# Supplementary material for: Global Characterization of Fungal Mitogenomes: New Insights on Genomic Diversity and Dynamism of Coding Genes and Accessory Elements
Source: Front Microbiol. 2021 Dec 1;12:787283. doi: 10.3389/fmicb.2021.787283 (PMC8672057; doi:10.3389/fmicb.2021.787283)
Supplement: Supplementary Table 1 — Overview of studies assessing fungal mitogenomes published from 1990 to 2020. Title and year of publication are shown for the 481 studies. [file Table_1.XLSX]

## Sheet: summary table
Summary of literature review
Total number of papers	481
Number of papers with title/abstract containing "ascom" term	32
Number of papers with title/abstract containing "basidio" term	21
Median year of publication (IQR)	2010 (2001-2016)

## Sheet: titles and authors
Paper ID	Reference	Year
1	1: Youle RJ. Mitochondria-Striking a balance between host and endosymbiont. Science. 2019 Aug 16;365(6454):eaaw9855. doi: 10.1126/science.aaw9855. PMID: 31416937.	2019
2	2: Faelber K, Dietrich L, Noel JK, Wollweber F, Pfitzner AK, Mühleip A, Sánchez R, Kudryashev M, Chiaruttini N, Lilie H, Schlegel J, Rosenbaum E, Hessenberger M, Matthaeus C, Kunz S, von der Malsburg A, Noé F, Roux A, van der Laan M, Kühlbrandt W, Daumke O. Structure and assembly of the mitochondrial membrane remodelling GTPase Mgm1. Nature. 2019 Jul;571(7765):429-433. doi: 10.1038/s41586-019-137…	2019
3	3: Lee SK, Ahnn J. Regulator of Calcineurin (RCAN): Beyond Down Syndrome Critical Region. Mol Cells. 2020 Aug 31;43(8):671-685. doi: 10.14348/molcells.2020.0060. PMID: 32576715; PMCID: PMC7468584.	2020
4	4: Rudler DL, Hughes LA, Viola HM, Hool LC, Rackham O, Filipovska A. Fidelity and coordination of mitochondrial protein synthesis in health and disease. J Physiol. 2020 Jul 25. doi: 10.1113/JP280359. Epub ahead of print. PMID: 32710561.	2020
5	5: Zardoya R. Recent advances in understanding mitochondrial genome diversity. F1000Res. 2020 Apr 17;9:F1000 Faculty Rev-270. doi: 10.12688/f1000research.21490.1. PMID: 32399193; PMCID: PMC7194472.	2020
6	6: Kreimendahl S, Rassow J. The Mitochondrial Outer Membrane Protein Tom70-Mediator in Protein Traffic, Membrane Contact Sites and Innate Immunity. Int J Mol Sci. 2020 Oct 1;21(19):7262. doi: 10.3390/ijms21197262. PMID: 33019591; PMCID: PMC7583919.	2020
7	7: Voleman L, Doležal P. Mitochondrial dynamics in parasitic protists. PLoS Pathog. 2019 Nov 21;15(11):e1008008. doi: 10.1371/journal.ppat.1008008. PMID: 31751405; PMCID: PMC6871780.	2019
8	8: Zulkifli M, Neff JK, Timbalia SA, Garza NM, Chen Y, Watrous JD, Murgia M, Trivedi PP, Anderson SK, Tomar D, Nilsson R, Madesh M, Jain M, Gohil VM. Yeast homologs of human MCUR1 regulate mitochondrial proline metabolism. Nat Commun. 2020 Sep 25;11(1):4866. doi: 10.1038/s41467-020-18704-1. PMID: 32978391; PMCID: PMC7519068.	2020
9	9: Zumft WG. Cell biology and molecular basis of denitrification. Microbiol Mol Biol Rev. 1997 Dec;61(4):533-616. doi: 10.1128/mmbr.61.4.533-616.1997. PMID: 9409151; PMCID: PMC232623.	1997
10	10: Sandor S, Zhang Y, Xu J. Fungal mitochondrial genomes and genetic polymorphisms. Appl Microbiol Biotechnol. 2018 Nov;102(22):9433-9448. doi: 10.1007/s00253-018-9350-5. Epub 2018 Sep 12. PMID: 30209549.	2018
11	11: Pearce XG, Annesley SJ, Fisher PR. The Dictyostelium model for mitochondrial biology and disease. Int J Dev Biol. 2019;63(8-9-10):497-508. doi: 10.1387/ijdb.190233pf. PMID: 31840787.	2019
12	12: Mendoza H, Perlin MH, Schirawski J. Mitochondrial Inheritance in Phytopathogenic Fungi-Everything Is Known, or Is It? Int J Mol Sci. 2020 May 29;21(11):3883. doi: 10.3390/ijms21113883. PMID: 32485941; PMCID: PMC7312866.	2020
13	13: Chatre L, Ricchetti M. Are mitochondria the Achilles' heel of the Kingdom Fungi? Curr Opin Microbiol. 2014 Aug;20:49-54. doi: 10.1016/j.mib.2014.05.001. Epub 2014 Jun 4. PMID: 24906191.	2014
14	14: Bascompte J. Mutualism and biodiversity. Curr Biol. 2019 Jun 3;29(11):R467-R470. doi: 10.1016/j.cub.2019.03.062. PMID: 31163160.	2019
15	15: Wang G, Lin J, Shi Y, Chang X, Wang Y, Guo L, Wang W, Dou M, Deng Y, Ming R, Zhang J. Mitochondrial genome in Hypsizygus marmoreus and its evolution in Dikarya. BMC Genomics. 2019 Oct 22;20(1):765. doi: 10.1186/s12864-019-6133-z. PMID: 31640544; PMCID: PMC6805638.	2019
16	16: Benchimol M. Hydrogenosomes under microscopy. Tissue Cell. 2009 Jun;41(3):151-68. doi: 10.1016/j.tice.2009.01.001. Epub 2009 Mar 17. PMID: 19297000.	2009
17	17: Gray MW, Lang BF, Burger G. Mitochondria of protists. Annu Rev Genet. 2004;38:477-524. doi: 10.1146/annurev.genet.37.110801.142526. PMID: 15568984.	2004
18	18: Novikova O, Belfort M. Mobile Group II Introns as Ancestral Eukaryotic Elements. Trends Genet. 2017 Nov;33(11):773-783. doi: 10.1016/j.tig.2017.07.009. Epub 2017 Aug 14. PMID: 28818345; PMCID: PMC5659887.	2017
19	19: Bertgen L, Mühlhaus T, Herrmann JM. Clingy genes: Why were genes for ribosomal proteins retained in many mitochondrial genomes? Biochim Biophys Acta Bioenerg. 2020 Nov 1;1861(11):148275. doi: 10.1016/j.bbabio.2020.148275. Epub 2020 Jul 23. PMID: 32712152.	2020
20	20: Nibert ML, Debat HJ, Manny AR, Grigoriev IV, De Fine Licht HH. Mitovirus and Mitochondrial Coding Sequences from Basal Fungus <i>Entomophthora muscae</i>. Viruses. 2019 Apr 17;11(4):351. doi: 10.3390/v11040351. PMID: 30999558; PMCID: PMC6520771.	2019
21	21: Sun N, Parrish RS, Calderone RA, Fonzi WA. Unique, Diverged, and Conserved Mitochondrial Functions Influencing Candida albicans Respiration. mBio. 2019 Jun 25;10(3):e00300-19. doi: 10.1128/mBio.00300-19. PMID: 31239372; PMCID: PMC6593398.	2019
22	22: Katz LA. Origin and diversification of eukaryotes. Annu Rev Microbiol. 2012;66:411-27. doi: 10.1146/annurev-micro-090110-102808. Epub 2012 Jul 9. PMID: 22803798.	2012
23	23: Hartmann FE, Duhamel M, Carpentier F, Hood ME, Foulongne-Oriol M, Silar P, Malagnac F, Grognet P, Giraud T. Recombination suppression and evolutionary strata around mating-type loci in fungi: documenting patterns and understanding evolutionary and mechanistic causes. New Phytol. 2021 Mar;229(5):2470-2491. doi: 10.1111/nph.17039. Epub 2020 Dec 1. PMID: 33113229; PMCID: PMC7898863.	2021
24	24: Pan L, Chang P, Jin J, Yang Q, Xing F. Dimethylformamide Inhibits Fungal Growth and Aflatoxin B<sub>1</sub> Biosynthesis in <i>Aspergillus flavus</i> by Down-Regulating Glucose Metabolism and Amino Acid Biosynthesis. Toxins (Basel). 2020 Oct 29;12(11):683. doi: 10.3390/toxins12110683. PMID: 33138160; PMCID: PMC7692752.	2020
25	25: Darbani B, Kell DB, Borodina I. Energetic evolution of cellular Transportomes. BMC Genomics. 2018 May 30;19(1):418. doi: 10.1186/s12864-018-4816-5. PMID: 29848286; PMCID: PMC5977736.	2018
26	26: Basse CW. Mitochondrial inheritance in fungi. Curr Opin Microbiol. 2010 Dec;13(6):712-9. doi: 10.1016/j.mib.2010.09.003. Epub 2010 Sep 29. PMID: 20884279.	2010
27	27: Sun S, Fu C, Ianiri G, Heitman J. The Pheromone and Pheromone Receptor Mating-Type Locus Is Involved in Controlling Uniparental Mitochondrial Inheritance in <i>Cryptococcus</i>. Genetics. 2020 Mar;214(3):703-717. doi: 10.1534/genetics.119.302824. Epub 2019 Dec 30. PMID: 31888949; PMCID: PMC7054021.	2020
28	28: Curgy JJ. The mitoribosomes. Biol Cell. 1985;54(1):1-38. doi: 10.1111/j.1768-322x.1985.tb00377.x. PMID: 3161566.	1985
29	29: Zhang H, Zheng X, Zhang Z. The Magnaporthe grisea species complex and plant pathogenesis. Mol Plant Pathol. 2016 Aug;17(6):796-804. doi: 10.1111/mpp.12342. Epub 2016 Apr 4. PMID: 26575082; PMCID: PMC6638432.	2016
30	30: Zhang Y, Wei W, Fan J, Jin C, Lu L, Fang W. Aspergillus fumigatus Mitochondrial Acetyl Coenzyme A Acetyltransferase as an Antifungal Target. Appl Environ Microbiol. 2020 Mar 18;86(7):e02986-19. doi: 10.1128/AEM.02986-19. PMID: 32005728; PMCID: PMC7082573.	2020
31	31: Fonseca PLC, Badotti F, De-Paula RB, Araújo DS, Bortolini DE, Del-Bem LE, Azevedo VA, Brenig B, Aguiar ERGR, Góes-Neto A. Exploring the Relationship Among Divergence Time and Coding and Non-coding Elements in the Shaping of Fungal Mitochondrial Genomes. Front Microbiol. 2020 Apr 29;11:765. doi: 10.3389/fmicb.2020.00765. PMID: 32411111; PMCID: PMC7202290.	2020
32	32: Liu W, Cai Y, Zhang Q, Shu F, Chen L, Ma X, Bian Y. Subchromosome-Scale Nuclear and Complete Mitochondrial Genome Characteristics of <i>Morchella crassipes</i>. Int J Mol Sci. 2020 Jan 12;21(2):483. doi: 10.3390/ijms21020483. PMID: 31940908; PMCID: PMC7014384.	2020
33	33: Klein C, Kuchler K, Valachovic M. ABC proteins in yeast and fungal pathogens. Essays Biochem. 2011 Sep 7;50(1):101-19. doi: 10.1042/bse0500101. PMID: 21967054.	2011
34	34: Allen JW. Cytochrome c biogenesis in mitochondria--Systems III and V. FEBS J. 2011 Nov;278(22):4198-216. doi: 10.1111/j.1742-4658.2011.08231.x. Epub 2011 Aug 2. PMID: 21736702.	2011
35	35: Zickler D. Observing meiosis in filamentous fungi: Sordaria and Neurospora. Methods Mol Biol. 2009;558:91-114. doi: 10.1007/978-1-60761-103-5_7. PMID: 19685321.	2009
36	36: Skulachev VP. What is "phenoptosis" and how to fight it? Biochemistry (Mosc). 2012 Jul;77(7):689-706. doi: 10.1134/S0006297912070012. PMID: 22817532.	2012
37	37: Piłsyk S, Mieczkowski A, Golan MP, Wawrzyniak A, Kruszewska JS. Internalization of the <i>Aspergillus nidulans</i> AstA Transporter into Mitochondria Depends on Growth Conditions, and Affects ATP Levels and Sulfite Oxidase Activity. Int J Mol Sci. 2020 Oct 19;21(20):7727. doi: 10.3390/ijms21207727. PMID: 33086570; PMCID: PMC7589619.	2020
38	38: Osiewacz HD. Genes, mitochondria and aging in filamentous fungi. Ageing Res Rev. 2002 Jun;1(3):425-42. doi: 10.1016/s1568-1637(02)00010-7. PMID: 12067596.	2002
39	39: Greshake Tzovaras B, Segers FHID, Bicker A, Dal Grande F, Otte J, Anvar SY, Hankeln T, Schmitt I, Ebersberger I. What Is in Umbilicaria pustulata? A Metagenomic Approach to Reconstruct the Holo-Genome of a Lichen. Genome Biol Evol. 2020 Apr 1;12(4):309-324. doi: 10.1093/gbe/evaa049. PMID: 32163141; PMCID: PMC7186782.	2020
40	40: Munusamy K, Loke MF, Vadivelu J, Tay ST. LC-MS analysis reveals biological and metabolic processes essential for Candida albicans biofilm growth. Microb Pathog. 2021 Mar;152:104614. doi: 10.1016/j.micpath.2020.104614. Epub 2020 Nov 14. PMID: 33202254.	2021
41	41: Huot JL, Enkler L, Megel C, Karim L, Laporte D, Becker HD, Duchêne AM, Sissler M, Maréchal-Drouard L. Idiosyncrasies in decoding mitochondrial genomes. Biochimie. 2014 May;100:95-106. doi: 10.1016/j.biochi.2014.01.004. Epub 2014 Jan 16. PMID: 24440477.	2014
42	42: Monteiro J, Videira A, Pereira F. Quantification of Neurospora crassa mitochondrial DNA using quantitative real-time PCR. Lett Appl Microbiol. 2020 Aug;71(2):171-178. doi: 10.1111/lam.13294. Epub 2020 May 13. PMID: 32270506.	2020
43	43: Barth C, Le P, Fisher PR. Mitochondrial biology and disease in Dictyostelium. Int Rev Cytol. 2007;263:207-52. doi: 10.1016/S0074-7696(07)63005-8. PMID: 17725968.	2007
44	44: Misas E, Chow NA, Gómez OM, Muñoz JF, McEwen JG, Litvintseva AP, Clay OK. Mitochondrial Genome Sequences of the Emerging Fungal Pathogen <i>Candida auris</i>. Front Microbiol. 2020 Oct 27;11:560332. doi: 10.3389/fmicb.2020.560332. PMID: 33193142; PMCID: PMC7652928.	2020
45	45: Ledesma A, de Lacoba MG, Rial E. The mitochondrial uncoupling proteins. Genome Biol. 2002;3(12):REVIEWS3015. doi: 10.1186/gb-2002-3-12-reviews3015. Epub 2002 Nov 29. PMID: 12537581; PMCID: PMC151194.	2002
46	46: Pittis AA, Goh V, Cebrian-Serrano A, Wettmarshausen J, Perocchi F, Gabaldón T. Discovery of EMRE in fungi resolves the true evolutionary history of the mitochondrial calcium uniporter. Nat Commun. 2020 Aug 12;11(1):4031. doi: 10.1038/s41467-020-17705-4. PMID: 32788582; PMCID: PMC7423614.	2020
47	47: Shahi S, Eusebio-Cope A, Kondo H, Hillman BI, Suzuki N. Investigation of Host Range of and Host Defense against a Mitochondrially Replicating Mitovirus. J Virol. 2019 Mar 5;93(6):e01503-18. doi: 10.1128/JVI.01503-18. PMID: 30626664; PMCID: PMC6401429.	2019
48	48: Takano H, Onoue K, Kawano S. Mitochondrial fusion and inheritance of the mitochondrial genome. J Plant Res. 2010 Mar;123(2):131-8. doi: 10.1007/s10265-009-0268-y. PMID: 20196232.	2010
49	49: Dhar R, Missarova AM, Lehner B, Carey LB. Single cell functional genomics reveals the importance of mitochondria in cell-to-cell phenotypic variation. Elife. 2019 Jan 14;8:e38904. doi: 10.7554/eLife.38904. PMID: 30638445; PMCID: PMC6366901.	2019
50	50: Nogueira FT, Borecký J, Vercesi AE, Arruda P. Genomic structure and regulation of mitochondrial uncoupling protein genes in mammals and plants. Biosci Rep. 2005 Jun-Aug;25(3-4):209-26. doi: 10.1007/s10540-005-2886-5. PMID: 16283554.	2005
51	51: Handa H. Linear plasmids in plant mitochondria: peaceful coexistences or malicious invasions? Mitochondrion. 2008 Jan;8(1):15-25. doi: 10.1016/j.mito.2007.10.002. PMID: 18326073.	2008
52	52: Haugen P, Simon DM, Bhattacharya D. The natural history of group I introns. Trends Genet. 2005 Feb;21(2):111-9. doi: 10.1016/j.tig.2004.12.007. PMID: 15661357.	2005
53	53: Santos MA, Gomes AC, Santos MC, Carreto LC, Moura GR. The genetic code of the fungal CTG clade. C R Biol. 2011 Aug-Sep;334(8-9):607-11. doi: 10.1016/j.crvi.2011.05.008. Epub 2011 Jul 2. PMID: 21819941.	2011
54	54: Otten AB, Smeets HJ. Evolutionary defined role of the mitochondrial DNA in fertility, disease and ageing. Hum Reprod Update. 2015 Sep-Oct;21(5):671-89. doi: 10.1093/humupd/dmv024. Epub 2015 May 14. PMID: 25976758.	2015
55	55: De Chiara M, Friedrich A, Barré B, Breitenbach M, Schacherer J, Liti G. Discordant evolution of mitochondrial and nuclear yeast genomes at population level. BMC Biol. 2020 May 11;18(1):49. doi: 10.1186/s12915-020-00786-4. PMID: 32393264; PMCID: PMC7216626.	2020
56	56: Hillman BI, Cai G. The family narnaviridae: simplest of RNA viruses. Adv Virus Res. 2013;86:149-76. doi: 10.1016/B978-0-12-394315-6.00006-4. PMID: 23498906.	2013
57	57: Huang S, Petereit J, Millar AH. Loss of conserved mitochondrial CLPP and its functions lead to different phenotypes in plants and other organisms. Plant Signal Behav. 2020 Dec 1;15(12):1831789. doi: 10.1080/15592324.2020.1831789. Epub 2020 Oct 19. PMID: 33073672; PMCID: PMC7671067.	2020
58	58: Trevors JT, Stratton GW, Gadd GM. Cadmium transport, resistance, and toxicity in bacteria, algae, and fungi. Can J Microbiol. 1986 Jun;32(6):447-64. doi: 10.1139/m86-085. PMID: 3089567.	1986
59	59: Otulak-Kozieł K, Kozieł E, Escalante C, Valverde RA. Ultrastructural Analysis of Cells From Bell Pepper (<i>Capsicum annuum</i>) Infected With Bell Pepper Endornavirus. Front Plant Sci. 2020 Apr 28;11:491. doi: 10.3389/fpls.2020.00491. PMID: 32411163; PMCID: PMC7199235.	2020
60	60: Tanabe K, Nagi M. Monitoring of Iron Depletion-Induced Mitophagy in Pathogenic Yeast. Methods Mol Biol. 2018;1759:161-172. doi: 10.1007/7651_2017_40. PMID: 28488243.	2018
61	61: Nibert ML, Vong M, Fugate KK, Debat HJ. Evidence for contemporary plant mitoviruses. Virology. 2018 May;518:14-24. doi: 10.1016/j.virol.2018.02.005. Epub 2018 Feb 12. PMID: 29438872; PMCID: PMC6668999.	2018
62	62: Bullerwell CE, Lang BF. Fungal evolution: the case of the vanishing mitochondrion. Curr Opin Microbiol. 2005 Aug;8(4):362-9. doi: 10.1016/j.mib.2005.06.009. PMID: 15993645.	2005
63	63: Nieuwenhuis M, van de Peppel LJJ, Bakker FT, Zwaan BJ, Aanen DK. Enrichment of G4DNA and a Large Inverted Repeat Coincide in the Mitochondrial Genomes of Termitomyces. Genome Biol Evol. 2019 Jul 1;11(7):1857-1869. doi: 10.1093/gbe/evz122. PMID: 31209489; PMCID: PMC6609731.	2019
64	64: Vanyushin BF. DNA methylation in plants. Curr Top Microbiol Immunol. 2006;301:67-122. doi: 10.1007/3-540-31390-7_4. PMID: 16570846.	2006
65	65: Pogoda CS, Keepers KG, Nadiadi AY, Bailey DW, Lendemer JC, Tripp EA, Kane NC. Genome streamlining via complete loss of introns has occurred multiple times in lichenized fungal mitochondria. Ecol Evol. 2019 Mar 21;9(7):4245-4263. doi: 10.1002/ece3.5056. PMID: 31016002; PMCID: PMC6467859.	2019
66	66: Uehling J, Gryganskyi A, Hameed K, Tschaplinski T, Misztal PK, Wu S, Desirò A, Vande Pol N, Du Z, Zienkiewicz A, Zienkiewicz K, Morin E, Tisserant E, Splivallo R, Hainaut M, Henrissat B, Ohm R, Kuo A, Yan J, Lipzen A, Nolan M, LaButti K, Barry K, Goldstein AH, Labbé J, Schadt C, Tuskan G, Grigoriev I, Martin F, Vilgalys R, Bonito G. Comparative genomics of Mortierella elongata and its bacteri…	2017
67	67: Mbadinga Mbadinga DL, Li Q, Ranocha P, Martinez Y, Dunand C. Global analysis of non-animal peroxidases provides insights into the evolution of this gene family in the green lineage. J Exp Bot. 2020 Jun 11;71(11):3350-3360. doi: 10.1093/jxb/eraa141. PMID: 32185389.	2020
68	68: Hoogewijs D, Dewilde S, Vierstraete A, Moens L, Vinogradov SN. A phylogenetic analysis of the globins in fungi. PLoS One. 2012;7(2):e31856. doi: 10.1371/journal.pone.0031856. Epub 2012 Feb 27. PMID: 22384087; PMCID: PMC3287990.	2012
69	69: Casaletti L, Lima PS, Oliveira LN, Borges CL, Báo SN, Bailão AM, Soares CM. Analysis of Paracoccidioides lutzii mitochondria: a proteomic approach. Yeast. 2017 Apr;34(4):179-188. doi: 10.1002/yea.3225. Epub 2017 Jan 26. PMID: 27886402.	2017
70	70: Almagro Armenteros JJ, Salvatore M, Emanuelsson O, Winther O, von Heijne G, Elofsson A, Nielsen H. Detecting sequence signals in targeting peptides using deep learning. Life Sci Alliance. 2019 Sep 30;2(5):e201900429. doi: 10.26508/lsa.201900429. PMID: 31570514; PMCID: PMC6769257.	2019
71	71: Doolittle RF, Feng DF, Johnson MS, McClure MA. Origins and evolutionary relationships of retroviruses. Q Rev Biol. 1989 Mar;64(1):1-30. doi: 10.1086/416128. PMID: 2469098.	1989
72	72: Kadooka C, Izumitsu K, Onoue M, Okutsu K, Yoshizaki Y, Takamine K, Goto M, Tamaki H, Futagami T. Mitochondrial Citrate Transporters CtpA and YhmA Are Required for Extracellular Citric Acid Accumulation and Contribute to Cytosolic Acetyl Coenzyme A Generation in Aspergillus luchuensis mut. <i>kawachii</i>. Appl Environ Microbiol. 2019 Apr 4;85(8):e03136-18. doi: 10.1128/AEM.03136-18. PMID: 307…	2019
73	73: Vong M, Manny AR, Smith KL, Gao W, Nibert ML. Beta vulgaris mitovirus 1 in diverse cultivars of beet and chard. Virus Res. 2019 May;265:80-87. doi: 10.1016/j.virusres.2019.02.008. Epub 2019 Mar 8. PMID: 30853586; PMCID: PMC6668331.	2019
74	74: Dallabona C, Pioli M, Spadola G, Orsoni N, Bisceglie F, Lodi T, Pelosi G, Restivo FM, Degola F. Sabotage at the Powerhouse? Unraveling the Molecular Target of 2-Isopropylbenzaldehyde Thiosemicarbazone, a Specific Inhibitor of Aflatoxin Biosynthesis and Sclerotia Development in <i>Aspergillus flavus</i>, Using Yeast as a Model System. Molecules. 2019 Aug 16;24(16):2971. doi: 10.3390/molecules2…	2019
75	75: Nerva L, Vigani G, Di Silvestre D, Ciuffo M, Forgia M, Chitarra W, Turina M. Biological and Molecular Characterization of Chenopodium quinoa Mitovirus 1 Reveals a Distinct Small RNA Response Compared to Those of Cytoplasmic RNA Viruses. J Virol. 2019 Mar 21;93(7):e01998-18. doi: 10.1128/JVI.01998-18. PMID: 30651361; PMCID: PMC6430534.	2019
76	76: Kortsinoglou AM, Saud Z, Eastwood DC, Butt TM, Kouvelis VN. The mitochondrial genome contribution to the phylogeny and identification of Metarhizium species and strains. Fungal Biol. 2020 Oct;124(10):845-853. doi: 10.1016/j.funbio.2020.06.003. Epub 2020 Jul 27. PMID: 32948272.	2020
77	77: Wang G, Li M, Cheng H, Zhang C, Deng W, Li T. Expression profiling of Cordyceps DnaJ protein family in Tolypocladium guangdongense during developmental and temperature stress processes. Gene. 2020 Jun 15;743:144563. doi: 10.1016/j.gene.2020.144563. Epub 2020 Mar 10. PMID: 32165290.	2020
78	78: Premsler T, Zahedi RP, Lewandrowski U, Sickmann A. Recent advances in yeast organelle and membrane proteomics. Proteomics. 2009 Oct;9(20):4731-43. doi: 10.1002/pmic.200900201. PMID: 19743424.	2009
79	79: Gray MW. Origin and evolution of organelle genomes. Curr Opin Genet Dev. 1993 Dec;3(6):884-90. doi: 10.1016/0959-437x(93)90009-e. PMID: 8118213.	1993
80	80: Silva R, de Almeida DM, Cabral BCA, Dias VHG, Mello ICTE, Ürményi TP, Woerner AE, Neto RSM, Budowle B, Nassar CAG. Microbial enrichment and gene functional categories revealed on the walls of a spent fuel pool of a nuclear power plant. PLoS One. 2018 Oct 4;13(10):e0205228. doi: 10.1371/journal.pone.0205228. PMID: 30286173; PMCID: PMC6171911.	2018
81	81: Ries LNA, José de Assis L, Rodrigues FJS, Caldana C, Rocha MC, Malavazi I, Bayram Ö, Goldman GH. The <i>Aspergillus nidulans</i> Pyruvate Dehydrogenase Kinases Are Essential To Integrate Carbon Source Metabolism. G3 (Bethesda). 2018 Jul 2;8(7):2445-2463. doi: 10.1534/g3.118.200411. PMID: 29794164; PMCID: PMC6027865.	2018
82	82: Shen YQ, Burger G. Plasticity of a key metabolic pathway in fungi. Funct Integr Genomics. 2009 May;9(2):145-51. doi: 10.1007/s10142-008-0095-6. Epub 2008 Sep 16. PMID: 18795352.	2009
83	83: Batista WL, Matsuo AL, Ganiko L, Barros TF, Veiga TR, Freymüller E, Puccia R. The PbMDJ1 gene belongs to a conserved MDJ1/LON locus in thermodimorphic pathogenic fungi and encodes a heat shock protein that localizes to both the mitochondria and cell wall of Paracoccidioides brasiliensis. Eukaryot Cell. 2006 Feb;5(2):379-90. doi: 10.1128/EC.5.2.379-390.2006. PMID: 16467478; PMCID: PMC1405898.	2006
84	84: Dutheil JY, Münch K, Schotanus K, Stukenbrock EH, Kahmann R. The insertion of a mitochondrial selfish element into the nuclear genome and its consequences. Ecol Evol. 2020 Aug 31;10(20):11117-11132. doi: 10.1002/ece3.6749. PMID: 33144953; PMCID: PMC7593156.	2020
85	85: Samarasinghe H, Vogan A, Pum N, Xu J. Patterns of allele distribution in a hybrid population of the Cryptococcus neoformans species complex. Mycoses. 2020 Mar;63(3):275-283. doi: 10.1111/myc.13040. Epub 2019 Dec 9. PMID: 31774582.	2020
86	86: Nibert ML. Mitovirus UGA(Trp) codon usage parallels that of host mitochondria. Virology. 2017 Jul;507:96-100. doi: 10.1016/j.virol.2017.04.010. Epub 2017 Apr 18. PMID: 28431284; PMCID: PMC5517309.	2017
87	87: Heinz E, Lithgow T. Back to basics: a revealing secondary reduction of the mitochondrial protein import pathway in diverse intracellular parasites. Biochim Biophys Acta. 2013 Feb;1833(2):295-303. doi: 10.1016/j.bbamcr.2012.02.006. Epub 2012 Feb 16. PMID: 22366436.	2013
88	88: Sogin Ml. History assignment: when was the mitochondrion founded? Curr Opin Genet Dev. 1997 Dec;7(6):792-9. doi: 10.1016/s0959-437x(97)80042-1. PMID: 9468789.	1997
89	89: Boxma B, de Graaf RM, van der Staay GW, van Alen TA, Ricard G, Gabaldón T, van Hoek AH, Moon-van der Staay SY, Koopman WJ, van Hellemond JJ, Tielens AG, Friedrich T, Veenhuis M, Huynen MA, Hackstein JH. An anaerobic mitochondrion that produces hydrogen. Nature. 2005 Mar 3;434(7029):74-9. doi: 10.1038/nature03343. PMID: 15744302.	2005
90	90: Chen M, Chen N, Wu T, Bian Y, Deng Y, Xu Z. Characterization of Two Mitochondrial Genomes and Gene Expression Analysis Reveal Clues for Variations, Evolution, and Large-Sclerotium Formation in Medical Fungus <i>Wolfiporia cocos</i>. Front Microbiol. 2020 Aug 4;11:1804. doi: 10.3389/fmicb.2020.01804. PMID: 32849413; PMCID: PMC7417453.	2020
91	91: Ambrosio AB, do Nascimento LC, Oliveira BV, Teixeira PJ, Tiburcio RA, Toledo Thomazella DP, Leme AF, Carazzolle MF, Vidal RO, Mieczkowski P, Meinhardt LW, Pereira GA, Cabrera OG. Global analyses of Ceratocystis cacaofunesta mitochondria: from genome to proteome. BMC Genomics. 2013 Feb 11;14:91. doi: 10.1186/1471-2164-14-91. PMID: 23394930; PMCID: PMC3605234.	2013
92	92: Brew-Appiah RAT, York ZB, Krishnan V, Roalson EH, Sanguinet KA. Genome-wide identification and analysis of the ALTERNATIVE OXIDASE gene family in diploid and hexaploid wheat. PLoS One. 2018 Aug 3;13(8):e0201439. doi: 10.1371/journal.pone.0201439. PMID: 30074999; PMCID: PMC6075773.	2018
93	93: Repar J, Warnecke T. Mobile Introns Shape the Genetic Diversity of Their Host Genes. Genetics. 2017 Apr;205(4):1641-1648. doi: 10.1534/genetics.116.199059. Epub 2017 Feb 13. PMID: 28193728; PMCID: PMC5378118.	2017
94	94: Michel F, Umesono K, Ozeki H. Comparative and functional anatomy of group II catalytic introns--a review. Gene. 1989 Oct 15;82(1):5-30. doi: 10.1016/0378-1119(89)90026-7. PMID: 2684776.	1989
95	95: Gray MW, Burger G, Derelle R, Klimeš V, Leger MM, Sarrasin M, Vlček Č, Roger AJ, Eliáš M, Lang BF. The draft nuclear genome sequence and predicted mitochondrial proteome of Andalucia godoyi, a protist with the most gene-rich and bacteria-like mitochondrial genome. BMC Biol. 2020 Mar 2;18(1):22. doi: 10.1186/s12915-020-0741-6. PMID: 32122349; PMCID: PMC7050145.	2020
96	96: Kuroiwa T, Ohta T, Kuroiwa H, Shigeyuki K. Molecular and cellular mechanisms of mitochondrial nuclear division and mitochondriokinesis. Microsc Res Tech. 1994 Feb 15;27(3):220-32. doi: 10.1002/jemt.1070270304. PMID: 8204912.	1994
97	97: Tracy RL, Stern DB. Mitochondrial transcription initiation: promoter structures and RNA polymerases. Curr Genet. 1995 Aug;28(3):205-16. doi: 10.1007/BF00309779. PMID: 8529266.	1995
98	98: Zhang YJ, Yang XQ, Zhang S, Humber RA, Xu J. Genomic analyses reveal low mitochondrial and high nuclear diversity in the cyclosporin-producing fungus Tolypocladium inflatum. Appl Microbiol Biotechnol. 2017 Dec;101(23-24):8517-8531. doi: 10.1007/s00253-017-8574-0. Epub 2017 Oct 15. PMID: 29034434.	2017
99	99: Seong M, Lee DG. Reactive oxygen species-independent apoptotic pathway by gold nanoparticles in Candida albicans. Microbiol Res. 2018 Mar;207:33-40. doi: 10.1016/j.micres.2017.11.003. Epub 2017 Nov 6. PMID: 29458866.	2018
100	100: Turissini DA, Gomez OM, Teixeira MM, McEwen JG, Matute DR. Species boundaries in the human pathogen Paracoccidioides. Fungal Genet Biol. 2017 Sep;106:9-25. doi: 10.1016/j.fgb.2017.05.007. Epub 2017 Jun 9. PMID: 28602831.	2017
101	101: Al-Nakeeb K, Petersen TN, Sicheritz-Pontén T. Norgal: extraction and de novo assembly of mitochondrial DNA from whole-genome sequencing data. BMC Bioinformatics. 2017 Nov 21;18(1):510. doi: 10.1186/s12859-017-1927-y. PMID: 29162031; PMCID: PMC5699183.	2017
102	102: Tsuge T, Harimoto Y, Akimitsu K, Ohtani K, Kodama M, Akagi Y, Egusa M, Yamamoto M, Otani H. Host-selective toxins produced by the plant pathogenic fungus Alternaria alternata. FEMS Microbiol Rev. 2013 Jan;37(1):44-66. doi: 10.1111/j.1574-6976.2012.00350.x. Epub 2012 Aug 24. PMID: 22846083.	2013
103	103: Jaehning JA. Mitochondrial transcription: is a pattern emerging? Mol Microbiol. 1993 Apr;8(1):1-4. doi: 10.1111/j.1365-2958.1993.tb01197.x. PMID: 8497187.	1993
104	104: Moriyama T, Terasawa K, Sato N. Conservation of POPs, the plant organellar DNA polymerases, in eukaryotes. Protist. 2011 Jan;162(1):177-87. doi: 10.1016/j.protis.2010.06.001. Epub 2010 Jul 21. PMID: 20663713.	2011
105	105: James TY, Pelin A, Bonen L, Ahrendt S, Sain D, Corradi N, Stajich JE. Shared signatures of parasitism and phylogenomics unite Cryptomycota and microsporidia. Curr Biol. 2013 Aug 19;23(16):1548-53. doi: 10.1016/j.cub.2013.06.057. Epub 2013 Aug 8. PMID: 23932404.	2013
106	106: Xie Z, Merchant S. A novel pathway for cytochromes c biogenesis in chloroplasts. Biochim Biophys Acta. 1998 Jun 10;1365(1-2):309-18. doi: 10.1016/s0005-2728(98)00085-1. PMID: 9693743.	1998
107	107: Buck KW. From interferon induction to fungal viruses. Eur J Epidemiol. 1988 Dec;4(4):395-9. doi: 10.1007/BF00146388. PMID: 2462507.	1988
108	108: Nie Y, Wang L, Cai Y, Tao W, Zhang YJ, Huang B. Mitochondrial genome of the entomophthoroid fungus Conidiobolus heterosporus provides insights into evolution of basal fungi. Appl Microbiol Biotechnol. 2019 Feb;103(3):1379-1391. doi: 10.1007/s00253-018-9549-5. Epub 2018 Dec 19. PMID: 30569217.	2019
109	109: Hao J, Wu W, Wang Y, Yang Z, Liu Y, Lv Y, Zhai Y, Yang J, Liang Z, Huang K, Xu W. Arabidopsis thaliana defense response to the ochratoxin A-producing strain (Aspergillus ochraceus 3.4412). Plant Cell Rep. 2015 May;34(5):705-19. doi: 10.1007/s00299-014-1731-3. Epub 2015 Feb 10. PMID: 25666274.	2015
110	110: Wu B, Macielog AI, Hao W. Origin and Spread of Spliceosomal Introns: Insights from the Fungal Clade Zymoseptoria. Genome Biol Evol. 2017 Oct 1;9(10):2658-2667. doi: 10.1093/gbe/evx211. PMID: 29048531; PMCID: PMC5647799.	2017
111	111: Rurek M. Proteins involved in maturation pathways of plant mitochondrial and plastid c-type cytochromes. Acta Biochim Pol. 2008;55(3):417-33. Epub 2008 Sep 4. PMID: 18769738.	2008
112	112: Bendich AJ. Reaching for the ring: the study of mitochondrial genome structure. Curr Genet. 1993 Oct;24(4):279-90. doi: 10.1007/BF00336777. PMID: 8252636.	1993
113	113: Peng J, Huang CH, Short MK, Jubinsky PT. Magmas gene structure and evolution. In Silico Biol. 2005;5(3):251-63. Epub 2005 Mar 2. PMID: 15984936.	2005
114	114: Kacprzak SM, Dahlqvist A, Van Aken O. The transcription factor ANAC017 is a key regulator of mitochondrial proteotoxic stress responses in plants. Philos Trans R Soc Lond B Biol Sci. 2020 Jun 22;375(1801):20190411. doi: 10.1098/rstb.2019.0411. Epub 2020 May 4. PMID: 32362262; PMCID: PMC7209956.	2020
115	115: Yin LF, Hu MJ, Wang F, Kuang H, Zhang Y, Schnabel G, Li GQ, Luo CX. Frequent gain and loss of introns in fungal cytochrome b genes. PLoS One. 2012;7(11):e49096. doi: 10.1371/journal.pone.0049096. Epub 2012 Nov 7. PMID: 23145081; PMCID: PMC3492308.	2012
116	116: Zhao W, Yu H, Li S, Huang Y. Identification and analysis of candidate fungal tRNA 3'-end processing endonucleases tRNase Zs, homologs of the putative prostate cancer susceptibility protein ELAC2. BMC Evol Biol. 2010 Sep 6;10:272. doi: 10.1186/1471-2148-10-272. PMID: 20819227; PMCID: PMC2942849.	2010
117	117: Wegley L, Edwards R, Rodriguez-Brito B, Liu H, Rohwer F. Metagenomic analysis of the microbial community associated with the coral Porites astreoides. Environ Microbiol. 2007 Nov;9(11):2707-19. doi: 10.1111/j.1462-2920.2007.01383.x. PMID: 17922755.	2007
118	118: Bullock CB, McNabb DS, Pinto I. Whole-Genome Approach to Understanding the Mechanism of Action of a Histatin 5-Derived Peptide. Antimicrob Agents Chemother. 2020 Feb 21;64(3):e01698-19. doi: 10.1128/AAC.01698-19. PMID: 31843998; PMCID: PMC7038261.	2020
119	119: Paquin B, Laforest MJ, Forget L, Roewer I, Wang Z, Longcore J, Lang BF. The fungal mitochondrial genome project: evolution of fungal mitochondrial genomes and their gene expression. Curr Genet. 1997 May;31(5):380-95. doi: 10.1007/s002940050220. PMID: 9162109.	1997
120	120: Aguileta G, de Vienne DM, Ross ON, Hood ME, Giraud T, Petit E, Gabaldón T. High variability of mitochondrial gene order among fungi. Genome Biol Evol. 2014 Feb;6(2):451-65. doi: 10.1093/gbe/evu028. PMID: 24504088; PMCID: PMC3942027.	2014
121	121: Flipphi M, Fekete E, Ag N, Scazzocchio C, Karaffa L. Spliceosome twin introns in fungal nuclear transcripts. Fungal Genet Biol. 2013 Aug;57:48-57. doi: 10.1016/j.fgb.2013.06.003. Epub 2013 Jun 19. PMID: 23792080.	2013
122	122: Elfstrand M, Baison J, Lundén K, Zhou L, Vos I, Capador HD, Åslund MS, Chen Z, Chaudhary R, Olson Å, Wu HX, Karlsson B, Stenlid J, García-Gil MR. Association genetics identifies a specifically regulated Norway spruce laccase gene, PaLAC5, linked to Heterobasidion parviporum resistance. Plant Cell Environ. 2020 Jul;43(7):1779-1791. doi: 10.1111/pce.13768. Epub 2020 Apr 29. PMID: 32276288.	2020
123	123: Stairs CW, Roger AJ, Hampl V. Eukaryotic pyruvate formate lyase and its activating enzyme were acquired laterally from a Firmicute. Mol Biol Evol. 2011 Jul;28(7):2087-99. doi: 10.1093/molbev/msr032. Epub 2011 Feb 3. PMID: 21293046.	2011
124	124: Jerlström-Hultqvist J, Einarsson E, Xu F, Hjort K, Ek B, Steinhauf D, Hultenby K, Bergquist J, Andersson JO, Svärd SG. Hydrogenosomes in the diplomonad Spironucleus salmonicida. Nat Commun. 2013;4:2493. doi: 10.1038/ncomms3493. PMID: 24042146; PMCID: PMC3778541.	2013
125	125: Soboń A, Szewczyk R, Długoński J, Różalska S. A proteomic study of Cunninghamella echinulata recovery during exposure to tributyltin. Environ Sci Pollut Res Int. 2019 Nov;26(31):32545-32558. doi: 10.1007/s11356-019-06416-z. Epub 2019 Oct 17. PMID: 31625117.	2019
126	126: Sloan DB. Nuclear and mitochondrial RNA editing systems have opposite effects on protein diversity. Biol Lett. 2017 Aug;13(8):20170314. doi: 10.1098/rsbl.2017.0314. PMID: 28855414; PMCID: PMC5582110.	2017
127	127: Kranz R, Lill R, Goldman B, Bonnard G, Merchant S. Molecular mechanisms of cytochrome c biogenesis: three distinct systems. Mol Microbiol. 1998 Jul;29(2):383-96. doi: 10.1046/j.1365-2958.1998.00869.x. PMID: 9720859.	1998
128	128: Gisi U, Sierotzki H, Cook A, McCaffery A. Mechanisms influencing the evolution of resistance to Qo inhibitor fungicides. Pest Manag Sci. 2002 Sep;58(9):859-67. doi: 10.1002/ps.565. PMID: 12233175.	2002
129	129: Sperschneider J, Catanzariti AM, DeBoer K, Petre B, Gardiner DM, Singh KB, Dodds PN, Taylor JM. LOCALIZER: subcellular localization prediction of both plant and effector proteins in the plant cell. Sci Rep. 2017 Mar 16;7:44598. doi: 10.1038/srep44598. PMID: 28300209; PMCID: PMC5353544.	2017
130	130: Hasunuma K, Yabe N, Yoshida Y, Ogura Y, Hamada T. Putative functions of nucleoside diphosphate kinase in plants and fungi. J Bioenerg Biomembr. 2003 Feb;35(1):57-65. doi: 10.1023/a:1023493823368. PMID: 12848342.	2003
131	131: Pierleoni A, Martelli PL, Fariselli P, Casadio R. BaCelLo: a balanced subcellular localization predictor. Bioinformatics. 2006 Jul 15;22(14):e408-16. doi: 10.1093/bioinformatics/btl222. PMID: 16873501.	2006
132	132: Lavín JL, Oguiza JA, Ramírez L, Pisabarro AG. Comparative genomics of the oxidative phosphorylation system in fungi. Fungal Genet Biol. 2008 Sep;45(9):1248-56. doi: 10.1016/j.fgb.2008.06.005. Epub 2008 Jul 3. PMID: 18647654.	2008
133	133: Richter U, Kühn K, Okada S, Brennicke A, Weihe A, Börner T. A mitochondrial rRNA dimethyladenosine methyltransferase in Arabidopsis. Plant J. 2010 Feb;61(4):558-69. doi: 10.1111/j.1365-313X.2009.04079.x. Epub 2009 Nov 19. PMID: 19929881; PMCID: PMC2860759.	2010
134	134: Marzano SL, Nelson BD, Ajayi-Oyetunde O, Bradley CA, Hughes TJ, Hartman GL, Eastburn DM, Domier LL. Identification of Diverse Mycoviruses through Metatranscriptomics Characterization of the Viromes of Five Major Fungal Plant Pathogens. J Virol. 2016 Jul 11;90(15):6846-6863. doi: 10.1128/JVI.00357-16. PMID: 27194764; PMCID: PMC4944287.	2016
135	135: Tanabe Y, Maruyama JI, Yamaoka S, Yahagi D, Matsuo I, Tsutsumi N, Kitamoto K. Peroxisomes are involved in biotin biosynthesis in Aspergillus and Arabidopsis. J Biol Chem. 2011 Sep 2;286(35):30455-30461. doi: 10.1074/jbc.M111.247338. Epub 2011 Jul 5. PMID: 21730067; PMCID: PMC3162405.	2011
136	136: Xavier BB, Miao VP, Jónsson ZO, Andrésson ÓS. Mitochondrial genomes from the lichenized fungi Peltigera membranacea and Peltigera malacea: features and phylogeny. Fungal Biol. 2012 Jul;116(7):802-14. doi: 10.1016/j.funbio.2012.04.013. Epub 2012 May 5. PMID: 22749167.	2012
137	137: Li H, Hu P, Wang Y, Pan Y, Liu G. Enhancing the production of cephalosporin C through modulating the autophagic process of Acremonium chrysogenum. Microb Cell Fact. 2018 Nov 13;17(1):175. doi: 10.1186/s12934-018-1021-9. PMID: 30424777; PMCID: PMC6233533.	2018
138	138: Suzuki N, Cornejo C, Aulia A, Shahi S, Hillman BI, Rigling D. In-Tree Behavior of Diverse Viruses Harbored in the Chestnut Blight Fungus, <i>Cryphonectria parasitica</i>. J Virol. 2021 Feb 24;95(6):e01962-20. doi: 10.1128/JVI.01962-20. PMID: 33361433; PMCID: PMC8094943.	2021
139	139: Mitschke J, Fuss J, Blum T, Höglund A, Reski R, Kohlbacher O, Rensing SA. Prediction of dual protein targeting to plant organelles. New Phytol. 2009;183(1):224-236. doi: 10.1111/j.1469-8137.2009.02832.x. PMID: 19368670.	2009
140	140: Wojtkowska M, Jąkalski M, Pieńkowska JR, Stobienia O, Karachitos A, Przytycka TM, Weiner J 3rd, Kmita H, Makałowski W. Phylogenetic analysis of mitochondrial outer membrane β-barrel channels. Genome Biol Evol. 2012;4(2):110-25. doi: 10.1093/gbe/evr130. Epub 2011 Dec 8. PMID: 22155732; PMCID: PMC3273162.	2012
141	141: Sogin ML, Silberman JD. Evolution of the protists and protistan parasites from the perspective of molecular systematics. Int J Parasitol. 1998 Jan;28(1):11-20. doi: 10.1016/s0020-7519(97)00181-1. PMID: 9504331.	1998
142	142: Englmeier R, Pfeffer S, Förster F. Structure of the Human Mitochondrial Ribosome Studied In Situ by Cryoelectron Tomography. Structure. 2017 Oct 3;25(10):1574-1581.e2. doi: 10.1016/j.str.2017.07.011. Epub 2017 Aug 31. PMID: 28867615.	2017
143	143: Hegedusova E, Brejova B, Tomaska L, Sipiczki M, Nosek J. Mitochondrial genome of the basidiomycetous yeast Jaminaea angkorensis. Curr Genet. 2014 Feb;60(1):49-59. doi: 10.1007/s00294-013-0410-1. Epub 2013 Sep 27. PMID: 24071901.	2014
144	144: Pogoda CS, Keepers KG, Lendemer JC, Kane NC, Tripp EA. Reductions in complexity of mitochondrial genomes in lichen-forming fungi shed light on genome architecture of obligate symbioses. Mol Ecol. 2018 Mar;27(5):1155-1169. doi: 10.1111/mec.14519. Epub 2018 Mar 23. PMID: 29417658.	2018
145	145: Laluk K, Abuqamar S, Mengiste T. The Arabidopsis mitochondria-localized pentatricopeptide repeat protein PGN functions in defense against necrotrophic fungi and abiotic stress tolerance. Plant Physiol. 2011 Aug;156(4):2053-68. doi: 10.1104/pp.111.177501. Epub 2011 Jun 8. PMID: 21653783; PMCID: PMC3149943.	2011
146	146: Wang L, Jin J, Liu X, Wang Y, Liu Y, Zhao Y, Xing F. Effect of Cinnamaldehyde on Morphological Alterations of <i>Aspergillus ochraceus</i> and Expression of Key Genes Involved in Ochratoxin A Biosynthesis. Toxins (Basel). 2018 Aug 22;10(9):340. doi: 10.3390/toxins10090340. PMID: 30135391; PMCID: PMC6162615.	2018
147	147: Anjo SI, Figueiredo F, Fernandes R, Manadas B, Oliveira M. A proteomic and ultrastructural characterization of Aspergillus fumigatus' conidia adaptation at different culture ages. J Proteomics. 2017 May 24;161:47-56. doi: 10.1016/j.jprot.2017.03.021. Epub 2017 Mar 30. PMID: 28365406.	2017
148	148: Petre B, Lorrain C, Saunders DG, Win J, Sklenar J, Duplessis S, Kamoun S. Rust fungal effectors mimic host transit peptides to translocate into chloroplasts. Cell Microbiol. 2016 Apr;18(4):453-65. doi: 10.1111/cmi.12530. Epub 2015 Nov 10. PMID: 26426202.	2016
149	149: Odintsova MS, Iurina NP. Genom mitokhondriĭ protistov [The mitochondrial genome of protists]. Genetika. 2002 Jun;38(6):773-88. Russian. PMID: 12138776.	2002
150	150: Salavirta H, Oksanen I, Kuuskeri J, Mäkelä M, Laine P, Paulin L, Lundell T. Mitochondrial genome of Phlebia radiata is the second largest (156 kbp) among fungi and features signs of genome flexibility and recent recombination events. PLoS One. 2014 May 13;9(5):e97141. doi: 10.1371/journal.pone.0097141. PMID: 24824642; PMCID: PMC4019555.	2014
151	151: Hynes MJ, Murray SL, Andrianopoulos A, Davis MA. Role of carnitine acetyltransferases in acetyl coenzyme A metabolism in Aspergillus nidulans. Eukaryot Cell. 2011 Apr;10(4):547-55. doi: 10.1128/EC.00295-10. Epub 2011 Feb 4. PMID: 21296915; PMCID: PMC3127648.	2011
152	152: Mooney C, Wang YH, Pollastri G. SCLpred: protein subcellular localization prediction by N-to-1 neural networks. Bioinformatics. 2011 Oct 15;27(20):2812-9. doi: 10.1093/bioinformatics/btr494. Epub 2011 Aug 27. PMID: 21873639.	2011
153	153: Rodriguez-Salus M, Bektas Y, Schroeder M, Knoth C, Vu T, Roberts P, Kaloshian I, Eulgem T. The Synthetic Elicitor 2-(5-Bromo-2-Hydroxy- Phenyl)-Thiazolidine-4-Carboxylic Acid Links Plant Immunity to Hormesis. Plant Physiol. 2016 Jan;170(1):444-58. doi: 10.1104/pp.15.01058. Epub 2015 Nov 3. PMID: 26530314; PMCID: PMC4704575.	2016
154	154: James TY, Kauff F, Schoch CL, Matheny PB, Hofstetter V, Cox CJ, Celio G, Gueidan C, Fraker E, Miadlikowska J, Lumbsch HT, Rauhut A, Reeb V, Arnold AE, Amtoft A, Stajich JE, Hosaka K, Sung GH, Johnson D, O'Rourke B, Crockett M, Binder M, Curtis JM, Slot JC, Wang Z, Wilson AW, Schüssler A, Longcore JE, O'Donnell K, Mozley-Standridge S, Porter D, Letcher PM, Powell MJ, Taylor JW, White MM, Grif…	2006
155	155: Bruenn JA, Warner BE, Yerramsetty P. Widespread mitovirus sequences in plant genomes. PeerJ. 2015 Apr 9;3:e876. doi: 10.7717/peerj.876. PMID: 25870770; PMCID: PMC4393810.	2015
156	156: Camões F, Islinger M, Guimarães SC, Kilaru S, Schuster M, Godinho LF, Steinberg G, Schrader M. New insights into the peroxisomal protein inventory: Acyl-CoA oxidases and -dehydrogenases are an ancient feature of peroxisomes. Biochim Biophys Acta. 2015 Jan;1853(1):111-25. doi: 10.1016/j.bbamcr.2014.10.005. Epub 2014 Oct 13. PMID: 25307522.	2015
157	157: Urantowka A, Knorpp C, Olczak T, Kolodziejczak M, Janska H. Plant mitochondria contain at least two i-AAA-like complexes. Plant Mol Biol. 2005 Sep;59(2):239-52. doi: 10.1007/s11103-005-8766-3. PMID: 16247555.	2005
158	158: Nozaki H. A new scenario of plastid evolution: plastid primary endosymbiosis before the divergence of the "Plantae," emended. J Plant Res. 2005 Aug;118(4):247-55. doi: 10.1007/s10265-005-0219-1. Epub 2005 Jul 20. PMID: 16032387.	2005
159	159: Ünlü ES, Narayanan L, Gordon DM. Characterization of fungal RTG2 genes in retrograde signaling of Saccharomyces cerevisiae. FEMS Yeast Res. 2013 Aug;13(5):495-503. doi: 10.1111/1567-1364.12055. Epub 2013 Jun 20. PMID: 23711018; PMCID: PMC3814403.	2013
160	160: Cao S, Xu W, Zhang N, Wang Y, Luo Y, He X, Huang K. A mitochondria- dependent pathway mediates the apoptosis of GSE-induced yeast. PLoS One. 2012;7(3):e32943. doi: 10.1371/journal.pone.0032943. Epub 2012 Mar 5. PMID: 22403727; PMCID: PMC3293924.	2012
161	161: Bartelli TF, Bruno DCF, Briones MRS. Evidence for Mitochondrial Genome Methylation in the Yeast <i>Candida albicans</i>: A Potential Novel Epigenetic Mechanism Affecting Adaptation and Pathogenicity? Front Genet. 2018 May 29;9:166. doi: 10.3389/fgene.2018.00166. PMID: 29896215; PMCID: PMC5986885.	2018
162	162: Li X, Li L, Bao Z, Tu W, He X, Zhang B, Ye L, Wang X, Li Q. The 287,403 bp Mitochondrial Genome of Ectomycorrhizal Fungus <i>Tuber calosporum</i> Reveals Intron Expansion, tRNA Loss, and Gene Rearrangement. Front Microbiol. 2020 Dec 9;11:591453. doi: 10.3389/fmicb.2020.591453. PMID: 33362740; PMCID: PMC7756005.	2020
163	163: Quandt CA, Beaudet D, Corsaro D, Walochnik J, Michel R, Corradi N, James TY. The genome of an intranuclear parasite, <i>Paramicrosporidium saccamoebae</i>, reveals alternative adaptations to obligate intracellular parasitism. Elife. 2017 Nov 24;6:e29594. doi: 10.7554/eLife.29594. PMID: 29171834; PMCID: PMC5701793.	2017
164	164: Vongsangnak W, Raethong N, Mujchariyakul W, Nguyen NN, Leong HW, Laoteng K. Genome-scale metabolic network of Cordyceps militaris useful for comparative analysis of entomopathogenic fungi. Gene. 2017 Aug 30;626:132-139. doi: 10.1016/j.gene.2017.05.027. Epub 2017 May 13. PMID: 28512059.	2017
165	165: Gawryluk RM, Chisholm KA, Pinto DM, Gray MW. Compositional complexity of the mitochondrial proteome of a unicellular eukaryote (Acanthamoeba castellanii, supergroup Amoebozoa) rivals that of animals, fungi, and plants. J Proteomics. 2014 Sep 23;109:400-16. doi: 10.1016/j.jprot.2014.07.005. Epub 2014 Jul 12. PMID: 25026440.	2014
166	166: Huang J, Lee SH, Lin C, Medici R, Hack E, Myers AM. Expression in yeast of the T-urf13 protein from Texas male-sterile maize mitochondria confers sensitivity to methomyl and to Texas-cytoplasm-specific fungal toxins. EMBO J. 1990 Feb;9(2):339-47. PMID: 2303028; PMCID: PMC551672.	1990
167	167: Boonruangrod R, Desai D, Fluch S, Berenyi M, Burg K. Identification of cytoplasmic ancestor gene-pools of Musa acuminata Colla and Musa balbisiana Colla and their hybrids by chloroplast and mitochondrial haplotyping. Theor Appl Genet. 2008 Dec;118(1):43-55. doi: 10.1007/s00122-008-0875-3. Epub 2008 Sep 2. PMID: 18762903.	2008
168	168: Mavrianos J, Berkow EL, Desai C, Pandey A, Batish M, Rabadi MJ, Barker KS, Pain D, Rogers PD, Eugenin EA, Chauhan N. Mitochondrial two-component signaling systems in Candida albicans. Eukaryot Cell. 2013 Jun;12(6):913-22. doi: 10.1128/EC.00048-13. Epub 2013 Apr 12. PMID: 23584995; PMCID: PMC3675996.	2013
169	169: Wu Y, Yang J, Yang F, Liu T, Leng W, Chu Y, Jin Q. Recent dermatophyte divergence revealed by comparative and phylogenetic analysis of mitochondrial genomes. BMC Genomics. 2009 May 21;10:238. doi: 10.1186/1471-2164-10-238. PMID: 19457268; PMCID: PMC2693141.	2009
170	170: Yinda CK, Ghogomu SM, Conceição-Neto N, Beller L, Deboutte W, Vanhulle E, Maes P, Van Ranst M, Matthijnssens J. Cameroonian fruit bats harbor divergent viruses, including rotavirus H, bastroviruses, and picobirnaviruses using an alternative genetic code. Virus Evol. 2018 Mar 30;4(1):vey008. doi: 10.1093/ve/vey008. PMID: 29644096; PMCID: PMC5888411.	2018
171	171: Vongsangnak W, Olsen P, Hansen K, Krogsgaard S, Nielsen J. Improved annotation through genome-scale metabolic modeling of Aspergillus oryzae. BMC Genomics. 2008 May 23;9:245. doi: 10.1186/1471-2164-9-245. PMID: 18500999; PMCID: PMC2413144.	2008
172	172: Clergeot PH, Rode NO, Glémin S, Brandström Durling M, Ihrmark K, Olson Å. Estimating the Fitness Effect of Deleterious Mutations During the Two Phases of the Life Cycle: A New Method Applied to the Root-Rot Fungus <i>Heterobasidion parviporum</i>. Genetics. 2019 Mar;211(3):963-976. doi: 10.1534/genetics.118.301855. Epub 2018 Dec 31. PMID: 30598467; PMCID: PMC6404244.	2019
173	173: Li J, Zhang J, Chen H, Chen X, Lan J, Liu C. Complete mitochondrial genome of the medicinal mushroom Ganoderma lucidum. PLoS One. 2013 Aug 26;8(8):e72038. doi: 10.1371/journal.pone.0072038. PMID: 23991034; PMCID: PMC3753355.	2013
174	174: Mahfooz S, Singh P, Maurya DK, Yadav MC, Tahoor A, Sahay H, Srivastava A, Prakash A. Microsatellite repeat dynamics in mitochondrial genomes of phytopathogenic fungi: frequency and distribution in the genic and intergenic regions. Bioinformation. 2012;8(23):1171-5. doi: 10.6026/97320630081171. Epub 2012 Nov 23. PMID: 23275715; PMCID: PMC3530887.	2012
175	175: Samach A, Melamed-Bessudo C, Avivi-Ragolski N, Pietrokovski S, Levy AA. Identification of plant RAD52 homologs and characterization of the Arabidopsis thaliana RAD52-like genes. Plant Cell. 2011 Dec;23(12):4266-79. doi: 10.1105/tpc.111.091744. Epub 2011 Dec 27. PMID: 22202891; PMCID: PMC3269865.	2011
176	176: van Diepeningen AD, Goedbloed DJ, Slakhorst SM, Koopmanschap AB, Maas MF, Hoekstra RF, Debets AJ. Mitochondrial recombination increases with age in Podospora anserina. Mech Ageing Dev. 2010 May;131(5):315-22. doi: 10.1016/j.mad.2010.03.001. Epub 2010 Mar 10. PMID: 20226205.	2010
177	177: Nadimi M, Beaudet D, Forget L, Hijri M, Lang BF. Group I intron-mediated trans-splicing in mitochondria of Gigaspora rosea and a robust phylogenetic affiliation of arbuscular mycorrhizal fungi with Mortierellales. Mol Biol Evol. 2012 Sep;29(9):2199-210. doi: 10.1093/molbev/mss088. Epub 2012 Mar 12. PMID: 22411852.	2012
178	178: Demuyser L, Swinnen E, Fiori A, Herrera-Malaver B, Vestrepen K, Van Dijck P. Mitochondrial Cochaperone Mge1 Is Involved in Regulating Susceptibility to Fluconazole in <i>Saccharomyces cerevisiae</i> and <i>Candida</i> Species. mBio. 2017 Jul 18;8(4):e00201-17. doi: 10.1128/mBio.00201-17. PMID: 28720726; PMCID: PMC5516249.	2017
179	179: Meireles DA, Domingos RM, Gaiarsa JW, Ragnoni EG, Bannitz-Fernandes R, da Silva Neto JF, de Souza RF, Netto LES. Functional and evolutionary characterization of Ohr proteins in eukaryotes reveals many active homologs among pathogenic fungi. Redox Biol. 2017 Aug;12:600-609. doi: 10.1016/j.redox.2017.03.026. Epub 2017 Apr 2. PMID: 28391181; PMCID: PMC5384416.	2017
180	180: Zambuzzi-Carvalho PF, Fernandes AG, Valadares MC, Tavares Pde M, Nosanchuk JD, Soares CM, Pereira M. Transcriptional profile of the human pathogenic fungus Paracoccidioides lutzii in response to sulfamethoxazole. Med Mycol. 2015 Jun;53(5):477-92. doi: 10.1093/mmy/myv011. Epub 2015 Apr 7. PMID: 25850856.	2015
181	181: VanLinden MR, Dölle C, Pettersen IK, Kulikova VA, Niere M, Agrimi G, Dyrstad SE, Palmieri F, Nikiforov AA, Tronstad KJ, Ziegler M. Subcellular Distribution of NAD+ between Cytosol and Mitochondria Determines the Metabolic Profile of Human Cells. J Biol Chem. 2015 Nov 13;290(46):27644-59. doi: 10.1074/jbc.M115.654129. Epub 2015 Oct 2. PMID: 26432643; PMCID: PMC4646015.	2015
182	182: Richards TA, Cavalier-Smith T. Myosin domain evolution and the primary divergence of eukaryotes. Nature. 2005 Aug 25;436(7054):1113-8. doi: 10.1038/nature03949. PMID: 16121172.	2005
183	183: Knuppertz L, Warnsmann V, Hamann A, Grimm C, Osiewacz HD. Stress-dependent opposing roles for mitophagy in aging of the ascomycete Podospora anserina. Autophagy. 2017 Jun 3;13(6):1037-1052. doi: 10.1080/15548627.2017.1303021. Epub 2017 Apr 3. PMID: 28368682; PMCID: PMC5486364.	2017
184	184: Kiefel BR, Gilson PR, Beech PL. Diverse eukaryotes have retained mitochondrial homologues of the bacterial division protein FtsZ. Protist. 2004 Mar;155(1):105-15. doi: 10.1078/1434461000168. PMID: 15144062.	2004
185	185: Song J, Liu X, Zhai P, Huang J, Lu L. A putative mitochondrial calcium uniporter in A. fumigatus contributes to mitochondrial Ca(2+) homeostasis and stress responses. Fungal Genet Biol. 2016 Sep;94:15-22. doi: 10.1016/j.fgb.2016.07.001. Epub 2016 Jul 1. PMID: 27378202.	2016
186	186: Dorn-In S, Bassitta R, Schwaiger K, Bauer J, Hölzel CS. Specific amplification of bacterial DNA by optimized so-called universal bacterial primers in samples rich of plant DNA. J Microbiol Methods. 2015 Jun;113:50-6. doi: 10.1016/j.mimet.2015.04.001. Epub 2015 Apr 9. PMID: 25863142.	2015
187	187: Bick AG, Calvo SE, Mootha VK. Evolutionary diversity of the mitochondrial calcium uniporter. Science. 2012 May 18;336(6083):886. doi: 10.1126/science.1214977. PMID: 22605770; PMCID: PMC3518847.	2012
188	188: Kuan J, Saier MH Jr. The mitochondrial carrier family of transport proteins: structural, functional, and evolutionary relationships. Crit Rev Biochem Mol Biol. 1993;28(3):209-33. doi: 10.3109/10409239309086795. PMID: 8325039.	1993
189	189: Wallet C, Le Ret M, Bergdoll M, Bichara M, Dietrich A, Gualberto JM. The RECG1 DNA Translocase Is a Key Factor in Recombination Surveillance, Repair, and Segregation of the Mitochondrial DNA in Arabidopsis. Plant Cell. 2015 Oct;27(10):2907-25. doi: 10.1105/tpc.15.00680. Epub 2015 Oct 13. PMID: 26462909; PMCID: PMC4682331.	2015
190	190: Kitahara R, Ikeda Y, Shimura H, Masuta C, Ezawa T. A unique mitovirus from Glomeromycota, the phylum of arbuscular mycorrhizal fungi. Arch Virol. 2014 Aug;159(8):2157-60. doi: 10.1007/s00705-014-1999-1. Epub 2014 Feb 18. PMID: 24532299.	2014
191	191: Hao Y, Wang X, Wang K, Li H, Duan X, Tang C, Kang Z. TaMCA1, a regulator of cell death, is important for the interaction between wheat and Puccinia striiformis. Sci Rep. 2016 May 27;6:26946. doi: 10.1038/srep26946. PMID: 27230563; PMCID: PMC4882554.	2016
192	192: Haag KL, James TY, Pombert JF, Larsson R, Schaer TM, Refardt D, Ebert D. Evolution of a morphological novelty occurred before genome compaction in a lineage of extreme parasites. Proc Natl Acad Sci U S A. 2014 Oct 28;111(43):15480-5. doi: 10.1073/pnas.1410442111. Epub 2014 Oct 13. Erratum in: Proc Natl Acad Sci U S A. 2015 Mar 10;112(10):E1162. PMID: 25313038; PMCID: PMC4217409.	2014
193	193: Powell MJ, Letcher PM, James TY. Ultrastructural characterization of the host-parasite interface between Allomyces anomalus (Blastocladiomycota) and Rozella allomycis (Cryptomycota). Fungal Biol. 2017 Jun-Jul;121(6-7):561-572. doi: 10.1016/j.funbio.2017.03.002. Epub 2017 Mar 21. PMID: 28606351.	2017
194	194: Wirsing L, Klawonn F, Sassen WA, Lünsdorf H, Probst C, Hust M, Mendel RR, Kruse T, Jänsch L. Linear Discriminant Analysis Identifies Mitochondrially Localized Proteins in Neurospora crassa. J Proteome Res. 2015 Sep 4;14(9):3900-11. doi: 10.1021/acs.jproteome.5b00329. Epub 2015 Aug 10. PMID: 26215788.	2015
195	195: Xiao X, Cheng J, Tang J, Fu Y, Jiang D, Baker TS, Ghabrial SA, Xie J. A novel partitivirus that confers hypovirulence on plant pathogenic fungi. J Virol. 2014 Sep 1;88(17):10120-33. doi: 10.1128/JVI.01036-14. Epub 2014 Jun 25. PMID: 24965462; PMCID: PMC4136314.	2014
196	196: Matuz-Mares D, Matus-Ortega G, Cárdenas-Monroy C, Romero-Aguilar L, Villalobos-Rocha JC, Vázquez-Meza H, Guerra-Sánchez G, Peña-Díaz A, Pardo JP. Expression of alternative NADH dehydrogenases (NDH-2) in the phytopathogenic fungus <i>Ustilago maydis</i>. FEBS Open Bio. 2018 Jul 5;8(8):1267-1279. doi: 10.1002/2211-5463.12475. PMID: 30221129; PMCID: PMC6134880.	2018
197	197: Ma S, Cao K, Liu N, Meng C, Cao Z, Dai D, Jia H, Zang J, Li Z, Hao Z, Gu S, Dong J. The StLAC2 gene is required for cell wall integrity, DHN-melanin synthesis and the pathogenicity of Setosphaeria turcica. Fungal Biol. 2017 Jun- Jul;121(6-7):589-601. doi: 10.1016/j.funbio.2017.04.003. Epub 2017 Apr 20. PMID: 28606354.	2017
198	198: Araújo Castro J, Gomes Ferreira MD, Santana Silva RJ, Andrade BS, Micheli F. Alternative oxidase (AOX) constitutes a small family of proteins in Citrus clementina and Citrus sinensis L. Osb. PLoS One. 2017 May 1;12(5):e0176878. doi: 10.1371/journal.pone.0176878. PMID: 28459876; PMCID: PMC5411082.	2017
199	199: Burke JM. Molecular genetics of group I introns: RNA structures and protein factors required for splicing--a review. Gene. 1988 Dec 20;73(2):273-94. doi: 10.1016/0378-1119(88)90493-3. PMID: 3072260.	1988
200	200: Smith DG, Gawryluk RM, Spencer DF, Pearlman RE, Siu KW, Gray MW. Exploring the mitochondrial proteome of the ciliate protozoon Tetrahymena thermophila: direct analysis by tandem mass spectrometry. J Mol Biol. 2007 Nov 30;374(3):837-63. doi: 10.1016/j.jmb.2007.09.051. Epub 2007 Sep 22. PMID: 17959197.	2007
201	201: Waller RF, Jabbour C, Chan NC, Celik N, Likic VA, Mulhern TD, Lithgow T. Evidence of a reduced and modified mitochondrial protein import apparatus in microsporidian mitosomes. Eukaryot Cell. 2009 Jan;8(1):19-26. doi: 10.1128/EC.00313-08. Epub 2008 Nov 21. PMID: 19028997; PMCID: PMC2620743.	2009
202	202: Petre B, Saunders DG, Sklenar J, Lorrain C, Win J, Duplessis S, Kamoun S. Candidate Effector Proteins of the Rust Pathogen Melampsora larici-populina Target Diverse Plant Cell Compartments. Mol Plant Microbe Interact. 2015 Jun;28(6):689-700. doi: 10.1094/MPMI-01-15-0003-R. PMID: 25650830.	2015
203	203: Yoshihara R, Li Z, Ishimori K, Kuwabara K, Hatakeyama S, Tanaka S. Phenotypic analysis of newly isolated short-lifespan Neurospora crassa mutant deficient in a high mobility group box protein. Fungal Genet Biol. 2017 Aug;105:28-36. doi: 10.1016/j.fgb.2017.06.001. Epub 2017 Jun 8. PMID: 28602830.	2017
204	204: Vivarès CP, Gouy M, Thomarat F, Méténier G. Functional and evolutionary analysis of a eukaryotic parasitic genome. Curr Opin Microbiol. 2002 Oct;5(5):499-505. doi: 10.1016/s1369-5274(02)00356-9. PMID: 12354558.	2002
205	205: Dubin DT, HsuChen CC, Tillotson LE. Mosquito mitochondrial transfer RNAs for valine, glycine and glutamate: RNA and gene sequences and vicinal genome organization. Curr Genet. 1986;10(9):701-7. doi: 10.1007/BF00410919. PMID: 2452025.	1986
206	206: Passardi F, Bakalovic N, Teixeira FK, Margis-Pinheiro M, Penel C, Dunand C. Prokaryotic origins of the non-animal peroxidase superfamily and organelle- mediated transmission to eukaryotes. Genomics. 2007 May;89(5):567-79. doi: 10.1016/j.ygeno.2007.01.006. Epub 2007 Mar 13. PMID: 17355904.	2007
207	207: Beaudet D, de la Providencia IE, Labridy M, Roy-Bolduc A, Daubois L, Hijri M. Intraisolate mitochondrial genetic polymorphism and gene variants coexpression in arbuscular mycorrhizal fungi. Genome Biol Evol. 2014 Dec 19;7(1):218-27. doi: 10.1093/gbe/evu275. PMID: 25527836; PMCID: PMC4316628.	2014
208	208: Fassetti F, Leone O, Palopoli L, Rombo SE, Saiardi A. IP6K gene identification in plant genomes by tag searching. BMC Proc. 2011 May 28;5 Suppl 2(Suppl 2):S1. doi: 10.1186/1753-6561-5-S2-S1. PMID: 21554757; PMCID: PMC3090757.	2011
209	209: Rhoads DM, Levings CS 3rd, Siedow JN. URF13, a ligand-gated, pore-forming receptor for T-toxin in the inner membrane of cms-T mitochondria. J Bioenerg Biomembr. 1995 Aug;27(4):437-45. doi: 10.1007/BF02110006. PMID: 8595979.	1995
210	210: Liaud MF, Valentin C, Brandt U, Bouget FY, Kloareg B, Cerff R. The GAPDH gene system of the red alga Chondrus crispus: promoter structures, intron/exon organization, genomic complexity and differential expression of genes. Plant Mol Biol. 1993 Dec;23(5):981-94. doi: 10.1007/BF00021813. PMID: 8260635.	1993
211	211: Wu Q, Sandrock TM, Turgeon BG, Yoder OC, Wirsel SG, Aist JR. A fungal kinesin required for organelle motility, hyphal growth, and morphogenesis. Mol Biol Cell. 1998 Jan;9(1):89-101. doi: 10.1091/mbc.9.1.89. PMID: 9436993; PMCID: PMC25223.	1998
212	212: Arvas M, Kivioja T, Mitchell A, Saloheimo M, Ussery D, Penttila M, Oliver S. Comparison of protein coding gene contents of the fungal phyla Pezizomycotina and Saccharomycotina. BMC Genomics. 2007 Sep 17;8:325. doi: 10.1186/1471-2164-8-325. PMID: 17868481; PMCID: PMC2045113.	2007
213	213: Schneider RE, Brown MT, Shiflett AM, Dyall SD, Hayes RD, Xie Y, Loo JA, Johnson PJ. The Trichomonas vaginalis hydrogenosome proteome is highly reduced relative to mitochondria, yet complex compared with mitosomes. Int J Parasitol. 2011 Nov;41(13-14):1421-34. doi: 10.1016/j.ijpara.2011.10.001. Epub 2011 Nov 9. PMID: 22079833; PMCID: PMC4437511.	2011
214	214: Carvalho MB, Martins I, Medeiros J, Tavares S, Planchon S, Renaut J, Núñez O, Gallart-Ayala H, Galceran MT, Hursthouse A, Silva Pereira C. The response of Mucor plumbeus to pentachlorophenol: a toxicoproteomics study. J Proteomics. 2013 Jan 14;78:159-71. doi: 10.1016/j.jprot.2012.11.006. Epub 2012 Nov 23. PMID: 23178873.	2013
215	215: Lipinski KA, Puchta O, Surendranath V, Kudla M, Golik P. Revisiting the yeast PPR proteins--application of an Iterative Hidden Markov Model algorithm reveals new members of the rapidly evolving family. Mol Biol Evol. 2011 Oct;28(10):2935-48. doi: 10.1093/molbev/msr120. Epub 2011 May 4. PMID: 21546354.	2011
216	216: Bowyer P, Mosquera J, Anderson M, Birch M, Bromley M, Denning DW. Identification of novel genes conferring altered azole susceptibility in Aspergillus fumigatus. FEMS Microbiol Lett. 2012 Jul;332(1):10-9. doi: 10.1111/j.1574-6968.2012.02575.x. Epub 2012 May 21. PMID: 22509997; PMCID: PMC4220099.	2012
217	217: Hrabáková L, Koloniuk I, Petrzik K. Phomopsis longicolla RNA virus 1 - Novel virus at the edge of myco- and plant viruses. Virology. 2017 Jun;506:14-18. doi: 10.1016/j.virol.2017.03.003. Epub 2017 Mar 10. PMID: 28288321.	2017
218	218: Alanio A, Gits-Muselli M, Mercier-Delarue S, Dromer F, Bretagne S. Diversity of Pneumocystis jirovecii during Infection Revealed by Ultra-Deep Pyrosequencing. Front Microbiol. 2016 May 24;7:733. doi: 10.3389/fmicb.2016.00733. PMID: 27252684; PMCID: PMC4877386.	2016
219	219: Swigonová Z, Mohsen AW, Vockley J. Acyl-CoA dehydrogenases: Dynamic history of protein family evolution. J Mol Evol. 2009 Aug;69(2):176-93. doi: 10.1007/s00239-009-9263-0. Epub 2009 Jul 29. PMID: 19639238; PMCID: PMC4136416.	2009
220	220: Muñoz-Gómez SA, Slamovits CH, Dacks JB, Baier KA, Spencer KD, Wideman JG. Ancient homology of the mitochondrial contact site and cristae organizing system points to an endosymbiotic origin of mitochondrial cristae. Curr Biol. 2015 Jun 1;25(11):1489-95. doi: 10.1016/j.cub.2015.04.006. Epub 2015 May 21. PMID: 26004762.	2015
221	221: Lapp K, Vödisch M, Kroll K, Strassburger M, Kniemeyer O, Heinekamp T, Brakhage AA. Characterization of the Aspergillus fumigatus detoxification systems for reactive nitrogen intermediates and their impact on virulence. Front Microbiol. 2014 Sep 11;5:469. doi: 10.3389/fmicb.2014.00469. PMID: 25309516; PMCID: PMC4160965.	2014
222	222: Patel D, Power JB, Anthony P, Badakshi F, Pat Heslop-Harrison JS, Davey MR. Somatic hybrid plants of Nicotiana x sanderae (+) N. debneyi with fungal resistance to Peronospora tabacina. Ann Bot. 2011 Oct;108(5):809-19. doi: 10.1093/aob/mcr197. Epub 2011 Aug 31. PMID: 21880657; PMCID: PMC3177675.	2011
223	223: Reisen D, Hanson MR. Association of six YFP-myosin XI-tail fusions with mobile plant cell organelles. BMC Plant Biol. 2007 Feb 9;7:6. doi: 10.1186/1471-2229-7-6. PMID: 17288617; PMCID: PMC1802837.	2007
224	224: Erives AJ, Fassler JS. Metabolic and chaperone gene loss marks the origin of animals: evidence for Hsp104 and Hsp78 chaperones sharing mitochondrial enzymes as clients. PLoS One. 2015 Feb 24;10(2):e0117192. doi: 10.1371/journal.pone.0117192. PMID: 25710177; PMCID: PMC4339202.	2015
225	225: Deng Y, Zhang Q, Ming R, Lin L, Lin X, Lin Y, Li X, Xie B, Wen Z. Analysis of the Mitochondrial Genome in Hypomyces aurantius Reveals a Novel Twintron Complex in Fungi. Int J Mol Sci. 2016 Jun 30;17(7):1049. doi: 10.3390/ijms17071049. PMID: 27376282; PMCID: PMC4964425.	2016
226	226: Déquard-Chablat M, Sellem CH, Golik P, Bidard F, Martos A, Bietenhader M, di Rago JP, Sainsard-Chanet A, Hermann-Le Denmat S, Contamine V. Two nuclear life cycle-regulated genes encode interchangeable subunits c of mitochondrial ATP synthase in Podospora anserina. Mol Biol Evol. 2011 Jul;28(7):2063-75. doi: 10.1093/molbev/msr025. Epub 2011 Jan 27. PMID: 21273631.	2011
227	227: Li Z, Ding B, Zhou X, Wang GL. The Rice Dynamin-Related Protein OsDRP1E Negatively Regulates Programmed Cell Death by Controlling the Release of Cytochrome c from Mitochondria. PLoS Pathog. 2017 Jan 12;13(1):e1006157. doi: 10.1371/journal.ppat.1006157. PMID: 28081268; PMCID: PMC5266325.	2017
228	228: Nikolaou C, Almirantis Y. Deviations from Chargaff's second parity rule in organellar DNA Insights into the evolution of organellar genomes. Gene. 2006 Oct 15;381:34-41. doi: 10.1016/j.gene.2006.06.010. Epub 2006 Jun 28. PMID: 16893615.	2006
229	229: He D, Wen JF, Chen WQ, Lu SQ, Xin DD. Identification, characteristic and phylogenetic analysis of type II DNA topoisomerase gene in Giardia lamblia. Cell Res. 2005 Jun;15(6):474-82. doi: 10.1038/sj.cr.7290316. PMID: 15987606.	2005
230	230: Bullerwell CE, Forget L, Lang BF. Evolution of monoblepharidalean fungi based on complete mitochondrial genome sequences. Nucleic Acids Res. 2003 Mar 15;31(6):1614-23. doi: 10.1093/nar/gkg264. PMID: 12626702; PMCID: PMC152866.	2003
231	231: Plümper E, Bradley PJ, Johnson PJ. Competition and protease sensitivity assays provide evidence for the existence of a hydrogenosomal protein import machinery in Trichomonas vaginalis. Mol Biochem Parasitol. 2000 Feb 25;106(1):11-20. doi: 10.1016/s0166-6851(99)00196-6. PMID: 10743607.	2000
232	232: Vijayakumar V, Liebisch G, Buer B, Xue L, Gerlach N, Blau S, Schmitz J, Bucher M. Integrated multi-omics analysis supports role of lysophosphatidylcholine and related glycerophospholipids in the Lotus japonicus- Glomus intraradices mycorrhizal symbiosis. Plant Cell Environ. 2016 Feb;39(2):393-415. doi: 10.1111/pce.12624. Epub 2015 Oct 27. PMID: 26297195.	2016
233	233: Smits P, Smeitink JA, van den Heuvel LP, Huynen MA, Ettema TJ. Reconstructing the evolution of the mitochondrial ribosomal proteome. Nucleic Acids Res. 2007;35(14):4686-703. doi: 10.1093/nar/gkm441. Epub 2007 Jun 29. PMID: 17604309; PMCID: PMC1950548.	2007
234	234: Xiao L, Sun Q, Lian B. A Global View of Gene Expression of Aspergillus nidulans on Responding to the Deficiency in Soluble Potassium. Curr Microbiol. 2016 Apr;72(4):410-9. doi: 10.1007/s00284-015-0963-y. Epub 2015 Dec 22. PMID: 26693724.	2016
235	235: Zubaer A, Wai A, Patel N, Perillo J, Hausner G. The Mitogenomes of <i>Ophiostoma minus</i> and <i>Ophiostoma piliferum</i> and Comparisons With Other Members of the Ophiostomatales. Front Microbiol. 2021 Feb 10;12:618649. doi: 10.3389/fmicb.2021.618649. PMID: 33643245; PMCID: PMC7902536.	2021
236	236: Schnarwiler F, Niemann M, Doiron N, Harsman A, Käser S, Mani J, Chanfon A, Dewar CE, Oeljeklaus S, Jackson CB, Pusnik M, Schmidt O, Meisinger C, Hiller S, Warscheid B, Schnaufer AC, Ochsenreiter T, Schneider A. Trypanosomal TAC40 constitutes a novel subclass of mitochondrial β-barrel proteins specialized in mitochondrial genome inheritance. Proc Natl Acad Sci U S A. 2014 May 27;111(21):7624-…	2014
237	237: Duarte M, Peters M, Schulte U, Videira A. The internal alternative NADH dehydrogenase of Neurospora crassa mitochondria. Biochem J. 2003 May 1;371(Pt 3):1005-11. doi: 10.1042/BJ20021374. PMID: 12556227; PMCID: PMC1223338.	2003
238	238: Heiligtag SJ, Bredehorst R, David KA. Key role of mitochondria in cerulenin-mediated apoptosis. Cell Death Differ. 2002 Sep;9(9):1017-25. doi: 10.1038/sj.cdd.4401055. PMID: 12181752.	2002
239	239: Plohnke N, Hamann A, Poetsch A, Osiewacz HD, Rögner M, Rexroth S. Proteomic analysis of mitochondria from senescent Podospora anserina casts new light on ROS dependent aging mechanisms. Exp Gerontol. 2014 Aug;56:13-25. doi: 10.1016/j.exger.2014.02.008. Epub 2014 Feb 18. PMID: 24556281.	2014
240	240: Cavalier-Smith T. The phagotrophic origin of eukaryotes and phylogenetic classification of Protozoa. Int J Syst Evol Microbiol. 2002 Mar;52(Pt 2):297-354. doi: 10.1099/00207713-52-2-297. PMID: 11931142.	2002
241	241: Gabaldón T, Rainey D, Huynen MA. Tracing the evolution of a large protein complex in the eukaryotes, NADH:ubiquinone oxidoreductase (Complex I). J Mol Biol. 2005 May 13;348(4):857-70. doi: 10.1016/j.jmb.2005.02.067. PMID: 15843018.	2005
242	242: Burri L, Williams BA, Bursac D, Lithgow T, Keeling PJ. Microsporidian mitosomes retain elements of the general mitochondrial targeting system. Proc Natl Acad Sci U S A. 2006 Oct 24;103(43):15916-20. doi: 10.1073/pnas.0604109103. Epub 2006 Oct 16. PMID: 17043242; PMCID: PMC1635103.	2006
243	243: Rida PC, Nishikawa A, Won GY, Dean N. Yeast-to-hyphal transition triggers formin-dependent Golgi localization to the growing tip in Candida albicans. Mol Biol Cell. 2006 Oct;17(10):4364-78. doi: 10.1091/mbc.e06-02-0143. Epub 2006 Jul 19. PMID: 16855023; PMCID: PMC1635370.	2006
244	244: Kiraga J, Mackiewicz P, Mackiewicz D, Kowalczuk M, Biecek P, Polak N, Smolarczyk K, Dudek MR, Cebrat S. The relationships between the isoelectric point and: length of proteins, taxonomy and ecology of organisms. BMC Genomics. 2007 Jun 12;8:163. doi: 10.1186/1471-2164-8-163. PMID: 17565672; PMCID: PMC1905920.	2007
245	245: Valach M, Gonzalez Alcazar JA, Sarrasin M, Lang BF, Gray MW, Burger G. An Unexpectedly Complex Mitoribosome in Andalucia godoyi, a Protist with the Most Bacteria-like Mitochondrial Genome. Mol Biol Evol. 2021 Mar 9;38(3):788-804. doi: 10.1093/molbev/msaa223. PMID: 32886790; PMCID: PMC7947838.	2021
246	246: Katinka MD, Duprat S, Cornillot E, Méténier G, Thomarat F, Prensier G, Barbe V, Peyretaillade E, Brottier P, Wincker P, Delbac F, El Alaoui H, Peyret P, Saurin W, Gouy M, Weissenbach J, Vivarès CP. Genome sequence and gene compaction of the eukaryote parasite Encephalitozoon cuniculi. Nature. 2001 Nov 22;414(6862):450-3. doi: 10.1038/35106579. PMID: 11719806.	2001
247	247: Lambie SC, Kretschmer M, Croll D, Haslam TM, Kunst L, Klose J, Kronstad JW. The putative phospholipase Lip2 counteracts oxidative damage and influences the virulence of Ustilago maydis. Mol Plant Pathol. 2017 Feb;18(2):210-221. doi: 10.1111/mpp.12391. Epub 2016 Apr 21. PMID: 26950180; PMCID: PMC6638309.	2017
248	248: Wagner-Vogel G, Lämmer F, Kämper J, Basse CW. Uniparental mitochondrial DNA inheritance is not affected in Ustilago maydis Δatg11 mutants blocked in mitophagy. BMC Microbiol. 2015 Feb 6;15(1):23. doi: 10.1186/s12866-015-0358-z. PMID: 25652096; PMCID: PMC4326477.	2015
249	249: Guillou L, Bachar D, Audic S, Bass D, Berney C, Bittner L, Boutte C, Burgaud G, de Vargas C, Decelle J, Del Campo J, Dolan JR, Dunthorn M, Edvardsen B, Holzmann M, Kooistra WH, Lara E, Le Bescot N, Logares R, Mahé F, Massana R, Montresor M, Morard R, Not F, Pawlowski J, Probert I, Sauvadet AL, Siano R, Stoeck T, Vaulot D, Zimmermann P, Christen R. The Protist Ribosomal Reference database (PR…	2013
250	250: Horn BW, Gell RM, Singh R, Sorensen RB, Carbone I. Sexual Reproduction in Aspergillus flavus Sclerotia: Acquisition of Novel Alleles from Soil Populations and Uniparental Mitochondrial Inheritance. PLoS One. 2016 Jan 5;11(1):e0146169. doi: 10.1371/journal.pone.0146169. PMID: 26731416; PMCID: PMC4701395.	2016
251	251: Zámocký M, Dunand C. Divergent evolutionary lines of fungal cytochrome c peroxidases belonging to the superfamily of bacterial, fungal and plant heme peroxidases. FEBS Lett. 2006 Dec 11;580(28-29):6655-64. doi: 10.1016/j.febslet.2006.11.017. Epub 2006 Nov 16. PMID: 17126331.	2006
252	252: Balabaskaran Nina P, Dudkina NV, Kane LA, van Eyk JE, Boekema EJ, Mather MW, Vaidya AB. Highly divergent mitochondrial ATP synthase complexes in Tetrahymena thermophila. PLoS Biol. 2010 Jul 13;8(7):e1000418. doi: 10.1371/journal.pbio.1000418. PMID: 20644710; PMCID: PMC2903591.	2010
253	253: Marcet-Houben M, Marceddu G, Gabaldón T. Phylogenomics of the oxidative phosphorylation in fungi reveals extensive gene duplication followed by functional divergence. BMC Evol Biol. 2009 Dec 21;9:295. doi: 10.1186/1471-2148-9-295. PMID: 20025735; PMCID: PMC2803194.	2009
254	254: Goh CJ, Park D, Kim H, Sebastiani F, Hahn Y. Novel Divavirus (the family Betaflexiviridae) and Mitovirus (the family Narnaviridae) species identified in basil (Ocimum basilicum). Acta Virol. 2018;62(3):304-309. doi: 10.4149/av_2018_224. PMID: 30160146.	2018
255	255: Faure E, Delaye L, Tribolo S, Levasseur A, Seligmann H, Barthélémy RM. Probable presence of an ubiquitous cryptic mitochondrial gene on the antisense strand of the cytochrome oxidase I gene. Biol Direct. 2011 Oct 24;6:56. doi: 10.1186/1745-6150-6-56. PMID: 22024028; PMCID: PMC3214167.	2011
256	256: Karan D, David JR, Capy P. Molecular evolution of the AMP-forming Acetyl- CoA synthetase. Gene. 2001 Mar 7;265(1-2):95-101. doi: 10.1016/s0378-1119(01)00358-4. PMID: 11255012.	2001
257	257: Lang BF, Seif E, Gray MW, O'Kelly CJ, Burger G. A comparative genomics approach to the evolution of eukaryotes and their mitochondria. J Eukaryot Microbiol. 1999 Jul-Aug;46(4):320-6. doi: 10.1111/j.1550-7408.1999.tb04611.x. PMID: 10461380.	1999
258	258: Batova M, Klobucnikova V, Oblasova Z, Gregan J, Zahradnik P, Hapala I, Subik J, Schüller C. Chemogenomic and transcriptome analysis identifies mode of action of the chemosensitizing agent CTBT (7-chlorotetrazolo[5,1-c]benzo[1,2,4]triazine). BMC Genomics. 2010 Mar 4;11:153. doi: 10.1186/1471-2164-11-153. PMID: 20202201; PMCID: PMC2841119.	2010
259	259: Bartelli TF, Ferreira RC, Colombo AL, Briones MR. Intraspecific comparative genomics of Candida albicans mitochondria reveals non-coding regions under neutral evolution. Infect Genet Evol. 2013 Mar;14:302-12. doi: 10.1016/j.meegid.2012.12.012. Epub 2012 Dec 29. PMID: 23279810.	2013
260	260: Ivanov S, Harrison MJ. A set of fluorescent protein-based markers expressed from constitutive and arbuscular mycorrhiza-inducible promoters to label organelles, membranes and cytoskeletal elements in Medicago truncatula. Plant J. 2014 Dec;80(6):1151-63. doi: 10.1111/tpj.12706. PMID: 25329881.	2014
261	261: Nakanishi Y, Zhou S, Kim SW, Fushinobu S, Maruyama J, Kitamoto K, Wakagi T, Shoun H. A eukaryotic copper-containing nitrite reductase derived from a NirK homolog gene of Aspergillus oryzae. Biosci Biotechnol Biochem. 2010;74(5):984-91. doi: 10.1271/bbb.90844. Epub 2010 May 7. PMID: 20460712.	2010
262	262: Roberts CW, Roberts F, Henriquez FL, Akiyoshi D, Samuel BU, Richards TA, Milhous W, Kyle D, McIntosh L, Hill GC, Chaudhuri M, Tzipori S, McLeod R. Evidence for mitochondrial-derived alternative oxidase in the apicomplexan parasite Cryptosporidium parvum: a potential anti-microbial agent target. Int J Parasitol. 2004 Mar 9;34(3):297-308. doi: 10.1016/j.ijpara.2003.11.002. PMID: 15003491.	2004
263	263: Bullerwell CE, Burger G, Gott JM, Kourennaia O, Schnare MN, Gray MW. Abundant 5S rRNA-like transcripts encoded by the mitochondrial genome in amoebozoa. Eukaryot Cell. 2010 May;9(5):762-73. doi: 10.1128/EC.00013-10. Epub 2010 Mar 19. PMID: 20304999; PMCID: PMC2863963.	2010
264	264: Reich M, Göbel C, Kohler A, Buée M, Martin F, Feussner I, Polle A. Fatty acid metabolism in the ectomycorrhizal fungus Laccaria bicolor. New Phytol. 2009 Jun;182(4):950-964. doi: 10.1111/j.1469-8137.2009.02819.x. PMID: 19383096.	2009
265	265: Tsaousis AD, Gaston D, Stechmann A, Walker PB, Lithgow T, Roger AJ. A functional Tom70 in the human parasite Blastocystis sp.: implications for the evolution of the mitochondrial import apparatus. Mol Biol Evol. 2011 Jan;28(1):781-91. doi: 10.1093/molbev/msq252. Epub 2010 Sep 24. PMID: 20871025.	2011
266	266: Spring J. Major transitions in evolution by genome fusions: from prokaryotes to eukaryotes, metazoans, bilaterians and vertebrates. J Struct Funct Genomics. 2003;3(1-4):19-25. PMID: 12836681.	2003
267	267: Chao S, Sederoff R, Levings CS 3rd. Nucleotide sequence and evolution of the 18S ribosomal RNA gene in maize mitochondria. Nucleic Acids Res. 1984 Aug 24;12(16):6629-44. doi: 10.1093/nar/12.16.6629. PMID: 6089124; PMCID: PMC320101.	1984
268	268: Gawryluk RM, Chisholm KA, Pinto DM, Gray MW. Composition of the mitochondrial electron transport chain in acanthamoeba castellanii: structural and evolutionary insights. Biochim Biophys Acta. 2012 Nov;1817(11):2027-37. doi: 10.1016/j.bbabio.2012.06.005. Epub 2012 Jun 15. PMID: 22709906.	2012
269	269: Salinas T, Duby F, Larosa V, Coosemans N, Bonnefoy N, Motte P, Maréchal- Drouard L, Remacle C. Co-evolution of mitochondrial tRNA import and codon usage determines translational efficiency in the green alga Chlamydomonas. PLoS Genet. 2012 Sep;8(9):e1002946. doi: 10.1371/journal.pgen.1002946. Epub 2012 Sep 20. Erratum in: PLoS Genet. 2020 Mar 31;16(3):e1008719. PMID: 23028354; PMCID: PMC34479…	2012
270	270: Benne R, Sloof P. Evolution of the mitochondrial protein synthetic machinery. Biosystems. 1987;21(1):51-68. doi: 10.1016/0303-2647(87)90006-2. PMID: 2446672.	1987
271	271: Shanmugam D, Wu B, Ramirez U, Jaffe EK, Roos DS. Plastid-associated porphobilinogen synthase from Toxoplasma gondii: kinetic and structural properties validate therapeutic potential. J Biol Chem. 2010 Jul 16;285(29):22122-31. doi: 10.1074/jbc.M110.107243. Epub 2010 May 4. PMID: 20442414; PMCID: PMC2903393.	2010
272	272: Bernardo SM, Gray KA, Todd RB, Cheetham BF, Katz ME. Characterization of regulatory non-catalytic hexokinases in Aspergillus nidulans. Mol Genet Genomics. 2007 May;277(5):519-32. doi: 10.1007/s00438-006-0203-z. Epub 2007 Jan 17. PMID: 17226029.	2007
273	273: Zhang Y, Bell A, Perlman PS, Leibowitz MJ. Pentamidine inhibits mitochondrial intron splicing and translation in Saccharomyces cerevisiae. RNA. 2000 Jul;6(7):937-51. doi: 10.1017/s1355838200991726. PMID: 10917591; PMCID: PMC1369971.	2000
274	274: Du L, Risinger AL, Mitchell CA, You J, Stamps BW, Pan N, King JB, Bopassa JC, Judge SIV, Yang Z, Stevenson BS, Cichewicz RH. Unique amalgamation of primary and secondary structural elements transform peptaibols into potent bioactive cell-penetrating peptides. Proc Natl Acad Sci U S A. 2017 Oct 24;114(43):E8957-E8966. doi: 10.1073/pnas.1707565114. Epub 2017 Oct 10. PMID: 29073092; PMCID: PMC5…	2017
275	275: McDermott P, Connolly V, Kavanagh TA. The mitochondrial genome of a cytoplasmic male sterile line of perennial ryegrass (Lolium perenne L.) contains an integrated linear plasmid-like element. Theor Appl Genet. 2008 Aug;117(3):459-70. doi: 10.1007/s00122-008-0790-7. Epub 2008 May 27. PMID: 18504541.	2008
276	276: Carullo M, Xia X. An extensive study of mutation and selection on the wobble nucleotide in tRNA anticodons in fungal mitochondrial genomes. J Mol Evol. 2008 May;66(5):484-93. doi: 10.1007/s00239-008-9102-8. Epub 2008 Apr 10. PMID: 18401633.	2008
277	277: Khamooshi K, Sikorski P, Sun N, Calderone R, Li D. The Rbf1, Hfl1 and Dbp4 of Candida albicans regulate common as well as transcription factor-specific mitochondrial and other cell activities. BMC Genomics. 2014 Jan 22;15:56. doi: 10.1186/1471-2164-15-56. PMID: 24450762; PMCID: PMC3904162.	2014
278	278: Bellizzi D, D'Aquila P, Scafone T, Giordano M, Riso V, Riccio A, Passarino G. The control region of mitochondrial DNA shows an unusual CpG and non-CpG methylation pattern. DNA Res. 2013 Dec;20(6):537-47. doi: 10.1093/dnares/dst029. Epub 2013 Jun 26. PMID: 23804556; PMCID: PMC3859322.	2013
279	279: Santamaria M, Vicario S, Pappadà G, Scioscia G, Scazzocchio C, Saccone C. Towards barcode markers in Fungi: an intron map of Ascomycota mitochondria. BMC Bioinformatics. 2009 Jun 16;10 Suppl 6(Suppl 6):S15. doi: 10.1186/1471-2105-10-S6-S15. PMID: 19534740; PMCID: PMC2697638.	2009
280	280: Radzvilavicius A, Layh S, Hall MD, Dowling DK, Johnston IG. Sexually antagonistic evolution of mitochondrial and nuclear linkage. J Evol Biol. 2021 May;34(5):757-766. doi: 10.1111/jeb.13776. Epub 2021 May 11. PMID: 33644926.	2021
281	281: Edlind TD, Li J, Visvesvara GS, Vodkin MH, McLaughlin GL, Katiyar SK. Phylogenetic analysis of beta-tubulin sequences from amitochondrial protozoa. Mol Phylogenet Evol. 1996 Apr;5(2):359-67. doi: 10.1006/mpev.1996.0031. PMID: 8728394.	1996
282	282: Wisecaver JH, Alexander WG, King SB, Hittinger CT, Rokas A. Dynamic Evolution of Nitric Oxide Detoxifying Flavohemoglobins, a Family of Single- Protein Metabolic Modules in Bacteria and Eukaryotes. Mol Biol Evol. 2016 Aug;33(8):1979-87. doi: 10.1093/molbev/msw073. Epub 2016 Apr 12. PMID: 27189567.	2016
283	283: Smirnov A, Entelis N, Martin RP, Tarassov I. Biological significance of 5S rRNA import into human mitochondria: role of ribosomal protein MRP-L18. Genes Dev. 2011 Jun 15;25(12):1289-305. doi: 10.1101/gad.624711. PMID: 21685364; PMCID: PMC3127430.	2011
284	284: Gannavaram S, Vedvyas C, Debrabant A. Conservation of the pro-apoptotic nuclease activity of endonuclease G in unicellular trypanosomatid parasites. J Cell Sci. 2008 Jan 1;121(Pt 1):99-109. doi: 10.1242/jcs.014050. Epub 2007 Dec 11. PMID: 18073240.	2008
285	285: Jiang H, Guo X, Xu L, Gu Z. Rewiring of posttranscriptional RNA regulons: Puf4p in fungi as an example. Mol Biol Evol. 2012 Sep;29(9):2169-76. doi: 10.1093/molbev/mss085. Epub 2012 Mar 21. PMID: 22438588; PMCID: PMC3424410.	2012
286	286: Dellaporta SL, Xu A, Sagasser S, Jakob W, Moreno MA, Buss LW, Schierwater B. Mitochondrial genome of Trichoplax adhaerens supports placozoa as the basal lower metazoan phylum. Proc Natl Acad Sci U S A. 2006 Jun 6;103(23):8751-6. doi: 10.1073/pnas.0602076103. Epub 2006 May 26. PMID: 16731622; PMCID: PMC1470968.	2006
287	287: Kowalska K, Habrowska-Górczyńska DE, Domińska K, Piastowska-Ciesielska AW. The dose-dependent effect of zearalenone on mitochondrial metabolism, plasma membrane permeabilization and cell cycle in human prostate cancer cell lines. Chemosphere. 2017 Aug;180:455-466. doi: 10.1016/j.chemosphere.2017.04.027. Epub 2017 Apr 10. PMID: 28427036.	2017
288	288: Skibbe DS, Liu F, Wen TJ, Yandeau MD, Cui X, Cao J, Simmons CR, Schnable PS. Characterization of the aldehyde dehydrogenase gene families of Zea mays and Arabidopsis. Plant Mol Biol. 2002 Mar-Apr;48(5-6):751-64. doi: 10.1023/a:1014870429630. PMID: 11999848.	2002
289	289: Pick TR, Bräutigam A, Schulz MA, Obata T, Fernie AR, Weber AP. PLGG1, a plastidic glycolate glycerate transporter, is required for photorespiration and defines a unique class of metabolite transporters. Proc Natl Acad Sci U S A. 2013 Feb 19;110(8):3185-90. doi: 10.1073/pnas.1215142110. Epub 2013 Feb 4. PMID: 23382251; PMCID: PMC3581909.	2013
290	290: Ohtani K, Yamamoto H, Akimitsu K. Sensitivity to Alternaria alternata toxin in citrus because of altered mitochondrial RNA processing. Proc Natl Acad Sci U S A. 2002 Feb 19;99(4):2439-44. doi: 10.1073/pnas.042448499. Epub 2002 Feb 12. PMID: 11842194; PMCID: PMC122383.	2002
291	291: Hill KA, Singh SM. The evolution of species-type specificity in the global DNA sequence organization of mitochondrial genomes. Genome. 1997 Jun;40(3):342-56. doi: 10.1139/g97-047. PMID: 9202414.	1997
292	292: Zhang T, Li W, Chen H, Yu H. Full genome sequence of a putative novel mitovirus isolated from Rhizoctonia cerealis. Arch Virol. 2015 Jul;160(7):1815-8. doi: 10.1007/s00705-015-2431-1. Epub 2015 Apr 28. PMID: 25916611.	2015
293	293: Abu-Abied M, Avisar D, Belausov E, Holdengreber V, Kam Z, Sadot E. Identification of an Arabidopsis unknown small membrane protein targeted to mitochondria, chloroplasts, and peroxisomes. Protoplasma. 2009 Jul;236(1-4):3-12. doi: 10.1007/s00709-009-0038-7. Epub 2009 Mar 13. PMID: 19283443.	2009
294	294: Muzaffar S, Bose C, Banerji A, Nair BG, Chattoo BB. Anacardic acid induces apoptosis-like cell death in the rice blast fungus Magnaporthe oryzae. Appl Microbiol Biotechnol. 2016 Jan;100(1):323-35. doi: 10.1007/s00253-015-6915-4. Epub 2015 Sep 18. PMID: 26381667.	2016
295	295: Fast NM, Keeling PJ. Alpha and beta subunits of pyruvate dehydrogenase E1 from the microsporidian Nosema locustae: mitochondrion-derived carbon metabolism in microsporidia. Mol Biochem Parasitol. 2001 Oct;117(2):201-9. doi: 10.1016/s0166-6851(01)00356-5. PMID: 11606230.	2001
296	296: Vial L, Gomez P, Panvert M, Schmitt E, Blanquet S, Mechulam Y. Mitochondrial methionyl-tRNAfMet formyltransferase from Saccharomyces cerevisiae: gene disruption and tRNA substrate specificity. Biochemistry. 2003 Feb 4;42(4):932-9. doi: 10.1021/bi026901x. PMID: 12549912.	2003
297	297: Ellenberger S, Burmester A, Wöstemeyer J. Complete Mitochondrial DNA Sequence of the Mucoralean Fungus Absidia glauca, a Model for Studying Host- Parasite Interactions. Genome Announc. 2016 Mar 24;4(2):e00153-16. doi: 10.1128/genomeA.00153-16. PMID: 27013042; PMCID: PMC4807231.	2016
298	298: Idnurm A, Heitman J. Ferrochelatase is a conserved downstream target of the blue light-sensing White collar complex in fungi. Microbiology (Reading). 2010 Aug;156(Pt 8):2393-2407. doi: 10.1099/mic.0.039222-0. Epub 2010 May 20. PMID: 20488877; PMCID: PMC3068673.	2010
299	299: Qin G, Liu J, Cao B, Li B, Tian S. Hydrogen peroxide acts on sensitive mitochondrial proteins to induce death of a fungal pathogen revealed by proteomic analysis. PLoS One. 2011;6(7):e21945. doi: 10.1371/journal.pone.0021945. Epub 2011 Jul 6. PMID: 21755012; PMCID: PMC3130790.	2011
300	300: Edgcomb VP, Roger AJ, Simpson AG, Kysela DT, Sogin ML. Evolutionary relationships among "jakobid" flagellates as indicated by alpha- and beta- tubulin phylogenies. Mol Biol Evol. 2001 Apr;18(4):514-22. doi: 10.1093/oxfordjournals.molbev.a003830. PMID: 11264402.	2001
301	301: Horner DS, Hirt RP, Embley TM. A single eubacterial origin of eukaryotic pyruvate: ferredoxin oxidoreductase genes: implications for the evolution of anaerobic eukaryotes. Mol Biol Evol. 1999 Sep;16(9):1280-91. doi: 10.1093/oxfordjournals.molbev.a026218. PMID: 10486982.	1999
302	302: Belcour L, Sainsard-Chanet A, Sellem CH. Mobile group II introns, DNA circles, reverse transcriptase and senescence (group II introns, transposition, aging, mitochondria, fungi). Genetica. 1994;93(1-3):225-8. doi: 10.1007/BF01435254. PMID: 7529208.	1994
303	303: Li L, Pischetsrieder M, St Leger RJ, Wang C. Associated links among mtDNA glycation, oxidative stress and colony sectorization in Metarhizium anisopliae. Fungal Genet Biol. 2008 Sep;45(9):1300-6. doi: 10.1016/j.fgb.2008.06.003. Epub 2008 Jun 24. PMID: 18620072.	2008
304	304: Mier P, Pérez-Pulido AJ, Reynaud EG, Andrade-Navarro MA. Reading the Evolution of Compartmentalization in the Ribosome Assembly Toolbox: The YRG Protein Family. PLoS One. 2017 Jan 10;12(1):e0169750. doi: 10.1371/journal.pone.0169750. PMID: 28072865; PMCID: PMC5224878.	2017
305	305: Gleason C, Huang S, Thatcher LF, Foley RC, Anderson CR, Carroll AJ, Millar AH, Singh KB. Mitochondrial complex II has a key role in mitochondrial-derived reactive oxygen species influence on plant stress gene regulation and defense. Proc Natl Acad Sci U S A. 2011 Jun 28;108(26):10768-73. doi: 10.1073/pnas.1016060108. Epub 2011 Jun 13. PMID: 21670306; PMCID: PMC3127871.	2011
306	306: Brown MW, Sharpe SC, Silberman JD, Heiss AA, Lang BF, Simpson AG, Roger AJ. Phylogenomics demonstrates that breviate flagellates are related to opisthokonts and apusomonads. Proc Biol Sci. 2013 Aug 28;280(1769):20131755. doi: 10.1098/rspb.2013.1755. PMID: 23986111; PMCID: PMC3768317.	2013
307	307: Abdelnoor RV, Yule R, Elo A, Christensen AC, Meyer-Gauen G, Mackenzie SA. Substoichiometric shifting in the plant mitochondrial genome is influenced by a gene homologous to MutS. Proc Natl Acad Sci U S A. 2003 May 13;100(10):5968-73. doi: 10.1073/pnas.1037651100. Epub 2003 May 1. PMID: 12730382; PMCID: PMC156310.	2003
308	308: Roger AJ. Reconstructing Early Events in Eukaryotic Evolution. Am Nat. 1999 Oct;154(S4):S146-S163. doi: 10.1086/303290. PMID: 10527924.	1999
309	309: Fischer K, Weber A, Brink S, Arbinger B, Schünemann D, Borchert S, Heldt HW, Popp B, Benz R, Link TA, et al. Porins from plants. Molecular cloning and functional characterization of two new members of the porin family. J Biol Chem. 1994 Oct 14;269(41):25754-60. PMID: 7523392.	1994
310	310: Longen S, Bien M, Bihlmaier K, Kloeppel C, Kauff F, Hammermeister M, Westermann B, Herrmann JM, Riemer J. Systematic analysis of the twin cx(9)c protein family. J Mol Biol. 2009 Oct 23;393(2):356-68. doi: 10.1016/j.jmb.2009.08.041. Epub 2009 Aug 21. PMID: 19703468.	2009
311	311: Miotto G, Tessaro S, Rotta GA, Bonatto D. In silico analyses of Fsf1 sequences, a new group of fungal proteins orthologous to the metazoan sideroblastic anemia-related sideroflexin family. Fungal Genet Biol. 2007 Aug;44(8):740-53. doi: 10.1016/j.fgb.2006.12.004. Epub 2006 Dec 16. PMID: 17240176.	2007
312	312: Carneiro P, Duarte M, Videira A. The main external alternative NAD(P)H dehydrogenase of Neurospora crassa mitochondria. Biochim Biophys Acta. 2004 Jan 30;1608(1):45-52. doi: 10.1016/j.bbabio.2003.10.004. PMID: 14741584.	2004
313	313: Rot C, Goldfarb I, Ilan M, Huchon D. Putative cross-kingdom horizontal gene transfer in sponge (Porifera) mitochondria. BMC Evol Biol. 2006 Sep 14;6:71. doi: 10.1186/1471-2148-6-71. PMID: 16972986; PMCID: PMC1618405.	2006
314	314: Videir A, Duarte M. On complex I and other NADH:ubiquinone reductases of Neurospora crassa mitochondria. J Bioenerg Biomembr. 2001 Jun;33(3):197-203. doi: 10.1023/a:1010778802236. PMID: 11695829.	2001
315	315: Kühn K, Richter U, Meyer EH, Delannoy E, de Longevialle AF, O'Toole N, Börner T, Millar AH, Small ID, Whelan J. Phage-type RNA polymerase RPOTmp performs gene-specific transcription in mitochondria of Arabidopsis thaliana. Plant Cell. 2009 Sep;21(9):2762-79. doi: 10.1105/tpc.109.068536. Epub 2009 Sep 25. PMID: 19783760; PMCID: PMC2768943.	2009
316	316: Screen SE, St Leger RJ. Cloning, expression, and substrate specificity of a fungal chymotrypsin. Evidence for lateral gene transfer from an actinomycete bacterium. J Biol Chem. 2000 Mar 3;275(9):6689-94. doi: 10.1074/jbc.275.9.6689. PMID: 10692479.	2000
317	317: Cardol P, Lapaille M, Minet P, Franck F, Matagne RF, Remacle C. ND3 and ND4L subunits of mitochondrial complex I, both nucleus encoded in Chlamydomonas reinhardtii, are required for activity and assembly of the enzyme. Eukaryot Cell. 2006 Sep;5(9):1460-7. doi: 10.1128/EC.00118-06. PMID: 16963630; PMCID: PMC1563589.	2006
318	318: Yan Z, Xu J. Mitochondria are inherited from the MATa parent in crosses of the basidiomycete fungus Cryptococcus neoformans. Genetics. 2003 Apr;163(4):1315-25. PMID: 12702677; PMCID: PMC1462512.	2003
319	319: Paquin B, Lang BF. The mitochondrial DNA of Allomyces macrogynus: the complete genomic sequence from an ancestral fungus. J Mol Biol. 1996 Feb 9;255(5):688-701. doi: 10.1006/jmbi.1996.0056. PMID: 8636971.	1996
320	320: Mach J, Poliak P, Matusková A, Zárský V, Janata J, Lukes J, Tachezy J. An Advanced System of the Mitochondrial Processing Peptidase and Core Protein Family in Trypanosoma brucei and Multiple Origins of the Core I Subunit in Eukaryotes. Genome Biol Evol. 2013;5(5):860-75. doi: 10.1093/gbe/evt056. PMID: 23563972; PMCID: PMC3673636.	2013
321	321: Rao KH, Ghosh S, Natarajan K, Datta A. N-acetylglucosamine kinase, HXK1 is involved in morphogenetic transition and metabolic gene expression in Candida albicans. PLoS One. 2013;8(1):e53638. doi: 10.1371/journal.pone.0053638. Epub 2013 Jan 14. PMID: 23341961; PMCID: PMC3544915.	2013
322	322: Gilson PR, Yu XC, Hereld D, Barth C, Savage A, Kiefel BR, Lay S, Fisher PR, Margolin W, Beech PL. Two Dictyostelium orthologs of the prokaryotic cell division protein FtsZ localize to mitochondria and are required for the maintenance of normal mitochondrial morphology. Eukaryot Cell. 2003 Dec;2(6):1315-26. doi: 10.1128/EC.2.6.1315-1326.2003. PMID: 14665465; PMCID: PMC326642.	2003
323	323: Figueroa P, León G, Elorza A, Holuigue L, Jordana X. Three different genes encode the iron-sulfur subunit of succinate dehydrogenase in Arabidopsis thaliana. Plant Mol Biol. 2001 May;46(2):241-50. doi: 10.1023/a:1010612506070. PMID: 11442063.	2001
324	324: Likić VA, Perry A, Hulett J, Derby M, Traven A, Waller RF, Keeling PJ, Koehler CM, Curran SP, Gooley PR, Lithgow T. Patterns that define the four domains conserved in known and novel isoforms of the protein import receptor Tom20. J Mol Biol. 2005 Mar 18;347(1):81-93. doi: 10.1016/j.jmb.2004.12.057. Epub 2005 Jan 28. PMID: 15733919.	2005
325	325: Osiewacz HD, Borghouts C. Cellular copper homeostasis, mitochondrial DNA instabilities, and lifespan control in the filamentous fungus Podospora anserina. Exp Gerontol. 2000 Sep;35(6-7):677-86. doi: 10.1016/s0531-5565(00)00142-x. PMID: 11053657.	2000
326	326: Perez-Castineira JR, Lopez-Marques RL, Villalba JM, Losada M, Serrano A. Functional complementation of yeast cytosolic pyrophosphatase by bacterial and plant H+-translocating pyrophosphatases. Proc Natl Acad Sci U S A. 2002 Dec 10;99(25):15914-9. doi: 10.1073/pnas.242625399. Epub 2002 Nov 25. PMID: 12451180; PMCID: PMC138539.	2002
327	327: Adam C, Picard M, Déquard-Chablat M, Sellem CH, Hermann-Le Denmat S, Contamine V. Biological roles of the Podospora anserina mitochondrial Lon protease and the importance of its N-domain. PLoS One. 2012;7(5):e38138. doi: 10.1371/journal.pone.0038138. Epub 2012 May 31. PMID: 22693589; PMCID: PMC3364969.	2012
328	328: Nishimura Y, Kamikawa R, Hashimoto T, Inagaki Y. Separate origins of group I introns in two mitochondrial genes of the katablepharid Leucocryptos marina. PLoS One. 2012;7(5):e37307. doi: 10.1371/journal.pone.0037307. Epub 2012 May 11. PMID: 22606358; PMCID: PMC3350498.	2012
329	329: Long N, Xu X, Qian H, Zhang S, Lu L. A Putative Mitochondrial Iron Transporter MrsA in Aspergillus fumigatus Plays Important Roles in Azole-, Oxidative Stress Responses and Virulence. Front Microbiol. 2016 May 12;7:716. doi: 10.3389/fmicb.2016.00716. PMID: 27433157; PMCID: PMC4922219.	2016
330	330: Cardon LR, Burge C, Clayton DA, Karlin S. Pervasive CpG suppression in animal mitochondrial genomes. Proc Natl Acad Sci U S A. 1994 Apr 26;91(9):3799-803. doi: 10.1073/pnas.91.9.3799. PMID: 8170990; PMCID: PMC43669.	1994
331	331: Wiemer M, Osiewacz HD. Effect of paraquat-induced oxidative stress on gene expression and aging of the filamentous ascomycete <i>Podospora anserina</i>. Microb Cell. 2014 Jun 22;1(7):225-240. doi: 10.15698/mic2014.07.155. PMID: 28357247; PMCID: PMC5349155.	2014
332	332: Valero C, Buitrago MJ, Gits-Muselli M, Benazra M, Sturny-Leclère A, Hamane S, Guigue N, Bretagne S, Alanio A. Copy Number Variation of Mitochondrial DNA Genes in Pneumocystis jirovecii According to the Fungal Load in BAL Specimens. Front Microbiol. 2016 Sep 12;7:1413. doi: 10.3389/fmicb.2016.01413. PMID: 27672381; PMCID: PMC5018473.	2016
333	333: Chuang HW, Wang IW, Lin SY, Chang YL. Transcriptome analysis of cadmium response in Ganoderma lucidum. FEMS Microbiol Lett. 2009 Apr;293(2):205-13. doi: 10.1111/j.1574-6968.2009.01533.x. Epub 2009 Feb 23. PMID: 19239493.	2009
334	334: Jiang H, Guan W, Gu Z. Tinkering evolution of post-transcriptional RNA regulons: puf3p in fungi as an example. PLoS Genet. 2010 Jul 22;6(7):e1001030. doi: 10.1371/journal.pgen.1001030. PMID: 20661438; PMCID: PMC2908677.	2010
335	335: Contamine V, Zickler D, Picard M. The Podospora rmp1 gene implicated in nucleus-mitochondria cross-talk encodes an essential protein whose subcellular location is developmentally regulated. Genetics. 2004 Jan;166(1):135-50. doi: 10.1534/genetics.166.1.135. PMID: 15020413; PMCID: PMC1470695.	2004
336	336: Williams BA, Keeling PJ. Microsporidian mitochondrial proteins: expression in Antonospora locustae spores and identification of genes coding for two further proteins. J Eukaryot Microbiol. 2005 May-Jun;52(3):271-6. doi: 10.1111/j.1550-7408.2005.05-00036.x. PMID: 15927004.	2005
337	337: Forget L, Ustinova J, Wang Z, Huss VA, Lang BF. Hyaloraphidium curvatum: a linear mitochondrial genome, tRNA editing, and an evolutionary link to lower fungi. Mol Biol Evol. 2002 Mar;19(3):310-9. doi: 10.1093/oxfordjournals.molbev.a004084. PMID: 11861890.	2002
338	338: van de Sande WW. Phylogenetic analysis of the complete mitochondrial genome of Madurella mycetomatis confirms its taxonomic position within the order Sordariales. PLoS One. 2012;7(6):e38654. doi: 10.1371/journal.pone.0038654. Epub 2012 Jun 6. PMID: 22701687; PMCID: PMC3368884.	2012
339	339: Mayers CG, Harrington TC, Wai A, Hausner G. Recent and Ongoing Horizontal Transfer of Mitochondrial Introns Between Two Fungal Tree Pathogens. Front Microbiol. 2021 Jun 2;12:656609. doi: 10.3389/fmicb.2021.656609. PMID: 34149643; PMCID: PMC8208691.	2021
340	340: Cornillot E, Metenier G, Vivares CP, Dassa E. Comparative analysis of sequences encoding ABC systems in the genome of the microsporidian Encephalitozoon cuniculi. FEMS Microbiol Lett. 2002 Apr 23;210(1):39-47. doi: 10.1111/j.1574-6968.2002.tb11157.x. PMID: 12023075.	2002
341	341: Kandel-Kfir M, Damari-Weissler H, German MA, Gidoni D, Mett A, Belausov E, Petreikov M, Adir N, Granot D. Two newly identified membrane-associated and plastidic tomato HXKs: characteristics, predicted structure and intracellular localization. Planta. 2006 Nov;224(6):1341-52. doi: 10.1007/s00425-006-0318-9. Epub 2006 Jun 8. PMID: 16761134.	2006
342	342: Schmitt ME, Trumpower BL. Subunit 6 regulates half-of-the-sites reactivity of the dimeric cytochrome bc1 complex in Saccharomyces cerevisiae. J Biol Chem. 1990 Oct 5;265(28):17005-11. PMID: 2170363.	1990
343	343: Baurain D, Dinant M, Coosemans N, Matagne RF. Regulation of the alternative oxidase Aox1 gene in Chlamydomonas reinhardtii. Role of the nitrogen source on the expression of a reporter gene under the control of the Aox1 promoter. Plant Physiol. 2003 Mar;131(3):1418-30. doi: 10.1104/pp.013409. PMID: 12644691; PMCID: PMC166901.	2003
344	344: Bouex P, Sabourin M, Chaignepain S, Castroviejo M, Laquel-Robert P. Purification and characterization of an endo-exonuclease from Podospora anserina mitochondria. Biochim Biophys Acta. 2002 Feb 20;1574(1):72-84. doi: 10.1016/s0167-4781(01)00347-5. PMID: 11955615.	2002
345	345: Zhang Y, Zhang S, Zhang G, Liu X, Wang C, Xu J. Comparison of mitochondrial genomes provides insights into intron dynamics and evolution in the caterpillar fungus Cordyceps militaris. Fungal Genet Biol. 2015 Apr;77:95-107. doi: 10.1016/j.fgb.2015.04.009. Epub 2015 Apr 17. PMID: 25896956.	2015
346	346: Araújo DS, De-Paula RB, Tomé LMR, Quintanilha-Peixoto G, Salvador-Montoya CA, Del-Bem LE, Badotti F, Azevedo VAC, Brenig B, Aguiar ERGR, Drechsler-Santos ER, Fonseca PLC, Góes-Neto A. Comparative mitogenomics of Agaricomycetes: Diversity, abundance, impact and coding potential of putative open-reading frames. Mitochondrion. 2021 May;58:1-13. doi: 10.1016/j.mito.2021.02.002. Epub 2021 Feb 12.…	2021
347	347: Okamoto K, Sekito T, Yoshida K. The secondary structure and phylogenetic relationship deduced from complete nucleotide sequence of mitochondrial small subunit rRNA in yeast Hansenula wingei. Genes Genet Syst. 1996 Apr;71(2):69-74. doi: 10.1266/ggs.71.69. PMID: 8752867.	1996
348	348: Emmermann M, Clericus M, Braun HP, Mozo T, Heins L, Kruft V, Schmitz UK. Molecular features, processing and import of the Rieske iron-sulfur protein from potato mitochondria. Plant Mol Biol. 1994 May;25(2):271-81. doi: 10.1007/BF00023243. PMID: 8018875.	1994
349	349: Shoji JY, Kikuma T, Arioka M, Kitamoto K. Macroautophagy-mediated degradation of whole nuclei in the filamentous fungus Aspergillus oryzae. PLoS One. 2010 Dec 20;5(12):e15650. doi: 10.1371/journal.pone.0015650. PMID: 21187926; PMCID: PMC3004950.	2010
350	350: Lang BF, Cedergren R, Gray MW. The mitochondrial genome of the fission yeast, Schizosaccharomyces pombe. Sequence of the large-subunit ribosomal RNA gene, comparison of potential secondary structure in fungal mitochondrial large- subunit rRNAs and evolutionary considerations. Eur J Biochem. 1987 Dec 15;169(3):527-37. doi: 10.1111/j.1432-1033.1987.tb13641.x. PMID: 2446871.	1987
351	351: Osiewacz HD, Hermanns J. The role of mitochondrial DNA rearrangements in aging and human diseases. Aging (Milano). 1992 Dec;4(4):273-86. doi: 10.1007/BF03324108. PMID: 1294242.	1992
352	352: Gott JM, Somerlot BH, Gray MW. Two forms of RNA editing are required for tRNA maturation in Physarum mitochondria. RNA. 2010 Mar;16(3):482-8. doi: 10.1261/rna.1958810. Epub 2010 Jan 27. PMID: 20106952; PMCID: PMC2822913.	2010
353	353: Rohe M, Schrage K, Meinhardt F. The linear plasmid pMC3-2 from Morchella conica is structurally related to adenoviruses. Curr Genet. 1991 Dec;20(6):527-33. doi: 10.1007/BF00334782. PMID: 1782679.	1991
354	354: Narasipura SD, Chaturvedi V, Chaturvedi S. Characterization of Cryptococcus neoformans variety gattii SOD2 reveals distinct roles of the two superoxide dismutases in fungal biology and virulence. Mol Microbiol. 2005 Mar;55(6):1782-800. doi: 10.1111/j.1365-2958.2005.04503.x. PMID: 15752200.	2005
355	355: Huang J, Struck F, Matzinger DF, Levings CS 3rd. Flower-enhanced expression of a nuclear-encoded mitochondrial respiratory protein is associated with changes in mitochondrion number. Plant Cell. 1994 Mar;6(3):439-48. doi: 10.1105/tpc.6.3.439. PMID: 8180500; PMCID: PMC160446.	1994
356	356: Germot A, Philippe H, Le Guyader H. Evidence for loss of mitochondria in Microsporidia from a mitochondrial-type HSP70 in Nosema locustae. Mol Biochem Parasitol. 1997 Aug;87(2):159-68. doi: 10.1016/s0166-6851(97)00064-9. PMID: 9247927.	1997
357	357: Salomon AR, Voehringer DW, Herzenberg LA, Khosla C. Apoptolidin, a selective cytotoxic agent, is an inhibitor of F0F1-ATPase. Chem Biol. 2001 Jan;8(1):71-80. doi: 10.1016/s1074-5521(00)00057-0. PMID: 11182320.	2001
358	358: Verma S, Idnurm A. The Uve1 endonuclease is regulated by the white collar complex to protect cryptococcus neoformans from UV damage. PLoS Genet. 2013;9(9):e1003769. doi: 10.1371/journal.pgen.1003769. Epub 2013 Sep 5. PMID: 24039606; PMCID: PMC3764193.	2013
359	359: Vu K, Eigenheer RA, Phinney BS, Gelli A. Cryptococcus neoformans promotes its transmigration into the central nervous system by inducing molecular and cellular changes in brain endothelial cells. Infect Immun. 2013 Sep;81(9):3139-47. doi: 10.1128/IAI.00554-13. Epub 2013 Jun 17. PMID: 23774597; PMCID: PMC3754227.	2013
360	360: Rayapuram N, Hagenmuller J, Grienenberger JM, Bonnard G, Giegé P. The three mitochondrial encoded CcmF proteins form a complex that interacts with CCMH and c-type apocytochromes in Arabidopsis. J Biol Chem. 2008 Sep 12;283(37):25200-25208. doi: 10.1074/jbc.M802621200. Epub 2008 Jul 21. PMID: 18644794.	2008
361	361: Navrot N, Collin V, Gualberto J, Gelhaye E, Hirasawa M, Rey P, Knaff DB, Issakidis E, Jacquot JP, Rouhier N. Plant glutathione peroxidases are functional peroxiredoxins distributed in several subcellular compartments and regulated during biotic and abiotic stresses. Plant Physiol. 2006 Dec;142(4):1364-79. doi: 10.1104/pp.106.089458. Epub 2006 Oct 27. PMID: 17071643; PMCID: PMC1676047.	2006
362	362: Ma J, Dobry CJ, Krysan DJ, Kumar A. Unconventional genomic architecture in the budding yeast saccharomyces cerevisiae masks the nested antisense gene NAG1. Eukaryot Cell. 2008 Aug;7(8):1289-98. doi: 10.1128/EC.00053-08. Epub 2008 Feb 29. PMID: 18310357; PMCID: PMC2519765.	2008
363	363: Luévano-Martínez LA, Moyano E, de Lacoba MG, Rial E, Uribe-Carvajal S. Identification of the mitochondrial carrier that provides Yarrowia lipolytica with a fatty acid-induced and nucleotide-sensitive uncoupling protein-like activity. Biochim Biophys Acta. 2010 Jan;1797(1):81-8. doi: 10.1016/j.bbabio.2009.09.003. Epub 2009 Sep 17. PMID: 19766093.	2010
364	364: Baldin C, Valiante V, Krüger T, Schafferer L, Haas H, Kniemeyer O, Brakhage AA. Comparative proteomics of a tor inducible Aspergillus fumigatus mutant reveals involvement of the Tor kinase in iron regulation. Proteomics. 2015 Jul;15(13):2230-43. doi: 10.1002/pmic.201400584. Epub 2015 May 26. PMID: 25728394.	2015
365	365: Theissen U, Hoffmeister M, Grieshaber M, Martin W. Single eubacterial origin of eukaryotic sulfide:quinone oxidoreductase, a mitochondrial enzyme conserved from the early evolution of eukaryotes during anoxic and sulfidic times. Mol Biol Evol. 2003 Sep;20(9):1564-74. doi: 10.1093/molbev/msg174. Epub 2003 Jun 27. PMID: 12832624.	2003
366	366: Kim HK, Kim KW, Yun SH. Multiple roles of a putative vacuolar protein sorting associated protein 74, FgVPS74, in the cereal pathogen Fusarium graminearum. J Microbiol. 2015 Apr;53(4):243-9. doi: 10.1007/s12275-015-5067-7. Epub 2015 Apr 8. PMID: 25845538.	2015
367	367: Lin L, Pan G, Li T, Dang X, Deng Y, Ma C, Chen J, Luo J, Zhou Z. The protein import pore Tom40 in the microsporidian Nosema bombycis. J Eukaryot Microbiol. 2012 May-Jun;59(3):251-7. doi: 10.1111/j.1550-7408.2012.00618.x. Epub 2012 Apr 9. PMID: 22486892.	2012
368	368: Forgetta V, Leveque G, Dias J, Grove D, Lyons R Jr, Genik S, Wright C, Singh S, Peterson N, Zianni M, Kieleczawa J, Steen R, Perera A, Bintzler D, Adams S, Hintz W, Jacobi V, Bernier L, Levesque R, Dewar K. Sequencing of the Dutch elm disease fungus genome using the Roche/454 GS-FLX Titanium System in a comparison of multiple genomics core facilities. J Biomol Tech. 2013 Apr;24(1):39-49. doi…	2013
369	369: Helmer-Citterich M, Morelli G, Macino G. Nucleotide sequence and intron structure of the apocytochrome b gene of Neurospora crassa mitochondria. EMBO J. 1983;2(8):1235-42. PMID: 10872314; PMCID: PMC555266.	1983
370	370: Carneiro P, Duarte M, Videira A. The external alternative NAD(P)H dehydrogenase NDE3 is localized both in the mitochondria and in the cytoplasm of Neurospora crassa. J Mol Biol. 2007 May 11;368(4):1114-21. doi: 10.1016/j.jmb.2007.02.080. Epub 2007 Mar 6. PMID: 17379240.	2007
371	371: Burger G, Plante I, Lonergan KM, Gray MW. The mitochondrial DNA of the amoeboid protozoon, Acanthamoeba castellanii: complete sequence, gene content and genome organization. J Mol Biol. 1995 Feb 3;245(5):522-37. doi: 10.1006/jmbi.1994.0043. PMID: 7844823.	1995
372	372: Blaisonneau J, Nosek J, Fukuhara H. Linear DNA plasmid pPK2 of Pichia kluyveri: distinction between cytoplasmic and mitochondrial linear plasmids in yeasts. Yeast. 1999 Jun 30;15(9):781-91. doi: 10.1002/(SICI)1097-0061(19990630)15:9<781::AID-YEA420>3.0.CO;2-0. PMID: 10398346.	1999
373	373: Min IS, Bang JY, Seo SW, Lee CH, Maeng PJ. Differential expression of citA gene encoding the mitochondrial citrate synthase of Aspergillus nidulans in response to developmental status and carbon sources. J Microbiol. 2010 Apr;48(2):188-98. doi: 10.1007/s12275-010-0096-8. Epub 2010 May 1. PMID: 20437151.	2010
374	374: Pruchner D, Nassal B, Schindler M, Knoop V. Mosses share mitochondrial group II introns with flowering plants, not with liverworts. Mol Genet Genomics. 2001 Dec;266(4):608-13. doi: 10.1007/s004380100577. Epub 2001 Sep 13. PMID: 11810232.	2001
375	375: Fischer WM, Palmer JD. Evidence from small-subunit ribosomal RNA sequences for a fungal origin of Microsporidia. Mol Phylogenet Evol. 2005 Sep;36(3):606-22. doi: 10.1016/j.ympev.2005.03.031. PMID: 15923129.	2005
376	376: Siedow JN, Rhoads DM, Ward GC, Levings CS 3rd. The relationship between the mitochondrial gene T-urf13 and fungal pathotoxin sensitivity in maize. Biochim Biophys Acta. 1995 May 24;1271(1):235-40. doi: 10.1016/0925-4439(95)00033-z. PMID: 7599214.	1995
377	377: Ellenberger S, Burmester A, Wöstemeyer J. The fate of mitochondria after infection of the Mucoralean fungus Absidia glauca by the fusion parasite Parasitella parasitica: comparison of mitochondrial genomes in zygomycetes. Mitochondrial DNA A DNA Mapp Seq Anal. 2018 Jan;29(1):113-120. doi: 10.1080/24701394.2016.1248432. Epub 2016 Dec 30. PMID: 28034347.	2018
378	378: Sheedy EM, Van de Wouw AP, Howlett BJ, May TW. Mitochondrial microsatellite markers for the Australian ectomycorrhizal fungus Laccaria sp. A (Hydnangiaceae). Appl Plant Sci. 2014 Feb 11;2(3):apps.1300086. doi: 10.3732/apps.1300086. PMID: 25202611; PMCID: PMC4103105.	2014
379	379: Dewey RE, Siedow JN, Timothy DH, Levings CS 3rd. A 13-kilodalton maize mitochondrial protein in E. coli confers sensitivity to Bipolaris maydis toxin. Science. 1988 Jan 15;239(4837):293-5. doi: 10.1126/science.3276005. PMID: 3276005.	1988
380	380: Li J, Maga JA, Cermakian N, Cedergren R, Feagin JE. Identification and characterization of a Plasmodium falciparum RNA polymerase gene with similarity to mitochondrial RNA polymerases. Mol Biochem Parasitol. 2001 Apr 6;113(2):261-9. doi: 10.1016/s0166-6851(01)00223-7. PMID: 11295180.	2001
381	381: Lambowitz AM, Sabourin JR, Bertrand H, Nickels R, McIntosh L. Immunological identification of the alternative oxidase of Neurospora crassa mitochondria. Mol Cell Biol. 1989 Mar;9(3):1362-4. doi: 10.1128/mcb.9.3.1362-1364.1989. PMID: 2524649; PMCID: PMC362733.	1989
382	382: Inagaki Y, Ehara M, Watanabe KI, Hayashi-Ishimaru Y, Ohama T. Directionally evolving genetic code: the UGA codon from stop to tryptophan in mitochondria. J Mol Evol. 1998 Oct;47(4):378-84. doi: 10.1007/pl00006395. PMID: 9767683.	1998
383	383: Perry AJ, Hulett JM, Likić VA, Lithgow T, Gooley PR. Convergent evolution of receptors for protein import into mitochondria. Curr Biol. 2006 Feb 7;16(3):221-9. doi: 10.1016/j.cub.2005.12.034. PMID: 16461275.	2006
384	384: Sanson GF, Briones MR. Typing of Candida glabrata in clinical isolates by comparative sequence analysis of the cytochrome c oxidase subunit 2 gene distinguishes two clusters of strains associated with geographical sequence polymorphisms. J Clin Microbiol. 2000 Jan;38(1):227-35. doi: 10.1128/JCM.38.1.227-235.2000. PMID: 10618092; PMCID: PMC88700.	2000
385	385: Mukai A, Endoh H. Presence of a bacterial-like citrate synthase gene in Tetrahymena thermophila: recent lateral gene transfers (LGT) or multiple gene losses subsequent to a single ancient LGT? J Mol Evol. 2004 May;58(5):540-9. doi: 10.1007/s00239-003-2576-5. PMID: 15170257.	2004
386	386: Grinyer J, McKay M, Herbert B, Nevalainen H. Fungal proteomics: mapping the mitochondrial proteins of a Trichoderma harzianum strain applied for biological control. Curr Genet. 2004 Mar;45(3):170-5. doi: 10.1007/s00294-003-0475-3. Epub 2003 Dec 2. PMID: 14652694.	2004
387	387: Brangeon J, Sabar M, Gutierres S, Combettes B, Bove J, Gendy C, Chétrit P, Des Francs-Small CC, Pla M, Vedel F, De Paepe R. Defective splicing of the first nad4 intron is associated with lack of several complex I subunits in the Nicotiana sylvestris NMS1 nuclear mutant. Plant J. 2000 Feb;21(3):269-80. doi: 10.1046/j.1365-313x.2000.00679.x. PMID: 10758478.	2000
388	388: Hack E, Leaver CJ. The alpha-subunit of the maize F(1)-ATPase is synthesised in the mitochondrion. EMBO J. 1983;2(10):1783-9. PMID: 16453476; PMCID: PMC555359.	1983
389	389: Hong Y, Cole TE, Brasier CM, Buck KW. Evolutionary relationships among putative RNA-dependent RNA polymerases encoded by a mitochondrial virus-like RNA in the Dutch elm disease fungus, Ophiostoma novo-ulmi, by other viruses and virus-like RNAs and by the Arabidopsis mitochondrial genome. Virology. 1998 Jun 20;246(1):158-69. doi: 10.1006/viro.1998.9178. PMID: 9657003.	1998
390	390: Takaya K, Higuchi Y, Kitamoto K, Arioka M. A cytosolic phospholipase A2-like protein in the filamentous fungus Aspergillus oryzae localizes to the intramembrane space of the mitochondria. FEMS Microbiol Lett. 2009 Dec;301(2):201-9. doi: 10.1111/j.1574-6968.2009.01818.x. Epub 2009 Oct 10. PMID: 19889028.	2009
391	391: Gyawali R, Lin X. Mechanisms of Uniparental Mitochondrial DNA Inheritance in Cryptococcus neoformans. Mycobiology. 2011 Dec;39(4):235-42. doi: 10.5941/MYCO.2011.39.4.235. Epub 2011 Dec 7. PMID: 22783110; PMCID: PMC3385124.	2011
392	392: Allen TD, Nuss DL. Linkage between mitochondrial hypovirulence and viral hypovirulence in the chestnut blight fungus revealed by cDNA microarray analysis. Eukaryot Cell. 2004 Oct;3(5):1227-32. doi: 10.1128/EC.3.5.1227-1232.2004. PMID: 15470251; PMCID: PMC522610.	2004
393	393: Geissenhöner A, Sievers N, Brock M, Fischer R. Aspergillus nidulans DigA, a potential homolog of Saccharomyces cerevisiae Pep3 (Vps18), is required for nuclear migration, mitochondrial morphology and polarized growth. Mol Genet Genomics. 2001 Dec;266(4):672-85. doi: 10.1007/s00438-001-0589-6. Epub 2001 Oct 5. PMID: 11810240.	2001
394	394: Lis M, Bobek LA. Proteomic and metabolic characterization of a Candida albicans mutant resistant to the antimicrobial peptide MUC7 12-mer. FEMS Immunol Med Microbiol. 2008 Oct;54(1):80-91. doi: 10.1111/j.1574-695X.2008.00450.x. Epub 2008 Aug 1. PMID: 18680518.	2008
395	395: Wiesenberger G, Speer F, Haller G, Bonnefoy N, Schleiffer A, Schafer B. RNA degradation in fission yeast mitochondria is stimulated by a member of a new family of proteins that are conserved in lower eukaryotes. J Mol Biol. 2007 Mar 30;367(3):681-91. doi: 10.1016/j.jmb.2007.01.014. Epub 2007 Jan 10. PMID: 17292401.	2007
396	396: Palmieri L, Lasorsa FM, De Palma A, Palmieri F, Runswick MJ, Walker JE. Identification of the yeast ACR1 gene product as a succinate-fumarate transporter essential for growth on ethanol or acetate. FEBS Lett. 1997 Nov 3;417(1):114-8. doi: 10.1016/s0014-5793(97)01269-6. PMID: 9395087.	1997
397	397: Prioli LM, Huang J, Levings CS 3rd. The plant mitochondrial open reading frame orf221 encodes a membrane-bound protein. Plant Mol Biol. 1993 Oct;23(2):287-95. doi: 10.1007/BF00029005. PMID: 8219065.	1993
398	398: de Melo Teixeira M, Lang BF, Matute DR, Stajich JE, Barker B. The mitochondrial genomes of the human pathogens Coccidioides immitis and C. posadasii. G3 (Bethesda). 2021 Apr 19:jkab132. doi: 10.1093/g3journal/jkab132. Epub ahead of print. PMID: 33871031.	2021
399	399: Ceschini S, Keeley A, McAlister MS, Oram M, Phelan J, Pearl LH, Tsaneva IR, Barrett TE. Crystal structure of the fission yeast mitochondrial Holliday junction resolvase Ydc2. EMBO J. 2001 Dec 3;20(23):6601-11. doi: 10.1093/emboj/20.23.6601. PMID: 11726496; PMCID: PMC125760.	2001
400	400: Prömper C, Schneider R, Weiss H. The role of the proton-pumping and alternative respiratory chain NADH:ubiquinone oxidoreductases in overflow catabolism of Aspergillus niger. Eur J Biochem. 1993 Aug 15;216(1):223-30. doi: 10.1111/j.1432-1033.1993.tb18136.x. PMID: 8365409.	1993
401	401: Moulinier T, Barroso G, Labarère J. The mitochondrial genome of the basidiomycete Agrocybe aegerita: molecular cloning, physical mapping and gene location. Curr Genet. 1992 May;21(6):499-505. doi: 10.1007/BF00351660. PMID: 1319845.	1992
402	402: Missall TA, Lodge JK. Thioredoxin reductase is essential for viability in the fungal pathogen Cryptococcus neoformans. Eukaryot Cell. 2005 Feb;4(2):487-9. doi: 10.1128/EC.4.2.487-489.2005. PMID: 15701811; PMCID: PMC549343.	2005
403	403: Zhang T, Jiang Y, Dong W. A novel monopartite dsRNA virus isolated from the phytopathogenic fungus Ustilaginoidea virens and ancestrally related to a mitochondria-associated dsRNA in the green alga Bryopsis. Virology. 2014 Aug;462-463:227-35. doi: 10.1016/j.virol.2014.06.003. Epub 2014 Jul 5. PMID: 24999047.	2014
404	404: Sanchez-Puerta MV, Cho Y, Mower JP, Alverson AJ, Palmer JD. Frequent, phylogenetically local horizontal transfer of the cox1 group I Intron in flowering plant mitochondria. Mol Biol Evol. 2008 Aug;25(8):1762-77. doi: 10.1093/molbev/msn129. Epub 2008 Jun 3. PMID: 18524785; PMCID: PMC2727383.	2008
405	405: Cedergren R, Lang BF. Probing fungal mitochondrial evolution with tRNA. Biosystems. 1985;18(3-4):263-7. doi: 10.1016/0303-2647(85)90026-7. PMID: 2417640.	1985
406	406: Sekito T, Okamoto K, Kitano H, Yoshida K. The complete mitochondrial DNA sequence of Hansenula wingei reveals new characteristics of yeast mitochondria. Curr Genet. 1995 Jun;28(1):39-53. doi: 10.1007/BF00311880. PMID: 8536312.	1995
407	407: Marques I, Duarte M, Videira A. The 9.8 kDa subunit of complex I, related to bacterial Na(+)-translocating NADH dehydrogenases, is required for enzyme assembly and function in Neurospora crassa. J Mol Biol. 2003 May 30;329(2):283-90. doi: 10.1016/s0022-2836(03)00443-1. PMID: 12758076.	2003
408	408: Fukami H, Chen CA, Chiou CY, Knowlton N. Novel group I introns encoding a putative homing endonuclease in the mitochondrial cox1 gene of Scleractinian corals. J Mol Evol. 2007 May;64(5):591-600. doi: 10.1007/s00239-006-0279-4. Epub 2007 Apr 13. PMID: 17437148.	2007
409	409: Funes S, Nargang FE, Neupert W, Herrmann JM. The Oxa2 protein of Neurospora crassa plays a critical role in the biogenesis of cytochrome oxidase and defines a ubiquitous subbranch of the Oxa1/YidC/Alb3 protein family. Mol Biol Cell. 2004 Apr;15(4):1853-61. doi: 10.1091/mbc.e03-11-0789. Epub 2004 Feb 6. PMID: 14767059; PMCID: PMC379281.	2004
410	410: Wolff G, Kück U. Transcript mapping and processing of mitochondrial RNA in the chlorophyte alga Prototheca wickerhamii. Plant Mol Biol. 1996 Feb;30(3):577-95. doi: 10.1007/BF00049333. PMID: 8605307.	1996
411	411: Alves PC, Videira A. Disruption of the gene coding for the 21.3-kDa subunit of the peripheral arm of complex I from Neurospora crassa. J Biol Chem. 1994 Mar 11;269(10):7777-84. PMID: 8126004.	1994
412	412: L'Abbé D, Lang BF, Desjardins P, Morais R. Histidine tRNA from chicken mitochondria has an uncoded 5'-terminal guanylate residue. J Biol Chem. 1990 Feb 15;265(5):2988-92. PMID: 1689297.	1990
413	413: Fearnley IM, Walker JE. Two overlapping genes in bovine mitochondrial DNA encode membrane components of ATP synthase. EMBO J. 1986 Aug;5(8):2003-8. PMID: 2875870; PMCID: PMC1167070.	1986
414	414: Bell JA, Monteiro-Vitorello CB, Hausner G, Fulbright DW, Bertrand H. Physical and genetic map of the mitochondrial genome of Cryphonectria parasitica Ep155. Curr Genet. 1996 Jun;30(1):34-43. doi: 10.1007/s002940050097. PMID: 8662207.	1996
415	415: Guha TK, Hausner G. A homing endonuclease with a switch: characterization of a twintron encoded homing endonuclease. Fungal Genet Biol. 2014 Apr;65:57-68. doi: 10.1016/j.fgb.2014.01.004. Epub 2014 Feb 5. PMID: 24508098.	2014
416	416: Handa H, Kobayashi-Uehara A, Murayama S. Characterization of a wheat cDNA encoding mitochondrial ribosomal protein L11: qualitative and quantitative tissue-specific differences in its expression. Mol Genet Genomics. 2001 Jun;265(4):569-75. doi: 10.1007/s004380100457. PMID: 11459176.	2001
417	417: Hossain S, Veri AO, Liu Z, Iyer KR, O'Meara TR, Robbins N, Cowen LE. Mitochondrial perturbation reduces susceptibility to xenobiotics through altered efflux in Candida albicans. Genetics. 2021 Jun 18:iyab095. doi: 10.1093/genetics/iyab095. Epub ahead of print. PMID: 34143207.	2021
418	418: Boer PH, Gray MW. Genes encoding a subunit of respiratory NADH dehydrogenase (ND1) and a reverse transcriptase-like protein (RTL) are linked to ribosomal RNA gene pieces in Chlamydomonas reinhardtii mitochondrial DNA. EMBO J. 1988 Nov;7(11):3501-8. PMID: 2463163; PMCID: PMC454851.	1988
419	419: Sharma M, Ellis RL, Hinton DM. Identification of a family of bacteriophage T4 genes encoding proteins similar to those present in group I introns of fungi and phage. Proc Natl Acad Sci U S A. 1992 Jul 15;89(14):6658-62. doi: 10.1073/pnas.89.14.6658. PMID: 1631169; PMCID: PMC49561.	1992
420	420: Gessert SF, Kim JH, Nargang FE, Weiss RL. A polyprotein precursor of two mitochondrial enzymes in Neurospora crassa. Gene structure and precursor processing. J Biol Chem. 1994 Mar 18;269(11):8189-203. PMID: 7907589.	1994
421	421: Cedergren RJ. An evaluation of mitochondrial tRNA gene evolution and its relation to the genetic code. Can J Biochem. 1982 Apr;60(4):475-9. doi: 10.1139/o82-056. PMID: 7104824.	1982
422	422: Misas E, Muñoz JF, Gallo JE, McEwen JG, Clay OK. From NGS assembly challenges to instability of fungal mitochondrial genomes: A case study in genome complexity. Comput Biol Chem. 2016 Apr;61:258-69. doi: 10.1016/j.compbiolchem.2016.02.016. Epub 2016 Feb 21. PMID: 26970210.	2016
423	423: Thomarat F, Vivarès CP, Gouy M. Phylogenetic analysis of the complete genome sequence of Encephalitozoon cuniculi supports the fungal origin of microsporidia and reveals a high frequency of fast-evolving genes. J Mol Evol. 2004 Dec;59(6):780-91. doi: 10.1007/s00239-004-2673-0. PMID: 15599510.	2004
424	424: Mollapour M, Piper PW. The ZbYME2 gene from the food spoilage yeast Zygosaccharomyces bailii confers not only YME2 functions in Saccharomyces cerevisiae, but also the capacity for catabolism of sorbate and benzoate, two major weak organic acid preservatives. Mol Microbiol. 2001 Nov;42(4):919-30. doi: 10.1046/j.1365-2958.2001.02686.x. PMID: 11737636.	2001
425	425: Hasegawa M, Yano T, Miyata T. Evolutionary implications of error amplification in the self-replicating and protein-synthesizing machinery. J Mol Evol. 1984;20(1):77-85. doi: 10.1007/BF02101989. PMID: 6429345.	1984
426	426: Gray MW, Sankoff D, Cedergren RJ. On the evolutionary descent of organisms and organelles: a global phylogeny based on a highly conserved structural core in small subunit ribosomal RNA. Nucleic Acids Res. 1984 Jul 25;12(14):5837-52. doi: 10.1093/nar/12.14.5837. PMID: 6462918; PMCID: PMC320035.	1984
427	427: Huang J, Levings CS 3rd. Functional analysis of a recently originating, atypical presequence: mitochondrial import and processing of GUS fusion proteins in transgenic tobacco and yeast. Plant Mol Biol. 1995 Nov;29(3):519-33. doi: 10.1007/BF00020982. PMID: 8534850.	1995
428	428: Wahleithner JA, MacFarlane JL, Wolstenholme DR. A sequence encoding a maturase-related protein in a group II intron of a plant mitochondrial nad1 gene. Proc Natl Acad Sci U S A. 1990 Jan;87(2):548-52. doi: 10.1073/pnas.87.2.548. PMID: 2300546; PMCID: PMC53302.	1990
429	429: Fast NM, Law JS, Williams BA, Keeling PJ. Bacterial catalase in the microsporidian Nosema locustae: implications for microsporidian metabolism and genome evolution. Eukaryot Cell. 2003 Oct;2(5):1069-75. doi: 10.1128/EC.2.5.1069-1075.2003. PMID: 14555490; PMCID: PMC219363.	2003
430	430: Arcila-Galvis JE, Arango RE, Torres-Bonilla JM, Arias T. The Mitochondrial Genome of a Plant Fungal Pathogen <i>Pseudocercospora fijiensis</i> (Mycosphaerellaceae), Comparative Analysis and Diversification Times of the Sigatoka Disease Complex Using Fossil Calibrated Phylogenies. Life (Basel). 2021 Mar 9;11(3):215. doi: 10.3390/life11030215. PMID: 33803147; PMCID: PMC7999263.	2021
431	431: Zuo G. CVTree: A Parallel Alignment-free Phylogeny and Taxonomy Tool based on Composition Vectors of Genomes. Genomics Proteomics Bioinformatics. 2021 Jun 10:S1672-0229(21)00100-5. doi: 10.1016/j.gpb.2021.03.006. Epub ahead of print. PMID: 34119695.	2021
432	432: Yang KC, Wu CC, Wu CH, Chen JH, Chu CH, Chen CH, Chou YH, Wang YJ, Lee WS, Tseng H, Lin SY, Lee CH, Ho YS. Involvement of proapoptotic Bcl-2 family members in terbinafine-induced mitochondrial dysfunction and apoptosis in HL60 cells. Food Chem Toxicol. 2006 Feb;44(2):214-26. doi: 10.1016/j.fct.2005.07.008. Epub 2005 Aug 25. PMID: 16125830.	2006
433	433: Lang BF, Ahne F, Bonen L. The mitochondrial genome of the fission yeast Schizosaccharomyces pombe. The cytochrome b gene has an intron closely related to the first two introns in the Saccharomyces cerevisiae cox1 gene. J Mol Biol. 1985 Aug 5;184(3):353-66. doi: 10.1016/0022-2836(85)90286-4. PMID: 4046021.	1985
434	434: Zhang C, Gu H, Ren Y, Lu L. GlcA-mediated glycerol-3-phosphate synthesis contributes to the oxidation resistance of Aspergillus fumigatus via decreasing the cellular ROS. Fungal Genet Biol. 2021 Apr;149:103531. doi: 10.1016/j.fgb.2021.103531. Epub 2021 Feb 11. PMID: 33581364.	2021
435	435: Gan X, Arita K, Isono S, Kitakawa M, Yoshino K, Yonezawa K, Kato A, Inoue H, Isono K. Identification and comparative analysis of the large subunit mitochondrial ribosomal proteins of Neurospora crassa. FEMS Microbiol Lett. 2006 Jan;254(1):157-64. doi: 10.1111/j.1574-6968.2005.00024.x. PMID: 16451194.	2006
436	436: Melo AM, Duarte M, Videira A. Primary structure and characterisation of a 64 kDa NADH dehydrogenase from the inner membrane of Neurospora crassa mitochondria. Biochim Biophys Acta. 1999 Aug 4;1412(3):282-7. doi: 10.1016/s0005-2728(99)00072-9. PMID: 10482790.	1999
437	437: Duarte M, Sousa R, Videira A. Inactivation of genes encoding subunits of the peripheral and membrane arms of neurospora mitochondrial complex I and effects on enzyme assembly. Genetics. 1995 Mar;139(3):1211-21. PMID: 7768434; PMCID: PMC1206451.	1995
438	438: Leblanc C, Kloareg B, Loiseaux-deGoër S, Boyen C. DNA sequence, structure, and phylogenetic relationship of the mitochondrial small-subunit rRNA from the red alga Chondrus crispus (Gigartinales rhodophytes). J Mol Evol. 1995 Aug;41(2):196-202. doi: 10.1007/BF00170673. PMID: 7666449.	1995
439	439: Colleaux L, Michel-Wolwertz MR, Matagne RF, Dujon B. The apocytochrome b gene of Chlamydomonas smithii contains a mobile intron related to both Saccharomyces and Neurospora introns. Mol Gen Genet. 1990 Sep;223(2):288-96. doi: 10.1007/BF00265065. PMID: 1701210.	1990
440	440: Seif E, Cadieux A, Lang BF. Hybrid E. coli--Mitochondrial ribonuclease P RNAs are catalytically active. RNA. 2006 Sep;12(9):1661-70. doi: 10.1261/rna.52106. Epub 2006 Aug 7. PMID: 16894220; PMCID: PMC1557692.	2006
441	441: Palmieri L, De Marco V, Iacobazzi V, Palmieri F, Runswick MJ, Walker JE. Identification of the yeast ARG-11 gene as a mitochondrial ornithine carrier involved in arginine biosynthesis. FEBS Lett. 1997 Jun 30;410(2-3):447-51. doi: 10.1016/s0014-5793(97)00630-3. PMID: 9237680.	1997
442	442: Alvarez-Dolado M, González-Moreno M, Valencia A, Zenke M, Bernal J, Muñoz A. Identification of a mammalian homologue of the fungal Tom70 mitochondrial precursor protein import receptor as a thyroid hormone-regulated gene in specific brain regions. J Neurochem. 1999 Dec;73(6):2240-9. doi: 10.1046/j.1471-4159.1999.0732240.x. PMID: 10582581.	1999
443	443: Seilhamer JJ, Cummings DJ. Altered genetic code in Paramecium mitochondria: possible evolutionary trends. Mol Gen Genet. 1982;187(2):236-9. doi: 10.1007/BF00331123. PMID: 6960226.	1982
444	444: Elkeles A, Devos KM, Graur D, Zizi M, Breiman A. Multiple cDNAs of wheat voltage-dependent anion channels (VDAC): isolation, differential expression, mapping and evolution. Plant Mol Biol. 1995 Oct;29(1):109-24. doi: 10.1007/BF00019123. PMID: 7579156.	1995
445	445: Sekito T, Okamoto K, Kitano H, Yoshida K. Up-to-dating of complete sequenced DNA data of Hansenula wingei yeast mitochondria. Nucleic Acids Symp Ser (Oxf). 2004;(48):179-80. doi: 10.1093/nass/48.1.179. PMID: 17150537.	2004
446	446: Allen SJ, Holbrook JJ. Isolation, sequence and overexpression of the gene encoding NAD-dependent formate dehydrogenase from the methylotrophic yeast Candida methylica. Gene. 1995 Aug 30;162(1):99-104. doi: 10.1016/0378-1119(95)00347-9. PMID: 7557425.	1995
447	447: Viaud M, Couteaudier Y, Riba G. Molecular analysis of hypervirulent somatic hybrids of the entomopathogenic fungi Beauveria bassiana and Beauveria sulfurescens. Appl Environ Microbiol. 1998 Jan;64(1):88-93. doi: 10.1128/AEM.64.1.88-93.1998. PMID: 9435064; PMCID: PMC124676.	1998
448	448: Dewey RE, Levings CS, Timothy DH. Nucleotide sequence of ATPase subunit 6 gene of maize mitochondria. Plant Physiol. 1985 Nov;79(3):914-9. doi: 10.1104/pp.79.3.914. PMID: 16664516; PMCID: PMC1074995.	1985
449	449: Bland MM, Levings CS 3rd, Matzinger DF. The ATPase subunit 6 gene of tobacco mitochondria contains an unusual sequence. Curr Genet. 1987;12(7):475-81. doi: 10.1007/BF00419555. PMID: 2896073.	1987
450	450: Brown TA, Davies RW, Ray JA, Waring RB, Scazzocchio C. The mitochondnal genome of Aspergillus nidulans contains reading frames homologous to the human URFs 1 and 4. EMBO J. 1983;2(3):427-35. PMID: 11894959; PMCID: PMC555150.	1983
451	451: Kimura T, Takeda S, Asahi T, Nakamura K. Primary structure of a precursor for the delta-subunit of sweet potato mitochondrial F1-ATPase deduced from full length cDNA. J Biol Chem. 1990 Apr 15;265(11):6079-85. PMID: 1690722.	1990
452	452: Neverov AD, Popova AV, Fedonin GG, Cheremukhin EA, Klink GV, Bazykin GA. Episodic evolution of coadapted sets of amino acid sites in mitochondrial proteins. PLoS Genet. 2021 Jan 25;17(1):e1008711. doi: 10.1371/journal.pgen.1008711. PMID: 33493156; PMCID: PMC7861529.	2021
453	453: Schikora-Tamarit MÀ, Marcet-Houben M, Nosek J, Gabaldón T. Shared evolutionary footprints suggest mitochondrial oxidative damage underlies multiple complex I losses in fungi. Open Biol. 2021 Apr;11(4):200362. doi: 10.1098/rsob.200362. Epub 2021 Apr 28. PMID: 33906412; PMCID: PMC8080010.	2021
454	454: Funke RP, Kovar JL, Logsdon JM Jr, Corrette-Bennett JC, Straus DR, Weeks DP. Nucleus-encoded, plastid-targeted acetolactate synthase genes in two closely related chlorophytes, Chlamydomonas reihardtii and Volvox carteri: phylogenetic origins and recent insertion of introns. Mol Gen Genet. 1999 Aug;262(1):12-21. doi: 10.1007/s004380051054. PMID: 10503531.	1999
455	455: Cai Y, Nie Y, Wang ZM, Huang B. The complete mitochondrial genome of <i>Microconidiobolus nodosus</i> (<i>Entomophthorales</i>: <i>Ancylistaceae</i>). Mitochondrial DNA B Resour. 2021 May 23;6(6):1743-1744. doi: 10.1080/23802359.2021.1930219. PMID: 34104757; PMCID: PMC8158263.	2021
456	456: Recipon H, Perasso R, Adoutte A, Quetier F. ATP synthase subunit c/III/9 gene sequences as a tool for interkingdom and metaphytes molecular phylogenies. J Mol Evol. 1992 Apr;34(4):292-303. doi: 10.1007/BF00160236. PMID: 1533253.	1992
457	457: Ogawa S, Matsuo K, Angata K, Yanagisawa K, Tanaka Y. Group-I introns in the cytochrome c oxidase genes of Dictyostelium discoideum: two related ORFs in one loop of a group-I intron, a cox1/2 hybrid gene and an unusually large cox3 gene. Curr Genet. 1997 Jan;31(1):80-8. doi: 10.1007/s002940050179. PMID: 9000384.	1997
458	458: Chae MS, Nargang CE, Cleary IA, Lin CC, Todd AT, Nargang FE. Two zinc- cluster transcription factors control induction of alternative oxidase in Neurospora crassa. Genetics. 2007 Dec;177(4):1997-2006. doi: 10.1534/genetics.107.078212. PMID: 18073419; PMCID: PMC2219509.	2007
459	459: Wolff G, Burger G, Lang BF, Kück U. Mitochondrial genes in the colourless alga Prototheca wickerhamii resemble plant genes in their exons but fungal genes in their introns. Nucleic Acids Res. 1993 Feb 11;21(3):719-26. doi: 10.1093/nar/21.3.719. PMID: 7680126; PMCID: PMC309174.	1993
460	460: Collins RA, Saville BJ. Independent transfer of mitochondrial chromosomes and plasmids during unstable vegetative fusion in Neurospora. Nature. 1990 May 10;345(6271):177-9. doi: 10.1038/345177a0. PMID: 1970854.	1990
461	461: Joyce PB, Spencer DF, Bonen L, Gray MW. Genes for tRNA(Asp), tRNA (Pro), tRNA (Tyr) and two tRNAs (Ser) in wheat mitochondrial DNA. Plant Mol Biol. 1988 May;10(3):251-62. doi: 10.1007/BF00027402. PMID: 24277519.	1988
462	462: Zhang C, Ren Y, Gu H, Gao L, Zhang Y, Lu L. Calcineurin-mediated intracellular organelle calcium homeostasis is required for the survival of fungal pathogens upon extracellular calcium stimuli. Virulence. 2021 Dec;12(1):1091-1110. doi: 10.1080/21505594.2021.1909954. PMID: 33843471; PMCID: PMC8043181.	2021
463	463: Taylor DR, Zeyl C, Cooke E. Conflicting levels of selection in the accumulation of mitochondrial defects in Saccharomyces cerevisiae. Proc Natl Acad Sci U S A. 2002 Mar 19;99(6):3690-4. doi: 10.1073/pnas.072660299. Epub 2002 Mar 12. PMID: 11891344; PMCID: PMC122585.	2002
464	464: Schäfer B, Kaulich K, Wolf K. Mosaic structure of the cox2 gene in the petite negative yeast Schizosaccharomyces pombe: a group II intron is inserted at the same location as the otherwise unrelated group II introns in the mitochondria of higher plants. Gene. 1998 Jul 3;214(1-2):101-12. doi: 10.1016/s0378-1119(98)00204-2. PMID: 9651494.	1998
465	465: Braun HP, Emmermann M, Kruft V, Schmitz UK. Cytochrome c1 from potato: a protein with a presequence for targeting to the mitochondrial intermembrane space. Mol Gen Genet. 1992 Jan;231(2):217-25. doi: 10.1007/BF00279794. PMID: 1310521.	1992
466	466: Hamann A, Brust D, Osiewacz HD. Deletion of putative apoptosis factors leads to lifespan extension in the fungal ageing model Podospora anserina. Mol Microbiol. 2007 Aug;65(4):948-58. doi: 10.1111/j.1365-2958.2007.05839.x. Epub 2007 Jul 11. PMID: 17627766.	2007
467	467: da Silva MV, Alves PC, Duarte M, Mota N, Lobo-da-Cunha A, Harkness TA, Nargang FE, Videira A. Disruption of the nuclear gene encoding the 20.8-kDa subunit of NADH: ubiquinone reductase of Neurospora mitochondria. Mol Gen Genet. 1996 Aug 27;252(1-2):177-83. doi: 10.1007/BF02173218. PMID: 8804391.	1996
468	468: Smith ML, Duchesne LC, Bruhn JN, Anderson JB. Mitochondrial genetics in a natural population of the plant pathogen armillaria. Genetics. 1990 Nov;126(3):575-82. PMID: 2249757; PMCID: PMC1204213.	1990
469	469: Rousvoal S, Oudot M, Fontaine J, Kloareg B, Goër SL. Witnessing the evolution of transcription in mitochondria: the mitochondrial genome of the primitive brown alga Pylaiella littoralis (L.) Kjellm. Encodes a T7-like RNA polymerase. J Mol Biol. 1998 Apr 17;277(5):1047-57. doi: 10.1006/jmbi.1998.1679. PMID: 9571021.	1998
470	470: Nelson MA, Macino G. Three class I introns in the ND4L/ND5 transcriptional unit of Neurospora crassa mitochondria. Mol Gen Genet. 1987 Feb;206(2):318-25. doi: 10.1007/BF00333590. PMID: 2953954.	1987
471	471: Kück U. The intron of a plastid gene from a green alga contains an open reading frame for a reverse transcriptase-like enzyme. Mol Gen Genet. 1989 Aug;218(2):257-65. doi: 10.1007/BF00331276. PMID: 2476655.	1989
472	472: Kerscher SJ, Okun JG, Brandt U. A single external enzyme confers alternative NADH:ubiquinone oxidoreductase activity in Yarrowia lipolytica. J Cell Sci. 1999 Jul;112 ( Pt 14):2347-54. PMID: 10381390.	1999
473	473: de Vries H, Haima P, Brinker M, de Jonge JC. The Neurospora mitochondrial genome: the region coding for the polycistronic cytochrome oxidase subunit I transcript is preceded by a transfer RNA gene. FEBS Lett. 1985 Jan 7;179(2):337-42. doi: 10.1016/0014-5793(85)80547-0. PMID: 2981709.	1985
474	474: Cho Y, Qiu YL, Kuhlman P, Palmer JD. Explosive invasion of plant mitochondria by a group I intron. Proc Natl Acad Sci U S A. 1998 Nov 24;95(24):14244-9. doi: 10.1073/pnas.95.24.14244. PMID: 9826685; PMCID: PMC24358.	1998
475	475: Benne R. Aminoacyl-tRNA synthetases are involved in RNA splicing in fungal mitochondria. Trends Genet. 1988 Jul;4(7):181-2. doi: 10.1016/0168-9525(88)90072-8. PMID: 3238765.	1988
476	476: Kroymann J, Zetsche K. The apocytochrome-b gene in Chlorogonium elongatum (Chlamydomonadaceae): an intronic GIY-YIG ORF in green algal mitochondria. Curr Genet. 1997 May;31(5):414-8. doi: 10.1007/s002940050224. PMID: 9162113.	1997
477	477: Matus-Ortega MG, Salmerón-Santiago KG, Flores-Herrera O, Guerra-Sánchez G, Martínez F, Rendón JL, Pardo JP. The alternative NADH dehydrogenase is present in mitochondria of some animal taxa. Comp Biochem Physiol Part D Genomics Proteomics. 2011 Sep;6(3):256-63. doi: 10.1016/j.cbd.2011.05.002. Epub 2011 May 13. PMID: 21632289.	2011
478	478: Bastiaans E, Aanen DK, Debets AJ, Hoekstra RF, Lestrade B, Maas MF. Regular bottlenecks and restrictions to somatic fusion prevent the accumulation of mitochondrial defects in Neurospora. Philos Trans R Soc Lond B Biol Sci. 2014 Jul 5;369(1646):20130448. doi: 10.1098/rstb.2013.0448. PMID: 24864316; PMCID: PMC4032522.	2014
479	479: Kanchan S, Sharma P, Chowdhury S. Evolution of endonuclease IV protein family: an in silico analysis. 3 Biotech. 2019 May;9(5):168. doi: 10.1007/s13205-019-1696-6. Epub 2019 Apr 6. PMID: 30997305; PMCID: PMC6451744.	2019
480	480: Shang J, Yang Y, Wu L, Zou M, Huang Y. The <i>S. pombe</i> mitochondrial transcriptome. RNA. 2018 Sep;24(9):1241-1254. doi: 10.1261/rna.064477.117. Epub 2018 Jun 28. PMID: 29954949; PMCID: PMC6097661.	2018
481	481: Valero C, Colabardini AC, Chiaratto J, Pardeshi L, de Castro PA, Ferreira Filho JA, Silva LP, Rocha MC, Malavazi I, Costa JH, Fill T, Barros MH, Wong SSW, Aimanianda V, Wong KH, Goldman GH. Aspergillus fumigatus Transcription Factors Involved in the Caspofungin Paradoxical Effect. mBio. 2020 Jun 16;11(3):e00816-20. doi: 10.1128/mBio.00816-20. PMID: 32546620; PMCID: PMC7298710.	2020
		2010
		2001
		2016
