# Supplementary material for: Global Characterization of Fungal Mitogenomes: New Insights on Genomic Diversity and Dynamism of Coding Genes and Accessory Elements
Source: Front Microbiol. 2021 Dec 1;12:787283. doi: 10.3389/fmicb.2021.787283 (PMC8672057; doi:10.3389/fmicb.2021.787283)
Supplement: Supplementary Table 2 — Number of mitogenomes filtered with CD-HIT at thresholds of 99–90, 80 and 70% of identity. The reduction value in regarding the total number of mitogenomes is also shown. [file Table_2.XLSX]

## Sheet: Planilha1
Threshold (%)	Representative_genomes	Reduction (%)
99	747	5.2
98	743	5.71066
97	747	5.20305
96	747	5.20305
95	737	6.47208
94	732	7.1066
93	727	7.74112
92	723	8.24873
91	716	9.13706
90	707	10.2792
80	659	16.3706
70	629	20.1777
