# Supplementary material for: Global Characterization of Fungal Mitogenomes: New Insights on Genomic Diversity and Dynamism of Coding Genes and Accessory Elements
Source: Front Microbiol. 2021 Dec 1;12:787283. doi: 10.3389/fmicb.2021.787283 (PMC8672057; doi:10.3389/fmicb.2021.787283)
Supplement: Supplementary Table 3 — Detailed description of fungal mitogenomes used in this study. Accession numbers, taxonomy, mitogenome size, number of accessory elements and genome conformation are available. [file Table_3.XLSX]

## Sheet: Página1
Kingdom/Group	Phyllum/Clade	Class	Order	Family	Accession_number	Species_name	Genetic_code	Genome_size	GC_content	uORF	intron	HEG	LAGLIDADG	GIY-YIG	H-N-H	Circular (2)/Linear (1)
Fungi	Ascomycota	Soradariomycetes	Hypocreales	Incertae sedis	NC_026286.1	Acrasis kona	1	41591	29	17	0	0	0	0	0	2
Fungi	Monoblepharidomycota	Monoblepharidomycetes	Monoblepharidales	Gonapodyaceae	NC_004624.1	Monoblepharella_sp_JEL15	1	60432	39	9	8	5	4	1	0	2
Fungi	Mucoromycota	Glomeromycetes	Diversisporales	Gigasporaceae	NC_016985.1	Gigaspora_rosea	1	97350	45	11	4	5	4	1	0	2
Fungi	Mucoromycota	Mucoromycetes	Mucorales	Rhizophydiaceae	CM022412.1	Rhizopus_oryzae	1	55901	26	4	7	7	5	2	0	2
Fungi	Mucoromycota	Mucoromycetes	Mucorales	Rhizophydiaceae	CM022413.1	Rhizopus_oryzae	1	58716	26	8	7	6	4	2	0	2
Fungi	Mucoromycota	Mucoromycetes	Mucorales	Rhizophydiaceae	CM022414.1	Rhizopus_oryzae	1	58716	26	8	7	6	4	2	0	2
Fungi	Mucoromycota	Mucoromycetes	Mucorales	Rhizophydiaceae	CM022329.1	Rhizopus_oryzae	1	58716	26	8	7	6	4	2	0	2
Fungi	Mucoromycota	Mucoromycetes	Mucorales	Rhizophydiaceae	CM022337.1	Rhizopus_oryzae	1	58716	26	8	7	6	4	2	0	2
Fungi	Mucoromycota	Mucoromycetes	Mucorales	Rhizophydiaceae	CM022324.1	Rhizopus_oryzae	1	58716	26	8	7	6	4	2	0	2
Fungi	Mucoromycota	Mucoromycetes	Mucorales	Rhizophydiaceae	CM022334.1	Rhizopus_oryzae	1	58716	26	8	7	6	4	2	0	2
Fungi	Mucoromycota	Mucoromycetes	Mucorales	Rhizophydiaceae	CM022416.1	Rhizopus_oryzae	1	58716	26	8	7	6	4	2	0	2
Fungi	Mucoromycota	Mucoromycetes	Mucorales	Rhizophydiaceae	CM022417.1	Rhizopus_oryzae	1	58716	26	8	7	6	4	2	0	2
Fungi	Mucoromycota	Mucoromycetes	Mucorales	Rhizophydiaceae	CM022323.1	Rhizopus_oryzae	1	58715	26	8	7	6	4	2	0	2
Fungi	Mucoromycota	Mucoromycetes	Mucorales	Rhizophydiaceae	CM022411.1	Rhizopus_oryzae	1	58715	26	8	7	6	4	2	0	2
Fungi	Mucoromycota	Mucoromycetes	Mucorales	Rhizophydiaceae	CM022358.1	Rhizopus_oryzae	1	64545	26	7	11	10	7	3	0	2
Fungi	Ascomycota	Saccharomycetes	Saccharomycetales	Dipodascaceae	NC_024094.1	Magnusiomyces_tetraspermus	3	44469	49	14	6	3	2	1	0	2
Fungi	Ascomycota	Saccharomycetes	Saccharomycetales	Metschnikowiaceae	NC_050844.1	Metschnikowia_bowlesiae	3	16568	44	11	18	4	3	1	0	2
Fungi	Ascomycota	Saccharomycetes	Saccharomycetales	Metschnikowiaceae	NC_050846.1	Metschnikowia_hibisci	3	67292	38	8	15	11	9	2	0	2
Fungi	Ascomycota	Saccharomycetes	Saccharomycetales	Saccharomycetaceae	NW_017264706.1	Saccharomyces_eubayanus	3	16301	37	1	7	3	3	0	0	2
Fungi	Ascomycota	Saccharomycetes	Saccharomycetales	Metschnikowiaceae	NC_050342.1	Metschnikowia_dekortorum	3	135686	35	12	18	4	3	1	0	2
Fungi	Ascomycota	Saccharomycetes	Saccharomycetales	Metschnikowiaceae	CM010605.1	Metschnikowia_reukaufii	3	29534	33	0	1	1	1	0	0	2
Fungi	Ascomycota	Saccharomycetes	Saccharomycetales	Saccharomycetaceae	NC_036377.1	Naumovozyma_dairenensis	3	75417	32	1	5	4	4	0	0	2
Fungi	Ascomycota	Saccharomycetes	Saccharomycetales	Incertae sedis	NC_050843.1	Candida_hawaiiana	3	78612	32	2	0	0	0	0	0	2
Fungi	Ascomycota	Saccharomycetes	Saccharomycetales	Saccharomycetaceae	NC_031514.1	Saccharomyces_cariocanus	3	84295	30	6	8	7	7	0	0	2
Fungi	Ascomycota	Saccharomycetes	Saccharomycetales	Saccharomycetaceae	NC_031512.1	Saccharomyces_uvarum	3	157539	30	1	10	4	4	0	0	2
Fungi	Ascomycota	Saccharomycetes	Saccharomycetales	Metschnikowiaceae	NC_050837.1	Metschnikowia_kipukae	3	178357	30	0	6	4	4	0	0	2
Fungi	Ascomycota	Leotiomycetes	Helotiales	Incertae sedis	NC_050839.1	Candida_torresii	3	39649	30	4	6	1	1	0	0	2
Fungi	Ascomycota	Saccharomycetes	Saccharomycetales	Metschnikowiaceae	NC_050378.1	Metschnikowia_shivogae	3	35585	29	12	16	6	5	0	1	2
Fungi	Ascomycota	Saccharomycetes	Saccharomycetales	Saccharomycetaceae	NC_007780.1	Hanseniaspora_uvarum	3	18844	29	1	1	1	1	0	0	1
Fungi	Ascomycota	Saccharomycetes	Saccharomycetales	Saccharomycetaceae	NC_036374.1	Zygosaccharomyces_mellis	3	60694	29	0	6	6	5	1	0	2
Fungi	Ascomycota	Saccharomycetes	Saccharomycetales	Metschnikowiaceae	NC_050841.1	Metschnikowia_caudata	3	32568	29	0	1	1	1	0	0	2
Fungi	Ascomycota	Saccharomycetes	Saccharomycetales	Metschnikowiaceae	NC_050304.1	Metschnikowia_arizonensis	3	69221	29	15	9	5	4	1	0	2
Fungi	Ascomycota	Saccharomycetes	Saccharomycetales	Metschnikowiaceae	NC_050305.1	Metschnikowia_cubensis	3	81198	29	25	9	10	9	1	0	2
Fungi	Ascomycota	Saccharomycetes	Saccharomycetales	Metschnikowiaceae	NC_050379.1	Metschnikowia_santaceciliae	3	93037	28	19	19	8	7	1	0	2
Fungi	Ascomycota	Saccharomycetes	Saccharomycetales	Incertae sedis	NC_050380.1	Candida_ipomoeae	3	99200	28	21	19	7	7	0	0	2
Fungi	Ascomycota	Saccharomycetes	Saccharomycetales	Saccharomycetaceae	NC_031515.1	Saccharomyces_pastorianus	3	28370	28	3	7	4	4	0	0	2
Fungi	Ascomycota	Saccharomycetes	Saccharomycetales	Saccharomycetaceae	NC_031513.1	Saccharomyces_bayanus	3	39591	28	1	10	4	4	0	0	2
Fungi	Ascomycota	Saccharomycetes	Saccharomycetales	Incertae sedis	NC_014693.1	Candida_jiufengensis	3	29672	28	1	7	2	1	1	0	2
Fungi	Ascomycota	Saccharomycetes	Saccharomycetales	Saccharomycetaceae	NC_036376.1	Torulaspora_microellipsoides	3	49363	28	0	5	7	6	1	0	2
Fungi	Ascomycota	Saccharomycetes	Saccharomycetales	Dipodascaceae	NC_025768.1	Geotrichum_candidum	3	29008	28	1	0	1	0	1	0	2
Fungi	Ascomycota	Saccharomycetes	Saccharomycetales	Metschnikowiaceae	NC_050838.1	Metschnikowia_amazonensis	3	28829	28	25	15	5	4	1	0	2
Fungi	Ascomycota	Saccharomycetes	Saccharomycetales	Saccharomycetaceae	NC_031184.1	Saccharomyces_kudriavzevii	3	88744	28	1	9	5	5	0	0	2
Fungi	Ascomycota	Saccharomycetes	Saccharomycetales	Incertae sedis	LT635771.1	Candida_intermedia	3	22057	27	0	0	0	0	0	0	1
Fungi	Ascomycota	Saccharomycetes	Saccharomycetales	Saccharomycetaceae	NC_010166.1	Debaryomyces_hansenii	3	29462	27	2	6	4	4	0	0	2
Fungi	Ascomycota	Saccharomycetes	Saccharomycetales	Incertae sedis	NC_036380.1	Candida_bracarensis	3	73562	27	1	4	3	3	0	0	2
Fungi	Ascomycota	Saccharomycetes	Saccharomycetales	Saccharomycetaceae	NC_027459.1	Torulaspora_globosa	3	45193	27	1	9	8	7	1	0	2
Fungi	Ascomycota	Saccharomycetes	Saccharomycetales	Saccharomycetaceae	CP019506.1	Zygosaccharomyces_parabailii	3	29945	27	1	4	4	4	0	0	2
Fungi	Ascomycota	Saccharomycetes	Saccharomycetales	Metschnikowiaceae	NC_050343.1	Metschnikowia_agaves	3	33454	26	2	9	8	6	2	0	2
Fungi	Ascomycota	Saccharomycetes	Saccharomycetales	Metschnikowiaceae	NC_050840.1	Metschnikowia_drosophilae	3	26004	26	2	6	6	4	2	0	2
Fungi	Ascomycota	Saccharomycetes	Saccharomycetales	Saccharomycetaceae	NC_031185.1	Saccharomyces_mikatae	3	28081	26	2	12	7	6	1	0	2
Fungi	Ascomycota	Saccharomycetes	Saccharomycetales	Metschnikowiaceae	NC_050377.1	Metschnikowia_aberdeeniae	3	56695	26	7	11	7	6	0	1	2
Fungi	Ascomycota	Saccharomycetes	Saccharomycetales	Metschnikowiaceae	NC_050301.1	Metschnikowia_hamakuensis	3	76321	26	2	7	4	4	0	0	2
Fungi	Ascomycota	Saccharomycetes	Saccharomycetales	Metschnikowiaceae	NC_050172.1	Metschnikowia_kamakouana	3	92261	26	5	8	7	5	1	1	2
Fungi	Ascomycota	Saccharomycetes	Saccharomycetales	Metschnikowiaceae	NC_050341.1	Metschnikowia_continentalis	3	82136	26	16	26	9	8	1	0	2
Fungi	Ascomycota	Saccharomycetes	Saccharomycetales	Saccharomycetaceae	NC_031511.1	Saccharomyces_arboricola	3	73992	25	1	5	5	5	0	0	2
Fungi	Ascomycota	Saccharomycetes	Saccharomycetales	Saccharomycetaceae	NC_027433.1	Torulaspora_delbrueckii	3	28793	25	0	2	4	4	0	0	2
Fungi	Ascomycota	Saccharomycetes	Saccharomycetales	Metschnikowiaceae	NC_050340.1	Metschnikowia_hawaiiensis	3	75407	25	5	11	4	3	1	0	2
Fungi	Ascomycota	Saccharomycetes	Saccharomycetales	Metschnikowiaceae	NC_050338.1	Metschnikowia_drakensbergensis	3	81062	25	22	13	7	6	1	0	2
Fungi	Ascomycota	Saccharomycetes	Saccharomycetales	Saccharomycetaceae	NC_006626.1	Lachancea_thermotolerans	3	23584	25	0	3	3	3	0	0	1
Fungi	Ascomycota	Saccharomycetes	Saccharomycetales	Metschnikowiaceae	NC_050374.1	Metschnikowia_lochheadii	3	48347	25	10	24	7	6	1	0	2
Fungi	Ascomycota	Saccharomycetes	Saccharomycetales	Metschnikowiaceae	NC_050339.1	Metschnikowia_proteae	3	77864	25	25	12	7	6	1	0	2
Fungi	Ascomycota	Saccharomycetes	Saccharomycetales	Saccharomycetaceae	CP027655.1	Torulaspora_delbrueckii	3	47174	25	2	3	5	5	0	0	2
Fungi	Ascomycota	Saccharomycetes	Saccharomycetales	Metschnikowiaceae	NC_050376.1	Metschnikowia_borealis	3	24050	24	17	7	7	7	0	0	2
Fungi	Ascomycota	Saccharomycetes	Saccharomycetales	Dipodascaceae	NC_024095.1	Magnusiomyces_capitatus	3	43486	24	0	7	10	10	0	0	2
Fungi	Ascomycota	Saccharomycetes	Saccharomycetales	Saccharomycetaceae	NC_036378.1	Kazachstania_unispora	3	59039	24	1	4	7	7	0	0	2
Fungi	Ascomycota	Saccharomycetes	Saccharomycetales	Metschnikowiaceae	NC_050381.1	Metschnikowia_matae_var_maris	3	67292	24	10	25	7	6	1	0	2
Fungi	Ascomycota	Saccharomycetes	Saccharomycetales	Saccharomycetaceae	NC_027458.1	Torulaspora_franciscae	3	39201	24	5	7	6	5	1	0	2
Fungi	Ascomycota	Saccharomycetes	Saccharomycetales	Metschnikowiaceae	NC_050303.1	Metschnikowia_mauinuiana	3	96587	24	4	9	4	4	0	0	2
Fungi	Ascomycota	Saccharomycetes	Saccharomycetales	Metschnikowiaceae	NC_050375.1	Metschnikowia_sp_13_1061	3	33514	24	18	10	9	7	1	1	2
Fungi	Ascomycota	Saccharomycetes	Saccharomycetales	Metschnikowiaceae	NC_050845.1	Metschnikowia_similis	3	13928	24	14	17	5	4	1	0	2
Fungi	Ascomycota	Saccharomycetes	Saccharomycetales	Metschnikowiaceae	NC_050382.1	Metschnikowia_matae	3	97345	23	12	25	8	7	1	0	2
Fungi	Ascomycota	Saccharomycetes	Saccharomycetales	Metschnikowiaceae	NC_050344.1	Metschnikowia_cerradonensis	3	132631	23	17	16	6	6	0	0	2
Fungi	Ascomycota	Saccharomycetes	Saccharomycetales	Dipodascaceae	NC_016130.1	Yarrowia_deformans	3	40665	23	4	13	8	7	1	0	2
Fungi	Ascomycota	Saccharomycetes	Saccharomycetales	Metschnikowiaceae	NC_050302.1	Metschnikowia_colocasiae	3	105181	23	9	11	6	5	0	1	2
Fungi	Ascomycota	Saccharomycetes	Saccharomycetales	Dipodascaceae	NC_016124.1	Yarrowia_alimentaria	3	35173	23	3	6	5	5	0	0	2
Fungi	Ascomycota	Saccharomycetes	Saccharomycetales	Dipodascaceae	NC_016126.1	Yarrowia_phangngaensis	3	28017	23	1	2	1	1	0	0	2
Fungi	Ascomycota	Saccharomycetes	Saccharomycetales	Dipodascaceae	NC_016116.1	Yarrowia_galli	3	48508	23	5	16	8	8	0	0	2
Fungi	Ascomycota	Sordariiomycetes	Hypocreales	Nectriaceae	AP018713.1	Candida_auris	3	27071	23	1	3	3	2	1	0	2
Fungi	Ascomycota	Saccharomycetes	Saccharomycetales	Incertae sedis	CP041142.1	Candida_auris	3	59041	23	3	8	9	7	2	0	1
Fungi	Ascomycota	Saccharomycetes	Saccharomycetales	Saccharomycetaceae	NC_004918.1	Kazachstania_servazzii	3	30782	22	1	3	3	3	0	0	2
Fungi	Ascomycota	Saccharomycetes	Saccharomycetales	Saccharomycetaceae	NC_036748.1	Kazachstania_sinensis	3	56008	22	2	8	5	5	0	0	2
Fungi	Ascomycota	Saccharomycetes	Saccharomycetales	Incertae sedis	NC_022435.1	Candida_prachuapensis	3	90840	22	3	1	1	1	0	0	2
Fungi	Ascomycota	Saccharomycetes	Saccharomycetales	Saccharomycetaceae	FR839632.1	Komagataella_phaffii_CBS_7435	3	35683	22	3	5	4	3	1	0	2
Fungi	Ascomycota	Saccharomycetes	Saccharomycetales	Incertae sedis	NC_022434.1	Candida_bohioensis	3	69218	22	4	1	1	1	0	0	2
Fungi	Ascomycota	Saccharomycetes	Saccharomycetales	Saccharomycetaceae	NC_037703.1	Saccharomycodes_ludwigii	3	53895	22	1	7	3	3	0	0	2
Fungi	Ascomycota	Saccharomycetes	Saccharomycetales	Saccharomycetaceae	NC_027457.1	Torulaspora_pretoriensis	3	33343	21	0	6	6	5	1	0	2
Fungi	Ascomycota	Saccharomycetes	Saccharomycetales	Incertae sedis	NC_005972.1	Starmerella_bacillaris	3	23114	21	2	2	5	5	0	0	2
Fungi	Ascomycota	Saccharomycetes	Saccharomycetales	Trichomonascaceae	CP014499.1	Sugiyamaella_lignohabitans	3	43869	21	0	2	3	2	1	0	2
Fungi	Ascomycota	Saccharomycetes	Saccharomycetales	Saccharomycetaceae	NC_014805.1	Ogataea_angusta	3	41719	21	2	2	4	4	0	0	2
Fungi	Ascomycota	Saccharomycetes	Saccharomycetales	Saccharomycetaceae	NC_003920.1	Naumovozyma_castellii	3	25753	20	1	2	2	2	0	0	2
Fungi	Ascomycota	Saccharomycetes	Saccharomycetales	Eremotheciaceae	CP014249.1	Eremothecium_sinecaudum	3	26238	20	1	1	1	1	0	0	2
Fungi	Ascomycota	Saccharomycetes	Saccharomycetales	Saccharomycetaceae	CP049014.1	Saccharomyces_pastorianus	3	68568	19	3	7	4	4	0	0	2
Fungi	Ascomycota	Saccharomycetes	Saccharomycetales	Saccharomycetaceae	CP058612.1	Zygotorulaspora_mrakii	3	37644	19	2	9	6	6	0	0	2
Fungi	Ascomycota	Saccharomycetes	Saccharomycetales	Eremotheciaceae	CP002712.1	Eremothecium_gossypii_FDAG1	3	23497	19	0	0	0	0	0	0	2
Fungi	Ascomycota	Saccharomycetes	Saccharomycetales	Eremotheciaceae	NC_005789.1	Eremothecium_gossypii_ATCC_10895	3	23564	19	0	0	0	0	0	0	2
Fungi	Ascomycota	Saccharomycetes	Saccharomycetales	Saccharomycetaceae	CP006476.1	Saccharomyces_cerevisiae_YJM195	3	78961	18	4	9	6	6	0	0	2
Fungi	Ascomycota	Saccharomycetes	Saccharomycetales	Saccharomycetaceae	CP006534.1	Saccharomyces_cerevisiae_YJM1385	3	92176	18	1	12	11	11	0	0	2
Fungi	Ascomycota	Saccharomycetes	Saccharomycetales	Saccharomycetaceae	CP020190.1	Saccharomyces_cerevisiae	3	84638	18	4	10	10	10	0	0	2
Fungi	Ascomycota	Sordariiomycetes	Hypocreales	Nectriaceae	NC_004691.1	Candida_glabrata_CBS_138	3	20063	18	0	3	3	3	0	0	2
Fungi	Ascomycota	Saccharomycetes	Saccharomycetales	Saccharomycetaceae	CP006517.1	Saccharomyces_cerevisiae_YJM1248	3	81013	18	4	8	8	8	0	0	2
Fungi	Ascomycota	Saccharomycetes	Saccharomycetales	Saccharomycetaceae	CP020156.1	Saccharomyces_cerevisiae	3	81093	18	4	8	8	8	0	0	2
Fungi	Ascomycota	Saccharomycetes	Saccharomycetales	Saccharomycetaceae	CP006258.1	Saccharomycetaceae_sp_Ashbya_aceri	3	26996	18							2
Fungi	Ascomycota	Saccharomycetes	Saccharomycetales	Saccharomycetaceae	CP006549.1	Saccharomyces_cerevisiae_YJM1439	3	80882	18	3	8	6	6	0	0	2
Fungi	Ascomycota	Saccharomycetes	Saccharomycetales	Metschnikowiaceae	NC_050842.1	Metschnikowia_orientalis	3	63999	18	7	18	11	10	1	0	2
Fungi	Ascomycota	Leotiomycetes	Helotiales	Incertae sedis	CM008094.1	Candida_glabrata	3	20086	17	0	3	3	3	0	0	2
Fungi	Ascomycota	Saccharomycetes	Saccharomycetales	Saccharomycetaceae	CM026464.1	Saccharomyces_cerevisiae	3	89042	17	3	12	10	10	0	0	2
Fungi	Ascomycota	Saccharomycetes	Saccharomycetales	Saccharomycetaceae	CP006518.1	Saccharomyces_cerevisiae_YJM1250	3	88746	17	2	10	9	9	0	0	2
Fungi	Ascomycota	Saccharomycetes	Saccharomycetales	Saccharomycetaceae	CM026520.1	Saccharomyces_cerevisiae	3	88981	17	3	12	10	10	0	0	2
Fungi	Ascomycota	Saccharomycetes	Saccharomycetales	Saccharomycetaceae	CP025327.1	Saccharomycopsis_malanga	3	173850	17	19	9	7	6	0	1	1
Fungi	Ascomycota	Saccharomycetes	Saccharomycetales	Saccharomycetaceae	NC_036023.1	Kluyveromyces_marxianus_DMKU3_1042	3	28524	17	1	3	4	4	0	0	1
Fungi	Ascomycota	Saccharomycetes	Saccharomycetales	Saccharomycetaceae	CP006533.1	Saccharomyces_cerevisiae_YJM1383	3	86820	17	3	13	12	12	0	0	2
Fungi	Ascomycota	Saccharomycetes	Saccharomycetales	Saccharomycetaceae	CP014741.1	Saccharomyces_cerevisiae	3	45434	17	6	9	9	9	0	0	2
Fungi	Ascomycota	Saccharomycetes	Saccharomycetales	Saccharomycetaceae	CP033503.1	Saccharomyces_cerevisiae	3	84776	17	2	12	9	9	0	0	2
Fungi	Ascomycota	Saccharomycetes	Saccharomycetales	Saccharomycetaceae	CP006475.1	Saccharomyces_cerevisiae_YJM193	3	84644	17	5	9	8	8	0	0	2
Fungi	Ascomycota	Saccharomycetes	Saccharomycetales	Saccharomycetaceae	CP033486.1	Saccharomyces_cerevisiae	3	85263	17	2	12	9	9	0	0	2
Fungi	Ascomycota	Saccharomycetes	Saccharomycetales	Saccharomycetaceae	CP006497.1	Saccharomyces_cerevisiae_YJM693	3	89161	17	6	13	11	11	0	0	2
Fungi	Ascomycota	Saccharomycetes	Saccharomycetales	Saccharomycetaceae	CP006480.1	Saccharomyces_cerevisiae_YJM271	3	84530	17	5	9	8	8	0	0	2
Fungi	Ascomycota	Saccharomycetes	Saccharomycetales	Saccharomycetaceae	CP030961.1	Saccharomyces_eubayanus	3	86031	17	4	10	4	4	0	0	2
Fungi	Ascomycota	Saccharomycetes	Saccharomycetales	Saccharomycetaceae	NC_001224.1	Saccharomyces_cerevisiae_S288C	3	85779	17	2	12	9	9	0	0	2
Fungi	Ascomycota	Saccharomycetes	Saccharomycetales	Saccharomycetaceae	CP020139.1	Saccharomyces_cerevisiae	3	85793	17	2	12	9	9	0	0	2
Fungi	Ascomycota	Saccharomycetes	Saccharomycetales	Saccharomycetaceae	CP036470.1	Saccharomyces_cerevisiae	3	85733	17	2	12	9	9	0	0	2
Fungi	Ascomycota	Saccharomycetes	Saccharomycetales	Saccharomycetaceae	CP011563.1	Saccharomyces_cerevisiae	3	85731	17	2	12	9	9	0	0	1
Fungi	Ascomycota	Saccharomycetes	Saccharomycetales	Saccharomycetaceae	CM007981.1	Saccharomyces_cerevisiae_W303	3	94871	17	3	13	11	11	0	0	2
Fungi	Ascomycota	Saccharomycetes	Saccharomycetales	Saccharomycetaceae	AP014607.1	Kluyveromyces_marxianus	3	46256	17	1	3	4	4	0	0	2
Fungi	Ascomycota	Saccharomycetes	Saccharomycetales	Saccharomycetaceae	CP006532.1	Saccharomyces_cerevisiae_YJM1381	3	83874	17	4	10	10	10	0	0	2
Fungi	Ascomycota	Saccharomycetes	Saccharomycetales	Saccharomycetaceae	CP006508.1	Saccharomyces_cerevisiae_YJM1083	3	89444	17	4	12	11	11	0	0	2
Fungi	Ascomycota	Saccharomycetes	Saccharomycetales	Saccharomycetaceae	CM001823.1	Saccharomyces_cerevisiae_W303	3	85883	17	2	12	9	9	0	0	2
Fungi	Ascomycota	Saccharomycetes	Saccharomycetales	Saccharomycetaceae	LR813550.2	Saccharomyces_cerevisiae	3	80847	17	3	9	7	7	0	0	1
Fungi	Ascomycota	Saccharomycetes	Saccharomycetales	Saccharomycetaceae	CP006538.1	Saccharomyces_cerevisiae_YJM1389	3	80794	17	1	5	4	4	0	0	2
Fungi	Ascomycota	Saccharomycetes	Saccharomycetales	Saccharomycetaceae	CP006528.1	Saccharomyces_cerevisiae_YJM1341	3	84119	17	4	11	8	8	0	0	2
Fungi	Ascomycota	Saccharomycetes	Saccharomycetales	Saccharomycetaceae	CP006494.1	Saccharomyces_cerevisiae_YJM682	3	88887	17	3	13	12	11	1	0	2
Fungi	Ascomycota	Saccharomycetes	Saccharomycetales	Saccharomycetaceae	CP006554.1	Saccharomyces_cerevisiae_YJM1460	3	82773	17	2	8	8	8	0	0	2
Fungi	Ascomycota	Saccharomycetes	Saccharomycetales	Saccharomycetaceae	CP006495.1	Saccharomyces_cerevisiae_YJM683	3	88953	17	3	13	12	11	1	0	2
Fungi	Ascomycota	Saccharomycetes	Saccharomycetales	Saccharomycetaceae	CP020207.1	Saccharomyces_cerevisiae	3	82868	17	3	9	8	8	0	0	2
Fungi	Ascomycota	Saccharomycetes	Saccharomycetales	Saccharomycetaceae	CP006482.1	Saccharomyces_cerevisiae_YJM326	3	91172	17	3	13	12	11	1	0	2
Fungi	Ascomycota	Saccharomycetes	Saccharomycetales	Saccharomycetaceae	CP006555.1	Saccharomyces_cerevisiae_YJM1463	3	79676	17	2	8	6	6	0	0	2
Fungi	Ascomycota	Saccharomycetes	Saccharomycetales	Saccharomycetaceae	CP006483.1	Saccharomyces_cerevisiae_YJM428	3	85782	17	3	10	10	10	0	0	2
Fungi	Ascomycota	Saccharomycetes	Saccharomycetales	Saccharomycetaceae	CP006522.1	Saccharomyces_cerevisiae_YJM1307	3	79733	17	2	12	11	11	0	0	2
Fungi	Ascomycota	Saccharomycetes	Saccharomycetales	Saccharomycetaceae	CP006535.1	Saccharomyces_cerevisiae_YJM1386	3	85554	17	2	9	7	7	0	0	2
Fungi	Ascomycota	Saccharomycetes	Saccharomycetales	Saccharomycetaceae	CP006537.1	Saccharomyces_cerevisiae_YJM1388	3	77572	16	2	9	5	5	0	0	2
Fungi	Ascomycota	Saccharomycetes	Saccharomycetales	Saccharomycetaceae	CP006563.1	Saccharomyces_cerevisiae_YJM1574	3	79923	16	2	10	10	10	0	0	2
Fungi	Ascomycota	Saccharomycetes	Saccharomycetales	Saccharomycetaceae	CP021098.1	Pichia_kudriavzevii	3	51126	16	5	0	0	0	0	0	2
Fungi	Ascomycota	Saccharomycetes	Saccharomycetales	Saccharomycetaceae	CP006478.1	Saccharomyces_cerevisiae_YJM248	3	86593	16	4	11	7	7	0	0	2
Fungi	Ascomycota	Saccharomycetes	Saccharomycetales	Saccharomycetaceae	CP006530.1	Saccharomyces_cerevisiae_YJM1355	3	79418	16	2	10	10	10	0	0	2
Fungi	Ascomycota	Saccharomycetes	Saccharomycetales	Saccharomycetaceae	CP028778.1	Pichia_kudriavzevii	3	51340	16	5	0	0	0	0	0	2
Fungi	Ascomycota	Saccharomycetes	Saccharomycetales	Saccharomycetaceae	CP006513.1	Saccharomyces_cerevisiae_YJM1202	3	90638	16	4	13	12	12	0	0	2
Fungi	Ascomycota	Saccharomycetes	Saccharomycetales	Saccharomycetaceae	CP006521.1	Saccharomyces_cerevisiae_YJM1304	3	81083	16	3	9	8	8	0	0	2
Fungi	Ascomycota	Saccharomycetes	Saccharomycetales	Saccharomycetaceae	CP006525.1	Saccharomyces_cerevisiae_YJM1332	3	81501	16	3	11	8	8	0	0	2
Fungi	Ascomycota	Saccharomycetes	Saccharomycetales	Saccharomycetaceae	CP006557.1	Saccharomyces_cerevisiae_YJM1478	3	83765	16	5	13	10	9	1	0	2
Fungi	Ascomycota	Saccharomycetes	Saccharomycetales	Saccharomycetaceae	CP004115.1	Saccharomyces_cerevisiae_YJM1078	3	82025	16	2	10	7	7	0	0	2
Fungi	Ascomycota	Saccharomycetes	Saccharomycetales	Saccharomycetaceae	CP006559.1	Saccharomyces_cerevisiae_YJM1526	3	81825	16	2	10	8	8	0	0	2
Fungi	Ascomycota	Saccharomycetes	Saccharomycetales	Saccharomycetaceae	CP006510.1	Saccharomyces_cerevisiae_YJM1133	3	84963	16	1	11	11	11	0	0	2
Fungi	Ascomycota	Saccharomycetes	Saccharomycetales	Saccharomycetaceae	CP006486.1	Saccharomyces_cerevisiae_YJM453	3	82494	16	3	10	8	8	0	0	2
Fungi	Ascomycota	Saccharomycetes	Saccharomycetales	Saccharomycetaceae	CP006546.1	Saccharomyces_cerevisiae_YJM1419	3	84604	16	3	9	7	7	0	0	2
Fungi	Ascomycota	Saccharomycetes	Saccharomycetales	Saccharomycetaceae	CP006509.1	Saccharomyces_cerevisiae_YJM1129	3	81706	16	3	10	8	8	0	0	2
Fungi	Ascomycota	Saccharomycetes	Saccharomycetales	Saccharomycetaceae	CP006523.1	Saccharomyces_cerevisiae_YJM1311	3	87022	16	3	11	11	11	0	0	2
Fungi	Ascomycota	Saccharomycetes	Saccharomycetales	Saccharomycetaceae	CP006541.1	Saccharomyces_cerevisiae_YJM1401	3	81306	16	0	10	8	8	0	0	2
Fungi	Ascomycota	Saccharomycetes	Saccharomycetales	Saccharomycetaceae	CP006484.1	Saccharomyces_cerevisiae_YJM450	3	86522	16	3	11	11	11	0	0	2
Fungi	Ascomycota	Saccharomycetes	Saccharomycetales	Saccharomycetaceae	CP006490.1	Saccharomyces_cerevisiae_YJM554	3	87008	16	2	12	11	11	0	0	2
Fungi	Ascomycota	Saccharomycetes	Saccharomycetales	Saccharomycetaceae	CP006481.1	Saccharomyces_cerevisiae_YJM320	3	86949	16	2	12	11	11	0	0	2
Fungi	Ascomycota	Saccharomycetes	Saccharomycetales	Saccharomycetaceae	CM004311.1	Saccharomyces_cerevisiae	3	82897	16	2	9	10	10	0	0	2
Fungi	Ascomycota	Saccharomycetes	Saccharomycetales	Saccharomycetaceae	CP006565.1	Saccharomyces_cerevisiae_YJM1615	3	84325	16	8	10	6	6	0	0	2
Fungi	Ascomycota	Saccharomycetes	Saccharomycetales	Saccharomycetaceae	CP006485.1	Saccharomyces_cerevisiae_YJM451	3	84234	16	2	10	10	10	0	0	2
Fungi	Ascomycota	Saccharomycetes	Saccharomycetales	Saccharomycetaceae	CP006543.1	Saccharomyces_cerevisiae_YJM1415	3	83950	16	4	10	8	8	0	0	2
Fungi	Ascomycota	Saccharomycetes	Saccharomycetales	Saccharomycetaceae	CP006516.1	Saccharomyces_cerevisiae_YJM1244	3	83285	16	4	8	8	8	0	0	2
Fungi	Ascomycota	Saccharomycetes	Saccharomycetales	Saccharomycetaceae	NC_027264.1	Saccharomyces_cerevisiae	3	78917	16	2	9	5	5	0	0	2
Fungi	Ascomycota	Saccharomycetes	Saccharomycetales	Saccharomycetaceae	CP006504.1	Saccharomyces_cerevisiae_YJM987	3	78974	16	2	9	5	5	0	0	2
Fungi	Ascomycota	Saccharomycetes	Saccharomycetales	Saccharomycetaceae	CP020173.1	Saccharomyces_cerevisiae	3	81722	16	2	8	7	7	0	0	2
Fungi	Ascomycota	Saccharomycetes	Saccharomycetales	Saccharomycetaceae	CP006514.1	Saccharomyces_cerevisiae_YJM1208	3	84252	16	2	10	10	10	0	0	2
Fungi	Ascomycota	Saccharomycetes	Saccharomycetales	Saccharomycetaceae	CP006498.1	Saccharomyces_cerevisiae_YJM969	3	79066	16	2	9	5	5	0	0	2
Fungi	Ascomycota	Saccharomycetes	Saccharomycetales	Saccharomycetaceae	CP006526.1	Saccharomyces_cerevisiae_YJM1336	3	82967	16	4	8	7	7	0	0	2
Fungi	Ascomycota	Saccharomycetes	Saccharomycetales	Saccharomycetaceae	CP006561.1	Saccharomyces_cerevisiae_YJM1549	3	78275	16	0	10	8	8	0	0	2
Fungi	Ascomycota	Saccharomycetes	Saccharomycetales	Saccharomycetaceae	CP006511.2	Saccharomyces_cerevisiae_YJM1190	3	88996	16	4	13	10	10	0	0	2
Fungi	Ascomycota	Saccharomycetes	Saccharomycetales	Saccharomycetaceae	CP006488.1	Saccharomyces_cerevisiae_YJM470	3	83571	16	2	11	7	7	0	0	2
Fungi	Ascomycota	Saccharomycetes	Saccharomycetales	Saccharomycetaceae	CP006544.1	Saccharomyces_cerevisiae_YJM1417	3	82284	16	2	8	6	6	0	0	2
Fungi	Ascomycota	Saccharomycetes	Saccharomycetales	Saccharomycetaceae	CM019008.1	Saccharomyces_cerevisiae	3	94894	16	2	12	9	9	0	0	2
Fungi	Ascomycota	Saccharomycetes	Saccharomycetales	Saccharomycetaceae	CM018971.1	Saccharomyces_cerevisiae	3	93628	16	9	10	7	7	0	0	2
Fungi	Ascomycota	Saccharomycetes	Saccharomycetales	Saccharomycetaceae	CP006519.1	Saccharomyces_cerevisiae_YJM1252	3	83856	16	3	11	6	6	0	0	2
Fungi	Ascomycota	Saccharomycetes	Saccharomycetales	Saccharomycetaceae	CP006496.1	Saccharomyces_cerevisiae_YJM689	3	84098	16	2	10	11	11	0	0	2
Fungi	Ascomycota	Saccharomycetes	Saccharomycetales	Saccharomycetaceae	CP006531.1	Saccharomyces_cerevisiae_YJM1356	3	84849	16	2	11	11	11	0	0	2
Fungi	Ascomycota	Saccharomycetes	Saccharomycetales	Saccharomycetaceae	CP006547.1	Saccharomyces_cerevisiae_YJM1433	3	81976	16	1	9	7	7	0	0	2
Fungi	Ascomycota	Saccharomycetes	Saccharomycetales	Saccharomycetaceae	CP006474.1	Saccharomyces_cerevisiae_YJM189	3	80811	16	3	8	7	7	0	0	2
Fungi	Ascomycota	Saccharomycetes	Saccharomycetales	Saccharomycetaceae	NC_012619.1	Nakaseomyces_delphensis	3	37016	16	0	4	3	3	0	0	2
Fungi	Ascomycota	Saccharomycetes	Saccharomycetales	Saccharomycetaceae	CP006527.1	Saccharomyces_cerevisiae_YJM1338	3	80970	16	3	11	9	9	0	0	2
Fungi	Ascomycota	Saccharomycetes	Saccharomycetales	Saccharomycetaceae	CM022149.1	Saccharomyces_cerevisiae	3	72918	16	2	7	9	9	0	0	2
Fungi	Ascomycota	Saccharomycetes	Saccharomycetales	Saccharomycetaceae	CP006493.1	Saccharomyces_cerevisiae_YJM681	3	81045	16	2	10	10	10	0	0	2
Fungi	Ascomycota	Saccharomycetes	Saccharomycetales	Saccharomycetaceae	CP006536.1	Saccharomyces_cerevisiae_YJM1387	3	80666	16	2	7	3	3	0	0	2
Fungi	Ascomycota	Saccharomycetes	Saccharomycetales	Saccharomycetaceae	CP006558.1	Saccharomyces_cerevisiae_YJM1479	3	88309	16	3	10	8	8	0	0	2
Fungi	Ascomycota	Saccharomycetes	Saccharomycetales	Saccharomycetaceae	CP006551.1	Saccharomyces_cerevisiae_YJM1444	3	83736	16	2	6	6	6	0	0	2
Fungi	Ascomycota	Saccharomycetes	Saccharomycetales	Saccharomycetaceae	CP006477.1	Saccharomyces_cerevisiae_YJM244	3	80737	16	4	8	7	7	0	0	2
Fungi	Ascomycota	Saccharomycetes	Saccharomycetales	Saccharomycetaceae	CP006479.1	Saccharomyces_cerevisiae_YJM270	3	82331	16	0	10	10	10	0	0	2
Fungi	Ascomycota	Saccharomycetes	Saccharomycetales	Saccharomycetaceae	CP006524.1	Saccharomyces_cerevisiae_YJM1326	3	85887	16	4	9	9	9	0	0	2
Fungi	Ascomycota	Saccharomycetes	Saccharomycetales	Saccharomycetaceae	CP006487.1	Saccharomyces_cerevisiae_YJM456	3	79631	16	4	8	8	8	0	0	2
Fungi	Ascomycota	Saccharomycetes	Saccharomycetales	Saccharomycetaceae	CP006491.1	Saccharomyces_cerevisiae_YJM555	3	84193	16	3	11	10	10	0	0	2
Fungi	Ascomycota	Saccharomycetes	Saccharomycetales	Saccharomycetaceae	CP006556.1	Saccharomyces_cerevisiae_YJM1477	3	79244	16	3	10	7	7	0	0	2
Fungi	Ascomycota	Saccharomycetes	Saccharomycetales	Saccharomycetaceae	CP006515.1	Saccharomyces_cerevisiae_YJM1242	3	95658	15	3	10	7	7	0	0	2
Fungi	Ascomycota	Saccharomycetes	Saccharomycetales	Saccharomycetaceae	LR813533.2	Saccharomyces_cerevisiae	3	86123	15	3	10	10	10	0	0	1
Fungi	Ascomycota	Saccharomycetes	Saccharomycetales	Saccharomycetaceae	LR813567.2	Saccharomyces_cerevisiae	3	86728	15	4	12	11	10	1	0	1
Fungi	Ascomycota	Saccharomycetes	Saccharomycetales	Saccharomycetaceae	CP020309.1	Saccharomyces_paradoxus	3	77386	15	6	8	7	7	0	0	2
Fungi	Ascomycota	Saccharomycetes	Saccharomycetales	Saccharomycetaceae	LR813584.2	Saccharomyces_cerevisiae	3	68736	15	2	11	7	7	0	0	1
Fungi	Ascomycota	Saccharomycetes	Saccharomycetales	Saccharomycetaceae	NC_018056.1	Lachancea_kluyveri	3	51679	15	0	5	5	4	1	0	1
Fungi	Ascomycota	Saccharomycetes	Saccharomycetales	Saccharomycetaceae	CP006550.1	Saccharomyces_cerevisiae_YJM1443	3	77956	15	4	10	9	9	0	0	2
Fungi	Ascomycota	Saccharomycetes	Saccharomycetales	Saccharomycetaceae	CP006553.1	Saccharomyces_cerevisiae_YJM1450	3	76603	15	3	9	8	8	0	0	2
Fungi	Ascomycota	Saccharomycetes	Saccharomycetales	Saccharomycetaceae	LR813601.2	Saccharomyces_cerevisiae	3	80393	15	1	8	6	6	0	0	1
Fungi	Ascomycota	Saccharomycetes	Saccharomycetales	Saccharomycetaceae	CP006539.1	Saccharomyces_cerevisiae_YJM1399	3	73450	15	2	10	9	9	0	0	2
Fungi	Ascomycota	Saccharomycetes	Saccharomycetales	Saccharomycetaceae	CP006560.1	Saccharomyces_cerevisiae_YJM1527	3	78592	15	2	9	8	8	0	0	2
Fungi	Ascomycota	Saccharomycetes	Saccharomycetales	Saccharomycetaceae	LR813516.2	Saccharomyces_cerevisiae	3	78472	15	0	9	7	7	0	0	1
Fungi	Ascomycota	Saccharomycetes	Saccharomycetales	Saccharomycetaceae	CP006545.1	Saccharomyces_cerevisiae_YJM1418	3	76794	15	2	11	9	9	0	0	2
Fungi	Ascomycota	Saccharomycetes	Saccharomycetales	Saccharomycetaceae	CP046458.1	Saccharomyces_cerevisiae	3	49451	15	0	0	3	3	0	0	1
Fungi	Ascomycota	Saccharomycetes	Saccharomycetales	Saccharomycetaceae	CP020224.1	Saccharomyces_cerevisiae	3	77479	15	1	9	7	7	0	0	2
Fungi	Ascomycota	Saccharomycetes	Saccharomycetales	Saccharomycetaceae	CP020292.1	Saccharomyces_paradoxus	3	71396	15	2	6	4	3	1	0	2
Fungi	Ascomycota	Saccharomycetes	Saccharomycetales	Saccharomycetaceae	CP006520.1	Saccharomyces_cerevisiae_YJM1273	3	77475	15	1	9	7	7	0	0	2
Fungi	Ascomycota	Saccharomycetes	Saccharomycetales	Saccharomycetaceae	CP006548.1	Saccharomyces_cerevisiae_YJM1434	3	77515	15	4	8	8	8	0	0	2
Fungi	Ascomycota	Saccharomycetes	Saccharomycetales	Saccharomycetaceae	LR813618.2	Saccharomyces_cerevisiae	3	85245	15	3	11	12	12	0	0	1
Fungi	Ascomycota	Saccharomycetes	Saccharomycetales	Saccharomycetaceae	CP006529.1	Saccharomyces_cerevisiae_YJM1342	3	85762	15	1	7	9	9	0	0	2
Fungi	Ascomycota	Saccharomycetes	Saccharomycetales	Saccharomycetaceae	LR813499.1	Saccharomyces_cerevisiae	3	83359	15	1	8	8	8	0	0	2
Fungi	Ascomycota	Saccharomycetes	Saccharomycetales	Saccharomycetaceae	CP006542.1	Saccharomyces_cerevisiae_YJM1402	3	78309	14	4	11	6	6	0	0	2
Fungi	Ascomycota	Saccharomycetes	Saccharomycetales	Saccharomycetaceae	CP006562.1	Saccharomyces_cerevisiae_YJM1573	3	78385	14	0	9	9	9	0	0	2
Fungi	Ascomycota	Saccharomycetes	Saccharomycetales	Saccharomycetaceae	CP020326.1	Saccharomyces_paradoxus	3	73171	14	3	7	5	5	0	0	2
Fungi	Ascomycota	Saccharomycetes	Saccharomycetales	Saccharomycetaceae	CP020275.1	Saccharomyces_paradoxus	3	69948	14							2
Fungi	Ascomycota	Saccharomycetes	Saccharomycetales	Saccharomycetaceae	CM001579.1	Saccharomyces_arboricola_H_6	3	72147	14	2	5	5	5	0	0	2
Fungi	Ascomycota	Saccharomycetes	Saccharomycetales	Incertae sedis	NC_036103.1	Candida_psychrophila	3	46138	14	2	10	9	8	1	0	2
Fungi	Ascomycota	Saccharomycetes	Saccharomycetales	Saccharomycetaceae	NC_018044.1	Saccharomyces_paradoxus	3	71355	14	2	8	5	5	0	0	2
Fungi	Ascomycota	Saccharomycetes	Saccharomycetales	Saccharomycetaceae	CP006552.1	Saccharomyces_cerevisiae_YJM1447	3	74237	14	0	10	7	7	0	0	2
Fungi	Ascomycota	Saccharomycetes	Saccharomycetales	Saccharomycetaceae	CP020241.1	Saccharomyces_cerevisiae	3	74179	14	2	6	6	6	0	0	2
Fungi	Ascomycota	Saccharomycetes	Saccharomycetales	Saccharomycetaceae	CP030978.1	Saccharomyces_kudriavzevii	3	92142	14	4	8	3	3	0	0	2
Fungi	Ascomycota	Saccharomycetes	Saccharomycetales	Saccharomycetaceae	CP008643.1	Saccharomyces_cerevisiae	3	85779	13	6	11	8	8	0	0	2
Fungi	Ascomycota	Saccharomycetes	Saccharomycetales	Saccharomycetaceae	CP008133.1	Saccharomyces_cerevisiae	3	85779	13	6	10	7	7	0	0	2
Fungi	Ascomycota	Saccharomycetes	Saccharomycetales	Saccharomycetaceae	CP008235.1	Saccharomyces_cerevisiae	3	85779	13	10	10	7	7	0	0	2
Fungi	Ascomycota	Saccharomycetes	Saccharomycetales	Saccharomycetaceae	CP008524.1	Saccharomyces_cerevisiae	3	85779	13	10	10	5	5	0	0	2
Fungi	Ascomycota	Saccharomycetes	Saccharomycetales	Saccharomycetaceae	CP007878.1	Saccharomyces_cerevisiae	3	85596	13	11	7	7	7	0	0	2
Fungi	Ascomycota	Sordariiomycetes	Hypocreales	Nectriaceae	NC_012620.1	Candida_castellii	3	50294	13	1	2	3	3	0	0	2
Fungi	Ascomycota	Saccharomycetes	Saccharomycetales	Saccharomycetaceae	CP008592.1	Saccharomyces_cerevisiae	3	85594	13	9	8	7	7	0	0	2
Fungi	Ascomycota	Saccharomycetes	Saccharomycetales	Saccharomycetaceae	CP008014.1	Saccharomyces_cerevisiae	3	85779	12							2
Fungi	Ascomycota	Saccharomycetes	Saccharomycetales	Saccharomycetaceae	CP008252.1	Saccharomyces_cerevisiae	3	85583	12							2
Fungi	Ascomycota	Saccharomycetes	Saccharomycetales	Saccharomycetaceae	CP008048.1	Saccharomyces_cerevisiae	3	85779	12	4	8	6	6	0	0	2
Fungi	Ascomycota	Saccharomycetes	Saccharomycetales	Saccharomycetaceae	CP007997.1	Saccharomyces_cerevisiae	3	85779	12							2
Fungi	Ascomycota	Saccharomycetes	Saccharomycetales	Saccharomycetaceae	CP008150.1	Saccharomyces_cerevisiae	3	85779	12							2
Fungi	Ascomycota	Saccharomycetes	Saccharomycetales	Saccharomycetaceae	CP008626.1	Saccharomyces_cerevisiae	3	85595	12	6	9	7	7	0	0	2
Fungi	Ascomycota	Saccharomycetes	Saccharomycetales	Saccharomycetaceae	CP008218.1	Saccharomyces_cerevisiae	3	85595	12							2
Fungi	Ascomycota	Saccharomycetes	Saccharomycetales	Saccharomycetaceae	CP008439.1	Saccharomyces_cerevisiae	3	85595	12							2
Fungi	Ascomycota	Saccharomycetes	Saccharomycetales	Saccharomycetaceae	CP007946.1	Saccharomyces_cerevisiae	3	85584	12							2
Fungi	Ascomycota	Saccharomycetes	Saccharomycetales	Saccharomycetaceae	CP008422.1	Saccharomyces_cerevisiae	3	85594	12	10	7	6	6	0	0	2
Fungi	Ascomycota	Saccharomycetes	Saccharomycetales	Saccharomycetaceae	CP008660.1	Saccharomyces_cerevisiae	3	85778	12	12	9	7	7	0	0	2
Fungi	Ascomycota	Saccharomycetes	Saccharomycetales	Saccharomycetaceae	CP008303.1	Saccharomyces_cerevisiae	3	85595	12	6	6	6	6	0	0	2
Fungi	Ascomycota	Saccharomycetes	Saccharomycetales	Saccharomycetaceae	CP008082.1	Saccharomyces_cerevisiae	3	85594	12	7	9	7	7	0	0	2
Fungi	Ascomycota	Saccharomycetes	Saccharomycetales	Saccharomycetaceae	CP007963.1	Saccharomyces_cerevisiae	3	85594	12							2
Fungi	Ascomycota	Saccharomycetes	Saccharomycetales	Saccharomycetaceae	CP008099.1	Saccharomyces_cerevisiae	3	85594	12	8	8	6	6	0	0	2
Fungi	Ascomycota	Saccharomycetes	Saccharomycetales	Saccharomycetaceae	CP008201.1	Saccharomyces_cerevisiae	3	85595	11							2
Fungi	Ascomycota	Saccharomycetes	Saccharomycetales	Saccharomycetaceae	CP008354.1	Saccharomyces_cerevisiae	3	85569	11	17	8	4	4	0	0	2
Fungi	Ascomycota	Saccharomycetes	Saccharomycetales	Saccharomycetaceae	CP008405.1	Saccharomyces_cerevisiae	3	85779	11	11	8	6	6	0	0	2
Fungi	Ascomycota	Saccharomycetes	Saccharomycetales	Saccharomycetaceae	NC_012621.1	Nakaseomyces_bacillisporus	3	107123	11	4	0	0	0	0	0	2
Fungi	Ascomycota	Saccharomycetes	Saccharomycetales	Saccharomycetaceae	CP008269.1	Saccharomyces_cerevisiae	3	85658	10	12	8	6	6	0	0	2
Fungi	Ascomycota	Saccharomycetes	Saccharomycetales	Saccharomycetaceae	CP008286.1	Saccharomyces_cerevisiae	3	85594	10	10	6	5	5	0	0	2
Fungi	Ascomycota	Saccharomycetes	Saccharomycetales	Saccharomycetaceae	CP008371.1	Saccharomyces_cerevisiae	3	85594	10							2
Fungi	Ascomycota	Saccharomycetes	Saccharomycetales	Saccharomycetaceae	CM002421.1	Saccharomyces_cerevisiae_R008	3	22149	9	3	0	2	2	0	0	2
Fungi	Ascomycota	Saccharomycetes	Saccharomycetales	Saccharomycetaceae	CP008337.1	Saccharomyces_cerevisiae	3	85495	9							2
Fungi	Ascomycota	Saccharomycetes	Saccharomycetales	Incertae sedis	NC_036379.1	Candida_nivariensis	3	66725	8	0	2	3	3	0	0	2
Fungi	Ascomycota	Saccharomycetes	Saccharomycetales	Saccharomycetaceae	CP008167.1	Saccharomyces_cerevisiae	3	85686	7	14	5	6	6	0	0	2
Fungi	Ascomycota	Saccharomycetes	Saccharomycetales	Saccharomycetaceae	CP008031.1	Saccharomyces_cerevisiae	3	82072	7	13	9	6	6	0	0	2
Fungi	Ascomycota	Saccharomycetes	Saccharomycetales	Saccharomycetaceae	CP011826.1	Saccharomyces_cerevisiae	3	83697	5	9	5	4	4	0	0	2
Fungi	Basidiomycota	Agaricomycetes	Polyporales	Polyporaceae	NC_036375.1	Torulaspora_quercuum	3	73807	27	4	8	5	4	1	0	2
Fungi	Ascomycota	Saccharomycetes	Saccharomycetales	Incertae sedis	NC_014337.1	Candida_subhashii	4	29795	53	5	0	0	0	0	0	1
Fungi	Ascomycota	Saccharomycetes	Saccharomycetales	Incertae sedis	NC_022174.1	Candida_gigantensis	4	55125	52	11	0	0	0	0	0	2
Fungi	Ascomycota	Orbiliomycetes	Orbiliales	Orbiliaceae	NC_041248.1	Drechslerella_brochopaga	4	72775	50	30	17	64	36	28	0	2
Fungi	Ascomycota	Dothideomycetes	Pelosporales	Pleosporaceae	CM022156.1	Alternaria_alternata	4	50765	45	23	0	0	0	0	0	2
Fungi	Ascomycota	Pezizomycetes	Pezizales	Pyronemataceae	NC_029745.1	Pyronema_omphalodes	4	191189	43	53	13	25	20	4	1	2
Fungi	Ascomycota	Sordariiomycetes	Hypocreales	Nectriaceae	NW_020311997.1	Fusarium_venenatum	4	78612	42	4	21	28	19	9	0	1
Fungi	Ascomycota	Dothideomycetes	Pleosporales	Didymellaceae	NC_035636.1	Pithomyces_chartarum	4	47023	40	15	13	12	9	3	0	2
Fungi	Ascomycota	Eurotiomycetes	Chaetothriales	Herpotrichiellaceae	NW_008751656.1	Exophiala_dermatitidis_NIH/UT8656	4	16596	40	2	0	0	0	0	0	2
Fungi	Ascomycota	Leotiomycetes	Helotiales	Sclerotiniaceae	NC_051483.1	Monilinia_laxa	4	16596	40	32	28	71	50	21	0	2
Fungi	Ascomycota	Sordariiomycetes	Hypocreomycetidae	Microascaceae	NC_051494.1	Scopulariopsis_brevicaulis	4	14029	39	3	2	1	1	0	0	2
Fungi	Ascomycota	Lecanoromycetes	Ostropales	Gomphilliaceae	NC_034790.1	Gomphillus_americanus	4	65539	39	1	1	1	1	0	0	2
Fungi	Ascomycota	Saccharomycetes	Saccharomycetales	Dipodascaceae	NC_020043.1	Magnusiomyces_magnusii	4	42757	38	5	14	12	11	1	0	2
Fungi	Ascomycota	Lecanoromycetes	Lecanorales	Ramalinaceae	NC_027730.1	Phycomyces_blakesleeanus	4	62082	38	8	15	11	7	4	0	2
Fungi	Ascomycota	Sordariiomycetes	Hypocreales	Hypocreaceae	NC_036144.1	Trichoderma_hamatum	4	35058	38	2	4	4	2	2	0	2
Fungi	Ascomycota	Sordariiomycetes	Hypocreales	Nectriaceae	NC_022160.1	Candida_tropicalis	4	54610	37	0	4	4	4	0	0	2
Fungi	Ascomycota	Sordariiomycetes	Sordariales	Sordariaceae	NC_026614.1	Neurospora_crassa_OR74A	4	64840	36	11	7	10	8	2	0	2
Fungi	Ascomycota	Sordariiomycetes	Glomerellales	Glomerellaceae	NW_007361658.1	Colletotrichum_graminicola_M1001	4	22897	35	11	1	1	1	0	0	2
Fungi	Ascomycota	Sordariiomycetes	Diaporthales	Diaporthaceae	NC_027509.1	Diaporthe_longicolla	4	53439	34	5	8	9	4	5	0	2
Fungi	Ascomycota	Sordariiomycetes	Diaporthales	Incertae sedis	CM008199.1	Stenocarpella_maydis	4	177397	34	37	37	48	34	14	0	2
Fungi	Ascomycota	Sordariiomycetes	Glomerellales	Glomerellaceae	CM022975.1	Colletotrichum_fructicola_Nara_gc5	4	55177	34	15	8	8	5	3	0	2
Fungi	Ascomycota	Sordariiomycetes	Hypocreales	Nectriaceae	JQGD01000004.1	Fusarium_avenaceum	4	49402	33	4	5	6	1	5	0	2
Fungi	Ascomycota	Sordariiomycetes	Hypocreales	Nectriaceae	CM009895.1	Fusarium_tricinctum	4	48506	33	6	7	7	3	4	0	2
Fungi	Ascomycota	Sordariiomycetes	Hypocreales	Nectriaceae	NC_016687.1	Fusarium_verticillioides	4	53753	33	9	13	10	8	2	0	2
Fungi	Ascomycota	Incertae sedis	Incertae sedis	Incertae sedis	NC_035254.1	Esteya_vermicola	4	47526	32	2	13	16	9	7	0	2
Fungi	Ascomycota	Sordariiomycetes	Hypocreales	Nectriaceae	LT222057.1	Fusarium_graminearum	4	100131	32	10	27	32	23	9	0	2
Fungi	Ascomycota	Sordariiomycetes	Hypocreales	Nectriaceae	CM026406.1	Fusarium_oxysporum_f_sp_apii	4	47671	32	4	2	2	1	1	0	2
Fungi	Ascomycota	Sordariiomycetes	Hypocreales	Nectriaceae	CM008299.1	Fusarium_oxysporum_f_sp_radicis_cucumerinum	4	47541	32	3	2	2	1	1	0	2
Fungi	Ascomycota	Leotiomycetes	Helotiales	Incertae sedis	NC_002653.1	Candida_albicans_SC5314	4	40420	32	1	4	5	4	1	0	2
Fungi	Ascomycota	Saccharomycetes	Saccharomycetales	Incertae sedis	CP025166.1	Candida_albicans	4	40443	32	1	4	5	4	1	0	2
Fungi	Ascomycota	Sordariiomycetes	Hypocreales	Nectriaceae	CM026405.1	Fusarium_oxysporum_f_sp_coriandrii	4	45699	32	3	1	1	1	0	0	2
Fungi	Ascomycota	Leotiomycetes	Helotiales	Sclerotiniaceae	NC_025200.1	Sclerotinia_borealis	4	203051	32	39	30	66	39	27	0	2
Fungi	Ascomycota	Sordariiomycetes	Hypocreales	Nectriaceae	CM019263.1	Fusarium_oxysporum	4	48644	32	4	3	3	2	1	0	2
Fungi	Ascomycota	Dothideomycetes	Incertae sedis	Incertae sedis	NC_010222.1	Zymoseptoria_tritici	4	43964	32	14	0	0	0	0	0	2
Fungi	Ascomycota	Sordariiomycetes	Hypocreales	Nectriaceae	NC_025928.1	Fusarium_gerlachii	4	93428	32	8	26	31	23	8	0	2
Fungi	Ascomycota	Sordariiomycetes	Hypocreales	Nectriaceae	KR952337.1	Fusarium_oxysporum	4	51536	32	4	2	2	1	1	0	2
Fungi	Ascomycota	Schizosaccharomycetes	Schizosaccharomycetales	Schizosaccharomycetaceae	NC_040930.1	Schizosaccharomyces_cryophilus	4	102752	32	2	3	3	3	0	0	2
Fungi	Ascomycota	Sordariiomycetes	Hypocreales	Nectriaceae	HG970331.1	Fusarium_graminearum	4	95638	32	9	27	32	24	8	0	1
Fungi	Ascomycota	Saccharomycetes	Saccharomycetales	Incertae sedis	NC_018046.1	Candida_albicans	4	33928	32	9	6	6	4	2	0	2
Fungi	Ascomycota	Sordariiomycetes	Hypocreales	Nectriaceae	NC_026993.1	Fusarium_culmorum	4	103844	32	8	30	38	29	9	0	2
Fungi	Ascomycota	Sordariiomycetes	Hypocreales	Nectriaceae	CM019668.1	Fusarium_oxysporum_f_sp_matthiolae	4	52365	32	11	2	5	3	2	0	2
Fungi	Ascomycota	Sordariiomycetes	Hypocreales	Nectriaceae	CM010346.1	Fusarium_oxysporum_f_sp_lycopersici_4287	4	52424	31	11	2	5	3	2	0	2
Fungi	Ascomycota	Sordariiomycetes	Hypocreales	Nectriaceae	CM012197.1	Fusarium_oxysporum_f_sp_lycopersici	4	52353	31	12	2	6	3	3	0	2
Fungi	Ascomycota	Sordariiomycetes	Hypocreales	Nectriaceae	NC_022681.1	Fusarium_circinatum	4	67109	31	6	13	13	11	2	0	2
Fungi	Ascomycota	Leotiomycetes	Helotiales	Incertae sedis	NC_022153.1	Candida_buenavistaensis	4	46389	31	1	0	0	0	0	0	2
Fungi	Ascomycota	Lecanoromycetes	Lecanorales	Cladoniaceae	NC_039132.1	Cladonia_peziziformis	4	101521	31	7	0	1	0	1	0	2
Fungi	Ascomycota	Sordariiomycetes	Hypocreales	Nectriaceae	NC_029194.1	Fusarium_mangiferae	4	30629	31	0	4	3	2	1	0	2
Fungi	Ascomycota	Lecanoromycetes	Ostropales	Phlyctidaceae	NC_020148.1	Phlebia_radiata	4	156348	31	19	23	23	14	9	0	2
Fungi	Ascomycota	Sordariiomycetes	Hypocreales	Ophiocordycipitaceae	NC_040165.1	Hirsutella_thompsonii	4	32357	31	8	9	7	4	3	0	2
Fungi	Ascomycota	Dothideomycetes	Capnodiales	Metacapnodaceae	CP042205.1	Venturia_effusa	4	139035	31	38	18	23	12	11	0	2
Fungi	Ascomycota	Sordariiomycetes	Hypocreales	Nectriaceae	CM022410.1	Fusarium_oxysporum_f_sp_lini	4	38745	31	2	1	2	1	1	0	2
Fungi	Ascomycota	Sordariiomycetes	Hypocreales	Nectriaceae	NC_017930.1	Fusarium_oxysporum	4	34477	31	1	4	5	4	1	0	2
Fungi	Ascomycota	Sordariiomycetes	Glomerellales	Glomerellaceae	NC_023540.1	Colletotrichum_lindemuthianum	4	36957	31	7	3	3	2	1	0	2
Fungi	Ascomycota	Leotiomycetes	Helotiales	Sclerotiniaceae	CM017871.1	Ciboria_shiraiana	4	156608	31	27	24	51	32	19	0	2
Fungi	Ascomycota	Saccharomycetes	Saccharomycetales	Saccharomycetaceae	NC_034779.1	Phyllopsora_corallina	4	38937	31	9	3	3	3	0	0	2
Fungi	Ascomycota	Lecanoromycetes	Peltigerales	Coccocarpiaceae	NC_034332.1	Coccocarpia_palmicola	4	38888	31	15	12	10	8	2	0	2
Fungi	Ascomycota	Sordariiomycetes	Glomerellales	Glomerellaceae	NC_027280.1	Colletotrichum_acutatum	4	30892	31	3	0	0	0	0	0	2
Fungi	Ascomycota	Sordariiomycetes	Glomerellales	Glomerellaceae	NC_029706.1	Colletotrichum_tamarilloi	4	30824	31	5	0	0	0	0	0	2
Fungi	Ascomycota	Pezizomycetes	Pezizales	Morchellaceae	NC_045397.1	Morchella_importuna	4	137775	30	102	21	80	45	35	0	2
Fungi	Ascomycota	Sordariiomycetes	Hypocreales	Clavicipitaceae	NC_032064.1	Epichloe_festucae	4	33950	30	30	17	28	17	11	0	2
Fungi	Ascomycota	Lecanoromycetes	Lecanorales	Parmeliaceae	NC_039633.1	Usnea_mutabilis	4	32669	30	12	12	4	2	2	0	2
Fungi	Ascomycota	Dothideomycetes	Pleosporales	Pleosporaceae	CM017845.1	Pyrenophora_teres_f_teres	4	192360	30							2
Fungi	Ascomycota	Dothideomycetes	Pleosporales	Pleosporaceae	CM017846.1	Pyrenophora_teres_f_teres	4	205987	30							2
Fungi	Ascomycota	Dothideomycetes	Pleosporales	Pleosporaceae	CM017819.1	Pyrenophora_teres_f_teres	4	221815	30							2
Fungi	Ascomycota	Dothideomycetes	Pleosporales	Pleosporaceae	CM017832.1	Pyrenophora_teres_f_teres	4	214126	30							2
Fungi	Ascomycota	Schizosaccharomycetes	Schizosaccharomycetales	Schizosaccharomycetaceae	NC_001326.1	Schizosaccharomyces_pombe	4	19431	30	2	3	2	2	0	0	2
Fungi	Ascomycota	Sordariiomycetes	Glomerellales	Glomerellaceae	NC_029213.1	Colletotrichum_lupini	4	36554	30	11	0	2	0	2	0	2
Fungi	Ascomycota	Sordariiomycetes	Xylariales	Hypocylaceae	NC_023117.1	Annulohypoxylon_stygium	4	133782	30	21	32	38	30	8	0	2
Fungi	Ascomycota	Sordariiomycetes	Sordariales	Podosporaceae	LR026971.1	Podospora_comata	4	82766	30	4	22	27	18	9	0	2
Fungi	Ascomycota	Lecanoromycetes	Lecanorales	Parmeliaceae	NC_034786.1	Bryoria_tenuis	4	82333	30	16	16	20	16	4	0	2
Fungi	Ascomycota	Pneumocystomycetes	Pneumocystales	Pneumocystaceae	NC_013660.2	Pneumocystis_carinii	4	26119	30	2	0	0	0	0	0	1
Fungi	Ascomycota	Pneumocystomycetes	Pneumocystales	Pneumocystaceae	NC_020332.1	Pneumocystis_murina	4	24608	30	0	0	0	0	0	0	1
Fungi	Ascomycota	Sordariiomycetes	Hypocreales	Hypocreaceae	NC_030218.1	Trichoderma_gamsii	4	45501	30	3	0	0	0	0	0	2
Fungi	Ascomycota	Dothideomycetes	Pleosporales	Pleosporaceae	CM025805.1	Pyrenophora_tritici_repentis	4	183218	30							1
Fungi	Ascomycota	Leotiomycetes	Helotiales	Helotiaceae	KF169905.1	Glarea_lozoyensis_74030	4	45038	30	5	4	1	1	0	0	2
Fungi	Ascomycota	Lecanoromycetes	Lecanorales	Parmliaceae	NC_035550.1	Imshaugia_aleurites	4	59116	30	3	0	0	0	0	0	2
Fungi	Ascomycota	Saccharomycetes	Saccharomycetales	Trichomonascaceae	NC_029396.1	Didymella_pinodes	4	55973	30	3	15	12	6	6	0	2
Fungi	Ascomycota	Dothideomycetes	Pleosporales	Didymellaceae	CM021664.1	Ascochyta_rabiei	4	74173	30	8	10	12	7	5	0	2
Fungi	Ascomycota	Lecanoromycetes	Lecanorales	Cladoniaceae	NC_039372.1	Cladonia_apodocarpa	4	59878	29	4	3	4	3	1	0	2
Fungi	Ascomycota	Sordariiomycetes	Hypocreales	Ophiocordycipitaceae	NC_034659.1	Ophiocordyceps_sinensis	4	24945	29	30	39	50	36	13	1	2
Fungi	Ascomycota	Dothideomycetes	Pleosporales	Phaeosphaeriaceae	NC_009746.1	Parastagonospora_nodorum_SN15	4	49761	29	3	5	6	3	3	0	2
Fungi	Ascomycota	Leotiomycetes	Helotiales	Ploettnerulaceae	NC_023126.1	Rhynchosporium_commune	4	69581	29	23	17	13	10	3	0	2
Fungi	Ascomycota	Sordariiomycetes	Hypocreales	Cordycipitaceae	NC_032302.1	Parengyodontium_album	4	48975	29	3	3	2	2	0	0	2
Fungi	Ascomycota	Sordariiomycetes	Xylariales	Xylariaceae	NC_046734.1	Xylaria_hypoxylon	4	157545	29	22	31	41	22	19	0	2
Fungi	Ascomycota	Leotiomycetes	Helotiales	Ploettnerulaceae	NC_023125.1	Rhynchosporium_agropyri	4	68904	29	24	16	12	9	3	0	2
Fungi	Ascomycota	Leotiomycetes	Helotiales	Drepanopezizaceae	NC_015991.1	Marssonina_brunnea_f_sp_multigermtubi	4	70379	29	2	0	0	0	0	0	2
Fungi	Ascomycota	Leotiomycetes	Helotiales	Ploettnerulaceae	NC_023128.1	Rhynchosporium_secalis	4	68729	29	20	17	13	10	3	0	2
Fungi	Ascomycota	Sordariiomycetes	Amphisphaeriales	Pestaliopsidaceae	NC_039355.1	Pertusaria_propinqua	4	53100	29	26	9	8	7	1	0	2
Fungi	Ascomycota	Dothideomycetes	Pleosporales	Phaeosphaeriaceae	CM017955.1	Parastagonospora_nodorum	4	50079	29	7	5	6	3	3	0	2
Fungi	Ascomycota	Sordariiomycetes	Hypocreales	Cordycipitaceae	NC_041489.1	Cordyceps_cicadae	4	93439	29	5	16	19	9	10	0	2
Fungi	Ascomycota	Orbiliomycetes	Orbiliales	Orbiliaceae	NC_041246.1	Arthrobotrys_oligospora	4	122167	29	28	23	51	40	11	0	2
Fungi	Ascomycota	Dothideomycetes	Pelosporales	Pleosporaceae	CM022155.1	CM022155.1	4	50070	29	6	6	9	9	0	0	2
Fungi	Ascomycota	Saccharomycetes	Saccharomycetales	Incertae sedis	NC_013839.1	Candida_sojae	4	39415	29	1	2	1	1	0	0	2
Fungi	Ascomycota	Lecanoromycetes	Lecanorales	Parmeliaceae	NC_039163.1	Pseudevernia_consocians	4	50045	29	19	8	11	8	3	0	2
Fungi	Ascomycota	Lecanoromycetes	Caliciales	Physciaceae	NC_042185.1	Heterodermia_casarettiana	4	46553	29	34	6	9	8	1	0	2
Fungi	Ascomycota	Eurotiomycetes	Eurotiales	Monascaceae	HG983520.1	Xeromyces_bisporus	4	69886	29	4	21	20	14	6	0	1
Fungi	Ascomycota	Lecanoromycetes	Caliciales	Physciaceae	NC_040159.1	Heterodermia_speciosa	4	56579	29	27	6	5	5	0	0	2
Fungi	Ascomycota	Sordariiomycetes	Hypocreales	Nectriaceae	NC_016680.1	Fusarium_solani	4	62978	29	20	4	5	4	1	0	2
Fungi	Ascomycota	Eurotiomycetes	Eurotiales	Aspergillaceae	NC_040166.1	Aspergillus_luchuensis	4	84088	29	3	1	2	2	0	0	2
Fungi	Ascomycota	Leotiomycetes	Helotiales	Ploettnerulaceae	NC_023127.1	Rhynchosporium_orthosporum	4	49539	29	10	2	1	1	0	0	2
Fungi	Ascomycota	Sordariiomycetes	Hypocreales	Ophiocordycipitaceae	NC_010651.1	Tilletia_walkeri	4	59352	29	4	6	4	3	1	0	2
Fungi	Ascomycota	Sordariiomycetes	Hypocreales	Nectriaceae	CM023198.1	Fusarium_solani	4	59514	29	6	12	11	10	1	0	2
Fungi	Ascomycota	Soradariomycetes	Hypocreales	Incertae sedis	NC_029851.1	Acremonium_fuci	4	24565	29	1	0	0	0	0	0	2
Fungi	Ascomycota	Dothideomycetes	Incertae sedis	Pseudeurotiaceae	CM004375.1	Pseudogymnoascus_sp_BL308	4	32148	29	5	1	1	0	1	0	2
Fungi	Ascomycota	Sordariiomycetes	Hypocreales	Cordycipitaceae	NC_030635.1	Beauveria_malawiensis	4	69529	28	5	12	11	7	4	0	2
Fungi	Ascomycota	Sordariiomycetes	Hypocreales	Ophiocordycipitaceae	NC_027660.1	Hirsutella_minnesotensis	4	52245	28	7	9	10	7	3	0	2
Fungi	Ascomycota	Sordariiomycetes	Hypocreales	Clavicipitaceae	NC_008068.1	Metarhizium_anisopliae	4	24673	28	1	0	0	0	0	0	2
Fungi	Ascomycota	Sordariiomycetes	Magnaporthales	Pyriculariaceae	CM015711.1	Pyricularia_oryzae	4	57199	28	9	1	0	0	0	0	2
Fungi	Ascomycota	Lecanoromycetes	Lecanorales	Lecanoraceae	NC_042184.1	Lecanora_cinereofusca	4	95304	28	1	0	0	0	0	0	2
Fungi	Ascomycota	Sordariiomycetes	Hypocreales	Clavicipitaceae	NC_022835.1	Pochonia_chlamydosporia	4	25615	28	4	0	0	0	0	0	2
Fungi	Ascomycota	Sordariiomycetes	Hypocreales	Clavicipitaceae	CP058939.1	Metarhizium_brunneum	4	24965	28	1	0	0	0	0	0	2
Fungi	Ascomycota	Eurotiomycetes	Eurotiales	Aspergillaceae	CM004508.1	Aspergillus_cristatus	4	77649	28	4	26	32	21	11	0	2
Fungi	Ascomycota	Sordariiomycetes	Incertae sedis	Apiosporaceae	NC_035508.1	Arthrinium_arundinis	4	63080	28	5	7	11	4	7	0	2
Fungi	Ascomycota	Saccharomycetes	Saccharomycetales	Incertae sedis	NC_022157.1	Candida_tetrigidarum	4	52426	28	0	3	1	1	0	0	2
Fungi	Ascomycota	Sordariiomycetes	Hypocreales	Nectriaceae	NC_046566.1	Fusarium_pseudograminearum	4	23794	28	8	28	41	28	13	0	2
Fungi	Ascomycota	Dothideomycetes	Incertae sedis	Pseudeurotiaceae	NC_027422.1	Pseudogymnoascus_pannorum	4	26918	28	3	0	0	0	0	0	2
Fungi	Ascomycota	Sordariiomycetes	Microascales	Ceratocystidaceae	NC_045185.1	Ceratocystis_albifundus	4	62846	28	8	28	36	27	9	0	2
Fungi	Ascomycota	Lecanoromycetes	Lecanorales	Cladoniaceae	NC_036309.1	Cladonia_rangiferina	4	40921	28	6	5	8	5	3	0	2
Fungi	Ascomycota	Saccharomycetes	Saccharomycetales	Incertae sedis	NC_022176.1	Candida_chauliodis	4	77153	28	1	9	4	4	0	0	2
Fungi	Ascomycota	Sordariiomycetes	Hypocreales	Nectriaceae	NC_036106.1	Fusarium_commune	4	25328	28	3	2	1	1	0	0	2
Fungi	Ascomycota	Taphrinomycetes	Taphrinales	Taphrinaceae	CM018326.1	Taphrina_betulina	4	42942	28	4	4	5	5	0	0	2
Fungi	Ascomycota	Saccharomycetes	Saccharomycetales	Incertae sedis	NC_022156.1	Candida_pseudojiufengensis	4	33625	28	1	10	1	0	1	0	2
Fungi	Ascomycota	Sordariiomycetes	Hypocreales	Hypocreaceae	KR952346.1	Trichoderma_asperellum	4	29999	28	2	1	1	1	0	0	2
Fungi	Ascomycota	Sordariiomycetes	Glomerellales	Glomerellaceae	NC_035496.1	Colletotrichum_salicis	4	32763	28	5	0	0	0	0	0	2
Fungi	Ascomycota	Sordariiomycetes	Hypocreales	Ophiocordycipitaceae	CM022976.1	Ophiocordyceps_camponoti_floridani	4	272497	28	37	16	67	55	12	0	2
Fungi	Ascomycota	Sordariiomycetes	Hypocreales	Cordycipitaceae	NC_022708.1	Beauveria_pseudobassiana	4	28006	28	2	1	1	0	1	0	1
Fungi	Ascomycota	Sordariiomycetes	Hypocreales	Nectriaceae	NC_030252.1	Nectria_cinnabarina	4	35159	28	3	17	25	17	8	0	2
Fungi	Ascomycota	Sordariiomycetes	Hypocreales	Cordycipitaceae	NC_011194.1	Beauveria_brongniartii	4	33926	27	2	3	5	1	4	0	2
Fungi	Ascomycota	Sordariiomycetes	Glomerellales	Plectosphaerellaceae	NC_008248.1	Verticillium_dahliae	4	27184	27	4	0	0	0	0	0	2
Fungi	Ascomycota	Sordariiomycetes	Hypocreales	Cordycipitaceae	NC_010652.2	Beauveria_bassiana	4	29961	27	3	2	2	0	2	0	2
Fungi	Ascomycota	Sordariiomycetes	Hypocreales	Hypocreaceae	NC_003388.1	Trichoderma_reesei	4	42130	27	3	9	9	7	2	0	2
Fungi	Ascomycota	Lecanoromycetes	Peltigerales	Peltigeraceae	NC_016955.1	Peltigera_malacea	4	63363	27	14	7	10	6	4	0	2
Fungi	Ascomycota	Sordariiomycetes	Hypocreales	Cordycipitaceae	CM020964.1	Beauveria_bassiana	4	28820	27	2	1	1	0	1	0	2
Fungi	Ascomycota	Sordariiomycetes	Hypocreales	Clavicipitaceae	CP031392.1	Epichloe_festucae_Fl1	4	52960	27	11	9	22	14	8	0	2
Fungi	Ascomycota	Sordariiomycetes	Hypocreales	Cordycipitaceae	NC_004514.1	Akanthomyces_muscarius	4	24499	27	1	0	0	0	0	0	2
Fungi	Ascomycota	Lecanoromycetes	Peltigerales	Peltigeraceae	NC_016957.1	Peltigera_membranacea	4	62785	27	2	4	4	3	1	0	2
Fungi	Ascomycota	Dothideomycetes	Capnodiales	Mycosphaerellaceae	NC_037198.1	Pseudocercospora_mori	4	88194	27	11	0	1	0	1	0	2
Fungi	Ascomycota	Sordariiomycetes	Hypocreales	Cordycipitaceae	NC_030636.1	Beauveria_caledonica	4	84630	27	6	6	8	2	6	0	2
Fungi	Ascomycota	Sordariiomycetes	Microascales	Microascaceae	CM008229.1	Lomentospora_prolificans	4	23987	27	2	0	0	0	0	0	2
Fungi	Ascomycota	Sordariiomycetes	Glomerellales	Plectosphaerellaceae	NC_029238.1	Verticillium_nonalfalfae	4	26139	27	3	0	0	0	0	0	2
Fungi	Ascomycota	Eurotiomycetes	Eurotiales	Aspergillaceae	NC_043850.1	Paecilomyces_penicillatus	4	103403	27	2	0	2	0	2	0	2
Fungi	Ascomycota	Eurotiomycetes	Eurotiales	Aspergillaceae	NC_007445.1	Aspergillus_niger	4	31103	27	6	1	2	2	0	0	2
Fungi	Ascomycota	Sordariiomycetes	Sordariales	Incertae sedis	NC_018359.1	Madurella_mycetomatis	4	45590	27	37	14	12	9	3	0	2
Fungi	Ascomycota	Saccharomycetes	Saccharomycetales	Metschnikowiaceae	NC_022161.1	Clavispora_lusitaniae	4	24896	27	3	1	1	1	0	0	2
Fungi	Ascomycota	Sordariiomycetes	Microascales	Ceratocystidaceae	NC_020430.1	Ceratocystis_cacaofunesta	4	103147	27	8	30	34	26	8	0	2
Fungi	Ascomycota	Sordariiomycetes	Hypocreales	Cordycipitaceae	NC_022834.1	Cordyceps_militaris	4	33277	27	2	4	7	3	4	0	2
Fungi	Ascomycota	Eurotiomycetes	Chaetothyriales	Herpootrichiellaceae	NC_030600.1	Cladophialophora_bantiana	4	51156	27	2	0	0	0	0	0	2
Fungi	Ascomycota	Eurotiomycetes	Eurotiales	Aspergillaceae	NC_007597.1	Aspergillus_tubingensis	4	33656	27	4	3	4	4	0	0	2
Fungi	Ascomycota	Leotiomycetes	Helotiales	Sclerotiniaceae	NC_035155.1	Sclerotinia_sclerotiorum_1980_UF_70	4	38445	27	20	18	40	25	15	0	2
Fungi	Ascomycota	Saccharomycetes	Saccharomycetales	Incertae sedis	NC_022172.1	Candida_corydali	4	46389	27	8	13	4	3	1	0	2
Fungi	Ascomycota	Sordariiomycetes	Glomerellales	Glomerellaceae	NC_030052.1	Colletotrichum_fioriniae	4	44135	27	2	0	0	0	0	0	2
Fungi	Ascomycota	Saccharomycetes	Saccharomycetales	Metschnikowiaceae	CM025806.1	Clavispora_lusitaniae	4	24186	27	1	1	1	1	0	0	2
Fungi	Ascomycota	Soradariomycetes	Hypocreales	Incertae sedis	JPKY01000541.1	Acremonium_chrysogenum_ATCC_11550	4	27310	27	3	0	1	1	0	0	2
Fungi	Ascomycota	Soradariomycetes	Hypocreales	Incertae sedis	NC_023268.1	Acremonium_chrysogenum	4	27266	27	3	0	1	1	0	0	2
Fungi	Ascomycota	Sordariiomycetes	Hypocreales	Cordycipitaceae	NC_028330.1	Lecanicillium_saksenae	4	25919	27	3	0	0	0	0	0	2
Fungi	Ascomycota	Dothideomycetes	Dothideales	Dothioraceae	NC_045905.1	Sydowia_polyspora	4	62514	26	8	0	0	0	0	0	2
Fungi	Ascomycota	Eurotiomycetes	Eurotiales	Aspergillaceae	NC_041427.1	Aspergillus_pseudoglaucus	4	49698	26	2	17	17	8	9	0	2
Fungi	Ascomycota	Leotiomycetes	Helotiales	Helotiaceae	NC_031375.1	Glarea_lozoyensis	4	72650	26	5	4	1	1	0	0	2
Fungi	Ascomycota	Sordariiomycetes	Hypocreales	Nectriaceae	NC_029759.1	Cairneyella_variabilis	4	27186	26	2	0	0	0	0	0	2
Fungi	Ascomycota	Sordariiomycetes	Hypocreales	Ophiocordycipitaceae	NC_030164.1	Hirsutella_rhossiliensis	4	38316	26	8	10	16	11	5	0	2
Fungi	Ascomycota	Saccharomycetes	Saccharomycetales	Incertae sedis	NC_013809.1	Candida_viswanathii	4	39242	26	4	5	3	3	0	0	2
Fungi	Ascomycota	Eurotiomycetes	Eurotiales	Aspergillaceae	CM023212.1	Aspergillus_parasiticus	4	29194	26	2	0	1	1	0	0	2
Fungi	Ascomycota	Lecanoromycetes	Lecanorales	Cladoniaceae	NC_039663.1	Cladonia_petrophila	4	193195	26	2	6	5	3	2	0	2
Fungi	Ascomycota	Eurotiomycetes	Eurotiales	Aspergillaceae	CM023216.1	Aspergillus_flavus	4	29185	26	2	0	1	1	0	0	2
Fungi	Ascomycota	Eurotiomycetes	Eurotiales	Aspergillaceae	CM023218.1	Aspergillus_flavus	4	29205	26	2	0	1	1	0	0	2
Fungi	Ascomycota	Eurotiomycetes	Eurotiales	Aspergillaceae	CM022151.1	Aspergillus_flavus	4	29179	26	2	0	1	1	0	0	2
Fungi	Ascomycota	Eurotiomycetes	Eurotiales	Aspergillaceae	CM023210.1	Aspergillus_flavus	4	29163	26	2	0	1	1	0	0	2
Fungi	Ascomycota	Eurotiomycetes	Eurotiales	Aspergillaceae	NC_008282.1	Aspergillus_oryzae	4	29202	26	2	0	1	1	0	0	2
Fungi	Ascomycota	Saccharomycetes	Saccharomycetales	Saccharomycetaceae	NC_006077.1	Kluyveromyces_lactis	4	40291	26	1	3	4	4	0	0	2
Fungi	Ascomycota	Eurotiomycetes	Eurotiales	Aspergillaceae	CM023208.1	Aspergillus_flavus	4	29209	26	3	0	1	1	0	0	2
Fungi	Ascomycota	Eurotiomycetes	Eurotiales	Aspergillaceae	CM023206.1	Aspergillus_flavus	4	29202	26	3	0	1	1	0	0	2
Fungi	Ascomycota	Eurotiomycetes	Eurotiales	Aspergillaceae	CM023217.1	Aspergillus_parasiticus	4	29153	26	2	0	1	1	0	0	2
Fungi	Ascomycota	Eurotiomycetes	Eurotiales	Aspergillaceae	CM023207.1	Aspergillus_parasiticus	4	29134	26	2	0	1	1	0	0	2
Fungi	Ascomycota	Lecanoromycetes	Lecanorales	Parmeliaceae	NC_040007.1	Parmotrema_ultralucens	4	56581	26	26	6	2	1	1	0	2
Fungi	Ascomycota	Sordariiomycetes	Hypocreales	Incertae sedis	NC_026534.1	Sarocladium_implicatum	4	22376	26	3	0	0	0	0	0	2
Fungi	Ascomycota	Eurotiomycetes	Eurotiales	Aspergillaceae	CM023211.1	Aspergillus_parasiticus	4	29156	26	4	0	1	1	0	0	2
Fungi	Ascomycota	Eurotiomycetes	Eurotiales	Aspergillaceae	CM023209.1	Aspergillus_parasiticus	4	29308	26	2	0	1	1	0	0	2
Fungi	Ascomycota	Eurotiomycetes	Eurotiales	Aspergillaceae	CM022154.1	Aspergillus_flavus	4	29455	26							2
Fungi	Ascomycota	Eurotiomycetes	Eurotiales	Aspergillaceae	CM022153.1	Aspergillus_flavus	4	29528	26	2	0	1	1	0	0	2
Fungi	Ascomycota	Sordariiomycetes	Hypocreales	Clavicipitaceae	NC_047289.1	Metarhizium_rileyi	4	62609	26	12	18	17	10	7	0	2
Fungi	Ascomycota	Orbiliomycetes	Orbiliales	Orbiliaceae	NC_041555.1	Dactylellina_haptotyla	4	114922	26	21	21	36	23	13	0	2
Fungi	Ascomycota	Sordariiomycetes	Hypocreales	Cordycipitaceae	NC_046840.1	Akanthomyces_lecanii	4	52527	26	1	0	0	0	0	0	2
Fungi	Ascomycota	Sordariiomycetes	Hypocreales	Nectriaceae	NC_022162.1	Candida_oxycetoniae	4	62593	26	8	6	3	2	0	1	1
Fungi	Ascomycota	Saccharomycetes	Saccharomycetales	Saccharomycetaceae	CP021245.1	Kluyveromyces_lactis	4	39914	26	1	3	4	4	0	0	2
Fungi	Ascomycota	Eurotiomycetes	Chaetothriales	Herpotrichiellaceae	CM021337.1	Exophiala_dermatitidis	4	26059	26	2	0	0	0	0	0	2
Fungi	Ascomycota	Eurotiomycetes	Chaetothriales	Herpotrichiellaceae	CP034382.1	Exophiala_lecanii_corni	4	28896	26	2	1	0	0	0	0	2
Fungi	Ascomycota	Sordariiomycetes	Hypocreales	Nectriaceae	NC_022152.1	Candida_saraburiensis	4	32135	26	2	4	3	3	0	0	2
Fungi	Ascomycota	Eurotiomycetes	Eurotiales	Monascaceae	AP019407.1	Monascus_purpureus	4	27264	26	3	0	0	0	0	0	2
Fungi	Ascomycota	Leotiomycetes	Helotiales	Incertae sedis	NC_022168.1	Candida_sake	4	26205	26	0	4	3	1	2	0	2
Fungi	Ascomycota	Sordariiomycetes	Hypocreales	Nectriaceae	NC_044490.1	Fusarium_bambusae	4	76761	26	4	10	11	6	5	0	2
Fungi	Ascomycota	Sordariiomycetes	Hypocreales	Ophiocordycipitaceae	NC_036382.1	Tolypocladium_inflatum	4	80736	26	1	0	1	0	1	0	2
Fungi	Ascomycota	Saccharomycetes	Saccharomycetales	Trichomonascaceae	NC_022155.1	Diddensiella_santjacobensis	4	64525	26	2	4	0	0	0	0	2
Fungi	Ascomycota	Pneumocystomycetes	Pneumocystales	Pneumocystaceae	NC_020331.1	Pneumocystis_jirovecii	4	35626	26	1	0	0	0	0	0	2
Fungi	Ascomycota	Eurotiomycetes	Chaetothyriales	Herpootrichiellaceae	CM004524.1	Cladophialophora_carrionii	4	26795	25	1	0	0	0	0	0	2
Fungi	Ascomycota	Eurotiomycetes	Eurotiales	Aspergillaceae	CM012224.1	Byssochlamys_spectabilis	4	23227	25	2	5	6	4	2	0	2
Fungi	Ascomycota	Eurotiomycetes	Eurotiales	Aspergillaceae	NC_016187.1	Penicillium_solitum	4	28601	25	4	14	13	11	2	0	2
Fungi	Ascomycota	Lecanoromycetes	Lecanorales	Parmeliaceae	NC_037233.1	Alectoria_fallacina	4	124588	25	19	12	15	7	8	0	2
Fungi	Ascomycota	Eurotiomycetes	Eurotiales	Aspergillaceae	KR952336.1	Penicillium_nordicum	4	28520	25	2	0	0	0	0	0	2
Fungi	Ascomycota	Eurotiomycetes	Eurotiales	Aspergillaceae	KR952335.1	Penicillium_roqueforti	4	29908	25	3	1	1	1	0	0	2
Fungi	Ascomycota	Eurotiomycetes	Eurotiales	Aspergillaceae	CM016889.1	Aspergillus_fumigatus	4	31749	25	6	1	1	1	0	0	2
Fungi	Ascomycota	Eurotiomycetes	Eurotiales	Aspergillaceae	NC_015080.1	Penicillium_digitatum	4	28978	25	3	0	0	0	0	0	2
Fungi	Ascomycota	Eurotiomycetes	Eurotiales	Aspergillaceae	NC_026920.1	Aspergillus_flavus	4	31602	25	3	1	0	0	0	0	2
Fungi	Ascomycota	Eurotiomycetes	Eurotiales	Aspergillaceae	NC_025570.1	Aspergillus_ustus	4	33007	25	4	1	0	0	0	0	2
Fungi	Ascomycota	Dothideomycetes	Pleosporales	Shiraiaceae	NC_026869.1	Shiraia_bambusicola	4	39030	25	4	1	1	1	0	0	2
Fungi	Ascomycota	Sordariiomycetes	Ophiostomatales	Ophiostomataceae	NC_015923.1	Sporothrix_schenckii	4	27125	25	4	0	0	0	0	0	2
Fungi	Ascomycota	Saccharomycetes	Saccharomycetales	Incertae sedis	NC_006971.1	Candida_metapsilosis	4	24152	25	0	1	1	0	1	0	1
Fungi	Ascomycota	Leotiomycetes	Helotiales	Incertae sedis	NC_006972.1	Candida_orthopsilosis	4	22528	25	0	2	1	1	0	0	2
Fungi	Ascomycota	Orbiliomycetes	Orbiliales	Orbiliaceae	NC_042947.1	Dactylella_tenuis	4	119110	25	20	21	74	63	11	0	2
Fungi	Ascomycota	Lecanoromycetes	Lecanorales	Cladoniaceae	NC_039662.1	Cladonia_leporina	4	160613	25	4	4	6	4	2	0	2
Fungi	Ascomycota	Eurotiomycetes	Eurotiales	Aspergillaceae	NC_017896.1	Aspergillus_nidulans_FGSC_A4	4	33227	25	1	1	1	1	0	0	2
Fungi	Ascomycota	Sordariiomycetes	Hypocreales	Ophiocordycipitaceae	NC_049089.1	Ophiocordycipitaceae_sp	4	51759	25	7	24	13	12	1	0	2
Fungi	Ascomycota	Sordariiomycetes	Hypocreales	Clavicipitaceae	NC_032063.1	Epichloe_typhina	4	46507	25	20	15	34	19	15	0	2
Fungi	Ascomycota	Eurotiomycetes	Eurotiales	Aspergillaceae	CP017352.1	Talaromyces_pinophilus	4	31729	25	8	1	1	0	1	0	2
Fungi	Ascomycota	Sordariiomycetes	Ophiostomatales	Ophiostomataceae	CM003773.1	Sporothrix_pallida	4	35458	25	4	5	6	3	3	0	2
Fungi	Ascomycota	Lecanoromycetes	Peltigerales	Peltigeraceae	NC_031804.1	Peltigera_dolichorrhiza	4	120920	25	14	3	4	2	2	0	2
Fungi	Ascomycota	Saccharomycetes	Saccharomycetales	Incertae sedis	NC_046826.1	Calonectria_ilicicola	4	89139	25	3	4	5	2	3	0	2
Fungi	Ascomycota	Eurotiomycetes	Eurotiales	Aspergillaceae	CM002802.1	Penicillium_chrysogenum	4	27017	25	1	0	0	0	0	0	2
Fungi	Ascomycota	Eurotiomycetes	Eurotiales	Aspergillaceae	NC_005256.1	Talaromyces_marneffei	4	35438	25	4	9	9	5	4	0	2
Fungi	Ascomycota	Saccharomycetes	Saccharomycetales	Incertae sedis	NC_022173.1	Candida_blackwelliae	4	32053	25	0	0	0	0	0	0	2
Fungi	Ascomycota	Saccharomycetes	Saccharomycetales	Debaryomycetaceae	NC_022154.1	Meyerozyma_guilliermondii	4	31070	25	0	9	6	6	0	0	2
Fungi	Ascomycota	Dothideomycetes	Capnodiales	Mycosphaerellaceae	NC_044132.1	Pseudocercospora_fijiensis	4	52733	25	19	2	5	2	3	0	2
Fungi	Ascomycota	Lecanoromycetes	Lecanorales	Lecanoraceae	NC_030051.1	Lecanora_strobilina	4	26821	25	7	1	1	1	0	0	2
Fungi	Ascomycota	Sordariiomycetes	Ophiostomatales	Ophiostomataceae	CM001753.1	Ophiostoma_novo_ulmi_subsp_novo_ulmi_H327	4	66357	24	4	17	27	14	13	0	2
Fungi	Ascomycota	Eurotiomycetes	Onygenales	Arthrodermataceae	NC_012830.1	Nannizzia_nana	4	24105	24	3	0	0	0	0	0	2
Fungi	Ascomycota	Dothideomycetes	Pelosporales	Pleosporaceae	NC_047242.1	Bipolaris_sorokiniana	4	43542	24	11	18	45	32	13	0	2
Fungi	Ascomycota	Saccharomycetes	Saccharomycetales	Incertae sedis	NC_011133.1	Candida_neerlandica	4	32141	24	1	6	3	3	0	0	2
Fungi	Ascomycota	Sordariiomycetes	Hypocreales	Ophiocordycipitaceae	NC_046839.1	Tolypocladium_cylindrosporum	4	50098	24	3	3	8	1	7	0	2
Fungi	Ascomycota	Saccharomycetes	Saccharomycetales	Incertae sedis	NC_022169.1	Candida_theae	4	26234	24	2	2	2	2	0	0	1
Fungi	Ascomycota	Lecanoromycetes	Lecanorales	Parmeliaceae	NC_035940.1	Usnea_ceratina	4	29129	24	8	15	2	2	0	0	2
Fungi	Ascomycota	Eurotiomycetes	Onygenales	Arthrodermataceae	NC_012832.1	Microsporum_canis	4	23943	24	0	0	0	0	0	0	2
Fungi	Ascomycota	Schizosaccharomycetes	Schizosaccharomycetales	Schizosaccharomycetaceae	NC_004312.1	Schizosaccharomyces_octosporus	4	44227	24	3	4	4	4	0	0	2
Fungi	Ascomycota	Eurotiomycetes	Onygenales	Arthrodermataceae	NC_012826.1	Trichophyton_mentagrophytes	4	24297	24	1	0	0	0	0	0	2
Fungi	Ascomycota	Saccharomycetes	Saccharomycetales	Saccharomycetaceae	NC_022165.1	Ogataea_philodendri	4	27063	24	4	2	2	2	0	0	1
Fungi	Ascomycota	Saccharomycetes	Saccharomycetales	Incertae sedis	NC_005253.2	Candida_parapsilosis	4	32745	24	1	4	5	3	1	1	1
Fungi	Ascomycota	Eurotiomycetes	Eurotiales	Aspergillaceae	NC_047444.1	Penicillium_citrinum	4	55476	24	2	0	0	0	0	0	2
Fungi	Ascomycota	Leotiomycetes	Helotiales	Mollisiaceae	NC_044677.1	Phellinus_lamaoensis	4	62233	24	14	3	1	1	0	0	2
Fungi	Ascomycota	Eurotiomycetes	Onygenales	Nannizziopsidaceae	CM026550.1	Nannizziopsis_barbata	4	30107	24	3	3	3	1	2	0	2
Fungi	Ascomycota	Leotiomycetes	Thelebolales	Thelebolaceae	NC_048507.1	Antarctomyces_pellizariae	4	116310	24	1	0	0	0	0	0	2
Fungi	Ascomycota	Eurotiomycetes	Onygenales	Arthrodermataceae	NC_012824.1	Trichophyton_rubrum	4	26985	24	3	0	1	0	1	0	2
Fungi	Ascomycota	Eurotiomycetes	Onygenales	Arthrodermataceae	NC_012828.1	Arthroderma_uncinatum	4	28530	23	4	1	1	0	1	0	2
Fungi	Ascomycota	Eurotiomycetes	Onygenales	Arthrodermataceae	NC_007394.1	Epidermophyton_floccosum	4	30910	23	5	4	5	3	2	0	2
Fungi	Ascomycota	Lecanoromycetes	Lecanorales	Ramalinaceae	NC_044483.1	Ramalina_intermedia	4	37341	23	3	0	0	0	0	0	2
Fungi	Ascomycota	Lecanoromycetes	Lecanorales	Cladoniaceae	NC_042822.1	Cladonia_macilenta	4	115036	23	4	2	4	2	2	0	2
Fungi	Ascomycota	Lecanoromycetes	Lecanorales	Lecanoraceae	NC_042183.1	Lecanora_saxigena	4	65156	23	5	11	10	6	4	0	2
Fungi	Ascomycota	Sordariiomycetes	Hypocreales	Hypocreaceae	NC_048477.1	Trichoderma_atroviride	4	187475	23	2	3	2	1	1	0	2
Fungi	Ascomycota	Sordariiomycetes	Hypocreales	Hypocreaceae	NC_036422.1	Tremella_fuciformis	4	69423	23	4	1	3	1	2	0	2
Fungi	Ascomycota	Dothideomycetes	Pleosporales	Coniothyriaceae	NC_040008.1	Coniothyrium_glycines	4	146101	23	6	23	28	14	14	0	2
Fungi	Ascomycota	Sordariiomycetes	Xylariales	Xylariaceae	NC_049077.1	Nemania_diffusa	4	113475	23	51	30	100	72	27	1	2
Fungi	Ascomycota	Saccharomycetes	Saccharomycetales	Wickerhamomycetaceae	NC_022166.1	Wickerhamomyces_pijperi	4	23268	23	1	1	1	1	0	0	2
Fungi	Ascomycota	Saccharomycetes	Saccharomycetales	Dipodascaceae	CP061018.1	Yarrowia_lipolytica	4	47895	23							2
Fungi	Ascomycota	Saccharomycetes	Saccharomycetales	Dipodascaceae	CP017559.1	Yarrowia_lipolytica	4	47926	23							2
Fungi	Ascomycota	Saccharomycetes	Saccharomycetales	Saccharomycetaceae	NC_022158.1	Pichia_kluyveri	4	43128	22	5	8	7	7	0	0	2
Fungi	Ascomycota	Sordariiomycetes	Hypocreales	Clavicipitaceae	NC_049079.1	Orbiocrella_petchii	4	121495	22	1	1	0	0	0	0	2
Fungi	Ascomycota	Lecanoromycetes	Ostropales	Graphidaceae	NC_035825.1	Opegrapha_vulgata	4	34709	22	8	0	0	0	0	0	2
Fungi	Ascomycota	Sordariiomycetes	Hypocreales	Nectriaceae	NC_013830.1	Candida_maltosa	4	62949	22	3	4	1	1	0	0	2
Fungi	Ascomycota	Saccharomycetes	Saccharomycetales	Dipodascaceae	CM004385.1	Yarrowia_lipolytica	4	46082	22	6	15	9	8	1	0	2
Fungi	Ascomycota	Sordariiomycetes	Microascales	Ceratocystidaceae	NC_044963.1	Ceratocystis_fimbriata	4	39109	22	8	30	34	26	8	0	2
Fungi	Ascomycota	Saccharomycetes	Saccharomycetales	Incertae sedis	NC_015814.1	Candida_frijolesensis	4	37215	22	2	5	5	3	1	1	2
Fungi	Ascomycota	Sordariiomycetes	Hypocreales	Ophiocordycipitaceae	NC_036610.1	Hirsutella_vermicola	4	67683	22	9	5	2	2	0	0	2
Fungi	Ascomycota	Sordariiomycetes	Hypocreales	Bionectriaceae	NC_036667.1	Clonostachys_rosea	4	58585	22	5	7	5	3	2	0	2
Fungi	Ascomycota	Orbiliomycetes	Orbiliales	Orbiliaceae	NC_041448.1	Orbilia_dorsalis	4	77109	21	31	26	72	61	11	0	2
Fungi	Ascomycota	Orbiliomycetes	Orbiliales	Orbiliaceae	NC_041444.1	Arthrobotrys_musiformis	4	66704	21	22	21	51	37	14	0	2
Fungi	Ascomycota	Saccharomycetes	Saccharomycetales	Saccharomycetaceae	NC_013145.2	Brettanomyces_custersianus	4	30058	21	1	3	3	3	0	0	2
Fungi	Ascomycota	Eurotiomycetes	Onygenales	Ajellomycetaceae	NC_007935.1	Paracoccidioides_brasiliensis	4	71335	21	4	7	4	4	0	0	2
Fungi	Ascomycota	Saccharomycetes	Saccharomycetales	Incertae sedis	NC_014612.1	Candida_alai	4	30368	21	0	1	0	0	0	0	2
Fungi	Ascomycota	Saccharomycetes	Saccharomycetales	Incertae sedis	NC_022164.1	Candida_vartiovaarae	4	33201	21	2	2	2	2	0	0	2
Fungi	Ascomycota	Saccharomycetes	Saccharomycetales	Incertae sedis	NC_022167.1	Cyberlindnera_suaveolens	4	51521	21	1	12	12	10	2	0	2
Fungi	Ascomycota	Leotiomycetes	Helotiales	Incertae sedis	NC_022170.1	Candida_labiduridarum	4	39443	20	4	7	3	2	0	1	2
Fungi	Ascomycota	Saccharomycetes	Saccharomycetales	Dipodascaceae	NC_024093.1	Magnusiomyces_ingens	4	37684	20	1	4	6	5	1	0	2
Fungi	Ascomycota	Lecanoromycetes	Lecanorales	Parmeliaceae	NC_035730.1	Hypogymnia_vittata	4	24335	20	5	1	1	0	1	0	2
Fungi	Ascomycota	Saccharomycetes	Saccharomycetales	Trichomonascaceae	NC_014613.1	Groenewaldozyma_salmanticensis	4	27812	20	0	3	1	0	1	0	2
Fungi	Ascomycota	Dothideomycetes	Capnodiales	Cladosporiaceae	NC_050879.1	Cladosporium_sphaerospermum	4	16476	20	6	1	3	1	2	0	2
Fungi	Ascomycota	Schizosaccharomycetes	Schizosaccharomycetales	Schizosaccharomycetaceae	NC_004332.1	Schizosaccharomyces_japonicus	4	80059	20	0	2	3	3	0	0	2
Fungi	Ascomycota	Saccharomycetes	Saccharomycetales	Saccharomycetaceae	NC_022151.1	Ogataea_thermophila	4	53262	20	3	7	8	7	1	0	2
Fungi	Ascomycota	Lecanoromycetes	Lecanorales	Parmeliaceae	CM024274.1	Letharia_lupina	4	71706	20	14	0	0	0	0	0	2
Fungi	Ascomycota	Saccharomycetes	Saccharomycetales	Wickerhamomycetaceae	NC_022159.1	Barnettozyma_californica	4	48471	19	1	10	9	9	0	0	2
Fungi	Ascomycota	Sordariiomycetes	Diaporthales	Cryphonectriaceae	NC_030524.1	Chrysoporthe_cubensis	4	69019	19	5	10	18	10	8	0	2
Fungi	Ascomycota	Saccharomycetes	Saccharomycetales	Incertae sedis	NC_022163.1	Cyberlindnera_jadinii	4	41644	19	4	6	7	6	1	0	2
Fungi	Ascomycota	Lecanoromycetes	Ostropales	Graphidaceae	NC_035824.1	Graphis_lineola	4	33299	18	0	0	0	0	0	0	2
Fungi	Ascomycota	Saccharomycetes	Saccharomycetales	Wickerhamomycetaceae	NC_001762.1	Wickerhamomyces_canadensis	4	27694	18	1	1	1	1	0	0	2
Fungi	Ascomycota	Saccharomycetes	Saccharomycetales	Saccharomycetaceae	NC_031384.1	Tolypocladium_ophioglossoides	4	72961	18	4	4	9	4	5	0	2
Fungi	Ascomycota	Saccharomycetes	Saccharomycetales	Incertae sedis	NC_022175.1	Candida_norvegica	4	42180	18	0	5	6	5	1	0	2
Fungi	Ascomycota	Saccharomycetes	Saccharomycetales	Wickerhamomycetaceae	NC_022171.1	Wickerhamomyces_mucosus	4	46416	17	2	8	11	11	0	0	2
Fungi	Ascomycota	Lecanoromycetes	Peltigerales	Collemataceae	NC_034928.1	Leptogium_hirsutum	4	46308	17	52	7	8	8	0	0	2
Fungi	Ascomycota	Sordariiomycetes	Hypocreales	Incertae sedis	NC_030340.1	Ilyonectria_destructans	4	64779	16	12	0	2	1	1	0	2
Fungi	Ascomycota	Sordariiomycetes	Diaporthales	Cryphonectriaceae	NC_030522.1	Chrysoporthe_austroafricana	4	64736	16	20	20	66	44	22	0	2
Fungi	Ascomycota	Eurotiomycetes	Eurotiales	Aspergillaceae	NC_030172.1	Penicillium_polonicum	4	72095	16	3	0	0	0	0	0	2
Fungi	Ascomycota	Sordariiomycetes	Hypocreales	Hypocreaceae	NC_030206.1	Hypomyces_aurantius	4	73485	16	3	12	28	12	16	0	2
Fungi	Ascomycota	Lecanoromycetes	Peltigerales	Lobariaceae	NC_035826.1	Ricasolia_amplissima	4	46425	16	25	4	4	4	0	0	2
Fungi	Ascomycota	Sordariiomycetes	Diaporthales	Cryphonectriaceae	NC_030523.1	Chrysoporthe_deuterocubensis	4	77380	15	19	13	35	21	14	0	2
Fungi	Ascomycota	Saccharomycetes	Saccharomycetales	Saccharomycetaceae	NC_013147.1	Brettanomyces_bruxellensis	4	76453	15	7	4	3	2	1	0	2
Fungi	Ascomycota	Dothideomycetes	Capnodiales	Mycosphaerellaceae	NC_030334.1	Zasmidium_cellare	4	71124	14	1	0	0	0	0	0	2
Fungi	Ascomycota	Lecanoromycetes	Lecanorales	Cladoniaceae	NC_039722.1	Cladonia_subtenuis	4	53882	28	8	5	7	5	2	0	2
Fungi	Ascomycota	Sordariiomycetes	Hypocreales	Nectriaceae	NC_046567.1	Fusarium_cerealis	4	66785	31	7	23	30	23	7	0	2
Fungi	Basidiomycota	Malasseziomycetes	Malasseziales	Malasseziaceae	CP046241.1	Malassezia_furfur	4	43690	68	74	0	0	0	0	0	2
Fungi	Basidiomycota	Agaricomycetes	Agaricales	Physalacriaceae	NC_042231.1	Armillaria_solidipes	4	225604	42	32	18	18	11	7	0	2
Fungi	Basidiomycota	Agaricomycetes	Agaricales	Lyophyllaceae	NC_038224.1	Lyophyllum_shimeji	4	61314	41	12	7	4	4	0	0	2
Fungi	Basidiomycota	Agaricomycetes	Agaricales	Agaricaceae	NC_045196.1	Amanita_bisporigera	4	272238	40	12	7	3	2	1	0	2
Fungi	Basidiomycota	Cystobasidiomycetes	Incertae sedis	Symmetrosporaceae	CM018325.1	Symmetrospora_coprosmae	4	26122	40	2	3	0	0	0	0	2
Fungi	Basidiomycota	Agaricomycetes	Agaricales	Lyophyllaceae	NC_039439.1	Asterophora_parasitica	4	26444	39	4	0	0	0	0	0	2
Fungi	Basidiomycota	Pucciniomycetes	Pucciniales	Pucciniaceae	NC_044103.1	Puccinia_triticina	4	65668	39	12	7	6	6	0	0	2
Fungi	Basidiomycota	Agaricomycetes	Agaricales	Pleurotaceae	NC_038091.1	Pleurotus_cornucopiae	4	126794	38	11	7	9	8	1	0	2
Fungi	Basidiomycota	Agaricomycetes	Boletales	Rhizopogonaceae	NC_042699.1	Rhizopogon_vinicolor	4	93299	37	16	20	15	13	2	0	2
Fungi	Basidiomycota	Agaricomycetes	Boletales	Rhizopogonaceae	NC_042698.1	Rhizopogon_salebrosus	4	77894	37	15	14	7	5	2	0	2
Fungi	Basidiomycota	Tremellomycetes	Trichosporales	Trichosporonaceae	NW_014040924.1	Trichosporon_asahii_var_asahii_CBS_2479	4	16300	37	2	4	4	3	1	0	2
Fungi	Basidiomycota	Agaricomycetes	Cantharellales	Ceratobasidiaceae	HF546977.1	Rhizoctonia_solani_AG_1_IB	4	162751	36	33	11	27	18	9	0	2
Fungi	Basidiomycota	Agaricomycetes	Hymenochaetales	Hymenochaetaceae	NC_044740.1	Inonotus_obliquus	4	59025	36	40	20	16	14	2	0	2
Fungi	Basidiomycota	Ustilaginomycetes	Ustilaginales	Ustilaginaceae	LT558140.1	Ustilago_bromivora	4	177540	36	23	19	24	15	9	0	1
Fungi	Basidiomycota	Agaricomycetes	Cantharellales	Ceratobasidiaceae	NC_021436.1	Rhizoctonia_solani	4	235849	36	32	15	29	20	9	0	2
Fungi	Basidiomycota	Tremellomycetes	Tremellales	Cryptococcaceae	CP048086.1	Cryptococcus_neoformans_var_grubii	4	25761	35	1	3	2	1	1	0	2
Fungi	Basidiomycota	Tremellomycetes	Tremellales	Cryptococcaceae	NC_004336.1	Cryptococcus_neoformans_var_grubii	4	24874	35	0	2	2	1	1	0	2
Fungi	Basidiomycota	Tremellomycetes	Tremellales	Cryptococcaceae	CP022335.1	Cryptococcus_neoformans_var_grubii	4	24923	35	0	2	2	1	1	0	2
Fungi	Basidiomycota	Tremellomycetes	Tremellales	Cryptococcaceae	CP048101.1	Cryptococcus_neoformans_var_grubii	4	24854	35	0	1	1	0	1	0	2
Fungi	Basidiomycota	Tremellomycetes	Tremellales	Cryptococcaceae	CM021099.1	Cryptococcus_neoformans_var_grubii	4	24714	35	2	1	2	1	1	0	2
Fungi	Basidiomycota	Pucciniomycetes	Pucciniales	Phakopsoraceae	NC_014352.1	Phakopsora_meibomiae	4	32520	35	6	1	1	1	0	0	2
Fungi	Basidiomycota	Tremellomycetes	Tremellales	Cryptococcaceae	CM021143.1	Cryptococcus_neoformans_var_grubii	4	29997	35	1	5	6	4	2	0	2
Fungi	Basidiomycota	Agaricomycetes	Russulales	Russulaceae	NC_038055.1	Lactarius_deliciosus	4	200401	35	16	3	3	3	0	0	2
Fungi	Basidiomycota	Agaricomycetes	Phallales	Phallaceae	NC_014344.1	Phakopsora_pachyrhizi	4	31825	35	4	3	2	2	0	0	2
Fungi	Basidiomycota	Microbotryomycetes	Microbotryales	Microbotryaceae	NC_020353.1	Microbotryum_lychnidis_dioicae	4	107808	34	31	20	9	8	1	0	2
Fungi	Basidiomycota	Tremellomycetes	Tremellales	Cryptococcaceae	CP025773.1	Cryptococcus_gattii_VGII_R265	4	31189	33	3	7	4	3	1	0	2
Fungi	Basidiomycota	Microbotryomycetes	Microbotryales	Microbotryaceae	NC_020354.1	Microbotryum_cf_violaceum_BFL_2013	4	92107	33	18	9	19	15	4	0	1
Fungi	Basidiomycota	Ustilaginomycetes	Ustilaginales	Ustilaginaceae	CP060321.1	Anthracocystis_panici_leucophaei	4	78051	32	21	12	14	10	4	0	2
Fungi	Basidiomycota	Ustilaginomycetes	Ustilaginales	Ustilaginaceae	CP010939.1	Sporisorium_scitamineum	4	88018	32	23	17	12	8	4	0	2
Fungi	Basidiomycota	Tremellomycetes	Tremellales	Cryptococcaceae	CM016943.1	Cryptococcus_floricola	4	43380	32	2	1	0	0	0	0	2
Fungi	Basidiomycota	Exobasidiomycetes	Exobasidiomycetidae	Incertae sedis	NC_023248.1	Jaminaea_angkorensis	4	29999	32	3	2	1	1	0	0	2
Fungi	Basidiomycota	Malasseziomycetes	Malasseziales	Malasseziaceae	LT671829.1	Malassezia_sympodialis_ATCC_42132	4	38623	32	8	5	3	3	0	0	1
Fungi	Basidiomycota	Agaricomycetes	Agaricales	Hydnangiaceae	NC_042772.1	Laccaria_amethystina	4	63593	32	8	6	4	4	0	0	2
Fungi	Basidiomycota	Agaricomycetes	Agaricales	Marasmiaceae	NC_005927.1	Moniliophthora_perniciosa	4	109103	32	40	12	9	8	1	0	2
Fungi	Basidiomycota	Agaricomycetes	Boletales	Paxillaceae	NC_045203.1	Paxillus_involutus	4	93160	32	5	4	1	1	0	0	2
Fungi	Basidiomycota	Agaricomycetes	Russulales	Russulaceae	NC_038054.1	Lactarius_volemus	4	43328	32	13	1	0	0	0	0	2
Fungi	Basidiomycota	Agaricomycetes	Agaricales	Agaricaceae	NC_045202.1	Macrolepiota_fuliginosa	4	110525	32	6	3	6	5	1	0	2
Fungi	Basidiomycota	Tremellomycetes	Tremellales	Cryptococcaceae	CP034275.1	Cryptococcus_amylolentus	4	58415	32	2	1	1	1	0	0	2
Fungi	Basidiomycota	Malasseziomycetes	Malasseziales	Malasseziaceae	CP033157.1	Malassezia_restricta_CBS_7877	4	33603	32	4	3	3	3	0	0	2
Fungi	Basidiomycota	Pucciniomycetes	Pucciniales	Pucciniaceae	CM009485.1	Puccinia_striiformis	4	101878	31	11	6	4	4	0	0	2
Fungi	Basidiomycota	Agaricomycetes	Russulales	Russulaceae	NC_038206.1	Lactifluus_hygrophoroides	4	38720	31	11	4	3	1	2	0	2
Fungi	Basidiomycota	Pucciniomycetes	Pucciniales	Pucciniaceae	CM009486.1	Puccinia_striiformis	4	102160	31	9	7	4	4	0	0	2
Fungi	Basidiomycota	Ustilaginomycetes	Ustilaginales	Ustilaginaceae	FQ311469.1	Sporisorium_reilianum_SRZ2	4	90496	31	29	15	16	11	5	0	1
Fungi	Basidiomycota	Pucciniomycetes	Pucciniales	Phakopsoraceae	NC_031828.1	Pestalotiopsis_fici	4	128852	31	13	14	15	11	4	0	2
Fungi	Basidiomycota	Agaricomycetes	Polyporales	Polyporaceae	NC_037936.1	Ganoderma_tsugae	4	76322	31	22	22	22	15	7	0	2
Fungi	Basidiomycota	Agaricomycetes	Agaricales	Omphalocetaceae	NC_018365.1	Lentinula_edodes	4	121394	31	5	14	12	11	1	0	2
Fungi	Basidiomycota	Agaricomycetes	Agaricales	Lyophyllaceae	NC_039441.1	Myochromella_boudieri	4	79456	31	10	14	14	10	4	0	2
Fungi	Basidiomycota	Agaricomycetes	Agaricales	Pleurotaceae	NC_033533.1	Pleurotus_eryngii	4	32029	30	16	6	8	7	1	0	2
Fungi	Basidiomycota	Agaricomycetes	Polyporales	Incertae sedis	NC_042771.1	Taiwanofungus_camphoratus	4	30678	30	29	20	22	17	5	0	2
Fungi	Basidiomycota	Agaricomycetes	Agaricales	Physalacriaceae	NC_042229.1	Armillaria_sinapina	4	126474	30	20	15	14	8	6	0	2
Fungi	Basidiomycota	Malasseziomycetes	Malasseziales	Malasseziaceae	NC_039455.1	Malassezia_restricta	4	62509	30	7	4	1	1	0	0	2
Fungi	Basidiomycota	Agaricomycetes	Agaricales	tricholomataceae	NC_046502.1	Tricholoma_saponaceum	4	258879	30	36	6	6	6	0	0	2
Fungi	Basidiomycota	Agaricomycetes	Russulales	Russulaceae	NC_037777.1	Russula_virescens	4	45312	30	15	2	1	1	0	0	2
Fungi	Basidiomycota	Agaricomycetes	Boletales	Paxillaceae	NC_045204.1	Paxillus_rubicundulus	4	129366	30	5	5	0	0	0	0	2
Fungi	Basidiomycota	Agaricomycetes	Agaricales	tricholomataceae	NC_046501.1	Tricholoma_flavovirens	4	30121	30	8	0	0	0	0	0	2
Fungi	Basidiomycota	Agaricomycetes	Agaricales	Agaricaceae	NC_045197.1	Amanita_brunnescens	4	37422	29	12	4	0	0	0	0	2
Fungi	Basidiomycota	Agaricomycetes	Agaricales	Physalacriaceae	MH407470.1	Armillaria_borealis	4	116433	29	24	21	18	11	7	0	2
Fungi	Basidiomycota	Agaricomycetes	Polyporales	Polyporaceae	NC_037938.1	Ganoderma_calidophilum	4	50682	29	40	23	26	22	4	0	2
Fungi	Basidiomycota	Agaricomycetes	Polyporales	Fomitopsidaceae	NC_050681.1	Wolfiporia_cocos	4	35706	29	23	34	17	14	3	0	2
Fungi	Basidiomycota	Agaricomycetes	Agaricales	Lyophyllaceae	NC_039443.1	Tricholomella_constricta	4	75318	29	4	1	0	0	0	0	2
Fungi	Basidiomycota	Agaricomycetes	Agaricales	Agaricaceae	CM017010.1	Agaricus_bisporus_var_bisporus	4	137116	29	19	23	33	22	11	0	2
Fungi	Basidiomycota	Pucciniomycetes	Pucciniales	Pucciniaceae	NC_039655.1	Puccinia_striiformis_f_sp_tritici	4	53364	29	8	8	4	4	0	0	2
Fungi	Basidiomycota	Agaricomycetes	Agaricales	Lyophyllaceae	NC_039442.1	Tephrocybe_rancida	4	98533	29	28	9	4	3	1	0	2
Fungi	Basidiomycota	Agaricomycetes	Phallales	Phallaceae	NC_050041.1	Dictyophora_indusiata	4	79835	29	10	18	28	18	9	1	2
Fungi	Basidiomycota	Exobasdiomycetes	Tilletiales	Tilletiaceae	NC_009880.1	Tilletia_indica	4	65147	29	5	8	7	5	2	0	2
Fungi	Basidiomycota	Agaricomycetes	Hymenochaetales	Hymenochaetaceae	CM008263.2	Pyrrhoderma_noxium	4	163449	29	47	39	26	22	3	1	2
Fungi	Basidiomycota	Agaricomycetes	Russulales	Hericiaceae	NC_033903.1	Hericium_coralloides	4	68926	29	24	0	0	0	0	0	2
Fungi	Basidiomycota	Agaricomycetes	Gomphales	Gomphaceae	NC_045218.1	Turbinellus_floccosus	4	39891	28	1	4	1	1	0	0	2
Fungi	Basidiomycota	Agaricomycetes	Agaricales	Hydnangiaceae	NC_042773.1	Laccaria_bicolor	4	144970	28	10	8	7	4	3	0	2
Fungi	Basidiomycota	Agaricomycetes	Agaricales	tricholomataceae	NC_046500.1	Tricholoma_terreum	4	32758	28	12	6	6	6	0	0	2
Fungi	Basidiomycota	Malasseziomycetes	Malasseziales	Malasseziaceae	CP046440.1	Malassezia_globosa	4	34687	28	2	0	0	0	0	0	2
Fungi	Basidiomycota	Agaricomycetes	Agaricales	Lyophyllaceae	NC_042219.1	Hypsizygus_marmoreus	4	23811	28	16	8	16	15	1	0	2
Fungi	Basidiomycota	Agaricomycetes	Polyporales	Meruliaceae	NC_015789.1	Phialocephala_subalpina	4	43742	28	7	0	1	0	1	0	1
Fungi	Basidiomycota	Agaricomycetes	Russulales	Russulaceae	NC_038056.1	Lactarius_piperatus	4	99774	28	15	8	5	3	2	0	2
Fungi	Basidiomycota	Agaricomycetes	Russulales	Russulaceae	NC_037776.1	Russula_lepida	4	73678	28	12	9	7	4	3	0	2
Fungi	Basidiomycota	Agaricomycetes	Agaricales	Marasmiaceae	NC_015400.1	Moniliophthora_roreri	4	93722	28	25	13	12	8	4	0	2
Fungi	Basidiomycota	Agaricomycetes	Hymenochaetales	Hymenochaetaceae	NC_044676.1	Fomitiporia_mediterranea	4	59691	28	45	24	17	14	3	0	2
Fungi	Basidiomycota	Agaricomycetes	Russulales	Russulaceae	NC_045293.1	Russula_subnigricans	4	24643	27	19	2	2	2	0	0	2
Fungi	Basidiomycota	Agaricomycetes	Russulales	Russulaceae	NC_045229.1	Russula_griseocarnosa	4	34698	27	18	6	4	3	1	0	2
Fungi	Basidiomycota	Agaricomycetes	Agaricales	tricholomataceae	NC_046499.1	Tricholoma_bakamatsutake	4	27537	27	17	21	17	11	5	1	2
Fungi	Basidiomycota	Agaricomycetes	Cantharellales	Hydnaceae	NC_020368.1	Cantharellus_cibarius	4	58656	27	11	9	9	7	2	0	2
Fungi	Basidiomycota	Agaricomycetes	Polyporales	Polyporaceae	NC_022933.1	Ganoderma_sinense	4	86451	27	12	23	29	22	7	0	2
Fungi	Basidiomycota	Pucciniomycetes	Puccinales	Sphaerophragmiaceae	NC_044121.1	Austropuccinia_psidii	4	102548	27	25	11	7	6	1	0	2
Fungi	Basidiomycota	Agaricomycetes	Cantharellales	Hydnaceae	NC_037757.1	Cantharellus_lutescens	4	72134	27	13	18	23	17	6	0	2
Fungi	Basidiomycota	Agaricomycetes	Agaricales	Pleurotaceae	NC_036999.1	Pleurotus_platypus	4	92511	27	11	8	10	9	1	0	2
Fungi	Basidiomycota	Agaricomycetes	Polyporales	Polyporaceae	NC_021750.1	Ganoderma_lucidum	4	60635	27	8	10	15	11	4	0	2
Fungi	Basidiomycota	Agaricomycetes	Polyporales	Polyporaceae	NC_027188.1	Ganoderma_applanatum	4	119803	27	33	30	39	32	7	0	2
Fungi	Basidiomycota	Agaricomycetes	Agaricales	Hygrophoraceae	NC_039589.1	Hygrophorus_russula	4	31228	26	6	3	2	2	0	0	2
Fungi	Basidiomycota	Agaricomycetes	Agaricales	Pleurotaceae	NC_009905.1	Pleurotus_ostreatus	4	73242	26	8	8	10	9	1	0	2
Fungi	Basidiomycota	Agaricomycetes	Sebacinales	Serendipicitaceae	FQ859090.1	Serendipita_indica_DSM_11827	4	63682	26	6	4	6	3	3	0	1
Fungi	Basidiomycota	Agaricomycetes	Polyporales	Polyporaceae	NC_026782.1	Ganoderma_meredithae	4	78447	26	20	16	16	11	5	0	2
Fungi	Basidiomycota	Agaricomycetes	Agaricales	Physalacriaceae	NC_042769.1	Desarmillaria_tabescens	4	74089	26	19	11	11	7	4	0	2
Fungi	Basidiomycota	Agaricomycetes	Polyporales	Polyporaceae	NC_037937.1	Ganoderma_leucocontextum	4	79765	26	25	16	18	13	5	0	2
Fungi	Basidiomycota	Agaricomycetes	Agaricales	Omphalotaceae	NC_049125.1	Omphalotus_japonicus	4	79731	25	35	21	24	19	5	0	2
Fungi	Basidiomycota	Agaricomycetes	Russulales	Russulaceae	NC_038205.1	Lactarius_hatsudake	4	65087	25	8	4	2	2	0	0	2
Fungi	Basidiomycota	Agaricomycetes	Hymenochaetales	Hymenochaetaceae	NC_039931.1	Sanghuangporus_sanghuang	4	191042	25	24	28	27	22	5	0	2
Fungi	Basidiomycota	Agaricomycetes	Hymenochaetales	Hymenochaetaceae	NC_050042.1	Phallus_echinovolvatus	4	61425	25	4	8	8	6	2	0	2
Fungi	Basidiomycota	Tremellomycetes	Tremellales	Bulleribasidiaceae	NC_039747.1	Hannaella_oryzae	4	179060	25	3	3	0	0	0	0	2
Fungi	Basidiomycota	Agaricomycetes	Hymenochaetales	Hymenochaetaceae	NC_044678.1	Coniferiporia_sulphurascens	4	101106	25							2
Fungi	Basidiomycota	Agaricomycetes	Polyporales	Polyporaceae	NC_013933.1	Trametes_cingulata	4	91500	24	16	16	27	27	0	0	2
Fungi	Basidiomycota	Agaricomycetes	Hymenochaetales	Schizoporaceae	NC_044679.1	Schizopora_paradoxa	4	137428	24	13	7	7	6	1	0	2
Fungi	Basidiomycota	Pucciniomycotina	Sporidiobolales	Sporidiobolaceae	NC_036340.1	Rhodotorula_mucilaginosa	4	38566	24	9	9	9	4	5	0	2
Fungi	Basidiomycota	Agaricomycetes	Hymenochaetales	Hymenochaetaceae	NC_044675.1	Porodaedalea_pini	4	62533	24	65	14	15	13	2	0	2
Fungi	Basidiomycota	Agaricomycetes	Agaricales	Lyophyllaceae	NC_039440.1	Blastosporella_zonata	4	112060	23	26	21	26	23	3	0	2
Fungi	Basidiomycota	Agaricomycetes	Agaricales	Agaricaceae	NC_045201.1	Amanita_thiersii	4	94261	23	26	16	11	11	0	0	2
Fungi	Basidiomycota	Agaricomycetes	Agaricales	Agaricaceae	NC_045199.1	Amanita_muscaria	4	80705	23	13	6	6	5	1	0	2
Fungi	Basidiomycota	Agaricomycetes	Russulales	Bondarzewiaceae	NC_024555.1	Heterobasidion_irregulare	4	114193	23	28	22	11	8	3	0	2
Fungi	Basidiomycota	Agaricomycetes	Agaricales	Agaricaceae	NC_045200.1	Amanita_phalloides	4	49480	23	23	14	13	10	3	0	2
Fungi	Basidiomycota	Tremellomycetes	Tremellales	Tremellaceae	NC_037239.1	Trametes_hirsuta	4	38445	22	13	8	7	6	1	0	2
Fungi	Basidiomycota	Agaricomycetes	Agaricales	Agaricaceae	NC_045198.1	Amanita_inopinata	4	103090	22	7	1	1	1	0	0	2
Fungi	Basidiomycota	Agaricomycetes	Russulales	Russulaceae	NC_037775.1	Russula_foetens	4	50643	22	13	12	8	6	2	0	2
Fungi	Basidiomycota	Agaricomycetes	Agaricales	Schizophyllaceae	CM026448.1	Schizophyllum_commune	4	48619	22	6	0	0	0	0	0	2
Fungi	Basidiomycota	Agaricomycetes	Agaricales	Schizophyllaceae	NC_003049.1	Schizophyllum_commune	4	49704	22	6	0	0	0	0	0	2
Fungi	Basidiomycota	Agaricomycetes	Russulales	Russulaceae	NC_037773.1	Russula_compacta	4	46808	21	20	8	6	6	0	0	2
Fungi	Basidiomycota	Agaricomycetes	Agaricales	Pleurotaceae	NC_036998.1	Pleurotus_citrinopileatus	4	48512	21	7	3	2	2	0	0	2
Fungi	Basidiomycota	Agaricomycetes	Cantharellales	Hydnaceae	NC_037756.1	Cantharellus_appalachiensis	4	60843	21	15	12	15	12	3	0	2
Fungi	Basidiomycota	Agaricomycetes	Agaricales	Agaricaceae	NC_045195.1	Amanita_basii	4	60949	21	2	0	0	0	0	0	2
Fungi	Basidiomycota	Agaricomycetes	Agaricales	Pluteaceae	NC_044971.1	Volvariella_volvacea	4	41061	21	13	6	6	6	0	0	2
Fungi	Basidiomycota	Agaricomycetes	Russulales	Russulaceae	NC_037774.1	Russula_abietina	4	48541	21	28	7	6	5	1	0	2
Fungi	Basidiomycota	Agaricomycetes	Agaricales	tricholomataceae	NC_028135.1	Tricholoma_matsutake	4	76037	21	6	7	5	5	0	0	2
Fungi	Basidiomycota	Agaricomycetes	Agaricales	Agaricaceae	NC_045194.1	Amanita_pseudoporphyria	4	60995	21	8	1	0	0	0	0	2
Fungi	Basidiomycota	Agaricomycetes	Agaricales	Lyophyllaceae	NC_038223.1	Lyophyllum_decastes	4	55769	19	5	0	0	0	0	0	2
Fungi	Basidiomycota	Exobasdiomycetes	Tilletiales	Tilletiaceae	NC_008339.1	Tetrahymena pigmentosa	4	46990	19	19	0	0	0	0	0	2
Fungi	Basidiomycota	Agaricomycetes	Hymenochaetales	Hymenochaetaceae	NC_050862.1	Sanghuangporus_vaninii	4	19470	18	16	27	24	21	3	0	2
Fungi	Basidiomycota	Agaricomycetes	Agaricales	Physalacriaceae	NC_021373.1	Flammulina_velutipes	4	88508	16	11	8	8	5	3	0	2
Fungi	Blastocladiomycota	Blastocladiomycetes	Blastocladiales	Blastocladiaceae	NC_001715.1	Allomyces_macrogynus	4	57473	39	22	21	6	3	3	0	2
Fungi	Blastocladiomycota	Blastocladiomycetes	Blastocladiales	Blastocladiaceae	NC_011360.1	Blastocladiella_emersonii	4	36503	35	5	2	1	0	1	0	2
Fungi	Chytridiomycota	Chytridiomycetes	Incertae sedis	Chytridiomycetidae	NC_003048.1	Hyaloraphidium_curvatum	4	29593	43	2	1	0	0	0	0	1
Fungi	Monoblepharidomycota	Monoblepharidomycetes	Monoblepharidales	Harpochytriaceae	NC_004623.1	Harpochytrium_sp_JEL105	4	24169	36	0	0	0	0	0	0	2
Fungi	Monoblepharidomycota	Monoblepharidomycetes	Monoblepharidales	Harpochytriaceae	NC_004760.1	Harpochytrium_sp_JEL94	4	19473	35	0	0	0	0	0	0	2
Fungi	Chytridiomycota	Chytridiomycetes	Spizellomycetales	Incertae sedis	NC_021611.1	Rozella_allomycis	4	12055	14	0	0	0	0	0	0	2
Fungi	Cryptomycota	Incertae sedis	Incertae sedis	Incertae sedis	CM008827.1	Paramicrosporidium_saccamoebae	4	25401	24	1	3	1	1	0	0	2
Fungi	Zoopagomycota	Entomophtoromycetes	Entomophtorales	Ancylistaceae	NC_040967.1	Conidiobolus_heterosporus	4	103563	29	4	24	20	16	4	0	2
Fungi	Mucoromycota	Glomeromycetes	Glomerales	Glomeraceae	NC_022144.1	Glomus_cerebriforme	4	59633	47	11	10	4	4	0	0	2
Fungi	Mucoromycota	Glomeromycetes	Diversisporales	Gigasporaceae	NC_016684.1	Gigaspora_margarita	4	96998	45	3	3	3	1	2	0	2
Fungi	Mucoromycota	Glomeromycetes	Glomerales	Glomeraceae	NC_014489.1	Rhizophagus_irregularis	4	70800	37	21	19	8	5	3	0	2
Fungi	Mucoromycota	Glomeromycetes	Glomerales	Glomeraceae	NC_012056.1	Rhizophagus_intraradices	4	70606	37	22	19	8	6	2	0	2
Fungi	Mucoromycota	Glomeromycetes	Glomerales	Glomeraceae	NC_029185.1	Rhizophagus_fasciculatus	4	72251	37	22	19	7	4	3	0	2
Fungi	Mucoromycota	Mucoromycetes	Mucorales	Mucoraceae	NC_024944.1	Parasitella_parasitica	4	83361	31	18	22	20	12	8	0	2
Fungi	Mucoromycota	Mortierellomycetes	Mortierellales	Mortierellaceae	CM002878.1	Podila_verticillata_NRRL_6337	4	58745	28	5	3	8	2	6	0	2
Fungi	Mucoromycota	Mortierellomycetes	Mortierellales	Mortierellaceae	NC_006838.1	Podila_verticillata	4	58745	28	5	3	8	2	6	0	2
Fungi	Mucoromycota	Mucoromycetes	Mucorales	Phycomycetaceae	NC_042413.1	Phlyctis_petraea	4	27480	28	10	6	7	6	1	0	2
Fungi	Mucoromycota	Kickxellomycetes	Harpellales	Incerta sedis	NC_006837.1	Zancudomyces_culisetae	4	58654	18	8	13	11	9	2	0	2
Fungi	Mucoromycota	Kickxellomycetes	Harpellales	Incerta sedis	CM007644.1	Zancudomyces_culisetae	4	62475	18	8	13	11	9	2	0	2
Fungi	Mucoromycota	Zygomycetes	Murorales	Mucoraceae	NC_024200.1	Lichtheimia_hongkongensis	4	31830	34	1	1	0	0	0	0	2
Fungi	Mucoromycota	Zygomycetes	Mucorales	Cunninghamellaceae	NC_036158.1	Absidia_glauca	4	53793	25	7	13	7	2	5	0	2
Fungi	Chytridiomycota	Chytridiomycetes	Chytridiales	Synchytriaceae	NC_042878.1	Synchytrium_microbalum	16	45604	35	1	0	0	0	0	0	2
Fungi	Chytridiomycota	Chytridiomycetes	Spizellomycetales	Spizellomycetaceae	NC_042879.1	Spizellomyces_sp_palustris	16	58959	33	51	15	8	4	4	0	2
Fungi	Chytridiomycota	Chytridiomycetes	Spizellomycetales	Spizellomycetaceae	NC_003052.1	Spizellomyces_punctatus	16	58830	32	19	8	3	1	2	0	2
Fungi	Chytridiomycota	Chytridiomycetes	Chytridiales	Chytriomycetaceae	NC_042880.1	Chytriomyces_confervae	16	57732	28	80	10	1	0	1	0	2
Fungi	Chytridiomycota	Chytridiomycetes	Chytridiales	Synchytriaceae	NC_042370.1	Synchytrium_endobioticum	16	186056	26	40	3	3	3	0	0	1
Fungi	Chytridiomycota	Rhizophydomycetes	Rhizophydales	Rhizophydiaceae	NC_003053.1	Rhizophydium_sp_136	16	68834	23	3	17	19	11	8	0	2
							2	4
								3
