# Supplementary material for: Global Characterization of Fungal Mitogenomes: New Insights on Genomic Diversity and Dynamism of Coding Genes and Accessory Elements
Source: Front Microbiol. 2021 Dec 1;12:787283. doi: 10.3389/fmicb.2021.787283 (PMC8672057; doi:10.3389/fmicb.2021.787283)
Supplement: Supplementary Table 4 — Overview of introns and HEGs identified in the mitogenomes assessed in this study. Introns that have domains of HEGs are also shown. [file Table_4.XLSX]

## Sheet: summary table
	Total	Intron-HEG overlaps	Introns with HEGs	HEGs within introns	Introns with HEGs (%)	HEGs within introns (%)
Introns	5053	-	-	-	-	-
GIY-YIG	1341	494	455	423	9.00455	31.5436
HNH	15	11	11	5	0.217692	33.3333
LAGLIDADG	4558	2318	1971	2142	39.0065	46.9943
All HEGs	5914	2823	2437	2570	48.2288	43.4562

## Sheet: giy overlaps
accession	intron_start	intron_end	intron_id	accession	heg_start	heg_end	heg_id	overlap_size
CM001753	32414	34745	Group_IC1_id15	CM001753	33013	34617	id_6	1604
CM001753	34797	36689	Group_IC2_id16	CM001753	35610	36482	id_7	872
CM001753	43319	44500	Group_IB_id18	CM001753	43319	44185	id_9	866
CM001753	54775	56033	Group_IB_id25	CM001753	54777	55325	id_10	548
CM001753	54775	56033	Group_IB_id25	CM001753	55560	56018	id_11	458
CM002878	17231	18604	Group_ID_id40	CM002878	17572	18603	id_17	1031
CM003773	17264	18358	Group_IB_id41	CM003773	17264	18124	id_21	860
CM003773	21878	23050	Group_IA_id42	CM003773	21878	22735	id_22	857
CM004375	624	1952	Group_IB_id52	CM004375	625	1626	id_24	1001
CM004385	12333	13632	Group_IB_id54	CM004385	12334	13305	id_25	971
CM004508	39548	42501	Group_IB_id70	CM004508	39802	41070	id_32	1268
CM004508	39548	42501	Group_IB_id70	CM004508	41122	41805	id_33	683
CM004508	49263	50371	Group_IA_id73	CM004508	49308	50180	id_34	872
CM004508	54803	56163	Group_IB_id75	CM004508	55162	56163	id_35	1001
CM007644	6614	7861	Group_ID_id80	CM007644	7011	7322	id_37	311
CM008199	21776	24167	Group_IB_id111	CM008199	21778	23115	id_39	1337
CM008199	21776	24167	Group_IB_id111	CM008199	23398	24138	id_40	740
CM008199	25534	27341	Group_IA_id113	CM008199	25861	26886	id_41	1025
CM008199	59348	60701	Group_II_id120	CM008199	59348	60286	id_42	938
CM008199	82148	85357	Group_IA_id129	CM008199	83068	83790	id_44	722
CM008199	82148	85357	Group_IA_id129	CM008199	83923	84789	id_45	866
CM008199	82148	85357	Group_IA_id129	CM008199	84860	85168	id_46	308
CM008199	145214	147481	Group_IB_id135	CM008199	145216	146424	id_50	1208
CM008263	81170	82366	Group_IA_id158	CM008263	81171	82037	id_53	866
CM008263	82410	83563	Group_IB_id159	CM008263	82410	83048	id_54	638
CM008263	95293	96605	Group_IB_id166	CM008263	96168	96521	id_55	353
CM009895	9839	10964	Group_IB_id191	CM009895	9839	10714	id_57	875
CM009895	17203	18434	Group_IB_id193	CM009895	17203	18069	id_58	866
CM017010	4966	6757	Group_II_id209	CM017010	4966	6417	id_68	1451
CM017010	15195	20951	Group_IB_id213	CM017010	15936	16298	id_69	362
CM017010	26143	27260	Group_II_id216	CM017010	26145	27017	id_70	872
CM017010	27674	29639	Group_IB(5')_id217	CM017010	28690	29322	id_71	632
CM017010	102993	104394	Group_IB_id231	CM017010	103313	104377	id_74	1064
CM017010	106089	107561	Group_IB_id233	CM017010	106090	107028	id_75	938
CM017010	107581	109168	Group_IB_id234	CM017010	108198	109133	id_76	935
CM017819	15260	17267	Group_IC1_id235	CM017819	15351	16295	id_78	944
CM017819	20897	21595	Group_IB(3')_id237	CM017819	21293	21592	id_79	299
CM017819	21607	23654	Group_IA(5')_id238	CM017819	22952	23449	id_80	497
CM017819	26083	27459	Group_I(derived)_id241	CM017819	26099	27457	id_81	1358
CM017819	28702	31139	Group_IB_id243	CM017819	29954	31138	id_82	1184
CM017819	47808	50610	Group_IB_id252	CM017819	48831	50609	id_84	1778
CM017819	50680	52417	Group_IB_id253	CM017819	51127	52416	id_85	1289
CM017819	90547	92954	Group_ID_id255	CM017819	90547	91155	id_93	608
CM017819	113889	115206	Group_IC2_id260	CM017819	113889	114821	id_99	932
CM017819	134735	135891	Group_IC2_id267	CM017819	134886	135203	id_100	317
CM017819	136140	138269	Group_IB_id268	CM017819	136590	137918	id_101	1328
CM017832	6099	7256	Group_IB_id271	CM017832	6250	6567	id_115	317
CM017832	7505	9634	Group_IA(5')_id272	CM017832	7955	9283	id_116	1328
CM017832	20650	23057	Group_IB_id276	CM017832	22449	23057	id_117	608
CM017832	61188	62925	Group_IB_id278	CM017832	61189	62478	id_125	1289
CM017832	62995	65797	Group_IC1_id279	CM017832	62996	64774	id_126	1778
CM017832	82466	84903	Group_IA(5')_id288	CM017832	82467	83651	id_128	1184
CM017832	86146	87522	Group_IC1_id290	CM017832	86148	87506	id_129	1358
CM017832	89951	91998	Group_IB(3')_id293	CM017832	90156	90653	id_130	497
CM017832	92010	92708	Group_IB_id294	CM017832	92013	92312	id_131	299
CM017832	96338	98346	Group_I(derived)_id296	CM017832	97311	98255	id_132	944
CM017832	113606	117360	Group_IB_id301	CM017832	114437	114925	id_133	488
CM017832	129301	134446	Group_ID_id305	CM017832	133028	134215	id_134	1187
CM017832	141564	143971	Group_IC2_id309	CM017832	141564	142172	id_135	608
CM017845	6841	9247	Group_I(derived)_id313	CM017845	8639	9247	id_149	608
CM017845	16362	21507	Group_ID_id317	CM017845	16593	17780	id_150	1187
CM017845	33445	37199	Group_IB_id321	CM017845	35880	36368	id_151	488
CM017845	52459	54467	Group_I(derived)_id326	CM017845	52550	53494	id_152	944
CM017845	58097	58795	Group_ID_id328	CM017845	58493	58792	id_153	299
CM017845	58807	60854	Group_ID_id329	CM017845	60152	60649	id_154	497
CM017845	63283	64659	Group_IC2_id332	CM017845	63299	64657	id_155	1358
CM017845	65902	68339	Group_IB_id334	CM017845	67154	68338	id_156	1184
CM017845	85008	87810	Group_IB_id343	CM017845	86031	87809	id_158	1778
CM017845	87880	89617	Group_IA_id344	CM017845	88327	89616	id_159	1289
CM017845	127733	130140	Group_IB_id346	CM017845	127733	128341	id_167	608
CM017846	662	2789	Group_IA(5')_id348	CM017846	1533	2060	id_177	527
CM017846	13802	16209	Group_IB_id352	CM017846	15601	16209	id_178	608
CM017846	54335	56072	Group_IB_id354	CM017846	54336	55625	id_185	1289
CM017846	56142	58943	Group_IC1_id355	CM017846	56143	57921	id_186	1778
CM017846	75611	78048	Group_IA(5')_id364	CM017846	75612	76796	id_188	1184
CM017846	79291	80667	Group_IC1_id366	CM017846	79293	80651	id_189	1358
CM017846	83096	85143	Group_IB(3')_id369	CM017846	83301	83798	id_190	497
CM017846	85155	85853	Group_IB_id370	CM017846	85158	85457	id_191	299
CM017846	89483	91491	Group_I(derived)_id372	CM017846	90456	91400	id_192	944
CM017846	106750	110504	Group_ID_id377	CM017846	107581	108069	id_193	488
CM017846	122442	127587	Group_IB_id381	CM017846	126169	127356	id_194	1187
CM017846	134703	137110	Group_IC2_id385	CM017846	134703	135311	id_195	608
CM017871	4238	8750	Group_IB_id387	CM017871	4661	5620	id_206	959
CM017871	4238	8750	Group_IB_id387	CM017871	6159	7454	id_207	1295
CM017871	4238	8750	Group_IB_id387	CM017871	7929	8750	id_208	821
CM017871	9156	11611	Group_IA_id388	CM017871	10481	11158	id_209	677
CM017871	13375	16540	Group_IB_id390	CM017871	14676	16538	id_210	1862
CM017871	21872	28501	Group_II_id394	CM017871	26431	26847	id_211	416
CM017871	88229	91026	Group_IA_id404	CM017871	89114	90052	id_215	938
CM017871	91086	92843	Group_ID_id405	CM017871	91169	92428	id_216	1259
CM017871	114056	115978	Group_IB_id408	CM017871	114298	114966	id_219	668
CM017955	11392	13140	Group_IB_id412	CM017955	12250	12957	id_228	707
CM019263	34064	35322	Group_ID_id443	CM019263	34444	35322	id_230	878
CM020964	13480	14715	Group_ID_id445	CM020964	13480	14385	id_233	905
CM021099	18603	19710	Group_IB_id446	CM021099	19135	19695	id_234	560
CM021664	26200	27519	Group_ID_id455	CM021664	26200	27120	id_238	920
CM021664	30240	31602	Group_IB_id456	CM021664	30240	31211	id_239	971
CM022324	33610	34990	Group_IA_id479	CM022324	34382	34990	id_244	608
CM022329	20700	22080	Group_IA_id482	CM022329	21472	22080	id_246	608
CM022334	17489	18869	Group_IB(3')_id487	CM022334	17489	18097	id_249	608
CM022337	1744	3124	Group_ID_id490	CM022337	1744	2352	id_250	608
CM022358	29561	30782	Group_IA_id502	CM022358	29865	30776	id_253	911
CM022413	9927	11307	Group_IA_id519	CM022413	10699	11307	id_260	608
CM022414	23663	25043	Group_IB(3')_id524	CM022414	23663	24271	id_263	608
CM022416	11214	12594	Group_IB(3')_id529	CM022416	11214	11822	id_265	608
CM022975	24552	25822	Group_IA_id538	CM022975	24552	25475	id_268	923
CM022976	87635	90093	Group_IB_id556	CM022976	88584	88958	id_272	374
CM022976	186463	188452	Group_IB(5')_id561	CM022976	186464	188320	id_278	1856
CM025805	17614	19440	Group_ID_id577	CM025805	17805	19019	id_286	1214
CM025805	32367	35045	Group_IB_id582	CM025805	34113	35045	id_287	932
CM025805	40856	42599	Group_IC2_id585	CM025805	40971	41741	id_288	770
CM025805	140975	142946	Group_IA(5')_id604	CM025805	141060	142043	id_298	983
CM026550	9339	10628	Group_IB_id632	CM026550	9690	10628	id_304	938
CP006482	40871	42220	Group_II(derived)_id717	CP006482	41177	41539	id_306	362
CP006494	38585	39934	Group_II(derived)_id813	CP006494	38891	39253	id_307	362
CP006495	38606	39955	Group_II(derived)_id825	CP006495	38912	39274	id_308	362
CP006558	38567	39919	Group_II(derived)_id1290	CP006558	38817	39236	id_309	419
CP010939	36717	37946	Group_ID_id1557	CP010939	37022	37786	id_311	764
CP017352	10836	12016	Group_ID_id1595	CP017352	11141	12016	id_314	875
CP020275	8591	9943	Group_ID_id1655	CP020275	8840	9940	id_315	1100
CP020292	7591	9012	Group_ID_id1664	CP020292	7822	9009	id_316	1187
CP022335	186	1306	Group_IB_id1685	CP022335	488	1291	id_317	803
CP031392	22404	23560	Group_IB_id1724	CP031392	22404	23345	id_324	941
CP031392	28431	29724	Group_IB_id1726	CP031392	28431	29297	id_325	866
CP031392	33947	35239	Group_IB_id1729	CP031392	33948	34958	id_326	1010
CP041142	14292	15705	Group_IB_id1769	CP041142	14527	15327	id_328	800
CP042205	97542	98549	Group_IB_id1782	CP042205	97543	98151	id_336	608
CP048086	13871	14992	Group_ID_id1786	CP048086	14410	14976	id_340	566
CP048101	21159	22279	Group_IB_id1787	CP048101	21461	22264	id_341	803
CP060321	6532	7750	Group_ID_id1804	CP060321	6861	7280	id_342	419
CP060321	36976	38273	Group_IB_id1811	CP060321	37328	38272	id_345	944
CP061018	13374	14673	Group_IB_id1814	CP061018	13375	14346	id_346	971
FQ311469	21374	22579	Group_ID_id1832	FQ311469	21965	22579	id_347	614
FQ311469	52191	53560	Group_ID_id1836	FQ311469	52473	53558	id_349	1085
FQ311469	56450	57802	Group_IB_id1839	FQ311469	56925	57509	id_350	584
FR839632	17551	19170	Group_ID_id1843	FR839632	17551	18714	id_355	1163
HF546977	255	2053	Group_IB_id1847	HF546977	256	696	id_356	440
HF546977	48691	51180	Group_IB_id1853	HF546977	49985	50728	id_360	743
HG970331	28934	30006	Group_IC2_id1860	HG970331	29168	29998	id_365	830
HG970331	32268	33426	Group_IB_id1862	HG970331	32268	33152	id_366	884
HG970331	33850	35710	Group_IC1_id1863	HG970331	34649	35659	id_367	1010
HG970331	48391	50634	Group_I(derived)_id1866	HG970331	48391	49269	id_368	878
HG970331	59050	60335	Group_IB_id1870	HG970331	59051	60058	id_369	1007
HG970331	70606	72976	Group_IB_id1879	HG970331	70608	71930	id_370	1322
HG970331	74380	75421	Group_IC2_id1881	HG970331	74381	75214	id_371	833
HG983520	2676	3699	Group_IB_id1882	HG983520	2889	3698	id_373	809
HG983520	5150	6784	Group_IB_id1884	HG983520	5169	6782	id_374	1613
HG983520	13561	15005	Group_IB_id1890	HG983520	13984	15003	id_375	1019
HG983520	49861	51032	Group_IB_id1897	HG983520	50500	50844	id_377	344
JQGD01000004	36495	37629	Group_IB_id1899	JQGD01000004	36495	37379	id_381	884
LR026971	23556	25250	Group_I(derived)_id1907	LR026971	24311	25195	id_384	884
LR026971	29326	31843	Group_IA_id1908	LR026971	31005	31442	id_385	437
LR026971	32036	33339	Group_II_id1909	LR026971	32036	32941	id_386	905
LR026971	43160	44619	Group_IB_id1914	LR026971	43162	44349	id_387	1187
LR026971	52312	53604	Group_IB_id1921	LR026971	52314	53591	id_388	1277
LR026971	55487	56881	Group_ID_id1924	LR026971	55827	56786	id_389	959
LR813567	37152	38524	Group_II(derived)_id1970	LR813567	37401	37847	id_393	446
LT222057	34024	35096	Group_IC2_id2011	LT222057	34258	35088	id_396	830
LT222057	37780	39640	Group_IC1_id2013	LT222057	38579	39589	id_397	1010
LT222057	52487	54730	Group_I(derived)_id2016	LT222057	52487	53365	id_398	878
LT222057	61978	63263	Group_IB_id2020	LT222057	61979	62986	id_399	1007
LT222057	73534	75882	Group_IB_id2028	LT222057	73536	74858	id_400	1322
LT222057	73534	75882	Group_IB_id2028	LT222057	75105	75770	id_401	665
LT222057	77286	78327	Group_IB_id2030	LT222057	77287	78120	id_402	833
LT222057	78347	79939	Group_IC2_id2031	LT222057	78977	79912	id_403	935
LT558140	43386	44740	Group_IB_id2036	LT558140	43388	44491	id_405	1103
LT558140	54548	56819	Group_IB(3')_id2044	LT558140	55841	56569	id_406	728
LT558140	69710	70869	Group_IB_id2045	LT558140	70488	70862	id_409	374
LT558140	94933	96214	Group_IB_id2047	LT558140	95150	95449	id_412	299
MH407470	21762	24045	Group_IB(5')_id2055	MH407470	23073	23471	id_415	398
MH407470	31276	33063	Group_I(derived)_id2058	MH407470	32189	32911	id_416	722
NC_10651	47892	49308	Group_IB_id2082	NC_10651	47782	48519	id_421	627
NC_12619	14020	15684	Group_IB_id2121	NC_12619	14535	15440	id_426	905
NC_13145	19223	20300	Group_ID_id2134	NC_13145	19697	20965	id_429	603
NC_13145	23764	25150	Group_IB_id2135	NC_13145	23714	24583	id_430	819
NC_13147	26743	29248	Group_ID_id2136	NC_13147	27976	28917	id_431	941
NC_13830	10815	12516	Group_I(derived)_id2145	NC_13830	12067	12180	id_432	113
NC_13933	6017	8568	Group_IB_id2153	NC_13933	6383	6913	id_434	530
NC_13933	21024	22110	Group_IB_id2163	NC_13933	21900	22532	id_435	210
NC_15400	19766	20851	Group_IB_id2203	NC_15400	20744	21226	id_438	107
NC_15814	19147	20476	Group_IB_id2213	NC_15814	19674	20822	id_441	802
NC_15814	20629	20886	Group_IA_id2214	NC_15814	19674	20822	id_441	193
NC_16955	41008	42172	Group_IB_id2270	NC_16955	41393	42655	id_449	779
NC_16955	42206	43206	Group_IB_id2271	NC_16955	41393	42655	id_449	449
NC_16957	36851	38158	Group_IB_id2277	NC_16957	37234	38523	id_450	924
NC_16957	38333	39494	Group_ID_id2278	NC_16957	37234	38523	id_450	190
NC_16957	38333	39494	Group_ID_id2278	NC_16957	38264	38431	id_451	98
NC_16957	41410	42574	Group_I(derived)_id2280	NC_16957	42501	42827	id_452	73
NC_16957	42815	45021	Group_IB_id2281	NC_16957	42501	42827	id_452	12
NC_17896	8206	9262	Group_IB_id2308	NC_17896	8394	9203	id_454	809
NC_20043	27191	28452	Group_ID_id2348	NC_20043	26785	27690	id_463	499
NC_20043	31610	32988	Group_IB_id2351	NC_20043	32188	33465	id_464	800
NC_20043	33011	34218	Group_IB_id2352	NC_20043	34200	35324	id_465	18
NC_20043	33011	34218	Group_IB_id2352	NC_20043	32188	33465	id_464	454
NC_20043	34295	35347	Group_IB_id2353	NC_20043	34200	35324	id_465	1029
NC_20148	10169	11615	Group_ID_id2360	NC_20148	11470	12504	id_466	145
NC_20148	11633	12064	Group_IB_id2361	NC_20148	11470	12504	id_466	431
NC_20148	12233	13376	Group_IB_id2362	NC_20148	11470	12504	id_466	271
NC_20148	45917	48765	Group_IB_id2368	NC_20148	45264	46139	id_468	222
NC_20353	17707	18200	Group_I(derived)_id2379	NC_20353	17740	19020	id_472	460
NC_20353	18219	19538	Group_I(derived)_id2380	NC_20353	17740	19020	id_472	801
NC_20353	19673	20550	Group_IB_id2381	NC_20353	19927	20727	id_473	623
NC_20353	20583	20998	Group_I(derived)_id2382	NC_20353	19927	20727	id_473	144
NC_20354	29523	32822	Group_IA(5')_id2399	NC_20354	32082	33173	id_475	740
NC_20354	32832	34173	Group_IB_id2400	NC_20354	32082	33173	id_475	341
NC_20368	35709	37067	Group_IB_id2410	NC_20368	36957	38156	id_481	110
NC_20368	37096	38574	Group_IB_id2411	NC_20368	36957	38156	id_481	1060
NC_20430	36258	38971	Group_ID_id2424	NC_20430	35710	36747	id_482	489
NC_20430	45882	48070	Group_I(derived)_id2430	NC_20430	46689	47078	id_483	389
NC_20430	52375	53959	Group_IB_id2432	NC_20430	51871	52866	id_484	491
NC_21436	45197	52866	Group_ID_id2453	NC_21436	45681	46715	id_491	1034
NC_21436	66338	70696	Group_IB_id2455	NC_21436	66745	67995	id_493	1250
NC_22154	19764	21091	Group_IB_id2494	NC_22154	20600	21511	id_502	491
NC_22154	21238	22685	Group_IB(3')_id2495	NC_22154	20600	21511	id_502	273
NC_22158	15682	17083	Group_IB_id2511	NC_22158	15038	16117	id_506	435
NC_22168	13362	14785	Group_IB_id2556	NC_22168	13131	14156	id_508	794
NC_22172	31352	33365	Group_IB_id2575	NC_22172	31679	32506	id_512	827
NC_22933	10217	11754	Group_IA(5')_id2611	NC_22933	9770	10615	id_517	398
NC_22933	16569	17706	Group_IB_id2613	NC_22933	17045	17962	id_519	661
NC_22933	28443	29573	Group_IB_id2614	NC_22933	28673	30040	id_520	900
NC_22933	29793	31114	Group_IC2_id2615	NC_22933	28673	30040	id_520	247
NC_23117	40663	41329	Group_IB_id2638	NC_23117	40498	40743	id_523	80
NC_23117	55866	57177	Group_ID_id2641	NC_23117	56870	57580	id_526	307
NC_23117	57318	59885	Group_ID_id2642	NC_23117	56870	57580	id_526	262
NC_23117	63809	67297	Group_ID_id2644	NC_23117	64677	65834	id_527	1157
NC_23117	73432	75360	Group_IB_id2647	NC_23117	74360	75163	id_528	803
NC_23128	47122	48219	Group_IB_id2670	NC_23128	47016	47876	id_538	754
NC_23128	50768	52993	Group_I(derived)_id2672	NC_23128	50682	52247	id_539	1479
NC_24555	15164	16403	Group_IB_id2694	NC_24555	16358	17077	id_544	45
NC_24555	16489	17766	Group_IB_id2695	NC_24555	16358	17077	id_544	588
NC_24944	2638	2973	Group_IA_id2710	NC_24944	2876	3823	id_547	97
NC_24944	3062	3384	Group_IB_id2711	NC_24944	2876	3823	id_547	322
NC_24944	18673	19869	Group_IA_id2716	NC_24944	19673	20314	id_549	196
NC_24944	19885	21098	Group_IB_id2717	NC_24944	19673	20314	id_549	429
NC_24944	19885	21098	Group_IB_id2717	NC_24944	20429	21811	id_550	669
NC_24944	21196	22432	Group_IB_id2718	NC_24944	20429	21811	id_550	615
NC_24944	21196	22432	Group_IB_id2718	NC_24944	21804	22574	id_551	628
NC_25200	32886	34946	Group_IB_id2731	NC_25200	32887	34617	id_562	1730
NC_25200	35228	38274	Group_IB_id2732	NC_25200	34969	35940	id_563	712
NC_25200	35228	38274	Group_IB_id2732	NC_25200	36714	37709	id_564	995
NC_25200	35228	38274	Group_IB_id2732	NC_25200	37283	37993	id_565	710
NC_25200	35228	38274	Group_IB_id2732	NC_25200	37965	38951	id_566	309
NC_25200	38524	49303	Group_ID_id2733	NC_25200	37965	38951	id_566	427
NC_25200	38524	49303	Group_ID_id2733	NC_25200	44822	45988	id_567	1166
NC_25200	38524	49303	Group_ID_id2733	NC_25200	46417	46851	id_568	434
NC_25928	47418	49661	Group_I(derived)_id2769	NC_25928	48055	48855	id_569	800
NC_25928	51042	52102	Group_IB_id2771	NC_25928	51658	53499	id_570	444
NC_25928	52376	54305	Group_ID_id2772	NC_25928	51658	53499	id_570	1123
NC_25928	56908	58193	Group_IB_id2773	NC_25928	57430	57882	id_573	452
NC_25928	61186	62560	Group_IB_id2776	NC_25928	62406	63143	id_574	154
NC_25928	62572	63573	Group_IB_id2777	NC_25928	62406	63143	id_574	571
NC_26782	46519	47594	Group_IB_id2798	NC_26782	47418	48296	id_590	176
NC_26782	56655	57728	Group_II_id2803	NC_26782	56909	57916	id_591	819
NC_26782	57805	58895	Group_IB_id2804	NC_26782	56909	57916	id_591	111
NC_26993	34299	37658	Group_IB_id2815	NC_26993	34290	35243	id_597	944
NC_26993	52130	53828	Group_IB_id2818	NC_26993	53621	54778	id_599	207
NC_26993	53906	56132	Group_IC1_id2819	NC_26993	53621	54778	id_599	872
NC_26993	61205	63133	Group_ID_id2823	NC_26993	61713	62789	id_600	1076
NC_26993	61205	63133	Group_ID_id2823	NC_26993	63084	63887	id_601	49
NC_26993	67213	68504	Group_IB_id2825	NC_26993	67151	68770	id_602	1291
NC_26993	68734	69927	Group_IB_id2826	NC_26993	67151	68770	id_602	36
NC_27188	29636	30726	Group_IB_id2848	NC_27188	29951	30781	id_603	775
NC_27188	30741	32059	Group_IB(3')_id2849	NC_27188	29951	30781	id_603	40
NC_27188	32106	33278	Group_II_id2850	NC_27188	33050	33934	id_604	228
NC_27188	33306	34340	Group_IB_id2851	NC_27188	33050	33934	id_604	628
NC_27188	38673	39964	Group_IC2_id2855	NC_27188	38791	39801	id_605	1010
NC_27188	85900	87437	Group_IB_id2858	NC_27188	85964	86866	id_611	902
NC_27509	435	1840	Group_IB_id2890	NC_27509	1548	2687	id_620	292
NC_27509	2338	3710	Group_IB_id2891	NC_27509	1548	2687	id_620	349
NC_27660	26888	28220	Group_IB_id2899	NC_27660	28045	29211	id_622	175
NC_27660	28624	29815	Group_IB_id2900	NC_27660	28045	29211	id_622	587
NC_29185	22393	23163	Group_IB_id2922	NC_29185	22181	23056	id_628	663
NC_29185	42757	43244	Group_IB_id2931	NC_29185	42731	43753	id_630	487
NC_29185	43377	43826	Group_IB(3')_id2932	NC_29185	42731	43753	id_630	376
NC_29396	9793	10999	Group_IB_id2945	NC_29396	10747	10941	id_634	194
NC_29396	20984	22292	Group_IC2_id2952	NC_29396	21075	21557	id_635	482
NC_29745	28272	31260	Group_ID_id2955	NC_29745	29382	29855	id_642	473
NC_29745	28272	31260	Group_ID_id2955	NC_29745	29896	30237	id_643	341
NC_29745	28272	31260	Group_ID_id2955	NC_29745	30350	30964	id_644	614
NC_29745	61335	75691	Group_IB_id2968	NC_29745	69504	70196	id_646	692
NC_30164	29868	31270	Group_ID_id2971	NC_30164	29052	30470	id_648	602
NC_30206	3735	4862	Group_IB_id2979	NC_30206	3915	4442	id_652	527
NC_30206	35545	38839	Group_ID_id2982	NC_30206	35621	36484	id_655	863
NC_30206	44472	46057	Group_IB(3')_id2983	NC_30206	45582	45893	id_656	311
NC_30252	19379	21323	Group_IB_id2991	NC_30252	20182	21072	id_661	890
NC_30252	26744	29775	Group_IA_id2992	NC_30252	27151	27906	id_662	755
NC_30252	26744	29775	Group_IA_id2992	NC_30252	29167	29997	id_663	608
NC_30252	29968	31197	Group_IB_id2993	NC_30252	29167	29997	id_663	29
NC_30252	35437	36687	Group_IB_id2996	NC_30252	35545	35853	id_666	308
NC_30252	37986	39242	Group_ID_id2998	NC_30252	38301	38618	id_667	317
NC_30252	45331	46911	Group_IB_id3003	NC_30252	46250	47113	id_668	661
NC_30252	52518	53884	Group_I(derived)_id3004	NC_30252	53653	54921	id_669	231
NC_30522	202	1679	Group_I(derived)_id3006	NC_30522	1122	1874	id_674	557
NC_30522	1767	3143	Group_II_id3007	NC_30522	1122	1874	id_674	107
NC_30522	4275	5648	Group_ID_id3009	NC_30522	4275	5309	id_675	1034
NC_30522	15041	17964	Group_IB_id3012	NC_30522	17802	18689	id_676	162
NC_30522	18092	19251	Group_IC2_id3013	NC_30522	17802	18689	id_676	597
NC_30522	19420	22062	Group_IB_id3014	NC_30522	20313	21140	id_677	827
NC_30522	23507	26153	Group_IB(3')_id3016	NC_30522	23509	24798	id_678	1289
NC_30522	27834	29157	Group_I(derived)_id3018	NC_30522	27836	29140	id_679	1304
NC_30522	29213	32961	Group_IB(3')_id3019	NC_30522	29968	30849	id_680	881
NC_30522	29213	32961	Group_IB(3')_id3019	NC_30522	30029	31009	id_681	980
NC_30522	33118	35874	Group_IC2_id3020	NC_30522	35438	36403	id_682	436
NC_30522	44075	47551	Group_IB_id3022	NC_30522	45896	46831	id_683	935
NC_30522	58075	60636	Group_IC2_id3024	NC_30522	59389	60258	id_685	869
NC_30523	32440	34013	Group_IC2_id3036	NC_30523	33119	33922	id_686	803
NC_30524	1872	3245	Group_ID_id3038	NC_30524	1881	2933	id_705	1052
NC_30524	17661	20417	Group_IC2_id3044	NC_30524	18217	19521	id_708	1304
NC_30636	16945	18165	Group_IB_id3057	NC_30636	17662	18465	id_721	503
NC_30636	18279	19336	Group_IB_id3058	NC_30636	17662	18465	id_721	186
NC_30636	18279	19336	Group_IB_id3058	NC_30636	19115	20401	id_722	221
NC_31384	21494	22524	Group_IB_id3084	NC_31384	21462	22715	id_734	1030
NC_32063	32746	35140	Group_II_id3135	NC_32063	34297	34632	id_745	335
NC_32063	32746	35140	Group_II_id3135	NC_32063	34468	35553	id_746	672
NC_32063	35419	37354	Group_IC1_id3136	NC_32063	34468	35553	id_746	134
NC_32063	39901	41199	Group_IB(5')_id3137	NC_32063	40195	41649	id_747	1004
NC_32063	41347	43479	Group_ID_id3138	NC_32063	40195	41649	id_747	302
NC_32063	56399	58716	Group_IB_id3145	NC_32063	57767	58531	id_748	764
NC_32064	34741	36678	Group_ID_id3151	NC_32064	36150	37247	id_757	528
NC_32064	45633	46836	Group_IB_id3155	NC_32064	45348	46214	id_758	581
NC_32064	55119	55788	Group_IB_id3160	NC_32064	55683	56048	id_759	105
NC_32064	55858	58174	Group_IB_id3161	NC_32064	55683	56048	id_759	190
NC_34659	37563	38632	Group_IC2_id3188	NC_34659	38078	39472	id_777	554
NC_34659	38894	40306	Group_IC2_id3189	NC_34659	38078	39472	id_777	578
NC_34786	43175	44445	Group_IB_id3229	NC_34786	43356	44258	id_781	902
NC_34786	48022	50606	Group_IB_id3233	NC_34786	48989	49720	id_782	731
NC_35155	42426	44273	Group_IB(5')_id3253	NC_35155	43472	44443	id_793	801
NC_35254	2263	3503	Group_IB_id3265	NC_35254	3072	4367	id_795	431
NC_35254	4159	5292	Group_IB_id3266	NC_35254	3072	4367	id_795	208
NC_35254	4159	5292	Group_IB_id3266	NC_35254	5047	6183	id_796	245
NC_35254	5688	6693	Group_IB_id3267	NC_35254	5047	6183	id_796	495
NC_35254	18573	19859	Group_IB_id3272	NC_35254	18929	19843	id_797	914
NC_35636	14999	16172	Group_IB_id3282	NC_35636	15233	15994	id_814	761
NC_36340	19153	20427	Group_IB(3')_id3340	NC_36340	18872	19897	id_829	744
NC_36376	28588	29647	Group_IB_id3358	NC_36376	29463	30536	id_840	184
NC_36376	29899	31435	Group_I(derived)_id3359	NC_36376	29463	30536	id_840	637
NC_36999	381	1836	Group_IB_id3393	NC_36999	1591	2889	id_846	245
NC_36999	2066	3235	Group_IB_id3394	NC_36999	1591	2889	id_846	823
NC_36999	11091	12377	Group_IA_id3400	NC_36999	11707	13944	id_847	670
NC_37233	25827	27746	Group_IC2_id3403	NC_37233	26338	27147	id_850	809
NC_37756	19719	20981	Group_IB_id3434	NC_37756	19599	20630	id_853	911
NC_37757	210	1575	Group_IB_id3435	NC_37757	211	1257	id_861	1046
NC_37757	11973	13130	Group_I(derived)_id3444	NC_37757	12654	13577	id_862	476
NC_37757	13265	14405	Group_IB_id3445	NC_37757	12654	13577	id_862	312
NC_37775	210	1504	Group_IB_id3465	NC_37775	211	1251	id_865	1040
NC_37936	210	1481	Group_IB_id3482	NC_37936	211	1197	id_870	986
NC_37936	4658	7225	Group_IB(3')_id3486	NC_37936	5675	6028	id_871	353
NC_37937	210	1482	Group_IB_id3500	NC_37937	211	1197	id_876	986
NC_37937	12338	13618	Group_IB_id3508	NC_37937	12729	13622	id_877	889
NC_37938	279	2840	Group_IA_id3514	NC_37938	211	1197	id_883	918
NC_37938	4291	6887	Group_IB(3')_id3516	NC_37938	4335	5492	id_884	1157
NC_37938	12002	13200	Group_IB_id3521	NC_37938	12339	13232	id_885	861
NC_37938	13228	14287	Group_IB_id3522	NC_37938	12339	13232	id_885	4
NC_39372	2555	3563	Group_IB_id3573	NC_39372	3469	4092	id_897	94
NC_39372	3789	5027	Group_IB_id3574	NC_39372	3469	4092	id_897	303
NC_39440	39463	40568	Group_IB_id3576	NC_39440	39991	41523	id_901	577
NC_39440	40717	42276	Group_IB_id3577	NC_39440	39991	41523	id_901	806
NC_39440	42496	44192	Group_IB_id3578	NC_39440	42571	42861	id_902	290
NC_39655	26783	28444	Group_II_id3635	NC_39655	26867	27817	id_908	950
NC_39722	786	1903	Group_IB_id3644	NC_39722	1496	3610	id_913	407
NC_39722	2073	3081	Group_IB_id3645	NC_39722	1496	3610	id_913	1008
NC_39722	3307	5080	Group_IB_id3646	NC_39722	1496	3610	id_913	303
NC_40008	43642	46585	Group_IA_id3693	NC_40008	46438	46770	id_926	147
NC_40165	32996	34151	Group_IB_id3714	NC_40165	32389	33216	id_935	220
NC_40967	22911	23960	Group_IB_id3734	NC_40967	23831	24712	id_941	129
NC_40967	24021	25073	Group_IA_id3735	NC_40967	23831	24712	id_941	691
NC_41248	5522	7152	Group_IC2_id3759	NC_41248	6409	7068	id_951	659
NC_41248	36888	52260	Group_ID_id3765	NC_41248	35982	36923	id_953	35
NC_41248	36888	52260	Group_ID_id3765	NC_41248	41141	42814	id_954	1673
NC_41248	36888	52260	Group_ID_id3765	NC_41248	44470	45168	id_955	698
NC_41248	56097	57903	Group_ID_id3769	NC_41248	56226	57107	id_956	881
NC_41248	56097	57903	Group_ID_id3769	NC_41248	57484	57849	id_957	365
NC_41248	58149	58601	Group_IC2_id3770	NC_41248	57946	58257	id_958	108
NC_41248	62700	64367	Group_ID_id3771	NC_41248	63431	64753	id_960	936
NC_41248	64499	66623	Group_IC2_id3772	NC_41248	63431	64753	id_960	254
NC_41248	68212	70576	Group_I(derived)_id3774	NC_41248	70136	70426	id_961	290
NC_41248	80420	81700	Group_IB_id3776	NC_41248	80856	81500	id_963	644
NC_41248	81830	85007	Group_IB_id3777	NC_41248	82928	83074	id_964	146
NC_41248	149394	150138	Group_IB_id3779	NC_41248	149753	151018	id_969	385
NC_41444	61	3232	Group_II_id3792	NC_41444	394	1392	id_987	998
NC_41444	3266	5682	Group_IB_id3793	NC_41444	5117	5989	id_988	565
NC_41444	5814	7103	Group_IB_id3794	NC_41444	5117	5989	id_988	175
NC_41444	10101	13644	Group_IB_id3797	NC_41444	10686	11447	id_989	761
NC_41444	15107	17327	Group_IB_id3799	NC_41444	15075	15368	id_990	261
NC_41444	27377	30088	Group_II_id3804	NC_41444	27537	27674	id_991	137
NC_41444	27377	30088	Group_II_id3804	NC_41444	29658	29846	id_992	188
NC_41448	8041	9537	Group_IC2_id3815	NC_41448	8572	9732	id_1000	965
NC_41448	9607	10578	Group_IB_id3816	NC_41448	8572	9732	id_1000	125
NC_41448	9607	10578	Group_IB_id3816	NC_41448	10101	12026	id_1001	477
NC_41448	10813	14659	Group_I(derived)_id3817	NC_41448	10101	12026	id_1001	1213
NC_41448	24232	25484	Group_IB_id3818	NC_41448	24188	24931	id_1005	699
NC_41448	28068	30233	Group_IA_id3820	NC_41448	29296	29874	id_1006	578
NC_41448	70737	72128	Group_I(derived)_id3839	NC_41448	71353	72294	id_1009	775
NC_41555	28804	31537	Group_I(derived)_id3861	NC_41555	30395	31369	id_1029	974
NC_41555	37541	40775	Group_IC2_id3864	NC_41555	38201	39475	id_1030	1274
NC_41555	37541	40775	Group_IC2_id3864	NC_41555	40198	41130	id_1031	577
NC_41555	40810	41900	Group_I(derived)_id3865	NC_41555	40198	41130	id_1031	320
NC_42183	766	2070	Group_IB_id3876	NC_42183	1858	2094	id_1034	212
NC_42183	2140	3529	Group_IB(3')_id3877	NC_42183	2098	2457	id_1035	317
NC_42183	3635	4859	Group_IB_id3878	NC_42183	3737	4525	id_1036	788
NC_42219	235	2103	Group_IB_id3890	NC_42219	767	1741	id_1048	974
NC_42231	29426	31213	Group_IB(3')_id3913	NC_42231	30878	31276	id_1056	335
NC_42231	31271	33529	Group_I(derived)_id3914	NC_42231	30878	31276	id_1056	5
NC_42231	36611	39055	Group_IB_id3917	NC_42231	37615	38337	id_1057	722
NC_42231	73266	74933	Group_I(derived)_id3923	NC_42231	74214	74819	id_1058	605
NC_42698	3133	4793	Group_IB_id3932	NC_42698	4156	4749	id_1061	593
NC_42771	13328	14809	Group_IB_id3975	NC_42771	13994	14542	id_1071	548
NC_42771	14860	15900	Group_I(derived)_id3976	NC_42771	15833	16507	id_1072	67
NC_42771	16056	17445	Group_IB_id3977	NC_42771	15833	16507	id_1072	451
NC_42947	399	2837	Group_IB(3')_id3995	NC_42947	208	1206	id_1077	807
NC_42947	399	2837	Group_IB(3')_id3995	NC_42947	211	1299	id_1078	900
NC_42947	5839	9486	Group_IB_id3998	NC_42947	5946	6872	id_1079	926
NC_42947	13245	15285	Group_II_id4000	NC_42947	13678	14751	id_1080	1073
NC_42947	15318	16706	Group_IB_id4001	NC_42947	16057	16998	id_1081	649
NC_42947	16752	18558	Group_IB_id4002	NC_42947	17489	18292	id_1082	803
NC_42947	16752	18558	Group_IB_id4002	NC_42947	16057	16998	id_1081	246
NC_44121	31755	33376	Group_ID_id4030	NC_44121	32872	33324	id_1092	452
NC_44121	33605	34914	Group_IA(5')_id4031	NC_44121	33636	34001	id_1093	365
NC_44121	47595	50064	Group_IB_id4035	NC_44121	48867	49301	id_1094	434
NC_44675	62178	63823	Group_IB_id4056	NC_44675	62621	62935	id_1107	314
NC_44676	37404	38571	Group_ID_id4074	NC_44676	38093	38980	id_1110	478
NC_44676	38581	39867	Group_IB_id4075	NC_44676	38093	38980	id_1110	399
NC_44676	43386	44716	Group_ID_id4076	NC_44676	43440	44456	id_1111	1016
NC_44963	21599	22940	Group_IC2_id4108	NC_44963	21302	22189	id_1119	590
NC_44963	27807	29382	Group_IC2_id4112	NC_44963	28745	29710	id_1120	637
NC_44963	29482	31467	Group_IC1_id4113	NC_44963	28745	29710	id_1120	228
NC_45185	22901	24316	Group_IB(5')_id4141	NC_45185	22968	23849	id_1122	881
NC_45185	27717	29287	Group_IC2_id4144	NC_45185	28782	29354	id_1123	505
NC_45185	29387	31372	Group_IC1_id4145	NC_45185	30057	31391	id_1124	1315
NC_45185	56662	57982	Group_ID_id4156	NC_45185	57178	58149	id_1125	804
NC_45185	66119	67384	Group_IB_id4162	NC_45185	66951	68201	id_1126	433
NC_45185	67435	68539	Group_IC2_id4163	NC_45185	66951	68201	id_1126	766
NC_45200	1719	3147	Group_IB(3')_id4181	NC_45200	2493	3029	id_1129	536
NC_45200	67266	68633	Group_IB_id4190	NC_45200	66121	67371	id_1136	105
NC_45201	6173	7220	Group_IB_id4196	NC_45201	6647	7594	id_1139	573
NC_45201	7300	11059	Group_II_id4197	NC_45201	6647	7594	id_1139	294
NC_45203	704	1445	Group_ID_id4207	NC_45203	208	1254	id_1140	550
NC_45229	11287	14818	Group_IB_id4218	NC_45229	11429	12022	id_1142	593
NC_45397	47013	48780	Group_ID_id4227	NC_45397	47013	48149	id_1152	1136
NC_46566	75343	76524	Group_IA_id4297	NC_46566	76146	77048	id_1182	378
NC_46566	76558	77563	Group_I(derived)_id4298	NC_46566	76146	77048	id_1182	490
NC_46567	28625	30485	Group_IC1_id4308	NC_46567	29297	30127	id_1183	830
NC_46567	46914	49155	Group_IB_id4312	NC_46567	49040	49735	id_1186	115
NC_46567	49253	50519	Group_ID_id4313	NC_46567	49040	49735	id_1186	482
NC_46567	51870	53798	Group_IB_id4315	NC_46567	52367	53245	id_1187	878
NC_46567	59761	61135	Group_IB_id4318	NC_46567	60694	61638	id_1188	441
NC_46567	61147	62148	Group_IB_id4319	NC_46567	60694	61638	id_1188	491
NC_46567	64662	65844	Group_IB_id4322	NC_46567	64894	65910	id_1189	950
NC_46567	65878	66883	Group_IB_id4323	NC_46567	64894	65910	id_1189	32
NC_46734	24832	27262	Group_IC2_id4332	NC_46734	24799	25629	id_1197	797
NC_46734	24832	27262	Group_IC2_id4332	NC_46734	27208	28488	id_1198	54
NC_46734	27537	29303	Group_IC1_id4333	NC_46734	27208	28488	id_1198	951
NC_46734	29363	31302	Group_IC1_id4334	NC_46734	29424	30434	id_1199	1010
NC_46734	45653	46960	Group_IB_id4338	NC_46734	46914	47792	id_1200	46
NC_46734	46997	50358	Group_IC2_id4339	NC_46734	46914	47792	id_1200	795
NC_46734	66341	68419	Group_IC2_id4345	NC_46734	67043	68365	id_1201	1322
NC_46734	70765	72098	Group_IC2_id4348	NC_46734	70815	71648	id_1202	833
NC_46734	74591	76921	Group_IC2_id4350	NC_46734	75573	76481	id_1203	908
NC_47289	17360	18645	Group_IA_id4361	NC_47289	18509	19480	id_1223	136
NC_47289	21770	23861	Group_IB_id4363	NC_47289	23817	24704	id_1224	44
NC_47289	24069	25258	Group_ID_id4364	NC_47289	23817	24704	id_1224	635
NC_47289	28197	29365	Group_IB_id4366	NC_47289	28291	28524	id_1225	233
NC_47289	29382	30890	Group_IB_id4367	NC_47289	30834	32096	id_1226	56
NC_47289	31208	32148	Group_IB_id4368	NC_47289	30834	32096	id_1226	888
NC_47289	34535	36759	Group_IB_id4370	NC_47289	35272	36060	id_1227	788
NC_49089	1165	2759	Group_IB_id4381	NC_49089	1211	1450	id_1235	239
NC_49125	7725	10346	Group_IA_id4404	NC_49125	7866	9131	id_1237	1265
NC_49125	10383	13241	Group_IB_id4405	NC_49125	12171	12737	id_1238	566
NC_49125	13303	15016	Group_IB_id4406	NC_49125	13256	13720	id_1239	417
NC_49125	13303	15016	Group_IB_id4406	NC_49125	14164	14337	id_1240	173
NC_50041	7701	9279	Group_ID_id4426	NC_50041	7725	9659	id_1245	1554
NC_50041	9392	10866	Group_I(derived)_id4427	NC_50041	7725	9659	id_1245	267
NC_50172	10604	13500	Group_II_id4446	NC_50172	11561	12364	id_1252	803
NC_50172	13643	15210	Group_IA_id4447	NC_50172	13951	14781	id_1253	830
NC_50303	32281	32798	Group_II_id4478	NC_50303	32348	34003	id_1259	450
NC_50339	10949	13254	Group_II_id4531	NC_50339	11945	12976	id_1262	1031
NC_50375	4708	7310	Group_II_id4619	NC_50375	6075	7190	id_1268	1115
NC_50375	9938	25211	Group_II_id4621	NC_50375	17620	19272	id_1269	1652
NC_50846	14894	17378	Group_II_id4893	NC_50846	14940	16163	id_1280	1223
NC_50862	58562	62316	Group_IB_id4916	NC_50862	62221	62400	id_1283	95
NC_51483	49094	50151	Group_I(derived)_id4927	NC_51483	49724	50620	id_1289	427
NC_51483	50425	52433	Group_IB_id4928	NC_51483	49724	50620	id_1289	195
NC_51483	50425	52433	Group_IB_id4928	NC_51483	50997	51581	id_1290	584
NC_6077	29762	31222	Group_I(derived)_id4973	NC_6077	29204	30043	id_1296	281
NC_6077	29762	31222	Group_I(derived)_id4973	NC_6077	30148	30489	id_1297	341
NC_7935	47128	49262	Group_IB_id5009	NC_7935	48375	49151	id_1305	776
NW_20311997	26908	28075	Group_IC1_id5038	NW_20311997	26908	27801	id_1322	893
NW_20311997	28400	30179	Group_IC2_id5039	NW_20311997	28862	30142	id_1323	1280
NW_20311997	30279	32152	Group_IB_id5040	NW_20311997	31100	32101	id_1324	1001
NW_20311997	41535	42772	Group_IB_id5043	NW_20311997	41535	42410	id_1325	875
NW_20311997	46808	48105	Group_IB(3')_id5045	NW_20311997	46809	47828	id_1326	1019
NW_20311997	56486	58816	Group_IA(5')_id5052	NW_20311997	56488	57810	id_1327	1322
NW_20311997	56486	58816	Group_IA(5')_id5052	NW_20311997	58048	58359	id_1328	311
NW_20311997	56486	58816	Group_IA(5')_id5052	NW_20311997	58489	58791	id_1329	302

## Sheet: hnh overlaps
accession	intron_start	intron_end	intron_id	accession	heg_start	heg_end	heg_id	overlap_size
CP025327	77121	80335	Group_IB_id1697	CP025327	77240	80335	id_2	3095
NC_16130	12748	14056	Group_IB_id2237	NC_16130	13095	15923	id_3	961
NC_16130	14085	15460	Group_IB_id2238	NC_16130	13095	15923	id_3	1375
NC_16130	15607	16883	Group_ID_id2239	NC_16130	13095	15923	id_3	316
NC_50304	8842	11710	Group_II_id4482	NC_50304	10604	13390	id_10	1106
NC_50304	11945	13345	Group_ID_id4483	NC_50304	10604	13390	id_10	1400
NC_50378	9199	11409	Group_IB_id4672	NC_50378	9938	12775	id_12	1471
NC_50378	11588	14138	Group_II_id4673	NC_50378	9938	12775	id_12	1187
NC_50380	37940	38411	Group_II_id4716	NC_50380	37949	40810	id_13	462
NC_50380	38447	39365	Group_II_id4717	NC_50380	37949	40810	id_13	918
NC_50380	39509	41514	Group_IB_id4718	NC_50380	37949	40810	id_13	1301

## Sheet: laglidadg overlaps
accession	intron_start	intron_end	intron_id	accession	heg_start	heg_end	heg_id	overlap_size
AP014607	12446	13989	Group_I(derived)_id1	AP014607	12447	13553	id_1	1106
AP014607	14313	16200	Group_ID_id2	AP014607	14315	15325	id_2	1010
AP014607	16212	17618	Group_IB_id3	AP014607	16212	17378	id_3	1166
AP014607	17799	18992	Group_IB(5')_id4	AP014607	17799	18839	id_4	1040
AP018713	8002	9074	Group_IB(3')_id5	AP018713	8002	8994	id_5	992
AP018713	9282	10692	Group_IB_id6	AP018713	9282	10640	id_6	1358
CM001579	37193	38560	Group_IB_id8	CM001579	37633	38559	id_8	926
CM001579	38823	40666	Group_ID_id9	CM001579	39636	40664	id_9	1028
CM001579	41136	43643	Group_IB(3')_id10	CM001579	42597	43643	id_10	1046
CM001753	28525	29904	Group_IB_id12	CM001753	28525	29655	id_17	1130
CM001753	37611	38969	Group_IB_id17	CM001753	37611	38903	id_18	1292
CM001753	44545	46341	Group_IB_id19	CM001753	45371	46279	id_19	908
CM001753	46395	47583	Group_IB_id20	CM001753	46397	47278	id_20	881
CM001753	49085	50288	Group_IB_id21	CM001753	49085	50056	id_21	971
CM001753	50330	51609	Group_IB_id22	CM001753	50331	51218	id_22	887
CM001753	51715	52969	Group_IB_id23	CM001753	51716	52861	id_23	1145
CM001753	53451	54584	Group_IB_id24	CM001753	53451	54500	id_24	1049
CM001823	19001	20515	Group_IB_id28	CM001823	19001	20008	id_26	1007
CM001823	20996	22008	Group_IB_id29	CM001823	20996	21949	id_27	953
CM001823	22260	23623	Group_IB_id30	CM001823	22261	23181	id_28	920
CM001823	23760	25326	Group_I(derived)_id31	CM001823	24113	24640	id_29	527
CM001823	37795	39198	Group_IB(3')_id34	CM001823	37795	38637	id_30	842
CM001823	39276	40897	Group_IB_id35	CM001823	39277	40323	id_31	1046
CM001823	41148	42564	Group_IA_id36	CM001823	41148	42308	id_32	1160
CM002878	15312	16733	Group_IB_id39	CM002878	15841	16731	id_36	890
CM003773	23148	24311	Group_IB_id43	CM003773	23150	24037	id_38	887
CM004311	15157	16166	Group_IB_id44	CM004311	15157	16107	id_41	950
CM004311	16347	17819	Group_IB_id45	CM004311	16347	17387	id_42	1040
CM004311	18027	19667	Group_I(derived)_id46	CM004311	18436	19257	id_43	821
CM004311	33896	35299	Group_IB(3')_id49	CM004311	33896	34738	id_45	842
CM004311	35377	37073	Group_IB_id50	CM004311	35378	36424	id_46	1046
CM004311	37324	38970	Group_IA_id51	CM004311	37560	38714	id_47	1154
CM004385	13661	15135	Group_IB_id55	CM004385	14335	14667	id_51	332
CM004385	15282	16614	Group_ID_id56	CM004385	15283	16440	id_52	1157
CM004385	16938	18423	Group_IB_id57	CM004385	16940	17935	id_53	995
CM004385	18751	19920	Group_IB_id59	CM004385	18752	19831	id_54	1079
CM004385	20057	21353	Group_I(derived)_id60	CM004385	20317	21063	id_55	746
CM004385	21594	22339	Group_IB_id61	CM004385	21594	22124	id_56	530
CM004385	33214	34449	Group_IB_id65	CM004385	33206	34255	id_57	1041
CM004385	34657	35960	Group_IB_id66	CM004385	34657	35892	id_58	1235
CM004508	28770	31763	Group_IA_id67	CM004508	29015	30010	id_69	995
CM004508	28770	31763	Group_IA_id67	CM004508	30745	31761	id_70	1016
CM004508	32185	33366	Group_I(derived)_id68	CM004508	32419	33366	id_71	947
CM004508	42730	44079	Group_IC2_id71	CM004508	43062	44078	id_72	1016
CM004508	46181	47663	Group_IB_id72	CM004508	46364	47209	id_73	845
CM004508	53395	54705	Group_ID_id74	CM004508	53744	54703	id_75	959
CM004508	56356	57977	Group_IC2_id76	CM004508	56383	57639	id_76	1256
CM007644	5530	6585	Group_ID_id79	CM007644	5893	6585	id_80	692
CM007644	34255	35463	Group_IB_id82	CM007644	34257	35321	id_81	1064
CM007644	35557	36772	Group_IB_id83	CM007644	35559	36374	id_82	815
CM007644	36784	37768	Group_IB_id84	CM007644	36784	37713	id_83	929
CM007644	37780	38944	Group_IB_id85	CM007644	37781	38620	id_84	839
CM007644	39081	40193	Group_I(derived)_id86	CM007644	39081	40163	id_85	1082
CM007644	40227	41242	Group_IB_id87	CM007644	40227	41150	id_86	923
CM007644	41450	42538	Group_IA_id88	CM007644	41450	42280	id_87	830
CM007981	15209	16722	Group_IB_id91	CM007981	15209	16216	id_90	1007
CM007981	17203	18212	Group_IB_id92	CM007981	17203	18153	id_91	950
CM007981	18464	19828	Group_IB_id93	CM007981	18465	19385	id_92	920
CM007981	19965	21534	Group_I(derived)_id94	CM007981	20374	21162	id_93	788
CM007981	35707	37110	Group_IB(3')_id97	CM007981	35707	36549	id_95	842
CM007981	37188	38810	Group_IB_id98	CM007981	37189	38235	id_96	1046
CM007981	39061	40477	Group_IA_id99	CM007981	39061	40221	id_97	1160
CM008094	7587	9019	Group_IB(3')_id101	CM008094	7587	8675	id_101	1088
CM008094	9166	10357	Group_IB_id102	CM008094	9167	10297	id_102	1130
CM008094	10681	12159	Group_ID_id103	CM008094	10683	11681	id_103	998
CM008199	13334	18011	Group_ID_id107	CM008199	13334	14272	id_104	938
CM008199	13334	18011	Group_ID_id107	CM008199	17212	17955	id_106	743
CM008199	13334	18011	Group_ID_id107	CM008199	15775	16851	id_105	1076
CM008199	18099	19321	Group_IB_id108	CM008199	18099	19271	id_107	1172
CM008199	19382	20581	Group_IB_id109	CM008199	19894	20484	id_108	590
CM008199	20615	21618	Group_IB_id110	CM008199	20615	21580	id_109	965
CM008199	24236	25361	Group_IB_id112	CM008199	24236	25306	id_110	1070
CM008199	37496	39165	Group_IC2_id114	CM008199	37496	38899	id_112	1403
CM008199	42070	45150	Group_II_id116	CM008199	42613	43329	id_113	716
CM008199	42070	45150	Group_II_id116	CM008199	43536	43859	id_114	323
CM008199	45368	47999	Group_II_id117	CM008199	47135	47533	id_115	398
CM008199	69271	72050	Group_IC2_id124	CM008199	69272	70282	id_116	1010
CM008199	69271	72050	Group_IC2_id124	CM008199	70508	71734	id_117	1226
CM008199	74391	76619	Group_IB_id127	CM008199	75421	76479	id_118	1058
CM008199	80226	81656	Group_II_id128	CM008199	80226	81479	id_119	1253
CM008199	102994	105329	Group_II_id132	CM008199	102994	103947	id_120	953
CM008199	102994	105329	Group_II_id132	CM008199	104353	105249	id_121	896
CM008263	61089	62390	Group_IB_id140	CM008263	61090	62019	id_140	929
CM008263	67213	68644	Group_IB_id145	CM008263	67215	68129	id_141	914
CM008263	68653	69651	Group_IB_id146	CM008263	68653	69597	id_142	944
CM008263	69666	70810	Group_IB_id147	CM008263	69667	70695	id_143	1028
CM008263	78564	79602	Group_IB_id156	CM008263	78564	79289	id_144	725
CM008263	79621	81032	Group_IB_id157	CM008263	79621	80748	id_145	1127
CM008263	105846	107137	Group_IA_id170	CM008263	106495	106857	id_149	362
CM008263	107151	109387	Group_IB_id171	CM008263	107294	107878	id_150	584
CM008263	110140	112330	Group_IB_id173	CM008263	111163	112053	id_151	890
CM008263	112367	114367	Group_IA_id174	CM008263	112367	113836	id_152	1469
CM008263	114396	115811	Group_IB_id175	CM008263	114398	115177	id_153	779
CM008299	24343	25352	Group_IB_id178	CM008299	24343	25257	id_158	914
CM008827	5431	6556	Group_IB_id180	CM008827	5431	6402	id_159	971
CM009485	84831	86090	Group_IA_id184	CM009485	84935	86089	id_162	1154
CM009486	59421	60594	Group_II_id187	CM009486	59477	60433	id_163	956
CM009486	60695	63546	Group_IA_id188	CM009486	60801	61721	id_164	920
CM009486	66554	67813	Group_IB(3')_id190	CM009486	66658	67812	id_165	1154
CM009895	13569	14593	Group_ID_id192	CM009895	13569	14492	id_166	923
CM009895	22060	23121	Group_IB_id194	CM009895	22061	23050	id_167	989
CM010346	1878	2887	Group_IB_id195	CM010346	1973	2887	id_169	914
CM010605	1161	3122	Group_IB_id196	CM010605	1839	2918	id_172	1079
CM012197	6814	7822	Group_IB_id197	CM012197	6814	7641	id_173	827
CM012224	7307	9603	Group_IA_id199	CM012224	7877	8182	id_176	305
CM012224	7307	9603	Group_IA_id199	CM012224	8638	9000	id_177	362
CM012224	10493	11597	Group_IB_id200	CM012224	10589	11596	id_178	1007
CM012224	11614	12808	Group_IB_id201	CM012224	11923	12717	id_179	794
CM016889	9955	11974	Group_IB_id204	CM016889	11083	11973	id_180	890
CM017010	1311	2662	Group_ID_id207	CM017010	1311	2168	id_181	857
CM017010	11121	12973	Group_IB_id211	CM017010	11659	12750	id_182	1091
CM017010	13055	15113	Group_IC2_id212	CM017010	13055	14338	id_183	1283
CM017010	44357	45871	Group_IB(3')_id218	CM017010	44357	44872	id_184	515
CM017010	44357	45871	Group_IB(3')_id218	CM017010	45001	45708	id_185	707
CM017010	84552	85858	Group_ID_id220	CM017010	84975	85460	id_188	485
CM017010	85950	87265	Group_IB_id221	CM017010	86787	87110	id_189	323
CM017010	87280	88472	Group_IB_id222	CM017010	87281	88357	id_190	1076
CM017010	88702	89866	Group_IB_id223	CM017010	88702	89739	id_191	1037
CM017010	89961	93881	Group_IB_id224	CM017010	89963	90862	id_192	899
CM017010	89961	93881	Group_IB_id224	CM017010	91997	93463	id_193	1466
CM017010	95398	96729	Group_IB_id226	CM017010	95398	96696	id_194	1298
CM017010	97865	99875	Group_IB_id228	CM017010	97865	98893	id_195	1028
CM017010	101630	102906	Group_IA_id230	CM017010	101631	102485	id_196	854
CM017010	104445	105933	Group_IB_id232	CM017010	104445	105296	id_197	851
CM017819	17562	19857	Group_ID_id236	CM017819	17911	19746	id_206	1835
CM017819	23826	24886	Group_IB_id239	CM017819	23861	24886	id_207	1025
CM017819	24905	26032	Group_IB_id240	CM017819	25193	26032	id_208	839
CM017819	27617	28622	Group_I(derived)_id242	CM017819	27660	28622	id_209	962
CM017819	28702	31139	Group_IB_id243	CM017819	28784	29131	id_210	347
CM017819	31230	32297	Group_IB_id244	CM017819	31298	32296	id_211	998
CM017819	32315	34656	Group_IB_id245	CM017819	33778	34656	id_213	878
CM017819	32315	34656	Group_IB_id245	CM017819	32362	33240	id_212	878
CM017819	36351	38696	Group_IC1_id248	CM017819	36473	37048	id_214	575
CM017819	38772	40310	Group_IB_id249	CM017819	38985	39824	id_215	839
CM017819	44789	47429	Group_IC2_id250	CM017819	44911	46143	id_217	1232
CM017819	44789	47429	Group_IC2_id250	CM017819	46367	47428	id_218	1061
CM017819	88814	90315	Group_ID_id254	CM017819	88814	89566	id_223	752
CM017819	88814	90315	Group_ID_id254	CM017819	89739	90251	id_224	512
CM017819	90547	92954	Group_ID_id255	CM017819	91762	92601	id_225	839
CM017819	93385	94907	Group_ID_id256	CM017819	93387	94535	id_226	1148
CM017819	95474	96929	Group_IA_id257	CM017819	95868	96551	id_227	683
CM017819	109408	112538	Group_IB_id258	CM017819	109700	110536	id_228	836
CM017819	109408	112538	Group_IB_id258	CM017819	110873	111610	id_229	737
CM017819	119102	120312	Group_IC2_id263	CM017819	119104	119988	id_230	884
CM017819	120329	121375	Group_IC2_id264	CM017819	120330	121289	id_231	959
CM017819	128483	129839	Group_IB_id266	CM017819	128483	129790	id_233	1307
CM017819	138367	141305	Group_IC2_id269	CM017819	138798	139766	id_234	968
CM017819	145310	146765	Group_I(derived)_id270	CM017819	145688	146371	id_235	683
CM017832	9732	12670	Group_IC2_id273	CM017832	10163	11131	id_252	968
CM017832	16675	18130	Group_IC2_id274	CM017832	17053	17736	id_253	683
CM017832	18697	20219	Group_IB_id275	CM017832	19069	20217	id_254	1148
CM017832	20650	23057	Group_IB_id276	CM017832	21003	21842	id_255	839
CM017832	23289	24789	Group_IB_id277	CM017832	23353	23925	id_256	572
CM017832	23289	24789	Group_IB_id277	CM017832	24037	24789	id_257	752
CM017832	66176	68816	Group_IB_id281	CM017832	66177	67238	id_262	1061
CM017832	66176	68816	Group_IB_id281	CM017832	67462	68694	id_263	1232
CM017832	73295	74833	Group_IB_id282	CM017832	73781	74620	id_265	839
CM017832	74909	77254	Group_IB_id283	CM017832	76557	77132	id_266	575
CM017832	78949	81290	Group_IB_id286	CM017832	78949	79827	id_267	878
CM017832	78949	81290	Group_IB_id286	CM017832	80365	81243	id_268	878
CM017832	81308	82375	Group_IB_id287	CM017832	81309	82307	id_269	998
CM017832	82466	84903	Group_IA(5')_id288	CM017832	84474	84821	id_270	347
CM017832	84983	85988	Group_ID_id289	CM017832	84983	85945	id_271	962
CM017832	87573	88700	Group_IC2_id291	CM017832	87573	88412	id_272	839
CM017832	88719	89779	Group_ID_id292	CM017832	88719	89744	id_273	1025
CM017832	93748	96043	Group_IC2_id295	CM017832	93859	95694	id_274	1835
CM017832	103883	106183	Group_IC2_id297	CM017832	103884	105338	id_275	1454
CM017832	106260	107611	Group_IC2_id298	CM017832	106260	107555	id_276	1295
CM017832	107714	110540	Group_IC2_id299	CM017832	108974	109513	id_277	539
CM017832	110685	113175	Group_IA(5')_id300	CM017832	110685	112898	id_278	2213
CM017832	113606	117360	Group_IB_id301	CM017832	115455	116255	id_279	800
CM017832	121661	125402	Group_IB_id302	CM017832	123459	123758	id_280	299
CM017832	125519	126899	Group_ID_id303	CM017832	125519	126805	id_281	1286
CM017832	126995	129097	Group_ID_id304	CM017832	126996	128666	id_282	1670
CM017832	129301	134446	Group_ID_id305	CM017832	132043	132774	id_284	731
CM017832	129301	134446	Group_ID_id305	CM017832	129303	131123	id_283	1820
CM017832	139832	141332	Group_IB_id308	CM017832	139832	140605	id_285	773
CM017832	139832	141332	Group_IB_id308	CM017832	140756	141268	id_286	512
CM017832	141564	143971	Group_IC2_id309	CM017832	142779	143618	id_287	839
CM017832	144402	145924	Group_IC2_id310	CM017832	144404	145552	id_288	1148
CM017845	2867	4322	Group_IC2_id311	CM017845	3245	3928	id_302	683
CM017845	4889	6410	Group_I(derived)_id312	CM017845	5260	6408	id_303	1148
CM017845	6841	9247	Group_I(derived)_id313	CM017845	7193	8032	id_304	839
CM017845	9479	10978	Group_IC2_id314	CM017845	9543	9962	id_305	419
CM017845	9479	10978	Group_IC2_id314	CM017845	10226	10978	id_306	752
CM017845	16362	21507	Group_ID_id317	CM017845	18034	18765	id_307	731
CM017845	16362	21507	Group_ID_id317	CM017845	19685	21505	id_308	1820
CM017845	21711	23811	Group_IB_id318	CM017845	22419	23810	id_309	1391
CM017845	23907	25287	Group_IB(3')_id319	CM017845	24001	25287	id_310	1286
CM017845	25404	29144	Group_ID_id320	CM017845	27048	27347	id_311	299
CM017845	25404	29144	Group_ID_id320	CM017845	28162	29142	id_312	980
CM017845	33445	37199	Group_IB_id321	CM017845	34550	35350	id_313	800
CM017845	37630	40120	Group_IB_id322	CM017845	37907	40120	id_314	2213
CM017845	40265	43091	Group_IB_id323	CM017845	41292	41831	id_315	539
CM017845	43194	44545	Group_IC1_id324	CM017845	43250	44545	id_316	1295
CM017845	44622	46922	Group_IB_id325	CM017845	45467	46921	id_317	1454
CM017845	54762	57057	Group_IB_id327	CM017845	55111	56946	id_318	1835
CM017845	61026	62086	Group_ID_id330	CM017845	61061	62086	id_319	1025
CM017845	62105	63232	Group_IB_id331	CM017845	62393	63232	id_320	839
CM017845	64817	65822	Group_IC2_id333	CM017845	64860	65822	id_321	962
CM017845	65902	68339	Group_IB_id334	CM017845	65984	66331	id_322	347
CM017845	68430	69497	Group_IB_id335	CM017845	68498	69496	id_323	998
CM017845	69515	71856	Group_IB_id336	CM017845	69562	70440	id_324	878
CM017845	69515	71856	Group_IB_id336	CM017845	70978	71856	id_325	878
CM017845	73551	75896	Group_IB_id339	CM017845	73673	74248	id_326	575
CM017845	75972	77510	Group_IB_id340	CM017845	76185	77024	id_327	839
CM017845	81989	84629	Group_IC2_id341	CM017845	82111	83343	id_329	1232
CM017845	81989	84629	Group_IC2_id341	CM017845	83567	84628	id_330	1061
CM017845	126002	127501	Group_IA(5')_id345	CM017845	126002	126754	id_335	752
CM017845	126002	127501	Group_IA(5')_id345	CM017845	127018	127437	id_336	419
CM017845	127733	130140	Group_IB_id346	CM017845	128948	129787	id_337	839
CM017845	130571	132093	Group_IC2_id347	CM017845	130573	131721	id_338	1148
CM017846	9830	11285	Group_IC2_id350	CM017846	10208	10891	id_352	683
CM017846	11855	13374	Group_IB_id351	CM017846	12223	13164	id_353	941
CM017846	13802	16209	Group_IB_id352	CM017846	14155	14994	id_354	839
CM017846	16441	17941	Group_IB_id353	CM017846	16505	17077	id_355	572
CM017846	16441	17941	Group_IB_id353	CM017846	17189	17941	id_356	752
CM017846	59322	61962	Group_IB_id357	CM017846	59323	60384	id_361	1061
CM017846	59322	61962	Group_IB_id357	CM017846	60608	61840	id_362	1232
CM017846	66441	67979	Group_IB_id358	CM017846	66927	67766	id_364	839
CM017846	68055	70399	Group_IB_id359	CM017846	69702	70277	id_365	575
CM017846	72094	74435	Group_IB_id362	CM017846	72094	72972	id_366	878
CM017846	72094	74435	Group_IB_id362	CM017846	73510	74388	id_367	878
CM017846	74453	75520	Group_IB_id363	CM017846	74454	75452	id_368	998
CM017846	75611	78048	Group_IA(5')_id364	CM017846	77619	77966	id_369	347
CM017846	78128	79133	Group_ID_id365	CM017846	78128	79090	id_370	962
CM017846	80718	81845	Group_IC2_id367	CM017846	80718	81557	id_371	839
CM017846	81864	82924	Group_ID_id368	CM017846	81864	82889	id_372	1025
CM017846	86893	89188	Group_IC2_id371	CM017846	87004	88839	id_373	1835
CM017846	97027	99327	Group_IC2_id373	CM017846	97028	98482	id_374	1454
CM017846	99404	100755	Group_IC2_id374	CM017846	99404	100699	id_375	1295
CM017846	100858	103684	Group_IB_id375	CM017846	102118	102657	id_376	539
CM017846	103829	106319	Group_ID_id376	CM017846	103829	106042	id_377	2213
CM017846	106750	110504	Group_ID_id377	CM017846	108599	109399	id_378	800
CM017846	114805	118544	Group_IB_id378	CM017846	114807	115787	id_379	980
CM017846	114805	118544	Group_IB_id378	CM017846	116603	116902	id_380	299
CM017846	118661	120041	Group_IA_id379	CM017846	118661	119947	id_381	1286
CM017846	120137	122238	Group_IB_id380	CM017846	120138	121529	id_382	1391
CM017846	122442	127587	Group_IB_id381	CM017846	122444	124264	id_383	1820
CM017846	122442	127587	Group_IB_id381	CM017846	125184	125915	id_384	731
CM017846	132971	134471	Group_IB_id384	CM017846	132971	133723	id_385	752
CM017846	132971	134471	Group_IB_id384	CM017846	133895	134407	id_386	512
CM017846	134703	137110	Group_IC2_id385	CM017846	135918	136757	id_387	839
CM017846	137541	139063	Group_IC2_id386	CM017846	137543	138691	id_388	1148
CM017871	9156	11611	Group_IA_id388	CM017871	9260	9595	id_404	335
CM017871	9156	11611	Group_IA_id388	CM017871	11216	11611	id_405	395
CM017871	11770	13158	Group_IB_id389	CM017871	12212	13156	id_406	944
CM017871	16638	18311	Group_IC2_id391	CM017871	17028	18311	id_407	1283
CM017871	18427	20363	Group_IB(3')_id392	CM017871	19424	20362	id_408	938
CM017871	20405	21847	Group_IB(3')_id393	CM017871	20864	21847	id_409	983
CM017871	21872	28501	Group_II_id394	CM017871	25147	26229	id_410	1082
CM017871	21872	28501	Group_II_id394	CM017871	27389	27796	id_411	407
CM017871	21872	28501	Group_II_id394	CM017871	27919	28239	id_412	320
CM017871	48873	50717	Group_ID_id395	CM017871	49768	50109	id_415	341
CM017871	50821	52319	Group_IB_id396	CM017871	51314	52318	id_416	1004
CM017871	55251	56725	Group_IA_id398	CM017871	55406	56725	id_417	1319
CM017871	56840	58134	Group_IB_id399	CM017871	57199	58134	id_418	935
CM017871	58245	59546	Group_IC2_id400	CM017871	58408	59544	id_419	1136
CM017871	78233	79913	Group_IC2_id403	CM017871	78939	79913	id_422	974
CM017871	93907	95931	Group_IC2_id407	CM017871	94350	94877	id_423	527
CM017871	116207	117529	Group_IC2_id409	CM017871	116860	117528	id_424	668
CM017871	122806	124285	Group_IA_id410	CM017871	122990	123460	id_428	470
CM017955	8127	9181	Group_IB_id411	CM017955	8128	8700	id_437	572
CM018326	20030	21186	Group_IB_id417	CM018326	20286	21179	id_443	893
CM018971	10617	12225	Group_IB(3')_id422	CM018971	10620	11372	id_445	752
CM018971	12475	13883	Group_I(derived)_id423	CM018971	12984	13628	id_446	644
CM018971	84209	85716	Group_IB_id427	CM018971	84643	85215	id_449	572
CM018971	86196	87203	Group_IB_id428	CM018971	86252	86839	id_450	587
CM018971	88947	90495	Group_II_id430	CM018971	89515	89823	id_451	308
CM019008	9124	10527	Group_ID_id432	CM019008	9124	9966	id_452	842
CM019008	10605	12214	Group_IB(3')_id433	CM019008	10606	11652	id_453	1046
CM019008	12465	13881	Group_IB_id434	CM019008	12465	13625	id_454	1160
CM019008	85438	86952	Group_IB_id438	CM019008	85438	86445	id_457	1007
CM019008	87433	88442	Group_IB_id439	CM019008	87433	88383	id_458	950
CM019008	88694	90058	Group_I(derived)_id440	CM019008	88695	89615	id_459	920
CM019008	90195	91758	Group_II_id441	CM019008	90597	91385	id_460	788
CM019263	32736	33966	Group_IA_id442	CM019263	33080	33964	id_461	884
CM019668	37507	38516	Group_IB_id444	CM019668	37507	38421	id_465	914
CM021143	2840	3908	Group_IB_id447	CM021143	3065	3823	id_467	758
CM021143	3996	4947	Group_IB_id448	CM021143	4034	4576	id_468	542
CM021143	23499	24632	Group_IB_id449	CM021143	23675	24490	id_469	815
CM021664	20251	21420	Group_IB_id451	CM021664	20251	21300	id_471	1049
CM021664	21515	22899	Group_ID_id452	CM021664	21517	22455	id_472	938
CM021664	22922	23989	Group_IB_id453	CM021664	22923	23897	id_473	974
CM021664	24384	25476	Group_IB_id454	CM021664	24384	25418	id_474	1034
CM021664	31700	32964	Group_IB_id457	CM021664	31702	32598	id_475	896
CM021664	32981	34026	Group_IA_id458	CM021664	32982	33941	id_476	959
CM022149	1091	2507	Group_IB_id459	CM022149	1091	2251	id_478	1160
CM022149	57424	58938	Group_IB_id461	CM022149	57424	57723	id_481	299
CM022149	57424	58938	Group_IB_id461	CM022149	57762	58430	id_482	668
CM022149	59419	60428	Group_IB_id462	CM022149	59419	60369	id_483	950
CM022149	60680	62032	Group_I(derived)_id463	CM022149	60681	61586	id_484	905
CM022149	62169	63780	Group_II_id464	CM022149	62582	63370	id_485	788
CM022155	2517	5372	Group_IA_id465	CM022155	2518	3516	id_490	998
CM022155	2517	5372	Group_IA_id465	CM022155	3922	5115	id_491	1193
CM022155	12849	13860	Group_IC2_id466	CM022155	13543	13860	id_492	317
CM022155	17643	19093	Group_IB_id467	CM022155	18234	18581	id_495	347
CM022323	26709	27921	Group_IB_id470	CM022323	26710	27822	id_499	1112
CM022323	28151	29390	Group_IA_id471	CM022323	28151	29233	id_500	1082
CM022323	29496	30450	Group_IB(3')_id472	CM022323	29496	30413	id_501	917
CM022324	4646	5858	Group_IB_id474	CM022324	4647	5759	id_503	1112
CM022324	6088	7327	Group_IB_id475	CM022324	6088	7170	id_504	1082
CM022324	7433	8387	Group_IB_id476	CM022324	7433	8350	id_505	917
CM022329	19304	20602	Group_IB_id481	CM022329	19725	20600	id_507	875
CM022334	18967	20265	Group_IA_id488	CM022334	18969	19844	id_511	875
CM022337	3222	4520	Group_IA_id491	CM022337	3224	4099	id_515	875
CM022337	29407	30646	Group_IB_id494	CM022337	29564	30646	id_517	1082
CM022337	30876	32088	Group_IA_id495	CM022337	30975	32087	id_518	1112
CM022358	22395	23704	Group_IB_id497	CM022358	22395	23345	id_519	950
CM022358	23851	25063	Group_IB_id498	CM022358	23852	24964	id_520	1112
CM022358	25293	26532	Group_IB_id499	CM022358	25293	26375	id_521	1082
CM022358	26638	27592	Group_IB_id500	CM022358	26638	27555	id_522	917
CM022358	27694	29085	Group_IB_id501	CM022358	28117	29028	id_523	911
CM022358	37542	38561	Group_IA_id504	CM022358	37623	38561	id_524	938
CM022411	4620	5574	Group_IA_id507	CM022411	4657	5574	id_527	917
CM022411	5680	6919	Group_IB_id508	CM022411	5837	6919	id_528	1082
CM022411	7149	8361	Group_IB_id509	CM022411	7248	8360	id_529	1112
CM022412	18624	19836	Group_IB_id512	CM022412	18625	19737	id_532	1112
CM022412	20066	21305	Group_IB_id513	CM022412	20066	21148	id_533	1082
CM022412	21411	22365	Group_IB_id514	CM022412	21411	22328	id_534	917
CM022413	8531	9829	Group_IB_id518	CM022413	8952	9827	id_536	875
CM022414	25141	26439	Group_IA_id525	CM022414	25143	26018	id_540	875
CM022416	12692	13990	Group_IA_id530	CM022416	12694	13569	id_544	875
CM022417	17780	18992	Group_IB_id532	CM022417	17781	18893	id_548	1112
CM022417	19222	20461	Group_IB_id533	CM022417	19222	20304	id_549	1082
CM022417	20567	21521	Group_IB_id534	CM022417	20567	21484	id_550	917
CM022975	17267	18263	Group_IB_id537	CM022975	17267	18172	id_552	905
CM022975	25920	27173	Group_IB_id539	CM022975	25922	26854	id_553	932
CM022975	29709	30764	Group_IB_id540	CM022975	29710	30678	id_554	968
CM022975	34340	35737	Group_IB_id542	CM022975	34340	35506	id_555	1166
CM022976	17088	18813	Group_IB_id545	CM022976	17088	18026	id_557	938
CM022976	24305	26625	Group_IC2_id548	CM022976	25087	25506	id_558	419
CM022976	67238	68670	Group_II_id550	CM022976	67416	68660	id_559	1244
CM022976	85326	87451	Group_II_id555	CM022976	86733	87194	id_560	461
CM022976	176648	179471	Group_IC2_id557	CM022976	176648	177610	id_585	962
CM022976	184916	186448	Group_IB_id560	CM022976	185465	186406	id_586	941
CM022976	191273	194323	Group_IB_id563	CM022976	191275	192093	id_587	818
CM022976	191273	194323	Group_IB_id563	CM022976	192446	192946	id_588	500
CM023198	2752	4327	Group_IA(5')_id564	CM023198	3036	4325	id_606	1289
CM023198	9741	11107	Group_IC2_id566	CM023198	10026	11111	id_607	1081
CM023198	20065	21145	Group_IB_id568	CM023198	20117	21145	id_609	1028
CM023198	21540	22569	Group_IA_id569	CM023198	21624	22568	id_610	944
CM023198	22915	24310	Group_ID_id570	CM023198	23377	24309	id_611	932
CM023198	24416	26602	Group_IB_id571	CM023198	25693	26601	id_612	908
CM023198	26644	27976	Group_IB_id572	CM023198	27035	27976	id_613	941
CM025805	6766	8170	Group_IC2_id573	CM025805	6793	7518	id_626	725
CM025805	6766	8170	Group_IC2_id573	CM025805	7603	8106	id_627	503
CM025805	8366	9773	Group_IC2_id574	CM025805	8738	9694	id_628	956
CM025805	10215	11744	Group_IC2_id575	CM025805	10428	11579	id_629	1151
CM025805	12315	13770	Group_IB_id576	CM025805	12709	13392	id_630	683
CM025805	27110	28157	Group_IC2_id579	CM025805	27196	27693	id_631	497
CM025805	28174	29384	Group_IC2_id580	CM025805	28498	29382	id_632	884
CM025805	29438	32322	Group_IB_id581	CM025805	29467	30621	id_633	1154
CM025805	29438	32322	Group_IB_id581	CM025805	31004	31411	id_634	407
CM025805	32367	35045	Group_IB_id582	CM025805	32420	33688	id_635	1268
CM025805	36396	38744	Group_IA_id584	CM025805	36425	37279	id_636	854
CM025805	36396	38744	Group_IA_id584	CM025805	37616	38452	id_637	836
CM025805	42828	45433	Group_IB_id586	CM025805	43192	44214	id_638	1022
CM025805	42828	45433	Group_IB_id586	CM025805	44317	45432	id_639	1115
CM025805	48987	50442	Group_IA_id587	CM025805	49365	50048	id_640	683
CM025805	51009	52539	Group_IB_id588	CM025805	51179	52537	id_641	1358
CM025805	52970	54356	Group_IB_id589	CM025805	53064	54356	id_642	1292
CM025805	54588	55992	Group_IB_id590	CM025805	54652	55155	id_643	503
CM025805	54588	55992	Group_IB_id590	CM025805	55240	55992	id_644	752
CM025805	96642	99848	Group_IB_id591	CM025805	97298	97921	id_650	623
CM025805	96642	99848	Group_IB_id591	CM025805	98623	99846	id_651	1223
CM025805	99861	101259	Group_IC1_id592	CM025805	100208	101257	id_652	1049
CM025805	101463	103498	Group_ID_id593	CM025805	102649	103497	id_653	848
CM025805	103594	104974	Group_IC2_id594	CM025805	103688	104974	id_654	1286
CM025805	105091	106256	Group_IC2_id595	CM025805	105322	106254	id_655	932
CM025805	112489	115268	Group_IB_id596	CM025805	114780	115268	id_656	488
CM025805	115488	116880	Group_IB_id597	CM025805	115533	116462	id_657	929
CM025805	117033	119350	Group_I(derived)_id598	CM025805	117507	118565	id_658	1058
CM025805	119593	122085	Group_IB_id599	CM025805	119664	120758	id_659	1094
CM025805	119593	122085	Group_IB_id599	CM025805	120761	121699	id_660	938
CM025805	122127	123139	Group_IC2_id600	CM025805	122228	123139	id_661	911
CM025805	123287	124568	Group_IB_id601	CM025805	123564	124568	id_662	1004
CM025805	129636	130987	Group_I(derived)_id602	CM025805	129692	130987	id_663	1295
CM025805	131064	133154	Group_IB_id603	CM025805	131696	133153	id_664	1457
CM025806	17279	18577	Group_IB_id606	CM025806	17279	18397	id_680	1118
CM026405	6824	7833	Group_IB_id607	CM026405	6824	7738	id_681	914
CM026406	6811	7820	Group_IB_id608	CM026406	6811	7725	id_682	914
CM026464	8363	9877	Group_IB_id611	CM026464	8363	9370	id_683	1007
CM026464	10358	11367	Group_IB_id612	CM026464	10358	11308	id_684	950
CM026464	11619	12982	Group_IB_id613	CM026464	11620	12540	id_685	920
CM026464	13119	14759	Group_I(derived)_id614	CM026464	13528	14349	id_686	821
CM026464	28981	30386	Group_IB(3')_id617	CM026464	28981	29823	id_688	842
CM026464	30464	32159	Group_IB_id618	CM026464	30465	31511	id_689	1046
CM026464	32410	33826	Group_IA_id619	CM026464	32410	33570	id_690	1160
CM026520	32553	34067	Group_IB_id622	CM026520	32553	33560	id_694	1007
CM026520	34548	35557	Group_IB_id623	CM026520	34548	35498	id_695	950
CM026520	35809	37172	Group_IB_id624	CM026520	35810	36730	id_696	920
CM026520	37309	38949	Group_I(derived)_id625	CM026520	37718	38539	id_697	821
CM026520	53171	54576	Group_IB(3')_id628	CM026520	53171	54013	id_699	842
CM026520	54654	56349	Group_IB_id629	CM026520	54655	55701	id_700	1046
CM026520	56600	58016	Group_IA_id630	CM026520	56600	57760	id_701	1160
CP004115	16390	17903	Group_IB_id634	CP004115	16390	17397	id_704	1007
CP004115	18373	20314	Group_ID_id635	CP004115	18375	19559	id_705	1184
CP004115	20713	22318	Group_I(derived)_id636	CP004115	21122	22258	id_706	1136
CP004115	36042	37671	Group_IB_id640	CP004115	36043	37089	id_708	1046
CP004115	37922	39341	Group_IA_id641	CP004115	37922	39085	id_709	1163
CP006474	16853	18366	Group_IB_id643	CP006474	16853	17860	id_711	1007
CP006474	18836	20777	Group_ID_id644	CP006474	18838	20022	id_712	1184
CP006474	33885	35656	Group_IB_id647	CP006474	33886	34932	id_714	1046
CP006474	35907	37321	Group_IA_id648	CP006474	35907	37064	id_715	1157
CP006475	19362	20876	Group_IB_id651	CP006475	19362	20369	id_718	1007
CP006475	21357	22366	Group_IB_id652	CP006475	21357	22307	id_719	950
CP006475	35656	37285	Group_IB_id655	CP006475	35657	36703	id_721	1046
CP006475	37536	38955	Group_IA_id656	CP006475	37536	38699	id_722	1163
CP006476	17786	18795	Group_IB_id659	CP006476	17786	18736	id_726	950
CP006476	18976	20448	Group_IB_id660	CP006476	18976	20016	id_727	1040
CP006476	30672	32077	Group_IB(3')_id662	CP006476	30672	31514	id_728	842
CP006476	32155	33834	Group_IB_id663	CP006476	32156	33202	id_729	1046
CP006476	34085	35495	Group_IA_id664	CP006476	34085	35239	id_730	1154
CP006477	16947	18461	Group_IB_id666	CP006477	16947	17927	id_732	980
CP006477	18931	20873	Group_ID_id667	CP006477	18933	20117	id_733	1184
CP006477	34027	35798	Group_IB_id670	CP006477	34028	35074	id_735	1046
CP006477	36049	37469	Group_IA_id671	CP006477	36049	37212	id_736	1163
CP006478	21584	23483	Group_ID_id675	CP006478	21586	22731	id_739	1145
CP006478	23882	25487	Group_I(derived)_id676	CP006478	24291	25427	id_740	1136
CP006478	39230	40859	Group_IB_id680	CP006478	39231	40277	id_742	1046
CP006478	41110	42530	Group_IA_id681	CP006478	41110	42273	id_743	1163
CP006479	14443	15959	Group_IB_id682	CP006479	14443	15030	id_746	587
CP006479	14443	15959	Group_IB_id682	CP006479	15094	15423	id_747	329
CP006479	16429	18358	Group_ID_id683	CP006479	16431	17513	id_748	1082
CP006479	18550	20022	Group_IB_id684	CP006479	18550	19590	id_749	1040
CP006479	20230	21937	Group_I(derived)_id685	CP006479	20638	21198	id_750	560
CP006479	34884	36288	Group_IB(3')_id688	CP006479	34884	35726	id_751	842
CP006479	36366	38006	Group_IB_id689	CP006479	36367	37413	id_752	1046
CP006479	38257	39671	Group_IA_id690	CP006479	38257	39414	id_753	1157
CP006480	19267	20781	Group_IB_id693	CP006480	19267	20274	id_756	1007
CP006480	21262	22271	Group_IB_id694	CP006480	21262	22212	id_757	950
CP006480	35562	37191	Group_IB_id697	CP006480	35563	36609	id_759	1046
CP006480	37442	38861	Group_IA_id698	CP006480	37442	38605	id_760	1163
CP006481	16457	17971	Group_IB_id700	CP006481	16457	17437	id_764	980
CP006481	18441	20337	Group_ID_id701	CP006481	18443	19582	id_765	1139
CP006481	20349	21358	Group_IB_id702	CP006481	20349	21299	id_766	950
CP006481	21539	23001	Group_IB_id703	CP006481	21539	22579	id_767	1040
CP006481	23209	24742	Group_I(derived)_id704	CP006481	23616	24680	id_768	1064
CP006481	39226	40629	Group_IB(3')_id707	CP006481	39226	40068	id_770	842
CP006481	40707	42403	Group_IB_id708	CP006481	40708	41754	id_771	1046
CP006481	42654	44064	Group_IA_id709	CP006481	42654	43808	id_772	1154
CP006482	16675	18189	Group_IB_id711	CP006482	16675	17655	id_775	980
CP006482	18659	20555	Group_ID_id712	CP006482	18661	19800	id_776	1139
CP006482	20567	21576	Group_IB_id713	CP006482	20567	21517	id_777	950
CP006482	21757	23219	Group_IB_id714	CP006482	21757	22797	id_778	1040
CP006482	23427	24960	Group_I(derived)_id715	CP006482	23834	24898	id_779	1064
CP006482	43025	44428	Group_IB(3')_id719	CP006482	43025	43867	id_781	842
CP006482	44506	46202	Group_IB_id720	CP006482	44507	45553	id_782	1046
CP006482	46453	47863	Group_IA_id721	CP006482	46453	47607	id_783	1154
CP006483	16885	18399	Group_IB_id723	CP006483	16885	17865	id_786	980
CP006483	18880	19889	Group_IB_id724	CP006483	18880	19830	id_787	950
CP006483	20277	21810	Group_I(derived)_id725	CP006483	20684	21748	id_788	1064
CP006483	35955	37360	Group_IB(3')_id728	CP006483	35955	36797	id_790	842
CP006483	37438	39063	Group_IB_id729	CP006483	37439	38485	id_791	1046
CP006483	39314	40731	Group_IA_id730	CP006483	39314	40474	id_792	1160
CP006484	16571	18084	Group_IB_id732	CP006484	16571	17578	id_796	1007
CP006484	18565	19574	Group_IB_id733	CP006484	18565	19515	id_797	950
CP006484	19826	21175	Group_IB_id734	CP006484	19827	20726	id_798	899
CP006484	21312	22884	Group_I(derived)_id735	CP006484	21719	22822	id_799	1103
CP006484	37420	38823	Group_IB(3')_id738	CP006484	37420	38262	id_801	842
CP006484	38901	40597	Group_IB_id739	CP006484	38902	39948	id_802	1046
CP006484	40848	42258	Group_IA_id740	CP006484	40848	42002	id_803	1154
CP006485	16915	18429	Group_IB_id742	CP006485	16915	17895	id_807	980
CP006485	18910	19919	Group_IB_id743	CP006485	18910	19860	id_808	950
CP006485	20100	21587	Group_IB_id744	CP006485	20100	21140	id_809	1040
CP006485	21795	23543	Group_I(derived)_id745	CP006485	22535	23194	id_810	659
CP006485	36904	38309	Group_IB(3')_id747	CP006485	36904	37746	id_812	842
CP006485	38387	40083	Group_IB_id748	CP006485	38388	39434	id_813	1046
CP006485	40334	41751	Group_IA_id749	CP006485	40334	41494	id_814	1160
CP006486	16696	18210	Group_IB_id751	CP006486	16696	17703	id_817	1007
CP006486	18691	19700	Group_IB_id752	CP006486	18691	19641	id_818	950
CP006486	20088	21621	Group_I(derived)_id753	CP006486	20497	21561	id_819	1064
CP006486	35300	36985	Group_IB_id757	CP006486	35301	36347	id_821	1046
CP006486	37236	38649	Group_IA_id758	CP006486	37236	38393	id_822	1157
CP006487	19016	20529	Group_IB_id761	CP006487	19016	20023	id_825	1007
CP006487	21010	22019	Group_IB_id762	CP006487	21010	21960	id_826	950
CP006487	22200	23683	Group_IB_id763	CP006487	22200	23240	id_827	1040
CP006487	23891	25605	Group_I(derived)_id764	CP006487	24380	25255	id_828	875
CP006487	36197	37607	Group_IA_id765	CP006487	36197	37351	id_830	1154
CP006488	21371	22380	Group_IB_id769	CP006488	21371	22321	id_833	950
CP006488	22632	23977	Group_IB_id770	CP006488	22633	23532	id_834	899
CP006488	24114	25870	Group_I(derived)_id771	CP006488	24860	25519	id_835	659
CP006488	37537	38943	Group_IB(3')_id773	CP006488	37537	38379	id_836	842
CP006488	39021	40644	Group_IB_id774	CP006488	39022	40068	id_837	1046
CP006488	40895	42312	Group_IA_id775	CP006488	40895	42055	id_838	1160
CP006490	16451	17965	Group_IB_id777	CP006490	16451	17431	id_840	980
CP006490	18435	20331	Group_ID_id778	CP006490	18437	19576	id_841	1139
CP006490	20343	21352	Group_IB_id779	CP006490	20343	21293	id_842	950
CP006490	21533	22995	Group_IB_id780	CP006490	21533	22573	id_843	1040
CP006490	23203	24736	Group_I(derived)_id781	CP006490	23610	24674	id_844	1064
CP006490	39220	40623	Group_IB(3')_id784	CP006490	39220	40062	id_846	842
CP006490	40701	42397	Group_IB_id785	CP006490	40702	41748	id_847	1046
CP006490	42648	44058	Group_IA_id786	CP006490	42648	43802	id_848	1154
CP006491	16496	18010	Group_IB_id788	CP006491	16496	17503	id_851	1007
CP006491	18491	19500	Group_IB_id789	CP006491	18491	19441	id_852	950
CP006491	19681	21143	Group_IB_id790	CP006491	19681	20721	id_853	1040
CP006491	21351	22884	Group_I(derived)_id791	CP006491	21758	22822	id_854	1064
CP006491	37440	38843	Group_IB(3')_id794	CP006491	37440	38282	id_856	842
CP006491	38921	40545	Group_IB_id795	CP006491	38922	39968	id_857	1046
CP006491	40796	42209	Group_IA_id796	CP006491	40796	41953	id_858	1157
CP006493	13272	14786	Group_IB_id797	CP006493	13272	14279	id_861	1007
CP006493	15267	16276	Group_IB_id798	CP006493	15267	16217	id_862	950
CP006493	16457	17919	Group_IB_id799	CP006493	16457	17497	id_863	1040
CP006493	18127	19697	Group_I(derived)_id800	CP006493	18540	19637	id_864	1097
CP006493	34153	35556	Group_IB(3')_id803	CP006493	34153	34995	id_866	842
CP006493	35634	37258	Group_IB_id804	CP006493	35635	36681	id_867	1046
CP006493	37509	38928	Group_IA_id805	CP006493	37509	38672	id_868	1163
CP006494	16674	18188	Group_IB_id807	CP006494	16674	17654	id_871	980
CP006494	18658	20554	Group_ID_id808	CP006494	18660	19799	id_872	1139
CP006494	20566	21575	Group_IB_id809	CP006494	20566	21516	id_873	950
CP006494	21756	23218	Group_IB_id810	CP006494	21756	22796	id_874	1040
CP006494	23426	24959	Group_I(derived)_id811	CP006494	23833	24897	id_875	1064
CP006494	40739	42142	Group_IB(3')_id815	CP006494	40739	41581	id_877	842
CP006494	42220	43917	Group_IB_id816	CP006494	42221	43267	id_878	1046
CP006494	44168	45578	Group_IA_id817	CP006494	44168	45322	id_879	1154
CP006495	16689	18203	Group_IB_id819	CP006495	16689	17669	id_882	980
CP006495	18673	20569	Group_ID_id820	CP006495	18675	19814	id_883	1139
CP006495	20581	21590	Group_IB_id821	CP006495	20581	21531	id_884	950
CP006495	21771	23233	Group_IB_id822	CP006495	21771	22811	id_885	1040
CP006495	23441	24973	Group_I(derived)_id823	CP006495	23793	24911	id_886	1118
CP006495	40760	42163	Group_IB(3')_id827	CP006495	40760	41602	id_888	842
CP006495	42241	43938	Group_IB_id828	CP006495	42242	43288	id_889	1046
CP006495	44189	45599	Group_IA_id829	CP006495	44189	45343	id_890	1154
CP006496	14476	15991	Group_IB_id830	CP006496	14476	15483	id_893	1007
CP006496	16472	17481	Group_IB_id831	CP006496	16472	17422	id_894	950
CP006496	17662	19134	Group_IB_id832	CP006496	17662	18702	id_895	1040
CP006496	19342	20982	Group_I(derived)_id833	CP006496	19751	20572	id_896	821
CP006496	35457	36862	Group_IB(3')_id836	CP006496	35457	36299	id_898	842
CP006496	36940	38564	Group_IB_id837	CP006496	36941	37987	id_899	1046
CP006496	38815	40234	Group_IA_id838	CP006496	38815	39978	id_900	1163
CP006497	19952	21501	Group_IB_id841	CP006497	20029	20967	id_904	938
CP006497	21971	23868	Group_ID_id842	CP006497	21973	23112	id_905	1139
CP006497	23880	24889	Group_IB_id843	CP006497	23880	24830	id_906	950
CP006497	25141	26486	Group_IB_id844	CP006497	25142	26041	id_907	899
CP006497	26623	28232	Group_I(derived)_id845	CP006497	27032	27820	id_908	788
CP006497	42033	43661	Group_IB_id849	CP006497	42034	43080	id_910	1046
CP006497	43912	45327	Group_IA_id850	CP006497	43912	45069	id_911	1157
CP006498	18300	19833	Group_I(derived)_id853	CP006498	18709	19773	id_915	1064
CP006498	31775	33557	Group_IB_id857	CP006498	31776	32822	id_916	1046
CP006498	33808	35227	Group_IA_id858	CP006498	33808	34971	id_917	1163
CP006504	18282	19815	Group_I(derived)_id861	CP006504	18691	19755	id_920	1064
CP006504	31757	33539	Group_IB_id865	CP006504	31758	32804	id_921	1046
CP006504	33790	35209	Group_IA_id866	CP006504	33790	34953	id_922	1163
CP006508	19555	21067	Group_IB_id869	CP006508	19555	20562	id_925	1007
CP006508	21548	22557	Group_IB_id870	CP006508	21548	22498	id_926	950
CP006508	22738	24210	Group_IB_id871	CP006508	22738	23778	id_927	1040
CP006508	24418	26027	Group_I(derived)_id872	CP006508	24827	25615	id_928	788
CP006508	40205	41610	Group_IB(3')_id875	CP006508	40205	41047	id_930	842
CP006508	41688	43385	Group_IB_id876	CP006508	41689	42735	id_931	1046
CP006508	43636	45053	Group_IA_id877	CP006508	43636	44796	id_932	1160
CP006509	14447	15961	Group_IB_id878	CP006509	14447	15427	id_936	980
CP006509	16431	18356	Group_ID_id879	CP006509	16433	17515	id_937	1082
CP006509	18548	20020	Group_IB_id880	CP006509	18548	19588	id_938	1040
CP006509	20228	21867	Group_I(derived)_id881	CP006509	20636	21127	id_939	491
CP006509	33895	35667	Group_IB_id885	CP006509	33896	34942	id_940	1046
CP006509	35918	37338	Group_IA_id886	CP006509	35918	37081	id_941	1163
CP006510	14099	15614	Group_IB_id887	CP006510	14099	15106	id_944	1007
CP006510	16084	17980	Group_ID_id888	CP006510	16086	17225	id_945	1139
CP006510	17992	19001	Group_IB_id889	CP006510	17992	18942	id_946	950
CP006510	19182	20644	Group_IB_id890	CP006510	19182	20222	id_947	1040
CP006510	20852	22424	Group_I(derived)_id891	CP006510	21259	22362	id_948	1103
CP006510	37006	38409	Group_IB(3')_id894	CP006510	37006	37848	id_950	842
CP006510	38487	40183	Group_IB_id895	CP006510	38488	39534	id_951	1046
CP006510	40434	41844	Group_IA_id896	CP006510	40434	41588	id_952	1154
CP006511	19031	20545	Group_IB_id899	CP006511	19031	20038	id_955	1007
CP006511	21015	22912	Group_ID_id900	CP006511	21017	22156	id_956	1139
CP006511	22924	23933	Group_IB_id901	CP006511	22924	23874	id_957	950
CP006511	24114	25571	Group_IB_id902	CP006511	24114	25154	id_958	1040
CP006511	25779	27349	Group_I(derived)_id903	CP006511	26192	27289	id_959	1097
CP006511	43482	45105	Group_IB_id907	CP006511	43483	44529	id_961	1046
CP006511	45356	46766	Group_IA_id908	CP006511	45356	46510	id_962	1154
CP006513	19140	20655	Group_IB_id911	CP006513	19140	20147	id_965	1007
CP006513	21125	23021	Group_ID_id912	CP006513	21127	22266	id_966	1139
CP006513	23033	24042	Group_IB_id913	CP006513	23033	23983	id_967	950
CP006513	24294	25643	Group_IB_id914	CP006513	24295	25194	id_968	899
CP006513	25780	27313	Group_I(derived)_id915	CP006513	26187	27251	id_969	1064
CP006513	41844	43247	Group_IB(3')_id918	CP006513	41844	42686	id_971	842
CP006513	43325	45021	Group_IB_id919	CP006513	43326	44372	id_972	1046
CP006513	45272	46682	Group_IA_id920	CP006513	45272	46426	id_973	1154
CP006514	16970	18485	Group_IB_id922	CP006514	17310	17951	id_977	641
CP006514	18966	19975	Group_IB_id923	CP006514	18966	19916	id_978	950
CP006514	20156	21643	Group_IB_id924	CP006514	20156	21196	id_979	1040
CP006514	21851	23599	Group_I(derived)_id925	CP006514	22591	23250	id_980	659
CP006514	37000	38403	Group_IB(3')_id927	CP006514	37000	37842	id_982	842
CP006514	38481	40177	Group_IB_id928	CP006514	38482	39528	id_983	1046
CP006514	40428	41844	Group_IA_id929	CP006514	40428	41588	id_984	1160
CP006515	55219	56638	Group_II_id933	CP006515	55475	56638	id_988	1163
CP006515	56889	58671	Group_IA_id934	CP006515	57624	58670	id_989	1046
CP006516	16827	18341	Group_IB_id938	CP006516	16827	17807	id_994	980
CP006516	18811	20752	Group_ID_id939	CP006516	18813	19997	id_995	1184
CP006516	35991	37618	Group_IB_id942	CP006516	35992	37038	id_997	1046
CP006516	37869	39288	Group_IA_id943	CP006516	37869	39032	id_998	1163
CP006517	17386	18899	Group_IB_id945	CP006517	17625	18365	id_1002	740
CP006517	19380	20389	Group_IB_id946	CP006517	19380	20330	id_1003	950
CP006517	20641	21990	Group_IB_id947	CP006517	20642	21541	id_1004	899
CP006517	33395	35031	Group_IB_id949	CP006517	33396	34442	id_1005	1046
CP006517	35282	36694	Group_IA(5')_id950	CP006517	35282	36439	id_1006	1157
CP006518	19396	20405	Group_IB_id953	CP006518	19396	20346	id_1010	950
CP006518	20657	21996	Group_IB_id954	CP006518	20658	21557	id_1011	899
CP006518	22133	23967	Group_I(derived)_id955	CP006518	23075	23449	id_1012	374
CP006518	37915	39319	Group_IB(3')_id957	CP006518	37915	38757	id_1014	842
CP006518	39397	41026	Group_IB_id958	CP006518	39398	40444	id_1015	1046
CP006518	41277	42693	Group_IA(5')_id959	CP006518	41277	42437	id_1016	1160
CP006519	21442	23341	Group_ID_id963	CP006519	21444	22589	id_1019	1145
CP006519	23740	25306	Group_I(derived)_id964	CP006519	24149	25246	id_1020	1097
CP006519	38575	40312	Group_IB_id968	CP006519	38576	39622	id_1022	1046
CP006519	40563	41982	Group_IA_id969	CP006519	40563	41726	id_1023	1163
CP006520	17211	18562	Group_IB_id971	CP006520	17212	18117	id_1025	905
CP006520	18699	20341	Group_I(derived)_id972	CP006520	19110	19931	id_1026	821
CP006520	32145	33550	Group_IB(3')_id975	CP006520	32145	32987	id_1028	842
CP006520	33628	35302	Group_IB_id976	CP006520	33629	34675	id_1029	1046
CP006520	35553	36969	Group_IA_id977	CP006520	35553	36713	id_1030	1160
CP006521	18990	20503	Group_IB_id980	CP006521	18990	19997	id_1032	1007
CP006521	20984	21993	Group_IB_id981	CP006521	20984	21934	id_1033	950
CP006521	22245	23594	Group_IB_id982	CP006521	22246	23145	id_1034	899
CP006521	23731	25262	Group_I(derived)_id983	CP006521	24138	25202	id_1035	1064
CP006521	36832	38242	Group_IA_id985	CP006521	36832	37986	id_1037	1154
CP006522	14177	15690	Group_IB_id986	CP006522	14177	15184	id_1040	1007
CP006522	16171	17180	Group_IB_id987	CP006522	16171	17121	id_1041	950
CP006522	17361	18828	Group_IB_id988	CP006522	17361	18401	id_1042	1040
CP006522	19036	20569	Group_I(derived)_id989	CP006522	19445	20509	id_1043	1064
CP006522	32839	34244	Group_IB(3')_id992	CP006522	32839	33681	id_1044	842
CP006522	34322	35944	Group_IB_id993	CP006522	34323	35369	id_1045	1046
CP006522	36195	37611	Group_IA_id994	CP006522	36195	37355	id_1046	1160
CP006523	16671	18184	Group_IB_id996	CP006523	16671	17678	id_1049	1007
CP006523	18654	20551	Group_ID_id997	CP006523	18656	19795	id_1050	1139
CP006523	20563	21572	Group_IB_id998	CP006523	20563	21513	id_1051	950
CP006523	21753	23215	Group_IB_id999	CP006523	21753	22793	id_1052	1040
CP006523	23423	24956	Group_I(derived)_id1000	CP006523	23830	24894	id_1053	1064
CP006523	39536	40939	Group_IB(3')_id1003	CP006523	39536	40378	id_1055	842
CP006523	41017	42713	Group_IB_id1004	CP006523	41018	42064	id_1056	1046
CP006523	42964	44383	Group_IA_id1005	CP006523	42964	44127	id_1057	1163
CP006524	14108	15621	Group_IB_id1006	CP006524	14108	15115	id_1060	1007
CP006524	16091	17988	Group_ID_id1007	CP006524	16093	17232	id_1061	1139
CP006524	18000	19009	Group_IB_id1008	CP006524	18000	18950	id_1062	950
CP006524	19190	20652	Group_IB_id1009	CP006524	19190	20230	id_1063	1040
CP006524	20860	22393	Group_I(derived)_id1010	CP006524	21269	22333	id_1064	1064
CP006524	38545	40168	Group_IB_id1014	CP006524	38546	39592	id_1066	1046
CP006524	40419	41829	Group_IA_id1015	CP006524	40419	41573	id_1067	1154
CP006525	14376	15385	Group_IB_id1016	CP006525	14376	15326	id_1071	950
CP006525	15566	17028	Group_IB_id1017	CP006525	15566	16606	id_1072	1040
CP006525	17236	18769	Group_I(derived)_id1018	CP006525	17645	18709	id_1073	1064
CP006525	32519	34301	Group_IB_id1022	CP006525	32520	33566	id_1075	1046
CP006525	34552	35966	Group_IA_id1023	CP006525	34552	35709	id_1076	1157
CP006526	16408	17921	Group_IB_id1025	CP006526	16408	17388	id_1080	980
CP006526	18391	20332	Group_ID_id1026	CP006526	18393	19577	id_1081	1184
CP006526	20595	21975	Group_IB_id1027	CP006526	20596	21525	id_1082	929
CP006526	22112	23645	Group_I(derived)_id1028	CP006526	22521	23585	id_1083	1064
CP006526	37273	39049	Group_IB_id1032	CP006526	37274	38320	id_1085	1046
CP006526	39300	40720	Group_IA_id1033	CP006526	39300	40463	id_1086	1163
CP006527	16906	18419	Group_IB_id1035	CP006527	16906	17886	id_1088	980
CP006527	18889	20835	Group_ID_id1036	CP006527	18891	20075	id_1089	1184
CP006527	33989	35616	Group_IB_id1039	CP006527	33990	35036	id_1091	1046
CP006527	35867	37281	Group_IA_id1040	CP006527	35867	37024	id_1092	1157
CP006528	16437	17950	Group_IB_id1042	CP006528	16437	17417	id_1095	980
CP006528	18431	19440	Group_IB_id1043	CP006528	18431	19381	id_1096	950
CP006528	19692	21045	Group_IB_id1044	CP006528	19693	20592	id_1097	899
CP006528	21182	22748	Group_I(derived)_id1045	CP006528	21591	22688	id_1098	1097
CP006528	36442	38132	Group_IB_id1049	CP006528	36443	37489	id_1100	1046
CP006528	38383	39802	Group_IA_id1050	CP006528	38383	39546	id_1101	1163
CP006529	21148	22968	Group_ID_id1054	CP006529	21150	22256	id_1104	1106
CP006529	23367	24970	Group_I(derived)_id1055	CP006529	23777	24598	id_1105	821
CP006529	39113	40517	Group_IB(3')_id1058	CP006529	39113	39955	id_1107	842
CP006529	40595	42234	Group_IB_id1059	CP006529	40596	41642	id_1108	1046
CP006529	42485	43896	Group_IA_id1060	CP006529	42485	43639	id_1109	1154
CP006530	14520	16034	Group_IB_id1061	CP006530	14520	15527	id_1112	1007
CP006530	16515	17524	Group_IB_id1062	CP006530	16515	17465	id_1113	950
CP006530	31194	32599	Group_IB(3')_id1064	CP006530	31194	32036	id_1115	842
CP006530	32677	34302	Group_IB_id1065	CP006530	32678	33724	id_1116	1046
CP006530	34553	35970	Group_IA_id1066	CP006530	34553	35713	id_1117	1160
CP006531	16865	18378	Group_IB_id1068	CP006531	16865	17872	id_1121	1007
CP006531	18859	19868	Group_IB_id1069	CP006531	18859	19809	id_1122	950
CP006531	20256	21789	Group_I(derived)_id1070	CP006531	20665	21729	id_1123	1064
CP006531	36288	37692	Group_IB(3')_id1073	CP006531	36288	37130	id_1125	842
CP006531	37770	39414	Group_IB_id1074	CP006531	37771	38817	id_1126	1046
CP006531	39665	41078	Group_IA_id1075	CP006531	39665	40822	id_1127	1157
CP006532	17225	18739	Group_IB_id1077	CP006532	17225	18232	id_1131	1007
CP006532	19220	20229	Group_IB_id1078	CP006532	19220	20170	id_1132	950
CP006532	20410	21877	Group_IB_id1079	CP006532	20410	21450	id_1133	1040
CP006532	22085	23357	Group_I(derived)_id1080	CP006532	22440	22946	id_1134	506
CP006532	33831	35236	Group_IB(3')_id1083	CP006532	33831	34673	id_1135	842
CP006532	35314	36955	Group_IB_id1084	CP006532	35315	36361	id_1136	1046
CP006532	37206	38620	Group_IA_id1085	CP006532	37206	38363	id_1137	1157
CP006533	19616	21130	Group_IB_id1088	CP006533	19616	20623	id_1142	1007
CP006533	21611	22620	Group_IB_id1089	CP006533	21611	22561	id_1143	950
CP006533	22801	24263	Group_IB_id1090	CP006533	22801	23841	id_1144	1040
CP006533	38077	39480	Group_IB(3')_id1092	CP006533	38077	38919	id_1146	842
CP006533	39558	41255	Group_IB_id1093	CP006533	39559	40287	id_1147	728
CP006533	41506	42922	Group_IA_id1094	CP006533	41506	42666	id_1148	1160
CP006534	18263	19812	Group_IB_id1097	CP006534	18340	19305	id_1152	965
CP006534	20282	22179	Group_ID_id1098	CP006534	20284	21423	id_1153	1139
CP006534	22191	23200	Group_IB_id1099	CP006534	22191	23141	id_1154	950
CP006534	23381	24848	Group_IB_id1100	CP006534	23381	24421	id_1155	1040
CP006534	25056	26327	Group_I(derived)_id1101	CP006534	25410	25916	id_1156	506
CP006534	40929	42332	Group_IB(3')_id1104	CP006534	40929	41771	id_1158	842
CP006534	42410	44106	Group_IB_id1105	CP006534	42411	43457	id_1159	1046
CP006534	44357	45773	Group_IA_id1106	CP006534	44357	45517	id_1160	1160
CP006535	17161	18704	Group_IB_id1108	CP006535	17161	17898	id_1164	737
CP006535	19174	21071	Group_ID_id1109	CP006535	19176	20315	id_1165	1139
CP006535	21083	22092	Group_IB_id1110	CP006535	21083	22033	id_1166	950
CP006535	22273	23740	Group_IB_id1111	CP006535	22273	23313	id_1167	1040
CP006535	23948	25220	Group_I(derived)_id1112	CP006535	24303	24809	id_1168	506
CP006535	35767	37170	Group_IB(3')_id1115	CP006535	35767	36609	id_1169	842
CP006535	37248	38889	Group_IB_id1116	CP006535	37249	38295	id_1170	1046
CP006535	39140	40559	Group_IA_id1117	CP006535	39140	40303	id_1171	1163
CP006536	18804	20695	Group_ID_id1120	CP006536	18806	19951	id_1175	1145
CP006536	20958	22309	Group_IB_id1121	CP006536	20959	21864	id_1176	905
CP006536	22446	24054	Group_I(derived)_id1122	CP006536	22856	23644	id_1177	788
CP006536	37298	38921	Group_IB_id1124	CP006536	37299	38345	id_1179	1046
CP006536	39172	40588	Group_IA_id1125	CP006536	39172	40332	id_1180	1160
CP006537	21935	23468	Group_I(derived)_id1129	CP006537	22290	23408	id_1182	1118
CP006537	35624	37040	Group_IA_id1131	CP006537	35624	36784	id_1183	1160
CP006538	21696	22705	Group_IB_id1135	CP006538	21696	22646	id_1185	950
CP006538	23093	24733	Group_I(derived)_id1136	CP006538	23448	24323	id_1186	875
CP006538	36621	38244	Group_IB_id1138	CP006538	36622	37668	id_1187	1046
CP006538	38495	39914	Group_IA_id1139	CP006538	38495	39658	id_1188	1163
CP006539	17650	19249	Group_IB_id1142	CP006539	17651	18934	id_1190	1283
CP006539	19835	21181	Group_IB_id1143	CP006539	19836	20732	id_1191	896
CP006541	14691	16205	Group_IB_id1145	CP006541	14691	15698	id_1194	1007
CP006541	16686	17695	Group_IB_id1146	CP006541	16686	17636	id_1195	950
CP006541	17876	19333	Group_IB_id1147	CP006541	17876	18916	id_1196	1040
CP006541	19541	21145	Group_I(derived)_id1148	CP006541	19949	21085	id_1197	1136
CP006541	33613	35018	Group_IB(3')_id1151	CP006541	33613	34455	id_1198	842
CP006541	35096	36720	Group_IB_id1152	CP006541	35097	36143	id_1199	1046
CP006541	36971	38387	Group_IA_id1153	CP006541	36971	38131	id_1200	1160
CP006542	16049	17905	Group_ID_id1155	CP006542	16051	17196	id_1203	1145
CP006542	18097	19580	Group_IB_id1156	CP006542	18097	19137	id_1204	1040
CP006542	19788	21318	Group_I(derived)_id1157	CP006542	20140	21258	id_1205	1118
CP006542	33053	34458	Group_IB(3')_id1160	CP006542	33053	33895	id_1207	842
CP006542	34536	36161	Group_IB_id1161	CP006542	34537	35583	id_1208	1046
CP006542	36412	37828	Group_IA_id1162	CP006542	36412	37572	id_1209	1160
CP006543	21404	23345	Group_ID_id1166	CP006543	21406	22590	id_1211	1184
CP006543	23744	25277	Group_I(derived)_id1167	CP006543	24153	25217	id_1212	1064
CP006543	37296	39067	Group_IB_id1171	CP006543	37297	38343	id_1213	1046
CP006543	39318	40737	Group_IA_id1172	CP006543	39318	40481	id_1214	1163
CP006544	16625	18138	Group_IB_id1174	CP006544	16625	17632	id_1217	1007
CP006544	18619	19628	Group_IB_id1175	CP006544	18619	19569	id_1218	950
CP006544	20016	21549	Group_I(derived)_id1176	CP006544	20425	21489	id_1219	1064
CP006544	35210	36897	Group_IB_id1180	CP006544	35211	36257	id_1221	1046
CP006544	37148	38568	Group_IA_id1181	CP006544	37148	38311	id_1222	1163
CP006545	15921	17780	Group_ID_id1183	CP006545	15923	17068	id_1225	1145
CP006545	18043	19377	Group_IB_id1184	CP006545	18044	18937	id_1226	893
CP006545	19514	21121	Group_I(derived)_id1185	CP006545	19871	21061	id_1227	1190
CP006545	32746	34462	Group_IB_id1187	CP006545	32747	33793	id_1228	1046
CP006545	34713	36129	Group_IA_id1188	CP006545	34713	35873	id_1229	1160
CP006546	19397	20914	Group_IB_id1191	CP006546	19397	20404	id_1231	1007
CP006546	21395	22404	Group_IB_id1192	CP006546	21395	22345	id_1232	950
CP006546	22656	24000	Group_IB_id1193	CP006546	22657	23556	id_1233	899
CP006546	24137	25892	Group_I(derived)_id1194	CP006546	24883	25542	id_1234	659
CP006546	37296	38700	Group_IB(3')_id1196	CP006546	37296	38138	id_1235	842
CP006546	38778	40426	Group_IB_id1197	CP006546	38779	39825	id_1236	1046
CP006546	40677	42087	Group_IA_id1198	CP006546	40677	41831	id_1237	1154
CP006547	19086	20095	Group_IB_id1201	CP006547	19086	20036	id_1240	950
CP006547	20347	21688	Group_IB_id1202	CP006547	20348	21247	id_1241	899
CP006547	34617	36388	Group_IB_id1205	CP006547	34618	35664	id_1243	1046
CP006547	36639	38053	Group_IA_id1206	CP006547	36639	37796	id_1244	1157
CP006548	17211	18562	Group_IB_id1208	CP006548	17212	18117	id_1247	905
CP006548	18699	20341	Group_I(derived)_id1209	CP006548	19110	19931	id_1248	821
CP006548	32179	33584	Group_IB(3')_id1212	CP006548	32179	33021	id_1250	842
CP006548	33662	35336	Group_IB_id1213	CP006548	33663	34709	id_1251	1046
CP006548	35587	37003	Group_IA_id1214	CP006548	35587	36747	id_1252	1160
CP006549	17377	18890	Group_IB_id1216	CP006549	17616	18356	id_1254	740
CP006549	19371	20380	Group_IB_id1217	CP006549	19371	20321	id_1255	950
CP006549	20632	21981	Group_IB_id1218	CP006549	20633	21532	id_1256	899
CP006549	33386	35022	Group_IB_id1220	CP006549	33387	34433	id_1257	1046
CP006549	35273	36685	Group_IA(5')_id1221	CP006549	35273	36430	id_1258	1157
CP006550	20980	21989	Group_IB_id1225	CP006550	20980	21930	id_1262	950
CP006550	22170	23653	Group_IB_id1226	CP006550	22170	23210	id_1263	1040
CP006550	23861	25507	Group_I(derived)_id1227	CP006550	24350	25435	id_1264	1085
CP006550	35993	37403	Group_IA_id1228	CP006550	35993	37147	id_1266	1154
CP006551	18835	20348	Group_IB_id1231	CP006551	18835	19842	id_1268	1007
CP006551	20829	21838	Group_IB_id1232	CP006551	20829	21779	id_1269	950
CP006551	22090	23439	Group_IB_id1233	CP006551	22091	22990	id_1270	899
CP006551	23576	25183	Group_I(derived)_id1234	CP006551	23985	24458	id_1271	473
CP006551	38563	40189	Group_IB_id1236	CP006551	38564	39610	id_1273	1046
CP006551	40440	41856	Group_IA_id1237	CP006551	40440	41600	id_1274	1160
CP006552	13961	15857	Group_ID_id1238	CP006552	13963	15054	id_1277	1091
CP006552	16049	17503	Group_IB_id1239	CP006552	16049	17089	id_1278	1040
CP006552	17711	19390	Group_I(derived)_id1240	CP006552	18400	19041	id_1279	641
CP006552	30248	31872	Group_IB_id1241	CP006552	30249	31298	id_1280	1049
CP006552	32123	33540	Group_IA_id1242	CP006552	32123	33283	id_1281	1160
CP006553	16205	17214	Group_IB_id1244	CP006553	16205	17155	id_1283	950
CP006553	17395	18849	Group_IB_id1245	CP006553	17395	18435	id_1284	1040
CP006553	19057	20700	Group_I(derived)_id1246	CP006553	19415	20290	id_1285	875
CP006553	30982	32385	Group_IB(3')_id1249	CP006553	30982	31824	id_1286	842
CP006553	32463	34102	Group_IB_id1250	CP006553	32464	33510	id_1287	1046
CP006553	34353	35770	Group_IA_id1251	CP006553	34353	35513	id_1288	1160
CP006554	21646	23553	Group_ID_id1255	CP006554	21648	22799	id_1290	1151
CP006554	23952	25487	Group_I(derived)_id1256	CP006554	24363	25427	id_1291	1064
CP006554	37250	38873	Group_IB_id1258	CP006554	37251	38297	id_1292	1046
CP006554	39124	40543	Group_IA_id1259	CP006554	39124	40287	id_1293	1163
CP006555	16865	17874	Group_IB_id1261	CP006555	16865	17815	id_1298	950
CP006555	18055	19517	Group_IB_id1262	CP006555	18055	19095	id_1299	1040
CP006555	31084	32489	Group_IB(3')_id1264	CP006555	31084	31926	id_1301	842
CP006555	32567	34259	Group_IB_id1265	CP006555	32568	33614	id_1302	1046
CP006555	34510	35923	Group_IA_id1266	CP006555	34510	35667	id_1303	1157
CP006556	16955	18469	Group_IB_id1268	CP006556	16955	17962	id_1306	1007
CP006556	18939	20880	Group_ID_id1269	CP006556	18941	20125	id_1307	1184
CP006556	33916	35698	Group_IB_id1272	CP006556	33917	34963	id_1309	1046
CP006556	35949	37368	Group_IA_id1273	CP006556	35949	37112	id_1310	1163
CP006557	21352	23290	Group_ID_id1277	CP006557	21354	22538	id_1312	1184
CP006557	23553	24894	Group_IB_id1278	CP006557	23554	24453	id_1313	899
CP006557	38766	40454	Group_IB_id1281	CP006557	38767	39813	id_1315	1046
CP006557	40705	42119	Group_IA_id1282	CP006557	40705	41862	id_1316	1157
CP006558	20910	21919	Group_IB_id1286	CP006558	20910	21860	id_1319	950
CP006558	22100	23577	Group_IB_id1287	CP006558	22100	23140	id_1320	1040
CP006558	23785	25321	Group_I(derived)_id1288	CP006558	24668	25261	id_1321	593
CP006558	40723	42154	Group_IB(3')_id1292	CP006558	40723	41565	id_1323	842
CP006558	42232	43927	Group_IB_id1293	CP006558	42233	43279	id_1324	1046
CP006558	44178	45588	Group_IA_id1294	CP006558	44178	45332	id_1325	1154
CP006559	14471	15985	Group_IB_id1295	CP006559	14471	15451	id_1328	980
CP006559	16455	18380	Group_ID_id1296	CP006559	16457	17539	id_1329	1082
CP006559	18572	20044	Group_IB_id1297	CP006559	18572	19612	id_1330	1040
CP006559	20252	21891	Group_I(derived)_id1298	CP006559	20660	21151	id_1331	491
CP006559	33961	35733	Group_IB_id1302	CP006559	33962	35008	id_1332	1046
CP006559	35984	37404	Group_IA_id1303	CP006559	35984	37147	id_1333	1163
CP006560	16294	17807	Group_IB_id1305	CP006560	16294	17274	id_1336	980
CP006560	18539	19875	Group_IB_id1306	CP006560	18540	19433	id_1337	893
CP006560	20012	21542	Group_I(derived)_id1307	CP006560	20418	21482	id_1338	1064
CP006560	33258	34663	Group_IB(3')_id1310	CP006560	33258	34100	id_1340	842
CP006560	34741	36367	Group_IB_id1311	CP006560	34742	35788	id_1341	1046
CP006560	36618	38034	Group_IA_id1312	CP006560	36618	37778	id_1342	1160
CP006561	14549	15558	Group_IB_id1313	CP006561	14549	15499	id_1344	950
CP006561	15739	17206	Group_IB_id1314	CP006561	15739	16779	id_1345	1040
CP006561	17414	18948	Group_I(derived)_id1315	CP006561	17824	18888	id_1346	1064
CP006561	31193	32598	Group_IB(3')_id1318	CP006561	31193	32035	id_1347	842
CP006561	32676	34296	Group_IB_id1319	CP006561	32677	33723	id_1348	1046
CP006561	34547	35961	Group_IA_id1320	CP006561	34547	35704	id_1349	1157
CP006562	16056	17912	Group_ID_id1322	CP006562	16058	17203	id_1352	1145
CP006562	18104	19587	Group_IB_id1323	CP006562	18104	19144	id_1353	1040
CP006562	19795	21325	Group_I(derived)_id1324	CP006562	20147	21265	id_1354	1118
CP006562	33061	34466	Group_IB(3')_id1327	CP006562	33061	33903	id_1356	842
CP006562	34544	36169	Group_IB_id1328	CP006562	34545	35591	id_1357	1046
CP006562	36420	37836	Group_IA_id1329	CP006562	36420	37580	id_1358	1160
CP006563	14060	15575	Group_IB_id1330	CP006563	14060	15067	id_1360	1007
CP006563	16056	17065	Group_IB_id1331	CP006563	16056	17006	id_1361	950
CP006563	17453	19059	Group_I(derived)_id1332	CP006563	17862	18998	id_1362	1136
CP006563	29787	31191	Group_IB(3')_id1335	CP006563	29787	30629	id_1363	842
CP006563	31269	32909	Group_IB_id1336	CP006563	31270	32316	id_1364	1046
CP006563	33160	34580	Group_IA_id1337	CP006563	33160	34323	id_1365	1163
CP006565	16970	18485	Group_IB_id1339	CP006565	17310	17951	id_1369	641
CP006565	18966	19975	Group_IB_id1340	CP006565	18966	19916	id_1370	950
CP006565	20156	21643	Group_IB_id1341	CP006565	20156	21196	id_1371	1040
CP006565	21851	23599	Group_I(derived)_id1342	CP006565	22591	23250	id_1372	659
CP006565	36993	38396	Group_IB(3')_id1344	CP006565	36993	37835	id_1374	842
CP006565	38474	40170	Group_IB_id1345	CP006565	38475	39521	id_1375	1046
CP006565	40421	41837	Group_IA_id1346	CP006565	40421	41581	id_1376	1160
CP007878	20985	21994	Group_IB_id1350	CP007878	20985	21935	id_1379	950
CP007878	22246	23610	Group_IB_id1351	CP007878	22247	23167	id_1380	920
CP007878	23747	25317	Group_I(derived)_id1352	CP007878	24156	24683	id_1381	527
CP007878	39218	40840	Group_IA_id1356	CP007878	39219	40265	id_1382	1046
CP007946	18989	20504	Group_IB_id1358	CP007946	18989	19996	id_1385	1007
CP007946	20985	21994	Group_IB_id1359	CP007946	20985	21935	id_1386	950
CP007946	22246	23610	Group_IB_id1360	CP007946	22247	23167	id_1387	920
CP007946	23747	25317	Group_I(derived)_id1361	CP007946	24156	24944	id_1388	788
CP007946	37737	39140	Group_IB(3')_id1364	CP007946	37737	38579	id_1389	842
CP007946	39218	40840	Group_IB_id1365	CP007946	39219	40265	id_1390	1046
CP007946	41091	42507	Group_IA_id1366	CP007946	41091	42251	id_1391	1160
CP007963	18989	20504	Group_IB_id1368	CP007963	18989	19969	id_1393	980
CP007963	20985	21994	Group_IB_id1369	CP007963	20985	21935	id_1394	950
CP007963	23747	25317	Group_II_id1371	CP007963	24156	24905	id_1395	749
CP007997	18989	20504	Group_IB_id1377	CP007997	18989	19996	id_1400	1007
CP007997	20985	21994	Group_II_id1378	CP007997	20985	21935	id_1401	950
CP007997	22247	25308	Group_II(derived)_id1379	CP007997	24225	25046	id_1402	821
CP008031	20985	21994	Group_IB_id1385	CP008031	20985	21935	id_1407	950
CP008031	22246	23610	Group_IB_id1386	CP008031	22247	23167	id_1408	920
CP008031	23747	25317	Group_II_id1387	CP008031	24156	24683	id_1409	527
CP008048	18989	20504	Group_IB_id1393	CP008048	18989	19996	id_1413	1007
CP008048	20985	21994	Group_I(derived)_id1394	CP008048	20985	21935	id_1414	950
CP008048	23747	25317	Group_II(derived)_id1396	CP008048	24156	24905	id_1415	749
CP008082	18989	20504	Group_IB_id1401	CP008082	18989	19969	id_1419	980
CP008082	20985	21994	Group_IB_id1402	CP008082	20985	21935	id_1420	950
CP008082	22246	23610	Group_IB_id1403	CP008082	22247	23167	id_1421	920
CP008082	23747	25317	Group_I(derived)_id1404	CP008082	24156	24683	id_1422	527
CP008082	39218	40840	Group_IA(5')_id1408	CP008082	39219	40265	id_1423	1046
CP008099	18989	20504	Group_IB_id1411	CP008099	18989	19969	id_1426	980
CP008099	20985	21994	Group_I(derived)_id1412	CP008099	20985	21935	id_1427	950
CP008099	23747	25317	Group_II(derived)_id1414	CP008099	24156	24905	id_1428	749
CP008133	18989	20504	Group_IB_id1419	CP008133	18989	19996	id_1432	1007
CP008133	20985	21994	Group_IB_id1420	CP008133	20985	21935	id_1433	950
CP008133	22246	23610	Group_IB_id1421	CP008133	22247	23167	id_1434	920
CP008133	23747	25317	Group_I(derived)_id1422	CP008133	24156	24905	id_1435	749
CP008133	39218	40840	Group_IA_id1426	CP008133	39219	40265	id_1436	1046
CP008167	18989	20504	Group_IB_id1429	CP008167	19139	20497	id_1439	1358
CP008167	21014	25310	Group_II_id1430	CP008167	24156	24905	id_1440	749
CP008218	18989	20504	Group_IB_id1435	CP008218	18989	19996	id_1445	1007
CP008218	20985	21994	Group_IB_id1436	CP008218	20985	21935	id_1446	950
CP008218	22246	23610	Group_IB_id1437	CP008218	22247	23167	id_1447	920
CP008218	23747	25317	Group_I(derived)_id1438	CP008218	24156	24944	id_1448	788
CP008218	39218	40840	Group_IA_id1441	CP008218	39219	40265	id_1449	1046
CP008235	18989	20504	Group_IB_id1444	CP008235	19139	19969	id_1452	830
CP008235	20985	21994	Group_IB_id1445	CP008235	20985	21935	id_1453	950
CP008235	23747	25317	Group_I(derived)_id1447	CP008235	24156	24905	id_1454	749
CP008235	39218	40840	Group_IA_id1451	CP008235	39219	40265	id_1455	1046
CP008269	18989	20504	Group_IB_id1454	CP008269	18989	19969	id_1459	980
CP008269	22246	23610	Group_II_id1456	CP008269	22247	23167	id_1460	920
CP008269	23747	25317	Group_II(derived)_id1457	CP008269	24156	24905	id_1461	749
CP008286	18989	20504	Group_IB_id1462	CP008286	18989	19969	id_1465	980
CP008286	20985	21994	Group_II_id1463	CP008286	20985	21935	id_1466	950
CP008303	18989	20504	Group_IB_id1469	CP008303	18989	19969	id_1470	980
CP008303	20985	21994	Group_IB(3')_id1470	CP008303	20985	21935	id_1471	950
CP008303	22256	26212	Group_II(derived)_id1471	CP008303	22256	23167	id_1472	911
CP008354	18989	20504	Group_IB_id1476	CP008354	18989	19969	id_1476	980
CP008405	18989	20504	Group_IB_id1484	CP008405	18989	19996	id_1481	1007
CP008405	20985	21994	Group_IB_id1485	CP008405	20985	21935	id_1482	950
CP008405	22250	25308	Group_II_id1486	CP008405	23622	24944	id_1483	1322
CP008422	18989	20504	Group_IB_id1492	CP008422	18989	19969	id_1487	980
CP008422	20985	21994	Group_IB_id1493	CP008422	20985	21935	id_1488	950
CP008422	39218	40840	Group_IA_id1496	CP008422	39219	40265	id_1489	1046
CP008439	18989	20504	Group_IB_id1498	CP008439	18989	19969	id_1493	980
CP008439	20985	21994	Group_IB_id1499	CP008439	20985	21935	id_1494	950
CP008439	22246	23610	Group_IB_id1500	CP008439	22247	23167	id_1495	920
CP008439	23747	25317	Group_I(derived)_id1501	CP008439	24156	24683	id_1496	527
CP008439	39218	40840	Group_IA_id1505	CP008439	39219	40265	id_1497	1046
CP008524	18989	20504	Group_IB_id1508	CP008524	18989	19969	id_1500	980
CP008524	22246	23610	Group_IB_id1510	CP008524	22247	23167	id_1501	920
CP008524	23747	25317	Group_I(derived)_id1511	CP008524	24156	24905	id_1502	749
CP008524	39218	40840	Group_IA_id1515	CP008524	39219	40265	id_1503	1046
CP008592	18989	20504	Group_IB_id1518	CP008592	18989	19969	id_1505	980
CP008592	20985	21994	Group_I(derived)_id1519	CP008592	20985	21935	id_1506	950
CP008592	23747	25317	Group_II(derived)_id1521	CP008592	24156	24905	id_1507	749
CP008626	18989	20504	Group_IB_id1526	CP008626	18989	19969	id_1512	980
CP008626	20985	21994	Group_IB_id1527	CP008626	20985	21935	id_1513	950
CP008626	22246	23610	Group_I(derived)_id1528	CP008626	22247	23167	id_1514	920
CP008626	23747	25317	Group_II_id1529	CP008626	24156	24905	id_1515	749
CP008643	18989	20504	Group_IB_id1535	CP008643	18989	19996	id_1519	1007
CP008643	20985	21994	Group_IB_id1536	CP008643	20985	21935	id_1520	950
CP008643	22246	23610	Group_I(derived)_id1537	CP008643	22247	23167	id_1521	920
CP008643	23747	25317	Group_II_id1538	CP008643	24156	24944	id_1522	788
CP008643	37737	39140	Group_IB_id1541	CP008643	37737	38579	id_1523	842
CP008643	39218	40840	Group_IA_id1542	CP008643	39219	40265	id_1524	1046
CP008660	18989	20504	Group_IB_id1545	CP008660	18989	19996	id_1527	1007
CP008660	20985	21994	Group_IB_id1546	CP008660	20985	21935	id_1528	950
CP008660	22246	23610	Group_I(derived)_id1547	CP008660	22247	23167	id_1529	920
CP008660	23747	25317	Group_II_id1548	CP008660	24156	24905	id_1530	749
CP010939	64225	65232	Group_IA_id1560	CP010939	64276	65232	id_1536	956
CP010939	66625	67698	Group_IB_id1562	CP010939	66658	67698	id_1537	1040
CP010939	69592	71023	Group_IB_id1564	CP010939	70086	71021	id_1538	935
CP010939	71347	72711	Group_IB_id1565	CP010939	71432	72457	id_1539	1025
CP010939	72857	75590	Group_IB_id1566	CP010939	73168	74118	id_1540	950
CP010939	72857	75590	Group_IB_id1566	CP010939	74677	75588	id_1541	911
CP011563	18989	20503	Group_IB_id1570	CP011563	18989	19996	id_1542	1007
CP011563	20984	21993	Group_IB_id1571	CP011563	20984	21934	id_1543	950
CP011563	22245	23608	Group_IB_id1572	CP011563	22246	23166	id_1544	920
CP011563	23745	25315	Group_I(derived)_id1573	CP011563	24154	24942	id_1545	788
CP011563	37736	39139	Group_IB(3')_id1576	CP011563	37736	38578	id_1546	842
CP011563	39217	40839	Group_IB_id1577	CP011563	39218	40264	id_1547	1046
CP011563	41090	42506	Group_IA_id1578	CP011563	41090	42250	id_1548	1160
CP011826	22249	25310	Group_II_id1583	CP011826	22266	24944	id_1551	2678
CP014249	13625	14935	Group_IB_id1585	CP014249	13625	14596	id_1555	971
CP014741	9540	11054	Group_IB_id1589	CP014741	9540	10547	id_1558	1007
CP014741	11535	12544	Group_IB_id1590	CP014741	11535	12485	id_1559	950
CP014741	12796	14160	Group_IB_id1591	CP014741	12797	13717	id_1560	920
CP014741	14297	15832	Group_II_id1592	CP014741	14716	15459	id_1561	743
CP019506	13529	15125	Group_IB_id1596	CP019506	13529	14566	id_1567	1037
CP019506	15272	17038	Group_IB(3')_id1597	CP019506	15273	16775	id_1568	1502
CP019506	17362	18871	Group_ID_id1598	CP019506	17364	18305	id_1569	941
CP019506	19270	20722	Group_I(derived)_id1599	CP019506	19270	20364	id_1570	1094
CP020139	9252	10655	Group_ID_id1601	CP020139	9252	10094	id_1571	842
CP020139	10733	12355	Group_IB(3')_id1602	CP020139	10734	11780	id_1572	1046
CP020139	12606	14022	Group_IB_id1603	CP020139	12606	13766	id_1573	1160
CP020139	76297	77811	Group_IB_id1607	CP020139	76297	77304	id_1576	1007
CP020139	78292	79301	Group_IB_id1608	CP020139	78292	79242	id_1577	950
CP020139	79553	80917	Group_I(derived)_id1609	CP020139	79554	80474	id_1578	920
CP020139	81054	82624	Group_II_id1610	CP020139	81463	82251	id_1579	788
CP020156	8879	10515	Group_IB(3')_id1612	CP020156	8880	9926	id_1580	1046
CP020156	10766	12178	Group_IB_id1613	CP020156	10766	11923	id_1581	1157
CP020156	73963	75476	Group_IB_id1616	CP020156	74202	74942	id_1585	740
CP020156	75957	76966	Group_IB_id1617	CP020156	75957	76907	id_1586	950
CP020173	11483	12887	Group_ID_id1619	CP020173	11483	12325	id_1589	842
CP020173	12965	14736	Group_IB(3')_id1620	CP020173	12966	14012	id_1590	1046
CP020173	14987	16407	Group_IB_id1621	CP020173	14987	16150	id_1591	1163
CP020173	75114	76628	Group_ID_id1624	CP020173	75114	76094	id_1593	980
CP020190	8879	10515	Group_IB(3')_id1626	CP020190	8880	9926	id_1595	1046
CP020190	10766	12178	Group_IB_id1627	CP020190	10766	11923	id_1596	1157
CP020190	74963	76476	Group_IB_id1630	CP020190	75202	75942	id_1601	740
CP020190	76957	77966	Group_IB_id1631	CP020190	76957	77907	id_1602	950
CP020190	78147	79614	Group_I(derived)_id1632	CP020190	78147	79187	id_1603	1040
CP020190	79822	81355	Group_II_id1633	CP020190	80231	81295	id_1604	1064
CP020207	8593	10216	Group_IB(3')_id1634	CP020207	8594	9640	id_1605	1046
CP020207	10467	11886	Group_IB_id1635	CP020207	10467	11630	id_1606	1163
CP020207	75839	77746	Group_I(derived)_id1640	CP020207	75841	76992	id_1611	1151
CP020207	78145	79680	Group_II_id1641	CP020207	78556	79620	id_1612	1064
CP020224	8618	10023	Group_ID_id1643	CP020224	8618	9460	id_1614	842
CP020224	10101	11775	Group_IB(3')_id1644	CP020224	10102	11148	id_1615	1046
CP020224	12026	13442	Group_IB_id1645	CP020224	12026	13186	id_1616	1160
CP020224	71169	72520	Group_I(derived)_id1648	CP020224	71170	72075	id_1618	905
CP020224	72657	74299	Group_II_id1649	CP020224	73068	73889	id_1619	821
CP020241	8549	10173	Group_IB(3')_id1650	CP020241	8550	9599	id_1620	1049
CP020241	10424	11841	Group_IB_id1651	CP020241	10424	11584	id_1621	1160
CP020241	66449	68345	Group_IB_id1653	CP020241	66451	67542	id_1623	1091
CP020241	68537	69996	Group_I(derived)_id1654	CP020241	68537	69577	id_1624	1040
CP020275	10742	12146	Group_ID_id1657	CP020275	10742	11584	id_1626	842
CP020275	12224	13975	Group_IB(3')_id1658	CP020275	12225	13280	id_1627	1055
CP020275	14226	15621	Group_IB_id1659	CP020275	14226	15389	id_1628	1163
CP020275	60679	62225	Group_IB(3')_id1661	CP020275	61120	61659	id_1633	539
CP020275	63442	65452	Group_IB_id1663	CP020275	63444	64655	id_1634	1211
CP020292	65178	66522	Group_I(derived)_id1668	CP020292	65179	66072	id_1637	893
CP020309	13207	14602	Group_IB(3')_id1672	CP020309	13208	14290	id_1640	1082
CP020309	70493	71848	Group_I(derived)_id1674	CP020309	70494	71387	id_1644	893
CP020309	71985	73660	Group_II_id1675	CP020309	72916	73500	id_1645	584
CP020326	66281	67616	Group_I(derived)_id1680	CP020326	66282	67175	id_1649	893
CP020326	67753	69397	Group_II_id1681	CP020326	68664	69236	id_1650	572
CP021245	29137	30597	Group_I(derived)_id1683	CP021245	29637	30596	id_1653	959
CP021245	30860	32399	Group_IB_id1684	CP021245	31402	32397	id_1654	995
CP025166	15162	16348	Group_IB(3')_id1686	CP025166	15163	16263	id_1656	1100
CP025166	16672	18008	Group_ID_id1687	CP025166	16674	17624	id_1657	950
CP025166	18020	19000	Group_IB_id1688	CP025166	18020	18979	id_1658	959
CP025166	19388	20442	Group_I(derived)_id1689	CP025166	19388	20119	id_1659	731
CP025327	49353	50642	Group_IB(3')_id1691	CP025327	49419	50642	id_1660	1223
CP025327	64321	65643	Group_II_id1693	CP025327	64462	65643	id_1661	1181
CP025327	70141	71241	Group_II_id1694	CP025327	70189	71241	id_1662	1052
CP025327	71389	72455	Group_ID_id1695	CP025327	71442	72455	id_1663	1013
CP025327	100137	103425	Group_IA_id1699	CP025327	102805	103425	id_1665	620
CP025773	8680	9704	Group_IB_id1703	CP025773	8853	9704	id_1666	851
CP025773	17150	18102	Group_I(derived)_id1705	CP025773	17188	18102	id_1668	914
CP027655	24422	25930	Group_II_id1706	CP027655	24440	25132	id_1669	692
CP027655	24422	25930	Group_II_id1706	CP027655	25134	25463	id_1670	329
CP027655	26138	27439	Group_I(derived)_id1707	CP027655	26396	27439	id_1671	1043
CP027655	27631	29356	Group_ID_id1708	CP027655	28244	28957	id_1672	713
CP030961	4290	5638	Group_ID_id1712	CP030961	4871	5320	id_1674	449
CP030978	55278	56880	Group_IB(3')_id1717	CP030978	55824	56879	id_1680	1055
CP031392	25117	26415	Group_ID_id1725	CP031392	25117	26127	id_1690	1010
CP031392	29822	30984	Group_IB_id1727	CP031392	29824	30705	id_1691	881
CP033157	21141	22312	Group_IB_id1731	CP033157	21232	22230	id_1697	998
CP033486	18911	20425	Group_IB_id1734	CP033486	18911	19918	id_1698	1007
CP033486	20906	21917	Group_IB_id1735	CP033486	21130	21858	id_1699	728
CP033486	22169	23539	Group_IB_id1736	CP033486	22170	23096	id_1700	926
CP033486	23676	25246	Group_I(derived)_id1737	CP033486	24085	24873	id_1701	788
CP033486	37514	38917	Group_IB(3')_id1740	CP033486	37514	38356	id_1702	842
CP033486	38995	40617	Group_IB_id1741	CP033486	38996	40042	id_1703	1046
CP033486	40868	42284	Group_IA_id1742	CP033486	40868	42028	id_1704	1160
CP033503	18783	20297	Group_IB_id1745	CP033503	18783	19790	id_1707	1007
CP033503	20778	21787	Group_IB_id1746	CP033503	20778	21728	id_1708	950
CP033503	22039	23403	Group_IB_id1747	CP033503	22040	22960	id_1709	920
CP033503	23540	25110	Group_I(derived)_id1748	CP033503	23949	24737	id_1710	788
CP033503	37186	38589	Group_IB(3')_id1751	CP033503	37186	38028	id_1711	842
CP033503	38667	40291	Group_IB_id1752	CP033503	38668	39714	id_1712	1046
CP033503	40542	41958	Group_IA_id1753	CP033503	40542	41702	id_1713	1160
CP034275	39711	40900	Group_ID_id1754	CP034275	39713	40552	id_1716	839
CP036470	18965	20479	Group_IB_id1758	CP036470	18965	19972	id_1717	1007
CP036470	20960	21969	Group_IB_id1759	CP036470	20960	21910	id_1718	950
CP036470	22221	23584	Group_IB_id1760	CP036470	22222	23142	id_1719	920
CP036470	23721	25291	Group_I(derived)_id1761	CP036470	24130	24918	id_1720	788
CP036470	37712	39115	Group_IB(3')_id1764	CP036470	37712	38554	id_1721	842
CP036470	39193	40815	Group_IB_id1765	CP036470	39194	40240	id_1722	1046
CP036470	41066	42482	Group_IA_id1766	CP036470	41066	42226	id_1723	1160
CP041142	8043	9115	Group_IB(3')_id1767	CP041142	8043	9035	id_1727	992
CP041142	9323	10732	Group_IB_id1768	CP041142	9841	10680	id_1728	839
CP041142	27925	29067	Group_IB_id1770	CP041142	27925	28989	id_1729	1064
CP041142	36246	37318	Group_IB_id1771	CP041142	36246	37238	id_1730	992
CP042205	17182	18854	Group_IC2_id1774	CP042205	17183	17650	id_1740	467
CP042205	99993	101470	Group_ID_id1784	CP042205	100583	101146	id_1742	563
CP048086	12152	13183	Group_IB_id1785	CP048086	12152	12931	id_1750	779
CP049014	46348	47743	Group_IB(3')_id1789	CP049014	46349	47431	id_1752	1082
CP049014	57125	58514	Group_I(derived)_id1792	CP049014	57125	58171	id_1753	1046
CP049014	58722	60134	Group_II_id1793	CP049014	59075	59599	id_1754	524
CP058612	249	1681	Group_IB_id1794	CP058612	411	911	id_1755	500
CP058612	14941	16422	Group_IB_id1797	CP058612	14941	16104	id_1756	1163
CP058612	21421	22904	Group_IB_id1798	CP058612	21422	22768	id_1757	1346
CP058612	23228	24707	Group_IB(5')_id1799	CP058612	23230	24258	id_1758	1028
CP058612	24719	25816	Group_IB_id1800	CP058612	24719	25762	id_1759	1043
CP058612	25997	27320	Group_I(derived)_id1801	CP058612	25997	27097	id_1760	1100
CP060321	4000	5294	Group_II_id1802	CP060321	4506	5012	id_1761	506
CP060321	7943	9493	Group_IB_id1805	CP060321	8001	8756	id_1762	755
CP060321	29507	30662	Group_IB_id1806	CP060321	29844	30662	id_1764	818
CP060321	32829	33959	Group_IB(3')_id1808	CP060321	32970	33959	id_1765	989
CP060321	34189	35539	Group_IB_id1809	CP060321	34321	35538	id_1766	1217
CP060321	35650	36911	Group_IB_id1810	CP060321	36450	36911	id_1767	461
CP061018	14702	16064	Group_IB_id1815	CP061018	14702	15709	id_1771	1007
CP061018	16211	17460	Group_ID_id1816	CP061018	16212	17369	id_1772	1157
CP061018	17784	19159	Group_IB_id1817	CP061018	17786	18781	id_1773	995
CP061018	19487	20656	Group_IB_id1819	CP061018	19488	20567	id_1774	1079
CP061018	20793	22089	Group_I(derived)_id1820	CP061018	21053	21799	id_1775	746
CP061018	22330	23556	Group_IB_id1821	CP061018	22330	23199	id_1776	869
CP061018	34551	35767	Group_IB_id1825	CP061018	34543	35592	id_1777	1041
CP061018	35975	37278	Group_IB_id1826	CP061018	35975	37210	id_1778	1235
FQ311469	18791	20161	Group_IB_id1830	FQ311469	19478	20065	id_1782	587
FQ311469	49401	50817	Group_IB(3')_id1834	FQ311469	49889	50815	id_1785	926
FQ311469	50912	52068	Group_IB_id1835	FQ311469	51061	52068	id_1786	1007
FQ311469	53668	55054	Group_IB_id1837	FQ311469	53797	55053	id_1787	1256
FQ859090	874	2244	Group_I(derived)_id1840	FQ859090	1553	1870	id_1792	317
FR839632	20935	22173	Group_IB_id1845	FR839632	20935	22143	id_1795	1208
FR839632	26077	27219	Group_IB_id1846	FR839632	26077	27174	id_1796	1097
HF546977	2082	3726	Group_IB_id1848	HF546977	2082	3170	id_1798	1088
HF546977	3768	5532	Group_I(derived)_id1849	HF546977	4031	4387	id_1799	356
HF546977	3768	5532	Group_I(derived)_id1849	HF546977	4476	4817	id_1800	341
HF546977	5638	7227	Group_IB_id1850	HF546977	5639	7039	id_1801	1400
HF546977	7709	10106	Group_IB(3')_id1851	HF546977	8753	9292	id_1802	539
HF546977	10347	11670	Group_IB_id1852	HF546977	10347	11174	id_1803	827
HG970331	18804	20209	Group_IC2_id1857	HG970331	18804	20102	id_1816	1298
HG970331	20594	22058	Group_IC2_id1858	HG970331	20594	21490	id_1817	896
HG970331	22485	24087	Group_IC2_id1859	HG970331	22485	23768	id_1818	1283
HG970331	30682	32147	Group_IC1_id1861	HG970331	31138	32055	id_1821	917
HG970331	39919	40930	Group_IA_id1864	HG970331	39919	40827	id_1822	908
HG970331	46050	48275	Group_IC1_id1865	HG970331	46051	47517	id_1823	1466
HG970331	50732	53167	Group_IB(3')_id1867	HG970331	50734	51537	id_1824	803
HG970331	50732	53167	Group_IB(3')_id1867	HG970331	51775	52518	id_1825	743
HG970331	53184	54244	Group_IB_id1868	HG970331	53185	54144	id_1826	959
HG970331	54518	56447	Group_ID_id1869	HG970331	55041	56309	id_1827	1268
HG970331	60510	61810	Group_IB_id1871	HG970331	60511	61647	id_1828	1136
HG970331	62040	63233	Group_IB_id1872	HG970331	62040	63119	id_1829	1079
HG970331	63328	64702	Group_IB_id1873	HG970331	63330	64253	id_1830	923
HG970331	64714	65715	Group_IB_id1874	HG970331	64714	65655	id_1831	941
HG970331	65727	66832	Group_IB_id1875	HG970331	65728	66702	id_1832	974
HG970331	66926	68182	Group_IB_id1876	HG970331	66927	68159	id_1833	1232
HG970331	68229	69409	Group_I(derived)_id1877	HG970331	68229	69287	id_1834	1058
HG970331	69443	70448	Group_IB_id1878	HG970331	69443	70405	id_1835	962
HG970331	73045	74242	Group_IB_id1880	HG970331	73045	74187	id_1836	1142
HG983520	3855	5099	Group_I(derived)_id1883	HG983520	4191	5099	id_1840	908
HG983520	6942	7944	Group_IB(5')_id1885	HG983520	6985	7944	id_1841	959
HG983520	8038	9459	Group_IB_id1886	HG983520	8128	9459	id_1842	1331
HG983520	9536	10707	Group_IB_id1887	HG983520	9645	10706	id_1843	1061
HG983520	10730	12141	Group_ID_id1888	HG983520	11225	12139	id_1844	914
HG983520	12236	13438	Group_IB_id1889	HG983520	12386	13438	id_1845	1052
HG983520	15113	16438	Group_IB_id1891	HG983520	15310	16437	id_1846	1127
HG983520	16544	17799	Group_IB_id1892	HG983520	16903	17664	id_1847	761
HG983520	17841	19262	Group_IB_id1893	HG983520	18222	19262	id_1848	1040
HG983520	42938	44151	Group_ID_id1896	HG983520	43096	44151	id_1850	1055
JPKY01000541	23564	24893	Group_IB_id1898	JPKY01000541	23898	24800	id_1854	902
KF169905	33075	34255	Group_IB_id1901	KF169905	33075	34178	id_1856	1103
KR952335	9328	10363	Group_IB_id1903	KR952335	9412	10362	id_1857	950
KR952337	36751	37760	Group_IB_id1904	KR952337	36751	37665	id_1858	914
KR952346	12568	14044	Group_IB_id1905	KR952346	12569	13618	id_1859	1049
LR026971	13232	14502	Group_IC2_id1906	LR026971	13232	14443	id_1863	1211
LR026971	29326	31843	Group_IA_id1908	LR026971	29433	29846	id_1864	413
LR026971	29326	31843	Group_IA_id1908	LR026971	30067	30852	id_1865	785
LR026971	33437	34744	Group_IB_id1910	LR026971	33439	34395	id_1866	956
LR026971	40404	41641	Group_IB_id1912	LR026971	40404	41342	id_1867	938
LR026971	41683	42947	Group_ID_id1913	LR026971	41684	42574	id_1868	890
LR026971	44742	45968	Group_IB_id1915	LR026971	44742	45839	id_1869	1097
LR026971	46063	47470	Group_IB_id1916	LR026971	46065	47006	id_1870	941
LR026971	47482	48468	Group_IB_id1917	LR026971	47482	48423	id_1871	941
LR026971	48556	49829	Group_IB_id1918	LR026971	48556	49749	id_1872	1193
LR026971	49890	51116	Group_I(derived)_id1919	LR026971	49890	50954	id_1873	1064
LR026971	51150	52154	Group_IB_id1920	LR026971	51150	52106	id_1874	956
LR026971	53655	54894	Group_IA_id1922	LR026971	53655	54539	id_1875	884
LR026971	58704	60144	Group_IB_id1926	LR026971	58705	59778	id_1876	1073
LR026971	60423	62717	Group_IC1_id1927	LR026971	60424	62010	id_1877	1586
LR026971	62794	64245	Group_IC2_id1928	LR026971	62794	64104	id_1878	1310
LR813499	19959	21814	Group_ID_id1931	LR813499	19961	21100	id_1880	1139
LR813499	22077	23432	Group_IB_id1932	LR813499	22078	22983	id_1881	905
LR813499	23569	25202	Group_I(derived)_id1933	LR813499	24032	25132	id_1882	1100
LR813499	38229	39634	Group_IB(3')_id1935	LR813499	38229	39071	id_1884	842
LR813499	39712	41411	Group_IB_id1936	LR813499	39713	40759	id_1885	1046
LR813516	15488	17343	Group_ID_id1938	LR813516	15490	16629	id_1888	1139
LR813516	17606	18951	Group_IB_id1939	LR813516	17607	18512	id_1889	905
LR813516	19088	20762	Group_I(derived)_id1940	LR813516	19574	20692	id_1890	1118
LR813516	32260	33665	Group_IB(3')_id1942	LR813516	32260	33102	id_1891	842
LR813516	33743	35382	Group_IB_id1943	LR813516	33744	34790	id_1892	1046
LR813516	35633	37049	Group_IA_id1944	LR813516	35633	36793	id_1893	1160
LR813533	22282	23796	Group_IB_id1947	LR813533	22282	23289	id_1896	1007
LR813533	24277	25286	Group_IB_id1948	LR813533	24277	25227	id_1897	950
LR813533	25467	26948	Group_IB_id1949	LR813533	25467	26507	id_1898	1040
LR813533	27156	28795	Group_I(derived)_id1950	LR813533	27564	28385	id_1899	821
LR813533	39116	40521	Group_IB(3')_id1953	LR813533	39119	39958	id_1900	839
LR813533	40598	42239	Group_IB_id1954	LR813533	40603	41646	id_1901	1043
LR813533	42491	43902	Group_IA_id1955	LR813533	42497	43645	id_1902	1148
LR813550	16857	18370	Group_IB_id1957	LR813550	17096	17836	id_1905	740
LR813550	18851	19860	Group_IB_id1958	LR813550	18851	19801	id_1906	950
LR813550	20112	21459	Group_IB_id1959	LR813550	20113	21012	id_1907	899
LR813550	34529	36165	Group_IB_id1962	LR813550	34530	35576	id_1909	1046
LR813550	36416	37828	Group_IA(5')_id1963	LR813550	36416	37573	id_1910	1157
LR813567	18960	20813	Group_ID_id1966	LR813567	18962	20107	id_1912	1145
LR813567	21076	22426	Group_IB_id1967	LR813567	21077	21829	id_1913	752
LR813567	22563	24136	Group_I(derived)_id1968	LR813567	22978	23451	id_1914	473
LR813567	39327	40732	Group_IB(3')_id1972	LR813567	39327	40169	id_1916	842
LR813567	40810	42436	Group_IB_id1973	LR813567	40811	41857	id_1917	1046
LR813567	42687	44103	Group_IA_id1974	LR813567	42687	43847	id_1918	1160
LR813584	17050	18895	Group_ID_id1977	LR813584	17052	18191	id_1922	1139
LR813584	19087	20550	Group_IB_id1978	LR813584	19087	20127	id_1923	1040
LR813584	20758	22357	Group_I(derived)_id1979	LR813584	21159	21947	id_1924	788
LR813584	30343	31755	Group_IB(3')_id1982	LR813584	30343	31185	id_1925	842
LR813584	31833	33474	Group_IB_id1983	LR813584	31834	32880	id_1926	1046
LR813584	33725	35135	Group_IA_id1984	LR813584	33725	34879	id_1927	1154
LR813601	17525	19416	Group_ID_id1987	LR813601	17527	18705	id_1929	1178
LR813601	19679	21025	Group_IB_id1988	LR813601	19680	20585	id_1930	905
LR813601	21162	22869	Group_I(derived)_id1989	LR813601	21646	22521	id_1931	875
LR813601	34359	35762	Group_IB(3')_id1991	LR813601	34359	35201	id_1932	842
LR813618	17935	19790	Group_ID_id1993	LR813618	17937	19076	id_1937	1139
LR813618	19982	21443	Group_IB_id1994	LR813618	19982	21022	id_1938	1040
LR813618	21651	23250	Group_I(derived)_id1995	LR813618	22052	22840	id_1939	788
LR813618	38399	39803	Group_IB(3')_id1999	LR813618	38399	39241	id_1941	842
LR813618	39881	41595	Group_IB_id2000	LR813618	39882	40928	id_1942	1046
LR813618	41846	43256	Group_IA_id2001	LR813618	41846	43000	id_1943	1154
LT222057	23894	25299	Group_IC2_id2008	LT222057	23894	25192	id_1947	1298
LT222057	25684	27148	Group_IC2_id2009	LT222057	25684	26580	id_1948	896
LT222057	27575	29177	Group_IC2_id2010	LT222057	27575	28858	id_1949	1283
LT222057	35771	37236	Group_IB_id2012	LT222057	36227	37144	id_1952	917
LT222057	44015	45026	Group_IA_id2014	LT222057	44015	44923	id_1953	908
LT222057	50146	52371	Group_IC1_id2015	LT222057	50147	51613	id_1954	1466
LT222057	54828	56094	Group_IB(3')_id2017	LT222057	54830	55777	id_1955	947
LT222057	56111	57171	Group_IB_id2018	LT222057	56112	57071	id_1956	959
LT222057	57445	59374	Group_ID_id2019	LT222057	57968	59236	id_1957	1268
LT222057	63438	64738	Group_IB_id2021	LT222057	63439	64575	id_1958	1136
LT222057	64968	66161	Group_IB_id2022	LT222057	64968	66047	id_1959	1079
LT222057	66256	67630	Group_IB_id2023	LT222057	66258	67181	id_1960	923
LT222057	67642	69749	Group_IB_id2024	LT222057	67642	68583	id_1961	941
LT222057	67642	69749	Group_IB_id2024	LT222057	68674	69630	id_1962	956
LT222057	69854	71110	Group_IB_id2025	LT222057	69855	71087	id_1963	1232
LT222057	71157	72337	Group_IB(5')_id2026	LT222057	71157	72215	id_1964	1058
LT222057	72371	73376	Group_I(derived)_id2027	LT222057	72371	73333	id_1965	962
LT222057	75951	77148	Group_IB_id2029	LT222057	75951	77093	id_1966	1142
LT558140	38768	41750	Group_IB_id2034	LT558140	38770	39765	id_1970	995
LT558140	38768	41750	Group_IB_id2034	LT558140	40831	41196	id_1971	365
LT558140	41896	43278	Group_IB_id2035	LT558140	42240	42701	id_1972	461
LT558140	41896	43278	Group_IB_id2035	LT558140	42751	43146	id_1973	395
LT558140	44863	45993	Group_IB_id2037	LT558140	45029	45850	id_1974	821
LT558140	46088	47670	Group_ID_id2038	LT558140	46090	47004	id_1975	914
LT558140	47682	48667	Group_IB_id2039	LT558140	47682	48632	id_1976	950
LT558140	48755	49784	Group_IB_id2040	LT558140	48755	49774	id_1977	1019
LT558140	51554	52645	Group_IB_id2042	LT558140	51554	52516	id_1978	962
LT558140	54548	56819	Group_IB(3')_id2044	LT558140	54548	55414	id_1979	866
LT671829	5003	6025	Group_ID_id2051	LT671829	5003	5719	id_1985	716
LT671829	33607	34687	Group_ID_id2052	LT671829	33608	34633	id_1986	1025
MH407470	28778	31065	Group_IB(3')_id2057	MH407470	29905	30693	id_1989	788
MH407470	33110	34682	Group_IB_id2059	MH407470	33529	33990	id_1990	461
MH407470	35558	36746	Group_IB(3')_id2061	MH407470	36178	36726	id_1991	548
MH407470	36903	39412	Group_I(derived)_id2062	MH407470	37978	39378	id_1992	1400
MH407470	48434	49498	Group_I(derived)_id2068	MH407470	48689	49492	id_1993	803
NC_10166	7533	9134	Group_ID_id2073	NC_10166	7159	7890	id_1999	357
NC_10651	47892	49308	Group_IB_id2082	NC_10651	49262	50101	id_2003	46
NC_12056	20569	21339	Group_IB_id2093	NC_12056	21032	21517	id_2017	307
NC_12056	42762	43610	Group_IB_id2104	NC_12056	43525	44364	id_2020	85
NC_12056	43622	44089	Group_I(derived)_id2105	NC_12056	43525	44364	id_2020	467
NC_12056	44101	45148	Group_I(derived)_id2106	NC_12056	43525	44364	id_2020	263
NC_12056	45285	45658	Group_IB_id2107	NC_12056	45320	46195	id_2021	338
NC_12056	45692	46194	Group_ID_id2108	NC_12056	45320	46195	id_2021	502
NC_12056	46402	47381	Group_IB(5')_id2109	NC_12056	46580	47716	id_2022	801
NC_12619	14020	15684	Group_IB_id2121	NC_12619	13830	14660	id_2023	640
NC_12620	16748	20025	Group_I(derived)_id2125	NC_12620	18349	18960	id_2025	611
NC_12620	16748	20025	Group_I(derived)_id2125	NC_12620	19127	20020	id_2026	893
NC_13933	1975	3320	Group_IB_id2150	NC_13933	2333	2980	id_2032	647
NC_13933	3362	4656	Group_IB_id2151	NC_13933	3363	3875	id_2033	512
NC_13933	3362	4656	Group_IB_id2151	NC_13933	3922	4266	id_2034	344
NC_13933	3362	4656	Group_IB_id2151	NC_13933	4348	5349	id_2035	308
NC_13933	4752	6006	Group_IB_id2152	NC_13933	4348	5349	id_2035	597
NC_13933	4752	6006	Group_IB_id2152	NC_13933	5208	5513	id_2036	305
NC_13933	4752	6006	Group_IB_id2152	NC_13933	5549	5935	id_2037	386
NC_13933	6017	8568	Group_IB_id2153	NC_13933	7461	8480	id_2038	1019
NC_13933	8798	10031	Group_ID_id2154	NC_13933	8798	9847	id_2039	1049
NC_13933	8798	10031	Group_ID_id2154	NC_13933	9395	10411	id_2040	636
NC_13933	10126	11570	Group_IB_id2155	NC_13933	9395	10411	id_2040	285
NC_13933	10126	11570	Group_IB_id2155	NC_13933	10128	11072	id_2041	944
NC_13933	11582	13786	Group_IB_id2156	NC_13933	13771	14904	id_2042	15
NC_13933	13798	14864	Group_IB_id2157	NC_13933	13771	14904	id_2042	1066
NC_13933	13798	14864	Group_IB_id2157	NC_13933	14020	15159	id_2043	844
NC_13933	14941	15994	Group_IB_id2158	NC_13933	14020	15159	id_2043	218
NC_13933	14941	15994	Group_IB_id2158	NC_13933	15865	17046	id_2044	129
NC_13933	16006	17293	Group_IB_id2159	NC_13933	16524	17498	id_2045	769
NC_13933	16006	17293	Group_IB_id2159	NC_13933	15865	17046	id_2044	1040
NC_13933	17343	18493	Group_IB(3')_id2160	NC_13933	16524	17498	id_2045	155
NC_13933	17343	18493	Group_IB(3')_id2160	NC_13933	18069	19124	id_2046	424
NC_13933	18521	19519	Group_I(derived)_id2161	NC_13933	18069	19124	id_2046	603
NC_13933	18521	19519	Group_I(derived)_id2161	NC_13933	18600	19421	id_2047	821
NC_14489	22062	22832	Group_IB_id2172	NC_14489	21024	22067	id_2065	5
NC_15400	19766	20851	Group_IB_id2203	NC_15400	20288	21400	id_2074	563
NC_15400	21257	22504	Group_IA_id2204	NC_15400	20288	21400	id_2074	143
NC_15400	74394	75504	Group_ID_id2209	NC_15400	75089	75439	id_2080	350
NC_16116	14937	16344	Group_IB_id2219	NC_16116	15189	16436	id_2086	1155
NC_16116	16356	16655	Group_IB_id2220	NC_16116	15189	16436	id_2086	80
NC_16116	16667	17838	Group_IB_id2221	NC_16116	16792	17829	id_2087	1037
NC_16116	17975	19325	Group_IB_id2222	NC_16116	18222	19145	id_2088	923
NC_16116	19432	20704	Group_IB_id2223	NC_16116	19766	20764	id_2089	938
NC_16130	12748	14056	Group_IB_id2237	NC_16130	13345	14526	id_2095	711
NC_16130	14085	15460	Group_IB_id2238	NC_16130	13345	14526	id_2095	441
NC_16130	14085	15460	Group_IB_id2238	NC_16130	14939	15964	id_2096	521
NC_16130	15607	16883	Group_ID_id2239	NC_16130	14939	15964	id_2096	357
NC_16130	15607	16883	Group_ID_id2239	NC_16130	16392	17243	id_2097	491
NC_16130	15607	16883	Group_ID_id2239	NC_16130	16668	17585	id_2098	215
NC_16130	17207	18616	Group_IB_id2240	NC_16130	16392	17243	id_2097	36
NC_16130	17207	18616	Group_IB_id2240	NC_16130	16668	17585	id_2098	378
NC_16130	17207	18616	Group_IB_id2240	NC_16130	17977	18861	id_2099	639
NC_16130	18628	18931	Group_IB_id2241	NC_16130	17977	18861	id_2099	233
NC_16130	22945	24339	Group_ID_id2246	NC_16130	23088	23993	id_2100	905
NC_16680	18822	21183	Group_II_id2247	NC_16680	18264	19226	id_2107	404
NC_16680	18822	21183	Group_II_id2247	NC_16680	19434	20345	id_2108	911
NC_16680	25146	26493	Group_IB_id2248	NC_16680	26260	27297	id_2109	233
NC_16680	32058	33394	Group_IB(3')_id2249	NC_16680	31462	32568	id_2111	510
NC_16680	35737	37138	Group_ID_id2251	NC_16680	35794	37053	id_2112	1259
NC_16680	38635	40012	Group_IB_id2253	NC_16680	39888	40946	id_2113	124
NC_16680	40035	41064	Group_IB_id2254	NC_16680	39888	40946	id_2113	911
NC_16955	35135	36442	Group_IB_id2266	NC_16955	35738	36661	id_2122	704
NC_16955	36471	37780	Group_ID_id2267	NC_16955	35738	36661	id_2122	190
NC_16955	36471	37780	Group_ID_id2267	NC_16955	37368	38426	id_2123	412
NC_16955	37927	39092	Group_IB_id2268	NC_16955	37368	38426	id_2123	499
NC_16955	37927	39092	Group_IB_id2268	NC_16955	38637	39563	id_2124	455
NC_16955	39416	40849	Group_IB_id2269	NC_16955	38637	39563	id_2124	147
NC_16955	39416	40849	Group_IB_id2269	NC_16955	40036	40980	id_2125	813
NC_16955	42206	43206	Group_IB_id2271	NC_16955	42742	43770	id_2126	464
NC_16955	43432	44561	Group_IA_id2272	NC_16955	42742	43770	id_2126	338
NC_16957	22274	23566	Group_ID_id2274	NC_16957	21913	22362	id_2132	88
NC_16985	37108	39153	Group_I(derived)_id2282	NC_16985	36471	37457	id_2137	349
NC_16985	37108	39153	Group_I(derived)_id2282	NC_16985	37928	39001	id_2138	1073
NC_16985	39454	41413	Group_I(derived)_id2283	NC_16985	39418	40365	id_2139	911
NC_16985	39454	41413	Group_I(derived)_id2283	NC_16985	41008	42066	id_2140	405
NC_16985	41651	42642	Group_IB_id2284	NC_16985	41008	42066	id_2140	415
NC_18044	41212	42521	Group_II(derived)_id2316	NC_18044	41410	42468	id_2146	1058
NC_18044	42544	43328	Group_ID_id2317	NC_18044	42815	43696	id_2147	513
NC_18044	43343	44751	Group_IB(3')_id2318	NC_18044	42815	43696	id_2147	353
NC_18359	14481	15770	Group_IC2_id2327	NC_18359	14671	16089	id_2155	1099
NC_18365	36155	37679	Group_II_id2335	NC_18365	35729	36793	id_2163	638
NC_18365	42456	43918	Group_IC2_id2339	NC_18365	42603	43607	id_2164	1004
NC_18365	43969	45065	Group_I(derived)_id2340	NC_18365	44401	45579	id_2165	664
NC_18365	43969	45065	Group_I(derived)_id2340	NC_18365	44830	45882	id_2166	235
NC_20043	14003	15126	Group_IB_id2346	NC_20043	14481	15725	id_2170	645
NC_20043	15393	16672	Group_IB_id2347	NC_20043	14481	15725	id_2170	332
NC_20043	15393	16672	Group_IB_id2347	NC_20043	16640	17902	id_2171	32
NC_20043	27191	28452	Group_ID_id2348	NC_20043	26884	27801	id_2174	610
NC_20043	30082	31526	Group_IB_id2350	NC_20043	30367	31407	id_2175	1040
NC_20043	35441	36618	Group_IB_id2354	NC_20043	36155	37117	id_2176	463
NC_20148	1704	3243	Group_IB_id2356	NC_20148	1704	2858	id_2179	1154
NC_20148	3285	4964	Group_I(derived)_id2357	NC_20148	3286	4257	id_2180	971
NC_20148	3285	4964	Group_I(derived)_id2357	NC_20148	4644	5618	id_2181	320
NC_20148	5167	6522	Group_I(derived)_id2358	NC_20148	4644	5618	id_2181	451
NC_20148	10169	11615	Group_ID_id2360	NC_20148	10171	11058	id_2182	887
NC_20148	13409	14818	Group_II_id2363	NC_20148	13410	14291	id_2183	881
NC_20148	13409	14818	Group_II_id2363	NC_20148	14005	14853	id_2184	813
NC_20148	14950	16598	Group_IB_id2364	NC_20148	15393	16568	id_2185	1175
NC_20148	16649	17724	Group_I(derived)_id2365	NC_20148	16649	17392	id_2186	743
NC_20148	48866	50017	Group_IB(3')_id2369	NC_20148	49399	49824	id_2198	425
NC_20353	63881	65274	Group_IB_id2395	NC_20353	64862	65086	id_2205	224
NC_20354	19286	20560	Group_II_id2398	NC_20354	18678	19538	id_2212	252
NC_20354	36955	38488	Group_IB_id2403	NC_20354	37893	38099	id_2214	206
NC_20354	36955	38488	Group_IB_id2403	NC_20354	37958	38674	id_2215	530
NC_20354	38611	40366	Group_I(derived)_id2404	NC_20354	37958	38674	id_2215	63
NC_20368	35709	37067	Group_IB_id2410	NC_20368	35570	36754	id_2222	1045
NC_20368	38721	40000	Group_IB(3')_id2412	NC_20368	38611	39606	id_2223	885
NC_20368	41522	42614	Group_IB_id2414	NC_20368	41636	42079	id_2224	443
NC_20368	42691	43977	Group_IB_id2415	NC_20368	43703	44548	id_2225	274
NC_20368	44278	45500	Group_I(derived)_id2416	NC_20368	43703	44548	id_2225	270
NC_20430	21450	22791	Group_IC2_id2418	NC_20430	21450	22709	id_2230	1259
NC_20430	24344	26252	Group_IA_id2420	NC_20430	25291	26115	id_2231	824
NC_20430	36258	38971	Group_ID_id2424	NC_20430	36258	37730	id_2232	1472
NC_20430	36258	38971	Group_ID_id2424	NC_20430	37096	38118	id_2233	1022
NC_20430	38980	39998	Group_IC2_id2425	NC_20430	38975	39919	id_2234	939
NC_20430	40063	41445	Group_IC2_id2426	NC_20430	40063	41343	id_2235	1280
NC_20430	41869	42261	Group_IB_id2427	NC_20430	41523	42518	id_2236	392
NC_20430	42273	44408	Group_IB(3')_id2428	NC_20430	41523	42518	id_2236	245
NC_20430	42273	44408	Group_IB(3')_id2428	NC_20430	42274	43212	id_2237	938
NC_20430	42273	44408	Group_IB(3')_id2428	NC_20430	42691	43941	id_2238	1250
NC_20430	42273	44408	Group_IB(3')_id2428	NC_20430	43215	44324	id_2239	1109
NC_20430	42273	44408	Group_IB(3')_id2428	NC_20430	44278	45057	id_2240	130
NC_20430	44575	45805	Group_IB(5')_id2429	NC_20430	44278	45057	id_2240	482
NC_20430	44575	45805	Group_IB(5')_id2429	NC_20430	44575	45756	id_2241	1181
NC_20430	48136	50047	Group_IB_id2431	NC_20430	48991	49374	id_2242	383
NC_20430	52375	53959	Group_IB_id2432	NC_20430	52568	53923	id_2243	1355
NC_20430	54249	55466	Group_IB_id2433	NC_20430	54251	55174	id_2244	923
NC_20430	54249	55466	Group_IB_id2433	NC_20430	54623	55510	id_2245	843
NC_20430	58477	59690	Group_IB_id2435	NC_20430	58478	59581	id_2248	1103
NC_20430	59920	61132	Group_IB_id2436	NC_20430	59920	61014	id_2249	1094
NC_20430	59920	61132	Group_IB_id2436	NC_20430	60375	60629	id_2250	254
NC_20430	59920	61132	Group_IB_id2436	NC_20430	60508	61008	id_2251	500
NC_20430	59920	61132	Group_IB_id2436	NC_20430	60905	61675	id_2252	227
NC_20430	61227	62636	Group_IB_id2437	NC_20430	60905	61675	id_2252	448
NC_20430	61227	62636	Group_IB_id2437	NC_20430	61229	62167	id_2253	938
NC_20430	61227	62636	Group_IB_id2437	NC_20430	61825	62262	id_2254	437
NC_20430	62659	63708	Group_IB(3')_id2438	NC_20430	62660	63622	id_2255	962
NC_20430	62659	63708	Group_IB(3')_id2438	NC_20430	62774	62983	id_2256	209
NC_20430	62659	63708	Group_IB(3')_id2438	NC_20430	63318	63794	id_2257	390
NC_20430	63785	65344	Group_I(derived)_id2439	NC_20430	63318	63794	id_2257	9
NC_20430	63785	65344	Group_I(derived)_id2439	NC_20430	63791	64462	id_2258	671
NC_21436	44013	45156	Group_IB_id2452	NC_21436	44013	44774	id_2277	761
NC_21436	45197	52866	Group_ID_id2453	NC_21436	52511	54091	id_2278	355
NC_22151	16535	17828	Group_IA_id2480	NC_22151	17777	18649	id_2299	51
NC_22154	14465	14728	Group_IB_id2490	NC_22154	13657	14958	id_2307	263
NC_22154	14900	16288	Group_IB_id2491	NC_22154	13657	14958	id_2307	58
NC_22158	15682	17083	Group_IB_id2511	NC_22158	16537	17454	id_2312	546
NC_22159	12302	14111	Group_ID_id2519	NC_22159	12788	13570	id_2319	782
NC_22159	14439	15573	Group_IB_id2520	NC_22159	14972	16288	id_2320	601
NC_22163	11512	12775	Group_ID_id2539	NC_22163	12302	13168	id_2333	473
NC_22163	12812	14156	Group_ID_id2540	NC_22163	12302	13168	id_2333	356
NC_22167	16446	18012	Group_ID_id2549	NC_22167	17630	18574	id_2347	382
NC_22170	17873	19220	Group_IB_id2561	NC_22170	18357	19331	id_2361	863
NC_22171	13249	14610	Group_IA_id2568	NC_22171	13848	15002	id_2362	762
NC_22171	14673	15836	Group_ID_id2569	NC_22171	13848	15002	id_2362	329
NC_22171	14673	15836	Group_ID_id2569	NC_22171	15678	16409	id_2363	158
NC_22171	32903	34314	Group_IB_id2572	NC_22171	33429	34340	id_2365	885
NC_22681	21801	23096	Group_ID_id2600	NC_22681	22511	23203	id_2383	585
NC_22681	24602	26035	Group_IB(5')_id2602	NC_22681	26026	27153	id_2384	9
NC_22681	26194	27421	Group_IB_id2603	NC_22681	26026	27153	id_2384	959
NC_22681	27455	28513	Group_IB_id2604	NC_22681	28077	29111	id_2385	436
NC_22681	28671	30053	Group_IB_id2605	NC_22681	28077	29111	id_2385	440
NC_22681	28671	30053	Group_IB_id2605	NC_22681	29745	30890	id_2386	308
NC_22681	30122	32272	Group_IB_id2606	NC_22681	29745	30890	id_2386	768
NC_22681	30122	32272	Group_IB_id2606	NC_22681	31084	32010	id_2387	926
NC_22681	30122	32272	Group_IB_id2606	NC_22681	31352	32329	id_2388	920
NC_22834	12296	13482	Group_IB_id2609	NC_22834	13242	13640	id_2396	240
NC_22933	10217	11754	Group_IA(5')_id2611	NC_22933	10219	11436	id_2406	1217
NC_22933	15204	16466	Group_ID_id2612	NC_22933	15204	16436	id_2408	1232
NC_22933	16569	17706	Group_IB_id2613	NC_22933	16569	17321	id_2409	752
NC_22933	16569	17706	Group_IB_id2613	NC_22933	16671	17555	id_2410	884
NC_22933	28443	29573	Group_IB_id2614	NC_22933	27455	28468	id_2418	25
NC_22933	29793	31114	Group_IC2_id2615	NC_22933	29793	31058	id_2419	1265
NC_22933	29793	31114	Group_IC2_id2615	NC_22933	30122	31198	id_2420	992
NC_22933	29793	31114	Group_IC2_id2615	NC_22933	30180	31112	id_2421	932
NC_22933	44489	47220	Group_IB(5')_id2617	NC_22933	44558	45421	id_2422	863
NC_22933	44489	47220	Group_IB(5')_id2617	NC_22933	45759	46184	id_2423	425
NC_23117	6619	7955	Group_II_id2632	NC_23117	6619	7596	id_2425	977
NC_23117	10543	12227	Group_IA_id2634	NC_23117	10701	11918	id_2426	1217
NC_23117	12347	13996	Group_IC2_id2635	NC_23117	12349	13455	id_2427	1106
NC_23117	32643	34129	Group_IA_id2636	NC_23117	32643	34016	id_2432	1373
NC_23117	51366	52725	Group_IB_id2639	NC_23117	50638	51591	id_2435	225
NC_23117	51366	52725	Group_IB_id2639	NC_23117	51366	52655	id_2436	1289
NC_23117	52828	55721	Group_IB(5')_id2640	NC_23117	52828	54273	id_2437	1445
NC_23117	55866	57177	Group_ID_id2641	NC_23117	55866	56861	id_2438	995
NC_23117	57318	59885	Group_ID_id2642	NC_23117	58168	59205	id_2439	1037
NC_23117	60100	61309	Group_IB_id2643	NC_23117	60100	61260	id_2440	1160
NC_23117	63809	67297	Group_ID_id2644	NC_23117	62041	64347	id_2441	538
NC_23117	63809	67297	Group_ID_id2644	NC_23117	65706	67091	id_2443	1385
NC_23117	63809	67297	Group_ID_id2644	NC_23117	66238	67272	id_2444	1034
NC_23117	63809	67297	Group_ID_id2644	NC_23117	64012	65601	id_2442	1589
NC_23117	67490	69053	Group_IC2_id2645	NC_23117	67509	68078	id_2445	569
NC_23117	67490	69053	Group_IC2_id2645	NC_23117	68432	69358	id_2446	621
NC_23117	69089	73422	Group_II_id2646	NC_23117	68432	69358	id_2446	269
NC_23117	69089	73422	Group_II_id2646	NC_23117	69414	70385	id_2447	971
NC_23117	69089	73422	Group_II_id2646	NC_23117	70562	71599	id_2448	1037
NC_23117	69089	73422	Group_II_id2646	NC_23117	71712	72782	id_2449	1070
NC_23117	69089	73422	Group_II_id2646	NC_23117	72911	73558	id_2450	511
NC_23117	73432	75360	Group_IB_id2647	NC_23117	72911	73558	id_2450	126
NC_23117	73432	75360	Group_IB_id2647	NC_23117	74393	75292	id_2451	899
NC_23117	75414	76670	Group_IB_id2648	NC_23117	75416	76330	id_2452	914
NC_23117	76800	77735	Group_ID_id2649	NC_23117	76802	77488	id_2453	686
NC_23128	55007	56303	Group_IB_id2673	NC_23128	55424	56029	id_2481	605
NC_24093	9136	10397	Group_IA_id2678	NC_24093	8816	9976	id_2490	840
NC_24094	14511	15539	Group_ID_id2681	NC_24094	14929	16068	id_2493	610
NC_24094	15576	16908	Group_ID_id2682	NC_24094	14929	16068	id_2493	492
NC_24555	8123	9438	Group_IA_id2689	NC_24555	8139	8981	id_2495	842
NC_24555	8123	9438	Group_IA_id2689	NC_24555	9138	10007	id_2496	300
NC_24555	9549	10785	Group_IB_id2690	NC_24555	9138	10007	id_2496	458
NC_24555	11015	12443	Group_IB_id2691	NC_24555	11549	12424	id_2497	875
NC_24555	15164	16403	Group_IB_id2694	NC_24555	15423	16325	id_2498	902
NC_24944	11007	12711	Group_IB_id2712	NC_24944	11517	12050	id_2503	533
NC_24944	11007	12711	Group_IB_id2712	NC_24944	12537	13457	id_2504	174
NC_24944	12895	13337	Group_ID_id2713	NC_24944	12537	13457	id_2504	442
NC_24944	13383	14608	Group_IB_id2714	NC_24944	12537	13457	id_2504	74
NC_24944	13383	14608	Group_IB_id2714	NC_24944	14102	15040	id_2505	506
NC_24944	17069	18449	Group_ID_id2715	NC_24944	16489	17715	id_2506	646
NC_24944	17069	18449	Group_ID_id2715	NC_24944	17860	18819	id_2507	589
NC_24944	18673	19869	Group_IA_id2716	NC_24944	17860	18819	id_2507	146
NC_24944	19885	21098	Group_IB_id2717	NC_24944	20379	21194	id_2508	719
NC_24944	25190	25452	Group_IB_id2721	NC_24944	25259	26398	id_2509	193
NC_24944	36345	37710	Group_IB_id2723	NC_24944	35743	36978	id_2514	633
NC_25200	35228	38274	Group_IB_id2732	NC_25200	35230	36798	id_2519	1568
NC_25200	38524	49303	Group_ID_id2733	NC_25200	38526	39485	id_2520	959
NC_25200	38524	49303	Group_ID_id2733	NC_25200	39638	40555	id_2521	917
NC_25200	38524	49303	Group_ID_id2733	NC_25200	39984	40913	id_2522	929
NC_25200	38524	49303	Group_ID_id2733	NC_25200	41103	42017	id_2523	914
NC_25200	38524	49303	Group_ID_id2733	NC_25200	42204	42770	id_2524	566
NC_25200	38524	49303	Group_ID_id2733	NC_25200	43188	43898	id_2525	710
NC_25200	38524	49303	Group_ID_id2733	NC_25200	43355	44437	id_2526	1082
NC_25200	38524	49303	Group_ID_id2733	NC_25200	44240	45190	id_2527	950
NC_25200	38524	49303	Group_ID_id2733	NC_25200	46196	47428	id_2528	1232
NC_25200	38524	49303	Group_ID_id2733	NC_25200	47946	48530	id_2529	584
NC_25200	38524	49303	Group_ID_id2733	NC_25200	48598	48924	id_2530	326
NC_25200	57956	60399	Group_I(derived)_id2737	NC_25200	57956	58819	id_2531	863
NC_25200	57956	60399	Group_I(derived)_id2737	NC_25200	59007	60005	id_2532	998
NC_25200	60598	63551	Group_IB_id2738	NC_25200	61057	61878	id_2533	821
NC_25200	60598	63551	Group_IB_id2738	NC_25200	61468	62481	id_2534	1013
NC_25200	60598	63551	Group_IB_id2738	NC_25200	61971	62273	id_2535	302
NC_25200	66062	67447	Group_IC1_id2739	NC_25200	66064	67338	id_2536	1274
NC_25200	71501	74974	Group_IB_id2740	NC_25200	72697	73143	id_2537	446
NC_25200	71501	74974	Group_IB_id2740	NC_25200	73732	74271	id_2538	539
NC_25200	92467	95735	Group_IB_id2746	NC_25200	92467	92829	id_2539	362
NC_25200	109201	112382	Group_IC2_id2751	NC_25200	109202	109531	id_2543	329
NC_25200	125567	127060	Group_IA_id2752	NC_25200	125567	126919	id_2544	1352
NC_25200	127232	128667	Group_IC1_id2753	NC_25200	128100	128564	id_2545	464
NC_25200	128908	131782	Group_ID_id2754	NC_25200	131047	131448	id_2546	401
NC_25200	132006	134207	Group_IC2_id2755	NC_25200	132673	133353	id_2547	680
NC_25200	135174	136597	Group_IB_id2757	NC_25200	136273	136593	id_2548	320
NC_25200	137072	138521	Group_IB_id2758	NC_25200	137499	138023	id_2549	524
NC_25200	139719	141635	Group_IC2_id2759	NC_25200	140725	141303	id_2550	578
NC_25928	18836	20241	Group_IC2_id2761	NC_25928	18836	20134	id_2563	1298
NC_25928	20626	22090	Group_IC2_id2762	NC_25928	20626	21834	id_2564	1208
NC_25928	22517	24118	Group_IC2_id2763	NC_25928	22517	23800	id_2565	1283
NC_25928	30719	32184	Group_IB_id2765	NC_25928	31175	32092	id_2568	917
NC_25928	38947	39958	Group_IA_id2767	NC_25928	38947	39855	id_2569	908
NC_25928	45076	47302	Group_IC1_id2768	NC_25928	45077	46543	id_2570	1466
NC_25928	49759	51025	Group_IB(3')_id2770	NC_25928	49761	50708	id_2571	947
NC_25928	51042	52102	Group_IB_id2771	NC_25928	51043	52002	id_2572	959
NC_25928	52376	54305	Group_ID_id2772	NC_25928	52899	54167	id_2573	1268
NC_25928	58368	59668	Group_IB_id2774	NC_25928	58369	59505	id_2574	1136
NC_2653	18021	19001	Group_IB_id2787	NC_2653	18989	19996	id_2575	12
NC_2653	19389	20443	Group_I(derived)_id2788	NC_2653	18989	19996	id_2575	607
NC_26782	46519	47594	Group_IB_id2798	NC_26782	46713	48059	id_2596	881
NC_26993	19598	21003	Group_IC2_id2809	NC_26993	19598	20896	id_2601	1298
NC_26993	21388	22842	Group_IC2_id2810	NC_26993	21388	22683	id_2602	1295
NC_26993	23269	24870	Group_IC2_id2811	NC_26993	23269	24552	id_2603	1283
NC_26993	31464	32929	Group_IA_id2813	NC_26993	31920	32795	id_2606	875
NC_26993	34299	37658	Group_IB_id2815	NC_26993	34885	35280	id_2607	395
NC_26993	34299	37658	Group_IB_id2815	NC_26993	35987	36553	id_2608	566
NC_26993	34299	37658	Group_IB_id2815	NC_26993	36751	37575	id_2609	824
NC_26993	46078	47089	Group_ID_id2817	NC_26993	46078	46986	id_2612	908
NC_26993	46078	47089	Group_ID_id2817	NC_26993	46520	47473	id_2613	569
NC_26993	52130	53828	Group_IB_id2818	NC_26993	52136	53032	id_2615	896
NC_26993	52130	53828	Group_IB_id2818	NC_26993	52380	53792	id_2616	1412
NC_26993	53906	56132	Group_IC1_id2819	NC_26993	53907	55373	id_2617	1466
NC_26993	53906	56132	Group_IC1_id2819	NC_26993	55308	56156	id_2618	824
NC_26993	56248	58490	Group_I(derived)_id2820	NC_26993	56656	57627	id_2619	971
NC_26993	56248	58490	Group_I(derived)_id2820	NC_26993	57805	58842	id_2620	685
NC_26993	58588	59854	Group_IB_id2821	NC_26993	57805	58842	id_2620	254
NC_26993	58588	59854	Group_IB_id2821	NC_26993	58590	59537	id_2621	947
NC_26993	58588	59854	Group_IB_id2821	NC_26993	58983	59630	id_2622	647
NC_26993	59871	60931	Group_IB_id2822	NC_26993	59872	60831	id_2623	959
NC_26993	59871	60931	Group_IB_id2822	NC_26993	60051	60833	id_2624	782
NC_26993	61205	63133	Group_ID_id2823	NC_26993	61727	62995	id_2625	1268
NC_26993	67213	68504	Group_IB_id2825	NC_26993	67214	68341	id_2626	1127
NC_26993	68734	69927	Group_IB_id2826	NC_26993	68734	69813	id_2627	1079
NC_26993	70022	71396	Group_IB_id2827	NC_26993	70024	70947	id_2628	923
NC_26993	77302	79641	Group_IB_id2833	NC_26993	77223	78149	id_2629	847
NC_27188	3695	5302	Group_IB_id2837	NC_27188	3966	5000	id_2630	1034
NC_27188	5384	7288	Group_ID_id2838	NC_27188	5384	6778	id_2631	1394
NC_27188	7436	9437	Group_IB_id2839	NC_27188	7436	8404	id_2632	968
NC_27188	9521	10600	Group_IB_id2840	NC_27188	9522	10478	id_2633	956
NC_27188	20444	22978	Group_IB_id2843	NC_27188	20445	22739	id_2634	2294
NC_27188	24638	27043	Group_IB_id2845	NC_27188	24638	25738	id_2635	1100
NC_27188	24638	27043	Group_IB_id2845	NC_27188	25968	26951	id_2636	983
NC_27188	27138	28464	Group_IB_id2846	NC_27188	27140	27988	id_2637	848
NC_27188	28487	29559	Group_IB_id2847	NC_27188	28488	29459	id_2638	971
NC_27188	29636	30726	Group_IB_id2848	NC_27188	29636	30673	id_2639	1037
NC_27188	30741	32059	Group_IB(3')_id2849	NC_27188	30742	32031	id_2640	1289
NC_27188	33306	34340	Group_IB_id2851	NC_27188	33306	33953	id_2641	647
NC_27188	34373	35630	Group_IB_id2852	NC_27188	34374	35156	id_2642	782
NC_27188	43717	45071	Group_ID_id2857	NC_27188	43717	44712	id_2643	995
NC_27188	89836	90975	Group_IC2_id2860	NC_27188	90100	91173	id_2656	875
NC_27509	3733	4812	Group_IB_id2892	NC_27509	4473	5075	id_2681	339
NC_27509	4949	6082	Group_IB_id2893	NC_27509	4473	5075	id_2681	126
NC_27509	12791	14094	Group_IC2_id2895	NC_27509	12550	13473	id_2687	682
NC_27660	28624	29815	Group_IB_id2900	NC_27660	29784	31043	id_2692	31
NC_27660	29922	30814	Group_I(derived)_id2901	NC_27660	29784	31043	id_2692	892
NC_27660	30961	32174	Group_IC2_id2902	NC_27660	29784	31043	id_2692	82
NC_27660	30961	32174	Group_IC2_id2902	NC_27660	31671	32888	id_2693	503
NC_28135	27564	28853	Group_IB_id2921	NC_28135	28624	29709	id_2704	229
NC_29185	28388	28827	Group_ID_id2924	NC_29185	28647	29153	id_2710	180
NC_29185	28864	30066	Group_IA_id2925	NC_29185	28647	29153	id_2710	289
NC_29396	3389	4044	Group_IB_id2942	NC_29396	2973	4055	id_2717	655
NC_29396	4457	4904	Group_IA(5')_id2943	NC_29396	4546	5577	id_2718	358
NC_29745	9913	12449	Group_IB_id2954	NC_29745	9794	10897	id_2723	984
NC_29745	9913	12449	Group_IB_id2954	NC_29745	11346	12344	id_2724	998
NC_29745	51321	53011	Group_IB_id2960	NC_29745	51321	52292	id_2734	971
NC_29745	53842	55478	Group_IB_id2962	NC_29745	54752	55384	id_2735	632
NC_29745	55573	57142	Group_IB(3')_id2963	NC_29745	55575	56525	id_2736	950
NC_30206	3735	4862	Group_IB_id2979	NC_30206	3735	4664	id_2749	929
NC_30206	5284	8160	Group_IA(5')_id2980	NC_30206	5286	6278	id_2750	992
NC_30206	5284	8160	Group_IA(5')_id2980	NC_30206	6922	7905	id_2751	983
NC_30206	35545	38839	Group_ID_id2982	NC_30206	36027	37802	id_2761	1775
NC_30206	35545	38839	Group_ID_id2982	NC_30206	36899	37795	id_2762	896
NC_30206	35545	38839	Group_ID_id2982	NC_30206	38715	39428	id_2763	124
NC_30206	44472	46057	Group_IB(3')_id2983	NC_30206	44665	46026	id_2766	1361
NC_30206	47565	48633	Group_IB_id2985	NC_30206	47566	48534	id_2767	968
NC_30206	50228	51488	Group_IB_id2986	NC_30206	50229	51134	id_2768	905
NC_30206	51748	53133	Group_IB_id2987	NC_30206	52269	53006	id_2769	737
NC_30252	26744	29775	Group_IA_id2992	NC_30252	27022	28311	id_2773	1289
NC_30252	26744	29775	Group_IA_id2992	NC_30252	28356	29720	id_2774	1364
NC_30252	31295	32516	Group_IB_id2994	NC_30252	31297	32181	id_2775	884
NC_30522	202	1679	Group_I(derived)_id3006	NC_30522	202	1287	id_2781	1085
NC_30522	202	1679	Group_I(derived)_id3006	NC_30522	533	1555	id_2782	1022
NC_30522	3147	4172	Group_II_id3008	NC_30522	3233	4054	id_2783	821
NC_30522	5746	6988	Group_IA(5')_id3010	NC_30522	5748	6665	id_2784	917
NC_30522	7061	8696	Group_IB_id3011	NC_30522	8054	8593	id_2785	539
NC_30522	15041	17964	Group_IB_id3012	NC_30522	15042	16025	id_2787	983
NC_30522	15041	17964	Group_IB_id3012	NC_30522	16419	17504	id_2788	1085
NC_30522	19420	22062	Group_IB_id3014	NC_30522	20548	21099	id_2789	551
NC_30522	19420	22062	Group_IB_id3014	NC_30522	21438	21836	id_2790	398
NC_30522	22138	23412	Group_ID_id3015	NC_30522	22138	23247	id_2791	1109
NC_30522	23507	26153	Group_IB(3')_id3016	NC_30522	25228	25749	id_2792	521
NC_30522	26266	27597	Group_IB_id3017	NC_30522	26267	27559	id_2793	1292
NC_30522	29213	32961	Group_IB(3')_id3019	NC_30522	29214	30047	id_2794	833
NC_30522	29213	32961	Group_IB(3')_id3019	NC_30522	30862	31473	id_2795	611
NC_30522	29213	32961	Group_IB(3')_id3019	NC_30522	31932	32930	id_2796	998
NC_30522	41328	43865	Group_IB(3')_id3021	NC_30522	40568	41725	id_2800	397
NC_30522	41328	43865	Group_IB(3')_id3021	NC_30522	42190	43116	id_2801	926
NC_30522	41328	43865	Group_IB(3')_id3021	NC_30522	43774	44820	id_2802	91
NC_30522	44075	47551	Group_IB_id3022	NC_30522	43774	44820	id_2802	745
NC_30522	77689	79806	Group_IB(3')_id3025	NC_30522	77690	79303	id_2812	1613
NC_30523	202	1688	Group_I(derived)_id3026	NC_30523	202	1296	id_2834	1094
NC_30523	3415	4657	Group_IB_id3028	NC_30523	3417	4334	id_2835	917
NC_30523	14861	16422	Group_IB_id3030	NC_30523	15264	16196	id_2837	932
NC_30523	16498	17772	Group_I(derived)_id3031	NC_30523	16498	17607	id_2838	1109
NC_30523	19589	20922	Group_IC2_id3033	NC_30523	19589	20473	id_2839	884
NC_30635	11044	12227	Group_ID_id3047	NC_30635	11838	12770	id_2856	389
NC_30635	15607	16842	Group_IB_id3048	NC_30635	16215	17054	id_2858	627
NC_30635	22082	23205	Group_IB_id3051	NC_30635	21852	22814	id_2859	732
NC_30635	22082	23205	Group_IB_id3051	NC_30635	22732	23058	id_2860	326
NC_31185	32263	34710	Group_II_id3067	NC_31185	34032	35306	id_2870	678
NC_31185	34782	36398	Group_IB_id3068	NC_31185	34032	35306	id_2870	524
NC_31185	34782	36398	Group_IB_id3068	NC_31185	35645	36607	id_2871	753
NC_31185	36545	37428	Group_IB(3')_id3069	NC_31185	35645	36607	id_2871	62
NC_31511	36741	39188	Group_II_id3085	NC_31511	37754	38965	id_2877	1211
NC_31511	39260	40840	Group_IB_id3086	NC_31511	39897	40823	id_2878	926
NC_31511	39260	40840	Group_IB_id3086	NC_31511	40037	40963	id_2879	803
NC_31513	32292	32775	Group_ID_id3103	NC_31513	32721	33824	id_2887	54
NC_31513	33099	34841	Group_II(derived)_id3104	NC_31513	32721	33824	id_2887	725
NC_31515	38349	39761	Group_II_id3120	NC_31515	39260	40306	id_2890	501
NC_31804	34075	35172	Group_IB_id3122	NC_31804	33135	34346	id_2896	271
NC_31828	20782	23903	Group_ID_id3124	NC_31828	22062	22781	id_2902	719
NC_31828	26361	29807	Group_IB_id3125	NC_31828	25916	26998	id_2904	637
NC_31828	35943	38576	Group_ID_id3128	NC_31828	36752	37798	id_2906	1046
NC_31828	35943	38576	Group_ID_id3128	NC_31828	37457	38068	id_2907	611
NC_31828	38618	40507	Group_IB_id3129	NC_31828	38702	39226	id_2908	524
NC_31828	40842	43069	Group_IB_id3130	NC_31828	42590	43483	id_2909	479
NC_31828	43164	44581	Group_IC2_id3131	NC_31828	42590	43483	id_2909	319
NC_31828	44604	45676	Group_IC2_id3132	NC_31828	45012	45596	id_2910	584
NC_32063	35419	37354	Group_IC1_id3136	NC_32063	35943	37577	id_2924	1411
NC_32063	39901	41199	Group_IB(5')_id3137	NC_32063	39901	40911	id_2926	1010
NC_32063	39901	41199	Group_IB(5')_id3137	NC_32063	40842	41906	id_2927	357
NC_32063	41347	43479	Group_ID_id3138	NC_32063	40842	41906	id_2927	559
NC_32063	41347	43479	Group_ID_id3138	NC_32063	41347	43377	id_2928	2030
NC_32063	41347	43479	Group_ID_id3138	NC_32063	42359	43009	id_2929	650
NC_32063	41347	43479	Group_ID_id3138	NC_32063	43166	44131	id_2930	313
NC_32063	45348	46543	Group_IB_id3139	NC_32063	44605	45615	id_2931	267
NC_32063	45348	46543	Group_IB_id3139	NC_32063	45813	46904	id_2932	730
NC_32063	46641	48629	Group_IB_id3140	NC_32063	45813	46904	id_2932	263
NC_32063	46641	48629	Group_IB_id3140	NC_32063	46643	48070	id_2933	1427
NC_32063	50450	51363	Group_IB_id3142	NC_32063	50612	51910	id_2934	751
NC_32063	52496	55646	Group_IB_id3143	NC_32063	53390	54703	id_2935	1313
NC_32063	52496	55646	Group_IB_id3143	NC_32063	55218	56294	id_2936	428
NC_32063	55660	56329	Group_IB_id3144	NC_32063	55218	56294	id_2936	634
NC_32063	59051	60212	Group_IB_id3146	NC_32063	59051	60106	id_2937	1055
NC_32063	60465	61632	Group_IB_id3147	NC_32063	60465	61514	id_2938	1049
NC_33533	46809	47930	Group_IB_id3166	NC_33533	46936	47817	id_2956	881
NC_34332	9987	13085	Group_IB_id3177	NC_34332	11467	12396	id_2971	929
NC_34659	30284	31679	Group_IC2_id3185	NC_34659	30308	30943	id_2993	635
NC_34659	34405	35767	Group_IC2_id3187	NC_34659	34405	35676	id_2994	1271
NC_34659	38894	40306	Group_IC2_id3189	NC_34659	38894	39784	id_2995	890
NC_34659	38894	40306	Group_IC2_id3189	NC_34659	39733	40848	id_2996	573
NC_34659	40331	41857	Group_IB_id3190	NC_34659	39733	40848	id_2996	517
NC_34659	40331	41857	Group_IB_id3190	NC_34659	40834	41739	id_2997	905
NC_34659	41946	43323	Group_IC2_id3191	NC_34659	41948	43246	id_2998	1298
NC_34659	44761	47986	Group_ID_id3193	NC_34659	45424	45999	id_2999	575
NC_34659	44761	47986	Group_ID_id3193	NC_34659	46181	46576	id_3000	395
NC_34659	52386	54343	Group_IB_id3195	NC_34659	52387	53823	id_3002	1436
NC_34659	59004	60111	Group_IB_id3198	NC_34659	59005	60039	id_3003	1034
NC_34659	60506	61880	Group_IC2_id3199	NC_34659	61267	61827	id_3004	560
NC_34659	67069	69655	Group_IB_id3201	NC_34659	67276	67698	id_3005	422
NC_34659	73121	74845	Group_IB_id3203	NC_34659	73981	74691	id_3006	710
NC_34659	74899	76937	Group_I(derived)_id3204	NC_34659	74901	75656	id_3007	755
NC_34659	80599	83133	Group_ID_id3206	NC_34659	80600	80971	id_3008	371
NC_34659	83203	84706	Group_IB_id3207	NC_34659	83400	84209	id_3009	809
NC_34659	84812	87655	Group_IB_id3208	NC_34659	84813	85751	id_3010	938
NC_34659	84812	87655	Group_IB_id3208	NC_34659	87042	87434	id_3011	392
NC_34659	87763	91009	Group_IB(5')_id3209	NC_34659	87765	89168	id_3012	1403
NC_34659	91132	92303	Group_IB_id3210	NC_34659	91132	92196	id_3013	1064
NC_34659	94663	95718	Group_I(derived)_id3212	NC_34659	94664	95554	id_3014	890
NC_34659	95855	96987	Group_IB_id3213	NC_34659	95855	96901	id_3015	1046
NC_34659	97021	98684	Group_I(derived)_id3214	NC_34659	97021	98001	id_3016	980
NC_34659	102634	105126	Group_I(derived)_id3217	NC_34659	102634	103446	id_3017	812
NC_34659	102634	105126	Group_I(derived)_id3217	NC_34659	103625	104713	id_3018	1088
NC_34786	468	2034	Group_IA_id3225	NC_34786	743	2032	id_3022	1289
NC_34786	10513	11725	Group_IB_id3226	NC_34786	10799	11656	id_3023	857
NC_34786	11974	13919	Group_IB_id3227	NC_34786	12452	13414	id_3024	962
NC_34786	11974	13919	Group_IB_id3227	NC_34786	13463	14461	id_3025	456
NC_34928	55240	59433	Group_IB(3')_id3244	NC_34928	55303	56124	id_3036	821
NC_35155	15626	17307	Group_IB_id3247	NC_35155	15626	16600	id_3039	974
NC_35155	33597	34898	Group_IB_id3248	NC_35155	33599	34735	id_3045	1136
NC_35155	35009	36301	Group_IC2_id3249	NC_35155	35009	35944	id_3046	935
NC_35155	36423	37899	Group_IB_id3250	NC_35155	36425	37735	id_3047	1310
NC_35155	40824	42322	Group_IC2_id3252	NC_35155	40825	41829	id_3048	1004
NC_35155	42426	44273	Group_IB(5')_id3253	NC_35155	43038	43379	id_3049	341
NC_35155	64604	69396	Group_IB(3')_id3254	NC_35155	64866	65186	id_3056	320
NC_35155	64604	69396	Group_IB(3')_id3254	NC_35155	65732	66307	id_3058	575
NC_35155	64604	69396	Group_IB(3')_id3254	NC_35155	68714	70000	id_3059	682
NC_35155	64604	69396	Group_IB(3')_id3254	NC_35155	65309	65716	id_3057	407
NC_35155	69421	70867	Group_IC2_id3255	NC_35155	68714	70000	id_3059	579
NC_35155	69421	70867	Group_IC2_id3255	NC_35155	69421	70404	id_3060	983
NC_35155	69421	70867	Group_IC2_id3255	NC_35155	70729	71385	id_3061	138
NC_35155	70909	72845	Group_IB_id3256	NC_35155	70729	71385	id_3061	476
NC_35155	70909	72845	Group_IB_id3256	NC_35155	70910	71848	id_3062	938
NC_35155	70909	72845	Group_IB_id3256	NC_35155	71397	71525	id_3063	128
NC_35155	70909	72845	Group_IB_id3256	NC_35155	71632	71928	id_3064	296
NC_35155	72961	74634	Group_IB_id3257	NC_35155	72961	74244	id_3065	1283
NC_35155	72961	74634	Group_IB_id3257	NC_35155	74390	75466	id_3066	244
NC_35155	74732	76352	Group_IB_id3258	NC_35155	74390	75466	id_3066	734
NC_35155	76569	77957	Group_IB_id3259	NC_35155	76571	77515	id_3067	944
NC_35155	78116	80571	Group_ID_id3260	NC_35155	78116	78511	id_3068	395
NC_35155	78116	80571	Group_ID_id3260	NC_35155	80132	80494	id_3069	362
NC_35155	92042	93318	Group_IC2_id3264	NC_35155	92044	92520	id_3070	476
NC_35508	3629	5051	Group_IC2_id3274	NC_35508	4159	5208	id_3078	892
NC_35508	18751	21411	Group_IB_id3277	NC_35508	18575	19594	id_3080	843
NC_35508	18751	21411	Group_IB_id3277	NC_35508	19976	21211	id_3081	1235
NC_35508	21881	23285	Group_IC2_id3278	NC_35508	21581	22858	id_3082	977
NC_35636	14999	16172	Group_IB_id3282	NC_35636	15942	16898	id_3086	230
NC_35636	16249	17319	Group_IB_id3283	NC_35636	15942	16898	id_3086	649
NC_35636	19006	20294	Group_IB_id3285	NC_35636	18751	20385	id_3087	1288
NC_36023	12484	14035	Group_I(derived)_id3306	NC_36023	12640	13533	id_3091	893
NC_36023	12484	14035	Group_I(derived)_id3306	NC_36023	13880	14938	id_3092	155
NC_36023	14359	16242	Group_ID_id3307	NC_36023	13880	14938	id_3092	579
NC_36103	13928	15390	Group_IA_id3312	NC_36103	15081	16172	id_3093	309
NC_36158	13449	14013	Group_IB_id3325	NC_36158	12485	13591	id_3104	142
NC_36158	13449	14013	Group_IB_id3325	NC_36158	13930	15060	id_3105	83
NC_36158	17274	17526	Group_IB(3')_id3326	NC_36158	16254	17420	id_3107	146
NC_36158	18871	20149	Group_IB_id3327	NC_36158	17841	18881	id_3108	10
NC_36340	7338	7542	Group_I(derived)_id3337	NC_36340	7195	8109	id_3117	204
NC_36340	19153	20427	Group_IB(3')_id3340	NC_36340	19746	21017	id_3118	681
NC_36374	12114	13496	Group_IB_id3345	NC_36374	12326	12949	id_3122	623
NC_36377	8321	9451	Group_IB(3')_id3361	NC_36377	8268	9446	id_3130	1125
NC_36377	9702	10858	Group_IB_id3362	NC_36377	9837	10949	id_3131	1021
NC_36610	18508	20405	Group_ID_id3376	NC_36610	19356	20228	id_3148	872
NC_36667	15096	16098	Group_IB_id3378	NC_36667	14933	15631	id_3153	535
NC_36748	19809	21150	Group_IB_id3383	NC_36748	20657	21418	id_3158	493
NC_37233	25827	27746	Group_IC2_id3403	NC_37233	25530	26270	id_3179	443
NC_37233	29679	31376	Group_IB_id3405	NC_37233	30861	31469	id_3180	515
NC_37239	38898	40173	Group_IB_id3415	NC_37239	39278	40558	id_3183	895
NC_37239	40217	41395	Group_IA_id3416	NC_37239	39278	40558	id_3183	341
NC_37703	63255	63839	Group_I(derived)_id3422	NC_37703	63433	64560	id_3187	406
NC_37703	63865	65066	Group_II_id3423	NC_37703	63433	64560	id_3187	695
NC_37757	1604	3053	Group_IB_id3436	NC_37757	1604	2626	id_3197	1022
NC_37757	1604	3053	Group_IB_id3436	NC_37757	1650	2552	id_3198	902
NC_37757	3095	4463	Group_IB_id3437	NC_37757	3096	3998	id_3199	902
NC_37757	3095	4463	Group_IB_id3437	NC_37757	4374	5372	id_3200	89
NC_37757	4569	5808	Group_I(derived)_id3438	NC_37757	4374	5372	id_3200	803
NC_37757	4569	5808	Group_I(derived)_id3438	NC_37757	4570	5715	id_3201	1145
NC_37757	4569	5808	Group_I(derived)_id3438	NC_37757	5615	6490	id_3202	193
NC_37757	5906	7069	Group_IB_id3439	NC_37757	5615	6490	id_3202	584
NC_37757	7115	8089	Group_IB_id3440	NC_37757	7318	8385	id_3203	771
NC_37757	8177	9322	Group_IB_id3441	NC_37757	7318	8385	id_3203	208
NC_37757	8177	9322	Group_IB_id3441	NC_37757	8602	9795	id_3204	720
NC_37757	9439	10542	Group_IB(5')_id3442	NC_37757	8602	9795	id_3204	356
NC_37757	9439	10542	Group_IB(5')_id3442	NC_37757	9931	10887	id_3205	611
NC_37757	10633	11820	Group_I(derived)_id3443	NC_37757	9931	10887	id_3205	254
NC_37757	10633	11820	Group_I(derived)_id3443	NC_37757	11183	11962	id_3206	637
NC_37757	27110	28366	Group_IB(3')_id3450	NC_37757	27832	28473	id_3208	534
NC_37773	5248	7795	Group_IB_id3456	NC_37773	7115	7480	id_3215	365
NC_37774	39967	41578	Group_IB_id3463	NC_37774	40604	41665	id_3225	974
NC_37774	41615	44024	Group_IB_id3464	NC_37774	40604	41665	id_3225	50
NC_37775	210	1504	Group_IB_id3465	NC_37775	259	1188	id_3227	929
NC_37776	238	1458	Group_IB_id3474	NC_37776	280	1167	id_3230	887
NC_37776	1605	3489	Group_IB(5')_id3475	NC_37776	1629	3326	id_3231	1697
NC_37776	1605	3489	Group_IB(5')_id3475	NC_37776	2839	3963	id_3232	650
NC_37776	3719	4931	Group_IB_id3476	NC_37776	2839	3963	id_3232	244
NC_37776	3719	4931	Group_IB_id3476	NC_37776	4101	4988	id_3233	830
NC_37776	5622	8132	Group_IA_id3477	NC_37776	5248	5955	id_3234	333
NC_37936	210	1481	Group_IB_id3482	NC_37936	238	1161	id_3238	923
NC_37936	210	1481	Group_IB_id3482	NC_37936	709	1632	id_3239	772
NC_37936	1510	2871	Group_IB(5')_id3483	NC_37936	709	1632	id_3239	122
NC_37936	1510	2871	Group_IB(5')_id3483	NC_37936	1510	2547	id_3240	1037
NC_37936	1510	2871	Group_IB(5')_id3483	NC_37936	1606	3288	id_3241	1265
NC_37936	1510	2871	Group_IB(5')_id3483	NC_37936	1680	3371	id_3242	1191
NC_37936	2908	3220	Group_IA_id3484	NC_37936	1606	3288	id_3241	312
NC_37936	2908	3220	Group_IA_id3484	NC_37936	1680	3371	id_3242	312
NC_37936	3317	4643	Group_IB_id3485	NC_37936	1680	3371	id_3242	54
NC_37936	3317	4643	Group_IB_id3485	NC_37936	3719	4753	id_3243	924
NC_37936	3317	4643	Group_IB_id3485	NC_37936	3797	4576	id_3244	779
NC_37936	3317	4643	Group_IB_id3485	NC_37936	3810	4838	id_3245	833
NC_37936	4658	7225	Group_IB(3')_id3486	NC_37936	3719	4753	id_3243	95
NC_37936	4658	7225	Group_IB(3')_id3486	NC_37936	3810	4838	id_3245	180
NC_37936	4658	7225	Group_IB(3')_id3486	NC_37936	4659	7007	id_3246	2348
NC_37936	4658	7225	Group_IB(3')_id3486	NC_37936	5075	6037	id_3247	962
NC_37936	4658	7225	Group_IB(3')_id3486	NC_37936	6355	7242	id_3248	870
NC_37936	7455	8595	Group_IB_id3487	NC_37936	7670	8377	id_3249	707
NC_37936	16801	18757	Group_IA_id3493	NC_37936	16769	17509	id_3250	708
NC_37937	7126	8449	Group_ID_id3504	NC_37937	7455	8468	id_3254	994
NC_37937	8472	9542	Group_IB_id3505	NC_37937	8692	9540	id_3255	848
NC_37937	9619	10709	Group_IB_id3506	NC_37937	10037	11008	id_3256	672
NC_37937	10770	11942	Group_IB_id3507	NC_37937	10037	11008	id_3256	238
NC_37937	10770	11942	Group_IB_id3507	NC_37937	11183	12220	id_3257	759
NC_37938	279	2840	Group_IA_id3514	NC_37938	280	1242	id_3265	962
NC_37938	279	2840	Group_IA_id3514	NC_37938	1511	2452	id_3266	941
NC_37938	279	2840	Group_IA_id3514	NC_37938	1658	4006	id_3267	1182
NC_37938	2932	4276	Group_IB_id3515	NC_37938	1658	4006	id_3267	1074
NC_37938	2932	4276	Group_IB_id3515	NC_37938	3462	4145	id_3268	683
NC_37938	4291	6887	Group_IB(3')_id3516	NC_37938	4292	6646	id_3269	2354
NC_37938	4291	6887	Group_IB(3')_id3516	NC_37938	5891	6904	id_3270	996
NC_37938	7117	8265	Group_IB_id3517	NC_37938	7117	8136	id_3271	1019
NC_37938	7117	8265	Group_IB_id3517	NC_37938	7128	7976	id_3272	848
NC_37938	8360	9782	Group_ID_id3518	NC_37938	8362	9270	id_3273	908
NC_37938	8360	9782	Group_ID_id3518	NC_37938	8473	9444	id_3274	971
NC_37938	8360	9782	Group_ID_id3518	NC_37938	9619	10656	id_3275	163
NC_37938	9794	10763	Group_IB_id3519	NC_37938	9619	10656	id_3275	862
NC_37938	9794	10763	Group_IB_id3519	NC_37938	9794	10720	id_3276	926
NC_37938	10851	11941	Group_IB_id3520	NC_37938	10770	11840	id_3277	989
NC_38056	15128	17190	Group_IB_id3542	NC_38056	14294	15253	id_3289	125
NC_38056	15128	17190	Group_IB_id3542	NC_38056	15371	16369	id_3290	998
NC_38206	729	2894	Group_IB_id3554	NC_38206	301	1188	id_3301	459
NC_38206	3469	6819	Group_IA_id3555	NC_38206	3568	4275	id_3302	707
NC_38224	381	1988	Group_IB_id3557	NC_38224	385	2076	id_3304	1603
NC_38224	2218	3359	Group_IB_id3558	NC_38224	2855	3532	id_3305	504
NC_38224	3454	4794	Group_ID_id3559	NC_38224	2855	3532	id_3305	78
NC_38224	4806	5836	Group_IB_id3560	NC_38224	4974	5924	id_3306	862
NC_38224	5848	7110	Group_IB_id3561	NC_38224	4974	5924	id_3306	76
NC_39163	591	1818	Group_IB(3')_id3563	NC_39163	301	1188	id_3307	597
NC_39163	591	1818	Group_IB(3')_id3563	NC_39163	382	1545	id_3308	954
NC_39163	591	1818	Group_IB(3')_id3563	NC_39163	730	1725	id_3309	995
NC_39163	2048	3300	Group_IB_id3564	NC_39163	2066	3055	id_3310	989
NC_39163	3417	6119	Group_IB_id3565	NC_39163	3341	4294	id_3311	877
NC_39163	3417	6119	Group_IB_id3565	NC_39163	3417	4124	id_3312	707
NC_39163	3417	6119	Group_IB_id3565	NC_39163	4882	5799	id_3313	917
NC_39163	3417	6119	Group_IB_id3565	NC_39163	6057	7067	id_3314	62
NC_39163	6196	7266	Group_IB(3')_id3566	NC_39163	6057	7067	id_3314	871
NC_39163	6196	7266	Group_IB(3')_id3566	NC_39163	7239	8099	id_3315	27
NC_39163	7360	8417	Group_IB_id3567	NC_39163	7239	8099	id_3315	739
NC_39163	8643	9770	Group_IB_id3568	NC_39163	8589	9470	id_3316	827
NC_39372	945	2374	Group_IB_id3572	NC_39372	382	1557	id_3318	612
NC_39372	945	2374	Group_IB_id3572	NC_39372	2218	3237	id_3319	156
NC_39372	2555	3563	Group_IB_id3573	NC_39372	2218	3237	id_3319	682
NC_39633	19705	20118	Group_IA_id3625	NC_39633	19748	20920	id_3360	370
NC_39633	20155	23609	Group_IB_id3626	NC_39633	19748	20920	id_3360	765
NC_39633	20155	23609	Group_IB_id3626	NC_39633	21083	22684	id_3361	1601
NC_39633	20155	23609	Group_IB_id3626	NC_39633	22817	25057	id_3362	792
NC_39633	23990	24400	Group_IB_id3627	NC_39633	22817	25057	id_3362	410
NC_39633	24415	24666	Group_IC1_id3628	NC_39633	22817	25057	id_3362	251
NC_39662	4388	6044	Group_IB_id3638	NC_39662	4835	6061	id_3365	1209
NC_39663	267	1552	Group_IB(3')_id3639	NC_39663	271	1146	id_3368	875
NC_39663	2072	3171	Group_IB_id3640	NC_39663	1851	2924	id_3369	852
NC_39722	786	1903	Group_IB_id3644	NC_39722	363	1289	id_3372	503
NC_39722	786	1903	Group_IB_id3644	NC_39722	382	1551	id_3373	765
NC_39931	51791	53438	Group_IB_id3653	NC_39931	51791	52909	id_3389	1118
NC_39931	51791	53438	Group_IB_id3653	NC_39931	52934	54253	id_3390	504
NC_39931	53571	54957	Group_IB_id3654	NC_39931	52934	54253	id_3390	682
NC_39931	53571	54957	Group_IB_id3654	NC_39931	53888	54712	id_3391	824
NC_39931	54972	56331	Group_IB_id3655	NC_39931	54973	56172	id_3392	1199
NC_39931	56561	57853	Group_IB_id3656	NC_39931	56561	57652	id_3393	1091
NC_39931	57970	59166	Group_IB_id3657	NC_39931	57971	59062	id_3394	1091
NC_39931	59243	60479	Group_IB_id3658	NC_39931	59243	60439	id_3395	1196
NC_39931	61839	62904	Group_II_id3660	NC_39931	61839	62801	id_3396	962
NC_40008	14055	15417	Group_IB_id3680	NC_40008	13441	14511	id_3403	456
NC_40008	14055	15417	Group_IB_id3680	NC_40008	14056	15060	id_3404	1004
NC_40008	23369	24738	Group_IB_id3684	NC_40008	23371	24294	id_3405	923
NC_40008	24750	25789	Group_IB(3')_id3685	NC_40008	24750	25727	id_3406	977
NC_40008	25940	29551	Group_IB_id3686	NC_40008	25940	26965	id_3407	1025
NC_40008	25940	29551	Group_IB_id3686	NC_40008	27351	28205	id_3408	854
NC_40008	31190	32250	Group_IB_id3688	NC_40008	31190	32215	id_3409	1025
NC_40967	5107	6177	Group_ID_id3721	NC_40967	5146	6378	id_3428	1031
NC_40967	6255	7304	Group_IB_id3722	NC_40967	5146	6378	id_3428	123
NC_40967	6255	7304	Group_IB_id3722	NC_40967	6256	7209	id_3429	953
NC_40967	7399	8303	Group_IB_id3723	NC_40967	7803	8891	id_3430	500
NC_40967	8460	9462	Group_IB_id3724	NC_40967	7803	8891	id_3430	431
NC_40967	8460	9462	Group_IB_id3724	NC_40967	8774	9463	id_3431	688
NC_40967	9527	10440	Group_IB_id3725	NC_40967	9502	10410	id_3432	883
NC_40967	16921	18090	Group_IB_id3729	NC_40967	18007	18972	id_3434	83
NC_40967	18180	18523	Group_IB(3')_id3730	NC_40967	18007	18972	id_3434	343
NC_40967	18589	20637	Group_IB_id3731	NC_40967	18007	18972	id_3434	383
NC_40967	18589	20637	Group_IB_id3731	NC_40967	20006	21340	id_3435	631
NC_40967	20743	21764	Group_IB_id3732	NC_40967	20006	21340	id_3435	597
NC_40967	20743	21764	Group_IB_id3732	NC_40967	21272	22294	id_3436	492
NC_40967	21776	22834	Group_I(derived)_id3733	NC_40967	21272	22294	id_3436	518
NC_40967	24021	25073	Group_IA_id3735	NC_40967	24997	26085	id_3437	76
NC_40967	25314	26365	Group_ID_id3736	NC_40967	24997	26085	id_3437	771
NC_40967	27675	28740	Group_ID_id3738	NC_40967	28652	29512	id_3438	88
NC_40967	30323	31381	Group_ID_id3739	NC_40967	30558	30716	id_3439	158
NC_41246	3731	5051	Group_IB_id3740	NC_41246	3732	4712	id_3442	980
NC_41246	19073	21845	Group_I(derived)_id3741	NC_41246	18589	19578	id_3455	505
NC_41246	19073	21845	Group_I(derived)_id3741	NC_41246	20003	20599	id_3456	596
NC_41246	19073	21845	Group_I(derived)_id3741	NC_41246	20743	21717	id_3457	974
NC_41246	19073	21845	Group_I(derived)_id3741	NC_41246	21777	22766	id_3458	68
NC_41246	22258	26087	Group_ID_id3742	NC_41246	21777	22766	id_3458	508
NC_41246	22258	26087	Group_ID_id3742	NC_41246	22260	23210	id_3459	950
NC_41246	22258	26087	Group_ID_id3742	NC_41246	22911	23933	id_3460	1022
NC_41246	22258	26087	Group_ID_id3742	NC_41246	24021	25034	id_3461	1013
NC_41246	22258	26087	Group_ID_id3742	NC_41246	24057	24728	id_3462	671
NC_41246	22258	26087	Group_ID_id3742	NC_41246	25314	26105	id_3463	773
NC_41246	37256	38496	Group_IB_id3744	NC_41246	37258	38208	id_3467	950
NC_41246	44090	44462	Group_IB(3')_id3745	NC_41246	43381	44265	id_3470	175
NC_41246	44470	47436	Group_ID_id3746	NC_41246	45789	47363	id_3471	1574
NC_41246	53287	54769	Group_IA_id3748	NC_41246	53730	54623	id_3472	893
NC_41246	54863	56198	Group_I(derived)_id3749	NC_41246	54863	56119	id_3473	1256
NC_41246	58460	60973	Group_IB_id3751	NC_41246	59679	60188	id_3474	509
NC_41246	61612	63017	Group_II_id3753	NC_41246	62121	62942	id_3475	821
NC_41246	68585	69866	Group_IB_id3755	NC_41246	68585	69040	id_3476	455
NC_41248	22453	25802	Group_I(derived)_id3761	NC_41248	24468	24893	id_3491	425
NC_41248	36888	52260	Group_ID_id3765	NC_41248	36888	38336	id_3492	1448
NC_41248	36888	52260	Group_ID_id3765	NC_41248	39945	41036	id_3493	1091
NC_41248	36888	52260	Group_ID_id3765	NC_41248	43982	45031	id_3494	1049
NC_41248	52313	53651	Group_IB(3')_id3766	NC_41248	52315	53220	id_3495	905
NC_41248	53668	54727	Group_IA_id3767	NC_41248	53669	54631	id_3496	962
NC_41248	64499	66623	Group_IC2_id3772	NC_41248	65489	65866	id_3497	377
NC_41248	68212	70576	Group_I(derived)_id3774	NC_41248	69528	70505	id_3498	977
NC_41248	85144	87106	Group_IB_id3778	NC_41248	85146	86612	id_3499	1466
NC_41248	149394	150138	Group_IB_id3779	NC_41248	148617	149519	id_3513	125
NC_41444	61	3232	Group_II_id3792	NC_41444	1915	2874	id_3527	959
NC_41444	3266	5682	Group_IB_id3793	NC_41444	3266	4510	id_3528	1244
NC_41444	7278	8462	Group_IB_id3795	NC_41444	7279	8352	id_3529	1073
NC_41444	10101	13644	Group_IB_id3797	NC_41444	12355	13116	id_3530	761
NC_41444	13724	15008	Group_IB_id3798	NC_41444	13726	14610	id_3531	884
NC_41444	15107	17327	Group_IB_id3799	NC_41444	15107	16192	id_3532	1085
NC_41444	15107	17327	Group_IB_id3799	NC_41444	16910	17239	id_3533	329
NC_41444	17352	17853	Group_I(derived)_id3800	NC_41444	17710	18657	id_3534	143
NC_41444	17858	20755	Group_I(derived)_id3801	NC_41444	17710	18657	id_3534	799
NC_41444	17858	20755	Group_I(derived)_id3801	NC_41444	17937	18242	id_3535	305
NC_41444	17858	20755	Group_I(derived)_id3801	NC_41444	19311	20621	id_3536	1310
NC_41444	25039	27236	Group_IB_id3803	NC_41444	25039	25824	id_3537	785
NC_41444	25039	27236	Group_IB_id3803	NC_41444	26134	27192	id_3538	1058
NC_41444	27377	30088	Group_II_id3804	NC_41444	27378	28613	id_3539	1235
NC_41444	38916	40238	Group_I(derived)_id3805	NC_41444	38403	39254	id_3544	338
NC_41444	38916	40238	Group_I(derived)_id3805	NC_41444	38917	39942	id_3545	1025
NC_41444	72574	74190	Group_I(derived)_id3808	NC_41444	73205	74110	id_3557	905
NC_41444	74260	75318	Group_ID_id3809	NC_41444	74261	75223	id_3558	962
NC_41444	80276	81809	Group_IB_id3810	NC_41444	80278	81312	id_3559	1034
NC_41444	88469	90386	Group_IA_id3813	NC_41444	88469	90250	id_3560	1781
NC_41448	8041	9537	Group_IC2_id3815	NC_41448	8727	9425	id_3574	698
NC_41448	9607	10578	Group_IB_id3816	NC_41448	9899	10261	id_3575	362
NC_41448	10813	14659	Group_I(derived)_id3817	NC_41448	10813	11760	id_3576	947
NC_41448	10813	14659	Group_I(derived)_id3817	NC_41448	12147	13718	id_3577	1571
NC_41448	24232	25484	Group_IB_id3818	NC_41448	24232	25116	id_3580	884
NC_41448	25495	27908	Group_IB_id3819	NC_41448	25600	27195	id_3581	1595
NC_41448	25495	27908	Group_IB_id3819	NC_41448	27283	27798	id_3582	515
NC_41448	28068	30233	Group_IA_id3820	NC_41448	29568	30146	id_3583	578
NC_41448	30306	32062	Group_IB_id3821	NC_41448	30805	31533	id_3584	728
NC_41448	32181	34096	Group_IB_id3822	NC_41448	32869	34089	id_3585	1220
NC_41448	36346	37692	Group_IB_id3824	NC_41448	36346	37635	id_3586	1289
NC_41448	38971	40309	Group_I(derived)_id3826	NC_41448	38971	39939	id_3587	968
NC_41448	40836	44144	Group_IA_id3828	NC_41448	43152	44069	id_3588	917
NC_41448	45790	47990	Group_IC2_id3830	NC_41448	45790	47049	id_3589	1259
NC_41448	45790	47990	Group_IC2_id3830	NC_41448	47470	47937	id_3590	467
NC_41448	48132	49730	Group_IB_id3831	NC_41448	49353	49664	id_3592	311
NC_41448	48132	49730	Group_IB_id3831	NC_41448	48618	49211	id_3591	593
NC_41448	56589	57900	Group_IB_id3832	NC_41448	56589	57830	id_3593	1241
NC_41448	58021	59355	Group_IB_id3833	NC_41448	58339	59091	id_3594	752
NC_41448	60530	61791	Group_ID_id3835	NC_41448	60530	61759	id_3595	1229
NC_41448	61819	63952	Group_IB(3')_id3836	NC_41448	62897	63709	id_3596	812
NC_41448	69379	70660	Group_IB_id3838	NC_41448	69778	70170	id_3598	392
NC_41448	70737	72128	Group_I(derived)_id3839	NC_41448	70739	72037	id_3599	1298
NC_41555	20623	21927	Group_IB_id3857	NC_41555	21176	22207	id_3639	751
NC_41555	25916	27190	Group_IB(5')_id3858	NC_41555	25802	26683	id_3640	767
NC_41555	25916	27190	Group_IB(5')_id3858	NC_41555	26980	27939	id_3641	210
NC_41555	25917	26876	Group_IB_id3859	NC_41555	25802	26683	id_3640	766
NC_41555	27260	28698	Group_I(derived)_id3860	NC_41555	26980	27939	id_3641	679
NC_41555	27260	28698	Group_I(derived)_id3860	NC_41555	27261	28154	id_3642	893
NC_41555	27260	28698	Group_I(derived)_id3860	NC_41555	28526	29251	id_3643	172
NC_41555	28804	31537	Group_I(derived)_id3861	NC_41555	28526	29251	id_3643	447
NC_41555	28804	31537	Group_I(derived)_id3861	NC_41555	28805	29878	id_3644	1073
NC_41555	31872	34695	Group_IB_id3862	NC_41555	31717	32622	id_3645	750
NC_41555	31872	34695	Group_IB_id3862	NC_41555	33414	34376	id_3646	962
NC_41555	40810	41900	Group_I(derived)_id3865	NC_41555	40810	41610	id_3647	800
NC_41555	53580	54888	Group_ID_id3867	NC_41555	53581	54594	id_3649	1013
NC_41555	80614	81957	Group_IB_id3871	NC_41555	80614	81957	id_3652	1343
NC_41555	80614	82391	Group_I(derived)_id3872	NC_41555	80614	81957	id_3652	1343
NC_41555	82469	85997	Group_ID_id3873	NC_41555	82470	83450	id_3653	980
NC_41555	82469	85997	Group_ID_id3873	NC_41555	83741	84118	id_3654	377
NC_41555	89104	91758	Group_I(derived)_id3875	NC_41555	89106	90017	id_3655	911
NC_42185	1915	3624	Group_IB_id3886	NC_42185	2141	3070	id_3666	929
NC_42219	235	2103	Group_IB_id3890	NC_42219	684	1259	id_3667	575
NC_42219	235	2103	Group_IB_id3890	NC_42219	1371	1688	id_3668	317
NC_42219	235	2103	Group_IB_id3890	NC_42219	1915	2841	id_3669	188
NC_42219	2250	3609	Group_IB_id3891	NC_42219	1915	2841	id_3669	591
NC_42219	3839	5272	Group_IB(3')_id3892	NC_42219	3772	4929	id_3670	1090
NC_42219	3839	5272	Group_IB(3')_id3892	NC_42219	5226	6050	id_3671	46
NC_42219	5558	6795	Group_I(derived)_id3893	NC_42219	5226	6050	id_3671	492
NC_42219	5558	6795	Group_I(derived)_id3893	NC_42219	6444	7448	id_3672	351
NC_42219	7003	8767	Group_IA_id3894	NC_42219	6444	7448	id_3672	445
NC_42219	7003	8767	Group_IA_id3894	NC_42219	7034	8113	id_3673	1079
NC_42219	7003	8767	Group_IA_id3894	NC_42219	7758	8726	id_3674	968
NC_42219	8966	10310	Group_IC2_id3895	NC_42219	8984	9829	id_3675	845
NC_42229	44709	45617	Group_ID_id3906	NC_42229	44714	45346	id_3685	632
NC_42229	47266	48333	Group_I(derived)_id3907	NC_42229	48034	49017	id_3686	299
NC_42229	48482	50292	Group_I(derived)_id3908	NC_42229	48034	49017	id_3686	535
NC_42231	43328	44472	Group_I(derived)_id3920	NC_42231	42658	44058	id_3694	730
NC_42413	5239	6302	Group_IB_id3927	NC_42413	5757	6794	id_3703	545
NC_42698	46606	48553	Group_IB_id3938	NC_42698	47137	47940	id_3709	803
NC_42699	207	1108	Group_IB_id3941	NC_42699	382	1524	id_3714	726
NC_42699	1137	2598	Group_IB_id3942	NC_42699	382	1524	id_3714	387
NC_42699	1137	2598	Group_IB_id3942	NC_42699	1320	2156	id_3715	836
NC_42699	2635	3881	Group_IA_id3943	NC_42699	3135	4016	id_3716	746
NC_42699	3992	5270	Group_IB_id3944	NC_42699	3135	4016	id_3716	24
NC_42699	3992	5270	Group_IB_id3944	NC_42699	4817	5812	id_3717	453
NC_42699	3992	5270	Group_IB_id3944	NC_42699	5240	6217	id_3718	30
NC_42699	5501	6666	Group_IB_id3945	NC_42699	4817	5812	id_3717	311
NC_42699	5501	6666	Group_IB_id3945	NC_42699	5240	6217	id_3718	716
NC_42699	9404	10494	Group_IB_id3947	NC_42699	9770	10474	id_3719	704
NC_42769	1482	1690	Group_IB(3')_id3958	NC_42769	1137	2216	id_3723	208
NC_42771	1764	3154	Group_IA(5')_id3968	NC_42771	1764	2741	id_3732	977
NC_42771	3265	4521	Group_IB_id3969	NC_42771	3266	4414	id_3733	1148
NC_42771	4751	7225	Group_IB_id3970	NC_42771	4751	5944	id_3734	1193
NC_42771	4751	7225	Group_IB_id3970	NC_42771	4882	5898	id_3735	1016
NC_42771	10958	12049	Group_IB_id3973	NC_42771	10898	11230	id_3736	272
NC_42771	10958	12049	Group_IB_id3973	NC_42771	11316	11825	id_3737	509
NC_42771	12143	13170	Group_IB_id3974	NC_42771	12079	12855	id_3738	712
NC_42771	13328	14809	Group_IB_id3975	NC_42771	14612	14956	id_3739	197
NC_42771	13328	14809	Group_IB_id3975	NC_42771	14621	15391	id_3740	188
NC_42771	14860	15900	Group_I(derived)_id3976	NC_42771	14612	14956	id_3739	96
NC_42771	14860	15900	Group_I(derived)_id3976	NC_42771	14621	15391	id_3740	531
NC_42772	6396	7375	Group_ID_id3985	NC_42772	7322	8209	id_3748	53
NC_42947	399	2837	Group_IB(3')_id3995	NC_42947	382	1530	id_3762	1131
NC_42947	399	2837	Group_IB(3')_id3995	NC_42947	400	2706	id_3763	2306
NC_42947	399	2837	Group_IB(3')_id3995	NC_42947	907	1881	id_3764	974
NC_42947	399	2837	Group_IB(3')_id3995	NC_42947	1851	2900	id_3765	986
NC_42947	399	2837	Group_IB(3')_id3995	NC_42947	2471	3232	id_3766	366
NC_42947	2992	4559	Group_IB_id3996	NC_42947	2471	3232	id_3766	240
NC_42947	2992	4559	Group_IB_id3996	NC_42947	3468	4316	id_3767	848
NC_42947	2992	4559	Group_IB_id3996	NC_42947	3643	4551	id_3768	908
NC_42947	4740	5736	Group_IB_id3997	NC_42947	4740	5684	id_3769	944
NC_42947	5839	9486	Group_IB_id3998	NC_42947	6912	8087	id_3770	1175
NC_42947	5839	9486	Group_IB_id3998	NC_42947	8894	9334	id_3771	440
NC_42947	13245	15285	Group_II_id4000	NC_42947	13245	13922	id_3772	677
NC_42947	16752	18558	Group_IB_id4002	NC_42947	16753	18114	id_3773	1361
NC_42947	18645	21263	Group_I(derived)_id4003	NC_42947	19202	20122	id_3774	920
NC_42947	21332	22400	Group_IC2_id4004	NC_42947	21332	22366	id_3775	1034
NC_42947	39748	43000	Group_ID_id4005	NC_42947	42181	43494	id_3782	819
NC_42947	39748	43000	Group_ID_id4005	NC_42947	42369	42692	id_3783	323
NC_42947	45297	46001	Group_I(derived)_id4006	NC_42947	45441	45815	id_3784	374
NC_42947	69483	71544	Group_ID_id4011	NC_42947	69849	70241	id_3796	392
NC_42947	71614	73936	Group_IB(3')_id4012	NC_42947	73181	73624	id_3797	443
NC_42947	73963	75771	Group_IB_id4013	NC_42947	73964	74770	id_3798	806
NC_42947	87603	89236	Group_IB_id4014	NC_42947	87862	89184	id_3802	1322
NC_42947	94480	97500	Group_IC2_id4015	NC_42947	94482	95432	id_3806	950
NC_42947	94480	97500	Group_IC2_id4015	NC_42947	96406	96852	id_3807	446
NC_4332	17570	19300	Group_IB_id4020	NC_4332	16675	17625	id_3823	55
NC_4332	17570	19300	Group_IB_id4020	NC_4332	18021	18980	id_3824	959
[truncated: 319 more rows]
