# Supplementary material for: Global Characterization of Fungal Mitogenomes: New Insights on Genomic Diversity and Dynamism of Coding Genes and Accessory Elements
Source: Front Microbiol. 2021 Dec 1;12:787283. doi: 10.3389/fmicb.2021.787283 (PMC8672057; doi:10.3389/fmicb.2021.787283)
Supplement: Supplementary Table 5 — Presence of conserved domains in uORFs sequences. The analysis was performed on the CDD database with standard parameters. [file Table_5.XLSX]

## Sheet: CDD Hits
Query	Hit type	PSSM-ID	From	To	E-Value	Bitscore	Accession	Short name	Incomplete	Superfamily
AP014607_G-cox1-I1-orf368	specific	366389	101	195	1.15634e-13	66.1059	pfam00961	LAGLIDADG_1	-	cl24136
AP014607_G-cox1-I3-orf388	specific	366389	161	228	5.17209e-07	47.6163	pfam00961	LAGLIDADG_1	C	cl24136
AP014607_G-cox1-I4-orf346	specific	366389	219	320	1.95394e-08	51.4683	pfam00961	LAGLIDADG_1	-	cl24136
AP018713_G-cob-I1-orf345	superfamily	273636	80	293	1.23506e-20	88.5969	cl36911	grpIintron_endo superfamily	-	-
AP018713_G-nad5-I1-orf330	specific	366389	83	169	6.42653e-06	44.1495	pfam00961	LAGLIDADG_1	-	cl24136
AP018713_G-nad5-I1-orf330	superfamily	366389	197	305	0.00447186	36.0603	cl24136	LAGLIDADG_1 superfamily	-	-
AP018713_G-nad5-I2-orf449	superfamily	366389	221	287	0.00090633	38.3715	cl24136	LAGLIDADG_1 superfamily	C	-
AP018713_G-nad5-I2-orf449	superfamily	366389	327	417	0.00653558	36.0603	cl24136	LAGLIDADG_1 superfamily	-	-
AP018713_G-orf510	superfamily	382871	386	478	0.00118072	40.3973	cl02164	Utp11 superfamily	N	-
CM001579_G-cox1-I1-orf777	specific	238828	254	520	8.04103e-89	279.086	cd01651	RT_G2_intron	-	cl02808
CM001579_G-cox1-I1-orf777	specific	279664	545	702	5.68507e-53	179.973	pfam01348	Intron_maturas2	-	cl03174
CM001579_G-cox1-I1-orf777	specific	238038	714	766	0.00109896	37.8364	cd00085	HNHc	N	cl00083
CM001579_G-cox1-I2-orf348	specific	366389	35	126	1.35801e-12	63.0243	pfam00961	LAGLIDADG_1	-	cl24136
CM001579_G-cox1-I2-orf348	specific	366389	181	299	2.22595e-09	54.1647	pfam00961	LAGLIDADG_1	-	cl24136
CM001579_G-cox1-I3-orf344_1	specific	366389	236	332	6.12073e-09	52.6239	pfam00961	LAGLIDADG_1	-	cl24136
CM001579_G-cox1-I3-orf344_1	superfamily	366389	119	185	0.000879643	37.9863	cl24136	LAGLIDADG_1 superfamily	C	-
CM001579_G-cox1-I4-orf308	specific	367365	107	284	1.92129e-65	202.798	pfam03161	LAGLIDADG_2	-	cl03916
CM001579_G-orf481	specific	366389	326	428	0.000125424	41.0679	pfam00961	LAGLIDADG_1	-	cl24136
CM001579_G-orf484	specific	366389	98	203	1.36741e-09	54.9351	pfam00961	LAGLIDADG_1	-	cl24136
CM001579_G-orf484	specific	197761	429	481	6.41188e-07	46.0218	smart00497	IENR1	-	cl11508
CM001753_G-cob-I1-orf288	superfamily	273636	72	283	4.00972e-28	107.472	cl36911	grpIintron_endo superfamily	-	-
CM001753_G-cob-I2-orf302	specific	366389	48	156	4.47095e-06	44.5347	pfam00961	LAGLIDADG_1	-	cl24136
CM001753_G-cob-I3-orf293	specific	366389	50	132	2.59409e-05	42.2235	pfam00961	LAGLIDADG_1	-	cl24136
CM001753_G-cox1-I1-orf323	specific	366389	145	265	9.3396e-18	76.8915	pfam00961	LAGLIDADG_1	-	cl24136
CM001753_G-cox1-I1-orf323	specific	366389	26	111	8.97541e-11	57.6315	pfam00961	LAGLIDADG_1	-	cl24136
CM001753_G-cox1-I2-orf295	specific	366389	144	253	8.30769e-21	84.9807	pfam00961	LAGLIDADG_1	-	cl24136
CM001753_G-cox1-I2-orf295	specific	366389	26	110	1.07612e-05	43.3791	pfam00961	LAGLIDADG_1	-	cl24136
CM001753_G-cox1-I3-orf381	specific	366389	105	200	2.57917e-21	87.6771	pfam00961	LAGLIDADG_1	-	cl24136
CM001753_G-cox1-I3-orf381	superfamily	366389	256	341	0.00188046	37.2159	cl24136	LAGLIDADG_1 superfamily	-	-
CM001753_G-cox1-I4-orf349	specific	366389	213	312	2.0866e-15	70.7283	pfam00961	LAGLIDADG_1	-	cl24136
CM001753_G-cox1-I5-orf152	superfamily	273636	2	64	6.80785e-07	46.6101	cl36911	grpIintron_endo superfamily	N	-
CM001753_G-cox1-I5-orf152	specific	197761	99	148	3.7561e-05	39.0882	smart00497	IENR1	-	cl11508
CM001753_G-cox1-I5-orf182	superfamily	387588	121	182	1.14913e-15	68.4064	cl15257	GIY-YIG_SF superfamily	C	-
CM001753_G-cox1-I7-orf267	superfamily	273636	48	250	3.65509e-29	109.398	cl36911	grpIintron_endo superfamily	-	-
CM001753_G-cox1-I8-orf309	specific	197761	129	180	0.00209509	35.6214	smart00497	IENR1	-	cl11508
CM001753_G-cox2-I1-orf376	specific	366389	130	232	1.13806e-23	93.8403	pfam00961	LAGLIDADG_1	-	cl24136
CM001753_G-cox2-I1-orf376	specific	366389	290	371	6.87087e-13	64.1799	pfam00961	LAGLIDADG_1	C	cl24136
CM001753_G-cox2-I4-orf534	superfamily	387588	162	190	0.000612965	38.7461	cl15257	GIY-YIG_SF superfamily	C	-
CM001753_G-cox2-I4-orf534	superfamily	273636	161	247	0.00073987	40.8322	cl36911	grpIintron_endo superfamily	C	-
CM001753_G-cox2-I5-orf290	superfamily	387588	1	90	1.09938e-09	54.154	cl15257	GIY-YIG_SF superfamily	-	-
CM001753_G-nad1-I1-orf214	superfamily	273636	61	196	5.86431e-31	112.479	cl36911	grpIintron_endo superfamily	C	-
CM001753_G-nad5-I1-orf430	specific	366389	300	400	7.10399e-29	108.478	pfam00961	LAGLIDADG_1	-	cl24136
CM001753_G-nad5-I1-orf430	specific	366389	140	241	3.24538e-24	96.1515	pfam00961	LAGLIDADG_1	-	cl24136
CM001753_G-orf158	specific	198392	65	149	3.96014e-27	96.9112	cd10445	GIY-YIG_bI1_like	-	cl15257
CM001753_G-orf334	specific	198392	78	164	7.69796e-27	101.148	cd10445	GIY-YIG_bI1_like	-	cl15257
CM001753_G-orf334	superfamily	273636	77	261	2.70653e-26	103.62	cl36911	grpIintron_endo superfamily	-	-
CM001753_G-orf334	specific	197761	277	329	4.05332e-05	40.629	smart00497	IENR1	-	cl11508
CM001753_G-orf412	specific	366389	128	225	1.22965e-20	86.1363	pfam00961	LAGLIDADG_1	-	cl24136
CM001753_G-orf412	specific	366389	283	384	6.10485e-20	84.2103	pfam00961	LAGLIDADG_1	-	cl24136
CM001753_G-orf431	specific	273636	95	288	3.02502e-40	142.91	TIGR01453	grpIintron_endo	-	cl36911
CM001753_G-orf436	superfamily	273636	125	300	1.73925e-32	122.109	cl36911	grpIintron_endo superfamily	-	-
CM001753_G-orf436	specific	197761	382	436	1.10615e-05	42.555	smart00497	IENR1	-	cl11508
CM001753_G-orf441	specific	366389	47	139	3.20778e-13	65.3355	pfam00961	LAGLIDADG_1	-	cl24136
CM001753_G-orf441	specific	366389	186	308	8.70606e-06	44.1495	pfam00961	LAGLIDADG_1	-	cl24136
CM001753_G-orf441	specific	197761	395	429	0.00302196	35.6214	smart00497	IENR1	-	cl11508
CM001753_G-orf455	specific	366389	325	423	3.98867e-23	93.0699	pfam00961	LAGLIDADG_1	-	cl24136
CM001753_G-orf455	specific	366389	146	266	1.82016e-22	91.5291	pfam00961	LAGLIDADG_1	-	cl24136
CM001753_G-orf459	specific	366389	77	169	1.24619e-13	66.4911	pfam00961	LAGLIDADG_1	-	cl24136
CM001753_G-orf459	specific	366389	214	331	3.17485e-08	51.0831	pfam00961	LAGLIDADG_1	-	cl24136
CM001753_G-orf460	specific	366389	78	170	1.12243e-13	66.4911	pfam00961	LAGLIDADG_1	-	cl24136
CM001753_G-orf460	specific	366389	215	332	2.77692e-08	51.4683	pfam00961	LAGLIDADG_1	-	cl24136
CM001753_G-orf704	specific	366389	583	684	1.46345e-21	89.6031	pfam00961	LAGLIDADG_1	-	cl24136
CM001753_G-orf704	specific	366389	427	526	4.69034e-14	68.4171	pfam00961	LAGLIDADG_1	-	cl24136
CM001753_G-orf704	superfamily	283074	55	346	0.000646931	42.5839	cl05066	VAR1 superfamily	-	-
CM001753_G-orf92	superfamily	273636	8	88	5.83855e-22	84.7449	cl36911	grpIintron_endo superfamily	C	-
CM001823_G-cob-I2-orf280	specific	367365	80	260	2.99784e-57	180.842	pfam03161	LAGLIDADG_2	-	cl03916
CM001823_G-cob-I3-orf348	specific	366389	99	198	1.67228e-21	87.6771	pfam00961	LAGLIDADG_1	-	cl24136
CM001823_G-cob-I3-orf348	specific	366389	236	330	5.66594e-05	41.4531	pfam00961	LAGLIDADG_1	-	cl24136
CM001823_G-cob-I4-orf386	specific	366389	156	243	0.00019369	40.2975	pfam00961	LAGLIDADG_1	-	cl24136
CM001823_G-cox1-I1-orf777	specific	238828	254	520	3.13715e-89	279.856	cd01651	RT_G2_intron	-	cl02808
CM001823_G-cox1-I1-orf777	specific	279664	545	702	1.2352e-53	181.899	pfam01348	Intron_maturas2	-	cl03174
CM001823_G-cox1-I1-orf777	specific	238038	714	766	0.00097647	37.8364	cd00085	HNHc	N	cl00083
CM001823_G-cox1-I2-orf785	specific	238828	275	544	9.4562e-81	257.9	cd01651	RT_G2_intron	-	cl02808
CM001823_G-cox1-I2-orf785	specific	279664	569	712	7.32577e-52	176.891	pfam01348	Intron_maturas2	-	cl03174
CM001823_G-cox1-I3-orf335	specific	366389	33	124	6.16588e-14	66.8763	pfam00961	LAGLIDADG_1	-	cl24136
CM001823_G-cox1-I3-orf335	specific	366389	165	287	8.82033e-09	52.2387	pfam00961	LAGLIDADG_1	-	cl24136
CM001823_G-cox1-I4-orf317	superfamily	381916	1	316	1.19356e-45	162.464	cl00275	Heme_Cu_Oxidase_I superfamily	N	-
CM001823_G-cox1-I5-orf306	specific	367365	100	277	3.60779e-66	204.724	pfam03161	LAGLIDADG_2	-	cl03916
CM001823_G-orf236	specific	367365	35	209	1.40472e-54	172.367	pfam03161	LAGLIDADG_2	-	cl03916
CM001823_G-orf391	specific	366389	91	185	1.79803e-10	57.2463	pfam00961	LAGLIDADG_1	-	cl24136
CM002421_G-orf1205	specific	366389	60	156	5.01506e-15	71.8839	pfam00961	LAGLIDADG_1	-	cl24136
CM002421_G-orf1205	superfamily	381916	5	28	4.69125e-08	57.1077	cl00275	Heme_Cu_Oxidase_I superfamily	C	-
CM002878_G-cox1-I1-orf343	specific	198392	78	165	9.50982e-24	93.0592	cd10445	GIY-YIG_bI1_like	-	cl15257
CM002878_G-cox1-I1-orf343	superfamily	273636	77	329	1.16474e-07	51.6177	cl36911	grpIintron_endo superfamily	-	-
CM002878_G-cox1-I2-orf296	specific	366389	172	266	4.30204e-14	66.8763	pfam00961	LAGLIDADG_1	-	cl24136
CM002878_G-cox1-I2-orf296	specific	366389	55	140	2.72063e-09	53.3943	pfam00961	LAGLIDADG_1	-	cl24136
CM002878_G-cox1-I3-orf309	superfamily	273636	99	299	2.08914e-38	134.821	cl36911	grpIintron_endo superfamily	-	-
CM002878_G-orf258	superfamily	273636	51	249	1.06532e-29	110.553	cl36911	grpIintron_endo superfamily	-	-
CM002878_G-orf259	superfamily	273636	52	250	8.29772e-30	110.938	cl36911	grpIintron_endo superfamily	-	-
CM002878_G-orf275_1	superfamily	273636	78	268	3.79457e-38	133.28	cl36911	grpIintron_endo superfamily	-	-
CM002878_G-orf275_2	superfamily	273636	131	268	3.43398e-26	102.079	cl36911	grpIintron_endo superfamily	C	-
CM002878_G-orf300	specific	366389	17	112	1.77996e-16	73.4247	pfam00961	LAGLIDADG_1	-	cl24136
CM002878_G-orf300	specific	366389	170	270	2.99304e-13	64.5651	pfam00961	LAGLIDADG_1	-	cl24136
CM002878_G-orf86	superfamily	387588	33	84	8.20938e-08	44.9092	cl15257	GIY-YIG_SF superfamily	C	-
CM003773_G-cob-I1-orf285	superfamily	273636	69	280	3.30092e-26	102.464	cl36911	grpIintron_endo superfamily	-	-
CM003773_G-cob-I2-orf295	superfamily	366389	52	134	0.000492391	38.7567	cl24136	LAGLIDADG_1 superfamily	-	-
CM003773_G-cox1-I1-orf319	specific	198392	66	151	1.24434e-21	86.896	cd10445	GIY-YIG_bI1_like	-	cl15257
CM003773_G-cox1-I1-orf319	superfamily	273636	65	315	6.04868e-05	43.1434	cl36911	grpIintron_endo superfamily	-	-
CM003773_G-cox1-I2-orf338	specific	366389	189	294	2.69262e-15	70.3431	pfam00961	LAGLIDADG_1	-	cl24136
CM003773_G-cox1-I2-orf338	specific	366389	68	165	1.5792e-12	62.6391	pfam00961	LAGLIDADG_1	-	cl24136
CM003773_G-cox2-I1-orf286	specific	273636	48	282	2.41719e-56	180.274	TIGR01453	grpIintron_endo	-	cl36911
CM003773_G-orf602	superfamily	235622	30	186	2.88415e-34	136.1	cl35392	PRK05846 superfamily	C	-
CM003773_G-orf602	specific	366389	314	413	4.41199e-20	85.3659	pfam00961	LAGLIDADG_1	-	cl24136
CM003773_G-orf602	specific	366389	471	571	4.54268e-20	85.3659	pfam00961	LAGLIDADG_1	-	cl24136
CM004311_G-cob-I2-orf280	specific	367365	80	260	2.31029e-57	181.227	pfam03161	LAGLIDADG_2	-	cl03916
CM004311_G-cob-I3-orf348	specific	366389	99	198	8.7176e-21	85.7511	pfam00961	LAGLIDADG_1	-	cl24136
CM004311_G-cob-I3-orf348	superfamily	366389	236	330	0.00198056	37.2159	cl24136	LAGLIDADG_1 superfamily	-	-
CM004311_G-cob-I4-orf384	specific	366389	154	241	5.70022e-05	41.4531	pfam00961	LAGLIDADG_1	-	cl24136
CM004311_G-cox1-I1-orf316	superfamily	381916	1	315	1.8936e-47	167.472	cl00275	Heme_Cu_Oxidase_I superfamily	N	-
CM004311_G-cox1-I2-orf346	specific	366389	219	320	3.44835e-11	59.1723	pfam00961	LAGLIDADG_1	-	cl24136
CM004311_G-orf152	specific	197761	99	151	1.91102e-08	47.9478	smart00497	IENR1	-	cl11508
CM004311_G-orf175	specific	366389	20	122	5.25919e-08	48.3867	pfam00961	LAGLIDADG_1	-	cl24136
CM004311_G-orf236	specific	367365	35	209	1.40472e-54	172.367	pfam03161	LAGLIDADG_2	-	cl03916
CM004311_G-orf474	specific	197761	419	471	1.11769e-07	47.9478	smart00497	IENR1	-	cl11508
CM004311_G-orf474	specific	366389	98	185	7.29381e-05	41.4531	pfam00961	LAGLIDADG_1	-	cl24136
CM004375_G-cox1-I1-orf333	specific	198392	77	164	1.80388e-23	92.2888	cd10445	GIY-YIG_bI1_like	-	cl15257
CM004375_G-cox1-I1-orf333	superfamily	273636	76	327	4.89558e-08	52.3881	cl36911	grpIintron_endo superfamily	-	-
CM004385_G-cob-I1-orf270	specific	367365	70	247	1.78396e-58	183.538	pfam03161	LAGLIDADG_2	-	cl03916
CM004385_G-cox1-I1-orf323	specific	198392	66	153	8.5148e-23	90.3628	cd10445	GIY-YIG_bI1_like	-	cl15257
CM004385_G-cox1-I1-orf323	superfamily	273636	65	316	1.67539e-08	53.9289	cl36911	grpIintron_endo superfamily	-	-
CM004385_G-cox1-I2-orf110	superfamily	366389	20	65	0.000804973	35.6751	cl24136	LAGLIDADG_1 superfamily	N	-
CM004385_G-cox1-I3-orf385	specific	366389	104	204	2.87405e-16	73.4247	pfam00961	LAGLIDADG_1	-	cl24136
CM004385_G-cox1-I3-orf385	specific	373112	260	329	0.00584281	35.2896	pfam14528	LAGLIDADG_3	-	cl08299
CM004385_G-cox1-I4-orf331	specific	366389	200	295	9.19459e-12	60.7131	pfam00961	LAGLIDADG_1	-	cl24136
CM004385_G-cox1-I5-orf248	superfamily	366389	188	248	0.00248032	36.4455	cl24136	LAGLIDADG_1 superfamily	C	-
CM004385_G-cox3-I1-orf185	specific	367365	2	163	1.37942e-45	147.715	pfam03161	LAGLIDADG_2	-	cl03916
CM004385_G-nad5-I1-orf300	specific	366389	166	263	1.34062e-12	62.6391	pfam00961	LAGLIDADG_1	-	cl24136
CM004385_G-nad5-I1-orf300	specific	366389	51	142	4.98812e-09	52.6239	pfam00961	LAGLIDADG_1	-	cl24136
CM004385_G-orf349	specific	366389	215	312	1.58359e-12	63.0243	pfam00961	LAGLIDADG_1	-	cl24136
CM004385_G-orf349	specific	366389	100	191	5.23183e-09	53.0091	pfam00961	LAGLIDADG_1	-	cl24136
CM004508_G-atp6-I1-orf338_2	specific	366389	46	145	1.37586e-29	108.863	pfam00961	LAGLIDADG_1	-	cl24136
CM004508_G-atp6-I1-orf338_2	specific	366389	205	298	3.32439e-22	89.2179	pfam00961	LAGLIDADG_1	-	cl24136
CM004508_G-atp6-I2-orf227	superfamily	273636	2	178	1.37755e-28	106.701	cl36911	grpIintron_endo superfamily	-	-
CM004508_G-atp6-I2-orf422	specific	273636	82	279	5.98649e-38	136.747	TIGR01453	grpIintron_endo	-	cl36911
CM004508_G-atp6-I2-orf422	specific	284793	367	402	0.0013001	35.9512	pfam07453	NUMOD1	-	cl11508
CM004508_G-cob-I1-orf798	specific	238828	280	549	2.48348e-88	277.93	cd01651	RT_G2_intron	-	cl02808
CM004508_G-cob-I1-orf798	superfamily	279664	573	707	1.3674e-22	94.0734	cl03174	Intron_maturas2 superfamily	-	-
CM004508_G-cob-I2-orf418	specific	366389	28	122	2.33756e-21	88.0623	pfam00961	LAGLIDADG_1	-	cl24136
CM004508_G-cob-I2-orf418	specific	197761	355	410	0.000685445	37.1622	smart00497	IENR1	-	cl11508
CM004508_G-cob-I3-orf333	superfamily	273636	117	318	5.53736e-25	100.153	cl36911	grpIintron_endo superfamily	-	-
CM004508_G-cob-I4-orf319_3	specific	366389	76	141	2.53619e-05	42.2235	pfam00961	LAGLIDADG_1	C	cl24136
CM004508_G-cob-I5-orf319_2	specific	366389	74	170	1.60848e-23	92.2995	pfam00961	LAGLIDADG_1	-	cl24136
CM004508_G-cob-I5-orf319_2	specific	366389	206	301	1.17045e-07	49.1571	pfam00961	LAGLIDADG_1	-	cl24136
CM004508_G-cox1-I10-orf381	specific	273636	131	336	9.33002e-58	187.208	TIGR01453	grpIintron_endo	-	cl36911
CM004508_G-cox1-I11-orf283	specific	366389	52	147	9.96457e-16	71.1135	pfam00961	LAGLIDADG_1	-	cl24136
CM004508_G-cox1-I11-orf283	specific	366389	193	280	2.5009e-13	64.5651	pfam00961	LAGLIDADG_1	-	cl24136
CM004508_G-cox1-I11-orf332	specific	366389	49	149	2.7932e-17	75.7359	pfam00961	LAGLIDADG_1	-	cl24136
CM004508_G-cox1-I11-orf332	specific	366389	209	306	5.13468e-17	75.3507	pfam00961	LAGLIDADG_1	-	cl24136
CM004508_G-cox1-I1-orf318	specific	366389	156	276	6.89252e-18	77.2767	pfam00961	LAGLIDADG_1	-	cl24136
CM004508_G-cox1-I1-orf318	specific	366389	37	132	1.05969e-09	54.9351	pfam00961	LAGLIDADG_1	-	cl24136
CM004508_G-cox1-I2-orf365	specific	366389	88	180	4.07571e-17	75.7359	pfam00961	LAGLIDADG_1	-	cl24136
CM004508_G-cox1-I2-orf365	specific	366389	237	325	3.50119e-08	50.6979	pfam00961	LAGLIDADG_1	-	cl24136
CM004508_G-cox1-I3-orf385	superfamily	387588	144	229	1.5802e-16	73.7992	cl15257	GIY-YIG_SF superfamily	-	-
CM004508_G-cox1-I3-orf385	specific	197761	239	292	1.47137e-05	41.7846	smart00497	IENR1	-	cl11508
CM004508_G-cox1-I4-orf341	specific	366389	73	170	4.34237e-16	72.6543	pfam00961	LAGLIDADG_1	-	cl24136
CM004508_G-cox1-I4-orf341	specific	366389	192	297	7.66728e-12	61.0983	pfam00961	LAGLIDADG_1	-	cl24136
CM004508_G-cox1-I5-orf305	specific	366389	183	278	1.85455e-15	70.7283	pfam00961	LAGLIDADG_1	-	cl24136
CM004508_G-cox1-I5-orf305	specific	366389	64	151	2.44768e-09	53.7795	pfam00961	LAGLIDADG_1	-	cl24136
CM004508_G-cox1-I6-orf323	specific	366389	197	291	3.67218e-20	83.4399	pfam00961	LAGLIDADG_1	-	cl24136
CM004508_G-cox1-I6-orf323	superfamily	366389	86	163	0.00126688	37.6011	cl24136	LAGLIDADG_1 superfamily	-	-
CM004508_G-cox1-I7-orf406	specific	366389	178	247	1.20576e-05	43.7643	pfam00961	LAGLIDADG_1	C	cl24136
CM004508_G-cox1-I7-orf406	superfamily	366389	284	363	0.0089571	35.2899	cl24136	LAGLIDADG_1 superfamily	-	-
CM004508_G-cox1-I8-orf348	specific	366389	212	311	1.39614e-20	84.9807	pfam00961	LAGLIDADG_1	-	cl24136
CM004508_G-cox1-I9-orf319_1	specific	366389	189	286	3.73307e-15	69.9579	pfam00961	LAGLIDADG_1	-	cl24136
CM004508_G-cox1-I9-orf319_1	superfamily	366389	84	160	0.00072375	38.3715	cl24136	LAGLIDADG_1 superfamily	-	-
CM004508_G-cox2-I1-orf425	specific	366389	137	236	1.71866e-28	107.707	pfam00961	LAGLIDADG_1	-	cl24136
CM004508_G-cox2-I1-orf425	specific	366389	294	390	2.8081e-23	93.4551	pfam00961	LAGLIDADG_1	-	cl24136
CM004508_G-cox2-I2-orf324	specific	273636	89	322	2.20311e-53	174.111	TIGR01453	grpIintron_endo	-	cl36911
CM004508_G-cox2-I3-orf294	specific	367365	101	274	2.67483e-47	155.804	pfam03161	LAGLIDADG_2	-	cl03916
CM004508_G-cox3-I1-orf315	specific	366389	169	283	5.15521e-14	66.8763	pfam00961	LAGLIDADG_1	-	cl24136
CM004508_G-cox3-I2-orf331	specific	366389	101	197	2.84448e-07	48.0015	pfam00961	LAGLIDADG_1	-	cl24136
CM004508_G-cox3-I2-orf338_1	specific	366389	208	308	1.91891e-26	100.774	pfam00961	LAGLIDADG_1	-	cl24136
CM004508_G-cox3-I2-orf338_1	specific	366389	50	150	2.78581e-18	78.8175	pfam00961	LAGLIDADG_1	-	cl24136
CM004508_G-nad1-I1-orf290	specific	273636	71	286	2.36064e-55	177.963	TIGR01453	grpIintron_endo	-	cl36911
CM004508_G-nad4-I1-orf281	specific	366389	147	249	3.01744e-23	91.1439	pfam00961	LAGLIDADG_1	-	cl24136
CM004508_G-nad4-I1-orf281	specific	366389	9	89	7.86203e-13	63.0243	pfam00961	LAGLIDADG_1	-	cl24136
CM004508_G-nad5-I1-orf460	specific	367365	272	444	4.63219e-38	136.159	pfam03161	LAGLIDADG_2	-	cl03916
CM004508_G-nad5-I1-orf460	superfamily	367365	31	200	6.19633e-19	83.7716	cl03916	LAGLIDADG_2 superfamily	-	-
CM004508_G-orf121	specific	366389	36	121	3.86564e-17	70.7283	pfam00961	LAGLIDADG_1	-	cl24136
CM004508_G-orf222	superfamily	387588	129	194	2.06494e-13	63.3988	cl15257	GIY-YIG_SF superfamily	C	-
CM004508_G-orf438	superfamily	387588	127	213	1.03041e-16	74.5696	cl15257	GIY-YIG_SF superfamily	-	-
CM004508_G-orf438	superfamily	273636	128	359	3.15007e-10	59.7069	cl36911	grpIintron_endo superfamily	-	-
CM004508_G-orf438	superfamily	377147	10	95	0.00565315	38.4904	cl20258	Phage_cap_E superfamily	C	-
CM004508_G-orf60	specific	366389	5	58	1.8524e-07	43.3791	pfam00961	LAGLIDADG_1	N	cl24136
CM004508_G-orf62	superfamily	387588	1	62	3.58702e-13	57.6208	cl15257	GIY-YIG_SF superfamily	C	-
CM004508_G-orf63	superfamily	387588	4	63	8.00521e-14	59.5468	cl15257	GIY-YIG_SF superfamily	C	-
CM007644_G-cob-I1-orf103	specific	197761	50	102	0.00137446	33.6954	smart00497	IENR1	-	cl11508
CM007644_G-cob-I4-orf236	specific	367365	47	215	4.24449e-41	138.085	pfam03161	LAGLIDADG_2	-	cl03916
CM007644_G-cox1-I1-orf354	specific	366389	207	310	4.31646e-10	56.0907	pfam00961	LAGLIDADG_1	-	cl24136
CM007644_G-cox1-I1-orf354	specific	366389	85	182	1.71514e-09	54.1647	pfam00961	LAGLIDADG_1	-	cl24136
CM007644_G-cox1-I2-orf271	specific	366389	146	240	1.33611e-11	59.5575	pfam00961	LAGLIDADG_1	-	cl24136
CM007644_G-cox1-I2-orf271	specific	366389	28	113	1.85193e-05	42.6087	pfam00961	LAGLIDADG_1	-	cl24136
CM007644_G-cox1-I3-orf309	specific	366389	188	277	1.28989e-10	57.2463	pfam00961	LAGLIDADG_1	-	cl24136
CM007644_G-cox1-I3-orf309	specific	366389	82	148	2.04662e-06	45.3051	pfam00961	LAGLIDADG_1	C	cl24136
CM007644_G-cox1-I4-orf279	specific	366389	148	245	5.56351e-13	63.4095	pfam00961	LAGLIDADG_1	-	cl24136
CM007644_G-cox1-I5-orf360	specific	366389	236	335	3.13986e-17	76.1211	pfam00961	LAGLIDADG_1	-	cl24136
CM007644_G-cox1-I5-orf360	superfamily	366389	133	214	0.00335034	36.4455	cl24136	LAGLIDADG_1 superfamily	-	-
CM007644_G-cox1-I6-orf307	specific	366389	184	281	8.60774e-14	66.1059	pfam00961	LAGLIDADG_1	-	cl24136
CM007644_G-cox1-I6-orf307	specific	366389	79	157	0.000154312	39.9123	pfam00961	LAGLIDADG_1	-	cl24136
CM007644_G-cox1-I7-orf276	specific	366389	35	133	6.00099e-10	54.9351	pfam00961	LAGLIDADG_1	-	cl24136
CM007644_G-cox1-I7-orf276	specific	366389	175	268	3.39566e-07	47.2311	pfam00961	LAGLIDADG_1	-	cl24136
CM007644_G-cox1-I8-orf372	specific	366389	102	185	3.64286e-14	67.6467	pfam00961	LAGLIDADG_1	-	cl24136
CM007644_G-cox1-I8-orf372	superfamily	366389	247	350	0.000881757	38.3715	cl24136	LAGLIDADG_1 superfamily	-	-
CM007644_G-cox1-I9-orf283	superfamily	273636	73	274	1.95468e-29	110.553	cl36911	grpIintron_endo superfamily	-	-
CM007644_G-orf148	superfamily	391808	39	140	0.000550154	38.9885	cl28058	DNA_pol_B_2 superfamily	N	-
CM007644_G-orf341	specific	366389	29	125	1.15951e-19	82.6695	pfam00961	LAGLIDADG_1	-	cl24136
CM007644_G-orf341	specific	366389	200	294	6.63004e-08	49.9275	pfam00961	LAGLIDADG_1	-	cl24136
CM007644_G-orf57	superfamily	391808	4	58	0.000631745	35.0123	cl28058	DNA_pol_B_2 superfamily	N	-
CM007644_G-orf88	superfamily	391808	1	79	7.01775e-05	39.2495	cl28058	DNA_pol_B_2 superfamily	NC	-
CM007981_G-cob_1-I2-orf280	specific	367365	80	260	2.99784e-57	180.842	pfam03161	LAGLIDADG_2	-	cl03916
CM007981_G-cob_1-I3-orf348	specific	366389	99	198	1.67228e-21	87.6771	pfam00961	LAGLIDADG_1	-	cl24136
CM007981_G-cob_1-I3-orf348	specific	366389	236	330	5.66594e-05	41.4531	pfam00961	LAGLIDADG_1	-	cl24136
CM007981_G-cob_1-I4-orf386	specific	366389	156	243	0.00019369	40.2975	pfam00961	LAGLIDADG_1	-	cl24136
CM007981_G-cox1-I1-orf777	specific	238828	254	520	3.13715e-89	279.856	cd01651	RT_G2_intron	-	cl02808
CM007981_G-cox1-I1-orf777	specific	279664	545	702	1.2352e-53	181.899	pfam01348	Intron_maturas2	-	cl03174
CM007981_G-cox1-I1-orf777	specific	238038	714	766	0.00097647	37.8364	cd00085	HNHc	N	cl00083
CM007981_G-cox1-I2-orf785	specific	238828	275	544	9.4562e-81	257.9	cd01651	RT_G2_intron	-	cl02808
CM007981_G-cox1-I2-orf785	specific	279664	569	712	7.32577e-52	176.891	pfam01348	Intron_maturas2	-	cl03174
CM007981_G-cox1-I3-orf335	specific	366389	33	124	6.16588e-14	66.8763	pfam00961	LAGLIDADG_1	-	cl24136
CM007981_G-cox1-I3-orf335	specific	366389	165	287	8.82033e-09	52.2387	pfam00961	LAGLIDADG_1	-	cl24136
CM007981_G-cox1-I4-orf316	superfamily	381916	1	315	1.8936e-47	167.472	cl00275	Heme_Cu_Oxidase_I superfamily	N	-
CM007981_G-cox1-I5-orf306	specific	367365	100	277	3.60779e-66	204.724	pfam03161	LAGLIDADG_2	-	cl03916
CM007981_G-cox1-I6-orf262	superfamily	366389	92	174	0.00400483	35.6751	cl24136	LAGLIDADG_1 superfamily	-	-
CM007981_G-orf175	specific	366389	20	122	5.25919e-08	48.3867	pfam00961	LAGLIDADG_1	-	cl24136
CM007981_G-orf236	specific	367365	35	209	1.40472e-54	172.367	pfam03161	LAGLIDADG_2	-	cl03916
CM007981_G-orf301	superfamily	366389	71	158	0.00033833	39.1419	cl24136	LAGLIDADG_1 superfamily	-	-
CM007981_G-orf391	specific	366389	91	185	1.79803e-10	57.2463	pfam00961	LAGLIDADG_1	-	cl24136
CM008094_G-cox1-I1-orf362	specific	366389	70	163	5.93014e-05	41.4531	pfam00961	LAGLIDADG_1	-	cl24136
CM008094_G-cox1-I2-orf376	specific	366389	95	187	8.38621e-08	49.5423	pfam00961	LAGLIDADG_1	-	cl24136
CM008199_G-atp6-I1-orf417	specific	366389	288	386	3.32795e-25	98.4627	pfam00961	LAGLIDADG_1	-	cl24136
CM008199_G-atp6-I1-orf417	specific	366389	126	228	2.77913e-21	87.6771	pfam00961	LAGLIDADG_1	-	cl24136
CM008199_G-atp6-I2-orf102	specific	284793	49	85	2.70088e-05	37.8772	pfam07453	NUMOD1	-	cl11508
CM008199_G-atp6-I2-orf240	superfamily	273636	2	180	5.17504e-27	103.234	cl36911	grpIintron_endo superfamily	-	-
CM008199_G-atp6-I2-orf288	superfamily	273636	80	274	7.98799e-32	117.102	cl36911	grpIintron_endo superfamily	-	-
CM008199_G-cob-I1-orf768	specific	238828	268	536	8.09311e-94	291.797	cd01651	RT_G2_intron	-	cl02808
CM008199_G-cob-I1-orf768	superfamily	279664	562	661	3.73851e-29	112.948	cl03174	Intron_maturas2 superfamily	C	-
CM008199_G-cob-I1-orf768	specific	238038	702	752	0.000725264	38.2216	cd00085	HNHc	N	cl00083
CM008199_G-cob-I2-orf225	specific	273636	36	219	6.04339e-45	149.073	TIGR01453	grpIintron_endo	-	cl36911
CM008199_G-cob-I3-orf799_2	specific	238828	264	530	3.24245e-84	267.145	cd01651	RT_G2_intron	-	cl02808
CM008199_G-cob-I3-orf799_2	superfamily	279664	555	681	3.41237e-21	90.2214	cl03174	Intron_maturas2 superfamily	-	-
CM008199_G-cob-I4-orf807	specific	238828	280	545	8.24334e-94	292.568	cd01651	RT_G2_intron	-	cl02808
CM008199_G-cob-I4-orf807	superfamily	279664	570	678	5.41834e-18	80.9766	cl03174	Intron_maturas2 superfamily	C	-
CM008199_G-cob-I5-orf321_2	superfamily	273636	90	316	6.16959e-27	105.16	cl36911	grpIintron_endo superfamily	-	-
CM008199_G-cob-I5-orf436	specific	366389	48	145	5.24635e-12	61.8687	pfam00961	LAGLIDADG_1	-	cl24136
CM008199_G-cob-I5-orf436	specific	366389	195	303	1.02667e-08	52.6239	pfam00961	LAGLIDADG_1	-	cl24136
CM008199_G-cob-I5-orf436	superfamily	273636	370	434	0.00483603	38.1358	cl36911	grpIintron_endo superfamily	N	-
CM008199_G-cob-I6-orf395	superfamily	367365	304	394	7.35757e-18	80.3048	cl03916	LAGLIDADG_2 superfamily	C	-
CM008199_G-cob-I6-orf395	specific	366389	61	137	5.57513e-06	44.5347	pfam00961	LAGLIDADG_1	C	cl24136
CM008199_G-cob-I7-orf332	specific	366389	73	169	4.24447e-24	94.2255	pfam00961	LAGLIDADG_1	-	cl24136
CM008199_G-cob-I7-orf332	specific	366389	205	314	5.0186e-08	49.9275	pfam00961	LAGLIDADG_1	-	cl24136
CM008199_G-cox1-I10-orf341	superfamily	273636	105	333	6.08608e-33	121.339	cl36911	grpIintron_endo superfamily	-	-
CM008199_G-cox1-I1-orf814	specific	238828	282	553	7.72516e-86	271.767	cd01651	RT_G2_intron	-	cl02808
CM008199_G-cox1-I1-orf814	superfamily	279664	583	686	2.23123e-21	90.6066	cl03174	Intron_maturas2 superfamily	C	-
CM008199_G-cox1-I2-orf781	specific	238828	243	527	5.18755e-86	271.767	cd01651	RT_G2_intron	-	cl02808
CM008199_G-cox1-I2-orf781	specific	279664	552	705	6.39866e-41	146.461	pfam01348	Intron_maturas2	-	cl03174
CM008199_G-cox1-I2-orf781	specific	214702	711	759	0.00204096	36.6669	smart00507	HNHc	-	cl00083
CM008199_G-cox1-I4-orf247	specific	366389	18	85	7.96083e-08	48.7719	pfam00961	LAGLIDADG_1	C	cl24136
CM008199_G-cox1-I4-orf247	specific	366389	124	204	2.82301e-07	47.2311	pfam00961	LAGLIDADG_1	-	cl24136
CM008199_G-cox1-I4-orf312_1	specific	366389	181	286	7.95745e-09	52.2387	pfam00961	LAGLIDADG_1	-	cl24136
CM008199_G-cox1-I4-orf312_1	specific	366389	64	153	2.84979e-07	48.0015	pfam00961	LAGLIDADG_1	-	cl24136
CM008199_G-cox1-I4-orf358	specific	366389	236	324	3.93675e-10	56.0907	pfam00961	LAGLIDADG_1	-	cl24136
CM008199_G-cox1-I4-orf358	superfamily	366389	130	196	0.00408384	36.0603	cl24136	LAGLIDADG_1 superfamily	C	-
CM008199_G-cox1-I5-orf390	specific	366389	158	224	1.35939e-05	43.3791	pfam00961	LAGLIDADG_1	C	cl24136
CM008199_G-cox1-I5-orf390	specific	373112	259	301	0.00325824	36.06	pfam14528	LAGLIDADG_3	C	cl08299
CM008199_G-cox1-I5-orf390	superfamily	366389	264	344	0.00463654	36.0603	cl24136	LAGLIDADG_1 superfamily	-	-
CM008199_G-cox1-I6-orf196	specific	366389	60	159	1.4725e-18	76.5063	pfam00961	LAGLIDADG_1	-	cl24136
CM008199_G-cox1-I7-orf321_1	specific	366389	191	288	1.63629e-18	79.2027	pfam00961	LAGLIDADG_1	-	cl24136
CM008199_G-cox1-I7-orf321_1	specific	366389	86	161	0.000186482	39.9123	pfam00961	LAGLIDADG_1	-	cl24136
CM008199_G-cox1-I8-orf246_2	superfamily	273636	2	239	2.93735e-22	90.9081	cl36911	grpIintron_endo superfamily	-	-
CM008199_G-cox1-I8-orf445	specific	273636	151	356	1.21975e-53	178.348	TIGR01453	grpIintron_endo	-	cl36911
CM008199_G-cox1-I8-orf445	specific	197761	390	440	1.33933e-08	50.6442	smart00497	IENR1	-	cl11508
CM008199_G-cox1-I9-orf356	specific	366389	93	169	1.06144e-10	57.6315	pfam00961	LAGLIDADG_1	C	cl24136
CM008199_G-cox2-I1-orf312_2	specific	273636	76	311	5.74371e-50	164.866	TIGR01453	grpIintron_endo	-	cl36911
CM008199_G-cox3-I3-orf298	specific	366389	142	255	8.49947e-07	46.4607	pfam00961	LAGLIDADG_1	-	cl24136
CM008199_G-cox3-I3-orf298	superfamily	366389	23	97	0.000876929	37.9863	cl24136	LAGLIDADG_1 superfamily	-	-
CM008199_G-cox3-I3-orf317	specific	366389	179	295	7.58055e-15	69.1875	pfam00961	LAGLIDADG_1	-	cl24136
CM008199_G-cox3-I3-orf317	superfamily	366389	57	134	0.00398581	36.0603	cl24136	LAGLIDADG_1 superfamily	C	-
CM008199_G-cox3-I4-orf755	specific	238828	266	532	1.25821e-92	288.331	cd01651	RT_G2_intron	-	cl02808
CM008199_G-cox3-I4-orf755	superfamily	279664	553	654	1.06683e-19	85.9842	cl03174	Intron_maturas2 superfamily	C	-
CM008199_G-cox3-I4-orf755	specific	238828	266	532	1.25821e-92	288.331	cd01651	RT_G2_intron	-	cl02808
CM008199_G-cox3-I4-orf755	superfamily	279664	553	654	1.06683e-19	85.9842	cl03174	Intron_maturas2 superfamily	C	-
CM008199_G-nad1-I1-orf402	specific	366699	225	302	1.24638e-08	51.5745	pfam01541	GIY-YIG	-	cl15257
CM008199_G-nad2-I1-orf467	specific	366389	175	273	2.2074e-27	105.011	pfam00961	LAGLIDADG_1	-	cl24136
CM008199_G-nad2-I1-orf467	specific	366389	339	439	2.66252e-21	88.0623	pfam00961	LAGLIDADG_1	-	cl24136
CM008199_G-nad2-I2-orf804	specific	238828	282	554	2.34701e-82	262.522	cd01651	RT_G2_intron	-	cl02808
CM008199_G-nad2-I2-orf804	superfamily	279664	586	706	8.71574e-12	63.2575	cl03174	Intron_maturas2 superfamily	-	-
CM008199_G-nad2-I3-orf107_2	specific	366389	1	76	1.14071e-07	45.6903	pfam00961	LAGLIDADG_1	N	cl24136
CM008199_G-nad2-I3-orf238	specific	366389	98	196	6.87658e-24	91.5291	pfam00961	LAGLIDADG_1	-	cl24136
CM008199_G-nad2-I4-orf132	specific	366389	1	39	2.37694e-09	50.6979	pfam00961	LAGLIDADG_1	N	cl24136
CM008199_G-nad2-I4-orf135	specific	366389	52	134	2.42165e-06	42.9939	pfam00961	LAGLIDADG_1	C	cl24136
CM008199_G-nad2-I5-orf787	specific	238828	250	525	1.57009e-94	294.109	cd01651	RT_G2_intron	-	cl02808
CM008199_G-nad2-I5-orf787	superfamily	279664	555	661	2.87829e-32	121.808	cl03174	Intron_maturas2 superfamily	C	-
CM008199_G-nad2-I5-orf787	specific	238038	713	766	0.00107035	37.8364	cd00085	HNHc	-	cl00083
CM008199_G-nad2-I6-orf799_1	specific	238828	277	543	1.66038e-77	249.425	cd01651	RT_G2_intron	-	cl02808
CM008199_G-nad2-I6-orf799_1	superfamily	279664	570	690	6.9506e-23	95.229	cl03174	Intron_maturas2 superfamily	-	-
CM008199_G-nad5-I1-orf189	specific	367365	1	172	5.39509e-40	133.462	pfam03161	LAGLIDADG_2	-	cl03916
CM008199_G-nad5-I3-orf337	specific	367365	135	317	1.36091e-36	129.61	pfam03161	LAGLIDADG_2	-	cl03916
CM008199_G-nad5-I3-orf337	specific	197761	61	118	0.000389187	37.5474	smart00497	IENR1	-	cl11508
CM008199_G-nad5-I3-orf352	specific	366389	227	320	1.84685e-08	51.4683	pfam00961	LAGLIDADG_1	-	cl24136
CM008199_G-nad5-I3-orf352	specific	366389	114	203	6.60467e-06	44.1495	pfam00961	LAGLIDADG_1	-	cl24136
CM008199_G-orf1033	specific	366389	757	854	5.00923e-22	91.5291	pfam00961	LAGLIDADG_1	-	cl24136
CM008199_G-orf1033	specific	366389	593	688	1.59424e-13	67.2615	pfam00961	LAGLIDADG_1	-	cl24136
CM008199_G-orf107_1	specific	366389	2	65	6.41323e-07	43.7643	pfam00961	LAGLIDADG_1	N	cl24136
CM008199_G-orf115_1	superfamily	273636	68	91	0.000831076	36.9802	cl36911	grpIintron_endo superfamily	C	-
CM008199_G-orf139_1	specific	366389	27	75	7.95433e-11	54.9351	pfam00961	LAGLIDADG_1	C	cl24136
CM008199_G-orf139_2	superfamily	388495	25	139	1.05937e-38	135.08	cl18945	AAT_I superfamily	C	-
CM008199_G-orf178	specific	366389	98	177	9.0923e-17	71.4987	pfam00961	LAGLIDADG_1	C	cl24136
CM008199_G-orf191	specific	366389	49	161	5.3289e-18	74.9655	pfam00961	LAGLIDADG_1	-	cl24136
CM008199_G-orf222	specific	366389	91	188	2.41845e-17	74.1951	pfam00961	LAGLIDADG_1	-	cl24136
CM008199_G-orf223	specific	366389	92	189	1.91637e-17	74.5803	pfam00961	LAGLIDADG_1	-	cl24136
CM008199_G-orf241	superfamily	388495	2	212	4.31141e-92	277.604	cl18945	AAT_I superfamily	N	-
CM008199_G-orf246_1	specific	366389	46	143	3.96845e-22	87.2919	pfam00961	LAGLIDADG_1	-	cl24136
CM008199_G-orf258	specific	273636	43	258	8.6052e-40	136.747	TIGR01453	grpIintron_endo	-	cl36911
CM008199_G-orf316	specific	366389	18	115	4.49549e-16	72.2691	pfam00961	LAGLIDADG_1	-	cl24136
CM008199_G-orf316	superfamily	366389	162	279	0.00353331	36.0603	cl24136	LAGLIDADG_1 superfamily	-	-
CM008199_G-orf318	specific	366389	29	126	8.19763e-24	93.0699	pfam00961	LAGLIDADG_1	-	cl24136
CM008199_G-orf318	specific	366389	180	283	1.9697e-13	65.3355	pfam00961	LAGLIDADG_1	-	cl24136
CM008199_G-orf328	superfamily	279664	100	249	1.4896e-24	96.7698	cl03174	Intron_maturas2 superfamily	-	-
CM008199_G-orf328	superfamily	383137	2	77	5.7091e-15	72.6188	cl02808	RT_like superfamily	N	-
CM008199_G-orf328	superfamily	225724	244	320	0.000175089	42.5163	cl26422	COG3183 superfamily	N	-
CM008199_G-orf359_1	superfamily	387588	66	152	2.5525e-13	64.9396	cl15257	GIY-YIG_SF superfamily	-	-
CM008199_G-orf359_1	superfamily	273636	66	306	7.22573e-06	46.2249	cl36911	grpIintron_endo superfamily	-	-
CM008199_G-orf359_2	superfamily	387588	181	271	2.96099e-13	64.5544	cl15257	GIY-YIG_SF superfamily	-	-
CM008199_G-orf367	superfamily	273636	135	362	5.9534e-29	111.324	cl36911	grpIintron_endo superfamily	-	-
CM008199_G-orf406	specific	366389	125	226	7.43645e-22	89.2179	pfam00961	LAGLIDADG_1	-	cl24136
CM008199_G-orf406	specific	366389	286	378	2.36112e-17	76.8915	pfam00961	LAGLIDADG_1	-	cl24136
CM008199_G-orf406	superfamily	382042	49	70	0.000194004	40.0154	cl00492	Oxidored_q2 superfamily	N	-
CM008199_G-orf407	specific	366389	119	219	8.81502e-27	102.7	pfam00961	LAGLIDADG_1	-	cl24136
CM008199_G-orf407	specific	366389	279	377	3.53471e-23	93.0699	pfam00961	LAGLIDADG_1	-	cl24136
CM008199_G-orf408	specific	366389	120	220	7.49469e-27	102.7	pfam00961	LAGLIDADG_1	-	cl24136
CM008199_G-orf408	specific	366389	280	378	3.29089e-23	93.0699	pfam00961	LAGLIDADG_1	-	cl24136
CM008199_G-orf65	superfamily	366389	1	63	0.00322996	32.5935	cl24136	LAGLIDADG_1 superfamily	N	-
CM008199_G-orf87	specific	366389	16	59	3.40606e-10	51.4683	pfam00961	LAGLIDADG_1	N	cl24136
CM008263_G-cob-I1-orf259	superfamily	366389	63	111	0.00402549	35.6751	cl24136	LAGLIDADG_1 superfamily	C	-
CM008263_G-cob-I3-orf99	superfamily	367365	20	99	2.39526e-13	61.8152	cl03916	LAGLIDADG_2 superfamily	C	-
CM008263_G-cox1-I10-orf342	specific	366389	211	307	2.4315e-13	64.9503	pfam00961	LAGLIDADG_1	-	cl24136
CM008263_G-cox1-I16-orf279	superfamily	367365	74	225	4.45525e-35	123.832	cl03916	LAGLIDADG_2 superfamily	-	-
CM008263_G-cox1-I19-orf241	specific	366389	153	239	2.76172e-09	53.0091	pfam00961	LAGLIDADG_1	-	cl24136
CM008263_G-cox1-I19-orf241	specific	366389	13	104	3.77497e-07	46.8459	pfam00961	LAGLIDADG_1	-	cl24136
CM008263_G-cox1-I20-orf375	specific	366389	100	172	8.06508e-06	44.1495	pfam00961	LAGLIDADG_1	-	cl24136
CM008263_G-cox1-I21-orf288	superfamily	273636	99	224	1.31767e-26	103.234	cl36911	grpIintron_endo superfamily	C	-
CM008263_G-cox1-I22-orf212	specific	198392	91	172	5.48902e-21	83.044	cd10445	GIY-YIG_bI1_like	-	cl15257
CM008263_G-cox1-I3-orf309	specific	366389	162	265	1.71153e-12	62.6391	pfam00961	LAGLIDADG_1	-	cl24136
CM008263_G-cox1-I3-orf309	superfamily	366389	50	116	0.000366517	39.1419	cl24136	LAGLIDADG_1 superfamily	C	-
CM008263_G-cox1-I8-orf304	specific	366389	177	275	1.83962e-10	56.8611	pfam00961	LAGLIDADG_1	-	cl24136
CM008263_G-cox1-I8-orf304	superfamily	366389	59	124	0.000970785	37.6011	cl24136	LAGLIDADG_1 superfamily	C	-
CM008263_G-cox1-I9-orf314	specific	366389	192	275	1.05945e-07	49.1571	pfam00961	LAGLIDADG_1	-	cl24136
CM008263_G-cox1-I9-orf314	specific	366389	86	152	4.37607e-07	47.2311	pfam00961	LAGLIDADG_1	C	cl24136
CM008263_G-cox2-I1-orf117	superfamily	387588	58	77	0.00793943	33.0146	cl15257	GIY-YIG_SF superfamily	C	-
CM008263_G-cox2-I3-orf296	specific	367365	92	275	3.95306e-40	137.7	pfam03161	LAGLIDADG_2	-	cl03916
CM008263_G-cox3-I2-orf463	specific	366389	48	146	6.68745e-15	69.9579	pfam00961	LAGLIDADG_1	-	cl24136
CM008263_G-cox3-I2-orf463	specific	366389	223	323	1.06386e-05	43.7643	pfam00961	LAGLIDADG_1	-	cl24136
CM008263_G-cox3-I2-orf463	specific	197761	419	455	0.00188386	36.0066	smart00497	IENR1	-	cl11508
CM008263_G-nad5-I3-orf263	specific	367365	80	245	2.45161e-47	155.034	pfam03161	LAGLIDADG_2	-	cl03916
CM008263_G-orf106	specific	366389	3	43	2.72188e-05	39.5271	pfam00961	LAGLIDADG_1	C	cl24136
CM008263_G-orf123	specific	366389	9	102	1.59457e-20	79.2027	pfam00961	LAGLIDADG_1	-	cl24136
CM008263_G-orf125	superfamily	391808	16	72	8.16387e-08	48.8795	cl28058	DNA_pol_B_2 superfamily	N	-
CM008263_G-orf157_1	superfamily	366389	4	44	0.00352273	34.9047	cl24136	LAGLIDADG_1 superfamily	N	-
CM008263_G-orf180	specific	366389	24	115	1.63313e-15	68.4171	pfam00961	LAGLIDADG_1	-	cl24136
CM008263_G-orf194	superfamily	367365	128	185	2.19613e-12	62.2004	cl03916	LAGLIDADG_2 superfamily	C	-
CM008263_G-orf208	specific	366389	53	146	1.96523e-13	63.4095	pfam00961	LAGLIDADG_1	-	cl24136
CM008263_G-orf272	superfamily	391808	6	134	2.66066e-20	89.7106	cl28058	DNA_pol_B_2 superfamily	N	-
CM008263_G-orf301	specific	366389	64	153	5.25617e-06	44.1495	pfam00961	LAGLIDADG_1	-	cl24136
CM008263_G-orf344	specific	366389	57	156	1.00015e-29	109.248	pfam00961	LAGLIDADG_1	-	cl24136
CM008263_G-orf344	specific	366389	215	310	2.7438e-29	108.093	pfam00961	LAGLIDADG_1	-	cl24136
CM008263_G-orf473	superfamily	373751	340	451	0.00476743	39.425	cl25881	TALPID3 superfamily	N	-
CM008263_G-orf503	superfamily	367365	330	463	6.59795e-14	69.5192	cl03916	LAGLIDADG_2 superfamily	-	-
CM008263_G-orf503	specific	366389	45	132	0.000103309	41.0679	pfam00961	LAGLIDADG_1	-	cl24136
CM008263_G-orf510	specific	366389	222	321	4.59078e-27	104.626	pfam00961	LAGLIDADG_1	-	cl24136
CM008263_G-orf510	specific	366389	382	476	1.80366e-18	80.3583	pfam00961	LAGLIDADG_1	-	cl24136
CM008263_G-orf60	specific	366389	7	59	3.85919e-07	42.6087	pfam00961	LAGLIDADG_1	C	cl24136
CM008263_G-orf612	superfamily	275209	92	461	5.12627e-114	344.441	cl37441	group_II_RT_mat superfamily	-	-
CM008263_G-orf612	superfamily	379315	50	131	9.60073e-26	100.614	cl16337	RVT_N superfamily	-	-
CM008263_G-orf612	specific	238038	542	599	5.9685e-11	57.8667	cd00085	HNHc	-	cl00083
CM008263_G-orf71	specific	366389	19	65	1.50206e-08	46.8459	pfam00961	LAGLIDADG_1	C	cl24136
CM008263_G-orf782	specific	367375	204	647	1.80867e-87	283.851	pfam03175	DNA_pol_B_2	-	cl28058
CM008263_G-orf96	specific	366389	46	95	1.47472e-08	47.6163	pfam00961	LAGLIDADG_1	C	cl24136
CM008299_G-cob-I1-orf292	superfamily	273636	76	287	2.32436e-26	102.849	cl36911	grpIintron_endo superfamily	-	-
CM008299_G-nad5-I1-orf304	specific	366389	183	279	9.67384e-09	51.8535	pfam00961	LAGLIDADG_1	-	cl24136
CM008299_G-nad5-I1-orf304	specific	366389	70	153	5.78897e-07	46.8459	pfam00961	LAGLIDADG_1	-	cl24136
CM008827_G-cox1-I2-orf323	specific	366389	201	296	3.14792e-13	64.5651	pfam00961	LAGLIDADG_1	-	cl24136
CM009485_G-cob-I1-orf235	specific	367365	42	210	6.18271e-43	142.707	pfam03161	LAGLIDADG_2	-	cl03916
CM009485_G-cox1-I1-orf384	specific	366389	116	198	5.00131e-12	61.4835	pfam00961	LAGLIDADG_1	-	cl24136
CM009485_G-cox1-I3-orf306	specific	366389	79	168	9.3979e-09	51.8535	pfam00961	LAGLIDADG_1	-	cl24136
CM009485_G-cox1-I3-orf306	specific	373112	184	227	0.00955022	34.5192	pfam14528	LAGLIDADG_3	C	cl08299
CM009485_G-cox1-I4-orf318	superfamily	366389	66	132	0.000667042	38.3715	cl24136	LAGLIDADG_1 superfamily	C	-
CM009485_G-cox1-I5-orf278	specific	366389	31	129	3.73653e-10	55.7055	pfam00961	LAGLIDADG_1	-	cl24136
CM009485_G-nad4-I1-orf352	specific	238828	9	197	1.99488e-35	128.473	cd01651	RT_G2_intron	N	cl02808
CM009485_G-nad4-I1-orf352	superfamily	279664	222	333	3.08529e-17	77.1246	cl03174	Intron_maturas2 superfamily	-	-
CM009486_G-cob-I1-orf235	specific	367365	42	210	6.18271e-43	142.707	pfam03161	LAGLIDADG_2	-	cl03916
CM009486_G-cox1-I1-orf384	specific	366389	116	198	5.00131e-12	61.4835	pfam00961	LAGLIDADG_1	-	cl24136
CM009486_G-cox1-I3-orf306	specific	366389	79	168	9.3979e-09	51.8535	pfam00961	LAGLIDADG_1	-	cl24136
CM009486_G-cox1-I3-orf306	specific	373112	184	227	0.00955022	34.5192	pfam14528	LAGLIDADG_3	C	cl08299
CM009486_G-cox1-I4-orf318	superfamily	366389	66	132	0.000667042	38.3715	cl24136	LAGLIDADG_1 superfamily	C	-
CM009486_G-cox1-I5-orf278	specific	366389	31	129	3.73653e-10	55.7055	pfam00961	LAGLIDADG_1	-	cl24136
CM009486_G-nad4-I1-orf352	specific	238828	9	197	1.99488e-35	128.473	cd01651	RT_G2_intron	N	cl02808
CM009486_G-nad4-I1-orf352	superfamily	279664	222	333	3.08529e-17	77.1246	cl03174	Intron_maturas2 superfamily	-	-
CM009895_G-cob-I1-orf288	superfamily	273636	72	283	1.78495e-26	103.234	cl36911	grpIintron_endo superfamily	-	-
CM009895_G-cox1-I1-orf329	specific	366389	191	293	4.45567e-14	66.8763	pfam00961	LAGLIDADG_1	-	cl24136
CM009895_G-cox1-I1-orf329	specific	366389	82	150	3.20494e-07	47.6163	pfam00961	LAGLIDADG_1	-	cl24136
CM009895_G-cox1-I2-orf432	specific	273636	139	344	1.0032e-56	186.052	TIGR01453	grpIintron_endo	-	cl36911
CM009895_G-cox1-I2-orf432	specific	197761	378	428	6.31007e-10	54.4962	smart00497	IENR1	-	cl11508
CM009895_G-cox1-I3-orf342	specific	366389	95	169	2.14643e-07	48.3867	pfam00961	LAGLIDADG_1	C	cl24136
CM009895_G-cox1-I4-orf269	superfamily	273636	52	252	4.60806e-27	104.005	cl36911	grpIintron_endo superfamily	-	-
CM009895_G-cox2-I1-orf291	specific	273636	55	288	1.01426e-55	179.119	TIGR01453	grpIintron_endo	-	cl36911
CM009895_G-nad5-I1-orf307	specific	366389	185	281	2.34425e-12	62.2539	pfam00961	LAGLIDADG_1	-	cl24136
CM009895_G-nad5-I1-orf307	specific	366389	70	161	7.50257e-08	49.5423	pfam00961	LAGLIDADG_1	-	cl24136
CM010346_G-cob-I1-orf292	superfamily	273636	76	287	2.32436e-26	102.849	cl36911	grpIintron_endo superfamily	-	-
CM010346_G-nad5-I1-orf304	specific	366389	183	279	8.94118e-09	52.2387	pfam00961	LAGLIDADG_1	-	cl24136
CM010346_G-nad5-I1-orf304	specific	366389	70	153	6.32186e-07	46.8459	pfam00961	LAGLIDADG_1	-	cl24136
CM010346_G-orf274	superfamily	273636	7	162	1.40941e-14	70.4925	cl36911	grpIintron_endo superfamily	-	-
CM010346_G-orf276	superfamily	273636	74	270	1.92718e-36	128.658	cl36911	grpIintron_endo superfamily	-	-
CM010346_G-orf339	specific	366389	210	309	1.66836e-27	103.47	pfam00961	LAGLIDADG_1	-	cl24136
CM010346_G-orf339	specific	366389	31	135	6.77104e-25	96.5367	pfam00961	LAGLIDADG_1	-	cl24136
CM010346_G-orf538	superfamily	393429	18	106	0.00642653	38.6509	cl39059	Proton_antipo_M superfamily	N	-
CM010346_G-orf549	specific	366389	118	201	3.32759e-13	65.7207	pfam00961	LAGLIDADG_1	-	cl24136
CM010346_G-orf549	specific	366389	262	406	0.000159914	40.6827	pfam00961	LAGLIDADG_1	-	cl24136
CM010605_G-cox1_2-I1-orf359	specific	366389	229	330	1.52509e-11	60.3279	pfam00961	LAGLIDADG_1	-	cl24136
CM010605_G-cox1_2-I1-orf359	specific	366389	112	196	0.000200358	39.9123	pfam00961	LAGLIDADG_1	-	cl24136
CM012197_G-cob-I1-orf292	superfamily	273636	76	287	2.32436e-26	102.849	cl36911	grpIintron_endo superfamily	-	-
CM012197_G-nad5-I1-orf275	specific	366389	70	153	2.16663e-07	48.0015	pfam00961	LAGLIDADG_1	-	cl24136
CM012197_G-nad5-I1-orf275	superfamily	366389	183	270	0.00059948	38.3715	cl24136	LAGLIDADG_1 superfamily	-	-
CM012197_G-orf105	superfamily	273636	58	100	0.0029901	35.0542	cl36911	grpIintron_endo superfamily	N	-
CM012197_G-orf212	superfamily	273636	33	206	4.71994e-14	67.7961	cl36911	grpIintron_endo superfamily	-	-
CM012197_G-orf251	superfamily	273636	49	245	8.59661e-36	126.346	cl36911	grpIintron_endo superfamily	-	-
CM012197_G-orf339	specific	366389	210	309	1.66836e-27	103.47	pfam00961	LAGLIDADG_1	-	cl24136
CM012197_G-orf339	specific	366389	31	135	6.77104e-25	96.5367	pfam00961	LAGLIDADG_1	-	cl24136
CM012197_G-orf549	specific	366389	118	201	3.32759e-13	65.7207	pfam00961	LAGLIDADG_1	-	cl24136
CM012197_G-orf549	specific	366389	262	406	0.000159914	40.6827	pfam00961	LAGLIDADG_1	-	cl24136
CM012224_G-cob_1-I1-orf238_1	specific	367365	48	221	2.77226e-65	199.717	pfam03161	LAGLIDADG_2	-	cl03916
CM012224_G-cob_1-I2-orf120	specific	366389	31	113	2.24084e-21	81.5139	pfam00961	LAGLIDADG_1	-	cl24136
CM012224_G-cob_2-I1-orf238_2	specific	367365	48	221	2.77226e-65	199.717	pfam03161	LAGLIDADG_2	-	cl03916
CM012224_G-cob_2-I2-orf264	specific	366389	21	103	4.69834e-06	44.1495	pfam00961	LAGLIDADG_1	-	cl24136
CM012224_G-cob_2-I2-orf264	superfamily	366389	159	246	0.00481774	35.6751	cl24136	LAGLIDADG_1 superfamily	-	-
CM012224_G-cob_2-I3-orf335	specific	366389	74	170	2.67291e-25	97.6923	pfam00961	LAGLIDADG_1	-	cl24136
CM012224_G-cob_2-I3-orf335	specific	366389	206	317	1.85603e-05	42.9939	pfam00961	LAGLIDADG_1	-	cl24136
CM012224_G-cox1-I1-orf194	superfamily	273636	1	177	1.58258e-16	73.9593	cl36911	grpIintron_endo superfamily	-	-
CM012224_G-orf273	specific	273636	1	185	2.4843e-47	156.777	TIGR01453	grpIintron_endo	-	cl36911
CM012224_G-orf273	specific	197761	219	269	9.99202e-07	44.8662	smart00497	IENR1	-	cl11508
CM016889_G-cox1-I1-orf296	specific	366389	145	255	8.94298e-19	79.5879	pfam00961	LAGLIDADG_1	-	cl24136
CM016943_G-orf234	superfamily	130082	98	224	0.00802507	36.1405	cl31050	rpsC_bact superfamily	N	-
CM017010_G-cob-I2-orf163	specific	367365	9	158	1.23856e-41	136.544	pfam03161	LAGLIDADG_2	-	cl03916
CM017010_G-cox1-I10-orf284_2	specific	367365	86	261	1.38571e-58	184.309	pfam03161	LAGLIDADG_2	-	cl03916
CM017010_G-cox1-I11-orf354	specific	273636	57	266	3.18925e-49	164.481	TIGR01453	grpIintron_endo	-	cl36911
CM017010_G-cox1-I11-orf354	specific	197761	299	350	4.03299e-06	43.3254	smart00497	IENR1	-	cl11508
CM017010_G-cox1-I12-orf283	specific	366389	179	276	6.16984e-09	52.2387	pfam00961	LAGLIDADG_1	-	cl24136
CM017010_G-cox1-I12-orf283	specific	366389	44	139	5.213e-05	41.4531	pfam00961	LAGLIDADG_1	-	cl24136
CM017010_G-cox1-I13-orf312	superfamily	273636	101	295	3.04723e-29	110.938	cl36911	grpIintron_endo superfamily	-	-
CM017010_G-cox1-I15-orf303_2	superfamily	273636	92	297	1.46576e-29	111.709	cl36911	grpIintron_endo superfamily	-	-
CM017010_G-cox1-I1-orf763	specific	238828	264	532	5.05826e-94	292.183	cd01651	RT_G2_intron	-	cl02808
CM017010_G-cox1-I1-orf763	superfamily	279664	557	664	1.08576e-24	100.237	cl03174	Intron_maturas2 superfamily	-	-
CM017010_G-cox1-I2-orf161	specific	366389	19	122	9.28019e-14	63.0243	pfam00961	LAGLIDADG_1	-	cl24136
CM017010_G-cox1-I3-orf107	specific	366389	13	87	6.27275e-08	46.4607	pfam00961	LAGLIDADG_1	N	cl24136
CM017010_G-cox1-I3-orf341	specific	366389	72	166	1.0282e-25	98.8479	pfam00961	LAGLIDADG_1	-	cl24136
CM017010_G-cox1-I3-orf341	specific	366389	222	307	9.92692e-05	40.6827	pfam00961	LAGLIDADG_1	-	cl24136
CM017010_G-cox1-I4-orf345	specific	366389	196	301	2.57762e-13	64.9503	pfam00961	LAGLIDADG_1	-	cl24136
CM017010_G-cox1-I4-orf345	specific	366389	74	171	3.14353e-13	64.9503	pfam00961	LAGLIDADG_1	-	cl24136
CM017010_G-cox1-I5-orf299	specific	366389	174	270	2.98808e-14	67.2615	pfam00961	LAGLIDADG_1	-	cl24136
CM017010_G-cox1-I5-orf299	specific	366389	57	146	3.8233e-10	55.7055	pfam00961	LAGLIDADG_1	-	cl24136
CM017010_G-cox1-I6-orf600	specific	367365	412	577	3.16841e-39	141.166	pfam03161	LAGLIDADG_2	-	cl03916
CM017010_G-cox1-I6-orf600	specific	366389	89	155	1.11343e-06	47.2311	pfam00961	LAGLIDADG_1	C	cl24136
CM017010_G-cox1-I6-orf600	superfamily	366389	195	310	0.00236953	37.6011	cl24136	LAGLIDADG_1 superfamily	-	-
CM017010_G-cox1-I7-orf417	specific	366389	128	227	3.65163e-28	106.552	pfam00961	LAGLIDADG_1	-	cl24136
CM017010_G-cox1-I7-orf417	specific	366389	286	387	3.85113e-18	79.2027	pfam00961	LAGLIDADG_1	-	cl24136
CM017010_G-cox1-I8-orf177	specific	366389	48	145	1.48272e-14	65.7207	pfam00961	LAGLIDADG_1	-	cl24136
CM017010_G-cox1-I8-orf227	specific	367365	31	208	2.12792e-43	143.478	pfam03161	LAGLIDADG_2	-	cl03916
CM017010_G-cox2-I1-orf290	specific	273636	55	288	1.0051e-53	173.726	TIGR01453	grpIintron_endo	-	cl36911
CM017010_G-cox3-I1-orf323	specific	366389	175	293	1.42763e-10	57.2463	pfam00961	LAGLIDADG_1	-	cl24136
CM017010_G-nad2-I1-orf171	superfamily	366389	142	165	0.00125305	36.4455	cl24136	LAGLIDADG_1 superfamily	C	-
CM017010_G-nad2-I1-orf235	specific	366389	87	198	5.27843e-16	70.7283	pfam00961	LAGLIDADG_1	-	cl24136
CM017010_G-nad2-I1-orf235	superfamily	366389	3	28	0.00257214	36.0603	cl24136	LAGLIDADG_1 superfamily	N	-
CM017010_G-nad4-I1-orf264	specific	367365	81	244	1.05466e-46	153.493	pfam03161	LAGLIDADG_2	-	cl03916
CM017010_G-nad5-I2-orf285	specific	367365	89	266	2.73974e-46	153.108	pfam03161	LAGLIDADG_2	-	cl03916
CM017010_G-nad5-I3-orf149	superfamily	367365	17	131	1.02062e-27	100.72	cl03916	LAGLIDADG_2 superfamily	N	-
CM017010_G-nad5-I4-orf483	superfamily	273636	324	481	4.93076e-20	88.2117	cl36911	grpIintron_endo superfamily	C	-
CM017010_G-orf100	specific	197761	46	97	4.2924e-07	42.9402	smart00497	IENR1	-	cl11508
CM017010_G-orf133	superfamily	273636	21	129	7.58548e-24	91.2933	cl36911	grpIintron_endo superfamily	C	-
CM017010_G-orf146	specific	366389	70	129	1.86326e-06	43.7643	pfam00961	LAGLIDADG_1	C	cl24136
CM017010_G-orf153	superfamily	387588	21	112	4.06604e-19	76.4956	cl15257	GIY-YIG_SF superfamily	-	-
CM017010_G-orf218	specific	367365	6	184	1.04913e-42	141.552	pfam03161	LAGLIDADG_2	-	cl03916
CM017010_G-orf226	specific	367365	25	206	2.28345e-42	140.781	pfam03161	LAGLIDADG_2	-	cl03916
CM017010_G-orf232	superfamily	273636	24	212	1.05125e-30	112.479	cl36911	grpIintron_endo superfamily	-	-
CM017010_G-orf278	superfamily	367365	49	258	5.59939e-31	113.432	cl03916	LAGLIDADG_2 superfamily	-	-
CM017010_G-orf303_1	superfamily	273636	66	279	3.33767e-27	105.546	cl36911	grpIintron_endo superfamily	-	-
CM017010_G-orf327	specific	366389	15	113	1.69357e-17	76.5063	pfam00961	LAGLIDADG_1	-	cl24136
CM017010_G-orf327	specific	366389	190	282	2.23502e-05	42.6087	pfam00961	LAGLIDADG_1	-	cl24136
CM017010_G-orf355	specific	366389	67	168	4.00929e-21	86.5215	pfam00961	LAGLIDADG_1	-	cl24136
CM017010_G-orf355	specific	366389	224	326	7.02414e-12	61.0983	pfam00961	LAGLIDADG_1	-	cl24136
CM017010_G-orf440	specific	366389	51	145	2.08408e-16	74.1951	pfam00961	LAGLIDADG_1	-	cl24136
CM017010_G-orf440	specific	197761	383	437	0.0015887	36.3918	smart00497	IENR1	-	cl11508
CM017010_G-orf485	specific	366389	164	257	2.59592e-15	71.4987	pfam00961	LAGLIDADG_1	-	cl24136
CM017010_G-orf485	superfamily	214440	32	58	5.18155e-10	60.9512	cl33360	CYTB superfamily	C	-
CM017010_G-orf485	specific	366389	310	411	7.05715e-05	41.8383	pfam00961	LAGLIDADG_1	-	cl24136
CM017010_G-orf584_1	specific	367375	4	433	5.96167e-91	287.703	pfam03175	DNA_pol_B_2	-	cl28058
CM017010_G-orf584_2	specific	367375	4	433	5.96167e-91	287.703	pfam03175	DNA_pol_B_2	-	cl28058
CM017010_G-orf651	superfamily	391808	430	528	5.77227e-14	74.3027	cl28058	DNA_pol_B_2 superfamily	C	-
CM017010_G-orf79	specific	366389	16	65	2.65536e-07	43.7643	pfam00961	LAGLIDADG_1	C	cl24136
CM017871_G-atp6-I1-orf222_2	specific	366389	59	157	1.1418e-24	93.0699	pfam00961	LAGLIDADG_1	-	cl24136
CM017871_G-atp6-I2-orf222_1	superfamily	273636	6	148	7.87063e-14	67.4109	cl36911	grpIintron_endo superfamily	-	-
CM017871_G-atp6-I2-orf222_1	specific	197761	170	222	0.00150247	35.6214	smart00497	IENR1	-	cl11508
CM017871_G-cob-I1-orf303	specific	198392	87	178	9.04685e-23	89.5924	cd10445	GIY-YIG_bI1_like	-	cl15257
CM017871_G-cob-I1-orf303	superfamily	273636	87	288	1.64387e-22	92.8341	cl36911	grpIintron_endo superfamily	-	-
CM017871_G-cob-I1-orf303	specific	198392	87	178	9.04685e-23	89.5924	cd10445	GIY-YIG_bI1_like	-	cl15257
CM017871_G-cob-I1-orf303	superfamily	273636	87	288	1.64387e-22	92.8341	cl36911	grpIintron_endo superfamily	-	-
CM017871_G-cob-I2-orf297	superfamily	366389	51	116	0.00127697	37.2159	cl24136	LAGLIDADG_1 superfamily	C	-
CM017871_G-cob-I3-orf122_2	specific	366389	30	122	2.01176e-15	66.1059	pfam00961	LAGLIDADG_1	-	cl24136
CM017871_G-cox1_1-I1-orf327	specific	366389	165	285	2.32653e-16	73.4247	pfam00961	LAGLIDADG_1	-	cl24136
CM017871_G-cox1_1-I1-orf327	specific	366389	46	131	9.75267e-08	49.1571	pfam00961	LAGLIDADG_1	-	cl24136
CM017871_G-cox1_1-I2-orf312_1	specific	366389	162	268	1.24877e-23	92.6847	pfam00961	LAGLIDADG_1	-	cl24136
CM017871_G-cox1_1-I2-orf312_1	specific	366389	44	138	2.74995e-06	44.9199	pfam00961	LAGLIDADG_1	-	cl24136
CM017871_G-cox1_1-I3-orf427_1	specific	366389	138	238	4.20989e-30	111.945	pfam00961	LAGLIDADG_1	-	cl24136
CM017871_G-cox1_1-I3-orf427_1	specific	366389	296	395	8.99493e-25	97.3071	pfam00961	LAGLIDADG_1	-	cl24136
CM017871_G-cox1_1-I4-orf620_1	specific	366389	313	416	5.48757e-20	84.9807	pfam00961	LAGLIDADG_1	-	cl24136
CM017871_G-cox1_1-I4-orf620_1	specific	366389	476	571	3.38005e-13	65.7207	pfam00961	LAGLIDADG_1	-	cl24136
CM017871_G-cox1_1-I4-orf620_1	superfamily	387588	158	243	5.38197e-12	61.858	cl15257	GIY-YIG_SF superfamily	-	-
CM017871_G-cox1_1-I5-orf316_1	specific	366389	187	282	1.2566e-14	68.4171	pfam00961	LAGLIDADG_1	-	cl24136
CM017871_G-cox1_1-I5-orf316_1	specific	366389	68	155	1.64364e-07	48.3867	pfam00961	LAGLIDADG_1	-	cl24136
CM017871_G-cox1_1-I6-orf111_1	specific	366389	5	72	4.6516e-11	54.5499	pfam00961	LAGLIDADG_1	N	cl24136
CM017871_G-cox1_1-I6-orf225_1	specific	273636	23	224	7.32646e-43	143.68	TIGR01453	grpIintron_endo	-	cl36911
CM017871_G-cox1_2-I1-orf427_2	specific	366389	138	238	4.20989e-30	111.945	pfam00961	LAGLIDADG_1	-	cl24136
CM017871_G-cox1_2-I1-orf427_2	specific	366389	296	395	8.99493e-25	97.3071	pfam00961	LAGLIDADG_1	-	cl24136
CM017871_G-cox1_2-I2-orf620_2	specific	366389	313	416	5.48757e-20	84.9807	pfam00961	LAGLIDADG_1	-	cl24136
CM017871_G-cox1_2-I2-orf620_2	specific	366389	476	571	3.38005e-13	65.7207	pfam00961	LAGLIDADG_1	-	cl24136
CM017871_G-cox1_2-I2-orf620_2	superfamily	387588	158	243	5.38197e-12	61.858	cl15257	GIY-YIG_SF superfamily	-	-
CM017871_G-cox1_2-I3-orf316_2	specific	366389	187	282	1.2566e-14	68.4171	pfam00961	LAGLIDADG_1	-	cl24136
CM017871_G-cox1_2-I3-orf316_2	specific	366389	68	155	1.64364e-07	48.3867	pfam00961	LAGLIDADG_1	-	cl24136
CM017871_G-cox1_2-I4-orf111_2	specific	366389	5	72	4.6516e-11	54.5499	pfam00961	LAGLIDADG_1	N	cl24136
CM017871_G-cox1_2-I4-orf225_2	specific	273636	23	224	7.32646e-43	143.68	TIGR01453	grpIintron_endo	-	cl36911
CM017871_G-cox2-I1-orf175	specific	366389	58	154	2.99291e-20	80.3583	pfam00961	LAGLIDADG_1	-	cl24136
CM017871_G-cox2-I3-orf419	superfamily	387588	176	266	7.19181e-14	66.4804	cl15257	GIY-YIG_SF superfamily	-	-
CM017871_G-cox2-I3-orf419	superfamily	273636	176	413	4.06041e-07	50.4621	cl36911	grpIintron_endo superfamily	-	-
CM017871_G-cox3-I1-orf378	specific	366389	224	332	1.15922e-14	69.1875	pfam00961	LAGLIDADG_1	-	cl24136
CM017871_G-cox3-I1-orf378	specific	366389	101	198	1.02836e-09	54.9351	pfam00961	LAGLIDADG_1	-	cl24136
CM017871_G-cox3-I2-orf311	specific	366389	172	287	3.71715e-13	64.1799	pfam00961	LAGLIDADG_1	-	cl24136
CM017871_G-cox3-I3-orf439	specific	366389	152	251	8.75705e-29	108.478	pfam00961	LAGLIDADG_1	-	cl24136
CM017871_G-cox3-I3-orf439	specific	366389	310	408	4.14488e-20	84.5955	pfam00961	LAGLIDADG_1	-	cl24136
CM017871_G-cox3-I5-orf334	specific	366389	42	142	1.12586e-27	103.855	pfam00961	LAGLIDADG_1	-	cl24136
CM017871_G-cox3-I5-orf334	specific	366389	201	302	3.95427e-19	81.1287	pfam00961	LAGLIDADG_1	-	cl24136
CM017871_G-cox3-I6-orf113	specific	366389	57	103	8.13789e-07	43.7643	pfam00961	LAGLIDADG_1	C	cl24136
CM017871_G-nad1-I1-orf156	specific	366389	56	151	4.87344e-26	94.6107	pfam00961	LAGLIDADG_1	-	cl24136
CM017871_G-nad5-I1-orf324	specific	366389	164	284	2.16792e-16	73.4247	pfam00961	LAGLIDADG_1	-	cl24136
CM017871_G-nad5-I1-orf324	specific	366389	45	130	4.19561e-08	50.3127	pfam00961	LAGLIDADG_1	-	cl24136
CM017871_G-nad5-I3-orf329_3	superfamily	367365	127	309	1.02376e-30	113.817	cl03916	LAGLIDADG_2 superfamily	-	-
CM017871_G-nad5-I3-orf329_3	specific	197761	58	110	3.91274e-05	40.629	smart00497	IENR1	-	cl11508
CM017871_G-orf107	superfamily	273636	11	86	2.1008e-13	62.7885	cl36911	grpIintron_endo superfamily	C	-
CM017871_G-orf118_1	superfamily	173502	51	113	0.000456986	38.1796	cl31758	PTZ00266 superfamily	NC	-
CM017871_G-orf122_1	superfamily	387588	95	120	6.16772e-05	38.7461	cl15257	GIY-YIG_SF superfamily	C	-
CM017871_G-orf143	specific	198392	1	81	2.33387e-25	91.9036	cd10445	GIY-YIG_bI1_like	-	cl15257
CM017871_G-orf144	specific	366389	2	105	3.79353e-22	84.2103	pfam00961	LAGLIDADG_1	-	cl24136
CM017871_G-orf155	specific	366389	76	154	2.10084e-20	79.9731	pfam00961	LAGLIDADG_1	C	cl24136
CM017871_G-orf182	specific	366389	54	152	2.16589e-20	81.1287	pfam00961	LAGLIDADG_1	-	cl24136
CM017871_G-orf206	specific	366389	45	151	1.02892e-08	50.6979	pfam00961	LAGLIDADG_1	-	cl24136
CM017871_G-orf220	superfamily	391451	1	210	2.45394e-11	62.3482	cl25973	RNA_pol superfamily	N	-
CM017871_G-orf258	superfamily	391451	59	214	3.80641e-27	109.728	cl25973	RNA_pol superfamily	NC	-
CM017871_G-orf30	superfamily	273636	2	27	5.48349e-06	39.2914	cl36911	grpIintron_endo superfamily	C	-
CM017871_G-orf320	superfamily	273636	7	237	8.64974e-31	115.176	cl36911	grpIintron_endo superfamily	-	-
CM017871_G-orf320	specific	197761	265	319	0.000156697	38.703	smart00497	IENR1	-	cl11508
CM017871_G-orf329_1	superfamily	273636	107	321	6.13653e-36	129.043	cl36911	grpIintron_endo superfamily	-	-
CM017871_G-orf329_2	superfamily	273636	107	321	6.13653e-36	129.043	cl36911	grpIintron_endo superfamily	-	-
CM017871_G-orf371	specific	366389	240	339	7.21462e-25	96.9219	pfam00961	LAGLIDADG_1	-	cl24136
CM017871_G-orf371	specific	366389	82	177	1.47757e-19	82.6695	pfam00961	LAGLIDADG_1	-	cl24136
CM017871_G-orf375	specific	366389	24	126	9.73361e-14	66.4911	pfam00961	LAGLIDADG_1	-	cl24136
CM017871_G-orf375	superfamily	366389	206	286	0.000591231	38.7567	cl24136	LAGLIDADG_1 superfamily	C	-
CM017871_G-orf376	superfamily	273636	156	371	4.98603e-35	127.887	cl36911	grpIintron_endo superfamily	-	-
CM017871_G-orf383	superfamily	391808	2	293	6.53493e-38	141.713	cl28058	DNA_pol_B_2 superfamily	N	-
CM017871_G-orf383	superfamily	353046	253	359	0.00695489	38.0737	cl10023	POLBc superfamily	NC	-
CM017871_G-orf406	specific	366389	14	105	5.70747e-18	78.4323	pfam00961	LAGLIDADG_1	-	cl24136
CM017871_G-orf406	specific	366389	153	267	0.000350407	39.5271	pfam00961	LAGLIDADG_1	-	cl24136
CM017871_G-orf421	specific	366389	267	375	3.87008e-15	70.7283	pfam00961	LAGLIDADG_1	-	cl24136
CM017871_G-orf421	specific	366389	144	241	4.41205e-10	56.4759	pfam00961	LAGLIDADG_1	-	cl24136
CM017871_G-orf421	superfamily	381864	18	43	1.28942e-06	49.3287	cl00211	Heme_Cu_Oxidase_III_like superfamily	C	-
CM017871_G-orf424	superfamily	391808	315	421	2.91548e-08	55.4279	cl28058	DNA_pol_B_2 superfamily	C	-
CM017871_G-orf431_1	specific	214677	96	184	0.000935051	37.786	smart00465	GIYc	-	cl15257
CM017871_G-orf431_2	specific	214677	96	184	0.000935051	37.786	smart00465	GIYc	-	cl15257
CM017871_G-orf434	specific	366389	152	250	3.72205e-28	106.937	pfam00961	LAGLIDADG_1	-	cl24136
CM017871_G-orf434	specific	366389	308	403	3.87871e-22	90.3735	pfam00961	LAGLIDADG_1	-	cl24136
CM017871_G-orf453	superfamily	387588	200	287	6.23875e-06	44.1389	cl15257	GIY-YIG_SF superfamily	-	-
CM017871_G-orf465	specific	366389	177	276	6.63733e-25	98.0775	pfam00961	LAGLIDADG_1	-	cl24136
CM017871_G-orf465	specific	366389	335	435	1.80847e-18	80.3583	pfam00961	LAGLIDADG_1	-	cl24136
CM017871_G-orf63	specific	366389	10	62	3.20677e-12	55.7055	pfam00961	LAGLIDADG_1	C	cl24136
CM017871_G-orf76	superfamily	391808	5	73	6.10094e-08	47.3387	cl28058	DNA_pol_B_2 superfamily	NC	-
CM017871_G-orf93	superfamily	273636	3	78	2.75945e-08	48.5361	cl36911	grpIintron_endo superfamily	C	-
CM017955_G-atp6-I1-orf235	specific	198392	1	83	2.9948e-28	102.304	cd10445	GIY-YIG_bI1_like	-	cl15257
CM017955_G-atp6-I1-orf235	superfamily	273636	2	181	3.7451e-24	95.5305	cl36911	grpIintron_endo superfamily	-	-
CM017955_G-cob-I1-orf190	specific	366389	74	170	1.73871e-22	86.5215	pfam00961	LAGLIDADG_1	-	cl24136
CM017955_G-orf118	superfamily	387588	89	114	3.67242e-07	44.5241	cl15257	GIY-YIG_SF superfamily	C	-
CM017955_G-orf191	superfamily	273636	12	188	2.64074e-15	70.8777	cl36911	grpIintron_endo superfamily	-	-
CM017955_G-orf269	specific	366389	41	127	1.50727e-22	88.8327	pfam00961	LAGLIDADG_1	-	cl24136
CM017955_G-orf269	specific	366389	188	252	2.96891e-11	58.7871	pfam00961	LAGLIDADG_1	C	cl24136
CM017955_G-orf34	superfamily	387588	11	34	5.89717e-07	40.6721	cl15257	GIY-YIG_SF superfamily	C	-
CM017955_G-orf87	specific	366389	2	46	5.43271e-06	40.6827	pfam00961	LAGLIDADG_1	N	cl24136
CM018326_G-cox2-I1-orf189	superfamily	367365	1	167	8.10146e-38	128.07	cl03916	LAGLIDADG_2 superfamily	-	-
CM018326_G-cox3-I1-orf252	specific	367365	69	233	1.17045e-46	152.722	pfam03161	LAGLIDADG_2	-	cl03916
CM018326_G-nad5-I1-orf249	specific	367365	56	230	2.9668e-44	146.559	pfam03161	LAGLIDADG_2	-	cl03916
CM018326_G-nad5-I2-orf297	specific	367365	82	271	2.85791e-39	135.388	pfam03161	LAGLIDADG_2	-	cl03916
CM018326_G-orf104	specific	366389	27	103	3.01569e-16	67.6467	pfam00961	LAGLIDADG_1	C	cl24136
CM018326_G-orf480	specific	366389	174	270	1.09119e-18	80.7435	pfam00961	LAGLIDADG_1	-	cl24136
CM018326_G-orf480	superfamily	366389	326	446	0.00888979	35.6751	cl24136	LAGLIDADG_1 superfamily	-	-
CM018326_G-orf539	superfamily	381916	22	261	3.15925e-176	505.48	cl00275	Heme_Cu_Oxidase_I superfamily	NC	-
CM018326_G-orf539	specific	366389	301	395	1.50994e-11	60.7131	pfam00961	LAGLIDADG_1	-	cl24136
CM018326_G-orf539	specific	366389	447	534	2.81977e-07	48.7719	pfam00961	LAGLIDADG_1	-	cl24136
CM018971_G-cob-I1-orf119	superfamily	367365	2	99	3.56696e-27	98.024	cl03916	LAGLIDADG_2 superfamily	N	-
CM018971_G-cob-I2-orf250	specific	366389	98	197	3.08282e-22	87.6771	pfam00961	LAGLIDADG_1	-	cl24136
CM018971_G-cob-I3-orf214	superfamily	366389	92	184	0.00561236	34.9047	cl24136	LAGLIDADG_1 superfamily	-	-
CM018971_G-cox1-I1-orf262	specific	279664	119	248	2.30031e-47	154.165	pfam01348	Intron_maturas2	-	cl03174
CM018971_G-cox1-I1-orf262	superfamily	383137	17	94	3.16013e-23	94.19	cl02808	RT_like superfamily	N	-
CM018971_G-cox1-I2-orf104	superfamily	383137	36	104	9.35141e-15	66.4556	cl02808	RT_like superfamily	N	-
CM018971_G-cox1-I2-orf203	specific	279664	1	130	2.91714e-48	154.165	pfam01348	Intron_maturas2	-	cl03174
CM018971_G-cox1-I2-orf415	specific	238828	275	415	2.50428e-60	195.112	cd01651	RT_G2_intron	C	cl02808
CM018971_G-cox1-I3-orf190	specific	366389	20	142	2.00209e-09	52.6239	pfam00961	LAGLIDADG_1	-	cl24136
CM018971_G-cox1-I4-orf195	superfamily	381916	6	173	1.17979e-21	91.5874	cl00275	Heme_Cu_Oxidase_I superfamily	NC	-
CM018971_G-cox1-I5-orf103_2	superfamily	367365	21	73	1.5706e-14	64.8968	cl03916	LAGLIDADG_2 superfamily	N	-
CM018971_G-orf469	specific	366389	91	185	7.11186e-11	58.7871	pfam00961	LAGLIDADG_1	-	cl24136
CM018971_G-orf469	specific	284793	433	462	0.00182887	35.9512	pfam07453	NUMOD1	C	cl11508
CM018971_G-orf88	superfamily	367365	1	86	4.36798e-28	99.1796	cl03916	LAGLIDADG_2 superfamily	N	-
CM019008_G-cob-I2-orf280	specific	367365	80	260	2.99784e-57	180.842	pfam03161	LAGLIDADG_2	-	cl03916
CM019008_G-cob-I3-orf348	specific	366389	99	198	1.67228e-21	87.6771	pfam00961	LAGLIDADG_1	-	cl24136
CM019008_G-cob-I3-orf348	specific	366389	236	330	5.66594e-05	41.4531	pfam00961	LAGLIDADG_1	-	cl24136
CM019008_G-cob-I4-orf386	specific	366389	156	243	0.00019369	40.2975	pfam00961	LAGLIDADG_1	-	cl24136
CM019008_G-cox1-I1-orf777	specific	238828	254	520	3.13715e-89	279.856	cd01651	RT_G2_intron	-	cl02808
CM019008_G-cox1-I1-orf777	specific	279664	545	702	1.2352e-53	181.899	pfam01348	Intron_maturas2	-	cl03174
CM019008_G-cox1-I1-orf777	specific	238038	714	766	0.00097647	37.8364	cd00085	HNHc	N	cl00083
CM019008_G-cox1-I2-orf785	specific	238828	275	544	9.4562e-81	257.9	cd01651	RT_G2_intron	-	cl02808
CM019008_G-cox1-I2-orf785	specific	279664	569	712	7.32577e-52	176.891	pfam01348	Intron_maturas2	-	cl03174
CM019008_G-cox1-I3-orf335	specific	366389	33	124	6.16588e-14	66.8763	pfam00961	LAGLIDADG_1	-	cl24136
CM019008_G-cox1-I3-orf335	specific	366389	165	287	8.82033e-09	52.2387	pfam00961	LAGLIDADG_1	-	cl24136
CM019008_G-cox1-I4-orf316	superfamily	381916	1	315	1.8936e-47	167.472	cl00275	Heme_Cu_Oxidase_I superfamily	N	-
CM019008_G-cox1-I5-orf306	specific	367365	100	277	3.60779e-66	204.724	pfam03161	LAGLIDADG_2	-	cl03916
CM019008_G-cox1-I6-orf262	superfamily	366389	92	174	0.00400483	35.6751	cl24136	LAGLIDADG_1 superfamily	-	-
CM019008_G-orf236	specific	367365	35	209	1.40472e-54	172.367	pfam03161	LAGLIDADG_2	-	cl03916
CM019008_G-orf391	specific	366389	91	185	1.79803e-10	57.2463	pfam00961	LAGLIDADG_1	-	cl24136
CM019263_G-cob-I1-orf292	superfamily	273636	76	287	1.30186e-25	100.923	cl36911	grpIintron_endo superfamily	-	-
CM019263_G-cob-I2-orf294	specific	366389	51	133	3.10557e-05	41.8383	pfam00961	LAGLIDADG_1	-	cl24136
CM019263_G-nad5-I1-orf304	specific	366389	183	279	9.57907e-09	51.8535	pfam00961	LAGLIDADG_1	-	cl24136
CM019263_G-nad5-I1-orf304	specific	366389	70	153	3.44595e-07	47.6163	pfam00961	LAGLIDADG_1	-	cl24136
CM019668_G-cob-I1-orf292	superfamily	273636	76	287	2.32436e-26	102.849	cl36911	grpIintron_endo superfamily	-	-
CM019668_G-nad5-I1-orf304	specific	366389	183	279	7.71347e-09	52.2387	pfam00961	LAGLIDADG_1	-	cl24136
CM019668_G-nad5-I1-orf304	specific	366389	70	153	4.62221e-07	47.2311	pfam00961	LAGLIDADG_1	-	cl24136
CM019668_G-orf274	superfamily	273636	7	162	3.75174e-14	69.3369	cl36911	grpIintron_endo superfamily	-	-
CM019668_G-orf276	superfamily	273636	74	270	1.92718e-36	128.658	cl36911	grpIintron_endo superfamily	-	-
CM019668_G-orf348	specific	366389	219	318	1.90787e-27	103.47	pfam00961	LAGLIDADG_1	-	cl24136
CM019668_G-orf348	specific	366389	40	144	7.46593e-25	96.5367	pfam00961	LAGLIDADG_1	-	cl24136
CM019668_G-orf533	superfamily	393429	18	106	0.00975709	38.2657	cl39059	Proton_antipo_M superfamily	N	-
CM019668_G-orf546	specific	366389	122	208	5.46472e-14	67.6467	pfam00961	LAGLIDADG_1	-	cl24136
CM019668_G-orf546	specific	366389	265	404	6.42693e-05	41.8383	pfam00961	LAGLIDADG_1	-	cl24136
CM020964_G-cob-I1-orf301	superfamily	273636	83	296	2.80491e-25	100.153	cl36911	grpIintron_endo superfamily	-	-
CM020964_G-orf387	specific	374313	51	115	3.68995e-05	43.0016	pfam16031	TonB_N	NC	cl38481
CM021099_G-cob-I1-orf288	superfamily	366389	28	100	0.00142425	37.2159	cl24136	LAGLIDADG_1 superfamily	C	-
CM021099_G-orf212	superfamily	273636	5	207	4.32692e-32	115.561	cl36911	grpIintron_endo superfamily	-	-
CM021099_G-orf328	superfamily	366389	68	140	0.00140794	37.6011	cl24136	LAGLIDADG_1 superfamily	C	-
CM021143_G-cob-I1-orf237	specific	367365	47	219	8.44853e-59	183.153	pfam03161	LAGLIDADG_2	-	cl03916
CM021143_G-cob-I2-orf271	superfamily	366389	2	74	0.000694762	37.9863	cl24136	LAGLIDADG_1 superfamily	C	-
CM021143_G-cox1-I2-orf252	superfamily	366389	84	150	0.00356221	36.0603	cl24136	LAGLIDADG_1 superfamily	C	-
CM021143_G-cox2-I1-orf272	superfamily	367365	59	227	4.12036e-35	123.832	cl03916	LAGLIDADG_2 superfamily	-	-
CM021143_G-orf125	superfamily	387588	21	101	2.41754e-17	70.7176	cl15257	GIY-YIG_SF superfamily	-	-
CM021143_G-orf206	superfamily	273636	1	186	4.46942e-31	112.479	cl36911	grpIintron_endo superfamily	-	-
CM021664_G-cob-I1-orf323	superfamily	273636	108	321	8.58405e-29	110.168	cl36911	grpIintron_endo superfamily	-	-
CM021664_G-cob-I2-orf298	specific	366389	53	118	1.16717e-05	43.3791	pfam00961	LAGLIDADG_1	C	cl24136
CM021664_G-cob-I3-orf319	specific	366389	74	170	2.54144e-21	86.5215	pfam00961	LAGLIDADG_1	-	cl24136
CM021664_G-cob-I3-orf319	specific	366389	206	301	1.48012e-07	48.7719	pfam00961	LAGLIDADG_1	-	cl24136
CM021664_G-cox1-I1-orf349	specific	366389	79	166	6.50287e-13	63.7947	pfam00961	LAGLIDADG_1	-	cl24136
CM021664_G-cox1-I1-orf349	specific	366389	200	305	2.39583e-10	56.8611	pfam00961	LAGLIDADG_1	-	cl24136
CM021664_G-cox1-I2-orf314	specific	366389	185	280	5.90961e-16	71.8839	pfam00961	LAGLIDADG_1	-	cl24136
CM021664_G-cox1-I2-orf314	specific	366389	66	153	1.17399e-06	46.0755	pfam00961	LAGLIDADG_1	-	cl24136
CM021664_G-cox1-I3-orf324	specific	366389	195	291	1.033e-22	90.3735	pfam00961	LAGLIDADG_1	-	cl24136
CM021664_G-cox1-I3-orf324	specific	366389	86	154	1.29335e-05	43.3791	pfam00961	LAGLIDADG_1	-	cl24136
CM021664_G-cox1-I4-orf344	specific	366389	97	171	5.9043e-08	49.9275	pfam00961	LAGLIDADG_1	C	cl24136
CM021664_G-cox2-I1-orf306	specific	273636	71	305	1.50752e-47	158.318	TIGR01453	grpIintron_endo	-	cl36911
CM021664_G-cox3-I1-orf310	specific	366389	186	282	1.51247e-18	79.2027	pfam00961	LAGLIDADG_1	-	cl24136
CM021664_G-cox3-I1-orf310	specific	366389	26	124	1.33181e-16	73.8099	pfam00961	LAGLIDADG_1	-	cl24136
CM021664_G-nad1-I1-orf132	superfamily	273636	2	132	1.56487e-33	116.331	cl36911	grpIintron_endo superfamily	N	-
CM021664_G-orf145_1	specific	198392	37	123	3.47586e-21	81.5032	cd10445	GIY-YIG_bI1_like	-	cl15257
CM021664_G-orf145_2	specific	198392	37	123	3.47586e-21	81.5032	cd10445	GIY-YIG_bI1_like	-	cl15257
CM021664_G-orf536	superfamily	391808	421	523	3.2551e-05	46.1831	cl28058	DNA_pol_B_2 superfamily	C	-
CM022149_G-cob-I1-orf386	specific	366389	156	243	0.000288727	39.5271	pfam00961	LAGLIDADG_1	-	cl24136
CM022149_G-cox1-I1-orf222	specific	366389	52	174	1.98024e-09	53.0091	pfam00961	LAGLIDADG_1	-	cl24136
CM022149_G-cox1-I1-orf99	specific	366389	33	94	1.6752e-07	44.9199	pfam00961	LAGLIDADG_1	C	cl24136
CM022149_G-cox1-I2-orf316	superfamily	381916	1	315	1.8936e-47	167.472	cl00275	Heme_Cu_Oxidase_I superfamily	N	-
CM022149_G-cox1-I3-orf301	specific	367365	100	277	1.98587e-66	205.109	pfam03161	LAGLIDADG_2	-	cl03916
CM022149_G-cox1-I4-orf262	superfamily	366389	92	174	0.00531255	35.2899	cl24136	LAGLIDADG_1 superfamily	-	-
CM022149_G-orf151	specific	366389	17	74	6.02704e-05	39.5271	pfam00961	LAGLIDADG_1	N	cl24136
CM022149_G-orf231	specific	366389	76	178	3.13394e-05	41.4531	pfam00961	LAGLIDADG_1	-	cl24136
CM022149_G-orf231	superfamily	334369	13	73	0.00745185	36.8351	cl03086	Adeno_hexon superfamily	N	-
CM022151_G-cox1-I1-orf232	specific	366389	3	98	1.59959e-09	53.3943	pfam00961	LAGLIDADG_1	-	cl24136
CM022151_G-cox1-I1-orf232	specific	366389	141	228	1.65843e-06	45.3051	pfam00961	LAGLIDADG_1	-	cl24136
CM022153_G-cox1-I1-orf232	specific	366389	3	98	1.59959e-09	53.3943	pfam00961	LAGLIDADG_1	-	cl24136
CM022153_G-cox1-I1-orf232	specific	366389	141	228	1.65843e-06	45.3051	pfam00961	LAGLIDADG_1	-	cl24136
CM022155_G-cox1-I1-orf350	specific	366389	80	167	2.45326e-13	65.3355	pfam00961	LAGLIDADG_1	-	cl24136
CM022155_G-cox1-I1-orf350	specific	366389	201	306	1.59935e-11	59.9427	pfam00961	LAGLIDADG_1	-	cl24136
CM022155_G-cox1-I2-orf180	specific	366389	51	147	5.46083e-21	82.2843	pfam00961	LAGLIDADG_1	-	cl24136
CM022155_G-cox3-I1-orf332	specific	366389	204	302	1.14676e-21	87.6771	pfam00961	LAGLIDADG_1	-	cl24136
CM022155_G-cox3-I1-orf332	specific	366389	42	141	2.16292e-16	73.4247	pfam00961	LAGLIDADG_1	-	cl24136
CM022155_G-cox3-I1-orf397	specific	366389	34	132	5.90247e-18	78.4323	pfam00961	LAGLIDADG_1	-	cl24136
CM022155_G-cox3-I1-orf397	specific	366389	176	263	2.38864e-07	48.3867	pfam00961	LAGLIDADG_1	-	cl24136
CM022155_G-nad4-I1-orf115	specific	366389	2	75	7.31832e-14	61.8687	pfam00961	LAGLIDADG_1	N	cl24136
CM022155_G-orf160	specific	379112	31	142	4.50237e-13	62.3634	pfam13302	Acetyltransf_3	-	cl17182
CM022155_G-orf232	specific	366389	97	196	2.21369e-18	76.8915	pfam00961	LAGLIDADG_1	-	cl24136
CM022155_G-orf232	specific	366389	1	36	4.71589e-07	46.4607	pfam00961	LAGLIDADG_1	N	cl24136
CM022155_G-orf262	superfamily	381916	53	91	0.000112986	42.8553	cl00275	Heme_Cu_Oxidase_I superfamily	C	-
CM022155_G-orf81	specific	366389	17	81	2.65991e-11	54.1647	pfam00961	LAGLIDADG_1	C	cl24136
CM022323_G-cob-I1-orf202_2	superfamily	273636	62	201	1.58922e-23	92.8341	cl36911	grpIintron_endo superfamily	C	-
CM022323_G-cob-I2-orf291	specific	366389	54	134	2.43719e-08	50.6979	pfam00961	LAGLIDADG_1	-	cl24136
CM022323_G-cox1-I1-orf370	specific	366389	81	175	2.16818e-23	93.0699	pfam00961	LAGLIDADG_1	-	cl24136
CM022323_G-cox1-I1-orf370	specific	366389	231	320	1.9648e-05	42.9939	pfam00961	LAGLIDADG_1	-	cl24136
CM022323_G-cox1-I2-orf360	specific	366389	212	317	1.88551e-15	71.1135	pfam00961	LAGLIDADG_1	-	cl24136
CM022323_G-cox1-I2-orf360	specific	366389	90	187	6.8731e-11	58.4019	pfam00961	LAGLIDADG_1	-	cl24136
CM022323_G-cox1-I3-orf305	specific	366389	78	156	8.95472e-08	49.1571	pfam00961	LAGLIDADG_1	-	cl24136
CM022323_G-cox1-I3-orf305	superfamily	181392	70	268	0.000199465	42.8309	cl32294	PRK08332 superfamily	NC	-
CM022323_G-orf195	specific	273636	1	190	3.76422e-40	135.591	TIGR01453	grpIintron_endo	-	cl36911
CM022323_G-orf200	superfamily	355708	108	192	0.00222942	38.108	cl28191	sorted_by_XrtN superfamily	C	-
CM022323_G-orf200	superfamily	368526	32	103	0.00289933	37.7309	cl38191	HOOK superfamily	NC	-
CM022324_G-cob-I1-orf202_2	superfamily	273636	62	201	1.58922e-23	92.8341	cl36911	grpIintron_endo superfamily	C	-
CM022324_G-cob-I2-orf291	specific	366389	54	134	2.34293e-08	50.6979	pfam00961	LAGLIDADG_1	-	cl24136
CM022324_G-cox1-I1-orf370	specific	366389	81	175	2.16818e-23	93.0699	pfam00961	LAGLIDADG_1	-	cl24136
CM022324_G-cox1-I1-orf370	specific	366389	231	320	1.9648e-05	42.9939	pfam00961	LAGLIDADG_1	-	cl24136
CM022324_G-cox1-I2-orf360	specific	366389	212	317	1.88551e-15	71.1135	pfam00961	LAGLIDADG_1	-	cl24136
CM022324_G-cox1-I2-orf360	specific	366389	90	187	6.8731e-11	58.4019	pfam00961	LAGLIDADG_1	-	cl24136
CM022324_G-cox1-I3-orf305	specific	366389	78	156	8.95472e-08	49.1571	pfam00961	LAGLIDADG_1	-	cl24136
CM022324_G-cox1-I3-orf305	superfamily	181392	70	268	0.000199465	42.8309	cl32294	PRK08332 superfamily	NC	-
CM022324_G-orf195	specific	273636	1	190	3.76422e-40	135.591	TIGR01453	grpIintron_endo	-	cl36911
CM022324_G-orf200	superfamily	355708	108	192	0.00222942	38.108	cl28191	sorted_by_XrtN superfamily	C	-
CM022324_G-orf200	superfamily	368526	32	103	0.00289933	37.7309	cl38191	HOOK superfamily	NC	-
CM022329_G-cob-I1-orf202_2	superfamily	273636	62	201	1.58922e-23	92.8341	cl36911	grpIintron_endo superfamily	C	-
CM022329_G-cob-I2-orf291	specific	366389	54	134	2.34293e-08	50.6979	pfam00961	LAGLIDADG_1	-	cl24136
CM022329_G-cox1-I1-orf370	specific	366389	81	175	2.16818e-23	93.0699	pfam00961	LAGLIDADG_1	-	cl24136
CM022329_G-cox1-I1-orf370	specific	366389	231	320	1.9648e-05	42.9939	pfam00961	LAGLIDADG_1	-	cl24136
CM022329_G-cox1-I2-orf360	specific	366389	212	317	1.88551e-15	71.1135	pfam00961	LAGLIDADG_1	-	cl24136
CM022329_G-cox1-I2-orf360	specific	366389	90	187	6.8731e-11	58.4019	pfam00961	LAGLIDADG_1	-	cl24136
CM022329_G-cox1-I3-orf305	specific	366389	78	156	8.95472e-08	49.1571	pfam00961	LAGLIDADG_1	-	cl24136
CM022329_G-cox1-I3-orf305	superfamily	181392	70	268	0.000199465	42.8309	cl32294	PRK08332 superfamily	NC	-
CM022329_G-orf195	specific	273636	1	190	3.76422e-40	135.591	TIGR01453	grpIintron_endo	-	cl36911
CM022329_G-orf200	superfamily	355708	108	192	0.00222942	38.108	cl28191	sorted_by_XrtN superfamily	C	-
CM022329_G-orf200	superfamily	368526	32	103	0.00289933	37.7309	cl38191	HOOK superfamily	NC	-
CM022334_G-cob-I1-orf202_2	superfamily	273636	62	201	1.58922e-23	92.8341	cl36911	grpIintron_endo superfamily	C	-
CM022334_G-cob-I2-orf291	specific	366389	54	134	2.34293e-08	50.6979	pfam00961	LAGLIDADG_1	-	cl24136
CM022334_G-cox1-I1-orf370	specific	366389	81	175	2.16818e-23	93.0699	pfam00961	LAGLIDADG_1	-	cl24136
CM022334_G-cox1-I1-orf370	specific	366389	231	320	1.9648e-05	42.9939	pfam00961	LAGLIDADG_1	-	cl24136
CM022334_G-cox1-I2-orf360	specific	366389	212	317	1.88551e-15	71.1135	pfam00961	LAGLIDADG_1	-	cl24136
CM022334_G-cox1-I2-orf360	specific	366389	90	187	6.8731e-11	58.4019	pfam00961	LAGLIDADG_1	-	cl24136
CM022334_G-cox1-I3-orf305	specific	366389	78	156	8.95472e-08	49.1571	pfam00961	LAGLIDADG_1	-	cl24136
CM022334_G-cox1-I3-orf305	superfamily	181392	70	268	0.000199465	42.8309	cl32294	PRK08332 superfamily	NC	-
CM022334_G-orf195	specific	273636	1	190	3.76422e-40	135.591	TIGR01453	grpIintron_endo	-	cl36911
CM022334_G-orf200	superfamily	355708	108	192	0.00222942	38.108	cl28191	sorted_by_XrtN superfamily	C	-
CM022334_G-orf200	superfamily	368526	32	103	0.00289933	37.7309	cl38191	HOOK superfamily	NC	-
CM022337_G-cob-I1-orf202_2	superfamily	273636	62	201	1.58922e-23	92.8341	cl36911	grpIintron_endo superfamily	C	-
CM022337_G-cob-I2-orf291	specific	366389	54	134	2.34293e-08	50.6979	pfam00961	LAGLIDADG_1	-	cl24136
CM022337_G-cox1-I1-orf370	specific	366389	81	175	2.16818e-23	93.0699	pfam00961	LAGLIDADG_1	-	cl24136
CM022337_G-cox1-I1-orf370	specific	366389	231	320	1.9648e-05	42.9939	pfam00961	LAGLIDADG_1	-	cl24136
CM022337_G-cox1-I2-orf360	specific	366389	212	317	1.88551e-15	71.1135	pfam00961	LAGLIDADG_1	-	cl24136
CM022337_G-cox1-I2-orf360	specific	366389	90	187	6.8731e-11	58.4019	pfam00961	LAGLIDADG_1	-	cl24136
CM022337_G-cox1-I3-orf305	specific	366389	78	156	8.95472e-08	49.1571	pfam00961	LAGLIDADG_1	-	cl24136
CM022337_G-cox1-I3-orf305	superfamily	181392	70	268	0.000199465	42.8309	cl32294	PRK08332 superfamily	NC	-
CM022337_G-orf195	specific	273636	1	190	3.76422e-40	135.591	TIGR01453	grpIintron_endo	-	cl36911
CM022337_G-orf200	superfamily	355708	108	192	0.00222942	38.108	cl28191	sorted_by_XrtN superfamily	C	-
CM022337_G-orf200	superfamily	368526	32	103	0.00289933	37.7309	cl38191	HOOK superfamily	NC	-
CM022410_G-orf219	superfamily	273636	34	158	2.44635e-21	87.4413	cl36911	grpIintron_endo superfamily	C	-
CM022410_G-orf309	specific	366389	20	120	1.60824e-25	97.6923	pfam00961	LAGLIDADG_1	-	cl24136
CM022410_G-orf309	specific	366389	178	277	1.79138e-21	86.9067	pfam00961	LAGLIDADG_1	-	cl24136
CM022411_G-cob-I1-orf202_2	superfamily	273636	62	201	1.58922e-23	92.8341	cl36911	grpIintron_endo superfamily	C	-
CM022411_G-cob-I2-orf291	specific	366389	54	134	2.43719e-08	50.6979	pfam00961	LAGLIDADG_1	-	cl24136
CM022411_G-cox1-I1-orf370	specific	366389	81	175	2.16818e-23	93.0699	pfam00961	LAGLIDADG_1	-	cl24136
CM022411_G-cox1-I1-orf370	specific	366389	231	320	1.9648e-05	42.9939	pfam00961	LAGLIDADG_1	-	cl24136
CM022411_G-cox1-I2-orf360	specific	366389	212	317	1.88551e-15	71.1135	pfam00961	LAGLIDADG_1	-	cl24136
CM022411_G-cox1-I2-orf360	specific	366389	90	187	6.8731e-11	58.4019	pfam00961	LAGLIDADG_1	-	cl24136
CM022411_G-cox1-I3-orf305	specific	366389	78	156	8.95472e-08	49.1571	pfam00961	LAGLIDADG_1	-	cl24136
CM022411_G-cox1-I3-orf305	superfamily	181392	70	268	0.000199465	42.8309	cl32294	PRK08332 superfamily	NC	-
CM022411_G-orf195	specific	273636	1	190	3.76422e-40	135.591	TIGR01453	grpIintron_endo	-	cl36911
CM022411_G-orf200	superfamily	355708	108	192	0.00222942	38.108	cl28191	sorted_by_XrtN superfamily	C	-
CM022411_G-orf200	superfamily	368526	32	103	0.00289933	37.7309	cl38191	HOOK superfamily	NC	-
CM022412_G-cob-I1-orf202	superfamily	273636	62	201	1.58922e-23	92.8341	cl36911	grpIintron_endo superfamily	C	-
CM022412_G-cob-I2-orf478	specific	367365	291	457	3.32959e-49	165.819	pfam03161	LAGLIDADG_2	-	cl03916
CM022412_G-cob-I2-orf478	specific	366389	54	134	6.99229e-09	53.0091	pfam00961	LAGLIDADG_1	-	cl24136
CM022412_G-cox1-I1-orf370	specific	366389	81	175	2.16818e-23	93.0699	pfam00961	LAGLIDADG_1	-	cl24136
CM022412_G-cox1-I1-orf370	specific	366389	231	320	1.9648e-05	42.9939	pfam00961	LAGLIDADG_1	-	cl24136
CM022412_G-cox1-I2-orf360	specific	366389	212	317	1.88551e-15	71.1135	pfam00961	LAGLIDADG_1	-	cl24136
CM022412_G-cox1-I2-orf360	specific	366389	90	187	6.8731e-11	58.4019	pfam00961	LAGLIDADG_1	-	cl24136
CM022412_G-cox1-I3-orf305	specific	366389	78	156	8.95472e-08	49.1571	pfam00961	LAGLIDADG_1	-	cl24136
CM022412_G-cox1-I3-orf305	superfamily	181392	70	268	0.000199465	42.8309	cl32294	PRK08332 superfamily	NC	-
CM022412_G-orf152	specific	366389	23	123	1.74137e-30	105.781	pfam00961	LAGLIDADG_1	-	cl24136
CM022412_G-orf200	superfamily	355708	108	192	0.00222942	38.108	cl28191	sorted_by_XrtN superfamily	C	-
CM022412_G-orf200	superfamily	368526	32	103	0.00289933	37.7309	cl38191	HOOK superfamily	NC	-
CM022412_G-orf400	specific	273636	186	397	1.38468e-40	142.91	TIGR01453	grpIintron_endo	-	cl36911
CM022413_G-cob-I1-orf202_2	superfamily	273636	62	201	1.58922e-23	92.8341	cl36911	grpIintron_endo superfamily	C	-
CM022413_G-cob-I2-orf291	specific	366389	54	134	2.34293e-08	50.6979	pfam00961	LAGLIDADG_1	-	cl24136
CM022413_G-cox1-I1-orf370	specific	366389	81	175	2.16818e-23	93.0699	pfam00961	LAGLIDADG_1	-	cl24136
CM022413_G-cox1-I1-orf370	specific	366389	231	320	1.9648e-05	42.9939	pfam00961	LAGLIDADG_1	-	cl24136
CM022413_G-cox1-I2-orf360	specific	366389	212	317	1.88551e-15	71.1135	pfam00961	LAGLIDADG_1	-	cl24136
CM022413_G-cox1-I2-orf360	specific	366389	90	187	6.8731e-11	58.4019	pfam00961	LAGLIDADG_1	-	cl24136
CM022413_G-cox1-I3-orf305	specific	366389	78	156	8.95472e-08	49.1571	pfam00961	LAGLIDADG_1	-	cl24136
CM022413_G-cox1-I3-orf305	superfamily	181392	70	268	0.000199465	42.8309	cl32294	PRK08332 superfamily	NC	-
CM022413_G-orf195	specific	273636	1	190	3.76422e-40	135.591	TIGR01453	grpIintron_endo	-	cl36911
CM022413_G-orf200	superfamily	355708	108	192	0.00222942	38.108	cl28191	sorted_by_XrtN superfamily	C	-
CM022413_G-orf200	superfamily	368526	32	103	0.00289933	37.7309	cl38191	HOOK superfamily	NC	-
CM022414_G-cob-I1-orf202_2	superfamily	273636	62	201	1.58922e-23	92.8341	cl36911	grpIintron_endo superfamily	C	-
CM022414_G-cob-I2-orf291	specific	366389	54	134	2.34293e-08	50.6979	pfam00961	LAGLIDADG_1	-	cl24136
CM022414_G-cox1-I1-orf370	specific	366389	81	175	2.16818e-23	93.0699	pfam00961	LAGLIDADG_1	-	cl24136
CM022414_G-cox1-I1-orf370	specific	366389	231	320	1.9648e-05	42.9939	pfam00961	LAGLIDADG_1	-	cl24136
CM022414_G-cox1-I2-orf360	specific	366389	212	317	1.88551e-15	71.1135	pfam00961	LAGLIDADG_1	-	cl24136
CM022414_G-cox1-I2-orf360	specific	366389	90	187	6.8731e-11	58.4019	pfam00961	LAGLIDADG_1	-	cl24136
CM022414_G-cox1-I3-orf305	specific	366389	78	156	8.95472e-08	49.1571	pfam00961	LAGLIDADG_1	-	cl24136
CM022414_G-cox1-I3-orf305	superfamily	181392	70	268	0.000199465	42.8309	cl32294	PRK08332 superfamily	NC	-
CM022414_G-orf195	specific	273636	1	190	3.76422e-40	135.591	TIGR01453	grpIintron_endo	-	cl36911
CM022414_G-orf200	superfamily	355708	108	192	0.00222942	38.108	cl28191	sorted_by_XrtN superfamily	C	-
CM022414_G-orf200	superfamily	368526	32	103	0.00289933	37.7309	cl38191	HOOK superfamily	NC	-
CM022416_G-cob-I1-orf202_2	superfamily	273636	62	201	1.58922e-23	92.8341	cl36911	grpIintron_endo superfamily	C	-
CM022416_G-cob-I2-orf291	specific	366389	54	134	2.34293e-08	50.6979	pfam00961	LAGLIDADG_1	-	cl24136
CM022416_G-cox1-I1-orf370	specific	366389	81	175	2.16818e-23	93.0699	pfam00961	LAGLIDADG_1	-	cl24136
CM022416_G-cox1-I1-orf370	specific	366389	231	320	1.9648e-05	42.9939	pfam00961	LAGLIDADG_1	-	cl24136
CM022416_G-cox1-I2-orf360	specific	366389	212	317	1.88551e-15	71.1135	pfam00961	LAGLIDADG_1	-	cl24136
CM022416_G-cox1-I2-orf360	specific	366389	90	187	6.8731e-11	58.4019	pfam00961	LAGLIDADG_1	-	cl24136
CM022416_G-cox1-I3-orf305	specific	366389	78	156	8.95472e-08	49.1571	pfam00961	LAGLIDADG_1	-	cl24136
CM022416_G-cox1-I3-orf305	superfamily	181392	70	268	0.000199465	42.8309	cl32294	PRK08332 superfamily	NC	-
CM022416_G-orf195	specific	273636	1	190	3.76422e-40	135.591	TIGR01453	grpIintron_endo	-	cl36911
CM022416_G-orf200	superfamily	355708	108	192	0.00222942	38.108	cl28191	sorted_by_XrtN superfamily	C	-
CM022416_G-orf200	superfamily	368526	32	103	0.00289933	37.7309	cl38191	HOOK superfamily	NC	-
CM022417_G-cob-I1-orf202_2	superfamily	273636	62	201	1.58922e-23	92.8341	cl36911	grpIintron_endo superfamily	C	-
CM022417_G-cob-I2-orf291	specific	366389	54	134	2.34293e-08	50.6979	pfam00961	LAGLIDADG_1	-	cl24136
CM022417_G-cox1-I1-orf370	specific	366389	81	175	2.16818e-23	93.0699	pfam00961	LAGLIDADG_1	-	cl24136
CM022417_G-cox1-I1-orf370	specific	366389	231	320	1.9648e-05	42.9939	pfam00961	LAGLIDADG_1	-	cl24136
CM022417_G-cox1-I2-orf360	specific	366389	212	317	1.88551e-15	71.1135	pfam00961	LAGLIDADG_1	-	cl24136
CM022417_G-cox1-I2-orf360	specific	366389	90	187	6.8731e-11	58.4019	pfam00961	LAGLIDADG_1	-	cl24136
CM022417_G-cox1-I3-orf305	specific	366389	78	156	8.95472e-08	49.1571	pfam00961	LAGLIDADG_1	-	cl24136
CM022417_G-cox1-I3-orf305	superfamily	181392	70	268	0.000199465	42.8309	cl32294	PRK08332 superfamily	NC	-
CM022417_G-orf195	specific	273636	1	190	3.76422e-40	135.591	TIGR01453	grpIintron_endo	-	cl36911
CM022417_G-orf200	superfamily	355708	108	192	0.00222942	38.108	cl28191	sorted_by_XrtN superfamily	C	-
CM022417_G-orf200	superfamily	368526	32	103	0.00289933	37.7309	cl38191	HOOK superfamily	NC	-
CM022975_G-cob-I1-orf307	superfamily	273636	85	305	4.08302e-28	107.857	cl36911	grpIintron_endo superfamily	-	-
CM022975_G-cob-I2-orf310	specific	366389	67	132	1.13251e-06	46.0755	pfam00961	LAGLIDADG_1	C	cl24136
CM022975_G-cox1-I1-orf322	specific	366389	191	287	3.59336e-19	80.7435	pfam00961	LAGLIDADG_1	-	cl24136
CM022975_G-cox1-I1-orf322	specific	366389	82	145	7.34651e-05	41.0679	pfam00961	LAGLIDADG_1	C	cl24136
CM022975_G-cox1-I3-orf388	specific	366389	247	346	3.07975e-18	79.2027	pfam00961	LAGLIDADG_1	-	cl24136
CM022975_G-cox1-I4-orf431	specific	273636	133	342	6.04151e-60	194.527	TIGR01453	grpIintron_endo	-	cl36911
CM022975_G-cox1-I4-orf431	specific	197761	376	426	4.91795e-07	46.0218	smart00497	IENR1	-	cl11508
CM022975_G-cox1-I5-orf378	specific	366389	100	178	7.2868e-11	58.4019	pfam00961	LAGLIDADG_1	-	cl24136
CM022975_G-cox1-I6-orf334	specific	198392	56	147	4.84034e-25	96.526	cd10445	GIY-YIG_bI1_like	-	cl15257
CM022975_G-nad5-I1-orf301	specific	366389	180	276	3.87298e-10	55.7055	pfam00961	LAGLIDADG_1	-	cl24136
CM022975_G-nad5-I1-orf301	specific	366389	67	156	2.16752e-09	53.7795	pfam00961	LAGLIDADG_1	-	cl24136
CM022975_G-orf336	superfamily	235175	211	270	0.00228818	39.662	cl35229	PRK03918 superfamily	NC	-
CM022975_G-orf511	superfamily	371408	175	411	0.000135654	44.475	cl12728	DUF2967 superfamily	C	-
CM022976_G-cox2-I1-orf153	specific	366389	13	112	1.91527e-17	72.2691	pfam00961	LAGLIDADG_1	-	cl24136
CM022976_G-cox3-I1-orf312	specific	366389	174	288	4.3598e-14	66.8763	pfam00961	LAGLIDADG_1	-	cl24136
CM022976_G-cox3-I3-orf679	specific	238828	262	530	2.70091e-92	285.634	cd01651	RT_G2_intron	-	cl02808
CM022976_G-cox3-I3-orf679	superfamily	279664	551	672	1.04389e-24	99.8514	cl03174	Intron_maturas2 superfamily	-	-
CM022976_G-cox3-I3-orf679	specific	238828	262	530	2.70091e-92	285.634	cd01651	RT_G2_intron	-	cl02808
CM022976_G-cox3-I3-orf679	superfamily	279664	551	672	1.04389e-24	99.8514	cl03174	Intron_maturas2 superfamily	-	-
CM022976_G-cox3-I4-orf139	specific	366389	6	94	1.8903e-05	40.6827	pfam00961	LAGLIDADG_1	-	cl24136
CM022976_G-nad2-I2-orf414	specific	366389	123	223	1.15865e-27	105.011	pfam00961	LAGLIDADG_1	-	cl24136
CM022976_G-nad2-I2-orf414	specific	366389	284	381	3.15682e-21	87.6771	pfam00961	LAGLIDADG_1	-	cl24136
CM022976_G-nad2-I3-orf668	specific	238828	140	405	1.20223e-90	281.012	cd01651	RT_G2_intron	-	cl02808
CM022976_G-nad2-I3-orf668	superfamily	279664	436	554	1.18567e-18	82.5174	cl03174	Intron_maturas2 superfamily	-	-
CM022976_G-nad2-I4-orf1004	specific	238828	245	522	1.23766e-77	253.277	cd01651	RT_G2_intron	-	cl02808
CM022976_G-nad2-I4-orf1004	superfamily	279664	775	911	3.18715e-11	62.1019	cl03174	Intron_maturas2 superfamily	-	-
CM022976_G-nad2-I4-orf1004	superfamily	237049	545	669	0.00976805	39.8515	cl36101	leuS superfamily	N	-
CM022976_G-nad2-I4-orf1004	specific	238828	245	522	1.23766e-77	253.277	cd01651	RT_G2_intron	-	cl02808
CM022976_G-nad2-I4-orf1004	superfamily	279664	775	911	3.18715e-11	62.1019	cl03174	Intron_maturas2 superfamily	-	-
CM022976_G-nad2-I4-orf1004	superfamily	237049	545	669	0.00976805	39.8515	cl36101	leuS superfamily	N	-
CM022976_G-nad2-I5-orf737	specific	238828	217	491	5.0192e-93	289.101	cd01651	RT_G2_intron	-	cl02808
CM022976_G-nad2-I5-orf737	superfamily	279664	516	622	4.61741e-31	118.341	cl03174	Intron_maturas2 superfamily	C	-
CM022976_G-nad2-I5-orf737	specific	238828	217	491	5.0192e-93	289.101	cd01651	RT_G2_intron	-	cl02808
CM022976_G-nad2-I5-orf737	superfamily	279664	516	622	4.61741e-31	118.341	cl03174	Intron_maturas2 superfamily	C	-
CM022976_G-nad5_1-I1-orf242	superfamily	367365	13	171	2.31463e-16	73.7564	cl03916	LAGLIDADG_2 superfamily	-	-
CM022976_G-nad5_2-I1-orf136	specific	366389	11	105	7.67662e-21	80.7435	pfam00961	LAGLIDADG_1	-	cl24136
CM022976_G-orf109_1	specific	366389	9	78	6.78736e-08	46.4607	pfam00961	LAGLIDADG_1	N	cl24136
CM022976_G-orf110	superfamily	273636	2	75	2.2294e-11	57.7809	cl36911	grpIintron_endo superfamily	NC	-
CM022976_G-orf111_1	specific	366389	10	76	1.0766e-10	53.7795	pfam00961	LAGLIDADG_1	N	cl24136
CM022976_G-orf111_2	specific	366389	20	79	1.09616e-08	48.3867	pfam00961	LAGLIDADG_1	N	cl24136
CM022976_G-orf112_2	specific	197761	54	93	0.00706811	32.1546	smart00497	IENR1	C	cl11508
CM022976_G-orf118	specific	366389	32	116	1.68708e-16	68.8023	pfam00961	LAGLIDADG_1	-	cl24136
CM022976_G-orf119	specific	198392	1	81	2.17697e-27	96.1408	cd10445	GIY-YIG_bI1_like	-	cl15257
CM022976_G-orf131	specific	366389	12	103	8.138e-12	57.2463	pfam00961	LAGLIDADG_1	-	cl24136
CM022976_G-orf146	superfamily	366389	10	55	0.00632727	34.1343	cl24136	LAGLIDADG_1 superfamily	NC	-
CM022976_G-orf148	specific	366389	1	95	4.97197e-17	71.1135	pfam00961	LAGLIDADG_1	-	cl24136
CM022976_G-orf150_1	specific	366389	58	135	6.40861e-07	44.9199	pfam00961	LAGLIDADG_1	-	cl24136
CM022976_G-orf150_2	specific	366389	15	96	4.06904e-17	71.4987	pfam00961	LAGLIDADG_1	-	cl24136
CM022976_G-orf156	specific	366389	26	140	1.48796e-06	44.1495	pfam00961	LAGLIDADG_1	-	cl24136
CM022976_G-orf161	specific	366389	11	85	6.12716e-11	55.7055	pfam00961	LAGLIDADG_1	N	cl24136
CM022976_G-orf1668	specific	273636	816	1063	2.14175e-39	145.992	TIGR01453	grpIintron_endo	-	cl36911
CM022976_G-orf1668	specific	366389	176	274	2.14514e-18	81.8991	pfam00961	LAGLIDADG_1	-	cl24136
CM022976_G-orf1668	superfamily	383137	1303	1524	3.7827e-16	79.1672	cl02808	RT_like superfamily	-	-
CM022976_G-orf1668	superfamily	279664	1537	1636	4.60303e-11	62.1019	cl03174	Intron_maturas2 superfamily	C	-
CM022976_G-orf1668	specific	366389	334	405	3.53024e-06	46.8459	pfam00961	LAGLIDADG_1	C	cl24136
CM022976_G-orf254	specific	366389	128	222	1.24731e-21	86.1363	pfam00961	LAGLIDADG_1	-	cl24136
CM022976_G-orf254	specific	366389	17	80	6.04703e-05	41.0679	pfam00961	LAGLIDADG_1	C	cl24136
CM022976_G-orf260	superfamily	380146	41	238	0.00109282	40.1962	cl37921	MSCRAMM_SdrC superfamily	N	-
CM022976_G-orf287	superfamily	382029	6	85	5.96072e-27	106.815	cl00469	NADHdh superfamily	C	-
CM022976_G-orf287	superfamily	273636	217	267	1.54673e-10	59.3217	cl36911	grpIintron_endo superfamily	C	-
CM022976_G-orf293	specific	376343	14	53	0.00139789	38.2682	pfam00499	Oxidored_q3	C	cl21484
CM022976_G-orf306	specific	366389	204	292	3.24541e-10	56.0907	pfam00961	LAGLIDADG_1	-	cl24136
CM022976_G-orf306	superfamily	382029	26	51	2.17231e-06	48.2296	cl00469	NADHdh superfamily	C	-
CM022976_G-orf308	specific	366389	7	106	1.70916e-21	86.9067	pfam00961	LAGLIDADG_1	-	cl24136
CM022976_G-orf308	specific	197761	226	275	3.72444e-05	40.629	smart00497	IENR1	-	cl11508
CM022976_G-orf316	superfamily	366389	56	124	0.00217173	36.8307	cl24136	LAGLIDADG_1 superfamily	C	-
CM022976_G-orf343	specific	366389	50	149	2.96077e-24	94.9959	pfam00961	LAGLIDADG_1	-	cl24136
CM022976_G-orf343	specific	366389	214	312	3.82235e-15	69.9579	pfam00961	LAGLIDADG_1	-	cl24136
CM022976_G-orf351	superfamily	381916	2	18	0.00111769	40.5441	cl00275	Heme_Cu_Oxidase_I superfamily	NC	-
CM022976_G-orf352_1	specific	366389	190	310	2.82211e-15	70.7283	pfam00961	LAGLIDADG_1	-	cl24136
CM022976_G-orf352_1	superfamily	381916	7	32	6.76269e-12	65.9673	cl00275	Heme_Cu_Oxidase_I superfamily	C	-
CM022976_G-orf352_1	specific	366389	71	166	6.12648e-07	47.2311	pfam00961	LAGLIDADG_1	-	cl24136
CM022976_G-orf352_2	superfamily	381916	3	19	0.0011839	40.5441	cl00275	Heme_Cu_Oxidase_I superfamily	NC	-
CM022976_G-orf358	superfamily	380146	152	319	5.59851e-10	60.6118	cl37921	MSCRAMM_SdrC superfamily	N	-
CM022976_G-orf359	specific	366389	198	316	8.97085e-12	60.7131	pfam00961	LAGLIDADG_1	-	cl24136
CM022976_G-orf359	specific	366389	75	172	2.78461e-06	45.3051	pfam00961	LAGLIDADG_1	-	cl24136
CM022976_G-orf400	specific	366389	250	360	1.16036e-07	49.1571	pfam00961	LAGLIDADG_1	-	cl24136
CM022976_G-orf400	superfamily	381916	8	22	0.00120421	40.9293	cl00275	Heme_Cu_Oxidase_I superfamily	NC	-
CM022976_G-orf418	specific	366389	120	217	6.61256e-12	61.4835	pfam00961	LAGLIDADG_1	-	cl24136
CM022976_G-orf418	specific	366389	241	349	8.10625e-11	58.4019	pfam00961	LAGLIDADG_1	-	cl24136
CM022976_G-orf464_1	specific	366389	339	415	0.000162973	40.6827	pfam00961	LAGLIDADG_1	-	cl24136
CM022976_G-orf464_2	specific	379112	261	432	3.67131e-19	83.5494	pfam13302	Acetyltransf_3	-	cl17182
CM022976_G-orf47	specific	366389	1	42	9.40433e-07	41.0679	pfam00961	LAGLIDADG_1	N	cl24136
CM022976_G-orf48	superfamily	366389	1	48	0.00122021	32.9787	cl24136	LAGLIDADG_1 superfamily	NC	-
CM022976_G-orf490	specific	238828	12	263	6.74979e-82	253.277	cd01651	RT_G2_intron	-	cl02808
CM022976_G-orf490	superfamily	279664	288	412	1.11165e-27	107.555	cl03174	Intron_maturas2 superfamily	-	-
CM022976_G-orf53	superfamily	366389	1	46	9.82376e-06	38.7567	cl24136	LAGLIDADG_1 superfamily	N	-
CM022976_G-orf560	specific	366389	174	261	7.66018e-10	56.0907	pfam00961	LAGLIDADG_1	-	cl24136
CM022976_G-orf560	superfamily	214440	7	29	4.59691e-06	48.6248	cl33360	CYTB superfamily	C	-
CM022976_G-orf560	superfamily	390046	7	55	4.77112e-06	47.3628	cl23723	Cytochrome_b_N superfamily	NC	-
CM022976_G-orf560	specific	366389	310	413	1.50377e-05	43.7643	pfam00961	LAGLIDADG_1	-	cl24136
CM022976_G-orf560	specific	197761	503	550	0.00033519	38.703	smart00497	IENR1	-	cl11508
CM022976_G-orf57	specific	366389	1	49	2.24118e-06	40.6827	pfam00961	LAGLIDADG_1	N	cl24136
CM022976_G-orf626	specific	198392	114	201	8.51928e-22	89.5924	cd10445	GIY-YIG_bI1_like	-	cl15257
CM022976_G-orf626	specific	366389	354	446	3.51154e-20	85.7511	pfam00961	LAGLIDADG_1	-	cl24136
CM022976_G-orf626	superfamily	366389	503	591	0.000693219	39.1419	cl24136	LAGLIDADG_1 superfamily	-	-
CM022976_G-orf649	specific	238828	230	493	2.74214e-91	282.167	cd01651	RT_G2_intron	-	cl02808
CM022976_G-orf649	superfamily	279664	520	634	1.5119e-20	87.9102	cl03174	Intron_maturas2 superfamily	-	-
CM022976_G-orf65	specific	366389	4	51	1.84342e-09	48.7719	pfam00961	LAGLIDADG_1	C	cl24136
CM022976_G-orf69	superfamily	366389	12	44	0.000722624	34.5195	cl24136	LAGLIDADG_1 superfamily	N	-
CM022976_G-orf71_2	superfamily	387588	7	53	4.32881e-10	50.302	cl15257	GIY-YIG_SF superfamily	C	-
CM022976_G-orf710	specific	238828	177	451	4.57426e-80	254.433	cd01651	RT_G2_intron	-	cl02808
CM022976_G-orf710	superfamily	279664	478	634	8.54681e-33	123.349	cl03174	Intron_maturas2 superfamily	-	-
CM022976_G-orf710	specific	238038	642	692	0.00245718	36.6808	cd00085	HNHc	N	cl00083
CM022976_G-orf710	specific	238828	177	451	4.57426e-80	254.433	cd01651	RT_G2_intron	-	cl02808
CM022976_G-orf710	superfamily	279664	478	634	8.54681e-33	123.349	cl03174	Intron_maturas2 superfamily	-	-
CM022976_G-orf710	specific	238038	642	692	0.00245718	36.6808	cd00085	HNHc	N	cl00083
CM022976_G-orf716	superfamily	235836	2	74	4.5291e-32	132.204	cl35495	PRK06590 superfamily	NC	-
CM022976_G-orf716	specific	366389	160	253	1.34102e-20	86.9067	pfam00961	LAGLIDADG_1	-	cl24136
CM022976_G-orf716	specific	366389	316	410	2.55193e-19	83.4399	pfam00961	LAGLIDADG_1	-	cl24136
CM022976_G-orf716	specific	366389	592	670	6.51636e-08	50.6979	pfam00961	LAGLIDADG_1	-	cl24136
CM022976_G-orf716	superfamily	235836	2	74	4.5291e-32	132.204	cl35495	PRK06590 superfamily	NC	-
CM022976_G-orf716	specific	366389	160	253	1.34102e-20	86.9067	pfam00961	LAGLIDADG_1	-	cl24136
CM022976_G-orf716	specific	366389	316	410	2.55193e-19	83.4399	pfam00961	LAGLIDADG_1	-	cl24136
CM022976_G-orf716	specific	366389	592	670	6.51636e-08	50.6979	pfam00961	LAGLIDADG_1	-	cl24136
CM022976_G-orf72	superfamily	366389	11	55	0.000734622	34.5195	cl24136	LAGLIDADG_1 superfamily	NC	-
CM022976_G-orf73	superfamily	366389	17	63	5.82815e-05	37.6011	cl24136	LAGLIDADG_1 superfamily	N	-
CM022976_G-orf75	superfamily	273636	1	72	1.01811e-08	48.9213	cl36911	grpIintron_endo superfamily	N	-
CM022976_G-orf76	superfamily	366389	3	60	0.00952782	31.8231	cl24136	LAGLIDADG_1 superfamily	N	-
CM022976_G-orf79	superfamily	387588	1	51	6.82781e-13	57.6208	cl15257	GIY-YIG_SF superfamily	C	-
CM022976_G-orf799	specific	238828	304	564	3.8437e-76	245.959	cd01651	RT_G2_intron	-	cl02808
CM022976_G-orf799	superfamily	279664	594	697	1.57954e-19	85.599	cl03174	Intron_maturas2 superfamily	C	-
CM022976_G-orf799	specific	238828	304	564	3.8437e-76	245.959	cd01651	RT_G2_intron	-	cl02808
CM022976_G-orf799	superfamily	279664	594	697	1.57954e-19	85.599	cl03174	Intron_maturas2 superfamily	C	-
CM022976_G-orf85	superfamily	273636	1	81	5.77856e-13	60.8625	cl36911	grpIintron_endo superfamily	C	-
CM022976_G-orf87_1	superfamily	366389	36	72	0.00325677	33.3639	cl24136	LAGLIDADG_1 superfamily	C	-
CM022976_G-orf87_3	superfamily	273636	4	83	4.01907e-09	50.8473	cl36911	grpIintron_endo superfamily	NC	-
CM022976_G-orf92	superfamily	366389	9	58	0.00731049	32.5935	cl24136	LAGLIDADG_1 superfamily	N	-
CM022976_G-orf95	specific	366389	1	64	7.19462e-11	53.3943	pfam00961	LAGLIDADG_1	N	cl24136
CM023198_G-atp6-I1-orf229	specific	366389	102	194	5.41632e-24	91.5291	pfam00961	LAGLIDADG_1	-	cl24136
CM023198_G-atp6-I1-orf229	specific	366389	2	38	8.29333e-05	40.2975	pfam00961	LAGLIDADG_1	N	cl24136
CM023198_G-cob-I1-orf293	superfamily	273636	77	282	1.20606e-29	111.709	cl36911	grpIintron_endo superfamily	-	-
CM023198_G-cob-I2-orf294	specific	366389	51	133	2.2069e-05	42.2235	pfam00961	LAGLIDADG_1	-	cl24136
CM023198_G-cox1-I1-orf313	specific	366389	150	270	5.35572e-20	83.0547	pfam00961	LAGLIDADG_1	-	cl24136
CM023198_G-cox1-I1-orf313	specific	366389	31	116	7.08199e-11	58.0167	pfam00961	LAGLIDADG_1	-	cl24136
CM023198_G-cox1-I2-orf302	specific	366389	153	263	1.62969e-16	73.4247	pfam00961	LAGLIDADG_1	-	cl24136
CM023198_G-cox1-I2-orf302	specific	366389	33	128	3.55119e-07	47.6163	pfam00961	LAGLIDADG_1	-	cl24136
CM023198_G-cox1-I3-orf310	specific	366389	42	136	9.95623e-23	90.3735	pfam00961	LAGLIDADG_1	-	cl24136
CM023198_G-cox1-I4-orf314	specific	366389	189	285	2.6678e-17	75.7359	pfam00961	LAGLIDADG_1	-	cl24136
CM023198_G-cox1-I4-orf314	specific	366389	80	148	1.68492e-06	45.6903	pfam00961	LAGLIDADG_1	-	cl24136
CM023198_G-cox1-I5-orf342	specific	366389	95	169	5.97687e-08	49.9275	pfam00961	LAGLIDADG_1	C	cl24136
CM023198_G-cox3-I2-orf429	specific	366389	55	153	1.08159e-15	72.2691	pfam00961	LAGLIDADG_1	-	cl24136
CM023198_G-cox3-I2-orf429	superfamily	366389	200	298	0.00433319	36.4455	cl24136	LAGLIDADG_1 superfamily	-	-
CM023198_G-nad1-I1-orf312	specific	366389	30	129	3.90241e-26	99.2331	pfam00961	LAGLIDADG_1	-	cl24136
CM023198_G-nad1-I1-orf312	specific	366389	187	281	5.84404e-16	71.8839	pfam00961	LAGLIDADG_1	-	cl24136
CM023198_G-nad5-I1-orf305	specific	366389	181	277	6.72484e-11	58.0167	pfam00961	LAGLIDADG_1	-	cl24136
CM023198_G-nad5-I1-orf305	specific	366389	68	153	9.34921e-09	51.8535	pfam00961	LAGLIDADG_1	-	cl24136
CM023198_G-orf1978	superfamily	385445	39	231	3.91004e-05	48.2103	cl09326	MATE_like superfamily	N	-
CM023198_G-orf361	specific	366389	71	170	3.05416e-24	94.9959	pfam00961	LAGLIDADG_1	-	cl24136
CM023198_G-orf361	specific	366389	234	326	5.63559e-23	91.9143	pfam00961	LAGLIDADG_1	-	cl24136
CM023206_G-cox1-I1-orf232	specific	366389	3	98	1.59959e-09	53.3943	pfam00961	LAGLIDADG_1	-	cl24136
CM023206_G-cox1-I1-orf232	specific	366389	141	228	1.65843e-06	45.3051	pfam00961	LAGLIDADG_1	-	cl24136
CM023207_G-cox1-I1-orf232	specific	366389	3	98	1.59959e-09	53.3943	pfam00961	LAGLIDADG_1	-	cl24136
CM023207_G-cox1-I1-orf232	specific	366389	141	228	1.65843e-06	45.3051	pfam00961	LAGLIDADG_1	-	cl24136
CM023208_G-cox1-I1-orf232	specific	366389	3	98	1.59959e-09	53.3943	pfam00961	LAGLIDADG_1	-	cl24136
CM023208_G-cox1-I1-orf232	specific	366389	141	228	1.65843e-06	45.3051	pfam00961	LAGLIDADG_1	-	cl24136
CM023209_G-cox1-I1-orf232	specific	366389	3	98	1.59959e-09	53.3943	pfam00961	LAGLIDADG_1	-	cl24136
CM023209_G-cox1-I1-orf232	specific	366389	141	228	1.65843e-06	45.3051	pfam00961	LAGLIDADG_1	-	cl24136
CM023210_G-cox1-I1-orf232	specific	366389	3	98	1.59959e-09	53.3943	pfam00961	LAGLIDADG_1	-	cl24136
CM023210_G-cox1-I1-orf232	specific	366389	141	228	1.65843e-06	45.3051	pfam00961	LAGLIDADG_1	-	cl24136
CM023211_G-cox1-I1-orf232	specific	366389	3	98	1.59959e-09	53.3943	pfam00961	LAGLIDADG_1	-	cl24136
CM023211_G-cox1-I1-orf232	specific	366389	141	228	1.65843e-06	45.3051	pfam00961	LAGLIDADG_1	-	cl24136
CM023212_G-cox1-I1-orf232	specific	366389	3	98	1.59959e-09	53.3943	pfam00961	LAGLIDADG_1	-	cl24136
CM023212_G-cox1-I1-orf232	specific	366389	141	228	1.65843e-06	45.3051	pfam00961	LAGLIDADG_1	-	cl24136
CM023216_G-cox1-I1-orf232	specific	366389	3	98	1.59959e-09	53.3943	pfam00961	LAGLIDADG_1	-	cl24136
CM023216_G-cox1-I1-orf232	specific	366389	141	228	1.65843e-06	45.3051	pfam00961	LAGLIDADG_1	-	cl24136
CM023217_G-cox1-I1-orf232	specific	366389	3	98	1.59959e-09	53.3943	pfam00961	LAGLIDADG_1	-	cl24136
CM023217_G-cox1-I1-orf232	specific	366389	141	228	1.65843e-06	45.3051	pfam00961	LAGLIDADG_1	-	cl24136
CM023218_G-cox1-I1-orf232	specific	366389	3	98	1.59959e-09	53.3943	pfam00961	LAGLIDADG_1	-	cl24136
CM023218_G-cox1-I1-orf232	specific	366389	141	228	1.65843e-06	45.3051	pfam00961	LAGLIDADG_1	-	cl24136
CM024274_G-orf124	superfamily	394802	44	89	3.51268e-07	45.4464	cl40432	SET superfamily	NC	-
CM024274_G-orf150_1	superfamily	389743	41	108	3.35095e-07	46.913	cl21453	PKc_like superfamily	N	-
CM024274_G-orf663	specific	372655	415	465	2.92736e-10	55.4786	pfam13639	zf-RING_2	-	cl17238
CM024274_G-orf663	superfamily	282904	84	343	1.96161e-05	47.9888	cl37540	Herpes_BLLF1 superfamily	NC	-
CM024274_G-orf663	superfamily	227568	411	524	4.50663e-05	46.5021	cl34953	HRD1 superfamily	N	-
CM025806_G-cox1-I1-orf372	specific	366389	234	333	1.05738e-19	83.0547	pfam00961	LAGLIDADG_1	-	cl24136
CM026405_G-nad5-I1-orf304	specific	366389	183	279	1.51527e-09	54.1647	pfam00961	LAGLIDADG_1	-	cl24136
CM026405_G-nad5-I1-orf304	specific	366389	70	153	6.38402e-07	46.8459	pfam00961	LAGLIDADG_1	-	cl24136
CM026406_G-cob-I1-orf292	superfamily	273636	76	287	2.32436e-26	102.849	cl36911	grpIintron_endo superfamily	-	-
CM026406_G-nad5-I1-orf304	specific	366389	183	279	7.71347e-09	52.2387	pfam00961	LAGLIDADG_1	-	cl24136
CM026406_G-nad5-I1-orf304	specific	366389	70	153	4.62221e-07	47.2311	pfam00961	LAGLIDADG_1	-	cl24136
CM026464_G-cob-I2-orf280	specific	367365	80	260	2.99784e-57	180.842	pfam03161	LAGLIDADG_2	-	cl03916
CM026464_G-cob-I3-orf348	specific	366389	99	198	8.7176e-21	85.7511	pfam00961	LAGLIDADG_1	-	cl24136
CM026464_G-cob-I3-orf348	superfamily	366389	236	330	0.00198056	37.2159	cl24136	LAGLIDADG_1 superfamily	-	-
CM026464_G-cob-I4-orf386	specific	366389	156	243	5.56897e-05	41.8383	pfam00961	LAGLIDADG_1	-	cl24136
CM026464_G-cox1-I1-orf777	specific	238828	254	520	3.13715e-89	279.856	cd01651	RT_G2_intron	-	cl02808
CM026464_G-cox1-I1-orf777	specific	279664	545	702	1.2352e-53	181.899	pfam01348	Intron_maturas2	-	cl03174
CM026464_G-cox1-I1-orf777	specific	238038	714	766	0.00097647	37.8364	cd00085	HNHc	N	cl00083
CM026464_G-cox1-I2-orf785	specific	238828	275	544	9.4562e-81	257.9	cd01651	RT_G2_intron	-	cl02808
CM026464_G-cox1-I2-orf785	specific	279664	569	712	7.32577e-52	176.891	pfam01348	Intron_maturas2	-	cl03174
CM026464_G-cox1-I3-orf335	specific	366389	33	124	6.16588e-14	66.8763	pfam00961	LAGLIDADG_1	-	cl24136
CM026464_G-cox1-I3-orf335	specific	366389	165	287	8.82033e-09	52.2387	pfam00961	LAGLIDADG_1	-	cl24136
CM026464_G-cox1-I4-orf316	superfamily	381916	1	315	1.8936e-47	167.472	cl00275	Heme_Cu_Oxidase_I superfamily	N	-
CM026464_G-cox1-I5-orf306	specific	367365	100	277	3.60779e-66	204.724	pfam03161	LAGLIDADG_2	-	cl03916
CM026464_G-orf175	specific	366389	20	122	6.95615e-08	48.0015	pfam00961	LAGLIDADG_1	-	cl24136
CM026464_G-orf236	specific	367365	35	209	1.40472e-54	172.367	pfam03161	LAGLIDADG_2	-	cl03916
CM026464_G-orf391	specific	366389	91	185	1.79803e-10	57.2463	pfam00961	LAGLIDADG_1	-	cl24136
CM026520_G-cob-I2-orf280	specific	367365	80	260	2.99784e-57	180.842	pfam03161	LAGLIDADG_2	-	cl03916
CM026520_G-cob-I3-orf348	specific	366389	99	198	8.7176e-21	85.7511	pfam00961	LAGLIDADG_1	-	cl24136
CM026520_G-cob-I3-orf348	superfamily	366389	236	330	0.00198056	37.2159	cl24136	LAGLIDADG_1 superfamily	-	-
CM026520_G-cob-I4-orf386	specific	366389	156	243	5.56897e-05	41.8383	pfam00961	LAGLIDADG_1	-	cl24136
CM026520_G-cox1-I1-orf777	specific	238828	254	520	3.13715e-89	279.856	cd01651	RT_G2_intron	-	cl02808
CM026520_G-cox1-I1-orf777	specific	279664	545	702	1.2352e-53	181.899	pfam01348	Intron_maturas2	-	cl03174
CM026520_G-cox1-I1-orf777	specific	238038	714	766	0.00097647	37.8364	cd00085	HNHc	N	cl00083
CM026520_G-cox1-I2-orf785	specific	238828	275	544	9.4562e-81	257.9	cd01651	RT_G2_intron	-	cl02808
CM026520_G-cox1-I2-orf785	specific	279664	569	712	7.32577e-52	176.891	pfam01348	Intron_maturas2	-	cl03174
CM026520_G-cox1-I3-orf335	specific	366389	33	124	6.16588e-14	66.8763	pfam00961	LAGLIDADG_1	-	cl24136
CM026520_G-cox1-I3-orf335	specific	366389	165	287	8.82033e-09	52.2387	pfam00961	LAGLIDADG_1	-	cl24136
CM026520_G-cox1-I4-orf316	superfamily	381916	1	315	1.8936e-47	167.472	cl00275	Heme_Cu_Oxidase_I superfamily	N	-
CM026520_G-cox1-I5-orf306	specific	367365	100	277	3.60779e-66	204.724	pfam03161	LAGLIDADG_2	-	cl03916
CM026520_G-orf175	specific	366389	20	122	6.95615e-08	48.0015	pfam00961	LAGLIDADG_1	-	cl24136
CM026520_G-orf236	specific	367365	35	209	1.40472e-54	172.367	pfam03161	LAGLIDADG_2	-	cl03916
CM026520_G-orf391	specific	366389	91	185	1.79803e-10	57.2463	pfam00961	LAGLIDADG_1	-	cl24136
CM026550_G-cob-I1-orf312	superfamily	273636	94	298	1.58957e-26	103.62	cl36911	grpIintron_endo superfamily	-	-
CM026550_G-cox1-I1-orf327	specific	366389	188	290	2.4714e-12	62.2539	pfam00961	LAGLIDADG_1	-	cl24136
CM026550_G-cox1-I1-orf327	specific	366389	85	170	2.05107e-06	45.3051	pfam00961	LAGLIDADG_1	-	cl24136
CM026550_G-orf239	superfamily	273636	55	235	6.14124e-35	123.65	cl36911	grpIintron_endo superfamily	-	-
CP004115_G-cob-I2-orf271	superfamily	367365	50	234	7.56075e-27	102.261	cl03916	LAGLIDADG_2 superfamily	-	-
CP004115_G-cob-I3-orf348	specific	366389	99	198	4.91122e-21	86.1363	pfam00961	LAGLIDADG_1	-	cl24136
CP004115_G-cob-I3-orf348	superfamily	366389	236	330	0.00153771	37.2159	cl24136	LAGLIDADG_1 superfamily	-	-
CP004115_G-cob-I4-orf387	specific	366389	157	244	0.000209999	39.9123	pfam00961	LAGLIDADG_1	-	cl24136
CP004115_G-cob-I4-orf387	superfamily	224291	118	316	0.00605856	38.454	cl34242	Hop superfamily	N	-
CP004115_G-cox1-I1-orf777	specific	238828	254	520	3.80603e-87	274.463	cd01651	RT_G2_intron	-	cl02808
CP004115_G-cox1-I1-orf777	specific	279664	545	702	1.2352e-53	181.899	pfam01348	Intron_maturas2	-	cl03174
CP004115_G-cox1-I1-orf777	specific	238038	714	766	0.000920447	37.8364	cd00085	HNHc	N	cl00083
CP004115_G-cox1-I2-orf335	specific	366389	33	124	6.16588e-14	66.8763	pfam00961	LAGLIDADG_1	-	cl24136
CP004115_G-cox1-I2-orf335	specific	366389	165	287	8.82033e-09	52.2387	pfam00961	LAGLIDADG_1	-	cl24136
CP004115_G-cox1-I3-orf394	specific	366389	250	346	3.55847e-10	56.4759	pfam00961	LAGLIDADG_1	-	cl24136
CP004115_G-cox1-I3-orf394	specific	366389	133	199	0.000355595	39.5271	pfam00961	LAGLIDADG_1	C	cl24136
CP004115_G-cox1-I4-orf378	specific	366389	212	311	1.72307e-08	51.4683	pfam00961	LAGLIDADG_1	-	cl24136
CP004115_G-orf391	specific	366389	91	185	2.6826e-10	56.8611	pfam00961	LAGLIDADG_1	-	cl24136
CP004115_G-orf481	specific	366389	326	428	0.000118306	41.0679	pfam00961	LAGLIDADG_1	-	cl24136
CP006474_G-cob-I2-orf271	superfamily	367365	50	234	7.56075e-27	102.261	cl03916	LAGLIDADG_2 superfamily	-	-
CP006474_G-cob-I3-orf348	specific	366389	99	198	3.06862e-20	84.2103	pfam00961	LAGLIDADG_1	-	cl24136
CP006474_G-cob-I3-orf348	superfamily	366389	236	330	0.00245351	36.8307	cl24136	LAGLIDADG_1 superfamily	-	-
CP006474_G-cob-I4-orf385	specific	366389	157	244	0.000154369	40.2975	pfam00961	LAGLIDADG_1	-	cl24136
CP006474_G-cox1-I1-orf785	specific	238828	275	544	8.07867e-81	257.9	cd01651	RT_G2_intron	-	cl02808
CP006474_G-cox1-I1-orf785	specific	279664	569	712	7.03669e-52	176.891	pfam01348	Intron_maturas2	-	cl03174
CP006474_G-cox1-I2-orf335	specific	366389	33	124	6.16588e-14	66.8763	pfam00961	LAGLIDADG_1	-	cl24136
CP006474_G-cox1-I2-orf335	specific	366389	165	287	8.82033e-09	52.2387	pfam00961	LAGLIDADG_1	-	cl24136
CP006474_G-cox1-I3-orf394	specific	366389	250	346	3.55847e-10	56.4759	pfam00961	LAGLIDADG_1	-	cl24136
CP006474_G-cox1-I3-orf394	specific	366389	133	199	0.000355595	39.5271	pfam00961	LAGLIDADG_1	C	cl24136
CP006474_G-orf175	specific	366389	20	122	3.19732e-08	48.7719	pfam00961	LAGLIDADG_1	-	cl24136
CP006474_G-orf521	specific	366389	135	225	3.34385e-10	56.8611	pfam00961	LAGLIDADG_1	-	cl24136
CP006474_G-orf521	specific	197761	468	520	2.5735e-06	44.481	smart00497	IENR1	-	cl11508
CP006475_G-cob-I2-orf271	superfamily	367365	50	234	7.56075e-27	102.261	cl03916	LAGLIDADG_2 superfamily	-	-
CP006475_G-cob-I3-orf348	specific	366389	99	198	3.06862e-20	84.2103	pfam00961	LAGLIDADG_1	-	cl24136
CP006475_G-cob-I3-orf348	superfamily	366389	236	330	0.00245351	36.8307	cl24136	LAGLIDADG_1 superfamily	-	-
CP006475_G-cob-I4-orf387	specific	366389	157	244	0.000209999	39.9123	pfam00961	LAGLIDADG_1	-	cl24136
CP006475_G-cob-I4-orf387	superfamily	224291	118	316	0.00605856	38.454	cl34242	Hop superfamily	N	-
CP006475_G-cox1-I1-orf777	specific	238828	254	520	3.27272e-89	279.856	cd01651	RT_G2_intron	-	cl02808
CP006475_G-cox1-I1-orf777	specific	279664	545	702	2.88849e-53	180.743	pfam01348	Intron_maturas2	-	cl03174
CP006475_G-cox1-I1-orf777	specific	238038	714	766	0.000995892	37.8364	cd00085	HNHc	N	cl00083
CP006475_G-cox1-I2-orf785	specific	238828	275	544	8.07867e-81	257.9	cd01651	RT_G2_intron	-	cl02808
CP006475_G-cox1-I2-orf785	specific	279664	569	712	7.03669e-52	176.891	pfam01348	Intron_maturas2	-	cl03174
CP006475_G-cox1-I3-orf335	specific	366389	33	124	6.16588e-14	66.8763	pfam00961	LAGLIDADG_1	-	cl24136
CP006475_G-cox1-I3-orf335	specific	366389	165	287	8.82033e-09	52.2387	pfam00961	LAGLIDADG_1	-	cl24136
CP006475_G-cox1-I4-orf316	superfamily	381916	1	315	1.8936e-47	167.472	cl00275	Heme_Cu_Oxidase_I superfamily	N	-
CP006475_G-orf152	specific	197761	99	151	1.91102e-08	47.9478	smart00497	IENR1	-	cl11508
CP006475_G-orf175	specific	366389	20	122	3.19732e-08	48.7719	pfam00961	LAGLIDADG_1	-	cl24136
CP006475_G-orf236	specific	367365	35	209	1.40472e-54	172.367	pfam03161	LAGLIDADG_2	-	cl03916
CP006475_G-orf474	specific	366389	91	185	1.41643e-09	54.9351	pfam00961	LAGLIDADG_1	-	cl24136
CP006475_G-orf474	specific	197761	419	471	1.19735e-08	51.0294	smart00497	IENR1	-	cl11508
CP006476_G-cob-I2-orf280	specific	367365	80	260	2.31029e-57	181.227	pfam03161	LAGLIDADG_2	-	cl03916
CP006476_G-cob-I3-orf348	specific	366389	99	198	8.45381e-21	85.7511	pfam00961	LAGLIDADG_1	-	cl24136
CP006476_G-cob-I4-orf384	specific	366389	156	243	0.000316377	39.5271	pfam00961	LAGLIDADG_1	-	cl24136
CP006476_G-cob-I4-orf384	superfamily	381916	152	381	0.00695187	38.4298	cl00275	Heme_Cu_Oxidase_I superfamily	N	-
CP006476_G-cox1-I1-orf777	specific	238828	254	520	2.28411e-89	280.241	cd01651	RT_G2_intron	-	cl02808
CP006476_G-cox1-I1-orf777	specific	279664	545	702	4.55194e-53	180.358	pfam01348	Intron_maturas2	-	cl03174
CP006476_G-cox1-I1-orf777	specific	238038	714	766	0.000986133	37.8364	cd00085	HNHc	N	cl00083
CP006476_G-cox1-I2-orf785	specific	238828	275	544	1.03396e-79	255.203	cd01651	RT_G2_intron	-	cl02808
CP006476_G-cox1-I2-orf785	specific	279664	569	712	7.78181e-52	176.891	pfam01348	Intron_maturas2	-	cl03174
CP006476_G-cox1-I3-orf316	superfamily	381916	1	315	1.8936e-47	167.472	cl00275	Heme_Cu_Oxidase_I superfamily	N	-
CP006476_G-cox1-I4-orf346	specific	366389	219	320	3.44835e-11	59.1723	pfam00961	LAGLIDADG_1	-	cl24136
CP006477_G-cob-I2-orf271	superfamily	367365	50	234	7.56075e-27	102.261	cl03916	LAGLIDADG_2 superfamily	-	-
CP006477_G-cob-I3-orf348	specific	366389	99	198	3.06862e-20	84.2103	pfam00961	LAGLIDADG_1	-	cl24136
CP006477_G-cob-I3-orf348	superfamily	366389	236	330	0.00245351	36.8307	cl24136	LAGLIDADG_1 superfamily	-	-
CP006477_G-cob-I4-orf387	specific	366389	157	244	0.00012173	40.6827	pfam00961	LAGLIDADG_1	-	cl24136
CP006477_G-cob-I4-orf387	superfamily	224291	118	316	0.00155656	40.38	cl34242	Hop superfamily	N	-
CP006477_G-cox1-I1-orf785	specific	238828	275	544	8.07867e-81	257.9	cd01651	RT_G2_intron	-	cl02808
CP006477_G-cox1-I1-orf785	specific	279664	569	712	7.03669e-52	176.891	pfam01348	Intron_maturas2	-	cl03174
CP006477_G-cox1-I2-orf326	specific	366389	33	129	3.6699e-14	67.2615	pfam00961	LAGLIDADG_1	-	cl24136
CP006477_G-cox1-I2-orf326	specific	366389	165	287	5.62572e-09	52.6239	pfam00961	LAGLIDADG_1	-	cl24136
CP006477_G-cox1-I3-orf394	specific	366389	250	346	3.55847e-10	56.4759	pfam00961	LAGLIDADG_1	-	cl24136
CP006477_G-cox1-I3-orf394	specific	366389	133	199	0.000355595	39.5271	pfam00961	LAGLIDADG_1	C	cl24136
CP006477_G-orf175	specific	366389	20	122	3.19732e-08	48.7719	pfam00961	LAGLIDADG_1	-	cl24136
CP006477_G-orf493	specific	366389	107	197	9.00466e-10	55.7055	pfam00961	LAGLIDADG_1	-	cl24136
CP006477_G-orf493	specific	197761	440	492	5.33554e-06	43.3254	smart00497	IENR1	-	cl11508
CP006477_G-orf494	specific	366389	108	198	8.51272e-10	55.7055	pfam00961	LAGLIDADG_1	-	cl24136
CP006477_G-orf494	specific	197761	441	493	5.04069e-06	43.3254	smart00497	IENR1	-	cl11508
CP006478_G-cob-I2-orf271	superfamily	367365	50	234	7.56075e-27	102.261	cl03916	LAGLIDADG_2 superfamily	-	-
CP006478_G-cob-I3-orf348	specific	366389	99	198	4.91122e-21	86.1363	pfam00961	LAGLIDADG_1	-	cl24136
CP006478_G-cob-I3-orf348	superfamily	366389	236	330	0.00153771	37.2159	cl24136	LAGLIDADG_1 superfamily	-	-
CP006478_G-cob-I4-orf387	specific	366389	157	244	0.000214129	39.9123	pfam00961	LAGLIDADG_1	-	cl24136
CP006478_G-cox1-I1-orf777	specific	238828	254	520	3.18052e-87	274.849	cd01651	RT_G2_intron	-	cl02808
CP006478_G-cox1-I1-orf777	specific	279664	545	702	1.2352e-53	181.899	pfam01348	Intron_maturas2	-	cl03174
CP006478_G-cox1-I1-orf777	specific	238038	714	766	0.000911427	37.8364	cd00085	HNHc	N	cl00083
CP006478_G-cox1-I2-orf785	specific	238828	275	544	8.07867e-81	257.9	cd01651	RT_G2_intron	-	cl02808
CP006478_G-cox1-I2-orf785	specific	279664	569	712	7.03669e-52	176.891	pfam01348	Intron_maturas2	-	cl03174
CP006478_G-cox1-I4-orf381	specific	366389	237	333	1.12279e-09	54.9351	pfam00961	LAGLIDADG_1	-	cl24136
CP006478_G-cox1-I4-orf381	superfamily	366389	120	186	0.000436608	39.1419	cl24136	LAGLIDADG_1 superfamily	C	-
CP006478_G-cox1-I5-orf378	specific	366389	212	311	1.72307e-08	51.4683	pfam00961	LAGLIDADG_1	-	cl24136
CP006478_G-orf175	specific	366389	20	122	3.19732e-08	48.7719	pfam00961	LAGLIDADG_1	-	cl24136
CP006479_G-cob-I2-orf280	specific	367365	80	260	1.32902e-58	184.309	pfam03161	LAGLIDADG_2	-	cl03916
CP006479_G-cob-I3-orf348	specific	366389	99	198	3.06862e-20	84.2103	pfam00961	LAGLIDADG_1	-	cl24136
CP006479_G-cob-I3-orf348	superfamily	366389	236	330	0.00245351	36.8307	cl24136	LAGLIDADG_1 superfamily	-	-
CP006479_G-cob-I4-orf385	specific	366389	157	244	0.000144197	40.2975	pfam00961	LAGLIDADG_1	-	cl24136
CP006479_G-cox1-I1-orf109	superfamily	366389	1	70	0.000155136	37.6011	cl24136	LAGLIDADG_1 superfamily	N	-
CP006479_G-cox1-I1-orf195	specific	366389	33	129	7.28326e-16	69.5727	pfam00961	LAGLIDADG_1	-	cl24136
CP006479_G-cox1-I2-orf360	specific	366389	248	344	1.06521e-09	54.9351	pfam00961	LAGLIDADG_1	-	cl24136
CP006479_G-cox1-I2-orf360	superfamily	366389	131	197	0.00203945	37.2159	cl24136	LAGLIDADG_1 superfamily	C	-
CP006479_G-cox1-I3-orf346	specific	366389	219	320	3.44835e-11	59.1723	pfam00961	LAGLIDADG_1	-	cl24136
CP006479_G-orf474	specific	197761	419	471	9.19166e-09	51.0294	smart00497	IENR1	-	cl11508
CP006479_G-orf474	specific	366389	98	185	7.43725e-05	41.4531	pfam00961	LAGLIDADG_1	-	cl24136
CP006480_G-cob-I2-orf271	superfamily	367365	50	234	7.56075e-27	102.261	cl03916	LAGLIDADG_2 superfamily	-	-
CP006480_G-cob-I3-orf348	specific	366389	99	198	3.06862e-20	84.2103	pfam00961	LAGLIDADG_1	-	cl24136
CP006480_G-cob-I3-orf348	superfamily	366389	236	330	0.00245351	36.8307	cl24136	LAGLIDADG_1 superfamily	-	-
CP006480_G-cob-I4-orf387	specific	366389	157	244	0.000209999	39.9123	pfam00961	LAGLIDADG_1	-	cl24136
CP006480_G-cob-I4-orf387	superfamily	224291	118	316	0.00605856	38.454	cl34242	Hop superfamily	N	-
CP006480_G-cox1-I1-orf777	specific	238828	254	520	3.27272e-89	279.856	cd01651	RT_G2_intron	-	cl02808
CP006480_G-cox1-I1-orf777	specific	279664	545	702	2.88849e-53	180.743	pfam01348	Intron_maturas2	-	cl03174
CP006480_G-cox1-I1-orf777	specific	238038	714	766	0.000995892	37.8364	cd00085	HNHc	N	cl00083
CP006480_G-cox1-I2-orf785	specific	238828	275	544	8.07867e-81	257.9	cd01651	RT_G2_intron	-	cl02808
CP006480_G-cox1-I2-orf785	specific	279664	569	712	7.03669e-52	176.891	pfam01348	Intron_maturas2	-	cl03174
CP006480_G-cox1-I3-orf335	specific	366389	33	124	6.16588e-14	66.8763	pfam00961	LAGLIDADG_1	-	cl24136
CP006480_G-cox1-I3-orf335	specific	366389	165	287	8.82033e-09	52.2387	pfam00961	LAGLIDADG_1	-	cl24136
CP006480_G-cox1-I4-orf316	superfamily	381916	1	315	1.8936e-47	167.472	cl00275	Heme_Cu_Oxidase_I superfamily	N	-
CP006480_G-orf152	specific	197761	99	151	1.91102e-08	47.9478	smart00497	IENR1	-	cl11508
CP006480_G-orf175	specific	366389	20	122	3.19732e-08	48.7719	pfam00961	LAGLIDADG_1	-	cl24136
CP006480_G-orf236	specific	367365	35	209	1.40472e-54	172.367	pfam03161	LAGLIDADG_2	-	cl03916
CP006480_G-orf474	specific	366389	91	185	1.41643e-09	54.9351	pfam00961	LAGLIDADG_1	-	cl24136
CP006480_G-orf474	specific	197761	419	471	1.19735e-08	51.0294	smart00497	IENR1	-	cl11508
CP006481_G-cob-I2-orf280	specific	367365	80	260	1.66815e-57	181.612	pfam03161	LAGLIDADG_2	-	cl03916
CP006481_G-cob-I3-orf348	specific	366389	99	198	8.7176e-21	85.7511	pfam00961	LAGLIDADG_1	-	cl24136
CP006481_G-cob-I3-orf348	superfamily	366389	236	330	0.00198056	37.2159	cl24136	LAGLIDADG_1 superfamily	-	-
CP006481_G-cob-I4-orf384	specific	366389	156	243	8.01529e-05	41.0679	pfam00961	LAGLIDADG_1	-	cl24136
CP006481_G-cox1-I1-orf777	specific	238828	254	520	3.13715e-89	279.856	cd01651	RT_G2_intron	-	cl02808
CP006481_G-cox1-I1-orf777	specific	279664	545	702	1.2352e-53	181.899	pfam01348	Intron_maturas2	-	cl03174
CP006481_G-cox1-I1-orf777	specific	238038	714	766	0.00097647	37.8364	cd00085	HNHc	N	cl00083
CP006481_G-cox1-I2-orf326	specific	366389	33	129	3.6699e-14	67.2615	pfam00961	LAGLIDADG_1	-	cl24136
CP006481_G-cox1-I2-orf326	specific	366389	165	287	5.62572e-09	52.6239	pfam00961	LAGLIDADG_1	-	cl24136
CP006481_G-cox1-I3-orf379	specific	366389	248	344	8.99986e-10	55.3203	pfam00961	LAGLIDADG_1	-	cl24136
CP006481_G-cox1-I3-orf379	specific	366389	131	197	0.000302711	39.5271	pfam00961	LAGLIDADG_1	C	cl24136
CP006481_G-cox1-I4-orf316	superfamily	381916	1	315	1.8936e-47	167.472	cl00275	Heme_Cu_Oxidase_I superfamily	N	-
CP006481_G-cox1-I5-orf346	specific	366389	219	320	2.2585e-11	59.5575	pfam00961	LAGLIDADG_1	-	cl24136
CP006481_G-cox1-I6-orf354	specific	366389	201	300	3.43653e-07	48.0015	pfam00961	LAGLIDADG_1	-	cl24136
CP006481_G-orf175	specific	366389	20	122	2.24659e-08	49.5423	pfam00961	LAGLIDADG_1	-	cl24136
CP006481_G-orf236	specific	367365	35	209	1.40472e-54	172.367	pfam03161	LAGLIDADG_2	-	cl03916
CP006481_G-orf391	specific	366389	91	185	1.58378e-10	57.6315	pfam00961	LAGLIDADG_1	-	cl24136
CP006482_G-cob-I1-orf120	superfamily	387588	64	120	3.09801e-06	42.2129	cl15257	GIY-YIG_SF superfamily	C	-
CP006482_G-cob-I3-orf280	specific	367365	80	260	2.31029e-57	181.227	pfam03161	LAGLIDADG_2	-	cl03916
CP006482_G-cob-I4-orf348	specific	366389	99	198	8.7176e-21	85.7511	pfam00961	LAGLIDADG_1	-	cl24136
CP006482_G-cob-I4-orf348	superfamily	366389	236	330	0.00198056	37.2159	cl24136	LAGLIDADG_1 superfamily	-	-
CP006482_G-cob-I5-orf384	specific	366389	156	243	8.01529e-05	41.0679	pfam00961	LAGLIDADG_1	-	cl24136
CP006482_G-cox1-I1-orf777	specific	238828	254	520	3.13715e-89	279.856	cd01651	RT_G2_intron	-	cl02808
CP006482_G-cox1-I1-orf777	specific	279664	545	702	1.2352e-53	181.899	pfam01348	Intron_maturas2	-	cl03174
CP006482_G-cox1-I1-orf777	specific	238038	714	766	0.00097647	37.8364	cd00085	HNHc	N	cl00083
CP006482_G-cox1-I2-orf326	specific	366389	33	129	3.6699e-14	67.2615	pfam00961	LAGLIDADG_1	-	cl24136
CP006482_G-cox1-I2-orf326	specific	366389	165	287	5.62572e-09	52.6239	pfam00961	LAGLIDADG_1	-	cl24136
CP006482_G-cox1-I3-orf379	specific	366389	248	344	8.99986e-10	55.3203	pfam00961	LAGLIDADG_1	-	cl24136
CP006482_G-cox1-I3-orf379	specific	366389	131	197	0.000302711	39.5271	pfam00961	LAGLIDADG_1	C	cl24136
CP006482_G-cox1-I4-orf316	superfamily	381916	1	315	1.8936e-47	167.472	cl00275	Heme_Cu_Oxidase_I superfamily	N	-
CP006482_G-cox1-I5-orf346	specific	366389	219	320	2.2585e-11	59.5575	pfam00961	LAGLIDADG_1	-	cl24136
CP006482_G-cox1-I6-orf354	specific	366389	201	300	3.43653e-07	48.0015	pfam00961	LAGLIDADG_1	-	cl24136
CP006482_G-orf175	specific	366389	20	122	2.24659e-08	49.5423	pfam00961	LAGLIDADG_1	-	cl24136
CP006482_G-orf236	specific	367365	35	209	1.40472e-54	172.367	pfam03161	LAGLIDADG_2	-	cl03916
CP006482_G-orf391	specific	366389	91	185	1.58378e-10	57.6315	pfam00961	LAGLIDADG_1	-	cl24136
CP006483_G-cob-I2-orf280	specific	367365	80	260	2.26068e-57	181.227	pfam03161	LAGLIDADG_2	-	cl03916
CP006483_G-cob-I3-orf348	specific	366389	99	198	3.32624e-21	86.9067	pfam00961	LAGLIDADG_1	-	cl24136
CP006483_G-cob-I3-orf348	superfamily	366389	236	330	0.000580855	38.7567	cl24136	LAGLIDADG_1 superfamily	-	-
CP006483_G-cob-I4-orf386	specific	366389	156	243	0.000112275	40.6827	pfam00961	LAGLIDADG_1	-	cl24136
CP006483_G-cob-I4-orf386	superfamily	224291	111	315	0.00960094	37.6836	cl34242	Hop superfamily	N	-
CP006483_G-cox1-I1-orf777	specific	238828	254	520	4.17406e-89	279.471	cd01651	RT_G2_intron	-	cl02808
CP006483_G-cox1-I1-orf777	specific	279664	545	702	1.77782e-53	181.129	pfam01348	Intron_maturas2	-	cl03174
CP006483_G-cox1-I1-orf777	specific	238038	714	766	0.000995892	37.8364	cd00085	HNHc	N	cl00083
CP006483_G-cox1-I2-orf326	specific	366389	33	129	3.6699e-14	67.2615	pfam00961	LAGLIDADG_1	-	cl24136
CP006483_G-cox1-I2-orf326	specific	366389	165	287	5.62572e-09	52.6239	pfam00961	LAGLIDADG_1	-	cl24136
CP006483_G-cox1-I3-orf316	superfamily	381916	1	315	1.8936e-47	167.472	cl00275	Heme_Cu_Oxidase_I superfamily	N	-
CP006483_G-cox1-I4-orf354	specific	366389	201	300	3.43653e-07	48.0015	pfam00961	LAGLIDADG_1	-	cl24136
CP006483_G-orf152	specific	197761	99	151	1.91102e-08	47.9478	smart00497	IENR1	-	cl11508
CP006483_G-orf175	specific	366389	20	122	3.19732e-08	48.7719	pfam00961	LAGLIDADG_1	-	cl24136
CP006483_G-orf236	specific	367365	35	209	1.40472e-54	172.367	pfam03161	LAGLIDADG_2	-	cl03916
CP006483_G-orf391	specific	366389	91	185	2.22863e-10	56.8611	pfam00961	LAGLIDADG_1	-	cl24136
CP006484_G-cob-I2-orf280	specific	367365	80	260	1.66815e-57	181.612	pfam03161	LAGLIDADG_2	-	cl03916
CP006484_G-cob-I3-orf348	specific	366389	99	198	8.7176e-21	85.7511	pfam00961	LAGLIDADG_1	-	cl24136
CP006484_G-cob-I3-orf348	superfamily	366389	236	330	0.00198056	37.2159	cl24136	LAGLIDADG_1 superfamily	-	-
CP006484_G-cob-I4-orf384	specific	366389	156	243	8.01529e-05	41.0679	pfam00961	LAGLIDADG_1	-	cl24136
CP006484_G-cox1-I1-orf777	specific	238828	254	520	4.44752e-89	279.471	cd01651	RT_G2_intron	-	cl02808
CP006484_G-cox1-I1-orf777	specific	279664	545	702	1.81414e-53	181.129	pfam01348	Intron_maturas2	-	cl03174
CP006484_G-cox1-I1-orf777	specific	238038	714	766	0.000986133	37.8364	cd00085	HNHc	N	cl00083
CP006484_G-cox1-I2-orf335	specific	366389	33	124	6.16588e-14	66.8763	pfam00961	LAGLIDADG_1	-	cl24136
CP006484_G-cox1-I2-orf335	specific	366389	165	287	8.82033e-09	52.2387	pfam00961	LAGLIDADG_1	-	cl24136
CP006484_G-cox1-I3-orf316	superfamily	381916	1	315	1.8936e-47	167.472	cl00275	Heme_Cu_Oxidase_I superfamily	N	-
CP006484_G-cox1-I4-orf299	specific	367365	98	275	3.13513e-66	204.339	pfam03161	LAGLIDADG_2	-	cl03916
CP006484_G-cox1-I5-orf367	specific	366389	201	300	7.68756e-08	49.5423	pfam00961	LAGLIDADG_1	-	cl24136
CP006484_G-orf175	specific	366389	20	122	2.24659e-08	49.5423	pfam00961	LAGLIDADG_1	-	cl24136
CP006484_G-orf236	specific	367365	35	209	1.40472e-54	172.367	pfam03161	LAGLIDADG_2	-	cl03916
CP006484_G-orf473	specific	366389	98	191	4.02372e-10	56.4759	pfam00961	LAGLIDADG_1	-	cl24136
CP006484_G-orf473	specific	197761	418	470	2.048e-07	47.5626	smart00497	IENR1	-	cl11508
CP006484_G-orf493	specific	366389	107	197	9.00466e-10	55.7055	pfam00961	LAGLIDADG_1	-	cl24136
CP006484_G-orf493	specific	197761	440	492	5.33554e-06	43.3254	smart00497	IENR1	-	cl11508
CP006484_G-orf494	specific	366389	108	198	8.51272e-10	55.7055	pfam00961	LAGLIDADG_1	-	cl24136
CP006484_G-orf494	specific	197761	441	493	5.04069e-06	43.3254	smart00497	IENR1	-	cl11508
CP006485_G-cob-I2-orf280	specific	367365	80	260	2.31029e-57	181.227	pfam03161	LAGLIDADG_2	-	cl03916
CP006485_G-cob-I3-orf348	specific	366389	99	198	8.7176e-21	85.7511	pfam00961	LAGLIDADG_1	-	cl24136
CP006485_G-cob-I3-orf348	superfamily	366389	236	330	0.00198056	37.2159	cl24136	LAGLIDADG_1 superfamily	-	-
CP006485_G-cob-I4-orf386	specific	366389	156	243	0.000112275	40.6827	pfam00961	LAGLIDADG_1	-	cl24136
CP006485_G-cob-I4-orf386	superfamily	224291	111	315	0.00960094	37.6836	cl34242	Hop superfamily	N	-
CP006485_G-cox1-I1-orf777	specific	238828	254	520	3.13715e-89	279.856	cd01651	RT_G2_intron	-	cl02808
CP006485_G-cox1-I1-orf777	specific	279664	545	702	1.2352e-53	181.899	pfam01348	Intron_maturas2	-	cl03174
CP006485_G-cox1-I1-orf777	specific	238038	714	766	0.00097647	37.8364	cd00085	HNHc	N	cl00083
CP006485_G-cox1-I2-orf326	specific	366389	33	129	3.6699e-14	67.2615	pfam00961	LAGLIDADG_1	-	cl24136
CP006485_G-cox1-I2-orf326	specific	366389	165	287	5.62572e-09	52.6239	pfam00961	LAGLIDADG_1	-	cl24136
CP006485_G-cox1-I3-orf316	superfamily	381916	1	315	1.8936e-47	167.472	cl00275	Heme_Cu_Oxidase_I superfamily	N	-
CP006485_G-cox1-I4-orf346	specific	366389	219	320	2.2585e-11	59.5575	pfam00961	LAGLIDADG_1	-	cl24136
CP006485_G-cox1-I5-orf219	superfamily	366389	27	120	0.00244788	36.0603	cl24136	LAGLIDADG_1 superfamily	-	-
CP006485_G-orf175	specific	366389	20	122	5.25919e-08	48.3867	pfam00961	LAGLIDADG_1	-	cl24136
CP006485_G-orf236	specific	367365	35	209	1.40472e-54	172.367	pfam03161	LAGLIDADG_2	-	cl03916
CP006485_G-orf473	specific	366389	98	191	4.02372e-10	56.4759	pfam00961	LAGLIDADG_1	-	cl24136
CP006485_G-orf473	specific	197761	418	470	2.048e-07	47.5626	smart00497	IENR1	-	cl11508
CP006486_G-cob-I2-orf271	superfamily	367365	50	234	7.56075e-27	102.261	cl03916	LAGLIDADG_2 superfamily	-	-
CP006486_G-cob-I3-orf348	specific	366389	99	198	2.91094e-21	86.9067	pfam00961	LAGLIDADG_1	-	cl24136
CP006486_G-cob-I3-orf348	specific	366389	236	330	4.35572e-05	41.8383	pfam00961	LAGLIDADG_1	-	cl24136
CP006486_G-cob-I4-orf385	specific	366389	157	244	0.000137345	40.6827	pfam00961	LAGLIDADG_1	-	cl24136
CP006486_G-cox1-I1-orf777	specific	238828	254	520	3.27272e-89	279.856	cd01651	RT_G2_intron	-	cl02808
CP006486_G-cox1-I1-orf777	specific	279664	545	702	2.88849e-53	180.743	pfam01348	Intron_maturas2	-	cl03174
CP006486_G-cox1-I1-orf777	specific	238038	714	766	0.000995892	37.8364	cd00085	HNHc	N	cl00083
CP006486_G-cox1-I2-orf335	specific	366389	33	124	6.16588e-14	66.8763	pfam00961	LAGLIDADG_1	-	cl24136
CP006486_G-cox1-I2-orf335	specific	366389	165	287	8.82033e-09	52.2387	pfam00961	LAGLIDADG_1	-	cl24136
CP006486_G-cox1-I3-orf316	superfamily	381916	1	315	1.8936e-47	167.472	cl00275	Heme_Cu_Oxidase_I superfamily	N	-
CP006486_G-cox1-I4-orf354	specific	366389	201	300	2.49115e-07	48.3867	pfam00961	LAGLIDADG_1	-	cl24136
CP006486_G-orf175	specific	366389	20	122	3.19732e-08	48.7719	pfam00961	LAGLIDADG_1	-	cl24136
CP006486_G-orf190	specific	366389	85	172	3.72025e-10	54.5499	pfam00961	LAGLIDADG_1	-	cl24136
CP006486_G-orf236	specific	367365	35	209	1.40472e-54	172.367	pfam03161	LAGLIDADG_2	-	cl03916
CP006487_G-cob-I1-orf384	specific	366389	156	243	0.000102247	41.0679	pfam00961	LAGLIDADG_1	-	cl24136
CP006487_G-cox1-I1-orf777	specific	238828	254	520	3.67653e-89	279.856	cd01651	RT_G2_intron	-	cl02808
CP006487_G-cox1-I1-orf777	specific	279664	545	702	1.45222e-53	181.514	pfam01348	Intron_maturas2	-	cl03174
CP006487_G-cox1-I1-orf777	specific	238038	714	766	0.000986133	37.8364	cd00085	HNHc	N	cl00083
CP006487_G-cox1-I2-orf785	specific	238828	275	544	8.07867e-81	257.9	cd01651	RT_G2_intron	-	cl02808
CP006487_G-cox1-I2-orf785	specific	279664	569	712	7.03669e-52	176.891	pfam01348	Intron_maturas2	-	cl03174
CP006487_G-cox1-I3-orf335	specific	366389	33	124	6.16588e-14	66.8763	pfam00961	LAGLIDADG_1	-	cl24136
CP006487_G-cox1-I3-orf335	specific	366389	165	287	8.82033e-09	52.2387	pfam00961	LAGLIDADG_1	-	cl24136
CP006487_G-cox1-I4-orf316	superfamily	381916	1	315	1.8936e-47	167.472	cl00275	Heme_Cu_Oxidase_I superfamily	N	-
CP006487_G-cox1-I5-orf346	specific	366389	219	320	2.2585e-11	59.5575	pfam00961	LAGLIDADG_1	-	cl24136
CP006487_G-orf236	specific	367365	35	209	1.40472e-54	172.367	pfam03161	LAGLIDADG_2	-	cl03916
CP006487_G-orf319	specific	366389	164	266	1.8031e-05	42.6087	pfam00961	LAGLIDADG_1	-	cl24136
CP006487_G-orf473	specific	366389	98	191	5.03377e-10	56.4759	pfam00961	LAGLIDADG_1	-	cl24136
CP006487_G-orf473	specific	197761	418	470	2.08856e-07	47.1774	smart00497	IENR1	-	cl11508
CP006488_G-cob-I2-orf280	specific	367365	80	260	2.23627e-57	181.227	pfam03161	LAGLIDADG_2	-	cl03916
CP006488_G-cob-I3-orf348	specific	366389	99	198	1.67228e-21	87.6771	pfam00961	LAGLIDADG_1	-	cl24136
CP006488_G-cob-I3-orf348	specific	366389	236	330	5.66594e-05	41.4531	pfam00961	LAGLIDADG_1	-	cl24136
CP006488_G-cob-I4-orf386	superfamily	366389	156	243	0.000582013	38.7567	cl24136	LAGLIDADG_1 superfamily	-	-
CP006488_G-cox1-I1-orf777	specific	238828	254	520	1.11245e-89	281.012	cd01651	RT_G2_intron	-	cl02808
CP006488_G-cox1-I1-orf777	specific	279664	545	702	1.43761e-53	181.514	pfam01348	Intron_maturas2	-	cl03174
CP006488_G-cox1-I1-orf777	specific	238038	714	766	0.00097647	37.8364	cd00085	HNHc	N	cl00083
CP006488_G-cox1-I2-orf483	specific	238828	1	242	1.0912e-65	210.905	cd01651	RT_G2_intron	-	cl02808
CP006488_G-cox1-I2-orf483	specific	279664	267	410	6.32518e-52	172.269	pfam01348	Intron_maturas2	-	cl03174
CP006488_G-cox1-I4-orf316	superfamily	381916	1	315	1.8936e-47	167.472	cl00275	Heme_Cu_Oxidase_I superfamily	N	-
CP006488_G-cox1-I5-orf299	specific	367365	98	275	3.13513e-66	204.339	pfam03161	LAGLIDADG_2	-	cl03916
CP006488_G-cox1-I6-orf219	superfamily	366389	27	120	0.00224099	36.0603	cl24136	LAGLIDADG_1 superfamily	-	-
CP006488_G-orf474	specific	197761	419	471	1.11769e-07	47.9478	smart00497	IENR1	-	cl11508
CP006488_G-orf474	specific	366389	98	185	7.29381e-05	41.4531	pfam00961	LAGLIDADG_1	-	cl24136
CP006490_G-cob-I2-orf280	specific	367365	80	260	1.66815e-57	181.612	pfam03161	LAGLIDADG_2	-	cl03916
CP006490_G-cob-I3-orf348	specific	366389	99	198	8.7176e-21	85.7511	pfam00961	LAGLIDADG_1	-	cl24136
CP006490_G-cob-I3-orf348	superfamily	366389	236	330	0.00198056	37.2159	cl24136	LAGLIDADG_1 superfamily	-	-
CP006490_G-cob-I4-orf384	specific	366389	156	243	8.01529e-05	41.0679	pfam00961	LAGLIDADG_1	-	cl24136
CP006490_G-cox1-I1-orf777	specific	238828	254	520	3.13715e-89	279.856	cd01651	RT_G2_intron	-	cl02808
CP006490_G-cox1-I1-orf777	specific	279664	545	702	1.2352e-53	181.899	pfam01348	Intron_maturas2	-	cl03174
CP006490_G-cox1-I1-orf777	specific	238038	714	766	0.00097647	37.8364	cd00085	HNHc	N	cl00083
CP006490_G-cox1-I2-orf326	specific	366389	33	129	3.6699e-14	67.2615	pfam00961	LAGLIDADG_1	-	cl24136
CP006490_G-cox1-I2-orf326	specific	366389	165	287	5.62572e-09	52.6239	pfam00961	LAGLIDADG_1	-	cl24136
CP006490_G-cox1-I3-orf379	specific	366389	248	344	8.99986e-10	55.3203	pfam00961	LAGLIDADG_1	-	cl24136
CP006490_G-cox1-I3-orf379	specific	366389	131	197	0.000302711	39.5271	pfam00961	LAGLIDADG_1	C	cl24136
CP006490_G-cox1-I4-orf316	superfamily	381916	1	315	1.8936e-47	167.472	cl00275	Heme_Cu_Oxidase_I superfamily	N	-
CP006490_G-cox1-I5-orf346	specific	366389	219	320	2.2585e-11	59.5575	pfam00961	LAGLIDADG_1	-	cl24136
CP006490_G-cox1-I6-orf354	specific	366389	201	300	3.43653e-07	48.0015	pfam00961	LAGLIDADG_1	-	cl24136
CP006490_G-orf175	specific	366389	20	122	2.24659e-08	49.5423	pfam00961	LAGLIDADG_1	-	cl24136
CP006490_G-orf236	specific	367365	35	209	1.40472e-54	172.367	pfam03161	LAGLIDADG_2	-	cl03916
CP006490_G-orf391	specific	366389	91	185	1.58378e-10	57.6315	pfam00961	LAGLIDADG_1	-	cl24136
CP006491_G-cob-I2-orf280	specific	367365	80	260	1.66815e-57	181.612	pfam03161	LAGLIDADG_2	-	cl03916
CP006491_G-cob-I3-orf348	specific	366389	99	198	4.91122e-21	86.1363	pfam00961	LAGLIDADG_1	-	cl24136
CP006491_G-cob-I3-orf348	superfamily	366389	236	330	0.00153771	37.2159	cl24136	LAGLIDADG_1 superfamily	-	-
CP006491_G-cob-I4-orf385	specific	366389	157	244	0.000102551	41.0679	pfam00961	LAGLIDADG_1	-	cl24136
CP006491_G-cox1-I1-orf777	specific	238828	254	520	4.17406e-89	279.471	cd01651	RT_G2_intron	-	cl02808
CP006491_G-cox1-I1-orf777	specific	279664	545	702	1.77782e-53	181.129	pfam01348	Intron_maturas2	-	cl03174
CP006491_G-cox1-I1-orf777	specific	238038	714	766	0.000995892	37.8364	cd00085	HNHc	N	cl00083
CP006491_G-cox1-I2-orf335	specific	366389	33	124	6.16588e-14	66.8763	pfam00961	LAGLIDADG_1	-	cl24136
CP006491_G-cox1-I2-orf335	specific	366389	165	287	8.82033e-09	52.2387	pfam00961	LAGLIDADG_1	-	cl24136
CP006491_G-cox1-I3-orf316	superfamily	381916	1	315	1.8936e-47	167.472	cl00275	Heme_Cu_Oxidase_I superfamily	N	-
CP006491_G-cox1-I4-orf346	specific	366389	219	320	2.2585e-11	59.5575	pfam00961	LAGLIDADG_1	-	cl24136
CP006491_G-cox1-I5-orf354	specific	366389	201	300	3.43653e-07	48.0015	pfam00961	LAGLIDADG_1	-	cl24136
CP006491_G-orf175	specific	366389	20	122	2.24659e-08	49.5423	pfam00961	LAGLIDADG_1	-	cl24136
CP006491_G-orf236	specific	367365	35	209	1.40472e-54	172.367	pfam03161	LAGLIDADG_2	-	cl03916
CP006491_G-orf473	specific	366389	98	191	5.03377e-10	56.4759	pfam00961	LAGLIDADG_1	-	cl24136
CP006491_G-orf473	specific	197761	418	470	2.08856e-07	47.1774	smart00497	IENR1	-	cl11508
CP006493_G-cob-I2-orf280	specific	367365	80	260	1.66815e-57	181.612	pfam03161	LAGLIDADG_2	-	cl03916
CP006493_G-cob-I3-orf348	specific	366389	99	198	4.91122e-21	86.1363	pfam00961	LAGLIDADG_1	-	cl24136
CP006493_G-cob-I3-orf348	superfamily	366389	236	330	0.00153771	37.2159	cl24136	LAGLIDADG_1 superfamily	-	-
CP006493_G-cob-I4-orf387	specific	366389	157	244	0.000166236	40.2975	pfam00961	LAGLIDADG_1	-	cl24136
CP006493_G-cox1-I1-orf335	specific	366389	33	124	6.16588e-14	66.8763	pfam00961	LAGLIDADG_1	-	cl24136
CP006493_G-cox1-I1-orf335	specific	366389	165	287	8.82033e-09	52.2387	pfam00961	LAGLIDADG_1	-	cl24136
CP006493_G-cox1-I2-orf316	superfamily	381916	1	315	1.8936e-47	167.472	cl00275	Heme_Cu_Oxidase_I superfamily	N	-
CP006493_G-cox1-I3-orf346	specific	366389	219	320	2.2585e-11	59.5575	pfam00961	LAGLIDADG_1	-	cl24136
CP006493_G-cox1-I4-orf365	specific	366389	212	311	8.17728e-08	49.5423	pfam00961	LAGLIDADG_1	-	cl24136
CP006493_G-orf175	specific	366389	20	122	2.24659e-08	49.5423	pfam00961	LAGLIDADG_1	-	cl24136
CP006493_G-orf236	specific	367365	35	209	1.40472e-54	172.367	pfam03161	LAGLIDADG_2	-	cl03916
CP006493_G-orf474	specific	366389	99	192	5.14486e-10	56.0907	pfam00961	LAGLIDADG_1	-	cl24136
CP006493_G-orf474	specific	197761	419	471	7.55209e-08	48.7182	smart00497	IENR1	-	cl11508
CP006494_G-cob-I1-orf120	superfamily	387588	64	120	3.09801e-06	42.2129	cl15257	GIY-YIG_SF superfamily	C	-
CP006494_G-cob-I3-orf280	specific	367365	80	260	2.31029e-57	181.227	pfam03161	LAGLIDADG_2	-	cl03916
CP006494_G-cob-I4-orf348	specific	366389	99	198	8.7176e-21	85.7511	pfam00961	LAGLIDADG_1	-	cl24136
CP006494_G-cob-I4-orf348	superfamily	366389	236	330	0.00198056	37.2159	cl24136	LAGLIDADG_1 superfamily	-	-
CP006494_G-cob-I5-orf384	specific	366389	156	243	8.01529e-05	41.0679	pfam00961	LAGLIDADG_1	-	cl24136
CP006494_G-cox1-I1-orf777	specific	238828	254	520	3.13715e-89	279.856	cd01651	RT_G2_intron	-	cl02808
CP006494_G-cox1-I1-orf777	specific	279664	545	702	1.2352e-53	181.899	pfam01348	Intron_maturas2	-	cl03174
CP006494_G-cox1-I1-orf777	specific	238038	714	766	0.00097647	37.8364	cd00085	HNHc	N	cl00083
CP006494_G-cox1-I2-orf326	specific	366389	33	129	3.6699e-14	67.2615	pfam00961	LAGLIDADG_1	-	cl24136
CP006494_G-cox1-I2-orf326	specific	366389	165	287	5.62572e-09	52.6239	pfam00961	LAGLIDADG_1	-	cl24136
CP006494_G-cox1-I3-orf379	specific	366389	248	344	8.99986e-10	55.3203	pfam00961	LAGLIDADG_1	-	cl24136
CP006494_G-cox1-I3-orf379	specific	366389	131	197	0.000302711	39.5271	pfam00961	LAGLIDADG_1	C	cl24136
CP006494_G-cox1-I4-orf316	superfamily	381916	1	315	1.8936e-47	167.472	cl00275	Heme_Cu_Oxidase_I superfamily	N	-
CP006494_G-cox1-I5-orf346	specific	366389	219	320	2.2585e-11	59.5575	pfam00961	LAGLIDADG_1	-	cl24136
CP006494_G-cox1-I6-orf354	specific	366389	201	300	3.43653e-07	48.0015	pfam00961	LAGLIDADG_1	-	cl24136
CP006494_G-orf175	specific	366389	20	122	2.24659e-08	49.5423	pfam00961	LAGLIDADG_1	-	cl24136
CP006494_G-orf236	specific	367365	35	209	1.40472e-54	172.367	pfam03161	LAGLIDADG_2	-	cl03916
CP006494_G-orf391	specific	366389	91	185	1.58378e-10	57.6315	pfam00961	LAGLIDADG_1	-	cl24136
CP006495_G-cob-I1-orf120	superfamily	387588	64	120	3.09801e-06	42.2129	cl15257	GIY-YIG_SF superfamily	C	-
CP006495_G-cob-I3-orf280	specific	367365	80	260	2.31029e-57	181.227	pfam03161	LAGLIDADG_2	-	cl03916
CP006495_G-cob-I4-orf348	specific	366389	99	198	8.7176e-21	85.7511	pfam00961	LAGLIDADG_1	-	cl24136
CP006495_G-cob-I4-orf348	superfamily	366389	236	330	0.00198056	37.2159	cl24136	LAGLIDADG_1 superfamily	-	-
CP006495_G-cob-I5-orf384	specific	366389	156	243	8.01529e-05	41.0679	pfam00961	LAGLIDADG_1	-	cl24136
CP006495_G-cox1-I1-orf777	specific	238828	254	520	3.13715e-89	279.856	cd01651	RT_G2_intron	-	cl02808
CP006495_G-cox1-I1-orf777	specific	279664	545	702	1.2352e-53	181.899	pfam01348	Intron_maturas2	-	cl03174
CP006495_G-cox1-I1-orf777	specific	238038	714	766	0.00097647	37.8364	cd00085	HNHc	N	cl00083
CP006495_G-cox1-I2-orf326	specific	366389	33	129	3.6699e-14	67.2615	pfam00961	LAGLIDADG_1	-	cl24136
CP006495_G-cox1-I2-orf326	specific	366389	165	287	5.62572e-09	52.6239	pfam00961	LAGLIDADG_1	-	cl24136
CP006495_G-cox1-I3-orf379	specific	366389	248	344	8.99986e-10	55.3203	pfam00961	LAGLIDADG_1	-	cl24136
CP006495_G-cox1-I3-orf379	specific	366389	131	197	0.000302711	39.5271	pfam00961	LAGLIDADG_1	C	cl24136
CP006495_G-cox1-I4-orf316	superfamily	381916	1	315	1.8936e-47	167.472	cl00275	Heme_Cu_Oxidase_I superfamily	N	-
CP006495_G-cox1-I5-orf346	specific	366389	219	320	2.2585e-11	59.5575	pfam00961	LAGLIDADG_1	-	cl24136
CP006495_G-cox1-I6-orf372	specific	366389	219	318	5.81468e-07	47.2311	pfam00961	LAGLIDADG_1	-	cl24136
CP006495_G-orf175	specific	366389	20	122	2.24659e-08	49.5423	pfam00961	LAGLIDADG_1	-	cl24136
CP006495_G-orf236	specific	367365	35	209	1.40472e-54	172.367	pfam03161	LAGLIDADG_2	-	cl03916
CP006495_G-orf391	specific	366389	91	185	1.58378e-10	57.6315	pfam00961	LAGLIDADG_1	-	cl24136
CP006496_G-cob-I2-orf280	specific	367365	80	260	2.31029e-57	181.227	pfam03161	LAGLIDADG_2	-	cl03916
CP006496_G-cob-I3-orf348	specific	366389	99	198	4.91122e-21	86.1363	pfam00961	LAGLIDADG_1	-	cl24136
CP006496_G-cob-I3-orf348	superfamily	366389	236	330	0.00153771	37.2159	cl24136	LAGLIDADG_1 superfamily	-	-
CP006496_G-cob-I4-orf387	specific	366389	157	244	0.000166236	40.2975	pfam00961	LAGLIDADG_1	-	cl24136
CP006496_G-cox1-I1-orf335	specific	366389	33	124	6.16588e-14	66.8763	pfam00961	LAGLIDADG_1	-	cl24136
CP006496_G-cox1-I1-orf335	specific	366389	165	287	8.82033e-09	52.2387	pfam00961	LAGLIDADG_1	-	cl24136
CP006496_G-cox1-I2-orf316	superfamily	381916	1	315	1.8936e-47	167.472	cl00275	Heme_Cu_Oxidase_I superfamily	N	-
CP006496_G-cox1-I3-orf346	specific	366389	219	320	3.44835e-11	59.1723	pfam00961	LAGLIDADG_1	-	cl24136
CP006496_G-orf152	specific	197761	99	151	1.91102e-08	47.9478	smart00497	IENR1	-	cl11508
CP006496_G-orf175	specific	366389	20	122	2.24659e-08	49.5423	pfam00961	LAGLIDADG_1	-	cl24136
CP006496_G-orf236	specific	367365	35	209	1.40472e-54	172.367	pfam03161	LAGLIDADG_2	-	cl03916
CP006496_G-orf458	specific	366389	91	185	3.19436e-10	56.8611	pfam00961	LAGLIDADG_1	-	cl24136
CP006496_G-orf458	specific	284793	420	448	0.00630261	34.4104	pfam07453	NUMOD1	C	cl11508
CP006497_G-cob-I2-orf271	superfamily	367365	50	234	7.56075e-27	102.261	cl03916	LAGLIDADG_2 superfamily	-	-
CP006497_G-cob-I3-orf348	specific	366389	99	198	2.91094e-21	86.9067	pfam00961	LAGLIDADG_1	-	cl24136
CP006497_G-cob-I3-orf348	specific	366389	236	330	4.35572e-05	41.8383	pfam00961	LAGLIDADG_1	-	cl24136
CP006497_G-cob-I4-orf385	specific	366389	157	244	0.000137345	40.6827	pfam00961	LAGLIDADG_1	-	cl24136
CP006497_G-cob-I4-orf385	superfamily	224291	118	314	0.00716254	38.0688	cl34242	Hop superfamily	N	-
CP006497_G-cox1-I1-orf777	specific	238828	254	520	3.27272e-89	279.856	cd01651	RT_G2_intron	-	cl02808
CP006497_G-cox1-I1-orf777	specific	279664	545	702	2.88849e-53	180.743	pfam01348	Intron_maturas2	-	cl03174
CP006497_G-cox1-I1-orf777	specific	238038	714	766	0.000995892	37.8364	cd00085	HNHc	N	cl00083
CP006497_G-cox1-I2-orf785	specific	238828	275	544	9.4562e-81	257.9	cd01651	RT_G2_intron	-	cl02808
CP006497_G-cox1-I2-orf785	specific	279664	569	712	7.32577e-52	176.891	pfam01348	Intron_maturas2	-	cl03174
CP006497_G-cox1-I3-orf312	specific	366389	19	115	3.6e-14	67.2615	pfam00961	LAGLIDADG_1	-	cl24136
CP006497_G-cox1-I3-orf312	specific	366389	151	273	5.98352e-09	52.6239	pfam00961	LAGLIDADG_1	-	cl24136
CP006497_G-cox1-I4-orf379	specific	366389	248	344	8.99986e-10	55.3203	pfam00961	LAGLIDADG_1	-	cl24136
CP006497_G-cox1-I4-orf379	specific	366389	131	197	0.000302711	39.5271	pfam00961	LAGLIDADG_1	C	cl24136
CP006497_G-cox1-I5-orf316	superfamily	381916	1	315	1.8936e-47	167.472	cl00275	Heme_Cu_Oxidase_I superfamily	N	-
CP006497_G-cox1-I6-orf299	specific	367365	98	275	3.13513e-66	204.339	pfam03161	LAGLIDADG_2	-	cl03916
CP006497_G-cox1-I7-orf262	superfamily	366389	92	174	0.00400483	35.6751	cl24136	LAGLIDADG_1 superfamily	-	-
CP006497_G-orf152	specific	197761	99	151	1.91102e-08	47.9478	smart00497	IENR1	-	cl11508
CP006497_G-orf175	specific	366389	20	122	3.19732e-08	48.7719	pfam00961	LAGLIDADG_1	-	cl24136
CP006497_G-orf236	specific	367365	35	209	1.40472e-54	172.367	pfam03161	LAGLIDADG_2	-	cl03916
CP006497_G-orf473	specific	366389	98	191	4.88885e-10	56.4759	pfam00961	LAGLIDADG_1	-	cl24136
CP006497_G-orf473	specific	197761	418	470	2.10913e-07	47.1774	smart00497	IENR1	-	cl11508
CP006498_G-cob-I2-orf271	superfamily	367365	50	234	7.56075e-27	102.261	cl03916	LAGLIDADG_2 superfamily	-	-
CP006498_G-cob-I3-orf348	specific	366389	99	198	3.06862e-20	84.2103	pfam00961	LAGLIDADG_1	-	cl24136
CP006498_G-cob-I3-orf348	superfamily	366389	236	330	0.00245351	36.8307	cl24136	LAGLIDADG_1 superfamily	-	-
CP006498_G-cob-I4-orf387	specific	366389	157	244	0.000209999	39.9123	pfam00961	LAGLIDADG_1	-	cl24136
CP006498_G-cob-I4-orf387	superfamily	224291	118	316	0.00605856	38.454	cl34242	Hop superfamily	N	-
CP006498_G-cox1-I1-orf785	specific	238828	275	544	8.07867e-81	257.9	cd01651	RT_G2_intron	-	cl02808
CP006498_G-cox1-I1-orf785	specific	279664	569	712	7.03669e-52	176.891	pfam01348	Intron_maturas2	-	cl03174
CP006498_G-cox1-I3-orf354	specific	366389	201	300	2.49115e-07	48.3867	pfam00961	LAGLIDADG_1	-	cl24136
CP006504_G-cob-I2-orf271	superfamily	367365	50	234	7.56075e-27	102.261	cl03916	LAGLIDADG_2 superfamily	-	-
CP006504_G-cob-I3-orf348	specific	366389	99	198	3.06862e-20	84.2103	pfam00961	LAGLIDADG_1	-	cl24136
CP006504_G-cob-I3-orf348	superfamily	366389	236	330	0.00245351	36.8307	cl24136	LAGLIDADG_1 superfamily	-	-
CP006504_G-cob-I4-orf387	specific	366389	157	244	0.000209999	39.9123	pfam00961	LAGLIDADG_1	-	cl24136
CP006504_G-cob-I4-orf387	superfamily	224291	118	316	0.00605856	38.454	cl34242	Hop superfamily	N	-
CP006504_G-cox1-I1-orf785	specific	238828	275	544	8.07867e-81	257.9	cd01651	RT_G2_intron	-	cl02808
CP006504_G-cox1-I1-orf785	specific	279664	569	712	7.03669e-52	176.891	pfam01348	Intron_maturas2	-	cl03174
CP006504_G-cox1-I3-orf354	specific	366389	201	300	2.49115e-07	48.3867	pfam00961	LAGLIDADG_1	-	cl24136
CP006508_G-cob-I2-orf280	specific	367365	80	260	2.31029e-57	181.227	pfam03161	LAGLIDADG_2	-	cl03916
CP006508_G-cob-I3-orf348	specific	366389	99	198	8.7176e-21	85.7511	pfam00961	LAGLIDADG_1	-	cl24136
CP006508_G-cob-I3-orf348	superfamily	366389	236	330	0.00198056	37.2159	cl24136	LAGLIDADG_1 superfamily	-	-
CP006508_G-cob-I4-orf386	specific	366389	156	243	0.000112275	40.6827	pfam00961	LAGLIDADG_1	-	cl24136
CP006508_G-cob-I4-orf386	superfamily	224291	111	315	0.00960094	37.6836	cl34242	Hop superfamily	N	-
CP006508_G-cox1-I1-orf777	specific	238828	254	520	4.44752e-89	279.471	cd01651	RT_G2_intron	-	cl02808
CP006508_G-cox1-I1-orf777	specific	279664	545	702	1.81414e-53	181.129	pfam01348	Intron_maturas2	-	cl03174
CP006508_G-cox1-I1-orf777	specific	238038	714	766	0.000986133	37.8364	cd00085	HNHc	N	cl00083
CP006508_G-cox1-I2-orf785	specific	238828	275	544	1.13033e-80	257.515	cd01651	RT_G2_intron	-	cl02808
CP006508_G-cox1-I2-orf785	specific	279664	569	712	1.02113e-51	176.506	pfam01348	Intron_maturas2	-	cl03174
CP006508_G-cox1-I3-orf335	specific	366389	33	124	6.16588e-14	66.8763	pfam00961	LAGLIDADG_1	-	cl24136
CP006508_G-cox1-I3-orf335	specific	366389	165	287	8.82033e-09	52.2387	pfam00961	LAGLIDADG_1	-	cl24136
CP006508_G-cox1-I4-orf316	superfamily	381916	1	315	1.8936e-47	167.472	cl00275	Heme_Cu_Oxidase_I superfamily	N	-
CP006508_G-cox1-I5-orf346	specific	366389	219	320	3.44835e-11	59.1723	pfam00961	LAGLIDADG_1	-	cl24136
CP006508_G-cox1-I6-orf262	superfamily	366389	92	174	0.00400483	35.6751	cl24136	LAGLIDADG_1 superfamily	-	-
CP006508_G-orf152	specific	197761	99	151	1.91102e-08	47.9478	smart00497	IENR1	-	cl11508
CP006508_G-orf175	specific	366389	20	122	5.25919e-08	48.3867	pfam00961	LAGLIDADG_1	-	cl24136
CP006508_G-orf236	specific	367365	35	209	1.40472e-54	172.367	pfam03161	LAGLIDADG_2	-	cl03916
CP006508_G-orf391	specific	366389	91	185	2.22863e-10	56.8611	pfam00961	LAGLIDADG_1	-	cl24136
CP006509_G-cob-I2-orf271	superfamily	367365	50	234	7.56075e-27	102.261	cl03916	LAGLIDADG_2 superfamily	-	-
CP006509_G-cob-I3-orf348	specific	366389	99	198	3.06862e-20	84.2103	pfam00961	LAGLIDADG_1	-	cl24136
CP006509_G-cob-I3-orf348	superfamily	366389	236	330	0.00245351	36.8307	cl24136	LAGLIDADG_1 superfamily	-	-
CP006509_G-cob-I4-orf387	specific	366389	157	244	0.000209999	39.9123	pfam00961	LAGLIDADG_1	-	cl24136
CP006509_G-cob-I4-orf387	superfamily	224291	118	316	0.00605856	38.454	cl34242	Hop superfamily	N	-
CP006509_G-cox1-I1-orf326	specific	366389	33	129	3.6699e-14	67.2615	pfam00961	LAGLIDADG_1	-	cl24136
CP006509_G-cox1-I1-orf326	specific	366389	165	287	5.62572e-09	52.6239	pfam00961	LAGLIDADG_1	-	cl24136
CP006509_G-cox1-I2-orf360	specific	366389	248	344	1.24554e-09	54.9351	pfam00961	LAGLIDADG_1	-	cl24136
CP006509_G-cox1-I2-orf360	superfamily	366389	131	197	0.00233719	36.8307	cl24136	LAGLIDADG_1 superfamily	C	-
CP006509_G-cox1-I3-orf346	specific	366389	219	320	3.44835e-11	59.1723	pfam00961	LAGLIDADG_1	-	cl24136
CP006509_G-orf196	specific	366389	91	178	5.0469e-09	51.4683	pfam00961	LAGLIDADG_1	-	cl24136
CP006509_G-orf493	specific	366389	107	197	9.00466e-10	55.7055	pfam00961	LAGLIDADG_1	-	cl24136
CP006509_G-orf493	specific	197761	440	492	5.33554e-06	43.3254	smart00497	IENR1	-	cl11508
CP006509_G-orf494	specific	366389	108	198	8.51272e-10	55.7055	pfam00961	LAGLIDADG_1	-	cl24136
CP006509_G-orf494	specific	197761	441	493	5.04069e-06	43.3254	smart00497	IENR1	-	cl11508
CP006510_G-cob-I2-orf280	specific	367365	80	260	1.66815e-57	181.612	pfam03161	LAGLIDADG_2	-	cl03916
CP006510_G-cob-I3-orf348	specific	366389	99	198	8.7176e-21	85.7511	pfam00961	LAGLIDADG_1	-	cl24136
CP006510_G-cob-I3-orf348	superfamily	366389	236	330	0.00198056	37.2159	cl24136	LAGLIDADG_1 superfamily	-	-
CP006510_G-cob-I4-orf384	specific	366389	156	243	8.01529e-05	41.0679	pfam00961	LAGLIDADG_1	-	cl24136
CP006510_G-cox1-I1-orf335	specific	366389	33	124	6.16588e-14	66.8763	pfam00961	LAGLIDADG_1	-	cl24136
CP006510_G-cox1-I1-orf335	specific	366389	165	287	8.82033e-09	52.2387	pfam00961	LAGLIDADG_1	-	cl24136
CP006510_G-cox1-I2-orf379	specific	366389	248	344	8.99986e-10	55.3203	pfam00961	LAGLIDADG_1	-	cl24136
CP006510_G-cox1-I2-orf379	specific	366389	131	197	0.000302711	39.5271	pfam00961	LAGLIDADG_1	C	cl24136
CP006510_G-cox1-I3-orf316	superfamily	381916	1	315	1.8936e-47	167.472	cl00275	Heme_Cu_Oxidase_I superfamily	N	-
CP006510_G-cox1-I4-orf346	specific	366389	219	320	2.2585e-11	59.5575	pfam00961	LAGLIDADG_1	-	cl24136
CP006510_G-cox1-I5-orf367	specific	366389	201	300	7.68756e-08	49.5423	pfam00961	LAGLIDADG_1	-	cl24136
CP006510_G-orf175	specific	366389	20	122	2.24659e-08	49.5423	pfam00961	LAGLIDADG_1	-	cl24136
CP006510_G-orf236	specific	367365	35	209	1.40472e-54	172.367	pfam03161	LAGLIDADG_2	-	cl03916
CP006510_G-orf391	specific	366389	91	185	1.58378e-10	57.6315	pfam00961	LAGLIDADG_1	-	cl24136
CP006511_G-cob-I2-orf271	superfamily	367365	50	234	7.56075e-27	102.261	cl03916	LAGLIDADG_2 superfamily	-	-
CP006511_G-cob-I3-orf348	specific	366389	99	198	1.67228e-21	87.6771	pfam00961	LAGLIDADG_1	-	cl24136
CP006511_G-cob-I3-orf348	specific	366389	236	330	5.66594e-05	41.4531	pfam00961	LAGLIDADG_1	-	cl24136
CP006511_G-cob-I4-orf384	specific	366389	156	243	0.000102247	41.0679	pfam00961	LAGLIDADG_1	-	cl24136
CP006511_G-cox1-I1-orf777	specific	238828	254	520	4.44752e-89	279.471	cd01651	RT_G2_intron	-	cl02808
CP006511_G-cox1-I1-orf777	specific	279664	545	702	1.81414e-53	181.129	pfam01348	Intron_maturas2	-	cl03174
CP006511_G-cox1-I1-orf777	specific	238038	714	766	0.000986133	37.8364	cd00085	HNHc	N	cl00083
CP006511_G-cox1-I2-orf785	specific	238828	275	544	1.13033e-80	257.515	cd01651	RT_G2_intron	-	cl02808
CP006511_G-cox1-I2-orf785	specific	279664	569	712	1.02113e-51	176.506	pfam01348	Intron_maturas2	-	cl03174
CP006511_G-cox1-I3-orf335	specific	366389	33	124	6.16588e-14	66.8763	pfam00961	LAGLIDADG_1	-	cl24136
CP006511_G-cox1-I3-orf335	specific	366389	165	287	8.82033e-09	52.2387	pfam00961	LAGLIDADG_1	-	cl24136
CP006511_G-cox1-I4-orf379	specific	366389	248	344	8.99986e-10	55.3203	pfam00961	LAGLIDADG_1	-	cl24136
CP006511_G-cox1-I4-orf379	specific	366389	131	197	0.000302711	39.5271	pfam00961	LAGLIDADG_1	C	cl24136
CP006511_G-cox1-I5-orf316	superfamily	381916	1	315	1.8936e-47	167.472	cl00275	Heme_Cu_Oxidase_I superfamily	N	-
CP006511_G-cox1-I6-orf346	specific	366389	219	320	2.2585e-11	59.5575	pfam00961	LAGLIDADG_1	-	cl24136
CP006511_G-cox1-I7-orf365	specific	366389	212	311	8.17728e-08	49.5423	pfam00961	LAGLIDADG_1	-	cl24136
CP006511_G-orf175	specific	366389	20	122	2.24659e-08	49.5423	pfam00961	LAGLIDADG_1	-	cl24136
CP006511_G-orf236	specific	367365	35	209	1.40472e-54	172.367	pfam03161	LAGLIDADG_2	-	cl03916
CP006511_G-orf468	specific	366389	99	192	4.07277e-11	59.5575	pfam00961	LAGLIDADG_1	-	cl24136
CP006513_G-cob-I2-orf280	specific	367365	80	260	1.66815e-57	181.612	pfam03161	LAGLIDADG_2	-	cl03916
CP006513_G-cob-I3-orf348	specific	366389	99	198	8.7176e-21	85.7511	pfam00961	LAGLIDADG_1	-	cl24136
CP006513_G-cob-I3-orf348	superfamily	366389	236	330	0.00198056	37.2159	cl24136	LAGLIDADG_1 superfamily	-	-
CP006513_G-cob-I4-orf384	specific	366389	156	243	8.01529e-05	41.0679	pfam00961	LAGLIDADG_1	-	cl24136
CP006513_G-cox1-I1-orf777	specific	238828	254	520	3.48715e-89	279.856	cd01651	RT_G2_intron	-	cl02808
CP006513_G-cox1-I1-orf777	specific	279664	545	702	1.77782e-53	181.129	pfam01348	Intron_maturas2	-	cl03174
CP006513_G-cox1-I1-orf777	specific	238038	714	766	0.00097647	37.8364	cd00085	HNHc	N	cl00083
CP006513_G-cox1-I2-orf785	specific	238828	275	544	1.13033e-80	257.515	cd01651	RT_G2_intron	-	cl02808
CP006513_G-cox1-I2-orf785	specific	279664	569	712	1.02113e-51	176.506	pfam01348	Intron_maturas2	-	cl03174
CP006513_G-cox1-I3-orf335	specific	366389	33	124	6.16588e-14	66.8763	pfam00961	LAGLIDADG_1	-	cl24136
CP006513_G-cox1-I3-orf335	specific	366389	165	287	8.82033e-09	52.2387	pfam00961	LAGLIDADG_1	-	cl24136
CP006513_G-cox1-I4-orf379	specific	366389	248	344	8.99986e-10	55.3203	pfam00961	LAGLIDADG_1	-	cl24136
CP006513_G-cox1-I4-orf379	specific	366389	131	197	0.000302711	39.5271	pfam00961	LAGLIDADG_1	C	cl24136
CP006513_G-cox1-I5-orf316	superfamily	381916	1	315	1.8936e-47	167.472	cl00275	Heme_Cu_Oxidase_I superfamily	N	-
CP006513_G-cox1-I6-orf299	specific	367365	98	275	3.13513e-66	204.339	pfam03161	LAGLIDADG_2	-	cl03916
CP006513_G-cox1-I7-orf354	specific	366389	201	300	3.43653e-07	48.0015	pfam00961	LAGLIDADG_1	-	cl24136
CP006513_G-orf175	specific	366389	20	122	2.24659e-08	49.5423	pfam00961	LAGLIDADG_1	-	cl24136
CP006513_G-orf236	specific	367365	35	209	1.40472e-54	172.367	pfam03161	LAGLIDADG_2	-	cl03916
CP006513_G-orf468	specific	366389	99	192	4.07277e-11	59.5575	pfam00961	LAGLIDADG_1	-	cl24136
CP006513_G-orf493	specific	366389	107	197	9.00466e-10	55.7055	pfam00961	LAGLIDADG_1	-	cl24136
CP006513_G-orf493	specific	197761	440	492	5.33554e-06	43.3254	smart00497	IENR1	-	cl11508
CP006513_G-orf494	specific	366389	108	198	8.51272e-10	55.7055	pfam00961	LAGLIDADG_1	-	cl24136
CP006513_G-orf494	specific	197761	441	493	5.04069e-06	43.3254	smart00497	IENR1	-	cl11508
CP006514_G-cob-I2-orf280	specific	367365	80	260	2.31029e-57	181.227	pfam03161	LAGLIDADG_2	-	cl03916
CP006514_G-cob-I3-orf348	specific	366389	99	198	8.7176e-21	85.7511	pfam00961	LAGLIDADG_1	-	cl24136
CP006514_G-cob-I3-orf348	superfamily	366389	236	330	0.00198056	37.2159	cl24136	LAGLIDADG_1 superfamily	-	-
CP006514_G-cob-I4-orf386	specific	366389	156	243	5.56897e-05	41.8383	pfam00961	LAGLIDADG_1	-	cl24136
CP006514_G-cox1-I1-orf777	specific	238828	254	520	3.13715e-89	279.856	cd01651	RT_G2_intron	-	cl02808
CP006514_G-cox1-I1-orf777	specific	279664	545	702	1.2352e-53	181.899	pfam01348	Intron_maturas2	-	cl03174
CP006514_G-cox1-I1-orf777	specific	238038	714	766	0.00097647	37.8364	cd00085	HNHc	N	cl00083
CP006514_G-cox1-I2-orf213	specific	366389	52	174	8.55989e-10	53.7795	pfam00961	LAGLIDADG_1	-	cl24136
CP006514_G-cox1-I3-orf316	superfamily	381916	1	315	1.8936e-47	167.472	cl00275	Heme_Cu_Oxidase_I superfamily	N	-
CP006514_G-cox1-I4-orf346	specific	366389	219	320	2.2585e-11	59.5575	pfam00961	LAGLIDADG_1	-	cl24136
CP006514_G-cox1-I5-orf219	superfamily	366389	27	120	0.00244788	36.0603	cl24136	LAGLIDADG_1 superfamily	-	-
CP006514_G-orf175	specific	366389	20	122	5.25919e-08	48.3867	pfam00961	LAGLIDADG_1	-	cl24136
CP006514_G-orf236	specific	367365	35	209	1.40472e-54	172.367	pfam03161	LAGLIDADG_2	-	cl03916
CP006514_G-orf474	specific	197761	419	471	1.11769e-07	47.9478	smart00497	IENR1	-	cl11508
CP006514_G-orf474	specific	366389	98	185	7.29381e-05	41.4531	pfam00961	LAGLIDADG_1	-	cl24136
CP006515_G-cob-I2-orf271	superfamily	367365	50	234	7.56075e-27	102.261	cl03916	LAGLIDADG_2 superfamily	-	-
CP006515_G-cob-I3-orf348	specific	366389	99	198	3.06862e-20	84.2103	pfam00961	LAGLIDADG_1	-	cl24136
CP006515_G-cob-I3-orf348	superfamily	366389	236	330	0.00245351	36.8307	cl24136	LAGLIDADG_1 superfamily	-	-
CP006515_G-cob-I4-orf387	specific	366389	157	244	0.000209999	39.9123	pfam00961	LAGLIDADG_1	-	cl24136
CP006515_G-cob-I4-orf387	superfamily	224291	118	316	0.00605856	38.454	cl34242	Hop superfamily	N	-
CP006515_G-cox1-I1-orf777	specific	238828	254	520	4.73889e-89	279.471	cd01651	RT_G2_intron	-	cl02808
CP006515_G-cox1-I1-orf777	specific	279664	545	702	1.72468e-53	181.514	pfam01348	Intron_maturas2	-	cl03174
CP006515_G-cox1-I1-orf777	specific	238038	714	766	0.00100575	37.8364	cd00085	HNHc	N	cl00083
CP006515_G-cox1-I2-orf335	specific	366389	33	124	6.16588e-14	66.8763	pfam00961	LAGLIDADG_1	-	cl24136
CP006515_G-cox1-I2-orf335	specific	366389	165	287	8.82033e-09	52.2387	pfam00961	LAGLIDADG_1	-	cl24136
CP006515_G-cox1-I3-orf394	specific	366389	250	346	3.55847e-10	56.4759	pfam00961	LAGLIDADG_1	-	cl24136
CP006515_G-cox1-I3-orf394	specific	366389	133	199	0.000355595	39.5271	pfam00961	LAGLIDADG_1	C	cl24136
CP006515_G-orf474_1	specific	366389	91	185	9.5947e-10	55.3203	pfam00961	LAGLIDADG_1	-	cl24136
CP006515_G-orf474_1	specific	197761	419	471	8.01415e-09	51.4146	smart00497	IENR1	-	cl11508
CP006515_G-orf474_2	specific	366389	91	185	9.5947e-10	55.3203	pfam00961	LAGLIDADG_1	-	cl24136
CP006515_G-orf474_2	specific	197761	419	471	8.01415e-09	51.4146	smart00497	IENR1	-	cl11508
CP006515_G-orf481	specific	366389	326	428	0.000118306	41.0679	pfam00961	LAGLIDADG_1	-	cl24136
CP006516_G-cob-I2-orf271	superfamily	367365	50	234	7.56075e-27	102.261	cl03916	LAGLIDADG_2 superfamily	-	-
CP006516_G-cob-I3-orf348	specific	366389	99	198	2.91094e-21	86.9067	pfam00961	LAGLIDADG_1	-	cl24136
CP006516_G-cob-I3-orf348	specific	366389	236	330	4.35572e-05	41.8383	pfam00961	LAGLIDADG_1	-	cl24136
CP006516_G-cob-I4-orf387	specific	366389	157	244	0.00012173	40.6827	pfam00961	LAGLIDADG_1	-	cl24136
CP006516_G-cob-I4-orf387	superfamily	224291	118	316	0.00155656	40.38	cl34242	Hop superfamily	N	-
CP006516_G-cox1-I1-orf777	specific	238828	254	520	3.27272e-89	279.856	cd01651	RT_G2_intron	-	cl02808
CP006516_G-cox1-I1-orf777	specific	279664	545	702	2.88849e-53	180.743	pfam01348	Intron_maturas2	-	cl03174
CP006516_G-cox1-I1-orf777	specific	238038	714	766	0.000995892	37.8364	cd00085	HNHc	N	cl00083
CP006516_G-cox1-I2-orf326	specific	366389	33	129	3.6699e-14	67.2615	pfam00961	LAGLIDADG_1	-	cl24136
CP006516_G-cox1-I2-orf326	specific	366389	165	287	5.62572e-09	52.6239	pfam00961	LAGLIDADG_1	-	cl24136
CP006516_G-cox1-I3-orf394	specific	366389	250	346	3.55847e-10	56.4759	pfam00961	LAGLIDADG_1	-	cl24136
CP006516_G-cox1-I3-orf394	specific	366389	133	199	0.000355595	39.5271	pfam00961	LAGLIDADG_1	C	cl24136
CP006516_G-orf175	specific	366389	20	122	3.19732e-08	48.7719	pfam00961	LAGLIDADG_1	-	cl24136
CP006516_G-orf493	specific	366389	107	197	9.00466e-10	55.7055	pfam00961	LAGLIDADG_1	-	cl24136
CP006516_G-orf493	specific	197761	440	492	5.33554e-06	43.3254	smart00497	IENR1	-	cl11508
CP006516_G-orf494	specific	366389	108	198	8.51272e-10	55.7055	pfam00961	LAGLIDADG_1	-	cl24136
CP006516_G-orf494	specific	197761	441	493	5.04069e-06	43.3254	smart00497	IENR1	-	cl11508
CP006517_G-cob-I1-orf296	superfamily	367365	50	232	1.32361e-26	102.261	cl03916	LAGLIDADG_2 superfamily	-	-
CP006517_G-cob-I2-orf348	specific	366389	99	198	3.03741e-20	84.2103	pfam00961	LAGLIDADG_1	-	cl24136
CP006517_G-cob-I2-orf348	superfamily	366389	236	330	0.00214095	36.8307	cl24136	LAGLIDADG_1 superfamily	-	-
CP006517_G-cob-I3-orf385	specific	366389	157	244	0.000187559	40.2975	pfam00961	LAGLIDADG_1	-	cl24136
CP006517_G-cox1-I1-orf777	specific	238828	254	520	2.97554e-89	279.856	cd01651	RT_G2_intron	-	cl02808
CP006517_G-cox1-I1-orf777	specific	279664	545	702	1.3125e-53	181.514	pfam01348	Intron_maturas2	-	cl03174
CP006517_G-cox1-I1-orf777	specific	238038	714	766	0.0010157	37.8364	cd00085	HNHc	N	cl00083
CP006517_G-cox1-I2-orf246	specific	366389	85	207	1.14225e-08	51.0831	pfam00961	LAGLIDADG_1	-	cl24136
CP006517_G-cox1-I3-orf316	superfamily	381916	1	315	1.8936e-47	167.472	cl00275	Heme_Cu_Oxidase_I superfamily	N	-
CP006517_G-cox1-I4-orf299	specific	367365	98	275	5.7631e-66	203.954	pfam03161	LAGLIDADG_2	-	cl03916
CP006517_G-orf152	specific	197761	99	151	1.12876e-07	45.6366	smart00497	IENR1	-	cl11508
CP006517_G-orf241	specific	366389	3	65	0.000117001	39.9123	pfam00961	LAGLIDADG_1	N	cl24136
CP006517_G-orf474	specific	366389	91	185	9.5947e-10	55.3203	pfam00961	LAGLIDADG_1	-	cl24136
CP006517_G-orf474	specific	197761	419	471	8.01415e-09	51.4146	smart00497	IENR1	-	cl11508
CP006518_G-cob-I2-orf280	specific	367365	80	260	1.58122e-58	184.309	pfam03161	LAGLIDADG_2	-	cl03916
CP006518_G-cob-I3-orf348	specific	366389	99	198	3.06862e-20	84.2103	pfam00961	LAGLIDADG_1	-	cl24136
CP006518_G-cob-I3-orf348	superfamily	366389	236	330	0.00245351	36.8307	cl24136	LAGLIDADG_1 superfamily	-	-
CP006518_G-cob-I4-orf386	specific	366389	156	243	0.000219828	39.9123	pfam00961	LAGLIDADG_1	-	cl24136
CP006518_G-cox1-I1-orf785	specific	238828	275	544	1.337e-80	257.515	cd01651	RT_G2_intron	-	cl02808
CP006518_G-cox1-I1-orf785	specific	279664	569	712	2.87177e-52	178.047	pfam01348	Intron_maturas2	-	cl03174
CP006518_G-cox1-I3-orf316	superfamily	381916	1	315	1.8936e-47	167.472	cl00275	Heme_Cu_Oxidase_I superfamily	N	-
CP006518_G-cox1-I4-orf299	specific	367365	98	275	5.8121e-67	206.265	pfam03161	LAGLIDADG_2	-	cl03916
CP006518_G-orf158	superfamily	366389	46	84	0.000716359	36.8307	cl24136	LAGLIDADG_1 superfamily	N	-
CP006518_G-orf175	specific	366389	20	122	3.19732e-08	48.7719	pfam00961	LAGLIDADG_1	-	cl24136
CP006519_G-cob-I2-orf271	superfamily	367365	50	234	7.56075e-27	102.261	cl03916	LAGLIDADG_2 superfamily	-	-
CP006519_G-cob-I3-orf348	specific	366389	99	198	4.91122e-21	86.1363	pfam00961	LAGLIDADG_1	-	cl24136
CP006519_G-cob-I3-orf348	superfamily	366389	236	330	0.00153771	37.2159	cl24136	LAGLIDADG_1 superfamily	-	-
CP006519_G-cob-I4-orf387	specific	366389	157	244	0.000214129	39.9123	pfam00961	LAGLIDADG_1	-	cl24136
CP006519_G-cox1-I1-orf777	specific	238828	254	520	3.38859e-87	274.463	cd01651	RT_G2_intron	-	cl02808
CP006519_G-cox1-I1-orf777	specific	279664	545	702	1.18621e-53	181.899	pfam01348	Intron_maturas2	-	cl03174
CP006519_G-cox1-I1-orf777	specific	238038	714	766	0.000911427	37.8364	cd00085	HNHc	N	cl00083
CP006519_G-cox1-I2-orf785	specific	238828	275	544	8.07867e-81	257.9	cd01651	RT_G2_intron	-	cl02808
CP006519_G-cox1-I2-orf785	specific	279664	569	712	7.03669e-52	176.891	pfam01348	Intron_maturas2	-	cl03174
CP006519_G-cox1-I4-orf381	specific	366389	237	333	1.12279e-09	54.9351	pfam00961	LAGLIDADG_1	-	cl24136
CP006519_G-cox1-I4-orf381	superfamily	366389	120	186	0.000436608	39.1419	cl24136	LAGLIDADG_1 superfamily	C	-
CP006519_G-cox1-I5-orf365	specific	366389	212	311	8.17728e-08	49.5423	pfam00961	LAGLIDADG_1	-	cl24136
CP006519_G-orf391	specific	366389	91	185	1.79803e-10	57.2463	pfam00961	LAGLIDADG_1	-	cl24136
CP006519_G-orf481	specific	366389	326	428	0.000118306	41.0679	pfam00961	LAGLIDADG_1	-	cl24136
CP006520_G-cob-I2-orf280	specific	367365	80	260	2.74849e-57	180.842	pfam03161	LAGLIDADG_2	-	cl03916
CP006520_G-cob-I3-orf348	specific	366389	99	198	8.7176e-21	85.7511	pfam00961	LAGLIDADG_1	-	cl24136
CP006520_G-cob-I3-orf348	superfamily	366389	236	330	0.00198056	37.2159	cl24136	LAGLIDADG_1 superfamily	-	-
CP006520_G-cob-I4-orf386	specific	366389	156	243	0.00019369	40.2975	pfam00961	LAGLIDADG_1	-	cl24136
CP006520_G-cox1-I1-orf784	specific	238828	275	543	5.52753e-80	255.974	cd01651	RT_G2_intron	-	cl02808
CP006520_G-cox1-I1-orf784	specific	279664	568	711	6.63912e-52	176.891	pfam01348	Intron_maturas2	-	cl03174
CP006520_G-cox1-I2-orf301	specific	367365	100	277	1.98587e-66	205.109	pfam03161	LAGLIDADG_2	-	cl03916
CP006520_G-orf457	specific	366389	98	191	1.53504e-10	57.6315	pfam00961	LAGLIDADG_1	-	cl24136
CP006520_G-orf481	specific	366389	326	428	0.000298348	39.9123	pfam00961	LAGLIDADG_1	-	cl24136
CP006521_G-cob-I1-orf384	specific	366389	156	243	0.000102247	41.0679	pfam00961	LAGLIDADG_1	-	cl24136
CP006521_G-cox1-I1-orf777	specific	238828	254	520	4.17406e-89	279.471	cd01651	RT_G2_intron	-	cl02808
CP006521_G-cox1-I1-orf777	specific	279664	545	702	1.77782e-53	181.129	pfam01348	Intron_maturas2	-	cl03174
CP006521_G-cox1-I1-orf777	specific	238038	714	766	0.000995892	37.8364	cd00085	HNHc	N	cl00083
CP006521_G-cox1-I2-orf785	specific	238828	275	544	8.07867e-81	257.9	cd01651	RT_G2_intron	-	cl02808
CP006521_G-cox1-I2-orf785	specific	279664	569	712	7.03669e-52	176.891	pfam01348	Intron_maturas2	-	cl03174
CP006521_G-cox1-I3-orf335	specific	366389	33	124	6.16588e-14	66.8763	pfam00961	LAGLIDADG_1	-	cl24136
CP006521_G-cox1-I3-orf335	specific	366389	165	287	8.82033e-09	52.2387	pfam00961	LAGLIDADG_1	-	cl24136
CP006521_G-cox1-I4-orf316	superfamily	381916	1	315	1.8936e-47	167.472	cl00275	Heme_Cu_Oxidase_I superfamily	N	-
CP006521_G-cox1-I5-orf299	specific	367365	98	275	3.13513e-66	204.339	pfam03161	LAGLIDADG_2	-	cl03916
CP006521_G-cox1-I6-orf354	specific	366389	201	300	3.20985e-07	48.0015	pfam00961	LAGLIDADG_1	-	cl24136
CP006521_G-orf175	specific	366389	20	122	5.25919e-08	48.3867	pfam00961	LAGLIDADG_1	-	cl24136
CP006521_G-orf236	specific	367365	35	209	1.40472e-54	172.367	pfam03161	LAGLIDADG_2	-	cl03916
CP006521_G-orf473	specific	366389	98	191	5.03377e-10	56.4759	pfam00961	LAGLIDADG_1	-	cl24136
CP006521_G-orf473	specific	197761	418	470	2.08856e-07	47.1774	smart00497	IENR1	-	cl11508
CP006522_G-cob-I2-orf280	specific	367365	80	260	2.31029e-57	181.227	pfam03161	LAGLIDADG_2	-	cl03916
CP006522_G-cob-I3-orf348	specific	366389	99	198	1.67228e-21	87.6771	pfam00961	LAGLIDADG_1	-	cl24136
CP006522_G-cob-I3-orf348	specific	366389	236	330	5.66594e-05	41.4531	pfam00961	LAGLIDADG_1	-	cl24136
CP006522_G-cob-I4-orf386	specific	366389	156	243	0.000156341	40.2975	pfam00961	LAGLIDADG_1	-	cl24136
CP006522_G-cox1-I1-orf335	specific	366389	33	124	6.54659e-14	66.4911	pfam00961	LAGLIDADG_1	-	cl24136
CP006522_G-cox1-I1-orf335	specific	366389	165	287	4.27398e-09	53.0091	pfam00961	LAGLIDADG_1	-	cl24136
CP006522_G-cox1-I2-orf316	superfamily	381916	1	315	1.8936e-47	167.472	cl00275	Heme_Cu_Oxidase_I superfamily	N	-
CP006522_G-cox1-I3-orf346	specific	366389	219	320	2.46773e-11	59.5575	pfam00961	LAGLIDADG_1	-	cl24136
CP006522_G-cox1-I4-orf354	specific	366389	201	300	2.49115e-07	48.3867	pfam00961	LAGLIDADG_1	-	cl24136
CP006522_G-orf236	specific	367365	35	209	1.40472e-54	172.367	pfam03161	LAGLIDADG_2	-	cl03916
CP006522_G-orf391	specific	366389	91	185	1.79803e-10	57.2463	pfam00961	LAGLIDADG_1	-	cl24136
CP006523_G-cob-I2-orf280	specific	367365	80	260	2.31029e-57	181.227	pfam03161	LAGLIDADG_2	-	cl03916
CP006523_G-cob-I3-orf348	specific	366389	99	198	8.7176e-21	85.7511	pfam00961	LAGLIDADG_1	-	cl24136
CP006523_G-cob-I3-orf348	superfamily	366389	236	330	0.00198056	37.2159	cl24136	LAGLIDADG_1 superfamily	-	-
CP006523_G-cob-I4-orf387	specific	366389	157	244	0.000190515	40.2975	pfam00961	LAGLIDADG_1	-	cl24136
CP006523_G-cox1-I1-orf777	specific	238828	254	520	4.44752e-89	279.471	cd01651	RT_G2_intron	-	cl02808
CP006523_G-cox1-I1-orf777	specific	279664	545	702	1.81414e-53	181.129	pfam01348	Intron_maturas2	-	cl03174
CP006523_G-cox1-I1-orf777	specific	238038	714	766	0.000986133	37.8364	cd00085	HNHc	N	cl00083
CP006523_G-cox1-I2-orf335	specific	366389	33	124	6.16588e-14	66.8763	pfam00961	LAGLIDADG_1	-	cl24136
CP006523_G-cox1-I2-orf335	specific	366389	165	287	8.82033e-09	52.2387	pfam00961	LAGLIDADG_1	-	cl24136
CP006523_G-cox1-I3-orf379	specific	366389	248	344	8.99986e-10	55.3203	pfam00961	LAGLIDADG_1	-	cl24136
CP006523_G-cox1-I3-orf379	specific	366389	131	197	0.000302711	39.5271	pfam00961	LAGLIDADG_1	C	cl24136
CP006523_G-cox1-I4-orf316	superfamily	381916	1	315	1.8936e-47	167.472	cl00275	Heme_Cu_Oxidase_I superfamily	N	-
CP006523_G-cox1-I5-orf346	specific	366389	219	320	2.2585e-11	59.5575	pfam00961	LAGLIDADG_1	-	cl24136
CP006523_G-cox1-I6-orf354	specific	366389	201	300	3.43653e-07	48.0015	pfam00961	LAGLIDADG_1	-	cl24136
CP006523_G-orf175	specific	366389	20	122	2.24659e-08	49.5423	pfam00961	LAGLIDADG_1	-	cl24136
CP006523_G-orf236	specific	367365	35	209	1.40472e-54	172.367	pfam03161	LAGLIDADG_2	-	cl03916
CP006523_G-orf391	specific	366389	91	185	1.58378e-10	57.6315	pfam00961	LAGLIDADG_1	-	cl24136
CP006524_G-cob-I2-orf271	superfamily	367365	50	234	7.56075e-27	102.261	cl03916	LAGLIDADG_2 superfamily	-	-
CP006524_G-cob-I3-orf348	specific	366389	99	198	1.67228e-21	87.6771	pfam00961	LAGLIDADG_1	-	cl24136
CP006524_G-cob-I3-orf348	specific	366389	236	330	5.66594e-05	41.4531	pfam00961	LAGLIDADG_1	-	cl24136
CP006524_G-cob-I4-orf384	specific	366389	156	243	0.000102247	41.0679	pfam00961	LAGLIDADG_1	-	cl24136
CP006524_G-cox1-I1-orf335	specific	366389	33	124	6.16588e-14	66.8763	pfam00961	LAGLIDADG_1	-	cl24136
CP006524_G-cox1-I1-orf335	specific	366389	165	287	8.82033e-09	52.2387	pfam00961	LAGLIDADG_1	-	cl24136
CP006524_G-cox1-I2-orf379	specific	366389	248	344	8.99986e-10	55.3203	pfam00961	LAGLIDADG_1	-	cl24136
CP006524_G-cox1-I2-orf379	specific	366389	131	197	0.000302711	39.5271	pfam00961	LAGLIDADG_1	C	cl24136
CP006524_G-cox1-I3-orf316	superfamily	381916	1	315	1.8936e-47	167.472	cl00275	Heme_Cu_Oxidase_I superfamily	N	-
CP006524_G-cox1-I4-orf346	specific	366389	219	320	2.2585e-11	59.5575	pfam00961	LAGLIDADG_1	-	cl24136
CP006524_G-cox1-I5-orf354	specific	366389	201	300	3.20985e-07	48.0015	pfam00961	LAGLIDADG_1	-	cl24136
CP006524_G-orf152	specific	197761	99	151	1.91102e-08	47.9478	smart00497	IENR1	-	cl11508
CP006524_G-orf179	specific	366389	24	126	1.50058e-07	47.2311	pfam00961	LAGLIDADG_1	-	cl24136
CP006524_G-orf236	specific	367365	35	209	1.40472e-54	172.367	pfam03161	LAGLIDADG_2	-	cl03916
CP006524_G-orf473	specific	366389	98	191	5.03377e-10	56.4759	pfam00961	LAGLIDADG_1	-	cl24136
CP006524_G-orf473	specific	197761	418	470	2.08856e-07	47.1774	smart00497	IENR1	-	cl11508
CP006525_G-cob-I2-orf288	superfamily	367365	50	234	7.72406e-28	105.343	cl03916	LAGLIDADG_2 superfamily	-	-
CP006525_G-cob-I3-orf348	specific	366389	99	198	3.06862e-20	84.2103	pfam00961	LAGLIDADG_1	-	cl24136
CP006525_G-cob-I3-orf348	superfamily	366389	236	330	0.00245351	36.8307	cl24136	LAGLIDADG_1 superfamily	-	-
CP006525_G-cob-I4-orf385_2	specific	366389	157	244	7.43657e-05	41.4531	pfam00961	LAGLIDADG_1	-	cl24136
CP006525_G-cox1-I1-orf316	superfamily	381916	1	315	1.8936e-47	167.472	cl00275	Heme_Cu_Oxidase_I superfamily	N	-
CP006525_G-cox1-I2-orf346	specific	366389	219	320	2.2585e-11	59.5575	pfam00961	LAGLIDADG_1	-	cl24136
CP006525_G-cox1-I3-orf354	specific	366389	201	300	2.49115e-07	48.3867	pfam00961	LAGLIDADG_1	-	cl24136
CP006525_G-orf152	specific	197761	99	151	1.91102e-08	47.9478	smart00497	IENR1	-	cl11508
CP006525_G-orf175	specific	366389	20	122	3.19732e-08	48.7719	pfam00961	LAGLIDADG_1	-	cl24136
CP006525_G-orf236	specific	367365	35	209	1.40472e-54	172.367	pfam03161	LAGLIDADG_2	-	cl03916
CP006525_G-orf385_1	specific	366389	85	179	5.20063e-11	58.7871	pfam00961	LAGLIDADG_1	-	cl24136
CP006526_G-cob-I2-orf271	superfamily	367365	50	234	7.56075e-27	102.261	cl03916	LAGLIDADG_2 superfamily	-	-
CP006526_G-cob-I3-orf348	specific	366389	99	198	3.06862e-20	84.2103	pfam00961	LAGLIDADG_1	-	cl24136
CP006526_G-cob-I3-orf348	superfamily	366389	236	330	0.00245351	36.8307	cl24136	LAGLIDADG_1 superfamily	-	-
CP006526_G-cob-I4-orf387	specific	366389	157	244	0.000209999	39.9123	pfam00961	LAGLIDADG_1	-	cl24136
CP006526_G-cob-I4-orf387	superfamily	224291	118	316	0.00605856	38.454	cl34242	Hop superfamily	N	-
CP006526_G-cox1-I1-orf777	specific	238828	254	520	1.70344e-88	277.93	cd01651	RT_G2_intron	-	cl02808
CP006526_G-cox1-I1-orf777	specific	279664	545	702	1.16245e-53	181.899	pfam01348	Intron_maturas2	-	cl03174
CP006526_G-cox1-I1-orf777	specific	238038	714	766	0.000920447	37.8364	cd00085	HNHc	N	cl00083
CP006526_G-cox1-I2-orf326	specific	366389	33	129	3.6699e-14	67.2615	pfam00961	LAGLIDADG_1	-	cl24136
CP006526_G-cox1-I2-orf326	specific	366389	165	287	5.62572e-09	52.6239	pfam00961	LAGLIDADG_1	-	cl24136
CP006526_G-cox1-I3-orf394	specific	366389	250	346	3.55847e-10	56.4759	pfam00961	LAGLIDADG_1	-	cl24136
CP006526_G-cox1-I3-orf394	specific	366389	133	199	0.000355595	39.5271	pfam00961	LAGLIDADG_1	C	cl24136
CP006526_G-cox1-I4-orf309	specific	367365	108	285	1.49278e-67	208.191	pfam03161	LAGLIDADG_2	-	cl03916
CP006526_G-cox1-I5-orf354	specific	366389	201	300	2.49115e-07	48.3867	pfam00961	LAGLIDADG_1	-	cl24136
CP006526_G-orf175	specific	366389	20	122	3.19732e-08	48.7719	pfam00961	LAGLIDADG_1	-	cl24136
CP006526_G-orf391	specific	366389	91	185	2.6826e-10	56.8611	pfam00961	LAGLIDADG_1	-	cl24136
CP006527_G-cob-I2-orf271	superfamily	367365	50	234	7.56075e-27	102.261	cl03916	LAGLIDADG_2 superfamily	-	-
CP006527_G-cob-I3-orf348	specific	366389	99	198	2.91094e-21	86.9067	pfam00961	LAGLIDADG_1	-	cl24136
CP006527_G-cob-I3-orf348	specific	366389	236	330	4.35572e-05	41.8383	pfam00961	LAGLIDADG_1	-	cl24136
CP006527_G-cob-I4-orf385	specific	366389	157	244	0.000144197	40.2975	pfam00961	LAGLIDADG_1	-	cl24136
CP006527_G-cox1-I1-orf785	specific	238828	275	544	8.07867e-81	257.9	cd01651	RT_G2_intron	-	cl02808
CP006527_G-cox1-I1-orf785	specific	279664	569	712	7.03669e-52	176.891	pfam01348	Intron_maturas2	-	cl03174
CP006527_G-cox1-I2-orf326	specific	366389	33	129	3.6699e-14	67.2615	pfam00961	LAGLIDADG_1	-	cl24136
CP006527_G-cox1-I2-orf326	specific	366389	165	287	5.62572e-09	52.6239	pfam00961	LAGLIDADG_1	-	cl24136
CP006527_G-cox1-I3-orf394	specific	366389	250	346	3.55847e-10	56.4759	pfam00961	LAGLIDADG_1	-	cl24136
CP006527_G-cox1-I3-orf394	specific	366389	133	199	0.000355595	39.5271	pfam00961	LAGLIDADG_1	C	cl24136
CP006527_G-orf179	specific	366389	24	126	1.50058e-07	47.2311	pfam00961	LAGLIDADG_1	-	cl24136
CP006527_G-orf493	specific	366389	107	197	1.56863e-09	54.9351	pfam00961	LAGLIDADG_1	-	cl24136
CP006527_G-orf493	specific	197761	440	492	6.00273e-06	43.3254	smart00497	IENR1	-	cl11508
CP006527_G-orf494	specific	366389	108	198	1.45433e-09	54.9351	pfam00961	LAGLIDADG_1	-	cl24136
CP006527_G-orf494	specific	197761	441	493	5.56072e-06	43.3254	smart00497	IENR1	-	cl11508
CP006528_G-cob-I2-orf271	superfamily	367365	50	234	7.56075e-27	102.261	cl03916	LAGLIDADG_2 superfamily	-	-
CP006528_G-cob-I3-orf348	specific	366389	99	198	2.91094e-21	86.9067	pfam00961	LAGLIDADG_1	-	cl24136
CP006528_G-cob-I3-orf348	specific	366389	236	330	4.35572e-05	41.8383	pfam00961	LAGLIDADG_1	-	cl24136
CP006528_G-cob-I4-orf387	specific	366389	157	244	0.000209999	39.9123	pfam00961	LAGLIDADG_1	-	cl24136
CP006528_G-cob-I4-orf387	superfamily	224291	118	316	0.00605856	38.454	cl34242	Hop superfamily	N	-
CP006528_G-cox1-I1-orf785	specific	238828	275	544	8.07867e-81	257.9	cd01651	RT_G2_intron	-	cl02808
CP006528_G-cox1-I1-orf785	specific	279664	569	712	7.03669e-52	176.891	pfam01348	Intron_maturas2	-	cl03174
CP006528_G-cox1-I2-orf326	specific	366389	33	129	3.6699e-14	67.2615	pfam00961	LAGLIDADG_1	-	cl24136
CP006528_G-cox1-I2-orf326	specific	366389	165	287	5.62572e-09	52.6239	pfam00961	LAGLIDADG_1	-	cl24136
CP006528_G-cox1-I3-orf316	superfamily	381916	1	315	1.8936e-47	167.472	cl00275	Heme_Cu_Oxidase_I superfamily	N	-
CP006528_G-cox1-I4-orf299	specific	367365	98	275	2.3376e-66	204.724	pfam03161	LAGLIDADG_2	-	cl03916
CP006528_G-cox1-I5-orf365	specific	366389	212	311	8.17728e-08	49.5423	pfam00961	LAGLIDADG_1	-	cl24136
CP006528_G-orf175	specific	366389	20	122	3.19732e-08	48.7719	pfam00961	LAGLIDADG_1	-	cl24136
CP006529_G-cob-I2-orf280	specific	367365	80	260	1.63359e-58	184.309	pfam03161	LAGLIDADG_2	-	cl03916
CP006529_G-cob-I3-orf348	specific	366389	99	198	2.60024e-21	86.9067	pfam00961	LAGLIDADG_1	-	cl24136
CP006529_G-cob-I3-orf348	superfamily	366389	236	330	0.000532122	38.7567	cl24136	LAGLIDADG_1 superfamily	-	-
CP006529_G-cob-I4-orf384	specific	366389	156	243	0.000188834	40.2975	pfam00961	LAGLIDADG_1	-	cl24136
CP006529_G-cox1-I1-orf777	specific	238828	254	520	2.51226e-89	280.241	cd01651	RT_G2_intron	-	cl02808
CP006529_G-cox1-I1-orf777	specific	279664	545	702	1.18621e-53	181.899	pfam01348	Intron_maturas2	-	cl03174
CP006529_G-cox1-I1-orf777	specific	238038	714	766	0.00097647	37.8364	cd00085	HNHc	N	cl00083
CP006529_G-cox1-I2-orf785	specific	238828	275	544	8.97273e-81	257.9	cd01651	RT_G2_intron	-	cl02808
CP006529_G-cox1-I2-orf785	specific	279664	569	712	7.86052e-52	176.891	pfam01348	Intron_maturas2	-	cl03174
CP006529_G-cox1-I4-orf368	specific	366389	237	333	3.17726e-09	53.7795	pfam00961	LAGLIDADG_1	-	cl24136
CP006529_G-cox1-I4-orf368	superfamily	366389	120	186	0.000950663	37.9863	cl24136	LAGLIDADG_1 superfamily	C	-
CP006529_G-orf152	specific	197761	99	151	1.91102e-08	47.9478	smart00497	IENR1	-	cl11508
CP006529_G-orf400	specific	366389	25	118	6.83034e-10	55.7055	pfam00961	LAGLIDADG_1	-	cl24136
CP006529_G-orf400	specific	197761	345	397	2.93102e-07	46.7922	smart00497	IENR1	-	cl11508
CP006529_G-orf401	specific	366389	135	225	7.12305e-10	55.7055	pfam00961	LAGLIDADG_1	-	cl24136
CP006529_G-orf481	specific	366389	326	428	0.000118306	41.0679	pfam00961	LAGLIDADG_1	-	cl24136
CP006530_G-cob-I2-orf280	specific	367365	80	260	2.99784e-57	180.842	pfam03161	LAGLIDADG_2	-	cl03916
CP006530_G-cob-I3-orf348	specific	366389	99	198	3.32624e-21	86.9067	pfam00961	LAGLIDADG_1	-	cl24136
CP006530_G-cob-I3-orf348	superfamily	366389	236	330	0.000580855	38.7567	cl24136	LAGLIDADG_1 superfamily	-	-
CP006530_G-cob-I4-orf386	specific	366389	156	243	0.000112275	40.6827	pfam00961	LAGLIDADG_1	-	cl24136
CP006530_G-cob-I4-orf386	superfamily	224291	111	315	0.00960094	37.6836	cl34242	Hop superfamily	N	-
CP006530_G-cox1-I1-orf335	specific	366389	33	124	6.16588e-14	66.8763	pfam00961	LAGLIDADG_1	-	cl24136
CP006530_G-cox1-I1-orf335	specific	366389	165	287	8.82033e-09	52.2387	pfam00961	LAGLIDADG_1	-	cl24136
CP006530_G-cox1-I2-orf316	superfamily	381916	1	315	1.8936e-47	167.472	cl00275	Heme_Cu_Oxidase_I superfamily	N	-
CP006530_G-orf175	specific	366389	20	122	6.95615e-08	48.0015	pfam00961	LAGLIDADG_1	-	cl24136
CP006530_G-orf236	specific	367365	35	209	1.40472e-54	172.367	pfam03161	LAGLIDADG_2	-	cl03916
CP006530_G-orf391	specific	366389	91	185	2.6826e-10	56.8611	pfam00961	LAGLIDADG_1	-	cl24136
CP006531_G-cob-I2-orf280	specific	367365	80	260	1.32902e-58	184.309	pfam03161	LAGLIDADG_2	-	cl03916
CP006531_G-cob-I3-orf348	specific	366389	99	198	3.06862e-20	84.2103	pfam00961	LAGLIDADG_1	-	cl24136
CP006531_G-cob-I3-orf348	superfamily	366389	236	330	0.00245351	36.8307	cl24136	LAGLIDADG_1 superfamily	-	-
CP006531_G-cob-I4-orf385	specific	366389	157	244	7.43657e-05	41.4531	pfam00961	LAGLIDADG_1	-	cl24136
CP006531_G-cox1-I1-orf777	specific	238828	254	520	3.41416e-89	279.856	cd01651	RT_G2_intron	-	cl02808
CP006531_G-cox1-I1-orf777	specific	279664	545	702	3.57157e-53	180.358	pfam01348	Intron_maturas2	-	cl03174
CP006531_G-cox1-I1-orf777	specific	238038	714	766	0.000986133	37.8364	cd00085	HNHc	N	cl00083
CP006531_G-cox1-I2-orf335	specific	366389	33	124	6.16588e-14	66.8763	pfam00961	LAGLIDADG_1	-	cl24136
CP006531_G-cox1-I2-orf335	specific	366389	165	287	8.82033e-09	52.2387	pfam00961	LAGLIDADG_1	-	cl24136
CP006531_G-cox1-I3-orf316	superfamily	381916	1	315	1.8936e-47	167.472	cl00275	Heme_Cu_Oxidase_I superfamily	N	-
CP006531_G-cox1-I4-orf354	specific	366389	201	300	3.20985e-07	48.0015	pfam00961	LAGLIDADG_1	-	cl24136
CP006531_G-orf152	specific	197761	99	151	1.91102e-08	47.9478	smart00497	IENR1	-	cl11508
CP006531_G-orf196	specific	366389	91	178	5.0469e-09	51.4683	pfam00961	LAGLIDADG_1	-	cl24136
CP006531_G-orf481	specific	366389	326	428	0.000118306	41.0679	pfam00961	LAGLIDADG_1	-	cl24136
CP006532_G-cob-I2-orf280	specific	367365	80	260	2.31029e-57	181.227	pfam03161	LAGLIDADG_2	-	cl03916
CP006532_G-cob-I3-orf348	specific	366389	99	198	6.54368e-21	86.1363	pfam00961	LAGLIDADG_1	-	cl24136
CP006532_G-cob-I3-orf348	superfamily	366389	236	330	0.00177945	37.2159	cl24136	LAGLIDADG_1 superfamily	-	-
CP006532_G-cob-I4-orf385	specific	366389	157	244	0.000119841	40.6827	pfam00961	LAGLIDADG_1	-	cl24136
CP006532_G-cox1-I1-orf777	specific	238828	254	520	4.44752e-89	279.471	cd01651	RT_G2_intron	-	cl02808
CP006532_G-cox1-I1-orf777	specific	279664	545	702	1.81414e-53	181.129	pfam01348	Intron_maturas2	-	cl03174
CP006532_G-cox1-I1-orf777	specific	238038	714	766	0.000986133	37.8364	cd00085	HNHc	N	cl00083
CP006532_G-cox1-I2-orf335	specific	366389	33	124	6.16588e-14	66.8763	pfam00961	LAGLIDADG_1	-	cl24136
CP006532_G-cox1-I2-orf335	specific	366389	165	287	8.82033e-09	52.2387	pfam00961	LAGLIDADG_1	-	cl24136
CP006532_G-cox1-I3-orf316	superfamily	381916	1	315	1.8936e-47	167.472	cl00275	Heme_Cu_Oxidase_I superfamily	N	-
CP006532_G-cox1-I4-orf346	specific	366389	219	320	2.2585e-11	59.5575	pfam00961	LAGLIDADG_1	-	cl24136
CP006532_G-orf152	specific	197761	99	151	1.91102e-08	47.9478	smart00497	IENR1	-	cl11508
CP006532_G-orf196	specific	366389	91	178	5.0469e-09	51.4683	pfam00961	LAGLIDADG_1	-	cl24136
CP006532_G-orf236	specific	367365	35	209	1.40472e-54	172.367	pfam03161	LAGLIDADG_2	-	cl03916
CP006533_G-cob-I2-orf280	specific	367365	80	260	1.66815e-57	181.612	pfam03161	LAGLIDADG_2	-	cl03916
CP006533_G-cob-I3-orf242	specific	366389	99	198	5.55629e-22	86.9067	pfam00961	LAGLIDADG_1	-	cl24136
CP006533_G-cob-I4-orf386	specific	366389	156	243	5.56897e-05	41.8383	pfam00961	LAGLIDADG_1	-	cl24136
CP006533_G-cox1-I1-orf777	specific	238828	254	520	4.44752e-89	279.471	cd01651	RT_G2_intron	-	cl02808
CP006533_G-cox1-I1-orf777	specific	279664	545	702	1.81414e-53	181.129	pfam01348	Intron_maturas2	-	cl03174
CP006533_G-cox1-I1-orf777	specific	238038	714	766	0.000986133	37.8364	cd00085	HNHc	N	cl00083
CP006533_G-cox1-I2-orf785	specific	238828	275	544	1.13033e-80	257.515	cd01651	RT_G2_intron	-	cl02808
CP006533_G-cox1-I2-orf785	specific	279664	569	712	1.02113e-51	176.506	pfam01348	Intron_maturas2	-	cl03174
CP006533_G-cox1-I3-orf335	specific	366389	33	124	6.16588e-14	66.8763	pfam00961	LAGLIDADG_1	-	cl24136
CP006533_G-cox1-I3-orf335	specific	366389	165	287	8.82033e-09	52.2387	pfam00961	LAGLIDADG_1	-	cl24136
CP006533_G-cox1-I4-orf316	superfamily	381916	1	315	1.8936e-47	167.472	cl00275	Heme_Cu_Oxidase_I superfamily	N	-
CP006533_G-cox1-I5-orf346	specific	366389	219	320	2.2585e-11	59.5575	pfam00961	LAGLIDADG_1	-	cl24136
CP006533_G-orf175	specific	366389	20	122	2.24659e-08	49.5423	pfam00961	LAGLIDADG_1	-	cl24136
CP006533_G-orf236	specific	367365	35	209	1.40472e-54	172.367	pfam03161	LAGLIDADG_2	-	cl03916
CP006533_G-orf474	specific	366389	99	192	5.09501e-10	56.0907	pfam00961	LAGLIDADG_1	-	cl24136
CP006533_G-orf474	specific	197761	419	471	2.42464e-07	47.1774	smart00497	IENR1	-	cl11508
CP006534_G-cob-I2-orf280	specific	367365	80	260	2.31029e-57	181.227	pfam03161	LAGLIDADG_2	-	cl03916
CP006534_G-cob-I3-orf348	specific	366389	99	198	8.7176e-21	85.7511	pfam00961	LAGLIDADG_1	-	cl24136
CP006534_G-cob-I3-orf348	superfamily	366389	236	330	0.00198056	37.2159	cl24136	LAGLIDADG_1 superfamily	-	-
CP006534_G-cob-I4-orf386	specific	366389	156	243	5.56897e-05	41.8383	pfam00961	LAGLIDADG_1	-	cl24136
CP006534_G-cox1-I1-orf777	specific	238828	254	520	4.44752e-89	279.471	cd01651	RT_G2_intron	-	cl02808
CP006534_G-cox1-I1-orf777	specific	279664	545	702	1.81414e-53	181.129	pfam01348	Intron_maturas2	-	cl03174
CP006534_G-cox1-I1-orf777	specific	238038	714	766	0.000986133	37.8364	cd00085	HNHc	N	cl00083
CP006534_G-cox1-I2-orf785	specific	238828	275	544	1.13033e-80	257.515	cd01651	RT_G2_intron	-	cl02808
CP006534_G-cox1-I2-orf785	specific	279664	569	712	1.02113e-51	176.506	pfam01348	Intron_maturas2	-	cl03174
CP006534_G-cox1-I3-orf321	specific	366389	19	110	6.49841e-14	66.4911	pfam00961	LAGLIDADG_1	-	cl24136
CP006534_G-cox1-I3-orf321	specific	366389	151	273	9.81131e-09	51.8535	pfam00961	LAGLIDADG_1	-	cl24136
CP006534_G-cox1-I4-orf379	specific	366389	248	344	8.99986e-10	55.3203	pfam00961	LAGLIDADG_1	-	cl24136
CP006534_G-cox1-I4-orf379	specific	366389	131	197	0.000302711	39.5271	pfam00961	LAGLIDADG_1	C	cl24136
CP006534_G-cox1-I5-orf316	superfamily	381916	1	315	1.8936e-47	167.472	cl00275	Heme_Cu_Oxidase_I superfamily	N	-
CP006534_G-cox1-I6-orf346	specific	366389	219	320	2.2585e-11	59.5575	pfam00961	LAGLIDADG_1	-	cl24136
CP006534_G-orf175	specific	366389	20	122	2.24659e-08	49.5423	pfam00961	LAGLIDADG_1	-	cl24136
CP006534_G-orf236	specific	367365	35	209	1.40472e-54	172.367	pfam03161	LAGLIDADG_2	-	cl03916
CP006534_G-orf401	specific	366389	91	178	3.34429e-08	50.6979	pfam00961	LAGLIDADG_1	-	cl24136
CP006535_G-cob-I2-orf280	specific	367365	80	260	1.66815e-57	181.612	pfam03161	LAGLIDADG_2	-	cl03916
CP006535_G-cob-I3-orf348	specific	366389	99	198	8.7176e-21	85.7511	pfam00961	LAGLIDADG_1	-	cl24136
CP006535_G-cob-I3-orf348	superfamily	366389	236	330	0.00198056	37.2159	cl24136	LAGLIDADG_1 superfamily	-	-
CP006535_G-cob-I4-orf387	specific	366389	157	244	5.8641e-05	41.4531	pfam00961	LAGLIDADG_1	-	cl24136
CP006535_G-cox1-I1-orf777	specific	238828	254	520	1.93596e-87	275.234	cd01651	RT_G2_intron	-	cl02808
CP006535_G-cox1-I1-orf777	specific	279664	545	702	1.15075e-53	181.899	pfam01348	Intron_maturas2	-	cl03174
CP006535_G-cox1-I1-orf777	specific	238038	714	766	0.00100575	37.8364	cd00085	HNHc	N	cl00083
CP006535_G-cox1-I2-orf245	specific	366389	33	124	5.11271e-16	71.1135	pfam00961	LAGLIDADG_1	-	cl24136
CP006535_G-cox1-I3-orf379	specific	366389	248	344	8.99986e-10	55.3203	pfam00961	LAGLIDADG_1	-	cl24136
CP006535_G-cox1-I3-orf379	specific	366389	131	197	0.000302711	39.5271	pfam00961	LAGLIDADG_1	C	cl24136
CP006535_G-cox1-I4-orf316	superfamily	381916	1	315	1.8936e-47	167.472	cl00275	Heme_Cu_Oxidase_I superfamily	N	-
CP006535_G-cox1-I5-orf346	specific	366389	219	320	2.2585e-11	59.5575	pfam00961	LAGLIDADG_1	-	cl24136
CP006535_G-orf236	specific	367365	35	209	1.40472e-54	172.367	pfam03161	LAGLIDADG_2	-	cl03916
CP006535_G-orf396	specific	366389	133	223	1.22326e-09	54.9351	pfam00961	LAGLIDADG_1	-	cl24136
CP006535_G-orf428	specific	366389	99	192	4.90875e-10	56.0907	pfam00961	LAGLIDADG_1	-	cl24136
CP006536_G-cob-I1-orf348	specific	366389	99	198	1.67228e-21	87.6771	pfam00961	LAGLIDADG_1	-	cl24136
CP006536_G-cob-I1-orf348	specific	366389	236	330	5.66594e-05	41.4531	pfam00961	LAGLIDADG_1	-	cl24136
CP006536_G-cob-I2-orf386	superfamily	366389	156	243	0.000456275	39.1419	cl24136	LAGLIDADG_1 superfamily	-	-
CP006536_G-cox1-I1-orf777	specific	238828	254	520	9.83021e-89	278.701	cd01651	RT_G2_intron	-	cl02808
CP006536_G-cox1-I1-orf777	specific	279664	545	702	7.37237e-54	182.284	pfam01348	Intron_maturas2	-	cl03174
CP006536_G-cox1-I1-orf777	specific	238038	714	766	0.00105651	37.8364	cd00085	HNHc	N	cl00083
CP006536_G-cox1-I3-orf381	specific	366389	250	346	1.28713e-09	54.9351	pfam00961	LAGLIDADG_1	-	cl24136
CP006536_G-cox1-I3-orf381	superfamily	366389	133	199	0.000838258	38.3715	cl24136	LAGLIDADG_1 superfamily	C	-
CP006536_G-cox1-I4-orf301	specific	367365	100	277	1.98587e-66	205.109	pfam03161	LAGLIDADG_2	-	cl03916
CP006536_G-cox1-I5-orf262	superfamily	366389	92	174	0.00531255	35.2899	cl24136	LAGLIDADG_1 superfamily	-	-
CP006536_G-orf350	superfamily	366389	17	74	0.00137725	37.6011	cl24136	LAGLIDADG_1 superfamily	N	-
CP006536_G-orf480	specific	366389	325	427	0.000297661	39.9123	pfam00961	LAGLIDADG_1	-	cl24136
CP006537_G-cob-I1-orf386	superfamily	366389	156	243	0.000479036	39.1419	cl24136	LAGLIDADG_1 superfamily	-	-
CP006537_G-cox1-I1-orf777	specific	238828	254	520	3.37824e-89	279.856	cd01651	RT_G2_intron	-	cl02808
CP006537_G-cox1-I1-orf777	specific	279664	545	702	1.27327e-53	181.514	pfam01348	Intron_maturas2	-	cl03174
CP006537_G-cox1-I1-orf777	specific	238038	714	766	0.000995892	37.8364	cd00085	HNHc	N	cl00083
CP006537_G-cox1-I2-orf785	specific	238828	275	544	9.4562e-81	257.9	cd01651	RT_G2_intron	-	cl02808
CP006537_G-cox1-I2-orf785	specific	279664	569	712	7.32577e-52	176.891	pfam01348	Intron_maturas2	-	cl03174
CP006537_G-cox1-I4-orf372	specific	366389	219	318	5.87161e-07	47.2311	pfam00961	LAGLIDADG_1	-	cl24136
CP006537_G-orf483	specific	366389	98	191	2.043e-10	57.2463	pfam00961	LAGLIDADG_1	-	cl24136
CP006537_G-orf483	specific	197761	428	480	1.19649e-07	47.9478	smart00497	IENR1	-	cl11508
CP006538_G-cob-I1-orf348	specific	366389	99	198	1.67228e-21	87.6771	pfam00961	LAGLIDADG_1	-	cl24136
CP006538_G-cob-I1-orf348	specific	366389	236	330	5.66594e-05	41.4531	pfam00961	LAGLIDADG_1	-	cl24136
CP006538_G-cob-I2-orf387	superfamily	366389	157	244	0.000440141	39.1419	cl24136	LAGLIDADG_1 superfamily	-	-
CP006538_G-cox1-I1-orf777	specific	238828	254	520	3.37824e-89	279.856	cd01651	RT_G2_intron	-	cl02808
CP006538_G-cox1-I1-orf777	specific	279664	545	702	1.27327e-53	181.514	pfam01348	Intron_maturas2	-	cl03174
CP006538_G-cox1-I1-orf777	specific	238038	714	766	0.000995892	37.8364	cd00085	HNHc	N	cl00083
CP006538_G-cox1-I2-orf785	specific	238828	275	544	9.4562e-81	257.9	cd01651	RT_G2_intron	-	cl02808
CP006538_G-cox1-I2-orf785	specific	279664	569	712	7.32577e-52	176.891	pfam01348	Intron_maturas2	-	cl03174
CP006538_G-cox1-I4-orf316	superfamily	381916	1	315	1.8936e-47	167.472	cl00275	Heme_Cu_Oxidase_I superfamily	N	-
CP006538_G-orf483	specific	366389	98	191	2.043e-10	57.2463	pfam00961	LAGLIDADG_1	-	cl24136
CP006538_G-orf483	specific	197761	428	480	1.19649e-07	47.9478	smart00497	IENR1	-	cl11508
CP006539_G-cox1-I1-orf778	specific	238828	255	521	2.30549e-85	269.841	cd01651	RT_G2_intron	-	cl02808
CP006539_G-cox1-I1-orf778	specific	279664	546	703	7.8214e-52	176.891	pfam01348	Intron_maturas2	-	cl03174
CP006539_G-cox1-I1-orf778	specific	214702	714	764	0.00397453	35.8965	smart00507	HNHc	N	cl00083
CP006539_G-cox1-I3-orf427	specific	366389	102	195	5.95417e-16	73.0395	pfam00961	LAGLIDADG_1	-	cl24136
CP006539_G-cox1-I4-orf298	specific	367365	96	273	2.05604e-65	202.413	pfam03161	LAGLIDADG_2	-	cl03916
CP006539_G-orf486	specific	366389	99	203	1.7545e-07	49.1571	pfam00961	LAGLIDADG_1	-	cl24136
CP006539_G-orf486	specific	197761	431	483	4.75075e-07	46.407	smart00497	IENR1	-	cl11508
CP006539_G-orf80	superfamily	366389	19	79	0.00265039	33.3639	cl24136	LAGLIDADG_1 superfamily	C	-
CP006541_G-cob-I2-orf280	specific	367365	80	260	1.92098e-57	181.227	pfam03161	LAGLIDADG_2	-	cl03916
CP006541_G-cob-I3-orf348	specific	366389	99	198	4.91122e-21	86.1363	pfam00961	LAGLIDADG_1	-	cl24136
CP006541_G-cob-I3-orf348	superfamily	366389	236	330	0.00153771	37.2159	cl24136	LAGLIDADG_1 superfamily	-	-
CP006541_G-cob-I4-orf386	specific	366389	156	243	0.000156341	40.2975	pfam00961	LAGLIDADG_1	-	cl24136
CP006541_G-cox1-I1-orf335	specific	366389	33	124	6.16588e-14	66.8763	pfam00961	LAGLIDADG_1	-	cl24136
CP006541_G-cox1-I1-orf335	specific	366389	165	287	8.82033e-09	52.2387	pfam00961	LAGLIDADG_1	-	cl24136
CP006541_G-cox1-I2-orf316	superfamily	381916	1	315	1.8936e-47	167.472	cl00275	Heme_Cu_Oxidase_I superfamily	N	-
CP006541_G-cox1-I3-orf346	specific	366389	219	320	2.2585e-11	59.5575	pfam00961	LAGLIDADG_1	-	cl24136
CP006541_G-cox1-I4-orf378	specific	366389	212	311	1.72307e-08	51.4683	pfam00961	LAGLIDADG_1	-	cl24136
CP006541_G-orf196	specific	366389	91	178	5.0469e-09	51.4683	pfam00961	LAGLIDADG_1	-	cl24136
CP006541_G-orf236	specific	367365	35	209	1.40472e-54	172.367	pfam03161	LAGLIDADG_2	-	cl03916
CP006542_G-cob-I2-orf280	specific	367365	80	260	1.43295e-57	181.612	pfam03161	LAGLIDADG_2	-	cl03916
CP006542_G-cob-I3-orf348	specific	366389	99	198	8.7176e-21	85.7511	pfam00961	LAGLIDADG_1	-	cl24136
CP006542_G-cob-I3-orf348	superfamily	366389	236	330	0.00198056	37.2159	cl24136	LAGLIDADG_1 superfamily	-	-
CP006542_G-cob-I4-orf386	specific	366389	156	243	0.00019369	40.2975	pfam00961	LAGLIDADG_1	-	cl24136
CP006542_G-cox1-I2-orf381	specific	366389	250	346	1.20216e-09	54.9351	pfam00961	LAGLIDADG_1	-	cl24136
CP006542_G-cox1-I2-orf381	superfamily	366389	133	199	0.000830137	38.3715	cl24136	LAGLIDADG_1 superfamily	C	-
CP006542_G-cox1-I3-orf346	specific	366389	219	320	2.2585e-11	59.5575	pfam00961	LAGLIDADG_1	-	cl24136
CP006542_G-cox1-I4-orf372	specific	366389	219	318	4.21588e-07	47.6163	pfam00961	LAGLIDADG_1	-	cl24136
CP006542_G-orf458	specific	366389	98	185	1.8854e-05	43.3791	pfam00961	LAGLIDADG_1	-	cl24136
CP006542_G-orf481	specific	366389	326	428	0.000298348	39.9123	pfam00961	LAGLIDADG_1	-	cl24136
CP006543_G-cob-I2-orf271	superfamily	367365	50	234	7.56075e-27	102.261	cl03916	LAGLIDADG_2 superfamily	-	-
CP006543_G-cob-I3-orf348	specific	366389	99	198	3.06862e-20	84.2103	pfam00961	LAGLIDADG_1	-	cl24136
CP006543_G-cob-I3-orf348	superfamily	366389	236	330	0.00245351	36.8307	cl24136	LAGLIDADG_1 superfamily	-	-
CP006543_G-cob-I4-orf387	specific	366389	157	244	0.000209999	39.9123	pfam00961	LAGLIDADG_1	-	cl24136
CP006543_G-cob-I4-orf387	superfamily	224291	118	316	0.00605856	38.454	cl34242	Hop superfamily	N	-
CP006543_G-cox1-I1-orf777	specific	238828	254	520	3.03916e-89	279.856	cd01651	RT_G2_intron	-	cl02808
CP006543_G-cox1-I1-orf777	specific	279664	545	702	1.29929e-53	181.514	pfam01348	Intron_maturas2	-	cl03174
CP006543_G-cox1-I1-orf777	specific	238038	714	766	0.000948044	37.8364	cd00085	HNHc	N	cl00083
CP006543_G-cox1-I2-orf785	specific	238828	275	544	8.07867e-81	257.9	cd01651	RT_G2_intron	-	cl02808
CP006543_G-cox1-I2-orf785	specific	279664	569	712	7.03669e-52	176.891	pfam01348	Intron_maturas2	-	cl03174
CP006543_G-cox1-I4-orf394	specific	366389	250	346	3.55847e-10	56.4759	pfam00961	LAGLIDADG_1	-	cl24136
CP006543_G-cox1-I4-orf394	specific	366389	133	199	0.000355595	39.5271	pfam00961	LAGLIDADG_1	C	cl24136
CP006543_G-cox1-I5-orf354	specific	366389	201	300	3.20985e-07	48.0015	pfam00961	LAGLIDADG_1	-	cl24136
CP006543_G-orf474	specific	197761	419	471	9.19166e-09	51.0294	smart00497	IENR1	-	cl11508
CP006543_G-orf474	specific	366389	98	185	7.43725e-05	41.4531	pfam00961	LAGLIDADG_1	-	cl24136
CP006543_G-orf493	specific	366389	107	197	9.00466e-10	55.7055	pfam00961	LAGLIDADG_1	-	cl24136
CP006543_G-orf493	specific	197761	440	492	5.33554e-06	43.3254	smart00497	IENR1	-	cl11508
CP006543_G-orf494	specific	366389	108	198	8.51272e-10	55.7055	pfam00961	LAGLIDADG_1	-	cl24136
CP006543_G-orf494	specific	197761	441	493	5.04069e-06	43.3254	smart00497	IENR1	-	cl11508
CP006544_G-cob-I2-orf271	superfamily	367365	50	234	7.56075e-27	102.261	cl03916	LAGLIDADG_2 superfamily	-	-
CP006544_G-cob-I3-orf348	specific	366389	99	198	2.91094e-21	86.9067	pfam00961	LAGLIDADG_1	-	cl24136
CP006544_G-cob-I3-orf348	specific	366389	236	330	4.35572e-05	41.8383	pfam00961	LAGLIDADG_1	-	cl24136
CP006544_G-cob-I4-orf387	specific	366389	157	244	0.000207965	39.9123	pfam00961	LAGLIDADG_1	-	cl24136
CP006544_G-cob-I4-orf387	superfamily	224291	112	316	0.00678944	38.0688	cl34242	Hop superfamily	N	-
CP006544_G-cox1-I1-orf785	specific	238828	275	544	8.07867e-81	257.9	cd01651	RT_G2_intron	-	cl02808
CP006544_G-cox1-I1-orf785	specific	279664	569	712	7.03669e-52	176.891	pfam01348	Intron_maturas2	-	cl03174
CP006544_G-cox1-I2-orf335	specific	366389	33	124	6.16588e-14	66.8763	pfam00961	LAGLIDADG_1	-	cl24136
CP006544_G-cox1-I2-orf335	specific	366389	165	287	8.82033e-09	52.2387	pfam00961	LAGLIDADG_1	-	cl24136
CP006544_G-cox1-I3-orf316	superfamily	381916	1	315	1.8936e-47	167.472	cl00275	Heme_Cu_Oxidase_I superfamily	N	-
CP006544_G-cox1-I4-orf354	specific	366389	201	300	3.20985e-07	48.0015	pfam00961	LAGLIDADG_1	-	cl24136
CP006544_G-orf152	specific	197761	99	151	1.91102e-08	47.9478	smart00497	IENR1	-	cl11508
CP006544_G-orf175	specific	366389	20	122	3.19732e-08	48.7719	pfam00961	LAGLIDADG_1	-	cl24136
CP006545_G-cob-I1-orf348	specific	366389	99	198	1.67228e-21	87.6771	pfam00961	LAGLIDADG_1	-	cl24136
CP006545_G-cob-I1-orf348	specific	366389	236	330	5.66594e-05	41.4531	pfam00961	LAGLIDADG_1	-	cl24136
CP006545_G-cob-I2-orf386	specific	366389	156	243	0.000211431	39.9123	pfam00961	LAGLIDADG_1	-	cl24136
CP006545_G-cox1-I2-orf381	specific	366389	237	333	1.21395e-09	54.9351	pfam00961	LAGLIDADG_1	-	cl24136
CP006545_G-cox1-I2-orf381	superfamily	366389	120	186	0.000467401	39.1419	cl24136	LAGLIDADG_1 superfamily	C	-
CP006545_G-cox1-I3-orf297	specific	367365	96	273	4.84266e-66	203.954	pfam03161	LAGLIDADG_2	-	cl03916
CP006545_G-cox1-I4-orf396	specific	366389	230	329	3.36127e-08	50.6979	pfam00961	LAGLIDADG_1	-	cl24136
CP006545_G-orf469	specific	366389	99	186	1.79079e-05	43.3791	pfam00961	LAGLIDADG_1	-	cl24136
CP006546_G-cob-I2-orf280	specific	367365	80	260	9.08255e-58	182.383	pfam03161	LAGLIDADG_2	-	cl03916
CP006546_G-cob-I3-orf348	specific	366389	99	198	8.7176e-21	85.7511	pfam00961	LAGLIDADG_1	-	cl24136
CP006546_G-cob-I3-orf348	superfamily	366389	236	330	0.00198056	37.2159	cl24136	LAGLIDADG_1 superfamily	-	-
CP006546_G-cob-I4-orf384	specific	366389	156	243	8.7495e-05	41.0679	pfam00961	LAGLIDADG_1	-	cl24136
CP006546_G-cox1-I1-orf777	specific	238828	254	520	1.25365e-88	278.315	cd01651	RT_G2_intron	-	cl02808
CP006546_G-cox1-I1-orf777	specific	279664	545	702	8.15761e-54	182.284	pfam01348	Intron_maturas2	-	cl03174
CP006546_G-cox1-I1-orf777	specific	238038	714	766	0.00104616	37.8364	cd00085	HNHc	N	cl00083
CP006546_G-cox1-I2-orf785	specific	238828	275	544	1.13033e-80	257.515	cd01651	RT_G2_intron	-	cl02808
CP006546_G-cox1-I2-orf785	specific	279664	569	712	1.02113e-51	176.506	pfam01348	Intron_maturas2	-	cl03174
CP006546_G-cox1-I3-orf335	specific	366389	33	124	6.16588e-14	66.8763	pfam00961	LAGLIDADG_1	-	cl24136
CP006546_G-cox1-I3-orf335	specific	366389	165	287	8.82033e-09	52.2387	pfam00961	LAGLIDADG_1	-	cl24136
CP006546_G-cox1-I4-orf316	superfamily	381916	1	315	1.8936e-47	167.472	cl00275	Heme_Cu_Oxidase_I superfamily	N	-
CP006546_G-cox1-I5-orf299	specific	367365	98	275	3.13513e-66	204.339	pfam03161	LAGLIDADG_2	-	cl03916
CP006546_G-cox1-I6-orf219	superfamily	366389	27	120	0.00244788	36.0603	cl24136	LAGLIDADG_1 superfamily	-	-
CP006546_G-orf236	specific	367365	35	209	1.40472e-54	172.367	pfam03161	LAGLIDADG_2	-	cl03916
CP006546_G-orf473	specific	366389	98	191	9.38753e-10	55.7055	pfam00961	LAGLIDADG_1	-	cl24136
CP006546_G-orf473	specific	197761	418	470	8.98969e-08	48.333	smart00497	IENR1	-	cl11508
CP006547_G-cob-I2-orf271	superfamily	367365	50	234	7.56075e-27	102.261	cl03916	LAGLIDADG_2 superfamily	-	-
CP006547_G-cob-I3-orf348	specific	366389	99	198	3.06862e-20	84.2103	pfam00961	LAGLIDADG_1	-	cl24136
CP006547_G-cob-I3-orf348	superfamily	366389	236	330	0.00245351	36.8307	cl24136	LAGLIDADG_1 superfamily	-	-
CP006547_G-cob-I4-orf385	specific	366389	157	244	9.67304e-05	41.0679	pfam00961	LAGLIDADG_1	-	cl24136
CP006547_G-cox1-I1-orf785	specific	238828	275	544	1.02845e-80	257.9	cd01651	RT_G2_intron	-	cl02808
CP006547_G-cox1-I1-orf785	specific	279664	569	712	2.57597e-51	175.351	pfam01348	Intron_maturas2	-	cl03174
CP006547_G-cox1-I3-orf316	superfamily	381916	1	315	1.8936e-47	167.472	cl00275	Heme_Cu_Oxidase_I superfamily	N	-
CP006547_G-cox1-I4-orf299	specific	367365	98	275	2.3376e-66	204.724	pfam03161	LAGLIDADG_2	-	cl03916
CP006547_G-orf175	specific	366389	20	122	3.19732e-08	48.7719	pfam00961	LAGLIDADG_1	-	cl24136
CP006547_G-orf474	specific	197761	419	471	1.11769e-07	47.9478	smart00497	IENR1	-	cl11508
CP006547_G-orf474	specific	366389	98	185	7.29381e-05	41.4531	pfam00961	LAGLIDADG_1	-	cl24136
CP006547_G-orf521	specific	366389	135	225	3.34385e-10	56.8611	pfam00961	LAGLIDADG_1	-	cl24136
CP006547_G-orf521	specific	197761	468	520	2.5735e-06	44.481	smart00497	IENR1	-	cl11508
CP006548_G-cob-I2-orf280	specific	367365	80	260	2.74849e-57	180.842	pfam03161	LAGLIDADG_2	-	cl03916
CP006548_G-cob-I3-orf348	specific	366389	99	198	8.7176e-21	85.7511	pfam00961	LAGLIDADG_1	-	cl24136
CP006548_G-cob-I3-orf348	superfamily	366389	236	330	0.00198056	37.2159	cl24136	LAGLIDADG_1 superfamily	-	-
CP006548_G-cob-I4-orf386	specific	366389	156	243	0.00019369	40.2975	pfam00961	LAGLIDADG_1	-	cl24136
CP006548_G-cox1-I1-orf784	specific	238828	275	543	5.52753e-80	255.974	cd01651	RT_G2_intron	-	cl02808
CP006548_G-cox1-I1-orf784	specific	279664	568	711	6.63912e-52	176.891	pfam01348	Intron_maturas2	-	cl03174
CP006548_G-cox1-I2-orf301	specific	367365	100	277	1.98587e-66	205.109	pfam03161	LAGLIDADG_2	-	cl03916
CP006548_G-orf457	specific	366389	98	191	1.53504e-10	57.6315	pfam00961	LAGLIDADG_1	-	cl24136
CP006548_G-orf481	specific	366389	326	428	0.000298348	39.9123	pfam00961	LAGLIDADG_1	-	cl24136
CP006549_G-cob-I1-orf296	superfamily	367365	50	232	1.32361e-26	102.261	cl03916	LAGLIDADG_2 superfamily	-	-
CP006549_G-cob-I2-orf348	specific	366389	99	198	3.03741e-20	84.2103	pfam00961	LAGLIDADG_1	-	cl24136
CP006549_G-cob-I2-orf348	superfamily	366389	236	330	0.00214095	36.8307	cl24136	LAGLIDADG_1 superfamily	-	-
CP006549_G-cob-I3-orf385	specific	366389	157	244	0.000187559	40.2975	pfam00961	LAGLIDADG_1	-	cl24136
CP006549_G-cox1-I1-orf777	specific	238828	254	520	2.97554e-89	279.856	cd01651	RT_G2_intron	-	cl02808
CP006549_G-cox1-I1-orf777	specific	279664	545	702	1.3125e-53	181.514	pfam01348	Intron_maturas2	-	cl03174
CP006549_G-cox1-I1-orf777	specific	238038	714	766	0.0010157	37.8364	cd00085	HNHc	N	cl00083
CP006549_G-cox1-I2-orf246	specific	366389	85	207	1.14225e-08	51.0831	pfam00961	LAGLIDADG_1	-	cl24136
CP006549_G-cox1-I3-orf316	superfamily	381916	1	315	1.8936e-47	167.472	cl00275	Heme_Cu_Oxidase_I superfamily	N	-
CP006549_G-cox1-I4-orf299	specific	367365	98	275	5.7631e-66	203.954	pfam03161	LAGLIDADG_2	-	cl03916
CP006549_G-orf152	specific	197761	99	151	1.12876e-07	45.6366	smart00497	IENR1	-	cl11508
CP006549_G-orf241	specific	366389	3	65	0.000117001	39.9123	pfam00961	LAGLIDADG_1	N	cl24136
CP006549_G-orf474	specific	366389	91	185	9.5947e-10	55.3203	pfam00961	LAGLIDADG_1	-	cl24136
CP006549_G-orf474	specific	197761	419	471	8.01415e-09	51.4146	smart00497	IENR1	-	cl11508
CP006550_G-cob-I1-orf384	specific	366389	156	243	0.000102247	41.0679	pfam00961	LAGLIDADG_1	-	cl24136
CP006550_G-cox1-I1-orf777	specific	238828	254	520	2.38283e-89	280.241	cd01651	RT_G2_intron	-	cl02808
CP006550_G-cox1-I1-orf777	specific	279664	545	702	1.18621e-53	181.899	pfam01348	Intron_maturas2	-	cl03174
CP006550_G-cox1-I1-orf777	specific	238038	714	766	0.000957426	37.8364	cd00085	HNHc	N	cl00083
CP006550_G-cox1-I2-orf785	specific	238828	275	544	7.35041e-81	258.285	cd01651	RT_G2_intron	-	cl02808
CP006550_G-cox1-I2-orf785	specific	279664	569	712	3.51271e-52	177.662	pfam01348	Intron_maturas2	-	cl03174
CP006550_G-cox1-I4-orf316	superfamily	381916	1	315	1.8936e-47	167.472	cl00275	Heme_Cu_Oxidase_I superfamily	N	-
CP006550_G-cox1-I5-orf346	specific	366389	219	320	2.2585e-11	59.5575	pfam00961	LAGLIDADG_1	-	cl24136
CP006550_G-cox1-I6-orf361	specific	366389	208	302	1.15088e-05	43.3791	pfam00961	LAGLIDADG_1	-	cl24136
CP006550_G-orf473	specific	366389	98	191	5.03377e-10	56.4759	pfam00961	LAGLIDADG_1	-	cl24136
CP006550_G-orf473	specific	197761	418	470	2.08856e-07	47.1774	smart00497	IENR1	-	cl11508
CP006550_G-orf481	specific	366389	326	428	0.000298348	39.9123	pfam00961	LAGLIDADG_1	-	cl24136
CP006551_G-cob-I1-orf348	specific	366389	99	198	1.67228e-21	87.6771	pfam00961	LAGLIDADG_1	-	cl24136
CP006551_G-cob-I1-orf348	specific	366389	236	330	5.66594e-05	41.4531	pfam00961	LAGLIDADG_1	-	cl24136
CP006551_G-cob-I2-orf386	specific	366389	156	243	0.000129933	40.6827	pfam00961	LAGLIDADG_1	-	cl24136
CP006551_G-cox1-I1-orf777	specific	238828	254	520	3.13715e-89	279.856	cd01651	RT_G2_intron	-	cl02808
CP006551_G-cox1-I1-orf777	specific	279664	545	702	1.2352e-53	181.899	pfam01348	Intron_maturas2	-	cl03174
CP006551_G-cox1-I1-orf777	specific	238038	714	766	0.00097647	37.8364	cd00085	HNHc	N	cl00083
CP006551_G-cox1-I2-orf784	specific	238828	275	543	5.52753e-80	255.974	cd01651	RT_G2_intron	-	cl02808
CP006551_G-cox1-I2-orf784	specific	279664	568	711	6.63912e-52	176.891	pfam01348	Intron_maturas2	-	cl03174
[truncated: 8,340 more rows]
