# Supplementary material for: Global Characterization of Fungal Mitogenomes: New Insights on Genomic Diversity and Dynamism of Coding Genes and Accessory Elements
Source: Front Microbiol. 2021 Dec 1;12:787283. doi: 10.3389/fmicb.2021.787283 (PMC8672057; doi:10.3389/fmicb.2021.787283)
Supplement: Supplementary Table 6 — Coding potential of uORFs. The coding potential was calculated with the CPC2 program with standard parameters. [file Table_6.XLSX]

## Sheet: uORFs without hits
#ID	peptide_length	Fickett_score	pI	ORF_integrity	coding_probability	label
AP019407_G-orf250	251	0.3599	9.28351	1	0.994936	coding
AP019407_G-orf414	410	0.37436	10.4035	1	0.999992	coding
AP019407_G-orf204	73	0.3845	9.43011	1	0.0834769	noncoding
CM001753_G-cox1-I6-orf161	88	0.37338	9.35248	1	0.137256	noncoding
CM001753_G-cox1-I6-orf166	129	0.37992	9.89032	1	0.53838	coding
CM001753_G-orf190	136	0.3446	9.66852	1	0.437169	noncoding
CM001753_G-cox1-I6-orf239	121	0.39849	10.0325	1	0.538758	coding
CM002802_G-orf408	409	0.37035	4.18768	1	1	coding
CM002878_G-orf111	93	0.36882	6.08795	1	0.220407	noncoding
CM002878_G-orf342	343	0.3762	9.61359	1	0.999952	coding
CM002878_G-orf115	93	0.36719	8.68561	-1	0.100639	noncoding
CM002878_G-orf203	204	0.40341	5.02557	1	0.999154	coding
CM003773_G-orf228	170	0.39361	4.28668	1	0.995035	coding
CM003773_G-orf253	60	0.37128	6.02716	1	0.0405348	noncoding
CM003773_G-orf321	194	0.38762	10.5916	1	0.951132	coding
CM003773_G-orf380	324	0.37743	7.14545	1	0.99999	coding
CM004375_G-orf120	121	0.38173	5.28888	1	0.747381	coding
CM004375_G-orf132	133	0.35487	9.51605	1	0.464866	noncoding
CM004375_G-orf289	239	0.36876	9.40753	1	0.993351	coding
CM004375_G-orf366	125	0.38488	9.40582	1	0.530792	coding
CM004375_G-orf367	143	0.39761	4.23273	1	0.974024	coding
CM004385_G-cob-I2-orf164	114	0.36694	10.3375	1	0.307007	noncoding
CM004385_G-orf322	207	0.40192	9.78741	1	0.988591	coding
CM004385_G-cox1-I4-orf364	219	0.37376	9.44147	1	0.98585	coding
CM004385_G-cob-I3-orf380	107	0.37436	9.76617	1	0.281076	noncoding
CM004385_G-nad5-I2-orf411	82	0.36876	9.76031	1	0.104954	noncoding
CM004385_G-cob-I4-orf437	28	0.38206	4.55658	1	0.0122937	noncoding
CM004508_G-orf109	110	0.38558	8.83063	1	0.356215	noncoding
CM004524_G-orf185	181	0.40688	4.20441	1	0.998349	coding
CM007644_G-orf157	29	0.36696	9.22479	1	0.00923463	noncoding
CM007644_G-orf170	171	0.3682	9.6369	1	0.860365	coding
CM007644_G-orf130	87	0.40645	6.23175	1	0.238023	noncoding
CM007644_G-orf171	172	0.37624	9.09784	1	0.904528	coding
CM008199_G-orf101	102	0.40408	8.58673	1	0.33741	noncoding
CM008199_G-orf104	105	0.33564	5.33441	1	0.350464	noncoding
CM008199_G-atp6-I2-orf106	107	0.38578	10.7271	1	0.304529	noncoding
CM008199_G-nad6-I1-orf108	109	0.37653	9.14825	1	0.311345	noncoding
CM008199_G-orf112	113	0.36568	5.43109	1	0.555148	coding
CM008199_G-nad6-I1-orf115_2	36	0.39265	9.99249	1	0.0187506	noncoding
CM008199_G-cob-I8-orf126	59	0.41276	9.30145	1	0.0591431	noncoding
CM008199_G-orf136	137	0.39718	9.54816	1	0.723139	coding
CM008199_G-nad6-I1-orf139_3	103	0.38883	6.1402	1	0.403565	noncoding
CM008199_G-orf161	71	0.41872	7.92291	1	0.0963929	noncoding
CM008199_G-nad2-I3-orf164	33	0.44582	3.66571	1	0.0531917	noncoding
CM008199_G-orf170	97	0.37443	4.69769	1	0.462972	noncoding
CM008199_G-orf217	112	0.40319	5.35492	1	0.696715	coding
CM008199_G-orf228	99	0.44415	9.03558	1	0.4727	noncoding
CM008199_G-orf232	233	0.39509	9.54706	1	0.996414	coding
CM008199_G-cob-I2-orf252	23	0.37376	9.98431	1	0.00934783	noncoding
CM008199_G-cox1-I3-orf380	72	0.3626	9.18378	1	0.0610697	noncoding
CM008199_G-orf75	58	0.31073	9.77582	1	0.0277848	noncoding
CM008199_G-orf134	96	0.40464	6.06012	1	0.362411	noncoding
CM008199_G-orf138	66	0.37375	9.42914	1	0.0545241	noncoding
CM008229_G-orf186	136	0.38729	10.6562	1	0.613189	coding
CM008229_G-orf209	127	0.37744	10.5002	-1	0.178911	noncoding
CM008263_G-nad5-I5-orf103_3	104	0.36721	9.67316	1	0.232928	noncoding
CM008263_G-orf103_2	104	0.44372	10.0037	1	0.566586	coding
CM008263_G-orf105	106	0.44524	9.76678	1	0.596173	coding
CM008263_G-orf107	108	0.4192	7.6684	1	0.490072	noncoding
CM008263_G-orf109_1	110	0.40131	10.4216	1	0.413633	noncoding
CM008263_G-orf109_3	110	0.37939	6.01239	1	0.486634	noncoding
CM008263_G-orf110	111	0.3973	9.24481	1	0.420208	noncoding
CM008263_G-orf111	107	0.37273	9.97552	1	0.273637	noncoding
CM008263_G-orf112	15	0.3893	6.49713	1	0.00297371	noncoding
CM008263_G-orf113_1	114	0.41418	4.70074	1	0.831415	coding
CM008263_G-orf113_2	114	0.40249	5.02802	1	0.763678	coding
CM008263_G-cox1-I11-orf122	123	0.41521	10.382	1	0.637817	coding
CM008263_G-orf128	129	0.41935	8.40912	1	0.75314	coding
CM008263_G-orf132	67	0.41982	9.2215	1	0.0944168	noncoding
CM008263_G-orf143	144	0.38427	4.99945	1	0.940004	coding
CM008263_G-orf145	65	0.35696	4.68585	1	0.0850963	noncoding
CM008263_G-orf157_2	101	0.37445	9.13141	1	0.229051	noncoding
CM008263_G-orf160	161	0.37385	9.27679	1	0.833588	coding
CM008263_G-orf163	164	0.44807	10.5331	1	0.969394	coding
CM008263_G-orf172	171	0.39362	6.41669	1	0.97542	coding
CM008263_G-orf215	133	0.38178	9.22247	1	0.61344	coding
CM008263_G-orf386	387	0.38915	10.2608	1	0.999993	coding
CM008263_G-orf622	623	0.35742	5.28949	1	1	coding
CM008263_G-orf103_1	73	0.42351	10.0062	1	0.148038	noncoding
CM008263_G-orf109_2	110	0.37218	9.59552	1	0.302532	noncoding
CM008263_G-orf115	116	0.43339	5.0224	1	0.847271	coding
CM008263_G-orf116	106	0.38571	9.54352	1	0.313956	noncoding
CM008263_G-orf121	98	0.35255	5.71088	1	0.265286	noncoding
CM008263_G-orf126	127	0.43088	8.6087	1	0.771398	coding
CM008263_G-orf130	131	0.43437	8.51605	1	0.820224	coding
CM008263_G-orf141	142	0.43475	9.37714	1	0.892222	coding
CM008263_G-orf144	87	0.33878	9.58051	1	0.0901085	noncoding
CM008263_G-orf181	170	0.35156	4.47552	1	0.98415	coding
CM008263_G-orf199	200	0.39541	4.52399	1	0.999174	coding
CM008263_G-orf223_1	224	0.39973	9.51825	1	0.995326	coding
CM008263_G-orf223_2	224	0.41672	7.77106	1	0.998796	coding
CM008263_G-orf224	216	0.33073	9.56171	1	0.927829	coding
CM008263_G-orf409	410	0.387	9.46649	1	0.999999	coding
CM008263_G-orf440	221	0.427	5.55048	1	0.999731	coding
CM008263_G-orf661	662	0.37074	6.06573	1	1	coding
CM008299_G-orf151	152	0.35919	6.41705	1	0.859339	coding
CM008299_G-orf2285	538	0.38653	4.09955	1	1	coding
CM008299_G-orf475	127	0.39251	9.79938	1	0.583932	coding
CM008827_G-orf196	197	0.36944	4.7608	1	0.997523	coding
CM009485_G-orf101	16	0.39538	7.99884	1	0.00374266	noncoding
CM009485_G-orf106_1	107	0.34297	11.7156	1	0.137299	noncoding
CM009485_G-orf132	133	0.45131	10.5926	1	0.876811	coding
CM009485_G-orf145	75	0.38409	12.0085	1	0.0742569	noncoding
CM009485_G-cox1-I3-orf106_2	60	0.39123	10.8729	1	0.0592314	noncoding
CM009485_G-orf109	10	0.33304	11.699	1	0.00892448	noncoding
CM009485_G-orf135	54	0.3898	8.2536	1	0.0295191	noncoding
CM009485_G-nad4-I1-orf139	125	0.38681	10.21	1	0.51764	coding
CM009485_G-orf263	54	0.37069	6.22333	1	0.0270783	noncoding
CM009486_G-orf104	105	0.38497	8.29156	1	0.304425	noncoding
CM009486_G-orf106	107	0.34297	11.7156	1	0.137299	noncoding
CM009486_G-orf146	76	0.38409	12.0085	1	0.0767852	noncoding
CM009486_G-orf99	100	0.40517	6.89081	1	0.353164	noncoding
CM009486_G-nad4-I1-orf134	120	0.40462	10.0897	1	0.557519	coding
CM009486_G-orf135	54	0.3898	8.2536	1	0.0295191	noncoding
CM009486_G-orf263	54	0.37069	6.22333	1	0.0270783	noncoding
CM009895_G-orf100	13	0.42114	10.289	1	0.00866895	noncoding
CM009895_G-orf119	120	0.35919	5.11664	1	0.676904	coding
CM009895_G-orf383	84	0.38698	6.02216	1	0.178449	noncoding
CM009895_G-orf410	339	0.39761	8.92303	1	0.99999	coding
CM009895_G-orf479	123	0.38481	9.85712	1	0.5	coding
CM009895_G-orf902	903	0.43602	3.94196	1	1	coding
CM010346_G-orf111	101	0.41523	5.13702	1	0.604486	coding
CM010346_G-orf115	49	0.38463	6.70709	1	0.0208851	noncoding
CM010346_G-orf151	152	0.35919	6.41705	1	0.859339	coding
CM010346_G-orf193	46	0.30944	10.352	1	0.0216208	noncoding
CM010346_G-orf216	95	0.39482	4.57416	1	0.53438	coding
CM010346_G-orf241	242	0.41182	5.06293	1	0.999941	coding
CM010346_G-orf244	140	0.44971	9.30109	1	0.913225	coding
CM010346_G-orf475	127	0.39251	9.79938	1	0.583932	coding
CM010346_G-orf745	298	0.46274	9.64923	1	0.99999	coding
CM012197_G-orf111	101	0.41523	5.13702	1	0.604486	coding
CM012197_G-orf115	49	0.38463	6.70709	1	0.0208851	noncoding
CM012197_G-orf140	51	0.38969	10.202	1	0.0375991	noncoding
CM012197_G-orf151	152	0.35919	6.41705	1	0.859339	coding
CM012197_G-orf177	127	0.40616	9.79938	1	0.651428	coding
CM012197_G-orf216	95	0.39482	4.57416	1	0.53438	coding
CM012197_G-orf241	242	0.41182	5.06293	1	0.999941	coding
CM012197_G-orf244	140	0.44971	9.30109	1	0.913225	coding
CM012197_G-orf316	31	0.42829	9.99615	1	0.0209629	noncoding
CM012197_G-orf745	298	0.46274	9.64923	1	0.99999	coding
CM012197_G-orf102	103	0.35832	10.1204	1	0.199144	noncoding
CM012224_G-cob_1-I2-orf101	83	0.36041	9.84186	1	0.0997814	noncoding
CM015711_G-orf122	123	0.39816	4.81805	1	0.863549	coding
CM015711_G-orf159	160	0.38926	5.88043	1	0.962206	coding
CM015711_G-orf202	28	0.40142	4.36896	1	0.0167063	noncoding
CM015711_G-orf215	120	0.39417	4.2359	1	0.885907	coding
CM015711_G-orf230	120	0.43736	4.2359	1	0.933615	coding
CM015711_G-orf143	46	0.41155	4.82208	1	0.0446018	noncoding
CM015711_G-orf218	137	0.38501	6.711	1	0.79181	coding
CM015711_G-orf252	137	0.38377	6.711	1	0.787752	coding
CM015711_G-orf409	266	0.35742	10.3497	1	0.993305	coding
CM016889_G-orf119	120	0.35742	4.71124	1	0.730729	coding
CM016889_G-orf150	89	0.3864	9.16656	1	0.166189	noncoding
CM016889_G-orf210	77	0.36787	5.73676	1	0.111438	noncoding
CM016889_G-cox1-I1-orf245	96	0.37128	6.71112	1	0.218147	noncoding
CM016889_G-orf253	91	0.36568	6.59808	1	0.167217	noncoding
CM016889_G-orf280	113	0.37646	9.66449	1	0.34891	noncoding
CM016943_G-orf100	101	0.33506	9.01202	1	0.141196	noncoding
CM017010_G-nad5-I1-orf108	43	0.33107	10.768	1	0.021694	noncoding
CM017010_G-orf111	112	0.36667	9.26337	1	0.303968	noncoding
CM017010_G-orf115	116	0.3756	7.66205	1	0.420023	noncoding
CM017010_G-orf157	158	0.36801	9.3205	1	0.787947	coding
CM017010_G-orf190	191	0.3762	9.5379	1	0.950567	coding
CM017010_G-cox2-I2-orf210	165	0.39486	9.62335	1	0.905921	coding
CM017010_G-orf268	183	0.39765	10.5859	1	0.942512	coding
CM017010_G-orf284_1	285	0.4043	9.40839	1	0.99983	coding
CM017010_G-cox1-I14-orf311	260	0.38206	9.41022	1	0.998525	coding
CM017010_G-orf40	4	0.34727	5.27472	1	9.06418e-06	noncoding
CM017010_G-orf70	3	0.36033	5.27496	1	8.20904e-06	noncoding
CM017871_G-orf120	39	0.22235	10.1389	1	0.0515422	noncoding
CM017871_G-orf128	26	0.41637	10.5648	1	0.0167541	noncoding
CM017871_G-orf185	186	0.42442	9.07208	1	0.986558	coding
CM017871_G-orf231	39	0.30891	9.51654	1	0.0137735	noncoding
CM017871_G-orf100_1	87	0.42499	4.16473	1	0.581682	coding
CM017871_G-orf100_2	101	0.39473	5.0849	1	0.541225	coding
CM017871_G-orf102	103	0.43033	6.05695	1	0.555722	coding
CM017871_G-orf106	54	0.42162	4.86102	1	0.0786918	noncoding
CM017871_G-orf112	113	0.37316	10.0075	1	0.3302	noncoding
CM017871_G-cox1_1-I4-orf118_2	119	0.39716	9.25031	1	0.520797	coding
CM017871_G-cox1_2-I2-orf118_3	119	0.39716	9.25031	1	0.520797	coding
CM017871_G-orf126	127	0.39582	7.81415	1	0.649937	coding
CM017871_G-cox1_1-I6-orf131_1	81	0.37457	7.90668	1	0.0960632	noncoding
CM017871_G-cox1_2-I4-orf131_2	81	0.37457	7.90668	1	0.0960632	noncoding
CM017871_G-orf142	43	0.39541	6.21088	1	0.0176962	noncoding
CM017871_G-orf159	60	0.40409	6.57672	1	0.0488029	noncoding
CM017871_G-orf162	163	0.37584	8.58698	1	0.874089	coding
CM017871_G-cox1_1-I2-orf207	208	0.40753	8.89276	1	0.993701	coding
CM017871_G-cox2-I4-orf312_2	313	0.37684	9.13141	1	0.999882	coding
CM017871_G-cob-I3-orf438	77	0.45177	9.0047	1	0.22336	noncoding
CM017871_G-orf54	14	0.40474	8.34613	1	0.00389479	noncoding
CM017871_G-orf598	416	0.42034	10.5549	1	1	coding
CM017955_G-orf112	107	0.3323	5.13214	1	0.397016	noncoding
CM017955_G-orf135	26	0.38873	9.13971	1	0.00866981	noncoding
CM017955_G-orf137	64	0.38645	5.17059	1	0.0850094	noncoding
CM017955_G-orf154	155	0.37875	8.38837	1	0.839205	coding
CM017955_G-orf330	331	0.37562	9.64276	1	0.999911	coding
CM017955_G-nad5-I1-orf121	68	0.40634	10.0086	1	0.0938928	noncoding
CM018325_G-orf102	54	0.36137	9.49628	1	0.0293562	noncoding
CM018325_G-orf303	148	0.44328	6.68512	1	0.95232	coding
CM018326_G-orf196	197	0.41056	9.72272	1	0.986149	coding
CM018326_G-orf219	220	0.40397	6.42181	1	0.999045	coding
CM019263_G-orf1174	293	0.38536	9.58527	1	0.999696	coding
CM019263_G-orf151	152	0.35919	6.41705	1	0.859339	coding
CM019263_G-orf478	127	0.38481	9.79938	1	0.544089	coding
CM019263_G-orf977	539	0.43416	4.01837	1	1	coding
CM019668_G-orf111	101	0.41523	5.38141	1	0.567141	coding
CM019668_G-orf115	49	0.38463	6.70709	1	0.0208851	noncoding
CM019668_G-orf193	46	0.30944	10.352	1	0.0216208	noncoding
CM019668_G-orf216	95	0.39482	4.57416	1	0.53438	coding
CM019668_G-orf241	242	0.4081	4.96906	1	0.999941	coding
CM019668_G-orf251	147	0.42177	9.66656	1	0.884746	coding
CM019668_G-orf475	127	0.39251	9.79938	1	0.583932	coding
CM019668_G-orf724	293	0.46861	9.63287	1	0.99999	coding
CM019668_G-orf151	152	0.35919	6.41705	1	0.859339	coding
CM020964_G-orf160	64	0.36605	10.699	1	0.0539876	noncoding
CM021099_G-orf134	80	0.39645	10.9719	1	0.136833	noncoding
CM021143_G-cox1-I1-orf180	181	0.41663	9.56854	1	0.975129	coding
CM021337_G-orf228	58	0.394	3.40594	1	0.195013	noncoding
CM021337_G-orf259	218	0.38762	9.31537	1	0.991361	coding
CM021664_G-orf258	91	0.46713	9.38934	1	0.484869	noncoding
CM021664_G-orf337	102	0.39137	4.89362	1	0.576146	coding
CM021664_G-orf105	19	0.36341	10.0284	-1	0.118555	noncoding
CM021664_G-orf106_1	101	0.39608	10.9031	1	0.283418	noncoding
CM021664_G-orf106_2	101	0.39608	10.9031	1	0.283418	noncoding
CM022151_G-cox1-I1-orf153	154	0.35742	6.13336	1	0.885986	coding
CM022151_G-orf667	483	0.35742	8.763	1	1	coding
CM022153_G-cox1-I1-orf153	154	0.35742	6.13336	1	0.885986	coding
CM022153_G-orf667	483	0.35742	8.59198	1	1	coding
CM022155_G-orf129	130	0.28643	5.00092	1	0.660423	coding
CM022155_G-orf173	92	0.41672	9.95819	1	0.287521	noncoding
CM022155_G-orf205	206	0.37221	4.5495	1	0.998937	coding
CM022155_G-nad5-I1-orf105	55	0.3775	5.53082	1	0.0385646	noncoding
CM022155_G-cob-I1-orf108	62	0.41847	9.06366	1	0.0702932	noncoding
CM022155_G-orf112	113	0.41666	9.11969	1	0.538485	coding
CM022156_G-orf100_1	34	0.44009	12.0106	1	0.03278	noncoding
CM022156_G-orf100_2	34	0.36785	12.0106	1	0.0167811	noncoding
CM022156_G-orf111_1	112	0.42513	10.8173	1	0.54972	coding
CM022156_G-orf111_2	112	0.42513	10.8173	1	0.54972	coding
CM022156_G-orf111_3	112	0.42513	10.8173	1	0.54972	coding
CM022156_G-orf123	38	0.46153	11.5246	1	0.0656188	noncoding
CM022156_G-orf124_1	55	0.33154	9.84308	1	0.027413	noncoding
CM022156_G-orf124_2	55	0.33154	9.84308	1	0.027413	noncoding
CM022156_G-orf124_3	55	0.33154	9.84308	1	0.027413	noncoding
CM022156_G-orf124_4	55	0.33154	9.84308	1	0.027413	noncoding
CM022156_G-orf124_5	55	0.33154	9.84308	1	0.027413	noncoding
CM022156_G-orf124_6	55	0.33154	9.84308	1	0.027413	noncoding
CM022156_G-orf127	128	0.43153	10.6069	1	0.764275	coding
CM022156_G-orf132	16	0.32652	11.4196	1	0.0106939	noncoding
CM022156_G-orf138_1	60	0.44063	12.4771	1	0.0769409	noncoding
CM022156_G-orf138_2	60	0.44063	12.4771	1	0.0769409	noncoding
CM022156_G-orf166_1	60	0.36646	12.4771	1	0.0305141	noncoding
CM022156_G-orf166_2	167	0.40278	11.5274	1	0.851531	coding
CM022156_G-orf190	34	0.39332	12.0106	1	0.0188542	noncoding
CM022156_G-orf237	60	0.39169	12.4771	1	0.0371913	noncoding
CM022156_G-orf99	60	0.45685	12.4771	1	0.10968	noncoding
CM022410_G-orf135	51	0.38866	10.202	1	0.0372332	noncoding
CM022410_G-orf177	127	0.40616	9.79938	1	0.651428	coding
CM022975_G-cox1-I2-orf105	106	0.38643	10.168	1	0.312234	noncoding
CM022975_G-orf115	59	0.37734	9.29974	1	0.0403193	noncoding
CM022975_G-cox1-I5-orf148	52	0.31081	9.37054	1	0.0207662	noncoding
CM022975_G-cox1-I2-orf269	214	0.4252	4.96039	1	0.999737	coding
CM022975_G-orf313	102	0.38957	6.82794	1	0.334476	noncoding
CM022975_G-orf357	166	0.42938	8.88971	1	0.965693	coding
CM022975_G-orf409	117	0.41197	5.63519	1	0.7531	coding
CM022975_G-orf515	198	0.37338	9.20807	1	0.96577	coding
CM022975_G-orf708	158	0.38988	6.72809	1	0.935226	coding
CM022975_G-orf101	29	0.45037	10.295	-1	0.0828379	noncoding
CM022975_G-orf163	26	0.34499	10.1874	1	0.0106057	noncoding
CM022975_G-orf178	72	0.30316	6.01801	1	0.0536412	noncoding
CM022975_G-orf332	145	0.39495	9.86517	1	0.776528	coding
CM022976_G-orf100_1	31	0.34396	8.16095	1	0.00694357	noncoding
CM022976_G-orf100_2	81	0.39148	9.74384	1	0.132427	noncoding
CM022976_G-orf102	33	0.3682	9.42999	1	0.0119041	noncoding
CM022976_G-nad2-I1-orf103_2	63	0.38577	9.18219	1	0.0516868	noncoding
CM022976_G-orf103_1	57	0.41078	9.89777	1	0.0590494	noncoding
CM022976_G-orf108	109	0.40343	10.0109	1	0.420575	noncoding
CM022976_G-orf109_2	49	0.44653	9.74359	-1	0.0767063	noncoding
CM022976_G-orf116	117	0.3884	8.7597	1	0.459222	noncoding
CM022976_G-cob-I1-orf122	93	0.29139	9.20697	1	0.0724882	noncoding
CM022976_G-orf123	58	0.34095	6.05719	1	0.0284728	noncoding
CM022976_G-cox2-I2-orf124	125	0.39078	9.24359	1	0.563873	coding
CM022976_G-orf126	51	0.41791	10.0168	1	0.04972	noncoding
CM022976_G-orf137	17	0.44231	10.4612	1	0.0143337	noncoding
CM022976_G-orf164	53	0.43853	6.87543	1	0.0419947	noncoding
CM022976_G-orf165	94	0.40131	10.1185	1	0.253186	noncoding
CM022976_G-orf191	45	0.46474	9.90179	1	0.0725666	noncoding
CM022976_G-orf192	151	0.42545	4.84247	1	0.983807	coding
CM022976_G-cox2-I3-orf315	316	0.39467	3.92719	1	1	coding
CM022976_G-orf339	167	0.40934	9.5152	1	0.938987	coding
CM022976_G-orf381	357	0.36853	9.16278	1	0.999976	coding
CM022976_G-orf452	424	0.4043	9.51727	1	1	coding
CM022976_G-orf52	29	0.34501	10.3012	1	0.0122807	noncoding
CM022976_G-orf55	12	0.35167	9.99237	1	0.00573097	noncoding
CM022976_G-orf592	116	0.39121	8.70697	1	0.460119	noncoding
CM022976_G-orf61	60	0.42485	9.66766	1	0.0782932	noncoding
CM022976_G-orf67	22	0.40381	10.8344	1	0.0131796	noncoding
CM022976_G-orf68	30	0.39244	9.81976	1	0.0134694	noncoding
CM022976_G-orf71_1	68	0.3889	10.0123	1	0.0759658	noncoding
CM022976_G-orf81	17	0.3979	5.2226	1	0.00495658	noncoding
CM022976_G-orf87_2	37	0.37076	10.5825	1	0.0193708	noncoding
CM022976_G-orf950	465	0.42943	4.88544	1	1	coding
CM022976_G-orf950	465	0.42943	4.88544	1	1	coding
CM022976_G-orf97	92	0.3372	9.75677	1	0.106704	noncoding
CM022976_G-orf99	39	0.3682	6.51178	1	0.0106612	noncoding
CM022976_G-orf112_1	71	0.40393	9.78204	1	0.101098	noncoding
CM022976_G-orf120	121	0.44129	11.2747	1	0.714394	coding
CM022976_G-orf133	55	0.38759	4.44281	1	0.0760314	noncoding
CM022976_G-orf226	140	0.37427	9.64227	1	0.636911	coding
CM022976_G-orf336	78	0.41703	4.1048	1	0.419886	noncoding
CM023198_G-orf150	151	0.35742	5.37115	1	0.915918	coding
CM023198_G-nad4-I1-orf204	107	0.42264	9.69354	1	0.491697	noncoding
CM023198_G-cob-I1-orf216	164	0.45886	6.04449	1	0.988766	coding
CM023198_G-orf511	175	0.38789	9.96027	1	0.920192	coding
CM023206_G-orf118	78	0.41415	4.93573	1	0.273267	noncoding
CM023206_G-cox1-I1-orf153	154	0.35742	6.13336	1	0.885986	coding
CM023206_G-orf666	482	0.35742	8.315	1	1	coding
CM023207_G-cox1-I1-orf153	154	0.35742	6.13336	1	0.885986	coding
CM023207_G-orf659	475	0.34874	8.58405	1	1	coding
CM023208_G-orf118	78	0.42185	4.93573	1	0.290189	noncoding
CM023208_G-cox1-I1-orf153	154	0.35742	6.13336	1	0.885986	coding
CM023208_G-orf666	482	0.35742	8.315	1	1	coding
CM023209_G-cox1-I1-orf153	154	0.35742	6.13336	1	0.885986	coding
CM023210_G-cox1-I1-orf153	154	0.35742	6.13336	1	0.885986	coding
CM023210_G-orf660	476	0.35742	8.60016	1	1	coding
CM023211_G-cox1-I1-orf153	154	0.35742	6.13336	1	0.885986	coding
CM023211_G-orf160	102	0.39499	10.9557	-1	0.178545	noncoding
CM023211_G-orf212	208	0.37684	10.3577	1	0.966252	coding
CM023211_G-orf659	475	0.34874	8.58405	1	1	coding
CM023212_G-cox1-I1-orf153	154	0.35742	6.13336	1	0.885986	coding
CM023212_G-orf666	482	0.35742	8.59198	1	1	coding
CM023216_G-cox1-I1-orf153	154	0.35742	6.13336	1	0.885986	coding
CM023217_G-cox1-I1-orf153	154	0.35742	6.13336	1	0.885986	coding
CM023217_G-orf659	475	0.34874	8.58405	1	1	coding
CM023218_G-cox1-I1-orf153	154	0.35742	6.13336	1	0.885986	coding
CM023218_G-orf667	483	0.35742	8.59198	1	1	coding
CM024274_G-orf105	106	0.40498	8.76312	1	0.390101	noncoding
CM024274_G-orf134	69	0.3702	9.62335	1	0.0616267	noncoding
CM024274_G-orf254	228	0.37494	10.2393	1	0.985656	coding
CM024274_G-orf103	95	0.40304	9.79999	1	0.267077	noncoding
CM024274_G-orf128	93	0.46355	9.80597	1	0.519878	coding
CM024274_G-orf150_2	131	0.42083	8.83563	1	0.773467	coding
CM024274_G-orf156	75	0.39502	9.61786	1	0.105781	noncoding
CM024274_G-orf159	103	0.4266	4.58502	1	0.74963	coding
CM024274_G-orf175	78	0.39699	8.62604	1	0.111402	noncoding
CM024274_G-orf221	61	0.47224	12.4866	1	0.166216	noncoding
CM024274_G-orf455	132	0.42181	8.34821	1	0.792515	coding
CM025806_G-orf112	54	0.3005	9.47675	1	0.022559	noncoding
CM026405_G-orf151	152	0.35919	6.41705	1	0.859339	coding
CM026405_G-orf2284	535	0.38653	4.10541	1	1	coding
CM026405_G-orf475	127	0.39251	9.79938	1	0.583932	coding
CM026406_G-orf151	152	0.35919	6.41705	1	0.859339	coding
CM026406_G-orf1955	539	0.39761	4.1308	1	1	coding
CM026406_G-orf301	81	0.37901	7.87518	1	0.101144	noncoding
CM026406_G-orf475	127	0.39251	9.79938	1	0.583932	coding
CM026448_G-orf115	50	0.4062	7.68695	1	0.0261436	noncoding
CM026448_G-orf450	116	0.39015	9.90094	1	0.440377	noncoding
CM026448_G-orf119	46	0.45668	9.09821	1	0.0503969	noncoding
CM026448_G-orf1446	587	0.36238	9.83722	1	1	coding
CM026448_G-orf178	81	0.41151	9.77838	1	0.172461	noncoding
CM026448_G-orf200	105	0.38411	4.64642	1	0.63493	coding
CM026550_G-orf199	200	0.37921	8.99469	1	0.976222	coding
CM026550_G-orf204	136	0.42331	4.24042	1	0.972726	coding
CM026550_G-orf434	292	0.37068	10.4166	1	0.99865	coding
CP010939_G-orf164	165	0.41872	9.44305	1	0.947877	coding
CP010939_G-orf306_1	307	0.43189	9.14093	1	0.999986	coding
CP010939_G-orf101	102	0.44293	4.82159	1	0.725602	coding
CP010939_G-orf103	104	0.41956	8.86676	1	0.428004	noncoding
CP010939_G-orf109	110	0.37895	9.48566	1	0.329338	noncoding
CP010939_G-orf110	111	0.43311	8.73553	1	0.585076	coding
CP010939_G-orf120	121	0.39081	9.9538	1	0.5	coding
CP010939_G-orf122	123	0.36279	9.59503	1	0.393785	noncoding
CP010939_G-orf123	46	0.32153	6.5235	1	0.0130875	noncoding
CP010939_G-cox1-I7-orf124	94	0.45309	6.89789	1	0.403387	noncoding
CP010939_G-orf129	130	0.37743	9.92133	1	0.53527	coding
CP010939_G-orf133	134	0.35049	9.69598	1	0.446036	noncoding
CP010939_G-orf150	151	0.41724	4.28668	1	0.988786	coding
CP010939_G-cob-I4-orf154_2	155	0.43733	9.76385	1	0.942852	coding
CP010939_G-orf157	158	0.3875	4.65765	1	0.982563	coding
CP010939_G-orf172	173	0.3725	9.04266	1	0.901285	coding
CP010939_G-cox1-I5-orf306_2	307	0.4307	6.0434	1	0.999999	coding
CP010939_G-orf394	395	0.39498	6.41815	1	1	coding
CP010939_G-orf553	554	0.3725	8.63788	1	1	coding
CP017352_G-orf145	49	0.34156	9.77448	1	0.0225881	noncoding
CP017352_G-orf102	67	0.3359	6.95441	1	0.0361765	noncoding
CP017352_G-orf118	119	0.37877	4.08429	1	0.860617	coding
CP017352_G-orf138	139	0.38082	3.96466	1	0.962457	coding
CP017352_G-orf142	88	0.38488	5.26764	1	0.283206	noncoding
CP017352_G-orf173	155	0.38763	4.79803	1	0.976227	coding
CP017352_G-orf420	252	0.37338	10.2933	1	0.994295	coding
CP017352_G-orf653	353	0.3599	9.31207	1	0.999945	coding
CP021245_G-orf133	41	0.4131	10.1633	1	0.0300349	noncoding
CP021245_G-orf78	14	0.43758	8.50006	1	0.00523141	noncoding
CP025166_G-orf99	100	0.27355	9.01361	1	0.0827799	noncoding
CP025773_G-cox1-I4-orf124	125	0.36188	9.89825	1	0.402309	noncoding
CP025773_G-orf210	211	0.36787	9.01434	1	0.979641	coding
CP031392_G-orf111	92	0.39575	9.62994	1	0.216241	noncoding
CP031392_G-orf129	111	0.37624	5.18036	1	0.606221	coding
CP031392_G-orf186	100	0.37436	5.22675	1	0.422598	noncoding
CP031392_G-orf276	207	0.36052	7.72736	1	0.983521	coding
CP031392_G-cob-I3-orf287	92	0.4027	9.33685	1	0.232838	noncoding
CP031392_G-orf293_1	150	0.35413	8.66583	1	0.681533	coding
CP031392_G-cox1-I2-orf367	87	0.37932	9.63031	1	0.144213	noncoding
CP031392_G-orf448	173	0.39251	10.1037	1	0.919401	coding
CP031392_G-orf44	20	0.3694	9.70026	1	0.0073156	noncoding
CP031392_G-orf448	173	0.39251	10.1037	1	0.919401	coding
CP031392_G-orf79	34	0.3682	5.82062	1	0.00924514	noncoding
CP031392_G-orf80	29	0.36734	8.21112	1	0.00686959	noncoding
CP033157_G-orf107	17	0.37693	9.7464	1	0.00664916	noncoding
CP033157_G-orf240	210	0.41076	6.68671	1	0.998221	coding
CP033157_G-orf101	102	0.42847	8.05048	1	0.43219	noncoding
CP034275_G-orf105	47	0.4024	9.58624	1	0.0311147	noncoding
CP034382_G-orf119	120	0.38228	4.53107	1	0.830107	coding
CP034382_G-cox1-I1-orf319	147	0.4206	4.48151	1	0.983338	coding
CP042205_G-orf107	51	0.36233	10.1292	1	0.0297036	noncoding
CP042205_G-cox2-I3-orf111	112	0.40137	10.5345	1	0.432984	noncoding
CP042205_G-orf112	113	0.39274	9.69794	1	0.420502	noncoding
CP042205_G-nad5-I3-orf113	91	0.41397	8.86273	1	0.250121	noncoding
CP042205_G-orf122	72	0.32793	10.2247	1	0.05126	noncoding
CP042205_G-orf144	113	0.43505	8.94977	1	0.622631	coding
CP042205_G-nad2-I2-orf150	34	0.45136	9.98383	1	0.0336512	noncoding
CP042205_G-orf178	114	0.40082	8.26666	1	0.484334	noncoding
CP042205_G-orf184	123	0.43505	4.74042	1	0.917803	coding
CP042205_G-cox2-I3-orf185	186	0.38733	9.80377	1	0.950671	coding
CP042205_G-orf197	57	0.33596	5.52704	1	0.0316607	noncoding
CP042205_G-orf205	157	0.40332	4.65741	1	0.986605	coding
CP042205_G-orf218	62	0.38988	6.70245	1	0.0462777	noncoding
CP042205_G-orf251	58	0.40815	8.61969	1	0.0466129	noncoding
CP042205_G-orf290	58	0.42075	6.68915	1	0.0499085	noncoding
CP042205_G-orf393	320	0.41049	5.31171	1	1	coding
CP042205_G-orf458	139	0.40452	9.86395	1	0.765624	coding
CP042205_G-orf916	331	0.38911	7.57159	1	0.999994	coding
CP042205_G-orf95	67	0.39208	9.99445	1	0.0753205	noncoding
CP042205_G-orf97	64	0.39506	8.19916	1	0.0521202	noncoding
CP042205_G-orf100	71	0.32874	9.138	1	0.0433358	noncoding
CP042205_G-orf101	42	0.34813	10.0002	1	0.0187202	noncoding
CP042205_G-orf106	43	0.38537	7.83624	1	0.0149606	noncoding
CP042205_G-orf115	111	0.42284	9.93097	1	0.544868	coding
CP042205_G-orf116	117	0.35532	10.0684	1	0.295519	noncoding
CP042205_G-orf120	35	0.38411	10.8343	1	0.0200436	noncoding
CP042205_G-orf132	54	0.41882	9.74774	1	0.0549058	noncoding
CP042205_G-orf148	53	0.40376	5.992	1	0.0373747	noncoding
CP046241_G-orf329_3	311	0.4168	5.98297	-1	0.57869	coding
CP046241_G-orf333	270	0.39208	11.9548	1	0.992949	coding
CP046241_G-orf366	318	0.37162	6.80341	-1	0.444461	noncoding
CP046241_G-orf400	294	0.35263	11.2523	-1	0.166973	noncoding
CP046241_G-orf423	160	0.39652	10.1664	1	0.872103	coding
CP046241_G-orf425	246	0.31149	11.4756	1	0.797054	coding
CP046241_G-orf426	220	0.39773	9.84393	1	0.992813	coding
CP046241_G-orf482	186	0.3636	12.133	1	0.671946	coding
CP046241_G-orf494	248	0.33078	12.3259	1	0.75535	coding
CP046241_G-orf497	469	0.41809	5.17255	-1	0.963406	coding
CP046241_G-orf547	246	0.26574	11.4756	1	0.462891	noncoding
CP046241_G-orf610	534	0.35263	11.3039	1	0.999997	coding
CP046241_G-orf665	322	0.38836	12.4564	1	0.996951	coding
CP046241_G-orf692	274	0.37153	12.001	1	0.983245	coding
CP046241_G-orf726	636	0.43368	9.86761	1	1	coding
CP046241_G-orf792	354	0.38908	9.79218	1	0.999983	coding
CP046241_G-orf807	597	0.42656	8.88336	1	1	coding
CP046241_G-orf916	204	0.30045	12.0496	1	0.376745	noncoding
CP046241_G-orf1417	649	0.36414	9.00616	1	1	coding
CP046241_G-orf1417	649	0.36414	9.00616	1	1	coding
CP046241_G-orf1428	791	0.32387	11.4142	1	1	coding
CP046241_G-orf1428	791	0.32387	11.4142	1	1	coding
CP046440_G-orf102	103	0.36727	6.63104	1	0.286712	noncoding
CP058939_G-orf307	143	0.34874	9.17242	1	0.554165	coding
CP060321_G-orf156	24	0.40381	5.75055	1	0.00663368	noncoding
CP060321_G-orf124	117	0.36899	8.99286	1	0.365877	noncoding
CP060321_G-orf131	132	0.45754	9.43414	1	0.889603	coding
CP060321_G-orf134	135	0.41057	9.14008	1	0.768956	coding
CP060321_G-cob-I2-orf139	140	0.3599	9.88995	1	0.550106	coding
CP060321_G-orf144	145	0.4014	4.27985	1	0.977946	coding
CP060321_G-orf151	152	0.39045	9.37933	1	0.827759	coding
CP060321_G-orf161	162	0.43604	4.33331	1	0.995638	coding
CP060321_G-cob-I4-orf168	169	0.35742	8.91278	1	0.839882	coding
CP060321_G-orf207	208	0.39389	4.90179	1	0.999267	coding
CP060321_G-orf219	220	0.39896	7.66547	1	0.997596	coding
CP060321_G-orf246	196	0.38027	6.81927	1	0.990019	coding
CP060321_G-orf258	259	0.3725	5.20819	1	0.999925	coding
CP060321_G-orf264	265	0.40682	5.19598	1	0.999983	coding
CP060321_G-cox1-I6-orf326	327	0.39664	6.56403	1	0.999998	coding
FQ311469_G-orf104_1	26	0.43521	4.36908	1	0.0189733	noncoding
FQ311469_G-orf104_2	98	0.472	7.86591	1	0.514303	coding
FQ311469_G-orf137	26	0.41543	7.82318	1	0.0072563	noncoding
FQ311469_G-orf150	151	0.37091	10.2431	1	0.697812	coding
FQ311469_G-orf206	152	0.40445	4.17999	1	0.988108	coding
FQ311469_G-orf103	104	0.42028	4.47418	1	0.765401	coding
FQ311469_G-orf107	108	0.39354	6.72784	1	0.440623	noncoding
FQ311469_G-orf109	88	0.42265	4.5285	1	0.520363	coding
FQ311469_G-orf111_1	68	0.47411	9.34088	1	0.217927	noncoding
FQ311469_G-orf115	116	0.37225	9.22931	1	0.365549	noncoding
FQ311469_G-orf121	122	0.37128	8.31415	1	0.45351	noncoding
FQ311469_G-orf122_1	123	0.40374	8.64471	1	0.611263	coding
FQ311469_G-orf122_2	119	0.40849	9.20526	1	0.5769	coding
FQ311469_G-orf129	112	0.43059	9.51923	1	0.595724	coding
FQ311469_G-orf135_1	136	0.38779	9.32526	1	0.671215	coding
FQ311469_G-orf135_2	136	0.3599	9.76617	1	0.513691	coding
FQ311469_G-orf190	191	0.43418	9.00751	1	0.992319	coding
FQ311469_G-orf230	218	0.42682	9.5163	1	0.997442	coding
FQ311469_G-orf426	423	0.3785	6.79791	1	1	coding
FQ311469_G-orf427	428	0.3785	6.79791	1	1	coding
FQ311469_G-orf52	36	0.35159	10.6758	1	0.0175752	noncoding
FQ859090_G-orf493	368	0.36176	10.2054	1	0.999923	coding
HF546977_G-orf104	105	0.353	10.9031	1	0.183652	noncoding
HF546977_G-orf107	101	0.3117	9.84686	1	0.10919	noncoding
HF546977_G-orf112	37	0.32723	7.961	1	0.00860193	noncoding
HF546977_G-orf113_1	77	0.40522	11.7413	1	0.116697	noncoding
HF546977_G-orf116_1	97	0.42623	9.94769	1	0.382812	noncoding
HF546977_G-orf116_2	117	0.4316	10.1608	1	0.65971	coding
HF546977_G-cox1-I3-orf118	81	0.38531	8.73602	1	0.112258	noncoding
HF546977_G-cox1-I7-orf144	64	0.4575	10.0405	1	0.168663	noncoding
HF546977_G-orf151	107	0.41137	7.88568	1	0.438517	noncoding
HF546977_G-orf152	20	0.40184	10.3013	1	0.0104227	noncoding
HF546977_G-orf204_1	184	0.38328	9.55072	1	0.944417	coding
HF546977_G-orf210	165	0.37436	9.68219	-1	0.182919	noncoding
HF546977_G-orf245	246	0.38762	9.55988	1	0.997456	coding
HF546977_G-orf274	275	0.44201	9.11798	1	0.999944	coding
HF546977_G-orf97	56	0.37112	9.42609	1	0.0341252	noncoding
HF546977_G-orf99_2	93	0.36857	10.0197	1	0.160662	noncoding
HF546977_G-orf99_3	100	0.40192	11.9512	1	0.220325	noncoding
HF546977_G-orf101	62	0.39716	9.30133	1	0.0570189	noncoding
HF546977_G-orf109_2	77	0.43531	9.37262	1	0.19108	noncoding
HF546977_G-orf121	122	0.36022	10.2808	1	0.353238	noncoding
HF546977_G-orf123	91	0.42549	9.86237	1	0.309687	noncoding
HF546977_G-orf145_1	31	0.39652	7.81085	1	0.00837084	noncoding
HF546977_G-orf99_1	49	0.40221	8.83978	1	0.0286421	noncoding
HG970331_G-orf125	117	0.35528	9.336	1	0.308059	noncoding
HG970331_G-orf154	155	0.36787	7.92743	1	0.821327	coding
HG970331_G-orf1931	618	0.38005	3.93585	1	1	coding
HG970331_G-cob-I2-orf227	218	0.41138	5.71466	1	0.99948	coding
HG970331_G-cob-I5-orf422	102	0.38206	9.02496	1	0.260887	noncoding
HG970331_G-orf493	129	0.38481	9.7995	1	0.567008	coding
HG970331_G-orf99_1	55	0.36958	9.09808	1	0.0301006	noncoding
HG970331_G-orf99_2	47	0.435	11.4739	1	0.0593273	noncoding
HG970331_G-orf224	122	0.43414	10.0683	1	0.7306	coding
HG983520_G-orf270	60	0.40129	9.62982	1	0.0577625	noncoding
HG983520_G-orf275	252	0.3957	5.01849	1	0.999955	coding
HG983520_G-orf416	211	0.38206	10.1691	1	0.977672	coding
JPKY01000541_G-orf183	61	0.42013	5.8681	1	0.0737267	noncoding
JPKY01000541_G-orf446	348	0.37436	10.4157	1	0.999891	coding
JPKY01000541_G-orf146	119	0.39638	3.77643	1	0.918891	coding
JQGD01000004_G-orf119	120	0.35919	5.11664	1	0.676904	coding
JQGD01000004_G-orf162	88	0.44483	5.28473	1	0.433155	noncoding
JQGD01000004_G-orf1952	1268	0.38653	4.40887	1	1	coding
JQGD01000004_G-orf479	123	0.38481	9.85712	1	0.5	coding
KF169905_G-orf254	90	0.41033	9.35748	1	0.237312	noncoding
KF169905_G-orf291	292	0.36787	9.24725	1	0.99946	coding
KF169905_G-orf309	164	0.38206	5.18207	1	0.979243	coding
KF169905_G-orf519	145	0.39126	11.3292	1	0.65564	coding
KF169905_G-orf104	24	0.33332	7.81036	1	0.00460915	noncoding
KR952335_G-orf239	106	0.36605	9.32538	1	0.246676	noncoding
KR952335_G-orf285	129	0.37646	9.61005	1	0.529325	coding
KR952335_G-orf372	373	0.36304	4.44037	1	1	coding
KR952336_G-orf267	205	0.36304	9.14276	1	0.96658	coding
KR952336_G-orf449	253	0.37035	4.32941	1	0.999955	coding
KR952337_G-orf151_1	152	0.35919	6.41705	1	0.859339	coding
KR952337_G-orf151_2	152	0.35919	6.41705	1	0.859339	coding
KR952337_G-orf2286	539	0.38653	4.1037	1	1	coding
KR952337_G-orf475	127	0.39251	9.79938	1	0.583932	coding
KR952346_G-orf212	93	0.37172	4.72821	1	0.384246	noncoding
KR952346_G-orf459	176	0.37684	10.0662	1	0.894206	coding
LR026971_G-orf100	101	0.3599	9.48871	1	0.191448	noncoding
LT222057_G-orf125	117	0.35528	9.336	1	0.308059	noncoding
LT222057_G-orf1297	618	0.39521	3.93585	1	1	coding
LT222057_G-orf154	155	0.36787	7.92743	1	0.821327	coding
LT222057_G-cob-I2-orf227	218	0.41138	5.71466	1	0.99948	coding
LT222057_G-cox1-I12-orf311	90	0.37744	9.60114	1	0.158405	noncoding
LT222057_G-cob-I5-orf422	102	0.38206	9.02496	1	0.260887	noncoding
LT222057_G-orf493	129	0.38481	9.7995	1	0.567008	coding
LT222057_G-orf494	245	0.41368	9.13959	1	0.999201	coding
LT222057_G-orf99_1	55	0.36958	9.09808	1	0.0301006	noncoding
LT222057_G-orf99_2	47	0.435	11.4739	1	0.0593273	noncoding
LT222057_G-orf854	618	0.42129	3.93585	1	1	coding
LT558140_G-orf101	21	0.35913	7.82233	-1	0.0457793	noncoding
LT558140_G-cox1-I12-orf106_2	66	0.37098	10.0971	1	0.0583162	noncoding
LT558140_G-orf106_1	107	0.3872	5.54327	1	0.535137	coding
LT558140_G-orf109	108	0.48328	9.59503	1	0.788912	coding
LT558140_G-orf112	113	0.38091	9.57867	1	0.366135	noncoding
LT558140_G-cox1-I10-orf116	86	0.43594	9.10065	1	0.272734	noncoding
LT558140_G-cox1-I3-orf117_3	118	0.41525	10.6873	1	0.570022	coding
LT558140_G-orf117_1	43	0.40948	7.93903	1	0.0186597	noncoding
LT558140_G-orf119	113	0.35386	9.16644	1	0.268767	noncoding
LT558140_G-cox1-I3-orf121_2	100	0.41452	9.5191	1	0.359994	noncoding
LT558140_G-orf128	129	0.37221	9.82013	1	0.5	coding
LT558140_G-orf129	130	0.44519	9.99176	1	0.844505	coding
LT558140_G-orf154	155	0.42341	9.97552	1	0.920023	coding
LT558140_G-orf78	24	0.37436	9.78522	-1	0.0987053	noncoding
LT558140_G-orf121_1	65	0.48495	5.44989	1	0.112056	noncoding
LT558140_G-orf130	71	0.37219	11.8321	1	0.0618391	noncoding
LT671829_G-orf105_2	106	0.27905	4.22552	1	0.556702	coding
LT671829_G-orf119	71	0.25933	6.47687	1	0.0621433	noncoding
LT671829_G-orf137_2	138	0.39198	6.19098	1	0.856137	coding
LT671829_G-orf105_1	106	0.27905	4.22552	1	0.556702	coding
LT671829_G-orf126	78	0.28803	5.83649	1	0.0806841	noncoding
LT671829_G-orf137_1	138	0.39198	6.19098	1	0.856137	coding
LT671829_G-orf202	96	0.41714	10.0124	1	0.332671	noncoding
MH407470_G-orf109	110	0.3682	9.44318	1	0.289078	noncoding
MH407470_G-orf114	37	0.4038	9.05609	1	0.0165304	noncoding
MH407470_G-orf133	44	0.39858	9.67853	1	0.0265213	noncoding
MH407470_G-cox2-I1-orf141	20	0.3388	7.77826	1	0.00377372	noncoding
MH407470_G-orf157	69	0.3742	9.57098	1	0.0637619	noncoding
MH407470_G-orf213	127	0.39909	8.9892	1	0.632537	coding
MH407470_G-nad1-I2-orf263_1	208	0.3599	9.12225	1	0.967994	coding
MH407470_G-orf280	281	0.39079	6.5152	1	0.999962	coding
MH407470_G-cox1-I9-orf306	73	0.40026	4.95001	1	0.184082	noncoding
MH407470_G-cob-I9-orf484	208	0.38986	7.86005	1	0.993156	coding
MH407470_G-cox2-I2-orf504	150	0.37744	9.79938	1	0.744222	coding
MH407470_G-orf89	6	0.38614	5.27472	1	1.48613e-05	noncoding
MH407470_G-orf100	101	0.39933	9.71332	1	0.313908	noncoding
MH407470_G-orf127	62	0.39907	5.58685	1	0.0713863	noncoding
MH407470_G-orf148_1	44	0.4192	9.03375	1	0.0276608	noncoding
MH407470_G-orf181_2	95	0.38521	6.55365	1	0.252857	noncoding
MH407470_G-orf202	59	0.40486	4.4162	1	0.11949	noncoding
MH407470_G-orf260	120	0.42327	10.0801	1	0.652789	coding
NC_001326_G-orf227	175	0.37624	10.1431	1	0.885328	coding
NC_001715_G-orf101	24	0.40483	9.69391	1	0.0105943	noncoding
NC_001715_G-orf107	108	0.39752	3.88068	1	0.834014	coding
NC_001715_G-orf112	43	0.37719	9.77008	1	0.0216753	noncoding
NC_001715_G-nad1-I2-orf118	54	0.40073	8.6911	1	0.0354219	noncoding
NC_001715_G-cox1-I3-orf119_2	120	0.45419	8.9256	1	0.782178	coding
NC_001715_G-orf119_1	71	0.40253	11.7963	1	0.0885325	noncoding
NC_001715_G-cox1-I4-orf197	101	0.41438	6.4848	1	0.432338	noncoding
NC_001715_G-orf109	110	0.45046	9.92426	1	0.676777	coding
NC_001715_G-orf137	101	0.38099	11.5256	1	0.200639	noncoding
NC_001715_G-orf141	80	0.3641	5.80145	1	0.122258	noncoding
NC_001715_G-orf145	47	0.41303	10.0286	1	0.0387872	noncoding
NC_001715_G-orf156	83	0.30712	11.7237	1	0.0573316	noncoding
NC_001715_G-orf179	74	0.47393	10.756	1	0.368218	noncoding
NC_001715_G-orf186	72	0.38861	8.84113	1	0.0775621	noncoding
NC_001762_G-cox1-I1-orf319	44	0.37744	10.3062	1	0.0255771	noncoding
NC_002653_G-orf99	100	0.27355	9.01361	1	0.0827799	noncoding
NC_003048_G-orf119	77	0.3526	5.08234	1	0.127799	noncoding
NC_003049_G-orf1453	428	0.36238	9.49554	1	0.999998	coding
NC_003049_G-orf183	86	0.40779	10.0634	1	0.204529	noncoding
NC_003049_G-orf214	190	0.37791	5.89789	1	0.991944	coding
NC_003049_G-orf256	216	0.38454	9.59235	1	0.987905	coding
NC_003049_G-orf598	414	0.39703	9.20319	1	1	coding
NC_003049_G-orf212	74	0.35952	9.85199	1	0.0697384	noncoding
NC_003388_G-orf148	101	0.39081	4.41425	1	0.641296	coding
NC_003388_G-orf472	183	0.38481	10.0629	1	0.935998	coding
NC_004312_G-orf248	249	0.37562	9.24384	1	0.997111	coding
NC_005253_G-orf108	36	0.44714	5.03973	1	0.0252673	noncoding
NC_005256_G-orf102	67	0.30472	6.95441	1	0.0325677	noncoding
NC_005256_G-orf142	65	0.37562	4.54669	1	0.111915	noncoding
NC_005256_G-orf151	58	0.38829	4.28094	1	0.101555	noncoding
NC_005256_G-orf145	49	0.34156	9.77448	1	0.0225881	noncoding
NC_005927_G-orf101	57	0.40958	10.0479	1	0.0597497	noncoding
NC_005927_G-orf106	107	0.41005	10.1557	1	0.427322	noncoding
NC_005927_G-orf107	108	0.38119	8.93048	1	0.319226	noncoding
NC_005927_G-orf110	39	0.3882	3.79938	1	0.0434638	noncoding
NC_005927_G-orf113	114	0.44123	9.8139	1	0.676792	coding
NC_005927_G-orf116	50	0.39852	8.13812	1	0.0255066	noncoding
NC_005927_G-orf135	108	0.32979	9.74725	1	0.166041	noncoding
NC_005927_G-orf138	139	0.39884	10.4182	1	0.71846	coding
NC_005927_G-orf148_1	149	0.38625	6.24396	1	0.909639	coding
NC_005927_G-orf154	155	0.46182	9.98273	1	0.969632	coding
NC_005927_G-orf158	152	0.40491	9.30048	1	0.874195	coding
NC_005927_G-orf160_1	161	0.34248	8.56952	1	0.734023	coding
NC_005927_G-orf160_2	161	0.37193	9.2702	1	0.826893	coding
NC_005927_G-cox2-I1-orf166	167	0.37795	10.4295	1	0.836847	coding
NC_005927_G-orf167	168	0.34247	10.8852	1	0.622932	coding
NC_005927_G-orf179	116	0.35742	9.07892	1	0.310155	noncoding
NC_005927_G-orf194	195	0.37376	9.51715	1	0.955961	coding
NC_005927_G-orf200	201	0.38702	8.94928	1	0.982561	coding
NC_005927_G-orf201	54	0.35618	9.99628	1	0.0313325	noncoding
NC_005927_G-orf213	176	0.36696	9.20624	1	0.895542	coding
NC_005927_G-orf292	46	0.37992	4.94281	1	0.0302062	noncoding
NC_005927_G-orf373	131	0.3787	9.55304	1	0.565567	coding
NC_005927_G-orf407	188	0.38514	9.80377	1	0.951971	coding
NC_005927_G-orf99	69	0.44049	11.3178	1	0.168225	noncoding
NC_005927_G-orf100	101	0.41924	11.0848	1	0.373922	noncoding
NC_005927_G-orf108	71	0.45677	11.2048	1	0.247617	noncoding
NC_005927_G-orf109	22	0.37004	8.49518	1	0.00527798	noncoding
NC_005927_G-orf114_1	115	0.39347	11.6181	1	0.342913	noncoding
NC_005927_G-orf114_2	38	0.35707	9.39471	1	0.013961	noncoding
NC_005927_G-orf139	140	0.46114	8.99518	1	0.930382	coding
NC_005927_G-orf148_2	149	0.41356	10.4278	1	0.855244	coding
NC_005927_G-orf150	76	0.42877	5.58954	-1	0.0327414	noncoding
NC_005927_G-orf170	171	0.41236	10.8289	1	0.93248	coding
NC_005927_G-orf354	185	0.38514	8.58221	1	0.963777	coding
NC_005927_G-orf423	424	0.3864	9.31952	1	1	coding
NC_006077_G-orf133	58	0.31099	12.0068	-1	0.155496	noncoding
NC_006077_G-orf78	14	0.43758	8.50006	1	0.00523141	noncoding
NC_006837_G-orf157	29	0.36696	9.22479	1	0.00923463	noncoding
NC_006837_G-orf170	171	0.3682	9.6369	1	0.860365	coding
NC_006837_G-orf130	87	0.40645	6.23175	1	0.238023	noncoding
NC_006837_G-orf171	172	0.37624	9.09784	1	0.904528	coding
NC_006838_G-orf115	93	0.36719	8.68561	-1	0.100639	noncoding
NC_006838_G-orf203	204	0.40341	5.02557	1	0.999154	coding
NC_006838_G-orf111	93	0.36882	6.08795	1	0.220407	noncoding
NC_006838_G-orf342	343	0.3762	9.61359	1	0.999952	coding
NC_007394_G-orf104	62	0.36176	4.78046	1	0.0713426	noncoding
NC_007394_G-orf188	118	0.37624	8.00616	1	0.435146	noncoding
NC_007394_G-orf228	192	0.3787	7.59686	1	0.980021	coding
NC_007394_G-orf281	189	0.37744	6.31024	1	0.988356	coding
NC_007394_G-orf379	324	0.35528	10.2562	1	0.999306	coding
NC_007445_G-orf137	65	0.37048	9.3598	1	0.0499535	noncoding
NC_007445_G-orf159	160	0.38514	5.55243	1	0.967043	coding
NC_007445_G-orf253	234	0.37172	9.48224	1	0.992187	coding
NC_007445_G-orf303	132	0.38454	4.93573	1	0.889543	coding
NC_007445_G-orf91	14	0.38762	8.34357	1	0.0035679	noncoding
NC_007445_G-orf105	106	0.41178	9.91864	1	0.425454	noncoding
NC_007445_G-orf211	103	0.3599	9.39105	1	0.205522	noncoding
NC_007597_G-cox1-I3-orf110	91	0.39482	6.53766	1	0.234982	noncoding
NC_007597_G-cox1-I2-orf131	20	0.33878	9.6496	1	0.00696457	noncoding
NC_007597_G-orf215	102	0.3626	6.50128	1	0.270397	noncoding
NC_007597_G-orf246	227	0.37172	9.42804	1	0.989555	coding
NC_007597_G-orf301	130	0.38454	5.77386	1	0.800288	coding
NC_007597_G-orf71	11	0.40038	8.2536	1	0.0031301	noncoding
NC_007597_G-orf211	89	0.3599	9.5495	1	0.122778	noncoding
NC_007935_G-orf286	250	0.37992	8.9256	1	0.998094	coding
NC_007935_G-cox1-I3-orf304	48	0.38299	4.14252	1	0.0568547	noncoding
NC_007935_G-cox1-I5-orf310	82	0.37068	9.89984	1	0.108332	noncoding
NC_008068_G-orf307	143	0.34874	8.89764	1	0.567022	coding
NC_008248_G-orf109	33	0.39136	4.93011	1	0.0150493	noncoding
NC_008248_G-orf317	51	0.41123	4.67706	1	0.0665125	noncoding
NC_008248_G-orf414	97	0.40122	5.05829	1	0.505539	coding
NC_008248_G-orf474	104	0.37436	10.2587	1	0.250436	noncoding
NC_008282_G-cox1-I1-orf153	154	0.35742	6.13336	1	0.885986	coding
NC_008282_G-orf666	482	0.35742	8.59198	1	1	coding
NC_009746_G-orf113	114	0.39798	5.13202	1	0.736241	coding
NC_009746_G-orf771	154	0.37436	8.38837	1	0.817107	coding
NC_009746_G-orf960	462	0.35742	5.8559	1	1	coding
NC_009880_G-orf395	390	0.40316	9.60822	1	0.999999	coding
NC_009905_G-orf112	112	0.41922	9.95795	-1	0.14694	noncoding
NC_009905_G-orf126	127	0.44544	9.80267	1	0.823339	coding
NC_009905_G-orf306	175	0.3787	9.00262	1	0.923456	coding
NC_009905_G-orf188	189	0.38558	4.9212	1	0.996868	coding
NC_010222_G-orf126	17	0.41964	9.10223	1	0.00667548	noncoding
NC_010222_G-orf149	126	0.38681	4.77594	1	0.866069	coding
NC_010222_G-orf233	139	0.4337	6.60406	1	0.913714	coding
NC_010222_G-orf249	225	0.4229	9.78693	1	0.997734	coding
NC_010222_G-orf138	37	0.46639	9.58978	1	0.0432133	noncoding
NC_010222_G-orf157	61	0.46235	11.735	1	0.175435	noncoding
NC_010222_G-orf196	178	0.40252	9.49457	1	0.95778	coding
NC_010222_G-orf213	74	0.40049	6.5296	1	0.105166	noncoding
NC_010222_G-orf221	222	0.43445	4.38629	1	0.999924	coding
NC_010222_G-orf473	142	0.46203	5.11981	1	0.970616	coding
NC_010222_G-orf481	116	0.36801	6.95721	1	0.431615	noncoding
NC_010651_G-orf395	390	0.40316	9.60822	1	0.999999	coding
NC_010652_G-orf462	87	0.38514	10.426	1	0.158363	noncoding
NC_010652_G-orf107	108	0.39721	9.76556	1	0.380813	noncoding
NC_011133_G-cob-I3-orf297	37	0.35952	8.13947	1	0.00973905	noncoding
NC_011194_G-orf368	137	0.3599	4.59796	1	0.898462	coding
NC_011194_G-orf471	87	0.37436	10.3611	1	0.138582	noncoding
NC_011360_G-orf115	64	0.35257	9.03119	1	0.0385662	noncoding
NC_011360_G-orf130	60	0.32886	10.142	1	0.0341043	noncoding
NC_011360_G-orf131	62	0.39507	4.89581	1	0.0962514	noncoding
NC_011360_G-orf157	67	0.3901	6.23883	1	0.0686689	noncoding
NC_012056_G-orf134	135	0.40196	6.40546	1	0.84254	coding
NC_012056_G-orf144_1	76	0.44387	8.00702	1	0.166349	noncoding
NC_012056_G-orf159	160	0.39786	5.0224	1	0.983273	coding
NC_012056_G-orf169	57	0.43051	6.04803	1	0.0591628	noncoding
NC_012056_G-orf276	277	0.43934	9.43927	1	0.999935	coding
NC_012056_G-orf110	110	0.41818	6.56696	-1	0.0566416	noncoding
NC_012056_G-orf121	32	0.33784	10.8598	1	0.015501	noncoding
NC_012056_G-orf138	69	0.35776	5.48566	-1	0.0333643	noncoding
NC_012056_G-orf144_2	45	0.47454	11.2197	1	0.120995	noncoding
NC_012056_G-orf185	186	0.39359	4.82147	1	0.997143	coding
NC_012056_G-orf50	49	0.35051	10.6581	-1	0.165957	noncoding
NC_012056_G-orf54	17	0.39197	4.67706	-1	0.0109249	noncoding
NC_012056_G-orf75_1	71	0.39238	6.19476	-1	0.0323365	noncoding
NC_012056_G-orf75_2	73	0.36439	9.82062	-1	0.132391	noncoding
NC_012056_G-orf97	87	0.43071	4.93195	-1	0.0421927	noncoding
NC_012824_G-orf281	189	0.37646	5.46198	1	0.993701	coding
NC_012824_G-orf362	153	0.35742	6.28693	1	0.870117	coding
NC_012826_G-orf351	151	0.34874	4.96674	1	0.925496	coding
NC_012828_G-orf174	95	0.38762	9.5191	1	0.217688	noncoding
NC_012828_G-orf778	249	0.35742	5.46356	1	0.999703	coding
NC_012828_G-orf104	105	0.3803	9.78058	1	0.283474	noncoding
NC_012830_G-orf266	92	0.38702	5.53448	1	0.310777	noncoding
NC_012830_G-orf379	26	0.37068	10.3981	1	0.011886	noncoding
NC_012830_G-orf104	105	0.388	9.69733	1	0.31208	noncoding
NC_013147_G-orf107	108	0.30157	7.91046	1	0.139814	noncoding
NC_013147_G-orf123	75	0.36572	7.71759	1	0.0653419	noncoding
NC_013147_G-orf137	71	0.33147	3.99884	1	0.146127	noncoding
NC_013147_G-orf138	139	0.34232	4.86285	1	0.854467	coding
NC_013147_G-orf142	111	0.26498	8.86041	1	0.110568	noncoding
NC_013147_G-orf103	104	0.29489	6.68646	1	0.160423	noncoding
NC_013147_G-orf120	121	0.377	7.64899	1	0.49456	noncoding
NC_013660_G-orf115_1	116	0.24002	6.19501	1	0.384969	noncoding
NC_013660_G-orf115_2	116	0.24002	6.19501	1	0.384969	noncoding
NC_013809_G-orf124	125	0.37338	9.45929	1	0.471437	noncoding
NC_013809_G-orf132_1	61	0.35635	7.9809	1	0.0303644	noncoding
NC_013809_G-orf132_2	61	0.35635	7.9809	1	0.0303644	noncoding
NC_013830_G-cox1-I2-orf125	64	0.29889	6.51508	1	0.0318343	noncoding
NC_013830_G-cox1-I2-orf203	115	0.36176	9.11652	1	0.316405	noncoding
NC_013933_G-cox1-I4-orf101_2	102	0.42943	9.55951	1	0.457873	noncoding
NC_013933_G-cox1-I10-orf122	107	0.28349	9.88763	1	0.101477	noncoding
NC_013933_G-orf164	58	0.37646	6.37445	1	0.0345395	noncoding
NC_013933_G-orf271	272	0.4068	9.82098	1	0.999605	coding
NC_013933_G-orf333	334	0.37684	10.2905	1	0.999853	coding
NC_013933_G-orf419	420	0.38514	6.5611	1	1	coding
NC_013933_G-cox1-I5-orf458	383	0.37992	8.85199	1	0.999998	coding
NC_013933_G-orf67	14	0.37025	9.99615	1	0.00628594	noncoding
NC_013933_G-orf101_1	51	0.3992	6.50055	1	0.0277809	noncoding
NC_013933_G-orf111	58	0.40142	9.81976	1	0.0545631	noncoding
NC_013933_G-orf158	65	0.35776	10.2159	1	0.0503391	noncoding
NC_013933_G-orf53	11	0.35742	8.49969	1	0.0030109	noncoding
NC_014337_G-orf174	63	0.35018	10.0085	1	0.0426893	noncoding
NC_014337_G-orf109	58	0.46252	10.8598	1	0.162143	noncoding
NC_014337_G-orf252	74	0.41284	5.24176	1	0.190237	noncoding
NC_014344_G-orf101	69	0.35822	10.0971	1	0.0581813	noncoding
NC_014344_G-orf186	74	0.34296	6.54779	1	0.0582414	noncoding
NC_014352_G-orf191	99	0.35994	9.76105	1	0.178647	noncoding
NC_014352_G-orf105	63	0.36639	7.78986	1	0.0361662	noncoding
NC_014352_G-orf111_1	112	0.45938	8.76068	1	0.707714	coding
NC_014352_G-orf111_2	112	0.35279	3.91632	1	0.739078	coding
NC_014489_G-orf159	160	0.39786	5.0224	1	0.983273	coding
NC_014489_G-orf169	57	0.43051	6.04803	1	0.0591628	noncoding
NC_014489_G-orf193	18	0.42933	10.763	1	0.0138207	noncoding
NC_014489_G-orf276	277	0.43934	9.43927	1	0.999935	coding
NC_014489_G-orf35	11	0.43235	5.58746	-1	0.0110419	noncoding
NC_014489_G-orf57	57	0.40257	9.98395	-1	0.105773	noncoding
NC_014489_G-orf110	110	0.41818	6.56696	-1	0.0566416	noncoding
NC_014489_G-orf121	32	0.33784	10.8598	1	0.015501	noncoding
NC_014489_G-orf126	23	0.37083	10.7631	1	0.0114936	noncoding
NC_014489_G-orf138	69	0.35776	5.48566	-1	0.0333643	noncoding
NC_014489_G-orf50	49	0.35051	10.6581	-1	0.165957	noncoding
NC_014489_G-orf54	17	0.39197	4.67706	-1	0.0109249	noncoding
NC_014489_G-orf75	71	0.39238	6.19476	-1	0.0323365	noncoding
NC_015080_G-orf105	88	0.3599	4.15448	1	0.363645	noncoding
NC_015080_G-orf108	109	0.40445	4.21844	1	0.818642	coding
NC_015080_G-orf290	291	0.39539	9.07281	1	0.999857	coding
NC_015400_G-orf101	101	0.37298	9.56622	1	0.225724	noncoding
NC_015400_G-orf104	87	0.36137	10.3522	1	0.118756	noncoding
NC_015400_G-nad1-I1-orf108	46	0.43027	8.00592	1	0.0273969	noncoding
NC_015400_G-orf110	66	0.40567	9.75531	1	0.0821475	noncoding
NC_015400_G-orf112	73	0.34348	6.68243	1	0.0539523	noncoding
NC_015400_G-orf121_1	31	0.35739	9.99237	1	0.0124502	noncoding
NC_015400_G-orf130	53	0.37004	3.89545	1	0.0779012	noncoding
NC_015400_G-orf161	118	0.36944	8.77814	1	0.383796	noncoding
NC_015400_G-orf346	237	0.3839	6.71039	1	0.999234	coding
NC_015400_G-orf420	77	0.36568	9.07697	1	0.0773041	noncoding
NC_015400_G-orf554	357	0.37992	8.30658	1	0.999995	coding
NC_015400_G-orf121_2	52	0.36716	11.1273	1	0.0351355	noncoding
NC_015400_G-orf122	90	0.33894	8.96381	1	0.0976956	noncoding
NC_015400_G-orf139	140	0.34902	9.65985	1	0.5	coding
NC_015400_G-orf157	158	0.34335	9.58014	1	0.650236	coding
NC_015400_G-orf248	249	0.38762	8.79205	1	0.998622	coding
NC_015400_G-orf253	152	0.3864	9.65619	1	0.804225	coding
NC_015400_G-orf302	57	0.35742	5.04718	1	0.0447853	noncoding
NC_015400_G-orf343	42	0.38178	10.7783	1	0.0260872	noncoding
NC_015400_G-orf371	231	0.37992	9.0506	1	0.994778	coding
NC_015400_G-orf389	136	0.37684	5.15692	1	0.883298	coding
NC_015400_G-orf99	100	0.4146	9.95441	1	0.36421	noncoding
NC_015789_G-orf123	13	0.44675	5.75299	1	0.00406842	noncoding
NC_015789_G-orf142	62	0.38625	9.88959	1	0.0559566	noncoding
NC_015789_G-orf146	63	0.37831	10.4026	1	0.0572621	noncoding
NC_015789_G-orf361	111	0.40972	4.3526	1	0.833592	coding
NC_015789_G-orf393	157	0.38653	5.93634	1	0.950209	coding
NC_015789_G-orf546	138	0.39559	10.1153	1	0.706964	coding
NC_015814_G-cob-I3-orf301	35	0.37744	8.19879	1	0.00982616	noncoding
NC_015923_G-orf159	155	0.37992	10.215	1	0.776192	coding
NC_015923_G-orf200	148	0.36238	5.40082	1	0.908065	coding
NC_015923_G-orf349	98	0.35742	5.64459	1	0.285161	noncoding
NC_016187_G-orf260	198	0.34874	8.69318	1	0.941332	coding
NC_016187_G-orf459	264	0.3599	4.36493	1	0.999967	coding
NC_016680_G-orf150	151	0.3599	6.10126	1	0.875574	coding
NC_016680_G-orf511	175	0.39037	10.097	1	0.921824	coding
NC_016684_G-orf123_2	39	0.44816	7.77972	1	0.0206049	noncoding
NC_016684_G-orf126	74	0.39422	5.32782	1	0.151098	noncoding
NC_016684_G-orf195	196	0.42353	6.53485	1	0.997087	coding
NC_016684_G-orf101	43	0.45116	4.00201	1	0.0780524	noncoding
NC_016684_G-orf103	56	0.41358	9.38275	1	0.0523639	noncoding
NC_016684_G-orf108_2	52	0.45821	10.7288	1	0.112054	noncoding
NC_016684_G-orf109	73	0.43722	8.73749	1	0.146259	noncoding
NC_016684_G-orf112	48	0.46965	10.166	1	0.100847	noncoding
NC_016684_G-orf123_1	124	0.47102	9.92975	1	0.881941	coding
NC_016684_G-orf135	74	0.46558	9.65057	1	0.271472	noncoding
NC_016684_G-orf144	47	0.39439	4.4278	1	0.0506901	noncoding
NC_016684_G-nad5-I2-orf155	108	0.39578	10.2895	1	0.367013	noncoding
NC_016684_G-orf175	108	0.35669	9.49347	1	0.234052	noncoding
NC_016684_G-orf216	96	0.31013	5.39276	1	0.20941	noncoding
NC_016684_G-orf74	24	0.41462	6.50079	1	0.00605501	noncoding
NC_016687_G-orf151	152	0.35919	6.41705	1	0.859339	coding
NC_016687_G-orf514	148	0.38481	9.86957	1	0.757675	coding
NC_016955_G-cox2-I1-orf119	120	0.3626	9.2215	1	0.367365	noncoding
NC_016955_G-orf247	219	0.43098	4.39349	1	0.999901	coding
NC_016955_G-orf34	6	0.36568	3.99884	1	0.00363439	noncoding
NC_016955_G-orf475	267	0.40954	10.4052	1	0.999306	coding
NC_016955_G-orf115	116	0.32416	8.81683	1	0.208828	noncoding
NC_016957_G-orf148	101	0.37646	9.13116	1	0.234851	noncoding
NC_016957_G-cox1-I5-orf153	137	0.37691	9.22125	1	0.633345	coding
NC_016957_G-orf50	44	0.35618	8.13922	-1	0.0653541	noncoding
NC_016957_G-orf180	49	0.40467	10.7084	1	0.0429911	noncoding
NC_016957_G-orf204	205	0.39267	5.6203	1	0.998256	coding
NC_016957_G-orf336	129	0.38594	7.69525	-1	0.0925107	noncoding
NC_016957_G-orf99	99	0.34814	8.59076	1	0.153512	noncoding
NC_017896_G-orf141	142	0.3901	4.44293	1	0.9613	coding
NC_017896_G-orf410	347	0.37068	10.2453	1	0.999887	coding
NC_017930_G-orf151	152	0.35919	6.41705	1	0.859339	coding
NC_018046_G-orf99	100	0.27355	9.01361	1	0.0827799	noncoding
NC_018359_G-orf103	51	0.34085	9.69598	1	0.0238855	noncoding
NC_018359_G-orf154	155	0.3979	4.46173	1	0.985667	coding
NC_018359_G-nad5-I1-orf171	93	0.41823	10.2004	1	0.305492	noncoding
NC_018359_G-orf183	184	0.3599	4.67719	1	0.993405	coding
NC_018359_G-orf264	132	0.40017	4.33539	1	0.944224	coding
NC_018359_G-orf330	185	0.38514	4.93927	1	0.995845	coding
NC_018359_G-orf341	126	0.37172	5.24982	1	0.7754	coding
NC_018359_G-orf441	201	0.37436	10.3041	1	0.95227	coding
NC_018365_G-orf101	102	0.34328	9.18719	1	0.161398	noncoding
NC_018365_G-orf106_1	107	0.40097	10.5136	1	0.374655	noncoding
NC_018365_G-orf113	96	0.41058	9.41534	1	0.300152	noncoding
NC_018365_G-orf127	128	0.36964	10.0623	1	0.467149	noncoding
NC_018365_G-orf128	41	0.47869	9.9256	1	0.0764659	noncoding
NC_018365_G-orf138	29	0.41432	6.48737	1	0.00826374	noncoding
NC_018365_G-orf1468	971	0.39944	10.0036	1	1	coding
NC_018365_G-orf206	88	0.38829	4.65997	1	0.379649	noncoding
NC_018365_G-orf212	111	0.39528	9.55792	1	0.409473	noncoding
NC_018365_G-cob-I3-orf240	107	0.37624	5.25201	1	0.534619	coding
NC_018365_G-orf283	100	0.40567	9.9411	1	0.328803	noncoding
NC_018365_G-orf350	127	0.37684	9.84039	1	0.5	coding
NC_018365_G-orf44	25	0.31099	10.2182	-1	0.184618	noncoding
NC_018365_G-orf451	151	0.39252	6.82001	1	0.906193	coding
NC_018365_G-orf575	266	0.37068	6.48224	1	0.999815	coding
NC_018365_G-orf81	3	0.41828	9.50006	1	0.00370314	noncoding
NC_018365_G-orf84	53	0.41304	9.00604	-1	0.0627638	noncoding
NC_018365_G-orf90	73	0.37215	7.78302	-1	0.0608836	noncoding
NC_018365_G-orf99_1	33	0.32733	3.91632	1	0.018201	noncoding
NC_018365_G-orf99_2	39	0.31844	9.69806	1	0.0144607	noncoding
NC_018365_G-orf103	28	0.45434	11.5676	1	0.0354751	noncoding
NC_018365_G-orf154	54	0.36491	10.1762	1	0.0344292	noncoding
NC_018365_G-orf60_1	60	0.39573	4.2984	-1	0.0222866	noncoding
NC_018365_G-orf60_2	18	0.38141	8.09991	1	0.00400825	noncoding
NC_018365_G-orf85	16	0.39008	8.2757	-1	0.0371874	noncoding
NC_020043_G-orf101	44	0.31841	10.0443	1	0.0188842	noncoding
NC_020148_G-orf120	117	0.36568	9.36884	1	0.34919	noncoding
NC_020148_G-nad5-I3-orf121	114	0.41114	9.67816	1	0.523786	coding
NC_020148_G-nad5-I1-orf127_1	97	0.38459	9.25494	1	0.224249	noncoding
NC_020148_G-orf273	274	0.37744	9.2597	1	0.999175	coding
NC_020148_G-orf314	315	0.34874	5.66241	1	0.999989	coding
NC_020148_G-orf319	320	0.40932	4.76483	1	1	coding
NC_020148_G-cox1-I4-orf376	377	0.3787	6.23224	1	1	coding
NC_020148_G-orf444	445	0.38173	10.1933	1	0.999999	coding
NC_020148_G-orf111	112	0.36787	5.37115	1	0.558177	coding
NC_020148_G-orf152_1	137	0.38206	9.49005	1	0.649781	coding
NC_020331_G-orf131	46	0.37828	5.94952	1	0.0195819	noncoding
NC_020353_G-orf101_2	102	0.28182	9.69672	1	0.0888402	noncoding
NC_020353_G-orf118	91	0.40452	9.29987	1	0.228521	noncoding
NC_020353_G-nad5-I3-orf120	52	0.42235	9.89606	1	0.0538621	noncoding
NC_020353_G-orf124_1	78	0.35661	9.65167	1	0.077634	noncoding
NC_020353_G-orf125_1	65	0.39601	9.51935	1	0.0672669	noncoding
NC_020353_G-orf133_1	102	0.4127	8.88458	-1	0.0942206	noncoding
NC_020353_G-orf177_2	119	0.38609	9.92877	1	0.454543	noncoding
NC_020353_G-orf190	91	0.39474	9.0318	1	0.198952	noncoding
NC_020353_G-orf245_1	134	0.38129	9.78925	1	0.604465	coding
NC_020353_G-orf334_1	160	0.42021	5.81805	1	0.980134	coding
NC_020353_G-orf367	264	0.43195	9.29974	1	0.999838	coding
NC_020353_G-orf68	32	0.34899	11.0128	1	0.0160041	noncoding
NC_020353_G-orf101_1	102	0.28182	9.69672	1	0.0888402	noncoding
NC_020353_G-orf103	64	0.38202	9.65167	1	0.0562928	noncoding
NC_020353_G-orf105	35	0.41652	9.62653	1	0.0200441	noncoding
NC_020353_G-orf112	43	0.38499	10.5724	1	0.0271408	noncoding
NC_020353_G-cob-I5-orf115	32	0.36517	10.8414	1	0.0162394	noncoding
NC_020353_G-orf124_2	78	0.35661	9.65167	1	0.077634	noncoding
NC_020353_G-cob-I2-orf125_3	64	0.44231	9.59686	1	0.120237	noncoding
NC_020353_G-orf125_2	65	0.39601	9.51935	1	0.0672669	noncoding
NC_020353_G-orf127	127	0.31742	9.93915	1	0.241241	noncoding
NC_020353_G-orf133_2	102	0.4127	8.88458	-1	0.0942206	noncoding
NC_020353_G-orf245_2	134	0.38129	9.78925	1	0.604465	coding
NC_020353_G-cob-I5-orf253	120	0.46931	8.81781	1	0.824563	coding
NC_020353_G-orf334_2	160	0.42021	5.81805	1	0.980134	coding
NC_020354_G-nad5-I2-orf116	117	0.42793	9.79645	1	0.644169	coding
NC_020354_G-cox1-I6-orf118	89	0.45123	9.51154	1	0.385655	noncoding
NC_020354_G-orf129_1	130	0.32221	9.94049	1	0.277067	noncoding
NC_020354_G-cox1-I5-orf147	48	0.4183	3.79938	1	0.108002	noncoding
NC_020354_G-orf163	164	0.36572	10.4844	1	0.760769	coding
NC_020354_G-nad5-I2-orf191	87	0.4554	5.98895	1	0.349581	noncoding
NC_020354_G-nad5-I2-orf249	153	0.49406	5.9184	1	0.973644	coding
NC_020354_G-orf110	28	0.35341	6.49188	1	0.00536952	noncoding
NC_020354_G-orf126_1	50	0.35407	9.62128	1	0.0242651	noncoding
NC_020354_G-orf152_2	94	0.32895	9.12714	1	0.102525	noncoding
NC_020354_G-orf152_1	72	0.44676	8.40009	1	0.147764	noncoding
NC_020354_G-orf159	80	0.39233	9.77911	1	0.128744	noncoding
NC_020354_G-orf84	43	0.45062	7.81635	1	0.0269791	noncoding
NC_020368_G-orf122	119	0.41989	9.8161	1	0.628203	coding
NC_020368_G-orf190	55	0.36176	9.22345	1	0.0290253	noncoding
NC_020368_G-orf183	58	0.37646	6.00958	1	0.0381905	noncoding
NC_020430_G-orf428	377	0.38762	9.98004	1	0.999992	coding
NC_020430_G-orf44	5	0.40787	4.29816	1	0.00401795	noncoding
NC_021373_G-orf1014	243	0.39486	9.74188	1	0.997511	coding
NC_021373_G-orf107	31	0.25725	5.74969	1	0.0197954	noncoding
NC_021373_G-orf1567	444	0.35618	10.2418	1	0.999994	coding
NC_021373_G-orf174	38	0.39252	8.09723	1	0.0125556	noncoding
NC_021373_G-cox1-I4-orf216	217	0.35742	5.98468	1	0.996878	coding
NC_021373_G-orf230	167	0.3787	8.24872	1	0.910029	coding
NC_021373_G-orf245	197	0.37992	9.83344	1	0.962051	coding
NC_021373_G-orf370	215	0.3787	9.45038	1	0.985561	coding
NC_021373_G-orf384	111	0.41487	9.59357	1	0.5	coding
NC_021373_G-orf418_1	113	0.37744	6.29437	1	0.490693	noncoding
NC_021373_G-orf832	242	0.37562	5.28241	1	0.999792	coding
NC_021436_G-orf100_2	31	0.43706	3.79938	1	0.0410756	noncoding
NC_021436_G-orf101	37	0.3969	12.309	1	0.0191643	noncoding
NC_021436_G-orf104_2	105	0.41851	7.94757	1	0.437487	noncoding
NC_021436_G-orf105	47	0.41828	12.0024	1	0.04035	noncoding
NC_021436_G-orf106	16	0.42031	8.5379	1	0.00515591	noncoding
NC_021436_G-orf108	63	0.44045	11.6752	1	0.12354	noncoding
NC_021436_G-orf109_1	58	0.38986	5.46124	1	0.0539312	noncoding
NC_021436_G-orf109_2	110	0.40221	6.28485	1	0.547148	coding
NC_021436_G-cob-I3-orf110	87	0.29984	10.0114	1	0.066232	noncoding
NC_021436_G-orf113	114	0.33149	9.81122	1	0.203167	noncoding
NC_021436_G-orf118_1	107	0.4291	5.74689	1	0.648213	coding
NC_021436_G-cob-I4-orf121	11	0.42039	9.50006	1	0.00572866	noncoding
NC_021436_G-orf124_2	64	0.41911	9.33881	1	0.0825531	noncoding
NC_021436_G-cob-I1-orf142	12	0.36268	7.97528	1	0.00268968	noncoding
NC_021436_G-orf160	127	0.37574	10.5182	1	0.466232	noncoding
NC_021436_G-orf183	85	0.39669	6.53558	1	0.179615	noncoding
NC_021436_G-cob-I5-orf485	467	0.36876	9.07367	1	1	coding
NC_021436_G-orf56	14	0.43774	5.27228	-1	0.0117231	noncoding
NC_021436_G-orf99_3	100	0.38215	10.0197	1	0.244277	noncoding
NC_021436_G-orf100_1	23	0.45578	8.51666	1	0.0106551	noncoding
NC_021436_G-orf102_2	103	0.41775	9.79547	1	0.416659	noncoding
NC_021436_G-orf104_3	105	0.40903	11.6248	1	0.323086	noncoding
NC_021436_G-orf125_2	126	0.36805	10.6163	1	0.410905	noncoding
NC_021436_G-orf129	64	0.31133	11.166	1	0.0394631	noncoding
NC_021436_G-orf148	122	0.39602	9.50189	1	0.548951	coding
NC_021436_G-orf99_1	49	0.40407	9.09894	1	0.031011	noncoding
NC_021436_G-orf99_2	47	0.33961	9.97675	1	0.021774	noncoding
NC_021750_G-orf151	152	0.41273	9.48578	1	0.890943	coding
NC_021750_G-orf439	440	0.38454	9.25763	1	1	coding
NC_021750_G-orf50	43	0.40159	9.30157	-1	0.0709946	noncoding
NC_021750_G-orf109	110	0.3985	9.61957	1	0.412067	noncoding
NC_021750_G-orf283	284	0.3816	5.4223	1	0.999985	coding
NC_021750_G-orf410_1	377	0.40974	9.45502	1	0.999999	coding
NC_022144_G-nad5-I1-orf110	2	0.4037	5.27496	1	1.10503e-05	noncoding
NC_022144_G-orf152	153	0.45022	4.43488	1	0.991776	coding
NC_022144_G-orf104	69	0.40707	12.1808	1	0.0736582	noncoding
NC_022144_G-orf107_1	91	0.40713	10.7164	1	0.241671	noncoding
NC_022144_G-orf107_2	58	0.39793	9.3006	1	0.0474441	noncoding
NC_022144_G-orf108	109	0.36646	10.7288	1	0.252111	noncoding
NC_022144_G-orf122	51	0.35689	5.19354	1	0.0293703	noncoding
NC_022144_G-orf149	92	0.44592	11.2021	1	0.414695	noncoding
NC_022151_G-orf658	335	0.37376	10.0325	1	0.999876	coding
NC_022152_G-orf123	124	0.39174	9.53766	1	0.550873	coding
NC_022152_G-orf356	82	0.37338	7.86237	1	0.0995088	noncoding
NC_022152_G-orf357	82	0.37338	7.86237	1	0.0995088	noncoding
NC_022153_G-orf114	107	0.44088	9.97772	1	0.589454	coding
NC_022155_G-orf114	57	0.35509	9.17181	1	0.0298098	noncoding
NC_022155_G-orf111	91	0.25661	9.1308	1	0.0663697	noncoding
NC_022158_G-orf261	63	0.37064	8.15973	1	0.0385028	noncoding
NC_022158_G-orf235	151	0.40782	4.89886	1	0.977572	coding
NC_022158_G-cox1-I4-orf356	61	0.35758	9.93207	1	0.0413683	noncoding
NC_022159_G-orf156	93	0.40638	10.1895	1	0.261154	noncoding
NC_022159_G-cox1-I4-orf420	44	0.37436	10.0284	1	0.0236148	noncoding
NC_022161_G-orf100	52	0.32048	10.52	1	0.0271227	noncoding
NC_022161_G-orf113	55	0.29182	9.47675	1	0.0234033	noncoding
NC_022161_G-orf102	68	0.37036	9.24896	1	0.0559845	noncoding
NC_022162_G-orf177	21	0.27585	8.25421	1	0.00655837	noncoding
NC_022163_G-orf116	50	0.35557	6.21503	1	0.0192668	noncoding
NC_022163_G-orf156	157	0.3599	9.62299	1	0.728808	coding
NC_022163_G-cob-I3-orf307	68	0.36876	9.8299	1	0.0599	noncoding
NC_022164_G-orf128	35	0.33569	9.18719	1	0.0108114	noncoding
NC_022165_G-orf382	113	0.41339	5.4173	1	0.732908	coding
NC_022166_G-orf102	103	0.45502	6.79449	1	0.555354	coding
NC_022167_G-cox1-I1-orf343	44	0.37128	10.3062	1	0.0245197	noncoding
NC_022167_G-cob-I4-orf503	93	0.37744	5.77386	1	0.269267	noncoding
NC_022169_G-orf108	36	0.45398	5.03973	1	0.0252571	noncoding
NC_022170_G-cox1-I3-orf144	99	0.35866	9.52191	1	0.175537	noncoding
NC_022170_G-cob-I3-orf298	55	0.36568	9.64398	1	0.0326665	noncoding
NC_022171_G-orf101	49	0.46742	9.86981	1	0.0922916	noncoding
NC_022171_G-cob-I2-orf309	88	0.3528	9.60468	1	0.109156	noncoding
NC_022171_G-cob-I3-orf348	46	0.37744	9.7442	1	0.0246744	noncoding
NC_022171_G-cob-I4-orf516	111	0.38762	6.56097	1	0.476002	noncoding
NC_022171_G-orf64	15	0.37128	8.50006	1	0.00373905	noncoding
NC_022172_G-cob-I4-orf354	115	0.36238	9.52289	1	0.313921	noncoding
NC_022172_G-orf108	32	0.42763	8.00067	1	0.0118175	noncoding
NC_022172_G-orf118	114	0.25737	7.79193	1	0.151755	noncoding
NC_022174_G-orf102_2	48	0.35917	6.69855	1	0.016191	noncoding
NC_022174_G-orf104_2	52	0.44322	6.02972	1	0.0471747	noncoding
NC_022174_G-orf130_2	48	0.37688	9.98383	1	0.0283105	noncoding
NC_022174_G-orf182_2	43	0.39157	6.6994	1	0.0156521	noncoding
NC_022174_G-orf99_2	53	0.32966	6.89349	-1	0.0616914	noncoding
NC_022174_G-orf102_1	48	0.35917	6.69855	1	0.016191	noncoding
NC_022174_G-orf104_1	52	0.44322	6.02972	1	0.0471747	noncoding
NC_022174_G-orf130_1	48	0.37688	9.98383	1	0.0283105	noncoding
NC_022174_G-orf182_1	43	0.39157	6.6994	1	0.0156521	noncoding
NC_022174_G-orf99_1	53	0.32966	6.89349	-1	0.0616914	noncoding
NC_022176_G-orf138	43	0.35354	5.87274	1	0.014055	noncoding
NC_022176_G-cox1-I4-orf308	26	0.37338	4.86102	1	0.00855857	noncoding
NC_022176_G-cob-I1-orf351	94	0.34874	9.69818	1	0.130334	noncoding
NC_022681_G-cox1-I6-orf109	36	0.38525	4.44696	1	0.0225697	noncoding
NC_022681_G-orf151	152	0.35919	6.41705	1	0.859339	coding
NC_022681_G-cob-I2-orf250	162	0.40031	8.9743	1	0.917381	coding
NC_022681_G-orf507	140	0.38481	9.99164	1	0.678395	coding
NC_022708_G-orf462	115	0.37744	10.3602	1	0.355309	noncoding
NC_022834_G-orf440	111	0.37684	10.4449	1	0.315573	noncoding
NC_022835_G-orf330	195	0.35742	8.97369	1	0.9419	coding
NC_022835_G-orf438	169	0.37684	10.2271	1	0.854229	coding
NC_022835_G-orf99	86	0.37985	9.81134	1	0.140908	noncoding
NC_022835_G-orf115	39	0.41035	9.84308	1	0.0244319	noncoding
NC_022933_G-orf100	101	0.36557	8.90656	1	0.204836	noncoding
NC_022933_G-orf103	46	0.38702	5.27997	1	0.0274443	noncoding
NC_022933_G-orf118_2	119	0.36176	4.57916	1	0.752207	coding
NC_022933_G-orf346	347	0.40252	8.01447	1	0.999998	coding
NC_022933_G-orf155	156	0.39077	4.60529	1	0.982319	coding
NC_022933_G-orf190	191	0.42597	9.72272	1	0.988249	coding
NC_023117_G-cob-I3-orf101	18	0.35994	7.95392	1	0.00361422	noncoding
NC_023117_G-orf102	73	0.24917	9.5069	1	0.0472725	noncoding
NC_023117_G-cox1-I12-orf104_2	39	0.34549	9.81732	1	0.0157067	noncoding
NC_023117_G-cob-I3-orf109	110	0.434	4.74957	1	0.819532	coding
NC_023117_G-orf114	52	0.38751	10.1819	1	0.0383478	noncoding
NC_023117_G-nad5-I4-orf132	133	0.39824	9.74677	1	0.681742	coding
NC_023117_G-nad5-I4-orf165	166	0.41763	9.18512	1	0.951597	coding
NC_023117_G-orf330	202	0.40705	5.586	1	0.998556	coding
NC_023117_G-orf381	79	0.37744	9.81476	1	0.103335	noncoding
NC_023117_G-orf473	261	0.37992	10.1148	1	0.997441	coding
NC_023117_G-orf57	5	0.40102	5.8399	1	1.0946e-05	noncoding
NC_023117_G-orf78	14	0.38831	5.27472	1	0.00373349	noncoding
NC_023117_G-nad1-I2-orf99	82	0.38878	9.77557	1	0.133751	noncoding
NC_023125_G-nad5-I2-orf100	18	0.39069	8.2536	1	0.00436445	noncoding
NC_023125_G-cox1-I3-orf104	84	0.41331	4.21686	1	0.48725	noncoding
NC_023125_G-cox1-I8-orf109_2	110	0.37035	9.41119	1	0.297056	noncoding
NC_023125_G-cox1-I9-orf119	116	0.41137	5.74518	1	0.726696	coding
NC_023125_G-cox1-I4-orf129	130	0.40261	9.09784	1	0.683727	coding
NC_023125_G-cox1-I8-orf143	100	0.41196	9.74274	1	0.354302	noncoding
NC_023125_G-orf145	126	0.43506	9.39325	1	0.77617	coding
NC_023125_G-orf160_2	131	0.4497	8.59723	1	0.859765	coding
NC_023126_G-cox1-I8-orf100	101	0.38182	9.39789	1	0.251821	noncoding
NC_023126_G-cox1-I3-orf104	84	0.41331	4.21686	1	0.48725	noncoding
NC_023126_G-nad5-I2-orf106	18	0.42309	8.2536	1	0.00538551	noncoding
NC_023126_G-cox1-I9-orf119	116	0.41137	4.5296	1	0.861235	coding
NC_023126_G-cox1-I1-orf135	71	0.39759	10.0646	1	0.0963656	noncoding
NC_023126_G-cox1-I8-orf143	100	0.39681	9.79352	1	0.294276	noncoding
NC_023126_G-orf145	126	0.40899	9.81256	1	0.653831	coding
NC_023126_G-cox1-I4-orf155	156	0.42484	6.4964	1	0.965202	coding
NC_023127_G-orf179	90	0.3863	9.29999	1	0.174275	noncoding
NC_023127_G-orf182	183	0.40277	5.74139	1	0.993951	coding
NC_023127_G-orf221	222	0.42293	5.75275	1	0.999679	coding
NC_023127_G-orf263	100	0.41975	9.77277	1	0.387754	noncoding
NC_023127_G-orf265	123	0.39693	8.43085	1	0.584371	coding
NC_023127_G-orf299	72	0.41654	7.98663	1	0.0994373	noncoding
NC_023127_G-orf434	384	0.38736	10.2584	1	0.999991	coding
NC_023127_G-orf807	484	0.38129	9.02399	1	1	coding
NC_023127_G-orf419	199	0.37757	6.50714	1	0.992626	coding
NC_023128_G-cox1-I8-orf100	101	0.38182	9.39789	1	0.251821	noncoding
NC_023128_G-cox1-I3-orf104	84	0.41331	4.21686	1	0.48725	noncoding
NC_023128_G-nad5-I2-orf106	18	0.38249	8.2536	1	0.00420039	noncoding
NC_023128_G-cox1-I1-orf116	71	0.41626	10.0646	1	0.123208	noncoding
NC_023128_G-cox1-I9-orf119	116	0.41137	5.74518	1	0.726696	coding
NC_023128_G-cox1-I8-orf143	100	0.41196	9.74274	1	0.354302	noncoding
NC_023128_G-cox1-I4-orf155	156	0.42856	6.16986	1	0.972227	coding
NC_023128_G-orf159	60	0.37343	9.20013	1	0.0399351	noncoding
NC_023248_G-orf173	174	0.4078	5.17804	1	0.993755	coding
NC_023268_G-orf162	51	0.39577	10.819	-1	0.142645	noncoding
NC_023268_G-orf183	61	0.42013	5.8681	1	0.0737267	noncoding
NC_023268_G-orf446	348	0.37436	10.4157	1	0.999891	coding
NC_023540_G-orf164	165	0.39137	6.82208	-1	0.116867	noncoding
NC_023540_G-orf168	67	0.36791	4.99298	1	0.0902366	noncoding
NC_023540_G-orf213	214	0.43767	4.08075	1	0.999906	coding
NC_023540_G-orf367	184	0.42048	8.5976	1	0.985234	coding
NC_023540_G-orf414	147	0.38113	10.0961	1	0.721546	coding
NC_023540_G-orf453	42	0.38956	5.97015	1	0.0168872	noncoding
NC_023540_G-orf241	35	0.30841	9.8244	1	0.0132662	noncoding
NC_024200_G-orf120	121	0.33214	10.3233	1	0.238886	noncoding
NC_024555_G-orf103_1	104	0.31471	9.95197	1	0.122925	noncoding
NC_024555_G-orf114	46	0.38268	9.74347	1	0.0257116	noncoding
NC_024555_G-orf140	141	0.38873	7.77594	1	0.782166	coding
NC_024555_G-cox1-I6-orf142	77	0.37068	7.98456	1	0.0758461	noncoding
NC_024555_G-orf311	182	0.3787	5.70978	1	0.988872	coding
NC_024555_G-orf445	124	0.3864	9.56158	1	0.523135	coding
NC_024555_G-orf588	78	0.40064	9.04987	1	0.121542	noncoding
NC_024555_G-orf100	98	0.38208	6.13348	1	0.311894	noncoding
NC_024555_G-orf103_2	104	0.36469	4.5899	1	0.553292	coding
NC_024555_G-orf111	77	0.38911	9.5528	1	0.10658	noncoding
NC_024555_G-orf112	55	0.3599	10.0002	-1	0.135121	noncoding
NC_024555_G-orf136	21	0.38986	10.2949	-1	0.106644	noncoding
NC_024555_G-orf183	184	0.3787	4.87054	1	0.995113	coding
NC_024555_G-orf285	187	0.39139	9.44073	1	0.963321	coding
NC_024555_G-orf341	299	0.40562	8.98907	1	0.999943	coding
NC_024555_G-orf46	7	0.40682	8.34662	1	0.00267259	noncoding
NC_024555_G-orf61	20	0.38864	9.52472	-1	0.0745873	noncoding
NC_024944_G-cob-I6-orf122	43	0.47946	10.9467	1	0.119146	noncoding
NC_024944_G-orf183	184	0.37744	4.11237	1	0.997522	coding
NC_024944_G-orf298	271	0.37744	9.29205	-1	0.293066	noncoding
NC_024944_G-orf299	300	0.36238	6.44159	1	0.999965	coding
NC_024944_G-nad1-I1-orf103	49	0.40441	10.4249	1	0.0414624	noncoding
NC_024944_G-orf164	165	0.3528	6.26324	1	0.923392	coding
NC_024944_G-cox1-I4-orf173_2	150	0.42945	9.22125	1	0.91971	coding
NC_025200_G-cox1-I4-orf100_2	55	0.43933	10.0244	1	0.0817274	noncoding
NC_025200_G-orf100_1	35	0.38261	10.4639	1	0.018668	noncoding
NC_025200_G-orf101_1	56	0.39549	5.91949	1	0.0422854	noncoding
NC_025200_G-orf101_2	102	0.45527	4.64227	1	0.754323	coding
NC_025200_G-nad2-I6-orf106	107	0.40981	9.5722	1	0.428271	noncoding
NC_025200_G-orf107_1	108	0.31443	10.3275	1	0.134995	noncoding
NC_025200_G-orf108	26	0.42956	12.0165	1	0.0197117	noncoding
NC_025200_G-orf111	55	0.4169	6.53778	1	0.0413692	noncoding
NC_025200_G-nad1-I4-orf112	26	0.33846	9.98431	-1	0.14732	noncoding
NC_025200_G-cob-I1-orf116_2	41	0.41701	9.69073	1	0.0278042	noncoding
NC_025200_G-orf116_1	10	0.38209	6.68854	1	1.35385e-05	noncoding
NC_025200_G-orf119_1	35	0.45098	9.99469	1	0.0353804	noncoding
NC_025200_G-orf121_1	34	0.41275	4.59003	1	0.0239322	noncoding
NC_025200_G-orf123_1	124	0.42722	4.43121	1	0.934524	coding
NC_025200_G-orf124	99	0.32164	9.62177	1	0.113678	noncoding
NC_025200_G-nad1-I2-orf132	50	0.3926	9.81952	1	0.0343174	noncoding
NC_025200_G-cox1-I5-orf147	148	0.42742	4.6778	1	0.983153	coding
NC_025200_G-nad2-I2-orf149	110	0.46912	9.44012	1	0.747756	coding
NC_025200_G-nad2-I3-orf156_2	27	0.38501	9.98444	1	0.0117657	noncoding
NC_025200_G-cob-I5-orf176_1	120	0.41875	4.64935	1	0.891138	coding
NC_025200_G-orf179_1	48	0.38614	4.86102	1	0.0380675	noncoding
NC_025200_G-cob-I4-orf215_2	78	0.44332	9.69476	1	0.234474	noncoding
NC_025200_G-orf224	183	0.41847	5.47992	1	0.996401	coding
NC_025200_G-cox1-I3-orf241	162	0.38514	6.28131	1	0.952997	coding
NC_025200_G-nad5-I1-orf281	243	0.41889	9.08368	1	0.999279	coding
NC_025200_G-orf292_2	160	0.43862	7.06207	1	0.972727	coding
NC_025200_G-orf50	33	0.41645	9.30365	1	0.0163163	noncoding
NC_025200_G-cob-I6-orf518	74	0.39015	10.0756	1	0.0999557	noncoding
NC_025200_G-orf585	425	0.41058	10.4273	1	1	coding
NC_025200_G-orf588	308	0.41411	9.11163	1	0.999973	coding
NC_025200_G-orf71	30	0.41351	12.0125	1	0.0191857	noncoding
NC_025200_G-orf99	100	0.38317	10.0333	1	0.247405	noncoding
NC_025200_G-orf107_2	74	0.47036	9.80536	1	0.301199	noncoding
NC_025200_G-orf127	92	0.41885	8.7868	1	0.274978	noncoding
NC_025200_G-orf131	41	0.3439	6.03583	1	0.0115231	noncoding
NC_025570_G-orf154	74	0.40396	4.14252	1	0.311616	noncoding
NC_025570_G-orf174	175	0.41144	4.62225	1	0.996645	coding
NC_025570_G-orf253	110	0.33902	9.60565	1	0.199274	noncoding
NC_025570_G-orf416	96	0.37068	10.6393	1	0.178818	noncoding
NC_025928_G-orf125	117	0.35528	9.336	1	0.308059	noncoding
NC_025928_G-orf154	155	0.36787	7.92743	1	0.821327	coding
NC_025928_G-orf1931	618	0.38005	3.93585	1	1	coding
NC_025928_G-cob-I2-orf227	218	0.41138	5.71466	1	0.99948	coding
NC_025928_G-cob-I5-orf422	102	0.38206	9.02496	1	0.260887	noncoding
NC_025928_G-orf493	129	0.38481	9.7995	1	0.567008	coding
NC_025928_G-orf99_1	55	0.36958	9.09808	1	0.0301006	noncoding
NC_025928_G-orf99_2	47	0.435	11.4739	1	0.0593273	noncoding
NC_026534_G-orf180	96	0.39734	7.90948	1	0.249917	noncoding
NC_026534_G-orf233	84	0.40622	6.55511	1	0.188405	noncoding
NC_026534_G-orf436	144	0.38178	10.6586	1	0.659598	coding
NC_026614_G-orf135	57	0.35275	9.30011	1	0.0300714	noncoding
NC_026614_G-orf146	41	0.45779	4.03741	1	0.0652397	noncoding
NC_026614_G-orf153	36	0.44047	9.77899	1	0.0296681	noncoding
NC_026614_G-orf181	182	0.42814	4.46906	1	0.998622	coding
NC_026614_G-orf323	212	0.41652	5.77118	1	0.999286	coding
NC_026614_G-orf49	29	0.35527	10.6371	1	0.0135908	noncoding
NC_026614_G-orf508	71	0.38769	10.3389	1	0.0873688	noncoding
NC_026614_G-orf626	152	0.40094	9.46088	1	0.859641	coding
NC_026614_G-orf103	98	0.38339	7.7663	1	0.233256	noncoding
NC_026614_G-orf109	110	0.39258	10.653	1	0.362018	noncoding
NC_026614_G-orf112	113	0.35373	10.9777	1	0.229734	noncoding
NC_026614_G-orf118	96	0.36687	10.0566	1	0.175089	noncoding
NC_026782_G-orf113	114	0.39714	9.35297	1	0.45667	noncoding
NC_026782_G-orf118	119	0.39482	9.57672	1	0.5	coding
NC_026782_G-orf172	71	0.35776	9.77582	1	0.0603444	noncoding
NC_026782_G-orf235	236	0.38454	9.07269	1	0.996503	coding
NC_026782_G-orf322	323	0.36876	9.27887	1	0.999873	coding
NC_026782_G-orf133	134	0.40649	4.54926	1	0.947529	coding
NC_026782_G-orf144	145	0.3855	4.72003	1	0.955853	coding
NC_026782_G-orf279	280	0.43025	4.50201	1	0.999998	coding
NC_026782_G-orf336	337	0.39852	4.86237	1	1	coding
NC_026869_G-orf250	95	0.37068	4.22858	1	0.5	coding
NC_026869_G-orf262	263	0.37744	6.63239	1	0.999803	coding
NC_026869_G-orf322	102	0.36568	4.60297	1	0.523748	coding
NC_026869_G-orf564	106	0.37992	10.9521	1	0.264954	noncoding
NC_026920_G-orf154	74	0.40396	4.14252	1	0.311616	noncoding
NC_026920_G-orf253	110	0.33902	9.60565	1	0.199274	noncoding
NC_026920_G-orf416	96	0.37068	10.6393	1	0.178818	noncoding
NC_026993_G-orf125	117	0.35528	9.336	1	0.308059	noncoding
NC_026993_G-orf154	155	0.36787	7.92743	1	0.821327	coding
NC_026993_G-orf2129	775	0.38653	3.87054	1	1	coding
NC_026993_G-cob-I3-orf227	218	0.41138	5.34882	1	0.999621	coding
NC_026993_G-cob-I6-orf422	102	0.38206	9.02496	1	0.260887	noncoding
NC_026993_G-orf493	129	0.38481	9.7995	1	0.567008	coding
NC_026993_G-orf99_1	55	0.36958	9.09808	1	0.0301006	noncoding
NC_026993_G-orf99_2	47	0.435	11.4739	1	0.0593273	noncoding
NC_027188_G-orf103	104	0.38873	6.02777	1	0.431152	noncoding
NC_027188_G-orf113	114	0.36052	9.74359	1	0.294797	noncoding
NC_027188_G-orf114_1	115	0.37992	9.13007	1	0.390232	noncoding
NC_027188_G-nad1-I1-orf116	117	0.37436	9.76886	1	0.378554	noncoding
NC_027188_G-orf121	122	0.40066	9.08002	1	0.577981	coding
NC_027188_G-orf128	129	0.39207	8.7337	1	0.628931	coding
NC_027188_G-nad5-I1-orf134	113	0.38173	9.84161	1	0.366471	noncoding
NC_027188_G-orf149_1	150	0.31697	9.52032	1	0.432805	noncoding
NC_027188_G-orf234	229	0.40215	5.96466	1	0.999599	coding
NC_027188_G-orf237	14	0.38173	11.166	1	0.00887308	noncoding
NC_027188_G-orf249	250	0.39608	6.78204	1	0.999745	coding
NC_027188_G-orf254	255	0.39525	9.93878	1	0.99843	coding
NC_027188_G-orf41	5	0.30162	10.0009	1	0.00572551	noncoding
NC_027188_G-orf499	500	0.4402	5.51202	1	1	coding
NC_027188_G-orf513	514	0.41337	9.05695	1	1	coding
NC_027188_G-orf52	4	0.35537	5.27496	1	9.10163e-06	noncoding
NC_027188_G-orf84	41	0.36859	9.18439	1	0.0159971	noncoding
NC_027188_G-orf99	90	0.35159	9.57172	1	0.115864	noncoding
NC_027188_G-orf102	103	0.39703	9.00189	1	0.323687	noncoding
NC_027188_G-orf109	71	0.38555	8.83502	1	0.071387	noncoding
NC_027188_G-orf114_2	115	0.42873	4.3941	1	0.890057	coding
NC_027188_G-orf139	140	0.4417	9.59772	1	0.89661	coding
NC_027188_G-orf236	85	0.3713	9.93695	1	0.122866	noncoding
NC_027188_G-orf457	458	0.39226	3.90253	1	1	coding
NC_027188_G-orf91	63	0.38866	9.47784	1	0.0561035	noncoding
NC_027280_G-orf240	44	0.40589	4.159	1	0.0570437	noncoding
NC_027280_G-orf357	56	0.43249	4.20587	1	0.145135	noncoding
NC_027422_G-orf120	121	0.35919	5.03754	1	0.701583	coding
NC_027422_G-orf485	239	0.36876	9.43805	1	0.993226	coding
NC_027422_G-orf99	67	0.3578	9.48224	1	0.0492569	noncoding
NC_027509_G-orf188	41	0.45998	11.8349	1	0.069526	noncoding
NC_027509_G-orf514	137	0.37376	10.6035	1	0.553246	coding
NC_027509_G-orf109	64	0.43257	10.282	1	0.117464	noncoding
NC_027509_G-orf173	51	0.4253	9.80804	1	0.0522649	noncoding
NC_027660_G-orf121	45	0.38956	6.09991	1	0.0195127	noncoding
NC_027660_G-orf276	209	0.37252	7.62726	1	0.990312	coding
NC_027660_G-nad5-I1-orf308	249	0.41763	5.75897	1	0.999937	coding
NC_027660_G-orf481	176	0.37992	10.2402	1	0.896159	coding
NC_027660_G-orf798	141	0.37436	5.94	1	0.853207	coding
NC_027660_G-orf99	100	0.3996	10.3798	1	0.301747	noncoding
NC_027730_G-orf331	332	0.40649	5.30939	1	1	coding
NC_027730_G-orf100	76	0.37743	9.74359	1	0.0907345	noncoding
NC_027730_G-orf112	39	0.39214	12.3012	1	0.0199602	noncoding
NC_027730_G-orf138	139	0.38418	9.82513	1	0.668489	coding
NC_027730_G-orf150	151	0.4506	4.41949	1	0.990691	coding
NC_027730_G-orf178	179	0.405	5.7381	1	0.992587	coding
NC_028135_G-cox1-I2-orf146	147	0.40899	9.38336	1	0.853956	coding
NC_028135_G-orf335	336	0.40009	9.51849	1	0.999983	coding
NC_028135_G-orf401	338	0.4033	8.49689	1	0.999995	coding
NC_028135_G-orf99	100	0.3916	10.0843	1	0.275125	noncoding
NC_028135_G-orf119	27	0.2718	9.69391	1	0.0128266	noncoding
NC_028330_G-orf288	123	0.35742	5.13702	1	0.706062	coding
NC_028330_G-orf437	114	0.37992	10.4785	1	0.35191	noncoding
NC_028330_G-orf653	172	0.38514	9.38141	1	0.917477	coding
NC_029185_G-orf154	57	0.43359	6.04803	1	0.0604661	noncoding
NC_029185_G-orf159	160	0.39786	5.0224	1	0.983273	coding
NC_029185_G-orf189	190	0.43026	9.67682	1	0.989255	coding
NC_029185_G-orf193	18	0.42933	10.763	1	0.0138207	noncoding
NC_029185_G-orf110	110	0.41818	6.56696	-1	0.0566416	noncoding
NC_029185_G-orf121_1	32	0.33784	10.8598	1	0.015501	noncoding
NC_029185_G-orf121_2	18	0.37083	12.3043	1	0.00912368	noncoding
NC_029185_G-orf138	69	0.35776	5.48566	-1	0.0333643	noncoding
NC_029185_G-orf46	3	0.34554	4.29816	1	1.75154e-05	noncoding
NC_029185_G-orf54	17	0.39197	4.67706	-1	0.0109249	noncoding
NC_029185_G-orf75	71	0.39238	6.19476	-1	0.0323365	noncoding
NC_029213_G-orf114	60	0.38065	7.82599	1	0.0355001	noncoding
NC_029213_G-orf107	46	0.405	4.16473	1	0.0638723	noncoding
NC_029213_G-orf151	52	0.36876	5.73944	1	0.0274951	noncoding
NC_029213_G-orf168	100	0.41025	4.30328	1	0.714745	coding
NC_029213_G-orf170	41	0.40567	10.1763	1	0.0278197	noncoding
NC_029213_G-orf193	194	0.40445	9.23383	1	0.983661	coding
NC_029213_G-orf240	44	0.40219	4.27679	1	0.050522	noncoding
NC_029213_G-orf270	70	0.39559	4.51251	1	0.189527	noncoding
NC_029213_G-orf364	244	0.42204	4.61932	1	0.999973	coding
NC_029213_G-orf471	364	0.3682	9.72784	1	0.999966	coding
NC_029238_G-orf109	27	0.39521	4.3161	1	0.0151984	noncoding
NC_029238_G-orf474	104	0.37436	10.0408	1	0.252923	noncoding
NC_029396_G-orf110	38	0.45154	3.78802	1	0.0664734	noncoding
NC_029396_G-orf430	164	0.419	6.2226	1	0.979894	coding
NC_029396_G-orf119	88	0.38943	9.58002	1	0.169946	noncoding
NC_029706_G-orf115	60	0.36015	7.82599	1	0.0295296	noncoding
NC_029706_G-orf240	44	0.40219	4.27679	1	0.050522	noncoding
NC_029706_G-orf364	244	0.43249	4.7016	1	0.999976	coding
NC_029706_G-orf471	364	0.3682	9.74738	1	0.999965	coding
NC_029745_G-orf102_2	103	0.35383	10.1573	1	0.187915	noncoding
NC_029745_G-orf104	32	0.36304	10.9313	1	0.0163327	noncoding
NC_029745_G-nad5_2-I1-orf106	100	0.41134	10.4886	1	0.348898	noncoding
NC_029745_G-orf108_1	33	0.46181	9.86261	1	0.0361465	noncoding
NC_029745_G-orf109	110	0.41999	9.43622	1	0.516244	coding
NC_029745_G-orf110_1	111	0.39571	10.0478	1	0.406366	noncoding
NC_029745_G-nad5_1-I1-orf110_2	43	0.32892	8.80377	1	0.0133177	noncoding
NC_029745_G-orf112_1	113	0.37668	7.82135	1	0.3777	noncoding
NC_029745_G-orf112_3	113	0.34931	9.7691	1	0.247804	noncoding
NC_029745_G-orf115	116	0.42107	11.218	1	0.545299	coding
NC_029745_G-nad1-I1-orf116	117	0.37077	9.91034	1	0.358487	noncoding
NC_029745_G-orf117	61	0.36927	10.9442	1	0.0497856	noncoding
NC_029745_G-orf122_2	123	0.4314	9.84161	1	0.73007	coding
NC_029745_G-orf127	55	0.32398	10.4482	1	0.029754	noncoding
NC_029745_G-cox1_1-I4-orf131_2	46	0.25847	10.1016	1	0.0269516	noncoding
NC_029745_G-orf135	136	0.44924	9.88934	1	0.892887	coding
NC_029745_G-orf150_2	151	0.35386	10.9902	1	0.536861	coding
NC_029745_G-orf150_3	151	0.31221	9.79376	1	0.399957	noncoding
NC_029745_G-orf152	47	0.3963	9.18439	1	0.0265175	noncoding
NC_029745_G-orf82	11	0.41474	10.0522	1	0.00683265	noncoding
NC_029745_G-orf99_1	37	0.30467	9.09869	1	0.0114471	noncoding
NC_029745_G-orf99_2	100	0.31325	10.0988	1	0.107403	noncoding
NC_029745_G-orf102_1	31	0.34786	10.2774	1	0.0132044	noncoding
NC_029745_G-orf105_1	106	0.37828	9.86005	1	0.285153	noncoding
NC_029745_G-orf105_2	106	0.38224	9.82098	1	0.299806	noncoding
NC_029745_G-orf105_3	106	0.43156	6.37054	1	0.57583	coding
NC_029745_G-orf107_2	76	0.35594	9.09808	1	0.0670037	noncoding
NC_029745_G-orf108_2	58	0.33959	6.51642	1	0.0252555	noncoding
NC_029745_G-orf111_2	112	0.43313	11.4626	1	0.550757	coding
NC_029745_G-orf112_2	113	0.38945	10.053	1	0.399349	noncoding
NC_029745_G-orf112_4	113	0.40037	8.55707	1	0.464356	noncoding
NC_029745_G-orf114	115	0.43927	10.5425	1	0.670845	coding
NC_029745_G-orf118	59	0.35939	9.3891	1	0.0350544	noncoding
NC_029745_G-orf122_1	123	0.32898	9.82208	1	0.254449	noncoding
NC_029745_G-orf122_3	77	0.42431	4.57965	1	0.334797	noncoding
NC_029745_G-orf125	126	0.31165	9.24762	1	0.23372	noncoding
NC_029745_G-orf128	47	0.43167	7.89899	1	0.0289363	noncoding
NC_029745_G-orf131_1	48	0.43224	9.35431	1	0.0436612	noncoding
NC_029745_G-orf133	134	0.3035	9.81903	1	0.244345	noncoding
NC_029745_G-orf136	88	0.32811	10.0405	1	0.0857555	noncoding
NC_029745_G-orf144_2	121	0.41406	10.7927	1	0.591564	coding
NC_029745_G-orf162	89	0.36022	9.03351	1	0.119868	noncoding
NC_029745_G-orf168	151	0.37741	9.47699	1	0.765659	coding
NC_029745_G-orf169	111	0.33072	9.38666	1	0.186947	noncoding
NC_029745_G-orf175	147	0.30796	6.80963	1	0.591492	coding
NC_029745_G-orf194	81	0.42679	9.61761	1	0.208901	noncoding
NC_029745_G-orf196_2	32	0.30367	7.99811	-1	0.113831	noncoding
NC_029745_G-orf221	33	0.36289	10.0975	1	0.0142024	noncoding
NC_029759_G-orf250	51	0.3824	9.76056	1	0.0322749	noncoding
NC_029851_G-orf439	158	0.37684	10.3837	1	0.775414	coding
NC_030051_G-orf238	239	0.40543	9.70551	1	0.998008	coding
NC_030051_G-orf374	188	0.38399	5.1795	1	0.995638	coding
NC_030051_G-orf500	234	0.43713	10.69	1	0.998611	coding
NC_030051_G-orf143	125	0.39855	4.55743	1	0.899441	coding
NC_030052_G-orf240	44	0.40219	4.159	1	0.0547658	noncoding
NC_030052_G-orf364	114	0.42872	5.51288	1	0.770492	coding
NC_030164_G-orf106	47	0.29531	9.99506	1	0.0207546	noncoding
NC_030164_G-orf198	88	0.34334	9.86591	1	0.0995451	noncoding
NC_030164_G-orf240	130	0.37932	9.26373	1	0.565411	coding
NC_030164_G-orf330	140	0.38956	4.31281	1	0.960159	coding
NC_030164_G-orf38	7	0.39227	5.27496	-1	0.0103093	noncoding
NC_030164_G-orf544	251	0.4139	10.205	1	0.998918	coding
NC_030164_G-orf584	133	0.36876	5.47296	1	0.811813	coding
NC_030164_G-orf121	65	0.34084	8.6203	1	0.034586	noncoding
NC_030164_G-orf186	28	0.38717	12.3011	1	0.0131765	noncoding
NC_030172_G-orf262	190	0.35919	9.40302	1	0.923055	coding
NC_030172_G-orf267	209	0.37992	10.5947	1	0.96644	coding
NC_030172_G-orf440	242	0.36787	4.63104	1	0.999864	coding
NC_030206_G-cox2-I1-orf102	18	0.38401	9.39874	1	0.00627667	noncoding
NC_030206_G-orf104	36	0.38769	10.2664	1	0.0193326	noncoding
NC_030206_G-cox1-I4-orf392	58	0.40345	9.96857	1	0.0573431	noncoding
NC_030206_G-orf474	205	0.38789	10.4924	1	0.971447	coding
NC_030218_G-orf102	50	0.41087	11.097	1	0.0489531	noncoding
NC_030218_G-orf115	68	0.37255	4.42206	1	0.137552	noncoding
NC_030218_G-orf275	176	0.38454	10.0662	1	0.913434	coding
NC_030252_G-nad2-I1-orf106	18	0.44586	8.49615	1	0.00712502	noncoding
NC_030252_G-cox1-I7-orf311_1	90	0.38514	9.5932	1	0.174424	noncoding
NC_030252_G-orf487	137	0.37744	9.99237	1	0.608071	coding
NC_030334_G-orf238	119	0.3599	6.57074	1	0.473927	noncoding
NC_030340_G-orf106	78	0.4499	7.92462	1	0.19388	noncoding
NC_030340_G-orf120	121	0.40937	4.39301	1	0.90419	coding
NC_030340_G-orf134	105	0.36901	4.41559	1	0.616067	coding
NC_030340_G-orf166	92	0.37709	9.15656	1	0.167222	noncoding
NC_030340_G-orf179	180	0.36281	5.46442	1	0.984598	coding
NC_030340_G-orf180	96	0.36272	6.05206	1	0.239176	noncoding
NC_030340_G-orf210	145	0.37988	5.49542	1	0.917137	coding
NC_030340_G-orf245	70	0.40201	9.18829	1	0.0866827	noncoding
NC_030340_G-orf325	164	0.39608	5.04352	1	0.986366	coding
NC_030340_G-orf472	131	0.39807	10.4177	1	0.632922	coding
NC_030340_G-orf522	354	0.37035	5.56036	1	1	coding
NC_030522_G-cox2-I2-orf100	76	0.39933	7.96185	1	0.0999958	noncoding
NC_030522_G-orf118	119	0.4041	9.62091	1	0.551253	coding
NC_030522_G-orf146	82	0.37903	10.5318	1	0.121597	noncoding
NC_030522_G-orf147	73	0.40624	8.5174	1	0.0967168	noncoding
NC_030522_G-orf153	154	0.41061	8.96625	1	0.903646	coding
NC_030522_G-cob-I6-orf179	107	0.38428	6.5578	1	0.403645	noncoding
NC_030522_G-orf198	199	0.3599	5.06305	1	0.996253	coding
NC_030522_G-orf199	197	0.3752	4.74969	1	0.997899	coding
NC_030522_G-orf203_1	204	0.41696	6.1568	1	0.998424	coding
NC_030522_G-orf211	46	0.40596	6.07172	1	0.0242554	noncoding
NC_030522_G-orf459_1	126	0.37376	9.79095	1	0.475805	noncoding
NC_030522_G-orf540	311	0.3845	10.5063	1	0.999665	coding
NC_030522_G-orf63	6	0.34979	5.27472	1	1.14595e-05	noncoding
NC_030522_G-orf107_2	8	0.38444	5.27496	1	1.87632e-05	noncoding
NC_030522_G-orf215	64	0.39956	7.85431	1	0.0533703	noncoding
NC_030523_G-orf105	106	0.37744	9.25043	1	0.284234	noncoding
NC_030523_G-orf120	81	0.32173	10.4567	1	0.0660664	noncoding
NC_030523_G-orf126	127	0.38514	9.54681	1	0.552659	coding
NC_030523_G-orf130	131	0.37338	9.52045	1	0.538879	coding
NC_030523_G-orf135	73	0.37436	8.73273	1	0.0684555	noncoding
NC_030523_G-orf137	85	0.39802	11.759	-1	0.186555	noncoding
NC_030523_G-orf143	79	0.40627	6.51031	1	0.147191	noncoding
NC_030523_G-orf153	154	0.39896	7.77899	1	0.902749	coding
NC_030523_G-orf155	33	0.38412	10.0196	1	0.0155076	noncoding
NC_030523_G-orf199	197	0.3752	4.59882	1	0.998179	coding
NC_030523_G-orf203	204	0.43955	6.7359	1	0.998552	coding
NC_030523_G-orf219	220	0.40574	7.0274	1	0.998633	coding
NC_030523_G-orf459_1	44	0.37376	9.20782	1	0.0191463	noncoding
NC_030523_G-orf551_1	307	0.37171	10.5685	1	0.999187	coding
NC_030523_G-orf212	64	0.40776	7.85431	1	0.0583513	noncoding
NC_030524_G-orf103	49	0.41016	9.60052	1	0.0374226	noncoding
NC_030524_G-orf198	199	0.3599	5.06305	1	0.996253	coding
NC_030524_G-orf199	197	0.3752	4.74969	1	0.997899	coding
NC_030524_G-orf203	204	0.41696	6.1568	1	0.998424	coding
NC_030524_G-orf551	322	0.37171	10.5633	1	0.999561	coding
NC_030600_G-orf328	205	0.36304	4.48334	1	0.998631	coding
NC_030600_G-orf418	375	0.37684	10.7663	1	0.999951	coding
NC_030635_G-cox1-I1-orf352	151	0.38178	8.78925	1	0.806687	coding
NC_030635_G-orf479	87	0.37436	10.426	1	0.138431	noncoding
NC_030635_G-orf301_1	95	0.38142	6.02106	1	0.282154	noncoding
NC_030636_G-orf153	44	0.41193	3.7099	1	0.0845673	noncoding
NC_030636_G-orf156	73	0.3599	4.28314	1	0.170134	noncoding
NC_030636_G-orf194	81	0.38988	7.76154	1	0.115104	noncoding
NC_030636_G-orf326	79	0.3599	9.52094	1	0.0826034	noncoding
NC_030636_G-orf460	87	0.37436	10.455	1	0.138334	noncoding
NC_031375_G-orf254	90	0.41033	9.35748	1	0.237312	noncoding
NC_031375_G-orf291	292	0.36787	9.24725	1	0.99946	coding
NC_031375_G-orf309	164	0.38206	5.18207	1	0.979243	coding
NC_031375_G-orf519	145	0.39126	11.3292	1	0.65564	coding
NC_031375_G-orf104	24	0.33332	7.81036	1	0.00460915	noncoding
NC_031384_G-orf209	178	0.37562	9.52081	1	0.915501	coding
NC_031384_G-orf311	243	0.39451	6.0379	1	0.999779	coding
NC_031384_G-orf37	0	0.37684	0	-1	7.61203e-06	noncoding
NC_031384_G-orf435	199	0.38206	10.3699	1	0.958082	coding
NC_031384_G-orf63	20	0.30023	9.5246	1	0.00757207	noncoding
NC_031384_G-orf327	32	0.36033	11.3884	1	0.0167308	noncoding
NC_031804_G-orf107	97	0.41681	10.082	1	0.342804	noncoding
NC_031804_G-orf124	68	0.39721	9.89178	1	0.0825632	noncoding
NC_031804_G-orf474	263	0.40954	10.5161	1	0.999084	coding
NC_031804_G-orf111_1	112	0.3626	5.23151	1	0.558502	coding
NC_031804_G-orf195	196	0.38514	5.64081	1	0.996219	coding
NC_031804_G-orf99	99	0.34814	9.01947	1	0.153338	noncoding
NC_031828_G-cox1-I3-orf136	66	0.35919	4.5412	1	0.0996623	noncoding
NC_031828_G-orf250	77	0.405	10.3498	1	0.139086	noncoding
NC_031828_G-orf295_1	97	0.43825	9.16046	1	0.421684	noncoding
NC_031828_G-orf305	129	0.35509	9.62286	1	0.419873	noncoding
NC_031828_G-orf335	40	0.39369	9.52496	1	0.0201071	noncoding
NC_031828_G-orf508	117	0.38206	9.8205	1	0.414274	noncoding
NC_032063_G-orf128	111	0.36238	4.90253	1	0.595819	coding
NC_032063_G-cox3-I1-orf138	81	0.3626	9.30096	1	0.0904331	noncoding
NC_032063_G-orf143	60	0.35661	5.20392	1	0.0490371	noncoding
NC_032063_G-orf156	99	0.39043	9.46124	1	0.261161	noncoding
NC_032063_G-orf181	182	0.38206	4.74994	1	0.995419	coding
NC_032063_G-orf210	72	0.38707	5.14545	1	0.136556	noncoding
NC_032063_G-orf240	183	0.39909	8.29425	1	0.975045	coding
NC_032063_G-orf266	197	0.36052	7.79694	1	0.971469	coding
NC_032063_G-cob-I3-orf287	92	0.40208	9.30206	1	0.230575	noncoding
NC_032063_G-orf297	98	0.37992	8.9931	1	0.218466	noncoding
NC_032063_G-orf330	194	0.37436	4.5838	1	0.997779	coding
NC_032063_G-cox1-I2-orf367	87	0.37932	9.63031	1	0.144213	noncoding
NC_032063_G-orf448	173	0.39251	10.1037	1	0.919401	coding
NC_032063_G-orf448	173	0.39251	10.1037	1	0.919401	coding
NC_032063_G-orf455	180	0.35742	4.45746	1	0.992662	coding
NC_032063_G-orf99_1	63	0.38173	9.35907	1	0.0510943	noncoding
NC_032064_G-cox3-I1-orf119	35	0.38408	9.77448	1	0.0158399	noncoding
NC_032064_G-orf126	108	0.38607	5.20563	1	0.596769	coding
NC_032064_G-orf181	182	0.38206	4.74994	1	0.995419	coding
NC_032064_G-orf210_1	72	0.38707	5.14545	1	0.136556	noncoding
NC_032064_G-orf210_2	108	0.41645	9.34088	1	0.471851	noncoding
NC_032064_G-orf240_1	183	0.39909	8.29425	1	0.975045	coding
NC_032064_G-nad5-I3-orf254_2	115	0.37376	8.89276	1	0.36495	noncoding
NC_032064_G-orf254_1	230	0.38401	6.44147	1	0.999063	coding
NC_032064_G-orf274	205	0.37097	7.79694	1	0.986225	coding
NC_032064_G-cob-I3-orf287	92	0.4027	9.30206	1	0.232389	noncoding
NC_032064_G-orf288	128	0.37602	4.69098	1	0.864748	coding
NC_032064_G-orf300	99	0.38178	8.9931	1	0.232326	noncoding
NC_032064_G-orf330	194	0.37126	4.50531	1	0.997763	coding
NC_032064_G-cox1-I2-orf367	87	0.37932	9.63031	1	0.144213	noncoding
NC_032064_G-orf448	173	0.39251	10.0743	1	0.920166	coding
NC_032064_G-orf60	20	0.35373	9.70026	1	0.00710819	noncoding
NC_032064_G-orf89	29	0.35742	8.21112	1	0.00661419	noncoding
NC_032064_G-orf92	34	0.39814	5.82062	1	0.0116315	noncoding
NC_032064_G-orf93	43	0.41273	5.98334	-1	0.0194851	noncoding
NC_032064_G-orf107	32	0.33937	8.27472	1	0.00740578	noncoding
NC_032064_G-orf186	52	0.39811	9.15753	1	0.0343761	noncoding
NC_032064_G-orf99	60	0.37562	9.34564	1	0.0418786	noncoding
NC_032302_G-orf148	149	0.37376	5.95697	1	0.901722	coding
NC_032302_G-orf333	69	0.37338	4.1369	1	0.173501	noncoding
NC_032302_G-orf424	155	0.37436	10.4186	1	0.738089	coding
NC_033533_G-orf112	112	0.42201	9.95795	-1	0.147116	noncoding
NC_033533_G-orf115	116	0.33266	9.22858	1	0.225996	noncoding
NC_033533_G-orf126	127	0.3762	9.6579	1	0.5	coding
NC_033533_G-orf138	139	0.40686	8.66779	1	0.799997	coding
NC_033533_G-orf139	140	0.39714	7.85248	1	0.798814	coding
NC_033533_G-orf196	197	0.40038	9.97162	1	0.978912	coding
NC_033533_G-orf256	124	0.3824	9.64215	1	0.5	coding
NC_033903_G-orf101	102	0.40137	8.95209	1	0.32848	noncoding
NC_033903_G-orf106	25	0.35618	3.88409	1	0.0122158	noncoding
NC_033903_G-orf108	92	0.37744	4.76495	1	0.384135	noncoding
NC_033903_G-orf115	30	0.40593	10.0196	1	0.0159	noncoding
NC_033903_G-orf160	69	0.38581	9.5528	1	0.0721537	noncoding
NC_033903_G-orf213	168	0.37684	9.09711	1	0.88808	coding
NC_033903_G-orf236	92	0.37376	4.59381	1	0.399599	noncoding
NC_033903_G-orf359	360	0.36238	10.2797	1	0.999887	coding
NC_033903_G-orf618	295	0.40066	9.55328	1	0.999866	coding
NC_033903_G-orf77	25	0.38514	10.166	-1	0.106681	noncoding
NC_033903_G-orf132	63	0.39725	8.08527	1	0.0501254	noncoding
NC_033903_G-orf140	94	0.38762	4.85321	1	0.440104	noncoding
NC_033903_G-orf145	88	0.36238	7.84833	1	0.116175	noncoding
NC_033903_G-orf180	98	0.37744	4.65167	1	0.5	coding
NC_033903_G-orf231	139	0.37376	9.27814	1	0.637201	coding
NC_033903_G-orf249	97	0.40162	4.9837	1	0.519613	coding
NC_033903_G-orf306	246	0.37646	7.04633	1	0.999243	coding
NC_033903_G-orf315	316	0.35618	4.85065	1	0.999997	coding
NC_033903_G-orf69	50	0.26303	10.2918	-1	0.167926	noncoding
NC_033903_G-orf92	37	0.40259	5.42596	-1	0.0166187	noncoding
NC_034332_G-nad5-I3-orf102	64	0.4743	7.96222	1	0.116475	noncoding
NC_034332_G-orf132	73	0.40328	7.76764	1	0.0894433	noncoding
NC_034332_G-orf401	373	0.38762	9.13324	1	0.999996	coding
NC_034332_G-orf489	173	0.38831	10.2667	1	0.904957	coding
NC_034332_G-orf190	50	0.4208	8.96332	1	0.037996	noncoding
NC_034659_G-orf101	67	0.37736	11.1473	1	0.0661055	noncoding
NC_034659_G-orf102_2	67	0.38268	4.16718	1	0.170441	noncoding
NC_034659_G-nad1-I2-orf108_3	51	0.41302	9.69623	1	0.0436437	noncoding
NC_034659_G-nad5-I3-orf113	114	0.37691	4.32562	1	0.779541	coding
NC_034659_G-cox1-I1-orf123	43	0.43665	9.89777	1	0.041852	noncoding
NC_034659_G-orf137	79	0.4224	4.63593	1	0.351674	noncoding
NC_034659_G-orf139	90	0.36689	9.80804	1	0.140277	noncoding
NC_034659_G-orf141	142	0.39354	10.1905	1	0.731466	coding
NC_034659_G-cox3-I2-orf150	120	0.45376	9.39996	1	0.789166	coding
NC_034659_G-orf167_1	168	0.44435	5.71979	1	0.992013	coding
NC_034659_G-cox2-I5-orf191	144	0.3725	9.87677	1	0.657288	coding
NC_034659_G-cox1-I13-orf194	37	0.36304	9.74652	1	0.0152227	noncoding
NC_034659_G-cox1-I13-orf272	104	0.4202	9.57672	1	0.439575	noncoding
NC_034659_G-orf308	155	0.3775	6.04181	1	0.931096	coding
NC_034659_G-cox1-I6-orf322	100	0.39879	6.5202	1	0.357884	noncoding
NC_034659_G-cob-I3-orf415	295	0.39445	8.79205	1	0.999903	coding
NC_034659_G-orf539	230	0.39896	10.2299	1	0.994677	coding
NC_034659_G-orf85	9	0.41848	10.8344	1	0.00820472	noncoding
NC_034659_G-orf108_1	75	0.37737	9.86005	1	0.0879875	noncoding
NC_034659_G-orf112	88	0.41601	6.815	1	0.23954	noncoding
NC_034659_G-orf138	139	0.37934	8.26031	1	0.703114	coding
NC_034659_G-orf173	174	0.40618	9.83807	1	0.948749	coding
NC_034659_G-orf352	330	0.35742	9.50531	1	0.999786	coding
NC_034779_G-orf165	86	0.40195	6.51569	1	0.200755	noncoding
NC_034779_G-cox1-I1-orf364	245	0.38948	8.27448	1	0.998837	coding
NC_034779_G-orf454	364	0.37921	10.0812	1	0.999973	coding
NC_034779_G-orf105	33	0.43926	8.34247	1	0.0152494	noncoding
NC_034786_G-orf105	43	0.35773	9.80792	1	0.0194014	noncoding
NC_034786_G-orf113	23	0.42303	9.98444	1	0.0131207	noncoding
NC_034786_G-orf160	95	0.37272	10.1895	1	0.181542	noncoding
NC_034786_G-orf185	118	0.40781	9.84406	-1	0.147829	noncoding
NC_034786_G-orf295	238	0.35618	6.20599	-1	0.243181	noncoding
NC_034786_G-orf1025	176	0.42369	10.4997	1	0.965121	coding
NC_034786_G-orf103	50	0.32278	9.69757	1	0.0214577	noncoding
NC_034786_G-orf104	105	0.43686	9.56305	1	0.535668	coding
NC_034786_G-orf236	126	0.4404	5.58014	1	0.889202	coding
NC_034786_G-orf256	107	0.4439	5.14008	1	0.750223	coding
NC_034786_G-orf262	68	0.39829	4.71063	1	0.15626	noncoding
NC_034786_G-orf291	79	0.41025	4.28937	1	0.378679	noncoding
NC_034786_G-orf470	157	0.38833	9.11823	1	0.860538	coding
NC_034786_G-orf98	49	0.35044	8.97882	1	0.0195645	noncoding
NC_034790_G-orf263	261	0.39787	9.83038	1	0.999017	coding
NC_034928_G-orf106	107	0.44117	4.8515	1	0.78291	coding
NC_034928_G-cox1-I1-orf121	95	0.41049	6.55316	1	0.326947	noncoding
NC_034928_G-orf145_1	146	0.42976	3.24713	1	0.995173	coding
NC_034928_G-orf173	17	0.40728	6.4942	1	0.00373753	noncoding
NC_034928_G-orf178	123	0.3628	9.69818	1	0.391218	noncoding
NC_034928_G-orf193	194	0.37562	9.22662	1	0.961166	coding
NC_034928_G-orf231	96	0.38762	9.55316	1	0.226257	noncoding
NC_034928_G-cox1-I3-orf235	236	0.37571	9.51837	1	0.993735	coding
NC_034928_G-orf262	232	0.41606	4.49249	1	0.999941	coding
NC_034928_G-orf276	229	0.37436	5.24152	1	0.999536	coding
NC_034928_G-orf370	95	0.38762	4.73956	1	0.475945	noncoding
NC_034928_G-orf462	216	0.36568	10.1976	1	0.967619	coding
NC_034928_G-orf51	7	0.37753	12.0001	1	0.00679167	noncoding
NC_034928_G-orf57_1	13	0.34274	10.8344	-1	0.176524	noncoding
NC_034928_G-orf65	41	0.39573	7.88629	-1	0.0376922	noncoding
NC_034928_G-orf69	18	0.36176	5.58771	1	0.00370295	noncoding
NC_034928_G-orf78	12	0.3988	10.4105	1	0.00731099	noncoding
NC_034928_G-orf813	165	0.39231	9.31805	1	0.906743	coding
NC_034928_G-orf866	232	0.35742	9.34283	1	0.986546	coding
NC_034928_G-orf866	232	0.35742	9.34283	1	0.986546	coding
NC_034928_G-orf103	54	0.288	5.99127	1	0.0260025	noncoding
NC_034928_G-orf107	106	0.3599	9.39813	-1	0.137484	noncoding
NC_034928_G-orf115	75	0.37781	10.2792	1	0.0912654	noncoding
NC_034928_G-orf116	48	0.37665	9.1015	1	0.0229984	noncoding
NC_034928_G-orf163	111	0.39539	9.48981	1	0.410357	noncoding
NC_034928_G-orf348	349	0.44062	7.69696	1	1	coding
NC_034928_G-orf76	30	0.37562	9.15863	-1	0.0756034	noncoding
NC_035155_G-orf106	54	0.42162	4.86102	1	0.0786918	noncoding
NC_035155_G-orf108	64	0.36676	7.77069	1	0.0381474	noncoding
NC_035155_G-cox1-I6-orf131	81	0.37643	8.97821	1	0.103001	noncoding
NC_035155_G-orf159	60	0.40409	6.57672	1	0.0488029	noncoding
NC_035155_G-orf162	163	0.37584	8.6546	1	0.872054	coding
NC_035155_G-orf202	203	0.41438	5.14764	1	0.999206	coding
NC_035155_G-cox1-I2-orf207	208	0.40753	8.89276	1	0.993701	coding
NC_035155_G-cob-I3-orf296	74	0.40144	9.34747	1	0.105977	noncoding
NC_035155_G-orf47	14	0.39088	8.34613	1	0.00362222	noncoding
NC_035155_G-orf583	416	0.42034	10.5549	1	1	coding
NC_035155_G-orf128	26	0.41637	10.5648	1	0.0167541	noncoding
NC_035155_G-orf180	146	0.37042	10.7006	1	0.614447	coding
NC_035155_G-orf185	186	0.42723	9.19159	1	0.987187	coding
NC_035496_G-orf220	144	0.47244	4.55328	1	0.981145	coding
NC_035496_G-orf240	44	0.40219	4.159	1	0.0547658	noncoding
NC_035496_G-orf318	52	0.35742	7.96442	1	0.0196703	noncoding
NC_035508_G-orf143	111	0.36237	9.69513	1	0.275546	noncoding
NC_035508_G-orf252	74	0.4037	6.31622	1	0.115045	noncoding
NC_035508_G-orf341	133	0.39622	9.25995	1	0.684102	coding
NC_035508_G-orf517	298	0.37436	10.1432	1	0.999328	coding
NC_035508_G-orf127	128	0.32728	9.50836	1	0.293251	noncoding
NC_035550_G-orf137	32	0.34106	9.1402	-1	0.10945	noncoding
NC_035550_G-orf525	221	0.39096	10.4799	1	0.987398	coding
NC_035550_G-orf71	58	0.3118	10.3544	-1	0.179298	noncoding
NC_035636_G-orf109_2	43	0.3174	8.48676	1	0.0121976	noncoding
NC_035636_G-orf113	18	0.39635	5.7525	-1	0.013368	noncoding
NC_035636_G-orf156	157	0.3801	9.83893	1	0.808997	coding
NC_035636_G-orf224	126	0.35618	9.69427	1	0.391333	noncoding
NC_035636_G-orf270	271	0.48897	5.12347	1	0.999994	coding
NC_035636_G-orf329	230	0.36176	9.21307	1	0.988385	coding
NC_035636_G-orf413	228	0.37992	10.7255	1	0.983313	coding
NC_035636_G-nad5-I1-orf103	33	0.44267	9.52081	1	0.0238257	noncoding
NC_035636_G-orf109_1	48	0.29782	9.01996	1	0.0166953	noncoding
NC_035636_G-orf143	144	0.34991	9.11749	1	0.573644	coding
NC_035636_G-orf322	69	0.43866	9.61603	1	0.145077	noncoding
NC_035636_G-orf331	222	0.4149	9.20392	1	0.997315	coding
NC_035636_G-orf393	142	0.43869	4.47211	1	0.980976	coding
NC_035730_G-orf123	124	0.4316	5.03448	1	0.902618	coding
NC_035730_G-orf163	99	0.42301	9.23663	1	0.381361	noncoding
NC_035730_G-orf526	95	0.38276	9.92096	1	0.206471	noncoding
NC_035730_G-orf101	37	0.38008	8.89044	1	0.0131224	noncoding
NC_035825_G-orf194	77	0.43275	3.72626	1	0.52244	coding
NC_035825_G-orf468	339	0.46017	9.70673	1	0.999999	coding
NC_035825_G-orf585	192	0.33153	10.8027	1	0.739302	coding
NC_035825_G-orf125	126	0.37234	8.80719	1	0.494161	noncoding
NC_035825_G-orf148	33	0.44304	8.84235	1	0.0186831	noncoding
NC_035825_G-orf208	68	0.42002	11.5349	1	0.110129	noncoding
NC_035826_G-orf108	19	0.38252	11.166	1	0.0108404	noncoding
NC_035826_G-orf110	34	0.39905	9.86981	1	0.017382	noncoding
NC_035826_G-orf113	99	0.39231	4.79486	1	0.549427	coding
NC_035826_G-orf121_2	59	0.38736	10.7968	1	0.0545844	noncoding
NC_035826_G-orf123	124	0.42338	9.30011	1	0.707342	coding
NC_035826_G-orf130	47	0.3523	9.36163	1	0.019892	noncoding
NC_035826_G-orf156	157	0.38698	7.70038	1	0.89568	coding
NC_035826_G-orf225	226	0.37002	5.19318	1	0.999392	coding
NC_035826_G-orf233	234	0.41352	9.76703	1	0.998029	coding
NC_035826_G-orf347	87	0.37744	4.30084	1	0.386672	noncoding
NC_035826_G-orf530	198	0.39891	10.2596	1	0.975974	coding
NC_035826_G-orf530	198	0.39891	10.2596	1	0.975974	coding
NC_035826_G-orf125	27	0.43868	11.723	1	0.0251853	noncoding
NC_035826_G-orf136	87	0.2797	11.1672	1	0.0631629	noncoding
NC_035826_G-orf146	39	0.46454	9.69086	1	0.0487043	noncoding
NC_035826_G-orf173_2	140	0.38948	8.41254	-1	0.119877	noncoding
NC_035826_G-orf53	10	0.37201	8.50006	1	0.00291395	noncoding
NC_035826_G-orf84	10	0.38948	4.29816	1	0.00476879	noncoding
NC_035940_G-orf108	103	0.42751	10.6205	1	0.461691	noncoding
NC_035940_G-cob-I5-orf476	158	0.44424	5.83148	1	0.98341	coding
NC_035940_G-orf496	304	0.43075	10.7172	1	0.99994	coding
NC_035940_G-orf511	106	0.4824	10.123	1	0.790193	coding
NC_035940_G-orf114_1	29	0.4361	6.5141	1	0.00953018	noncoding
NC_035940_G-orf28	6	0.4235	5.27472	1	0.00279555	noncoding
NC_036106_G-orf151	152	0.35919	6.41705	1	0.859339	coding
NC_036106_G-orf2250	921	0.38653	4.03729	1	1	coding
NC_036106_G-orf501	153	0.38481	9.78583	1	0.800774	coding
NC_036144_G-orf201	82	0.36787	4.41412	1	0.268829	noncoding
NC_036144_G-orf455	176	0.37684	10.0662	1	0.894206	coding
NC_036158_G-orf134	135	0.46661	5.85614	1	0.934187	coding
NC_036158_G-cox3-I1-orf157	89	0.43857	10.9097	1	0.349378	noncoding
NC_036158_G-orf162	163	0.37068	6.07501	1	0.94603	coding
NC_036158_G-orf77	41	0.3774	6.54242	-1	0.0265431	noncoding
NC_036158_G-orf145	146	0.3377	6.22394	1	0.760071	coding
NC_036158_G-orf268	231	0.37436	5.58075	1	0.999434	coding
NC_036309_G-orf239	222	0.44111	9.27692	1	0.998802	coding
NC_036309_G-cox1-I4-orf353	222	0.40308	9.55084	1	0.995325	coding
NC_036309_G-orf633	377	0.41715	9.76459	1	0.999999	coding
NC_036309_G-orf216	75	0.39087	9.74591	-1	0.113723	noncoding
NC_036340_G-cox1-I1-orf119	120	0.46478	7.94391	1	0.794856	coding
NC_036340_G-nad5-I2-orf258	259	0.42889	7.7337	1	0.999895	coding
NC_036340_G-nad5-I2-orf380	299	0.44728	6.52496	1	0.999998	coding
NC_036382_G-orf435	166	0.38206	10.0976	1	0.861223	coding
NC_036422_G-orf146	34	0.48129	6.70441	1	0.0145933	noncoding
NC_036422_G-orf193	194	0.43083	9.7099	1	0.991375	coding
NC_036422_G-orf745	727	0.44017	9.38885	1	1	coding
NC_036422_G-orf103	74	0.40534	7.73126	1	0.0964856	noncoding
NC_036610_G-orf125	36	0.38141	9.99811	1	0.017322	noncoding
NC_036610_G-cox1_1-I2-orf211	158	0.37946	9.07257	1	0.840038	coding
NC_036610_G-orf266	85	0.35742	5.409	1	0.172855	noncoding
NC_036610_G-orf300	238	0.37436	9.45245	1	0.994222	coding
NC_036610_G-nad5-I1-orf311	156	0.3742	6.15521	1	0.925612	coding
NC_036610_G-cob-I1-orf386	149	0.36176	8.79938	1	0.702625	coding
NC_036610_G-orf398	117	0.36876	9.66022	1	0.354151	noncoding
NC_036610_G-orf458	352	0.37157	9.60931	1	0.999959	coding
NC_036610_G-orf533	231	0.36568	9.98566	1	0.984803	coding
NC_036610_G-orf827	161	0.37436	6.43207	1	0.934362	coding
NC_036667_G-orf162	90	0.40262	3.95026	1	0.604071	coding
NC_036667_G-orf234	235	0.39546	6.85052	1	0.999333	coding
NC_036667_G-orf483	83	0.37684	10.8865	1	0.12037	noncoding
NC_036667_G-orf811	202	0.37376	5.1037	1	0.997784	coding
NC_036667_G-orf178	179	0.41743	9.66022	1	0.972373	coding
NC_036998_G-orf107	98	0.37405	10.0145	1	0.205706	noncoding
NC_036998_G-orf109	103	0.31232	8.86676	1	0.118389	noncoding
NC_036998_G-orf112	113	0.37724	8.51532	1	0.361405	noncoding
NC_036998_G-orf169	170	0.38521	8.41571	1	0.929974	coding
NC_036998_G-orf419	420	0.3626	9.07343	1	0.999998	coding
NC_036998_G-orf252	253	0.4618	9.38226	1	0.999887	coding
NC_036999_G-orf112	112	0.41922	9.95795	-1	0.14694	noncoding
NC_036999_G-orf134	135	0.411	9.43341	1	0.765878	coding
NC_036999_G-orf137	138	0.37684	6.71368	1	0.77396	coding
NC_036999_G-orf139	74	0.3864	4.90924	1	0.170439	noncoding
NC_036999_G-orf247	175	0.37684	7.85992	1	0.941624	coding
NC_036999_G-orf336_1	337	0.42383	8.9245	1	0.999997	coding
NC_036999_G-orf369	156	0.41025	5.75287	1	0.970714	coding
NC_036999_G-orf377	378	0.38206	8.88409	1	0.999997	coding
NC_036999_G-orf318	247	0.39776	5.61835	1	0.999893	coding
NC_037198_G-orf153_2	62	0.44303	9.30389	1	0.102815	noncoding
NC_037198_G-orf257	122	0.42688	6.26007	1	0.789423	coding
NC_037198_G-orf99	77	0.36176	6.06195	1	0.0928713	noncoding
NC_037198_G-orf101	46	0.40531	9.98444	1	0.0335931	noncoding
NC_037198_G-orf118	36	0.41909	9.52301	1	0.0210019	noncoding
NC_037198_G-orf124	125	0.42035	6.39337	1	0.796217	coding
NC_037198_G-orf139	62	0.39894	9.29974	1	0.0581646	noncoding
NC_037198_G-orf153_1	45	0.43275	9.77594	1	0.0424187	noncoding
NC_037198_G-orf233	220	0.38873	6.94843	1	0.997885	coding
NC_037198_G-orf237	238	0.42956	6.69965	1	0.9998	coding
NC_037233_G-orf109	65	0.39381	8.68488	1	0.0573741	noncoding
NC_037233_G-orf153	149	0.42281	10.3528	1	0.885175	coding
NC_037233_G-orf179	180	0.41092	4.9411	1	0.996766	coding
NC_037233_G-cox1-I7-orf185	186	0.37895	6.85492	1	0.981235	coding
NC_037233_G-orf206	56	0.44395	9.69342	1	0.0850784	noncoding
NC_037233_G-orf219	220	0.45914	5.83807	1	0.999759	coding
NC_037233_G-orf222	223	0.43917	4.9151	1	0.999888	coding
NC_037233_G-cox1-I5-orf472	171	0.39579	5.85004	1	0.983737	coding
NC_037233_G-orf512	176	0.38584	10.2643	1	0.9103	coding
NC_037233_G-orf592	94	0.46081	10.1561	1	0.533766	coding
NC_037233_G-orf89	43	0.29743	9.91949	1	0.0179863	noncoding
NC_037233_G-orf101	45	0.43265	8.84186	1	0.0323013	noncoding
NC_037233_G-orf148	112	0.39506	8.8587	1	0.424433	noncoding
NC_037233_G-orf164	165	0.37675	9.89606	1	0.845721	coding
NC_037233_G-orf193	194	0.40075	9.02618	1	0.983028	coding
NC_037233_G-orf99	100	0.44025	9.97687	1	0.494397	noncoding
NC_037239_G-orf106	35	0.24115	4.3161	1	0.12013	noncoding
NC_037239_G-orf169	170	0.3833	9.66901	1	0.898235	coding
NC_037239_G-cox1-I2-orf258	259	0.38178	6.40436	1	0.999825	coding
NC_037239_G-orf284	285	0.39176	9.60895	1	0.99966	coding
NC_037239_G-orf330	331	0.37992	10.1889	1	0.999874	coding
NC_037239_G-orf419	420	0.3824	9.35809	1	0.999999	coding
NC_037239_G-orf208	209	0.38454	8.36908	1	0.990276	coding
NC_037239_G-orf252	253	0.37172	5.70282	1	0.999817	coding
NC_037239_G-orf327	328	0.38656	6.28461	1	0.999998	coding
NC_037756_G-orf146	87	0.39575	9.04095	1	0.170367	noncoding
NC_037756_G-orf150	151	0.37646	5.3924	1	0.938832	coding
NC_037756_G-orf266	135	0.37992	4.97418	1	0.896388	coding
NC_037756_G-orf144	134	0.41488	9.72784	1	0.767372	coding
NC_037756_G-orf250	62	0.36211	8.06317	1	0.0336643	noncoding
NC_037757_G-orf357	358	0.38178	9.03607	1	0.999991	coding
NC_037757_G-orf640	187	0.36568	8.62299	1	0.942454	coding
NC_037757_G-orf121_1	77	0.38206	6.55731	1	0.100245	noncoding
NC_037757_G-orf177	12	0.38514	9.70026	-1	0.0802041	noncoding
NC_037757_G-orf235	182	0.40066	5.93182	1	0.99224	coding
NC_037773_G-cox3-I2-orf138	40	0.35714	10.2969	1	0.0193001	noncoding
NC_037773_G-orf168	75	0.3896	10.1948	1	0.104365	noncoding
NC_037773_G-cox3-I2-orf175	48	0.38948	4.13873	1	0.0615606	noncoding
NC_037773_G-cob-I2-orf185	173	0.37646	3.88336	1	0.99583	coding
NC_037773_G-cox1-I4-orf249	250	0.37436	8.76532	1	0.997865	coding
NC_037773_G-orf281	198	0.38762	6.36432	1	0.994594	coding
NC_037773_G-orf113	80	0.38684	4.60516	1	0.271568	noncoding
NC_037773_G-orf118	36	0.42562	3.79938	1	0.0535598	noncoding
NC_037773_G-orf126	32	0.33894	6.68964	1	0.00635165	noncoding
NC_037773_G-orf143	144	0.41337	9.18707	1	0.850437	coding
NC_037773_G-orf166	60	0.39174	5.63641	1	0.0574876	noncoding
NC_037773_G-orf215	61	0.40102	9.25189	1	0.056258	noncoding
NC_037773_G-orf716	216	0.39121	3.83453	1	0.999843	coding
NC_037774_G-orf109	61	0.39486	4.52826	1	0.112178	noncoding
NC_037774_G-orf116	40	0.37035	4.9527	1	0.0190058	noncoding
NC_037774_G-cob-I3-orf122	110	0.37684	4.08185	1	0.768387	coding
NC_037774_G-orf123	24	0.399	3.79462	1	0.018649	noncoding
NC_037774_G-cox1-I2-orf131	42	0.41151	4.31781	1	0.0476466	noncoding
NC_037774_G-orf175	95	0.36568	4.29242	1	0.470034	noncoding
NC_037774_G-nad5-I1-orf209	94	0.39451	6.55634	1	0.267092	noncoding
NC_037774_G-cob-I2-orf278	124	0.3762	4.21063	1	0.879742	coding
NC_037774_G-orf288	95	0.37744	8.60382	1	0.186717	noncoding
NC_037774_G-orf351	103	0.3787	10.0513	1	0.258455	noncoding
NC_037774_G-orf39	5	0.35742	5.27496	1	1.03244e-05	noncoding
NC_037774_G-orf613	255	0.37172	5.47223	1	0.999871	coding
NC_037774_G-orf128	39	0.36911	4.25201	1	0.0260592	noncoding
NC_037774_G-orf129	113	0.37657	9.26984	1	0.353267	noncoding
NC_037774_G-orf135	92	0.37436	9.8222	-1	0.136547	noncoding
NC_037774_G-orf142	143	0.36876	4.70404	1	0.933885	coding
NC_037774_G-orf156_1	30	0.36305	5.2746	1	0.00850065	noncoding
NC_037774_G-orf156_2	39	0.3599	6.01385	1	0.0111656	noncoding
NC_037774_G-orf188	93	0.37744	4.56818	1	0.434161	noncoding
NC_037774_G-orf202	70	0.39703	4.20441	1	0.230402	noncoding
NC_037774_G-orf314	87	0.3864	5.6673	1	0.233726	noncoding
NC_037774_G-orf65	9	0.41587	9.70026	1	0.00541686	noncoding
NC_037775_G-cob-I2-orf106	107	0.40624	4.50665	1	0.762	coding
NC_037775_G-cob-I3-orf118	119	0.38408	3.75726	1	0.900751	coding
NC_037775_G-nad5-I2-orf187	175	0.39267	3.60907	1	0.998124	coding
NC_037775_G-cox1-I6-orf245	118	0.38178	3.75568	1	0.890425	coding
NC_037775_G-orf279	195	0.37992	5.55536	1	0.995705	coding
NC_037775_G-orf358	192	0.38762	9.90192	1	0.961412	coding
NC_037775_G-orf107	108	0.37436	7.7149	1	0.313604	noncoding
NC_037775_G-orf152	153	0.38948	7.72443	1	0.878308	coding
NC_037775_G-orf282	154	0.38514	5.40228	1	0.957179	coding
NC_037775_G-orf801	198	0.34874	4.01959	1	0.998038	coding
NC_037776_G-orf110	19	0.32018	5.58685	1	0.00402839	noncoding
NC_037776_G-cox1-I4-orf137	138	0.37932	7.76752	1	0.714921	coding
NC_037776_G-cob-I2-orf251	176	0.38948	3.71088	1	0.997903	coding
NC_037776_G-orf289	290	0.37376	7.77936	1	0.999864	coding
NC_037776_G-orf350	188	0.37684	9.95978	1	0.937543	coding
NC_037776_G-orf104	46	0.37305	6.54327	1	0.0163648	noncoding
NC_037776_G-orf209	90	0.38729	9.36237	1	0.177073	noncoding
NC_037776_G-orf224	149	0.39176	4.85626	1	0.966371	coding
NC_037777_G-orf107	108	0.39139	9.4201	1	0.354998	noncoding
NC_037777_G-orf117	39	0.35919	10.7781	1	0.0204669	noncoding
NC_037777_G-cob-I1-orf122	93	0.37436	9.16681	1	0.168285	noncoding
NC_037777_G-orf152	153	0.35742	7.7348	1	0.776254	coding
NC_037777_G-orf274	93	0.38762	7.87897	1	0.196114	noncoding
NC_037777_G-orf358	123	0.37992	9.52252	1	0.479344	noncoding
NC_037777_G-orf452	63	0.39807	4.85333	1	0.108003	noncoding
NC_037777_G-orf133	44	0.39015	5.09601	1	0.0273356	noncoding
NC_037777_G-orf135	35	0.37254	4.10052	1	0.0230309	noncoding
NC_037777_G-orf167	10	0.36854	8.34467	1	0.00274469	noncoding
NC_037777_G-orf315	284	0.38762	4.25275	1	0.999997	coding
NC_037936_G-orf100	101	0.43449	10.7901	1	0.471921	noncoding
NC_037936_G-nad1-I1-orf116	117	0.37992	9.64764	1	0.407154	noncoding
NC_037936_G-orf131	130	0.4255	8.90656	-1	0.122665	noncoding
NC_037936_G-orf158	88	0.4397	5.25128	1	0.431316	noncoding
NC_037936_G-orf162	163	0.3988	7.03058	1	0.951753	coding
NC_037936_G-orf194	195	0.45291	4.17865	1	0.999642	coding
NC_037936_G-orf290_1	270	0.37657	9.08331	1	0.999088	coding
NC_037936_G-orf290_2	291	0.38082	8.78485	1	0.999785	coding
NC_037936_G-orf308	309	0.40131	8.7851	1	0.999966	coding
NC_037936_G-orf338	339	0.37992	10.1938	1	0.999911	coding
NC_037936_G-orf340	341	0.41638	7.70477	1	0.999999	coding
NC_037936_G-orf404	405	0.37436	9.3327	1	0.999998	coding
NC_037936_G-orf147	148	0.39599	5.87518	1	0.93497	coding
NC_037936_G-orf227	228	0.44371	8.33405	1	0.999419	coding
NC_037936_G-orf311	312	0.37128	9.29193	1	0.999811	coding
NC_037936_G-orf53	52	0.43177	9.57159	1	0.056558	noncoding
NC_037937_G-orf104	105	0.37684	4.35199	1	0.65644	coding
NC_037937_G-orf106	32	0.39451	4.36908	-1	0.0136998	noncoding
NC_037937_G-orf109	104	0.38835	5.39264	1	0.515113	coding
NC_037937_G-orf118_2	92	0.40924	5.89264	1	0.339172	noncoding
NC_037937_G-orf127	128	0.40406	3.71368	1	0.961018	coding
NC_037937_G-orf137_2	138	0.39174	7.81732	1	0.761996	coding
NC_037937_G-orf228_2	218	0.3864	9.37408	1	0.990734	coding
NC_037937_G-orf237	238	0.42576	8.37018	1	0.999455	coding
NC_037937_G-orf468	282	0.47334	4.42719	1	0.999999	coding
NC_037937_G-orf66	65	0.39918	9.737	-1	0.102385	noncoding
NC_037937_G-orf103	104	0.40965	8.54486	1	0.382946	noncoding
NC_037937_G-orf118_1	101	0.41638	5.46234	1	0.55884	coding
NC_037937_G-orf130	131	0.39537	5.04218	1	0.895273	coding
NC_037937_G-orf137_1	138	0.37074	4.68597	1	0.915918	coding
NC_037937_G-orf163	164	0.37744	4.66669	1	0.985008	coding
NC_037937_G-orf227	228	0.40195	9.66864	1	0.996174	coding
NC_037937_G-orf322	323	0.40596	9.43622	1	0.999977	coding
NC_037937_G-orf340	341	0.41359	8.31097	1	0.999998	coding
NC_037938_G-orf102	38	0.37844	5.22223	1	0.0158762	noncoding
NC_037938_G-orf109	110	0.3928	5.75262	1	0.574516	coding
NC_037938_G-orf113_1	114	0.37869	9.35297	1	0.370148	noncoding
NC_037938_G-orf113_2	114	0.41162	6.7962	1	0.596042	coding
NC_037938_G-orf113_3	45	0.31265	10.2182	1	0.0203118	noncoding
NC_037938_G-orf113_4	114	0.441	9.81622	1	0.672004	coding
NC_037938_G-orf114	115	0.37128	5.06049	1	0.66052	coding
NC_037938_G-orf116	117	0.35289	8.79059	1	0.307261	noncoding
NC_037938_G-orf160	161	0.43239	9.34027	1	0.955319	coding
NC_037938_G-orf182	183	0.33315	9.91315	1	0.771494	coding
NC_037938_G-orf187	188	0.41397	9.112	1	0.983671	coding
NC_037938_G-orf212	213	0.3599	8.52423	1	0.981034	coding
NC_037938_G-orf238_1	239	0.40009	5.7608	1	0.999811	coding
NC_037938_G-orf254	255	0.40629	5.58075	1	0.999951	coding
NC_037938_G-orf285	286	0.35742	5.40619	1	0.999969	coding
NC_037938_G-orf313_1	314	0.37338	8.59259	1	0.999918	coding
NC_037938_G-orf322	323	0.37963	9.36774	1	0.99992	coding
NC_037938_G-orf329	330	0.41333	6.9306	1	0.999999	coding
NC_037938_G-orf333	334	0.3762	9.53473	1	0.999933	coding
NC_037938_G-orf346	347	0.38922	8.72833	1	0.999992	coding
NC_037938_G-orf378	379	0.4062	9.51068	1	0.999999	coding
NC_037938_G-orf410_1	411	0.39849	8.41315	1	1	coding
NC_037938_G-orf450	451	0.36944	7.67926	1	1	coding
NC_037938_G-orf452	271	0.36876	5.75702	1	0.999927	coding
NC_037938_G-orf507	508	0.45065	5.70428	1	1	coding
NC_037938_G-orf99	100	0.39944	9.84882	1	0.304185	noncoding
NC_037938_G-orf170	78	0.35468	9.10052	1	0.0719254	noncoding
NC_037938_G-orf185	186	0.39718	4.55939	1	0.99794	coding
NC_038054_G-cob-I1-orf160	22	0.38762	5.92719	1	0.00495601	noncoding
NC_038054_G-orf281	212	0.37436	5.61713	1	0.998139	coding
NC_038054_G-orf351	185	0.37562	9.92987	1	0.927602	coding
NC_038054_G-orf118	119	0.4087	3.97736	1	0.921518	coding
NC_038054_G-orf148	117	0.37744	5.3559	1	0.668015	coding
NC_038054_G-orf159	22	0.40162	8.36652	1	0.00596895	noncoding
NC_038054_G-orf321	59	0.37172	4.60504	1	0.0731838	noncoding
NC_038054_G-orf38	26	0.36272	9.74799	-1	0.109322	noncoding
NC_038055_G-cox1-I2-orf130	131	0.3824	4.49884	1	0.911022	coding
NC_038055_G-cox1-I1-orf180	97	0.35742	3.53485	1	0.613431	coding
NC_038055_G-orf279	280	0.38762	7.70758	1	0.999875	coding
NC_038055_G-orf355	189	0.38948	9.9024	1	0.958133	coding
NC_038055_G-orf431	127	0.36876	5.04401	1	0.800611	coding
NC_038055_G-orf141	142	0.37326	8.8371	1	0.684846	coding
NC_038055_G-orf272	107	0.39601	5.07025	1	0.639921	coding
NC_038055_G-orf291	83	0.35919	5.01752	-1	0.0358971	noncoding
NC_038056_G-orf138	50	0.3973	9.90033	1	0.0365821	noncoding
NC_038056_G-nad5-I1-orf161	119	0.39666	8.75934	1	0.524444	coding
NC_038056_G-cox1-I2-orf164	144	0.38297	4.70941	1	0.950908	coding
NC_038056_G-cob-I2-orf231	65	0.38178	9.99811	1	0.0616842	noncoding
NC_038056_G-orf262	31	0.37128	5.53864	1	0.00862882	noncoding
NC_038056_G-orf281	195	0.37436	6.05231	1	0.992641	coding
NC_038056_G-orf109	110	0.38514	8.88605	1	0.353848	noncoding
NC_038056_G-orf150	70	0.38873	5.16144	1	0.123524	noncoding
NC_038056_G-orf163	64	0.41089	4.94708	-1	0.0254906	noncoding
NC_038056_G-orf165	55	0.35756	9.99237	1	0.0328967	noncoding
NC_038056_G-orf202	86	0.35742	4.56305	1	0.270141	noncoding
NC_038056_G-orf892	366	0.36787	4.75031	1	1	coding
NC_038091_G-orf112	112	0.41922	9.95795	-1	0.14694	noncoding
NC_038091_G-orf134	135	0.411	9.43341	1	0.765878	coding
NC_038091_G-orf137	138	0.37684	6.71368	1	0.77396	coding
NC_038091_G-orf139	74	0.3864	4.90924	1	0.170439	noncoding
NC_038091_G-orf239	156	0.40875	5.75287	1	0.969894	coding
NC_038091_G-orf247	175	0.37684	7.85992	1	0.941624	coding
NC_038091_G-orf336_1	337	0.41123	8.9245	1	0.999994	coding
NC_038091_G-orf377	378	0.38206	8.88409	1	0.999997	coding
NC_038091_G-orf318	247	0.39776	5.61835	1	0.999893	coding
NC_038205_G-cox1-I2-orf130	94	0.3787	4.01849	1	0.55923	coding
NC_038205_G-cox1-I1-orf190	113	0.37992	3.15985	1	0.9047	coding
NC_038205_G-nad5-I1-orf251	108	0.37932	4.59784	1	0.666591	coding
NC_038205_G-orf281	282	0.38762	7.03888	1	0.999936	coding
NC_038205_G-orf355	189	0.38948	9.92987	1	0.957674	coding
NC_038205_G-orf165	166	0.40527	9.09808	1	0.937974	coding
NC_038206_G-cox1-I1-orf135	136	0.40097	9.64337	1	0.728025	coding
NC_038206_G-cob-I1-orf230	33	0.38178	4.66742	1	0.0158378	noncoding
NC_038206_G-orf275	195	0.37992	5.75348	1	0.994958	coding
NC_038206_G-orf354	185	0.38762	9.68707	1	0.950906	coding
NC_038206_G-orf110	33	0.38129	8.27496	1	0.00922376	noncoding
NC_038206_G-orf128	129	0.37376	8.47296	1	0.548811	coding
NC_038206_G-orf129	12	0.37932	5.58722	1	0.00279592	noncoding
NC_038206_G-orf510	54	0.3626	4.28314	1	0.0599084	noncoding
NC_038206_G-orf73	20	0.37128	6.51788	1	0.00364669	noncoding
NC_038223_G-orf337	338	0.40624	9.77789	1	0.999985	coding
NC_038223_G-orf25	11	0.33599	9.70026	-1	0.133941	noncoding
NC_038223_G-orf292	293	0.37562	9.68573	1	0.999479	coding
NC_038224_G-orf173	174	0.3528	5.03217	1	0.980336	coding
[truncated: 1,940 more rows]

## Sheet: uORFs with hits
#ID	peptide_length	Fickett_score	pI	ORF_integrity	coding_probability	label
CM001753_G-cox1-I5-orf152	60	0.35742	9.39777	1	0.036069	noncoding
CM001753_G-orf158	157	0.40131	9.79144	1	0.881014	coding
CM001753_G-cox1-I5-orf182	38	0.40932	9.90179	1	0.0233906	noncoding
CM001753_G-nad1-I1-orf214	114	0.38514	9.73419	1	0.395789	noncoding
CM001753_G-cox1-I7-orf267	68	0.37128	9.48029	1	0.0584865	noncoding
CM001753_G-cob-I1-orf288	207	0.37921	9.68695	1	0.976944	coding
CM001753_G-cox2-I5-orf290	205	0.37068	9.50519	1	0.969268	coding
CM001753_G-cob-I3-orf293	158	0.37992	7.74506	1	0.883523	coding
CM001753_G-cox1-I2-orf295	63	0.37684	9.58002	1	0.0504962	noncoding
CM001753_G-cob-I2-orf302	303	0.37128	9.31183	1	0.999708	coding
CM001753_G-cox1-I8-orf309	191	0.38514	8.96014	1	0.969414	coding
CM001753_G-cox1-I1-orf323	33	0.34874	8.12372	1	0.00766409	noncoding
CM001753_G-orf334	152	0.38729	9.61029	1	0.809199	coding
CM001753_G-cox1-I4-orf349	68	0.38514	9.60065	1	0.0689741	noncoding
CM001753_G-cox2-I1-orf376	101	0.37128	9.77655	1	0.220931	noncoding
CM001753_G-cox1-I3-orf381	38	0.37744	9.39825	1	0.0156289	noncoding
CM001753_G-orf412	114	0.37992	6.5058	1	0.493716	noncoding
CM001753_G-nad5-I1-orf430	59	0.35742	5.61713	1	0.039077	noncoding
CM001753_G-orf431	326	0.37992	9.76337	1	0.999899	coding
CM001753_G-orf436	208	0.3599	8.87262	1	0.971536	coding
CM001753_G-orf441	111	0.37744	9.26752	1	0.335244	noncoding
CM001753_G-orf455	96	0.37646	9.07257	1	0.193917	noncoding
CM001753_G-orf459	68	0.38762	9.30219	1	0.0678355	noncoding
CM001753_G-orf460	77	0.38762	9.22333	1	0.100953	noncoding
CM001753_G-cox2-I4-orf534	138	0.36876	8.68585	1	0.622999	coding
CM001753_G-orf704	205	0.3626	10.0887	1	0.946908	coding
CM001753_G-orf92	8	0.3768	5.58722	1	1.40734e-05	noncoding
CM002878_G-orf275_2	227	0.40944	9.75323	1	0.996779	coding
CM002878_G-orf86	66	0.38831	9.91718	1	0.0684069	noncoding
CM002878_G-orf258	245	0.39251	9.68231	1	0.997616	coding
CM002878_G-orf259	260	0.39251	9.68341	1	0.99884	coding
CM002878_G-orf275_1	262	0.36876	9.60345	1	0.997318	coding
CM002878_G-cox1-I2-orf296	264	0.37436	9.22272	1	0.998528	coding
CM002878_G-orf300	296	0.38762	9.22284	1	0.999824	coding
CM002878_G-cox1-I3-orf309	310	0.3864	9.7088	1	0.999855	coding
CM002878_G-cox1-I1-orf343	342	0.37646	9.13043	1	0.99997	coding
CM003773_G-cob-I1-orf285	207	0.37646	9.70551	1	0.974522	coding
CM003773_G-cox2-I1-orf286	107	0.38691	9.90741	1	0.327054	noncoding
CM003773_G-cob-I2-orf295	42	0.38454	4.45758	1	0.0325486	noncoding
CM003773_G-cox1-I1-orf319	220	0.37128	7.01935	1	0.996213	coding
CM003773_G-cox1-I2-orf338	123	0.38206	9.38068	1	0.492997	noncoding
CM003773_G-orf602	135	0.37316	9.6142	1	0.579484	coding
CM004375_G-cox1-I1-orf333	319	0.41056	9.02765	1	0.999984	coding
CM004385_G-cox1-I2-orf110	64	0.36876	9.47675	1	0.0479481	noncoding
CM004385_G-cox3-I1-orf185	85	0.37744	9.30194	1	0.127024	noncoding
CM004385_G-cox1-I5-orf248	97	0.37436	9.51801	1	0.19852	noncoding
CM004385_G-cob-I1-orf270	135	0.37992	9.71149	1	0.610948	coding
CM004385_G-nad5-I1-orf300	53	0.3626	9.05048	1	0.0257468	noncoding
CM004385_G-cox1-I1-orf323	219	0.37744	8.69354	1	0.991433	coding
CM004385_G-cox1-I4-orf331	81	0.37646	9.76495	1	0.110376	noncoding
CM004385_G-orf349	53	0.37744	9.05048	1	0.0290131	noncoding
CM004385_G-cox1-I3-orf385	99	0.37436	9.64886	1	0.214004	noncoding
CM004508_G-orf121	33	0.37689	11.4354	1	0.0183046	noncoding
CM004508_G-orf222	133	0.36099	9.76385	1	0.48746	noncoding
CM004508_G-atp6-I2-orf227	125	0.39174	9.25739	1	0.568401	coding
CM004508_G-nad4-I1-orf281	146	0.39807	9.47015	1	0.80846	coding
CM004508_G-cox1-I11-orf283	55	0.37646	9.34698	1	0.0336237	noncoding
CM004508_G-nad1-I1-orf290	291	0.35742	9.69073	1	0.998642	coding
CM004508_G-cox2-I3-orf294	98	0.38206	9.45197	1	0.226664	noncoding
CM004508_G-cox1-I5-orf305	30	0.40872	9.30206	1	0.012979	noncoding
CM004508_G-cox3-I1-orf315	158	0.38762	9.0473	1	0.866205	coding
CM004508_G-cox1-I1-orf318	90	0.39223	9.21246	1	0.186865	noncoding
CM004508_G-cox1-I9-orf319_1	69	0.37744	6.23505	1	0.0672147	noncoding
CM004508_G-cob-I5-orf319_2	162	0.35714	9.32111	1	0.771551	coding
CM004508_G-cob-I4-orf319_3	116	0.37744	7.86078	1	0.419495	noncoding
CM004508_G-cox1-I6-orf323	30	0.3626	5.58698	1	0.00757931	noncoding
CM004508_G-cox2-I2-orf324	80	0.38691	10.124	1	0.123121	noncoding
CM004508_G-cox3-I2-orf331	93	0.37128	8.52887	1	0.159116	noncoding
CM004508_G-cox1-I11-orf332	26	0.38454	11.0002	1	0.0142028	noncoding
CM004508_G-cob-I3-orf333	283	0.39559	9.67084	1	0.999668	coding
CM004508_G-cox3-I2-orf338_1	105	0.37128	9.30048	1	0.25437	noncoding
CM004508_G-atp6-I1-orf338_2	108	0.36876	9.55109	1	0.272054	noncoding
CM004508_G-cox1-I4-orf341	77	0.36876	9.85199	1	0.0866219	noncoding
CM004508_G-cox1-I8-orf348	86	0.37128	7.91461	1	0.117124	noncoding
CM004508_G-cox1-I2-orf365	66	0.38789	9.69513	1	0.0659807	noncoding
CM004508_G-cox1-I10-orf381	176	0.36876	9.50433	1	0.891072	coding
CM004508_G-cox1-I3-orf385	307	0.38691	9.3996	1	0.999877	coding
CM004508_G-cox1-I7-orf406	32	0.38206	9.98798	1	0.0145097	noncoding
CM004508_G-cob-I2-orf418	54	0.38514	10.1016	1	0.040366	noncoding
CM004508_G-atp6-I2-orf422	236	0.47729	9.91681	1	0.999792	coding
CM004508_G-cox2-I1-orf425	122	0.40738	9.34918	1	0.607282	coding
CM004508_G-orf438	212	0.39174	6.17767	1	0.998192	coding
CM004508_G-nad5-I1-orf460	112	0.37338	9.00262	1	0.331833	noncoding
CM004508_G-orf60	15	0.3858	6.49139	1	0.00292098	noncoding
CM004508_G-orf62	38	0.419	6.01312	1	0.0166954	noncoding
CM004508_G-orf63	8	0.39911	3.79938	-1	0.0088162	noncoding
CM004508_G-cob-I1-orf798	278	0.45057	10.1866	1	0.999938	coding
CM007644_G-orf148	146	0.34874	6.59186	-1	0.106728	noncoding
CM007644_G-cox1-I2-orf271	204	0.38454	9.94647	1	0.974914	coding
CM007644_G-cox1-I7-orf276	205	0.38206	9.69086	1	0.976938	coding
CM007644_G-cox1-I4-orf279	20	0.3626	9.9975	1	0.00801178	noncoding
CM007644_G-cox1-I9-orf283	96	0.37744	9.48639	1	0.198633	noncoding
CM007644_G-cox1-I6-orf307	246	0.36876	9.78192	1	0.993825	coding
CM007644_G-cox1-I3-orf309	192	0.37436	9.73444	1	0.946004	coding
CM007644_G-orf341	328	0.3626	9.64325	1	0.999796	coding
CM007644_G-cox1-I1-orf354	162	0.36876	9.3454	1	0.818974	coding
CM007644_G-cox1-I5-orf360	355	0.38206	10.015	1	0.999968	coding
CM007644_G-cox1-I8-orf372	24	0.37646	9.40009	1	0.00808477	noncoding
CM007644_G-orf57	39	0.37992	9.82416	1	0.0187307	noncoding
CM007644_G-orf88	79	0.38206	9.76495	-1	0.12195	noncoding
CM007644_G-cob-I1-orf103	104	0.37338	9.92657	1	0.250659	noncoding
CM007644_G-cob-I4-orf236	225	0.3682	9.84674	1	0.983543	coding
CM008199_G-atp6-I2-orf102	103	0.37015	10.1657	1	0.230882	noncoding
CM008199_G-orf1033	150	0.37128	10.534	1	0.667437	coding
CM008199_G-nad2-I3-orf107_2	20	0.42524	5.93463	1	0.00561349	noncoding
CM008199_G-orf107_1	37	0.41328	6.70343	1	0.0130792	noncoding
CM008199_G-orf115_1	22	0.51392	6.50189	1	0.0045947	noncoding
CM008199_G-nad2-I4-orf132	97	0.44323	9.18854	1	0.445599	noncoding
CM008199_G-nad2-I4-orf135	88	0.46626	11.0688	1	0.5	coding
CM008199_G-orf139_2	140	0.47385	6.83514	1	0.938671	coding
CM008199_G-orf139_1	47	0.43723	5.47784	1	0.0406921	noncoding
CM008199_G-orf178	71	0.43493	9.51483	1	0.148057	noncoding
CM008199_G-nad5-I1-orf189	160	0.41105	8.50409	1	0.934769	coding
CM008199_G-orf191	23	0.4311	5.89764	1	0.00712154	noncoding
CM008199_G-cox1-I6-orf196	68	0.38454	9.37372	1	0.0662589	noncoding
CM008199_G-orf222	113	0.434	9.57172	1	0.625225	coding
CM008199_G-orf223	114	0.434	9.57172	1	0.637303	coding
CM008199_G-cob-I2-orf225	226	0.3983	9.34357	1	0.995924	coding
CM008199_G-nad2-I3-orf238	73	0.40469	9.7746	1	0.111475	noncoding
CM008199_G-atp6-I2-orf240	138	0.38005	9.80475	1	0.639302	coding
CM008199_G-orf241	226	0.4342	4.94708	1	0.999899	coding
CM008199_G-cox1-I8-orf246_2	75	0.37744	6.82819	1	0.0809051	noncoding
CM008199_G-orf246_1	43	0.4421	10.2889	1	0.0503332	noncoding
CM008199_G-cox1-I4-orf247	82	0.37436	9.77472	1	0.112178	noncoding
CM008199_G-orf258	44	0.37172	9.69635	1	0.0214114	noncoding
CM008199_G-atp6-I2-orf288	189	0.37128	9.5705	1	0.939416	coding
CM008199_G-cox3-I3-orf298	290	0.4126	9.77362	1	0.999879	coding
CM008199_G-cox1-I4-orf312_1	92	0.38736	9.51471	1	0.193347	noncoding
CM008199_G-cox2-I1-orf312_2	133	0.43678	9.31757	1	0.841217	coding
CM008199_G-orf316	217	0.43992	9.41315	1	0.998286	coding
CM008199_G-cox3-I3-orf317	62	0.37744	8.95172	1	0.0435723	noncoding
CM008199_G-orf318	89	0.37443	9.09906	1	0.142726	noncoding
CM008199_G-cox1-I7-orf321_1	48	0.36876	6.02203	1	0.0199066	noncoding
CM008199_G-cob-I5-orf321_2	301	0.39076	9.53729	1	0.999845	coding
CM008199_G-orf328	145	0.4151	10.2155	1	0.842133	coding
CM008199_G-cob-I7-orf332	75	0.37684	9.52032	1	0.0843487	noncoding
CM008199_G-nad5-I3-orf337	52	0.38514	6.00934	1	0.0292219	noncoding
CM008199_G-cox1-I10-orf341	147	0.44571	9.64496	1	0.933433	coding
CM008199_G-nad5-I3-orf352	199	0.3682	9.58405	1	0.954953	coding
CM008199_G-cox1-I9-orf356	172	0.37128	8.96356	1	0.896076	coding
CM008199_G-cox1-I4-orf358	82	0.40033	9.83771	1	0.155762	noncoding
CM008199_G-orf359_2	333	0.40092	9.30853	1	0.999984	coding
CM008199_G-orf359_1	292	0.37744	9.45404	1	0.999589	coding
CM008199_G-orf367	112	0.43098	9.94293	1	0.599887	coding
CM008199_G-cox1-I5-orf390	171	0.42894	9.57977	1	0.970155	coding
CM008199_G-cob-I6-orf395	49	0.37744	6.51141	1	0.0202409	noncoding
CM008199_G-nad1-I1-orf402	78	0.38215	9.34625	1	0.100134	noncoding
CM008199_G-orf406	132	0.40224	8.92682	1	0.707534	coding
CM008199_G-orf407	132	0.42177	8.28583	1	0.793385	coding
CM008199_G-orf408	132	0.42177	8.28583	1	0.793385	coding
CM008199_G-atp6-I1-orf417	109	0.4049	9.83453	1	0.429259	noncoding
CM008199_G-cob-I5-orf436	127	0.37436	9.14484	1	0.50764	coding
CM008199_G-cox1-I8-orf445	209	0.38514	9.73712	1	0.982333	coding
CM008199_G-nad2-I1-orf467	97	0.40558	9.01556	1	0.28816	noncoding
CM008199_G-orf65	12	0.41705	10.0009	1	0.00717272	noncoding
CM008199_G-cox3-I4-orf755	331	0.43922	9.65741	1	0.999996	coding
CM008199_G-cox3-I4-orf755	331	0.43922	9.65741	1	0.999996	coding
CM008199_G-cob-I1-orf768	253	0.46052	9.47467	1	0.999879	coding
CM008199_G-cox1-I2-orf781	127	0.46075	9.72577	1	0.870371	coding
CM008199_G-nad2-I5-orf787	140	0.42398	7.93964	1	0.869908	coding
CM008199_G-nad2-I6-orf799_1	234	0.45787	9.9787	1	0.999546	coding
CM008199_G-cob-I3-orf799_2	279	0.47007	10.3809	1	0.99997	coding
CM008199_G-nad2-I2-orf804	290	0.44877	10.1744	1	0.999965	coding
CM008199_G-cob-I4-orf807	280	0.48694	10.1577	1	0.999986	coding
CM008199_G-cox1-I1-orf814	358	0.41709	10.1213	1	0.999995	coding
CM008199_G-orf87	65	0.42777	9.41656	1	0.0987765	noncoding
CM008263_G-orf106	26	0.41427	9.10138	1	0.0103243	noncoding
CM008263_G-cox2-I1-orf117	118	0.3714	8.64325	1	0.395483	noncoding
CM008263_G-orf123	62	0.42876	4.89764	1	0.131701	noncoding
CM008263_G-orf157_1	69	0.40874	9.99603	1	0.101115	noncoding
CM008263_G-orf180	181	0.42309	10.0375	1	0.976368	coding
CM008263_G-orf194	124	0.37175	9.72638	1	0.445179	noncoding
CM008263_G-orf208	195	0.38988	9.44757	1	0.9739	coding
CM008263_G-cox1-I22-orf212	198	0.36238	9.96881	1	0.936037	coding
CM008263_G-cox1-I19-orf241	193	0.39604	9.64471	1	0.974325	coding
CM008263_G-cob-I1-orf259	226	0.3864	9.65741	1	0.992695	coding
CM008263_G-nad5-I3-orf263	264	0.419	9.51813	1	0.999702	coding
CM008263_G-cox1-I16-orf279	106	0.3682	9.94452	1	0.250583	noncoding
CM008263_G-cox1-I21-orf288	186	0.37744	9.77911	1	0.937612	coding
CM008263_G-cox2-I3-orf296	162	0.39947	10.2247	1	0.888459	coding
CM008263_G-orf301	147	0.3682	5.15094	1	0.926538	coding
CM008263_G-cox1-I8-orf304	213	0.37965	9.66681	1	0.98293	coding
CM008263_G-cox1-I3-orf309	273	0.40374	9.79926	1	0.99958	coding
CM008263_G-cox1-I9-orf314	305	0.3682	9.36176	1	0.999677	coding
CM008263_G-cox1-I10-orf342	136	0.37338	9.36847	1	0.600145	coding
CM008263_G-orf344	316	0.41997	9.78314	1	0.999977	coding
CM008263_G-cox1-I20-orf375	373	0.36876	9.54144	1	0.999983	coding
CM008263_G-cox3-I2-orf463	197	0.3682	6.20612	1	0.99133	coding
CM008263_G-orf503	465	0.39759	9.5838	1	1	coding
CM008263_G-orf510	504	0.3787	9.62494	1	1	coding
CM008263_G-orf60	17	0.36579	4.36908	1	0.00594452	noncoding
CM008263_G-orf612	582	0.43774	9.72247	1	1	coding
CM008263_G-orf71	27	0.37211	11.0002	1	0.0140367	noncoding
CM008263_G-orf782	758	0.39422	8.66949	-1	0.972124	coding
CM008263_G-orf96	0	0.28029	0	-1	9.78347e-07	noncoding
CM008263_G-cob-I3-orf99	100	0.35747	9.81537	1	0.179321	noncoding
CM008263_G-orf125	88	0.37562	9.89716	-1	0.136395	noncoding
CM008263_G-orf272	191	0.35742	5.51874	-1	0.152513	noncoding
CM008263_G-orf473	310	0.4099	4.92316	1	0.999999	coding
CM008299_G-cob-I1-orf292	207	0.38691	9.5368	1	0.983304	coding
CM008299_G-nad5-I1-orf304	55	0.39251	5.64374	1	0.0428604	noncoding
CM008827_G-cox1-I2-orf323	42	0.38831	7.93866	1	0.0147007	noncoding
CM009485_G-cob-I1-orf235	129	0.40078	10.3782	1	0.627995	coding
CM009485_G-cox1-I5-orf278	166	0.3968	9.7348	1	0.911826	coding
CM009485_G-cox1-I3-orf306	45	0.43349	10.2565	1	0.0483888	noncoding
CM009485_G-cox1-I4-orf318	75	0.37658	7.54694	1	0.0738492	noncoding
CM009485_G-nad4-I1-orf352	44	0.42424	5.55414	1	0.0299802	noncoding
CM009485_G-cox1-I1-orf384	66	0.42563	8.96283	1	0.0923939	noncoding
CM009486_G-cob-I1-orf235	129	0.40078	10.3782	1	0.627995	coding
CM009486_G-cox1-I5-orf278	166	0.3968	9.7348	1	0.911826	coding
CM009486_G-cox1-I3-orf306	45	0.43349	10.2565	1	0.0483888	noncoding
CM009486_G-cox1-I4-orf318	75	0.37658	7.54694	1	0.0738492	noncoding
CM009486_G-nad4-I1-orf352	44	0.42424	5.55414	1	0.0299802	noncoding
CM009486_G-cox1-I1-orf384	66	0.42563	8.96283	1	0.0923939	noncoding
CM009895_G-cox1-I4-orf269	50	0.40086	8.61725	1	0.0283801	noncoding
CM009895_G-cob-I1-orf288	207	0.39559	9.55182	1	0.987343	coding
CM009895_G-cox2-I1-orf291	162	0.38691	9.78412	1	0.866078	coding
CM009895_G-nad5-I1-orf307	64	0.42134	8.14081	1	0.0695151	noncoding
CM009895_G-cox1-I1-orf329	41	0.41574	4.5152	1	0.0407053	noncoding
CM009895_G-cox1-I3-orf342	163	0.37405	9.00043	1	0.856008	coding
CM009895_G-cox1-I2-orf432	176	0.36787	9.22186	1	0.897432	coding
CM010346_G-orf274	92	0.41561	10.0377	1	0.284083	noncoding
CM010346_G-orf276	241	0.41061	9.75775	1	0.998468	coding
CM010346_G-cob-I1-orf292	207	0.38691	9.5368	1	0.983304	coding
CM010346_G-nad5-I1-orf304	55	0.39251	5.64374	1	0.0428604	noncoding
CM010346_G-orf339	98	0.41432	6.82782	1	0.359663	noncoding
CM010346_G-orf538	111	0.39568	9.16742	1	0.412975	noncoding
CM010346_G-orf549	120	0.44835	10.0557	1	0.774544	coding
CM012197_G-orf105	93	0.37684	9.55792	1	0.176266	noncoding
CM012197_G-orf212	75	0.43553	10.0493	1	0.193489	noncoding
CM012197_G-orf251	241	0.41881	9.75775	1	0.998867	coding
CM012197_G-nad5-I1-orf275	55	0.40646	5.64374	1	0.0492947	noncoding
CM012197_G-cob-I1-orf292	207	0.38691	9.5368	1	0.983304	coding
CM012197_G-orf339	98	0.41432	6.82782	1	0.359663	noncoding
CM012197_G-orf549	120	0.44835	10.0557	1	0.774544	coding
CM012224_G-cob_1-I2-orf120	121	0.43525	9.6955	1	0.726769	coding
CM012224_G-cob_1-I1-orf238_1	117	0.38178	10.0027	1	0.408929	noncoding
CM012224_G-cox1-I1-orf194	52	0.34874	7.82697	1	0.0183653	noncoding
CM012224_G-cob_2-I1-orf238_2	117	0.38178	10.0027	1	0.408929	noncoding
CM012224_G-cob_2-I2-orf264	158	0.37436	7.0141	1	0.898909	coding
CM012224_G-orf273	176	0.3626	9.3797	1	0.877579	coding
CM012224_G-cob_2-I3-orf335	162	0.37415	9.39581	1	0.836932	coding
CM016889_G-cox1-I1-orf296	115	0.38454	9.84772	1	0.402669	noncoding
CM016943_G-orf234	235	0.39396	8.79999	1	0.997734	coding
CM017010_G-orf100	101	0.39515	9.3399	1	0.296569	noncoding
CM017010_G-cox1-I3-orf107	108	0.36568	9.68011	1	0.261013	noncoding
CM017010_G-orf133	89	0.36575	5.73761	1	0.200161	noncoding
CM017010_G-orf146	46	0.40345	4.26178	1	0.0587459	noncoding
CM017010_G-nad5-I3-orf149	39	0.35714	10.1711	1	0.0180195	noncoding
CM017010_G-orf153	121	0.40556	10.6109	1	0.554774	coding
CM017010_G-cox1-I2-orf161	162	0.4106	9.03497	1	0.93424	coding
CM017010_G-cob-I2-orf163	164	0.38428	9.34308	1	0.881668	coding
CM017010_G-nad2-I1-orf171	94	0.43833	10.3295	1	0.410578	noncoding
CM017010_G-cox1-I8-orf177	178	0.40529	9.74176	1	0.957982	coding
CM017010_G-orf218	219	0.36876	8.48016	1	0.989713	coding
CM017010_G-orf226	105	0.44391	10.1183	1	0.581942	coding
CM017010_G-cox1-I8-orf227	79	0.39907	9.95648	1	0.13648	noncoding
CM017010_G-orf232	229	0.40192	10.1107	1	0.995345	coding
CM017010_G-nad2-I1-orf235	112	0.37992	9.93915	1	0.349329	noncoding
CM017010_G-nad4-I1-orf264	78	0.39017	9.88593	1	0.116283	noncoding
CM017010_G-orf278	153	0.38514	9.09723	1	0.82436	coding
CM017010_G-cox1-I12-orf283	98	0.36876	9.51691	1	0.192004	noncoding
CM017010_G-cox1-I10-orf284_2	276	0.37436	9.71576	1	0.998779	coding
CM017010_G-nad5-I2-orf285	81	0.39424	9.21979	1	0.130698	noncoding
CM017010_G-cox2-I1-orf290	279	0.38481	9.8266	1	0.999269	coding
CM017010_G-cox1-I5-orf299	182	0.38206	9.56183	1	0.939434	coding
CM017010_G-orf303_1	301	0.38866	9.71417	1	0.999801	coding
CM017010_G-cox1-I15-orf303_2	83	0.36568	9.74481	1	0.105259	noncoding
CM017010_G-cox1-I13-orf312	313	0.42442	9.63361	1	0.99998	coding
CM017010_G-cox3-I1-orf323	99	0.38514	9.61859	1	0.245072	noncoding
CM017010_G-orf327	327	0.40649	9.49615	1	0.99998	coding
CM017010_G-cox1-I3-orf341	342	0.36787	9.84589	1	0.999897	coding
CM017010_G-cox1-I4-orf345	191	0.39604	9.63666	1	0.97179	coding
CM017010_G-cox1-I11-orf354	355	0.36876	9.17828	1	0.999974	coding
CM017010_G-orf355	330	0.37646	9.23419	1	0.999941	coding
CM017010_G-cox1-I7-orf417	418	0.37744	9.78534	1	0.999998	coding
CM017010_G-orf440	248	0.37684	9.66107	1	0.996226	coding
CM017010_G-nad5-I4-orf483	56	0.3937	10.2464	1	0.0490742	noncoding
CM017010_G-orf485	121	0.39294	9.66071	1	0.518417	coding
CM017010_G-orf584_1	532	0.37744	8.97137	-1	0.723397	coding
CM017010_G-cox1-I6-orf600	271	0.38215	9.63312	1	0.998975	coding
CM017010_G-cox1-I1-orf763	498	0.43047	10.0405	1	1	coding
CM017010_G-orf79	8	0.35714	9.50006	1	0.00393426	noncoding
CM017010_G-orf584_2	532	0.37744	8.97137	-1	0.723397	coding
CM017010_G-orf651	624	0.37744	9.35968	1	1	coding
CM017871_G-orf220	81	0.40954	9.00372	1	0.155239	noncoding
CM017871_G-orf258	147	0.36568	9.76385	1	0.656555	coding
CM017871_G-orf107	94	0.3825	9.36688	1	0.195336	noncoding
CM017871_G-cox1_1-I6-orf111_1	68	0.44438	9.91705	1	0.159777	noncoding
CM017871_G-cox1_2-I4-orf111_2	68	0.44438	9.91705	1	0.159777	noncoding
CM017871_G-cox3-I6-orf113	114	0.42161	9.84076	1	0.576597	coding
CM017871_G-orf118_1	82	0.40968	8.03375	1	0.152443	noncoding
CM017871_G-orf122_1	61	0.41276	9.30072	1	0.0652788	noncoding
CM017871_G-cob-I3-orf122_2	32	0.45452	10.0244	1	0.0323331	noncoding
CM017871_G-orf143	139	0.41541	7.10541	1	0.868014	coding
CM017871_G-orf144	26	0.38769	9.99615	1	0.0114553	noncoding
CM017871_G-orf155	56	0.42814	4.49506	1	0.116836	noncoding
CM017871_G-nad1-I1-orf156	55	0.39207	6.71381	1	0.0316159	noncoding
CM017871_G-cox2-I1-orf175	57	0.42811	9.98798	1	0.0756213	noncoding
CM017871_G-orf182	45	0.39608	10.6378	1	0.0328234	noncoding
CM017871_G-orf206	96	0.42834	6.40631	1	0.40427	noncoding
CM017871_G-atp6-I2-orf222_1	151	0.39314	9.65887	1	0.822234	coding
CM017871_G-atp6-I1-orf222_2	54	0.40807	8.03497	1	0.0344281	noncoding
CM017871_G-cox1_1-I6-orf225_1	99	0.39622	10.0046	1	0.282388	noncoding
CM017871_G-cox1_2-I4-orf225_2	99	0.39622	10.0046	1	0.282388	noncoding
CM017871_G-cob-I2-orf297	175	0.37744	9.46991	1	0.909775	coding
CM017871_G-orf30	3	0.40837	5.27496	1	1.33451e-05	noncoding
CM017871_G-cob-I1-orf303	214	0.38182	9.67157	1	0.984831	coding
CM017871_G-cob-I1-orf303	214	0.38182	9.67157	1	0.984831	coding
CM017871_G-cox3-I2-orf311	170	0.3599	9.69611	1	0.82173	coding
CM017871_G-cox1_1-I2-orf312_1	26	0.38988	9.99615	1	0.0116052	noncoding
CM017871_G-cox1_1-I5-orf316_1	36	0.37436	6.52728	1	0.00932876	noncoding
CM017871_G-cox1_2-I3-orf316_2	36	0.37436	6.52728	1	0.00932876	noncoding
CM017871_G-orf320	210	0.47419	8.41071	1	0.999126	coding
CM017871_G-nad5-I1-orf324	99	0.39356	9.85004	1	0.273082	noncoding
CM017871_G-cox1_1-I1-orf327	102	0.41207	8.68634	1	0.366244	noncoding
CM017871_G-orf329_1	131	0.42642	9.53717	1	0.788627	coding
CM017871_G-nad5-I3-orf329_3	99	0.4084	9.86798	1	0.32892	noncoding
CM017871_G-orf329_2	131	0.42642	9.53717	1	0.788627	coding
CM017871_G-cox3-I5-orf334	107	0.44236	9.55267	1	0.589843	coding
CM017871_G-orf371	227	0.38831	9.8465	1	0.992778	coding
CM017871_G-orf375	225	0.42903	5.31805	1	0.999837	coding
CM017871_G-orf376	179	0.46253	9.03632	1	0.992576	coding
CM017871_G-cox3-I1-orf378	193	0.41266	9.21405	1	0.98658	coding
CM017871_G-orf383	216	0.40215	7.6778	-1	0.213918	noncoding
CM017871_G-orf406	263	0.38902	5.99298	1	0.999926	coding
CM017871_G-cox2-I3-orf419	420	0.4062	9.57965	1	1	coding
CM017871_G-orf421	193	0.4139	9.21405	1	0.987059	coding
CM017871_G-orf424	228	0.38964	6.63019	1	0.998973	coding
CM017871_G-cox1_1-I3-orf427_1	147	0.44075	9.55072	1	0.925676	coding
CM017871_G-cox1_2-I1-orf427_2	147	0.44075	9.55072	1	0.925676	coding
CM017871_G-orf431_1	103	0.36876	8.57977	1	0.230613	noncoding
CM017871_G-orf431_2	103	0.36876	8.57977	1	0.230613	noncoding
CM017871_G-orf434	117	0.45427	9.36664	1	0.760853	coding
CM017871_G-cox3-I3-orf439	289	0.44483	9.01422	1	0.999978	coding
CM017871_G-orf453	137	0.39294	8.60577	1	0.72869	coding
CM017871_G-orf465	109	0.42737	9.27399	1	0.537691	coding
CM017871_G-cox1_1-I4-orf620_1	226	0.36876	9.15656	1	0.989506	coding
CM017871_G-cox1_2-I2-orf620_2	226	0.36876	9.15656	1	0.989506	coding
CM017871_G-orf63	15	0.42172	5.00555	1	0.00571986	noncoding
CM017871_G-orf76	24	0.37436	10.6464	1	0.0117937	noncoding
CM017871_G-orf93	84	0.35348	9.47174	1	0.0935385	noncoding
CM017955_G-orf118	86	0.38687	8.58295	1	0.142126	noncoding
CM017955_G-cob-I1-orf190	181	0.41523	9.37531	1	0.975449	coding
CM017955_G-orf191	192	0.38691	8.88678	1	0.973111	coding
CM017955_G-atp6-I1-orf235	133	0.40392	9.22162	1	0.719949	coding
CM017955_G-orf34	12	0.38087	5.75299	1	0.00269249	noncoding
CM017955_G-orf269	156	0.40345	9.52155	1	0.88749	coding
CM017955_G-orf87	7	0.41397	5.27496	1	0.00282797	noncoding
CM018326_G-orf104	95	0.39174	8.71014	1	0.223004	noncoding
CM018326_G-cox2-I1-orf189	190	0.3868	9.69708	1	0.959988	coding
CM018326_G-nad5-I1-orf249	158	0.37684	9.6701	1	0.809927	coding
CM018326_G-cox3-I1-orf252	182	0.38206	9.43036	1	0.93939	coding
CM018326_G-nad5-I2-orf297	298	0.39499	9.91217	1	0.999797	coding
CM018326_G-orf480	480	0.38411	9.82758	1	1	coding
CM018326_G-orf539	490	0.3864	9.3089	1	1	coding
CM019263_G-cob-I1-orf292	207	0.38691	9.60333	1	0.982796	coding
CM019263_G-cob-I2-orf294	179	0.38206	9.06024	1	0.940623	coding
CM019263_G-nad5-I1-orf304	55	0.39499	5.64374	1	0.0439571	noncoding
CM019668_G-orf274	92	0.41282	10.2039	1	0.274593	noncoding
CM019668_G-orf276	241	0.41929	9.75775	1	0.998887	coding
CM019668_G-cob-I1-orf292	207	0.38691	9.5368	1	0.983304	coding
CM019668_G-nad5-I1-orf304	55	0.39499	5.64374	1	0.0439571	noncoding
CM019668_G-orf348	98	0.4106	6.82782	1	0.350838	noncoding
CM019668_G-orf533	176	0.39559	8.94208	1	0.951729	coding
CM019668_G-orf546	119	0.42992	9.8338	1	0.679492	coding
CM020964_G-cob-I1-orf301	207	0.35742	9.92169	1	0.946706	coding
CM020964_G-orf387	111	0.3599	4.86005	1	0.593287	coding
CM021099_G-orf212	187	0.42979	9.99896	1	0.985974	coding
CM021099_G-cob-I1-orf288	283	0.40873	9.41107	1	0.999844	coding
CM021099_G-orf328	283	0.40625	9.41107	1	0.999827	coding
CM021143_G-orf206	204	0.42055	9.24481	1	0.994033	coding
CM021143_G-orf125	23	0.40625	8.2757	1	0.00634753	noncoding
CM021143_G-cob-I1-orf237	211	0.40931	8.71808	1	0.995261	coding
CM021143_G-cox1-I2-orf252	253	0.43914	9.31451	1	0.999768	coding
CM021143_G-cob-I2-orf271	249	0.39478	9.3349	1	0.998545	coding
CM021143_G-cox2-I1-orf272	273	0.40726	9.41803	1	0.999721	coding
CM021664_G-nad1-I1-orf132	66	0.39559	9.47675	1	0.0696248	noncoding
CM021664_G-orf145_1	16	0.41652	5.58514	1	0.00458535	noncoding
CM021664_G-orf145_2	16	0.41652	5.58514	1	0.00458535	noncoding
CM021664_G-cob-I2-orf298	84	0.37436	9.25128	1	0.116952	noncoding
CM021664_G-cox2-I1-orf306	223	0.40569	9.66608	1	0.995703	coding
CM021664_G-cox1-I2-orf314	37	0.37436	9.30389	1	0.0142369	noncoding
CM021664_G-cob-I3-orf319	195	0.36923	9.20355	1	0.955398	coding
CM021664_G-cob-I1-orf323	102	0.40899	10.0516	1	0.362102	noncoding
CM021664_G-cox1-I3-orf324	52	0.41749	9.64545	1	0.0478268	noncoding
CM021664_G-cox1-I4-orf344	163	0.39384	8.86163	1	0.910665	coding
CM021664_G-cox1-I1-orf349	141	0.38481	9.13934	1	0.718342	coding
CM021664_G-cox3-I1-orf310	139	0.37316	10.2479	1	0.593107	coding
CM021664_G-orf536	416	0.3936	7.01385	1	1	coding
CM022151_G-cox1-I1-orf232	69	0.37744	9.52081	1	0.0655219	noncoding
CM022153_G-cox1-I1-orf232	69	0.37744	9.52081	1	0.0655219	noncoding
CM022155_G-orf160	161	0.43744	5.3869	1	0.989079	coding
CM022155_G-cox3-I1-orf332	63	0.37436	9.45624	1	0.0482574	noncoding
CM022155_G-cox3-I1-orf397	108	0.37436	9.36835	1	0.292442	noncoding
CM022155_G-nad4-I1-orf115	116	0.37436	9.60162	1	0.370096	noncoding
CM022155_G-cox1-I2-orf180	50	0.4006	8.26459	1	0.0265314	noncoding
CM022155_G-orf232	125	0.3626	8.81451	1	0.434567	noncoding
CM022155_G-orf262	103	0.38454	4.34686	1	0.658003	coding
CM022155_G-cox1-I1-orf350	39	0.41669	9.52313	1	0.0238691	noncoding
CM022155_G-orf81	32	0.46553	9.18671	1	0.0270508	noncoding
CM022410_G-orf219	138	0.37744	9.54254	1	0.635863	coding
CM022410_G-orf309	20	0.41997	10.0002	1	0.0109951	noncoding
CM022975_G-nad5-I1-orf301	52	0.38271	4.83734	1	0.0475441	noncoding
CM022975_G-cob-I1-orf307	104	0.40166	10.0002	1	0.351831	noncoding
CM022975_G-cob-I2-orf310	193	0.37436	9.00958	1	0.961103	coding
CM022975_G-cox1-I1-orf322	21	0.41587	9.98431	1	0.0110624	noncoding
CM022975_G-cox1-I6-orf334	158	0.38164	8.37347	1	0.86776	coding
CM022975_G-orf336	196	0.39984	7.8609	1	0.989932	coding
CM022975_G-cox1-I5-orf378	172	0.36568	9.15363	1	0.874856	coding
CM022975_G-cox1-I3-orf388	118	0.36876	6.71198	1	0.48394	noncoding
CM022975_G-cox1-I4-orf431	198	0.39008	9.37201	1	0.978231	coding
CM022975_G-orf511	233	0.41308	4.66632	1	0.99993	coding
CM022976_G-nad2-I4-orf1004	283	0.45465	9.85724	1	0.999967	coding
CM022976_G-nad2-I4-orf1004	283	0.45465	9.85724	1	0.999967	coding
CM022976_G-orf109_1	11	0.40894	9.70026	1	0.00571196	noncoding
CM022976_G-orf110	22	0.40402	10.2664	1	0.0115079	noncoding
CM022976_G-orf111_1	10	0.38039	3.99884	1	0.00528692	noncoding
CM022976_G-orf111_2	61	0.40804	9.87335	1	0.0685027	noncoding
CM022976_G-orf112_2	60	0.35742	9.69318	1	0.0380918	noncoding
CM022976_G-orf118	13	0.35714	9.18744	1	0.00430391	noncoding
CM022976_G-orf119	9	0.40339	10.0009	1	0.00563246	noncoding
CM022976_G-orf131	27	0.37338	8.51874	1	0.00691769	noncoding
CM022976_G-nad5_2-I1-orf136	122	0.38681	9.711	1	0.5	coding
CM022976_G-cox3-I4-orf139	76	0.4422	10.0115	1	0.221973	noncoding
CM022976_G-orf146	93	0.3928	9.68109	1	0.216718	noncoding
CM022976_G-orf148	52	0.35404	11.7339	1	0.0304972	noncoding
CM022976_G-orf150_1	52	0.38051	9.65399	1	0.0324555	noncoding
CM022976_G-orf150_2	14	0.35742	11.2636	1	0.00886995	noncoding
CM022976_G-cox2-I1-orf153	109	0.41881	9.56952	1	0.5	coding
CM022976_G-orf156	75	0.39296	6.53644	1	0.10212	noncoding
CM022976_G-orf161	40	0.33131	11.539	1	0.0209085	noncoding
CM022976_G-orf1668	339	0.39854	9.53815	1	0.999983	coding
CM022976_G-nad5_1-I1-orf242	93	0.37869	9.3006	1	0.178591	noncoding
CM022976_G-orf254	52	0.3967	9.99603	1	0.0406334	noncoding
CM022976_G-orf260	261	0.38867	3.98407	1	0.99999	coding
CM022976_G-orf287	185	0.37958	9.22235	1	0.947286	coding
CM022976_G-orf293	148	0.46026	8.86261	1	0.952436	coding
CM022976_G-orf306	198	0.35742	9.89227	1	0.928243	coding
CM022976_G-orf308	167	0.39559	10.1591	1	0.902293	coding
CM022976_G-cox3-I1-orf312	171	0.35742	9.30048	1	0.836063	coding
CM022976_G-orf316	170	0.40131	9.48907	1	0.938296	coding
CM022976_G-orf343	61	0.37684	9.73077	1	0.0474651	noncoding
CM022976_G-orf351	197	0.39759	10.0694	1	0.975947	coding
CM022976_G-orf352_1	148	0.4409	9.61041	1	0.929328	coding
CM022976_G-orf352_2	201	0.39759	10.0694	1	0.980073	coding
CM022976_G-orf359	125	0.40646	9.7569	1	0.631851	coding
CM022976_G-orf400	25	0.38733	7.89789	1	0.00574755	noncoding
CM022976_G-nad2-I2-orf414	133	0.4294	9.16608	1	0.818605	coding
CM022976_G-orf418	139	0.37068	9.52216	1	0.613002	coding
CM022976_G-orf464_1	101	0.41061	9.39789	1	0.353575	noncoding
CM022976_G-orf47	2	0.35537	5.27496	1	7.16955e-06	noncoding
CM022976_G-orf48	3	0.39083	5.27496	1	1.07304e-05	noncoding
CM022976_G-orf490	156	0.44829	10.0567	1	0.957945	coding
CM022976_G-orf53	3	0.38306	3.99884	-1	0.00767392	noncoding
CM022976_G-orf560	219	0.45525	9.99921	1	0.998869	coding
CM022976_G-orf57	18	0.36335	9.70026	1	0.00661222	noncoding
CM022976_G-orf626	90	0.41266	10.1502	1	0.254735	noncoding
CM022976_G-orf649	200	0.46182	9.5705	1	0.997616	coding
CM022976_G-orf65	18	0.40594	9.4964	1	0.00736208	noncoding
CM022976_G-nad2-I3-orf668	220	0.42739	10.4777	1	0.996477	coding
CM022976_G-cox3-I3-orf679	108	0.46391	10.1962	1	0.726602	coding
CM022976_G-cox3-I3-orf679	108	0.46391	10.1962	1	0.726602	coding
CM022976_G-orf69	3	0.4465	5.27496	1	1.8259e-05	noncoding
CM022976_G-orf716	131	0.37436	9.75531	1	0.536259	coding
CM022976_G-orf716	131	0.37436	9.75531	1	0.536259	coding
CM022976_G-orf71_2	32	0.39822	9.23846	1	0.0129128	noncoding
CM022976_G-orf710	216	0.42079	9.93341	1	0.995867	coding
CM022976_G-orf710	216	0.42079	9.93341	1	0.995867	coding
CM022976_G-orf72	6	0.42775	11.0003	1	0.00807654	noncoding
CM022976_G-nad2-I5-orf737	243	0.44823	10.4951	1	0.999491	coding
CM022976_G-nad2-I5-orf737	243	0.44823	10.4951	1	0.999491	coding
CM022976_G-orf73	36	0.37646	9.52277	1	0.0146798	noncoding
CM022976_G-orf75	64	0.38098	9.8233	1	0.0571865	noncoding
CM022976_G-orf76	11	0.40875	5.27496	1	0.0035532	noncoding
CM022976_G-orf799	346	0.42281	10.1218	1	0.999994	coding
CM022976_G-orf799	346	0.42281	10.1218	1	0.999994	coding
CM022976_G-orf79	11	0.40252	5.27496	1	0.00340404	noncoding
CM022976_G-orf85	10	0.41089	10.0009	1	0.0061994	noncoding
CM022976_G-orf87_1	31	0.38022	9.18512	1	0.010697	noncoding
CM022976_G-orf87_3	13	0.36876	5.75055	1	0.00270427	noncoding
CM022976_G-orf92	39	0.39425	9.69489	1	0.0201785	noncoding
CM022976_G-orf95	89	0.42845	9.62823	1	0.294188	noncoding
CM022976_G-orf358	359	0.48144	4.37115	1	1	coding
CM022976_G-orf464_2	459	0.46992	8.58124	1	1	coding
CM023198_G-orf1978	575	0.39136	4.80487	1	1	coding
CM023198_G-atp6-I1-orf229	64	0.38113	9.82074	1	0.0572537	noncoding
CM023198_G-cob-I1-orf293	103	0.36787	10.0021	1	0.225653	noncoding
CM023198_G-cob-I2-orf294	158	0.37436	7.78253	1	0.867945	coding
CM023198_G-cox1-I2-orf302	61	0.38206	9.93097	1	0.0516265	noncoding
CM023198_G-nad5-I1-orf305	53	0.38707	4.83734	1	0.0529928	noncoding
CM023198_G-cox1-I3-orf310	43	0.38271	6.03717	1	0.0165828	noncoding
CM023198_G-nad1-I1-orf312	92	0.3864	7.73907	1	0.186375	noncoding
CM023198_G-cox1-I1-orf313	40	0.37305	9.60052	1	0.017627	noncoding
CM023198_G-cox1-I4-orf314	75	0.40529	9.74213	1	0.12224	noncoding
CM023198_G-cox1-I5-orf342	163	0.39079	9.00043	1	0.901259	coding
CM023198_G-orf361	64	0.37865	9.82074	1	0.0558119	noncoding
CM023198_G-cox3-I2-orf429	107	0.36876	9.37372	1	0.26384	noncoding
CM023206_G-cox1-I1-orf232	69	0.37744	9.52081	1	0.0655219	noncoding
CM023207_G-cox1-I1-orf232	69	0.37744	9.52081	1	0.0655219	noncoding
CM023208_G-cox1-I1-orf232	69	0.37744	9.52081	1	0.0655219	noncoding
CM023209_G-cox1-I1-orf232	69	0.37744	9.52081	1	0.0655219	noncoding
CM023210_G-cox1-I1-orf232	69	0.37744	9.52081	1	0.0655219	noncoding
CM023211_G-cox1-I1-orf232	69	0.37744	9.52081	1	0.0655219	noncoding
CM023212_G-cox1-I1-orf232	69	0.37744	9.52081	1	0.0655219	noncoding
CM023216_G-cox1-I1-orf232	69	0.37744	9.52081	1	0.0655219	noncoding
CM023217_G-cox1-I1-orf232	69	0.37744	9.52081	1	0.0655219	noncoding
CM023218_G-cox1-I1-orf232	69	0.37744	9.52081	1	0.0655219	noncoding
CM024274_G-orf663	664	0.38201	8.40668	1	1	coding
CM024274_G-orf124	62	0.42784	7.94537	1	0.0656492	noncoding
CM024274_G-orf150_1	64	0.43599	5.64374	1	0.108081	noncoding
CM025806_G-cox1-I1-orf372	68	0.37376	7.8316	1	0.0500718	noncoding
CM026405_G-nad5-I1-orf304	55	0.39499	5.64374	1	0.0439571	noncoding
CM026406_G-cob-I1-orf292	207	0.38691	9.5368	1	0.983304	coding
CM026406_G-nad5-I1-orf304	55	0.39499	5.64374	1	0.0439571	noncoding
CM026550_G-orf239	160	0.35742	9.66327	1	0.739633	coding
CM026550_G-cob-I1-orf312	206	0.37305	9.8493	1	0.968029	coding
CM026550_G-cox1-I1-orf327	79	0.38762	9.95465	1	0.118058	noncoding
CP010939_G-orf131	93	0.43863	9.35834	1	0.374601	noncoding
CP010939_G-orf200	201	0.38488	8.94427	1	0.981406	coding
CP010939_G-orf112	70	0.47529	9.15106	1	0.228944	noncoding
CP010939_G-orf144	143	0.39537	9.30035	1	0.777828	coding
CP010939_G-nad5-I3-orf154_1	155	0.44522	9.03571	1	0.95566	coding
CP010939_G-cox1-I9-orf183	98	0.36134	9.07416	1	0.173661	noncoding
CP010939_G-nad5-I2-orf203	204	0.39203	8.79865	1	0.987939	coding
CP010939_G-cob-I2-orf254	255	0.3599	9.98248	1	0.993022	coding
CP010939_G-cob-I3-orf273	219	0.38087	9.29962	1	0.989709	coding
CP010939_G-cox1-I10-orf282	217	0.38362	9.58539	1	0.988134	coding
CP010939_G-cox1-I2-orf303	304	0.3599	9.35211	1	0.999495	coding
CP010939_G-cox1-I4-orf311	131	0.35742	9.18231	1	0.467216	noncoding
CP010939_G-cox1-I2-orf316	317	0.36787	9.66278	1	0.999745	coding
CP010939_G-cox1-I8-orf318	143	0.39174	9.99591	1	0.740331	coding
CP010939_G-cox1-I3-orf341	342	0.3599	9.78473	1	0.999849	coding
CP010939_G-cox1-I6-orf346	78	0.34874	5.25873	1	0.119491	noncoding
CP017352_G-cob-I1-orf291	102	0.38691	9.96234	1	0.277892	noncoding
CP021245_G-cox1-I2-orf319	73	0.37376	9.36395	1	0.0733788	noncoding
CP021245_G-cox1-I1-orf333	32	0.37436	10.7288	1	0.0165584	noncoding
CP021245_G-cox1-I3-orf397	63	0.36052	7.93317	1	0.0345532	noncoding
CP022335_G-nad1_1-I1-orf267	189	0.42152	9.96979	1	0.983838	coding
CP022335_G-cob-I1-orf312	275	0.40625	9.50189	1	0.999722	coding
CP025166_G-cox1-I4-orf243	35	0.40975	9.81732	1	0.0198083	noncoding
CP025166_G-cox1-I2-orf316	99	0.41942	6.02106	1	0.463413	noncoding
CP025166_G-cox1-I3-orf319	86	0.39694	9.4798	1	0.171235	noncoding
CP025166_G-cob-I1-orf347	260	0.3599	9.6817	1	0.995483	coding
CP025166_G-cox1-I1-orf366	48	0.40826	9.78033	1	0.0364156	noncoding
CP025773_G-cox1-I4-orf121	13	0.45155	6.68585	1	0.00362949	noncoding
CP025773_G-cox1-I2-orf267	144	0.41133	7.07599	1	0.892948	coding
CP025773_G-cox1-I3-orf280	208	0.41088	9.54071	1	0.992697	coding
CP025773_G-cox2-I1-orf283	271	0.41179	9.4306	1	0.99974	coding
CP025773_G-cox1-I1-orf304	278	0.44039	9.3692	1	0.999943	coding
CP031392_G-orf108	77	0.41463	9.0484	1	0.13862	noncoding
CP031392_G-orf112	13	0.38831	9.70038	-1	0.0782208	noncoding
CP031392_G-orf125	23	0.40162	9.62653	1	0.00961648	noncoding
CP031392_G-nad1-I2-orf127	128	0.39639	9.54144	1	0.620923	coding
CP031392_G-orf134	21	0.42848	9.99237	1	0.0126034	noncoding
CP031392_G-orf155	68	0.37443	6.90277	1	0.053275	noncoding
CP031392_G-orf177	78	0.36304	9.74481	-1	0.13289	noncoding
CP031392_G-orf248	47	0.37655	6.12469	1	0.019482	noncoding
CP031392_G-orf250	115	0.37646	10.1102	1	0.358431	noncoding
CP031392_G-cob-I1-orf288	212	0.37921	9.70587	1	0.981501	coding
CP031392_G-cob-I2-orf293_2	147	0.38454	8.57257	1	0.791102	coding
CP031392_G-nad1-I1-orf294	138	0.39198	8.83661	1	0.7285	coding
CP031392_G-cox2-I1-orf313	246	0.37128	9.67596	1	0.994796	coding
CP031392_G-nad5-I1-orf336_1	60	0.39316	9.04913	1	0.0473077	noncoding
CP031392_G-cox1-I1-orf336_2	220	0.34874	8.97809	1	0.974545	coding
CP031392_G-orf63	18	0.35742	10.0004	1	0.00733363	noncoding
CP031392_G-orf67	22	0.34412	9.52289	1	0.00718567	noncoding
CP031392_G-orf81	77	0.38461	9.52008	1	0.100605	noncoding
CP031392_G-orf84	13	0.37254	9.6972	1	0.00538245	noncoding
CP031392_G-orf88	20	0.44024	5.89496	-1	0.0132231	noncoding
CP031392_G-orf89	8	0.39525	10.3013	1	0.0057714	noncoding
CP031392_G-orf96	25	0.39281	9.03497	1	0.00816301	noncoding
CP033157_G-cox1-I2-orf214	194	0.38235	9.4516	1	0.965467	coding
CP033157_G-orf232	136	0.36808	9.10687	1	0.581914	coding
CP033157_G-cob-I1-orf260	88	0.35742	8.51666	1	0.109011	noncoding
CP033157_G-cox1-I1-orf332	92	0.35899	9.35223	1	0.135087	noncoding
CP034275_G-cox1-I1-orf279	197	0.3745	9.5799	1	0.959641	coding
CP034275_G-orf224	225	0.37606	9.16205	1	0.991494	coding
CP042205_G-nad5-I1-orf110	44	0.43412	10.1824	1	0.0457115	noncoding
CP042205_G-atp6-I1-orf142	59	0.37268	10.1559	1	0.0448508	noncoding
CP042205_G-atp6-I1-orf155	35	0.40623	5.71088	1	0.0137571	noncoding
CP042205_G-orf172	118	0.39521	9.27765	1	0.5	coding
CP042205_G-atp6-I3-orf179	77	0.39807	9.99347	1	0.124309	noncoding
CP042205_G-cox1-I3-orf187	67	0.44301	9.80524	1	0.146313	noncoding
CP042205_G-cox1-I1-orf202	58	0.41364	9.24994	1	0.0562648	noncoding
CP042205_G-cox1-I5-orf208	82	0.39126	8.73358	1	0.126276	noncoding
CP042205_G-cox1-I7-orf210	105	0.4126	9.70905	1	0.416777	noncoding
CP042205_G-cox1-I7-orf216	128	0.40258	9.4024	1	0.652871	coding
CP042205_G-orf229	47	0.39257	9.57391	1	0.0281854	noncoding
CP042205_G-orf232	124	0.40319	4.67426	1	0.891951	coding
CP042205_G-orf2332	188	0.39226	5.55206	1	0.995145	coding
CP042205_G-cox2-I1-orf250	33	0.37684	8.73749	1	0.0101138	noncoding
CP042205_G-orf256	27	0.41855	6.49884	1	0.00750489	noncoding
CP042205_G-orf258	112	0.37128	4.59137	1	0.695946	coding
CP042205_G-cob-I3-orf260	118	0.4155	10.1872	1	0.588656	coding
CP042205_G-orf263	166	0.3843	9.66144	1	0.882816	coding
CP042205_G-orf270	79	0.40432	9.25983	1	0.136385	noncoding
CP042205_G-nad5-I2-orf296	74	0.39703	9.60126	1	0.103567	noncoding
CP042205_G-cox1-I4-orf315	98	0.40283	9.69867	1	0.295679	noncoding
CP042205_G-orf332	306	0.36304	9.86542	1	0.99936	coding
CP042205_G-cox1-I6-orf373	172	0.41645	9.16046	1	0.963821	coding
CP042205_G-orf427	255	0.43554	7.60162	1	0.999897	coding
CP042205_G-orf429	82	0.41698	7.92365	1	0.165687	noncoding
CP042205_G-nad5-I3-orf446	139	0.40867	10.3823	1	0.765923	coding
CP042205_G-nad5-I4-orf490	115	0.38838	9.39459	1	0.426921	noncoding
CP042205_G-orf52	4	0.41127	5.27496	1	1.57578e-05	noncoding
CP042205_G-orf639	370	0.38514	8.39227	1	0.999998	coding
CP042205_G-nad2-I1-orf797	265	0.42447	9.93085	1	0.999705	coding
CP042205_G-atp6-I2-orf802	110	0.45647	9.85309	1	0.705039	coding
CP042205_G-orf283	148	0.41273	6.43048	1	0.935164	coding
CP042205_G-orf365	201	0.40371	9.67194	1	0.986213	coding
CP046241_G-orf1145	791	0.39974	7.05682	1	1	coding
CP046241_G-orf1208	791	0.39619	7.05682	1	1	coding
CP046241_G-orf1246	1247	0.40233	10.7914	1	1	coding
CP046241_G-orf1482	675	0.42009	5.74384	1	1	coding
CP046241_G-orf290	291	0.35835	9.31195	1	0.999066	coding
CP046241_G-orf320	321	0.38371	6.80341	1	0.999994	coding
CP046241_G-orf329_1	275	0.37808	11.1849	1	0.995804	coding
CP046241_G-orf340	341	0.4365	11.1844	1	0.999987	coding
CP046241_G-orf410	322	0.39208	12.4564	1	0.997511	coding
CP046241_G-orf413	270	0.40065	11.9548	1	0.99524	coding
CP046241_G-orf456	226	0.3174	11.5346	-1	0.0936726	noncoding
CP046241_G-orf526	337	0.46073	5.09576	1	1	coding
CP046241_G-orf534	413	0.40526	9.63287	1	1	coding
CP046241_G-orf548	349	0.37741	9.49957	1	0.99997	coding
CP046241_G-orf597	246	0.31944	11.4756	1	0.841936	coding
CP046241_G-orf638	501	0.35905	11.4841	1	0.999993	coding
CP046241_G-orf680	681	0.38836	5.04132	1	1	coding
CP046241_G-orf702	354	0.41064	9.79218	1	0.999995	coding
CP046241_G-orf853_2	636	0.42584	9.86761	1	1	coding
CP046241_G-orf910	567	0.38745	11.9103	-1	0.284719	noncoding
CP046241_G-orf1021	311	0.36135	9.52106	1	0.999596	coding
CP046241_G-orf1021	311	0.36135	9.52106	1	0.999596	coding
CP046241_G-orf1194	791	0.33128	11.4142	1	1	coding
CP046241_G-orf1202	869	0.40375	6.53461	-1	0.999537	coding
CP046241_G-orf1213	436	0.36359	12.4024	1	0.999662	coding
CP046440_G-orf297	298	0.3742	9.56451	1	0.999601	coding
CP048086_G-cob-I1-orf166	140	0.41427	9.41339	1	0.82091	coding
CP048086_G-nad1-I1-orf188	189	0.40624	9.96979	1	0.974182	coding
CP048086_G-cox2-I1-orf259	247	0.39203	9.47137	1	0.998063	coding
CP048101_G-nad1-I1-orf267	189	0.42152	9.96979	1	0.983838	coding
CP060321_G-orf101	102	0.42777	9.17133	1	0.442517	noncoding
CP060321_G-cob-I2-orf105	56	0.39703	9.94452	1	0.0484604	noncoding
CP060321_G-orf115	116	0.37035	8.86713	1	0.362019	noncoding
CP060321_G-orf128	129	0.38956	6.42145	1	0.745744	coding
CP060321_G-cox1-I3-orf153	60	0.37035	8.18915	1	0.033194	noncoding
CP060321_G-orf158	157	0.35919	5.44562	1	0.938676	coding
CP060321_G-nad5-I2-orf166	133	0.42917	7.78912	1	0.832602	coding
CP060321_G-orf169	170	0.38951	9.33466	1	0.920046	coding
CP060321_G-nad5-I1-orf222	223	0.41724	9.2851	1	0.997559	coding
CP060321_G-orf224	201	0.38736	6.17181	1	0.996042	coding
CP060321_G-cob-I3-orf241	198	0.40931	9.14716	1	0.988862	coding
CP060321_G-cob-I1-orf251	162	0.34874	7.8587	1	0.809878	coding
CP060321_G-cox1-I7-orf272_2	210	0.3811	9.37677	1	0.983708	coding
CP060321_G-orf272_1	264	0.40849	5.16083	1	0.999983	coding
CP060321_G-cox1-I2-orf314	315	0.38763	8.67963	1	0.999957	coding
CP060321_G-cox1-I5-orf329	274	0.35742	9.53168	1	0.997542	coding
CP060321_G-cox1-I4-orf405	376	0.37015	9.74786	1	0.999982	coding
CP060321_G-orf76	75	0.42767	9.2215	1	0.153586	noncoding
CP060321_G-cox1-I1-orf817	788	0.42771	9.63373	1	1	coding
CP060321_G-orf82	56	0.35541	7.62396	1	0.0231025	noncoding
FQ311469_G-orf562	522	0.3599	6.33954	-1	0.896778	coding
FQ311469_G-orf111_2	112	0.38902	9.39655	1	0.39347	noncoding
FQ311469_G-orf117	118	0.43811	8.98993	1	0.700677	coding
FQ311469_G-orf120	121	0.38922	7.81097	1	0.542651	coding
FQ311469_G-orf138	139	0.41647	6.50787	1	0.89412	coding
FQ311469_G-orf140	57	0.42746	9.80804	1	0.0722285	noncoding
FQ311469_G-orf176	143	0.36767	9.9964	1	0.617237	coding
FQ311469_G-orf183	184	0.36176	9.22589	1	0.913749	coding
FQ311469_G-orf184	185	0.38625	8.22223	1	0.969135	coding
FQ311469_G-cox1-I1-orf194	195	0.41013	5.84174	1	0.997419	coding
FQ311469_G-cob-I4-orf195	143	0.37436	9.23871	1	0.685763	coding
FQ311469_G-cob-I2-orf204	155	0.37221	9.94012	1	0.755219	coding
FQ311469_G-nad5-I2-orf207	208	0.41827	8.36407	1	0.996246	coding
FQ311469_G-nad5-I3-orf236	199	0.40355	9.53302	1	0.985496	coding
FQ311469_G-cox1-I7-orf263	208	0.37002	9.46234	1	0.973125	coding
FQ311469_G-orf268	269	0.39396	10.0266	1	0.999087	coding
FQ311469_G-cob-I3-orf270	216	0.38362	9.27936	1	0.989281	coding
FQ311469_G-cox1-I8-orf279	216	0.36134	9.46246	1	0.974768	coding
FQ311469_G-cox1-I6-orf308	131	0.35742	9.15131	1	0.468213	noncoding
FQ311469_G-cox1-I5-orf335	280	0.38763	9.61615	1	0.999478	coding
FQ311469_G-cox1-I4-orf361	185	0.37895	9.3006	1	0.944873	coding
FQ311469_G-orf367	348	0.39681	9.13995	1	0.999992	coding
FQ311469_G-cox1-I3-orf418	371	0.3845	9.78473	1	0.99999	coding
FQ311469_G-orf50	27	0.44996	9.70026	-1	0.0593976	noncoding
FQ859090_G-cox1-I1-orf105	43	0.35714	9.49274	1	0.017806	noncoding
FQ859090_G-orf130	40	0.39883	9.90179	1	0.0232685	noncoding
FQ859090_G-orf137	103	0.37128	9.16656	1	0.236959	noncoding
FQ859090_G-orf145	109	0.38299	10.3664	1	0.323568	noncoding
FQ859090_G-cob-I1-orf186	50	0.39252	8.06329	1	0.023866	noncoding
FQ859090_G-orf210	78	0.3864	9.91644	1	0.111294	noncoding
FQ859090_G-nad5-I2-orf229	74	0.3787	9.65277	1	0.0838056	noncoding
FQ859090_G-cob-I2-orf250	54	0.3913	5.84576	1	0.0369236	noncoding
FQ859090_G-orf265	82	0.4118	7.77484	1	0.156136	noncoding
FQ859090_G-cox1-I2-orf280	54	0.38944	9.60992	1	0.0382962	noncoding
FQ859090_G-orf86	7	0.37744	10.3013	1	0.00525915	noncoding
HF546977_G-orf109_1	110	0.3377	8.4068	1	0.206253	noncoding
HF546977_G-cox1-I3-orf113_2	114	0.39704	9.51825	1	0.454988	noncoding
HF546977_G-orf117	118	0.37668	10.4953	1	0.378154	noncoding
HF546977_G-cox3-I1-orf119	16	0.39089	8.25421	1	0.00392271	noncoding
HF546977_G-orf120	88	0.38827	8.85052	1	0.160089	noncoding
HF546977_G-orf130_1	70	0.34561	9.51776	1	0.050217	noncoding
HF546977_G-orf130_2	49	0.35695	9.74652	-1	0.124733	noncoding
HF546977_G-cox1-I1-orf142	129	0.39514	5.57391	1	0.838164	coding
HF546977_G-nad5-I1-orf145_2	86	0.41842	8.79047	1	0.212693	noncoding
HF546977_G-cox1-I1-orf146	147	0.39252	10.0019	1	0.777705	coding
HF546977_G-orf148	84	0.42664	9.03082	1	0.22133	noncoding
HF546977_G-orf153	96	0.47952	10.0535	1	0.659879	coding
HF546977_G-nad5-I1-orf158	159	0.34122	9.06659	1	0.680555	coding
HF546977_G-orf166	141	0.38988	8.79059	1	0.750794	coding
HF546977_G-orf170	171	0.37921	8.54462	1	0.92003	coding
HF546977_G-cox1-I5-orf179	180	0.37835	6.29156	1	0.980886	coding
HF546977_G-orf185	173	0.43941	6.89423	1	0.98882	coding
HF546977_G-orf195	83	0.38206	9.51971	1	0.12577	noncoding
HF546977_G-orf204_2	205	0.45923	8.52435	1	0.99836	coding
HF546977_G-orf212_1	171	0.43646	6.82928	1	0.987041	coding
HF546977_G-orf212_2	211	0.40086	9.45709	1	0.991615	coding
HF546977_G-orf217	194	0.43119	9.03619	1	0.992897	coding
HF546977_G-orf226	144	0.41756	8.60748	1	0.870134	coding
HF546977_G-orf238	224	0.43001	8.58124	1	0.998829	coding
HF546977_G-orf239	36	0.42597	8.93158	1	0.0187851	noncoding
HF546977_G-cox2-I1-orf247	248	0.38206	9.65729	1	0.996939	coding
HF546977_G-orf265	262	0.39314	9.50861	1	0.999088	coding
HF546977_G-orf272	273	0.44781	9.32782	1	0.999943	coding
HF546977_G-cox1-I6-orf275	209	0.40679	8.75238	1	0.994221	coding
HF546977_G-orf309	234	0.43313	8.74213	1	0.999357	coding
HF546977_G-orf312	304	0.40567	9.50568	1	0.999934	coding
HF546977_G-nad5-I2-orf335	336	0.39575	8.89496	1	0.999988	coding
HF546977_G-cox1-I2-orf362	348	0.38514	9.60443	1	0.999977	coding
HF546977_G-cox1-I4-orf466	450	0.4506	10.0059	1	1	coding
HF546977_G-orf81	9	0.40137	10.8344	-1	0.116344	noncoding
HF546977_G-orf90	62	0.41625	9.85199	1	0.0794491	noncoding
HF546977_G-orf91	66	0.4041	8.03558	-1	0.0494532	noncoding
HG970331_G-cob-I3-orf247	79	0.3787	9.263	1	0.0995541	noncoding
HG970331_G-cob-I3-orf267	194	0.38454	9.31671	1	0.96933	coding
HG970331_G-cox1-I11-orf277	50	0.40339	8.61725	1	0.0291076	noncoding
HG970331_G-orf285	119	0.37035	9.99164	1	0.376361	noncoding
HG970331_G-cob-I2-orf292	207	0.37305	9.60309	1	0.972824	coding
HG970331_G-cox2-I2-orf294	162	0.37921	9.73199	1	0.842657	coding
HG970331_G-nad2-I2-orf298	58	0.4314	10.256	1	0.087275	noncoding
HG970331_G-nad1-I2-orf300	137	0.41056	9.6463	1	0.778176	coding
HG970331_G-nad5-I1-orf302	52	0.4083	9.69647	1	0.0433666	noncoding
HG970331_G-cox2-I1-orf305	172	0.40531	9.04315	1	0.952905	coding
HG970331_G-cox1-I4-orf307	18	0.39854	5.97162	1	0.00411628	noncoding
HG970331_G-cox1-I5-orf313	82	0.41984	9.46686	1	0.195064	noncoding
HG970331_G-cox1-I5-orf318	28	0.37646	9.87543	1	0.0113825	noncoding
HG970331_G-cob-I4-orf319	195	0.35714	9.28119	1	0.936608	coding
HG970331_G-cox1-I8-orf320	33	0.36876	8.12213	1	0.00830878	noncoding
HG970331_G-cox1-I1-orf335	220	0.37646	6.24078	1	0.998181	coding
HG970331_G-cox2-I3-orf336	337	0.40066	9.16058	1	0.999989	coding
HG970331_G-cox3-I1-orf340	85	0.35742	5.11542	1	0.197398	noncoding
HG970331_G-orf349	241	0.39294	9.08539	1	0.997983	coding
HG970331_G-cox1-I7-orf352	86	0.38514	5.68402	1	0.218311	noncoding
HG970331_G-atp6-I1-orf357	79	0.41669	5.5777	1	0.220664	noncoding
HG970331_G-cox1-I3-orf359	55	0.3682	10.0923	1	0.0362742	noncoding
HG970331_G-cox1-I2-orf378	89	0.39139	9.00421	1	0.175221	noncoding
HG970331_G-cox1-I10-orf380	179	0.36876	8.86163	1	0.920893	coding
HG970331_G-cox1-I6-orf410	201	0.38428	9.6131	1	0.975016	coding
HG970331_G-nad2-I3-orf427	110	0.4229	10.6024	1	0.521797	coding
HG970331_G-nad2-I1-orf432	60	0.39499	10.2949	1	0.059605	noncoding
HG970331_G-cox1-I9-orf440	176	0.36876	9.37592	1	0.895104	coding
HG970331_G-orf452	116	0.38771	9.03058	1	0.439839	noncoding
HG970331_G-orf453	116	0.38771	9.03058	1	0.439839	noncoding
HG970331_G-cox3-I2-orf454	267	0.4043	9.25446	1	0.999616	coding
HG970331_G-cob-I1-orf488	117	0.40496	9.77277	1	0.528928	coding
HG983520_G-nad1-I1-orf114	115	0.3599	9.55853	1	0.303981	noncoding
HG983520_G-cob-I4-orf210	107	0.40498	9.87677	1	0.404912	noncoding
HG983520_G-cob-I4-orf247	165	0.37646	9.12775	1	0.87082	coding
HG983520_G-cox1-I2-orf253	108	0.37744	7.76874	1	0.322903	noncoding
HG983520_G-cox1-I12-orf269	52	0.34874	7.78644	1	0.0183057	noncoding
HG983520_G-cox1-I11-orf302	110	0.39546	8.57855	1	0.402178	noncoding
HG983520_G-cox1-I6-orf306	30	0.37684	9.60052	1	0.0114397	noncoding
HG983520_G-cox1-I9-orf319	69	0.37744	5.42523	1	0.0908523	noncoding
HG983520_G-orf322	26	0.39781	6.0141	1	0.00666883	noncoding
HG983520_G-cox1-I4-orf339	261	0.38691	9.49347	1	0.99878	coding
HG983520_G-cox1-I1-orf346	74	0.37684	8.78802	1	0.0741113	noncoding
HG983520_G-cox1-I5-orf350	62	0.36876	9.15765	1	0.0415621	noncoding
HG983520_G-nad4-I1-orf351	94	0.39037	9.76398	1	0.218699	noncoding
HG983520_G-cox1-I7-orf353	137	0.39294	9.89252	1	0.692609	coding
HG983520_G-cox1-I3-orf375	82	0.38481	9.79828	1	0.127512	noncoding
HG983520_G-orf386	160	0.3626	9.24677	1	0.783456	coding
HG983520_G-atp6-I2-orf403	217	0.39951	8.91058	1	0.994926	coding
HG983520_G-cox1-I8-orf443	52	0.40066	9.30157	1	0.0364674	noncoding
HG983520_G-nad2-I1-orf454	178	0.40906	9.51849	1	0.964589	coding
HG983520_G-cob-I3-orf480	196	0.37992	9.85333	1	0.95996	coding
HG983520_G-cox1-I10-orf537	176	0.39401	9.42975	1	0.942219	coding
JPKY01000541_G-cox1-I1-orf300	159	0.36568	9.79352	1	0.764191	coding
JQGD01000004_G-cox1-I3-orf269	50	0.40086	8.61725	1	0.0283801	noncoding
JQGD01000004_G-cob-I1-orf288	207	0.38173	9.55182	1	0.980072	coding
JQGD01000004_G-orf292	85	0.40188	6.26068	-1	0.0386388	noncoding
JQGD01000004_G-cox2-I1-orf294	165	0.38691	9.85724	1	0.879374	coding
JQGD01000004_G-cox1-I2-orf342	163	0.38273	8.65875	1	0.89012	coding
JQGD01000004_G-cox1-I1-orf429	176	0.36787	9.22186	1	0.897432	coding
KF169905_G-cox1-I1-orf367	172	0.38514	8.90509	1	0.927214	coding
KR952335_G-cox1-I1-orf316	28	0.35742	9.87543	1	0.0106108	noncoding
KR952337_G-cob-I1-orf292	207	0.38691	9.5368	1	0.983304	coding
KR952337_G-nad5-I1-orf304	55	0.39251	5.64374	1	0.0428604	noncoding
KR952346_G-cox3-I1-orf305	81	0.38514	9.81952	1	0.123085	noncoding
LR026971_G-cob-I1-orf137	138	0.38213	9.40973	1	0.662783	coding
LR026971_G-cob-I1-orf145	42	0.39604	9.15765	1	0.0204702	noncoding
LR026971_G-nad1-I3-orf154	155	0.36304	9.44647	1	0.735415	coding
LR026971_G-cox1-I6-orf203	82	0.36568	9.7193	1	0.101002	noncoding
LR026971_G-cob-I1-orf261	129	0.38514	8.70868	1	0.597014	coding
LR026971_G-cox1-I11-orf292	33	0.36876	3.76898	1	0.0242052	noncoding
LR026971_G-atp6-I1-orf294	154	0.37613	9.8454	1	0.769458	coding
LR026971_G-cox1-I3-orf296	63	0.38454	9.51764	1	0.0540588	noncoding
LR026971_G-cob-I2-orf301	205	0.35919	9.67902	1	0.95151	coding
LR026971_G-cox2-I1-orf308	250	0.37613	9.89081	1	0.995857	coding
LR026971_G-cox1-I2-orf312	33	0.34874	8.0755	1	0.00758775	noncoding
LR026971_G-cox1-I6-orf315	40	0.38762	9.51837	1	0.0191039	noncoding
LR026971_G-cob-I3-orf318_1	188	0.37436	9.02606	1	0.950376	coding
LR026971_G-cox1-I9-orf318_2	33	0.39756	8.16229	1	0.0100676	noncoding
LR026971_G-cox1-I12-orf319	131	0.42123	9.47247	1	0.769015	coding
LR026971_G-orf331	299	0.42505	8.72809	1	0.999979	coding
LR026971_G-cox1-I8-orf355	110	0.38762	9.94879	1	0.357686	noncoding
LR026971_G-cox1-I5-orf365	41	0.38707	9.22321	1	0.0183982	noncoding
LR026971_G-cox1-I4-orf395	143	0.37646	9.51764	1	0.685677	coding
LR026971_G-cox1-I7-orf397	58	0.40134	10.7914	1	0.0611007	noncoding
LR026971_G-nad3-I1-orf403	100	0.37744	9.43561	1	0.230041	noncoding
LR026971_G-cox1-I10-orf425	195	0.37646	9.44659	1	0.960604	coding
LR026971_G-nad5-I2-orf436	133	0.43746	9.44147	1	0.843022	coding
LR026971_G-cox2-I2-orf462	139	0.37128	9.61969	1	0.612335	coding
LR026971_G-nad1-I1-orf475	21	0.38514	5.55792	1	0.00510852	noncoding
LR026971_G-nad5-I1-orf528	146	0.37744	9.29901	1	0.727732	coding
LR026971_G-nad5-I3-orf779	148	0.44687	9.51715	1	0.93882	coding
LR026971_G-cox1-I1-orf783	127	0.46085	9.27142	1	0.865246	coding
LR026971_G-orf88	31	0.37436	9.99469	1	0.0133345	noncoding
LR026971_G-orf482	170	0.38736	8.56573	1	0.930707	coding
LT222057_G-cox1-I9-orf221	73	0.39251	9.66498	1	0.0944775	noncoding
LT222057_G-cox1-I11-orf277	50	0.40339	8.61725	1	0.0291076	noncoding
LT222057_G-orf285	119	0.37035	9.99164	1	0.376361	noncoding
LT222057_G-cob-I2-orf292	207	0.37305	9.60309	1	0.972824	coding
LT222057_G-nad2-I2-orf298	58	0.4314	10.256	1	0.087275	noncoding
LT222057_G-nad1-I2-orf300	137	0.41056	9.6463	1	0.778176	coding
LT222057_G-nad5-I1-orf302	52	0.4083	9.69647	1	0.0433666	noncoding
LT222057_G-cox2-I1-orf305	172	0.39508	9.04315	1	0.93855	coding
LT222057_G-cox1-I4-orf307	18	0.39854	5.97162	1	0.00411628	noncoding
LT222057_G-cox1-I5-orf313	82	0.41984	9.46686	1	0.195064	noncoding
LT222057_G-cob-I3-orf315	194	0.38454	9.31671	1	0.96933	coding
LT222057_G-cox1-I5-orf318	28	0.37646	9.87543	1	0.0113825	noncoding
LT222057_G-cob-I4-orf319	195	0.35714	9.28119	1	0.936608	coding
LT222057_G-cox1-I8-orf320	33	0.36876	8.12213	1	0.00830878	noncoding
LT222057_G-cox1-I1-orf335	220	0.37646	6.24078	1	0.998181	coding
LT222057_G-cox2-I2-orf336	337	0.40066	9.16058	1	0.999989	coding
LT222057_G-cox3-I1-orf340	85	0.35742	5.11542	1	0.197398	noncoding
LT222057_G-orf349	241	0.39294	9.08539	1	0.997983	coding
LT222057_G-cox1-I7-orf352	86	0.38514	5.68402	1	0.218311	noncoding
LT222057_G-atp6-I1-orf357	79	0.41669	5.5777	1	0.220664	noncoding
LT222057_G-cox1-I3-orf359	55	0.3682	10.0923	1	0.0362742	noncoding
LT222057_G-cox1-I2-orf378	89	0.39139	9.00421	1	0.175221	noncoding
LT222057_G-cox1-I10-orf380	179	0.36876	8.86163	1	0.920893	coding
LT222057_G-cox1-I6-orf410	201	0.38428	9.6131	1	0.975016	coding
LT222057_G-nad2-I3-orf427	110	0.4229	10.6024	1	0.521797	coding
LT222057_G-nad2-I1-orf432	60	0.39499	10.2949	1	0.059605	noncoding
LT222057_G-cox1-I9-orf440	176	0.36876	9.37592	1	0.895104	coding
LT222057_G-orf452	116	0.38771	9.03058	1	0.439839	noncoding
LT222057_G-orf453	116	0.38771	9.03058	1	0.439839	noncoding
LT222057_G-cox3-I2-orf454	267	0.4043	9.25446	1	0.999616	coding
LT222057_G-cob-I1-orf488	117	0.40496	9.77277	1	0.528928	coding
LT558140_G-orf108	57	0.40495	9.22076	1	0.0480592	noncoding
LT558140_G-orf117_2	118	0.37436	8.88312	1	0.404555	noncoding
LT558140_G-nad1-I1-orf124	125	0.39416	10.487	1	0.544216	coding
LT558140_G-nad5-I2-orf125_2	95	0.41427	9.73419	1	0.307382	noncoding
LT558140_G-orf125_1	109	0.3971	9.92645	1	0.391036	noncoding
LT558140_G-cox1-I4-orf131	132	0.37668	10.2132	1	0.540655	coding
LT558140_G-cox1-I4-orf153	150	0.41987	9.52167	1	0.897362	coding
LT558140_G-orf155	156	0.38763	9.4223	1	0.843818	coding
LT558140_G-orf158	105	0.38005	9.46344	1	0.283404	noncoding
LT558140_G-nad5-I1-orf165	166	0.37191	9.64386	1	0.844529	coding
LT558140_G-orf203	166	0.41163	5.7785	1	0.984681	coding
LT558140_G-nad5-I3-orf240	201	0.37667	9.67889	1	0.967192	coding
LT558140_G-cox1-I13-orf242	243	0.3599	9.80829	1	0.989809	coding
LT558140_G-orf260	132	0.44877	9.8006	1	0.868973	coding
LT558140_G-orf261	229	0.41117	9.63409	1	0.99742	coding
LT558140_G-orf271	272	0.39197	9.7713	1	0.999288	coding
LT558140_G-cox1-I6-orf273	274	0.34874	9.53168	1	0.996365	coding
LT558140_G-cob-I3-orf274	100	0.40063	8.70929	1	0.301675	noncoding
LT558140_G-cox1-I13-orf288	216	0.40063	9.57086	1	0.993077	coding
LT558140_G-cox1-I7-orf304	302	0.35742	9.24127	1	0.999436	coding
LT558140_G-cox1-I8-orf316	301	0.38488	9.5423	1	0.999795	coding
LT558140_G-cox1-I11-orf320	61	0.39918	9.69635	1	0.0597745	noncoding
LT558140_G-orf324	262	0.42914	9.79083	1	0.999737	coding
LT558140_G-cox1-I3-orf331	160	0.36176	9.42474	1	0.771811	coding
LT558140_G-cox1-I9-orf339	78	0.35742	8.05829	1	0.0690819	noncoding
LT558140_G-cox1-I5-orf367	179	0.37895	9.13031	1	0.934172	coding
LT558140_G-orf45	46	0.38488	9.6972	1	0.0258948	noncoding
LT558140_G-cox1-I1-orf570	556	0.44724	9.89728	1	1	coding
LT558140_G-orf82	69	0.36419	8.88922	-1	0.095142	noncoding
LT558140_G-orf893	535	0.40055	6.28937	-1	0.960743	coding
LT558140_G-cob-I2-orf99	100	0.38488	6.72064	1	0.300317	noncoding
LT671829_G-cox1-I3-orf182	177	0.38488	9.68475	1	0.927293	coding
LT671829_G-cob-I2-orf238	23	0.34874	9.6972	1	0.00800203	noncoding
LT671829_G-orf272	273	0.34874	9.47736	1	0.996372	coding
LT671829_G-cox1-I1-orf341	123	0.33386	9.70978	1	0.273489	noncoding
MH407470_G-orf115	16	0.40255	8.50006	1	0.00450893	noncoding
MH407470_G-cob-I8-orf124	55	0.36406	9.65167	1	0.0323052	noncoding
MH407470_G-nad1-I1-orf132	133	0.43176	10.2191	1	0.816724	coding
MH407470_G-cob-I3-orf153	154	0.41058	10.1038	1	0.883251	coding
MH407470_G-cox1-I4-orf165	67	0.38821	8.90643	1	0.0613924	noncoding
MH407470_G-cox2-I1-orf168	118	0.3888	10.0803	1	0.452702	noncoding
MH407470_G-orf181_1	41	0.36139	9.99396	1	0.0190804	noncoding
MH407470_G-cob-I5-orf182	101	0.38454	9.17035	1	0.259688	noncoding
MH407470_G-nad5-I1-orf211	87	0.36876	9.69733	1	0.127252	noncoding
MH407470_G-cox1-I5-orf237	82	0.37068	9.51862	1	0.105311	noncoding
MH407470_G-cob-I2-orf240	241	0.37035	10.1031	1	0.99104	coding
MH407470_G-cob-I1-orf262	124	0.39479	9.14557	1	0.573239	coding
MH407470_G-cox1-I8-orf263_2	264	0.38614	9.35199	1	0.999011	coding
MH407470_G-cox1-I7-orf265	176	0.35952	9.81293	1	0.849852	coding
MH407470_G-cox2-I3-orf267	268	0.37992	9.84259	1	0.998483	coding
MH407470_G-orf286	69	0.3973	8.008	1	0.0683153	noncoding
MH407470_G-cox1-I3-orf304	118	0.41399	9.25507	1	0.590536	coding
MH407470_G-cox1-I6-orf320	179	0.37305	10.0446	1	0.897018	coding
MH407470_G-orf338	175	0.38428	9.63641	1	0.920578	coding
MH407470_G-orf439	232	0.4083	9.41522	1	0.997805	coding
MH407470_G-cob-I6-orf466	114	0.37436	9.32294	1	0.354404	noncoding
MH407470_G-orf148_2	24	0.40808	9.52264	1	0.0102405	noncoding
MH407470_G-orf185	140	0.38488	8.51239	-1	0.124009	noncoding
MH407470_G-orf84	43	0.40622	9.03375	-1	0.0604757	noncoding
NC_001326_G-cox1-I2-orf323	251	0.35742	9.81342	1	0.991923	coding
NC_001326_G-cox1-I1-orf384	310	0.3528	10.033	1	0.998915	coding
NC_001326_G-cob-I1-orf807	563	0.36787	9.89484	1	1	coding
NC_001715_G-cob-I6-orf113	114	0.45878	5.68549	1	0.788401	coding
NC_001715_G-nad1-I2-orf115	116	0.39121	8.86139	1	0.458145	noncoding
NC_001715_G-cox1-I6-orf176	177	0.38487	9.42694	1	0.932684	coding
NC_001715_G-cob-I5-orf198	199	0.44695	9.89667	1	0.995764	coding
NC_001715_G-orf203	204	0.43312	6.05585	1	0.998923	coding
NC_001715_G-nad5-I1-orf205	188	0.41936	9.78705	1	0.982911	coding
NC_001715_G-cob-I6-orf209	208	0.42876	4.97894	1	0.999623	coding
NC_001715_G-nad5-I2-orf231	214	0.43665	9.00092	1	0.998035	coding
NC_001715_G-cob-I3-orf233	72	0.4222	7.70258	1	0.104906	noncoding
NC_001715_G-cob-I2-orf261	131	0.44516	9.46222	1	0.851601	coding
NC_001715_G-orf262	212	0.4099	9.36151	1	0.994296	coding
NC_001715_G-cox1-I7-orf319	320	0.43097	9.3681	1	0.999992	coding
NC_001715_G-orf417	415	0.37443	9.18146	1	0.999999	coding
NC_001715_G-cox1-I3-orf785	780	0.48233	9.49127	1	1	coding
NC_001762_G-orf231	29	0.38514	10.0971	1	0.0133255	noncoding
NC_002653_G-cox1-I4-orf243	35	0.40975	9.81732	1	0.0198083	noncoding
NC_002653_G-cox1-I2-orf316	99	0.41942	6.02106	1	0.463413	noncoding
NC_002653_G-cox1-I3-orf319	86	0.39694	9.4798	1	0.171235	noncoding
NC_002653_G-cob-I1-orf347	260	0.3599	9.6817	1	0.995483	coding
NC_002653_G-cox1-I1-orf366	48	0.40826	9.78033	1	0.0364156	noncoding
NC_003048_G-cob-I1-orf215	157	0.40838	9.72125	1	0.90036	coding
NC_003388_G-orf234	118	0.41756	9.8941	1	0.604114	coding
NC_003388_G-cox2-I2-orf272	78	0.37436	9.35699	1	0.0915472	noncoding
NC_003388_G-cob-I1-orf293	207	0.38514	9.89813	1	0.979056	coding
NC_003388_G-orf306	35	0.37992	8.27606	1	0.0101479	noncoding
NC_003388_G-cob-I2-orf320	196	0.37254	9.0462	1	0.963846	coding
NC_003388_G-cox1-I3-orf349	86	0.38514	5.21454	1	0.264993	noncoding
NC_003388_G-cox1-I5-orf356	168	0.38514	9.35895	1	0.902099	coding
NC_003388_G-cox1-I2-orf358	55	0.3682	10.09	1	0.0362599	noncoding
NC_003388_G-cox1-I1-orf385	89	0.38831	8.89056	1	0.167556	noncoding
NC_003388_G-cox2-I1-orf434	119	0.41612	9.20343	1	0.613287	coding
NC_004312_G-cox1-I4-orf281	67	0.39601	9.45648	1	0.0730419	noncoding
NC_004312_G-cox1-I2-orf300	301	0.40184	9.37152	1	0.999918	coding
NC_004312_G-cox1-I2-orf316	300	0.37593	9.85553	1	0.999565	coding
NC_004312_G-cox1-I1-orf401	389	0.37436	9.79706	1	0.999992	coding
NC_004312_G-cox2-I1-orf777	450	0.37921	9.91998	1	1	coding
NC_004312_G-cox1-I3-orf786	489	0.37436	10.0035	1	1	coding
NC_004332_G-cox1-I2-orf281	187	0.37338	10.0535	1	0.925468	coding
NC_004332_G-cox1-I2-orf307	308	0.37684	9.87225	1	0.999704	coding
NC_004332_G-cox1-I1-orf333	73	0.37992	10.7543	1	0.087094	noncoding
NC_004336_G-nad1-I1-orf267	189	0.42152	9.96979	1	0.983838	coding
NC_004336_G-cob-I1-orf312	275	0.40625	9.50189	1	0.999722	coding
NC_004514_G-orf443	109	0.38206	10.7011	1	0.309014	noncoding
NC_005253_G-cox1-I2-orf306	47	0.35742	6.03705	1	0.0172418	noncoding
NC_005253_G-cox1-I3-orf373_2	30	0.36876	5.71295	1	0.0075526	noncoding
NC_005253_G-cox1-I1-orf933	132	0.4353	7.73639	1	0.839909	coding
NC_005253_G-cob-I2-orf247	82	0.3599	9.27582	1	0.0912373	noncoding
NC_005253_G-cob-I1-orf373_1	24	0.34874	8.13971	1	0.00499503	noncoding
NC_005256_G-cox1-I5-orf113	22	0.36787	6.52924	1	0.0040283	noncoding
NC_005256_G-cox1-I7-orf273	52	0.37646	8.97601	1	0.027002	noncoding
NC_005256_G-cox1-I6-orf276	24	0.37128	9.69708	1	0.00878629	noncoding
NC_005256_G-cox1-I5-orf279	248	0.36876	9.60309	1	0.994984	coding
NC_005256_G-cob-I1-orf288	102	0.37646	10.0095	1	0.24327	noncoding
NC_005256_G-cox1-I1-orf300	71	0.37436	8.70856	1	0.0622075	noncoding
NC_005256_G-cox1-I3-orf334	27	0.36876	8.34418	1	0.00646092	noncoding
NC_005256_G-cox1-I4-orf350	68	0.37376	10.2858	1	0.0662104	noncoding
NC_005256_G-cox1-I2-orf366	63	0.36568	9.51947	1	0.044953	noncoding
NC_005927_G-orf1078	209	0.3626	6.84662	1	0.991904	coding
NC_005927_G-orf1078	209	0.3626	6.84662	1	0.991904	coding
NC_005927_G-cob-I1-orf124	75	0.3682	6.71344	1	0.0749242	noncoding
NC_005927_G-orf259	182	0.38454	9.66534	1	0.938864	coding
NC_005927_G-cox1-I6-orf274	143	0.37436	9.68756	1	0.665007	coding
NC_005927_G-orf315	316	0.38454	8.26813	1	0.999967	coding
NC_005927_G-cox1-I4-orf323	75	0.36568	8.8858	1	0.0693994	noncoding
NC_005927_G-cox1-I3-orf329	17	0.37646	5.27472	1	0.00416727	noncoding
NC_005927_G-cox1-I5-orf332	167	0.37646	9.40546	1	0.87301	coding
NC_005927_G-nad4-I1-orf335	120	0.37128	9.84967	1	0.395497	noncoding
NC_005927_G-cox1-I2-orf345	137	0.37646	9.2337	1	0.630751	coding
NC_005927_G-nad5-I1-orf385	79	0.38514	9.77704	1	0.112941	noncoding
NC_005927_G-cox1-I1-orf422	74	0.39559	9.60077	1	0.101732	noncoding
NC_005927_G-orf261	262	0.3626	8.88739	1	0.997916	coding
NC_005927_G-orf900	240	0.38271	7.67804	1	0.998669	coding
NC_006077_G-cox1-I2-orf319	73	0.37376	9.36395	1	0.0733788	noncoding
NC_006077_G-cox1-I1-orf333	32	0.37436	10.7288	1	0.0165584	noncoding
NC_006077_G-cox1-I3-orf397	63	0.36052	7.93317	1	0.0345532	noncoding
NC_006837_G-orf148	146	0.34874	6.59186	-1	0.106728	noncoding
NC_006837_G-cox1-I2-orf271	204	0.38454	9.94647	1	0.974914	coding
NC_006837_G-cox1-I7-orf276	205	0.38206	9.69086	1	0.976938	coding
NC_006837_G-cox1-I4-orf279	20	0.3626	9.9975	1	0.00801178	noncoding
NC_006837_G-cox1-I9-orf283	96	0.37744	9.48639	1	0.198633	noncoding
NC_006837_G-cox1-I6-orf307	246	0.36876	9.78192	1	0.993825	coding
NC_006837_G-cox1-I3-orf309	192	0.37436	9.73444	1	0.946004	coding
NC_006837_G-orf341	328	0.3626	9.64325	1	0.999796	coding
NC_006837_G-cox1-I1-orf354	162	0.36876	9.3454	1	0.818974	coding
NC_006837_G-cox1-I5-orf360	355	0.38206	10.015	1	0.999968	coding
NC_006837_G-cox1-I8-orf372	24	0.37646	9.40009	1	0.00808477	noncoding
NC_006837_G-orf57	39	0.37992	9.82416	1	0.0187307	noncoding
NC_006837_G-orf88	79	0.38206	9.76495	-1	0.12195	noncoding
NC_006837_G-cob-I1-orf103	104	0.37338	9.92657	1	0.250659	noncoding
NC_006837_G-cob-I4-orf236	225	0.3682	9.84674	1	0.983543	coding
NC_006838_G-orf258	245	0.39251	9.68231	1	0.997616	coding
NC_006838_G-orf259	260	0.39251	9.68341	1	0.99884	coding
NC_006838_G-orf275	262	0.36876	9.60345	1	0.997318	coding
NC_006838_G-cox1-I2-orf296	264	0.37436	9.22272	1	0.998528	coding
NC_006838_G-orf300	296	0.38762	9.22284	1	0.999824	coding
NC_006838_G-cox1-I3-orf309	310	0.3864	9.7088	1	0.999855	coding
NC_006838_G-cox1-I1-orf343	342	0.37646	9.13043	1	0.99997	coding
NC_006838_G-orf171	123	0.38805	9.82745	1	0.513473	coding
NC_006838_G-orf86	66	0.38831	9.91718	1	0.0684069	noncoding
NC_006971_G-cob-I1-orf373	24	0.34874	6.01361	1	0.00455776	noncoding
NC_006972_G-cob-I1-orf250	77	0.35742	9.36835	1	0.0730506	noncoding
NC_007394_G-orf183	119	0.38762	5.62885	1	0.700177	coding
NC_007394_G-cob-I1-orf289	205	0.39559	9.59088	1	0.985801	coding
NC_007394_G-nad5-I1-orf314	66	0.36876	9.25079	1	0.0504514	noncoding
NC_007394_G-cox1-I1-orf343	83	0.37128	8.81903	1	0.104576	noncoding
NC_007394_G-nad5-I2-orf396	82	0.37068	10.1255	1	0.109605	noncoding
NC_007445_G-cox1-I1-orf302	29	0.37655	5.58698	1	0.00779553	noncoding
NC_007597_G-cox1-I1-orf112	39	0.38691	9.9975	1	0.0206012	noncoding
NC_007935_G-cox1-I5-orf260	134	0.39499	9.57477	1	0.68131	coding
NC_007935_G-cox1-I7-orf300	45	0.36675	9.86029	1	0.0225279	noncoding
NC_007935_G-cox1-I4-orf356	35	0.37865	9.86249	1	0.0156863	noncoding
NC_007935_G-cob-I2-orf708	130	0.39559	9.20514	1	0.646276	coding
NC_007935_G-cox1-I2-orf741	176	0.36568	9.94781	1	0.865208	coding
NC_008282_G-cox1-I1-orf232	69	0.37744	9.52081	1	0.0655219	noncoding
NC_009746_G-atp6-I1-orf256	154	0.37613	9.7077	1	0.775412	coding
NC_009746_G-cob-I1-orf319	195	0.38454	9.07941	1	0.973308	coding
NC_009746_G-orf324	206	0.3626	9.58136	1	0.960318	coding
NC_009746_G-orf34	12	0.38978	5.75299	1	0.00283186	noncoding
NC_009746_G-orf327	156	0.38707	9.52155	1	0.838994	coding
NC_009746_G-nad5-I1-orf428	97	0.43373	5.20575	1	0.577806	coding
NC_009880_G-nad5-I1-orf186	104	0.41223	10.0834	1	0.402301	noncoding
NC_009880_G-nad5-I2-orf279_1	204	0.33909	9.47968	1	0.91733	coding
NC_009880_G-orf392	214	0.37035	9.72345	1	0.976905	coding
NC_009880_G-orf243	104	0.39059	9.133	1	0.310982	noncoding
NC_009880_G-cox1-I5-orf245	246	0.39148	9.58014	1	0.99778	coding
NC_009880_G-cox1-I4-orf279_2	161	0.34874	7.84357	1	0.803049	coding
NC_009880_G-cox1-I3-orf289	97	0.34874	9.46417	1	0.144449	noncoding
NC_009880_G-orf294	140	0.35489	9.92474	1	0.520847	coding
NC_009880_G-cob-I1-orf334	182	0.3812	8.58453	1	0.952937	coding
NC_009880_G-cox1-I1-orf348	233	0.35919	9.8349	1	0.98375	coding
NC_009880_G-cox1-I2-orf378	100	0.37035	9.91718	1	0.210644	noncoding
NC_009905_G-orf1204	546	0.37128	9.26862	1	1	coding
NC_009905_G-cox1-I8-orf267	106	0.38206	10.0109	1	0.297583	noncoding
NC_009905_G-cox1-I5-orf284	276	0.37992	9.7038	1	0.999055	coding
NC_009905_G-cox1-I3-orf293_1	294	0.41145	9.66034	1	0.999905	coding
NC_009905_G-cox1-I6-orf293_2	287	0.4056	9.8764	1	0.999793	coding
NC_009905_G-cox1-I3-orf317	262	0.36568	9.73236	1	0.996638	coding
NC_009905_G-cox1-I1-orf324	61	0.38514	9.85309	1	0.0526283	noncoding
NC_009905_G-cox1-I2-orf329	279	0.39041	9.44403	1	0.999574	coding
NC_009905_G-cox1-I4-orf336	20	0.3599	11.0003	1	0.0105405	noncoding
NC_009905_G-orf722	692	0.40567	9.34943	1	1	coding
NC_009905_G-orf86	31	0.41667	10.5648	1	0.0212651	noncoding
NC_009905_G-orf92	78	0.39911	10.064	1	0.132003	noncoding
NC_009905_G-orf304	263	0.37744	9.21552	-1	0.283012	noncoding
NC_010222_G-orf228	79	0.42735	4.47443	1	0.389632	noncoding
NC_010222_G-orf155	156	0.3801	5.73492	1	0.946835	coding
NC_010222_G-orf351	187	0.41862	8.71039	1	0.98647	coding
NC_010651_G-nad5-I1-orf103_2	104	0.37402	9.71185	1	0.253666	noncoding
NC_010651_G-nad5-I2-orf279_1	204	0.36164	9.62018	1	0.954552	coding
NC_010651_G-orf103_1	104	0.37263	9.133	1	0.249798	noncoding
NC_010651_G-cox1-I4-orf279_2	161	0.3685	8.492	1	0.842913	coding
NC_010651_G-cox1-I3-orf291	99	0.34874	9.51886	1	0.155329	noncoding
NC_010651_G-cox1-I1-orf348	233	0.35919	9.77997	1	0.984299	coding
NC_010651_G-cox1-I2-orf378	100	0.37035	10.0738	1	0.210039	noncoding
NC_010652_G-cox2-I1-orf267	146	0.38514	9.96356	1	0.737866	coding
NC_010652_G-cob-I1-orf301	207	0.35742	9.92169	1	0.946706	coding
NC_010652_G-orf412	136	0.3599	4.68658	1	0.885772	coding
NC_011133_G-cox1-I3-orf146	59	0.38098	4.29584	1	0.0978569	noncoding
NC_011133_G-cox1-I1-orf276	37	0.3599	9.69635	1	0.0147879	noncoding
NC_011133_G-nad5-I1-orf319	87	0.38113	7.8244	1	0.138316	noncoding
NC_011194_G-cob-I1-orf196	197	0.38514	9.48297	1	0.972163	coding
NC_011194_G-cox1-I1-orf203	87	0.36876	9.2121	1	0.123515	noncoding
NC_011194_G-orf270	138	0.36787	9.88153	1	0.572818	coding
NC_011194_G-nad1-I1-orf289	49	0.41645	9.99188	1	0.044117	noncoding
NC_011194_G-cox1-I2-orf422	258	0.35742	9.81281	1	0.993977	coding
NC_011360_G-cox1-I2-orf276	238	0.3752	9.26837	1	0.994983	coding
NC_011360_G-orf313	308	0.36767	9.6767	1	0.999612	coding
NC_012056_G-orf129	106	0.42912	5.84979	-1	0.0528815	noncoding
NC_012056_G-orf160	123	0.42999	9.35797	1	0.724941	coding
NC_012056_G-orf176_2	156	0.4415	5.60919	-1	0.12581	noncoding
NC_012056_G-cox3-I2-orf184	135	0.42134	9.32086	1	0.806595	coding
NC_012056_G-orf197	183	0.407	10.0517	-1	0.229089	noncoding
NC_012056_G-orf208	203	0.43512	9.55536	1	0.995537	coding
NC_012056_G-cox1-I11-orf237	221	0.41574	9.34235	1	0.997079	coding
NC_012056_G-orf248	226	0.42613	8.99384	-1	0.288947	noncoding
NC_012056_G-cox1-I8-orf327	326	0.37436	9.76227	1	0.999866	coding
NC_012056_G-orf37	5	0.30336	5.27496	1	0.00253521	noncoding
NC_012056_G-orf77	53	0.41104	9.69733	-1	0.0873121	noncoding
NC_012056_G-orf107	56	0.44416	6.53302	1	0.0544789	noncoding
NC_012056_G-orf176_1	167	0.42519	6.4151	-1	0.126487	noncoding
NC_012056_G-orf312	185	0.46947	6.836	-1	0.192558	noncoding
NC_012056_G-orf48	10	0.41453	5.75275	1	0.00290661	noncoding
NC_012824_G-orf176	166	0.3599	9.19904	1	0.817832	coding
NC_012824_G-orf296	124	0.36238	5.8996	1	0.632013	coding
NC_012828_G-nad1-I1-orf210	211	0.37992	9.68512	1	0.981282	coding
NC_012828_G-orf276	111	0.37128	3.90509	1	0.787106	coding
NC_013145_G-cob-I1-orf231	54	0.37254	8.70868	1	0.0272512	noncoding
NC_013145_G-cox1-I3-orf303	153	0.37068	9.39972	1	0.755761	coding
NC_013145_G-cox1-I1-orf337	65	0.38113	9.65619	1	0.0583291	noncoding
NC_013145_G-cox1-I2-orf374	105	0.38299	9.89313	1	0.292498	noncoding
NC_013147_G-cox1-I2-orf262	80	0.37338	9.26068	1	0.0976566	noncoding
NC_013147_G-cox1-I1-orf322	19	0.37744	9.10223	1	0.00574571	noncoding
NC_013147_G-cob-I1-orf535	263	0.35618	9.88776	1	0.994535	coding
NC_013809_G-cox1-I3-orf351	89	0.37338	6.81195	1	0.15777	noncoding
NC_013809_G-cox1-I1-orf393	40	0.42446	10.4689	1	0.0350633	noncoding
NC_013809_G-cob-I1-orf801	109	0.45553	9.8172	1	0.687952	coding
NC_013809_G-orf377	22	0.38514	9.69708	1	0.00850366	noncoding
NC_013830_G-cox1-I1-orf338	101	0.38514	9.54767	1	0.262878	noncoding
NC_013830_G-cob-I1-orf303	204	0.36238	9.42889	1	0.959361	coding
NC_013839_G-cox1-I1-orf333	111	0.39267	9.32965	1	0.398448	noncoding
NC_013839_G-cox1-I2-orf772	194	0.4659	9.78729	1	0.996943	coding
NC_013933_G-orf104	78	0.41111	8.96344	1	0.137368	noncoding
NC_013933_G-orf105	44	0.35742	9.22516	1	0.0173512	noncoding
NC_013933_G-cox1-I3-orf114_2	115	0.40503	9.77728	1	0.5	coding
NC_013933_G-orf114_1	115	0.39356	6.81757	1	0.537383	coding
NC_013933_G-orf116	15	0.36568	11.0003	1	0.00877973	noncoding
NC_013933_G-cox1-I7-orf125	19	0.36568	3.67279	1	0.0102255	noncoding
NC_013933_G-cox1-I4-orf128	120	0.38215	9.88116	1	0.447634	noncoding
NC_013933_G-cox1-I10-orf157	24	0.37646	9.69733	1	0.00896625	noncoding
NC_013933_G-cox1-I3-orf170	135	0.38428	9.1662	1	0.648909	coding
NC_013933_G-orf181	182	0.38884	5.30292	1	0.993713	coding
NC_013933_G-cox1-I2-orf215_1	216	0.36876	9.62115	1	0.978827	coding
NC_013933_G-cox1-I12-orf215_2	79	0.37593	9.69696	1	0.100508	noncoding
NC_013933_G-cox1-I7-orf218	219	0.3682	9.42804	1	0.982931	coding
NC_013933_G-orf219	220	0.36568	8.83832	1	0.986886	coding
NC_013933_G-cox1-I1-orf228	229	0.37744	9.2995	1	0.992797	coding
NC_013933_G-orf229	230	0.39559	5.61932	1	0.999666	coding
NC_013933_G-cox1-I11-orf248_1	241	0.37002	8.92816	1	0.99568	coding
NC_013933_G-nad5-I2-orf248_2	198	0.38769	9.21344	1	0.977973	coding
NC_013933_G-nad5-I1-orf251	223	0.37436	9.7674	1	0.986258	coding
NC_013933_G-cox2-I2-orf279	228	0.39477	9.89703	1	0.994394	coding
NC_013933_G-cox1-I13-orf296	296	0.40529	9.49982	1	0.9999	coding
NC_013933_G-cox1-I7-orf311	214	0.39692	9.69769	1	0.99081	coding
NC_013933_G-orf323	322	0.38702	9.69598	1	0.999921	coding
NC_013933_G-cox1-I8-orf324	319	0.38736	9.80292	1	0.999901	coding
NC_013933_G-cox1-I9-orf330	164	0.36575	9.5351	1	0.813114	coding
NC_013933_G-cox1-I7-orf335	336	0.39664	9.70844	1	0.999975	coding
NC_013933_G-cox1-I5-orf339	176	0.35742	9.44733	1	0.858336	coding
NC_013933_G-orf343	333	0.3824	9.65326	1	0.999943	coding
NC_013933_G-cox1-I14-orf348	333	0.41397	9.43048	1	0.99999	coding
NC_013933_G-cox1-I6-orf349	230	0.37436	9.43268	1	0.991722	coding
NC_013933_G-orf429	253	0.39559	9.59125	1	0.998645	coding
NC_014337_G-orf1067	172	0.48815	6.28766	1	0.992562	coding
NC_014337_G-orf981	159	0.47342	4.49652	-1	0.217946	noncoding
NC_014344_G-cob-I1-orf241	65	0.42883	9.42645	1	0.10042	noncoding
NC_014344_G-cox1-I3-orf260	63	0.40174	8.81671	1	0.0579127	noncoding
NC_014344_G-cox1-I1-orf370	66	0.45104	10.0087	1	0.165007	noncoding
NC_014352_G-cob-I1-orf241	65	0.47629	9.80621	1	0.226628	noncoding
NC_014352_G-cox1-I3-orf255	50	0.43646	9.86261	1	0.0588598	noncoding
NC_014489_G-orf129	106	0.42912	5.84979	-1	0.0528815	noncoding
NC_014489_G-orf154	140	0.35945	9.99457	-1	0.172801	noncoding
NC_014489_G-orf160	123	0.42999	9.35797	1	0.724941	coding
NC_014489_G-orf208	203	0.43512	9.55536	1	0.995537	coding
NC_014489_G-cox3-I2-orf229	180	0.38428	9.63507	1	0.936242	coding
NC_014489_G-orf230	197	0.42165	9.16132	1	0.991804	coding
NC_014489_G-cox1-I11-orf237	221	0.41574	9.34235	1	0.997079	coding
NC_014489_G-orf272	180	0.42084	8.97443	-1	0.194331	noncoding
NC_014489_G-orf288	201	0.44701	6.90973	-1	0.214818	noncoding
NC_014489_G-orf315	293	0.41529	9.38165	-1	0.422916	noncoding
NC_014489_G-cox1-I8-orf327	186	0.37436	9.61212	1	0.935931	coding
NC_014489_G-orf64	18	0.32907	8.52106	1	0.00428165	noncoding
NC_014489_G-orf107	56	0.44416	6.53302	1	0.0544789	noncoding
NC_014489_G-orf244	235	0.45162	9.01361	-1	0.354958	noncoding
NC_014489_G-orf48	10	0.41453	5.75275	1	0.00290661	noncoding
NC_014489_G-orf750	674	0.46679	8.37396	-1	0.996133	coding
NC_014489_G-orf750	674	0.46679	8.37396	-1	0.996133	coding
NC_014613_G-cob-I1-orf345	67	0.35742	9.09821	1	0.0462753	noncoding
NC_015400_G-cox1-I5-orf189	67	0.37436	9.51996	1	0.0581301	noncoding
NC_015400_G-nad1-I1-orf212	39	0.3626	9.52301	1	0.0155404	noncoding
NC_015400_G-cob-I2-orf238	111	0.37744	9.83307	1	0.330429	noncoding
NC_015400_G-cox1-I3-orf309	35	0.37436	10.1824	1	0.0166685	noncoding
NC_015400_G-cob-I3-orf320	59	0.38762	10.0718	1	0.05118	noncoding
NC_015400_G-cox1-I4-orf332	72	0.37646	6.8183	1	0.068361	noncoding
NC_015400_G-cox1-I2-orf345	137	0.36876	9.07806	1	0.597551	coding
NC_015400_G-nad1-I3-orf357	82	0.38454	8.62006	1	0.115494	noncoding
NC_015400_G-nad5-I1-orf373	328	0.37128	9.75519	1	0.999856	coding
NC_015400_G-cob-I1-orf374	205	0.37744	9.81879	1	0.971507	coding
NC_015400_G-nad5-I2-orf395	79	0.38514	9.77704	1	0.112941	noncoding
NC_015400_G-cox1-I1-orf415	74	0.40839	9.60077	1	0.119698	noncoding
NC_015400_G-orf435	328	0.40932	9.75519	1	0.999979	coding
NC_015400_G-orf76	4	0.37744	5.27496	1	1.0496e-05	noncoding
NC_015400_G-orf382	267	0.37646	9.5097	-1	0.283924	noncoding
NC_015789_G-orf323	255	0.37376	9.97577	1	0.996112	coding
NC_015789_G-orf713	714	0.43087	8.40204	1	1	coding
NC_015814_G-cox1-I2-orf283	13	0.38514	6.48993	1	0.00258428	noncoding
NC_015814_G-cox1-I3-orf294	163	0.37376	5.10602	1	0.974909	coding
NC_015814_G-cox1-I4-orf319_1	161	0.37992	9.65216	1	0.841835	coding
NC_015814_G-cox1-I1-orf942	91	0.39015	9.36066	1	0.191106	noncoding
NC_015814_G-nad5-I1-orf295	90	0.34874	9.26874	1	0.110471	noncoding
NC_015814_G-nad5-I1-orf319_2	89	0.37646	9.30023	1	0.148003	noncoding
NC_015923_G-orf677	125	0.3599	6.50055	1	0.565014	coding
NC_016680_G-orf2013	678	0.39521	4.9986	1	1	coding
NC_016680_G-cox1-I2-orf302	61	0.38206	9.56256	1	0.0485377	noncoding
NC_016680_G-cox1-I3-orf307	38	0.38271	10.4112	1	0.0210057	noncoding
NC_016680_G-cox1-I5-orf310	31	0.38206	8.09894	1	0.0080237	noncoding
NC_016680_G-cox1-I1-orf313	71	0.35919	9.33051	1	0.0576942	noncoding
NC_016680_G-cox1-I6-orf314	50	0.41574	9.69659	1	0.0429296	noncoding
NC_016680_G-cox1-I8-orf342	79	0.39482	5.69269	1	0.169687	noncoding
NC_016680_G-cox1-I4-orf352	41	0.38206	9.69769	1	0.0201337	noncoding
NC_016680_G-atp6-I1-orf359	64	0.3926	9.75543	1	0.0641928	noncoding
NC_016680_G-cox1-I7-orf420	176	0.35742	9.11566	1	0.871292	coding
NC_016680_G-cox3-I2-orf426	107	0.36876	9.28058	1	0.264133	noncoding
NC_016680_G-nad5-I1-orf429_1	83	0.42693	9.69525	1	0.229303	noncoding
NC_016680_G-nad4-I1-orf429_2	102	0.37744	9.42743	1	0.247166	noncoding
NC_016680_G-orf67	21	0.41446	5.71368	1	0.00598027	noncoding
NC_016680_G-nad2-I1-orf742	127	0.41025	9.37006	1	0.680949	coding
NC_016684_G-orf191	130	0.39499	6.00812	1	0.809334	coding
NC_016684_G-orf194	152	0.40154	9.73871	1	0.854886	coding
NC_016684_G-cob-I1-orf214	208	0.41151	9.60077	1	0.992668	coding
NC_016684_G-orf79	14	0.40371	5.27252	1	0.004172	noncoding
NC_016684_G-orf108_1	29	0.43059	9.18671	1	0.0146814	noncoding
NC_016684_G-nad5-I3-orf115	116	0.44625	6.81293	1	0.72631	coding
NC_016684_G-orf141	133	0.39895	10.2486	1	0.664773	coding
NC_016684_G-orf55	18	0.41512	5.2226	1	0.00600766	noncoding
NC_016684_G-orf75	45	0.40121	8.89008	1	0.0233462	noncoding
NC_016684_G-orf95	50	0.45348	6.8963	1	0.0385471	noncoding
NC_016687_G-nad1-I1-orf108	109	0.41997	9.56635	1	0.5	coding
NC_016687_G-orf2572	508	0.39521	9.49921	1	1	coding
NC_016687_G-cox1-I1-orf313	63	0.40066	9.41644	1	0.0635292	noncoding
NC_016687_G-cox1-I2-orf429	176	0.38514	9.33685	1	0.931868	coding
NC_016955_G-orf149	58	0.37684	6.5639	1	0.0332881	noncoding
NC_016955_G-orf192	192	0.36696	9.0976	-1	0.192316	noncoding
NC_016955_G-orf269	22	0.39076	5.89789	1	0.00510074	noncoding
NC_016955_G-cox1-I4-orf317	31	0.38514	8.14008	1	0.00824993	noncoding
NC_016955_G-cox1-I6-orf319	225	0.4207	9.08698	1	0.998198	coding
NC_016955_G-cox1-I1-orf321	236	0.40011	9.31366	1	0.997729	coding
NC_016955_G-cox1-I2-orf328	33	0.37655	9.22382	1	0.0116667	noncoding
NC_016955_G-orf340	236	0.38501	9.31366	1	0.996066	coding
NC_016955_G-orf340	236	0.38501	9.31366	1	0.996066	coding
NC_016955_G-cox1-I5-orf352	112	0.42908	9.55853	1	0.588601	coding
NC_016955_G-cox1-I3-orf357_1	26	0.39685	6.51129	1	0.00603912	noncoding
NC_016955_G-cox1-I7-orf357_2	180	0.37128	8.71991	1	0.932271	coding
NC_016955_G-nad5-I1-orf401	82	0.37436	10.1102	1	0.114368	noncoding
NC_016955_G-orf742	289	0.37128	6.38458	1	0.999956	coding
NC_016957_G-cox1-I6-orf105	40	0.38729	10.2949	1	0.0231314	noncoding
NC_016957_G-orf131	131	0.38516	8.05048	-1	0.102796	noncoding
NC_016957_G-orf141	36	0.38082	8.13971	1	0.0104536	noncoding
NC_016957_G-orf198	61	0.38173	8.06342	1	0.0384154	noncoding
NC_016957_G-orf247	219	0.42553	4.39142	1	0.999893	coding
NC_016957_G-nad5-I1-orf279	84	0.41182	9.5174	1	0.191801	noncoding
NC_016957_G-cox1-I5-orf293	108	0.41574	9.2597	1	0.467898	noncoding
NC_016957_G-cox1-I3-orf317	31	0.38514	8.13983	1	0.00824949	noncoding
NC_016957_G-cox1-I1-orf334	236	0.38647	9.40863	1	0.996067	coding
NC_016957_G-cox1-I4-orf352	112	0.4084	9.6402	1	0.484801	noncoding
NC_016957_G-cox1-I2-orf355	21	0.39685	5.21906	1	0.00636551	noncoding
NC_016957_G-orf399	272	0.3682	9.82208	1	0.997913	coding
NC_016957_G-orf473	265	0.39559	10.5953	1	0.998378	coding
NC_016957_G-orf268	261	0.38501	9.65521	-1	0.291793	noncoding
NC_016957_G-orf341	184	0.38514	4.93915	1	0.995571	coding
NC_016957_G-orf48	9	0.38287	11.166	-1	0.147571	noncoding
NC_017896_G-cob-I1-orf319	162	0.35714	9.29926	1	0.772592	coding
NC_017896_G-cox1-I2-orf334_1	77	0.36876	9.34686	1	0.0823074	noncoding
NC_017896_G-cox1-I3-orf334_2	30	0.37013	5.58698	1	0.00792952	noncoding
NC_017896_G-orf44	0	0.36233	0	-1	2.61813e-06	noncoding
NC_017930_G-nad5-I1-orf304	66	0.39251	7.90155	1	0.0551175	noncoding
NC_018046_G-cox1-I4-orf243	35	0.40975	9.81732	1	0.0198083	noncoding
NC_018046_G-cox1-I2-orf316	99	0.41942	6.02106	1	0.463413	noncoding
NC_018046_G-cox1-I3-orf319	86	0.41539	9.13104	1	0.210924	noncoding
NC_018046_G-cob-I1-orf347	143	0.38636	9.77618	1	0.723779	coding
NC_018046_G-cox1-I1-orf366	48	0.40826	9.78033	1	0.0364156	noncoding
NC_018359_G-orf282	283	0.35919	5.70123	1	0.999952	coding
NC_018359_G-cob-I1-orf301	204	0.36787	9.79401	1	0.959725	coding
NC_018359_G-nad5-I1-orf312	185	0.40066	10.0407	1	0.961967	coding
NC_018359_G-cox1-I1-orf346	56	0.37921	9.80267	1	0.0394979	noncoding
NC_018359_G-nad3-I1-orf414	100	0.40131	9.43561	1	0.309236	noncoding
NC_018359_G-cox2-I1-orf420	79	0.38481	7.88519	1	0.0980624	noncoding
NC_018359_G-cox1-I2-orf425	195	0.37646	9.30084	1	0.962818	coding
NC_018365_G-orf106_2	31	0.41228	11.0001	1	0.0216816	noncoding
NC_018365_G-orf119	33	0.38514	3.38312	1	0.038448	noncoding
NC_018365_G-orf122	20	0.3391	4.36908	-1	0.0143677	noncoding
NC_018365_G-nad1-I1-orf184	72	0.41698	7.86578	1	0.0993894	noncoding
NC_018365_G-orf200	197	0.37992	7.68524	1	0.984653	coding
NC_018365_G-cox3-I1-orf236	111	0.37646	9.55743	1	0.329269	noncoding
NC_018365_G-cox1-I6-orf261	37	0.36876	4.55658	1	0.0191946	noncoding
NC_018365_G-cox1-I4-orf263	215	0.39479	9.76447	1	0.990278	coding
NC_018365_G-cox1-I7-orf291	143	0.37744	9.94159	1	0.669325	coding
NC_018365_G-nad5-I1-orf305	33	0.42036	10.0004	-1	0.0825188	noncoding
NC_018365_G-cox1-I3-orf311	198	0.42197	9.95343	1	0.989975	coding
NC_018365_G-cox1-I1-orf320	39	0.34874	5.98199	1	0.0106464	noncoding
NC_018365_G-orf362	207	0.36787	9.58844	1	0.967967	coding
NC_018365_G-orf366	181	0.37921	8.87469	1	0.942532	coding
NC_018365_G-cox1-I5-orf367	277	0.37744	9.41388	1	0.999195	coding
NC_018365_G-cox1-I2-orf442	74	0.42786	9.55963	1	0.154936	noncoding
NC_018365_G-cox1-I2-orf442	74	0.42786	9.55963	1	0.154936	noncoding
NC_018365_G-orf478	105	0.40066	9.95184	1	0.35959	noncoding
NC_018365_G-orf59	31	0.36787	4.3161	-1	0.0133695	noncoding
NC_018365_G-orf715	378	0.46418	6.79327	1	1	coding
NC_018365_G-orf188	100	0.3626	9.16266	1	0.190411	noncoding
NC_018365_G-orf274	162	0.36238	5.68292	1	0.946953	coding
NC_018365_G-orf309	108	0.35742	8.89154	1	0.239133	noncoding
NC_018365_G-orf336	111	0.40624	9.30145	1	0.462106	noncoding
NC_018365_G-orf386	315	0.38771	9.341	1	0.999924	coding
NC_020043_G-cox1-I8-orf151	152	0.35532	9.51495	1	0.662161	coding
NC_020043_G-cob-I2-orf245	54	0.44028	5.91412	1	0.0545518	noncoding
NC_020043_G-cob-I3-orf282	73	0.44132	9.00372	1	0.161688	noncoding
NC_020043_G-cox3-I1-orf324	34	0.36201	11.166	1	0.017908	noncoding
NC_020043_G-cox1-I7-orf335	327	0.45291	9.64691	1	0.999997	coding
NC_020043_G-cox1-I4-orf337	52	0.43399	8.23016	1	0.0418179	noncoding
NC_020043_G-cox1-I6-orf338	118	0.46631	9.09784	1	0.806073	coding
NC_020043_G-cox1-I1-orf342	72	0.38986	9.34589	1	0.0840366	noncoding
NC_020043_G-cob-I1-orf344	146	0.42988	10.071	1	0.894199	coding
NC_020043_G-cox1-I3-orf363_1	147	0.42584	9.17548	1	0.899615	coding
NC_020043_G-cox1-I5-orf363_2	154	0.44836	9.85297	1	0.954341	coding
NC_020043_G-cox1-I9-orf369	327	0.44392	9.41132	1	0.999997	coding
NC_020043_G-cox1-I2-orf382	183	0.40868	9.66681	1	0.970924	coding
NC_020043_G-cob-I4-orf391	151	0.39378	9.63605	1	0.82521	coding
NC_020043_G-orf60	3	0.37383	5.27496	1	8.96848e-06	noncoding
NC_020043_G-orf89	84	0.45514	6.05243	-1	0.0400805	noncoding
NC_020148_G-cox1-I7-orf101	102	0.36156	9.40533	1	0.202519	noncoding
NC_020148_G-cox1-I1-orf104_1	105	0.36568	9.27777	1	0.237226	noncoding
NC_020148_G-nad5-I5-orf104_2	105	0.38153	8.66473	1	0.289588	noncoding
NC_020148_G-nad5-I1-orf107	108	0.37443	9.30133	1	0.292946	noncoding
NC_020148_G-cox1-I1-orf110	111	0.36787	10.0119	1	0.291154	noncoding
NC_020148_G-nad5-I2-orf114	115	0.37254	9.67206	1	0.353053	noncoding
NC_020148_G-nad5-I2-orf128	129	0.37254	9.73822	1	0.5	coding
NC_020148_G-cox2-I2-orf141	142	0.37684	9.3642	1	0.68313	coding
NC_020148_G-nad5-I1-orf152_2	153	0.40184	10.0032	1	0.854647	coding
NC_020148_G-orf197	198	0.34874	5.56	1	0.991674	coding
NC_020148_G-nad5-I2-orf217	218	0.43011	9.51886	1	0.997699	coding
NC_020148_G-cox1-I10-orf242	224	0.37963	9.71332	1	0.989457	coding
NC_020148_G-cox3-I1-orf246	187	0.36568	9.67218	1	0.920001	coding
NC_020148_G-cox1-I11-orf266	267	0.38762	9.86261	1	0.99884	coding
NC_020148_G-cox1-I8-orf293	52	0.39139	10.2809	1	0.04045	noncoding
NC_020148_G-cox1-I5-orf295	57	0.4311	10.0775	1	0.0803373	noncoding
NC_020148_G-nad5-I4-orf303	244	0.37992	9.75909	1	0.995722	coding
NC_020148_G-orf320	303	0.35919	9.77521	1	0.999191	coding
NC_020148_G-cox1-I2-orf325	326	0.39198	9.68097	1	0.99995	coding
NC_020148_G-orf34	29	0.37539	8.25372	1	0.00721023	noncoding
NC_020148_G-cox1-I10-orf363_2	350	0.37128	9.20221	1	0.999971	coding
NC_020148_G-orf363_1	363	0.39506	9.57892	1	0.999994	coding
NC_020148_G-cox1-I2-orf370	271	0.37376	9.5899	1	0.998574	coding
NC_020148_G-cox1-I9-orf373	374	0.36876	9.3288	1	0.999987	coding
NC_020148_G-cox2-I3-orf489	490	0.34874	9.44867	1	1	coding
NC_020148_G-cox2-I3-orf489	490	0.34874	9.44867	1	1	coding
NC_020148_G-orf48	3	0.3843	5.27496	1	9.95183e-06	noncoding
NC_020148_G-cox2-I1-orf654	655	0.37128	9.71039	1	1	coding
NC_020148_G-orf74	43	0.41844	8.13983	1	0.0210014	noncoding
NC_020148_G-cob-I1-orf127_2	128	0.38514	8.95172	1	0.57868	coding
NC_020148_G-nad1-I1-orf247	215	0.40627	8.46429	1	0.996241	coding
NC_020148_G-cob-I3-orf256	110	0.38837	8.54999	1	0.371213	noncoding
NC_020148_G-orf661	588	0.38514	9.03534	-1	0.825033	coding
NC_020353_G-orf152_1	58	0.38636	9.39703	1	0.0428308	noncoding
NC_020353_G-orf177_1	54	0.40273	7.86993	1	0.032061	noncoding
NC_020353_G-orf238	121	0.43835	5.65778	1	0.843932	coding
NC_020353_G-orf266_1	123	0.4041	5.47723	1	0.81417	coding
NC_020353_G-orf269	40	0.45846	6.50897	1	0.0213237	noncoding
NC_020353_G-orf424	236	0.43797	6.95416	1	0.999779	coding
NC_020353_G-orf434	148	0.48061	7.73956	1	0.962221	coding
NC_020353_G-cox1-I5-orf121	22	0.42839	10.0009	1	0.013292	noncoding
NC_020353_G-orf152_2	58	0.38636	9.39703	1	0.0428308	noncoding
NC_020353_G-cob-I3-orf240	54	0.44576	8.08453	1	0.0517585	noncoding
NC_020353_G-orf266_2	123	0.4041	5.47723	1	0.81417	coding
NC_020353_G-cox1-I11-orf286	210	0.44704	9.65973	1	0.997827	coding
NC_020353_G-cox1-I4-orf397	48	0.44659	8.88971	1	0.0458746	noncoding
NC_020353_G-orf712	300	0.3626	9.53937	-1	0.288143	noncoding
NC_020353_G-cox1-I1-orf793	290	0.45014	9.39435	1	0.999979	coding
NC_020354_G-cob-I1-orf107	56	0.41462	7.98138	1	0.0409149	noncoding
NC_020354_G-nad5-I1-orf108	90	0.40228	9.57025	1	0.216903	noncoding
NC_020354_G-cox1-I1-orf122	76	0.39856	8.05634	1	0.0993572	noncoding
NC_020354_G-cob-I1-orf126_2	127	0.38454	11.0212	1	0.476313	noncoding
NC_020354_G-cox1-I8-orf129_2	83	0.44734	9.34418	1	0.288388	noncoding
NC_020354_G-orf157	56	0.43406	7.98138	1	0.0503434	noncoding
NC_020354_G-orf206	38	0.4517	5.96149	1	0.0201991	noncoding
NC_020354_G-orf224	97	0.43373	5.33856	1	0.557927	coding
NC_020354_G-orf238	104	0.41641	9.86224	1	0.42309	noncoding
NC_020354_G-cox1-I7-orf281	210	0.45015	9.6463	1	0.998034	coding
NC_020354_G-cox1-I4-orf331	80	0.41923	10.1154	1	0.18907	noncoding
NC_020354_G-cox1-I2-orf394	42	0.44718	4.76788	1	0.0437344	noncoding
NC_020354_G-cox1-I3-orf399	169	0.44826	9.43597	1	0.980602	coding
NC_020354_G-orf145	114	0.45703	9.2287	1	0.736242	coding
NC_020354_G-orf158	52	0.43855	9.03424	1	0.0535877	noncoding
NC_020354_G-orf166	79	0.43375	8.97894	1	0.192959	noncoding
NC_020354_G-orf223	38	0.4598	5.43304	1	0.0239428	noncoding
NC_020354_G-orf227	75	0.40066	8.78827	1	0.102617	noncoding
NC_020354_G-orf233	58	0.4294	10.1186	1	0.0827836	noncoding
NC_020354_G-orf256	95	0.44286	5.46661	1	0.522768	coding
NC_020354_G-orf504	116	0.46854	10.117	1	0.821318	coding
NC_020354_G-orf695	300	0.35742	9.6319	-1	0.271597	noncoding
NC_020354_G-orf695	300	0.35742	9.6319	-1	0.271597	noncoding
NC_020354_G-orf69	32	0.41269	11.166	1	0.0230003	noncoding
NC_020354_G-orf73	65	0.43149	8.92987	1	0.0941399	noncoding
NC_020368_G-orf207	106	0.36568	9.43866	1	0.245252	noncoding
NC_020368_G-orf208	136	0.36568	9.33502	1	0.561334	coding
NC_020368_G-orf209	64	0.42298	9.00421	1	0.0813561	noncoding
NC_020368_G-cox1-I4-orf229	113	0.38001	9.82098	1	0.358703	noncoding
NC_020368_G-cob-I2-orf239	66	0.39486	6.82135	1	0.0598443	noncoding
NC_020368_G-cox1-I7-orf259	24	0.36876	9.70026	1	0.00871965	noncoding
NC_020368_G-orf266_1	236	0.39377	9.60101	1	0.996651	coding
NC_020368_G-orf266_2	135	0.37376	4.76544	1	0.899947	coding
NC_020368_G-cob-I3-orf295	180	0.39849	9.4776	1	0.957397	coding
NC_020368_G-cox1-I3-orf314	74	0.35742	5.2121	1	0.107132	noncoding
NC_020368_G-cox1-I5-orf331_1	51	0.40529	9.47723	1	0.0379908	noncoding
NC_020368_G-cob-I1-orf331_2	135	0.39559	9.63507	1	0.693086	coding
NC_020368_G-cox1-I2-orf340	66	0.37128	9.61139	1	0.0547234	noncoding
NC_020368_G-cox1-I1-orf345	220	0.40374	8.80573	1	0.996394	coding
NC_020368_G-cox1-I6-orf416	99	0.40221	9.64117	1	0.303456	noncoding
NC_020368_G-orf130	97	0.40112	9.95551	-1	0.134835	noncoding
NC_020368_G-orf477	164	0.34874	5.91901	1	0.928777	coding
NC_020430_G-orf100	101	0.34874	5.28876	1	0.340439	noncoding
NC_020430_G-orf107	47	0.37068	9.60175	1	0.0237129	noncoding
NC_020430_G-nad1-I1-orf122	68	0.41749	9.10016	1	0.0942022	noncoding
NC_020430_G-nad5-I8-orf127	42	0.37562	9.76093	1	0.020455	noncoding
NC_020430_G-orf143	81	0.39332	9.56403	1	0.133467	noncoding
NC_020430_G-orf171	48	0.40009	9.8736	1	0.0340889	noncoding
NC_020430_G-orf177	107	0.40527	9.00214	1	0.40509	noncoding
NC_020430_G-orf237	150	0.39008	7.01166	1	0.888393	coding
NC_020430_G-cox2-I4-orf260	65	0.36876	9.98383	1	0.0540348	noncoding
NC_020430_G-cox1-I9-orf270	125	0.36568	8.79938	1	0.449767	noncoding
NC_020430_G-atp6-I2-orf272	170	0.36575	9.76605	1	0.840955	coding
NC_020430_G-cox2-I3-orf274	120	0.34874	9.789	1	0.302234	noncoding
NC_020430_G-cox2-I2-orf293	161	0.36876	9.91071	1	0.787311	coding
NC_020430_G-cob-I2-orf307	116	0.37744	8.51666	1	0.40048	noncoding
NC_020430_G-nad5-I5-orf312	114	0.37436	9.21857	1	0.355459	noncoding
NC_020430_G-cox1-I4-orf314	30	0.37744	9.45697	1	0.0109582	noncoding
NC_020430_G-cox1-I5-orf320	74	0.39506	9.47723	1	0.0995537	noncoding
NC_020430_G-cox1-I1-orf323	228	0.3599	9.38837	1	0.984966	coding
NC_020430_G-cox1-I10-orf354	194	0.37128	9.26166	1	0.955097	coding
NC_020430_G-cox1-I7-orf355	73	0.38514	9.22272	1	0.0818967	noncoding
NC_020430_G-cox1-I3-orf364	55	0.38206	10.2829	1	0.0421004	noncoding
NC_020430_G-cox1-I2-orf367	76	0.3626	9.57245	1	0.0757	noncoding
NC_020430_G-nad5-I5-orf369	90	0.35747	5.68622	1	0.196335	noncoding
NC_020430_G-orf379	167	0.37744	9.69696	1	0.866516	coding
NC_020430_G-cox2-I5-orf383	384	0.36876	9.2099	1	0.999993	coding
NC_020430_G-nad5-I6-orf393	105	0.38206	10.1642	1	0.286485	noncoding
NC_020430_G-nad1-I1-orf397	127	0.36568	9.38055	1	0.457884	noncoding
NC_020430_G-cox1-I6-orf400	180	0.38928	8.56537	1	0.958414	coding
NC_020430_G-cox1-I8-orf416	194	0.3626	9.37958	1	0.938825	coding
NC_020430_G-nad4-I1-orf417	97	0.3864	10.4044	1	0.229981	noncoding
NC_020430_G-cox2-I1-orf419	81	0.37744	9.25543	1	0.106847	noncoding
NC_020430_G-nad5-I3-orf426	98	0.41247	7.98602	1	0.319805	noncoding
NC_020430_G-cox2-I6-orf444	307	0.37436	9.43878	1	0.999766	coding
NC_020430_G-cox2-I6-orf444	307	0.37436	9.43878	1	0.999766	coding
NC_020430_G-orf442	217	0.36876	9.28754	1	0.982936	coding
NC_020430_G-orf442	217	0.36876	9.28754	1	0.982936	coding
NC_020430_G-cob-I1-orf451	149	0.38514	9.36041	1	0.785552	coding
NC_020430_G-orf458	204	0.37646	9.02606	1	0.978373	coding
NC_020430_G-nad5-I7-orf489	133	0.35742	8.65753	1	0.508705	coding
NC_020430_G-nad5-I1-orf490	236	0.37744	9.21869	1	0.995069	coding
NC_020430_G-orf572	160	0.37436	9.39374	1	0.824625	coding
NC_020430_G-orf95	10	0.40645	5.27472	1	0.00327766	noncoding
NC_021373_G-cox1-I7-orf234	103	0.36876	9.91071	1	0.228745	noncoding
NC_021373_G-cox1-I6-orf330	268	0.37436	9.63837	1	0.998348	coding
NC_021373_G-cob-I1-orf344	156	0.38514	9.68475	1	0.826943	coding
NC_021373_G-cox1-I5-orf345	84	0.35742	9.65057	1	0.0990039	noncoding
NC_021373_G-cox1-I2-orf372	60	0.36176	9.5191	1	0.038227	noncoding
NC_021373_G-cox1-I1-orf381	84	0.35742	9.71674	1	0.0994537	noncoding
NC_021373_G-cox1-I3-orf387	95	0.37128	9.44366	1	0.176819	noncoding
NC_021373_G-nad5_1-I1-orf418_2	96	0.38514	9.26056	1	0.217358	noncoding
NC_021436_G-orf102_1	103	0.37436	9.39056	1	0.246379	noncoding
NC_021436_G-cob-I2-orf103	104	0.44923	5.67877	1	0.647519	coding
NC_021436_G-orf104_1	93	0.43504	9.15094	1	0.354814	noncoding
NC_021436_G-orf116	115	0.42721	9.55206	1	0.616844	coding
NC_021436_G-cox1-I1-orf118_2	119	0.40022	9.71808	1	0.530142	coding
NC_021436_G-orf124_1	52	0.35398	10.377	1	0.0305383	noncoding
NC_021436_G-orf125_1	107	0.40923	9.30035	1	0.424436	noncoding
NC_021436_G-orf127	128	0.38241	4.74994	1	0.873494	coding
NC_021436_G-orf147	23	0.34948	9.52081	1	0.00751091	noncoding
NC_021436_G-orf173	160	0.40808	9.90814	1	0.908881	coding
NC_021436_G-orf179	75	0.4213	9.85565	1	0.15383	noncoding
NC_021436_G-orf187	94	0.41341	4.54047	1	0.590522	coding
NC_021436_G-orf191	192	0.39267	9.18561	1	0.974746	coding
NC_021436_G-orf194	165	0.4383	8.91229	1	0.970633	coding
NC_021436_G-orf200	199	0.41453	9.14728	1	0.990961	coding
NC_021436_G-orf213	131	0.41475	9.30011	1	0.744563	coding
NC_021436_G-orf268	269	0.4544	9.0368	1	0.99995	coding
NC_021436_G-cox1-I6-orf271	215	0.38001	9.27679	1	0.987304	coding
NC_021436_G-orf276	274	0.41364	6.00897	1	0.999982	coding
NC_021436_G-orf277_1	263	0.43376	9.68073	1	0.999803	coding
NC_021436_G-orf277_2	264	0.42236	9.98358	1	0.999651	coding
NC_021436_G-cox1-I3-orf293	263	0.37744	9.57037	1	0.998265	coding
NC_021436_G-orf296	257	0.43264	9.24689	1	0.999774	coding
NC_021436_G-orf300	296	0.38206	9.73383	1	0.999651	coding
NC_021436_G-orf301	275	0.43412	8.92023	1	0.999933	coding
NC_021436_G-orf311	312	0.41196	9.18756	1	0.999975	coding
NC_021436_G-orf315	309	0.4764	8.47125	1	0.999998	coding
NC_021436_G-orf394	312	0.43819	8.72296	1	0.999994	coding
NC_021436_G-cox1-I2-orf403	387	0.39231	9.81281	1	0.999997	coding
NC_021436_G-cob-I1-orf413	414	0.41109	9.12885	1	1	coding
NC_021436_G-orf526	511	0.43865	7.54572	1	1	coding
NC_021436_G-orf76	33	0.37744	8.23053	1	0.0089211	noncoding
NC_021436_G-orf88	0	0.38163	0	-1	1.13088e-05	noncoding
NC_021436_G-orf91	91	0.40647	9.51703	1	0.237332	noncoding
NC_021750_G-orf118	12	0.38802	9.30536	1	0.00459365	noncoding
NC_021750_G-orf219	193	0.40992	9.37372	1	0.984675	coding
NC_021750_G-nad4-I1-orf248	241	0.42033	9.70526	1	0.998958	coding
NC_021750_G-nad5-I2-orf250	161	0.38206	9.37885	1	0.857762	coding
NC_021750_G-cox1-I5-orf260	210	0.37684	9.84332	1	0.976496	coding
NC_021750_G-cox1-I6-orf267	268	0.37684	9.80109	1	0.998321	coding
NC_021750_G-cox1-I3-orf282	30	0.46876	9.89642	1	0.0351121	noncoding
NC_021750_G-orf290	282	0.41977	8.9765	1	0.999921	coding
NC_021750_G-cox2-I1-orf303	104	0.36876	9.99628	1	0.235955	noncoding
NC_021750_G-orf319	312	0.37744	8.89801	1	0.999902	coding
NC_021750_G-cox1-I2-orf321	236	0.37646	9.48651	1	0.994024	coding
NC_021750_G-cox1-I1-orf330	246	0.36876	9.50214	1	0.994865	coding
NC_021750_G-cox1-I4-orf356	20	0.37376	6.50494	1	0.00369121	noncoding
NC_021750_G-cox3-I1-orf407	258	0.40162	9.61334	1	0.999153	coding
NC_021750_G-nad5-I1-orf410_2	389	0.41147	9.9101	1	0.999999	coding
NC_021750_G-orf87	37	0.39385	9.10187	1	0.0153995	noncoding
NC_021750_G-orf568	428	0.40522	8.83441	1	1	coding
NC_022144_G-orf1128	1121	0.45774	5.66571	-1	1	coding
NC_022144_G-cob-I2-orf115	70	0.44435	6.02692	1	0.140503	noncoding
NC_022144_G-orf120	61	0.44754	5.47284	-1	0.0274371	noncoding
NC_022144_G-cob-I1-orf219	220	0.38991	9.38666	1	0.992503	coding
NC_022144_G-orf228	214	0.48487	8.44305	1	0.999434	coding
NC_022144_G-cox1-I3-orf361	186	0.42523	9.71027	1	0.984455	coding
NC_022144_G-cox1-I2-orf433	427	0.45291	9.48199	1	1	coding
NC_022151_G-cob-I2-orf303	105	0.37744	9.45551	1	0.274415	noncoding
NC_022151_G-orf312	196	0.40345	9.87213	1	0.980726	coding
NC_022151_G-orf319	66	0.36876	9.22296	1	0.0502301	noncoding
NC_022151_G-cob-I1-orf359	27	0.3626	4.64935	1	0.00937318	noncoding
NC_022151_G-orf426	78	0.38206	9.95953	1	0.10597	noncoding
NC_022151_G-cox1-I4-orf340	37	0.38514	9.8244	1	0.0177391	noncoding
NC_022151_G-cox1-I2-orf373	66	0.3599	9.39777	1	0.0475096	noncoding
NC_022151_G-cox1-I5-orf378	116	0.37744	9.34686	1	0.388131	noncoding
NC_022151_G-cox1-I3-orf435	89	0.38206	9.55475	1	0.160951	noncoding
NC_022151_G-cox1-I1-orf804	323	0.39546	9.27704	1	0.999967	coding
NC_022152_G-cox1-I3-orf336	79	0.35952	6.52509	1	0.0879295	noncoding
NC_022152_G-cox1-I1-orf383	39	0.43547	9.99188	1	0.0345134	noncoding
NC_022154_G-cob-I1-orf260	82	0.37128	7.81268	1	0.0972871	noncoding
NC_022154_G-cox1-I4-orf345	159	0.36568	9.59479	1	0.773698	coding
NC_022154_G-cox1-I1-orf358	66	0.3599	9.52289	1	0.0484587	noncoding
NC_022154_G-cox1-I3-orf374	131	0.3599	9.6983	1	0.462792	noncoding
NC_022154_G-cox1-I2-orf398	66	0.38762	7.82123	1	0.0521534	noncoding
NC_022154_G-cox1-I5-orf438	220	0.38514	9.68256	1	0.989728	coding
NC_022156_G-cob-I2-orf249	79	0.37992	9.35284	1	0.101911	noncoding
NC_022156_G-cob-I1-orf335	105	0.3599	9.41632	1	0.220404	noncoding
NC_022157_G-cox1-I1-orf373	276	0.3973	9.64874	1	0.999573	coding
NC_022158_G-cox1-I5-orf273	91	0.35156	10.0038	1	0.121912	noncoding
NC_022158_G-cox1-I3-orf309	64	0.35776	9.39569	1	0.0428212	noncoding
NC_022158_G-orf393	182	0.38498	9.16278	1	0.948801	coding
NC_022158_G-nad5-I1-orf406	95	0.36958	8.89178	1	0.170319	noncoding
NC_022158_G-orf409	184	0.4011	6.97211	1	0.98713	coding
NC_022158_G-cox1-I2-orf411	133	0.38113	9.44318	1	0.603885	coding
NC_022158_G-cox1-I6-orf416	170	0.36573	9.08453	1	0.866879	coding
NC_022158_G-cob-I2-orf546	145	0.34328	9.53595	1	0.527433	coding
NC_022158_G-cox1-I1-orf806	184	0.44856	9.56854	1	0.991478	coding
NC_022159_G-orf135	41	0.35742	8.98053	1	0.0142226	noncoding
NC_022159_G-cob-I2-orf288	110	0.3599	9.64667	1	0.259168	noncoding
NC_022159_G-cox1-I6-orf293	24	0.38514	10.0009	1	0.0103297	noncoding
NC_022159_G-cox1-I5-orf310	256	0.37744	9.5932	1	0.997564	coding
NC_022159_G-cox1-I3-orf341	45	0.38206	9.87164	1	0.0252065	noncoding
NC_022159_G-cob-I3-orf360_1	117	0.37744	9.68304	1	0.394761	noncoding
NC_022159_G-cox1-I1-orf360_2	68	0.3626	9.21234	1	0.0515896	noncoding
NC_022159_G-cox1-I2-orf418	19	0.3599	10.0009	1	0.00766185	noncoding
NC_022160_G-cox1-I3-orf259	160	0.43794	9.69635	1	0.957125	coding
NC_022160_G-cox1-I2-orf314	75	0.46314	10.168	1	0.300659	noncoding
NC_022160_G-cox1-I4-orf343	81	0.39043	6.70184	1	0.131456	noncoding
NC_022160_G-cox1-I1-orf390	93	0.45545	10.0911	1	0.487111	noncoding
NC_022161_G-cox1-I1-orf372	68	0.38514	7.8316	1	0.0563885	noncoding
NC_022162_G-orf1082	333	0.36176	6.22211	1	0.999996	coding
NC_022162_G-cob-I2-orf797	174	0.3599	9.78656	1	0.841383	coding
NC_022162_G-cob-I1-orf803	137	0.41619	9.57001	1	0.801288	coding
NC_022162_G-orf130	39	0.38299	10.1154	1	0.0205989	noncoding
NC_022162_G-orf310	47	0.4199	9.78644	1	0.0398109	noncoding
NC_022162_G-cox1-I1-orf319	50	0.40496	8.19879	1	0.0274032	noncoding
NC_022162_G-cox1-I2-orf379	53	0.37338	10.1381	1	0.0350851	noncoding
NC_022162_G-cox1-I4-orf778	273	0.43144	9.96527	1	0.999849	coding
NC_022162_G-cox1-I3-orf830	197	0.39559	9.99042	1	0.975243	coding
NC_022162_G-orf953	435	0.36176	8.1828	1	1	coding
NC_022163_G-orf142	53	0.36568	9.87164	1	0.0314251	noncoding
NC_022163_G-cox1-I1-orf182	57	0.35742	7.98407	1	0.0251959	noncoding
NC_022163_G-cob-I2-orf252	82	0.37128	9.12689	1	0.102563	noncoding
NC_022163_G-cob-I1-orf341	88	0.35742	9.82123	1	0.116344	noncoding
NC_022163_G-orf356	202	0.37128	8.59161	1	0.976768	coding
NC_022163_G-cob-I4-orf358	108	0.37338	9.59015	1	0.287925	noncoding
NC_022163_G-cox1-I2-orf387	192	0.37436	9.51813	1	0.950452	coding
NC_022163_G-orf401	57	0.36568	7.98407	1	0.0269006	noncoding
NC_022164_G-orf233	69	0.37436	10.0555	1	0.0678789	noncoding
NC_022164_G-cox1-I2-orf295	251	0.37744	9.48444	1	0.997144	coding
NC_022164_G-cox1-I1-orf405	57	0.38206	9.04889	1	0.0365819	noncoding
NC_022165_G-orf260	146	0.37305	9.44696	1	0.701186	coding
NC_022165_G-orf324	241	0.40496	9.53827	1	0.99833	coding
NC_022165_G-orf470	73	0.37646	9.91644	1	0.0806395	noncoding
NC_022165_G-cox1-I1-orf302	34	0.36876	9.51752	1	0.0128246	noncoding
NC_022165_G-orf595	203	0.40038	9.99689	1	0.983994	coding
NC_022166_G-cox1-I1-orf345	48	0.37436	9.5213	1	0.0249873	noncoding
NC_022167_G-orf490	105	0.38514	9.2226	1	0.301631	noncoding
NC_022167_G-cob-I2-orf243	33	0.37684	9.69952	1	0.0135276	noncoding
NC_022167_G-cox1-I6-orf275	276	0.37128	9.32855	1	0.998965	coding
NC_022167_G-cox1-I4-orf292	215	0.37376	9.79865	1	0.979582	coding
NC_022167_G-cox3-I1-orf303_1	160	0.35742	9.69672	1	0.737843	coding
NC_022167_G-cox1-I5-orf303_2	27	0.37646	9.40009	1	0.00930183	noncoding
NC_022167_G-cox1-I3-orf371	108	0.38514	9.67181	1	0.331996	noncoding
NC_022167_G-cob-I3-orf384	132	0.36876	9.60565	1	0.523184	coding
NC_022167_G-cob-I1-orf396	74	0.35742	9.33344	1	0.0642919	noncoding
NC_022167_G-orf403	141	0.37128	9.72931	1	0.628413	coding
NC_022167_G-cox1-I2-orf425	74	0.36568	9.83698	1	0.0741783	noncoding
NC_022168_G-cob-I1-orf361	26	0.38514	3.42267	1	0.0236613	noncoding
NC_022168_G-nad5-I1-orf332	81	0.37436	9.0047	1	0.10076	noncoding
NC_022168_G-cox1-I1-orf466	171	0.38514	9.76019	1	0.904435	coding
NC_022169_G-cox1-I1-orf305	44	0.3626	9.69647	1	0.0202087	noncoding
NC_022169_G-orf234	75	0.3626	7.9671	1	0.0631988	noncoding
NC_022169_G-cob-I1-orf250	77	0.3599	9.88275	1	0.0789661	noncoding
NC_022170_G-cox1-I4-orf323	162	0.37128	8.98016	1	0.8414	coding
NC_022170_G-cox1-I1-orf941	76	0.37699	9.3902	1	0.0869083	noncoding
NC_022170_G-nad5-I1-orf293	88	0.37744	9.41034	1	0.144777	noncoding
NC_022170_G-nad5-I1-orf307	131	0.37646	9.5191	1	0.554974	coding
NC_022170_G-nad5-I1-orf336	179	0.37646	9.28693	1	0.926294	coding
NC_022171_G-cob-I1-orf250	33	0.38514	9.22455	1	0.0123	noncoding
NC_022171_G-orf257	137	0.34874	6.82367	1	0.637854	coding
NC_022171_G-cox1-I5-orf288	279	0.37338	9.55377	1	0.999021	coding
NC_022171_G-cox1-I4-orf343	48	0.37436	8.24811	1	0.0189287	noncoding
NC_022171_G-cox1-I1-orf360	130	0.37128	9.565	1	0.515113	coding
NC_022171_G-orf369	133	0.38206	9.61127	1	0.603469	coding
NC_022171_G-cox1-I3-orf379	57	0.37436	9.45465	1	0.0369247	noncoding
NC_022171_G-cox1-I2-orf404	89	0.37744	8.92645	1	0.146748	noncoding
NC_022172_G-orf209	89	0.36176	8.57892	1	0.119849	noncoding
NC_022172_G-cob-I2-orf286	111	0.37992	9.95929	1	0.338811	noncoding
NC_022172_G-cox1-I2-orf324	46	0.3816	9.8736	1	0.0262755	noncoding
NC_022172_G-cox1-I8-orf331	103	0.37646	7.73712	1	0.264615	noncoding
NC_022172_G-cob-I1-orf389	94	0.34874	8.7536	1	0.126887	noncoding
NC_022172_G-orf102	93	0.44835	9.72589	1	0.435647	noncoding
NC_022172_G-orf317	100	0.3599	6.54718	-1	0.0614104	noncoding
NC_022172_G-orf334	157	0.3599	6.80939	1	0.869687	coding
NC_022172_G-orf633	375	0.38514	6.23993	1	1	coding
NC_022174_G-orf973	111	0.43117	5.85223	1	0.701037	coding
NC_022175_G-cob-I1-orf204	17	0.38729	3.66571	1	0.0112525	noncoding
NC_022175_G-orf230	132	0.37128	9.82245	1	0.528665	coding
NC_022175_G-cox1-I4-orf308	227	0.37992	9.69098	1	0.991024	coding
NC_022175_G-cox1-I2-orf344	11	0.37436	3.66571	1	0.00661721	noncoding
NC_022175_G-cox1-I1-orf375	68	0.38514	9.48907	1	0.0678581	noncoding
NC_022175_G-cox1-I3-orf381	50	0.37992	9.30182	1	0.0272074	noncoding
NC_022176_G-cox1-I7-orf263	47	0.39477	9.82208	1	0.0305152	noncoding
NC_022176_G-cox1-I2-orf294	44	0.36876	8.16132	1	0.0146349	noncoding
NC_022681_G-cob-I1-orf132	34	0.39482	9.99469	1	0.017393	noncoding
NC_022681_G-cob-I4-orf136	137	0.38082	9.62506	1	0.639364	coding
NC_022681_G-orf2349	920	0.39521	3.96466	1	1	coding
NC_022681_G-cox1-I7-orf280	171	0.3769	9.17926	1	0.899743	coding
NC_022681_G-cox3-I1-orf287	144	0.3626	6.71893	1	0.782291	coding
NC_022681_G-cob-I1-orf292	54	0.37376	9.72968	1	0.0340039	noncoding
NC_022681_G-cob-I3-orf294	179	0.38206	9.23419	1	0.937448	coding
NC_022681_G-cox1-I3-orf313	63	0.40345	9.41644	1	0.0656529	noncoding
NC_022681_G-cox1-I4-orf346	87	0.38271	9.3526	1	0.147807	noncoding
NC_022681_G-cox1-I2-orf355	41	0.38206	9.69769	1	0.0201337	noncoding
NC_022681_G-cox1-I4-orf356	88	0.37744	7.83258	1	0.138674	noncoding
NC_022681_G-cox1-I6-orf358	171	0.36876	8.94684	1	0.88529	coding
NC_022681_G-cox1-I1-orf382	90	0.38514	9.39545	1	0.172652	noncoding
NC_022681_G-cox1-I5-orf455	176	0.37901	9.35602	1	0.919688	coding
NC_022708_G-cox2-I1-orf281	160	0.38514	9.88763	1	0.845341	coding
NC_022708_G-orf371	198	0.35742	6.08136	1	0.989966	coding
NC_022834_G-orf244	19	0.37744	9.5246	1	0.00672065	noncoding
NC_022834_G-orf245	19	0.37744	9.5246	1	0.00672065	noncoding
NC_022834_G-orf246	24	0.39814	11.0002	1	0.0141561	noncoding
NC_022834_G-cox2-I1-orf252	116	0.37646	9.40741	1	0.382754	noncoding
NC_022834_G-orf253	80	0.37305	10.28	1	0.104923	noncoding
NC_022834_G-cob-I1-orf305	207	0.36787	9.6861	1	0.966437	coding
NC_022834_G-cox3-I1-orf310	55	0.37992	10.2431	1	0.041048	noncoding
NC_022834_G-cox1-I1-orf314	29	0.39041	6.52423	1	0.00690723	noncoding
NC_022933_G-orf118_1	118	0.38173	8.94684	1	0.437837	noncoding
NC_022933_G-cob-I5-orf131	132	0.41419	9.32135	1	0.751916	coding
NC_022933_G-cob-I1-orf141	142	0.37901	9.11823	1	0.702211	coding
NC_022933_G-cob-I1-orf186	179	0.39422	9.79596	1	0.944244	coding
NC_022933_G-cox1-I6-orf189	190	0.36876	9.40472	1	0.938699	coding
NC_022933_G-cox2-I3-orf205	206	0.3528	9.55865	1	0.945925	coding
NC_022933_G-cox1-I11-orf215	79	0.37338	9.61554	1	0.0968612	noncoding
NC_022933_G-cox1-I1-orf236	154	0.3626	8.79926	1	0.753359	coding
NC_022933_G-nad4-I1-orf248	241	0.3582	9.63251	1	0.989431	coding
NC_022933_G-nad5-I2-orf250	174	0.38206	9.47211	1	0.916218	coding
NC_022933_G-cox1-I12-orf267	268	0.37254	9.88641	1	0.997839	coding
NC_022933_G-orf270	265	0.39909	8.54828	1	0.999668	coding
NC_022933_G-cox2-I1-orf295	104	0.36876	10.2027	1	0.233936	noncoding
NC_022933_G-cob-I3-orf299	149	0.3864	9.51849	1	0.78554	coding
NC_022933_G-cox1-I7-orf308	298	0.37443	9.67743	1	0.999564	coding
NC_022933_G-cob-I4-orf317	309	0.37684	9.49799	1	0.999801	coding
NC_022933_G-cob-I2-orf322	275	0.37128	9.41241	1	0.998844	coding
NC_022933_G-cox1-I8-orf324	21	0.38399	6.49103	1	0.00413268	noncoding
NC_022933_G-orf340	341	0.41612	9.02362	1	0.999996	coding
NC_022933_G-cox1-I6-orf344	311	0.37436	9.61932	1	0.99977	coding
NC_022933_G-cox1-I2-orf345_1	271	0.37376	9.64203	1	0.998516	coding
NC_022933_G-cox1-I9-orf345_2	342	0.40253	9.28058	1	0.999991	coding
NC_022933_G-cox1-I10-orf356	352	0.37376	9.52509	1	0.999967	coding
NC_022933_G-cob-I1-orf364	199	0.43636	9.93646	1	0.994011	coding
NC_022933_G-cox1-I5-orf385	375	0.38514	9.76056	1	0.999992	coding
NC_022933_G-cox3-I1-orf405	175	0.39759	9.30023	1	0.946908	coding
NC_022933_G-nad5-I1-orf410	389	0.40897	9.9101	1	0.999999	coding
NC_022933_G-cox2-I2-orf421	393	0.3626	9.27716	1	0.999993	coding
NC_022933_G-orf440	435	0.42442	9.58112	1	1	coding
NC_022933_G-orf442	253	0.40341	9.2005	1	0.999209	coding
NC_022933_G-cox1-I3-orf750	732	0.46032	9.8382	1	1	coding
NC_022933_G-cox1-I4-orf768	752	0.37992	9.81891	1	1	coding
NC_022933_G-orf81	37	0.39146	4.76532	1	0.0212604	noncoding
NC_022933_G-orf95	46	0.38481	9.45551	1	0.0243871	noncoding
NC_022933_G-orf277	278	0.37137	4.90741	1	0.999983	coding
NC_023117_G-orf104_1	66	0.45195	6.01251	1	0.115398	noncoding
NC_023117_G-nad1-I4-orf137	138	0.39428	9.61578	1	0.71787	coding
NC_023117_G-nad1-I4-orf162	20	0.39854	5.89618	1	0.0047538	noncoding
NC_023117_G-nad1-I3-orf190	60	0.37068	5.17682	1	0.0566655	noncoding
NC_023117_G-cox1-I1-orf194	40	0.36876	9.30096	1	0.0157985	noncoding
NC_023117_G-nad5-I2-orf196	65	0.40137	9.68866	1	0.0736534	noncoding
NC_023117_G-cob-I6-orf228	110	0.39704	9.88226	1	0.403169	noncoding
NC_023117_G-orf270	262	0.40106	9.21307	1	0.999451	coding
NC_023117_G-cox1-I13-orf287	43	0.38986	4.79706	1	0.030034	noncoding
NC_023117_G-cox1-I5-orf297	44	0.38206	10.0244	1	0.0249694	noncoding
NC_023117_G-cob-I4-orf299	288	0.3599	9.03729	1	0.999211	coding
NC_023117_G-cob-I5-orf304	116	0.37436	7.86102	1	0.405979	noncoding
NC_023117_G-orf315	124	0.4254	9.63055	1	0.714775	coding
NC_023117_G-nad1-I1-orf320_2	152	0.42531	6.73468	1	0.950769	coding
NC_023117_G-orf320_1	186	0.39604	4.1485	1	0.99858	coding
NC_023117_G-cox1-I6-orf322	28	0.39604	9.74799	1	0.0122809	noncoding
NC_023117_G-cox3-I1-orf325	101	0.37744	9.56329	1	0.23874	noncoding
NC_023117_G-nad5-I3-orf331_1	31	0.34874	8.34418	1	0.00733425	noncoding
NC_023117_G-cox1-I12-orf331_2	157	0.36568	9.58185	1	0.758409	coding
NC_023117_G-orf340	170	0.39294	4.43597	1	0.994206	coding
NC_023117_G-orf341	78	0.38831	9.67914	1	0.111562	noncoding
NC_023117_G-atp6-I1-orf344	95	0.38514	9.74213	1	0.21224	noncoding
NC_023117_G-cox1-I3-orf346	71	0.37744	9.66339	1	0.0728033	noncoding
NC_023117_G-cox1-I9-orf348	86	0.37646	6.71051	1	0.144254	noncoding
NC_023117_G-cox3-I4-orf368	67	0.40337	9.89874	1	0.0852613	noncoding
NC_023117_G-cob-I2-orf376	205	0.37744	9.84711	1	0.971119	coding
NC_023117_G-atp6-I2-orf382	295	0.40952	9.48041	1	0.999914	coding
NC_023117_G-orf384	114	0.42015	9.21515	1	0.568862	coding
NC_023117_G-nad5-I5-orf386	190	0.38215	9.75018	1	0.95302	coding
NC_023117_G-cox3-I3-orf405	238	0.39604	9.53558	1	0.997309	coding
NC_023117_G-cox1-I7-orf414	33	0.38163	10.8704	1	0.0182841	noncoding
NC_023117_G-orf426	121	0.39385	9.59833	1	0.524174	coding
NC_023117_G-nad5-I1-orf429	57	0.42693	10.3965	1	0.0795873	noncoding
NC_023117_G-nad2-I3-orf432	58	0.38488	9.62299	1	0.0440817	noncoding
NC_023117_G-cox1-I14-orf445	90	0.37646	9.34662	1	0.154502	noncoding
NC_023117_G-cox1-I4-orf450	276	0.36876	9.6889	1	0.998466	coding
NC_023117_G-nad2-I1-orf457	137	0.42103	6.91083	1	0.872629	coding
NC_023117_G-cob-I1-orf461	58	0.37436	9.92096	1	0.0420919	noncoding
NC_023117_G-nad5-I2-orf481_1	134	0.38206	8.7785	1	0.638607	coding
NC_023117_G-cox1-I11-orf481_2	178	0.36876	9.68341	1	0.893821	coding
NC_023117_G-cob-I1-orf529	105	0.37992	9.46259	1	0.28295	noncoding
NC_023117_G-cox1-I1-orf561	115	0.39874	9.36676	1	0.476778	noncoding
NC_023117_G-orf687	190	0.41694	4.26971	1	0.999212	coding
NC_023117_G-cox1-I2-orf699	302	0.42616	9.41315	1	0.999972	coding
NC_023117_G-nad2-I2-orf716	213	0.47977	10.3387	1	0.999246	coding
NC_023117_G-cox3-I2-orf754	123	0.42968	9.64276	1	0.723225	coding
NC_023125_G-cox2-I2-orf141	142	0.37305	7.01117	1	0.778544	coding
NC_023126_G-cox2-I2-orf141	142	0.37305	7.01117	1	0.778544	coding
NC_023127_G-cox1-I1-orf365	79	0.38789	10.2393	1	0.120353	noncoding
NC_023127_G-orf465	287	0.38838	9.77399	1	0.999589	coding
NC_023128_G-cox2-I2-orf141	142	0.37305	7.01117	1	0.778544	coding
NC_023248_G-nad5-I1-orf254	106	0.37966	9.40668	1	0.291838	noncoding
NC_023248_G-orf237	238	0.35742	9.81049	1	0.986114	coding
NC_023248_G-cox1-I1-orf291	56	0.36734	9.22382	1	0.0317199	noncoding
NC_023268_G-cox1-I1-orf300	159	0.36568	9.79352	1	0.764191	coding
NC_023540_G-cox1-I2-orf282	29	0.41245	8.19086	1	0.00911345	noncoding
NC_023540_G-cob-I1-orf308	193	0.37436	9.19366	1	0.958256	coding
NC_023540_G-cox1-I1-orf334	237	0.40033	8.51129	1	0.998597	coding
NC_024093_G-cox1-I2-orf165	44	0.35742	9.18561	1	0.0171733	noncoding
NC_024093_G-cob-I1-orf289	137	0.37992	9.54303	1	0.637695	coding
NC_024093_G-cox1-I2-orf319	53	0.38454	8.0639	1	0.0260257	noncoding
NC_024093_G-cox1-I2-orf363	69	0.37744	5.78558	1	0.0781976	noncoding
NC_024093_G-cox1-I3-orf411	134	0.36876	9.56403	1	0.547029	coding
NC_024093_G-cox2-I1-orf460	196	0.37684	9.86432	1	0.9557	coding
NC_024093_G-cox1-I1-orf826	196	0.4049	9.71991	1	0.982649	coding
NC_024555_G-cox1-I3-orf177	141	0.37646	9.11798	1	0.679614	coding
NC_024555_G-cox1-I9-orf213	138	0.36568	9.63971	1	0.571498	coding
NC_024555_G-cox3-I1-orf230	82	0.38762	9.86115	1	0.132613	noncoding
NC_024555_G-cob-I4-orf234	81	0.38178	8.92889	1	0.109291	noncoding
NC_024555_G-orf240	241	0.3864	5.83734	1	0.999732	coding
NC_024555_G-orf246	104	0.35742	4.79926	1	0.488481	noncoding
NC_024555_G-cox1-I11-orf256	28	0.38271	8.18878	1	0.00700924	noncoding
NC_024555_G-cox1-I10-orf271	24	0.38514	10.0004	1	0.0103281	noncoding
NC_024555_G-cob-I4-orf274	116	0.38514	9.99042	1	0.414149	noncoding
NC_024555_G-cox1-I4-orf305	85	0.37436	9.92987	1	0.127427	noncoding
NC_024555_G-orf315	192	0.40031	9.61224	1	0.97661	coding
NC_024555_G-cox1-I8-orf319	83	0.41698	9.87152	1	0.203333	noncoding
NC_024555_G-cox1-I5-orf322	75	0.46497	11.5545	1	0.321063	noncoding
NC_024555_G-cox1-I2-orf377	75	0.35952	9.14044	1	0.0669379	noncoding
NC_024555_G-cox1-I7-orf408	75	0.37338	10.0325	1	0.0854349	noncoding
NC_024555_G-orf110	31	0.36176	9.52277	-1	0.102672	noncoding
NC_024555_G-orf122	57	0.42111	5.7774	1	0.0603379	noncoding
NC_024555_G-orf144	38	0.37436	9.87347	-1	0.109265	noncoding
NC_024555_G-orf168	52	0.3599	10.1762	1	0.0306719	noncoding
NC_024555_G-orf204	120	0.37646	5.78119	1	0.648944	coding
NC_024555_G-orf235	99	0.40932	9.43317	-1	0.112579	noncoding
NC_024555_G-orf419	253	0.36176	10.132	1	0.992154	coding
NC_024944_G-orf118	104	0.41748	9.43292	-1	0.115762	noncoding
NC_024944_G-nad5-I1-orf141	69	0.35742	9.37372	1	0.0524968	noncoding
NC_024944_G-cob-I3-orf169	158	0.34874	9.3006	1	0.69785	coding
NC_024944_G-orf173_1	136	0.43549	7.68488	-1	0.0967153	noncoding
NC_024944_G-cob-I1-orf179	180	0.34874	9.00128	1	0.868477	coding
NC_024944_G-cob-I2-orf202	203	0.37128	8.86224	1	0.975086	coding
NC_024944_G-cox3-I3-orf248	183	0.38454	9.716	1	0.940554	coding
NC_024944_G-orf257	235	0.34874	9.56146	1	0.981221	coding
NC_024944_G-cob-I4-orf289	145	0.34874	9.09723	1	0.57893	coding
NC_024944_G-nad5-I1-orf337	313	0.39947	9.55219	1	0.999942	coding
NC_024944_G-cob-I5-orf341	166	0.41056	6.41302	1	0.976822	coding
NC_024944_G-orf68	24	0.42488	9.6972	1	0.0127313	noncoding
NC_024944_G-orf73	33	0.38552	8.29401	1	0.00951893	noncoding
NC_024944_G-cox1-I1-orf108	92	0.3787	9.16693	1	0.170686	noncoding
NC_024944_G-orf133	134	0.44569	9.83148	1	0.872639	coding
NC_024944_G-orf148	147	0.36876	9.39203	1	0.691974	coding
NC_024944_G-cox1-I1-orf194	80	0.38401	7.87555	1	0.10207	noncoding
NC_024944_G-orf218	150	0.42427	9.46979	1	0.907559	coding
NC_024944_G-orf246	247	0.37646	8.94696	1	0.997444	coding
NC_024944_G-orf252	247	0.40694	9.83344	1	0.998637	coding
NC_024944_G-orf292	243	0.35742	9.02631	1	0.99322	coding
NC_024944_G-cox1-I5-orf304	33	0.3626	9.52496	1	0.0119576	noncoding
NC_024944_G-cox1-I6-orf305	298	0.39874	9.47076	1	0.999882	coding
NC_024944_G-cox1-I9-orf323	324	0.42964	9.56036	1	0.999992	coding
NC_024944_G-cox1-I7-orf328	329	0.38514	8.85419	1	0.999972	coding
NC_024944_G-cox1-I8-orf331	209	0.3955	9.64923	1	0.987982	coding
NC_024944_G-cox1-I4-orf360	190	0.38707	9.28387	1	0.96591	coding
NC_024944_G-cox1-I3-orf388	178	0.37128	9.77789	1	0.897449	coding
NC_024944_G-cox1-I2-orf410	276	0.47201	9.91583	1	0.999974	coding
NC_024944_G-orf87	13	0.44605	8.50006	1	0.00532632	noncoding
NC_024944_G-orf968	968	0.38428	9.40021	-1	0.972533	coding
NC_025200_G-cox1-I8-orf100_3	43	0.41045	8.13971	1	0.0194493	noncoding
NC_025200_G-atp6-I1-orf109	16	0.39854	8.34503	1	0.00419434	noncoding
NC_025200_G-orf113	59	0.38175	7.79266	1	0.0339814	noncoding
NC_025200_G-nad1-I4-orf114	111	0.42533	7.74103	1	0.556931	coding
NC_025200_G-nad1-I1-orf119_2	120	0.3528	9.19916	1	0.329208	noncoding
NC_025200_G-nad1-I1-orf120_1	8	0.45529	5.27277	1	0.00343145	noncoding
NC_025200_G-nad2-I3-orf120_2	76	0.41077	9.81219	1	0.138378	noncoding
NC_025200_G-cox2-I3-orf121_2	122	0.39003	6.04242	1	0.699348	coding
NC_025200_G-cob-I1-orf123_2	117	0.39326	10.4534	1	0.451359	noncoding
NC_025200_G-orf126	33	0.38855	5.42633	1	0.0116461	noncoding
NC_025200_G-nad2-I3-orf133	85	0.43967	7.68915	1	0.242651	noncoding
NC_025200_G-orf135	110	0.38986	9.1629	1	0.373767	noncoding
NC_025200_G-cox3-I2-orf142	78	0.3868	9.74384	1	0.110194	noncoding
NC_025200_G-cox1-I3-orf144	145	0.38514	9.44708	1	0.748161	coding
NC_025200_G-nad1-I4-orf148_1	115	0.48166	8.94916	1	0.817635	coding
NC_025200_G-cox2-I2-orf148_2	149	0.40851	9.64386	1	0.860045	coding
NC_025200_G-cox1-I6-orf150	72	0.36876	5.66595	1	0.088257	noncoding
NC_025200_G-orf152	28	0.42565	10.4327	1	0.0198034	noncoding
NC_025200_G-nad2-I2-orf154	155	0.41386	9.15192	1	0.912156	coding
NC_025200_G-orf156_1	63	0.34956	8.93304	1	0.0354819	noncoding
NC_025200_G-orf157	57	0.40622	6.7204	1	0.0407402	noncoding
NC_025200_G-orf159	160	0.38454	9.73285	1	0.848692	coding
NC_025200_G-cox3-I5-orf161	105	0.38835	8.83173	1	0.31344	noncoding
NC_025200_G-cox2-I3-orf168	60	0.41141	5.01276	1	0.0950542	noncoding
NC_025200_G-orf169	107	0.41997	6.90631	1	0.512877	coding
NC_025200_G-cox3-I2-orf176_2	82	0.40374	9.09869	1	0.152245	noncoding
NC_025200_G-cob-I1-orf179_2	25	0.4448	5.58746	1	0.00949069	noncoding
NC_025200_G-cox1-I3-orf188	52	0.41189	9.52106	1	0.0434403	noncoding
NC_025200_G-cox2-I1-orf192	56	0.36876	8.09503	1	0.0265383	noncoding
NC_025200_G-orf194	138	0.41584	5.31171	1	0.940212	coding
NC_025200_G-orf195	100	0.37254	9.52191	1	0.216515	noncoding
NC_025200_G-cox1-I6-orf215_1	58	0.40812	9.77448	1	0.0585519	noncoding
NC_025200_G-orf225	166	0.40551	6.50726	1	0.972942	coding
NC_025200_G-nad2-I4-orf226	57	0.42329	6.06268	1	0.0556588	noncoding
NC_025200_G-cox1-I2-orf236_1	237	0.38206	9.45428	1	0.995466	coding
NC_025200_G-cox1-I3-orf236_2	204	0.37338	9.51788	1	0.970374	coding
NC_025200_G-cox1-I8-orf245	131	0.42848	9.49432	1	0.796645	coding
NC_025200_G-nad5-I4-orf247	34	0.421	10.1561	1	0.02338	noncoding
NC_025200_G-orf259	204	0.41517	9.06219	1	0.993409	coding
NC_025200_G-cox1-I3-orf266	112	0.41094	9.88605	1	0.5	coding
NC_025200_G-orf273_1	126	0.39636	8.55609	1	0.616701	coding
NC_025200_G-cox1-I8-orf273_2	115	0.44803	8.86102	1	0.703208	coding
NC_025200_G-cox2-I4-orf273_3	274	0.41397	9.57098	1	0.999776	coding
NC_025200_G-orf276	269	0.40532	9.78119	1	0.999527	coding
NC_025200_G-cox1-I6-orf284	102	0.41844	10.1137	1	0.408186	noncoding
NC_025200_G-orf286	278	0.43128	9.83051	1	0.999893	coding
NC_025200_G-cox1-I7-orf287	36	0.36568	8.00592	1	0.00931582	noncoding
NC_025200_G-orf292_1	75	0.40258	9.60919	1	0.116225	noncoding
NC_025200_G-orf308_1	103	0.41634	6.53827	1	0.465653	noncoding
NC_025200_G-cob-I2-orf308_2	102	0.39876	9.72894	1	0.322379	noncoding
NC_025200_G-cox1-I3-orf309	186	0.38206	9.30011	1	0.95191	coding
NC_025200_G-cox1-I3-orf316_1	90	0.4422	5.77496	1	0.400404	noncoding
NC_025200_G-nad5-I4-orf316_2	41	0.39384	8.21136	1	0.0152365	noncoding
NC_025200_G-cox1-I3-orf319	36	0.36876	8.16229	1	0.0097583	noncoding
NC_025200_G-cox1-I7-orf332	277	0.39139	9.66132	1	0.999471	coding
NC_025200_G-cox3-I2-orf337	167	0.41201	9.85321	1	0.938365	coding
NC_025200_G-orf344	201	0.38831	9.45197	1	0.979466	coding
NC_025200_G-nad5-I2-orf346	82	0.44021	6.55438	1	0.230298	noncoding
NC_025200_G-cox3-I1-orf380	193	0.41089	8.98724	1	0.986856	coding
NC_025200_G-nad4-I1-orf424	135	0.37684	9.37689	1	0.606436	coding
NC_025200_G-nad5-I1-orf445	70	0.43437	9.52228	1	0.140419	noncoding
NC_025200_G-nad2-I1-orf450	121	0.45542	9.29987	1	0.802528	coding
NC_025200_G-orf49	14	0.41318	8.36591	1	0.00413308	noncoding
NC_025200_G-orf520	138	0.40065	7.82709	1	0.793043	coding
NC_025200_G-cox1-I2-orf522	131	0.40709	9.77594	1	0.702342	coding
NC_025200_G-cox1-I1-orf576	171	0.41109	8.4422	1	0.962962	coding
NC_025200_G-cox1-I5-orf613	127	0.41247	9.31903	1	0.691833	coding
NC_025200_G-orf85	9	0.42313	3.79938	1	0.00852443	noncoding
NC_025200_G-orf406	9	0.39361	9.99237	-1	0.0842039	noncoding
NC_025200_G-orf406	143	0.39086	4.51605	1	0.961989	coding
NC_025928_G-cox1-I9-orf241	73	0.37684	9.66498	1	0.078773	noncoding
NC_025928_G-cox1-I11-orf277	50	0.40339	8.61725	1	0.0291076	noncoding
NC_025928_G-orf285	119	0.37035	9.99164	1	0.376361	noncoding
NC_025928_G-cob-I2-orf292	207	0.37305	9.60309	1	0.972824	coding
NC_025928_G-nad1-I2-orf300	137	0.41056	9.6463	1	0.778176	coding
NC_025928_G-nad5-I1-orf302	52	0.4083	9.69647	1	0.0433666	noncoding
NC_025928_G-cox2-I1-orf305	172	0.40531	9.04315	1	0.952905	coding
NC_025928_G-cox1-I4-orf307	18	0.39854	5.97162	1	0.00411628	noncoding
NC_025928_G-cox1-I5-orf313	82	0.41984	9.46686	1	0.195064	noncoding
NC_025928_G-cob-I3-orf315	194	0.38454	9.31671	1	0.96933	coding
NC_025928_G-cox1-I5-orf318	28	0.37646	9.87543	1	0.0113825	noncoding
NC_025928_G-cob-I4-orf319	195	0.35714	9.28119	1	0.936608	coding
NC_025928_G-cox1-I8-orf320	33	0.36876	8.12213	1	0.00830878	noncoding
NC_025928_G-cox1-I1-orf335	220	0.37646	6.24078	1	0.998181	coding
NC_025928_G-cox2-I2-orf336	337	0.40066	9.16058	1	0.999989	coding
NC_025928_G-cox3-I1-orf340	85	0.35742	5.11542	1	0.197398	noncoding
NC_025928_G-orf349	241	0.39294	9.08539	1	0.997983	coding
NC_025928_G-cox1-I7-orf352	86	0.38514	5.68402	1	0.218311	noncoding
NC_025928_G-atp6-I1-orf357	79	0.41669	5.5777	1	0.220664	noncoding
NC_025928_G-cox1-I3-orf359	55	0.3682	10.0923	1	0.0362742	noncoding
NC_025928_G-cox1-I2-orf378	89	0.39139	9.00421	1	0.175221	noncoding
NC_025928_G-cox1-I10-orf380	179	0.36876	8.86163	1	0.920893	coding
NC_025928_G-nad2-I2-orf402	59	0.42755	10.256	1	0.0863406	noncoding
NC_025928_G-cox1-I6-orf410	201	0.38428	9.6131	1	0.975016	coding
NC_025928_G-nad2-I3-orf427	110	0.4229	10.6024	1	0.521797	coding
NC_025928_G-nad2-I1-orf432	60	0.39499	10.2949	1	0.059605	noncoding
NC_025928_G-cox1-I9-orf440	176	0.36876	9.37592	1	0.895104	coding
NC_025928_G-orf452	116	0.38771	9.21881	1	0.437801	noncoding
NC_025928_G-orf453	116	0.38771	9.21881	1	0.437801	noncoding
NC_025928_G-cox3-I2-orf454	267	0.4043	9.25446	1	0.999616	coding
NC_025928_G-cob-I1-orf488	117	0.40496	9.77277	1	0.528928	coding
NC_026614_G-orf140	57	0.44034	6.88507	1	0.0541763	noncoding
NC_026614_G-orf143	15	0.42645	5.36432	1	0.00496277	noncoding
NC_026614_G-nad1-I1-orf304	305	0.3599	9.46283	1	0.999465	coding
NC_026614_G-nad5-I2-orf306	54	0.36876	10.2165	1	0.0356932	noncoding
NC_026614_G-cob-I2-orf313	71	0.37744	9.82062	1	0.0742177	noncoding
NC_026614_G-cob-I1-orf317	205	0.37172	9.73602	1	0.966936	coding
NC_026614_G-atp6-I1-orf363	85	0.40894	7.9328	1	0.174394	noncoding
NC_026614_G-nad5-I1-orf425	83	0.43373	9.59943	1	0.248942	noncoding
NC_026614_G-nad4-I1-orf448	125	0.39874	10.2087	1	0.580745	coding
NC_026782_G-orf141	142	0.37035	5.78168	1	0.862532	coding
NC_026782_G-orf161	159	0.42197	9.48163	-1	0.183772	noncoding
NC_026782_G-cox1-I7-orf215	79	0.3682	9.51642	1	0.0904645	noncoding
NC_026782_G-orf222	204	0.36876	5.36066	-1	0.177911	noncoding
NC_026782_G-orf229	230	0.39559	5.67841	1	0.999648	coding
NC_026782_G-cob-I1-orf238	79	0.37128	7.82123	1	0.084154	noncoding
NC_026782_G-orf248	188	0.41645	6.09088	-1	0.163623	noncoding
NC_026782_G-nad5-I1-orf250	161	0.37436	9.37885	1	0.831818	coding
NC_026782_G-cox1-I8-orf260	210	0.37684	9.82062	1	0.976762	coding
NC_026782_G-nad5-I2-orf263	155	0.37992	9.74237	1	0.797635	coding
NC_026782_G-cox1-I10-orf267	268	0.37316	9.89899	1	0.997876	coding
NC_026782_G-cox1-I4-orf282	35	0.45158	10.45	1	0.0410883	noncoding
NC_026782_G-cox1-I2-orf298	134	0.37744	8.70465	1	0.619106	coding
NC_026782_G-cox2-I1-orf303	104	0.36876	9.99628	1	0.235955	noncoding
NC_026782_G-orf308	258	0.40567	9.47003	1	0.99934	coding
NC_026782_G-orf309	310	0.40567	9.47504	1	0.999953	coding
NC_026782_G-cob-I2-orf317	309	0.37684	9.32941	1	0.999829	coding
NC_026782_G-cox1-I5-orf323	15	0.39785	5.75299	1	0.00359701	noncoding
NC_026782_G-cox1-I1-orf345_1	271	0.37376	9.51617	1	0.998651	coding
NC_026782_G-cox1-I6-orf345_2	342	0.38993	9.26178	1	0.999983	coding
NC_026782_G-cox1-I9-orf358	359	0.37646	9.11151	1	0.999987	coding
NC_026782_G-cox1-I3-orf385	375	0.38514	9.64801	1	0.999993	coding
NC_026782_G-orf471	433	0.40255	8.84674	-1	0.698948	coding
NC_026782_G-orf50	20	0.34286	10.0004	1	0.00792005	noncoding
NC_026782_G-nad4-I1-orf539	241	0.37436	9.6568	1	0.994291	coding
NC_026782_G-orf536	430	0.4108	8.80353	-1	0.730505	coding
NC_026782_G-orf724	725	0.4139	8.6723	1	1	coding
NC_026869_G-cox1-I1-orf352	200	0.39331	9.28387	1	0.98277	coding
NC_026993_G-cox2-I3-orf131	45	0.39294	8.55219	1	0.0200244	noncoding
NC_026993_G-orf166	133	0.4202	9.96075	1	0.775971	coding
NC_026993_G-cox2-I3-orf188	92	0.40376	9.32819	1	0.235867	noncoding
NC_026993_G-cox1-I9-orf247	76	0.38789	8.92682	1	0.0936639	noncoding
NC_026993_G-cox2-I3-orf274	61	0.37314	8.16144	1	0.0356959	noncoding
NC_026993_G-cox1-I11-orf277	50	0.40339	8.61725	1	0.0291076	noncoding
NC_026993_G-orf285	119	0.37035	9.99164	1	0.376361	noncoding
NC_026993_G-cox2-I1-orf291	172	0.40717	9.04315	1	0.955131	coding
NC_026993_G-cob-I3-orf292	207	0.37305	9.60309	1	0.972824	coding
NC_026993_G-cox2-I2-orf294	165	0.38691	9.68317	1	0.884527	coding
NC_026993_G-nad1-I2-orf300	137	0.41056	9.6463	1	0.778176	coding
NC_026993_G-nad5-I1-orf302	52	0.4083	9.69647	1	0.0433666	noncoding
NC_026993_G-cox1-I4-orf307	18	0.39854	5.97162	1	0.00411628	noncoding
NC_026993_G-cox1-I5-orf313	82	0.41984	9.46686	1	0.195064	noncoding
NC_026993_G-cob-I4-orf315	194	0.38454	9.31671	1	0.96933	coding
NC_026993_G-cox1-I5-orf318	28	0.37646	9.87543	1	0.0113825	noncoding
NC_026993_G-cob-I5-orf319	195	0.35714	9.28119	1	0.936608	coding
NC_026993_G-cox1-I8-orf320	33	0.36876	8.12213	1	0.00830878	noncoding
NC_026993_G-cox2-I4-orf336	337	0.40066	9.16058	1	0.999989	coding
NC_026993_G-cox1-I1-orf339	220	0.3626	6.24261	1	0.997221	coding
NC_026993_G-cox3-I1-orf340	85	0.35742	5.11542	1	0.197398	noncoding
NC_026993_G-orf349	241	0.39294	9.08539	1	0.997983	coding
NC_026993_G-cox1-I7-orf352	86	0.38514	5.68402	1	0.218311	noncoding
NC_026993_G-atp6-I1-orf357	79	0.41669	5.5777	1	0.220664	noncoding
NC_026993_G-cox1-I3-orf359	55	0.3682	10.0923	1	0.0362742	noncoding
NC_026993_G-cox1-I2-orf375	89	0.39139	9.00421	1	0.175221	noncoding
NC_026993_G-cox1-I10-orf380	179	0.36876	8.86163	1	0.920893	coding
NC_026993_G-cox1-I6-orf410	201	0.38428	9.6131	1	0.975016	coding
NC_026993_G-nad2-I3-orf427	110	0.4229	10.6024	1	0.521797	coding
NC_026993_G-nad2-I2-orf431	59	0.43313	10.256	1	0.0938698	noncoding
NC_026993_G-nad2-I1-orf432	60	0.39499	10.2949	1	0.059605	noncoding
NC_026993_G-cox1-I9-orf440	176	0.36876	9.37592	1	0.895104	coding
NC_026993_G-cox3-I3-orf441	115	0.37646	9.24347	1	0.37294	noncoding
NC_026993_G-orf452	116	0.39794	9.03058	1	0.488261	noncoding
NC_026993_G-orf453	116	0.39794	9.03058	1	0.488261	noncoding
NC_026993_G-cox3-I2-orf454	267	0.4043	9.25446	1	0.999616	coding
NC_026993_G-cob-I1-orf470	151	0.37128	9.49811	1	0.737089	coding
NC_026993_G-cob-I2-orf488	117	0.40496	9.77277	1	0.528928	coding
NC_027188_G-cob-I5-orf123	124	0.38454	9.55109	1	0.513888	coding
NC_027188_G-nad5-I5-orf149_2	80	0.3528	8.78827	1	0.0746231	noncoding
NC_027188_G-nad5-I3-orf154	155	0.39909	9.51715	1	0.870537	coding
NC_027188_G-cox1-I1-orf157	158	0.37254	9.87811	1	0.783192	coding
NC_027188_G-orf160	161	0.36568	9.56573	1	0.790195	coding
NC_027188_G-nad5-I3-orf180	181	0.42789	9.55341	1	0.982023	coding
NC_027188_G-nad4-I1-orf183	131	0.38249	9.83636	1	0.576132	coding
NC_027188_G-nad2-I1-orf196	128	0.45122	10.0463	1	0.850114	coding
NC_027188_G-orf213	172	0.39331	9.06952	1	0.938077	coding
NC_027188_G-cox1-I10-orf215	79	0.35952	9.55377	1	0.0825271	noncoding
NC_027188_G-nad4-I1-orf220_2	15	0.39015	6.49139	1	0.00298885	noncoding
[truncated: 5,157 more rows]
