# Supplementary material for: Global Characterization of Fungal Mitogenomes: New Insights on Genomic Diversity and Dynamism of Coding Genes and Accessory Elements
Source: Front Microbiol. 2021 Dec 1;12:787283. doi: 10.3389/fmicb.2021.787283 (PMC8672057; doi:10.3389/fmicb.2021.787283)
Supplement: Supplementary Table 7 — Differences between the use of codons and amino acids according to the four genetic codes identified in fungal mitogenomes. [file Table_7.XLSX]

## Sheet: Sheet1
CODON	STANDARD CODE	DIFFERENCE FROM STANDARD CODE
	CODE 1 (n=15)	CODE 3 (n=247)
AUA	Ile (I)	Met (M)
CUU	Leu (L)	Thr (T)
CUC	Leu (L)	Thr (T)
CUA	Leu (L)	Thr (T)
CUG	Leu (L)	Thr (T)
UGA	Ter *	Trp (W)
		CODE 4 (n=439)
UGA	Ter *	Trp (W)
		CODE 16 (n=8)
TAG	Ter *	Leu (L)
