# Supplementary material for: Global Characterization of Fungal Mitogenomes: New Insights on Genomic Diversity and Dynamism of Coding Genes and Accessory Elements
Source: Front Microbiol. 2021 Dec 1;12:787283. doi: 10.3389/fmicb.2021.787283 (PMC8672057; doi:10.3389/fmicb.2021.787283)
Supplement: Supplementary File 1 — de novo annotation files of the 685 mitogenomes investigated in this study. Annotation was performed with the Mfannot program. [file Data_Sheet_1.ZIP]

Archive with 1,378 entries (1,377 files):
- Supplementary_FileS1/
- __MACOSX/._Supplementary_FileS1
- Supplementary_FileS1/NC_039163.1_Pseudevernia_consocians_voucher_48566_mitochondrion_complete_genome_mitogenome.mfres
- __MACOSX/Supplementary_FileS1/._NC_039163.1_Pseudevernia_consocians_voucher_48566_mitochondrion_complete_genome_mitogenome.mfres
- Supplementary_FileS1/CM002878.1_Mortierella_verticillata_NRRL_6337_mitochondrion_complete_sequence_whole_genome_shotgun_sequence_mitogenome.mfres
- __MACOSX/Supplementary_FileS1/._CM002878.1_Mortierella_verticillata_NRRL_6337_mitochondrion_complete_sequence_whole_genome_shotgun_sequence_mitogenome.mfres
- Supplementary_FileS1/NC_045195.1_Amanita_basii_mitochondrion_complete_genome_mitogenome.mfres
- __MACOSX/Supplementary_FileS1/._NC_045195.1_Amanita_basii_mitochondrion_complete_genome_mitogenome.mfres
- Supplementary_FileS1/NC_042370.1_Synchytrium_endobioticum_strain_FERA1_mitochondrion_complete_genome_mitogenome.mfres
- __MACOSX/Supplementary_FileS1/._NC_042370.1_Synchytrium_endobioticum_strain_FERA1_mitochondrion_complete_genome_mitogenome.mfres
- Supplementary_FileS1/NC_050342.1_Metschnikowia_dekortorum_strain_UWOPS_01-522a5_mitochondrion_complete_genome_mitogenome_g3.mfres
- __MACOSX/Supplementary_FileS1/._NC_050342.1_Metschnikowia_dekortorum_strain_UWOPS_01-522a5_mitochondrion_complete_genome_mitogenome_g3.mfres
- Supplementary_FileS1/NC_022435.1_Candida_prachuapensis_mitochondrion_complete_genome_mitogenome_g3.mfres
- __MACOSX/Supplementary_FileS1/._NC_022435.1_Candida_prachuapensis_mitochondrion_complete_genome_mitogenome_g3.mfres
- Supplementary_FileS1/CP008643.1_Saccharomyces_cerevisiae_strain_WA_C_CODDINGTON_2_mitochondrion_sequence_mitogenome_g3.mfres
- __MACOSX/Supplementary_FileS1/._CP008643.1_Saccharomyces_cerevisiae_strain_WA_C_CODDINGTON_2_mitochondrion_sequence_mitogenome_g3.mfres
- Supplementary_FileS1/CP006508.1_Saccharomyces_cerevisiae_YJM1083_mitochondrion_complete_genome_mitogenome_g3.mfres
- __MACOSX/Supplementary_FileS1/._CP006508.1_Saccharomyces_cerevisiae_YJM1083_mitochondrion_complete_genome_mitogenome_g3.mfres
- Supplementary_FileS1/FQ311469.1_Sporisorium_reilianum_SRZ2_mitochondrial_DNA_sequence_mitogenome.mfres
- __MACOSX/Supplementary_FileS1/._FQ311469.1_Sporisorium_reilianum_SRZ2_mitochondrial_DNA_sequence_mitogenome.mfres
- Supplementary_FileS1/NC_022157.1_Candida_tetrigidarum_strain_NRRL_Y-48142_mitochondrion_complete_genome_mitogenome.mfres
- __MACOSX/Supplementary_FileS1/._NC_022157.1_Candida_tetrigidarum_strain_NRRL_Y-48142_mitochondrion_complete_genome_mitogenome.mfres
- Supplementary_FileS1/NC_050375.1_Metschnikowia_sp._13-106.1_strain_UWOPS_13-106.1_mitochondrion_complete_genome_mitogenome_g3.mfres
- __MACOSX/Supplementary_FileS1/._NC_050375.1_Metschnikowia_sp._13-106.1_strain_UWOPS_13-106.1_mitochondrion_complete_genome_mitogenome_g3.mfres
- Supplementary_FileS1/NC_012826.1_Trichophyton_mentagrophytes_mitochondrion_complete_genome_mitogenome.mfres
- __MACOSX/Supplementary_FileS1/._NC_012826.1_Trichophyton_mentagrophytes_mitochondrion_complete_genome_mitogenome.mfres
- Supplementary_FileS1/NC_050381.1_Metschnikowia_matae_var._maris_strain_UFMG-CM-Y397_mitochondrion_complete_genome_mitogenome_g3.mfres
- __MACOSX/Supplementary_FileS1/._NC_050381.1_Metschnikowia_matae_var._maris_strain_UFMG-CM-Y397_mitochondrion_complete_genome_mitogenome_g3.mfres
- Supplementary_FileS1/CM010605.1_Metschnikowia_reukaufii_strain_MR1_mitochondrion_complete_sequence_whole_genome_shotgun_sequence_mitogenome_g3.mfres
- __MACOSX/Supplementary_FileS1/._CM010605.1_Metschnikowia_reukaufii_strain_MR1_mitochondrion_complete_sequence_whole_genome_shotgun_sequence_mitogenome_g3.mfres
- Supplementary_FileS1/NC_050301.1_Metschnikowia_hamakuensis_strain_UWOPS_04-207.1_mitochondrion_complete_genome_mitogenome_g3.mfres
- __MACOSX/Supplementary_FileS1/._NC_050301.1_Metschnikowia_hamakuensis_strain_UWOPS_04-207.1_mitochondrion_complete_genome_mitogenome_g3.mfres
- Supplementary_FileS1/CP006517.1_Saccharomyces_cerevisiae_YJM1248_mitochondrion_complete_genome_mitogenome_g3.mfres
- __MACOSX/Supplementary_FileS1/._CP006517.1_Saccharomyces_cerevisiae_YJM1248_mitochondrion_complete_genome_mitogenome_g3.mfres
- Supplementary_FileS1/NC_050304.1_Metschnikowia_arizonensis_strain_UWOPS99-103.3.1_mitochondrion_complete_genome_mitogenome_g3.mfres
- __MACOSX/Supplementary_FileS1/._NC_050304.1_Metschnikowia_arizonensis_strain_UWOPS99-103.3.1_mitochondrion_complete_genome_mitogenome_g3.mfres
- Supplementary_FileS1/NC_003052.1_Spizellomyces_punctatus_mitochondrion_chromosome_1_complete_sequence_mitogenome.mfres
- __MACOSX/Supplementary_FileS1/._NC_003052.1_Spizellomyces_punctatus_mitochondrion_chromosome_1_complete_sequence_mitogenome.mfres
- Supplementary_FileS1/NC_027459.1_Torulaspora_globosa_strain_CBS_2947_mitochondrion_complete_genome_mitogenome_g3.mfres
- __MACOSX/Supplementary_FileS1/._NC_027459.1_Torulaspora_globosa_strain_CBS_2947_mitochondrion_complete_genome_mitogenome_g3.mfres
- Supplementary_FileS1/CM022334.1_Rhizopus_oryzae_strain_GL46_mitochondrion_complete_sequence_whole_genome_shotgun_sequence_mitogenome.mfres
- __MACOSX/Supplementary_FileS1/._CM022334.1_Rhizopus_oryzae_strain_GL46_mitochondrion_complete_sequence_whole_genome_shotgun_sequence_mitogenome.mfres
- Supplementary_FileS1/CM026520.1_Saccharomyces_cerevisiae_strain_74-D694_mitochondrion_complete_sequence_whole_genome_shotgun_sequence_mitogenome_g3.mfres
- __MACOSX/Supplementary_FileS1/._CM026520.1_Saccharomyces_cerevisiae_strain_74-D694_mitochondrion_complete_sequence_whole_genome_shotgun_sequence_mitogenome_g3.mfres
- Supplementary_FileS1/NC_014489.1_Glomus_irregulare_mitochondrion_complete_genome_mitogenome.mfres
- __MACOSX/Supplementary_FileS1/._NC_014489.1_Glomus_irregulare_mitochondrion_complete_genome_mitogenome.mfres
- Supplementary_FileS1/NW_007361658.1_Colletotrichum_graminicola_M1.001_mitochondrion_whole_genome_shotgun_sequence_mitogenome.mfres
- __MACOSX/Supplementary_FileS1/._NW_007361658.1_Colletotrichum_graminicola_M1.001_mitochondrion_whole_genome_shotgun_sequence_mitogenome.mfres
- Supplementary_FileS1/CM026448.1_Schizophyllum_commune_strain_IUM1114-SS01_mitochondrion_complete_sequence_whole_genome_shotgun_sequence_mitogenome.mfres
- __MACOSX/Supplementary_FileS1/._CM026448.1_Schizophyllum_commune_strain_IUM1114-SS01_mitochondrion_complete_sequence_whole_genome_shotgun_sequence_mitogenome.mfres
- Supplementary_FileS1/NC_030218.1_Trichoderma_gamsii_strain_KUC1747_mitochondrion_complete_genome_mitogenome.mfres
- __MACOSX/Supplementary_FileS1/._NC_030218.1_Trichoderma_gamsii_strain_KUC1747_mitochondrion_complete_genome_mitogenome.mfres
- Supplementary_FileS1/NC_038055.1_Lactarius_deliciosus_mitochondrion_complete_genome_mitogenome.mfres
- __MACOSX/Supplementary_FileS1/._NC_038055.1_Lactarius_deliciosus_mitochondrion_complete_genome_mitogenome.mfres
- Supplementary_FileS1/NC_021750.1_Ganoderma_lucidum_mitochondrion_complete_genome_mitogenome.mfres
- __MACOSX/Supplementary_FileS1/._NC_021750.1_Ganoderma_lucidum_mitochondrion_complete_genome_mitogenome.mfres
- Supplementary_FileS1/CP006553.1_Saccharomyces_cerevisiae_YJM1450_mitochondrion_complete_genome_mitogenome_g3.mfres
- __MACOSX/Supplementary_FileS1/._CP006553.1_Saccharomyces_cerevisiae_YJM1450_mitochondrion_complete_genome_mitogenome_g3.mfres
- Supplementary_FileS1/CP060321.1_Anthracocystis_panici-leucophaei_strain_SPL10_mitochondrion_complete_genome_mitogenome.mfres
- __MACOSX/Supplementary_FileS1/._CP060321.1_Anthracocystis_panici-leucophaei_strain_SPL10_mitochondrion_complete_genome_mitogenome.mfres
- Supplementary_FileS1/NC_016687.1_Gibberella_moniliformis_mitochondrion_complete_genome_mitogenome.mfres
- __MACOSX/Supplementary_FileS1/._NC_016687.1_Gibberella_moniliformis_mitochondrion_complete_genome_mitogenome.mfres
- Supplementary_FileS1/CP011826.1_Saccharomyces_cerevisiae_strain_NCIM3186_mitochondrion_sequence_mitogenome_g3.mfres
- __MACOSX/Supplementary_FileS1/._CP011826.1_Saccharomyces_cerevisiae_strain_NCIM3186_mitochondrion_sequence_mitogenome_g3.mfres
- Supplementary_FileS1/CM004508.1_Aspergillus_cristatus_strain_YKY807_mitochondrion_complete_sequence_whole_genome_shotgun_sequence_mitogenome.mfres
- __MACOSX/Supplementary_FileS1/._CM004508.1_Aspergillus_cristatus_strain_YKY807_mitochondrion_complete_sequence_whole_genome_shotgun_sequence_mitogenome.mfres
- Supplementary_FileS1/NC_036106.1_Fusarium_commune_strain_JCM11502_complete_mitochondrion_genome_mitogenome.mfres
- __MACOSX/Supplementary_FileS1/._NC_036106.1_Fusarium_commune_strain_JCM11502_complete_mitochondrion_genome_mitogenome.mfres
- Supplementary_FileS1/NC_004624.1_Monoblepharella_sp._JEL15_mitochondrion_complete_genome_mitogenome.mfres
- __MACOSX/Supplementary_FileS1/._NC_004624.1_Monoblepharella_sp._JEL15_mitochondrion_complete_genome_mitogenome.mfres
- Supplementary_FileS1/NC_023540.1_Colletotrichum_lindemuthianum_mitochondrion_complete_genome_mitogenome.mfres
- __MACOSX/Supplementary_FileS1/._NC_023540.1_Colletotrichum_lindemuthianum_mitochondrion_complete_genome_mitogenome.mfres
- Supplementary_FileS1/CP006493.1_Saccharomyces_cerevisiae_YJM681_mitochondrion_complete_genome_mitogenome_g3.mfres
- __MACOSX/Supplementary_FileS1/._CP006493.1_Saccharomyces_cerevisiae_YJM681_mitochondrion_complete_genome_mitogenome_g3.mfres
- Supplementary_FileS1/CP033157.1_Malassezia_restricta_CBS_7877_mitochondrion_complete_genome_mitogenome.mfres
- __MACOSX/Supplementary_FileS1/._CP033157.1_Malassezia_restricta_CBS_7877_mitochondrion_complete_genome_mitogenome.mfres
- Supplementary_FileS1/CM022153.1_Aspergillus_flavus_strain_E1236_mitochondrion_complete_sequence_whole_genome_shotgun_sequence_mitogenome.mfres
- __MACOSX/Supplementary_FileS1/._CM022153.1_Aspergillus_flavus_strain_E1236_mitochondrion_complete_sequence_whole_genome_shotgun_sequence_mitogenome.mfres
- Supplementary_FileS1/NC_036309.1_Cladonia_rangiferina_voucher_NYLendemer_46392_mitochondrion_complete_genome_mitogenome.mfres
- __MACOSX/Supplementary_FileS1/._NC_036309.1_Cladonia_rangiferina_voucher_NYLendemer_46392_mitochondrion_complete_genome_mitogenome.mfres
- Supplementary_FileS1/NC_035825.1_Opegrapha_vulgata_voucher_45910_mitochondrion_complete_genome_mitogenome.mfres
- __MACOSX/Supplementary_FileS1/._NC_035825.1_Opegrapha_vulgata_voucher_45910_mitochondrion_complete_genome_mitogenome.mfres
- Supplementary_FileS1/NC_023127.1_Rhynchosporium_orthosporum_mitochondrion_complete_genome_mitogenome.mfres
- __MACOSX/Supplementary_FileS1/._NC_023127.1_Rhynchosporium_orthosporum_mitochondrion_complete_genome_mitogenome.mfres
- Supplementary_FileS1/NC_011194.1_Cordyceps_brongniartii_mitochondrion_complete_genome_mitogenome.mfres
- __MACOSX/Supplementary_FileS1/._NC_011194.1_Cordyceps_brongniartii_mitochondrion_complete_genome_mitogenome.mfres
- Supplementary_FileS1/CM018971.1_Saccharomyces_cerevisiae_strain_YAF019_mitochondrion_complete_sequence_whole_genome_shotgun_sequence_mitogenome_g3.mfres
- __MACOSX/Supplementary_FileS1/._CM018971.1_Saccharomyces_cerevisiae_strain_YAF019_mitochondrion_complete_sequence_whole_genome_shotgun_sequence_mitogenome_g3.mfres
- Supplementary_FileS1/CM022323.1_Rhizopus_oryzae_strain_GL49_mitochondrion_complete_sequence_whole_genome_shotgun_sequence_mitogenome.mfres
- __MACOSX/Supplementary_FileS1/._CM022323.1_Rhizopus_oryzae_strain_GL49_mitochondrion_complete_sequence_whole_genome_shotgun_sequence_mitogenome.mfres
- Supplementary_FileS1/CM022413.1_Rhizopus_oryzae_strain_GL42_mitochondrion_complete_sequence_whole_genome_shotgun_sequence_mitogenome.mfres
- __MACOSX/Supplementary_FileS1/._CM022413.1_Rhizopus_oryzae_strain_GL42_mitochondrion_complete_sequence_whole_genome_shotgun_sequence_mitogenome.mfres
- Supplementary_FileS1/NC_013660.2_Pneumocystis_carinii_mitochondrion_complete_genome_mitogenome.mfres
- __MACOSX/Supplementary_FileS1/._NC_013660.2_Pneumocystis_carinii_mitochondrion_complete_genome_mitogenome.mfres
- Supplementary_FileS1/NC_024200.1_Lichtheimia_hongkongensis_mitochondrion_complete_genome_mitogenome.mfres
- __MACOSX/Supplementary_FileS1/._NC_024200.1_Lichtheimia_hongkongensis_mitochondrion_complete_genome_mitogenome.mfres
- Supplementary_FileS1/NC_010222.1_Mycosphaerella_graminicola_mitochondrion_complete_genome_mitogenome.mfres
- __MACOSX/Supplementary_FileS1/._NC_010222.1_Mycosphaerella_graminicola_mitochondrion_complete_genome_mitogenome.mfres
- Supplementary_FileS1/NC_030340.1_Ilyonectria_destructans_isolate_2007P476_mitochondrion_complete_genome_mitogenome.mfres
- __MACOSX/Supplementary_FileS1/._NC_030340.1_Ilyonectria_destructans_isolate_2007P476_mitochondrion_complete_genome_mitogenome.mfres
- Supplementary_FileS1/NC_023268.1_Acremonium_chrysogenum_mitochondrion_complete_genome_mitogenome.mfres
- __MACOSX/Supplementary_FileS1/._NC_023268.1_Acremonium_chrysogenum_mitochondrion_complete_genome_mitogenome.mfres
- Supplementary_FileS1/NC_021373.1_Flammulina_velutipes_strain_4019-20_mitochondrion_complete_genome_mitogenome.mfres
- __MACOSX/Supplementary_FileS1/._NC_021373.1_Flammulina_velutipes_strain_4019-20_mitochondrion_complete_genome_mitogenome.mfres
- Supplementary_FileS1/NC_022170.1_Candida_labiduridarum_strain_NRRL_Y-27940_mitochondrion_complete_genome_mitogenome.mfres
- __MACOSX/Supplementary_FileS1/._NC_022170.1_Candida_labiduridarum_strain_NRRL_Y-27940_mitochondrion_complete_genome_mitogenome.mfres
- Supplementary_FileS1/CP008048.1_Saccharomyces_cerevisiae_strain_TNPLST-4-S-2_mitochondrion_sequence_mitogenome_g3.mfres
- __MACOSX/Supplementary_FileS1/._CP008048.1_Saccharomyces_cerevisiae_strain_TNPLST-4-S-2_mitochondrion_sequence_mitogenome_g3.mfres
- Supplementary_FileS1/CP008082.1_Saccharomyces_cerevisiae_strain_T8_mitochondrion_mitogenome_g3.mfres
- __MACOSX/Supplementary_FileS1/._CP008082.1_Saccharomyces_cerevisiae_strain_T8_mitochondrion_mitogenome_g3.mfres
- Supplementary_FileS1/CP042205.1_Venturia_effusa_strain_albino_mitochondrion_complete_genome_mitogenome.mfres
- __MACOSX/Supplementary_FileS1/._CP042205.1_Venturia_effusa_strain_albino_mitochondrion_complete_genome_mitogenome.mfres
- Supplementary_FileS1/NC_044121.1_Austropuccinia_psidii_isolate_MF-1_mitochondrion_complete_genome_mitogenome.mfres
- __MACOSX/Supplementary_FileS1/._NC_044121.1_Austropuccinia_psidii_isolate_MF-1_mitochondrion_complete_genome_mitogenome.mfres
- Supplementary_FileS1/NC_022162.1_Candida_oxycetoniae_strain_AS2.3656_mitochondrion_complete_genome_mitogenome.mfres
- __MACOSX/Supplementary_FileS1/._NC_022162.1_Candida_oxycetoniae_strain_AS2.3656_mitochondrion_complete_genome_mitogenome.mfres
- Supplementary_FileS1/CM022329.1_Rhizopus_oryzae_strain_GL10_mitochondrion_complete_sequence_whole_genome_shotgun_sequence_mitogenome.mfres
- __MACOSX/Supplementary_FileS1/._CM022329.1_Rhizopus_oryzae_strain_GL10_mitochondrion_complete_sequence_whole_genome_shotgun_sequence_mitogenome.mfres
- Supplementary_FileS1/NC_031513.1_Saccharomyces_bayanus_strain_CBS_380_mitochondrion_complete_genome_mitogenome_g3.mfres
- __MACOSX/Supplementary_FileS1/._NC_031513.1_Saccharomyces_bayanus_strain_CBS_380_mitochondrion_complete_genome_mitogenome_g3.mfres
- Supplementary_FileS1/NC_044675.1_Porodaedalea_pini_strain_BCRC_35384_mitochondrion_complete_genome_mitogenome.mfres
- __MACOSX/Supplementary_FileS1/._NC_044675.1_Porodaedalea_pini_strain_BCRC_35384_mitochondrion_complete_genome_mitogenome.mfres
- Supplementary_FileS1/CM023209.1_Aspergillus_parasiticus_strain_E1319_mitochondrion_complete_sequence_whole_genome_shotgun_sequence_mitogenome.mfres
- __MACOSX/Supplementary_FileS1/._CM023209.1_Aspergillus_parasiticus_strain_E1319_mitochondrion_complete_sequence_whole_genome_shotgun_sequence_mitogenome.mfres
- Supplementary_FileS1/NC_050879.1_Cladosporium_sphaerospermum_mitochondrion_complete_genome_mitogenome.mfres
- __MACOSX/Supplementary_FileS1/._NC_050879.1_Cladosporium_sphaerospermum_mitochondrion_complete_genome_mitogenome.mfres
- Supplementary_FileS1/NC_038223.1_Lyophyllum_decastes_mitochondrion_complete_genome_mitogenome.mfres
- __MACOSX/Supplementary_FileS1/._NC_038223.1_Lyophyllum_decastes_mitochondrion_complete_genome_mitogenome.mfres
- Supplementary_FileS1/CP008031.1_Saccharomyces_cerevisiae_strain_Soil7-1_mitochondrion_sequence_mitogenome_g3.mfres
- __MACOSX/Supplementary_FileS1/._CP008031.1_Saccharomyces_cerevisiae_strain_Soil7-1_mitochondrion_sequence_mitogenome_g3.mfres
- Supplementary_FileS1/CP008167.1_Saccharomyces_cerevisiae_strain_HPRMTsf_H7_mitochondrion_sequence_mitogenome_g3.mfres
- __MACOSX/Supplementary_FileS1/._CP008167.1_Saccharomyces_cerevisiae_strain_HPRMTsf_H7_mitochondrion_sequence_mitogenome_g3.mfres
- Supplementary_FileS1/CP006482.1_Saccharomyces_cerevisiae_YJM326_mitochondrion_complete_genome_mitogenome_g3.mfres
- __MACOSX/Supplementary_FileS1/._CP006482.1_Saccharomyces_cerevisiae_YJM326_mitochondrion_complete_genome_mitogenome_g3.mfres
- Supplementary_FileS1/AP014607.1_Kluyveromyces_marxianus_mitochondrial_DNA_complete_genome_strain_NBRC_1777_mitogenome_g3.mfres
- __MACOSX/Supplementary_FileS1/._AP014607.1_Kluyveromyces_marxianus_mitochondrial_DNA_complete_genome_strain_NBRC_1777_mitogenome_g3.mfres
- Supplementary_FileS1/NC_046734.1_Xylaria_hypoxylon_strain_SFY20170806_mitochondrion_complete_genome_mitogenome.mfres
- __MACOSX/Supplementary_FileS1/._NC_046734.1_Xylaria_hypoxylon_strain_SFY20170806_mitochondrion_complete_genome_mitogenome.mfres
- Supplementary_FileS1/CP006551.1_Saccharomyces_cerevisiae_YJM1444_mitochondrion_complete_genome_mitogenome_g3.mfres
- __MACOSX/Supplementary_FileS1/._CP006551.1_Saccharomyces_cerevisiae_YJM1444_mitochondrion_complete_genome_mitogenome_g3.mfres
- Supplementary_FileS1/NC_036999.1_Pleurotus_platypus_mitochondrion_complete_genome_mitogenome.mfres
- __MACOSX/Supplementary_FileS1/._NC_036999.1_Pleurotus_platypus_mitochondrion_complete_genome_mitogenome.mfres
- Supplementary_FileS1/CM019668.1_Fusarium_oxysporum_f._sp._matthiolae_strain_PHW726_mitochondrion_complete_sequence_whole_genome_shotgun_sequence_mitogenome.mfres
- __MACOSX/Supplementary_FileS1/._CM019668.1_Fusarium_oxysporum_f._sp._matthiolae_strain_PHW726_mitochondrion_complete_sequence_whole_genome_shotgun_sequence_mitogenome.mfres
- Supplementary_FileS1/NC_044963.1_Ceratocystis_fimbriata_isolate_CMW15049_mitochondrion_complete_genome_mitogenome.mfres
- __MACOSX/Supplementary_FileS1/._NC_044963.1_Ceratocystis_fimbriata_isolate_CMW15049_mitochondrion_complete_genome_mitogenome.mfres
- Supplementary_FileS1/CM026464.1_Saccharomyces_cerevisiae_strain_U-1A-D1628_mitochondrion_complete_sequence_whole_genome_shotgun_sequence_mitogenome_g3.mfres
- __MACOSX/Supplementary_FileS1/._CM026464.1_Saccharomyces_cerevisiae_strain_U-1A-D1628_mitochondrion_complete_sequence_whole_genome_shotgun_sequence_mitogenome_g3.mfres
- Supplementary_FileS1/NC_037756.1_Cantharellus_appalachiensis_isolate_s38_mitochondrion_complete_genome_mitogenome.mfres
- __MACOSX/Supplementary_FileS1/._NC_037756.1_Cantharellus_appalachiensis_isolate_s38_mitochondrion_complete_genome_mitogenome.mfres
- Supplementary_FileS1/CP006542.1_Saccharomyces_cerevisiae_YJM1402_mitochondrion_complete_genome_mitogenome_g3.mfres
- __MACOSX/Supplementary_FileS1/._CP006542.1_Saccharomyces_cerevisiae_YJM1402_mitochondrion_complete_genome_mitogenome_g3.mfres
- Supplementary_FileS1/CP014249.1_Eremothecium_sinecaudum_strain_ATCC_58844_mitochondrion_complete_genome_mitogenome_g3.mfres
- __MACOSX/Supplementary_FileS1/._CP014249.1_Eremothecium_sinecaudum_strain_ATCC_58844_mitochondrion_complete_genome_mitogenome_g3.mfres
- Supplementary_FileS1/NC_050042.1_Phallus_echinovolvatus_mitochondrion_complete_genome_mitogenome.mfres
- __MACOSX/Supplementary_FileS1/._NC_050042.1_Phallus_echinovolvatus_mitochondrion_complete_genome_mitogenome.mfres
- Supplementary_FileS1/NC_007394.1_Epidermophyton_floccosum_mitochondrion_complete_genome_mitogenome.mfres
- __MACOSX/Supplementary_FileS1/._NC_007394.1_Epidermophyton_floccosum_mitochondrion_complete_genome_mitogenome.mfres
- Supplementary_FileS1/NC_045197.1_Amanita_brunnescens_mitochondrion_complete_genome_mitogenome.mfres
- __MACOSX/Supplementary_FileS1/._NC_045197.1_Amanita_brunnescens_mitochondrion_complete_genome_mitogenome.mfres
- Supplementary_FileS1/NC_003060.1_Spizellomyces_punctatus_mitochondrion_chromosome_3_complete_sequence_mitogenome.mfres
- __MACOSX/Supplementary_FileS1/._NC_003060.1_Spizellomyces_punctatus_mitochondrion_chromosome_3_complete_sequence_mitogenome.mfres
- Supplementary_FileS1/CP033486.1_Saccharomyces_cerevisiae_strain_Y169_mitochondrion_mitogenome_g3.mfres
- __MACOSX/Supplementary_FileS1/._CP033486.1_Saccharomyces_cerevisiae_strain_Y169_mitochondrion_mitogenome_g3.mfres
- Supplementary_FileS1/NC_022933.1_Ganoderma_sinense_mitochondrion_complete_genome_mitogenome.mfres
- __MACOSX/Supplementary_FileS1/._NC_022933.1_Ganoderma_sinense_mitochondrion_complete_genome_mitogenome.mfres
- Supplementary_FileS1/CP006550.1_Saccharomyces_cerevisiae_YJM1443_mitochondrion_complete_genome_mitogenome_g3.mfres
- __MACOSX/Supplementary_FileS1/._CP006550.1_Saccharomyces_cerevisiae_YJM1443_mitochondrion_complete_genome_mitogenome_g3.mfres
- Supplementary_FileS1/LT671829.1_Malassezia_sympodialis_ATCC_42132_genome_assembly_organelle_mitochondrion_mitogenome.mfres
- __MACOSX/Supplementary_FileS1/._LT671829.1_Malassezia_sympodialis_ATCC_42132_genome_assembly_organelle_mitochondrion_mitogenome.mfres
- Supplementary_FileS1/NC_001762.1_Pichia_canadensis_mitochondrion_complete_genome_mitogenome.mfres
- __MACOSX/Supplementary_FileS1/._NC_001762.1_Pichia_canadensis_mitochondrion_complete_genome_mitogenome.mfres
- Supplementary_FileS1/NC_012830.1_Arthroderma_obtusum_mitochondrion_complete_genome_mitogenome.mfres
- __MACOSX/Supplementary_FileS1/._NC_012830.1_Arthroderma_obtusum_mitochondrion_complete_genome_mitogenome.mfres
- Supplementary_FileS1/CP008592.1_Saccharomyces_cerevisiae_strain_WA_C_MATES_13_mitochondrion_sequence_mitogenome_g3.mfres
- __MACOSX/Supplementary_FileS1/._CP008592.1_Saccharomyces_cerevisiae_strain_WA_C_MATES_13_mitochondrion_sequence_mitogenome_g3.mfres
- Supplementary_FileS1/NC_012620.1_Candida_castellii_mitochondrion_complete_genome_mitogenome_g3.mfres
- __MACOSX/Supplementary_FileS1/._NC_012620.1_Candida_castellii_mitochondrion_complete_genome_mitogenome_g3.mfres
- Supplementary_FileS1/NC_013147.1_Dekkera_bruxellensis_mitochondrion_complete_genome_mitogenome.mfres
- __MACOSX/Supplementary_FileS1/._NC_013147.1_Dekkera_bruxellensis_mitochondrion_complete_genome_mitogenome.mfres
- Supplementary_FileS1/NC_016187.1_Penicillium_solitum_mitochondrion_complete_genome_mitogenome.mfres
- __MACOSX/Supplementary_FileS1/._NC_016187.1_Penicillium_solitum_mitochondrion_complete_genome_mitogenome.mfres
- Supplementary_FileS1/CP048086.1_Cryptococcus_neoformans_var._grubii_strain_Ze90-1_mitochondrion_complete_genome_mitogenome.mfres
- __MACOSX/Supplementary_FileS1/._CP048086.1_Cryptococcus_neoformans_var._grubii_strain_Ze90-1_mitochondrion_complete_genome_mitogenome.mfres
- Supplementary_FileS1/CP008660.1_Saccharomyces_cerevisiae_strain_T.52_5E_mitochondrion_sequence_mitogenome_g3.mfres
- __MACOSX/Supplementary_FileS1/._CP008660.1_Saccharomyces_cerevisiae_strain_T.52_5E_mitochondrion_sequence_mitogenome_g3.mfres
- Supplementary_FileS1/NC_004760.1_Harpochytrium_sp._JEL94_mitochondrion_complete_genome_mitogenome.mfres
- __MACOSX/Supplementary_FileS1/._NC_004760.1_Harpochytrium_sp._JEL94_mitochondrion_complete_genome_mitogenome.mfres
- Supplementary_FileS1/NC_007445.1_Aspergillus_niger_mitochondrion_complete_genome_mitogenome.mfres
- __MACOSX/Supplementary_FileS1/._NC_007445.1_Aspergillus_niger_mitochondrion_complete_genome_mitogenome.mfres
- Supplementary_FileS1/NC_050338.1_Metschnikowia_drakensbergensis_strain_EBD-CdVSA10-2_mitochondrion_complete_genome_mitogenome_g3.mfres
- __MACOSX/Supplementary_FileS1/._NC_050338.1_Metschnikowia_drakensbergensis_strain_EBD-CdVSA10-2_mitochondrion_complete_genome_mitogenome_g3.mfres
- Supplementary_FileS1/CP006532.1_Saccharomyces_cerevisiae_YJM1381_mitochondrion_complete_genome_mitogenome_g3.mfres
- __MACOSX/Supplementary_FileS1/._CP006532.1_Saccharomyces_cerevisiae_YJM1381_mitochondrion_complete_genome_mitogenome_g3.mfres
- Supplementary_FileS1/CM019008.1_Saccharomyces_cerevisiae_strain_YAF064_mitochondrion_complete_sequence_whole_genome_shotgun_sequence_mitogenome_g3.mfres
- __MACOSX/Supplementary_FileS1/._CM019008.1_Saccharomyces_cerevisiae_strain_YAF064_mitochondrion_complete_sequence_whole_genome_shotgun_sequence_mitogenome_g3.mfres
- Supplementary_FileS1/NC_017896.1_Aspergillus_nidulans_FGSC_A4_mitochondrion_complete_genome_mitogenome.mfres
- __MACOSX/Supplementary_FileS1/._NC_017896.1_Aspergillus_nidulans_FGSC_A4_mitochondrion_complete_genome_mitogenome.mfres
- Supplementary_FileS1/NC_039663.1_Cladonia_petrophila_voucher_NYBGLendemer_49138_mitochondrion_complete_genome_mitogenome.mfres
- __MACOSX/Supplementary_FileS1/._NC_039663.1_Cladonia_petrophila_voucher_NYBGLendemer_49138_mitochondrion_complete_genome_mitogenome.mfres
- Supplementary_FileS1/NC_016955.1_Peltigera_malacea_mitochondrion_complete_genome_mitogenome.mfres
- __MACOSX/Supplementary_FileS1/._NC_016955.1_Peltigera_malacea_mitochondrion_complete_genome_mitogenome.mfres
- Supplementary_FileS1/NC_044676.1_Fomitiporia_mediterranea_strain_MF322_mitochondrion_complete_genome_mitogenome.mfres
- __MACOSX/Supplementary_FileS1/._NC_044676.1_Fomitiporia_mediterranea_strain_MF322_mitochondrion_complete_genome_mitogenome.mfres
- Supplementary_FileS1/.DS_Store
- __MACOSX/Supplementary_FileS1/._.DS_Store
- Supplementary_FileS1/CP007878.1_Saccharomyces_cerevisiae_strain_Sol7-2_mitochondrion_genome_mitogenome_g3.mfres
- __MACOSX/Supplementary_FileS1/._CP007878.1_Saccharomyces_cerevisiae_strain_Sol7-2_mitochondrion_genome_mitogenome_g3.mfres
- Supplementary_FileS1/NC_050380.1_Candida_ipomoeae_strain_UWOPS01-141c3_mitochondrion_complete_genome_mitogenome_g3.mfres
- __MACOSX/Supplementary_FileS1/._NC_050380.1_Candida_ipomoeae_strain_UWOPS01-141c3_mitochondrion_complete_genome_mitogenome_g3.mfres
- Supplementary_FileS1/NC_027730.1_Phycomyces_blakesleeanus_strain_NRRL_1555_mitochondrion_complete_genome_mitogenome.mfres
- __MACOSX/Supplementary_FileS1/._NC_027730.1_Phycomyces_blakesleeanus_strain_NRRL_1555_mitochondrion_complete_genome_mitogenome.mfres
- Supplementary_FileS1/NC_049079.1_Orbiocrella_petchii_strain_SD3_mitochondrion_complete_genome_mitogenome.mfres
- __MACOSX/Supplementary_FileS1/._NC_049079.1_Orbiocrella_petchii_strain_SD3_mitochondrion_complete_genome_mitogenome.mfres
- Supplementary_FileS1/NC_050339.1_Metschnikowia_proteae_strain_EBD-A10Y1_mitochondrion_complete_genome_mitogenome_g3.mfres
- __MACOSX/Supplementary_FileS1/._NC_050339.1_Metschnikowia_proteae_strain_EBD-A10Y1_mitochondrion_complete_genome_mitogenome_g3.mfres
- Supplementary_FileS1/NC_020148.1_Phlebia_radiata_strain_79_mitochondrion_complete_genome_mitogenome.mfres
- __MACOSX/Supplementary_FileS1/._NC_020148.1_Phlebia_radiata_strain_79_mitochondrion_complete_genome_mitogenome.mfres
- Supplementary_FileS1/NC_006077.1_Kluyveromyces_lactis_mitochondrion_complete_genome_mitogenome.mfres
- __MACOSX/Supplementary_FileS1/._NC_006077.1_Kluyveromyces_lactis_mitochondrion_complete_genome_mitogenome.mfres
- Supplementary_FileS1/NC_032302.1_Parengyodontium_album_voucher_ATCC56482_mitochondrion_complete_genome_mitogenome.mfres
- __MACOSX/Supplementary_FileS1/._NC_032302.1_Parengyodontium_album_voucher_ATCC56482_mitochondrion_complete_genome_mitogenome.mfres
- Supplementary_FileS1/NC_027188.1_Ganoderma_applanatum_strain_CGMCC5.249_mitochondrion_complete_genome_mitogenome.mfres
- __MACOSX/Supplementary_FileS1/._NC_027188.1_Ganoderma_applanatum_strain_CGMCC5.249_mitochondrion_complete_genome_mitogenome.mfres
- Supplementary_FileS1/CM021664.1_Ascochyta_rabiei_isolate_ME14_mitochondrion_complete_sequence_whole_genome_shotgun_sequence_mitogenome.mfres
- __MACOSX/Supplementary_FileS1/._CM021664.1_Ascochyta_rabiei_isolate_ME14_mitochondrion_complete_sequence_whole_genome_shotgun_sequence_mitogenome.mfres
- Supplementary_FileS1/NC_024944.1_Parasitella_parasitica_strain_CBS_412.66_mitochondrion_complete_genome_mitogenome.mfres
- __MACOSX/Supplementary_FileS1/._NC_024944.1_Parasitella_parasitica_strain_CBS_412.66_mitochondrion_complete_genome_mitogenome.mfres
- Supplementary_FileS1/NC_042772.1_Laccaria_amethystina_mitochondrion_complete_genome_mitogenome.mfres
- __MACOSX/Supplementary_FileS1/._NC_042772.1_Laccaria_amethystina_mitochondrion_complete_genome_mitogenome.mfres
- Supplementary_FileS1/CP020241.1_Saccharomyces_cerevisiae_strain_UWOPS03-461.4_mitochondrion_complete_genome_mitogenome_g3.mfres
- __MACOSX/Supplementary_FileS1/._CP020241.1_Saccharomyces_cerevisiae_strain_UWOPS03-461.4_mitochondrion_complete_genome_mitogenome_g3.mfres
- Supplementary_FileS1/NC_044132.1_Pseudocercospora_fijiensis_isolate_081012_mitochondrion_complete_genome_mitogenome.mfres
- __MACOSX/Supplementary_FileS1/._NC_044132.1_Pseudocercospora_fijiensis_isolate_081012_mitochondrion_complete_genome_mitogenome.mfres
- Supplementary_FileS1/NC_022144.1_Glomus_cerebriforme_voucher_DAOM227022_mitochondrion_complete_genome_mitogenome.mfres
- __MACOSX/Supplementary_FileS1/._NC_022144.1_Glomus_cerebriforme_voucher_DAOM227022_mitochondrion_complete_genome_mitogenome.mfres
- Supplementary_FileS1/NC_026534.1_Acremonium_implicatum_mitochondrion_complete_genome_mitogenome.mfres
- __MACOSX/Supplementary_FileS1/._NC_026534.1_Acremonium_implicatum_mitochondrion_complete_genome_mitogenome.mfres
- Supplementary_FileS1/NC_036667.1_Clonostachys_rosea_strain_6792_mitochondrion_complete_genome_mitogenome.mfres
- __MACOSX/Supplementary_FileS1/._NC_036667.1_Clonostachys_rosea_strain_6792_mitochondrion_complete_genome_mitogenome.mfres
- Supplementary_FileS1/CM023208.1_Aspergillus_flavus_strain_E1316_mitochondrion_complete_sequence_whole_genome_shotgun_sequence_mitogenome.mfres
- __MACOSX/Supplementary_FileS1/._CM023208.1_Aspergillus_flavus_strain_E1316_mitochondrion_complete_sequence_whole_genome_shotgun_sequence_mitogenome.mfres
- Supplementary_FileS1/NC_050341.1_Metschnikowia_continentalis_strain_UWOPS_96-173_mitochondrion_complete_genome_mitogenome_g3.mfres
- __MACOSX/Supplementary_FileS1/._NC_050341.1_Metschnikowia_continentalis_strain_UWOPS_96-173_mitochondrion_complete_genome_mitogenome_g3.mfres
- Supplementary_FileS1/NC_035826.1_Ricasolia_amplissima_voucher_CONNGoffinet_44719_mitochondrion_complete_genome_mitogenome.mfres
- __MACOSX/Supplementary_FileS1/._NC_035826.1_Ricasolia_amplissima_voucher_CONNGoffinet_44719_mitochondrion_complete_genome_mitogenome.mfres
- Supplementary_FileS1/NC_013830.1_Candida_maltosa_mitochondrion_complete_genome_mitogenome.mfres
- __MACOSX/Supplementary_FileS1/._NC_013830.1_Candida_maltosa_mitochondrion_complete_genome_mitogenome.mfres
- Supplementary_FileS1/CP006557.1_Saccharomyces_cerevisiae_YJM1478_mitochondrion_complete_genome_mitogenome_g3.mfres
- __MACOSX/Supplementary_FileS1/._CP006557.1_Saccharomyces_cerevisiae_YJM1478_mitochondrion_complete_genome_mitogenome_g3.mfres
- Supplementary_FileS1/NC_031804.1_Peltigera_dolichorrhiza_mitochondrion_complete_genome_mitogenome.mfres
- __MACOSX/Supplementary_FileS1/._NC_031804.1_Peltigera_dolichorrhiza_mitochondrion_complete_genome_mitogenome.mfres
- Supplementary_FileS1/CM009895.1_Fusarium_tricinctum_strain_INRA104_mitochondrion_complete_sequence_whole_genome_shotgun_sequence_mitogenome.mfres
- __MACOSX/Supplementary_FileS1/._CM009895.1_Fusarium_tricinctum_strain_INRA104_mitochondrion_complete_sequence_whole_genome_shotgun_sequence_mitogenome.mfres
- Supplementary_FileS1/NC_042185.1_Heterodermia_casarettiana_voucher_NYBGLendemer_46038_mitochondrion_complete_genome_mitogenome.mfres
- __MACOSX/Supplementary_FileS1/._NC_042185.1_Heterodermia_casarettiana_voucher_NYBGLendemer_46038_mitochondrion_complete_genome_mitogenome.mfres
- Supplementary_FileS1/NC_039722.1_Cladonia_subtenuis_voucher_NYBGLendemer_49895_mitochondrion_complete_genome_mitogenome.mfres
- __MACOSX/Supplementary_FileS1/._NC_039722.1_Cladonia_subtenuis_voucher_NYBGLendemer_49895_mitochondrion_complete_genome_mitogenome.mfres
- Supplementary_FileS1/LR813516.2_Saccharomyces_cerevisiae_strain_HLJ1_genome_assembly_organelle_mitochondrion_mitogenome_g3.mfres
- __MACOSX/Supplementary_FileS1/._LR813516.2_Saccharomyces_cerevisiae_strain_HLJ1_genome_assembly_organelle_mitochondrion_mitogenome_g3.mfres
- Supplementary_FileS1/CP006544.1_Saccharomyces_cerevisiae_YJM1417_mitochondrion_complete_genome_mitogenome_g3.mfres
- __MACOSX/Supplementary_FileS1/._CP006544.1_Saccharomyces_cerevisiae_YJM1417_mitochondrion_complete_genome_mitogenome_g3.mfres
- Supplementary_FileS1/LR813499.1_Saccharomyces_cerevisiae_strain_HN1_genome_assembly_organelle_mitochondrion_mitogenome_g3.mfres
- __MACOSX/Supplementary_FileS1/._LR813499.1_Saccharomyces_cerevisiae_strain_HN1_genome_assembly_organelle_mitochondrion_mitogenome_g3.mfres
- Supplementary_FileS1/NC_004918.1_Saccharomyces_servazzii_mitochondrion_complete_genome_mitogenome_g3.mfres
- __MACOSX/Supplementary_FileS1/._NC_004918.1_Saccharomyces_servazzii_mitochondrion_complete_genome_mitogenome_g3.mfres
- Supplementary_FileS1/NC_036610.1_Hirsutella_vermicola_isolate_AS3.7877_mitochondrion_complete_genome_mitogenome.mfres
- __MACOSX/Supplementary_FileS1/._NC_036610.1_Hirsutella_vermicola_isolate_AS3.7877_mitochondrion_complete_genome_mitogenome.mfres
- Supplementary_FileS1/CP006474.1_Saccharomyces_cerevisiae_YJM189_mitochondrion_complete_genome_mitogenome_g3.mfres
- __MACOSX/Supplementary_FileS1/._CP006474.1_Saccharomyces_cerevisiae_YJM189_mitochondrion_complete_genome_mitogenome_g3.mfres
- Supplementary_FileS1/CP008422.1_Saccharomyces_cerevisiae_strain_HB_C_OMARUNUI_7_mitochondrion_sequence_mitogenome_g3.mfres
- __MACOSX/Supplementary_FileS1/._CP008422.1_Saccharomyces_cerevisiae_strain_HB_C_OMARUNUI_7_mitochondrion_sequence_mitogenome_g3.mfres
- Supplementary_FileS1/NC_045202.1_Macrolepiota_fuliginosa_strain_SLZ21_mitochondrion_complete_genome_mitogenome.mfres
- __MACOSX/Supplementary_FileS1/._NC_045202.1_Macrolepiota_fuliginosa_strain_SLZ21_mitochondrion_complete_genome_mitogenome.mfres
- Supplementary_FileS1/NC_050302.1_Metschnikowia_colocasiae_strain_UWOPS03-134.2_mitochondrion_complete_genome_mitogenome_g3.mfres
- __MACOSX/Supplementary_FileS1/._NC_050302.1_Metschnikowia_colocasiae_strain_UWOPS03-134.2_mitochondrion_complete_genome_mitogenome_g3.mfres
- Supplementary_FileS1/CP011563.1_Saccharomyces_cerevisiae_strain_ySR127_mitochondrion_complete_sequence_mitogenome_g3.mfres
- __MACOSX/Supplementary_FileS1/._CP011563.1_Saccharomyces_cerevisiae_strain_ySR127_mitochondrion_complete_sequence_mitogenome_g3.mfres
- Supplementary_FileS1/CM007644.1_Zancudomyces_culisetae_strain_COL-18-3_mitochondrion_complete_sequence_whole_genome_shotgun_sequence_mitogenome.mfres
- __MACOSX/Supplementary_FileS1/._CM007644.1_Zancudomyces_culisetae_strain_COL-18-3_mitochondrion_complete_sequence_whole_genome_shotgun_sequence_mitogenome.mfres
- Supplementary_FileS1/CP006476.1_Saccharomyces_cerevisiae_YJM195_mitochondrion_complete_genome_mitogenome_g3.mfres
- __MACOSX/Supplementary_FileS1/._CP006476.1_Saccharomyces_cerevisiae_YJM195_mitochondrion_complete_genome_mitogenome_g3.mfres
- Supplementary_FileS1/NC_037774.1_Russula_abietina_mitochondrion_complete_genome_mitogenome.mfres
- __MACOSX/Supplementary_FileS1/._NC_037774.1_Russula_abietina_mitochondrion_complete_genome_mitogenome.mfres
- Supplementary_FileS1/NC_045203.1_Paxillus_involutus_mitochondrion_complete_genome_mitogenome.mfres
- __MACOSX/Supplementary_FileS1/._NC_045203.1_Paxillus_involutus_mitochondrion_complete_genome_mitogenome.mfres
- Supplementary_FileS1/NC_037776.1_Russula_lepida_mitochondrion_complete_genome_mitogenome.mfres
- __MACOSX/Supplementary_FileS1/._NC_037776.1_Russula_lepida_mitochondrion_complete_genome_mitogenome.mfres
- Supplementary_FileS1/NC_050378.1_Metschnikowia_shivogae_strain_UWOPS07-203.2_mitochondrion_complete_genome_mitogenome_g3.mfres
- __MACOSX/Supplementary_FileS1/._NC_050378.1_Metschnikowia_shivogae_strain_UWOPS07-203.2_mitochondrion_complete_genome_mitogenome_g3.mfres
- Supplementary_FileS1/NC_035155.1_Sclerotinia_sclerotiorum_1980_UF-70_mitochondrion_complete_genome_mitogenome.mfres
- __MACOSX/Supplementary_FileS1/._NC_035155.1_Sclerotinia_sclerotiorum_1980_UF-70_mitochondrion_complete_genome_mitogenome.mfres
- Supplementary_FileS1/CP006519.1_Saccharomyces_cerevisiae_YJM1252_mitochondrion_complete_genome_mitogenome_g3.mfres
- __MACOSX/Supplementary_FileS1/._CP006519.1_Saccharomyces_cerevisiae_YJM1252_mitochondrion_complete_genome_mitogenome_g3.mfres
- Supplementary_FileS1/CP006525.1_Saccharomyces_cerevisiae_YJM1332_mitochondrion_complete_genome_mitogenome_g3.mfres
- __MACOSX/Supplementary_FileS1/._CP006525.1_Saccharomyces_cerevisiae_YJM1332_mitochondrion_complete_genome_mitogenome_g3.mfres
- Supplementary_FileS1/CP006529.1_Saccharomyces_cerevisiae_YJM1342_mitochondrion_complete_genome_mitogenome_g3.mfres
- __MACOSX/Supplementary_FileS1/._CP006529.1_Saccharomyces_cerevisiae_YJM1342_mitochondrion_complete_genome_mitogenome_g3.mfres
- Supplementary_FileS1/CP006531.1_Saccharomyces_cerevisiae_YJM1356_mitochondrion_complete_genome_mitogenome_g3.mfres
- __MACOSX/Supplementary_FileS1/._CP006531.1_Saccharomyces_cerevisiae_YJM1356_mitochondrion_complete_genome_mitogenome_g3.mfres
[truncated: 1,078 more entries]
