# Supplementary material for: Global Characterization of Fungal Mitogenomes: New Insights on Genomic Diversity and Dynamism of Coding Genes and Accessory Elements
Source: Front Microbiol. 2021 Dec 1;12:787283. doi: 10.3389/fmicb.2021.787283 (PMC8672057; doi:10.3389/fmicb.2021.787283)
Supplement: Supplementary File 1 — de novo annotation files of the 685 mitogenomes investigated in this study. Annotation was performed with the Mfannot program. [file Data_Sheet_1.ZIP › Supplementary_FileS1/NC_039163.1_Pseudevernia_consocians_voucher_48566_mitochondrion_complete_genome_mitogenome.mfres]

;; Masterfile modified automatically by mfannot version 1.35
;; on Fri Dec 25 01:55:54 2020 by user pfonseca on host LGCM-PROC
;;    - Gene Totals: 70
;;    - List of genes added:
;;      atp6                 atp8                 cox1 (6 introns)    
;;      cox2                 cox3                 nad1 (1 introns)    
;;      nad2                 nad3                 nad4                
;;      nad4L                nad5 (2 introns)     nad6                
;;      orf103               orf105               orf106              
;;      orf109               orf125               orf148              
;;      orf158               orf166               orf172              
;;      orf204               orf209               orf210              
;;      orf212               orf223               orf253              
;;      orf259               orf277               orf335              
;;      orf336               orf340               orf355              
;;      orf362               orf373               orf380              
;;      orf41                orf428               orf45               
;;      orf458               orf476               orf511              
;;      orf703               rnl                  rns                 
;;      rps3                 trnA(ugc)            trnC(gca)           
;;      trnD(guc)            trnE(uuc)            trnF(gaa)           
;;      trnG(ucc)            trnH(gug)            trnI(gau)           
;;      trnK(uuu)            trnL(uaa)            trnL(uag)           
;;      trnM(cau)            trnN(guu)            trnP(ugg)           
;;      trnQ(uug)            trnR(ccu)            trnR(ucg)           
;;      trnR(ucu)            trnS(gcu)            trnS(uga)           
;;      trnT(ugu)            trnV(uac)            trnW(uca)           
;;      trnY(gua)           
;;
;; end mfannot
;;


>NC_039163.1 Pseudevernia consocians voucher 48566 mitochondrion complete genome gc=4
     1  TATGCGAAAGTTTAATATAAGGAGGAAAGAGCTAATGTATCCATAGATCTCTATTATCTG
    61  TTGCCTATTCCTACTAACACACCTACCCTACCACGTTGGCAGACT
;     G-cox1 ==> start
;     G-cox1-E1 ==> start
   106  TTGTATGAACTTACATCTTTTAAAGATGTAAAAAATACATATGAAGTTATTTCAATTAAT
   166  ATCAATAATGAATTACATGTAAACAAAAATAAA
;; mfannot: G-cox1 ==> start Def by similarity
   199  ATATCTTTATGATTAGAAAGGTGATTTTGATCATCAAATGCAAAAGATATAGGAGTTTTG
   259  TATCTTATCTTTGCCTTATTATCAGGTTTAATAGGTACAGCTTTTTCTGTATTAATCAGG
   319  TTAGAACTATCTGCACCAGGTGTTCAGTTTATAGCAGATAATCAATTATACAATAGTATC
   379  ATAACAGCTCATGCCATAGTTATGATATTTTTTATGGTCATGCCAGCGATGATAGGAGGG
   439  TTTGGTAATTTTTTATTACCTTTGTTAGTAGGGGGTCCAGACATGGCATATCCTAGGTTA
   499  AACAATATTAGTTTTTGATTACTAATACCAAGTATAGCACTCTTTTTATTTGCTAGTGGT
   559  ATTGAAAATGGGGCTGGTACAGGCTGAACTCT
;     G-cox1-E1 ==> end
;     G-cox1-I1 ==> start /group=IB(3') (2.68e-10)
   591  t
;     G-cox1-I1-orf362 ==> start /first_aa=K /note=LAGLIDADG ;; evalue:9.8e-71
   592  aaggaaaacagggagtcgttctatggtgacatagaagatattaaactcttctcgatgcgt
   652  gaacatcttccagtatcctgtcttaaatcaggattacacgttatacattactcatgctta
   712  gagttagtttatattatactaaattatgcgtacgtaaaaacatgtatttcaaggagacaa
   772  tgcgcctgagtagaaaatagatgtttattttctactcatcagagactaaacgaagagcat
   832  cttaataataaagacaaaatttgatttgaacagtgattagttggctttactgacggagat
   892  ggtaatttttctattacgcatcagggggataaatgaggattatcttataagttagcccag
   952  tctaggtataatttgagattattatattacgtcaaaaaacaactaggtgtgggctctgtt
  1012  accaaagataatacaaaaggacaattattcataagggacagaaaaactatagaaagggta
  1072  atattacccatatttgataaatatcctcttttaacctccaaacattttgattattcaagg
  1132  tttaaaaaagccttggacgtgttgaataatctaagtttaagcaaacaagataaggacagt
  1192  atacttctaaatctaaaaaacttgaaggtaccggacaactacaaatcacctgcctgaaac
  1252  cacgtggacttacctttaaaaagtataagctcgctaagaggtatcatgagtaaaccttga
  1312  ttagtgggattcattgaggcagaaggcagcttttatttaactagcaaagattcaaaaaga
  1372  atagtacatggttttggcataactcaaaaattagacgagttggttttaaaagcaataggt
  1432  ttaacactccatatatctaacccagttagatataaagaaatccataattattatatttta
  1492  gacacaaccaattctagagccattgaaaacataattgtctatttcaaggatacaatgaac
  1552  ggagtaaaatctttagagtatagaatatgggctagatcatataataataacaaaggtgat
  1612  tatgataaactacataaggtaaggtatatggttaggaaactcagaaaaaacctattggaa
  1672  atcgtctaa
;     G-cox1-I1-orf362 ==> end
  1681  atatacggttaagttttaattaatgtataatgatattattaagatgaaggtatagtccga
  1741  acaataaataaatttattgagtgtagcgatagttttatttttcattagaaaaatcaaatg
  1801  aagttaccaacacaattg
;     G-cox1-I1 ==> end
;     G-cox1-E2 ==> start
  1819  CTACCCTCCTCTTTCAGGAATACAAAGTCATAGTGGACCTAGTGTAGATCTAGCCATTTT
  1879  TGCTCTTCATCTTTCAGGTATAAGTAGTTTATTAGGAGCTATGAATTTCATAACAACAAT
  1939  CTTAAATATGAGAAGTCCTGGTATTAGACTACACAAATTGGTATTATTCGCTTGAGCCGT
  1999  TGTTATTACGGCCGTTCTACTTTTATTATCATTACCCGTTTTAGCCGGT
;     G-cox1-E2 ==> end
;     G-cox1-I2 ==> start /group=IB (1.49e-17)
;     G-cox1-I2-orf373 ==> start /first_aa=K /note=LAGLIDADG ;; evalue:4.5e-44
  2048  aaagtaattctgccggctctaaattcggctgtatgctggaaacaattatattatttaaat
  2108  gtaattttatcagcaggcaacaaagaaaattttagttttttttgagtcttcagagactac
  2168  aagccgaaacttatgtgctgtataatatatcttataacaatctcattttacagattatct
  2228  tccatttcatgaacaaataaaaatttacttttttcttatttaagtgataatactaacctt
  2288  gtcataaaatccattgagggtagggttaaccatttagataatttaaatccaaagtttgct
  2348  tgttatttagcaggcttaattgaaggagatggttctatagtagtcccaacttcggaaaga
  2408  tcagttaaaggtaagctaaattacccttcagtacaaatagtttttaacttaagagattta
  2468  cccctagcattaatgatacaaaaacaactaaaacatggatctctttctaggaaaaaaaaa
  2528  gctaatgcttatatattaacaataaacaacttggagggtatcctgctattagctacttta
  2588  ataaacggttacatgagaacacctaaaatttatgccttgtatagattaactgattggtta
  2648  aataatcgattaaacttaaatattgaaaaaaaaagcttagataatagttgtctaagttct
  2708  aatagttggtttgctggttttattgatgcagacggacactttgcggtacgaactacaact
  2768  agttcagtttaccctaaaatagaatgtaaatttgaagtatgtcaaagacaaatcgatcat
  2828  aataaacaaagcaaccatggatttttaaagttaatagccgattttttatatactacggtt
  2888  aaagaaattagagtcactagacctaagcctgagtttagagttagaactgtaaacctaaaa
  2948  ggaaacttagctttagttgaatatttaaaaaaatacccattattttctagtaaacatttg
  3008  aactataaggattggcttaaggttttaaactattttaacttaaaacaacataatacaccc
  3068  aaaggtataaaagctattattgaaattaaatcaaaaatgaatgataagagatcagagttt
  3128  aattgagatcatttagccatattttacaacttacataagtaa
;     G-cox1-I2-orf373 ==> end
  3170  aagatagtccaaacaatatggagacatattgagtatctaccttaaacaattaacttgttt
  3230  ttgagacatagcattatataaaaagtcatgggactctagtccagtagatcaataataaaa
  3290  taaaatttttg
;     G-cox1-I2 ==> end
;     G-cox1-E3 ==> start
  3301  GGAATTACTATGATATTAACTGATAGAAATTTTAACACATCTTTTTTTGAAGTAGCAGGT
  3361  GGTGGTGATCCTATTCTATACCAACATCTTTTCTGATTTTTTGGTCAACATAAGGC
;     G-cox1-E3 ==> end
;     G-cox1-I3 ==> start /group=IB (2.37e-21),IB (3.91e-21) ;; mfannot: two introns identified
  3417  CCTTATATAAGGTAACTTATATAAC
;; mfannot:     /group=IB (2.37e-21)
  3442  gtcatggactatatgctggaaacttcttatatttatactactcgtttcttattttttagt
  3502  ctcagtaaaaatgtgtaaatttgaacaatcagcaggtaaccaacgggttattttttttta
  3562  gtgaaattaccttagtaggaacctcagagactacacgtccattatccttcaacgtaaata
  3622  attaggctagtatttatgtacaaaattagtgcttataaaagtcaaaaccaaacgcaatgg
  3682  gcaatctattttgttattgttaccaagcttataaaggaaggataaaaatatagtcccgct
  3742  taatttaatttaaattaaattaacagcttagtttgctgttggcttcaggctctcagcctg
  3802  atagtacagacagtgctcaagaaaacttgtctaaagaacaacaattagataaagctcaaa
  3862  aagagttatctgaagcacaaaaagacttagaagagttaacgaaagacaaaaaacataccc
  3922  aagaggtctatgataaacataacaggagacatgctcaatcacaagatgaatcagactctg
  3982  attccgaagcgattgagcttggtttccttgaagatatcaaaccttacctggatgaaatgg
  4042  aacaacaattagataaaactcaagaacacgtgcaacaactaattgaccttataaactcgt
  4102  tatcttagtttttctgcttttaatacctcacttttagggtcaatatctaattttatcttg
  4162  tattacatgtacagatgttgttatattatcagttttgaactcttgaaggataaagatata
  4222  gtcc
;; mfannot:
  4226  GGTAAATGATTTATCGTGATCATTTGTTATATGTTTGCAATGTAATTATTCTATATTTAG
  4286  GTATGTGGGTCTACTATCAAATTATATAAGCAAACCCCCCAAACATCATCTATCTTCAAT
  4346  TCAACTACAATCATCTTTT
;     G-cox1-I3-orf204 ==> start
  4365  ATGAATTGGCCACATATATGGCCAATAATTACTGATTTAAAACGAAGGGAAGATTATAAC
  4425  GAAAGGCTTTATGAATGTGATTACTCTCTTATAACTAGTGCTATATTACCTTATTACTTT
  4485  CACGTTGCAAGAAACACAGCCTGGGTTATTACCCCAGAATTTAATTTTTTAGAGGATAAC
  4545  CATCCAGATTATACCATATTTTTTGTTAATCGTGATAACAATTATGCATTGGATGTGCAT
  4605  ATAGTGGTAGAAGTTAAAAGTAAAACAGGTCATAGTTGGTTTAAGCTGTTGGAACAAATG
  4665  TATCCACAAGCTGAGGTTGCAAAAAATTCTAATGGTAAGCTATGAGCAATTGGTCAAAAG
  4725  GGTTTTGAAATATGCATTTTTGAGTTTAATGTTAGAAAGTTTGAAGGCCAAGATCCCGAT
  4785  TGTTTTACAAATTTTAAACCTCTTAATTTAAATAATTTTTCTGAACCAGAGTTAGATAGA
  4845  TTAAATATAAAATATGAACAGTGTAACGATAATGGTTTTGCAAGGATAGGGCTTATTAAA
  4905  TGAAGATTGGACAACAAAGACCATATAGTTTATATAGACGATATGTTTCAATATATAACA
  4965  AGTAGGCAACCTTAA
;     G-cox1-I3-orf204 ==> end
  4980  TTAACTACCGCATCCAGAGGTTAAATATATAGGCCTCT
;; mfannot:     /group=IB (3.91e-21)
  5018  taacgttgctgtatgctggaaccacttctatttatagttttaaatactccccttctgctt
  5078  tatacattaaggtagcaacaagtaaagtaaaaaagttaaaacaatgaagtatatcagcag
  5138  gtaacaactattttaatagtataagcaacactttacttattacacataatattggaacct
  5198  cagagactttacgcagcgaaactatagtaaacacagaaactgttaaaaacatttctattc
  5258  atgtacctacacataaaaagccagttaatgacattcaattaggacattatttggctggct
  5318  taatagatggtgatggtcacttcagtagcaagcaacaactagttattgcatttaattcat
  5378  tagatactagcctagcatactacttaaaaaaagaaataggttatggcagtgtgcacaaag
  5438  taaaaaataaaaattctgttattttagtaatagcagcaataaagggtatagaaaaggtaa
  5498  ttaatttggtaaatggtaagttaagatcaaataataaacttaatcaaatttcaacaaata
  5558  tattaagtcatattaagtttagaaatcttagttatataacaactttaaacttgaatacta
  5618  ataacgatctgcataatttatgactagctggcttttctgatgcagatgctagttttcaga
  5678  taaagctaattttttgtaataaccgcactgaaatacgtttaaacttccagatagatcaaa
  5738  agaaaaatgatttgctactgttgataaaaggatttttaggcggtaacattggttatagaa
  5798  ataagcaaaacacatattattatggttctaccagttttggatcagccaagaaagttatta
  5858  gttactttgataaataccatttgctatctagtaaacatcttaattatctaaaatgaagaa
  5918  aagcttatataattattgaaaataaaaaccatttacataataatggtatagataaaatta
  5978  ccaaaataaaaaataccatgaatagatcaaatttgtgtaaaatagatatggtttaagata
  6038  aagtcc
;; mfannot:
  6044  TAACAAGAATGTTAAATTCTTGAGTATTAAATAAGTATAGATTATGATATTACTATACTT
  6104  TTAATCAAAAATATTG
;     G-cox1-I3 ==> end
;     G-cox1-E4 ==> start
  6120  CTATATATTAATCATACCAGGTTTTGGTGTAATTAGTACAACCATCTCTGCTAGCTCCAA
  6180  TAAAAGTGTATTTGGT
;     G-cox1-E4 ==> end
;     G-cox1-I4 ==> start /group=IB(3') (9.04e-09)
;     G-cox1-I4-orf336 ==> start /first_aa=Q /note=LAGLIDADG ;; evalue:1.7e-50
  6196  caagatggccctttatatgtaaatataatgcaacaaactatacgcaggaaattaatagta
  6256  attaaaatgcaaactacttttgtgtatattttatctataataaaaaaaaagatagagcta
  6316  caaaatgtaacaatgtttgtagaagaaacagtgtttcctattaacaacccgccgataacc
  6376  aaagcaccaagtaatgcatatatgttatacttgaaatctaagacttcattgtctaaaaga
  6436  ttaagcatgtgagtaggaatctcagaggccatacgtttgttttcaactaaaaaggatatt
  6496  aaattatccgataaaaaattttctcaatgattggcaggaataatagatggagacggctgt
  6556  ttccaactctcaaaaaaaggctatgccagtttagagatagttatggaaacccgtgataag
  6616  cattgtttatatttgattaaacagaaatatggaggatctgtgaaagtaaagcccaatgtt
  6676  aattcactaaggtacagattacatcacaaaaaaggtctaacttttcttattgaaaatgta
  6736  aatggttttttaagaaatccaaaccgtatattgcaattaggaaagatatgtgaaaaatat
  6796  aatatggcagtaaaaccgagtgagatcttaacatatgatagcgcttggttatctggtttt
  6856  tttgattcagatggaagcatttatataaatgtactatctagccaggtatttattactgcc
  6916  tctcaaaaaaatagatttattttagatgacttagttaacctatacggaggtactatatat
  6976  cctatggtaaaagtaggagcctttaaatgaacagttttcagaaaagatcatataagcagg
  7036  cttattgaatatttcaatgtcaatccttctaagtctgctaaacaaaaaaggttaaagctt
  7096  ttaaacaagtattacaatcttagaagtcaaaaggctcatttagcttctgcaaatagttta
  7156  ttaactaaaaactgaaacaaatttttaaaagattgagaaaattacaagtag
;     G-cox1-I4-orf336 ==> end
  7207  gttgaaaaagagatggtccaatataatagataagtaattattttttttttattatatttg
;     G-cox1-I4 ==> end
;     G-cox1-E5 ==> start
  7267  TTTCTTGGTATGGTATATGCCATGATGTCAATTGGTGTATTAGGTTTTGTAGTGTGATCA
  7327  CATCACATGTACAGTGTTGGTCTAGACGTGGAT
;     G-cox1-E5 ==> end
;     G-cox1-I5 ==> start /group=IB (1.99e-12)
;     G-cox1-I5-orf335 ==> start /first_aa=K /note=LAGLIDADG ;; evalue:4.9e-41
  7360  aaaattgtgttcacggtaaaaatcttgctatatgctggaaactcctgttttattctattt
  7420  tatttgaaagaaaagattattaaaacattaagtagtccactcgtttttattacgttagga
  7480  aaaatctacttgaagcagaataaactgccaggacaatcagcaggaaactttggttttagt
  7540  acaaaagctacggcaagtactaaaaatacatataacagttacactaaactctcttcaata
  7600  tctgaacacgtacctatacataagtctaatctaacagacactgagtttggttatttttta
  7660  gctggtttaatcgaaggagatggttgatttggtaaaaaacaattgtttataatatttgct
  7720  cagaatgacacattattagcttactatataaaaaagcgagttggacatggtaatgtctac
  7780  aaaattaaagacaaaaaggcggttagatatgtttgcaaaaatacagcaggtctatcctat
  7840  attttgtctttaataaatggtaagttagtaagtaaacctaaatatgagcaattgcttata
  7900  cataattatggagcagatttcaattgtactatattagcccctttgtacaatgtagtatta
  7960  gacaatcattgaatagccgggtttacccaagctgatggttgttttcatataagtgttgta
  8020  acgagcaaaacacataaaacggggtatagtgttagattagagttttctataaaacagaat
  8080  gatcttgtacctttaaagcttttatacgaaactgttaaaatgggtaatctttctcagtat
  8140  aacagtgggatatgatgttacaaaagtacagggtttaagaccgcaaaattgctcattgat
  8200  tactttgacaatttcaatgtatttgcaggtaaatatataaactatctaaaatttagaaaa
  8260  gtatatattatgataactaatggtcaacatttagaagtaaaaggtgtaactaagattaaa
  8320  agtattgcaactaaaggatcctcagagacaagtacgcaagaagtttaa
;     G-cox1-I5-orf335 ==> end
  8368  taagtatatatgtatattcattagattaagatactgtccaaaactcaatg
;     G-cox1-I5 ==> end
;     G-cox1-E6 ==> start
  8418  ACAAGAGCCTATTTCACAGCTGCTACATTAATAATAGCTGTACCTACAGGTATTAAAATA
  8478  TTCAGTTGGTTAGCCACATGTTATGGTGGTTCCTTTTTGCTAACACCCTTTATGCTATTT
  8538  GCACTAGGATTTGTCTTCATGTTCACCGTGGGTGGATTAAGTGGAGTAGTTTTGGCCAAC
  8598  GCGTCCCTAGACATAGCGTTCCACGATACATATTATGTCGTAGCT
;     G-cox1-E6 ==> end
;     G-cox1-I6 ==> start /group=IB (3.16e-24)
;     G-cox1-I6-orf355 ==> start /first_aa=Q /note=LAGLIDADG ;; evalue:2.2e-32
  8643  caaatgggcctgaataattcatcttctagtaagaattattttgcaactgactatatgctg
  8703  gaaactatatcatttgtgtatcgtttactatttatttatacgttttatctttataaatta
  8763  gatgtcagtaagattaatctcaatcttttaaatagtcaaaataacaatactacaataagt
  8823  cctaaacttatggatatacaatcagcagaaaactgtaaaggattctcagagactacacgt
  8883  cagttaccagatcttgaagaggataaattttgaaattgatttgcaggtataatggatgga
  8943  gatggcaattttgatatcagattgaatcaaaacaaaagagttctaaaacaaattaggatt
  9003  aaactacataatagagatatgagaatattaacacgtattcaagattttttacatattggt
  9063  agaattagagcggataaaaaaaaaccctattctacatatgtagtatctactaaagaggat
  9123  atgatgcatgttattaaaaatgttaatggcttaataaggcttaagctacctggttttaaa
  9183  gaggcatgtaaattatttaatgtaaactgcattcaagccaattatagtattggcttatat
  9243  gatccgtatttagcaggcttagtagatactgacggtagcatagtattcaattacgctggt
  9303  aatagaatagaatgtaatctagaattccaatataatgaatatacgtctaaattaaatttt
  9363  gataataccatattaaattgtaaaccgtcaattgttgtgcgtaaaaaatcttctagctca
  9423  gctggtcttaaaaatttcacatctatttcatttaaatttcaaaacgttaataatatgctc
  9483  tttatatatgattattttatgcataatagactatattgtgatattaagttctatagggtt
  9543  actaaaattaaaccctttatagcaattagaaattataaaacatttcctaaacatagtata
  9603  gagcataagatatattcagactttgtattagattgaattaaatataaaaaccccttatga
  9663  tataaggtactttttgttaataaacatctattatataaagataactag
;     G-cox1-I6-orf355 ==> end
  9711  tatatttattactggtaaagatatagtccacaacttatataaattaccttaaataagttg
;     G-cox1-I6 ==> end
;     G-cox1-E7 ==> start
  9771  CATTTTCATTATGTGTTAAGTATGGGAGCTGTGTTCGCATTATACAGTGCGTGATACTTC
  9831  TGAATAACTAAAATACTAGGTCTAGACTATAGCAGATCATGAGGTAAAGCACATTTCTGG
  9891  TTATTATTTACAGGAGTGAATGTGACATTTTTCCCTCAACATTTCTTAGGTCTACAAGGA
  9951  ATGCCACGTCGTATCAGTGATTACGCTGATGCGTTCGCAGGGTGAAATTTAGTAAGTAGT
 10011  TTTGGTTCAATCATTAGTGTTATTGCTACATGGTTGTTCCTACACAAATTATATGTTCAA
 10071  TTAGTAGAGGGTAAAGCTACATCAAGATATCCTTGATTAACTGCTGAATTCTCTAGTGAC
 10131  ACACTACAAATATACTTGATTAGAGCATTTAACTCATTAGAATGAGGGCTTAGTAGCCCG
 10191  CCTAAACCTCATGCTTTTGTTAGCCTACCTTTACAAAGTGGTTTCTTTAAATTTATTACT
 10251  GGTAAAATCCCCTTTACTCGTTTTATTTTTTCTGCTCTCATTCCTTTAGCTCTTGCTTTT
 10311  GGTATGAACTTTGGGTTTAGAGCACCTACACTCTTTATGCTAGGCGAATTGGACTTACTA
 10371  CAGTTTTATCCTCTGTTTAACACTGTTATAGTTGTTTGCAGTATACTAATTTTAGCTAAT
 10431  CTAAAGGGTAAACCAGTAAAACCTATACAATTGTATATAAGTGTGTTTTTTGCCTTTTTT
 10491  GTTCCATTTTTGATTTTTTATGCGGGTGGTTGTTATAATGAGTTTTATACAATCCTTCAT
 10551  TATTTGTTTGCACATTTACCCTTAATTAGCTCCGGCCTAATGGATACCCTAATGGGTATG
 10611  CTAATGGGTAATAGAATAACTATGGGACCACGCAATGGTTCAGTCAGCTATTATAAACTA
 10671  CCAGCAGCAGATCCTACTATTGGAGGAGGTGGTGGTGGTGGTGCTGGTTCTAGTGCCGGA
 10731  GCTTCAGGAGCTTCAGGCTCTCAGCTTGATAGTACAGACAGTGCTCAAGAAAACTTGTCT
 10791  AAAGAACAACTATTAGAAAAAGCTCAAGAAAAGTTATCTGAAGCACAAAAAGACTTAGAA
 10851  GGGTTAACGGAAGAAAAACAACTAACCCAAGAGCTCTATGATATACATAACAGGAGACAT
 10911  GCTGAAGCACAAGATGAATCAGACTCTGAGACCGAAGAGCATGAGCTTGGTTTGCTTGAA
 10971  GAAATGAAACCTCAGCTGGATGAAATGGAACAACAATTAGATCAAGCTCGAGAACAGGTG
 11031  CAACGACTAACTGACATTATAAACTCGTTATCTTAG
;     G-cox1-E7 ==> end
;     G-cox1 ==> end
 11067  TTTTTCTGCTTTTAATACCTCACTTTTAGGGTCAATATCTAATTTTATCTTGTATTACAT
 11127  GTACAGATGTTGTTATATTATCAGTTTTGAACTCTTGAAGGATAAAGATATAGTCCAATT
 11187  AAATAATTTTAATTGTCTGGTTCTGGTTCTGGTTCTGGTAAAAATAAAAATCCAGCTACT
 11247  AATACTGGTGAATATCGAGCTAGTAGTTCAGGTGATAATACATATGTGGACCCTAAAACA
 11307  ATTGAGGAGACGCTTGCCCGTATAAAAGCTCAGATTGCTGAACTGACGGATAGGCCTGAC
 11367  GTGTTAAAACACCGTTTAGATCTTGAATTTTCTCCATTCAGGATTACTGCGAAATTGCCT
 11427  GAAAATATTAAAAAACAGATACTCGCAGAGGCTAAAACCATATCACCTCTCGTGCAAGAC
 11487  ATACATGATCAATTACCGCATAAGGTAAGCCTTGTGGATTATTGAAACTACAAAATAGTA
 11547  AACGCCAAAGTTATACTACATATAAATATTGTAGATATACTGCTTAGAAAGGATGAAAAT
 11607  AATAAATTCATTCATGTAACAGATTTGGCGGATCGAGCTCAATTAGAGAGCCATAGAGGT
 11667  TCAAGTAATGGTATGAATGATTTTGTGACTCCTGATACCCCTAGTGATGTTGAGTAATTC
 11727  GTTGCCTACTAAGTTTGTAAAACAATATAATAATAAGATGGATAAGAAATTTTTTCTTTT
 11787  TCCTCTTGTTTGGTCTTAATTTGTTTTTTACTTACGGATTTTTTGCAAATGCAAATTATT
 11847  TGCTAACCAAATTGAGCATCATGTTACACAAGCAAGTAGTGGATTACTTTTGTATTTGGG
 11907  TCTTTATATGTGTTTCTACAGTTTATGTGATGAATTTTATATTTGTCTCAACATGTCTTG
 11967  TAGATAACTGGTAGTTTAACTAATTAAGCTGCCAATCCCTTTTTTATAATTGAGTATTAA
 12027  AGGAAATATACACATAGTTCTCATTATCAGTTTTTAAGACTAACATGAGAATAGGAGAAG
 12087  AGTATGTTATAACGTTACTTAAAGCCAATAATTAACAATCAGATATTTTGTACAATAGGT
 12147  GTTGCGAAGCATCATGTAAAAACACTTGTGTGTTGAGGTAGTACCATATAAGTGTATAAT
 12207  TAAATAATAAATGTTAAACTTATACCTTTTGTATCCCTTATGCTAGGTCATAAGGGGGGG
 12267  GGGTACCGCAAAAAATGGGGTGCTGTTTTTAACAGACTATGGAGAGAGAATCGTTTTATT
 12327  CTTAGTTTTTATTTCTTTCTTCAGATTATTGTTACGCTAGAATACGGTTTTCTTGCCTGC
 12387  TTGTGATTTATTTGTTTCTCAATTATAATAAATTACATGGTATTATTTTGCACTTCATAT
 12447  CGGGTTTGATTTTTGGTTTATATATATAATATATCGGCTTAATTTCTTTATTGTAGTTAT
 12507  TAAGTGTTGCTTTTCTTTTTGGACAATATAATTCACGTCTCTTATCTTATCTTAGATATG
 12567  CGGCGGCTTAGTACTTCAGAATTATTGTTACTTTATAATTCTCTTTTTGATAATTTCGAT
 12627  CAAGATGGGTGCTCAAGTTGTTACCCTACAATCTCGAATTA
;     G-orf253 ==> start ;; mfannot: TTG upstream: 12644
 12668  ATGAGAATAATAATAATTATAATAATAATCTTAATGACACACAAATTTTCCTTAAACTAT
 12728  GGTTTATTACTTGAGCCTTATAAAAGTAATGTTTCTTTTTACAGGGGTAAATTTATTTTC
 12788  ATGCTTCGTAATCGCAACATCCATTCTAGATTTTTCTCTACTTGTCTTTCACTTCATGGT
 12848  AAATCTCCTTCAAATTTTTGTTCTAGGTTTAACTTTAATTTTTTACCCTCTGTTTATTAT
 12908  ACTTTTGCACTTACTGGTAAGGAAGCTGTTAACTTTGTTACTCTTAGGAATGAATTAGAG
 12968  AGGCATATTGGTTGTACCCCTTATTTCTTTAATAATAATAATAAAATTTGTCTTGTTTTT
 13028  GCTGTTGTTAATTTAGTTCCTTCCGAGACTATTTATGCGCGCATAAATCAGGGTAAATAT
 13088  TTTGGTTTTGTTGAGCGTTTCTCTCTTCTTAAGAGTTATATTAAGCAAATGTTTAATAAG
 13148  ACTTTTTATCATAAACAAGGTCTTCAGTGTATAATTTGTTCTCAAGCGGTTCATGAATTC
 13208  CATAAGATGATTAATCAAGTTATTGAATATCAGGGTAAAGATGCTGAAATGATTCATATT
 13268  TTAATATCCTTCTGACCTCATGAAGATGATGGTGGCCATAACGGTCATTATTATATAAAT
 13328  CATGATGGTTCTGGGAAGGATCATCATGAGGATCATGAATTGCCAGAAAAACGGTATTGT
 13388  TTCTCTGGTTTTGATTACCCCCGGGGGGGTATACCACTCTAA
;     G-orf253 ==> end
 13430  AATTTTCGGTGTTACTCATAGATTTTATTGTTCCTCCTCTCGAATGTCGGGGCGAGATGA
 13490  GTCATATGACGCTTTTACTGCTCCTATTCCTTCTTCTTATGTTAGGGATTCAGGTAAACC
 13550  GTTTGTTGTTATTTTTAGTATTAATGATTTAGATTCATTGGCTAGATTTACTGACAAAAT
 13610  TGAAAAGTGTTTACCTATCAACATATCATATAATTAACAAGATTGACAGCCAGCATATAG
 13670  TTATTTAGGATTGGGCATATGTCAAGGAGAGTGTAATAAATGGCGGTCACTCACATTATA
 13730  CCGCGTAGATCTATATAAACATTAGAAAGCAGGAGGGGCGGTATAAAATAAAATAAAACA
 13790  AAAAAAGACTTAGTGGTTTAAAGTAAAATAGTCAATACTTAAGGCTGGCAACCTCTTGTA
 13850  TTAGTACAGACATAAGTGCAATCCTTATCTAAGTCCTTAAAATAACACGATAGCTTTTAT
 13910  AGCGTATGATAACAACCAATAAGCAACAAACGAAAAAAAACTTCCATCTTCTTATTACAC
 13970  AATTCGTTTCAATGTGTAATAAGCAAATGGAAGAAAAATAAAATATAAGTTATATTTTTT
 14030  TACCTTTTACATATCATTAGAAATTAATCTTATGAAATGTAAGAGGTTTTTTTTTGACCC
 14090  TGATTTTATAACAAGACTTTTT
;     G-orf210 <== end
 14112  TTAATCATGAGAGTTATTTTTATTAGATTCTGTAAGAGTTCTATGCTTAAGAGATTCAAA
 14172  ATCTTTAGATATTTTATCTACGTTATTTTTTAAGATTTCTATCTCGCTTGATAATCTGTC
 14232  AGCATCAACATCATTTATTTCAGTTTTCTTAGCTATTTCCAAAATAGAATTCATGTGTTT
 14292  AGCTTGTTGACTGATATAATACTTACGTTCATCTAATAACTTTTCACGCACATCATCAAA
 14352  GACTTCAGGATTCTTACATACTGTCTCTAATTCATCCAAATTTACATTATTTTTCTTGAT
 14412  TTCGTTTTCAAGATATTCTAAGGTATTAGGTGTGAAAGGAGAAAATTTATCATCAGATTC
 14472  TGAAGGTAAGTATACGTTATGTTTGTGAGGACTTTCCTCATTAAGAGTAGTTGAAGTACT
 14532  GGGTGTATCAATACAAGGTTTTTCATTATGTGTGCCTCCTGACTCACATTTATCTATGTG
 14592  ATTATTTATGTCAAATAACCGTTCCAAACCTAAGTCTTGAGCATCTATGGTACTATCTAT
 14652  AAACCCTCCCCTTATTATAGGAGTTTCCGCTAAATCTTCTCAAGGATTGTACTCATCTTC
 14712  TTCTATTGAATCAGGATATGTTGAATGAGGCAT
;     G-orf210 <== start
 14745  TTA
; G-orf476 <== end
 14748  TACCCGGGTAATGTCCTCAGTGTTATTATCTAACTCATAATCCATACTGTTTAATATAGA
 14808  TTCTAGTTCTAGATTAACAACTCACTCAATATCGTCATTATATAAAAATGTATTTTTTAT
 14868  TCATAAAAATACTAGGTAACCAAACAATAAACCTAGTAACAAACTTAACAAATGCTTTGA
 14928  GTAATCCATCCATTTGTCTTTTTTATTTGGAGACATTGTAGAATAAAAAGCTTTATTTGT
 14988  TAAGGATTCAATAAATACATGTTTATAATATCGATTTTTATCTATTAGACGATAATAAAT
 15048  ATTAGAAGATGGTTGAATTGCCTTGTAGACAACTAGCGATAGATTTACTATTGGTTTATA
 15108  AACAACTAAATATTTTGTGGTTGTATTTATAACAGTGGGTTGAAAATCAGATGGAATTTC
 15168  AGCATATTT
;;     G-dpo_1 <== end
 15177  GTTAATGAATAAAGGTTTAGTATCAACTCATAACCCATAAGAATCATATACTTTAGAACG
 15237  TGTTTTATAACTATTAGCATTAACTTTTATATCTTTGTTATCATCGATCGTAGCATACCC
 15297  CTTGTCTCATTCTATTTTTGATAAAACTTTTTTGGCGAATACGTCAATACCGAGTAATAA
 15357  ACTTAGATGTTTGTTAAAATTAAGAGAAGCTGAATAATAGCCTAAAGCCTTATTTATAAC
 15417  CACTAACTGACCATATTTATCTCTAACTAAAAGTCAATATGTTTTGTTATTATTAAATAT
 15477  AGCTTTAATAACCACATGTTCTAATTTAAGTAGACCTAGTTTAGTAGGACTAACCATGCT
 15537  ATCTGGTAATAATATATCAGTAACTAAACTGTCTGTATCTGAATAGTAAATGTTACCACC
 15597  CATACGCAGAACTTGCATTTTTAGTTTTGACATATGAATTCTACCATAAGCTGTAATAGC
 15657  AGCACTTATAGCAACGGAAACTACATCTAAATCCTGCTTTTCCTCGTCCCTTTGCTTGCT
 15717  GGCAATTTTAACAATATCTAGACCAAGGTCTGAGATAATGTCAATATCTAACATAGGTAA
 15777  ATAGGTAACAAGGAACCTGTCGTTACCTAATTCTTTTTCCCCTAATACAGCTTTCCTTGT
 15837  GGACAGAACCCTATATGTCTCTCTAGACAACACTTTAGTAACAGACTTTTCTAAACGGAT
 15897  ACCAAATCTTCCCAATAGGTTATTAAGTATACTGTTAGCCATCTGTTTTTGTGTGTTGTC
 15957  TTTTGGACTTGTTTTAATTTTATACACGTCACTAACAAAATCCTTAAATACATCTTTACT
 16017  CCTATTGAAGCTATACCCTTTGATTACTTTTATTAAGTAACCATTTTCACTAGCAAATTT
 16077  TAATTGTTCACTAAAATATCAACCTTCCCATTTACCTAAAGGGAAACGCAGCCCATGTTT
 16137  GTCTCTGACAGGTAGAAGACCTAAATAACTATCTTTAGGTGA
; G-orf476 <== start ;; contain dpo
;;     G-dpo_1 <== start ;; HMM match pos. 776,1109 score 1.1e-89
 16179  TTA
; G-orf45 <== end
;;     G-dpo_2 <== end
 16182  GATTGAACAATAATAAAACCCAAACAGACCTTGTATTGATTTATTCATGTTTAAAAAATT
 16242  TTCTTTATAACATTCGGTACCAGGCAAATCTTGCAATGCTACATAAGGATATAAAGAATT
 16302  AACATCATAATAATATAA
; G-orf45 <== start ;; contain dpo
;;     G-dpo_2 <== start ;; HMM match pos. 730,774 score 1.4e-17
 16320  CTA
; G-orf41 <== end
;;     G-dpo_3 <== end
 16323  TTCACCATAAGGTTTATACACCTCCGTTATAGCACCGTAATATCCTTCTTTTATATCCCT
 16383  ATACATACTTGTCTTATTAATAAGTGGTACGTTTTTATTATAATAATTTCTTA
; G-orf172 <== end
 16436  AATATATTT
;;     G-dpo_4 <== end
 16445  T
;;     G-dpo_3 <== start ;; HMM match pos. 686,728 score 2.8e-13
 16446  ATT
; G-orf41 <== start ;; contain dpo
 16449  TTAAGAGCTAGCCCAGAAATGGTTAAGTTTTCTATCATGTTAACCCCATAACCTAAAAAC
 16509  ACTTGTTTATTGGCTTTAACAATTACTTCATATAAACTATTTAGATCAGCTCGTAGATAC
 16569  TTCTCAGTTTCTAATCTAAACGATCAATTACTACACTCGATTACCTTATATTCAGATTGT
 16629  TTTATATTAGATTTGAAGTAACTTTTCTCAGGGGTATCACCAATATAGAATAAATTAATG
 16689  CGTTTAGCAAATTTATAAGGAAAAATACCTTTTTGAGTTTCAACCATATAATTTTTGGCT
 16749  AAAGCATCCAAACTATTGTTTAATAAGGATATGCTATCACATATAACTAATTTAGCTATA
 16809  CGTGTGCCTAAAGGTTTAGGTATCTTATCATTGGTTTTTGTTTCTATTTGTTTACTAATG
 16869  GTCATTTTTATTATAGATTTATCTCTGAAAACATAAGTCATGTTGTATTT
;;     G-dpo_4 <== start ;; HMM match pos. 537,687 score 8.8e-46
 16919  AGTATCAATTATGTCTTTTCTGTCACATCTGTCAAA
; G-orf172 <== start ;; contain dpo
 16955  CTACCTAAATTTTATCTGTCTATGAGATAGATATCTTTTTTTTGAATTATTTCATTAAAT
 17015  TCACGATTTCTCTCTCAAAGTGTTCTACGCTTCTCTGACGCTAGAATACCGCTCCTTTTC
 17075  GGCTTATGGGTAATGTTTAAAATCTTTGTTTCCTTTTATTATTCACCTCTTTTGTGTGAC
 17135  CTTGATTTGTTCTGGAAACGCTAAAATCCTGAATCAACTAGGAGATGCGTTGCTCTTTCT
 17195  TCTTTTTAAAGAAGTTGAGCATCAGCAACTTAAGAATAAAATAATTGATTGAGTCATTGA
 17255  CTTTCTTTTCTTCTTCTTCTTCATCAGAAGAAGATGAAGTAAGATAGAGCATCACTAACA
 17315  GTGCGATATATCTTTTATGCTGATTAAGTAGACGGGGCTTTATTAAATGCGGAATATTAT
 17375  ATAGGGAGCTACGCTTAAGTTAATTGCCTTAAATGTTCTAGCTTTAGATTAAGTACCTAG
 17435  GACATAGAATGACTAGCGAAAGTTCTTCTCTTTTTTAAGAAGCGAAAACCTAGGGGCTTA
 17495  CAGTATTTATGGCTAAGATAAAGTTTATACTCGGGCTTTGCATCAATATAATAAATACTA
 17555  ATAAATATGAATATCTATCACACATACTTAACCTTAA
; G-orf277 ==> start ;; contain dpo
 17592  ATATACGCAACAATTACAATTGTACTAGTGATTACTTCAAATTCCTTATTAGTCAAATTA
 17652  TCATTAACAATAGACTTTTTGTCTAAAATAAAATCAGATAAAAGCCTTGATGTTACTAAG
 17712  GCTATGACTAAACCAGAGATTGACTCAATTGTTAGCACAAATAATGTACCTGTGTCTACA
 17772  GACGAGTCTTCTTTAGGTACA
;;     G-dpo_5 ==> start ;; HMM match pos. 318,500 score 1.6e-14
 17793  GCTTTAAAGGTTACATCTGTTGATAACATAATTACTTCCATCCGTGTAACTATCAACAAT
 17853  GAAACTTTTAACTTTTTGGATACAATTAAAGCTCAATCTAAACTTCTTCCTAATGACCAC
 17913  AAACATAAAATTACTAACTTTGATAGATCATTTAATTTTTATCTAACTTATATTAATATG
 17973  AAGTATTACATTTTAGCTATTAAATACGTTGATACTAACAAGGTTGTTAAGATAAGTTAT
 18033  TTCTTAAATGGTGTGATAGATAAATCCATCATTGATACATTATTATCAGACAACACAGTG
 18093  TCTAGAGTTCATGGTAATACGGAATTTTTGATTGATAATAGCAATGTTGTTTATTCTAAA
 18153  CAAACTCTTATGACTAAACCTATAGGTAAACCTAAAGTTACTTTTATGCCGGGGGAGAAT
 18213  CCCAATATAGGGGTTATTGATTTGGAGACATTCAAGGACACTGATGATAAGATGAAGGTT
 18273  TATGCTATTGGGTTTAAAACCAATTTAGCAGTTGCTCCTGTTATATATTATTTGACTGAT
 18333  GATCTTACTCCTAATGAAAATTCATTG
;;     G-dpo_5 ==> end
 18360  TTCTCCCTTTCCAGCGTTTCCTTCATCTCTTCCCCTTTCAGGATTCTCCATGACCATTCC
 18420  CCTACA
; G-orf277 ==> end
 18426  TAGGACCACTCAAAGGCTGATTGTACTTCATCCAGTTCAAGACATTTTGAATAGTCACAC
 18486  TATCCTTGTCAATATCAAGAAAAGCACGGGGCATGTCACCAAGCTCTTCCCCTGGCCCTG
 18546  CATATTCGTCCTGAAAAGGGACTGTAACCGTCC
;     G-orf166 <== end
 18579  CTATATATGTGGGCCGTCCAACTGGGCAGGCTTGCTGAGGATCATTGAAGGGTATGGCCC
 18639  CATTGTGATGCCGAATTGACTCTTCGTATAGATTACTGCGATCATTGTGATACTCGAAAA
 18699  ACCCGATCGTTTTTCCTCTGGCAATGATGATGAAAATGCTGAAGTTCTCTCCAATCTCAT
 18759  CAACAAGATAGCACATGCTATCAACCGATTGGTCAAGGGCTTGGACCAGGGTCTTTCCTT
 18819  TTCCACTTTTGAGCTCAACAGCAATTTGTGGAACAAATTGCTGTTTGGGCATCAAGTTTG
 18879  CGTTGGGACGGAATTTTTCAACGATGTAATCCGGTTTTTTTCCCCCCTCCTCTCGAAATT
 18939  CCGGAACGATTGCCCAACCTTCCCCAGGTGGGAAGTAGTGTGCGAGAATCAACAAAGCAA
 18999  CTCTTGATACATCAAACTCATGATGAAATGAGTCCAGTATATCGATGGACTTTTTGATGA
 19059  TAGGAATGTCGGTGTAATCAT
;     G-orf166 <== start ;; mfannot: TTG upstream: 19103
 19080  GAGGTTTGGAGGTTTTTGGTGCAATGGGCTGGTTTGGATATGCGGAACTCATTGTGTAAA
 19140  GTCAAACGTAAAGTTGAAGAGGTTTGTAGATATGGTAAGTTATACTGTTTCGGTTGTGAT
 19200  TGAGTTTTATGTGTAGAAGATGGATGTAAACTCCTAGAGAACGGGCAGTATATATATATT
 19260  ATGATTGTTAGGCAACAGCCGGAGATATCGCGCCTTCGGCCTTTCGACTTTTGACTTTTG
 19320  ACTTTAGCAGGCACAACTACAAGTCATAATACATAAAACCCTTGGAATATGTCACATGGC
 19380  TATGTTGATTGGATTTAAACAATGTGCCCCCACCTTGGTTTATGCAAGGCTACGATTGTA
 19440  CACGTCATATATACTTGCGAAAGATAAGAGCTTTGTAGTCTGATTGGTTGATAAGCTCTT
 19500  GCTAAGCTCGCAATGTTGAAAACTTAGGCATCAACCGCTTATCATTATGCATCAACAGGT
 19560  GACCGTTGTACATAAAGGGGCAATTAACCAATGGTATCCATCTTTTATCGCGTCATCTTA
 19620  GGCAGCAACCGGATATCCTCGCTATGTTGCATGACTCATTGATAAGCATGTACATGTGTA
 19680  ATAATTAATTGAGTGGACAACAAAATCATGATGGTTTGTAATAAGGTGTTAGAGTTTTTT
 19740  ATTTTTGTTTAGGCAGGCGCATCTGCAAGTTATTAAGCATCAAATTATTGGCAGATGTCA
 19800  CATGGCTATGTTGATTGGATTTAAACAATGTGCCCCCACTTTGGTATATGCAAGGCTACA
 19860  ACTGTGCGTCTTACACATATCTGTGAAAGATAGGATCTTTATGTTATAATTGGCTTATAT
 19920  GCTTATGTAGCATTAGACAGCAGTCAGATGGATCAGCATCCATAGTCTGGTTTTCTGTGA
 19980  CTGTGCCAATCGATGATGTGGAGCTTTAATTTTCGAAGTGATGACAAGGTTGAGCATTTG
 20040  TTATGGCAAAAATAGTACGCTGCAAATCGACTCATGGCATGATCTATGTCACATGCACAT
 20100  TTCTTATCTATAGGTAATATGCTATATTTATGAGTAAAAAAAAAATGCATAGATGCCTTA
 20160  TTATGAGTCACATCTGCATATATTTGATTATCTACGAGGCACGTTTTATTTTTTGGCTAG
 20220  AAACATAATGTTATCAATTGCGATTGGCTAATTGTGCAGTATACCCACATGAGCTTAACT
 20280  ACGCGCCCCACTATGTTATAACCACTTTAAGCCATAATCTCTTTTAGGTAATGATATGCA
 20340  GAAAAGAGTCAGCAGAGCTGACCACAATTGCCACAGTTGTTAGAATGGCATCATCGTTTA
 20400  TCATAACTAGGAGTTGTATTGTAGATCACTAATTGTGATTACAAAACATTTATCGTGGTT
 20460  TTGTATGAGGGGGGGAGGGGGCCCCCCCCTCCCTTCGATGTGCGTTAACTTATCTCAGAT
 20520  GGTCACCCTTGCATATATGCCTAATTGTTACTCATATGCGCATTCCTTATCTATGAGTCA
 20580  CATGCGCATCACCCTTGGTTAATGCAAGTTTCGGTATTAAAAAAGGAGTTAACGGGCATA
 20640  TTGGCTTTCGGCATTCGGTTTTAAGATAGCTTTTTTACAGATAAGTGGACAAGAGCGCTT
 20700  TTTAAA
;     G-orf106 <== end
 20706  CTAGCGGCTTGCTTGCTCAAATACGTCATCTAAGCTTGTATCCGGTTTACTAGTTTGACT
 20766  TGTGCTAGAACTCGGCATATTGATTGGGTAGTAAAAACTATGCCTTAGCTTGCTATGCAG
 20826  GGTGAGCTGGATTGATGATTCATATTTGTATGAATCATCACCTGCAGAATTTACTACATC
 20886  TCAAATAGGTAAAGATAAACTTACAGGTGTCATCCTGACACGTCAGCTGTCGATAAGCGT
 20946  CGCAACTTGAGTGGTCAATATTATTGATCATTGCCAGTAATCGCTGATAATTGTCGATCA
 21006  CTTATGCTCATCGCCTATCAT
;     G-orf106 <== start
 21027  GCCCGATTACCAAAAATGATTTGGAATCAAAGCGTCTTGACCAGGGATCATTTAATGTAA
 21087  TCGCCGATCAGTCTTAGAATTTGGAAAGATAAGTTGCGTTGTGCCACCATGCCAGACATG
 21147  GAGCTGTTACATGCCAAACCAGCCCGCACCATGCCAAGCTTTGTTAGTCATCCTTCCCTC
 21207  TAGAAACCTTGTTCCTATTCATTTTTTTTTTACACTATTGCATACGGATCCTAAACCTCT
 21267  CCATTTAAAAGACCTTGCAACCATTCCAAC
;     G-orf109 ==> start
 21297  ATGTCTTCTGGCACTTCCATAGCTCGAAGTCCGATCCCTCATCTCAAGTGTTCCAAACAT
 21357  CTGTTTCTGTTGCCAAAACCTGGAATAGACCGGAGGGCAGACCCATGAAAGTGAAAACTC
 21417  TGGGTCGTCCTCGCAAATTCCCCAGAAACACTTAGTGCAAAAGGCCAAATGGCTATCTTG
 21477  ATACATTTACCCACCCTTATGATTCTAAGAGAATTATTCTATTGAGTGATCTACCGCCAT
 21537  TATTGTTTAAAATTGAGTCCTTTGACTCAGTCCCCGACTGTAAGTTTCACAATACTTTTG
 21597  TATTGATCTGCTGTTTGTTCTAATATTTAG
;     G-orf109 ==> end
 21627  TTAGGCACAAGACCATGTCTTGGTTTACCAAACTTATATCAACAACTTGAGCCGGAGGCA
 21687  AGTTCAGAGCCACAGTCAGTTCGGGCACCAATGTCAGACCAAGTGTCGGCCCCAGCATCT
 21747  CATTTACAAAGGATGAGAATGATGGATCACTATTCTGAACAAGAAGATTCGTTTCTAGAG
 21807  GATATGTTGAGAATTCTGGGAGGCTTGCCTTATTGGTCATAATTATCCATCTTACTATGA
 21867  CATATTGCAAACATATGAGCCCAAGCTTTTAATGTACTAGCCTAAAGGTGTAACGACTTG
 21927  TATTTCAAGTTATTTGACTTATTTATCATTGTAATTCGCTAAACGCCTTAACTTAATATG
 21987  CACATATAATTAGTATTAATAGTACTTTTATTTACTAAGATACGAATTAACAGGTTAATG
 22047  TTTATTATATACATATAATATCATTATTATTTTATTTTTCATTGGTTTAGTTGGTGTACT
 22107  TCTTATATTTACAAAAATGTCTTATCATAATGCTACAAATATAAGGTTTAAAAACGATGA
 22167  AAGTGCTTCATGGGAGGGGTCTAGTAACCTGAATATTTTTTATTTACCAGATCGAAGCAA
 22227  TAAACGTATTAAGTCTATTGCATTAAAAACATCGGTATTAACTCTATTTGTTTAATTGAT
 22287  ATTATTCGCACTTTTTGATTTTAGCACTAACCAATTTCAGCAAATGCAATAATATGATAA
 22347  GCTCTTTAACTTATATCCTATACCTTTCGATAAAAACATAGGCATTTTTATCCCTAATTA
 22407  TAGAAAATCATTTATATATATGTCATGTTTCGCAACAACAAAAACAAAAACAAAAACAAA
 22467  TTATATAAAGCTATACGTAATATATAATTTGTTTTGCCAGTTACTTTGTTTTTCAGACGA
 22527  CTATAATAGATAATAAAGGGGGATTGTGTGGTAAATTTATCTCTCTCTTTCTTTCACTTT
 22587  TTTTTTCATGATAATAGTTTTTTTATTGTTGATACCCTTAACAGGTGTGTTTCTTATATG
 22647  TACAAAA
;     G-nad4 ==> start ;; mfannot: alternative ATG start pos 22594
 22654  ATGTTCCGTAATAAAACTATTACCGATGTTAATACAGTTTCGGATGTTAATTCAGTTTCG
 22714  TATGTTAATTCAGTTTCGGTTGTTAATTCAGTTTCGGATGTTAATTCAGATTCGGATGTT
 22774  AATTCAGATTCGGATGTTAATACAGTTTCGGATTGAAGAAATAGACAACTCAAATCTATT
 22834  GCCTTACAAACATCTATATGTACTTTGTTTGTTTCTTTAATTATCTTTGCATTGTATGAT
 22894  TTTAGTAATAATCAATTTCAGTTTGTGCAAGAATACCACGAAATAAGCTATTTTAATTTT
 22954  TATTTAGGAGTGGATGGCCTATCTATATATTTTGTTTTACTTACAACGATAATAATGCCT
 23014  GTTTCATTATTGTCAAACTGAACATCCATAACACATAACCTAAAAACATATCTAATAACC
 23074  ATTTTGTTATTAGAGACACTGTTATTATCAGTGTTTTTAGTGCTAGATATTTTATTATTC
 23134  TACATATTTTTTGAAAGTATTCTACCTCCCTTATTCATACTAATTGGATCATTTGGTTCA
 23194  AGTAACAGGGTAAGAGCAAGTTTTTATTTATTTCTATACACACTTTTAGGTTCCTTATTT
 23254  CTATTATTATCCATTGTTACAATGTCTTCAATAACAGGAACTACTGATTTTGATGCTTTA
 23314  TATAAAACAAATTTTAATTATTATACTCAGCTCTTTTTATTTATGGGTATTTTTATAGCT
 23374  TTTGCAGTTAAAACACCGATTATTTTTTTGAACACTTGATTACTAAAAGCTCACGTTGAA
 23434  TCGCCTTTAAGTGGTAGTATTATATTGGCCGGAATAGTGTTAAAATTAAGTTTATATGGT
 23494  ATACTACGCTTAATATTACCTCTACTGCCAAAAGCTTATATAAACTGTACTTTTTTAATA
 23554  TATTTAATTGGTGTTATTACCATTGTATATGCCAGCATAAGCACGTTAAGAACTATTGAT
 23614  GTTAAAGAACTTATTGCTTATTCATCCGTTTCACATGCTGCAGTATACCTTATGGGTGTT
 23674  TTCAGTAATACAATACAAGGTATAGAAGGTGGTATAGCGTTAGGATTAGCTCATGGATTT
 23734  GTTTCTTCTGGACTATTTATTTGTGCTGGGGGTGTATTATATGACAGATCTTCCACTAGA
 23794  TTAATAACCTATTACAGGGGTATAGCTCAAATGATGCCTATTTTTTCCGTTATCTTATTT
 23854  ATTCTGTGTTTAGGTAATTGTGGTGTACCTCTTACTTTAAACTTTGTAGGTGAATTCTTA
 23914  TCGCTATATGGAGCATTTGAAAGATTACCTATATTGGGTGCTTTAGCTAGTTCCTCTATT
 23974  ATTTTTTCGGCTGCTTATACTATATATATGTTTAACAGAATAGCATTTGCTGGGTCATAT
 24034  TCTAAATTTTTTATTGTTAATATATCTGATCTTAATAAACGTGAATTTTCTATTTTATTA
 24094  ACCTTGGCTATATTTACAGTAGCTTTAGGTATATATCCTGCCCCTGTGCTAGACGGTTTA
 24154  CATTACTCAGTAACAACTCTGATATATTGTGTCCCATCTCCTATTATTACAAGTTAA
;     G-nad4 ==> end
 24211  GATGCTGTTTTTACAAGTTAAAATGTTGTTTATACGCTTATATGTTGCCTACAAAGTTCA
 24271  GATCAACCTTCTATTTCCTCAGCCCAATTTGAGATTATATCAAGCTTTACGTATAATAAC
 24331  GGGTGTTTTTATCCAAATGTGCATCTGCGGCCTCTATGGTAGACGGTTTAGCTTACTTAG
 24391  TAACAACTCTAATTCATTCTGTCCCTACCCTCAATTATTAAATGTATAACATTATTTATT
 24451  CGTTCATATACTAATAATAATAATAATAATAATAATAATAATAATAATAATAAAATTATA
 24511  AACTTCAGCTGTTGTTTTGTTGTTCTCATTTACTCCTATTTTTAACCTGGATAATATAGG
 24571  AAGGATGAGTAAAATCAGAAATATAAGCCTCTTCTATGTGTAAAGCTATTAATTATTAAA
 24631  TATACAATTTTAAATTGATTGTTATTGTAAAAGCTAATTAATTATATCACTTTTTGTGTT
 24691  ATTGTATTAGCTTATAGATATAAGCTAATTTTAATAAACCAATTTTATTGTGCTTTTATT
 24751  GTTATCTATTAATGCCCTATAAGCAAGTAAACCTAAAAATAGTTCAAATAGCTAAAACAC
 24811  AATAGTAGTGTATATACACAACACTTTGTAAAAAGTGTATATCTGGGATTAATGTTAGTC
 24871  CTCTAATGATGTTTATAATAAACATCATTGGTGAATA
;; mfannot:     /group=IA (2.97e-13)
 24908  ctgggcaaatttcaagaaacacttattaaaacaatatgtgtatttgaagcgaagcttact
 24968  taagcattatatgaagcgaagcttatataaaaagtaagaacgttcaacgactagaaagtg
 25028  agcattgctagcaataacttttaaatcatgctcagcatttttaaatgttttctatattat
 25088  ttattgctttacaacacaagcaagtataataattaattttttatatgaaattaatgaaat
 25148  tgacccaacgctatatgtctttatttttattattagtaaaatctaaagtaaaattggaat
 25208  ataagttaacaataaaaggttatataaccttttgtgggggttatctttaatataatacaa
 25268  cacaa
;     G-orf703 ==> start
 25273  atgaaaaaatttttaactacatacatattgccatacatcaataattattgacatttattt
 25333  acttgtagcagtcacagagcattaccaccacatataagcatcattatgactggacaagat
 25393  gctactaggtttatccgtctttatcctgaattaattaaaaaattacaatataatacactt
 25453  tatcacgtttctatggatgttgagaggacatctgatgacttttcacttagtatagatttt
 25513  gaatttttcttagatgacagttctcctctagctgagtcagaggatatactatatctcata
 25573  gatcttataaatgcatattttgattattacttagataaagaaagctctgttgtttgccta
 25633  tactttagacccccttttggagcatctgatgggtccccttcagttgaaaaaaagtatcag
 25693  catgagcatatagtagaacataaaaacagtaactttgttgtgaaaaataataatgtaaat
 25753  aagaaaaaaagtaacttacttatgaaaactaataatgtaaataaagttagacatttttct
 25813  acttcagcttttgtttctcttactagacaacttaacgatacactgaatgcaataaacaag
 25873  atacccatgcctaattcccttgtttatgttgcattaaaaagtgaaatatcagttttgaac
 25933  catccacctaatctctataatagctctagcgatatgttaaat
;     G-rps3 ==> start
 25975  gtgtttagtacaaggctaaaaaaaaacaatgacaatcacaatgagaaaaaaaaagtaaag
 26035  ttagaagattactttaactatataggtaaagctagacactatccacctgcaaataaggag
 26095  tgatttaatagtatatacgcatataataaaaacacaattaaactattacccactctagac
 26155  aaagttacacttaaactagtaaaaagttattttaacttttatagccgtaaactagagaaa
 26215  aaaataaaatctcgacgtttgcgtgtaagaggtagaaggttatctactaataggatacta
 26275  attagcagagcagagttgaaacatacaaatgataaagtggttgttactatctatgtttat
 26335  aatagacaaaaaaaatattattttaataaaataatgaggctagccagaacaaataacctt
 26395  ctccctaattgaattaaaataaaaatattaaaaaaaaaaagcttaaagattatatcaaga
 26455  gttaaaaagcaaaaaaaaatagtttgaaaaatgcttggtttattttgttccaagaataat
 26515  aaggcagataataataagtttaaaaactatgagacaagttatttgaaatattatgttacc
 26575  agatctctacgtaaggaaatgctatctatttatctttgacagttagtatcttttaatgta
 26635  tctaaatttgaaaaaagatatctttcacctttaactagtttagtaacaagggtatataat
 26695  aaaaaagtagaatttaatcttgtaaatttaaaatatctatatcttaacagccatattttt
 26755  tcagaaactttacttacaaaaataagaaacagaaataataggttattaagagtattgaga
 26815  acttctttattaatgtttaaattaccctttattgatagatgagctttatacgaagaaatt
 26875  tataatagaaaaaggaagcttcaaaatttaaaagttgataattcaacagataatcttata
 26935  agtttgaaatccaaacttaaatcacaatttagtgatctattggaacgatcgtttttaaat
 26995  acggatcctaaagattctatatataaactaaaagattttaaattatgatgccatgatgct
 27055  tcgcatccacaagcaagacctcagaattcagtct
;; mfannot:
 27089  ATTGTAATTATCCATTATTTCTAGTAAACACCATTTTAAGATCTATTAGAAATAAATATG
 27149  TAAGTGGTATAAGGTTAGAGGTAGCGGGTAGATTAACTAGGCGTAATAAAGCCGCTAGAT
 27209  CTCTATTTAAACTTAGGTATAAAGGTAATATAAAAAACATGGATTCTTCTTATAAAGGTT
 27269  TATCGGCAGTTCTTTTAAGAGGTTTTGCAAAATCTAATTTACAATATACTAAATTAAAAT
 27329  CTAGAATACGTATTGGATCTTTTGGTCTAAAAGGATGGGTAAGTAGTAGTAGTTAA
;     G-rps3 ==> end
;     G-orf703 ==> end
 27385  ATACTTGGCTTTTATATATATATATTTAAATATAAGGTTTTGGCTTGTGCTTCGTAAAAA
 27445  GCATGCATAGAAATTTACAGTTAACTTGTTTATGTTTCTTTTTTGCTGAAAATATAAGCA
 27505  AGAAGCATCATAATACAAATGCCTCGCATCTAATTTTTTTTTTTACAATTTTCACGCTCC
 27565  CCCCCAATATAGAGAACAAATAAAAATGATGAAATAGTCTGAACTATCTTGTGAAAGGTG
 27625  GATACAAGGGATAAATAACCCATGTGATAACATAAATTGTAAATAAACTTTATTCTAACT
 27685  AAAAAAAAATAAACTCTTTATAGAAATACATGCCAATTGACCATGAGCATTATTAGATAT
 27745  GAATAAATTTACTATTGTTTTGGCTTTTTAGTTGCTTGT
;     G-orf209 ==> start
 27784  ATGTGTGAAAGACACATACATGGCATCATATATCATTATACTTGTAATAATTTAAGTATA
 27844  TATTATAGGTTTATATGTATATGTGCTATACATTACTCAATAACAACTGGAGATTCGCCT
 27904  TATAAAGGTACTGAGCAATTAAGGGGGTACTATGATGACACAATAGCTAAACTCCCCAAT
 27964  AAGTACGTCTATTCACAATATCAAGCTAACCGTTTGGGGGTGTATATGATTCTTATATGC
 28024  GGGTCTAAAATGGCTTTTTATTGTATGGATAAGACTCTTTGAAATAGAGGGATGAAATTT
 28084  TTATCTAAATATTCTAGCGGCCTCCAGGGTGGCATGCTGTGCATGAGACTAGGGGACAAA
 28144  GGAATAGAAGTTATACCTCAGAGAGAGTGTTTTAATAGTCCTAGTAAATGGTATGACGTA
 28204  ACTTGGGATAACCACCACGTCCCTGTAACAGCCTTGGCCAGATACATAGGTTTGACTTGT
 28264  TTACCACCAGTAACAAGTAGCGTTAACCCTAACATTTTGTTACAAATGGCTGTGAACCCG
 28324  AGAACAAAAGGATGGGTTGAAGTATGTACACAGTCAGATGGTGTAGTACTAGGTGTAAAC
 28384  TTTAAGGGTGAATTGTGTCGCAAGCCTTAA
;     G-orf209 ==> end
 28414  ACATCAGTATGAGGACAAACACAAACATAACTAAAAATTATCATTCAGGGTTTATATTTG
 28474  TTTTATACACAGGTCATAATTGAGAAGTCTTGGTGTATGCTTAATACGCTTAACATTTAT
 28534  TATAGCATTTAGATGTTTTATTTATGAAGGAGGGTGTAATATATGGTGCTTGCTTCGCAA
 28594  CCCACAGGATACCGTGTACGTCTATCTACTCTTAATTTCAGGTTATTGGTTTGATTGCAA
 28654  AGCATCTTTAGATTAATTACCCTATAATCTAAATATAAGCAATAGAATTCAGGCGAGGCG
 28714  GTATTCCTTGCGTTTTTTCTTATTTTTCTTTTTCTTCATCTTGCAAAAGATGAAGAAAAA
 28774  TCAAATGAAAAAGGAACGGAGACAAAATATTCTGGTTGTTTGTCACGAAGTACTGCGGGG
 28834  TGGGGCGGTTCTTAGATGTGTTTCTACAGTTTTTTTTCGCATCCTTCGTGTGCCGTGTTC
 28894  CACAAGCAAGGCAAGAGATGTCTTGTAGATAACTGCTAGCTTAACTAGCGATCCCTTTTA
 28954  TTGCTTCGCATGCAATTACATATAAAAGGAAATAAGCACATAGTTCTCATCTTAGTATTT
 29014  AATACTAAGATGTGAATAGGAGAAGGGTATACTCATCTTAGTCTTTAATACTAAGATGTG
 29074  TTACATAAAGCCAAAAATTAACAAATACAAATATCATCTAAAGAATTTTTCTTTATACAA
 29134  AAGATATAGGTTATAATCATAGTTTACTACAAACTTATTAAAAACACTCCTTAAATTACC
 29194  TATCTATTTACTTATTCTTCTTTTTCTTCATCAAAAGTAAATGATGAAGTAAATGATGAA
 29254  GAAAGTGAAAAGAAAAAGATTGGTAACAGGCTTACCTGTTTCCCTTTATTACTTTTAAAT
 29314  ATATAAATATAATACATATAAAAA
;     G-orf458 ==> start /note=GIY ;; evalue:8.6e-25
 29338  ATTAAAATGAGAATCTTTAAAAGTCATCCTTTATTAAAGTTGGTTAATTCGTACGTAATA
 29398  GACTCTCCACAACCATCAAACATAAGTTTCTTATGAAATTTTGGTTCACTATTAGCCTTT
 29458  TGTTTAGTAATACAAATAATTACAGGGGTAACTCTAGCAATGCATTATAATGCTAATGTT
 29518  TTAGAAGCATTTAACTCAGTAGAACATATAATGCGTGATGTAAACAATGGATGATTATTA
 29578  AGATATTTACATTCAAACACAGCATCTGCGTTTTTTTTTATAGTTTATTTACACATAGGT
 29638  AGAGGTTTATACTACGGGTCATACAAAGCTCCTAGAACATTAGTCTGAACAATAGGTACA
 29698  GTTATATTTATATTAATGATGGCCACAGCCTTTCTGGGTTATAAACGTAGCCCAAAATGA
 29758  TCTAATTCAGTTATAAACACATCATATCACAACACTCTTCTTACTTCATCACTTAAAACT
 29818  AATAATCTTAGATATCTATTTATAAGGAAAAGATATTACTCTTCAATCTCTCATACAAGA
 29878  GATATTAACATAACTAAACCTTCCGCTAGAGTGACAGATTTCCTAAAAGATAAAAAACTA
 29938  AACCCTGTTTTTATTTATGAAAACTTAGATAGGGACAACATAAGGAAAACTATCTTATCG
 29998  GAAAGCAAAGCCCTCAGTGGAATATATCTAATTTTAAATAAAGTAACCTTAGATTATTAT
 30058  GTAGGATCAGCTTCCACTAATAGATTTTATGCAAGATTTACTAACCACTTAATCTACTAC
 30118  AGGGGCAGTAAGGTAGTTAAACTTGCAGTTAAGAAATATAAATTACCATCCTTTGTTTTT
 30178  ATAATATTGGAACTGTTTCCTGAGATAGTAAACAAGGAAAATAACAAAGAGCTAATAGAC
 30238  AGAGAGGACTTTTATCTAAAATCCTTACTACCTAATTATAACATATTGACTGAGGCTGGT
 30298  AATACATTTGGCTACAAACACACTAGTATGGATAGATTGAAAATGAAAGAAAACTATAGC
 30358  ATTGAGCGTCGTAATGCGATAGGCAGTCTAAATAAAGGTAGAAAGCTTTCATTTGAAACA
 30418  ATAGAAAAAATAAGAAAAAGTACTTTAAATAGAACTAGACCTATTTTATCTGAAGAAGCT
 30478  AAGGCTAATCTAAAGAAAAACTCTAAACCAGTAACAATATATAATTTAGATAAAACTATT
 30538  TATGGAAGTTACCCTAGTATAATTGATGCGTCAAATGCTGTAGGTTGTAACGAAAAAACT
 30598  ATCAGAAGAGCTTTAGGTACGGAAAAAAGTATTTTGAAGAAACGCTATATAGTTAAATGT
 30658  GATGATACTATATTTAGTGAGCAAGTAAATGATGATACTCTGCAAGCAAGTAAGTAA
;     G-orf458 ==> end
 30715  ATTTGAATTAGGTTATAGTCCCACTAGATAACCTTACATAAGGTAAGCCCTATGCAATCT
 30775  CTAAAGAAAAAGAGGGTAAAAAGTGGAATAGTCCGATGGGAATATTTAAGAAGTTTTATA
 30835  ATTTCTTAGGCGATGTTAGTGAAAACGATCAAAAACTAAATGTAAATTTATTAGAGATCG
 30895  TCGGTTATTTAGATAATCGCGACAGACTAGATCACTAATGGGTGGCTGAAATGCTGCTTA
 30955  ATGTATAGGCGAAACTTTCTAACCAGTAAACACTGGTTATCAGAATAGCGAAAAACTAAA
 31015  GCTATTCTGCTTTTAATTA
;     G-orf340 ==> start /note=LAGLIDADG ;; evalue:2.3e-37
 31034  CATGTAGTTAATTGTAAGTATCAGTATGTATTACCATATGGTCAAATGTCATTATGAGGT
 31094  GCAACAGTTATAACTAGCCTTATGAGTGCCATACCATGAGTTGGACAGGATATAGTTGAG
 31154  TCAAAAAACATAACAGAGGGTTATTCAAGTACAATTTATGCAATACCCTTAATATTGCCT
 31214  ACTATTGGTACTGTTAGTCCATATGCTTTAAAAAAAGGAAATAAAAATATAAGATTAGAC
 31274  AAAAAACAATATCTTTCTATTTCCTCACCTTTTATAGCCTTTTTAGCTGGTTTAATAGAT
 31334  GGAGATGGATATATTCAAATAACTAGAACAAGAAAAGGATTTATAACTATTAAACTTGTA
 31394  ATTTCAATACATTTAGATGATATTTCTACATTAGAGTATATTCAATCTGTGTTAAAATTA
 31454  GGAAAAATTTCAATAAACCGAGCCCATAAAAGTCCAAGTTGTAAGTTAATAATTAATAGA
 31514  ACTGACCTGCAAGAGGTTATTTTTCCATTATTTATACATCATGGTATTTTCTTTTTAACT
 31574  GACACTAGAAGAACTCAGTTTGATTTAGCTATGTTTATGCTAAAACAAGATAAAAAGGTT
 31634  TATGGTGAATTACCAGTAAAGGGCAAAGTAGAAATACCTACAATGTTTAAATTACCTGAA
 31694  ACAGCTTTAGATTACGTAAGTTTACCGTTTTTTAAAAACTGAATTGTTGGCTTTACAATG
 31754  TCTGAAGGTTCATTTTTTATTAAAAATAATAATGATGGATGTTTTCAGTTAAAACAGAGA
 31814  GTACATATCATGTTATTTGAAGCCTTTAAATTGGTTTTTAATACAAGTCGAAAAATAGAC
 31874  ATTGAAAAAGGTATATACAATCAATTTTCTGTATGTTCAAAAACGGACATTCAGACAGTG
 31934  ATTGATTTTTTCTCCTTTTCAGGTTTTCATCCATTAATTGGTGTTAAAGGTATCCAATAT
 31994  TTTAAATGGTTAAAAAGCCTACGTAATAGTTCTCGTTACCATAATCTTAATTTCCCCCAA
 32054  TAA
;     G-orf340 ==> end
 32057  ACTTTATTGTTATTTATTTTCTGGTATATGTACTAATATAATGAATTCTGTTAAAGATAG
 32117  GCTCCTTAAAACAGTAATGTTTTAGAGGCAAATGAGGAAAATTGCAAAAACATTTAATTA
 32177  ATCTACCATCGTTAATTTAAATTATTTGCAGCGAAGTTTGATATAGTATGTCAAAAACGT
 32237  TCAACGACTAACAGGTGAGTATTTTCTTTTTCAAAGAAACACAATAAGCTTGACATGTAC
 32297  CCTCACAACCTTAAAAGGTTGAAGACATAGTCTAAACAAGACTGAGAAGTTTTGATTATA
 32357  AATTTTAAATTATTTATATACAATCATTTTGTTATCTGGGGTGGTTTCAGTGTAAACAAT
 32417  GCCACATTAAATAGATTTTTTGCTTTACATTTTGTTTTACCTTTTGTATTAGCTGCATTA
 32477  GCTTTA
;; G-orf259_cox2 ==> start
;     G-orf259 ==> start
 32483  ATGCATTTAATAGCACTACATGACAGTGCAGGCTCAGGTAATCCTTTGGGTGTTTCAGGT
 32543  AATTATGATAGATTGCCATTTGCCCCTTACTTCATATTTAAAGATCTAATCACTATTTTT
 32603  ATTTTCATCTTAGTGCTATCAATGTTTGTGTTCTTTATGCCTAACCTTTTAGGAGACAGT
 32663  GAAAACTATGTAATGGCTAATCCTATGCAAACTCCTCCTGCTATAGTACCTGAATGATAT
 32723  CTTTTACCTTTTTATGCTATACTTAGATCTATACCTAACAAACTGTTAGGTGTTATCGCT
 32783  ATGTTTTCTGCTATATTGATTTTATTAGTTATGCCTTTCACTGATCTTTCTAGATCCAGG
 32843  GGTATACAATTTAAACCTTTAAGCAAAGTAGCCTTTTTTATATTTGTAGGTAACTTTTTA
 32903  ATATTAATGGAATTAGGTGCTAAACATGTGGAATCCCCATTTATAGAATTTGGACAAATA
 32963  TCTACAGTTATCTATTTTGCACATTTTTTAATTATAGTTCCTTTAATAAGTTTATTTGAA
 33023  AATAGTTTAATAGAATTAGCTGGTTATAAAAACAAGATAATCGATAACACTGTTGTAATG
 33083  AGTACACCACTTTGTTTATGAGCTTTTTGTAAATATGTTTATTTATACAATTTTGCAACT
 33143  GGTAAACAGTATGATCAAAAGATTTGTGCAAAGGTTATGGATGAGATTTCTAGCCCCAAC
 33203  CCTAACATAACAGTTAGAACAATTAATATGTGTACATCTGTAATACAATGTATAGGT
;     G-orf259 ==> end
;     G-cox2 ==> start ;; mfannot: contiguous and in phase with orf259
 33260  TTGTTTATTACAATCTTAACTCTATTATATGTAGATTTAAGCGTAGTATATCAAAGT
;; mfannot: G-cox2 ==> start Def by similarity
 33317  TTTATCAATATTGCGTGTTTAGGTATTAATGTTGTATACGAAGGTTTTAATACTGAATAT
 33377  GGAAATTCATTATTACAATGTGATGCACCTAGACCTTGAGGTATATATTTCCAAGATAGT
 33437  GCAACACCACAAATGGAAGGTTTAGTGGAGTTACATGATAACATATTGTTCTATTTAGTT
 33497  ATAATATTATTTGGGGTAGGATGATTACTAGTATCAATAGTTAAAAACTATACTAACACG
 33557  GAGTCACCAATTTCACATAAATATTTAAGTCATGGAACATTGATCGAGCTAATATGAACT
 33617  ATTACACCTGCCTTAATATTAATTTTAATCGCATTTCCATCTTTTAAATTGTTATATTTA
 33677  ATGGATGAAGTAAGTGATCCAGCTATGGCAGTATTAGCAGAGGGGCATCAATGATATTGA
 33737  AGTTACCAATATCCTGATTTTTTAAATAGTGATGATGAGTTTATTGAATTCGATTCGTAT
 33797  TTAGTGCCAGAATCTGACTTAGAAGACGGTGCTTTAAGAATGTTAGAAGTGGATAATAGA
 33857  CTTATTATACCAGAACTAACGCATGTTAGATTTATCGTTACAGGTGCTGACGTTATACAT
 33917  TCTTTTGCTTGCCCTGCATTAGGTATTAAATGTGACGCCTATCCTGGAAGATTAAATCAA
 33977  GTTTCTGTTATGATTAACAGGGAAGGAACTTTTTATGGTCAATGTTCAGAGATTTGTGGT
 34037  ATACTGCACAGTTCAATGCCTATAGTTATAGAATCAGTGTCTATAGAAAAATTTGTTTCT
 34097  TGACTACAAGAACAATAG
;     G-cox2 ==> end
;; G-orf259_cox2 ==> end
 34115  ATAATTTACACTTGTTATAAAAAGCATAAGTAAAATTACATCGTTAATTTTTGCATATGT
 34175  ATATCATATACGCTTTTATTCTAGGTATTGTATATATTTATATATCAGTCCTG
;     G-trnR(ucu) ==> start
 34228  TTCTTATTAGCTCAATGGTAGAGCAGAATACT!TCT!AATATTTAGATCTAAGTTCGAGT
 34286  CTTAGATAAGAAT
;     G-trnR(ucu) ==> end
 34299  TTAATTTTATCTATAACATTGCGCTAACTTAATACTGTGCAAACTTGTCATAGGCCTATA
 34359  ACCTTTGTAGCTCAAATGACTAAAGTAAATACTAATAGTATTTGGATAAATGTTCGAACT
 34419  TACTTAAAGGTACTTTACACAATGTTTAAAGTCTACATATTTTATTCCAATATAAAAAGT
 34479  ATCTCGTGTTTTATGTAGGGACATGTTAGCTTAATTACTTTAATAAAAATATGTACTACT
 34539  TTAAATGATTGTTAATAAATCTAGAGATTTTAGTTTAATTGGTAAAGTATGTAATTATAC
 34599  CTGTAAGTGCCTTAAGTCTATATGCAATTGTATTTCTACTAATAACAATCTGTCTGATAG
 34659  TGCATATGTAGAGTCATTTACAGTCAGTAATATAGATAACCCTTATTATGGGTATACTTA
 34719  TTTATAGGATATTTTATATTTACTAGCCCAGGCAAATCAACATAGGCTATTGGACGTATA
 34779  CTTATATGATATATTGTGTATGTTCAATTACCTTAGATTTATGGTAAGCAGGATTCCCAC
 34839  TATAACAATAGGACCTGATTTTGTGTTTAAGATAGAACATTTTTGATAACAGATGGGTCA
 34899  TATTAATGACAGACTAAATTTATGCCACCTTGTTATATATACTTTGGATCATGCTAGGCT
 34959  TGAATAGAATATGTTGTATCTAATTATATCACAGTTAACATAGTACCCAATTTGCCTTTC
 35019  AACTTTTATGATTTTTCCGTATGATCTGAGCTGCTTCGCAAGTATATGTTAATGAGATAT
 35079  TAAACTTGGCTACTTAACAGACATAAACGTAAGTTTACTTGATTTGTGTTGCGTTGCAGA
 35139  GCAGCGAAGCATCATTACTAGATGCAATAATAAAAAGATAAATATAAAATAAA
;     G-trnC(gca) ==> start
 35192  GGGATATCATGTATAAGGTTGTACAGTTTGATT!GCA!GATCATATTCAGGAGGTTCGAT
 35250  TCCTCGGTATCCCT
;     G-trnC(gca) ==> end
 35264  TATATGAAGGTTGGTTAAATGATTAAAATGTTTCATAACGCAGATCCAGTTTATATACAT
 35324  ATAATTTAATATAGTATTGCCAATAAAGTATGGCATCATATACCTATATTATCATAAAAA
 35384  AAAATAAATAATTTAGGTTTTATTGATTTCATTACCAGCTTTGCTGAAGGCGAAGCATTG
 35444  TATTAAGAGCAAAATGCCAATATATTATA
;     G-trnR(ccu)_1 ==> start
 35473  TCTTTATTAGCTCAATGGTAGAGCAGAATATT!CCT!AATATTTAGATCTAGGTTCAAGT
 35531  CCTATATAAAGAT
;     G-trnR(ccu)_1 ==> end
 35544  TCAAGTTTGTCTCTAGTTTGTCTCTAGTTTGTCTCTAGTTTGTCTCTAGTTTGTTTCTAG
 35604  TTTATATGTATTGCTAATATTTATAATAAAACATAAAGTTATTTTTTTTTGCAAAGCATT
 35664  ACATAATGTTTTTTGTCTATTGTTATTATTTATTTCCTTTACTCTTTCATATACACATAT
 35724  ACTACTAATAATAAATAGTTTTCTGCTATATTCATAACATAGTAATTGTTATTACAGCAC
 35784  ATGTTTCCTGGTCATCTTTTGTTGAGAAAACAAAAAGCTGATAAAAATACCCTAAAACTA
 35844  ATAAAATCCTAGTTTACTTCTATTTTTAATCCATACTATTACCGGTAAAATGTTTAAGTT
 35904  GCTTATTTTACTACTTCTGGTAAAGTATATAATATCTTATTAATACC
;     G-orf212 ==> start
 35951  ATGTTATACTTTGTTAATACTGTCACTTTTTTTGGTTTAATAGAATCTATCTCTCCGATT
 36011  GTATATAGCATATCTGCTCATGATTTATTTTTACCGGGCCTAATTTTAAGTTGTGGTGTG
 36071  TTTATTATTATGTCAGGCCTTACATGCTATTCCGGAACCCGCATTGGTATACCTGATCTA
 36131  CTTAATGCTCGCGATATTACACCTAAACTTAGTACAAAAGGTAAGGAAAAAGCAAATAAT
 36191  CCAGAAAACCTTACCGTAGACCTTAGTTATACTATATTAACATCTCCAAACAATGTTATT
 36251  TACTGTTTGGTAATTGATGTGTTAGATAGTGCTGGTAACAACTTAAAAGCCTTGTACCCT
 36311  AGGCCAAGTATAGCAAAAACGCCTTGTACATTTAATGGGCAAGCCTGGGTAGGATTGAAA
 36371  TTCAGTGGTTCTTCTTTTCTAGCGCAAGGTAATAGTAGTAGTGAATTATTTAAAGAAACT
 36431  ACCTATACATATTCAAACCTAGCTGCACCACACATGGGCTGTTGAGCACCTAGGCCTAAT
 36491  GTTACAAAAACAAGCACTCAAAACACTAGGATTTTGAGTGCAGCTTCTGCAGCTGTTTAT
 36551  TCTGCAGACGGTAGGAATGTTTTTGTAAGAAAACAATAG
;     G-orf212 ==> end
 36590  TTTAGTTCTGCTAAGCTCATAAAGCAATACGATAACAAGATGCATAAATGTTCCTTTATA
 36650  ACTTTGCCATAGCATGTTTAATAAGATTATGTTGCATATTTGTTATTAGGCAAACATTGT
 36710  GCAAGCTGTGATCTTTCTTGTTAAAACACAAGCTAATCATTAGTTCACTAGTTATATAAC
 36770  AGGAGGGTATAATACAGGTATTTATATCTATCATAGAAGTTGTAATAATAACCGTGCCAG
 36830  TACTATTAACCATGGCTTATCCTACGGTTGCAGAGAGAAAAACAATGGCAAGTATGCAAA
 36890  GAAGATTAGGTCCTAACATAGTAGGATATTATGGTCTATTACAGGCGTTTGCAGATGCCT
 36950  TAAAGCTTCTCTTAAAAAAATATGTTTCCCTCACACAAGCTAACTTAGTTTTATTTTTTC
 37010  TTGGACCTATTATAACTTTAATCTTTTCCTTGTTAGGATTTTCTGTTATACCATATGGCC
 37070  CTGGTCTAGCTATATCAGACTTTGATTTAGGAATACTTTATATGTTAGCATTTTTTTTTT
 37130  TACATATCGGCTTGTGGGCTATTGTATGCATTCCGTTATACCTTAACCCTTCATTTAAAG
 37190  AAATATGTTTTTTAACTCTTGTATCAGCAATAAATATTATAATTATATTCGCTTATCTAT
 37250  TTACGATTTGTCCGCCTAATTCTCATCTTTTTGTGAGCTTACCACTACAGAGTAGATATT
 37310  TTAATTCAATATCTATAAATCGTGCGATAGCCTTGGTAAATGATAGTGATAAAAACACTC
 37370  GTTCCTTGGAAGACAGGGTAGATTGCTATATGAATGGCATATTAAACTGCCATTTTCCAT
 37430  GGCAACGTAACGAAATCCATGATGGTATTACAGTACCGGCAGGTTTTCTTATAGCTCCCC
 37490  AAAGTTGAACCCATGAATTACCCGGTCCTGGTAGAAGAAAACCTGACTTTACACTCATCT
 37550  ATATTAATGAGTATTTGGCAGAGGATCCTTTCGATTTTTTATGGGTTGAATGTAAAAGAC
 37610  CATTTGAGAACTTTTTTGAAGCTCTTGATCAGGTAACTGCAGCTCTTTACTTAGGTAGGA
 37670  GCTACCCAGATCCCAAAGGTAAGTATGGTGGTTTTGTTATTGTAGTTGTAGGTAAATAAA
 37730  TAGCCTTTTTCAGATTACCATTAACAGATGATATAGTGGATGTTACTTGAGATAAAGTTT
 37790  TACCTTTAAGATTTATAGAGATTGACCCTTCACAAGCTAAACCATTTTATTAAAATGATG
 37850  ATGAACGCAGTCGAAGAATAGGTGATATATGACATGTTGAACACCAAGAGAATATTGTTA
 37910  ATCATATGTTTCAAGGTATAAAAGTACACACTCTGGCTAGAGTTCGTTAAGCAAAGCATT
 37970  GTTTTCAGTAACAACATATATTTTATAGGGCATAAAGCCCAGGCAACAATTGTATTTGCC
 38030  TTATCTCATTATGTATAAGACTAAAATGGATAGTTTTACAAATGTACGCATAAAGAACTT
 38090  ATTTGTATGCGAAGCATATTATTTTAATTTGATAATATATTTTATTTGTTGCCCTGGAAG
 38150  GATAAGTGATAGAATTCAGGCACGGCAGTTTCTTGTTAACTGGTGTTTATATAATCATAG
 38210  ACACTTATCCCGTCCTTAGGGATGGAAATGCGTGACAGGTGCCTTATAATTTATTGAAAA
 38270  AAAACTATGAATGATAAGGTATCTGGGGAGAAGGGTCCTATATGGGATATTTAAGCTAAA
 38330  TAACATATATATTTATAGGGCATAAAGCCCGCAAACTAACCCATAGCATTCTTATTAGCC
 38390  CATGCCTTTGTAAGCTTACCCTTATAATTATGAAATAATATAGGTTATTTATTTTCCAAT
 38450  TGGTTTAGGTTTCTTATTAATGGGTTATTCAGTAATAGGTTTCCTGGATATATTTAGGTG
 38510  TTTATAATTAGATTAGTATTTTTATCTTTTTTGTTTCTTGATATAAGTACATGCCGATTG
 38570  AGCACTGTTATTAGGTATGAATAAATTTACCTTTGTTTCCGTTATGGTTTTTAGACATAT
 38630  TATTGAACTTGTAACAGTTTAAGTATAGATTATAGGTTTAAAAGTGTATGTGCTGGTCTA
 38690  AAAACAATAAATGATATCGATGCAGTAATACAACAAGCTCCCTTAACTAACATTTCGTAG
 38750  CTTTCGATAAAAATATAAATATTTTTATCTTTACTTCTAGAAAAACATAAAGCTATATGT
 38810  AGATGACCTATTTTATTAGATAAAAATAGGTATTGTGTGGTAAGCCTATTTTCTCTAATT
 38870  ATGATAATAACTTTTTTTTTGTTAATAACTTTAGTAGATGTGTTTTTTCTTGTTCGACCA
 38930  AAGTTAGACAAGAAACAACTTAAATCTATTGCACTATAAACTGTATATACTTTATTTGTT
 38990  TTTTTAATTATATTCGCATTTTATAATAATGATTTTAGTAATAACCGAAAGCGCAAATCT
 39050  ATTTTATATTTATAATTTAATATTGTATTGTTAACAAAGTATGGCATCATACATTTACGT
 39110  TATTATCAAAAAGTAAATAGTTTAGGTTTTATTGCGTAGCAATGCGTAGCATGATATTAA
 39170  GAGCAAAATGCCAATATATTATA
;     G-trnR(ccu)_2 ==> start
 39193  TCTTTATTAGCTCAATGGCAGAGCAGGATATT!CCT!AATATTTAGATCTAGGTTCAAGT
 39251  CCTATATAAGGAT
;     G-trnR(ccu)_2 ==> end
 39264  TCAAGTCTGTACCTGGTTTATATGTATTGCTAATATTTATAATAAAACATAAAGTTATTT
 39324  TTTTTTGCAAAGCATTACATAATGTTTTTTGTCCATTGTTACAACATATATCCTTTTTCA
 39384  CTTTATTACAAGCATATATATTAATAATAAATAGTTTTTCTGTTACATTTACAACATTAG
 39444  AATTGTTACTGCTGTAGATACTACCGTGTAGCAATATCCAAAACTAATAAAATCCTAGTT
 39504  TACTTCTATTTTTAATCTATATTATTATCAAAAAAAAAGTTTTGGAGCACAGATGGTTCC
 39564  TTTATTTGATGATATATCTTTTATTTTTATTAATACC
;     G-nad1 ==> start ;; mfannot: alternative ATG start pos 39556
;     G-nad1-E1 ==> start
 39601  ATGTTATATTTACCCATATTTATATCTATCATAGAAGTTGTAATAGTAACCGTGCCAGTT
 39661  CTATTAACCGTGGCTTATGTTACGGTTGCAGAGAGAAAAACAATGGCAAGTATGCAAAGA
 39721  AGATTAGGTCCTAACATAGTAGGATATTATGGTCTATTACAGGCATTTGCAGATGCCTTA
 39781  AAGCTTCTTTTAAAAGAATATGTATCCCCCACACAAGCTAATTTGGTTTTATTTTTTCTT
 39841  GGACCTATCATAACTTTAATCTTTTCCTTGTTAGGATTTTCTGTTATACCATTTGGTCCC
 39901  GGTCTAGCTATATGAGACTTTGATTTAGGAATACTTTATATGTTAGCGGTTTCTTCTTTA
 39961  TCTACTTATGGTATATTATTAGCAGGA
;     G-nad1-E1 ==> end
;     G-nad1-I1 ==> start /group=IA (7.94e-15)
;     G-nad1-I1-orf511 ==> start /first_aa=L /note=GIY ;; evalue:0.35
 39988  ttaacaattagtccccttattacgtgagtaataagtaaaacattgggtgaatttcaagaa
 40048  acgttttgaaactttcaaagtcaacttgaagaaaagtctagtttaattttcttaacatat
 40108  tttgttaaaataaggtatgaaatagttttaattgttttaataaactattgattaaacttt
 40168  aaatactcaacgactagtagatgagactcaagagaagtcaataactttaccacgagcgcc
 40228  caagatcttaaaaaaattattttattatcaagtttaaaggctaagcctaaattatctagt
 40288  gtcttagctacaaatttaaataacgctactatagacccgactattttgttttttgttatt
 40348  catggtggtggtaacaaagccttcaattctaaggttttgatccaatcaaatacttatata
 40408  cctagttctagactttttagtagattctatctagttggcaagcctaatgcagtaggtaaa
 40468  agatattattcaactaaaattcaaggtattgcttacgcaactaaaaataaaaaggaaaaa
 40528  aaaagtttaaacattgagcaattaaagccactacataatatttatataaaagatctatac
 40588  aaagatagaaatgctattgcaaaaccttttgatgataaagttttagttacttataatgat
 40648  ataaacaataggtctcaacttgtaaaaaaatgaggatctgttagttgtatatatcttata
 40708  gaatataaatataatcgtctagtatactatataggcacaactactttatttaaaagaaga
 40768  ttaaacaatcatttacaagctaatactaatagtaaatttcatctatttgtaaacctagta
 40828  ggttgagaacattttaaaatatcaataatagaaatatgttcagcaccagaacaaggagct
 40888  agagagaattattatttacaaaaataccttcctttattaaatactaccttttcttcttca
 40948  ctttctgaatcacaaatatacgaaactttagctactaaattatccatattaaaagataat
 41008  aatacaatttatgtaagtgctaaatctaaacaagtgtatgtttatgaaattatgagtaat
 41068  catataaatcaaaaatatgctaaatataaaagcattatagaagctagccaactacaaaat
 41128  atagctagagcaacaatatctatctatatagatactaatattccatttagaggtaaattg
 41188  tataatagtaaacctattatagatttaaaagaaacatttaagttagttaaaactgtatca
 41248  aatgatttcaaacttaacagcaatatagcccaagaagtttgagcatataatgctcaaaca
 41308  ctggaattaataaaaggaaatccttttgtatctaaaactcaagcatcacatgcaataggt
 41368  attagcagaaatgttattaactatttcattgacactagtaaagcagaagcaataaaaggt
 41428  acatatttatttagtaagcaacttactgataaagaaatcaataaattacttactaatgta
 41488  aataccttacaattaggtaataagaaaaaggtttaa
;     G-nad1-I1-orf511 ==> end
 41524  gcttacaattaacaaacattagatttaagaaataattttcctagtttaaagttaactgct
 41584  gaatattttaatgtagaatatagaactattaaaacacatttacatacaaaaacagctaga
 41644  tctgaaaaactatatctttttagtaaacaattggattattttacaataaaacaactaaaa
 41704  aataatatgtagtagatttatttacttgttgcgaagcatccggtttataaatagtcacag
 41764  attctttgtagtatattttgataaatatattaatatatataagattatgatatagtctga
 41824  accataatgtgaattatggaagtataagataaagagcttctacaataacaaactt
;     G-nad1-I1 ==> end
;     G-nad1-E2 ==> start
 41879  GGATCAGCTAATTCTAAATATGCGTTTTTAGGTTCATTAAGAAGTACTGCTCAACTAATT
 41939  AGCTATGAATTGATCTTAAGTTCAGCTATTTTGCTTGTTATATTATTATCAGGTAGCTTA
 41999  AACTTAACAGTTAATACGGAAATGCAAAAAGCAATATGATATGTTGTACCACTCATGCCT
 42059  ATATTTATAATTTTCCTTATAGGATCCATAGCAGAAACAAATAGAGCTCCATTTGATTTG
 42119  GCCGAGGCTGAATCTGAGCTAGTTAGTGGTTTTATGACAGAACATTCAGCAGTTATATTT
 42179  GTTTTTTTCTTTTTAGCCGAATATGCTAGTATCGTTCTTATTTGTATTTTAACAAGTATA
 42239  CTCTTCTTAGGTGGTTATTTACTAAATTTTACATCTCTTCTATACTTGATTAAGGGTATA
 42299  GATCCCTATTTATATCTTAGTATTATAGACAGTGGGTATGAAACTTTATTCTCTGACCCC
 42359  TTAATAGAAGGAATGATACATGGTCTAACCTTGGGATTTAAGGGCTGCGTTATGATGTTT
 42419  GTATTCATATGGGCAAGAGCTTCTTTTCCAAGAATACGTTATGATCAATTGATGTCATTT
 42479  TGCTGAACTATATTTTTACCATTAGTAATAGCTTTTATAATATTACTTCCCTGTATTTTA
 42539  TACAGTTTTGAAATTATACCTACTAATGTTTCCCTATTTTAG
;     G-nad1-E2 ==> end
;     G-nad1 ==> end
 42581  AATATAAGAAAAAGACTTATTGTATCATATATATCTTATGCCGCTTAAACATATAACTAA
 42641  TAAAACCACAGTCATAATCACCCTACTCAAACATCAATTAATGCTATTAATAATTTTTAA
 42701  TCTGAAAAACTTTACTGCTGCTATTCCAACTACTTTACTTGAGCTAAAAGCTAAGAGTTA
 42761  AATTTTTATTTAAAATGAACAAACTTACCTATGCTTCGCATGCTTCGCATGCTTCGCAAG
 42821  AAAATACCAAAAACAAAGTTAACATTAAAAACTTAATATTTTCTATATTTGTTGCGAAGC
 42881  ATAACTTCATATACCTTTTATATTTAAGACATATTTAGAAACTAAGTATGATCTGCATGT
 42941  TACAGGACTTACGACATATATACCACTTGCTATATCTGGTAGTTGTTTTTGTAGCATGAT
 43001  CTTAGATGTTTTTGTTAACATGCATTATTTTGTTAAGTGATCTTTATCTAACCTAACATG
 43061  TTTGGTTAGATAAAGATAAAGATAAAGATAATTAAGGTTTTAAGCGAAAACACTAAGGAC
 43121  ACAATGTCTAAAAGGTATTATGAAGATAAGCTTATTAAAGTAGAAATAGAAAATAAGGGT
 43181  AAAGCAAATACTTATTCAGATACAAGTGCTAGTACAGATGTATCAAAAGAGGTAAGTGCT
 43241  GCAACCAATGACACAATTAGTGATAAATAAACTAATTTATATCTCCCCTAATCTTTGCAT
 43301  TTAAGTTAGAGTCATATGTTCATAACCTATAATTGAATTGTACCTAACATTCTTTTACTT
 43361  ATCCTTAATCTTTCCCTACTACAACTTATTGCCTTATATATTAATCAATGTTATAAAATA
 43421  AAATAAATCAAATAAGAATTCAGCCCTTTCAGAACCTTTTTACATGTTCTACATTGACAC
 43481  GAAATATCAAACTAGTAGTATTAGCCGCGCTTACTTATATATATATATATTGCATC
;     G-atp6 ==> start
 43537  ATGCAAGTTAATAATTCTCGCAGCTCATTAAGTATTTATTTTGGCCTTGGCTTTGGCCCT
 43597  ATTAAAAGTCCTTTAGATCAATTTGAGATAAGGAATCTATTAAGTTTAGATGCCCCTATT
 43657  TTAGCTAACCTTCATATTTCTTTAACTAATATTGGACTTTATTTAACAATCACTGCATCT
 43717  ATAGCTTTAGTTTTAAACTTTTTAGTTACAAACTATAATAAAGTAATAGCTAATAGCTGA
 43777  TCAATAAGCCTAGAGTCTATTTATGCTACTATACACAGCATAGTAGTAAACCAAATAAAC
 43837  CCAAACAAAGGACAATTGTATTTTCCTTTTATTTATGCATTATTTCTATTTATCCTAATA
 43897  AATAATTTGATAGGTATGGTACCCTACAGCTTTGCTTCAACATCACATTTTATTCTAACA
 43957  TTTTTTATCAGTTTCAGCGTAGTATTAGCAACAACTATACTAGGTTTTCAAAAGCATGGA
 44017  CTAAAATTTTTATCTTTATTTGTACCTGCGGGTTGCCCATTAGGGCTATTACCCTTACTG
 44077  GTATTAATAGAATTTATTTCATATTTAGCCAGAAATGTTTCTCTGGGTCTTAGATTAGCA
 44137  GCCAACATATTAAGTGGTCACATGTTACTTAATATCTTGAGTGGTTTTGCTTATAATATT
 44197  ATGACATCTGGATTCATTTATTTTTTTATAGGTTTAATACCTATAGCCTTTATTATAGCA
 44257  TTTTCAGGTTTAGAATTAGGAATAGCTTTTATTCAAGCACAAGTGTTTGTAGTTTTAACT
 44317  TCCTCATACATTAAAGATGCTCTAGATTTACATTAG
;     G-atp6 ==> end
 44353  TAATGTAAAAACTAAATAGTAAATAGTAAAAAAAAAAAGTAAGCTTGCCTTTAAAATTCT
 44413  CCAAGCCCTTTACAATTCGCCCTAATAATAAAAGGCTTATTATTCACAGCCCAAATTGCA
 44473  AGGTATATAGCGTGAAGTATTATATAGCACTTTTATGATTATTTAAGATTTATATGGTTT
 44533  AAAGCGCCATTACACTACCCACCATTTTTGCAGATGCTAATTTACCTTAGTTCATTATTA
 44593  TACATAACAGTTAGTGTAACCTTTAGCCCTTTTATCTTTAATTAGATTACGATGCATATA
 44653  TTAGGATTAATAGCACCAACATTTAATAGTAGTGTAATGAT
;     G-atp8 ==> start
 44694  ATGCCACAACTAGTACCTTTTTATTTCTTAAATCAAATAACTTTTGCTTTTATTTTACTT
 44754  ATATTAGTGATATACATATTTTCAAAATACATTTTACCAAGGTTTGTACGTTTATTTAAT
 44814  ACACGCGTTTTCATAAGTAAATTATAG
;     G-atp8 ==> end
 44841  TTACTCCCTTAGCAGTAATCCTGCTTGTTTGATATTTCGTGTCAATGTAGAGCATGTAAA
 44901  AAGGTTTTGCATGGGATAAATTCTTTTTAATTTTAATTTTAATTTTAATTTTCTTCTCCT
 44961  CATGAAAAATAAGAGAAAATGAGAACAAATAGAAGAAAAGAAAAACAAAGAAGTCATGTT
 45021  ACTGATACAGACTTTACTGTTTTCAATTTGTCTTGCTTTGCTTTGCTTTGCTTTGCATTG
 45081  CAACACAGTTATATAATATATTTTTTTAACTCAGTACTGGTGCACATCGTTATAGGTTGT
 45141  GTATATATAATTTTTTTTTTCATTCTAAAATTACTCATAAATATGACTAGTGCTGTGATA
 45201  CACATTGTTTAATGCTACTTTTAAGTAAGTAGCGTAGGGAAGTCCAAAGCTTATTAGGTT
 45261  TATGCATACGTTTATTGCATAAATTTACATTTTATGCAAATTCATGCAGATATGAAAGTA
 45321  TTGGTTCTTAGCAGAAAATAAAAGGTATATTTTATATATGTGACAATAATTAAAAGTTAA
 45381  TTTTGTCCAGTTTAGTATAGCTATTAAATGTCAATCCTAAACCTAGCCTTCATTTAGACT
 45441  CACAGACAATAACAGGAACCGGCTTATTTGTATCCAGTTAAACAGATTTGTGTTGCTAAC
 45501  GAAGTATAGCATCTATTGGTAAAACAAGAAGTTTCATCTTTGTTTTTCTTCTCCTCTCCT
 45561  CCCTCATCAAAAAGATGAGGGAGGAGAGGAGAGGAGAGGAGAGGAGAGGAGAGGAGAGGA
 45621  GAGGAGAGTAGAGGAGAGGAGAGGAGAGGGGAGGAAAAGAAAACTACTAATAATGTTCGA
 45681  ACCTGAAACAAGTCATATAATCATACGTTTCTATAAATATGTAACATTCCAATTGTGCTT
 45741  AATAATATAAATGTGAAAAGTTTTCCCCTTATTATTGCAACAAGATTAGGTAGTAGCTAT
 45801  AAAACTGTAAAACATACCACTAAATTGTCTCCTTAGTATACAGGCTTTATTTTTTTGAAT
 45861  AAATTATTTATTGGTAAAAAAAAAAATACCCTTTGTTAAAATCACTAAAGTTTCACTCTC
 45921  AGACTTTATATATCAAGATGTTTCAACAAATCAATTCAAAAATGTCTTATTTAATATCAA
 45981  GTATAATTTATCTTTATCGATGGCAATAATAACGAATAAATTATCAAGTTCAAGTTTGTA
 46041  TTTCTATTTACTCAGGATAATGATGAAATTATGACAGAGGCGTTACTAGCATATGTAAAA
 46101  CCATAATAATATGTAAAACCAAAATATGTAAAACCATAATAATAATAATAATAATATGTA
 46161  AAACCAAAATATGTAAAACCATAATAATAATAATATGTAAAACCAAAATGTATCTTTTAC
 46221  ATTCGTCTACTTGCTAAAACACTACATTAGAGTAATATATCGTTACGATGGGTAAAATAT
 46281  ATTACTTT
;     G-rns ==> start
 46289  ATATAGATGAGTTTGATGATGGCTCTGAATGAACGCTGTCCAAATGCTTGACACATGCTA
 46349  ATCGAACGACATCACTCTAGTGTTTCACTCAGAGTGATGTGAGTGGTGTACAGGTGAGTA
 46409  TAAGATAATGTAACCACCTTGGAGTAAGGAGAAAGATCCCTTATAATAATAAAGAAAGTT
 46469  AAGTTTCGCTCTTAGAAGTTAGTATCTCGTGCGTGGTAGTAGTTAGGATTAAAAGCCTAA
 46529  CTAGCTATATGCACGTAGTCGTAACTGAAAGGTTGATCGACCACAGTGGGCCTGAACAAA
 46589  GCCCATGACGATTGTCACAGCAGTGAGGAATTTTGGTCAATAGCCTAACGGCTGAACCAG
 46649  CAACTTGGAGGAATGTATAGCAATAGCTGCATGCATCATTGCAAAAATGATGCAGGATCG
 46709  ACTATGTCGAATAAAATTCTAGGTAGAATTATGATAATGACATTGTCTGCCTATGTGTCT
 46769  TGACCAAATTACGTGCCAGCAGTCGCGGTAATACGTAGAAGACTAGTGTTATTCATGTTT
 46829  AATCGGTTTAAAGGGTACCTAGACGGCAAATCAAGCCTAAATTTAAGTTAAATGAAGGGA
 46889  CTAATTTGCTAGAGTTACTTATGAGGGGGTATTAAAGTACTGCTGGTGTAGAGATGAAAT
 46949  TCTGTCATACCTCTTTTCAATAGAAAAATAATGGCACAGGTATAGGCGAAAGCATCCCCT
 47009  TATGTGATAACTGACGTTGAGGGACGAAGGCTTTTTGTAGCGAACAGGATTAGATACCCT
 47069  AGTAGTCAAAGCAGAAAATGATGAATGTCATAGATTAGATATACAAGTTTATTCTATAAA
 47129  TGAAAGTGTAAGCATTCCACCTCAAGAGTAATTTGGCAACATTGGAACTGAAATCATTAG
 47189  ACCGTTTCTGAAACCAGTAGTGAAGTATGTTGTTTAATTTGATGATCCGCAAAAAACCTT
 47249  ACCACAATTTGAATATTTATATTTTTTTTTATTGTTTTCTTATTAATTTTCTTCTAATAA
 47309  CAACAAACAAAAAAAAAAGGAAAAAAATTAATAAAGAGGCAATAATATATATTTACAAGC
 47369  GTTGCACGGCTGTCTTCAGTTAATGTCGCGAGACTTTGGTTAGTTCCATTAAATTAACGT
 47429  AAACCCTTACTTTATTTTTATATAAAGTAGTTCTCCACTATATTGGATAAGATAACAGGG
 47489  ACTAAGACAAGTCATCATGGCCTAAATATTGTGGGCTATAGACGTGCCACATAAGCCTTA
 47549  CAAAAGGGTGTGAAATTGTGAAATTGAGCTAATCCCCCAAAACCGGATATACAATAACAA
 47609  TGGATTGCAGTCTGTAACTCGACTGCGTGAAATAGGAATTACTAGTAATCGTGTATAAGT
 47669  ACGGCACGGTGAATATAATCTCAGCTAGGTACTCACCACTCGTCAGGCGCCGAAAGGAGT
 47729  ATGTGCAATAAGTTCGGCTAGTGTTTATTTTTAATTTAGGCGATTTGGTCTAATAACTTA
 47789  GGCATGATGTCTTCGTATGCGTGACTTTGATTGGTATTAAGTCGAAATATGGTTCGTGTA
 47849  GTGGAAATTGCACGGGATTAATAAATATT
;     G-rns ==> end
 47878  AAAAAGACCCCAGCTGCAAAGGAATAATCAATAATTCGTTATTGTTTATTCCTTTGCAGC
 47938  ACCTCAACTACGAAATACATATGTACTTTTATTACATTGTGTTTACCTAGAACACAGTAT
 47998  TATCTGGCGATATCTAAACACTTAACTAATAAACTTGTTTACATAAGAAATTTTATTAAA
 48058  TATGATGCTTATTGCTTGTGTGATGCTTCGCAAATCACATGGCACAACACCAATACAAGG
 48118  AAGGTTCCGTCTGTTGGGTTGACGAGTTGAGACGAAAGTTCAATGGTATTATATTGTCAA
 48178  AGGAAAGGTATAAAAATACTACAAGAGTTCAATTCTCTTTGTTCCTAATGAAAACAAAAA
 48238  TAGTAATAAGATATGATATATTAGGCGAATTGTCCGTTCAAAATAGGAT
;     G-orf125 ==> start /note=GIY ;; evalue:2.5e-19
 48287  TTTACAGGAAAACAGAGAAAAGCGTGGTGTGGTGTATATATTTGGACTAACAAGATATAC
 48347  AATAAAACTTATGTTGGATCAAGCATAAATTTATCCAAAAGAAAAAAATTTGTCAAATAC
 48407  TTGAACCGGGATGCTTTGTCTAAAACTCGTATCTTAATTAATTTAGCACTCTTGAAGTAC
 48467  GCACGAAATAATTTTAGCCTAGATATTATTGAATATTGTTCTCTTAAAAACGTTATTGAA
 48527  AGGGAACAATTTTATCTAGATAACCTAAAACCCGATTATAATATTTTAAGGCATGCTGGT
 48587  TCTTCGTATGGTTACAAATGAGACAAGCATATTAAAAATAAGAAGCAGGCGTACTGTATC
 48647  AGAAGCTACCCTGGCTAA
;     G-orf125 ==> end
 48665  ATTGAGAACTAGAGTACAGACAAAAGAAAGAAACAAACAAACAAACAAACAAACAAACAA
 48725  ACAAACAAACAAAGAAACAAAGAAACAAAGAAACCAAGAATAAAATTAGGAAACCTATAG
 48785  CTACACCCGTGTTGGTTGTTAATATAAACACAAATGAATGAAAAATCTATATGCCTATCT
 48845  AAATTAGAAGCTGGTTTAGTATTGGGTGTTTCTGACTCTACCATTGGGGGTTACATAAGA
 48905  TCAGGAAAAGTTTTGTTGGGTAATTTTTTACTTTCACCCTGCCACCCTCTGAGATATAAT
 48965  CAGCAACTAA
;     G-trnY(gua) ==> start
 48975  AGGAAACTACCATAGTTGGTAAGATGGGTTGAGCT!GTA!AACTCAACAGTGCTGAGCTT
 49033  TTAAGAGTTCGAATCTCTTGTTTCCTA
;     G-trnY(gua) ==> end
 49060  TTAAGGTTAAAAACATTTTACATGCTCAGTTTTTATTTATAAGCAGTAGCACAAGCAAGC
 49120  GTAAACAGATTTATACCCA
;     G-trnW(uca) ==> start
 49139  AAGAGTATAATTTAACGGTAAAATAGGAAGCT!TCA!AACTTCAAATTCTCAGTTCAAAT
 49197  CCGAGTATTCTTG
;     G-trnW(uca) ==> end
 49210  AGATATGTTTTATTTAAAAATATAACTATTATTTGCTAATA
;     G-trnN(guu) ==> start
 49251  GCCTTTGTAGCTCAACGGTAGAGCGAGATACT!GTT!AATATTTTGATGAGTGTTCGACT
 49309  CACTTTAAAGGCT
;     G-trnN(guu) ==> end
 49322  GTTTATGTAGCGCTTATTGTTTGTGCTATCATAAACGATGGCAATACTTTTTCTGTACCG
 49382  CAATGAATGTTTTTATAAGGATTACTATGCCTTGACCACCTTAAAACTTTATTCAGGGAT
 49442  TTCCCATCCAAA
;     G-trnR(ucg) ==> start
 49454  AGCGTGTTAGCTTAATTGGTTAAGCGATGTGTT!TCG!GCCACAAGGATTGTAAGTTCGA
 49512  GTCTTATACGCGCTA
;     G-trnR(ucg) ==> end
 49527  CCTGTGAAAAAGAGCCACGTATTCTCATTAAAAGAAAAGGAGCTATGTAGAAATAAAAGC
 49587  TATGTAGTTAAACCATGAGATATAAACTCTTTACAACTTAAT
;     G-nad6 ==> start
 49629  ATGATTAATAGCTTATTGCTTATAAATGAAACTTTTACTAATGGTTACAGGGCGGAAGCC
 49689  TTAGACCTTATATCCTTGGCTTCTATATTATCGGGTATTTTTGTTATAATAAGTAAAAAC
 49749  CCTATAGTGTCAGTGTTGTTTTTAATAGGACTCTTTTTAAGCATAGCATGTTATTTACTA
 49809  GTTTTAGGTATAAACTTTATAGGTTTATCATATTTATTGGTTTACGTTGGAGCTGTTTCA
 49869  ATCTTATTTTTATTTATACTAATGTTAATAAACGTGAGAATATCTGAGCTTTTGAATGAT
 49929  ACTAGTAATAGTATACCATTAGCGTTATTAATAGCCGTGTCTTTTAATTATTTTGTACAT
 49989  CAAATACTACCTCTCAATTTATCAAGCTCTAATATGATTGAAACATCAGAATATATTACA
 50049  TTTGATCAATTTGTTAATTATATAAATGGATCTTACAATTTATCTACTAGTGAACTAATA
 50109  TTTGTAACTACTAATATCTGAGATGGTAGTGTGGCAGAAACAACACATATAACAAGTATA
 50169  GGTAACATTATGTATACAAGTTATTCTATATGGCTTATAATAACATCTATAATACTATTA
 50229  TTAGCTATGGTTGGCGCCATTGTTATAACAATAAAACAAAATGATTAG
;     G-nad6 ==> end
 50277  ACTAGCTTATATTTATGTAAACTATTGCGTTAATTATCATTTAAAGTAAACAACAGTACG
 50337  TATTATTTTATATGATTGTTAATAAATCTA
;     G-trnK(uuu) ==> start
 50367  GAGACTTTAGTTTAATTGGTAAAATATGTGACT!TTT!AATCATCATTATATGGGTTCGA
 50425  TTCCCGTAGGTCTTA
;     G-trnK(uuu) ==> end
 50440  AACAAACCAATTGTTAATAGATACATTTATGTATATGATGCTTCGCAAAACATAGTTTAT
 50500  ATTATTAGTGCTCTGCTTTTTCTTTTCTATTCTGATTTTTTATGAGAAAAGATGAGAAAA
 50560  GATGAGCAACATATA
;     G-trnV(uac) ==> start
 50575  AGGGAATTAGCTCAAGGGTAGAGCAACCGTTT!TAC!ACACGGTAGGTTAGGTGTTCAAA
 50633  TCACCTCTTCCTTA
;     G-trnV(uac) ==> end
 50647  TTGTTTACTAGCGAAGCTGCTGTGTATTCGTAAAATTAAATGTAATACTTAT
;     G-cox3 ==> start
 50699  ATGACAAAATTAGTAAGGAGTAATTTTCAAGCTCATCCTTTTCATCTTGTTTCTCCCTCA
 50759  CCTTGGCCTATTTTTACATGTATATCTCTTTTAGCTCTTACTACATCGGGTGTTTTAACA
 50819  ATGCACGGCTTTCCTTTAGCACAGGATTTTCTGTACATGGCTTTACTTCTAGTAATCTTT
 50879  TCCATGTCATTTTGATTTAGAGACATTATTAGTGAGGCAACATACTTAGGTAATCATACT
 50939  TTAGCTGTACAAAGGGGTATAAATATGGGAGTTGCGTTGTTTATAGTTAGTGAAGCATTG
 50999  TTTTTTTTGGCTATTTTTTGAACATTTTTTCATAGTGCATTATCTCCTGCTGCAGAAATG
 51059  GGAGCTCAGTGACCACCCAAGGGTATAGATTCTGTTAATCCGTTTGAGCTACCTTTACTA
 51119  AACACAGTTATATTATTATCATCAGGCTTTACAGTTACTTATGCCCACCATTCTTTAATA
 51179  CAGGGAAATAGAAGTGGAGCCTTGTATGGTATAGTGCTTACTGTAATGTTAGCCTTAGTT
 51239  TTTACTGGTTTACAAGCTTTAGAGTATACAGTTTCTTCATTCACATTATCTGATAGTACA
 51299  TATGGTTCTTGTTTCTACTTCGGGACAGGTTTTCATGGTCTTCACGTAATGATAGGAACT
 51359  GCTTTTATAGGTGTAGGCTTATGAAGAGTATTAGCTTACCACTTTACTGAAAACCATCAT
 51419  CTAGGTCTAGAGTCTTCTATACTTTATGACATTTTGTTGATGTTGTTTGATTAA
;     G-cox3 ==> end
 51473  TTCTTTTTATTTCTATTTATTATTGAGGATCTTAGTTAAGCGTGTTAGTATATTTATTAC
 51533  TATAAATATATATA
;     G-trnG(ucc) ==> start
 51547  GCGGCCATAGGTTAATGGTAGACCATTCGTCT!TCC!AAACGATGTGTGTCGATTCAAGT
 51605  TCGACTGGCCGTA
;     G-trnG(ucc) ==> end
 51618  AATTATATGATTTA
;     G-trnD(guc) ==> start
 51632  GAGTTAGTAGCTTAATTGGCAAAGTGCCTTCTT!GTC!GAGAAGGATGATGTCGGATCGT
 51690  AACCGGTCTAACTCG
;     G-trnD(guc) ==> end
 51705  TTTATAATTTGGGCAAGCTTTGCTCCATTTTCATAAAATGAAAGCGAGGGAGGGAGGGA
;     G-trnS(gcu) ==> start
 51764  GGAAAAATTGCCATAGGTAAGGCAGGATATTT!GCT!AAATATTGTGTAATAAACACCTG
 51822  GATGTTCGAATCATCTTTTTTCCG
;     G-trnS(gcu) ==> end
 51846  TAAAGATTCAATTCTATTAAAAAAAATAATAAACTGTTTTCATGCCATGGATGCTTTGCA
 51906  AAACAAACAACTTTAGTTGTTAGTATTTTCTTGCGAAGCATGCGAAGCATGCGAAGCATG
 51966  CGAAGCATGCGAAGCATAGGTATTTTTTATGAATTTAAAATAAA
;     G-trnI(gau) ==> start
 52010  GGTTCCTTAACTTAACTGGTAAAGTATACTTTT!GAT!GAGAGTAGGTTCGGCGTTCAAA
 52068  TCGCTGAGGAATCA
;     G-trnI(gau) ==> end
 52082  TTTACTGTTGTGAAGCATCATATTTACTTTA
;     G-trnS(uga) ==> start
 52113  AGAGAATTGACCGAGTGGTTTAAGGTGATAAGCT!TGA!AACTTATTTGATTAAAATGAT
 52171  CACATCCGTTCGAATCGGATATTCTCTG
;     G-trnS(uga) ==> end
 52199  AAGTAAGCATAGACATATAAAAAAAAATTATATTTATATA
;     G-trnP(ugg) ==> start
 52239  CGGGTTAGAGCTAGGTTGGTTAGGCGTCTCATT!TGG!GTTGAGGAAGTGTTATGTTCGA
 52297  ATCATAATGACCCGA
;     G-trnP(ugg) ==> end
 52312  TTTACCTTACCATGTGCTTGGCTGATAATAAGAATGGTAAAATAATAGATCCTAAATATA
 52372  ATCCACACCAGTAGTGTAAATGATATGGAAAGTATTATTTTTGTCAT
;     G-rnl ==> start
 52419  TTCTTCTATTCTCTTAGGGAATAGATGATAAAATGACATACAAGTATACAAAGAGATTGT
 52479  TATGGAATCATAGCTATATATCAAAGAGAGATAGCCTTAATGGTTATCTAAACTATACAT
 52539  GCGCTTTTGCATGTTCAACTCTAATAAGAAATTATGTGTCTTAAAAATAAACGAAGTGAA
 52599  TTGAAATATCTTACTAACTTCAGGAAAATAAATCAAAAGAGATTCTTTAAGTAATGTGAA
 52659  TGAAATAAGAAAAGTCTTAAACAAGTAAAATGGAGTGCATATCTGTTTGAATAAAAGGGG
 52719  AACCTTCCTCTAAGACTAAATATGATATATATGCGATAGCGAATAGTACCGTGAGGGAAA
 52779  TGATATAAATAGCAGTTTTATAAGCAGCTCAAAAAAAGTTTAAATAAACAATAAGAGCGT
 52839  ACCTTTTGCATAATGGGTCAGCAAGTTAATGTTTGATGCGAGCAGTTTAGAAGTTTACAA
 52899  TTAACAGTTACTTTAACTATTGCGTAGATAAAACAATTATGATATAATGATGTAGTATCA
 52959  AAAATTAGACCCGAAGCTTAGTGATCTTACCACAATCAGGATTATAAAAGTCCGAACGGG
 53019  TTATCGTTGTAAAGATATCCGAAGAATTGTGGTAAGTTAGTGAAAGACAATACTGACTAA
 53079  GATAGCTGGTTTTCTGCGAAACCTATCTGAGTAGGTAATTTAAATAGAATATCAGAAGGT
 53139  ACAGAATTGTGATCTCATGCAACTAGTACTCATTTTTCCTGTTAATTTAGGAAAAAAAAT
 53199  AAAGTGCTTTTTGCGGACATTGGGGGGTCGTGAAGACTCTATCAGTGAGTATTTGTTCTC
 53259  GGAAGGACTAGATATGAATATTGAATAATCAGACATAGTACGAAGAGGTTGTATGTCTAA
 53319  AGGGAAACAGCCCAGAACAAGAGTTAATAAGGTTCCAAAATTATTGTTAAGTGAAATTAA
 53379  GGCAGTACTTATCCAAAACGGCCAGCGAATAGGCTTAGAAGCGGCCATTTTCTGAAGACC
 53439  TCGTAACAGAGCACTGGTTTTGTTTTAATGATAAAACCACCGATAATTTAACGGATCTAA
 53499  ACAATATACCGAGACCTTGTCCAAATATATTAATGTATCTAAATTTTACATTGTATATTA
 53559  GGGGTAGCGGAACATTGGGGAAGTTTCTTATTATGCCTTTATAAGGCATAAAAATAATTA
 53619  ACAACCCAAGCGATAATGCTGACATGAGTAACGATAAAGGGGAATACCCTCGCCTAAAGC
 53679  TTATGGAATTTAATTAAAGTTACGGCCTCTAAGTTTATTATATATTTAATGAATAATCTG
 53739  TTATTTATTAATAATCCCAAAGGGGGTAAACGATGAGCAAATCTAAGATTTATAGAAAAT
 53799  ATCATTTTTACATAGTGACAAATGATCTGGAAAACTGTATATCTCGTTTGCTAAATAGGA
 53859  ATAAACTAAAACAGATGATATGTTTAGTAGATGCTTTACCGTACCTAAATACTACCACAA
 53919  GTAAGCAAGTAGAGTATACGAAGGCGTTCGAGTGAACAATCATTAAGGAACTCGGCAAAT
 53979  TGACTCGCGTAACTTCGGGAGAAGGTGGGCCGTCCCTTTTGATTAATATCAGATATGGGA
 54039  TAGGAGGCACAGAATGGTGTTGTACGACTGTTTAATTAAAACAAAGCACGCTGCAAAGAA
 54099  ATAAATTCGAAGTATTGGGTGTGATCTCTGCCCGATGGCGGCTGGCTATCGGATTTGCTT
 54159  AGTTGACTAATATAAGCTAGGCTTTGAAGGAACCCCCGTTCAATGGCGGCTTTACCTATG
 54219  AGGGCCCTAAGGTAGCGGAATACCCTGGCCGTTAAATGCGGTCTTGCATCAATGATGTAA
 54279  CGATACAACAGCTGTCTCAATGATTGGCTCGGTGAAATTGTAATAACTGTGCAGATACAG
 54339  TTTACCTCTAGTTGGACGAGAAGACCCTATGCAGCTTTACTGTTGCTAGTTACCGAATAT
 54399  GATATAATGAGTTTTAGTATATAAGGTAATTGGTGAGATAAAATTGAAACACCTTTACTT
 54459  CATTTATCATATTATATAAACCTTACCAGGGAATAGGTCTAGTAATGGCCATTTCTTAAA
 54519  GAATTCATGTTAACACATGAGCACTGGTTGCAACATTTTATAGGAACAATTGCTAGGTGG
 54579  CAGTTTATGCGGGGCACAGATCCCATAAAAAGTACCTGGGTGTATCCAAATTCATTTCTG
 54639  TAAAATTGCGAGATGCAATTAAATATGTACAGGCTTTTCTCATAAGAAAAATGGCCTACA
 54699  TGTTTTTTATTTTTAGTCTGAAGTTGGTGTTATTTCAATGTTTTTTTAATATTTTATTGC
 54759  TAATTCAGTTATATATCCATTTAAGTTGGAACTTTTTTTTTTTTTAAGTAAGATTTTCCC
 54819  TATTATAAATTATAGATGTAATTAAATTGTTATGCCTTTGTTATCAGCAACCTCCAACCA
 54879  AAAAATAATTTTCTTACCAAAAAAGCATACATAAGTTAATAGGATGTTTATAACAAAAGG
 54939  CCCCCCACCTGGCTGGTGAGGGACAAATAAAAGATTAAATAATGATTTTTATTGTTTACC
 54999  AGAATATTTATCTGCATACCAACCCGGAAAAATTATCTATATTCTTACCACCACCACATA
 55059  TCTGGTTAAATGATATTTACTCTACTTGTCAAGTTTAACGGCTTAATCTTGCTTTACTGT
 55119  TTGACTTACACGTCTTTCAGTCGCGTAAGCGGGGCATATGATCACAAGATGCAGAAAGGA
 55179  AAGGTCTTGGATTATTGAAAAAGCTACGCTAGGGATAACAGGCTAATTGCGCCAGAGAGT
 55239  TCAAATTGAGTGCGGAGTTTGGCACCTCGATGTCGGCTTAGCTCATCCACATGAATGCAG
 55299  GAGTCATGAAGGGTTCGACTGTTCGTCGATTAAGGAGCTACACGAGCTGGGTTAAATACG
 55359  TCGTGAGACAGTATGGTTTCTATCTTCTAGAGGAAGTTAGAATAAAATAAGGATAGCCCC
 55419  TTGTACGAAAGGAGTTGGGTATATTAACCTATGGTTTACCTGTTGTTTATCTTTCTATAT
 55479  TAATATAGTTCTACAAGGACCACAATGTCTTTTATAACTGTGATCTGTAAGTTTATAGCT
 55539  GAGTGTTCAATCCACTAAGTACTATGACTTACACTGGAATTTTATTTTTCACTAAAATAA
 55599  GAGGGTAAAAATAAACTGAAATAGATGATGTACCTGATAAAAAGGATAGGCATGGCAGGA
 55659  AGGCTACGTTAGTTAATGATAAGTGCTGAATGCATATAGGCACGAAACATACCTTAGGAT
 55719  ATTCTTAAATATATGTAGTTTAATACTACGATTTTAGCTCCTTTTTATTTTTCAGTTTAT
 55779  ATATGCTATTAATTTCGAGTAAAAAAAAAAATTACTAAATAGACACACCG
;     G-rnl ==> end
 55829  CGTATATCCCTGAAATTACACTCCGGATTTTAATAAAAATATATGACTCAAGATAAAAAC
 55889  AGGATCTTAATTAATAGGTCTAAGTTTAAAGAATTGTGATGTTCTTAGGCGTTAGGTACT
 55949  AATTTTATAACCTACTAAGTAATACGTTTATCTATATATTGCTGTTTACATATTTGGATT
 56009  TAATATATAATATTATTCTATGCCTAACTAAATACGAGTTTTAT
;     G-trnT(ugu) ==> start
 56053  GCCTGGTTAGCATAAAAGTAATGCTACCGTTT!TGT!AATCGGTGGAAGCAAGTGCGATA
 56111  CTTGCACTGGGCT
;     G-trnT(ugu) ==> end
 56124  TACTTTATTTTTCTTTTTTTTTTCTTAAGAAGAAAATCAATAAACAAGAAAATCATAAAG
 56184  TACCTTACCACTCGTAATCTA
;     G-trnE(uuc) ==> start
 56205  GGCCCAGTCGTCAAACGGTTAGGACGTAGTGCT!TTC!ACCATTAGAATACGGGTTCGAT
 56263  TCCCGTCTGGGCTA
;     G-trnE(uuc) ==> end
 56277  TACAGTTGTTTTATCAACAAAGAGAGTATTATATGTTATAATTCA
;     G-trnM(cau)_1 ==> start
 56322  TGCGGATTGATGTAATAGTAACATAGCTGACT!CAT!TACCAGTCTATAGGGGTGCGAAT
 56380  CCTTTATCCGCAT
;     G-trnM(cau)_1 ==> end
 56393  ATAGGCTTTTTGGTGTATCATGCTCCGCAACTCATTTATTAATACTATGTCATGCTCCGC
 56453  AACTCATATTAATAAGCCACTTTTTAACCTGAGTTGTTAAATAGCACAGTAGACTGGTTA
 56513  TATCATATAGTATAACTATATAGTTATGGCATTATTAAGCAAATCTAGACGATTTCATAG
 56573  ATAGTTTTTAATTTTAAGATGAAAAAACTTAGATTGGACCTGATCCAATTATAGAGAGTT
 56633  AAAAACACACATAACTACTCAAGTATGTTAGGGGTGTTTATTTGTGCTTTTATTTACCAA
 56693  TTCATGCTATACTTAGCAACAAGATTACTTATGTTGCTAACGAAGTATAGCATGAAAACC
 56753  GTTTGTTTATAGATTTGTTGCGAAGCATCATGTTAAGAGATTATATATATTTCATATAAG
 56813  CCTAAA
;     G-trnM(cau)_2 ==> start
 56819  AAGGCTATAGCGTAATTGGTAAAGCAAGCTGCT!CAT!GACAGCTCAGATGAGTGTTCGA
 56877  ATCATTCTGGCCTTA
;     G-trnM(cau)_2 ==> end
 56892  ACATTGCAAGTATATTTGTATGGTTATGTTGCTAACGAAGTATAGCATCACAAATAGAA
;     G-trnL(uaa) ==> start
 56951  GTCCGAGTGCTGGAATTGGTAGACAGTGCGAACT!TAA!GATTCGCTGATTTAATATCGT
 57009  AAACGTTCAAGTCGTTTTTCGGATA
;     G-trnL(uaa) ==> end
 57034  AAGTTTTTAATTATAAAAAAGCGATGCATTGTGAAATAATAATCTATTAGCTAATAGTAT
 57094  TGTTAGTTGTTTTTTCCTTATGATTTTCAGAAAAAAATCAGAAAAAGATCAGAAAAGATC
 57154  AGTAAA
;     G-trnA(ugc) ==> start
 57160  GGGGATATAGTTTAATTGGTAAAACGTCTATTT!TGC!ACATCGTTAATTTGGGTTCGAC
 57218  CCCCACTGTCTCCA
;     G-trnA(ugc) ==> end
 57232  ATGCTAATTTAAGTGTATATTTTTATAATGTATAGTTCTAGTTATACCTTAATACTTATT
 57292  TTATTATGTAAATACAAGTATACAACATA
;     G-trnF(gaa) ==> start
 57321  GCCTAAGAAGCTCAATTGGTAGAGCAAAACTCT!GAA!GATGTTTAGGCTGTAAGTTCGA
 57379  ATCTTATCTTGGGCA
;     G-trnF(gaa) ==> end
 57394  TTCATAGGTATATCCAGTATACGACTACTTTATTATCCTAACATATAATATTATGATTAT
 57454  TGTAAAGTGTTCAGCAAAGCAGATAGTTATACATAAAAAAAGAGTAATGATGGAATTGGT
 57514  ATACATGAATTAAA
;     G-trnL(uag) ==> start
 57528  ATAGATATGTTGGAATTGGTAGACAATTTCCATT!TAG!GATGGAATGGCTTAGGCCGTA
 57586  CAAGTTCAAGTCTTGTTATCTGTA
;     G-trnL(uag) ==> end
 57610  C
;     G-orf223 ==> start
 57611  ATGGAAAACACAATATGACTAAAACTAAACAAAAAAGGCTGTATTATCAATCGCGTTCGC
 57671  AACGATAATATGCTAAGCATGGGGTCAGGCATATATGCTTACAGGTTAATTTTCGACGAA
 57731  ATTAGGTTTTACATAGGTTCGGCTATCAATTTAGCACAACGTTTCAGGCAACACAGATAT
 57791  AAATGTTCTAAATATAAAGGTAATAATAACAAATTTTATAACGCAGTTAAAAAATATGAG
 57851  TGAAATAACTTTGAATATGGTATATTAGAAAATACCAACTTGGTAAATAAGGCAATAGTA
 57911  AATATAGAGCAAAACTACTTAAATAAATATTTACCATCGCTAAATACTAGTAAAAAAGCA
 57971  GGGTCTATGCTAGGTTATAAGCATTCAGATAGGGACAAACTGAAAATGGGTGATTTACGT
 58031  AGAAGTAAGTCATACAAATGAGCGTTTAAACCAGGTAGCAAACGTATAGTAAGTGAAAAA
 58091  ACTAGAAATAAACTAAAATTGAGGACAAGAGGGACTCCGGTGTGCATATACGATAAAAAC
 58151  TGGAATTTAATAAAATCATTGCCTACTATGAAAGAAGCAGGTAATTTTGTGGGCTTGTCC
 58211  TACTCTAGTGTAAGTAAATATATATCAAAAGGCACTTTTTGAAATGACAAATATTACTTT
 58271  AAATACGGCTAA
;     G-orf223 ==> end
 58283  TACGGTAATTCCCCCCCCCCTTTTTAATCTTATCCGTTCAAGTCGGATTTACCTTATATA
 58343  ATCAATATTTTAAGCTTTAATGTGATGATATCGACACATTCATA
;     G-trnQ(uug) ==> start
 58387  TATGTTGTAGACTAATCGGTAAGTCATAAATTT!TTG!GTATTTATTATTGGGTGTTCGA
 58445  ATCACTCCAACATAA
;     G-trnQ(uug) ==> end
 58460  TGTTAAATTATTTGTTTTTATATAACATATCTAACAAATAAATGATATA
;     G-trnH(gug) ==> start
 58509  GGTGGTTATAGCTCAATTGGTAGAGCAACTGTAT!GTG!GAACAGTAAGTTCCCTGTTCG
 58567  AGCCAGGGTATCCACC
;     G-trnH(gug) ==> end
 58583  CTTCTTTTTCTTTAGAAAAATCAGTTACAATACCTAAGCTTTACTAAAAATTATAACAAG
 58643  CGCTTTTTTTCTAAGGAAAAAATAAAAAATTAAAATAAAATATATAA
;     G-trnM(cau)_3 ==> start
 58690  GCCAGGATAGTTCAACTGGTTAGAACGTTAATTT!CAT!GCATTAAGAATGGGAATTCGA
 58748  GTTTCTCTCCCGGCT
;     G-trnM(cau)_3 ==> end
 58763  AGCATTTAATGCAATTTTTTTATAGCTTTTTTTTACACTGTCATATCTGACATGTAAAAA
 58823  TCTCTTATTAATTGGTTGCTGACGAAGTATGGCATCACCCTTTAGTTTTTATAAATGAAA
 58883  TACAAATTAGGCGCTTACTGAGGAAAATGTAAGGTAGGTTTGAACCCTCAAAAAACA
;     G-nad2 ==> start
 58940  ATGATTATTTATTCTATTTTATTTTTATTATTATCTAATGCCGTCACACTTAGACGTGAA
 59000  AAGTCTATTATTTATTCCAGAGATGCAATAATAATTTTGCTTTTTTCTTGTTTAATTGCC
 59060  TTAAAAAGCTTAAACATGTACTTTTTATATAAAGGTATAGGTTTATACGGTGGTCTTTTT
 59120  CATGTTACACCCATCACACAAACTTTCCATATATTCATTTTTTTCGTAAGTGCTATCATC
 59180  TTACAGTTAACTGCTTTCTACCCTAGAAAAGTTTGAATTAAAAACTATGCTAGCTTATAC
 59240  AATCTATTTTTTAAAAATTTCATATATGATACAAACATTGTTAATAAGATGGGGCAACAA
 59300  TATAGGATTATTGAATATCCTTTAATTATATTATTTATAATAATAGGGGGTACTTTTTTA
 59360  GTATCCGCTAGTGATATAGTTTCTATATTTTTGTCTATAGAGTTACAAAGTTATGGTTTA
 59420  TATTTATTGTCTACACTTTACAGAAATTCTGAATTATCCACATCTGCAGGTCTTACTTAT
 59480  TTTTTATTGGGGGGTTTATCTTCTTGTTTCATACTACTAGGTACAAGTCTATTGTATGCG
 59540  AATTCTGGTACAACAAGTTTAGATGGTTATTATGTGATAACCGGTTTATCTAGCCTAGCC
 59600  AATGAATATACAAATAATATATTGGATTGATATAAACCTTTATATTTAAACATATCTCTT
 59660  TTAATTATGTCAGTAGGGTTCTTATTTAAGATATCCGCTGCACCGTTTCATTTTTGAAGC
 59720  CCTGATGTGTATGATGCTATCCCTACAATAGTAACAACTTTTGTTGCAATAATAGCTAAA
 59780  ATATCTATACTTATCTTTTTGTTAGAAATAATTCATTATACTAGTAATTTTTATTTCGCC
 59840  TTTAGTTTTAGTTGAACAACTGGCTTACTTTTTAGCTCTTTTTTATCTTTAATAATAGGT
 59900  AGTGTGTTAGGTCTATCACAGTTTAGAATAAAAAGACTATTCGCGTATAGTACAATATCA
 59960  CACCTAGGCTTTATACTATTAGCCTTAAGTATTAACAGTTTAGAATCTATTCAGGCCTTC
 60020  CTATTTTACTTAATGCAATACTCAATTTCAAATCTAAATGCCTTTGTTTTATTAATTAGC
 60080  ATCGGTTTCTCCTTATACCCTTTTGTAAATAACGGTCCTCTGAGATATCAGTATAACAAT
 60140  TTATTAGATAGAAACAACTCACCTATACAACTTATTAGTCAATTAAAAGGTTATTTTAAT
 60200  CTTAATCCTGTATTAGCTTTGAGTTTAGCCATTACTTTTTTTTCTTTTGTAGGTATACCT
 60260  CCTCTTATAGGGTTTTTCGCAAAACAAATGGTACTGTCCGCAGCATTAGATAGTGGTTAC
 60320  GTTTTCTTAACTTTAACAGCTATATTAACTAGTGTTATAAGTGCTGTTTATTACTTAGGT
 60380  GTAATTAAACAAATGTTTTTTAATGAACATCAATATAAATTAAACCAAGACCTTGAACAT
 60440  ACAAAATTTAAAGCTAATGTTGTATCATCTGTAAATGATGAGGGTTATGTAGACACATTG
 60500  AGCTTTAAATTTAATAATATAGTATTATCATCTTGTTTAACTATTACTATCTCTATATTA
 60560  ACCTTAACATTACTATTGTTTATATTTACTCCTGAAGAGTCCATAAGTATGGCTAATATA
 60620  TTAGCACTTATATTGTTTAATCCTTAA
;     G-nad2 ==> end
;     G-nad3 ==> start
 60647  ATGTCTAGTACAATCTTTTTTTTCTTATTTATACCCTTGTTAGCTCTTATATTACTGGCG
 60707  GTTAATTTAATATTTGCTCCTCACAATCCTTATATGGAAAAAAATAGCGCATTTGAATGT
 60767  GGTTTTAGCTCATTTTTGGGTCAGAACAGAACACAGTTTAGTATTTCTTTTTTCATATTT
 60827  GCTTTATTGTTTCTGCTGTTTGATTTAGAGATCTTATTAGTTTATCCTTATCTTGTAAGT
 60887  GCTTATACTAATGGTCTATATGGTTTAATTGTTATGTTAATGTTCCTTTTAGCATTAACA
 60947  TTAGGTTTTGCTTTCGAACTGGGTAAAAAAGCACTCTTTATTGATAGTAGACAAATGTCT
 61007  AATGTGGCAACTAATGCTACTAATAATTCGCCAATTAATAATTCTAGTACTACTTCTAGT
 61067  ACTTGTTCTACTAAATCTTTAGTTAAACAAGCTGATATTTCTCAAAATGTGGGGCTTTTA
 61127  TACATAACCAATGATAGCGTCTCTTATGATATTATTTCGGATAAATTTAAATCTTTTAGT
 61187  GTTACTAGCACTATACAAGTTGGGGTTCCTATGGTTAACAAAAAATTCTTTTCTAATACG
 61247  TCATATTGCATGGCTGGTGAGTCCTCTAATGATAACACATCCTCAGATTTACCGGACTTA
 61307  GTTAATAGTCGAGCTATTGGCAAATGAGATAGTAGTACAGTTCCTGATACTGTTTCTCAA
 61367  CGTGAAAATGACACGTTTGATCATAACAGGTATATTAAGGACCAAGCAGAAAACGCTAAA
 61427  ATTCGGCATGATAATAGGGAGGGCTTTCACAAACAATGTATTGATGTAAGTGACTTTGTT
 61487  ACTTCAAAGTCTGGTAAACTACATTCCGATCTTGAAAGTAAGGATATTCGAGAGATGGCT
 61547  AAAGATATTAATAAGGCTGAGCAAAAAGAAGAAGCACAAAAACTTTATGATGCTTATCAT
 61607  GATGAGATAATTACGGTTTATAGTGTTGTTAAAGAAGATATTAATTGTGATAGACATCTT
 61667  GAACTACGTTACTTAGTAGTAAAAGAAGATAATAAAGCTGTAAATGATGATACAAATATA
 61727  GAACAAGAAAAGAAATTTATTACCAAATATAAGAAATTTATTAATAAATTTAGAGAATTT
 61787  TATAGCTCCGTTTCTTATTTATCAAATTTTCCTTTCTGTCTATTTATGGTGAAAAGATTT
 61847  ATTCGAAACTACAATTTTTCTCGGTCTAGATATCATTATACTGAGCCCTATCTAATTAAA
 61907  AAATCTAAATGAGATAACAGTATTGTTATATATATGCCTGCATCTTATATCACAAAGTAT
 61967  GGCAATCTTATGGAAATATTAAAATCTAGGGTAAATAAGGCGTGACATTATGAAGGTGCT
 62027  TTTATAGTTATTAATAAAAATAAAAACTATATTTTTAAAGCTTATGGTTGAAATAGGTTT
 62087  AATTATCGTTTTGAATTATTTAGTACAATAGATTTAATAAACTTAATATTTGAAACTACA
 62147  AAATCAGTAAATAAAAGCCCAAATCAGGTAGATATTTTTATACACCTTCGGCCTGCTAAG
 62207  TTTTTAGGGTTTAGGCTGCCTAAAAAAAAAAGGGTTTCTAAAAAAAAAAGGGTTTAG
;     G-nad3 ==> end
 62264  GCTGCCTAAATGTAATGAGATGTCTCCTACATCTTTTAGAATTAAGTATAGACATAGCAT
 62324  ATATCTTACTTATAATTAGAATGATACTTATAATAATGATATAAAATAAGCTTTTTATTC
 62384  CTTATTCCTTATAAAAAAAGCCACTCCGCTCAAATCAGTGTTTTGTGTGATTTACATGTT
 62444  ACTCAAATCACACATGC
;     G-orf103 <== end
 62461  TTAAATTTTGTACAATCATAATGAATTTATCTTTAATACTATTTCTAATTGGAATCTTAG
 62521  GATTTGTTTTAAATAGAAAAAACATAATATAATGCTTACTTGAATTGAAATAATGCTTTT
 62581  GGCTATCACATTTTTAATATTGGTGAGTTCACTTAGCTTTGATGATATATTAGGAATATA
 62641  AATAATGTATCTAGCCATAATCGTCTCACACATATTAGGTTCAATAGTTTCTGGTTTTTT
 62701  GGTAGAAAAGTTGGTCTTATAATATCCTATGTATTGTATATAGGATATTATAGTTGGTTT
 62761  AATATTATACAT
;     G-orf103 <== start
 62773  ACCAATCGCTTATATAAAACAGATAAGTATATTGTTATTTATAACATTAGGTTTCCTGGT
 62833  AACTAGTGTTTATCTGCTTAGTTGCAGAGCAATGATCGTTGGCACTTATCCTATTTCTCA
 62893  TATTTTGGGGGTATCTAAAATATTAGAGGTAGAAATACAGGAGCTCTATTATTTATTGAA
 62953  AATAATTATAAATGATAGGGTATTATAACAGAAGGGTTCTATATAAAGTAATTAATGTAA
 63013  ATAACATATATTATATAGGGCATAAAGCCAATGTACTAACCTTATACAGTCACTCTAAAA
 63073  TAAACGCAAAGCGTCAAGTTTCACATGATACATAACGCGAGCTACACATGTTTAAAATTT
 63133  ATACAATTATA
;     G-nad4L ==> start ;; mfannot: alternative ATG start pos 63120
 63144  ATGAATTTATCTATAATACTTTTTTTAATAGGAATCTTAGGATTTGTTTTAAATAGAAAA
 63204  AATATAATCTTAATGCTTATTTCAATTGAAATAATGCTTTTGGCTATCACATTTTTAATA
 63264  TTGGTGAGTTCACTTGGTTTTGATGATATATTAGGACAAACTTATGCTATATATGTTATA
 63324  GCAATAGCTGGTGCAGAATCCGCTATAGGATTAGGTATATTAGTAGCTTTTTATAGATTA
 63384  AGAGGTAGTATAGCAATACAACATAAATA
;     G-nad5 ==> start
;     G-nad5-E1 ==> start
 63413  A
;     G-nad4L ==> end
 63414  TGTATTTAGCCATAATCATCTTACCTATATTAGGTTCAATAGTTTCCGGGTTTTTCGGTA
 63474  GAAAAGTTGGAGTTAGCGGAGCACAGTTAATTACGTGTTTATCTATAATAATAACAACAT
 63534  TTATGGCAACGATTGGTTTTCTTGAGGTAGGTTTAAATAATATACCTGTATCAGTTTTAT
 63594  TATTTAGGTGGTTAGATTCAGAATCACTTAATGTATTGTGAGGATTTAACTTTGACTCTT
 63654  TAACGGTTTCCATGTTAATACCTGTACTAATAGTTTCTTCTTTAGTGCATATATATTCAA
 63714  TAGGTTACATGAGTCACGATCCT
;     G-nad5-E1 ==> end
;     G-nad5-I1 ==> start /group=IC2 (4.46e-35)
;     G-nad5-I1-orf428 ==> start /first_aa=R /note=LAGLIDADG ;; evalue:6.8e-26
 63737  cgaggacacgtaaggggaaaacgtgtctatggggaaaaattgtcaaattccggggatatc
 63797  ctaaagcttatggtaccaagctatagtcgaaaggctataagtggctgaactaattactca
 63857  ggtatggtaacaagtcagaagatgagtgaaaacgaaatggacaatcgcggatctaagtca
 63917  accttactatttagtaaggttgtaaaagagcaacgagtaaacggcagttgatctattaag
 63977  ccatatttaatagatttaagatgtactctagggggttttgaaagaaacggagggataaaa
 64037  ctcagtttcaacatgcaacaaggttgaaattcctatgtcaaagtcccatctaagcaattc
 64097  ggtttaaaaaaactatctacctataattctacaattataaaggctggtctactatctggt
 64157  ttaatagatggtgagggttcatttagtataataatagatagaaatataacgcgtaaacta
 64217  gcttgacgtgctcaattgaaatttcaaataggtctacatactaaagatcttaacttatta
 64277  tatttattacaacaatacttgggtggtattggttctattcatttagctaaaaatcgagag
 64337  atagttaattattcaatagattctattgaagatttaaataaacttattgttcatttagaa
 64397  aaacatcctttattaactcaaaaagccgctgatttattattatttaaagaagcggtaaaa
 64457  cttgtaaataacaaagctcatcttactgttcaaggtttaaatgaaataattaatataaaa
 64517  gcatctatgaatttaggtttatctgagatgttaaaatcagagttcgctgattatattcca
 64577  gttgaaaggcctgcaataaatttagataaagttatcttagacccttattgaatttcaggg
 64637  tttgctagtgctgaaggaaattttgatgttcgtataccatcaactaatagtaaattaggt
 64697  tatcgggtacaattgagatttagaataactcaacacagtagagatattagattaatggag
 64757  aaaatccttgaatattttgggtcaggaaatatatacaaatatgcaggtaagtcagctgtt
 64817  agtttaacaatagttgactttaactatattaccaatactatagttccattttttaataaa
 64877  taccctgtaactggtataaaactttatgattatcttgattgatgtaaaattcatagctta
 64937  atgattaatcgttctcatcttaccattgagggtataagttccattagagagataaagtct
 64997  ggtatgaataaaggtagaagtttttaa
;     G-nad5-I1-orf428 ==> end
 65024  gataaataaccattgttagtgtctaacacataataaaccaattgtaggataaatttgact
 65084  taaatg
;     G-nad5-I1 ==> end
;     G-nad5-E2 ==> start
 65090  CATAATCAAAGGTTTTTTAGTTACTTAAGTTTGTTCACTTTTATGATGATTGTACTTGTC
 65150  ACAGCAAACAATTTTTTATTAATGTTTGTAGGTTGAGAAGGTGTAGGGGTGTGTTCCTAT
 65210  CTATTAGTAAGCTTTTGGTTTACTAGGATAGCAGCTAATCAAAGTTCCATGTCTGCCTTC
 65270  TTAACTAACAGAGTAGGTGATTGCTTTTTAACATTGGGTATGTTTGCTATGATATGAACC
 65330  TTTGGTAACTTAGATTATTCTACGGTATTTTCATTAGCTCCTTACATAAATGGAATGATA
 65390  GTAACTATCATTGGTATTTGTTTATTAATTGGAGCTATGGCTAAAAGTTCTCAAATTGGT
 65450  CTTCATGTTTGACTACCTCTTGCTATGGAAGGTCCTACGCCTGTTTCTGCACTAATTCAT
 65510  GCAGCTACTATGGTGACTGCTGGTGTGTATTTATTAATGCGAACTTCCCCCTTAATAGAA
 65570  TATAGTTCAACAGTTTTAATCCTTTGCTTATGAATAGGGAGTATTACTACTGTATTTAGT
 65630  TCTTTAATTGGTTTATTCCAGCAAGATATCAAGAAGGTTATAGCCTATTCCACTATGAGT
;     G-nad5-E2 ==> end
;     G-nad5-I2 ==> start /group=IB (2.83e-15)
;     G-nad5-I2-orf380 ==> start /first_aa=Q /note=LAGLIDADG ;; evalue:3.8e-46
 65690  caattggctcaagaatttattaaattcaggcatcaaactatatgcgtagaaattataact
 65750  ataatcaattcgcagataaccaaagctcgtgataataatcacattaagtataatcttttt
 65810  aattcgtttaccactataaatatgaggtggcttcatagtactatgtttgaaaaacgaaag
 65870  gttaaatttataagaaagttagtaggaatttcagaggccatacgtttgatattagtcttt
 65930  ttaagcttaaattttagaaatctaaattcatttattttttcatgcaatacttcattagca
 65990  actgaaggcttgctaagcaagccctcagcttgttacacacaaacaaatatattgccttat
 66050  acatcttgtcgtattccagttactaagtatctagggcaagatattgtaaataatacaacc
 66110  actgatttaaacgcattaaattttaatgagtgattggctggtttgatagacggtgacggt
 66170  tattttttattaacaaaaaaaggatatgttagctgtgaaatctgtatggatgctcgtgat
 66230  aaaaaggcactatatttaatactacacaagtatggagggtctataaaatcagtttcaggg
 66290  gccaaagcttttaaatataaattacgtaatagaaaaggtttattgcatttaataaacgac
 66350  ataaatggcttaattagaaatcccattcgtttattacaaatgaataaattatgtaacaaa
 66410  tatgaaatacttataaaatatcctaagcccttaacatacagtaatggatggctaagtggc
 66470  tttatagatagtgatggttctgtatatcttaatgaaaaatcagggcaaatatttattagc
 66530  attacccaaaaaaacagatttttactagagcctcttgttagtttgtatggtggcagaata
 66590  gatatacttagtcctaaaatagaagcatttaaatacgtagtttataggaaaaatgagctg
 66650  ttttcacttatagataactatttttctaaatatcctttaaagactgaaaagtttaaaaga
 66710  atatgtcttataaaacagttttacgacttacgaacatactgtaacaaaaataacatacat
 66770  gacataaacaagttaaatgaatgagtgtcatacaaagataaatgggaaaaatttaaagat
 66830  taa
;     G-nad5-I2-orf380 ==> end
 66833  taaagaaatggtccaagatatacaaaggtatatttcg
;     G-nad5-I2 ==> end
;     G-nad5-E3 ==> start
 66870  CAATTAGGGATGATGGTTATAGCAGTAGGTTTATCTTCATACAACATTGCTTTATTTCAT
 66930  CTAGTAAACCATGCGTTTTACAAAGGGCTCTTATTTTTAGGGGCAGGTGCTGTAATACAT
 66990  GCTGTAGCAGATAATCAAGACTTTAGGAAATACGGTGGTTTAATATCATTTTTACCGTTA
 67050  AGTTACTCAGTTATGCTGATAGCTTCTCTTAGTTTAGTAGCTTTCCCTTTTATGACTGGT
 67110  TTTTATTCTAAAGACTTCATACTTGAATCTGCTTATGGACAATTTCATTTATCTAGTGTT
 67170  GCTGTATACTTTATAGCAACTATCGGTGCTATGTTTACCACATTATACTCAGTTAAGGTT
 67230  TTATATCTAACATTTTTAACTAATGCCAATGGACCTCTAATAAACTATAAAAGAGCACAT
 67290  GAAGGCGATGTATTTATGAGTTTGCCTTTAATAATTTTAGCAGTTTTTTCCATATTGTTT
 67350  GGTTATATAACCAAAGATATGTTTATAGGTATGGCTTCTGGTTTCTTTTCTGATAATAGT
 67410  TTATTTACACACCCTTTACATGAAATTATGCTAGAAACTGAATTTGCTGTTCCTACTCTG
 67470  TTTAAATTATTACCTTTTTTCTTAACTGTTACATTAAGTGCTCTTTCTCTAATCTTATCT
 67530  GAGTTCTTATCTAAATCACTTATTTACTTTAAGTTAACTAGAATGGGTTACAACATCTTT
 67590  AGCTTTTTTAATCAACGTCTTCTAATTGAATTGTTTTATAACAAATATATCACTCGTTTT
 67650  ATTCTCAATTTAGGAGCACAAACTACAAAGGTTTTAGATAAAGGTTCCATAGAGTTATTA
 67710  GGACCATATGGCTTAGAAAAAGGCCTACTTAGATTAAGTAAAAGTCTAAGTAGCTTGGAT
 67770  ACTGGCATTATCACATCCTATGCCTTGTATATTTTAATAGGTTTAATATTATACATATTA
 67830  ATACCTTACATTTCTTTAATAGATATAAGTATACTGTTGGGTATAATATCCTGTTTACTA
 67890  AGCATAACCGTAAATACGTTTTCTCTTGGTATACCGCAGCCTCATTTATCTGTGTATTTA
 67950  CCCATACAGAGTGGTTTCTTTAAATCTTTAATGGGTAAATTTAATCTTAATTGATTAACA
 68010  TTTCCCCTCTTCATTTCTATAGTTATTGGTGTTGGCTTGTATTTATGTTACAGGTTACCT
 68070  ATGCGTTTTATGTTAGGTGAGTTAGATTTATTAATATACTATCCATTATTTAACCTTATA
 68130  GTTACTTTGTGTAGTATAATCATTATAGCTAATTTAATAGAAAAAAAGCTAAACCCTAAG
 68190  CAAATGTGCTTTGCTGTATTATTCGCTTTTTTTTCTATCCTGTTATTGTTTGTAGATTTT
 68250  AACTTCAAAGAGTTGGTTGCAGCTCTTTATAACCTAATATGATGATTCTGATTAATATTC
 68310  TGATTATTACAGGATGCTAAAACACCTATAGGTATTGACATGCCATCTACCTTTCCTAAA
 68370  AAACCATCTTCTATCGAAAATCCCCATTTAAAGATGGAAACAAGAGGTGAAGGTGAAGGT
 68430  GAAGGTGAAGGTGAAAGAGGGTTTTTAAGCGGTGGGGATGGTCAAAGTGGTGATATCCGT
 68490  AACCTACCAGGTACAACGGACGAACCTAACCAGAGTGATGGCTACGGTAGAGGTAATATT
 68550  AATTGCAGAAATTGTGCTGCACAGGGTAGAGCGATCAAAGTGACACTCGGTTGAGGTTGT
 68610  AGATGATGTGGTCTGGTACAAAGTCTTAAACCCGACTCTATTCATTGGCATACAGGAAAA
 68670  AGGTTTGAAGAAGACAGTGCGCGATTTAAAGCTGAGTGACGTGCACTTCATAACCAGGCA
 68730  GAGGGTAATAAAAAAGGGGACTCTGAACAAGTAACACCTGTGTCTCAAAGTAAAGGTACT
 68790  TCATCTAACACTAGCAAATATGTTCCGCCTTACAAGCGGCAACTAGAACAACCTACCTCT
 68850  AGCTCTACGTCAAAAAATCCTTCTTCTGCTCTTGTTCCTTCAGCATCCAATGAAAAGGGG
 68910  TCTCTTGTTCCTTCAGCATCTGATCAAGAGCAGTTTCCTCCTCTTTCTAATAAGGCCTCT
 68970  TCCTCTCAAAAACCTTCCGAGCTCACAAATGAACAGGCTAGTAATCCATGGTTTAGTAAG
 69030  ACAAGCTCTAGTAATACAGGCTCTAGTAATACAGGCTCTAGTAATACAGGGTCTAGTAAG
 69090  ACACGGTTTAGTAAGACACGGTTTAGTAAGACAAGCTCTAGTAATACAGGGTCTAGTAAG
 69150  ACAGGGTCTAGTAATACAGGGTCTAGCAATACAGGCTCTGGTAGTAAATAA
;     G-nad5-E3 ==> end
;     G-nad5 ==> end
 69201  AACAAGTAGGTTATTTTTAAAGATATTATATAAAGTGTTCTCTTTCAATTTAAAATAATA
 69261  AATTTATTTAGCCTAGCTACCACTTTGCGCTCTGAGGACGTTTATATATATATATAATTA
 69321  ATTAGATAATTAGTACTGTATTTGCTATATATCTGTGCTTCTACAGTTTCGCTTGCTTCG
 69381  TGTGCCGTGTTCCACAAGCAAGGCAAGAGACGAATTTTATATTCGTCTTTTTCTTCTTCT
 69441  TCTTCTTCTTCTTCATGAAGAAGAAGATGAAGATGTATTGTAGATAACTGCTAGCTTAAC
 69501  TAGCGATCCCTTTTATTGCTTCGCATGCAATTACATATAAAAGGAAATATGCACAGAGTT
 69561  CTCATCTTAGTCTTTAATACTAAGATGTGAATAGGAGAAGGGTATACTCATCTTAGTCTT
 69621  TAATACTAAGATGTGTTACATAAAGCCAAGGATTAGCCATTATTTTGTATACACAATGTT
 69681  ATTATATATTATTATTACTAATGTGTTTGGTGTTATATCTAACCCATACAATCCCATCCT
 69741  TTTAATATAAAGCAGAATAAGGTTACTAAGGTTATGGTAGTTATAAGCGGTGTTTTAGGT
 69801  TTCCATACTTAGTACCAAAAATTAATTATTATTCTGCCTTTTAAATAGGTTACCTTTTTG
 69861  AAGACTTTCTGGGTTTAGCTACAGCCTTAGCGTTTGTTTTAGGTTTATTACCAGCTAAAC
 69921  TATGTATGGGAGATGACTCCGTAGCAAATATACAAAAGTATCTTACTCCGTAGCAAATAT
 69981  ACAAAAGTATCTTACTCCTAGACCAAAGCGTCTTATCCTGAACACTTATTATAATAGCCC
 70041  TAGTGTCCCTATGAAATAAGACTTATATCGAAAACTCTAGATGTTTACATGTTGAATGTA
 70101  AAGTGATTTCCTAATGAAAATTTATTCCTATCCATTGTTTCATTTGTCCCATTTAAATAT
 70161  ATAATTATTAGGCTAGTTAAAGTCTTTTTAACTTCATTTTACAAAAAAAGGCTAGCTTAC
 70221  CCCTACAAAGTGGTTTATTCAAATCATTAATGGGGAAATTTAATCTTAATTGATTAACAT
 70281  TTCCCCTCTTCATTTCTATAGTTATTGGTGTTGGCTTGTATTTATGTTACAGGTTACCTA
 70341  TGCGTTTTATGTTAGGTGAGTTAGACTTACTAACATATTATGCATTATTTAACATTCTGG
 70401  TTACCTTATGTAATATAACCATTATAGCTAATCTTATAGTAAAACAGGTAAATCCTAAGC
 70461  AAATGTACCTTACTATACTTTTCCCCTTTTTTTTCT
;     G-orf148 ==> start
 70497  ATGTTCTTATTTTGATTTGGTAGTGGTTACTATTGACAGTTGTATGCATCTATTATTGGG
 70557  TTGTTTACACACTTACCATTTATCTGAGACAGCTTAAGGGATATATGGTGTAATCTAAAT
 70617  AATAATACAATGACTATGTCTTATGGTGGTACCACAACCTGCTATAAAACAAACCCATCC
 70677  GAGCTCTCTAGCGGAGGTGGTGGTAGTAGTGATGGTATTAATAATACAGGAGGTGGTAGT
 70737  AGCAGTACAGGAGGTGGTAGTAGTGCTGGTGCTAGTAGTACAGGAGGTGGCAGTGGCAGT
 70797  TGCACTGCTCATAATCCTTCAACTAATATATTAGATAAGGATGCTCTTCTGGATAGAATG
 70857  TACGAACTTGTAAACCAACTTAAGAAAGATCTTGAGGATGATGCGTTTCAGCTTGTGGGC
 70917  TATAATGAACAGAAAGCTGTAAAATAA
;     G-orf148 ==> end
 70944  ATTAGGCAGAAGTTTCCAGTGATTGATGGTAAAGATGTTCCTAAGACTGTGCTTCCTTGT
 71004  CTTAGGTTTTATAACCTAAAATGTAAAGCACTTATGGAACATAAGATTATTTAAACCTGT
 71064  GGAGTAAAGTTTCCAGACTCTACAGCAAAACCGGATCTTACCGTAGAATGACAGAAAGCT
 71124  AGGTTGGCTAGTGTATCAGAGCAGAGCAGTGTAGTGAAGCTATGGGCAAATATTATAATA
 71184  CTTTACCTAGGGTATAACAAGGTCTATAATAAAATATTTAATAAGGAACCTTTATAGGCA
 71244  GGACATTTGCTAAAATGTCACTCCGGGCTCGGACTGGCACAGATACGGATACGACGCCTG
 71304  TTGCTATCCTGGGTCTAAACTCAAACTATGCTTAGCTAAACGAAATGTATGGTACTTTTG
 71364  ATAAAAATAATCTAAAAACATTAAAAATACAGTAGTTCGGCAGCTAAATTAATGTAAAAC
 71424  ACGGAATACAAGTCCTACATATAGATATAACCAGGAATACTCTGAAGGTACAATCTTTAG
 71484  TGATGTGCATTATAACAATGTAGCTAGACAGTTGTTAGCTCTACGTAAAGGGAACATAGT
 71544  ACGATATGTTAAACTTACAGTTAGGGTATTTATCTTCAGTTAAAGGTAATAAGGTTGTAA
 71604  ATAGCGCTGTTCGTTATAGCCAATTCACAATTGATGATGTTACTACTGGTATTATTGTAT
 71664  TAATATACTAATTCCAGAATTAAGACAAACCTAGAAGGCTCACTCTAATGTACGGATAAC
 71724  TTTAGATATCTTAATCTTAATTTAACGGCAATCGTTCCATTGGCTCTAACTATAGAAAAA
 71784  AGTACGTTCTGAAGCATGTGAAGCATTATATGGTGTTGTATTGCGTTGTGTTTTTTCTTG
 71844  TTTTGTTCCTCTTTTCTTCTATAATAATAACATCAATCTAGAAAAATAAGGGATAGAATT
 71904  CAGTACGCGTGGTTCCTGTAAACAAGTGTTTATCTGCTTGTCTGATCATAGACATTTATA
 71964  CGATCTTTTAGAGGTGGAAATACAGGAGCCTTATTATTTATAATTTTTTCTTCTAATGAG
 72024  ATGAGAAAAAAAAAATTATAAATGATAGGGTATCAAGGGCAGAAGGCTTTTATAAGACAT
 72084  ATGCTATAGTCAACCTAAATAACATATATGTTATAGGGGATATAGCCCAGTAACTAAGCC
 72144  CATATAATTAATATGACATAAAGCCATTTACAGGTATATAAAGTTGATTTTTTTACTTAT
 72204  ATTAATTTATCTAGAGTTAATATATTTTATTTTACTCTCATCTAGTATTGTGATTAATTA
 72264  TAAACAAATAGTAATGCTTAATAATACATTCAATGGCCCATATCATAAAGAGTTTTATCA
 72324  AAAACTAAAGAAAGCTCAGGAAGATTCTGATGCTATTATAACTGAATTTGAAGAAAAAAA
 72384  AACCTTATTGCTACAAAAAAGGAACTAAGACCAACCCTCGTAAATAAAATACTTATTTCA
 72444  GATACTGCATTACGAAAAGTTAGGTTATTTAGCTCTATTTTAACAAATATATTAGATCAT
 72504  TCTGAGAATTTGCCTGTACAATTAAAAGATAAAAAAGAGTTATTACTACATATCAATGGG
 72564  TTAATTACATCGGAGCAACTAGAATACGATAACATATATGAAAATATGTTACATGATATT
 72624  CATGAAGTTGTTATGATATATGGATACCATTATGATAATAACAAGTATTTAACTATATAT
 72684  AAAGTTTTACAACAATTGGGTATAGATTCGTGTGATAGTCTTTATAACATAGAATTAAAT
 72744  ACCCCCTTAAGAGCTAAAGACTAAAGACAGAGTTATATATAATCTTTGTAATGCAGCGAA
 72804  TGAAATACTTTATAAATCTGAGCACTCTGGTCTTTCGGAACGGTATTATCTGGATAATAT
 72864  CTTAACTAGATGAAAGTATATCTTAAATTTAAATGATTTATAATCTAAAATTTTAAAAGG
 72924  CCCTACATTACCTAAACTAAAAGATACAGAGCCTGCCTTTTTCATGGTTAACTTTAATAT
 72984  ATTACGTAGCAATAATTCTAATGTTCCAGTATATAAGTATACTAAATATCCTTAAAATAG
 73044  GGCTAATGTTGTATTAAGCTACATTGCAGAAAGTAATCTTTTTCAGGTTAGATACTCTGA
 73104  TTTGGATAATAATTTGTATATATGAGATAACTCTCTAAAGTCAATAGTCGATTCTGAATT
 73164  ATATGATACCTATTTTAATAACAATAATTGTCTTGAATTTGTGAACAACAATGCTATATA
 73224  TTTATATTACAATAAAAGTCTGTTGGCTCATTTAAAGCTTTTATGCGCAGGCAATGTTAA
 73284  ATACACTGATACTAATATTATTGTTAATCTGTTTAAAATTTTGTCAATTAATGCTAATGA
 73344  CAAAGATAAAATTAAATCACTTATTAATATATTTAGTACTCAGGATAACATTAATTTAGA
 73404  TTTCGGAAAAAAAATTATCTAAAAGATATTCACTATATACAAGAAAATATCTTATTTAAT
 73464  CTTGTATTTATAGTTAGAGACCTAGAAGGCATTACTTCTAGGATTGAAGGAGCTAATCCT
 73524  GGTCCTCAAAAAAATAGAGGTCAGGTTGATTCGTTGACTAGAAGGTTATGCTATATAGAT
 73584  CAAGAGTTGTTTGAAAGTATGTTAAGACATGCCGTGATGTTGAGACCTGGTACATTTCAT
 73644  AAGGAGCAATTTACAAATAAAAATTTACACATCAATATAGGGTTTTCAAGATATTAAGTC
 73704  ACAAATTGTTTTTATCAAATTATAAAATTTTGCACTAATACAAAATTTTGGAATATGAAC
 73764  CTATTAATAATGATACTCAATTAAATATTGAAAGATTGGTATTTAAACAATTTCACATGT
 73824  TTACAAGTAATAATAAATAAAAAAAATACGGTTTCTAGAGTAAGTAAATAATAACTTGCA
 73884  TGATGTTTAGTACATTTTTATTCTAAATTATGTATATAATTATAACCTATATGATTAAAG
 73944  ACTTGTATAATGATTTATATATTTATTATAATATGTATTCAAATAGATTAGAGTTATATG
 74004  TGTTATTAATTAAAAAAAAATATCTTTATTGTTAGATATATTCTGATAAATTAGAATTAT
 74064  ATGGTATTAATTTTTAATTATTTTTAGATTATGTTAAAATAGACTTTAGTTTGTTCTTTA
 74124  AATACTATCTCTTTTACTTTTAGGTATTTGTTGGTAACAGTTACATCAACAAGAATTTTT
 74184  TTTTTAGATGTTGTTATTAGTTTTTCTATATATTTTTGTATGCTTATATAGAGCTTTATC
 74244  TAGTATTGTGTCCAGACAAAAAAAAATATATACTCCATAGGACTAAATTATATAGTATTT
 74304  TTAAGGTTAATATATTTATTAACTCAGTTCCTAAGCGGCATTTTAGAGTTTCTAGAAGAT
 74364  ATTTTATTAATAATAGACTTACAGTTTCTAAAATTCGGGATGACGTCACATCTTTTGACA
 74424  TTACTCCTGAATTTTATGTATCTTACACTAATAAGATAAAGTTAACAATCCAGAGTTAAG
 74484  CAATGCTGAGGCTTATTTTTTTTTTTTATTTTTCTTCTTCATCATTTGTAAATGATGATG
 74544  AAAAGGATGAAGAAAAATCAAGTATATAGTGCGTATTGTTATCTACTCTCCTAATACTGC
 74604  TATTAATAGATTTATTAGAATCAAATTATATAGCTCCCCAACACTTAAAATAACTTATTG
 74664  CGTTCACATCATGTTTACATATAATTTCCCCTACGCAAAAAATAATAGTGATTTGCATAA
 74724  GTCAGTGTATCGGTAATTAAAATAATGAGTTGAGGTATAAACTTTTGTTTGTTGGTCTAA
 74784  TCTTACAGGTAAATACAATAAGGTAGCTTTCAAAGATGCTCCTGCTATATTCTATATGTT
 74844  TAAACCTTATATCTTTGTTTGATCATAGAGACATCTTTTTAGATAGATCGTTAAGATATT
 74904  GTCTAATAGGTTTATCGTTATAATCTATAATAATCTTGTTATTGAAATTGTGTTCCATTA
 74964  TGTAATTAAAGGTATCAAGGTTTATTTTGTATGGAACACTATTTAGAGCATTAACTAAAT
 75024  CTATTATAGATTTTACCTGAATCTAATCTTGTGTTTTCGCTATTTATACTATAATATCTG
 75084  CACTTTTCTTAAGCTTTTTAGCAGTATTATAATATAATAGGGATAGTATATAAGGTTATA
 75144  CAGGACCTTGTGTACTTATATTACAGAGTGTTGCCTAACAGGTAATAAACCCTAATATTT
 75204  CTACTGTAAATGCTTATTTTTTAAGTTGCTTATGTTGCTTTTTTCTTTTTTTGCATCCTC
 75264  GTCGTCATGGAAATTATTCTATATTCTAAATCACCCTAGTGATGCAATGTGATGTTGTTG
 75324  TCATAACATGACATCTATCATCCTTTACATAATGTATATAACTATTAGACTATATTAAGT
 75384  GTTTATTATTTATTAGACTTTATATATATAGATCTTTCTTCACTGGAAAATATATGCATA
 75444  TGCAAACTTTATGTTTACTTTCTATTACAAATTCAAGTTTTTTTTCTTTTTCTTTTTCTT
 75504  TTTGTTTAGCAGATATAATTAATACACCTTTACTTTTAGTTTCTATACTAGGTTTAACTG
 75564  GGTTGATCTCTTTAGTTTTAGCTTGTTTTGGGCATCAAATTATAGCAGACTATATATTAA
 75624  AAATGCCTATGCCAGGGGTAAGATGTCCTAGATGTTTGGAACATAATATAGAACAATGAG
 75684  TCTTACCAGGTAAACACTGTCCTAGGTGTAACTGTCCTTGTTAGCACACAAGCTCCTAAT
 75744  TGGTTTACTAGTTTTAGGTCACTTACTGGATATTGTGTATATCTAAGAGTAAAACTATTA
 75804  TTTTCTTTTTTGCTTGCGTGTGTGAGATGAAATCACATGACATGGCATTAATTAGAGTAT
 75864  ATTTTATTCATGGATATATATCAGGTAGGCGGAATTTTTAAATCTTGTAGTGGGTTTTTT
 75924  TGTATTTGGGTTTAGATGTGTTTCTACGACTTGTTTGATAAATCTTGAATTTGTCTCAAC
 75984  ATGTCTTGTAGATAACTGGTAAATTAAGCAATTAATCTGCCAATCCCCTCTGTAGGAAAT
 76044  AGACACAAAGTTCATATGTTAGTGTTAAATACTAATATGTGAATTGGAGAAGGCTTCTAT
 76104  ATGATATATAACATATTTAAGCTATATAACATATATCTTATAGGGCATAAAGCCAAGGAA
 76164  AACCCAGTAACTAAGCCCATATAATTAGTGTAAAACAAAGTATCTGATGCTATATTTTTT
 76224  CTTTTCTGATTTTTTTATCAGAAAAGATGAGCAACTAGCGAAATTTATTTAGTAAAAAAC
 76284  GAGAAGATTACATTGTTTGTAACAATGATAAAATTTGCG
