# Supplementary material for: Global Characterization of Fungal Mitogenomes: New Insights on Genomic Diversity and Dynamism of Coding Genes and Accessory Elements
Source: Front Microbiol. 2021 Dec 1;12:787283. doi: 10.3389/fmicb.2021.787283 (PMC8672057; doi:10.3389/fmicb.2021.787283)
Supplement: Supplementary File 1 — de novo annotation files of the 685 mitogenomes investigated in this study. Annotation was performed with the Mfannot program. [file Data_Sheet_1.ZIP › Supplementary_FileS1/CM002878.1_Mortierella_verticillata_NRRL_6337_mitochondrion_complete_sequence_whole_genome_shotgun_sequence_mitogenome.mfres]

;; Masterfile modified automatically by mfannot version 1.35
;; on Thu Dec 24 09:21:05 2020 by user pfonseca on host LGCM-PROC
;;    - Gene Totals: 53
;;    - List of genes added:
;;      atp6                 atp8                 atp9                
;;      cob                  cox1 (3 introns)     cox2                
;;      cox3                 nad1                 nad2                
;;      nad3                 nad4                 nad4L               
;;      nad5                 nad6                 orf111              
;;      orf115               orf203               orf258              
;;      orf259               orf275               orf296              
;;      orf300               orf309               orf342              
;;      orf343               orf86                rnl                 
;;      rnpB                 rns                  rps3                
;;      trnA(ugc)            trnC(gca)            trnD(guc)           
;;      trnE(uuc)            trnF(gaa)            trnG(ucc)           
;;      trnH(gug)            trnI(gau)            trnK(uuu)           
;;      trnL(uaa)            trnL(uag)            trnM(cau)           
;;      trnN(guu)            trnP(ugg)            trnQ(uug)           
;;      trnR(ucg)            trnR(ucu)            trnS(gcu)           
;;      trnS(uga)            trnT(ugu)            trnV(uac)           
;;      trnW(cca)            trnY(gua)           
;;
;; end mfannot
;;


>CM002878.1 Mortierella verticillata NRRL 6337 mitochondrion complete sequence whole genome shotgun sequence gc=4
     1  ACTCCCCCTTTTTTAGAAATTAAAATGGCTATATCTATATTTAGTATAAATATCCTTAGC
    61  TAACCTATATTTTTATATTAATATCCTTAACTAACCTATATTTAATATAAATATCTTTCT
   121  TTGTGATTTTTTTTAGATAA
;     G-orf342 ==> start
   141  ATGTTACTATTAGGAATAATAACTCTAGTAATAACGATACCACTAGCTTCTACTTATTTA
   201  TCAACAATCTTAATTCACAGAATTGCTTTTTTAATATTATTATTCAGTGCTTCAGCATCG
   261  GGAATAGATATATTAGGAGGGTTATTTCAAACATCCATATTTCAAACAGGATTATTGCTC
   321  TTGCCTTTTAGTTTGAATAATAAATTTTCCCTAAATTCTCAAGTCAGGTTTTTTAGTTCT
   381  AATAATACCCCAAAAAAGAAATCTAAATTTCAAAGATTCGCTTTTGGTTTAAAGAAAGGT
   441  ATTTACCTTGAATTATTGCCTGATAATGTTCTAATATTCCATAATAGCGTTATTGTACGT
   501  ATTTTTAGAGTTATAGGAGGTATATCTTTTATTCTTTGGATTTCAAAATTATATTTAAAA
   561  TCTAATATTAGCTTAGTTCTTATTCTACCTTTTGTTTTTATCCATTTAATTTATATAACT
   621  ATTATTAGTTTTATTAAAATTAAATATCTTATATATTTATGGAAGAATGGAAAATTAGAA
   681  GTAAGAAATTCCCCAATAGATAAGTTTGCTACTTTTGGTTTTAGATTAGCAGCTTGTGCT
   741  AAAGGTGTATGTGTTTATGGAGCTGGTACTGGTACCACCATCGCTTTAGGTCTTGGTATA
   801  GACGAACTTTTAGCACATAGCGGTAGACCAGCTATCTTTAAACCTATATTCGGCGGAACT
   861  TTAGATAGTTTTTTAACTAAAGTTGGCGTAGAAAACCCTAATAGAGAAATAGTTAATATA
   921  AAGAATGAAATAGATCTACTAACATATAAAATTAAATCTTTAAATAATTTACAAGAAAAC
   981  CTAAAAGAGATTAATTCAATTGAAACAACAACAGTTGAAGACAAAATTCTTTTAAGCGAA
  1041  GTTAAGAATGCATTAAATGAAGAAATTCTTAGCCAAAGAAGTGAATTAGAAAAAACAATA
  1101  GAAAAAAAAATTCAAGAGTCATCTATAATTAAAGAAATTTATAAAGACGGGTCTCCTTTT
  1161  AAAAAATAA
;     G-orf342 ==> end
  1170  TTAAACGGTATAGGTTTTACAACTTATACTATTTTAAAGTTTAATAGACGATTTATGCCA
  1230  ATTGTAATCGAAGCTGTTTCTTTAGAGAAATACATGGCATGGTTAAACGAGCAATTAAGC
  1290  TAAACTCCCCCTTCCTTTTTAAAATTTTATTTTATTTATTCTAATTCAATAATTAATGTT
  1350  TTTTTGTTTTTTCTGAAAAATATAAAACTTAATTAAATGAATAATTTTATTATATCTTCT
  1410  CCATTTAAAAAACCTTATATTAATTTTATAGTATAACAATATTAGGATCCCCGAAGAGGG
  1470  ATCCTAACAGGTTCCCACAGGGGCCATTTTTATAAGAAGGTCTTAAATTTTATTACCGGT
  1530  ATAATATAAATAAACACTCTCCAAAATACAAATATAATATCCAATATTTATCATTTCAAA
  1590  TATTCTTATATATATCGCTATACTTTAATAAGTCATGCAAAGGCCCATAAAAATAAATTC
  1650  ATTTAGTTTATAGATAATAAGGCAAAAACTAATAACAAGAGTTTATAATATTTTATATTA
  1710  AACTAAATGAAGATTAGAAATTAATATCGCCTCAAAGGCGTTAAATATAAAATTACT
;     G-nad4 ==> start
  1767  ATGCTTACAGCATTATTTTTTATACCTTTAATAGGTGCTTTAAGTTTACTTTTTGTAAAT
  1827  AAAAATGAATCATTAATGAAACGGATAACATTAGGATCTACAATTATTAATTTTGTAATT
  1887  TCTTTAGTAATATGGGGGAAATTTGATAATAATACTCATGAATACCAATTTGTACAAGAA
  1947  TGGGCAGAAATATCATTCTGTCATTTTAATGTAGGAATAGATGGTATATCATTATTTTTT
  2007  GTATTATTAACAACATTCCTTTTCCCTATAATAATATTAACAAGTTGGGATCATAAAAAT
  2067  AATCTTAAATCTTATTTATTAAATTTTTTAATATTAGAAAGTTTATTAATAGCAACTTTT
  2127  ATAGTTTTAGATTTATTATTATTCTATATTTTCTTCGAAAGTATATTAATTCCATTATTT
  2187  ATTATAATAATTAATTTTGGTGATTTATTAACTAAAGAAAAAGCAGGATTCTTATTATTC
  2247  TTATATACATTATTCGGATCTTTATTTATGTTATTATCTATAATAACAATTTTAATCTTA
  2307  ACAGGAACAACAGATTTCCAAATCTTATCTACTATAGATTTTGGTACAGATGTACAAAAA
  2367  TTACTTTTTGTAGGATTCTTAATTGCTTTTATTGTTAAAACTCCATTAATTCCTGGACAC
  2427  ATATGGCTTGGATTCGCGCATGTAGCTGCGCCAATAGGAGGTTCTGTTTTATTAGCAGGT
  2487  GTTATACTTAAATTAGCTACTTACCTAGCTTTAAGAGTTATGATTCCATTCTTACCAGAT
  2547  GCGACATTATATTTCACTCCTCTTATCTACACTTTAGCTGTAATTAGTATAATCTATGCC
  2607  TCTTTAACTTGTTTACGATTAATTGATGTTAAAGCTATTATTGCTTACTCATCTGTTTCA
  2667  CATATGGGTGTAGTGGTATTAGGTTTATTCTCTAACAATTTACAAGGAATAGAAGGTGCA
  2727  GTAATCTTAGGTTTAGCACATGGAGTAATCTCTCCATTATTATTTATAATTGTAGGTGAT
  2787  ATCTTATATACTAGAAGTCATACAAGAATTATTAAATATTACAGAGGGATCGCAACAAGC
  2847  ATGCCAATCTTATCATTAATCTTCTTCTTTGCTACTCTTGCTAACATAGCTACACCATTC
  2907  TCTGGTAACTTTATTGGTGAATTTATGTCATTTGCTGGAGCTTTCCAACAAAACCCAATT
  2967  ATGGCTATATTAGGTGCTACTGGAATTTTCTTAGGTACTGGATACTCAATCTGGTTATTT
  3027  AACCGAATCTCGTTCGGGACTGCTTCAAGATATATGTCTACAATGCCAGATATTAGCAGA
  3087  AGAGAATTCTTCGTATTATTACCATTAATAATCGTAAGTTTCATTTTAGGTATCTACCCT
  3147  AATGTAGTATTAGATTCATTACATTTAGGAATAAGTAGCTTACTTATAAACTCCCCCCAA
  3207  GAGTTATTACTTAGTTTATCTAATTTATATTTTATTATTATATGATAA
;     G-nad4 ==> end
  3255  AATATTACAATGATAGAAAATTAATAAAAAAAATAATAAGAATGTTTTATGAATAAATTG
  3315  TATTCTGAAATCTATTATATTCTGAAATCAATTATATATTAATTAGTATTATGAAATCCT
  3375  TCATTATATTTAGAATACCCTAAATCCTTCTCTATTAAATAAATTTTTCTATTTTGAAAT
  3435  TTTGATAAATAAAAATGAAATTTTATTTAGAAGGGGGTGTTCATTATTGAATGAACACCG
  3495  ATTAAATCTATAAAAAGTTCATTAAATTATGAACCCCAATAGTAGAAGAAAATGAATACT
  3555  AATAACCACACAATATCTACAACCTAATTTTTAAAATTTTATGTATTTTATACATAATTT
  3615  ACATTAACTCTCATTAATGAGT
;; mfannot:
  3637  ggactatatcttcatcctttattaataaaatttaataataaaggagtatcgcgtgtagtc
  3697  tctgaggatcctactagagatatctcgttggtttcctgctgattgtccaatctttaagat
  3757  ttttactaatacgttaaattattagtacctaaagctctaaggagtttccagcatatagcg
  3817  atattt
;; mfannot:     /group=IB (2.93e-31)
  3823  TTAAAATTAAATTACTTTAATTTGCACCTTGTATAT
;     G-cox3 <== end
  3859  TTAATGCCAGTAAATAATAGCAGCTTCTAACCCAACGTGATGGAAATCAGTAAAATGGTA
  3919  ATTTATAACTCTATATAAACCTACAGCTATAAATATTGTTCCAATAAGTACATGTAATCC
  3979  ATGGAATCCTGTTGTGAAGTAGAATGTACTACCGTAAACTGAATCTGCAATTGTAAAAGG
  4039  AGCATTAATATACTCAAATCCTTGGAATCCTGTGAAAAGTATTGCTAAAGCAATAGTCGC
  4099  AAAAAGTCCATAAATAGTAAATTTTCTATTACCTTGTATTAAACCGTGATGAGCTAAAGT
  4159  TACAGTTGCACCTGAAGATAATAATAAAACTGTATTTAATAATGGAACCTCCCAAGGGTT
  4219  CATAACTTCAATACCTGCTGGAGGCCATACACAACCTAATTCTACAGTAGGGCTTAAAGC
  4279  TGAATGGAAAAAGGCCCAGAAAAGAGAAATAAAGAAGAATACTTCAGATATTACAAATAA
  4339  AATAAATCCTAATGTTAATCCTTGTTGTACTTTAGAAGTATGAGATCCTTGGAATGTACT
  4399  TTCAATAATTATATCTCTAAACCATAATGACATTGAGAATACTGTAGAAATTAAACCTAA
  4459  TGCTAATAATAAACCACCATTTGCATAGTTATTAAAATACATAACACCTGATAATGTTGT
  4519  AGTTAATAAAGCAAATGATGTAGCTAATGGCCAAGGTGATGGCTCTACTAAATGAAAAGG
  4579  ATGAGATTGAATTGTTTTGTTCAT
;     G-cox3 <== start
  4603  ATTATAATTAATATAAATCCCATAATAACAGCATAGTTCGTTTATAATAGATTTTTTTTA
  4663  TCGTATATTTTAAAAATATATAATACTATTTAATAAATCTTTTCATAAAACGGACTTAAG
  4723  TTGATTTATATAAAGGTCTTGTAAAGACCATCTCTCGAAAATTTTTATCCATTTAAAAAA
  4783  CCTCAAAAGAGATAATCCAAATAGGAAGAAAATAAATAAGTCCCATTAAGGATCATTTAT
  4843  AAAAAGAGAGAAGGATAAATATCCTTTATATCATAGTAATTTTACACTTAAATATATTGA
  4903  TTATTGATTTAAAAATCTTTACCTGGACAAACTCGCCATTGGTTAATCAACCCTTATAAG
  4963  TTAAATAGGCTAGGGTCGCCACATAACTAAGTTTAATTTAATAAATTTTACATTATATTT
  5023  TATAAAAAAAATATAAAACTTTAACCTTCGAGTCCCGAGATTAAAGCAAAGCTCCTTTAA
  5083  ATAAACAATGCATTATATAAAATACAAAGCTAAACCAATCTATTTCATTTGGTAAGAAAT
  5143  ATAATACAAGTGTAACAGGCTTGCTAATATATAGTTAAGAATATATATATATAAATAAAT
  5203  TTTGTATTTTATGCCAAGACATAAAAAAAACTAAAAAGCTTCGGGTCTTAAGGACTCGAT
  5263  GCCCCCTTTTTAAAGGACAGCTAAGTTTATTAAAATAAACTTTATATTACCCCTCCGGGA
  5323  GTAAAGTTCAAAAGCCCGGGCCCCGCGGGGCCCTCGGTCTTTGCATTGTCTTCAAGGATA
  5383  ATACTAGTTTAATAA
;     G-trnW(cca) <== end
  5398  CAGGACGAGGGAGACTTGAACTTCCAGTTTCTCGGTT!TGG!AGTCGAGCGCTTTACCAA
  5456  TTAAACTATCATCCT
;     G-trnW(cca) <== start
  5471  TATCTTTAAGATACATATAAAGACAGCTTATCATACCTCTGAGCTAGAGGGATTTCACAT
  5531  CAGTCCTTATGTTAGTAATAAAGGCCCAGCCAGCAAAAGTAGTCATTAAAAGATTTAAAC
  5591  CTTCTCTACGAAATGGTTCCCTGATGGAACCTAAACCATTTTTTTTTATTAAAAGAAAAA
  5651  GGGTACAAGTCATTTACTATAATTCAATATAGTAAAGCCCAGATCCCCGGCCCTCAAATT
  5711  TTAAATTCCTTCTCCCCCCCCACAAGTTTAAGGGAAAAAATCATAATTAAATTTATAGGT
  5771  TCCTCTTTTCTTCTTTCACATAAGTACGTTACTAAATCCAATAAAATTTTTATAGACTTT
  5831  AGAAATTAGTTCAAATCTGACCAACCAAAAAATAATTCATATTTAAAGCCCTTTTGAACA
  5891  CCCGGACCATTGAGGGTACAAACAAAATATTACAATATATATATATCTTTTAAATAAAAT
  5951  TAATTAAAAAAAGAAAGAATCGAACTCTTTATAACCTTTCTATTGTTTCATTTACAATGA
  6011  AGTTGTTAACCATTCATAATCCTTCCTTTTCTGCATAATATATAACTAAATCCAATAAAC
  6071  TTCTATAAGATTTAAAGATTAATTAATTTTTACAACTAATCCTAATCGAACCGATAACTT
  6131  TATTATGAAGAATAATGTCTTAATCATTTGACCATGGAGCTCTAATATTATTATTATATT
  6191  AATTTTTATGACTAACTTAAAAAAAAATTTAGGAGAAATTAAAAAATCACAACACATGGG
  6251  GGGTGTTCAA
;     G-orf275_1 <== end
  6261  TTAAAGTTTTGATTGAATACTAGTGGATAAAATCCATTTATCTTGAAATAACTTTCCATT
  6321  CTTAGCATTACGTAATATTGAACCATGTTCTACATTAAAAAATTTAGCAGCTTCTCTAGC
  6381  CGAAGTAAAAGTATTCATTAATGTAATACCATCACTACTATATACATATATAGTAGTACC
  6441  TTTAGCAATACTCATCTTAACTTTAGTTTCTAAGGTATGAGCTTTACCAAAAAAATGATT
  6501  ATTAGATCCTGATATCTTTTTAATTGTTTCCTCAGAATGTTGATATCCTAATAAACTACC
  6561  AGCAACTTTTAATAAATTATATTCAGGATTAAAAAGATTTATATAATATTGTTCTCTTTT
  6621  AAGTATCAATTTTTTAGTCTCATTTTTTGAGAGATTTTGAATATTTATATATTCAATAAT
  6681  AGAAAGAGAAAATGCTGAATAACCGTAGTGTCTTAAAGCATTACAAATATACATATATTT
  6741  ATTACGATCTAAATGGTAAAATGAATAATAATCTTTAAGTCGTTTAGTTAAATCAATTGC
  6801  AGAACCTATATAGATCTTTCCAGATTCTAAATGTTTCCACTGATAAATTCCAGCTTTTCC
  6861  TTTATTATCGGTAAAAATTTTTAATTTATCAATATCTGCATTTGAATAAATAATTATAGG
  6921  ATCCACCGATGTTGAAGACAATTTATTAAATTCCCATAAAGAAGCATTTAAAGAAAAAGA
  6981  TCTTAGAGAATATCGCCAAAGTTGTGTTACATTATAATTAATAGAAGGTAAGTTAAAAAA
  7041  TTTCATTAATATTTTTAAAAAAGTTTCATACAACAAAAATAAATTTAA
;     G-orf275_1 <== start /note=GIY ;; evalue:8.1e-28
  7089  TAATTAGGTATATATAAGTTTTATAGCCACCAACACCGATCTCTGATATGTTAATTTGGT
  7149  TTATAAATTAGTTAATTCAAATTTCACTAATTTCTTCTTATTTAAAGCCTATTAATAAGA
  7209  AAAATATAT
;     G-trnL(uag) ==> start
  7218  ATGGGTAAGGCGGAAATTGGTTTACGCGAGTATTT!TAG!GCATACTTGATTTTTTATCG
  7276  TGTGAGTTCAAGTCTCACTATCCATA
;     G-trnL(uag) ==> end
  7302  ATCTTATTGTAAATTTAATTAAAGATTTAGGATTAAGAAATAAATGGTAAAAATTCCCTT
  7362  TAAATGGGTTATTAGATTGTAATTAATTAA
;     G-trnA(ugc) ==> start
  7392  GGGGACATCGTATATCTGGTAATATATTGGTTT!TGC!ATACCAAAGAGAAAAGTTCGAG
  7450  TCTTTTTGTCTCCA
;     G-trnA(ugc) ==> end
  7464  TAAATATTCTTATTTAAGCACCCTTTCCTAAAGGATAGGCTTTAAAGGGACCTGTTTGTT
  7524  TTTTATTTTAACAAGGAAATAAAAATTTCCGAAGAAAAATAACTTCGGAGGAATAAGAAC
  7584  AAAAAATTTAAATAAAAAAAATCCGTCAATTACCCACCAACCAATGGGGTAAATCCCTCT
  7644  ACGTAATGGATTTTACCCATTCTTGGGTAAATTATAATTAAT
;     G-trnY(gua) <== end
  7686  TGAGAAGAGAGAGAATCGAACTCCCTATAACCTTTCGGTTGCTTCATT!TAC!AGTGAAG
  7744  TTGTTAACCATTCACAATCCTTCTC
;     G-trnY(gua) <== start
  7769  TTTATATTTTTCTTTTTAATGGCCTAATTAGATATTATCTTAACATAAGTTAATTAAAAA
  7829  AAAAGGATGTTTAGTAATATTACTTACTAAATAAATAATTATTGATAATAGTAGGGATAA
  7889  TACACTATTATTTGAAAATACTATCTCTTAAATGAAGATAAAATCCATTGCTCTTTAAAT
  7949  ACTTTGCCCTTAGAGCAATAATTTTTAATATTAATGACCATTCCCTTAATCTGACCTTTA
  8009  ATTTACCTTACCCTTTACTCACCATTCCCCTAATCTAACCTCTAATTTACCTTATCCTTT
  8069  ACTGATCTTCCTTCCGCCCTTCTCACTCCTTATTCACTCCCTTATTTTCCCCTCTTATTA
  8129  TTCCTCCTTTCGCGGCCATCCCTGGATCTTTATTATATAATAGGTAATTATTTTTAACTT
  8189  TATTGATAAATTCGCCTATTTCCCTTTATAATTCTATAAAATGTATCAAATAAATAAGCC
  8249  TGTCATAAACTATTTTGCATATTTGTTATTTTTTATAATATTTGTTCAATTCTACTATTA
  8309  TCCTATCTTTTTATATTCTTTATTATTGCTCGTATATAAAAACGGACAAAGTGTTACTAA
  8369  TCACTATACTTAAACCTCAATCCAATGAGGTAATAATAGATATTTAACTAGTCGATCGCC
  8429  ATGTAAAATCATGAAAGCCGAGGCCAAAATGATAACTATGGGCTCTCGAGGCATACCAAA
  8489  CCATAGCCAAGATATAGGTACAGTGCCAGTTTATTTATTTAAGCAAGATCTTAGTTAAAC
  8549  CCATTATTAACTATATTGTTAAACAGTATATTTTACCCAGGATTAACATCTGAGTTTCTT
  8609  TATTAAGATTAGAAGATTTATTGAATAAATTTTGTAAAAAATGGCCATACCTGGCCCATA
  8669  ATATCTGCTAATATCTCTATAAACTAGCCACACCCGGCCCGTAATACCCACTAATATCCC
  8729  TGTAAAGTGTCCATACCTGGCCCAAAATAGACCTTCAATTTTATTATAATCCTTAGAGTT
  8789  AGTAGGAAGTTTTTATTTTATATAACTCAATTTCTTTTATTAAAGTATTAATGGCCATGG
  8849  GTGTCGGTCCCGCTTTACTATATTGAAAGTCGCAGTTTCTTAACTGATAGAAAAGACCAT
  8909  TTATTATTAATAATTAAAAATAGATTCAAACTTTCATTTTAATTCAGAAGATTAATTAAA
  8969  TTTTTTCAGTTGACTTTCGGACGAAGTGGGATTCACACCCACGTTTCCGGATAACCAATT
  9029  CCGGACTCTTAGACTTCTAGATCATTCATCCGTCAATTATCAGTTGACTAGGACTAAAAA
  9089  TGGTAGGCCCTATTTACAGATAATCATAAATTCTTTTATTAGTGGAATATAATTAAGACT
  9149  CTTCTGAAGAATATTTCTTTCAAATGTTTTCCCGATTATTTTTTTTTAATCTTCTCTACG
  9209  AAATGGTCCCTTTAAGTGACCATAAAATTTAATACAAATTATATAAATGTATATATTACA
  9269  GAAGGGGGTGTTTATTTTATAAACACTTTATAAA
;     G-atp6 <== end
  9303  TTAATGTAAGTTAATGGCATCGTTTAAGTACGAAGCAGTTAACATAGTAAATACGTAGGC
  9363  CTGGATAAAGGCGATCGCAAGTTCTAATCCTGTGAAAGCAATTATGAATGTAAATGGTAT
  9423  AATACTAATTAACGCAAGTACTGGTCCACCTATTACAGCTTTCCATGTGAATGTTGAGAA
  9483  GATTTTTAATAATACATGACCACCAATCATATTAGCAGTTAATCGTAATCCTAAACTTAA
  9543  AGCTCTAGCTAAATATGAGATTGTCTCAATCATTACTAAAACTGGTACTAATCCTAAAGG
  9603  AGTTCCAGCTGGTACAAATAATCCAAAGAATTTTAATGCATGAGTTTGGAAACCTAAGAT
  9663  AGTTACACCAATTAAAATAGCAACACTAAATCCAATACCAAAAACAAAATGAGAAGATGG
  9723  TGTAAATGAATAAGGTACTAATCCTATTAAATTAGATAATAATACATATAAGAATATTGT
  9783  ATATAAGAATGGTAAATAAGCTTGACCTTTTGTTCCTATTGTAGAATTAATCATATTTAA
  9843  AATACTACCAAATAATGATTCTTGCACTAATGCCCATCTTGATGGAACAACTTTATTATT
  9903  ATTTAATGATAAATAGCTCATTGCTAAAATTAAGAAAGTAACGATGATTAAATATAAACC
  9963  AATATTAGTTAATGAGAATTTCATCCCAATTAAAGGTCCACCAAAATAGAAGAATTCTTT
 10023  GATTTCGAACTGTTCTAACGGATTGTTAACAATTATTTGTAAAGTTGACAT
;     G-atp6 <== start
 10074  ATTTTTTTTATTTTTTACTTAGTACTATTTTTATAAAATATAAATGGCCACTTTTAATAA
 10134  AATTATTAATTCTTATTAAATTAAAGATATATACAATAAAAAAGAAGACTCAAGTTTATG
 10194  TCTTATGAATTTATAATAAATCCATTAAATCAACAACCAATCTAAAAATTTTCTTCCTAT
 10254  TCTAGAAATATTTTTATCTGACCTTATTAATTTTATCTATTAACGAATATGTGGAACTAT
 10314  CAAAATTTAATTTATCTTGCTGATAATCAAGATAGCAAAACTCTTTTTCATCAGGGGGAC
 10374  CTGACAAATTCTTTAATGATAGGGGGAGTTCAATTCGAGTGCCAGCCTTTTCCGCAGGCT
 10434  GGGCTAAATTCGTAGTAAATTAAACATCTGTCCCTAGCCTCTCAGTTTTTTATATTTATG
 10494  TAAAAAACATTATGAAAAATAAAGGCGAAAGGATGACACTTAATAATAACGTAGTTATTT
 10554  AATTAAGCGAACCGAAGGCAGTTGATGAGATTTATTCCCTTTTATTTCCTTGAGCTCCCC
 10614  GCAAGTTTTTAATGTTTGCATTTAAAAACAAACAGGAGGAGCAAACAGAATTATTTTTTA
 10674  TAGTAATACTAATTATTACAAAAACTTTACCTTCTTTATACAAGATTCCTGTTCGCACCC
 10734  GACCCGAAGTTTTTAATATATTTATATTAAAAACAAACAGGCTCCGGTGCTGATTGGTTA
 10794  TTTTGTTTATTCCGACAGTGCCTTACAGGAAATCTAGGTGTTCTTCCTTTTCATTTTCAT
 10854  ATGAATTCTTGCTAATAATTCTTATTGGGTATTATTAATTATCAGTCATGCCAATAATTT
 10914  TTATCATACATTATGATTTAGAAATTTATAATTTTATACAAATATTTTTAACTCTTTTTT
 10974  CAGACAATAAAAAACAGTCTTCCGATAATTCTTATTTTTATTTGTTAGCAAAATAATTAT
 11034  TCCTACAATCCTGTTTCGTATGAATCTTTTTTATTATCCAAATTATAATAATTCATATAA
 11094  AAGTAGTTAATATTAAGAAAAAGAATAACACATTAGACAAATTAGCTGAGAATTTATTTG
 11154  AAATTCCTTCTGCTTCATTTATAATCGTGTTTTCAGTATTAACTCCTATACTGCAGGAAC
 11214  CCTCCTTGCGTAGGGTTCTTTTCCTTTTTTTGTTATTTTTCTTATCTTCTTCATAAGATA
 11274  ATGAAGAGAATGCTGGAGGAGTTAAATAGTTATTAACTGGATTAATATTAAGATTAAAAC
 11334  TTAAATCATTCTTCTTTATATTTTCTTCTATAGCACCAGGACCCCCGGGACGGGTGCGAA
 11394  CAGGAATTCTTTGATAATTATTAAATCCATTAACAGAATCATCCAGAAAGGAAGAATTGT
 11454  GAAATCGAGATATTAAACCATATTTATTTAAATCGTTAGGTCCCGTCAGGGGACCGTCCA
 11514  GAAGAGAAGGTTTTACATTAGAAAGAACTTCTTGACTAGTAATTTCTAAAGATCGAGTAT
 11574  TATTTATTCCAGAGCCAAAGCTTCTTCTTTTAGATGCTTGAGATATTTGATTAAATAATT
 11634  AGGTTGATAGTGGCATTTATAATTTATTTCCTTAAAAACATTATTGCTAATTAACAATGT
 11694  TTATCTAAAAAACTAACCCTATCTTCTAGCCAATTGTTGTAAACAAATATCTTTTTCAGA
 11754  ATACGTTAGTTTTATCTATAGAAAAATGAATTAAACAAAATTAAGCTCCTATCTTAAGAA
 11814  AATTGATAAGTATTAAACAACAATTATTTTTAAATAATAAGAAAAAGGGTGTTAGAGTTA
 11874  TATTCTTCAATAATTCTTGTAATAAAAAGTTAGAATTATATATTCAATAATTATTCTTCT
 11934  CTTTCCGGTATTT
;     G-trnS(uga) <== end
 11947  CGGGCAAGAAAGGATTCGAACCTCCGCATGTTTTCACATATTCGATT!TCA!AGTCGAAC
 12005  GCTTTAAACCGCTCAGCCACTTGCCC
;     G-trnS(uga) <== start
 12031  GTCTTTATATAAATAATCTATAGCCCCCTCCGGGGTCCTGTGATTTACATATTTACACGC
 12091  TAAATTCTGAAAAATGTGTTACCCAGAATAGTTTGGGCAATAAAGTTTATTGGTATCTCT
 12151  TATTGCTTTAGGGTTCGATTCCCGACCTATCTAGAACGATTACCCGATACTGCCAGCAAC
 12211  AGTATCACAACCCTTAATCTGTTAGAATAAGATAAAGAATATCCTTTAATTTTTATTAAC
 12271  TAATAAATTTAATAATGAAAGGATTATATTTATCGGGTATATATACTATAGAAGGGGTCC
 12331  TAGCTAGATTTCAAAATACCCCCTATAAATATCTTAATAAATTATTTAGATATCTTCTGC
 12391  AAATTAATATCTTCTGAAAGAACCTAAACGAATAGTGACCCCGATATTTTAAAATAAAGT
 12451  AGTAATTTTAAAATTAAGTAATTCGTTTAAATAGATGACTAGAAGACATGGCTTATTTTC
 12511  TAGTGAAGATAATAAGAAAAAGAAAGTAAAATAAAAATAAAATTTAACCATTCGAATAAA
 12571  AAAAAATAAGGTTTTAACAATTAAATTAAAATTTGTTTAGTTAAAAATCTTTAGAGAACC
 12631  TGGAAACTAATTAAATAAAGATAAGTGAGGAAGGAAAGGAACACGACAATAAGTTCCTAT
 12691  GTCTCGCGAATTTATTGGGTTAAGGTCTTCAATTTTGAGCAAGTCTTTATAAAAACCCCG
 12751  GGCCCTCGAATATTTAGCAAGTAAATAAGGAAATCCATTAATCACCTGATTACAGTGATT
 12811  TAACAAAGCAAAATAACGTCTCCTTTCAAGCAATTTGCTTTTATATTACCATAAAAATTG
 12871  AGAAGAAGATTGGTCCGCAAGAACAATCATCCTATTTTTTATTTAAGTAAGGAAAAAGAC
 12931  AGAAACTTAGGAATCTGTATTTCCTATATAAGTCAGGTAAGATAGTTAAAAAGAGGGATG
 12991  AAAGATTATAT
;     G-cox1 <== end
;     G-cox1-E4 <== end
 13002  CTAGGGGGAGTTAACTGATTGTACAGGTAATTGTCCTTCAAACGCATGGAATGCAGGAGG
 13062  GCTAGTGATGGCCCACTCTAATGTAGTTGCAGTTTTCGTAATACCGGCACCTCTCGGGCT
 13122  AGTAAAGAATGCTGGAACAGCCCATGGATCGTTTGCTAATTGATCTTCAGGTTGAGCTAA
 13182  AGTATCGTAAATAATGTAAATGAATAATACAGTAGCTACGATAGAAATAATAGACCCGAA
 13242  TGAAGATACAAGATTCCATCCTTCAAATGAATCAGGATAATCTGGTATTCTTCTAGGCAT
 13302  ACCCGCTAATCCTAAGAAATGTTGAGGCATGAATGTTAAATTTACACCTATTGATAATGA
 13362  CCAGAAATGTATTTGTCCTAATAATTCATTATATGGTTTACCTAATATTTTAGCTGGAAC
 13422  CCAGTAATAATAAGCGGCAAATAACGCATATACTGCACCTAAAGATAATACATAATGGAA
 13482  ATGAGCTACTACATAATAAGTATCATGTAAAGCAACATCAATTGAAGCATTAGCTAATAC
 13542  AATACCAGTAACTCCTCCAATAGTGAATAAGAAAATAA
;     G-cox1-E4 <== start
;     G-cox1-I3 <== end
 13580  ctttttatttttgaactctttttaacatatttaattttataaaagggggagtttattatt
 13640  taattagaattataataa
;     G-cox1-I3-orf309 <== end
 13658  ctattgatttttattgtccgataaagggatataagaaaatctatatttatttttatatat
 13718  ttctcctgaaatacaatatttttttatcgtagttggagatatttttaattctaatttagc
 13778  tatagtaattgcaggatacttaactaaaaatgatagattaggagtataaacataaatagg
 13838  atgacttaatgtagttgaaattttagattttgtctctaaagttaatattttattagcatt
 13898  tgcaagtcttatagcttctttatgatcttttgatggtgaaaaatttggtcgaggttgact
 13958  cattttcttcagagaatcataagaatgtttataacctaaactagattttgcagcagttaa
 14018  tatattatacttaggagctaaaacactgatataaaattgttctctttctgttaattgatc
 14078  gatagaacaatattcaagaattcctatcataaaattatgataatcatattttaaaatagc
 14138  tcttcttatcttactagcacctaattttttatttgttaaataactaggtctataatatcg
 14198  attaagacgtcctgattttttatctcctaaatcagcagcactacctacgtattgattacc
 14258  atttattttgttaataaaaacgtagatcccgcttttaccttcattttcagctaatatctc
 14318  tttataatcagttttagcgttaatgtataacactcgtggtgaattatatagtactatagg
 14378  caataatgacatggatagaaataaatctaaatttaaaatagatttatctaaagttaataa
 14438  agttgtttgaaataaccctcctaatatttctgataataaagcacctgatagaaatattaa
 14498  aaaagcaaatctgattaagattgttgatgaataagtagaagctagtggtatcgttattac
 14558  tagaattttattttttaataataataacat
;     G-cox1-I3-orf309 <== start /note=GIY ;; evalue:1.4e-25
 14588  tatttatatgtttaatatacctattcatcttttcttctttatatctatccattactaaat
 14648  atacttccctattatgaaactgaacctttctatttctaataaaataaagggtttaattaa
 14708  taaataataattaaataaaagagttttgggttttaccccccaacgttttcacgttggaaa
 14768  ggactatatcatcacttatttttatacaatttaagtgttgcacgtgtagtctctgaggaa
 14828  cctactaaaaataattaactattttgttggtttcctgctgattgtccaatctttaagatt
 14888  tttactacccaattgtaaattagattagtacttaaagctctaaggagtttccagcatata
 14948  gtgcaattttccaataaattaatttattggggactcattttta
;     G-cox1-I3 <== start /group=IB (6.85e-27)
;     G-cox1-E3 <== end
 14991  ATCCTAAAGCAAATAACATTGGAGTTGTAAATCTGATAGATCCACCAGCTAATGTTGCTA
 15051  ACCAAGAGAAGATTTTAATCCCTGTTGGAACTGCAATAATCATTGTAGCAGCAGTGAAAT
 15111  AAGCTCGAGTATCTACATCAAGACCTACTGAATACATATGATGAGACCATACAATAAATC
 15171  CTAATACCCCAATTGATAACATAGCATATACCATACCCATGTAACCAAAGATTGGTTTAC
 15231  CACAGAATGTTGAAATTACATGACTAATAATTCCAAATCCAGGGATAATTAAAATATAAA
 15291  CTTCTGGATGTCCAAAGAACC
;     G-cox1-E3 <== start
;     G-cox1-I2 <== end
 15312  ctctttcctattatatatttgaattataaaatatataacttgtaatatctctactttaac
 15372  atcctccttagtttggattactaagtttcgttatcgtttcattgatatccttgatacttt
 15432  taaagtaaggaagacgactgtacattaagcaccatttcaggcacccaccagtgacccagt
 15492  ctgtagcgatcccttgaagaaccgacggtcttggctaatataagcttttaaccgttttca
 15552  ctagtattgccaaatacctttcattttatgaaggatattcttttaccctgtcaggtaaaa
 15612  cctatttattctatatatttcctttcaagagttacataatagttatttaaatagggacta
 15672  gaataatggtatacagaaataataaatagaatttctagagtatttgcctttaattattaa
 15732  ttaaaagaggtctttaatatcctttttaaaggataaataaattttataacatttgcctct
 15792  ttggctttatagcttagctaaaccattttctatattcctgtgaatattt
;     G-cox1-I2-orf296 <== end
 15841  ttatttaacattattaatttcattagctaattctttcatttttattctagtatttgtatt
 15901  aagatgatctccttttataagttgtaaacgaagttctttccataatttataagattcttt
 15961  ttttttagaaaaaagaacgtatttatcaaaataaggaagaattgaattacaatttttaac
 16021  tccattaattatatattcccaattatttggagaagaatgtttgaatacatttcctacccc
 16081  gaataatgaacaaatatgatctaaaataggtttatttgcttcccatttttgacataataa
 16141  aaatcttaaacgataacctgagctattagataataaagaaagagaaaaacaaccttctgc
 16201  atcagtaaaacctgataaccaataatcatttaaagtaggaataattgttgtagaaatagg
 16261  ttctattatatctattttagaacgtaaagctttatcattaaatgcagcaagaaatattaa
 16321  aaatcgagtattcctagttaaaaataccatatttccattaaataaactacaaattaagga
 16381  tatattttttatatcttgaacaatataacgatgtgttttatcagatttagattgttgaat
 16441  aactgttccaaatcctaattgttctttaatataatataatacttgtacgtctaaagaatt
 16501  ttgagaaattacaaattgtaattcaccccgtttagtaattgtaaatgaaccatcaccttc
 16561  tgtgaaacctataaaccattctaaaaaattatttgaaggtaatgatttattaggatataa
 16621  tttagtatacatagaataaaaatttttaaaattgaaagaattagttgaattagataaacc
 16681  aattataggtataactaataaattagtaatttcattaaatatattttcttt
;     G-cox1-I2-orf296 <== start /first_aa=K /note=LAGLIDADG ;; evalue:2.8e-60
 16732  ta
;     G-cox1-I2 <== start /group=ID (5.27e-43)
;     G-cox1-E2 <== end
 16734  AGAATAAATGTTGGTATAATAATGGATCACCTCCACCAGCTGGTTCGTAGAAAGAAGTAT
 16794  TAAAGTTTCTATCTGTTAATAACATCGTAATTGCACCGGCTAATACAGGTAATGATAATA
 16854  ATAATAATACTGCTGTAATTAATACGGCCCAAGCAAACAATGGTAATTTATGCATTGTTA
 16914  ACCCAGGAGCTCTCATATTAATAATAGTAGTAATGAAGTTAGAAGCACCTAACATTGAAC
 16974  TTATCCCAGCAAGATGTAAACTGAAGATAGCTAAATCAACAGAACCACCAGAATGAGATT
 17034  GTAAGCTAGCTAAAGGTGGATAAACTGTCCATCCTGTACCTGCTCCATTTTCTACAAAAC
 17094  TACTAGCTAATAATAAGATTAACGCTGGAGGTAATAACCAGAATGAGATATTATTTAATC
 17154  GAGGAAATGCCATATCTACAGCACCAATCATTACTGGTACTAAGAAATTACCAAATCCAC
 17214  CAATTAAAGCTGGCATA
;     G-cox1-E2 <== start
;     G-cox1-I1 <== end
 17231  caatttatccattaactttcgttaatggctggactatatctttacccttaaatataaaat
 17291  tctaaatttctttaaagagagaatttttaatttactagggtattccacgtgtagtctctg
 17351  aggatcctacttaataaaagtgttattgcttataactaagcccttttatctttggtttcc
 17411  tgctgattgcctaatcatttaaatgtcactgtattctactgcttttcatttaagaaagcc
 17471  tgcagtactagttttaaatgctcttaaggtgttccagcaaatagtgaaaagaaaataaag
 17531  tctttcaactttatccggccatgccataaaaataaaattaa
;     G-cox1-I1-orf343 <== end
 17572  ttatttattgttgtttgtattttcgactaaactagaatttatataagtaaatttccattt
 17632  acctcgataatatcctgatttagtaccatttaaataacttctaataatagatcgatctcc
 17692  ttttaaagctttagctaaagaagataatgaactaaattctttattaagatttggatcatc
 17752  tttaaattcagctaatattgctttagctgcaggatgtttaattatataattatccctttt
 17812  ttctttaactagagccataatttcctctaatggtaacagatttattctattactttcttc
 17872  aatttcatctaaagaaaagaaaaattcatctaaatatattgatcctgtatctaaacaatc
 17932  attcaaagtattatgatgtatatttattgaattatacatatgttgtttagaatcaaatat
 17992  atgtaataaagtaaaatctgttatgttatacatatatataagaattcctctttcttttct
 18052  taatttaattctaattttttgatctataggttcatgatatcctgaactactagccactaa
 18112  atcaacatttaaatttgattttaatgaatcaataaaatattgttctaattttactaaatt
 18172  atctatatttgtagaataatctactattaatatagttaattttatattattaaaaccgta
 18232  tttattgaaatatctaagaactttacgagctttagttttaagtatagaaggcataaaata
 18292  agaacttatacgattatataaatttatagaatgacctacatatttattatgaccatctaa
 18352  agattcccatatatatatacctttttcttttttagttatttttaaaattatatttctatt
 18412  attatatggatcttttacctctattttagtaaatttaggtaaatcatttggtaatttatt
 18472  aaatccatttgaattatcttcctgtgtagagtaaaccgaagaattagatgaataattatt
 18532  atttatggatatatctgagttattattttttacaaacaacaatgaaaaattattaaaaat
 18592  gtgcatattatt
;     G-cox1-I1-orf343 <== start /first_aa=N /note=GIY ;; evalue:5.5e-12
 18604  a
;     G-cox1-I1 <== start /group=IB (4.09e-25)
;     G-cox1-E1 <== end
 18605  ACCAAGAAGAAAATCATAATGAAAGCATGAGCAGTAACAATTACATTATATAATTGATGA
 18665  TCACCTTGTAAGTATTGTATTCCTGGTCCTGCTAATTCTAATCTAATTAACATAGAAAAT
 18725  GCAGTACCGATCATACCTGAGAATAACGCAAAAATTAAATATAGAGTACCTATATCTTTA
 18785  GCATTTGTTGAAAAAAGCCATCGTACCAT
;     G-cox1-E1 <== start
;     G-cox1 <== start
 18814  AATTTTTTTTGTATATGAAAAATCCTTTATTTATTAAATATTTTAATTAAGTTTAAAAGA
 18874  TCATTTAAAAGAAAGAAATTAAACATTAATCTATATATCCTTTTTAATTAAATTTATTAA
 18934  AAAAAAAATAGACTTGAACAGTGAAAGTTTTAATTACCTTTATTTTAATGACCCTTATAA
 18994  GAATGAATATATAATTAATGATTAATCTTTAACTCTATATAGACCTATTTAATTCATTCT
 19054  TTTTAATTTCTAAACCCGGAAGGCGAGTATATAATTATAAAAATATTACAAAAGCTATCC
 19114  CTTTAAAAAAGGGGCTACATCGGGTCTTCAAGACCCGAAACTGTCTCTAGCGACTTCCCC
 19174  TCACAATTTAAGTTTTGTAAAAATTTAGGTCTTATGAAAATTAAGGTCTTGTGAAAATTA
 19234  AGGTCTTGTGAAAATTAAGGTCTTGTGAAAAGTTAGCTAAATAAAATAATATAATTATCT
 19294  CTTTTAAGGGGATTTTAATCCCTTGGTTGATAACTACTCCGCTGCTCGTTCCCTCTAGAA
 19354  TTTTTTAAAAAAGATTAATCTTAATCAAGATTTTATGACTATAATATTTTTGAGATAATA
 19414  AAAATTGAGTACATTCCTCTAGATAAAATTTTCTTATTTTATTAATTAAAATATATCCCA
 19474  AATTTACCTAAATTAAAATTAAATTTATAATAAAAAGGGGGGAGTTAAATAATTTTTTTA
 19534  TTTAACCATGTTTTTACTTTATTTTTATCAATAAAGCCCCCCATTCTTAATTATAGGTAG
 19594  AATGAGCCTAATCTGATTTTCA
;     G-orf203 <== end
 19616  TTAGTATCCGCTTAATAATCTTAAACTTAATATAAATAAGGTCATTTGGGCACAAACCAA
 19676  AAGGGTTAAGTATATTCCTATAAACCCATCAGAAAATGGTTTTACAAAATTAATTAACTT
 19736  AAGCATATAACCAGAGTAATAATTTTCTAACGGTAAATCTAACTTGTAAACAGTCACGTA
 19796  AATTACTAAAAAAAAAATACACCACAGTGATGCAAATGTCCCAGTAAATATACATATACC
 19856  AACTAAAATTTCAAATGGTAAATCACTAAAATCAAAATTAAGGATTAAATCCTTTAACTC
 19916  TCCTATTTCCAGAGGCGAATTAACTGATTCAACGTTATTTATAACATTTGATTGATTAGC
 19976  TTCGGCCTTTACTAAATTTTTACTCAAATCGGCTTTAACTGTTAACTGATCTATTTGGCT
 20036  TTTTGCACCAATTTTAGCAATTTCTATATTTGAATTTGCTTGAATTGTAGCTATTTCTAT
 20096  AGCAGTTTTTGATTCTTGAATACTTACTTCCATAGCAGTTTTTGATTGCTGACGACCTAC
 20156  TTCATATGCAGCAGCACTCGATGCTACTACTCCGATTGTTGGTACAATGATTTTGAATTT
 20216  ATTCATGCTCAT
;     G-orf203 <== start
 20228  TTTTTACAACTTATTAAAATAATTAAAATTTAATCCTCCCGCAGGAAGACAACAGGTTTA
 20288  TATATAAATATAAAATATTTAAAATAGTTCATATTTTCATATTTTGTAAATCTTAGTAGA
 20348  CTCTAACCATTAAGATCTAATTTTGTAAATCTTAGTAGACTCTAATCATTAAGATCTAAT
 20408  TTTTTTATATACCCCATCCTCCGCCTTTTATTATTAACCTATATTATTTTTTTTAATCTT
 20468  AAAAACATTAACTACTAAGATCTAATATATGTTAAATTCTTCACTGCTCGTTCCCTTTTT
 20528  AAAAAGGAAGGGGGATTTTTAAATGGCTCCATAATATTATATTTTAATACCTGCCATCCT
 20588  CATTTATATAGGTTTATTAAAGTCAATTGACT
;     G-orf300 <== end
 20620  TTATGTTTCTGCGAACCATATGTTAATTATTTCTTTTCTTATATCTGATGTATAAGAATT
 20680  AGATCTATTTATACCATATTTATTAATAAGTTCTAATATTTTAATAATTTTATTTAAATT
 20740  AATTAATTTAATACCATGTAAAGGATATTTATTAAAGAAAGGAATTAATGTAGATCTAAA
 20800  AAATTCTTTATTCTCTATTAATAATTGAACTGAATTATTTGATTGAATTTTTAATTTATT
 20860  ATTAACGTTAAAAAAATCTTTAATCTCATTCATTAAGAAAAGATTATTTTTATGTTGAGT
 20920  AATACTTAAAAAAATACTACAGAATTTTAAACTATCAAAAGTTAAACTAAATGGATGTAT
 20980  ATTTATAGATCCATCACCAGCAATAAATCCTGAGATATAATTCCCATTTATTGGTATAAA
 21040  TAAGGAAGAATTTTTATTACAATGATCAGGTAAAAAATTCTCAAGTTTATTACGTTTTCT
 21100  ATTCATACCATCAAATAATAATTGTAATTTTTCAATACCCTCTTCAGTCAAATGACTTTT
 21160  AGTAATAATAATATTAGCAGCTAATACCCAATCTTCAAAATCTAATAATTTAGTACCTCT
 21220  TAAAAGATAAGATTGAAAATGTGGTATAATAATATTATTTATATCTGATATTTTAGAAAC
 21280  AGTAAAATATCTCATACCATTAGTACGAGATTCTGAGATAGTTCCACAATTAAAACAATC
 21340  TTTTACTAATTTTAATAATTCTAGATCATTTTCCATCACAGCAATTGAAAATCTTAATTT
 21400  AGCTGTTTTTTTACCTGCTTTAGTTTTATATATATTGATATTGAAACAACCTTCTGCTTC
 21460  AGTTAATCCTGTTATAAACCAAGTTAAATTCGAATTGTTTTTATTCATTGTTTTATTCCC
 21520  AAG
;     G-orf300 <== start /note=LAGLIDADG ;; evalue:1.3e-15
 21523  GGATTAATATCTTATTAGCCCTCTTAAAGTCCCTTGACTTATTTATTTATTTATTTATTA
 21583  ATTAAGGGGGATTTTAATCCCTTG
;     G-rns <== end
 21607  GTTGATAACTACTCCAAAGCACGTTCCCGTACCATGACTATGTTTCGACTTAACAGCAGT
 21667  CGTAAAGTAATGGACATAAAGGATATACTTAAATACATATAATGTTTATATACCGATTTA
 21727  ATGGTAATTATAATAATAAAACAATACTGTTAAATTAGTCTCCCTTATTTGAGATTACTC
 21787  TACTTCCGCCGCTTGACGAGCGATTTGTACACGCCGAATATTATGTTTCACCAAGACATC
 21847  CTGATTCTTGATTACTAGCAATTCCTACTTCATATAATCGAGTTGCAGATTATAATTCGT
 21907  TTATTAACCTTTTTTGAAGATTAGCTCAAATGTAAATTTTTGCTTCTTATTGTAAAGGTC
 21967  TTTGTGGCACGTCTATAGCCCACTCCATAAGGGCCATGAAGGCTTGTCTTAGTCCTAATT
 22027  AACTCAACATTAATCGAGTACTTCTGTAGTTTAAATTAAATTTTATTTTAATTTTCATAA
 22087  TTACAGACAAGGGTTTTGCTTGTTAACGAAATTAATCTAACGTCTTACGATACAAGCTGA
 22147  CGACAGCCATGCAACGCCTGTGTTACCAATTATATTGGTACATAGCAAGAAGTGGTAAGG
 22207  TTATGCGTGGGTTATCGAATTAAATAACATGCTTCACTGCTGGTCTTCAGCACCGTCAAT
 22267  ACTTTTGGGTTTCAATCTTGCGATAGTACTCCCCAGGTGGAGTGGTATAGTCTTCACATT
 22327  AAAACTGATTTAAATTACCAATTTTATCCACTCATAGTTTAGGGTATGGACTACAAGGGT
 22387  CTCTAATCCTTTTTGCTCCCCATACTTTAGTATCTCAGTGTCAGTGTTTAATTAGATAGA
 22447  TGCCTTCGCCTTTAGTGTGTCTACCAAGTATAAAAAGATTTCATCCTTACTCCTAGTATT
 22507  CCTCTATCTTCAATTACACTCTAGTATCTCAATTACATTTTATAATTTTTCTATTGAAAT
 22567  CTCATAACTACTGTTTGATGATACAACCTACATACGCTTTAGACCCATTTATGTTGAAGA
 22627  ACGTTAACCCCTCTCGTATTACCGCGACTGCTGGCACGAGATTGGTCGGGATTAATAAAT
 22687  AGGTAACGTCATTATCCTCCCTATTTTAGAGGTATACCATAAAGATGCTTTTCCTCTTCT
 22747  AGTTAGCTGGATCAATCTTTCGATCATTGTCCAAAATTCTTTACTGCTGACCTTTTTGTT
 22807  AGGTATGGCTATTATTTCAGAGCCATTGTGACCAACCCTCCTCTCAGACTGGCTATGGAT
 22867  CATAGGCTTGGTAAGCCATTACCTTACCAACTACCTAATCCAAAATAGGCACATTCAATG
 22927  ATGAAAACATTTCTTTAAACTATAGTTATATACGAGATTCCCCCGTGTCATTGAGTAGCT
 22987  TTCCTATTTATTACTCACCTGGTCGCTATGAATATATAATATTCATTCAACTAGCATGTA
 23047  TGAAACTTCTAGATAACGTTCCTTCTGAGCCAAATTCAAACTCTTACAATA
;     G-rns <== start
 23098  TTTACCATTTTATGGTGACAAAATTTATTATTATTTTTATAAATAACCGGCCATAGCCAG
 23158  CTTCGTTTATACACGAAGCTTTACCCAATCTATTTAATTTATACACGAAGCTTTACCCAA
 23218  TCTATTTAACCAAAAATAAGGCTAAGACTATCATAAAACCCGGCTGAGACTATCATAAAA
 23278  CTCGGCTAAGACTATTATAAAAAAAAACTGGCGTAACTTACGTCTTTGGCATAATATTTT
 23338  ACTATAGTTATGCTGAGACATAATTTTTTTTTAATTATACTAATACATAATTTTTCTTAG
 23398  TTATACTGAGACATAAATTTTACAAAAATGTTTTCTGAAAAGGTCTGGTCTTCTTTCATT
 23458  TCCAACATTTTTAATCCGATTTTCTTTTCTTATAAAAACCTAGGTTATTTTCATTATTTT
 23518  TCTTCTCTAATAAAAACCTGTGTAGTAATTATTATTTTTCTCCTTTAATAAAAACATATG
 23578  TGAGGAAATATAATTACCCCTTTTTAGTTACCTATCACATTTTTCTCAAGGAAAATAAGG
 23638  GAAGATTTTATCAAGGAAAATAAGGGGAGTTTTTTATCAAAGAAAGTAAGGGACGAAAAA
 23698  AAATTAGGAAAAAAACAAGGGTGTTGGTTAAAAAAGAATGGAATTAGAATTAGTGTAATT
 23758  AAACTTTTTAATGAAATTGATTGGTGTAAACTTTAAAAATTTAAAAAACTTTTTAATAGA
 23818  ATTAATGTATAGAACTAGCGTGATTTTTCTCAAGTAAAATGAAGGTCTTGTATTTTTATT
 23878  CTCTTTTAGTACATACGTACTTGATACTGTTATAGTTTAATGAAAGAACCTATAATCCCA
 23938  AGGACCGGGATTTTTAGAGTGATGGTTTGAGTTCATCTAACAGCTAAAATTAAAATATAA
 23998  AACTTATAACGCTCCCTTAAAAAACACCCAGAGAGAGAGCTTCGCCCACAGGACGGGAGG
 24058  GTGACGTATCCAGCCTTTGGTCGGAAGCTTTGTTTATATTAATATCCTTAGCTAACCTAT
 24118  ATTTAATATAAATATCTTTCTTTGTGATTTTTTTTAGATAA
;     G-nad2 ==> start
 24159  ATGTTACTATTAGGAATAATAACTCTAGTAATGACGATACCATTAGCTTCTACTTATTTA
 24219  TCAACAATCTTAATTCACAGAATTGCTTTTTTAATATTATTATTCAGTAGTTTATTAGCG
 24279  TATAACACTTTATATGTTGTACCTTTATCTACAGGAGTAGGATTATTAGGAGGGTTATTT
 24339  CAAACAACAATATTATCACAAAGCCTAGAAATATTTATATTAATCATAGGTAGTATAATT
 24399  TTATTAATAGCACCTTCAGGGGAAAAAATTAATAAAGAATTATCTTCTTTAAATAAAGAA
 24459  AATAATTTTGATTCTAATAAAACAACAATGAGTACATGGAACTATTGGGATAATTTATCA
 24519  TCTAATGTTAAAGAAGTTTTACCTACTACTAAAAATAAAGAAGGATTAAAGGATTATCCT
 24579  CTAATTATTTTATTCACTACTCTGGGAATGTCATCATTAATATCTAGTTCTGACTTAATT
 24639  ACTATGTTTTTAGCTATAGAATTACAAAGTTTTGCTTTATATATCTTAGCTACTATGAAT
 24699  AGAAATTCAGAATCAGCAGTAGCAGCAGGATTAAAATATTTTTTACTTGGTGGTCTTTCT
 24759  TCTTGTTTTATTTTATTAGGTTCAACATTAATATATTCTTATACAGGTTTAACAAATTTT
 24819  GAATCATTAAATATTTTACAAAGTGTTATTGGTCAATCATTTGAAAATAATTCTTATAAC
 24879  TATTTAGCTATAGGTTGTATAATTTTAACAATTGGTTTATTATTTAAAATTGGTGCAGCA
 24939  CCATTACATTCATGGGCTCCTGATGTATATGATGGAGTACCTACTATGGTAACAACTTGG
 24999  TTAACAATAATGCCTAAATTATCAATTTTAGTATTCTTTATCATGAATAATTTCTTAATT
 25059  GAACCTAATTTATTAATGATTTCAGCTTTATTATCATTATTATTAGGTTCTATTACAGGA
 25119  TTAGCTCAATATAAAATAAAACGATTATTAGCTTATAGTACTATCTCACATGTAGGATTA
 25179  ATTCTTTTAGCTTTAGGAAATGAAAGTATAAATGGATTAGAAAGTACAATATTCTATATT
 25239  GTTCAATACTCTATAACAAGTTTAAACATCTTTTTAATCTTAATTTTATTAGGTTATACT
 25299  TTAAGTGTAAATAAAACTGTATCTATATATTCACCAATACAATTTATATCACAACTTCAA
 25359  GGACAATTCTATCAAAATCCTACTCTTAGCCTAGCTCTTGCAATATCCCTATTCTCTATG
 25419  GGTGGTATTCCGCCTTTAGTAGGATTTTTTGGTAAGTATTTTGTAATTAATTCAGCTTTA
 25479  ATGAATGGTAATTACTTCTTAAGTTTAGTAATCGTGATTACATCCGTAATTAGTACAGTT
 25539  TATTATCTTAAAATAATTAAAACTCTATTCTTACCAGTTGCCAATGATTCAACTTCTACA
 25599  TCTGAAAATAATAACTTATCACCTATATTAGCTTTTATTGTAGCAATATTAACCTTATTT
 25659  ATTATATTCTTTATGATTTACCCAACACCAATATTAAATAGTATACATCTGATAGCTTTA
 25719  AATACTTATTATTTCTAA
;     G-nad2 ==> end
 25737  A
;     G-nad3 ==> start
 25738  ATGAATTCATTCTTATTTTATTTTATATTAGTACCAGTTATCGTAATTGCTTTATTAGTA
 25798  CTAAATTTATTCTTTGCTCAATCTAAACCTAACGAAGAAAAATTAACTACATTCGAATGT
 25858  GGTTTCTCTCCAGTTGAGCAAGCTAGACAAAAATTCTCTATTCATTTCTACTTGGTAGGT
 25918  ATTTTATTCTTAGTTTTCGATCTAGAGGTATTACTTCTTTTCCCTGCAGCAGTATCAATG
 25978  TACTCTATAGGACAATCAGGATTCTGGATCTTAGTATTCTTCTTAGTAGTTTTAACAATT
 26038  GGATTCGTATACGAATATGCTTCTGGAGCGTTAAACTATGCTAACAAAGAAAAAGATTCT
 26098  GAACTCCCCCCAATTAATTATTTAACTCTTATAAAAGATAAACCTTTATTTAAAGATATA
 26158  AATTATAAACATAATGCTAGAAACTATAGTTCTGCTTCTTCAAAAAATGAATTCAAAGAT
 26218  TTTTGGTTAAATATTAAACCTATTTCTAAATGATATAACCTAGATAAAAATAGCTATTTC
 26278  ACAACATATATTAATAAATATAATAGCCAAAATGGAATCTATATTTACAGATTTATTTAA
;     G-nad3 ==> end
 26338  TAAAAAGTATTCTGAATTTATTAAATAAAAAGTATTCTGAATTTATTAAATAAAAAGTAT
 26398  TCTGAATTTATTTTATAAAAATATTCAGAATTTATTTTATAAAAAATATTTATTAATAAA
 26458  TATGTAATATATAAGTTGGGTGTCCAATCCGCTTGAATAATTATCCATTAAGATTGAACC
 26518  CCTTTTCTATATTTTTATAAGCAAGCCCGGGCTCCCCAGGACCGACCTTCAAATTTAGAG
 26578  TA
;     G-atp8 <== end
 26580  TTATTTAGTTAACGCCATTCTTACAGAGAAAAGTAATGGATATGTTGGTAAAATATAAGT
 26640  AGATAATACGTATAAAATTACTACAAATAATAAAAAAGAAAAAGAGATCATATTAACAAA
 26700  ATAGAATGGTAATAATTGAGGCAT
;     G-atp8 <== start
 26724  TTTTTTATAAAATAAAAATAATTAAAATTTAATCCTCCCGCAGGAAGACAACAGGTTTAC
 26784  CAAAATAATAAAAGCTTTGACTTGCGACTCCAAGAGTCAATGTCCTTTTCTACAGGTCCT
 26844  CAAAAGGACCAAATAGGTTTTTTAAAAACCATCTGAAAGGAAGTCGCACATGGAGCAAGA
 26904  TTCTTCATTTTTTTTCGGTTTTGTAGACCAGCGTAGGCCTAATTTTAT
;     G-trnD(guc) <== end
 26952  CGGGATTAAACGGATTCGAACCGATATCCTCATAATC!GAC!AATTATGTGCTCTACCAA
 27010  TTAAGCTATAAACCC
;     G-trnD(guc) <== start
 27025  TTATTTTATAAACATTCTCATTAAATTTTATAACCTGTTCGGACCCCGGGGTCCTCGTTT
 27085  ACTTTAAGAAGGAAAAGGAAATAAACTTATTCAAAAGGTCTCGATAAGATCCATTGATCT
 27145  TTATATTAAATTTAACACCTTGGCCACCGAAGGTATGAACAAATTTAAAATATAAAGTTT
 27205  ACGGGGGAAAGAGGTCGAAAAATTCATAGAAAAAACTTAAAGAAAGGGAGAATCTCCCTG
 27265  ATTTTATCAGTCTTTATAGGACTAAAAAGACTCAAACTTCTACTATCGGTCTTATCTTTA
 27325  AAATTTAGAAGAGATACAAGGGCCAAACAGAATGTTAAATGATTATTATTCTAGATAGTA
 27385  ATATTTAACTAATTCTAAATTATTGAATCTCGAATAATATATTTATTATCAAAAACTTTA
 27445  CCAGAAAAAAAGATATTTATCAATTTTTATAGAATAAGTATTTAACCATGTTACTACTTC
 27505  ACTTATTGAAGAACATTCCTTTTCAAGTTTATTATCTAAAATTTATATATAAATTCTTTT
 27565  CGCATTAAGAGCTACTCTCCCAAACATAGGATTTTCTCCTTTTTTAGTTTCACTTATTTT
 27625  AATCAATATTTCTTCTGTATGGACTTTACTAAAAAAAGAATTTTTATTTGTACTTGTTAT
 27685  T
;     G-trnI(gau) <== end
 27686  TAGGACTGAGAGGACTCGAACCTCTACTATCGGTCTT!ATC!AAGACCGCGCTTTAACCA
 27744  TTAAGCTACAATCCT
;     G-trnI(gau) <== start
 27759  TTTATTTATATAGAATAATTCCCCTCCTAAATTAGCGCTTTAACCAATTAAGCTATAATC
 27819  TTGTTCGGACCCGAAGATCCTTTTATTTATATTGAATTATTCCCCCTTTCCTCCATGGTC
 27879  CCCTTTATTTTATACTCCCTAGGGACGACCTTTTTTATTTAAAATATTTGAGCCGGGGGA
 27939  CCTCTGCAAAAATGCGGAGGTGGGGCCCCCGGATAATTTAAAAAATTAAAAACTGGTAGC
 27999  CCGGAGGTCTGCCTTCGAGAAGCGAAGGTTAACCATCCTCTTTAAGAAAGGTCTGTTTTT
 28059  ATATATTTATATATAAAAACTAGGACCTAAATGTAATTTATTTAGGATAAGTGGTCTAAA
 28119  TTTATCTTACCGGTTAAATATAAATAACAAGAATTAATAAAAAGATAGTTTAATATAATT
 28179  CATGTCTTAATTGACATGAAATAA
;; mfannot: G-atp9 ==> start Def by similarity
 28203  CAAAAATATAAA
;     G-atp9 ==> start
 28215  ATGTTAGCAAGCGCAAAAATCATAGGTGCAGGATTAGCTACAATCGGATTAGCTGGTGCA
 28275  GGTGTTGGAATTGGAACAGTATTCGCAGCTTTAGTAAACTCTACTGCTAGAAACCCTTCA
 28335  ATCAAAGCTCAATTATTCTCTTATACAATTTTAGGATTTGCTTTAACTGAAGCAATTGGG
 28395  TTATTCGCTTTAATGATGGCTTTCTTATTATTATACTCATAA
;     G-atp9 ==> end
 28437  TTTTAAGAACCGGAATTAACACCCCCCTTTATATTCATAATAATAAATCGAATTAAAATC
 28497  TCATTTACATTAGAATATTAAATTTTAAAAAGAATAAAATAATAATCAATATAATTTTTC
 28557  TTTTAATTAGGATTTTATTTTAGTAATTTTTCTATTTTTATCTGACCATCTCTGGTTTAT
 28617  AGAATAATCTTCTGAAATCTTCTTTTATAGTCTTCTAAGCCTTATTTTAATAAAGGTCCC
 28677  ACCCCAAAGGGTGGTGGTTATAGTGCGTTAGATTGTGTTTGTGTCTAGAACAACCTTTGG
 28737  TTGATTCTTATCAACTCCTAAACCTTAAGAAATAGATATATTAAAAATTCTAAAAGAGCC
 28797  CCGGGCTCCCGAAGGCTCGCTCGACAGGGAATACTATCTTTTATTCGTAAAATATTTTAC
 28857  TTAAATACCCCACTCTAATATAGCGTTTTATAAATAAAGAGGAAGCTCCAAAATAAATAA
 28917  ATAATTACATGTCACACTTTTTTAATTTTCCCTTTACAACAAGAGCTCATAAAGTATATC
 28977  ATTATGTTACATTAATAATGTTTTTCTTTGCTGTTTTAGTAGTAGCCCTTATATTATTAA
 29037  TAGGGGTTTATATTTCAGTAGTATTATTAATGTTTATATTTGAGTAAAATTACTAATGTT
 29097  TATTTTTAATAATTAAATAAAATTTTATAATTTTTTTACCCCTTTACATCTAAAATATGA
 29157  TGTGAGGGGTTTTTTTTACCAATAAAATCACTCTAAAAATAAAAAGAGAGTATGAATACA
 29217  AGATAGATAATAATAAAAACCGGAATTAACACCCCCTTTAAATTAAAAAACCAGCCCTCA
 29277  AGAATAAGCTTTTAAAGAAAGAATAGTATTATTTCCTTATACTATTAATCCTATACTTCC
 29337  TACTATTAATCCTATACTTCCTACTACATCTGTAAAAATAAAAAGAGGTAATATTAGTAA
 29397  AGACACATCTTCTATTAATTCAGTCATAGAACCAGAAAAATGATTATATTTATTACCAAA
 29457  GAATATTTCAGAAGCCCTAATAATCTTTATGAAGTCCTATATTATAATATATTTTTAGCC
 29517  CTCCAGGTCTAAATTTGTCCGAACAGTCTTGATTGAATTTAACATATATTATATATATAA
 29577  CATTCGAGCCTGCTAGAATAAGATCGGCCTATTCATTTTTATATTATCCCCTCAAGCTTG
 29637  TGGGGGGAAAGGAAAAGACTATAAGGCTCTATAGAAGAAAGTTTTTATTTATT
;     G-trnM(cau)_1 <== end
 29690  GCGCGGATGACAGAATTGAACTATCAATACAAGATC!ATG!AGTCTTATGTGTTAACCAT
 29748  TACACTAATCCACA
;     G-trnM(cau)_1 <== start
 29762  TTATTATTATATAAATTCTAATGGTCGTTACCCTCTTTATTTGGTTTTTCCTCACAAACT
 29822  CGCCATTGGATAACCAGGAGCTCGTCCTAAATTATTAGGGTTTTGTTACATAAATGAAAG
 29882  TATAGTAGGCTGAGAGAAGATCGGTTTAGGGTATATAAGAATATTTATATTTTTTTTATT
 29942  CTCCCCAAGCTTGCGGGTATAATTTATTCTGCTTTATAAGCAAAATAAAATTTTGCATCA
 30002  ATTACAAATATATTAGTATTTTTTTTACTTTACTCTTACCATATTCATTATTTTTTTTTT
 30062  TACTTAATTCTTATCATATTCATTATTTTTAAATTAGTTTTGTCTTTCTACAAATAAAGT
 30122  AGAAATAGGTTATGCAAACTCCACTTCTAGTGGATTTAACTTTCGTTAATGTTTCTTTTT
 30182  AATATTACGTTTTTTTTTTAAGTAAAATAATTTTGTTTTACCCTCCGGGTGTTAAAGATA
 30242  AGTTAATTACCCTCCGGGCGTTAATGATAAGGATTATCTCCTTCTGCAGTAACTCGTATT
 30302  AAATTAAGTACAACTAAAGGGACTGCTATTTTTGTGTATGATTTAAATGACTTACTTGTT
 30362  ATTAGTTTTACTTCTGCTAAAGAAGCTGCAAAACATTTTGGTAGCAATCATTTGACAATT
 30422  TTTAAATATGCATTATCCGAAAAACTTTTAAAGGTCAATGGATTTTGTCATTAACTGCTA
 30482  AGTAATTGTAAAAAGTTTTATTAGTCCTCTACCTTTGTAACTTCTTTTCAGAAGCCACTA
 30542  GAAAAGGCTTAATTTTTATTAGTATTTTCTCGTTTTTCTTATACTCATGACAAATAATTA
 30602  TCAATAGTAAGTATAATAAAAATATATTATTCGAATTAGGTGTTTAAGCTAACTAGAATA
 30662  ACACCCCTCATAAGCTAACTTGAATAACACTCCCCATAACCTAAGTAAGTAATTGGGGTT
 30722  AAAGCGTTACAAGTATACATACAATTTATTATAGGATCAACAAAAATATGCTTTATTGAA
 30782  ATAAATAAAAGTTTTTTTCTTGGCCTCCGGCCGTTAATGATAAGGATAATTTTCAAGATT
 30842  ATAAATATTTAGTACTAGATGGCTTAAAATATTACTATTCTTACACCTCATAGATAACTT
 30902  TAACATCCTCTAAAAGAAAATGAAA
;     G-rnl <== end
 30927  TAGTTAACTCCCTATTTTGATAAATCAAAATAATTGGGTAGCCTATCAAAGCAATAGTCT
 30987  ATTGCTAATTTTATTCCCTTTACATCCAAAAGATGTAGGGAAAAGAATAATTCATAGCTC
 31047  TGTTTCCTACTTATATGCTTTCAGTAGTTATCATTTATGCACATAGCTTTCCAGCCATGC
 31107  ATTCATTTATTTATAATGTTATACAACTGGTAAACCATAGGTGCACTTAATCTGGTCCTT
 31167  GCGTACTAAGATAAACTGCTATTCTTATTCTAACTCCTACAGTAGATATAATCAATACTG
 31227  ATTCACATCGTATTAAACCCAACTCACGTACCTTTTTACTCGACGAACAGTCGAACCCTT
 31287  GGGAGCAACTACAACCCCCAGGAAAAGATGAGTCGACATCGAGGTGCCGGACCACTGAGT
 31347  CAATATGGACTCTCGTCAGTGACTAGCCTGTTATCCCTAGAGTAACTTTTATCAGTTGTG
 31407  CGATAGCCATTCCATAATGAAACTATCGGATCACTATGACCCGCTTACGCGTCTGTTCGA
 31467  CTTTTTTGTCTTACAGTTAAGCTTGTTTATACCATTACGCTTAATTAGGTTATCATAAAC
 31527  CCATTGGTTTCCATCCAATTTAAACAAACCTTTGTACTTCTCAGATACTATTTATGAGAA
 31587  TCCCGCCCCAGGTAAACTGCCAATTAATCATTTTCCCTTTGGGGAACCTTTATAAAATAT
 31647  TATTTTATAAAATTTTCCAGGTCCTTGGTAAAACCAAGGAAGAATATTCAATAAACTTTA
 31707  TATATTTCAACCTATAAGATCCTGAATGTCAAAGACCTTCAAGACCTTTACCTAAAGGTA
 31767  CAAGGAAGGGGCAATATAAAGATTGAATATTATCTTAGTTAATTTTATATTAAGTTAAGG
 31827  GCTCTCAGTTTTGTTTAATCAACTACCTTATTGCTGTATCTTAATAAAAAATTAACAATA
 31887  ATTAACTACAGTAAAGCTTCATAGGGTCTTCGTGTCTAGCTGTAGGTAAACCGCATCATC
 31947  ACGGTTAGTTCAATTTCACTGAGTCTCTCCTGGAGACAGTTGAAGTATCGTTAAACCATT
 32007  CATGCACGTCGGCAATTATCCGACTAGGTATTTCGCTACCTTAGGACTGTCATAGTTACA
 32067  GCCGCTATTGACCAATGTTTGATTTTTGATCGTGAAACCAAAAAATTTATACGTTTGGCA
 32127  TTGAGCAGGTATCACACTTTATACATCCATTATTATGTTGGCAAAGTGCTGTGTTTTTAG
 32187  TAAACAGTCGTACCTCACATTTATGTGCCAGCCATCAAATAATATTATTATTTAATAGCC
 32247  ACTCTTTCTTTCGAAATTACAGAGTTATTTTGCCTAGTTCCTTCAGGAGAGTTCTCTCAA
 32307  CACCTTAGTATATTCTACCTGCCTACCAGTGTCGGTTTAGAGTACGGTATATTTTATATT
 32367  ATTTTTTCCTGTATAAATAAAAAGAATAAATCAATTCCTAGAGCTTTAAACTCTTTTGGA
 32427  CTCTTTAGAGCCTTAATTAATTTACTCTCTATTAAATATATTTATAATAAATTCCTCATC
 32487  AATCAAAGCTTTCGCTTATATTCTTAGAGACCGTTTAACCCATAGCAATTTAATTTTTCT
 32547  ATGGAACCCTTAGGCATTCGGTGAAGCATATTTTAATGCTTTTGCGTTACTCATGTCAGC
 32607  ATAATCTCTACTATTATGTCAAGGTAATTAAAAATTACCCTTCATTCCATTTATAGTATG
 32667  TTCTGCTACCCAGCAAATTTTTATAACGGTTCACTAGGAACCACCTACACTGATAATCAG
 32727  AGAGGTATACTATTAATATTATTTTGCAGATAGAACATCGGTAAAATACTTTAGACCCGT
 32787  TAAATTATTGGTGCATCATATATTAAAAAAGACCATTGAGCATTTACGCTTTCTCTAAAT
 32847  GATTGCTGCCTCCAAGCCTACATAATGGATGTTTTCTATACGACACTACCTTATATTCAC
 32907  TTAGTATTTATTTAGGGACCTTAGTTACTATTCTGGGCTCTTCCCCATTCGACTATCGGC
 32967  CTTAGCACCCATAGTCTGACCCTATATCTTGAATTTATAACCATTGGTTTGATTGCCTTC
 33027  AGTGGATAGAATCATAATAATCCCCCCATTAAATATAAATTGCATTTTTCAATGCAATCC
 33087  CATTTGTCATAAATAACAAATGGATTGCTAAAAGCAGAGCACTACTTGCTATAATTCAAA
 33147  TATAGATCCTACCTAAATAGGTTTCGCAGAATACCAGCTATCTCCAGGTAAGATTAGCCT
 33207  TTCACTCCCTACCACAGCTCATCCAGTACTATTGCAACAGTAGTTGGTTCGGTCTTACAC
 33267  CTGGCCATGGTAAGATCACCTGGTTTCGGGTCTTATATATAGTACTTTCCTCATAAATTA
 33327  TAAAAGGCCGGTCTAAACCAAGCCAATAATATATGATCGCTTTCACTAAGTATTATTATA
 33387  ATTATTCCATCCCCTTTACAGGAGATAAATTTTTAATTTTTTACTTGCACTACCTATAAA
 33447  CTCGCTGACCCATGATGCAAAAGGTACGTCGTCATATTATTTTATTTGTTTCATACTCCG
 33507  ACTGCTTATAAGATTATTGATTCAGGATCTATTTCACCAGTTATCTACTTGCTTTTCAAC
 33567  GTTTCCCTCACGGTACTATTCACTATCGCTCAATGATTCATATTTAGCCTTAGAGGATGG
 33627  TTCCCCTAATTCAGACAGATTATCTTCCATCTTACTTTTTTTTTATAAATCATGTTCCCG
 33687  GTTAAAACCAAGGAAACATAATTATTTGTTCTTAATTCCATCGTAAACGATAAACGAACA
 33747  AATTATAATTTAATTATTACGGGACTATCACCCTCTTTGGTATATTTCACTTCCAGAAAT
 33807  TTCATTAATCCCAAAAGCATCTATATGATACCAGGGAAGAAATTAATTATTCATAATTAA
 33867  ATTATATATTATAGCCAGCTTTATGCCGGCAGGCTTATCTGTTTTCGCTCACCACTACTA
 33927  GCAGAATCTCAGTTGATTTTTTTTCCTCTTATTACTTAGATGTTTCAGTTCATAAGGTTG
 33987  TTTATTTATTTAAAAATTTTTGGTTTCCCATAGGATAATCCTAGATTTAGCTAAGCTTGA
 34047  AATTATTAGCTAGGATATTTGGTATTTATACCTCCTTTATAATCATTGGCTAGTCATCCT
 34107  CAATTAATCTCTTTATTATCTTGAAAATTATTTTACATATCAA
;     G-rnl <== start
 34150  TACTGTTATTTTTTTTATTCATTGTTTATTAACCTTTTCTTCTTTATAGCTATTTTTATT
 34210  AAATATATCTACTTAATCTGAAGCTGAACCTTTATCCTTTTTAAGAAAAGAGGTCGCGCA
 34270  GGGGAGATGCAGTAAAATATTTTGATTACAGTAAACATACATTATCTAATTATGTAGATA
 34330  AAAACAAATTATACAAAAAAAAATAGCTTTTATTTATCAACGCCGTCGGTGGCAATTAAT
 34390  AATTTGGCCTCCGGTCTTTATCAATTAACAAACGATCCATGGGCTGTCCCAGTATTCTTT
 34450  ATTCCTCCGAAAGGTCCCGGTATTACGAAAACTACAACTATTCTAGAGTGGACAATTACA
 34510  TTTCTCTTGTATTCATACCTTCTCTCCCGCAAGCTTACGAAAGGGAAAGGTCTATTAACT
 34570  GTACAATCAGTTAACATTCCACCC
;     G-trnN(guu) ==> start
 34594  GCTGTTATAGCTTAATGATAAAGCTAGTTACT!GTT!AATAACTCGATAGAGGTTTGATT
 34652  CCTCTTAACGGCT
;     G-trnN(guu) ==> end
 34665  TTTTATAAAAATTACGTGTGTAAGTATATTCAAATATCTTGTATAAAAAATGGTACACCA
 34725  GATGAAAGAAGAGCAGCTGTGGTAGGGGGTGACTTCCCTTATTTGAGCAATTGAGAGATA
 34785  GTATAGCTATGCAGTTATAGCACAATGTTGACTAGTAGGGTGCATCTGAGTGACAAACGA
 34845  AGAAGCTTAATGATTAGACCCCCTCCTTTAAATTCCTCTTATTTGAATTGAATCATAATA
 34905  TTATTTATTATTACAGACCCTCAGACTCCCGAAAGGTCGCCCTGCAGAGGAGTATAGATA
 34965  TGTAAAAATTTTTATAGTAATTGGTAATTGGATAGGTTAATTATTGGATAGGTTAATTAT
 35025  TGGATAATATGATAACAGTATTGACATGTTAAAGATTTTGAATTTATTTCTCGCATACTC
 35085  CAAATTATTTAGGAAGTTTGATTCCAAATTATTTAGGAAGTTTGATTCCAAATTATTTAG
 35145  AAAGTTTGATTCCTCTTTTATTTATAACCCTATTTTGCATTATTATAATAATTAGAAATA
 35205  CAATTTTATTATATTATTAAACAATTTAGTTTAATAGTTTAAGTCTCTAATCATTATTCT
 35265  GTAAAGTGTATAAAATAAAAAGCTTTTGGCTGGTAACAGACTATTTTATCATAAACAAAA
 35325  ATGTTGGAAACTGAATCTTATTAGAATCATCTTTTCCTTTCTTTGTAAACTTATAGGAGA
 35385  AAAGGGAGGTAGTTGTTATTATTTTCAGAATACTAATTAAATACCTTACTTATCATCATA
 35445  TACATTATCTCGGGCAAAAGGAGATTAATCAAAATTTGCTAGCCGAGATTTACAGTTATC
 35505  TTTAATCTAATTTAAGAGAGGAATTTAACTCTCACTTAAAAAAAAAATTATAAGTGATTA
 35565  TGAATTAGACATATCGATACTGTTATTTTAATAATTATGAATTAGACATATTTGAAAAGA
 35625  TGGGGGGTGTA
;     G-nad6 <== end
 35636  TTACATTTTTTTATCTAATGTAATAATGATAGGACCAAGCATTGCTAATAATAATACAAA
 35696  AGAACATAAGATTAAATATAATCCATATGAAGAATACATTATATTACCTATAGCTTGAAT
 35756  TTGTTCGTAATTCACAAAGATGTTATTATAGATAGTATTATATCCAATATTGATATAATT
 35816  ATCTGTAGTAGTATTTATACCTGAATTTAAGAAATTTAATTTATCAAAAAGTGCTGTGAT
 35876  TAAATAAATTTGATCAATTGATTTAGTTAAAGAATTTGATAATATAATATAACTTAATGA
 35936  AGCAGCTACAACTATAGCTAAAGGGAAATTTTTGCTATAATCACTACCTATTTCGTGAAG
 35996  TTCAGTTAAACGCACATTTAGCATCATAATTACAAATAAGAATAAAATAGCTATAGCTCC
 36056  TATATATACCATTATGTATGATAATGCTATAAAGTTAACACCTAATAAAATTAAATAACC
 36116  AGCTATATTTATAAATACAGCAATTAAGAATAATACGGAGATAACAGGACTTCGAGCTGT
 36176  AATTACCAATATAGCTGATAATACAGAAGTAAATGTTAATAAATCTAATAATATATTATT
 36236  CAT
;     G-nad6 <== start
 36239  TTTTTTTTTATTTAGAGCTCCCTTTACGGGTATTGGTGAATTGATAATTATATCAATAAC
 36299  CAAAATATATAAATCCTAGCCTTAGATAATTATCCTTTGTCCTTTGCTTCCAGTATATTG
 36359  GCTTCGCTAAAAAGAAAAAGATTTCGCTAAATCCCTTTATATAATTATATAAAAAATAAC
 36419  TTTTTACTAATTCGCTCCTATAAAAGGAATAGACGGAAAGGTTTTGCGAAAAAAAATAAT
 36479  AATCGATAAACGTTATCATTTCACTATATAAGGTCTTAGAGATTTTCCTGCCGGCATGAT
 36539  CATTCTTAAAAAAAATATATCTGTCTGAGAAAACAAATTGGTATTTTTAGTTTAAAATTA
 36599  TCCTAGAAGAAGGTCCTGATCTAATATTAATTTTATTAACTCGCTTCGTATGCGGGATTA
 36659  TTTCTTTCCCTCCCTCCCCTTCATAAGCTTTACCCCCTTCAGGGTAATGCAAAGTTTATT
 36719  TTAATAAACTTAGCTTTATATTTTTATAAAGCGGAGAAAAAAGGAAATTTTCCAAACAAG
 36779  TGAGAATAATCATCTTGCCCATAGAACATATGTTTTATGACAAGCCTTTAGATTTGGAAG
 36839  GTAATTTTCCGTTACTTCCCTGGCTAGATCTTTAACAAAACCTGAAGAGTTATTGTATAG
 36899  AAAAAGCTTCCGAGGCGTTAATTGTTTTTAATAAATTCTTTATTAATATCCGGGGTAAAT
 36959  CTTTTTATCATAAGATTTATTTTTATAAATATAGTCATATATAA
;     G-trnK(uuu) <== end
 37003  TGAGAACGCAGAGACTCGAACTCTGATAAGATAAGAT!AAA!AGCTTACTATTCTAGCCA
 37061  ATTGAATTACATTCTC
;     G-trnK(uuu) <== start
 37077  AATTAAAAATTAAAAAACTATACTCCTGTTCAGACCCCTCCCCGGGGGTCATAATTTTTA
 37137  ACAATTACTAATAAATTGGCCTTCGGCATTTTTATTATAAAAGACTTGAACATTTTTATT
 37197  AAAAAAGACTTGAACATTTTTATTCATATAATTTTAATAATCTTATAAAAACAATTTCTA
 37257  ATACTTTTTAATAAATGTTAATTGATTATAAATAAAAGGTCAACTTTGAAAAAACTTTAT
 37317  ATAAGTCTTGGGGTATTTATTAATATTAAGACTATTAATCGCCCAGGGATTAAATCACCC
 37377  ATGTAGATCCTTTAAAGAATCTATCAACCCATTAGTTAGGTGATTGACTAGTACCCGTCC
 37437  GGGATTCTAATTATAAACATTAAAACTTATAACTATAATAAACAAATTGATAAAATCCAT
 37497  TTATTTTTAAATAATTTTACATTATTAGTATAACTTAATACTATATTTTACTATCGTACA
 37557  AAAAATAAATTATAAAATTTATTATTTAAAAAAACAGGACCCCCGGAGAGGAGTCCGAAT
 37617  AGTAATAGTTATATATTATAAAATTATAGTCACATTAGATCAATTTAAGAATTTAATTAC
 37677  ACTTTATAACATATATATAATTAATATTTTATGTTTACCAGCTTCCTGTCCTCCGAAAAT
 37737  AATACTATTTAAAGCCTAGGCCTTGCTGACCCTCGTAATTCTTTTATTAAACCATAAAGT
 37797  TAGCTAAGTTTATTAAAATAAACTTTGCATTATATATTTTTTTAATTATAAATCAATGAA
 37857  AAAATGATTGAGATTATTCTTAACCTATTATTTATTCAATAAATAATATAGTAAGTGGAA
 37917  TATTATATGACTTCAATCAGAATTGAATCGGTAATTCAACTGTGAAGGAATTGTTATTAT
 37977  TT
;     G-trnE(uuc) <== end
 37979  TGACTCCAACCGGAATCGAACCGGTAACTTTACTGT!GAA!GGAGTAATGTCTTGACCAT
 38037  TTGACCATGGAGCC
;     G-trnE(uuc) <== start
 38051  CTAATATTATTATTATATTAATTATTTTATGGACCTTATAAGGAAAATAAGAAGTGGGTG
 38111  TTAATAATATTTAATTTATTATTAATTAATTTTAATTTATAATGATATAAGAAGTGGGTG
 38171  TTAATAATATTTAATTTATTATTAATTAATTTTAATTTATAATGATATATTTATTTCCTA
 38231  TCATTATATTAAATGATTTATTTTTCTTTCCCTATAAGCTTGGGGGGAGAACATAAAAGT
 38291  TAACTTAGAGATATTTTTAAGGAATAGACGAGAACTATTCCGTACGATTAACGTAGTACG
 38351  TTAATACCTTCAGCGGTCCTTTTACCATAATTCAAAATTATATAAATAATAATAAAATAA
 38411  GTATCCAATTTTATTTAAATCAAGAAGGATAAAGCAATTAACCTAATAATTGTTCAAGTC
 38471  TTCTATCTACTGT
;     G-trnT(ugu) ==> start
 38484  GTCAGATTAATTTCAATTGGTAAAATACATGATT!TGT!AATCATCGATATGCTTGTTCG
 38542  AATCAGGCATCTGGCA
;     G-trnT(ugu) ==> end
 38558  AATAAATATTATAAGAAATGAAATCGTCGTCCGTCCTGGCTTTATTCAAAATATTTTGTA
 38618  ATTTAGTTAACTCCTTTGAGTTAACTCTTCGGAGATCTATTTAGATTAAAAAAATTAAAA
 38678  TTAACTTAATTTTAATAAAATTAAAATTAGAGCACCCGGACCATTGGGGTACGAACAGTT
 38738  AACATTTTTACAGAAAGTTTTATACTTATTTTAATAAGTATAGTGTAAAATATTTTATAT
 38798  AAATATATACTATTCTTTCATTAAGAACAAAAAATTATGTTTAGTAGAACTGATAAGAAA
 38858  CATCAATTGTACGATTCTACACTTTTTATAGAAGCTAGAAAAAAATTAGTACTGTTGGTG
 38918  GCTTTTCCTTTTTTAGGACTAGTAAAGCTAAGTTTATTTTAATAAACTTTGCATTACTTT
 38978  TCTGGAGGTAGGATTGTATCGAGCTTTTGGGGATTTGAAGTTATTGAATTTTTTAATGTT
 39038  AATTATATAACTATCATATATTATATTAAGAGTCGAAAATTATTTAAAATGGATTTTATC
 39098  ATATATTATATTAAGAGTCGAAAATTATTTAAAATTAACTAATAATCTATTATTAGGATC
 39158  AGTTTCATTTTAGATTGTGAAGTTTATCCGGCTTATATAAATTATTAATATATATAAGAT
 39218  GTTATATATAAAAGAAAAATTTATAAAGAAATTTTTATATAAAAGGTTCGATTCCGCATT
 39278  CACATGCGGGGTTTTTAGCTGCTTGAGTTTAGTTTATACGACTGAATTTTAAGAGTCATC
 39338  TTTATATGGACAAAATTAGGATTAAAGAGAAATATATATAAAA
;     G-rps3 ==> start
 39381  ATGGGTAGTAAACATCCTTTAAGTTTAAGATTAAAAACACATAATAAATGGGGTGAAACC
 39441  TCGTATTATTTTAACTCTAAGAGTGAATTGCATAATTATTGGGGTGTAGATAAAATAGCT
 39501  TTAAATGTTATTAAACATTATTTTCAATTTGCTTTAATTTCAAAACCTAAATTTAATAAA
 39561  GATTCTAATAAAATTGTTATTAGTTTTTATTATTTTTTAAATTTACCGGTATCAAAACGA
 39621  TTCAATCCTTATGGGCAATCAAAAAGAATTCAATCATCTTTACAAGGAGATGTTACAGCT
 39681  AATAATAAAAATTTATTACCTCTTGAGGCCAAAGGATATTCTAAATTAATATTAAAATTA
 39741  TCAAGATTTTATGGTAAACCTGTTGAATTAAGACCTGTAAGAATTCATTATCCTTATTTA
 39801  AATTCTTATATTTTAGCACAATATATAGCTATTAATATCCGATTAGGTAATTTTAATAAA
 39861  CTAATGCGGACTTTATTTAAAAAAGCTAAGTTAGTTAGAAATAACAATATAAATACTACT
 39921  AATTTCAGAGATTTAATTAAATATTCTTCTTTAATTAATAGACCTCAATTTTTATCGGGT
 39981  TTAAAAATCCAAATATCAGGTCGATTATCTCAACGAAAAGCAGCTAGTCGAACTAGAATA
 40041  GTTAGAAAATCGATTGGTACTCTAAGATTAAGTTCTTCCACTTCTTTAATCGATGCTAGC
 40101  AAGTTTAGTTTCAAAGGAAAAAATGGAGCAGCAACAGTAAAAGTTTGGCTTTCTTCATGT
 40161  ACTGTAAATCCATCAGTTAATAAAAATACATTAATTAACACCCCCCCCTTACACAGTACT
 40221  TTAATTATCTAA
;     G-rps3 ==> end
 40233  TTTAAATTAATAATGTTTCTGCCTCCCGCAAGCTTGAAGAGAGGAATTCTATACTTAATA
 40293  AATAAACATTCTTGTTCAGATTTCCCCCGAGGGGTCCTTTAGTTATTATATTAAAAAGTT
 40353  TATACCCCGGGGGACTGAAATAGCCCGGAGCAGTTTCTTTCAATAAAAATTATTGAAAAA
 40413  AAAATATATTTATTTAACTATCTCCTCCGTAATTTTATATTTTAATTCAGCCTTTGGCGT
 40473  TCAGACCTCCCCTGTCCTAAAAAATATAATGCAAAATTTATTAAATAAACTTAGCTTGCA
 40533  GGGGGCCGGGAAAAGATAGGGGAAATAAACAGTAGGGAAACAAACAGTTTTCGAGCCTCT
 40593  TTTTTTAGGTCGAAAACAAACAATTAACTTTTTGAGAACTTTCTTAAATACGGTTATAAT
 40653  ATATTTAGTTTTTATTTATCTAAAATATATATATTTATTAATAATTTTTTTAAAGCCCAG
 40713  GCCCTCGAAATAAAAAAAAAAATGGCTCGTCTAATATATATAAATCTCCTAATTATAATA
;     G-trnC(gca) ==> start
 40773  GGTTAGTTAGCATAATTGGTAATGTATTGGTTT!GCA!AAACTTAAGGTCGTATGTTCGA
 40831  GTCATACACTAACCT
;     G-trnC(gca) ==> end
 40846  AATTGGTCCTTTTAATAAAAAAATTTTTTATCAAATAAAACTCATATATTATAATATACT
 40906  TAAAACAACAAGATCTTTGTTAGGTTATAAATATTCCCTCTCCACATAAGCTTACGGGGA
 40966  CCGGAGAAGAAATCAATAGAACAAAAATAAGTAAAACTATTCATACCCCCAATGAACCGG
 41026  ATGCTCTTAGGGATTTAATTCATTTAATATATATAGTAAAAT
;     G-orf86 ==> start /note=GIY ;; evalue:1e-11
 41068  TATAGTGAAGAAACTAAAATAAAACTTAGTAAAATATATAATAATTCAAATATTAACAAA
 41128  TTAATGATTTTAAAAGAAAATAAAAATCGAATCGAAATCTATAAATGGATCCATTTAGAG
 41188  TCTGGTAAAATTTATATTGGTTCTGCAATCAATTTATTTATACGATTAAAATATTATTAT
 41248  TCAATTGCTGCATTAAAACAAAATAATAATATTATTTCCAGAGCTTTAGTTTTTCATACT
 41308  CATTCTGCATTTTTTTTTTAA
;     G-orf86 ==> end
 41329  CAATTCTTGAATATATTGATATTACGAATTTATCTAAAAAAGAAGCACGTGAATCAATAC
 41389  TTTAACGTGAGCAGTTTTATATAGATAGTCTTAGTCCTAAATACAATATACTTTCAATAG
 41449  CGGATTCTTTACTAGGATACGTTCATAGAAAGGAATCGATAACTAAAATGAGTGAAACTA
 41509  AAAAAGATAAAAATCATCCTATGTTTGGTAAAACGGGTGAAAATTCTCCTAGAGGAATGC
 41569  TCGGTAAGTTTTTCTCAAAGAAACATAAAATTAGAGGACTGGCCCCGCAGAGCGGGCCCG
 41629  GACTTTAGCACATAATAAAAAAAAGTGTTTATATATTCTTTTAATACCCTTTCAAATGAA
 41689  ACTACATTGTATAAATCTTTTGATAATTATACAGAAGCGGCAAAATATCTTGAGTGCAGT
 41749  AAACATATATTATCTAGATATATAGATAAAAACAAATTATTCAAAAAACAATGAAAATTA
 41809  TCCACATCCTTAATAACCTAAGGATATTATAGTAAAGTCTAGATAAATTTATATGAAGAC
 41869  CCCTCTTCTCTATTAGAGACTTCTGAAAAAAGAATAATCAGTTTGTAAAGTGGGGAGTTT
 41929  CTTAGATTATT
;     G-rnpB <== end
 41940  ATAAGCCAGATTCAGTACAAATTATTTATCGTTCTCCCCTTTTGTGGGAGACATATAAAT
 42000  TTTTCCCTCTTTATTCTTCGGCCTTCCGCAGACTTGCGGGAGACAAAAAGAGAAAAGTAA
 42060  CTTTTTGAGGGATAGTCTTATTATAGAATTAATAAGAATTATGACATAACATACTTAATA
 42120  ATAAAAATGAATTACATTAAGCTTTTGAAAATATTTAGCTCATATTATATTTTTAATTAA
 42180  GTTATATCCAATTACTCGGGGAATTCATCTTACTCTTAAAGAGCTAAACTATAATAGGTC
 42240  TTATATTAACATTCTTTAGACTTTAAAAGACCCCGGGAAGGTCCGAATAGAATTTATGTT
 42300  AATCTTAAAAAAAAAATAGTACTCGGACCACCGGGGGTACAAACAGTAAAAAGATTTGAT
 42360  TTCTTTAAAAGTACCTCAATTTTTTAATGATATATTTAAATATTATATTATCCCTGTTCA
 42420  GGAAAGGTATATTAAATTTATCATAAGTTTAAAGAATTATGAATAATATTAAAAAAACAC
 42480  TTTCCTATTATAAGATGCTAGCCGGATAATCAAAAAAAAAATCCGGCCGGGTAAACTAAG
 42540  AAAAATAAAACGTTTTAGCTTTCCTGAGAATGCATTCTCCTTTATGGGAAAACTCTTTTT
 42600  CTAAAAAATGAATAAACTTTTTCTCTTATAGGATAATACAAAGTTGATTAAAATATAAAT
 42660  TTAGCTAGCCCTTCGGGGCTAGGAAAAATATATTTTTAATCAATTTCGAGAATAAATGTT
 42720  ATAATTATAATAAATACGTGATAAATATTCTCCCCAAGCTTGGGGAGAGGCATAATAATT
 42780  TAAAATAGTTTTATATTATTTCTAATCTTTAGGAGATAATTATTGTTTTAAAGACTTAAC
 42840  TTAGTTAGTTTTTTTTCTTAGTTTTAGTATTCTGGACTTTCCTT
;     G-rnpB <== start ;; mfannot: Approximate position
 42884  TAATATTCCTAAGTTCCTGGTAAAGTATTTTTATCTTTTTTCCGCTGACTTGCGAAGAAT
 42944  AAAAGATTAATACAATTTTTCATTTGAAAGGTCTAAATCCATGTTGATATAATCAATGAG
 43004  GACCCTCCGAAGGGGTCCGAACAGGATTAATGTTGCTAGTATAAATCTCGAAATAAAATA
 43064  GCAGATCATTTTTTCCCGGCTCCTACAAGCTTATGTGGAGGGAAAGAAAAAGTATTTAGG
 43124  GAATAAAAGAATTAAACTTTCACTATCTAAAAT
;     G-trnV(uac) <== end
 43157  TAGGAAATGACAGAATTGAACTATCACCTATTTGGT!GTA!AGCAAATGGCTCTACCGTT
 43215  AAGCTAATTTCCT
;     G-trnV(uac) <== start
 43228  ATTATTATTAAAATTCTTAATTTTTTTTTAAGGTCACTTATAAAATATAAAAAATAAGAA
 43288  AAAGGGTATTAATTACTAAAATTAACCATTAAGCAAATTAAGATATACTGTATATTAATT
 43348  ATTATATTATTTAGACATATTTATATATCTTCCTATATTTGTGCTATAACAATTTTAATA
 43408  TTTCGTAACCCTGAGTCCTCGGGCCAGTCCTCGAAATTTTTTTATATTTTTTGTTAATAT
 43468  TTTTTTTTTAATTATATTCGAACAAATTAACTAAAAATTCACAATACTAGACCCGGAGGG
 43528  GGCCATTCACGGTCGAATCCGAGTCCAGAGGGCTAGAATTTTAATCCCCCGCAAATTTGT
 43588  GAAAGCCCGGGAAAGAATAAAAAAGTTTTATCTTAATGATAGTCTACTGTTAAAATTTTT
 43648  TAAAACCCCTTAAGACACTTTACCGTTAAGTTAATTTAAGGGGGCCCGGACTATTTATTA
 43708  TTTATACCTTTCAAACATAAAAATAGAAAGACTGATCATTCAGCCTTAAAACGATATTAT
 43768  ATATTTATTTTAATTTCCTCATTTTCTACTTTGTAAATAGAAATATTAATCTTATTTTTA
 43828  GGTATTGTTTGAGTTTCTGATGGGTCAAAACTTTTTCCCCGCAAACTTGCGGGGCCGGGA
 43888  AATAAATAATAATGAAAAGAGTACTTAAATCCTTAAGATTATTTTAGTCTTGAAAAAAAG
 43948  AAATTCTTCCCCCCCCGTAAGGGGGAGAAGTTTAAATTAAAAA
;     G-trnM(cau)_2 <== end
 43991  AGTCATTAAGAAGAATTGAACTTCTATCTAAAAAGT!ATG!AATTTTTTGTTTTAACCGT
 44049  TAAACTATAATAAC
;     G-trnM(cau)_2 <== start
 44063  TATTATTATATATAGTTTAGGGGGGTATTAGTTTATTATAATTTAAATTTAAAAAGGGAT
 44123  TAACTAACAAATTAAAAAGATTCCACGCTAATAATATATTAACCCCTATTATTATTCCTT
 44183  ACTA
;     G-orf258 <== end
;     G-orf259 <== end
 44187  TTATTCTTTACTATTATCCTTTACTAAAGAAGATAATAAAATCCATTGTTTTTTATATAA
 44247  TTTATTTTTATCTAAATATCTAGATAAATTACGTGTACTACAATCGAAATATTTCGCTGC
 44307  TTCTATACAAGTATTAAATGATTTATATAGTACCATATCTTTTGTCTCTAAATCAAATGA
 44367  ATAAACTAATACATTTTTACTCATTGGATTTTTTTCGCCTCTTAAAGCTATTTTTATTTT
 44427  ATTTACAGTTTCAACTGAATGAGTTTTACCTAAATTACTTAAGCTTATTTTAGTTAAGGA
 44487  TTCTTGAGTATGTTTATAACCTAATAAGGATCCTGCAACCTTAAGAATATTGTACTCTGG
 44547  TTTAAGTAAATTTATATTAACCTGTTCTCGTTCAAGTATTAATTCACGTGCTTTCTCTAA
 44607  AGATAAATCCTTTATTGAGATAAACTCTATAATTGTAAGAGAAAATGCAGAATGAGTATG
 44667  AAAAAGAAGAGCTCTAGCTATATAATTATCCGCTCGTTTTAATTTTAAAGGAGAATAATA
 44727  ATTTTTTAACCGTTTAGATAGGTCCACTGCTGATCCTACATATCTTTTACCTGTTTCTCT
 44787  ATGAGTCCACAGATATAAACCACTTTTTCCCTTGTTATCTTTTAAAATTTGTAATCTCTC
 44847  TGTATCTGCGTTATTATAAATAATTACCGGTTGATACGGTAAATTTTTATTAAATAATAT
 44907  AATTGTATTTTTCATTAAAATTTCTATGTATTTTTTTGTTCCCAAATTAATATTAAT
;     G-orf258 <== start /note=GIY ;; evalue:4.1e-23
 44964  CAT
;     G-orf259 <== start
 44967  CTATTATAGACCTGTCGAGGGGAAGAGGTTAAGGCTTGGAAGGCCTAGACTTTAATAAAA
 45027  TATACCGCCGACTACGGAATATGTTAGAATTATTTTAATATTATACTTATTTATTTGACA
 45087  CACTTTATGGTTAAATTATACAAGACTTGAACTTTTTAAAAAGTTTTAATCTTTTTACCC
 45147  TTTTATTATAAGACTAGGTCTTATATTTAGTATGTCCGGACATACTTCCCCCACTTTATT
 45207  GGGTCGTCAGGTAAAATAAATTATTTTATTGGCCATAAACTTATATAATTATAATATATT
 45267  AGA
;     G-trnQ(uug) ==> start
 45270  TGGGTTCTAGTCTAATCTGGCAGGACACTTAAAT!TTG!ACTTAAGAGATTGGTAGTTCG
 45328  AATCTACCGAACCCAG
;     G-trnQ(uug) ==> end
 45344  AAAATAAAGTTCCAAAAAGATTTTCCCTCGGAATATATCCCTTCCTGAGGAAACTTATTG
 45404  ATCAATTTATTATTAAACCCTTAGTCAAACAAATAAAATGTCGGAGACCAAATTATAATA
 45464  AGCCGATTGAATTCCCAATAAACTCGTTTCTAGTTAACTAGGTTAAAAACTGATTTTATA
 45524  AGCTAATTTAATTTGATTAATTTATCAAGACCCCCTAAAAAGGAAAACATAAGTATTTTT
;     G-trnS(gcu) ==> start
 45584  GGAAGGATCGTCATGGGCAAGACAAAGTATTT!GCT!AAATCCTTAGAGATTCCTCTTTG
 45642  TGGGTTCGAATCCCTCTTCTTCCG
;     G-trnS(gcu) ==> end
 45666  TTTATTAATAAAATTATCCAAAAAGTCCCATTAGGGACCATTCCGAAGGTGGTTTATTAA
 45726  CCTCCAAAACTCCTAATAAGTTTCCTCCGGAATGTTGGATAATTATTTTTTCAGAAGTCT
 45786  CTATAAGTATATTTTACAGAAATCTCTATAAGTATATTTTACAGACTAGTTATTAAAACT
 45846  CGACACTGATTAATTAGCTAAGTTTATTAAATTAATCTTACTATTTAAAATAAATGTTAT
 45906  TCTTACTATGGTATAAACGTAATTGGCTACCATAACAATAAAGGGAGTTTTAATTATTTG
 45966  TTTAACTAAATATTATTTTAAATAAACTGAGTTAATTATTATAGGTTAATATTTTCTATC
 46026  AAAAATTAAACTAAATAAAAACATGATTAATTAATCAAATAAATAAAAATCTCAGAGTCA
 46086  ATTACCAATCAATGGGTTGGTAGATGCTTAAAAGGCTTTACGTGGGTGATTTAACCCCCC
 46146  CTGGACAATTAACTTATTTAACATTTTCTTATTATTGTTTGTATAGAATATTTTAAAGCT
 46206  AAAATTGTAACAGATTTTAGGCCCACCGCAAGCTTGCGGGGGGGGAGGAGGGAGGGTATT
 46266  ATTATGTTATATATAAA
;     G-trnP(ugg) ==> start
 46283  CGGGTCGAAGCCTAAAGGTTTGGCGTTTAAAT!TGG!GTTTAAAAACTAGTTAGTTCGAT
 46341  TCTGACCGACCCGA
;     G-trnP(ugg) ==> end
 46355  AAATATTTATAATAGGTCCCAGTTTTTATATTTATATATATAAAAATAGACCTTCCTTAA
 46415  AGAGGATGGTTAACCCTCGCTTTTCTAGGGCAGACCTCCGGGCTACCAATTTTTAATTTT
 46475  TTAAATTATCCGGGGCCCCCACCTCCGCATTTTTGCAGAGGTCCCCCGGCTCAAATATTT
 46535  TAAATAAAAAAGGTCGTCCCCAGAGAGTATAAAATAAAGGGGACCACAGAGGGGAGACTA
 46595  TTTAAAATTATTTTTTTATAATAATTTAAACTTCTCCGGTCTTTTTTTATTTTAATTTTA
 46655  TAAATAAATAA
;     G-trnL(uaa) ==> start
 46666  ACCTATTTGTCGAAATTGGTATACGATGTTGAAT!TAA!AATCAATTGCTTTTTAGCGTG
 46724  TGAGTTCGAGTCTCACAATAGGTA
;     G-trnL(uaa) ==> end
 46748  AAATTAAAAAAAAGATCAGGATACGGGTTGGCTCGCAGGGAAGAATTAACCAAAATTTAA
 46808  ATATATATTATACTTTACAAAGATGTTGAATTAAAATCAGTTGCTTTTTAGCATATGAGT
 46868  TCGAGTTTCACAATAGGTTATTATTTAAATTTCTCTAAATAAGTTCTTCTTTGTGAAATC
 46928  GAATAGATAAAGGATGAAAATTTAATTTATTTTGTTTATTTTTCTATTTGTTCGCATCCG
 46988  TTTCGGAGGTTTTTTTATAAAAAAGAAAATAAACAGTGGATCTATCCGGTCAAAGATAGA
 47048  AAGTTTTTGTAATTACTTATTAAATAAAATTTTTCTGTTTGGACCTTCGTAAGCTTGCGG
 47108  AAAAGGGTCCTTTTTTTTTATTTTGAAGAATCAGACAAAAATATAACATAATATTAAATA
 47168  AAATAATATTATTTTATTTAATATTATTTAATTAATAATATTTAATTATAGAATTTTTAA
 47228  AATAGAATTATTATATAAGTCTTTTTTTAATAAAACTATAAAGTGTGTCAAATAAATAAG
 47288  TATAAATGTAATCGGAGTTTTGTATGGAAATATAAAGATTCATAACAAAGCTTCGTAGAC
 47348  TTTTGTTTTTAACATTTGGGAATAAAAATTTTATATAAAAAAAA
;     G-nad4L ==> start
 47392  ATGAATTTATCAATTACTTTGTTTTTAATAGGAATTTTAGGGTTCATCTTGAATCGTAAA
 47452  AACATTATTTTATTAATAATTTCTATTGAATTAATGTTATTAGCTGTAACATTTATGATT
 47512  CTTATTTCATCTTTTGCCTTTGATGATATTATGGGTGAATTATATGCAATATATATTATT
 47572  GCTATAGCTGGAGCTGAATCAGCAATTGGTTTAGGAATAGTAATCGCCTTCTACAGATTA
 47632  AGAGGGTCAATTCGGATTAAATAA
;     G-nad4L ==> end
 47656  TTCTATTCGAATTAAATAATTCTATTTCTCTCTTTCCTTTACCTGTGGAGCATTGATTGC
 47716  AGGTAAATGGTATTAGTCTCTTAACTCCTACCGAATCCGGTTAAGCTGGATCACTTGAAA
 47776  AGCGACTAGGTGCATTAGGGATGACAATTAGATGCCCATTTATAAATGTAATTTTTTATT
 47836  CTTTATATGGCAGGAAACAGCAACCTCTGATGCTGCAAATTACTTGTTAGAGGTATCCTA
 47896  AACTCCGAGGAACAAGGAAGGTTGAATGTGGTAACTCTCTGATTTTCAGATCCTATATTC
 47956  TTCTAATAATAGGACTAAAAACATTTTGATGTTTCCAAAGAAAGTATATTAAAATATGCT
 48016  AGAAATGGAAAACTATTTAAAAATGAATGGATTCTATCTATTCAATTAAAAGAATAAGAT
 48076  TTTATATTTTATTCTTTATAGCGTTTTATAAATAAAGAGGAATTTTTTTTTACACGTTAC
 48136  A
;     G-nad5 ==> start
 48137  ATGTATTTATCAATAATTTTAATACCTTTAGTAGGTTCAATTTTTGCTGGATTGTTTGGA
 48197  CGTAAATTAGGGGCTCAAGGTAGTCAATTCATTACTACTTTCGGGCTTATAGTTACGTGT
 48257  TTATTATCTTTTACAGCGTTTTATGAAGTAGGTCTGAACCAATCGAGCGTGTCAGTAGAT
 48317  TTATTTAGCTGGATAGACTCTGAGTACTTTTTAGTAAAATGGGGATTTACATTCGATAGT
 48377  TTAACTGTATCTATGCTTATTCCTATTGTGTTTATCTCTTCTTTAGTACATATGTACTCA
 48437  ATAGGATATATGGGAGCTGATCCTCATACACAAAGATTTTTTAGTTATTTATCAGCTTTT
 48497  ACTTTTTGTATGTTATTATTAGTGTGTGGAGATAATTTATTAGTATTATTTGTAGGTTGG
 48557  GAAGGTGTAGGAGTATGTTCTTATTTACTAATTAGTTTCTGGTTTACAAGAATAGCTGCT
 48617  ACTAAATCAGCAATACAAGCTATAGTTACTAATAAAGTAGGTGATTGGGGAATGTCTATT
 48677  GCTCTTTTTGCAATTATTTTTGTATTTGGAAATTTAGATTTTTCTAACTTATTTTCTTTA
 48737  GCTCCATATATTAATACTGATATTTTAACATTTATTTGTTTATGTATATTAATTGGTGTT
 48797  ATGGCTAAATCAGCTCAATTAGGTCTTCATGCTTGGTTACCTACTGCCATGGAGGGTCCT
 48857  ACACCAGTTTCAGCTTTAATTCATAGTGCTACTATGGTAACAGCTGGAATTTTCTTAATG
 48917  ATAAGAACTTCACCATTATTAGAATATAGTAGTACAGCATTAATAGTAATTACATGTTTA
 48977  GGTTCATTATCAGCATTTGTTTTTGCTTCTATTGGATTAGTACAAAATGATCTTAAACGA
 49037  ATAATTGCTTATTCAACAGCTAGTCAATTAGGATATTTAGGTGCAGTATGTGGTTTAAGT
 49097  CAATATAATATAGCTTTTTATCATATTATTAATCATGCTTTCTTTAAAGCATTATTATTC
 49157  TTAGCTGCTGGATCTGTAATTCATGCTATGGCAGATGAACAAGACGTAAGACGAATGGGA
 49217  GGTTTAGCTAAATTATTACCATTTACTTTTGTAGTAATGTTTATTGCTGCTTTAAGTAAT
 49277  ATTGCTTTCCCATTCTTATCAGGTTTCTATTCTAAAGAGATAATCATCTTATCAGGTTAT
 49337  GGACAATATACATTCCAAGGATCTTTTGCTTATTGGTTAACAACTCTTGCAGCATTCTTT
 49397  ACTTCTATTTATACGACAAGACTTTTATATTTAACTTTCTTCTCTATTCCTAACGGTACT
 49457  AGAAATAATTATGAAAATACTCATGAAGCACCTTTCTTCATGGCAATACCTTTAGGTATA
 49517  TTAGCTGTATTATCAGTAATTTTTGGTTATTTATCTAAAGACTTATTTATTGGAATGGGT
 49577  AGCGATTTCTTCGGGAATGCTGTATTCATCCATCCAAATAATATTATATTAATTGATGCA
 49637  GAGTTTGCAATTCCATTATTCATAAAATTATTACCATCTATTTTAACTATTTGTGGGTTT
 49697  ATTGGTACATTATTATTCTATGAATTTGTACCAAATATCCTAGTTGAAATTAAATTGTCT
 49757  AAATTTGGTAGAACTCTATACACATTCTTAAATCAAAAATATTTCTTTGATTTAGTTTAT
 49817  TCTCGTATAGTTGCTTTAATCTTAAACTTAGGTTATCTTACTCATAAAACAATAGATAGA
 49877  GGTACTCTTGAATTAGTAGGACCTACAGGGCTTACTAATCTTTTCTCAAATACTAGTAAA
 49937  ACTATAGCAAGTGCAGATAGCGGATATATCCCTAACTTAGCATTGTATATAATCATGTCT
 49997  GTTATTACATTAACAGCTTCAATATTATATTTAGATGATGCTAGATTATTATTAGTGTTT
 50057  ATTTCTTCTTTATTCTTAATTTCTTCTCGTCATTTTACAATCAAGACAAACTCCCCCCAT
 50117  TTTCCAAACCCTTAG
;     G-nad5 ==> end
 50132  GGTTTGACTTTCCATCCTCCCTACAAGCTTATGATAGGGAAGGGATTTAAGGATGCATTC
 50192  GGTTTATTGATCGGAAACTAATTTTTTATCAAAAAACTCCTCAATAATTTTCCTATTCTT
 50252  TCAAAATTTTATAGGGAAGGAAAGGAAAATAATTTAAGTAACTTATGACTATTCATAAGT
 50312  TAATATATTAAT
;     G-trnM(cau)_3 ==> start
 50324  AAGACAATAGCTTAACGTAAAGCTTTCTGCT!CAT!AACGGACACGATGGAAGTTCGACT
 50382  CTTCCTTGTCTTA
;     G-trnM(cau)_3 ==> end
 50395  ATTTACATTTACCTTTATACTAAGGTATATTATATAATATAACATACAAAATTGTATGTT
 50455  ATTAAAATCTCTAATTTTATAAATAAAGCTATATCCTTTCTATAAAGATACGGATTAAAC
 50515  ACGAATGATAATTTTATCTATATTCTTATAGTTATCTAATTATAAGTCTTGTGGGTTTAT
 50575  TATTAACGTTCAGATATAATTATTATATGCTTTAAATTTGTTAGAGTACTCATTTAGTTA
 50635  AATATTAAACCCAGAGTAATTATATATTACTGTCTGAAGTGACTAAAATAGCCTTAAATT
 50695  AAAAACTAATTTTGTTTTTATTGTTTTGCATAAAGTTTTCTTCTTTTCCCTCATAAGCCT
 50755  GCGGGGGACCGGGAAATAAAAATTATAAAAACAATATACTTCCGTAAAGGGGTATACCTT
 50815  TTTTTATTTTTTGTTTTAATATAACATAATTTTTTATTATTTTATAATAAAAAAATGATA
 50875  AATTAAGGAATATAAAAAAATAAAAATATT
;     G-cob ==> start
 50905  TTGAAACTTTTAAAAACCCATCCATTTTTAAGTTTAGTTAATAGTTATGTAATAGATTCA
 50965  CCATCTCCTTCAAATATTTCATATTTATGGAATTATGGTAGTCTTCTTGGTGTTGTATTA
 51025  GTAATTCAAATCGCTACAGGTGTTACATTAGCAATGCATTATGTACCACATGTAGATTTA
 51085  GCTTTTATTAGTGTTGAACATATTATGAGAGATGTAAATTATGGTTGGATGATAAGATAT
 51145  TTCCATGCAAATGGAGCTGCATTTTTCTTTATTTTCATATATATCCATATGGCTAAAGGA
 51205  TTATATTACGGATCATATAAAGCACCTAGAGTAATGTTATGGTCAATAGGTGTAATTATC
 51265  TTCTTATTATTAATAATAACAGGATTCCTAGGTTATGTACTTCCTTATGGACAAATGTCT
 51325  TTCTGGGGAGCTACAGTAATTACTAATTTAATGTCAGCAATACCGTGGATTGGAAATGAT
 51385  TTTGTAGAATTCTTATGGGGAGGTTTTTCTGTAGGTAACCCTACTTTAAACCGATTCTTT
 51445  AGTTTACATTATTTATTACCATTTATATTAGCTGCTTTAGTAATAATGCATCTTATAGCT
 51505  TTACACGAGCATGGATCAAACAATCCATTAGGAATTACTTCAAATGTAGATAGAATAAGA
 51565  TTTCACCCTTACTATACTTTCAAAGATTTAGTAGGTCTTTTTGTTTTCTTCTTTTTATTT
 51625  GCATATTTTGTATTCTTTAATCCAAATTTCTTTGGAGAAAGTGATAACTATATCCCAGCA
 51685  AATCCATTAGTAACACCTATCTCAATTGTACCAGAATTCTATTTACTTCCATTCTATGCA
 51745  ATATTACGATCAATACCTCATAAATTACTTGGGGTTATCGGAATGGTGGCAGCTATTTTA
 51805  ATCCTATTAGCAACACCTTTCTTAGATACATCTAGAATTAGATCTATGCAATTCAGACCA
 51865  ATCATGAAATTCTTCTTCTGGTTATTCGTTGCTAATTTCTTAATCTTAGGTTGGATTGGT
 51925  GCAAACCATCCAGAAAGCCCATTAGTAGAAATTGGACAAGTTTCTACAGTATTCTATTTC
 51985  TCTTACTTCTTAGTAATCTTACCAGTAGTAGGAATTATAGAAAACACGTTATTCGATTTA
 52045  GGAACTAAAACAACTAAATAG
;     G-cob ==> end
 52066  TTTAACACCCCCCTTTAATAAATTAACATAAAGATATTTAATAAAATCTTTATAAAAATG
 52126  TTTTTAATTTCAGAATATCATAGACAATATAGATATTTTTTGTGCCACTTTCATATTTAT
 52186  TGTATTTGCAGGATACATAAATAAGGAATTTATTGAGATAATTACTACATCTTTATTTGC
 52246  CTTTTCCTACATCTTTATTTGCCTCTTCCTACATCTTTATTTGCCTTTTCCTACATCTTT
 52306  GTTGGGTGTTAACATACAATTTGTATAAAATAGTCCCTTTACCTATTCACCTTTACGATT
 52366  TAATATTTTCTTTATATTTTCTATTAATTTATTTACTCTGTGAGACATTTTTTGACTTAA
 52426  TAGATTTTCTCTTATAGTTATTAATACAGTTCTATGAATATCTTTATAACTTATAATTAA
 52486  TCCATCTTCCCATAAATAGGTATTTTCTCTTGTGATATTACCTGTTTAACAATTTTATCT
 52546  ATTTTTTTCTCGAATATCGATAAATTATTCAATGATTTAAATAATTGAGTTCTTTTAAAT
 52606  TTAATTTCTTTACCTTTTTGTATTCTTATTAAATCTTCAAAGGTTAATCTTTTTGCTAGT
 52666  ATTTCTCTTA
; G-orf115 <== end
 52676  ATTTAT
;;     G-dpo_1 <== end
 52682  TATTTCTTCATCTGAGCTTAATCTTAACCCATATAATTTTGATGATATAAATAATCTTTT
 52742  ATTTATTAACAAATCATTACATTCATCTTTCATGAATCCTAAATCATTGTTAATGTATTT
 52802  ATTCGGTAATTTATTTCCCGTAATTATTGAGTCTGTATTCGAATAATAAACATCTCTATA
 52862  TATATCTTTGAATTCATGTATTCGAACTTTTGAATATGTCATTATTTCTGATGCTATTGC
 52922  TTTATTTAATTTCGTTCGTAAGATATTATTCATATCTAGTTGTTGATAATAGTTATGATT
 52982  AGTTATTTCGATATATTC
;;     G-dpo_1 <== start ;; HMM match pos. 927,1030 score 2.8e-19
 53000  TTTAGAGGGTTCTGTATCTTTTAT
; G-orf115 <== start ;; contain dpo
 53024  TTATAAGACTATACTATCATCCATTAAAATTATCCTTAATTTTAATAATCTTTTTTTCAC
 53084  TTTTTTACTTAAATTAAAATACTTTAATGGTTCCATTAAATCTATTTCTAATATGCAAAT
 53144  TATTCGTAATAAAACTCTTCACACTATAGATCCTTTTTTTATGTTTATTGGGACCTTAAA
 53204  TCCGATAGTTATTATTTTATTCCCTATTACTTATATTTTTTTTCAATATAAAAATTTAAC
 53264  CCATGATATAAATTCTAAAATTGTTAAGTTAAAAATTTTTTAAGATATTAATATTGTTTT
 53324  AAAATTTAGTAAGGCTGTAAAATCCTTATATAAATAAAAAAAAA
;     G-trnF(gaa) ==> start
 53368  GCCCCGATAGCTTAGTGGTAAAGTAGAGGTTT!GAA!AAACCTTTTACGGTTGTTCGATT
 53426  CATCCTCGGAGCA
;     G-trnF(gaa) ==> end
 53439  AATAAATAAAAATCTCAGGGTCAATCACCAATCAATGGGTTAGTAGATTTCTTAAAAGGT
 53499  CTACATGGATGATTTAACCTTTCCCAGGCAGTTATCTTTCAACAATATTTAATATTAAAT
 53559  AAAAATTAAAATAAAATCAAATTATCTTGTTTGGACCTCTCTGAGGGTCTTACACTTAAA
 53619  ACGAAAGAAAAGGTTAATTATCCTGTAAAAAGTCTCGCAGGGGAACTAAATAAAATAATA
 53679  ATTTAAATAAAAAAGAAATTTATGTAAAAGATAAAAGGCTTTAAAGTTAAAATATTCTTT
 53739  CATAACTTTAACTTAACTACTAATTTATTTGATGCCCGGGTCGAGGAACCGATCTTTGAA
 53799  TTTCATAGCCTTCAAAAAGACTAAATTTTATCTATTATTTTGTGTTAAGGAATTAACATA
 53859  TATGTTATTTTATTTTGGTTTATAACCATAAATAATTTAATATCCCTCCCTCTGGACCTG
 53919  TCGAGGTCATAATGGTAAAGAATTTAATATTAAATTTTAGTTTTATTATAAATAATGTTC
 53979  AAGACTGGTCCAATAAAAATAAAAATGATAA
;     G-trnR(ucu) ==> start
 54010  GCACTTGTAACTTAATTGGAAAAGTATAGATCT!TCT!AAGTCTAACAATAATGGTTCAA
 54068  ATCCATTCGAGTGCT
;     G-trnR(ucu) ==> end
 54083  TTATCTAGTTAAGCTAAATGAATTTTCAATAAAAACTTATTTCAAAAAATTAAACCTTAT
 54143  CTATTATCTATAAGCTTTGATAACTTTGAATAACAGTTTTATCCCCTATAAGGGCTTAAG
 54203  ATTGCCTCTGGTCGATTTATAAATTTTTTAATTTTTAATAGTTTCCTTAAGAATAGCGTT
 54263  ATTCTTTCTTTTTGAGTTAACCTTTGAATTATCCTGCAGGTCTACCTCTCAAATACCAAG
 54323  GGGTTGACCAAAGTTTATTATTAATAAGCTTAGGTCTG
;     G-trnH(gug) <== end
 54361  GGCGAAAACAAGGGTTCGAACCTTGGTATATAGATC!CAC!AATCTACCGTTCTGCCAAT
 54419  TGAACTATAATCGCC
;     G-trnH(gug) <== start
 54434  TTATCTATAATATACTATTTATAGCCCCTTTCTTCAGGCTTCAGCCCCCGCAAGCTTTAT
 54494  TCCTTTTCTACGATAACTTATTCTATGTACAGGATTTATAGGGTTTGATTAAGTCCATCT
 54554  AGGCTAGATATCCAAAGGAACTATTATTTTTTGCAAATTTTATTTTTAATTAA
;     G-trnR(ucg) ==> start
 54607  GCACTTGTAACTTAACTGGAAAAGTATGAGTCT!TCG!AAACTTAGTAATAATGGTTCAA
 54665  ATCCATTCAAGTGTT
;     G-trnR(ucg) ==> end
 54680  TTTTTGCATATTTTATTTTTTTAACTCTTTCTTGCAAGCCTGTGGGAGATAAAATATAAG
 54740  CCCGGCCCCCGTGGGGCTCTCGAATTAATTTTTTAGGACCGGGGTCCGAATAGGTAAACT
 54800  TTAATATTTATAGTATCAATTTATATCTTATAATTTTTATAGTAATCTCTAAAAAACTAT
 54860  CCCTTTGCAAGCATTATATTTTTAAGACCCGGGTCCGAACGCCAAAAGCCAAATTAAAGT
 54920  TTAATGCAAAGTTTATTTAATAAACTTAACTACGAATGGATGGGGCTTTTTATTGTATAT
 54980  AAATAA
;     G-trnG(ucc) ==> start
 54986  GCAGTTATAGGTAAATGGTATACCAGTGCTCT!TCC!AAAGCGATATTCCTTTTTCGATT
 55044  AAAGGTAACTGCA
;     G-trnG(ucc) ==> end
 55057  TTAAAATCTCGGCTAGCAAATTTTGGCTAATCTCCCTTTGCCCGAGATAATGTATATGAT
 55117  GATAAGTAAGGTCTCTAAAAAAAATATTCCTAAAAGAGTAATAAGGACTTAAACAGAGAT
 55177  AAAGAAATAATAATTATTAAT
;     G-nad1 ==> start
 55198  ATGTTAATTTCATTATTAGAAGCATTAATTGTAATAGGACCTTTATTAGGTTCTATAGCT
 55258  TATGTTACTATAGCTGAGCGTAAAGTAATGGGAAGTATGCAACGAAGAATAGGGCCCAAT
 55318  AAAGTAGGATATTATGGGTTATTACAAGCATTCGCAGATGCTTTAAAATTACTAGTTAAA
 55378  GAATTAGTATTACCTTCAAATACAGATAAAATACTTTTTGTATTAGCACCTATGATTTCT
 55438  TTAGTTTGTGGTTTATTAGTTTGGACTCTTATACCATATGGTAAAGGTTTAGTAATAGCT
 55498  GATTTTTCTTTAGGTATTGTAACAATTTTAGCTATATCTTCAGTAGCAGCTTATGGTATT
 55558  ATATTAGCAGGTTGGGCCTCAAATAATAAATATTCATTTATAGGTTCTTTAAGAGCTACA
 55618  GCACAATTAATAAGTTATGAAGTAGTTTTTGGATTAATAATTTTATTAGTAATCTTTTTT
 55678  GTAGGTTCATTTAATTTAATTAAAATTATAGAAGCTCAAAAAGCTGTTTGGTATATAGTA
 55738  CCATTATTTCCTATAGCTTTAATGTTCTTAATAGCTATATTAGCTGAAAGTAATAGAGCA
 55798  CCTTTTGATTTACCAGAATCAGAATCAGAATTAACAGCAGGATTTATGACTGAATATTCA
 55858  GCATTCCCTTTTGTATTTTTCTTCTTAGCAGAATATGGAGCTATTGTATTCTTATCTACA
 55918  TTATCTTCAATATTATTCCTAGGTGGTTATTTAATCCCAGGTGTTGAATCTAATGGATTA
 55978  ATGACTGGTTTATCATTAGGATTTAAAACTTCTATTTTATTATTCATTTTAATCTGGATT
 56038  AGAGCAAGTTTCCCAAGATTACGATATGATCAATTAATGGCAGCAATCTGGTGTAACATG
 56098  TTACCAGTTGTAATTGCTTTTTCAATTTTAATCCCGTGTATTATCAAAGCTTTCGAGATA
 56158  TATTAA
;     G-nad1 ==> end
 56164  TTAAGCCTCTAACGTATATAATAAAAGTTTTTAAGATATACACCCCCCTAAAAAATTAAA
 56224  CATAAATTATTTATATTAAGATAATAAGTTTTACTAGTATTAAAGTAAAAATTTTGACTA
 56284  GTATTAAAGATAAAATTTATCAATAGTTTAATCGATAAAACAGCAAATTAGATAATTTTA
 56344  AGATAAAAATTAGATTCTTCCTTGATATTTTATATCTTTATGTATGCAAGTAATATTGCG
 56404  TCAACCAGGATAACGTTAGCTTCTACTCTTATAATTTAAATGGTTAATTTTTATTGTAAA
 56464  TCCATCTATTTCAGGCCTTAGTTTACCACCCTAAGGTTTTATTGCTTGAATAAATTTATT
 56524  CTTTACAGATTAATCATTTCATTCGTAGTATAATGA
;     G-orf275_2 ==> start /note=GIY ;; evalue:7.9e-21
 56560  AGGAGGAGATGTAACTTTACATGAAATATTTTATCTCAAGATATTAAAGAAGGCTTGTAT
 56620  CCTTATCTTTTTCTTGATATTTTTACTAATCTGTTCCTAATAATTTATTTAACCTGTAAC
 56680  CAGCCGGCTGATATATTTTACAAAAAAATGACAAATTTAAATAAACTTAATTACACTGTA
 56740  ACTTTAAATACCACTTTTAAAGCTACTTTTAATTCATTTGTGGCTAAATCTGCCTTCCTC
 56800  GGGCAGACATGTTTCTTCTCTACAGAAAAAAATAATGAAGATAATAAATTAGATATTCAA
 56860  TTTAAAACATGGCTTATTTCTAATAAACCTGCAAAAGTTTATTTAAATAGTGCTAAGTCT
 56920  AAAAATTTAATTTATAATAAGAATTGTAGTAAATCCGGAGTATATTTATGGTATAATAAT
 56980  ATTAATAAAAAATATTATGTAGGATCTAGTATTAATTTAAAACATCGTCTTTATTATTAT
 57040  ATTAGTCCAACCTATCTTAAAAAAAATAAATTCTTAATACAAAGAGCTCTTATGTACCAT
 57100  ACTCATGATAACTTTTCTCTATATATTTTAGAGTATTGTGATATTAAAGACTTAATCTTA
 57160  CGAAAGCAATATTATATAGATTTACTTACTCCTCCTTATAACATTAATCCTACGGCTTAT
 57220  TCACGTTTAGGTTTTAAACATAGTGAAGATTCTAAAGAATTAATACGAATTAACAATATC
 57280  AGAGATAAAAACCCAATGTTTAGGACAAATACATTTCTGGTCATTATCAATAGGTGTAAA
 57340  TTTAACATTCATGCCTCAACATTTCTTAGGATTAGCGGGTATGTCTAG
;     G-orf275_2 ==> end
 57388  AAGAATACCAGATT
;     G-orf111 ==> start
 57402  ATGCTTGATTTAAATATAGTAGTTTCCATAAGAAATACATCAATAACAAAAGTTTTTCGG
 57462  GTAGTTGGTATTTCATTAGAATCCATAGTGGTAGATTCTATATCAACAATATCAATACTA
 57522  ACGATATCAATAGAATCAATGGTTCTAGGAAATACATTCTTACTCATTAAATATGTTGAA
 57582  TTTATTGGACTATCTTGTAATATATCATTTTTATACAGTTTAGTAAGAATAAATGAATCT
 57642  AAGAATCTTTCAAGTGTTTTATATTTAATTAATTTTTGAAGATCATTTTCTGATTTAGTT
 57702  ATAGCTAATGATTCTATTTTTCCATCTCTTCTTTAA
;     G-orf111 ==> end
 57738  GATTTCTATAAATATAATTACCTAATTCATATTACAAAAAAAAATCCTTTATTTTATTAA
 57798  ATATATAAAAAATTAAAAACTCGGAAACGGGAGTCTGTATAATTTAAATCAAGGGTCGGT
 57858  CCAGGACCGGGCAAATATACACCTCCTATATTATTGGTTCCTTACTTGGTTCAAAGTGGC
 57918  TATAAATATTATATATAATTAATTATTAAATTTATTTTTGTTGTACGAAATTCTTTTTTT
 57978  TTTAAA
;     G-cox2 ==> start
 57984  ATGTTATCAAAAATTTTTAACTTACCTACTGTTTTCTTAGATGTAGCAGAACCTTGGCAA
 58044  TTATCTTTCCAAGATGGTGCATCACCTTCTTTTGATGGAATTGTAGATCTTCATGATCAA
 58104  ATCATGTTTTATTTAGTAATTATTGTAATCGGAGTATCTTGGATGTTAGGTACAATTATA
 58164  CTTAAATTCAACACTAAAACTAACCCTATCGTATACAAATATTTTACACACGGTACAGTA
 58224  ATAGAATTAATCTGGACAGTTACTCCAGCATTAGTATTAGTAGCTATTGCTTTTCCAAGC
 58284  TTTAGATTATTATACCTTATGGATGAAGTAATAGATCCTGCTATCACTGTTAAAGCTGTA
 58344  GGTTCTCAATGGTTCTGGAGTTATGAATATTCTGATTATATTTCAGATTCAGGAGAACCA
 58404  ATAGCTTTTGATAGTTTCATGGTTCCTGAAGCTGATTTAGAAGAAGGTCAATTTAGATTA
 58464  CTTGAAGTAGATAACAGAGTAGTATTACCTGTAGATACTCATGTAAGATTTATTTTAACT
 58524  GGTAGTGATGTAATTCACTCTTTTGCAATCCCAGCCTTAGGACTTAAACTTGATGCAATT
 58584  CCAGGAAGATTGAACCAAACTTCTACTTTCATTAACAGAGAAGGATTGTTCTATGGACAA
 58644  TGTTCAGAAATTTGTGGTGTAAACCATGGATTTATGCCGATTGTAATCGAAGCAGTGTCA
 58704  TTAGAGAAATATATGGCATGGTTAAACGAGCAATTAAGCTAA
;     G-cox2 ==> end
