# Supplementary material for: Global Characterization of Fungal Mitogenomes: New Insights on Genomic Diversity and Dynamism of Coding Genes and Accessory Elements
Source: Front Microbiol. 2021 Dec 1;12:787283. doi: 10.3389/fmicb.2021.787283 (PMC8672057; doi:10.3389/fmicb.2021.787283)
Supplement: Supplementary File 1 — de novo annotation files of the 685 mitogenomes investigated in this study. Annotation was performed with the Mfannot program. [file Data_Sheet_1.ZIP › Supplementary_FileS1/NC_045195.1_Amanita_basii_mitochondrion_complete_genome_mitogenome.mfres]

;; Masterfile modified automatically by mfannot version 1.35
;; on Fri Dec 25 05:10:07 2020 by user pfonseca on host LGCM-PROC
;;    - Gene Totals: 42
;;    - List of genes added:
;;      atp6                 atp8                 atp9                
;;      cob                  cox1                 cox2                
;;      cox3                 nad1                 nad2                
;;      nad3                 nad4                 nad4L               
;;      nad5                 nad6                 orf149              
;;      orf150               orf229               rnl                 
;;      rns                  rps3                 trnA(ugc)           
;;      trnC(gca)            trnD(guc)            trnE(uuc)           
;;      trnF(gaa)            trnG(ucc)            trnH(gug)           
;;      trnI(gau)            trnK(uuu)            trnL(uaa)           
;;      trnL(uag)            trnM(cau)            trnN(guu)           
;;      trnP(ugg)            trnQ(uug)            trnR(ucu)           
;;      trnS(gcu)            trnS(uga)            trnT(ugu)           
;;      trnV(uac)            trnW(cca)            trnY(gua)           
;;
;; end mfannot
;;


>NC_045195.1 Amanita basii mitochondrion complete genome gc=4
;     G-cox1 ==> start
     1  ATGAACTGGTTAAATTCTACCAATGCTAAAGAAATAGGAACCCTTTATTTAATTTTTGCA
    61  ATATTTGCAGGAATGATAGGAACAGCTTTCTCTGTTCTGATTAGATTAGAATTATCTTCT
   121  CCGGGGGTTCAATTTTTACAAGGAGATCATCAATTATTTAATGTAATAATTTCAGCTCAC
   181  GCTTTCATTATGATCTTCTTTATGGTAATGCCTGGACTAGTAGGAGGTTTTGGTAATTAC
   241  TTCTTACCTATCCACTGTGGAAGTCCTGATATGGCTTTCCCTAGATTAAATAATATTTCA
   301  TTCTGGTTATTACCACCATCATTAATTTTATTACTATTAAGTTCATTAGTAGAAAATGGA
   361  GCTGGTACAGGATGGACAGTTTATCCTCCTTTATCTGGTATTCAATCACACTCTGGTGGT
   421  TCTGTAGATTTAGCTATCTTCAGTTTACACCTTGCTGGGATATCTTCTTTATTAGGAGCT
   481  ATAAACTTTATAACAACTACTCTAAATATGAGAACTAATGGTATGTCATTACATAAATTA
   541  CCTCTTTTTGTATGGGCTATTTTTGTTACAGCTGTATTATTATTATTATCTTTACCTGTA
   601  TTAGCTGGTGCTATTACAATGTTATTAACAGATAGAAACTTTAATACTAGCTTCTATGAC
   661  CCTGCAGGTGGTGGTGATCCTATTTTATATCAGCACTTATTCTGGTTCTTTGGTCACCCT
   721  GAGGTTTATATTTTAATTATACCTGGTTTTGGTATTGTAAGTCATATTGTTTCTACATTC
   781  TCAGGTAAACCAATATTTGGTTACTTAGGTATGGTTTATGCTATGTTCTCTATTGGAATT
   841  TTAGGTTTCTTAGTATGGAGTCACCATATGTTCTCAGTAGGATTAGATGTTGATACTAGA
   901  GCTTATTTTACAGCTGCTACTATGGTAATTGCTGTACCTACTGGTATTAAAATTTTCTCT
   961  TGGTTGGCCACTTTATATGGAGGAAGTTTAAGATATAATACACCATTATTATTTGTATTA
  1021  GGATTCTTGGCTTTATTCACTATAGGAGGTTTAACTGGAGTAATTTTATCTAATGCTTCA
  1081  CTAGATGTAGCTTTCCACGATACTTACTATGTAGTAGCTCACTTTCACTATGTATTATCT
  1141  ATGGGTGCAGTTTTTGCTCTATTTGCTGGATTCTATTATTGGGCTCCTAAAATTTTAGGA
  1201  AGAAATTATAACGATTTCTTAGGTAAAATTCATTTCTGGACTTTATTTATTGGAGTAAAT
  1261  TTAACATTCTTCCCTCAACATTTCTTAGGTCTAGCCGGAATGCCTAGAAGAATACCAGAT
  1321  TATCCAGATGCATTTAGTGGATGGAATGTAATTTCTAGTTTCGGTTCATTAGTTTCAGTA
  1381  GTAGCTACTGTTTTATTTGGTTATATTATCTATGATATTTTTGTTAACCAAACTGCTAGC
  1441  TCTAATAACCCTTGGGCAGTACCATCATATTTCACAAGTGATGCTCAATTTAACAATGAA
  1501  ACTCAAACAACTAATACTTTAGAATGGACTTTAGCTAGTCCTATACCATTCCATGCATTC
  1561  AAAATGTTACCTATCCAATCTTAG
;     G-cox1 ==> end
  1585  ATAGAAGGATATTTAATTAGTTAAAATTATTCTTTAATAAATCCCCCCTTTCTTTAGAAT
  1645  AATATTGTATAATATTATTAGTCCTATACCATTCCATGCATTCAAAATGTTACCTATCCA
  1705  ATCTTAGATAGAAGGATATTTAATTAGTTAAAATTATTCTTTAATAAATCCCCCCTTTCT
  1765  TTAGAATAATATTGTATAATATTATTCTAATAAAATAAAAATAATATAATATTCAAATTA
  1825  GAATACTTTAAATAATTCTTGTAAATAAAATCATTACATTGCTATTTGTATAGTTTTGTT
  1885  TTATAGTTTTAATTGTAAGTTAAATTTTAATAATTTAAAAAGGATTAGATATATAAAATA
  1945  TTCTTTCAATAGGAAGAAATTGAAAATTTTATATTCAAATCATTTGATTAAGTAGTAATA
  2005  AATATAAACATGTTAAACGTTTAAATATGGAATTAAATTCTATTATGTTATTATAAAAAT
  2065  AGAATAAATTATATTTCTTATATTTTAATATATAAAAGATGGAACTAAGAAAATTAGTTA
  2125  TAGTTTAAAATATTTTTAATGTATTCAAATTAATATTTAAATTTGATTCAATTTATTTTA
  2185  ATTTAGATAATTATTTAAATATTTTAATAAATAAGTATTATTAGCTATCTTAATCTAGTA
  2245  TTAATATAATTATTATTATTTTAGGAAATATTTTTCATTTTAATAAGGTAGTATTCCTGG
  2305  TAATAAATGGAAAATATAACAAATGAAGAAATTTTTATATAAATTAATTTTTTTTATTTA
  2365  TATTAATAAAAACTTCGTTTAAATTTAATTTATAAATTTTTATAATAAAAATTTTTATAA
  2425  AAAACAAAAT
;     G-orf229 ==> start
  2435  ATGACAGCTTATAAATTAAAAAGTAAAAATCTAGAATCTAATAATTCAAACATTAAATTA
  2495  CAAAATTTATCTCTAGATAGTAGAATTTTACCTTTATTTAGAAATTCTTTACTTAGAAAA
  2555  AGAAATGAAGAAATTCAAGTAGATATTAACAAATATAACCTTAATATTCAAAATATTCAA
  2615  AGTAATTTAAATCAAAATTTTACTAATCAAATATTAAAGATTTTCTTAAAAGGAGTTACT
  2675  TTATATAATCTTAATTTAAGAAACTTTTTATTACAAAATAATAAATTAAATCTAATACTT
  2735  AATATAAAAAACGATAGAATATATGAATTAAATTCTAGAATATCAAATTTCTTAAGTCAA
  2795  GTAAATACATTAATATTCGAATTAAATGTAAAAAGCATTACACCTCAAAATAATAATAGA
  2855  AAAACATTAGTTAATAAAAGTGATACCTTATTTACCATACCTGTAACTAAAGATTTATTA
  2915  AATAATTCTATTCAATACAGTAGAATTAAAGAAAACGGATTTAGAAAATTATTAATTATT
  2975  CATAAAATACCTAAAGAAAAAATAACTATGGGTATAGAAAACAATAAAGAATTAATAGAA
  3035  TTTGGGAAAGAAATAATAAATGATTTAGATTATAAAATCTCTCAAAATATTAATTTAATT
  3095  AATAAAATTAA
;; mfannot: G-rps3 ==> start Def by similarity
  3106  AAAAATAAAAAAGTTTTAG
;     G-orf229 ==> end
  3125  ATTTAGTAAGAGATACTTCTTTATTCTCTTTAGACAAAATTAAATTAAATTATAATCAAT
  3185  TTAATTCTAATCTAGTACTTAATGAACAATTAAATACTACGAATATTTCTATATCTGGAA
  3245  CTAGAACAGAAGAA
;     G-rps3 ==> start ;; mfannot: alternative ATG start pos 3391
  3259  TTGAATTATAAAAAATTATTGCTAAATAAAATATTTAATTCAATTAAAAATTCAAATGAG
  3319  ATTAAAATAGAACATACAATAAATTCTATAATTAAAAATAAAGAATTTGATTATAAAATT
  3379  GATTCAATACCTATGAATTCTAATCCTATATCTGTAGTTTATAATAATAATTCTGCTTTA
  3439  GAAGGTAATAATATATTTAAGACTCCTATTATTAATAAATATTTGAAGGCATTAAGTAAA
  3499  TATAATATGATAAATAAAGGGATATCTATTTATTATTCTAATATAATAGGTTATAAATTT
  3559  AATAGTGAAAATAATAAACTTATTAAAAATATATATAATTTATTAGTTTATTCATTTAAA
  3619  TCTATGTATTGTTTAATTAGTAAACCTGTTTTTGTGTTTACATCTAATAAAATCAGAATT
  3679  CAATTATTTTATTACTTATTTATTCCAAATATTTTGAAAGCTAAAAAAATTTATAATTTT
  3739  GGAGTTAAACAAAGAAATAATTTAAGAATTTATTTAACCTGGAAAAAAAGAAGAAATAAG
  3799  ATCAAAAAACTTTATAGAAATTTTAGAAAAATAAATATTAACACTAGAATTAAATTAAGA
  3859  AAATTATATCTTTATAATTTAACTCAAATTTTCCCTAATAAATTTAAAAATTTATGTGAA
  3919  ATTTTAAGTAATCTATTAAAAAAACCTGTAGAATTAGATTTAATAAGATTACATTACCCT
  3979  TATAATGATAGTAATATTTTAGCTAACTTCTTAGTAATTATGATTAATAGAATTAAATTA
  4039  AGAATTTTAGTTAAAAGATTATTTGGTAAAGCTGTACTTAAAAATAAAAAATTCACTAGT
  4099  ACAAAAACTAATAAACTTCAGATTATACCGGCTTTCTTATCTGGTATTAATATTAAAGTA
  4159  GCAGGAAGACTATTAAATAATAGAATTGTTCCTAGAAAAACTGTAAAAACAATTAGAAGA
  4219  GGAGCAGTAGCTAAAGGAAAAATTAATTCTCTAGATGTAGCAAGATACACAACTAAAAAC
  4279  AAAAGAGGTGCTTATAGTATTACAGTATCCTCTGGACAAAATTTGTTTTAA
;     G-rps3 ==> end
  4330  ATTAACTAAATTGCTATACACTTCTTCGATTAAATTTTAAAAACTATCTATTACATAAAT
  4390  TTGTAATATAATAACCCCCCTTATCCTTTCATATTATATCTTGATTTAAATTTAAGTTTT
  4450  ATTTACTTTAGTTTACTTTTTAAAATTATATTATTAAGTATAATAAAATAAAATTATAAA
  4510  ATTAAAAGAGGAGTTAATAAGGTAAAATTTTAAATAAAAAGGATATTAGTTGTAATAACA
  4570  TTTATTTAAATAATAAAATTTATAAAATATAATCTTAATTAGACCTATTATATGTAAACA
  4630  CATATTTTCTTTAATTTTTTTGTTTTTCATTCTAACTTATATCGTCTCATTTTAATTATG
  4690  CTTATTTATTTAAAATAAGGGTGAAGTAAATATAGAGTGTAAAAAGGTTAAAATTTTTAA
  4750  ATAGTTACACTAAATTTATAATTTACTTTTTATTTAAGAATATAAAGGTTCGAATCCTTT
  4810  ACTCCTTAGATTATATTTACAAAATAAATTAAAGAAATTTTAATTATTAATAGTAAATAT
  4870  AAGAATACACATTAATGAATCTTAAGATACCAGTGAACTCAATTGTTTAAAAATTTTAAC
  4930  TAATAAATTAAAGAAAATCTGTCATTTAATGTTTAATAGTAATCACAAATCTTTAATTGA
  4990  TTTTCTTATCAACTTGGATAATACTACTTGAAGAAATAATTCATTATTTCTTTCTTTAGT
  5050  TGTGAGAGGCTAAATTTTCTTATAGTTAAATTTTCCTATTAACATGATTTAACTTAAATC
  5110  TATACTTAATTTGAGGAAATAATTCGATATTATCATTTTACTGCAATACAAATTAAAGTA
  5170  ATTTAATCCAATTTAAAGTTTTGTAGTAGATAAAATATAGTGTGTTAAATTTTTCAAATT
  5230  TAAGGAAAGATAGAGTTAAATAAATAGGGAGTTGAGCGGCACTTGGTAACTAGCTCTTAA
  5290  AGAATGTAAGTAAAATGTAAAATATTTCTATAAATTTGCTATTATAATAGGGATTATAAT
  5350  TTTTAATTATATAAAATATAAATTTATTAAATTATTACTAAATATTCTTATCTTCTTGAA
  5410  AAAGGTAATTTATAAGTGATATTTGGAATGATATTATATAAAGTTTTTATATTTTTACTA
  5470  TACATCTTAGTCATCCTTCATACTTTTTTACTAGATTTTACAGAATAAAAATTTTTATTA
  5530  AAGTAATATAAACTAACTCTGTTAATTCATTCTTAATTTTGTTTATAAAAATTTAAGCAA
  5590  ATTAAGATAGTAATTTATTCTCTATTTTAATTTTAATAATTAAAATTTATATTATTAATA
  5650  GAGTAATTAGAAAGATGGAGGATATTTATAATAAGATAATCTAAATAGATTTTAAATTAT
  5710  GTAAGAGGAAAAAGTTAATTAAGATTAAAATTTAAAAAATCAACAAAAAAAGTTAAA
;     G-cox2 ==> start
  5767  ATGTCTTTATATCTTTCAATTTTTAATACAATATATAACGATGCACCACAACCTTGGCAA
  5827  TTAGGTTTTCAAGATAGTGCTGCTCCTGGTTTTACAGGACTTGTAACATTACATAACACT
  5887  ATTGGATTTTATTTAGTTGTAATTTGCTTTGCAGTTGCTTGGGCTTTATTTTCTACTGTT
  5947  TATTACTATAGTACCACAAAAAATCCTATAGCACATAAATACTTAACTCACGGGACTTTC
  6007  TTAGAATTAATCTGGACAATTACACCAGCATTAATCTTAATTGCAATCGCTTTCCCTTCA
  6067  TTCAGATTATTATATTTATTGGATGAGGTAATTTCACCTACATTAACTATTAAAGTAGTA
  6127  GGGCACCAATGGTATTGGTCTTATGAATATTCTGATTTTGTAACAGATAGTGGAGAATCT
  6187  ATTGATTTTGATTCATATATGATCCCTGAATCTGATTTAGAATTAGGTCAATTCAGATTA
  6247  TTAGATGTGGATAATAAATTAATAATTCCTGTAGATTGCCATATTAGATTAATTGTTACT
  6307  GGTGCGGATGTTCTCCATTCTTTCGCAGTGCCTTCTTTAGGATTGAAAATAGATGGTGTA
  6367  CCTGGTAGATTAAATCAATTATCTTTCTTAGCTGAAAGACCTGGTACTTTCTATGGTCAA
  6427  TGTTCAGAAATTTGTGGAGTCTGGCATGGATTTATGCCTATTGTAGTTGAAGCAGTATCT
  6487  TCTCAAGATTTCTTAGTTTGGGTTGACTCAGCTTCTCAATAA
;     G-cox2 ==> end
  6529  CTCTTAAAATTTTAATACTAATAGTTTAAATTACTCTCTCCTTAATTCATTTAATATTTA
  6589  CTAAAAATAGATAAATTTTAATTTTTAGTTCATCCCCTCTCCTGTCTATACCTAATAAGT
  6649  ATTTAATATTTATTATTAATTATAATTCTTATAATATATTAAAATAGGAGGAAATATTTT
  6709  ATTTACCTTCCTATAATATAGATAGAGTATAAATAATAAATATTTTTATAATTTACTTTT
  6769  ATGTATTTAATAGATGGTTATTTTAAATTTTAAGTATAAAAATTTTAGGTAAATATGAAG
  6829  CATCATATTTAGGGATTAGTATTAAAACCTTATATTTATTAAATTTATATTATGTTGATA
  6889  AAATATAAATTAAAGACATTTTACGAGAATAAACAAAATTTTAATTAAACTAAATATTTA
  6949  AGTATCTTTCAATTTTTAGTAGTAAATAAAAGTAGAATAAATTTAAGTGTCTATCCGAAT
  7009  TATATATTTTTTTATAATTATTTAATTGTAAATCAAAAGGTATTTCAGTATTTAAATATA
  7069  AAAATTAAAAGAATATTAACTATGTTAATACCGTAAAATTATAACAATAAAATTAATTTT
  7129  ATTTATCAATTCTTATACTCTAATTATTCTCTAAAAATTTTAATAACCTTGAGTAAGAAA
  7189  AAAAATATAAAAATTTAAAAGTAAAATACACTTACTTTTTCTATTTCTTTATATAGATTA
  7249  AAAAACAAAATAAATTATTTAAATTTACTGTGATATCTTTATAAAGATAATTATAGGAGA
  7309  TTTAAATAAAAATTAAAATAATATAAATATTACATAAA
;     G-nad4 ==> start
  7347  ATGCTTACTTCTTTAATACTTATTCCTATTATAGGTTCTCTATTAATATTATTAATTCAA
  7407  GAGAACACAGATAAAGGTAAAAAACAGATAAAACAAATAGCTCTAACTACTTCGTTATTT
  7467  AATTTCTTTATTTCTTTATTTATTTGGTATCAATTTGATTCAAATACTACTCAATATCAA
  7527  TTTGTTTCAGAATTTAATCAATTAAACTTTTGTCATTTAAATTTTGGAATAGATGGAATA
  7587  TCAATTTATTTTGTATTACTAACAACATTTGTAACACCAATTGCATTATTATCTAATTAT
  7647  ACTAACATAAATAAAAATTTAAAAATTTTTGTTGTATCTTTCTTATTATTAGAAAGTTTA
  7707  CAGATATGTGCTTTTGTTTCATTAGATTTATTACTTTTCTATATTTTCTTCGAAAGTGTA
  7767  TTACCTGTTTTATTTATAGTAGTTATTATATTTGGACATGGTAATGATAGATTTAGATCT
  7827  GCTTTCTTATTATTTTTATATACTTTAGCTGGAAGTTTACCTATGTTACTTTCTATTTTA
  7887  GTAATATATAGTTATGTAGGATCTACGGATTTCCAATTAATTTCTTTATATGAAATAAGT
  7947  TTAGATAGTCAAAAGTTATTATGGTTAGGATTTTTCATAGCTTTTGCAGTTAAAACTCCA
  8007  TTGTATCCCTTTATTATTTGGTTACCTAAAGCTCATGCTGATTCACCTTTAGCTGGTTCA
  8067  ATTATACTAGCAGCTACTATATTAAAATTAGCCACTTATGGTTATATTAGAGTATTAATT
  8127  AATTTCTTACCTGATGCTACAAATTATTTTAGTCCTTTGGTACAAACTGTGGCAGTAATT
  8187  GCAATTATTTATGCAAGTTTCTCTACTATAATACAACAAGATACAAAAAGATTGATCGCT
  8247  TATAGTAGTATTGCTCATATGGGAGTAGTTGTTTTAGGTTTATTTTCTAATACAATACAA
  8307  GGTATTGAAGGTGGAATATTATTAGCTTTAGCACACGGTTTTGTATCTCCAGCTTTATTC
  8367  ATATGTGTAGGAGGTATCATTTACGATAGAACTGGTACTAGAATAATTAATTATATTAGA
  8427  GGTCTGGTAACTTATATGCCAGTATTTACAATTTTATTCTTTGTGTTCACATTAGCTAAT
  8487  ACTGGAATTCCTTTATCTCTAAATTTCATAGGAGAACAATTATCATTAATTGGTATTTGG
  8547  CAACAAAATCCTATTATAGCAGTACTAGGAGGTACAGGTATATTATTATCTGCATGTTAT
  8607  TCATTATTTTTATATAATAGGATCTCATATGGTAATTTATCACCATTATTAACACCAGTT
  8667  AAAGATTTAAATAGAAGAGAGTATTATCTATTAATTAGTTTATTAATACCTACTATAGTT
  8727  CTAGGTATATTACCTGATGTATTATTAAATTCTCTTCATATTTCTATATCTGCTTTATTA
  8787  TTCTCTATTTAA
;     G-nad4 ==> end
  8799  TAATAAAACAAATTTTACTTTTAAATTTGTTTAGTTAAAATTTAAAATTTTATAATTATT
  8859  ATTAAGATTAAATAAATCCCTAGTGTTATAAGGTAACAACCTTAACACAACGTATTGTAA
  8919  GTATAAAGTTTTTAGTTAAAATTTTCTATCTTACAATAATATTGTAACAGTTATCGGTAA
  8979  ATTAACTTAATTAAATTTTAATTTAATTTTTATGTTGTACATTGGATAAAACTTACGGAT
  9039  CAATCACCTAATTAAAATTTTGGTAATAATAAATATTAAAAATACTAAAATCAATACTTA
  9099  AAACTATTAAAACCATTTAACA
;     G-nad6 ==> start
  9121  ATGACTACTTTATTTATAAATTTATTAGCTTTTGGTACATTATTATCTAGTGTATTTTCC
  9181  ATTACATCTAAAAATCCAGTTATTTCAGTAATTTTTTTAATTACTACTTTTGTTCAAGCT
  9241  GCTGGATATTTAATTCTTATTGGTATTAATTTTATTGGTGTATCATATGTTGTAATATAT
  9301  GTTGGAGCTATAGCTATTCTGTTCTTATTTGTAATTATGATGATTAATATTAAATTAACA
  9361  GATATTTTAGAAACAGGGACTCAATATACAAAAAATTTACCATTGGGAGCAGCAATAGTT
  9421  TCATTATTTATATTTATCATATTTACTATAATACCTTTCAATTTCAATAATGTTCCTTCT
  9481  TTATCTATTTTATTAGATAAAATAACCTACTTAAATGGTATTTTATCAAATTCTAATGCA
  9541  GTAACAATAAATTTAATCAATTCTATTGTAAATAATAATTTTTTAACCTCAAAGTCAGAT
  9601  ATTATTATTACAGATTTCCAACAAATTGAAGTATTAGGACATGGTTTATACACTTATGGT
  9661  GCAGTATTATTAATTACTTTAAGTGTTATATTATTATTAGCTATGTATGCTACAATTGTT
  9721  ATTTCTAAGTCTAAAATTTAG
;     G-nad6 ==> end
  9742  AATAATTTTATTTATTTATAATTTTAACCCCATTACTTGTCACAAATTTTAGTTGCCTTT
  9802  ATTTAAATTACCGCTATCATATGCTGGACCACATAAATTTAATAAGGAAATTTTACAATT
  9862  AAATAATAATATCTCAACTTCATTAGTTATTTACGATATTCTAATCAAATATAGAATTAG
  9922  ATATAATCAATTAAATTCAACTTAAATTGAAGTTAAAATAGTGCTACAATATTAACCAGA
  9982  AATAGTTAAATATAAAATTAAAGATAGACTAATAATGCTTCATAGATTAGAATTAAACGA
 10042  ATTATTAGTTGAAAGAACTATTATGTCTAAAATAAGTGAAGTATATCTATTAGGCCCTTT
 10102  CACTAATAAAATTATTCTAATAAAATAAATATTATAATAATTAAAAAAGGAAAACAATTT
 10162  TCAAAAAGGTGGGTAATCGACACAAATACAAATAAAAAATAATTGTAATAGGTGTTGTTA
 10222  TACATTATACTACTTTTTATAATTTTATCTTTAAATAAATATCAGTATAAAAGAGGCTAA
 10282  GAA
;     G-nad2 ==> start
 10285  ATGATTTTTATCTCTATTTTAACATTAATAGTGGCTAAGGCCCTTCCATCCTTAAATATT
 10345  AAATTATCTCCTATTTATTTTACAAGAATATCAGCTATAATTTTCTTATATGCCGGAGCA
 10405  TTATCACTTAATACTCTATATATTCAGTCCATTGGATCAGGTATAGGTATATATAGCGGT
 10465  TTCTTCCACATAACACAAATCTCCCAATTAATAGAATTCTTTCTATTAGTAATAGGATCT
 10525  ATGATATTAATAGCTTGGCCTTTACTACAAAATAATGAAAATACAAGTAAAATTATGAAT
 10585  TCTTATTCTACAGATTATTCTTTAATAGTAATATTCAGTACATTAGGTTCATGTTTATTA
 10645  ATATCATGTTCAGATTTAATATCAATGTATTTAAGTATAGAATTACAATCTTTTGGTTTA
 10705  TATATATTATCAACATTATATAGAGATTCTGAATCATCTACTTCAGCAGGTTTAAAATAC
 10765  TTCTTATTAGGTGGTCTATCTTCATGTATAATATTATTAGGATCAGGATTAATATATGCT
 10825  TATACAGGTTTAACAAATTTTGAATCTCTCTATAGTTTAATTTCAGTATTAGAATATAAT
 10885  TATATTCTACAAGGATTAAGTTTAGGATTAATATTAATAGTAGTAGGATTTTTATTTAAA
 10945  ATAGCAGCAGCACCATTACATAATTGGTCTCCAGATGTATATGATGACACACCTACAATA
 11005  GTTACAATATGGTTAACTATTATGCCTAAAATTGCAATACTAATTTTATTATTAGAATTA
 11065  TATACTCAAATTGGTATTATAGGAGGTGATACAAAATTAGTAATCAATACAAACGGATAT
 11125  GCAGAACTATTACAAATCTTAAATCTCAGTACTATAAGTAATATTTCAAATATTTCAACA
 11185  CAAAGTTTAAATAATATAATCGGTGAAATTTCTATGAATCTCTTAAAGAATTTATTATTA
 11245  ATAAGTTCATTATTATCATTAATAATAGGTACAGTAGTAGGATTAGCACAAACAAAAATA
 11305  AAAAGATTATTAGCTTATAGTACAATTTCTCACATTGGATTTATTTTATTAGCTTTAGCT
 11365  ATTAATACTGAACAATCAATAGATTCACTTATTTTTTATATAATTCAATATACAATAACT
 11425  AACTTAAATATTTTCTTAATTATTTTAGCTTTAGGTTATATAATTAAAATTTACCCTAAT
 11485  AAAAATAATATAAGATCTACACTATATAGTGGAGAGGAAAAAGATATTAAATATATATCA
 11545  GAATTTAAAGGTCAATTTTTCTTAAATCCATTACTTAGTTTAAGTTTAGCAGTGTGTTTA
 11605  TTCTCTATGGCAGGTATCCCACCTTTAATAGGGTTTTTCTCTAAACTTTTTGTATTATAT
 11665  TCTGCAGTTCAAAGTGGATATTATTTTATATCTATAGTAGCTATATTAGTAAGTGTAGTT
 11725  AGTGCTTCTTATTATTTAAAAATTATAAAAGTTCTTCACACTTTACCTGAAGAAGAAGAT
 11785  ACAAATTATTCAATAGAAAAGGAAACAATATCTACAGAAAATCTTTCACAAACAGAAAAT
 11845  AAGGGAGTAATTACGAATAGTAAAGTGGAAGTGCAAAACTCTATCTTAACTAACTTCCAT
 11905  AGTTATTTAATTTCTAGTTTAACTTTATCAATCTTATTGTTTATTTTAAAACCTACTTTA
 11965  ATCTTAAATAGTACTCAATTACTGTCTTTATCTTTATTTAATTTATA
;     G-nad3 ==> start
 12012  A
;     G-nad2 ==> end
 12013  TGAGTAATTTATTTTTTCTATTTATTTTTGTTCCTATTTTAGGATTTGTTTTACTAGGTT
 12073  TAAATATTTTATTAGCACCTCATAGACCTGATGAATCTAAAGTTTCAGCTTATGAATGTG
 12133  GTTTCAGTCCTGTTTATGGTCAAACTAGATCTACTTTCCAAATTCATTTTTACTTAGTGG
 12193  GTATGTTATTCTTAATTTTTGATCTTGAAATCTTATTACTATTCCCTATTGCAGTTACAT
 12253  TATATCAAGTTTCTACTTTTGGTTTCTGTATAGCATTAATATTCTTTATTGTATTAACAA
 12313  TTGGATTTGTATTAGAAATTGGATCTGGTGCTATCCAACTTTCAAACCTTAATTTAGAAA
 12373  AAGAGAATAACTAA
;     G-nad3 ==> end
 12387  ATAAAAATATTTATAATATTTTTCATATTATTAATATTTAACCCCTTTCAACTTCACTTT
 12447  TCTTTTCTCTCTTTAAACCTTTAACTTGAATTATAGAATATTAACATAATATATAATTTA
 12507  TTTATATAAATTAGTGTCTAATAATAGTTTTTAGATTATATTTGGGTGTTATATTAATTT
 12567  TAAAATTAAAATTTTTATAAATATGGTACAAAAATTAAAACTACTATACTAAAAGTATCG
 12627  ATGACAATATTGTATAACATCATAAATA
;     G-rnl ==> start
 12655  TATATCATGTAGATATAAGTAATTCAAAGGGGTTATTAAGGAAAACTACTGCAAATTTAT
 12715  AAAAAAGGAGGTATAATACCAAAAGCTTCAGAAAGAATATAATATTTATATTCTTTTCTA
 12775  ATATGAAAATTATAAGCGATCCTAAGGTAAACCTTTATAAAAATTACTTCCTGAAGTAAA
 12835  ACATTTTATTAAGGAAAGGAAAGGAAATCAACCGAGACTCCGAAAGTAATGGTGAGTGAA
 12895  ATCGGATTAGCCTAAAATTCTTTCGATAATTGAATAATTTAAACCAATTTTCTATTTTTA
 12955  TAATAGAGTTTTGGTATTATTTAGCATAATTTATTTAATTCTTTTCAATACGAAAATAAT
 13015  TTATATTTTATGTTCCATAGAAGGTCAAATACAAAAGTCCTGTAGATTATTAAAGAAAAA
 13075  TATAATTTATTATATTAAAATAGTAAGTACGATGAGAGATAACTTGTTGGAAAATAGGGG
 13135  AACCATCCTCTAAGGCTAAGTATTATAAGTTTAGCGATAGTGAAAAAGTACTGTAAAGGA
 13195  AAAGTTTGAAAAGCGAGTGGTAAACAAATAGTGAATTATTAAAATTTTTATTTAATAATG
 13255  AATCGGTGAAATAGATCTTGAATTAGTAACTCTATAAGCAGTCGGAATTCAACTTAAAAT
 13315  CATATAAGGTAAATGAATGACGGCGTACCTTTTGCATAATGGGTCAGCAAGTTAATAGGA
 13375  GTAGCAAGGTTTAAAGCCCTAGCGAAAGCGACTGGACTATAATATAAATAAAAATTTTAT
 13435  ATTAAAATAGTGATGGATAAGTTACTTCTATTAGACCCGAAGCCAGGTGATCTTACCAAG
 13495  ACCAGATTATAATGGATCGAACGGGTGAATGTTGCATAATTCTCCGATGAGTTTTGGTAA
 13555  GCGGTGAAATGCCAATCTGACCTGGTGATAGCTGGTTTTCTACCGAAACATATTTAAGTA
 13615  TGACGTCTACACAAGATTTATGGAGGTACAGCAAGGCAATTCCCAACAAGTATAAAATTA
 13675  TTATTAAATCAATAATAAAATTTATATGCGTTTAGGTTGCGGGGATCTCGAAAATCTTAC
 13735  CTTTGGAAGCGAAACTCGGAATTACATAAATTGATGGTAGATATTCAGACTACTCATGCT
 13795  AAGTTGGGTAGTCAAGACGGAAACAGCCGAGAACACAGATCAAGGTCCCAAATGATTGTT
 13855  AAGTGAAATTAAGGATGTAGCATAATCGTATACAGCTGTGAAGTGAGCCTGGCAGTCGCT
 13915  ACTTTTAATGAACGTTTGTAACAACGCATCAGCAGTAAAGATAGTCGCGCCTAAAATTTA
 13975  ACGGGTCTTAAACAATCAACCGATATCGTGTTGGTTAAGAATAAAATAAATTAACTTATT
 14035  TTTATTCTTAATCTAGGTAGTAGAACATTCAGTCAAACCAATAATAAAATAGTGTTTCAT
 14095  TATTTTTAGGATACTGAAGAGAGAATGCTGACATGAGTAACGTAAAAAGAAGTTATAATA
 14155  CTTCTCGCCGAATACGAAAGGGTTGCAAATTGGAAAGGTTAATCCGTTTTGTGTGAATGC
 14215  GGCCTCTAAGGACCAAAACCAAAGTTTTGGCTGATGAGTATAAAATAGAAAGTCCATATA
 14275  TTAAAAAAATGGACCAGGAAAACAATATTTTTGTTAATTTTATTTTAACAATAAACTACC
 14335  GTACCCTAAACCGACACAGGTTCGTAGGTAGAGTATACTAAGGCGTAGAGCTAAAAGTTG
 14395  TTAAGGAACTCGGCAAATTCACCTCATAAGTTAGACGACAAGAGGTACCATTTATGATTT
 14455  TATATTAAGGCCTTTATTTATTTACTTCCAATTTTTAACAGAAAGGGTTAAAGAAATATT
 14515  AATGAAGGAGATATCATAATTGATCTTAAAATGGTGGCACAGAATCGGAGGCCACGACTG
 14575  TTTACTAAAAACACAACACAGTGCAATCATTAATATGGTAGTATACTGTGTGAAATTTGC
 14635  CCAATGCCATTAATATAAAAGCGGTCATAGGAAACTGTGACTAATTGAAAATCTGGTTAA
 14695  TAGCGGTCTTAACCATGAGGATCCTAAGGTAGCAAAATAAATTGGCCATTAAATGTGGTC
 14755  CGGTATCAATAATGTAACGATGGCCTCACTGTCTCTACAACTTGCTCAGTGAAATTGAAT
 14815  TACGCGTGCAGATGCGCGTTACCTCCAGTGGGACGGGAAGACCCTATGCAGCTTTACTGT
 14875  AGTTAGTTATCACATGAATCTAGAACAACTTTAATTAATAGTGAATAGGTAAGTCGATAG
 14935  ACGTATAGTGGAAACCTTACAATTAAGGTTGGGTTTGTGTTTACCTTATACACCATTAAA
 14995  GAGATATCTTTAAAAATAAGAATGTTTCTTAGTGGTACGAAGGGAGAGTTGACTAATTGG
 15055  CAGTTTGACTGGGGCGGTCGTCTTTAATAGAGTAGCAAAGTACAACCAAATATTTCATAA
 15115  TTTAAATAAATATTTTATATTTTATTCTTAATTGAATTAGATTATAAAATATTAAAACAA
 15175  ATAACTTTTCCCTTAAACAGGGACTGTTGTAAAATAACAGAAAAGTAAAATGTTTAAACT
 15235  AAAACAAAACTTTGTCTTTAACTTCAAATCTTCTTTCTTATTCTTAATGTAAGAAGAAAA
 15295  GAAGAATAAGACTTAGTCTAAACATAACATAAAATTTTTACAAGGTATAGCTAGAAATTG
 15355  AATGGAGATCAATCAACCAGTGAAGGGTTGCGCAGAGTTCAATGGCGGAAAGCATGCTTA
 15415  ACTGAAAGACTCAAAAGTCGCACAGATACGTAAGTAGGGCATAGTGACCCCTCGCTATAG
 15475  TATGGAATAGACGGGGATCAATTGATAAAAGTTACGCTAGGGATAACAGGCTGATAGCCG
 15535  ACGAGAGTACACATTGTCTCGGCTGTTTGGCACCTCGATGTCGACTCATCCTATCCTCCG
 15595  GGGGAAGAAGCTTGGAAGGGTTCGGCTGTTCGCCGATTAAAAGGGTACGTGAGTTGGGTT
 15655  TAATACGACGTGAGTCAGTATGGTCCCTATCTTCTGGAGGAATAAGTAGTAAAAAGGGGC
 15715  AGACCTTCTAGTACGAAAGGACCAATAGGCTGTGTTTCTCTAGTGCACCAATTGTTTTTA
 15775  CTTTTTGTAAGGGACCTTTACTTCTTAAAAAAGTATTGGAAAAATCCTTTTTAACTTTTG
 15835  TGCAAAAAGTTTTTACTCAAAATCATAAAATGGTAATGAGATAAAGGTAACAAATAGGAA
 15895  CGCATAGTTGGGTAGCCACAAACATAATAGATAAGTGCTGAATGTCTCTCAAGCAAGAAT
 15955  CTAACCCCTAGATACTAATAAAATGGATCTCTACTAATATTATTAGAATAGAGTATAAAA
 16015  CCATTAATTAAGAAATAGAACATTTCTAGATAGGCTACAAATGTACATACTGTAAAGTAT
 16075  TT
;     G-rnl ==> end
 16077  AGTTTAGTAGTACTAATTTATAAAGAAACTTGATGTTAAAGGTTGTGACTTTATATTTTT
 16137  AATTAAAAATTTTTAATATGTAATGCAGAAAGGTAATTTGTTAAATATTATATTTAATAT
 16197  TACTGCTACATAATTATATGTATTTGTATAATTATCTTTACAAGAATTAATATTTTTAGT
 16257  TTAACTGTTTTTAAACATTAATAAAAGATAATATTAAATTTTAATCCAAAAGTTAATAAA
 16317  TTAAACATCCAGTTTTAACTATTATTTACTTAAATGTAGTAAAGCCTTTTTAGTTTATTA
 16377  ATTTAAGCAAAATATTAAAAATTTAATATTAATTCTTAACAATATAGGATATATGGGAAA
 16437  CTATGGAAGTATTTAATTAATATGCCATTCTGGATATGTATAACGTTAGCCTTATATATA
 16497  AATTTTTAAAATTAAGCAGAGTGTAGTAAAGGTAATGAGATCTTTAACTAGTAACAGATG
 16557  GTTAAAGAAGATGAAATCTTAAATTAATTAAGATTATTTAATTTATACTATAAAGGTTAT
 16617  TCTCTATTTATGTGATTTAAAACAAAAAATTTTGTTTTTAATTTTATATAATTAAATATT
 16677  GAGAAATAAAATTTGCTTTAATATTTTAAAATAATTAAATCTTGAGTATTTTTATTATTA
 16737  TATTTATTAAATTAAAAGAGTTAATATATTTAAACTTATCTTTTTATTTTTAATAAATTC
 16797  TTATTATAAAGTTATAAAATTTTCAATTATAAAAAGTAAAATTTTGTAGGACCTCTTTTT
 16857  AAAGTACAATATTTTATTCATTTAATAAAGGTAATATTATACAATTTTATCTTACATAAA
 16917  ATTTTGCAATTACAGTTTACAATTAAATATAAAGTTACTATGTTAGGTAGGAGATTTAAA
 16977  ATTTTAATCTTCTATACTTTACAATTAAAAATTTAAATTGTATATAAAATATTTAATATT
 17037  GCTTACGAAAAATAGTATTCGTTTTTAATTCTTCTTTATATCTAAAA
;     G-trnC(gca) ==> start
 17084  GGGCTAAGTTTACAGATGGTTCTGTAGTAGACCT!GCA!AAGTCTTTCTATTTAAGGTTC
 17142  AATTCCTTCTTAGCTCT
;     G-trnC(gca) ==> end
 17159  ATAAATATTTAGTGGCCTCTATATATGCTTTACTAATATATCTATAAAATTTACCACCTA
 17219  TTTTAGGTATTATTTATTAGAATTTAAGAAATGTGTGTTAAATACTGCAAAAGCTAAAAA
 17279  TAATTAAGTTAAAAAAATTTAAGTTTATATCA
;     G-trnR(ucu) ==> start
 17311  GTTCTCTTAGTTCAATAGGTTAGAACTACATTCT!TCT!AAAGTGTTAATTTTGGTTCGA
 17369  GTCCAAAAGAGAACT
;     G-trnR(ucu) ==> end
 17384  ATATTTATGTTTTACTAAATATTATGTATTTAAATACAATATAAAAGAAGTTAAGTTATA
 17444  CAAAATACAATATTAATATAATAATTTAATTAAAGCTTATAATTTAATGGTTAGAACAAA
 17504  AATTTATAAATAATAAGTAGAAGTTAAAATCTTCTTAAATTTAACTTAGTAAATATTATT
 17564  AATAAAATAAAAAATAAACAATCGTCATAGTGTCAACAATTATCTGTTATTTTATTTTAA
 17624  ATAGTAATAGAATTTCTACTTTTCTTTGTATACTTATAGTATTTCAAATTTTAATGCTAT
 17684  TATAAGTATAATAATTTAAATATAATTCAAATAATTTGAAAGTTATTAATATAAAAATTT
 17744  GTTATTTTATATTTAAATTAAAGGTAAAATTGTATAAAGGTTTTATTATATAATAAAAAT
 17804  ATAAAATATTATTTAATAAATTAACTTGATATAAAATCAAGACAGTATAATGTTTAATAC
 17864  AGTGAATTTATTACTGTTTTATTTAATATATACAATAAAATAGATATTTATAAATTATAC
 17924  AATTGTATAAAATTATAAAAATATTATAAAAATATAATTAATCAATAAAAAAAATGATAA
 17984  CTCAAAATTTA
;     G-nad1 ==> start ;; mfannot: alternative ATG start pos 17977
 17995  ATGTCAACGCTTATAGGTGTTCTTCTTAATTTAATAGATGTCTTATGTGTAATTCTACCT
 18055  GTTTTGATGGCTATAGCTTTTATGACTATTATAGATAGAAAACAATTAGCTGCTCATCAA
 18115  AGAAGAGTAGGACCAAATACTGTAGGATATTATGGAATTCTTCAACCTTTTGCGGATGCT
 18175  TTAAAATTGATTCTTAAAGAAACTGTATTTCCAACTCAATCTAATAAAGTAATATTTTAT
 18235  ATAGCACCAATTACTACATTAGTGTTTAGTTTATTAGGGTGGGGTATAATTCCTTTTGGA
 18295  CAAGGGTTAACTATATCTGACTTATCTATAGGTATCTTATATACATTAGCTTTATCTTCT
 18355  TTAGGAGTATATGGAGTGCTGTTAGCAGGTTGGTCTGCTAATTCTAAATATGCCTTTTTA
 18415  GGTTCACTTAGATCTACTGCAGCTATGATTTCATATGAATTAATTTTAAGTTCTGCCGTA
 18475  CTTATTATTATTTTATTCACAGGATCTTTAAATTTCACAACTATTATAGAAACTCAACAA
 18535  TCGATCTGGTTTATTGTGCCTTTATTACCTGTATTTATATTTTATTTCATTGCAATTCTT
 18595  GCGGAAACTTCAAGAACTCCTTTTGATTTACAAGAAGCCGAATCTGAATTAGTTGCTGGA
 18655  TTCTTTACTGAACATTCTGCAGTACCTTTTGTATTCTTCTTCCTTGGAGAATATTCATCT
 18715  ATAGTTTTATTCAGTTGTATTACTGCAATGTTCTTCTTAGGAGGATATAATATGCCTGAG
 18775  TTATTTGTAAATGAATCTGTAATTAATCTACAATCTATATTCTTAGGTTTAAAGACTTGT
 18835  ATTTTCTGTTTCTTATTCGTATGGTTTAGAGCAACTTTACCTAGATTAAGATATGATCAA
 18895  TTAATAGATTTATGTTGGTTAAATTTATTACCAGTAGCTGTAGCATTTATTATACTTGTT
 18955  CCAAGTATTTTAGTAGCTTTCGATGTTTCACCTTATTAA
;     G-nad1 ==> end
 18994  AATAAAATAATTATTATTATTAGTTAATATAATTTTATCCCCTTTAATAACATTCGTTGT
 19054  TTAATATTTATAAAAAATTAATATAAACAACTAAATATAAATAATTTATATTATAACTAT
 19114  TACTAGTTATAAGGATGTTGAAAAAAAAATTTTAATAGTTTATATTGAGAAAATTTATTG
 19174  GTACCAATATAAAAGAAGTTAAGTTATACAAAATAGAATATTAATATAATAATTTAATTA
;     G-trnI(gau)_1 ==> start
 19234  AAACTTATAATTTAATGGTTAGAATAATTCTT!GAT!GAGAATAAGTAGAAGTTAAAATC
 19292  TTCTTAAGCTTA
;     G-trnI(gau)_1 ==> end
 19304  AATTAGAAATATTTATATTTATGAATAATAAAATAATAAACAATCGTCATAGTGTCAATA
 19364  ATTTAATAAAATTTATTAAATACTCTATTGATATTTATTTTTATAATAACTATAAATAGA
 19424  GAGAGAATTATTATTTATAATTAAAAAAACAAAATATCAAATCTAATTTATTTTTATAAT
 19484  AACTCGAGTCTTATGACTACTTGTAATAAGAATAACTCCGAGTTTTATCGGAGCTTGACT
 19544  TATTATTTAAAGCTATTTTAATTTATTTACCATAACATAAGTTGTTATTAAGAGAGTTTT
 19604  GTTTCTTTCTTTCACTTATTCTATCAAGTGGAATATATAAAATATATAAAATTTTATATA
 19664  TAAACAAAGATAAGTTTAATTATAAATTAAAAAGTACAAATATAAAAAAATTATAAT
;     G-cob ==> start
 19721  ATGAGATTATTAAAAACCCACGTATTACTTAGATTATTAAATTCATATCTAGTAGATTCG
 19781  CCAGAACCAGCTAATATTTCATATTTATGGAATTTCGGTTCTTTATTAGCTACATGTTTA
 19841  GGGATACAAATACTTACAGGTGCTTTCTTAGCAATGCACTATACACCTAACGTAGATTTC
 19901  GCCTTTAATAGTGTAGAACATATTATGAGAGATGTAAATAATGGTTGGATTATTAGATAT
 19961  ACACACGCTAATGTAGCTTCATTCTTCTTCATTTTTGTATATATGCATATAGCTAAAGGA
 20021  TTATATTACGGTTCTTATAAAACTCCTAGAGTTTTACTTTGGTCTATAGGAGTAATAATT
 20081  CTTATCCTTATGATGGCTATTGCTTTCTTAGGTTATGTACTTCCATATGGTCAAATGAGT
 20141  TTATGGGGTGCTACTGTAATTACTAATTTATTATCAGCTATTCCTGTATTTGGACAAGAT
 20201  ATTGTAGAATTTGTTTGGGGAGGATTCAGTGTAAATAATGCTACATTAAATAGATTCTTC
 20261  TCTCTACACTATTTATTACCTTTTGTATTAGCAGCTTTAGCTCTAGCACATGTAATTGCA
 20321  TTACATGAACATGGTTCAAATAATCCTAATGGAGTATCTTCTAATGGAGATAGATTAGCA
 20381  TTCCATCCTTATTTTATATTCAAAGATCTTGTAACTATATTTGCATTTTTCTTAGCTCTA
 20441  TCAATTATGGTATTCTTCTATCCAAATTTATTAGGACACTCAGATAATTATATACCAGCT
 20501  GATCCTATGGTAACACCACCTTCAATTGTACCTGAATGGTATTTATTACCTTACTATGCA
 20561  ATTTTAAGATCAATTCCTAATAAATTATTAGGAGTAATAGCAATGTTTGGTTCATTATTA
 20621  ATATTATTAGTATTACCATTTACAGATTTATCTAGAATAAGAGGAAATCAATTTAGACCT
 20681  GCTATGAAATTAGCTTTCTGGTTCTTTGTTGTTGATTTCTTTATCTTAATGTGGATAGGT
 20741  TCACAACACCCTACAACTCCTTATGTAGAAATAGGTCAAGTAGCTACAGCTTTCTACTTT
 20801  GCATGGTTCTTATTTATTGTACCTATAATTGGAATAATCGAAAATACATTATTCGATATA
 20861  GCTTTAGATAAATAA
;     G-cob ==> end
 20876  TAATTAAATTATTATTACCCCCTCCTATAAATTAAGTAATCAGGGATTATTTTTTAAATT
 20936  TATTATAAAAATTTTATCTTAACCTATTAAATTTTACTTTTTAATTATATTTATAATTAA
 20996  AAATTTTTAAGCAGTGTTTTATATATTAAGTAATAATTAAAGTTACATTTTGTGTAAATA
 21056  AATGTGCAGATTTATATAAAAGA
;     G-trnH(gug) ==> start
 21079  GGTAAATTTAGTTTAATGGTCAAATGACGTTTT!GTG!GCGACGATGTTAAGAGTTCGAT
 21137  TCTCTTATTTTACC
;     G-trnH(gug) ==> end
 21151  CTTATAAAATTTTATATTTTAACTGATATTATTTGATTTAATTTATATATAAATTAATAT
 21211  AAGGAAAAAAATATAGTAAAATTTTAAATTATCTACATTAAAAGAGTTAATAAATATTGC
 21271  GTGAAGCAAATAAAATACGGATAATAAAATTTATCCTAATT
;     G-rns ==> start
 21312  ATCATAAAGAATTTAATTTTGGTTCTGATTGAACGTTTTTCAGTAGTTTTGAGACATGCA
 21372  AATCGTTATACTTAGAATTATTATATTAAAATATCAAATAGTAACTAAATTTAATATAAT
 21432  ACTAATAAGAATAAGGTGTAAAGGTGAGTATTGTAAATCAGATACCTTATAGTCTTCTTA
 21492  ATTCGGAGATATTTTTATTTCTGGAGAAGATCCATTTTACTATTTATGGATTTTATATCT
 21552  ATTATATTCTAAATTTATATATTTCTAAAAAGTATGTAAATAAAGAATATAGTTTAGATG
 21612  AAGGATACTTATTAGAATAACTCTATATTATCTTTTTTAAGAGGAAAAGTAGTTTATTTT
 21672  CAATAAGGATAAGTAAAAAGATAAATTAGCTATTTATCAAGAAAGGAAAGTTTCTGCTAT
 21732  AAGATTCGATTTATTTTGTTTAATGGTAGTTGGTAGGGTAAAGGCCTACCAAGCCTACGA
 21792  TCAAAAGCCAAGTTTGATAGAACAGATGGCCACATTGGGAGTGAAATGCCCCAAGTAGTA
 21852  TTTAACTACCAGCAGTCAAGAATATTAGTCAATGCTCGTAAGAGTGAACTAGCTAACTGA
 21912  AATCACTTGAGACATAAATATGTTAAATGTGATAAGGTAAGGAAAAAAACTGATGTTACC
 21972  TTACTATTAGTGTTGTCCAAATCTGGTGCCAGCAGACGCGGTAATACCAGAAACGCAAAC
 22032  GTTAATCGTCTTTATCAGGCGTAAAGGGTTTGTAGGCTGCTTTTACTATTTCTATTTAAA
 22092  AAGCTATGAAAATTCAGTTAAATAGATATACAATAAAAGCTAGAATCAAATGGAGGATAA
 22152  GCCGAATAATACTTAGAGTAGGGATGATATCCATAGATACTAAGGGGAATACTAAAGGTG
 22212  AAAGCTTTTATCTACTAATGATTGACGCTGAGAAACGAAGGTGAGAATAGGAAATAGGAT
 22272  TAGATACCCAGATACCTCTCACAGTCAACGATGAATGGTGGTTTGTTAGTTTTAATAAAA
 22332  ACTGATAACGATGCTAACGCGATAACCATTCCGCCTTGCGAGTACGGTTGCAAAACTTAA
 22392  ACCAAAAAAATTAGTCGGTCTCGAAGCAAACGCAGTGGAGCATGTTATTTAATACGAAAG
 22452  TACGCGTAAAATCTTACCAGTTCTTGCATAGCCATTTTGTAACTAGCCTAAAAACTAGAA
 22512  CTTTTAAATAAGTAGCAGAATGAGTAATAATCTAATTATGTTTATTAGATTATTCGTTTA
 22572  CAGGTGTTGCATGGCTGTCGTCAGTCCGTGTTTTGAGAAGTTAGGTTAACTCCGCTAACG
 22632  GACGCAATCCCTGTTGTTAATTTATACTTAACAATTAATGAATTTTATATATTTTCATTT
 22692  GGGGCTAAGACAAGTCGTTATGATCCTCATGAACTGGGCTATAGACGTGCTACAAAAACT
 22752  TTTACAAAGTGAAGCAAAACCATACCCTTGTACTCTTTGTGGAATAAAATCTATAAATTA
 22812  AGTTAATATTTAATTAAATATTAAATAATAGGGTAATAAGGATTAGCTAATCATTAAAAA
 22872  AAGTTAAATAATTAAATTATAAACGAATTGTCGCCTGTAATTCGGAGACATGAAGTAGGA
 22932  ATTGCGAGTAATCATTGATCACTACGCAATGGTGAAGTTGGAATTCGGGATGAACTAACT
 22992  GTCTGTCGCTGGGAAGGAGCTTAAATTGGGGGAAACTGCCACGAAATTATATCTTAAACA
 23052  AATATATACACATAAATAATAATATTTGCAAATATATTATTATTTAATTTAATCTTATTT
 23112  AGATTAAAATTAAGTGTAGTTTATTGCTATTTATAGTCATTTAATTAAAAAAAACATCTT
 23172  TGTTAAGCTAATTAGTATCAGTTAACCTAATTAAGTAACATTTCAAAAGTCATAGCAAGG
 23232  TAGTGGTACTGGAAAGTGCTGCTGTAAAATAAAATAT
;     G-rns ==> end
 23269  CGAAATTTAACCCCCTCTCTAAAATAAACAATAATAATATTATTAATTAAATAAGAACAA
 23329  ATTAGAAAGGTGTTGAAAAGAGTAAAATTTGTATCGCTTCTTAACTTTTTATTATAGAAT
 23389  AA
;     G-trnV(uac) ==> start
 23391  AAGGAGTTAGCTGAGTGGTTTAGCAGTAAATT!TAC!ACTTTACAGACAATGTTTCGATT
 23449  ACATTACTCCTTA
;     G-trnV(uac) ==> end
 23462  ATTTTATTTATTAAATTTTTAATTTAAAACAAATAGTCATATGTTAATAGTTAGTCTAAT
 23522  TTTATTTATCAATTAGAAGTATAATAATTTGCTGTTACTTAAAGATAAGTAATAAAGGTA
 23582  TTTTATTAATATACTAAAAATTTTTACTCAAAAGATATAAATTATATTTATACATACAAT
 23642  AAAAGATTATATAATCTGGAAAATTAAAATTATAAATACATACAATAATAATATTATTAT
 23702  ATAATCATTTATATAATAGTTATAGTTAGAATCAAAATAATACTTTGATAATGAATATGT
 23762  TTATCGTTTTTATATGATCAAATTTTATATTTATATGACCTATATTCAATAATAATATTA
 23822  TTCGTTAAATTTAAATGCTAATATATGGCACTTATCTTTAATTTTATTTTTATGTGCTTT
 23882  AATTATTAAATTTATATTGTTTACATAATATAAGATATATAACATATATCAAAAGATAAA
 23942  ATTTATAG
;     G-trnL(uag) ==> start
 23950  GCGAGTATGCCGAAATTGGTAGCCGGGTGAGTCT!TAG!GAACTCATAATTTTATTAATT
 24008  GTAAGAGTTCAAGTCTCTTTACTCGTA
;     G-trnL(uag) ==> end
 24035  TTATTAAAAATAAAATATCTATTGTTTTAGAATATAGCTATAATATCTTTATAAATTTGA
 24095  CTACTCAAATTAAATCTATTATATTTATTTACCTTCTAATTATTTTTAAATTCTTAAATG
 24155  GGTAGGATACTTAATATCCTATTTAAATTTAAGGTGGTTTAAGAATAATACTGTATTTAA
 24215  TTAAAAAATTTTAATTAATTTAAAAGAGTATTAAAAAAAACTAAACAAATTTTTGTTTAA
 24275  TTAATTTTCTTCAATTTTTAATATGTTAGACGCTATCAGTACGCTATTAATAATATAATT
;     G-atp9 ==> start
 24335  ATGTTAGCAGCAGCAAAATACATTGGAGCTGGTTTAGCTTGTTCAGGATTAATCGGAGCT
 24395  GGGGCAGGAATTGGAACTGTGTTCGGATCATTAATTTTAGCTACAGCTAGAAACCCTCAA
 24455  CTTAGAGGACAATTATTCTCTTATGCAATCTTAGGATTCGCTTTAGCAGAAGCTACAGGA
 24515  TTGTTCGCTTTAATGATGGGATTCTTATTACTTTACTCATAA
;     G-atp9 ==> end
 24557  TTTTTATTTAAATAATTTATAATAATAATAATTTATAACCCCCTTATTAAATAATATTAA
 24617  TTAATATTACTTAATAACATCACTTTCGGTTATAAGAATAATTAAATCAGT
;     G-orf150 <== end
 24668  TTATGCTTCAATGTAAAATGTAATAATTTTTTTTAAATTATCTCTATTAAATTTGTTATT
 24728  AGAAGGAATTGTTTTAATGTACCCTTTGGGTTTATAATTAATATTACCTTTTTTAATTAA
 24788  TAATATTTCATTAATTTGAAGATCGATTAGATATACTTCATTTTTTCTAGACATTATCGT
 24848  TCTTTCAATTAAAATTTCATGTTCTTCCATTTTAGGAACTGTAATAAGTTTATCTACGAA
 24908  TTTATAAATAACAATTGAAGGATCATCTTGTAATGATATTATGATTTCTACTTGAGTAGG
 24968  TGATATAAATTTGAAATCTATTTTATATTTAATTATAGATTCAATTTTAACTATTTCTGT
 25028  CGAACAATTTTTATTTAGTTTTTTAAAATTAACTAAAAACATAGATGAACCTAAGAAATC
 25088  TAATGGTATTTTAAATATTTTTAAGGGATCCAT
;     G-orf150 <== start
 25121  GTATTTGATTTCGGTTTCTTTGTCTTCTTAAATTAATTTATTAATTCTAATATTTTATTA
 25181  TTACAATTATATAGTTTAAATATACTTATTATTATTTTTCTTATTTTATTTTATTTTATT
 25241  TTTTTAGGGGTTAAAACGAGATATAGAAAATAGAAAAGTTTAAATTTAAATTTTTGTTTA
 25301  ATCTAATGTTAATTAAATTATTTTGTGTGTGTTTGTTTTTTTTTAATTTATATTAAAAGT
 25361  ATTATTATTATTTTAATATTTTAACAGTATAATTAAAATTTAAAAAAGTAGTTAACTATT
 25421  ACTACAAATAAAAATTAAAAACTAGTTAATAAGTTACAATATTCTTAATATAATGCTTCA
 25481  TGTTTTTAA
;     G-trnM(cau)_1 <== end
 25490  AGCCGAAAAAAGGAATCGAACCTTCTTTTTACCGTC!ATG!AGTGGTATGTTTTAACCTT
 25548  TTAAACTATTTCAGC
;     G-trnM(cau)_1 <== start
 25563  TTGAAATATAATAATACTTTATTATAATAATATTATTTTATTGGTATTTTATATTTTATA
 25623  TATTTAATAAGTAAATTTGTAATTTAATACTAAATTTTAAAGATAATTATAGAAGGAATC
 25683  TAATATACTATTTAAAGTATATTTTTATTTTTAATTTTTGAGTTAGTAAATTTTTTTACT
 25743  CAGAAAAGTTTGGCTTATATTCAATTACCTTATATTTGGGGAGGGGTAATCCCTTCTAGT
 25803  TTTAATAGAAGGAGAGTTAGAGTATCTATAAAACTAATTAAGTAAATCTTTTTAAATTTT
 25863  ACAATTTAAAACTAAGTAATTTATACTAATTACTATTTATTGTTAATAATAAATTATTAA
 25923  GATTTAATTTACAAATTTATTGCACTACTTAAATTCTTTATTAAATATTACTTCGCCTTC
 25983  TTGCTAATTATTTTAGCGTAAATATAGAAAAAGTTAATTTATTTATAGATGATAGTAGTG
 26043  TTTAAACTGGATGAATCTAAATATTAAAAAGTTATGATATAGGAGTTAAATTTAATAACT
 26103  TTTTTTTAAAACTTAAATTTAATAAATAATAACATACTTAAGTGTTAAATATTTTTAATT
 26163  TTATTATTTTTTTTGTAATAGAACTTAAAGTTAAAATTTTCTTTTCTTGATTCATATTCT
 26223  CCACAAAATTTCTTTTATTTTTATAAAAATATTTCCTTATTTAACCTAGAACCTTCCTTA
 26283  ATTTTATTTACTAAAATTTTTATAAATATTTTATTTTTATTTTTATTTAATAATGTAAAA
 26343  TTACAGAATTAGATATCTTAACTCTTTCTTTTAAATATTCAGAAGTATACATAATAATTT
 26403  TTTATGTCCTCACTAATTCCATAGATTTATCTGTTAATCAAATATAATTAAGTATTAAAA
 26463  TTTTTAATTCCTAAATATATTTTCTTCCGTCATATTTTGACATACTGTTTATATATTAAA
 26523  ACAACAGTCTTTCAATTTGAATTAATTACAAATTTTTGTAATATAAAATATTTTATGAAT
 26583  ATTTATATTTCCTCAATAATATTTAAATTAGATAATTAAAATACTCTATCTATATTTTTA
 26643  AATATAAAATATATATTTTATCTATATTAATATATTAAATATAATTGTTAATGTGTTCTA
 26703  CAAATATAATTTGTATAGGGAAACATAGTTAATCGAGAGATGAAAATTAAAATTCAGATT
 26763  ATATTTAATTACAAATTAATTAAGTTAAATTTTTATTAGAATAAGAATTTATATTTTATT
 26823  TTTATTATTAAAAATAAGAAAAATATCTAAGAAATTTAAATAATTAATAAAACTCATTAT
 26883  TTATAGCAATTTTATAATTGTTTAATTATATTTACGTTTAAATTAAAAGCAATAAA
;     G-trnI(gau)_2 <== end
 26939  TAAGCCCAAGAAGAATTGAACTTCTACTTATTCCTC!ATC!AAGAAATCATTCTAACCGT
 26997  TAAATTATAGGCTT
;     G-trnI(gau)_2 <== start
 27011  TAATTAAATTATTATATAATATTTAATATA
;     G-trnG(ucc) <== end
 27041  TACGAATAATCAGATTCGAACTGATGCCTCCTACTT!GGA!AGGTAGGAATTATAACCAC
 27099  TTAACTATACTCGT
;     G-trnG(ucc) <== start
 27113  TATTTTGTTTTTTATTTTTTATTTTTATATTATACATATTTTATACAATTAATATAAAAA
 27173  AGAATATGTGTTATATA
;     G-trnD(guc) <== end
 27190  CGAGCCCTTCCAGATTCGAACTGGGACCACCCTAATT!GAC!AATTAGGTACTCTACCTA
 27248  TTAAGCTAAGGGCCC
;     G-trnD(guc) <== start
 27263  TTTACTTTATATTATAATTTAGTTATGATTCTAGCTTTTCTAGAATTTACTCTTAAATAT
 27323  ATATAATAAAATATAATTTCTCGGTTTTACTTAATTATGTCTTCTTTTATTAAAATTTTG
 27383  TTTTTTATTTTTG
;     G-trnW(cca) <== end
 27396  CAAGAATGAGGTGATTCGAACACCTACCAGTGATTT!TGG!AGATCACCATACTAACCTA
 27454  TTAATACTACACTCTC
;     G-trnW(cca) <== start
 27470  TATTTTTAAATTTTAATTAAATACTTTATAAATATATATTTATTTTTTATTTTATAAATT
 27530  TTGATACCTTAATCATAATAATTATATAAAGTTATATTGCTCCTTTTAAATATTAAATTA
 27590  TTTTTAATAAAATCATAGATTGATGTTTTAAATTAGAAAATTTTAATTTATTTATTTTAG
 27650  ATAAGGTATTTATTCCTCTTATTTTATACAAAATTGATTGATACTGATTTTATTTTATAA
 27710  TTGGTGATTAACTTTATTCCAATAAAAAAAATAGAATTTCTTATTTAAGTTAAATTCTAT
 27770  TCTATGACTAAAATTATAGGAAAGGGGGAATATTTTATATAAAACATATATTTAAAATAT
 27830  CTTAAATTAAGATAA
;     G-cox3 <== end
 27845  TTAAGCTCCGCCCCAGAAATATACAGCAACGAATAAAAATAACCATACTACATCAACAAA
 27905  GTGCCAATATAGAATACTTGCTTCAAACCCGTGATGTGTAGTTCTAGTTAATTGATAATT
 27965  AATCAATCTGATATATCCTACTAAAATGAAAATTGTTCCTACAATAACATGTAAACCGTG
 28025  AAGACCAGTAGAAGCATAAAATGCAGAACCGTATACTCCATCAGACATAGAGAATCCTGC
 28085  TTCAGAATACTCATAGTATTGTAATAGAGTGAAAGCAATTGCTAATACAAGTGTTAAAAA
 28145  TACACCATCAATTGCAGCTTTTCTATTTCCAGCTAATAAAGCATGATGTGCATAAGTAAT
 28205  AAATGCACCACTGGATAATAATAAGAAAGTGTTTAGTAAAGGAATTGCAAAAGGATCTAA
 28265  AGGAGTAATTCCCATTGGAGGCCAAGAACCTCCAATTTCTACAGCAGGAGAAAGACTAGA
 28325  GTGGAAGAAAGCCCAGAATACAGAGAAGAAAGCAAACACTTCACTAACAATGAAAAGTAA
 28385  TACACCTAACATTAAACCGTGTCTTACTTCTTTTGTATGATCTCCTAAATATGTTCCTTC
 28445  TGTAATTACATCTCTAAACCATAAAGTCATACCAAAAAGAGTTAAAATGAATCCTGTTGT
 28505  TAATACAATTCCACCATTTAAGAAACCATGCATATATAAAACTGCTCCTACTGTTAAATT
 28565  TAACAATGAGAAACTAAGTAATATAGGCCAAGGTGATGGAGTTACTAAATGAAAAGGAAA
 28625  ATATTGAAATTTAGTTACATAATTTTTCAT
;     G-cox3 <== start
 28655  TCTTGAAATTTTATAATTATATTTAATTTATTACCGATATCAAGGTCTCATTTCCTTTTT
 28715  TATATTTATGATTTGTGGCTCGATCAATAGGATAAATCTTTATAAAAAGGAATGGTTAAA
 28775  ACAATGTCCACTTTTTTAAATAATAGTGGTTTGCTTAATCTTGATTGCTAAAATTGAAGT
 28835  AATATACCTCTCTTTTAAAGTAAATTTTAATTTGGGTATTATTAAAATATAATAAAATTT
 28895  TACATCTAAATATAATGTAATATTTAATTAATAATAATTTATAAATATAATTTATTTATT
 28955  TATATAAATAAAATAATATAATAATATATAAAAATTTTATAAAACAATAATAAAAGAGAC
 29015  AGAAACTTATAAATTGTTAAAAATATAATAACAAAAATAACTATTAATTACAATATTATC
 29075  TAATTTATTAGAATAAATTAA
;     G-trnA(ugc) ==> start
 29096  GGGGGAATCTGATAACGGTAATCAGTTGTATT!TGC!ATTACAAATATGATAGTTCAAAT
 29154  CTATCTTTCTCCA
;     G-trnA(ugc) ==> end
 29167  TTAAACTTCCTATTATTTCGTTATTATATTAATATAAATAAATGTATTAATTTAACTACT
 29227  TTCCGATTTATTTATCCTATATTAAATACGATTTGTTTAAAGTTTTCCAATAAATATTGG
 29287  TGTAACTTGAGTAATAAATTTCAGAAAAAAATAAAATTGAATATATAATAAACTAAATTT
 29347  TATTTAAAAAGTAAATATAAAATTATATGTATCAAAAATTATTATATTAGTTTAATAAAT
 29407  AGTTTTATAAAGCTAAATTTATTTATTTTGTTTTTTTAATATTATAATATATTAAGA
;     G-trnF(gaa) ==> start
 29464  GCCTCGGTTGCTTAGTGGTCAAAGCGCTATACT!GAA!GATATAGATATGGAAGTTCAAT
 29522  TCTCCCCCAAGGCA
;     G-trnF(gaa) ==> end
 29536  AAATAATACGTATCTTACTTTCAACTTTATTTAGCTATAATATCAATTAATAAAATATCT
 29596  ACAATGATAGAAGAAGTACATGAATATTAAATATACACAAAATA
;     G-trnT(ugu) ==> start
 29640  GCCGGAATAGTTTAAATGGTTAAAACGTTATCCT!TGT!AAGATTGAAATATTGGTTCAA
 29698  TTCCAGTTTTCGGCT
;     G-trnT(ugu) ==> end
 29713  TAATTAATTTATAGGTTATATATATTATATAATATTTAAACTAAATATTATATTTAGTAG
 29773  AATATATTCATAAAAAGAGGAATAAATTGTTT
;     G-trnQ(uug) ==> start
 29805  TGAGTTGTAGTTTAATTTGGCAAAACACCATTTT!TTG!GTAATGGCTGATATCAGTTCG
 29863  AATCTGGTCAACTCAG
;     G-trnQ(uug) ==> end
 29879  TTTTGTTTTCAATATAAATTCTAAAATTTTATTAGATATATTGGTTATTATTATTATTAT
 29939  AAAATTAATATTAACTATTAATAATAGTAAAAGTTAATTTAACTTAGGATAATCTACTCT
 29999  TTCGAATAAAATAAAATAAGTAAAAATATTCTCTTTAATAAAAATTTTTATAA
;     G-trnK(uuu) ==> start
 30052  GAAAGCAGAACTCGAGTGGTGGAGTGTCCCCCT!TTT!AAGGGGACAGTCTTGGTTCAAG
 30110  TCCAAGTGTTTTCA
;     G-trnK(uuu) ==> end
 30124  ATATAGGAATATTTATTCATCTTAGCAATATTTATATAAATATCTAAAATTTACGTATAT
 30184  AAATTAGAAGTGTATTGTAAATAATAAATTTTCTTTTTATTTAAACAAAAAAAGTATAAA
 30244  ATTTTCTGTTTATGTGTTTCTTTAAATTTAAAAAATTTTAGTTTAAAAATAAAATCCTGA
 30304  TACTTTTGATTAGGAAGGAAATAATAATATAAATTATATAGGATATATATCTACATCTTT
 30364  TGATTATACCCTAATTCTATATAGGAATAAACCTATTTATATTTTAAATTAAATAATTAA
 30424  AAGAGGTTTATATAAAAAGGTATAACTTAATTTCTATCTAGTATTTACTAATTTGTTTTA
 30484  TATATAAAATATTAATTTTAATCTTAATA
;     G-trnY(gua) ==> start
 30513  GGGCAGGTGATCCGATTGGTAATGGTGGTTCTCT!GTA!AAAGAATTGGTTTACAGCCGT
 30571  AAAAGGTTCGATTCCTTTACTGCTCA
;     G-trnY(gua) ==> end
 30597  ATAATAAAATTAAATAAATTATAATTCAAAATTTATTATTAATACTACTAGTATTAGCTA
 30657  TTTTAAATCTAAATTAAAAATATTACCTCTTTAATAAAATAATATTAATATTTAATAGCT
 30717  TAATTATTAGATTT
;     G-trnM(cau)_2 ==> start
 30731  AAGACTTTAGCATAACGGTTAATGCAATTCGCT!CAT!AATGGATATTATAAGGGTTCAA
 30789  TTCCCTTAGGTCTTA
;     G-trnM(cau)_2 ==> end
 30804  TTATATGTTAAATAATACTAAATTTAATATTAAGTTTACAATAATTACTACTTAAATAAT
 30864  TGTACTAATTTATAAAAATAATTTTAATTAAGATTAGTTTTATAATTAACAAAATTTAAT
 30924  TTATCTTATAAAATAAAGTTATTTTAATAAATTATAATTTATATTCTAATCATAAATAAA
 30984  ATTTTACTTAATTTTTTTATTTAATTTTATTATTGTTTCTTAAAATTTATATATAAAATA
 31044  TTTAAACTTTAAACATTAAATAATAAAAGAGACAGATATCATATTAAAATTTAACCAAAT
 31104  AATCATTTATTTAATCGTTTAATTTTATCTCATACTTAAAAATTTATGAATTTAAGGTAA
 31164  CTTTTTATTCTTATTTTGAATAACAAGATTCGAAATTAGTAACTTAAAATATAAAATTTT
 31224  AAATTTAAATCTTAATAAAATTATTAAAAAATAATCAAATGTGATGGAAATTTTCAGTTA
 31284  TAAAATTTTATATCCATTATA
;     G-trnS(uga) ==> start
 31305  GGGTACTTGGTCGAGTCTGGTTTATGGCGTTCGTCT!TGA!AAACGATTACTTCTAAAAA
 31363  AAGTCGTGAGTTCGAATCTCACAGTGCCCG
;     G-trnS(uga) ==> end
 31393  TAAAAACTTAAAATTTAAAATTTACCTAGAATAAAATTTGAAATCAAATTTTCATTGATA
 31453  ATTCTATTCAACAAATACAAATAAATTAATAATTATATATATTATTAAATTATAATAAAT
 31513  AATAAATAGGATTATTTTTAATATAAAAATATTACGATATAAAACTCTATTTTTATAAAT
 31573  AATATAACTTTAAAACATAAATAAAGTATAAATATACAAATTATGTTTGCTTAATAAAGC
 31633  ATTGTAATTTATTATTCTAAGTAATTATACTTATTGTATCTTCTTCTTAATTTAAATTTT
 31693  AAGAAAGATATTTTAATAGAGAATTAAATTAATGC
;     G-trnP(ugg) ==> start
 31728  ATGGTAGAAGACAAACTGGCTGGTCGCTTTTTT!TGG!GAAGAAGTATGTAGCGTGTTCG
 31786  AGTCACGCCTACCATA
;     G-trnP(ugg) ==> end
 31802  TTTAATAATTAAACATCTAAATTATATATACAATGGTATATATTTTTAATAAAATTTAAA
 31862  ATATAA
;     G-trnN(guu) ==> start
 31868  GGTCTTATGGCTGAGTGGTTTAAGCGAAGTACT!GTT!AATACTTTTTACAAGGGTTCAA
 31926  ACCCCTTTAAGTCCT
;     G-trnN(guu) ==> end
 31941  TAAAATAATGTAAACTTAAAATAACGATTCTATTTAACTGTTATTAATATTTTAAATATA
 32001  TATTTAAAATTTAGATATATTAAGGTTAATGTAATAATATATTAACTTATTAATATTTTA
 32061  CAAAATTTTTATAATATTTAATTTATTCTAAAAGAAGAGTTATAATTGAAAATAAATATT
 32121  ATATTAGGATTGAGTTTAAATAAAGTTAATAAA
;     G-trnL(uaa) ==> start
 32154  GCGAACATGTTGAAATTTGGTAAACAATCTCCTCT!TAA!GCAGGAGTGGAAGTGATTCC
 32212  TTAAGAGTTCGAGTCTCTTTGTTCGTA
;     G-trnL(uaa) ==> end
 32239  ATCGTGTTTCAAAGATAGTGTTAAATTAATTTAATTTTAGGTTTAAATCTTAAACCCTCT
 32299  GGTTAAACAATTATTAAATATTATATTAGTACAAAATTTGTCAAATCTTACAAATTATAA
;     G-trnM(cau)_3 ==> start
 32359  AGCGAGATAGTGTAATGGTTTGCACAACAGTCT!CAT!GAACTGTTAGTTTGGGTTCAAT
 32417  TCCTGATTTCGCTA
;     G-trnM(cau)_3 ==> end
 32431  AATATTTAAATAAA
;     G-trnE(uuc) ==> start
 32445  GATCCTTTCGTATAGTGGTTCGTACGGCTCCCC!TTC!AAGAAGCAAGTATCAGTTCAAT
 32503  TCTGATAAGGATCG
;     G-trnE(uuc) ==> end
 32517  TAAAATTTAAATTTATACCTTTACTAGTTTTAATTAACTTATAAAAATTCTATATAATAA
 32577  TTTCTTATTCAGTATTTAAAATTCTGAAGTAAGATACCCTCAATATCTCATTTATATTAT
 32637  AGTAGTTATTAAAATACTATATAAGCTTACTTTTTCTACTTTATATATACCCAAATTTCT
 32697  CTCTACTTATTGTTGACATTGGGAATATTTAACTATAACGTAAATAAATTTAAGCAGAGA
 32757  TAATTCTTTAAATTAAGAGCATCAAATTACATATAAAATA
;     G-atp8 ==> start
 32797  ATGCCACAATTAATACCATTTTATTTTTTTAATCAAATAATAATAGCATTTATAGTATTA
 32857  TTCTCTATAATCTATATTTTATCTAAATACGTTTTACCTCAATTTACTTTACAACAAGTA
 32917  ATTAGAACTTATATTACTAAATTAAGTAAAAAATTTTAA
;     G-atp8 ==> end
 32956  TATTTAATAATATTTTATCAATATAAATATAAATATTTATATGAGTATCCCCCACTAATT
 33016  GTACAATTTACTTGTATAATCTTTATATAAGAAAAATAAAAAAACAAAATAATATATAAA
 33076  ATATATATGCATTTATTAACAGTATCTAAAAAGAAAATTCAAATATAAACT
;     G-nad4L ==> start
 33127  ATGAATCTATCAATAATATTATTTTTAATAGGTATATTAGGTTTTATCCTAAATAGAAAA
 33187  AATATAATACTTATGATCATAGCTATAGAAATAATGCTACTAGCTGTAACGCTATTAGTA
 33247  TTAATAAGTTCTTATGGTTTTGATGATAATGTAGGACAAACCTTTAGTATCTATATAATT
 33307  TCAATAGCAGGTGCAGAGTCTGTTATCGGTTTAAGTATTCTAGTTGCTTACTATAGATTA
 33367  AGAGGAACTATATCACTTAGAACATA
;     G-nad5 ==> start
 33393  A
;     G-nad4L ==> end
 33394  TGTATCTTTCAATTATTTTTTTACCTTTATTAGGATCACTAGTATCAGGTTTACTAGGTA
 33454  GAAAAGTAGGAATTACAGGTTCACATTTTGTAACTTGTACTTGTCTAATCTTATCTTCTT
 33514  TATTAATGACTATCGCTTTTTATGAAGTTGGTTTATGTGGTTCACCTGTTCATATAAAAT
 33574  TAGGTAGTTGGGTAGAATCAGAGTTAATGTCAATATCTTGGGAATTCTATTTTGATCAGT
 33634  TAACAGTATCTTTAGGATTAGCTGTATTATATTGTTCAAGTTTAATTCATATTTATAGTA
 33694  TTGATTATTTATCTTCTGACCCTCATAATCAAAGATTTTTCTCATATTTATCAGCCTTTA
 33754  CTGCAGGAATGTTATTATTAATATGTGGAGGTAACTATTTTGTAATGTTTGTAGGATGGG
 33814  AAGCAATTGGAGTAGTATCCTATTTATTAATTAATTATTATTTTACTAGAATACAAGCAA
 33874  ACAAAGCAGCTATTTTAGCCTTTAGTATGAATAGAGGAGGTGATATGCTAATGAGTATAG
 33934  GATTTTTTGCAATATTTGCAATATTTGGTTCTTTAAATTATTCAATAATATTTTCATTAG
 33994  TACCATATATTAATGAAACAGCAATAAGTATAGTAGCATTATTATTATTAGGTGGTGCTA
 34054  TAGCTAAAAGTGCTAATATTCCTCTTCATTCTTGGTTACCTGGTAGTATGGAAGCACCTA
 34114  CCCCAGTTAGTGCTTTACTACATGCTGCTACACTAGTTACAGCAGGAATTTATTTATTAT
 34174  TAAGGAGTTCACCCATATTAGAATTTAGTCCTACTGCTTTATTAGTAATAACTTTAATAG
 34234  GAACTACTACAGCTTTCTTTGCAGCTACATGTGGATTATTACAAAATGATTTAAAAAGAA
 34294  TAATTGCCTTTAGTACAATCTCTCAATTAGGATATATGATGATGGCTATAGGTATAAGTC
 34354  AATATAATGTAGCTTTATTACATACAGTAAATCATGCTTTCTTTAAAGCATTATTATTCT
 34414  TAGGTGCAGGTGCAGTAATTCATTCGTTTGCAGACCAACAAGATGTAAGAAGAATGGGAG
 34474  GACTGATTAAATTCTTACCTTTCACTTATTCAGTAATGTTAGTTGGATCTTTAAGTCTAT
 34534  TGGCAACACCTTATCTAACAGGATTCTATAGTAAAGATTTAATCTTAGAATTAGCATATG
 34594  GACATTATAGCTTTAGTGGAATGTATGCATTTATTTTAGGTTCAATTACCGCAGGTATAA
 34654  CAGCCTTTTATAGTTTTAGATTAATTAGTTTAGTTTTCTTAACTACTCCTAATGGTCAAA
 34714  AACAATCTTATTTAAATTCTCATGAATCTAATATAGCAGTTATTATCCCATTACTAATTT
 34774  TAGCTTTATTTAGTATTTTCTTTGGTTATGTTTTATCTGACTTATTCGTTGGTGTAGGTT
 34834  CAGATTTCTTTGGTAATTCTCTATTTATTCATCCAAATAATATTTCTATTATTGAAGCAG
 34894  AATTCTCTATTAATCCTTTAATTAAATTATTACCTGCAATATTAAGTTTAACTGGAGCTA
 34954  CTTTAGCTATATTATTATATCATAAAGCGCCTGAATTTATTCTAGGCTTAACTGAATCTT
 35014  CTTTAGGAAGAAAAATTTATAGTTTCTTAATTGGGAAATATTATTTCGATGTAATTTATA
 35074  ACCATTATATTGTTTCTGCTGGTTTACAGCTTGGTTATACCATTTCAAAACAACTAGACA
 35134  GAGGAGCTATAGAATTATTAGGACCTTATGGTTTATCTAAAACATTTACTAATACTGGAG
 35194  TAAATATTGCTAAATTAGATACAGGAATAATTACTACTTATTCACTTTATATTACAATTG
 35254  GTTTACTTTCTTTATTATTCTTAGTATTTGCGCCTGTATTAATAGATACTTCTATGATTA
 35314  GTGAAATAAGATTAATTATTATTTATTTTGCTTCATTAATTTTAGTATTATCTCCTAATA
 35374  GAATTTAA
;     G-nad5 ==> end
 35382  TATTTAAATATATATCTTCTACCCTTATCACTTTTTATTTATGATATTTAATTTATAATA
 35442  TTAACTTTATTTAAAACAAATTCTTTAATTAGAAGATTAAACGTAAGTTTAAATAATTTA
 35502  TTTAGTTTAAACCATAATCCCCTTCCAATAATTTAACTTTCATCTAATTATATTATGTTA
 35562  TAATAAATATAATACAATTTAATGAGTTTACTTATATGAAATCTTTTAAAGTTTAATTAT
 35622  TAGTATTTAATCTATTTTAAATTGTGTTTATTTCTAAATAAAATTAATTAAGTATTATAA
 35682  AAATAAAATTAACTATAAATATCCTATCTCAATTATTATTTAAATTTAAAGAATATTTTA
 35742  TATCCTAATTCTTTAGCATATTTGGTGCAGTGTTTGTTTACTAAACAAGAGCATATAGGT
 35802  TCAACTCCAATAATAAATTATAAAATTAAAATTTTAAACCCAAAATCATATACCACCTTA
 35862  TATTAAATTTAGGATTATTTTTAAAGATAACATATTGATTAACTTATCTATTATATTTGG
 35922  GTAAATTTTTAAAGAATTTATTTAAAAGAGATTATATTTGTATTTAAATAAAAAGGTATA
 35982  AAATATATGTAAGGATTTTACTTACAATTTTAATTTAAACAAATAGTGAAGGATCTTTAT
 36042  TTACTATTGAGTTATAATAAGAAGTTAAATTATATTTTCTATAATATAATCTTTATTAAA
 36102  GAGTTATAATATTTTTTACAAATATAAAAATAAACAATAAAATACAGTTAAAATTTCAAA
 36162  ATTTATACAA
;     G-atp6 ==> start
 36172  ATGAAACAATTCTTTGTTTTATCTCCTTTAAGTCAGTTTGAAGTAACTAGTTTAATAGGT
 36232  TTAAATGCACCAATTTTAGGTCATTTAAATATTACTTTAACTAATTTAGCTTTATATGCT
 36292  TGTTTTATCTTATTAGTTGTTATAGGATTACATTTCTATGGAAATAATGATTCAAATTTA
 36352  ATACCAAATAAATGGTCAATTTCTTTAGAATCTTCTTATGCAAGTTTAAGTTCAATGGTT
 36412  AGAGAACAAATAGGATCTCATAATGAAGTGTACTTACCTTTCATTTATTCTTTATTCTTC
 36472  TTTATTTTAGTGGGTAATTTAATTTCTAATGTTCCTTATTCATTTGCTGTAACAGCGAGT
 36532  GGAGTAGTATCTATAGGTTTAAGTTTAACTATTTTTATTGGGGTAACTATTTTAGCTTTC
 36592  TATATACATGGTTTAAAATTCTTCTCGTTCTTTGTACCGGCAGGTACACCATTAGGATTA
 36652  GTTCCATTATTAGTTTTAATTGAATTATTATCTTATTCAGCTAGAGCTTTATCATTAGGA
 36712  GTTAGATTATTTGCTAATATTGTAGCTGGCCACACTTTATTAAAAATCTTATCTACATAT
 36772  CTGTATCAGTTATTTACAGGAAGTATTATTGTTGCTTTAATTACTTTAATTCCTTTTGCG
 36832  ATTTTCTTAGGTTTAGTAGGATTAGAAATTGCAGTATCTTTAATCCAAGCTTTTGTATTT
 36892  ACATTATTAGTTTGTTCATATTTAAAAGATGCTATCGAACTACATTAG
;     G-atp6 ==> end
 36940  TCGCAAATTTTTCTAAATAATGATAAGTTTATAATAATATAATATTCTATATTCCCCTTT
 37000  ACCTTCTTTTTACTAATATTAAATATAATAATTTATATTTTTTTATATATATTTAATTTT
 37060  AATTAAAGTATGAAAAACATAAAGAAATCTAGAAACTTAATTTTAAATCTTAAATTTTCT
 37120  TGTTTTAATGTTAAATTTGTAATTTAATTTACATTATCGATAGAACAATCTTTCTTTAAA
 37180  AGTAGTTGAAAATA
;     G-trnS(gcu) ==> start
 37194  GGAATAGTGTTCAATGGTAAGATAAGACAATT!GCT!AATTGTTCGGGTGTTAGCAGCCC
 37252  TTAGGTGTTCGAATCACCTCTATTCCG
;     G-trnS(gcu) ==> end
 37279  ATATATAATAAAAAGTTAGTTAATATTGAAAATATATAAAAATTAATCAATGATTAAATT
 37339  TAT
