# Supplementary material for: Global Characterization of Fungal Mitogenomes: New Insights on Genomic Diversity and Dynamism of Coding Genes and Accessory Elements
Source: Front Microbiol. 2021 Dec 1;12:787283. doi: 10.3389/fmicb.2021.787283 (PMC8672057; doi:10.3389/fmicb.2021.787283)
Supplement: Supplementary File 1 — de novo annotation files of the 685 mitogenomes investigated in this study. Annotation was performed with the Mfannot program. [file Data_Sheet_1.ZIP › Supplementary_FileS1/NC_042370.1_Synchytrium_endobioticum_strain_FERA1_mitochondrion_complete_genome_mitogenome.mfres]

;; Masterfile modified automatically by mfannot version 1.35
;; on Thu Dec 24 08:56:26 2020 by user pfonseca on host LGCM-PROC
;;    - Gene Totals: 84
;;    - List of genes added:
;;      atp6                 atp8                 atp9                
;;      cob (1 introns)      cox1 (3 introns)     cox2                
;;      cox3                 nad1                 nad2                
;;      nad3                 nad4                 nad4L               
;;      nad5                 nad6                 orf100              
;;      orf102               orf103               orf104              
;;      orf105               orf108               orf109              
;;      orf112               orf114               orf115              
;;      orf116               orf118               orf119              
;;      orf121               orf124               orf125              
;;      orf130               orf134               orf135              
;;      orf137               orf138               orf142              
;;      orf143               orf145               orf146              
;;      orf153               orf154               orf155              
;;      orf157               orf158               orf159              
;;      orf165               orf169               orf173              
;;      orf177               orf179               orf182              
;;      orf186               orf190               orf193              
;;      orf196               orf202               orf204              
;;      orf211               orf223               orf224              
;;      orf237               orf255               orf28               
;;      orf287               orf295               orf300              
;;      orf307               orf309               orf312              
;;      orf323               orf335               orf347              
;;      orf351               orf47                orf622              
;;      orf981               orf99                rnl                 
;;      rns                  trnL(cua)            trnM(cau)           
;;      trnP(ugg)            trnW(cca)            trnY(gua)           
;;
;; end mfannot
;;


>NC_042370.1 Synchytrium endobioticum strain FERA1 mitochondrion complete genome gc=16
     1  TATATGAACCGTGTTTTCTTAGGCCCATCCTATTTAACCTCCAAAAAGCCCCATACTCAT
    61  CCCCATAGCTCCTTATACCCCTATTTTCAGAGGGTCCCTTTTGACAACTTTTGGCAAACG
   121  TGTTTTCAAAATCATCGACTTTTCGTGTTTTCATGCCTGTTTTTGGCCTTTTCGACCCCC
   181  TAAAAGATATAGGTTTTTTTCTGGGGTTGGGAAATGCACTTTTTTAGTCGTTTTCACTAG
   241  GATTGCAATGAGAAAAAAAGTTGGACACTTTGCGGACCATTGGGTTGCAGGGGGCAGGCC
   301  CGGTTCCGGCATGCAGGCAGGCTTGCAGTGCCGGACCAAGGGCGGGCCAGGGGCAGGCCC
   361  GGGGCAGGCAGGCAGTGCCTGCCCCCGGGCTGGTGCGGACAGGGGGACCAGATCCGCACG
   421  GGGAAGCACGGCTCCGCCCGGGGGCAGGGCCGGGGGGTGGGTTTTGTTTACTGATTGCCC
   481  GGGGCGAGCGGCCCTGCCCTGCCCCCGGGCAATGGAAACCAAAGAAAAATGATAGCCACC
   541  CCGCAGGGTGGGGCTATGGAAACCAAGAAAAATTGATTGACAGGGCACCTGGCAATGGAA
   601  TTGTTTATTGATTGCTAGGGCACCTCAGGTTGAATTTTCAACCTGAGGGCACCGGGAACC
   661  GAGGGCCGGGCCCCTGGCAATGGAATTGTATACTGATTGCCTGGGCCTGGGCCCCGGGCT
   721  ATGGAAAGAAAATTAAAATGATAGACACCCCAAAGGGTGGGGCTATGGAACCCTAGAGAA
   781  AACTGATTGACAGGGCACCTGGCAATGGATTTGTTAATTGATTGCTAGGGCACCGGGCAC
   841  CTGTTACCGGGGTCCGTGCCCCTGGCAATGAAACTAGAAAATAAACAGATTGACTGGGGG
   901  CCTAGGCCCCCTGGCGATGGAATTGTTTACTGATTGACAGGGGCGAGCGGCCCCCTGGCA
   961  ATGGAAACCAATAAAAAAACTGATTGACAGGGCACCTGGCAATGGAATTGTTAACTGATG
  1021  GCCCCCCGCCCCCTATTGCAGCGCGGGGCCATGGAACCCATATAGAAATGATTGCCCTAG
  1081  GGCGCCCAGGGGGCCCGGCCCGACCTGCCCACCCCCGCCCATTGCCCCCACCCGACCCTA
  1141  TGGGCGGGTGGGCCGGCCGGGTCGGGTGGGGGTTGGGCTTGGGCAATGCACTTACTAAAT
  1201  AAAACTGATTGCCCTGGGGCAATGCACTTACTTAATAAAACTGATTGACCCGGGGCACCC
  1261  CCGGGCGATGGAATTGTTTACTGATTGACCCGGGGCCCACCCCCCGGACAATGGAACCCT
  1321  ATAAAAACTGATGGACTGGGGCACCCCCAGGCTATGGAATTGTTTCCTGATCGCCCATTC
  1381  ATTGGGGCGATGGAACCCAATTCAAACTGATTGACAGGGCACCCGGCACCGGGCACCAGG
  1441  GCCTGGGCACCTGTCAATGGAAGCCTTATTTCATTGTGATTGCTCGGGCCCAGGGCACCG
  1501  GGCACCTCAGGTTGAATTTGCAACCTGAGGGCACCTCAGGTTGAATTTGCAACCTGAGGG
  1561  CACCGGGGTGCGGGCCCCTGGCAATGGAACCCTTATTTTGACTGATGGACAGGGGCCCCC
  1621  CGAACCTAGCCCCCACCCGAGCCGGCCGGCCCACCCCTGCGATGAAGCGCAGCCCATAGG
  1681  GTCGGGTGGGGGCAATGGGCGGGTGGGCCGGTCGGGTGGGGCAGGCAAGCCGGGCCCCTG
  1741  GCTATGGAATTGTTTACTGATTGACCGGGCAGGCAGGCCGGCCGGCCGGCCGGCCGGCCG
  1801  GGGCCCAGGGCAATGGAAACCAAAGAAAAAAGGATAGCCACCCCGCAGGGTGGGGCTATG
  1861  GAACCCAATTGAAAACTGATGGCCCCCCCGCAGGCCTGCCCCACCCGCCCTAGCCCCCAC
  1921  CCGACCCTTTGGGCGGGTGGGCCGGTCGGTCGGGTGGCAGCAGGGGATTGGGGCGATGGA
  1981  ATTGGAAACTGATTGCAAGGGCACCTCAGGTTGAATTTGCAACCTGAGGGCACCGGGAAC
  2041  CGGGGTCCGGGCCCCTGGCAATGAAACCAGAATTGAAACAGATTGATAGGGGCGCCCGCG
  2101  CCCCCTGGCAATGGAAACCAATAGAAACTGATTGCCCCTGCCCTCCGATTCTTTCGAATT
  2161  GGGGGCGGTACAGTAGGGGGCAATGTTACCTTAATTCAAAACTGATGGCCCCCTGCGATG
  2221  AAGCGCAGCGCTGCATTGGGGGCAATGGAATTGTTTACTGATTGACCGGGGTAGCCAGGG
  2281  CCCCCGGTTAATGATATTATTAACTTAACTGATTGACCGGCATACCGGGCAATGAACCCA
  2341  AAGAAATAGATTGACAGGGCACCTGGCAATGGAAACCAATTCTTTACTGATTGACCGGGG
  2401  CGAGCGGCCCCCGGGAAATGTGATCGGATCCAATTG
;     G-orf211_1 <== end
  2437  TTAACTGATTGACCCGCCCCCTGCGGCGCCGAGAATTTCTAATCGGGGGGCGGCAGGGGG
  2497  CAGGCCCCTGTCAATGGAACCCCAGTTTTCCTGATGGCCCCCCTCTAGCGGGGCCATGGA
  2557  ACACTAATCTTTCTGATAGCCGGCCTGCCAGCCCACCCCCGATTCTTTCGAATCGGAGGG
  2617  CTGCAGGCAGCAATGGAATTCTTTCCTGATTGCCCGCCGGCGCCGGCCTGCCAGCCCACC
  2677  CCCGATTCTTTCGAATCGGTGGGGCGGGGCCGGGCCCCGGGGCGAGCGGCCCCCGGGCAA
  2737  TGTTTCCCTAATTGGAATGATTGCCGGCGCCCCGATTCTTTCTAATCGGAGGGCGGCCGA
  2797  GGGCAATGGAATTGTTTCCTGATTGCAAGGGCGCCGGGGACCGGGGCCTGGGCACCGGGG
  2857  CCTGGGCACCGGGGCCTGGGCACCGGGGCCTGGGCACCGGGAACCGGGGTCCGGGCCCCT
  2917  GGCAATGGAACCAGAATTGAAACTGATTGCCAGCCCCCTTGGGGGTGGGGGTGTAGTAAT
  2977  TAAACTGATGGCCCCCGTACTGTAGGGGAGGGGTGGTATGGAAAACCAAACATATGATTG
  3037  CCCCCTCCCTCCCTGGGGCAATGGGGTGGAGTCCAT
;     G-orf211_1 <== start ;; mfannot: TTG upstream: 3219
  3073  TATTAATGATTGCCTCCCCACCCGTGCCCAGCGGAGCGGGCAGGGCAGGGGGCAATGGAA
  3133  CCCAATTTCAAACTGATACCCTGGGGCCTTCCCCCACCCGAGCCTTGCCCCCACCCGAGC
  3193  CGGGGCCCTGGGGGAATTCCTTCGCAATCCGCTCCCGCTCCCTGGACTCAGGTTAGTCCT
  3253  TCGCTCCCATCGTACCTGCGTTGAATCTAGCGGGTTGAACCTCCTCACA
;     G-orf135 ==> start ;; mfannot: TTG upstream: 3287
  3302  ATGCACCCCAAAAGAATCTGGGTCCGGACCCCAAAAAAATCTGGGTCCCTTCTCCCTTAG
  3362  GGTGTTGTGCCTCTGATTCGTCGTTCCTCCTTAGGGTTGGGTTGGGTAGTATCAACTCAC
  3422  AATCGCAACTTCAATACCGTGAGTCTGTACCCTGCCTCCCTTAGGTTGGTCGTTGCTTCA
  3482  CCCCCACTTAATTGCAGTTCCACCGTCAAATTGAAATCCAAATTCACCCTGCCCCGCCCC
  3542  GCCCCTGCCCTCCCCTCCCCCCACTAGGGAGGGTAGGGGAAGGGGTGGCACGGTGGTGGG
  3602  CGTTACTTCTCACTTCTGGGGTCCCAACCTCAGCGGGCCCCCCAGCGCTTAGCGCTGGGC
  3662  CCCTTCAGGAGTTGTTCCTTGGTGGTTCTGATAGTCTATTCTGTGTAA
;     G-orf135 ==> end
  3710  AGTGCTGTAGGGGTTAGGGTTTAAGCTTTGGATTGGAAATTCAACCAATTTCATAAACTG
  3770  TTCAGTTAATTGCTGTTTAAATTGTTCGGTACTCTGTTTTAATTTCTCAAATCAGAAAAT
  3830  TTAAGTGTGTGCTTGTCAGTGAATGCGCATTTACCATTTAATTTAATCTAATCTATCTGT
  3890  TATCAACTATCCTCATTTTATTCTATTTGTTTAGTAGTTGATTAGTAGTCCTTTATGTTA
  3950  ATTTAATCCGGTCCTGTCCTGTCCTGTCCTGTCCTGTCCTGTCCTGTCCTGTCCTGTCCT
  4010  GTCCTGTTCTGTCCTTTATGGAATACTACTCTGTTGAATAGGTACGAATTTCCTTTGCTA
  4070  ATATTTCCTTTCTATGTTGCTAGGGGGATTGAATTAATGTTTCGAGGTAGACTCCCCCCG
  4130  TATCACTCTATTAGTGAGATGTAGTTTTATAAATCGTTTATCTGTATGAGTTGAATATAA
  4190  CACCGGATTGCCCCATTAAAGGCCAAGGCCGATATTCATCTACAGAACCTCATTTATCTA
  4250  ATTATGAAAACCTAACCGAGTTTGGCCGCCGCATTCGAACTTCACTTCAGGGGCTGGTTT
  4310  AGACATATTGGGGCCTGTTACGCTGTGTTAGTGTGTTAATTTGTGTTGAGGTTTAGGGTT
  4370  TAAATATTCAATACGCCATAATTATCTAATTAAACCTTCTAGAGTTTCCCCTCTGTAGTG
  4430  TAATGTTCAGGTGGTTTGGTCCTTGTCCTTAATTTACTCTCTGGAATTCATGTATATTTC
  4490  CATCTGCATCTGCATCTGCACTGCTTTTGGTATAGGTATTGGTATAGGTATTGGTATAGG
  4550  TATTGGTATAGGTATTAATACACTGACTCGGTAAAGCTTTTTCTTTTTCTGTTTCTTATT
  4610  CGCTTCTAATATGTCTAATGAGGGTCAATTCTTGATTTAGGGCCTCCTGTTAGTTAATGC
  4670  CACCTAGAATTCTATTTGCTTTAGTAGGTGGAGCCTTCATTATCGAAGGTTGGGACTCCT
  4730  CGCTGCGGTGCGGTGCGGTGCGGTGCGGCCCTCTACCTAACCTGCCTCATTTAAAGGTTT
  4790  AATGAATTATAAAATTGGCTGAAGCCTTTAATATCCAATCCAACAAAATAGGGGGAGTTG
  4850  AAATGGAATGGAATGGAATGGAATGGAATGGAATGGAATGGAATGTAATGTAATGGAATG
  4910  GAATGGAATGGAATGGAATGGAATGGAATGAAATATGCCGAAGGGTATAGAATTAAATGA
  4970  GCCATATTCACATTAATAAAATTCAGCTTTAGCTTTAGCTGAATAGAGGGACAGAGGATT
  5030  CATTTGTAACAGTAATTAATATAATGTAGAGTTAATGGTCTAGAGTGTTAAACTAAGGAG
  5090  TCTGACCTGACCTGACCTGACCTGACCTCAGTTAAATAAATGCATTTCATTTAATAATAG
  5150  GAATATTTCCTTTCCTCTCAATGCGAAAGCCCCTTTGATTTAACCTTGTCTAATGTGGTA
  5210  TTTGATAGGGGAGGGTAGAATTCTAAAATTATGAGTACGAGTACCAATAAAGATGAATGT
  5270  ACAACACCAGAAGATTTGAACTGATACTCTTAACCCTAATTGACTAGGGCTATATCGGTA
  5330  TTAGCCATTATGAATGTGAAACAGGAGATTTCAACTCTGGATTAATCTGTTTTGGCGAAG
  5390  GTGATTTAGACTATGTTTAAAATAGAATAGGGGATAGCTAATATAAAGAAAGAGACTATT
  5450  AGTGTTCTGCTTATTGATATTAGTTAATTGACTCGCCTCTACTCGACTCTGGATAGATGT
  5510  TGATTAAAAATGTTATGGACCCCTAAATAGATAATTCACTGAGGAGAATACCGACTATGC
  5570  CTTTTATTATTCGATTCGCCAAGTGGCCAATTATTCGATTCGACCTGACCAGGCACCAAT
  5630  TCTTCGAAACGGCAGCTATTTTCCAAAGCTTGAGCTTCAAATTTTAGTTCTAGTTCTGTT
  5690  CTTCACTACCCCGTCAGCCACAGGAATACTAAGGATTAACCTGTTCTTTTTCTCAGCTCA
  5750  GCTCCGCTCAGCTCCGCTCATATCCTAACCAATCCTATCATATCAGCTCCGCTCAGCTCC
  5810  GCTCAGCTCCGCTCAGATTAGATTCTATTAGATTAGATTAGATTTGATCACATGTATTAT
  5870  AAATTTAGTTCAGTTCACTGGGGTTTCGCATAGGGTTTGCATTACCCCACTTTAACGTTG
  5930  TAAATGGTCACTCAACCCCTGGGCTAATCTAAAAGCGTCCCCGCCCCCATGTTCGTCTAC
  5990  TGGCGTGGTTCACTACCAACTTCCCGAACCTGGGTACAGGACTGCAGCTTCCGGATTTTG
  6050  AAATTCGTTATTCGGTCTTCTAAAAAATGAAGAAGAAAATAGATTTGAACATTTCAACCC
  6110  CCCCCGCTGCATTTTGGGGTCCTAGATGTATATGTGGGTATGGGTCGAAAACAAACTAGA
  6170  GTTCCAATCCTCTAATTGCTAAGTAGGGCAATATTTAATTGAATCATAAGGAGGATTCAG
  6230  GGTATGGTTAACCCTTCTCATTAAAATGCAAAGAACATTGACACCTAAGATCCGCCCAAC
  6290  GATGCACTGGGCCTTGATGATCTGTAGATTTCTAGATCGAAATCGAATTCTGAATTCAAT
  6350  CGAATCGAATCGAATCAAAAAAGATAGGATAGGATTGCCTAGCCTAGCCTAGCCTAGCCT
  6410  AGCCCAGCCCCCCTGCGGTGCGGTGCGGTGCGGTGCGGTGCGGTGCGGTGCGGTGCGGTG
  6470  CGGTGCGGTGCGGTGCGGTGCGGTGCGGTGCTGCCCTAATAACAAATTATGGATTTCCAC
  6530  CCGCTGCTTTGCTTTGCGCTAATATTATAGCTAGCGAGTTTTCCATTCAGCACCCCCGCT
  6590  GCACTGGGGCCAGACCCTAGCTTTGGCTTTGGCTTTGGCTTAGGCTAACCTAGGATGCAG
  6650  GGCCCGGACCTCTGAGTCGGGGCCCAGCGCGCCGGCGGGCCGCAATGCAGCGGCCCCGCG
  6710  CGAAGCGCCGGTCGCGCCGGGGGAAGGCCGCCCAAATCTCTAGCGATACACAGGCAAATT
  6770  GAACCATAACCATTTAATGGATTAGCCAGTGCAGCGGGGTCTTGGATCCCTAGTGCTGCG
  6830  GGAGCCTAGCTACTGTAAAGCCCTAAAGGCTCGACTGTGTAAAGCCCTAAAGGCTCAACA
  6890  AAAGTGACAGCCGCACAGCAGAGATCAAATCAGACCCTACCTCCATGTCAGCATAATCCT
  6950  AACAGATTGGACCGTGCTGACATTCATTCCAGGCTGCGGTCCGCACCGCACCGCACCGCA
  7010  GCGGCGCCGGCGCAGCCCACAAAATGGGGACTCAAGGTTAAAATCAGAGCATATAGTTCA
  7070  GAGTTATT
;     G-rns ==> start
  7078  AAGCCCGAATGTATGATCCTGGCTCAAAGTAAACGCAGTATCTAGACCTAACACATGTTG
  7138  GTGAAGAGATTAGAAGATCAATTTGCGGAGAGGTGAGTAAGAAAGAAATTTACCCTTTAA
  7198  CCCTCATAGAAGGTTATTATAAAGTAAAGGATAATTAATTTTGAAGATTAGATAAAAGAT
  7258  GAAAATCTTGTCGATAATCTTTAGCATAACGCCACAATAACTCAAAAGTTGAGAGTTATC
  7318  CCATGGCAGCAGTGAGGAATATTAGGCAATCGGTGAAAACTGGACCTAGTCTAGATAAGG
  7378  CAAGGCATATATAGCTAAGCCCTAATCTATCGCAATTCGTGATAATGCAGCACTCACACA
  7438  CAACACAGCAGGGTATCATTGAATCAATAAAATGAATATTTAGATTAGAAATTCTGGCGA
  7498  AATCTGTGCCAGCAGCCGCGGTAACACAGATAGAATAGCGTTACTATTTAATTAATAGGC
  7558  ATGAAGCGTATTTAGATGGTTAAAAAACTAGAGTAATAAAGGAGTAATAGGAATAATCGG
  7618  TGTAGAGATGAAATGTGTAAATATCGATTGGAACTACAAAGGCGACGGCATATTGCTATT
  7678  TATTACTGACATTTCAATACTAAAGTATGGGCAGTAACGAGGATTAGAGACCCTTTTAAT
  7738  CCATACCCTAAATACTGAATGAGAATCAAATTATAAATATCATTCCGCCTGGATAGTAGG
  7798  ATGGCAACATTGAAACCCAATGGAATAGACGGGTCTTGAGATAAGCCGTGAAGCATGTGG
  7858  TTTAATTGGATGATCCCCCTTTAATCTTACCTTTTCTTTTAAATGGTGTTGCATGGCTGT
  7918  TGATTAGCTTTTGAAGTAATTTTTAAAAAGCAATTCACCTCATAGGAGGTTTCACTTCAA
  7978  GTACGCATGGCCCAATGAAAAGGGCTACACACATGCCACAATTTCTAATCCAATTTCGAA
  8038  AATTAGAAGAAGTACAGATTTTTAACTGAAACTCGTTAAAATGAAGCTGGAATGGCTAGT
  8098  AATCGTGTAATAGTAAGATACGGTGAATAATTAAATCAAGATTGTACTAACCGCCCGTCA
  8158  AGGCAATCTAGATATATAAAGAAGCAATAGAAATTCGAATATTCTGGTTTGATTTATCAA
  8218  TTTGAAATTGAATTTAATTCTCATGTATATCAAGAAGGTTTAAGTCGTAACAAGGTCACC
  8278  GTACTGGAAGGTGTGGTGTAAACCGTAACAGG
;     G-rns ==> end
  8310  AACATTTATTGAATAGGAT
;     G-orf157 ==> start
  8329  ATGAAAGGGAACTGCCACTAGGCTGCAGCAAGCAGCAAACCCCGATTTTTGAAGCCAAGG
  8389  GCAGCTGCAAATGTACTGCCTCCGGCGACCCACCCAACAAGCAAAATGGACTTCGCCCCC
  8449  CCACCCCACCCCTGCGGTGCGGTGCGGTGCGGCGGGGAGCACAGCTGGGCCGCCGTAGGC
  8509  GGCCGAGCTGGCCCCCCCCAGCGCAAAGCGCTGGGGGCCCCGCACTTAGCGCTGTGGGCC
  8569  GTCGTTTCCCGCCTCCTACCACACCCTACCCCTGCGATGCCGAGGTTTGCCCTGCATTGC
  8629  GTCGTGCTACCTCTGACGGCGATGAAGCGCTGCGGTGCGGACCGGTGGAAGTGTGAGGGT
  8689  AGGTTAAAATACAGGAACCAACCCGCTGCCAAGCCTCCAAGGAAGCAAAGCAGCCGGTTC
  8749  CAGGTAAACCCGAACCCCTGCATACTAGGGGTTCACACACGTGGTAACAGGTAA
;     G-orf157 ==> end
  8803  GACCTGTAGTCAAAGAAAGAAAAAACAATTGAAAAATTATTTGTGGATGTCTAATCTATT
  8863  TAATTTTTGGAAGTCTAAACTTAAAAAAGCATTGCTATTTCCAAATGTGAAAACATACAA
  8923  GATCAATTTATGAACTAATATATTTTAGTAATATTAATCACACCAAGGAATTTAATTCCT
  8983  AACTTTCTTAGTAATGACGAATGAAAAGAAAATCCAAACTCTGCCTGCTGGCGCCGCTGC
  9043  ATAAGGCGGCCTCGTGCTACCTTCGGCGCACCAGGCATAAGATTGTTTAACGATCAAAAA
  9103  TCGATTTCATTTAATAATAAAAGTCCTGGCCCGTTAGGACTAATAAGTGGATTGGAGCCC
  9163  TGTCTAATTAATTCCTATAGAAGGATAGATCAGAACCGAACCCCCATTAATCAAGGAAGG
  9223  ATTCAGAGTAGCAAAATTAAATAGTGATAGTGAATAGTACTGAGAAGGAACGATTAATTC
  9283  AACCTAATTGAAAATTGAATTTAAACAGATAATTTTGTTCCAAAAGAAATATTTGATTTC
  9343  AATTGGATACCTTTTGCATCATGGGTCAGCAAGTTAATAATGATAAACAAGTATAAAGCT
  9403  ATATGAAAATATTAAAGTTGAGTTTAGTTTATATTATTAGACCCGAAACTAATCGAACCA
  9463  GTCATTATCAGGGTAAATAGACCGAACTTGTGATTGTTGCAATAATCTAAGATGAATAAT
  9523  GATTAGAGGTGAAATTCCTAACGAGATTAGAGATAGCTGGTTTGCTAGGAAAACTATTTT
  9583  AGTAGTCTTATTATATTTCTATTGATATTCCTACTGCGCTAAGCGCTAATCTGTTCCCAG
  9643  TTTCAATTGAGAACGTCCACCGGCGAAGCAGACCTATTAATAGGAGGCTCGTCCATATTT
  9703  CCACTCTAGGAGCCCTAAGGGGTCTTCTAATCGTGGGGACTGAGGACGGGATTCAGGCTT
  9763  CAATGCCCTCATCCTAATGGAATTTACCGTTAGGGGCAGGCTAAAAAGGACTGGCTAAAA
  9823  AGGAGAGAAATTAACAAGACAGGGTAGAGCCTGTGTAATTAATTAGTAGGAGCCAAATGC
  9883  ACTGATAGATGTACAGTACCGGTATAATCCCGATCTAGAAATGTTTATCATCTCTAATTC
  9943  CTAAAGTGTATATAATAAGTCAGAAAATGAGTGATAAGATTCATATTCGAGAGAGAAACA
 10003  ACTCTATCTATAGGATCAAGTTTCTAAATGAAAG
;     G-orf124 <== end
 10037  TTAAGTGAATAGAAAATGTTGAATTTGATTCCCCTCCGGTTCAATTGATTCACCAACAAT
 10097  TCCGGTGTTTCTCTAAACCGAACGGAACCTAACCTTTCTTTTGGGTGGGCTTGGTAGCGG
 10157  CCATCCCTATTTTAATGCGTAACAGCAAAAAAGAATTAGAAATTTAATATTGTAAATGTA
 10217  CGAATCAAAAACTTTCTACTTTAACCATAGAACCACCTTTAGGTGGTTGGTACTAGCATA
 10277  AAAAAAGTCTAACTTTGAAAGGAGTTCCCAGACTGTAACAATTTGGAAGCCCAAAGCAAA
 10337  GTTTAATAATACTTTTTTAAGAGAATGCTGACATGAGTAACGTAAAAAAAGAGTTAATCC
 10397  AATCTCTTTGATCAT
;     G-orf124 <== start
 10412  AAATCCAAGGTTTTCAAGATATATACTTGCAATGTGATGAGTCCATTGTATAAAATTATT
 10472  TAAAAAATTGAGTTATTCGGTTTCTAAGATTTAATTATCGATGAATAAAGCTTTGAATCT
 10532  AATATAATAAAAATGAAATCAATTCCGATTCCAAATCAGGATTAGGATTAAATTAATATC
 10592  AGAAGCAAAGCAATGATGCCAAATCAGGAAATTATTATTGGTTATGGCTATTTTAACCGA
 10652  ACGAACCGTACTGATAACCGACACTGGTGGATTTCAAGCTTAGCAATACCTTTTCTAAGC
 10712  TAATGATTTGGAGTTAACTATTTAGAAGGAACTCGGCAAATTAGGAGTGCGACTGTGACT
 10772  TCGAACATAGGTCTTAGCAAACTTAAATAGGATGTATTAGGACCGGTACCTGCCCGGTGC
 10832  CAGCAAGCTAAAAATTGCCCAACTCAGTAGGGTGATTCGAAACTCTGGTAAACGGCAGCT
 10892  GTAACTCTGACGGTTCTAAGGTAGCGAAATTCCTCGGCTATTAATTGTAGTCCCGCATGA
 10952  ATGGTGAAACGACGCTCCGACTGTCTCCTAAATAGACTCCGTGAAGTTACAATTTTCGTG
 11012  CAGATGCGAAAAATCCTCAGCAAGACGAGAAGACCCTATGAAGCTTTACTGATATGAAAT
 11072  TTCTGAATTAATTTTCTTAGTCAGTTTCGCTGGGGCGGCGACCTCCAAAATAGTAACGGA
 11132  GTGTCAACAATGGCATGATTAAATTTAACGGATGAAACATGCTTAAAAAATTGAGTCACA
 11192  ACTCTGTTTTGAATAATAAAAATCTCCAATTTTTCTTGTTTGTCGTAGTGATCCGCTAAT
 11252  TTAATTAGCGCTTAAGGAATTCAAGCTACTCTAGGGATAACAGGCTAGTCTTCAAATTCG
 11312  GTATCTACGGATTTGAAGGATCGGCACCTCGAT
;     G-rnl ==> start
 11345  GTCGACTCTACCTATCCTAGGGCTGTAAGCGGTCCTAAGGGTGCGACTGTTCTTCGCATA
 11405  AAAGGTAACGTGAGTTGGGTTTATACCGCGGTGACGCAGGTAGGATTCTATCTACTGAGG
 11465  AATAAAAAAAGAAATGACTAGCTCTAGTACGAGAGGACTGAGTGGGTTGAACCAATGATT
 11525  CAAATTCCAAAATTTAGTTATGTTCATAATTGTGAATTCCTGAATTCATCTAAGGAAGAA
 11585  ACTTAATTTGCTTTTTTATATTAAATAAGAATCAATTGAAGATTGATTTGGTATTTTTGA
 11645  TGTGGATTATGAATTGAATCCAAAACAGGCCTCAATATCTCTAATCCCCTAATATCAATA
 11705  GAT
;     G-rnl ==> end
 11708  GAACTGAATATCCTTAGATATCGTTTATCTCTTTAGGGTAGCCATATATCAATTTTTTTC
 11768  TAATTGAAAATCCATTTTAACTCAGGCTGTGGATCTCCCCTCAATAGCCCTTGGGCCTAG
 11828  GGGCCCGCAGGAAGCCCAGCGCTTTTCGGCGGCGCTGCATTAGCGCTGCGGCCCGGGCCG
 11888  CAACCGGAGGCGGCGCAAAACGCGGGGCCAAGGGCCCTGCAAATGCAGCGGCAAAGCATA
 11948  GGCCAGAAGCGGGGAGATTTCGATTTAATTGGCCGGAAACGGCTTGGCCGTAATCGGCTT
 12008  GTACCGTTTTTTCTTTTTCTTAGCGAAGCCGAAGCCCATTATGGGCGAAGCCGAAGCCCA
 12068  TTCTGTTTATTAGTTTGATTAGGTTTAATTTTCAAACTTTCCACATCACATCCCCTGCGG
 12128  AATTTCCGCCCTAGCAGCCCTCAAGTATGCAAGGGATTCTCCCCTAAATGGAATTTTAGG
 12188  GTTGGCGCTCCACTGGCCAATTCATTTGAGATTTGGGTCCATCAGATTTGCTCCTGTAAA
 12248  AATGGCAATTTCCTATCCATTTACACCCGAGCGCAAAGCGCGGGCTCCGCTGAGGCGAAG
 12308  CAAAGCTGAGCCCGGCGCGGGGCCCCATGCAGCGCCGCACCGCACCGCAGTGCAGCGGGG
 12368  GCCCAGCCTGGCGCGAAACGCCCGGCGCAGGGCCCGGCGCTTAGCGCGGGGCCCTTAGGG
 12428  CCCGGAGGGCCCCCCTGCGGATTCCCCCACCCGACCCGACCGGCCCACCCCTGCGGTGCG
 12488  GTGCGGTGCGGTGCGGTGCGGTGCGATGAAGTGCGGCGCTGCGCTGCGGTGCGGTGCGGA
 12548  CCGCACTGCGGTGCGGTGCGGTGCGGTGCGGTGCGGTGCGGTGCGGTGCGGTGCGGCGCA
 12608  GCCCATAGGGTCGGGTGGGGGCCAAGGGCGGGTGGGGCAGGCCAGGCCCCGCATCAACAT
 12668  TAAATT
;     G-trnM(cau) ==> start
 12674  TTCCCGGTAATGTAAAGGTAGCATATCAAGCT!CAT!AATTTGATAGTAAAGGTTCAATT
 12732  CCTTTCCGGGCCC
;     G-trnM(cau) ==> end
 12745  ATGGGCATTGAGATATTTCTTCGCCCATTAAGGGCTTCACCTAATTAATCCCCAAACCCC
 12805  AGCGGCCGCCGCTGCATTAGCGGCGGAGCCCGCGTTTCGCGCCGGCAGCAGCCCTGCGGT
 12865  GCGGTGCGGTGCGGTGCGGTGCGGTGCATTGGGGGACCCCTCCAAACCCACGATCGGCTC
 12925  AGATAAATGTGAAGAGACTCAGTTAGAGATAGAACCCTAACCAGTAAAGAGGTTTAATCT
 12985  AACCAGTAATA
;     G-trnW(cca) ==> start
 12996  TTGAATGTAATTTAATGGTAAAATCTTGAGCT!CCA!AACTCAAAAATATTAGTTCGATT
 13054  CTAATCATTCCCT
;     G-trnW(cca) ==> end
 13067  AAATCCCTTCCCTTCCGTATCTCCTCCCAATCATCTTAATATCCTTTTGAAATGGCCTAT
 13127  GGCTTGTAATAGGTCGCCAGGGGCCGGTTAATTCAACTCACGTGCTACCTTCGGCGCATC
 13187  AGCCTTCGGCGGCCCCCACAGAGTCCGTTAGGACTCGCCGGCAGCCGCCGAAGGCCCCGC
 13247  TGTGCATCATTGGGCCCTGCTGTGCCGTGCCGTGCCGTGCCGTGCCGTGCCGTGCCGTGC
 13307  CGCCCCTATGGGCCGGCCCCTGCGGTGCGGGGCGGGCCCCCTGCGGTGCGGTCCGCAGCG
 13367  GAGGGGCCCCGCCCCGCCCTTCGGGGTCGGGCCCCCTTAGGGGGCCCCGTGCTTTGCACC
 13427  GGGGGGCCCGACCCGACCCGCACCGCACCGCACCGCACCGCACCGCACCGCACCGCACCG
 13487  CACCGCACCGCACCGCAGGGGGGCCCCGCCTCAGCCCTGGGGCAGAAGCCGGGCCCAGCC
 13547  AATGATTCCCTAGTGCAATTTCCAAATCAAAAGTGTTTTAATCTAACCTTAAAATCAAAC
 13607  CAGTAATTAAAGAACTCGACGAGC
;     G-orf237 <== end
 13631  TCATTTCGCGCCTTGCGCCATATGTGCTACCTCTGACGGCGGCGCCCTGCTGCCCCCTGC
 13691  GGTGCGGTGCGGTGCGGTGCGGTCCGCAGCGGTCCGCTGCGGACCGCAGCCGTGCCGCCC
 13751  CCCACTCCCATGGGCGAACCCCGCCTCCGGCGGCCCTGCATTGCGTCGTGCTACCTCCGG
 13811  CGCACCGGGCCCAGCGCGTTGCGCTGGCCCCCCCCCGGGCCCTATGGGCCGGCCTGCGGT
 13871  GCGGCCTGCTTCTTGAGTGTAGGCAGGGCCCAGCCTCCGCCCAAGGCGTAAGCAGGGCCC
 13931  TGCGGCCTGCGGCGCTGCATTCTAGGCAGGATTTAGGGCACGCCGGAAAGGCGGGGCAGA
 13991  CCAGGAAGCCGTAGGTCGCCCTTCCTTCGGGAGGGGCGGATATGGGTTCCCCCGCATTTG
 14051  CCAATGCCGCCCCCCCCCCTGCGGATGCGGATGCGGATGCGGATGCGGATGCGGATGCGG
 14111  ATGCGGATGCGGATGCGGATGCGGATGCGGATGCGTATGCGGATGCGGATGCGGATGCGG
 14171  ATGCGGATGCGTATGCGGATGCGGATGCGGATGCGGGCGGCCGCCGTTGGCGGCTGCCCG
 14231  CACCGCACCGCACCGCACCGCACCGCACCGCAGGGGGGCCGGTCGCGGCGGGTCAGACCA
 14291  GGAAATCGCTTCTGCAGCGGCGGCCGCAGCACTGCATTGCATTTGGGTACCCAT
;     G-orf237 <== start ;; mfannot: TTG upstream: 14380
 14345  ATTTGAGTTTGATCGTAACCCAAACCCAGATCTCAATTTTCAGAATTGACTTTTAGAGTG
 14405  AATTCTCAAGAATCAAATCTAAGCCGATGCAATCCATTAAATAAACAATGGCCCATGGCT
 14465  GCCAATTAGGCCATTAATTGGTTATTCGGATTTAATTCTATCCCATCCTATT
;     G-nad5 ==> start
 14517  ATGTATTTATCTATATTATTATTACCACTTTGTGGAAGTTTATTAGCAACAAATAGAAAA
 14577  ACTGGCAATCTAGGCGGGCCAATCTTAAGTATTATTTGTATCTCAATTACAACATTATTG
 14637  GCTACAATAGCATTTTGGGAAGTAGGTTTAAATGGGTCAACAGTATCTTTAAAATTAGGA
 14697  TATTGGATTAAATCAAATTATTTAAATCTAGAATGGTCTTTACTTTTTGATTCTTTGACA
 14757  GTTTCCATGTTCATACCTGTATTATATATTTCTTCTTTAGTCCAAATCTATTCTTTAGGA
 14817  TATATGGATGGTGATCCACATATTTCTCGTTTTTATTCATATTTAAGTTTATTCTCTTTC
 14877  TTTATGTTAATTTAGATAACAGGAGAAAATTTATTAGTATTATTTTAGGGCTGGGAAGGT
 14937  GTAGGACTTGCTTCTTATCTTTTAATTAATTTCTGGTTTACTCGTATAGCTGCAAATATG
 14997  GCTGCATTAAAAGCTTTTTAGATGAATCGAATAGGAGACTGGGCTTTAAGTTTAGGATTA
 15057  TTATTAACAATCGCTTTAACAGCTGACTTATCTTTTGCAACAATATTTTCATTAGCTTCA
 15117  TATTTAAATACAGATTTAATTTAGATTTTAGCTGTTTTATTATTAATAGGTGCTTCTGCT
 15177  AAATCTGCCCAATTAGGACTTCATAGTTGGTAGGCCTCAGCCATGGAGGGACCTACTCCT
 15237  GTGTCTGCTTTAATTCATGCAGCTACCATGGTTACAGCTGGTGTTTATCTTTTAATGCGG
 15297  TTTAGCCCTTTATTAGAATGGTCTTCTACCAGTCTTCAATTAGTAGCTTGGTTAGGTGGT
 15357  TTAAGTGCTTTATTAGGTGCAGCAGCCAGTTTATTAGAAAATGATATTAAACGTGTAATT
 15417  GCTTATTCAACAACTAGTCAATTAGGTTATATGGTAGTAGCCTGTGGCCTATCTCAATTT
 15477  AATATAGGTTTATTCCATTTAATTAATCATGCCTTTTTTAAGGGTTTATTATTTTTATCA
 15537  GCAGGAGCTGTATTACATGCTTTAATGGATGAGCAAGACATGCGCCGCATGGGTAGTTTA
 15597  GTTTTATTAATACCCAAAACTTATGCTTTTATTTTAATTGGGAGTTTATCTTTAATGGCT
 15657  TTACCTTTTTTAACTGGTTTCTATTCTAAAGATTTCATTCTTGAAATGGCTCTAATTCCT
 15717  CATAATACTACTAATACAATGGCTTGTATATTAGCTTTAGTAGCTGCCTTATTAACTGGT
 15777  ACTTATTCTGCTCGTTTAATGATATTAACTTTCTTATCTGAACCTCATTTTCCTTCAACT
 15837  CTTTTACCTGAAATTTCAGATCCGGTCTAGAGTAGTTTTATTTCTTTATTATTAGCTTCA
 15897  ATAGCAGCCGTATTTTAGGGGTTTCTAACTAATGAATTATTTTAGGGTATAGATTTCTTT
 15957  TTATCTGGTCAATCTTTATTTATCCATCCTGATCATTTAATTCTTTTAGATGGTACTCTT
 16017  TCTCCTGCTTCAATTTGGCAATTCTTACCTCCTTTAACCTTATTAACTTTGATAACTATT
 16077  TTACCTTTTAGTTTTACTTTTCCAGCTGTGTTTACCCGTCATAAAATCTGCAATGCAGCG
 16137  GTTGATCAATTGTTAACCAGTACTCAATCAAAGGCTAAAGTTATTCAATCTTAGGGGGTA
 16197  AGCACATTCAGTTTCAGTAACCCTCCCTCTATAAATGTAGAGAATAGGGAAAACAAAAAG
 16257  AATCCTAGCCCCTCCAGGCGCAATCATACTTTAAGTTTCGGTATAGGTACCTAGAGTGGA
 16317  ATTTTAAATCATTTCAATATATATACCCACTGGATCATCTATAATACTTTAAATTTAGGT
 16377  GTGATTTTACATAGACATATCGATCGTGGTTTAATAGAATTAATAGGTCCAACAGGTTTA
 16437  ATTAATTTGATTCATTATCTTGGGTTTAGATTAGAATTATTGGCAACTGGTTATTTACCA
 16497  CATTATGCTTTTCTAATAATCGGCTGCATTTTAACCT
;     G-orf114 <== end
 16534  TTACATTGCTTTGCCTAAGTTCTATCCTAATATAGGGGCCCCCGCCGTAA
;     G-nad5 ==> end
 16584  GCGGGCCCTTGGGGCCGCCGTAGGCGGGCCCGAAGGGCCCGGATCCTTTACTATTCCTTT
 16644  CTATCTAATTTTCTGATCGGATCGGATCGGATCGGATCGGATCGGATCGGATCGAATTTG
 16704  GCTTCGCATTTGTAGCTTGCTTTGCTTCGATATGAGCCTGACCCGATGCCGTACGTTCGC
 16764  GGGCCTAACCTAGAAAAGCCCAGCCCTGCGGTGCGGTGCGGTGCGGTGCGGTGCGGTGCG
 16824  CCCTGCTGCGCCGGCGCCGGCGCCGGCGCCGGCGCCGGCGCCGGCGCCCGCACAT
;     G-orf114 <== start
 16879  TAAATAAATAGGGGCAGCCGGCAGGTGGAAATCTCTAA
;     G-trnY(gua) ==> start
 16917  AGGGATGTGCCTGAATGGTTAAGGAACACACT!GTA!AATGTGCGAGTAGTCTACTCAAA
 16975  GTGGGTTCGATTCCTACCATCCCTA
;     G-trnY(gua) ==> end
 17000  AAAATCGGATTCAACTTTACCAGGCACCACTCCTCCAGATTGGCAACTTAGAGTGGCAAA
 17060  TCCGCATACGAACTCGGCCGAGTTGCCCGCCGGCGCTTCGCGCGGGCCCCTTGGGGCCCC
 17120  CGGCCCAGCGCTTTGCGCCGGGGCCGACGGCGGGCCAGGGTGAGTTGGATAGCCTGCCGC
 17180  TGCATTGGCCGCTGCATTGGCCGCAGCATTGGCCGCTGCATTTGCTGGGCTGCATCGGGC
 17240  CTGCGGTGCGGTGCGGTGCGGTGCGGTGCGGTGCGGTGCGGTGCGGTGCGGTGCGGCGCT
 17300  GCATTAGAAGCAAGGTACCGCACCGCACAGCAGCGGATATTTGTTACGGCACAGCTTTGT
 17360  GGGTCATACCAGGGATACGCAGCCTTCCTTCGTTAGCAGGGCGGATTGGCACCCCGGCAA
 17420  GGCGGGTCCTACCCTATATACGCAGCCTTCATACGTTAAGCATGGCGTATTAAGGGGTAC
 17480  CCTCCAAGGCGGCGCCGGCGCCGGCGCCGTCGCAGCAGGACATCCCAGGAAACCGCTTTA
 17540  GCGGTCGCGGACGTACGGCATTGGGGTACGTTAAGGCGGGTCAGACCCGGAAACCGCTAA
 17600  TGCAGCGACGGCCGCAGCATTTGTGAACACATATTTTCCGTAGCAAAGCCGCAACCCCAA
 17660  TGCTTTCCGTTAAGATTAGAAATAATGCCGTAGGCCTTCGGTCGCGGGCCTAGGGGCCGC
 17720  CGCCGTAGCGCGTAACCCGCCACTCGTATAGCGGCACAGCAGGGAATGGTTAGATTGAAT
 17780  AATAGTTCAAGGTTAGTCAATAAAA
;     G-trnP(ugg) ==> start
 17805  AGGGGCGTAGCTCAATGGTAGAGCTCTAGTTT!TGG!GAATTAGTGATGAAGGTTCGATT
 17863  CCTTCCGACCCGA
;     G-trnP(ugg) ==> end
 17876  AAAATCAAATCCCAATCCAGATTCAAATGCAGCGGCGCCGGCAGCAGCCCGGCGCTTCGC
 17936  ACGGGGTCGCCTAATGCAGCGGCGCCAGCAGCCCGGGTTTCCGGCTTTTTAGGAATCCAT
 17996  CAGTCGATTTAGACCTAAGAGAGCTAAAGTCCCTGGTTCAAAAGGGTACTGAGGGCAAAG
 18056  AACCCGCAGCGCAGCCCCCCCATTCCCCCACCCGACCCGACCGGCCCACCCCCGCACCGC
 18116  ACCGCACCGCACCGCACCGCACCGCACCGCACCGCACCGCACCGCACCGCACCGCACCGC
 18176  ACCGCACCGCAGCCCATAGGGTCGGGTGGGGGCTAAGGGCGGGTGGGGCAGGCCAGGCCC
 18236  GCGCAAAGCGCCGGTAGCGCCGAATTTATGAAAATGCTTACGAATTATTAA
;     G-nad6 ==> start
 18287  ATGGCTTTAATTTGTTATTATTATAATTTTTTAGTTTAGGCTATTTTAATTAGTAATTTA
 18347  GTTGTACTTAGTGCGTTAAATCCAATTCATCGTATGGTTTGGTTAATTATTGTTTTTGTA
 18407  TAGGGTTCTTTTGTATTTTAGTTATTAGACTTTATCTTTATAGGATTAACTTATATAATT
 18467  GTATATGTAGGAGCAATAGCTATTTTATTTTTATTCGTTATAATGATGGTCCAAATTCAT
 18527  AATGGATCTGAAACAAGTATTAAATACCCGGGCTCCCTGCGGTCCGCACCGCAAGCGGGG
 18587  GGGTCCTTGGCAGGTACGAATTTCTTTCCTTTAAATCTAAATTAGGGGCCACGACCCCTG
 18647  GTTATTGAAAATGCTAGTACTGATACAACTTTTAAATTCAATTAGAGGCCTACGGAACAC
 18707  AATAGAACGGCCAATCCAGGGATATGGCTAAAATCTTAGCACTCTGGACATAGTGCCCCT
 18767  ATTTCTAAAGGTAGTACCGATACCAATACTTTCAATTTATCAACATTAGCCTTTGCGGGT
 18827  TTCCCTGCATTTTAGATTTGTTTAATTTTAGTCTAGGGTGCTAGTTACTTTTTAATTTCT
 18887  ACAACTAATTCTTTCGCTATAGGAACCGGTTGCTATTTTTCTACTTCTTGGTTTGAATTA
 18947  TAGACCTCCTGTTCAGATATTGAAACATTAGCTAATATGATTTATATTGCATACCCTACA
 19007  GCTTTAGTTTTTATAGCAATTTTACTTTGGAGTGTATTAATAGGAGTAATTCAAATAACT
 19067  ATGGCGGCCTCCCGCGGCCATTGA
;     G-nad6 ==> end
 19091  GGCAAGCCCCCGCAGCACTGGCTAATCAAATTTCTGGTACCCTGGAACCGGCGAA
;     G-orf145_1 <== end
 19146  TCAGCCCTCTGTCCCCTTCCACAGTAGTTCGTTCTTTACTCGCAGTGAATGGTCCGACGG
 19206  TTTCCTCCAATGCCGTACGTCCGCGGCCGCCGCTGCATTAGCGGTTTCCTGTCCTGATGT
 19266  GACCCGCTGCGATGAAGCGCTGCATTGTAGGCCAAGCTGCGGGTTCGCCTCTAAAGCCGC
 19326  ATTAGCCGGGCTGCGAAGAAGCGCGCGCTTCATCGCAGCCCCCCCCGCTCCGCTGCGGTG
 19386  CGGTGCGGTGCGGTGCGGTGCGGTGCGGTGCGGACCGCAGCGGTGGGCCGCCCTGCGGTG
 19446  CGGTGCGGTGCGGTGCGGTGCGGTGCGGTGCGGTGCGGTGCGGCGCTGCATTGGGCGGCT
 19506  CCGGGACCGGCCCGGCGCGCCGGAGGTCGCGCGCAGCAGGGCCGTCGGCCCCCTGGGCGC
 19566  GGCCCCGCTGTGCATCAT
;     G-orf145_1 <== start ;; mfannot: TTG upstream: 19628
 19584  TGGGCCCAGAGGTGGAAGTGTGAGGGTAGAAACCAGGAAACCCAAACCGTAGGATGCTAG
 19644  GCTGGGGGTTCCCTCCCAGGAACTGATTGAAACCTTTTGGCCAGGGTCCTACGGCCGCTA
 19704  TCCAACTATCCAACATTACCACAGGGAGCGACCGGAGCCGCAA
;     G-orf159 ==> start
 19747  ATGCAGCGGGCGCCTGCAGCCAGGGGCCGCCGCAGGGGCCCTGGCGGAAAACGCGGGGCC
 19807  CCCTTAGGGGGGCCCTGCGCCGCACCGCAGCCCATTCCCCCACCCGACCGACCGGCCCAC
 19867  CCGCCCAAAGGGTCGGGTGGGGGCAAGGGCGGGTGGGGCAGGCCTGCGGTGCGGTCCGCA
 19927  GCGGAGGGGGGCCGGCGGTGCGGCCTGCGGTGCGGTGCGGTGCGGCGCTGCATTGGGCTG
 19987  CGCCGCACTGCGGCGCTGCGGTGCGGTGCGGACCGCAGGGCCCTGCTGTGCTGTGCTGTG
 20047  CTGTGCTGTGCGGGGGGCCCTGCGCCCTTCCGTATTCGCCTGTGGTATGGGCCCCCTCCC
 20107  CCTGCGATGAAGCGCTGCATTGCACCGCTTCATCGCGGGGGGCCCAGCGCTTTGCGCCAA
 20167  GGGGGCGCCGCCGTCAGAGGTAGCACGGTAGTAGTTAGCAATGCCGTACGTCCGCGGTAA
;     G-orf159 ==> end
 20227  TGCTGAGCCGCGGCAATGCAGCGGCTGAGCCGCGGCACTGCCCCCCGCTGCATATAGGGC
 20287  GCGGCAATATTTAACTGAACTGAACTGAACTGAACTGAACTGAACTGAACTGAACTGAAC
 20347  TGAACTGAACTGAACTGAACTGAACTGAACCGAACCCCACCTGAATGTGCTTAGCCCTGA
 20407  ATGTGCTTAGCCCTGAATGTGCTTAGCCCTGAATGTGCTTCGCCCCATCCCCAACTTAAT
 20467  GCTGCGGCCACCGCAAAATGCAGCTGCAGCTAAAACTGCCACCACCACAATAAGTGGGAG
 20527  CCCGGCCCGCTGCACTGGGCCGGGCCAGGCCGGCCTTCCTTTGCCTTTCTAAATCTCATT
 20587  TCATTTCCTAGATTCATAGTTAGGTGAACCCCGCCCATATCAAGAATTGGATGCGAATTC
 20647  AGATCACATCAAATCCCCGCTTAACGTTGAATTTAAGTATAATGTAAATATCAGTTTTAC
 20707  ACTCAAATT
;     G-nad4L ==> start
 20716  ATGGCAGGTTTAGGTTCAAATTTAGCAATTTCTTTATTTATAACTGCAATTTTAGCATAT
 20776  ATCTTTAATGGAGGTAAAAATTTAATTATGGTTCTAATTTCTTTAGAATTAATCTAGCTT
 20836  TCAATAGGTATCTTATTATTACATTTATCTTTTAATATGGATGATTTAATTGGTTCAACA
 20896  TTAACTTTATATATTTTACCCTTAGCAGGCTGTGAATCCGCTTAGGGGCTGGCTTAGCTA
 20956  ATAGCTTATTACCCATCACGAGGATCAATTCAAATCTGA
;     G-nad4L ==> end
 20995  CCCCGCGAGTTCAGA
;     G-orf204 ==> start
 21010  ATGCACCGCACTCTGGTAAATTCCAGGTTAAACGGAGGGGGCCCTTCGCAGCAGGGCTGG
 21070  TTCTTTCTAGAAAAGTAGAACCCGAACCCAAATTTGCTAAAGCTAAAGAGGAAACCCCCA
 21130  GCTGCGTACTGGAGCCGCAAACGGCGCTTCATCGCAGCCCCCCGCTCCGCACCGCACCGC
 21190  ACCGCTGCGGACCGCACCGCTGCGGACCGCACCGTACCGCACCGCACCGCACCGCAGCGG
 21250  GGGGCCCGGCGCGCAGCGCTGGGGCCGGCGCCAAGCGCGGGGCCCAGCCTGGCGCGAAAC
 21310  GCCCAGGGCCCAGCATCCTTCGGGGAGGGTTTACTGTCCAATCACCTCCCACTCCCACCT
 21370  CAAAGCCCGGAGCCGCAAACGGCGACGGCGCTGCGCTGCGGTGCGGTGCGGCGCAGCGCA
 21430  GCCCCCCCCGCTGCATCGGGGCCGGCCGCACCGCAGGGCGCGCCCAGCCCTCACCCAGCT
 21490  TCGCAGGGCTTTGGTGTGAAATGGAGGCCCGCTGCAGAAGTGGCAGCGGCCGCAAATGCA
 21550  GCGGTGGTTTCTATCTATTCGGTAATGGTTAGATTCGAATTAAAAATGAGCCATGGTTGG
 21610  CGAATTCCGTGCTAA
;     G-orf204 ==> end
 21625  GTGCCGAATTATTGAAATCGCTACACTTTCGTATTATTAACTT
;     G-nad3 ==> start
 21668  ATGATGGGGTTTATATCAATGAGTGGAATTTTATTAGTAGTTTTATATTTAGTTAGTTTT
 21728  TGGGTTAGTTCTACTAATCGTACAATGGAAAAATTATCAGCTTATGAATGTGGATTAGAA
 21788  CCTATGGGGGATGCTCGTATTAAATTTGATATTTTCTACTATGTTATTGGAATTTTATTT
 21848  TTAATTTTTGATCTTGAAATAATATTTTTAGTTCCTTTAGCTGCAATTCTATTTACTTTT
 21908  CATTCTTTTATAGGATTTGCAATGATATTTCTATTTATTACCATCTTAACTATTGGTTTT
 21968  ATATATGAATGGTTAATGGGAGCTTTAGATATAACTGTTTAA
;     G-nad3 ==> end
 22010  CCGAAACCAAAAATAAGAGGCATCCCAGCTTCTGCCCTACTCTTCAAGATTTGCGCAATG
 22070  CTGCGGCAAACGCGCGAATTCCGCCCTACCGCAACCAATTTGGCCACCACTGGAGCGCCC
 22130  TAAGCCGCCCAAGGCGGAGGCAGGGCCCTGCGGTGCCTCCCCCGGCTGCGGGGCCCAGCG
 22190  TGAAACGCCGGGCCCAAGTCAGTAAGCCGGGCCCTCCCCCCTAATGGGGGGCGCAAAGCG
 22250  CCGGGCGGGGCCCCGCGGAAAACGCCGGGCCCAACCCAGTGATGCACAGCGCCGCAGGGC
 22310  TGCGGTCCGCAGCGCCGCTGCGGTGCGGTGCGGTGCGGTGCGGTGCGGTGCGGACCGCAG
 22370  CGGTGATATAATAACGTAATAAAGCTTAGATTTAATATATCAAAGCTCTAAAATTATCTG
 22430  GCCTGGCATAGCTCTGTCATTTAATTTGCAAGCTAGGCAAAGCAGCTATTTTCTGGTCGA
 22490  AAGCATATTTGGC
;     G-orf102 <== end
 22503  TCAGCGGAGGGCACTGCCGGGCGCGCCCCTGCGGCGCCGCTGCGGACCGCACTGCGGCGC
 22563  ACTGCGGCGCACTGCGGCGCACCGCAGCCCAACGATGCAGCGCGCCCCCCAAGCTCCCTA
 22623  ATGCAGCGGCGACGGCGACGGCGACGGCGACGGCGACGGCGACGGCGACGGCGACGGCGA
 22683  CGGCGACGGCGACGGCGACGGCGACGGCGACGGCGACGGCGACGGCGACGGCGACGGCGA
 22743  CGGCGACGGCGACGGCGACGGCGACGGCGACGGCGGCCGCAGCATTGGGGCACCCATTTG
 22803  TAGCTGCAT
;     G-orf102 <== start
 22812  TTGGTTTGTTTTACGTCAATCGAAAGATTATGCAGGAATCCATTAAAGCCCTAAACCTTT
 22872  AATTGGGTTTCACTTAATTGTAAAATAGAATCGCAATGCGGTAATAGTTATTATTTGATA
 22932  ATGTTTAAATTATAGGCTTGGCTTGCCTATTTGGTTTAAATCAAACCAGAGTCATTATCC
 22992  CTTCAAGTAATGGGATGGAATCTAACCGACTCTTTAGAAATGAACTGGCTCTAGCTAATT
 23052  GGAATGTTAAAGTATTCTATGCACTACCCAGCCTGACCCGAAGGGCGGGCCCAAGTATTC
 23112  GATAGTTCGTTTATCGAGGCCAAGGTTTAATTAACTTTGAGTCGCCTCCCTTCCAACAAC
 23172  TACCCATTCCCCCAGGCGAATGCATTAGCATTC
;     G-orf335 <== end
 23205  TCATAGTTTAAATCTGGCCTGCCTCAACGATGCTATGCAGAGTAGGGCTATATTCGCGCG
 23265  TTTGCCGCTGCATTGCCTAACCGCTCTGCTTTGCTTTGCTTGGCCGCTGCATTGCTTGGC
 23325  CGCTGCATTGCTTCGCCCCCCACTTCTTTCGGATTCGCAACTTAGAGTGGCGAATCCGCC
 23385  GCACCGCCGAACTCGGACGATCCCCACGGGCCTGCCGGGGCAGCGACCCCTAAAGGGCAC
 23445  GGCGCGAATGCAGCGGCGCCGGGCCCCGGGCAGCCCGCTGCATTTGCGGCTACGGGCTAG
 23505  ACAGTGGTTTCCTGTCAAAGTGGGGGTAGAGGCCAAGGCAGGCTAAACAGGGCTAAACAC
 23565  GGGGCGCCGCGCTGCGGTGCGGTCCGCAGCGGTCCGCAGCGGTGCGTCGCGCCCTGCTGC
 23625  TTTGAATCTTTGAGAGTTGGATAGCGTAAGCCGGCGACGGCCAATCCGATCCTGGGGCCC
 23685  CCTGCGGTCCGCTGCGGTCCGCTCTGCGGCGCTCCGCAGCGGAGCGCCGCACCGCACCGC
 23745  AGAGCGGACCGCAGCGGGTCGGCCACCCTGGCCCGAAGGGCGGGGCCCTGCGGTGCGGTG
 23805  CGGTGCGGTGCGGTGCGGTGCGGTGCGGTGCGGCCCGCTGCATTCCCCCACCCGACCTAA
 23865  GGGCGGGTGGGGCAGGCCGGGCCCAGCCCGCTGCAAATGCAGCGCTTCATCGCAGGGTGC
 23925  AAAGCACTGGGGCCCGCGCGCTGCATCGTAGGTAGCGCGGGGGCCGGCCTGCGGTGCGGC
 23985  GGCCTCGAAAGCTGCCTCACCCCGGGAATCCACCCCTTCCTTTGAAGCCGGGATGAAGCG
 24045  CGCCCGCCCGCCCGCCCGCCCTGCCCCGCGGGGCGCCCCGCTGCATTGCATCGGGCCCCG
 24105  TCCTACCGGCGCTTTGCGCGGCCTCCCCTGGCCTGCCCCACCCGCCCTAAGCCCCCACCC
 24165  GACCCTATGGGTGGGTGGGCCGGTCGGGTCGGGTGGGGGAGGGCCCAT
;     G-orf335 <== start ;; mfannot: TTG upstream: 24263
 24213  TGGGCCCCCTTCCGCTGGTGCAAAGCACGGGGCTGCGCCGCAGCGGTGCAAGGCACTGGG
 24273  CCCACCCTGCGGTGCGGCGCAGCGCCGATGAAGCGCACCGGGCTAACCAGTGAGAACTAA
 24333  GAGTCTACCCTTTAATTAGAGAGTGCAGCGGGGGTTTCTCCCTTGCTTGAGGGATGCTAG
 24393  GGCGGGGTCACCCACCCCCCGCGAGCCCTCTTAGTGTATATGGCTTGATTTTGAAAGCAA
 24453  AGGCCTAAGCAAAAGCCAGATCTATCCGTTAAATACGGTAAACTAAAAATAATAACTGTA
 24513  TGCCAAACTCTGATTTCAGATTTATTAGCCAAAAACTGATTGGCTTCGGTTCGGTTCGGT
 24573  TCGGTTCGGTTCCGTTCCGTTCCGTTCCGTTCCGCTCCGCCCCCCCAATGCAGCGCAGCA
 24633  CAGCACAGCACAGCACAGCACAGCACAGCAGGGGGGCGATGGGCCACTAAAAGTGGCGAA
 24693  TCAGCAGGCCAAGAGGTTCCTGGGCGTTTCACCCTCTGCTTTGCTTGCCCTAGGGAGGCT
 24753  TAGTAGGGGTTAACTGTCTAATCCCCTCACACTACCACCTAGAACCCCGTAGCCGCCTCC
 24813  GGCGGGCCCTGCCTCCGCACCGCACCGCACCGCACCGCACCGCAGGGGGCCCCCCGCTGC
 24873  ATCGGGGCAGGGCCGCCGCAGGGGCGCGCCTAGCCCTGCTCTGCTGCGCAGGGCTGCGGC
 24933  GCCATTAGCGGCCGCCGCAGCCCCCCCGCTGCAAATGCAGCGGGCCCCAATGCAGCGGGC
 24993  CTGCGGCGGCCCCCGCGCTTTGCGCTAGCAATGCCGTATGTCCGCGGCAATTTAAACCAG
 25053  AGTGGTAGTTAGGAGTCCTGATTTAAATATGAGTCAAATCGAGTCAAGAC
;     G-orf190 ==> start
 25103  ATGGTTAATAAATTGAAAAATCTGCAGCGGTGTTTCCATAGTTTGGTCTAGTCAAATTTT
 25163  GATCGGCTGCGTCCGGTCAGATTTCTAATCAAATCAGAAATTGCAGCTACGCCAAACAAC
 25223  AAATATTGGGTTTTGGGTTTTGATAAACTAAACCGGGAAGCCATTTATCTGTACCCAGGG
 25283  AACCGATTTGGGGGAACCCGGTTACCGTTAAACCGGTTATGGGCCCCTCGAAAGCTGCCC
 25343  CAGCCCTGTTATTCACCCCTTCCTTTGAAGCCGCGCCTGCTGCCCTGCCCTGCCCTGCCC
 25403  TGCCCTGCCCTGCCCTGCCCTGCCCCGCGGGGCGCCCCGCCGCCGCAGGCCCCGTGCTTT
 25463  GCACCAGGGCCGCAGGGCCCTAGTGAGTGGGCGCCGGCGCCGGCGCCGAAGCCACAGGAA
 25523  GTGGCCAAGGGGGCACGCCCCCGCTGCGGTGCGGTGCGGCGCAGCCCGGCTAACCCAGTA
 25583  GGACCGTAGGACCGTAGGACTGTTGTTGAGTTGTTTAGCCAAAGGCCTGCGGTGCAGCAG
 25643  ACAAAATACTACCAAACTATTAGCCTTGCATAA
;     G-orf190 ==> end
 25676  CAAATAAACACAAATTTT
;     G-cox2 ==> start
 25694  ATGAGCACAATGATTCAAAATATCTGGTCGTAGGGCACACTCGCTCTAAATTCCAGGACC
 25754  TTGGAACTCAATATTCAAATATTTTTAAATAATTCAACTCTTAGGGCTGATTTTGCTGAA
 25814  AAATGGGCTTTTGGTTTTCAAGACCCTGCAAGTCCTTGGATGTATGCCATTATTGATTTA
 25874  CATGATCGTATTATGTTTTATTTAATTATCCTTTTAATTGTAGTAGTATGGTTTTTAGTT
 25934  AGTGCTACTTTAAATACTAATCCTCTAAATTTCCATCATGGAAATCTAATTGAATTAATT
 25994  TGGACTTTAACTCCTGCCGGAATTTTATGGGCTATTGGATTACCAAGTTTAAAATTATTA
 26054  TATATGATTGATGAAATATTAGATGCTGAAATTACAATTAAAGCAATTGGTAATCAATGG
 26114  TACTGGAGCTACGAGTACAGTGATTATGTAGACTCTTTAGATAAATCAATAGCTTTCGAT
 26174  AGTTTCATGGTTAGTGATGATAGTTTAGAAGAAGGTGATTTACGCCAATTAGCTGTAGAT
 26234  AATTATTAGGTATTACCAATTAATACAAGTATTCGTTTATTAGTTACTTCTAATGATGTA
 26294  ATTCATAGTTTTGCTATTCCATCTTAGGCATTAAAATAGGATGCAATCCCAGGTAGATTA
 26354  AATTCAACAGGGATTTTAATTACTCGTCCTTCTACTTTCTATGGTCAATGCTCAGAGCTT
 26414  TGCGGAGTACTCCATGGGT
;     G-orf105_1 <== end
 26433  TTATGCCTATAGGTATTCATGGTGTTGATTTACCATCTTATTTAAATTTCTTGCGTTCAA
 26493  TGGATTAA
;     G-cox2 ==> end
 26501  TAGGCCCTGCGGTCCGCACCGCACCGCACCGCACCGCACCGCAGCGGAGGGGGGCGCAAA
 26561  GCGCCGGCCCTACCAACCTTCGGCGGCTTTTCGGCGCCCTGCTGCGCCCCTATAAGTGGC
 26621  GAATCCGGACGAGAATTCGAAACGAAACAAAAATTAGCCGCAAATGCTGCGGCGCGGCAG
 26681  CCGATTTTAGATAAACCTATCGCGAATCAATTACAATAACAATAACAAAAAACAAAGCGT
 26741  AGCGATACAT
;     G-orf105_1 <== start
 26751  ATATATGCAAGATTTAAACACACATTATTTTTT
;     G-atp9 ==> start ;; mfannot: alternative ATG start pos 26664
 26784  ATGTTAATGGCCGCTAAATTAATTGGTGCTGGATTAGCTACTATTGCTCTTGCTGGTGCT
 26844  GCAATTGGTATTGGACTTATTTTTGGAAGCTTAATTCAAGGTACTTCTCGTAATCCTTCT
 26904  TTAAGACGTGAACTCT
;     G-orf137 <== end
 26920  TTAACACTGCAATTTTAGGATTCGCTTTAACAGAAGCAATGGGTTTATTTGCACTAATGA
 26980  TGGCTCTAGTTTTCTTATATGCATTCTAA
;     G-atp9 ==> end
 27009  TTTGATGAGGTGGCCTACGGAACCCGCTGCATTGATGATAAACAAATAACGGTTCCCATT
 27069  TAGAGTCGCCTGTCGTAATGTGCCAGAAGCAATGCCGTACGGCCTTCGGCCGCGCTGCGG
 27129  CGCAGCAAAGCAGTGCTGCGGCTGCAGCCGCCCCCCTGGCCGCACCGCACCGCAGCGCTG
 27189  CGGTGCGGTGCGGTGCGGTGCGGCGCAGCCCGGGAGTTGAAAAGGAGGAAGTGCAGCGAG
 27249  GGCCCTGCTTCCCGGCCTGCCCTGCCTCACCCGCCCTAGCCCCCACCCGACCCTTTGGGC
 27309  TGCGGTGCGCCGCAGTGCGCTTCAT
;     G-orf137 <== start ;; mfannot: TTG upstream: 27501
 27334  CGCAGGGGTGGGCCGGTCGGTCGGGTGGCAGCAGGGAAGGCCCCCAAATTGGTTCCAACT
 27394  AACCAGGCACCACTCCTCCCGATTGGCCACTTCTAGTTGCTAAGATTGCAGCGCAGCAGG
 27454  GGTAGTAGGATAGCCAGGATCGGGTTTTGCGCAATGGGCCCGGTGCAAAGCACGGGGCCG
 27514  CCGGAGGCCGGCTTACAAGGGCCGCCTACGGCCCCCCCCCCGCCTAGCGCGGAATTTCTA
 27574  AATTGCCAGGCCAGAGCCCGAGCCAGAGCCAGAGCCAGATTGGATTTTGGAAATCGATCG
 27634  ACGGGACCTCCATATTAACACTGTCCTACGGCATCGCCTCTTTTAATTGGTCGCGACCGA
 27694  AGGCCGTACGGTATTGGCGTGGAACGTTTGGCGTGTTACGTTTGTTTTTCGATTAGCAAA
 27754  GCTATGCCGTACGTACGCGGCCTAGCATGGATTAACCCTACGGGCACAACCGTAACTTTG
 27814  AATTGGTACTCATTATT
;     G-orf145_2 <== end
 27831  TTAAGGGTGCATTTTTAGTTTCCCGCCTACGGCGCGAAGCCATAGGATCAAATTTGACTT
 27891  CGCAGCACAGCACAGCACAGCAGGGCCGCCGCACTGCGCTGCGGCGCACCGCACCGCTGC
 27951  GGACCGCACCGCAGCGCTGCGGTGCGGTGCGCTGCGCTCCGGTGCGGTGCGGTGCGGAGC
 28011  GGAGCGGAGCGGAGCGCAGCCCACTTCAAAGAATAGCGCCATAGGCTCCGTTGAAAGATC
 28071  AGCACGGTCGAATCCGAAATATTCGGGCCCTGCGGTGCGGTGCGGTGCGGTGCGGTGCGG
 28131  TGCGGTGCGGTGCGGCGGCCCTGCTTCCCTGGCGCAAAGCGCTGGGCCCCCGCTGCGGTG
 28191  CAATGCACCGCACCGCAGCGGAGGGCCCGAGGGGGCCCGCCCCTTGCCCTGCTGCCACCC
 28251  GACCCCGCTGTGCATCAT
;     G-orf145_2 <== start
 28269  TGGGCGCCGGCGCCGCACCGCAGGGGGGCCGGTCGGGCTAGGGTCCCCGCGCGCCGCGCG
 28329  AATCAGCCCAACGGGCCGAGTTAACCAGCTTGGCCACTTAGAGTGGCGAAGAAACCGTCA
 28389  ATGCTGCGGGTGGTCAATTTGATTCCATTCGATTTCAGTTTTGATTTGATTCCATTCGAT
 28449  TTCAAAATTCGAAACGAATTTTCAGGGTTGGAAGGACACTTTAGGTTTGTGTTTAAAATC
 28509  AAGATTTCCGGCTTCGTTTCGACGGAAACTCAAAAATCTATTCCAATATCTCGGTATTCG
 28569  AAATGAAACAAATATTTGAAATTATG
;     G-cox1 ==> start ;; mfannot: alternative ATG start pos 28571
;     G-cox1-E1 ==> start
 28595  ATGTCTGGCTCTCTTTCTTTTGTGAATAGGTGGCTCTATAGTACAAATGCTAAAGATATT
 28655  GGTATATTGTACTTTATGTTCGCAGCTTTTTCTGGATTGGTTGGTACTGCCTTATCCTTT
 28715  ATTATCCGTATGGAATTAAGTAGCGGAGGTAAAGTTTATTTAATGGGCAGCTACGATCAA
 28775  TATAATGTAGTAATTACCGCACATGGATTGGTAATGATATTCTTTATGGTCATGCCAGCA
 28835  TTAATAGGGGGATTTGGAAATTATCTGGTACCCGTAATGCTTGGTGGGGCAGATATGTCT
 28895  TTTCCAAGATTGAATAATATTAGTTTCTGGCTACTACCACCTTCTTTAATTTTATAGATA
 28955  TCTGGTCTTTTTGCTGGAGGTGCCGGTACAGGATGGACTGT
;     G-cox1-E1 ==> end
;     G-cox1-I1 ==> start /group=IB(3') (2.68e-07)
 28996  a
;     G-cox1-I1-orf622 ==> start /first_aa=R /note=LAGLIDADG ;; evalue:5.3e-54
 28997  agaatcaaggtggttttatgcagtcttgatcaaagtacaaaaagactttggtcttgtaaa
 29057  agtgaaacaaaaaatctgactcgatgcggggagttcctcaacttggaattaagtactaat
 29117  ctaataattaaatgtcaaaggcgtacgccccagacgtattttctaactttgctgaaggcc
 29177  gcagaaggcaaaacttttcaatttgaagtgggccccgaagacccttccgccaatgcagcg
 29237  gccgctaatgcagcggcggtgggttcccaagtaaccgcaaattggaattgcaaatttgat
 29297  ttgatttgtttatccgtctgcgtctgcgtctgcgtctgcgtctgcgtctgcgtctgcgtc
 29357  tgcgtctgcgtctgcgtctgcgtctgcgtctgcgtctgcgtctgcgtctgcgtctgcgtc
 29417  tgcgtctgcgtctgcgcccgccccttgggttgggttaaattaggtagtaaaaatcttaat
 29477  aacatggggaaaatccgccagaatatcttttgccctgcggggttgggcgagaaatccgta
 29537  accacacgtggaaccaaatttgagatccgacctaacgggcaccactcctttgtatagttg
 29597  gatagcgttagccgtatccaaaacccggtaatggttaaccctaacccattttggagatat
 29657  gctccccacgcgggcggatccgcccttgtctctaggtatccacaggtcaattcagtttca
 29717  attttatcaaggatccctggaggacaaaagactattcttcagagactaaacgtcagaatg
 29777  atttctactatgaccagattaactaaacaaaatagagaagaatttaatcaatggttagtt
 29837  ggtttaacagagggtgatggttcatttattatagataggcaaaggcaaaataatggagca
 29897  agtcctaaatggaatattacatttcaattatctcaaaaagatactaatgctcaattactc
 29957  tattatattaaaaatatgttaaaatatggtcaagttagtaaatcaaaagatgggaattgg
 30017  tcttttagaattcgtgataaagaaataatcaacaaagtaattttccctatatttgataaa
 30077  taccccttacttactgttaaatattctgattatattttatttaaaaaagcttattatgtt
 30137  ttaactagtaatttaaataacgcgctgtgtccgcaactcagaagcgcggaatccgcccaa
 30197  cttctgttatccaactctccaacattacacggggacaatcctaacggactcgcctgtggg
 30257  gatgggaaggggttgaataaacaggcaaattgcgatctggcttgccgaattgaaattaat
 30317  cgcgagctggctcgccaaatggaagagatctataaattctatcgaaaaggcccagatatt
 30377  aattatatttctccaatatgggctaatttgtatagatagaaaaatgccgaagccgaagcc
 30437  aattttaataattagtcgcgtagtgatattacatttgtaactaaattctggcttataggg
 30497  ttttgggaagctgaagggagtttctacatcactaataaagatgcagatgcgaaaagatat
 30557  acccatggtcttggtttaactctcaaatatgatagacaaatattagaggctattagattg
 30617  ataatgaatgctgatgctaaagttaaagtgaatcctcgacatattaaatgcagcggcgcc
 30677  ggcaaagcagatttctatgcttgggactctacaagtaaatcagtttgtaaatatgcaatg
 30737  acttattttgagggtaaatttattggtagagcttctttaagatttgctatttggtgtaga
 30797  tcaatggataaagatttgaaaactttagttaaagctcaaaaaatgcttaggcacctgcga
 30857  ttgaaatga
;     G-cox1-I1-orf622 ==> end
 30866  atgaattattcaacccagccatcaaaccctcaatgaagaatattgccgtaggtctgtgtg
 30926  tgaaacggacctgtaattccattaatcaatgattgaatccttttcttttttgtgagttat
 30986  taaagactgacccctgctggggggctgcgatgcaatgca
;     G-cox1-I1-orf300 ==> start
 31025  atgcaatgcaatgcaatgcaatgcagcgaaggcccccgggccctgggcgcgctgcttcgt
 31085  tggtagcgctcagcggggccctgccgcctcctaagccgcaggggggccccgcgcgctgca
 31145  tcgtaggtagcgcgggcccagcttctctaggggccctgcggcccccaggccaaggggtta
 31205  gaaatcataaagtatagtccgatcaactttgaaaaaagttgcgtgttaaacaaaactagt
 31265  ttgaaaattagagaccggccctgcggtgcggcctggtgcaaagcacgggcctgcggtgcg
 31325  gcggtgcaaagcactgggcccttcggcggcgctgcatttgcagcgccctgctgcccacgc
 31385  tgcatttgcagcgggccgcaccgtaccgcaccgcaccgcaccgcaccgcagggtgggccc
 31445  tgctgtgccgccccggcctgccctgcctcacccgccctagcccccacccgaccctttggg
 31505  ctgcggtgcgccgcagtgcgcttcatcgcaggggtgggccggtcggtcgggtggcagcag
 31565  ggaaagggccgcaggccccgtgctttgcaccagcgggctgcgatgaagcgcagggccccc
 31625  cttagggccgcaggccccgtgctttgcaccagggggccaatgggccctctgcggcgcccc
 31685  tgcggcgcactgcggcgcactgcggcgcagcccaatgatgcacagcggggtcgggtggca
 31745  gcagggctgggcccccccgctgcggtgcaatgcaccgcactgcaccgcaccgcagcgggg
 31805  gggccccgtgctttgcaccagggtcgggtgggggcaagggctcggctttgcagaacggag
 31865  ctgaaaatagagccctgtctgctgaatctgaatagatctaatttctatactctagtttat
 31925  taa
;     G-cox1-I1-orf300 ==> end
 31928  ccaacattaaaatg
;     G-cox1-I1 ==> end
;     G-cox1-E2 ==> start
 31942  ATATCCACCATTATCTGATACTCCATATCACTTAGGAGCTGCAGTTGATTTATCTATTTT
 32002  AAGTTTACATATAGCAGGTTTCTCTTCTTAGATGGGTGCTATTAATATAATTACTACTGT
 32062  TATTAATATGAGAGCTCCTGGGATGAGTATGGAACGTCTTCCATTATTTGTATGGGCTGT
 32122  TTTTATTACAGCTTGGTTATTATTATTATCTTTACCTGTATTAGCCGGAGCCATAACAAT
 32182  GTTATTAACCGATAGAAATTTAAATACTAGTTTCTATGATGCTAATGGTGGTGGAGATCC
 32242  AATTTTATATCAACACCTTTTCT
;     G-cox1-E2 ==> end
;     G-cox1-I2 ==> start /group=ID (1.23e-24)
 32265  ta
;     G-cox1-I2-orf287 ==> start /first_aa=S /note=LAGLIDADG ;; evalue:7.2e-45
 32267  agttttggcagtccaaatttcttagcctttaaacaacagtgggctgtacaccctaaaact
 32327  aaagacttccccgtcccaagtgatgcctttttatcttggtttattgggttcactgagggg
 32387  gatggttcttttgtagtgaatcatcgtaaagaatagtcttagatataggttcaaggtgtc
 32447  gctaatgtcgatctattatctacagtccaaaaagtactgaatatggggaatgtaattaaa
 32507  caagggcctagagtatatcgatttatcataggtagaagagaggatttacatttaataatg
 32567  ttgttgtttaatggtaacgtagtattaccttctcgtaaaattcagtttcatcaatttctg
 32627  actgcttataatggattgaaacgtctacaatgcagcggcgggccagtgggcccaagggca
 32687  attacttatttaactagtcgcattttaccctctttagaggatcaatggttattaggattt
 32747  actgaggcggaaggctgcttttcaattagttttttaaataactctactgcttttcgtact
 32807  cgttacatagtatctcaaaaaggtgcaggcaatctccctgtattaagccatttgataact
 32867  ttatttggtaaaggtgtaatagaaggtcattcgaaaaaagataactattcttatattatg
 32927  tcaggtttatctaatattcaacttgtttatccttactttgactagaatttgcataatttt
 32987  gtaggaatcaaaaaatctagctaccttgcttttaaagatgtcaacgatcgtattgctatg
 33047  ggtcatcatctgaccccctcaacacgtagtgaattacagttaatggctcgagctataaat
 33107  agtgatcgcaaaacctcaaaataa
;     G-cox1-I2-orf287 ==> end
 33131  gtgcctgcctgtgcctgccttgcctcaccctgcctgctttacttccctgctgggggccct
 33191  tcgggcccggctgttgtttcaaaagtgaacgggaacggtttaccgccaaccaaacccctt
 33251  aggggtctggccgcggcaaagttgctgccgtaaataggaaaacaggaaaggttaacatgg
 33311  acccatttttcatccatgtttgaaattaataaagtaggtgtgtatcagtagatttgatat
 33371  cagaaaagagcgttcccaaacctttattg
;     G-cox1-I2-orf105_2 ==> start
 33400  atgaatcaacccacgcggggccagcggcccgttgcataggttgataccttaatcctagtc
 33460  ccaacccccgcgaccggccctgcggtgcggtgcggtgcggtgcggtgcggtgcggtgcgg
 33520  tgcggtgcggtgcgccgcagtgcggcctggtgcaaagcacggggcctgcggcccttaggg
 33580  cagcaccgcaccgcacagcagggcccaccgctggtgcaaagcacgggcccaatgggcccg
 33640  gtgcaaagcactggggcggcagttgcgggctggttgccagattcgacagtttctggtttc
 33700  agggcaacatctctgtaa
;     G-cox1-I2-orf105_2 ==> end
 33718  acggtcaattcatctcgagatgggtctcatctgatgggtctcatcttagaaaagaccgtc
 33778  ggatcttcctcttaattagggggttcgctacagactaggtcagagatgggtggagagttg
 33838  aaccggctgcttccaagggttgctgccgcactccaatctgcttaatgtatagtcggtaac
 33898  catagatagactttgtttatctcacaaccagtaaaagagtgaattgaatactggaggggt
 33958  cttagtttgagtacctaagatttttagttatg
;     G-cox1-I2 ==> end
;     G-cox1-E3 ==> start
 33990  GGTTCTTTGGTCATCCAGAGGTATATATTTTAATTTTACCAGGATTTGGTATTATTAGTC
 34050  ATTTAATTAGTCGTTTCAGTAATAAACCAGTATTCGGTTACATTGGTATGGTTTATGCTA
 34110  TGTTATCAATTGGTTTATTAGGATTCTTAGTTTGGAGTCATCATATGTACTCTGTAGGTT
 34170  AGGATGTCGATACTCGTGCCTATTTCACAGCAGCAACAATGATTATTGCATTACCAACAG
 34230  GAATTAAAGTATTTAGCTGGATTGCCACTTTATATGGTGGTCATATTCATTATTATACTC
 34290  CAATGTTATTTGCTTTAGGATTCGTAATTTTATTCACTATTGGTGGATTTACTGGTGTTA
 34350  TATTAGCTAATGCCTCTATTGATATAGCTTTACATGAT
;     G-cox1-E3 ==> end
;     G-cox1-I3 ==> start /group=I(derived) (1.72e-07)
;     G-cox1-I3-orf312 ==> start /first_aa=I /note=LAGLIDADG ;; evalue:3.5e-49
 34388  ataagtttaattagcggcgccggcaaagcagataccttcaactaggggccctgccccgcg
 34448  agcggcctcccgctgctgcccgcaccgcaagcggggggggcggcactggggcccggcagt
 34508  tttcgttgttaggttgttattccaagtgaagatatcttccttggtttagcattgatttta
 34568  aacgataaggatcatattattaaattttgggtaggtttaatggatggggatggatctata
 34628  caagtaaatcattggagaaaacgtaatcttcaatatagataggttattaaattatctaac
 34688  ctcccttccaatgttaggatgttaaaccaaattagggctgtcattggtggtagagttgtc
 34748  atttgtgaaacagtgaagtgtaacccacaaaggaattttgtatagtgggtaatggataat
 34808  aaaaaccaaattcagtccacagtccaattatttgaaaaatatccaccattaaccacacgt
 34868  ctaacttgttgtctcaaatttctaaagaaatgtttaattgacaatgatgtaaacctttat
 34928  ttacaaacacgaaacgacaaatatattgagcgtaagcaattctacagcattactaacccc
 34988  ttttctaaacccgattattttaacagctgggtttctggttttatagaagcagaaggttgt
 35048  tttagtattcgtgctaacggttctcattcgtttagtatagcacaaaaagatgattattat
 35108  ttataggtagcaattcaacaacattttggtattctaaatcaaatccgaccccgtctgggg
 35168  cctccctataaaaataaagctttatatagcttagaagtttatagaaaagcagtcttgcaa
 35228  tctattatagatcattgtgaaacctatccattaatgggtgctaaatatgatcagtagcgt
 35288  ttagtgaagcccattttattcaattcaaatctcagctaa
;     G-cox1-I3-orf312 ==> end
 35327  attaaagtgtcatgttgtatgttactatgacaaaacaagttagcactcaatttggatttg
 35387  tcggtgaagatatcgattaaagcaaaaccgcccaatgtgctacctacggcgcctcttatc
 35447  gaatttaatctttgctaacggtagaacctttattatgctttctaagctgaagcatgcgac
 35507  caaactaactaataatggcaataccgtggaaacccgaatctaaccagaaccggggatctg
 35567  tagagactatacgtaacatttgaaagcgaatttagtttcgcaattaaaaaagatatagtc
 35627  cgatcctccaggaaactggagccttatagtg
;     G-cox1-I3 ==> end
;     G-cox1-E4 ==> start
 35658  ACCTATTACGTGGTCGCACATTTTCATTACGTTTTATCAATGGGTGCTGTTTATGCTATC
 35718  TTTGCTGGATTCTATTATTGGGTTGGTAAAATTACAGGTTATCAATATAATGAAGTTTTA
 35778  GGTCGTATTCACTTTATTTTATTTACTATAGCAATCAACTTGGTGTTTTTCCCAATGCAT
 35838  CTGTTAGGATTAGCTGGTATGCCTCGTAGAATCCCAGATTATGCTGATGGTTATGCTAGT
 35898  TGGAATCAATTTATAACTTTAGGTTCTTTCTTAACTTTCTTCTCTGTATTAGTGTTTTTA
 35958  TACGTTATTGTTCAAACTTGCTGCGCCTCTACTACAAATACCTATAGTAACCACAGATCT
 36018  GTAATTAATCTACGTAGTCGTTGGGATTTGATTTGA
;     G-cox1-E4 ==> end
;     G-cox1 ==> end
 36054  TTAAATTTGCCGTGAACGGTTAGAATTGGCTAACCGGCTAACCAAATCTTGACGTTTGAT
 36114  CCAGAGCTTCCGCCTTGATTCGATTTACCTTGGACCCCGGCCGGCGCGCTGCTTCGTCGC
 36174  CGGTCGCGCGCAGCAGGGCCGTCGGCCCGCCGGCGGCCTAGGGCGCTTCCTTCATATTCT
 36234  CTTGGTCATTAGGGCTAAACCGTGATTAATCTAACGCGGCCTTCGGTTCGCGTAATTCGC
 36294  CACCAAGGGTGGCC
;     G-orf202 ==> start
 36308  ATGCCGGAATACTCCCGGGCCCTGCATCTAATGCCCCGCTGTGCATCATTGGTGACGAAT
 36368  ACCGTTCCAATGTATTGCAGCGCAGCACAGCTGCAGCGGGGGGGCCCCGTGCTTCGCACC
 36428  AGGCCGCACCGCAGGGCCCCGCCCATTGCCCCCACCCGACCCTTGCCCCCACCCGACCCT
 36488  TTGGGCGCCGCACCGCAGCGGAGGGCCCATTGGGCCCCCTTCCGCTGGTGCAAAGCACGG
 36548  GGCTGCGGCGGTGCAAGGCACTGGGGGGCCCTGCGGCCCGCTGCAAATGCAGCGTGGCGC
 36608  TGCAAATGCAGCGCCGCCTAGGGGCCCCCCCCTTCCCCCCACCCGACCAGGGCGGGTGGG
 36668  GCAGGCCTGCGGGGGGGGGCCCGTGCTTTGCACCAGGCCGCAGGGCCGGTCGGGCTTGGG
 36728  GGCAGCAGGGCGCGCTGCATCGTTGGGCTGCGGTGCGGTGCGCCGCAGTGCGCCGCAGTG
 36788  CGGCGCTTCATCGCAGCCCCTGCTGCCCTTCCCCCCACCCGACCTTAGGGCGGGTGGGGC
 36848  AGGCCGGGCTGCGATGAAGCGCAGGGCCCGGCAAATGCAAATGCCAAAGACCTAAAGGTC
 36908  CAATGCTAA
;     G-orf202 ==> end
 36917  GGCAGCCAGGGCTTTTCACGGTTAATGCATATCTGGACTCAGTGTTTGAGTCCGGCTTAT
 36977  TGGGGGCGCTGCAAAGCAGCGCTTTATTGAGCTCAGGCTTATTTGTAATCTA
;     G-trnL(cua) ==> start
 37029  ACTCCTGTGGAGGAATGGTAGACTCAATGGATT!CTA!AATCCATCGCGAACAGCATACA
 37087  GGTTCAAATCCTGTCAGGAGTA
;     G-trnL(cua) ==> end
 37109  GTCTTGGCTTGATTCTTTCGGAATTGGGCCCCAACCCGCAGGGCTGCGGCGCAGGGCCCG
 37169  CGCTTCATCGCAGGCCCCCCGCGCTGGGCGCTGCAATGCTTAGCAGCGCTACGCTTTATT
 37229  CAACCCTCTTCCATTGCCCCTCCGGATCTGCATTGCATCTCAGAGCCGGTGCTGCGGGGG
 37289  AGTCCCCCCGCTGCACTTGCGATTCCACCCTCCGGTTGCCCCCTCTTTGACAGCTTCCCA
 37349  CTGGAGCGCCCTGCGGTGCGGTCCGCAGCGGGGAGCCGCCA
;     G-orf155_1 ==> start
 37390  ATGCAGCGGGCGGCCCGGCGCTTTGCGCGGGCCCTGCGCCGCAGCCCCTTCCCCCCACCC
 37450  GACCGACCGGCCCACCCCTGCGATGAAGCGCACCGCAGCCCAAAGGGTCGGGTGGGGGCT
 37510  AGGGCGGGTGGGGCAGGCCGGGCAGCAGGCCGGCGGGGAGCCCGGCGCTTTTCGGCGGCG
 37570  CTGCATTCGCGCTGCGGCCGCGCCCTGCGGGAAGCAGGGCCGCCAATGCAGCGGGCGGCC
 37630  CTGCGGTACGCAGCACAGCACAGCACAGCACAGCAGAGCAGGGGGGCCCAGCGCTTTAGC
 37690  GCTGCGGACGCGCCCTTTAGGGGTCGCCCTGCTGCCCCGGCCTGCCTCGTGGGGATCGGC
 37750  CAAGTTCGGCGGTTACCGGAGGGTGGCTTAGATTGCAGCGCAGCGCAGCAGGGGGTTGAG
 37810  TTTGGCCTGCTTCGGCTCGTATTTACCGTCGGTTAGCCACGACTCTAA
;     G-orf155_1 ==> end
 37858  ATTTGACTACTTTGGTAGTTGATAATGGTTAAATTATGTTTGACTTTAATAATTATCCGT
 37918  GCTCGATCTAAATTTGGGCCCCTGCGGCGGCCCTGCTGCGCTGTGCATCATTGGGCCTGC
 37978  GGCCCGCTGTGCA
;     G-orf295 <== end
 37991  TCATCGGGCCGCACCGCAGGGCCCGATGCATTCAATAGAAATAGGTTCGTTTCCCGGCGC
 38051  CGCTGCATTGCGCCCCCCATTTGCAGCGGGGGGGCCCTATGGTTTCCACACGTGGTTACC
 38111  TGTTTGGCCAGCGCGCTGCTTCGTTGGGCAGCAGGGCGCGCCTCTGCAGCGGCCCTGCTG
 38171  CGATTTCTTCCGGTTCCACATGTGTAACCCCGGGGCGACCTACGGCTGCCTCAGGGCAGT
 38231  GAATGCAAGCATTGGCTTCCTAGAGGCAGCCCCACATGTGTTTCCCCCCCAGCCCGGAGG
 38291  GCGCCGCAGGGCCGGCGCTTTGCGCCCCCCTGCGGATTCCCCTGCTGCCACCCGACCTAA
 38351  GGGTGGGTCGGGTGGGGCAGGCCGGGCAGCAGGAGGGGCCCGAATGGGTTCCCGCTGCAT
 38411  TTCTTCCGACAATCCCCCCCTGCGGTGCGGTGCGGTGCGGTGCGGTGCGGCCCGCTGCGG
 38471  ACCCGCATGGGCAATCCTAACGGACTCGACCGTGGGTTTTTGCTGGAGGAGTCTAAACTG
 38531  GCTGCGGCGCCGGCGCTAATGGGGGGCGCAAAGCGCCGCCGCAGCCCCCCGGCCTGCCCC
 38591  ACCCGCCCTTGCCCCCACCCGACCCTTTGGGCGGGTGGGCCGGTCGGTCGGGTGGCAGCA
 38651  GGGGAATCCGCTGCGGTCCGCACCGCAGCGGAGGGGGGCGCAAAGCGCCGGCCCTGCGGC
 38711  GCGCGCCGTAGGTCGCGGGCCTATTTGTATTGCCGTGAAACGGTTTGGGTTTGATTTATC
 38771  GAGCTTATTATTAGTATTCTAAAGTATTGCTAATAGTACAGTATAATCCGTATCCTGATT
 38831  TCTAAT
;     G-cox3 ==> start
 38837  ATGAATATGAAAATTATGCCTCGCACTTTTCATCCTTATCAT
;     G-orf295 <== start
 38879  TTAGTTGAAGCCTCTCCATGGCCATTATTAATGGCTTTTAGTTTATTGTCTTTTGCAATT
 38939  GGATTAGTAACTTGGATTACAAATTTACATGCTAATTTAATCCCACACATTTTAATTATT
 38999  AGTTTAATAGCTATTTTATGGTGGAAAGATGTACTCCGTGAAAGTGCAGGGGGTTATCAT
 39059  ACAGTAGTTGTTCAAAAAGGAATTACTATAGGTTTCTTATTATTCTTAATTACTGAAATA
 39119  ATGTTATTCTTTAGTTTTTTCTGGGCTTTTTTCCATTCTAGTCTTGCTCCTGCTGTTGAT
 39179  ATTGGTTCTGTTTGGCCTCCAAAAGGTATTAATGCTGTAAATCCTTGGTCAATTCCGTTA
 39239  TTAGGTAGTAGTGTATTATTAGCTTCGGGATTTGTTTTAACATAGAGTCATCATGCTATG
 39299  ATATAGGGTAATAAAGATTTAGCTATTATTAGTATGATAATTACTATTTTCTTAGGTTTC
 39359  TTCTTTATTTTCTTACAAGCTAATGAATATTATATGGGGGAATTTACAATTGCTGATTCA
 39419  ATATTTGGTACAGTATTTTATACTACTACAGGTCTCCATGCCATTCATGTTATTGCGGGA
 39479  GTTACTTTTTTAACTGTTGCTCTAATTAGAATGTATCTTGATTCTTTTACTACTGAACAT
 39539  CATTTAGGTTTAGAATTCGCAATATTTTATTGGCATCTTGTGGATGTAGTATGGTTATTT
 39599  GTCTTTTTTTCTTATTATTGGTGGGGAGGGTAA
;     G-cox3 ==> end
 39632  AGCTTTATCGGAACTCAAAATTCCCGTGTGGTTCCGCCCTGGACTAGAGCGATCCTTAGG
 39692  CAAATGAGCCCCCTTAAATGGATTGGATTAGCCATCGGCCCTGCGATGCAGCGCGCGACC
 39752  GGCGCTTCGCGCGGGGCCGCCCGCTGCATTGCGGCCCGACGGCGCGCGGCAGGACAATTT
 39812  ATTGGTTAGCCGCAGGGCCCAGTACGTATTTATTAAGCCTAGCAATTTATTCGATGACGG
 39872  CTAATCAACTTGAATTTCGGGTTTCAATTACTGGCCTAGCCTAATCTCGAGTTGCCGCCA
 39932  GTGCAGCGGGCGCCGCGACCGAAGGGCTGCGGCCCGCTGTGCATCATTGGGGCCCTGCG
;     G-orf169 ==> start
 39991  ATGAAGCGCTGCATTGATTTGTCTCGGGCCCCCGGCTCGTTTGGATTTCTCCGGCCCGGA
 40051  GGGCCCTGCGCCGCACTGCGGCGCAGCCCATTCCCCCACCCGACCCTGGTGCAAAGCACG
 40111  GGCCGCCCTTAGGGCAGCAGGGCCAGCCCCCACCCGACCCCGCTGTGCATCATTGGGCTG
 40171  CGCCGCAGTGCGCCGCAGTGCGGGCCGCAGCGGTGGGCCCTGCTGTGCGGTGCGGTGCGG
 40231  TCCGCTGCGCCGCACTGCGGCGCACCGCACTGCGGCGCACCGCAGAGCGGTGCTGCCCTG
 40291  CTGTGCTGTGCGGTGCCCCCTGCGGCCCGCTGCAAATGCAGCGCTTCATCGCAGGGGGCA
 40351  GCAGGGCGCTGCAAATGCAGCGCCGGGCAGCACCCGTGCTTTGCACCAGCGGGCGGCCCC
 40411  CCAGTGCCTTGCACCGCTGCGGCGCAGCCCCGTGCTTTGCACCAGGGGGCGGTCGGTCCG
 40471  CAGCGGGTGGGGCAGGCCAGGCTGCGATGA
;     G-orf169 ==> end
 40501  AGCGCAGGGCCCCGCGCAAAGCGCTGCTTTGCAGCGCCACTCTGAAAGCGCGGAATCTGC
 40561  CGTTGCCGTCCCCTAACACATCAGACCTAAAGGTCTTTATGGGAATGTTGATGGCCCCCG
 40621  GCCTTGGCCGGTTCCTCAAACCCCG
;     G-orf255 <== end
 40646  TCAACCCGGGCTGCTGGCGCCGCTGCATTTGCGGGCCGGCTTCTTGAGTGGGCGGCAGAG
 40706  GGGAGCTGGGCCCTCCGCTGCGGTGCGGTGCGGTGCGGCCAGGCTGCCTGGGGGCAGTTG
 40766  GGCTGAGGCATGGCCCCTGCGGCCTGCGGTGCGGCGCTGCATTCTAGGCAGCCGATGATT
 40826  CATACCCAGCCCCCGGCCCTAAAGGTCTGATGCCAAAGACCTAAAGGTCTTCTGCCATAG
 40886  AATTCTAGACTTGACTTTTATTGTCAAAACCCTATTAGAAAAGAGGGCTGGGCGCGACCG
 40946  GCGCTTTGCGCGGCCCCCCCTGGCCCGCCCCACCCGCCCTTGCCCCCACCCGACCCTTTG
 41006  GGCTGCGCCGCAGTGCGCTTCATCGCAGGGGTGGGCCGGTCGGTCGGGTGGCAGCAGGGG
 41066  AATCCGCAGGGGGGGGCGACGGCGCGCCGAGCCTCGGGCCGCCGTTTGCGGCTCCGGGCT
 41126  TTTTTGATTCTTGGAGCTTTGCTTGCTCCCAAACCGCTGCGGTCCGCAGCGGTGCGGTCC
 41186  GCAGCGGCGCTGCATTATCGGCCGCTGCATTTCCAGTTCCCAAGAAGGCTTAGCTGCGGC
 41246  TTGGCCCCCCTGCGGTGCGGTGCGGTGCGGTGCGGCGGGCCCTGCTGTGCTGTGCTGTGC
 41306  TGTGCTGTGCTGCCCTGGTGCAAAGCACGGGGCCTGCGGCCCTAAGGGGGGCCCTGCGGT
 41366  GCGGTGCGGTGCGGTGCGGTGCGGCCCGCTGCAA
;     G-orf104 ==> start ;; mfannot: TTG upstream: 41136
 41400  ATGCAGCGCTTCAT
;     G-orf255 <== start ;; mfannot: TTG upstream: 41437
 41414  CGCAGGGGCAGCAGGGCGCTGCAAATGCAGCGCCAGGGGCCGCCCATTGGGCCAGGGGGC
 41474  GCCGCTGCATTTGCGGTTTCCTGAGCTGACCCGCCTTGGAGGCAGGCCCCCCTCGGGCCC
 41534  CGGTGCAAAGCACGGGCCCGAGGCCCCGGGCTTTGCACCGCTGCGGCGCACCGCAGGGGG
 41594  CCCAAGTCCGCCGCCCGCTGCACTGGCGGCTACTAGAAGTGGCGAAGACGGACGAGGACC
 41654  GGATAAGCCACTAGAAGTGGCGAACCCTCTAATTCCCGATTTGAATCCCTAGCTTCCTTG
 41714  A
;     G-orf104 ==> end
 41715  GGGATCCCTTGGCGGCACAGCAGGGCAATTCACAATTGTGAATGGCTAAAGCTAAATTTG
 41775  AATCAAATGAATCATTAAAGATGATTTCTCAGTACTATTCATATGTCAACATTCTGTTTA
 41835  TGCTTTATTTAACTTTAATTTACCCTCTTCTCTCTATAATT
;     G-nad4 ==> start
 41876  ATGATAGCATTAACCTCCGCCGGCACCGGCACCGGCACCGGCACCGGCACCGGCACCGGC
 41936  ACCGGCACCGGCAGGCAATCAGATAAGTGTGCTTCCCCTACCAACGGATTCACTTCTGTA
 41996  AGAAGCCTATCTGTAGCAATAGCAAACCAAATATCTGTTACTAAAACTGCTTTATTTTTT
 42056  TCATAGTTAAATTAGATTCATACTTTATTTTTATTTTATTTCTTTGTCCCTAATTCTATC
 42116  TCTTTTCAATTTCAATCTTATGGTATCTTTGGTATTGATGGTATTAGTCTTTGGTTAATT
 42176  TGGTTAGTAAATATGTTAACACCCATTGTTTTATTAAGTTGCAGTAGCTGTAAAATAGAT
 42236  AGTGCAGCGGGGTAGAGCCAGATTAGTAAATCGTCATTGTTCGTTATTAATTTACTTCTA
 42296  ATTCAAATATTATCTTTAGCAGTCTTTATAGTATTAGATCTCTTATTATTTTATATTAAT
 42356  TTTGAAAGTGTATTAATACCAATGTTCTTTTTAATCGCTTTTTGGGGTAGCCGTAACAGG
 42416  AAAATCCATGCTGCTTATCAATTTTTCATGTATACTCTAATAGGTTCTTTATTTTTATTA
 42476  TTAAGTATAGTTTAGATTTATATTGAAATTGGTACTAGTGATTATCATATTTTATCTATC
 42536  TATCCTATTTCTGCAAATTATCAAAATATTTTATGGTTAGCTTTCTTCTTCTCCTTTGCT
 42596  ATTAAAATTCCAATGTTTCCAATGCATATTTGGTTACCTGAGGCTCATGTTGAGGCCCCA
 42656  ACAGCAGCTTCTGTTATTTAGGCAGCAATCTTATTAAAATAGGGCTCTTATGGATTTCTT
 42716  CGTTATTCTTTACCTATCTTTAATATTGCAAGTATAACATATCAAAATCTCTTATTCTGT
 42776  CTTTGTTTATTAGGTATTATTTATGCTAGTCTAGTTTGTTAGGCTCAATGGGATATCAAA
 42836  AAAATTATTGCATATAGTTCTGTTGGCCATATGAATTTAGCTACTTTAGGTTTATTTACT
 42896  CAAAATCAACAAGCTATCAATGGTGGTATTTATTTCTTATTATCCCATGGTATTATTAGT
 42956  GCGGGACTCTTCCTATTAGTTGGTATATTATATGATCGTTATCATACTCGTACTATTCGT
 43016  TATTATAGAGGCATTGTGATGTTTATGCCAGTCTAGACTTTACTATTCTTAATATTTTCT
 43076  TTTGCTAATATAGCAGTCCCCGGTACTAGTGGATTTATATCTGAATTCTTAATATTTATA
 43136  GGATTATTCCAAAATAATTTATTTATTGCTTTATTTGCTACTTTAGCTATTATTTTAACT
 43196  CCTTCATTTATGTTATGGATAATGCATAAAATGCTTTATGGTACTATTTCTACTTATTAG
 43256  AGTTGTCTTTATCAAGATCTAACTCGTAAAGAATTCCACATGTTATTCCCCTTATTATTC
 43316  TTTTTATAGTTCTTCGGAATTAATCCTGGAATAATCTTAGAATCAATCCAATTTAATAGT
 43376  ATGAATGTCCTGTCAGATTAGATTTAA
;     G-nad4 ==> end
 43403  ATAACCAAATTCAATAATGCGCCGGCTAATTTCCGATTTAACTCCCTCTGTTGAATTCAC
 43463  AAATCTAGGCAAACCTGCTGCGGCGGGATGCAGCGCGCCCTAA
;     G-orf347 ==> start
 43506  ATGCCGCCCCGCCTGCGGTACGCCGCACCGCACCGCACCGCACCGCACCGCAGCGGGGGG
 43566  CCGCTCGCGGGGGCATTTGGCGGGAGGCTGCAACGCCTCCTGCGGCCCTGCCTCTGCTTC
 43626  TGCCTCATGGCATTTGCCGCTGCATTTGCTTGGCGCGACCGGCGCTTCGCGCGGGGCCGC
 43686  TGCATTGCGGCCCGCCGGCGCGCTGAGGCTGGTACGCATACGGCAGCCCTGCATTGCCTT
 43746  GCCGCTGCATCGGGGTTTAGGCTTGGTTAGCCGGGCTGCATCGGGCCCCGCTGTGCATCA
 43806  TTGGGCCGGCCCCCGCGCGCTGCATCGTAGGTTGCGCAGGCTGCCCCTAGCCCGGCCCTG
 43866  CGGCCTGGTGCAAAGCACGGGCCCCCCCTAAGGGGGGGGCCCCTAGGCGGCGCTGCATTT
 43926  GCAGCGCCACGCTGCATTTGCAGCGGGCTGCGGCGCAGGGCCCCCCTGCGGCTACCCCTG
 43986  CTGCCACCCGACCGACCGGCCCACCCGCCCAAAGGGTCGGGTGGGGGCAAGGGCGGGTGG
 44046  GGCAGGCCGGGCTGCGATGAAGCGCAGGCCCCGTGCTTTGCACCAGCGGAAGGGGGCCCA
 44106  ATGGGCCCTCTGCGGCGCCCCGCACCGCACCGCACCGCACCGCACCGCACCGCACCGCAC
 44166  CGCACCGCACCGCAGCCCAATGCAGCGAGGTCGGGTGGGGGCAAAGGGCTGGGCCCATAG
 44226  GGCCTGCGCTTCATCGCAGCCCGGAGGTAGGGCAGCAGGGCCACTTCATAGAGCAACGGC
 44286  AGAGCCCCATTGCAGCGGGGGCTCGGCGCGGAGGGGCCCAGTGCAGCGCCCCAATGGGGC
 44346  TCTAGGCTGCCGACTCTCCAGTAGCAAGGCCCCAAGGGGGCTTCAAAGAGCCAAATCCCG
 44406  AAGGGATGGGGCCCTTCGGTCGCGGCGGCCCGTGGAATCATTAGCCTGTGGGATACCAGC
 44466  CGGAGGTAGGGGGCCACTCCCCCAAATCAAATGCGCCCGAAGGGTGCTGCGCGAATGCAG
 44526  CGGCATTTTGGTTTTCAGTCTTAA
;     G-orf347 ==> end
 44550  AGAGAGTAGGAGATCTCACCTATAGGTAGGATTGATATTTAATACCTTTGTATCTAGAAT
 44610  AGATTTAACTTGAATTAGCCCTGCCTCGCC
;     G-orf351 <== end
 44640  TCACACCCACCCAGGCGCTGCACTGGGCCTGCGGCGGTGCAAAGCACTGGCCCTGCGGCC
 44700  CGCTGCATTCCCCCACCCGACCGACCGGCCCACCCCTGCGATGAAGCGCACCGCAGCCCA
 44760  AAGGGTCGGGTGGGGGCAAGGGCGGGTGGGGCAGGCCTGCGGGGGGGGGCCATCGGGCCT
 44820  CGGCTAGGCTTGAGCTTTCGCTTTGCTTTGCCGCTGCATTGGCTGGCGCGCTGCTGCGGC
 44880  GGCCCTGCGGTGCGGTGCGGTCCGCAGCGGTGCGGTGCGGTGCGCCGCAGTGCGGTGCGC
 44940  CGCACCGCAGCCCATTCCCCCACCCGACCCGACCGGCCCACCCCCGCACCGCACCGCACC
 45000  GCACTGCGGCGCAGCCCATAGGGTCGGGTGGGGGCTAAGGGCGGGTGGGGCAGGCCAGGC
 45060  CCGCGCAAAGCGCCGGTTGCGCTGGGGCCGGCCGCAAATGGCGCCGCACCGCAGCCCGGC
 45120  GCGCCCCCTGCCCTGCTGCGATGATGCACAGCGCTTCATCGCAGGGGGCCCACGGGCCGC
 45180  CTCCGGCGGCTCCGGGCTTTTAGGTGGTAGTGTGAGGGTATAAGACAGTTCCCTGCGGTC
 45240  CGCAGCGGCGCAGCAGGGCCCAATGCAGCGAGGCCGGGCCCTCAGGGCCCCCGCGCTACC
 45300  TACGATGCAGCGCGCCGGGCCGGCGCTTTGCGCCCCCCATTTGCAGCGGGGGGGCCGCCG
 45360  CAGGCGGCGCTGCGGTCCGCAGCGGCGCAGCCCCGAACGGGGCCCTGCGGCCGGCCTGCC
 45420  CCACCCGCTGCGGACCGGCCTGCCCCCCGCCCAATGCAGCGCTTCATCGCAGGGGGGGCT
 45480  GGCCCTGCTGTGCTGTGCTGTGCTGCCCGGGCCCGAAGGGCCGGGCCCCCTTAGGGGGGG
 45540  CCAGCCCCCCTGCGGTGCGGCCCGCTGCAAATGCAGCGTGAAGCAGGGCGCTGCAAATGC
 45600  AGCGCCGGGCAGCAGGGCCCGTGCTTTGCACCAGGGTCGGGGGGGGGGTATGGGGCCGGG
 45660  CTGCATCGGGCCCGCCCTATGCAGCGGGGGCCGCAT
;     G-orf351 <== start
 45696  TCTAAGCAGCCGCGACTCAAATTTATATTAGCCAATTTCTTAAGTCTTGTGGCGAATCCA
 45756  TCTCGCACTTTTCTCTGTTCGGGCCCCCAGCGCATTGCGCTGGGGGGCCTGTAGCGCGTT
 45816  CTCTGCCCTGCGGTGCGGGTCTGTCCCATTCCACAGGACTGCGCTGCGTTCGGAACTCCT
 45876  TGTGAATGGGCCGGCCGCCCGCTGCATAGGCGGCAACTAGAAGTGGCGAATCCGGACGAG
 45936  AATTCGGTGCTATGCTACCAACGAAGCAGCGCGCCAGATCCAAAGGAAAAGCCCTTTTGG
 45996  AGATGAAGATTGAAAACCAGGCAATTTCTAAGTTATTCGGCTAAAATATTTCTAATTAGC
 46056  TAAAC
;     G-nad2 ==> start
 46061  ATGTGGTTACTATTAATTTTAGGTCTATTAGGGTATATATACACTTTATATTTAATATTA
 46121  CCCAAATCCCAAAATGTTACACCATTATTAATTAGGTTATCTAGTTTATTTTTAATTCTC
 46181  AAATTAATTGATATTCTGAATCTAATGTATTACATCCAAGATGAAATCTTATTTTTAGAT
 46241  GGTGTTCATAGATTGGGATTTTCTCTATTATTTTATGAATTATTATTAATTGGATTTACA
 46301  TTAATGTTATTTCAAGCTTATACATTTCTTTTAAAATCAGGTGAAACTTTCATGATTCTA
 46361  TTCACTAATGTTATAGCTATTATTAATTTAATTGAAAGTTATGATTGGTTATTAACTCTA
 46421  ATTAACTATGAATTAGTCAATATTACTTTATATCTAATTGTAAGTATGAAAAATGGATCT
 46481  GAAAAAGCCTTATCTGCTTCTATTAAATATTTCCTTTTAAGTGCTTTAACTACTACATTT
 46541  TTATTATTATCTATAACCCTGATTTATGCTATTACTGGGACTCTTCATTGGGATAATTTG
 46601  GGATTATTATGGATTTTCATAGAAGACGGAGCTGATCTGAAATAGCCCTTATTCTTTATG
 46661  TTTATAACTATATTCTTTAAAATAGCGGCCGCCCCTTTTCATAACTGGTCACCAGATCTT
 46721  TTAGATGCTATACCAACAGTATTAACTTCTTGGATGGCTACACTACCAAAATATGGGATT
 46781  TAGTTATTTTTAGTAACACTAGCTAATAATATTCTACCTATGAATCAAACCATTGCCAGT
 46841  TTCATTCTATTTATTGGTCTTTTATCAATTCTAATCGGATCTTTAGGATTAAGCAATCAA
 46901  TGGCGTATCAAAAGATTTTTAGCTTATAGTGCTATTACTAATATTGGATTTTTATTATTA
 46961  GCTTAGGGTACTAATCAATTAGATAATTTTGTCCACTACTTCGTTGTGTATGCTTTAACC
 47021  TCGATAGGGATATTTCTGATTTTACTTTCCATTGAAAATGGCCCTGCGCCAGGCTCGAGC
 47081  CCCAGCGCGTCGGAGGTCGCGCCTGGCCCCGAAATGATTAACCAATTAGCCGGGCTAACT
 47141  CACCAAAATGCTTATTTAGGTTTATCTTTTACTTTCCTCTTATTCTCTTTAATGGGTATC
 47201  CCACCTATGGCTGGATTCTTCGCTAAATTAATGGTATTAGCTAGTACTCTAAATTTAGGT
 47261  TAGTATTCTTTAGCTTTAGTTGCAGTTCTAGGTAGTATTATAGGGGCTGTTAATTATTTG
 47321  ATCTGGATTAAAATCTTAAATATGAATCTAACCATACCAAATGAATCTAACCTTCAGTTT
 47381  CAGAATCAAACTTTAATTGGATCGGCCCAACGAGCTGTAACCGCGCAACGCGCCGTATCA
 47441  CAAGAAATGCAACTCTCGAGTTATTCAATATCAATTATAATTGCCTTTACAGTATTATTT
 47501  TACTTTTATCCTTTAAATTTCTTATCTGTTACCCTATCTAATTAGTAGTTTGACT
;     G-orf323 <== end
 47556  TCAGTTAA
;     G-nad2 ==> end
 47564  CAAACTGCAATGCAATGCAATGCAAAGCCAGCGCGCCGCCGAAGGGAGGAAGGTAGGGAG
 47624  GTAGGTGGGGGGCTGCGGCGGCGCTTTGCGCGGGCCCTGCGGCCCTAACGGGGGGCTGCG
 47684  GCGGCGCTTTGCGCGGGCCCTCCGGCCTGCCCCACCCGCCCTTGCCCCCACCCGACCCTT
 47744  TGGGCTGCGCCGCAGTGCGCTTCATCGCAGGGGTGGGCCGGTCGGTCGGGTGGGGGGAAC
 47804  GGGCCGCACCGCAGGGCTGCGGCGGCGCTTTGCGCGGGCCCTCCGGCCTGCCCCACCCGC
 47864  CCTTGCCCCCACCCGACCCTTTGGGCTGCGCCGCAGTGCGCTTCATCGCAGGGGTGGGCC
 47924  GGTCGGTCGGGTGGGGGGAACGGGCCGCACCGCAGGGCTGCGGCGGCGCTTTGCGCGGGC
 47984  CCTCCTAACGGGCCGCAGGGCCTCCTAACTGCAGCGGGCCGCAGGCCCCACTGCAGCGCC
 48044  GCACCGCACCGCACCGCACCGCACCGCACCGCACCGCACCGCACCGCACCGCACCGCACC
 48104  GCAGGGCCGACCTAGAGGTTCCTGTGCGGCAGCTTTGGCGGGGAACCGCAGTTGAATTCA
 48164  AAAGGAAAGGCGCGCCCCCGCTGCGGCGCAGCCCAACGAAGCAGCGCGCGTTAACCGCCG
 48224  CTCGTAGAGCGGCTGGAAATCCAAATTTACCAGCGCTGTAGCCAGGGCCCTGGGCCCCTG
 48284  CGGACCCCCGCAAAATGTGCAACCGCCCTAATTCAAAATTAGCGGCCCAACCCAAGCCCG
 48344  ACCGGCCCTCCCCCGATGCAGCGGGCCGCAGGCCCAATGATGCACAGCGCTTCATCGCAG
 48404  GGCCGCCGCACCGCACCGCACCGCACCGCAGGGCCCGCGCTTTGCGCCAGGGCCCTGCGA
 48464  TGAAATGCAGCGGCAGCGCGCGACCTCCAGCGCGCCGGGGGCGGGCCTGCGGTGCGGCAT
 48524  TCAT
;     G-orf323 <== start
 48528  TTCTAAAGAGAGATTTGTGTTGGTGTTGATTTTCAGCGAGAACCGTTTTTTGATTCCATT
 48588  CCATTCTATTAAAGGCTCTTAATACGCTCTTTATGCGCTTCAAAGAAATTAGAGATAGGC
 48648  CACCCGCGACCGGCCCCCCGGCGCAGCAGGCAGCCGCAACCGGAGGCCGGCGGCCGCCTG
 48708  CTGCGCACTGCGGCGCACCGCAGGGTGGGGCGGCATTGGTGGCGAATCCGCCCTCAGTCC
 48768  CATTCCACAGCAGCCCCCGGCCCTTTAGGTCTGGAGGGGGGGGCCGACTGATTCGGCGTT
 48828  GAACCCACTCTAAGTGGGGAATCCGGACGAGACGGCAGGCCGATTTGAAATCGAGTTCAT
 48888  TCTGAACTCAAGACAGCTTTGGTATCTTTTTATGTTTAGACAGCCCCAGGATGCTGGCCC
 48948  TGCTGTGGCGCGCTGCATCGTAGGTCGCGCGCTGCCGCTGCATTTCATCGCACCGCAGGG
 49008  CCGTCGGCCCTCCGGCTCGGCTCACAGCGCGCCGGCGGGCCGCAATGCAGCGGCCCCGCG
 49068  CGAAGCGCCGGTCGCGCCGGGCCTTAGATCTAAACTATTATTTTTACTT
;     G-cob ==> start ;; mfannot: alternative ATG start pos 48919
;     G-cob-E1 ==> start
 49117  ATGAAAATCACAAAACGTAATCCTATTTTGGGCTTAGTTAATGAATATTTAATTGATTCT
 49177  CCTGCTCCTTCTAATCTTAATTATTTTTGGAACTTTGGGTCTTTATTAGGTGTGAACTAG
 49237  GTAGTTTTGATTGTTACAGGAGTTACTTTGGCTATGCATTATAACGCATCTACATTGTTA
 49297  GCTTTTGCCAGTATTGAACATATCATGAGAGATGTAAACAATGGATGGTTACTTCGCTAT
 49357  ATCCATGCTAATGGTGCTTCTTTTTTCTTTATTTGGGTTTATTTACATATAGGTCGTGGT
 49417  TTATTCTATGGATCCTACCGTCCACCCAGAGGATTACTTTGGAGTTTAGGGGTAGTAATC
 49477  TTTATTTTAATGATGGCCACCTCTTTTATTGGTTATGTACTTCCATGGGGTCAAATGTCT
 49537  TTCTGGGGT
;     G-cob-E1 ==> end
;     G-cob-I1 ==> start ;; mfannot: no intron type identified
;     G-cob-I1-orf307 ==> start /first_aa=D
 49546  gattgcccctctgtatcttggcgaattatgattataggttcaattaaaccaaaatcttat
 49606  caaagaataggtccgcataatctggatgttttatcctttatatttggtgctctgctgtct
 49666  gatgctcatgctgaacgtcatggtaaagggacacgaatagcttagcaacaagagagttca
 49726  aatctggaatttctaacatggtacaataatttttaggctgataaaggttatggtaagact
 49786  aatgaggggactaaattggttaaactaaaatgcgtgtcccgattaggagaaaatgggaaa
 49846  cgcagatatggttctcttttgaaatctgtcacttatacttactctagctttaattggatt
 49906  catgaatgcttttactcctctttaggttagggtacggttccattatcaggtacggcccta
 49966  agggcggacccagcccggagggcccggactcgaaaaattgttccttctaatgagatttta
 50026  aaactctatctttctcctcttgctttggctatttggattatgggtgatggatcttctgtc
 50086  tcctcgggttgcaaatagtgtactaattcttataccaaattggagtgttagagaatttgt
 50146  gtagttatggatgaatagtatgggattaaagcttctgtaaatagtgctggtgtacctaac
 50206  cagtgggtcatttatatttggacaagatccatgcctttattgagatccctagtcaaacct
 50266  tatctagtaccttccatgtattagaaattgaacattcagaatgcagcgcttcatcgcagg
 50326  acctgcccccctcggggccggttccggcccgttgcgggaagccgccaaggcggccctgcg
 50386  atgcagcgcgcgaccggcgcttcgcgcggggcctgcggcctagcccgaccggcccccctg
 50446  cggtgcggcgccggcgcccaatga
;     G-cob-I1-orf307 ==> end
 50470  tgcacagcggggtcgggtggcagcagggcaaggggccctgcggcccgctgcattccccca
 50530  cccgaccgaccggcccacccctgcgatgaagcgcaccgcagcccaaagggtcgggtgggg
 50590  gcaagggcgggtgggggaggccgggcagcagggccgccgcaggcggcccgccggcgcgcc
 50650  gggcccgacatcgcccctctaatcaattcgccaatctacctttataaatgaagataagtt
 50710  ttttctttagtcatttataatgacacaatgaaaacggttaataaatatttttatacaact
 50770  ctactaatactaaaaaagactcccttctgaatttcaaa
;     G-cob-I1-orf112 ==> start
 50808  atgtcagtgtcattgtcatcctttctacttctagaaatacccagccccatgggcgaagcc
 50868  tggccgccgtgggccgctcaagcggcctatggcggcaacgggcccgttgggctgcgccgc
 50928  tgcggtgcggtgcggagcgggccgcactgcggtccgcaccgcagcggtgcgccgcaccgc
 50988  agcgcaggggggttgcaaaatacgcggagccctttagggcttttgttaattccggaggag
 51048  aactcgctaaagcgagtttattcaagaccgtcgggaaactttaatcgtttttcgctacag
 51108  actggttcattgtggaaagggctacagccaatagtctga
;     G-cob-I1-orf112 ==> end
 51147  gattcatatgcagatgcaaatctgaaaagaacgaaggtaaagcttagctaatctttttaa
 51207  tgtacagtcgaaagtttgggagaacaagcaattctctgttgtagtactttctgatagaat
 51267  agagggccccctactctaggtcggggttggcaaacctaatctattaaaattgagagtcgg
 51327  agtcgcgttatttggctggctgcggccgccggcctccggttgcggccgcgcaggaaagcg
 51387  ggggccggcgcaacctacgatgcagcgcgccgtggcgtggctcagcttagctttggctgg
 51447  gcccattgggcctgcggtgcgggccgcagcatttgcggtgcgaagcagcactaggctttg
 51507  ctctgctaactctctataagatagtacaggatatcaacaagatgtatacttattggtatt
 51567  gaaactttg
;     G-cob-I1 ==> end
;     G-cob-E2 ==> start
 51576  GCCACCGTAATTACTAATTTACTTTCTGCTATTCCGTGGGTTGGTAATGATTTAGTACGT
 51636  CTTGTATGGGGTAGTTTTAGCGTAGATAATCCTACATTAAATCGTTTCTTTTCTTTACAT
 51696  TTCTTATTACCTTTTATTTTATCAGCTTTAGTTGCAATGCATTTATTAGCATTACATCAA
 51756  GATGCTTCTAATAATCCAGAAGGTATTGCTAGTACTAGTGATCGGATTCGTTTCCATCCA
 51816  TATTATACTTCTAAAGATTTAATTACAGTTTTTTAGATGGGAATTTTATTATCAATATTT
 51876  GTATTTTTCTATCCAAATTACTTAGGTCATCCCGACAATTCCATTCCTGCTAATGCAATG
 51936  GTCACTCCCCACTCGATAGTCCCTGAGTGGTATTTTCTCCCCTTTTATGCGATATTACGT
 51996  GCTATACCAAGTAAAATAGGAGGTGTAATTGCTATGTTTGGAGCCTTATTAATATTATTT
 52056  CCTTTAGCTTACTTTAATACTTATAATTTACGTTCTAATCGTTATCGTCCTCTATTCCAA
 52116  ATCTTATTTTGGATCTTTGCATTTAATTTCTTATTTTTAATGTGGCTTGGTGGTAAACCA
 52176  ATTCATGAACCATATATTTTATTAGGTCAAATAGGTACAGCAATCTATTTTGCCTACTTC
 52236  ATAATATTAATGATTTAGGGATAA
;     G-cob-E2 ==> end
;     G-cob ==> end
 52260  TTGGCTGGCGGTTAACCGTTCACCTTCTTTTCCCCAGAGCCTG
;     G-orf173 ==> start
 52303  ATGAATCAGGCTCTGATGAATCCGAGTCCAAATGGACTTAGGTGTGGGTACAAATTAAAT
 52363  GGGTGGGGGTTAACCCTGATTCTGATTTGCCGTGAACGGTTTGAAATTTCCCCACACGAA
 52423  GCGCCGGGCCGCCTGCCGGCGGCCCTGCTTCCCTGGCGCAAAGCGCTGGGCCTTGGCCTG
 52483  CCCCACCCGCCCTTAGCCCCCACCCGACCCTATGGGCTGCGCCGCAGTGCGCCGCAGTGC
 52543  GCCGCAGTGCGCCGCAGTGCGGGCAGCGGGGGGAATGGGGGCCTCTCCCGCCCACTCAAG
 52603  AAGCAGGGCCGCCGTATGCGGCCTTGCTTCGTGAGGGGCCCCACTGCCACTAGGCAGCCC
 52663  GCGCAAAGCGCTGGTTTAGAGGACACCTTGGAGGCAAAGCAGCGGGTTGCCTCCCAGGAT
 52723  ACTCGAGGTGTGCAACCCACAGTTAGGGGGGCCCTGCCCCGCAGGGCAGGGCCCCGGGGC
 52783  ATTCGCAACTCTAAGTGGCGAAGACGGACGAGGACCGGATAA
;     G-orf173 ==> end
 52825  TCCAGTGCTGTAGCCAGGGGCCTGGGCCCCTGCGGACCCCCCTACTTGGCTAGGCTAGGC
 52885  TAGGCTAAGCTGCGGGGGGGTGGTAGGTGCACTAAATTTAGAGGCACGGCGCCTAGCGCG
 52945  AGGCAGGGCTACGGCTCGGCCCGGGAAGCAGGGCCCCCAGCGGTGCGGGTCGGGCCTGCG
 53005  GCCCGGTGCAAAGCACGGGGCCCCTTTAGGGGGCCCGAGCCCGCTGCAAATGCAGCGGCG
 53065  CCGAAGGGCCCCAATGATGCACAGCGCCGCAGGGCCGCCGCACCGCAGGGCCCGCGCTTT
 53125  GCGCCAGGGCCCCGCGCGACCTCCGGCGCGCCGGGCCGGCGCTTTGCGCCCCCCTCCGCT
 53185  GCGGTGCGGACCGCACCGCACCGCACCGCACCGCAGCGGATTCCCCCGACCGACCGGCCC
 53245  ACCCGCCCAAAGGGTCGGGTGGGGGCAAGGGCGGGTGAGGCAGGGCAGGCCGGGCAGCAG
 53305  GCAGCCCCATTTTTCAAAGTTAGGGGTTTTGCTTTAGTTCCAATAAATTAATTCAAAGCA
 53365  GAAGCAGGAAATTGATCCGTCACGGTTGCCCCTTCTTTAATGGGTTCCCTCTTAATTGCC
 53425  ACGCCAATGTTGAATTCCTGTTTAT
;     G-nad1 ==> start ;; mfannot: alternative ATG start pos 53459
 53450  TTGAATTTTATGATTGCGTGTTTAATTTTAATTTTAGGTGTTGTTTTATCTGTTGCTTTA
 53510  ATGACCCTTGCAGATAGAAAAACAATGGGAGCTATGCAAAGAAGAATAGGTCCTAATAAA
 53570  GTTGGTTATTTAGGTATTTTACAACCGTTCGCAGATGGGATTAAATTAATATTGAAAGAA
 53630  ACAGTATTACCTTTACATTCTAGTATATGGATATTTTTAGGTGCACCTTTTCTAGGATTT
 53690  TATTTAGCTTTATTAAATTGGTTAGTTTTACCTTTAGGTCAAGGATTAGTTATTTCTGAA
 53750  TTAATTGGAGGTGGAATCTTAGTTTTAATTGCAATTTCCGAATTAAATATTTATTCTGTT
 53810  TTATTTGCTGGATGGTCTGCTAATTCTAAATATCCATTTTTAGGATCTTTACGTTCTACT
 53870  GCCCAACTTATTAGCTACTCCGTTAGTTAGTCTCTTATCTTCTTGAGTGTTATATTAACT
 53930  TAGGGTACTATTGAACTATAGGAAATTATGTCTGCACAAAGATGTTTTAGTTTGGCATTT
 53990  GCCTAGTTTCCAATGGTAATATTATTTATGATTAGTGCTATTGCTGAAACTAATAGAGCC
 54050  CCGTTTGATTTACCGGAGGCTGAATCTGAATTAGTAGGTGGCTTTTTTACTGAGCATTCT
 54110  GCTATTAGTTTTGCTTATATTTTTTTAGGTGAATACACTTCTATTTTAGTAATTTGTACT
 54170  TTATTTCATGTTTTATTCTTTGGAGTTAGCATGGCTTTACCTATGATATTCTTTATGTTA
 54230  TGGATACGTGCTTCTTTGGCTCGTTTACGTTTTGATCAATTATTAAAATTAGGTTGGTCT
 54290  AATATTTTACCTTTTGTTATTGGTTATATTATGTTATTACCAACTTTGATATATACTTTT
 54350  GAT
;     G-orf196 <== end
 54353  TTAGTAGGTTAA
;     G-nad1 ==> end
 54365  GTTAGAGTAGACCCCTGCCTTGCTAATCGGGAGTGGGTTCTTGGCTTGGCTTTCTAAACT
 54425  AATTAGCAGGGCTGCTGCCGGCGCCAATCTAATCAGATGTGCCTTTAATGTAGAGATTTC
 54485  TAGAGGGCCAGGCGCGACCGGCGCTTCGCGCGGGGCCGCTGCATTGCGGCCCGACGGCGC
 54545  GCGGGGCCGTCGGCCCTTAAATACGCGAATTGCGGATTCCTGATGTGACCCGCTGCGATG
 54605  AAGCGCTGCATTGAAGCTGCGGGCTCCTCCTAATTTGGCCCTGCTCCTAGGGGCGCGAAG
 54665  CGCCGGCAGCAGCCCGGTGCAAAGCACTGGGCCCGGCGGCGGCGCTGCATTTGCAGCGCC
 54725  ACGCTGCATTTGCAGCGGGCCGCAGGGCCCCCCCTTAGGGCCGCAGGCCCCGTGCTTTGC
 54785  ACCAGCGGAAGGGGGCCCAATGGGCCCGCCCCGGCCTGCCCCACCCGCCCTTGCCCCCAC
 54845  CCGACCCTTTGGGCGGGTGGGCCGGTCGGTCGGGTGGGGGAAAGGGCTAGGGGGCCGCAG
 54905  GGCCCGCGCAAAGCGCCGGCAGCAGCCCGGCGGATTCAT
;     G-orf196 <== start
 54944  GAGGTGAGCCGCGGGGCCCCTAGCCCTAAGGGGCGGGGCCCCTCGGGCCCCCTGCGATGA
 55004  AGCGCTGCATTGCACCGCACCGCAGCGGGGGCCCAGCGCTTTGCGCCAGGGGGCCCTGGT
 55064  GGCCCCCCTACCAGCACTAATCTCTTAGGACTCACTGGTTAGCCCGTAGCCGCAAACGGC
 55124  GCCGCTGCGGACCGCACCGCACCGCACCGCACCGCACCGCACCGCACCGCACCGCAGCCC
 55184  TGCGCAGCATAGCACAGCACAGCACAGCACAGCACAGCACAGCACAGCACAGCACAGCAC
 55244  AGCACAGCAGGGGGGTCGGCGCGCTGCATTGCATTGCATTGCATTGCATTGCATTGCATT
 55304  GCATTGCATCGTAGGGCTGCGGCGGCGCTTTGCGCGGGCCCTGCTGCCCGGCCTCCCCCA
 55364  CCCGCCCTTGCCCCCACCCGACCCTTTGGGCTGCGCCGCAGGGGTGGGCCGGTCGGTCGG
 55424  GTGGGGGGTACAGGGGGCCTGCGATGAAGCGGGGGGCGCGCCCAGCCCTGATTTGCTTTT
 55484  TGGGGTTGACCGTGATTCGAGGATTAGGGCCCCATTCCGGAT
;     G-orf108 <== end
 55526  TTAATGAGTCGCCTACGCTATCCAACTCTCCCGCATCCCCACAGGCGAGTCCGTTAGGAT
 55586  TGTCCTGGGGCAGAAGCCGGGGGTTGGAGTTTCTGGTGACCAACTAATTGGTTCTATGCT
 55646  GCGTCCATAGGGCGGAACGGAACGGAACGGAACGGAACGGAACGGAACGGAACGGAACGG
 55706  AAGAGAAAAACTCCCTACTGGAACAAATTTGGAGGAACCCGCAACGCACCGCCCTTCCAA
 55766  CTCCAACAGATTGGCCACTAATTGTGGCGAAGATTGGGAGGATTGCCCGCTTCGGATCGA
 55826  AAACCCGGTTCCCTCGTGGGAACCCAT
;     G-orf108 <== start
 55853  TTGGGGTTCATTTGAGTGTGGGAACCCCTGAGTCCGCACAGCAAAGATTGCTCATTCAGT
 55913  GTCGAAACGCCGAATTTTAGTTTATTGTTTACCTAACTTTTAATTT
;     G-atp8 ==> start
 55959  ATGCCACAATTTAAACCTTATTGGTGGATTTCTTTAATTTCTTGGGCCTTTGCTATCTTA
 56019  AGTTTTGCTACTTGGTATCATACTTCTATTAGTTTTCCAACTATCCTTCGTATTCAATTA
 56079  GCTCGTATTAAAATGTGTTTCACATAA
;     G-atp8 ==> end
 56106  ATTGA
;     G-orf309 ==> start
 56111  ATGATCATGAGTTTGGCTTTTAATTTGAGTTCAATTCTCCAGCTCTCCAACAGGCCCCCA
 56171  GGAGCGACTGGGGCCGCCCGCTGCATAGGCGGCTACGGGCGTTACAGTGTGAACCTGGCC
 56231  AAGTGGGGCAACAGGGCTTTTCACGGGAGCCCATTAGTGCGGCGTACCCGGCGGGCGCGC
 56291  TTCATCGTCGGGCCGCCTGCCGGCGGCCCTGCTTCCCTGGCGCAAAGCGCTGGGCCGGCA
 56351  GCAGGGCCCCGCTTCATCGCAGGCCCGCCCCTTGTCCCCACCCGACCCCGCTGTGCATCA
 56411  TTGGGCTGCGGTGCGCCGCAGTGCGCCGCAGTGCGGTGCGGTGCGGTGCACCGCAGGGGG
 56471  CCCTGCGCTTCATCGCAGTGCGGTGCGGCCCTGCTGTGCGGTGCCCTGCGGTGCGGTGCG
 56531  GTGCGGTGCGGTGCGGTGCGGTGCCGGCGCCCCCCCTGCGATGAAGCGCTGCAAATGCAG
 56591  CGGGGGGCAGCAGGGCGCTGCAAATGCAGCGCCGCCGCAGCCCCGTGCTTTGCACCAGGC
 56651  CGCAGGGCCGGTCGGGCTAGGCCGCAGGCCCGCGCAAAGCGCCGGTCGCGCGCAGCAGGG
 56711  CCGCGCCGCAGCCCGAAAGATCTTGGAGAGTTGGCCTGCCGCTGCATTGGATCGGAAACC
 56771  CCCCCACGTGTGGAACCCATTTTTGGGGGGTGGCTTCGTCCTACCTCCTCCTACCCATTC
 56831  ACACGCTCGATTGCTTTAGCAATGCCCCAGCTGCAATGGTTGAGTTGGGGTGGATACATG
 56891  CACTTTCCCTCGTTCGCTGCACCGGTTCCCATTCTATGGCGTCTGCGTCCGCTGCTTCCT
 56951  TGGCGGACTCCTGGTTTTCCAGGGTAGGGGGGCCACCCCTAGGATGCAGGTGTTAGGGTT
 57011  CAACCCCATTTGGGTATGCCACCCAATTAA
;     G-orf309 ==> end
 57041  ATTGAATTCCCCGTGAACGGGTTTTTCGGACTTAGGACTTCGGACTCAGGTTCATCCCTC
 57101  GTCTTAAATGACTAATCAGGAAGCCTAGCGCTTTGCAGTAATGTTGGATTTTTCGTAATT
 57161  GGTTTCAATTTACGCTTCAAT
;     G-atp6 ==> start
 57182  ATGGGTTACAGTTCCAATTTGAGTTTCACTTTAATTACATCTCCTTTAGAACAATATGAT
 57242  ATCTATCCTGTATTCAGTATTGCTTTAGTTTTAAATAATGTTCTTCTTTATTTTTTAATT
 57302  GCTGCTTCTTTATCACCTCTAATTATATATTTGTGTAACAGTACTGCTAAAGAGAAATTA
 57362  GTCGCCAATTGGTGGGGGATATTAAGTGAATCCTTATACAGAACTATTTTATTAATGGTT
 57422  GAAAATTATATTGGACCGAGATCTACTATTTATTTCCCCTTTATTTATACTATCTTTCAC
 57482  TTAGTTTTATTTAGTAACTTAATTGGATTAGTTCCTTATAGTACTACACCTACCGTTGAA
 57542  ATTGTAATGGTTTTATCTTTAGCCTAGACTTTATTAGGTGGTGTTTTAATATTAGGATTC
 57602  CTAACTCATCGTAAATTCTTAATTGCTGCATTCGTTCCTTCTGGTACTCCTCTGGCATTA
 57662  ATTGTACCAATGTTTGCTTTGGAAGTTTTAGCTTATTTAACACGGACTCTTAGTTTAGGA
 57722  CTTCGTCTTGCTATAAATATGATTACAGGTCATGTATTAGTAAAGGTATGCATAGGGTTT
 57782  ATTTATTCGGCTTTAATTAATGGTACTTCCACTATAATATAGACTTTGCCTTTATTCCTT
 57842  TTAACTATGTTCTTAGTATAGGAGATTCTAATTGCTTATTTACAAAGTTACATCTTTACA
 57902  TTTATATTTTGTATTACAATTAAAGATATGGCCTAA
;     G-atp6 ==> end
 57938  TTAATTAGATTTAGATCACCCCCCCAATGCAGCGCCGCACCGCACCGCACCGCACCGCAC
 57998  CGCACCGCTGCGGACCGCACCGCACCGCACCGCTGCGGACCGCACCGCACCGCACCGCAC
 58058  CGCACCGCAGGGCCTTGCTTTATTAATGGGCCTAGGCCCTTCAAATTGGGATTAAAT
;     G-orf155_2 <== end
 58115  TCAATTTGAGGCTGGCTAGCTGGCAGGCGTGAAATTGACTACTCCAACCCGAAGGGGCAT
 58175  TAGCCTCGAAATTGGTTCTCCTGCGCTGCGCTGCGATGCAGCGTAGCGTGAGGCAACCGG
 58235  ATTGATGGAGGTGAATTTGGGGCCGCAATGCCGCCCCACCCAGCGGGCGGCCGCCGGCCT
 58295  CCGGTTGCGGCTGCCTGCTGCGCAGGGGGGCCGGTCGCGGGGCCGAATTTGGGTCCAAAT
 58355  TTGGGCCTGGGCCTGGGCCTGGCCTGGATTTCTTTGCGGGCGCCGCCCTGGCCATTTAGA
 58415  TTTAGATTTAAAAGTATGAATCAGCCTTAGCCAATATCTAAACTTAGCCCCCCGGTGCGG
 58475  TGCGGTGCGGGGGGCTGCCAATGCAGCGGGCAGCCCTGCGGTGCACCGCAGGGGGGGGGC
 58535  CGGCGCTGCGGTGCGGCGCTGCATTCGCGCCGCGCCCTCCGGGCGCAT
;     G-orf155_2 <== start
 58583  TCGTTTTATCTTTAGCCCGCTCCGCTGCACTGGGTTGGGCCCTGACTTTGCCCTTTCATT
 58643  GATGAATTGTTTGGTACTCCATCATTGGTTGAATTAGCCCTTTGGGCCCGGCGCCCAGCG
 58703  CGGGGCCCCGTTGGGCCCTAATTTCTTGCTGGGCCCTACTGGCCTTTCCTTTATGATGGA
 58763  ACCGATCTAAATATTAGCCCCGCTGTGCATCATTGGGCCCAAAGCGCTGGGCCCTGCGGT
 58823  GCGGCGGCCCTGCTGCGCTGTGCATCATTGGGGCCAGCTGCATTTAGGGGGGGCCCCCTT
 58883  AGGGCCGCAGGCCCCGTGCTTTGCACCGGGGGGGGGCCGACCCGCTGCGGACCGCACTGC
 58943  AGTGCGGCCCGCACCGCAGGGGACTGCCTTGGCGCCGCAGCCCTTCTCATATTAGTCTTC
 59003  CCAATTAACAAGCTGGGTTAGCGCACCAAACCTTGGGAGAACTCCTAAATTGGAACTGCT
 59063  TTAGGTATTTGGATACTGAAATTAGCTCTGATTGTGGATAGCTGTAACTTATTGAGTTGA
 59123  GTTGAATATTTAGCCTCCCCACCAATGGTGGCCTATATTGAAGATGTGGGCCTCTGGTCC
 59183  CCAAGAAGCGAAGCAAGCAATTTCCGTTCGGAGCTCTGATTCAAATCAATGAAATCTGAA
 59243  ATCTGAAATCGGAAATCAATATTGAAGATTCATTTGGGGAGGTCCGATTTGATTAGATTT
 59303  CGAACGTTAAATCAATATCCGAATTGAATAGGCTAACTCCTTTCCTATAATATTAGTTGG
 59363  TGATAGAGGTAAGCTTTTTCATTCAATACAATACCTATACCAATACCTATACCAATACCA
 59423  ATACCTATTCCCATACCCATACCAATACCTCAACCTATACCAATCCAAATCCAAATACCT
 59483  ATACCTCTACCTATACCTCTACCAATCCAATAAAAAGATAGTGAGGGCAACCCCTATTCC
 59543  AAATTAAACTAGAGGGGTAGTGCTCTACATCCAAATTATGAAAACTTGATGGAAACCCTA
 59603  GTAGCACGTATACATTAAATTAAAGATCTACCCACCCCGCCGCAGCCGCACCGCAGCCCA
 59663  TACTTTAGATTTCAGTTTAGAGGTGCAGCCGTAGTCCAATTCATCGTGAGGCGTTCTTTA
 59723  AATCTAACCAGTAATTCAAAAAGAGTGGCCTCAGGTTAATTCATTCCAATTTTGAGTTTG
 59783  GCCGAGGCCGAGGCCTAGGCAGAGGCTGAGGCAAATTAGAATTGAAAATCTACTGAGGAT
 59843  AAGTATTTGGCGCTGGCTATTCCTATTTGAGGGGGGCATAGGCCAATTTAATCTCAACTA
 59903  GTTAGGGGTGCCGCAAGGGTTTAGTGGTGATTGGCTTTCAAGGCGATATTCGGTAATTCC
 59963  AAATTAAAAACCTTCCCTCTAGGCCAATAGCTAATGCATTCTTCCTTTAGATTTGAGGCT
 60023  TCAAGGTCCAAACCACCAAACACCTCCGCCAACGATTTCACGAATTCAACTCCTAATTCC
 60083  ATACTATTAA
;     G-orf154 ==> start
 60093  ATGCGGCAATTGAATCAAAGCCGGAACTGGCCAATCCTATTCAATCCAAGCCATAACCGG
 60153  CCTATCCCATACACTACTCCCCTCTCTATCACTATTACAGAGCCCAAGCCATTTTTGGCG
 60213  AAGGGGGCCAGCCCTGGGTCAGGCACCCGCACAACTCAAGTATTAAGGGGGCCTCCCGGC
 60273  CTGCCCTGCCCCACCCGCCCTTGCCCCCACCCGACCCTATGGGCTGCGGTGCGCCGCAGT
 60333  GCGCCGCAGTGCGCTTCATCGCAGGGGTGGGCCGGTCGGTCGGGTGGCAGCAGGGAATCC
 60393  GCAGGGGGGCGCAAAGCGCCGGCCCGGGTCCGGGCCCCGCAGTGCAGCGGGGGCCAACAA
 60453  TCATCAAGACTAGTGGGTTTGGGCCAGGCCTAGGATTATTTGATGAAGGAATTTGTTTAC
 60513  CTATCCGTAGAGAGCGGAGCTCGATAGTACTCTTTGACAGCCTAA
;     G-orf154 ==> end
 60558  ATTTCCAAGCTGCGGTCCCTTACAGGGAGGCCTAGGTGTGATCAAGGAAATCGAAGAGTG
 60618  CGAAGAGAGGTTGACTGTATAGGAAGACAAGCGAGGAGCGAAGGCGGACGATGAAGACCA
 60678  TTCCGAGGTCCAACAGGGAACTAAACGGAATGAAGCCAACCAAGGAAAGGCTAGACCGGG
 60738  CTGCGATGAAGCGGGCAGGTACCAGGGCCCGAGGGTTATCAGTTAGCTAGAGCCAAGCCA
 60798  CCTAAGGGGAAGCGACAGGGAAGCGCCAGG
;     G-orf146 <== end
 60828  TTAACGACAATAACAGCGACAGCGACAGTGAAACGACAGGGGAGCGACAGGGGAGCGACA
 60888  AGTAAACAACAACGACAGTAACGGCGACAGCTATAGCAATAGCATAGCAACAGCCAAAGC
 60948  AGCGGCAGGCAACAGCCAAAGGCAACTGCAACTGCAACAGCAACAGCTACAGCGACAGGG
 61008  TAGCAACAAGGGAGCGACAGCCAAAGCAACAGCAACAGCAACAGGGTAGCAACAAGGGAG
 61068  CGACAGCGACAACGACAACGACAACGACAACAACAACAACAACAACAAAAACAACAACGA
 61128  CAACAAAGAAGACAGAAAGCCATTAAAAGCAGACCACCCCACCCCACCCCACCCCACCAC
 61188  ATGGTATAACCCTTTATCACCTGGAGGGTTAATTAATAATCTAAAGCTTTGGTCGTAATA
 61248  ATTAAGTGCGCAGGTCGTCAT
;     G-orf146 <== start ;; mfannot: TTG upstream: 61310
 61269  ATCCTAACCATTGAAATAGTCCTTAGTTGGACCCCCTACCAATTAAAGAACCCTAAATTT
 61329  CAGGGAATACTCTTCAACTCTCGAATATTGTTCTTTGTTACATAAACTAGGATAGGCTTT
 61389  TAAACTTTAAAATTAAGTAATTAAGAGGGAGCGGAGTTTAGTTTAGTTTAGTTTAGTTTA
 61449  GTTTAGTTTAGTTAAGTTTAGTTTAGATAATTATCCTTGTTCCTTATTCGGTATAATAAT
 61509  AAACGAAGAAGAAAAAAGAATTCAGAATTAGAACTGGCAAACTCTACTGTTGTTACAACA
 61569  CCCTATCATCCATCCATGTTTTTCTCTAATATCTAATAAACACTCTTATAAATATGTATT
 61629  ATGGAACATTATTGGGTCTCATATCTCTAATTAAAAGAGCACAGAGCACAGAGCACAGAG
 61689  CACAAATATGATGGTTAGAGGGTGATTACAGGTAGTGCTCTACACCATATGTTAGCTTAT
 61749  GTTAATACGAACACCCCCTACCTAGAAAGTCTCAACTGTATTGTGCAATCATCTTTACAA
 61809  TACCATACTAAAGCCCTACTAGTTTTAAAAGTCTACATCCTCTTTTTACTCTTTAGAGTT
 61869  TCTCGCCTTATTACTTTTAGAATGCTAATAAAGGATATGCCTTGATACCTATGCTACACT
 61929  GGCACCCCTCTATCATAACATTACATAACATAACATAACATTACATAACATAACATAACA
 61989  TTACATTACATAACATTACATTACATAACATAACATTACATAACATAACATTACATTACA
 62049  TAATAAATCCTTCTTTAATTTACAGCCATTATCAAGTATCTTGGACCGATAAATCAAGAC
 62109  TAGTAGGGTCGGGTCCAGCCCTTTAAAAGACTAGTCTAAACCCCATATAATAACCATGAT
 62169  AACCTCTATCTGGCAATCTAAATCCTTGGTGCGTAATTATTTTGGGATTTGTTTTTTGAT
 62229  TTGGATTTGGATTTGGATTTGGATTTGGATTTGGATTTGGATTTGGATTTGGATTTGGAA
 62289  CAGAAAGAAATAATTACATATACACACCATTGTGATAA
; G-orf981 ==> start ;; contain dpo
 62327  TTAAGGTCCTATTGCTCGGAACATATCTATATATGTTTAGGACCCGATTCATTTAAAGAT
 62387  GAAATTAGGAGTAAATTTACACCTCGGGTAATGCCCGTCATCAATGAGTCAAGCTCGCTA
 62447  ACATTAAATCAGAATATGATAAGAATTTTATTAGCCATTGGTTCAGCCCCCGTTAATTTA
 62507  ATTAGGTTTACCTCTCGTAAATTCAATTCTTCTGTTATATGTACAACTACAGCTCGTCCT
 62567  GCACCCTCTATCGCTAAATTTAGTGAATATCAA
;;     G-dpo_1 ==> start ;; HMM match pos. 197,1114 score 3e-176
 62600  TCAGTATTATTAACTTTTGATCAAATTTTCGATAACTTCACTAAAGAGTGGAATGAGAAA
 62660  GTAATGTCAAACTTTAAAGAGGGTAGCATTTATACTGTTCTATTTATAGGTAGGTATCGT
 62720  AATGAGGATAACATGAATTGTTATGCAACACTATCTAATAGTATTAGGGTCTCTACCCAA
 62780  TCAAATGGGATGTTCATCTATCATACCATAAATACAGGTTTTAATTAGATAACTCAACGT
 62840  TATAACTGTGAACTATCAAGTAATATTATAGTTAAATATAAAGAATGGATCGAGAATGTA
 62900  ACAGATATTCAAATAGCAAATGCGGATAAACATTTAGCTTCAATCTCTAAATTACCGTCC
 62960  CCTTCACCTACTACTGACAAATTATTAAATATCAATGAGAAGGATTAGATATCCTTTGAT
 63020  TAGGATTTGGATTATGAGAAAGCCAAATCTACCATTCAAACTATCGCTTTAAAGAATGAC
 63080  AACTTTTTAGTTGTATCTTGGCTCCAAGGTAGAAAATTCGAGCTCCAAATTAACCATGAA
 63140  GCCTGTCAAACTCCTTTATTAAGAGCTATAGATCAGGTATCTAAAAGTCTGATACGTAGG
 63200  ATCTATGACCAATATAACTAGACTCAAATTAAGAATCTAAAGGATAAAAGTATCATCTCT
 63260  AATTTTAAATAGTCCTTTGACTATCTTGAAAAACAATTAAAAGAGGATGAATTTATCAAC
 63320  AATTACATCGCAATGGACCTTGAAACCTATGGTGATGAGAACGGGTTCGGCCAACATAAA
 63380  GTATATGCCTGTGGTTACCGTTCTAGTTCAGATGATGCGGAAATGTATTTTATTAATGAT
 63440  TTTAGTGATAGTCATAGTATGATAGGGAAGATGTTCATGGCTTTGTGTCAACCTCAATAT
 63500  CAAAATCATAAGACCATCTACTTTCACAATTTTGCTCGTTATGATTCAATGTTCATCGTC
 63560  CAAGGTTTGTTAAATGCTGGATTTAAGATACGAATACAAGAAAACAATAATGGGGAAATC
 63620  ATCGAGATGAAAATCTCCAAAACAATGAATTCAAAAAGATATACCTTCAAAATCTAGGAT
 63680  TCATTCTTAATATTAAATTCAGGTTAGGACAATCTAGCTCGTGATTTCAATATTGCTCGG
 63740  AAATTGAAATTCCCTCACCGTTTCGTAAATGTAAATACCCTTAATTATATAGGACCTACA
 63800  CCCGCTAAAATGTTTTATGATAACATCAACGATGAGACCTATAATGCTTTAGTAAAAAGG
 63860  GATTGGAATTTGAAAGATGAAGTACTGCATTATCTTAATCGTGATATATCCTCCCTGTAT
 63920  GAAGTAATAGATAAATTCGCTCACTAGGTCTATGATAACTCCCAACTCAATATAACTAAG
 63980  ATAAGAACCTCGGCTTCATTAGCCTTTAAAACTTATTAGTCTAGTTCACTGAAAGCTAAT
 64040  TGGAAAATTCCAATCATTAAGGGAGGGATGTTTAGAGATATACAATCAGGTTATATAGGC
 64100  GGATAGGTCAACGTATACCGTCCTCAATAGTGGAATGGGTATTATTATGATGTAGTAAGT
 64160  CTCTACCCCTCGATAATGAAAACACAGTTAATGCCCTTAGGGAAAATCGTTTAGACTAAT
 64220  AATCCCGTGTTAGATTCATATTTTGGTTTTGTGTATGCTGAGATTATTTGTGATCCCAAC
 64280  AAAGTTCAATTTCCATTCTTACCGATGAAAAAGGCCGATCACATACTATGTTCACCTTAT
 64340  GGTGAATGGAGCGGGTGGTATTTCAGTGAAGAATTAAAATTGGCAAGGGAACATGGATAT
 64400  GAAATTCACGTGGTAAAAGGCTATACCTTTTCAGAGAAAAAATAGCTGTTCGTGGATTAC
 64460  ATAGATAAATTTTTTGCCATCAAGAATGCAGCTAGTGTCGCTAATAATCCCTCCCTTAAA
 64520  CACTATGCCAAACTACAATAGAACAGTCTTTACGGTCGATTTGGATTGAAACCCATTACG
 64580  AAAGAATCCCGCTAGGTCCCTGTAAACGATGTTATGGCTAAAGAATCCCAATTCAACTTG
 64640  TTGGATAGTATTAAAGTAACTGATAATGTATATTACATGAAATGGGACCGGACTCCTGAT
 64700  CCTGAATTATTGAGTATCTAGGACCCTGATATTAATATAGACGTACACTAGAGTGGTGAA
 64760  AACATCACATCTAATAGTTCAATCTCCATAGCTGCCGCTATTACTGCTTATTCTAGAATG
 64820  AAAATGTATCAGATCTTACTTGAATATAAGGACCATGTATATTATAGTGATACTGATTCT
 64880  ATTGTAGTAGATATCCCTTTAGCTGAGCAACACGTAGGTAACGATTTGGGTCAATTCAAA
 64940  TTGGAACATGTTATAAAAGAGGGCATTTTCATTGCTCCAAAATTATATTATATCGAGACC
 65000  GTTGATGGGCAAATTATAATTAAATCAAAAGGTCTAAATGCCAATGAGATGAATAGAGCC
 65060  GATTTTATTCAATTATAGAATGACCAACCCCTCATTAAATCCGACATTCGATTCTTTAAA
 65120  AAATTCGCATACCAAAAAGCTATATGGAAAGAATTGCAAGTCAAAGTCCAAGGTACTTTA
 65180  AACAATCGTCAATTTGTTTTGGATAATCTCACAAATAAGATAGGTACTAAACCATTATAT
 65240  GTACAATCAAATTCA
;;     G-dpo_1 ==> end
 65255  TCAACTAGGAGGAAGGGT
; G-orf981 ==> end
 65273  TAAATGATTAGGAGCCGAAATAAGAAAAGACGCAAGTGATGTACTTTAATAAATTCAGAA
 65333  TATTAATAGATCAATTCCTATTTATACCACCTCAGGCTCGCCATTTACCCTTCATCCCTT
 65393  CTGAACTTTAGTTTATGTCTCTGTTAGATCATTTTGGTGGTTTGAGTTGCAAACTATTTG
 65453  ATTTAGAGTTAGGGGAAGGTGGAAGGGAGAAGGTGGAAGGTGGAAGGTGGAAGGTGGAAG
 65513  GTGGAAGGTGGAAGGTGTTTAGTGAGATAAAGTTGGTTGACATTTAGATGAGGATAGTGT
 65573  ACAGAATGCCCCCTAAACTTCAATACGGTTGAGTTAGGCGCTGGGAGAAATTCAGTTGAA
 65633  GATTACTCACAGTGGACCCAGATTTTTTTGGGGTCCGGGGGGGGAAGGTACCCCTCTTAC
 65693  CCAAATAACAAAATGAGGTTGAGGTTTAGGTTTAGGTTTAGGTTTAGGTTTAGGTTTAGG
 65753  TTTAGGTTTGGAAATCTAATGTTTAATCGTTGAATCCTATACTTTTAGCCTTTAATATTG
 65813  TAAGGTAATGTAACAAAAAGATGAGGTAAAACGAGTTCTAGACCTCTACAAGATGACTCA
 65873  ACAGATTAATAGGAAGGAATACACTCATATTACTAATTTACAATCTAGATATTCAGTATC
 65933  TTGAAGAGCAGTACAGTACAGTACAGTAAAAAAAGATGATGAGTACAGGAAGAATTTTAT
 65993  TGCGATGAATCTCGAGACCTTTGGCGAATAAAGACGGATCTGGTCTACACACTGTGTATG
 66053  CTCATGGTTATCGTTCTCGTCTATCTGAATCAAAGAACTTTTCTATTGATGATTCTACCG
 66113  ATTCAGATTCAATGATTGGATCGATGTTTTAGGATAGATGTCAATTGAAATCTAACTCAT
 66173  TAAATACTCTATACTTACATAACTATGCCTAATATGATTATATGTTTTGAGTATGGGTAG
 66233  AGAAGAAAGCTGGATTTTGAATCCAAATTCAGGAAAACAACTCTTGCGAAATAATTAATA
 66293  TGAGAATATCAATTCGGATTAAATCATTTACTAATAATATTTAGGGTTCATTGTTGAGTT
 66353  GAGTTGAGTTGAGTTGAGTTGAGTTGTAATTTAATTCTAGTTAGGAATATTTGGCTATTT
 66413  GGAGGTCACACGTAAATAGATATTCCCACATTTGTTTGGAAATGAGAGTCCCCTTTATTA
 66473  TCTAGGTGAAACACCTGTCTAAAGCTATTATGGAAACCTTGATGATGAAACCTCTTGATC
 66533  TCTAGTCAAGGAAGATAGGTGTTTAAAGGCTAATAGTAATATTTATCTAAACTAAACAGA
 66593  GAGATTTTATCTCTGTATCTAATTATTGAGTTATTTGCTCTAATGGTTTATGAAAACACA
 66653  TATTGAAATCTAACCATAATTCGATCATCCGCTTCATTAGCATTGAAGACCAATTAATCA
 66713  AGTTCATTGAAACCAGATTGGAAAATACCGAACCGAACCGAACCTTACCTTACCGTACCA
 66773  CCAAACCTAACCTTACCGTGCCTTACCTTACCGTACCGTACCGTACTTATAATTAAAGGA
 66833  TGGATGTTCAATGACATCCAATCTGGATATCTAGGAGGTTTAGTAAACGTATTCAGACCA
 66893  TTGTTTAATTTAGGTTAGAATTACGAGTGAGTTAGTCTCTTTCCCTCCCTAATTAAAACT
 66953  GAACTGATGCCTATGGGGTTAGTTCTATATATCAATTACCCCAACTTAAATAGCAATTTT
 67013  GGATTTGAATATGGTAATATTGAATGGAATATCGCTAATGTACCGTTTCCATCCCTCTTT
 67073  CTAATGCATTGAATATTCTCTGCTCTCCATATGAAAATGAAAAAAAAGGGTGTTGCTGGT
 67133  ACTTCTCAGAAGAAATGA
; G-orf28 ==> start ;; contain dpo
 67151  AATTGC
;;     G-dpo_2 ==> start ;; HMM match pos. 804,830 score 1.1e-09
 67157  TGGTACTTCTCAGAAGAAATGAAATTGGCAAGGGAACAGGGATCTATAGTACAGGTCGTC
 67217  AAAGGATATCCCTTTCCGAAG
; G-orf28 ==> end
;;     G-dpo_2 ==> end
 67238  TGAAATTTCATCTTTAACGATCAGATTTCCAAATATTTGGGAATCACAAATCAAATATGA
 67298  AGCGAGAAAATCTCAAAACTACTCGCTAAAACATTACGCATTACTTCAATAAAATAGCCT
 67358  CAATGGAAGATTTGGCTTCTAACCTTTTTCTAATGAATCTAGCCTAATATCTGTTAAAGA
 67418  GGTCAACTCTATTGAAGATTGATTCAACATATATGATAGCGTTTAAGTTCCTAATGATGT
 67478  AGATTATTAATAAATGGGACATAA
; G-orf47 ==> start ;; contain dpo
 67502  GTCCATATACCCCTATAGAGGTCCATCAAGGACCCCGAGATGAATATTTACGATATATTT
 67562  ACAGGTAAAAATTAG
;;     G-dpo_3 ==> start ;; HMM match pos. 945,964 score 3.2e-08
 67577  ACCTCTTTCAGCTCAATATCTATTGCAGCCGCTATAACATCATATTCAAGGATAAGGATT
;;     G-dpo_3 ==> end
 67637  AAATGGAGT
; G-orf47 ==> end
 67646  TGACACTTTTGAATATCCTGACCATATTAACCATTCCGATACTGATTCTCTTGTGGTGGA
 67706  CACACCCACAACCAAATCAATAGGTGGGTTATAAATTAGCTCTATTTAAAAAGAAATAGA
 67766  AATAAAAATAGAAATAAAAAAAGATGTAATCCTTGAAGGAATATTCATAGCCCACAAATT
 67826  CTACTATATAGAGACAGTTCAAGGTAATTGAATTAGGAAATCAAAAGGAATTCCGATGTG
 67886  TCGGGATGATCATTTTCAATAATTGAAGAGTTATTAAATAATTAAAACAGACGTACGTTT
 67946  TTATAAATAGTTTGCAACTCAAACTGGTAGATGGAAGAAATTAAGTAGAATTCTAAAAGG
 68006  TAATCTATACAACAGAGAACCCGTATTTGATTCAGATTAGAAGATTAGAGGTAACCGTTA
 68066  AATGTGGCAATTCAATCCTCTATCCTCTATCCTCATATAATAGCATTCTATTTATAATTA
 68126  CAACTAACCTTTCTGACTCTAATATCAAGACCTAAGTATCAGATTAGGGTATAATAGAGA
 68186  AGAAAGCAATACAAGCAATACAAGCATACGTACCACCAGATCTAGACTTAATAAAGTTAA
 68246  ACGTTTCTAAATCTAAAAGCATTTCATTACTACCGGATTCTGGCCTGTTAATCAACTGAC
 68306  GTAACCTAACTGATGTAACCTGACTGATTTTCGCATCTCTAATCTTATATAGTGGGAGAC
 68366  TCGTATATATTAAATAACTCCTAATTCAATTTTAATCCTAAACTAAAAAGGCGTTTAACC
 68426  AACTACACAACTCAGATATTAATTTTGACCCCTCCCCCCTGTAGAATCATCCTCAAAACC
 68486  CTTTGTTAGCTGTTTAACTTAGTAGTCAACACCCTCATTGATGTGTAGAGGTTAATGTTT
 68546  AATATATCCTATTCAATGAGATAGTGAGTGTTTTTGATATATACTATGAGTCCTATCTAC
 68606  CCTACGCGTTAGGTATTTATGTCTAATTAATCTTCACCACTATTTATTACACTAACGCAT
 68666  TTGCTTAAGGGCTACGCGAGGGGGTGGAATAACAATTTATTGTCTTTGCACGCACACGTA
 68726  GGGTCGAATTGAATTTAATTTCTTGTATACTATTTAGAGTCTCGGGGTACCCTCGGACTG
 68786  TGATTATTGAATTGAATGAAATTACTAATTATTATTAACTATCTAAAGGGTCGAGTCACG
 68846  TACCGTCACGTCCCTTCCCGTCTCGTCCCGTCCCGTCCCTTCCCGTCTCGTCACGTCCCG
 68906  TCCTGTCCCCCTTTGAGGAATAATTAATTGTCTAGGTACGCTCGCCTAAGGGATTAGAGA
 68966  ATTCTATATAGGGTTCGCGGTTCTGATTTGGTGCGCTGAAATTGATATCAATGACGAAGC
 69026  TAATCAAGGACCTATTCCGATTCACTATAGATGATATTAGGAGTCAACACAGATCACTCC
 69086  TCAGCTAACACGCCGTCATCCATGAATTCACC
;     G-orf118 <== end
 69118  TCAAACACAGAAATTAACAACGACGGCCACACCCCCACAGGAAGCAAAAATAAAATCAAG
 69178  AACGAGAACCTGGGTGCGGACAGGGGGACCCGCTCCGACCTGGTTCCAAGGTGTCACCCT
 69238  AAGTGGCAGGGTGAATTTGGATTTCAATTTGACGGTGGAACTGCAATTAAGTGGGGGTGA
 69298  AGCAACGACCAACCTAAGGGAGGCAGGGTACAGACTCACGGTATTGAAGTTGCGATTGTG
 69358  AGTTGATACTACCCAACCCAACCCTAAGGAGGAACGACGAATCAGAGGCACAACACCCTA
 69418  AGGGAGAAGGGACCCAGATTTTTTTGGGGTCCGGACCCAGATTCTTTTGGGGTGCAT
;     G-orf118 <== start ;; mfannot: TTG upstream: 69489
 69475  TGTGAGGAGGTTCAACCCGCTAGATTCAACGCAGGTACGATGGGAGCGAAGGACTAACCT
 69535  GAGTCCAGGGAGCGGGAGCGGATTGCGAAGGAATTCCCCCAGGGCCCCGGCTCGGGTGGG
 69595  GGCAAGGCTCGGGTGGGGGAAGGCCCCAGGGTATCAGTTTGAAATTGGGTTCCATTGCCC
 69655  CCTGCCCTGCCCGCTCCGCTGGGCACGGGTGGGGAGGCAATCATTAATA
;     G-orf211_2 ==> start ;; mfannot: TTG upstream: 69557
 69704  ATGGACTCCACCCCATTGCCCCAGGGAGGGAGGGGGCAATCATATGTTTGGTTTTCCATA
 69764  CCACCCCTCCCCTACAGTACGGGGGCCATCAGTTTAATTACTACACCCCCACCCCCAAGG
 69824  GGGCTGGCAATCAGTTTCAATTCTGGTTCCATTGCCAGGGGCCCGGACCCCGGTTCCCGG
 69884  TGCCCAGGCCCCGGTGCCCAGGCCCCGGTGCCCAGGCCCCGGTGCCCAGGCCCCGGTCCC
 69944  CGGCGCCCTTGCAATCAGGAAACAATTCCATTGCCCTCGGCCGCCCTCCGATTAGAAAGA
 70004  ATCGGGGCGCCGGCAATCATTCCAATTAGGGAAACATTGCCCGGGGGCCGCTCGCCCCGG
 70064  GGCCCGGCCCCGCCCCACCGATTCGAAAGAATCGGGGGTGGGCTGGCAGGCCGGCGCCGG
 70124  CGGGCAATCAGGAAAGAATTCCATTGCTGCCTGCAGCCCTCCGATTCGAAAGAATCGGGG
 70184  GTGGGCTGGCAGGCCGGCTATCAGAAAGATTAGTGTTCCATGGCCCCGCTAGAGGGGGGC
 70244  CATCAGGAAAACTGGGGTTCCATTGACAGGGGCCTGCCCCCTGCCGCCCCCCGATTAGAA
 70304  ATTCTCGGCGCCGCAGGGGGCGGGTCAATCAGTTAA
;     G-orf211_2 ==> end
 70340  CAATTGGATCCGATCACATTTCCCGGGGGCCGCTCGCCCCGGTCAATCAGTAAAGAATTG
 70400  GTTTCCATTGCCAGGTGCCCTGTCAATCTATTTCTTTGGGTTCATTGCCCGGTATGCCGG
 70460  TCAATCAGTTAAGTTAATAATATCATTAACCGGGGGCCCTGGCTACCCCGGTCAATCAGT
 70520  AAACAATTCCATTGCCCCCAATGCAGCGCTGCGCTTCATCGCAGGGGGCCATCAGTTTTG
 70580  AATTAAGGTAACATTGCCCCCTACTGTACCGCCCCCAATTCGAAAGAATCGGAGGGCAGG
 70640  GGCAATCAGTTTCTATTGGTTTCCATTGCCAGGGGGCGCGGGCGCCCCTATCAATCTGTT
 70700  TCAATTCTGGTTTCATTGCCAGGGGCCCGGACCCCGGTTCCCGGTGCCCTCAGGTTGCAA
 70760  ATTCAACCTGAGGTGCCCTTGCAATCAGTTTCCAATTCCATCGCCCCAATCCCCTGCTGC
 70820  CACCCGACCGACCGGCCCACCCGCCCAAAGGGTCGGGTGGGGGCTAGGGCGGGTGGGGCA
 70880  GGCCTGCGGGGGGGCCATCAGTTTTCAATTGGGTTCCATAGCCCCACCCTGCGGGGTGGC
 70940  TATCCTTTTTTCTTTGGTTTCCATTGCCCTGGGCCCCGGCCGGCCGGCCGGCCGGCCGGC
 71000  CTGCCTGCCCGGTCAATCAGTAAACAATTCCATAGCCAGGGGCCCGGCTTGCCTGCCCCA
 71060  CCCGACCGGCCCACCCGCCCATTGCCCCCACCCGACCCTATGGGCTGCGCTTCATCGCAG
 71120  GGGTGGGCCGGCCGGCTCGGGTGGGGGCTAGGTTCGGGGGGCCCCTGTCCATCAGTCAAA
 71180  ATAAGGGTTCCATTGCCAGGGGCCCGCACCCCGGTGCCCTCAGGTTGCAAATTCAACCTG
 71240  AGGTGCCCTCAGGTTGCAAATTCAACCTGAGGTGCCCGGTGCCCTGGGCCCGAGCAATCA
 71300  CAATGAAATAAGGCTTCCATTGACAGGTGCCCAGGCCCTGGTGCCCGGTGCCGGGTGCCC
 71360  TGTCAATCAGTTTGAATTGGGTTCCATCGCCCCAATGAATGGGCGATCAGGAAACAATTC
 71420  CATAGCCTGGGGGTGCCCCAGTCCATCAGTTTTTATAGGGTTCCATTGTCCGGGGGGTGG
 71480  GCCCCGGGTCAATCAGTAAACAATTCCATCGCCCGGGGGTGCCCCGGGTCAATCAGTTTT
 71540  ATTAAGTAAGTGCATTGCCCCAGGGCAATCAGTTTTATTTAGTAAGTGCATTGCCCAAGC
 71600  CCAACCCCCACCCGACCCGGCCGGCCCACCCGCCCATAGGGTCGGGTGGGGGCAATGGGC
 71660  GGGGGTGGGCAGGTCGGGCCGGGCCCCCTGGGCGCCCTAGGGCAATCATTTCTATATGGG
 71720  TTCCATGGCCCCGCGCTGCAATAGGGGGCGGGGGGCCATCAGTTAACAATTCCATTGCCA
 71780  GGTGCCCTGTCAATCAGTTTTTTTATTGGTTTCCATTGCCAGGGGGCCGCTCGCCCCTGT
 71840  CAATCAGTAAACAATTCCATCGCCAGGGGGCCTAGGCCCCCAGTCAATCTGTTTATTTTC
 71900  TAGTTTCATTGCCAGGGGCACGGACCCCGGTAACAGGTGCCCGGTGCCCTAGCAATCAAT
 71960  TAACAAATCCATTGCCAGGTGCCCTGTCAATCAGTTTTCTCTAGGGTTCCATAGCCCCAC
 72020  CCTTTGGGGTGTCTATCATTTTAATTTTCTTTCCATAGCCCGGGGCCCAGGCCCAGGCAA
 72080  TCAGTATACAATTCCATTGCCAGGGGCCCGGCCCTCGGTTCCCGGTGCCCTCAGGTTGAA
 72140  AATTCAACCTGAGGTGCCCTAGCAATCAATAAACAATTCCATTGCCAGGTGCCCTGTCAA
 72200  TCAATTTTTCTTGGTTTCCATAGCCCCACCCTGCGGGGTGGCTATCATTTTTCTTTGGTT
 72260  TCCATTGCCCGGGGGCAGGGCAGGGCCGCTCGCCCCGGGCAATCAGTAAACAAAACCCAC
 72320  CCCCCGGCCCTGCCCCCGGGCGGAGCCGTGCTTCCCCGTGCGGATCTGGTCCCCCTGTCC
 72380  GCACCAGCCCGGGGGCAGGCACTGCCTGCCTGCCCCGGGCCTGCCCCTGGCCCGCCCTTG
 72440  GTCCGGCACTGCAAGCCTGCCTGCATGCCGGAACCGGGCCTGCCCCCTGCAACCCAATGG
 72500  TCCGCAAAGTGTCCAACTTTTTTTCTCATTGCAATCCTAGTGAAAACGACTAAAAAAGTG
 72560  CATTTCCCAACCCCAGAAAAAAACCTATATCTTTTAGGGGGTCGAAAAGGCCAAAAACAG
 72620  GCATGAAAACACGAAAAGTCGATGATTTTGAAAACACGTTTGCCAAAAGTTGTCAAAAGG
 72680  GACCCTCTGAAAATAGGGGTATAAGGAGCTATGGGGATGAGTATGGGGCTTTTTGGAGGT
 72740  TAAATAGGATGGGCCTAAGAAAACACGGTTCATATA
