# Supplementary material for: Global Characterization of Fungal Mitogenomes: New Insights on Genomic Diversity and Dynamism of Coding Genes and Accessory Elements
Source: Front Microbiol. 2021 Dec 1;12:787283. doi: 10.3389/fmicb.2021.787283 (PMC8672057; doi:10.3389/fmicb.2021.787283)
Supplement: Supplementary File 1 — de novo annotation files of the 685 mitogenomes investigated in this study. Annotation was performed with the Mfannot program. [file Data_Sheet_1.ZIP › Supplementary_FileS1/NC_050342.1_Metschnikowia_dekortorum_strain_UWOPS_01-522a5_mitochondrion_complete_genome_mitogenome_g3.mfres]

;; Masterfile modified automatically by mfannot version 1.35
;; on Sun Dec 27 04:18:16 2020 by user pfonseca on host LGCM-PROC
;;    - Gene Totals: 54
;;    - List of genes added:
;;      atp6 (1 introns)     atp8                 atp9                
;;      cob (4 introns)      cox1 (13 introns)    cox2                
;;      cox3                 nad1 (1 introns)     nad2                
;;      nad3                 nad4                 nad4L               
;;      nad5 (2 introns)     nad6                 orf100              
;;      orf102               orf113               orf121              
;;      orf129               orf149               orf162              
;;      orf291               orf324               orf409              
;;      orf435               orf455               orf484              
;;      orf54                orf717               orf756              
;;      trnA(ugc)            trnC(gca)            trnD(guc)           
;;      trnE(uuc)            trnF(gaa)            trnG(ucc)           
;;      trnH(gug)            trnI(gau)            trnK(uuu)           
;;      trnL(uaa)            trnM(cau)            trnN(guu)           
;;      trnP(ugg)            trnQ(uug)            trnR(acg)           
;;      trnR(ucu)            trnS(gcu)            trnS(uga)           
;;      trnT(uag)            trnT(ugu)            trnV(uac)           
;;      trnW(uca)            trnX(uuuu)           trnY(gua)           
;;
;; end mfannot
;;


>NC_050342.1 Metschnikowia dekortorum strain UWOPS 01-522a5 mitochondrion complete genome gc=3
     1  CCCCCCCCCTCCGGGGGGGGGATACTACCTACTATACAAACCCCCTCTCCTATACTAAAA
    61  ATAAAATTGGTATATTATACCTATTATTTATAATTATAACCTATATATAATAAATATTAC
   121  CTATTTTATATAATATAACCTATATAAATTATATAATACCTATATTCTTTAATATAACCT
   181  ATATAAAAATTATAAAATATCCCCCCCGCCCTACGGGCGGGGTAAATAGGCCCGCCGTAG
   241  GCGGGCCCTTATTTTATGATATAATATCTATAATTTAATATAACCTATATATTATCCATA
   301  TATTTTATATATATATGATTATTATTTAACCTATATATATTATATAATACTAATAAAATA
   361  ATATAACCTATATATAAATATATAATACCAATTAAATAATATAACCTATATTAAATCACA
   421  TAATTTTACATATACCCGCCCGTAGGGCGGGTATGTATATAATCTTTATATTTGATATAA
   481  TACTAATAAAATATGATATAATATCTATAAAATAAGATATAATATATATAAAATAATGGG
   541  GGGCCTACGGCCCCCTATCATATTCCCCCCCCCGCAAAGCGGGGGGAAAATAATTTATAA
   601  TTTAACCACATATTTTATCTATACCCGCCCTACTATATAAAAAAAATATATTCTTGTTAA
   661  GAAGCCCTAAGCAGGCCGGCCATATATTTTTTTATGGTATGTATATAACCTATATATATG
   721  ATATAATGGGGGGCCTACGGCCCCCCTAATCATCCCCCCCGAAGGGGGGGGATAATTACA
   781  TAAAATATAATAAAATACTAATAAAATAATATAACTTATATAAAATTAAATAGAATAATG
   841  CCGGGCTACTTAGATATAGCCCCGCTTCACTGGGGCCTATTTATAGGCCCGCCGTAGGCG
   901  GGCCCTTATTTTTTGTTATCATATTTATATGTTAAAATCCTACCTTGATACACTGCCGCC
   961  TTTTATAAAAATTATACCGGGATACTTAACTTATAACTAAGAATATAAAATAATACCGAT
  1021  CACCTTTATATCGAGAATACCTTAAGTACCTATAATTAAATATCTTATATATAATGTATT
  1081  AAATATCCCCCCGCCCTACTATATAAAAAAATTGATTCTTCTTAACAAGCCCGGCCGCAG
  1141  GCCGGCCATCAATTTTTTTATGGGGGATTTATAATACCCACCCATCTTCGGTGGGCTTAT
  1201  ATCCTCACAACTTTTATTTAATATATTATAATAGTTTGTTATAAATTAAATATCATTATC
  1261  TATAAAATAGATATTAGGTTAAACCCGCCCACCTTCGGTGGGCATTAAATTAATATATCA
  1321  TTTATTATAAGTTTATTAATTTATATATATAGATATATAATTAAAATCTAAATGGGGCCT
  1381  CTCCCCCCCGGCTTCTAGGTAATAATATTAAATATCTTCAATGCCCGCCCACCTTCGGTG
  1441  GGCGGGGTAAGATTAATATGGGGAAGGGGGGGGGCCGATATTATATACCCGAAGGGGGAT
  1501  AAATATCTCTGATTATAAATCCTCAAATAATGATAGGGGGTACCCTCCTTATACCTAATT
  1561  TAAATTTATGATATTTTTATACTAGATTAAAAATAGTGATTAATATAAATAATATGGGCC
  1621  CGCCTTCGGCGGGCCATAACAAACATTGATATATTAAAGATTAGGATCCATATAAAATCC
  1681  CGCCCACCGAAGGTGGGCGGGCCTATTTTTGCATATTGGCCATTTAACCCGCCCACCGAA
  1741  GGTGGGCGGTATATAATCAAGATATAATTTTACCCCGTTA
;     G-orf129 <== end
  1781  TTAATCATATATATATCGGGGAGGTAGCACTATATAATGCCGCATAAAAAAAAAATAGAT
  1841  ATCTATTTTTTTAAGATATCGCCCCGCTTCGCGGGGCATTTTATTTATATTGTATTTAAT
  1901  TACTACTATTTCATATTTTACCTTAGTTTTAATTATTAAATTATATGTATATCTGTAGGT
  1961  GTAAATAAAATTAGCTAACTTATTTACTAAGTTTATCTTACCGAAGGCATATATTATATA
  2021  CGTTTTTAAATAAAAATTAGGATATAAATCAAGAAGATAATATCCCCGCCCTTTGGGCGG
  2081  GGATAAATGACCCCCCGCGAAGCGGGGTGATTTTCTCCCCCTTAAATGATATCGATTATT
  2141  ATTTGGGTTCTCATATATGATGGGGTTCAT
;     G-orf129 <== start
  2171  GATTATATATTTATAATAATATATGATAGGGATAATTAACAATAGGTAGTATTTAATCAA
  2231  ATATCCCCCCCGCGTAGCGGGGGATATATTTATCTTTGGCAGATATTATGGGTAATACCG
  2291  AAATATCACAGGTGAAAACCTTATATATTAAATACCGCCCTCACAAAAAAAAAACATATT
  2351  TTTTAAGAAGTTTTTTATCTTAGCGGGCAATTAAAATTTTAATACCGCCCTTCGGGCGGT
  2411  ATAAATGGCCCCGCTTCGCGGGGGTATTATATCGGGGGGAACCCCCGATAAATCAAGGTA
  2471  AGTAAATAAAATATAATGGTATTTTTTTGTTTTAAAAATTTAATAAATTAAAAATTATGA
  2531  ATAAACAA
;     G-cox1 ==> start ;; mfannot: alternative ATG start pos 2527
;     G-cox1-E1 ==> start
  2539  ATGACGTATATAACACGTTGATTATATAGTACATCTCATAAAGATATAGCTATATTATAT
  2599  TTAGGATATGGTCTAATATCTGCTATGGTAGCGACAGGTATGTCCGTTATCATAAGAATG
  2659  GAGTTATCAGGTCCTAATCCTCAATTATTGAATGGTAACAATCAAGTCTACAATGTAATG
  2719  GTTACAGGGCATGCAGTTGCAATGATATTTTTATTTGTAATGCCTGTGTTAATAGGTGCT
  2779  TTTGGT
;     G-cox1-E1 ==> end
;     G-cox1-I1 ==> start /group=IB (8.38e-19)
  2785  aaaataaaatatttatcgtgtaaacgtatgtaagataaatgaaaaatttataaaaaaagc
  2845  tgaatgaaaaaaaataactaataaatataaaatatatatatattttagataaggttaaaa
  2905  aagattcagctaatggtggacatataaataataattaacctattggagattcagttgaat
  2965  ctccaataaaaaaaaaatactcagattttgctggttaataaaaatatttagattcttatt
  3025  tagcaggtttaataaaatgagatggatatatttgagtagaagaaattaaaatctactcca
  3085  gttatagatattatttttgttgaaaaagatttacttttacttcattattaatataatata
  3145  aatgatcccccccccgcttcgcgggggcattattttaataaatatcatctaaatatttcc
  3205  cctagaagccgggggatatataggcccgccttcggcgggcccttatttatattataaaga
  3265  ttgatataatataattgaattagttattatagggaaaatataccttcaaatatatgagac
  3325  ctaattttatctaaaaaaaataagaaacaattttaccccgcacatcggggcataaaataa
  3385  gaactacatttaattgtgatcttttaaaaataaataaaacatactcgtttataatacgtt
  3445  aaatattattgctgtggatagtgttattaacacttaataaaaaatataaaaatatggccc
  3505  gcttcgataaaaaacttcttaaaagtatgtttttttttatatgcgataccggccgtaggc
  3565  cggtattttttaaggtataattcaaaatgcctcatcaatcctccccccgaagggggataa
  3625  aacccgctacgcgggggattcaagagaattcttaataggccgagggcccatatttctaag
  3685  cccggcctatggccgggatatatttttcgcccttagggcatattaaattgtaaaattatc
  3745  tattattatattactgtttgctgaaaacccctaaagttttatataattatttattacctt
  3805  cattaaatgttatgtagtattaccggcctaaggccggactatttattatatctaatagat
  3865  atatatatatcttatagttaacaatatattactggcgaatataaataaaaaaaaatgata
  3925  ataa
;     G-cox1-I1-orf102 ==> start
  3929  ataattaaaaattataattatattctatatgaatatgataataatatgggcccgccttcg
  3989  gcgggccatatcaaaatatgcccgaccttaggtcgggatatctgatgagttgggtttttt
  4049  tatcccgcccccctgaaggggggcggtatattataccccccccgctatgcggggggggca
  4109  tatatggggaaaaatctacccatattcctaaataaaatattattaaaatatatgggctat
  4169  cagcaggaaactaaaataaataattttatcattatattcatctgaaatgaattatataaa
  4229  atatgataa
;     G-cox1-I1-orf102 ==> end
  4238  atttttatttaagttcgtcaatgacgaaaaataggttcctcagagactttacgtaatact
  4298  ccttatttaaggatgaagataaagtccatgttatattgaaaaatataatgccaatacaat
  4358  taaaaattggctatatacataattgatatacataaatg
;     G-cox1-I1 ==> end
;     G-cox1-E2 ==> start
  4396  AATTTTTTTTTACCTATCTTAATAGGAGCGGTTGACATGGCATTTGCACGTCTTAACAAC
  4456  ATAAGTTTTTGATGCCTTCCACCGGCATTAGTTTGTATAATTGCATCTGTATTAGTAGAA
  4516  AGTGGACCAGGAGTTGGAT
;     G-cox1-E2 ==> end
;     G-cox1-I2 ==> start /group=IA (1.24e-22)
  4535  aagtttagtcgataataataaaaataataaagaaaaataaaaagaagagaaaatataata
  4595  aaaatgatggaaaaaataaaatatattatagatagagataagactggtaagtctgtaggt
  4655  caaataataatgaattagtaggtttttatctttatttaactagtttaatataaagagatg
  4715  ataaataataaaaccttataccccgcccttcgggcggggggaaataaggccctccaaagg
  4775  ggggctgatatatgggtataaccgaaatatcatgagtgaaacctaattatcttttataaa
  4835  aaataatataaaatttaaaagaactataaaaaaagataatatctaaaaagtaaatatggg
  4895  cccatgattatataccgccccccccttcagggggggcgggaaaaatgccccccgcttcgc
  4955  ggggggataataaccgcccctgaaaggggcgggatatatgccctaagtaggccgggatta
  5015  ttattaataacccccgtttacattatacaaaattttactattattattttattattatcg
  5075  aatttaagtccccttatatagaaatatatattgaaccgttatatataaagtttatccctt
  5135  ataaataagataataatctatcaaagatagtatttatttatcttttggtagccaattttt
  5195  aatagaataatatgagctctattatataaatgcttaaagggtaaaaaatatattctccct
  5255  aaaggagagcggataaaaccccctgctacgcagggggtattattaattgggtgaattgca
  5315  taaagatcttataagccctctattaatagaggtgtcgatatattaagaaaatatgcagcg
  5375  aagcatatattagttatttattaactatatatttttagtattagttaatattataggtat
  5435  atgaacgttcaacgactagtaattgagtaaactaacaataaaattaccacgagagcccaa
  5495  cacttaaatatgggccccccgaagggggggccgatcttataccccgcgtagcggggcata
  5555  tacccgcccaccttcggtgggcggggattattatatctcttcgtgatatataagattaat
  5615  aaaggtgatgacatagtctaagctatatagtgatatatagaaattattatataaagaata
  5675  ataatatccgataataatgccggcatacagccggtatcgccccgcttcgcggggccatta
  5735  tataaattttatatatgaaatttatatatatataaattattatatgacctttcaggtgat
  5795  aattaaaaaaattataatgcctgccttaggcagggatatccccgcttcgcggggcattta
  5855  taaattaatgtttatctaatagttagataaatatatcggtaatattactg
;     G-cox1-I2 ==> end
;     G-cox1-E3 ==> start
  5905  GGACAGTATATCCACCGTTATCTTCTATTAATGCACATTCCGGACCATCAGTGGACCTTG
  5965  CAATTTTTGCATTGCATTTAACTAGTTTATCTAGTTTATTAGGTGCTATAAACTTCATTG
  6025  TTACTTTCATTAATATGCGTACTATAGGACTACATATGGTTAATGCTCCTTTATTTGTTT
  6085  GAGCTA
;     G-cox1-E3 ==> end
;     G-cox1-I3 ==> start /group=II (9.74e-15)
  6091  gt
;     G-cox1-I3-orf756 ==> start /first_aa=A
  6093  gcgccgtctagggtatattttgttttatattactttgtgggtaatattttatatttttga
  6153  gagattattaataatctatataaatcttatataatcgcctataagaaacctaataagatt
  6213  ttatatggtatagcagattataaaagcaataaagtaaaagaattatgacttttaaaattt
  6273  attgctaaagaaattgatcatgttgaagttaatgaatttgatacttatcaaggagataaa
  6333  acaagcttattagttaatcataatatattaaaactaatatatcttaaagctatattctat
  6393  attgctcaagaatatggttctcaaaataagatacctttattgaaaatacaataccttaat
  6453  agggataagcaaacagctaaaatcaataacacagacccggcctacggccggggaaaaaaa
  6513  gaacaaaatatacaaattcgggaaataaacgtcaataatatttttatattatacgtattc
  6573  ggaggtgttatagtagggtatatttatatatatttaataaggatgatttataattaccaa
  6633  ataatatggatctcatccttgttattatccccgcccaaagggcggggtcatattatgaat
  6693  aaaatttacccgaagaacactagtgttaacttaaatttgatcagaatgtatagttctttt
  6753  aatatggctcatattattaactttaaaagagaatataatcagaggccacctctaggtcat
  6813  atcccgcccaccgaaggtgggcgggattttttatctcctaaaaggagatataatgatgat
  6873  gattatatatatttatatcttaatgttaataatcgtaataatttaactgacattcttatg
  6933  aacaaattaaaatcttataaatctaatgataataaatatcataaattaaatgatatattt
  6993  aaagatccttatttttgattaggtgcttataattctataaaaccttcattaaaaattaag
  7053  tcaaatataacattaaatagtttaaatttaaattactttgaaaatatatctaataatatt
  7113  gttactggtaaatatcaacctatacccctcgatccgagggggcatttaatatctataata
  7173  gataataataaaagtatcttaaatattgataatcttaaagatgtaattattcaagctggt
  7233  gttgcttctattcttgaagctatatgagaacctttattcttaactaattctcatggtttt
  7293  agacctaataaatctacagatactgcttttaaagatataaaattaataggatctaaatat
  7353  acttgagttatacatggtattataaataaatgtttagaaaatatatcgcatgatatatta
  7413  atagataaaattaaacagaaaataggagatcctaatttcataagtttaatatataaaata
  7473  ataagaatagatataaaaatgaatgataatactaaaaaaaaaaataaagtaggtataata
  7533  caaaataatatgccccgcgtagcggggctaagtaatatattatgtaatatattattacat
  7593  gaattagataaatatatagttaatgaaattaatacccttatcgtaaataagaatgataat
  7653  ataagaaaaaactatataaaaggtaagggggcccatgattatatgggacctgccgttaat
  7713  aatcccccccgcgtagcgggggggttgatcttcccccccgaagggggggttaattttata
  7773  agatatgctgatcaatttttaatatttatttttggtagttatcaaaattgtttagatata
  7833  aataatttagttaaagattttttatataataattgtggtttaaaattaaataatgataaa
  7893  actataataactaatttaaaaaaagaatttaacttccttggtgctaatattaaaaaatgt
  7953  aaaaatttaaatgataataaaattataattaatgctcctattttaaatattattcaatca
  8013  tatattgatataggtattttaaaaaggaaaaaagatggaagcgttttaccttgaggttta
  8073  ggttatttaactgttaaacctcataatgatatattaaattattataactcaaaaataaat
  8133  tatctacttaattattatagttttgctactaattataatagattatcatcattagtttga
  8193  tatttacaagtatcatgtgctctgactctaagtcgtaaacataaatataaatctatggct
  8253  aaatcatttaaaaaatgaggaagatatttaacagatccagaaacaaaaaattatttaaag
  8313  ataccaaaaacttgagggaaaaaattaaaacaaaataatgttaaaatataa
;     G-cox1-I3-orf756 ==> end
  8364  gaattagatatgcccgcccaaatataaaaaaaaacataagcttatgttttttgggcggga
  8424  atttaaaataagatgttaacagtgagagccgtatgatgggaaactatcacgtacggttcg
  8484  gagagcagttctaagaagaattaatgttgcctaaatggctacatatattttgtatacggc
  8544  tgactctac
;     G-cox1-I3 ==> end
;     G-cox1-E4 ==> start
  8553  TTTTCTTTACAGCTTTATTATTATTATTCTCTTTACCAGTATTAACAGCAGGTATTACAT
  8613  TATTGTTAATGGACCGTAATTTTAATACTGGTTTTTACGAGGTAGCTGCAGGGGGAGATC
  8673  CTGTCCTATACCAACATTTATTTT
;     G-cox1-E4 ==> end
;     G-cox1-I4 ==> start /group=ID (8.75e-36)
  8697  aaaagaattgaaataaaggtataaattagttatatatatatatataaaccccccccccgc
  8757  aattgcaattgcggggggtaattaaatttatagcccgctctgcgggctttatataaaaga
  8817  ctaaataattaatatagcaaatgttgtacttaattaatacccccgtccttcggacgggca
  8877  ttaaatttaaggtaaaataagactatattaataaaatatatcttaataatatgtagatat
  8937  attaagatgtattatttatatctagtgatagttatattttttattttttaagttaaatat
  8997  aatacccccccccgcaatgcggggggggtataccgcccaccgaaggtgggcgggcatcat
  9057  aatttaatatatttatgtaactcttataagaaaataaatataataaaaattaactaattt
  9117  attctgagaggaataatatattataaatagatatataagaatgccgctggtgtaattata
  9177  attataattatataatacccgccctcctttggagggcgggcttatctattttagtattgc
  9237  gatgcaagtgaatacggttaaaagttaatatttatctcaagaccgtcggtagtattagat
  9297  atcgctacagactggctcacttgtgggtatctgaaatgatgcttaatgtacagtcgatat
  9357  aaaaaatatcggtttataccgtaaaatatgacaatataactgtctattaatag
;     G-cox1-I4 ==> end
;     G-cox1-E5 ==> start
  9410  GATTCTTTGGT
;     G-cox1-E5 ==> end
;     G-cox1-I5 ==> start /group=IB (2.56e-10)
  9421  caattgtggcctaaattttaaaccgtttttcctaatggaagcggtataattaataaattt
  9481  acttatatatttaaaatatataatacccccccgcattgcaattgcggggggggtatcccg
  9541  gccaggataaaaaaaaaacataagcttatgtttttttttatgaggtatttaatttattat
  9601  ttaaatttcgctatatgctaaaaatttatatatataatttcatatacctagcctataatt
  9661  attaggcattatatatatttttaattacttttatcttatatgaccgccctatgggcggga
  9721  gataaagttataatattaaattaagatattttcttatctttataaacattaatgccccgc
  9781  ttcgcggggccatatatcctcccggatatttataatgccccataattatacctccccccc
  9841  cgcgtagcgggggggggatgattaaccccgcccacctctctaaaaaaaaacatcccgcct
  9901  tctagggctttttagcatgtttttttcaggtgggcgggatatttataagaaagaaattta
  9961  cattttatatcttaaaataattagcagataactataatatacttttacttatataaagat
 10021  atctcagagactatatgcgaaatatcttatatataaaatatataaaaaaaagttattaaa
 10081  tacccccccgcaacgcgggggggggagattacgcccaccgaaggtgggcgggttatataa
 10141  tttttatatttttaaaatataagtaaagacatagtccatattatatatataatatatata
 10201  ccggcctacggccggtattgccccgcgaagcggggtatataaatattataaccttataag
 10261  ttatttattatatatataatag
;     G-cox1-I5 ==> end
;     G-cox1-E6 ==> start
 10283  CACCCAGAGGT
;     G-cox1-E6 ==> end
;     G-cox1-I6 ==> start /group=IB (3.28e-17)
 10294  a
;     G-cox1-I6-orf484 ==> start /first_aa=Y /note=LAGLIDADG ;; evalue:1e-17
 10295  tatgtatgcctcttaatattgctatatgctgaaaataactcttattcaattatgaattta
 10355  tataaatacaaattaaaatttcaacaaatagaaatatggcccgctacgcggggaaaaact
 10415  ataaataaatgaaaaaaaaaagtaaaaatgttatatatatgagttaatcagcaagaaata
 10475  aaatataaagaaataatattatgccccgctacgcggggcaaagctaaaataaaaaataat
 10535  aatagtataatatatcctcattgcgggggattagtaaatttacttattttagctaatata
 10595  tattttaattcttcagagactataagcaataattttttatttccacctaaaattaataaa
 10655  tctcatttattaacaaaaagatgtatacattattctataatacccgcccaccaaaggtgg
 10715  gcgggtatatcggccataggtcgccatttatcttatttaaataaaaaaaaaatatctgaa
 10775  catgttcctaataaatatagacctaataataaagaacaattaggttattatttagctggt
 10835  ttaatagatggtaatagttattttgataataaaaataatttagttattaatttacatata
 10895  aaagatatttcagctgcttattgattaaaaaaacaaataggttatggtaaagttaaaaat
 10955  ataaatcatatatcatctaaaaataataaagattatttaaataaatcattatataaatca
 11015  ggtacaaattttataatatctaatactaaaggtttattattaattttagaattaataaat
 11075  tataaattaaaaactttaaataaatataatgaaatattaaataatttaattaataatcct
 11135  aaacaagattgtggtaaattatttttaaataaacataaatctttttattatgataataaa
 11195  tctatttattcttctgatgatgacgggaatattcttaatgataaatttaataatcattga
 11255  ttatgtggttttattgattctataggttcttttaatattaatattaataaattatatatt
 11315  gataataatttagatactaatattgatttttctttaaattttattttaattcataaagat
 11375  ttaaatatattaaatgatatatctaattttatagaaaataaaaaagataaacttatatct
 11435  ttaactaatgataataatatatcttatataaaaaatactgatgaatcatatttaggttta
 11495  tcaacaactaataaagataatattgaggattataattatgaatataaaactatatctttt
 11555  gaattatttaaatttataattaattatattaataaatatcctttagtatcatataaatat
 11615  ttaaattatatattaataagaaaaatatatatacttaaacaaaataagataaaattaaca
 11675  aaagaagatataaataaaataaaaaatacatcaataaaattatgaaaaattgataatggg
 11735  ggaaataaaaaataa
;     G-cox1-I6-orf484 ==> end
 11750  gatatagtccttttaattaatacccgcccccgcttgcggggggggtatcgccgcccacct
 11810  tcggtgggcggtattataag
;     G-cox1-I6 ==> end
;     G-cox1-E7 ==> start
 11830  ATACATTATAATAATACCAGGTTTTGGTATAATATCTCATATCGTCTCTACATATAGTAA
 11890  AAAACCTATCTTCGGACAAATTGGTATGTTATACGCAATGGGTTCAATCGGTTTTTTAGG
 11950  ATTTTTAGTATGAAGT
;     G-cox1-E7 ==> end
;     G-cox1-I7 ==> start /group=IB (5.97e-20)
 11966  cgagaaaaggctttccttatgtgtgaatataaggtaatagacatcacaataagctgaaaa
 12026  tcatataatgcccgcccaccttcggtgggcgggttatcccccgctttgcggggcattaga
 12086  tttatttaatactttttatagttataatttaaataaatatgccaatcagctggaaactta
 12146  ataaatatatgcccgcctacggcgggatgtttataataagcccgcccacctgaaaaaaaa
 12206  catgctaataagccctagaaggcgggatgtttttttttagaagaggtgggcgggctgata
 12266  tagggggcctacggccccctattcttataattatatatatataggatcctcagagactat
 12326  tcgtgatgatacttattttatatttatatttctattattatatattacattaaatgcccc
 12386  tttggggtattattatagaaatataaatttaattcgccccgcgaagcggggcgatacctg
 12446  ccaactatataaaaaaatagatatcaatttttgaggcatataagtataagatatagtcca
 12506  taaatatataattttatataccccccgaaggggggggttaaataaaagaatagatattta
 12566  g
;     G-cox1-I7 ==> end
;     G-cox1-E8 ==> start
 12567  CACCATATGTATGTAGTAGGATTAGATATAGATACAAGAGCTTATTTCACATCGGCTAC
;     G-cox1-E8 ==> end
;     G-cox1-I8 ==> start /group=II (1.83e-09)
 12626  g
;     G-cox1-I8-orf324 ==> start /first_aa=C
 12627  tgcgccattttattgttaaacttaatgtgtaataaattacaccttcaaatattttccaaa
 12687  tataaaattaatcaagatatatgctccataaaaaaaacttttaagaagtatgtttttttt
 12747  tatcaaggaaatatggcccgctacgcggggaaagaggataaaataaataatgaatgccgg
 12807  ccaagggccggtattggcccgctacgcgggccatataaaaagattttacaaattcctacc
 12867  ttacagattaactataataaaaaatttatgtttaatttaaaaaagggtattattacttct
 12927  aatgaaagaaaatccttaattttaagtaattatcataaaagtattttaataggtttaata
 12987  ttatctaatggatgaataaaatgtcataaatatagtaatccatcttttggatttaaacaa
 13047  cctataaataattttccccccggcgtagccggggaggataatcatcacccccgaaggggt
 13107  gatcatttttattatatatgatgaatattttgtgaaatatcttatttatgttctaattta
 13167  ccttataaaacaaaaaatataaaaaaagttaaatctatagtaggacataaaaaatcttat
 13227  tttatttatgatattcaatttattactcgtaatttaaatattttaaatgatattaaaaat
 13287  attatgtatataaataataaaaaaactataaaattagatttattaaatcatattgattat
 13347  gttgttttagctcatttaattatgagtaatagttatagacgtaataaaggtttagtttta
 13407  tgtactgataattttgatattaaagataatatattattaaataatattttatatataaaa
 13467  tttggtataaaaactaaattaataaaaaataaatataaatatagaatatttataagtaat
 13527  aaagaaataaataaaataaaaaaagaaatagaaccctattttataaataaatatctatat
 13587  aaaattaaattttag
;     G-cox1-I8-orf324 ==> end
 13602  atatgggcccgccttcggcgggcctatatatccatattatattttgattatcattcatga
 13662  ttttttatattttgaagtaaaacattagacttagatacttaaagtaatttaagattaacc
 13722  acagcatgtctaaaaaagggaattttaatttcatccctgagttaagatttatatggttat
 13782  atttattttatatttataacattgatatataatagtagctgattatatataggaaaatac
 13842  aataaaatataaaattataacctaagtaaatatatatttaagtttaagaagaatttggga
 13902  ttgacctaatatcgaaagtattaggttaacggaagattcatagtaattataataataaac
 13962  aagttttataacgtatagatatttagatatatctttttattaaaggtaatgaaggaatct
 14022  agttatatataaatatatataatggagagctatatgctatgaaagtagcacgtatagttc
 14082  gggaaaggttttttaattaagcttttaatttatataatatctcattatatatatccccct
 14142  tcgggggatatgtatgtaaagttatataaaatttaaagaggattaatctactatttcac
;     G-cox1-I8 ==> end
;     G-cox1-E9 ==> start
 14201  AATGGTAATTGCTGTACCAACTGGTATAAAAATATGGGCGACCGTT
;     G-cox1-E9 ==> end
;     G-cox1-I9 ==> start /group=II (7.11e-07) ;; mfannot: splice boundaries uncertain
 14247  cgggtacacaaaaaattgttgttaaatttataaacaacctataatattgagtcaatagaa
 14307  agcagatatacttaccttataaacgtaagtggagagggacaatagcatgtatataaaaga
 14367  gca
;     G-cox1-I9-orf113 ==> start
 14370  atgaggttttatgtgagctgatattatattatcagaaccaagataggcttgaatgctagt
 14430  ttttatataaggaataagttgaattactgaaatctaagatgttttgggatatatccatcc
 14490  atatcttgatactcacaattacaggatattattaactctacttcggtgaatatttacgat
 14550  agtagtgactcaattaataaagttaatacattacttaacatattaaggacatacatcaaa
 14610  aggatatccttatataaaatattatttttcacaaataaaatactatggggaaaatatata
 14670  tacccgcccataaaaaaaaacatatgtttttttttatattag
;     G-cox1-I9-orf113 ==> end
 14712  ggcgggtaacgttttgtgtgctaccggtgaagtcttcttaattttaaggagatggcagag
 14772  gcttcgtagtaattaatgaatttaacagttcattgttaatgaaggaagctaaacacttag
 14832  taccttataatggtactaggttatatatcatgagaaacaataaatcaaataccgtagttg
 14892  tattactacaggaaatttaattccaaggtatttgcaatatgtgggccggaggcccatata
 14952  atctagggcccccttcgggggcccttatatttgttaaacattgtataagaaattttataa
 15012  ttaaaaccttaaatatatatcacataaaaaaaaacatacttttttaatgtttttaatcat
 15072  aatagaggatttaaaattataggcctagataattaagataaaaatacttttacaaggaaa
 15132  agaattcttgaattaaagaaagttatttttagtaaaaattatatctatacaggtatataa
 15192  cataacatgtaaagatatttaaaatataaatcttaatgaagatatatgaggagagaatat
 15252  aagaacggaataatggaaatggggggcctacggcccccctattagcccgcccaccttcgg
 15312  tgggcggcatatgacttgtaatccttattttatcatttcattagttacttatcatatcta
 15372  tcccttaattacttaaatgactataaaagtacaaatcctctataatatctacacttaaga
 15432  tattaaatatcactatgatatcatt
;     G-cox1-I9-orf121 ==> start
 15457  atattccatatgatatgttttgttataaatatgggcccccatgataatatcggggttccc
 15517  ccgatatattatcccccgccctactatataaaaaaattgattcttcttaacaagcccggc
 15577  cgcaggccggccatcaatttttttatgggggatgataatcccccgaagggggatatatta
 15637  aaaggtaattatgggcccccttcgggggcccacatgattgtaaaatttcatcaatgaaac
 15697  cacatggtgttggagagcctagtgataggtaactatctcgctgggttcggagagagcttt
 15757  gatattttagtacttaaatatatatattgtactattatagagattctactctatttagtt
 15817  gaataa
;     G-cox1-I9-orf121 ==> end
 15823  atttaaatcctttagcaagattttatttaagctgttcaacaaactatgaaaaaaatatat
 15883  catagaaatgggcaaattcgtgggaaaacctataattaaaataagtaataattataggtc
 15943  aatcgacgagctaaatcatatatatagaaattttatatgtaaaagtgtagagattagacg
 16003  ctcattgataatctaagttatatgtcattattaagaaatataatatgattatttaaggtt
 16063  taatccaataaccagtaatggttttaagttttataacccatactatattaatgccccgct
 16123  tcgcggggccatatatataatatcaatataaaactttaacaataataattttatatttta
 16183  tagatttattattgatttatttaactagctagttatattatttataacagaatctgaaat
 16243  gattaaggttaataaga
;     G-cox1-I9 ==> end
;     G-cox1-E10 ==> start
 16260  GCAACAATTTATGGAGGAGAAGTAAGATTAGCAGTACCTATGTTATTTGCATTAGGTTTC
 16320  TTATTCTTATTTACAATAGGTGGAT
;     G-cox1-E10 ==> end
;     G-cox1-I10 ==> start /group=IB (1.53e-23)
 16345  taataacctgttagttcaccataaaaagatcactatatgctgggaaattctataatcata
 16405  tccccccccccctccggggggggtgatcatattatgttatatatatgtcggcttttggtc
 16465  ggttaataaaaaatatatataagaataatcagcaggaaaccaacagataatatatattat
 16525  ttgcccgcagctatgctgcgggcttatattttatgtttctaagtaggatccttagagact
 16585  atacgtgatcctcataactaataatacccggccataggccggtatgttttttttatgtga
 16645  agatatagtcctttttatttattatggtttttatcttataatatctttttatattataat
 16705  ttaaatttaacctaaaaacttaataaaaattttatttattttatgattaacttataaatt
 16765  ttataaatgttaattgtatttaaacaataaag
;     G-cox1-I10 ==> end
;     G-cox1-E11 ==> start
 16797  TAACAGGAGTTATGTTATCTAATGCTTCTATAGATGTCGCGTTCCATGATACG
;     G-cox1-E11 ==> end
;     G-cox1-I11 ==> start /group=I(derived) (2.55e-05)
;     G-cox1-I11-orf409 ==> start /first_aa=N /note=LAGLIDADG ;; evalue:3.4e-11
 16850  aataaaatcgttaaatatataaataaaatattagagataaatataataataataatgata
 16910  tttaacccggcgataatatcgggtatcatattaatgtatatatgtcaaataaaattggcc
 16970  ccgcccaccttcggtgggcgggccccatatatatatataaaagaatcaaaaaggggaaaa
 17030  aaaatgaaatgcccccgcgaagcggggggaataaaagaacaagataaaaatataaatatc
 17090  caagcaggtataaatataaatcaaatatcacagaatgtggaaaataaagatacatcaaat
 17150  gtagagtctaaaaaaaatacccggcctacggccgggcttttaaatataaaagattatatt
 17210  gaacaattttttgtaggtttattagaagctaaaggtattataacagtagattatataaat
 17270  gttaataagaaacgtgtaagaataattatatctttaattaataatgaatataataattat
 17330  ttaatagatttattaataaaatatatagatggtaataaaattattgaaaaaaattcccgt
 17390  gggtataattatgtaacatgagtagtttctagtagatcaggtttatctaaaatatttatt
 17450  atattagctaaatatcctttattatcatcttataaattatgtcaattagaatttgttaag
 17510  aattttattaatgataattcttatatttctaaaaaagaatttattaaattaaagaataat
 17570  aaatataatttacttaataagaaaaacttatatttatcttctatttttgataataatcca
 17630  ttaaatactataaatccgcccgcagctaagctgcgggcgagtcatgaattatttatacct
 17690  tattattttcctagttgattatctggttatctagaaattaatagtgaatataaaaatata
 17750  aaaggtaataataaaattattattaataatattaaagatatatatatattaaaagctatt
 17810  aatttatatttagaaaatattaaatgcccgcccaccttcggtgggcgggtatcccccaat
 17870  ggggcttttaatgaaaaaactatagatactttaattaaaacatcaaaaggaaacatttca
 17930  gatacccggcctacggccgggcatgattataatttacttattattaataaacatagttta
 17990  aataaattaaataatcattttaaattatatcctttattaggtaataaatataaattatat
 18050  aaattatcaagatttcatcttgatgattag
;     G-cox1-I11-orf409 ==> end
 18080  gggcctacggccccccattatcccccccgcccgaagggcggggggggggatgattatata
 18140  ccgcccccttttagggggcgggataaattatgatataaaaaccaaaaaccttcagatatt
 18200  taattaatttcccgcccgtaggataccccccccccgcaaagcgggggggattttatatag
 18260  cgagattttattttctacccataaatgttttttcatttattttttcttatatttattatt
 18320  attatatatatctataatatatatatattataaacattaatacccgcccaccttcggtgg
 18380  gcgggggatacttggcctagagtcgagcattaaatcaagtgtcttgatgtcacacttcaa
 18440  aaatataaaaatatatatgggcccgccttcggcgggcctataagaggttttcaatatcta
 18500  atagatattgactttatatgccccataaaaataaacatattttaagtatgtttttttata
 18560  atttttatattggttataatatttaaaaacaaatgttattatagctaacggtgaaggttt
 18620  taatattggtttctgaacgcaaccatattacggatattaaaattaataccgtgtaagttt
 18680  ataaacaatatatatacttatcttttaaattaacccccccccgcgtagcgggggggggtt
 18740  tgattatataccgccccccctgaagggggggcgggaaaaatgcccccgcttcgcgggggg
 18800  attatatctctttagagataaactataaaaaaaatatatgtttatatatatacattaaaa
 18860  tttaaaagaatatatcccatttatatttagtatatatgggcccgccttcggcgggcctat
 18920  tgtttatttactatgtagagactagacgttgtgttaattagtaaattattggccccgcga
 18980  agcggggggggtcaataccggcctacggccggcatctattatttcccgcccctgaaaggg
 19040  gcggtatatatcatcacccccttcaggggtgatcttttatattttttatttaatagactt
 19100  actttttaaaagatatagtccaaattattttatttaattaattttctttttaattaaatg
 19160  taatttaacg
;     G-cox1-I11 ==> end
;     G-cox1-E12 ==> start
 19170  TATTACGTTGTTGGT
;     G-cox1-E12 ==> end
;     G-cox1-I12 ==> start /group=IB (7.51e-14)
 19185  caataaatggcccgaatgaatagaatatatattttattatatatatatttatttaacgaa
 19245  attgataatatgcgggaatatatatttttaagtttatatttactattatttttttttcat
 19305  ttctataaatcttgatataaaataaataatttatccccccttcggggggatataatcatc
 19365  ccccccgcccgaagggcgggggggggataatttatcgggggaaccccgatataatacccc
 19425  cgctacgcgggggcatttatcccccttcgggggatataataatgggcccccgaagggggc
 19485  ccatcatttttagagaggcctacaaataatagtcaaaataatataacctagtattaggta
 19545  ttaaaatgataaatatatcccccccgcgaagcggggggggggggattatgtaatatcccc
 19605  cattatttatgggagcctacggttcctatattatatatctaatttagtcagatcgccccc
 19665  ataaaaaaaaacatatgtttttttttatcttagcggggcgatggtattattttatatttc
 19725  tcatattttttaacttgtaactatacttctatagttcaaatatattatccgcagaattta
 19785  taaagcctcacttatttttatttgaggtttatttatatattctcagagactatacatcaa
 19845  tcatacattatatatataaaaaaagaagccaataaaaatttattaacttataagatttaa
 19905  tagttgatattattatattttaataagatattattatattataatttaataagataaata
 19965  tgggccccttcgggccccataccccgcccacctgaaaaaaaacatgctaataagccctag
 20025  aaggcgggatgtttttttttagagaggtgggcgggcattaatatctaagataaaatttat
 20085  cctttttagaatatgaagataaatatgggcccattataatatctctttagagatttattt
 20145  cccttattgatatataaatagccccgcttagcggggcgatatcaacttatgctttttcag
 20205  tttttgtatgaatatatagtccagatatttttatctattcccgaccttcaggcggtatat
 20265  attattaatatagttatataataatttaataatatcaccactccccgaaaggagtataat
 20325  atccatctaaagggtatattaaatacccgcccacttaatgtgggcggggggaattataga
 20385  ttttaaatatta
;     G-cox1-I12 ==> end
;     G-cox1-E13 ==> start
 20397  TCGCATTTCCATTATGTATTATCTATGGGAGCTTTATTCAGTTTAGTAGGAGGTTACTAT
 20457  TACTGAGGACCATCTATGTTCGGATTACAATATAATAAAGTTTGAGCAGAAATACATTTC
 20517  TGATTACTTTTCATCTCCGTAAATTTAATTTTCTTACCTATGCATTTCTTAGGTTTAAAC
 20577  GGGAT
;     G-cox1-E13 ==> end
;     G-cox1-I13 ==> start /group=IA (1.48e-21)
 20582  atattttaaggtgtcccttaaatataactattatgaaatatatctatatatacctcttaa
 20642  caagggtccatatataaatatatattataatcataatattataattgggtgaattgcaag
 20702  aaaatcttaaatataagacaatttgcatcgaagcatataaatagttaaaaaaaaataagt
 20762  tatatgaacgttcaacgactagataatgagtaaactaacaataatttatccaagagagcc
 20822  caatatctaataaatgcccggcctacggccgggatattataactttatttgtgttatatt
 20882  agataatgacatagtctgaactatatagtccgcccgcagcgtagctgcgggcgggggaat
 20942  atatagaattattatttaaaagataataaaaatattttaaatacccccccccgctacgcg
 21002  ggggggggaggatacccggccgtaggccgggcattaaggtaccttaatttgagatattta
 21062  acaaatatactcagttaatattttaataaaatttataccattaaggtatttactgagttt
 21122  ttattg
;     G-cox1-I13 ==> end
;     G-cox1-E14 ==> start
 21128  GCCTCGTCGTATACCACAATATCCTGATGCTTTTGTAGGTTGAAACTATGTTAGTAGTAT
 21188  AGGTTCAGCTATATCAATTATATCAGTATTAGTAGGTTTAAGAAGTGTACAAATACAATT
 21248  AGAAAATGGTGAGAATGAAGTTGAAGAAATTCAAGTAACTCCAGATTTTTTAGAGTCTAA
 21308  TTTAACTAGAAATACTAGAGATTCAGACTTAGAGTTAATTTTAACAAGACCTGCAGAGTA
 21368  TCACACATTTAGTGAATTACCTGTATTAATAGCTCCAGTTAAATAA
;     G-cox1-E14 ==> end
;     G-cox1 ==> end
 21414  ATAACATTTATTTAAAGGTATATTTATAATTTTATATAACATTTATGCTTTAAATAGCTA
 21474  AATTTTTATATATTATTAATTATACCTTAGAGCCGTAATTTACTCATTTATTAATGAGAT
 21534  AAATTTTTTTCATATATATTCATATATTTTCAAATCGGTTTATTACCACCTATATATACC
 21594  AAAGGGGGGAAGAGCTATATTATAGGTTCTAAATATTTCCCGCCCATAAAAAAAAACATA
 21654  AGCTTATGTTTTTTTTTATATTCGGGGCGGGCATATATAACTTATAAAAAGGTTATATTT
 21714  AATCGAGTATATATATAAAACATAAATAAATATGAGATAAATATAAGATATAATAGTAGG
 21774  GGCCTCCCAAATATAAGGGCCCCCGGCCCTAGTTAATATGGGCCCCCTTCGGGGGCCCTT
 21834  ATATTAGCCCCCCGAAGGGGGGCGGATATTTTGGTAGCAAAATATTTAAGGTAGATTACT
 21894  GTAATAAATAATGAGGCATTCATAGAGATTATAAAATTAAATAAATAGATATATATAATA
 21954  ATCCCCCCCCCCGCAAAGCGGGGGGTATAATTATCCCCCCCGAAGGGGGGGATGATCATC
 22014  AGGGGGATTATCCCCCTGATAATTATTGTATTTTTTTTATCTTAAGGTTAAAGATATATA
 22074  TTTTTTATTATATAGTTCATAGTAGAAGTATATTTATCAAAGGTATGATTTAATTATTAT
 22134  A
;     G-atp9 ==> start ;; mfannot: alternative ATG start pos 22132
 22135  ATGCAATTAGTATTAGCAGCAAAATACATCGGAGCAGGTATATCTACATTAGCTTTAGGA
 22195  GGAAGTTCAATAGCAATCGCTTTAGTTTTCGTAGCGTTAATTAACGGTACATCACGTAAC
 22255  CCTTCATTACGTTCTACATTATTCCCTCAAGCAATTTTAGGATTCGCTTTAGCTGAGGCA
 22315  TGTGGATTATTCGCTTTAATGATCGCTTTCTTATTATTATACGCTGTTTAA
;     G-atp9 ==> end
 22366  TTTTTAGGTTCTCCCTAAATTTTTATCAGTTATTTTTTCTTGACTAATTTAGTCATATAT
 22426  ATATTCATATATATTCACATATCTTAATGCCCGTCCGAAGGACGGGGATACCCGCCCACC
 22486  TACGGTGGGCGGGTATCCGAAGGACGGGGATACCCGCCCACCTACGGTGGGCGGGCATTA
 22546  AGATAATATGAAGATTTAAATTTTCATATATA
;     G-trnV(uac) ==> start
 22578  AGGTTATTCGATTAGTGGTAAAATCGCAGTTCT!TAC!ACAACTGAGCCATAGGTTCAAT
 22636  TCCTATATGACCTA
;     G-trnV(uac) ==> end
 22650  AATATTTAATAAATCAT
;     G-trnW(uca) ==> start
 22667  AAGAGTATCACTTAATGGTAAAGTCCATGTCT!TCA!ACACATGTTATAGTAGTTCGATT
 22725  CTACTTGCTCTTG
;     G-trnW(uca) ==> end
 22738  TATT
;     G-trnF(gaa) ==> start
 22742  GCTTTTGTAGCTTAAATGGTAGAGCATTCGCTT!GAA!GCGCGACTGGTGTAAGTTCAAT
 22800  TCTTTCCGAAGGCA
;     G-trnF(gaa) ==> end
 22814  TATATTTTATAAGTTTTAATCAAATTAAAATTTAGACTAATATTATTCTTATAAGAATAA
 22874  TATCCCCCCCCCGCATAGCGGGGGGGGGGGATAATAGGGGGCCCCCCTAATCATCTAATT
 22934  AT
;     G-trnK(uuu) ==> start
 22936  GAGCTAATAGTCTAATGGTTAAGACAATTACCT!TTT!AAGTAATACATATTGGTTCAAT
 22994  TCCAATTTAGCTCA
;     G-trnK(uuu) ==> end
 23008  ACCCAAATTTTTATATATCAATATTTTACAAAAAAAAA
;     G-cox3 ==> start ;; mfannot: alternative ATG start pos 23022
 23046  ATGACGAATTCAATAAGAGGTTATATTCAATTACATCCTTTTCATTTAGTAAGCCCATCA
 23106  CCATGACCATTATATACTTCTTTTGCTTTAATGAATTTAGCAATAAGTATAGGTTTAACT
 23166  GCACATAGTTATATAAATAATAATATATATATTTTAATTAATATATTTAATTTAACATAT
 23226  GTTTTAACATTATGATTTAAAGATGTTATAGCAGAAAGTACATATTTAGGAGATCATACT
 23286  AGAGCTGTTAAAAATGGTTTAACTCAAGGTTTTTATTTATTTGTAATTAGTGAGATTTTA
 23346  ATTTTTGCTTCTTTATTTTGAGCATATTTACATTCATCATTAAATCCTACTATGGAAATA
 23406  GGAATGTCTTGACCACCTGCGGGTATAGAGGCAATATCACCTAATGAATTACCTTTATTA
 23466  AATACTATTGTTTTATTAGCTTCAGGAGTTACTATAACTATGGGGCATCATGCATTAATT
 23526  AATAGTAATAGAAATGATACATTATATGGATTTATTTTTACAACTTTATTAATTTTTATA
 23586  TTTATAATTTTACAATTTTTAGAGTTTATGTATGCACCATTTACAATCTCAGATAGTGTA
 23646  TACGGGTCTACATTCTTTGCACTAACCGGACTTCATGGTATCCACATGGTTAGTATCTTA
 23706  GCGATGTTAAGCTTATGTACTTGAAGAGTTTATAATTATGATTTTACAAATAATAGCCAT
 23766  GTTTTTGCAGAAACAACAGTTTTATATCTACATGTTTTAGACATATTATGATTATTTATA
 23826  TACATAATATGTTATTGATGAGGATCTTAA
;     G-cox3 ==> end
 23856  TTAAATTAAGGGGTAAATAATATTATTAAAACAATAAAAAAAAGAAAGACAATAAATATA
 23916  TATCCCGCCCCCTGAAGGGGGCGGGTATGATGATGGGCCCCCTTTGGGGGCCCATATTTA
 23976  TCTTATTTTTAATGCCCGTCCGAAGGACGGGGATACCCCAATGAGGTATTAATAATTTGT
 24036  TTATAACCAAAATAAAATCACCTATTTTTATAATAGGCATAAATTTATCCAATAATAACA
 24096  AATAGTGTATTATACACTATATTTTCCGTCTATAGACGAGCATATATTCATATATATATA
 24156  ATATCTTAAAAAATAAGGTATAAAATTTAAACAACCATTTATCTATCCCGCCCTAATATA
 24216  AAAAAAAACATATGTTTTTTTTTTATGGGATATATTAAATATAGTTAATAAAAAGTTAAA
 24276  TAAAATATAGGAGAGATATAAAAAAAAGATGATAAAAAAGTATGCCCGCCCTACGGGCGG
 24336  GTAATAAAAATTTTTAGATA
;     G-trnQ(uug) ==> start
 24356  TGAGTCGTAGACTAATTGGCAAGTCACCTAGAT!TTG!AGCTAGGTCTATATATGTTCGA
 24414  ATCATGTCGACTCAG
;     G-trnQ(uug) ==> end
 24429  TAA
;     G-trnD(guc) ==> start
 24432  GCATTGGTAGCTTAATGGTAAAGCCTTATAAT!GTC!ACTATAAGAGATGTCAGTTCGAA
 24490  TCTGATGCGATGCG
;     G-trnD(guc) ==> end
 24504  AATAATAAAAT
;     G-trnS(gcu) ==> start
 24515  GGATAGCTCGGTATTGGTAAACTAATCTACTT!GCT!ACGTAGTTGCTTTTTAGCTATCA
 24573  GCGTTCGATTCGCTGGCTATCCG
;     G-trnS(gcu) ==> end
 24596  TAAAAAAAATATATAATGCCCGACCTACTTAGGGTTTACTTCCCCCCCCCCCGCGTAGCG
 24656  GGGGGGATATTTATATTATATTTATTTTATATTTATTTTATATTTATTTTATATTATATA
 24716  TATATATATATATTTATATAGATGCTATTTAGGGGTAATAAAAAATATAAATTTGGGGGC
 24776  TATGATTTTATCCCTGAAAAAAAACATGCTAAAAATATGTTTTTTTTTAGAGAAGGGGGC
 24836  GGATAAATAAATTAAGGATATAAGTATCGCTATGTAGGCTATATATATATAGTCTATAAA
 24896  TTTTTATATATAA
;     G-trnR(acg) ==> start
 24909  TGACATATAGCACAATGGTTAGTGCATATTATT!ACG!GATATTATTATGCGAGTTCGAT
 24967  TCTTGCTATGTCAT
;     G-trnR(acg) ==> end
 24981  AGGTA
;     G-trnM(cau)_1 ==> start
 24986  AGCAGTATAATGTAATAGGTAACATATAAAGCT!CAT!GCCTTTATTATGGTAGTTCAAA
 25044  TCTATCTACTGCAT
;     G-trnM(cau)_1 ==> end
 25058  AAAAAGAAA
;     G-trnM(cau)_2 ==> start
 25067  TGAATTATAGCTCAATGGTAGAGCAGTCCACT!CAT!AATGGATGTATCTCAGTTCAATT
 25125  CTGAGTAATTTAA
;     G-trnM(cau)_2 ==> end
 25138  AAAAAATAAAATA
;;     rns ==> ;; mfannot: start of 5'
 25151  AAATAAGAGAACATGATGTTGGTTCAGATCAAATGCTATGTAGAGACATAACACATGCAA
 25211  GTTA
;;
 25215  TAAAAATACCACTTAAGGGTGGGAAAAAATAGCGTTAAGGTGAGTGATATAAGATAAAGA
 25275  AAAAATCTTATTCAGATGTAGGTAATAGATAAAAATCTAGCCATGGAACTGGAGCCGACG
 25335  ATAAGCGTCACAACGGCCACATTGATGAAAATCAACTCTTATATAG
;;     rns ==> ;; mfannot: corr to pos 358-392 of R.americana
 25381  AGCAGCAGTGGGGAATCTTTGACAATGGTCTAACG
;;
 25416  ACTGATCAAGTTATCTACGAGAAGGATATTAAATAAAAATCCCGCTTTGCGGGATAATAA
 25476  TAAATAATAAAAGATTAACTATAAACTTCTAAATAATAGTAATAATGATACTAATTATGA
 25536  AAGAG
;;     rns ==> ;; mfannot: corr to pos 485-571 of R.americana
 25541  TCCTAACTAAAATATGTGCCAGCAGCTGCGGTGTGCGACAAGAAGCTATTCTTTATAATT
 25601  CAAAATCTTATATTATTATCTCTATAGATA
;;
 25631  TATAATAATGGGCCCCGCCCATATAAATAAGATATTTTGACATAATTCGTAACAAATTTG
 25691  TACCTATCTAAACATGCGTAAAAAGTAATTTTTAGGTTTGAAGCTTTAGAGAAAATGTAA
 25751  TTTATAATTAATATCACTAAAATTATAAATGCTAGGTAAATTTACTATGGTTAACTAAAG
 25811  TTAACTACTCGATGAGACCTCTTTAGGCTAAATATTTATCGCCTTTATAAATAGGCCCGC
 25871  CTTCGGCGGGCCCATATATATACTTTATAAAAGTATTTTTTTTATCGAAATGAGGGCGAT
 25931  ACCCGGCCGTAGGCCGGGAATTTGTGATATTATCCTTTTTATTCTCGTCATAATTGGCGG
 25991  GTTTATTTATAAGATGATTTTTAATATTGTCAGGAGTCTGGATAGAATCACCGTATGTCT
 26051  ATCCTGTTATAGACGTTTGTACTGATAGGGGTAAAGAGTAGAACCTAAGGTAAATATAGT
 26111  GTAAAGAATGGAACTTGGTAAGCCTCATATTTTCTATATAAATTTACCCCCCGCCCGTAG
 26171  GGCGGGGGGGGATGATAATAACCCGCCCCTTTCAGGGGCGGGATATATTATGTATAAATC
 26231  ATGTTATTTATATAGAGGTTATTTATAAAATATAAAATATGGAAATAATAATATCGAATA
 26291  GGAGGTAAAAGACAACTTAAAAAGCGAAAGCAATAATGTAATGTTATTGATAAGTAAATA
 26351  ACTAACCTGAAAGGGTGCTGACTTAAGGAAAGGGTGTTTTTTTAAAAGAGGATGCCT
;; mfannot:     /group=II (5.28e-16)
 26408  gagccgtatgcgatgaaagtcgcacgtacggttctaaaggg
;;     rns ==> ;; mfannot: corr to pos 485-571 of R.americana
 26449  ggg
;; mfannot:
 26452  AAAATCTGTGAGGATCTACCTATCCTAATTAGACATAGAGGGCAAGCATTGATCAGAATG
 26512  GCTTAAAGGATCTGTAGAACG
;;
 26533  TATCTTAAAAAAGATATAGAATAATAACTTGAAAAAGGAAGGGTAATAAGAATTAAAGTT
 26593  AGAGGGATAAAATACTAAGAAAACATTAAGACTATAAGGAGATTACTCAAGATTAT
;;     rns ==> ;; mfannot: corr to pos 735-810 of R.americana
 26649  TGACGTTGTGAGATGAAGGCTACGGTAGCGACATGGATTCGATACCCATTTAGTCGTAGC
 26709  AGTTAACTATGAGTACA
;;
 26726  ATAAAAGAAAAATGAAAATGA
;;     rns ==> ;; mfannot: corr to pos 850-965 of R.americana
 26747  ATAGTACTCCGCCTGACTAGTACGCTCGCAAGGGTGAAATACAAGACATTAGACGGTTGT
 26807  AGTCCCAAGCAGTGGAACATGTCATTTAATTGGATGATCCTCCAAGAACCTTACCA
;;
 26863  TCTCTTGAATTTTT
;;     rns ==> ;; mfannot: corr to pos 1014-1044 of R.americana
 26877  AACAGGCGTTACATCGTTGTCGTCAGTTCATGCCGTGAGG
;;
 26917  TTTAATATTAAGTTATTGAATGAACGTAACCCTTTTCTTTAATGATAAGTATAATTGTAA
 26977  AATTATAGGAAGTAGAGG
;;     rns ==> ;; mfannot: corr to pos 1190-1252 of R.americana
 26995  TAGAAGACTAATCATGATGACCCTAATGAGATGGGCTATCGACGTGTTACAATATTAATA
 27055  ACA
;;
 27058  ATTTTATTAACTTCCCCTTTTTGGGTAAGTTAAGATATTTATATACTTTGTATATTTATT
 27118  AAATATTAAGATTATGACATAGTTTCATTTA
;;     rns ==> ;; mfannot: corr to pos 1305-1411 of R.americana
 27149  TGAATTGTAATCTGAAATTCGGTTACATAAAGGAGGAATTGCTAGTAATCGTAAACTAGA
 27209  GTGTTACGGTGAAATTTTTTGCTACTTCGTACTAACCACTCATCAA
;;
 27255  CAGCAAGAAATTTTATTTATACTTATTGAGTCTTTATTA
;;
 27294  AAAGGACTTGCTGTAAGTTGAAATACGGTTCGGTTAGGGGAACCTGATCGGGATTTATTT
 27354  ATTTA
;;     rns ==> ;; mfannot: end of 3'
 27359  TTCATCTATTTTTTTTACCTTTATTTTAGGTAATACACCCCACCCCCT
;     G-trnI(gau) ==> start
 27407  TAGTCTATATCTCAATGGTAGAGAGATCGATT!GAT!AATCGATAAATATGAGTTCGATT
 27465  CTCATTAGACTAA
;     G-trnI(gau) ==> end
 27478  TTATATATATAATATAGGTTTACTTATTTATACTTAAATACCTTAGATTAATTAAAATCA
 27538  GGGGGCCTACGGCCCCCGATATATCCCGCCCACCTGAAAAAAAACATGCTAATAATATGT
 27598  TTTTTTTTAGAGAGGTGGGCGGGTATCCTTTTTAGTTAAACCCATTATACGGTATTTATA
 27658  ATTTTATCTCTTTCTTATATATATATATATTTCCTTATTTTTATATTTAATGAGAAACTT
 27718  ATTAATAAAATATAGAATGGAAAAGAATAAATAAAAGATAAAATAAGATAAAAAAGCAAG
 27778  GTATGCCCGGCCGAAGGCCGGGCATACCTATAATAATTCTATTTTATTTTTA
;     G-trnL(uaa) ==> start
 27830  GCGGTTATGATGAAATGGTAGACATAAAACACT!TAA!AATGTTTGGATTAATATCGTGT
 27888  AGGTTCGACTCCTACTAACCGTA
;     G-trnL(uaa) ==> end
 27911  AGATAATATAACCCTTTATATAAAAAATATTACTCCTATTATAGGGTATATATATTATAT
 27971  ATCTTAATTAGAAATTATAAAAATATAGGTAAGTATAAATAATGAGCCCCCTATCAGCCC
 28031  CCCGCTTTGCGGGGGGGAGGGGATTAAATATATAATGAAATAAAGGTAAAATAAATTTAG
 28091  GAATAATGGGGGGCCCTCCTCATTATATATATTTTTAATTTATTTTAAT
;     G-trnY(gua) ==> start
 28140  GGGGAGATTCTAATGTTGGTAATTAGAGCTAAATT!GTA!ACTTTAGTGCCGTAGTGCTG
 28198  CGACTGTTCGATTCAGTCTCTCCTCA
;     G-trnY(gua) ==> end
 28224  ATAA
;     G-trnH(gug) ==> start
 28228  GATAACTATAGTTCAAAGGTAGAACAATTGTAT!GTG!GCGCAATTTATCTGAGTTCAAT
 28286  TCTCAGTAGTTATC
;     G-trnH(gug) ==> end
 28300  CTTT
;     G-trnM(cau)_3 ==> start
 28304  GCTTAGGTAGTTCAATGGTTAGAACAGACGCCT!CAT!ATGCGTCTAATATAGGTTCAAT
 28362  TCCTTTCTTAAGCT
;     G-trnM(cau)_3 ==> end
 28376  TAT
;     G-trnT(ugu) ==> start
 28379  GTCGTATAAGCTAACCAGGCATAGCGTCCGTTT!TGT!AATCGGAAGGTGTGGGGTTCGA
 28437  TTCCTCAATACGATA
;     G-trnT(ugu) ==> end
 28452  AATATACCCCCCCCCGCAAAGCGGGGGGATAAAATATGCCGCCCTTCGGGCGGAAAGTAA
 28512  AAGGGAGAAATAAATTTTATATAATATCGCTAAATTGATATATTATATTATTACCCGCCC
 28572  TTCGGGCGGGCTTATATGATATGTGGAACTGTATACCCTTTATTTATTTTTATTCCCTTT
 28632  ATTACTTTTTTTTTACTAA
;     G-trnE(uuc) ==> start
 28651  GACTATATGATCTAATTGGTTATGATAATACTAC!TTC!ACAGTATTTATATGGGTTCGA
 28709  GTCCCATTGTGGTTA
;     G-trnE(uuc) ==> end
 28724  TATAATAAAA
;     G-trnG(ucc) ==> start
 28734  GTGACAATAAGTTAATTAGGTTAAACTCTGGTACT!TCC!AATACTATTATACGTGTTCG
 28792  AGTCACGTTTGTCATA
;     G-trnG(ucc) ==> end
 28808  AAAATATGGTATAATTTTACATATATGGGCCCGCCTTCGGCGGGCCTATTATGTGTTATA
 28868  TATATAAGTAATAAATAATTTAACTCCGCGTGAGCATAAGTTATATAAA
;     G-trnC(gca) ==> start
 28917  GAACATTGTTATTCATGGTTGAATAGACTGATT!GCA!AATTAGTTCTTTTAGGGTTCAA
 28975  TTCCCTCAATGTTCT
;     G-trnC(gca) ==> end
 28990  ATTTGATTTCAAGTTAAAATTAATACTTTGATTTATTTAATTAATGCCCGGCCTATGGCC
 29050  GGGGCCCCCCCCCTTCGGGGGGGGGTATTCTTTATAGTTTTTTTACTATTTGATTTAAAT
 29110  TTTACTTAATCTTGATTTATCTAA
;     G-trnP(ugg) ==> start
 29134  CAGATTGTTGCGTAATTGGTAACGTATCTACAT!TGG!GTGTAGGGCTATGGGGGTTCAA
 29192  ATCCCTTCAATCTGA
;     G-trnP(ugg) ==> end
 29207  AGATTATAATTTATATAGGGATACCCCCCCGCTTCGCGGGGGGGGATTTTATCACCCCCG
 29267  GCTTCGCCGGGGGGGTTATATATCGGGACCCTTATTTTCATCAAGTTTTATCTTGATCAT
 29327  ATATCTTTTTAATTTAATTAAATAATAAA
;     G-atp8 ==> start
 29356  ATGCCACAATTAGTTCCTTTTTATTTTTTACATTTATTAACTTTTGGTATATTAATTTTA
 29416  ACTATATTAATATATATTACTTCAAAATATTTATTACCTAATATATTAAGATTATTAATA
 29476  ACAAGAATATTAATAATAAAATTATAA
;     G-atp8 ==> end
 29503  ATATAAAAATATACCCGCCCACCGAAGGTGGGCGGGCATATATGCCGCACTTCGGGCGGA
 29563  ATAAATACTAAAAATCAAAAATAAATAAAAATCATCATAAAAAATAATGAAAAAATAAGA
 29623  ATACCACTCACCTAAAGTGAGGGGGAAATATTATTTAATACCCTTAGGGTATTTTGATTT
 29683  TATTAAAGATTCCGGCATACCGCCGGTTTCTCGTTTGATTTGCTTAAACCTTAAATTATA
 29743  TATTGATTTATTAATACCTCGTCATTGACTTTGGATTTAATATTATAAAAAGAGGTCGTA
 29803  GGCCTTATAAAATATATATATTAAGGAAATTAAAAAAAAGAAA
;     G-atp6 ==> start ;; mfannot: alternative ATG start pos 29816
;     G-atp6-E1 ==> start
 29846  ATGTTTTTTTCACCTTTAGATCAATTTGAAATTAAACCTTTATTAACTATAAATAATATA
 29906  ATAACATTTAGTATATCAAATTTTGTAATTTATTCATTAATAGTAGCATTCATAATATAT
 29966  GGATTTAATATATTATTAAATAAAACATATTTAGGATGAAATAGATGAGGAGTAGCAATA
 30026  TTAGCTATATATGATACAATATTAAATATGGTTAAAAGTCAAGTAGGTGCACGTGGAGGT
 30086  ATATATTTCCCATTTATATTTACTTTATTTAATTTTATATTAATAGCTAATGTAATATCT
 30146  ATGATACCTTATTCATTTGCTATATCAGCTCAAATAGTAGCTATTATATCTTTAAGTTTA
 30206  ACATTATGATTAGGTTTAACTATAATAGGTTTTGTTAATCATGGTTTAGGTTTCTTTTCA
 30266  TTATTTGTTCCTACTGGAACACCTTTAGCTTTAGTTCCTGTTTTAGTTTTAATAGAAACT
 30326  TTATCTTATAGTTCTAAAGCTATATCTTTAGGATTACGTTTATCTGCAAACAT
;     G-atp6-E1 ==> end
;     G-atp6-I1 ==> start ;; mfannot: no intron type identified
 30379  aaaacaatgtgtttaaaaaccaaactccggggaaaccctaaagctttaataaccaaagta
 30439  taacctttttaaaaaaggaaatatataatcccagtttatgatatacatatttcccgcctc
 30499  actgaggcgggatgttatatatccctctctatttaagggataatatgatcaaaaggaggg
 30559  tatatatttaaggaaacttttatactggcttgattaatgactcaaggtatggtaatatca
 30619  ttaaagatgtatttaatttatacctatataaatataataaatcaccccgcaaagcatata
 30679  tattaaaaagtatgttttttttataggcgatgttgactttcttatttaaagatttatagg
 30739  taaatttaactctaaagagatattataatggggccgtaggccccatatttagatgattaa
 30799  atttatataggataaaatttattaaatgggtgatcgcggatctaaatcataaatataagg
 30859  gctggcctacgaccggatatcctaaaatttattaacttttgaataaatagatgattagtt
 30919  taatatattttgatatattttaaccctttcatgtgttaatttatattttatacccccccc
 30979  gctacgcgggggggaggatcccgcccaccaatggtgggcgggccctttatatatttatgt
 31039  aaaagagcaacgagtagatggttttttaatatatatatttttatttatcccccccgtccg
 31099  taagacgggcattatatatatattataaggtgtactctaatcaccaggaaactggctctt
 31159  aagccaaaaagctgatatatatcagtaagtaatttaagattaaagaatgcctcataaaaa
 31219  aacataagcttatgttttttttatctaaggccgatatcgcccgcttcgcgggcaattaaa
 31279  aatataatcatacatatatcttcattttttatctcttatatatatgggcccgccgaaggc
 31339  gggcctatatagtttatatatatataattatatataatctaatgctctttagatagatta
 31399  tacttataaaaatgaataataagcaggaaaccaacttaaatataatctacccgcagctta
 31459  gctgcgggcttacttaaatacgttttatttattatatttctataatatgggtcccttcat
 31519  acctgccattatttgttttaatccttaagtaggcatatatgatatattttaatatccgac
 31579  ctagaaatgtatatttaaaaggaaataaatatataatacttaaggcattaactaaattat
 31639  tattatatatagataaaaaaccccccgcgaagcgggggtatattatatcggatatttatg
 31699  ggctataattatcaacttatttattcataaatggaataatgggtgcccctcataattacg
 31759  cccaccgaaggtgggcgggggttatcaccgacgataaaaaagattatcataacttaaaaa
 31819  gtatttcccctagaagccagggatatataggcccgccgaaggcgggcccattcttttttt
 31879  ttatttccattattttattattatatatataataaatagtttataataattattaaacct
 31939  taaaatataatgttctaaatg
;     G-atp6-I1 ==> end
;     G-atp6-E2 ==> start
 31960  ATTGTCTGGACATTTATTAATGTTAATATTAGGTTCATTAATTTTAAATTTAATGAGTTC
 32020  ATCAATATTAGGTTTTGTTAGTGGATTTATTCCTATGGCTGGTGTTATAGCTATTACTAT
 32080  TTTAGAATTTGCTATAGCTATGATTCAAGCTTATGTTTTCTGTATTTTATTTAGTGGTTA
 32140  TTTAAAAGACGCTATTTACTTACATTAA
;     G-atp6-E2 ==> end
;     G-atp6 ==> end
 32168  ATTTATTATTATTATGGTTTATTATATACCTATATAAAAATATAATCTTATATACTTTCT
 32228  TTAAAATAAAATACTATTTATCCCCGGCTTATTGGGGATATATGCCCGCCCATAAAAAAA
 32288  AAGATAAGCTTATCTTTTTTTTTATATTAGGGCGGGAAATATATTCATATATTAATTGTA
 32348  TACCCCCGAAGGGGGGGCATGAAATAATTTTATTATATCCGTGAATACGTAAATATTATC
 32408  CTTTAGATATTTATTTGAATTTAATTCATGATATATGCTCAACCTACTTAGAAAATTAGT
 32468  TAGATAACTAAGCTACAAATAAATACAATATGCCGGCCATAGGCCGGCATATAAATATAT
 32528  TTTATCTCGGCATCTAAGCATTTTTATACCCGCCCACCGAAGGTGGGCGGGGGGATATAT
 32588  AAATGATCACCCCCAAAGATTAGGTTTTTAAGTTATTAATATACCCTTAGGGGGGTATTT
 32648  ATTCATGGGCCCCGAAGGGGCCCATTATTTATAGGGTCTCATATATGATAGGGGTATCAG
 32708  ATCCTCCCTCCATTATTTATCTCTTACAGAAGATATAATCTCTATATATTTATATGAGAG
 32768  GTAATCTACTTCATATTTTAATAAGTTTAATAAGGCTTATAATAAATATATCCCCTATAG
 32828  GAGATAATATAAGGGGGCCGTAGGCCCCCTAATCATACCCCCCCCGCAAAGCGGGGGGGG
 32888  GGGATTATTATTTAACCGACTTTTTGATGGAATTTAGTTGATTCAGATCAATTAACTGAT
 32948  AACCAAAGTACCTCTATTAAATCTTTAGAAACTGATTATGGTAAATCATTGTCCGTTTCT
 33008  CAATTAATTATTAATTTGATACCTAATAAT
;     G-orf162 ==> start
 33038  ATGGTTTCTGATTTCGTTAAACCTAACAAATCCGAGAATACTGAAATAGGTTTAGTACCT
 33098  GAAAAATTAGTGTTAAAAGATTATAGCTTTAAATTACCTTATAATAATATTAAACTTTTA
 33158  CCTATTGATCAAAAAGGTAAATATTATTTAAATAAAATACCCATAGAATTTAAAACTAAA
 33218  TTTGATTTAATTGATATAACTGATTCTCATAAGTATATGTTTTATACTAGGTCACGTACC
 33278  TGAAATAATCGTCGTATTTATAGTAGTTTTGTTATATTTACTATAGAAAAGCCTGGTCTT
 33338  CAAAATTATTTCTTATTTGAATTTGGTCAATCTAAACCTATTTATATTGATACTTTTACT
 33398  GAAGTTAATGAGAGTAATCGAATATTTAGATTATTATTAAATAATAATATCTTACTTATT
 33458  TATAATTTAAATTATTCATTATTGTCTACAGTTAATAAAGGTTCTATTTTCTCTCGCCTT
 33518  TATGGATAA
;     G-orf162 ==> end
 33527  TATGCCGTTTTGGCTATTATGAGGTTTTGATCTCTACTAGTACAACTTCCCTCTATTGGT
 33587  TTTAGACCTCTCTTTTATTTATATTAAAAATTAACCCCCCCCGCTTCGCGGGGGGATATA
 33647  TTATTTCCCCCGCCCACCTTCGGTGGGCGGGATAAAAATTAAACAAAATTTATATACCCG
 33707  GCCGTAGGCCGGGATAAATAATCGATCCATGAGTAGATTT
;;     rnl ==> ;; mfannot: 5' +/- 50 nt
 33747  TTTCTCCTTTATATATTAATTTTTTTAATGGTTTATATTTATAGGTGATATATTGAAAAA
 33807  TGGTATATGTAATTAATATTATTTTAAGGATTATAAATCAAAATTTATAAATGATAAAAA
 33867  GATTAACTAAAAAGTAATCAATCATAATCATGAAAATGATAAAAAATAAAAACAAGTGGA
 33927  ATGAAACATCTGAGTAACTTGTAAAATAACCAACAGGGATAATATAAGTAACGGTGAGTG
 33987  AAAGTATTAGAATCTTAAAGTATTACCAAGAGGTAAGAATAAAGTAGTTTCCAACTACTA
 34047  AGAAAAAAAAATAAATTTTAGATTAAAGTACCGCAAGGGAAA
;;
 34089  GTAAGAAAATAGAATAATAAAGAGCAATCATTGAATGGTGTACCTCTTGTATAATGGGCC
 34149  AGTGAGTTATATATTTTAGTGAGATTAAATTCGTATATAAATAGAAATTAATTAAAGTAT
 34209  ATAGGCCCGAAAGCAAACGATCTACACATGTCCAAGTGTATATAAAACCTTATAAGGTAT
 34269  ATATATGACTCAATAGGTAATTGTAGCAATAATTTCTAAAGAGGTGTGTGTAGCTGTGAC
 34329  AGACAAATCTGGTTTGCAGATAGCTGGTTTTCTGCGAAATATATTTTAGTATAGCCTTTA
 34389  TAATCTGTTAAATTAACAGACATTTAAACTGGTACAGCACTTAAATACCTTTGGGGAATT
 34449  AGAATATAATTTTATCAAAATATTTAAACCTCGGAATCAGTGAATAATGAAATATAAGGA
 34509  GTCAGACTTATTGCGATAAGGTAGTAAGTCGAGAAGGAAACAACCTAGACTATTAAATGA
 34569  ATGTCCCAAATATTAATTAAGTGAATAAAATCTATCCTACTTTAATTTTTATCCCGCCCA
 34629  CCGAAGGTGGGCGGGGGAAATAATATATCCCCCCGCGAAGCGGGGGGGTTAATTTTTATA
 34689  TAAATAAAAATCAAAAGTTAAAATCTTATGATTTTACATTATTATATATAAATGCCGGCC
 34749  GAAGGCCGGCATTTATAAACCTAATCTTTTAGGCCATAATATACGGGGTATTAAATTATA
 34809  GACAATTAGTAAGTGGGTTTGACAATAATCAACTTTTAATGAACATGTAACAATGCACTA
 34869  ATTTTATATATATATATATAATTTTATATATATATTTATTAATAATAGAGAAAATATATC
 34929  GGGTCTAAATTAATAACAGTATTATAGATATAATCATAAAGATTATATGGTAGCAGAATA
 34989  TATAATGAAAAATTATAAAGAGATTGCTGGCTTGAGTAACGATAGATAATATAAGATTAT
 35049  CCCCTTATTCATAAGGTTTTACTATAAACGAACGGTCCCTAAGATTAATATAGAAATATA
 35109  TAATTAATGGGTAAAAGAACAAGAAAATAAAAATGAACCGTACTGTAGACCGACACAGGT
 35169  ATGATAAAAAGGGAATGGGATAACTACTTTGAATGAACTCGGCGTGCGACTTGATAAGTC
 35229  TTAATTAATAGTATAACATTTTGGTTATATTGTGTATCTTCCACATTTGTCTACTTAAAC
 35289  ATGCATTATAAGTAATTATTTTGTATGAAGCTTTAAGGAATATGTTATTTATTAAAATAA
 35349  CTTGACACGATACTTATGGTGAATGAAAATGAATCGAATGTTTGAACAATCGTAATTATA
 35409  TTAATATGGGCCCCCTTCGGGGGCCCTTATAATACCCCCCCTTCGGGGGGATATATTAGG
 35469  TAATTGATTTAAGTATGTCGAGTGCTTAAATGAAGATCAAATAATACCAACGATTGATAA
 35529  TTCGGCACCTAAAAGTTGAACTGATATTAATTAAGGAACAAGGTAAGCCCAATATTTCTC
 35589  ATAAAAAAAAGATAGATATTTAATATACCCGCCCACTTTATGTGGGCGGTATTTTATCTT
 35649  TATTTATGAGTAGTTTATTATAAAATAAGTAATTATGGAAATATAAATATATAATATTGG
 35709  GTAAAAGATAATTGAAAAAGCAAATGCTTAGTGGTAATAACTAAGATAGGAATAATTATT
 35769  CTAATCCGAGAGGGTGCAGACTTCAATTAGATGACTCGCTATTAAAAATTAATAGAGGTA
 35829  ACAATAAAGGAAAATAAACATAAAATAACCTTCACTATGTGAGAGTTATCTCGGTAAAAA
 35889  AGCTGAGTAAAATTTTATGTAAAAGATACTATAAAGTTACTGAATAATTGGGAAAACCAA
 35949  TGAAAAAGGAGTTGTTT
;; mfannot:     /group=II (1.48e-12)
 35966  gagccgtatgcgatgaaagtcgcatgtacggttctgaacggggga
;; mfannot:
 36011  AAATCTGTGAGGATCTACCTATCGTAATAAAATAAATCGTGCGACTGTTTACCAAAAACA
 36071  TAGCTTATTGCATACTAGTAATAGTAAGTATAATAAGTGATATCTGCCCGGTGTTAGTTT
 36131  AATAAATATTATTATTGTTTAGATAATTTTATAAAAGACTGATAAACGGCGGTCTTATTG
 36191  TGAGGATCCGAAGGTAGCGGTGCGACAAGATAAGTTCATAATAAGAATAAGGTGAAAATC
 36251  CTTTACAATTGTCATATTTGTAAACCTAACTCAACATGCATTATAAGTAATTATTTTGTA
 36311  TGAAGCTTGAGTGACAACGGCTATAAACTTTAACTGATATAAGTGATCTAGTCTAGGTTA
 36371  GAACAACATGATTAGTATAAACTAAATAGTGTATTAAAATCTCGTTATAGGTAAGTAACT
 36431  TGTTCAGTATTTGGTTACTTTATGATTAAAATAATATTGACGCTACGAATATTATTATAT
 36491  GACTGAAATAAAAAAATATAATCATCGGGATATAGCTATAATCTAAATTGTTCATAAAGG
 36551  TCTTATTATGGAAACTTGGTAAGCCTTATACATACCTAATTTAAATACCCCGCATATGCG
 36611  GGGTTATATTTAGGAAGTAATATATAATATTAATGAACTCCCCGCCCACCAAAGGTGGGC
 36671  GGGCTTTATTTAATAGAAATTATTATATAGTGTAGAAGGTAAAGGATAAATATAAAAAGC
 36731  TAATGATTTTATGTAATGTAAAATATAAAGTTATTTAACTTATTTCGAAAGAAAGCTGAC
 36791  TTATATATAAGGCCATTAAAAAAAAAATAATATAACATTATAAATAAACGGTTTCCTTTA
 36851  AGGGGCCCATGTTTATAAAAAGTTATATTATATTTAAGATAAAATAATCAAGATGAAATC
 36911  TTGATGATTAGGGGGGCCGTAGGCCCCCCCATTATGCCTACTATATAAAAAAATATATAT
 36971  CTATTTTTTTTATGGATATAAGTATAATAGGGAAATCTTAAAAAATGGTTT
;; mfannot:     /group=II (5.28e-16)
 37022  gagccgtatgcgatgaaagtcgcacgtacggttctaaagggggg
;; mfannot:
 37066  AAAGCTTGAGAGGGCCTACCTATCCTAACAAATTCATTGACGTATAATTGACGTCCTGCA
 37126  TGAATGAATATACGATGCGATAACTGTATCCAAAGTAGACTCAGTGAAATAGCAATTGCG
 37186  GTGAAATTAGTACTATAATATATCTATATTATACGCCGGGTTGGTGAAAATCCAACTTTA
 37246  TAGTTAAAATACCCCCGCGAAGCGGGGGGGATTTAAAAGTATTAAAGAATTATCCGGTAT
 37306  TTTCCGACATAATAATTCAAAAAAAGAATACAATCGAATAATACTTAATCCTTTAAAAGG
 37366  GCTAAATAACCCCGCCCACCAAAGGTGGGCGGGGTTGATTAATCCTCGGCTACGCCGGAG
 37426  GATAAATTACAAAAGGCAAAATGTAATTTAATAACTAT
;; mfannot:     /group=ID (2.32e-16)
 37464  aaataaaaaggtgaaaacggttaatgatatcttagttaaagaccgtcggcagttgtatat
 37524  gtcgctacagactggttcaccgaggttagactgaaatgtctgtctaaatgtacagtcgg
;; mfannot:
 37583  ATTCTGTAATATAATAGATAAATATATGGGCCCGCCGAAGGCGGGCCTAATGATATATTT
 37643  ATTTATATATAAAGGTGAAAGATTTATCTATTATTTAGATATAACTTATTAGTACATAAG
 37703  TAAGAAACCTTTGTAGGTCAAACCTACTTAAGTTAATCAGAATTGGAAGATGCCGTATAT
 37763  CCGTAGGTTGACAAAAAGACCCTATGCAGCTTTACTATATCTTTATTTTGATTTTTTAAT
 37823  CATAATTTTATTATGATTAACCCTTTTTTTATTTATTTCAGCAGATTAGGTTATATTTAT
 37883  ATTTTAAATCAAATGAGATACCTATATAAATAAAAAAAGAATCTAATTAATATAGTCAAA
 37943  ATTCAATAAAAATTGAATTGCCCTTAAAAAGGGTTATTAATAAACTAATGACTTAAGTTT
 38003  TAACTTATTTAAGAAAGAGTAAAGAGGTTAGTTTCGATGGGGCGTCGACATCAGCGAAAG
 38063  CATCTGATGTGTCTAATAACAAAGATCTTGAATATCAAGACTAAATGTTTAATTAAATTA
 38123  TTTATTTAATAGTAAATAACGTACAATAATTCTATATGGTAAATAGAATAAAAAGATATG
 38183  ATAGGTATTACCTATCTTTAAATTTTATCTTATCCCCGCTAAGCTTAGCGGGGTATATAA
 38243  GTAAGGATAACAACATAATTGTGCGATGATAATAACACAAACAAGTGGAATTAGTACTTA
 38303  CGTAGAGTGTAGTGAACAGGCATAAACAAATGGTATGGATGTCGATAACGGATTAAAGTT
 38363  ACGCTAGGGATTAAATGTTAGTTCCTTTATATAATAAATTATATATTATCTCCGCGATAG
 38423  TGAGATAGCCCTCTAATGAGGGAATATTAA
;; mfannot:     /group=IA(5') (1.34e-08)
 38453  ttgggtgaataacaaaaaactctttatcaatataaagacaatttgtaacgaagtatatat
 38513  tagttttaataagatatataaacgttcaacgactagtaattgagtaaactaacaataata
 38573  ttaccacgagcgcccaa
;; mfannot:
 38590  TACCTAATTTACCCCCCGCCTGAAGAGGCGGGATATAAAATGGGCCCCGAAGGGGCCCAT
 38650  GATTATTTAATTAATCTTTATATTTTATATTTCTTTAATGCCCCTTTGGGGTATTTTATA
 38710  TTTTAAATGATAATGATTTTTTATATATGGGCATTAAGGTAAAGACATAGTCTGAACTAT
 38770  ATAGTGATATATAGAAGTTGTAATTAAAAAAGCAACAATAACAAAATTGAACAGGGTAAT
 38830  ACCGCGTGAGAGTTGATATCGTCAGCGGTGTTTGCCACCTCGAT
;;
 38874  GTCGTCTAGACTCGTCCTCCTGGTCGCAGCAACTAGGTAGGGTAGGACTGTTCGTCCTCT
 38934  AAGGAGTTACTTGAGATGGGTTAATTACGACGTGAGTCAGTAATGATTTTATCATCTATG
 38994  GATTTTTTTCTTATCTGTTGCCTTAAGTGTACGCAAGGATAATAAGGTACATTCCTATGG
 39054  TTAATTATTTAATTTAGCTAAGAATGTTGTGTTTACATATTGAATGCATATCAAATATTA
 39114  AATCCTTCAGATAAGTTTATACATTATAGACTATAATGTTTTAGTTAATATGTGATTTTC
 39174  GCATATTTTCTAATTAATCCCCCCGAAGGGGGTATATAATAAGGGGCCCCCGAAGGGGGC
 39234  CCCT
;;     rnl ==> ;; mfannot: 3' -20/+180
 39238  AATTAATTTATTTATAATACTTATATTATAAATTAAAATACATATACCTAAAATATATAC
 39298  CTAA
;     G-trnA(ugc) ==> start
 39302  GGGATCATAGATTAATTGGTAAATCTTTCGCTT!TGC!ATGTGAACAATATCGGTTCGAT
 39360  TCCGATTGATTCCA
;     G-trnA(ugc) ==> end
 39374  TATTTTTATATTTGTATTTATAATAATTATTAAAAAAATTAAAAAAAA
;     G-cox2 ==> start
 39422  ATGATTTGATTAGATGTTCCAACACCATGAGGTGTACGTTTACAAGATTCAGCTTCACCT
 39482  AACCAGGAAGGAATACATGAATTATATGATCATATAATGTTTTATTTATCATTAATATTA
 39542  GGATTAGTATCATATATATTATATGTAGTAATAGTAGATTTTAGAAAAAATAAATTTGCT
 39602  TATAAATATTTAAGACATGGACAAACATTAGAAATTATATGAACAATATTTCCAGCTATA
 39662  ATATTATTATTAATAGCTTTTCCTAGTTTTATATTATTATATTTATGTGATGAAGTTTTA
 39722  ACTCCAGCTATGACTATTAAAGTTGTAGGATTACAATGATATTGAAAATATGAATATTCA
 39782  GATTTTGTATCAGAAAAAGGAGAAACAATAGAATATGAATCATATATAATACCTGATGAC
 39842  ATGTTAGAAGAAGGTCAATTAAGATTATTAGATACTGATACTTCTATAGTTTTACCAGTT
 39902  GATACTCATGTTAGATTTATTGTTACTGCTAATGATGTTTTACATTCTTTCGCTGTACCT
 39962  TCTTTAGGTATTAAAATTGATGCTGCTCCTGGTCGTTTAAACCAAGTAAGTGCTTTAATA
 40022  CAAAGAACCGGAGTTTATTATGGTCAATGTAGTGAATTATGTGGAGTTAACCATTCATTA
 40082  ATGCCAATAAAAATAGAATGTGTTCCAATTAATGAATTCATAGAATGATTATCTGAAGCT
 40142  GAATAA
;     G-cox2 ==> end
 40148  AAAATAAAGATAAATATATAGCCAGATCTTAGATATATATTTTTATATTTTATATATAAA
 40208  ATTATTTAATAACTTTATTTTACCACTTTAAATATTTTAATACCCCCCCGCGAAGCGGGG
 40268  GGGGCGTTATATTAATTTACATTTTATTTATGCTTTAAAGAGCATAAAAATATATATATA
 40328  TTCATATAAATAAACTTTATGATAAATAATCGATATATGCCCGCCCACCTTCGGTGGGCG
 40388  GTATTATCATAAAAAAAATAAATAAGGGTATAGATTATCAACCCCCTAGAGAGATAGATG
 40448  AAAATATGCAGAGAACCCTCAATAAATAAGGGGCGATTATATAATTAAAGAAGGGCACTT
 40508  TGATATTTGCCTGCCTTTTAAATGCCCGCCCACCTTCGGTGGGCGGGAAAATCTAGTTAT
 40568  ATATTGGTATATTTATTCTTTTTCCTTTATTTATTTTTAAT
;     G-trnN(guu) ==> start
 40609  GTTTATATAGCTTAAAGGTAAAGCAATGTACT!GTT!AATACATCGATTTTGGTTCGATT
 40667  CCAAATATGAACG
;     G-trnN(guu) ==> end
 40680  AAAAATAAAAGCCACCAAAGGTGAGCTGAATATAAAAAAAGCATATTTAAAACATGTTTT
 40740  TTTTCATAGCGTAGAATGCCCGGCCTATGGCTGGGTATCCCCCCCGCAGAGCGGGGGGGG
 40800  TATTAAAATAAATAATGTAAATAACCCTAAATAATAATATATCCTATAGGCCCGCCGAAG
 40860  GCGGGCCCATATTTTCCCAGATAATATAGATTATATTTTTTAATGTAGGATAGGAATATA
 40920  AATGCTTAGTATTATATATATGTAAATAATAATATATGGAGGTTAACAGGAATAACCCCC
 40980  GCCCACCTGAAAAAAAACATGCTAATAATATGTTTTTTTTTAGAGAGGTGGGCGGGATGA
 41040  AGCAGGGGCCGAAGGCCCCTCATTTAAATTTTTTTATATTGAGTAAATATAGCCTAAATT
 41100  TTACTCACTGCCTGAATGACAAATATCATATATACCCCACCGCATTGCGGGGGGGGGATG
 41160  ATTATATCTCCTTCAGGGGTTAAATAATGCCCTAAGTAGGGATCTTATAACCCCCCTTCG
 41220  GGGGTTATTTTTATTTATCCTTGGGGTTTATTAAATATAGAAAATATGATATAATATATC
 41280  CCACTAAAATCAAGGCTAATCTATATTTAGGTAAGACTGTATATTTTAAAGGTTAATAAA
 41340  ATAATATATAGGCCCGCCTTCGGCGGGCCCATATAAAATATATAAGTATAAACCCGCCGA
 41400  AGGGCGGGTAGTAAGAAAATATTGGTATGCGTAGCTGCGGGCTGATTATATATATTTTTT
 41460  TTTTTTATTATAAGTTTATTTTATATTAATTGCCTTATGAGTTAATAATATATAAGATAT
 41520  GGGGTATAAAATATTCTATATAAAGGCAAAGGGAGGATGCCGGCTTACAGCCGGCATTTT
 41580  AC
;     G-trnS(uga) ==> start
 41582  GGATGTATGGCTGAGTGGTTTAAAGCGTAATACT!TGA!GTTATTAAGACTTAATAGTCC
 41640  ACGTGTTCGAATCACGTTGCATCCG
;     G-trnS(uga) ==> end
 41665  TTTA
;     G-trnT(uag) ==> start
 41669  ATGACTATGGCGAAATTGGTATACGCGATTAGTT!TAG!GTCTAATTTTTTTAAGGGTTC
 41727  AACTCCCTTTAGTCATA
;     G-trnT(uag) ==> end
 41744  TTAAAGATTATAAATAA
;; mfannot: G-nad4 ==> start Def by similarity
 41761  AAATTTAACAAACTT
;     G-nad4 ==> start
 41776  ATGACTTTTATATATTTTTTTATATCATCTTTTACTTCAATAAGTTCAAGATTATTTAAT
 41836  CAATTATCTAAACATATAATTTTAATCGCTAGTGGTTTATTAGCTATACCTACTTTATAT
 41896  GATTGATCAGAAATAAATGTATATTATACTACAGATGGTATTGCTGATGTTTTAATATTA
 41956  TTAACTGCTTATCTTATACCTTTATCAATTATATCTAATTGAAATAATATACGTAGTACT
 42016  TTATTTTTTGAATTAGTTTTAAATTTAGGTATTATATTATTAATTAATTTTATGTGTCAA
 42076  GATATGACTTCTTTTTATATTTATTTTGAAGCTTCTTTAGCTCCTTTATTTGTTATGATA
 42136  GGTTTATATGGTGCTGCTAATAAAGATAAAGCTGCTGATTATATATTAATTTATACTTTA
 42196  TTCTCTTCTTTATTTATGTTATTAGCTATAGCTATTTATGAAGTTTTATTAGATAATACT
 42256  GATTATCAAGCTACTAGTTTATTAGTTTTATCTATTGATTTACAATGTATTCTATATTTA
 42316  GCTATTTCTATAGGTATTGCTGTTAAAACTCCTTTAGTTCCAGTTCATACTTGATTACCT
 42376  GTTGTTCATTCAGAATCTCCTTTAGCTGGTTCTATACTATTAGCTGGAGTTATTTTAAAA
 42436  TTAGCTGTTTATGCTATTATTAGATTAATTTTACCTACTTTATCTGATGCTGCTGTTCTA
 42496  TATACTCCTTTAGTTTATGTTTTATGTGTTATAACTATTATATATACTTCTATTATAACT
 42556  TTAAGACAAACTGATTTAAAAGTTATTATAGCTTATAGTTCCATAAGCCACATGGCCGTA
 42616  TGTATATTAGGTATTTTATCTAATACTTTAACTGGTATTTCAGGTAGTTTAATTTTATCT
 42676  TTAGCTCATGGTTTTGTTTCACCAGGTTTATTTATTATTGTTGGTGGTATTTTATATGAT
 42736  AGATATCATAATAGATTAATATATTATTTCCAAGGTTTATTAACTTATATGCCTTGATTA
 42796  GCTGTATATTTAATTATTTTAAGTTTCTGTAATACTGGTACTCCTTTATCTTTAAACTTT
 42856  ATTGGTGAAATGTTATCTATAACTGGTGCTATTAATAGAGCTCCTATTTTAGGTGCTTTA
 42916  ACAGCTATTTCTGTACTTTTATCAGCTTCATATCAAATGAAAATAACTAATAGATTAACA
 42976  GGAGGTATAAAAACACCTTATATATCTTTAACTGCTGATTGTACTTATAGAGAAAGTTTC
 43036  TTAATGTGAGCTTTAATTATACCTACAATTTTCTTCGGTTTATTCCCTAATTCTATATTA
 43096  AATATGATATGAGAAGGTACTAACTTAATATATAAAATATAA
;     G-nad4 ==> end
 43138  ATACCTTTATATATTTTAATACAACTTATAGTATCACTCCCGCATAGCGGGGGTTTTATT
 43198  ATTAAAAAACCCGCCCACCTTCGGTGGGCGATATTAGATTATTCATAGGGCCTAAGGGCC
 43258  ATATTTTTTTTACATATATATTCATATATTTTAAATACTTCATAAAAAAAGATACTTTTT
 43318  TACAAATATCTTAATTTTTATAAGTAGGCCGGTATGGCCCCGCATTGCGGGGCCATTATT
 43378  CCTAATTAGGATGTTATCTCATATATTTTATATATAGGTGATTTA
;     G-trnR(ucu) ==> start
 43423  TGTCTTATAGTTCAATGGTTAGAACATTACTCT!TCT!AAAGTAATTATTTGGGTTCGAT
 43481  TCCCAATGAGATAA
;     G-trnR(ucu) ==> end
 43495  TATATAATAAAATAAGATATATAATAATGGGCCCCATCTTTATCATCCCCCCCCGAAGGG
 43555  GGGGGGTATTTATAAATATATCCCCCCCCGCCCTCCGTAGGAGGGCGGGGGGTTATTTAA
 43615  TGGCTTATATAAAAAAACATTCTTTTTTTATCCCTAAGTAGGCATTTTTTATCCCCATTT
 43675  ATTTAAATCGTTATTGTTTTTATAAAAACGTTTTAATATAGATTTATCACTTATATATTT
 43735  ATCTTGGTAATAATAATCCCCCCCCCGCAAAGCGGGGGGGTATGTTAGGGGGGGGCCTAC
 43795  GGCCCCCCATTATCCCCGCCCACCGAAGGTGGGCGGGGGATGATTAAATAGGTTTATTTA
 43855  TTGGTTATTTTATACCTTCAATAAACTTAACAGTTTTAGTGTTATATCTATAATATTAGG
 43915  TATCAAGTTAAATATGTATAAATCAAGCTATGTTAAAGAGGTTTAGAAAGTCTAAAATAT
 43975  AAATTTTATCGATGATAACATCCCCCTTCGGGGGATTTATTATTTGGTACCTTAATATTA
 44035  GAAAAGGGGCCATATTACCTGGAGGGTATAATATCGGGCCGCCTTCGGCGGCCCCATTTA
 44095  CATTATATGAGCCCGCCTTCGGCGGGCTCATTTTTATAGAGATATCATTATCTTTTCATA
 44155  TATCTTTATTTATATAGCTAATATTATAATAAATTGAGTTAGTTAATATATATATATAGT
 44215  GAAGCTACCATTACATAAATTTAAACTTTTAAAGGGGTTTATTTAAATAATATCGGGCCG
 44275  CCTTCGGCGGCCCTTGATTATATTCCGCCCCCTTTAGGGAAAATATACCCCCGCGAAGCG
 44335  GGGGGGGGATTAGATCTCTTTAGATATATATTTACTTATATGCCCGCCCTTATATAAAAA
 44395  AAACATAAGCTTATGTTTTTTTTATGAAATATTAATCTCTTTATTTAATGTAG
; G-orf54 ==> start ;; contain dpo
 44448  GTT
;;     G-dpo_1 ==> start ;; HMM match pos. 770,820 score 4.4e-09
 44451  TATTTTGCATTAATTCATATACCTGCAAATAAATATCCTATTTTATCTGTTAGAATCTAT
 44511  GATAAAGTGATATATCCGATTTCAAGATTATATGGTATTTGAATAAATATTGAACTTGAT
 44571  TATGTTTTAGAAAGAGGTTATAAAATA
;;     G-dpo_1 ==> end
 44598  AATAAATCCCGCCCC
; G-orf54 ==> end
 44613  TAAAAGGGGCGGGTTA
;     G-orf100 <== end
 44629  TTATCCCCCCGCGATGCGGGGGCATTTATTTAGAGGTATTTTTTCCAAACTAAAGAAATA
 44689  TATCACAAGAAGCTGGAGAATATAAAGGAAGGCCCATTTTTTAAGATTATATACATAATA
 44749  TGTATAATAATAAAATAGTAACTTCTGAATTTCCGATCTTACTTTATATAAATCTTTATT
 44809  GAATAACCTAATAGGTATATTTTGATTAAGAATGTTTAAAGAAGTAATATTATTATTGAA
 44869  TAATAAATATGGGCCCATATTATATACCCCCTGAAGGGGTATATATATTTTCCCGCGTAG
 44929  CAT
;     G-orf100 <== start
 44932  ATAAAAAGTAAAATACAATTAATATTAATACCCCCCCCGCAAAGCGGGGGGGGGAAAAAA
 44992  CCCGCCCACCGAAGGTGGGCGGGTATTGATAGATGTAAAGTTACTTTAAATATATATATA
 45052  TAAGGTAAGGTATAAATTTATAAGTGAAATTATATGTAAACTTACATAATAAAGTATCTA
 45112  CTTTTTAAGATAAAGTTTATATTAGATTAGTACCCATAAAATTAAATATAATAAATCCCC
 45172  CTTCGGGGGATATTATCCCCCCGCTTCGCGGGGGATCTTATATAATAAGATATATTTAGA
 45232  ATTATCTATATAAATATGCCCGCCGGAGGCGGGAAACTTATTAATAGTAATATTTAATTT
 45292  AAATATGAAAATTTATAATAATCAGGGGGATAATCCCCCTGATGATCTTCCCCCGCCCAC
 45352  CTTAGGTGGGCGGGGGATTATTAATATTATGCCGGCTCTTAGGATACATATTTTTTAGAT
 45412  ATTTATTATACTTTGATAGAGCCAAGATTATTTAGTGTTATTAAATATTATATATATATA
 45472  ATAAGTAAATAGATGCCCCCCGCAAAGCGGGGGGGGGTGGCATTATAAATGAACGGAGTA
 45532  AATTATATAAATATCCCCATATAAATAACAACAAATGCGAAATGTTTATTATAGGGGAAC
 45592  ATGATAATTATATAAATATACTTTAGGTATCATAAATTAGGATAATGAGTATAAAAAAGT
 45652  TAGATGGGGGAAAATATATAAAATAAATAAGAAAGATAAAAAGGATAAAATAAATAAAGA
 45712  ATGGGGGGCCCCCCATTCTTTGAGGGATAAATAAATATTAATGCCCGACTTACTATATAA
 45772  AATATAAAAAAGGGGAAAAAAAAGAAATATAAAAAAAATAAAGGTGAGATCAAAAAAATA
 45832  ACTACCTTTTTTATGTTAATATATTTAATAAAATTAAAAAAAAAAATGACAATTAGAAAA
 45892  TCAAATCCTTATTTAGCGTTAGCAAATAGTTATTTAATAGATAGTCCACAGCCTAGTTCA
 45952  ATAAATTATTGATGAAATGTCGGTGTGCGCCATCTAATTGGCTTATCTGTGCTACTTGTT
 46012  GTTGTAAGTAGCTATAATATGTTGTCAAATATTATACAACTCATTATTACGTATCCTATC
 46072  TCTAAAAAAGTAGGCATGCGGATAGCAAATAATGAAAAGGTGAGAAAAGAAATATCTATG
 46132  TTTCTAGTAGCTCATCTGAGTTGTTCTATTTATGCTGAGATTAACGAATTTGAAACGTAT
 46192  AGGTGTAATCTTTTCAATTATAATATCTTAAAACGATACTATAGAAATATGATTTTTGGA
 46252  GTAAACCGATATCCAGAAATATGACAACCAATTTCACACCACTTTAATAAAAAAGTTAAC
 46312  ATAATAGCCCGCGTAGCGGGCTATAAAATTATGTTTTATGCGCAAACAGCTAATAATAGA
 46372  TTCAATTTGATATCTTCTCTTTTATGAGATATTATCAATAGTAAGAAGATAAGTTCAAGA
 46432  ATTTGGGATGTAACCGCCTCTAAAAGTTATAATATACTTTTATTGCGGACACGGAGATAT
 46492  AATAGTAATATGTTATTTATACGTAAATATCATATGAAGTATATCACTTTAAATGTAGTA
 46552  AATACGAAAAAAGTAGATTATAATATAAAATCCAAATTAGAGATCAAGCGTTATATAAAA
 46612  AATAAAGCCATTAATAAAATGGATATTATAAGTACTTTAAATAAAGATTTACTTGAAAGA
 46672  AAATTAAAAGAATCTAAATATAGGCCCGCCTACGGCGGGCTGATAAATCCCCCCCGCCCA
 46732  ACGGGCGGGGGAAAATATACCCCGCTACGCGGGGGATTTATATCCCTTCGGGATAAAAAT
 46792  TATGATCTTTTATCTATATTAACTAATATAGATTATCTAGTTAAAACTTACACTTTAATT
 46852  AAAAATAAATCAGGTAATATGACAAAGGGAGTAGATTATAAAATTTTAGACAAAATAGAC
 46912  TTAAATAATAGGCCCGCCGAAGGCGGGCCTATCCTAATTTTATCTAATCTAATAAAATCT
 46972  GGTAAATTTAATTTTAATCCTATTATTCTTAAATCTAACTCTCATAATTCTAAACTTTTA
 47032  ACTTTATTTTCATCTTTTGATATTATTGTACAAAAAGCTATAACTATATTATTAGAATCA
 47092  ATATGAGAACCTCTATTTTCTGATTATTCTCATGGTTATAGACCAAATAGATCAACAAAT
 47152  ACAGCTCTTAAACTTATTTATCAAACGGGTAACCGTTATAATTGAGTTATACAAGGTAAA
 47212  ATAGATAAAAGTTTAGATAATATACCTCATGATATTATCATGAAACGTATTAAAGAAAAA
 47272  ATAGGAGATAGACGTATATTAGAATTAATTAAGAAATATTTAGAAGCAGGATACATATTA
 47332  AATGGAAAAAACTATAAAAGTGATAAAGGTCTACCACAAGGAGGTATATTAAACCCTATA
 47392  CTTACTAATATAGTGTTGGATAAGTTAGATAAATATCTTGAAAACTATACCTTTAAATTA
 47452  ACTCCCCCCCGCGAAGCGGGGGGGATCCCCGAAGGGGGATATGATTATGGGGCCCCGCCC
 47512  CAATTTAATAGAGTTAGAGATTTAATGTATAGAACTCCTTTAACTGTTCCTATTTTTAAA
 47572  AAAATGATGTTTATCAGATATGCTGATGATTTCGTTATTTTTATAAATGGATCATTAAAT
 47632  GAAACAATTATGATTAAAAATAATATAAAAGAATATTTAAAACAAAATTGTGGTTTAACT
 47692  TTAAATAATAAAAATAGCGTAATAACTAATATAAAAGAAAAAAAGTTTAACTTTTTAGGG
 47752  GCAGAAATTCGTAAATTTAAGTCTGATAATTCAGTACAAAATAATAAGAAAATTAATCAT
 47812  AGATTAATGGTAAATGCACCTATAGATAAACTAGTAAAAATTTTAGTAGATAATAAATAT
 47872  ATTAGAAGATCAAAAGATGGTAAAAATTACTATCCTCTTTCTATAAATATACTTCAAAAT
 47932  CTAGATCATTTTACAATAATTAATTTCTTTAATTATAAAATAAATGGTCTTATTAATTAT
 47992  TACGCATACGCATCTAATTTAAATAAACTTAGAAGAATAATATGATATTTACAATCATCT
 48052  TGTTCTTATACATTAGCTGCTAAATATAAAATATCCTCAACAAAAATATACAAAAAATTT
 48112  GGAAATAAATTAAAATGCCCTAAAACTCATATAGAATTAGCTATTCCAAAAAATCTAATA
 48172  GTTAAACATGACTTTAAATCTAAACCTTTTATTGAGCCTGTTAAATTATTAAATATAACC
 48232  TCATCAAATAAACATACAACTTATATTTATGATAAAAATTGTGTTATATGTGAATCAACT
 48292  TATAAAATAAAAAAAAAGTAGTTGATGTTTAACATAATATGAAAATTGGAAATTATACTT
 48352  ATACATAATGAGTAAATATGGCAAAAATCTCTTTGTCTATTATTATATAAAGGTGAGCAT
 48412  AATACTAGAAATAAAAATAAATCATAAGAAAAGTAGTTTAGCTACAGATTTATTTTCTTT
 48472  AATAAAACTTAATAAACAAAATAGTTACATTTAGAGGGA
;; mfannot:     /group=II (1.12e-10)
 48511  aagccgtatgatgggaaactatcacgtacggtttgggtggc
;; mfannot:
 48552  AACAACAAGATCGTATAAATATATTGATTGAATAAGTTGACCACACTCATTATTAGGATT
 48612  ATGTTTAGTTATACAAATAGCTTCAGGGCTATTCCTAGCA
;     G-orf717 ==> start ;; mfannot: GTG upstream: 48547
 48652  ATGCATGTGCGCCATTGAGGCTCTTGTGTTAATCTGAATAAGGTCAGATATTATTTTGTT
 48712  CAAATAATAAAATCACCCAACTTAAGTATATTGAGAAATCTATTACTAAAAATAGCATGT
 48772  TGGGAAAAAATAATATTGATTTTGAAACTGTTAAAAACTTTATTATTAGATGAAATCTTT
 48832  AAATTATGGTTAAAGCTATACTGCTTGAAGTTCAATTACCAATCGTTTCAAGCTAGAGAC
 48892  TTATACCTTGACAGTTATTGGGTTAATTATTTTTATAATAAAATAGGAATGCATGATTTT
 48952  ATTAGAACAATAAAAATAAGATATATTAAATCTATTAATATAAAGGTAATGAATGAACAA
 49012  CCTAAGAAGATAAATATCTTGAACACAAGAGAGACTATGGTATCCACTAAAAATATAAAA
 49072  ATTTATCCCCCTTTGGGGGGATATAATAATGGGCCCCCGAAGGGGGCCCATATTTATGTG
 49132  GGAGGAAGTACAAATAATTCTGTTTCTTATATGAAATATAATGATTTTAATAGATCATGA
 49192  AATACTTATAAAAAAAGTATACAGAGAAGTGTACTAGTTATTAATAGTATTAAATTTTAT
 49252  AGTACTGATTTAGGAATAAAAGATCACCCCGCTTCGCGGGGTGATTATAAGGTACTAGAA
 49312  AAATTAAATAATTTATCTGATTTTTGTAATAAATATCCTTATAAATTTATAGATAGAAAA
 49372  ATTTATAACAACTTTATATTAAATAAAGATTTATTTTTAATAGCATATGATTTATCTAAT
 49432  AATAAACAATTATCTGTTTCATCAGATATATTAGATAATTTAATTCATAATTTAAAATCT
 49492  GGTACTTTTAATTTTACATCTTTTAAACATAATAATAATAAATCTAATATTGATATATTA
 49552  GTTTTAGAAGTTATTAGATTAATACTTCTAGCTATTTATGAACCATCAGCCTATAATAGA
 49612  TATATTAATCCCGGCTTCGCCGGGCATATTTCTCATGATAAATCTAAAGATTTAGCTATA
 49672  AAATATATATATAATAATTTTAAAGGTTGTACATGATGAATAGAAAATAATATAGAAAAT
 49732  ATAATATCTAAAATACCAAAAGATAAGATAATAAATCTATTAAAAAAAAGAATAAAAGAT
 49792  GAAAGATTTATAGCATTAATAAATAAAGCAATTAAAGCAGGATATTTAATAGAAAATATA
 49852  AATGAGAAAAATCTACTAAAACAATATGGATCTTCTAAATCTAATAAAACAATAATAAAT
 49912  AGTATATTAACAAATATATATTTAGAACAATTAGATACATTTATATATAAATTAAAAACT
 49972  AAGGCCCCGCAAAGCGGGGCGATACCGGCCGTAGGCCGGGAAATGCCCGCCCTTTGGGCG
 50032  GGTGATAAGGATATCCCTTCAAAACTTAGTCATTTTTCTCTTCATTTTATTTCTAATTTA
 50092  CATAATAAACTTATGTATATTAGATTTAATAATCATTGAATTATTGCTATTAATGGTACT
 50152  TATAATGATTCTCTTAAATTTAATAATTTAATTATTGATTTTTATTCTAATATTTTAGGT
 50212  ATTAATTTAATTAATCATAAGTTTAATATTATTAATAGTTATATTAATCATATATTATTT
 50272  TTAGATATAAATTTTAAACATTCAAAAATAAAAACTAAAAGTAATATAGATAAATGCCCG
 50332  CCCACCGAAGGTGGGCGGGTATCCCCGTCTGAAGAACGGGCATTAATTTTAACAGCTCCT
 50392  ATGACTCTTATTTCTAAAAAACTTCATATGAATAAATTTCATATTAATCATAAAGGTATT
 50452  ACTAAAACTAGTTGATTATCTTTAGATTTATACCATATAATTTATTTAGCTAATAATGTT
 50512  ATAAAAAATTATATTAATTATTATTCATTAGTTCATAATAAAACAAGATTAATTAGTTAT
 50572  ATATATTATATAATAAAAGATTCAGTTTTACGTACTATTGCTGCTAAAATGAAATTAAAA
 50632  ACAAGAGCTCAAGTTATAAAAAAATATGGTAAAAATATAACTATTAATAAATATAAAGAT
 50692  GGTAAAATAATAAAAACAATAAGTTTAATAAATATAAGAGAAATAAAAAAAATATCTAGA
 50752  AAAAAAAATAATGCCCGCCCACCTTCGGTGGGCGGGTATCATAGGGGGCCGTAG
;     G-orf717 ==> end
 50806  GCCCCCAATAATCTTTAATTAAAGATATAAATATTACCTACCCTAGTTGATATAAATAGG
 50866  ATGAATAAGGGGCCTACGGCCCCTTTATTATATCCCCCGCGTAGCGGGGGCATATTTATA
 50926  TATTTAAGGATGGTAAAAGATATGAATTAAGAATATAAAGTTAAAAAGGGATATATAGCC
 50986  CGGCCTACGGCCGGGTACCCCCCCCCGTAGCGGGGGGGGGTCAGATAAAGGCCCGCCCAC
 51046  CTTCGGTGGGCGGGCCCATATTAATAATGGA
;; mfannot:     /group=II (8.05e-10)
 51077  gagctgtatgataggaaactatcacgtacagttcgggaac
;; mfannot:
 51117  GATTACTTTTATCTTATTCGATATTGGTTTTTAGTTCACTATTCAAGTAATTTAGAATTA
 51177  GCATTTAATTCAGTTGAACATATAATGAGAGAGTGCGCCTTTGAGTCGTACGTTGAAAGT
 51237  ATATTGTCTAATATACCAATTATTTTAGTCTATAATATTTTTACCTTTTTAGTTATATTA
 51297  ATATAGCCGAAGGTAATATAGCCCCCCCCTTTGGGGGGGGCTGATATTTTGGGTCTTTCC
 51357  CTTATATCATGATATTATAATAATTGCCATTAAATGTCACGCTATTGGTAAGTTTAATAA
 51417  ACTCAATAGATGGGTAGCGACATGGAAAGAAGAAATAAAATATAATAAATGAGGGGCCTT
 51477  CGGCCCCTTATAATAACCCGCCCCTTTCAGGGGCGGGATATATTTCTTTTATGGAAGTGT
 51537  TTATGAATACGATAAGAAACTTGAAACATTAATGGTGATTTAATATATAATCCTATTGTA
 51597  AATAAAATAATTTTAATACATTTGAATACTAAAGTATATATAAATATCTCTTATTATATA
 51657  TATTGACTAATTAGTATTACCAGTTATAAATATATAACATATATTATACTCCCCCCCCCG
 51717  CAATGCGGGGGGGTGTATAAAATTATATTTAATGCAAGGTTCTAAGAACACATGGACGTT
 51777  AAAAATAGACGATACGGAACTAAGGGAAGTAACCCCTTAATTAAATGCCCCTTAGGGTAT
 51837  CCCCGTCCTTCGGACGGGCATTTATTATTAAATTTAATGGGGACTCGGAAGTTTCATAGT
 51897  ATCTTAAATATATATCCCCCCCGCATAGCGGGGGGGATACCCGCCCACCGAAGGTGGGCG
 51957  GGCATTTATTTAATGAAAAGGAAATTAGTGTAATTATGTATATCTATAAATACTTCTAAT
 52017  AAAAATTTAATATACAAAATAAATATATGAATTCGTAAATATATATACCCCCCCGCATAG
 52077  CGGGGGGGATACCCAACCAACTAATAAAAAAAAAATAGATATCTATTTTTTTTTATTTGA
 52137  GGTATTTAATCGAATCTTTTTGTAGAAGTTAGTAATAGATAAAATAAATATAGAAAAGAT
 52197  AAATCTATAATATACTATAATATAAATACTTTAAAAGGAGAATATATAAAATTAATAGCT
 52257  AGTTATAAAGAAAAAAATAAAGAGTGGGGAACCCCCAGATCAGCCCACCTTCGGTGGGCG
 52317  GGTATTATATATCCCGCCCGAAGGGCGGGATAAATGATAGGGGGGCCTACCATTATTTAT
 52377  TAAATGGTAAATTGATATTTATCCTTGCTAATTATATAATAAAATATAATGATATTATAC
 52437  ATCCCGCCCCCTTTAGGGGGCGGGATTTGATCATCACCCCCTTCGGGGTGATCATTTAAT
 52497  GGGTGTAATATCCCCGCAGAGCGGGACATAGTTCAAATAGCAATTACAGTTATTTTATAA
 52557  GTAATTTATAAATCATCTGCCAATGGTAAACTTAGCTTTTTAGTTATTATTTTTTTCCAT
 52617  ATATAGTGTTTTTAAAGTTATTAAACTTATAGATTCTTATTATTCTTTAGTTATTAAAGG
 52677  TAAATAGAATAAAATGCTCATGGGGGAAAGATAATATATGACATAATATAATTAACCCCC
 52737  CCCCCTGCGGGGGGGGGTATATTATCAACCTCCTTAGGGATGATCTCATTAAAAAAGAAA
 52797  TATGAGGCAAAAAAACTATAGGTTTCATAATATGAAAAGTTTAATGCCTCATAAAAAAAA
 52857  ACATACTTATTTAGACCCGGCGAAGCCGGGCGTATGTTTTTTTTATCTCGGCCGGGTATC
 52917  AGAGCTCATTAATAAAGTTTTATCTTAAAATTTATATTTTTTTTGTTTATAAATGATAAA
 52977  TAATAGCTATAAAGGCAAATATCATTTAAGAATGATAACAAAATATATAAAGATAAAAAA
 53037  AAAAAAAGTAAGATAAAAAATAGTATATTATAGAAATAAAAAAACTATAAAAGTAATTC
;     G-orf435 ==> start /note=GIY ;; evalue:2.2e-12
 53096  ATAGA
;; mfannot:     /group=II (2.97e-13)
 53101  aagccgtatgatgggaaactatcacgtacggtttggaggg
;; mfannot:
 53141  CAATTCAAAAAGATTGACCCTACTGTTAATGGTGGATGGCTGATTAGGTACATACATGCG
 53201  AATGGAGCGTCTTTCTTCTTTATTTGTATGTATTTACACATAGGAAAAGCATTATATTAC
 53261  GGAAGTTATAAGTCACCAAGAGTCTTAGTATGATCAATAGGAGTTATAATTTTTATTTTA
 53321  ACAATGGCTACTGCCTTTATGGGTTATAACAATAGCCCAAAATCTAAATTAAATAAATCC
 53381  TCTAATATAATCAATAAAAAATTTTTAAATAAACAAACTATTATAAGTAAAAGAAATTAT
 53441  AAAACTATTAATACTAATAAAAAAAAAAATTATACTTTACCTAAATTTATATTTAAAGAA
 53501  ATAGGTATTACACCTATAATTTGATGAGAAGATCTTAATAAAAGTATAATACAAACTAAA
 53561  ATAAGTGAAGAGTTAAAAGAAAAATCAGGTGTTTATATAATAATAAATAAAGTAACTAAA
 53621  AATTATTATATAGGTTCAGGTGAAACAAATAATTTAAATACTTTATTTAGAAATAATTTA
 53681  ATAAATAAAAAAGAAAATAAAATAATAAGATCATCTATTAATAAATATGGTTTAAATAAT
 53741  TTTATTTTTGGTATATTAGATTTTTATCCTAAACCTACTAATAATGATATTAATAATTTA
 53801  GAATTATTAGCTTTAGAAACTTCATATATTAATATTTTAACTCCTTTATATAATATTTTA
 53861  ACTAAATTTCCTAAATTTAAAAATAAAGTTGATTTAGATGAATTTAATTTTAAAAATAAT
 53921  CAAAATTTATCTACTTTATCTTTATTTAAAGAAAGACAAAAATTGTTAAAAGAATTAAAA
 53981  TTAAAACATAAAAATTATTGAGAAAAAAAAATATATAATAATGTACCTAAAGTTACTATT
 54041  AAATATTTCAGTGAAGAAAGTCGTCTTAATATAAGTAAAAGTTCTCGTAAAATTATTTAT
 54101  ATTATAGATGCTAATTTATCTAATAATATTTTATGTCAATTTAAATCAATAGAACAAGCT
 54161  TCACAATTTTTATCATGTAGTACTAAAACTATACAACGTAGTCTTAAATTAGGTGAAATA
 54221  TATATCCCTGATTTATTTATACCTTTATTAAATAATTCTCATATTAATAATAATAAATCT
 54281  ATAATAGATGATATTAATTTAAATAATGAAAATTTAAATAAAAATAAAACTTGTTTAAAA
 54341  AAAAATGATTTTAATACTAAATTTTATATAAAAGCAGAATATGCTAGAAATATAGAAGAA
 54401  TAA
;     G-orf435 ==> end
 54404  AAATAAAATTGAGATATATAAATCTCAAAGATAAAAACCGCCCACCTTAGGAGGGCGGAA
 54464  TATATTTATCAAAACCAAAATCCCGCCCACCATTGGTGGGCGGGTATATACTTATTAATA
 54524  GTGGGAAAGATATTTTTTTCAAAGGAGAATAATAAATAGACATCAACATATTGTAATTAA
 54584  TACAGGTATAAATATCCTATCCTTTTTGTAGGAACTAAAATTTATAATTTTATATATATT
 54644  TTTATAAGATTATTAGCCATTTATATTGAGAATAAATCAATAAAAAAAATGGAATAAAGA
 54704  TAATATACCGCCCACCTGAAAAAAAACATGCTAATAATATGTTTTTTTTTAGAGAGGTGG
 54764  GCGGGAATTATTAAAATCAAAATTTTGACGGAAAATTTAGAGGGGAATAATTATATTATC
 54824  AACCATATTCTAATTAAAGGATTTCACACTTTATGCAGAAGTAATTTAAGGTGGATAATA
 54884  TATTTAGATAGTCTATCTTATATATAAATATCTCCTTTGTGCGAGATATATTTTACTTAC
 54944  TTTATCTATAAGTATTAAGCAGATATATATTACCTCCCCCCCCCCGCAAAGCGGGGGGGG
 55004  ATATACTATTTGTCATTAAGCAGGTTATATATCATTATATGCCCGCCCACCCTTCGGTGG
 55064  GCGGGTATTTATATTAAATGCCTGAAGTAAAATATGCCCCGGGAAATATTTATATCTATA
 55124  ATTGTAACTTTTATAAGAAAAATTATAGTAAGATATATGATTAATTTATCATAGATAAAC
 55184  CTATTTAAATATAAATAATAAAAAAGAATAATATTAAGTATTTTAATAAAATACCCCCGC
 55244  CCACCTTAGGTGGGCGGGCATTATTAATATAATCAAAAATATAATCTTATATTATTAAAT
 55304  TTATAGCCCCGCAAAGCGGGCATACCGGCCTACTATATAAAAAAAATATATTTTTTTTTA
 55364  TGGGGCATTATTTGTTATAGGTAGATTTTTAATACCTTAAATAGGATATATTTATCGGCA
 55424  ACATTAATGAAAACGATTAAACTAAAACTAGATCGTCGGTTATATAAAGAATCGCTACAG
 55484  ACTGCTACATTAATGGGTATCTGTAATGATATTTAATGCACAGTCGTAATTAAACATATA
 55544  TATATGCTCGCCCAAAAAAAAAAAGATAAGCTTATCTTTTTTTTTATATTAGGGCGCAGA
 55604  AATGTTTAATTTACTTTAAAATATCTTATAATATACCCGGCCGAAGGCCGAGGATAAATG
 55664  ATAGTCTGTTATATATATTATGTCTTTTTTAGGCTATAATTAATATACTATGCCGGCCGA
 55724  AGGCCGGAAATATGATTATTGATAAATTAATAATGTAATTTAATGCCCGCCCACCAAAGG
 55784  TGGGCGGGGATCCCCCCCGCGAAGCGGGGGGATTATCTATTTTTATATTATTATTGGTAA
 55844  TTTATTTAACAGACTAAAGATATTAAATAAAGCTATCGAACGTATTGCCTTGTATATGGG
 55904  CAG
;     G-orf291 ==> start
 55907  ATGAGTCATTGAGGTAATTTTTTTTGCCTTAAATATTTTTTACTTATTTTCATATTCTTT
 55967  ATATTTTTAATAAATATGTCTAAAAACTTAAAAATAAATAATAAGCTTTTATTAAATTTT
 56027  AATAAAATAGTTTTAAATAGTAAAAATAAAATTAATAAAGAAAATATAAAAGAACCAAAT
 56087  TATGATTCAACTATAATAGAAATAATATATGGATCATTATTAGGTGATGCTAAAGCTAAA
 56147  AAGCGTAAAGGAACTAAAATATTATTTTATTTAGAAAATAGTAATAATGATTATTTATTA
 56207  TGTTTTCATAGTTTAATTGCAAATTTAGGTTTTTGTAATCCTAAAATACCTAAAATAACA
 56267  AGAAAATTAGGTAATAAAGGAAAATTAAAAAAAATTATAATATTTAATACATGAACTTAT
 56327  ATTAAATTTAATAATATATATAATTTATGATATAAATCAGTAAATAATGAAATAGAAAAT
 56387  ATAAATGAAGTTAATAAATTAAATAGGGCATTGCCTAATAAATCTATTAATTCCAATTTA
 56447  CAAATTATTAAAATTTTACCTTCTAATTTACATATTTATTTATCTCCCTTAGCTTTAGCT
 56507  ATTTGAATAATGAATAATGGATATAAATCTAATAAAGGTTTAAATATAACTATTTATCAT
 56567  TTTTCTATTAAAGAATTAGAATATCTTATTTATTTATTGAAATTTAAATTTAATTTAGAT
 56627  AGTTATTATCAAAAGTATGGTTATAATAAATTTGGTAATCCTCTTTATTTTATCCATATT
 56687  AATGGTAATTCTATGCCTTTATTAGTAAAATTAGTTAAACCATTTATTTTTCCTTCAATG
 56747  AAATATAAATTTGGAGATTATATTAATAACATATAA
;     G-orf291 ==> end
 56783  TTTTATATGCATTAAATAAACTATGATTATATAACCGCCCACCTAAAGGTGGGCGGGGTT
 56843  TAAATTGCCTCGCTTCGCGAGGCGATACCGGCCTTAGATATAAAAAAACATAAGCTTATG
 56903  TTTTTTTATGAGGCATTCTTATATTTATTTTTATATTTAAGTAAAAAATATAGTATTATA
 56963  TATTATATATAA
;; mfannot:     /group=ID (7.31e-28)
 56975  tgcaacattattgaaaacaggtcaaatttatatgttaaataaaaagaccgtgggtaaatt
 57035  aaaagatatgatgatcccctcgcgaagcgaggggatatttatttctttctaaagcttttt
 57095  ggagtatccttttatttatccctacagagtggtccaataatgggtatcttaaatgatgct
 57155  taatgtgcactcga
;; mfannot:
 57169  ATATTTATATAATATAAACTTACATATTTTTAATATCATAGTTTATTATTATACACAAGG
 57229  CTTATTAAACAATAGTAATAACCATATTTTTATAAATACTAACGATGATAATATACCGCC
 57289  CCTGAAAGGGGCGGGTAAAATACCCCATAAAAAAAAACATACTTCTTAAAAAGTATGTTT
 57349  TTTTTTATCTCGCGGGGGGGGATTATATCCCCGAATGGGGTTTATTTCATCTATAAGGTT
 57409  ATTTATTGTCTTATAATAAGGTATATACGTAATTAATAATTATTAAGCTTAAAACGAATA
 57469  TATATAAATACGAAAGATAATGATTAGTACTGGAATAAATGCCAGTTAGATAATATTGAA
 57529  AGTATTATAATCAGGAGTTTTGCAATGAATAATTATAGAAATATACTTAATAAGTACATG
 57589  GTATTATTTATTTTAACATTTAAAAACAATATTAATACCCACCCGCAATGCGGGTGGGGG
 57649  ATGCCCGGCCAAGATAAAAAAAAACATACTTCTAAAAAAGTATTTTTTTTTTATGGGGCA
 57709  TTATATATTAATAATCAGGGGGGGATTCCCCCTGAAGATTAGGGGGGGGCCGTAGGCCCC
 57769  CCCCATTATGCCCCCCGCGAAGCGGGGGGAGTTATTTAAACCTTGATTTAGGGATAAATA
 57829  ATATTTAA
;     G-cob ==> start
;     G-cob-E1 ==> start
 57837  ATATTGGCAACTGTTATAACTAACTTATTATCAGCTATACCTTTCATTGGTTCAGATTTA
 57897  GTTCCGTTAACC
;     G-cob-E1 ==> end
;     G-cob-I1 ==> start /group=IA (1.85e-20),IB (2.69e-15) ;; mfannot: two introns identified
 57909  TGATATTTATTATATATATATAATTTCAAGATTTCATCTTGATTATTATATTTCAATTAT
 57969  ATAAATTAAATAAATACCGCCCACCAAAGGTGGGCGGGCATTAATAAATAAAATATGGGC
 58029  CCGCCTTCGGCGGGCCTATTAAAAAAGATAATAATATATTTATCCATTTATATAAAAAAT
 58089  ATATATAATTATAAACTCATATAAGCGGCCATATATTGTAAAATATATAGGAAAA
;; mfannot:     /group=IA (1.85e-20)
 58144  taaggtgaatttcataaaagtccaaattatataaatcctaagggccggattattaataat
 58204  cagggggggattccccctgaagattaggggggccgtaggccccccattatccctttcggg
 58264  atataaaattgggtcctttatttattggataatatgaagcgaagtatattatatatgaat
 58324  atatattttaatgacttaaaaaagatacttataaaaatataagatattttatagtaggca
 58384  ggtattatatatataagtaatataaacgttcaacgactagaaattgagtacatataacaa
 58444  taatatttccacgagcgccttacatccttaatatattaacccccccgctacgcggggggg
 58504  gttgataatatccccccgaagggggggatagattaagaaaatatgatctgatatttttct
 58564  atttatttttaaggatgatgacatagtct
;; mfannot:
 58593  AATCTTATAAGTAATTATAAGTAAATATATTATTAAATTTAATATATAATCAATAAATAA
 58653  CAATGTTATATGAGGAGGTTTTAAATTACATGAGGGACCATATTATAGTGATATAATATT
 58713  AA
;; mfannot:     /group=IB (2.69e-15)
 58715  aaattcttcttaatgctgggacttccaaattaatatatgatataatcatatatacccgcc
 58775  taaaaaaatattatatgtatttatcaaggcggaatactaaattatgtactattatacata
 58835  ccctataattccccgcgaagcgggcatatattcttccaaagagtatggatttatttatta
 58895  tatagataagtgaaaataatagttaaaatcataataatcagggggataatccccctgatg
 58955  atcatccccccccttcgggggggggatgattatataaggataatcagcagtagttaaaaa
 59015  gaaattagctactcagagactaaacgaagaaaatctatttaattctcccgcagctagctg
 59075  cgggtatcccccccgctatgcggggggggtattatattgataaaattaagatcctatctt
 59135  atattccccattatgggatttatcataaatattgaattttgataatatatagcttatttt
 59195  aaatatataatagataataaagattaaatgaccgcccaccttcggtgggcgggtatctcc
 59255  gtatttcggataagcattctttaataaatagattaagatatagtcc
;; mfannot:
 59301  AATTAAAATATAATAGATTATATATAATTATACCTGTTAAACAGGAATAAAAGATAATAA
 59361  ATTTAGGTAAAAATCCCGCCCACCTGAAAAAAAACATGCTAAAAATATGTTTTTTTTTAG
 59421  AGAGGTGGGCGGGAAATAATCAAGATTTATATATATAATTTATAGATACCCGGACATAAG
 59481  GACGGGTATTTTTTATCGTTATAACTAATTGTTATATCG
;     G-cob-I1 ==> end
;     G-cob-E2 ==> start
 59520  ATTATTTTTTGCTCTGTAAGTAATCCGACAATTCAACGTTTCTTTGCCTTACATTTTTTA
 59580  TTACCTTTCATCTTGGCAGCTTTAGTTGTAATGCATTTAATTGCATTACATATACATGGA
 59640  TCATCAAACCCAGTAGGAATTACAGGTAATTTAGATAGAATACCTATGCATAGTTATTTC
 59700  ATATTCAAA
;     G-cob-E2 ==> end
;     G-cob-I2 ==> start /group=II (3.88e-07)
 59709  gtgcgccgttgtgatatatctctttagttgtacagaacaacaagtatttcgttattatac
 59769  tttcattactatacttaggtataatgtgaaaacatttactaaacagagcatgtatagaaa
 59829  aggattataattagtaaagatagatattaaaataatccatatgaataatctatggttaga
 59889  attgtattattcgaacatcaattttcaaggtactctaatgaaagttatcgtcatactatc
 59949  tattagacgatgattaattatattgattctagttttgaaggaattggtaaaacgataatt
 60009  aatccctattatagtaaaactataagcccccataaaaaaattgattcttcttaataagcc
 60069  cggccgcaggccggccatcaatttttttatatctacgcggggggaagaaaatgaatgatg
 60129  aacctaaggattaaatctgatagagatatataactacgggattcgcttcttccagtaatg
 60189  gtaatgcgaacagaggtttcatagtaattggttcttttatcatatattattatatatttt
 60249  tagtacccagtgaaggaaaccagtaatttttaatcttattttatttattacaaatgcagg
 60309  atgcaataataatgtattaaataaattagataatcttaaatataacgatagcttacatag
 60369  cggattataaaatatatcggcatattaaatacccgcccacctttggtgggcgggaaaccg
 60429  ccggtatacttttaagatttaataaaaattatggaaagccgtatgatcaggaaactatca
 60489  cgtacggtttggtgacgagtttttatttccctaattaatcacctcgcataatagggtgat
 60549  atattttagggtttagatccttagttcaat
;     G-cob-I2 ==> end
;     G-cob-E3 ==> start
 60579  GATTTAATAACTGTATTTGTATTCTTATTAATATTTAGTTTATTTGTATTCTTTTCACCT
 60639  AATACTTTAGGT
;     G-cob-E3 ==> end
;     G-cob-I3 ==> start /group=IB (1.26e-15)
 60651  caataatggcctatatatactaaatgctgagaaaaattttagaataaatatataataaaa
 60711  ctcaatttattaatcttcattttatttatactttatttctttcctatggttagatagtat
 60771  tatattataatttttatatattagtaacatattattatatattatcttttttataaaaaa
 60831  aatataaaagataaaaatttaatcagcagataaccaaaagtaaaagttcccgtttcggga
 60891  ggaaaaagaataaaattacttagtaggaatctcagagactatacgtatacataaaataat
 60951  gcccgcccacctttggtgggcgggtatccccgtccgaaggacggggattataggctttta
 61011  tatattttatgaagagatagtccaaaatttatagtgaatataaattataag
;     G-cob-I3 ==> end
;     G-cob-E4 ==> start
 61062  CATTCAGATAACTATATACCTGGAAACCCAATGGTAACTCCGGCATCGAT
;     G-cob-E4 ==> end
;     G-cob-I4 ==> start /group=I(derived) (8.32e-04)
 61112  aaaaataaatacacgtcaattaggcgtacataataatcatgggccccttcggggcccatt
 61172  attccccgtcccttcgggacgggttatttaatatgagcctcatttttatgagaataatac
 61232  ccaagatacttagggttttgtcgataatttcatatatcttaatacctataaaaaaataca
 61292  aaaaatatcttatttaccccgctaagcggggttttgatctatgatctaatttttatgccg
 61352  gataaaatttacttttatatttttatacattctggtttattaatataaaataaaatatat
 61412  ataactacttagtggtaggttattatataagggatcccttatatatatttttatcttaag
 61472  ggatataaattagaataatgccatataaaaaaacatacttttttaatacccagcttcttg
 61532  ggtgtatttccccccccgctttgcggggggggtattaagcttatgataattaaaagaagt
 61592  gaattgcaagaaaatccttaatccttagctcaaaagataaggataatttgcagcaaataa
 61652  tattcatattataaatatataaataaaactaaagtaaaaacataatctatgaataagtaa
 61712  gaaagcccggcctatggccgggtatccccccccgcttcgcggggggtattaatacttata
 61772  ttagtttttagtatatattttaagaatataaatgttcaacgactagttatataaaataga
 61832  taataatattttttaaccacgagcgcttctattataatcttattaagagtataataaaac
 61892  atagtctgaactatatagtaatatatagatataaaatataaaatattttatgataacaaa
 61952  attg
;     G-cob-I4 ==> end
;     G-cob-E5 ==> start
 61956  AGTTCCGGAGTGATATTTATTACCTTTTTATGCTATATTAAGATCAATACCTGATAAATT
 62016  AGGAGGAGTTATAGCTATGTTTTCTGCTATATTAATATTATTAATATTACCTATAACAGA
 62076  TAGATCAGTTATAAGAGGTAATACATTTAAAGTATTATCAAAATTCTCTTTCTATTTATT
 62136  TGTATTTAATTTCTTATTATTAGGTAATTTAGGTCAATTACATGTTGAAGTTCCATTTAT
 62196  TGTTCTAGGTCAATTAGCAACTATTTATTATTTCACTTACTTTGTTATATTAGTACCTGT
 62256  TATATCATCTATAGAAAATATATTATTTTATATAGGTAATAAATAG
;     G-cob-E5 ==> end
;     G-cob ==> end
 62302  TAATTCTCCTTTTATTAATATATAAGGAGATAAAATATTCTTCTTATAAATAAACCCCCC
 62362  CCGAAGGGGGGGTTTATTATATCCCCCGAAGGGGGGATAAATTAATAAATAAAGCCCGCC
 62422  CACCTTTGGTGGGCGGGTTAGATTAATTCCCACATTACCGTGGATTAATTTAATTGAATA
 62482  CCTAACTTTCCCCTTTAATAGGTATATACATATCTTTTATATATATAATATACGATAGTG
 62542  TATTCCAACCACCCGCATTGCGGGGGGGGTTTATCTCTATATTTAGGAACAATGGTCCTT
 62602  TATTCTTTTTTTAGTTATATGCCTGGCAGAGCTGGGTAAAATATATCTAAAAGAGAGGTT
 62662  ATTATATATATATACCGCCCACCTAAGGTGGGCGATTTCTATTTGCGGATTTTCCCTGCT
 62722  TTATTATGCGGGGGATATATATCTTCGTTAAGCGTGGTATATAACTATTTATAGTAATCT
 62782  GATATATTCATATATAGTTTAAAATAAACAAAATTTATATACCCGGCCATAGGCCGGGTT
 62842  AATATAACCCTCTTCAGTTGGGTTTCTTTATTCTCATATTATTTCCCCAGCCTACCATTA
 62902  TATTAACCCGCCCCTTTAGGGGCGGGATATATTTGGTTCATTCTATATATATATAATCTT
 62962  ATATTTTATATATATGCTAGGCTTACTTAGGGTATAATAGTAATTATCCCCGCCCTACGG
 63022  GCGGGGATGATTATATCCCCCCTTCGGGGGGATAAATTATCAAGATGAAATCTTGATGAT
 63082  TAGGGGGGCCGTAGGCCCCCCCATTATCCTCCCGCCCACCTTAGGTGGGCGGGGGATGAT
 63142  CATCAGGGGGATAATCCCCCTGATTATTATGATATTTAATAATCGGTTTTATAATTTTTA
 63202  TTTCTATATATATTTAGATATTCTAATTATTATAATGCCCGCCCACCTTAGGTGGGCGGG
 63262  AAATACCAGCCAATTAATAAAAAATATATATCTATATTTTATGGGGCATAATATAGAGAA
 63322  ATATATATGCCTGGCTAGAGGGGGGAAATAATATATAATCATAGGCCCCATATTTATCCG
 63382  CCCCTTTCAGGGGCGGTATATAATCACCCCCCGCTTTGCGGGGGGGGGTTAATGGGGGGC
 63442  CGTAGGCCCCCCTAATCATCACCCCCGAAGGGGGTTATCATTTATGTTTCTTTTATTTGG
 63502  TTTATCTACTGTTTATTTGTTATTATCTAATTCATTTTCTTCAAGATTAAATTTTGAAAT
 63562  ATATTGGTTTATCATTTTGATAGCTAGTAAATAATTACTTAATTCTACATAATGATTTAA
 63622  CTTAATTCTACATAATGATTTAACTTACTTTTGAAATCATAATATAGAGTAGGAAATTTC
 63682  TTATAATATATGGGTCCCATATATTCATACCCCCCCCGCAAAGCGGGGGGGTTAAAGGGG
 63742  GGCCGTAGGCCCCCCCTAATCATCACCCCCGAAGGGGGTGATCATTTATGTTTCTTATAG
 63802  CCTGGGATACTAATATTAGGTACCATAATATCTCATATTTGTTCCAACTCTCTTTTATTT
 63862  CTATATAACTATTTATTTTATTATATATGTCAATCTTCCCTTTATATATAGATAAATACC
 63922  ATATAAAAAACATATTTTCTTAGATGTATTTTTTTTTATCGAAGCGGGGGGATAATAACC
 63982  CGCCCCTTTAGGGGCGGGATATATTGTTAGTTGAATAACCTCTATGAATGCCATAAATAG
 64042  GTCGGGTATCAGGGAGTTTTATTGACCCCTCATTATTTCCGGATATATTTTTATATAATA
 64102  CATGACTTTGTAATGTATTTGACATATTATTATAAGTAGAATTAAATGCCCGTCCGAAGG
 64162  ACGGGGATACCCGCCCACCTACGGTGGGCGGGCATTTATATAATAATATAATCATCTATG
 64222  ATAATATTAATACCTTCATAAAATTTATTTACGCTTCATAAATATGGAGGGGGGCCTACG
 64282  GCCCTTGATATAACCCGCCCACCTACGGTGGGCGGGTTAAATAATCATGATTGTTGGATA
 64342  ATATAACCTTTTTATGTGATATATATTATATATACATGTTTTTTATTTTCCCGCTTAGCG
 64402  GGGCATTTACTAATGCCGCCCACCTACGGTGGGCGGGTATTGTATATTCTATCTGTAGCT
 64462  GAGTGTCCTTCCTATTATTTTTTCCATGATATATGATAGAGTTTTCCGACTAAGACTCAC
 64522  ACTCTTATATGACCATATTATCTCATATTTCCCCTAGAAGCGAAGCCGGGGATATATAGG
 64582  CCCGCCTTCGGCGGGCCCATATTTTAATGAATATGTTAAGATTGTCAACAGATATATTCT
 64642  TAAACTGATAAAGCTCTCTGAATTCACAAATTGTATATACCTGAATAATCAAACTTATTT
 64702  AGAAATAAATAAAAGCGGTAAGGCACACACCTAAAAATATACCTATATTCTCGGGGCCTA
 64762  CGGCCCCGAGAATATTTGTAATATCTAATTTAAGGGCCCATATTATCTCATATTTCCCTA
 64822  TATTCTCCCTTCGGGATCTTATTTAAGCTTTTTATCTAAAATAAAATATATATATGAAAT
 64882  ATAGAAGTTTATTTAAACCTTATATTATATATAAATATATATATATATAATATATGATTG
 64942  TATGCCCGCCCACCTTCGGTGGGCGGGGTATCAAGGGGAGTTCCCCTCATTATATTATCT
 65002  GTGTTATAGGAGAGGCTATTTATTTAAAATAAAATATATATCCAAAGGTATGAAGAAGAT
 65062  TATTATTTATAAAAAGATAAAGGGGGAGTCACTTTAAACATCGGGAGACCAATGTATTAT
 65122  AATTATATGCCAGTATTGGCTGCTATAAAAAACTTTTTAAGAAGTTAGTTTTTTTTATGC
 65182  TTCATGAGGTATAAACATTATATATAAGTTAAATAATTAATAATAAGAATTAAGGTAATT
 65242  AAAAATTACAAAAAAAATTAAAGAA
;     G-nad4L ==> start
 65267  ATGATCGCAATTTTATCAACTTTGTTAACATTTTATGTTAGTCAAAATAATATCATTACA
 65327  TTATTAATAGCTATAGAAATATTATTATTAACTGTAACAGTAAAAATAATATATATAGGT
 65387  AATATATATGATGATATACAAGCAACAATATTTGCTTTATTTATAATAATCTTAGCAGGT
 65447  GCAGAATCAGCTATAGGTTTAAGTTTATTAGTTTCATACTATAGATTGAGAGGTAAAGTA
 65507  ACTAATATTTT
;     G-nad5 ==> start
;     G-nad5-E1 ==> start
 65518  ATAA
;     G-nad4L ==> end
 65522  TGTTTAATTTTTTAACTTATATTTTTGAAGAAACTATACATATAAATTTAGGTTCTTGAA
 65582  TCTCTTTAGGTAATATAAATATTAATTATGGAATTTTATTAGATCCTTTATCAATGGTTG
 65642  TTATAGTTCCCGTAGGTTTAGTTACTATGGCTGTTCTATTTTATGCTATTGATTATATGA
 65702  GATATGATCCTAATCGTAATCGTTTTTATATTATCTTAAGTATTTTCGCTATCTTTATGA
 65762  CTGTTTTAATTATAAGTGATAATTATGTTATGATGTTTATTGGTTGAGAATTTGTAGGAG
 65822  TTATTTCTTACTTATTAATCTCTTTCTGAAATACTCGTTTAGCTGCTATGAAATCTGCTT
 65882  TATCTGCTATTTTATTAAATAGAATGGGTGATGCTTTATTTGTAATTTTTATAGGTACTA
 65942  TCTTATCATTATATCATGCAGTTGATTTTAATACAATTGAATTATTAACACCACATACAA
 66002  ATACAACAATATTAAACTTATTAGCAATTATGTTATTAATAGCTGCGACAGCAAAGTCTG
 66062  CACAATTAGGTCTACATTCTTGATTGCTGTCCGCGATGGAGGGA
;     G-nad5-E1 ==> end
;     G-nad5-I1 ==> start /group=IB (9.62e-23)
 66106  cgtttaaatggctaaaaatatataaataataaatagtaaaacctaaggcttttataagta
 66166  aaataaataattaatatataccggccgtaggccgggtataaatatataaaagatataact
 66226  tttaattataaaaaaatctttatatagaaatatgagtttaagatataaaaaataaggtat
 66286  acggtttaaagactcattaataaatataaatcagaatgttcaaaagaataaaaaattaat
 66346  ccccctccttaggaggggggggatcgcccgcccaccttcggtgggcgggcattataaata
 66406  catccttagttttttacctataaataatatatggataaaactcttaaaaaatatagtttt
 66466  ttatagactataccgcctttattagattttaataaatcgataaaaatatcacctagggca
 66526  taaaactttataagttataataaatgaatgcccgtccgaaggacgggtatacccgcccac
 66586  cttcggtgggcgggtttatatgcccgggtatttttatattttatgctttttatgatatat
 66646  gttctatatctaaacttataccttatatattatataattcaatattcatatatactatat
 66706  ctaaacttatactttataaattatactattcaatattgatttttatctaaaatattttta
 66766  tattataaacccccccccgaaggggggggataatattggtccctccttaaatcttactat
 66826  atgctggaataacttaaagctagattaacttaaactatagatatatatgggcccccttcg
 66886  gggcccatgttaatatccccggatttactatatataattgtaatatatatcgctgagcga
 66946  taccgacattatatatattttaactagaataaaatataggaaagtaatataaatttagat
 67006  atatagttaatcagcaggaaaccaaaagatatattaaccccccccgctacgcggggggtg
 67066  attatataccgcccctttcaggggcgggataatggggggggcccccctaatcatcaagat
 67126  ttcatcttgattatatcgaagtaggatcctcagagactaaacgtaagaaatataataata
 67186  aataaaaaaaatgataaatgcccgtccgaaggacggggatacccgcccaccttcggtggg
 67246  cgggcatttattattatattatgttatagtccaaattttattaaaaaaatg
;     G-nad5-I1 ==> end
;     G-nad5-E2 ==> start
 67297  CCAACACCAGTTAGTTCATTATTACATGCAGCAACAATGGTTTGTAGTGGAGTATTTGTA
 67357  TTAGTAAGATCATCTTATATATTAGAATATACTCCATCAGTATTATTATTTATATTATGA
 67417  TTAGGTGGATTAACTACTTTAGTAAGTGGTTTAATTGCTGTAGTATCAAATGATATAAAA
 67477  AGAGTTATAGCATTATCAACAATGAGT
;     G-nad5-E2 ==> end
;     G-nad5-I2 ==> start /group=IB(3') (3.57e-08)
;     G-nad5-I2-orf455 ==> start /first_aa=R /note=LAGLIDADG ;; evalue:0.04
 67504  cgtcaattggctcgaaaaatatatatatatatatttagaaatcaggctatttacgaaaaa
 67564  atatatatgatatataaaataaaaaaatatatccgcggcataaaattaatatttaatacc
 67624  ccgaaggggtatccccgtccttcggacgggcattataataataaaatccttatcaatgat
 67684  agggatcttcatcacacttccgtaggaagtgtcattaatatttccccgcccccgcgtagc
 67744  gggggcgggtatataaataatatattatgcccgactccactggtaaatataaatatttta
 67804  tctttaataaatttaggttattatataacagaatttataaataaagaagatttatttttt
 67864  aaaaatatgaaaaaatataatatatatatattatttaaaatatgtttacatattaaagat
 67924  ttaaatctagaaataattaagaatgcccgcccaccgaaggtgggcgggaatttaaaagat
 67984  atatctttatgtaaaaatgataatatatctcaagaagatcaaaaatgatttgaatgatta
 68044  gctggtttaattgatggtagaggtcaattaattttatctaaaaaaggttatgctaattta
 68104  aaaattataatagattctaaaaataaatctttattatatgaaattaaacataaattaggt
 68164  ggtactattaaatcaatatcaggtgataattcatttaaatataaattacatcataaaaaa
 68224  ggtatgattaaattaattaaaaatattaatggtttaataagaaatccttctaaaatgatt
 68284  caattaaataaattatgtaatttatataatattgaatttattgaacctaaattattaact
 68344  tataataatggttgatttagtggtttattagattcagatggtaaatttatatatgataaa
 68404  aaatctaatcaattaaaattaactatattacataaaaataattatttattaaatccttta
 68464  ataaaattatataatggtagaattaatataactaaatttaaagattcatttatatatgaa
 68524  atatatagaaaaaatgatttattaaatttaaataataattatttatctaattataaatta
 68584  aaatctaatttatatttaaaatttaaattaataaatgatatctattatcttatatataaa
 68644  caaaataatgcccgcccaccgaaggtgggcgggtatcctctaacgaaggaggagtattct
 68704  ttaaataataaattaacccccccgcgtagcgggggggttgattatatcccccccgaaggg
 68764  ggggataaatgcccccgcttcgcgggggtattatatcccccgaagggggataaattaaaa
 68824  tatcataatgattttattaatttaattaataaatgaaataaattataa
;     G-nad5-I2-orf455 ==> end
 68872  tgccattatttattttacttttccgcgtggtatagcatattatttttatatttaacattt
 68932  tccctttaattaaagtaatgtatcattttataagtaattttatattatatatacaattcg
 68992  aagataaccaaagctcataataatatatatttaatatatgttattataataataattata
 69052  taaattcattacccgccctataggcggcatatatatataataagtaatttatataatatc
 69112  aattcccatcttttagggcataattgattttaattatcaatatagataatgcccggccta
 69172  cggccgggtatgaggggggttcccccctcattaatttatcccccccttcgggggggatat
 69232  aatcaaccccccgctacgcggggggttaatttattataagcaagttagtaggaatctcag
 69292  aggccatacgcctgatatttataacccccccccgaagggggggggggtatatatttaata
 69352  aataaagaaatggtccacttaaaatctttatttaaagattttatttg
;     G-nad5-I2 ==> end
;     G-nad5-E3 ==> start
 69399  CAATTAGCTATTATGATGTTAGCTATTGGTTCTAGTGCTTATGATTTAGCTATATATCAT
 69459  TTATACTGTCATGCTTTTTTCAAAGCTTTATTATTTATGTCAGCTGGTTCAATAATTCAT
 69519  AGTTTTATGTCAGAAACTCAAGATATGCGTAAATATGGTGGTTTAATAGAATATTTACCT
 69579  TATAGTTATGTCTCAATGGTTATAGCTTCATTATCATTAATGGCTATACCTGGTTTAACT
 69639  GGTTATTACTCGAAGGACATCATTATTGAATCTTTATATGGTACTTATACATTAAGTGGA
 69699  TATATAATGTATTTCATTGCTACAGCATCAGCTACATTAACAGCAATTTATTCAATAAGA
 69759  GTATTATATTTAACATTCTATAATAATCCAAGATCTAATAAATATACTTATGGATTTATT
 69819  CATGAAAGTAATTTTATGATAATACCAATGACTATATTAGCTATATATAGTATATTCTTA
 69879  GGTTATTATAGAGATAATGTTATATTCCATTTAAATTTAGGATTACCTCATACTAATACA
 69939  TTTATAGAAACAGAATTTACAATCCCAACTATTTTTAAATATTTACCTATGATATTAGGT
 69999  TTATCATTATCTTTATCTTTAGTTTATATTTATGAATTTATGTATAAATTACCTAAATCA
 70059  GGTACTTTAAAATCATATATTTATAATTTCTTTAACCAACGTATTTATTTTGATCAATTA
 70119  TTAAATAATTTAATAATTAGACCAGTTTTAATATTTGGTGGTTATTTAAATGAATTAATT
 70179  GATAATGGTTTATTAAAAGTTTTAGGTAGTACAGGTATTGGTAGATTAATCATTAATGTA
 70239  CCTATTATTATTATTATTAATATATTTATTATTTTAATTTTATCTATTATTTAA
;     G-nad5-E3 ==> end
;     G-nad5 ==> end
 70293  TGATAATATTCTCATATATAAGAATATAATGCTGATTTATTACGGGGGATAAAAGAATGC
 70353  CCCGCTAAGCGGGGCATATAAATTTATATCCTAAAAGAGAAGATTAAATACCCGCCCGTA
 70413  GGGCGGGGATATATAGGCCCTAGAAGGCGGGCCTTTATTTATTTATCTCCTTAACGTGAT
 70473  ATTTTCTCTTTTACATTTTTCTTATACATGGGCATATTTATGATATTTATATACCACTAG
 70533  GGTATATTACCATGGGCCCCTTCGGGGCCCATTTTTATTTTTTATATATTCATATATTTA
 70593  TAACCTTTTCTAAACTTATTAAATTTTCTTTATATTAACCCTATTTTTACAAACCATATT
 70653  TTACACATTAATATTTAATTATTACCCAAGTAAACCAAGAGGCATTAAATATATTTTATT
 70713  AACCTTAATAGTATATAACTATGTGAGATACAAGATAATAAGCCCAGCGGGGAATAAAAC
 70773  CTAGGGCATAAAATTATAATATAAAAATATTATCTTTAAGGTAATTATCAAGATGAAATC
 70833  TTGATGATAAGGGGGGCCTACGGCCCCCCCATTACCCCCCGCTACGCGGGGGGGGTTTGA
 70893  TTCACCCCGCCCACCGAAGGTGGGCGGGGATGATATTTAAAATGTTACTAAAATATGTTC
 70953  TTTATTCAATATTCCATGTGTTATACTTATGGTTATAAATTAACTACAAATGAGCTTATA
 71013  TTTTATTTAGTAGATATAATCACATATATAAGGAGACCCATATAATCATTTAAGGTACGG
 71073  GATTGTGAAGGGTAATATATAAGATAGATAATAACGGGCATATAAGAATTAATCTTATAT
 71133  AACTTACGAGGGTATCCCAGCCCGCCCACCTTCGGTGGGCGGGCATTATATTTTTATGAT
 71193  TTATAAGTAAAATATATAG
;     G-nad2 ==> start ;; mfannot: alternative ATG start pos 71215
 71212  GTGATGTTATTTTCATCATTTTTAACCTTATTAGTATTTTCTACTTATACAAGTCCTACA
 71272  GTTAATATAACTGATAGTGATAATAAATTAAACCATGAAAATGGTGATAAAAGTTCAATT
 71332  ATTGGACATTCTATTATAATAAATAGATTAGGTATATTAGTATTTAGTTTTGTATTAATT
 71392  TTATTAATTAATTCTATAAATATTATATCTTTAATACCTGGATTTACTTTATATAATAGT
 71452  TGATTTAATTTTACATCATTTAATTTACCTTTAATATTTCTAATATTATTATTAATAATA
 71512  AGTTTATTAATATATAATACAAATATAATATCAATAAATAAAGATAGAATATTATTATCA
 71572  CCTTATTTAATATTATTAATATTAGCAAATAGTATAGGTTTATTATTATTTCCTTTAGTT
 71632  AATGATTTATTAGCTTTATATATAATAGTAGAATTACAAAGTTATTCATTATATTTATTA
 71692  ACAGGTTTACATAATAGATCATATAATGCTTCTAGAGCTTCTTTATTATATTTCTTAATG
 71752  GGAGGTGTAGCTTCTGCTATTATTTTATTAGCTTCTTATTTTATTTATTCTTTAACCGGT
 71812  TCTACTAATTTATCTGATATTCAAATATTTAATTCATTAGATAGTAATAATAATTCTTAT
 71872  ATATATTTTGATATATTATTAATAGCTTTATTCTTTAAAATGGGTTTAGCACCATTACAT
 71932  CGTTGAAGTATTGCTGTATATAATTATGCACCAACTTATATAACTGCTTATATAAGTATT
 71992  GTTGCTAAAATATCTATATCATCATGAATATTCTCTAATGCTATATTATTTAATCATTAT
 72052  ATATTTATAATATTTTTTTATTTATCATTATTTATAGGATCATATAAACCATTATATCAA
 72112  ATAAATATTAAAACAATATTAGCATATAGTGGTTTATTAAATTTTGGATATTTATTATTA
 72172  TCAATAATAACATTTGATATATCATTTTATATATATATAATACAATATACATTAACACAT
 72232  GTAATATTATTTTTAAGTATATTAGCAGCGAGTCAATATATAAGTAAACCTAATTCAATA
 72292  TGATCACCATTAATATATATACATCAATTAAAATTACCTAATTTAACATTAGCAATATGT
 72352  ATGATATTAGCATTATTTTCATTAATAGGTATACCACCATTACCAGGATTTTATGGTAAA
 72412  TTATATATATTAATAAGTGCTTTACAAGATAATTATATATTAGAAAGTTTAATATTAATT
 72472  ATATGTAGTGTTATAGCAACATATTATTATGCTAATATAATTAAAGTTTTAATAACAAGT
 72532  AAAACAATAGTAGAAAAAGATAATATATCTCAAAGTTATAATTATATTAATGTATCATTA
 72592  GCTTATGTTATAGCTATAGCTACTGTATTATTAATTAGTTTCTTTATATATTTACCATTT
 72652  ATTTCGGAAGGTTTATATTTAATAACTATTTAA
;     G-nad2 ==> end
 72685  T
;     G-nad3 ==> start
 72686  ATGTTTACATTTTATTTATATTTAGCTCCTTTTGTAGCTTGTCTATTAATACTTATTAAT
 72746  TATTTAATTTCTACTTCTAATTCTTATATTGAAAAAGATGGTCCTTTTGAATGTGGTTTC
 72806  ACTTCATATCAACAATCTAGATCTGCTTTTAGTGTTGCTTTCATTTTAGTTGCTATCTTA
 72866  TTCTTACCTTTTGATTTAGAAATCTCTTCTATTTTACCTTATGTTGTTAGTGCTTATTCT
 72926  AATGGTATTTATGGTTTAAGTATCTTAATTCTTTTCTTATCTACTTTAGTTATCGCTTTT
 72986  GTTTATGAAATTAATTTAGGTGCTTTAAATTTAGAAAGACGTTATATTAATAAAGTTAAA
 73046  GAATTAAAAATTAAATGATTAAATTA
; G-orf149 <== end
 73072  A
;     G-nad3 ==> end
 73073  ATAATCCACCTTTGGATATTATTATTAATCTTATAAATAATATACCCAAGTAAGAAAAAA
 73133  TATATTCATATATAAAAGTTATATAATGGGGAAATAAACCCAATTATCTT
;;     G-dpo_2 <== end
 73183  TAATTTATTAGATATACCCTTATTAACGATTTTAATATTATTAGATTGAATATATAAAAG
 73243  ATATAATTTAGGTGCTATGAAAATACCATATTGAGCTTGATATTCCAATTTATATTGACC
 73303  TATTAAATCACCTATAGTATTTTCAGGTAAGGTACTATTCATTACAATACTATCTGTATC
 73363  ACAATATATTATTTCTATATGAGGATTACGAGATAATTCATGTATTAA
;;     G-dpo_2 <== start ;; HMM match pos. 963,1040 score 1.1e-18
 73411  TTTTAATAGTACCAATCTAGCTCTAGCATTTATAATTATAGGTACTATTATCCCCCCCCT
 73471  TCGGGGGGGGTTGATCACCCCCCCCCTTTGGGGGTGAACAAAATTAAATGG
; G-orf149 <== start ;; contain dpo
 73522  TTATCAATTATATATTGATTATATATATGAATATATATGTAAAAGTTAATTAATAAGAAA
 73582  A
;     G-nad1 <== end
;     G-nad1-E2 <== end
 73583  TTAGATACTTAAATAAATTTGAGCATCTAATATATATATTAATGAAGGTAAGAAAATAGC
 73643  AAAACCGAATAATAATGGTAAGAAAATAATTCAACACATATTTATTAATTTATCATATCT
 73703  AACTCTAGGTAAAGTAGCTCTAACTCAAATATAAGTAAAAGCGAAAACATTAGCTTTTAA
 73763  ACCTAAGATAATACCAGTACCACCACCAAAGAATAAAATAACAGTTAATGTTGATAAGAA
 73823  TAAGATAGAAGCATATTCAGATAAGAAGAATAAAACAAAAATAGAAGATGAATATTCTGT
 73883  CATATGACCTGAAACTAATTCAGATTCTGCTTCAACATTATCAAAAGGAGGTCTAGCACA
 73943  TTCAGCTACACAACCTATAAATCAAATTATAGATAAAGGTAATAAAGGTATAAATAATCA
 74003  AATAGATGTTTGTAATTCAACATATCTAGATAAATTCATACTACCAGCAAATAAAATACA
 74063  TAATAAAACAATAGTAGTTAAAACTAATTCATAACTAATTAATTGAGCTGTTGAACGTAT
 74123  AGAACCTAATAATGAATATTTACTATTAGCTGATCATCCAGCTAATAAAGTTCCAAATAC
 74183  ACCAACACTACTTATTGCTAATGTTAATATTAATCCATAATTATGATCAGTTATTGTTAT
 74243  ACCTGGTCCAAATGGAATTACTGATCAACATAATAATGCTGAAATTAATGATATAATAGG
 74303  ACTTATAAATAAAATTAATTTATCAGCATGTGTAGGTATTATTATTTCTTTTAATAATAA
 74363  TTTAGCAGCATCGGCTATGGCCATTAAAATACCATAATA
;     G-nad1-E2 <== start
;     G-nad1-I1 <== end
 74402  caaatcttttcctttaatcttacatatataatccgcaatgtagatattttatataaaaat
 74462  gcccccccccgcgaagcgggggggggggggtatccctaagtaggtcggtatttatatatg
 74522  gttagataaagttggaaaacttctccctaaatattatacttaaaatttagatattaaaaa
 74582  atatctttaaaatataagttataaatatgggcccccccgaaggggggcccatataatata
 74642  ccccccgaagggggggttataaatattcatttaacgatttatataaataaaactcttata
 74702  tatatcatttttttagtaaacctcgaaataatactttttaagaagtatgtttttttttat
 74762  ctaggatattattatatactaataagttatttatatatatctgtattctttcgaataagg
 74822  tctgactatatcttaagcatattataattaatacaccaattaccatttagtcgatgaaca
 74882  gcatacctaatcgccccgcgaagcggggcgataccggcctacggccggcataataataaa
 74942  tataaaaggtacttggttgcggattatctatttcctttcgtgcatctatttcgatattac
 75002  tataccacgagtcattacctgtgccataaatgaataactagcccgcagcaaagctgcggg
 75062  caaactatatttacttagttgaaatagctttaagatgtttccgcaatttgataattttta
 75122  gcaaaaggtttactttcacttcgtatatatatttatatactttggcctaaataaatttct
 75182  tagatttattttataaaaaaaacatttattttattatataaggaatataaacatgggccc
 75242  ccttaatacccggcctacggccgggggaacctccccccccccgctaggcgggggggatat
 75302  tttattttctgttaaaatatttttatttatatcctatatataaagataataaaaatataa
 75362  taatcaccgggatctataaatgaagggtctataataatatcccctgaaggaataatatat
 75422  gtgtatatttttatgaacctaaaatatctaatgccccgcgaagcggggcgataccggctg
 75482  tatgccggcattaaaatctttattgatatatttatagtttaaatttaaaagttataaacc
 75542  ataaaataaaaaaaaaataatctcatactttaaaagataaaatttaattcgccccgcttc
 75602  gcggtgcgataccgccctccttggagggcggtataaatatgggcccccttcgggggcctt
 75662  gatcttatgcccgcccaaagggcgggatatatactttcaacttatacttaattatgatat
 75722  atttatgactccgactgagtgatatttttattaaagttttcatatacatgaaaattaata
 75782  cctttaataatataaaataaatatatattttattatttttataggtttttttaggtttat
 75842  aataaatatctttaatttcatatattttactattttattaattataaaatgcccgcccac
 75902  cttcggtgggcggggaaaaattaatatatccctaaaggggcgggttattatctattatcc
 75962  ccccgcgagataaaaaaaaacatactttttaagaagtatgtttttttttatggggcattt
 76022  attttcatataaaataaagatctttcattatatattaaatctaatatctataaaattttt
 76082  atttattattttagtcctttttaagtatacccggccgaaggccgggcataatatccctcc
 76142  agaatgggctttatatttatatttttattatacttatttttttacgtatttttacatttc
;     G-nad1-I1 <== start /group=I(derived) (6.55e-09)
;     G-nad1-E1 <== end
 76202  ACCAACAGCATTCGGACCGACACGACGTTGCATATATCCTAATGTTTTACGCTCTGCGAC
 76262  TGTTAAAAAGGCTACTGCTAATAACACTGATACAAACATTAATAATAATTCTATAAATTG
 76322  TAACAT
;     G-nad1-E1 <== start
;     G-nad1 <== start
;     G-nad6 <== end
 76328  TTATTTTGTTATCGCTATAGCCCCCACAACAGATAATATTAATATTAAACCAGTTATTAT
 76388  TAATAATATAGCATATTCAGTATAAAATTGATTACCTACTACTATTAATTCATTTACTGT
 76448  TTCATTAAATTCCATTATTATACCATTATAATCATAAGTTAAATCTAAAGGTATAAAGCA
 76508  TACACATAATAATGTTATTATTAATGGTGATACATTACCTTGAGGTATATAATCTATTTT
 76568  TAATAATGATAATATAAATAAGAATAATATTGCTATTGCTCCTACATATATTAATATATA
 76628  TAATATTCCCATTAACATAAAATCTTGATTGTATAAAGATATAGCTGTACTTACAAATAA
 76688  TATTATTAATCATAATATACTTTGTACTGGAGATAATAATCCCATAGCTAATAAACTGGA
 76748  TAATCCACTTATTAAATTCAT
;     G-nad6 <== start
 76769  TTTTTTTTTATTTTT
;; mfannot: G-nad6 <== start Def by similarity
 76784  TTTTTAATTTTTAATGTTATAGTCTTATCAATTTGATAAACTTGTATAAACATTTTATAA
 76844  TATTTACATATTA
;     G-trnX(uuuu) <== end
 76857  CGTTTACATTTGGAATCGAACCAAATTCGTTGTATT!AAAA!AATACATTGCTTTACCAA
 76915  TAAACCATATAAAC
;     G-trnX(uuuu) <== start
 76929  TTAGATTAAAAATATATATGCCCCGCGGAGCGGGGCATATTTTAAATTCCTAGTTACTTT
 76989  TTATGAAAAGTAGCTCGGGTATCAGGGGTTACCCTCATTATATATATATATTTTTTTTAT
 77049  TAGCTTATACCTTTAATATTATTATATATTACCTTTATATTTACTAATATATAATGCCCG
 77109  TCCTTCGGACGGGGATACCCGCCCACCGAAGGTGGGCGGGCATTTAATACATCCCCCCCC
 77169  CGCCCTCCGTAGGAGGGCGGGGGTTATTTCTTATTTATATATTATAATCATATTATTTAG
 77229  AGGTGACTAAATTATACCCCCCGCGAAGCGGGGGGGGTATAGCCCACCGAAGGTGGGCAG
 77289  ATATATTTAAAACATCTATTTTTATATCCTATTGATATAACATTATTTATACTATATATT
 77349  TATATATTATATCCTATTGACATAATATTATTTATATAATATATTATTATATATATATTA
 77409  TGTATTATCAAGATGTAATCTTGATGATTAGGGGGGCCTACGGCCCCCCCATTACCCCCC
 77469  CCTTCGGGGGGGGGGGATGATATATCCCTTTAGAAATATATGCCCCCGCCCACCGAAGGT
 77529  GGGCGGGCATTATAGATTTATATTTTATATCAAATTTATAATAAAATATATCTTTCCGCC
 77589  CGAAGGGCGGCATATGATGAAAAAACATACCCTTAAAAAGTAAATTTTATGGGGCATATT
 77649  CATTTTTTAATAAAACCCATTTAAATTTGGGGCCGTAGGCCACATAATTATAACCCGCCC
 77709  ACCGAAGGTGGGCGGTAATATGATAATGATATAGATAAACAAGTTAAATAATGAGAGGGA
 77769  TGATAATATACCGCCCACCTTCGGTGGGCCCGTATTAATTTTAAGAGTACTAATCTAATA
 77829  TAAACTTTACCTTTTACCATTAAGAGTTAAATACTTTATTATTAATTTTGGGGCCCCCGA
 77889  AGGGGGCCCATAATAACCTGCCCCCTTTAGGATATATTTACTTATATTTTAACTTATATA
 77949  GTTTATACCTTTCCTTATTATTTTTATATTAACTTATACCTTTAATATATATTACTTATA
 78009  TATGCCGGCCAATAAATAAAAATTAAGATAAAGTTATTTATTAAAAATAACCCTATTATA
 78069  TATAAAATATAGATACCCGCCCACCAAAGGTGGGCGGGATTATTAACATATAATAAAATA
 78129  AAATATATATGAAGGGTCTCTTATATATAAAACATATATAATCTTTAAATATCCTTTAAG
 78189  AATATACTTCCCCCGCGTTGCGGGTATTTATGCCCGCCCATAGGGCGGGTAATATATATA
 78249  CTTTATTAATAATAATACCCCCCCCCATTTATTTATATCATTATCTTTTATCTCTAATAC
 78309  ATTTAATCATACTTTAAGTCTAACTCTTATATTATATATATAAGAATAAAAAAATACTTT
 78369  TTTATAATTTGACTACTAATTTAATAGTCATAATATGCTCGGGGGAAATAAACCTTTAAG
 78429  AGTTAAATTTAATATGAAGGTAGTTAAACTACAATTATATAATGAGGGGGGGTTCCCCCC
 78489  CCCCTGATTCCCGGCCTACGGCCGGGTATTTATTTAGGGCCCCTTGATTTTATCCCCCCC
 78549  CCCTCTTCATGATATATTTATATATATATAAATAAAAAAGTTATATTTATCATATTATTT
 78609  ATATATTATATCCTCCCTTTTTGGTGGGGATAATAAATAAGATATTCAGTTAACAAAATA
 78669  AAATAATACATGCCGGCCTACGGCCGGTATAGCCCGCTTCGATAAAAAACAAATATCTTA
 78729  AAAAGTATATTTTTTTTATAAGGCATAAAAAATACCTTAAATAGGTTGGGTTTTTCTAGG
 78789  TCGCTGTTTTATGTTTTATAATTTTCACTATATAGTTAAATTTTATCCTTTTTTTATACT
 78849  TATTAATATACCCGCCCACCTTTGGTGGGCGGGTGATTTTTATTATTCTTTTATTTATTT
 78909  TTATTTTATATCAGACGTGCCAGGTAAATTAAATATATACCCGTAGAGCGGATAATGAGG
 78969  GCCCTTATAATCAAGGGGGCCTACGGCCCCCCCTTTATTCTTTTATTTATTTTTATATAT
 79029  AAGCCTTATTTATCAATAATATATATACCCTTAGGATTTATGACATCGGCCCCCCGAAGG
 79089  GGGGGCCCATATTTATACTAGCCCATAGGGCGGCTATTTTTATTTATATAGGTATTATTA
 79149  TAATGCCCGGCCATAGGACGATATCAAGTATATTATTTTATTAGTTATCGATTAAATTTA
 79209  ACCAATATAATAGATAATTACCCCCCCCCCTATGGGGGGGGGATATATATACCCCGCGGA
 79269  GCGGGGTTTTTTATTAATTTTATGGGGGGGGGGAAGTTATTTATTATCCGCCCGAAGGGC
 79329  GGCATATATACCCCGCAGAGCGGGGATTAAATTTTATTATTATTTAGATAAAAAAATATG
 79389  ATTATATAATCATATTTTTTTATCTGGCTTACCGTAAAATATAGGCCCGCCGAAGGCGGG
 79449  CCTAAGGGATATAATTTAATAGTATGAGCCCGCCTATATAATTTTAAGATATGCCCGCAC
 79509  ACCTTCGGTGGGTGGGTTAATAAATATATAAAATATATATATAATATTATGCCGCCTTCG
 79569  GCGGGAGAATAAGGAAAAATAAGAATATATATAAATATACCCGGCCAAAGGCCGGGGAAA
 79629  AATATATACCTGTTTATTAAAATTTTATAAATTAAAACCCTACGGGTTAAGATATTAAAT
 79689  AATACCCGCCACCTTCGGTGGCGGTAATTCCCCCCGCTTCGCGGGGGATAAATAATTTTC
 79749  TTATTATAAATTTTTTAATTTATGATTGTATTTTTATTAGGGCTCCTCCCCCCCCCCCAT
 79809  CTCTTCTATCTTATAGATTCTTCCCTT
