# Supplementary material for: Global Characterization of Fungal Mitogenomes: New Insights on Genomic Diversity and Dynamism of Coding Genes and Accessory Elements
Source: Front Microbiol. 2021 Dec 1;12:787283. doi: 10.3389/fmicb.2021.787283 (PMC8672057; doi:10.3389/fmicb.2021.787283)
Supplement: Supplementary File 1 — de novo annotation files of the 685 mitogenomes investigated in this study. Annotation was performed with the Mfannot program. [file Data_Sheet_1.ZIP › Supplementary_FileS1/NC_022435.1_Candida_prachuapensis_mitochondrion_complete_genome_mitogenome_g3.mfres]

;; Masterfile modified automatically by mfannot version 1.35
;; on Sun Dec 27 02:53:28 2020 by user pfonseca on host LGCM-PROC
;;    - Gene Totals: 43
;;    - List of genes added:
;;      atp6                 atp8                 atp9                
;;      cob                  cox1 (1 introns)     cox2                
;;      cox3                 nad1                 nad2                
;;      nad3                 nad4                 nad4L               
;;      nad5                 nad6                 orf128              
;;      orf131               orf271               orf425              
;;      rnl                  rns                  trnA(ugc)           
;;      trnC(gca)            trnD(guc)            trnE(uuc)           
;;      trnF(gaa)            trnG(ucc)            trnH(gug)           
;;      trnI(gau)            trnK(uuu)            trnL(uaa)           
;;      trnM(cau)            trnN(guu)            trnP(ugg)           
;;      trnQ(uug)            trnR(ucg)            trnR(ucu)           
;;      trnS(gcu)            trnS(uga)            trnT(uag)           
;;      trnT(ugu)            trnV(uac)            trnW(uca)           
;;      trnY(gua)           
;;
;; Gene for nad2 and trnR is probably in family

;; end mfannot
;;


>NC_022435.1 Candida prachuapensis mitochondrion complete genome gc=3
     1  CTTAACTATAATACTATATTTAATTTAATAAATATTTATATATATATATACAGTTGCAAG
    61  TTATATATTAATATAATATAATTAAAGATTATAGAATAGCCCGCCTACGGCGGGCCTGCT
   121  GTAGAATATGAGATATATGATAAATAGTATACATGACGATATATATTACTATATTATTAT
   181  AAATAATAATTAAAATATCTAATATATATAAATAAAGTTATATAATACTACTATGGCCCG
   241  CCTACGGCGGGCTGTATACACTATATTACATATTTATTATATTATATCTTTATATATTAT
   301  ATATATAATAACTATAATATAACTATATATATAATATTATAACTATATATAATATTATAA
   361  CTATTATAATTGTAATTTAACAGCTGGCTATATATAATATGATATATTATTAAATAATTA
   421  ATAGTTATAAACAGTATTAAAATATACATTATATAATATGATATAAGCCCGCCGCCTACG
   481  GCGGCGGGCCGTACTAAATATATTCATCTTTATATCTCTATTTATATCTATATATAAATT
   541  AATTATATATATATAATTATATATTTAAATATTAATGTAACTATCACCTATATTAATATA
   601  TTATTTATATTTAATATATTATATCTATTCATGGTTATAAATATCATATATTTATATATA
   661  AAC
;     G-orf131_1 <== end
   664  TTATTTATAATAAATATAATATATATAATAAAATAAATAATGAAAACTATATAATAAATA
   724  ATAATAATAAAAAGGGTAAGAATATATAAGAGTAAAGATATAGGAAAATATAATAGTATA
   784  GGCCGCCTGCGGCGGCCATAAGTATGATATAGTACCTAATAATATAAATAAATATAATGT
   844  AATATTATATATAATAATGATATATAAATATAATAATGAAATATAGCCCGCCGCCGTAGG
   904  CGGCGGGCCACCAGCCCGCCGCCGTAGGCGGCGGGCCACCAGTATATAATAATTAGATAT
   964  AAATATAATAATGTATATAGTCATGTATATAGCCCGCCGTAGGCGGGCCACCTGTATATA
  1024  ATAAAATAATATATATATAATAATGTATATAGTCAT
;     G-orf131_1 <== start
  1060  GTATATAGTACCTATTATAAAATATTAATACTATAGCCCTAAATATAATATATAATATAA
  1120  TATATTAATATAATATAATATAGCCCGCCGTAGGCGGGCCATCAGTATATCTAATATAAT
  1180  ATAAATATATATAAATAAATATATACTATAATAATGTAATATAGACTATAATGTATATAG
  1240  CCCGTATCTATTATAATATATAAATATAATTAATATAGCCCGCCGTAGGCGGGCCATCAG
  1300  GATAGATAATATAATATAGCCCGCCGCCGTAGGCGGCGGGCCATCAGTATATCTAATATA
  1360  TTATATATATAAATAATATAATAAGTATAGATTATATATATAATAAGATAATATATATAT
  1420  TATTAGTTGGCCCGCCGTAGGCGGGCTATAAACATATAGTTATGATATATAAACTATTTA
  1480  TTAATATAAATACTCTTAATTATATATATAATTATTACTAAATAAAAGTATACTAAAATA
  1540  ATAACTATATAATATTTAATGTGGCCCGCCGTAGGCGGGCTATATAGATATAGTTAATTA
  1600  AGTAATCATATATAATATTAAAATTATTATTAATAATATATATATAATATAAATATAATA
  1660  TAGTTATAAATATATTAAAAATAAAAATAGGTATATATAATATAAAAATAAGGATATAGA
  1720  TATATAACATGCCCGCCGCCGTAGGCGGCGGGCTATAAGTATATAGTTACAATATATATA
  1780  AACTATATCTAAATATATTTATAATTAATATAATATGAAAACATATATATAATATAGTGT
  1840  ATGGCCCGCCTACGGCGGGCTACTATAATATATATTAAATCATTACATATATATATTATA
  1900  TTATAATATATATGTTATAATATATAAATATATAAACTATTATAATATATAAGTTATATT
  1960  ATATATATAAATAAATAAATATAAATAAAATAATCTAAATAGATAAACGTATGGGAATAG
  2020  GATAGTATAGTAGGCCCGCCTACGGCGGGCCATATACATTAATTATATATACTTAACCTT
  2080  ATATATTTATTATTATATAAATCTTATTATAAAACCTATTAAAAGTTATAATAATAATAA
  2140  TATAAAATATATAGAGTAAATATATATATAAAAGTAGATATAAATAAACACATAAGCCCG
  2200  CCGCCGTAGGCGGCGGGCAACATACTATATAGTTGTCTATATGATATATATTATATATAT
  2260  TATAATAAATTATAGTTAACTATATACTATATATAATATTAATTATAAATAATATAGTAT
  2320  ATATATATATAAAAATAACAATAAATAAACATAATGGTGGCCCGCCTACGGCGGGCTATT
  2380  AAGTATGATATTAATTATATATCTATATAACTATTAATATAGGTATTATAATAGATATAT
  2440  ATATAAATATATATAGTAAGGTAGTATATATATAAATAAGTTAAGTTATACATATATGTG
  2500  GCCCGCCGTAGGCGGGCTGTATCAATCTATAGATTAGTATTCTATATTTTAATATATAGA
  2560  TATATATATATTAATATTGTATAATATAATATAAAGAAATATATATATATTAATATAATA
  2620  TAATATAATATATAAAATTATTATATAAATAGATATGATATAAAGATATAGATAATAATA
  2680  TAAAAAATAAATAAACATAAATATATAGGTGGCCCGCCGTAGGCGGGCCTACAGTATAAT
  2740  ATATAATCTATCTACATATATAATGTATACTATATATAATTATATACATATATAAACATA
  2800  ATATATACAGGGGCAATGTAAACTATATATAATATATCTACATATATAAACATAATGTAA
  2860  ACTATATATAATTATATTATTAATAAATATATTAAATATATTAATATATAATTAACATGG
  2920  TCCATATAATAAAAAGTTATATATATAAATATAAGTATATTGTATGGTAGCCCGCCGTAG
  2980  GCGGGCAACACTATACCGTAGATCCCTTATTAATATTTGTTTATATTACCTATTTTAAAC
  3040  TATATTATAACTTATTAAATTAATATAATAATACTTTAATATATATAATCATAACTATTA
  3100  TATAAATAAATCTAAATATAAATAATAATAATATATAGTAATATATATATGTAATATATA
  3160  ATAATTTAAATATAATTAAATAAATAAATATATAGATATATAAATAGATAAATGTGTATA
  3220  GATATAGCTATATAGGCCCGCCGTAGGCGGGCCACCATAGTATATTAGTTTATACTTTTA
  3280  TATTAAATAATATATTATTTACATATATTAAACATTAACATTTATATTATATATAATATA
  3340  ATATTAAAATATATAATCTATAATTAAAAGATATAAATATGAATAAAATGGTTATATATA
  3400  CTATTAAAATAAATATTATAATAAAATAATAAGATAAATATAATAAAAGATAAAGTAACC
  3460  AATAGTTGGATAACCGCCGCCGTAGGCGGCGGATGCTATACATATATATTATGTTGATCT
  3520  AATATTAGCTACTTATATATTCTACTCTTTATATCTCCTTTTTGGTTATTATTTATATAT
  3580  ATTAACCATAACATATATGTATAGACAGATTTATTCTAAATAAACCCTACACAGTTATAT
  3640  TATTTATTTTATAATATACTTTAATATATCATTATTAACATATAATAAATCTAAATAAAT
  3700  TATATATATAATGTATAAATATATATAATGTATAATTATATATTATAATCAAATATAACT
  3760  ATATATAAATAACTATAATAAGATATAACATAAATAATAAGTTACAGGCCCGCCGTAGGC
  3820  GGGCCAGTTGTAATTATAAATATATTATCTATTATACTATATATAAATATTAATATAATT
  3880  TATATATCTCTACATGCCCGCCGTAGGCGGGCTATGGTGACAGTATTCTATAACTTTATA
  3940  TTTTACATTTTAATATATATTATAACTATTTTATTATCTATATATATTTTTATTATTTAT
  4000  ATAGCCCGCCGCCTACGGCGGCGGGCCTTCAATTACTATAATATTAAATATATTTAATAT
  4060  AATTTAATAAGTTATATAGTTATATATATAATTATTAATATAATTAAAAAATATAGTTAT
  4120  AGATAAGTGTAAAAAGTAATAAATGCTATGAAACATGGCGTGAAATAGGGAAAAACAGTT
  4180  ATTTCATATAGCCCGCCTACGGCGGGCCTATGTATCCATATATACTACCAATAGTATACT
  4240  ATACCATATTATTATACTTTTATACTATATATTTTAGTTATATTATTATTAATTTATTTA
  4300  TATTATTATAACATAGTTATTATA
;     G-trnM(cau)_1 <== end
  4324  GTGCAATAGACAGAATTGAACTGCCTTTTCAAGAAC!ATG!AGTCTTATATGTTACCATT
  4382  ACATTATATTGCA
;     G-trnM(cau)_1 <== start
  4395  TATATATATTATATATATTATAATTTCTATTATCTCTACCTATTATATATATATTTATCA
  4455  TATATTTTATATTAAGTATAACTATATTAAAATTCTATTATTTTATTATATAAGGAATAA
  4515  TATATTAAAATATTAATTATAATATATATAAGTAAAGTTATATTAAATAGTTTAATACTA
  4575  CACCCGCCGCCGTAGGCGGCGGGTTATAGTATACCATATGTATTTCCTTTATTCTTTATT
  4635  ATTTTATATTTTACATTATTCTATAATACTTTATTATATAATATTTCTATTATTTTATCT
  4695  ATATATACTATATATATAAATATATTTATATATATTTATAATACTATTCTATATTATAAT
  4755  TATTAACCATTTATATAATACTTATATCTATAGTTAAATATAACTTAAATATCTATAATA
  4815  TAATATAGTTATATAGCCCGCAGCCATTAATATATTAATACTATATATATATATATAATA
  4875  TACTATAAATAATTATTATATATAAATAATATAAGTAATGGTATAAAATAAAATTAAATG
  4935  TAGATATAATAAAATATAGGATATGGGCGACATATATCTGCGATATATGTCGCCCACAAA
  4995  AATGTAAAAATATTTAGTCATAGAATATATAATTTATATATTAATAATATATTATATCTA
  5055  CATAAGTTTAAATATATATTTACATACTATATTTCTATATCCGGTACCGCCGCCTACATA
  5115  GTAGGCGGCGGTTATACATTTACCTATCTATATTACTATATATCTCTATATATCATTTTA
  5175  CACTATATTACCTTATTCATTTATATATATATCTTATTCATATTATATTCCTTATTGATA
  5235  TACTTTATTCTTTTATGTAAAAATATTTAGTCATAGAATATATAATTTATATATTAATAA
  5295  TATATTATATCTACATAAGTTTAAATATATATTTACATACTATATTTCTATATCCGGTAC
  5355  CGCCGCCTACATAGTAGGCGGCGGTTATACATTTACCTATCTATATTACTATATATCTCT
  5415  ATATATCATTTTACACTATATTACCTTATTCATTTATATATATATCTTATTCATATTATA
  5475  TTCCTTATTGATATACTTTATTCTTTTATGTAAAAATATTTAGTCATAGAATATATAATT
  5535  TATATATTAATAATATATTATATCTACATAAGTTTAAATATATATTTACATACTATATTT
  5595  CTATATCCTAAGAAATTTATGTATACTTAACCCTTCCTACTGTACATTATACTTATTATT
  5655  ATATTTATTTTATTTTTATATTATACCATTATTTATATTAAATTAATATATATATAATTA
  5715  TTAGCATATATATTATTATAATTAATAATGTAAGATTATATTATAGTATATGTATATGGC
  5775  CCGCCGTAGGCGGGCCTACCATGGTATAAATATAATGTATACTATTTCATACTAAAATAT
  5835  ATCATTAATATATTATATAACTATAGTATCTATATAAACAGTATACTATTATATAACAGT
  5895  TATACTATAATACTTATATATATTATAAATGTATATTATATTTTATATATTAGTTATACT
  5955  ATATATATAATAGTTACATATATCTTTAGATATAATAAAAATAATATATATATAAATATA
  6015  GGTAATTTAGTTTATATAGCAACAAGCCCGCCGTAGGCGGGCTATATATTATATTGTTAT
  6075  ATATATATATAATAATAAGTATATTATACTATTGTTAATAGTGTAATATTATATAATAGA
  6135  ATAAGGAATATGGCCCGCCGTAGGCGGGCCTACCATGGTATAAATATAATGTATACTATT
  6195  TCATATTAAAAGTATATCATTAATATATCATATTAATATATTATTATATGTAAACAGTAT
  6255  ACTGTTATATAACTGTTATACTATTATACTTATATATATTATATAAATGTATATTATATA
  6315  CTTTTATTAGTTATACTATATATATAATAGTTACATACATCTTAGATGTTATAAATAATA
  6375  TTCTATATATAAATATAGATAATTTAGTTTATATAGATACAAGCCCGCCTACGGCGGGCT
  6435  CTATACACTAGATTATACTTAGTATTTTTATTTATCTCAATACTTTATATATTTTATTAA
  6495  TATATTTATTATACTATATACTATATATATTAATAACTATAAATAATTATTATTTACATA
  6555  CTACTAATAATATGTAAATTTTACACTAAATATTTAGTCATTATATAATGTAATACATAT
  6615  ATATTTCTAAGTATAATATTATATATAAGATAAGATGTAATAGTTACAATTTATATAACA
  6675  GTATACATAAATTTCTTAGGATATAGAAATATAGTATGTAAATATATATTTAAACTTATG
  6735  TAGATATAATATATTATTAATATATAAATTATATATTCTATGACTAAATATTTTTACATA
  6795  AAAGAATAAAGTATATCAATAAGGAATATAATATGAATAAGATATATATATAAATGAATA
  6855  AGGTAATATAGTGTAAAATGATATATAGAGATATATAGTAATATAGATAGGTAAATGTAT
  6915  AACCGCCGCCTACTATGTAGGCGGCGGTACCGGATATAGAAATATAGTATGTAAATATAT
  6975  ATTTAAACTTATGTAGATATAATATATTATTAATATATAAATTATATATTCTATGACTAA
  7035  ATATTTTTACATAAAAGAATAAAGTATATCAATAAGGAATATAATATGAATAAGATATAT
  7095  ATATAAATGAATAAGGTAATATAGTGTAAAATGATATATAGAGATATATAGTAATATAGA
  7155  TAGGTAAATGTATAACCGCCGCCTACTATGTAGGCGGCGGTACCGGATATAGAAATATAG
  7215  TATGTAAATATATATTTAAACTTATGTAGATATAATATATTATTAATATATAAATTATAT
  7275  ATTCTATGACTAAATATTTTTACATTTTTGTGGGCGACATATATCGCAGATATATGTCGC
  7335  CCATATCCTATATTTTATTATATCTACATTTAATTTTATTTTATACCATTACTTATATTA
  7395  TTTATATATAATAATTATTTATAGTATATTATATATATATATATAGTATTAATATATTAA
  7455  TGGCTGCGGGCTATATAACTATATTATATTATAGATATTTAAGTTATATTTAACTATAGA
  7515  TATAAGTATTATATAAATGGTTAATAATTATAATATAGAATAGTATTATAAATATATATA
  7575  AATATATTTATATATATAGTATATATAGATAAAATAATAGAAATATTATATAATAAAGTA
  7635  TTATAGAATAATGTAAAATATAAAATAATAAAGAATAAAGGAAATACATATGGTATACTA
  7695  TAACCCGCCGCCTACGGCGGCGGGTGTAGTATTAAACTATTTAATATAACTTTACTTATA
  7755  TATATTATAATTAATATTTTAATATATTATTCCTTATATAATAAAATAATAGAATTTTAA
  7815  TATAGTTATACTTAATATAAAATATATGATAAATATATATATAATAGGTAGAGATAATAG
  7875  AAATTATAATATATATAATATATATA
;     G-trnM(cau)_2 ==> start
  7901  TGCAATATAATGTAATGGTAACATATAAGACT!CAT!GTTCTTGAAAAGGCAGTTCAATT
  7959  CTGTCTATTGCAC
;     G-trnM(cau)_2 ==> end
  7972  TATAATAACTATGTTATAATAATATAAATAAATTAATAATAATATAACTAAAATATATAG
  8032  TATAAAAGTATAATAATATGGTATAGTATACTATTGGTAGTATATATGGATACATAGGCC
  8092  CGCCGTAGGCGGGCTATATGAAATAACTGTTTTTCCCTATTTCACGCCATGTTTCATAGC
  8152  ATTTATTACTTTTTACACTTATCTATAACTATATTTTTTAATTATATTAATAATTATATA
  8212  TATAACTATATAACTTATTAAATTATATTAAATATATTTAATATTATAGTAATTGAAGGC
  8272  CCGCCGCCGTAGGCGGCGGGCTATATAAATAATAAAAATATATATAGATAATAAAATAGT
  8332  TATAATATATATTAAAATGTAAAATATAAAGTTATAGAATACTGTCACCATAGCCCGCCT
  8392  ACGGCGGGCATGTAGAGATATATAAATTATATTAATATTTATATATAGTATAATAGATAA
  8452  TATATTTATAATTACAACTGGCCCGCCTACGGCGGGCCTGTAACTTATTATTTATGTTAT
  8512  ATCTTATTATAGTTATTTATATATAGTTATATTTGATTATAATATATAATTATACATTAT
  8572  ATATATTTATACATTATATATATAATTTATTTAGATTTATTATATGTTAATAATGATATA
  8632  TTAAAGTATATTATAAAATAAATAATATAACTGTGTAGGGTTTATTTAGAATAAATCTGT
  8692  CTATACATATATGTTATGGTTAATATATATAAATAATAACCAAAAAGGAGATATAAAGAG
  8752  TAGAATATATAAGTAGCTAATATTAGATCAACATAATATATATGTATAGCATCCGCCGCC
  8812  TACGGCGGCGGTTATCCAACTATTGGTTACTTTATCTTTTATTATATTTATCTTATTATT
  8872  TTATTATAATATTTATTTTAATAGTATATATAACCATTTTATTCATATTTATATCTTTTA
  8932  ATTATAGATTATATATTTTAATATTATATTATATATAATATAAATGTTAATGTTTAATAT
  8992  ATGTAAATAATATATTATTTAATATAAAAGTATAAACTAATATACTATGGTGGCCCGCCT
  9052  ACGGCGGGCCTATATAGCTATATCTATACACATTTATCTATTTATATATCTATATATTTA
  9112  TTTATTTAATTATATTTAAATTATTATATATTACATATATATATTACTATATATTATTAT
  9172  TATTTATATTTAGATTTATTTATATAATAGTTATGATTATATATATTAAAGTATTATTAT
  9232  ATTAATTTAATAAGTTATAATATAGTTTAAAATAGGTAATATAAACAAATATTAATAAGG
  9292  GATCTACGGTATAGTGTTGCCCGCCTACGGCGGGCTACCATACAATATACTTATATTTAT
  9352  ATATATAACTTTTTATTATATGGACCATGTTAATTATATATTAATATATTTAATATATTT
  9412  ATTAATAATATAATTATATATAGTTTACATTATGTTTATATATGTAGATATATTATATAT
  9472  AGTTTACATTGCCCCTGTATATATTATGTTTATATATGTATATAATTATATATAGTATAC
  9532  ATTATATATGTAGATAGATTATATATTATACTGTAGGCCCGCCTACGGCGGGCCACCTAT
  9592  ATATTTATGTTTATTTATTTTTTATATTATTATCTATATCTTTATATCATATCTATTTAT
  9652  ATAATAATTTTATATATTATATTATATTATATTAATATATATATATTTCTTTATATTATA
  9712  TTATACAATATTAATATATATATATCTATATATTAAAATATAGAATACTAATCTATAGAT
  9772  TGATACAGCCCGCCTACGGCGGGCCACATATATGTATAACTTAACTTATTTATATATATA
  9832  CTACCTTACTATATATATTTATATATATATCTATTATAATACCTATATTAATAGTTATAT
  9892  AGATATATAATTAATATCATACTTAATAGCCCGCCGTAGGCGGGCCACCATTATGTTTAT
  9952  TTATTGTTATTTTTATATATATATATACTATATTATTTATAATTAATATTATATATAGTA
 10012  TATAGTTAACTATAATTTATTATAATATATATAATATATATCATATAGACAACTATATAG
 10072  TATGTTGCCCGCCGCCTACGGCGGCGGGCTTATGTGTTTATTTATATCTACTTTTATATA
 10132  TATATTTACTCTATATATTTTATATTATTATTATTATAACTTTTAATAGGTTTTATAATA
 10192  AGATTTATATAATAATAAATATATAAGGTTAAGTATATATAATTAATGTATATGGCCCGC
 10252  CGTAGGCGGGCCTACTATACTATCCTATTCCCATACGTTTATCTATTTAGATTATTTTAT
 10312  TTATATTTATTTATTTATATATATAATATAACTTATATATTATAATAGTTTATATATTTA
 10372  TATATTATAACATATATATTATAATATAATATATATATGTAATGATTTAATATATATTAT
 10432  AGTAGCCCGCCGTAGGCGGGCCATACACTATATTATATATATGTTTTCATATTATATTAA
 10492  TTATAAATATATTTAGATATAGTTTATATATATTGTAACTATATACTTATAGCCCGCCGC
 10552  CTACGGCGGCGGGCATGTTATATATCTATATCCTTATTTTTATATTATATATACCTATTT
 10612  TTATTTTTAATATATTTATAACTATATTATATTTATATTATATATATATTATTAATAATA
 10672  ATTTTAATATTATATATGATTACTTAATTAACTATATCTATATAGCCCGCCTACGGCGGG
 10732  CCACATTAAATATTATATAGTTATTATTTTAGTATACTTTTATTTAGTAATAATTATATA
 10792  TATAATTAAGAGTATTTATATTAATAAATAGTTTATATATCATAACTATATGTTTATAGC
 10852  CCGCCTACGGCGGGCCAACTAATAATATATATATTATCTTATTATATATATAATCTATAC
 10912  TTATTATATTATTTATATATATAATATATTAGATATACTGATGGCCCGCCGCCTACGGCG
 10972  GCGGGCTATATTATATTATCTATCCTGATGGCCCGCCTACGGCGGGCTATATTAATTATA
 11032  TTTATATATTATAATAGATACGGGCTATATACATTATAGTCTATATTACATTATTATAGT
 11092  ATATATTTATTTATATATATTTATATTATATTAGATATACTGATGGCCCGCCTACGGCGG
 11152  GCTATATTATATTATATTAATATATTATATTATATATTATATTTAGGGCTATAGTATTAA
 11212  TATTTTATAATAGGTACTATATAC
;     G-orf131_2 ==> start
 11236  ATGACTATATACATTATTATATATATATTATTTTATTATATACAGGTGGCCCGCCTACGG
 11296  CGGGCTATATACATGACTATATACATTATTATATTTATATCTAATTATTATATACTGGTG
 11356  GCCCGCCGCCTACGGCGGCGGGCTGGTGGCCCGCCGCCTACGGCGGCGGGCTATATTTCA
 11416  TTATTATATTTATATATCATTATTATATATAATATTACATTATATTTATTTATATTATTA
 11476  GGTACTATATCATACTTATGGCCGCCGCAGGCGGCCTATACTATTATATTTTCCTATATC
 11536  TTTACTCTTATATATTCTTACCCTTTTTATTATTATTATTTATTATATAGTTTTCATTAT
 11596  TTATTTTATTATATATATTATATTTATTATAAATAA
;     G-orf131_2 ==> end
 11632  GTTTATATATAAATATATGATATTTATAACCATGAATAGATATAATATATTAAATATAAA
 11692  TAATATATTAATATAGGTGATAGTTACATTAATATTTAAATATATAATTATATATATATA
 11752  ATTAATTTATATATAGATATAAATAGAGATATAAAGATGAATATATTTAGTACGGCCCGC
 11812  CGCCGTAGGCGGCGGGCTTATATCATATTATATAATGTATATTTTAATACTGTTTATAAC
 11872  TATTAATTATTTAATAATATATCATATTATATATAGCCAGCTGTTAAATTACAATTATAA
 11932  TAGTTATAATATTATATATAGTTATAATATTATATATATAGTTATATTATAGTTATTATA
 11992  TATATAATATATAAAGATATAATATAATAAATATGTAATATAGTGTATACAGCCCGCCGT
 12052  AGGCGGGCCATAGTAGTATTATATAACATTACTTATATATTTTATATATTAGATAAAATA
 12112  AACTATAATATAGTAAAATATATATATACCATATATATTATATATCATATATATCATATA
 12172  TTTTATATTAAACTGTTCTATAATAAATAAATATATTATATAAATTATAGTTAGTAGGAG
 12232  TATATAAATAAGTAAAAATAAAATAAGTTAAATATAGTATTATAATAGAGTATAAAATAA
 12292  CAAAGTATAATATTAAATAAGGCCGCCGCCTACGGCGGCGGCCAACAGTGATAAGTAATA
 12352  CTATATAGAGTTATATAAGTTATATTATATTATATATAAATAATAATAGTATATAGAAGT
 12412  GATAATATATCTATATGGTAGGCCCGCCGTAGGCGGGCCTTTATAGTATGTTTATATATT
 12472  ATAGATATTATCATATATTACTTAAATATATATATTAAAAACATTATAATAATATAATTA
 12532  ATTAATATATATGTAAATAAAGAATATAATAGGTATAATATAGTGTATAAAAGATAGGTG
 12592  GCCCGCCGCCGTAGGCGGCGGGCTACAGTTTATGTTATACTATATCATATAATAGTTATA
 12652  CTATTTCATATAATAGTTATATTATATCATTTAATAGTTATACTATATCATATAATAGTT
 12712  ATACTATATCATATAATAGTTATACTATATCATATAATAGTTATATTATATATTATTATA
 12772  TATTATATAAGTTATAATAAAAGATAAATGAATAATAAATATATATAAATAGTAACATCT
 12832  ACGGTAGGCCCGCCGTAGGCGGGCCATTATATTATGATTATTATATATTATATACCTTAT
 12892  CATATTATATATAAAATATTAATAAATAATAAAGTATAGAATAGTATAAAATATATACCG
 12952  GTGGCCCGCCGCCGTAGGCGGCGGGCTATGTTATATATCTATATTATTATATTTATTACT
 13012  ATATATAATTATATTATATTATCTATATAATAATAAATTAATAACATAATAAGATTATAA
 13072  TACAATAAAAGATACAATATAGGCCCGCCTACGGCGGGCCATTATGGTATATGTATACTT
 13132  TATTATACTTAACTATATTATAAATATTATAAGTACTATTCTATTATATATATAATAATT
 13192  ATTTATTATAAGTAATATGAAAATATAAATAATAATAGTATATAAAATATATAATGAAAT
 13252  AAGTCTAACAATAGAATAAAATAAATGGTATAGGCCCGCCGCCTACGGCGGCGGGCTATG
 13312  ATATAATACTTTATAGTAAAGATTATGATAATATAACTTATTATAATATATTATAGATAA
 13372  TATGAAATAAATATATTATAGTATATTATATATAAAATGAGATATATAAGTTATAGTATG
 13432  TTATATATACGGCCCGCCGTAGGCGGGCTATAATATTATATCTAATAATAATATATTATA
 13492  GATATTATGATAATTATATTAATAATAATATATTATAGATAATATGATATAATAATTAAC
 13552  AATAGTATAAAGTATATAATAAACTAAAGTATAAATACGATAAATGGTACAGCCCGCCGC
 13612  CGTAGGCGGCGGGCAACATGTATATATATGTATTAATTATCATTTTATTATTTAATAATT
 13672  ATATATATATTATAGTTATAATTTATATAGATAAATACTTTATTATATAATAGATATAAT
 13732  AAATGATAAAGATATAAATAATAGAATAAACTGATAATAGTTATAATAATGATATATAAA
 13792  TAAATAAATTATATAGAGATAAATATAAATAAAAATAGAAAACTGTTATATGTATAAGTA
 13852  TAACTAGGATATGATATATACATGTAACAGCCGCCGTAGGCGGCTTACTATAGCCCCTAC
 13912  TGTAACTCTTATTATTAACTCTTAATACTACTCTATAACCCATTTTATTTATATTAGTTA
 13972  CATATATATATCATATATAATATGATGTTTATATACTATATACCACCTTTATTATATATA
 14032  TATATAATTTATACCATAGATCACCTTTTATTTATATATATATATATTATAAATATTTAA
 14092  TATAATATAGCCCGCCGCCTACGGCGGCGGGCCTTCTGTATAAATAAATAAAGATAAAAT
 14152  AATCTACTGGCCCGCAGCCATAGGCTGCGGGCTATAATAATAAATGTTAATATTTAAATA
 14212  TAACATATGTATAATAATTAAATATTATATTATAAATATAACTTATATATAATAAAAAAT
 14272  ATAATATAAAATATAATAATAAGGTAATACTATTATATAGTATAATATAATTAATATAGA
 14332  TATAATATAGAATAATAAGTATAAATAAATTAATATATAAAATAATAGGATATAAAATAT
 14392  AAGAATATAACTAAGAATATATATGGCCCGCAGCCATAGGCTGCGGGCTGTATACAAACT
 14452  ATTATATAGTATACTTATTTATATATATAATATAATAATAATAAAATTAATATATAATTA
 14512  AAATAGTATAATATAACAAAAGTATAGCCCGCCGCCTACGGCGGCGGGCGTAGTCTACCC
 14572  TACTAACATTACCTATCTATCTATATTTATACTCTATAATTTATTTATATTATATATAAT
 14632  AATTTAATATGTTAATAGTTATATATAAATCAGTAATAAATAGCCCGCCGTAGGCGGGCC
 14692  ATATAACTTATTGTATATTTTATATTGTTTATAACTCTATTTATATAATATATTTTATTA
 14752  TTATAATTACTATTATTTAAATTATATCATTAATATATATAATATAGTATAGTAATAATA
 14812  ATATAATTAATATACATAATATAATATAGCCCGCCGCCTACGGCGGCGGGCCTTCTGTAT
 14872  AAATAAAATAATCATTATAGAATAGTATAAAAGATATATAAATATAAAATAGATTAGCCC
 14932  GCCGTAGGCGGGCATGTACAATTGTATTACTATAGTAATTATTTATTTATTAATATATTT
 14992  ATTAATATAAATACATATATATAATAATAGGTATAATTATACATAGTGGGTAAGCCCGCC
 15052  GTAGGCGGGCTGTATTTATCTCTCTATATTATATATTCTAATCTATATATATTTTATTAT
 15112  AATATATCTCTATATAGATAATATTAATATAAATATATAGTTATAGATAAGTGGATTAAG
 15172  TATAAATATAATTGTAACTAGCCCGCCGCCTACGGCGGCGGGCCAGCACTATATTATCCA
 15232  TTATGTTTATTTTATATATCTCTATCTTATTATTATTATATATTTTATTTATATACTTAT
 15292  AATATTGTCTATATTAATAATTTTATATATATAATTATAGTATTGTTTATAGTAATAATA
 15352  TTTTATTATTAATTATAGTATTGTTTATAGTAATAATAATATATTATAATAAATAGTATT
 15412  AAATATAGTATTAAATATAGATATATAAAAAGATAAATATAACATATATGTAACTAGCCC
 15472  GCCTACGGCGGGCCAACACTATATATATATCCTATACTATATGTATATATAGCCCGCAGC
 15532  CGTAGGCTGCGGGCCAGCAAGCCCGCAGCCGTAGGCTGCGGGCCAGCAATTAATATTTTA
 15592  ATATTGTTTATAATATTAATAATTATTTAATAATTATAATGTTATATTATAGTTATAATA
 15652  TCTATATATAAATATTTTATTATATAATAGATATAATAAATAATAAAGATATAAATAATA
 15712  TAATAGACTGATAATAGTTATAATAAATTATATAAATAAATATATATAAGTTATATAGAA
 15772  CTAAGTATAAAATAAAGATAGTAACTGTTGTATGTATCAGTATAACTAGGATATGATATA
 15832  TACATGTAACAGCCGCCGTAGGCGGCATACTATAGCCCCTACTGTAACTCTACTTACTTA
 15892  CTCTTAATACTACTCTTTATTCCACTTCTTTATATTAGTTACATATATATATCATATATA
 15952  ATATGATGTTTATATTTCATATATACTATATTGTTTATATATTATATACTACTTTCCTTA
 16012  TATATATATATTAACTTATATCATAGTTCATATTATTTATATTATAAATATATTATATAT
 16072  ATTTAATATAAGATAGAATAGTTAAATATAGATAAAATAAGTATAAATAAGGTACTGGCC
 16132  CGCAGCCGTAGGCTGCGGGCTATAATAATTAATGTTAAACTATATATATAGTATCTATAA
 16192  TAATAAATATTATATTATAAATATATAGTATATATAATAATAAATATTAAAATATAAATA
 16252  TAAGGTATGTATAATAAATAGAATAGGATATATTAATATGGCCCGCCTACGGCGGGCTGT
 16312  ACTACTGTATACCATAGACCATACTATATATATTATAAACATATTATATAAATATTATAT
 16372  AGTATTATATATAAATAAATTAATATATAAAATATAATGATAGAATATATAAAAAGGTAT
 16432  ATCTAAATATAGTTATGGCCCGCAGCCATAGGCTGCGGGCTAGATACATACTATTATATA
 16492  ATATACTTATCTATATATATAATATAATAATAATAAAATTAATAATGATAACTAATATAT
 16552  ATATATACATGTTGCCCGCCTACGGCGGGCTGTAGTTTATACAGAAGGCCCGCCGCCTAC
 16612  GGCGGCGGGCTATATTATACTTTATTTGTATATATTATATCTATCTATATATATATATAA
 16672  TAATATATATATTAAATACTATAAGATAAATAAGTTAAATATAATAATATAACATGGCCC
 16732  GCCTACGGCGGGCCTATACCGTTTATTTTATACTATAGTTTCACTTATTTCATTATATAC
 16792  TTTTTATATTATTGTTATATATTATTTAATAATATCTATAATAAATATATTATTAGTTAT
 16852  ATTATCATAGTACTTATAATATATAATAATTAGATATGATTATATAGTACCTATAATATA
 16912  ATATAATGTATAATTATAAGGTACTATAATATAATATAATGTATAATATCATAGCCCGCC
 16972  GCCTACGGCGGCGGGCCACCAGTATATCTAATATATAGTTATGTATATTATGTTAAGTAT
 17032  ATAATAATTATATATATAATTATAATTATATAATAGTTATGTATAATATGATAAGTATAA
 17092  TATATCATATTTATACTATAATGGCCCGCCGTAGGCGGGCCTGTAATGTATCTTTTATAT
 17152  TATAGTTATACTTTTATATTATTATTTATTCTATTATCATACTCTTTATAATAAATATAT
 17212  TATTATATATAATATCATAATACTTATAATATAATTATATAATATTTATAATATGATATA
 17272  GTTAAGTATATGATAAAGTAAATATATATTTATACCATAATGGCCCGCCGTAGGCGGGCC
 17332  TGTACTGTATATTTTATTCTATTGTAGTCTTATTATGTTATTAATTTATTATTATATTTA
 17392  TAATATAATATAACTAATCTATAGTAAGATATATAACATAATATAGCTATAGTTATATAA
 17452  CATAGCCCGCCGCCTACGGCGGCGGGCCACCAGTATCTATTATACCCTATTATATACTCT
 17512  ATTATTTATCATTATTATTATATAATATATTTAATATATATATATAATTAAATATAATAT
 17572  AAGGTCTATAATAAATAATCATACTATAAAGGCCCGCCTACCGTATATATATTATTACTA
 17632  CAACATATTTATTATTATTATATATACAACAGGCCCGCCGCCTACGGCGGCGGGCTACAG
 17692  TATAACTTATTAATATAATATATATATTATTATTTATATGTACTATAATATAACTTATAT
 17752  AACTTTATATACTATATAATAGCTTATATAATTATTATATGATATAGTATAATTTATATA
 17812  TAACTATAATATGATATAGTATAACGTATATAATAACTGTTGGCCGCCGCCTACGGCGGC
 17872  GGCCCGTATATATATTTACTATTATACTATATTTTAACTTATTTTATCTTTACTTATTTA
 17932  TATATTATATACTTATAGTTTATATATAATTTAATTATTTATTATAGAATAGTTTAATAT
 17992  ATGATATAAGATATAAATGATATATAATAGACATGGCCCGCCGTAGGCGGGCCTATATAT
 18052  CTTATTATATTATAGTATAGTTTATTTTATTATCTTATATATATAATGTATAATATATAT
 18112  AAATAATGTAAATAATACTACAATGGCCCGCCGCCTACGGCGGCGGGCTGTACATATTAT
 18172  ATTATATCTTTATTATTACTATTGTATAACTATTATTATATATTATATCTATTATATAGA
 18232  TTGTATAACTATATATTATATTCTAACTATTATAACTATAGTATAACTATATAATATATT
 18292  ATAACTATTATAAGTATAGTATAAATATTAATAATAATATAATTATATATAAAAATAAAT
 18352  AATAAGTAAGATAGTAGAGTATAACAAAAGGTATAGCCCGCCGCCTACGGCGGCGGGCGT
 18412  AGTCTACCCTACTAACATTACCTATCTATATATATTTATACTATCTATTTTATATATATC
 18472  TAATTTATATATATTATATAATGTAATTTAATATTATTTATAACATTATTTATATAATAT
 18532  ATTTTATTATTATATAACCTATTTAAATTATATAATCAATATATTAATCTAGTATAGCCC
 18592  GCCTACGGCGGGCATTATGTTTAATTAATATTACCTATTTTATTATTATAGCATAGCTTA
 18652  AATATTATAATTATTATATTTATTATAATATAGCCCGCCGCCGTAGGCGGCGGGCCTTCT
 18712  GTTTAAATCATATAAGTAATATATTATTATTATATTATAGTATAAATCATATAAGTAATA
 18772  TATTATTATTATAGTATAGTGTAAAATGATATATATAGTATATATTAGCCCGCCTACGGC
 18832  GGGCATACTGTTTAATTAATATTATCAATATCCTTACTATAGGTACTATTTAAATAACAT
 18892  TATCAATAGTATTACTATAGGTACCTTTTAAATAATATTATCAATAGTATTATTATAGAT
 18952  ACTATTTAAATTATATTATCAATAGTATTATTATATATACTATTTAAATTATATTATAAA
 19012  TTTAATTATTATAGATACCATTTAATTAATATTATGAATATTATTATTATAATATAGCCC
 19072  GCCGCCGTAGGCGGCGGGCCTTCTGTATAAATAATATAATTATTATAGTATAGTCTAAAA
 19132  TATATATATATATATATAATAGATTAGCCCGCCGTAGGCGGGCATGTACCATTGTATTAC
 19192  TATAGTATTTATCTATATATTAATCTATTTATTAATATAAATAAATATATATAATAATAT
 19252  GTATAATGTTATATAGTGGGTAAGCCCGCCGTAGGCGGGCTGTATGGGTATATATTTTAT
 19312  ATATTGTAATCTATATATAATTTATTATAAATATATATATAGTATTAATATAAATATATA
 19372  ATTATATATAAGTTGATATAGTATTAATATAAATATATAGTTATATATAAGTTGATAAAG
 19432  TATAAATATAATATAGAGTTATATATAAGTGGATAAAGTATACATATAAATATAACTAGC
 19492  CCGCCTACGGCGGGCCAGTATGTTATACATTATGTTTATTTTATCTTGTCTATGTCATTA
 19552  TTATTATATTGTATATATTAATTATTTTATATATATAATTATAGTATGGTTTATAATAAT
 19612  AATATTATTTAAAATATTACATATAAGAATAGTTATATAAAAGTGATAAATATAACATAT
 19672  ATAAATGTAATAGCCCGCCGCCGTAGGCGGCGGGCCAGTACTATCTATTTAACATATACT
 19732  ATATATTATGTTATTATATCTATTTAATATATATTATATATATATATTATGATTATTATA
 19792  TATAACTAGTTGTTTATATATTGTATATTATATATATATTATGATTATTATATATAACTA
 19852  GTTGTTTATATATTGTATATTATATGATTATAATATGATTATTATATATATAGCCCGCCG
 19912  CCGTAGGCGGCGGGCCAGTATATTATCCATTATGTTTATTTTATATTGTCTATGTCATTA
 19972  TTATTTTCTAATTTATATCTTTATTTATAGTATTGTTTATATTAATAATATTTTATTATT
 20032  ATATATAGTATTAAATATAGCTATAGATATATAAAATGATATATGTAACTAGCCCGCCTA
 20092  CGGCGGGCCAACACTATATATCATATACTATATTTATATCGTTAATATATTATATATATA
 20152  TATAGAATTATTATATATTTTATATGATTATTATATATTGTTAATAGTTAATATATTTAT
 20212  ATTATATTATATATTTATTATATATAGCCAGTAGTTAATATATATAATATATATCATAAT
 20272  TGTTATAACCCGCCGCCGTAGGCGGCGGGTGTATACTTAACCATTATATACTTCATTTTA
 20332  TATCTATTTATGTAACCATTAACCTTATTATATTATTATTATTATTTATATAACCTTTAA
 20392  CATTACTATTTTATTAATTATTTATTTATATATTTTAATATAATCTATAACTAATAAT
;     G-rnl ==> start
 20450  TATACGTAAAATACTCATAAAATATTAATTTAATAGGTAGAGGTAATTGAAATAATTCTA
 20510  TTAATATAAATATATAGGTAAGAAAGTCTATATACTATACTTAAAAAATGACAATGAAAT
 20570  AGGTTAAAAAATATAACCGTTCATAGCTAGAAATAGTGATATAAATAAAATATATCAGAA
 20630  TTGAAACATCTTAGTATGATATAAGTAAAACCAATAGGGAGTATAGTAGTACTGAGGAGG
 20690  GAAACTATATAAGCAAAATGAGTAGTACTAAGTAGTATGAAAATAGTAGCACTACTACTA
 20750  ATGCTAGATGATAAGTATAAGTAATAAGTACCGTGAGGGAAAGACTAATAATTATTATCA
 20810  ATGATTATATATGTTCTATGGTTGCCCGCAGCTATTGCTGCGGGCTAACTGTATGGACTA
 20870  TTAAAATATATATTTCATTTTTGATAAAGAAATACCTATATAAAGAGCAGCTATAGTATA
 20930  TAGCGTACCTCTTGTATAATGGGTCAGTGAGTTACCGTTGTTAGCGTAATGTATTAATTA
 20990  TAGAGAAATCAATATAGTAGGGCCGCCGTTATTATATAACGGCGGCCTATAGTTAATAAT
 21050  GGTAGACCCGAAAGTATATGATCTATATAATACCAGGTTAAATATAATTATATATTTTAA
 21110  TTATAGATATTATATAATATAATATATATGAAAATTATAGTTATAGAATAGTTCTATTTT
 21170  TAATTAAGGCTGTACACCCGCCGCTATTTAGCGGCGGGTTATTACAGCCATATGGTAGTT
 21230  TAATTTAGACCTAACAGGTGGGTGTTGCAATACCCTCTGAAGAGTATTGTATAGTTGTGA
 21290  AAGGCAAACCTCATATACAGATAGCTGGTTGTCTATGAAATATATGTTAGTATAGCGGTT
 21350  AGTTATATCAATACATGGTAAATCACTAAATTAGGTATATTTTTTATATTTATACATAGT
 21410  GGGAGCTGGGAACGGTTTATCATACTAATTTAATATCTGAACATGTTATTGTATATCTAT
 21470  ACCAGTCAGTTATAATGCGATAAGGTATTATAACTAATAGGGAATAACCTAAACCATTAA
 21530  GTGTAAGTCCTTTATTATATCCAAGTGGTATTAAACTGATAGGTAGATATAATAATTATA
 21590  AGGGTTCTATGGTACAATATAAAATATCATTATAACCGCCGCCTATGGCGGCGGTAAAGA
 21650  GGTATATTTATATAACCATACATCACTTTATTTTATTATATAAATAAATTAGCTAAATGG
 21710  TGAATATAATAGTAATTATCTACTAAGGAATGTGTAAAAACTCATTGGCAAAATATGAAG
 21770  GCTTATCAGTGAAGATATACGGGCCTAAGATATAGACTGAACTATGGTAGCTAAACAATG
 21830  GCAAAAATACATAATATATAACCCGCCGCCTATGGCGGCGGGTAATGGAAGTATGTATAT
 21890  CAACTTGTCTATAGCTAGGTAATAGACCATACTCTATTATAAGAGTACTGAATATGCTGA
 21950  CTTGAGTAACGTTAGAAAGGATAACCCTTTCCTCCTATATATAAGGTTTTAACATAAATT
 22010  AACGGTCACTAACTATAGGTATGAATATAGCTATAGGATGTGTGATATAACTAGAAAATT
 22070  ATATTAACCGTACTGTAAACCGACACTGGTATATAAATCATTACGATATACTACACTAGT
 22130  CATAATAAATAAAAATATTTTTATATTATATAATAGTCTTAATATTAATAAATATTTTAT
 22190  ATAAATTTAATATGGTTTAGTATAGCAAATATAATGATAAAGGAGTATGAGGAAACCCAT
 22250  ATGAATGAACTCGGCAATAGGGGTAAAGCCCTGTATATAGTGCGACTGTTTACCAAAAAC
 22310  ATAGCTTATTGCAGTTCAAAAATGAATAGTATAATAAGTGATACCTGCCCGGTGTCTGAT
 22370  ATATAATATATAAACGTCAGATAAACGGCGGTCTTATCATGAGGATCCTAAGGTAGCGAA
 22430  ATTCCTTGACGTTTAATTGGCGTCCTGCATGAATGATTACACGATGCTATAAATGTATCC
 22490  ATATGGGGCTCAGTGAAATAGTAATTGCAGTGAAGATACTGTATAGCAATAGATTGACGA
 22550  GAAGACCCTATACAGCTTTACTATATAATTGTTTTGATGTGATAGATTACATAGTATCTA
 22610  TAACTATTTATATAATATAATTTATTATTATCTAATTACATATTATTATCCTTATAGTAT
 22670  TTTATCTATAATATTTTACATATTTTATATATCTTCTATAACTAATAAAATATATGATAA
 22730  TTATTATAATATAGATAATATGATATAATATAATTATAGTGAACATAATCTGTAATGATC
 22790  AATTTAAATTAAATTAATATATATTTAGGTTGTGAATTATGACATCTAATCATATAGCCC
 22850  GCCTATGGCGGGCATAATATATATAGAATATTAAGTATATATATATTATTGAAACATAGC
 22910  AATTTAGGTAGTTTCGATGGGAAGTCGACATCACAAAAAATAACTGATGTGACTATATGA
 22970  TAATAGTTATAACTAACGATTTAAAATAAATGAAAATAGTATAACAAAATACAGTGATAT
 23030  TAGGATGCAACTAATAGAATATTATTACATAAAAGTAAGTGTTCTATGGTTATGAAATAT
 23090  ATCTACATTAAACCCGCCGCCTATGGCGGCGGGTTGTATATATTGATAATCATAGTCATA
 23150  TATACTATGTAAATATAATGATAAGGTTAATAGCCTAACTGTGTTAAAATTGGTATATAA
 23210  ACAAATAGACCAAATACGTAAGTAGAGTATAGTGAACAAACATATGTTATAGTAGAACAG
 23270  TGTTGACAACGGATAAAAGTTACGTTAGGGATAACAGGGTAATACCGCTAGAGAGTTGAT
 23330  ATCGTCAGCGGTGTTTGCCACCTCGATGTCGTCTAGACTCAACCTTATGGTCGTAGCAGC
 23390  TATAAAGGGTATGACTGTTCGTCATTTAAAGAGTTACTTGAGATGGGTTAATTACGGCGT
 23450  GAGCCAGTAATGTTTCTATCATCTATTGCACAGCCTATTATTTTATTATATGTGTACGAA
 23510  AGGATATATATAATCTAAATCCATGATGTTAACAAGTAAACAACTATTAAAATTAATAAT
 23570  ATTAATTTATATAAGGAAACATATATGAAAAATATTATAAAAATAATTAATTAATAATTA
 23630  ACGGGTTTACAGTTAATAGTTAAATTTAGGTGAAATAGGTACTGATTTCGTATCAAAATA
 23690  CCAAGTCTATAATAAGAGGCTGAAAACATTATAGATAATAATGAAATAATAAATGAATAT
 23750  GTGGGACGCGTGTATGGTTAGGACTATAGCACGTTGGTACTATACATAATGACTGATAGC
 23810  CGCCGCC
;     G-rnl ==> end
 23817  GTAGGCGGCGGCTTACAGTATGTATACATAATATATATTATACCATTTTTTAATATATTC
 23877  TACATCTATTAAATAATGTTATACATTATGGTATATTTAGTTTATATTTTAAACTAATAT
 23937  AAGTTACATTTATTAATATAAATTATATGAAATTTATATCATATAATAGGCCGCCTATGG
 23997  CGGCCTTAAATTAATATAATTACAATTACCTCTACATA
;     G-trnA(ugc) ==> start
 24035  GGGATTTTAGTTCAATTGGTAGAACATACGCTT!TGC!ATGTGTATAA
;; mfannot: G-cox2 ==> start Def by similarity
 24081  TATCGGTTCAATTCCGATAAATTCCA
;     G-trnA(ugc) ==> end
 24107  TTTTTAT
;     G-cox2 ==> start
 24114  ATATATAACAGTTATAATTTAATAATGTATAATTTATTACATTTAGACGTACCTACACCA
 24174  TGAGGTATTAGATTACAAGATACAGCTACACCTAATGCTGAAGGTATACATGAGCTATAT
 24234  GACCATATAATGTTCTATTTATGTTTAATTTTAGGTTTAGTATCATATATATTATATGTT
 24294  ATTATACATGACTATAAAGATAACCGATTTGCATATAAATATATTAAACATGGACAAGTG
 24354  ATAGAAATCATATGGACTATATTTCCAGCTATTATATTATTATTAATAGCCTTTCCTAGT
 24414  TTCATTTTATTATATTTATGTGATGAAGTTTTAACACCGGCTATGACTATTAAAGTTATA
 24474  GGTCTACAATGGTATTGAAAATACGAATATTCTGACTTTGTTGATTCATTAGGTGAAACA
 24534  ATAGAATTTGAGTCATACGTTATACCAGATGATATGTTAGAACCAGGTAATCTACGGCTA
 24594  TTAGATACAGATGCATCTATCGTTGTACCTGTTGATACTCATATACGGTTCATTGTTACA
 24654  GCAAATGATGTTATACACTCATTTACAATACCATCATTAGGTATAAAAATTGATGCAACA
 24714  CCAGGTAGGTTAAATCAAGTAAGTGCATTAATACAACGTACAGGAGTCTTTTATGGACAA
 24774  TGTAGTGAATTATGTGGTGTAAACCATGGTATGATGCCAATTAAATTAGAATGTGTATCA
 24834  ATAGAAGAATTTATAGAATGATTAGGTGAAAATCAGTAA
;     G-cox2 ==> end
 24873  GTATTCATGTTATAATTATAGCCCGCCTACGGCGGGCCATCGTAGCTATATACATAGTCT
 24933  ATTATATATATATTTATTATTATATATATTATATTGTAAACTATATATATTTATTATTAT
 24993  ATATATATTTATATTGTAAACTATATATAATTGATTATTATATAATATATAGAGTAAATG
 25053  ATATATAAATGATTATTATATAATATATAGAGTAAATGATATATGATATACAGTTATAGC
 25113  CCGCCGCCTATGGCGGCGGGCCATACCATACTATTTATTTCTATTGTATATCTATTATTT
 25173  ATACATACTATTTATATCTATTATATAATATTAATATATACTATATTATTTTATAACTAT
 25233  TGTATAATAGATTATTATATTTATAATATATTATAATTATAATATATATATTATTATATG
 25293  TATATAATATATTAATAATAAGTTAAATATATAAATATAGGTATCATTTAATTATACATA
 25353  GCCCGCCGTAGGCGGGCCATATCTATTATATTATATTGTTATAATTTTATTATATTCTAT
 25413  AGTTATGATTTTATTATATTATTTATATTAATTTTAATAAGGTTTATAATAAGAAATAAT
 25473  GAAGATATATAAGTAGTAATAGCCCGCCGCCTACGGCGGCGGGCCACCATGGTTTATATA
 25533  TACTATATTTAGTTATATTTAATAACTATATTAATTATTATTATATAAATAAGAAATAAG
 25593  TTATATAAATATATATTAATAAGTATAGTATTACATTATAACTATATATTTTATTATATT
 25653  CATTATATAATTGATAATAATATAGAAAATAATATATTATATTTACATACTGTTGGCCCG
 25713  CCGTAGGCGGGCTATATTATTATATCATTATATTAATATATCTTTATTATATTATAGTTA
 25773  TATTCTAATAATGATATTTAAATATATATATCTTAAATAGATAAGTTATATGATAGATAT
 25833  AATATAGCTATATACAAAATAAGTATAACCCGCCGCCGTAGGCGGCGGGTGTAGTACTGT
 25893  TTATATATGTTTATTTATACTTATATATATTATATTGTATTTATATATTTTTTAACTCTA
 25953  TTTATAGCTTATTTAGGTTAAGTATAAAGAATTATATATTATATATATCTATTATATTTA
 26013  TATATAATACTCTAGTATGGTTTTGAATAACTCTAGCCATCTAACCCGCCGCCGTAGGCG
 26073  GCGGGTGTATATATATTTTGTTATTCTATATATAATATATAATATAATAAATAGTTATCT
 26133  TATTTATCTATACTTATTACTATTATTTTATATTTTTATTTTTAATATATATTTATCTTA
 26193  TCTCATTTATCATTTATATATATATAAATTATATTAATTATTAGATATATAATATAACAT
 26253  AAAGTAAATATATAATTATATTATAACATATAACCCGCCGCCTATGGCGGCGGGTATGGT
 26313  ACTATTATATACATATACCTTTCCTCAGGTATTTTATTTAATATAAATATCATATATATC
 26373  ATATATATCATATATATAATATATTTATAATATTAGAAAATAATATATATAAGAGAATAT
 26433  ATAATAAAATATAGATATATAATAAGATATAACCCGCCGCCTATGGCGGCGGGTATGGTA
 26493  CTATTATAAATACTTTTATATTTACACTTTATAACTTTATAACTATATATATTTATATAT
 26553  TAACTGTATTTAACTATATAACAATATATTTTTATATTAATTCTATTATAACAGTATTAC
 26613  ATTATATATTTATATATATATAATATTATAATTAGATTCTATATATATATATAATTATTA
 26673  TAATATAACTATCTACAATATATATATATAATTAATATAATATAACTATCTACAATATAG
 26733  ATATATAATTAATATAATATAACTAGATTATAATAGATAAATAGTATATTAATATAGTAA
 26793  TATATAACCCGCCGCCTACGGCGGCGGGTGTAACATATAACCCGCCGCCTACGGCGGCGG
 26853  GTGTAACATATATGATTAATGTATTGTATATTATACTTATATGATTATATTTAATTTATA
 26913  TAATAATAATATATTATATAGTTATATAATAACTTATAGATAATAATAATATATTATATA
 26973  TTATAGTTATATAATAACATATAGATAGTAATAATATATAGTATATAATACTTATATAAT
 27033  AACATATAACCCGCCGCCTATGGCGGCGGGTATGGTTCTATTATATATACTACACTATAT
 27093  CTCTAATTATTATATTATAATTATATTACAATATATATATATAAATATAATAATTTAATA
 27153  TATATTACAATAAGTAAATAGTATATTATGATATGATGATATAACCCGCCGCCGTAGGCG
 27213  GCGGGTAAGATACTATTATATTTGTTACTATTTTATATCTATATTACATTATATATATTA
 27273  TAACATTATATTATTTATATTGTAAACTATATATAATTTATCATTATATTATTTATATAG
 27333  TAAACTATATATAATTTATCATTATATTATTAATATAGTAAATTATATATATATAAGGAA
 27393  AAGTATGTTAAATAAGTATATTAAGTATACTGTTATAGCCCGCCGCCTATGGCGGCGGGC
 27453  CATACCATACTATTTATATCTATTAGATTATATACTTACTATTTATATCTATTGTATATC
 27513  TATTATATTTAAATTATATATATATATATTATTTATAACTATTGTAGATATATTAATTAT
 27573  TATATAGATATTATAACTATAGTATATATATTATTAGATACATACTATATTATAGCTATA
 27633  ATGTATATATTATTAGATAGATACTATAATATAACTATAGCCCGCCGTAGGCGGGCCTAC
 27693  AGTATATATATTATCATATACATTTATTATATTAATTATATGTATATTATCATATACTTT
 27753  TATTATATTAATTATATGTATTATTATATATACATTTATTATATTAATTATATATATTAT
 27813  TATATATACATTTATTATATTAATTATAAGTATAAATATATAAATATAATAATTATAATT
 27873  TAATATATGGTAGCCCGCCGTAGGCGGGCCGTACTATACTATTATATTGCTATTATTTAA
 27933  TATAATATTTATATTAATTTTAATAATATTTATAATAAGAAAAAGGGGTAATATAAGTTA
 27993  TAATATATAAGTAGTAACAGCCCGCCGCCGTAGGCGGCGGGCCACCGTTGTTTATATATA
 28053  CCATACTAGTTATATTTAACTATTTATATTTTATTATTATTATATATATAATATATCTAA
 28113  TATATAGAATATATATAATATAGAATATAATATGTTTATATATCTAAATATAGTACACCC
 28173  GCCGCCGTAGGCGGCGGGTTAATAGTATTTCATTATAATTATTTACTTTACTATTTTTAT
 28233  TATATTTTACTTTATTATTATATAATTAATTTTAATATATAATATAATTGAATATACATA
 28293  TATATAGTTGGCCCGCCGTAGGCGGGCTATATCCCTTATATTAATATTTATAATTATACT
 28353  ATAGTTATATTCTAATAATATATTATATTAATATATATAATTATACTATAGTTATATTCT
 28413  AATAATATATTATAATATATATATATATAGTTATATAATAGTTATATTATAATAATATAC
 28473  AAAATAATATAGATAAAGAAATATAATAGAAGTATTATAACAACATACACAATAGTATAA
 28533  CCCGCCGCCTACGGCGGCGGGTGTAATACTGTTTATTTATTATTATTTATACTTATCTAT
 28593  CTTATATTAGATTTATATAAATTAACTAACTATTTTTAACTTAAATAGGTAATGTATAAG
 28653  TTAAGTATAAAGAATTATCTATTATATATAGATTATCATTATTATGATACTATAGTATAG
 28713  CCCGCCGCCTACGGCGGCGGGCCACCTGTTAATAAATAACTATTTACATTTCCTATATTA
 28773  TAGTTTATTATACTATATATAATATATAATATAATAAATAGTTATATTTACTGTTATACT
 28833  TATAACCCGCCGCCGTAGGCGGCGGGTATCATGCTATTTTACTTATCACTATCATTTTTT
 28893  ATTATTTTTAATTTCATATATCTTATATCATAGATCTTATATATTTTTATATTTAATTAA
 28953  TTTATATATTATTTATATAAAGTATATATATAATATATTATAGTTATATAATACTAATAT
 29013  ACAGTCTATATAATATATAATAGTTATATAATACTAATATAGAGTATATATAAAAGAAAA
 29073  TAATTATAATAATAGAAAAAATAGTATAATAAAATAGAATAGTTATATGATAGATATAAT
 29133  ATAAGTATAGACAAAATAAGTATAACCCGCCGCCGTAGGCGGCGGGTGTAGTACTGTTTA
 29193  TATATATGTTAATTTACACTTATGTATATTATATTGTATTTATATACTTTATACACCTAT
 29253  TTTTATCTTATATAGGTAAAGTATAAAGAATTATATATTATATATTTATCTATTATATTT
 29313  ATATTAAGACTCTAGTATGGTTATGAATTACTGTTCCATTTAACCCGCCGCCGTAGGCGG
 29373  CGGGTGTATATTATAGTATGGTTTGCTATATATAATATATAATTTAATAAATAGTTATCT
 29433  TTTATTTTTATACTTATTACTATTATTTTATACTCCTCTTTATATTTAATATATTTCATA
 29493  TAACATATAACATATAACATATATCATATAACATATAACATAATATATATATTAATATAT
 29553  TAATATATTATATTAATTAAGTGATATAATAAACATAAAGTATATGTAAAAGAATATAAA
 29613  TATAATATAACACATAACCCGCCGCCTATGGCGGCGGGTATGGTACTATTATTTACTTAT
 29673  CCACTTTCCTTATATTATTATGTTATTATATTAAATATATATATATCATAGATTATATAT
 29733  ATAATATTATAAATTAATATATATAAGAATAGATAAAATAATTAATAGAAATATTTAACA
 29793  TATAACCCGCCGCCTATGGCGGCGGGTAGGGACTATAAATACTATTATATTTAGTTATTT
 29853  ATATATACTTTATTATAACTATATTATAATATATATATAATTAGAAGATTATAATAGTAT
 29913  TACAGTATAGATATATAGATATATAGAGCAGGCCCGCCGCCTACGGCGGCGGGCTATAAT
 29973  ATATATAGATTACTATATATATGTATATTTGCTATAATATATATATATACATTGCAGGCC
 30033  CGCCGCCTACGGCGGCGGGCTATAGATTTATATTAGATATATTATAACTATATACAATAT
 30093  ATATTTATAATTATTATAATATAACTATCTATATTCTAGGTTTATAATTATAATAATATA
 30153  ACTATATTATAGTAAAGAAATAGTATATTATGATATGAGGATATAACCCGCCGCCTACGG
 30213  CGGCGGGTAAGGTACTATTATATATATACCATTCTATATATATATAATTATTCTATTATA
 30273  ACTATATAACAATATATATAAATATATAGAATAATATAACTAGAGTACAATAAAGAAATA
 30333  ATATATTATGATATAATGATATAACCCGCCGCCTACGGCGGCGGGTAGGATACTATTATA
 30393  TTTAATACTATATATCTATTAATACTATTTTATAACTATATTACTTTATATATATATTAA
 30453  TATTATATTATAACTATATTATATTATATAAATATTATATTATTATAACATGGTATATAA
 30513  TAGGTAATTAAATGATGCATATAACCCGCCGCCGTAGGCGGCGGGTGTAATATATACTAA
 30573  TATATACTAATATATACTAATATATCATTATATATCATATTATATACTATATATAGTATA
 30633  ATGTATTATATATAATACTTATATGATATATATAATTGATAATCTATAACCCGCCGCCTA
 30693  TGGCGGCGGGTGTAACATATTGTAATATATATATGTAATCATATCTATATTCATATATAT
 30753  ATATTTATATAGCCCGCCGTAGGCGGGCGTACA
;     G-trnN(guu) ==> start
 30786  GCCATAATAGCTCAATGGTAGAGCAGTTCACT!GTT!AATGTACTGATCTTAGTTCAATT
 30844  CTAAGTTATGGCG
;     G-trnN(guu) ==> end
 30857  TTAGTATGTATAGTCTATATTAATAACATTTTAGTGTTATTTTTAT
;     G-nad6 ==> start
 30903  ATATTTTTAATATATTCTATGACTATGATAAGTGGTATAGCTAGTGTACTAGCTATCGGT
 30963  TTATTATCACCTGTACAAAGTATATTAGCTCTTATATGCTTATTTTTAAGTGTAGCTATA
 31023  AATTTATATACAACAGGTTATGTTTTAATGGGTATACTTTATATACTAGTTTATGTAGGT
 31083  GCTATAGCTATATTATTCTTATTTATATTATCATTATTAAATATAGAATATACACCTGTA
 31143  GGTGGTATGCAACCATTAATAATATTTTTATTATTAATAGTATTATTACCAGTTGATATA
 31203  GCATGAGATACTGTATCACCTATTGAAACTATATCTTATGTATCTAATGAATTAACTATA
 31263  GTTGGTTTATTATTATATACTGAATATAGTATAATTATATTATTATTAGCTATAATATTA
 31323  GTATTATCTGTTATAGGGGCTATAGCTATTACTAG
;     G-nad1 ==> start
 31358  ATAA
;     G-nad6 ==> end
 31362  TGTTAAATTTTATAGAATTATTATTAATGTTCGTTAGTGTATTATTAGCTGTAGCTTTTT
 31422  TAACTGTAGCAGAGCGTAAAACATTAGGTTATATGCAACGTAGAGTTGGACCTAATGCAG
 31482  TTGGTTATTATGGTGTATTAATGGCTATAGCAGATGCCGTTAAATTACTATTAAAAGAAA
 31542  TTATTATACCTACACATGCTGATAAATTAATATTATTTATTAGTCCTGTTATATCACTGA
 31602  TATCGGCTCTATTATGTTGATCAGTTATACCATTTGCACCAGGTGTAACTATATATGATA
 31662  GTAATTATGGTTTTATATTAACTTTAGCTATAAGTAGTGTAGGTGTATTTGGTACACTGT
 31722  TAGCCGGTTGATCTGCTAATAGTAAATATTCACTATTAGGTAGTATACGTTCTACTGCAC
 31782  AATTAATTAGTTATGAATTAGTATTAACTACTATTATACTATTAGCTATCCTATTAGCTG
 31842  GTACTATGAATTTATCTAAATATGTTTATTTACAAGAAGCTATATGATTCGGTTTACCAT
 31902  TATTACCATTAAGTGTAATGTTTTACATAGGGTGTGTAGCTGAATGTGCTAGACCACCAT
 31962  TTGATAACGTAGAAGCCGAATCTGAGTTAGTATCTGGACATATGACTGAATATAGTAGTA
 32022  GTATATTTGTATTATTTTTCTTATCTGAATATGCATCTATATTATTTTTAAGTACACTAA
 32082  CTAGTATATTATTTTTTGGTGGTGGTACAGGTGTTATATTAGGTATAAAAGCTAATATAT
 32142  TTGCATTTACATATATATGAGTTAGAGCTACATTACCACGTGTTAGATATGATAAATTAA
 32202  TTAACCTATGTTGAATGGTATTTTTACCATTATTATTTGGTGCTGCTATAGCTATTCCAG
 32262  CATGAATATATGCTATAGATGCTATTATAATATAA
;     G-nad1 ==> end
 32297  TAATATAATTATCTATAATTGAAACTGTTCTATGGTAAGTAAAATAGAACATAAAATAAT
 32357  AAAGAGATAGGTAATAGATAAGTAAGATAAATATTCATATATCTGTAACAGCCCGCCTAC
 32417  GGCGGGCATAAAATAATATACTATATGTA
;     G-trnL(uaa) ==> start
 32446  GTGACTGTGATGGAATGGTAGACATAATACATT!TAA!GCTGTATAGGTATATCCGTGTG
 32504  GGTTCAAGTCCCACCAGTCATA
;     G-trnL(uaa) ==> end
 32526  TAGCATATCATTTTTGTTAATTAATTATACTCTAGTTATATCTATTTAACTATTTTAATT
 32586  ATATATTTATAACTATAAATATTATTAATTTAATATATTTATTAATTATAATAATATAAT
 32646  ATAATCTATAATGATAATAATAATTATAATAAAATAATAGAATCTATAATGATAATATTA
 32706  ATAATAGTAAAATAATGAAATCTATGGTAATGATAATAATTAACGGTATAGCCCGCCGCC
 32766  TACGGCGGCGGGCCATATGATATATTATATACATAATTTACACTTATATATATACTTTAT
 32826  TTACATTTATTTATATATATAATATTAATATTATTTATATATAATATAAAGGTTAATATA
 32886  ATAGGGTTAATAGTAGTATACAGCCCGCCGCCTACGGCGGCGGGCCAGGTATATTTATAA
 32946  TATACTTTTATATATATATTTTAGTTATTATTTATTTATATTATTAAATAATTAATTATA
 33006  TATAGCCCGCCGCCTACGGCGGCGGGCCACCTGTTTATAAT
;     G-trnY(gua) ==> start
 33047  GGGATAGTTCTAATGTTGGTAATTAGAGTTATATT!GTA!GCTATAATGTCATTGACTGC
 33105  GACTGTTCGATTCAGTCCTATCCCA
;     G-trnY(gua) ==> end
 33130  TAACCATTAAATAGTTATAATTA
;     G-trnH(gug) ==> start
 33153  GGTAGCTATAATTCAAAGGTAGAATGGCTGTAT!GTG!GCATAGTATATCTGAGTTCAAT
 33211  TCTCAGTAGTTACC
;     G-trnH(gug) ==> end
 33225  CATAT
;     G-trnT(ugu) ==> start
 33230  GTTTCATTAGCTTAATAGGTTAAGCGTTCGTTT!TGT!AATCGAAAGATTATAGGTTCAA
 33288  ATCCTATATGAAACA
;     G-trnT(ugu) ==> end
 33303  ATAGGTAAATATAAGTATGTATAACCCGCCGCCTACGGCGGCGGGTAAATGTTACATATA
 33363  TAATAGTATCTATAGCTTATATATTATTATATATTAGATATATATATTTAAAGATATCTA
 33423  TAGTATAGATTATATTATATATAATAAATATCTATTTAAAGGGTACTATAGTATGTATAT
 33483  AGTATAGCCCGCCGCCTACGGCGGCGGGCCACCGTTATCTATTGTATTTATATCATATTT
 33543  ATTAATTTATTTTTAATATTATTTATCGTATATATTATATAATATATTATATATAAAGAT
 33603  TTAATGATATCTATAATATATATAATAAGTATAAAATTATATAATATAAATATATATTTA
 33663  AAGGTATCTATAGTAAATATAATATTATATAAGATTAATCTATATTTAATAATATCTATG
 33723  AGATATATAAAATTATATATGATTAAAGTATAACTATAGTTTAGATATAGTATAACCCGC
 33783  CGCCTACGGCGGCGGGTAATACAGTTAATGTAACTTATTTCATATTATCTATAGTATTTA
 33843  TATTATTATATATTATTAATATTTATTTAATGGTATATATAGTAAATATAATATTAATAT
 33903  TTATTTAATAGTATCTATAGTATATATAAAATAATAGAATATAATTAATGGTATATATAG
 33963  TATAGCCCGCCGTAGGCGGGCCACCTTTATAGTTATAATCTTATTTATCTCTATTTAATA
 34023  TTAATTATACTATATATATTATATCTAATATATATATATATTTAATGGTAGTTATAATAT
 34083  GTATTATAATATATAATAGAATATATAATTAATGGTATAGTATAACCCGCCGCCTACGGC
 34143  GGCGGGTATTATAGATTTTAATATTCTCTATAATCTATATATATTATTAATATATTTTAT
 34203  ACTATTTTCCTCTTATATT
;     G-trnE(uuc) ==> start
 34222  GATCCTATGATCTAATGGTTATGATATAACTCC!TTC!ACAGTTATTGTACGAGTTCAAT
 34280  TCTCGTTAGGATTA
;     G-trnE(uuc) ==> end
 34294  ATAACTTATCTATAATGTTAATTTATATATAAATTTATAATAATAAATATATAGTGTCTA
 34354  TAGCTAAGGTATAGCCCGCCTACGGCGGGCATATAATTA
;     G-trnQ(uug) ==> start
 34393  TGAATCATTGACTAATAGGCAAGTCATCTAGAT!TTG!GTCTAGACTATATACGTTCGAA
 34451  TCGTATTGATTCAG
;     G-trnQ(uug) ==> end
 34465  CATGTATTTTATAGTATGAATATAGCCCGCCGTAGGCGGGCCATAAACACCCTGTATATA
 34525  CC
;     G-trnD(guc) ==> start
 34527  GCAGTACTAGCTTAATGGTAAAGCTCTATAAT!GTC!ACTATAGAAGATGTCAGTTCAAA
 34585  TCTGATGTATTGCG
;     G-trnD(guc) ==> end
 34599  TTAATATAATATAGTGTGCTATATCTATATATATATACGCCCGCCTACGGCGGGCTATAT
 34659  GGTATGTATACTTACTTTCTATTTTATATATATAATTCCTTATATTATTTATATTATAAT
 34719  TATTATATATATATTACATTATAATAATATTTATATATAAATAGTTATTATATAAA
;     G-trnS(gcu) ==> start
 34775  GGTTAATTTGATATATTGGTAATATCAAACTATTT!GCT!ATATAGTACTCATTATTGAG
 34833  TTCAGTGTTCGATTCACTGATTAACCG
;     G-trnS(gcu) ==> end
 34860  TAGAAAGGTTGTAAAATAAGTTAAAAATATATAGAATACTACCGCCGCCGTAGGCGGCGG
 34920  CTACAGTTATAATTATCCGTATTATA
;     G-trnR(ucu) ==> start
 34946  TACTCCATAATTTAACGGTAGAATAGTATACT!TCT!AATATGACAATATAGGTTCGATT
 35004  CCTATTGGAGTAT
;     G-trnR(ucu) ==> end
 35017  TTATAACTATTCTATAGTTAATATATTATCCTTATTGTTGGCCCGCCTACGGCGGGCTAT
 35077  ATATTTATATTATTTTATATTATATTTATCTATTATAATCCATATTAAATTATTATATAA
 35137  AATAATTAATAAAATAAGGGTGAGATAGGTAGATATGAAAGGGAAATATATAGATCATAC
 35197  CCGCCGCCGTAGGCGGCGGGTTATATGTATGTATATTATAGCTATTATACATTAGCT
;     G-trnV(uac) ==> start
 35254  TAACTGTTAGATTAATGGTAAATCATAGATCT!TAC!ACATCTAGGTTAATGGTTCAATT
 35312  CCATTACAGTTAA
;     G-trnV(uac) ==> end
 35325  A
;     G-trnW(uca) ==> start
 35326  GAGAGTATAGTTTAATGGTAGAACATATGTCT!TCA!ACACATTTAATGATAGTTCAAAT
 35384  CTATCTACTCTTG
;     G-trnW(uca) ==> end
 35397  GTTATGCCCGCCTACGGCGGGCTATATATTTAATCATATATATTATATTTTAATATTGTT
 35457  TATATTATTATATTAATATATTAATATTATATAAGGAAAACTATAGTAAAATATGTATGT
 35517  AAGCCCGCCGCCATAGGCGGCGGGCTATAACATTATCTATAATATACTATTTTATAACTA
 35577  TTCTATAATTATATAATAAAAGATATAAAGATATAAGTTAAAATAAATATATATATAATA
 35637  TACTGTAAGCCGCCGCCTACGGCGGCGGCTGTATACTTATCTGTATTAACTTATCTATAT
 35697  TATTAATTATATATATTATATTATATAAAGTAAATATATATTAAATTATGGGTTATAATA
 35757  TAACATATATGGCCGCCGTAGGCGGCTATATACTATTTATTAATATTCCTATTTATTATA
 35817  TATAGTTACCCTTATATTATATAATTATGTTTATATTATATATATAATATAACTTTAATT
 35877  ATAT
;     G-trnF(gaa) ==> start
 35881  GCCTTTGTAGCTCAATGGTAGAGTAATCGCTT!GAA!GCGTGATTTGTCTGAGTTCGATT
 35939  CTCAGCAAAAGCA
;     G-trnF(gaa) ==> end
 35952  TGATAAACTATATTAAAAAAGGTAATATATAAATAATGTAATAAGTATGGTATATGGCCC
 36012  GCCTACGGCGGGCCTATGTTTAATATAATATATATATATATATATTTATGATAAATTTAA
 36072  TATAATCTATAATATATAAATATTATAATATGTAGCCCGCCACCTATGGTGGCGGGCATA
 36132  TACTATTATATAACATTAATATTATATACTTAATTATATATTAAATAGTATAGTTAATAT
 36192  TATATACTTAATTATATATTAAATAGTATAGTTAATTATTATTGGTATAGCCCGCCGTAG
 36252  GCGGGCTAACTATTATTACTATATTCTATATGTTTATATCTAATATTATTTATATTATTC
 36312  ATATATTATATTATATAATCTATATATTATATATAATATATAACTTTATAATTTAAGCTA
 36372  TTATATATAAGTTAAAATATTAACATATATAACGTTGGCCCGCCGCCGTAGGCGGCGGGC
 36432  TATATACTTATAATATATACTTATCTATCACTATATATATATATACTATATTTAATATAA
 36492  AATATAATGATAAATATTTATATATTAGTTTATATAGATTTAATATTATCTATAACTATA
 36552  TATCTGTAGCCCGCCACCTATGGTGGCGGGCATATACTATTATATCTCATTATTACTTTT
 36612  ATTATATAGTTTAGTTTATTATTATATTATTCTATTTATATCTAATATTTATTTATAACT
 36672  ATATTCTATATAGTATATAATTATATTATTATTTAATATAATATAATATATATAAGTTAA
 36732  AATATTAATATATAATATGTAGCATATATAACATTGGCCCGCCGCCGTAGGCGGCGGGCT
 36792  ATATATAATAGTATTTATACTTTATTTAATATTATCTATAATGATAATATATATATTAGT
 36852  TTTATATATATAATATAATTTATAATTATATAACTAGATATATATATGTATACGGCCCGC
 36912  CTACGGCGGGCTATAGTATACTATACACTAGTATTTATTATTATAATAATTTATATTAAT
 36972  TTTCATATATGTATAACTATGATGATAATCGGTAGCCCGCCACCGTAGGTGGCGGGCATA
 37032  TACTATTATATGTTACACTATTATTATACTATTTTATTTTATATTACTCTATTATATACT
 37092  ATATATTACATTATTATATATTATATCTCTTATATTATACTATTATAATATTATTATTAT
 37152  TATATAATTAATTATATAGTATAGTTAATGGTTACCATTGTTACAGCCCGCCTATGGCGG
 37212  GCTAACATTTATTAATATATATTTAGTTTTTTATAACTATATTCTATATGTTTATTATTA
 37272  TAATATAATTCTAATATATATAATAGATATATATAGTCCATATATTATATAATAGATTAT
 37332  ATATAGATTAGTATAGTCCATATATTATATAATATATTATATATAGATAAGTATACTAAA
 37392  ATACATACATTGGCCCGCCGCCGTAGGCGGCGGGCTATACTATACTATTTATTTTATTAT
 37452  ACCCCTTTTTATATACTCTATAACTATATTATATATAAATATTATATTTATTTATTTAAT
 37512  ATATTCTATAACTATAATATATATTAATATTAAATTTATATATTTAATAGAATCTATAAT
 37572  TAGAATATAGATATTGAAAATATATATATAAATGTATATGGCCCGCCGTAGGCGGGCTGT
 37632  TATATGCTATTATAA
;     G-trnK(uuu) ==> start
 37647  GGGAATGTCGTCTAACGGTTAGGACCTTTGATT!TTT!AATCAAACTATACTGGTTCAAT
 37705  TCCAGTCGTTCTCA
;     G-trnK(uuu) ==> end
 37719  TCTATTAATTTTTCGTTATCATTATATATATCATTTT
;     G-cox3 ==> start ;; mfannot: alternative ATG start pos 37744
 37756  ATGACTAATAACGTACGTGGTTATTTACAGTTACATCCATTCCATCTTGTAGGCCCTTCT
 37816  CCATGACCTATTTTTACATCATTTAGTTTAATGGATTTAGCACTATCATTAGGTTTAACT
 37876  GCACATGGTTATATTAGTAGTATATGACCTATAGCATTAGCTATAACTAGTGTATTATAT
 37936  AGTATGACATTATGATTTAAAGATATAATAGCTGAAAGTACATATTTAGGTGATCATACA
 37996  TTAGCTGTTAAACGTGGTTTAAATCAAGGCTTTTTATTATTTGTTTTATCTGAAATATTA
 38056  ATATTTGCATCATTATTTTGAGCCTATCTACATTCAGCATTAAATCCAACTATGGAATTA
 38116  GGTATGCAATGACCACCTGTTGGTATACCTACTATATCACCAGCTGAATTACCATTATTA
 38176  AATACTATTATTTTATTAGCTTCTGGTGTTACTGTTACATATGCTCATCATGCTCTTATT
 38236  GAAGGTAATAGAAGCCATACATTATATGGTTTTGCATATACAACTATATTAATAGCTTTA
 38296  TTTGTATATTTTCAATATTTAGAATATAGCTATGCTGGGTTCACATTAAGTGATGGTGTA
 38356  TTTGGTTCAACATTCTTTAGTTTAACTGGTTTACATGGTTTACATATGATAATGTTAACT
 38416  ATAATGCTTATGATATGTACATATAGAGTATATAATTATGATTTTACTAATACTAGTCAT
 38476  GTAGGTGCTGAAACTACTATATTATATTTACATGTATTAGATGTTATATGATTATTTATA
 38536  TATATAATAGTATATTGATGAGGATCATAA
;     G-cox3 ==> end
 38566  ATATTCATTTAAAGGGGTGTATGGTATATACAAATAGATATATGGCCCGCCGCCGTAGGC
 38626  GGCGGGCCTACAGTATATCATATATATATTATCATTACACCTATTTTCAACTTATATTTT
 38686  ATTATATTTAATTTACACTTATCTATATTATATATAATTATTATATTAAATTTAAACTTA
 38746  TCTATAATATATATAATTATTATATTAAAGTTAAACTTAACTATAATAGGAATATATTAT
 38806  ACTAATATAGATATATATAAGCCCGCCCTAGCATAGCTAGGGCGGGCTGTTCTGTTATAT
 38866  TTATATATATACCATTTATCCTATATATTTCCTTATTATAAATTTATTATTAATTGCTGG
 38926  CCCGCAGCCTACGGCTGCGGGCTATATAACTATTTTATACTATATAATATATTATATTAT
 38986  TTATTATGTTATATATAGTTATAAATAGATAATAAAATATTATATAAAATATATAAGGAT
 39046  AATAGCCCGCCGCCGCAAGCGGCGGCGGGCCTCCTAGTTAAAAAAAATAACTAAAATAAC
 39106  TAATATGGCGAATAATTAAGTAACAACCATCGAGGTTAACTACATGGCGTTTATATTATA
 39166  GTAGAGTTATTACAGGTATATTAACTAATATCAATAGTATAAAATATTACCATATCTTAA
 39226  TGTCATAGAGTATACTATATTTATCATTATATATTGATATTTTTATATTTTATCATTTTT
 39286  CTATATTATAGAGTATATTATAATTATTAAAAATATTATAAAATAATAAAATTATAAAAA
 39346  AAATGCTAAGTATAAAATTAAAATATTTTCTATTAAATTATATAGTAAGTATAGTAGATA
 39406  AAAAATCATATATATCAGAAAATGATACAATTGCCCGCCGCCGTAGGCGGCGGGCTACAT
 39466  ACTATTATATATTTTTCTATTATATACTAGTCTATGTTATACTTATTTATACTAATTATA
 39526  TTTATATTTAACATATTTATATATATCTATTTTCATATTATTGATGATGGATATTATTAT
 39586  GTATACTTTTACTTACCACCCTAGCTACTCTAGGGCGGCGGTAGCTGCGTACTTATTTCA
 39646  CGCCATATAGTCATTTTTACTTACCATTATCCCTATTATATTCATTATTTAAATATTTAT
 39706  ATTATTTATAACTATATTAGACTATATTATTATATTATATTATTTATAACTATATTAGAC
 39766  TATATAATACTATATTATATTATTTAATTATAATATATTATATATAACTAGATTATATTA
 39826  TATAATTATAATATATTAAATATAACTAGATTATACTATATAATTATAGTATATAATATA
 39886  TAACTATATTTATTATATAAAATAATAGTATAATATATATAACTATATTTATTATATAAA
 39946  ATAATAGTATAATATATATAACTATATTTATTATATAAAATTAGCTATATGATAAATATT
 40006  AAATATAACTAATATATATAAGATATAAAAATAATAATAAGTAAGGTGATAGCCCGCCGC
 40066  CTACGGCGGCGGGCATATGGTTAATATAGTTATGCTGTAAGCTATATATAATATTAATAT
 40126  AATATTAATTAAATAAAGTAATGTAATTATTATATAATATAATGTAAAGTTATAATTATA
 40186  AAGTATAACATATAATAGCCCGCCGTAGGCGGGCCAGTATGATATATTTATATATATATA
 40246  TATTTAGTATTATAGAAAGGTTAAATTATAATATAAATTATATATATATTTTAATATAAA
 40306  TTATATTGAGATTATAATATAAATTATACGTATATTAGCCCGCCCAGGCATAGCCTGGGC
 40366  GGGCCTGTATGTATTATCTACCTATATACATATTAATTTATATCTATATTTTATATTTAT
 40426  TATATATATTCTATCATTATAATATTTATATAAAATACACTTATATTTTTCTATCTAATA
 40486  GGAGAGGATTTATAGAAATCTATTAGATACTATAGGTCCTCAATAGGGGATACCCATAAT
 40546  AGTTATTATTAATAATAACTTATAATATGAATATTAAGGGGTCTATGGTTATAATAAATA
 40606  GTATAAAATATATAAGGTAGTATATATATATAAAAGGTAAATAAATATAGTTGGTATAGC
 40666  CCGCCGCCTATGGCGGCGGGCCAGCTGTTATTATATTATCTATTATAGATATTTAGTATA
 40726  CTATAGTTTATATATATATCATTATATTTATATATATATATATATATATTATATCTTATA
 40786  TTAAATTTTATATATAAATAATTATATTAATATATATAAGTAATATTATATAAATAAAAA
 40846  TATAATTTTAATATAGAATTAAGTTATATAAATCTATATATATAACACCCGCCGCCTATG
 40906  GCGGCGGGTTATGAACAGTAACCATACATAGGCCTCTATTATTCATTATTAATCTTAATT
 40966  ACAATTCCTTATTTAGAAGCTGATACAGCTCATAGTGCTAATCATACTGTTATAAGGCCT
;     G-cox1 ==> start ;; mfannot: alternative ATG start pos 40933
;     G-cox1-E1 ==> start
 41026  ATGCCATATACTACTAGATGGTTTTTAAGTACTGCACATAAAGATATAGGTATTGAATAT
 41086  ATGATATTTGGTATTATATGTGCTATGGTAGCTACTGCTATGTCAGTTATAATACGATTA
 41146  GAATTATCAGGCCCAGGACCTATGTTTTTACATGGTAATAATCAAATATTTAACGTATTA
 41206  GTTACAGGCCATGCTATAGCTATGCTTTTCTTATTTGTTATGCCATTCCTGATAGGTGGT
 41266  TTTGGTAATTATTTCTTACCTATAATGGTAGGTGGTGTAGATATGGCATTTGCTAGATTA
 41326  AACAATATTAGTTTTTGATGTCTACCACCTGCTTTAGTATGTGTTATAGCATCATTATTA
 41386  ATAGAAACAGGAGCTGGTACTGGTTGAACAGTTTACCCACCGTTATCTAGTATAAGTGCA
 41446  CATAGTGGACCATCAGTAGATTTAGCTATATTTGCTATACATTTAACTAGTATATCATCA
 41506  CTATTAGGTGCTATCAATTTCATTGTAACTACACTTAATATGCGTACTATAGGTATATTT
 41566  ATGCAAACAATGCCATTATTTGTTTGATCTATATTCTTTACAGCTATATTATTATTATTA
 41626  AGTTTACCAGTATTATCAACTGGTGTTACACTACTATTAATGGATCGTAATTTTAATACT
 41686  GGTTTCTACGACGTAGCAGCCGGTGGTGACCCTATATTATACCAACATTTATTCTGATTT
 41746  TTTGGTCATCCAGAGGT
;     G-cox1-E1 ==> end
;     G-cox1-I1 ==> start /group=IB (2.02e-25)
 41763  a
;     G-cox1-I1-orf425 ==> start /first_aa=A /note=LAGLIDADG ;; evalue:8.5e-31
 41764  gcgtatataagcctcataatgttgctatatgctgggaacggttctacattacccgccgcc
 41824  gtaggcggcgggttatatagttataactactccatatcatttatacttagctatagttat
 41884  atatttatatatagatattttaaactaatatataataagttatattataaatatatttat
 41944  atatatattaaactagtctataataagagatataatatatatacatggcagcccgcctac
 42004  ggcgggctatatgttacttatagttatagatatattacatatagatttatatatatattt
 42064  tattatataaataaactatatgatactatatgatatagccggcagcccgccgccataggc
 42124  ggcgggctgtatattgtttatttatatcccttatttacacttatctataactatatattt
 42184  atctatttatgatacatagtaaaaacgttatgacaatgaatccaatcagcaggtaacact
 42244  tttaatatagttttcaatactaaaagtggaacctcaaagactatacgcaacaataccata
 42304  tctaaatatatatcattatatatacctaaacatattaaacctattaataatgatcaatta
 42364  ggtcattatatagctggtataatagatggaaatggtgaatttaccaaagatggtaagtta
 42424  attattacaactgatgtacagctggcttattacttgaaaaaagtgataggttatggtact
 42484  gtatctaaggttaaaaaccatatggttaaatacactattaacaagccagctggtatactt
 42544  aaaatacttttacttattaatggtaaattacgtatatataatagttataatcaattatat
 42604  ataaatatcttatctataccagtttataataaatataaaaatatttttaaattaaaccta
 42664  tcctataacttattaaataatccatgattaagtggatttatacaagctaatggtaagttt
 42724  aatttagatataattaatatatccggttgttataagcctgaaatacaattaaaaatatat
 42784  cataaaaataaaggtatattagtattaataaataagtattttaaaggtaaggttaagtat
 42844  attaaaaatgataatatatattgttatgaaactattagctatagatcagttaagaaaatg
 42904  atacaatatttagataaatatcatttaaatggttataaatatattaattatataacatga
 42964  cgaaaagcatatgtaaatattaataataaaccattaactatagataaggttaataatata
 43024  aaaaaaaaatttaattaa
;     G-cox1-I1-orf425 ==> end
 43042  aaataagggtagaaatggtataagagatagtctaaacaaggttaaaatataatcttgaga
 43102  ataatgtgtcgtaatagctatgaaaccggcctagcttttagctaggccgggtaacagttg
 43162  ttataacatattatcaatataattg
;     G-cox1-I1 ==> end
;     G-cox1-E2 ==> start
 43187  TTATATATTAATTATACCTGGTTTCGGTATAATATCACATATCATTAGTACATATACTAA
 43247  AAAACCTATATTTGGTCAAATAGGTATGATATATGCTATAGGTAGTATAGGTTTACTAGG
 43307  GTTCCTAGTATGGAGCCATCATATGTTTGTAGTTGGATTAGATATCGATAGTAGAGCCTA
 43367  TTTCACTAGTGCTACTATGGTTATAGCTATACCTACGGGTATTAAAATCTTCTCATGATT
 43427  AGCCACACTATACGGTGGTGAATTACGATTAGCTGTACCTATGCTATTTGCACTAGGTTT
 43487  TTTATTCTTATTCACTATCGGTGGTACAACAGGTGTAATGCTATCTAATGCTAGTATAGA
 43547  TGTTAGTATGCATGATACATACTACGTAGTAGGCCATTTCCACTATGTTTTAAGTATGGG
 43607  TGCATTATTCTCATTAATTGGTGGTTATTACTACTGAGGGCCATCTATTTTTGGTTTACA
 43667  ATATAATAAGGTTCTCGGTGAGTTACATTATTGAGCATTATTTGTATCAGTTAATATAAT
 43727  ATTTTTACCTATGCATTTTTTAGGTCTAAATGGTATGCCTAGACGTATACCACAATATCC
 43787  TGATTCATTTTTTGGCTGAAACTTCATATCATCATGAGGTTCAGTTATGTCAGTGATATC
 43847  AGTTATAATAGCATTAGTTAGTGTATCACAACAATTAGAGCATGGTACAGTTCTACGTGA
 43907  AGAGGTACAAGTAACACCTGACTATTTAGAAAATAATAATTTACGTAATCATAGAAACAC
 43967  CGATATAGAGTTTGTATTATCACGCCCAGCTCCTTATCATACATTTGCAGAACTACCAGT
 44027  TGCTGTAAATAGTTAA
;     G-cox1-E2 ==> end
;     G-cox1 ==> end
 44043  TATTTTTACTAAATTATTATAAGCCAAAAACAATATAAAA
;     G-orf271 ==> start
 44083  ATGAAAAAACTAATAAATTTCTATAATAATATGGATATGGCTAATTTGTTTAAACAGACT
 44143  GATCTATATACAGATACAGAAAGATATAATGTAAGGAAAGATATATCAAATATTGACGGG
 44203  CCCGCCGCTGATAGCGGCGGGCCATGCATTAGCCATATTGGTGCTGATAATGCTACCCCT
 44263  TTATCTAATAAAAATAGAACTATAGAAGGGTTAAAAATATTAGATAAACAAACTAATAAT
 44323  GATATAACATATCCTATATCAATTATTACTAATAAGGAAACCATTAACACTACTAATAGT
 44383  AATTTATCTATATCATGTACCATTGACCCTACTACTTCATTAATTCTACCAGGTAGAACT
 44443  ATAGGACCTATTAAAATATCAAATGATATAATAAAAGAAAAAAGCATACCTATAGCTAGT
 44503  GTAGCATTAAATAATGATAATTATGATAATGGGCCTAATATACCATATAAATTATCTAAA
 44563  AAATATGAAGGGAAAATAATATTAATTTATTTACCAAATAATGATAAACCATTATGTAGG
 44623  GTTAGAGGTATAGGTAGATTGGCTAAGCTGTTTAGTATATCAAAAACTACATTAACAAAA
 44683  GCATTGAAAAAGGGTTATATTTATATACCTAAAGAATTTATGATATATTTAAACGATATA
 44743  GCGTTAAAAAATGATACACCATTATCAGACCGTATTATTAATATAGATAAGTCTAAATAT
 44803  AAATATAAAGCTACAATGAAAGCTATACCATCATATCAATTAATTAAATTAGAAATAATA
 44863  TCAACTAGAATAGCCCGCCTGCGGCGGGCCTGCTAA
;     G-orf271 ==> end
 44899  TTAATAAAAAGATGGTAATAAAAGGATATCTATTCATATAATGGTACGCCCGCCGCCGTA
 44959  GGCGGCGGGCTATAAACAATTAGATATTTATAACTATAGCTCAGTTTAATTATATATAAA
 45019  TATTATATAATTAATTATATAACTATAGTACAGTTTAATATAGATAAATAATATATATAT
 45079  AAATATATAGGTTTAATTCAGTTTAAATATAGATATATAAAATATAAAGTTATAGCTAAG
 45139  TGGATAGTGAGCCCGCCGCCGTAGGCGGCGGGCTACATACATATAGTTATAGTTTAGTTA
 45199  TATATATCTATATAATATATATATTAATATATAGTTATAGAGAAGTGTATAAAAGGGACT
 45259  AAATAATATAGTAAGCCCGCCGCCGTAGGCGGCGGGCTACAGTTATTCCATAGCATAGCT
 45319  ATTTTTAATGATATATTGTTATTATATTTATTATTATAATATAGTTATAATATATTAAAA
 45379  ATAATATTAAATATAATAAAGTATAAATATATATAAAATAATGTACATGGCCCGCCGTAG
 45439  GCGGGCCTACAGTATACTATATATTTATCATATTTATTTATATAACCATATAACTTAACT
 45499  ATATAACTTAATTATATAACATTTAGTATATTATATATATAGTATATTATATAATTATAT
 45559  AACATATAGTATATTATATATAGTATAATATATAATTAGAATATTACATATAATAATATA
 45619  TAAAGCCCGCCTACGGCGGGCCACCAGTATAATATATATATAATGATTTATATATATTCT
 45679  ATAGCATAATATATAATAATAATGATATATATATAAGATATAGTATAATATATATAAATA
 45739  ATGATATACATAGGGTCTACAATAAGATAAAAAGGTAATATAGCCCGCCGCCTACGGCGG
 45799  CGGGCCTACCTAGTATACTTTATCATATTAGTTTACATATAATATATAATAATAATATAT
 45859  CATATTAGTTTATATATAAACTATAATAATTATATATCATAATGATATACATATAGTAAA
 45919  CATATAGCCCGCAGCCTACGGCTGCGGGCCAGGGGTATATAGTATATATAGTATATATAT
 45979  TAAAGTATATATATATAATAATAAATAATAATGGATATATATAATAGCATAGCCCGCCGC
 46039  CTACGGCGGCGGGCCATACACTATATTTATGGTTTATCCTTTTTATATTGTTTATAGCTA
 46099  TAATAATAATTATCTATTTTATATATAATATATAGTTATAATAATAATTAGATAATTTAT
 46159  ATATATAATATATTATATAATAATAGTTATATAATTTATATATAGTATATGGTTATAATA
 46219  TAGTTATATAGCCCGCAGCCGTAGGCTGCGGGCCAGCAATTTATATAAATAGATTATAAT
 46279  ATAATGTACATGGCCCGCCGTAGGCGGGCCTACCCAGTATTCTATATAATTATACTATTT
 46339  ATTTTATATAATATAAAGTATTCTATATAATTATACTATTTATTTTATATAATATAAAGT
 46399  ATACTATATAATTATATTATAATTATAATATAGTTATAATATTATAAATAATATAATATA
 46459  AAGTAGACTATATAATAATAATGATATATATATTTAATATAGCCCGCCGCCTACGGCGGC
 46519  GGGCCACCCGAGTATATTATATATTATTAATGGTATATATATATAGTGCCTACTATATAA
 46579  AATAATGATAATATAATTAGTATACCATTATATCTTATAATAATGATTTACATATTATAT
 46639  ATAATTAAATTATATAATAATAATATATATAATATATATGATTATAAAATAATATAATAG
 46699  TGACATATGGTATATAATATAATAATGGGAAATATATATATAATGGTATAGCCCGCCTAC
 46759  GGCGGGCCATACACTATATTTATCGTATATAATTTATATATAGCCCGTATATAATATTAA
 46819  TATCTAGTTATAAATTAGTATAATAATTACATATAAATAATAATAATATATAGTATAGAA
 46879  AATACTATATAAATAATAATAACATATATTAAAGGTAAATATTATGTAAATAATAGCAAT
 46939  ATAATATAAAGATAATAGTATGTAAATAATAGTAACAAATAATATAGGGAACTATATAAT
 46999  AATAATGGCACTAGCCCGCCGCCTACGGCGGCGGGCTATATATATATTTATTTCATATTA
 47059  TCTACCTTATCATTTTGTATATATATATTTCATATTATATACTTTATCATTTTATATATA
 47119  TTATACTATTATAAACTATATTAAATTATTATATAAAATATATAAAATATAATAAATAGA
 47179  TAGGAGAGATATAAACATAAAAGATATACATAATCAACCCGCCGCCTATGGCGGCGGGTA
 47239  ATATAGTAAATATTATTGTATTATATTATATACTCTATAGCTAATAAAATTAAATTTTTA
 47299  TTTTATAACAGTAGGCCCGCCGTTTACGGCGGGCTATATCCAGCTTATGTTTGATATACT
 47359  TTTCCTTTGTATT
;     G-cob ==> start ;; mfannot: alternative ATG start pos 47282
 47372  ATGCCTATTCGTAAATCGAATACTTATCTATCATTAGCTAATAGTTATTTAATTGATAGT
 47432  CCACAACCTAGTAGTATTAACTATTGATGAAATTTAGGTTCATTATTAGGCCTATGTTTA
 47492  GTTATACAAATAGCATCTGGTATATTCTTAGCTATGCACTATAGTAGTAATTTATCATTA
 47552  GCTTTTGATAGTGTAGAACATATAATGAGAGATGTTAATGCTGGTTGATTAATACGTTAT
 47612  ATACATGCTAATGGTGCATCATTCTTTTTCATATGTATGTACTTACATATTGGTAAAGCA
 47672  CTATACTATGGTAGTTATAAACAACCACGTGTAATGACATGAGTCATAGGTGTTATAATA
 47732  TTTATTTTAACTATGGCTACAGCTTTCATGGGTTATTGTTTAGTATATGGACAAATGAGC
 47792  CATTGAGGGGCTACTGTTATCACTAACCTACTATCAGCTATACCATTTATTGGTAAAGAT
 47852  ATAGTTCCGTTTATATGAGGTGGGTTTAGTGTTAGTAATCCAACTATACAACGGTTCTTT
 47912  GCATTACACTTTTTATTACCATTTATATTAGCTGCTTTAGTATGTATGCATTTAATGGCA
 47972  TTACATGTAAATGGTTCATCAAATCCAGTTGGTATAACAGGTAACATAGACCGGCTTCCA
 48032  TTTCATCCATATTTTGTGTTTAAAGACCTAGTTACAGTGTTTGTTTTTATATTAATATTT
 48092  AGTTTATTTGTATTTTATAGTCCAAATACATTAGGTCATCCAGATAACTATATACCAGGT
 48152  AATCCAATGGTTACACCACCATCTATTGTACCAGAGTGGTATTTATTACCATTTTATGCT
 48212  ATACTTAGAAGTATACCAGATAAACTAGGTGGGGTTATAGCTATGTTTGGTGCTATTTTA
 48272  ATACTATTATCGTTACCATATACAGATAGATCTATTATAAGAGGTAATACATTTAAAATA
 48332  TTAACTAAAATAGCCTTTTATTTATTTGTATTTAATTTTATATTATTAGGTAATCTAGGA
 48392  CAGTTACATGTAGAAGTACCTTATATAGCGCTAGGTCAACTAGCTACTTTATACTATTTC
 48452  ACACATTATTTAGTAATAGTTCCAGTACTGTCTACGTTAGAAAATATATTATATTATATT
 48512  GGTACTTTACATAGTAAAAATTAA
;     G-cob ==> end
 48536  CTATTCATTTATATAAGGAAATATATATTAAAAATAGATAAACGTTATAGTTGTTATTAA
 48596  CAATATTACAGCCCGCCGCCTACGGCGGCGGGCAACAGTTATATTTATCATTTAATATAT
 48656  TATATAACTTATATTATATAATTCTATATATATATATTTATAATATATTATATAGTATGT
 48716  ATAATAAGAAAATAAGTATAAAATATAACATAGTAGGCCCGCCGCCTACGGCGGCGGGCC
 48776  CTATACCATTATTTATCTACCTATCCCTATATTAAATATCTTATATATATTTATATATAT
 48836  ATACTATACTATCTATAGTTAAATATTATTATATAATTATACTATATATGGTTAAATAGA
 48896  ATATATATCTATATTATATATAGCCCGCAGCCTACGGCTGCGGGCCAGCTGTTAAATATT
 48956  ATTATATATAGATCTATACTATCTATAGTTATAGATTATTATATAAAGAATATAGTTATA
 49016  ATATAAATAATAAATATAATGTAAGGAAAATAGTGTAAATAGATATACAGTTATAACCCG
 49076  CCGCCTACGGCGGCGGGTGATTAAGTACACTATATATAATCTATATGTGGTATTTTACAA
 49136  TAATTTATATCATATATCTTATAATGATAACTTTTATATTATATATAATAATAAAATATA
 49196  ACCATTATATATATGATTTAATTAAAAATAATAATAGAATATTAATATACTATAGCCCGC
 49256  CGCCTACGGCGGCGGGCCGTATACATATTATATTACCCATTTAACCTTTATATAATATAT
 49316  ATATTTATCTATATAATCATTAAGGATAATAAGTGTAAATTATAATAAATATAATATAAG
 49376  AGGAAATATATATTAAAATAGGGGAATATATAATAATAAGTATACAGCCGGCCTAGCATA
 49436  GCTAGGCCGGCCATATATAATAGTAACATTATAATATATATAATCTTATTAAATATAGAT
 49496  ATAAAGATAAATATAACATATATTTAACTAGCCCGCCGTAGGCGGGCCTGTTTATGATAT
 49556  TAATTTATATTAATTTTTATATAACTATAGATATTATTAATAATGTTTAATATTAAATAA
 49616  ATAATTATGTAAATATATATAATAGATAGCCGGTTATACAATATATTATATCATTATATA
 49676  GATTATATATATTAAATTTTATTATAGATGATGCAGGCCCGCCGCCTACGGCGGCGGGCT
 49736  ACTAAATTATTTATAACAAAAAATAGATATAGCCTACTGATAATATTAATATATATTTTT
 49796  AATATAGTTATAGCCCGCAGCCGTAGGCTGCGGGCCAGTTATTAATAAAATAAATTAAAT
 49856  ATTTAATTAAACAAATAACTATGTAAATATACAGCCGGCCTAGCATAGCTAGGCCGGCCA
 49916  TACAATATATTATATATTATACTAATTTATATTAATATAATATAGTATTATAGATAGTAT
 49976  TAATATATATAGATATATATAGTATAAAATAGGTACAGCCCGCCGCCGTAGGCGGCGGGC
 50036  TAACATTTTTCGTATTATATTATTTTTTCATATACCCTTTCTTTATTATTACTATTTTAT
 50096  TATTATATATAACTTATATTCTATTATATTAACTTTTCCATTATATTAACACCATTTTAT
 50156  ATATTATGCTCTATGCTATTTTTACACTTATTTATATATTATTTTATTTATATATATTTT
 50216  AATAATAAATGTAAACTATATCTAATATGTAATATATATAATATAAATTAAAAAATAAAT
 50276  ATATATTAAATTAATAAATATATTTATCAAATATAATAGGAGTTATGACTAATAAATATG
 50336  GTATAATTAAGATTATAAATAAAAAAATGATAAGTATTAATTAATAATAAATATATAAAT
 50396  ATAATAGTTATAGATAGTATTAAAAAATGATAAATAAATATATGATTAATAAAATTAAAC
 50456  TGTTAATGGTTAAGTAAAGATATATAATGATAAAGCCGGCCTAGCTATGCTAGGCCGGCA
 50516  TTGTAACTATTATTATAGTTGTATACTATATATAATTATATTAATAATAATTATAAATAT
 50576  AAAGGTAAAATATATAGCTATAGAAAGGTGGTATAGCCGGCCTAGCTATGCTAGGCCGGC
 50636  ATTGTCCTGATTAATATACTTTACTATATATATTTATTATATCTCTATATAACCTATATT
 50696  ATATATAATTTATAACTATAATATATTATGATAATATATATAAAATATAACTAATAATAG
 50756  TATAAAGTAACATAATATATGCCCGCCGCCGTAGGCGGCGGGCTATGTATCACTATATTT
 50816  ACCATTTATTATATCCTATACAACATACTATATTATCTATATAAATAGATTATTATACAA
 50876  CATACTATATTTATCTATATTAATATAATATTATATAATAAGCTATATATAATATATATA
 50936  AAACTAATAATATATAATAAACTATATATAGTATATATAGAACTAATAATATATAATATA
 50996  CTGGTGGCCCGCAGCCTACGGCTGCGGGCTATAACTATATAAAATTAATATTATACGTTA
 51056  TATTATATTTAACTATATAAATATAATGTTATACGTTATATTATATTTAATTATATAAAA
 51116  ATAAGGTTATATTATATATTAAATATAATTATTATAATATAATGTAATATGATATATTAT
 51176  ATTTAACAGCAGGCCCGCCTACGGCGGGCTATATATATATAATGTTATACTATATATTAA
 51236  AATTAATTATATAATTTAATGTTATATAATATATATTATTTAATTATAATAAAGTTAAAT
 51296  GATATAATATATATAACTAATAAAATATAAACTATATGATATACAGTTGGCCCGCAGCCA
 51356  TAGGCTGCGGGCTATAGTTATATATATATTTACTTTATATGTTATATTCTATTTATTAAT
 51416  CATATTATATAACTATAATTACTTATAATATTATAAATATATTTTATATAAATATAAAGC
 51476  TATAATTAGTTAAAAATATTATAAATATATTTAATATAAATAAATAATAACTCTTCACCT
 51536  ATTAATAATAAAATATATAATGAAAAATATAAATAAAATAGAAATAAAAAAAGTGGTTAA
 51596  TAGGTAATGTATAGAGAAAAATAAGTATACATATAAGCCCGCCTACGGCGGGCTATAATT
 51656  A
;     G-trnM(cau)_3 ==> start
 51657  TGAACTATAGCTCAATGGTTAGAGCTATCCACT!CAT!AATGGATCGATCTCGGTTCAAT
 51715  TCCGAGTAGTTCAA
;     G-trnM(cau)_3 ==> end
 51729  CATATACTATTTA
;     G-rns ==> start
 51742  TACTACATGAATATGATGTAGGTTTAGATAAAACGCTATATAGAGACATTACACATGCAA
 51802  GTATGATATATAATTATAATAATATATTTTAATATATTCTATAATATAATTATAATAATA
 51862  TAATTTTAATATGTTATATAATATATATATTGTGCGTTCCGGTGAGTTATAGTAAGGGCT
 51922  ATTAACAGTCCTACTACAGATGTAGGTAATAATCAACCAGATTAGCCTTTAACCTGAACC
 51982  TCATGGTTTATAGCCATAAGAGGCACATGGAGAGATCTAATACGGCACACGTGTCGTAGC
 52042  TGCAGTGAGGAATAATTGACAATGATCTAACCGATTGATCGTGTTATCTATATAAGAGTA
 52102  CATAATAGATATTTTATATCTATATCATAGGATATTGTTATATATAAGGAAAACTATATT
 52162  AAATTTAATATAATTTTTACTTTAACAACCGCCGCCGTAGGCGGCGGTTTATAACACCTA
 52222  TCATACCATGTTATTTTCTTTATTTTCAATAATAATGATATTGTTTAACTATAGTCCTTA
 52282  CTAAGATGTGTGCCAGCAGTAGCGGTCATACACACAGGGCTAGCGTTTATCATTTTTGGT
 52342  ATAAAGTATCTGTAGACTTTTAAACTATTATATAACTCTAAATTTTATATATATTATAGA
 52402  TAAATTTTAATATGATCTATAATATAAAAAATAAGATATATAATATTTATAGAATTAAAT
 52462  AATTAAGTAGTAAGTACGGTGTAAGTAGAGATGAAATGTAATAATCTATATCGGACTGCA
 52522  TAATAGCTATTTATATTTAATTGACGTTGTGAGATGTAGGCTTTAATCGCAAAATGGATT
 52582  CGGTACCCATGTAGCTATTGCTTTAAACTATGTATACAACATATATATAATATATATATT
 52642  TCAGTTATAATTAATATATAAATAAGTTAATATAATTATAGTTGAGATACAGTTAAACTG
 52702  ATAATAACAAAAATATAGTTATAAAAGGGGAAAACCCGCCACCTATGGTGGCGGGTAAAT
 52762  AAGTACCAAAAACATAGTCTATATGTTATTAATATAATATATATAGGAAAATGAAATATG
 52822  ATTAGTATACCACCAAAACAGTACGTTCGCAAGAATAAAATATAATACATTAGACGGTTA
 52882  TATAACAAAGCAGTGGATCATGTTGTTTAATTGGATGATACCCCATAATCTTACCAAATC
 52942  TTGAATATATATAATTTTCTTTAATGATTTTTATATTATAAATATAGATTAATTTACTAT
 53002  GTATTTCCTTCTAATATTTATTATAGTTAATTTAAACTATTCTATGATATATTATAAATG
 53062  ATATAAAATAGTAATAGTATAAACTATATAAATACATGATAAATAATATATAAAATAATT
 53122  AATGAAAATATATAAACAGGCGTTACATTGTTGCCGCCAGTTCATGCCTAATGGTTTTTT
 53182  ATTAAGTTAAATAATGAACAAAAGCCTCGTCTATGGCTATACTAATACCCGCCGCCAATA
 53242  GGCGGCGGGTATGGAATATAATCTATGATATTCAATTTACGTATGGCCCGCCGCCGTAGG
 53302  CGGCGGGCTACTGTTTTTAACATTAAATTTATAGTATAGTTATAGTTATATATTAGCATA
 53362  ACAGTTAAATGAAAGAGGAAAAAGGCTAATCCGCATGACCCTAATGATTTGGGCTACAAA
 53422  TGTGATACATGATATACATACAATAGTTAATATGAAAATATTAATATAAACTGTATACTA
 53482  AAGGCCGTGGATGTCATTAAAATGGATTATATTCTGATATTCGAATATATGAAAACGGAA
 53542  CTGCTAGTAATCATGTATAACCAAAACATGGTGAATTTGCTCTATATTTCGCACTAATCA
 53602  CTCATCAATAGCCTAAATATGAATAATACTCATTAAGGTCCATATGACTATATAATAACT
 53662  ATATATTATATGCCCGCCATAGGCGGGCTGTTATATGCTATTATATCTATCTCATATGTA
 53722  GACTGCATAATGTCTATATATATCTAAGATAGGCTGTAAGTTGAAATACAGTTCGGGTAA
 53782  GGGAACTTGCTCGGGACTTATATACATA
;     G-rns ==> end
 53810  TTTAATCTATTCTTTTATTATAAACTATATTAAAATTAATATTTTAATATAATAAAAATT
 53870  AATATAATGTATAGTATGATAAATATATTATACATATAGCCCGCCGCCTATGGCGGCGGG
 53930  CTTATACTATTTCTATTTATTATATTTTACTATTTTTCATATTGTTTACTATATAATATT
 53990  ATAATAATATATTATATATAATCTATAATACTAATAAATATGATAAATAATCATATATAG
 54050  TATAGTATTAATATAGATGATAAATAATAATATAATGTATAGTGTTAATATATATATAAA
 54110  TAATAATATAAAGTATGGTACTAATATATATAATTGACAGTAGGCCCGCCGTAGGCGGGC
 54170  CATATAGATAATACTATAAATATGTTATAATTATTATATATAGAATATATAATATATAAA
 54230  TAAGTTATAATTATTATATATAGAATATATAATATATAATATAGTTAAATAATATAAAGT
 54290  ATAATATATAATATATAATGTAAAATATAAAATATAATCTATAGTGTAAAGTATATAGTT
 54350  AAAAAATGTATACTGTAGCCCGCCGCCTACGGCGGCGGGCCGTATATCTAATATTATATA
 54410  CTTAATTGTTTATTAATATTTATTTATTATTTAAGTTATATATATATATATATTTAAAGG
 54470  TATCTATAATATAAAAAGTTACTATATAAGTACTTATATATAGGTTATATATATTATATA
 54530  TATTCTAATTGTAGTTTACATAGTACTTAGAATAGAAAATATACATTTATATTTATATAT
 54590  AGCTTATACGATATATTATTTTAATTTATTATTTTATATATTTAATAATAGTAAATATAA
 54650  ATCTATATTTAAATAGAACCTATAACTATTAATATCAGGATATTTTTAATATAGTATCTA
 54710  TAACTTATATTAATATATATATAAATTATATAGTTATAACATCTAATATATACTATAAGA
 54770  TATATAATATTATATTTATATAGTTATTACTATTAAAAGTTATAATTATAAATAAAGTAA
 54830  ATATATAGATATAAATAGGTTAATAATAGTTAGCCCGCCGTAGGCGGGCTTATTATGTTA
 54890  CTAATATTACTTTTACTATTGTTTATAATATATATTATAATCATATATTATATATAATGT
 54950  ATAATGCTAATATAAAACTATAAGGTATATAGATATAAATATAGTTACAATAGGCCCGCC
 55010  GTAGGCGGGCCATATAGTATTACTATTTATTATAACTTTATTATATTGTTTATAATATTA
 55070  AAATAATAATAATATAATATATATAAATTATAATACTAATATAGATAAAAATCTAAATAT
 55130  AAATATAAATAACAGTAGGCCCGCCTACGGCGGGCCATATATATAGTAGTATAGATAAGT
 55190  TATAATTATATGTATAATTATATAATATAATATATATAAAAAATAAAGTATAATGTATAA
 55250  CATATAGTTGCCCGCCTACGGCGGGCTGTAACTGTTTATTATATAAATTATATTCTTTAT
 55310  AGTAGACACTATATAATAAATCCCTATATTATTATATTATAAGTTCTATTTAAATATAGA
 55370  TTTATATTTTTTATTATAAAATATATTAATTTATATATAGAAATATTATAAAAATATAAA
 55430  TATATATTTTCTATTCTATATATTATATAAATAGAAATTGGATATATATATATAATATAT
 55490  GTTACATATATACTTAATTACTTTATAGTTAATTTTTATATTATACATAGCTTTTAAATA
 55550  TCTAGATATATATTAAAATATAATAATATAAATAAACTATTAGCAATAGTATATTATAAG
 55610  TACGGCCCGCCGCCTACGGCGGCGGGCTATAGTATATATCTATTATTTATATATTTTTAC
 55670  TATACACTTTATATTATATAACTATATATTATATATTAGTATAAATTTATATATCTATAT
 55730  AATAATAACTATGAAAGTTATAATAATAAATATAATAAATATATATAGAGATAGGTTAAT
 55790  AAATAGCAAAGTATATAATTAATCTAGCCCGCCGCCTACGGCGGCGGGCCATATATCATA
 55850  TATTTATACTATCTATTTCACCTATTACACTATTATTATATTAGTATTTTATATATTATT
 55910  TTAATATATTATATAACTATTAATAATGATATATATTTATATAATATTTTAATATAATCT
 55970  ATAACTATTAATAA
;     G-trnI(gau) ==> start
 55984  TGGCTTATATCTCAATGGTTAGAGAGCCTGATT!GAT!AATCGGGAGATATTGGTTCAAT
 56042  TCCAATTAAGCTAA
;     G-trnI(gau) ==> end
 56056  TAATATACTATATAATACTAATTATACATATTATATATATAAATTATTATATATAAAATA
 56116  ACATATGTATTACGTCTAATATT
;     G-atp9 ==> start ;; mfannot: alternative ATG start pos 56118
 56139  ATGCAATTAGCATTAGCAGCAAAATATATAGGAGCTAGTATAGCAACAATAGGTTTAGGT
 56199  GGAGCAGCCATAGGTATCGCTCTAGTATTCGTAGCATTAATTAATGGTACATCACGTAAC
 56259  CCATCATTACGATCTACATTATTCCCACAAGCTATTCTAGGGTTCGCTTTAGCAGAAGCA
 56319  TGTGGTTTATTCTCATTAATGGTTAGTTTCTTATTATTATATGGTGTTTAA
;     G-atp9 ==> end
 56370  TTTAACCTATTCATGTAAGTTATAATATATATGAAAATATATAAATAAATATATAATAAA
 56430  ATATATATAGATATGGGTAGGCCCGCCGCCTATGGCGGCGGGCCATACTTAACCATATAT
 56490  AATTATGTCTTTATTTATTAATTATACTCTATATATTTATTTATTGGTGGCCCGCAGCCT
 56550  ACGGCTGCGGGCTATATTATACTATATAAATATATATATGTTATAATAAGATATATATAT
 56610  ATATAATATATATATAATATGTACTATGATATAATGTATATAGTTATATAAAATATATAA
 56670  TATAAAGTATATAGCTATATAATATAAATACAGTAGGCCCGCCGCCGTAGGCGGCGGGCT
 56730  ATGATATAATGTATATATCTATACAATATTTATGATATATCTATTATGTTATAATATATA
 56790  TAGTTATACAATATATAGTTATACAATATATAATTATATAATATATATAAGATAAATGTA
 56850  ATAAGTTATAAAGTATATAGATAAGTTATACGATATAAGTATACAGCCCGCCGTAGGCGG
 56910  GCTTAACCATATACTATTGTATACTTATACTTATATATAATATTATTATTATATTTATAT
 56970  AATGAAATATATATATAAATAATGTAATATATATATATAAGTCCATAGCTATAGGAAATT
 57030  AATATGTTATATTAATAATAAAGATATTACTATATATTTATATATAATATATAGAATTAA
 57090  AATTAGTATTATTATTAATATGAAATAAATAAACTATATATGGCCCGCCTACGGCGGGCT
 57150  ATAACAGTATACAATATAATTATATTTATAGTTATATATAGTTATATATTGTTATATAAT
 57210  TATAGTTATATTATAGTTATATATAGTTATATATTAATAAAATATATAAATAATGAGATA
 57270  TATAGTAATGTGGGTAGGCCCGCCGTAGGCGGGCCATATTGTTATATCTATATTTAGTTA
 57330  TATATTATTATACTTAATATAAATTATATTATATCTATTTTATATTATCTATAATACATA
 57390  TAATATTTATATATAATATAAGTAAAACATATAGTATTTATATATATAATATTGTATATG
 57450  ATAAATATATAGTAATTATGAATAGTATAGCCCGCCGCCTACGGCGGCGGGCCACCTGTC
 57510  TATGGAAATATACATAGTAGAGGCCCGCCTACGGCGGGCTAACTATATATTGTATTGTAT
 57570  ATCTTATCTAAATATAGTAATATATAATATAGTATAATATATATAAATATAGTATAATAT
 57630  ATATAAATATAGTATAATATATATAAATATAGTATAATATATATAAATATAGTATAAATA
 57690  TATAATAATAACTATAGTAATAATAGTATAGCCCGCCGCCTACGGCGGCGGGCCACCTGT
 57750  TTAATATATAATTCTAGTTATATATATAATATAATATATAATATATAATATAACTCATCT
 57810  ATAATAATACTTTTAATATATATATATATATAGTATATATAATAATAGTTATTAATATAA
 57870  TATAGTATATAAAATATAAATAAAGTATCTATATATATAATATAGCCCGCCGCCGTAGGC
 57930  GGCGGGCCACCCGTATATAGTTATATATTTAGTATATATATTTAGTATTGTCTATAATAA
 57990  ATTATATATAATATAGATATATAGTATTATCTATGATAAAAAATATATAGTATATATATA
 58050  GAATAGTATAAGTATAATATACATAGTAGAGGCCCGCCTACGGCGGGCTAACTATATATT
 58110  GTATTCTATATATTATATATTTATAGTTATACATATAATATAATTTATATTATATATATT
 58170  ATATTATTATAATTATACATATAGTATAGTTTATAATGTATATATTATATATATAGTAAA
 58230  ACATATAGTATAGTATATAAAGTATATATAATCTCTATATCATATAGCCCGCCGCCGTAG
 58290  GCGGCGGGCCACCAGTATAGTATATATAATAGTTATTATATTATAGTATACAATATATTA
 58350  ATATATTATTTATATATAATATAACTCATCTATAATACATTTAGTATATCTATATAATAT
 58410  TGTTTATGATATATTATATATAATATATCTATATAGTAAAGTATATGATAAAATAGATAT
 58470  AATATATCTATATAGTAAAGTATATGATAAAATATAGATATATAGTATAACTATATAGTA
 58530  TAGTATACAATATATAAATAGAGTATAACTATATAATAAGAATAATATAAATAATATAGG
 58590  GTATATAAATAGTATAGCCCGCCGCCTACGGCGGCGGGCCTGCTCTATATATAATATATC
 58650  TATTATCTATATATTTAATGGTATCTATAATATATATTATATTATTTATTATTAATATAT
 58710  AATTAATGATATATATAGCCCGCCGCCGTAGGCGGCGGGCCTGCTGTATATATATAACCA
 58770  ATATAAATATATGATTAATGGTATATATAGTATAGCCCGCCGTAGGCGGGCCACCAGTAT
 58830  ATAATATATATATAACATCTATATTTAATATAGTATAATATATATAAATATAACATTTAT
 58890  AAATCATATAGTATAGAATATATAAATATAGTATATATAAATAGTAGAGTATATAAGATA
 58950  TAAAAAAGTAAATCTAAATAATATATAGCCCGCCGCCTACGGCGGCGGGCCAGTTTATAT
 59010  ATTTTATTGTTATATCTATTATATATGTTTATATATAATTATAATATCTATATATAATAT
 59070  AATATACAATATATAATTATAACATAATATATATAAATATAATATAAGTATATAGTATAG
 59130  TATAATATAGATAAATAGTATATATAAATTAGTATGGGTATATATATTAACTGTATGCCC
 59190  GCCGTAGGCGGGCTATAATAAGATACATTATTAATAGTTATATATAGTAAAAGATATATA
 59250  TAATATAATTATATAATATTATCATCAGGCCCGCCGTAGGCGGGCTATATTATTTATATG
 59310  TATAATATAATTTTAATACATTCTACATTATATATAATGTATTATTTATTATTATATATA
 59370  TAGCCCGCAGCCGTAGGCTGCGGGCCAGCTGTTATATTTATAGTTATCTCTATATATATA
 59430  AATTATATTTTATTATTACTATAAATAAGTTATATATTAATATAAATAAAATATATATTA
 59490  AGATTATAGATAAGTTAAATAATATATATATAACAATAGGGATATTATATATTAGCAGTA
 59550  CGCCCGCCTACGGCGGGCTATATATATCATACTATATATAATTATTATAATAGATATATA
 59610  ATATAATAATAATAATATAATATTAATAGTATAATATTTATAGATTAGCCCGCCTACGGC
 59670  GGGCCATAAATATATATTAACATTGGTTATAGATAAGTTTAAATATTATATATAATAATT
 59730  AATGTTATATAACCCGCCCTTGCATAGCAAGGGCGGGTGTCTATTATAAACTAGACTATA
 59790  GCTATATAAATTACTTTATATATTTTTATTTAATAGGTAATATATATTTATTATATAATT
 59850  ATCTTCATTATAGATTAGTTATAATAATATAATATATATATATTCATTATAGATAAGATA
 59910  TAATAATCTAATAAATATATTGGTTATAGATACATGTGGCCCGCCGCCTACGGCGGCGGG
 59970  CTTAACCATATACTATTGTATACTTATTTATACTTTTATATAATATTTATATATATAATA
 60030  AATATAATGAAATCTATATATAAATAGTGTAATATATAACTATATAATACAGCCCGCCTA
 60090  CGGCGGGCCAGTATTACTTATTCTATACTATATTTATTTTACTTATATTTCATTTTCTAT
 60150  ATATAAATCTATATTATATTCTATAATATTTATATATAAATAATAATAGTCCACCACTAT
 60210  ATAATACTAATATATTATATTAATAATAATAATATAACTATATATGAATATATAATAAAT
 60270  ATAATTAAATATAGTATTAATATAAGTATAAACTGTATATGGCCCGCCTACGGCGGGCTA
 60330  TAATATGTTATAATATTAATAATTATAATTATAGTTATATATAGTTATAAATAATAAATT
 60390  ATATAAATAATGATATATATAGTAGTCTGGGTAGGCCCGCCTACGGCGGGCCATATTACT
 60450  TATATCTATATCTATTTATATACTATTATACTTATTAATTTATATTATCTATATTATATA
 60510  TTATATAGATTAAAAGATATATAATATATATATTTAATATTATATATAATAAATTATATA
 60570  GTATATTATTTAATATAGCCCGTCTATAGTAACATATAATAATTATAGTATAGCCCGCCG
 60630  CCTACGGCGGCGGGCCACATCTATATAGTTATACTTTTATTATATCTATCTTATATTGTT
 60690  TATATATATAATTATAATATAATTAAATAATAAAGTCTATAGTAAACATATTGTATATAT
 60750  ATGATATAGCCCGCCTACGGCGGGCCACCAGTATGTAGTAATACATATACTATCTATATA
 60810  TAGTATAGTATATTATAAAATATATAATATTTATATATAGTATAGTATATTATAAAATAT
 60870  ATAATATATATATAGTATTGTTTATATAAATAATATAGCCCGCCGCCGTAGGCGGCGGGC
 60930  CACCTGTTTATATTTATATATATTGTATCTATATATCTTATAGTATATAATATATAATTA
 60990  TAACTTATATATATAATATAATATAGAATATATAATTATAACATATATATATAATATAGT
 61050  ATAGAATATATAATTATAACATATATATATAATATTGTATATAATATATAAATATAGTAT
 61110  CTATTTTTAATATAGTTTATTATATATAATTATAATAGATTTAAATAGTATAGTATAATA
 61170  GATAAAATAGTATAGATATTAATAGTCATGTATGCCCGCCTACGGCGGGCTATAACTCAT
 61230  CTATATATAATATAATATAAATATTTATAAAGTATATTCTAAGTATATATATTTACTGTA
 61290  TGCCCGCCGTAGGCGGGCTATAATATTATACTTTATTTATAGTTATAGTTATATATAAAA
 61350  CTATATATAATTTATATAATATATATATAATAATAAAAACTATATATAATAGTAAAATAT
 61410  AAATATAATAGAAATATATAATAGTGTGGGTAGGCCCGCCGCCGTAGGCGGCGGGCCACC
 61470  TATTTATAGTATTAAATATATTTATATTATCTTATTATTAATTTATTATAGAATATATAT
 61530  AATATCTTATTATAAATATAATATAATATATATATATAACAATATGGATATATTAATCAT
 61590  ACTGTATGCCCGCCGTAGGCGGGCTATATATTATACTATATATATGTTATTATACTCTAT
 61650  ATGATTATAATAATATAAATTTAATATAATAATAATTATAATAATATAGTATAAATAGAA
 61710  TAATATTAAATATATATTAGCCCGCCGCCTACGGCGGCGGGCCAGATGTATATATATATA
 61770  CTATAATATTAGTTATATATTAGTATAAATATAATATATAATATTATAATGATATAACCC
 61830  GCCCTTGCTATGCAAGGGCGGGTGCCCAATATAAACTAGACTATAGCTATATAAATTACT
 61890  ATTAATATTTTAATTAAATAGGTAAGATATATCTATAATATATCTAATTAGTTATAGATA
 61950  AGTTATAATAATATATATAATATAATTAATATAAATTAGTTATAGAAACTATTAAATATA
 62010  AATGTATATAGCCCGCCGCCTACGGCGGCGGGCCAGCCCATA
;     G-trnR(ucg) ==> start
 62052  GAGTGTATAGTATA
;     G-nad2 ==> start ;; mfannot: alternative ATG start pos 62063
 62066  ATGGTTAGTACATACCACT!TCG!GATGGTTTAATAGGTGTTCAAATCACCTTACACTCT
;     G-trnR(ucg) ==> end
 62124  ATATGTTAATATTATCTTTATTTACATATATAGTTTATTTAGCTTATAATTCATATAATA
 62184  GTACTCATTTAAACCGTGTAGCCGGTATGAGTCTATTATTTTGTATATATTTAGCTTGAG
 62244  ATAGCTTAAGTATACAATATTCTAATATATCATTATTTAATAACTGATTCAGCTATGATG
 62304  CTGGTAATAGCAGTATAGTACTATTATTATTAACATTAGTTTTAACATTAATTATATATG
 62364  GTACTATAACTACACGTTATACATTAAATAACCCATGAATAGCTCTATTAATGTTAGTTA
 62424  ATTTAATAGGTTTAGTATTATTTCCAATGGTTAATGATTTAATACCATTATACGTTATAA
 62484  TAGAATTACAATCATATTCATTATATTTATTAACTGGTGTATATAATAAATCATATAATG
 62544  CTACTAGAGCTGCTATGCTATACTTTGTAACCGGTGGTGTAGCATCTGTTTTAATATTAT
 62604  TATCTAGTGCAGAAGTATATCAAATATCTGGTTTAACTAATTTAACCGAATTGACTACTT
 62664  ATTTTCATTATAATAATAATGGATCATTTAATGTATTAGATATACTATTAATAGGTTTAG
 62724  TATTTAAAATGGGATTAGCACCATTACATGCTTGAAGTATAGCTGTATATAGTTATACAC
 62784  CAACATATATAACAGCATATATAAGTATAGTAGCTAAAGTATCAATTATGGCATTTATAT
 62844  ACTTACATATGGCTTTATTTAATACACAACTATTATTAACCGTATTTTATTTATCTATAG
 62904  CTATAGCTGCTTATACACCATTATATCAAGTTACATTAAAAAGTATATTAGCATATAGTG
 62964  GTATATTAAATTTTGGTTATCTACTGACATCAGTTATATTAGGTGATGAAATATTTTATA
 63024  TATATATAATACAATATAGTTTAACACATATATTAATATTTTATGCTATATTAGCTATAT
 63084  CTGAATATACAGCTACACCATCATCACAATGGTCACCTATAGTTAATGTTAATCAATTAA
 63144  TAGTACCTAATAAAACATTAGCATTATTATTTATTATAGCATTATTTTCATTAATTGGTA
 63204  TACCACCATTACCTGGTTTCTATGGTAAATATTATGTTATAACAGCATTAATGCATAATG
 63264  GTTTATATATGGAAGGTATAGCTATTATAATATTTAGTGTTATAGCTACATATTATTATG
 63324  CATATATAATTAAACAATTAGCTACTAATTTAACATTATCATTTAAACCATTAAATGGTA
 63384  CATTATCATTAATATTAAGTATTTATGGTATATTAATTATAAGCTTCTTTATAGCTTTAC
 63444  CATATCTATTACAAGGGTATAGTATAATAGCTTTATAA
;     G-nad2 ==> end
;     G-nad3 ==> start
 63482  ATGTTTACATATTATATGATTTTAGTGCCTATAGTGGCTTTAATATTAATATTAATAAAT
 63542  GTATTGTTAGCACCTAGTAATTTATATGTAGATAAAACAGGGCCATTTGAATGTGGTTTT
 63602  ACATCATATCAACAATCTAGAGCTGCTTTTTCAGTATCATTTATACTAGTAGCTATATTA
 63662  TTTTTACCATTTGATTTAGAAATATCATCTATATTACCATATGTAATATCAGCTTATTAT
 63722  AATACACTCTATGGTTTAATAATATTATTAATATTTTTAGGTATATTAATAATAGCATTT
 63782  GTATTAGAAGTGTTATTACAAGTATTAAAAATAGATAGACAATATTTAAAAGAGAAAACT
 63842  AGTACAGAATACTATAAAATATAA
;     G-nad3 ==> end
 63866  CTATTCATATATTGTTGGCCCGCCGCCATAGGCGGCGGGCTATATACATATAATATAAGC
 63926  TTATCTATGATATATATATAATCTATATATAGTTACTATAGAGTCATGGTAGCCGGCCTA
 63986  GCTAGCTAGGCCGGCTTATACTGCTTATATTGCTTATTTTTTCTATTATATAATTTAATT
 64046  TATTTATATATATAATATAATAGATATAGTATTTATATGGTATCTATAGTATAAACATGA
 64106  TACATAGCCGGCCTAGCATAGCTAGGCCGGCTTATTACATTTAATTTATATTTATATATT
 64166  TATACTATTTTACTTATGATTATATTATAATATATTTATATATAGAATTATTTATATAAT
 64226  AATATAATAAAATATATAAACATATAATATATAGATAACAATAAGTATATACATCTGGCC
 64286  CGCCGTAGGCGGGCTATTATTTATTTATAATATATATATCATATATAACTCTTTATATAT
 64346  AATTATAGAATATAATATAATATATATTAATATATGATATATAACTATTATATAGAACTA
 64406  ACAATATAATATATAATATGGTATATACGCCCGCCGTAGGCGGGCTATCTATATGTAATA
 64466  TTATATCTATATATAGTCATAGTAGTCCCCTTATATTAACTATATTACTTAATTTATATA
 64526  TTATATATATCTTTTTATAAAAATATTAATATATAATTTATATGGTATCTATAGTATCTA
 64586  TATGATACATAGCCGGCCTAGCTATGCTAGGCCGGCTTATAATGTTTATCTTATTTAATT
 64646  AGATTTATACTATTTTACTTATCATTATCTATTATATATAATTTATATAGATTATAATAT
 64706  AAATAATTATATAATATAATGAATAAAGATAATATATATAAAAAGGTATAATAATATATA
 64766  CAACTGGCCCGCCTACGGCGGGCTATTATATTTAAAATATACATATAGTATATATAATAA
 64826  ACTATATTTAATATAAATATATAATATATATAATCTCTATTATATATCATATATAACTAT
 64886  ATAATATAACTATTTTATATATCTAATTCTATTATATAATATAATATATTCTATATTAGT
 64946  ATAAATATTAATATAAATAAAAACTAATATAATATAGATAATGGTATAAATAATATATCT
 65006  ATATTTATAATATAAATTAAGCTTATATATATATATATAATAGAATAACTATAGTTATGG
 65066  TAGCCGGCCTAGCTAGCTAGGCCGGCTTATATCGTTTATATAACCTATTCTATATCTTAT
 65126  TTTATATTTCTTTATAATAATATTAATATATAATTATATAGCACCTATAGTGTAGATAGT
 65186  ATACATAGCCGGCCTAGCTATGCTAGGCCGGCTTATTATGTTAATATATATTAAACTATA
 65246  TTACTTATGATAATATAATAAATTAATATACATAGAATAATATAGATAACAATAATATAT
 65306  ATATACTACTGGCCCGCCGTAGGCGGGCTATTATATATTTATTGTACCTTTTAGTATTAC
 65366  TATTTTATATATATAACTATATAATATATAATTTATATTAACTATTATATATAGTTATAT
 65426  TAGAATATTGATCTATAATTATATAGAGTCTATAGTGTGTATAGTATACATAGCCGGCCT
 65486  AGCTATGCTAGGCCGGCTTATAATGTTTAATATATTAATTTATATATTTAAACTATTTTA
 65546  GTTATAATAATATATTATAATATATATACTTATGGCCCGCCGTAGGCGGGCTATTATATA
 65606  ACTATAGCTTATCTTAGTATATAATATATCACTATATTTATATATTATAATAATACTTAT
 65666  ATTAGTATTAATATTAATATAAATAATAAACTAATATAATATATGTTATGATATATATAA
 65726  TATATGTTATGATAAAGATAAAATAGATAATATAAGTTATGGTATAGATATAATATAATA
 65786  TAACAGTGCCCGCCGTAGGCGGGCTACCATCTATACTATTCTATAACTATTTATTTAATT
 65846  ATATATTATTAATATAACTTACTTTATACTATTAATATAATACTTATTTCTATATATATT
 65906  ATATATATTTTATATATAAATATTATATTGATTTATATATTATATATAACTATATATGGT
 65966  TAATATATTTATATAGAATTATATATAAATTTCTAATAATAGAATATATAATAAAGTATT
 66026  TAATATAAAGGTTATATATAGTATGAATAAGGGGTACATAGCCGGCCTAGCTAGCTAGGC
 66086  CGGCGTACCATTACTATATACTTATATCTATTTATTTATTATTCATATTTTATTAACTTA
 66146  AAGATATATGTTATTTTAATAAAATATTATATTAATATTATATATACTTTTCATCTGTGT
 66206  ATGTTCACAGAAGATAATACTAACTTAATGTATACTATATTTATATATATTCATTACTAT
 66266  ATGTAATTCACGCCATGTAGTACCTACTGATGTTACTAATCAATATTACGCCATATTAGT
 66326  TATTATTAACATATTTTATCTCTTTATTTTAACTAGGAGGCCCGCCGCCGCTTGCGGCGG
 66386  CGGGCTATTATACTTATAATTATTTATAATATAATTATGATAAATATATATATATTATTC
 66446  TATATAATATAATAATGATATTATATATAGTATGTTATATTAAAAAATAAATATAAATAT
 66506  AAAATAGTAACAAGCCGGCCTAGCTATGCTAGGCCGGCTGTACCATCCTATGGATATCCT
 66566  TATACATTTATTATTAATATATATATATTATATAACTTATAAATTATATGTTAATATACT
 66626  TATATATTTATTATTAAAATCTATATTATATATAACTTATAAATTATATGTTAACATTAT
 66686  TATATATAGCCCGCCGTAGGCGGGCCTGATACTTATGTATATATTTATTTTATATCTTTA
 66746  CTTAATTTATATATATTTATATATCTTTATTATAGATCTATTATAAATTATATATTAATA
 66806  TATTACTATTATAGATAAGTTATAAATAATATAATAATAACATTATATATGATGTAGATA
 66866  AGTTATAAAAAATATAATATAAAGTATATAAGGATAAGTATATGGAATATTGTTATAGCC
 66926  GGCCTAGCTATGCTAGGCCGGCTTATTACATTAAATTAATATATCTATATTTATACTATT
 66986  TTCTTTATGATTATATATTATAATTAATATATATAGATAAATAAGTAAATAAATATATAA
 67046  TAGAATATATATATACAACTGGCCCGCCTACGGCGGGCAATTATATATTGTATATATATA
 67106  ACTATTTTCTATATCTAATTATATATTATAATATAATCTATATTAATATATTATATATAA
 67166  CTATTATAAATATATTTAATTATATAAAATAATATAACTAATATAAGTATAAATAATAAT
 67226  ATAAATAAACTAATATATAATATGGTGTATATAATATATACGCCCGCCTACGGCGGGCTA
 67286  TCTATATATAATATCTATATATTAATCATAGTAGTCCACTTATATAATCTAATTTATATA
 67346  ATATATATATCTATATATAATAATCTTAATATAATATTTATATGGTATTTATAATATATA
 67406  TAGTATTTATATGAGATATATAGTGTAAATAATATTTATATGGTAACTATAGTGTAATAG
 67466  TATACATAGCCGGCCTAGCATAGCTAGGCCGGCTTATTCTGTTTATATATATTTATACTG
 67526  TTTTACTCATCATTATCTATTATATTTAATTTATATATATTTTAATATAAATAATTATAT
 67586  AATATAGAATATACATAATATATAAAGTATAATAATATATATATAACAATAAGTATATAT
 67646  ACATATGGCCCGCCGTAGGCGGGCTATTATATTTAATATAAACATATATATATAATATAC
 67706  TATTATTATTAATATAAACATATAATATATATAATATACTATTATTATTAATATAAACAT
 67766  ATAATATATATAATAAACTATTATAATTAATATAAACATAGATATAACAATAAGTATATA
 67826  TGGCCCGCCGTAGGCGGGCTATTGTTTAGTTATAGTACCTATTATATCTCATATATAACT
 67886  ATTTTATATATAATTATATATTATAATATAATCTATTATATATAAGTATAAATATGAATA
 67946  TAAATAATAAACTAATAATATATATATAATGGTATAAATAATAAATATATATATATAATA
 68006  TAAACATATCTATAATATAAACAATATAATAAATAAATAGTAGTGATGGTAGCCGGCCTA
 68066  GCTAGCTAGGCCGGCTTATATAGTTTATATAACCTATTTATATCTTATTTTATATTTCTA
 68126  TATATATAATTTTAATATATAAATTATATAGCCCGCAGCCGTAGGCTGCGGGCCAGCTGT
 68186  ATCTATAGTGCATATAGTAGACATAGCCGGCCTAGCATTGCTAGGCCGGCTTATATCATT
 68246  TATCTTATTTATTTATATTTATACTATTTTACTTAATATAATATAATATAATAAATAAAT
 68306  ATATATTAATATAGATAATAATATAATATATAAACATATAATAATATATACCACTGGCCC
 68366  GCCTACGGCGGGCTATTATATAATATAGTAGCTATTAGTATATAATTACTATTTATTTAT
 68426  AATAACTATTTATATATAATAACTATTTATATATATATATATAACTATATATTAAAATAT
 68486  AATATAATATGGATAATGGTGCATATAATATATATACGCCCGCCGTAGGCGGGCTATATT
 68546  TTAAACTTATAACATTTATATTTTATATATATTCTATAACTATAGTATAACTAATTTATT
 68606  TAACATATATTAAGTATACTATATTATATATTATAATTATAATATTAATATATAAATATA
 68666  TGGTGTCTATAGTATATACAGTATACATAGCCGGCCTAGCATAGCTAGGCCGGCTTATTA
 68726  TGTTTAATATCTATATTTATACTATATTACTTATGATATATATAATATATATATTTATAA
 68786  TAATATATATAAGTTATGGTATAGATATAATAAGTTATAACAGTGCCCGCCGTAGGCGGG
 68846  CTACCATTATCTATTTATACTTTACTATTACTATTTATTTAGTTATTTATTATTAATATA
 68906  TTATATATCTAATATAATACCTATTTATATATATATATTACTTAGTTTATATTATACTTA
 68966  TTTATATATTATATAAATACTATAGATAGTACCTTTGTTATATACTTATATCTATATATT
 69026  TATTATATTCTATTTTATTAACTTAAAGATATATTATATTTAATTATAATATTTTATTAA
 69086  TAATATATATCGTTTTCATCTGTGCATGTCCACAGTAGATAATATTAATATAATGTATAC
 69146  TATATTTATATATATTCATTATATATGTGTAATTAACGCCATGTAGTTCCTACTGATGTT
 69206  ACTAATCATTATTACGCCATATTAGCTATTATTAATAACTTTTATATTATTATGTTAACT
 69266  CTCCTATTTAATATATCCTATAATAGATTAATGATAATTATTATATTTAATAATATATAT
 69326  GATATAATAATGAAAAAATATAGATAATATAAAGTATAATATAAAAATGATAAATATAAA
 69386  ATAGTAACAAGCCGGCCTAGCTATGCTAGGCCGGCTGTATCATACTATGTATATACTTAT
 69446  ATCTTTATTACTTTTATATCTATTATAAATAAGTTATAATTTATGTTAATATTATTCTAT
 69506  ATATAGCCCGCCGTAGGCGGGCATAATACTTATACATATTTAATTTATATTTATTAACTT
 69566  ATATATCTTTATTTTTATTATATATATATTATAATTTATATATTTATATATTACTATTAT
 69626  AAATAAGTTATAATTTATATATTAATATCATTATATATATAATATAGATAAGTTATAAAA
 69686  TCTATATAAATAATATAAAGTATACAGAATATAGCCGGCCTAGCTGTGCTAGGCCGGCGT
 69746  TGTAACTATAATTCTATAATATGTTATTTATATTATTATAGATAAGTTTATTTATTATAT
 69806  ATATTTAATTATATAATAATAGTTATAGATACTATATAAAAGATATTAAATATACTATGT
 69866  AAAGGATAATAGTTAGATAGGAAATGTATAGCCCGCCGCCTACGGCGGCGGGCCACCCAT
 69926  TAGTATAGTTTATATCTATTTTATAACTATTCTACTACATATATCATTACTACTTTATTA
 69986  TAACTTATTTATACTATATTTATTATATATATATATTATTATAAATAAATATATTAAAAT
 70046  AGAATATAAATAATTATAGGGGATAATAATATATAATAATGATCTATAAGGATAAGTATA
 70106  TGAAATATTGTTATAGCCGGCCTAGCTGTGCTAGGCCGGCGTTGTAGCTATATACGCTAT
 70166  AGTACCTATATATATACTATAGTATACTATTATGTTACTAATTATATATGAGTTTTAATA
 70226  TAACTATTTAACTATAGAAATAATAGTTATAGATTATATATAAAATGATAATGTAGATTA
 70286  TATAGTGATAACTATAGTTTGATAGGAAATGTATAGCCCGCCGCCTACGGCGGCGGGCCA
 70346  CCCATTAGTATAGTTTATATTATATATACACTTACTATACCTCTCAGTACTCTTTATTTT
 70406  ATCTTATTTATACTATATTTATCTATATAAATTTATATATATATTTATATATAATTATAT
 70466  TAATATATAATATAACGAATAATATATAATTATGATCTATAAGGATAAGTATATGAAATA
 70526  TTGTTATAGCCGGCCTAGCATAGCTAGGCCGGCGTTCTATACTATTTAATTAATTTACTT
 70586  ATTACTTATTATTATCCTCTATATATTTTAATTTGTTTATTTATATATATTTTACCTTTA
 70646  ATATTAATATATTATATTTTTTTATATAATATATAACTAATGTATAGTTATAAATATATG
 70706  TAAAACATGATATAAATAAAATAATAGAATTATTTTTATAAGTATAAACATAAATTTAAT
 70766  TAAATAACGTAGAACAGTCATTATAACAAATTAATTATTTAATAAAACATATAGTTTACT
 70826  ATAAATATTTAAAATATAATAAATAATGAATAAAAAAAATTATAAGTATTTTAACAAAAA
 70886  TAAATAGAGTTATAGAAGATATGTAAAAATATAAATGAATATGTAAATAACCCGCCGCCT
 70946  ACGGCGGCGGGTATGACTATATATATGAATAGCTTAAATTAGTTATA
;     G-atp6 <== end
 70993  TTAATGTAATGATACACTATCTTTAATATAACCTGATAACAATATACTAAATACATAAGC
 71053  TTGTATAATAGCTATACCAACCTCTAAAATAGTAATAGCAACAACAGCTAATATAGGTAC
 71113  TATACCAACAGCAAAACCTAATATAGATGATGACATTAATGATACTATTAATGAACCTAA
 71173  AATTAACATTAAAAGATGACCAGATAATATATTAGCACCTAAACGTAGACCTAATGATAT
 71233  AGCTCTAGATGTAAATGATAAAGTTTCAATTAATACTAAAACAGGTACTAATGGAAGTGG
 71293  TGTACCACTAGGTACGAATAGTGCAAAAAAACCTCATTTATGTATATATAAACCTAATAT
 71353  AACATTACCTAATCATAATGATACACTAAATGATACTATAGGCACTACTTGTGCTGATAT
 71413  AGCAAATGAATATGGTATCATACTAACTAGATTAGCTATAAATATAAAGTTAAATATAGT
 71473  AAATATTAAAGGGAAAAATATACCACCTGCACGGCCTATTTGTGATTTAACTAAACTATT
 71533  AATAGTATCATATATACTTATTATAGCAACTGATCAACGACTACCAGCTAATTTAACATT
 71593  TAATATAATAGATATATAACCTATTAATATAGCTGCTACAACTAATAAATAAACAGTATA
 71653  ATTTGTTATAGCTAATGTTAGATAATTATTAACCATTAATAATGGTTTAATTTCAAATTG
 71713  ATCTAAAGGTGAGAAAAACAT
;     G-atp6 <== start
 71734  ATATAAATAGATAACATCACAAGGTTTAGAAATAAGTGGAAAAGTAGTGTAATAAAGTGG
 71794  ATATAGCCCGCCGCCTACGGCGGCGGGCTGTATTATGTATATTATAGTTATATATATTAT
 71854  ATATATTATTATTTATATTATAATTATATTATAGTTATATTATATATATATTATCATTAA
 71914  TATATTATTAAAAATATAATAGAGTATACTATACATATTTAATAACATATATGGCCCGCC
 71974  GTAGGCGGGCCTGTACTATATATTATATTTATATCTACTATAGATTAGTTTAATAAATAT
 72034  AGATATAAATATACTAATTATAGAATAGTATAATATATATAAATAGTTATATATAGTTAT
 72094  ATAATAGCCCGCCGCCGCCTGCGGCGGCGGGCCTCCTGTATAATGTATACATATAAATGT
 72154  ATAAGTACGGCCGCCGCCGTAGGCGGCGGCCTATATAACATATATAATAACTTTACACTA
 72214  TATTTTAATATATAGTTATACTATAGATTAGTATTTATTATTGATATATATATTCATAAT
 72274  TATACAATAGCCCGCCGCCTGCGGCGGCGGGCCTCCTGCATATTGTATACATATAGATAT
 72334  ATATATAGTTATATAACAGTATAATATATAAATAGATATAATTATAGGTATATAATAGTT
 72394  TAATATGAACATATATATATCTATAGGTACGGCCGCCGCCTACGGCGGCGGCCTATATAG
 72454  TAACTTACTCTTTATTTTAATACTTAGTTATACTATATATTAGTATATATTATTAATATC
 72514  TATTACTTATTATAGAATAGTTTAATATATTTATATAGATAAATCTAGTTATAGTATAGT
 72574  TTAATCTATTTATATAGATAAATCTAGTTATAGTATAGTTTAATGTAGATATATAGATAA
 72634  AATATATAACTAATAGACTAAAGTGTATATATATAGGTACGGCCGCCGCCGTAGGCGGCG
 72694  GCCTATATAATAACATTATATTTATTATATATAACCTACACTATATTTTTAGTTATACTA
 72754  TAGTATAATATTAATTATATAAATATATATATATATCTATAATAATATAATAATAAATCT
 72814  AAATAAGAGTTATATAATAGTATAAATAGTACATATAAATAATATGGGTATATAATAGCC
 72874  CGCCGCCTGCGGCGGCGGGCCTCCTGTATAATGTATACATATATATTGGTACGGCCGCCG
 72934  CCGTAGGCGGCGGCCTATATTATAACTCTATACCTTATATTTAACTATTCTTTATTAACT
 72994  ATATATTTATTATATATAACTTATATTCTATATTAATATTTATTATAGAATAGTTTTAAA
 73054  TATATAAATATAATCATAAAGACATTATAAATATAATAAGGGTTATAGAAAAGTCTAAAT
 73114  AGCATATATAAATGTATAAGTACGGCCGCCGCCGTAGGCGGCGGCCTATAGATTAACTTT
 73174  GTACCCTATATATTTATACTTAACTATATATATTTTATTATAATATTAATAATTATAATA
 73234  ATAATAAGAATTATATATAATATATAATAACATATAATAACATATAATTTAAATAGTTAT
 73294  AGAAGCTATAAAAAGGGGTAAGATACACATATATGGATGGCCGCCGCCATAGGCGGCGGC
 73354  CTATATACTTATATACATACTATTTTATATATACTTATATTTTTAACTATACTTACTATA
 73414  TAATATTTATTAATATATTTATAATTATAGAATAGTATAATTAATACATAATGTATAATT
 73474  AGTTATATATAGTATGATAAATACATAATAGATATATAGATATATATCTAGATGGCCGCC
 73534  GCCATAGGCGGCGGCCTATATGCTTCTATATGTAATATATATTATTTAATATAATATAAT
 73594  ATAGAATATAATATAATATAGAATATAAATATATATATATATATAATATACTTATATATG
 73654  TCTAGCCCGCCGCCGTAGGCGGCGGGCCAATACTATTTATATCTACCCCTTATTTTAATA
 73714  TCATCTATAACTATATA
;     G-atp8 <== end
 73731  TTATACACGTATTATTATAGCTCTAGCTACTAATAAACGTAATATGTTAGGTAATATAAT
 73791  AGTAGATACTATATAAACTAATAATGTAAATATAGCTATACCACCTGTTAATAAATTCAT
 73851  TCAATAAAATGGTACTAGTTGTGGCAT
;     G-atp8 <== start ;; mfannot: alternative ATG start pos 73916
 73878  TAAATTATTATTAATAATATATTGATATATTAATGATATAAACTA
;     G-trnP(ugg) <== end
 73923  TCAGATTGAGAGGACTTGAACCCCTAGTTTCCTACAC!CCA!ATGTAGACTCGTTACCAA
 73981  TTACGATACAATCTG
;     G-trnP(ugg) <== start
 73996  TTTAATTATACACTGTTATATAATATAAAAAATATTCTATTTATATTTATCTCTATTATA
 74056  ATTATAAATAAGTTTAAATTATTATAAATAATTATATTAATAAAATGACTATATATATAT
 74116  CTAAAAATCAGATTTAATAAAATATAAGTGTATAAAGGGGACTATGGTAATAAAAATGGA
 74176  ACTAGCCGGCCTAGCTATGCTAGGCCGGCTTGGTATATGTATAATATATATCTATTACTT
 74236  TATATATTATATTTAACTATTTATATATCTATTACTATATATATATTATCTATTATCTAT
 74296  TATTTTATATAATAATTATAACTATATATTATATATATTATTAAAGTATATATTAATATT
 74356  ATTATATAGACTATATGACTGGCCCGCCGCCGTAGGCGGCGGGCTGTATATAACTCTATG
 74416  TTACATTATATATATACTACCTCTATTATATATTTATATCTATTTTATATATATATTTCT
 74476  ACTATAATATCTATATATTTAAATTATATATATATCTTAGTATTATAATATAATTATATA
 74536  TATTATATATAATCTATAATATAATATTTATATGTTTAAATTATACATTACAGGCCCGCC
 74596  TACGGCGGGCTATATATCATTATAGTATATTTCTAATTAATATAATCTATCATTATAATA
 74656  TATAACTATAGTAATAATATATAGACTATGGGTATAATATATAAATATAGGATAGGCCGC
 74716  CGCCGTAGGCGGCGGCCGTCAATATACTTATTTAATAGTCCCTATAACTTTATTATGTTG
 74776  CCCTTTT
;     G-trnC(gca) <== end
 74783  ACATTATGTAGGGAATTGAACCCTTCATGACTTAGC!TGC!AATAGGCCTCTAACACCAG
 74841  TTAGTTACATAATG
;     G-trnC(gca) <== start
 74855  ATATATA
;     G-trnG(ucc) <== end
 74862  TATGATAGACGTGAATCGAACACGCACAATAGCATT!GGA!AGTGCCAGGGTCTACCATT
 74920  AACTTACTATCAT
;     G-trnG(ucc) <== start
 74933  TTTTATTTATTCTATCTTAGTTATATTTCTTATTTTATTTATTTATATAATTAATATTAT
 74993  AAACTATATTAAATATATTTAAATATAATATAATATAATTAAGTTATATAGAGTATGAAA
 75053  AGTGCCATTATAAATATAGATACAGCCCGCCGCCGTAGGCGGCGGGCCATGTAGTATATT
 75113  ACCCCATTTCTATATAACTCTCCTATTAATCTTAATATTTCTATTGAAAAATATCTATAT
 75173  TATAAACTATACTATAGCATATCCATTAGGATAAAATATATATATAATATAACTATTCTA
 75233  TAATATATGAATAATGTTAATTTAACTGTTAGATAATAGTATAAAAATATTATATATATA
 75293  TGTATATAGCCCGCCGTAGGCGGGCCAACTATTATATTCCATATATTTTTTATTATTTAT
 75353  AATTAATTATATATTATACTATATTATATATATTATACTATCTTATATATATTATATATA
 75413  ATATATACATATAACTATATTAAAATAGTATATATATTATATTATTATTAATGTAGCCCG
 75473  CCGCCTACGGCGGCGGGCTTAATGTATTCTATAATATATTAATAATTTAACAGTTATATA
 75533  ATAGTCTAAATATATATATAGAATATATGGTTATAGCCCGCCTACGGCGGGCCAGCTGCT
 75593  ATATAGTTTATATAATATATTATATTATTGTATATATAACTATTATATAATATACTTTTT
 75653  ATATTATATCATTATATATAATATATAATATATATTTTATAATATAAAGTTATAGATAAT
 75713  CTATATCTAGATATATATTAAAATAGTACCTATA
;     G-nad4 <== end
 75747  TTATCTCATTGCCCGCCGCCGTAGGCGGCGGGCTACACTACTCATGAATACGTATAATAA
 75807  ATCACCACTCTGTCATATCATATTTAATATACCATTTGGATATATACCATAATATATAGT
 75867  TGGTATAATTAATACTAACATTAATACACTTTCACGGTATGTACAATCACTTGTTAATGC
 75927  TATATATGGTGTACGTATACCACCTGTTAATCTATTTGTTACTTTTAACATATATGCAGC
 75987  TGATAATAATACTGATAATGCTGATATAGAACCTAATATTACAGACCGTCCTATAGCTCC
 76047  TGTTAAACTTAATAATTCACCTATAAAATTAGCTGTTAATGGTGTACCAATATTACAAAA
 76107  TGATAATATAAGTAAATAAACTGATAATAATGGCATATAAGTTATTAACCCTTGATAGTA
 76167  GTATATTAATCTATTATGATATCTATCATATAATATACCACCTACTATTATAAATAATGC
 76227  TGGTGAAACTAAACCATGTGCTATACCCATTACTAAACTACCATTTATACCTACTATACT
 76287  ATTAGATAATATACCTAATATACATACAGCCATATGACCTATAGAACTATATGCTACAAT
 76347  AACTTTTAAATCAGTTTGTCGTAATGTAATTAATGCTGTATATATTATAGTTATTAAACA
 76407  TATTAAATAAGCTATAGGTGTATATAAAACAGTAGCATCTGATAATGATGGTAATATTAA
 76467  CCGTATTATAGCATATATAGCTAATTTTAATATAACACCAGCTAATAGCATAGAACCAGC
 76527  TAATGGACTTTCACTATGTACTACTGGTAATCATGTATGTACTGGTACTAATGGTGTTTT
 76587  AACCATTATACCTATGATTAATGCTATAAATAATATACATTGTAAATCAGTTGATAATAC
 76647  TACTAAACTAATAGATGTATAATCACAATTACCAATAAGTATTTCATATGTACCTATGGC
 76707  TAATAACATAAACATACTACTATATAGTGTATATATTAATATATAATCAGCTGCTTTATC
 76767  ACGGTTATTTGCACCATAACAACCAATTAATATAAATAAAGGTGCTAATGATACTTCAAA
 76827  ATATATATAGAAAGATAGCATATCTTGGCACATAAAATTTATTAATAATATTGCACCGAT
 76887  ACTTAGTATTAATTCATAAAATAATAAACTATGTTTCATACTATTTCAATTAGCTATTAT
 76947  ACTTAATGGTAATAAATAACCTGTTAATAATATAAATATATCAGCTATACCATCAGTAGT
 77007  ATAATATACACCTATTTCTTCTCAATCAGACATAGTAGGTAATAATAGTACTATACTACC
 77067  TATTAAAATTATTTGTTTATTATATTGTGGTAGAGACCTACCTAATATAGTTAAACCACA
 77127  TATAGTAGTTAAATATATAAAAGTCAT
;     G-nad4 <== start
 77154  TTTTTAATATAAAATATAACTAAAAATG
;     G-trnT(uag) <== end
 77182  TATGACTAATGGGATTTGAACCCATAATAAATTAAAC!CTA!AATTAACCGCGTATACCG
 77240  TTCCGCCATAGTCAT
;     G-trnT(uag) <== start
 77255  AATGTGGGCCCGCCTACGGCGGGCCATATGTATACTTATATTATGCAATAGCCCGCCGCC
 77315  GTAGGCGGCGGGCCTGCTGTTTATTTCTTATATTATATTTATATATATATTACATAGATT
 77375  CTATAGTATAGAATAATATAACTAATATATACAATAGCCCGCCGCCGTAGGCGGCGGGCC
 77435  ATATACTAATTATTTTATTATATATTTCTATTATACTACCCTTTATATTATAATCTTTAT
 77495  TATTATATAGTTTATAATTTAATATATAAATATATAAAGTAGAACTATATATAAATAATC
 77555  AATAGTACGCCCGCCGCCGTAGGCGGCGGGCTATAGCTAACTATGTATTTATTAATCTTT
 77615  ATACTAAAATTATATTAATTATTATTATATATAATATTATATATACTTATATATAAGTAT
 77675  ATACATAAATCATTATATACTATCTATTATATATATTATAGTTTAACTTATTTATAACTC
 77735  ATATATCATTATGGTTATATTTATATATTATAGTCTAGTTATAATTATAATATTATATAT
 77795  CTATGTTATAATCTAGTTATAATTATATTATTATATATCTATGTTATAATCTAGTTATAA
 77855  TTATAATATTATATATAAAGGTTATAGTATAGTTATAATGATAGCATTATACAATAATGC
 77915  CCGCCGCCGTAGGCGGCGGGCTGTATCCTTATTCTATATATATTATAATCATTATATTCA
 77975  TAATTATATAATAGTTTAAATTAATATTATATATTATATGTATATATAAAACATATATTT
 78035  AACATATAATAGAAATAACTAACATATATAATAGTATAGCCCGCCGTAGGCGGGCCAACC
 78095  GTATATATTTATATCTATATTATACTATACCTTATATTTATATTAAATATTATTATATTA
 78155  TATTATAATGTATATAACATATATAAGTTACATATATAAATTACATATATTCTACTATAG
 78215  TCAGTATATAATTATAATAAATATTATTAAATAATAGTATAGTGTATGATACATATATAA
 78275  CCATCTAGCCCGCCGTAGGCGGGCTGTATACATATTACTATATCATATTCTACTTATCTT
 78335  TATACTATATATATTAGTTTAAATTAATATTATATAAATATATAATAATATATATCTAAC
 78395  ATATATAATAATAGATATATTTAACATATAATAGTATAGCCCGCCTACGGCGGGCCAGTA
 78455  ATATATATTTCATTATGTTATATTTATACTATATCATAGTTTATAATTATATATACTTTA
 78515  TATATATTATACAATAGTATATAAACATTACTATATAAGGATATAGCCCGCCGCCGTAGG
 78575  CGGCGGGCCAGTTCTATTTAATTATATACATTATACTCTATATTAAATTATATTTTATTT
 78635  ATACTATATTATAACATATATATGTATACTTTATTGTATTATACAAGAGTTTATAATAGT
 78695  ATTATAAATATTATTATATTATAGTATATTATATGGTACATATAAGTTACATATATTATA
 78755  GTATAGTGTATGATACCTATAAGTTACATATAATAATGTATAGCCCGTATATATCATACT
 78815  TATACTTTTTATATAATATATAATCTATATAATCATATTATATAATAGTTTAAAATAGTA
 78875  TTCTATATTATATAAGTCTATAATACATATAACTAACATATATATATAATAGTATAGCCC
 78935  GCCTACGGCGGGCCAGCTATATACATTATACTTAACCTTATATCATAACCTATTTATATA
 78995  TACATTATACTTAACTATATATCATAACCTATTTATATATATTTTATATTATACTATAAT
 79055  CTATAATTATAATATATATAACTATAGTGTATGATAATACATATATAATTGTATAGCCCG
 79115  CCGTAGGCGGGCCAACTGTTTAATTATTATCTTATATTTATATATAATCTATATTATATA
 79175  TAATCATTATATATAATTATTACTATATATATATAATAAATGTTATATAATAGTTATAAA
 79235  TAAGTAATATAATAGTTGTAAATTAGTATAGTACGCCCGCCGCCGTAGGCGGCGGGCTAT
 79295  ATTTCTATATATATATACCTTACCTTTCTCTCTATTATTTTTTCTCTATTTTATATTAAT
 79355  ATTTCTTATTATATAATAGTTTATTTTATTATATTAATATTATCTATTATAGATAAGTTT
 79415  ATATTATTATATTAATATTTATTATTATAGATAAGTATATATTATGATAATAGTAATTAT
 79475  TACTATATTGTTATACAGCCCGCCGTAGGCGGGCTTATACATCATATCATATATGTATTA
 79535  ATTTTAATATCTATTTACTTATTATATATATATTTATATTTTATATATATTATCTATAGT
 79595  ATAAATAATAAATTATATATTATATATTATATTATATAGTATATAGTATAATCAATATGT
 79655  TATGGCCCGCCGCCGTAGGCGGCGGGCTACACTATATTTTTATACTTTATTTCTTATATG
 79715  TTTTATTATATTTATATTTAATAATGAAAACTATATTAAATTATAATTATATATCTATGA
 79775  TATATTAGTATATAGATAGCATATTATATATATATAAAATAGTATACAAAATAGTATAAA
 79835  ATTAATATAAATAGAATAGTTAGTATGAAATATAGTTATAATATGGTAACTATATCTCTC
 79895  CGCCGCCTACGGCGGCGGTGGTACTATTTGTGTAATACCATCACTTTATATATTTATTTC
 79955  TTATTTAATAGATTATATAACTTATATTTTCTATATTTATATTTATATATCTTATTATAC
 80015  TTATTTTACCTTACATATAACTCCATTTATATTATATTTTGTTTATTTATTTATATATAC
 80075  TTTATATTATATATTTATATATAAATATTATATGGATAATATAGCCCGCCGCCGTAGGCG
 80135  GCGGGCCACCAGTATATAATAATATAACTAATTTATACAGTAGCCCGCCGCTGTAGGCGG
 80195  CGGGCCAGCTACTAATTATTTTATCATATATTCCTATTATATCATCCTTTATATTTATAT
 80255  CTTATAAATTTTATTATAATAGAGTTTATAATTTAATATATATATATATCAAGTATAACT
 80315  ATATATAAATAATATATGGTACGCCCGCCGCCGTAGGCGGCGGGCTATAGCTAACTATAT
 80375  CCCTTTATACTTATTTTATATTAATAATAATTATATTTATATAATTATATAATTATATAT
 80435  ATAATATAATATTAACATATAGATAAGTATATACATATATCATTATACTGGTGGCCCGCC
 80495  TACGGCGGGCCACATCATTACTTATATCTTATCTTTTATATTTAATTTATTATAACTTAT
 80555  ATATAATATAGTTATAATTCTATTATTATATATAAATAGGTTATAGAATAGATATAATGA
 80615  GATATTTATACAATATAGTAATGCCCGCCGCCGTAGGCGGCGGGCTGTATCCTTATTCTT
 80675  TATATCTTATCCTTATATTCATACTCGTTATATATTAATTTAATTTTATATATATATATA
 80735  TTATCTATATCTATATAACATATATATAACATATAATAATAGATATAACATATATAATGC
 80795  TATAGCCCGCCTACGGCGGGCCAACTGTATATATTTATGTACTCTCTACTATAGTTATAA
 80855  TTTATTTTATATATATTTTATTAATATTATACTATAATCTATATATAAATAATATAATAA
 80915  ATATTACTATATAATATAGCCCGTATATAATACGTATAAGTTATATATATATAATAATAT
 80975  AGCCCGCCGCCGTAGGCGGCGGGCTATGTACTTATTGCATATTATACCATAGAATACTTA
 81035  TAATTATACTTATTATTATATATTAGTTTAAATTAATATTTTATGTATATATTATAATAT
 81095  ATAGCTAATATCTATAATAATATAGTTATTTAACTTATAATAGTATAGCCCGCCGTAGGC
 81155  GGGCCAGTTATATATATTATTCTATATTATAGTTTATATTTATATATTTATATATAATTT
 81215  GTATTATACAGTAGTATATAAATAAACATTACTATATATGTATATAGCCCGCCGCCGTAG
 81275  GCGGCGGGCCAGTTCTATTTAATTATATACTTTATTCTCTATCTTATACCCCTTATTCTA
 81335  TTTATATTATGTTATATCATATATCTCTACTATATTATTATTATACTATAATTCATAATA
 81395  GTTTTATTAATATTATTATTATATAGTTTATTATATTAGTAAATATAAATTACATATAAT
 81455  AATGTATAGCCCGCCGCCGTAGGCGGCGGGCCTGCTGTTATATATTTATATCTACTATTT
 81515  TATTATTATACTATAGTATCTAATAGTATTATAAATTTTATTATTATATTATAGTTTATA
 81575  ATTAAACATTATTATATAATCATATAGCCCGCCGCCGTAGGCGGCGGGCCAGCACTATCT
 81635  TATTATATACTTCATACTTTATATTTATTTATATTATTTTATTTATATTACAATAGTATT
 81695  ATTATATTATATATTATTATATATTCTATGGTATATATAAGTTATATATATAATATGATA
 81755  TAAACCATATATAATATACTTATACATTTTTATTATATATTAACTATATAATTATAATAT
 81815  ATATTATACAATAGCCCGCCGTAGGCGGGCCTTCTGTTTAAATTAGTATTATATATTATA
 81875  TATATATATATGTATATCTAATTTATATATAATATAATTTATTAATATAATATATATATT
 81935  TATAGTATAGGATAATACATATATAATTGTATAGCCCGCCGTAGGCGGGCCAACTTTAAT
 81995  TATTACCCCTTCTATTTATATATATTAATTGTTATATATTTTTATATATTTATTAACATA
 82055  TTTTATATATATAATTAATATTATATATAATAGTTATAAATAAGTAAATATAATAGCTGT
 82115  AAATTAGTATGGTACGCCCGCCGCCGTAGGCGGCGGGCTATATCCTATATATAGTATAGC
 82175  TTATTTTATTATATTAATATCTTTTATTATAGATATGTTTATATTATTATATTAACTTTT
 82235  ACTTTATCCTTATACAGCCCGCCGTAGGCGGGCTTATACATATTATTATATTTTTAATCT
 82295  CATTTTTTATCTCTTTACATATTTTATATCTATAATTAATATTATATATATATTTACATA
 82355  GTATATATATTTATAAATAATATATATATAGATTTATATAAATATAATGAATATATTATG
 82415  ATGGCCCGCCGCCGTAGGCGGCGGGCTACACTTATTATATTTTTATACTTTATTCTTTAT
 82475  ATGTTTTATATTATATATATTTCTATAAGGAAAATTATATTAAATAATAATTATATATAT
 82535  ATGATATATAAGTATATAGATAGCATATTATATATAAATAAAATAGTAGATAAATATAGT
 82595  ATAATTAAGGGGTATAAATATAAAAGTAAGTATGAAATATAGTTATAATATGGTAACTAT
 82655  ATCTCTCCGCCGCCTACGGCGGCGGTTGTACTTTATCTCTATTACCGCATCTATCTCTAT
 82715  ATATCTTTTATCATTATATTTTAACTATTATATATCATATATTTTCTATATTTATAATTA
 82775  TCTCATTATATATATATATTTACCTTATATATTTATCTATAAATATTATATAACAATTAT
 82835  ATAATATCTATGGTTATTATAAATTATAATAATATTATAATTAAAATCATAAAGATAATA
 82895  GTTAA
;     G-trnS(uga) <== end
 82900  CGGATGCAACGTGATTCGAACACGTGGGCCATAGGCCTTGATAGC!TCA!AATATCATAC
 82958  TTTAAACCACTCAGTCATACATCC
;     G-trnS(uga) <== start
 82982  ATATATTATATATATACTACCTATTAATAGGTAAAAATATAGTGTATTTTATGTCCATAA
 83042  TGCCCGCCCAGGCATAGCCTGGGCGGGCTATATATCATTTGTTATGATCTATTATCTATA
 83102  TACTATATTCCATACCTTATTTATTAGCTATATTTATTATTT
;     G-nad4L ==> start
 83144  ATGATAGCCATTATATCTACATTATTAATTTATTATATGTGTAGTAATAATCTAATTACA
 83204  TTACTTATAGCTATTGAAATACTACTATTAACAGTTACATTAAAACTTATCCATATAGGT
 83264  GGTTATTATGATGATGTCTATGGTACTATGTTTGCTATAATTATACTTATTTTAGCTGGT
 83324  GCTGAATCAGCTATTGGTTTAAGCTTATTAGTTGCTTATTATCGTTTAAGAGGTTCTATA
 83384  GGCCATAAAATTTA
;     G-nad5 ==> start
 83398  A
;     G-nad4L ==> end
 83399  TGTTAGCATATTTTATATATCAATATGAAACTACTATCTATATTAATATTGGTAATTGAT
 83459  TAAATATAGGTGATTTAAATATACCCTATGGTTTAGCTTTAGACAACTTAGCTATGACTG
 83519  TTTTAGTACCTGTTGGTATTATTACATTATGTGTTTTATTATATGCTATAGCTTATATGG
 83579  CACATGATCCAAATCGTAACCGTTTCTATATCATTTTAAGTATATTTGCTATATTTATGA
 83639  CTATATTAATTATAGCTGATAATTATTTAATGATGTTCATAGGTTGAGAATTTGTTGGTG
 83699  TTATATCATACTTATTAATATCATTTTGATCTACTAGAATTAACGCAATGAAATCAGCTT
 83759  TATCTGCGATATTATTAAATCGTATGGGTGATACCTTTTTCGTTATCTGTTTAGCATTAC
 83819  TTATTATTTATTATAGAGCAGTTGATTTTGAAACAATAAATTTAGTATCACCATACATGA
 83879  ATAATGTACTATTGAACAGTCTTGGTATACTATTAGTTTTAGCAGCTACAGCTAAGAGTG
 83939  CACAGTTAGGTTTACATTCATGATTATTAAGTGCCATGGAAGGGCCTACACCAGTTAGTG
 83999  CACTTTTACACGCTGCTACTATGGTTTGTGCTGGTATATTCGTTTTAGTACGGTCTTACA
 84059  CTATATTAGAATATTCACCATCTATATCACTATTTATTTGTTGATTAGGTGGTTTAACTA
 84119  CTCTCGTTAGTGGTTTAATTGCATTAGTTACTAATGATATTAAACGTGTTATAGCATTAT
 84179  CAACTATGTCACAGCTTAGTATAATGATGTTAGCTATAGGTATCAGCAGCTATGATTTAG
 84239  CTATATATCATTTATACTGTCATGCCTTCTTTAAAGCACTATTATTTATGGCTGCTGGTT
 84299  CAGTCATACATAGTTTAATTGCTGAAACACAAGATATGCGTAAATACGGTGGTTTACAAC
 84359  AATATTTACCATTTAGCTATGTAGCCATACTTATAGCATCATTATCATTAATGGCTATAC
 84419  CTGGCTTAACTGGTTATTATAGTAAAGATATCATTATAGAAAGCTTATATGGTAATTATA
 84479  GTATGAGTGGTTATATTTTATATTATATAGCAGTTGCATCAGCTACATTAACTAGTTTAT
 84539  ATAGTCTACGGTTATTATATTTAACATTTATTAATAATCCTATGTCTAACCGTAATACAT
 84599  ATACTTTTGTACATGAAAATGTTGGTATGCTATATCCTATGTTTATATTAATTATATATA
 84659  GTATATATTTAGGTTATAATAGAGATAATGTTATTGGACATTATTCATTAACACTACCTA
 84719  TCAATAATCATTTTATTGATACTGAATTTACTGTACCTACGTTATATAAATTATTACCAT
 84779  TAATAGCTGGTATAACATTATCAATATGATTAGTATATACATATGAAGTATCATATAAAT
 84839  TAAATTATACAACTGTATATAGTTATTTAAATAATCGTATTTATTTTGACCAGTTATTGA
 84899  ACAATAAAATAATAAGAGGAATATTAAAAATAAGTAATAAAATAAATGTAAACATAGACC
 84959  AAGGAACCCTAAAAGCACTCGGCTCTACCGGTATCAGCCGTGCTATAACTTATATTAATA
 85019  TATTATTTATATTTAACTTATTATACCTATTCATTTAA
;     G-nad5 ==> end
 85057  TTTAATATATATCATATATATATATAAACTTATCTATAATATATAATTAATCTAATTAAA
 85117  AATATATAAGGAAAACTATATAATAAATAATAATATATAAAATCAATAAAATATAAGAGT
 85177  AAAGGTATAGGATAATAAGTATGTATAGGCCGCCTGCGGCGGCCATAAGTAAATATAGTA
 85237  ACCTAATATAATATATAAATACTATAATAAAAATAATATAGAATAATAGATATATAAATA
 85297  ATATTATAGCATCTGTATATAAAATAATATATATATAAATAATATAAAGGGATATAGTAC
 85357  CTGTATATAATAATGATATATAAATAATATAAAGGAAAATAGGCAATGAATAGAATATCA
 85417  AATATTAGATATAAGTATAGCCCGCCGCCGTAGGCGGCGGGCCACTGGTATAATATATAT
 85477  AAATATACTATAATAAATATAATATAGAATATAATATATAAATAATATAATGAAATATAG
 85537  CCAAGGAATATAGTCCGTATCTAAAATCATATATAAATATAGCCCGTATATAATATATAA
 85597  ATACTATAATAAATATAATATAGAATAATATATATAAATACTATAATGGAATATAGCCCG
 85657  CCGCCGTAGGCGGCGGGCCACCAGTATATAATATCATATATATATATAAATATTATAATG
 85717  GAATATAGCCCGCCGCCGTAGGCGGCGGGCCACCAGTATATATAATGATATATAAATATT
 85777  ATAATGAAATATAGCCAATGAATATAGTATCTAATATCATATATAAATATAGCCCGTATA
 85837  TAATATATATATACTATAATAAATATATTATATGATATAATATATATAAATACTATAATT
 85897  AAATATTATAATTTAATATAACCTATAATAAAAATAAAATCATATTATAATGAAATATAG
 85957  TCAATATATAATATAATATATAAATATAATTATATATAGCCTGTATATAATAATAATATA
 86017  TAAATATTAAAATAAGTATAGCCTATAATAAAGTATAATATATATAATAAGTAGGCCCGC
 86077  CTACGGCGGGCTATAAACATATAGTTATGAGAGATATATAAACAATATAATAATATAAAT
 86137  ACTATTAAAAAAAATATATAACTATTACTAAGTAAAAGTATACTAAAATAATAACCATAT
 86197  AATAAATAATGGTGGCCCGCCTACGGCGGGCTATATATATATATAGAATTAAGTAGTCAT
 86257  ATATAATATGAAAATAATTAATAATAATATATATATAATATAAATATAATATAGGTATAA
 86317  TATAGTTATAAAATATATTAAATATAAAAATAGTTATATAAAATAAAAAATCAAATATAT
 86377  AGATATATAACATGCAATTAATAAAAAATGAAAACATATATATAATAGATAGTATGGCCC
 86437  GCCTACGGCGGGCTACCAAAATATATATTAAATCATTATATATATATATTATCTATTATA
 86497  ATATATATATGTTATAATATATAAATATATAATATATTATAAAATATAAGTTATATAATA
 86557  TATATATAAATAAATAAAAATATAAAAAATAATATATAAAAAAATAGTAAAGTTAATGGT
 86617  TAAATAAAATAATATAAAAAAAAAATAGGAATGTTAAAGGTTAAGTATACACCCGCCGCC
 86677  TACGGCGGCGGGTTATAATAATTATCATATATATAAACTATAAACATATATAACATATTA
 86737  TATATAATATATATTAACAGCTCTATTATAAATTTAATATATTATTTATATATTTATCTT
 86797  TTATGATAACTATTATATAATAGAAAATAAATATATATAAATTATAACTATAATATAATA
 86857  AAAATATTATTAAATAAAAGGGATAACTAAAATATATGTTGCCCGCCGTAGGCGGGCAGT
 86917  ACCGTATATACAGAAGGCCCGCCGCCTACGGCGGCGGGCTATATTATACTATTTTATACT
 86977  TTATTTATTAATATAAAAAATCTATATATATATAAATATATAACTATATATATATATATA
 87037  ATAAAATATAAATTAAAGAGTATAAGATAAATAAGTTAAATATAATAATAAAGCATGGCC
 87097  CGCCGTAGGCGGGCCTGTATTGTATATATTATACTATAGTATAACTTATTATATTCTATT
 87157  GTTAATTATTAATTAATATAATATATAATATAATATAATTAATATAATTATCATAGCCCG
 87217  CCGCCTACGGCGGCGGGCCGTATCTATAATTTACTATTATAAGTTAATTTTTCATAGTAT
 87277  TTATAATATAATATAATAAATTATATAATAATACCTATAATATGCTGCTGGCCCGCAGCC
 87337  TACGGCTGCGGGCTATATATACATATATCTAATATATTAATAATATATACATATATATAT
 87397  TAATTGCTGCGGGCTATATAAACATATAGTATATCATATATATATATAGCTAGTAACATA
 87457  AATGTTATATTTATCATTATATATATATATAAATATATAATAATATTTAATAGTATATTA
 87517  AATACTATATATAATAAAAAATTAATATTACTATAAACAGAATGCCCGCCTACGGCGGGC
 87577  TATACTAAATATATAGATATAAAATTATTACTATAAACTATACTATAATAATATATATAA
 87637  AATAATTAATATAGATAATATAATAATTAAATAAATAAAATATATAAAAATAATAAGATA
 87697  GATATATATATATAAAATAAACATAATATATAAAATAGAGCTGGCCCGCCGTAGGCGGGC
 87757  TAGTTACAATTATATATACTTTATACACTTATATATAACTATATATTTAAATTAATATTA
 87817  TATATATATAGAGATATATTATAATAAAATATATATAGATAAGAATAAATAATAGAGAGA
 87877  TATACAGCCCGCCGTAGGCGGGCTTACCCACAATAAATAAATATACATATAATTATATAA
 87937  ATGTATTAATATAAATAAATATAATAATAAATAAATAAAGAGTATAGTAATACAAAGGTA
 87997  CATGCCCGCCTACGGCGGGCTAATATATTATAAATATATCTATATATTTATACAGGCTAT
 88057  ACTATAATGAATATATTATTTAAACAGAAGGCTAAATTATAATAATAATATTACTATTAA
 88117  TATATATATAATATAAATTAATTAAATAGTACCTATAATAAGAATATGGATAATATTATA
 88177  TAAACAGTATGCCCGCCGTAGGCGGGCTAATACTATACTATAATAAATATATTAATTATA
 88237  TAATTTAAATAGTAGTAATTATAATAATAAAATATAATATATAAATAGAGATATAAACAA
 88297  TAATAAAATATAGAATAAGTTATATGGCCCGCCGTAGGCGGGCTATATATTATTGATTTA
 88357  TATATAATTATTAACATATTAAATTATTATATATAATATATATATAATATATAGTATAAA
 88417  TATATATAGATAATGTTAGTAGGGTAGACTACGCCCGCCGCCTACGGCGGCGGGCTATAC
 88477  TTTTGTTATATTATACTATATTACTTATTATTATATATTAATATTATTATAATTATATTA
 88537  TATATATAAATAAGTATACTATATAATAGTATGTATACAGCCCGCAGCCTATGGCTGCGG
 88597  GCCATATATATTATTAGTTATTATTTTATATTTTATATCATATTATTTTATATATTAATT
 88657  TATATATATTTATTATGTATAATATATCTATATTAGATATAATATACTATATAGTAGTAT
 88717  AATCATATTAATATAATTTATATTATATTTATTATTATATATACCTTATATTTATAATAA
 88777  AATATTTAATTATTATAGATATGTTATATTTAAAGAATAACATATATTATTATAGCCCGC
 88837  AGCCTATGGCTGCGGGCCAGTAGAATATTTTATCTATATTTATTTATATTATATTATATT
 88897  AAATATTTATAATATATATATATATAATAAATAAAGGGATTTATGGTATAAATTAGATAA
 88957  ATAAATAATAAAGGTAGTATATAGTATATAAAGATCATATTATATATGAGATATATATGT
 89017  AACTAAAATAAAGAAGAGGGATAAAGAGTAGTATAAAGAGTAAATAAGTAGAGTTACAGT
 89077  AGGGGCTATAGTAAGCAGCCTACGGCGGCTGTTACATGTATATATCATATCCTAGTTATA
 89137  CTGATACATATAACAGTTACTATTTTAATATATATTTATAACTATATAATTTATTTATTT
 89197  ATATATTCCTATTATAACTATAATCAGTTTATTATATTATTTATATATTTATCATTTATT
 89257  ATAACGATTATATAATAAAGTATTTATATAGAAATAAATTATAACTATAATATATATATA
 89317  ATTAATAAATAATAAAATGATAATTAATACATATATAAACATGTTGCCCGCCGTAGGCGG
 89377  GCTGTACCATTTATACAGAAGGCCCGCCGCCTACGGCGGCGGGCTATATTATACTATTTT
 89437  ATACCTTATTTATTTATATAAAATATATATATATATATATATCAATATATTAATATATAA
 89497  ATAAAATACTATAAGATAAATAGGTTAAATATAATAAGATACCATGGCCGCCTACGGCGG
 89557  GCCTGTATTGTATATATTTATACTATAGTATATTATATACTTTATACTATTATTAATAAT
 89617  AATAACTATAATATATTATTATTAGTACTATAATAATAGTATAAATAAGATAAAATAATT
 89677  AGATATAATATTATAGCCGCCTACGGCGGGCCGTATATATAAAATACTATAATATATATT
 89737  ACATATTATCTATAATAAACTATAATAAAATATATTATCTTTATAATAAAGTATTATATA
 89797  ATAATAAATATAATACATAATAGTTATAATATAGCCCGCAGCCTACGGCTGCGGGCCACC
 89857  TAAGTAATATATATAATTATACCATAATGGCCCGCCTATACCATTTATTTTATATTATTA
 89917  TTAGACTTATTTCATTATATATTTTATATACTATAATTAATTAGATTTTAATATAACTTA
 89977  TAATAAATAATTATTATATATATAATATAATAGTACTTATAAGAAAATATTATAAATAAA
 90037  AATAATAAAATATTTATAATATAATAAGATAATATTTATAATATAGTTAAGGATAATAAA
 90097  GTATAGATATACCATAATGGCCCGCCGTAGGCGGGCCTATATTGTAGATTATATTATATA
 90157  ATTAAGTTATTAAATTATAATTATATATATAATATAATATAATGATATATAGTAATAAAT
 90217  ATAATATAGATATATAACATAGCCCGCCGCCTACGGCGGCGGGCCACCGGTATATATTTT
 90277  ATACTATTATATATTCTATTATTTATTATTAATTAAATATATTATGATAAGATATATAAT
 90337  ATATAATAATAATACTATAAAGGCCCGCCGTAGGCGGGCCTACCGTAGATGTTACTATTT
 90397  ATATATAAATAGTATTATTCATATATCTTATAATATAACTTATATAATATATAATTTCTA
 90457  AATTATATAGTATATATTATAACTATTATATGATATAATATAACATAAACTGATATATTA
 90517  TAACTATTATTTATATTGTTTATAATAAATAAATTAATTAATTAGAATATCATAATGTTT
 90577  TTTAATATATATAATTAAGTAATATATGAGAATAACTATAAGATATAAATATATTATAAA
 90637  GGCCCGCCGTAGGCGGGCCTACCATAGAGATATATTATCACTTCTATATACTGCTGCGAG
 90697  CTATTATTATTTATATATAATATATTATAATTAATATAATTATATATTATTATTATATAT
 90757  ATATAATATAATATAACTAATATAACTATATATAGAGTATTACTTATAACGGTCATATTT
 90817  AATATACAACTTTGTTAATTTATA
