# Supplementary material for: Global Characterization of Fungal Mitogenomes: New Insights on Genomic Diversity and Dynamism of Coding Genes and Accessory Elements
Source: Front Microbiol. 2021 Dec 1;12:787283. doi: 10.3389/fmicb.2021.787283 (PMC8672057; doi:10.3389/fmicb.2021.787283)
Supplement: Supplementary File 1 — de novo annotation files of the 685 mitogenomes investigated in this study. Annotation was performed with the Mfannot program. [file Data_Sheet_1.ZIP › Supplementary_FileS1/CP008643.1_Saccharomyces_cerevisiae_strain_WA_C_CODDINGTON_2_mitochondrion_sequence_mitogenome_g3.mfres]

;; Masterfile modified automatically by mfannot version 1.35
;; on Sun Dec 27 00:28:33 2020 by user pfonseca on host LGCM-PROC
;;    - Gene Totals: 50
;;    - List of genes added:
;;      atp6                 atp8                 atp9                
;;      cob (5 introns)      cox1 (7 introns)     cox2                
;;      cox3                 orf137               orf236              
;;      orf262               orf280               orf293              
;;      orf306               orf316               orf335              
;;      orf348               orf386               orf426              
;;      orf510               orf777               orf859              
;;      rnpB                 rns                  rps3                
;;      trnA(ugc)            trnC(gca)            trnD(guc)           
;;      trnE(cuc)            trnE(uuc)            trnF(gaa)           
;;      trnG(ucc)            trnH(gug)            trnI(gau)           
;;      trnK(uuu)            trnL(uaa)            trnM(cau)           
;;      trnN(auu)            trnN(guu)            trnP(ugg)           
;;      trnQ(uug)            trnR(acg)            trnR(ucu)           
;;      trnS(gcu)            trnS(uga)            trnT(ugu)           
;;      trnT(uuag)           trnV(uac)            trnW(uca)           
;;      trnX(cacg)           trnY(gua)           
;;
;; end mfannot
;;


>CP008643.1 Saccharomyces cerevisiae strain WA_C_CODDINGTON_2 mitochondrion sequence gc=3
     1  NNTCTAATTAATTTTTTATATATATATTATATTATAATATTAATTTATATTATAAAAATA
    61  ATATTTATTATTAAAATATTTATTCTCCTTTCGGGGTTCCGGCTCCCGTGGCCGGCCCCC
   121  GGAACTATTAATTAATAATAAATTATTATTAATAATTATTTATTATTTTATTATTAAAAT
   181  ATATAAATAAAAAATATTAAAAAGATNAAAAAAATAATGTTTATTCTTTATATAAATTAT
   241  ATATATATATATAATTAATTAATTAATTAATTAATTAATAATAAAAATATAATTATAAAT
   301  AATATAAATATTATTCTTTATTAATAAATATATATTTATATATTATAAAAGTATCTTAAT
   361  TAATAAAAATAAACATTTAATAATATGAATTATATATTATTATTATTATTTATAAAATTA
   421  TTAATAATAATCAATATGAAATTAATAAAAATTTTATAAAAAAGTAATGAATATTCCTTT
   481  TTNNNNNNNNNNNNNNNNNNNNNNNNNNNNNNNNNNNNNNNNNNNNNNNNNNNNNNNNNN
   541  NNNNNNNNNNNNNNNNNNNNNNNNNNNNNNNNNNNNNNNNNNNNNNNNNNNNNNNNNNNN
   601  NNNNNNNNNNNAAAATATCTTAATTAAATTAAAAGGGGACTTTATATTTATAAAGTAATT
   661  ATATTATTATTATTATTATTATTTATTTATTTTTTTTTTATTATTTTATTATATATATTA
   721  TATATTAATA
;     G-trnP(ugg) ==> start
   731  CAGATAGAAGCCAAAAGGTCAGGCGCTTTCTT!TGG!GAGAAAGACCTAGTTAGTTCGAG
   789  TCTATCCTATCTGA
;     G-trnP(ugg) ==> end
   803  TAATAATTTAATTAAACATTAAAAAAAAATATATATATTTATCATAATATATTAAATTTT
   863  ATTACATTACAAATAAATACTTTTANNNNNNNNNNNNNNNNNNNNNNNNNNNNNNNNNNN
   923  NNNNNNNNNNNNNNNNNNNNAACTCCATATTATTATTATTATAATTATTATTATAATTAT
   983  TATTATAATTATTATTATAATTATTATTATAATTAAAGAGTTTTGGATACCAATATGATA
  1043  TAATATGATATAGGATCGAAACCCCTCATTTTATCATTTATTTATAATATTATAAATNAA
  1103  AAAAAATATTATATGTTATAATAAAATTAATATCATAATATATTATATTATATATTATAT
  1163  TATATATATATATATATATATTCTTTTATAAAATTTATATTCTTCTTATTAAAATTAAAA
  1223  AGGGAGCGGACTTTTAATTATATTTAATTATAGTTTTTAATCATTGGTTGAGATTTCAAA
  1283  ATAAGGTATAATATTTATATTATTCTTTAACAAATATTATATTATAAAAAAAGATATAAT
  1343  ATTTATATTATTATTNANNNNNNNNNNNNNNNNNNNNNNNNNNNNNNNNNNNNNNNNNNN
  1403  NNNNNNNNNNNNNNNNNNNNNCCGAAAGGAGAAACTTATAATTTTTATATCATTATTTAT
  1463  TATTATTTTTAATTTCAACTCCTTTTGGGGGTTTCTATTTTACCTTCAGCAGAGACTTTC
  1523  TAATTATAATTATATATATATAAATTTAAATACATTTATAAAAAAGTATATAATATAATT
  1583  ATATTATATATAATAATATTATTAAATGAAGTATTCTTTATTATTAATTATAGGATATCT
  1643  GGGGTCCATTAATAATTATTATTGTAAATAATAATAGGGACCCCCCCCATTATCTAATTA
  1703  ATAAATATATAAATAATCATTAATAAATATATTAATAATTATTAATAAATATATAAATAA
  1763  TCATTAATAAATATATAAATAATATATTATATTATAAAAATATAATAATAATAATTTATT
  1823  ATTAAAATATAATAATTTATTATTAAAATATAATAATTTATTATAAAAATATAATAATAA
  1883  CTCTTTTCGGGGTTCACACTTTTATAAATAATAAATAATAAATAATAAATAATAAATAAT
  1943  AAATATTAGTGTTCACTAATATAAAATAATAATTATAAAAATAATCATTATTAAAAATAT
  2003  TATTAATTATTAAATTAAATACAATTAATATAATTTAGTTGTTTATATAATTTTAAATAA
  2063  TGTTTATATCAATTTAATAAAATTAAATTTATAGTTCCGGGGCCCGGCCACGGGAGCCGG
  2123  AACCCCGAAAGGAGTTTATCTATATATTATAATAACTATATGAATTTAATTATTAAAAAT
  2183  AATAAAAATAAGGAATTTTAATAAGAAGTAATATTTATTATATAATATATAAAAAATATA
  2243  TATATATATATATAAAAATATATATAATAAGTTTTATTATAATATATATTAAATTAATTA
  2303  TTATGAGGGGTTCGGTTCCCTTCCGGACCCCAATTCATCTCATCTCATTTTATTTCATCT
  2363  CAATATCATCTAATCTCATTTCTTTATAGATTTTACATATATATAAATATAAATATAAGA
  2423  TATTCACATTTATATATAATATAATATAATATAATAGATATTTATTCCTTTTTGATTAAA
  2483  CTAATAATTAATAATTAATAATTAATAATTAATAATTAATAATTATTCGGTAGAACTCNN
  2543  NNNNNNNNNNNNNNNNNNNNNNNNNNNNNNNNNNNNNNNNNNNNNNNNNNNNNNNNNNNN
  2603  NNNNNNNNNNNNNNNNNNNNNNNNNNNNNNNNNNNNNNNNNNNNNNNNNNNNNNNNNNNN
  2663  NNNNNNNNNNNNNNNNNNNNNNNNNNNNNNNNNNNNNNNNNNNNNNNNNNNNNNNNNNNN
  2723  NNNNNNNNNNNNNNNNNNNNNNNNNNNNNNNNNNNNNNNNNNNNNNNNNNNNNNNNNNNN
  2783  NNNNNNNNNNNNNNNNNNNNNNNNNNNNNNNNNNNNNNNNNNNNNNNNNNNNNNNNNNNN
  2843  NNNNNNNNNNNNNNNNNNNNNNNNNNNNNNNNNNNNNNNNNTTTTAATTTAAATAATTTA
  2903  TTTAATGAAATTATTAATTATAAATAAAAATAATAATTTTTAAAGATGTAATATAAAAAT
  2963  AAATATAATATAATTTAGGATAATTATATAAAATATTTATTATATATAGTTTTTATAAGG
  3023  AGTTTAAAAAGTGATAATATAATATATAATATTTATAAGNNNNNNNNNNNNNNNNNNNNN
  3083  NNNNNNNNNNNNATATAAGTTATTTATATATATATAATTATAATCTTATTAATTATTTAT
  3143  ATATATATTTAATATTATTTTTATATAATTTTATATTAAAGTATTATAATTATATATTTA
  3203  ATATTATTTTTATATAATTTTATATTATTTATTTATTTATTTATTTATTTAAAAATATTA
  3263  TAATCATATATTTAATATTATTTAATATATTTTATATATTATATCTTTTATTGATTTATA
  3323  TATATATAGATTTAATAAATATATATATATATATATATATAAATATTCATTATATATTTA
  3383  TTATTATTATTATTATTTATTATTATTTTTTATTATATATTAATAATATATATATTATTA
  3443  ATTATGGGTATCCTAATAGTATATTATTATTTTTAATAATAATTTATGATTTATGTATAA
  3503  TAAATAAGTAGGGAATCGGTACGAATATCGAAAGGAGTTATATATTATTAATTATTTATA
  3563  ATTATTTTATATATTATTAATTATTTATAATTATTTTATATATTTATAATTATTTTATAT
  3623  AGATAGGATAGATAGGATAGATAGTATAGATAGGGGTCCCATTTATTATTTACAATAATA
  3683  ATTATTAATGGGACCCGGATATCTTATTGTTATTAATTTATATATTATTCATTATTATTA
  3743  ATATATATTTAATATAATTAAATATTATATTATATTATATTATATTATTTATTTAAAAAA
  3803  AATCTATTACTTATTTTTTTTATTAATATATAAATTATTTATATAATTTATCATTTTTAT
  3863  TTATATATTATTATTTTTTATATATAAATTAATATATATATATATTATATATACTTTTTT
  3923  TTTTATAATATATCTATATATATAAATNNNNNTAATATATTATATTTTTATATAATATAT
  3983  TATTAATTATTATTTTAATTTTCTATTCTATTGTGGGGGTCCCAATTATTATTTTCAATA
  4043  ATAATTATTATTGGGACCCGGATATCTTCTTGTTTATCATTTATTATTTTATTAAATTTA
  4103  TTATTATTTTTAATTTATATTTATATTATATAATTAATTATATCGTTTATACTCCTTCGG
  4163  GGTCCCCGCCGGGGCGGGGACTTTATATTTTATTATATAATATATTATATTCTTATAATA
  4223  TATTTATTGATTATGTTATAAAATTTATTCTATGTGTGCTCTATATATATTTAATATTCT
  4283  GGTTATTATCAACCACCNNNNCCCCCTATTACGTCTCCGAGGTCCCGGTTTCGTAAGAAA
  4343  CCGGGACTTATATATTTATAAATATAAATCTAACTTAATTAATAATTTAAATAATATACT
  4403  TTATATTTTATAAATAAAAATAATTATAATCTTTTTTATAATTATATATAATAATAATAT
  4463  ATATTATCAAATAATTATTATTTCTTTTTTTTCTTTAATTAATTAATTAATTAATATTTT
  4523  ATAAAAATATATTTCTCCTTACGGGGTTCCGGCTCCCGTAGCCGGGGCCCGAAACTAAAT
  4583  AAAATATATTATTAATAATATTATATAATATAATAATAATATAATAATTTTATATAAATA
  4643  TATATTTATATATTAAATTAAATTATAATTTTATTATGAAAATTATATCTTTTTTTTATA
  4703  NTTCTATATAATAAAAATATGTTATATATATATTAATAATAAAAAGTAGTGAGGATTAAA
  4763  TAAATTGTATAATAATTATAACTCTTAATTATAAAATAAATATATATATATATATAAGTA
  4823  TCCATTTCTATAAAATCTTTTAATAAATATTAATAAATATTAAAAAAAAATAATATTATA
  4883  ATATTTTTGTATATAATTCAATAAAATTCATTGGAGGGGTAAATAATAATAATTTACTAA
  4943  TGGCAAGTTATAGTCTTAAAGGTTTTTATTTTTTTTATTAAATTAATAAAATAATAATAC
  5003  CATTTATATATTCCATTATATATATATATTTAATAAAAATAATAATATCATTTATATATT
  5063  TTATTATATATTATATATATTTTATATAAAATAATAATAATAAATTTATATTTTTATATA
  5123  TTATTATTAAATAATAATAATATAAATAACTCCTTCGGGGTTCGGTTCCCACGGGTCCCG
  5183  CACTCCTTNNNNNNNNNNNNNNNGGGTTCGGTCCCCCTCCCGTTAGTACACGGGAGGGGG
  5243  TCTCTCACTCCTTCTTAAAAAATAAAAAGGTGGAAGGACTAATATAATTTTAAATAATAA
  5303  TTAATACTTTAATAATAATTTGTATTTCTTTATTATTAATATATTAAATATAATAATAAT
  5363  TAATATAATTACAATATATTAATATTATCAAATATTAATAAATATACTTTTTTATATAAT
  5423  TTATTTATTTATTTATTTTTTTTTTATTAAACTAATTATAATTGTAATTTCGAAAAGGGG
  5483  GTGGGAGTAAACATATATAATTTATAATCTATATATATATATATATAATTTCTTAATAAA
  5543  TATTAATAAATATTTCTAAAAAGAATAATTTATATTTATAATATATAATTTATATATTTT
  5603  ATTTTTATTATACAATTAATATAAAATATAAAATATAAAATATTAAATATTAAATATTAA
  5663  ATATTAAATATTAATTTTTATAGGGGTTATATAATAATTATATTTATAATTATATAATAT
  5723  TAAAAAAGGTATTTTTATAATTATTACATTTTTATTTTATTTATAAAAATATTAATTTTA
  5783  ATAAGTATTGAATACTTTATATAATATAAATATTAATTACATAATTAATAATTAAATAAT
  5843  ATTTAATAATATTATTTAAATTTATTATTTATAATTATTTATTTATAAAATTATATTTTT
  5903  ATTATTATTATTATTATTTTATTATTAAAGATTAATATAATAATTATTAATATATTAAAA
  5963  ATCTTTTATTATATTAATATTTATAAAAAAGTATTTAATAAAAAAGATGTATAAATTTAT
  6023  AAATTATATAATATTATTAATTTATATAATAATAATATTATAACTTTGTGATTGTCAATT
  6083  TAGTTAATCATTGTTATTAATAAAGGAAAGATATAAAAAATATT
;     G-trnN(auu) ==> start
  6127  CTCCTTCGNNNNTCGGGGTTCGGTCCCCCCCC!ATT!AGGGGGGGGTCCCTCACTCCTTC
  6185  GGTCGGACTCCTTCGGGGTCCGCCCCGCGGGGGCGG
;     G-trnN(auu) ==> end
  6221  GCCGGACTAATTTAACTTTTAATATTAATATTAATATTATTTATATTTTTAATATATAAA
  6281  AATAAATAATTTTATTTTTATTAATAGTATATTATATAAACAATAAAATAGTATTAATTA
  6341  TATAAAATTTATATAAAATATATATAAATTTATTATATATATATATATTAATATTTTAAT
  6401  AAAGTTTTTATTATAAATTTATTTATTTATTTATTTTATTATTAATTATTTATTTATTAT
  6461  TATATAAGTAATAAATAATAGTTTTATATAATAATAATAATATATATATATATATATNAT
  6521  TATATTAGTTATATAATAAGGAAAAGTAAAAA
;     G-rns ==> start
  6553  ATTTATAAGAATATGATGTTGGTTCAGATTAAGCGCTAAATAAGGACATGACACATGCGA
  6613  ATCATACGTTTATTATTGATAAGATAATAAATATGTGGTGTAAACGTGAGTAATTTTATT
  6673  AGGAATTAATGAACTATAGAATAAGCTAAATACTTAATATATTATTATATAAAAATAATT
  6733  TATATAATAAAAAGGATATATATATAATATATATTTATCTATAGTCAAGCCAATAATGGT
  6793  TTAGGTAGTAGGTTTATTAAGAGTTAAACCTAGCCAACGATCCATAATCGATAATGAAAG
  6853  TTAGAACGATCACGTTGACTCTGAAATATAGTCAATATCTATAAGATACAGCAGTGAGGA
  6913  ATATTGGACAATGATCGAAAGATTGATCCAGTTACTTATTAGGATGATATATAAAAATAT
  6973  TTTATTTTATTTATAAATATTAAATATTTATAATAATAATAATAATAATATATATATATA
  7033  AATTGATTAAAAATAAAATCCATAAATAATTAAAATAATGATATTAATTACCATATATAT
  7093  TTTTATATGGATATATATATTAATAATAATATTAATTTTATTATTATTAATAATATATTT
  7153  TAATAGTCCTGACTAATATTTGTGCCAGCAGTCGCGGTAACACAAAGAGGGCGAGCGTTA
  7213  ATCATAATGGTTTAAAGGATCCGTAGAATGAATTATATATTATAATTTAGAGTTAATAAA
  7273  ATTTAATTAAAGAATTATAATAGTAAAGATGAAATAATAATAATAATTATAAGACTAATA
  7333  TATGTGAAAATATTAATTAAATATTAACTGACATTGAGGGATTAAAACTAGAGTAGCGAA
  7393  ACGGATTCGATACCCGTGTAGTTCTAGTAGTAAACTATGAATACAATTATTTATAATATA
  7453  TATTATATATAAATAATAAATGAAAATGAAAGTATTCCACCTGAAGAGTACGTTAGCAAT
  7513  AATGAAACTCAAAACAATAGACGGTTACAGACTTAAGCAGTGGAGCATGTTATTTAATTC
  7573  GATAATCCACGACTAACCTTACCATATTTTGAATATTATAATAATTATTATAATTATTAT
  7633  ATTACAGGCGTTACATTGTTGTCTTTAGTTCGTGCTGCAAAGTTTTAGATTAAGTTCATA
  7693  AACGAACAAAACTCCATATATATAATTTTAATTATATATAATTTTATATTATTTATTAAT
  7753  ATAAAGAAAGGAATTAAGACAAATCATAATGATCCTTATAATATGGGTAATAGACGTGCT
  7813  ATAATAAAATGATAATAAAATTATATAAAATATATTTAATTATATTTAATTAATAATATA
  7873  AAACATTTTAATTTTTAATATATTTTTTTATTATATATTAATATGAATTATAATCTGAAA
  7933  TTCGATTATATGAAAAAAGAATTGCTAGTAATACGTAAATTAGTATGTTACGGTGAATAT
  7993  TCTAACTGTTTCGCACTAATCACTCATCACGCGTTGAAACATATTATTATCTTATTATTT
  8053  ATATAATATTTTTTAATAAATATTAATAATTATTAATTTATATTTATTTATATCAGAAAT
  8113  AATATGAATTAATGCGAAGTTGAAATACAGTTACCGTAGGGGAACCTGCGGTGGGCTTAT
  8173  AAATATC
;     G-rns ==> end
  8180  TTAAATATTCTTACATAAATATTAATCTAAATATTAATATAAATATTAATATTAATAGTT
  8240  CCGGGGGCCGGCCACGGGAGCCGGAACCCCGAAAGGAGAAATATTAATATAAATATAAAT
  8300  ATAAATATTAATATAAATATAAATATAAATATATTTTAATATAATATAATATAATATATA
  8360  ATATATTATATAAATATAATATATAAATAATATAATAAAATATTTTAATATATATATAAT
  8420  ATAATATAATTATTATTATAATTTAATATAAATTATTATTATAATTTAATATAATAAATA
  8480  AATAAATAATTATAATTATAATTATAATTATAATCTCAATATATAAATGATAAATTATTA
  8540  TAAATACGAAGGAAATAATTGATTTTTAAAATATATTTAATAAAATATATAATATAAATT
  8600  ATACNTTTTTTGTTATTATATAATAATTATATTANNNNNNNNNNNNNNNNNNNNNTCCGC
  8660  CGGCCGGACTATTATTCATTTTATATATTAATGATAAATCATTAATTATTATTAATAAAT
  8720  TTATTTATAATATTTAATTTTATATATTATTATTTATAATNAAAAAAATTATATTATAAC
  8780  AATTTAATTTTAATTTTTATTTTTAAATTATAAAATTAATAATTTATTTATTTATATAAA
  8840  ATTTNTAACTCCTTCNNNNNNNNNNNNNNNNNNNNNNNNNNNNNNNNNNNNNNNNNNNNN
  8900  NNNNNNNNNNNNNNNNNNNNNNNNNNNNNNNNNNNNNNNNNNNNNNNNNNNNNNNNNNNN
  8960  NNNNNNNNNNNNNNNNNNNNNNNNNNNNNNNNNNNNNNNNNNNNNNNNNNNNNNNNNNNN
  9020  NNNNNNNNNNNNNNNNNNNNNNNNNNNNNNNNNNNNNNNNNNNNTATATATTAGAATGTA
  9080  TTATAATTATTACATATAATTATTATTATTCACTTCTTATTAAAAATAATACTCTATATA
  9140  ATTTATATAATTTATTTTAATATATATATATTTATNNNNNATATAATATATATATTTATT
  9200  TATTATAATCATTTTTTTTTTACTTAAAATAAAACTTATTATAATAAATATAATTTATAA
  9260  TTTTTATATAAAAAGAATTATATAANNTTTAATTATTTATATAATAATAATATTATTTGT
  9320  TATATAATATATATTATATATATAATTAATAAATAAATAATTAATAATAATAAT
;     G-trnW(uca) ==> start
  9374  AAGGATATAGTTTAATGGTAAAACAGTTGATT!TCA!AATCAATCATTAGGAGTTCGAAT
  9432  CTCTTTATCCTTG
;     G-trnW(uca) ==> end
  9445  ATAATAATAATAAAAATATGTATTTATTTAATTATTTTAATATTTCTCCTTTCGGGGTTC
  9505  CGGCTCCCGTGGCCGGGCCCCGGAACTATTAATATAATATAATATAATATAAATATTCAT
  9565  TTATCTTTTTTTTAATATTCTTAATTAATTAATTAATTAATATATTAATTATAAAAAATA
  9625  TATTATAATTTTATTATTAATAAGTATAAATATATTATTAATAATAATTTATTAAAAATA
  9685  TATTATTATAATATATTAATATATCATAATTATAATCAATATTATATTATTTAATTTTAT
  9745  AATACTTAATTATTAATATATTATTCATATATATATAAATTAAATTAAATTAATTATATT
  9805  GAATATATAAATATATATATATATAAATATATAAAAAATTATATAAATTATTTTAAGAAA
  9865  AAATAATATTAATAAAAAATATACAATAATAATAATTAATATTCATTATTATTTAATTAA
  9925  TATCTCCTTTACTTATTTTTCCTCCGTTGAGGACTTATTATTAAGTATATTATTATATAC
  9985  TACTTAAGATTATATATATAATATATATATATATATTATATATAAAATATAAATATATAA
 10045  ATAATATAAAAATTAATAAAATAAATAAAATAAATTAGTCCGATTGAACCCCCTATTTAA
 10105  TTTAATTAAATTAAATTAAGAAAGAGATAAATTTATATAAAATATTATTTATAATTAATT
 10165  ATAATTAAATTATAATATAATATAATATAAATAATAATATAATAAAAATAAAAATAAAAT
 10225  AATATTAGATTATATTATATAATTTATATAATTTTTTAATAATAATAATAAATAAGTTTA
 10285  TTTATAATTATAAATATAAATATAAATATAAATAAAGAAGGTATTATATTTTATAAAATA
 10345  TAATAATAATACAAAATTTATATTTTAATAAATATTAATATAAGTTTAAAGTTCCGGGGG
 10405  CCGGCACGGGAGCCGGAACCCCGAAAGGAGAAATAAATAATATATTTATAAAAAATTAAA
 10465  TAAATAAATATTATCTATTTCAAAATAAATATAATATAATATAATATAATAATTCTAAAT
 10525  ATAAATAATATTTATTATAATTATTATAATAATTGTATTATTTATTAATAATATATATAA
 10585  TTATATTAAAACTAATATTACATTATTTTGTATATTTAAACAATTAAATTGATTATTCTT
 10645  ATTTGTAATCTTTATTTATTTTATTATATCTTATTAATGATAAATTATAATTATTATTAA
 10705  AATAATAATTTACTTCTTTTGATATAAAAATAAAATAATATATATAANNNNNNNNNNNNN
 10765  NNNNNNNNNNNNNNNNNNNTAATATAAATATATTATATTTTTATTCCTTCCTATTAAAGG
 10825  TAAAGACTCGATTCTCATAATTAAATTTATATCCTTCGGCCGGATTAATTTATTTTATTT
 10885  ATATTTATATTTATAGTGAATACCTTTTTTAATATTTATTTTTAATATTTATTTTTAATA
 10945  TTTTATTTTTAATAAAATATAATCTTGTAAGTAAGAAAAGAATTTCGGTGATTGGAACCT
 11005  TGAAAGGATAAATTTCTTATTTATTATAATATTTATATTAATATTTNNNNNNNNNNNNNN
 11065  NNNNNNNNNNNNNNNNNNTATTAGTATTATTAAACATTTAATATATTATATTAATATTTA
 11125  ATTTAAATGATTAATATATTATTATAATAATATTTATTTTATATTAAAATATTATAATTA
 11185  ATATATATATATTTATTTTAATAATATTATTATTATTATTATTAAAATTATTATTTTTAT
 11245  AAATATATATATATATATATGTATATTATTTTTATTCTTATATAAATTATATAAAAAAAA
 11305  TATATATAATATATAATTAATTAATATATATTATTTAAATTATATATTATTTAAAATACT
 11365  TTTTATATTATATCTTCTTTAGATTAAAATATAATTATTATTTATATTATAATTATTTAT
 11425  GAAATATTATTATTAAAATAAAAAAGAGGTTTAGACTATATATTTATTATTTATAAACTT
 11485  ATTATATTATTTATTATTAATAGTTCCGGGGCCCGGCCACGGGAGCCGGAACCCCGAAAG
 11545  GAGAAATAAATAAAATAAAAAATAATAAATATTAATATTATTAAATATTATTTATAATAA
 11605  ATATTAATATTATTAAATATTATTCATATTAATAAATTTTATTATTATTTGTAATATATT
 11665  AAATATTAATAATATATATATTATTTATTATAATGAAAACCTATCCTAAATTATCCTATC
 11725  ATATAATATCATATCATATTATATTATATCTTATTATATGATATATAAAGTATTCACTCT
 11785  ATATGAGGTTATGATTATTATATAAATCTTATTTTATTTTTATTTTTATTTGGACTAATA
 11845  ATAATTATAATAATAATTATTGATATGTTCTAATATTAATAAATACATATTTATATTATA
 11905  ATATAAATATTCATTTCTTACTTACTAATAAAAAGTTTTTATATTCATTATAATATAAAT
 11965  ATATAAATATATATAAATATTTTAATAATTATAATTATATTAAGATATTATAAATATATA
 12025  TTTATTTTTTTTTATAAAATAAATAAATAAATAATTAATTAATATTTTTATATTATAACT
 12085  TATTTTTATAATAATAATAAATATTTTATTTTTTATTATATTATTATTTATATAATTATA
 12145  TATATATTAATTTCAATTTAATTAATTAATTAATTGGTATTTGGCATATGAGATCAATTA
 12205  ATTGTAATTCTTATAAGAATTAATTAATTAATATGCTTTTTATATAATTTATACTTTTAT
 12265  ATTTATATNNNNNNNNNNNNNNNNNNNNNNNNNNNNNNNNNNNNNNNNNNNNNNNNNNNN
 12325  NNNNNNNNNNNNNNNNNNNNNNNNNNNNNNNNNNNNNNNNNNNNNNNNNNNNNNNNNNNN
 12385  NNNNNNNNNNNNATATTTTTATATAATAATTTATATTTCTATATATATATATATATATTA
 12445  TATATAAATATTATTATATATATTTTTATATATATTATAATTATATTCATTAATATTTTA
 12505  TTATAGTGGTGGGGTCCCAATTATTATTTTCAATAATAATTTATCATGGGACCCGGATAT
 12565  CTTCTTGTTTTTATTTATTATTTTATTAAATTTATTTTAATTATTTATTTATAATTTATA
 12625  TTATACAATTTATTATTTCGTTAATACCTTTATTTATATTATATAATATATTATATTATT
 12685  ATAATATATTTATTGATTATATTAATACATTTAACTAATGTGTGCTCTATATTTATTTAA
 12745  TAGTTTGGTTATTATCACCCACCNNNNNNNNNNNNNNNNNNNNNNNNNNNNNNNNNNNNN
 12805  NNNNNNNNNNNNNNTATATATTTAATATTAAAAATATAATTACATTACTTTTTTAATATA
 12865  TATAACCATATATATATATATATATATTAATTATATAAAATATAATACTCTATATTAAAT
 12925  ATTATTTTTATCAATATTTATTTATATATATAATAATAATAATAATAATGAATATTAATT
 12985  ATTTATATATATAAGATTAATATTATTTAATATATTATGAATAATTTAATTAATAAATCT
 13045  TTAAATATTATCATAAAAATATAAATTAAATAACTTCTTATTTATAATAAAGAATAATAA
 13105  TATATATAAATATAATAAAGAATGTAAATAATATATATATAATATAATATAATATAAAAA
 13165  ATATATATATATATAAATATATATATAATATATAGATAATAATATTTTTATATAATTTAT
 13225  TTTATTATTAAGTAATGAATAATAATAAAATCAATATATTAAATAATATATTTATATTAG
 13285  TTCGATCTAGTTGGGATTTTGTAATGAGTAAAAAGTAATATATAATATTAAATAATAAGT
 13345  ATTGATATAAGTAATAGATATAATAATAATATTATTAATATTTTATATAAATAATATTAA
 13405  TAATATAGATTATGAAAGAGAGTATTAATATCATTAAATATATATATATGTTATATAATT
 13465  TAAATGATTTTAATATATATATATATATTATATTATAGATTATGATACATTTATATAAAT
 13525  AATATATATATAAAAATTAATTATACTATTACTTTATAATATAATAATATTTATTTATAA
 13585  AGATATAAAAGAATTGTTTAAAGTTATAACTAAAATATTATATAGTATTCATTAATAATT
 13645  AATATTATAAATTCAACTATTGTTATATTTATAAATAGAATAATATATTATTATCCTTAA
 13705  GGATATAATAATAATAATTTAAATTAAATAAAANNAAATTTAATAAATTTTAANTTTTAA
 13765  TGAATATAATAATAATAATATTATTAAAATTANAATATAAAAAAAAAGTAAAA
;     G-cox1 ==> start ;; mfannot: alternative ATG start pos 13764
;     G-cox1-E1 ==> start
 13818  ATGGTACAAAGATGATTATATTCAACAAATGCAAAAGATATTGCAGTATTATATTTTATG
 13878  TTAGCTATTTTTAGTGGTATGGCAGGGACAGCAATGTCTTTAATCATTAGATTAGAATTA
 13938  GCTGCACCTGGTTCACAATATTTACATGGAAATTCACAATTATTTAATG
;     G-cox1-E1 ==> end
;     G-cox1-I1 ==> start /group=II (3.69e-14)
 13987  gt
;     G-cox1-I1-orf777 ==> start /first_aa=A
 13989  gcgcctctcagtgcgtatatttcgttgatgcgtctagcattagtattatgaatcatcaat
 14049  agatacttaaaacatatgactaactcagtaggggctaactttacggggacaatagcatgt
 14109  cataaaacacctatgattagtgtaggtggagttaagtgttacatggttaggttaacgaac
 14169  ttcttacaagtctttatcaggattacaatttcctcttatcatttggatatagtaaaacaa
 14229  gtttgattattttacgttgaggtaatcagattatgattcattgttttagatagcacaggc
 14289  agtgtgaaaaagatgaaggacctaaataacacaaaaggaaatacgaaaagtgagggatca
 14349  actgaaagaggaaactctggagttgacagaggtatagtagtaccgaatactcaaataaaa
 14409  atgagatttttaaatcaagttagatactattcagtaaataataatttaaaaatagggaag
 14469  gataccaatattgagttatcaaaagatacaagtacttcggacttgttagaatttgagaaa
 14529  ttagtaatagataatataaataaggaaaatataaataataatttattaagtattataaaa
 14589  aacgtagatatattaatattagcatataatagaattaagagtaaacctggtaatataact
 14649  ccaggtacaacattagaaacattagatggtataaatataatatatttaaataaattatca
 14709  aatgaattaggaacaggtaaattcaaatttaaacccatgagaatagttaatattcctaaa
 14769  cctaaaggtggtataagacctttaagtgtaggtaatccaagagataaaattgtacaagaa
 14829  gttataagaataattttagatacaatttttgataaaaagatatcagcacattcacatggt
 14889  tttataaagaatataagttgtcaaacagcaatttgagaagttagaaatatatttggtgga
 14949  agtaattgatttattgaagtagacttaaaaaaatgttttgatacaatttctcatgattta
 15009  attattaaagaattaaaaagatatatttcagataaaggttttattgatttagtatataaa
 15069  ttattaagagctggttatattgatgagaaaggaacttatcataaacctatattaggttta
 15129  cctcaaggatcattaattagtcctatcttatgtaatattgtaataacattggtagataat
 15189  tgattagaagattatattaatttatataataaaggtaaagttaaaaaacaacatcctaca
 15249  tataaaaaattatcaagaataatagcaaaagctaaaatattttcgacaagattaaaatta
 15309  cataaagaaagagctaaaggcctactatttatttataatgatcctaatttcaagagaata
 15369  aaatacgttagatatgcagatgatattttaattggggtattaggttcaaaaaatgattgt
 15429  aaaataatcaaaagagatttaaacaattttttaaattcattaggtttaactataaatgaa
 15489  gaaaaaactttaattacttgtgcaactgaactaccagcaagatttttaggttataatatt
 15549  tcaattacacctttaaaaagaatacctacagttactaaactaattagaggtaaacttatt
 15609  agaagtagaaatacaactagacctattattaatgcaccaattagagatattatcaataaa
 15669  ttagctaataatggatattgtaagcataataaaaatggtagaataggagtgcctacaaga
 15729  gtaggtagatgactatatgaagaacctagaacaattattaataattataaagcgttaggt
 15789  agaggtatcttaaattattataaattagctactaattataaaagattaagagaaagaatc
 15849  tattacgtattatattattcatgtgtattaactttagctagtaaatatagattaaaaaca
 15909  ataagtaaaactattaaaaaatttggttataatttaaatattattgaaaatgataaatta
 15969  attgccaattttccaagaaatacttttgataatatcaaaaaaattgaaaatcatggtata
 16029  tttatatatatatcagaagctaaagtaactgatccttttgaatatatcgattcaattaaa
 16089  tatatattacctacagctaaagctaattttaataaaccttgtagtatttgtaattcaact
 16149  attgatgtagaaatacatcatgttaaacaattacatagaggtatattaaaagcactaaaa
 16209  gattatattctaggtagaataattaccataaacagaaaacaaattccattatgtaaacaa
 16269  tgtcatattaaaacacataaaaataaatttaaaaatataggacctggtatataa
;     G-cox1-I1-orf777 ==> end
 16323  aatctattattaatgatactcaatatggaaagccgtatgatgggaaactatcacgtacgg
 16383  tttgggaaaggctctttaacacgtggcaacataggttaatttgctatttcat
;     G-cox1-I1 ==> end
;     G-cox1-E2 ==> start
 16435  TTTTAGTAGTTGGTCATGCTGTATTAATAATTTTCT
;     G-cox1-E2 ==> end
;     G-cox1-I2 ==> start ;; mfannot: no intron type identified
 16471  gtacgccgtttcgcttaattgatcactgtattgaagtgttaattgataaacatatctctg
 16531  tttattcaattaatgaaaactttaccgtatcattttggttctgattattagtagtaacat
 16591  acatagtatttagatacgtaaaccatatgnnnnnnnnnnnnnnnnnnnnnnnnnngggga
 16651  caatagcatgccataaaagcgctggagtaaaacagccagcgcaaggtaagaactgtccga
 16711  tggctaggttaacgaattcctgtaaagaatgtttagggttctcattaactccttcccact
 16771  tggggattgtgattcatgcttatgtnnnnnnnnnnnnnnnnnnnnnnnnnnnnnnnnnnn
 16831  nnnnnnnnnnnnnnnnnnnnnnnnnnnnnnnnnnnnnnnnnnnnnnnnnnnnnnnnnnnn
 16891  nnnnnnnnnnnnnnnnnnnnnnnnnnnnnnnnnnnnnnnnnnnnnnnnnnnnnnnnnnnn
 16951  nnnnnnnnnnnnnnaataaagtgagatactttagtactttatctaaattaaatgcaagga
 17011  aggaagacagtttagcgtatttaacaaagattaatactacggatttttccgagttaaata
 17071  aattaatagaaa
;     G-cox1-I2-orf293 ==> start
 17083  ataatcataataaacttgaaaccattaatactnnnnnnnnnnnnnnnnnnnnnnnnnnnn
 17143  nnnnnnnnnnnnnnnnnnnnnnnnnnnnnnnnnnnnnnnnnnnnnnnnnnnnnnnnnnnn
 17203  nnnnnnnnnnnnnnnnnnnnnnnnnnnnnnnnnnnnnnnnnnnnnnnnnnnnnnnnnnnn
 17263  nnnnnnnnnnnnnnnnnnnnnnnnnnnnnnnnnnnnnnnnnnnnnnnnnnnnnnnnnnnn
 17323  nnnnnnnnnnnnnnnnnnnnnnnnnnnnnnnnnnnnnnnnnnnnnnnnnnnnnnnnnnnn
 17383  nnnnnnnnnnnnnnnnnnnnnnnnnnnnnnnnnnnnnnnnnnnnnnnnnnnnnnnnnnnn
 17443  nnnnnnnnnnnnnnnnnnnnnnnnnnnnnnnnnnnnnnnnnnnnnnnnnnnnnnnnnnnn
 17503  nnnnnnnnnnnnnnnnnnnnnnnnnnnnnnnnnnnnnnnnnnnnnnnnnnnnnnnnnnnn
 17563  nnnnnnnnnnnnnnnnnnnnnnnnnnnnnnnnnnnnnnnnnnnnnnnnnnnnnnnnnnnn
 17623  nnnnnnnnnnnnnnnnnnnnnnnnnnnnnnnnnnnnnnnnnnnnnnnnnnnnnnnnnnnn
 17683  nnnnnnnnnnnnnnnnnnnnnnnnnnnnnnnnnnnnnnnnnnnnnnnnnnnnnnnnnnnn
 17743  nnnnnnnnnnnnnnnnnnnnnnnnnnnnnnnnnnnnnnnnnnnnnnnnnnnnnnnnnnnn
 17803  nnnnnnnnnnnnnnnnnnnnnnnnnnnnnnnnnnnnnnnnnnnnnnnnnnnnnnnnnnnn
 17863  nnnnnnnnnnnnnnnnnnattaccaaagaaatatgggatctgataaaagttttaaaagag
 17923  cttattttgttagatatgctgatgatattatcattggtgtaa
;     G-cox1-I2-orf293 ==> end
 17965  tgggttctcataatgattgtaaaaatattttaaacgatattaataacttcttaaaagaaa
 18025  atttagnnnnnnnnnnnnnnnnnnnnnnntccgttattaaacattctaaagaaggagtta
 18085  gttttttagggtatgatgtaaaagttacaccttgagaaaaaagaccttatagaatgatta
 18145  aaaaaggtgataattttattagggttagacatcatactagtttagttgttaatgcccctn
 18205  nnnnnnnnnnnnnnnnaaaattaaataaacatggctattgttctcatggtattttaggaa
 18265  aacccagaggggttggaagattaattcatgaagaaatgaaaaccattttaatgcattact
 18325  tagctgttggtagaggtattataaactattatagattagctaccaannnnnnnnnnntaa
 18385  gaggtagaattacatacattttattttattcatgttgtttaacattagcaagaaaattta
 18445  aattaaatactgttaagaaagttattttaaaattcggtaaagtattagttgatcctcatt
 18505  caaaagttagttttagtattg
;     G-cox1-I2-orf137 ==> start
 18526  atgattnnnnnnnnnnnnnnnnnnnnnnnnnnnnnnnnnnnnnnnnnnnnnnnnnnnnnn
 18586  nnnnnnnnnnnnnnnnnnnnnnnnnnnnnnnnnnnnnnnnnnnnnnnnnnnnnnnnnnnn
 18646  nnnnnnnnnnnnnnnnnnnnnnnnnnnnnnnnnnnnnnnnnnnnnnnnnnnnnnnnnnnn
 18706  nnnnnnnnnnnnnnnnnnnnnnnnnnnnnnnnnnnnnnnnnnnnnnnnnnnnnnnnnnnn
 18766  nnnnnnnnnnnnnnnnnnnnnnnnnnnnnnnnnnnnnnnnnnnnnnnnnnnnnnnnnnnn
 18826  nnnnnnnnnnnnnnnnnnnnnnnnnnnnnnnnnnnnnnnnnnnnnnnnnnnnnnnnnnnn
 18886  nnnnnnnnnnnnnnnnnnnnnnnnnnnnnnnnnnnnnnnnnnnnnnnnnngtag
;     G-cox1-I2-orf137 ==> end
 18940  gtttgctaattttc
;     G-cox1-I2 ==> end
;     G-cox1-E3 ==> start
 18954  TCTTAGTAATGCCTGCTTTAATTGGAGGTTTTGGT
;     G-cox1-E3 ==> end
;     G-cox1-I3 ==> start /group=IB (3.79e-36)
;     G-cox1-I3-orf335 ==> start /first_aa=N /note=LAGLIDADG ;; evalue:2.8e-36
 18989  aaccaaaaaagatatgaaagtaataataataataatcaagtaatagaaaataaagaatat
 19049  aatttaaaattaaattatgataagttgggaccttatttagctggattaattgaaggtgat
 19109  ggaactattctagttcaaaattcatcttcaataaaaaaatctaaatatagaccgttaatt
 19169  gttgtagtatttaaattagaagatttagaattagctaattatttatgtaatttaactaaa
 19229  tgtggaaaagtgtataaaaaaattaatcgtaattatgtattatgacttattcatgattta
 19289  aaaggtgtatatacattattaaatattattaatggatatatgagaacacctaaatatgaa
 19349  gcatttgttagaggtgctgaatttataaataattatattaattcaacaacaattctacat
 19409  aataaattaaaaaatatagataatattaaaattaaaccattagatacatcagatattggt
 19469  tcaaacgcttgattagctggtatgacagatgcagatggtaatttttctattaatttaata
 19529  aatggtaaaaatcgttctagtagagcaatgccttattattgtttagaattaagacaaaat
 19589  tatcaaaaaaattctaataataataatattaatttttcttatttttatattatgtctgca
 19649  attgcactatattttaatgttaatttatatagtagagaacgtaatttaaatttattagta
 19709  tctcttaataatacgtataaactatattatagttataaagtaatagtggctaatctatat
 19769  aaaaatattaaagtaatagaatactttaataaatattctttattatcatctaaacactta
 19829  gattttttagattgatctaaattagttattttaattaataatgagggtcaaagtataaaa
 19889  cttaatggtagttgagaattaggtataaatttacgtaaagattataataaaactagaact
 19949  acgtttacttgatctcatttaaaaaatacatatttagaaaataaataa
;     G-cox1-I3-orf335 ==> end
 19997  ataaattattattactttcttcccctccgaatccgtaatatatttacggatatataatct
 20057  cgtagtgtaaaaggtgtaacgagattattaataagttgccgtaatatattgtaaaatata
 20117  ttattattacaacactatatgcgggaaaaccctaaagtcataatataatattatccccac
 20177  gagggccacacatgtgtggccctcgcggggtatggaaaatttaattaagttataaatgta
 20237  ctatagtattaaaaattattatgaataatttccccacccccatgcgaagcatgggggggg
 20297  gtataagtatggacaatccgcaggaaaccaaataataaataatatcctgnaacaaagtaa
 20357  gtgaaggagatatcttaaaatatatataatatatattttataaattattacgtaggatcc
 20417  tcagagactacacgtgttgcacccattatattatgtataatgggttgaagatatagtcca
 20477  aatataattgaaagattataataaaatg
;     G-cox1-I3 ==> end
;     G-cox1-E4 ==> start
 20505  AACTATTTATTACCATTAATGATTGGAGCTACAGATACAGCATTTCCAAGAATTAATAAC
 20565  ATTGCTTTTTGAGTATTACCTATGGGGTTAGTATGTTTAGTTACATCAACTTTAGTAGAA
 20625  TCAGGTGCTGGTACAGGGTGAACTGTCTATCCACCATTATCATCTATTCAGGCACATTCA
 20685  GGACCTAGTGTAGATTTAGCAATTTTTGCATTACATTTAACATCAATTTCATCATTATTA
 20745  GGTGCTATTAATTTCATTGTAACAACATTAAATATGAGAACAAATGGTATGACAATGCAT
 20805  AAATTACCATTATTTGTATGATCAATTTTCATTACAGCGTTCTTATTATTATTATCATTA
 20865  CCTGTATTATCTGCTGGTATTACAATGTTATTATTAGATAGAAACTTCAATACTTCATTC
 20925  TTTGAAGTAGCAGGAGGTGGTGACCCAATCTTATACGAGCATTTATTTTGATTCTTTGGT
;     G-cox1-E4 ==> end
;     G-cox1-I4 ==> start /group=IB (1.27e-21)
;     G-cox1-I4-orf316 ==> start /first_aa=Q /note=LAGLIDADG ;; evalue:2.8e-47
 20985  caaacagtggcccttattattatattaataatatataatgatatgcatttttctaaatgc
 21045  tggaaattattaaaaaaatgaattacaaatattataagtctattatttaaagccttattt
 21105  gtaaaaatattcatatcttataataatcagcaggataagataataaataatcttatatta
 21165  aaaaaagataatattaaaagatcctcagagactacaagaaaaatattaaataattcaata
 21225  aataaaaaatttaatcaatgattagctggattaattgatggtgatggatattttggtatt
 21285  gtaagtaagaaatatgtatcattagaaattctagtagcattagaagatgaaatagcttta
 21345  aaagaaattcaaaataaatttggtggttctattaaattaagatcaggtgtaaaagctatt
 21405  agatatagattacttaataaaactggtataattaaattaattaatgcagttaatggtaat
 21465  attagaaatactaaaagattagtacaatttaataaagtttgtattttattaggtattgat
 21525  tttatttatccaattaaattaactaaagataatagttgatttgttggattttttgatgct
 21585  gatggtacaattaattattcatttaaaaataatcatcctcaattaacaatttctgtaact
 21645  aataaatatttacaagatgtacaagaatataaaaatattttaggtggtaatatttatttt
 21705  gataaatcacaaaatggttattataaatgatccattcaatcaaaagatatagtattaaat
 21765  tttattaatgattatattaaaataaatccatcaagaacactaaaaataaataaattatat
 21825  ttaagtaaagaattttataatttaaaagaattaaaagcttataataaatcttctgattca
 21885  atacaatataaagcatgattaaattttgaaaataaatgaaaaaataaataa
;     G-cox1-I4-orf316 ==> end
 21936  attatttaataaagatatagtccaaattatatatatataatatatatatatataacaag
;     G-cox1-I4 ==> end
;     G-cox1-E5 ==> start
 21995  CACCCTGAAGTATATATTTTAATTATTCCTGGATTTGGTATTATTTCACATGTAGTATCA
 22055  ACATATTCTAAAAAACCTGTATTTGGTGAAATTTCAATGGTATATGCTATGGCTTCAATT
 22115  GGATTATTAGGATTCTTAGTATGATCACATCATATGTATATTGTAGGATTAGATGCAGAT
 22175  CTTAGAGCATATTTCCTATCTGCACTAATGATTATTGCAATTCCAACAGGAATTAAAATT
 22235  TTCTCATGATT
;     G-cox1-E5 ==> end
;     G-cox1-I5 ==> start /group=IB (2.70e-43)
 22246  a
;     G-cox1-I5-orf306 ==> start /first_aa=M /note=LAGLIDADG ;; evalue:1.3e-12
 22247  ataaatccctttagcaaggataaaaataaaaataaaaataaaaagttgatcagaaattat
 22307  caaaaaataaataataataatataataaaaacatatttaaataataataatataattata
 22367  ataaatatatataaaggtaatttatatgatatttatccaagatcaaatagaaattatatt
 22427  caaccaaataatattaataaagaattagtagtatatggttataatttagaatcttgtgtt
 22487  ggtatacctctatatactaatattgtaaaacatatagtaggtattcctaataatatttta
 22547  tatattataacaggtattttattaacagatggttgaattgattatctatctaaaaaaaat
 22607  ttagataaaaaaacaattatagaaattaattgtagatttagattaaaacaatcaataatt
 22667  catagtgaatatttaatatatgtatttatattattatcacattattgtataagttatcct
 22727  aaaataaaaattgctaaagttaaaggtaaatcatataatcaattagaattttatactaga
 22787  tcattaccatgttttactattttaagatatatattttataatggtagagtaaaaattgta
 22847  cctaataatttatatgatttattaaattatgaatctttagctcatataattatatgtgat
 22907  ggttcatttgtaaaaggtggaggtttatatttaaatttacaatcttttctaactaaagaa
 22967  ttaatttttattataaatattttaaaaattaaatttaatttaaattgtctattacataaa
 23027  tctagaaataaatatcttatttatataagagtagaatctgttaaaagattatttcctata
 23087  atttataaatatattttaccttctataagatataaatttgatattatattatgacaaaaa
 23147  aaatataatatgattaattaa
;     G-cox1-I5-orf306 ==> end
 23168  ttaattaattaattaatttatttattatttacttttttgatatatatagaggcaaactcg
 23228  aggaaaaccatataattagaataagtaataattatatgacaaccgtcgaactaaatcata
 23288  ttcaagaaattaatatgtaaaagcgtagagattagacgcctctggttatctaagtaatat
 23348  atatatatatattatatgataacataaggtataatccaatgagatcagtaatgattttaa
 23408  aacaataattttgttttaagtattaataataatattaatattcgacctcttaattgagga
 23468  tattataatcataattttttatattataatataaaatttaactagctagataatattata
 23528  taaaaaaaaaaaataatattatataaattaattaaaataatttttattaattgaaactga
 23588  aatgttttaaagttaaatcaaag
;     G-cox1-I5 ==> end
;     G-cox1-E6 ==> start
 23611  AGCTCTAGTCTATGGTGGTTCAATTAGATTAGCACTACCTATGTTATATGCAATTGCATT
 23671  CTTATTCTTATTCACAATGGGTGGTTTAACTGGTGTTGCCTTAGCTAACGCCTCATTAGA
 23731  TGTAGCATTCCACGAT
;     G-cox1-E6 ==> end
;     G-cox1-I6 ==> start /group=I(derived) (1.64e-09)
 23747  attaatttaataagtgtcgtgcttaaaattcactaaaataatatataataaattataata
 23807  aatatataaaaaaaataaaaaaaataaaaaaaaattaatatcttatgattaattttatat
 23867  aaataaaaatttattaaatattattggttatatatatatatatattaataataaaaaaat
 23927  atatatatatatatagctaacggggaaactcttataattattatttatataataaataag
 23987  acaatcccgtgataactttaatatatatatattatatattaaagtattgtagagactaaa
 24047  cgtgaatgattttaatattatttaaatattaaaattaagagatagtccaatcttatatgt
 24107  aaatataagttaataccaaaaaaaaaataatattattttgacttattat
;     G-cox1-I6-orf262 ==> start /note=LAGLIDADG ;; evalue:5.2e-18
 24156  atattaatattattaataataattttaactaataataaagtttttatagaaactttatat
 24216  tattatttaatatttaattttcaattaatatctccttttggggttccggtccctggtccg
 24276  gcccccgaaactaaagatattaagaatttatatgaatcaattataaataattatattaat
 24336  attttaaataaatatcttattaatattaataaagataatattaataaattaaaattttta
 24396  gataattatactgaagaagaaaaaggttattatttatctggattatttgaaggagatggt
 24456  aatatttatactagatgtttttcaattactttttctttagaagatgttttattagctaat
 24516  tatttatgtctttattttaaaattggtcatattacagctaaatataattctnntaaagaa
 24576  ttaacagctgttaaatgaaatattataaaaaaaaaagaacaagaagtatttataaaatat
 24636  attaatggtaaattattaacatataaaagatatgaccaatattttaaatataattttaat
 24696  aatcgtttaaatattaaattattaaaacctaaagaatttgatttactattaaatccttga
 24756  ttaacaggttttaatgatgctgatggttatttttatctaggatttcaaaaacataaaaat
 24816  agtcagtgattaaaatttcatttagaattatcacaaaaagatagttatattttagtccgg
 24876  cccgcccccgcggggcggaccccaaaggagatattattaaaaaatattttaaacttggtg
 24936  gtattttaa
;     G-cox1-I6-orf262 ==> end
 24945  aaagagattataaatctggtgctacagcttatatttataaagctcaatcatcaaaagcta
 25005  taaaaccttttattgaatattttaataattatcaaccattaagtcttagaagatataaac
 25065  aatatttattattaaatattgcttacttattaaaattaaataaattacatatattactta
 25125  attctttattaatattaaaagaattaatattattacaaagtgttaaaaatatatctttag
 25185  aaataaaaaatgaattaaataatagagttaaaattattattaataaacttcattataaca
 25245  atatcgaataatgataatattaaagagtaaaattcttaaagtgttaattaaataatattc
 25305  ttttttttttatg
;     G-cox1-I6 ==> end
;     G-cox1-E7 ==> start
 25318  ACTTACTACGTGGTGGGACATTTTC
;     G-cox1-E7 ==> end
;     G-cox1-I7 ==> start /group=II (3.14e-19)
 25343  gagcggtctgaaagttatcataaataatatttaccatataataatggataaattatattt
 25403  ttatcaatataagtctaattacaagtgtattaaaatggtaacataaatatgctaagctgt
 25463  aatgacaaaagtatccatattcttgacagttatattataaaaaaagatgaaggaactttg
 25523  actgatctaatatgctcaacgaaagtgaatcaaatgttataaaattacttacaccactaa
 25583  ttgaaaacctgtctgatattcaattattatttattattatataattatataataataaat
 25643  aaaatggttgatgttatgtattggaaatgagcatacgataaatcatataaccattagtaa
 25703  tataatttgagagctaagttagatatttacgtatttatgataaaacagaataaaccctat
 25763  aaattattattattaataataaaaaataataataataccaatatatatattatttaattt
 25823  attattattatattaataaaatttaatatatattataaataattattggattaagaaata
 25883  taatattttatagaaattttctttatatttagagggtaaaagattgtataaaaagctaat
 25943  gccatattgtaatgatatggataagaattattattctaaagatgaaaatctgctaactta
 26003  tactataggtgatatgcctatctttatttatatatatattattattattaataataaaaa
 26063  aaaaaattnaaaaaaagataggaggtttatatataactgataaatatttattatattatt
 26123  tttttttataataaatattaaaagatattgcgtgagccgtatgcgatgaaagtcgcacgt
 26183  acggttcttaccgggggaaaacttgtaaaggtctacctatcgggat
;     G-cox1-I7 ==> end
;     G-cox1-E8 ==> start
 26229  ACTATGTATTATCAATGGGTGCTATTTTCTCTTTATTTGCAGGATACTATTATTGAAGTC
 26289  CTCAAATTTTAGGTTTAAACTATAATGAAAAATTAGCTCAAATTCAATTCTGATTAATTT
 26349  TCATTGGGGCTAATGTTATTTTCTTCCCAATGCATTTCTTAGGTATTAATGGTATGCCTA
 26409  GAAGAATTCCTGATTATCCTGATGCTTTCGCAGGATGAAATTATGTCGCTTCTATTGGTT
 26469  CATTCATTGCACTATTATCATTATTCTTATTTATCTATATTTTATATGATCAATTAGTTA
 26529  ATGGATTAAATAATAAAGTTAATAATAAATCAGTTATTTATGCTAAAGCACCCGATTTTG
 26589  TAGAATCTAATCTTATCTTTAATTTAAATACAGTTAAATCTTCATCTATCGAATTCTTAT
 26649  TAACTTCTCCACCAGCTGTACACTCATTTAATACACCAGCTGTACAATCTTAA
;     G-cox1-E8 ==> end
;     G-cox1 ==> end
 26702  GTTATAATATTTAATTATTTACTTAATAATAAAAAAGTAAATATTATATCTAAACTTAAT
 26762  AATATAATAATAATATTCTTATAAAAATATATAAAAAAAAATATATAAAATTTATTAAAA
 26822  TATCTTAATNNNNNAAATATAATATATTTATATAAATAAATACTAATATAATCCTATTAT
 26882  ATATATATATATATAAAATAATATATATATATAATTAATATAAATAATATTTATAATTAT
 26942  TTTTTAATAATATATATAATTTAATATATTAATGAATATTATATAATTATTAAATATATT
 27002  ATAATATTATTATTATTTTATAATAAAAATATTTTTAATACTAATTATTATTTATTATTT
 27062  ATAAATATATAAATAGTATGTTTAATATTATTAATATTAAAAAAAATATAATTATAATTA
 27122  GGATCTAACAATACATTTATCTGATTAATATTAATATTAATATTAATATTTATATTAATA
 27182  AACGGATTAAATTAATTGTATCCAATTTAATTAAATTATAGATATATTATTTATAATATT
 27242  AATATATTGTTTTATTAAAAAGGTAAAAATAGTTTTTATTTTATATATAAATATAGGATA
 27302  TAAATAAATATATTATATTNNNNNNNNNAAATATTATATATTAAGAATATATTTATATTT
 27362  TACATATAATTATTTATAATATAAATATCTCCGCAAAGCCGGATTAATGTAATTATTTAA
 27422  TAATTTTATTTAATAATTTATTAAAATAAATATTTACATTTAATAATATTTATATTATGT
 27482  CAGTTATTTTATATTAATGTTTAATCTATTATAATATTTTTTTTTATAAATATATTATTT
 27542  ATTTATATTAAATAAATATATATATTATTTTTATAATATATATATATTTTTATTAAATAT
 27602  TTATTAAATATTTATTAAATTATTATAATGTTGTTATTAATCTTATTAAAAAATATATAT
 27662  AAAA
;     G-atp8 ==> start ;; mfannot: alternative ATG start pos 27654
 27666  ATGCCACAATTAGTTCCATTTTATTTTATGAATCAATTAACATATGGTTTCTTATTAATG
 27726  ATTCTATTATTAATTTTATTCTCACAATTCTTTTTACCTATGATCTTAAGATTATATGTA
 27786  TCTAGATTATTTATTTCTAAATTATAA
;     G-atp8 ==> end
 27813  TATATATTATTAATTTATTTATTCATATAAATATTATTATTATATATAAATATTAATAAT
 27873  ATTTATACTTATTTAATAATAATAAAATAAAAAATTATTATAATTTAATATATTTAATAT
 27933  ATTTCCTTACAGACTATATATTTATATATATATATTAAATACAATTTAATTTAATTTAAT
 27993  TATGTTATTTATTAAATAAAGTTATATTATAATATAATAACAATATTATATATTATTATA
 28053  TAATTATAATATATTTTAATATAATTATCAAAAGAAATAATAAAAAAATATTAATAAGAA
 28113  TATAATTTAATAATTATTAAAAAAAAATTCTTATAGTCCGGCCCGCCCCCCCCGCGGGGC
 28173  GGACCCCAAAGGAGGAGTAATAAAAATTATTAAATACAAATATTATATATATATAATTCA
 28233  TTATATATATATATATATAATAATTAATCTTATTTTTTTATATATTTATTTATATATCTA
 28293  TTTATATTTTATATATATTTATTTATATATCTAAGGGGTTTGGTCCCTCCCCCCGTAAGT
 28353  ATAATATACGGGGGAGGGTCCCTCACTATTTATATTTATATTTTATATATTTTATATATT
 28413  TATAAATAAAGTATAATAAGATATAATTATGATTAATTATTTATAAGTTATAGTTTTATA
 28473  AATTTATAATTATT
;     G-atp6 ==> start ;; mfannot: alternative ATG start pos 28478
 28487  ATGTTTAATTTATTAAATACATATATTACATCACCATTAGATCAATTTGAGATTAGACTA
 28547  TTATTTGGTTTACAATCATCATTTATTGATTTAAGTTGTTTAAATTTAACAACATTTTCA
 28607  TTATATACTATTATTGTATTATTAGTTATTACAAGTTTATATCTATTAACTAATAATAAT
 28667  AATAAAATTATTGGTTCAAGATGATTAATTTCACAAGAAGCTATTTATGATACTATTATA
 28727  AATATGCTTAAAGGACAAATTGGAGGTAAAAATTGAGGTTTATATTTCCCTATGATCTTT
 28787  ACATTATTTATGTTTATTTTTATTGCTAATTTAATTAGTATGATTCCATACTCATTTGCA
 28847  TTATCAGCTCATTTAGTATTTATTATCTCTTTAAGTGTTGTTATTTGATTAGGTAATACT
 28907  ATTTTAGGTTTATATAAACATGGTTGAGTATTCTTCTCATTATTCGTACCTGCTGGTACA
 28967  CCATTACCATTAGTACCTTTATTAGTTATTATTGAAACTTTATCTTATTTCGCTAGAGCT
 29027  ATCTCATTAGGTTTAAGATTAGGTTCTAATATCTTAGCTGGTCATTTATTAATGGTTATT
 29087  TTAGGTGGTTTACTATTTAATTTTATGTTAATTAATTTATTTACTTTAGTATTCGGTTTT
 29147  GTACCTTTAGCTATGATCTTAGCTATTATGATTTTAGAATTCGCTATTGGTATTATCCAA
 29207  GCCTATGTTTGACTTATCTTAACAGCATCATATTTAAAAGATGCAGTATACTTACATTAA
;     G-atp6 ==> end
 29267  ATTATAAAATAAAATTATAAAATAAAATAATTTACATATGGAGTATTAAACTATAATAAA
 29327  TACAATATACCCCACCCCCCCCTTTTAATAATATTCTTTTATCTCATAAAATATTTATTT
 29387  ATTATTATTATTATTATCACCTTAAAAGACTTATTTAATATATTTAATAATTTATTATAC
 29447  NNNNNNNNNNNNNNNNNNNNNNNNNNNNNNNNNNNNNNNNNNNNNNNNNNNNNNNNNNNN
 29507  NNNNNNNNNNNNNNNNNNNNNNNNNNNNNNNNNNNNNNNNNNNNNNNNNNNNNNTTTTTA
 29567  TTANTATTATTTAATCTTTATTTATAAAATTATATATTATATATAAATTATTATACTTAA
 29627  TGATTNAAAAAAAACCTCTAATTATTATTAATATTATATATAATATATATATTCTCATTA
 29687  ATGTTATATATAATATATATATTCTCATTAATATATTAATATAGTATTAAAAAAAATAAA
 29747  ATATTTAATAAATATTATTATTAATAATATTTATTAAAAATAATATAACATAATAAATAT
 29807  AAGATTATTATATAATATATTTATTATATCATATAGTTCCGGGGCCCGGCCACGGGAGCC
 29867  GGAACCCCGGAAGGAGAAATTATAACATATTTTTTAATAATATTCATATTTATTTTATAT
 29927  ACTAATAAATATATTTATTTATAATAATAAAAAAAAATAATAAATAAATATATTATTATC
 29987  ATTATTATACTTTATTCATTATTTATTATAATAATTATATATAACAATTATAATATATAA
 30047  TTATATTTTATATAATATTATATTAATATTTAATATATTTATTATTATTATTACTTCTAT
 30107  GGAAACTTTATATTTTAGATATTTTTATTATTATTATTAATTTATAATGTTATATTTTTG
 30167  ATTTATAAATATATAAGTAAGGGNNNNNNNNNNNNNNNNNNNNNNNNNNNNNNNNNNNNN
 30227  NNNNNNNNNNNNNNNNNNNNNNNNNNNNNNNNNNNNNNNNNNNNNNNNNNNNNNNNNNNN
 30287  NNNNNNNNNNGGCCCACCATAAAATAAAATAAAAATAATTAATATATATATATAAATATA
 30347  ATAAATTATTATATATAAATATATATAATTTTTATAATAAATATTATAATATTATATAAA
 30407  TAAATAATTATAATATATAATAAATATATAATAATAATAAAAATATTAACAATATAATAA
 30467  AAATTTATAATATAAATATAAATTATAAATAAGTTAAATTTATAAAATAATAAATTATTA
 30527  ACAAGAAGATATCTGGGGTCCCATTAATAATTATTATTTTCAATAATAATTGGGANCCCC
 30587  CACCATTATAATATCATATTAATTAATATAATAATAATGTATATAAAATAGAAATAATAA
 30647  TTAATATAATAATAATAATATATATAAAATAGAAATAATAATTAAATATATATATAAATA
 30707  ATTATTTATATAATATATTATAAATAATAATAATAATAAATATTTATTAATTAATAATGA
 30767  TTATAAATATTTTATTTAATATAAATTTATAACTATTTTATTATATATATATTTTTTATT
 30827  CATAAAAATTCCTTTTGAGGATTTTTATTTTATATAAATATCTTCTAATATTTATAATAA
 30887  ATAATAATATATTCATTATATTTATAATTATATATAATGTAATACGGGTAAACATTACCC
 30947  GTTGTTCACGGGTAATGTTTACCCTATTTTATATAATTCTTAATAAATATATTTATATTT
 31007  TTATATAAAAAAAATTATAATAATTTATTAATTTTC
;     G-orf859 <== end
 31043  CTATAAAANNNNNNNNNNNNNNNNNNNNNNNNNNNNNNNNNNNNNNNNNNNNNNNNNNNN
 31103  NNNNNNNNNNNNNNNNNNNNNNNNNNNNNNNNNNNNNNNNNNNNNNNNNNNNNNNNNNNN
 31163  NNNNNNNNNNNNNNNNNNNNNNNNNNNNNNNNNNNNNNNNNNNNNNNNNNNNNNNNNNNN
 31223  NNNNNNNNNNNNNNNNNNNNNNNNNNNNNNNNNNNNNNNNNNNNNNNNNNNNNNNNNNNN
 31283  NNNNNNNNNNNNNNNNNNNNNNNNNNNNNNNNNNNNNNNNNNNNNNNNNNNNNNNNNNNN
 31343  NNNNNNNNNNNNNNNNNNNNNNNNNNNNNNNNNNNNNNNNNNNNNNNNNNNNNNNNNNNN
 31403  NNNNNNNNNNNNNNNNNNNNNNNNNNNNNNNNNNNNNNNNNNNNNNNNNNNNNNNNNNNN
 31463  NNNNNNNNNNNNNNNNNNNNNNNNNNNNNNNNNNNNNNNNNNNNNNNNNNNNNNNNNNNN
 31523  NNNNNNNNNNNNNNNNNNNNNNNNNNNNNNNNNNNNNNNNNNNNNNNNNNNNNNNNNNNN
 31583  NNNNNNNNNNNNNNNNNNNNNNNNNNNNNNNNNNNNNNNNNNNNNNNNNNNNNNNNNNNN
 31643  NNNNNNNNNNNNNNNNNNNNNNNNNNNNNNNNNNNNNNNNNNNNNNNNNNNNNNNNNNNN
 31703  NNNNNNNNNNNNNNNNNNNNNNNNNNNNNNNNNNNNNNNNNNNNNNNNNNNNNNNNNNNN
 31763  NNNNNNNNNNNNNNNNNNNNNNNNNNNNNNNNNNNNNNNNNNNNNNNNNNNNNNNNNNNN
 31823  NNNNNNNNNNNNNNNNNNNNNNNNNNNNNNNNNNNNNNNNNNNNNNNNNNNNNNNNNNNN
 31883  NNNNNNNNNNNNNNNNNNNNNNNNNNNNNNNNNNNNNNNNNNNNNNNNNNNNNNNNNNNN
 31943  NNNNNNNNNNNNNNNNNNNNNNNNNNNNNNNNNNNNNNNNNNNNNNNNNNNNNNNNNNNN
 32003  NNNNNNNNNNNNNNNNNNNNNNNNNNNNNNNNNNNNNNNNNNNNNNNNNNNNNNNNNNNN
 32063  NNNNNNNNNNNNNNNNNNNNNNNNNNNNNNNNNNNNNNNNNNNNNNNNNNNNNNNNNNNN
 32123  NNNNNNNNNNNNNNNNNNNNNNNNNNNNNNNNNNNNNNNNNNNNNNNNNNNNNNNNNNNN
 32183  NNNNNNNNNNNNNNNNNNNNNNNNNNNNNNNNNNNNNNNNNNNNNNNNNNNNNNNNNNNN
 32243  NNNNNNNNNNNNNNNNNNNNNNNNNNNNNNNNNNNNNNNNNNNNNNNNNNNNNNNNNNNN
 32303  NNNNNNNNNNNNNNNNNNNNNNNNNNNNNNNNNNNNNNNNNNNNNNNNNNNNNNNNNNNN
 32363  NNNNNNNNNNNNNNNNNNNNNNNNNNNNNNNNNNNNNNNNNNNNNNNNNNNNNNNNNNNN
 32423  NNNNNNNNNNNNNNNNNNNNNNNNNNNNNNNNNNNNNNNNNNNNNNNNNNNNNNNNNNNN
 32483  NNNNNNNNNNNNNNNNNNNNNNNNNNNNNNNNNNNNNNNNNNNNNNNNNNNNNNNNNNNN
 32543  NNNNNNNNNNNNNNNNNNNNNNNNNNNNNNNNNNNNNNNNNNNNNNNNNNNNNNNNNNNN
 32603  NNNNNNNNNNNNNNNNNNNNNNNNNNNNNNNNNNNNNNNNNNNNNNNNNNNNNNNNNNNN
 32663  NNNNNNNNNNNNNNNNNNNNNNNNNNNNNNNNNNNNNNNNNNNNNNNNNNNNNNNNNNNN
 32723  NNNNNNNNNNNNNNNNNNNNNNNNNNNNNNNNNNNNNNNNNNNNNNNNNNNNNNNNNNNN
 32783  NNNNNNNNNNNNNNNNNNNNNNNNNNNNNNNNNNNNNNNNNNNNNNNNNNNNNNNNNNNN
 32843  NNNNNNNNNNNNNNNNNNNNNNNNNNNNNNNNNNNNNNNNNNNNNNNNNNNNNNNNNNNN
 32903  NNNNNNNNNNNNNNNNNNNNNNNNNNNNNNNNNNNNNNNNNNNNNNNNNNNNNNNNNNNN
 32963  NNNNNNNNNNNNNNNNNNNNNNNNNNNNNNNNNNNNNNNNNNNNNNNNNNNNNNNNNNNN
 33023  NNNNNNNNNNNNNNNNNNNNNNNNNNNNNNNNNNNNNNNNNNNNNNNNNNNNNNNNNNNN
 33083  NNNNNNNNNNNNNNNNNNNNNNNNNNNNNNNNNNNNNNNNNNNNNNNNNNNNNNNNNNNN
 33143  NNNNNNNNNNNNNNNNNNNNNNNNNNNNNNNNNNNNNNNNNNNNNNNNNNNNNNNNNNNN
 33203  NNNNNNNNNNNNNNNNNNNNNNNNNNNNNNNNNNNNNNNNNNNNNNNNNNNNNNNNNNNN
 33263  NNNNNNNNNNNNNNNNNNNNNNNNNNNNNNNNNNNNNNNNNNNNNNNNNNNNNNNNNNNN
 33323  NNNNNNNNNNNNNNNNNNNNNNNNNNNNNNNNNNNNNNNNNNNNNNNNNNNNNNNNNNNN
 33383  NNNNNNNNNNNNNNNNNNNNNNNNNNNNNNNNNNNNNNNNNNNNNNNNNNNNNNNNNNNN
 33443  NNNNNNNNNNNNNNNNNNNNNNNNNNNNNNNNNNNNNNNNNNNNNNNNNNNNNNNNNNNN
 33503  NNNNNNNNNNNNNNNNNNNNNNNNNNNNNNNNNNNNNNNNNNNNNNNNNNNNNNNNNNNN
 33563  NNNNNNNNNNNNNNNNNNNNNNNNNNNNNNAATAAAATAATTACCCCTCTCGTAATACAT
;     G-orf859 <== start
 33623  NTATAAAATATAAAATATAAAATAANAATATNATNATTATTATAATATATATATATATNT
 33683  ATATAAATATATATATATAATTTATANTTTATATNATTAATATATTATATANNNNNNNNN
 33743  NNNNNNNNNNNNNNNNNNNNNNNNNNNNNNNNNNNNNNNNNNNNNNNNNNNNNNNNNNNN
 33803  NNNNNNNNNNNNNNNNNNNNNNNNNNNNNNNNNNNNNTAGTATTTATTAATAATATAATA
 33863  ATTGTTATTATAAATATTAATAATAATATAAAAATAGGGTAAATAATATAAATAATATGA
 33923  ATAAATATAAAAACATATTAAATATAAAATATATCATAAATTTAATAAATATTATAATAA
 33983  TTTATAAATGATAGATATCTGGGGTCCTATAAATAATAATTATTTTCAATAATTATAGGG
 34043  ACCCCCACCTATTATATAAATATAAATATAAATATAAATATAAATACAAATATAAATATA
 34103  TAAATATATAAATATAATATAAATACAAATATAATATATAAATATAAATATAAATATATA
 34163  AATATAANTANNNNNNNNNNNNNNNNNNNNNNNNNNNNNNNNNNNNNNNNNNNNNNNNNN
 34223  NNNNNNNNNNNNNNNNNNNNNNNNNNNNNNNNNNNNNNNNNNNNNNNNNNNNNNNNNNNN
 34283  NNNNNNNNNNNNNNNNNNNNNNNNNNNNNNNNNNNNNNNNNNNNNNNNATAATAATATAA
 34343  TATATAATAAAATATAACTTATTAATATAATATTAAAAATATAATTAACAAGAATAAATA
 34403  GTCCGTGGGATCGAACCCCCTTTTTNNNNNNTTATTTAATATTTAAAGAAGGAATTGTTT
 34463  ATATATATTAATATCTTATTTGGGGATTAATATAATATATAAGTTTTGGTTACCAGGCCA
 34523  AAGACCGGAATCCCAAAAGGAGATTATATAAATATTATTTATCTCCCTTTTTTAATATTA
 34583  TAATAATTTTATTAAAAATAAAATAATAATAATAATTATAATTTATAATAACAATTATAA
 34643  TAATTTAATTAATTAATTAATTAATTAATTAATTAATTAATTAATTAATAATAAATATAA
 34703  ATATAAAAATAATATAATTTATAATAAATAAATTTATATATATATATATATATTAAATAA
 34763  AATATTTACTTCATTAATATAAAATATAAATATATTTAATTAATAAGTATATATATATAA
 34823  TAATATATAATAACCTATTTATATATATAATCTTAATATAATTATAAGAAATATTATATA
 34883  AGTAATATATAAAAATAATATAAAATAATTATAATTCAATTTATATATTAATAGTTCCGG
 34943  GGCCCGGCCACGGGAGCCGGAACCCCGAAAGGAGGAATAAGATAAATATATAAATTATAT
 35003  TAATAAATATAAATTTTAAATGAATTAATAAAATTAATATATATATGTATATATATATAT
 35063  ATATTAAAAATATTTAATTATTTTTAGGAAGGAGTGATAG
;     G-trnX(cacg) <== end
 35103  ATCCCTTTGGGGGACCGAACCCCTATTTAAGAAGGAGTGCGGGACCC!CGTG!GGAACCG
 35161  AACCCCTTTTTTATTTAAAGAAGA
;     G-trnX(cacg) <== start
 35185  AGTTTTATTTTATTTTATTTTATTTTATTTTATTTTATTTTATTTTATTTTATTTTATTT
 35245  TATTTAATTTAATTTTAATTAGGTTAATAAATAGTAATAATAAACTTAATAATAATAATA
 35305  ATAATTTTATTTTTATAATTTATTAATAATAATAATAATTATATATATATATATTATTAA
 35365  TAAATATA
;     G-trnE(uuc) ==> start
 35373  GACCTTATCGTCTAATGGTTACGACATCACCTC!TTC!ATGTTGATAATATCGGTTCGAT
 35431  TCCGATTAAGGTTA
;     G-trnE(uuc) ==> end
 35445  TTCATAATAATAAATATTTGTAAAAAAAGTATATATAATTAAACATATTCTTTATATTAA
 35505  TTAATAATTATTAATAATATACATTTTATATAATACAATTATATATATATATATATTTTT
 35565  TTTTAATACAAATAATATATTCATAATAATAAATACCGATTGTTATTATACTATAATAAA
 35625  ATATATAATATATTTTTCATTATAATATTTTTAAATAAATATTATAATAAATTATATAAA
 35685  TAATATTTATGTATAATAATAATAATAATAATTGTTATTAATTAATTCTATAATTATTAT
 35745  ATATTTAATTTTTTTTTTAAATATAATATATAATAATAGAATTTATTTTATTTTTTTTTA
 35805  TAATTANNNNNNNNNNNNNNNNNNNNNNNNNNNNNNNNNNNNNNNNNNNNNNTAATAATA
 35865  TTATAAATAACATATTAACAATAAATTATTGTTAATATAATAATAATAATAACAATATTA
 35925  ATAAATAATATAAAAATTATTAATATTATATTTATATAATATTAATATAAAAATCTTTCA
 35985  TAATATTAATTATTATTAAATAATAATTATATCATTAATATTAATATAATCGTCAATATT
 36045  ATTTATTTATTTATTTATTTATTTATTTATTTATTTATTTATTATTAAATAAATATTTTT
 36105  AAATATTATATTATATTATTAACTTTTTATTAAAAAAATTAATAATGATATAATATAATT
 36165  AATATTATCCACGGGACCAATGACCAACCCGGTAGTTGACCGGATTGGCGCCCGCGGGGT
 36225  TTATATTTAATAAATAATAATAATAATATTAATAAAATCTATTAACTTTTTTTTTTAATG
 36285  GATTATATTAATGAAAAAAAAATGAGAAATATCTTTTTTTTTTTATAATTATAATTTATA
 36345  TATAATAAAATATGTATATATAATAAAAAAATAGTTTTTAATATTATAATATAATTATAT
 36405  ATATAATTATAAATATATATATATATAATAAGTATTAATTAATAATATATATTTATATAT
 36465  TTTTTATTAATTAATATATATAAAATATTAGTAATAAATAATATTATTAATATTTTATAA
 36525  ATAAATAATAATAAT
;     G-cob ==> start
;     G-cob-E1 ==> start
 36540  ATGGCATTTAGAAAATCAAATGTATATTTAAGTTTAGTGAATAGTTATGTTATTGATTCA
 36600  CCACAACCATCATCAATTAATTATTGATGAAATATGGGTTCATTATTAGGTTTATGTTTA
 36660  GTTATTCAAATTGTAACAGGTATTTTTATGGCTATGCATTATTCATCTAATATTGAATTA
 36720  GCTTTTTCATCTGTTGAACATATTATAAGAGATGTGCATAATGGTTATATTTTAAGATAT
 36780  TTACATGCAAATGGTGCATCATTCTTTTTTATGGTAATGTTTATGCATATGGCTAAAGGT
 36840  TTATATTATGGTTCATATAGATCACCAAGAGTACTATTATGAAATGTAGGTGTTATTATT
 36900  TTCATTTTAACTATTGCTACAGCTTTTTTAGGTTATTGTTGTGTTTATGGACAGA
;     G-cob-E1 ==> end
;     G-cob-I1 ==> start /group=II(derived) (1.12e-12)
 36955  gtgagacaagtataagtatattattataatatcataccattaaataaattattttaatga
 37015  aatgattatgtttatatataacatatacctaattagacatgcattattagtaataatttt
 37075  gtatgaaactctaataataataattattattaattattaaggtaagattcatatggatag
 37135  cgtaagtcaatctaatattataaaatatcgtaacataaacaatatttttttctattatta
 37195  attaataaataataataaataaaaataattatatgagaagtaagatattcaattctgtct
 37255  agaatacatatatatacgttaatactcatcggtataaaattagaatcctaagtgaattat
 37315  tgaaagtataataatataaacttggtaagcccaattatttccatataatattaatataaa
 37375  tattatatggtagttatatataatattattaaataaataataatagaaattataatatag
 37435  ataagtgggtaaaagactattgaaaaagctaaagattatatgtaatgtataatatagatc
 37495  aaattatttatatattttaataaaaatatattaataatggttaatattattattaattaa
 37555  ttaattaattaattaataataataacgaataaatgattaatgtgaaagcatgctaacttc
 37615  aatataggatgatttatatagtatataaattgtttgagctgtatactatgaaagtagtac
 37675  gtacagttctgagtgggggaaaatttgtaaagatctacctatcacaat
;     G-cob-I1 ==> end
;     G-cob-E2 ==> start
 37723  TGTCACATTGAGGT
;     G-cob-E2 ==> end
;     G-cob-I2 ==> start /group=ID (3.20e-22)
;     G-cob-I2-orf280 ==> start /first_aa=N /note=LAGLIDADG ;; evalue:3e-09
 37737  aatataaatatcgcctcaaatatatttaatataataaaactaatttatataataatgtta
 37797  atattattaatttatattttttatacgattataataagacaaataataaaaactaaagaa
 37857  tatcttatattaattaagagtatagattatattaataaaaataaatatataattaattta
 37917  aatataacaaataagaaagatataaataataatattggtccattaaatatagacatttta
 37977  tcaattatttatggttcaatattaggagatggtcatgctgaaaaaagaaaaggtggtaaa
 38037  ggaacaagaattgtatttcaacaagaatattgtaatattaattatttatattatttacat
 38097  agtttattagctaatttaggttattgtaatactaatttacctttaattaaaactaaatta
 38157  ggtaaaaaaggtaaaattagacaatatttaaaatttaatacatgaacttatgattcattt
 38217  aatatgattcattcagaatggtatattaaaaatatatctggaaaaggtaatattaaagtt
 38277  attcctaaatctttagacaattatttaactcctttagctttagctatttgaattatagat
 38337  gatggatgtaaattaggtaaaggtttaaaattcacaactaattgttttagttataaagat
 38397  gttcaatatttactttatttattacataataaatataatattaaatctactattcttaaa
 38457  ggcaataaagaaaatacacaatttgttatttatgtatgaaaagaatctatacctatttta
 38517  actaaaattgtatctccttatattattcctagtataaaatataaattaggtaattattta
 38577  taa
;     G-cob-I2-orf280 ==> end
 38580  taaaatatatagtattatattaattattatattattataatgcgatattattgaaaacat
 38640  gtcaaaattatattattaagtaacaagacagtgggttatataattatatgatcccaacag
 38700  aatacaccaataataggtattattataaaaaaaataataatatttaatgtttattcgaag
 38760  aaaatttataatattattattataacacaaggtttaataatctatatatatatattatat
 38820  atataactactgttattattccatttacctaattaatatataaataatgaattataatta
 38880  ttatgattaatatttttataataataaccccatcataacatttatatataacatttatat
 38940  ataacatttatatataatatttatattatggtattattaggtataaatatttattcataa
 39000  gagaaaatagtgattaaatggaattataaaaagggtagatattattaaatacagggtatt
 39060  atttatattaataaatcaataaatattgagattattattattaaaaaataataataattt
 39120  ataaataatattattttcttg
;     G-cob-I2 ==> end
;     G-cob-E3 ==> start
 39141  GCACTAGTTATTACTAATTTATTCTCAGCAATTCCATTTGTAGGTAACGATATTGTATCT
 39201  TGATTATGAGGTGGGTT
;     G-cob-E3 ==> end
;     G-cob-I3 ==> start /group=IB(3') (7.56e-05)
 39218  t
;     G-cob-I3-orf348 ==> start /first_aa=N /note=LAGLIDADG ;; evalue:4.8e-51
 39219  aatatagaggatccatattatagtaatataatattaaataaatctgttttatgctgaaat
 39279  atcttcatttgaataataaattactatattattcaattaattatttataataatataatt
 39339  tgaaataaaaataatatagttaaaatatttattataagaagaaaattagcagtaattaat
 39399  atatatatatatataaaattaattattcagagactttatagttattatataaataatact
 39459  attatttatgataaaaatcataaattaaacacagataatcctatttatgcatatattgtt
 39519  ggtttatttgaaggagatggttgaattactatttcaaaaaaaggtaaatatttattatat
 39579  gaattaggtattgaaatacatattagagatattcaattattatataaaattaaaaatatt
 39639  ttaggtattggtaaagtaacaattaaaaaattaaaaataaaagatggtactattaaagaa
 39699  atatgtaaatttaatgtaagaaataaaaatcatttaaagaatattattattcctattttt
 39759  gataaatatcctatattaactaataaacattatgattatttatattttaaagataattta
 39819  ttaaaagatattaaatattataatgatttatcttattatttacgtcctattaaaccattt
 39879  aatactcttgaagatattttaaataaaaattatttttcttcatgattaattggttttttt
 39939  gaagctaaaagttgttttagtatttataaacctataaataaaaaaataaaacttgctagt
 39999  tttgaagtatctataaataataatatagaagttatattagctattaaatcatatttaaaa
 40059  attaataataatatttatataaatgaatttaataattcaaaaataacacttaaaagtatt
 40119  aatgatattaaaaatgttgtaatatttattaataataatcctattaaattattaggttat
 40179  aaaaaattacaatatttattattcttaaaagatttacgtcttattcttaaatataataat
 40239  tattttaaaattcctcctaaatattaa
;     G-cob-I3-orf348 ==> end
 40266  tcttatataaaaatataataataatatatttatatattatataattatataaacaaaata
 40326  taatttatatataattatttattataaatatagtccggcccgccccgcggggcggacccc
 40386  gaaggagtgagggacccctccctattctaacgggagggggaccgaaccccgaaggagttt
 40446  aattatatattaaatatattattatcaataaataattcctttgaactatttattatttta
 40506  ttatatttattttctccttcattattaatttttattaataattaaaatcttatcatttta
 40566  tggtatttttatttctattttaggatatcgaaactataaattaaaaagtataattttatt
 40626  aattataatttatgattaataaataagaaataaaaactttagaagtaatatttatctttt
 40686  ttttttataaataaatattatgattaatatataatcatttataaatatttatatataatt
 40746  atatatatacataaataggattaagatatagtccgaacaatatagtgatatattgataat
 40806  agttttcaaatatgtaactatttaaacattaaaag
;     G-cob-I3 ==> end
;     G-cob-E4 ==> start
 40841  CTCAGTATCTAACCCTCTAATCCAGAGATTCTTTGCGTTACATTATTTAGTACCTTTTAT
 40901  CATTGCTGCAATGGTTATTATGCATTTAATGGCATTACATATTCATGGTTCATCTAATCC
 40961  ATTAGGTATTACAGGTAATTTAGATAGAATTCCAATGCATTCATACTTTATTTTTAAAGA
 41021  TTTAGTAACTGTTTTCTTATTTATGTTAATTTTAGCATTATTTGTATTCTATTCACCTAA
 41081  TACTTTAGGT
;     G-cob-E4 ==> end
;     G-cob-I4 ==> start /group=IB (7.88e-21)
;     G-cob-I4-orf386 ==> start /first_aa=Q /note=LAGLIDADG ;; evalue:2.2e-44
 41091  caaaatatggccttattattaattacatatgtaattaatattttatgtgctgtatgctgg
 41151  aaatctttatttattaaatatcaatgaaaaatttataataaaactctatattattttatt
 41211  attcaaaatattttaaatacaaaacaattaaataatttcgtattaaaatttaattgaaca
 41271  aagcaatataataaaataaatattgtaagtgatttatttaatcccgatagagtaaaatat
 41331  tattataaagaagataatcagcaggtaaccaatataaattcttctaatactcacttaacg
 41391  agtaataaaaagaatttattagtagatacttcagagactacacgcacacaaaaaaataaa
 41451  tttaattatttattaaatatttttaatataaaaaaaataaatcaaattattcttaaaaga
 41511  cattatagtatttataaagatagtaatattagatttaaccaatgattggccggtttaatt
 41571  gacggagatggttatttttgtattactaaaaataaatatgcatcttgtgaaattcttgtt
 41631  gaattaaaagatgaaaaaatgttaagacaaatccaagataaatttggtggttctgtaaaa
 41691  ttaagatcaggtgttaaggctattagatatagattaaaaaataaagaaggtataattaaa
 41751  ttaattaatgccgttaatggtaatattcgtaatagtaaaagattagtacaatttaataaa
 41811  gtatgtattttattaaatatcaattttaaagaacctattaaattaactaaagataatgct
 41871  tgatttataggattctttgatgctgatggtactattaattattattattccgataaatta
 41931  aaaattagacctcaattaactattagcgttacaaataaatatttacatgatgttgaatac
 41991  tatagagaagtatttggtggtaatatttattttgataaagctaaaaatggttattttaaa
 42051  tgatctattaataataaagaattacataatattttttatctttataataaaagttgtcct
 42111  tctaaatctaataaaggtaaacgtttatttttaattgataaattttattatttatatgat
 42171  ttattagcttttaaagcacctcataatactgctttatataaagcttgattaaaatttaat
 42231  gaaaaatgaaataataattaa
;     G-cob-I4-orf386 ==> end
 42252  attttctccgtattcattattatattatctaatttataaaatatttaaagattccttata
 42312  ataatataacatctttgtaaattattgttaaagataatataaattattatgaatcggtag
 42372  attatatttttacaatcttattaaataaaattctgatcattaaacatgattgaagaaata
 42432  ataatagtttatgaaataggatagtgtaatataaatttttatgaagatatagtccatttt
 42492  atatttattataaaag
;     G-cob-I4 ==> end
;     G-cob-E5 ==> start
 42508  CATCCTGATAACTATATTCCTGGTAATCCTTTAGTAACACCAGCATCTAT
;     G-cob-E5 ==> end
;     G-cob-I5 ==> start /group=IA (6.61e-23)
 42558  tgatattaaaaatattaataaaattattattatttaatcttatttattttatataaaaaa
 42618  aataaataataattattaataaaaatatattatttatttctcctttcggggttatttata
 42678  tatattcctttataatttatatttaatatattatattaaatatatgaaaaattataataa
 42738  ataaattaattaattaataataaataataataaaaagtacagtagcattaaatattctta
 42798  agtttccgctttgtgggaacncccataaggagtttaatgattaaaattggttaattgtca
 42858  agaaaatctaaggtattaataaataaataatactatgacaacttgcagcgaagtttatat
 42918  catctctatattatatattaatatatatatataataataataataatattaatataatat
 42978  aagatataaaaacgttcaacgactagaaagtgaactgagatagtaatacctttccacgaa
 43038  aaccaattaatttataaattatttttaaataaagaatagattattaattttttttatata
 43098  ttannnnnnnnnnnnnnnnnnnnnnnnnnnnnnntatatattaatatatattatatataa
 43158  aataaaaaatatatatatatatattataaaatatcaaaagttttaatcttttattataaa
 43218  ttaatgacatagtctgaacaataatgaaaattattgagataagatattaaataatcttat
 43278  gttaacatatataaattg
;     G-cob-I5 ==> end
;     G-cob-E6 ==> start
 43296  TGTACCTGAATGATACTTATTACCATTCTATGCTATTTTAAGATCTATTCCTGATAAATT
 43356  ATTAGGAGTTATTCTAATGTTTGCAGCTATTTTAGTATTATTAGTTTTACCATTTACTGA
 43416  TAGAAGTGTAGTAAGAGGTAATACTTTTAAAGTATTATCTAAATTCTTCTTCTTTATCTT
 43476  TGTATTCAATTTCGTATTATTAGGACAAATTGGAGCATGCCATGTAGAAGTACCTTATGT
 43536  CTTAATGGGACAAATCGCTACATTTATCTACTTCGCTTATTTCTTAATTATTGTACCTGT
 43596  TATCTCTACTATTGAAAATGTTTTATTCTATATCGGTAGAGTTAATAAATAA
;     G-cob-E6 ==> end
;     G-cob ==> end
 43648  TATATAATTAAATTAATACATAGATATAATATATATATAATTATTATTAATAATATAATA
 43708  AAAATAAAAATAAAATTATTAATAATAATAATACTTTAATAATATTCTTAAAAATAATAT
 43768  ATCTCTAATTTATAAAAATTAAATAATAATAATAAAAAAAAAATATTATAAAATATAAAT
 43828  TAATTAATAATGAAAATAATATACTTATTAAATTAATATAAATAAATGAATAATATAATA
 43888  TAACTATATTGAATTATAATCTATCTATCTTTTTTTTTCATATAATTATAATATATATAT
 43948  TAATATATATAATTATTATTTTATATATTATAGTTATTNNNNNNNNNNNNNNNNNNNNNN
 44008  NNNNNNNTATTAGATTTATTAATTATTATTATCATTATTATTTTTTATTTAATCTTATTT
 44068  ATTATAAAATAATTAATTATCATAAAGCATAATTATTATAGAATCTTATTATTTTCTTTA
 44128  TTTAAATTTATAAAAATATAAAGTCCCCGCCCCCTTTTTATTTTATTTAATTAATTATTT
 44188  ATTTTTAAAAAGGAGTGAGGGACCCCCTCCCGTTAGGGAGGGGGACCGAACCCCGAAGGA
 44248  GTACTCATTTAATATAAATATTAAATAAAAATTATTTTATATATATTAATGATTATTAAT
 44308  ATTGATAATATAAATTATTTTATAATTAATTATTATAAATATATAACTATTAATAATTAA
 44368  TTTTTAATCTAGGGGGTTCCCCCACTTACATAAACTTACGTATACTTACATATACTTATG
 44428  TATACTTACATATACTTACGTATACTTACATATACTTATATATACTTACGTATACTTACA
 44488  TATATGGGGGATCCCTCACTTCTCCGGCGTCCTACTCACCCTATTTATTAATCATTAATA
 44548  AGAAATTATTATTAAAAAAATTATAATTTACTCAAAGTTAATTATAAATATATTTTTAAA
 44608  TATCTATTTTATTAATCTTTTATAAAATTTAAATTAATTGTAATTAATTAATATTATAAT
 44668  AATTATTCTTAGGAAGGATATTTATTTATTTTAATTATGAATTCCTGACATAGAGACAAT
 44728  TAATTAGAACTTCTTATTATTATTATAATAATAATAAAAATATTCTAAATATATTATATA
 44788  TATTATTATTTTTTTTATTATTAATAAAATATTATAATAAATTTAAATAAGTTTATAATT
 44848  TTTGATAAGTATTGTTATATTTTTTATTTCCAAATATATAAGTAAGGGTTTCTTACGAAA
 44908  CCGGGACCTCGGAGACGTAATAGGGGGAGGGGGTGGGTGATAAGAACCAAACTATTCAAT
 44968  AAATACAAAGCACACATTTGTTAATATTTAATAATATAACTAATATATAATAATTATAAA
 45028  ATAATTAATTATATAATANAATATNNNNNNNNNNNNNNNNNNNNNNNNNNNNNNNAGTAT
 45088  AAACAATATAATATATTGTATAAAATAAATTATAAATAAGAAATAAAAACCAAATAAATA
 45148  ATATAATAAATGATAAACAAGAAGATATCCGGGTCCCAATAATAATTATTATTGAAAATA
 45208  ATAATTGGGANCCCCACCTAAAATATATATATAACTAATAATATATTATATATATTAATA
 45268  TATAATAATATTATTAAAATATAATATTATAAAAAAAAAAGTATATATAAAATAAGATAT
 45328  ATATATATAAATATATATATTCTTAATAAATATTATATATAATAATAATAAATTATTTCA
 45388  TAATAAATTATTTCTTTTTATTAATAAAAATTACTTATCTCCTTCGACCGGACTATTAAA
 45448  TATTAAATATTAAATATTTAATATTTAATATTTAATTCTATAGATATTCATATGAAAAAT
 45508  AATAAGTATATAATTATGATAATGAATATATTTTTATTTATAATTTATTATTATAAAAAT
 45568  ATTTTAATTTAATAATAATAATAAATCATTATATTAATTCTTTTAAGAATTTATAATTGT
 45628  CATTATTTATTATATACTTCTTATTAAAAGGGATTCGGTTTTCCTCATCCTCATGGGTAT
 45688  TCCTCACTCCTTCTGATAATTAATTTTATAATAATAATAAAATAAACTTAATTAAATATT
 45748  ATATATTTATTTACAATTATATATATATATTACTCATAATTAAATTAAATTAAGATGCAA
 45808  TTCAATACGGTTGTATTATATTATTCATCAAATATTGTTAATATTGATACCTACAAAGAT
 45868  ATTTAATATTTTTATTATTATTATCCATTACTTTTTTTATTATATTTTAATTATTTATTT
 45928  ATTTATTTATTTATAATAATAATATTTCATATTATCAATTATTATTTTTTTTTTTTATAA
 45988  TATATAATTAAATTATTTATATAGTTCCCTGAAAGGAGAATAAATAAAATATTATATAAA
 46048  TATTTATATCTTTATTAATATTAATATAAGTAATATATATAGTTTATGATATTTAATTTT
 46108  ATCATAATATAATAATAATTATATAAATCTTATACACATTTATATAAGTATATATATATA
 46168  TTATTAATATAATGAACATCTATTAAATAAAATAATTGTAAATCTCAAGTAAATTATTAT
 46228  TATTTTATTTTTAATAATAATTTATGATTTATAATTAATAAATAAAAGAGTAATTATATG
 46288  ATAAAAAAGGTAATAAATAAAATTTATAGTTCCGGGGCCCGGCCACGGGAGCCGGAACCC
 46348  CGAAAGGAGTTTATTTATATATATATATATATGAATTAATATTTAATAATAAATAATAAT
 46408  ATAATTAATAATATTATTATTATTATAATTTTTTTGTTTATAATATTAATAAAATATTAT
 46468  TATATATTTTTTTTTATAATATTAATAAAATATATAAATAAGTCCCTTTTTTTTTATTTA
 46528  AAATAAAGAAGGAATAATTAAATAATATTTTAATAATTTAATTAAATAGTGTATTAAAAG
 46588  ATAATAAAAAGTAATATTAATATATTAATTATATATAATATATTTATATATAATTATATA
 46648  TATATATATAAATAATAATAAATATATATATAATATAAAAATAAGAATAGATTAAATATT
 46708  TAATAAATAAATATT
;     G-atp9 ==> start
 46723  ATGCAATTAGTATTAGCAGCTAAATATATTGGAGCAGGTATCTCAACAATTGGTTTATTA
 46783  GGAGCAGGTATTGGTATTGCTATCGTATTCGCAGCTTTAATTAATGGTGTATCAAGAAAC
 46843  CCATCAATTAAAGACCTAGTATTCCCTATGGCTATTTTAGGTTTCGCCTTATCAGAAGCT
 46903  ACAGGTTTATTCTGTTTAATGGTTTCATTCTTATTATTATTCGGTGTATAA
;     G-atp9 ==> end
 46954  TATATATAATATATTATAAATAAATAAAAAATAATGAAATTAATAAAAAAANAAAATAAA
 47014  ATAAAATCTCATTTGATTAAATTAATAACATTCTTATAATTATATAATTATTATAAAATA
 47074  TATAAATATTATAATAATAATAATATATATAAATTATAATAAAAAATAATAATAATATAT
 47134  AATATACCTTTTTTTTAATATATTAATATATAAATAAATAAATAATGGATAATATATAAT
 47194  TACTTTTTTTATATTATTAATAATAATAATTTATAAATATTGTTATAATAAACATTTATA
 47254  AAAATAAATATAAATTACCATAATAAGATATATTATTTATTTATAATAAAAATATTTATT
 47314  AATAAATAAGAAATATATATATTATGATAATATTTATTAATAAATAATAAATTCTTTATA
 47374  TATAAATATATTAAATATATTTAATTGAACACAATATAATTTTTATTGTATTATTCATTG
 47434  AATAATATTAATATTAATATTAATATAATATTAGTGAACATCTATTTAAANNNNNNNNNN
 47494  NNNNNNNNNNNNNNNNNNNNNNNNNNNNNNNNNNNNNAAATATATATAATTTATAATTTT
 47554  CATATAATTAATATAATAATTAGGTTTATAAATAAATTATAATATATTATAACAATATAA
 47614  TAAAATATATTATAANNNTATAAATCTATCTATATAATATATAAATTTATATATACATTA
 47674  ATAATATTTAATTATAATTATTTAAATATTTAATTTATTAATATTCCCCGCGGGCGCCAA
 47734  TCCGGTTGTTCACCGGATTGGTCCCGCGGGGTTTATATTATTTAAATANNNNNNNNNNNN
 47794  NNNNNNNNNNNNNNNNNNNNNNNNNNNNNNNNNNNNNNNNNNNNNNNNNNNNNNNNNNNN
 47854  NNNNNNNNNNNNNNNNNNNNNNNNNNNNNNNNNNNNNNNNNNNNNNNNNNNNNNNNNNNN
 47914  NNNNNNNNNNNNNNNNNNNNNNNNNNNNNNNNNNNNNNNNNNNNNNNNNNNNNNNNNNNN
 47974  NNNNNNNNNNNNNNNNNNNNNNNNNNNNNNNNNNNNNNNNNNNNNNNNNNNNNNNNNNNN
 48034  NNNNNNNNNNNNNNNNNNNNNNNNNNNNNNNNNNNNTTTTTTATAATTTATATATATAAT
 48094  ATATTTATAGTTCCGGGGCCCGGCCACGGGAGCCGGAACCCCGAAAGGAGTTTATTTAAT
 48154  ATTTATATTTATATTAATATTTATATTTATATTTATATTCCTCTTAA
;     G-trnS(uga) ==> start
 48201  GGATGGTTGACTGAGTGGTTTAAAGTGTGATATT!TGA!GCTATCATTAGTCTTTATTGG
 48259  CTACGTAGGTTCAAATCCTACATCATCCG
;     G-trnS(uga) ==> end
 48288  TAATAATACATATATATAATAATAATTTTAATATTATTCCTATAAAAATAAAATAAATAA
 48348  ATAAATAATAATAATTAATTAATTAATTAATTTTAATAAATATAAAATATATAAAAATAA
 48408  TAATAATAATAATTATTATTTTAATAATATTATTTATATAATAGTCCGGTCCGACCCTTT
 48468  TTATTCTTAAGAAGGGGTTTTATTTTATTAATTAATAATAATATATTAAAAATTATAAAT
 48528  AATTAATAATTCTTTATATTTATATATATATATATATATTTATATATTTATATATATATT
 48588  TTAATAATATTATGATATATTTTATTTTTATAATATTTTTATTTTTATATATAAAATTAT
 48648  AATATTTTATTTTATAAATTATTTATATATAAATTATTAATAATAATTATTTTTTTTTAT
 48708  TTGGGATTTATATTATTATTATAAAGAATATAATGTTATTAATAACTGCAAATAATATCT
 48768  AATATATTATTATTTATAATAATAAATAATATTATAATAAGGATGCATATTATATATATA
 48828  TATATATTTCTATTTATATTAATATTAATATTAATATGTATATATAATAGATAAAAAGTA
 48888  AAAATAAAAAATA
;     G-rps3 ==> start ;; mfannot: alternative ATG start pos 48898
 48901  ATGAAATTAAAATTATTAAATATAATTTTATCAATAATAAATAAACTTAATAATAATAAT
 48961  AATATTATTATTAATAATCTATTAGATTCATTAATAAATAAGAAATTATTATTAAAGAAT
 49021  ATATTATTAGATATAAATAATAAAAAAATAAATAATATAAAAAGAATATTAAATAATAAT
 49081  AATATAAATATNNNNNNNNNNNNNNNNNNNNNNNNNNNNNNNNNNNNNNNNATAAATATT
 49141  AATAATAAATTACAACATTTAAATAATATAAATAATTGAAATCTACAAATTTATAATTAT
 49201  AATAAAAATATAGAAATTATAAATACTATAAATGATAAATTAATTAATAAATTATTATAT
 49261  AAAATAATAACTTTAAAATTAAATAATATAAATATTAATAAAATTATTATAAGTAAACTT
 49321  ATTAATCAACATAGTTTAAATAAATTAAATATTAAATTTTATTATTATAATAATGATATT
 49381  AATAATAATAATAATAATAATAATAATAATTATTATATAAATATAATAAATAAATTAATA
 49441  AATATTATAAATAATAATATAAATAATAATTTATGTAATATTTTAAGTTATTATTATAAT
 49501  AAAAAAGTAACTATTGAACCTATTAAATTATCATATATTTATTTAAATAGTGATATTTTT
 49561  AGTAAATATATTAGTTTAAATGATATAGATAAATATAATAATGGTATCTTAACTAATTAT
 49621  CAACGTATATTAAATAATATTATGCCTAAATTAAATGATCATAATATTTCTATAAATTAT
 49681  ATTAATAATATTAATAATATTAATAATAATAAATATAATAATATAATTAATTTATTAAAT
 49741  AATAATAATAATAATAATAATANTAATAATNATANTAATAATAATAATAATTATATTGGT
 49801  AATATTAATAATATTTATAATAATATAACTATTGATAATATTCCTATAGATATTTTAATA
 49861  TATAAATATTTAGTTGGTTGATCTATTAAATTTAAAGGTAGATTAAGTAATAATAATGGT
 49921  AGAACTAGTACACTTAATTTATTAAATGGTACTTTTAATAATAAAAAATATTTATGAAGT
 49981  AATATTAATAATAATTATAAATTAAATTATATCCCTTCTAATCATAATTTATATAATAAT
 50041  TCTAATATTAATAAAAATGGTAAATATAATATTAAAGTTAAATTAAACTTTATTTAA
;     G-rps3 ==> end
 50098  TATATATATTAATAAATNNNNNNNNNNNNNNNNNNNNNNNNNNNNNNNAAAATATAAATA
 50158  AAATAAATATAATAAATAAAATAAATAAATAAATAATATATATATATATATAAATATATA
 50218  AAATAATATTTACTTTTTATATATATATAATTATATATAAATTAAATATAATATAATATC
 50278  ATATAATTATATAAAAATAAAATTATAATTTATTTATATTAAAAATATTAATTAATTAAT
 50338  TTTTTTATATAATTATTATAATAATAATTTAATTAAAAATAAATATCAAATAAAATTATA
 50398  AATTAATCCTACTTTTGGATCCTATTTATATTTTATTATTATAAATAATTATTATTGATA
 50458  GTTAATTAAATAAAAATATATATATATATTACTCCTTTGGGGTCC
;; mfannot:
 50503  gccccccacggggcgggccggactattataattattattaatatattaattattaaatta
 50563  tataaaccgcccccgcgggggcggttagttatttatattaatatattttatattaatata
 50623  taatactcttttttctattatattttaatatataatattaaaaaaaataaataaaataat
 50683  attcttaatttttattctttatcttctttaaccaaactccttcggggt
;     G-trnE(cuc) ==> start
 50731  tcggtccccctcccattaggttaggganggggtcc!ctc!actccttcggggtccgcccc
 50789  gccccgcgggggcggg
;; mfannot:     /group=IB(5') (3.71e-04)
 50805  CCGGA
;     G-trnE(cuc) ==> end
 50810  CTATTTTAAATTTTAATTTCAATTTTATAAATATAATATTTAATTATAAATTTAATAATA
 50870  ATATATAAAAAATATATATATGGTTAATATATATAAAGATTATAATCTTTTAATTAAATA
 50930  AAGAAAAATTTATTATATAAATTTTCTCTATAGTTATATATTTAAAACTTATTTTTTTTT
 50990  TTTTATAAATAATAATTATAATAAATAATATTAATTATTTATTATATAATTAATTGGCCC
 51050  CCATGCTGGGTTCCGGAACTCCTCCTTCTCGCGAGGTTAACACCTATTATATAACTATAA
 51110  CTATAACTATAACTATAATTATAATTATAACTATAACTATAAATATTCATTTTAATAATA
 51170  ATAATAATAATAATATTAATATAAATAGTCGAAGAATATATTTATTTATTTTAATATAAA
 51230  TAAAAAGTTTCAATTAATTTGAATTTGGAATTAAATTATTACTTCATATGGGGTTATGGA
 51290  TTTCGTTCGGAACTCCTCCCTCCTACCTCTATTTATTAATCATAAATCATAAATTATTAT
 51350  TAATTAATAATAATAATTTACTCGAGGTTCATACCTATTTTAATATTAATATTAATATTG
 51410  ATAAAATATATATTCACTAAAAAGTATATAATTTACTCAATTTATACTATAATTTTATAT
 51470  TTTTTTATTATAATTTAATTATTTCAAATAAAGTAATTATAATAATATATATCCTTTATT
 51530  AAATATATATTAATTAATATATATATAAAAAGTAAATATTATTAATTGTATATAATTATA
 51590  AATAATTAATATTTATTAAAATATATATAATTTATAATCCTCATATAATTAATATAATAA
 51650  ATAATATAACACAATGTAATTTAATTTAATTACATAATAAATTTATTATTATTATAATTA
 51710  TTATTTATTTATTTATTTATTATTATAAATTATAAATATTATTATAATTAAAATCAATTA
 51770  TTAATTATTAATGATAAATAATTAATGATAAATTATCAATAACCAATTAGATTATTTATC
 51830  GATATTTAATTATATTATATTATATTATATTATATATATATATATATATTATATTATAAA
 51890  ATTTATTTATAAATATTTGTTTATTTATTTATTTATTGAATAACAATAGAATTAAATATT
 51950  GTCAATAAATAATAAATAATGTTTAATATATATTATATTATATTAATATTAATATTATTA
 52010  TTATTTTTTTTATTATATTAATATAATTTATAAAAATATAAAATTATTATTTTTATTATA
 52070  ATTTATATATATATAATATATATATTTATTAAAATATTTTAAGAAAGGAGAAAAATAATT
 52130  AAATTAAATTAAATTAAATTATTTATTATTATTATTATTATTTATATAATAATATATTAT
 52190  TTAAATATTTATATATTATTTTTATATTAATATTTATAGATNGGGGGTCCCTATTATTAT
 52250  TGAAAATAATAATTATTAATGGACCCCAGATAGCTTCTTGTTTATCATTTATATATATAT
 52310  ATATATTATTAATTATTTTATTCTAATTTNNNNNNNNNNNNNNNNNNNNNNNNNNNNNNN
 52370  NNNNNNNTAATATTATTATTAATTATTTAATTAATATTATAATCATATAATTTAATATTT
 52430  TATTTAATTTTATTAAAATTTAATATATATATTTTTATTATTATTTAATTAATTTATAAA
 52490  TATAAAATATTCTTAATATTAAAAATAAATAAATAATAAAGTTTATAAATCATATATTAT
 52550  AATTATTTATTATTTTTATATTATATTAATAAAATATTATTATTATNNAAAAAAATAAAA
 52610  ATTTTATAATATTTTTATATATTTTTAATTATTATTATTAATATTTATTAAAGGAAATAT
 52670  AAAAACCGAAGGAATATTATAATTATAATTATAATTATTATTATATTTAATTTATTATTA
 52730  TAATAATAATAATAGTCTGCCCCCTCTTTATCTTTATTTTANNNNNNNNNNNNNNNNNNN
 52790  NNNNNNNNNNNNNNNNNNATTTAGAAGGATATTTAATAATTTATAATATTTAATTCATAT
 52850  ATATATATATATATTTTATTTTTTATATATATATTTAATATATTATATTTATATTTATAT
 52910  TATTANNATTATTATATTATATTATTTAATTATTTTTTAATAATATATTATTAATATTTT
 52970  ACCTTTTGATAAATAAAAATTTATTAAAAATTTTATAATAAGTATTAAAATATCATAAAA
 53030  GTATAATATTTATATAAAATGTATAAATTTATAATCTTCTAATTAAATTAAANTAAATAA
 53090  ATAAAATAAAATAAATTAAACTCCTTTTGAGATTCACACCTATTTTATTAAAAATAGGTA
 53150  TTCACTTAATTAAATTAAATTAAATTAAATTAAATTATGGATAATTTATTTAATAAATAT
 53210  ATATATTAATTATAAAATAATAGTCCGGCCCGCCCCGCGGGGCGGACCCCGAAGGAGTCT
 53270  GCCCCTTTTTATTTAATATTTAANATNTANNNNNNNNNNNNNNNNNNNNNATATTTAAAG
 53330  AAGGATATATTTATAATTTATCATAATATTATTTAATAAGAAATTNNNNATTAATTAATT
 53390  AATTAATTTATTTATTGTTTATATTTATTAATATTAATATAATAAAAATGTAAAATACTT
 53450  AATATTATTAATATTATTATATATNNNNTATATAATAATATATTATATTTATATCTCCTT
 53510  TATTCCTTTTTTTCCCGCTAGGGACTNNNNNTATTATATTATTATATATTTCTTCGATGA
 53570  CTTTATATATATTTTATTTTTATNAAAAANNNNNNNNNNNNNNNNNNNNNNNNNNNNNNN
 53630  NNNNNNNNNNNNNNNNNNNNNNNNNNNNNNNNNNNNNNNNNNNNNNNNNNNNNNNNNNNN
 53690  NNNNNNNNNNNNNNNNNNNNNNNNNNNNNNNNNNNNNNNNCCCCGGGGGGACCGAACCCC
 53750  GAAGGAGTCTTTTTTCTATTTATTAATAATAACTATAAATTATATTTAAAATAATAATTT
 53810  ACTTGTTATAATCTTAATGTTCCGGGGCCCGGCCACGGGAGCCGGAACCCCGAAAGGAGA
 53870  AGTATATAAATATTTACTTGTTATAATTTATTATATATTTATAACCTCCTTCTTAAAATT
 53930  ATCTTTACTTTATAATAAAAATTAATATAATATAATCTGATAATAATCGAATTTTATTAT
 53990  ATTTAATTTAATTAATAATAGACCATTATTATTATTATTTTACTTATTAATATTAATTTA
 54050  TATTTATATATATAAATATTATTAATTTTATATTAATTTTTTATTAATTATTTATTTTTA
 54110  TATTCATATTTTTTATTAATATTATTTTTATTAATAACTTTTTAAATAATTATAAACTAT
 54170  ATATTATTTATATTTATATTTATAATAAATGAAACAATTATAATAAAAATTACAATTACA
 54230  ATTATATTATAATTATGATTACAATAGGGTTAAACATTACCTGTGAACAACTGGTAATGT
 54290  TTAACCCGTATTATTATTTATTATATTATATATATATTAAAATATTAATATTAATATTAA
 54350  TATTATATTATATTATATTATATTATATTATATTATATTATATTATATTTATAATTATAT
 54410  TATATTATATAATTTATATACTTTTATAATTCTTATTATTATTTATTTATTATTTATTTA
 54470  TTATTATTTAAATATATTATTATTATATATTAATAATATATATATTATTTTATATATTTT
 54530  ATTTAATATAAATTATTTATATTTTTATATTTTATTATGAGGGGGGGTCCCAATTATTAT
 54590  TTTCAATAATAATTTATCATGGGACCCGGATATCTTCTTGTTTATCATTTATTATTCTTA
 54650  TTATTTGGTTTTTATTTAATATTTATAATTTATTTTATACAATTTATTATATTGTTTATA
 54710  CCTTATTATTATTATATAATTTATTATATTATTATAATAATTTAATTAATTATATTATAA
 54770  ATTATTAACTAATGTGTGCTCTATATATATTATTCATTCTAGTTTCTAATCACCCACCCC
 54830  CTCCCCCTATTACTTATATATCTAGAAATAAAAATACATAACATATATTTTAAATATATA
 54890  TATATAATTATATAATAATTATTATATATAAAATATATATATATATAATATATATTTATA
 54950  AAATAATAATAATAAATATTATTACTCCATTAGGGGTTTTGGTCCCATATCGGGAACCGA
 55010  AACTATAATAATATATAATATTATAATAAAGATATTCTTATTTATAATATATTATTAAAT
 55070  AAATTAATAATAATTATAATATATATATATAATATATTATAATATATTTATTCGAAAACT
 55130  TTTTATTTATTATAAAATAAAATATTTTATTTATTATTTAGTTTTTTTTTATTAAACATT
 55190  TTATAAAAATATAAATGTTAATAATATTATGATTAATAAGTAATAATAAATTTATTTATT
 55250  TTTATTAATTACTTCTTCGAGGTATTAGTATCAGTATCAGTATCAGTATCGTAAAAAACG
 55310  GGTGACTAAAATATATATATATATAAAATTATAAATAAAAATATTATAATAATTTTAAAT
 55370  AAATAAATATCAATATATTATTATTATTTATATTATAATAAATATTATCTAATAATAGTC
 55430  CGCCCCTTTTNNNNNNNNNNNNNNNNTAAATAGTCCGAACCCCTTTTTTATTTAATTTTA
 55490  TTTAAAGAAGGAGTGAGGGACCCCTCCCGTTAGGGAGGGGGACCGAACCCCGAAGGAGAT
 55550  AATTAGATATAATTATATTTTATTTTATATAAATTATATAATATTATATAATAATAATTA
 55610  TATAATAAGTTAATAATAATTATATAATAAGTTAATAATAATCATATCTCCTTTATAAAT
 55670  GAACTTTTATTAAATATATTTTATTAAATATTAAATATATTTTTTATAATATTAAATATA
 55730  TTTTATTAAAATATTAAATATATTTTATTAAATATTAAATATATTTTATTAAATATTAAA
 55790  TATAAATAAAGGTTTATATTATAATTCATTATTTATATCTTCTTTATAAATTAATATTCG
 55850  TATTAGATCCTTATTTAATTTATAATCCTTTAAAAAACTTTTAATAAATATAATATAATA
 55910  TATATATAATTTTTATTATTTTTATATTATTTTTATTATTTAAATATATTATATATTTCA
 55970  TTATAATAATTATTTAAAAAGTTATTTAATAAATAATCTGATATTATATTTTATAATTAA
 56030  TTTTATTTATTTTATTTATTATATATATTATTATATATAATTAAAATTATAATTACAATT
 56090  ATAACTATAATTAAATTAAATTAAATTAAATTGGATTAAATTAAATTAAATTGGGCGCCA
 56150  AGCCGGTTGTTCACCGACTTGGTCCCAATATAATATGATATAATATAATATACTCTCCGG
 56210  TCNNNNNNNNNNNNNNNNNNNNNNNNNNNNNNNNNNNNNNNNNNNNNNNNNNNNNNNNNN
 56270  NNNNNNNNNNNNNNNNNNNNNNNNNNNNNNNNNNNNNNNNNNNNNNNNNNNNNNNNNNNN
 56330  NNNNNNNNNNNNNNNNNNNNNNNNNNNNNNNNNNNNNNNNNNNNNNNNNNNNNNNNNNNN
 56390  NNNNNNNNNNNNNNNNNNNNNNNNNNAATATAAATATATAAATATATATATATTTATTTA
 56450  TAATATTATTTATATTTATTATATATTATTATTAAATATATTTTTATTATATATCATTAA
 56510  ATATTAATATGTTATTATAGTGGTGGGGGGCCCAATTATTATTTTNNATAATAANNNNNN
 56570  NNNNNNNNNNNNNNNNNNNNNNNNNNNNNNNNNNNNNNNNNNNNNNNNNNNNNNNNNNNN
 56630  NNNNNNNNNNNNNNNNNNNNNNNNNNNNNNNNNNNNNNNNNNNNNNNNNNNNNNNNNNNN
 56690  NNNNNNNNNNNNNNNNNNNNNNNNNNNNNNNNNNNNNNNNNNNNNNNNNTATATTTAATT
 56750  GATTATATTATAAAATTATAACTAATGTATGCTTTGTATTTATTGAATAGTTTGGTTCTT
 56810  ATCACCCACCCCCTCCCCCTATTACGTCTCCGAGGTCCCGGTTTCGTAAGAAACCGGGAC
 56870  TTATATATTTGGTAATTAAAAATATAACTTATATAAATATTTAATAAATATATATTAAAT
 56930  ATATTATTATTAATAATTTATTATTATATAATAAAATAATAAATATTATTAATGATTTAA
 56990  ATTATATAAATATTAATTATTAAATAAATAATTATACTTTCTCCTTTCGGGGTTCCGGCT
 57050  CCCGTGGCCGGGCCCCGGAACTTAAAAATAATATATATATATATAAAAGTATTTTATAAT
 57110  AATTAGTTTAATTATTATTCNNTTTTTTTATTAAATATAAAATCATTTTATGTTATTAAT
 57170  TTTTATTTATTAAAAATAAATTTTATAATTAATATTTCTCCTTTCTTAAAATAAATAATA
 57230  TTATTTTTATAATTATTAATTAATGAATACTCNNNNCCTTTGGGGTTCGGTCCCCCCTCC
 57290  CGTATACTTACGGGAGGGGGGTCCCTCACTCCTTTTGAGACTTTAATTTTATAAATATAA
 57350  ATATAAATATAATAAGATGTTAACTCTTTTATAAATAAATAATAAATATAATTCTATTTT
 57410  TAATAATAATATATAATATTTTTATAATAAAATATATAAATAATAATATTTATATATATA
 57470  TATATACTTTTTTTTATATAAGAATAATATATATAGTCCACATTGGAGGCGAGTGAAAGG
 57530  AGATAAGAAATATAATATAATATAATAATAAAAATATAATGAATAATAATAATAAAAATT
 57590  TATATAATGACAAAATAGTCCGACCGAAGGAGATGAGATTATTAATATTATTAAATAATA
 57650  AAATGTATTAATTATAAAATATAAAACCTATAAATAATTTATAATATAATTTATATTATG
 57710  ATAATAATAATATATATATTATAATATTTTATATATATATTTATTATATTTATATTTATA
 57770  TAAAAAAGTAAAATTGATTAATTAATTAATTTATAATTAATAATTATTAATATAATCCGG
 57830  CCGGAGNNNNNNNNNNNNNNNNNNNNNNNNNNNNNNAGAAGGAGTTTATTATAATATATT
 57890  AAATAAGATTTATAATATAATTAATATATATTTTAATAAATATAAAAGATTATATTATAT
 57950  TATAAAAAGTATATTTTATATTTATATTTTATTTATTATTATTATTATATATATAAGTAG
 58010  TAAAAAGTAGAATAATAGATTTGAAATATTTATTATATAGATTTAAAGAG
;;     rnl ==> ;; mfannot: 5' +/- 50 nt
 58060  ATAATCATGGAGTATAATAATTAAATTTAATAAATTTAATATAACTATTAATAGAATTAG
 58120  GTTACTAATAAATTAATAACAATTAATTTTAAAACCTAAAGGTAAACCTTTATATTAATA
 58180  ATGTTTTTTTTTATTATTTTTATAATAAGAATAATTATTAATAATAATAAACTAAGTGAA
 58240  CTGAAACATCTAAGTAACTTAAGGATAAGAAATCAACAGAGATATTATGAGTATTGGTGA
 58300  GAGAAAATAATAAAGGTCTAATAAGTATTATGTGAAAAAAATGTAAGAAAATAGGATAAC
 58360  AAATTCTAAGACTAAATACTATTAATAAGTATAGTAAGTACCGTAAGGGAAA
;;
 58412  GTATGAAAATGATTATTTTATAAGCAATCATGAATATATTATATTATATTAATGATGTAC
 58472  CTTTTGTATAATGGGTCAGCAAGTAATTAATATTAGTAAAACAATAAGTTATAAATAAAT
 58532  AGAATAATATATATATATATAAAAATATATTAAAATATTTAATTAATATTAATTGACCCG
 58592  AAAGCAAACGATCTAACTATGATAAGATGGATAAACGATCGAACAGGTTGATGTTGCAAT
 58652  ATCATCTGATTAATTGTGGTTAGTAGTGAAAGACAAATCTGGTTTGCAGATAGCTGGTTT
 58712  TCTATGAAATATATGTAAGTATAGCCTTTATAAATAATAATTATTATATAATATTATATT
 58772  AATATTATATAAAGAATGGTACAGCAATTAATATATATTAGGGAACTATTAAAGTTTTAT
 58832  TAATAATATTAAATCTCGAAATATTTAATTATATATAATAAAGAGTCAGATTATGTGCGA
 58892  TAAGGTAAATAATCTAAAGGGAAACAGCCCAGATTAAGATATAAAGTTCCTAATAAATAA
 58952  TAAGTGAAATAAATATTAAAATATTATAATATAATCAGTTAATGGGTTTGACAATAACCA
 59012  TTTTTTAATGAACATGTAACAATGCACTGATTTATAATAAATAAAAAAAAATAATATTTA
 59072  AAATCAAATATATATATATTTGTTAATAGATAATATACGGATCTTAATAATAAGAATTAT
 59132  TTAATTCCTAATATGGAATATTATATTTTTATAATAAAAATATAAATACTGAATATCTAA
 59192  ATATTATTATTACTTTTTTTTTAATAATAATAATATGGTAATAGAACATTTAATGATAAT
 59252  ATATATTAGTTATTAATTAATATATGTATTAATTAAATAGAGAATGCTGACATGAGTAAC
 59312  GAAAAAAAGGTATAAACCTTTTCACCTAAAACATAAGGTTTAACTATAAAAGTACGGCCC
 59372  CTAATTAAATTAATAAGAATATAAATATATTTAAGATGGGATAATCTATATTAATAAAAA
 59432  TTTATCTTAAAATATATATATTATTAATAATTATATTAATTAATTAATAATATATATAAT
 59492  TATATTATATATTATATNTTTTTTATATAATATAAACTAATAAAGATCAGGAAATAATTA
 59552  ATGTATACCGTAATGTAGACCGACTCAGGTATGTAAGTAGAGAATATGAAGGTGAATTAG
 59612  ATAATTAAAGGGAAGGAACTCGGCAAAGATAGCTCATAAGTTAGTCAATAAAGAGTAATA
 59672  AGAACAAAGTTGTACAACTGTTTACTAAAAACACCGCACTTTGCAGAAACGATAAGTTTA
 59732  AGTATAAGGTGTGAACTCTGCTCCATGCTTAATATATAAATAAAATTATTTAACGATAAT
 59792  TTTATTAAATTTAGGTAAATAGCAGCCTTATTATGAGGGTTATAATGTAGCGAAATTCCT
 59852  TGGCCTATAATTGAGGTCCCGCATGAATGACGTAATGATACAACAACTGTCTCCCCTTTA
 59912  AGCTAAGTGAAATTGAAATCGTAGTGAAGATGCTATGTACCTTCAGCAAGACGGAAAGAC
 59972  CCTATGCAGCTTTACTGTAATTAGATAGATCGAATTATTGTTTATTATATTCAGCATATT
 60032  AAGTAATCCTATTATTAGGTAATCGTTTAGATATTAATGAGATACTTATTATAATATAAT
 60092  GATAATTCTAATCTTATAAATAATTATTATTATTATTATTAATAATAATAATATGCTTTC
 60152  AAGCATAGTGATAAAACATATTTATATGATAATCACTTTACTTAATAGATATAATTCTTA
 60212  AGTAATATATAATATATATTATATATATATTATATATAATATAAGAGACAATCTCTAATT
 60272  GGTAGTTTTGATGGGGCGTCATTATCAGCAAAAGTATCTGAATAAGTCCATAAATAAATA
 60332  TATAAAATTATTGAATAAAAAAAAAATAATATATATTATATATATTAATTATAAATTGAA
 60392  ATATGTTTATATAAATTTATATTTATTGAATATATTTTAGTAATAGATAAAAATATGTAC
 60452  AGTAAAATTGTAAGGAAAACAATAATAACTTTCTCCTCTCTCGGTGGGGGTTCACACCTA
 60512  TTTTTAATAGGTGTGAACCCCTCTTCGGGGTTCCGGTTCCCTTTCGGGTCCCGGAACTTA
 60572  AATAAAAATGGAAAGAATTAAATTAATATAATGGTATAACTGTGCGATAATTGTAACACA
 60632  AACGAGTGAAACAAGTACGTAAGTATGGCATAATGAACAAATAACACTGATTGTAAAGGT
 60692  TATTGATAACGAATAAAAGTTACGCTAGGGATAATTTACCCCCTTGTCCCATTATATTGA
 60752  AAAATATAATTATTCAATTAATTATTTAATTGAAGTAAA
;; mfannot:     /group=IA (3.95e-26)
 60791  ttgggtgaattgcttagatatccatatagataaaaataatggacaataagcagcgaagct
 60851  tataacaactttcatatatgtatatatacggttataagaacgttcaacgactagatgatg
 60911  agtggagttaacaataattcatccacgagcgcccaatgtcgaataaataaaatattaaat
 60971  aaatatcaaaggatatataaagatttttaataaatcaaaaaataaaat
;     G-orf236 ==> start /note=LAGLIDADG ;; evalue:0.0026
 61019  aaaatgaaaaatattaaaaaaaatcaagtaataaatttaggacctaattctaaattatta
 61079  aaagaatataaatcacaattaattgaattaaatattgaacaatttgaagcaggtattggt
 61139  ttaattttaggagatgcttatattcgtagtcgtgatgaaggtaaactatattgtatgcaa
 61199  tttgagtgaaaaaataaggcatacatggatcatgtatgtttattatatgatcaatgagta
 61259  ttatcacctcctcataaaaaagaaagagttaatcatttaggtaatttagtaattacctga
 61319  ggagctcaaacttttaaacatcaagcttttaataaattagctaacttatttattgtaaat
 61379  aataaaaaacttattcctaataatttagttgaaaattatttaacacctataagtttagca
 61439  tattgatttatagatgatggaggtaaatgagattataataaaaattctcttaataaaagt
 61499  attgtattaaatacacaaagttttacttttgaagaagtagaatatttagttaaaggttta
 61559  agaaataaatttcaattaaattgttatgttaaaattaataaaaataaaccaattatttat
 61619  attgattctataagttatttaattttttataatttaattaaaccttatttaattcctcaa
 61679  atgatatataaattacctaatactatttcatccgaaacttttttaaaataa
;     G-orf236 ==> end
 61730  tattcttatttttattttatgatatatttcataaatatttatttatattaaattttattt
 61790  gataatgatatagtct
;; mfannot:
 61806  GAACAATATAGTAATATATTGAAGTAATTATTTAAATGTAATTACGATAACAAAAAATTT
 61866  GAACAGGGTAATATAGCGAAAGAGTAGATATTGTAAGCTATGTTTGCCACCTCGAT
;;
 61922  GTCGACTCAACATTTCCTCTTGGTTGTAAAAGCTAAGAAGGGTTTGACTGTTCGTCAATT
 61982  AAAATGTTACGTGAGTTGGGTTAAATACGATGTGAATCAGTATGGTTCCTATCTGCTGAA
 62042  GGAAATATTATCAAATTAAATCTCATTATTAGTACGCAAGGACCATAATGAATCAACCCA
 62102  TGGTGTATCTATTGATAATAATATAATATATTTAATAAAAATAATACTTTATTAATATAT
 62162  TATCTATATTAGTTTATATTTTAATTATATATTATCATAGTAGATAAGCTAAGTTGATAA
 62222  TAAATAAATATTGAATACATATTAAATATGAAGTTGTTTTAATAAGATAATTAATCTGAT
 62282  AATTTTATACTAAAATTAATAATTATAGGTTTTATATATTATTTATAAATAAATATATTA
 62342  TAATAATAATAATTATTATTATTAATAAAAAATAT
;;     rnl ==> ;; mfannot: 3' -20/+180
 62377  TAATTATAATATTAATAAAATACTAATTTATCAGTTATCTATATAATATCTAATCTATTA
 62437  TTCTATATACTTATTACTCCTTGGTCGGNNNNNNNNNNNNNNNNNNNNNNNNNNNNNNNN
 62497  NNNNNNNNNNNNNNNNNNNNNNNNNNNNNNNNNNNNNNNNNNNNNNNNNNNNNNNNNNNN
 62557  NNNNNNNNNNNNNNNNNNNNNNNNNNNNNNNNNNNNNNNNNNNNNNNNNNNNNNNNNNNN
 62617  NNNNNNNNNNNNNNNNNNNNTCACTAATAANNATATATATATATATATATATATTATATT
 62677  ATAATATTATTTAATACTTAATATATTATATATTTTATATTTAATANNNAAAAATAATAT
 62737  TAATAAATAATAATATTAATAATAAAGAAATTATAATTAATACCCTCTATATATAATTCT
 62797  AATTAATTAAATTAAATATTTATATATAATAATCAATATATTATNNNNNNNNNNNNNNNN
 62857  NNNNNNNNNNNNNNNNNNNNNNNNNNNNNNNNNNNNNNNNNNANNAGTTTATAAAAGATA
 62917  TATTTTTATATTATATTATATTATATTTAATAAAGATTANCTTTTTTTATTATTATTTTT
 62977  ATATATTATATAATATTATTAATTTTTATTATAATATTATTTACTTTTTTATTGGATTAT
 63037  TTATTTATTTATTTATTTATTTATTAATTAATTAAATATTTATTAATTAATATATATATT
 63097  AAATATTAATATTTCATTAAAAAAAAGAGATATATGAATAATATATTATGTTATATTATA
 63157  TTATATAATTATATTATTTTTATAATATTAATAATTAAAAATAAGAACTTATTTAAAAAT
 63217  TATAATTATAATAATAAATTAATACTTTTTAATTTATAAAAATATAAATTTCTTTATATA
 63277  TATATATATATATATTATTATTATTTATATTAATCATAATTTTAATATTTATAATAAATT
 63337  TATATAAAATCAATTATAATATTATATACTTTTTATATACTTTATAATCTTTATATCTTC
 63397  ACCCCCTTTTTTTTAATAATATATTATATTAAAAATATAATAATTTATATGATTTATTAA
 63457  TACTTTTTATATAATTATATTATTATTTTTTTTTATAGATGTTATATTATTTTTTATAAT
 63517  AATTTTTTTTTATTTAAATAAAATTTATAACTCCTTCTTAATTAAAGATAAAAGGGGTTC
 63577  CCCCCTTAAGTATAAGTATAAGTATAAGTATAAGTATANNNNNNNNNNTAAGTATAAGTA
 63637  TAAGTATAAGTATAGTATACGGGGGGGGGGTCCCTCACTCCTTCGTTAATTTATATATAT
 63697  TATTAATAATTATTTAATTTTTATTATTTATTTATATATAAAAATATTCTAAAATTATTA
 63757  ATATTTATAATAGAATAAATATTATAAAGTATAATTATAAATAATTAATTATTTTAATAA
 63817  TAATAATATATTTATTATTATATAATAAATATATTATAAATAATA
;     G-trnT(ugu) ==> start
 63862  GTTATATTAGCTTAATTGGTAGAGCATTCGTTT!TGT!AATCGAAAGGTTTGGGGTTCAA
 63920  ATCCCTAATATAACA
;     G-trnT(ugu) ==> end
 63935  ATAATAATAATAAAATATTAAAATAAATATAATATTTATAAAAAATTTATTAATTTATAT
 63995  AAAAAATATATATATAAATAATAATTATAATAAAACATTTTATAATCAATAATTTAATAA
 64055  ATAATCTTCTTATTATAATATTATGTTTAAATATTACTCTTTATGAGGTCCAACAAACTA
 64115  ATAAGATATAAATATATATATATTATATAATAATAATAATAATAATATATTATTTAATAT
 64175  ATTATCAAAGAGATAAATATAAATAATATTTTAATAATTTTAAATAAATCTAATTTATAT
 64235  ATTAATAATTTAATAATCTTAATATTTATTATCATTATTTCATATTTATATTATATAAAT
 64295  ATTTATTTAAATAAAAAATATTAAAGAGTTTATTTTATTTATTATAAATTATTTAATAAA
 64355  ATATATATAATAATATATAGAATAAAGATATAAATAATTATAAGTATATAAAGTAGTAAA
;     G-trnC(gca) ==> start
 64415  GGAGATGTTGTTTTAAGGTTAAACTATTAGATT!GCA!AATCTACTTATTAAGAGTTCGA
 64473  TTCTCTTCATCTCTT
;     G-trnC(gca) ==> end
 64488  AAATAAATAATATAATAATAAAATATTATAAATATNNNNNNNNNNNNNNNNNNNNNNNNN
 64548  NNNNNAANAATATAAATATATATATATTTAGAATAATTATATAATAAA
;     G-trnH(gug) ==> start
 64596  GGTGAATATATTTCAATGGTAGAAAATACGCTT!GTG!GTGCGTTAAATCTGAGTTCGAT
 64654  TCTCAGTATTCACC
;     G-trnH(gug) ==> end
 64668  CTATAAATAATAATAATAATATATTTTATTATTCTTAAATTTTTTATTCTTTATATTATA
 64728  TATATAATATTAATATTATTACTTTTTAATAACAAAATATTATAATTAATTGATATATAT
 64788  ATATACCAAATATAATTAATTGAAATTAAATAATAAATAAAATATTTACTTCTTTATTAA
 64848  AATTCTAATTAATTGATTCTTTTTATTGAATATTAAATTCTATTATAACTTATTAATTAA
 64908  TTAATTAATTAATAATAATAATAATAATATTTATTATTAATTATTAAATATTTATTATTA
 64968  TATATAAGATTTAATTTTAAATATTAATAAAAAAAGAATAAAATAAAATAAAATGAATAA
 65028  TATTTCTTTATCTCTTTCGGTCGGACTCCTTCGGTCGGACTCCTTCGGGGTCCGCCCCGC
 65088  GGGGCGGGCCGGACTATTTATTATTATAATATAATATTTAATCAATAGATTTATAATTTA
 65148  TTTAATGAATATTTTATAAATATGTAAAACAATTACTTTTTATTATTATAAATTTTTCAT
 65208  TATTTATTTATTTATTTATTTATTTATTCAATATATAAAAATAATTATAAAAAGATTATT
 65268  AAAAATAATAATTTAATGATAAATATATATTATATATATTAATATAAAAATAATAAATAT
 65328  AAATATATTATGTAAATATTATATAAATTTGTATATGTATATATTATAATAATGTTATAT
 65388  AAGTAATAATATAATAAAATATTTTATGTAATTTATATATATTTATAATTATAAAATAAA
 65448  AATATTATAAATAATAAAATTAATAATAATAATAATTTTAATAAAATAAATTATATATTT
 65508  AATTTTATTATGAAGTTTATACTTAATATAAATTATATTTCCTTTATAAATTATTAATAT
 65568  ATCCTTTTTAATTAAATAAAATAAAAATATTATAAATATTAATAATTAATTTTTTATTTA
 65628  TATTTATATATATATTAAAGATTAAATATATTATTAATACTAATTTATAATTTATTATTA
 65688  ATAAATAGTTCGACTTAAANNNNNNNNNNNNNNNNNNNNNNNNNNNNNNNNNNNNNNNNN
 65748  NNNNNNNNNNNNNNNNNNNNNNNNNNNNNNNNNNNNNNNNNNNNNNNNNNNNNNNNNNNN
 65808  NNNNNNNNNNNNTATTAATATAAAAAGAGTAAGGATAATAATAAATTCTTTTAATTTATT
 65868  TTTAATAAAATATAATTTTAAAATAGNTTTTATAGTCCGGCCCGCCCCCCNNNGCGGGGC
 65928  GGACCCCGAAGGAGTCCGGTCTGGCATTAATTATAATAATTATATTAATATTATTATTAT
 65988  TTATTATATTATAATATATTTATTTATATTTTATAATATTAATAATTATTTTATATTTAA
 66048  TAAATATAATATATATATTATTTTTTTTAATAACTATCTAATTAATA
;     G-trnL(uaa) ==> start
 66095  GCTATTTTGGTGGAATTGGTAGACACGATACTCT!TAA!GATGTATTACTTTACAGTATG
 66153  AAGGTTCAAGTCCTTTAAATAGCA
;     G-trnL(uaa) ==> end
 66177  ATAAATATATATAATATATATAATATATATAAA
;     G-trnQ(uug) ==> start
 66210  TGAGTCGTAGACTAATAGGTAAGTTACCAAAAT!TTG!AGTTTGGAGTTTGTTTGTTCGA
 66268  ATCAAACCGATTCAA
;     G-trnQ(uug) ==> end
 66283  TATTATAATATATATATTATTTATATATAAATATATAATTATACTCCTATTTTTATATTA
 66343  ATTAATTAATAATATATGATAATATAAAAATTATTGAATTATTAACTCTTATTAATAATA
 66403  ATAATAATCATAATAATAATATATATATATATAGTATATATATAAAAGTTTTATTATATT
 66463  ATATTATATTATATATTTATTTATATATAATTCTTATTAATTGAAAAAAGAATAATTAAT
 66523  AATCTTATTAAAAAAATAAATACTTTCATTTTATTTTATTTTATTTAATTTAATTATAAT
 66583  ATATAAATATTAAAAAAAGGATATAAGTTTTTTATAAGATATAATATATATATATATTAA
 66643  ATATAAAGAAGTTAATATTTATATTTTAATTATAAAATGTTAATACTCCTTTGGGGACTT
 66703  ATTAATTAAATTATTAATTAATAATAATTTATGATTTATAAATAATAAATAAAGGAATAA
 66763  GTATCAATTAATTAATATATTATATTTAATATTTTATATTTAATATTTAATATTTAATAT
 66823  TTTAAGTTCCGGGGCCCGGCCACGGGAGCCGGAACCCCGAAAGGAGTAGTATTAATTATG
 66883  GATAGTGAGGGTGGATTTAATCCTTTTGTTATGTTATTAATTAATTAATTAATTTATATA
 66943  TATAAAATATTTTAATTAATTTTTATATAAATATATATATATATATATATTAATAATAGT
 67003  CCGGCCCGCCCCGTGGGGCGGACCCCAAAGGAGTAATATATATTATGTATAAACAATA
;     G-trnK(uuu)_1 ==> start
 67061  GAGAATATTGTTTAATGGTAAAACAGTTGTCT!TTT!AAGCAACCCATGCTTGGTTCAAC
 67119  TCCAGCTATTCTCA
;     G-trnK(uuu)_1 ==> end
 67133  TAATATTATATATATATATTTCCCTTTCTAAAAATAATAATAATTATATATAATAATAAT
 67193  ATAATTATATATATATATATTATAATAATAATAATAATAATAATAATAAATAATAATAAT
 67253  TATTTTTATTAATAATATTAATATATTATAATTATTAATAAATATTAATAAAAATA
;     G-trnR(ucu) ==> start
 67309  GCTCTCTTAGCTTAATGGTTAAAGCATAATACT!TCT!AATATTAATATTCCATGTTCAA
 67367  ATCATGGAGAGAGTA
;     G-trnR(ucu) ==> end
 67382  ATTATATTATATTAATAATCCCCCCCCCATTTTTAATTTAATTAAGAAGTTTAATTTACT
 67442  ATTTAATAATAAATGAAATAATAATA
;     G-trnG(ucc) ==> start
 67468  ATAGATATAAGTTAATTGGTAAACTGGATGTCT!TCC!AAACATTGAATGCGAGTTCGAT
 67526  TCTCGCTATCTATA
;     G-trnG(ucc) ==> end
 67540  ATTAATATTAATATAAATTAATATCCTATAATTAATTAAATACAAAATTATATTAAAACT
 67600  TATATTATATTATATTATAATATTATATTATTATTATATAAAAATATAATAATAATAATA
 67660  TTTAATTTTATTTAATAATAATATTTTATATAATAAAATAATCATAGTTATAATATTTAA
 67720  TATTAATAATAATTTATTATAATTATTCTTTAATATACTTATTTATTATTATTTTAATAA
 67780  ATAAATATAATTCTTATAAATATATTATAACAAAATATATTATATTTTAATTAAATACAA
 67840  TATTATAAATATATATATATATATAAATATTTAAATAAAAAAAAAATAAAAATATTTTAA
 67900  TAATTATTCTTTATAAATAAATAATAATAATAATAATTTATAATAATCTCCTTGTGGGGT
 67960  TCCGGCTCCCGTAGCCGGGCCCCGGAACTATAATATATTTTAATATATTTTTTATTACTC
 68020  CTCCTTTGGGGTCCGCCCCGCGGGGGCGGGCCGGACTATAATAATTTTTTATTGATAAAA
 68080  AAGTATATATAATATAATTAATATATTTCTTTTTATAAAAATTATAAATATTAATTTATA
 68140  ATAAAAAAAGTATATATAATATTATATATTTAATAAATAATATAATAATAATATAAATAA
 68200  ATATATATATATTATTAATATATTAAATTTTATAATAATAATTATAATAATAGTAGTAGG
 68260  TATAAATTTTAATAAAGAGTTTTATTCCAATGGAGTAATAATAATAATAATAATAAAATA
 68320  AA
;     G-trnD(guc) ==> start
 68322  GGATCTGTAGCTTAATAGTAAAGTACCATTTT!GTC!ATAATGGAGGATGTCAGTGCAAA
 68380  TCTGATTAGATTCG
;     G-trnD(guc) ==> end
 68394  TATATTTATACTTAATATAATAAAAATAAATAATAATCTTTTTTATTATTATATTTATTA
 68454  ATAATAAATTATTTTGTTATTATTATTAATTTATATTAATATTTTATATAAATTATTTAT
 68514  TTAATCTTTCATTATATATTTAATATATTATTAATATTAATTAATATTTTATAATAAATA
 68574  AATAAAATAAAATAAATATTTTAATATAATACTCCTTCGGGGTCCCGGCCNNNNNNNNNN
 68634  NNNNNNNNNNNNNNNNNNNNNNNNNNNNNNNNNNNNNNNNNNNNNNNNNNNNNNNNNNNN
 68694  NTTTATATTTATTAATAATAATTAATTTTTATATAAATTTATTATTTCTTACAATATATT
 68754  TATTACTATTATTTTTTAATAATCTTATATATAATATATAAAATATATATATATTATATA
 68814  TATATATAAATATAATATATATTATTATAAATATTTATAATCTTANNNATTAATTAGNNT
 68874  TTATTATCTTATATTAGATTATATTATATTATATTATATTATATTATATTATTATTATTA
 68934  ATATTTTTATTTTTATTTTATATTTAATAGTAAAAAATCATAATTTTATAATTTATTAAT
 68994  TATTATATAATTTCATTAATATATTTCTTCTTTTTATTTATTTATTTATTACTTATTAAT
 69054  AGTTCCGGGGCCCGGCCACGGGAGCCGGAACCCCGAAAGGAAAATAATATAAAAAATAAT
 69114  TATAATTTATTATAATTTATTAATTTATTAATTTATTAATTTATTTATTAATTTATTAAT
 69174  TTATTTATTATTATATTTTTTTTAATAAA
;     G-trnS(gcu) ==> start
 69203  GGAAAATTAACTATAGGTAAAGTGGATTATTT!GCT!AAGTAATTGAATTGTAAATTCTT
 69261  ATGAGTTCGAATCTCATATTTTCCG
;     G-trnS(gcu) ==> end
 69286  TAT
;     G-trnR(acg) ==> start
 69289  ATATCTTTAATTTAATGGTAAAATATTAGAAT!ACG!AATCTAATTATATAGGTTCAAAT
 69347  CCTATAAGATATT
;     G-trnR(acg) ==> end
 69360  ATATTATATTATATAATATTATATATTAATAAATATTATTAATTAATTTATTTATTTATT
 69420  TATTATTAAATAAAAATATTTAATAAATNNNNNNNNNNNNNNNNNNNNNNNNNNNNNNNA
 69480  TANTAAAATAATATAAAATATTATAATTATTTATATATTAATTATTAATTATTTATTATT
 69540  TATTATATAAAAAGTATATAATTTTGTATTTTAATATAGGGTTAATTAATTAATTATTAA
 69600  TTTTTTATAATAAGATAATAATATATTAAAAACTTATTATAAATTTATAAAATAATATTT
 69660  ATTTAATTTGATATTATTTTTAATCTTTCATTAATATATATTTTATTATAAGTAATAATA
 69720  TAGTTTAATTTAATTAATATAAATAAATTACATAAGAATAATATTATAATAATATTATAT
 69780  ATTATATAAAGAAATAATAATTTATAATTTTATTTTTTTTATAAATAATATAAATATAAA
 69840  TATAAT
;     G-trnA(ugc) ==> start
 69846  GGGGTTATAGTTAAATTTGGTAGAACGACTGCGT!TGC!ATGCATTTAATATGAGTTCAA
 69904  GTCTCATTAACTCCA
;     G-trnA(ugc) ==> end
 69919  ATAATTATATTATATAATATATATATTAATAAATTATATATATATATATATATATAAATA
 69979  TTAAATAAATATTATATTAATAAATAATATAAATTATCCAGTTGAAGGAAATATTTATAA
 70039  TATAATATAAATATTTTAATAAATTAATAAATATTATATTAATAAATAATTAATAAATAT
 70099  ATAAATTATAATAAATTTTAATATTATTATATAAATTAATTAAATATAATAATTAATGAA
 70159  ATA
;     G-trnI(gau) ==> start
 70162  GAAACTATAATTCAATTGGTTAGAATAGTATTTT!GAT!AAGGTACAAATATAGGTTCAA
 70220  TCCCTGTTAGTTTCA
;     G-trnI(gau) ==> end
 70235  TATTATATATCATTAATATATAAAATATAAATATATATATTATAATAATAATAATAATAA
 70295  ATATAAATATAATTATATATATATATATATATAAATAAATAATTATTTAATTTATAATAA
 70355  ATATATATAGTTCCCGCGAAGCGGGAACCCCATAAGGAGTTTTATTATTAATTNNNNNNN
 70415  NNNNNNNNNNNNNNNNNNNNNNNNNNNNNNNNNNNNNNNNNNNNNNNNNNNNNNNNNNNN
 70475  NNNNNNNNNNNNNNNNNNNNNNNN
;; mfannot:
 70499  nnnnnnnnntantccttcggggtccgccccctcccctgcgggaggggagcggactatttt
 70559  attaaaaatattataattaaataataatataaataatttataatataataatatatactt
 70619  ataaataatatttaaatcttattattaatttataaatcataaattattattaataaatat
 70679  ctcttttagataagataaattgaacttatatttatattatatatatatagatataaatct
 70739  taaatagagtaaatatattataataattatataaatatatatatattatattaagataat
 70799  aatatatatatatattaatatataa
;     G-trnY(gua) ==> start ;; mfannot: evalue : 3.79e-13
 70824  ggagggattttcaatgttggtagttggagttgagct!gta!aactcaatgacttaggtct
 70882  tcataggttcaattcctattcccttca
;     G-trnY(gua) ==> end
 70909  taatttattattaattatatattattataaatcaaatccattgaaattaatataatccaa
 70969  tgaataattaatttaatacataatttaatatatgaaattatatatatatatactttataa
 71029  aaaaaaaaattatataataattatattaatatatttatatatataaataaataaataaat
 71089  aataataattataattataattataattaattaattaataaataaataataatttatatt
 71149  atctttataatatatatatatacttttataaaaaaaatatataaataattttaaaatgta
 71209  tatttttaataaaannnnnnnnnnnnnnnnnnnnnnnnnnnnnnnnnnnnnnnnnnnnnn
 71269  nnnnnnnnnnnnnnnnnnnnnnnnnnnnnnnnnnnnnnnnnnnnnnnnnnnnnnnnnnnn
 71329  nnnnnnnnnnnnatttatttattctccttccggaactaataaaatat
;; mfannot:     /group=IB(5') (1.78e-03)
 71376  ATAAAATAAGGGTTTTTATTTATTTAATTAATATATATTTATTCTTTTATATAATAT
;     G-trnN(guu) ==> start
 71433  GTCCTTATAGCTTATCGGTTAAAGCATCTCACT!GTT!AATGAGAATAGATGGGTTCAAT
 71491  TCCTATTAAGGACG
;     G-trnN(guu) ==> end
 71505  ATAATAATATATATATATTTTAATTTATATATCATATATATATATATATTAAAGAAAATA
 71565  ATATAAAAATTATGTATTAATAATAATAATAAATAAATAATAATAAATAATTTTATTATA
 71625  TTATATTATATTATATTTATTAATATATTTATTGATATTTATTAATTTAAGATTATTCAT
 71685  TAAATATATAATTATTAATAATTTAATATATTTTATAATTTTTATTATATTTTATGTAAG
 71745  AAGAAACTATTTTATATATTATATATATATATATAATTTTTATAAAATGATAAATTTTAT
 71805  ATTATAAATATTATTAAAATATTTTTATAAATATTTAAATTATTTATAAAAAGGTATATA
 71865  ATAATAATTATTAATATTATATTATATTATATATTTATTTATATTATATATAATAATATA
 71925  TTTATATATATATTAATTAATAAATTAAATAAGTATCTATATTTTATATTATATTATATT
 71985  ATATTATTTTATTTATTNNNNAATTAAAATAAAAAGTATTCTAAAGAAATTATATATTTA
 72045  TTATTTTTATTAATATATTATAAATTAATAAAAAATAAATATGTATATATAAATTATATT
 72105  TATTATGTTTAATTATTTATAATTTATTATAATAAATAGTATAAGATATCTTATTTATAT
 72165  TTATATATAATAAAGAATATTATTAAACTAACACCTATATTATATATATTATATTATATA
 72225  ATATTATATATATATGAATTACTAAGAATAAATTTATAATTAGATAATATTTATATTTAT
 72285  TTATTTATTTAATTAACAAATATATTAATATTTTTAATTAATTAATAATACCTTTATATA
 72345  TATATATATATATATATTAATTTTAATTATATAATTATCTTTTTTATTAATAATCATAAA
 72405  TATATTATATATTTTATATAATAAGATTATAATTTTATAATTATTTTATTTTTTATTAAA
 72465  AATTATTATTATTATAATTATTATATTATAATTATAAATTATTAAAGAATATATTTATTA
 72525  ATATTTTAATAATTAATATCTTTTATTTATATTTATAAAATAAGGTATAAATATTGATAA
 72585  TAAAGAATAAATATTGTATTAATTATAATAATAATTATAATTAAGGA
;     G-trnM(cau)_1 ==> start
 72632  GCTTGTATAGTTTAATTGGTTAAAACATTTGTCT!CAT!AAATAAATAATGTAAGGTTCA
 72690  ATTCCTTCTACAAGTA
;     G-trnM(cau)_1 ==> end
 72706  ATAATGATTATAATATTTATATATATATTAATAATATTAATAAATAATTACTCCTCCTAG
 72766  CAGGATTCACATCTCCTTCGGCAGGACTCCTTCGGGGTCCGCCCCGCGGGGGCGGGCCGG
 72826  ACTATTTTATTATTATTAAATAGATGTTCATTAAATAATTATAAATATAATTTATCTTTT
 72886  AAATATATATATATAATATAATATTTAAATATATATTATAAATAAATAAATAAATAATTA
 72946  ATTAATAAAAACATATAATGTATATTTATCTATAAAAAATATTAATTAAATTAATATATT
 73006  ATTACAGTAAANNNNNNNNNNNNNNNNNNNNNNNNNNNNNNNNNNNNNNNNNNNNNNNNN
 73066  NNNNNNNNNNNNNNNNNNNNNNNNNNNNNNNNNNNNNNNNNNNNNNNNNNNNNNNNNNNN
 73126  NNNNNNNNNNNNNNNNNNNNNNNNNNNNNNNNNNNNNNNNNNNNNNNNNNNNNNNNNNNN
 73186  NNNNNNNNNNNNNNNNNNNNNNNNNNNNNNNNNNNNNNNNNNNNNNNAGTATAAATAAAA
 73246  ATTAATAATATATTATATATATATTATATTAATAATAATAATAATAATAATAATAATAAA
 73306  TAATAACTCCTTACTTCATACCTTTATAAATAAGGTAATCACTAATATATTATAATAATA
 73366  AAAATTATATATATTATATATAATCTAAATATTATATATTTTAATAAATATTAATATATA
 73426  TGATATGAATATTATTAGTTTTCGGGAAGCGGGAATCCCGTAAGGAGTGAGGGACCCCTA
 73486  CCGNNNNNNNNNNNNNNCGAAGGAGTTTNNTTATTTTTTATTTTTTTATAAAATATATAT
 73546  TTATATGATTAATAATATTATATATATTATTTATAAAAATAATATATAATTTTAATTATT
 73606  TTTAATAAAAAAATGTGGGGTTGGTAATATAATATAATATATTTTATTTTAATTTATAAT
 73666  ATATAATAATAAATTATAAATAAATTTTAATTAAAAGTAGTATTAACATATTATAAATAG
 73726  ACAAAAGAGTCTAAAGGTTAAGATTTATTAAA
;     G-cox2 ==> start
 73758  ATGTTAGATTTATTAAGATTACAATTAACAACATTCATTATGAATGATGTACCAACACCT
 73818  TATGCATGTTATTTTCAGGATTCAGCAACACCAAATCAAGAAGGTATTTTAGAATTACAT
 73878  GATAATATTATGTTTTATTTATTAGTTATTTTAGGTTTAGTATCTTGAATGTTATATACA
 73938  ATTGTTATAACATATTCAAAAAATCCTATTGCATATAAATATATTAAACATGGACAAACT
 73998  ATTGAAGTTATTTGAACAATTTTTCCAGCTGTAATTTTATTAATTATTGCTTTCCCTTCA
 74058  TTTATTTTATTATATTTATGTGATGAAGTTATTTCACCAGCTATAACTATTAAAGCTATT
 74118  GGATATCAATGATATTGAAAATATGAATATTCAGATTTTATTAATGATAGTGGTGAAACT
 74178  GTTGAATTTGAATCATATGTTATTCCTGATGAATTATTAGAAGAAGGACAATTAAGATTA
 74238  TTAGATACTGATACTTCTATAGTTGTACCTGTAGATACACATATTAGATTCGTTGTAACA
 74298  GCTGCTGATGTTATTCATGATTTTGCTATCCCAAGTTTAGGTATTAAAGTTGATGCTACT
 74358  CCTGGTAGATTAAATCAAGTTTCCGCATTAATCCAAAGAGAAGGTGTCTTCTATGGACA
;     G-orf510 ==> start
 74417  ATGCTCAGAATTGTGTGGGACATGNNNNNNNNNNNNNNNNNNNNNNNNNNNNNNNNNNNN
 74477  NNNNNNNNNNNNNNNNNNNNNNNNNNNNNNNNNNNNNNNNNNNNNNNNNNNNNNTTAA
;     G-cox2 ==> end
 74535  TANATTTAATTTTTAAAAAAAATAATAATAATAATAATTATAATAATATTCTTAAATATA
 74595  ATAAAAATATAAAAATATATTCTATTCAATCACC
;     G-orf426 <== end
 74629  TTATATTAATAATATAAATGTTATTAAAAGAAGATATCATACTTCTTTAAATAATAATTT
 74689  AATTATTGTTCAAAAAAATAATAANNNNANNNNNNNNNNNNNNNNNNNNNNNNNNNNNNN
 74749  NNNNNNNNNNNNNNNNNNNNNNNNNNNNNNNNNNNNNNNNNNNNNNNNNNNNNNNNNNNN
 74809  NNNNNNNNNNNNNNNNNNNNNNNNNNNNNNNNNNNNNNNNNNNNNNNNNNNNNNNNNNNN
 74869  NNNNNNNNNNNNNNNNNNNNNNNNNNNNNNNNNNNNNNNNNNNNNNNNNNNNNNNNNNNN
 74929  NNNNNNNNNNNNNNNNNNNNNNNNNNNNNNNNNNNNNNNNNNNNNNNNNNNNNNNNNNNN
 74989  NNNNNNNNNNNNNNNNNNNNNNNNNNNNNNNNNNNNNNNNNNNNNNNNNNNNNNNNNNNN
 75049  NNNNNNNNNNNNNNNNNNNNNNNNNNNNNNNNNNNNNNNNNNNNNNNNNNNNNNNNNNNN
 75109  NNNNNNNNNNNNNNNNNNNNNNNNNNNNNNNNNNNNNNNNNNNNNNNNNNNNNNNNNNNN
 75169  NNNNNNNNNNNNNNNNNNNNNNNNNNNNNNNNNNNNNNNNNNNNNNNNNNNNNNNNNNNN
 75229  NNNNNNNNNNNNNNNNNNNNNNNNNNNNNNNNNNNNNNNNNNNNNNNNNNNNNNNNNNNN
 75289  NNNNNNNNNNNNNNNNNNNNNNNNNNNNNNNNNNNNNNNNNNNNNNNNNNNNNNNNNNNN
 75349  NNNNNNNNNNNNNNNNNNNNNNNNNNNNNNNNNNNNNNNNNNNNNNNNNNNNNNNNNNNN
 75409  NNNNNNNNNNNNNNNNNNNNNNNNNNNNNNNNNNNNNNNNNNNNNNNNNNNNNNNNNNNN
 75469  NNNNNNNNNNNNNNNNNNNNNNNNNNNNNNNNNNNNNNNNNNNNNNNNNNNNNNNNNNNN
 75529  NNNNNNNNNNNNNNNNNNNNNNNNNNNNNNNNNNNNNNNNNNNNNNNNNNNNNNNNNNNN
 75589  NNNNNNNNNNNNNNNNNNNNNNNNNNNNNNNNNNNNNNNNNNNNNNNNNNNNNNNNNNNN
 75649  NNNNNNNNNNNNNNNNNNNNNNNNNNNNNNNNNNNNNNNNNNNNNNNNNNNNNNNNNNNN
 75709  NNNNNNNNNNNNNNNNNNNNNNNNNNNNNNNNNNNNNNNNNNNNNNNNNNNNNNNNNNNN
 75769  NNNNNNNNNNNNNNNNNNNNNNNNNNNNNNNNNNNNNNNNNNNNNNNNNNNNNNNNNNNN
 75829  NNNNNNNNNNNNNNNNNNNNNNNNNNNNNNNNNNNNNNNNNNNNNNNNNNNNNNNNNNNN
 75889  NNNNNNNNNNNNNNTAAACAT
;     G-orf426 <== start
 75910  GAGATTGCTAAGTATATTAAAAATGGTAATGTATTTATAA
;     G-orf510 ==> end
 75950  ATAAATATATTTTAAAAAATATTTTATTAGATTAATTATTATTTTTATTTCTTCTTAAAA
 76010  TTAAAAAAGGAGACTTTTTTATATTTATATAAATTATATATAAATTATTCTTTTATTATA
 76070  AATATATAAAATTATTTTCTTTTAATTATTTTAATAATTAATTAATTCTTCATGGCTATA
 76130  GTCATAACTTTTAATAATATTCTTTTATTCTTTATTATTATATATATATATATTTATTAT
 76190  TTATTATTATAGAATTTATATTTATAAAAATATTAATATTTTATTTAAAATAAATAATGA
 76250  TTAATTTATAAAATATATATTAATTAAGTTTCGGGTCCCGGCTACGGGAGCCGGAACCCC
 76310  CGAAAGGAGTTATTATATTTATAATTAAATCTTTAAATAATATATCTTAAATTATTATAT
 76370  TGATATTAATATTATATTGATATTAATATTAAATATATATTTAATATTTAGTTTATTATT
 76430  TTATAAAATTATATTTATATATTATAATATAATTAAATATATTATAAATTTAATAATTTA
 76490  ATAAAAATATTCTTTTTATAATTATTATAATAATTAAATAAATAATAATAATAAGAATAA
 76550  TTAATGTATAATTTTTTTATAAATATTATATATTTTTATATTAANANNNNNNNNNNNNNN
 76610  NNNNNNNNNNNNNNNNNNNNNNNNNATAAATATTAATAAAATAAAATAAAATTATAATAT
 76670  AATTAAATTATAAGAATTATATTTACTCCTTTTATAATTTATATTTATAATATAATATAA
 76730  TATAAAATAAATATAATATAATATAAAATAAATATAATGTAATAGGTATTCACTCCTCTT
 76790  TGGGGTTCCGGTCCCCCATACGGATACGGATACGGATACGGATACGGATACGGATACGGA
 76850  TACGGGGGACCGTCCCCCAGAACTTAATATTATATCTTAAATAATTAATATAAATATAAT
 76910  ATATTATTTAATAATAATAATAAATAAATAAATAAATAAATAAATAAATTAAATAAATAA
 76970  TAATATTATTATAATTACTTTTTAATAAATAATATTAATATAATATTATATTAGTATTAT
 77030  AAATAGACTTTTTATTATTTTATATATAATATAGTCCGGCCCGCCCCCGCGGGGCGGACC
 77090  CCGAAGGAGTAATATATTATATAATTATTATTTTTAATTATAAATAAAATATAATTATTA
 77150  TTTATTATATAATTTATATAAATATATATATATATTTATTATATATATAAATATAAATAT
 77210  AAATATAATAATTAATAATATTAAAGTTTTATATATATTAATATATTATAAAAGGTTNNT
 77270  ATATATATATAATAAGATAAGTAATAAATTAATTAATTAATAATATAAAAATATATATTA
 77330  TATATTATGTTTTATTTATATATATATATATATTATGTATTATTATATAAATATATATAT
 77390  ATATTATATTATAAGTAATAATAAGTATTATATTATATATA
;     G-trnF(gaa) ==> start
 77431  GCTTTTATAGCTTAGTGGTAAAGCGATAAATT!GAA!GATTTATTTACATGTAGTTCGAT
 77489  TCTCATTAAGGGCA
;     G-trnF(gaa) ==> end
 77503  ATAATAATAATATATTAATTAATAATTAATTTATAATAAATATATTATAATAATTAATAT
 77563  ATATATATATAATATATTTAATACAAAGAAAATATATATTATATCTCTTATTTATTTATT
 77623  TATTAATATTTTAATAAATATAATATTATAAAAAAAAGTTTATATATTTANNNNNNNNNN
 77683  NNNNNNNNNNNNNNNNNNNNNNNNNNNNNNNNNNNNNNTTTATAAATATAAATATAATAT
 77743  AAGTTTGGTATTCATTTAATTATATTATTTAATTAAAAATATTCTAAATAAGAATAAATA
 77803  TCAATAAAGGAGTTATAAATATATATATATATTAATATATATATAAAAATATATATTATT
 77863  ATTAGTTCCCGCTTCGCGGGAACCCCGTNNNNNNNNNNNNNNNNNNNNNNNNNNNNNNNN
 77923  NNNTTCCGGAAGGAGTTTTATTATAATAAAATTTATATATATTTAATATATAATTATAAA
 77983  AATATTATATAATAAATAATAAATAATTATTAATAATAAATAAATATAATAATAATATTA
 78043  TAATAAATTTATAAATGATTATAATAAATTTATATTAATTTTTTATTT
;     G-trnT(uuag) <== end
 78091  TGTAAATACTAAGATTTGAACTTAGATAATATGCAC!CTAA!AAACATACATTTTACCAT
 78149  TAAATTATATTTAC
;     G-trnT(uuag) <== start
 78163  CTTATTAATTATATAAATTTTATTAAATATATAATATATTAATTATATAAAAATTATTAA
 78223  ATAAATATATAATATATTATATATAATTTATAATATATATATTATAAATATTATTATATA
 78283  TAAAATATAATATACTACTTATAAAAATATATATATATATATAAATATATATATAAATAA
 78343  ATATTTTATATATTAAATTAAATAATTATTAATAAATTTAATTATAAAGTATCATTTTCA
 78403  ATAGAAATATTAAGAAGGTTATAATAATTATATGAATTATTATAATTATATATATATAAA
 78463  TAAATAAAATAATAATTATAATAATTAATAAGAGTTTTGGATATATATCTGTGGAGTATA
 78523  TATTTTATAA
;     G-trnV(uac) ==> start
 78533  AGGAGATTAGCTTAATTGGTATAGCATTCGTTT!TAC!ACACGAAAGATTATAGGTTCGA
 78591  ACCCTATATTTCCTA
;     G-trnV(uac) ==> end
 78606  AATCTAGATATAATATTATATCTATCTTAATATAATAATATTTATTTATTAAATAAAAAA
 78666  AAAATAAATAATATTAATTAATATAAGATTCTTTTTTAATTATAATAATAAATAAATAAA
 78726  AAGAAGATATTATCAATGATTTATATTAATAATAAATATAAATAATAAAAAATATATATA
 78786  ATATAATATAATAAATATATTTCCTTTAATATTAATAAATTAATAATAATAATAATAATA
 78846  ATAATAAAATATTTAAATAAATTATATTCAATACAAATTAATTATTTATATTATTAATAA
 78906  TTGAATAAATAATCCGATCGAAAGAGATATTAATTCGATTATATTATTTATTTAATTATA
 78966  TTTAATTTAAATATATAAATTAATATATATATATTGAATTATATATAAATTTATTTTATA
 79026  ATTTTATAAGTAATATATTATTATAAATATTTAATATAATTTATATTATTATTAAATAAA
 79086  AGATTTATTAAATTAATATTATTATTTAATTTTATTATATAGTTTTGAGGATAATATTTT
 79146  ATTAATATTTTTTTTATTTATTTATTTAATTATATTATATATATAATATATATATAACAA
 79206  TAAATTT
;     G-cox3 ==> start ;; mfannot: alternative ATG start pos 79195
 79213  ATGACACATTTAGAAAGAAGTAGACATCAACAACATCCATTTCATATGGTTATGCCTTCA
 79273  CCATGACCAATTGTAGTATCATTTGCATTATTATCATTAGCATTATCACTAGCATTAACA
 79333  ATGCATGGTTATATTGGTAATATGAATATGGTATATTTAGCATTATTTGTATTATTAACA
 79393  AGTTCTATTTTATGATTTAGAGATATTGTAGCTGAAGCTACATATTTAGGTGATCATACT
 79453  ATAGCAGTAAGAAAAGGTATTAATTTAGGTTTCTTAATGTTTGTATTATCTGAAGTATTA
 79513  ATCTTTGCTGGTTTATTCTGAGCTTATTTCCATTCAGCTATGAGTCCTGATGTACTATTA
 79573  GGTGCATGTTGACCACCTGTAGGTATTGAAGCTGTACAACCTACCGAATTACCTTTATTA
 79633  AATACTATTATCTTATTATCTTCTGGTGCTACTGTAACTTATAGTCATCATGCCTTAATC
 79693  GCAGGTAATAGAAATAAAGCCTTATCAGGTTTATTAATTACATTCTGATTAATTGTTATC
 79753  TTTGTTACTTGTCAATATATTGAATATACTAATGCTGCATTCACTATCTCTGATGGTGTT
 79813  TATGGTTCAGTATTCTATGCTGGTACAGGATTACATTTCTTACATATGGTAATGTTAGCA
 79873  GCTATGTTAGGTGTTAATTATTGAAGAATGAGAAATTATCATTTAACAGCTGGACATCAT
 79933  GTTGGATATGAAACAACTATTATTTATCTACATGTTTTAGATGTTATTTGATTATTTTTA
 79993  TACGTACTATTTTATTGATGAGGTGTTTAA
;     G-cox3 ==> end
 80023  TAATAAAAAAATATATATCTAAATGATTAATATATATATTATTAATAATTAACAATAATT
 80083  AATATATTATAATTTATATATATATATTTTATATTATTATAATAATATTCTTACAAATAT
 80143  AATTATTATATATTATTCCTTCAAAACACCTAACGGGGTTCCCGCGAAGCGGGAACTAAT
 80203  AATAATATAATCATTATACTCTTTTTTCATTTACCTTTTATAAAGATAATTAATAAATTT
 80263  ATTTAATATTTATATAAAAAAAAATATAATATTAATATAATATAATATAATAATGTAATT
 80323  ATTTATATTTTTATATTCCTTCGAGGTCACCGCCTCACCTCCAGCGGGACTTTTTTAATA
 80383  TGATATAATATAATATAAATATTATTAATTTAACTAATATATAAATTCATATATATATAT
 80443  ATATTATTAATATTATTTTATAAAAAATATTTTTTATTTGATTATTATTAAATATTATAT
 80503  AGTTCCGGGCCCCGGCCACGGGAGCCGGAACCCCGAAAGGAGAAATATTAATATATTATA
 80563  AATATACTATTTATATAATTATTTTTTGAAGTGAGCACCTATTTTATATATATTTTATAT
 80623  ATATTTTATTATATTTTATTAAAAATAGGTGTGAACCTCCATGAGAGAGGAATGAATACC
 80683  TATTTTATAAAGTATATTTTATATTCTATATATTATAAATATGAACCAAAAAAAGGAGTT
 80743  TAAAATTTAATTAAATTTAATTAATTGAATTTCTTTATTATTATTATCATAATTATTAAA
 80803  CCCTTTATTAATATAATAATATATTATTTATTATCAAAATTCCTACCCTTTTTATAATTT
 80863  ATATCTTTAATAATATAATTAAATATAAAATGTTTATTAAATATTATATAAAAAAAAAAA
 80923  TAAAAGTATATATATATATATAAATGATAAATAACAAGGAATTCACACTTATATAAATTT
 80983  AAATATAAAGTCCCAAAAGAAGTATTCATTAAATAAATTATCATTAATTAATTATAATAA
 81043  ACTTATTTAATATTATTAAAGATTAATTTATAATAATAATTATTATTATTATTATTAATA
 81103  TTAATAAAATATATAAATAATTAAATAGTTCATATATTCAAAAGAATTAGAATTAAACTT
 81163  TAATAAGTGTATTTAATATATAGAATATTAATAGAATATTTATTCTATTTATATATATAT
 81223  TTATATATATATATATTAAATAATATTATTTATATTATATTTTATATATATATTATTAAT
 81283  ATAAAAAGTATATTATATGTATTATATATATTATATATTATATATTTAATAATATATTAC
 81343  TCCTTTGNNNNGGGTCCGCCCCACGGGGCGGGCCGGACTATTATAATTAATAATNNNNNN
 81403  NNNNNNNNNNNNNNNNNNNNNNNNNNNNNNNNNNNNNNNNNNNNNNNNNNNNNN
;     G-trnK(uuu)_2 ==> start
 81457  NNNNNNNNNNNNNNNNNNNNNNNNNNNNNNNNNNNTN!TTT!AATTAANTTAAATTAAAT
 81515  TAAAAAGGGGTTCGGTCCCCCTCCCTTAAG
;     G-trnK(uuu)_2 ==> end
 81545  GGAGGGGGTCCCTCACTCATTCAAACTATAATTTAATATATTATGATATTATTTATAATT
 81605  TATAATATAATGTATAATATTATATTATAAATATTATATAAAAATAAAATGATATATATA
 81665  ATAATAATAATAATAATAATAAAAAAATAGAATAGAATAATTTTTATTATTTTAGTATAT
 81725  ATAAGAATTTAATAAGTTATATTATTGCGGACACCGTTACGCGGAGTGGGGACTATTATA
 81785  TTTTACCTATATATATTAATATTATTATAATTTCCTTCTTTAAAAGAAAAAAGGAATTCG
 81845  AGAACTTATTATTATATTAATATATTAATAATAAATAATAATAAATAATAAAAAAGTAAA
 81905  TAATTATAAATTATATAAAAATATAATTTTATTATTAAGAAAGGAGTTTAAATATAAAAT
 81965  ATAATATTATCATTAAGTTCTAATAAAGATATATAATGAAGATCTATTAGAACCTAAAAA
 82025  GAATATTAATATATCTATTATAAAATAATAATAATAAATATAAATATAAAAATAAATTGT
 82085  AATATTTATAAATAATAAAAAAAAAAAAATAAGGAATATATTAATTATTAATAATAAATA
 82145  AATTATATTAAAATATAATATTATTATTAAATTAAAGAATTATATTAAATATATTTATTA
 82205  AAATTTTATAAATAAGTTAATATTTTATTAAATAATATTTATAAATAATAATAAAAAATA
 82265  AGTATATAATTATTAATATATTAATTTATTATGTTATATATTTATATATTTCAAATATAT
 82325  AAGTAATAGGGGGAGGGGGTGGGTGATAATAACCAAACTATTAAATATATATAGAGCACA
 82385  CATTAGTTAANATGTATTAATATAATCAATAAATATATTATAATAATATAATATNATTAA
 82445  TAATAGATATAAAGTATAAACAATATAATAAATTATATAAAATAAATATAAATTAAAAAT
 82505  AAAAACTAAATAATTAATATAATAAATGATTAACAAGAAGATATCCGGGTCCCAATAATA
 82565  ATTATTATTGAAAATAATAATTGGGACCCCCACAATAGAATAAAAAATAAAAAGAATTAA
 82625  TAATATATAAATAATATAAAATATATTATATATATATATAATATATATATATATAAAATA
 82685  AAAAAAAATATATAATATAATATATATATATAAAATAATAAATTATATATATATATATAA
 82745  AATNNNNNNNNNNNNNNNNNNNNNNNNNNNNNNNNNNNNNNNNNNNNNNNNNNNNNNNNN
 82805  NNNNNNNNNNNNNNNNNNNNNNNNNNNNNNNNNNNNNNNNNNNNNNNNNNNNNNNNNNNN
 82865  NNNNNNNNNNNNNNNNNNNNNNNNNNNNNNNNNNNNNNNNNNNNNNNNNNNNNNNNNNNN
 82925  NNNNNNNNNNNNNNNNNNNNNNNNNNNNNNNNNNNNNNNNNNNNNNNNNNNNNNNNNNNN
 82985  NNNNNNNNNNNNNNNNNNNNNNNNNNNNNNNNNNNNNNNNNNNNNNNNNNNNNNNNNNNN
 83045  NNNNNNNNNNNNNNNNNNNNNNNNNNNNNNNNNNNNNNNNNNNNNNNTTAAAATAAGTAT
 83105  ATATAATAAAATTTAATAAAAAAAAATAATTATATAATAAATATATATATTATAATATTA
 83165  AATAAATATAAAATATAATTGATATTAACATTATATAATTAATAATATAATCAAATAATA
 83225  TAAATATAATATAAAAAGTTTTAATTATTAAAATTATATAAATATTATTTAATAAAAATA
 83285  AAAATAATAATAATAATAATAATAATAAAGTNNNNNNNNNNNNNNNNNNNNNNNNNNNNN
 83345  NNNNNNNNNNNNNNNNNNNNNNNNNNNNNNNNNNNNNNNNNNNNNNNNNNNNNNNNNNNN
 83405  NNNNNNAACGAAGGAGATAAATATTTATATCTTTATTTATAATTATATATATATAAAAGT
 83465  TTATTAAAATTTATAATAATAATATAAAAAAGTATATAATAAATTTATTATAAATAAATA
 83525  AATATTTAGTAATAATATTTAATAAAATTATAAATATTATAAAAAAAATATTAATAATAA
 83585  ATAATAAATATATAATATAATATAATATAATAAATTAATAACAATAAGATATCCGGGTCC
 83645  CCTAAATAATTATTATATAAAATAATAATTGGGACCCATACATATAAATATAAAATATTT
 83705  TAATATTTATATATAAATAATAATAATATATATTTATATTATATTATAATATAACCCCTT
 83765  CCAATTAATATTAATATTAATATTAATTACTTCCTTAAAAAAATAATAATTAATTAATTG
 83825  ATTTTTATATTAATATAAAAAAGTTAATATATATATTTATATATAAATAATATAAATTAA
 83885  TATAAAGATAATAAGTCCCCGCTTTCAGCGCAGTGAGGGACCCCCTCCCGTAAGTATACG
 83945  GAAGGGGAAACCGAACCCCAAAGGAATAATAAATAATAGTATGTATTTAAATAAATATTT
 84005  AATATACTATTTTTTTTTATTATTATTATAATATATTTATAATAATATATTTAATTATAA
 84065  TTTATAAAAAAGAGATATAATATTTTATTATATATAATATTAATATAATACAAATTAACA
 84125  TTATTTAATTATTATTAATAATATTTAACTTTATTATTATCTTCTTCGGTTGGANTNNTT
 84185  ATTNNNNNNNNNNNNNNNNNNNNNNNNNNNNNNNNNNNNNNNNNNNNNNNNNNNNNNNNN
 84245  NNNNNNNNNNNNNNNNNNNNNNNNNNNNNNNNNNNNNNNNNNNNNNNNNNNNNNNNNNNN
 84305  NNNNNNNNNNNNNNNNNNNNNNNNNNNNNNNNNNNNNNNNNNNNNNNNNNNNNNNNNNNN
 84365  NNNNNNNNNNNNNNNNNNNNNNNNNNNNNNNNNNNNNNNNNNNNNNNNNNNNNAAATAAT
 84425  TNNNNTTAATTAATTAATTAATTAATATAAAAATAAATATTTTTAATTAATATTAATATT
 84485  AATAGTTCCGGGGCCCGGCCACGGGAGCCGGAACCCCGGAAGGAGAAATATAAATATAAT
 84545  AGTATAGTATATAGGAAGTTAATAATAATATAAATATTATATAATATATATATGTATANN
 84605  NNNTATATTATATAATTAATTTTCTCCTTTTGAATTTACATCTTAATAAAATATAAAATA
 84665  TAAAATGTTATTAACAATAAAAATTATTAATCTTTATAATATTAATAATAGTAAATTTAT
 84725  TTATATNNNNNNNNNNNNNNNNNNNNNNNNNNNNNNNNNNNNNNNNNNNNNNNNNNNNNN
 84785  NNNNNNNNNNNNNNNNNNTTATTTTTTTATTAAAAAATATTAAATATTATAAATATATTA
 84845  TAAATATATTATAAATATATTATAAATATATTATAAATAGAATATAATATAATATTATAT
 84905  ATTATAATGATAAAGATTATATATATTTTCTNTTTTTTTTTATTTATTATTTTTAATAAG
 84965  TAAAAATTATATTATATATATATATATATTAAATTTTATAAGTAATATAATATAAGTATT
 85025  AATATATAAA
;     G-trnM(cau)_2 ==> start
 85035  TGCAATATGATGTAATTGGTTAACATTTTAGGGT!CAT!GACCTAATTATATACGTTCAA
 85093  ATCGTATTATTGCTA
;     G-trnM(cau)_2 ==> end
 85108  ATAAATTAATATATAATATTTCTAAAAAAGTATAATAAAATATATTATAAGAAGAATATA
 85168  TTATATAATAATTATATTAATAATATTAATAAATAATATATAAATAATTATAAAAAAGTA
 85228  TATAATATTAATCAATTAATTAATTAATAAATATAAATAATATATTAATTTTTAATTAAT
 85288  TTGAATAAGATATTTATATTATTAA
;     G-rnpB ==> start ;; mfannot: Approximate position
 85313  TAGGAAAGTCATAAATATATAAATTATATTATATAATTAATATAATAATAAAATAAATTA
 85373  TATATTTTATTTATAATATTATTTCTTTATAAGATAAAATATTATCTAATTAATAATTAG
 85433  ATTGAATAATATTTATAAAGAAATATATATAAAAAGTCATTATATAAATTAAATTATAAT
 85493  TTAAATAAATTTTATATAAATTAATATAATATTAATAAAGTAATTAGTATAAATAAATAA
 85553  TATGAAAATAAAACTTAATAAATATATAAATATAGTCCGGCCCGCCCCCCCGAGGCGGGC
 85613  GGACCCCGAAGGAGTGAGGGACCCCTCCCTAATGGGAGGGGGACCGAACCCCTTTTTAAG
 85673  AAGGAGTCCATATATATATATTAATNNNAAAAAGTAATATATATATATATATTGGAATAG
 85733  TTATATTATTATACAGAAATATGCTTAA
;     G-rnpB ==> end
 85761  TTATAATATAATATCCATA
