# Supplementary material for: Global Characterization of Fungal Mitogenomes: New Insights on Genomic Diversity and Dynamism of Coding Genes and Accessory Elements
Source: Front Microbiol. 2021 Dec 1;12:787283. doi: 10.3389/fmicb.2021.787283 (PMC8672057; doi:10.3389/fmicb.2021.787283)
Supplement: Supplementary File 1 — de novo annotation files of the 685 mitogenomes investigated in this study. Annotation was performed with the Mfannot program. [file Data_Sheet_1.ZIP › Supplementary_FileS1/CP006508.1_Saccharomyces_cerevisiae_YJM1083_mitochondrion_complete_genome_mitogenome_g3.mfres]

;; Masterfile modified automatically by mfannot version 1.35
;; on Sat Dec 26 19:13:47 2020 by user pfonseca on host LGCM-PROC
;;    - Gene Totals: 51
;;    - List of genes added:
;;      atp6                 atp8                 atp9                
;;      cob (5 introns)      cox1 (7 introns)     cox2                
;;      cox3                 orf106               orf107              
;;      orf152               orf175               orf236              
;;      orf262               orf280               orf316              
;;      orf335               orf346               orf348              
;;      orf386               orf391               orf777              
;;      orf785               rnpB                 rns                 
;;      rps3                 trnA(ugc)            trnC(gca)           
;;      trnD(guc)            trnE(cuc)            trnE(uuc)           
;;      trnF(gaa)            trnG(ucc)            trnH(gug)           
;;      trnI(gau)            trnK(uuu)            trnL(uaa)           
;;      trnM(cau)            trnN(guu)            trnP(agg)           
;;      trnP(ugg)            trnQ(uug)            trnR(acg)           
;;      trnR(ucu)            trnS(gcu)            trnS(gga)           
;;      trnS(uga)            trnT(ugu)            trnT(uuag)          
;;      trnV(uac)            trnW(uca)            trnY(gua)           
;;
;; end mfannot
;;


>CP006508.1 Saccharomyces cerevisiae YJM1083 mitochondrion complete genome gc=3
     1  TTCATAATTAATTTTTTATATATATATTATATTATAATATTAATTTATATTATAAAAATA
    61  ATATTTATTATTAAAATATTTATTCTCCTTTAGGGGTTCCGGCTCCCGTGGCCGGCCCCC
   121  GGAACTATTAATTAATAATAAATTATTATTAATAATTATTTATTATTTTATTATTAAAAT
   181  ATATAAATAAATAAAAATATTAAAAAGATAAAAAAAATAATGTTTATTCTTTATTATAAA
   241  TTATATATATATATATATATAATTAATTAATTAATTAATTAATTAATTAATAATAAAAAT
   301  ATAATTATAAATAATATAAATATTATTCTTTATTAATAAATATATATTTATATATTATAA
   361  AAGTATCTTAATTAATAAAAATAAACATTTAATAATATGAATTATATATTATTATTATTA
   421  TTTTATAAATTATTAATAATAATCAATATGAAATTAATAAAAATTTTATAAAAAAGTAAT
   481  GAATATTCCTTTTTAAAAATACCTTCTTAATTAAATAAAATAAAAAGGGGACTTTATATT
   541  TATAAAGTAATTATATTATTATTATTATTATTATTTATTTATTTATTTTTTTTATTATTT
   601  TATTATATATATTATATATTAATA
;     G-trnP(ugg) ==> start
   625  CAGATAGAAGCCAAAAGGTCAGGCGCTTTCTT!TGG!GAGAAAGACCTAGTTAGTTCGAG
   683  TCTATCCTATCTGA
;     G-trnP(ugg) ==> end
   697  TAATAATTTAATTAAACATTAAAAAAAAATATATATATTTATCATAATATATTAAATTTT
   757  ATTACATTACATTACAAATAAATACTTTTATTTTATATTTATAAAAATATGAACTCCATA
   817  TTATTATTATTATAATTATTATTATAATTATTATTATAATTATTATTATAATTATTATTA
   877  TAATTAAAGAGTTTTGGATACCAATATGATATAATATGATATAGGATCGAAACCCCTCAT
   937  TTTATCATTTATTTATAATATTATAAATAAAAAAAAATATTATATGTTATAATAAAATTA
   997  ATATCATAATATATTATATTATATATTATATTATATATATATATATTCTTTTATAAAATT
  1057  TATATTCTTCTTATTAAAATTTAAAATTAAAAAGGGAACGGACTTTTAATTATATTTAAT
  1117  TATAGTTTTTAATCATTGGTTGAGATTTCAAAATAAGGTATAATATTTATATTATTCTTT
  1177  AACAAATATTATATTATAAAAAAGATATAATATTTATATATTATTATTAACATTATTTTT
  1237  TTTCAGTTCCGGGGCCCGGCCACGGGAGCCGGAACCCCGAAAGGAGAAACTTATAATTTT
  1297  TATATCATTATTTATTATTATTTTTAATTTCAACTCCTTTTGGGGGTTTCTATTTTACCT
  1357  TCAGCAGAGACTTTCTAATTATAATTATATATATATAAATTTAAATACATTTATAAAAAA
  1417  GTATATAATATAATTATATTATATATAATAATATTATTAAATGAAGTATTCTTTATTATT
  1477  AATTATAGGATATCTGGGGTCCATTAATAATTATTATTGTAAATAATAATAGGGACCCCC
  1537  CCATTATCTAATTAATAAATATATAAATAATCATTAATAAATATATTAATAATTATTAAT
  1597  AAATATATAAATAATCATTAATAAATATATAAATAATATATTATATTATAAAAATATAAT
  1657  AATAATAATTTATTATTAAAATATAATAATTTATTATAAAAATATAATAATTTATTATTA
  1717  AAATATAATAATTTATTATAAAAATATAATAATAACTCTTTTCGGGGTTCACACTTTTAT
  1777  AAATAATAAATAATAAATAATAAATAATAAATAATAAATAATAAATAATAAATAATAAAT
  1837  AATAAATAATAAATAATAAATATTAGTGTTCACTAATAAATATATAAAATAATAATTATA
  1897  AAAATAATCATTATTAAAAATATTATTAATTATTAAATTAAATACAATTAATATAATTTA
  1957  GTTGTTTATATAATTTTAAATAATGTTTATATCAATTTAATAAAATAAAATTTATAGTTC
  2017  CGGGGCCCGGCCACGGGAGCCGGAACCCCGAAAGGAGTTTATCTATATATTATAATAACT
  2077  ATATGAATTTAATTATTAAAAATAATAAAAATAAGGAATTTTAATAAGAAGTAATATTTA
  2137  TTATATAATATATAAAAAAAATATATATATATAAAAATATATATAATAAGTTTTATTATA
  2197  ATATATATTAAATTAATTATTATGAGGGGTTCGGTCCCTTTCCGGGCCCCAATTCATCTC
  2257  ATCTCATTTTATTTCATTTCAATATCATCTAATCTCATTTCTTTATAGATTTTACATATA
  2317  TATAAATATAAATATAAGATATTCACATTTATATATAATATAATATAATATAATAGATAT
  2377  TCATTCCTCTTTGATTAAACTAATAATTAATAATTAATAATTAATAATTAATAATTAATA
  2437  ATTATTCAGTAGAACTCCTTCGGGGTCCGCCCCGCAGGGGGCGGGCCGGACTATTATTAA
  2497  ATAATTTATAATTTATTATTTATTAATATATTTATATAATATAATATAATATAATATTAT
  2557  TCATACTTTTTATTAATATAATATAATATTATTAATACTTTCTCCTTTCGGGGTTCCGGC
  2617  TCCCGTGGCCGGGCCCCGGAACTATTAATATAAAGAAAAGAGTTTCAATTATTTATTTAT
  2677  TTATTTATTTTTTATAAAAATAAGTCCCCGCCCCGGCGGGGACCCCGAAGGAGTGAGGGA
  2737  CCCCTCCCTATACTATACTAATGGGAGGGGGACCGAACCCCGAAGGAGTATTAATTTAAA
  2797  TAATTTATTTAATGAAATTATTAATTATAAATAAAAATAATAATTTTTAAAGATGTAATA
  2857  TAAAAATAAATATAATATAATTTAGGATAATTATATAAAATATTTATTATATATAGTTTT
  2917  TATAAAGAGTTAAAAAAGTGATAATATAATATATAATATTTATAAGTTCCGGGGCCCGGC
  2977  CACGGGAGCCGGAACCCCAAAAGGAGTTATTTATATATATATAATTATAATCTTATTAAT
  3037  TATTTATATATATATTTAATATTATTTTTATATAATTTTATATTAAAGTATTATAATTAT
  3097  ATATTTAATATTATTTTTATATAATTTTATATTATTTATTTATTTATTTATTTATTTAAA
  3157  AATATTATAATCATATATTTAATATTATTTAATATATTTTATATATTATATCTTTTATTG
  3217  ATTTATATATATATAGATTTAATAAATATATATATATATATATATATAAATATTCATTAT
  3277  ATATTTATTATTATTATTATTATTTATTACTATTTTTTATTATATATTAATAATATATAT
  3337  ATTATTAGTTATGGGTATCCTAATAGTATATTATTATTTTTAATAATAATTTATGATTTA
  3397  TGTATAATAAATAAGTAGGGAATCGGTACGAATATCGAAAGGAGTTATATATTATTAATT
  3457  ATTTATAATTATTTTATATATTATTAATTATTTATAATTATTTTATATATTTATAATTAT
  3517  TTTATATAGATAGGATAGATAGGATAGATAGTATAGATAGGGGTCCCATTTATTATTTAC
  3577  AATAATAATTATTAATGGGACCCGGATATCTTATTGTTATTAATTTATATATTATTCATT
  3637  ATTATTAATATATATTTAATATAATTAAATATTATATTATATTATTTATTAAAAAAATCT
  3697  ATTACTTATTTTTTTTATTAATATATAAATTATTTATATAATTTATCATTTTTATTTATA
  3757  TATTATTATTTTTTATATATAAATTAATATATATATATATTATATATACTTTTTTTTTTA
  3817  TAATATATCTATATATATAAATTAATATATTATATTATATTTTTATATAATATATTATTA
  3877  ATTATTATTTTAATTTTCTATTCTATTGTGGGGGTCCCAATTATTATTTTCAATAATAAT
  3937  TATTATTGGGACCCGGATATCTTCTTGTTTATCATTTATTATTTTATTAAATTTATTATT
  3997  ATTTTTAATTTATATTTATATTATATAATTAATTATATCGTTTATACTCCTTTTTTTTTA
  4057  ATAAAAAGGGGTTCGGTCCCCCTCCCTAACGGGAGGGGGGACCCTCACTCCTTCGGGGTC
  4117  CCCGCCGGGCGGGGACTTTATATTTTATTATATAATATATTATATTATTATAATATATTT
  4177  ATTGATTATATTATAAAATTTATTCTATGTGTGCTCTATATATATTTAATATTCTGGTTA
  4237  TTATCACCCACCCCCTCCCCCTATTACGTCTCCGAGGTCCCGGTTTCGTAAGAAACCGGG
  4297  ACTTATATATTTATAAATATAAATCTAACTTAATTAATAATTTAAATAATATACTTAATA
  4357  TTTTATAAATAAAAATAATTATAATCTTTTTTATAATTATATATAATAATAATATATATT
  4417  ATCAAATAATTATTATTTCTTTTTTTTCTTTAATTAATAATTAATTAATTAATTAATTAA
  4477  TATTTTATAAAAAATATATTTCTCCTTACGGGGTTCCGGCTCCCGTAGCCGGGGCCCGAA
  4537  ACTAAATAAAATATATTATTAATAATATTATATAATATAATAATAATATAATAATTTTAT
  4597  ATAAATATATATTTATATATTAAATTAAATTATAATTTTATTATGAAAATTATATCTTTT
  4657  TTTATATTCTATATAATAAAAATATGTTATATATATATTAATAATAAAAAAGTAGTGAGG
  4717  ATTAAATAAATTATATAATAATTATAACTCTTAATTATAAAATAAATATATATATATATA
  4777  TAAGTATCCATTTCTATAAAATCTTTTAATAAATATTAATAAATATAAAAAAAATAATAT
  4837  TATAATATTTTAGTATATAATTCAATAAAATTCATTGGAGGGGTAAATAATAATAATTTA
  4897  CTAATGGCAAGTTATAGTCTTAAAGGTTTTTATTTTTTATTAAATTAATAAAATAATAAT
  4957  ACCATTTCTATATTCCATTATATATATATATTTAATAAAAATAATAATATCATTTATATA
  5017  TTTTATTATATATTATATATATTTTATATAAAATAATAATAATAAATTTATATTTTTATA
  5077  TATTATTATTAAATAATAATAATATAAATAACTCCTTCGGG
;     G-trnE(cuc)_1 ==> start
  5118  GTTCGGTCCCCCTCCCATTAGGGAGGGGGTCC!CTC!ACTCCTTCTTAAGAATAAAAAGG
  5176  GGGTTCGGTCCCCCTCCCGTTA
;     G-trnE(cuc)_1 ==> end
  5198  GTACACGGGAGGGGGTCTCTCACTCCTTCTTAAAAAATAAAAAGGTGGAAGGACTAATAT
  5258  AATTTTAAATAATAATTAATACTTTAATAATAATTTGTATTTCTTTATTATTAATATATT
  5318  AAATATAATAATAATTAATATAATTACAATATATTAATATTATCAAATATTAATAAATAT
  5378  ATTTTTATATAATTTATTTATTTTTTTATTATTAAACTAATTATAATTGTAATTTCGTAA
  5438  AGGGGGGTGGGAGTAAATATATATAATTTATAATCTATATATATATATATATAATTTCTT
  5498  AATAAATATTAATAAATATTTCTAAAAAGAATAATTTATATTTATAATATATAATTTATA
  5558  TATTTTATTTTTATTATACAATTAATATAAAATATAAAATATAAAATATTAAATATTAAA
  5618  TATTAAATATTAAATATTAATTTTTATAGGGGTTATATAATAATTATATTTATAATTATA
  5678  TAATATTAAAAAGGTATTTTTATAATTATTACATTTTTATTTTATTTATAAAAATATTAA
  5738  TTTTAATAAGTATTGAATACTTTATATAATATAAATATTAATTACATAATTAATAATTAA
  5798  ATAATATTTAATAATATTATTTAAATTTATTATTTATAATTATTTATTTATAAAATTATA
  5858  TTTTTATTATTATTATTATTTTATTATTAAAGATTAATATAATAATTATTAATATATTAA
  5918  AAATCTTTTATTATATTAATATTTATAAAAAAGTATTTAATAAAAAAGATGTATAAATTT
  5978  ATAAATTATATAATATTATTAATTTATATAATAATAATATTATAACTTTGTGATTGTCAA
  6038  TTTAGTTAATCATTGTTATTAATAAAGGAAAGATATATAAAATATTCTCCTTCGGGGTTC
;     G-trnS(gga) ==> start
  6098  GGTCCCCCCGTAAGGGGGTCCCTCACTCCTTTGGTC!GGA!CTCCGACTCCTTCGGGGTC
  6156  CGCCCCGCGGGGGGCGG
;     G-trnS(gga) ==> end
  6173  GCCGGACTAATTTAACTTTTAATATTAATATTAATATTATTTATATTTTTAATATATAAA
  6233  AATAAATAATTTTATTTTTATTAATAGTATATTATATAAACAATAAAATAGTATTAATTA
  6293  TATAAAATTTATATAAAATATATATAAATTTATTATATATATATATATTAATATTTTAAT
  6353  AAAGTTTTTATTATAAATTTATTTATTTATTTATTATAATATTAATAATTTATTTATTAT
  6413  TATATAAGTAATAAATAATAGTTTTATATAATAATAATAATATATATATATATATATATA
  6473  ATTATATTAGTTATATAATAAGGAAAAGTAAAAA
;     G-rns ==> start
  6507  ATTTATAAGAATATGATGTTGGTTCAGATTAAGCGCTAAATAAGGACATGACACATGCGA
  6567  ATCATACGTTTATTATTGATAAGATAATAAATATGTGGTGTAAACGTGAGTAATTTTATT
  6627  AGGAATTAATGAACTATAGAATAAGCTAAATACTTAATATATTATTATATAAAAATAATT
  6687  TATATAATAAAAAGGATATATATATAATATATATTTATCTATAGTCAAGCCAATAATGGT
  6747  TTAGGTAGTAGGTTTATTAAGAGTTAAACCTAGCCAACGATCCATAATCGATAATGAAAG
  6807  TTAGAACGATCACGTTGACTCTGAAATATAGTCAATATCTATAAGATACAGCAGTGAGGA
  6867  ATATTGGACAATGATCGAAAGATTGATCCAGTTACTTATTAGGATGATATATAAAAATAT
  6927  TTTATTTTATTTAGTTCCGGGGCCCGGCCACGGGAGCCGGAACCCCGAAAGGAGAAATAT
  6987  TTAATATTTATAATAATAATAATAATAATATATATATATAAATTGATTAAAAATAAAATC
  7047  CATAAATAATTAAAATAATGATATTAATTACCATATATATTTTATATGGATATATATATT
  7107  AATAATAATATTAATTTATTATTATTAATAATATATTTTAATAGTCCTGACTAATATTTG
  7167  TGCCAGCAGTCGCGGTAACACAAAGAGGGCGAGCGTTAATCATAATGGTTTAAAGGATCC
  7227  GTAGAATGAATTATATATTATAATTTAGAGTTAATAAAATTAATTAAAGAATTATAATAG
  7287  TAAAGATGAAATAATAATAATAATTATAAGACTAATATATGTGAAAATATTAATTAAATA
  7347  TTAACTGACATTGAGGGATTAAAACTAGAGTAGCGAAACGGATTCGATACCCGTGTAGTT
  7407  CTAGTAGTAAACTATGAATACAATTATTTATAATATATATTATATATAAATAATAAATGA
  7467  AAATGAAAGTATTCCACCTGAAGAGTACGTTAGCAATAATGAAACTCAAAACAATAGACG
  7527  GTTACAGACTTAAGCAGTGGAGCATGTTATTTAATTCGATAATCCACGACTAACCTTACC
  7587  ATATTTTGAATATTATAATAATTATTATAATTATTATATTACAGGCGTTACATTGTTGTC
  7647  TTTAGTTCGTGCTGCAAAGTTTTAGATTAAGTTCATAAACGAACAAAACTCCATATATAT
  7707  AATTTTAATTATATATAATTTTATATTATTTATTAATATAAAGAAAGGAATTAAGACAAA
  7767  TCATAATGATCCTTATAATATGGGTAATAGACGTGCTATAATAAAATGATAATAAAATTA
  7827  TATAAAATATATTTAATTATATTTAATTAATAATATAAAACATTTTAATTTTTAATATAT
  7887  TTTTTTATTATATATTAATATGAATTATAATCTGAAATTCGATTATATGAAAAAAGAATT
  7947  GCTAGTAATACGTAAATTAGTATGTTACGGTGAATATTCTAACTGTTTCGCACTAATCAC
  8007  TCATCACGCGTTGAAACATATTATTATCTTATTATTTATATAATATTTTTTAATAAATAT
  8067  TAATAATTATTAATTTATATTTATTTATATCAGAAATAATATGAATTAATGCGAAGTTGA
  8127  AATACAGTTACCGTAGGGGAACCTGCGGTGGGCTTATAAATATC
;     G-rns ==> end
  8171  TTAAATATTCTTACATAAATATTAATCTAAATATTAATATAAATATTAATAGTTCCGGGG
  8231  CCCGGCCACGGGAGCCGGAACCCCGAAAGGAGAAATATTAATATAAATATAAATATTAAT
  8291  ATAAATATAAATATAAATATAATATATTTTAATATAATATAATATAATATATAATATATT
  8351  ATATAAATATAATATATAAATAATATAATAAAATATTTTAATATATATATAATATAATAT
  8411  AATTATTATTATAATTTAATATAAATTATTATTATAATTTAATATAATAAATAAATAAAT
  8471  AATTATAATTATAATTATAATCTCAATATATAAATGATAAATTATTATAAATATGAAGAA
  8531  AATAATTGATTTTTAAACATATTTAATAAAATATATAATATAAATTATACTTTTTTGTTA
  8591  TTATATAATAATTATATTAATATATTTAATAGAATTAAACTCCTTCGGGGTTCGGTCCCC
  8651  CTCCCGTTAGAATAGGGAGGGGTCCCTCACTCCTTCGACCGGACTATTATTCATTTTATA
  8711  TATTAATGATAAATCATTAATTATTATTAATAAATTTATTTATAATATTTAATTTTATAT
  8771  ATTATTATTTATAATAAAAAAATTATATTATAACAATTTAATTTTAATTTTTATTTTTAA
  8831  ATTATAAAATTAATAATTTATTTATTTATATAATAATTTAAACTCCTTCGGGGTTCGGTC
  8891  CCCCACGGGGGTCCCTCACTCCTTTGGGGTCCGGCCCGCGGGGCGGGCCGAACTATTAAT
  8951  ATAAATAAATAATAAATATTTATAATAAAATAATATACATCTTCTTTAAATAAAAAAAGG
  9011  GGACATTATAAATAGTATATAAATATATTATATCTTTTTTATTATTATTATTAATAAATA
  9071  ATAATAATAATTTATATATTTATAATATATTTAATAGTTCCGGGGCCCGGCCACGGGAGC
  9131  CGGAACCCCGAAAGGAGAATGTATTATAATTATTACATATAATTATTATTATTCACTTCT
  9191  TATTAAAAATAATACTCTATATAATTTATATAATTTATTTTAATATATATATATTTATAT
  9251  ATAATATAATATATATATTTATTTATTATAATCATTTTTTTTTACTTAAAATAAAACTTA
  9311  TTATAATTTATATAATTTATAATTTTTATATAAAAAAAATAATTATATAATTTTTTTTTT
  9371  ATTTATATAATAATAATATTATTTGTTATATATTATATATATAATAATAAATAAATAATA
  9431  ATAATAATAAT
;     G-trnW(uca) ==> start
  9442  AAGGATATAGTTTAATGGTAAAACAGTTGATT!TCA!AATCAATCATTAGGAGTTCGAAT
  9500  CTCTTTATCCTTG
;     G-trnW(uca) ==> end
  9513  ATAATAATAATAAAAATATGTATTTATTTAATTATTTTAATATTTCTCCTTTCGGGGTTC
  9573  CGGCTCCCGTGGCCGGGCCCCGGAACTATTAATATAATATAAATATTCATTTATCTTTTT
  9633  TTTAATATTCTTAATTAATTAATTAATATATTAATTATAAAAAATATATTATAATTTTAT
  9693  TATTAATAAGTATAAATATATTATTAATAATAATTTATTAAAAATATATTATTATAATAT
  9753  ATTAATATATCATAATTATAATTAATATTATATTATTTAATTTTATAATACTTAATTATT
  9813  AATATATTATTCATATATATATAAATTAAATTAAATTAATTATATTGAATATATAAATAT
  9873  ATATATATATAAATATATAAAAAATTATATAAATTATTTTAAGAAAGGAGAAATATTATA
  9933  ATATATTTAATATTTTATTTTTTTTATTTTAATTTATTAAATAATTTAATAATTAAATAA
  9993  ATTAATGATTTGATTTTATTCTATTATTATTATATTTTATTATATAAAAATAAATAATAA
 10053  ATAATAAATAGTATGATACAATTTATTAATAATATAATTATAAATTATAAATAATAATTT
 10113  ATTTTAATAATTCTAATATAAATAATGATAATAATTTTGTCATTATGAACTATTAATATA
 10173  TTAATCTATTAATATTCTTTGATATTTATTTTTATTTAATGAACATCTAATTTAATTTAA
 10233  TTTAATTTAATAGTCCGGTCCGCCCCGCGGAGGGGGCGGACCTCGAAGGAGATATGAATC
 10293  TTTAATATAAATAATCATAAATTCTAAATATTAGAATTATTATTTTATCTTTTTATTTAT
 10353  TAATAATTAAATATAAATTATTATTAATAATAATTATAATATTCTCCTTTCGGGGTTCCG
 10413  GCTCCCGTGGCCGGGCCCCGGAACTTAAAAATAATATTAATAAAAAATTATACAATAATA
 10473  ATAATAAATATTCATTATTATTTAATTAATATCTCCTTTACTTATTTTTCCTCCGTTAGG
 10533  GACTTATTATTAAGTATATTATTATATACTACTTAAGATTATATATATAATATATATATA
 10593  TATTATATATAAAATATAAATATATAAATAATATAAAAATTAATAAAATAAATAAAATAA
 10653  ATTAGTCCGATCGAATCCCCTATTAAATTAAATTAAATTAAATTAAATTAAATTAAGAAA
 10713  GAGATAAATTTATATAAAATATTATTTATAATTAATTATAATTAAATTATAATATAATAT
 10773  AAATAATAATATAATAAAAATAAAATAATATTAGATTATATTATATAATTTATATAATTT
 10833  TTTAATAATAATAATAAATAAGTTTATTTATAATTATAAATATAAATATAAATAAAGAAG
 10893  GTATTATATTTTATAAAATATAATAATAATACAAAATTTATATTTTAATAAATATTAATA
 10953  TAAGTTTAAAGTTCCGGGGCCCGGCCACGGGAGCCGGAACCCCGAAAGGAGAAATAAATA
 11013  ATATATTTATAAAAAATTAAATAAATAAATATTATCTATTTAAAAATAAATATAATATAA
 11073  TATAATATAATAATTCTAAATATAAATAATATTTATTATAATTATTATAATAATTGTATT
 11133  ATTTATTAATAATATATATAATTATATTAAAACTAATATTACATTATTTTGTATATTTAA
 11193  ACAATTAAATTGATTATTCTTATTTGTAATCTTTATTTATTTTATTATATCTTATTAATG
 11253  ATAAATTATAATTATTATTAAAATAATAATTTACTTCTTTTGATATAAAAATAAAATAAT
 11313  ATAGTTCCGGGGCCCGGCCACGGGAGCCGGAACCCCGGAAGGAGATAAATATATTATATT
 11373  TTTATTCCTTCCTATTAAAGGTAAAGACTCGATTCTCATAATTAAATTTATATCCTTCGG
 11433  CCGGATTAATTTATTTTATTTATATTTATATTTATATTTATAGTGAATACCTTTTTTAAT
 11493  ATTTATTTTTAATATTTATTTTTAATATTTATTTTTAATATTTTATTTTTAATAAAATAT
 11553  AATCTTGTAAGTAAGAAAAGAATTTCGGTGATTGGAACCTTGAAAGGATAAATTTCTTAT
 11613  TTATTATAATATTTATATTAATAGTTCCGGGGCCCGGCCACGGGAGCCGGAACCCCGAAA
 11673  GGAGTATTATTAAACATTTAATATATTATATTAATATTTAATTTAAATGATTAATATATT
 11733  ATTATAATAATATTTATTTTATATTAAAATATTATAATTAATATATATATATTTATTTTA
 11793  ATAATATTATTATTATTATTATTAAAATTATTATTTTTATAAATATATATATATATATAT
 11853  ATATATTATTTTTATTCTTATATAAATTATATAAAAAAAATATATATAATATATAATTAA
 11913  TTAATATATATTATTTAAATTATATATTATTTAAAATACTTTTTATATTATATCTTCTTT
 11973  AAATAAAAATATAATTATTATTTATATTATAATTATTTATGAAATATTATTATTAAAATA
 12033  AAAAAGAGGTTTAGACTATATATTTATTATTTATAAACTTATTATATTATTTATTATTAA
 12093  TAGTTCCGGGGGCCGGCGACGGGAGCCGGAACCCCGAAAGGAGAAATAAATAAAATAAAA
 12153  AATAATAAATATTAATATTATTAAATATTATTTATAATAAATATTAATATTATTAAATAT
 12213  TATTCATATTAATAAATTTTATTATTATTTGTAATATATTAAATATTAATAATATATATA
 12273  TTATTTATTATAATGAAAACCTATCCTAAATTATCCTATCATATAATATCATATCATATT
 12333  ATATTATATCTTATTATATGATATATAAAGTATTCACTCTATATGAAGTTATGATTATTA
 12393  TATAATCTTATTTTATTTTATTTTTATTTGGACTAATAATAATTATAATAATAATTATTG
 12453  ATATGTTCTAATATTAATAAATACATATTTATATTATAATATAAATATTCATTTCTTACT
 12513  AATAAAAAGTTTTTATATTCATTATAATATAAATATATAAATATATATAAATATTTTAAT
 12573  AATTATAATTATATTAAGATATTATAAATATATATTTATTTTTTTTTTTATAAAATAAAT
 12633  AAATAAATAAATAATTAATTAATATTTTTATATTATAACTTATTTTTATAATAATAATAA
 12693  GTATTTTATTTTTATTATATTATTATTTATATAATTATATATATATTAATTTCAATTTAA
 12753  TTAATTAATTAATTGGTATTTGGCATATGAGATCAATTAATTGTAATTCTTATAAGAATT
 12813  AATTAATTAATATGCTTTTTATATAATTTATACTTTTATATTTCTCCTTCCGGGGTTCCG
 12873  GCTCCCGTGGCCGGGCCCCGGAACTATTATTATTATTTTTATTTATTTATTATTAAAATA
 12933  TAATAATAAATAGTCCGGCCCGCCCCGCGGGGCGGACGCCGGAGGAGAATTATATTTTTA
 12993  TATAATAATTTATATTTCTATATATATATATATATATTATATATAAATATTATTATATAT
 13053  ATTTTTATATATATTATAATTATATTCATTAATATTTTATTATAGTGGTGGGGGTCCCAA
 13113  TTATTATTTTCAATAATAATTTATCATGGGACCCGGATATCTTCTTGTTTTTATTTATTA
 13173  TTTTATTAAATTTATTTTAATTATTTATTTATAATTTATATTATACAATTTATTATTTCG
 13233  TTAATACCTTTATTTATATTATATAATATATTATATTATTATAATATATTTATTGATTAT
 13293  ATTAATACATTTAACTAATGTGTGCTCTATATTTATTGAATAGTTTGGTTCTTATCACCC
 13353  ACCCCCTCCCCCTATTACGTCTCCGAGGTCCCGGTTTCGTAAGAAACCGGGACTTATATA
 13413  TTTAATACTAAAAATATAATTACATTACTTTTTTAATATATATATAATATATATATATAT
 13473  ATTAATTATATAAAATATAATACTCTATATTAAATATTATTTTTATCAATATTTATTTAT
 13533  ATAATAATAATAATAATCAATATTAATTATTTATATATATAAGATTAATATTATTTAATA
 13593  TATTATGAATAATTTAATTAATAAATCTTTAAATATTATCATAAAAATATAAATTAAATA
 13653  ATTTCTTATTTATAATAAAGAATAATAATATATATATATATAAATATAATAAAGAATGTA
 13713  AATAATATATATATAATATAATATAAAAAATATATATATATATAAATATATATATAATAT
 13773  ATAGATAATAATATTTTTATATTAATTTATTTTATTATTAAGTAATGAATAATAAAAAAT
 13833  CAATATATTAAATAATATATTTATATTAGTTCGGTTTAGTTGGTATTTTGTAATGAGTAA
 13893  AAAGTAATATATAATATTAAATAATAAGTATTGATATAAGTAATAGATATAATAATAATA
 13953  TTATTAATATTTTATATAAATAATATTAATAATATAGATTATGAAAGAGAGTATTAATAT
 14013  CATTAAATATATATATATGTTATATAATTTAAATGATTTTAATATATATATATATATTAT
 14073  ATTATAGATTATGATACATTTATATAAATAATATATATATAAAAATTAATTATACTATTA
 14133  CTTTATAATATAATAATATTTATTTATAAAGATATAAAAGAATTGTTTAAAGTTATAACT
 14193  AAAATATTATATAGTATTCATTAATAATTAATATTATAAATTCAACTATTGTTATATTTA
 14253  TAAATAGAATAATATATAATTATCCTTTAAAATATAACAATAATTATTTAAATTAAATTA
 14313  AATTTAATTAATTTTTAATGAATATAATAATAATAATATTATTAAAATTAATATATAAAA
 14373  AAAAAGTAAAA
;     G-cox1 ==> start ;; mfannot: alternative ATG start pos 14330
;     G-cox1-E1 ==> start
 14384  ATGGTACAAAGATGATTATATTCAACAAATGCAAAAGATATTGCAGTATTATATTTTATG
 14444  TTAGCTATTTTTAGTGGTATGGCAGGAACAGCAATGTCTTTAATCATTAGATTAGAATTA
 14504  GCTGCACCTGGTTCACAATATTTACATGGAAATTCACAATTATTTAATG
;     G-cox1-E1 ==> end
;     G-cox1-I1 ==> start /group=II (1.49e-13)
 14553  gt
;     G-cox1-I1-orf777 ==> start /first_aa=A
 14555  gcgcctctcagtgcgtatatttcgttgatgcgtctagcattagtattatgaatcatcaat
 14615  agatacttaaaacatatgactaactcagtaggggctaactttacggggacaatagcatgt
 14675  cataaaacacctatgattagtgtaggtggagttaagtgttacatggttaggttaacgaac
 14735  ttcttacaagtctttatcaggattacaatttcctcttatcatttggatatagtaaaacaa
 14795  gtttgattattttacgttgaggtaatcagattatgattcattgttttagatagcacaggc
 14855  agtgtgaaaaagatgaaggacctaaataacacaaaaggaaatacgaaaagtgagggatca
 14915  actgaaagaggaaactctggagttgacagaggtatagtagtaccgaatactcaaataaaa
 14975  atgagatttttaaatcaagttagatactattcagtaaataataatttaaaaatagggaag
 15035  gataccaatattgagttatcaaaagatacaagtacttcggacttgttagaatttgagaaa
 15095  ttagtaatagataatataaataaggaaaatataaataataatttattaagtattataaaa
 15155  aacgtagatatattaatattagcatataatagaattaagagtaaacctggtaatataact
 15215  ccaggtacaacattagaaacattagatggtataaatataatatatttaaataaattatca
 15275  aatgaattaggaacaggtaaattcaaatttaaacccatgagaatagttaatattcctaaa
 15335  cctaaaggtggtataagacctttaagtgtaggtaatccaagagataaaattgtacaagaa
 15395  gttataagaataattttagatacaatttttgataaaaagatatcaacacattcacatggt
 15455  tttagaaagaatataagttgtcaaacagcaatttgagaagttagaaatatatttggtgga
 15515  agtaattgatttattgaagtagacttaaaaaaatgttttgatacaatttctcatgattta
 15575  attattaaagaattaaaaagatatatttcagataaaggttttattgatttagtatataaa
 15635  ttattaagagctggttatattgatgagaaaggaacttatcataaacctatattaggttta
 15695  cctcaaggatcattaattagtcctatcttatgtaatattgtaataacattggtagataat
 15755  tgattagaagattatattaatttatataataaaggtaaagttaaaaaacaacatcctaca
 15815  tataaaaaattatcaagaataattgcaaaagctaaaatattttcgacaagattaaaatta
 15875  cataaagaaagagctaaaggcctactatttatttataatgatcctaatttcaagagaata
 15935  aaatacgttagatatgcagatgatattttaattggggtattaggttcaaaaaatgattgt
 15995  aaaataatcaaaagagatttaaacaattttttaaattcattaggtttaactataaatgaa
 16055  gaaaaaactttaattacttgtgcaactgaactaccagcaagatttttaggttataatatt
 16115  tcaattacacctttaaaaagaatacctacagttactaaactaattagaggtaaacttatt
 16175  agaagtagaaatacaactagacctattattaatgcaccaattagagatattatcaataaa
 16235  ttagctactaatggatattgtaagcataataaaaatggtagaataggagtgcctacaaga
 16295  gtaggtagatgactatatgaagaacctagaacaattattaataattataaagcgttaggt
 16355  agaggtatcttaaattattataaattagctactaattataaaagattaagagaaagaatc
 16415  tattacgtattatattattcatgtgtattaactttagctagtaaatatagattaaaaaca
 16475  ataagtaaaactattaaaaaatttggttataatttaaatattattgaaaatgataaatta
 16535  attgtcaattttccaagaaatacttttgataatatcaaaaaaattgaaaatcatggtata
 16595  tttatatatatatcagaagctaaagtaactgatccttttgaatatatcgattcaattaaa
 16655  tatatattacctacagctaaagctaattttaataaaccttgtagtatttgtaattcaact
 16715  attgatgtagaaatacatcatgttaaacaattacatagaggtatattaaaagcacttaaa
 16775  gattatattttaggtagaataattaccataaacagaaaacaaattccattatgtaaacaa
 16835  tgtcatattaaaacacataaaaataaatttaaaaatataggacctggtatataa
;     G-cox1-I1-orf777 ==> end
 16889  aatctattattaatgatactcaatatggaaagccgtatgatgggaaactatcacgtacgg
 16949  tttgggaaaggctctttaacacgtggcaacataggttaatttgctatttcat
;     G-cox1-I1 ==> end
;     G-cox1-E2 ==> start
 17001  TTTTAGTAGTTGGTCATGCTGTATTAATGATTTTCT
;     G-cox1-E2 ==> end
;     G-cox1-I2 ==> start /group=II (3.92e-16)
 17037  gt
;     G-cox1-I2-orf785 ==> start /first_aa=A
 17039  gcgccgtttcgcttaatttatcactgtattgaagtgttaattgataaacatatctctgtt
 17099  tattcaattaatgaaaactttaccgtattattttggttctgattattagtagtaacatac
 17159  atagtatttagatacgtaaaccatatggcttacccagttggggccaactcaacggggaca
 17219  atagcatgccataaaagcgctggagtaaaacagccagcgcaaggtaagaactgtccgacg
 17279  gctaggttaacgaattcctgtaaagaatgtttagggttctcattaactccttcccacttg
 17339  gggattgtgattcatgcttatgtattggaagaaaaggtacacgagttaaccaaaaatgaa
 17399  tcattagctttaagtaaaagttgacatttggagggctgtacgagttcaaatggaaaatta
 17459  agaaatacgggattgtccgaaaggggaaaccctggggataacggagtcttcatagtaccc
 17519  aaatttaatttaaataaagtgagatactttagtactttatctaaattaaatgcaaggaag
 17579  gaagacagtttagcgtatttaacaaagattaatactacggatttttccgagttaaataaa
 17639  ttaatagaaaataatcataataaacttgaaaccattaatactagaattttaaaattaatg
 17699  tcagatattagaatgttattaattgcttataataaaattaaaagtaagaaaggtaatata
 17759  tctaaaggttctaataatattaccttagatgggattaatatttcatatttaaataaatta
 17819  tctaaagatattaacactaatatgtttaaattttctccggttagaagagttgaaattcct
 17879  aaaacatctggaggatttagacctttaagtgttggaaatcctagagaaaaaattgtacaa
 17939  gaaagtatgagaataatattagaaattatctataataatagtttctcttattattctcat
 17999  ggatttagacctaacttatcttgtttaacagctattattcaatgtaaaaattatatgcaa
 18059  tactgtaattgatttattaaagtagatttaaataaatgctttgatacaattccacataat
 18119  atgttaattaatgtattaaatgagagaatcaaagataaaggtttcatagacttattatat
 18179  aaattattaagagctggatatgttgataaaaataataattatcataatacaactttagga
 18239  atccctcaaggtagtgttgtcagtcctattttatgtaatatttttttagataaattagat
 18299  aaatatttagaaaataaatttgagaatgaattcaatactggaaatatgtctaatagaggt
 18359  agaaatccaatttataatagtttatcatctaaaatttatagatgtaaattattatctgaa
 18419  aaattaaaattgattagattaagagaccattaccaaagaaatatgggatctgataaaagt
 18479  tttaaaagagcttattttgttagatatgctgatgatattatcattggtgtaatgggttct
 18539  cataatgattgtaaaaatattttaaacgatattaataacttcttaaaagaaaatttaggt
 18599  atgtcaattaatatagataaatccgttattaaacattctaaagaaggagttagtttttta
 18659  gggtatgatgtaaaagttacaccttgagaaaaaagaccttatagaatgattaaaaaaggt
 18719  gataattttattagggttagacatcatactagtttagttgttaatgcccctattagaagt
 18779  attgtaataaaattaaataaacatggctattgttctcatggtattttaggaaaacccaga
 18839  ggggttggaagattaattcatgaagaaatgaaaaccattttaatgcattacttagctgtt
 18899  ggtagaggtattataaactattatagattagctaccaattttaccacattaagaggtaga
 18959  attacatacattttattttattcatgttgtttaacattagcaagaaaatttaaattaaat
 19019  actgttaagaaagttattttaaaattcggtaaagtattagttgatcctcattcaaaagtt
 19079  agttttagtattgatgattttaaaattagacataaaataaatataactgattctaattat
 19139  acacctgatgaaattttagatagatataaatatatgttacctagatctttatcattattt
 19199  agtggtatttgtcaaatttgtggttctaaacatgatttagaagtacatcacgtaagaaca
 19259  ttaaataatgctgccaataaaattaaagatgattatttattaggtagaatgattaagata
 19319  aatagaaaacaaattactatctgtaaaacatgtcattttaaagttcatcaaggtaaatat
 19379  aatggtccaggtttataa
;     G-cox1-I2-orf785 ==> end
 19397  taattattatactattaaatatgcgttaaatggagagccgtatgatatgaaagtatcacg
 19457  tacggttcggagagggctcttttatatgaatgttattacattcagatagatttgctactc
 19517  tac
;     G-cox1-I2 ==> end
;     G-cox1-E3 ==> start
 19520  TCTTAGTAATGCCTGCTTTAATTGGAGGTTTTGGT
;     G-cox1-E3 ==> end
;     G-cox1-I3 ==> start /group=IB (9.25e-35)
;     G-cox1-I3-orf335 ==> start /first_aa=N /note=LAGLIDADG ;; evalue:5.7e-37
 19555  aaccaaaaaagatatgaaagtaataataataataatcaagtaatagaaaataaagaatat
 19615  aatttaaaattaaattatgataagttgggaccttatttagctggattaattgaaggtgat
 19675  ggaactattctagttcaaaattcatcttcaataaaaaaatctaaatatagaccgttaatt
 19735  gttgtagtatttaaattagaagatttagaattagctaattatttatgtaatttaactaaa
 19795  tgtggaaaagtgtataaaaaaattaatcgtaattatgtattatgacttattcatgattta
 19855  aaaggtgtatatacattattaaatattattaatggatatatgagaacacctaaatatgaa
 19915  gcatttgttagaggtgctgaatttataaataattatattaattcaacaacaattctacat
 19975  aataaattaaaaaatatagataatattaaaattaaaccattagatacatcagatattggt
 20035  tcaaacgcttgattagctggtatgacagatgcagatggtaatttttctattaatttaata
 20095  aatggtaaaaatcgttctagtagagcaatgccttattattgtttagaattaagacaaaat
 20155  tatcaaaaaaattctaataataataatattaatttttcttatttttatattatgtctgca
 20215  attgcactatattttaatgttaatttatatagtagagaacgtaatttaaatttattagta
 20275  tctcttaataatacgtataaactatattatagttataaagtaatagtggctaatctatat
 20335  aaaaatattaaagtaatagaatactttaataaatattctttattatcatctaaacactta
 20395  gattttttagattgatctaaattagttattttaattaataatgagggtcaaagtataaaa
 20455  cttaatggtagttgagaattaggtataaatttacgtaaagattataataaaactagaact
 20515  acgtttacttgatctcatttaaaaaatacatatttagaaaataaataa
;     G-cox1-I3-orf335 ==> end
 20563  ataaattattattactttcttcccctccgaatccgtaatatatttacggatatataatct
 20623  cgtagtgtaaaaggtgtaacgagattattaataagttgccgtaatatattgtaaaatata
 20683  ttattattacaacactatatgcgggaaaaccctaaagtcataatataatattatccccac
 20743  gagggccacacatgtgtggccctcgcggggtatggaaaatttaattaagttataaatgta
 20803  ctatagtattaaaaattattatgaataatttccccacccccatgcgaagcatgggggggg
 20863  tataagtatggacaatccgcaggaaaccaaataataaataatatcctgaacaaagtaagt
 20923  gaaggagatatcttaaaatatatataatatatattttataattattacgtaggatcctca
 20983  gagactacacgtgttgcacccattatattatgtataatgggttgaagatatagtccaaat
 21043  ataattgaaagattataataaaatg
;     G-cox1-I3 ==> end
;     G-cox1-E4 ==> start
 21068  AACTATTTATTACCATTAATGATTGGAGCTACAGATACAGCATTTCCAAGAATTAATAAC
 21128  ATTGCTTTTTGAGTATTACCTATGGGGTTAGTATGTTTAGTTACATCAACTTTAGTAGAA
 21188  TCAGGTGCTGGTACAGGGTGAACTGTCTATCCACCATTATCATCTATTCAGGCACATTCA
 21248  GGACCTAGTGTAGATTTAGCAATTTTTGCATTACATTTAACATCAATTTCATCATTATTA
 21308  GGTGCTATTAATTTCATTGTAACAACATTAAATATGAGAACAAATGGTATGACAATGCAT
 21368  AAATTACCATTATTTGTATGATCAATTTTCATTACAGCGTTCTTATTATTATTATCATTA
 21428  CCTGTATTATCTGCTGGTATTACAATGTTATTATTAGATAGAAACTTCAATACTTCATTC
 21488  TTTGAAGTAGCAGGAGGTGGTGACCCAATCTTATACGAGCATTTATTTTGATTCTTTGGT
;     G-cox1-E4 ==> end
;     G-cox1-I4 ==> start /group=IB (6.53e-21)
;     G-cox1-I4-orf316 ==> start /first_aa=Q /note=LAGLIDADG ;; evalue:4.1e-47
 21548  caaacagtggcccttattattatattaataatatataatgatatgcatttttctaaatgc
 21608  tggaaattattaaaaaaatgaattacaaatattataagtctattatttaaagccttattt
 21668  gtaaaaatattcatatcttataataatcagcaggataagataataaataatcttatatta
 21728  aaaaaagataatattaaaagatcctcagagactacaagaaaaatattaaataattcaata
 21788  aataaaaaatttaatcaatgattagctggattaattgatggtgatggatattttggtatt
 21848  gtaagtaagaaatatgtatcattagaaattctagtagcattagaagatgaaatagcttta
 21908  aaagaaattcaaaataaatttggtggttctattaaattaagatcaggtgtaaaagctatt
 21968  agatatagattacttaataaaactggtataattaaattaattaatgcagttaatggtaat
 22028  attagaaatactaaaagattagtacaatttaataaagtttgtattttattaggtattgat
 22088  tttatttatccaattaaattaactaaagataatagttgatttgttggattttttgatgct
 22148  gatggtacaattaattattcatttaaaaataatcatcctcaattaacaatttctgtaact
 22208  aataaatatttacaagatgtacaagaatataaaaatattttaggtggtaatatttatttt
 22268  gataaatcacaaaatggttattataaatgatccattcaatcaaaagatatagtattaaat
 22328  tttattaatgattatattaaaataaatccatcaagaacactaaaaataaataaattatat
 22388  ttaagtaaagaattttataatttaaaagaattaaaagcttataataaatcttctgattca
 22448  atacaatataaagcatgattaaattttgaaaataaatgaaaaaataaataa
;     G-cox1-I4-orf316 ==> end
 22499  attatttaataaagatatagtccaaattatatatatataatatatatatatataacaag
;     G-cox1-I4 ==> end
;     G-cox1-E5 ==> start
 22558  CACCCTGAAGTATATATTTTAATTATTCCTGGATTTGGTATTATTTCACATGTAGTATCA
 22618  ACATATTCTAAAAAACCTGTATTTGGTGAAATTTCAATGGTATATGCTATGGCTTCAATT
 22678  GGATTATTAGGATTCTTAGTATGATCACATCATATGTATATTGTAGGATTAGATGCAGAT
;     G-cox1-E5 ==> end
;     G-cox1-I5 ==> start /group=IB (4.64e-15)
;     G-cox1-I5-orf346 ==> start /first_aa=M /note=LAGLIDADG ;; evalue:3.2e-34
 22738  atgaaagctcaagtgtcgttatatatggtaacatatatattattatttaactgtatgccg
 22798  gaaactttatactattttaataataatgataatattattaaaataactaaaataatagtc
 22858  cgcttattattaatatatttggaaaaatctattattttatttagatattttataactaat
 22918  aataaacaatcggcaagtaacttttatttttcttctataaaaattaataaaaaaacaatt
 22978  cttaaaaatcatttaaatgatataaatgaaataaaaatatcagaacataaacctttatat
 23038  aaaagattaaaagatgatgaaatattaggttattatttagcaggtttaattgaaggagat
 23098  ggtcatatcggcgctaaatatattactattgctattaattataaagatattaaaaatgct
 23158  tattatttaaaaaaattaattggttatggtaatattagaagatactctaatactgataaa
 23218  gctgtaagtttaaattttgattctaaagcagctatattaagagtatttaatttaattaat
 23278  ggtaaattattaggcccttataagcataaacaattaattgataataaatacgatattaaa
 23338  tttaatactttaattaaacctatcgctaattttaatttatgagataacccctgattaact
 23398  ggttttactgacgctgatggtagttttggagtatatatttataaatcaaaaactataaaa
 23458  ataggatataatgtaaaaattatatttagaattaaacaaagatatgttgatttattaaaa
 23518  catattcaaaaagctttagatggtagtatttctttatttaaaataaaatcagtagttgga
 23578  ggttataattattcagctcttaattttaattctattaaaaattgaattaaatattttagt
 23638  ttatatccaccattgcataatagtaaatatattctttttattaaatgatataaagtttgt
 23698  tatttatttgataataaattacatttaactaaagaaggattagataaaattaaatctatt
 23758  aaaaggaacttcagagactag
;     G-cox1-I5-orf346 ==> end
 23779  tacgttaaatatcctatatataaaaattaagcatttaatcctttattatatataaaatat
 23839  atatataatataaataattatcttatttatttttattataaataagtttataggataaag
 23899  atacagtccatagttaataaggttgtttatataatataatataatatataaaaatatata
 23959  tatataaaataaaatataatataatataatataatatatatataatataatataatataa
 24019  tataatatatataatataatataatataatataatataatataatacttgttattggtcg
 24079  aaaaataatatctcactttaattagaattataattataatttaaattttaaagtatatat
 24139  attataaaaattataaaacttattcatccttatttaatattattatatatttatgataat
 24199  aatatttaagtg
;     G-cox1-I5 ==> end
;     G-cox1-E6 ==> start
 24211  ACTAGAGCATATTTCCTATCCGCACTGATGATTATTGCAATTCCAACAGGAATTAAAATC
 24271  TTTTCTTGATTAGCCCTAGTCTACGGTGGTTCAATTAGATTAGCACTACCTATGTTATAT
 24331  GCAATTGCATTCTTATTCTTATTCACAATGGGTGGTTTAACTGGTGTTGCCTTAGCTAAC
 24391  GCCTCATTAGATGTAGCATTCCACGAT
;     G-cox1-E6 ==> end
;     G-cox1-I6 ==> start /group=I(derived) (9.10e-09)
 24418  attaatttaataagtgtcgtgcttaaaattcactaaaataatatataataaattataata
 24478  aaatatataaaaaaataaaaaaaaataaaaaaaattaatatcttatgattaattttatat
 24538  aaataaaaatttattaaatattattggttatatatatatatatattaataataaaaaaat
 24598  atatatatatatatagctaacggggaaactcttataattattatttatataataaataag
 24658  acaatcccgtgataactttaatatatatatattatatattaaagtattgtagagactaaa
 24718  cgtgaatgattttaatattatttaaatattaaaattaagagatagtccaatcttatatgt
 24778  aaatataagttaataccaaaaaaaaaataatattattttgacttattat
;     G-cox1-I6-orf262 ==> start /note=LAGLIDADG ;; evalue:6.2e-18
 24827  atattaatattattaataataattttaactaataataaagtttttatagaaactttatat
 24887  tattatttaatatttaattttcaattaatatctccttttggggttccggtccctggtccg
 24947  gcccccgaaactaaagatattaagaatttatatgaatcaattataaataattatattaat
 25007  attttaaataaatatcttattaatattaataaagataatattaataaattaaaattttta
 25067  gataattatactgaagaagaaaaaggttattatttatctggattatttgaaggagatggt
 25127  aatatttatactagatgtttttcaattactttttctttagaagatgttttattagctaat
 25187  tatttatgtctttattttaaaattggtcatattacagctaaatataattttaataaagaa
 25247  ttaacagctgttaaatgaaatattataaaaaaaaaagaacaagaagtatttataaattat
 25307  attaatggtaaattattaacatataaaagatatgatcaatattttaaatataattttaat
 25367  aatcgtttaaatattaaattattaaaacctaaagaatttgatttactattaaatccttga
 25427  ttaacaggttttaatgatgctgatggttatttttatctaggttttcaaaaacataaaaat
 25487  agtcaatgattaaaatttcatttagaattatcacaaaaagatagttatattttagtccgg
 25547  cccgcccccgcggggcggaccccaaaggagatattattaaaaaatattttaaacttggtg
 25607  gtattttaa
;     G-cox1-I6-orf262 ==> end
 25616  aaagagattataaatctggtgctacagcttatatttataaagctcaatcatcaaaagcta
 25676  taaaaccttttattgaatattttaataattatcaaccattaagtcttagaagatataaac
 25736  aatatttattattaaatattgcttacttattaaaattaaataaattacatatattactta
 25796  attctttattaatattaaaagaattaatattattacaaagtgttaaaaatatatctttag
 25856  ttccgggcccggtccagggaccggaaccccgaagaggagaaataaaaaatgaattaaata
 25916  atagagttaaaattattattaataaacttcattataacaatatcgaataatgataatatt
 25976  aaagagtaaaattcttaaagtgttaattaaataatattcttttttttttatg
;     G-cox1-I6 ==> end
;     G-cox1-E7 ==> start
 26028  ACTTACTACGTGGTGGGACATTTTC
;     G-cox1-E7 ==> end
;     G-cox1-I7 ==> start /group=II (2.89e-18)
 26053  gtgcggtctgaaagttatcataaataatatttaccatataataatggataaattatattt
 26113  ttatcaatataagtctaattacaagtgtattaaaatggtaacataaatatgctaagctgt
 26173  aatgacaaaagtatccatattcttgacagttatattataaaaaaagatgaaggaactttg
 26233  actgatctaatatgctcaacgaaagtgaatcaaatgttataaaattacttacaccactaa
 26293  ttgaaaacctgtctgatattcaattattatttattattatataattatataataataaat
 26353  aaaatggttgatgttatgtattggaaatgagcatacgataaatcatataaccattagtaa
 26413  tataatttgagagctaagttagatatttacgtatttatgataaaacagaataaaccctat
 26473  aaattattattattaataataaaaaataataataataccaatatatatattatttaattt
 26533  attattattatattaataaaatttaatatatattataaataattattggattaagaaata
 26593  taatattttatagaaattttctttatatttagagggtaaaagattgtataaaaagctaat
 26653  gccatattgtaatgatatggataagaattattattctaaagatgaaaatctgctaactta
 26713  tactataggtgatatgcctatctttatttatatatatattattattattaataataaaaa
 26773  aaaattaaaaaagataggaggtttatatataactgataaatatttattatattatttttt
 26833  ttataataaatattaaaagatattgcgtgagccgtatgcgatgaaagtcgcacgtacggt
 26893  tcttaccgggggaaaacttgtaaaggtctacctatcgggat
;     G-cox1-I7 ==> end
;     G-cox1-E8 ==> start
 26934  ACTATGTATTATCAATGGGTGCTATTTTCTCTTTATTTGCAGGATACTATTATTGAAGTC
 26994  CTCAAATTTTAGGTTTAAACTATAATGAAAAATTAGCTCAAATTCAATTCTGATTAATTT
 27054  TCATTGGGGCTAATGTTATTTTCTTCCCAATGCATTTCTTAGGTATTAATGGTATGCCTA
 27114  GAAGAATTCCTGATTATCCTGATGCTTTCGCAGGATGAAATTATGTCGCTTCTATTGGTT
 27174  CATTCATTGCACTATTATCATTATTCTTATTTATCTATATTTTATATGATCAATTAGTTA
 27234  ATGGATTAAATAATAAAGTTAATAATAAATCAGTTATTTATGCTAAAGCACCCGATTTTG
 27294  TAGAATCTAATCTTATCTTTAATTTAAATACAGTTAAATCTTCATCTATCGAATTCTTAT
 27354  TAACTTCTCCACCAGCTGTACACTCATTTAATACACCAGCTGTACAATCTTAA
;     G-cox1-E8 ==> end
;     G-cox1 ==> end
 27407  GTTATAATATTTAATTATTTACTTAATAATTAAAAAAAAAAAAAAAGTAAATATTATATC
 27467  TAAAACTTAATAATATAATAATAATATTCTTATAAAAAAAAATATATATAAAAAAAATAT
 27527  ATAAAATTTATTAAAATATCTTAATATATTATCCTTTTTGGGAACTATATAAATAAATAC
 27587  TAATATAATCCTATTATATATATATATATATAAAATAATATATATATATAATTAATATAA
 27647  ATAATATTTATAATTATTTTTTTAATAATATATATAATTTAATATATTAATGAATATTAT
 27707  ATAATTATTAAATATATTATAATATTATTATTATTTTATAATAAAAATATTTTTAATACT
 27767  AATTATTATTTATTATTTATAAATATATAAATAGTATGTTTAATATTATTAATATTAAAA
 27827  AAAATATAATTATAATTAGGATCTAACAATACATTTATCTGATTAATATTAATATTAATA
 27887  TTAATATTAATATTTATATTAATAAAGGGATTAAATTAATTGTATCCAATTTAATTAAAT
 27947  TATAGATATATTATTTATAATATTAATATATTGTTTTATTAAAAAGGTAAAAATAGTTTT
 28007  TATTTTATATATAAATATAGGATATAAATAAATATATTATATATATATTAAGAATATATT
 28067  TATATTTTACATATAATTATTTATAATATAAATATCTCCGCAAAGCCGGATTAATGTAAT
 28127  TATTTAATAATTTTATTTAATAATTTATTAAAATAAATATTTACATTTAATAATATTTAT
 28187  ATTATGTCAGTTATTTTATATTAATGTTTAATCTATTATAATATTTTTTTTTTATAAATA
 28247  TATTATTTATATTAATAAATATATATATTATTTTTATAATATATATATATTTTTATTAAA
 28307  TATTTATTAAATATTTATTAAATTATTATAATGTTGTTATTAATCTTATTAAAAAATATA
 28367  TATAAAA
;     G-atp8 ==> start ;; mfannot: alternative ATG start pos 28362
 28374  ATGCCACAATTAGTTCCATTTTATTTTATGAATCAATTAACATATGGTTTCTTATTAATG
 28434  ATTCTATTATTAATTTTATTCTCACAATTCTTTTTACCTATGATCTTAAGATTATATGTA
 28494  TCTAGATTATTTATTTCTAAATTATAA
;     G-atp8 ==> end
 28521  TATATATTATTAATTTATTTATTCATATAAATATTATTATTATATATAAATATTAATAAT
 28581  ATTTATACTTATTTAATAATAATAATAAAATAAAAAAATAATTATAATTTAATATATTTA
 28641  ATATATTTCCTTACAGACTATATATTTATATATATATATTAAATACAATTTAATTTAATT
 28701  ATGTTATTTATTAAATAAAGTTATATTATAATATAATAACAATATTATATATTATTATAT
 28761  AATTATAATATATTTTAATATAATTATCAAAAGAAATAATAAAAAATATTAATAAGAATA
 28821  TAATTTAATAATTATTAAAAAAATTCTTATTTATAGTCCGGTCCGCCCCCGCGGGGCGGA
 28881  CCCCAAAGGAGGAGTAATAAAAATTATTAAATACAAATATTATATATATATAATTCATTA
 28941  TATATATATATATATAATAATTAATCTTATTTTTTATATATTTATTTATATATCTATTTA
 29001  TATTTATATTTTTATATATATTTATTTATATATCTAAGGGGTTTGGTCCCTCCCCCGTAA
 29061  GTATAAGTATACGGGGGAGGGTCCCTCACTATTTATATTTATATTTATATTTATATTTAT
 29121  ATTTATATTTTATATATTTTATATATTTATAAATAAAGTATAATAAGATATAATTATGAT
 29181  TAATTATTTATAAGTTATAGTTTTATAAATTTATAATTATT
;     G-atp6 ==> start ;; mfannot: alternative ATG start pos 29213
 29222  ATGTTTAATTTATTAAATACATATATTACATCACCATTAGATCAATTTGAGATTAGACTA
 29282  TTATTTGGTTTACAATCATCATTTATTGATTTAAGTTGTTTAAATTTAACAACATTTTCA
 29342  TTATATACTATTATTGTATTATTAGTTATTACAAGTTTATATCTATTAACTAATAATAAT
 29402  AATAAAATTATTGGTTCAAGATGATTAATTTCACAAGAAGCTATTTATGATACTATTATA
 29462  AATATGCTTAAAGGACAAATTGGAGGTAAAAATTGAGGTTTATATTTCCCTATGATCTTT
 29522  ACATTATTTATGTTTATTTTTATTGCTAATTTAATTAGTATGATTCCATATTCATTTGCA
 29582  TTATCAGCTCATTTAGTATTTATTATCTCTTTAAGTATTGTTATTTGATTAGGTAATACT
 29642  ATTTTAGGTTTATATAAACATGGTTGAGTATTCTTCTCATTATTCGTACCTGCTGGTACA
 29702  CCATTACCATTAGTACCTTTATTAGTTATTATTGAAACTTTATCTTATATTGCTAGAGCT
 29762  ATTTCATTAGGTTTAAGATTAGGTTCTAATATCTTAGCTGGTCATTTATTAATGGTTATT
 29822  TTAGCTGGTTTACTATTTAATTTTATGTTAATTAATTTATTTACTTTAGTATTCGGTTTT
 29882  GTACCTTTAGCTATGATCTTAGCTATTATGATTTTAGAATTCGCTATTGGTATTATCCAA
 29942  TCTTATGTTTGACTTATCTTAACAGCATCATACTTAAAAGATACATTATACTTACATTAA
;     G-atp6 ==> end
 30002  ATTATAAAATAAAAATTATATAAAAAAAATATAATAATAATAATAATATAAAATAAAAAA
 30062  TAAAAAATAAAACA
;     G-orf107 ==> start
 30076  ATGAAAAAACAAAATTTAAATTCTATTTTATTAATGTATATTAATTATATTATTAATTAT
 30136  TTTAATAATATTCATAAAAATCAATTAAAAAAAGACTGAATTATAGAATATGAATATATA
 30196  TATAAATTTTTAATAAATAATATACTATGTTTTATTAAATGAGATAATAATAAAATTTTA
 30256  TTATTATTAGATATATATTATAATGTATTATATAACTATCATAAACAACGTACACCTATA
 30316  TCTAATAAAAGATTAATAAATTCAAAAAATATTATAGTTCCGGGGCCCGGCCACGGGAGC
 30376  CGGAACCCCGCAAGGAGATTATAA
;     G-orf107 ==> end
 30400  ATTATTATATCTTTATTTTTATATTTTAAATAAAATAAAAATAGAAATAGATAATTATAA
 30460  TAATAATAATAATAATATTTCATTAAAATATAATGAATTATTAAAAAATATTATAAATAA
 30520  TTTAAATTATAAACTATCTAATATTGAACTTAATTTATCTAATAATTTTTATTTAATAGA
 30580  TAAATATTTAATTAATAAATATATAAAATATTTAGTCCCGGCCCCAGCCGGGACCCCGCA
 30640  AGGAGAATATATTAAATATAATTCCTAATAATTATATATTTAATAATATTAATTATAAAG
 30700  GTAAATTAAATATTAAAACAGTATTAGATTTAAATAATAATGAATTTTATGATTATTTAT
 30760  CAGGATTAATTGAAGGTGATGGTTATATTGGTCCTAAAGGTATTACAATTCTAAATCATG
 30820  CTAATGATGTATTAAATACTATCTTTATTAATAAAAGAATTAAAAATAGTATTTTAGTAG
 30880  AAAAATGAATAGATACTTTAAAAGATAATCCTTATTTTGTTAATGCTTTTTCTATTAATA
 30940  TTAAACTTAATTTAGCTAAAGAAAAGATTTTTCTTAATATTTATAATAAATTATATAGTG
 31000  ATTATAAAATTAATCAAATTAATAATCATATTCCTTATTATAATTATTTAAAAATTAATA
 31060  ATAAATTACCTATTAAAAATATTATAGTTC
;     G-orf175 ==> start /note=LAGLIDADG ;; evalue:1.3e-12
 31090  CGGGGCCCGGCCACGGGAGCCGGAACCCCACAAGGAGATATTAAAAATAATTATTGATTA
 31150  GCTGGTTTTACAGCTGCAGATGGTTCTTTTTTATCATCTATATATAATCCTAAAGATACA
 31210  TTATTATTTAAAGATATAAGACCTAGTTATGTTATTTCACAAGTTGAAACACGTAAAGAA
 31270  TTAATTTATTTAATTCAAGAATCTTTTGATTTATCTATTTCTAATGTTAAAAAAGTTGGT
 31330  AATAGAAAATTAAAAGATTTTAAATTATTTACCAGAACTCTTGATGAATTAATAAAATTT
 31390  ATTTATTATTTTGATAAATTTTTACCTTTACATGATAATAAACAATTTAATTATATTAAA
 31450  TTTAGATTTAATCTATTTATTAAATCATATAATTGAAATAATAGAGTATTTGGTTTAGTA
 31510  TTATCTGAATATATCAATAATATTAAAATTGATAATTATGATTATTATTATTATAATAAA
 31570  TATATTAATATACATAATGCACGTAAACCTAAAGGATACATTAAATAA
;     G-orf175 ==> end
 31618  TTAATTATCCTTACTATTATAATTATTCTATATATTATATATAAAAATAAATATATAAAA
 31678  TTTTATAATACAAAAAGAATTCTCATATTCTTTTTTTTTAATAATATTCTTTCATATCAT
 31738  AAATATATCTATTTATTTATATTATTATCATCTTAAAAGACTTATTTAATATATTTAATA
 31798  ATTTTATTATACTTATTTATATTTTATAATTAATATAAATATATTATTAATCTTATTCCT
 31858  TCTTAAAAAGGGAACTTATTTTTATTATATTATTTAATCTTTATTTATAATATTATATAT
 31918  TATATATAAATTATTATACTTAATAATTAAAAAAAACCTCTAATTATTATTAATATTATA
 31978  TATAATATATATATTCTCATTAATGTTATATATAATATATATATTCTCATTAATATATTA
 32038  ATATAGTATTAAAAAAAATAAAATATTTAATAAATATTATTATTAATAATATTTATTAAA
 32098  AATAATATAACATAATAAATATAAGATTATTATATAATATATTTATTATATCATATAGTT
 32158  CCGGGGCCCGGCCACGGGAGCCGGAACCCCGGAAGGAGAAATTATAACATATTTTTTAAT
 32218  AATATTCATATTTATTTTATATACAAATAAATATATTTATTTAGAATAATAAAAAAAAAT
 32278  AATAAATAAATATATTATTATCATTATTATACTTTATTCATTATTTATTATAATAATTAT
 32338  ATATAACAATTATAATATATAATTATATTTTATATAATATTATATTAATATTTAATATAT
 32398  TTATTATTATTATTACTTCTATGGAAACTTTATATTTTAGATATTTTTATTATTATTATT
 32458  AATTTATAATGTTATATTTTTGATTTATAAATATATAAGTCCCGGTTTCTTACGAAACCG
 32518  GGACCTCGGAGAAGTAATAGGGGGAGGGGGTGGGTGATAATAACCAGAATATTAAATAAA
 32578  TACAGAGCACACATTAGATAAATTTTATAATATAACCAATATATAATAATTATAAAATAA
 32638  TTAATTATATAATATAAATAATGTATAAACAATATAATTAATGATATAATATAAATATAA
 32698  ACTTAAAATAATAATAAATTAAATAATATAATAATAGATAAACAAGAAGAAATCCGGGTC
 32758  CCAATAATAATTATTATTGAAAATAATAATTGGGACCCCCACCATAAAATAAAATAAAAA
 32818  TAATTAATATATATATATAAATATAATAAATTATTATATATAAATATATATAATTTTTAT
 32878  AATAAATATTATAATATTATATAAATAAATAATTATAATATATAATAAATATATAATAAT
 32938  AATAAAAATATTAACAATATAATAAAAATTTATAATATAAATATAAATTATAAATAAGTT
 32998  AAATTTATAAAATAATAAATGATTAACAAGAAGATATCTGGGGTCCCATTAATAATTATT
 33058  ATTTTCAATAATAAATGGGACCCCCCACCATTATAATATCATATTAATTAATATAATAAT
 33118  AATGTATATAAAATATAAATAATAATTAATATAATAATAATAATGTATATAAAATAGAAA
 33178  TAATAATTAAATATATATATAAATAATTATTTATATAATATATTATAAATAATAATAATA
 33238  ATAAATATTTATTAATTAATAATGATTATAAATATTTTATTTAATATAAATTTATAACTA
 33298  TTTTATTATATATATATTTTTTATTCATAAAAATTCCTTTTGAGGATTTTTATTTTATAT
 33358  AAATATCTTCTAATATTTATAATAAATAATAATATATTCATTATATTTATAATTATATAT
 33418  AATGTAATACGGGTAAACATTACCCGTTGTTCACGGGTAATGTTTACCCTATTTTATATA
 33478  ATTCTTAATAAATATATTTATATTTTTATATAAAAAAAATTATAATAATTTATTAATTCT
 33538  CCTTTCGGGGTTCCGGCTCCCGTGGCCGGAACTCCGGAACTATAAAAATAATTTTAATAT
 33598  AATTTATATATTTTATGATTAATATAATATATTATTAATGTAACTCCTTCGGGATTCGGT
 33658  CCCCCTCGTAAGTATATAGTATATAGTATATAGTATATAGTATACGGGGGGTCCCTCACT
 33718  CCTTCGGGGTTCGGTCCTCCCTTACGGGTACGGATACGGATACGAATATGGGGAGTCCCT
 33778  CACTCCTTATCACTACGCTGAAGGTGGAATTTATTTTATATTATTATTAAATCTTTATTT
 33838  ATTTAATTATATATTTAATATATATATTATTATAATAAAACACCTAATTATTATTAATGT
 33898  TATATTTAATATAATATATATATTCTTAAAAATTTATATAATATAAATAAATAAAAAAAA
 33958  AGAAAGTACATAATTAATATTATTATAAATAATATTATTAAAAAGAATATAATATAATTA
 34018  ATAGAAAGACGTTTTAAAAATAAAAATAAAAATAAAAATAAAAATAAAAATAAAAATAAA
 34078  AATAAAAATAAAAGAGTTTTGGTTTACATATCAAGACCCAATTCAATTGAAACTATTTAT
 34138  TTATTAATCTCCTCCCCTCCCCCTCACTATTATTATAAGTACAATTAGGGCGCCAACCCC
 34198  GCAGTGTTATTTACTGGGAAATGTTTATCCCAATTAATATAATAACGAGAGTTATTAATT
 34258  ATTATTTATAAATTCATATAATGTAATATAATGTAATGTAATTAATAGAACATTATTGTG
 34318  TTATTCACCAGTGTTAAGATATATTAATCCCAATTTTATTTAATAGTGAAGATTATATTT
 34378  TATTAATTATGAATCCATATTATTATTATTTAATATATTTATAATATTATATATAATTAT
 34438  AATTATAAATAATTTATATAAAAAAAGTTTTATTAAAAAATATTATTAAAAATATAATAT
 34498  TAATAATAAATAAAAATAATATTATACTCTTAATAGAATTTATAATGATAAAAATTAAGA
 34558  TGAAGACTTTTTTTTATAATTATTATAAATTTATATAAAAATAATATATATATATTTATA
 34618  TTTATTTTATTAATATATATAATATATTTATGTATATTAAAAAGATATATTTAAATATTT
 34678  TTATTTTTTTTTTATAAGATAATTTTTGTAAATATATAAGTAATAAATTAAGTTTTATAG
 34738  GGGGAGGGGGTGGGTGATTAGAAACTTAACTGAATAATATATATAAAGCATACATTAGTT
 34798  AATATTTAATAATATAATCAATATATAATAATTATAAAATAATTAATTATATAATAATAA
 34858  TAATGTATAAACAATATAATAAATTGTATAAAATAAAATATAAATCATAAATAAAGCTAA
 34918  ATTAATAAAATAATAAATGATAAACAAGAAGATATCCGGGTCCCAATAATAATTATTATT
 34978  GAAAATAATAATTGGGACCCCATATAGAATATAAATAATTAAATATATATATATAAATAA
 35038  TAATTTATATAATATATTATAAATAAATAATAATAAATATTATTAATCTATAATAATTAT
 35098  AAATATTTTATTAATATAAATTTAATAATTATATATATTTTTATAATAACTCCGAAAGAG
 35158  TAAGGAGATATTAATTTCTTATAAAAATTTATTAATAATAATAATATATAAAATATATAA
 35218  ATAATATATTATATATAAAATAAAATAAAATAAATAATATATTAAAAATATTGAAAGTAT
 35278  TTTAATAAATAATAAATTTAAAATTCATATTTATAATAATAAATAAATAAATAAATAAAT
 35338  AAGTAAATATTTAGATTCTCATTAATATTAATATTTATATTTCTTTTTTTTTATAATAAT
 35398  AAAAATATCATATATAAATATAATATAATATAATATAATATAATAAATTATTATATATAA
 35458  ATAATAAATATTAAATATAATATATAATAATATATAATCTTACAATTTATAATTTAATAA
 35518  AGAAGGAAATAAATAATAATAACTCCTTTTGGGGTTCCGGTGGGGTTCACACCTTTATAA
 35578  ATAATAAATAAAGATGTTTACTCCTCTTCGGGGTTCCGGTCCCCTTTTTGGGTTCCGGAA
 35638  CTAATTAATATTTTATATAATAATAATAATATATTAATATAATTTCATTATTAATAAATA
 35698  TCTCCTGCGGGGTTCGGTTCCCCCCCGTAAGGGGGGGGTCCCTCACTCCTTCGGAGCGTA
 35758  CTATTATTATAAATAATTATATATTATAATATAATTAAAAAGTATTATAATTGAAACGAA
 35818  AATTGTAATTTTAAATGGAATAATAATTATTATATATTTAATATATTTAATAAAGTTATA
 35878  ATATCTCTTTCTACCGGACTATTTTATTTTATTTTATTTTATTTTTATAAAGAAAAATAG
 35938  TAATAATATTATCTTCTCCTCCTTTCGGGGTTCCGGCTCCCGTGCCGGGCCCCGGAACTA
 35998  TTAATTATATAATATAATATAATATAATATAATATAATATGATACGGATCAAACATTACC
 36058  CGTTGTTCACTGGCAATGTTTAATCCTATTGTATATAAATATAATAAAATAATTATCCCT
 36118  CTCGTAATTCACATATATAAAATATAAAATATAAAATAAAAATATTATGATTATTATAAT
 36178  ATATATATATATATATATAAATATATATATATAATTTATAATTTATATGATTAATATATT
 36238  ATATATATAAAAAATATATTAAATTTACTTTTTATAGAAAGGAGTGAG
;; mfannot:     /group=IB(5') (2.33e-04)
 36286  ggacccccccccttacgggggggaaccgaaccccgcaggagatatttattttaatactta
 36346  tatagtatttattaataatataataattgttattataaatattaataataatataaaaat
 36406  agggtaaataatataaataatatgaataaatataaaaacatattaaatataaaatatatc
 36466  ataaatttaataaatattataataatttataaatgatagatatctggggtcctataaata
 36526  ataattattttcaataattatagggacccccacctattatataaatataaatataaatat
 36586  aaatataaatacaaatataaatatataaatatataaatataatataaatacaaatataat
 36646  atataaatataaatataaatatataaatataagtccccgccccggcggggaccccgaagg
 36706  agtgagggacccctccctatactatactaatgggagg
;; mfannot:
 36743  GGGACCGAACCCCGAAGGAGTATAAATAAAAATTAATAATATATATATAATTATAATAGT
 36803  TCCGGGGCCCGGCCACGGGAGCCGGAACCCCGAAAGGAGAAATAATAATATAATATATAA
 36863  TAAAATATAACTTATTAATATAATATTAAAAATATAATTAACAAGAATAAATAGTCCGTG
 36923  GGATCGAACCCCCTTTTTTATTTAATATTTAATATTTAAAGAAGGAATTGTTTATATATA
 36983  TTAATATCTTATTTGGGGATTAATATAATATATAAGTTTTGGATACCAGGCCAAAGACCG
 37043  GAATCCCAAAAGGAGATTATATAAATATTATTTATCTCCCTTTTTTAATATTATAATAAT
 37103  TTTATTAAAAATAAAATAATAATAATAATTATAATTTATAATAACAATTATAATAATTTA
 37163  ATTAATTAATTAATTAATTAATTAATTAATTAATTAATTAATAATAAATATAAATATAAA
 37223  AAGAATATAATTTATAATAAATAAATTTATATATATATATATATATTAAATAAAATATTT
 37283  ACTTCATTAATATAAAATATAAATATATTTAATTAATAAGTATATATATATAATAATATA
 37343  TAATAACCTATTTATATATATAATCTTAATATAATTATAAGAAATATTATATAAGTAATA
 37403  TATAAAAATAATATAAAATAATTATAATTCAATTTATATATTAATAGTTCCGGGGCCCGG
 37463  CCACGGGAGCCGGAACCCCGAAAGGAGGAATAAGATAAATATATAAATTATATTAATAAA
 37523  TATAAATTTTAAATGAATTAATAAAATTAATATATATATGTATATATATATATATATTAA
 37583  AAATATTTAATTATTTTTAGGAAGGAGTGATAGATCCCTTTTGGGAACCGAACCCCTTTT
 37643  TTATTTAAAGAAGAAGTTTTATTTTATTTTATTTTATTTTATTTTATTTTATTTTATTTT
 37703  ATTTTATTTTATTTAATTTAATTTAATTTTAATTAGGTTAATAAATAGTAATAATAAACT
 37763  TAATAATAATAATAATAATTTTATTTTTATAATTTATTAATAATAATAATAATTATATAT
 37823  ATATATATTATTAATAAATATA
;     G-trnE(uuc) ==> start
 37845  GACCTTATCGTCTAATGGTTACGACATCACCTC!TTC!ATGTTGATAATATCGGTTCGAT
 37903  TCCGATTAAGGTTA
;     G-trnE(uuc) ==> end
 37917  TTCATAATAATAAATATTTGTAAAAAAAGTATATATAATTAAACATATTCTTTATATTAA
 37977  TTAATAATTATTAATAATATACATTTTATATAATACAATTATATATATATATATATTTTT
 38037  TTTTAATACAAATAATATATTCATAATAATAAATACCGATTGTTATTATACTATAATAAA
 38097  ATATATAATATATTTTTCATTATAATATTTTAAATAAATATTATAATAAATTATATAAAT
 38157  AATATTTATGTATAATAATAATAATAATAATTGTTATTAATTAATTCTATAATTATTATA
 38217  TATTTAATTTTTTAAATATAATATATAATAATAGAATTTATTTTATTTTTTTTTTATAGT
 38277  TCCGGGGCCCGGTCACGGGAGCCGGAACCCCGAAAGGAGAATATAAATTAATAATATTAT
 38337  AAATAACATATTAACAATAAATTATTGTTAATATAATAATAATAATAACAATATTAATAA
 38397  ATAATATAAAAATTATTAATATTATATTTATATAATATTAATATAAAAATCTTTCATAAT
 38457  ATTAATTATTATTAAATAATAATTATATCATTAATATTAATATAATCGTCAATATTATTT
 38517  ATTTATTTATTTATTTATTTATTTATTTATTTATTTATTATTAAATAAATATTTTTAAAT
 38577  ATTATATTATATTATTAACTTTTTATTAAAAAAATTAATAATGATATAATATAATTAATA
 38637  TTATCCACGGGACCAATGACCAACCCAGTAGTTGACCGGATTGGCGCCCGCGAGGTTTAT
 38697  ATTTAATAAATAATAATAATAATATTAATAAAATCTATTAACTTTTTTTTTTAATGGATT
 38757  ATATTAATGAAAAAAAAATGAGAAATATCTTTTTTTTTTAATAATTATAATTTATATATA
 38817  ATAAAATATGTATATATAATAAAAAAATAGTTTTTAATATTATAATATAATTATATATAT
 38877  AATTATAAATATATATATATATAATAAGTATTAATTAATAATATATATTTATATATTTTT
 38937  TATTAATTAATATATATAAAATATTAGTAATAAATAATATTATTAATATTTTATAAATAA
 38997  ATAATAATAAT
;     G-cob ==> start
;     G-cob-E1 ==> start
 39008  ATGGCATTTAGAAAATCAAATGTGTATTTAAGTTTAGTGAATAGTTATATTATTGATTCA
 39068  CCACAACCATCATCAATTAATTATTGATGAAATATGGGTTCATTATTAGGTTTATGTTTA
 39128  GTTATTCAAATTGTAACAGGTATTTTTATGGCTATGCATTATTCATCTAATATTGAATTA
 39188  GCTTTTTCATCTGTTGAACATATTATAAGAGATGTGCATAATGGTTATATTTTAAGATAT
 39248  TTACATGCAAATGGTGCATCATTCTTTTTTATGGTAATGTTTATGCATATGGCTAAAGGT
 39308  TTATATTATGGTTCATATAGATCACCAAGAGTACTATTATGAAATGTAGGTGTTATTATT
 39368  TTCATTTTAACTATTGCTACAGCTTTTTTAGGTTATTGTTGTGTTTATGGACAGA
;     G-cob-E1 ==> end
;     G-cob-I1 ==> start /group=II(derived) (6.82e-12)
 39423  gtgagacaagtataagtatattattataatatcataccattaaataaattattttaatga
 39483  aatgattatgtttatatataacatatacctaattagacatgcattattagtaataatttt
 39543  gtatgaaactctaataataataattattattaattattaaggtaagattcatatggatag
 39603  cgtaagtcaatctaatattataaaatatcgtaacataaacaatatttttttctattatta
 39663  attaataaataataataaataaaaataattatatgagaagtaagatattcaattctgtct
 39723  agaatacatatatatacgttaatactcatcggtataaaattagaatcctaagtgaattat
 39783  tgaaagtataataatataaacttggtaagcccaattatttccatataatattaatataaa
 39843  tattatatggtagttatatataatattattaaataaataataatagaaattataatatag
 39903  ataagtgggtaaaagactattgaaaaagctaaagattatatgtaatgtataatatagatc
 39963  aaattatttatatattttaataaaaatatattaataatggttaatattattattaattaa
 40023  ttaattaattaattaataataataacgaataaatgattaatgtgaaagcatgctaacttc
 40083  aatataggatgatttatatagtatataaattgtttgagctgtatactatgaaagtagtac
 40143  gtacagttctgagtgggggaaaatttgtaaagatctacctatcacaat
;     G-cob-I1 ==> end
;     G-cob-E2 ==> start
 40191  TGTCACATTGAGGT
;     G-cob-E2 ==> end
;     G-cob-I2 ==> start /group=ID (1.83e-21)
;     G-cob-I2-orf280 ==> start /first_aa=N /note=LAGLIDADG ;; evalue:1.3e-09
 40205  aatataaatatcgcctcaaatatatttaatataataaaactaatttatataataatgtta
 40265  atattattaatttatattttttatacgattataataagacaaataataaaaactaaagaa
 40325  tatcttatattaattaagagtatagattatattaataaaaataaatatataattaattta
 40385  aatataacaaataagaaagatataaataataatattggtccattaaatatagacatttta
 40445  tcaattatttatggttcaatattaggagatggtcatgctgaaaaaagaaaaggtggtaaa
 40505  ggaacaagaattgtatttcaacaagaatattgtaatattaattatttatattatttacat
 40565  agtttattagctaatttaggttattgtaatactaatttacctttaattaaaactagatta
 40625  ggtaaaaaaggtaaaattagacaatatttaaaatttaatacatgaacttatgattcattt
 40685  aatatgatttattcagaatggtatattaaaaatatatctggaaaaggtaatattaaagtt
 40745  attcctaaatctttagacaattatttaactcctttagctttagctatttgaattatagat
 40805  gatggatgtaaattaggtaaaggtttaaaattcacaactaattgttttagttataaagat
 40865  gttcaatatttactttatttattacataataaatataatattaaatctactattcttaaa
 40925  ggcaataaagaaaatacacaatttgttatttatgtatgaaaagaatctatacctatttta
 40985  actaaaattgtatctccttatattattcctagtataaaatataaattaggtaattattta
 41045  taa
;     G-cob-I2-orf280 ==> end
 41048  taaaatatatagtattatattaattattatattattataatgcgatattattgaaaacat
 41108  gtcaaaattatattattaagtaacaagacagtgggttatataattatatgatcccaacag
 41168  aatacaccaataataggtattattataaaaaaaaaataataatatttaatgtttattcga
 41228  agaaaatttataatattattattataacacaaggtttaataatctatatatatatattat
 41288  atatataactactgttattattccatttacctaattaatatataaataatgaattataat
 41348  tattatgattaatatttttataataataaccccatcataacatttatatataacatttat
 41408  atataacatttatatataatatttatattatggtattattaggtataaatatttattcat
 41468  aagagaaaatagtgattaaatggaattataaaaagggtagatattattaaatacagggta
 41528  ttatttatattaataaatcaataaatattgagattattattattaaaaaataataataat
 41588  ttataaataatattattttcttg
;     G-cob-I2 ==> end
;     G-cob-E3 ==> start
 41611  GCACTAGTTATTACTAATTTATTCTCAGCAATTCCATTTGTAGGTAACGATATTGTATCT
 41671  TGATTATGAGGTGGGTT
;     G-cob-E3 ==> end
;     G-cob-I3 ==> start /group=IB(3') (1.21e-04)
 41688  t
;     G-cob-I3-orf348 ==> start /first_aa=N /note=LAGLIDADG ;; evalue:4.2e-50
 41689  aatatagaggatccatattatagtaatataatattaaataaatctgttttatgctgaaat
 41749  atcttcatttgaataataaattactatattattcaattaattatttataataatataatt
 41809  tgaaataaaaataatatagttaaaatatttattataagaagaaaattagcagtaattaat
 41869  atatatatatatataaaattaattattcagagactttatagttattatataaataatact
 41929  attatttatgataaaaatcataaattaaacacagataatcctatttatgcatatattgtt
 41989  ggtttatttgaaggagatggttgaattactatttcaaaaaaaggtaaatatttattatat
 42049  gaattaggtattgaaatacatattagagatattcaattattatataaaattaaaaatatt
 42109  ttaggtattggtaaagtaacaattaaaaaattaaaaataaaagatggtactattaaagaa
 42169  atatgtaaatttaatgtaagaaataaaaatcatttaaagaatattattattcctattttt
 42229  aataaatatcctatattaactaataaacattatgattatttatattttaaagataattta
 42289  ttaaaagatattaaatattataatgatttatcttattatttacgtcctattaaaccattt
 42349  aatactcttgaagatattttaaataaaaattatttttcttcatgattaattggttttttt
 42409  gaagctaaaagttgttttagtatttataaacctataaataaaaaaataaaacttgctagt
 42469  tttgaagtatctataaataataatatagaagttatattagctattaaatcatatttaaaa
 42529  attaataataatatttatataaatgaatttaataattcaaaaataacacttaaaagtatt
 42589  aatgatattaaaaatgttgtaatatttattaataataatcctattaaattattaggttat
 42649  aaaaaattacaatatttattattcttaaaagatttacgtcttattcttaaatataataat
 42709  tattttaaaattccttctaaatattaa
;     G-cob-I3-orf348 ==> end
 42736  tcttatataaaaatataataataatatatttatatattatataattatataaacaaaata
 42796  taatttatatataattatttattataaatatagtccggcccgccccgcgggggggggggc
 42856  ggaccccgaaggagtgagggacccctccctatactctatactaacgggagggggaccgta
 42916  tccctttttatttttaagaaggagtgagggaccccctccctaatgggagggggaccgaac
 42976  cccgaaggagtttaattatatattaaatatattattatcaataaataattcctttgaact
 43036  atttattattttattatatttattttctccttcattattaatttttattaataattaaaa
 43096  tcttatcattttatggtattttatttctattttaggatatcgaaactataaattaaaaag
 43156  tataattttattaattataatttatgattaataaataagaaataaaaactttagaagtaa
 43216  tatttatctttttttttttataaataaatattatgattaatatataatcatttataaata
 43276  tttatatataattatatatatatacataaataggattaagatatagtccgaacaatatag
 43336  tgatatattgataatagttttcaaatatgtaactatttaaacattaaaag
;     G-cob-I3 ==> end
;     G-cob-E4 ==> start
 43386  CTCAGTATCTAACCCTCTAATCCAGAGATTCTTTGCGTTACATTATTTAGTACCTTTTAT
 43446  CATTGCTGCAATGGTTATTATGCATTTAATGGCATTACATATTCATGGTTCATCTAATCC
 43506  ATTAGGTATTACAGGTAATTTAGATAGAATTCCAATGCATTCATACTTTATTTTTAAAGA
 43566  TTTAGTAACTGTTTTCTTATTTATGTTAATTTTAGCATTATTTGTATTCTATTCACCTAA
 43626  TACTTTAGGT
;     G-cob-E4 ==> end
;     G-cob-I4 ==> start /group=IB (3.93e-21)
;     G-cob-I4-orf386 ==> start /first_aa=Q /note=LAGLIDADG ;; evalue:4.5e-45
 43636  caaaatatggccttattattaattacatatgtaattaatattttatgtgctgtatgctgg
 43696  aaatctttatttattaaatatcaatgaaaaatttataataaaactctatattattttatt
 43756  attcaaaatattttaaatacaaaacaattaaataatttcgtattaaaatttaattgaaca
 43816  aagcaatataataaaataaatattgtaagtgatttatttaatcccaatagagtaaaatat
 43876  tattataaagaagataatcagcaggtaaccaatataaattcttctaatactcacttaacg
 43936  agtaataaaaagaatttattagtagatacttcagagactacacgcacactagaaaataaa
 43996  tttaattatttattaaatatttttaatataaaaaaaataaatcaaattattcttaaaaga
 44056  cattatagtatttataaagatagtaatattagatttaaccaatgattggccggtttaatt
 44116  gacggagatggttatttttgtattactaaaaataaatatgcatcttgtgaaattcttgtt
 44176  gaattaaaagatgaaaaaatgttaagacaaatccaagataaatttggtggttctgtaaaa
 44236  ttaagatcaggtgttaaggctattagatatagattaaaaaataaagaaggtataattaaa
 44296  ttaattaatgccgttaatggtaatattcgtaatagtaaaagattagtacaatttaataaa
 44356  gtatgtattttattaaatatcaattttaaagaacctattaaattaactaaagataatgct
 44416  tgatttataggattctttgatgctgatggtactattaattattattattccggtaaatta
 44476  aaaattagacctcaattaactattagcgttacaaataaatatttacatgatgttgaatac
 44536  tatcgagaagtatttggtggtaatatttattttgataaagctaaaaatggttattttaaa
 44596  tgatctattaataataaagaattacataatattttttatctttataataaaagttgtcct
 44656  tctaaatctaataaaggtaaacgtttatttttaattgataaattttattatttatatgat
 44716  ttattagcttttaaagcacctaataatacagctttatataaagcttgattaaaatttaat
 44776  gaaaaatgaaataataattaa
;     G-cob-I4-orf386 ==> end
 44797  attttctccgtattcattattatattctctaatttataaaatatttaaagattcctttat
 44857  aataatataacatctttgtaaattattgttaaagataatataaattattatgaatcggta
 44917  gattatatttttacaatcttattaaataaaattctgatcattaaacatgattgaataaat
 44977  aataatagtttatgaaataggatagtgtaatataaatttttatgaagatatagtccattt
 45037  tatatttattataaaag
;     G-cob-I4 ==> end
;     G-cob-E5 ==> start
 45054  CATCCTGATAACTATATTCCTGGTAATCCTTTAGTAACACCAGCATCTAT
;     G-cob-E5 ==> end
;     G-cob-I5 ==> start /group=IA (3.06e-22)
 45104  tgatattaaaaatattaataaaattattattatttaatcttatttattttatataaaaaa
 45164  aataaataataattattaataaaaatatattatttatttctcctttcggggttatttata
 45224  tatattcctttataatttatatttaatatattatattaaatatatgaaaaattataataa
 45284  ataaattaattaattaattaataataaataataataaaaagtacagtagcattaaatatt
 45344  cttaagtttccgctttgtgggaactcccataaggagtttaatgattaaaattggttaatt
 45404  gtcaagaaaatctaaggtattaataaataaataatactatgacaacttgcagcgaagttt
 45464  atatcatctctatattatatattaatatatatatataataataataataatattaatata
 45524  atataagatataaaaacgttcaacgactagaaagtgaactgagatagtaatacctttcca
 45584  cgaaaaccaattaatttataaattatttttaaataaagaatagattattaattttttttt
 45644  atatagttccgggccccggccacgggagccggaaccccggaaggagtaatatatattata
 45704  tataaaataaaaaatatatatatatatattataaaatatcaaaagttttaatcttttatt
 45764  ataaattaatgacatagtctgaacaataatgaaaattattgagataagatattaaataat
 45824  cttatgttaacatatataaattg
;     G-cob-I5 ==> end
;     G-cob-E6 ==> start
 45847  TGTACCTGAATGATACTTATTACCATTCTATGCTATTTTAAGATCTATTCCTGATAAATT
 45907  ATTAGGAGTTATTCTAATGTTTGCAGCTATTTTAGTATTATTAGTTTTACCATTTACTGA
 45967  TAGAAGTGTAGTAAGAGGTAATACTTTTAAAGTATTATCTAAATTCTTCTTCTTTATCTT
 46027  TGTATTCAATTTCGTATTATTAGGACAAATTGGAGCATGCCATGTAGAAGTACCTTATGT
 46087  CTTAATGGGACAAATCGCTACATTTATCTACTTCGCTTATTTCTTAATTATTGTACCTGT
 46147  TATCTCTACTATTGAAAATGTTTTATTCTATATCGGTAGAGTTAATAAATAA
;     G-cob-E6 ==> end
;     G-cob ==> end
 46199  TATATAATTAAATTAATACATAGATATAATATATATATAATTATTATTAATAATATAATA
 46259  AAAATAAAAATAAAAATAAAATTATTAATAATAATAATACTTTAATAATATTCTTAAAAA
 46319  ATAATATATCTCTAATTTATAAAAATAAAATAATAATAATAAAAAAAATATTATAAAATA
 46379  TAAATTAATTAATAATGAAATAATATACTTATTAAATTAATATAAATAAATGAATAATAT
 46439  AATATAACTATATTGAATTATAATCTATCTATCTTTTTTTTTTCATATAATTATAATATA
 46499  TATATTAATATATATAATTATTATTTTATATATTATAGATTTATTAATTATTATTATCAT
 46559  TATTATTTTTTATTTAATCTTATTTATTATAAAATAATTAATTATCATAAAGCATAATTA
 46619  TTATAGAATCTTATTATTTTCTTTATTTAAATTTATAAAAATATAAAGTCCCCGCCCCTT
 46679  TTTATTTTATTTAATTATTTATTTTTAAAAAGGAGTGAGGGACCCCCTCCCGTTAGGGAG
 46739  GGGGACCGAACCCCGAAGGAGTACTCATTTAATATAAATATTAAATAAAAATTATTTTAT
 46799  ATATATTAATGATTATTAATATTGATAATATAAATTATTTTATAATTAATTATTATAAAT
 46859  ATATAACTATTAATAATTAATTTTTAATCTAGGGGTTTCCCCCACTTACATATACTTACG
 46919  TATACTTACATATACTTATGTATACTTACATATACTTACGTATACTTACATATATTTATA
 46979  TATACTTACGTATACTTACATATATGGGGGATCCCTCACTTCTCCGGCGTCCTACTCACC
 47039  CTATTTATTAATCATTAATAAGAAATTATTATTAAAAAAATTATAATTTACTCAAAGTTA
 47099  ATTATAAATATATTTTTAAATATCTATTTTATTAATCTTTTATAAAATTTAAATTAATTG
 47159  TAATTAATTAATATTATAATAATTATTCTTAGGAAGGATATTTATTTATTTTAATTATGA
 47219  ATTCCTGACATAGAGACAATTAATTAGAACTTATTATTATTATAATAATAATAAAAATAT
 47279  TCTAAATATATTATATATATTATTATTTTTTTTTATTATTAATAAAATATTATAATAAAT
 47339  TTAAATAAGTTTATAATTTTTGATAAGTATTGTTATATTTTTGATTTCCAAATATATAAG
 47399  TCCCGGTTTCTTACGAAACCGGGACCTCGGAGAAGTAATAGGGGGAGGGGGTGGGTGATA
 47459  AGAACCAAACTATTCAATAAATATAGAGCACACATTAGTTAATATTTAATAATATAACTA
 47519  ATATATAATAATTATAAAATAATTAATTATATAATATAATATAAAGTATTAACAATATAA
 47579  TATATTGTATAAAATAAATTATAAATATTAAATAAAAACCAAATAAATAATATAATAAAT
 47639  GATAAACAAGAAGATATCCGGGTCCCAATAATAATTATTATTGAAAATAATAATTGGGAC
 47699  CCCCATCTAAAATATATATATAACTCCTTTCGGGGGTTCCGGCTCCCGTAGCCGGGGCCC
 47759  GAAACTAATAATATATTATATATATTAATATATAATAATATTATTAAAATATAATATTAT
 47819  ATTATTAAAAAATATATATATAAAATAAGATATATATATATATAAATATATATATTCTTA
 47879  ATAAATATTATATATAATAATAATAAATTATGAAATAATAAATTATTTCTTTTTATAAAA
 47939  AAAAATTACTTATCTCCTTCGACCGGACTCCTTCGGGGTCCGCCCCGCGGGGGGCGGGCC
 47999  GGACTATTTAATATTTAATATTTAATATTTAATATTTAATATTTTATTCTATAAATATTC
 48059  ATATGAAAAATAATAAGTATATAATTATGATAATGAATATATTTTTATTTATAATTTATT
 48119  ATTATAAAAATATTTTAATTTAATAATAATAATAAATCATTATATTAATTCTTTTAAGAA
 48179  TTTATAATTGTCATTATTTATTATATACTCCTTATTAAAAAGGGATTCGGTTTCCCTCAT
 48239  CCTCATGGGTATCCCTCACTCCTTCTGATAATTAATTTTATAATAATAATAAAATAAACT
 48299  TAATTAAATATTATATATTTATTTACAATTATATATATATATTACTCATAATTTAATTAA
 48359  ATTAAATTAAGATGCAATTCAATACGGTTGTATTATATTATTCATCAAATATTGTTAATA
 48419  TTGATACCTACAGAGATATTTAATATTTTTATTATTATTATCCATTACTTTTTTTATTAT
 48479  ATTTTAATTATTTATTTATTTATTTATAATAATAATATTTCATATTATCAATTATTATTT
 48539  TTTTTTATAATATATAATTAAATTATTTATATAGTTCCCCGAAAGGAGAATAAATAAAAT
 48599  ATTATATAAATATTTATATCTTTATTAATATTAATATAAGTAATATATATAGTTTATGAT
 48659  ATTTAATTTTATCATAATATAATAATAATTATATAAATCTTATACACATTTATATAAGTA
 48719  TATATATATATTATTAATATAATGAACATCTATTAAATAAAATAATTGTAAATCTCAAGT
 48779  AAATTATTATTATTTTATTTTTAATAATAATTTATGATTTATAATTAATAAATAAAAGAG
 48839  TAATTATATGATAAAAAAGGTAATAAATAAAATTTATAGTTCCGGGGCCCGGCCACGGGA
 48899  GCCGGAACCCCGAAAGGAGTTTATTTATATATATATATGAATTAATATTTAATAATAAAT
 48959  AATAATATAATTAATAATATTATTATTATTATAATTTTTTTTTATAATATTAATAAAATA
 49019  TATAAATAAGTCCCTTTTTTTTTTTATTTAAAATAAAGAAGGAATAATTAAATAATATTT
 49079  TAATAATTTAATTAAATAGTGTATTAAAAGATAATAAAAAGTAATATTAATATATTAATT
 49139  ATATATAATATATTTATATATAATTATATATATATATATAAATAATAATAAATATATATA
 49199  TAATATAAAAATAAGAATAGATTAAATATTTAATAAATAAATATT
;     G-atp9 ==> start
 49244  ATGCAATTAGTATTAGCAGCTAAATATATTGGAGCAGGTATCTCAACAATTGGTTTATTA
 49304  GGAGCAGGTATTGGTATTGCTATCGTATTCGCAGCTTTAATTAATGGTGTATCAAGAAAC
 49364  CCATCAATTAAAGACCTAGTATTCCCTATGGCTATTTTAGGTTTCGCCTTATCAGAAGCT
 49424  ACAGGTTTATTCTGTTTAATGGTTTCATTCTTATTATTATTCGGTGTATAA
;     G-atp9 ==> end
 49475  TATATATAATATATTATAAATAAATAAAAAATAATGAAATTAATAAAAAAAAAATAAAAT
 49535  AAAATCTCATTTGATTAAATTAATAACATTCTTATAATTATATAATTATTATAAAATATA
 49595  TAAATATTATAATAATAATAATATATATAAATTATAATAAAAAATAATAATAATATATAA
 49655  TATACCTTTTTATTTATATATTAATATATAAATAAATAAATAATGGATAATATATAATTA
 49715  CTTTTTTTATATCATTAATAATAATAATTTATAAATATTGTTATAATAAACATTTATATA
 49775  AATAAATATAAATTACCATAATAAGATATATTATTTATTTATAATAAAAATATTTATTAA
 49835  TAAATAAGAAATATATATATTATGATAATATTTATTAATAAATAATAAATTCTTTATATA
 49895  TAAATATATTAAATATATTTAATTGAACACAATATAATTTTTATTGTATTATTCATTGAA
 49955  TAATATTAATATTAATATTAATATTAATATAATATTAGTGAACATCTCCTTTCGGGGTTC
 50015  CGGCTCCCGTGGCCGGCCCCCGGAACTATTAATATTTAATAAAATATATATAATTTATAA
 50075  TTTTCATATAATTAATATAATAATTAGGTTTATAAATAAATTATAATATATTATAAACAA
 50135  TATAATAAAATATATTATAAATCTATCTATATAATATATAAATTTATATATACATTAATA
 50195  ATATTTAATTATAATTATTTAAATATTTAATTTATTAATTAAAATATTATTTAAATATTA
 50255  AATATTAAATAATAATTTATATTATATTAATAAATATAATAAATTAAAAATATATGATTA
 50315  ATTATATAATAATAATAATAATTATTTTAATATTATAATTTATAAAATTAATTATATTAA
 50375  TTATATTAATTCTTATTATATAATAATTATTAATAATAATTTATTTTAAGAAAGGAGTGA
 50435  GGGACCCCCTCCCGTTAGGGAGGGGGACCGAACCCCGAAGGAGTGCGGGACCCCGTGGGA
 50495  ACCGCATCCCTTTTTATTTTTAATTAAGAAGGAGAAAAATAAATTAATAAAAGTTTAAAA
 50555  GTTCTTATATTAATAATTATATAATATTATATTAAAGATTTTTATAATATATATATATAA
 50615  TATATTTATAGTGAACACCTTTATTTAATTATAAAGGTGTGAACCCCGCAAGGGAGGAGT
 50675  TCCGGGGCCCGGCCACGGGAGCCGGAACCCCGAAAGGAGTTTATTTAATATTTATATTTA
 50735  TATTAATATTTATATTTATATTTATATTTATATTCCTCTTAA
;     G-trnS(uga) ==> start
 50777  GGATGGTTGACTGAGTGGTTTAAAGTGTGATATT!TGA!GCTATCATTAGTCTTTATTGG
 50835  CTACGTAGGTTCAAATCCTACATCATCCG
;     G-trnS(uga) ==> end
 50864  TAATAATACATATATATAATAATAATTTTAATATTATTCCTATAAAAATAAAATAAATAA
 50924  ATAAATAATAATAATTAATTAATTAATTAATTTTAATAAATATAAAATATATAAAAATAA
 50984  TAATAATAATAATTATTATTTTAATAATATTATTTATATAATAGTCCGGTCCGACCCTTT
 51044  TTATTCTTAAGAAGGGATTTTATTTTATTAATTAATAATAATATATTAAAAATTATAAAT
 51104  AATTAATAATTCTTTATATTTATATATATATATATATATTTATATATTTATATATATATT
 51164  TTAATAATATTATGATATATTTTATTTTAATAATATTTTTATTTTTATATATAAAATTAT
 51224  AATATTTTATTTTATAAATTATTTATATATAAATTATTAATAATAATTATTTTTTTTTAT
 51284  TTGGGATTTATATTATTATTATAAAGAATATAATGTTATTAATAACTGCAAAAAATATCT
 51344  AATATATTATTATTTATAATAATAAATAATATTATAATAAGGATGCATATTATATATATA
 51404  TATATATTTCTATTTATATTAATATTAATATTAATATGTATATATAATAGATAAAAAGTA
 51464  AAAATAAAAAATA
;     G-rps3 ==> start ;; mfannot: alternative ATG start pos 51474
 51477  ATGAAATTAAAATTATTAAATATAATTTTATCAATAATAAATAAACTTAATAATAATAAT
 51537  AATATTATTATTAATAATCTATTAGATTCATTAATAAATAAGAAATTATTATTAAAGAAT
 51597  ATATTATTAGATATAAATAATAAAAAAATAAATAATATAAAAAGAATATTAAATAATAAT
 51657  AATATAAACCCCGCGGGCGCCAATCCGGTTGTTCACCGGATTGGTCCCGCGGGGAATATT
 51717  AATAATAAATTACAACATTTAAATAATATAAATAATTGAAATCTACAAATTTATAATTAT
 51777  AATAAAAATATAGAAATTATAAATACTATAAATGATAAATTAATTAATAAATTATTATAT
 51837  AAAATAATAACTTTAAAATTAAATAATATAAATATTAATAAAATTATTATAAGTAAACTT
 51897  ATTAATCAACATAGTTTAAATAAATTAAATATTAAATTTTATTATTATAATAATGATATT
 51957  AATAATAATAATAATAATAATAATTATTATATAAATATAATAAATAAATTAATAAATATT
 52017  ATAAATAATAATATAAATAATAATTTATGTAATATTTTAAGTTATTATTATAATAAAAAA
 52077  GTAACTATTGAACCTATTAAATTATCATATATTTATTTAAATAGTGATATTTTTAGTAAA
 52137  TATATTAGTTTAAATGATATAGATAAATATAATAATGGTATCTTAACTAATTATCAACGT
 52197  ATATTAAATAATATTATGCCTAAATTAAATGATCATAATATTTCTATAAATTATATTAAT
 52257  AATATTAATAATATTAATAATAATAAATATAATAATATAATTAATTTATTAAATAATAAT
 52317  AATAATATTAATAATAATAATAATTATAATAATAATAATAATAATTATATTGGTAATATT
 52377  AATAATATTTATAATAATATAACTATTGATAATATTCCTATAGATATTTTAATATATAAA
 52437  TATTTAGTTGGTTGATCTATTAAATTTAAAGGTAGATTAAGTAATAATAATGGTAGAACT
 52497  AGTACACTTAATTTATTAAATGGTACTTTTAATAATAAAAAATATTTATGAAGTAATATT
 52557  AATAATAATTATAAATTAAATTATATCCCTTCTAATCATAATTTATATAATAATTCTAAT
 52617  ATTAATAAAAATGGTAAATATAATATTAAAGTTAAATTAAACTTTATTTAA
;     G-rps3 ==> end
 52668  TATATATATTAATAGTTCCGGGGCCCGGCCACGGGAGCCGGAACCCCGAAAGGAGTGAGG
 52728  GACCCCTCCCTTATATTATAATTATAATTATAATCATACTTATGGGGGGGGAACCGAACC
 52788  CCTTTTTAATTAAAAAGGAGAAATAAAATAAATATAATAAATAAAATAAATAAATAAATA
 52848  ATATATATATATATATAAATATATAAAATAATATTTACTTTTTATATATATATAATTATA
 52908  TATAAATAAAATATAATATAATATCATATAATTATATAAAAATAAAATTATAATTTATTT
 52968  ATATTAAAAATATTAATTAATTAATTTTTTTATATAATTATTATAATAATAATTTAATTA
 53028  AAAATAAATATCAAATAAAATTATAAATTAATCCTACTTTTGGATCCTATTTATATTTTA
 53088  TTATTATAAATAATTATTATTGATAGTTAATTAAATAAAAATATATATATATATTACTCC
 53148  TTCGGGGTCCGCCCCGCAGGGGGCGGGCCGGACTATTATAATTATTATTAATATATTAAT
 53208  TATTAAATTATATAAACCGCCCCCGCGGGGGCGGTTAGTTATTTATATTAATATATTTTA
 53268  TATTAATATATAATACTCTTTTTTCTATTATATTTTAATATATAATATTAAAAAAAATAA
 53328  ATAAAATAATATTCTTAATTTTTATTCTTTATCTTCTTTAACCAAACTCCTTCGGGGT
;     G-trnE(cuc)_2 ==> start
 53386  TCGGTCCCCCTCCCATTAGGTTAGGGAGGGGGTCC!CTC!ACTCCTTCGGGGTCCGCCCC
 53444  CCCCCGCGGGGGCGGGCCGGA
;     G-trnE(cuc)_2 ==> end
 53465  CTATTTTAAATTTTAATTTAAATTTTATAAATATAATATTTAATTATAAATTTAATAATA
 53525  ATATATAAAAAATATATATATGGTTAATATATATAAAGATTATAATCTTTTTATTAAATA
 53585  AAGGAAAATTTATTATATAATTTTTCTCTATAGTTATATATTTAAAACTTATTTTTTTTT
 53645  TTTTATAAATAATAATTATAATAAATAATATTAATTATTTATTATATAATTAATTGGCCC
 53705  CCATGCTGGGTTCCGGAACTCCTCCTTCTCGCGAGGTTAACACCTATTATATAACTATAA
 53765  CTATAACTATAACTATAATTATAATTATAACTATAACTCCTCCTTCGGGGTCCGCCCCGC
 53825  GGGGGCGGGCCGGACTATAAATATTCATTTTAATAATAATAATAATAATAATATTAATAT
 53885  AAATAGTCGAAGAATATATTTATTTATTTTAATATAAATAAAAAGTTTCAATTAATTTGA
 53945  ATTTGGAATTAAATTATTACTTCATATGGGGTTATGGATTTCGTTCGGAACTCCTCCCTC
 54005  CTACCTCTATTTATTAATCATAAATCATAAATTATTATTAATTAATAATAATAATTTACT
 54065  CGAGGTTCATACCTATTTTAATATTAATATTAATATTGATAAAATATATATTCACTAAAA
 54125  AGTATATAATTTACTCAATTTATACTATAATTTTATATTTTTTATTATAATTTAATTATT
 54185  TCAAATAAAGTAATTATAATAATATATATCCTTTATTAAATATATATTAATTAATATATA
 54245  TATAAAAAGTAAATATTATTAATTGTATATAATTATAAATAATTAATATTTATTAAAATA
 54305  TATATAATTTATAATCTTCATATAATTAATATAATAAATAATATAACACAATGTAATTTA
 54365  ATTTAATTACATAATAAATTTATTATTATTATAATTATTATTTATTTATTTATTTATTAT
 54425  TATAAATTATAAATATTATTATAATTAAAATCAATTATTAATTATTAATGATAAATAATT
 54485  AATGATAAATTATCAATAACCAATTAGATTATTTATCGATATTTAATTATATTATATTAT
 54545  ATTATATTATATATATATATATATATTATATTATAAAATTTATTTATAAATATTTGTTTA
 54605  TTTATTTATTTATTGAATAACAATAGAATTAAATATTGTCAATAAATAATAAATAATGTT
 54665  TAATATATATTATATTATATTAATATTAATATTATTATTATTTTTTTTATTATATTAATA
 54725  TAATTTATAAAAATATAAAATTATTATTTTTATTATAATTTATATATATATAATATATAT
 54785  ATTTATTAAAATATTTTAAGAAAGGAGAAAAATAATTAAATTAAATTAAATTAAATTATT
 54845  TATTATTATTATTATTATTTATATAATAATATATTATTTAAATATTTATATATTATTTTT
 54905  ATATTAATATTTATAGATGGGGGGTCCCTATTATTATTGAAAATAATAATTATTAATGGA
 54965  CCCCAGATAGCTTCTTGTTTATCATTTATATATATATATATATTATTAATTATTTTATTC
 55025  TCCTTTCGGGGTTCCGGCTCCCGTGGCCGGGCCCCGGAACTTTATAATATTATTATTAAT
 55085  TATTTAATTAATATTATAATCATATAATTTAATATTTTATTTAATTTTATTAAAATTTAA
 55145  TATATATATTTTTATTATTATTTAATTAATTTATAAATATAAAATATTCTTAATATTAAA
 55205  AATAAATAAATAATAAAGTTTATAAATCATATATTATAATTATTTATTATTTTTATATTA
 55265  TATTAATAAAATATTATTATTATAAAAAAAAATAGAAATTTTATAATATTTTTATATATT
 55325  TTTAATTATTATTATTAATATTTATTAAAGGAAATATAAAAACCGAAGGAATATTATAAT
 55385  TATAATTATAATTATTATTATATTTAATTTATTATTATAATAATAATTATAGTCTGCCCC
 55445  CTCTTTATCTTTATTTTAAAGTTCCGGGGCCCGGCTACGGGAGCCGGAACCCCGAAAGGA
 55505  GAAGGATATTTAATAATTTATAATATTTAATTCATATATATATATATATATTTTATTTTT
 55565  TATATATATATTTAATATATTATATTTATATTTATATTATTATTATATTTATATTATATT
 55625  ATTTAATTATTTTTTAATAATATATTATTAATATTTTACCTTTTGATAAATAAAAATTTA
 55685  TTAAAAATTTTATAATAAGTATTAAAATATCATAAAAGTATAATATTTATATAAAATGTA
 55745  TAAATTTATAATCTTCTAATTAAATTAAATTAAATAAATAAAATAAAATAAATTAAACTC
 55805  CTTTTGAGATTCACACCTATTTTATTAAAAATAGGTATTCACTTAATTAAATTAAATTAA
 55865  ATTAAATTAAATTATGGATAATTTATTTAATAAATATATATATTAATTATAAAATAATAG
 55925  TCCGGCCCGCCCCGCGGGGCGGACCCCGAAAGAGTCTGCCCCTTTTTATTTAATATTTAA
 55985  TATTTAATATTTAATATTTAATATTTAATATTTAAAGAAGGATATATTTATAATTTATCA
 56045  TAATATTATTTAATAAGAAATTATTAATTAATTAATTAATTAATTTATTTATTGTTTATA
 56105  TTTATTAATATTAATATAATAAAAATGTAAAATACTTAATATTATTAATATTATTATATA
 56165  TAATATATATAATAATATATTATATTTATATCTCCTTTATTCCTTTTTCCCCCGATGGGG
 56225  ACTTATTATATTATATTATTATATATTTCTTCGATAACTTTATATATATTTTATTTTTAT
 56285  AAAAAAATATTTATATATTATTATTTACAATAATAATTATTAATAGTCCGGCCCGTCCCG
 56345  CGGGGGGGAACCGAAGGAGTGCG
;     G-trnE(cuc)_3 <== end
 56368  GGACCCCGTGGGAACCGCATCCCTTTTTATTTTTAATTAAGAAGGAGT!GAG!GGACCCC
 56426  GTGGGGACCGAACCCCGAAGGAGTC
;     G-trnE(cuc)_3 <== start
 56451  TTTTTTCTATTTATTAATAATAACTATAAATTATATTTAAAATAATAATTTACTTGTTAT
 56511  AATCTTAATGTTCCGGGGCCCGGCCACGGGAGCCGGAACCCCGAAAGGAGAAGTATATAA
 56571  ATATTTACTTGTTATAATTTATTATATATTTATAACCTCCTTCTTAAAATTATCTTTACT
 56631  TTATAATAAAAATTAATATAATATAATCTGATAATAATCGAATTTTATTATATTTAATTT
 56691  AATTAATAATAGACAATTATTATTATTATTTTACTTATTAATATTAATTTATATTTATAT
 56751  ATATAAATATTATTAATTTTATATTAATTTTTTATTAATTATTTATTTTTATATTCATAT
 56811  TTTTTATTAATATTATTTTTATTAATAACTTTTTAAATAATTATAAACTATATATTATTT
 56871  ATATTTATATTTATAATAAATGAAACAATTATAATAAAAATTACAATTACAATTATATTA
 56931  TAATTATGATTACAATAGGGTTAAACATTACCTGTGAACAACTGGTAATGTTTAACCCGT
 56991  ATTATTATTTATTATATTATATATATATTAAAATATTAATATTAATATTAATATTATATT
 57051  ATATTATATTATATTATATTATATTATATTATATTATATTTATAATTATATTATATTATA
 57111  TAATTTATATACTTTTATAATTCTTATTATTATTTATTTATTATTTATTTATTATTATTT
 57171  AAATATATTATTATTATATATTAATAATATATATATTATTTTATATATTTTATTTAATAT
 57231  AAATTATTTATATTTTTATATTTTATTATGAGGGGGGGTCCCAATTATTATTTTCAATAA
 57291  TAATTTATCATGGGACCCGGATATCTTCTTGTTTATCATTTATTATTCTTATTATTTGGT
 57351  TTTTATTTAATATTTATAATTTATTTTATACAATTTATTATATTGTTTATACCTTATTAT
 57411  TATTATATAATATATTATATTATTATAATAATTTAATTAATTATATTATAAAATATTAAC
 57471  TAATGTGTGCTCTATATATATTATTCATTCTAGTTTCTAATCACCCACCCCCTCCCCCTA
 57531  TTACTTATATATCTAGAAATAAAAATACATAACATATATTTTAAATATATATATATAATT
 57591  ATATAATAATTATTATATATAAAATATATATATATATAATATATATTTATAAAATAATAA
 57651  TAATAAATATTATTACTCCATTAGGGGTTTTGGCCCCATATCGGGAACCGAAACTATAAT
 57711  AATATATAATATTATAATAAAGATATTCTTATTTATAATATATTATTAAATAAATTAATA
 57771  ATAATTATAATATATATATATAATATATTATAATATATTTATTCGAGAACTTTTTATTTA
 57831  TTATAAAATAAAATATTTTATTTATTATTTAGTTTTTTTTATTAAACATTTTATAAAAAT
 57891  ATAAATGTTAATAATATTATGATTAATAAGTAATAATAAATTTATTTATTTTTATTAATT
 57951  ACTTCTTCGAGGTACCAGTATCAGTTTCAGTATCAGTTTCGTAAAAAATGGGGACTTAAA
 58011  TATATATATATAAAATTATAAATAAAAATATTATAATAATTTTAAATAAATAAATATTAA
 58071  TATATTATTATTATTTATATTATAATAAACATTATCTAATAATAGTACGCCCCGGAGGAG
 58131  TGAGGGA
;; mfannot:
 58138  ccccttatacttacgggggggggaccgaacccctttttaaagaaggagataattagatat
 58198  aattatattatattttatataaattatataatattatataataataattatataataagt
 58258  taataataattatataataagttaataataatcatatctcctttataaatgaacttttat
 58318  taaatatattttattaaatattaaatatattttttataatattaaatatattttattaaa
 58378  atatttaatatattttattaaatattaaatatattttattaaatattaaatataaataaa
 58438  ggtttatattataattcattatttatatcttctttataaattaatattcgtattagatcc
 58498  ttatttaatttataatcctttaaaaaacttttaataaatataatataatataatatatat
 58558  ataatttttattatttttatattatttttattatttaaatatattatatatttcattata
 58618  ataattattaaaaaagttatttaataaataatctgatattatattttataattaatttta
 58678  tttattttatttattatatatattattatatataattaaaattataattacaattataac
 58738  tataattaaattaaattaaattaaattggattaaattaaattaaattgggcgccaagccg
 58798  gttgttcaccgacttggtcccaatataatatgatataatataatatactccttcggggtc
 58858  cgcccccgcggggcgggccggactatatgatataacataaatataatatactccttcggc
 58918  cggattatatgaatatattattattattataattataaaattataataaataaataaaat
 58978  ttctttaataattattaattaatattattaatttatttacaaatattttattaattttta
 59038  tttttattaaatataaatatataaatatatatatatttatttataatattatttatattt
 59098  attatatattattattaaatatatttttattatatatcattaaatattaatatgttatta
 59158  tagtggtggggggtcccaattattattttcaataataattattattgggaccccggatat
 59218  cttcttgttaatcaattattatattatttaatttattttatttcttatttataatttata
 59278  ttatataatttattatattgttaatactccttcggggtccccgccgaggcggggact
;; mfannot:     /group=IB(5') (2.19e-04)
 59335  TTTATTTATATTATTAATTATATTATATTATTATAATATATTTAATTGATTATATTATAA
 59395  AATTATAACTAATGTATGCTTTGTATTTATTGAATAGTTTGGTTCTTATCACCCACCCCC
 59455  TCCCCCTATTACGTCTCCGAGGTCCCGGTTTCGTAAGAAACCGGGACTTATATATTTGGT
 59515  AAATAAAAATATAACTTATATAAATATTTAATAAATATATATTAAATATATTATTATTAA
 59575  TAATTTATTATTATATAATAAAATAATAAATATTATTAATGATTTAAATTATATAAATAT
 59635  TAATTATTAAATAAATAATTATACTTTCTCCTTTCGGGGTTCCGGCTCCCGGGGCCGGGC
 59695  CCCGGAACTTAAAAATAATATATATATATATAAAAGTATTTTATAATAATTAGTTTAATT
 59755  ATTATTCTTTTTTTTTATTAAATATAAAATCATTTTAGGTTATTAATTTTTATTTATTAA
 59815  AAATAAATTTTATAATTAATATTTCTCCTTTCTTAAAATAAATAATATTATTATTATAAT
 59875  TATTAATTAATGAATACTCTTTTGGGGTTCGGTCCACCCTCCCGTATACTTACGGGAGGG
 59935  GGTCCCTCACTCCTTTTGAGACTTTAATTTTATAAATATAAATATAAATATAATAAGATG
 59995  TTAACTCTTTTATAAATAAATAATAAATATAATTCTATTTTTAATAATAATATATAATAT
 60055  TTTTATAATAAAATATATAAATAATAATATTTATATATATATATATACTTTTTTTTATAT
 60115  AAGAATAATATATATAGTTCACATTGGAGGCGAGTGAAAGGAGATAAGAAATATAATATA
 60175  ATATAATAATAAAAATATAATGAATAATAATAATAAAAATTTATATAATAACAAAATAGT
 60235  CCGGTCGAAGGAGATGAGATTATTAATATTATTAAATAATAAAATGTATTAATTATAAAA
 60295  TATAAAACCTATAAATAATTTATAATATAATTTATATTATGATAATAATAATATATATAT
 60355  TATAATATTTTATATATATATTTATTATATTTATATTTATATAAAAAAGTGAAATTGATT
 60415  AATTAATTAATTTATAATTAATAATTATTAATATAAGTTTATTATATTATATTAAATAAG
 60475  ATTTATAATATAATTAATATATATTTTAATAAATATAAAAGATTATATTATAAAAAGTAT
 60535  ATTTTATATTTATATTTATATATATATTTTATTTATTATTATTATATATATAAGTAGTAA
 60595  AAAGTAGAATAATAGATTTGAAATATTTATTATATAGATTTAAAGAG
;;     rnl ==> ;; mfannot: 5' +/- 50 nt
 60642  ATAATCATGGAGTATAATAATTAAATTTAATAAATTTAATATAACTATTAATAGAATTAG
 60702  GTTACTAATAAATTAATAACAATTAATTTTAAAACCTAAAGGTAAACCTTTATATTAATA
 60762  ATGTTATTTTTTATTATTTTTATAATAAGAATAATTATTAATAATAATAAACTAAGTGAA
 60822  CTGAAACATCTAAGTAACTTAAGGATAAGAAATCAACAGAGATATTATGAGTATTGGTGA
 60882  GAGAAAATAATAAAGGTCTAATAAGTATTATGTGAAAAAAATGTAAGAAAATAGGATAAC
 60942  AAATTCTAAGACTAAATACTATTAATAAGTATAGTAAGTACCGTAAGGGAAA
;;
 60994  GTATGAAAATGATTATTTTATAAGCAATCATGAATATATTATATTATATTAATGATGTAC
 61054  CTTTTGTATAATGGGTCAGCAAGTAATTAATATTAGTAAAACAATAAGTTATAAATAAAT
 61114  AGAATAATATATATATATAAAAAAATATATTAAAATATTTAATTAATATTAATTGACCCG
 61174  AAAGCAAACGATCTAACTATGATAAGATGGATAAACGATCGAACAGGTTGATGTTGCAAT
 61234  ATCATCTGATTAATTGTGGTTAGTAGTGAAAGACAAATCTGGTTTGCAGATAGCTGGTTT
 61294  TCTATGAAATATATGTAAGTATAGCCTTTATAAATAATAATTATTATATAATATTATATT
 61354  AATATTATATAAAGAATGGTACAGCAATTAATATATATTAGGGAACTATTAAAGTTTTAT
 61414  TAATAATATTAAATCTCGAAATATTTAATTATATATAATAAAGAGTCAGATTATGTGCGA
 61474  TAAGGTAAATAATCTAAAGGGAAACAGCCCAGATTAAGATATAAAGTTCCTAATAAATAA
 61534  TAAGTGAAATAAATATTAAAATATTATAATATAATCAGTTAATGGGTTTGACAATAACCA
 61594  TTTTTTAATGAACATGTAACAATGCACTGATTTATAATAAATAAAAAAAATAATATTTAA
 61654  AATCAAATATATATATATTTGTTAATAGATAATATACGGATCTTAATAATAAGAATTATT
 61714  TAATTCCTAATATGGAATATTATATTTTTATAATAAAAATATAAATACTGAATATCTAAA
 61774  TATTATTATTACTTTTTTTTTAATAATAATAATATGGTAATAGAACATTTAATGATAATA
 61834  TATATTAGTTATTAATTAATATATGTATTAATTAAATAGAGAATGCTGACATGAGTAACG
 61894  AAAAAAAGGTATAAACCTTTTCACCTAAAACATAAGGTTTAACTATAAAAGTACGGCCCC
 61954  TAATTAAATTAATAAGAATATAAATATATTTAAGATGGGATAATCTATATTAATAAAAAT
 62014  TTATCTTAAAATATATATATTATTAATAATTATATTAATAATATATATAATTATATTATA
 62074  TATTTTTTTTTATATAATATAAACTAATAAAGATCAGGAAATAATTAATGTATACCGTAA
 62134  TGTAGACCGACTCAGGTATGTAAGTAGAGAATATGAAGGTGAATTAGATAATTAAAGGGA
 62194  AGGAACTCGGCAAAGATAGCTCATAAGTTAGTCAATAAAGAGTAATAAGAACAAAGTTGT
 62254  ACAACTGTTTACTAAAAACACCGCACTTTGCAGAAACGATAAGTTTAAGTATAAGGTGTG
 62314  AACTCTGCTCCATGCTTAATATATAAATAAAATTATTTAACGATAATTTAATTAAATTTA
 62374  GGTAAATAGCAGCCTTATTATGAGGGTTATAATGTAGCGAAATTCCTTGGCCTATAATTG
 62434  AGGTCCCGCATGAATGACGTAATGATACAACAACTGTCTCCCCTTTAAGCTAAGTGAAAT
 62494  TGAAATCGTAGTGAAGATGCTATGTACCTTCAGCAAGACGGAAAGACCCTATGCAGCTTT
 62554  ACTGTAATTAGATAGATCGAATTATTGTTTATTATATTCAGCATATTAAGTAATCCTATT
 62614  ATTAGGTAATCGTTTAGATATTAATGAGATACTTATTATAATATAATGATAATTCTAATC
 62674  TTATAAATAATTATTATTATTATTATTAATAATAATAATATGCTTTCAAGCATAGTGATA
 62734  AAACATATTTATATGATAATCACTTTACTTAATAGATATAATTCTTAAGTAATATATAAT
 62794  ATATATTTTATATATATTATATATAATATAAGAGACAATCTCTAATTGGTAGTTTTGATG
 62854  GGGCGTCATTATCAGCAAAAGTATCTGAATAAGTCCATAAATAAATATATAAAATTATTG
 62914  AATAAAAAAAAAATAATATATATTATATATATTAATTATAAATTGAAATATGTTTATATA
 62974  AATTTATATTTATTGAATATATTTTAGTAATAGATAAAAATATGTACAGTAAAATTGTAA
 63034  GGAAAACAATAATAACTTTCTTAAAAAATAAAAATGGAAAGAATTAAATTAATATAATGG
 63094  TATAACTGTGCGATAATTGTAACACAAACGAGTGAAACAAGTACGTAAGTATGGCATAAT
 63154  GAACAAATAACACTGATTGTAAAGGTTATTGATAACGAATAAAAGTTACGCTAGGGATAA
 63214  TTTACCCCCTTGTCCCATTATATTGAAAAATATAATTATTCAATTAATTATTTAATTGAA
 63274  GTAAA
;; mfannot:     /group=IA (4.50e-25)
 63279  ttgggtgaattgcttagatatccatatagataaaaataatggacaataagcagcgaagct
 63339  tataacaactttcatatatgtatatatacggttataagaacgttcaacgactagatgatg
 63399  agtggagttaacaataattcatccacgagcgcccaatgtcgaataaataaaatattaaat
 63459  aaatatcaaaggatatataaagatttttaataaatcaaaaaataaaat
;     G-orf236 ==> start /note=LAGLIDADG ;; evalue:0.0038
 63507  aaaatgaaaaatattaaaaaaaatcaagtaataaatttaggacctaattctaaattatta
 63567  aaagaatataaatcacaattaattgaattaaatattgaacaatttgaagcaggtattggt
 63627  ttaattttaggagatgcttatattcgtagtcgtgatgaaggtaaactatattgtatgcaa
 63687  tttgagtgaaaaaataaggcatacatggatcatgtatgtttattatatgatcaatgagta
 63747  ttatcacctcctcataaaaaagaaagagttaatcatttaggtaatttagtaattacctga
 63807  ggagctcaaacttttaaacatcaagcttttaataaattagctaacttatttattgtaaat
 63867  aataaaaaacttattcctaataatttagttgaaaattatttaacacctataagtttagca
 63927  tattgatttatagatgatggaggtaaatgagattataataaaaattctcttaataaaagt
 63987  attgtattaaatacacaaagttttacttttgaagaagtagaatatttagttaaaggttta
 64047  agaaataaatttcaattaaattgttatgttaaaattaataaaaataaaccaattatttat
 64107  attgattctataagttatttaattttttataatttaattaaaccttatttaattcctcaa
 64167  atgatatataaattacctaatactatttcatccgaaacttttttaaaataa
;     G-orf236 ==> end
 64218  tattcttatttttattttatgatatatttcataaatatttatttatattaaattttattt
 64278  gataatgatatagtct
;; mfannot:
 64294  GAACAATATAGTAATATATTGAAGTAATTATTTAAATGTAATTACGATAACAAAAAATTT
 64354  GAACAGGGTAATATAGCGAAAGAGTAGATATTGTAAGCTATGTTTGCCACCTCGAT
;;
 64410  GTCGACTCAACATTTCCTCTTGGTTGTAAAAGCTAAGAAGGGTTTGACTGTTCGTCAATT
 64470  AAAATGTTACGTGAGTTGGGTTAAATACGATGTGAATCAGTATGGTTCCTATCTGCTGAA
 64530  GGAAATATTATCAAATTAAATCTCATTATTAGTACGCAAGGACCATAATGAATCAACCCA
 64590  TGGTGTATCTATTGATAATAATATAATATATTTAATAAAAATAATACTTTATTAATATAT
 64650  TATCTATATTAGTTTATATTTTAATTATATATTATCATAGTAGATAAGCTAAGTTGATAA
 64710  TAAATAAATATTGAATACATATTAAATATGAAGTTGTTTTAATAAGATAATTAATCTGAT
 64770  AATTTTATACTAAAATTAATAATTATAGGTTTTATATATTATTTATAAATAAATATATTA
 64830  TAATAATAATAATTATTATTATTAATAAAAAATAT
;;     rnl ==> ;; mfannot: 3' -20/+180
 64865  TAATTATAATATTAATAAAATACTAATTTATCAGTTATCTATATAATATCTAATCTATTA
 64925  TTCTATATACTTATTACTCCTTTTTAATTAAATTAAAAAGGGGTTCGGTTCCCCCCCCCC
 64985  CATAAGTATGATTATAATTATAATTATAATATAAGGGAGGGGTCCCTCACTCCTTATGGG
 65045  GTCCCGGTTGGACCGAGACTCCTCCCTTGCGGGATTGGTTCACACCTTTATAAATAAATA
 65105  ATAAATAATAAATAAAGGTGTTCACTAATAAATATATATATATATATATATATATTATAT
 65165  TATAATATTATTTAATACTTAATATATTATATATTTTATATTTAATAAATAAAAAAAATA
 65225  TTAATAAATAATAATATTAATAATAAAGAAATTATAATTAATACCCTCTATATATAATTC
 65285  TAATTAATTAAATTAAATATTTATATATAATAATCAATATATTATTAATTTAATAATTAT
 65345  TATAATAGTTTATAAAAGATATATTTTTATATTATATTATATTTAATAAAGATTACTTTT
 65405  TTTATTATTATTTTTATATATTATATAATATTATTAATTTTTATTATAATATTATTTACT
 65465  TTTTTATTGGATTATTTATTTATTTATTTATTTATTTATTAATTAATTAATTAAATATTT
 65525  ATTAATTAATATATATATTAAATATTAATATTTCATTAAAAAAAGAGATATATGAATAAT
 65585  ATATTATGTTATATTATATTATATAATTATATTATTTTTTATAATATTAATAATTAAAAA
 65645  TAAGAACTTCTTTAAAAATTATAATTATGATAATAAATTAATACTTTTTTAATTTATAAA
 65705  AATATAAATTTCTTTATATATATATATATATTATTATTTATATTAATCATAATTTTAATA
 65765  TTTATAATAAATTTATATAAAATCAATTATAATATTATATACTTTTTATATACTTTATAA
 65825  TCTTTATATCTTCACCCCCCTTTTTTAATAATATATTATATTAAAAATATAATAATTTAT
 65885  ATGATTTATTAATACTTTTTATATAATTATATTATTATTTTTTTTTTATAGATGTTATAT
 65945  TATTTTTTATAATAATTTTTTTTTATTTAAATAAAATTTATAACTCCTTCTTAATTAAAG
 66005  ATAAAAGGGGGTTCCCCCCTTAAGTATAAGTATAAGTATAAGTATAAGTATAAGTATAAG
 66065  TATAAGTATAAGTATAAGTATAAGTATAAGTATAAGTATAAGTATAAGTATAAGTATAAG
 66125  TATAAGTATAAGTATAAGTATAAGTATAAGTATAAGTATAGTATACGGGGGGGGGGTCCC
 66185  TCACTCCTTCGTTAATTTATATATATTATTAATAATTATTTAATTTTTATTATTTATTTA
 66245  TATATAAAAATATTCTAAAATTATTAATATTTATAATAGAATAAATATTATAAAGTATAA
 66305  TTATAAATAATTAATTATTTAAATAATAATAATATATTTATTATTATATAATAAATATAT
 66365  TATAAATAATA
;     G-trnT(ugu) ==> start
 66376  GTTATATTAGCTTAATTGGTAGAGCATTCGTTT!TGT!AATCGAAAGGTTTGGGGTTCAA
 66434  ATCCCTAATATAACA
;     G-trnT(ugu) ==> end
 66449  ATAATAATAATAAAATATTAAAATAAATATAATATTTATAAAAAATTTATTAATTTATAT
 66509  AAAAAATATATATATAAATAATAATTATAATAAAACATTTTATAATCAATAATTTAATAA
 66569  ATAATCTTCTTATTATAATATTATGTTTAAATATTACTCTTTATGAGGTCCAACAAACTA
 66629  ATAAGATATAAATATATATATATTATATAATAATAATAATAATAATATATTATTTAATAT
 66689  ATTATCAAGAAGATAAATATAAATAATATTTTAATAATTTTAAATAAATCTAATTTATAT
 66749  ATTAATAATTTAATAATCTTAATATTTATTATCATTATTTCATATTTATATTATATAAAT
 66809  ATTTATTTAAATAAAAAATATTAAAGAGTTTATTTTATTTTATTTATTATAAATTATTTA
 66869  ATAAAATATATATAATAATATATAGAATAAAGATATAAATAATTATAAGTATATAAAGTA
 66929  ATAAA
;     G-trnC(gca) ==> start
 66934  GGAGATGTTGTTTTAAGGTTAAACTATTAGATT!GCA!AATCTACTTATTAAGAGTTCGA
 66992  TTCTCTTCATCTCTT
;     G-trnC(gca) ==> end
 67007  AAATAAATAATATAATAATAAAATATTATAAATAAATATATATATATTTATAATAATTAT
 67067  ATAATAAA
;     G-trnH(gug) ==> start
 67075  GGTGAATATATTTCAATGGTAGAAAATACGCTT!GTG!GTGCGTTAAATCTGAGTTCGAT
 67133  TCTCAGTATTCACC
;     G-trnH(gug) ==> end
 67147  CTATAAATAATAATAATAATATATTTTATTATTCTTAAATTTTTTATTCTTTATATTATA
 67207  TATATAATATTAATATTATTACTTTTTAATAACAAAATATTATAATTAATTGATATATAT
 67267  ATATACCAAATATAATTAATTGAAATTAAATAATAAATAAAATATTTACTTCTTTATTAA
 67327  AATTCTAATTAATTGATTCTTTTTATTGAATATTAAATTCTATTATAACTTATTAATTAA
 67387  TTAATTAATTAATTATAATAATAATAATATTTATTATTAATTATTAAATATTTATTATTA
 67447  TATATAAGATTTAATTTTAAATATTAATAAAAAAAGAATAAAATAAAATAAAATGAATAA
 67507  TATTTCTTTATTTCCTTCGGTCGAACTCCTTCG
;; mfannot:
 67540  gggtccgccccgcagggggcgggccggactatttattattataatataatatttaatcaa
 67600  tagatttataatttatttaatgaatattttataaatatgtaaaacaattcctttttatta
 67660  ttataaatttttcattatttatttatttatttatttatttatttattcaatatataaaaa
 67720  taattataaaaaagattattaaaaataataatttaatgataaatataaatatattatgta
 67780  aatattatataaatttgtatatgtatatattataataatgttatataagtaataatataa
 67840  taaaatattttatgtaatttatatatatttataattataaaataaaaatattataaataa
 67900  taaaattaataataataataattttaataaaataaattatatatttaattttattatgaa
 67960  gtttatacttaatataaattatatttcctttataaattattaatatatcctttttaatta
 68020  aataaaataaaaatattataaatattaataattaattttttatttatatttatatatata
 68080  ttaaagattaaatatattattaatactaatttataatttattattaataaatagtccggc
 68140  ccgccccctgcggggcggaccccgaaggagttcgacttaaattataatttaataattttt
 68200  atttattaatagtttcggggcccggccacgggagtcggaaccccgaaaggagttttatta
 68260  ttaatataaaaagagtaaggataataataaattcttttaatttatttttaataaaatata
 68320  attttaaaatagttttatagtccggcccgccccccgcggggcggaccccga
;; mfannot:     /group=IB(5') (2.34e-04)
 68371  AGGAGTGAGGGACCCCTCCCTATACTCTATACTAATGGGAGGGGGACCGAACCCCTTTTA
 68431  AAGAAGGAGTCCGGTCTGGCATTAATTATAATAATTATATTAATATTATTATTATTTATT
 68491  ATATTATAATATATTTATTTATATTTTATAATATTAATAATTATTTTATATTTAATAAAT
 68551  ATAATATATATATTATTTTTTTTAATAACTATCTAATTAATA
;     G-trnL(uaa) ==> start
 68593  GCTATTTTGGTGGAATTGGTAGACACGATACTCT!TAA!GATGTATTACTTTACAGTATG
 68651  AAGGTTCAAGTCCTTTAAATAGCA
;     G-trnL(uaa) ==> end
 68675  ATAAATATATATAATATATATAATATATATAAA
;     G-trnQ(uug) ==> start
 68708  TGAGTCGTAGACTAATAGGTAAGTTACCAAAAT!TTG!AGTTTGGAGTTTGTTTGTTCGA
 68766  ATCAAACCGATTCAA
;     G-trnQ(uug) ==> end
 68781  TATTATAATATATATATTATTTATATATAAATATATAATTATACTCCTATTTTTATATTA
 68841  ATTAATTAATTAATAATATATGATAATATAAAAATTATTGAATTATTAACTCTTATTAAT
 68901  AATAATAATAATCATAATAATAATATATATATATATAGTATATATATAAAAGTTTTATTA
 68961  TATTATATTATATTATATATTTATTTATATATAATTCTTATTAATTGAAAAAGAATAATT
 69021  AATAATCTTATTAAAAAATAAATACTTTCATTTTATTTTATTTTATTTAATTATAATATA
 69081  TAAATATTAAAAAAAGGATATAAGTTTTTATAAGATATAATATATATATATTAAATATAA
 69141  AGAAGTTAATATTTATATTTTAATTATAAAATGTTAATACTCCTTTGGGGACTTATTAAT
 69201  TAAATTATTAATTAATAATAATTTATGATTTATAAATAATAAATAAAGGAATAAGTATCA
 69261  ATTAATTAATATATTATATTTAATATTTTATATTTAATATTTAATATTTATATATTTTAA
 69321  GTTCCGGGGGCCGGCCACGGGAGCCGGAACCCCGAAAGGAGTAGTATTAATTATGGATAG
 69381  TGAGGGTGGATTTAATCCTTTTGTTATGTTATTAATTAATTAATTAATTTATATATATAA
 69441  AATATTTTAATTAATTTTTATATAAATATATATATATATATATATTAATAATAGTAATAT
 69501  ATATTATGTATAAACAATA
;     G-trnK(uuu) ==> start
 69520  GAGAATATTGTTTAATGGTAAAACAGTTGTCT!TTT!AAGCAACCCATGCTTGGTTCAAC
 69578  TCCAGCTATTCTCA
;     G-trnK(uuu) ==> end
 69592  TAATATTATATATATATATATTCTCCTTTCTAAAAATAATAATAATTATATATAATAATA
 69652  ATATAATTATATATATATATATTATAATAATAATAATAATAATAATAAATAATAATAATT
 69712  ATTTTTATTAATAATATTAATATATTATAATTATTAATAAATATTAATAAAAATA
;     G-trnR(ucu) ==> start
 69767  GCTCTCTTAGCTTAATGGTTAAAGCATAATACT!TCT!AATATTAATATTCCATGTTCAA
 69825  ATCATGGAGAGAGTA
;     G-trnR(ucu) ==> end
 69840  ATTATATTATATTAATAATCCCCCCCCATTTTTAATTTAATTAAGAAGTTTAATTTACTA
 69900  TTTAATAATAAATGAAATAATAATA
;     G-trnG(ucc) ==> start
 69925  ATAGATATAAGTTAATTGGTAAACTGGATGTCT!TCC!AAACATTGAATGCGAGTTCGAT
 69983  TCTCGCTATCTATA
;     G-trnG(ucc) ==> end
 69997  ATTAATATTAATATAAATTAATATCCTATAATTAATTAAATACAAAATTATATTAAAACT
 70057  TATATTATATTATATTATAATATTATATTATTATTATATAAAAATATAATAATAATAATA
 70117  TTTAATTTTATTTAATAATAATATTTTATATAATAAAATAATCATATTTATAATATTTAA
 70177  TATTAATAATAATTTATTATAATAATTCTTTAATATACTTATTTATTATTATTTTAATAA
 70237  ATAAATATAATTCTTATAAATATATTATAACAAAATATATTATATTTTAATTAAATACAA
 70297  TATTATAAATATATATATATATATAAATATTTATATAAAAATAAATTAAAATATTTTAAT
 70357  AATTATTCTTTATAAATAAATAATGATAATAATAATTTATAATAATCTCCTTGTGGGGTT
 70417  CCGGCTCCCGTGGCCGGGCCCCGGAACTATAATATATTTTTAATATATTTTTTATTACTC
 70477  CTCCTTTGGGGTCCGCCCCGCGGGGGCGGGCCGGACTATAATAATTTTTTATTGATAAAA
 70537  AAGTATATATAATATAATTAATATATTTCTTTTTATAAAAATTATAAATATTAATTTATA
 70597  ATAAAAAAAGTATATATAATATTATATATTTAATAAATAATATAATAATAATATAAATAA
 70657  ATATATATATATTATTAATATATTAAATTTTATAATAATAATTATAATAATAGTAGTAGG
 70717  TATAAATTTTAATAAAGAGTTTTATTCCAATGGAGTAATAATAATAATAATAATAAAATA
 70777  AA
;     G-trnD(guc) ==> start
 70779  GGATCTGTAGCTTAATAGTAAAGTACCATTTT!GTC!ATAATGGAGGATGTCAGTGCAAA
 70837  TCTGATTAGATTCG
;     G-trnD(guc) ==> end
 70851  TATATTTATACTTAATATAAAAAAAATAAATAATAATCTTTTTTATTATTATATTTATTA
 70911  ATAATAAATTATTTTGTTATTATTATTAATTTATATTAATATTTTATATAAATTATTTAT
 70971  TTAATCTTTCATTATATATTTAATATATTATTAATATTAATTAATATTTTATAATAAATA
 71031  AATAAAATAAAATAAATATTTTAATATAATACTCCTTCGGGGTTCGGTCCCCCTCCCATT
 71091  AGTATAGTATAGGGAGGGGTCCCTCACTCCTTCGGGGTCCCCGCCGGGGCGGGGACTTAT
 71151  TTTTATATTTATTAATAATAATTAATTTTTATATAAATTTATTATTTCTTACAATATATT
 71211  TATTACTATTATTTTTTAATAATCTTATATATAATATATAAAATATATATATATTATATA
 71271  TATATATAAATATAATATATATTATTATAAATATTTATAATCTTATTAATTAATTAGATT
 71331  ATATTATATTATATTAGATCATATTATATTATATTATATTATATTATATTATTATTATTA
 71391  ATATTTTTATTTTTATTTTATATTTAATAGTAAAAAATCATAATTTTATAATTTATTAAT
 71451  TATTATATAATTTCATTAATATATTTCTTCTTTTTATTTATTTATTTATTACTTATTAAT
 71511  AGTTCCGGGGCCCGGCCACGGGAGCCGGAACCCCGAAAGGAAAATAATATAAAAAATAAT
 71571  TATAATTTATTATAATTTATTAATTTATTAATTTATTAATTTATTTATTAATTTATTAAT
 71631  TTATTTATTATTATATTTTTTTTAATAAA
;     G-trnS(gcu) ==> start
 71660  GGAAAATTAACTATAGGTAAAGTGGATTATTT!GCT!AAGTAATTGAATTGTAAATTCTT
 71718  ATGAGTTCGAATCTCATATTTTCCG
;     G-trnS(gcu) ==> end
 71743  TAT
;     G-trnR(acg) ==> start
 71746  ATATCTTTAATTTAATGGTAAAATATTAGAAT!ACG!AATCTAATTATATAGGTTCAAAT
 71804  CCTATAAGATATT
;     G-trnR(acg) ==> end
 71817  ATATTATATTATATAATATTATATATTAATAAATATTATTAATTAATTTATTTATTTATT
 71877  TATTATTAAATAAAAATATTTAATAGTTCCGGGGCCCGGCCACGGGAGCCGGAACCCCGA
 71937  AAGGAGAATAATATAAAATATTATAATTATTTATATATTAATTATTAATTATTTATTATT
 71997  TATTATATAAAAAGTATATAATTTTATATTTTAATATAGGGTTAATTAATTAATTATTAA
 72057  TTTTTTATAATAAGATAATAATATATTAAAAACTTATTATAAATTTATAAAATAATATTT
 72117  ATTTACTTTGATATTATTTTTAATCTTTCATTAATATATATTTTATTATAAGTAATAATA
 72177  TAGTTTAATTTAATTAATATAAATAAATTACATAAGAATAATATTATAATAATATTATAT
 72237  ATTATATAAAGAAATAATAATTTATATTTTTATTTTTTTTATAAATAATATAAATATAAA
 72297  TATAAT
;     G-trnA(ugc) ==> start
 72303  GGGGTTATAGTTAAATTTGGTAGAACGACTGCGT!TGC!ATGCATTTAATATGAGTTCAA
 72361  GTCTCATTAACTCCA
;     G-trnA(ugc) ==> end
 72376  ATAATTATATTATATAATATATATATTAATAAATTATATATATATATATATATATAAATA
 72436  TTAAATAAATATTATATTAATAAATAATATAAATTATCTAATCGAAGGAGATATTTATAA
 72496  TATAATATAAATATTTTAATAAATTAATAAATATTATATTAATAAATAATTAATAAATAT
 72556  ATAAATTATAATAAATTTTAATATTATTATATAAATTAATTAAATATAATAATTAATGAA
 72616  ATA
;     G-trnI(gau) ==> start
 72619  GAAACTATAATTCAATTGGTTAGAATAGTATTTT!GAT!AAGGTACAAATATAGGTTCAA
 72677  TCCCTGTTAGTTTCA
;     G-trnI(gau) ==> end
 72692  TATTATATATCATTAATATATAAAATATAAATATATATATTATAATAATAATAATAATAA
 72752  ATATAAATATAATTATATATATATATATATATAAATAAATAATTATTTAATTTATAATAA
 72812  ATATATATAGTTTTATTATTAATTATATTTAATAAATATTAATTATTAATTTTATATTTA
 72872  TAAATAAATTTATTACTCCTTCTTAATTAAAAATAAAAAGGGATGCGGTTCCCAC
;; mfannot:
 72927  ggggtcccgcactccttcggggtccgccccctcccctgcgggaggggagcggactatttt
 72987  attaaaaatattataattaaataataatataaataatttataatataataatatatactt
 73047  ataaataatatttaaatcttattattaatttataaatcataaattattattaataaatat
 73107  ctcttttagataaattgaacttatatttatattatatatatatagatataaatcttaaat
 73167  aaagtaaatatattataataattatataaatatatatatattatattaagataataatat
 73227  atatatatattaatatataa
;     G-trnY(gua) ==> start ;; mfannot: evalue : 2.53e-12
 73247  ggagggattttcaatgttggtagttggagttgagct!gta!aactcaatgacttaggtct
 73305  tcataggttcaattcctattcccttca
;     G-trnY(gua) ==> end
 73332  taaataatttattattaattatatattattataaatccattgaaattaatataatccaat
 73392  gaataattaatttaatacataatttaatatatgaaattatatatatatatactttattaa
 73452  aaaaaaattatataataattatattaatatatttatatatataaataaataaataataat
 73512  aattataattataattataattaattaattaattaataaataaataataatttatattat
 73572  ctttataatatatatatatacttttataaaaaaaatatataaataattttaaaatgtata
 73632  tttttattaataaaattaataataaaataattattatctgtatttaataaatttaattaa
 73692  agagttatatttctatatatttatatatttatttatttattctccttccggggttccggc
 73752  tcccgt
;; mfannot:     /group=IB(5') (9.44e-04)
 73758  GACCGGGCCCCGGAACTAATAAAATATATAAAATAAGGGTTTTTATTTATTTAATTAATA
 73818  TATATTTATTCTTTTATATAATAT
;     G-trnN(guu) ==> start
 73842  GTCCTTATAGCTTATCGGTTAAAGCATCTCACT!GTT!AATGAGAATAGATGGGTTCAAT
 73900  TCCTATTAAGGACG
;     G-trnN(guu) ==> end
 73914  ATAATAATATATATATATTTTAATTTATATATCATATATATATATATATTAAAGAAAAAT
 73974  AATATAAAAAGTATGTATTAATAATAATAATAAATAAATAATAATAAATAATTTTATTAT
 74034  ATTATATTATATTTATTAATATATTTATTGATATTTATTAATTTAAGATTATTCATTAAA
 74094  TATATAATTATTAATAATTTAATATATTTTATAATTTTTATTATATTTTATGTAAGAAGA
 74154  AACTATTTTATATATTATATATATATATATAATTTTTTATAAAATGATAAATTTTATATT
 74214  ATAAATATTATTAAAATATTTTTATAAATATTTAAATTATTTATAAAAAGGTATATAATA
 74274  ATAATTATTAATATTATATTATATTATATATTTATTTATATTATATATAATAATATATTT
 74334  ATATATATATTAATTAATAAATTAAATAAGTATCTATATTTTATATTATATTATATTATA
 74394  TTATATTATATTATTTTATTTTATTAGTTCCGGAAGGAGAATAAAAAGTATTCTAAAGAA
 74454  ATTATATATTTATTATTTTTATTAATATATTATAAATTAATAAAAAATAAATATGTATAT
 74514  ATAAATTATATTTATTATGTTTAATTATTTATAATTTATTATAATAAATAGTATAAGATA
 74574  TCTTATTTATATTTATATATAATAAAGAATATTATTAAACTAACACCTATATTATATATA
 74634  TTATATTATATAATATTATATATATATGAATTACTAAGAATAAATTTATAATTAGATAAT
 74694  ATTTATATTTATTTATTTATTTAATTAACAAATATATTAATATTTTTAATTAATTAATAA
 74754  TACCTTTATATATATATATATATATATATTAATTTTAATTATATAATTATCTTTTTTATT
 74814  AATAATTATAAATATATTATATATTTTATATAATAAGATTATAATTTTATAATTATTTTA
 74874  TTTTTTATTAAAAATTATTATTATTATAATTATTATATTATAATTATAAATTATTAAAGA
 74934  ATATATTTATTAATATTTTAATAATTAATATCTTTTATTTATATTTATAAAATAAGGTAT
 74994  AAATATTGATAATAAAGAGTAAATATTGTATTAATTATAATAATAATTATAATTAAGGA
;     G-trnM(cau)_1 ==> start
 75053  GCTTGTATAGTTTAATTGGTTAAAACATTTGTCT!CAT!AAATAAATAATGTAAGGTTCA
 75111  ATTCCTTCTACAAGTA
;     G-trnM(cau)_1 ==> end
 75127  ATAATGATTATAATATTTATATATATATTAATAATATTAATAAATAATTACTCCTCCTAG
 75187  CAGGATTCACATCTCCTTCGGCCGGACTCCTTCGGGGTCCGCCCCGCGGGGGCGGGCCGG
 75247  ACTATTTTATTAGTATTATTATTAAATAGATGTTCATTAAATAATTATAAATATAATTTA
 75307  TCTTTTAAATATATATATATAATATTTAAATATATATTATAAATAAATAAATAAATAATT
 75367  AATTAATAAAAACATATAATGTATATTTACCTATAAAAAATATTAATTAAATTAATATAT
 75427  TATTACAGATAAATAAATAAATAAATAAATAAATATAAATAATTATTCTTCTTTAAAATA
 75487  AAAAGGGGGTGGACTCCTTCGGGGTCCGCCCCGCGGGGGCGGGCCGGACTATTTTATTTT
 75547  TAAATATATATTATATTAATAATATAAATATAAGTATAAATAAAAATTAATAATATATTA
 75607  TATATATATTATATTAATAATAATAATAATAATAATAATAATAAATAATAACTCCTTGCT
 75667  TCATACCTTTATAAATAAGGTAATCACTAATATATTATAATAATAATAATTATATATATT
 75727  ATATATAATCTAAATATTATATATTTTAATAAATATTAATATATATGATATGAATATTAT
 75787  TAGTTTTCGGGAAGCGGGAATTCCGTAAGGAGTGAGGGACCCCTCCCTATACTAACGGGA
 75847  GGGGGACCGAACCCCTTTTTAAAGAAGGAGTTTTATTTTTAGTATTTTATAAAATATATA
 75907  TTTATATGATTAATAATATTATATATATTATTTATAAAAATAATATATAATTTTAATTAT
 75967  TTTTAATAAAAAATGTGGGGTTTGGTAATATAATATTTTATATTTATAATATATAATAAT
 76027  AAATTATAAATAAATTTTAATTAAAAGTAGTATTAACATATTATAAATAGACAAAAGAGT
 76087  CTAAAGGTTAAGATTTATTAAA
;     G-cox2 ==> start
 76109  ATGTTAGATTTATTAAGATTACAATTAACAACATTCATTATGAATGATGTACCAACACCT
 76169  TATGCATGTTATTTTCAGGATTCAGCAACACCAAATCAAGAAGGTATTTTAGAATTACAT
 76229  GATAATATTATGTTTTATTTATTAGTTATTTTAGGTTTAGTATCTTGAATGTTATATACA
 76289  ATTGTTATAACATATTCAAAAAATCCTATTGCATATAAATATATTAAACATGGACAAACT
 76349  ATTGAAGTTATTTGAACAATTTTTCCAGCTGTAATTTTATTAATTATTGCTTTCCCTTCA
 76409  TTTATTTTATTATATTTATGTGATGAAGTTATTTCACCAGCTATAACTATTAAAGCTATT
 76469  GGATATCAATGATATTGAAAATATGAATATTCAGATTTTATTAATGATAGTGGTGAAACT
 76529  GTTGAATTTGAATCATATGTTATTCCTGATGAATTATTAGAAGAAGGACAATTAAGATTA
 76589  TTAGATACTGATACTTCTATAGTTGTACCTGTAGATACACATATTAGATTCGTTGTAACA
 76649  GCTGCTGATGTTATTCATGATTTTGCTATCCCAAGTTTAGGTATTAAAGTTGATGCTACT
 76709  CCTGGTAGATTAAATCAAGTTTCTGCATTAATTCAAAGAGAAGGTGTCTTCTATGGGGCA
 76769  TGTTCTGAGTTGTGTGGGACAGGTCATGCAAATATGCCAATTAAAATCGAAGCAGTATCA
 76829  TTACCTAAATT
;     G-orf391 ==> start /note=LAGLIDADG ;; evalue:3.6e-32
 76840  TTTGGAATGATTAAATGAACAATAA
;     G-cox2 ==> end
 76865  TTAATATTTACTTATTATTAATATTTTTAATTATTAAAAATAATAATAATAATAATAATT
 76925  ATAATAATATTCTTAAATATAATAAAGATATAGATTTATATTCTATTCAATCACCTTATA
 76985  TTAAAAATATAAATATTATTAAAAGAGGTTATCATACTTCTTTAAATAATAAATTAATTA
 77045  TTGTTCAAAAAGATAATAAAAAAAATAATAAGAATAATTTAGAAATAGATAATTTTTATA
 77105  AATGATTAGTAGGATTTACAGATGGAGATGGTAGTTTTTATATTAAATTAAATGATAAAA
 77165  AATATTTAAGATTTTTTTATGGTTTTAGAATACATATTGATGATAAAGCATGTTTAGAAA
 77225  AGATTAGAAATATATTAAATATACCTTCTAATTTTGAAGAACTACTTAAAACAATTATAT
 77285  TAGTAAATTCACAAAAGAAATGGTTATATTCTAATATTGTAACTATTTTTGATAAGTATC
 77345  CTTGTTTAACAATTAAATATTATAGTTATTATAAATGAAAAATAGCTATAATTAATAATT
 77405  TAAATGGTATATCTTATAATAATAAAGATTTATTAAATATTAAAAATACAATTAATAATT
 77465  ATGAAGTAATTTCTAATTTAAAAATTCCATATGATAAAATAAATGATTATTGAATTTTAG
 77525  GTTTTATTGAAGCTGAAGGTTCATTTGATCTATCTCCAAAACGTAATATTTGTGGTTTTA
 77585  ATGTTTCACAACATAAACGTAGTATTAATACATTAAAAGCTATTAAATCTTATGTATTAA
 77645  ATAATTGAAAACCAATTGATAATACACCATTATTAATTAAAAATAAATTATTAAAAGATT
 77705  GAGATTCATCTATTAAATTAACTAAACCTGATAAAAATGGAGTTATTAAATTAGAATTTA
 77765  ATAGAATAGATTTTTTATATTATGTTATTTTACCTAAATTATATTCATTAAAATGATATA
 77825  GTCGTAAAGAAATTGATTTCCAATTATGAAAAACACTTATAGAAATCTATATAAAAGGTT
 77885  TACATAATACACTTAAAGGTTCTAATTTATTAAAATTAATTAATAATAATATTAATAAAA
 77945  AAAGATATTATTCTAATTATAATATTCCTCCTTTCGGGGTTCCGGCTCCCGTGGCCGGGC
 78005  CCCGGAACTAA
;     G-orf391 ==> end
 78016  AAATATTATTGATGATGTATTAAATATAAATCTTATCTATAATTATAAATTACCATATCG
 78076  TATAAATAGTGATATTCAACGTTTAAATTCTATAAATAATAATAATACTAAATTTATTAA
 78136  TGTTGGAGTATTTGTTTATGATTTAAATAATACATTAATTATAACATTTACTGGTTATAG
 78196  ACCAGCAGCTCTTTACTTTAATTGTTCTCCTTTTCGGGGTCCCGGCTGGGGCCGGGACTA
 78256  AACATGAAATTGCTAAATATATTAAAAATGGTAATGTATTTATAAATAAATATATTTTAA
 78316  AAAATATTTTATTAGATTAATTATTATTTTTATTTCTTCTTAAAATTAAAAAAGGAGACT
 78376  TTTTTATATTTATATAAATTATATATAAATTATTCTTTTATTATAAATATATAAAATTAT
 78436  TTTCTTTTAATTATTTTTATAATTAATTAATTCTTCATGGCTATAGCCATAACTTTTAAT
 78496  AATATTCTTTTATTCTTTATTATTATATATATATATATTTATTATTTATTATTATAGAAT
 78556  TTATATTTATAAAAATATTAATATTTTATTTAAAATAAATAATGATTAATTTATAAAATA
 78616  TATATTAATTAAGTTTCGGGTCCCGGCTACGGGAGCCGGAACCCCCGAAAGGAGTTATTA
 78676  TATTTATAATTAAATCTTTAAATAATATATCTTAAATTATTATATTGATATTAATATTAT
 78736  ATTGATATTAATATTAAATATATATTTAATATTTAGCTTATTATTTTATAAAATTATATT
 78796  TATATATTATAATATAATTAAATATATTATAAATTTAATAATTTAATAAAAATATTCTTT
 78856  TTATAATTATTATAATAATTAAATAAATAATAATAATAAGAATAATTAATGTATAATTTT
 78916  TTATAAATATTATATATTTTTATATTAAT
;; mfannot:
 78945  agttccggggcccggccacgggagccggaaccccgaaaggagaaatattaataaaataaa
 79005  ataaaattataatataattaaattataagaattatatttactccttttataatttatatt
 79065  tataatataatataatataaaataaatataatataatataaaataaatataatgtaatag
 79125  gtattcactcctctttggggttccggtcccccatacggatacgaatacggatacggatac
 79185  ggatacggatacggatacggggggccgtccccccagaacttaatattatatcttaaataa
 79245  ttaatataaatataatatattatttaataataataataaataaataaataaataaataaa
 79305  taaataaaataaataataatattattataattactttttaataaataatattaatataat
 79365  attatattagtattataaatagactttttattattttatatataatatagtccggcccgc
 79425  ccccgcggggcggaccccgaaggagtaatatattatataattattatttttaattataaa
 79485  taaaatataattattatttattatataatttatataaatatatatatatatttattatat
 79545  atataaatataaatataaatataataattaactttatatagaaaattctaataataataa
 79605  taataataaatataaaatagtccggcccgccccctgcggggcggaccccgaaggagtgag
 79665  ggacccctccctata
;     G-trnE(cuc)_4 <== end
 79680  cttacgggagggggaccgaacccctttttattcttaagaaggagt!gag!ggacccctcc
 79738  ctaatgggagggggaccgaac
;     G-trnE(cuc)_4 <== start ;; mfannot: evalue : 6.63e-04
 79759  cccgaaggagatgttcattaaataattaaatatatataattaataatattaaagttttat
 79819  atatattaatatattataaaaggtttatatatatataataagataagtaataaattaatt
 79879  aattaataatataaaaatatatattatatattatgttttatttatatatatatatatatt
 79939  atgtattattatataaatatatatatatattatattataagtaataataagtattatatt
 79999  atatata
;     G-trnF(gaa) ==> start ;; mfannot: evalue : 2.11e-10
 80006  gcttttatagcttagtggtaaagcgataaatt!gaa!gatttatttacatgtagttcgat
 80064  tctcattaagggca
;     G-trnF(gaa) ==> end
 80078  ataataataatatattaattaataattaatttataataaatatattataataattaatat
 80138  atatataatatattttatacaaagaaaatatatattatatctcttatttatttattaata
 80198  ttttaataaatataatattataaaaaaaagtttatatatttagttccggggcccggccac
 80258  gggagccggaaccccggtaggagaaatataaatataaatataatataagtttggtattca
 80318  tttaattatattatttaattaaaaatattctaaataagaataaatatcaataaaggagtt
 80378  ataaatatatatatatattaatatatatataaaaatatatattattattagttcccgctt
 80438  cgcgggaacccc
;; mfannot:     /group=IB(5') (2.74e-05)
 80450  GTAAGGAGTGA
;     G-trnP(agg) <== end
 80461  GGGACCCCATGGGAACCGAACCCCTATTTAAGAAGGAGTGAGGGACCCCCTC!CCT!AAT
 80519  GGGAGGGGGACCGAACCCCGAAGGAGTTT
;     G-trnP(agg) <== start
 80548  TATTATAATAAAATTTATATATATTTAATATATAATTATAAAAATATTATATAATAAATA
 80608  ATAAATAATTATTAATAATAAATAAATATAATAATAATATTATAATAAATTTATAAATGA
 80668  TTATAATAAATTTATATTAATTTTTTATTT
;     G-trnT(uuag) <== end
 80698  TGTAAATACTAAGATTTGAACTTAGATAATATGCAC!CTAA!AAACATACATTTTACCAT
 80756  TAAATTATATTTAC
;     G-trnT(uuag) <== start
 80770  CTTATTAATTATATAAATTTTATTAAATATATAATATATTAATTATATAAAAATTATTAA
 80830  ATAAATATATAATATATTATATATAATTTATAATATAAATATTATAAATATTATTATATA
 80890  TAAAATATAATATACTACTTATAAAAATATATATATATATATAAATAAATATTTTATATA
 80950  TTAAATTAAATAATTATTAATAAATTTAATTATAAAGTATAATTTTCAATAGGAATATTT
 81010  ATAAGATTATAATAATTATATGAATTATTATAATTATATATATATAAATAAATAAAATAA
 81070  TAATTATAATAATTAATAAGAGTTTTGGATATATATCTGTGGAGTATATATTTTATAA
;     G-trnV(uac) ==> start
 81128  AGGAGATTAGCTTAATTGGTATAGCATTCGTTT!TAC!ACACGAAAGATTATAGGTTCGA
 81186  ACCCTATATTTCCTA
;     G-trnV(uac) ==> end
 81201  AATCTAGATATAATATTATATCTATCTTAATATAATAATATTTATTTATTTATTAAATAA
 81261  AAAAAAATAAATAATATTAATTAATATAAGATTCTTTTTAATTATAATAATAAATAAATA
 81321  AAAAGAAGATATTATCAATGATTTATATTAATAATAAATATAAATAATAAAAAATATATA
 81381  TAATATAATATAATAAATATATTTCCTTTAATATTAATAAATTAATAATAATAATAATAA
 81441  TAAAATATTTAAATAAATTATATTCAATACAAATTAATTATTTATATTATTAATAATTGA
 81501  ATAAATAATCCGGTCGAAAGAGATATTAATTCGATTATATTATTTATTTAATTATATTTA
 81561  ATTTAAATATATAAATTAATATATATATATTGAATTATATATAAATTTATTTTATAATTT
 81621  TATAAATAATATATTATTATAAATATTTAATATAATTTATATTATTATTAAATAAAAGAT
 81681  TTATTAAATTAATATTATTATTTAATTTTATTATATAGTTTTAGGGATAATATTTTATTA
 81741  ATATTTTTTTATTTATTTATTTAATTATATTATATATATAATATATATATAACAATAAAT
 81801  TT
;     G-cox3 ==> start ;; mfannot: alternative ATG start pos 81785
 81803  ATGACACATTTAGAAAGAAGTAGACATCAACAACATCCATTTCATATGGTTATGCCTTCA
 81863  CCATGACCAATTGTAGTATCATTTGCATTATTATCATTAGCATTATCACTAGCATTAACA
 81923  ATGCATGGTTATATTGGTAATATGAATATGGTATATTTAGCATTATTTGTATTATTAACA
 81983  AGTTCTATTTTATGATTTAGAGATATTGTAGCTGAAGCTACATATTTAGGTGATCATACT
 82043  ATAGCAGTAAGAAAAGGTATTAATTTAGGTTTCTTAATGTTTGTATTATCTGAAGTATTA
 82103  ATCTTTGCTGGTTTATTCTGAGCTTATTTCCATTCAGCTATGAGTCCTGATGTACTATTA
 82163  GGTGCATGTTGACCACCCGTAGGTATTGAAGCTGTACAACCTACCGAATTACCTTTATTA
 82223  AATACTATTATCTTATTATCTTCTGGTGCTACTGTAACTTATAGTCATCATGCCTTAATC
 82283  GCAGGTAATAGAAATAAAGCCTTATCAGGTTTATTAATTACATTCTGATTAATTGTTATT
 82343  TTTGTTACTTGTCAATATATTGAATATACTAATGCTGCATTCACTATCTCTGATGGTGTT
 82403  TATGGTTCAGTATTCTATGCTGGTACAGGATTACATTTCTTACATATGGTAATGTTAGCA
 82463  GCTATGTTAGGTGTTAATTATTGAAGAATGAGAAATTATCATTTAACAGCTGGACATCAT
 82523  GTTGGATATGAAACAACTATTATTTATCTACATGTTTTAGATGTTATCTGATTATTTTTA
 82583  TACGTACTATTTTATTGATGAGGTGTTTAA
;     G-cox3 ==> end
 82613  TAAAAAAAATATTTATTTAAAATCAAAATTTAATAAACATAAACTAAATATGTATAATAC
 82673  ATCACTTTGTAAGCTTAATTTTAATTTAGTTGGGTTTACCAATATGAATAATATAAAAA
;     G-orf106 ==> start /note=LAGLIDADG ;; evalue:1.5e-11
 82732  TATTACCTATTATTAATAATTTTATTTTTATTAGTTCTGGGGCCCGGCCACGGGAGCCGG
 82792  AACCCCGTAAGGAGAAATATACATATAGATAATAAATCTTTAATTATAGCAGATAATAAA
 82852  TTATATAATAATCTTTTATTAAATAAGATTAAAGATACTCTATTTATATCTATAAAACAT
 82912  TTTAAGAATTGATTATCAGGTTTTGTAGTTGGAGATGGTTATTTTGGTATTAAAAAGAAT
 82972  ATGCTTCATTCTTTTAATATTCTATTAAAAAAACTCCTTACGGGGTTCCCGCGAAGCGGG
 83032  AACTGGATATTATTCTATTAG
;     G-orf106 ==> end
 83053  AGAATATTAAATATTATTTAAATTTACTTAGTAAAATTTATGTAGATAATAAATATAATA
 83113  AAGTACAATTACATCTAGAAAAATTAAGTATTATTATTGAAAAAATTATTCCTTTATTTA
 83173  AAGAATATCCTTTATTAAGTAATAAATATTATAGTTTTGAACAATGATCTAAAAGTGCTG
 83233  AAATAATTTATTATAATAAGGATAAATCATTAGCTAATAAAATTATTATAAATAATAATT
 83293  TAAATAAAGGTTTAGTTTTATCTAATAGTAAAATTCCTTTTAATAAAATAAATAAATCAT
 83353  TTATTTTAGGATTTATTGAAGCTGAAGGTACTTTTAATATTTGTATAAAAAATAATTCAT
 83413  GACAATTACTTATAAAATTAGATCAAGTAACTCTTAATAATGAAGTATTAAAACATATTG
 83473  CTAAAAATATTGAAACTTGAACATTTATAGATAATATAAAAGTACCTAATTCTATTAAAG
 83533  AATCTTTAAAAGATATTGAATATTCAACTATTAAATTAAATAGTATTAAACCTTATACTA
 83593  ATTTAAATAATATTCTTAATCTTTATTCTTTATTAAAATATAATAAAATTGATTTATTAT
 83653  ATTATATTATTTGTCCTAATTTAAATAAAATAAA
;     G-orf152 ==> start
 83687  ATGATTTTCTACTCCTTACGGGGTTCCCGCGAAGCGGGAACTAAATATATTAATTTTATT
 83747  GCATTTATAATAGCATTAGAAATTATTATTAAAGGTTTATATCATACTGATAAAGGTCAT
 83807  AATTTTATATTAAAATTGGATGAATTATCTAATAGTAATTTACTTGATATTAATCATTTA
 83867  CCTTGAAATATATATTCTGAATTATTAAAAATAGATCCTATTTATGATTTAAATATACCT
 83927  CATAGAATAAATTGTCAAAATTATGCTATATCTCTTAGATATAATAAACCAGTGAAAACT
 83987  GGAGTATTTATTTTTGATTTAAATAATAACTATATTATACTAGTAGGTGGTCAAGCTAAA
 84047  ACTGCTAAATATTTTAATGTTAAACTTAGTGAAGTAGTTAGACATATTAGAAATAAGACA
 84107  ATCTTTTTAAATAAATATTATTTAAAACCTCTTAAATAA
;     G-orf152 ==> end
 84146  TAAAATTTAACACATATAACCAACCCTTAAAATTATATATCTAAATGATTAATATATATA
 84206  TTATTAATAATTAACAATAATTAATATATTATAATTTATATATATATATTTTATATTATT
 84266  ATAATAATATTCTTACAAATATAATTATTATATATTATTCTTTCAAAACTCCTTACGGGG
 84326  TTCCCGCGAAGCGGGAACTAATAATATAATCATTATACTTTTTTTCATTTACCTTTTATA
 84386  AAGATAATTAATAAATTTATTTAATATTTATAAAAAAAAAATATAATATTAATATAATAA
 84446  TGTAATTATTTATATTTTTATATTCCTTCGAGGTCACCGCCTCACCTCCAGCGGGACTTT
 84506  TTTAATATGATATAATATAAATATTATTAATTTAACTAATATATAAATTCATATATATAT
 84566  ATATATTATTAATATTATTTTATAAAAAATATTTTTATTTGATTATTATTAAATATTATA
 84626  TAAAAATATTAATATATTATAAATATACTATTTATGTAATTATTTTTTGAAGTGAGCACC
 84686  TATTTTATATATATTTTATATATATTTTATTATATTTTATTAAAAATAGGTATGAACCTC
 84746  CATGAGAGAGGAATGAATACCTATTTTATAAAGTATATTTTATATTCTATATATTATAAA
 84806  TATGAACCAAAAAAAGGAGTTTAAAATTTAATTAAATTTAATTAATTGAATTTCTTTATT
 84866  ATTATTATCATAATTATTAAACCCTTTATTAATATAATAATATATTATTTATTATCAAAA
 84926  TTCCTACCCTTTTTATAATTTATATCTTTAATAATATAATTAAATATAAAATGTTTATTA
 84986  AATATTATATAAAAATAAAAATAAAAATATATATATATATATAAATGATAAATAATAAGG
 85046  AATTCACACTTATATAAATTTAAATATAAAGTCCCAAAAGAAGTATTCATTAAATAAATT
 85106  ATCATTAATTAATTATAATAAACTTATTTAATATTATTAAAGATTAATTTATAATAATAA
 85166  TTATTATTATTATTATTAATATTAATAAAATATATAAATAATTAAATAGTTCATATATTA
 85226  AAAAGAATTAGAATTAAACTTTAATAAGTGTATTTAATATATAGAATATTAATAGAATAT
 85286  TTATTCTATTTATATATATATTTATATATATATATATTAAATAATATTATTTATATTATA
 85346  TTTTATATATATATTATTAATATAAAAAGTATATTATATGTATTATATATATTATATATT
 85406  ATATATTTAATAATATATTACTATTATAATTAATAATTTTATAAAAAAAATAAATAATTA
 85466  TATATTTCCTTCGTGGTTCGGTTCCCCCTCCCGTATACTTACGGGAGGGGGTCCCTCACT
 85526  CATTCAAACTATAATTTAATATATTATAATATTATTTATAATTTATAATATAATGTATAA
 85586  TATTATATTATAAATATGATATAAAAATAAAATGATAATAATAATAATAATAATAAAAAT
 85646  AGAAAAGAATAATTTTTATTATTTTAGTATATATAAGAATTTAATAAGTTAGATTATTGC
 85706  GGACACCGTTACGCGGAGTGGGGACTATTATATTTTACCTATATATATTAATATTATTAT
 85766  AATTTCCTTCTCCTTTCGGGGTTCCGGCTCCCGTAGCCGGGCCCCGGAACTTTAAAAGAA
 85826  AAAAAGGGATTCGAGAACTTATTATTATATTAATATATTAATAATAAATAATAATAAATA
 85886  ATAAAAAAGTAAATAAATATAAATTATATAAAAATATAATTTTATTATTAAGGAGTGAGG
 85946  GACCCC
;; mfannot:
 85952  cctccctatactaacgggagggggggaccgaaccccaaaggagtttaaatataaaatata
 86012  atattatcattaaattctaataagggtatataatgaagatctattagaacctaaaaagaa
 86072  tattaatatatcttttataaaataataataataaatataaatataaaaataaattgtaat
 86132  aaataataatatttataaataataaaaaaaataagaaatatattaattattaataataaa
 86192  taaattatattaaaatataatattattattaaattaaagaaatatattaaatatatttat
 86252  taaaattttataaataagttaatattttattaaataatattataaataaataaaaaataa
 86312  gtatataattattaatatattaatttattatgttatatatttttatatttcaaatatata
 86372  agtaatagggggagggggtgggtgataataaccagaatattaaataaatacagagcacac
 86432  attagttaatatttaataatataatcaataaataatattataataatataatataattaa
 86492  taataaatataaagtccccgccccggcggggaccccgaaggagtattaacaatataataa
 86552  attatataaaataaatataaattaaaaataaaaactaaataattaatataataaatgata
 86612  aacaagaagatatccgggtcccatgataaattattattgaaaataataattgggaccccc
 86672  acaatagaataaaaaataaaaagaattaataatatataaataatataaatatattatata
 86732  tataatataatatatatatatataaaataataaattatataatataatatatatatataa
 86792  aataataaattatatatatatatatataataataaaaataataatcatatgaattttata
 86852  aatataattattattaataataataataataataataaagtccggtccgccccgcggagg
 86912  gggcggacc
;; mfannot:     /group=IB(5') (8.62e-04)
 86921  CCCGAAGGAGATAATAATTTATAAAAATTAATATTTATTTTATGTAATATTAATATTAAT
 86981  ATTAATATAATATAATATAATATAATACGGATTAAATATTACCAGTTGTTCACAGGTAAT
 87041  ATAAAATCCTATCGTTTCACCTATTATTAATTAATAGTTCCGGGGCCCGGCCACGGGAGC
 87101  CGGAACCCCGAAAGGAGAATAAGTATATATAATAAAATTTAATAAAAAAAAATAATTATA
 87161  TAATAAATATTTATATTATAATATTAATAAATATAAAATATAATTGATATTAACATTATA
 87221  TAATTAATAATATAATCAAATAATATAAATATAATATAAAAAGTTTTAATTATTAAAATT
 87281  ATATAAATATTATTTAATAAAAATAAAAATAAAAATAATAATAATAATAATAAAGTCCGG
 87341  TCCGCCCCGCGGAGGGGGCGGACCCCCGAAGGAGATAAATATTTATATCTTTATTTATAA
 87401  TTATATATATATAAAAGTTTATTAAAATTTATAATAATAATATAAAAAAGTATATAATAA
 87461  ATTTATTATAAATAAATAAATATTTAGTAATAATATTTAATAAAATTATAAATATTATAA
 87521  ATAAAATATTAATAATAAATAATAAATATATAATATAATATAATATAATAAATTAATAAC
 87581  AAGAAGATATCCGGGTCCCCTAAATAATTATTATATAAAATAATAATTGGGACCCATACA
 87641  TATAAATATAAAATATTTTAATATTTATATATAAATAATAATAATATATATTTATATTAT
 87701  AATATAACCCCTTCCAATTAATATTAATATTAATATTAATTACTTCCTTAAAAAAATAAT
 87761  AATTAATTAATTGATTTTTATATTAATATAAAAAAGTTAATATATATATTTATATATAAA
 87821  TAATATAAATTAATATAAAGATAATAAGTCCCCAAAGGAATAATAAATAATAGTATGTAT
 87881  TTAAATAATATTTAATATACTATTTTTTATTATTTTTATTATTATAATATATTTATAATA
 87941  ATATATTTAATTATAATATATAAAAAAGAGATATAATATTTTATTATATATAATATTAAT
 88001  ATAATACAAATTAACATTATTTAATTATTATTAATAATATTTAACTTTATTATTATCTTC
 88061  TACGGTTGGATTATTATTACTATTTATTTATTAATAATAAATAATAAATTATAAAGTCAC
 88121  TGAAAGAGTGAAGAATTACCCATGGGATAATCCCAAAGGATAATATAAATATTATAAAAT
 88181  TTTTATTAAATAATATAAAATTCAATAAAATAATTTTAATTAATTAATTAATTAATATAA
 88241  AAATAAATATTTTTAATTAATATTAATAGTTCCGGGGCCCGGCCACGGGAGCCGGAACCC
 88301  CGAAAGGAGAAATATAAATATAATAGTATAGTATATAGGAAGTTAATAATAATATAAATA
 88361  TTATATAATATATATATGTATATATATTATATAATTAATTTTCTCCTTTTGGATTTACAT
 88421  CTTAATAAAATATAAAATATAAAATATAAAATGTTATTAACAATAAAAATTATTAATCTT
 88481  TATAATATTAATAATAGTAAATTTATTTATATATCTCCTTTAGGATGGATTATTTTTATT
 88541  AAAAAAAATATTAAATATTATAAATATATTATAAATATATTATAAATATATTATAAATAT
 88601  ATTATAAATAGAATATAATATAATATTATATATTATAATGATAAAGATTATATATATTTT
 88661  CTTTTTTTTATTTATTATTTTTAATAAGTAAAAATTATATTATATATATATATATTAAAT
 88721  TTTATAAGTAATATAATATAAGTATTAATTATATAAA
;     G-trnM(cau)_2 ==> start
 88758  TGCAATATGATGTAATTGGTTAACATTTTAGGGT!CAT!GACCTAATTATATACGTTCAA
 88816  ATCGTATTATTGCTA
;     G-trnM(cau)_2 ==> end
 88831  ATAAATTAATATATAATATCTCCTTTCTATAAAAAGTATAATAAAATATATTATAAGAAG
 88891  AATATATTATATAATATAATAATTATATTAATAATATTAATAAATAATATATAAATAATT
 88951  ATAAAAAAGTATATAATATTAATCAATTAATTAATTAATAAATATAAATAATATATTAAT
 89011  TTTTAATTAATTTGAATAAGATATTTATATTATTAA
;     G-rnpB ==> start ;; mfannot: Approximate position
 89047  TAGGAAAGTCATAAATATATAAATTATATTATATAATTAATATAATAATAAAATAAATTA
 89107  TATATTTTATTTATAATATTATTTCTTTATAAGATAAATATTATCTAATAATATTTATAA
 89167  AGAAATATATATATATATAAAAAGTCATTATATAAATTTAATTATAATTTAAATAAATTT
 89227  TATATAAATTAATATAATATTAATAAAGTAATTAGTATAAATAAATAATATGAAAATAAA
 89287  ACTTAATAAATATATAAATATAGTCCGGCCCGCCCCGCGGGGCGGACCCCGCAGGAGTCC
 89347  ATATATATATATTAATAAAAAAAAGTAATATATATATATATATTGGAATAGTTATATTAT
 89407  TATACAGAAATATGCTTAA
;     G-rnpB ==> end
 89426  TTATAATATAATATCCATA
