# Supplementary material for: Global Characterization of Fungal Mitogenomes: New Insights on Genomic Diversity and Dynamism of Coding Genes and Accessory Elements
Source: Front Microbiol. 2021 Dec 1;12:787283. doi: 10.3389/fmicb.2021.787283 (PMC8672057; doi:10.3389/fmicb.2021.787283)
Supplement: Supplementary File 1 — de novo annotation files of the 685 mitogenomes investigated in this study. Annotation was performed with the Mfannot program. [file Data_Sheet_1.ZIP › Supplementary_FileS1/FQ311469.1_Sporisorium_reilianum_SRZ2_mitochondrial_DNA_sequence_mitogenome.mfres]

;; Masterfile modified automatically by mfannot version 1.35
;; on Thu Dec 24 16:27:36 2020 by user pfonseca on host LGCM-PROC
;;    - Gene Totals: 79
;;    - List of genes added:
;;      atp6                 atp8                 atp9                
;;      cob (4 introns)      cox1 (8 introns)     cox2                
;;      cox3                 nad1                 nad2                
;;      nad3                 nad4                 nad4L               
;;      nad5 (3 introns)     nad6                 orf103              
;;      orf104               orf107               orf109              
;;      orf111               orf115               orf117              
;;      orf120               orf121               orf122              
;;      orf129               orf135               orf137              
;;      orf138               orf140               orf150              
;;      orf176               orf183               orf184              
;;      orf190               orf194               orf195              
;;      orf204               orf206               orf207              
;;      orf230               orf236               orf263              
;;      orf268               orf270               orf279              
;;      orf308               orf335               orf361              
;;      orf367               orf418               orf426              
;;      orf427               orf50                orf52               
;;      orf562               rns                  rps3                
;;      trnA(ugc)            trnC(gca)            trnD(guc)           
;;      trnE(uuc)            trnF(gaa)            trnG(ucc)           
;;      trnH(gug)            trnI(gau)            trnK(uuu)           
;;      trnL(uag)            trnM(cau)            trnN(guu)           
;;      trnP(ugg)            trnQ(uug)            trnR(ucg)           
;;      trnR(ucu)            trnS(gcu)            trnS(uga)           
;;      trnT(ugu)            trnV(uac)            trnW(cca)           
;;      trnY(gua)           
;;
;; end mfannot
;;


>FQ311469.1 Sporisorium reilianum SRZ2 mitochondrial DNA sequence gc=4
     1  CAATATATTAATAGCTAA
;     G-trnR(ucg) ==> start
    19  GCATACTTAGCTAAATTGGTAAAGCGCCTAACT!TCG!GATTAGGAGATGTAGGGGTTCG
    77  AGCCCTCTAGTGTGCT
;     G-trnR(ucg) ==> end
    93  GAAAAAAAGAACATTTTAATTTTTAGTATTTTTTATAAATAGAATATAGCATACTATAGA
   153  ATATATTTATTATATATACTATGAAAAATGAGATTATTAATAGAATGGGTATTTATATAA
   213  AGGAGATAAAAGTTATCGATTATCAAAGAATAGGGATAGCCCCTTATAAATTAATTTGAA
   273  TTAATTAAAAAGTACAAAATTTGTACTTTTTTATAAAAA
;     G-trnM(cau)_1 <== end
   312  AGCTGGGAGAGGGACTCGAACCCATCGATCTACCAGT!ATG!AATGGTACGGTTTAACCA
   370  GTTAGCCTATTCCAGC
;     G-trnM(cau)_1 <== start
   386  TTTAAATAAAGGGGACTAATTATAAATAAGCCAAATTTCGTTTAATACATTCCTTTTGTC
   446  ATAAATTATTAATTTTATAAACTATAACATTGTATTAGATTAAATAAAACTATAATATAC
   506  TATATCAAAGTAATTTATAATAAATAGTATACTTACTATAACTTTAGTATAATAGTGGAT
   566  TATATTAGGAGACAATTTACATTAAAAAATATTTATTTTAGTTATATATTTGTGCTAATA
   626  ATTTAAATATTTAGAAAGTTCTAGCCACAACTAAAGAATTCTTTGACTACTTTCTCTAAA
   686  TTTTCTCTATCCTAAATGGAAATATTATCTAACATTACTAATCTTGGACCTTACTACTTT
   746  ATATAAGTATAATTAATATAATATAGTCTTACCTATATTAAACTATATATTAATAGTTAT
   806  AAAGTAAAAACCAAAAGTTTAAG
;     G-trnH(gug) <== end
   829  GGTAAAACTCCGGACTTGAACCGGAATGAACGCAACTC!CAC!AGATTGGCGCTTTACCA
   887  ATTAAGCTAGTATTACC
;     G-trnH(gug) <== start
   904  TTAATATATTAATTAATTAGTATACCTATACGATATTTTAAAGAACTATTTATCCGAATT
   964  AAATAAATAGTTCTATTATTTGTAGTAAAACGGAATAAATTGAAAGTTTATAAATCTAAA
  1024  ATTATGGATATATAAAATAATGTATATATATAAATACATATACAAAGAGTAGTAGAGGAA
  1084  AGTGTAAATTAGTGGCCCACTATAATAAAATAAAGTATAGAGAAGATACTAGAAATAAAA
  1144  ACTAAAATAATAGTCTATTTCACATAGTAGACAGTGTAACATTAACAAATAGTATACAGT
  1204  AAAAGGAACTATAATATATAAATAATGAGTAATAAACATTATTTAAATGTTATTAACAAA
  1264  TAATCATTAGAGAGAGTAGGGACAACCATTTTATTTTTATTATATAAAACTTTCTATAAA
  1324  TATTCATGTTTAAGCAGTTAACAACATATAGACTTACATTTAAAATAATAAACAAAGAAA
  1384  GGGAAGGGGATATATTCAAAACAGAAT
;     G-orf122_1 <== end
  1411  TTAAGAATAAAAATACTGTAGATCATCTGAAATGTAATGTGTTGAAAGATACAGGATTCC
  1471  TTGAAATGCTGCTGCGGCAGATACTACAATTTTTAGAAGAAAAATTAGAAGATTGGAGAA
  1531  CAGGATTAGGAATTTGTCATAATTAGAAGAATCTGCTTTTTTTCCATTAACAATATTAAA
  1591  ATCGGATGATTTTGTTAGGATAGGTGTAATTTCTGAAATAAAACCTTTTTTTTTCAGAAT
  1651  GGTAAAAATGTATAGAATTGCTATAGAAATTACAATAACAATAAGAGAGTAAAATACTAG
  1711  TTTATTACATTTATTAAAATTATCAAGCATTTGAATAAATGTAGTGTTCTCTACGGCAAC
  1771  AATATTCAT
;     G-orf122_1 <== start
  1780  AAGATAATAGGCAAAACTTCGAAGAATATAAACAATACTAAACACAATTGGAAGCACGAT
  1840  AAAAGGTTTACCTTTAAATAGATTGATTATAAGAGACGTTCGATAAACCCCAATAAAAAG
  1900  GACAAATAGTATAATAGAGAGTTTATGGATAATTTCAATAGAAACACCATAAAAATCGTA
  1960  GTCATAATAAACAGTCTTCTGCACATTTACATTATGTAGGTGTTTAATATTATCATAAAA
  2020  ATGGTTGGCTAGATCAGAAGGAATATTGTAGTAGATGTAAAGAAGCGTGCTGCATACTAG
  2080  AAAAAGTAGAAATAGGACAGTAAGAATAATTTGATTAATTGAAATAAGGATACGTACCGT
  2140  AGAAAATTTAACTGTTTCGGAAGAAACTTTAGAAAGTTTACCGCTATGATATTATTTCGG
  2200  AGATAAACTAGCGAAAATAGAGTAAAACTAAAAAATACAAAGAAATATCCTACTGTAGAC
  2260  ATAACTTTGATAATTAGGTTAAAGTTAGTAAAAAAGGAATAAATAGACATAGAATCAATT
  2320  ACATCTATATTTGTGTGAGAAAAATACCCATCACTATTGTTAAATGGCACCGGATAAATT
  2380  GAAAGAAACAATTTTTAAAAAAAGTAGAAGTATTATCTCCTTGTTCAAGAATACAATGCA
  2440  CAAAAGGATTTTGAATATTCTCACTAGAATTATCAGAAGTAGCGTTCACCTTCGTTAGAA
  2500  GTCTTTTTTCCCGTCATTCTTCTAAAGAGATAACTCTGAAAATAGATAAAACCTCCCGTA
  2560  GGTAGACCTACAC
;     G-orf122_2 <== end
  2573  CTAGACCTGCAGTCATTTTCGTTTTAAACGGTGTAGCTTTGTAAACCTCGGTAACTGTTT
  2633  TCCATGTAGCAGTTCCCCCGTATCCCAAGGCGCATTTTTAACCGCAGATTCAGTAATTGC
  2693  ACCTGCTGTTTTGGCTGTTGCATTTAGAAGAGTATTCTCCTCGGTATTTACTAGAGGCTT
  2753  AGAAACACGAATATCTGAAGAGTTTGATTTTTGTGTACTATTCCCAATATCATTTGAAGA
  2813  AGTAACAGCATCATTAATTGTATCTTCTTCGCAATATACAGAATCCGCTACAAAGAAAAT
  2873  ATGAATTAGCATTGATACTGTTACTAGAATAAAGAAACGAAGGATACGTGATGTAAAAAG
  2933  TTTTACCAT
;     G-orf122_2 <== start
  2942  GATATAATAAAGGTAACTTTTTACCACACTATTTAGACCGGTGTGTTTTAAGTAGTCGCA
  3002  TTAATTAATTATTCTATCTTTTGACCTTATCATGAAATATAATTTAATTTCCTTGACATA
  3062  GAGCTTTAACATTATTTTCTCTATCTGTTTATATTATGATAAGGCTTTTATTTATTAATA
  3122  AACTAATTTTTAGTTGTGGTTATAAACTATTTTATTATAAAATAGTTTATTAGGCCGCTA
  3182  GTTTATTATTAATAAATAAAGAAGTAAAACACTTCTATAACTTTTGATGAATTTTTATTC
  3242  ATCTTGTTCTGTAAATATACACACGGTATATTACTATTTCTACGATCATTATTACTAAGA
  3302  TTCTATTTATAGATTCAATTATATCAACTCCTATATATTATATAAAAATGTATAAAGTTG
  3362  TTAATATAATTCTAATTATTTAATAAGATAAATAGTAATAAAATACAAAAATAGTACTTA
  3422  GAACAAAAAAGAATTTTAATCATCTAAAATAATTGTCGTATTTAAATAAATTAGTGCTAA
  3482  TAAAATCATTGATTTTATTTTATAAGGCGCTAGATAATATAAACACTATAAATTTATATT
  3542  TTATAGTAATTAAGCTAAGATTTTTATAATATAGTAAGGATTACTATTTTATAACTTATT
  3602  TTTGCAACTACTTATAAAATAAAAATCCTAATTTTTATAGTTAAATATTAACAAGTAAAA
  3662  AACTTTCTAAAGATTCTATCTATTTAAATAGGATAGTATATATAAATAAGAGATTATATA
  3722  CTATTTATAAAATATTTACAGGAAAAGGGGAGGGATTGAAATTAGAAAGAATAGAAGATA
  3782  AGCAATAAATAAATATCATAAGTATCTCCAGGAATATAATGTACAAAAAGTGCACCTTGA
  3842  TATAGACCAAAGAAAGCCATAGATGTTACAATTTTAAGGGAGATATTCAGAACATTATAA
  3902  AATAGTTCTTTATTACTATTATAAGGCCAATTGCACTTTGACACTGCTTTTTCTTTACTA
  3962  AGGAAAAGGATATACTGAGCTACAATTTAAATAATGGCAATGACAAATGAGTAAAATACT
  4022  AGATCAATACTAATATTACTTTTACTAAACAGTTTTATAAACGTCATACCTTTATTATCT
  4082  GTTTCAACTAGGCTAAGGATAAATTGAGAAACAAAATTAACAATATTTACATAAGTGAAA
  4142  GCAATGATAACTTTAATAAATTTGTTACATTGAAGTGGGTTAATAAGAATATATGTTCGA
  4202  TAAATTCCAAGAATAGAGATTGTTACAAGTCCTATCACTCACAATCTAACAAATAATAGA
  4262  TAAAATATGTAATTAAATTAAACTGAAGCTAGCACTTTTTTCTCTATATCTATTTTATAA
  4322  TAAAGAAATTAGCGGGCCATAAATTTCTAATCTTTAATCTTTAATCTTTGATCCTATTTA
  4382  TGCTATTCATTATAATATATATACTACGTATTTCTTTTTCAATAATAAATAATTTTGTTT
  4442  CTTATTATATATTAATAGCTAAGCATACTTAGCTAAATTGGTATATTAAGCTAGTATTAC
  4502  CTTAATATACCAATTAATTAGTATACCTATACTATATTTTAAACTATTTTGTTTATTTTG
  4562  GATAAATAGTTTTATTCTTTGTAGTAAAAAGCTAACAAATTAAAAGTTTATATATAGATA
  4622  TATAATAATGTATATATATACATATTTACAAATAATAGTAGCGGGCCGGCCCAGTAAATT
  4682  AGTATTTTATAATAAAGTATAAATAAGATACTAGAAATAATAACTAAAATAATAGTCTAT
  4742  TTTACATGGTATATAGTGTAACATTAACAAATAGTATACAGTAAAACGATAACAATATAT
  4802  GAAAAAATAGGAATAATATTATAAAAAAGCTATAAAACAGATAATGATTAGGATTACCTC
  4862  TACTTTTTTCATTTTTTTTTAGATAAAAACTTTCTATAAAGATCTTTGTTTAAGCAGTTA
  4922  ACAACATACAGAGTTACACTTAAAATAGTAAACAAAAGTAAAGAAGGGGGGGATTTTATG
  4982  TAATTAAAGAACAAACAGTATAAACATTTGCAGGAATATAATATGAAAAGAGATAGTAAG
  5042  AACCTTCGAATACACTGAAAAATGCAAGGGATGTGGTAAGTTTTAGAATGATAAATAGAA
  5102  TATTGTAAAATAGGTTTTTACTATCAAAGTTTCCTAGAGCGGGCTCCATTTTTTTAAGAT
  5162  TATATTGAGAATTGTCTTTAAGAGTATTAAACTTACTTTTATTATTAAAAAAAATATTGT
  5222  AAAAAAGAAAATAAAAATAAGTAGAGAATAGAACACTAGTTTAATATTAAGATTATATCC
  5282  ATTGAAAATCTCAGCAAATGTAGCACCTACTTTAATGTCTCCTACAAGTGTTATACTTAT
  5342  AATGAAAATGACTGTTTGTCGCATAATAAAGGAAATAACAAGACCTATTACAAGTTTAAT
  5402  ATGTTTATTACATTCTAGTGGACGAAGAAGGAAATAAACACGATAAAATAATAGTCACTA
  5462  GCACAAATTCCGAAAACTTTTGAGTATAGTGTACATGAACATCAAGACTTTTATATACAA
  5522  TAGTATAGTCATATGATAGACCATGTAGTTCTTTCATAGTATTATTATAATGATTAACAA
  5582  GGTCAGAAGAAAAAGAATAATTAAAATAAAGATAGGTACTTGAGATTAGAATAATAATAA
  5642  ATAGGAAAAGAATAAGAACCTTGTTAATCACAATAAGATTTTTCAGTAGCCAAGTAATAA
  5702  ATTCAATATTTTTTGAAGGTTCACGGTTTTCAACGGCATCTTTCCCAGTGTCGTTTTTGG
  5762  GAACCAGTATTTTAGCTTAGCTTGGATATAAGTTAGAGAAAGAAATGCTACATTACAAAT
  5822  TGAAAAGTACAGTACTGCCATAAACATAATATAAACTAGAAGATTAAGATTAACAAAATA
  5882  ATAGTGGGAAGTAAAACAATCATTAACACCAACGTCAAGGGGGAACCGGTTGATACTCCC
  5942  GCTAGTTGAACTTACATAGTCTAGAATAAATGAATAAATAGAGCTTAGAAAGCTAGTAGA
  6002  TTCATTCTCTTCAAGAGAAGAATGAATCTTGTATTTAGATGCGATATCTCCATCAGTTGG
  6062  TACATCAGAACTAGTTGAGAAGGCTAGGGGAGTAGAGTTAGGTCGTGATTTAATCTGGT
;     G-orf426 <== end
;     G-orf427 <== end
  6121  CTAGAATGGACTGTTTTTGTTCAGGAGTATATGAAACACCACGGAAGCACGTAGGTTTTG
  6181  TTGAAATAGAATAGTTTCCTTCATCCAACATTGCATGTTGTAGTTAGATTTTAGAGGATA
  6241  TTTATCTAGATATTCAAGTAGTTCCATAACAGAAGTCTGTCCTTCGAACTTTAGTCGCTT
  6301  ATTATGAATGATACGACATCGTACAAAGAGTGAAGTTAGAATACCAAATAGATCTCCAAT
  6361  AGTAATTTCAACACAAGGTACGTAGTCTGGTTTTAGTTTATAATAGAAACTAATAGCACC
  6421  ATCAAAGTATCCTGATAGCCAATGATTATCTAGTGTAATAAGATTAGAATTAGTATTCAT
  6481  CTTATTAAATACATTAGGGAAAGCATCGTGGAAATATTGAGTAAAACCATTAGCAAGAGA
  6541  ACTCGATACTAGGTTTTGATATAGAATAGAGGAAATAATTTCCCAATCACGTACAGAAGT
  6601  AAGATATAGCATACTTTTGTTTGACTCAATAACAGATCCTTCTAGATTGAGATTTTCCTT
  6661  AATATAGTTAAGGAATTCAATAGAATTACTGAAAAATGTGATAGATTTACGTTTAAAATA
  6721  CACATTAAAATTTCCTCGTTGTTCTGTATAACCAACAAACCATTCTAGCCATCCATTATC
  6781  TGCTTTACTTTTACTATTTCGGCTTAGGCAGAGATCGTAATATAGTGTGAAGTCGAATTC
  6841  TTTTTTGTTAAGATCAATTAGGTTAATAATATCATGTGACTGGTTTGATCCAAGATATTG
  6901  CATAAGATCAGCACTACTACCAGGTGTATAATTGAGGAATAGAAACTTAGAGACTAGATT
  6961  AGTGTTTAGTCCCGGTTTGTAGTGTGTGAAAAGCGCTTGTTCATAACTTCCTAGTTGATA
  7021  TTCGTTAAATGCTTTAAGAATAGTTAGAAAGTTAGGACTAATGCTTGAATGATCTTTGAA
  7081  CCATAGTTTATCAAACTTAGGAATTGCGATATTTACACTAAAATAAATAGAATCTTTATT
  7141  TTCTGCCAGGAATTTGTGGAATCGACTTGCATTTCCCTTTCCTGAATCTTCTAGGTGCTT
  7201  GTACACTCGATTCAGTACATTCTGAGTTTGACCAATATAAGTTTCTTGAATTGAACAATC
  7261  CTCAGTATGGAAACTATAAATACAATTCATACCAATATATTCCTGAGCAAACTTACTTAG
  7321  AGATTCTGATCCATCTAGTTTAATCGTT
;     G-nad5 <== end
;     G-nad5-E4 <== end
  7349  TTAGTTCGACTTTCTACATTTACTTTCTCTATATAATCCATTGTAAAAATCCC
;     G-orf426 <== start /note=LAGLIDADG ;; evalue:0.58
  7402  CAT
;     G-orf427 <== start
  7405  TTAGCGGCTTCAGTAGTTCTACTAGATGCTCCTTGGCAAACTTAAGTTCTTCTCCTTCTA
  7465  GGCTTTCAACCATTAGTTTCAGTACTTTACGAGCTTCAATAGTATATTTTGTATCTACGT
  7525  ATTGAATATATGTATTCATTGGTGCAACACTACTAAACATCGCATTATATACTCCTTCAC
  7585  CACTCCAATATGGAATTGTGAAATGAATATTAGTAATATCAAAATGATCACTAAAATCTA
  7645  TAACAATCTTTATAAGGACAAAGATATATACAAATACAAATACATACTTGTACTTATAAA
  7705  CGTATGATAGAATACGAATGTGAATAGTACTATTCATATATTTACTAATTAGATAAATAG
  7765  CCACAAATAGTTCTAGGCTATACATAACTGTATAAACTAGTACATTTGATTTAATTAGTA
  7825  GGTATACAACATACGCAATAGAGATTAGAATAGCAGGAAATGTTACACAAAGAATTACAA
  7885  TAGCTAGTACAAAGGTCATATAAAGAGATGGAAAGGGGGTATTATTTGTATTATTTTCAG
  7945  TAACATAAGGTAGAATTATAGTAGCTGCAATTAGAACGAACATAATTCGAATATCTACTG
  8005  AAAAGTCTTTAATTAGTACAGAACTGAATAGTACAAATAGTAGTGTTACTACAGAGATAG
  8065  AAATATATAGAGCATAACTAGTTAGGTTACCCGTATCTAGTTTAGCAATGTTATTACTTC
  8125  CTGAAGTAAGCCCTGTGGTTAGACCATGCGGTCCAACCATCTCAATAATACCTCGATCTA
  8185  GTACTTTACTAATAGTATATCCTAGTTCAAGAGATCCCTTAATAATGTATTCGTTATACA
  8245  TCACGTCAATATAGTATTTACCATTAAAGAATTTATATAGTTCACGTCCTACTTTGTTAT
  8305  TCGTCATATTAATCAGCACATTAGGAGTCACATGATAGAAGTATAGAGCTGCACCTGCAC
  8365  CAACAATTGATAGAATAACTGGTAGTAGTTTAGGTAGTAGCGGGATATTCTCTGCTTCGA
  8425  TCAGGGAAATATGTGATGGATGTGTAAATAGACTAGGTGATAGGAAATCACTACCAATTC
  8485  CAATAAACAGATCACTAGCAACATATCCAAAGAAAATGGCTAGAATTGATAGGATTGCGA
  8545  GTGGAATCATAACGATAGTAGGAGCATCATGAACATTATTATAAACAGATTTGTTTGCAT
  8605  TTGGGTAGGTAAGGAATGTTAGACTAATAAGACGCAGACTATAGAAGGCTGTGAGACCCG
  8665  CACTAATAGTACCTAGCCAATAGGCTAGTGCACCGCTAAATTCATATTGACCATAGGCTA
  8725  GCTCGATGATGATATCTTTACTATAGAATCCTGTTAGCCAAGGTAGAGCCATTAGACTTA
  8785  GACTACCAATTAGAATAGCAGTATATGTAAAAGGTAGGAATCCAATTAGACCACCTAGTC
  8845  GTCGTTGATCTTGTTGATCATATGTAGCATGTAGTACCGCTCCAGCAGCTAGGAATAGTA
  8905  GAGCTTTAAAGAAAGCATGGTTTACAAGATGGAATAGTGCAACATTATATTGACTTAGAC
  8965  CACAAGCCATAAATAGATAACCCATTTGTGAACATGTACTGTAAGCAATAACTCGTTTAA
  9025  GATCATTCTGTAGTAGACCTATTGATGCAGCAAAAAATGCTGTAAGAGCTCCAACCCAAG
  9085  TAATAACAATAAGAGTTGTAGGTCCATATTCAATAACAGGTGAAGATCGTAGAAGAAGAT
  9145  ATACCCCTGCTGTAACTAGTGTTGCAGCATGAATTAGAGCACTAACTGGTGTTGG
;     G-nad5-E4 <== start
;     G-nad5-I3 <== end
  9200  caaaattgttactaatagttttctcttttgacgaaaaagagtccactattatctatagtt
  9260  tacatcgacacaaaataagctatagcaatagctttcactattgatcggactatatcttct
  9320  actattttttttgatagtagcttcacatgtagtctctgaggaacccatattttactggtt
  9380  tcctgctgattgcccattgtactatcctgtatactgttactataatacatactatttcct
  9440  tacctaattgtcaattgataagttttatgaaatagtactactatagtgctacaagcttta
  9500  gggtatttcagcatatagtgaagtttaaggaaggcccaag
;     G-nad5-I3-orf236 <== end
  9540  ttatttaccaagtttgtagtgaaattcagcgggtataataggtagtagaatagattgtag
  9600  ttgatttatactagttttactaatacgaatacggtatgtttgtcgttgtttatctcgaat
  9660  cttcagactactttttagttgaaaattaagtagaacttgttgtagtagaaaacattcttc
  9720  tttcgtgaaagattcagtacaaagaagtacagttttcgtacgtccctgcccatcataata
  9780  tccatcttgaataatccaatgtagtagactttctactgtaaagaaactaagaatattttt
  9840  aggaactacctttgtatatttttctagtgaaggatcccatttataccatagaccatgtag
  9900  aatggtgaaaaatggtagattagcagtacagaatgaatattgttgaatttctttctcttt
  9960  atgttgaggtagactaggattaggataaggtgtaaggttactacatcgaaagagatgaaa
 10020  cacagtttgtgttagtatagttatatattctttgctagaagttttcatagttattatgta
 10080  acgagcatttgctttttcacttttctttttaaattgaatataaccatctcctagcataca
 10140  tccagtaattggtccaagtagattcttatgatttagcagtagcagcggtagggacgttat
 10200  gcaataacaagtaggctcggtaaaaagaacagatgtgtcgatatattctca
;     G-nad5-I3-orf236 <== start /first_aa=W
;     G-nad5-I3 <== start /group=IB (1.18e-26)
;     G-nad5-E3 <== end
 10251  ACCTTCCATAG
;     G-nad5-E3 <== start
;     G-nad5-I2 <== end
 10262  ctactaatttattatcttaaatgtatttagcatttaattctagatatcactatctagttt
 10322  agactatgtcatcatctattcttaataatcacttactaaataatagatgttgggcgctcg
 10382  tgtccggattattgttgacgtaactcaccgattagtcgttgaactttccttgatctatat
 10442  ttaaaaatatacgtcgaccaaggcttagctgcaaattgtcttattaatttatatcaccca
 10502  tattaataagagatccttgcaattcacccaatattttttcataatactcacgtattacgc
 10562  agacgcttagccttatttctaaagaagggaaattat
;     G-nad5-I2-orf207 <== end
 10598  ctacttattttcaattagatatttcttattttcaataatgtattgaccaactactgacgc
 10658  ccgggcgagtagtttaccaaactcctcaaaaggaattagaattcgaggtcccgctcgcat
 10718  acgtcgtacacgagatagtgcaataacactatcaataccaagttcactaagacgattctg
 10778  tacaagattaagctcttcagatgtacaatgataaggtaggtgaagggctagtcccgattt
 10838  ccaccaatcaactcgagcattaaatcgtgatgaaaagacataattataatgaactcctgt
 10898  tactccatagtctagaatgtaaccactagacataataagagctgctagagaaatttcatt
 10958  aaattcactaagcatttcccgatccccttttaggggataggtaaatacacgtgatccttc
 11018  aggaaagaatagaagatgtagtttataaaaacaagcatatgttagtgttgaaaggatcat
 11078  tcggatactagttgtattatcacgagtatcagtgttctcttgacgatcccatcccttagc
 11138  acagtaaggtcctagcagtgaaagaatgtagtcaaaccaactagaatcgtgtttttcact
 11198  tgtttgatatactagtcgagacat
;     G-nad5-I2-orf207 <== start
 11222  tgtgttgtctttatgtgttcgacttagtagatttccactaaccgcgctaataaaataaaa
 11282  tcgaggattttattttataatgcgcgtccaattaggaaagaatagagaaagtcatcaata
 11342  gaacggttacgtcgtttggccatagatttaggaggttcatctttagttacaaaattagaa
 11402  aatagaagaattgatttataaatagataggtgattagaaataaggtggaaggaaggct
;     G-nad5-I2 <== start /group=IA (1.29e-25)
;     G-nad5-E2 <== end
 11460  GATCTGGTAGCCATGTATGTAGTCCTAGTTGTGCACTTTTACCCATAGCTGCTAGTAGTA
 11520  GTAGTAGACCAATAACAGTAATAATAGTTTCGTTAATAAAAGGTGCAATACTAAATACAG
 11580  TATTATAATCAAGATTACCAAATACAAAGAAGATAGCAAAGAATCCAATTGATAGGAACA
 11640  TATCACCTACTCGATTTACTACTAGAGCTTTAATAGCACTTTTATTAGCTTGAATTCGTG
 11700  TAAACCAGAAGTTAATTAGTAGATATGAAGAAATACCAATTCCTTCCCA
;     G-nad5-E2 <== start
;     G-nad5-I1 <== end
 11749  ctgtttggtattctatggaatattatcagatataaaagggggtatactaaaatattagtt
 11809  aagaccttttactttaaatagcatagtttcgtgcatgtaaggtcgcacaatatcagatag
 11869  tggtactgtttgtcgtacaggaataataataatccattgtcctttacgtttctgtgactt
 11929  tcgagttcgtagaccaaacttttcttctagagctttttacagaagttctacttcttccag
 11989  tgtaaaattatctgtattaagaatagtcgcattataagtattaataccaccatcatccat
 12049  aatccagtaagctagtgcacatggtgttcagcaatggtacaatctttcgtcgtttcccat
 12109  tactatcatagatataaaacagatcataatagtaattaagagatgagtgacgtagtgatt
 12169  taaaagcaatagtctgataaattttaccagttcgtttgtcaggtttacgagtatgtacac
 12229  gaggtggtgtaccgttagcaaagataacataaagagattctagatatgatttatgttgag
 12289  gataactttgatcaaatcgaatccgtggattgtgtgtaggtttatcacgttctaggctag
 12349  agtcaccgttcctacaataacatctttttgtagacaggtaagcagtacactagattgaag
 12409  aaagaaactacagttattcatactatcaaaatatccgataacatcccatattaagttaaa
 12469  atattttcatattttattggactatatcttcaatttatattactaaattgcatcacgcat
 12529  agtctctgaggatcccataaaaagaacggtttcctgctgattgtccattataatcactaa
 12589  gatttttactaatcattagtacttaggtgctttaggatgttccagcatacagtgatgtgc
 12649  ttaatgtagaaatggtacattttaggccgggaagaatta
;     G-nad5-I1 <== start /group=IB (9.79e-26)
;     G-nad5-E1 <== end
 12688  ACCTACAAACATAATTAGATAGTTATCTCCTGTAACTAGAACTAGCATAAAGAAAGTAAA
 12748  CATACTTAGATATGCAAAGAATCGTTGATTGTGTGGATCCGCACTCATATAATCTACAGA
 12808  AAAAATATGAACTAGACTAGAAACAACTAGAACTGGTAGAAGCATTGATACTGTTAGACT
 12868  ATCAAACATGAATCCCCAAGAAACGTCCATTAGTTCTGAATCAATCCAACTAATTAGGTT
 12928  AATTGATACCGGACTATTACATAGCCCTACTTCGTAAAAAGCTACAATAGCTAGAATAGC
 12988  TGAAGTAATTAGACAAGAACACGTAATAATATGTGCTCCTGTTACTCCAATTTTTCGTCC
 13048  TAGTAGACCTGCAACAGCAGATCCAAACATTGGTAGTAGAAGAAGTGATAGATACA
;     G-nad4L <== end
 13104  T
;     G-nad5-E1 <== start
;     G-nad5 <== start
 13105  TATTGTCGTAGACTAATATTTCCTCGTAGTCGGTAGTAAGCAACTAGAATACCTAGACCA
 13165  ATAGCTGACTCAGCACCAGCAATTGCAATAATGTAAATACTATATGTTTGACCAAGAATG
 13225  TCATCGAAACTGTAACAACTTACTAGCACTAGTAGTGTTACTGCTAGTAGCATTACTTCA
 13285  ATTGAAATTAGCATAAGAATAATATTTTTTCGGTTAAGAACAAATCCTAGAATACCAATT
 13345  AGAAATAGAATTACTGAAAGATTCAT
;     G-nad4L <== start
 13371  TTCATATAGTGCCAATTTATATGGCTTCCTTAAGGACCTTGAAACAAAGACTATCTATTA
 13431  TAATTTGTGTCACAATAGCGCATAGTATGTATAAAATAGAAAAAGATTATACTATAATCT
 13491  TATAAGATTAAAATGAGTATAAACAATGATATAAATAAAAAGTAGTTAAGATATAAAACC
 13551  CTACTTTTTATTATCTTAACTTGTGTATTTTATAAAAAAGAGTATAAAAAAATACTTTTG
 13611  TTATAATTGATACGATACAAAATA
;     G-trnD(guc) <== end
 13635  CGAGAATCACCCGATTCGAACGGGCATCATCTAAACT!GAC!AATTTAGGACATTAACCA
 13693  ATTATGCTAGATTCCC
;     G-trnD(guc) <== start
 13709  ATAAATAATTTGTCGCGTCTTATAAAAAAATCATTGATTTTATTAGCATAAACAGATTTT
 13769  TACATTTTATTCTATATTATTATACATATATAAATATAACGCTTTCCATTTATCACACTT
 13829  TCTCCTTCAGTTTCCTTTCAGGAAACAGGAGCGGCGGCTGCAGATTTTCTATAAATATTC
 13889  TAAATATAGTATTTATAGAAAATAGGATTGAATTTACTAGTTTATAAATTTTCTAATAAA
 13949  ATCTTCGATTTTATAACTGCTATAAAAGGGGATAATT
;     G-rns <== end
 13986  GAATAGTATCCATCAGCCACAAGTTCCCTTACGGCTACCTTGCTATAACTTAGCGTTAGG
 14046  AGTTCTAAACTATTCCATGTGTTTATTATAGGGACTTAAAACTAAAAGTATTATTTAAAC
 14106  TATATAGTCTATATTTTTACTAATAAGTAAAAATATATATATATAAATAATGTTACTTAT
 14166  ACTTATATAAATTACATTATTTATATACAACTATGGGTAAGTAACTAGTATAGCAATACT
 14226  AAAATAGAGAGAAGAATCAAAATAAACACTAGTTCATAGCTTAATAAACGACCAACACTT
 14286  GATAGACGGTTAGTATCTCCCAAATGTAAAAGTTCACCGTTGCGTACTTATCAACGATTA
 14346  CTCGGAATTCCTGATTCACGTAGTCGAATTTCAGACTACGATCCTAGTATCACCATATTT
 14406  TACTGGTTAGCTCCACCTTACGGTATTGCATCAGTTTGTTAGGTTCAAGTAGCACGTCTG
 14466  TAGCCCATACTCCATAAGGGTCATGAAGGCTTATCGTATTCCCAAATGCTTCTTATTGAA
 14526  TGCTAATAAGAAGAACAGTATAACTGAGACAACTTCTTATAGGGATTGCGTTCGTTGGCG
 14586  GAATCAACCTGACATCTTACGACACGAACTGCCGACAGCCATGCAACGCCTGTGATCTTA
 14646  CAAACAAAGTTATGTAAGCCATTCAAGGAGAGGTAAGGTTCTACGCGGATTATCGTATTA
 14706  AACAACATGCTCCACTCCGGGTCTTTAGGATGGTCTAATCTTTTTGCTTTCGGTCGTGGG
 14766  ACTGTACTTACAAGGTGTTACACATACAGCGGTTTGCTGTTTATCTGACATAATGAAAAA
 14826  GATCTGGCCAAATAAGAAATGTAAATAGTTTACGGTCTGGACTACACAGGTATCTAATCT
 14886  GTTTTGCTCCCCAGACTTTCATCCCTGAGCGTCAATCTTTAGCTGGATAGCTGCTTTCGC
 14946  CTTTAGTGTTCCACTAGATATCAGTGGATATCAACCCTCCTCCTAGCATTCCACTATCCT
 15006  CTATTAGATTCTAGTTTCTTTAATAGAAACCGCCTACGGATCCTTAATACCTATTAATTT
 15066  ATTAAACGTTTGCCCAGTTCGTATAACCGCGTCTGCTGGCACGAGACTTAGATTGGACTA
 15126  TTAGTAAGGTAACGTCATTATCCTCCCTTACGACACTCTTTCGAGTTCTGGTTAGCTGGG
 15186  TCACTCTTTCGAGCATTGCCCAAGATCCTCCTCTGCAGCATGTCTTAAAGACACCATTGG
 15246  TTATTCTCAAACCAATTGCGGGAATTGAAGCTTTCGCTATTTCCTATCCGTCATAGGCTT
 15306  GGAGCGCCTTTACCACTCCAACTACCTGCTAGATATAAAGCCAATCTTTAGTCGGAAAAT
 15366  TTCCTTCATAATTAGATGTTTTTATCATCTACTAAAGGTATGTACTTTTTTATCCTCGCC
 15426  TGTACGCTATGATATTTATAAATATCATTCGACTTGCATGAGTAAAACTACCAGATAACG
 15486  TTCTAACTTTGCCACGATTAAACAATTACTAAA
;     G-rns <== start
 15519  CGTTTACCATTCTTTTTAAAACTTAAAACGCATCTCATAATAATTACATAAGGTAATTTT
 15579  ATTTATTGGATACACTTTATCAGTGATCATTCTTATCTATACCTTTATAAAGATACATAA
 15639  ATATATATAAACTTATTTATTTAAAAACTATTTATAGCGGTTATAAAATATTTTATTAGG
 15699  CCCTTATTTTATTACTATCACCATAAAAACTACTTATTCTATTTTTACATACGTACACAA
 15759  AATGCGACATGCAAAGAAAGTCCTTTACAATTCTTATCAATTTGTGGCATTTCTCTCTTT
 15819  TTATTAATATTAAATTATGGAATTACATATTAATACTATATGATTAATACATTAATATGA
 15879  ACTATAAAAGTAGTCCTAATCAAATTTATATAAATTTTATAACGGCCCATTTTATTAGGC
 15939  GGCGCTAGGTAATAGTATAAAATACTTTTACTTAAAATAGTGCGCAGCGCCTTATAAAAT
 15999  AAAATCAATGATTTTATTTTATAAGCGGTATAAAATATTCTAATATTATACGGCCCTAAT
 16059  AAAATCTAAGATTTTATAACCTCGTAGTAGTGGTGTAGGTGTTTTTTGTGAAACAACTTC
 16119  AGAAGAAGCTCCTTCAGCTAGAGCAATATCCATTAGTGTGTTTTCAATAATACCGGTACT
 16179  ACTACTAGGAACCATCCAAAGTAGTAAGCAATAGCTGCAGCACCGATTTCAACATATGGA
 16239  CTTTCAACATGTTGACTACTGATAAACATTAGAATAAAGAAACAAGCAACGAATGTCCAG
 16299  AATGAGAATCGCATTAGTGGTCGGAATTGACTACCTCGAATTCGTGATGTATCTAGAATT
 16359  GGCATTCCTAGAAGAATTAGAAGTGACATAAACATAGCAATAACTCTATT
;     G-orf129 <== end
 16409  CTAATAACATGAAAAGGGGAGAAATATTTCAATGAAGAAGAGGTATCTGTAGAATCAATA
 16469  GAATCTACCCGTATCTCGATATTCAATTGCTTTAGTTAGTGCTTTATTGCTATCTGATTC
 16529  GTTAGTAAAACCAAATTGTTTATTTTTTAGTTTACTTTCGACAGGGAAGACACATTTCCA
 16589  AGCAATTGTTTTACCTTTAGACGTTCCACGTCCAGGCATACCCCAAATGTGATTATGATT
 16649  CGATTTCATTTTCTCTGCTGCCTGATTGAATAGACCTGTGATAATATCAATCCAATAGGC
 16709  TAGAGAAGTATTTCGATCATTCTCATAGCTGTAGATAATAGTAAGGATTTTAATAAATCC
 16769  ATAAAGAGTGTGATGTGCATTAAAAGTCAT
;     G-orf129 <== start
 16799  AAGACGTTTAACTCGAATAAATTGTTCCAGAAGAGGATACTTCCAGTAGAATAGAGAAAT
 16859  GTTTT
;     G-orf230 <== end
 16864  CTAGAAATAGAGGAAGAAGTTTCTCAAACACATTCTCGAAACCGTAAATCCAGCCATACT
 16924  TCCTGTTTCTTTGTCTACAGTTCCGATATTATAGTAATTAAGCATAAGAACTAGTTGAGA
 16984  AAGAAAATGAGTGTTATATTCCGTTTTAATTTGTGGAATAAAAATCATAGGGATGATATA
 17044  AAGACTATTCTTTACTAGACGTAGTCGAATAAATAGAGTACCATCTGCTAGGATAAATCC
 17104  AATGAAGAAAGGAATAGTAGGAATTAGAGTGTTGTCAGAAAAAGTTCCTGAATATGGTGA
 17164  AGATAGAGGTAGATTGAACTTAGTCATAAATTCGGAGAGAGATAGAACTCGTTCCTTACC
 17224  TGTGAGACTAAGTGTGTATAGTAGTTGTACTGCTTTACTTAGGCTCTCTTTAGTACGTTG
 17284  TAGAGAAAGAGACCGAATAACAGCAAGCTTCGCAAAGGAAACAAATTTTTCACCATATGT
 17344  CATAGTAAAATAATTACGAACTGTTCCTAGGATATAATCCCAATCTTCAGATCGAAGAAC
 17404  GATAATTAGTTTACCAGAGGAACTGGTAGTAATGTAGAGAGTACAACTACGACCTAGAAT
 17464  ATGCCAGAGAGTAACAAAGAATAGAAGTGATTTCTCGTTAAGATTCTGATTCATTGTAAA
 17524  CACTGGCTCAAACGATGGTCACGAACTCGACAT
;     G-orf230 <== start
 17557  CCAATATGACCATCCATTAGCAAGCTCTTGAAACTTCTTAAGATTGAAATTCTCTGGAAG
 17617  TTGGAACTCTTGCTTTGCTTTTTCAAGCTGAATTTTTGCAAGTTGTAGGTTTGTGTTAAT
 17677  TTAAAAACCTACTTAGTTGTTCTTTTAGTCTATATACTTTAGTTCTCCACCCTGCAAGTT
 17737  GTAAGAAGTAAAGTGGCCCTTTATGGCTTTCTTTGGAATACTTTTATTTTATTTATTAAA
 17797  AGCATATATTTCCTATATTAATATACATAGTCATATGACCTTGTAGTAGAAAGGTACCAA
 17857  GTTTATTTCTTATTTATACTTGATTTACAATCGTGACCGTAAAGAAGAAACTGGATAGTA
 17917  TTGCTAGGAGTTCCCACCGCTCGAAGATTTTAGTGGTGTAAATCAATATTTTATCTATTA
 17977  CTAGAAATTGTATCTATTTATTCTTTCATTTACGTACTATAGTATACCTAAATTAGTTGA
 18037  ATTACAATAGAGATAAGGGGAGTTCGTAATTAATAGAAAAA
;     G-cob <== end
;     G-cob-E5 <== end
 18078  TTAACTAAGCAGAACTTGTCCTTTTACTGGTTTAACTGAAGATACTTCTTCATTGCTTAG
 18138  AGCAATATCCATTAGAGTATTTTCAATAATTCCGGTAACGGGAACTACGATAATAAACCA
 18198  TCCAAAGTAGAATGCGGTAGCTGCAGCACCAATTTCAACATAAGGGCTCTCAACGTGTTG
 18258  GCTTCCAATAAACATTAGAATAAAGAAGTCAGCAACAAATAGCCAGAATGCAAATCGAGC
 18318  AAAAGGTCGGAATTGGTTACCTCGAACTCGACTAGTGTCCAGGATAGGCATTAGAAGAAG
 18378  GATTAGAAGGCTCATAAACATTGCAAGTACCCCGATAAGTTTTGAAGGAATTGATCGAAG
 18438  AATTGCATAGAATGGTAGTAGGTACCACTCTGGAACAATAGATGCTGGTGTTTGCATAGG
 18498  GTTAGCTGGGATATAGTTATCTGAGTGTCCCATAGCATTTGGCATGTAGAATACAAATAC
 18558  TGATAGAGCTAGTAGGAATACAAATACTGTAACTAGATCTTTGAATGTAAAGTAAGGGTG
 18618  GAATGGTAGTCGATCTGTATTACCTGAAACTCCTAGTGGGTTACTACTTCCGTGCTCGTG
 18678  TAGAGCCAGTAGGTGCATAGCTGCTAGAGCAGCTAGTACAAATGGTAGAAGGTAGTGTAG
 18738  TGAGAAGAATCGGTTTAGTGTTGCATTATTAACTGAGAATCCTCCCCAAACAA
;     G-cob-E5 <== start
;     G-cob-I4 <== end
 18791  cagttttattatctatacaacatttaattgtatattcttattatttctaataagcttaga
 18851  ctatgtcatcatctataaacagaaatctacagatgtcgggcgctcgtgtccgggttattg
 18911  ttagcacaactcaccgattagtcgttgaacgttctattatattcatattttaccgcagca
 18971  aacatagtagaataaggtgcttataatagcttcgctgcaaattgtcttttgtatctttac
 19031  taatactacctatttatagaaagttagtactaatgaggggcgggccaataaaaatcgaag
 19091  atttttataggcccacacgaagagttccttgcaattcacccgattattcaatatatctcg
 19151  cgatataagggaactttattactatttatttattataactaaagtttatctgtaaacttt
 19211  ttattactttgttttagactaactagccaagcattatattgatcagcttttagtccaagt
 19271  agactatgcagtccactattactaaagaatgttacaacattcataagatctttggtagaa
 19331  gatacactaaatttcgtatgtttaccatcatcttcaattttacgatttgttttgaataca
 19391  agtttaaatgcttcaaatagtgtaggatgagaacgttgtcttgttttccttcggaaaaca
 19451  ggagagaaaaaatgttctccactactc
;     G-cob-I4-orf195 <== end
 19478  ttaatatagaaattctgcaatagtaaacccaacaatccaattatagaaaaaaggtagatt
 19538  aacatatccaatactagattttggaagggtaaatagatctttaataatatcaatactagg
 19598  aatactactaaatttagtaatattattttgtagtgggcctcacatagaaagattaaactg
 19658  ttttctaatttgcccccttcgggaaacagggcaaataagtgtatcagtaaggaagaatag
 19718  tttataatgaagaataagtggaaaaagcacttcttgtagtgggcctaataaaatcgaaga
 19778  ttttataaccgcaacttttccaataattagttttgcagtactaatatttggatactcatt
 19838  aatacgtccaattttaagtacatttttaatatgttgtagtagtttaagatccttaatatc
 19898  tacgctcagaactagttctattcgaatattatcaagaccaatcttagtaatagcaatata
 19958  accatcaccatcaataagacctataaacatactcataaaatcgtaagagatagaagatag
 20018  aaaagcttgtttatcttgatcagtacggtccacgtagagcagattcat
;     G-cob-I4-orf195 <== start /note=LAGLIDADG ;; evalue:1.6e-13
 20066  ttacttttccaatagtagtcatattatagttgtattcaataataaaatagtaataaaaaa
 20126  tagaaagtgttataataaatagtagtagttttacaa
;     G-cob-I4 <== start /group=IA (4.35e-26)
;     G-cob-E4 <== end
 20162  ATTCAACAAAATCTTGACCAATCCATGGGATAGCACTTAGAAGGTTAGTAATAACTGTAG
 20222  C
;     G-cob-E4 <== start
;     G-cob-I3 <== end
 20223  caagtgtttaatcatatatagtggtaataaccttgtctcctaatatatgaccctgtaccc
 20283  tatttctccatgatacatagaaattgaaatgggccttgtgttagtaataaactaaaaaca
 20343  cttcgactgtacattaagcatttttgttttcttttattacaccaaaaatacccaccgatg
 20403  gaccagtctgtagcgatcattctatttttcagggatatacactaaattgtatagtgtagg
 20463  tactttctttttagtacccagaaaattacctatttattagggataatagaatagccgacg
 20523  gt
;     G-cob-I3-orf270 <== end
 20525  ctagatttgagatacaatgtttgaccgttttcatcagtgtcgccttaaagatttaagact
 20585  atacattaataacagaaatagatttaagaagtgcaaatctccaagtttatatagcataga
 20645  tgaaactatatatggttgtacaagttcacgaagagcaggcattgattctttaaatacata
 20705  aataatatactgattttcaatacctgcggattgtactgatgtacgtagattgtacttatc
 20765  aaatagcacattagatagtagaagacaatcttcataagaaaaagagttagtagcaaattt
 20825  aagtcctttaccaactcgacctccatcatccataatccagatagcaagggcaagaggtgt
 20885  tataaactctccaatattttttggaacgcatttaacaccattcacataccaaagatcatg
 20945  aatccaatttagactgctataagtaaaagtgtgaaatcgaagaacatatcgaagtttacc
 21005  acctagacctagtcgagtttgaatttttggcagattaggtgtactataccctagattaaa
 21065  aataagattatgaagccagataagatattccttatgaatagcttcttgcgtaaaactaat
 21125  acgagtaccattaccaatagcacgccgttcagcgtgactatcccccagaagagaaccaaa
 21185  aagaatagatagaatatccatattatgtggtccaactcgagatgtagctggtagccgttt
 21245  tgctaggagatttttgctaagataaacagtaatgaagataaaggattcaaagatagtata
 21305  actgttattaatgcatgtggggcaataaaattt
;     G-cob-I3-orf270 <== start /first_aa=K
;     G-cob-I3 <== start /group=ID (1.12e-29)
;     G-cob-E3 <== end
 21338  ACCCCAAAGACTCATTTGTCCATATGGTAGAACATA
;     G-cob-E3 <== start
;     G-cob-I2 <== end
 21374  caacatctctatctatttactattagatatcacagtaaatagtagctgtacctaatcaat
 21434  aaataacaatattactattatttacatcattttaggccttgaaaagtaatactactttag
 21494  atgtccgactgtacatcaagcaccattacaggtacccacaagtgacccagtctgtagcga
 21554  ttgtgtatacaaccgacggtcttgaaaggtgataacttccgttgaccgttttcactcata
 21614  ttgccagagatatcaacatccccaatacccctgtcgaggtattctattattattgaccct
 21674  attctctatacagattcttaagggggaagtaataggactataaatataaaaaacgtaata
 21734  aaataaaataatatagaataacttaacttaacttgttttacaatatatttgtttataaat
 21794  ggtttgccagatgaaatagaccaacgaatagctcctcgttttttatcatcattaaagaag
 21854  tgaagagcacatttagcaatacttggaaatgtatatttgagttcattattttcaaatagc
 21914  ataatttctgtttttttagcattactatcgcttatttttatacgtgtatca
;     G-cob-I2-orf204 <== end
 21965  ctagtgtcctagagctgcttgacgaatcagctcacgagtttccacacttactgttttgcc
 22025  agtatgtgccttaatgattttattaatatgatcttgtgtcatattaatactaagttttat
 22085  acgttgttccatagatcgtcgaatacccataacactacccgcaattttagcaatattata
 22145  agcaggtttaagtagatcaatataatattgttcccgttctagaattagaactttttcatt
 22205  tttcacatattctagaattacaaaagcaaaattatcaataccatatttcattactgcctt
 22265  atttacaattttactaccttgctttttagctagaaaaagatgagcacgataacggtcata
 22325  aagatatcctttactagcactaccaatatatattttaccattagtaaggttaacacacat
 22385  gtagatgcttagcatttttttaatacctttagtttgcccattcatttctagcactatctt
 22445  aaaattaagattgtatttatcaagaatatgttgtagtcgtttacttggtatattaataat
 22505  accaaaagaagttatgatagatatatctatattaaaattttcaatagttagattatttca
 22565  ttttgggccaataaa
;     G-cob-I2-orf204 <== start /first_aa=F /note=GIY ;; evalue:6e-21
;     G-cob-I2 <== start /group=ID (2.97e-39)
;     G-cob-E2 <== end
 22580  ACCCAGGAAAGCAATAGCCATCATGAGGATCAGGATCGCGACTCCAATTGACCATAGTAG
 22640  TGTTCGTGGTGATTTGTATGATCCATAGTATAGTCCTCGTCCAATGTGAAGGTATACAAA
 22700  AATAAAGAAGAATGACGCTGTATTAGCGTGTAGGTACCGAATTAGCCATCCATAGTTAAC
 22760  ATCTCGCATGAT
;     G-cob-E2 <== start
;     G-cob-I1 <== end
 22772  caaagaaatggtacacacataaaatactatttaaattgttccatatagaagagtagatct
 22832  tttattggaaggggaataaagaatatttacttagcgtttgttgtaaactgatatcgtcct
 22892  tgatatgattttccagtatcaaggtatcgggctacagctcgtgtagtacgatttaaacac
 22952  tagcggcagcctcagcattactcataaaaggactaccttttactagtacattattgtcat
 23012  aaaacaccaataaaaatcgtagatttttataggtgttttataagttttagcaaagctttg
 23072  tgctagttttagatgagtcatttcaggagttagggttacaggcagagattcattgaatag
 23132  tgttatatcaataataggggtatcaacttgtttaggtgatgtactatatcgtgatttatt
 23192  aacaaaagcgctactgctagttttcgtccttctgttagataaatataaccaaatttgtgc
 23252  atatacagtacaatacaccagtaatagaagtcaattccttttcgtgtttggaatggaaac
 23312  tgaagtaggcaatgagctagaatatcatgaagagaatcaatgtcgctatatgaaataact
 23372  agtacattagtacgtttattaagcgtactattctcttttagagatagatttttataaaat
 23432  gtgctgaatttaaattcacttgaaagtgaacctagaaattggctgattgcaacaagaaca
 23492  taagtatttttagcatgttgtccgatctgaaagtaaggtactagattcttaaatccgcgc
 23552  caataaaataaatagaatatttattttataggcgcgtactaaaaaagcttcgctttttaa
 23612  ctccttcaatgaaaccgcgcgtatgcgcagccgtcacaggtgtattaggaattagtgaat
 23672  agtcaataacatctcggcctgaattcatgttcttaatacaattcttcagccattttcacc
 23732  tgtaaatacagaacttttattagtaattagcttattaactactttaacaaagtctaggta
 23792  atctagatattttgtagttagtagcttgtactgatctagaatagggcgcgaagcgcgtac
 23852  attaataagatctcctgcattagtaataacaaacagagcagaatctttctcgataaatac
 23912  ttttccaacactaattctttaattcgataaagaattgctacgtcatccatatgaaggaag
 23972  tcgaattcgaaacataacgcgaatatatttacgatccataaaaacctgtaaatttccttc
 24032  agcatcaataaatccaactagccactgcttaaattcttccttattccattctttcatctc
 24092  ctttttatatagtgaaagcactgtacctgatacgctaaggtgtgtgatcatcaccttgga
 24152  ctatatcatcttttatttgatattatactttttatttaagttaacaaataaaagcttcgc
 24212  gtttagtctctgagggtcctaatatcttttcattaaagattcagttccctgctgattacc
 24272  ctgcaatattcatatagatttttactaatcaatatagattagtactatagacttagtggg
 24332  ttttccagcatatagcgaagtttaatgagcacatcaataggacttaaaaaagt
;     G-cob-I1 <== start /group=IB (5.93e-28)
;     G-cob-E1 <== end
 24385  ATGCTCAACACTAATAAATGCTAGGTCAACTGAAGGTGTATAATGCATAGCTAGAAATAC
 24445  TCCTGTAAGAATTTGAATTCCTAGACAAGCTCCTAGTAGTGATCCAAAGTTCCACATGTA
 24505  AGAAATATTGGAAGGTTGTGGGCTATCAACTAGGTAACTATTAAGTAGACCTAGAATAGG
 24565  GTGTGTTTTAAGTAGTCGCAT
;     G-cob-E1 <== start
;     G-cob <== start
 24586  TAACTATTATTTCTTTTTCTTAACCTATCATGAAATATAGTTAGTTATTTTATAATATAG
 24646  GTGAACACTATTTATTTATATTATGATAAGGCTTTTATTTATTAATCAGACTATTAATTA
 24706  TTTGTCTAGCTTATTAATCTGCGTCTAATAAAATCAATGATTTTATTTTATAGCATCAAT
 24766  TTTATTAGCGTTTTTAAAGATATTCAAGATTCTAAGATTTATAATAAATAAAGAAGTAAA
 24826  ACACTTCTATAATTTTTGATGAATTTAATTTTTATTCATCTTGTTCTGTAAATATACACA
 24886  TCTCTATGGTATATTACTATTTCTACGATTATTATTACTAAGATTCTATTTATAGATTCA
 24946  ATTATATCAACACCTATATAAATCATTTTCATTTTCTAAATAAGGTTTTTCATTATAGAA
 25006  GAATACATCTATTTTATTATTATTTAGAACATTTGCATTTAGTAATCGAATCT
;     G-trnI(gau) <== end
 25059  TTTGTCCTAGAGGAATCGAACCTCTATAATGTCTTT!ATC!GGAAACACATTCTAACCGT
 25117  TGAATTAAGGACAA
;     G-trnI(gau) <== start
 25131  TATAAGTATTTTCTATACTTATACAATAGTAATATCTGTAACTAATCTTATTTTAATATA
 25191  GACATCTACATTTAATAAAATTGTGGCCTACTAAAATAATAAATTTTACAACAGCTACTA
 25251  AAATTCATAATAGTTTTATCACATAAAATTAATAAAAGGGCAAATAAAATGAAATATATT
 25311  TTTTACCAATATAATTAATTAAAGACATGCTCATGAAAGTGTATTAAATTTGGCTGATTT
 25371  ATAATAAACGTAAATCCGTCGTTTTGATAATGTCAAACGATTCAGTGTTTGTAGAAATAG
 25431  AAAATAAGCACTATTATACTTAATTATATGAACATTTTGATAAATGATAACAAGATCTTT
 25491  TTTACATAGATAAATGAATTTTTGTTTCTAAAGGTGTACGCTAATATAGTCATTAATAAT
 25551  CTATAAATTCAGTGTGTAAATTACTAATAGAAATAATAGTACTTTAATATTAAGTACTAG
 25611  CTAAAGTTATATAAACGGAAGTATCTTAAGTATCAATAATACTAGTTTGTAGGATTGCTG
 25671  ATAGTACAAAAAGATCTCTTTGGAAAATGTTGTTAAAGTTTCATAAAAGATTTTTTAGGT
 25731  AAACTAAGATAGTATTAACTATTAATACTATCTTCAATCATTTACATAAGGTTTGATAGT
 25791  GAATTTAGTAGAATTAAAAGGGACCACGGCCTAAGTAGAAAGATTTTCATAGACTTATTT
 25851  TTAAAGTACCTCTTTAAGTTGAAATACGTGATCTACAAGAGCACCTAGAAAAACAGAGTA
 25911  TGCCATCTGTTTTTTCTCATTCATATCAAACACAATCTTAAAGTGTCCGCAAACCCACTA
 25971  TTTTGAGGCGTTGCTATTACATTTGTAGAAAAATCACATAAAAATCATAAGCACAGACTG
 26031  TCTAAAATATGATTTCCATATTCATTGTTTCTATTATAGGAAGGTGATATAACAAAAATA
 26091  AGAAATGTTATCTAAAAAATGATTAAAAATTAGTAGTAGTAAACCATCAGTTTATAGACC
 26151  CTACTAAAATTTATACTACATTTTATAACTAAAATGATTTTATTATAAGACAGCAAGTAT
 26211  AGAGACTTTAATTATTAAATAAGAAACTGTCACAATTACGTAGGAAATAGAAAATATTCT
 26271  TATTTTCCTTTTTCTACTTTTATTATTTTATTACTATTCTTTATAAACTTTCCTATAAAT
 26331  AAAAAAGGTAGAAAAGAGAGTATAGAAAAAAGGGGGGGAAAATCATTTAAAGACTAATAC
 26391  TAGTTACTGTTATAAGTAAAGTATTAGTACAAGTAAATTAAGGTTCTATTTTTTTTAAAT
 26451  CGTTGTACCTTTAGCGGTGTATCACCTTCAGAATATAGAACGTCAACTAGTTTAATCGTA
 26511  TCACAAATAATTTTAATTAGAGTACGGTAATCATCCTTGCTAATTTCACTAATTCTTAGG
 26571  CGGGTACATTTGTGGGATGTTGTTGTCGGATGATAAATTCTGTAGCTTGGTTATAGATTT
 26631  CATTGATCTGCTCCATAGTGTAAGCCGCTCTTTTTGGATATAGTTAAAAAGAAATTTTTT
 26691  AAGTTCCTTAATGAGGTTTTCATCTTTTAGATTAATAAAAATTGGCATTGTAATAATATG
 26751  TATGCGCAATTAGCGCGAGTAAAGAAATGCTATGTATAAAATGATAGTACTGTATTATTT
 26811  TAAAGAGAAAATAATTATCACTTTATAAGCCCCACCGCTGGATACTAAATAGGATATATT
 26871  AATTCAATTTAGTATCGCCTCTTCCACTAAATTAAACAGTATGGAAGACCAAGCGTGATT
 26931  TATTAAATATAATAAATAGAAAAATGGGTACAATTACCAGAAAGTATTTATCTATGATAT
 26991  CCTTTTTTGCAAATCCAGATAATCATCGATTCCTATATTTTTTACTTATAGGGTTACCAA
 27051  GGAGAACTAGGGAAGAAGAGAGGGGGAATAATTCTAAATTGTGAATCATTAGTATACAAT
 27111  TTAGAATCTAAACGCCACTTTAATACACATCGTATAGCTCGCTAATTCAAAAGAGTGCTT
 27171  GCGTAAGGATTAAAAACGTAAATCCCTCTTTTGATAGTGTGAAACGAGTCATTTGTGGTA
 27231  GACCTTTTCGAGGATTTTTAGCTCCAAATTGTGGTTTTTGTGAAATAGAACTCCATGGGA
 27291  GTCGATTCCGATATCTTGGTACAAAGTTTGTAATTGACACAACTTTTTTAGTTTGAGATA
 27351  CCTTAGTAATTGGAAGATAAACCCAATTATATTAATCATAGTATTGCTGTATATATAGAA
 27411  GAATATAACCGTGCATAAATTCTACAGTTATTGGATTAACGAGATAGAAATACTTTACAT
 27471  AACGCCGAACAAGAGGTTTACCTACAGCACGGAAAGCTACAAATGCACTGATATGTCCAT
 27531  TATCATTAATACACAGAGGTACAACAGCAGCTTTAAGATATTTCATTTATTTTATAGCTT
 27591  TATTAAAAGTTGTTAGACTAGTGTAATTGTAGTTATTTTATACATTATACATGAACGCTC
 27651  TTCTAGTGGAAAATAGAAGGTTGAAATAGAACATTCTAGAGTTATAACCATAATACTTAT
 27711  AACTGAAAACACTACACTGATAAGAACTGATACACAAATAAATCGGATAGACACTAGCAT
 27771  TAGATAAATAAATTTATTCATTATAGGGAAAATAGAATAACTATTTTATTAGCTTCCCCA
 27831  CCAATAAACAGAAATAAATAGGAATAGCCAAACAACATCAACAAAGTGCCAGTATAGGAT
 27891  TGACGCTTCGAGTCCTAGATGGTGGTGATCTGTTAGGTGGTAGCTAAGCATTCGGAAGAA
 27951  CGCTACAGCGCTGTTCCGATAATAACGTGAATTCC
;     G-orf104_1 ==> start
 27986  ATGGAACCCCAGAAGAATGTTGATCCGAATACTCCATCTGCAATAGTAAATCCAGCATTT
 28046  ACATACTCGATACCTTGACAAATTGTGAATAGTACAGCAAAAATCAGTGTCATTAGTGTT
 28106  CCTAGGATAGCTCCTCGTCGATTACCTTCAATTACAGAGTGGTGAGCATATGTAACTGTA
 28166  GCTCCTGATGATAGTAGTAGAATTGTATTAAGTAGTGGTAGTTCAAATGGGTTAATTGTA
 28226  GCAATACCGGCCATTGAGCTCCTAGTTCTACTAACAATCATTTATTTTGTAAAATGGCCA
 28286  TTTTTAAATGATTAG
;     G-orf104_1 ==> end
 28301  TTTTTCTAACTGCATTGAGACTAGAGCTTTGATAAAGAAATGTTTTATTGTGTAGAATTA
 28361  TGCAGCATTAAGCTTAGCGGCTATTAAGTCGAGTTCCACGCAGTGTGGTATTCCGTCGTT
 28421  TCGCCACTGTTTTGGCT
;     G-orf103 <== end
 28438  TTAGGTGCTTTCCACAGTGGCTTCAGGTGCTGTTTCTACAGGCTCATATTTAATGAAAGC
 28498  TGTATCTACAACCTTAAAAGCCAGTTCCTGAGAGAATTCCTCGAACAGAGATAGAAGTTG
 28558  ATCTTTAGTCACTGTGATTGATTCCTCCTCTGAGAACGTCATTTTAGTGTTTAGATCCGA
 28618  AAATAGTGATAGTAGTTCCTCGTGATTAGGATTACTTTTCATAACCTTGTCAATTAGGTT
 28678  ATTCATTTGTGTTAGTTTTTTGTTCATAATAAAATAAATTGGAGAGCCAGTAGGATTGAA
 28738  TGAAATGTACAT
;     G-orf103 <== start
 28750  ATGTGTACATGTAAAAGGATTTGTTCTATTCACTATTACTAGCTTATATAATAGAACCGG
 28810  ATGTAAACGAGATAGGTATCCGAAGATCTTATCTTAAAAGGTTTACATCCCTTCCTATAT
 28870  TTAAGTAGAATAATAAAAAAGGGGGAGGTAAGTAGTA
;     G-orf111_2 <== end
 28907  TTAAGATTTATAATCAATCAGCTTCTCTAGTCGATATTTTTGTGTTCCATCAAAAATAGA
 28967  ATACATTAGTGCTACAGCACGTTTTCCATCAGTAATAGCTAGCATCTTATTGTTTCGGAT
 29027  TAGTTTAGACTCTAGTCCAAGTTTAACTTGCAGAACATCAATAAGACGTTTCTTATCGTT
 29087  TTCAGACAGACGTCCAACATAAATAATAAATTTTTTGTTTGTCCACTGTCCGTTACGCAT
 29147  AGACCAAAAAGCTAGTGTATAAGCACTAAAATAATACTCGAAGTGAATAGGGAGAAATTC
 29207  AATGTTATCATCATTCGACACCAAATAATATGGCAT
;     G-orf111_2 <== start
 29243  AGCTTACTAGCAGAACTAATATATTTCATACTACCTGAAGATTTACTATGAATAGTAGGA
 29303  GTATCATAAAATTCAAAATAGTTTCGAAACACGTTAGTTACATATTCTAGCCATTCTAGA
 29363  TCGGTACTAGTAAAGCGTAGTACTTTA
;     G-orf107 <== end
 29390  CTATCTAGATACCACCGGTCCATGTTCTAGACGTGCACCACTAGAAGCTAGTAGACCTAT
 29450  TAGAGCAGAATAGTAAGAATAAGGAAGATGATTTTCTTCCTTATCAGAAGGAAGTCGAGT
 29510  TAGTGGATAAGACTTTGATTCTCCAGTACGACTTTTTCGTTTTGGATTGAAATTAGTATT
 29570  AACTGTAGCTGTTCTATAATTTGGCTCTTTATCATAATCAAGCTGTTTTTCTTCATCCTC
 29630  TTTACTCTCACATTTAGACTGAGATAGACCTAGTAGGAAAGGGGGAGAAAGTAGAATTAC
 29690  ATCTGAATTATAAAGAGTTGACAT
;     G-orf107 <== start
 29714  TATATCAGAATCAAAGTCA
;     G-cox3 <== end
 29733  CTAGGAACCCCACCAATAAACGGAGATAAATAGGAATAGCCATACTACATCTACAAAGTG
 29793  CCAGTACAGAATACCTGCTTCAAATCCTAGATGGTGATGATCAGTTAGATGATAACTTAG
 29853  TAGACGGAAGAATCCAACAGCTAGGAACAGTGTTCCAATAATAACATGCACTCCATGGAA
 29913  ACCAGTACTAAAGAAGAATGTACTTCCGTACACTCCATCTGCAATAGTGAATGGAGCATT
 29973  ATAGTATTCAATTCCTTGACAGATAGTGAATAGTACTGCAAATACTAGTGTCATAACTAG
 30033  TCCTAGAATAGCACCCCGCCGATCACCTTGGATAACAGCATGGTGAGAGTATGTAACAGT
 30093  AGCACCTGAAGATAGAAGTAGCAGTGTGTTAAGTAGTGGTAGTTCAAATGGATTAATAGT
 30153  AGGAATTCCAGTAGGAGGCCATTGAGCTCCCAGCTCAACAGTTGGAGCTAGACTTGAATG
 30213  GAAAAAACTCCAGAATACAGAGATAAAGAAGAATACTTCTGAAATAATAAATAGGGCAAC
 30273  ACCCATAGTAATTCCTTTTTGTACTAGAATTGTGTGATCTCCAAGGAATGTTCCTTCTGC
 30333  TACTACATCTCGGAACCATAGAGCCATAGCAGCAACAGTTGTTGCTAGCCCGATTCCAAC
 30393  TAGTAGAGCTCCTGAACCTCCAAGAGGGTTAGCGTAACCGTTGAAGTACATTACTGCAGC
 30453  TGAAGTTAGGATTAGAAGTGCAAATGATGTTAGTAGTGGCCAGGGACTAGGTGTAACTAG
 30513  ATGGAATGGCTGAAATTGAAATTGTGTTCGTGATAGTGTTGTGTTTTGTGTGTTCAT
;     G-cox3 <== start
 30570  TGTTAATTTGAATATATTATAGAAAGGATGTTAATTTTTGTTTGTTGTATTACCGCGCAT
 30630  TATAAAATAAAATCCTCGATTTTATTTTATTAGCGCATCTTTTCATTATTTTATTAGTAC
 30690  CATAAATACTATTCTTAAAAATAATAAAACTATAAATAATACTTCCAATAAATAGTAGAT
 30750  TTTATTGGGAGATATATTAAAATAAGAAATACTTTTAATATATCTCTATACTAAAAGAAA
 30810  TACTTTTTTCATACATCAATAGTATACCCTTTAAATTACAGTCGCTAATAAAATCTCCGA
 30870  TTTTATAATGCGCAGAATATAGAAATTATCTAAAAAAAGTCCTAATAAAATTGATAGCAA
 30930  TTTTATAACTCCTATAAAATAAAATCAATCATTGATTTTATTAGGCGCTAGATAATCAAC
 30990  TAAAAAGTAATTCAATTAAAACTTCCTATTTCTATACTATTATTTATTACTATAAACAGT
 31050  TTACTAGTGAGTATATTTACTAAATAAGATGGTAGCTATTTATAGTAGAATAAAAAAAGA
 31110  ATTGAATTATATAAATAGTTACATATAAATCTTATTTTATAGTTAATTTATAGACATAAA
 31170  TAAATTGAAAATAAGCATAAACTGCTTTAATGTCTTTACAGGAAATTTTGCTATACGGTA
 31230  TTTATTTATTATATTACTAGATAATAAATATTGGATTGCTTAATAAGGCAAGAAAATTAG
 31290  AATAAGAAAATAGAATCTTTCTTTTCTAATTACGCTTACCGATTCCTATACAAGTAAATA
 31350  TATAGGAGATATATTTCTATATCATAGTAAATTAAAAAAGAATACATTGAAGTCTTTCTT
 31410  ATTGGAGCCTATAAAATAGCAATAGAAGAATAAACTTCATTATAAATTATGGTACTACAT
 31470  AAAGAAAGAATAAGATTTGAATTCATTAATAA
;     G-trnS(uga) ==> start
 31502  GGACGTGTGACAGAGTGGTTTAATGTACCTGGCT!TGA!GTCTAGGAGTTCTCACCCGAG
 31560  AACCGGGAGTTCGAATCTCCCCGCGTCCG
;     G-trnS(uga) ==> end
 31589  TATACATACACTATCTCAATTATAAAAAGATATTCATTCATTTATTTTTCAGGAAAAACG
 31649  GAATCACCTGTCATTAATTATATATGTATCCTTATATATAATAAAACAAAAAAGAAACGA
 31709  ACCCAACTTGTAATTTATTTACTCTATAAAAAGGATTCTTATTATAGAGTAAATTAAATA
 31769  AATTATTTTACGGGGTTTTATGTACTGTAAATAATAATTAAAAAGAAGTATTTTTATTTT
 31829  ACTTATTATGAAGTAGATTAATTACTAAA
;     G-trnY(gua) <== end
 31858  TTGCAGATGTGAGATTCGAACTCACCACGGCATACAGCCAATGCTTT!TAC!AGAGCACC
 31916  GCCCCAACCAATAGAGCATATCTGCA
;     G-trnY(gua) <== start
 31942  TTATCATTATTTTTGAATAGAAGGGGAAGTCCTTTCATGTGTTACTCAATCTATAAATAA
 32002  ATAA
;     G-trnF(gaa) <== end
 32006  TGCCTCAAACTGGAATCGAACCAATCCGTTAGAAGC!TTC!AGTTCTATGCTCTACCATC
 32064  TAAGCTATTGAGGC
;     G-trnF(gaa) <== start
 32078  GTATCTATTTTCATAGAAATCGATAATTTCTATGTAGTAATAAATATTTATAAGAAAAGT
 32138  GAAATCATTTTTTTTTTTGGAGGCGCGCTATGCGCGGACTCGAACCTGTCTCTCATCCTT
 32198  TATCTTCTCTCCTTTACATAATTATGAATATCCTTATGTTTCCTATATGAAATACAAATA
 32258  AATTATATCTATATTCAACTACTCTACTTAAATCATTAAAAAAAGATAGGTATAGTATTT
 32318  TTTATGTATTTATATGCTACTACTAGTAATTTTTTTTTTTATATTTTAGTAAGTATATAC
 32378  CGATTAAATACTGAAATTTAAGAAAGGGGAGTTGTTAATCG
;     G-orf135_1 <== end
 32419  CTACTCTGGTCGATTTTTAATTAGGTTTTTGATATTACTAATAACAGTAGCATCTGTAGA
 32479  TCGATGTTGTCCTGCTTCCATTAGTTTAATAATACTTTTGAACCATACCTGAATATCTTG
 32539  TTTAATACGAAGTGGGTATTCTTCAAGATGTGCAGCCTTAACGCTCGTAAATTGCACGAT
 32599  ATGCGGTTCCTTAGTATAAATGCGACTAAGTGGAAAGAGATCTTTAATCTCTTTAGCAAG
 32659  ATCACTACTAGAACAAGTAATCTTAATTACAGTCGCTAATAAAATCTCCGATTTTATAAT
 32719  GCGCAGAATATTTAGACCTTTAACAGAATTATTAGTAATAATTGTAAAGTAAAACATACT
 32779  GTAACCATCCATATATCCTGATAGCCAGTAATTATCCTTAGTTACCAT
;     G-orf135_1 <== start
 32827  ACCCTTACTATAAAGAATAGAACTATTGATATTACCATAAGAATTCTTTTTAATATAATT
 32887  CAGAAAATCAGTCTTAAATTGGTTAGATAGTAGATTACCAGAAGGTAGCGTTCACCTTCG
 32947  TTAGAGTTAGAATAACTTCTATATCTGAAAGATCATTAATAGTGAGTCGATTATACTCTG
 33007  TG
;     G-orf190 <== end
 33009  TTAACTAGAGCATTTAGTTCTAGTAGCGCCCACTACTAGAACTTGTAGATACTCAACATC
 33069  CTTCATACTAAATTCAAGAGTATCTTTATTCCATCGTTTTACCCAACAACCTCGTGCTTC
 33129  AGAAAATCCAATAATATATTCTAGCCAGTCTACTGATAGAGGCTCAATACCTTTCCAATA
 33189  ACAGTAATCATAGTAAATAGAGAAATCAAAACCGGTATTGATATTTAGATTATTCACTTT
 33249  ATTAGAACGAGGATACATAAAATATAGAGGTACTGTACCATGTTTTTTCATCCAATAAAT
 33309  ACTAGGATATTTAACTACTTTAGATTTATTAAGACCTGTATTATAATGAGAGAGTAGTGC
 33369  TTGTTCTAGAACTCCAACATAAAAACTGGAGAACGCCATAAGAATAGAATTATTATGTTG
 33429  ATTAGGTAGAGTACCATTCTCTAACGAAGGTGAACGTCCAAATATCCGTAAAACTTGGAA
 33489  CTGAATGTAGAACTTGATATTGGAAATTTTGAATTCCACCTCAAACAAAGTGGGACGGTG
 33549  ACTTAATAAATAGATAGAAATCTCCGGAAACAT
;     G-orf190 <== start
 33582  TTGGTTTTAGAGAACTAGTATAATGGTGTAGTGGTCGTGTTGTTAGGGAACACCAATGTA
 33642  CATAGTAGATAGGTTTTTACTATCTTCACTAAAGACGTAGATACCCATCGAA
;     G-orf121 <== end
 33694  TTATTTACAAAATTGGCACCGTAGCAGTTTTTTTATCAGTGATAAAATATACGTTCCTAG
 33754  ATCTAGAGAAATGGGACCTTCTAGAGGTTCTAGAAGATATTTACAATTCTTAGTTAGAAA
 33814  TTTATACAGATCACTATCCTTGTCTAGAGAATTATACATTTTTGTAAGTTCTTGCTGAGC
 33874  TTTAAGGATTTCAGGGGTGATAAACCATGGAATTTTTTTAGTAGAAATAAGAAGAGTACT
 33934  TATAATAGATGCTACTGATTCTATTACAATTTTATTTTCAATGCAAACATTTATATTGGA
 33994  AGCTAGGAATGTAGAAATAGTATCATACATTTGTAGAGCAAAATAAATTAGTGCTAATAA
 34054  AATCAT
;     G-orf121 <== start
 34060  TGATTTTATTTTATAAGGCGCTAGACACCTACAATAAAGTCTACAAAAGTAATACGGTAG
 34120  GAGAAAATAGGAATCATTGTAATAAAGGTAATTTTTTTCATTAGGATTTGGATCATGTTT
 34180  TATTAATTTAAATTGTAAGACTACCACAGTATAACTAAAAAGAATGGTGT
;     G-trnA(ugc) <== end
 34230  TGGAGAGAACAGGACTCGAACCTGCATCAGCTTCCTT!GCA!AAGGAAGTATACTAACCA
 34288  ATTGTAATATCTCCCC
;     G-trnA(ugc) <== start
 34304  ATTTTCAACAACTATAAATTAGATATAATTTAACTATATCTAACAAACTACAAATATTTT
 34364  ACAGAGATAGACTCGAACCTGTATAAATTCAATTAAGAAATAGAGAATTGCAAAGGAAGT
 34424  ATACTAACCAACTATACTATGCCCCCTATAAATAAGGAAATATTTGTATTCCTTTATAAA
 34484  CCTTTATTAACTAATTTAACTACATAAAAGAAGAAGGATTAAAGGAGAGGGGGAGAAAAA
 34544  TAATAATAAATATTAGATTTAAATA
;     G-nad1 <== end
 34569  TTAGTATGGACTAATATCAAAAGCAATTAGTAGACTAGGTACAAGAATAAGTAGTGCAAT
 34629  AGCTACAGGAAGCATACCTGTCCAACAAAATACCATTAGAGAATCGTACCGCATTCGAGG
 34689  CAGTGTTGCCCGAATCCATACAAATAGAAACATAATTAGAACTGCTTTTACAGCTAGAGC
 34749  AATACTTTGTAGATTAATAAATGAGTCTTCAGCAAATAGTACTTGAGGAGACATGTTATA
 34809  TCCTCCAAGGAATAGAATTGCTGTGAAAGTAGACATTAGAACAATACTTCCGTACTCAGC
 34869  TAGGAAGAAGAATACGAAGATCATACCTGAGTGCTCTGTCATGAAACCAGCAACTAGTTC
 34929  TGATTCAGCTTCTGGAAGATCGAATGGTGTACGATTTGTCTCAGCAAGTGCTGAGATGAA
 34989  GAATAGAATAAAGATTGGTAGTAGAGGTATAATATACCATACACTTTGTTGAGCTTCAAT
 35049  AATTTCTGTAATATTAAATGTACCACAAAGTAGAATTACAGCTAGTACTGCAGCACTATA
 35109  AATTAGCTCATAACTAATCATTTGTGCAGTAGATCGTAGAGAACCTAGGAAAGCATATTT
 35169  AGAATTTGCAGACCATCCAGCGAATAGGATACCATATACACCAATACTTGAAAGGGCTAG
 35229  AGAATAAAGAATACCTAGTGAAAAATCACTAAGAGCTAGACCAGGACCTAGAGGAATTAC
 35289  ACCCCAACCTAGTAGACTAAAAATTAGTGTAACCATAGGAGCTAGGAAGAATAGACTTTT
 35349  TGTAGCTTGTGATGGAATAACTTGCTCTTTAATAACCAGTTTTAGAGCATCTGCAAATGG
 35409  TTGTAGCAGTGCATAGTATCCAACTACATTAGGTCCAATTCGTCGTTGCATTGATCCCAT
 35469  TACTTTTCGTTCAATTACTGTCAT
;     G-nad1 <== start
 35493  AAAAGCAACACTTAGAAGAATAGGNNNNNNNNNNNNNNNNNNNNNNNNNNNNNNNNNNNN
 35553  NNNNNNNNNNNNNNNNNNNNNNNNNNNNNNNNNNNNNNNNNNNNNNNNNNNNNNNNNNNN
 35613  NNN
;; mfannot: G-nad1 <== start Def by similarity
 35616  NNNNNNNNNNNNNNNNNNNNNNNNNNNNNNNNNNNNNNNNNNNNNNNNNNNNNNNNNNNN
 35676  NNNNNNNNNNNNNNNNNNNNNNNNNNNNNNNNNNNNNNNNNNNNNNNNNNNNNNNNNNNN
 35736  NNNNNNNNNNNNNNNNNNNNNNNNNNNNNNNNNNNNNNNNNNNNNNNNNNNNNNNNNNNN
 35796  NNNNNNNNNNNNNNNNNNNNNNNNNNNNNNNNNNNNNNNNNNNNNNNNNNNNNNNNNNNN
 35856  NNNNNNNNNNNNNNNNNNNNNNNNNNNNNNNNNNNNNNNNNNNNNNNNNNNNNNNNNNNN
 35916  NNNNNNNNNNNNNNNNNNNNNNNNNNNNNNNNNNNNNNNNNNNNNNNNNNNNNNNNNNNN
 35976  NNNNNNNNNNNNNNNNNNNNNNNNNNNNNNNNNNNNNNNNNNNNNNNNNNNNNNNNNNNN
 36036  NNNNNNNNNNNNNNNNNNNNNNNNNNNNNNNNNNNNNNNNNNNNNNNNNNNNNNNNNNNN
 36096  NNNNNNNNNNNNNNATTAATTTCTGCTTATAAATTTCGGATATACTTTTCTGTAAAAAAG
 36156  GGATTATAAAAGGGGGATTTATTAAGCTTGGCTATCAATCCATGCTAGGTATTTAGCCTA
 36216  CGGCAACAGCTTCTACTGCGATAGGCATTCTA
;     G-orf183 <== end
 36248  CTAATTAATATTTTCAGGTCCTGTAACAACATTACTTTCATTATAATTAGACGCTTCTAC
 36308  AATAAGAAAACGATTCTTATATAGTTTTCCTGTCATAATATATTTTGATTTAATTGTACC
 36368  AGAATTAATTGTACTTCCCATATTAATAGCTCGTTTAGCTTCTGCAATACTAGAATAGGA
 36428  ATAAGCCGTATTTGTTTTCTTATCTACTACTACTACAGCAATAGTATTTTTAACAGAAAT
 36488  TAGTGTATTACGACAGAAGAGAATAAGTGCAGGTACACCATTTACAATACATTGAGTAAA
 36548  TTTCTTATTCATATTGTTCTTAACAGGGCTTCGAGTAATCTCAAAATGATTTGCAGCTTC
 36608  ACTAGTACTAGAAAACTCTCCAACTTTATTAAAATTTTCATCATAAGCCCGTTTTTCAGG
 36668  AATACTAGTATAGTTAATTTGTTCAAATAGAGGTAGATGATCTTTATTATGAACACCAAC
 36728  ATTATAAATAGGTTTCGTATTATCTACAAATCGTACATATTCTCCTAGAACATCTGATTT
 36788  ATGATAAGTCAT
;     G-orf183 <== start
 36800  ATAATTTAGAGAGGTTTGAATATTACGTTTATCAATAT
;     G-cox2 <== end
 36838  CTAGTAGTAGTCCTGCTCGACGAATTGAAGGAAAATCATACACTTTGTCAGTATCACGAG
 36898  TAATAGCGGTGTAGTATTTCGATTATCGATAAATTCTTTACTAGAATCCCAATTAATATT
 36958  AAATGATACTTCTTGTCCTACATTAAGAGAGGGTTCTACAGCATGAATAATAGCTTGTTC
 37018  ATACATACGTGCCTCATACTGAGTAAATTGTTGAAGTACATGAAATAGTTTACTATCATT
 37078  ATTAAAAGTACCATCCTTATTCCATTCTTTCATAAAATCATAGTAATAATTAGTAGTATT
 37138  TTTAACTACAGTAAAACTATAATTATCAATACCATTAGTAAATAGTGTTTTATGGAATTT
 37198  AGCTCCTTTGTTACTATTTTCATAAAGATCTCGGATAGAACTATAATGATTAGCAAATCG
 37258  ACGTTCAAAATCAGTAGCACTACCTACATATTTATCCTCAGACAGATTATCTTGTACAAT
 37318  ATATACCCCGGATTCATTGGTAAATTGAGATCGACTAAATATTTTTTTAAGATTTACTGT
 37378  ACTTTCATTAGCAAGAATGCTTTCTTTAGATACTTCTTGATAAGTAATACCAGTATTACC
 37438  TGTAGGTTCTTTTAGTAGGTGTAGTACTTTTTTATCAAAGAAATCCTTAATAATAGAATT
 37498  ATCTGAATAAAAGTTATACATATCATTAAGCACCAGTCGATTTCCTTTCATCATATTAGT
 37558  ATCACTCCATAGAATATAACTGTTATTACTATGAATTCCATTACTATTACTTGACGCTCC
 37618  CATAAAAAACCGTGTAAAATAATTAGTACTAGTAATTCTATGATTATTTACATAATTGAA
 37678  AAGGGGGGAAGCTTGGCTATCAATCCATGCTAGGTATTTCTCTGGTGTTACAGCCTCAAT
 37738  AGCTACAGGCATAAATCCATGATAAACTCCACAGATTTCTGAACATTGTCCATAGAATAC
 37798  TCCTTCACGCTCGATAAGTACTGATGTCTGATTTAGCCGACCTGGAACGGCGTCAATTTT
 37858  AAGTCCAAGTGACGGCACGGCAAAATCATGAATAACATCTGCACCAGTTACGATGAACCG
 37918  GATATGTGTATCAATTGGCACAACCATTCGGTTATCTACTTCTAGTAGTCGAAGCTGTCC
 37978  GTCTTCTAGGTCTGTCTCTGGTACCATGTATGAGTCGAATTCAATACTTTCACCGTCTTC
 38038  ATTGATGAAGTCAGAATATTCTGCACTCCAGTACCACTGGTGTCCAGCTACTTTAACTGT
 38098  CATAGAAGGACTAATTACCTCATCCATAAGGTAAAGTAGTTTGAAACTAGGGAAAGCAAT
 38158  AGCAATAAGTACTAGAGCAGGTGTAATTGTCCAGATTAGCTCAATTAGAGTTCCGTGGTT
 38218  AGCATATTTATATACTAGTTGTGATTTGTTACTATTAAAGTTAACAATAACTGATGATAG
 38278  TACCCATAGTACTCCAAAACAAATAATTACTAGATAGAAGAAAATAGAATCGTGTAGTTC
 38338  TGTAATTCCTTCTTGTGTTGGTGATGCACCATCTTGGAATCCTAGTTGCCAAGGTTGTGG
 38398  TGCATCATTAAAAATTGCTGTACTAGCAAATGGAAATAGATTAAACATTTTCAA
;     G-cox2 <== start ;; mfannot: alternative ATG start pos 38445
 38452  AATATTTTATTAATTATAGCTTTGCTAACTCTACATCATTACTAATTAATTATTTATCAA
 38512  TTATAGCGAGAAAATAGTATTTTAAAATAGTCCTATTTTAAAATAACTTTATACTATAAA
 38572  ATATGTGTTAGTATTTCATAGTATAAAGTAGTTCTTTATTATTGATTACGACGGTGTGTT
 38632  AAAAAAACATCCTCGAAGACTTTATTACTTTATTAAGCAAAAATAACTTCATTTTAGTAG
 38692  TCAATTTAAAAGAGAAAGCAGCACGTAAAAATAAAAAGGAATAATTTCCTTTCCTATAAG
 38752  ATAAAAGAAATTAGTTAAAGATTATAATAGTTAGTGTATAATCTTAAAAAATGGTAGTAA
 38812  ATCATTT
;     G-trnV(uac) <== end
 38819  TAAGAATTAGAGGAATCGAACCTCTGTCCTCGATGT!GTA!AGATCGATGCTAAACCACT
 38877  CAGCTAAACCCTT
;     G-trnV(uac) <== start
 38890  ATTTATATTTATACCTATATATATATGCAACTTTTAAAAACAGTATTTCCAATATTGAAT
 38950  ATCCTATTAAAAAGAAGTCTTTTTCTTATTATATAAAAAAGACTTGAAAAAGAGTAAATG
 39010  GTTAATTTAGAAGATAGCTAAAAAAGTAAAAAAAAAAAAAATAGAAAGGATTTTATTAAG
 39070  GATGATAAATCCTATATCTTATCAGGTCTAGTAATTTATATCAGAGTACACTACTCAATT
 39130  ATATGATAATATAAAAGGAAATACTTTTATATTCTATAACTATAAAGGAAAAA
;     G-trnR(ucu) ==> start
 39183  GAAGATATAACTTAATGGTAGAGTGGTTTACT!TCT!AATGAACTTGTAATGGTTCGATT
 39241  CCATTTATCTTCT
;     G-trnR(ucu) ==> end
 39254  TAAGAAAAAAGGGGGGTAGAAAAACGTTAGTATTTAAACTTATTTTCTTTTTAATGACAA
 39314  TAAGCCAAATAAAATAAATCATAATAATTTCACATTGCATACTATTAAATTCTCCATTTT
 39374  TAGGATCAGTAAATGAATATGGTAGAATATACATATTTCCTCCATGTTTTTTACATTTAT
 39434  CTATAACTTTTTGTGGTCTTTTATGAATAGATGTTTATAACAAGTTCTAGAAATATGGTT
 39494  TGTAAATTCTGAGTAGTAATTATAAGGTGTTCCATTGTCGGGTGCAATAAGTACAATACC
 39554  TGAAGTAGTTTTACTAGTATTAGCATTCTATTTTCCGAATTTATCAATTAGTTCTTTCAT
 39614  TATTTCCTTATTATTTTTATCACGAGGGAATTTAATAACCTCAATTAGTTTAAGGTCTTC
 39674  AAAAATAAATTTATAAAGAATAAAAGTAAATTCGAGAGGATCCTTTTCAGTAAAACCTCC
 39734  TTTAGAAGAATAAATTTTATTAAAAATAGATAGGATAAACATAACGAGTAAAATTATATT
 39794  GAATTTTGTATGGTAGATTTAGAGCATAAATCATTCTATTCCACTTATTAACAACTCTTA
 39854  CAAGGAAAATTTGATTTTTGGTCAGTTCTTTAATAATATGGACCATAAATACTTTACTAA
 39914  AAACTTTTCTCATTCCAT
;     G-atp6 <== end
 39932  TTAATGTAGATCAATAGCATCTTTCAGGTATGATGCTGTTAGAATACAGAATACATAAGC
 39992  TTGGATAAATGAAACAGCGATTTCTAGTCCAATTAGTGCAATAAAGATACTAAATGGAAT
 40052  TAGAGTAATAACAGCAGTAATAGCACCTGATGTGAACATAGGTGCTAGGAATCCTGAAAG
 40112  AATTTTAAGTAGAGTGTGTCCAGCTACTGTGTTGGCGAATAGCCGAACTCCAAGTGAGAA
 40172  AGCTCGTGCTAGGTATGAAATCAGCTCAATAGGTACTAGTAGAGGTACTAGTCCTAGTGG
 40232  TGTACCTGAAGGAACGAAGAATGAGAAAAAGTGTACTTTGTGTAGTCGTAGACCAAGAAT
 40292  TGTAACTCCAATAAAGATTGTCATACTTAGACCGATACTTACCATAATTGATGTAGCAAC
 40352  TGTAAATCCGTATGGGACGTTACCACTTAGGTTAGCAATAAGGATAAAGAAGAATAGTGA
 40412  GTAGATAAATGGTAGGTACATTTCATTAGCTGCACCAATTTGTGATTTAACTAGTCCATG
 40472  TACTGAAGCAAAGCTACTTTCTAGTGCAATACTCCATCGACTTGGAATTAGTTGTTTGTT
 40532  GTTACTTCCCATAATGTGAAGTGCTAGTACTAGATATACTGTTAGAATTGTATATAGTCC
 40592  TAGGTTTGTTAGACTTAGATTAATATATCCAAGTACTGGTAGATTTAGAGAAATAAGACT
 40652  AGTTACTTCAAATTGCTCTAGTGGTGAATGAATTAGGAATGCCAT
;     G-atp6 <== start
 40697  TGCATAAAATAATATAAATTGGATTGTTACTTAATGTTTATTATAGAATTGCTACAGTAA
 40757  GCTACTATCTAATAAAAATAAATATTGATTAGTATAAATTAGGTACTGGTAAGCAATACA
 40817  AGTTAAAATACAAAGAATGAAAAAACTTTGAACACAGGACACACATATAAATAAAAAGAT
 40877  TCTATTTATAAGGTAGTAGTGATATTTAGACATGTTCACTTTAACATAAATGAAGCTCAA
 40937  TATAGAAATCTTCTATATATTCCTATACGTTAATAAAAATGAGAGGGCTCTATTTTTTAA
 40997  TATTATTATAAAACTTTTTTGTTTTATTCTGTTACTAGTGCCTACTAAATTTCTATAG
; G-orf562 ==> start ;; contain dpo
 41055  AAATTTATTTAT
;;     G-dpo_1 ==> start ;; HMM match pos. 510,1087 score 1.3e-134
 41067  GATAATTACCCAGGATATACATTCTTTGTACATAATCTAGATTTTGATGGAATTTATCTA
 41127  CTTAATGCTATTGTTAAAATTAATCAAGATATTAATAAACTAAAAGTAATTATGAATGAT
 41187  AAACTTTTCATTAAAATCAGTACTCCTAAAATTCAAATTATTGATAGTTCTAAATTTCTA
 41247  CATGCTAGTCTAGGTAAAATTCTAGTAGACTTTCAAATTAATTATACTAAAATGAATTTT
 41307  CCATATAGTCTGGTAAATGAATTTAACCTATTCTATAATGGATATATTAATAATGATTTT
 41367  ACTAACCTATCAATTCATAAAATGGATGATTCATATAAAAATTTTGATATGAAAGTTGAA
 41427  ACTATTAAATACCTAGAAAATGATCTAAATAGTCTAGATGCTATTATTAATAAATTCAGT
 41487  ACTATTATCTATAATAAATATTCAGTTGATATTACTAAATCAACAACTATCTCCTCACTA
 41547  GCATTTCAAATTTTCCTGACAAACTATTATAAAGCTAAAGAAAATGTTAAAGTTATTACA
 41607  GGACCTGTTGATATGGATATTCGGAATGCACATTATGGAGGTGTTACCGCTATTAATCAA
 41667  ACATATGTAACTCATGCACTATATTATGATATGAATAGTCAATACCCTTCTGCTATGCGT
 41727  AACCCTATGCCTGTAGGTAATCCCACACTAAGTAGTTATATCGATCTAGATAATAGTTTT
 41787  GGTTTCTTTTATGCTCATATTCTAGTACCTGATAACCAAATGTCACTAGTTCCTTATCGT
 41847  AGTGAACTCGGTGAGATTGAGTATCCATCTACTGATTTTTCAGGTTGGTACTTTTCAGAG
 41907  GAACTTAAAGCTCTAAAACAACTTAATTATCAAATTAAAGTTGATGGTGGTTATCTATTT
 41967  GATTCTTCATCAACTCTATTTATGTCATTTGTAGAAGATGTATATAATGAACGAATTCAA
 42027  GCTAAGAAAAATAATAATATAACACTTGCTAATATTCTAAAACTAATCCTTAACTCACTA
 42087  TACGGTAAAACTGGTATGAATCCTATTACTACATTCACCAAAGTTATCCCTTCCGATAAA
 42147  CTTACTTCATTTGATATGAAACATACTGTAATTAGTAATATTGATCTACCTAATAATTAC
 42207  ACACTAGTACGTGGCCATACTAAAATTAATACTGATCTACTAATGATGTTTGATAAAACT
 42267  CTAGAGAATAAACTTCCAATTACTACTGGTAACTATACTCAGTCAAGTGTGCCTCTAGCA
 42327  GCTGCAATCTCCTCATATGCACGAATTTCTATGTTTAGATATAAAACACTATCAGAAAAT
 42387  AATTGGTATTATTCAGACACTGACTCTATTGTTCTAGAGAAAGAGCTATCCTCAGATTGG
 42447  GTATCACCTGATGAACTTGGTAAGATGAAACTCGAACATAAAATTATAGAAGGATACGGT
 42507  CCTAAATTTTATGCCATTGTACTCGAAAATGGTGAAACTATTATTAAAGCTAGTGGTTAC
 42567  CCTTCAAACCAACTATCACTATCACTAATTAAAGATCTTGTTAATGGTAATGAAGCTAAA
 42627  GTAAATACTAGTGTATTCGTTAAAAATTACGAAAATAGTAATGCTATCACCATTGTTGAC
 42687  CGTCCAATTAAAATTAAATTCAATCCA
;;     G-dpo_1 ==> end
 42714  AAGTACCATAAACTAACCGCAACTAACGAT
; G-orf562 ==> end
 42744  TAAAACATACCATACTCATACACATATAACATATTGAAATAATATACTCCCCTTTACTCC
 42804  CAACCCTAATAAATATATGCAATTCTTTTAGTTATGATATTAATAATAAAAGACCCAGAG
 42864  CAATATAAAGAATGAAATAATAGAATATAATAGAATTAAATAAATAAATAAGGGGAACAA
 42924  GTAAGGAAGATCCACTTAAAGATGTTAAATTAAGGGTAGTAAATAGAGTATGTTATATAT
 42984  ATATATATAAAAATAGAAATAATATACGGGTTAGGATATAATAGTAAAGGCAGTAAATAA
 43044  TTTATAAGGTTGTAATAGGACAATGTAATAAGAATAATATAAATAAAGAAAGGAATAAAC
 43104  TTTTATATAAATTAATCTTTTAACTATAATAATAATAATAATTAAAATAATAATAATAAT
 43164  AATAATAATAATAATAATAATAATAATAATAATAATAATAATAATAATTATTATAATAAT
 43224  AATATACTATCAAAATAAGTATAATATAGTATAGTATAGTATAGTATAGTATAGTATAGT
 43284  ATTGTATAGTATAGTATAGTATTCTATAAGAGAGAGAGAGATAGAGAGTAGGATATATTA
 43344  ATAAGTTAAAATTAGAAATATAGAGGGGGTAATCAAATATAGATAAATCCTATTTTCACA
 43404  TCAAATATAGATAAATCCTATTTTCACATCAAATATAGATAAATTAAAGGTTACGTTGTA
 43464  TTACCACTATATTATTTTAGTATATATATAAAAATAATATACTTATGAGTAGTTATCAAT
 43524  TTCTATTAGTATAGTGTATAATATTTTAAGGTAGTAATTCCACTATAAGTATACAGAATA
 43584  TAAATAATATAATAAACTTATGTAGGCTTAGGAATAATTTATTCAATTTATTTTACTATT
 43644  AAATATTTAGGGTTAAAATACAAGTATGTGTATATGTTGTGTATATCCCCTCAAAACCCT
 43704  GTATAATAGGATAATTAGGAAATAATAATAACTAACTAAGATTATAGGGCATTTTTATTC
 43764  TAGCCATAATTTTTATAGTAAGAAATAGGCTAACGTGATTTGTATATCATAATAATATAC
 43824  TTATCTGCGCTTATCTATAATATAAGACTACTATATTTTTCTAGGTCCACTATGAGTATA
 43884  TTAACAATATAATAGAATAGAATAGAATAGAATAGAATAGAATAGAATAGAATAGAATAG
 43944  AATAGAATAGAATAGAATATATAATAAACTTATGTAGGCTTATAGAATATTTATAAAATT
 44004  TATTTTTCTAGTTAATATTTTTGCTTTAAATTCTACTATCGGTATATCCTTGATATATCC
 44064  CCCCTTTCATCTTAGACATAAATATATAAAGATGAAAGGGGGGTACGCCCCAAAAGATTG
 44124  TAAAAATAATACTTTTACTAGCGGTTATAAAAATGATAGATTTTTATAAGTCTTTTTTAA
;     G-atp8 <== end
 44184  TTATAGTTTAGTAATGTACATTCGTGAAACAAATAGTTCTACAAAAGCTGGTAGGATGTA
 44244  TTTAGAAAATACAAATAGTAGTACAAATAGTCCTAGGAATGCAAATGAAATTTGGTTTAC
 44304  GAAGTAAAAAGGTAGTAGTTGAGGCAT
;     G-atp8 <== start
 44331  TATTTATGGATCAATAAAATGGTTCCAAACTAGTAGACTATATCTTTGTTCATTTATATT
 44391  AAGATATACCCCTACTGGAACTGTTAGTACTAATCACTCTTATAAAGAGAATTATTTATA
 44451  AGCTGTGATAAAGTATATTTTTATAGTAAATTCTTTTTACTATAAAATAGAAAACAATAG
 44511  ATGTAGTATGAAAGGGGGGCGCGTACGCGCCTCCTCTTTTCGCTTCCATTTTTGATTTGT
 44571  GTTTACAAAGCGGTTATAAAAATCGTAGATTTTTATAAGATCTTTTTAATTTTATATATA
 44631  AATTATGATTGTACAGGTAGCATGTTGAAACTATGGTTATAAAAATCTACGATTTTTATT
 44691  AGGTGTTGGTGAATCTAGAGCCCATTCTAGTGAAGAAGCTGTGTGGCTTTCCATCCGGTG
 44751  TTGATTGGAAGAATGCAGGTACGGGTTAGCATCTACTGGTTTACCGTTTACAAGGATATC
 44811  GTAAATGATATAACCAAATAGTGCTGTAGCAACTACTGAAACAAGACTACCGAAACTACT
 44871  AATAGCGTTCCATGCTGCGAAGGCATCTGGGTAATCAGGGATTCGTCGAGGCATACCACC
 44931  TAGTCCTAGGAAGTGTTGTGGGATTCCCTACTTCTTAGAATATGAGTAAATACGTCCTTT
 44991  GTATACACTATTATTCTTAATAGCAGATATAATATCAATATTTTTACCAGTAACTGT
;     G-orf137 ==> start ;; mfannot: TTG upstream: 44946
 45048  ATGCAGTACCTCATTAACTGAACTATAAGTGCGTTCTCCTGAATTAGCATCATAACAATT
 45108  AATTGGCTTAGATCGACTGATAGGTGTTTTAACAATAATCAGTCCTTCCCATTCCATTCC
 45168  TATAGAAACCGTACTGGGTCAACATTAAAATGTCGAGACATAGCACGTAGAGAATCAAAA
 45228  GTAAAGACAGTATTTCCTAGTTTATCAACTAGATCTAGATTAAATCGTGTATTACCTGAA
 45288  CTAGGTAGATATTCCAGTGCGTTCATTACTTGTTCAGATGTAAGAGGTACAAAAGAGAGT
 45348  ACAAAATTACCATCATGAACAAGATGATCTGTTGCACGAGAAATAACAGTAGCATGTTTC
 45408  AATCCCGAATACAAGAATTTACTGAATTATAAACTAGAA
;     G-orf109 <== end
 45447  TTAGTAGTCCGGTAG
;     G-orf137 ==> end
 45462  AATGATTATAAATAAATACTGGTTTACCGATCCTTCGAATTTACTTGAATCTTCGTTATA
 45522  AGCAGCAATAGCTCGTTCAATTTGATCAATAAGAGACTGAAAAGCAAGATACTCATTACT
 45582  TTCTTTAGGAAAATAATCTCGATACTGTTTGGCAATATCGATAGCACTTGCCCCGTGTTC
 45642  TACATGAGTATATGAGAAGTTAGGGAAAGCAACTAGATAAGTATTCATATTTGGGTAAAA
 45702  CATAAACATTGCTAGTTGTTCCT
;     G-orf111_1 <== end
 45725  CTACCAGACAAACGGTACAAAACAGAGAAATACAACATTTACATCAGTACAT
;     G-orf109 <== start
 45777  TTTGATAGTTCTCGTTCAGCACTAGTTTTAGGTTTACGACTACCTTTCAGAATATTATAA
 45837  TATTCTTCCATTCGCCGACCAAGGTCAACAGAACTACCGCGTCGACCGGAAGGGGATACT
 45897  AGCATGTATACCCCCGATACGTCTTTGTACATTCGCTGAATGTATGATACTTTTTTAGTA
 45957  AGACTAGTAAAAGTAATAGGACAAGAATCTTCTGGTAGACTTTTAGATGCTTCATTTATA
 46017  TTACCGGAACCGTTCGCTTTGCTAGAAAAATCGTAGTATTTGAT
;     G-orf111_1 <== start /note=GIY ;; evalue:6.5e-08
 46061  GATTTACAAGTAGTACTACTAGTACTCATCTTTGAAACAAACATTACACTACTAGTACTT
 46121  ACATAACCAGTTGTCATAACTTCCAGAAATGAGAAATCAGTATCTAGATAGCAATAGCTA
 46181  AATACAATTAGGAAAATAATAAACATTTTTTTTTTTTAA
;     G-cox1 <== end
;     G-cox1-E9 <== end
 46220  CTATGATTGTACTGGTAGCATATTGAATGAGTGGAATGGAGTAGGTGAATCCAGAGCCCA
 46280  CTCAAGTGATGATGCAGTATGACTCTCCATCCAGAACTCAGGAGTACTTTGGAAGAATGC
 46340  AGGTACTGCCCATGGGTTTGCGTCAACAGGTTTACCGTTAACTAGGATATCATAGATAAT
 46400  GTATCCAAATAGTGCTGTAGCAACTACAGATACTAGACTACCAAAACTACTAATGGCATT
 46460  CCATGCTGCAAAAGCATCTGGATAGTCTGGAATCCGCCGTGGCATACCACCAAGACCTAG
 46520  AAAATGTTGCGGGAAAAATGTTAGGTTAACTCCTACAAATAGTGTCCAGAAATGGATTCG
 46580  TCCTAGGTTCTCGTTAAATGTTTTACCAATGATTTTTGGTGTCCAGAAGTAGAATGCACC
 46640  AAATAGAGCAAATACTGCACCCATTGATAGAACATAGTGGAAGTGAGCAACAACGTAGTA
 46700  TGT
;     G-cox1-E9 <== start
;     G-cox1-I8 <== end
 46703  caattaatatttaatgtctaattaaataattagacagagtatctatcttcgcagatagga
 46763  tcggaccatatcttacatagaagagagacggatctcataaatctatgcaaccacgtgtgg
 46823  cctctacggagtctcttcttgtaataaaaggagttcccacggtattatcttattctcttt
 46883  tgtagggataataaaatcgaagattttactgggttttattataataaaaaaacagcccaa
 46943  ctattgctctaaatagatcaaataagacttcaccgttagcatctttagcattaaagatac
 47003  cgagagatctactcatatctctcacagtggtttgacaacacgacacata
;     G-cox1-I8-orf279 <== end
 47052  ctataataaattaataaactctttacttacactttttagtgacttgcttttattaatgaa
 47112  ttctataagttgaatatatttatatccttgtagcagaggaatacagtgattaattacacg
 47172  gctaactcctgatagactagcaatagagatttcgtatagtggatatccactgacttttat
 47232  agcggagcggcacttgtttgagatcattaggtgagaaacaccataaaaattacgaatagc
 47292  ttcaataagataataatcatgattttgagcgatactaaaagaggatgttcctgaagatct
 47352  atttacaaatgaaccctcagattcaataaaaccaccaagccaatcagaaaaataagcagg
 47412  agcaaggcttattttgaagagaggtgaaattttatctcgatcaatatatttagaatcacg
 47472  aagtttaaaataaagttcaatattaggatcattaaagaatagtaggaaaaactgaagttg
 47532  aagatgcatacgactagttagaggagaatatttatcaaatagtggtagaattgttcgtgt
 47592  gaatgttttcttatcattcacaacccaaataacataacttccttttagtacacgtcgtac
 47652  atttccaccataaatagatgcaattttacaaagcatttcataattcataggtttatccga
 47712  tagttttaccacgagacgaaattgtagaattttatatcgccaatgattaacttgtagact
 47772  accatcaccatcaataagaccaactacaaaagcatcgagttgttgtcgagatagaataga
 47832  aggtttgtaccgtcgttgtgtaataagagttcctataagtagttgattaatattttgagt
;     G-cox1-I8-orf279 <== start /first_aa=T /note=LAGLIDADG ;; evalue:1e-34
;     G-cox1-I8 <== start /group=IB(3') (1.29e-04)
;     G-cox1-E8 <== end
 47892  ATCGTGTAGAGCAACATCTAGTGAAGCATTAGCTAGAATTACTCCTGTTAGACCTCCAAT
 47952  TGTAAATAGAGCAATAAACCCAAGAGCAAATAGCATAGGTGTAGTGATTCGTAGAGAACC
 48012  ACCGTATAGTGTAGCT
;     G-cox1-E8 <== start
;     G-cox1-I7 <== end
 48028  cgttttcggcctttaaccgtctcaggttacagctagcctattcgtctcaataatatgaat
 48088  agatcatctataaataagcaatctatcgatattatcttagttaaagtactacctttaaca
 48148  atcattactgatgacacggactatgtcttactatcccttagaatctaatctaattcctta
 48208  ggaatagtggggcgtatagtctctacgcttttacacaacagtttccaaattgtgacttag
 48268  ttcgacgatcgtcctctattcattcaaattctgaaatagaggggttctctcgagtttgcc
 48328  ccgctcttattaattaaa
;     G-cox1-I7-orf263 <== end
 48346  ctaattaacacgtgatgtttttcctgttagtttataatgcatgctctctggcatatgttt
 48406  tagtagttctgttcgtagtttccgaacagaacgactactgatataaataaccccctcttg
 48466  ataatgaatagtacatttacagttaaacttaataataagcacattaattagacgtactac
 48526  ttcaataacagtaaaactttgtgtttgtaggtaaataccacctcctttgacaaaagtacc
 48586  atcaccacaaatccaatgactgagtccttgaattgtaagcatgttataaatatctgaagg
 48646  aacacattttttaccgttttcatagaaattattatatagctcagtaaagcaagtaagtgt
 48706  acgtgtaacaaaagctacagcaataaatccacgtgaatttacaatataagggtaagatga
 48766  acaataatgacttagtagataaaaagtgtagaatagataaaaggcattattaattgattg
 48826  tttaagaaatagacgtgcttgaccattcatattctttttactcatccaagcatctgatag
 48886  cataagaccaactactacaccataaagataagatgtaagacttaccatatgttgtagaat
 48946  aatattgtatcgaggataatgcatagtacctgtaaggtaataaccataaggtactagatc
 49006  tgtacattcattattaataaggctgtttttagggtaaagattagcacgtggaaagcgctc
 49066  tcgaagagttagaactgcttcagatagcacattaatagagttggccagaaaggtcttgct
 49126  gaaggacccctt
;     G-cox1-I7-orf263 <== start /first_aa=K /note=LAGLIDADG ;; evalue:5.1e-08
 49138  a
;     G-cox1-I7 <== start /group=IB (3.83e-41)
;     G-cox1-E7 <== end
 49139  AGCCATGAGAAGATTTTAATTCCTGTAGGAACAGCAATAATCATTGTAGCAGCTGTAAAG
 49199  TAAGCTCGTGTATCAACATCTAGTCCAACAGCATACATGTGGTGACTCCATACCAGGAAT
 49259  CCTAGAATTCCAATACTAAACATAGCATAAACCATTCCTAGGTATCCAAATACTGGTTTA
 49319  CCTGAGAATGCACTTACGATGTGACTAACCATTCCAAATCCAGGGATAATTAGGATATAA
 49379  ACTTCTGGGTGACCAAAGAACC
;     G-cox1-E7 <== start
;     G-cox1-I6 <== end
 49401  cactttctcaaactcttaattatttattatattacttctcttaagagtccctgtatcact
 49461  tttatctcttatagaggaagtgaccttgtgtatcataggatagagaaagccgactgtaca
 49521  ttaagcaccatttcaggtacccacaagtgacccagtctgtagcgacattttaaactgccg
 49581  acggtctttatacgaagatatattaaccgttttcacttgtatcgccaatgaataaatctt
 49641  attcattctaatgcctgtgggcattagtataccgtttagtaattgttttcctttaaaggt
 49701  tacacaattttgctgtggtatagactagaaattggtagacgttttgtctttatataatgt
 49761  aggtctttaataaaaatagtacacctgcctaattatatttcataattttttattatcgtt
 49821  cataaaaaataactatttgataaaaattatattaaaccaattcctgtattcccgataggt
 49881  ttgtacat
;     G-cox1-I6-orf308 <== end
 49889  ttatttattaatctgttgtgttttcatttttagatgattacgactatctggagatagatg
 49949  ttcaccatttttaatagattcgtaaatctcaagccaaatttgataagacttagctttttt
 50009  actataaagtttatgattagtaaaataatcaataattttatccatatttcgaatcccatt
 50069  tactgtaatttcgtaaacatcttttacagaatgagatcgtactgttcccttcattagatt
 50129  agcaatataaattagaacctctttattcatttctccttcagtttcctttcaggaaacagg
 50189  agctagtagaaatcgaaatcggtatgctgtggaattacctagtagtgaacatgtaaaaca
 50249  tccgcgccgatggcgcgcatcagtaaaaccacaaaaccaattatcataataagttggtag
 50309  tgtgagtgaactaataatagcaacagttggaaaattagatagcttattaaaatggtgaac
 50369  aaattcaaagaaactattttgtttactaggaaaaacaatatttccattaaatagttgaat
 50429  tagaatatatagattgtttatatcttgaacaataaatcgactagtcttatatccttgttt
 50489  aataacacgaccaaaacctagttcttgttcaatataatgaagtacttgaatatctatagt
 50549  agattgtgtaataacaaacataaggttaccacgagtgctaacaataaagcttccatctcc
 50609  ttctgtaaagcctacaaaccattcaagaaaagaaggcgccggtactttagtattaggata
 50669  tgttttattgtattcctgatagaagttattaaagttgaaaacattatctactgttatagt
 50729  acttgtattagtataaatactatattttagtagcacaagagtagatttatagattagata
 50789  gaaaaatgaaatgtacagagttatttt
;     G-cox1-I6-orf308 <== start /first_aa=K /note=LAGLIDADG ;; evalue:2.1e-49
 50816  tg
;     G-cox1-I6 <== start /group=ID (2.43e-39)
;     G-cox1-E6 <== end
 50818  AGAATAGGTGTTGGTAAAGAATTGGATCTCCACCTCCTGCTGGATCATAGAATGATGTAT
 50878  TAAAGTTCCGGTCTGTTAGTAGCATTGTAATTGC
;     G-cox1-E6 <== start
;     G-cox1-I5 <== end
 50912  caaaaatcttgatttccagactcgagatctatgtacatcctataaatagaatatactcaa
 50972  tttataatagctgttgctcagctaataaaaaggggaaatactcttatattcacatataag
 51032  ttgagactgtatcttactatcataatttc
;     G-cox1-I5-orf335 <== end
 51061  ttactgtagatgatcccagttatacacagttcgatgttgattcatctgtgatttaatctc
 51121  tacaatatgagctgtattttctatatgtgttccttgttcaaaataagaaagtaccttaca
 51181  ccaatctagaaaatcaagatatttagttccttttagaggatattgtactagatagtcttg
 51241  aatatttttatttgtttttagactagtagttcgtagtcgatattgaggatttttacgatc
 51301  agatcgaatttccttaacattagtttctagataaactgcaatatcttctattacattaaa
 51361  catggtgcgctggcgcgtgccataacgtgttatacgactttgaactagttcaaaacttag
 51421  ggatagacgaggatatttagaagtaagactagttcgtacttgaaaagatccatcagcttc
 51481  aataaatcctgatagccaactatccgattctagtggtgattgattaaaaccaagaggttt
 51541  catattaaggttaggtgactttttattaaggtattgaataagaagtgtaaattgataata
 51601  tttaggacctcgcatttttccgttaatgagattacttagtacaataagtccatcaatatt
 51661  attaattgttagaatataagcagcagattgtttttttttactaatagatccatgtccaat
 51721  tagtttttgtacaatttgacatagtggaaaatcttttagttgaaatacaatttgaacact
 51781  agcataatttatgcgctggcgcgacccttttgcagatcgttcttgtttaggtacaataat
 51841  agtaccatcaccttcaataagacccgcaagataagaaccaaaaaacattatacagctcat
 51901  atgggaaatagatagttctggcgcacagtcgttgaggttccatagagagttgaaactttc
 51961  atatgttacctgctgattgtcttttacatctataagaggctcaaaccaaataaataccga
 52021  tgaaaagagttcccagcatacagccagatttagagctggcacaaattt
;     G-cox1-I5-orf335 <== start /first_aa=K /note=LAGLIDADG ;; evalue:1.4e-45
;     G-cox1-I5 <== start /group=IB (5.60e-21)
;     G-cox1-E5 <== end
 52069  ACCAGCTAGTACTGGTAGTGATAGTAGCAGTAGAATAGCTGTAACAAAGATAGCCCAAAC
 52129  AAATAGTGGTAGTTTATGTAGTGTCATTCCTGGGTTTCGCATGTTAAGAACTGTAGTAAT
 52189  AA
;     G-cox1-E5 <== start
;     G-cox1-I4 <== end
 52191  ctaataacctcatatgttaatataagtatggactatatcttcagcgtatctaatatatta
 52251  tgatacggtgtttcacacatagtctctgaggatcctacttgattaaagtaatgatttaat
 52311  ctttggtttcctgctgattatccaatcttttgtatttttacttaaatcaaattactaatt
 52371  tatagtaacaaaagctctaaggagtttccagcatacagtgaaatatttatatgaatctta
 52431  tcttttaatgatagggggagaaggacatgcctcttctttaat
;     G-cox1-I4-orf361 <== end
 52473  ttagtacttatgacatgtaaaaccatgatatggaatattcgtattaattcgtttaacaag
 52533  agttcgttgatctgcgggataagatgcatttttaagaaatttaacagcacttcctagact
 52593  aggaaatttatgttcttctttagtttcaatattaattagagttacagcgacactaaaaga
 52653  tactagtgttttatttttattattagtaactcgatcaatatctagcattgtagctacttg
 52713  ctctactgttatgtctgattgttctgcatttggtagttcttcaatagaaaatagatactt
 52773  atttaggtaataagtaccttgttctagatgtttcataaaagtaactttatgaataccaag
 52833  tgtacgtacaaaatcaatttgtttcgttgatttatagtaacagatactaccatcacgatt
 52893  gtacataaatagaggcttagctgcagtaaaaaaatacttagtatttgtattttttttacc
 52953  actaggattattagatactcggatagtattaagattaaattctggtagtagaagaaagta
 53013  ttgttctagaaccatttctgatcgataatctgaagaaggagtaaaaatgacttctagagt
 53073  aaattcactaataggtgacgattttagaagtggtagaaatttaccaacaattcgtgaagg
 53133  tacaattttcttaaagtaataactaagacgagtcggtagatgattagctgatcctacata
 53193  tttactacctgaaggaacatgtgttcaaatataaatacctgagaaagtactattttgttt
 53253  acctaggttacgaagagtagctagtacctttttatggtctgttaggtctttaaatacatg
 53313  tttaggtccattaagtagattagacagatctttatccgtaattttagtaccgagtagttg
 53373  attaattacagtactatttggtttttcaccggatagaataaaggctttagccatttcaaa
 53433  agcatgtaggatagtatcactaaatttccactttttcttaggatctttattagggttatt
 53493  gttattagatgttgaagtattctgtttgttaaacgaattcgtttgaacattttcatttag
 53553  gttcca
;     G-cox1-I4-orf361 <== start /first_aa=W /note=GIY ;; evalue:2.4
 53559  aa
;     G-cox1-I4 <== start /group=IB (7.56e-23)
;     G-cox1-E4 <== end
 53561  AATTCATTGCTCCTAGCATTGATGAAATACCTGATAGGTGTAGACTGAAGATAGCAAGAT
 53621  CTACTGAACCTCCTGAGTGACTTAGTAGTCCTGATAGTGGAGGGTAA
;     G-cox1-E4 <== start
;     G-cox1-I3 <== end
 53668  cataaataatgaactactatatattactaataattcattgccaatattctcatattggat
 53728  tggactataccttcattttctcttagtagtaaatatgtaaagggggtataaactatgatt
 53788  aaataaaac
;     G-cox1-I3-orf418 <== end
 53797  ttactttttagtaaagtttttatctagtcgaatacttcgaatattacgcataaggttttg
 53857  aattttggtcatgtattcaaaaccaccagaagctttcttattaaaagatcgagcccaaat
 53917  tcgatattcaagagctttcatacctttcatagtcttaaaataataactaataatattttc
 53977  aattgatttcgaatttgttgttacaactgtcatatatgtttttttagttgtaacttttag
 54037  acctagaataattgcgatagcttctagaacaattttatctagttgcagcccgcctgtggg
 54097  cgtaatttcgaaggcatgaactagtcgaagtgatccttttttgacaatgtaaaagctacc
 54157  ttctgcttctgtaaacccaataagccaacttttagttataacagtcatggcatctacaat
 54217  agaagttacttggttatttacactattccaagcaggactaatgtaattatcaggtagaca
 54277  ttgcgcttttagataagaaatcttctcatctttttcttggttagatagagatgaatcatt
 54337  cataattagaatagctttcttaaaaagatcatagttgaaatatttactagtaagtagtgg
 54397  atatgcatcaaaaataggtagaatgtactgaataatatgttgaatattacgtactcgata
 54457  atgtgcggtgttatctttcgcatcagttactgacacggaaccaacaccaagcatcgattt
 54517  aatataatatagaagacgtagattataattactttgagcgacttgaaaggaaaaggtcca
 54577  aaccccttttttagtcttagcaaaataaaatgttccgtctccatctgtaataccaactag
 54637  ccattctttaaattttgtgctattatcatgcattccactagaaaatgcattacgttgagt
 54697  ctctgatggatttttattgaaactaacactattatgtactactccgcgataaataataat
 54757  aggatacatacagattttatacagtgtataaaatacaacacctattactagatttataaa
 54817  agtaataccgcgcctaataaaatttataagaaattttcgcggtagaatagttttatatag
 54877  aatccaggcggattgtccccaagttgatgacatttttacatcatttcacagaatactaaa
 54937  ataagatagtaggaaatgagtattcatctccgagtagaggagtttcccgcatcgagtaat
 54997  gtttagtagattataaaaactcacaaacataattataatctgggacagcttacactt
;     G-cox1-I3-orf418 <== start /first_aa=K /note=LAGLIDADG ;; evalue:6.1e-70
 55054  a
;     G-cox1-I3 <== start /group=IB (1.44e-18)
;     G-cox1-E3 <== end
 55055  ACTGTCCAACCTGTTCCTGCTCCTTGCTCTACAAAAGCACTAGCTAGTAGTAGAATTAGT
 55115  GAAGGAGGTAGAAGCCAGAATGAAATATTATTTAGTCGAGGAAAAGCCAT
;     G-cox1-E3 <== start
;     G-cox1-I2 <== end
 55165  caatattatttatattattccatttaaagaataatttcttgatatttctatcaagtttag
 55225  actatgtcatcatctagtattctatttctagatgtcgggcgctcgtgtccggtttattgt
 55285  tagtgtaactcaccgattagtcgttgaactttcttaaatcactatttcactattaatgaa
 55345  atatacactgacttaagcttagctgcaagttatcttaaataatttaaatcgaaaggggat
 55405  atagaattatatgaagactttcttgcaattcacccgatgcaactctatatttcacaatat
 55465  agaaggactatggctataagataaatttactactaacaatttatatatgaattactagta
 55525  ctctcctgatactagtttatctagatgtgggcgcccaattataatatgttcgtttattgt
 55585  tcatactattttttagaacgtccatgaatagttagatgctctttatttagcatcatttca
 55645  atacagctcgagaaatctttaaagtttataaatttactagtaaatagagaatattcatta
 55705  agatagttaataagaattgctagtttagcagggctagtaatagcaataagataataatga
 55765  atatttccattatgaatagcagtatttagttgaactccaaaagtatcagcgatactttta
 55825  agaattgactcataagattttcctcttttcgttgttcaattcgtagtcgagcttcaatcc
 55885  gattttttcctttaccatctgatgttttctctcgaatgttaatagagaaagatccatcgg
 55945  catcaataaatccgcgcctttggcgcagccaagcattctttagaattgagctagtatcag
 56005  gctcataaattgaaagattgctattacttttcttgttgtgggcccggtcaattttaggag
 56065  tacgtagatatccattaataagattaattacgatcgttagtccagaaatactggaaataa
 56125  ctagtacataagcactattttcctttttatgtcggattgttccgcctagtagggttttta
 56185  gtactagtactagaggataatccacttcattgaaagtaatagcaaaataaggtgtatatc
 56245  gtttaccgcttggagcatgtgtagtattaggaattcaaatatgtccatctccttccccgg
 56305  tttcccgtagggaaacgctagataagcaccggaacgagatgttagtgttgttagtagtcg
 56365  tataaatttcttatatttata
;     G-cox1-I2 <== start /group=IA (8.89e-27)
;     G-cox1-E2 <== end
 56386  ATCTGGAGCTCCAATCATAACTGGTACAAGGTAGTTACCAAATCCACCTACCATAGCTGG
 56446  CATA
;     G-cox1-E2 <== start
;     G-cox1-I1 <== end
 56450  cgatttcctctacagtttcctgtaaagtcggactatatcttcacctcttcattatttagt
 56510  tgtaatatatatacattgtatagttggtgatcaccaacatatatattacatgtaaaaaag
 56570  gtgtttcgcatgtagtctctgaggatcctactcagaatttgattaaaactcttttggttt
 56630  cctgctgattgtccaatcctaatctattttactgaattttgttagtataaaaactctagt
 56690  tgattaggctctaaggagattccagcatatagcgaaattcgagttatatttatataaccc
 56750  ggctatgcctaaattgttgaaggggggtaaaattatttaatataactaagtatgggcccc
 56810  attgctttcgatacagaagatttgattcattactaagatatttacgaatagtagctcgat
 56870  ctcctttaatatctttagcaagagaatttagactatcatatttcttagttagtgc
;     G-cox1-I1-orf194 <== end
 56925  ctacggcggatatagaacattttctgctagaatagatttactagtaggttgtactgtagc
 56985  attattatgttcactacgtacattagttagaagatctagaaagagatcttgatccattct
 57045  ttctgtattctccatttctgtaataggatcatagctaattaggaaacggttaaggtatat
 57105  ttctgcggtagtagtatatcgtagaattgtagatcgatgaatacctacatgatcagcaat
 57165  atactgaacactatcgcttataaatacaagttgcgcagtttgagtatcatagataaatac
 57225  tttagcagggcaatcttcgatttttattggcccagctcgtagtttacgaagataatcacg
 57285  ccagtgttgggacattggctcatgataacctgaactacaggctactggatctacattaag
 57345  atctggcagtagagtatccatacaatactgttctagttgtactgccatatcactggtgct
 57405  atccataataagaagagtaagtgtaacattagtgcgctggcgcgtgccatacttatgaaa
 57465  atatcgaagtacacgtcgatctccttttttaaggatacttggcat
;     G-cox1-I1-orf194 <== start /note=GIY ;; evalue:0.051
 57510  aaagtaagaaacaactcgagcatatagagaaatagaactaccaatataacaagcaccatt
 57570  ttctgcgcagtgcgcagcgttgtaaaaatatataactgcttttttagcaatagcagcaat
 57630  acgatcacgattatgaaaaggatctttgataacatatttagtataagggtgaggagggga
 57690  tctagtttattcttatttccattactagcagtactatattgtttagtattagtagttata
 57750  ttaagtgaccgtatcggccccttcgatttttattagccgtaaatacaagcata
;     G-cox1-I1 <== start /group=IB (3.93e-29)
;     G-cox1-E1 <== end
 57803  ACCATAAAGAAAATCATTACAAAAGCATGTGCTGTAATAATTACATTGTATAGTTGATGG
 57863  TCCCCATTAAGATACTGTACACCAGGTGCTGCTAGCTCCATTCGGATTAGTACTGAAAAT
 57923  GCTGTTCCAATCAT
;     G-cox1-E1 <== start
;     G-cox1 <== start
 57937  AGCTGCAAATACAGCAAAGATTAGATATAGCGTACCAATATCTTTAGCATTTGTTGAGTA
 57997  AAGCCAACGTACCACAGCATA
;; mfannot: G-cox1 <== start Def by similarity
 58018  ATGCTGTGGTAAATTCTTTTAGTCTATTTCCTTTTTTAGTTCTATCTTTTATTTACAAAT
 58078  CAATTTCCTATTTTTAATTAAGTAAGTAAAAAAGTCTTCCATATTTATTAATTTTGATAT
 58138  ACCTGTATATAGGTATATAATTACTGATTA
;     G-trnS(gcu) <== end
 58168  CGGACAAAAGGAGATTCGAACTCCTAAGGAAGTTTTAATATTCCAGACAATT!AGC!AAT
 58226  CGCCTACACCTCGCCAATAGCGGTTTGTCC
;     G-trnS(gcu) <== start
 58256  ATGAGTAACCTATATAAA
;     G-trnK(uuu) ==> start
 58274  GAAGATATAACTCAGTTGGTTAGAGTGCGATACT!TTT!AATATCGAAGTCGTAGGTTCG
 58332  ATCCCTACTATCTTTA
;     G-trnK(uuu) ==> end
 58348  TATTA
;     G-trnQ(uug) <== end
 58353  CTAGGATGAGTTGAATCGAACAACTATTTTCCCCAC!CAA!AAGAGGAAGTCTTTCCTTT
 58411  AGACGACATCCTA
;     G-trnQ(uug) <== start
 58424  TTCTACTAGAATTATGCTTTTCATACTAATACTGTATTTATTAATGTAACCTATACTTTT
 58484  TTCAACCATTCTCATTACCGCCCCTTCGGCAAATTGGGAAAATGATGTCTTTTATTTACA
 58544  CGACATCCTATATTCTTATTTTTTATAAATAATGCTATTTACAAAGAATTACTTATAAAA
 58604  AGTAGTATCTTCTAACAAGTTTGAAAAATAGTACTTCTATTTTTTTAATTGGCTAATACA
 58664  CAAGCAGACTAAACCAAATTAAAATAGTCCCTATATCTTATTATTATTTTTCAATAAATC
 58724  CATTAATTTTATTCTAAATCTCTTTTTATAACTAACTAGGAATTTTTGTATGTGTATATC
 58784  TTTTCTTTCTATTTTTATATGTTCTATAAAACATACTCATTTCTCTTATTTTCTTCTTAC
 58844  TATTTATAGTATAT
;     G-trnT(ugu) <== end
 58858  TGCCGACTACTAGAATCGAACTAGTGTCAAGTAATT!ACA!AGTTACCTATTCTACCACT
 58916  AAACTAAGTCGAC
;     G-trnT(ugu) <== start
 58929  ATTTTTGTTTGTTTTATAAATTCATTCTCCTTATATATGTGTATTAGAAAATAGGAGATT
 58989  TTATTAACGAGTTTCCTTTTTTATTAATTAATTAACTATTTGTTATTCTAGGGTTTATCG
 59049  TTAGTAATATTCTCTAAATCTAGTTATATATGCTCTATTTAAATTAAATAGATCTAGCGT
 59109  TAGCACATACAA
;     G-trnE(uuc) <== end
 59121  TGATCTCTAGGAGAATCGAACTCCTATTAGTAAAAT!GAA!GATCTACTGTTTTACCTTT
 59179  AAACTAAGAGACC
;     G-trnE(uuc) <== start
 59192  TATCCCTATATATCTCTAGAAAACAACTATAAATAGAATTTATTTAATAGCGTTTACTTT
 59252  TGTTAAAGCGTTCACCTCCGTTAGATAAATTCATTTTTATTCAAAATATTGTATAGGTAA
 59312  TACTTATGCTTTTATTATACTACTGTATTTAACAAATAAACTAAGAGGATTATCCTACAA
 59372  CGTAGGATAATTATGGCTAGTAAATTATACTAATAATAACACTAAGAGAACTAATAAAAT
 59432  AGAACGTAGTGTTATCTAAATTAGAGTCGCTAATAAAATAGAAGATTTTCTAATGCGCAT
 59492  AATAGAAGAGGTAAGGAGGTTTAAAAATAAACAGAAAAGGACATCAAAAATAGAATTAAA
 59552  AA
;     G-nad4 ==> start
 59554  ATGCTAACACTACTACTAATTATCCCTATGATTGGTGCTCTAATGCTAGCACCAATGCAA
 59614  GGAAATACTCTACAATCAGAATCACAAATGAAACGTGTAGCACTAGGAACATCACTAATT
 59674  AATTTTGTTCTAAGTATTCTACTATGGAGTGAATTTGATTCAAGTACTAGTGAATACCAA
 59734  TTTACACAAGAATTTAATCAAGTTAATTTTTGTCACCTACACATTGGAGTAGATGGTATT
 59794  TCACTTTACTTTGTTCTACTAACAACATTTATTACACCAATTTGTATTCTAAGTAATTGG
 59854  GATAATATCAAACAACAACTAAAATACTTCCTAATGTGTTTTCTAGTACTAGAAACACTA
 59914  CTTATTGCTGTATTTGTTGTTCTAGATATTCTACTATTCTATGTATTCTTTGAAAGTGTA
 59974  CTAATTCCTCTATTCCTAATTGTTGGTATTTGGGGAGGTAGTGCAACACGAGTACGAGCT
 60034  GCTTTTCTACTATTCCTTTATACACTATTTGGTTCACTATTTATGCTACTAGCTTTCCTA
 60094  GTAATTTATTACAACGTAGGTTCAACAGATTTCCAAGTAGTATCACTATCTGAAATTAAT
 60154  CTAGAATCACAAAAACTACTATGGCTAGCTGTATTTATTAGTATGGCTATTAAAACACCG
 60214  CTACTACCATTCCATGTATGGCTACCTCGAGCTCATGCTGAAGCACCACTAGCAGGTAGT
 60274  GTTATTCTAGCTGGTCTTATTCTAAAACTAGCTACATATGGATACATGCGAATTCTAATT
 60334  CAATTCCTACCAGATGCTACATCATACTTTTCTCCACTAGTACAAACTATTGCAGTAATT
 60394  ACTCTAATTTATGCTTCACTTGCTACACTACGACAAACAGATTTCAAAGCCCTAGTTGCT
 60454  TACTCTTCAATTGGTCACATGGCTGTTGTAGTACTAGGACTATTTAGTAATACTATCCAA
 60514  GGTATTGATGGAGCTCTACTACTAAGTATCGCTCATGGAGTTGTTAGTCCAGCACTATTT
 60574  ATTCTAGTTGGTGGTGTTCTATATGATCGATACCATACACGAACTATTCGATACTATCGA
 60634  GGTATGACTGCTTATATGCCACTATTCTCAATTATGTTCTTCGTATTTACAATTTTTAAT
 60694  GCTGCTGTACCTCTAAGTGCTAATTGGGCTGGTGAATTCCTATGTCTAGCTGGTGCCTTC
 60754  CAACGAAACCCTGTATTCGCTGTACTAGGAAGTACAGGTATTGTTCTAAGTGCAGCTTAC
 60814  TCTATTTGGCTATACAACCGAATTGCTTTTGGAGGATGGAGCAAATACCTAAACTACACT
 60874  ACAGATCTTACTCGACGAGAATTTATGCTTCTACTACCTCTTCTATTTGTTGCTGTAGTA
 60934  TTTGGTATCTTCCCTAATATTATCCTTGACTCTGTTCATGCTTCAACATCAGGACTACTC
 60994  TATTCTGCTCCTTAA
;     G-nad4 ==> end
 61009  AAAATAGTAATGACCTGAACTGGTAACGAAATATCTTTTTATAGCTGCTTTTTATTGGAA
 61069  ATAATACAATTTTCACATGAAACTACTATTATTATTAGTAAAATACCCTCTTTTACTAAT
 61129  ATAAGTTCGGAGATGAATTTAATTAATTACGCGACTTCCCCCTTTTTTCGTTAAACAGTA
 61189  CCAATTCACCTTTTGTCCTTACTGACAAAAACGCAGAGAGTATATTATAATATGTATAAA
 61249  ACACTCACAATAGTGGCCCGCTATGAAAAATTCACTTATGACATGCGCCTTTTAAATTTC
 61309  TATAGAAATTTAAAAGCATAAAATATAACTATATATTATATATAACTCAATAACTTATAC
 61369  TTTTTAGTATAAGAAAACATACCTTTTTGATTTAATAAAAAAAAAAAGATACTATCTCTT
 61429  CCTATTTTACTATATATATATANNNNNNNNNNNNNNNNNNNNNNNNNNNNNNNNNNNNNN
 61489  NNNNNNNNNNNNNNNNNNNNNNNNNNNNNNNNNNNNNNNNNNNNNNNNNNNNNNNNNNNN
 61549  NNNNNNNNNNNNNNNNNNNNNNNNNNNNNNNNNNNNNNNNNNNNNNNNNNNNNNNNNNNN
 61609  NNNNNNNNNNNNNNNNNNNNNNNNNNNNNNNNNNNNNNNNNNNNNNNNNNNNNNNNNNNN
 61669  NNNNNNNNNNNNNNNNNNNNNNNNNNNNNNNNNNNNNNNNNNNNNNNNNNNNNNNNNNNN
 61729  NNNNNNNNNNNNNNNNNNNNCTTATTCTTCTAATTGAACGAGCGGATCA
;     G-orf104_2 ==> start
 61778  ATGCAACGATGGGTTAACCCTAATGCAAATGGATACAGCACTCTATCACAACCATTTGCA
 61838  TTTATTCTAAAGACTATGACTATTGTGTTTTCAGTTTTTACTATCTTTAGTATCCTATCG
 61898  TTTGACACAAGCCCCATTTTCTGCGATAACGAGATGACTGTTTCTGTCAAGAACGAAACA
 61958  GTTATTGCACACAATACTAATAGTTGGCGGGGTGCAATGTCACTATATTCTATTTATAAA
 62018  GGATGGCAAGCCAAAACGGTAGAATTGCTGGTACAAGTGTACTACTCGGTATGAGTGTTG
 62078  GATCGTGATGAATAA
;     G-orf104_2 ==> end
 62093  AGTAACTAATCCTGACCCTAATCAAACATCAGGAATTCTAGCTGTATTTAACCGAATCTT
 62153  TGATAAACCATCCAAATTCGGAAATAATGGTGGTAATACTATTAGTAATACAGCTAGTAA
 62213  TGCTGATAGCTCTTATCCAATCCATTCGCCATTTGAACACAATTACACTATTTTTGATTG
 62273  GCTATTTTCACTTCTTCCTAACTCTGTTAAAACAGGGCTTCGAAATCGTGTACCAGTTTC
 62333  GAAGAACTAGATGCTATTGATGTACTACATTTTCAATACAATCTAGTTGTAATCCTGCTA
 62393  GTAATTTGTGTGTTCATTATTGCTTACTGCTATATTATGTGTACAGTTCTTTCTAAAAAA
 62453  TAACCGAGAAAATATCACTAATAAGTCTACGGTAAAATTATCCCTTCTAATAATCTAGTA
 62513  TTTACTCTAGTTACTGTGCTTCAATGTTGTGCAATGCTAAACATTATTACAGGCCTCGTA
 62573  GGACTCCACTTCCTATTCAGTCAACCTTTTGTATTTTAATTATTGAATACTCCTCCCCCT
 62633  CTTCTGTTTTGTGACTCTAAATTTATATAAAAATTTACAAGGCGGGACAAATAAGTAAAT
 62693  TTATCTATAGTCTTTAAATTTATTGGGGATAAAAAATCTTATTTATTTTTAATTAAGATA
 62753  AGGTTACGAGGTTATAAAATCGAAGATTTTATAAGTGACACTTACATGGATATTCCCTTG
 62813  TATAAATAAGCTTAATATAAGAATAGTATAAAATACATATAAA
;     G-trnM(cau)_2 ==> start
 62856  GTACTTTAGTGTAAAGGTGGCACAGCAGACT!CAT!GTCCTGCTAGACCAGTGTTCGAAT
 62914  CCTGGAATGTACT
;     G-trnM(cau)_2 ==> end
 62927  CTAATTCTTTCCCCTTTTATGTGTTACCATAATAGTTATTTATTTATACTACTAATACCT
 62987  ATAAAACTAGGCTGTATATTTCTCCTTTCATTTATTCTATCCTCACCCCTTTTTATTATG
 63047  CTAACGTATTGGGAAGAGAATGTAAACACATGTATTGTTTTCTATTTTCTAGTAATTACT
 63107  AGAAAAATATACTTTTTTGACTCTATTAAATTAATTGATTTAATAGTAGAATAAATAGTA
 63167  ATAACAGTTCCAGTAGTAAATAAAGCAATACTATTAATGAAATAGAAATGTTTAACTATT
 63227  AAATTAATTAGTAAAGGCTATAAATATACTAGTTTGGAACCATTTTTATTTAAAATAAAA
 63287  TGATGTATACAAATATGCACTTTATAATTGATCTACTTTACATACGAAGTTCATTTTATA
 63347  GAAGAATCAGATCTTATCTTGAAAATAATCAAGATCGTCACCTAACTACTATTTACCGTT
 63407  TCCAACCGATACTTGTGACGCTGATCTATATATAGTATTTGGTAAAGCAATTGGAGTAAT
 63467  CCTACAACGCTCCTGAAGTTTCTGTAGCCGTATACGAACAACTATGTTATCATGTATTCA
 63527  ATAGTGTTATGTAATTGTACCTAACACTATTAATCAGGCTAGTCAACGTATTTACGAGGC
 63587  ATTCTAGGAGATCTAAATAGTGCTACTACTCTTTACTATCAGACTATCCTAATAACAATC
 63647  TGTAATCAAGCAACGGTACTACAACTTAGTACAATTCTAAGTACTGTATTTCTTAACCAT
 63707  AGAACACCTGAACCACTGCTAGTACTTGCATGGGTAGAGTCTATTAGCTTTGAGGAA
;     G-orf206 ==> start
 63764  ATGCGTATTGCATTCACACAAATTATTAATGACTGTATTCCTACTAAATTTACTGAGCCA
 63824  GGTATGAAAGATCTATGTATTGAAATTCTAAATAATATTGCTAATAATATGCAATTTTTT
 63884  TCTTTCAATAGTGTATATAATCTTTACCTAGAAACACTATACGAAATTAGTCTTACTCTT
 63944  TCTGATACTGATTCAAATACAGTATGTAGTATTTCGAATACACTAGACACTATTATTCCA
 64004  TCTCGAAATAACATTGTAGATCTATCTAATGTAGAAGATAGTGAACGATTTAGTGTATTC
 64064  GATACTGATTTTGAGAGTTATAACTACAAACCTAGCGTTAATCCTATCTTTTTCGATCTA
 64124  ATCACCAAAGGTGCATTTCTATGTACAGGAGTTCTTCTGGGAGTTTGTATTGGTCCTAAA
 64184  TTCCTTTCTATGACAGTATTAGCTTTATATTTATGAATATCCCCTTCAAGTATTTTAATA
 64244  TTAAGATCACACAGCAGACTTATATTCTGCTATACGAATGTTCGAATCTTGGAATATACT
 64304  AAATTATACAGTAGTAATAACATATACAGATCTTTTATAAAAATAGAACAAATCTTATTG
 64364  ATAATAGAAAATATTTATTAA
;     G-orf206 ==> end
 64385  TATAAATAGATTATCAAGTACTACTAAATAGTCTATTTTATTGAATTATTATATACAGTA
 64445  CATAAAATCGGTATATACAATAAATAGACACTTTTCAGTTTATAGAAAATTAGACTGTTC
 64505  CATAAATAGAACGATAGTAATTTAACCTTTTCTCCTTTTTAATATATTTACTTAAATGCA
 64565  AATAGTAAAGATGTATTACTATTAAAAGAATATATCAAATAAACTTTCAATTTATGAGAT
 64625  ATACTAAGAAAATTCTCTTTTCTTTTTTATAAATAAGTACTAGAAATACATAATCCTTTC
 64685  TATTTTTTTTTTTATAAATTAAGCTTAAAGAAAACTCATTTAAATTAATAAAAATATTGA
 64745  TGGTACTATTCAATTTTATAGAAATTAACTTTTAATAAAAGGGGGTATATACAATAATAG
 64805  A
;     G-nad3_1 <== end
 64806  TTAAGATTTTTCTACACGAATAGAACTTCGTTTATCTGTGAAGTATAGAGCACCTGAACC
 64866  AAATTCATAAACGAATCCAATAGTTAGTACTAGGAAGAAGATGATGAAAATCCAGAATCC
 64926  ATATGTACTTGTTTGGTAAAGATTCATTGCATAAGGATATGTCAGAAGAATCTGTCAGGG
 64986  GAGTACTAGAGAATTTCCATCCTTTATATGTTGTTCCCTTAGACATACATTTACGAATAG
 65046  TATCCATACTAACAT
;     G-nad3_1 <== start
 65061  ATTTTGTGGGACCTAGTGTTCGTGTAAACTGATTCATTTGGGAAATACTTTCTTTGTAAT
 65121  AAGTTTTTCCTGTTTCAGTGTCGAAGGCCATAACACCAATCTTCTGTGAGTTTACTGCTA
 65181  GACGGTTTTCCGATGTTAGATGTGGTTTGGGTGCAGCTTCTTTAACTAGGTCTACAAATT
 65241  CCTCTGTAGATAGTAGAACACAAGTAGAAAGAACTGATTGAGTGGGAGCGTGATAAAAAA
 65301  TTTTCCGAAAACAAGACGGTTAGGGTTAGCCGTTGCTAGACTGCTCGAGAGATATCTGTT
 65361  TCACGTTGTAGTTGAGCTGCACTAGAACAAATATAAATAAGAAGATCCTTCACATAAACA
 65421  TAGACAGGGACAGAGTTAGCTTTAATAATACTACTTTTCACTTTTTCACTGGTGTTACAC
 65481  CAGCAACTTTCATTGTATTGCTGCCGCCGGAGGCGGCCGGTACTATTTAGAGTGAAAATA
 65541  GAATATTGTTCCAGACACAGTACAAGACTTTGCAGTTTAGCAATGTCTTCTACTGCATAA
 65601  CCATTTTTAACAATATAAATATCTAGTTTAAAATCTGAATAATTGTATAGTGTTAGATGT
 65661  TTAAAAAAATAACGTGAACTAGTGGCTAGAGTGCTAGGTTTAAAATAATGTGCTTTATAC
 65721  TACTACCAA
;     G-nad3_2 <== end
 65730  CTAGTTGCGGGCTGCGCCCACCCCAGTAACTAGGTTAGTAAATACATAGACACCACAAAC
 65790  ACGTTTTTTAGTATCTAGTTTACTTCGCCCAACACCTACAATAGCTTGGAATGCTTTTCG
 65850  GATTTCACTAATGCTATCAGAAAGAAGAATTGTACTGGGTGAAATACTAACTAGTTTATC
 65910  TAGTTCTTCCTGAGTAATAGAGATAGAATGAGGAGGCACCTCATTGATAGTTGTGTGATC
 65970  AGTAGGGTTACCACTCTGAATATGGCGTTGTGCTTTTAGGTGCACGTTTTCAGTAGATTG
 66030  TCCTAGATCCTTTTCGTAGGCATCAGCTAGATAAGTTGATTTTTTCTTTTTTTCTACCTC
 66090  ATTATTGTTAGTTTCACTTTTACTATTTTTGGAACTGGTAGAATAAGATCGTTTTTGATT
 66150  TGTAAAAGGGGAAGTATCAGACTTAATAACATCAACATTATTAATTGAAGATCGTTTATC
 66210  TGTGAAGTATAGAGCTCCAGTACCAAACTCATAAACAAATCCAATAGTTAGTACTAGGAA
 66270  AAAGATAACAAAGATCCAGAACCCATAAGCACTTGTCTGGTAAAGATTTACGGCAAATGG
 66330  GTAAGTCATTAGGAGTTCAATATCAAATACTAGGAATAGAATACCAACTAGATAGAACTG
 66390  GATAGAAAATGGATTACGTGTTTGACCATACACTGGCGAGAAGCCACATTCGTATGGTGT
 66450  TACTTTTTCTGAATCAGGTCGGTGTACAGCTAGTAGAAGGTTAGCGAATAGTAGAATAAC
 66510  AGCTAGGATTGGAATAAAAATAAAAAAGAGTGTAATTGTGTTCA
;     G-nad2 <== end
 66554  T
;     G-nad3_2 <== start
 66555  TAGTAATAGAATAGAGATAGAGCTAGAATATGACAGCTATTTAGTAGGATTGATGGTTGA
 66615  AGTACAAATAGTACAATAATCATAGTTAGACTTGAGATTAGTAGACTATGTACATTAGTA
 66675  ATTGTAGGAGTAGTAATAGTATTAGATGAATTAACAGTATTATCTGTATATACTAGATCA
 66735  ATTTGAGGCGCAACATGCGGACTATCAAAGTAGATAACTCGAATAATTTTTAGGTAGTAA
 66795  GATGCACTAATAACACTTACTAGGATTGCAATAATAGATAGGAAATAGTAACCACCATGA
 66855  GTACTTGAGTATAGAACCATTTGTTTTGCAAAAAATCCAATTAGTGGTGGAATACCCGCC
 66915  ATAGAGAATAGACAAAGAGCTAGACTTAGTCCTAGTAGAGGATTTTCTTTAAATTGACCT
 66975  TTAAGTTGATCAATAAATTGAATATCTGTACTATTTACTGATTGTTTATTAACAGCTCGA
 67035  TTTGATAGTAGATATGATTTACTTGTACTCATAATGTATCCAAATGCAAGAAGAATTAGG
 67095  AATGTATTCACATTTGTAAGTGAGTATTGAATTAGATAGAATAGGAATGATTCAATTGAT
 67155  TCTTCAGTATTAATAGCTAGAGCTAGTAGTAGGAATCCAACATGACTAATAGTACTATAT
 67215  GCTAGAAGTCGTTTAATTCGATATTGGCTTAGTCCTACAACTGTACCAATAATTAGACTA
 67275  AGAACACTAGCAATAAGCAGTAGATTTTTCCAAATATTAATAGATGTATCATCACCTAGA
 67335  AGAAGACTTAGTGATTCAAAACTCCCTTCTAGTCCTGATTGTAGTTCTAGAAGGAATACA
 67395  AAAATGGAAATTTTAGGCATTGTTGTTAGCCAAGATGTTACAATAGTTGGTACACCGTCA
 67455  TATACATCTGGTGCCCAATTATGTAGTGGAGCAGCAGCTACTTTAAATAGGAATCCAATA
 67515  CCAATTAGAAGTAGTCCACATGTAACACCACCGCTATAAGCAGCACTATAAGCTACAGAA
 67575  TCAGACCCTGTTACTTGTACTAGAGTATAAATACTTTCAAATTGTGTTAGACCTGTATAA
 67635  CTATAAATTAGTGCAGTACCTAGTAGAATTAGAGCTGATGATAGACCTCCTAGTAGGAAG
 67695  TATTTAAGACCAGCACTTGTTGCTGATTCAGAATCTCGGTAAAGTGTTGCAAGAATATAA
 67755  ACAGCAAAACTTTGTAGTTCAATACTTAGATACATACTTACTAGATCTGAACTACTTAGT
 67815  AGTAGTGTAGCACCCATTGATGTAAAAAGAATCATTAGTGAATATTCACTAATTGTTGGT
 67875  ACTACTGTTATACTTGATCGTACAATTGTTTTATCTGTTACTGGCCCCCAACCTAGTTGA
 67935  ATTAGAGCACCAGTGAATAGTAGAAATCCTTCAATAGCTACTGATACTGTAGTTACATGA
 67995  AATAGTCCACTGTAGATACCTACTCCGGAAGCTAGTGACTCAATATGTAGACCATTAAAA
 68055  GCCAGTAGAGCAGAATAGATTAGAACTACAGATGTAATTCGGTTAAATAGACTAGGGGTA
 68115  ATTCGGTAGGAGAAAACAGGAATGGCTACTAGTAGTGAAATTAGACCAATTGAAAGCAT
;     G-nad2 <== start
 68174  TACTTATTTATAATAATAATAAAAAAATAGGGAACATTTTAAATAAAAAGTATACATAGA
 68234  AATTTAACTGATTATTAATCGTAGTATAAAATTATAAATAGATGTTTATAATTAAATCGA
 68294  AGATCTCTTTTTTAAGATTAAGAAAAAGTAGATAGTACAGAGTATTATTTTAATTTAATC
 68354  TATATATATTA
;     G-trnG(ucc) <== end
 68365  TACTAGTATTCGGAATCGAACCGAAAATGTGAGAGT!GGA!AGTCCCAAGTTTTACCATT
 68423  AAACTACACTAGC
;     G-trnG(ucc) <== start
 68436  TTTATTCATTCAATTTAAATTATAAATTGA
;     G-orf150 ==> start
 68466  ATGAATAAACAGTATCTCAATTTCTTAAAAAAAGGGAAAAAAAAAAAAAAAATTTTTTNN
 68526  NNNNNNNNNNNNNNNNNNNNNNNNNNNNNNNNNNNNNNNNNNNNNNNNNNNNNNNNNNNN
 68586  NNNNNNNNNNNNNNNNNNNNNNNNNNNNNNNNNNNNNNNNNNNNNNNNNNNNNNNNNNNN
 68646  NNNNNNNNNNNNNNNNNNNNNNNNNNNNNNNNNNNNNNNNNNNNNNNNNNNNNNNNNNNN
 68706  NNNNNNNNNNNNNNNNNNNNNNNNNNNNNNNNNNNNNNNNNNNNNNNNNNNNNNNNNNNN
 68766  NNNNNNNNNNNNNNNNNNNNNNNNNNNNNNNNNNNNNNNNNNNNNNNNNNNNNNNNNNNN
 68826  NNNNNNNNNNNNNNNNNNNNNNNNNNNNNNNNNNNNNNNNNNNNNNNNNNNNNNNNNNNN
 68886  AAAGACAATACTATAGTTTATATTCCTATATAA
;     G-orf150 ==> end
 68919  ATGGTCTCAAGAATATTTCAAGTTTTAAAGAGTATACTGCCTCTTCAATTTAGTAGTATA
 68979  AATAAACTATTTATAGAACTAAACAAGAAAAAAGATTAACACCTTTCTATCTAATGTATT
 69039  TGTAGTACATGTTTATGTAGATGAATTTTTAATAGGAAAACATTATGAAAAAAAGATTCT
 69099  TATTCATAAAAATGCGCCTGCTATAAAAAGCTTTATTAATACTCTTTTAAAAAGGATAGA
 69159  AAAGGGGAAGTATTATTTAAAAGGATTTATAAATATCCGTTGTAGATTCATATACTATAT
 69219  CAGTCTAT
;     G-orf268 <== end
;     G-rps3 <== end
 69227  CTAGCCTGATCGTTGACAGATCCAAACTTTTACTGTAAAAGCACCTAGTTCATTTTTAGT
 69287  TGTAAATTTACTGTAATCAATAATTTGTGTTGCATTGTTTGAACTACGTTGGAAAGAACC
 69347  AATTACATAAGATTTCACGGTAATACGTGGGATTACTCTTTCTGTAACTAGTCGTCCTGA
 69407  AACTTGTACTTTAATACCACTAATATGTGCAGGTAGATTTGTTTTATGTAGACTAGGTTT
 69467  AGTTAGAATAGCTTCTCGGAAATTTATAAAAGTGTTACTTGAAGCATTATGGGCAATATA
 69527  TTGACTTAGAATAGAACTATTTAGATAGGGGTAATATAGTCGGGTGGCGATAATATTTAC
 69587  TTCTTTTTGGTATACTTGAGCAAGTGTAGTACTTAGATCTGAAAAGTTTTTTCTTGTATT
 69647  TTTATTATTTTTTACATGTTTTTTCTTTCCATTTTTAGAAGCCGTATAATAAAAGAATTC
 69707  AATAGTAACTTTACTATTAGTGTGACTAAAGTTTGGTTTACTAACGAAAAAGTAAGAAGT
 69767  AGATACATTATTACTATCTGACGTAGTGTTAGTAGTAATATCCTTTTTTGTTATTTTATT
 69827  TACTGTACCAAAATAAGCATTAATGGTAGAAATTGCATTATTATTTAGTGATATATTTCC
 69887  AGATAGATTCGAACTAAGTCCTGGAGATTGTTTACTAAATGAATGCGCGACACCGCCGGA
 69947  GGCATTATTCAT
;     G-rps3 <== start
 69959  TTGAATTTGTGGTTGTTGTTGGTGTCCACTATTTTCTAGATAAACACTAGAAATTGTTGG
 70019  CATAGTAATATTCAT
;     G-orf268 <== start
 70034  TTTGTTATATAAATGCGCTATAAGCGCGAGTAAAGAAATGCTATGTATAAAATGATTTGA
 70094  TATTAATTCAATTAACTATTTCACTTTATAAGCCCAACATTTTTCTATCTGTTCTAAATT
 70154  TAAAAATTTTCTATTTTAGTATACTTTCTGTAAAATTAAATACTATAGAAAAATACACTA
 70214  AAATCTATTAAATATAGTAAATAGAAAAATGGGTACAATTACCAGAAAGGAGAAAGTATT
 70274  TTTATTTATTTTATTACAGTGTTACTCTACCATTTTTTATTAAACTACTGTAATACTATA
 70334  CATGGAGTTGTAATATTATTTTAGGGGTAGACACTATAATTACGCTATATATACTATTCT
 70394  TACGATTTTACTGTTAAGTACAAAATTATATAATAAAAAGA
;     G-trnN(guu) <== end
 70435  AGGCACTAGAAAGAATCGAACTTTCGTTAAACGTATT!AAC!AGTACGCCACATTACCAC
 70493  TATGTTATAGTACC
;     G-trnN(guu) <== start
 70507  TATATTATAACGTTTTTAAATCGCATACATTATAAACTCTTTGGCCCTATAAATTTATAG
 70567  GGCAACAGATAAGTGCTAATAGATTTCTATTTTTATTTTTATTCACTCATATTAGTACAA
 70627  ACAGTTTTATAGAGTTATTTTATATACTCTATTCTATTTAGTAATACTATATATTTATTA
 70687  TAAATCAGACTGCTGAGACTTGAACTCAGTACTATTTTATAAGTAACACTATACTAATAT
 70747  AGATACTTCCGGGGGAGAAAAGTAAATAAATCATGATTGCCATCAATAAAATCAAAGTAA
 70807  TATCCTAGATAAGGTTTATCACTTATATGTTTAATTCGTTCTGATTTTGCTTTAGCTGTC
 70867  ACCCC
;     G-orf135_2 <== end
 70872  CTATAAAAATCTTCGATTTTTATTGGGGGTGACCGGAATATGTTTAAGTACATAATATTT
 70932  ACTAGGATAAATTTCACTTCGAACATTAGTAATAGCATCAATAAGTACAACTCGCTTGCT
 70992  AGGAGCTCGATTCGTTTTAGTTTTAGAAAGTTGTTTCATAAATCCTTGAAAATTTTCTTC
 71052  TGTCATAATATCTTCTTTGCTATTTTCAATAGGTATTTCTGATAGAAAAATGGTATTACG
 71112  ATACATACCACCACGACTAATCACTTGAGCAACCCATTTATAATAATGACCAAGAATACT
 71172  AGCTAGTGCATTATAACTAGAACAAATTTGAATAAGAGTATATTCTGAAGGCGTTGTCGC
 71232  GGCTACTAGATAAACGTATACTTTTTTACCAAATAGAACTTTAAGCAT
;     G-orf135_2 <== start ;; mfannot: TTG upstream: 71333
 71280  TTCTGGCCCGGGCCGCCACTTTAGGATCTTGGTAAAATTCTTGATTAGAAGCAACTAGTA
 71340  CTTTATTAACATGTGGACTATAACTGAAGAAAAGAGCCTACGGCGCTCTAGAACTAGTAG
 71400  AAATAGGTCAATACTAATAGAATTTTCTTCTAGATATTTTTGAGTTTTATCATTCATAAT
 71460  CCAAAGTGTTACACGACCGCATCAGTAGTTATAATATTAGTTAGAAAGTCTTTAGTAGTT
 71520  TTTACCTTACCACGTACATGTTGTGCAACACGATTTCCAATATGTACTGACTGACCGCAG
 71580  TAGGATCTTCAACAGTACCTAGACCATAACAACCTATAGCTCCTGCCTTTTTAGAAGTAG
 71640  AACCTGCAACAGCAAAGAATTCTGTAACATGTTTACTATGTGGGCGCCTATAAATTTTAT
 71700  ATTCTAAAATTTATTGGCGCGGTAGATAAAGAGTTTTCTTGTTGTTATCAATTTCTTGAC
 71760  ACAGAACTAGTAGCGGGCCAATAAAAATCGAAGATTTTTATCACTCCAAGAATTTTATCA
 71820  GATGAAATTCGTCCTTCTAGTGAAAGTACTTTATTAATATTTTCTACTGTAACAGGTTTA
 71880  TTCTGATTATTTTTAAAAATTTCTTTAGCAATACAGTCTCGTTGATACAGATCCTTAATG
 71940  AATTCTTTAGAAAGTCCTTTATTACTACTTTTAGTTTGTTCCACGTTATTACTAGTTAGC
 72000  ATAACCCAAGTTTTTTTCATTAAGTTGAATTACTTATTTACGCCAGTATGCCTATAATAA
 72060  AATTATTCTTTCATTACGGTAAACGGTGAACAGATGTTGAAGACCCTTTTCGGTTTCAAT
 72120  TATAACAGGAAAGATTCGAACTTTCTTACTATTTTATTATAGTAATATTATACCAAAAAA
 72180  GATACTGTTATTTTATTGATAGGGGATACTATATTATCCCCACTAACAAGTATGATTAGA
 72240  TAGATTAGTACTAAAAGTAGTTCTATTTTCTAAGACATCTTTAAAATAAGTTCACTATAA
 72300  GATCTGTACT
;     G-trnP(ugg) <== end
 72310  TCAGACTGGAAAGACTTGAACTTTCGACTATCACTC!CCA!AAGTGATCGCCCTGAACCA
 72368  TTAGGCCATCAATCTG
;     G-trnP(ugg) <== start
 72384  TACGTCAATAAAATAGAATTTAGCGTTCACCTTCGTTGTACTTTTTTATTCATTAATTAC
 72444  TAGCGAGCTAGTTTACTATTGTTATACATATACATTACTAGTAATAAAGTAAAGATATTT
 72504  TACTAATTTTATATATAGGTTTTATATCTGAGTGTGTATTATAAAATCTCCGATTTTTGT
 72564  AGCTAGAAGTAATAAAAATCAAATGTTTTATTCTGTTGCAGCTACTAATATAAAATACTA
 72624  TAAAATAGTAGACAATGTTTTATGATTAAGTAAATCAATAAATTAGTAGTGCTAAACTAA
 72684  ATATATTACTATACTTACATTTGCACCCTATTACGGTTTACAGTTTTCACATAACTTTTT
 72744  AGATAGCAAA
;;     rnl <== ;; mfannot: 3' -20/+180
 72754  TAAAATAGTTTTTTACCATGCTACTATAAAATAGTTTAAAGCTAAGTTATATTAAAAAAA
 72814  GATGTAAAAAAATACGTTTAGAAGTAGTCTTCTTCTTATTTCTTGTAATCTAATAAGGTG
 72874  TGCTTCGTGCTTAAGATGCTTTCAGCGCTTATCTGTCATGATTGTGGCTACCCTACGGTG
 72934  CTATGTCTAAATATAGATTTAACAATAGGTACACCATGGAATCATCCCCAGCGGTCCTTT
 72994  CGTACTAACCGGAGGTCCTTAATTGATTACTTTTTCCTTCAGAAGATAGGGACCATACTG
 73054  ACTCCTTATACATAAATATCCTAATTACAGAACACCTATGGTATGGTCTATTTGAATGTT
 73114  ATTATAGTATTTTACAATACTATCTCTAATTATTTC
;;
 73150  TAATTAGTTC
;; mfannot:
 73160  ggactatatcttatcttattttgtaagatggaaacacatagtctctgaggatcctacttg
 73220  ttaatacacttaactttggtttcctgctgattgcctaatttcttagattatcactgaata
 73280  ttttctagtactaagaactataaaggtgttccagcatacagtttcctta
;; mfannot:     /group=IB (1.63e-20)
 73329  CGACGCGAGTCTTATCTTCTGTTGA
;     G-orf367 <== end
 73354  TTATTGTTTATTTAGCAGGGGGAGGCAAAGCCTAGTAAAGTTTAGAATTACTAAACAGTT
 73414  TACCCTGGTAAGCTTGATTATATTTACGCACCCATGAGTACGACTAATATTATATTTCAT
 73474  TTCACATTCTTTAACACTTTTTTCATAGCTAATAAGCTCTTTCGTATTTGCATCATAAAC
 73534  CCAAATACCCTGAGACCGGTTATCTGAAGGTTCTGTATTAATACTTACAGAAGTTAGAAT
 73594  AAAACTATCTGTTAGAGGTTCATCTGTGAAGTAAAACTTATGTTCTGGTGTAACCCAAAT
 73654  CATTTTATTATCAAAATGTCCTTTCAGAGTATCATACTGGATTGAATAGTGTTTATTATC
 73714  AACACTAGTAATTCCAAGTCGACTATTCTCTTTAAGTCCAAATAGAATCCTCTCAGTATT
 73774  AGGAATAATAGCATTATTACTATCGATTTCATATTGATAAAACATAGTGCTAATTTTCAT
 73834  CCGATCCTCTTCAGACATCATATTTCCACTATTACTTAATACCATAAGACTACGATTTAG
 73894  TGTAGGATTAAGCATCATCCATAGCTGTTCCCAGCCTTGAATGATTGATTTATCAAGTTT
 73954  AGTAGAAAGATCTAGTTGAGGAATCAGTAGTGTAAAATTCTCAATTCCATAAGTAGAAAT
 74014  AGCAAGTGCTAGATCTTTACTTACTTTTGTGCTATTACCTTCTAGACTAGCTTTAACACG
 74074  TCCTGGCATAAAGTAATCTGTTAGTCGACCTTTATTAGTAAAAAATCGAAGAGCAGAACC
 74134  TACATAGAACATACCAGTACTTTTACACCAAAGCACATAAACACCACCTTTATTGCTAAG
 74194  TTCAAATTGAGCTTTCGCTTTCTCTGTATTTAGGTCATAAATAAGAATATTTTTAGATAG
 74254  TGTATAACGTGTTTGGATATCTTTAATTCGTTGAATTAGAGATTTTAGAAAGATAGGATA
 74314  TTTAGTAATAGTTGTAATTGGAATAGAGAAATTAGAAGAATGGAAATGAATTCGTTTCAT
 74374  AACTTGGATTAGTGCTGTTGTCATTTTGTAAATTTCAATTGAAAAGTATTTACTATGTTT
 74434  GCTGCTGCTAAATAAACTTATTTT
;     G-orf367 <== start /note=GIY ;; evalue:2.3e-11
 74458  GAATTAACCTATGCATTAGTTGGAAAATCAATATTTTCATTAAATTTAAATTTCACGTCG
 74518  TATTGACAATTTATGTTATAAACCAGTTTTTAAACCAGTTTCAATGATTCACACCATTGT
 74578  TC
;; mfannot:
 74580  agactatttcatcagaaaataaatatttcttattttctgctggacgctcgtgtccggatt
 74640  attgctagcacagctcaccgattagtcgttgaacgttctattatctacaaattaactgat
 74700  tagttaataaggtgccgataatagcttcgctgcagattaactaaattcatttttagtttt
 74760  ccctgcaattcatccag
;; mfannot:     /group=IA (7.40e-16)
 74777  TTTTACTTGGGCTCAATACTATTGTATTCAAATTCATTTTACTTAATTATTTATGAAGGG
 74837  GATACCGTCCTACACGATAAAGCATGCTACTATGCATGTAAGGCTTAACTAGAGACTGAA
 74897  GTTTTTTCAGCTCTATTTTCCCAATCGTAAGAATATACTGATCTTTTTTATCTTTTGCTA
 74957  CTCGGTCAAATAGCACTTCACATTTTACATCGCAATTCTCTTGGATAGCTGGGCTCCGCC
 75017  CTGCACGTAGAAGAATACATTCTTCTAGGGATTTGTGTAGATACGTACTCGACCATCCTT
 75077  TGCATAGTTTCCATCTCCCATAATAAAATGAGCTAGAACGATTTCACACATTTCTGAGCG
 75137  GATTAGCTCAGGAATTACTTTACGATATTTTCCGGGTCATACTCGTAAAATAGATTATGA
 75197  AATTCGTTAAATACTTC
;;     rnl <== ;; mfannot: 3' -20/+180
 75214  TATTGTTCGAGTTTTAAGCCGGTAGTTAGTATAAGACTTTTCATTGGCTTTAACTAGAAC
 75274  AGAATAAATAGAGTTATTACAGAAAGGTGTAAAAAGAGAATAAATCCAAAGAGCATATTC
 75334  TTGGAAACTAGTTCCAAATGAAAAAGACATTCGACAGTTAGTCTTGATCTTTTCAATATG
 75394  AGTTAAGAGGCGCAGCCTCTTTACTCCGCCCAATGATAATTTTACGTTGAAGTTTTGTCA
 75454  TGGTTCTTAAATTAATTAATATAAAATGAGTGGTGATGTACAATAATTGTCGTAAGTATT
 75514  TACGAACCCAACTCGCGTACCTCTTTAATCAGCGAACAGCTGAACCCTTCCAAGCTACTA
 75574  CACCTGGAGGATGAGATGAGTCGAC
;;
 75599  CATTTTCCTCTCCATTACTATTAGAATGAATGGGAATCTAATATAAAGGGGATATTTATT
 75659  ATCCCCCGATGAAGAGTGTAAGTTGTTTATACTTACGCCATTAGTCACCTAATGGATTAG
 75719  ACTATATCATCAATTATACTACAGTTTACGTGGTAGTTTGTATTGCATAGTTGGAATAAG
 75779  ATGTGGCTTAATAAGATCATGTAGCTTATCAGCATCACTAGTAGTGAATTGTACTACAAA
 75839  CTTATTCTTATGCTTTACTACTTTACTCTTAAACCCAAATTTAAGGTTTAGTTCTTCGCT
 75899  AATCATTTTATTTTCATCATGACTAAATCCTTGAGTGTGTAGAGTAAGTACTCGTCTGAT
 75959  AATTT
;     G-orf138 <== end
 75964  TTATTTTGTATTGAATAAAATAAAAATTATAACTCGATGGAGACTTCCATCTTCTATTAC
 76024  CCAGTATGCTAGACCAACTTCATCTAGATGATTTGTACCGATGGTTTTCTTAGTAACACC
 76084  GTTTGAAGTATCATAGAATAGATCCCAAATAATAGAGAAAGATTTATGACTAAATGTCTT
 76144  AAACCAGTAACTTTTCACTTCACCTTCTTTAGTTCCATGAATATGTTTACGGATTCCAGG
 76204  TTCGGTCATAAAGCAATATTCTTTACACTCTTGGACGTTCACCTTCGTTAGAAATAGAAA
 76264  CTCTTTCTGATCAGCCCCTTGTTCAAACTTAACTAGAGCTTCATTGCTAACACGATACAT
 76324  TGTAGCATCGCTTAGAACCATACCTAGAATAAGTTGAAATAGCTTAGAGTCGATCAT
;     G-orf138 <== start
 76381  AGGGAGGTTTTTCTTCCAATCTTGCCAATATTTAGAATTAAAATGGTAACCATTTCGAGT
 76441  ATTAGTAATCTTCTTCTAGCGAAGCAAATTTCAATTGTATGAGAAGTACGTCGGTATGCC
 76501  TATGCAATATTGCACGGTAAACACCAACTGGTGAACAGATGCTGGAGATCTCGTAGATGT
 76561  TTCCAGTTCCTATATTAACTTGATCAAATACAATTAAAATAAGGTATAATTG
;; mfannot:
 76613  tcgggcgctcgtggaaggattattgttggtactactcaccttctagtcgttgaacctttc
 76673  tactacaatttagctggtcaatcttcgattttataaccgctaaaataccataatagactt
 76733  ggctgcggattgtctcactattgagttaagtaatgagagtttcccgcaattcacccga
;; mfannot:     /group=IA(5') (3.01e-09)
 76791  TTTAACCTCGACTGTGACTCTTTTATTTAATCGAGGTGTCAAACCGTTTGGACAATATGA
 76851  ACTCTCGCAAACGATAAACCTGTTCATTATTCATTACCAATAGCACATTTAATACTATTT
 76911  TTCTATATATCACTATATAGTTTAGACTATGTCATCATTTAATTACTAACATAAGACTAA
 76971  CTCTGTTGAAATCAGAGCTTGGTGGTTTGTCCATTTTTCCTGGAAAGAATAAGAAAAGGG
 77031  GAAGCCAATCAATAAA
;     G-orf120 <== end
 77047  TTATCGCATCCGAAATTTATGTTTCATACTATCATAGATATATTCTCCAGTAATTTCGAG
 77107  AAATCGTTGATATTGACTAGCAGGAATATTAATAACAGGCTTTGATTTATTTACGCCCAT
 77167  CCAAGCATTAAATTTATACCGTGAATTTAGAGCTTCACAAAGTTTAGTTACTTCAAAATG
 77227  ACTAAAACCTTGTGTATGGAATTGAAGACCATATGAATGGCTACCATTCATTCCACCATC
 77287  ATCCATGAACCAACAAGCTAGTGTTCGAGGGCTAATGTGTTCATATAGTTTATCATTAAG
 77347  CACTTTTTTACCATCTTGTAGAAATAGATCTCCTAGATAAT
;     G-orf117 <== end
 77388  CTAGATCTGGGTGTAGCACCAT
;     G-orf120 <== start
 77410  GTGATATTTTCATTTCCACTACTATTGATACGCTTTTGTTCACGTGGTGGCGTAATAACA
 77470  TAAGCTTTGAATTGTTCGAAAACATCCTGTGCATATTCCTTATTAGCCCATTCAAATTTC
 77530  ATCAGATGTCCATTCCCGCTTTTAGCCTGTTCAATTCGGGCATCTCCGAGAAGATGTCCA
 77590  ATAGCACTTTCTTTTTGAGATTCAGAAAATCCTGTGAGCGTTTCTTTATATCTTTTAAAA
 77650  TAATTTGAATTGGGGCTAAGTGTTTTCCCTTGTTTAGCTAGTTCCTCCTTAATAGAAACT
 77710  AGCATTTCTCGTGTAAGTTTTGTATTGTTCAT
;     G-orf117 <== start
 77742  TGTATATTCTATTATTTTATTTCTCGTAGTCTGTATTAGTACTGTTAAATG
;; mfannot:
 77793  tcgggcgctcgtgtccggattattgttagtgcaactcaccgattagtcgttgaactttct
 77853  taaaccactatctgtaaatacagatatacactgatttaagcttagctgcaaattgtctta
 77913  tctaaagataagatgtccttgcaattcacccga
;; mfannot:     /group=IA(5') (1.17e-16)
 77946  TTTTGTATCTACTTACTTTTATGTTATAACGGTTATAAATCTATAATATAGATTTAGTAG
 78006  CTATTTCAATAATTAACATAAATAATAAATAGATAGGGACAACAGTTTATCCCTAGCGTA
 78066  ACTTTTATTTCTTGAGCGATGACCATTCCATTATGAATCACCGGATCACTATATCCTACT
 78126  TGCGTATCTGATCGACTTATCAGTCTTTCAGTCAAGCATGCTTATACTATTACGCTTTAA
 78186  TAAACTTTACATAGTTCATTGGTTTCTGACCAATATATGCATACCTTTGAAGGCCTCTGA
 78246  TACTTTATTAGAGGCTACCGTCCCAGTCAAACTGACCACCTGATATTTTTCCAGGCCATG
 78306  AAATTTATAGTTCTTTATATACAGTCTATATTTATTAAAAAATATTTCAATTAATATTTC
 78366  TATTAAAGGGCTGTATTAAAAATGGAATAGAGAAAATATTTTCCTCTATTCTCTTTATAG
 78426  AGAGAAAACTCCTCTCTCTATAAACCTAATAGAATGCGCTGGCGCTACATCTATAGAATT
 78486  TAGAGAGAAATAACTAGAAAATTATAGCTATTTCTCATAAGGAACCAGTCCATAACTCAG
 78546  CATTAGGTAAGTCTTTTCTTTAGATTAGTCAAGGTATTTCACTGACGCAGAAAAAGATCT
 78606  ACTCCCTTGTATACTACACCTAGCTATAGAAAAAACAATATCAAGTTACAGTAAAGCTGC
 78666  ATAGGGTCTGTTGAGATAGGTCGGATTCTCACGAATCTTTCC
;; mfannot:
 78708  ccctccaagaactgtacgtgcgactttcatcgcatacagctc
;; mfannot:     /group=II (4.86e-13)
 78750  AAACATTTCAATTAATCAAAACTTATTTTCTGAGGGCTCCCATATATTATTTAATAGTAA
 78810  TTATTTACGATAACGATTCATCGTTGATTTCACTTTCTCCATCGCTTCACGTCCGCGCAA
 78870  AAGCGCTCTGTTTTATGTAGACCTTCGTTCTTCATATCAATAAGTTTTTTCCAGTCTAGA
 78930  TAATCCAGTTGTTTTTGTGTTTTTAGCGGATAGTCATCCGCAGTTACTTTTCCTTCATTG
 78990  TTAGTAACAGTAACATATCGACTAACAGATCGACTATCAAGAGTTTCTGACATAGATGTC
 79050  GTGTCAAACTTAGGAAGGGCCGGCCCATACATAACCTGATTCTAGAAAACTTTTAATTGC
 79110  TTCTAGAATAACCACATCATGA
;     G-orf140 <== end
 79132  TTACTTTGAGCAGTGTTGGATTAGCTGCAATGTAATGACTATTCCGACTAATTTGATCCC
 79192  GGAATTGAAATGATCCTTCCCCATCAATAAAACCTTGTACCCAATTAGGATGTAGCTTAA
 79252  TGATATCACCTGCCCGCCTAATAAAAATCGAAGATTTTTATAGGGGATCATTCAGATAAT
 79312  TCCACCGATCGGTCGAGCATTATTCATACTTTCCTTAATATCAAATAGAAGTTGTTTACC
 79372  TTCTGATTGATAATGCCACTTATTTGTGAGTAGATCCACAGCTTTACTCCAATCTTTGTA
 79432  GTCAAGAGCTTTACTTGTTTGTAGTGGATATTCTTGAAAGTGAGGAAGAATACGTTCACG
 79492  AATTGATACTAGATCTTGTACTTGATATTTTAGAGTTCCTGTACATCGATATGTACTTTC
 79552  CCT
;     G-orf140 <== start /note=LAGLIDADG ;; evalue:2.9e-12
 79555  GTTTTAAAATAGTCTACTAGATCATGTAGTACCTCTTCGCTG
;     G-orf50 <== end
 79597  CTAGCTAGTTGTGTCACTTTGTATTGAAGACCGTTTGTCGGTGGCTGTAGTTGTTGTGTT
 79657  GATGCTAAAACAACCTTCGGCATCTGTAAATCCTGTTACATACCAGTTTAGAAAGACTAC
 79717  CACCTCCAGATTTTGACAGAATACTACGAGAAT
;     G-orf50 <== start /note=LAGLIDADG ;; evalue:7.8e-08
 79750  AGTCTAGTAGTGGTTGTTCAAGTAGTGTATCTTGTACGAAATCTTTTTCATAAAAACTAG
 79810  AATCATAAGTGGTCTTTATATTCATTTCTGAAAATTGATCACTTATAGTGATGAAAGCAT
 79870  CAATAAAATTAATAAAAATTGTAACTGTAAATTAAAAATAAAATTATGCTAATACTATTA
 79930  CTTTCGATCGTAGATTAGGGTGTCGTTACTAGCGGAGCAACTCGATATTCTTGAATATTT
 79990  TAGTTACTAACTATACGGGTACTCTACGATATAATAGTATATTGTGTAACATAATCCCTG
 80050  ATATAGGCATATCAGTTTAGATTTTTATACTAATTCCACCGGCCCGCCTAATAAAAATCG
 80110  AAGATTTTTATAGGGCGGGCAGGAAACTAGTGAAAATAAGTTTGTAAAACAGTAAGGGAT
 80170  CTTTACATTGATTATAAAATGCCTGCTCTAAGTCTGCATCCTTTCGGATTAGCCAAAAAT
 80230  GCGCTTACGCTATAAAATTTACTAGTAAATTTGTGCGCGGGCGCTAGGCTTATATTTACC
 80290  ATTACAGTAAATCATTCGCTTTTTAGAACATCCTTTACCCACTAGTAGTTATTTTACTTT
 80350  ACAGTAAAACCTCTATTAATAAATAATAGTTACTATTGGGCTTACCAAGTTTCTATTATA
 80410  GCACTTTAATGTTATCCTTAGAACCCCACTATACGTAGGTTGAAATTAGATCCATAAAGT
 80470  AAAGTACGGGAACACTTTACTACATTCAACAATCGATTATTTTAAAGAATAATCGTCAGT
 80530  TCTACGCTTCTAACGTGAATTCACTTATGTTGTTCATAGATAACTAGCTCACCATCTATT
 80590  CAAATATGATTGATAGATGGATTTAGGTGGGCTTCACACTAAAGTATTACTACTCTAGCA
 80650  TGCCACTTGAGCTCAGATAATGGATTATCAGGAGGGTTTTCACCTCATTGCTATAATAGA
 80710  CTTCTTGTCGCACTCCCGTCTAACTGAAGGTAAACCGCATCTGCACGGCTAATTCAATTT
 80770  CACTGAGATGCTTGTGGAGACAGCAGGGCCACGTTACCTCATTCATGCAGGACCACATTT
 80830  AATGGCCAAGGAATTTCGCTACTTTCAGATCCTTATAGTTAAGACCGCCATTCACCATGG
 80890  CATCAGTTAGTGACATTATTTACTAGAAACTAGTAAATAGATCACCTTCTTTACACGACA
 80950  TGGCATTGGGCAGAGTTCACAACTTATACAAGTACTATTCGTCTTAGCAAGTTGCTGTGT
 81010  TTTTGGTAAACAGTCGCAGCCCTCGATTTTGTGACACTCAGAATTTAAATATAATTATTT
 81070  ATTCTGGTTACCCTTATCGTCTAACTTACGGGCACAATTTGCCGAGTTCCTTCACAAGCA
 81130  TTATCTCTACGCCTTAGTATTCTCTACCTACGAACCTGTGTCGGTTTAGGGTACGGATTC
 81190  ACTATAAAATAGTGACACTTAATTTTCTCGATCTAACCCTTTCTCTGCAAATTTTCATAC
 81250  AGATAAGTAGTTATTATATATAGATAGTTCAGTGTAATTATAATTATTCTCATCAGATAT
 81310  AGACATTCGCCTATAACCCTTAGAGTCCGTATAACTCATGGCAGATTAACTTCTCCATGA
 81370  AACCCTCTCGTATTCGGCGAGGAGTGTTTTAACTCCTTTCTACGTTACTCATGTCAGCAT
 81430  TTTCTCTTCAGTACTGTCCAGTAAATGAAACATTTTCCTTCAATCAGATACTGAGTGTTC
 81490  TGCTACCCTTACTTATAATAAATAAAAATAGATTATAAATAGTCACGGTGTAGGTATATT
 81550  GTCTAAGACCCGTTAATTTTCGACGCTTCTCTCCTCAAACAATAAAAATTAATTTTTATT
 81610  CTTTTTTATAGGACCACTGAGTTGTTACACTATCATTAAAAGATGGCTCAAATTGTTCTA
 81670  TAATTTTCATTATAGTTTAGACTATACCTTCAACTCTATTTTTACCTTAGATCTTGTTTA
 81730  CAATTAAACATCGATCATATTTATAATAAAAGCATGAAAGGGGAATTCTTATTCAGAATT
 81790  TTAGATAGAAAAGTAGTTTTATCCACTTTTCGTTTCAGTGGGCGCTCCTCGATTCATATC
 81850  ATAAACTAGATTTACAATCTCTTCTAGATCGGCATTTGATTTTACTCGATTTTTGGTCAT
 81910  AATATCGGCTCAACATAGAACTGTTTCACCGTATTAAGGTGAATAGAAAGTAGTGCCCGC
 81970  CCTTCGGGTGCCCTTCAGGTGCCCTTCGGGTGCCCGACCTTCGGGTGCCCTTCGGGTGCC
 82030  CGCCCTTCGGGCGTTGAATTTTTTCTAGTAGATAACTATGAATTCGATATACACAAGCAT
 82090  CCTTATTAGTGTACTTTT
;     G-orf115 <== end
 82108  TTACTTCACCACACCGTCCATAAGTGCTATAAGCACATTATAGTCATCATTAGCGGCCCC
 82168  TTCGATTTTTATTAGCCGAAAAAAACTAGTAATTCGTGAGCTTGTTGTACTGAAATTAAA
 82228  CCCGCGCTTATAAAATAAAATCATTGATTTTATTTTATTAGCGCCTTCCATCTCCGTCGA
 82288  TGCTAGATATTCTAGTGTTATTGATGTATTTATCTTTTGACTGCATAGGCCCGGGGCCAT
 82348  GCATATTAGAATTTTTTGATTCCTTATATACAGAGGCGAAGAACTATTCATAATTGTATC
 82408  TAGAATTACTTTAAAAGATTCTGGACTACGAGTAGAAGTATTGTTCAT
;     G-orf115 <== start
 82456  AAAGTAACATAGATTAAAAATATCTAGG
;; mfannot:
 82484  aaaccgcgccttataaaataaaatcattgattttattttattagcgcgcagttagatgat
 82544  aattatcattcattgctagaactacttttataaaaccttcggttttattaggaagatcag
 82604  ataagatacgtactttccacctctcaaagtgtggcagaattactgtaataatctctttta
 82664  gagaagttactacaatgctaacacgttctcgattaataacaagtctaccgacatcaagat
 82724  aaatgtgaagagcagttcaagatcatgaatgctttgagaaagttcaaaagtaggtacaaa
 82784  tcgataaaggaat
;     G-orf52 <== end
 82797  ttaccgtttcttgataataaccatgaaacttccatcagcttgagtaaatcctgtaagcca
 82857  ccaaggactaaatttaaatagttgttttattgttttcattgttttcattgcttttattaa
 82917  taaatatatatagtaaactgagattcatagagtgccaac
;     G-orf52 <== start /note=LAGLIDADG ;; evalue:3.5e-09
 82956  gtcttatagtatattaaatacggatttggttcatcttgtccatacatttatactactatc
 83016  tcttctttcgaatcagtcgttacagggtcaatatcaaagtgaatgctctataatgcattc
 83076  atatttattttagaatctctacgatgatacgacttacccacggtattaccataatttaat
 83136  taatcaattaaaccttaggcttcaccgttttgagttggtacta
;; mfannot:     /group=IA3 (7.74e-19)
 83179  TAATAGTAATCACTTACTATTGAGGCACTGACGGTCTCCCCGTACCTCCAAGCCTACTTC
 83239  ATGGTTGTATTAGGAGTTAAACTTTCTTATATTCACTTAACAATATTTTGGGACCTTAAC
 83299  ACGTGCTCTGGGCTGTTTCCCTTTTGTCTATCCACCTTATCATGAATAGACTGTGCCCTT
 83359  ATCATTCACTATTATCCTTCCGAGGTTAACCATCAATGGTAGAGTTGTGAACAAATATTT
 83419  GCAGTTAATAGATTTAATTTTAATTCTGCGCGCCTATAAAAATCTTCGATTTTTATTGGC
 83479  GCCTATAATTTTCATTATAGTTT
;; mfannot:
 83502  agactataccttcaactctatatttatattaggttataaattgcattacgactatattac
 83562  atgaacattgaaaggggatactataaaactattaaa
;     G-orf184 <== end
 83598  ttaaattataaatcgctgtagataagtttctttagtaattttacgggttttcccattaag
 83658  gtttatattataaacaaggtctacaactcgctgtaggtttttatctgattgaataccttc
 83718  agtatatagaatgttccatacttcaaaacttggaacaagatattcttgttttacagtata
 83778  aagatgaccttctttaagtagagggataattttatcaataagatctttaatttttgttac
 83838  acggtattttacatactctttcttggttgaaatagaaatttcaccacattggagtttgtt
 83898  ctttagtgctagtagtacgctataatcttctagccctattgagatagagaattctgaggt
 83958  aacttttttcttaacattagagaacgtaaaacagatacttccatcactatctaccatacc
 84018  acaaataaagtcgacaggatagatatcattatttgcattaactgaattaaaatcgattt
;     G-orf176 <== end
 84077  ttagttcggattgtttacaaaaaataagaggaaatttatcgttaatgaaactaacaatag
 84137  tttgataagattccat
;     G-orf184 <== start
 84153  agaacgtgtagaagtagtgtgtgtaaaataacaaaaattaagaatgcgcctttgggatct
 84213  agatgcatcttatcttgcatagcaagaactactttacgaaaaataagataactaactagt
 84273  ttaccaccttttacagggtatttatcaaaatgaggaataattacagttagaatatcagta
 84333  atagaactaactacaatattaacactttctcgattaatataaagttttcctacatctaga
 84393  gctttatgtagtttcttcatcatttcgatttcccgaacactttgagttagcataaaaact
 84453  ggctgtggtcgataaggtagtttaccttttttctgttgactaaagctaatcataaaacaa
 84513  ccatcagtttgtgtaaaccctgttagccaccaaccaagaggtgtaaattgatattttttt
 84573  gttcattgttcatgtattttttttttttttttttt
;     G-orf176 <== start /note=LAGLIDADG ;; evalue:2.7e-31
 84608  attttagagccagaatttaaggctatttagtcggattgatagatttgcaattttgtaacc
 84668  ataataaactgagattcatagagtgcctacgtgttacatatggattttcaagtattgcta
 84728  tacctgaaaatttaaacatacgtctcttctttcgaatcagtcgttacagggtcaatatca
 84788  aagtgaatgcgtttatgaagcattcatatttaaagaatctctacgatgatacgacttacc
 84848  cacggtattaacatagctattaattaataattactaataaccttagtcttcaccgttttg
 84908  agtaggtgcta
;; mfannot:     /group=IA3 (3.43e-22)
 84919  TAATAACCATTGCTGATTATTGGGGCTAACACACTAACCCCCCAATTTAACATAGTAATA
 84979  TTTTAATGCGCTAATAAAATAAAATCGAGGATTTTATTTTATAATGCGCGGCTAATGTAT
 85039  GATGATCAGTGCTGTACATATAAAAGTGTAAATAAAGGCCCTACCTAAATAGGTTTCGCA
 85099  GAATACCAGCTATCATCCAAATTAGATTGGCCTTTCCAATGCGCGCTTATTAAAATCATA
 85159  TATTTTATAAGCCTATAATTTTCATTATAGTTT
;; mfannot:
 85192  agactataccttcaactctatatctaccttagatttttaactatttttatttatcacata
 85252  gaatcatagtagattggaacaatagagtgctaacgtgttacaatgaaataaattcagagt
 85312  ctcttctttcaaatcagtcgttacggggtcattattaatggattaatatattagattaat
 85372  caaaagtagttcctacaataataagacttcccacggtattaccatagttctttggatgag
 85432  aaccttaggcttcaccgttatgagttagattta
;; mfannot:     /group=IA3 (5.34e-39)
 85465  TCAATAACAATCACTCGTTATGAGGGCGAAAGATTCACCCCTTACCACAGCTCATCAGAG
 85525  AATTTTGCAACATTCACCTGTTCGGCCCTTTTTTAGCCTGGCCATGGTAAGATCATTTGG
 85585  CTTCGGGTCTAGTTCATAAAACTATTTCTGATCCACTTATTATAGTCGCTTTCGCTTAGA
 85645  TTATTCATCTTGCTCTATAAACTAACTCGCTGACCCATTATGCAAAAGGTACGTTGTCAT
 85705  TTTTTACTAAAACTCCAACTGCTTATAGGATTACTAGTTCAGGTTCTATTTCACTAGTCA
 85765  TCTACTTACTTTTCACCTTTCACTCACGTTACT
;;
 85798  CTTCACTATCGCTAGATATGTTATACTTAGCCTTGGAGGATGGTACCCCCTTATTCATAC
 85858  AAGGCTGACGTCCTCATATTACTTAATAACATCTTTACTTTCATCACATACAGGACTTTC
 85918  ACCTTCTATGGGCAGGGCGGAGCCCAGTAAATATTGTACACATACGTCACTATTTTAATG
 85978  TCTACTTATTCCAAAGTACTATGCGTGTTAGTAAAAATTTTGGCTATTCTGGTTTCACTC
 86038  ACCATTACTCCCAGAGTCTCTTTTGATTTCCTTTCCTATTGGTACTGTAATGTTTTACTT
 86098  CCCAACGTTCTATACTATTCGGTTTACCTTAGGATTGTATAAATATTCTGATTGTATCTA
 86158  TACTTTTAGTATTCTACTTCCTTTTCAACATATCTGCTAGGCATCCCTAATAATCCCTTT
 86218  AATTACTTAACCATATATTCAACATTGTCATCGATTCCTATATTACCTACTTA
;;     rnl <== ;; mfannot: 5' +/- 50 nt
 86271  TTATTAATTTATTTATATACCGTCAATAAAATTACTAAGTATTATATAGGATGATCCTAT
 86331  AAGGACGATAGTATTATATATACTGATACTATCAGATATTCATATAATTTGCTATCTATT
 86391  TCAGCTTATAAAATAAAATCAAGGATTTTATTTTATAAGAAATAGATAATTCTTTTTTAT
 86451  ACTTATTATTATATAGAATATTCTTAGTAGTAGAAGCAAAGCGCGATCTACAAGACCTTT
 86511  TCTTTGAAAATAAATAGTGCTGATTAAAAAATGTATACTACATTTTAGTGGTAATTTAAT
 86571  TTCGGCACATAAATTCGTGCCAATAAAATAAAATCAAGGGTTTATTTTAATTTTATAAGG
 86631  CGTTAGCACTAAGTCAAATAATTCTACTTTTCTAATACGGTCCTATTTTTCTTTTTTATT
;     G-nad6 ==> start
 86691  ATGAACAATTTTCTACTTGATTTTCTAGCACTGGGTGCAATTCTTTCTGGAATTCTAGTT
 86751  ATTACGTCTAAAAATCCAGTTATTTCTGTACTATTTCTAATTTCTGTATTTGTTAATGTA
 86811  GCAGGTTATCTAGTACTACTAGGAGTTGGTTTTATTGGTATCTCTTATCTAATTGTTTAC
 86871  GTTGGAGCAGTAACAGTACTTTTCCTCTTCGTTATTATGATGCTGAATCTTCAACTAACT
 86931  GAACTTAGTGCTGTTGGTAATGAGTATACTCAAAATCTACCTCTAGCAACAATTCTTGGT
 86991  AGTCTACTTCTATTTGAACTAGTATCTGTTGTACCTTCTTTTGATGGTTTCTATCAACTT
 87051  AATAGTACTGCAACTATTTTTAAATCTCTAGGTGTTGGTATTCTTAACTGGTTTAATTCT
 87111  CTTTCTCTAGGAGTTGAAAATACTTTTGCTTTTGCAGAAGTTAACCAAACATTCAATAGT
 87171  TTTGCTGCGGATACACAATTTGCTACTTTCCTACAAATTCAAACTATCGGTCAAGTGCTT
 87231  TATACTAATGGAGCTCTTTGGCTAATCGTATCTAGTCTTATTCTACTTCTAGCAATGGTA
 87291  GGACCTATTACTCTTTCTATGAATAAGAAAGATTCATCCCCGGCGAATCAGGTCAATACA
 87351  GTAAGTCCTCTAGTAAAGTAA
;     G-nad6 ==> end
 87372  CAGGTAAACGATTTTACTCTAGTAGTAGCCGATCACGTCTACCTGGAGATCATTATCGAC
 87432  GACATAACCTTGTTAAGAAACTTTTTACAGAAAAAAATACTGCGCTTAATACTAAATAAA
 87492  ATCTAGAGATTGCACTAGGTATTTCTGTTTCTCAGGAAACTATTGATCTTTGTATGGCTA
 87552  TCGTAGAAAATAGTGTTACATGTGACCGCTAACACGGAAGCAAGTAAAGCTTTTTCACTT
 87612  ATTGCTGGTCCACATACCACAAAAAACCCCGCAAAGCGTAAAGCTGGTTGTTATCACATT
 87672  CATGATAATATCGAGAATGTATTTGGATCAGGGTATGTTGGGCAAAGTATTATTCTAGGT
 87732  AATCGTGTACGGGAACATGCGAATCTTCGAACAACTAGTAGTTATATCACATCACTAAAG
 87792  AAGCAGTAACTCTTTATCTTGTACCAGATTCTTACAATCTACCTCTAGATATTGCTACAT
 87852  TTCTAACTATTCTAGAACGCCGTAGGCTCTTTTCTTTGTTCTTCAACCATCAGTCAATAT
 87912  TAGTCTAATTGCTACTCCAGGTCTTATTCCTTCTGATAATAAGGAACGTACTATTAGTGA
 87972  AGAACTACTAAAAATTTGGGTGAAACTATATATTTACCGATATAATCTTTCAGATAATTC
 88032  TTTTGAACTAATTCATATTCTACCTAATACAGATTCTTTCTCTAAAATTGCTGGAAAGAG
 88092  TAAACTATGGGCATTCTTCGAGAAGGGTATCGAAAAGAGCTATTTCTTTCTACAACACCA
 88152  CTTGATACTAACAAATCATGTCTAATGAATCAAGAACAACTTGCAGTGGCCCTAATAAAA
 88212  TCGAAGATTTTATAACGCTAGTTAGTAAACTACAACAAAAAACAAAAGGAGGAAAACAAA
 88272  TTATGGTTATTAATCTACAAACTAATGAAGAAGTTATTTATCCGGAGTTGTGCACGAGCT
 88332  CTAAATGTCAGTCAAACTCCTATTAAACATGGTGCTAACTCTATGTATAAAATTGTAGTT
 88392  CTTTAAAAGAATAATATACTATACATTTCCCCTTTCCCACAAGAAGAAATGAGAATATAA
 88452  TATGGGGGACCACAAATAA
;;     G-nad6 ==> start ;; First ATG found at 88504 HMMmatch = 63,102
 88471  GGAGCTATTGCTATTCTATTCCTATTTGTTGTTATGATGCTTAATCTACAACTAACAGAA
 88531  CTAAGTGCTGTTGGTACAGAATATACACAAAACCTACCACTAG
;;     G-nad6 ==> start ;; No ATG or GTG start codon at 88730 and HMMmatch = 117,184
 88574  GTACAATTATTGGAAGTCGCGCTTCGCGCCCTATTTGAACTAGTATCTATTGTACCTGGA
 88634  TTTACAGCTTATAG
;;     G-nad6 ==> end
 88648  TGGATCAGAGCCTTATGGCGGTACATTTAATATTAGTACTGTTACTAATCTTCTACCTCA
 88708  AGCTGAACTAGGTATTCTTAATTGGTTTAATTCTCTATTCCTAGGTGTTGCAAATCCATT
 88768  TACAAACAATGATGTACACTATACATTTAATACTGCTTTTGGTGCTACTGATACACAGTT
 88828  TGCTAGCTTCCTACAAATCCAAAGTATTGGTTACAGTATTTATACTACTGGAGCACTATG
 88888  GCTTATTGTTACAAGTGTTATTCTTCTTCTTGCGGCCTATTACTCTTTCTATGAATAA
;;     G-nad6 ==> end
 88946  AACTCCAGCTAACTTAACTACCCTAATAAAATCGAAGATTTTATAACCCCTTCCACATTA
 89006  AATCATTATTAAAACCCGCCAATAAAAGTAAAAAACAATGATTTTATTTTATGGCCAATA
 89066  AAAATGTACTATAAACTTTATAAGCCTGAATAAAATACATAACATAAAAATTCTTTTTTA
 89126  GACTATTATATAAAAAGGATCTATTTAATCTATCCTTTTATTTATAACACTTTATATGAA
 89186  TAGCTATTTTTATAGAGTCA
;     G-trnC(gca) ==> start
 89206  GAGTCGAGTACAGATGGCTTCTGTTGGGGAACT!GCA!AATTCTACCATCCAGGGTTCAA
 89264  TTCCCTCTTGACTCT
;     G-trnC(gca) ==> end
 89279  AACAGATCTAGTTAAATATATTCTTTTATATAATTAATACTCTCTATATAAAAGACATTC
 89339  TTTTTATAAATCTATACTTCTAATTATAATATTTACACCAGGTATTTTTATAATATAAAA
 89399  TTGTCCTAATAGAATAATATAGAT
;     G-trnW(cca) ==> start
 89423  AAGAATATCGTATAATGGTAATACAATGATCT!CCA!AAGTCATTTATGTTGGTTCGATT
 89481  CCAGCTGTTCTTG
;     G-trnW(cca) ==> end
 89494  TTATTATAAATCAAATGGACTGGTTATAATATCTTCGATATTATTAGAACATCTTCGATT
 89554  TTATTAGTAAATTTAGTAAAGGAATTAATATAATTATATAGGTACTGAAAACATCTTTAT
 89614  AAAGATCTTCAGCATCTGTTCACCAGCTAGTGTTTACCGTAATAGAATAGATACTCTCTA
 89674  TTCTATTATAGGCATACTGGCGTATTACTTCATTGTTATTTACT
;     G-atp9 ==> start
 89718  ATGCTTGCTGCTGCTAAATACATCGGATCAGGAGTTGCTGCTCTAGGACTAATCGGAGCC
 89778  GGAATCGGAGTTGGAATCGTATTCGCTGCTCTAATCCAAGGAGTTTCACGAAACCCTAGC
 89838  CTACGAGGTCAACTATTTACTTACGCTATCCTAGGATTTGCCCTAAGTGAGGCTACAGGT
 89898  CTATTCGCACTTATGGTATCATTCCTACTACTTTACTCATAA
;     G-atp9 ==> end
 89940  TTATCGACTAAAGTAAGGCAATATAACCTATCCGGGGAAAGCAATGCTTCCCCTTTCATA
 90000  TTCTAAAAAAAAGAAACCGATTCTTTTTATTGAATTTACTTTAAATTTAATAGCCGCTAC
 90060  ATCTAATTCATATATTTCTCTTGTGAACTTTTTACTTATCTTATTTATTTAGTAATATAG
 90120  AGACTAATAGTCTCTATATTTTAACTATTTGTCTATTTTAAAAATTCTAGTAGATAATCC
 90180  TTCTTTATTTAATAAGTACTATATAAAAATGAAATGTAATTCTTTTAAAAAGAAAGAATA
 90240  TTAGAGAAGAATAAATACAAATATACAACTCATTATAAAATATTTATGTAATTATATAGA
 90300  AGTTATATAGGTATATACATTAATAAAT
;     G-trnL(uag) ==> start
 90328  GTGAGTGTGTTGAAATTGGTAGCCAAGTCGACCT!TAG!GAGTCGGTAGTCTTAGACTGT
 90386  GTAGGTTCAAGTCCTATCACTCACA
;     G-trnL(uag) ==> end
 90411  ATCTAATAAATAATAGATAAAATATCGAATTAAATTAAACTAAAGCTAGTCTTTTCTTTG
 90471  TTATCTTTAATTTTTGATCCCATTTA
