# Supplementary material for: Global Characterization of Fungal Mitogenomes: New Insights on Genomic Diversity and Dynamism of Coding Genes and Accessory Elements
Source: Front Microbiol. 2021 Dec 1;12:787283. doi: 10.3389/fmicb.2021.787283 (PMC8672057; doi:10.3389/fmicb.2021.787283)
Supplement: Supplementary File 1 — de novo annotation files of the 685 mitogenomes investigated in this study. Annotation was performed with the Mfannot program. [file Data_Sheet_1.ZIP › Supplementary_FileS1/NC_022157.1_Candida_tetrigidarum_strain_NRRL_Y-48142_mitochondrion_complete_genome_mitogenome.mfres]

;; Masterfile modified automatically by mfannot version 1.35
;; on Thu Dec 24 20:30:47 2020 by user pfonseca on host LGCM-PROC
;;    - Gene Totals: 39
;;    - List of genes added:
;;      atp6                 atp8                 atp9                
;;      cob (1 introns)      cox1 (2 introns)     cox2                
;;      cox3                 nad1                 nad2                
;;      nad3                 nad4                 nad4L               
;;      nad5                 nad6                 orf373              
;;      rns                  trnA(ugc)            trnC(gca)           
;;      trnD(guc)            trnE(uuc)            trnF(gaa)           
;;      trnG(ucc)            trnH(gug)            trnI(gau)           
;;      trnK(uuu)            trnL(uaa)            trnL(uag)           
;;      trnM(cau)            trnN(guu)            trnP(ugg)           
;;      trnQ(uug)            trnR(acg)            trnR(ucu)           
;;      trnS(gcu)            trnS(uga)            trnT(ugu)           
;;      trnV(uac)            trnW(uca)            trnY(gua)           
;;
;; Gene for nad2 and trnR is probably in family

;; end mfannot
;;


>NC_022157.1 Candida tetrigidarum strain NRRL Y-48142 mitochondrion complete genome gc=4
     1  GGTGGAATAATACCTATTATTGCCGTTGTTGCTATTACTATCCTAGAAGTCGGTATCGCT
    61  ATTATCCAAGCCTACGTATTCAGTATCTTATTATCTAGCTATATTAAAGATAGTGTATCT
   121  CTACATTAATTATTCTTATTCCCTATATACTTATTATCTTAATAAAGGTATGATGACTAT
   181  AAATAACTATACTAATACTCTAATCAATAGAATAAGTTATAAGGTCTAAACTCTAACAAT
   241  AATAACAATACAAAGACTATAATACATAAGGGTATGATGACTAAATAACTATATAAAGGT
   301  ATGATATGGTATGCTATGGTATGATATGCTACAAGCTAATGTATACCTATCTAGAGTGAT
   361  GGTGAATAATATAAGGTATGATGTATTAATTACCTAATAAAGTATAGTAAAGGTATAATG
   421  CTTCAACTATAGTAATTAACTCAATAAAGGGTATAGTGGGTCTATTATCTAGTACATAAG
   481  CTATAGTATGTCTATTATCAAGTGTCTAGTATGATAACCATAGATAAAGTGTAGTAAGGT
   541  ATTCTATAGTGTGAAGATCATAAATAACTATATCAAAGTATGGTGGGTTAACTTATAGCA
   601  TGATGATAATAAATAACTATATAAGGTATGGTGGGGTTAACTATGTAGTGTATATGTGAA
   661  GATGGTAGTAATAATATAAGGGTTAGATAACTACATAATAGGAGGGTATGATGTCTAATG
   721  TCTAATATCTCTATAATAAAATGTATAGGTAAGATGTATCTGATTATATAATGTATACAG
   781  TATGATGACTATGATGGCTATAATGACTATGATAAGTATCTCTTATTGAATGTATGATGA
   841  CTATGATGGCTATGATGACTATAATAAGTATGATGTATCTCTTATTCAATCTATAAGTGT
   901  GTATCCTACTAATTGTACTATCACTATAACTATTATTATATGTATCATTTACCTCTATGT
   961  TCTATTACTCTATGAAGGTTCTACTATATAAATCATATAATACCTATAATACACTATAAT
  1021  TAGTCACTTTACCTTATAAGTATGATATGATGTATGGTTATTATGTTAGATATTCTGTAA
  1081  GTAATAATACCATATATAGAGTTCTTATGTTCTATAATAAAGAGATATACCCCTATAGTA
  1141  AGTAACATGTATAGAGTTGTAACTTTATAGACTAGACCAACAATACCTTACTTAGTGATA
  1201  TGTCATGTGTTATACTAATACCTTCCTTAGTGATAGACCAAATGTGATGTGTTGTACTAA
  1261  TACCCTCTTTAGTGATATGTGATACTAATACCCTCTTTAATGATGTGTTATATGATGTGT
  1321  TATAAGTAGTAAATACCCCTTAGTGATGTATGATGTATGGTATGTGATGTGTCATGTGTG
  1381  ATGTATGATGTCTGATATGTTATACTAATACCCTTTTTAGTCATATGTGATGTGTGATAT
  1441  GTTATACCTTCTTTAGTGATATGTGATATGTTGTAGATTAAGGTACTTTAAAATAGGTAA
  1501  TGTATCATGATAGGTAAAATATACTACTGAATAAGTGACGAGTAAATAATATAGTCAGTG
  1561  GACAACCCCTATAGTGTGGTGCACCATATCATTTACTCTAGATCTATCAATGCTAAGGTT
  1621  TATTACTGATAATAGGTACTCTTTATATCTTATGAATCCTAATATCTAGACTTACAATAT
  1681  TAACTCATTATTAAAGTAAGAGATGCTATAGGATAATGTACTCTATCTCTAATGTATAAG
  1741  GTATAAGCTATAGAGAATAGTAGGTAGTAGTATCATGTCTATATACTTCAATGTATAGGT
  1801  AAGATGTATTGATTATTAACTATATCTAAGGTATTATAGGTAATGTATCTAAGTAATCTA
  1861  GTTTACATATCTCAATCTTTATAGGTAAGGTATCTAGGTAATATATCTAGGTAATGTATC
  1921  TTTACTTATATGAATCTTTATAGTAATGTAGCTTTACACATATCAATATCTATAGGTAAA
  1981  GTATCTAGGTAATGTAACTTTAACTCTATATCAATGATGGCTATATAGTATAGTATTCTA
  2041  ACCTTAATAA
;     G-trnM(cau)_1 ==> start
  2051  TGCAATATAATGTAATGGTAACATCTAAGAGT!CAT!GATCTTATAATGATAGTTCAAAT
  2109  CTATCTATTGCAC
;     G-trnM(cau)_1 ==> end
  2122  TTCAACTAGTAAAGTAACAGTATAACTAATAACCAAGGTGTACTTATCTAACTAATTACC
  2182  AAGGTTGTCTATGTATATCTTACTAATTATCATAATCATCGTGGTATGCCTACTTTATAA
  2242  TCATCATAGTGTACCTACATAATAATCATCATGGTGTGCTTCAGAATCATCATAGTGTAC
  2302  CTACATCATAATCAACATAATTATCATGGTGTGTTTTACCTATATAATATAAAGTATAGT
  2362  GTGTGGTATAATAGTATAAACGTATATTAATGTATACTTGAATTACCATAGTGTACCAAG
  2422  CCATTAATCTATCTAAGTAGTATAAAGATTGATATATGCTTGTATTATCAGAAAACACTT
  2482  ATAATAAGAGTAGGATTGACTTATTGTGTTAGTACTACCATATCTAATTTATAGAGTTAA
  2542  CCATGTAGGTGTACCATATCTTATACATACCATCTAAGATAACCTAGTAATGATACATAC
  2602  TCAACCTTGTAATGATAGATATTCAACCTAGTAATGATACATACTCAACCTTGATGCCAT
  2662  CTATAGTAAAATGTATAGCTCTTATCTAGGAATATTGACCTAAGTATAATAGTGTTAGTA
  2722  TAGTCTATATATGTTAAGTTAAACTACTAGTCATGTAAGTATAGTCTATATATAGTATGT
  2782  TAAACTATTAAAGGTGTAAGTGTAACTGAAACTCTACTAGGTGTTCAGTAACATGTGATA
  2842  TAATGTACCTAAATGGCCTACTGTATTGATGATGTATTGATGATATTAACATGTGATATA
  2902  ATGTACCATAATGACCTACTATATTGATGATGTTCTACTCTATAATGGTGATGTATTGAT
  2962  GATATTTATAGAGTACATTGCTTTATAGTATTATAAGAGTATATTGGTTAACTAACTATA
  3022  CATATAACAGATAGTACTAGACTAAATGGATAGAGTATATTGCCTAACTAACTATACATA
  3082  TAACTGATAGTACTAGACTAAATGAACTGATAGATGATAGATGATAGTATATAACATATT
  3142  CTTACCTATAGTAATGATTATAACAACAATGGTAATAACTATAATGGTAACTATGGTAAT
  3202  AATAACTATAATAACCTACTATACTACTATTATACTGTTACCTTACTTAGTTATAGCTAT
  3262  AATGATAATAATAACACTTATACTCTTACCTTAACAATAACATACTACTATTACCTCTAT
  3322  AAAGTACTTCAACAATAACCTACTACTATTCCCTCAATAAAGTACCTCAATAAAGTATAA
  3382  AATACCTCAATAATGTACCTCAATAATGTATGGTGGACCAATACTACTTATACTGTAACC
  3442  TCTACAATAACATACTACTATTATCTCTATAAAGTATAAAGTATGGTGGGGCAATACTAC
  3502  TTTTACATCAATCAACATCAATCAAATATGATAGGGCAATACTACACTTATACTGTAACC
  3562  TCAACAATACAAGACCTATAATAACATATGACTCTATACACTTATACAGTTACCTTATAT
  3622  ACTAATAATACCTTAGATACTAATAATACTAATGATACCTTACATACTGATGATACTTTA
  3682  CATACTAATGATACCTTACATACTATGATAGCTTACATACTAATAATACTAATGATGCTT
  3742  TATGATACTAATAGCTACTATGGTAACAATAACTATAACAATAACATACATTACTACACA
  3802  TATACAGTTACCTTACTAACTAATTTAACTAATGCTAACTAATGCTAACTAATGATAGTA
  3862  ATAGGAACAAGACATACCTAACATACAGTACTATACCTAATATACCAAATATACCTAACA
  3922  TAGAGTACCTTATATACCAAATATACCTAACATAGATAACTATACCTAATATACTTAACA
  3982  TAAGAGAGTACTATACCTTCTATACTTAACCTAGAATACTATACCTGACATAGAGTACTA
  4042  TACCTTAGATAATAGAGAACTATACCTAATATACCTTATATAGAGTAGTATACCAAATAT
  4102  ACCAAATATACCTTATATAATATAGAGTATTGAATATCATATAACATACTCTTACCTATT
  4162  ATAATATACTTAAGATAGATAAGTCATAAATCACTATAATGTAGGGGGCTATCTTTAATT
  4222  AAGAATCTCATATAATAAGACAATCTTACCTATAATCGATATAATAGAATGTTACAAAAT
  4282  ATCCAACTATTTAAAGCATAGATAAGTTACTTTTACTAGATAATAGAATAAACATACTTA
  4342  GTCCCATCATATAGTAGTATTACCTTGATAATGATAAAATAATAGAAGAAACATACTAAG
  4402  TACCATGATATAGTAGTAGAACCTTGATAATGATTAAATAAAGTATAAGATGATTAGTGT
  4462  ATTACTAACCAAGATAAACTAATTAAACTGATAAATGTAAAGTATAAGGATTACAAACCT
  4522  AGAAGTGTAAAGATATATACCTAGAAATAGAGAGTGTAAAAGTTACCTAGAAGAGTATAA
  4582  TGGGAAAGTTATATACCTAGAAATGTAGAGTGTAAGTATTACCAAGATAATAGTGGAGAC
  4642  CTTATCAAATAATAACCAATCTTATAATAGAATAGTACCATCTATACCATCTATACCATC
  4702  TATACCATCTATACCATCTTTACCATATATAGATAGAGAATAATCAACCTTATAATAGTA
  4762  TAATAGAATAGTATCATATGTAGCCTATATACCATATAAACTATATAAACCATCTATACC
  4822  TTATATACCATTTATACCATATAAACCATCTATACCATATATTGATAGATAATAAGTCAA
  4882  TATAACCATAATAGAGTAAAATAAATAACTAGCTAATCATACCTACATAGAGAAAGTAAT
  4942  AGTAGAGTAATAGTATAGTAATAGTATACCAATTTAACCAATAAGTATAGTAATAGTAAA
  5002  GTAATAATATACCAAGATACCTTACACATGACCTAGAATAATACCTTACAATGACCTAGA
  5062  GTAATACCTTACATATGATTAAGAGTATAGTAGAGTAATACCTTACATATGATTAAGAGT
  5122  ATAGTAGAGTAATACCTTATACATTACCTAGAATATAGTAGAGTAATACCTAATAGATAA
  5182  CCTATAGTATAGTAGAGTAATAGTAAAGTAATATATACCAATCTAACTTATAAGTAGAGA
  5242  TAGAGAGAGTAATAGAGAGTAATAGTAGATAATGATAGTAGAGTTATATAGTTATATCAA
  5302  TCATCTTACCTATAGTAAAACATCAATACTACTAATATAAGTACATTACCAATACCACCA
  5362  ACTATACCAACATTACCAATACCATCAATATACCACCAATTATACCAACATTACCTATAC
  5422  CAACTATACCAATATTACCCATTATCAAGTATGTATCTAACCCTTACTTAATGAATATAA
  5482  CATCTACCAATATACCTTACATTATCAATAATCAAATATCAATAATCCAGTATCTATCTA
  5542  ACCATATATAGAGAATATGATATATACTAACATTACCAATAATCCAGTATCAAGATAACC
  5602  ATACCTAGATAATATGATATATACCAATATTACCAATAAGAAAGTATCAATATAGCCATA
  5662  CATAGAGATAGAGAATATGACATATATACCAAGATATCTTCACATGACTTAGAGTATAGT
  5722  AGAGTATAATAGTATAGTAGAGTAGAGTATATCACTTACCATTTATAGAGAATAAGACCT
  5782  ATCAACATAAAGGATATATCACTTACCATGAAAGTATAGCTGACTACCAAGATACCTACA
  5842  TACATAAGATAAATTACCTACATTACATACATAAGATAATTACCTACATAACCTACATTA
  5902  CCTACATAACATACATAGATACATAACCAACATAACCTTATAACATAGATAAGATAATTA
  5962  CCTACATAACCAACATTACCTACATAAGATACATGACAGACCATCTGGAGTAAAGTAAAG
  6022  TAACACAATAACTAAGTAATCTATTATACATCTATCTATCAAAAGTAGTTATATAAGTAT
  6082  AAGAAGCACATATACTAGAGACTAACTATATGATAAAGTAAACAAGGAATAAGGTATTTT
  6142  ACTATAGAAATGATAAAGTAGATGATATAGTAAATGATATACACATACTCTTACCTATTA
  6202  AATAAACTAAGAGAATCAAGAGTAATCAATATAGGTACTAATCCATAATAAAAGTAAGAT
  6262  ATATAGGTAGAATAGTAATACAATAGAAGGTATACATAACTAAAAAGTATAGAAGGTATA
  6322  CATAACTAAGAAGTATAGTAGGAGTATAGTAGAAGTATACTAGGTAATGATACTAATAAT
  6382  CTTAGATAAAGTAAAGTATGGTTACTATAATAGGGGAATAATACTAGAATAAAGTATATA
  6442  AGGCATAGAATAACTATAACTATGATAAAGAGTATAGTAGTATTGTAATCTATGAGAGTA
  6502  TAAAGTAATAGTAAGTAGGAGAGATAGAACATAAAGGTGATTAACTAATAAGACTAATAA
  6562  GACTAATAAGACTAATAAGTAACTGAGAGTAGATAAGCTAAGAATGGTTAATACTATAGA
  6622  ATGAGTAATATAATACACACACTCTTACCTATAATAAAATACTAATAGATACATAAAGCA
  6682  ATAATAGCTAAGAATCTATAATAAATGAGTAAGAATAGTATAGTAAATAGTTAAAATGTA
  6742  TAATGTAACTTCTAGGTAAAGAGTACTAGAGATAGTTAATGAATATACAACTAATAAACC
  6802  ACTAAGATAAGGTATATATGACTTAAAATAATCAAAAGTATAAACAACTAATATAAGGGA
  6862  TGTATAACTTAAAATGATCAATCAAGTATAATAAACTAATAGTGGCTGATAGATAATATA
  6922  AACTAATAAGTATAGAACCAATAATATAGTAGTAGAATAGCCAATGAAACCAAGTAGTAA
  6982  GTGTGTCTATGTAAAGTATATTGAGTAATGGAATTGCCAATGAAACCAAGTATAAAGTAA
  7042  TGGGAATATATCCTAACACTATCATAGAGAAGTTAACTAATGAACACTACCTCACAACTC
  7102  GTCAAGTGTATCCAACTCAATAGTGCATAAGTTAGTTACTAATTATTAAGTATGTATATA
  7162  AACACCTAGTACACAGTTAGTAGCTAATTATCCATAGTGTTTATAAGACAATTATTCAGT
  7222  TAGTTAAGTATACCCTACCATAAAAAAATATTAAGAGAATAAACCACTAAAAGATAAGGT
  7282  TACATAACTTATATTAAATTAGACACTTAGACCTTAAAAACAATAAATGGGTAAAAGACT
  7342  AAGAGACGAAGAGTAGATAGAAAAGACATGACTGAAAGCGGCATCAGATCATTTTATTTA
  7402  TAAAAGGAAGATCTGATGCCGCGAAAAATAATTGGCCAAGCCCTGCAGGCTTAAGTGCCA
  7462  ATTATTTTTCTTATTACTATACTCACATTACTTTATTTACCTCCTATTTCTACATTTTAT
  7522  CTCCCCTTCTTACTCTATAAAATTCTATCTATTTACTTTAGAAACCTACACATTATTAGT
  7582  CTATTTACAATATACGTATCCTTTATCAATAAATAACAATACTTTACTCTGGTGTTACTT
  7642  AATTAGTTGATTAGTTATATTAGGATTATGAGATTCTACACTATAAATTTCCATTATTAA
  7702  AAACTTATAACCCTTGCATATATTAGTAGTACTTAATGGAACTTACTCTTAGTATTAGTG
  7762  GTATTTTAACTTATTCACATTATTCTAGGTAAAATTAACTTATTACTCTATTACTCTATT
  7822  ACTATAAGCTTGATTAATCTATGAGCCATTAGAAGCTTATTATTCTATTATTTGATAGTA
  7882  CTCATCTTGTATCATGTTATTATATACTTTCATAGGTGTAAAGGTAACTATTCTATATCA
  7942  TTTACTTAAAGGTATCTCTAGTATCATTACCTATACTTATTAGATTTGAATACATTATAC
  8002  TATACATTACTATTTTACCTCTATATACTGCTAACATCAAGAATTACCACCTATATAGAT
  8062  CATCTCAATTTATTTAATAGGTAAGACGGTTCTCTTGGATGAGATATATGATATACGATC
  8122  TTTTATTATAGTATCCATACCCTATAGTTTAACTTCTACTATTCTAGAATACATACATCT
  8182  GTTACTTACTATTACTATCTCTTATTATAAGTAAGTATCATACCTAGTTATATGTCTATT
  8242  CTAAGGTATACACTACTAATCTATTACTTATTGATATATACATTTTTACCCTACATTATT
  8302  AGATGTTTTATAAGTAACAATACTGATCTATCTAAGCTAATATACCATTCATTAAGCTAT
  8362  CTATACTTTATTGGATATGCTCATATTATTTACTATTCTTAAGTAATGTAAGCACTATCT
  8422  ATCTAAATATAAGATTATTCTATGGTAATATTGCCACACTATCTGAATAAGGAACATTGA
  8482  TACATTATAGGCAAGTACTAAGTCTATTATTAAGTAAAGGACACATACTGAACTCATATA
  8542  TTCTAATTATAAGTAACATTGGTATACATTATAAGATATCCACTCTACTCTTATAGATAA
  8602  AAATACCACTATATAGGCCCCCTCATGTATGTTCAGGTATACTACACTCATTATGCTCAT
  8662  GTTTACTATGCTTATGTATACTATACTCATTATACTCATTATCCTTATGTATACTATACT
  8722  ATACTATACTATACTATGCTCATGTATGTAAAGTTAGTTAGGTATTCTCTTGATAAGGTT
  8782  TATAGTTATTGTATCTCTTATTATTATTCCAATATGTAAGGTTACAATATAAGAAATGGT
  8842  ATATAACTATCATCCATCATAGGTTATGTGTTATAATTGATTGTATAAGTTAAAATACTA
  8902  TATAAGTTCTACTATTATTAAGGTAAGAGTATCATAACTTTATAGGATTAGTATCATTAC
  8962  TTTTAATGTTATATAATAGGTAAGAGTATGTATAGATAATATAAGTATTCTATTATGTAA
  9022  GGTAAACTACTCTCTTTATATTAGATACAGTACTTTATATTAAGTAAGGTATATCCCTAT
  9082  ATTCCATCTATTAATGTATATCAGGTAATAATCTTAGTATATCATATCATATGTTAAGGA
  9142  ATTCTTATACTATTTTACTTTATCAATTCTAGACAATACTACTATAATATAAGACACTAC
  9202  ACCCATAGAATCTATCAAGTCATTATAGACTAAATAACCTAATGAGTATAACCAATAAAC
  9262  CATAGAATCTATCAAGTCATTCTAGAATAACCTATATTAAGAGTACAATATACCTATAAA
  9322  TACATAAAGTACATAACCAATCTATAGATGTATCAATGTATAATAAGTGCATAACCTATC
  9382  TAGAGATGTATCCATGTATACTATAAACATACCCAACCTAGAAGTGTATAACCATGTATA
  9442  GTCAAGTATAGTCAATCATCATCAATTATCATAGAGTAATGCCTATATAACACAATAATA
  9502  CTACTTTACTTATATTAATAGAAAATATACTAATAGAACCTTATAATAGACAATCTAACT
  9562  ACTTAAATAAGAATATACCAATATAACCTTAGAAGATATAACCTGACTACTTAAATAGAA
  9622  AGTATACCAATAGAACTTTATAAGATAGAACCTAACTACTTAGATAGTAATATACCAATA
  9682  TACCAATATACCAATAATTATATAAGATAGAACCTAACTACTAAGAGACAATCTGACTAC
  9742  TTATCATACTAAGATAGAGTGTGTCCTTACTTAGAATCTGATTACTTAGCTATAGTAACT
  9802  CTATAATAACTAATATAATCAATAGTATCTCTCTAACCATGTATATAGATAATAATGTAT
  9862  AAGTTAACATAACCAATAGTAAAATGAACTACTCAGTATCCATATACTTAAATAAAATGA
  9922  TAGTGTGTTACTTATAGAATCAATACCTACCTATAGTAAATGATGTAAATGATATATGTA
  9982  TCTCTAACCTATCTATCTATATATGAACATAACCAATAGTATAGTATATGACTACCCAAT
 10042  ATATAGAGAATATTACCTATCTATAGTAAGTGTATAGTAAGTGTATAGTAAGTCTATAGT
 10102  CTATAATAAGTATATAGTGTATAGTGTATAGTAAGTCTATAGTGTATAGTAAGTGTATAA
 10162  TGTATAGTGTATAGTGTAAGTACTAAATGAGTATAGTAAGTGTATAGTAGTAGTAGTGTA
 10222  TAGTGTAAAGTACTAAATGAATATAACCAATAAACCATAGATAATTAACATAGTCTAGAG
 10282  GTAATATACCATAATGATTAATAAACTCTAAGTAATGTATACCTTAATAAACTATAAGTG
 10342  ATGTATAAGTGATGTATAAGTGATGTATACCTTAATGATATAGTAGTATAGTAGTATTGT
 10402  AGTATAATATTACATAATCTTACCTATAGAAATAGTATAATGTAAATGATAGAGAATATT
 10462  ACCAATATGTACCAATATAAGCTAGTAAAGTAATAACCTAAACTAAGAGATACATAAATC
 10522  ATACCTAGAATAGACTCAATAATAACTAACCTCCTACCTATTATAAGTAATACCTCATAT
 10582  AAGAATCATACCTATCAAAAGTAATACCTTACCTAGAGAATAATACCTATATAATGTTCT
 10642  CTAAAGTATATGATACCTACCCTATATAAGACTCCCTACCTAAAGTATATACCTACTCTA
 10702  TATATAATACTCCCTACCTAAAGTATATGATACATACCTTAGATTATACACCTCTATTTA
 10762  TAAAGTATATAATACCTACTCTAAATAACACCTTATTCAGTTATATTACCTATAGTTAAA
 10822  GTAACCATCTTACTTAATTAATGATAACTATAGTAAAGTAATCACCTTATTTAAGAAATA
 10882  CTAGTTATAAACACCCTAAACACCCTTACTTAATAAATACTAGTTATGTACACCTTACTT
 10942  AAGAAATAATAGCTATAGTAAACACCTAATATGTCAAGTATATCCTACTATATACCAGAT
 11002  GCCAGATACCAGATACCATATACCAGATACCCTCTTCAATGTAATCAATGTAATCAATGT
 11062  AATCAATATGTCCTTATGTTACCTTAGTATAATTATCTAATAGTTTCTAATACACTACTC
 11122  ATAATAATAAGTACTCTAACCTATAGTATCAGAAGTATACCTATAATAAGTGATATACCT
 11182  ACTACCTATAATAAGTTCTATACCTACTAGCTATAATAAGTTATATACCTACTACCTACT
 11242  ACCTACTACCTATGATTAAGTATTCTATACCAACTACCTACTAGCTACTACCTATGATTA
 11302  AGTATAAAGTATAGTAAAGTAAAGTAAAGTAACCTAACTATCTTATACAGTAATCTTACC
 11362  TATAATAATCAATCTATTACCGTCTAGTTATGTCTTGTCCTACTCATATCATAATCTCAT
 11422  CTATAGTAAATAAGTAATACCCTCTAACTTATCATAATCTATAGTAATCTAAGTATATAG
 11482  TGTATCTTTCAATATATCAAATAAGTATAATTAACCTTAAGAGACATGAGAATAAATCAT
 11542  ATAAGGGGGAGTGTATCATTTACCTTGTTATATATCTAATAATACAATCTTACCTATAAG
 11602  TAATCATATTGAGTAAACTAACCTAGAATCTAGTAAAATAACCTTATAGTATCTCATATT
 11662  GTATAAACTAGAAGAAACTAACATATAATTAAGTAAAATAACCTTATAACATATTAAGAG
 11722  TATTCAGTATACATTACCTATAATAAAAGTAATAGTATAGATTGAGAATAATCAGTAGAA
 11782  ATTACCTATAATAAGAGTAATAGTACATAATGAGAGTATTAAGTATACATAACCAAGAAT
 11842  AAGAGTAATAGTACATAAACCTAGTAAAAGTAAGATATAATGATATAACCAATAAGAAGA
 11902  GAATAAGCAACCTTACCATATAACTTACCTGAATAATCATAATCTAAGTATAGTAGACCT
 11962  ATCAATGTATAATACACCATATAAGAATAACCAACCATATAAGTATAGTAGACCTATCTA
 12022  TCTATCTATCTATGTAGAATCAACCAGAATAATCTAAGTAAAGTAGACCATATAACCTAT
 12082  AATATCATCTAAGTAAAGTATACCTAGTTATGTATAACCTACCATATAAGTATAGTCGAG
 12142  TATAGTACAGTATAGTTCATCTAGTAAAGTATTACCTACCTATTACCACCATATAAGTAT
 12202  AGTCCATTTAGTTATGTATAGACCATTAATTTATCAAAAGTAGAGTATATCATAGTATAT
 12262  CAATCATACCTCTTACCTATAAAAAGTAATGATATAGTAATAAGTAATAGAGTAATAGAG
 12322  TAATAAGTAAGATAACCAATCTAACCAATAGAATCAAGATAACCAATATAAGGAATCTAA
 12382  CCAATCTAACCAATCTAACCATTCAATAAGTACTAAATAAAAGAATAAGTAAGATAACCA
 12442  ATAGACCTTACAGACCATCTATACCTATTATACCTATTATACCTATTATACCTATTATAC
 12502  CTATAAGTGATAATAGAAGAGTAAGACCACCTATAAGTAATAATAGAATAGTAAGAATAG
 12562  AATATACCAATAGACCTTACACCCCATCAATAAGTAGTCACCCCATCTAGATTAAATAAG
 12622  TAGTAGTAGAATAGTAAGAATAGAATAGAACCAATATAAGCAATCTAACCAATAGAATAA
 12682  AGATAATCAAGATAAGCAATCTAACCAATATAACTAATAGAACCAAGATAAGCAAGATAA
 12742  CCTATTAATAGTGATAGAGTAGTAATAGTAAAGTAGAGAGTACAGAATATACTGAGACCT
 12802  ATAGAAGTAAAGAATACATAATAGACATAGACCTATAGAAGTAAAGAATACATAATAGAC
 12862  ATATACCTATAGAAAGAAGTAGATAGTGAAGGATAGAGTATAGAAAATAATAGTAATAGT
 12922  AGTAAGAGTAAAAGGGTACATAATAAACCATATATGGAGAGTAATATAGAATAATCTTAC
 12982  CTATAATAAACTAAGAATAACCTATCAAGTAATCTACCAATATATAGTCCATCTAGCCAA
 13042  GTATTATATAATGTATAGCTATTACCATCCAACCATGTATTATCCACTCATCAATACCAT
 13102  AATCATCTATAGTAAAGTTCAGTATGTCTAAGAGTATCAGTATCCATTTACCCATTTACC
 13162  CATTTATGTTATGCTACCTATAAGAAGTAAGTACCACCATGTACCACCATGTACCACCAT
 13222  GTACCACCATGTACCATCATGTATATAGAGAATAAAGTATATCATAATAGTAGTTAAATA
 13282  ACCTTAGATAATGATAAGATACATAGAGCAGAATACCATAAGAGTAGTAAAATAACATAA
 13342  TAATAGTAGAATAACCTAATAGTAGTAATATAACCCTTAGTGTCATGATATACCCCTAAT
 13402  AGTAGTAATATAGCCTTTAGTATCATAATATAGTCAATAATAGTAATATATCTTTAGTGC
 13462  CATAATATAAACAATAAAGTAATAATTGATAAAGTAAAAGTACCATTCAATAAGAAAACA
 13522  GATAAATATAGAAGATAAGCATTACTAACTTAGAAGTATAACATAACTAAGCTAGAAGTG
 13582  TATAATGGAAGTGTTATATACCTAATAATAAATAGTATAAGTGTAACCTAGATACCTTTA
 13642  GCTAAGAAGATAGAGTAGAAGTGTTACCAATAAACCTTATCATATAATAGTACTACCAAC
 13702  TAATAGAAGATATACTAAGATACTTTACATATCACCTAGAATGATTATCGTGATTATCGT
 13762  CTAAACTACTAACTATGAGGCTATAGAAAGAGAGTAATAATAGAATAATAAACTACTAAG
 13822  AATACTAACAATGAGGCTAGAGAGAGTAAAGTAATTCAATAACTAACTAATCATACCTAT
 13882  CATAAGTGGTTATATACTAATAGAAAGTAAAAGAAGCACATATCTATACATGATAGAATA
 13942  ACTAGTCTATAAGTAAGGAGACTATAATAAGAGATAGTAGATTATATATTCCATCCAAGA
 14002  GAACCGTCTTACCTATTAAATAAACTGAACTAATCAATGAAGGTGTTAATCTCTAGAAAT
 14062  AGAAGTATAGTATGGTAATATAGTAATAAAATAGTATAAAGTAGATAACCTTAAGAAATA
 14122  GTAGAGATAGAGTTACTAAATATCCTTAATAGAAGAAATAAGGTATGAATGCTATAAGAA
 14182  TAGAATAATAAGTAATAAAGTATCAATAGCATAGAAGGTAGGGAATATCATGATAATCTA
 14242  ATAAAAAGGTATAGTAGTATTGTAACTTATAAAAGTAGAGAATACATAATATAATTACAT
 14302  ACTCTTACCTATAGAAAAAAACGATAATAGAACTCTAAAACTAGTAGATGGATAAGGTAG
 14362  AAATAGCTAATGATAGACTAATATAGACCAATATAGACTGTATCAATCAATAGTAATAGT
 14422  AGATAAATATACCCAAAATACTAAAAGATAATAAAGTAAAAATGGTATAATAGCTACATA
 14482  AGAAGTAAAGTAGTAGTAAGTAGTAAGTGCGCCCATGTACATTGAAACATAAGTATGATG
 14542  TTGAAATGTACAGGTAAAGGGCGTGCGTCCATGTACATCCTAGATATAAAGTAATGGTAT
 14602  TTAGTAGTATATACTGCCTTCCAATACTTTTAACTCTTCAACTCTTTAGAGCGTTAATAA
 14662  CTTACAATTAATATAAGTAAAAAAATATACCCCTTAGTCCACATTTAATAAGTAAATTCC
 14722  CTATCTTTATAAGACAATTCTCATCCTCTTTTCTAATGTCCTATCCTTATAAACTTAAAG
 14782  AAAGTAAAACTAAAAAAGTAAGGTTCCATAGCTTAGATTTTAATTATACATATATATACC
 14842  TTTATTACCTCTTGAATCAAAAAAATAACTAATATAGAGAGACTTAAATAAAAAGAAATA
 14902  ACCCTAGCGACATCATATCATTTTATTTATAAAAGGAGAGATGATGGAGCGAAAAATTTT
 14962  TTGGTAGGCATTATCGTCTTACCTTATTCCAATTTATATAGTATTAACCAAAATCACTAC
 15022  TATTTTTATTGTCATTGTTTATTAATTAGTACTCTTCTATCCTTATTTATTAACTAGGAG
 15082  TGGGAAAGAAAGCAGATAGTTACTCACTTACTATTATATATCTCTTATTATTCATTTACC
 15142  CTTTAACTATGATCTTTTTTAAGTAAATTTACTCTATATATAACCTTAATAAAAAGCAAT
 15202  AAATCATTACTAGAGTGTTATTTAGTTACTTCATTACTTTATATATGAGTTTTGGATTAA
 15262  CTAGTATAAACTTACATTAATTAAAGCGTATTACCCTTGTGAGTATTAGTATTACTTAAT
 15322  GGAACTTATGATTATAACTAGTGGTATTTTAACCTATTAACATTACCTATATCGTATTAG
 15382  AATATTACCTTAACTTGAATATAGATATAGTGGGCCATTCTATAAGATAGTATTACATTA
 15442  ATAATAAAGTAGTAATGGTATAAAAACTACTAAACATATGCAACAGTAACAGATAGTAAG
 15502  ATGGGTATAAAAGTTGTATAATTGAAGACATTTTATATTATGGATAGATACATAACAAAA
 15562  GTAGAAAATTGAGAAGACAAAGGAAAGTGAGTGACTAGTTAATAAATAAGGATAGAAGAG
 15622  TACTAATTAATAAACAATGACAATAAAAATAGTAGTGATTTTGGTTAATACTATATAAAT
 15682  TGGAATAAGGTAAGACGATAATGCCTACCAAAAAATTTTTCGCTCCATCATCTCTCCTTT
 15742  TATAAATAAAATGATATGATGTCGCTAGGGTTATTTCTTTTTATTTAAGTCTCTCTATAT
 15802  TAGTTATTTTTTTGATTCAAGAGGTAATAAAGGTATATATATGTATAATTAAAATCTAAG
 15862  CTATGGAACCTTACTTTTTTAGTTTTACTTTCTTTAAGTTTATAAGGATAGGACATTAGA
 15922  AAAGAGGATGAGAATTGTCTTATAAAGATAGGGAATTTACTTATTAAATGTGGACTAAGG
 15982  GGTATATTTTTTTACTTATATTAATTGTAAGTTATTAACGCTCTAAAGAGTTGAAGAGTT
 16042  AAAAGTATTGGAAGGCAGTATATACTACTAAATACCATTACTTTATATCTAGGATGTACA
 16102  TGGACGCACGCCCTTTACCTGTACATTTCAACATCATACTTATGTTTCAATGTACATGGG
 16162  CGCACTTACTACTTACTACTACTTTACTTCTTATGTAGCTATTATACCATTTTTACTTTA
 16222  TTATCTTTTAGTATTTTGGGTATATTTATCTACTATTACTATTGATTGATACAGTCTATA
 16282  TTGGTCTATATTAGTCTATCATTAGCTATTTCTACCTTATCCATCTACTAGTTTTAGAGT
 16342  TCTATTATCGTTTTTTTCTATAGGTAAGAGTATGTAATTATATTATGTATTCTCTACTTT
 16402  TATAAGTTACAATACTACTATACCTTTTTATTAGATTATCATGATATTCCCTACCTTCTA
 16462  TGCTATTGATACTTTATTACTTATTATTCTATTCTTATAGCATTCATACCTTATTTCTTC
 16522  TATTAAGGATATTTAGTAACTCTATCTCTACTATTTCTTAAGGTTATCTACTTTATACTA
 16582  TTTTATTACTATATTACCATACTATACTTCTATTTCTAGAGATTAACACCTTCATTGATT
 16642  AGTTCAGTTTATTTAATAGGTAAGACGGTTCTCTTGGATGGAATATATAATCTACTATCT
 16702  CTTATTATAGTCTCCTTACTTATAGACTAGTTATTCTATCATGTATAGATATGTGCTTCT
 16762  TTTACTTTCTATTAGTATATAACCACTTATGATAGGTATGATTAGTTAGTTATTGAATTA
 16822  CTTTACTCTCTCTAGCCTCATTGTTAGTATTCTTAGTAGTTTATTATTCTATTATTACTC
 16882  TCTTTCTATAGCCTCATAGTTAGTAGTTTAGACGATAATCACGATAATCATTCTAGGTGA
 16942  TATGTAAAGTATCTTAGTATATCTTCTATTAGTTGGTAGTACTATTATATGATAAGGTTT
 17002  ATTGGTAACACTTCTACTCTATCTTCTTAGCTAAAGGTATCTAGGTTACACTTATACTAT
 17062  TTATTATTAGGTATATAACACTTCCATTATACACTTCTAGCTTAGTTATGTTATACTTCT
 17122  AAGTTAGTAATGCTTATCTTCTATATTTATCTGTTTTCTTATTGAATGGTACTTTTACTT
 17182  TATCAATTATTACTTTATTGTTTATATTATGGCACTAAAGATATATTACTATTATTGACT
 17242  ATATTATGATACTAAAGGCTATATTACTACTATTAGGGGTATATCATGACACTAAGGGTT
 17302  ATATTACTACTATTAGGTTATTCTACTATTATTATGTTATTTTACTACTCTTATGGTATT
 17362  CTGCTCTATGTATCTTATCATTATCTAAGGTTATTTAACTACTATTATGATATACTTTAT
 17422  TCTCTATATACATGATGGTACATGGTGGTACATGGTGGTACATGGTGGTACATGGTGGTA
 17482  CTTACTTCTTATAGGTAGCATAACATAAATGGGTAAATGGGTAAATGGATACTGATACTC
 17542  TTAGACATACTGAACTTTACTATAGATGATTATGGTATTGATGAGTGGATAATACATGGT
 17602  TGGATGGTAATAGCTATACATTATATAATACTTGGCTAGATGGACTATATATTGGTAGAT
 17662  TACTTGATAGGTTATTCTTAGTTTATTATAGGTAAGATTATTCTATATTACTCTCCATAT
 17722  ATGGTTTATTATGTACCCTTTTACTCTTACTACTATTACTATTATTTTCTATACTCTATC
 17782  CTTCACTATCTACTTCTTTCTATAGGTATATGTCTATTATGTATTCTTTACTTCTATAGG
 17842  TCTATGTCTATTATGTATTCTTTACTTCTATAGGTCTCAGTATATTCTGTACTCTCTACT
 17902  TTACTATTACTACTCTATCACTATTAATAGGTTATCTTGCTTATCTTGGTTCTATTAGTT
 17962  ATATTGGTTAGATTGCTTATCTTGATTATCTTTATTCTATTGGTTAGATTGCTTATATTG
 18022  GTTCTATTCTATTCTTACTATTCTACTACTACTTATTTAATCTAGATGGGGTGACTACTT
 18082  ATTGATGGGGTGTAAGGTCTATTGGTATATTCTATTCTTACTATTCTATTATTACTTATA
 18142  GGTGGTCTTACTCTTCTATTATCACTTATAGGTATAATAGGTATAATAGGTATAATAGGT
 18202  ATAATAGGTATAGATGGTCTGTAAGGTCTATTGGTTATCTTACTTATTCTTTTATTTAGT
 18262  ACTTATTGAATGGTTAGATTGGTTAGATTGGTTAGATTCCTTATATTGGTTATCTTGATT
 18322  CTATTGGTTAGATTGGTTATCTTACTTATTACTCTATTACTCTATTACTTATTACTATAT
 18382  CATTACTTTTTATAGGTAAGAGGTATGATTGATATACTATGATATACTCTACTTTTGATA
 18442  AATTAATGGTCTATACATAACTAAATGGACTATACTTATATGGTGGTAATAGGTAGGTAA
 18502  TACTTTACTAGATGAACTATACTGTACTATACTCGACTATACTTATATGGTAGGTTATAC
 18562  ATAACTAGGTATACTTTACTTAGATGATATTATAGGTTATATGGTCTACTTTACTTAGAT
 18622  TATTCTGGTTGATTCTACATAGATAGATAGATAGATAGGTCTACTATACTTATATGGTTG
 18682  GTTATTCTTATATGGTGTATTATACATTGATAGGTCTACTATACTTAGATTATGATTATT
 18742  CAGGTAAGTTATATGGTAAGGTTGCTTATTCTCTTCTTATTGGTTATATCATTATATCTT
 18802  ACTTTTACTAGGTTTATGTACTATTACTCTTATTCTTGGTTATGTATACTTAATACTCTC
 18862  ATTATGTACTATTACTCTTATTATAGGTAATTTCTACTGATTATTCTCAATCTATACTAT
 18922  TACTTTTATTATAGGTAATGTATACTGAATACTCTTAATATGTTATAAGGTTATTTTACT
 18982  TAATTATATGTTAGTTTCTTCTAGTTTATACAATATGAGATACTATAAGGTTATTTTACT
 19042  AGATTCTAGGTTAGTTTACTCAATATGATTACTTATAGGTAAGATTGTATTATTAGATAT
 19102  ATAACAAGGTAAATGATACACTCCCCCTTATATGATTTATTCTCATGTCTCTTAAGGTTA
 19162  ATTATACTTATTTGATATATTGAAAGATACACTATATACTTAGATTACTATAGATTATGA
 19222  TAAGTTAGAGGGTATTACTTATTTACTATAGATGAGATTATGATATGAGTAGGACAAGAC
 19282  ATAACTAGACGGTAATAGATTGATTATTATAGGTAAGATTACTGTATAAGATAGTTAGGT
 19342  TACTTTACTTTACTTTACTATACTTTATACTTAATCATAGGTAGTAGCTAGTAGGTAGTT
 19402  GGTATAGAATACTTAATCATAGGTAGTAGGTAGTAGGTAGTAGGTATATAACTTATTATA
 19462  GCTAGTAGGTATAGAACTTATTATAGGTAGTAGGTATATCACTTATTATAGGTATACTTC
 19522  TGATACTATAGGTTAGAGTACTTATTATTATGAGTAGTGTATTAGAAACTATTAGATAAT
 19582  TATACTAAGGTAACATAAGGACATATTGATTACATTGATTACATTGATTACATTGAAGAG
 19642  GGTATCTGGTATATGGTATCTGGTATCTGGCATCTGGTATATAGTAGGATATACTTGACA
 19702  TATTAGGTGTTTACTATAGCTATTATTTCTTAAGTAAGGTGTACATAACTAGTATTTATT
 19762  AAGTAAGGGTGTTTAGGGTGTTTATAACTAGTATTTCTTAAATAAGGTGATTACTTTACT
 19822  ATAGTTATCATTAATTAAGTAAGATGGTTACTTTAACTATAGGTAATATAACTGAATAAG
 19882  GTGTTATTTAGAGTAGGTATTATATACTTTATAAATAGAGGTGTATAATCTAAGGTATGT
 19942  ATCATATACTTTAGGTAGGGAGTATTATATATAGAGTAGGTATATACTTTAGGTAGGGAG
 20002  TCTTATATAGGGTAGGTATCATATACTTTAGAGAACATTATATAGGTATTATTCTCTAGG
 20062  TAAGGTATTACTTTTGATAGGTATGATTCTTATATGAGGTATTACTTATAATAGGTAGGA
 20122  GGTTAGTTATTATTGAGTCTATTCTAGGTATGATTTATGTATCTCTTAGTTTAGGTTATT
 20182  ACTTTACTAGCTTATATTGGTACATATTGGTAATATTCTCTATCATTTACATTATACTAT
 20242  TTCTATAGGTAAGATTATGTAATATTATACTACAATACTACTATACTACTATATCATTAA
 20302  GGTATACATCACTTATACATCACTTATACATCACTTATAGTTTATTAAGGTATACATTAC
 20362  TTAGAGTTTATTAATCATTATGGTATATTACCTCTAGACTATGTTAATTATCTATGGTTT
 20422  ATTGGTTATATTCATTTAGTACTTTACACTATACACTACTACTACTATACACTTACTATA
 20482  CTCATTTAGTACTTACACTATACACTATACATTATACACTTACTATACACTATAGACTTA
 20542  CTATACACTATACACTATATACTTATTATAGACTATAGACTTACTATACACTTACTATAC
 20602  ACTTACTATAGATAGGTAATATTCTCTATATATTGGGTAGTCATATACTATACTATTGGT
 20662  TATGTTCATATATAGATAGATAGGTTAGAGATACATATATCATTTACATCATTTACTATA
 20722  GGTAGGTATTGATTCTATAAGTAACACACTATCATTTTATTTAAGTATATGGATACTGAG
 20782  TAGTTCATTTTACTATTGGTTATGTTAACTTATACATTATTATCTATATACATGGTTAGA
 20842  GAGATACTATTGATTATATTAGTTATTATAGAGTTACTATAGCTAAGTAATCAGATTCTA
 20902  AGTAAGGACACACTCTATCTTAGTATGATAAGTAGTCAGATTGTCTCTTAGTAGTTAGGT
 20962  TCTATCTTATATAATTATTGGTATATTGGTATATTGGTATATTACTATCTAAGTAGTTAG
 21022  GTTCTATCTTATAAAGTTCTATTGGTATACTTTCTATTTAAGTAGTCAGGTTATATCTTC
 21082  TAAGGTTATATTGGTATATTCTTATTTAAGTAGTTAGATTGTCTATTATAAGGTTCTATT
 21142  AGTATATTTTCTATTAATATAAGTAAAGTAGTATTATTGTGTTATATAGGCATTACTCTA
 21202  TGATAATTGATGATGATTGACTATACTTGACTATACATGGTTATACACTTCTAGGTTGGG
 21262  TATGTTTATAGTATACATGGATACATCTCTAGATAGGTTATGCACTTATTATACATTGAT
 21322  ACATCTATAGATTGGTTATGTACTTTATGTATTTATAGGTATATTGTACTCTTAATATAG
 21382  GTTATTCTAGAATGACTTGATAGATTCTATGGTTTATTGGTTATACTCATTAGGTTATTT
 21442  AGTCTATAATGACTTGATAGATTCTATGGGTGTAGTGTCTTATATTATAGTAGTATTGTC
 21502  TAGAATTGATAAAGTAAAATAGTATAAGAATTCCTTAACATATGATATGATATACTAAGA
 21562  TTATTACCTGATATACATTAATAGATGGAATATAGGGATATACCTTACTTAATATAAAGT
 21622  ACTGTATCTAATATAAAGAGAGTAGTTTACCTTACATAATAGAATACTTATATTATCTAT
 21682  ACATACTCTTACCTATTATATAACATTAAAAGTAATGATACTAATCCTATAAAGTTATGA
 21742  TACTCTTACCTTAATAATAGTAGAACTTATATAGTATTTTAACTTATACAATCAATTATA
 21802  ACACATAACCTATGATGGATGATAGTTATATACCATTTCTTATATTGTAACCTTACATAT
 21862  TGGAATAATAATAAGAGATACAATAACTATAAACCTTATCAAGAGAATACCTAACTAACT
 21922  TTACATACATGAGCATAGTATAGTATAGTATAGTATAGTATACATAAGGATAATGAGTAT
 21982  AATGAGTATAGTATACATAAGCATAGTAAACATGAGCATAATGAGTGTAGTATACCTGAA
 22042  CATACATGAGGGGGCCTATATAGTGGTATTTTTATCTATAAGAGTAGAGTGGATATCTTA
 22102  TAATGTATACCAATGTTACTTATAATTAGAATATATGAGTTCAGTATGTGTCCTTTACTT
 22162  AATAATAGACTTAGTACTTGCCTATAATGTATCAATGTTCCTTATTCAGATAGTGTGGCA
 22222  ATATTACCATAGAATAATCTTATATTTAGATAGATAGTGCTTACATTACTTAAGAATAGT
 22282  AAATAATATGAGCATATCCAATAAAGTATAGATAGCTTAATGAATGGTATATTAGCTTAG
 22342  ATAGATCAGTATTGTTACTTATAAAACATCTAATAATGTAGGGTAAAAATGTATATATCA
 22402  ATAAGTAATAGATTAGTAGTGTATACCTTAGAATAGACATATAACTAGGTATGATACTTA
 22462  CTTATAATAAGAGATAGTAATAGTAAGTAACAGATGTATGTATTCTAGAATAGTAGAAGT
 22522  TAAACTATAGGGTATGGATACTATAATAAAAGATCGTATATCATATATCTCATCCAAGAG
 22582  AACCGTCTTACCTATTAAATAAATTGAGATGATCTATATAGGTGGTAATTCTTGATGTTA
 22642  GCAGTATATAGAGGTAAAATAGTAATGTATAGTATAATGTATTCAAATCTAATAAGTATA
 22702  GGTAATGATACTAGAGATACCTTTAAGTAAATGATATAGAATAGTTACCTTTACACCTAT
 22762  GAAAGTATATAATAACATGATACAAGATGAGTACTATCAAATAATAGAATAATAAGCTTC
 22822  TAATGGCTCATAGATTAATCAAGCTTATAGTAATAGAGTAATAGAGTAATAAGTTAATTT
 22882  TACCTAGAATAATGTGAATAAGTTAAAATACCACTAATACTAAGAGTAAGTTCCATTAAG
 22942  TACTACTAATATATGCAAGGGTTATAAGTTTTTAATAATGGAAATTTATAGTGTAGAATC
 23002  TCATAATCCTAATATAACTAATCAACTAATTAAGTAACACCAGAGTAAAGTATTGTTATT
 23062  TATTGATAAAGGATACGTATATTGTAAATAGACTAATAATGTGTAGGTTTCTAAAGTAAA
 23122  TAGATAGAATTTTATAGAGTAAGAAGGGGAGATAAAATGTAGAAATAGGAGGTAAATAAA
 23182  GTAATGTGAGTATAGTAATAAGAAAAATAATTGGCACTTAAGCCTGCAGGGCTTGGCCAA
 23242  TTATTTTTCGCGGCATCAGATCTTCCTTTTATAAATAAAATGATCTGATGCCGCTTTCAG
 23302  TCATGTCTTTTCTATCTACTCTTCGTCTCTTAGTCTTTTACCCATTTATTGTTTTTAAGG
 23362  TCTAAGTGTCTAATTTAATATAAGTTATGTAACCTTATCTTTTAGTGGTTTATTCTCTTA
 23422  ATATTTTTTTATGGTAGGGTATACTTAACTAACTGAATAATTGTCTTATAAACACTATGG
 23482  ATAATTAGCTACTAACTGTGTACTAGGTGTTTATATACATACTTAATAATTAGTAACTAA
 23542  CTTATGCACTATTGAGTTGGATACACTTGACGAGTTGTGAGGTAGTGTTCATTAGTTAAC
 23602  TTCTCTATGATAGTGTTAGGATATATTCCCATTACTTTATACTTGGTTTCATTGGCAATT
 23662  CCATTACTCAATATACTTTACATAGACACACTTACTACTTGGTTTCATTGGCTATTCTAC
 23722  TACTATATTATTGGTTCTATACTTATTAGTTTATATTATCTATCAGCCACTATTAGTTTA
 23782  TTATACTTGATTGATCATTTTAAGTTATACATCCCTTATATTAGTTGTTTATACTTTTGA
 23842  TTATTTTAAGTCATATATACCTTATCTTAGTGGTTTATTAGTTGTATATTCATTAACTAT
 23902  CTCTAGTACTCTTTACCTAGAAGTTACATTATACATTTTAACTATTTACTATACTATTCT
 23962  TACTCATTTATTATAGATTCTTAGCTATTATTGCTTTATGTATCTATTAGTATTTTATTA
 24022  TAGGTAAGAGTGTGTGTATTATATTACTCATTCTATAGTATTAACCATTCTTAGCTTATC
 24082  TACTCTCAGTTACTTATTAGTCTTATTAGTCTTATTAGTCTTATTAGTTAATCACCTTTA
 24142  TGTTCTATCTCTCCTACTTACTATTACTTTATACTCTCATAGATTACAATACTACTATAC
 24202  TCTTTATCATAGTTATAGTTATTCTATGCCTTATATACTTTATTCTAGTATTATTCCCCT
 24262  ATTATAGTAACCATACTTTACTTTATCTAAGATTATTAGTATCATTACCTAGTATACTTC
 24322  TACTATACTCCTACTATACTTCTTAGTTATGTATACCTTCTATACTTTTTAGTTATGTAT
 24382  ACCTTCTATTGTATTACTATTCTACCTATATATCTTACTTTTATTATGGATTAGTACCTA
 24442  TATTGATTACTCTTGATTCTCTTAGTTTATTTAATAGGTAAGAGTATGTGTATATCATTT
 24502  ACTATATCATCTACTTTATCATTTCTATAGTAAAATACCTTATTCCTTGTTTACTTTATC
 24562  ATATAGTTAGTCTCTAGTATATGTGCTTCTTATACTTATATAACTACTTTTGATAGATAG
 24622  ATGTATAATAGATTACTTAGTTATTGTGTTACTTTACTTTACTCCAGATGGTCTGTCATG
 24682  TATCTTATGTAGGTAATGTTGGTTATGTAGGTAATTATCTTATCTATGTTATAAGGTTAT
 24742  GTTGGTTATGTATCTATGTATGTTATGTAGGTAATGTAGGTTATGTAGGTAATTATCTTA
 24802  TGTATGTAATGTAGGTAATTTATCTTATGTATGTAGGTATCTTGGTAGTCAGCTATACTT
 24862  TCATGGTAAGTGATATATCCTTTATGTTGATAGGTCTTATTCTCTATAAATGGTAAGTGA
 24922  TATACTCTACTCTACTATACTATTATACTCTACTATACTCTAAGTCATGTGAAGATATCT
 24982  TGGTATATATGTCATATTCTCTATCTCTATGTATGGCTATATTGATACTTTCTTATTGGT
 25042  AATATTGGTATATATCATATTATCTAGGTATGGTTATCTTGATACTGGATTATTGGTAAT
 25102  GTTAGTATATATCATATTCTCTATATATGGTTAGATAGATACTGGATTATTGATATTTGA
 25162  TTATTGATAATGTAAGGTATATTGGTAGATGTTATATTCATTAAGTAAGGGTTAGATACA
 25222  TACTTGATAATGGGTAATATTGGTATAGTTGGTATAGGTAATGTTGGTATAATTGGTGGT
 25282  ATATTGATGGTATTGGTAATGTTGGTATAGTTGGTGGTATTGGTAATGTACTTATATTAG
 25342  TAGTATTGATGTTTTACTATAGGTAAGATGATTGATATAACTATATAACTCTACTATCAT
 25402  TATCTACTATTACTCTCTATTACTCTCTCTATCTCTACTTATAAGTTAGATTGGTATATA
 25462  TTACTTTACTATTACTCTACTATACTATAGGTTATCTATTAGGTATTACTCTACTATATT
 25522  CTAGGTAATGTATAAGGTATTACTCTACTATACTCTTAATCATATGTAAGGTATTACTCT
 25582  ACTATACTCTTAATCATATGTAAGGTATTACTCTAGGTCATTGTAAGGTATTATTCTAGG
 25642  TCATGTGTAAGGTATCTTGGTATATTATTACTTTACTATTACTATACTTATTGGTTAAAT
 25702  TGGTATACTATTACTATACTATTACTCTACTATTACTTTCTCTATGTAGGTATGATTAGC
 25762  TAGTTATTTATTTTACTCTATTATGGTTATATTGACTTATTATCTATCAATATATGGTAT
 25822  AGATGGTTTATATGGTATAAATGGTATATAAGGTATAGATGGTTTATATAGTTTATATGG
 25882  TATATAGGCTACATATGATACTATTCTATTATACTATTATAAGGTTGATTATTCTCTATC
 25942  TATATATGGTAAAGATGGTATAGATGGTATAGATGGTATAGATGGTATAGATGGTACTAT
 26002  TCTATTATAAGATTGGTTATTATTTGATAAGGTCTCCACTATTATCTTGGTAATACTTAC
 26062  ACTCTACATTTCTAGGTATATAACTTTCCCATTATACTCTTCTAGGTAACTTTTACACTC
 26122  TCTATTTCTAGGTATATATCTTTACACTTCTAGGTTTGTAATCCTTATACTTTACATTTA
 26182  TCAGTTTAATTAGTTTATCTTGGTTAGTAATACACTAATCATCTTATACTTTATTTAATC
 26242  ATTATCAAGGTTCTACTACTATATCATGGTACTTAGTATGTTTCTTCTATTATTTTATCA
 26302  TTATCAAGGTAATACTACTATATGATGGGACTAAGTATGTTTATTCTATTATCTAGTAAA
 26362  AGTAACTTATCTATGCTTTAAATAGTTGGATATTTTGTAACATTCTATTATATCGATTAT
 26422  AGGTAAGATTGTCTTATTATATGAGATTCTTAATTAAAGATAGCCCCCTACATTATAGTG
 26482  ATTTATGACTTATCTATCTTAAGTATATTATAATAGGTAAGAGTATGTTATATGATATTC
 26542  AATACTCTATATTATATAAGGTATATTTGGTATATTTGGTATACTACTCTATATAAGGTA
 26602  TATTAGGTATAGTTCTCTATTATCTAAGGTATAGTACTCTATGTCAGGTATAGTATTCTA
 26662  GGTTAAGTATAGAAGGTATAGTACTCTCTTATGTTAAGTATATTAGGTATAGTTATCTAT
 26722  GTTAGGTATATTTGGTATATAAGGTACTCTATGTTAGGTATATTTGGTATATTAGGTATA
 26782  GTACTGTATGTTAGGTATGTCTTGTTCCTATTACTATCATTAGTTAGCATTAGTTAGCAT
 26842  TAGTTAAATTAGTTAGTAAGGTAACTGTATATGTGTAGTAATGTATGTTATTGTTATAGT
 26902  TATTGTTACCATAGTAGCTATTAGTATCATAAAGCATCATTAGTATTATTAGTATGTAAG
 26962  CTATCATAGTATGTAAGGTATCATTAGTATGTAAAGTATCATCAGTATGTAAGGTATCAT
 27022  TAGTATTATTAGTATCTAAGGTATTATTAGTATATAAGGTAACTGTATAAGTGTATAGAG
 27082  TCATATGTTATTATAGGTCTTGTATTGTTGAGGTTACAGTATAAGTGTAGTATTGCCCTA
 27142  TCATATTTGATTGATGTTGATTGATGTAAAAGTAGTATTGCCCCACCATACTTTATACTT
 27202  TATAGAGATAATAGTAGTATGTTATTGTAGAGGTTACAGTATAAGTAGTATTGGTCCACC
 27262  ATACATTATTGAGGTACATTATTGAGGTATTTTATACTTTATTGAGGTACTTTATTGAGG
 27322  GAATAGTAGTAGGTTATTGTTGAAGTACTTTATAGAGGTAATAGTAGTATGTTATTGTTA
 27382  AGGTAAGAGTATAAGTGTTATTATTATCATTATAGCTATAACTAAGTAAGGTAACAGTAT
 27442  AATAGTAGTATAGTAGGTTATTATAGTTATTATTACCATAGTTACCATTATAGTTATTAC
 27502  CATTGTTGTTATAATCATTACTATAGGTAAGAATATGTTATATACTATCATCTATCATCT
 27562  ATCAGTTCATTTAGTCTAGTACTATCAGTTATATGTATAGTTAGTTAGGCAATATACTCT
 27622  ATCCATTTAGTCTAGTACTATCTGTTATATGTATAGTTAGTTAACCAATATACTCTTATA
 27682  ATACTATAAAGCAATGTACTCTATAAATATCATCAATACATCACCATTATAGAGTAGAAC
 27742  ATCATCAATATAGTAGGTCATTATGGTACATTATATCACATGTTAATATCATCAATACAT
 27802  CATCAATACAGTAGGCCATTTAGGTACATTATATCACATGTTACTGAACACCTAGTAGAG
 27862  TTTCAGTTACACTTACACCTTTAATAGTTTAACATACTATATATAGACTATACTTACATG
 27922  ACTAGTAGTTTAACTTAACATATATAGACTATACTAACACTATTATACTTAGGTCAATAT
 27982  TCCTAGATAAGAGCTATACATTTTACTATAGATGGCATCAAGGTTGAGTATGTATCATTA
 28042  CTAGGTTGAATATCTATCATTACAAGGTTGAGTATGTATCATTACTAGGTTATCTTAGAT
 28102  GGTATGTATAAGATATGGTACACCTACATGGTTAACTCTATAAATTAGATATGGTAGTAC
 28162  TAACACAATAAGTCAATCCTACTCTTATTATAAGTGTTTTCTGATAATACAAGCATATAT
 28222  CAATCTTTATACTACTTAGATAGATTAATGGCTTGGTACACTATGGTAATTCAAGTATAC
 28282  ATTAATATACGTTTATACTATTATACCACACACTATACTTTATATTATATAGGTAAAACA
 28342  CACCATGATAATTATGTTGATTATGATGTAGGTACACTATGATGATTCTGAAGCACACCA
 28402  TGATGATTATTATGTAGGTACACTATGATGATTATAAAGTAGGCATACCACGATGATTAT
 28462  GATAATTAGTAAGATATACATAGACAACCTTGGTAATTAGTTAGATAAGTACACCTTGGT
 28522  TATTAGTTATACTGTTACTTTACTAGTTGAA
;     G-trnM(cau)_2 <== end
 28553  GTGCAATAGATAGATTTGAACTATCATTATAAGATC!ATG!ACTCTTAGATGTTACCATT
 28611  ACATTATATTGCA
;     G-trnM(cau)_2 <== start
 28624  TTATTAAGGTTAGAATACTATACTATATAGCCATCATTGATATAGAGTTAAAGTTACATT
 28684  ACCTAGATACTTTACCTATAGATATTGATATGTGTAAAGCTACATTACTATAAAGATTCA
 28744  TATAAGTAAAGATACATTACCTAGATATATTACCTAGATACCTTACCTATAAAGATTGAG
 28804  ATATGTAAACTAGATTACTTAGATACATTACCTATAATACCTTAGATATAGTTAATAATC
 28864  AATACATCTTACCTATACATTGAAGTATATAGACATGATACTACTACCTACTATTCTCTA
 28924  TAGCTTATACCTTATACATTAGAGATAGAGTACATTATCCTATAGCATCTCTTACTTTAA
 28984  TAATGAGTTAATATTGTAAGTCTAGATATTAGGATTCATAAGATATAAAGAGTACCTATT
 29044  ATCAGTAATAAACCTTAGCATTGATAGATCTAGAGTAAATGATATGGTGCACCACACTAT
 29104  AGGGGTTGTCCACTGACTATATTATTTACTCGTCACTTATTCAGTAGTATATTTTACCTA
 29164  TCATGATACATTACCTATTTTAAAGTACCTTAATCTACAACATATCACATATCACTAAAG
 29224  AAGGTATAACATATCACACATCACATATGACTAAAAAGGGTATTAGTATAACATATCAGA
 29284  CATCATACATCACACATGACACATCACATACCATACATCATACATCACTAAGGGGTATTT
 29344  ACTACTTATAACACATCATATAACACATCATTAAAGAGGGTATTAGTATCACATATCACT
 29404  AAAGAGGGTATTAGTACAACACATCACATTTGGTCTATCACTAAGGAAGGTATTAGTATA
 29464  ACACATGACATATCACTAAGTAAGGTATTGTTGGTCTAGTCTATAAAGTTACAACTCTAT
 29524  ACATGTTACTTACTATAGGGGTATATCTCTTTATTATAGAACATAAGAACTCTATATATG
 29584  GTATTATTACTTACAGAATATCTAACATAATAACCATACATCATATCATACTTATAAGGT
 29644  AAAGTGACTAATTATAGTGTATTATAGGTATTATATGATTTATATAGTAGAACCTTCATA
 29704  GAGTAATAGAACATAGAGGTAAATGATACATATAATAATAGTTATAGTGATAGTACAATT
 29764  AGTAGGATACACACTTATAGATTGAATAAGAGATACATCATACTTATTATAGTCATCATA
 29824  GCCATCATAGTCATCATACATTCAATAAGAGATACTTATCATAGTCATTATAGCCATCAT
 29884  AGTCATCATACTGTATACATTATATAATCAGATACATCTTACCTATACATTTTATTATAG
 29944  AGATATTAGACATTAGACATCATACCCTCCTATTATGTAGTTATCTAACCCTTATATTAT
 30004  TACTACCATCTTCACATATACACTACATAGTTAACCCCACCATACCTTATATAGTTATTT
 30064  ATTATCATCATGCTATAAGTTAACCCACCATACTTTGATATAGTTATTTATGATCTTCAC
 30124  ACTATAGAATACCTTACTACACTTTATCTATGGTTATCATACTAGACACTTGATAATAGA
 30184  CATACTATAGCTTATGTACTAGATAATAGACCCACTATACCCTTTATTGAGTTAATTACT
 30244  ATAGTTGAAGCATTATACCTTTACTATACTTTATTAGGTAATTAATACATCATACCTTAT
 30304  ATTATTCACCATCACTCTAGATAGGTATACATTAGCTTGTAGCATATCATACCATAGCAT
 30364  ACCATATCATACCTTTATATAGTTATTTAGTCATCATACCCTTATGTATTATAGTCTTTG
 30424  TATTGTTATTATTGTTAGAGTTTAGACCTTATAACTTATTCTATTGATTAGAGTATTAGT
 30484  ATAGTTATTTATAGTCATCATACCTTTATTAAGATAATAAGTATATAGGGAATAAGAATA
 30544  A
;     G-atp6 <== end
 30545  TTAATGTAGAGATACACTATCTTTAATATAGCTAGATAATAAGATACTGAATACGTAGGC
 30605  TTGGATAATAGCGATACCGACTTCTAGGATAGTAATAGCAACAACGGCAATAATAGGTAT
 30665  TATTCCACCAACAAACCCTAAGATAGATGAACTCATTAAATTCAAGATCAATGACCCTAA
 30725  AATTAACATAAGTAAATGACCAGATAAGATATTGGCACTTAAACGTAATCCTAGTGAGAT
 30785  AGCTCTAGATGAGAATGATAATGCTTCAATTAATACTAATACAGGTACTAATAATAATGG
 30845  TGTTCCGCTAGGTACGAATAAAGCAAAGAATCCTCAATGATGTAAGTATAGACCTAAGAT
 30905  AACATTACCAATTCATAATGAGATACTAAATGATACAATAGGCACTATTTGAGCTGATAT
 30965  AGCAAATGAGTAAGGTATCATACTTATAAGGTTAGCAACAAAGATAAAGTTGAAAATAGT
 31025  AAAGATTAATGGGAAGAAAGTACCACCAGTTCTACCTATTTGTGAAATAACTAGATTGTG
 31085  CATAGTATCATATAAAGATACAATAGCAACAGATCATCTAGAACCTTTAAGTGTAACATT
 31145  AGAGATTATGGCAATATAGCTAATAATTATAGTAGCTACGATAATCAAGTATAAAGTGTA
 31205  GTTAGTCAGTGAGAGTGTTAAGTAATTATTGATAATTAGTAACGGTTTAATCTCGAACTG
 31265  CTCAAGAGGTGAGTATATCAT
;     G-atp6 <== start ;; mfannot: alternative ATG start pos 31348
 31286  TATAGATACTAATAAACCTAGATGGTTGAATAATACAAAAGTAAATAAGTCAAATAGTGA
 31346  CATAGACCCTAGATATAAGGTGTATATAC
;     G-atp8 <== end
 31375  CTAAATACGGATAATTATAGATCTAGCTATAAGTAAACGTAAGATATTAGGTAAGATAAT
 31435  AGTAGCTGATAAGTAAATTAACAACGAAATAACTAAGATCCCACCAGTAAGAAGGTTCAT
 31495  TCAATAGAAAGGTATAAGTTGAGGCAT
;     G-atp8 <== start
 31522  TATAGTAATGAATGTCTAGAAAAAATTGTATGATAGAGACATGATATAAGAAACTA
;     G-trnP(ugg) <== end
 31578  TCAGATTGAGAGGACTCGAACCCCTAGATTCCTACAC!CCA!ATGTAGACTCGTTACCAA
 31636  TTACGATACAATCTG
;     G-trnP(ugg) <== start
 31651  GTTACCTCTATATATTAGCTAGATTTTATAAAGTATTAATGTCTTACCGAGAACTATATA
 31711  GATATAATAGACTTTGAATATAGAGA
;     G-trnC(gca) <== end
 31737  ACACCATGTAGGGAATTGAACCCTAATAAATTTATC!TGC!AATAAACTCTCAACACCAG
 31795  CTGACACATGATG
;     G-trnC(gca) <== start
 31808  AAAT
;     G-trnG(ucc) <== end
 31812  TATGATAGACGTGAATCGAACACGCACAGTAGCATT!GGA!AGTGCCAGGGTCTACCATT
 31870  AACCTACTATCAT
;     G-trnG(ucc) <== start
 31883  ATTAGTTTCCTTTTATTAAGTTAGAATCTTATTATTGTTACCTATAAAAATTATGAATAA
 31943  ACCAATAAACCTATATAGCAATATCA
;     G-nad4 <== end
 31969  CTATAATAAGAATAGATAGAGTAACCTAGTACTTTGTCATGTCATATTGAATATACCATT
 32029  AGGGAATAAACCATATCATAAAGTAGGTATAATTAAAGCTAACATAAGTATACTTTCCCT
 32089  ATAAGTACAGTCACTAGTTAAAGCAATATAAGGTGTACGTATACCACCAGTTATACGATT
 32149  AGTTACTTTTAACATATAAGCAGCTGATAATAAGACAGAGAATGCAGATATGATACCTAA
 32209  GATAGGAGAACGATGTATAGCACCAGTTAAGCTAAATAATTCACCTATAAAATTAACAGT
 32269  TAAAGGAGTACCAATATTACTGAATGACAAGATTAATAGATAGATAGATAAGATAGGCAT
 32329  ATAAGTGATTAAACCTTGATAGTAGTAGATTAACCTATTATGATATCTGTCATAGAGTAT
 32389  ACCACCTACAATAATAAATAAAGCAGGAGATACAAAACCATGAGCAATACCAAGAACTAA
 32449  GCTACCATTAATACCGGTAATACTATTAGATAAGATACCCAAGATACATACAGCCATATG
 32509  ACTAATAGAACTATAAGCAATAATAACTTTTAAGTCAGATTGTCTTAAGGTAATTAATGA
 32569  TGTATAAATGATAGTAATAGCACATATTAAGTAAGTAATAGGAGTATATAATACAGTGGC
 32629  ATCAGATAAACTAGGTATGATTAAACGAATAAGAGCATATATAGCTAACTTAAGAATAAC
 32689  ACCAGCCAATAACATAGAACCAGCTAAAGGACTTTCACTATGAACAACAGGTAATCATGT
 32749  ATGTACTGGAACTAAAGGAGTTTTAACCATTATACCCATTGTTAAACATAAGAACAAGAT
 32809  ACATTGTAAATCAGTAGATAAGACGACTAAACTAATAGATTGGAAATCAGTATTACCTAT
 32869  TAAGATCTCATAAGTACCAATAGCAAATAACATGAATAGACTACTAAATAACGTATAGAT
 32929  TAATATATAGTCAGATGCCTTATCACGATTACTTGCACCATATAAACCAATAAGTATAAA
 32989  TAATGGAGCCAATGATGCTTCAAAATAGATATAGAAGGATAACATATCTTGACACATGAA
 33049  ATTGATAAGTAAGATAGCCCCAGTATTAAGAACTAATTCATAGAAGAGGATACCTTTAAC
 33109  GTTATTTCAATTAGAGATGATACTAAGAGGCAATAAGTAAGCAGTTAATAAGATAAAGAT
 33169  ATCAGCAATACCATCAGTAGTGTAGTAGATACCTACTTCTTCTCAATCAGATAAAGTAGG
 33229  AATGACTAACATAACACTAGCTATAAGTATTAAGACCTTACCATAAGTAGGGAAAGATCT
 33289  ACTTAAGAATGAGACACTTAATAACAGAATAAAATATAAGAGAGTCATATTTGGAGATAT
 33349  AGAAGCTAAAAATG
;     G-trnL(uag) <== end
 33363  TATGATTAATGGGACTTGAACCCAT
;     G-nad4 <== start
 33388  AAAGAATTAAAC!CTA!AATTAATCGCGTATACCAATTTCGCCATAATCAT
;     G-trnL(uag) <== start
 33437  A
;     G-trnS(uga) <== end
 33438  CGGGTGCAACGTGATTCGAACACGTGGGTAATTAAACCTTAATAGC!TCA!AATATTATA
 33496  CCTTAAACCACTCAGTCATACACCC
;     G-trnS(uga) <== start
 33521  CTTTACCTATAGAAATAATCCAGTATCTACTATGTGCTCAATCTCATATATGGATATTAT
 33581  AACATGTATTTTACTATTCTATAAATTATT
;     G-nad4L ==> start
 33611  ATGATTGCTATAATAACAACCTTACTTATCTATTATTTAAGTAACAACAACCTAATAACT
 33671  CTATTAATAGCTATAGAGATATTACTATTGACTGTGACGCTTAAATTGATACATATCAGT
 33731  GGTTATTATGATGATGTATATGGTACCATTTTTAGTTTAATAATCCTAATATTAGCAGGT
 33791  GCAGAATCAGCTATTGGTTTAAGTCTATTAGTAGCTTATTATCGTTTAAGAGGGTCTATT
 33851  GGTCATAAGATATA
;     G-nad5 ==> start
 33865  A
;     G-nad4L ==> end
 33866  TGCTTAACTATTTTTATTATATACATGAAGAATCATTAGTCATTAACCTAGGGAATTGAA
 33926  TTAATGTAGCAGATATTAACATCCCTTATGGTTTAGCTCTAGATTCATTAGCTATGACAG
 33986  TATTAGTTCCTGTAGGTATCATTACTTTATGTGTTTTAGGTTATGCTTTAGCTTATATGG
 34046  CTCATGATCCTAATCGTAATAGGTTCTATATAATCTTAAGTGTATTTGCCTTATTTATGA
 34106  CAATATTAGTAGTAAGTGATAATTACCTTATGTTATTTATAGGTTGAGAATTTGTAGGTG
 34166  TGATATCTTACTTATTAATCTCTTTCTGATCAACACGTATAACAGCTATGAAATCCGCAT
 34226  TATCAGCTATATTATTAAATCGTATGGGTGATACCTTCTTTGTTATTGCCTTAGGTTTAA
 34286  TGATAAACAATTATAGAGGGTTAGACTTTGAGACAATAAATCTATTATCTCCGTATATGG
 34346  ATACATTACTATTGAATATTATAGGATTATTACTAATATTAGCGGCGACAGCTAAGAGTG
 34406  CTCAATTAGGGTTACATGCATGATTATTACAAGCTATGGAAGGACCAACACCAGTAAGTG
 34466  CATTATTACATGCGGCAACTATGGTATGTGCAGGTGTTTATGTCTTAGTTAGATCTTATG
 34526  CTATCTTAGAATATGCTCCTACTATGTTATTAACTCTATGTTGATTAGGTGGTTTAACTA
 34586  CTTTAGTTAGTGGTCTTATTGCTTTAGTAACTAATGATATTAAACGTGTTATAGCCCTTT
 34646  CAACTATGTCACAATTAAGTATAATGGTCTTAGCTATTGGTATTAGTAGCTACGATTTAG
 34706  CCATCTATCACTTATATTGTCATGCATTCTTCAAAGCGTTATTATTCATGGGTGCAGGTT
 34766  CAGTAATTCATAGTGTTATCTCAGAAACTCAAGATATGCGTAAGTATGGTGGTTTAATCA
 34826  ACTATTTACCATTTAGTTATGTAGCGATATTAATAGCATCATTATCATTAATGGCTATAC
 34886  CTGGATTAACGGGATACTATAGTAAAGATATCATTATAGAAAGCTTATATGGTACTTATA
 34946  CATTTAGTGGTTATGTACTCTACTATATTGCAGTAGGATCAGCTACATTAACAAGCCTAT
 35006  ATAGTTTAAGAGTCTTATATTTAACATTCTGAAGTACACCTAAGGGAAACAGATATACTT
 35066  ATAACTTTGTACATGAGAATATTGGTATGATTATCCCTATGATAGTATTGATAATCTACA
 35126  GTATTTATGTAGGTTATGGTAGAGATAATGTAATAACTCACTATGCTATGACCTTACCAT
 35186  TAAATAATAACTTTATAGAGACAGAATATACCTTACCTGCTTATATTAAATTACTACCAT
 35246  TAATACTAGGTTTAACACTATCAACTCTATTAGTCTATATATATGAATTTAGCTATAAGT
 35306  TAAACCATGGTAAAGTATATGATTATCTAAGTAACAGAGTCTATTATGAGCAAATATTAA
 35366  ATAATGTGGTATTACGTAATACATTGAAATTAGCTGGATACATGAACACTTACATCGATC
 35426  AAGGTTTACTTAAAGTACTAGGTTCAACTGGTATAAGTAGAGCAATAACGTATATAAATG
 35486  TGATATTCATAATCAATATAGTCTATCTATTCCTTTGTATAAGAATCTAA
;     G-nad5 ==> end
 35536  GGTATAGGGAATGGGTAAAGTATTGGATCTATTATTAGACTAATCTTACCTATAAAAAAG
 35596  TATAAGTGATAAGAATGGTTAAAAATGGTTAAAAAATAACATAGGTAACGTAT
;     G-trnM(cau)_3 ==> start
 35649  TGAATTATAGCTCAATGGTTAGAGCTATCCACT!CAT!AATGGATCGATCTCAGTTCAAT
 35707  TCTGAGTAATTCAA
;     G-trnM(cau)_3 ==> end
 35721  CATATAGTCTTT
;     G-rns ==> start
 35733  TACTACATAAATATGATGTAGGTTTCGATATAACGCTATATAGAGACATAACACATGCAA
 35793  GTAAATAATAACACCATACTAACTCCGTATTCACTTATGGTTAGACCTATTATTGTTTAA
 35853  AGATAAGGGTAGTTAGTAGTTAGAGTTTGCGTTCAGGTGAGTAAAAATAGGTATTGATTA
 35913  CCTTAATAGATGTAGGTAGTAGTTGTGAACTAATAAGTAGATTGATAGGTATTTTATCTT
 35973  AATGTCTATGAAAGTAATTACCATAACTAGCCTTTGACCTATACTCCATGGTGGAAGCCA
 36033  TAAGGAGCACATAGAAGTTTATTCTACTACTATTAGTAGCAGCAGTGGGGAATTATTGAC
 36093  AATGATCTCACGATTGATCATGTTATCTATATAAGATAGTAAAGCGTATATTGGTTTAGA
 36153  TAATACATATTAAGGAATACTATACTGAATAAGTGGTATTGTAATATGCAGAATCTAATA
 36213  GGTAGTTTACTTTACATATATCTTGATACAGCTAAGTAATAATGATACTTGGTTTTATTA
 36273  GTTCTTACAAAGATGTGTGCCAGCAGTAGCGGTCATACACACAGAGCTAGCGTTTATCAT
 36333  CCTTGGTTTAAAGGACCCGTAGGTTTAACTAGTATAGAATCTTAGGAAAATAATATGTAA
 36393  ATTATATAGAGAGATAAAATGTAATGACATATAATAGACAGTAAGGCAATTATTTAATAA
 36453  GATTGACACTGAGGGGTGAAAGCTGCAAAAGTAACATGGATTCGGTACCCATTTAACTGC
 36513  AGCTGTGAACTATGTATACCATGATAATATTGTCCCATTAGAAGGTAATATTAGTATAAG
 36573  TAAATATGAAGAGTATACCACCAGACTAGTACGCTCGCAAGAGTGAAATGTAATACATTA
 36633  GACGGTTATATATCAATACAGTGGATCATGCTATTTAATTGGACGATACACCAGAATCTT
 36693  ACCAAATCTTGAATATTATAACATAGAGTATAATACAGGCGTTACATTGTTGTCGTCAGT
 36753  TCATGCCAAGTGGTTTATTACTAAGCTAATTAATGAACGTAATCCTTATTTGAAAATATA
 36813  TCAAGGTATATTAGTAAAGATGTATAATAGAAATATTATAGGAAGTAAAGGTTTAAGACT
 36873  AATCCGCATGACCCTTATGATTTGGGCTATAGGTGTGATACGAATAAATTATTAATTATA
 36933  TGTCTAGTGGTAGACTAACCAATGAAATAATTTAACTAAGGAAGAATATCTTTAACTGGA
 36993  TTAAATTCTGTAATTCGGATTTATGAAAGAGGAACTGTCAGTAATCGTATTTTAGTATAA
 37053  TACGGTGAATTTGTCCTATATTTCGCACTAATCACTCATCAATAGCATAGATACAGCCTA
 37113  TAATTATTTAACTAATTAGCCTTTTTAACTAGAGGAAATGTTCAAAATAATTATATATGG
 37173  TTCAAGATATGCTATAAGTTGAAATACAGTTCGGGTAAGGGAACTTGCTCGGGATTTATA
 37233  ATAATA
;     G-rns ==> end
 37239  TTAACTATTCAATTTATCAAAGTAACAA
;     G-trnI(gau) ==> start
 37267  TAGCTTATATCTCAATGGTAGAGAGCCTGATT!GAT!AATCGGGAGATATAGGTTCAATT
 37325  CCTATTAAGCTAA
;     G-trnI(gau) ==> end
 37338  CAAAGGCCAAATATACATAATAAAATTATATAATCAGAACAAT
;     G-atp9 ==> start
 37381  ATGCAATTAGCTTTAGCCGCTAAATATATTGGTGCAAGTATTGCTACTATAGGATTAGGT
 37441  GGTGCCGCTATTGGTATCGCTTTAGTATTCGTTGCTTTAATTAATGGAACTTCACGTAAC
 37501  CCTTCTTTACGTAGTACATTATTCCCTCAAGCTATCTTAGGTTTCGCTTTAGCAGAGGCT
 37561  TGTGGTTTATTCTCATTAATGGTTAGCTTCCTATTATTATACGGTGTATAG
;     G-atp9 ==> end
 37612  TATATATTTATTCTATTAATTCCCTTATAATATTGGTATAGTCTTGGCATAGTATTGGTA
 37672  TAGTCTTGGTATACTTTTAAGATCTTGTCACCTATGATTTTATTAACT
;     G-trnR(acg) ==> start
 37720  AGACATATAGTATA
;     G-nad2 ==> start
 37734  ATGGTAGTACATATCACT!ACG!AATGATAATATAGGTGTTCGATTCCCCTTATGTCTA
;     G-trnR(acg) ==> end
 37791  ATGTTACTAAGCACTTTAGTTACATATATAGTTTATTCAGCTTATAATCAAAAATTTACT
 37851  CAACATCTTAATCGTTTAGCCGTTATAGCCTTATTATTCACCCTATTTTTAGCATGAGAA
 37911  TGTTTGAATATTGAATATAGTTACGTGACTGTCTTTAATGATTGATTTTCATTTACACCA
 37971  GGTAATAGTCCTATAGTTATACTGATAATTGTATTAGTTACATCTTTATTAGTTTATAGC
 38031  TGTATTACCCCTAGATATAATATTAACAATCCCTATATAGCTTTACTTATAATTATGAAT
 38091  CTTATAGGTTTAATCTTATTCCCTATGGTTAATGACTTAATACCTTTATACGTTATTATA
 38151  GAATTACAGTCTTATTCACTTTACTTATTGACTGGTATATATAATAAATCATATAATGCT
 38211  ACACGTGGTGCTATACTATACTTTGTTACAGGTGGTATAGCTTCAGTATTAATCTTACTA
 38271  TCATCAGCAGAAGTATACCAACATACTGGTTTAACTAATTTAAGTGAGTTAAGTACTTTC
 38331  TATACGTTTAATGGATCTAGTAGTTTTACTTCATTTGACATCTTAATAATAGGGTTAGTC
 38391  TTTAAAATGGGGTTAGCTCCTTTACATGCATGAAGTATAGCAGTATATAGTTATACACCT
 38451  ACATACATAACAGCATATATTAGTATTGTAGCCAAGGTATCTATCATGTCATTTATCTAT
 38511  TTAAACATAGGATTATTCAACACTCAATTACTATTATTGACTTTCTACTTATCAGTTGTT
 38571  ATAGGTGCTTATACTCCTTTATATCAAGTAACAATTAAGAGTATATTAGCTTATAGTGGT
 38631  ATATTGAATTTTGGTTACTTAATCACTGCAGTAGCTTTAGGTGATCAATCTTATTATCTT
 38691  TACATTATACAGTATAGTTTAACTCATGTATTGATATTCTATTGTATTTTAGGCATAGCA
 38751  GAATATACATCACAGCCATCTTCTCAATGATCTCCTATAGTTAATGTTAATCAGTTAGTT
 38811  ATACCTAACAAGACCTTATGTTTAGTATTTATAGTATGCTTATTCTCACTAATAGGTATA
 38871  CCACCACTACCAGGGTTTTATGGTAAATATTACATTATAGTAGGCTTAATGGATTCAGGT
 38931  CTATACTTAGAAGGTTTAATTATCATAGTCTTTAGTGTTATAGCCACTTACTATTATGCT
 38991  TATATTATTAAACAATTAGCTAGTAACTTAAACACTCCATCAGTAAAACCGGTATTAAGT
 39051  AGTAGTATCTCTTATATCATTAGTTTATATGCTGTATTATTGATAGGGTTATTCTTAGCT
 39111  ATACCTACACTATTAGAAGGGATTACACTATTATTGAATTA
;     G-nad3 ==> start
 39152  A
;     G-nad2 ==> end
 39153  TGTTCCTATATTATTTAATCTTAGCCCCTATAGTCGCAGTTGTATTAATCGGTATAAACT
 39213  TATTATTAGCACCTAGTAATGCTTATGTAGATAAAACAGGTCCATTCGAATGTGGATTTA
 39273  CCTCTTATCAGCAATCAAGAGCTGCATTCTCAGTAGCCTTTATCTTAGTAGCTATACTAT
 39333  TCTTACCATTTGATTTAGAAATATCATCTATCTTACCTTATGTAGTTAGTGCATATCATA
 39393  ATGGGTTATATGGTTTAATTGTCTTAATCATATTCTTAGGTTTATTAGTAGTGGCATTTG
 39453  TCTTAGAAGTATTATTACAAGTCCTAAAAATAGATCGTCAATATTTAAGAAGTGGAAGCA
 39513  CAACTGAATATTACAAAGTATAA
;     G-nad3 ==> end
 39536  GTAATTAACTATTCTATTAGTCTATATCTAACCATAAGAGTGTTATAAGTAATTAGACCT
 39596  ACTAAAGATGTAGTAGTTGAATCATTATTTCGATATCTCTCACCTATTAAAAAAAGAGTA
 39656  ATCCAATAATTGCTAAGTTGAATAG
;     G-cob <== end
;     G-cob-E2 <== end
 39681  TTAATCTCTACTGTTGCCCAATGTACCTATATAGAATAATATGTTCTCTAATGTTGAAAT
 39741  AACAGGCACTATAATTAAATAATGAGCAAAGTAATATAATGTAGCAAATTGACCTAATAC
 39801  AATATAAGGTACTTCTACATGTAACTGACCTAAATTACCTAATAAGATGAAGTTAAATAC
 39861  AAATAGATAGAACGCTAACTTTGATAATATTTTGAAGGTATTACCACGGATAATTGATCT
 39921  ATCTGTATATGGTAATGTTAGTAAGATTAAAATAGCACCAAACATAGCAATAACTCCTCC
 39981  TAATTTATCAGGAATACTACGTAAAATAGCATAGAATGGTAATAAGTATCACTCTGGAAC
 40041  AATTGATGGAGGTGTAACCATTGGATTAGCTGGTATATAGTTATCTGGATGTCCTAGTGT
 40101  GTTTGGACTGAAGAATACGAATAAACTAAATGCTAAAATGAACACAAAAACAGTCACTAA
 40161  ATCCTTGAAAATAAAATAGGGGTGCATAGGCACTCTATCGATGTTTCCTGTAATACCAAC
 40221  AGGATTTGATGAACCATTAACGTGTAAAGCCATTAAGTGCATACATACTAAAGCAGCTAA
 40281  GATGAATGGTAATAAGAAATGTAAAGCAAAGAATCTTTGTATAGTTGGATTACCAACAGA
 40341  GAAAGAACCTCAAATGA
;     G-cob-E2 <== start
;     G-cob-I1 <== end
 40358  cattacgaattttataaagtgtttatccttatatccttttaattacttaaaggttagact
 40418  atatcatcaactgtaataagttgttgggcgctcttggaaaggttattgttatactactca
 40478  ctttctagtcgttgaacgtttattatccttcttatctagtgtagacatcgtgtatagata
 40538  atacttcgctgcgaattgtctattaattaccatagatgttctcgcaattcacccaattat
 40598  cattcatatattactatataaagccgctcatactgattgctaaa
;     G-cob-I1 <== start /group=IA(5') (9.28e-14)
;     G-cob-E1 <== end
 40642  ACGGAACAAGATCATTACCTATAAATGGTATAGCTGATAGTAAATTAGTGATAACAGTAG
 40702  CACCTCAATGAGACATTTGTCCATAAACTAAACAATAACCTAAGAATGCTATGGCCATAG
 40762  TTAAGATAAAGATGATAACACCTACTACTCAAACCATAACTCTAGGCTGTTTGTAACTAC
 40822  CATAGTATAAAGCTTTACCTATATGAAGATACATACATATAAAGAAGAATGAAGCACCAT
 40882  TAGCATGTATATACCTGATTAATCAACCAGCATTAACATCTCTCATAATGTGCTCTACAC
 40942  TATCAAAAGCTAAGGAGATATCACTACTATAATGCATAGCTAAGAATACTCCAGAAGCTA
 41002  TTTGGATAACTAGACATAACCCTAATAATGAACCTAAATTTCATCAATAGTTAATACTAC
 41062  TAGGTTGTGGACTATCTATTAAGTAACTATTTACTAATGATAGGTAAGTATTTGATTTAC
 41122  GTATTGGCAT
;     G-cob-E1 <== start
;     G-cob <== start
 41132  GTTTCAATATAATTAATATAAGATTCAGAAGCATAAACAGAGAATTAAATAACATAGATT
 41192  TATAAATACTAAGACATTGATAGCCTTACCTATAAAAATATGGGAAATGATCATAACTTT
 41252  TAACAATAGGTGAGAGAAATTGAAAAGATGATAAGATGATACTAATAGAATAG
;     G-cox1 <== end
;     G-cox1-E3 <== end
 41305  TTATACGTGTTGTACCAAGATAGGTAGTTCACTGAATGTATGATATGATGCTGGTCTTGA
 41365  TAGTATTAATTCAAGATCCGAATTTCTTGTCAATCTAGTATTGTTAGACTCTAAGTAATC
 41425  CGGTGTTACTTGGATTTCTTCTCTTTCATTTTGACCATTCTCTAATTGAACTAATACACT
 41485  TAATAATCCTATAACTACAGATAATACTGATAAGATAGAACCTCATGATGATATTAAGTT
 41545  TCAACCATAGAAAGCATCAGGATATTGTGGTATACGTCTAGGCATACCATTTAATCCTAA
 41605  GAAGTGCATTGGTAAGAATATAATGTTTACTGAGATAAATAAGATTCAATAGTGTACCTC
 41665  ACCTAATACTCTGTTATAGTTTAAACCAAACATAGATGGACCTCAATAGTAATAACCACC
 41725  GATTAAACTAAATAAAGCACCCATAGATAAAACATAATGGAAATGACCTACTACATAATA
 41785  AGTATCATGCATACTAACATCAATACTAGCATTAGATAGCATAACACCTGTAGTACCTCC
 41845  TATAGTGAATAAGAATAAGAAACCTAAAGCAAATAACATAGGTACTCCTAATCTTAGTTC
 41905  ACCTCCATAAAGCGTTGCTAACCATGAAAATATTTTGATACCTGTGGGTATAGCTATAAC
 41965  CATTGTAGCACTAGTGAAATAGGCACGACTATCGATATCTAAACCAACAACAAACATATG
 42025  ATG
;     G-cox1-E3 <== start
;     G-cox1-I2 <== end
 42028  ctatggtactaattttctgtattattttccttatacttaaaaatgtatataaaccataat
 42088  ggactatatcttaaacataaatagattatgaattcccacgtatagtctctgaagaatcat
 42148  tgttataattcctgctgattccgtagatacttgacctattattaattaattcttgacggt
 42208  tccagcaattagtggattttgttaccctctatctttataataagggaaagccatcatata
 42268  gtta
;     G-cox1-I2 <== start /group=IB (2.58e-15)
;     G-cox1-E2 <== end
 42272  ACTTCAAACTAAGAAACCAAGTAAACCAATACTACCTATGGCATAAATCATACCAATTTG
 42332  ACCAAATATCTGTTTTTTAGTATATGTTGAGATAATATGTGAGATTATACCGAAACCAGG
 42392  GATAATTAGGATATACACTTCAGGATGTCCAAAGAATCAGAATAAGTGCTGGTATAATAC
 42452  TGGATCACCTCCTGCACCTACCTCATAGAATCCTGTATTGAAATTTCTATCCATAAGAAG
 42512  TAATGTAACCCCTGCTGTTAATACTGGTAATGATAATAATAGTAATATAGCTGTAAAGAA
 42572  CACACTTCATACAAATAGAGGCATATCGATCATGTGTATACCTATACTACGCATATTTAA
 42632  TGTTGTAACTATGAAGTTAATAGCACCTAATAAAGATGATATACTAGTTAAATGTATAGC
 42692  AAATATAGCCATGTCTACTGATGGACCTGAATGTGCACTAATTGATGATAGAGGAGGATA
 42752  A
;     G-cox1-E2 <== start
;     G-cox1-I1 <== end
 42753  cgttattgtttgtaatctcataaatacactaagaggtacttactatcattacttcaatta
 42813  cttacgcaattgttcgga
;     G-cox1-I1-orf373 <== end
 42831  ctatgccttatgtttatcatttgatctctgtctattccgcattctaactaacaattgatt
 42891  tactttattaagcttctcgtagttattaatataatcatgcccatacttaaaaaaggatct
 42951  ctttcataaggagaattccctatttttagcacctagaaaaagtatagtatgattacttga
 43011  tacgaaatagctacatatattcaatattgctcttctagctgtagattcaatatagtaacc
 43071  gtgattatgggtaaaatgtactgaactgttcaaatggaatataaacttaatagaatacaa
 43131  aatgataggatctagcttatgagtaacagcaaatgtatggactattctacttgattttct
 43191  agtaaagaagaaactaccttctgattcaataaagccaattaaccaacttttagatactat
 43251  atggcttatatcattaactgacttaatatccttatagttaagattcttccatgctggtga
 43311  ttgtactactaattcatcttgaggtatagcttgtagttccataattagcctctttttctc
 43371  atccattgataagttactattagctatcttcattgcctttttaaaaatgatgtatttaaa
 43431  gtacttagaacttaataaggtatgtttatcaaatataggtaatataacctcttctaaagc
 43491  tcttctatcattaataatatatgagacagttttatcatttataagcattttacctacacc
 43551  taaagcatctttaattttgtataatacctgacaattagaggtactttgacttaacttgta
 43611  tgagaagtatagttttttacctatagagacactaaaagtaccatttccatctgtaaaacc
 43671  tactaaccactcttcaagattaaggttattatccctactattgactttgggtttaatctt
 43731  atctttattggataaatacctattgaatatcaaatttttaaacattaccatgtgtagtct
 43791  ctgatgtatataatatcatagtaaatagacatatatacaggcatgtaaacctacattcca
 43851  aagaataatgacaagcgttataactaatccattgattgagtagcttaacatcaaataggt
 43911  cttccatgcatcgaatggtatttttattaacagcttatcttc
;     G-cox1-I1-orf373 <== start /first_aa=E /note=LAGLIDADG ;; evalue:1.1e-53
 43953  a
;     G-cox1-I1 <== start /group=IB (1.14e-12)
;     G-cox1-E1 <== end
 43954  ACTGTTCAACCTGTACCTGCACCTGTTTCAATTAATAAAGATGCAATAATACACACTAGA
 44014  GCAGGTGGTAAACATCAGAAACTAATATTATTTAATCTAGCAAAAGCCATATCAACACCA
 44074  CCAATCATAATAGGTAAGAAGTAATTACCAAATCCTCCTATTAAGAAAGGCATAACAAAT
 44134  AAGAAAATCATAGCTAAGGCATGTCCAGTAACTAAAACATTAAATGCTTGATTGTTACCA
 44194  TGTAAGAACATTGGACCTGGACCTGATAATTCTAATCTGATTATTACTGACATAGCTGTT
 44254  GCAACCATAGCACATATCATACCAAATATCATGTATAATATACCAATATCCTTATGAGAG
 44314  GTACTAAATAACCATCTAGTTACATAATTCAT
;     G-cox1-E1 <== start
;     G-cox1 <== start ;; mfannot: alternative ATG start pos 44372
 44346  ATTATGAGGCTTAATCTCACTACTCATTATAGTTTGTAAATTGTTTGTTATATATAGGTC
 44406  TAGTATATATAACTTTATGATATAATTTTATCATTTTAGTATAGTACTTTACTTGTTAAA
 44466  TCAATTAACGTTACCTATAAAATATTCAGTATCTTGAGTCTATAAATTCCACAATCTTAC
 44526  CTATTAAATTCAGTATAGCAAAATCGAATAT
;     G-cox3 <== end
 44557  TTATGAACCTCATCAGTATACTATTATATAGATAAATAGTCATATAACATCTAAGACATG
 44617  TAAGTATAATATGGTTGTTTCAGCACCTACATGACTAGTATTAGTGAAATCATAGTTATA
 44677  GACACGTCAGGTACAGATTATTAACATTATCGTAAGCATTATCATATGTAAACCATGTAA
 44737  ACCAGTTAAACTAAAGAATGTAGAACCATATACCCCATCAGATAAAGTAAATCCTGAGTA
 44797  TGTGTACTCTAAGTATTGGAAGTAAACAAATAAGGCTATTAATATAGTAGTATAGATGAA
 44857  ACCATATAAAGTATTAGGTCTATTACCTTCTATTAAAGCATGATGTGCATAAGTAACTGT
 44917  AACCCCTGAAGCTAATAAGATTATAGTGTTTAATAATGGTAACTCTGCTGGTGATATTAC
 44977  TGGTATTCCTACTGGTGGTCATTGCATACCTATCTCCATTGTTGGATTTAATGCTGAATG
 45037  TAAATATGCTCAAAATAATGAAGCAAAGATCAATATTTCTGATACTACAAAGAGTAAGAA
 45097  CCCTTGATTGATACCTCTTTTAACAGCAATAGTATGATCACCTAAATATGTACTTTCTGC
 45157  TATTATATCCTTAAATCATAATGTCATACTATATAAGATAGTAAGTATAGCTACAAAGAT
 45217  AGGTCATGTACTTGATATATAACCATGTGCTGTTAAACCTAGAGATAAAGCTAAGTCCAT
 45277  TAAACTGAAAGATGTAAAGATAGGTCAAGGAGAAGGTCCTACTAAATGGAATGGATGTAA
 45337  TTGTAAGTATCCACGTATATTATTAGTCAT
;     G-cox3 <== start
 45367  TTATTATAAAATATAAGGATAACGTATAATAGATAAGA
;     G-trnK(uuu) <== end
 45405  TGAGAATGACTGGATTCGAACCAGTATAGCTTGCTT!AAA!AGGCAAGAGTCCGAACCTT
 45463  TAGACGACATTCCC
;     G-trnK(uuu) <== start
 45477  ATTATAT
;     G-trnF(gaa) <== end
 45484  TGCCTTTGCTGAGATTTGAACTCAGACTGATCACGC!TTC!AAGCAATTGCTCTACCATT
 45542  GAGCTACAGAGGC
;     G-trnF(gaa) <== start
 45555  AA
;     G-trnW(uca) <== end
 45557  CAAGAGTAGATAGATTCGAACTATCATCTAATGTGT!TGA!AGACATCTGCTCTACCTTT
 45615  GAACTATACTCTT
;     G-trnW(uca) <== start
 45628  TTATGGA
;     G-trnV(uac) <== end
 45635  TTAGTTGTAATGGATTCGAACCATTAACCTAGATGT!GTA!AGATCTATGATTTACCCTT
 45693  AATCTAACAACTA
;     G-trnV(uac) <== start
 45706  TTAACTTATTAGCTATTACCTATTATCCTATAAATATTGAA
;     G-trnR(ucu) <== end
 45747  ATACTCTAATAGGAATCGAACCTATATAAATATATT!AGA!AGTATACTATTCTACCTTT
 45805  AAATTATAGAGTA
;     G-trnR(ucu) <== start
 45818  CATGTTTCCTTGATGA
;     G-trnS(gcu) <== end
 45834  CGGTCAATCAGTGAATCGAACACTGAACCTATAACAGGCACTATAT!AGC!AAATAGCTT
 45892  GATACTACCAATATATCAGATTGACC
;     G-trnS(gcu) <== start
 45918  CTTACTCTTTT
;     G-trnD(guc) <== end
 45929  CGCAATACATCAGATTTGAACTGACATCTACTACAGT!GAC!ATTGTAGTGCTTTACCAT
 45987  TAAGCTAGTAATGC
;     G-trnD(guc) <== start
 46001  ATATGTTTAATAA
;     G-trnQ(uug) <== end
 46014  CTGAATCAATACGATTCGAACGTATATAACCTAGAC!CAA!ATCTAGGGGACTTGCCTAT
 46072  TAGTCAATGATTCA
;     G-trnQ(uug) <== start
 46086  CATTATACTTACCTTTTATAAAAATTGAAG
;     G-trnE(uuc) <== end
 46116  TAATCCCAACGAGAATTGAACTCGTACAATAACTAC!GAA!GAAGTTATATCATAACCAT
 46174  TAGATCATAGGATC
;     G-trnE(uuc) <== start
 46188  GTG
;     G-trnT(ugu) <== end
 46191  TGTTTTATATAGGAGTTGAACCTATAACCTTTCGATT!ACA!AAACGAATGCTCTACCAA
 46249  TTAAGCTAATAAAAC
;     G-trnT(ugu) <== start
 46264  TAAAAGTATAAG
;     G-trnH(gug) <== end
 46276  GATAACTACTGAGGCTCGAACTCAGATATACCGTGC!CAC!ATACGGAGATTTTACCATT
 46334  AAATTATAGCTACC
;     G-trnH(gug) <== start
 46348  TTATTCTTAAATCTAATAACTA
;     G-trnY(gua) <== end
 46370  TGAGATAGGACTGAATCGAACAGTCGCAGCCAAAGGCATTATAGC!TAC!AATATAACTC
 46428  TAATTACCAACATTAGAACTATCCC
;     G-trnY(gua) <== start
 46453  ATTATGTTGTAT
;     G-trnL(uaa) <== end
 46465  TATGACTGGTGGGATTTGAACCCACACGGTTTATACCTATACAGC!TTA!AATGTATTAT
 46523  GTCTACCAATTCCATCACAGTCAC
;     G-trnL(uaa) <== start
 46547  ATCGTTACCTTTATAATTAATTGAATAGATAATCCTTTAGATCTTATAAATACTTGATAA
 46607  ATTATACTGATTAAACC
;     G-nad1 <== end
 46624  TTAGATAATGATACCATCTATTGCATATATTAATGCTGGTATTCCTATTGCTGCACCAAA
 46684  TAATATAGGTAAAAAGATCATTCAACATAGATTAATTAACTTATCATATCTTACTCTAGG
 46744  TAAAGTAGCACGTACTCAGATATATGTAAAGGCAAATACGTTAGCTTTCAATCCTAATAC
 46804  AATACCAGTACCACCACCAAAGAATAATATAGCTGTTAATGTACTTAAGAATAGGATAGA
 46864  TGCATACTCTGATAAGAAGAATAATACAAAGATACTACTACTATATTCAGTCATGTGACC
 46924  AGATACTAGCTCTGATTCAGCTTCAACATTATCAAATGGAGGTCTTGCACATTCAGCTAC
 46984  ACAACCTATATAGAACATTATTGATAAAGGTAATAAAGGTATACCATATCATATAGCTTC
 47044  TTGTAAGTATACATATTTTGATAAATTCATTGTACCTGCCAATAAGATCGCTAATAAGAT
 47104  TATAGTTGTTAAGACCAATTCATAACTAATTAATTGAGCTGTTGAACGTATAGAACCTAA
 47164  TAATGAGTATTTACTATTTGCTGATCAACCTGCTAATAATGTACCAAATACACCAACACT
 47224  ACTAATAGCTAAAGTTAAGATAAACCCATAATTACTATCATATATCGTAACACCTGGTGC
 47284  GAATGGTATAACTGATCAACATAATAAAGCTGAAATTAACGAGATAATAGGACTAATAAA
 47344  CAAGATTAACTTATCTGCATGTGTAGGTACAATAACCTCTTTTAATAGTAATTTAGCCGC
 47404  ATCAGCAATAGCCATAAGTACACCATAATAACCTACAGCATTAGGACCCACTCTACGTTG
 47464  CATATATCCCAATGTCTTACGTTCTGCTACTGTTAAGAAAGCTACAGCAAGTAAAACACT
 47524  TATAAACATCAATAGTAATTCTAGAAAATTTAACA
;     G-nad6 <== end
 47559  T
;     G-nad1 <== start
 47560  TAACGTGTGATAGCTATGGCCCCTATAACTGATAATACTAAGATGATACCTAAGATAACT
 47620  AAGATCAAGGCATACTCACTATAAAATAAAGAACCTACTACACTTAGCTCAGAGTATGTG
 47680  TTATATACACTCTCTATTGGTGCTAAGTCCTGGAATGATATATCTAATGGTAAGAGTACT
 47740  ATTAACAATAAGAAGATTATTAACGGATTCATACCTCCTACAGGCGTATATTCAATATTT
 47800  AACAGTGATAAGATGAATAAGAATAAGATAGCTATGGCACCTACATATACTAGGATATAT
 47860  AGTATACCCATTAGTACATAACCGGATGAGTATAATGATATGGCTACACTTAGAAATAGA
 47920  CAGATTAAGGCTAGAATACTTTGAACAGGTGAAAGTAAACCTATAGCAAGTATACTAGCG
 47980  ATTCCACTAATTAAGGACAT
;     G-nad6 <== start
 48000  GATTCCTTGTAAAACAATAATGATAAGGTAAAATACTATATCATTTACATAGACTCTACA
 48060  TACAA
;     G-trnN(guu) <== end
 48065  CGTCATAACTTAGAATTGAACTAAGATCTATACATT!AAC!AGTGTACAGCTCTACCATT
 48123  GAGCTA
;     G-cox2 <== end
 48129  TTATGAC
;     G-trnN(guu) <== start
 48136  TTTCTCTCGTTATCACCTAATCATTCAATGAAATCTTCAATAGATACACATTCTAATTTA
 48196  ATAGGCATCATACCATGATTAACTCCACATAATTCACTACATTGTCCATAATAAACACCT
 48256  GTACGTTGGATTAATGCACTTACTTGGTTTAATCTACCTGGTGTAGCATCTATTTTTATA
 48316  CCTAATGATGGTATTGTAAAACAGTGTAATACATCATTAGCTGTTACTATGAATCTTATA
 48376  TGTGTATCCACTGGTACTACTATAGAAGCATCAGTATCTAATAATCTTAAATTACCTGGC
 48436  TCTAACATGTCATCTGGTATTACATATGATTCAAATTCTATAGTCTCTCCTACTGAATCT
 48496  ACAAAGTCTGAATACTCATATTTTCAGTATCATTGTAACCCTATCACTTTAATTGTCATA
 48556  GCTGGTGTTAATACTTCATCACATAAATATAACAATATGAATGATGGGAAGGCTATAAGT
 48616  AATAGTATAATAGCTGGGAATATTGTTCATACTATCTCTATTACTTGACCATGACGAATA
 48676  TACTTATAGGCAAATTTGTTATCTTTATAATCATGGATAATAACATAAAGTATATAGCTA
 48736  ACTAACCCTAGGATTAAGCATAAATAGAACATAATATGGTCATAAAGCTCATGAATCCCT
 48796  TCTGCATTAGGTGTTGCTGTATCTTGTAATCTTATACCTCATGGTGTAGGTACGTCTAAT
 48856  CAGATCATTTTGAATTTTCTAATATTTGTATATATAAAGAC
;     G-trnA(ugc) <== end
 48897  TGGAATCCATCGGAATTGAACCGATATTATTCACAT
;     G-cox2 <== start ;; mfannot: alternative ATG start pos 48953
 48933  !GCA!AAGCGAATGATTTACCATTAATCTAGGATCCC
;     G-trnA(ugc) <== start
 48968  TTGGTACTT
;;     rnl <== ;; mfannot: 3' -20/+180
 48977  TTTGAGGTAATTGTTATACTGATTAATTTGGATGATTATCCTTATATTAGTATACATACA
 49037  TTCTAAGTAAGATATACTACCACATTATTATCTTTAATGCCTTATAAACATATAGTTATA
 49097  GACTTAGTATTTGATATGCTGTCAATACTTATTGCTACTATATTTAGCGTATAACTCTAA
 49157  TTAGATTGGCTAAGTTAAAGTTAGAACCATTGATATAGATTACATAATCCTCTCGTACAC
 49217  ATGTAATTTAATATATGTTAAAATGCAATAGATGATAGAAACATTACTGGCTCACGCCGT
 49277  AATTAACCCATCTCAAGTAGCTCCTTAAATGACGAACAGTCATACCCTTTATAGTTGCTG
 49337  CGACCATAAGGTTGAGCCTAGACGAC
;;
 49363  CATTATTGTTATCATTAGCCTTTTTATACTAATTTCTACTACTTTCATAATAGATC
;; mfannot:
 49419  agactatgtcataagtactgtaatctacatatactctgaagcgctcgtggaaagattatt
 49479  gttatactactcactttctagtcgttgaacctttactatccttagaaatcttgtatagat
 49539  agtacttggctgcaaattatcatataacgtggtaaacattacttagactttcttgcaatt
 49599  cacttca
;; mfannot:     /group=IA (4.09e-15)
 49606  TTTAACCTCGACTATTGTCTAATCGAGGTGGCAAACACCGCTGACGATATCAACTCTCTA
 49666  GCGGTATTACCCTGTTATCCCTAACGTAACTTTGATCCGCTATCGACATACTATGCTCTA
 49726  GTTATTGTCTGTTCACTATACTATACTTACGTACTAAAATAACCTGTTAGTTATCTTATC
 49786  ATAACACAGTTAAGTTATTATCCTTATCCCCTATCTATATAATTTCTATATTAGATATTT
 49846  ACTAATTACCATTTAGCATTACTGTATCTAGTCATTCTGTTAAAACCTTATTTAACTAAG
 49906  GTAAAATACAAACAAATCATTTAGACACATCAGTTATTCTTTGTGATGTCGACGCCCCAT
 49966  CGAAACTAACCAAGTTACCCTGTTTCATAATAGTATGATTAGTCAATTATTTACTCATTT
 50026  TAAAACCTAAAGGATTGATTAAGATAAGGTAAATAACTAACAAGATAACTCTATAGTAAA
 50086  GCTGTATAGGGTCTTCTCGTCAATCTATTGCTATACAGTATCTTCACTGCAATTACTATT
 50146  TCACTGAGAACCATATGGATACATCTATAGCATCGTGTACTCATTCATGCAGGACGCCAA
 50206  TTAAACGTCTAGGAATTTCGCTACCTTCGGATCCTCATGATAAGACCGCCGTTTATTAAA
 50266  TCATTATGTATTATCTATCTAACACTGGGCAGGTAGCACCTATTATACTATTTCTTTCAA
 50326  AACTGCAATAGGCTATGTTTTTGGTAAACAGTCGCACTATATTAAAGGGGTTAAATCCTT
 50386  ATTGCCGAGTTCATTCATATGGCTTTTCTCATACTCCTTTCAATACACCAGAGTCGGTTT
 50446  ACAGTACGGTTATTCTTATTTCTAGTCATATTGCTCATCTTACTTATATTCTCATATACA
 50506  TAATTAGAGACCGTTCATTTATAGTTAAACCTTGTATATAGGAGGTAAAGCTTATCTTTA
 50566  CTTACGTTACTCAAGTCAGCATATTTTGTACTATTTTTCTCATAGTATAATCTGTTACCA
 50626  TATTATAGTTAATCCCTATAATATCTATTATTCAGTCAATAATTTAGGCCTGTATATCTA
 50686  TTCCTATTATCTATGTATCAATTTATGCGTTGTTACACGTTCTTTAGCAGATGATTACTA
 50746  TCATATCCACTGATAAATTGTCTTATTAGAAGTTGTATAATGTCATATACTATAGGATTC
 50806  ATACCACTTAATTATTATTGAGGACTTACATGTAATAGTCTAGGTTATTCCCTTTTCATC
 50866  CTGGTACCTTATCGCACCAAGATTGACTTATTAATTTCAATAGTCAGCTAGTTCAGATAT
 50926  TTGATTCGTATGATAAGTTCTAATAACTCCCATAATAACGTAATTTTACCTACATTAATT
 50986  TTCAAATCAAGTGATTTACCTAGTGATATTCATTAATAGCTATACTAAGATATATTTCAC
 51046  AGATAACCAGCTATCTGTATATGAGAGTAGCCTTTCACATCGATACACAATTCTTCAGAA
 51106  GGTATTGCAACACCCACCTGTTCGGTCTACATAATATAACTTTATACTACATAACCTGAT
 51166  CATGTATAGATCATATACTTTCGGGTCTAATCATATTAACTTTACTTATTATATTTAGTT
 51226  ACTCATTTCGCTAATACAATTAACTCACTGACCCATTATACAAGAGGTACGCTATACTAT
 51286  AGCTGCTCTTTATTTAAGTATTTCTTTATTCACTTCTAATAGCCAGTATTTCTCTAACTA
 51346  AAGACGTTATAATTTATTATTTTTATC
;;
 51373  ATTCCCTCACGGTACTTTTTACTTATAATAATTTTCTAGTATTAGTAGTAGCTCTACTAT
 51433  TTTCACATTACATAATGTTACTTGCATACTTATACTTTTTCCCTCACCGGTACTCAAGTA
 51493  TTCCCTATTGGTTTATTACTATCTTACTTAGATGTTTCAGTTCAGATATTTCCAATTATT
 51553  TTCACTATTTCTAGCTTAGAATGGTTTACACCTTAACTTCTTTGTCTAGGTTATTATTAT
 51613  AGTATTGATTTCCATACTTAAATATTGTAATTAATCGCATCTTTCAATTACCTCTCCTAT
 51673  TGTTATTCTCTATAGCTATCTATTCCCTTTTTTCTATAGG
;;     rnl <== ;; mfannot: 5' +/- 50 nt
 51713  TAAGATTATCCTTATATCTATTATCATGGTTTCTAAATGTAGTATCCTCAGTCCACAACT
 51773  CCTAGTGTACCATTTACTCTATATTATCCTTTCATGTCTCTCTATACTATAAGCTATTCT
 51833  CTCTAGTATCAGGTCAAGTATCAGGTATTCTCTCTATTAAGTAGCTATCCTATATTTGGT
 51893  ATTCTAAGTAAGGTATTCTAACTATTAGCTATTCTCAGTATCATAAAGTATCATGTCTCA
 51953  TAAGTATAGGTTCTCATAGCATATCATCAGTAATTGTATATAATGGTATTCTTAGTTATC
 52013  ATAGCGATCATTAACTATCATAAGACTTCATTGGCTAAAGTATAGTATTCTTAGTAATCC
 52073  TAAACTATCATAAGTAAAGTATGGTTAACTATGACTATTATGTATAAGTAAAGGGCATAT
 52133  AACTAGATACTTGATATTATCTATCTATTTCTATCTTCTTACCTATTCTTTTTACTGGGT
 52193  ATCATCTTCTTCATTCCAATAGACTATAACTCACTATAGCTTTATCCTCTATCTCTTTTA
 52253  TTGAGTAAGTAAGTCTATAAGTATGTAACTATATTCTAATATATCTATAATTCTAAGTAA
 52313  ATCAGTAATCATACTAAATCAATCGTAGTAAGTATAGTAAGTAAGTTGGTTCCTGATTGT
 52373  AGTAAATAAGTCATAATCATGGGTACTTTGTCTATAATGGAACCTCCACAATAA
