# Supplementary material for: Global Characterization of Fungal Mitogenomes: New Insights on Genomic Diversity and Dynamism of Coding Genes and Accessory Elements
Source: Front Microbiol. 2021 Dec 1;12:787283. doi: 10.3389/fmicb.2021.787283 (PMC8672057; doi:10.3389/fmicb.2021.787283)
Supplement: Supplementary File 1 — de novo annotation files of the 685 mitogenomes investigated in this study. Annotation was performed with the Mfannot program. [file Data_Sheet_1.ZIP › Supplementary_FileS1/NC_050375.1_Metschnikowia_sp._13-106.1_strain_UWOPS_13-106.1_mitochondrion_complete_genome_mitogenome_g3.mfres]

;; Masterfile modified automatically by mfannot version 1.35
;; on Sun Dec 27 05:15:04 2020 by user pfonseca on host LGCM-PROC
;;    - Gene Totals: 69
;;    - List of genes added:
;;      atp6                 atp8                 atp9                
;;      cob (5 introns)      cox1 (3 introns)     cox2                
;;      cox3                 nad1                 nad2                
;;      nad3                 nad4                 nad4L               
;;      nad5 (2 introns)     nad6                 orf106              
;;      orf107               orf1081              orf1120             
;;      orf1144              orf133               orf142              
;;      orf157               orf178               orf191              
;;      orf243               orf293               orf327              
;;      orf355               orf379               orf406              
;;      orf453               orf47                orf562              
;;      orf605               orf612               orf633              
;;      orf706               orf714               orf729              
;;      orf763               orf785               orf827              
;;      orf854               orf868               orf996              
;;      rns                  trnA(ugc)            trnC(gca)           
;;      trnD(guc)            trnE(uuc)            trnF(gaa)           
;;      trnG(ucc)            trnH(gug)            trnI(gau)           
;;      trnK(uuu)            trnL(uaa)            trnM(cau)           
;;      trnN(guu)            trnP(ugg)            trnQ(uug)           
;;      trnR(acg)            trnR(ucu)            trnS(gcu)           
;;      trnS(uga)            trnT(uag)            trnT(ugu)           
;;      trnV(uac)            trnW(uca)            trnY(gua)           
;;
;; end mfannot
;;


>NC_050375.1 Metschnikowia sp. 13-106.1 strain UWOPS 13-106.1 mitochondrion complete genome gc=3
     1  TTTTTTTTTTTTATTTGTATTTATAATAATATTATATTTATATTATATGTCTGTCTAAGG
    61  CGGGATATTTATTTATTTCAGGTAATTATATAATATATAATATATTAATATAGGTAA
;     G-trnS(uga) ==> start
   118  GGATGTATGGCTGAGTGGTTTAAAGCGTAATACT!TGA!GTTATTAAGACAAATAAGTCC
   176  ACGTGTTCGAATCACGTTGCATCCG
;     G-trnS(uga) ==> end
   201  ATATGATAAAA
;     G-trnT(uag) ==> start
   212  ATGACTATGGCGAAATAGGTAAACGCGATTAGTT!TAG!GTCTAATTTATTTAAGGGTTC
   270  AATTCCCTTTAGTCATA
;     G-trnT(uag) ==> end
   287  TTAATGATAAAAAAAAAATTAA
;; mfannot: G-nad4 ==> start Def by similarity
   309  AAAAATGGA
;     G-nad4 ==> start
   318  ATGACATTTATTTATTTATTTTTATCTTCTTTTAGTTCTTTAAGTTCTAGATTATTAAAT
   378  GAATTATCTAAACATATAATTTTAATAGCAAGTGGTTTATTAGCTATACCAACTTTATAT
   438  GATTGATCAGAAATTAATGTATATTATACAACGGATGGGATAGCTGATATATTAATTTTA
   498  TTAACAGCTTATTTAATACCATTATCTATAATATCAAATTGAAATAATATAAATAATATA
   558  TTATTTTATGAATTAGTTTTAAATTTAGGTATAATTTTATTAATAAATTTTATGTGTCAA
   618  GATATGACATCTTTCTATATTTATTTTGAAGCTTCTTTAGCTCCATTATTTGTAATGATA
   678  GGTTTATATGGTGCAGCAAATAAAGATAAAGCAGCTGATTATATTTTAATTTATACATTA
   738  TTTTCTTCTTTATTTATGTTATTGGCTATAGCTATATATGAAATATTATTAGATAATACT
   798  GATTATCAAGCTACTAGTTTATTAGTTTTATCAATAGATTTACAATGTATATTATTTTTA
   858  GCTATATCTATAGGTATAGCTGTAAAAACACCTTTAGCACCTGTACATACTTGATTACCT
   918  GTTGTTCATTCAGAATCTCCTTTAGCTGGATCTATATTATTAGCTGGAGTTATATTAAAA
   978  TTAGCTGTTTATGCTATTATTAGATTAATATTACCTACATTATCTGATGCTGCTGTTTTA
  1038  TATACTCCATTCGCTTATGTTTTATGTGTTATTACTGTTATTTATACATCTATTATTACA
  1098  TTAAGACAAACTGATTTAAAAGTTATTATAGCTTATAGTTCTATTAGTCATATGTCTATT
  1158  TGTATATTAGGTATATTATCTAATACATTTACTGGTATATCTGGTAGCTTAGTTTTATCT
  1218  TTAGCTCATGGTTTTGTATCTCCTGGTTTATTTATTATTGTTGGTGGTATTTTATATGAT
  1278  AGATATCATAATAGATTGATTTATTACTTTCAAGGTTTATTAACTTATATGCCTTTTTTA
  1338  GCTGTTTATTTCATTATTTTTAGTTTCTGTAATACTGGTACACCATTATCTTTAAACTTT
  1398  ATTGGTGAAATGTTATCATTAACTGGATCTATTAATAGAGCCCCTATTTTAGGGGCTTTA
  1458  GCTGCTTTCTCTGTCCTTTTATCTGCTTCATATCAAATGAAAATTACTAATAGATTAACT
  1518  GGTGGTATTAAAACACCTTATATTTCTTTAACTGCTGATTGTACTTATAGAGAAACTTTC
  1578  TTAATGTTAGCTTTAATATTCCCTACTATTTTCTTTGGTTTATTCCCTAATTCAATATTA
  1638  AATATGATATGAGAAAGTTCTAATTTAATTTATAAAATATAA
;     G-nad4 ==> end
  1680  AATTTTATTATTTGTTAAATATATATATATATTCATATATAAAATAAAATAAAATAAAAT
  1740  AAAATAAAATAAAATAAAATAAAATAAAATAAAATAAAATAAAATAAAATATCCCATACA
  1800  ATACAATACAATACAATATAATACAATACAATACAATACAATATTCCATTCGATAAAATA
  1860  AAGTAAAATATAAATTATCGTATATCTTAACTAATTGTCGACTTATACACTTTGATTCTT
  1920  CAGTGTATTTTATAAATATCAGGTCCTTCAGTTTGTTTGTTAAAATATTATACCTATTTT
  1980  ATATTATTCTTATATATTTAAATTTAATCTATAAGGATAAATATTATATTTTAATATGAA
  2040  TTATATACCCATAAATTTTATATATAAATTTATATAAATTTATATTTTATGTGTAAATAT
  2100  TAATATATACAAATCTATATTTCATAAATAAGATAATCTCTATATATCTAGATCATAATA
  2160  TATAATGTAATAAATATAATGGTATATTTCTTTATGTTATACTAGATATAGATTATAAAT
  2220  AATATTAGTATATATGTAAAATGGATATAATATTAATATAAATATAAACTTATGAAATAA
  2280  AAATTTTATAATATATCCATATAATATTTAAATAGATAATTGATAAATATATAAAATAAA
  2340  TATATATATAAAAATTAAAGAAGTAATAAATCTTAAAAATAAAATATAATTTATTAAGAG
  2400  ATAAATTATAATAATATATACCTGAAAACTAAAACTAAGGAAGAATTTACTAAATATTAA
  2460  AATGTAAAGAATATTATATTCTTAATAAAAGATATGTAGGTATAAATTTAATAGTAAATA
  2520  AATGTAAAAAATGAAAATGTATATATATACTTATAAATATTATAGTAAAAGTTATGAAAA
  2580  AAGTTATAGGGAATGAAAATAGTTAAGGGGGAATAAAATAAAAATTAATATATGTATTAA
  2640  GGTGTATGTATAAAAAGATGAGATGATAAAATAAATAGAGAAATGTAAAAAAGAAAATAT
  2700  ATATATGAGAAAAATAAAGAAATATAGTTGAAGAATATTTATCAAAGGTATGATAATATA
  2760  ATAAAA
;     G-atp9 ==> start ;; mfannot: alternative ATG start pos 2757
  2766  ATGCAATTAGTATTAGCAGCAAAATACATAGGAGCAGGAATATCAACATTAGCTTTAGGT
  2826  GGATCATCAATAGCTATAGCTTTAGTATTCGTAGCTTTAATAAATGGAACATCACGTAAT
  2886  CCTTCATTACGTTCAACATTATTCCCACAAGCAATTTTAGGATTTGCTTTAGCAGAGGCT
  2946  TGTGGATTATTCGCTTTAATGATAGCTTTCTTATTATTATACGCAGTTTAA
;     G-atp9 ==> end
  2997  TTAATTATCCTTTATTAGGATAATAATAAAAATAAAATAAAATATGTATTTAATATTTAT
  3057  TCATATATAATACGAATATGGTATA
;     G-trnV(uac) ==> start
  3082  AGGTTATTAGATTAGAGGTGAAATCGCAGTTCT!TAC!ACAACTGAGTCATAGGTTCGAT
  3140  TCCTATATGACCTA
;     G-trnV(uac) ==> end
  3154  ATTAATAAT
;     G-trnW(uca) ==> start
  3163  AAGAGTATAACTTAATGGTAAAGTCCATGTCT!TCA!ACACATGTTATAGTAGTTCGATT
  3221  CTACTTGCTCTTG
;     G-trnW(uca) ==> end
  3234  ATTT
;     G-trnF(gaa) ==> start
  3238  GCTTTTGTAGCTTAAATGGTAGAGCATTCGCTT!GAA!GCGCGACTGGTGTAAGTTCAAT
  3296  TCTTTCCGAAGGCA
;     G-trnF(gaa) ==> end
  3310  AATATATATATATCATATATAAT
;     G-trnK(uuu) ==> start
  3333  GAGCTAATAGTCTAATGGTAAAGACAATTACCT!TTT!AAGTAATCCATATTGGTTCAAT
  3391  TCCAATTTAGCTCA
;     G-trnK(uuu) ==> end
  3405  ACCTAAATATTTATATATCAATATAAAAAAGAAATAAAA
;     G-cox3 ==> start
  3444  ATGACAAATTCAATAAGAGGTTATATACAATTACATCCTTTTCATTTAGTAAGCCCATCA
  3504  CCATGACCATTATATACTTCATTTGCTTTAATGAATTTAGCATTAAGTATAGGTTTAACA
  3564  GCACATAATTATATGAGTAATAATTTATATATAATATTAAATATAATAAGTGTAATATAT
  3624  GTATTAACATTATGATTTAAAGATGTAATAGCTGAAAGTACATATTTAGGGGACCATACT
  3684  AAAGCTGTAAAAACTGGTTTAACACAAGGTTTTTATTTATTTGTAGTTAGTGAAATTTTA
  3744  ATATTTGCTTCATTATTTTGAGCTTATTTACATTCTTCATTAAATCCTACTATGGAAATA
  3804  GGTATGGCTTGACCCCCTGCTGGTATTCAAGCTATTTCTCCTAGCGAATTACCTTTATTA
  3864  AATACTATTATCTTGTTAGCATCCGGTGTTACTATTACTATGGGACATCATGCTTTAATT
  3924  AATAGTAATAGAAATGATACTTTATATGGTTTTATATTTACTACTTTATTAATTGTTATA
  3984  TTTGTTATATTACAATATTTTGAATATATTTTTTCTACATTTACTATTACTGATGGTGTA
  4044  TATGGTTCTACTTTTTATTCTTTAACTGGACTTCATTTCTTACATATGAACATGCTATGA
  4104  ATTATGTTAGCTATTTGTACCTGAAGAATTTATAATTATGATTTCACTAATAATAGTCAT
  4164  GTCTTTGCTGAAATGACTGTTTTATATTTACATGTATTAGATGTATTATGATTATTTATA
  4224  TATATTATTTGTTATTGATGAGGTTGTTAA
;     G-cox3 ==> end
  4254  ATTTTTTCTTATTTATTTTTTTTATTACACACATATTTCAAAAATATATACATAAAATTT
  4314  AATCTAATTTTATATTTATTTATTTTAAATATATAAATATAATATATATTATAGGTAATA
  4374  TCTATATACGGATTATTATTATTTTTAAGTTTTATAATAAAGATATATTCATATAATCTT
  4434  ATGTTAGCCAAATAGTGTTAATATCATATGTAGGTATGGGTGGTATTATTAATTTCTAAA
  4494  TATATAGGTAAGTTAGTAATTAATTTATAATGGTATATAAAAAGTTTTTAAAATTAATCA
  4554  TAAAAAATAAAAAAATTTTAT
;     G-orf763 ==> start
  4575  ATGAATAAACAAATGACGTATATAACACGTTGATTATATAGTACATCACATAAAGATATA
  4635  GCTATATTATATTTAGGATATGGTTTAATATCATCAATGGTAGCGACAGGAATGTCCGTT
  4695  ATAATAAGAATGGGTGCGCCTTTGTGGGTTGTATGTTGATGTGAATCTGTGCAATTTCAT
  4755  ATACATATTCAAGAACTTTTTTATAAAAAGTTATGTATCTCCAGTATTTCTGCCTTTATA
  4815  ATATCTAATAAATTTATAAATGGTATAGCAGGAAATAAATGGGTAGGAGAAATAAAATCT
  4875  CATTTATACTCTATGGAATCAAACTATGTTGAGGTTAACAAACTTGATACTTTACATAAG
  4935  GAAAATATTAGCCTATATTCTCAAATATATTATTTAATAGAGAATATATCATCTAATGTA
  4995  ATATATATTTCTATTCGTATATATTATTCTTGAAAAGGATGATTGTCATATAAATTTATA
  5055  TGTATATATAAAAATATAGTAAAGCAAGCAGCTAAGGTTTGAGGCACTAAAAAAAAAGAC
  5115  ATACAATTAAGAAGGGATTTAAGCGCCTCTAATAAAAAATTATTATGCGCAAACGGAGGA
  5175  TCAATAGTAGTGAGTAATATTAGAAATAATATGAACATATTTATAAATAGATATAACACG
  5235  AAGTGATCTAGTCAAAATGTTAATTTATTAAGAATGTACGTAACTAAATCCTCATATTTT
  5295  AATTTATCATTATTAAAAGTAAGAAAGAGAAGAGAGTTAACCGCCATTTTAATTAATGAA
  5355  TTAAAAGCTTATTCAGATCAAAATAAATTGTATAACAATTTAAAAAATATTCTTATAAAT
  5415  CCTTATTTTTGAATTGCAGCATACTATTCTATAAATAAAAATACAAAGCATATGATTAAA
  5475  AGTATTGATGATTTAACTTTAGATGGTATATCTTTTTCATTTATAGAAAAATTAACTTCA
  5535  GAAATTAAATCTGGTAAATATAAACCTCTTCCTTTAATAAGAGTAGAAATATCAAAAGAA
  5595  AATTATAATATAAGACCTTTAGGTATAAGTAATCTTAGAGATAAAATTGTACAAGCTGGA
  5655  TTAGCATCTATTTTAGAAGCTATTTGAGAACCTAAATTTATGAATTCTTCTCATCAATTA
  5715  AGACCAAATATATCTGTACATACTATTCTTAAAGACTTATATTTAACTGGTTCTAAATAT
  5775  AAATGAGTAATACAAGGGGATATCAATAATTGTTTTAATAGTATACCACATAATATATTT
  5835  ATAAATTATATAAAAGAACATATAAATTGTCATCTTACAATAGCATTATTATATAAATGT
  5895  ATTCGTATAAATATAAAAATGGAAAATGGAACTATTTCAATATTAAAAAAAGGTACTGAT
  5955  AGTATATTAAGTCCTATATTATGTAATATAGTATTACATGCTTTTGATAAATATATGGAA
  6015  GAAATAAAAACAAACTTTGAAATAGAAAATAATAGAGAAATAAATTCGGACTATTTAAAT
  6075  AATAATAGAATAGTTAAGGCTTTAGAAAAAGGTGAACATAAAGAAGAAAGAAAATATCCA
  6135  ATAGAAATGAGATCAGTTATAAATGTAGATTCAATGGATTCGAAATATCGTAAATTAAAA
  6195  TATTTAAGATATGGGGATAATTTCGTAGTATTAGTAATTGGAAATTATGATAATTGTGTC
  6255  AAATTAAAAAGTGATATAAAAACTTTCTTAATAAAAAAGTGTGGTTTAGTTTTAAATGAA
  6315  TCTAAAAGTAAAATAAATTTACTAACAAAATACTGAGATTTTTTAGGTGTAACTTTAAAA
  6375  AAACCTAAAAAAGCTATACTTGTAGTACCTATTAAAGATAAATCAAAAAAAGGTTTAACT
  6435  ACAGTAACTAACACACGTATGGATCTTTTTGTTCCAATTGAAAAACTAAAGAAAGCATTA
  6495  TTAGATGCAAAAATATTAAAAAGAAATAAGAATAGAGAATTAAGGCCTCAAGCTCAAACA
  6555  CATTTAATAAATTTATCTCATTATCAAATTATTAGATTTTATAATTTTAAAATTAATGGT
  6615  ATTCTTAATTACTATACTTTTGTAACTAATAAATATAAATTAAGTTATATTATATGATGC
  6675  CTTCAAATTTCATGTGCTTTAACTTTATCTAGAAAATTTAAAATTAATTCTTTACCTAAA
  6735  ACCTTTAAAAAGTTTGGTAAATATTTAACAGATCCTAACACTAATATTAAATTAAATTTA
  6795  CCATTAAATTATAAAGTTACACATCATTTTAATACTAATACACCTATTAATCATATATCT
  6855  AAAATTATATAG
;     G-orf763 ==> end
  6867  GTAAAACGATCAAATAAACTTACCTAATTATCCTTAAATATTTTATCATTTGTAATATTA
  6927  CTTTTAAAATATAAATATATTATTTATGTCAAGTAGCTTATGTTAAAATATCTTAGAGGT
  6987  AATAAAATAAAATCACTTTAAATAAATTTACAGATATATTTTTTTTTTTATATAAACAAA
  7047  TACCATTATATAATAATAAATTATATGATAAAGGAAATATTAAGTTGTAGATTAAAAATT
  7107  AATAAGAGATAAAACTAAATAATTAATCTATAATTATATAGAATAAAGATTTAAGGGATA
  7167  TTATATAAAATCAAAATAAGCTTATCATTTTGGGTGC
;; mfannot:     /group=II (1.36e-12)
  7204  gagctgtatgatgggaaactatcacgtacagttcagagggcag
;; mfannot:
  7247  AAAAGAAGAGAAATATAATGTATATATAAATATGTTATATAAACTTGTATA
;     G-orf827 ==> start
  7298  ATGCTGACCCTACAATTATCAGGACCTAATCCTCAATATTTAAATGGAAATAATCAAGTA
  7358  TTTAACGTACTTGTAACAGGACATGCTATAGGAATGAGTGCGCCGTCTAATTTATTACTA
  7418  GGGTTATGTTATTTAATAATTAACATCTGATCAACTGGTAAATGGTTAGTAAATTACGTT
  7478  AGAAGTGGTTGGGTCAAACCCATCTATGAAAGTAGAACACTTAAGCCTAACGGAATGGGT
  7538  TTGTTGAAAGACTATAAACCTTATATAAGTAATGTTAAGGATACGTTAAGAAACTTGATA
  7598  CAGTGTAGTAGTCACTTATGGGACCTACCATATAGGATGGTAAGTAAGATAGATAAATGT
  7658  AGTATCATTGATGCATTTATGAACCAGTCATCTTATACGACTTCAAATAGAAGAGGAGAA
  7718  ATCATACATTGCAAGATCCTAAAACAATACAGCCCAGTAGTAAAGAATTCGGGATTACCT
  7778  AAGGGGACTCTATGAGTTCCTAGTCGTGAGACTTCAGGTAACGGAGATTCAATATGACGA
  7838  AGTGAATCAGTGAATATCTTATTGATGAGAAATATGAGTACAAAAGCCGGAAGTAGCAAT
  7898  ACTTTGTATCGTGGCAGAGTAAATAGTATGGATAATATGAATAAGGAAATACCTATAGAA
  7958  ATCAGATATATTGCTTCAATGAAGAATTTAATCCTTGCATATGAGGCTATTAAAAGTAAG
  8018  CCAGGTAATATGACACCGGGTATAGATAATATAACTTTGGATGGAATAAATGTTACTTAC
  8078  TTTACCTCTTTAATAGAGGGGTTAAAAAGTAATAAATATGAGTTCCAACCAGGGCGTCAA
  8138  GTAATGATACCCAAACCTGGGAAGAAAGAAAAACGTCCTTTAGTTGTAGGTTCTCCAAGA
  8198  GATAAAATAGTTCAAAGAGCTATTTTACAAATAATGGAACCACATTTTGAGAAAATATTT
  8258  ATGAAGAGTAGTTTTGGTTTTAGACCCAATTTAGGTGTAAGACCAGCTATTAAAGATTTA
  8318  GAAGGTAAATTTCAAAGTAGTAGATTTGTAATAGAAGCTGACCTAAGTAAAGCTTTTGAC
  8378  AAAATTAATCATGATATATTATTAAATATATTAAAACAGAAAATTTCTTGTGATAGAACT
  8438  CTATCATTGATTAAATCTATGTTAAAGAGTGGAATTATGGATCAGTTTGGTAATCTTTCT
  8498  AATAACCTATTAGAAGGTGCACCACAGGGAAATATCCTAAGTCCGTTATTATGTAATATT
  8558  ATGTTACACGAATTTGATATTTTTATAGAAAACCTAAAAATAAAATATAATAGAAATAGA
  8618  TTAACTAAACATAACGCAGAATATAATCACATTTCTGGTCAAGTCCGTAAGGCTAAAAGA
  8678  AATGGATTTAATGATTTTAAACATCCCCAATATAAGGAATGATTAAGATTATTAAGATTA
  8738  ATGAAGAAAACTCCAAGTAGTTCTCTAACTAAAGTTAATATTCAATATATACGTTATGCT
  8798  GATGATTTTGTTATTGGTGTCCAAGGTAGTTATACCCTAACTAAAACAATATTAGAAGAA
  8858  GTTAATGAGTTTCTTAATACTTTACATTTAAATTTAAATTTAGAAAAAACACAAATAACG
  8918  GACATAAGAAAAAGCCCCATTAAGTTTCTAGGTTTTTTAATAAAAAGTAGAGAAGATAAT
  8978  GAAAAACAACATGAAAGTTTAGCATTAGATAATAATAAATTAACTTCTAGACGTAAGAAA
  9038  ACTAGATTGTCATTATATTTTGATTATAATCACATTATAAAAAGATTAAAATCTAAAGGG
  9098  TTCATTAGAATAAGAACTGTTCCAAAAAAACATACACTCATCAAATGAAGAGGTACATTT
  9158  AGAGGTAATCTAATTAATTTACATCATGTTGATATAATTAGATATTATAATTCTGTATTA
  9218  AGATCTATTTATAATCATTATTCAGTTTGTCACAATATCCCTAATTTAGCTAACATCTGT
  9278  TGGTTATTGAAGGAATCTTGTGCTTTAACTTTAGCTCGAAAATTTAGGACTAAAACTCTA
  9338  AAAAAAACATTTGCAACTTATGGTAAAGATCTAGGAATAAATGTTAACTCTAAAAGAGTT
  9398  GGACTTTGATGACCTTCGTCCTTTAGTAGAACTAATATAGTTAGTTGAGCAAAAACTAAT
  9458  TATGAATTTTCTAACCCTTATCGTAAAATAAGAGAAAATTGAAATAATAAATTTACTAAT
  9518  TCCAATATATTAAAAAAATGTATTATTTGTAATTCGGGTTCTAATGTTGAAATGCATCAT
  9578  GTTAGAGCTATAAGAGATCTGAAATCTCTAAATAAAAAAGAGAAATTAGACTTTTTCACA
  9638  TTACAAATGCGTGCTATTAATAGGAAGCAGGTTCCATTATGCTCAGTTCATCACGATCAA
  9698  CTACATGCTGGAACAATGTCTGAAAAAGATAAACTTATCTTCAAAGAGGCTACTCGCCGT
  9758  AAGAAGAGTAAGAAATCTAGTTAA
;     G-orf827 ==> end
  9782  ACT
;     G-orf996 ==> start /note=HNH ;; evalue:0.019
  9785  AGACTATTCATATCATCGAGGTTAATATATATACATGGA
;; mfannot:     /group=II (7.60e-08)
  9824  gagccgtatgataggaaactatcacgtaccggttcggaggc
;; mfannot:
  9865  GAGTAGGAAGGGCGACTTTCCTAGACTTAGCCTACTATTTTTATTTGTTATGCCTGTATT
  9925  AATTGGAGCATTTTTACGACGTAGTCGTAGAGTTTTTTATATTTCAAATAAAATATCTGC
  9985  AAAACAGAAAATTTTAATTTTAATCACAAGCTATTGTGTATTAATTGAAATATACTCGGT
 10045  GTGTGGTTTAATAATATTAAAAATATTATTACACGTGGGGATAAACACAGGGAGGCTATT
 10105  CAACGAAGTAGTCTCTGAAGGTTGTGTGAAATGGAGAAAAATCTGACTATTGAGAATAGG
 10165  ATTTATAAAACTATCCCTCGCTTTAGTAATTGTGTTAAGTTCAACGAAAGTGAATCTTCA
 10225  TTTTAAAACTGGTTCAGCGATAACCTGTTTTCTCAATATATATAAAAAAATATATAAAAA
 10285  ATTAACAGGAGGCCATAAAATTGTAAGAGATGTAAATGAATGCGTACATTTCGAAACCAC
 10345  AAACAAGGTCAAAACCAACACAGAAGAGGACTTAACAACAATTCAGAATATAGAAACGAA
 10405  TCTATATTCAAAGGAAAACTCTATCAAATGCGGGAACCTCGGAAAGGGTAAATTATTGAA
 10465  AAAAATTGAGAACACAATGGATGTACTTTGATATAAATTAAAGGATACTATAATTTATCT
 10525  GAATGATAGTTTAAAAGAAAATTTAAGCTATGTCTATGACTTATTAGTTTCAAGTATTTG
 10585  ACAAGAAGCTAATAACTTTCACGGGGGCAAGATAAGTGAGGAAGCAAAAGCTCAAGGTAA
 10645  TGCTAGAGATACTGAAAATTATAGAAAAATAATAAGCCAGCCAAAAAATGTTCTATTTGG
 10705  AGAAAAGCTGAATTCACAATGCCTTAGTAAGAGTTACATAAAAAATGTACGAAACTATTC
 10765  TACAGTCAAGGAGGAATTTAAGATATCAAAAGCTGAAATTAAGAGACAAATATTGGTAGA
 10825  TGGTGAAGTTTTAAACTGACCTGACAATAAGATAATTAGTTCTATTGAAAGAGAAGTATT
 10885  CAAAGAGCAGATGAACTTATGTAACTTAGCCAAAATTTATGGTATACACAGTGAACAAGT
 10945  ATTTAAACAACAATATATTTTAAGTAAATCATTATTTTTTAGAATATTAGCTATAGAAAA
 11005  ATTATCTAAATCAGCGGGTTCAAGAACCCCAGGTATTGATAAGGTAGCTTTAACTAATAA
 11065  GAAAGAAAATATAAATTTATATTTAGATTTAGTGAAATGATTAAAAAGTGTTATAAACAA
 11125  CACCAAAAGTTATAAAGCTCAACCCATTAAAAGAGTCTGAATACCTAAAGGAAATAGCGG
 11185  TAAGTTAAGACCTCTAGGTATACCTACTTTGAATGATAGAGCCCTACAGCATCTGATAAA
 11245  TTTAGTATTAGAACCGTTAGTAGAATCAACAAGTGACTTACATAGTTATGGATTTAGATC
 11305  CAATAGATCTACGAAAAATGCAGTTGCCCAATTAAGGCTATTTCTTAAAACGTATGATTT
 11365  AGATAAAGTCAAATCAAATACCAGTAATTCAAATTTAGAAAATGGCGTATTTAAACAAAC
 11425  AAGTGAAGAAAAATGAATATTAGATGCAGATATCAAAGGATTATTTGATAACATTAATCA
 11485  TTCATGATTATTAAATAACTTATTTTTACATCCAATGTTAAAAATCTTAGTTAAAGCTTG
 11545  ATTAAAAAGTGGAGCAATAGATAAAAATGTTTTTGAAAAAACAGAGATGGGAACCCCTCA
 11605  AGGAGGAATTATTTCCCCTACACTTGCTAATTTTACACTTAATGGTTTAGAAGAGGCAAT
 11665  AATGAAATCTCTTCATCCTATTACAAAAAGTAAGGAAAGAAGAATAGTAGTTACATTGAA
 11725  AAATGGAAGTAAAACACGTTTAGCATCTGGGTTAGCTTATGTAAGATATGCTGATGATTT
 11785  TGTTGTTTTAGCAAGATCAAAGTACATCTTATTAAAATTTGTTAAACCAGCTATTTTACA
 11845  ATTCTTAGAATTGAGAGGGCTAACATTAAATGAAGAAAAAACAGGACTATTTAGACTTAA
 11905  GGATAAAGGTAAACAATTGGATTTCTTAGGATACACATATAAATATCAAGAAAAATGAAG
 11965  ATATAATAAACACATTTTTTATCAACACCACGCAGGTGGTAGAGGTATAGCTCTTTATCC
 12025  TAATAAAAACAAGGTACTTGCGTTTATAGATAAATTAAGAAAAATATTCAAAAAATCTAA
 12085  AAACTTAGATTCTTATAACTTAATCGCTAAACTAAATCCTATAATAAGAGAATGATCTAA
 12145  TTATTACAATTTAGGTAATTCATCTCATTATAGAGATACTGTTAGAAATGCTATCTATAA
 12205  TTTAATTTGAAAATGAGCCCATAGAAAACACAGACGTTGAGGTAAAAAGGCAATAGCTAA
 12265  TTATTATTTCCTTACTACTAACAATAGTCATCCAAATATAAATCCAAAACGTATTAAATA
 12325  CATGAAAACAAAAAATGCCAAATGGGTTTTCCATGGTTTCGCTCAGGGTCAATCTAGATA
 12385  TGGTGGTAAAATCAAAAGTATATATCTTGTTGACGCTAGTAATAGTTCTCAATTATTATC
 12445  AACTAAACAATATGTAATTCCTGATAGTTTATCACATATCCACGCATATGACCCTAATTA
 12505  TATGAAAATTATAGAATTTAATACTAATAATAACTTTAAAGCGTTGGGTTTAAATTCATC
 12565  CTTTAAAACAAAATTATTAAAAGCACAAAATAATATTTGTACACATTGTGAAAAACCTCT
 12625  TTTAAAAACTGAAGGTATATATGAGGGGTTACACATCCATCATATAAATCCTATTGCAAA
 12685  AGGTGGTAAACGTAATAACATTCAAAATATGGTGTTATTACATTCATGATGTCATGGTGA
 12745  AATATACCATAAAATTTCCTATAAGGTTTAA
;     G-orf996 ==> end
 12776  TAAATCTAAACCTGGATTACAGGTTAGATTTATATTAATGGCGCGATTAGAAAATCAACG
 12836  GTATAAGGAAATACATAAGATTAAAACTAATTGTTTATTAGGGT
;     G-orf453 ==> start /note=LAGLIDADG ;; evalue:3.4e-25
;; mfannot:     /group=II (1.01e-06)
 12880  gagctgaatacgtggtgacatgtacattcagttcttctggggga
;; mfannot:
 12924  TCCGGTTGCAAAACCGTTTTCCATCCATAGTGGTAAAAAAAAAATAAATATAAATAAAAA
 12984  TATAAATAAAAATATAAATATAAATATAAATATTTTCCCTTTTAACGATATATATGATAT
 13044  ATTTATCAATATATATTTATTAAAATTCTTTAAATATCCGGTAGAGCTGGTAAATCAACA
 13104  ATATAGATTCCTTTTAGATAAAGTTAATAAAAGTTCTGCTAATGGCGGGCATATAAACAA
 13164  TTATTTACCAAATGTAGATTCAGATGAATCAGGAATTATAAAAGAGGAAAAATGCACTGA
 13224  TTTGCTGGATAATAAAAAATATTTAAGTTCTTATTTAGCAGGTTTAATAGAAGGTAATGG
 13284  ATCAATTTGAGTAAAGGATACTAAAGAATTAAAATCTGCTCCAGCTATAGATATAATTTT
 13344  TGTTGAAAAAGATTTACCTTTACTTAATTATTTATTTAATAAATTAAAAATAGGTAAAAT
 13404  TAGAAGAAATAAAACTTCTAAAGCTTATATGTGACATATAAAAAAAATAGAAGATATATA
 13464  TATAATATTAGAATTAACTAATGGTTATTATAGAACGCCTAAATATGAAACTTGTATAAG
 13524  AGCTATTAATTGAATTAATAATTATATTAATAAAGATAATACTATTGAAAAAAAAGAAAA
 13584  TAAAAATAAAAATAAAAATAAATCTTATTCTCTTACTGATCATTTTATTATTAATAATAA
 13644  TAATATAAGATTATCAATTTTAAATAAAATTAAATTAATAAAAATTAAACCTATAGATAC
 13704  CTCAGATTTATTATCTAATGGATGATTATCTGGTTTTACAGATGCTAATGGTAATTTTAA
 13764  TATCTCAATATCTAAAAAAAAAAATAATAATATTAATATAGCATTATCTTATAAATTAGA
 13824  AATTAGACAAAATAATACTAAAATTTTAGATATAAATAATAATAAAATAGATGTTAATTA
 13884  TTATAATATAATGATATCTATCGCTAATTTATTTAAATCAAATTTAGATATTAGAAAAAA
 13944  AAATTTAAAATTACAAAAACAAAAATCTTATAAAGATTATTATTCTTACATTATATCTGT
 14004  TAATAAATTAGATAATTTAAAATTAGTTATTAATTACTTTTTTAAATATCCATTATTATC
 14064  ATCTAAATATTTAGATTTTAAAGATTGATATCAAATTGTCGAATTTGCTATTTCTAATAA
 14124  ATATAAGACTTCTAATATTAAATACCAAATTTTAGCTAAAAATATTAATATTAATATTAA
 14184  AAATAATTTTAATAAAACAAGAACTATATTTAATTGGAATCATTTAAATATAAAATAA
;     G-orf453 ==> end
 14242  ATAAATCATACTCGTTAAAATAAAATAAAAAAAAAATATCCATTTTATTTAATTTTATTT
 14302  AATTTAATTAAATTGCCGTGGATAGTGTTATTAACACTTAATAAAAAAAATATATATATA
 14362  TAAATATAAAATTATTAAAATATTATTCAAATTTTATAATGTAATAATCTCCTAAGATGA
 14422  TAATACGAATATAAGATATGATAGAAGAGAATTTTAATAAAAAAAATATCTATAATATAT
 14482  TACCGCCCAATGGGCTTATTAAATTGTAAAATTATCTATTA
;; mfannot:     /group=IB (1.24e-23)
 14523  ttatattactgtatgctggaaacccctaaagttttatataattatttattaccttcataa
 14583  aaatgttatgaagtatcagcggcctaataccggattatttattgtaaagaatatatggaa
 14643  tgataaattaggattattgataatttattctttctatctaataaacatatatatacttta
 14703  tcgttagcaattaactgctatcgaagataaataataaaatgataataaataaataattaa
 14763  aaattataatatattcaatatgaatataataataatatgaaatcaaacgatacccgagga
 14823  atgttcgggatatatgatctgatgagttaagtaaatttatggttataatctaatataatc
 14883  aaataatgaaataaatattagtctaacatattattaaaatatatgggcaatcagcaggaa
 14943  acgaaaataaatatatttatcattatactcatatgaagtgagtaataaaaaaaaaaaata
 15003  gataaatggttatttatgctcgtcaatgagacgaaatataggatcctcagagactttacg
 15063  taatactccttatttaaggatgaagataaagtcc
;; mfannot:
 15097  ATGTTATATTGAAAAATATAATCCCAATATATAAATATTGGGTATATCTAAAATAGATAT
 15157  ATAAAA
;     G-orf868 ==> start
 15163  ATGAATTTTTTTTTACCTATTCTTATAGGTGCCGTAGACATGGCATTTGGTGCGGGAAAT
 15223  ACCAATAAATTATGTATAAAAATAGTGTACCCAACTAAGTCCCTTAGCAACCATGGGATT
 15283  CTTAAACAATTAGGAGTTGTATATGTTGACCTGCTTAACCATGTCTTTATAAATATAAAA
 15343  TATATATATATATCCTATTTAATGGGATATATGAAATTAAATATAAAAAATACAAATGTT
 15403  TTTATATGGGTTATATTTCAATTATATATAGCAGCGGAGTATACAAGAACTATTGTAAAT
 15463  AAAAATAAATTATGTTATTTCTTATATAATTTAATATTTATTTTTATGGAGCATATTTAT
 15523  TTGGATATTTTCTTCTTATTTAATTTAAATAAGTACGATGGTTTTAATAAAACCATGATA
 15583  AATTATAAACATTATACTTATAAAAATATAAGAGCTTGTAGAAATTATTCAACTATAACT
 15643  TATGATAAATTAAAATCTATTAGTAAATCTAATATAGATAAAGAAGCATTAGCTAAAATT
 15703  AATATCGTTTTAGATAAGTTAGAAAAGAATAGTGGAGAGTTGGAAGCCACCTTACTTCCT
 15763  ATAATAAATAAAACTATTAAAAATAATAATTGACCTACTTTAAATTTAAATTTAAATAAA
 15823  GGTATTCATCATTATTATAAATTAAAAAAATTACAATTAGGTTTAATTTCTTCTACTTTA
 15883  TTTAACCCTAATTTTAATACTATTATACATTTAAAAGATATCTTATCTTGACCTATTGAT
 15943  AACTATGATCATAATTATCGTAATTATTCTCATATATCTTATAATTTAATTAGTCCTTTT
 16003  ACTTCTAATAATTTTAATATAGATAAATATAATCAAGATAATTGATCTATTATATTAAAT
 16063  ATAGCATTAAATTGTTTTGAATCACCAATATTAAAAATTTTAACTATTGATAATATATCA
 16123  AAATTAGAAAATGCAAAAATATCTGGAATAGATAATAAAGCATTTAAATTATTATTAAAT
 16183  GATATAGAAAATGAGGATGAAGTTTTAAATTATTTAGAAAAAGAAATAAAATATTTAAAA
 16243  AGAGAAATAAATTTACAAAAAGATAAAACATATCAAGCTAAAATTAGAAAAAATAAAATG
 16303  AATAAAGAATTATCAAAAAGAGAAAAATATAAAATATGATTAAATTCAAAATCAGGTAAA
 16363  TTATATATAAATGATATAAAATTAAGATTATCTAATATAAAAAAAAATCCATTAAATTAT
 16423  TATAATTATTTAAAAGATAAAGCTATATTAAATAATCAAAAATTAAAATGATATCTTTTA
 16483  GATGAATTAAAATATTTTAAATTATTAAAATATAAATCAGATCCTATTTTAAAAGTTTAT
 16543  ACATCATCTAATAGTAAACTTATTCCTTTAGGTATACCTACTTTAAAAGATAGAACTGTT
 16603  CAATTATTTATAAATAATATTATAGAACCTTATTTAGAAGTTATAGGTGATAATAATTCT
 16663  TTTGGTTTAAGACCTGGTAGAAATTCACATCAAATTATTTCTAATATTTATAATTATTTA
 16723  TCTAGTAAAATAAATCTAAATTCAAATACTTTTATTTATAATATAAAAATTGATAATTCA
 16783  TTTGATAATATATCACATAAATGATTATTAAAAAATACACCTATACCTAATAAATATTAT
 16843  AATTTATTTTATAATTTATTGAAAACACCGATTTTAGTTAAATTTAATAAAAATAAATAT
 16903  TCAGAATATAAAAATAAAGGTTTACCTGAAGGTAATTTAATTTCTCCTGTACTTATAAAT
 16963  TGAACTTTAGATGGTATTAATGATTATTTAAATACTACTATGGATAATAAATTATTTTCT
 17023  ATTTATAGATATATTGATGATATTTTAATTATAAGTAATTATAATTTAGATATAAAATCT
 17083  AATCTTATAAAATTTTTAAATATAAGAGGTTTAAATTTTATATATGAAGAATCAAATTTT
 17143  TATATAGAATTAACATCTAGATATATAAAAAATAAAAAGTTTGATTTTTTAGGTTGAACA
 17203  TTTCATTTATTAAAACCTTCAAATAAAATAAATTGATTAACGAAATTTAATACTCGCAAT
 17263  AAAAATATATATAAATATTTATATATATATCCATCTAAAAAAAGTACAAAAAGTTTTAGA
 17323  AATAGTATAAAAAATATAACAAGTATAAAAAATACTTATAAATCTGATTATTTAATTCTT
 17383  AAATTATTAAGTTTAAAAATTAATGAATGAGGTTATTATTTCTCACCAGGTGGTGATGTT
 17443  AATTATTTAGGTAGAAATTTAGATTTATATATAAAAAAATGTTTAAAACGTTGAATCTTT
 17503  AAAAAATATTCAAGAGCATTCTTTCATAATTTTAAACGTTTATTTATGGATATAGATCCT
 17563  AATTCAAATACTTATATATTTAAAAAATCACCTGGTATTAATTTAATATCTATACCACAA
 17623  ATGAGTAAATTATTAATTCCTTATTCTTTTATAGATTTAAAACCGAGTAAATATTTAAAT
 17683  AATAATAGTTTTTTAATAAATTCTTTATCATATATTGAATATAATAAAAAAATTAATAAT
 17743  ATAAGAAATAATAATAGAAATAATTAA
;     G-orf868 ==> end
 17770  AATTATAAGATAAAATTATTTAAAGATTATATCATTATAATCTTATATTAAATCTTATAA
 17830  AGATATAAATACATTATCATTTATAAATATAAATAATAAAATAATCTAAAATATGGAGAA
 17890  TTAAATATAAAAATAAGTATTAATTTAACTAAATAGTTTTAAGTTTATAAAATCATATTT
 17950  TTATATGATTTACTTATATTTATTTATATAAGTATTTATCAAA
;; mfannot:     /group=II (2.99e-06)
 17993  gagctcagtgcgttgagaggcgcttgctgagatctgtcctggggc
;; mfannot:
 18038  TTAATAATTTATATATTATTATGATCTATAGGAAGCAAGATTAAATAACATAAGTTTCTG
 18098  ATGTGCGTCGTTGCGGTTATTTGTAGGTTATTTTGATTTGATTGCTAATAAAAATAAAAA
 18158  AAAAAAAATCAGAGTTATAAACTGTAGCAATATTGACAAGATTAGAGTTGCGCTTATACT
 18218  TTATAAAACAATCTACTTACCTGATTCTGAAATAGATAGGGGACAAGAGCATGTAGATAA
 18278  AGCGAAGACTGCCGTGAGGTATAATTCTTCGCTAGTTAAGATTACT
;     G-orf714 ==> start
 18324  ATGGCTAAATGTTCATTTTTCATTTGTGAAATTAAAACTATTATAGAATATTATAAGTAT
 18384  ATATTTATCTTAGTTAGACCCCATCAGAGTCGAACTAATAGCGCGATAAATAAAGAACTT
 18444  TACGATAGTTTAGAAAATCGGCCTAAGGTAATCCAAGCCTACAAATGAACAACTACGAGA
 18504  TTTCCTAAGTGGGGTAACTCATATGGAGACGGAGTCACAATAGTAGATAGAGGAAATTTA
 18564  TACAATCCTTATATCAAAGTGTGACAGATTTCTAAGTTTTATTCAACTCAGGCTGACAGG
 18624  GCTAAAATTACCGAGCACCTGAACGGTGGAGACTTAATAAAACAATTGAAAAAAGGTAAT
 18684  GATGAACATTACAAAGGACTTTATAAATTAGTTCAATCTAAAGAAATATTATCTTTGGCG
 18744  TATAATGAAATAAAATCTAAACCTGAAAATATGAGATGAGAAAATGATAAACAAACTATA
 18804  GATACCTTTAGTAAAAATAAACTACTTAAACTTTCAGAAGAACTAAAAAATGAAAGTTTC
 18864  AAATTCACTTCAGTTAAAAGAATATATATACCTAATAAAAATGGTGAAATGAAACCTTTG
 18924  AGTCTACCTAATATTTATGACAAAATTGTGCAAAGAGCTATCACAATCATTCTTACATAT
 18984  ATTTATGAACCCTTATTTAGTCACAATTCACATGGTTTTAGGCCAAATAGATCTACACAT
 19044  ACTGCGTTCAGAGATATATCAAAATGAAATGGTATAACTTGAGCCCTTGAGGGTGAAATT
 19104  AAGGATTTCTTTCACAATATTAATCATAAAAAATTAATAGAAATCTTAGAAATTAAAATT
 19164  AAGGATCAACAATTTATTGATCTTATCTGAAAACTATTACGTGCAGGATATTTAGATAAA
 19224  GGAGTATTAAAAAAATCGGATTTAGGAGTTCCACAAGGTGGTATCATTTCACCAATTCTT
 19284  TCTAATATATATTTAGATATATTTGACAAATATATTGATACAATAATAGAAGAGAAATCT
 19344  TCAAAAGGAAAACTAATTTCAAAGGTTAACCCAAAAATGGTAACTATATCTAAAAAGCTT
 19404  AGTGCATTAGAAGATGAATATCTTCTATCAAAAAATAAATATACACTTAAAAACATAAAA
 19464  AATATAAGAGCTGAAAGAAACAAGTTACCTTCTAGAATTAAAATAAGATACGTAAGATAT
 19524  GCAGATAACTGAGTTCTAGGTATAATAGGATCTCATGAATTAGTAATACAACTAAAACAA
 19584  GAAATAAAAAGATTTCTTCAAGATAAATTACAACTAGAACTTAGTGAGGAAAAAACACTA
 19644  ATAACAAATCTAGCTTGTAAAAAGGCCAAATTTCTAGGTGTGAACTTTTACATTATAAGA
 19704  AGATTTATTTCATCAAAAATGGTAAAAAAAATTATAAAAGGAAAAATCTACAGAATAAAC
 19764  AATGGGATTATTCATTTTGAAATGCCACTAAAAGAAATAAAGAAAAAACTTATAGATAAA
 19824  GGTTTCATCAAAAATATAAATGGGTCACTTGTACCTTTCTCTATTTCTAAATGAATTTAT
 19884  CTTGATCATAGAGATATAATACTTAGATACAATGCTGTAATAAATGAATTATATAATTAT
 19944  TACTATTTTGTAGATAATATAGCAAAATTCTGAAATATCCAATATTTTATTCATCATTCT
 20004  TGTGCTAAAACACTGGCACGAAAACTAAATCTAAAATCTAGAGCCAAAGTTTTCAAGAAA
 20064  TTTGGGAAATTACTGACAGCAAAGGCCACACAAGGTACCAGAGTAAAAGATCTTTCTTTC
 20124  AATTTAAGAAACTCTTTTACTGTTATAAATAATCGTTTAAATAAAACTAAACCAATAAAC
 20184  TATAACCCTTATGAAGTTTTAAATTTATCACTTATAACTCAAATTAACCTTTGAAATTCT
 20244  TGCTGAATATGTGAAGCTGAAGATAATATAGAAATGCATCATGTTAGACATATAAGAAAA
 20304  GGAGGAGAAAAATCCACAGGGTTTCTATCTTTTATGTTAAGATTAAATATAAAACAAATA
 20364  CCTTTATGTGAACCTTGTTATAATAAAGTTCATAATGGTCTTTATAAAGGTATAAAGCTA
 20424  AAAGATCTAAAACGTCTAAAAAATAAGACTTATATCATATCATAA
;     G-orf714 ==> end
 20469  AACCAGAGATAAAATAATTTACACAGACTGAACCTAATTATTAAAGTAATTCATTAGAAA
 20529  TTGGA
;; mfannot:     /group=II (5.01e-17)
 20534  gagccgtatgcggtgaaaattgcacgtacggttcggtgggaggc
;; mfannot:
 20578  TTTTTATCTCTCTTGTTAGAATATAAAGTCCACCCAACGCTTGCCACCTGCTTTAGTTTG
 20638  TATCATTGCATCTGTTTTAATAGAGCAAGGAGCTGGTAGTGGTTGAACGGTTAAT
;; mfannot:     /group=I(derived) (8.20e-03)
 20693  ttttatttaagccgtattaaatatcattttttgcgtgaaaaacctaattttatctcttaa
 20753  tataaaataatttataaaatactttatataaaagtaataatttttataataggttaatac
 20813  gcttacatatatatttttaatattatatatgtatcagagactacaaatgataatatttaa
 20873  tatgatctatattttatttataacatattattataaagtatagtcc
;; mfannot:
 20919  GAACAATATAGTAATATATTGAATATCTCAAATTAGAGATATATATATATATTTTTTTTT
 20979  TTAATAAAAATAATATATTAATAAACAAATTGTTATCCACCACTATCTTCAATTAATGCC
 21039  CATTCTGGGCCATCGGTAGATCTTGCGTGCGGGTTACCACTTATTATTCCATCACTTTGT
;     G-orf1144 ==> start
 21099  ATGATTCTTAACATATTGGTGATCAGGTTAGCAAATACCGGGTTTATATTATTATGAAGT
 21159  TATTGTTTGTTGACTCTCTATACCGATACTTTCAAGTGATACTTGAAAAAAAAAGACTTT
 21219  TATGATTTATATCTAAGCGGAAGATTGAATTTTAAGAACAAAAGTCTCACTGAGATTAAC
 21279  AGGGACGAAGAACGTAAGAGCATAATAATAAAGCTACTAAATAGCACACAGAAATTAAAT
 21339  TTTAATTATGTGAAACAGAATAATACAGTAAGGAGCCAATCTCTAAATAGATTTGTTAGT
 21399  TTTTTAGTTAACCAAACTATTTGGATCATAAATACCTTTCCGTATCTTATGGTTGGAATT
 21459  TATATATATATATTTTTTCAGAGATTAGATACTGCGAAGTTAAAAAGAAATATAAAAGTT
 21519  TATTTTATAGACTATTATACTTCTAAACCCTATCATTTATCGGGTATTTATATAAACAGT
 21579  ATGTCGAAAATTATTAGTAAAGGTGCTTTTATCCTATATCCAAGACGTTCATATTCAACT
 21639  TATAAATATGCAATTAAAAGATTAGATATTATGAAAATAGATTTAGGTAAAACTCTTACA
 21699  CCTATACTAAAAGAAAATATAGTAAAATATAAAAAAGATCGAAACACAATTTGAATTTTT
 21759  GATGATTTTAGCAATGAGGCAAACATTGTAAAGAAAGCTATAAAATTTTATATCAATCTT
 21819  TCTATTTTCTTGATTTCTGCTAAAACTGGAATTAAATTTACTAGATATCTTAATTTTGAT
 21879  ATTAAAATAGAAGAAATGTTAGATATGTCTAATGATATATTTAATGAAAAAAATATAAAA
 21939  ACAAAAATTAATAAAAATAATGATAATGATAATAATTATGATTATGAAACTAAAAATTCT
 21999  GCTTTTCAAATTATTTCTTTAATAAAAATATTAACTAAAATTAAAAAAGAATTGAATTCA
 22059  ATAAATCAATTTAATATTAAATCTGAAAATTATATAGAATATAAATCAATAAATAAATGC
 22119  TCAAATACTATATGAGAAAAAGTACATAATAAAGAATTATGAGATGAAATCTTAAAGGAG
 22179  GCAAAAAATAATTTGGAGGATATCATATTTAAAATATGAGCTATAGAATTAGTTTCTAAA
 22239  ACTAAAAGTGCTAAAATACCAGGTATGGATAATTTAGCATTTAAACCTAATGTATTAAGT
 22299  TTTGATTATAAAGATAAAAAAAAAGCTAAATTGTATTTAGAATTAAAATATAAATATTAT
 22359  AAAAAAATATTATCTCTTTCAAAAGGTAAAAATGATCAAACTATTAATCGTAAAAGAATA
 22419  GATAATTTAAATCAACGTGAATCATTACGTAGATATTTAAAAACACTTGAGGGAAAAACT
 22479  TATATATCAAATATTAAAGAAATTATGTTAGAAATTAAATCAAATCCAGTAGGATTTGCT
 22539  AATAAAGAATATAATGATAATTTAAAATATAATAATGATTTAAAATTTAAATTAGTTAAT
 22599  TATATAAAAAAAACAAACCTAATGGATTATAAATCAAAAGGTTTATTAAAAATTTATATA
 22659  TCTAAAACTAATGGTAAAGAAATATCTTTAGGTATTTATTCAATCTTAGATAGAAGTGTA
 22719  CAAATGCTTTTAAAATTAGTTATGGAACCATATATGGAACCTTTAGGTGATGAATTTTCT
 22779  TTTGGGTTTAGACCTGGTAGAAATACTCATCAAGCTACTGCATATATTTATAATCGTTTA
 22839  TTATATACTAATTCTCGTAAACTAATAAGTCAAAAAAAAAAATCATTATCATTTTTAGAT
 22899  ATAAAAAAAAATAAATCTTTAAATGAAATAGATAAAAAAAATAATATAAAAATAAGAATT
 22959  CCAATTTCAAGTTTATCTTCTAAAAGAAAAGATATAGAAGTATCCAATTTATTATATAAT
 23019  AAAAATCAAATTATATGTAAAAAAAAATCAATAATTTATGATACTCAATATATTATAGAT
 23079  GTAAACATAAAAAATTGTTTAGACAATATTAGTCATAATTGATTATTAAAACATGTACCT
 23139  ATGCCAAAAGATTATGAATATTTATTAGATAGAATGCTAAAAATAAATATATATGAAGAA
 23199  AATGAAATAGAATTTATAAAATATAAATTAGATATACCTAGAAAATTTAAAAAAGTAATA
 23259  TCAAAATTTGATTATATAAATGGAATACCGAAAGAAAGTATTTTATCTGGATTATTAATG
 23319  AATTGAACTTTAGATGGTTTAGGGCATTTTATAAAAAATAATGCAGATAAATTAAGTAAA
 23379  AAACATGATTTATATAGTATAGATAGAGCTAATTATTTAAGAGAATTAGATAAAAAAGAA
 23439  AATAAAAATATAAAAATGGATACGTATTATAAAAATAAAACAAGAATAGAATGATATAAT
 23499  ACAACTTGGTTTGTTAGATATGCTGATAAATTATTAATAGGTTTAAAATCTAAAGAAATG
 23559  GCTGAACTTATAAAAGATAAATTAAATGAATTTCTTAGTATTCGTGGTCTTGAAATATCA
 23619  AATGATAAATCAAAAATAATACCATGAAAAATGGGGAATAAAGTTAATTTTTTAGGTTGA
 23679  ACCCATCATTTAATTTATCCTAAAGAAATAAATTGGTTAATTAGAACTAGTAAACATAAT
 23739  TCTGGTAGATTAATTGATTTAATGAGTAATTATACTTATCCATCAGCATCATCAACTAAA
 23799  AAATTTAGAAATACTATAAAATTTTTAACCTCTAAATCATTTCAAAATTTAGAATTATAT
 23859  CAAATATTAAATAATGTAAATAAATTCATTAAAAGTTGATCTAATTATTTTTCTCCTGCT
 23919  CCTAGACAATTAAATTTAAGACGTAATTTAGATATTTATGTGTGAAAAAGAATACGTAAA
 23979  TTTATAATGAATAAATATGGACATGATGCTCATGACTATTTTATTCAACATTTTACTAGA
 24039  GTAATTAATAATAAATCAAAAAAAGCATTTTATCATAAAAAAACTAATACATATAGAATT
 24099  TGATTGAAAAGTCCTACTATTTTTAATAAAGATAATTTAAGAACTAATTCTATTAATATA
 24159  CTTAATTTAACTTATTTAAATTCCTCTCGTATTTGAACTTTTTTAATTCCTAATAAAGAA
 24219  TTATTTTTTAATTCCATGTTTATAAACCCTTCTCTATATATTAATAGAGATATCTCTATT
 24279  ATTCGTTTAAGAGAATATAAAAACACCCAAAGTAAATTACTTTTTAAACAAAATTTTAAT
 24339  TCCCCTAAACCTATTATTAATTTAAATAATTTATCAATATATAATTATGATAAAAATGAT
 24399  ATTAATCAAATTGTAAATTATTTTGAAAATTTAAATAATAATTCCATATTAAATGATAAT
 24459  ATATATAATAATATTAATATTAATGATAATGATAATTATAATATTAATTATAATGATAAT
 24519  AATTATGATAATTAA
;     G-orf1144 ==> end
 24534  ATTAATTATAATGAATCTAAATTATTAATTAAATATAAAAGTATTAACGGATATGAGAGG
 24594  TATTATTTAGATAATAATATTAATAATTGATTAGGTAACATTCAAATTGATAATATTATT
 24654  TCTATAATTTTAGCTGGTAATAAAAAAAAATTATTTTAATAATGTAAATAATTTATAATT
 24714  ATAACATAGAAATTAATATTTATAAAACAAAAAAAGATATGTTATAAATATCAGAATATA
 24774  GAAAAAATTAATAATGGAATAAGTTATGAATTTATTGAAATAGTGAAATAAGTTAAGGAA
 24834  AGTAAAAAGAAAAAAAAATTTAGAAAAGTTAGGATTATCATAATCATAATCATAATCATA
 24894  ATCATAATCATAATCATAATCATAATCATTATCATGACTAAATTCATTAGACAAATATAC
 24954  AATGAAAAGATTTATAAGTATAGGAAAAAAACATGATCATGATCATTATGAATATTAGTA
 25014  TAAATATCAAAAATCTCTAAAAAGGGATAAGTAAATTAAGAATTAAAGTAATAAGAGAAA
 25074  TCTTTATTTAAGTAAATAAACTTAAATATTTTTGGCAAA
;; mfannot:     /group=II (1.50e-06)
 25113  gagccgtatgcatcgagaggtgcatgtacgaatctgttgcgggg
;; mfannot:
 25157  CTCATATATATATATTAAATAGCTTAAAATTTATATATGAACGTCTATGCAAATAATTTT
 25217  TGCACTACATTTAACAAGTATTTCTAGTTTATTGGGAGCAATAAATTTCATAGTAACATT
 25277  TTTAAATATGCGTACAATAGGATTACACATGATAAATGCTCCTCTATTTGTTTGAGCGAT
 25337  ATTCTTTACAGCTATATTATTATTATTATCTTTACCTGTATTAACAGCAGGAGTAACATT
 25397  ACTTTTAATGGATCGTAGGGCGACCGTGAAGTCGTTGTTAGAAATTGATTTAGATTTAAA
 25457  AATCATAGATAAAATTATTGTCTATAAATACAATAGTCTTACCCACAGTAATGCACTTGC
 25517  TGAGGGGACAATAGCCTGACTATTAAAGGGAATTCTAGGTAAAATTGTCTACACCTATAC
 25577  TAATTTCCAAGTATATATATTTAAATTAGATAAAATGTGTTATTATTGAATCCTAGACCT
 25637  GTACTGTATCATTATCAGAATAACTTGACAATTTATAGTTATTTTTGTTCGTAAACGAAA
 25697  TGTTTCGATGTTCGATTTACTAAATAATAAGAACAAATACAACTGCAGTAAGCAGTTAAA
 25757  AGTTGGAAGGATATCTAATTTAAAACCTCACGAAATACAAATGGGGATATGGAAACATAA
 25817  TAGTCTAACAATGGAACCGGTGAACCATCTGAAAGTTAAATACATAACACATTATCAATA
 25877  TACCCCTTTAGGGATATTAGCTAAACATACTTGGGCTAATTGTGTTAAATATTTAATGGG
 25937  TTATAACCTTGGTACTTTTAATACAAGACCAATCAGATGGGGCGGAGGCCTCGTAGTAGT
 25997  AAATTTTTATATATATTCTTATAAAATAAGAAATATATCATATTTATCAAGGAGGCTAAA
 26057  TATTTTACATCAGAATGTAAGATCATATTCAACTAATGTTTCAACTAAATCTAGTGATAC
 26117  GGATGTATTATTAGAGCTAGACTCTAAAACTATGACAAGGTTAGAAACTATTTGAGATTT
 26177  AGCTATTAATAAACCTACTTCTAAAGTAGAAGGTCTTTTTAAATTAATGAATGATATAAA
 26237  ATTCTGAATAACTGCTTATAAAAAATTAACTGTATCTAAAAAATCCTTAACTAAACAATC
 26297  TAATAATCAAAATATTCATCCTACATCTTTAGAATCATTAAAATTACTTCAAAAAGATGT
 26357  TATTAATCTTACATATAAAGTCGGAGGTACACGTAGAATATATATACCTAAACCTCTTAA
 26417  ATCTTATGAAAATAGACCTTTAGGTATTCCTGATTTTAATGATCTAATCGTTCAAGAAGT
 26477  TATTAGATCTATCTTGGAAATTGTTTATGAACCTAGATTTATTAATTCATCCCATGGATA
 26537  TAGATCTAATAGATCTACTCATACAGCTATCAAATATGTTAGATCTAATTTTAGAGGTGT
 26597  TGTATGATATCTTGAAGGTGATATTTCTAAATATTTTAATAATATTAATCATAAGATTTT
 26657  ATTAAATTTACTAAATAAGACAATAAAGGATAAAAATTTTATCAATTTAATTTCTGAATT
 26717  ATTACAAACTGTAATTGTTAATAATAAGTCTAAATATATTTTAAGAAAAGGATTTCCTCA
 26777  AGGAGGTATTCTTAGTCCCTTACTTTCTAATATTATATTACATGAATTAGATATTTATAT
 26837  GACTAAATTAAAAAATAATTTCAATAAAGGAATAATTCGTAGAGTTAATGATAAATATCC
 26897  TAATTATAAACGTAAATATCGTGTTAAAGCTGATATTAAATTAAATATTTCCCCTCTTAA
 26957  TATTTTTGATCATAAATTTAAAAGATTAAATTATGTAAGATATGGGAATTATTTTTTAAT
 27017  AGGTATAATAGGTACTAAAGCTGAAACTATAGATATAAAAACAAAAATAAATAAATTTTT
 27077  ATATGATGAATTAAATTTATATGAAGATATAATTAAAATAACTAACATTAAAGATAAAAC
 27137  AATTCCATTTTTAGGTTATCTTATAGATAAAAGTAAACCTAAATTAATGAAATGTTATGA
 27197  CCATTATAAGAGATTAGATGGTTCTATAGTAAAAAAATTAGTTAAAGTTTATATAAAAGA
 27257  TAATATACAAATTAAAGCTGATTATAATAAAATTATAGATTGATTAAGTTTAAAAGGTTA
 27317  TTGTAATAAACAAGGAGTACCAAAACCTAATTTTTATCATTATTCTGAACCTCAAGTATT
 27377  AATGATAAAAAAAATTAATTTAATAATAAATGGTATTAATAGTTATTTTTCCATTTCTGA
 27437  TTCTCGTAAGATAATTACAAACAGAATACAATATATTCTAAGAAATTCAATAGCCATGGT
 27497  TATGGCAGCTAAGTATAAGTTAAAAACTAAAGCTAGTGTCTTCAAACATACTGGTAAAGA
 27557  ACTTAAAAAGCTAATAAGACCTAAAGAATTAAAAAAATACTTGGATATTAATGAAAAAAA
 27617  ATTAGATAAATTAATGAAAGGTGTAAAATTTGTTTATTATAAAGATATACCTAAACCAGA
 27677  TCTAAAACCTTTAAATAAAAAATATCAAATGCCTATGTCCTTTAAAGAATTTATTAAATT
 27737  AAATAAATTAAATCTAATATTTAATGATCCTTTAGAAAACTTAAAATTTATAAACTTAAG
 27797  AGGTTATGTTAATATATATAAAGGCTGTCATATATGTAATAACTATGAAAATGTAGAAAT
 27857  GGATCATATTAGACCTTTAAAGTATATCAATCATAAATCATATGTAAGTAAACAATTATC
 27917  ATTATCAAGACACGCCGCTGAGGGAAAAGAATATCCGTTATGTAAATATCATCATAATTT
 27977  AGTTAATAAATATGGTTTAAATACAGTTAAAAGCAATTATGAATTATAAAAATATAATTC
 28037  TTAATATTATCATTAATGCTCATAAATTTTATGAATAAAAATATATACTAAATCTTGAAT
 28097  ATGACTAAAGTCAATAAGGAAGAATTGGC
;; mfannot:     /group=II (1.68e-10)
 28126  aagccgtatgataggagactatctcgtacggtttagagagg
;; mfannot:
 28167  ACTCAAAGGTAAAATTGCCAGTGTGTAATTTTATTAGGATTTACTCTACATTTTAATACT
 28227  AGTTTTTATGAAGTCGCTGGAGGAGGAGACCCAGTATTATACGTGCGCGTTCACAAAAGT
 28287  GTGTTAGGTTTCGTTATTGTGTATATAATAGACCTAATTGATATAAAAATCAATACTTTT
 28347  AAAGGTGATTTAACTAATAAAAAACCTATAAAAAGAAAGTCTGAGTCACAAAGACAGTCC
 28407  TTTGTCTATGGATTTAATTTTGTTGACCTTCTTAACATTTGGCTAACATTAAAAAAAGAT
 28467  GTTATAAGGAACAATTTTATTACTAAGGGTATAGTTAGTAATAATACACAAATAATTGTT
 28527  CGGTTTAATAAAAATAGGAGCGGAGAAATAATCCCCAAGACAACTATATTTAATATACTT
 28587  TATAAAATAAAATTATATGAATATAGACTCCCTAAAGAGAAAGCTAAAAGCTTGGACAAC
 28647  ACACAAAATACATGGACGGATTTAATTTTGCAGATATATATTAGTTTAACATCTGCTATT
 28707  AATAAAATAATTAATAAGAAAAAATTAATTCAGACCGTCTGTTACCAGACGGCTAGTAAA
 28767  AAAAAAGTAATATCAAATTTTATCTTAATAAATAAAGATATAATAAGATATGGTCATCAT
 28827  AATAAT
;     G-orf1081 ==> start
 28833  ATGATAATTTATAGACGTAATTATAGTACAAATAGCGATCAATTAGCTAAACTGGAAAAT
 28893  AATTATTGAAAATTGGAGAAAGAACTATCTCTGGCCGCACTACAAGAATTGAAATATCAA
 28953  AATAATTTACCTAAAAACGAGAGAACCTGACTTATGGATTCTCGTATAGAAAATGGTGTA
 29013  AATATACATGCCAAATTTATTTATGGTATACCTAAATTGATGAGGTTAAGACAATTCTTG
 29073  ACATCGGTTTATATATCATCTAATGTAATTCACGGATTTAAATTTGAACTTAAAGTTAAA
 29133  GATAGTTTAAGTAATGATAAACTTAATAATACATTAAGCTCAATACAATTATATTTAAAT
 29193  GATTCAAATTTAATAAATTACGAGAACTCAATATTAGAATATAAAAATCTTATTAAAGAT
 29253  TTAGAAAATCAAGCTCAACACTTAATAATTGAAAATAAACAAAGTTACCCTGAAAGAAGA
 29313  GAATTTATAGATAGTTATAATCCAGAAAAAACTTTGAGAAATGTAATAGAAGATCCAAAA
 29373  TTCTGATCTGAAACATTAAAAAAAACAAATATTGAAAATAGTTTTAACTCTCTAATAACT
 29433  AAGATTTATGCTGTTGAACAAACATTTAAATCAAAGGGTAAATATACCCCTGGTTATGAT
 29493  AATATAAAAATATGAAAATCAATAAAAGTTAACAAAAATGATTTAGAGAATGATGAAAAA
 29553  GAATTATTAATTGAAAAAATATTAAATCAACATCCTATGAAAGAGATAATAAATCAAGAA
 29613  AAAGGAAACATAAATCTTGTACAACAAAGAAAAGGAAAATTAACAACAACAAGTGAAAAA
 29673  AATAGAAAATTATTAAAAAGTCATGAAACTGGAAAATTAATAATAAAGTTAGCTAAAAAA
 29733  GAATATAAACTAATGAAGAAAGATCCTATAGAATATTTAATAAATTATAACGCTTTAGTT
 29793  GAAAAAAAAAATAATCAATTAAAATTTGAAATGTTAGCTAATTCAAATTATAGTAAATTA
 29853  ATTAATTATAAATCAGATAAAGTTTTAAGAGTTTTTATACCTAAAGCTAATGGTAAAAAA
 29913  CATTCTTTAGGTATTCCTACATTATTTGATAGATTTATCCAAAAACTAATTTTAATCATA
 29973  TTAGAACCATATCTAGAGCCTTGTGGTGATACTTCATCTTGAGGATTTAGACCTGGTAGA
 30033  GGAACTAGTCATGCTATTACTCAAATATCACAAATATTAGCTTGAAGAGATAATTCTAAT
 30093  TCTGATAATAGCTTTAAGAAAAAAATTAAATCATCTTTTTCAAAATGTAGAGCTGATTCA
 30153  GTATTAAGTAAATTGGAAAAATCTAAACAAATGAAACTATTATCTGATACTACGACAATT
 30213  AAAAAACATAGTAAAGCTAATAGCTCTTATAAAATGGAAATTCCAACTAAATTATTAATC
 30273  AAAGATAGAGATAAAACTTTCAGTATAACTAAAAATGTTTTAGATGCTGATATTAAAGGA
 30333  TGTTTTGACAATATATCACATCAATGGTTATTAGATAATGTCCCATTTCCATCAAAATTT
 30393  ATAAATTTATTACATAATTCACTTAAAACAACTATAGTTGAAAAAGATGAAAATCAAAAT
 30453  GACATTACTGGATTTAATTATATAACTAACTATTTATGATTAAATTGAGATAATTCTATT
 30513  AAAACTTATTTATTAAGACCTAAAGTCATAACGAAGGTATTACCTAAAGATAACCTAAAA
 30573  GGTGTACCACAAGGTGGTATAATTTCACCAATGTTAATGAACTGAACTCTTGATGGATTA
 30633  TCCCATCATGCAAGATTATCTTCTATTAGAAATGAAGATGGAACATTTGAATTTACAAAG
 30693  AAATTAGGTGGTAAAGATAGGACTAATATACTTGGAGCTACACACTTAATTAGATATGCT
 30753  GATGATTTTATTTTTATTAGTTTTGATCCCGAAGGTCCCTTAAAGGCCAAATCAGGAATT
 30813  ATAGAATTCTTGAAAGTAAGGGGTCTAGAACTAAATGAAGAGAAAACTAGTATTATCAAA
 30873  TGAAGTATGGGAGCTAAATTAAATTTCTTAGGTTGAACTTTTCATTTAATTTCACCTAAC
 30933  AAAGTTAATTGATTAACAAATGTACCTAACTCTCTATCTACTAAACTTTCTGAAAGAACT
 30993  AAATTATATGTATATCCTTCTAAAAAAAGTGTACAGAGATTTAGAGATAATATTAAAAAC
 31053  ATTACTAGTTTAGTTTATAGTAATTTAACACCTACTGAATTTATTAAATTAATAAATCCT
 31113  ATCATTTATCGTTGAGGTAATTATTTCATACCTTCTCCTAATCAATATGCATTAAGAAAA
 31173  AATATGGATCATTACACTTTTGGTAGAGTAATGAAATGAATCTATAAAAAATATAGAACC
 31233  TCATATCCACAAATGTGTAGAAATTTACTAAATCATCAAGTTAATGATAAAATAAAATGA
 31293  AATACTATGACAGTTAAGTCAACTTATAATAATAGAACCCTTTCTATTAAAAAGTTAACT
 31353  GATATTATGGTTAATTTAACATATTTTATGTTAAAACCTTCTAATCTTATTAAAAATAAT
 31413  AGTATGTTTACTTATCAAGAACCATATTTAAAAAGAGCTATGTTGATTAATACATATAAA
 31473  GGAGATATTAGGTCACAACTTATATCTAAACAAAAATATATTTGTCCTATTTGTAATGAT
 31533  CAACTTATAGATTTTGATGCTCTTAATCTTTCTATTAATGCTGATGATTCTATTTTTATA
 31593  GAAGATAATTATTTACCATCTTTCGAAGATATTAATTCTTATTCAGTAAATACAGATAAT
 31653  GAAAAAACTGTTAATAGTAGTTTAATAAAAAAATATGCTAGTGGAGACTCGTGATATCAA
 31713  AAATTACAAATTGATCATGTTTTACCTAGAATTATAGGTAGATATGATAATAGAGTTTAT
 31773  GCTAAACTTGATGATAATGACAATAAAATTATCATACACCAGAGTTGTCACAAGATTAAA
 31833  ACTGCCCTTGATAAAAAAACTTTAATTAAAGAGTGGCAAGCAATTGTCAAACTTAATAAA
 31893  GTTAAATTTAAACTTCATTCAGATTCAGATCTTAAATTACTTAATCAAAAAGCTTTCAAA
 31953  AGTTTAATGAAAAATAAAATTGTACTTAGTACTTACTTTTCTAACTTAGAAACTGTTTAT
 32013  GACAGTAAAATAGCTACTAAAGCTAAAATATTACTAAATACTATTAGTAAGATTTTATAT
 32073  AATTAA
;     G-orf1081 ==> end
 32079  TATTATATTACATTAATAATACCTATTGGTTATGTTATGCCAAAATAATATTATATTATT
 32139  TTATCATTAATATTCATGATATATATTTCCATTATTTATCTTATAAATATATAGGCATAA
 32199  ATAAAAAAACTATAAACTCATAATTTTATTTGTATCCAGGACATTATATTTAATTTATAA
 32259  TTAATAGGCATAGCCTATCGGAAATCATAAAATAATTAAGAGTATTTTACTAGAA
;; mfannot:     /group=II (1.99e-06)
 32314  gagcgtagtgctatggaagtagcatgctatgttctgtgccgggggc
;; mfannot:
 32360  TTTCATTTGAAACAATGGAAGATTCTCTATGGCGATCAACATTTATTTTAAAAAAAAAGA
 32420  ATTGAAATAAAGATATAAATTAGTTATATACTTATTTATTTCTCATAAATATAAAAGACT
 32480  AAATAATTAATATAGCAAATGTTGTACTTAATATAATATAATATAATATAATATAATATA
 32540  ATATAATATAATATAATATAATATAATATCATATCATATCATTTTAGGTAAATAAAATAT
 32600  AAAAGACTATATTAATAAAATATATCCATATTATATATTACCCATATTTTATATATAGGA
 32660  TATATTATTTATATCTAGTGATAGTTAATTTATGTGTATATATATATATATATAATTTAT
 32720  TATATTTATGTAACTCTAATAAGAAAATAAATATAATTAACTACTTATATGATTTTTTTA
 32780  AGTTATATATAAGAAGTAGTTAAATTTAACTAATTTATTCTGAGAAGAATAATATATTTT
 32840  ATGTTTTTATAAATTTTATCTAAATTTATTACATAAAGTAT
;; mfannot:     /group=ID (6.14e-39)
 32881  tgcgatgcaagtgaaaacggttaagaattaataaaataatgactgatcatcatttttttt
 32941  atatttatatttatatttatatatatatatttatatttaagaccgtcggtagtattagat
 33001  atcgctacagactggctcacttgtgggtatctgaaatgatgcttaatgtacagtcga
;; mfannot:
 33058  TAAAATACAAATACCTATTTTTGGGTATTGTATTATATGCCCGCCTTCGGGCGGGATATT
 33118  ATAACAGTTAAATTTAATTGTTAATTTATAGGATTCTTTGGTCAATTTAATTATGGCCTA
 33178  AATTGATATTTATATTTATCTTTTTATAAAGATAAATCAACAGTAATATTACTGTTTATA
 33238  TCAT
;; mfannot:     /group=IB(5') (1.47e-07)
 33242  aaatttcgctatatgctaaaagtttttatatatttaattactattattttttataagata
 33302  aagttataatattaaatattaattaataaacaataaagtttattatgtaaatataataaa
 33362  ataagaagattagattagattagattagattagattagattagattatattattatttta
 33422  cttataaaataattagcagataactataaattataaatgatattttatattatattataa
 33482  aaattgtatagatatctcagagactatatgcgaaa
;; mfannot:
 33517  TATTATATATATATATATAAAGACATAGTCCATATTATATATCTAATTCTCAATTTGATA
 33577  TAACGAGATATAAAAATATATAAGTTATTTAAAATGAGTAATTAAAGTTATATAATAGCA
 33637  T
;     G-orf379 ==> start /note=LAGLIDADG ;; evalue:4.2e-25
 33638  CCAGAGGTATATGTATGCCTCT
;; mfannot:     /group=IB (8.15e-17)
 33660  taatattgctatatgctgaaatttactcttattccatattatggaatatatataaataca
 33720  tgtttaaatgtcctaaatggataaaagaaaaagtaaaaaggttatatatatgagttaatc
 33780  agcaagaaataaaattaaatatccaattggataaatatattaaatcttcagagactataa
 33840  gcaataatattttgtattataaatcccttatttttataaaaaaatatcatatatcaaata
 33900  aaaaagatggtataattaataaaactatatcagaacatttacctaataaatatagaccaa
 33960  ataataatgaacaattaggtcattatttagcaggattaatagatggaaatagttattttg
 34020  ataataaaagtaatttaattataaatttacattataaagatatatcaacagcttattgat
 34080  taaaaaaacaaataggttatggtaaagttaaatatatagataaaaatataaaatcaccat
 34140  ataaaaatggtactaattatataataactcatactaaaggtttattattaattttagaat
 34200  taattaattataaattaaaaacttttgataaatattctcaaattatgaataatttaatta
 34260  ataatcctaaacaagaatgtggtactttatttttaaataaacataatcaatcttttcatt
 34320  atgattattcttcaattgatttaaatataaaatttaataatcattgattatgtggtttta
 34380  tcgattctactggttcttttaatatagatatacataatattaataaagatagaaattatg
 34440  atgatataatagattttactttaaatttcatattaatacatgaaaatatagatttattaa
 34500  ataaaattaataaattcataaacgatttagataaatcatatttaataataaaagataatg
 34560  aagataaatataaatatataactaaatcatttgatatatttaaatttataataaattata
 34620  taaataaatatcctttaatatcatataaatatttaaattatatattaacaagaaaaattt
 34680  atgtaataaaacaaaataaaataaaattaacaatagaagatataaataaaataaaaaaaa
 34740  catctataaaattaaaaaaaatagataatgggaaataa
;     G-orf379 ==> end
 34778  ataaatataagatatagtcc
;; mfannot:
 34798  AAAAAAAATAAAAGATACATAATAATAATACCAGGATTTGGAATAATATCACATATCGTA
 34858  TCTACATACAGTAAGAAGCCAATATTTGGTGAAGTGGGAATGCTATACGCGTGCGCCTTA
 34918  CCGCATTTATTTATTTCCTTTTGTAAGTGGAGTACTTATTGAGGAATAGCTAAGCAAATC
 34978  TGATTATTCAGGTATTCACAATTAGTGAATACAGCGAGCTTTATCTGTAGAAGAAGTAAT
 35038  AATAATGATAATCTGTTGACTTTCTTAACGCATCCACAAAAAATATTATGGTCCGAAAAG
 35098  AGTGCGAGTCTTAGTCGGAAAACTCTACCAAATATAATAGAAAAAAATATAGGAACGAAG
 35158  GATACTCAGCTACAGATAGAATTTACAATGGGGATCAATATTAGTAAATTAAATAAAGGA
 35218  AAAAACATGAATATAAAAGATATAGCATATAAAAAGGTTATATTATCCAAGAATGGAAAT
 35278  AATTTATGAAGCGTAAATAAATGTGAGGGAGGAATTTATTGAATATATCCATATAATAAA
 35338  AACATAATATATGGATATAATAATTTTATAAATAAATTAGATTCTATTAATAATAGAATG
 35398  TCAAATATACTACAAAGTCATAGATTATATGAAAAATTAATAACTCGTAGAGGTTATTCA
 35458  ACTAAAAATTTATCTATATGAGAAGGGAAAACTGACTTCCCTAATAATATAAATAAGTTA
 35518  TATAGAAATAAAAGAGAGTTGGAACAAATATTAGTTCCCTTGGCTATAAGAAACATAAAT
 35578  GAGAAGAAATGACCTACTCAAGATAATGACTTCAAGAGTAAGTTAAATCATTATGTAGAA
 35638  TTAAGTAATTATTTATTAGCTATCAAAACGATAAACCAATTTTCTTCTGATTTTAATCTA
 35698  GAAGATAACAAATTAGAGAATATAAAATATAGAGTAAATAGGAACCAAATAAAAGAAAAA
 35758  AAAGGATCATTATGAGAACCAATACTACTAGAAGCTAAATCCAATTTAGAAAGTCTGCTT
 35818  TATAAAATACAATCTGTTAATTTATTAATGGAAACTAATGGAGCCTACACCTCAGGTGTA
 35878  GATAACAAAAGTTTAAAAAAAGTTTTAAAAGTAGCTAAGAATGATAAAGCGGCACTAGAA
 35938  GTACTAAAGGAGGTAATATCTAAAGCAAAAACTATTGTAGCTATTGCTAAAGGTAAAACC
 35998  GATCAAGCTATAAAGAGAAAGGGAATAGAAAATCAAAACCCAAGAGAAAATTACAGGAGG
 36058  TGATTAAAATCATCTCTTGGTAAAAATAAAGTATTAGAAAGTAGGAGAACATTGAAACTA
 36118  ATAGATGAAAACCCACTTAAATACCTTAATGATTTAAGAGAAATACAACTTAATAATAAT
 36178  ATTGACTTAAGATTTGAAATATTAAAAGCCTTAAAAAACTTAAAATTAAAGAAATATGAA
 36238  TCAGAAAATATCTTAAGGATATACATACCTAAAAAAAACGGAAAATGTAGTCATTTAGGT
 36298  ATACCCACTATGAAAGATCGTGGAATTCAAATGCTACTTAAATTAGTTATGGAACCATAT
 36358  ATGGAAACATTAGGAGACGTAGATTCATGGGGATTTAGACCCGGACGTAATGCCTTCCAA
 36418  GCTATTTGTCAACTATATAACCGTTTATATTATACCTTTAATAATAAAACAAAATTATTA
 36478  AATGATAATTCCTTGGTAAAAAGAATAAAACCAATAAGTATATCTATGAAATCAAAAAAA
 36538  GAAAAAGAAGGAATTATTAGTTTAGACAATCACAAATATGTACCAGTAAAAAAAACAATG
 36598  TATTACGAAACTAAATGAATTTTAGATGCAAATATAAAAGACTGTTTTGACAACATCTGT
 36658  CATAATTGATTAATAAATAATGTTCCCATGCCAAAAGGTTATGAATATCTATTAAAAAAA
 36718  ATACTAAAAACAAATATAGTAGAAAGAATAGAAATAGAAAATAATCCTTCGGAGGGGTAT
 36778  TATAAAATAATAACTAAAGCAGAAGATAATACAAAAGGGATTCCCCAAGGAGGTATAATT
 36838  TCTCCTTTACTAATGAATTGAACTCTTGATGGATTGAACGAAGTATGTCAAGATAATTCA
 36898  TTCATAATTAATGATAAATTAAAAAAGACATACAGATGAGTAAGTCCAGAAAAACTAAAA
 36958  TACTATAAAGAGAATAATTTACCTATAAAATATGAATCTGATATTTCAGTAAGAACTAAA
 37018  ATATCTACTCATATAACTCGTTTTGCGGATGATTTCATCGTAATTACTTGTGGTAAAGAC
 37078  TCATTAGATAATATAACTATAGGTATAAAAAACTTTTTAAAAGAAAGAGGGTTGGAATTA
 37138  TCTTCAGATAAAACGAAAGTTATTAAATGAAATATGAGCAAGAAACTAAATTTTTTAGGC
 37198  TGAACATTTCATAATATCAACCCCACTAAAGTTAACTGATTGATACAAGCTAGAAGAAAG
 37258  GTAATGGGAAGATTATCATTATCTGACTGACGAGGTACTTATGTATATCCCTCTAAGGAA
 37318  TCAACAGCTAAATTTAGAGACAACATCAAAGAAATAACTTCTTTATCTAACACTAGACTA
 37378  GAAGATATTTCTATCTTTAAAAAGTTAATTATTTATATCAACGGTTGATCTAATTATTTT
 37438  ACGCCGGGACCCAAACAAACCCATATTCGTCATCATCTTGACTGATTCGTATTCAAAAGA
 37498  TTAAGTAAATTTCTAAGAAAGAAATATAACAAATCATATCCTCTCTATTTTGCAAAATAT
 37558  TTTAAAAATGAAGATGGAACCTTAAGGAAAGACATATCGCTATCTAATATCCAAAAAGTT
 37618  AGTAATAAAGACAGAGTCAAAACCGTAAATATACCTAAACTAAGTAATTTACATTCTAAT
 37678  TCAAATATGGGAATACTGAATGTTAATAACAACATTAGATACACATCCTTCATTATAAAT
 37738  CCCAAACCTTATATCCAAAGACAAATATTAATTACCAAAGTTAAAAATGATCTTAAATCA
 37798  AAATTAGCATATAAGCAAGACTTTAAATGCACTATTTGCAATAAGGAATTAATTAACTGA
 37858  AAAATTTTAACGAACTCAACTTTCTATGATATTGGATATATTAATGATAATTTATCAATT
 37918  GATAATCACATAAGTATAGACAAGAAATACAACCGTTATTCTTACAATATTAATCATCCT
 37978  AAACCAAAAAACATAACTTGGTGGAATGGTATTGAGCTTGATCACATAATTCCTAACTTT
 38038  ATAGGTAAATATAACTCTAAAACTGTAGAGTTTATTGAAGGTATAAATAACTTACAATTA
 38098  ATACACTCAAAGTGTCATCAAAAGAAATCAATAAATGACAAAACTCTATTCAAACGTTTC
 38158  AACGTTATCGACAAGAATAAGTCAGGAGAGATCTCAATAATTATAAAATTTATTGATAAA
 38218  GCAACATTGATTTATGTTGATGATGCACATAAAATAAGATTTTTGAAATTCTTGAAAGGC
 38278  TTAACGAAAATTAAAACAAAATAAATAATATGAACATTCAAACTGTAGGTATTGGCAAA
;; mfannot:     /group=II (2.61e-09)
 38337  gagctgtatgcatcgagaggtgcatgtacagatctgtgagggggag
;; mfannot:
 38383  CTTCCGGTAAAAAGGATAGCTCGTCTATCTCAATTATGGGATCAATCGGTCTTTTAGGTT
 38443  TTTTAGTTTGAAGTCAAATTGTGGCTTTCCTTAATTGTGAATTTAAGGTAATA
;; mfannot:     /group=IB (8.75e-21)
 38496  aaacatcactgtaagctgaaaaatttgttatttatttaatactttattttattttttttt
 38556  aagttataatttaaataaatataataatcagctggtaactttatatatatcttatcctta
 38616  gacatataaaaagaaacctcagagactatatgtggtgatacttatttttataaaaagtaa
 38676  gtataagatatagtcc
;; mfannot:
 38692  ATAAGTATAAATATATTATTTTTTTTATACTTAGCAC
;     G-orf293 ==> start /note=LAGLIDADG ;; evalue:8.1e-09
 38729  CATATGTATGTAGTAGGATTAGATATTGATACTAGAGCTTATTTCACATCGGCTACGTGC
 38789  GCCATCTCATTGTTAAACTTAATGTGTAATATATTACACCTTCAAATATTTTCTAATTAT
 38849  AAAATTTATCTTAACAAAATTAAATATTTTACATATAAAAATAAAATAAAAATAAAAAAA
 38909  TTCTTATCTACTAATTCAGAAAATAAATCTAAAGATTTAATTTTACATGATTATAATAAT
 38969  AAAAGATTAACATTTAATTTAAAAAAAGGTATTATTACTCGTAATGAAAGAAATACCTTA
 39029  ATATTAAGTAAATATCATAAAAGTATGTTAATAGGTATGTTATTATCTGATGGATGAATG
 39089  CATTTACATAATATTTGAAATCCAGCTATTGGATTTAAACAATCTATAAAAAATTATGAA
 39149  TATTTATGATGAGTATTTTGTGAATTATCCTATATTTGTTCTAATATACCTCATCTAACA
 39209  AAAAATATAAAAAAAGGTAAACTATTTTATAGTATACAATTTACAACACGTAAATTAGTT
 39269  GTCTTAAATGAAATAAAAGATATTTTATATTATAAAAATAGTAATAGAAAATCTATAAAA
 39329  ATTGATTTATTAGATCATATGGATTATGTAGTTTTAGCTCATTGAATTATGGGTGATGGT
 39389  TCTAGAAGAAATCAAGGTTTAACTATATGTACTGATAATTTTAATATTAATGAAAATATA
 39449  TTAATTCAAAATATTTTATATATTAAATTTGGTATTAAAACTACTTTACAAAAAAATAAA
 39509  TATAAATATAGAATATATATTAATCGTATAGAATTAAATAAAATTAAACCTAAAATAGCT
 39569  CCATTTTTTATTAAATCATTTTTATATAAAATTAATCTATAG
;     G-orf293 ==> end
 39611  TTTTTATTTTTATAAGTATATAATTTATAAAGGATTTTATTTTATTTTATTTTATTTTTT
 39671  TTATATTCATTTTTTTTTAGAGATAATGATTATCATTATCATTATGATAATCTTATTATT
 39731  TCAAGGATAATTTTATATTTTGAAGTAAAACATTAGACTTAGATACTTAAAGTAATTTAA
 39791  GGTTGACCACAGCATGTCTAAAAAAGGGAATTTTATATTCTATGGGATATTTCATCCCTG
 39851  AGTTAAGATTTATATGGTTATGGAATATATATATATATTGATATATAATTGTAGCTGATT
 39911  ATATATAGGAAAATACAATACAATTAACCTATAATATATGGGTTAAAATATATATAATGA
 39971  CCTAAGTAAATATATATTTAAGTTTAAGAAGAATTTGGGATTGACCTAATATCGAAAGTA
 40031  TTAGGTTAACGGAAGATTCATAGTAATTATAATAATAAACAAGTTTATAACGTACAGATA
 40091  TATATTATATTATATTATACTTAAAAATAAAAAAACGGTATATGGATATTATATATCTTT
 40151  TTATTAAATGTAATGAAGGAATCTAGTTATATATATAGATATATATAATGGA
;; mfannot:     /group=II (4.58e-10)
 40203  gagctatatgctatgaaagtagcacgtatagttcgggaaag
;; mfannot:
 40244  GTTTTTTAATTAAGCTTTAATTATATACCTACCCCGGTTTCCGGGGGTATAAAGTGAATA
 40304  ACTTTACTTTCTAATAAAATAAAATAAAATATTAGAAGGATTTAGATAATAAATTAAAGA
 40364  GGATTAATCTACTATTTCACA
;     G-orf854 ==> start
 40385  ATGGTAATAGCTGTACCAACAGGTATAAAAATATGGGCGACCGTTAGGGTACACAAAAAA
 40445  TTGTTGTTTTTCAAAACAAACTATAATGTTGAGTCAATAGAAAGCAGATATACTTACCTT
 40505  ATAAACGTAAGTGGAGAGGGACAAGAGCATGTATATAAAAGAGCAATGAGGCCATCTGTG
 40565  AGCAGATTTATCTGGGCCAAAATAGGCTTGAATGCTAGTTTCTATATAAGGAATAAGTTG
 40625  AATTACTGAAATCTAAGATGTTTTGGGATAAATACATCCATATCTTGATTCTCACAATTA
 40685  CAGGATATTATTAACTCTACTTCGGTGAATATTTACGAAAGTAGTGACTCAATTAAGAAA
 40745  GTTAATACATTACTTACCACATTAAGGACATACATCAAAAGGATATCCTTATATAGAATA
 40805  ATATACCTCGCATTACTGCGGGGAATAAATATATGAAACGTTTTGTGTGCTACCGGTGAA
 40865  GTCTTCTTAATTTACCCGCTCCGTGTCCCTCGGACGGGCATTAAAGAAGATGGCAGAGGC
 40925  TTCGTAGTAGTTAATGAATTTAACAGTTCATTCAAAATGAAGGGAGCTAAACACTTAGTA
 40985  CATTTTATAGGTACTAGGTCATATACCATGAAAAACAATAAATCAGATTCTGTAGTTGTA
 41045  CAATTACAGGAAGAACATTCCAAGGAATTTGAAATATTAGTTAAACATTGAAAAAGAAAT
 41105  TTTGAAAATCAAAACCTTAAATATAGGGATTTAAGAGGGTACTTAAAACTTAACGCAATA
 41165  TGATTTGCAGCATATTTAAAAATAAAATCAAATAGGGGATCTAAAACTATAGATAATTTA
 41225  GGTATGAATACTCTTACAAGGAAAAGAATCCTTGAATTAAAGGAGGCTGTTCTTAGTAAT
 41285  AATTATACCTGAACTGGTGTAAAACAAGTAATGATACCTAAACCTGGAAAACCTGGTAAA
 41345  TTTAGACCTTTAGGAATTCCATCAATAAATGATATATTAGTTCAAGAGGTAATTAAGACA
 41405  ATTATCGAACCTATTTTCGAATTAAATTTCACTGAAAGATCTTTTGGATTTAGGCCAAAT
 41465  CGTAGTTGTCATACAGCTTTGAAATATATAAATACTAATTTTAAAGATTCTATTTGGTAT
 41525  ATTCAAGGAGATATTAAAGGTTATTTTGAAAATATAGATCATAAAATTTTAATGAAGATT
 41585  ATAGAGGAAAGAATACAAGATCCTATAATAATTAATCTGATAAGATCAGGTTTAAAAACT
 41645  AAAGTCTTCACAAATAAGGAAGTCTATATCCCCGAAATTGTAACTCCACAAGGTGGTATT
 41705  CTAAGCCCTTTATTATCTAATATTTATTTAGATTTATTTGATAAATATATGGATATATTA
 41765  ACTTATAAATATCAAGGTTCTATTTTACCCACAAATAGTCATAAAAATCTAGAAACTCTA
 41825  AAACTTCTTAGAGTTGGATTAAAAAGTGAAGTATATAGACGTAGATTACCTTCAAGAAAT
 41885  CCATTCCAAGCTGAGTATAGAACTGTTAAATATGTTCGATATGCGGATGACTTTTTAATA
 41945  GGAATTAATGGTTCTAGAAAACTAGCTTTTGAAATTAAGTCACTCATAAAATCTTTTTTT
 42005  AATGATAAATTAAATTTAGTATTAAATGAAGAAAAAACACATATTACACACATTAGTAAA
 42065  GGTATACCCTTTTTAGATTATATCATAGGTAGAAATACTTTTGTTGTAAAACAAAAATAT
 42125  GGTATTAAACTACTAAATCGTAGAGTGACAATACCTACTCTATATATTGATCAAACTAAG
 42185  GTTATCAATCGTCTTAAAGAAGCCGGTTTTTGTGATGGAAAGGGAAATCCTCTTCCTAAT
 42245  TTTAGATATTTAAGATATCCTCAATCGGAAAGTAATAAAAAAATTAATATGATATTACGT
 42305  GGTCTTTCAAATTTATGAGTTTTAGCCAATAATAGAAAACAATTTACTGCAAGAGTTGCT
 42365  TATATAATTAGATACTCTTTAGCTAAAGTATATGCGGCAAAATTTAAGCTAGGTACTCTT
 42425  ACAAGTGTTTTTAAAATTGGTAGAAATGACTTATCAGAAAATATTGGGAAAAGAACCCCT
 42485  AAATTACCAATAGGAGTCGTCGATAAAGGGAATATCAAAATTAAAGGTATTCTTTTCGAT
 42545  AGATATCATAAAATACCTAAAACACAACAAACTAAAATACTTAAAACTTGAAAACCTGAA
 42605  TATATCAAAACATTAGAAACTAATGATATTAATGGGTTAATGAATTACTTAAATGATAAT
 42665  AAGGGTACAAATCCTCTAAAAAGTCTACACTGAAGACTTCAAAAATCACAAGGACATCAA
 42725  GGTGCTCCGTGTGATATGTGTGGTTCTAATTTAAATGTAAAAATGCATCATATTAATGCT
 42785  GTTAAAGATTTACCAAAAAGTGGTAATAAGTTAAAAGATATAATAAAAACAATCGAAACC
 42845  CCTCAAATTGCTTTATGTAAAAATTGTCATTTTAAAGTACATGGAAATGATTGAAAAAAT
 42905  TATCCAATGAAACCACATGGTGTTGGA
;; mfannot:     /group=II (5.51e-08)
 42932  gagcctagtgataggtaa
;     G-orf854 ==> end
 42950  ctatctcgctgggttcggagag
;; mfannot:
 42972  AGCTTTGATATTTTAGTACAAGAATATACAGATGTATATTGCACTAATGTTGAGATTCTA
 43032  CTCTATTTAGTTGAATAAATAAATTATCCTTTAGCAAGATATAAAATAAAAAGTTGTTCG
 43092  ACAAAATTTTATTAAAAATATATAAAAAATACTTAGAATAAAAAATTTTAAATAAATATG
 43152  AATTTAATAAACTAAATTTAAGTTTATATAATTTATTTCCTAAATCTAATAAAAATTATT
 43212  TAAAACCAAATAATAATAATAAAAAATTAGTTATATATGGTACTAATATAGAAAGTAATG
 43272  TTAGTTTACCTTAATTTACAAAAATTGTAAATTATATGATTGATATACCTGACAATATAA
 43332  GATTTATATTTAATGGTATTTTATTAAGTGATGGTTATATATTAACTAATTTTAAAGATA
 43392  ATACAATTAAAAATAAATGTGAAATAAATAAAATTAAAAAATATACTTATAATAATAGAT
 43452  TTTCTATAAAACTTTCTATAAAAGATAAAAAATATTTTTAGAAAAATAAGTCATTATTGT
 43512  ATTTACCATCTAAAATAAAAATATAAACTTTAAATAATAAAAAATTTAAATTAGTTACTT
 43572  TAAATATTAGAGCTTTATCTTGTATAAGTGAATTAAGAGATACATTTAATGAAGGTAAAA
 43632  AGAAAAAAAAATAATACAATACCTAAAAATATATATGATTAAATAAATTATAAAAGTTTA
 43692  GCACATATTATCTTATCATGTATGATAATTCTTTAAGTAATGGTAAAGGTATAATTATTA
 43752  ATTTTCAAAGTTTTACTGTTAAAGAATTAATTTAATTTATTTAAATATATTAAAAATTAA
 43812  ATGTAATCTTGATTGTAATTTACATAAAGTATAAATTTATATATTATATATATAAACTAA
 43872  ATCTGTATATAAATTATATCCAAATATAGCTCCTTTTATTGTATTATATATAGTAAATTA
 43932  CATATAAAAAAAGATATTAGATTAAAATATACAATAAAAAAAAATAAATTAAAAAATGAA
 43992  ATTTAATTTAATTTAATTTAATTTAATTTAAAGTATTTTTATCTAAATTTATTAAAACAA
 44052  AAGATAACTTTTATTTTATTTATATATATTTTTAATAAAATTTAATGGGCAAATTCGGGG
 44112  GAAAACCTATGATTAAAAAAAGTAATAATTATAGGTCAATCGACGAGCTAAATCATATAT
 44172  ATAGAAATTTTATATGTAAAAGTGTAGAGATTAGACGCTCATTGATAATCTAAGTTATAT
 44232  GTAATAATAATGAAATATAATATGATTATTTAAGGTTTAATCCAAAAGCCAGTAATGGTT
 44292  TAAAGTTAAATTTAACTTTAACAATAATAAACTATAATTAATAACTTTTATGGTTAATAT
 44352  TATAAGTTATATTATTGATTTATTTAACTAGCTAGTTATATAATATATAACAGAATCTGA
 44412  AATGATTAAGGTTAATAA
;; mfannot: G-cox1 ==> start Def by similarity
 44430  AGAGCAACAATTTATGGAGGAGAAGTAAGATTAGCAGTACCT
;     G-cox1 ==> start
;     G-cox1-E1 ==> start
 44472  ATGTTATTTGCATTAGGTTTCTTATTCTTATTTACAATAGGTGGATTAACAGGAGTTATG
 44532  CTTTCTAATGCTTCTATTGATGTAGCATTCCATGATACG
;     G-cox1-E1 ==> end
;     G-cox1-I1 ==> start /group=I(derived) (1.88e-06)
;     G-cox1-I1-orf327 ==> start /first_aa=N /note=LAGLIDADG ;; evalue:1.5e-27
 44571  aatactaaatgattcttatatgtaataatatctattattataatgattatatatatatta
 44631  tttaataataaatatattccctcatgatgtgatatatcatatttattattaaaaaaaaaa
 44691  ggagttgaaaatacaaaaaaaaaatataaaacctattctttaaatattgataaaatggat
 44751  tcttataaggaattatataaccctaaagaaatatcaaaaaatattattgataatgataat
 44811  gataatattaacaaagaatatgtacaacaattttttgtaggtttattagaaggagttgga
 44871  actataactgttgattatctttcagataaaaaaaaacgtgtaagagtaattataacttta
 44931  aaaaattttaaagaaaatgaaaatatgatagatttattaataaattatataggtggtaaa
 44991  aaaactatagaaagaaataataaatatgtagtatgaatagcacgtagtagatcagattta
 45051  gctaaaacatttgctatattagctaaatatcctttattaactacttctaaaatatgtcaa
 45111  ttagaatttgctatggaatttattaatgaaaattctaacatgtcaaaaagtgaatttatt
 45171  aatttaagaaataataaatttaaaaaacaatctgatttattaaatatatttaatcataaa
 45231  tttactccacctcattattttagcccttgattatcaggttttatcgaagcagaaggtaat
 45291  tttaaattaattaaaaatattgaaactaataaacctgagagttgtcaatttataatcggt
 45351  aataaatttgaaaaatatattattaaatatattaatatatatttagaaaatgaaaaaggt
 45411  aaaattagtaatcctgtaaaagattattataaaattcatgtttctaataaacatagtaga
 45471  gatttattaaataaacattttaaattatatcctttattaggatataaatattctcaatat
 45531  atgtgatgatataaaaaccaataa
;     G-cox1-I1-orf327 ==> end
 45555  ataattatttacctattaaattttaattttcttaaatctctgctcaatatccatattagt
 45615  ttatttctatacacattttatatgatatgatatgatatgatatgatatcttgaggttata
 45675  tttattatcttgacatttaagagtatcctttttaatttcaagtaaaatattaaattccca
 45735  ccttagggagagacataataataccaccaaagtatatatcgaaaaaaacatgctaaaatt
 45795  atgattatattttttttagaatattatataattttatattataagatagatattttaccc
 45855  ggtagacaaccggtaagaatctaaatataatcaatcttagttattgatttaatttcacgt
 45915  gtcttgaggtcacacttcaaaaatatataaatagattttataatatattaaatacaaatt
 45975  atttatataaacataaaagtattcgttaatacgacctttaataactttatcttaaatagc
 46035  ccgctacgcgggctatattccggataatatatcgtttaaaggttttattttatttatata
 46095  ttggttataatatatataaacaaatgttattatagctaacggtgaaggttttaatattgg
 46155  tttttgaatgcaaccatacaacggatattaaaattaataccgtgtaagtttatgaacaat
 46215  cttagtgggatttatatatatttgtctttcagttgaatctatattccccacggtaaattg
 46275  tttatttactatgtagagactagacgttgtgttaataagtaaattacctctgtaatataa
 46335  taataagatattacggataaaatattaaatggtatcatttatattttttttattactttt
 46395  tttaagatatagtccaaattgtaaaattaatgtatttatacgataaaatacatttaaatt
 46455  tcacg
;     G-cox1-I1 ==> end
;     G-cox1-E2 ==> start
 46460  TATTACGTTGTCGGT
;     G-cox1-E2 ==> end
;     G-cox1-I2 ==> start /group=IB (9.51e-15)
 46475  caataaatggcccgaattaataaaatatatattttatattgtatatttatttaatgaaat
 46535  tgataatatgcgggaatatatatttttaagtttatatttactattatttttataaatcta
 46595  tatatataaataaataataatcagtgggattatgattattattatgattatccccctgat
 46655  taacatcattattattatttagaggcttataaataatagtcaaaataatataacctagta
 46715  tcaggtattaaattgagaaatataacagatattatcatgtaatatctctcattatttatg
 46775  gcggtttctatattatagatctaaattttacagatgatcgtattatttttatttctcata
 46835  tttttaacttgtaactatacttatatagttcaaatatattatccgcagaatttataaaac
 46895  ctcacttattttatttgaggtttatttatatattctcagagactatacatcaatcataca
 46955  aaaaaaaaataaaccaataaaaatctattaacttataagatttaataatagatattatta
 47015  tatttaaataagatattattttattatattatattttaataagattccccattaatatct
 47075  aagagaaattttataatttttagaatatgaagatatatttcccttatttatataaaaata
 47135  taccaacctatgcatttttagtttttgtatgaatatatagtccagatatttttatctatt
 47195  cccgaccttagggcagtatatattattaatataattatataataattaaataatatgacc
 47255  actactcgaaaggagaaaaatacccatctaaagggtatattaaatagggaattatagata
 47315  taaaatatta
;     G-cox1-I2 ==> end
;     G-cox1-E3 ==> start
 47325  TAGCATTTTCATTATGTATTATCTATGGGAGCTTTATTCAGTTTAATAGGAGGTTACTAT
 47385  TACTGAGGACCAGCAATGTTCGGTTTACAATATAATAAAGTTTGAGCAGAAATACATTTC
 47445  TGACTATTATTTATATCTGTAAATATTATTTTCCTTCCTATGC
;     G-cox1-E3 ==> end
;     G-cox1-I3 ==> start /group=II (1.52e-11)
 47488  gt
;     G-cox1-I3-orf1120 ==> start /first_aa=A
 47490  gcgatctacagatttattagactcctctttgcagttgtattgcctgttggaggatatcta
 47550  agcacaaccgataattcgggtcataaattaaagataatattttataatatctgattattt
 47610  atgatgagagcctttattgtttcaagttatatagtaatttatcacttaattactttcgat
 47670  gaccccctcaaccaggatatgattttaaatcttaaaaagaagggtaacgactacaagcac
 47730  agtagattcgttaaaatacaccgttctttaaatgaaaataatagggatatagaaaataag
 47790  aggaaacaaataacaacaaaagatattaatacaaataaccaaaaagtatgagtattagta
 47850  aggcctctaataaattgatgggataacttcaatgaatctgtaagcaattacagaaatttg
 47910  aagttggatgcttttaataaaagcatgataatatgtagaaattatagtacaggaaaaagg
 47970  aatcaaggaagtttagaaataaatggagataacgtaaatcctatgatcaaaaatcttaaa
 48030  gagtcatatcaatataaaagattagtagaattaagccataaagatttatctaaagattta
 48090  tgacctgctaatcaagagtattttaaaaatataactcaattaattagaaatcaaagtact
 48150  ataatagctataaaaagtgataatttaattaaaaagcataaatatagtagagatgctgta
 48210  ttaaaagatctaaagtttatagaattacttgaatttgttggatttataatgacatcctta
 48270  ctttgaaaacttatgtctattgaattattaactagaaattcaggtagcacaacgcctggt
 48330  gcggatgaagttgcttttaaatcaaattgatctaaagttgacaacagaagttccgcactt
 48390  aaaaataaaaataaaaataaaaataaaaaaaaaaatttagcaaatagaattcaaaagatt
 48450  aagtatattttaggtttagcaaaaggtaaaaccgatcaagctattagaaggaaaggtata
 48510  tccaatctttctcaaagagaacttgaaagaagagaactaaaaacgaaactcggacatgct
 48570  aaaactaaattacttaagcaggaatataaagaaatagaaaataatcctataactgttgtt
 48630  aataaaaatcatgataacattgctaaacataattttaatttaaaatttgaattattaaaa
 48690  tatctaaaactaactaatttaaaaaattatgaaccagggctaatcagaactattgaaata
 48750  cctaaaactaatggtaaaatcataaagttaggtattccgactatcaaggatagagctgtt
 48810  caaatgttaattaaattagtaatggaaccaattatggagcctatgggtgatactcattct
 48870  tttggttttcggcctggacgtggttgccaaatggcagtcgctacagtcgcaaatttagtt
 48930  actcataatagaagtagacctaatctaagaaaaagagatcttgcatttggaaaggagttt
 48990  attaataataacaatccagataaaaatcgtaatttctttgttgataaatatattattaat
 49050  gcagatatcaaaggatgttttgataatatttcacatgaatgacttattgataatacacct
 49110  atgccaaaaggatttgaaactttattacctaaaattcttaaagcttctagattagaaata
 49170  gataaaagtgtatcaccaattataaaaggagttcctcaagggggaattatatctcctttg
 49230  ttaatgaactgaacccttgatggcttacaaactaccattgaagaaggtatggttaaatca
 49290  tacaccaaaactggtagacataaaggtagttttatacatccttataaagcaaaaaggcta
 49350  gaaaaggaaggtttcattcttggaaatgatagaggtagttacttaaaatttatgacaaga
 49410  gttaggactaattttgttagatatgccgatgattttatagttattcataattgcggagag
 49470  ttaaacgagcatctaatgaatataatcaaagattttttagctgaaagaggattagaaatt
 49530  tcattagaaaaatctaagacaataaaatgaaaaataggtgaaaaatttgactaccttaat
 49590  tgaacttttcatcttataagaccttataaagttaattgaattataaaagcacctaaagca
 49650  atcaggggtaatttaaccgattgaataggtacctatgtatatccttcacgtaaggcaaga
 49710  caaaggttaaaagatggtgtggtcgatataactagtttaaagaatactcataaagatatt
 49770  ggaactattgtaaacgaactaagtgttcttataagaggttgatctaactatttcattggt
 49830  ggtaaacaatccactttaaggaataagcttgattggttcatccttaaaagaactagaatg
 49890  tttttattcaagaaatttggacttaaaacttatggttttatgttacaaaaatatagaaaa
 49950  catttaggtaagtgaaagaatttacatgttaagaaaattagtggtggtttcaatgaagtt
 50010  ccatctttaattaatcttataaaagatattccctgaggtttcctttcattaaaaagagaa
 50070  atttacgattatagttttcttataaaccctaaaccttatattttatgaagaataaaaatt
 50130  cataaattattagacgaagaacatgctaaattatactataagcaaaaaggtgattgtaca
 50190  atctgcaaaaaacctcttattaatttagatacttatgatctaaaagaagatcaatatatc
 50250  aaggatgataacaaattcttaattaatgattcttctttatctactgtagataatacaaaa
 50310  gaattggatcataaatatgatctatttaatcaagtatatactaatcatattaaaggtagt
 50370  agatgatattctaatttacatgttgaccatattatccctaaaactttgggaaaatgtagt
 50430  ccttataaggaaatattagctaatacaaagaataaacaattaattcatcgtcattgtcat
 50490  gtcaataaaaagactaattctgatagctatcttattaaattatttcgtaaatttatcaac
 50550  aaagaacttaaggatatcgatcgtaaacttaaaactcccaatataaaagaactatttctt
 50610  tgtaatcataaggccatacaaaacctaattagttctaaagagtttgaatcgttagcaaca
 50670  gaacactataattctagtaaatatatgcccgccgaaggcgggattagacaactaaaagct
 50730  attaaagctactaataatgtattaatagattatttaaataataagaatagtaaaggtaaa
 50790  tctcatagacttgagaatatcaagaaagtattaattagaaagtcacagaaaagtaaaaga
 50850  taa
;     G-cox1-I3-orf1120 ==> end
 50853  atctataaacttatcatcaatgccttaatcaaattatattattaaagagccgtatgcgtt
 50913  gagaagcgctcgtacggatctgtccaggggccttagagataacaatctaaggagtctatt
 50973  ggaac
;     G-cox1-I3 ==> end
;     G-cox1-E4 ==> start
 50978  ATTTTTTAGGTTTAAATGGTATGCCTCGTCGTATACCACAATATCCTGATGCATTTATTG
 51038  GTTGAAACTATATTAGTAGTATAGGTTCAGCTATATCTATAATATCTGTTATTGTTGGTT
 51098  TAAAAAGTGTACAAATACAATTAGATAATGGAGAAAATGAAGAATTAGAAATACAAGTAA
 51158  CTCCTGATTTTATTGAATCTAATTTAACTAGAAATACTAGAGATTCAGACTTAGAGTTAA
 51218  TTTTAACTAGACCTGCAGAGTATCACACATTTAGTGAATTACCTGTATTAATAGCACCTG
 51278  TTAAATAA
;     G-cox1-E4 ==> end
;     G-cox1 ==> end
 51286  TATATGAAAATATATCCTTATATATTATTTAATAAATAAAAATAAAAATAAAAATAGATA
 51346  AATATATCTAAATATATTCATATATAAAATTATAAATATAAATAAAAATAAAATATGGGA
 51406  AAAAATATCCATATAAAAAAATATATTATATAATATTATATTATATACAAAAAAAATAAC
 51466  TAATAATAGGGTTAAGGTAAATAAAAATTTTACAAAAAAAAATAAAAAGAAA
;     G-nad4L ==> start ;; mfannot: alternative ATG start pos 51428
 51518  ATGATTGCAATTTTATCAACTTTGTTAACATTTTATGTTAGTCAAAATAATATAATAACA
 51578  TTATTAATAGCTATAGAGATATTATTATTAACGGTAACAGTAAAAATAATATATATAGGT
 51638  AATATATATGATGATATAGAAGCAACAATATTTGCGATATTCATAATAATTTTAGCAGGT
 51698  GCAGAATCAGCGATAGGTTTAAGTTTATTAGTTTCATATTATAGATTGAGAGGTAAAGTT
 51758  ACAAATATTTT
;     G-nad5 ==> start
;     G-nad5-E1 ==> start
 51769  ATAA
;     G-nad4L ==> end
 51773  TGTTAAATTTATTAACTTATATATTTGAAGAAACTATACATATAAAATTAGGTTCATGAA
 51833  TATCATTAGGGAATATAAATATAAATTATGGTATTTTATTAGATCCTTTATCAATGATAG
 51893  TTATGGTACCAGTAGGGATAGTATCAATGGCAGTTTTATTTTATGCAATAGATTATATGA
 51953  GATACGATCCTAATCGTAATCGTTTCTATGTAATATTAAGTGCTTTTGTTTTATTTATGA
 52013  CTATTTTAGTTATAAGTGATAATTATGTTATGATGTTTATAGGTTGAGAATTTGTAGGAG
 52073  TAATATCTTACTTATTAATATCTTTCTGACATACACGTGTAGCTGCTATGAAAGCTGCTT
 52133  TATCCGCTATTTTATTAAATAGAATGGGTGATACTTTATTTGTTATATTTATAGGTACTA
 52193  CTTTATCTTTATTTCATACTGTAGATTTTTATACTATCGAATTATTAACTCCACATACTA
 52253  ATACTTATATTTTAAATTTATTAGCTATTATGTTATTAATTGCTGCTACAGCTAAATCTT
 52313  CTCAATATCCACTTAATTCATGATTATTAGTATCTATGGAGGGTCCTACTCCTGTTAGTT
 52373  CTTTATTACACGCTGCAACTATGGTTTGTAGTGGAGTATTCGTATTAGTTAGATCTTATT
 52433  TTATTTTAGAATATACTCCATCTATATTATTATTTATATTATGAATTGCTGGATTTACTA
 52493  CTTTAGTTAGTGGTTTAATTGCTGTTGTATCTAATGATATTAAAAGAGTTATCGCTTTAT
 52553  CTACTATGAGT
;     G-nad5-E1 ==> end
;     G-nad5-I1 ==> start /group=IB (2.33e-11)
;     G-nad5-I1-orf406 ==> start /first_aa=T /note=LAGLIDADG ;; evalue:0.98
 52564  ctattggctcaattaatttacaatatttttcttttttttatttatcacaatatatacaca
 52624  caatactcacattgtttttcacattttttttttatttattgtaaatttaggtatcaaact
 52684  aaatacgagaaattatattttaaatataataattcgcagataaccaaaacttcttattat
 52744  atatttttatataataatattaatattatacttaaatcattttatgttttacatacgtac
 52804  tatataaatttttatatgaagtccacacaatgaaagtattttatttattataagttagta
 52864  ggaattacagagaccatacgtttgatatttatatcatatatctattttttattttatcta
 52924  gttaaacattcaccaaaatttagatatatatatcatataaaatttaataattattataat
 52984  catagattaattaaaggaaataatttagatattagtattagatatttacatataagaagt
 53044  aataataaatctattatatcaaataataaaataaataataaggattgagatattaaattt
 53104  aatcaatgattagctggtttaatagatggaaatgggcaatttaatttatctaaaaataaa
 53164  attggtagttttaatataattttagataaaaaagatattaaagttctaaatttaataaaa
 53224  aataaatttggaggtaatatttataaaagaaattatacatataaatatcaattaactagt
 53284  aaatataaattagtaaaattaattaattcaataaatggtgaattaaggaatcctattaga
 53344  ttattacaaattaataaattatgtgtacaatataatataaatataaaatttgctaaacct
 53404  ttaacattttataatggttgatttagtggttttttagatagtgatggttcaataaattta
 53464  gatgaaaaatcaaatcaaataattataaatatttatcaaaaaaataaatatttattagat
 53524  ccattaataaatttgtatggtggtataatatatagtaataattataaattagatgctttt
 53584  aaatattcaatattaaaaaaagagcaaatattaaatttattagaaaattattttatatat
 53644  tatcctttaaaaacaaaaaaaataaaaagattaaatcatataaaagaattttatacttta
 53704  aataataaagaattattaaatgatatatatatattaaaaaaatatgttgaattaaaaaat
 53764  aaatgagaaagatatatataa
;     G-nad5-I1-orf406 ==> end
 53785  tatataaataaagatatggtccatatatataatataaaaattatttatatattttttg
;     G-nad5-I1 ==> end
;     G-nad5-E2 ==> start
 53843  CAATTAGCAATAATGATGTTAGCAATAGGTTCAAGTGCTTATGATTTAGCAATATATCAT
 53903  TTATACTGTCATGCTTTTTTTAAAGCTTTATTATTTATGTCAGCGGGTTCTATAATTCAT
 53963  AGTTTTATGTCAGAAACTCAAGATATGCGTAAATATGGTGGTTTAATAGAATATCTACCA
 54023  TATAGTTATATATCAATGGTAATAGCTTCATTATCTTTAATGGCTATACCAGGTTTAACA
 54083  GGATATTACTCAAAAGAT
;     G-nad5-E2 ==> end
;     G-nad5-I2 ==> start /group=II(derived) (2.08e-11)
;     G-nad5-I2-orf706 ==> start /first_aa=V
 54101  gtgcgccgtttaactatttattgtgtatgacaaattaaccatttgtttaatatttctcta
 54161  ttatatattactgacattgtactaagattaaggggaaaacctaaaattaaaaatagcatg
 54221  tacaataaaaaggttttaggatgtttagcagtaaaatatcctataaacttagtcaaagat
 54281  actaagattaagactaaactgtttgaacttcaatttcttatcaactcaagagtaagttgg
 54341  caacatgactgttataggttgtttctaaaacaattaaattttgtgtctttgagtttaatt
 54401  aagagagttttagagatattataccaaggtataagtatagaaatgaatgaagaatctaag
 54461  gtatcaggtcacacaatttttggaaatacgggattatctaagggaagttattcctatggt
 54521  aacggaggatccatagtacaatattatacatattttttttatactcatattagaagggat
 54581  ctaagtattaataatatatttaaacgtttttacagtcgcaatgctactattaaagtttta
 54641  actgatttaaataaattatatgattattcatctaaaagttctaataatgttattagaaaa
 54701  gataaaagaatttttagtaaatttatgttaaatgaagatttatttattatagcttataat
 54761  aaaattttttataaatctaattatctaaatcataatattacacttcattcttataataaa
 54821  acttttaatcatatacctaaagaatatataagaaatattattaattctttaaaaaatgaa
 54881  tcttttaaatttgaatctaataaatatatttataaatctaaatttattaaagatacttct
 54941  ccattaacaataagtagttatagagacaaattagtacttcaagttataactattatttta
 55001  gaaactatatttgaacctacttttaaagataattctcatggatttagacctattaaaaat
 55061  tgtcatactgctttaaaatatattttttataaatttaaaggtactaattgaattattcaa
 55121  agtgatattcataagtctttagattcaattaatcttaaattattaatgaatattattgaa
 55181  tctaaaatagaagatcgtaaatttactaatttaatatctaaatctttaaaaagtggttat
 55241  tttcattttaaaattaataaaaattctatatctggtactacacaaggatctattattagc
 55301  cctatattagctaatatttaccttgatcaattagaccaatatattttaaatcttaaatct
 55361  aatttttataaatgtaaaattccaacagaaaattctctttattataaaataaaatataaa
 55421  attataaaagctatacattataatcttgatatatcaatattaaaaaaattagttattaaa
 55481  ctttcatctatatctaatatttatgattctaattataattataacaatcatacttattat
 55541  ccttattctaaatttgataaatttcgtaaatttgaatatgttagatatgctgataattga
 55601  ttaattggtataagaggatcttataatgaaactttagaaataaaaaataaaattaaagac
 55661  tattataatactataaatttagaattaagtaatagtaaaacacatataactaatttaaaa
 55721  ataaataaagttaaatttttaaatactttgatttctattaatacttatgataaatattca
 55781  agacgtaataatagtaaattttatcccaccgaaggcgggcatatatctaattatataata
 55841  ttagaggctccaatagagtctatattaaataaattaagagaaaataactttattaaaggt
 55901  aatttaccaaaccctaaatttatttgaaaagatagtacccatagacaaatattatataaa
 55961  tataattctatttatagagaatatctcaattattattcttttgcatttaataaaggtaaa
 56021  ttaattagtaaaattcattattatttaattcaatcttgtgctatgctacttgcttctaaa
 56081  tattctttaaaaactcgtagacaagtctttaataaatttggtagatttttaagtgtatct
 56141  tattttatttataataaatcttttttatatcgttttgtaaaacctaattataaatttaat
 56201  atatctcattttaaaatataa
;     G-nad5-I2-orf706 ==> end
 56222  tatacatatatatttatcataaaatttattcatttcatttcattatttttatcttatatt
 56282  ttattttatatcattatttcctatttttcattatttatcttataatatatatggtataat
 56342  atataaataccattatatttaacattttttttttatttcattaaataagattagagattt
 56402  ttattcttaatcttatttatcaggagttcattaatttgaaataaaaatttttataaaaca
 56462  attcaaattcaaattctaattctaattttaattctaatacctttatgtagtgtaggaact
 56522  tgtaatatatgaataatcattttctaataaattatctatatttttataaaaagataagat
 56582  aagataagattatattttattttaatttaatttaatttagatccaatggagctaagttta
 56642  tatgagaatatagtttttattatgaaataatacggtgaaagccgtatgataggaaactat
 56702  cacgtacggtttgggaaagagattatatatcttaatatagatatattttacttagttcac
;     G-nad5-I2 ==> end
;     G-nad5-E3 ==> start
 56762  ATAATTATAGAATCATTATATGGAACTTATACATTAAGTGGATATATAATGTATTTCATA
 56822  GCGACAGCTTCAGCGACATTAACAGCTATTTATTCTTTAAGAGTATTATATTTAACTTTC
 56882  TATAATAATCCTAGATCTAATAAATATACATATGGATTTATTCATGAAAGTAATTGAATG
 56942  ATTATACCAATGACTATATTAGCTATTTATAGTATTTTCTTAGGTTATTATAGAGATAAT
 57002  GTAATATTCCATTTAAATATAGGTTTACCTCATACTAATACTTTTATAGAAACTGAATTT
 57062  ACTATACCTACTATTTTTAAATATTTACCTATGATATTAGGTTTATCTTTATCCTTATCT
 57122  TTAATTTATATTTATGAATTTATGTATAAAATTCATAAATCATCTTCTATATTTAATAAA
 57182  ATTAATCATTTCTTTAACCAACGTATTTATTTCGATCAATTATTAAATAATTTAATTATT
 57242  AGACCCGTTTTAGTATTTGGTGGATATTTAAATGAATTAACTGATAATGGTTTATTAAAA
 57302  GTTTTCGGTAGTACTGGTATTGGTAGATTTATACTTAATATACCTTTCATTATTATTATT
 57362  AATATTTTTATCGTTTTAATTATTTATATTATATAG
;     G-nad5-E3 ==> end
;     G-nad5 ==> end
 57398  TATATATATATATATTATTATTATTTATTTTTATATTTTTTCTATATATTCATATATTCT
 57458  TTTTTTTATTTTATTTTATTTTATTTTATTTTATTTTATTTTATTTTATTTTATTATTAG
 57518  ATATAAATTATATCATATATA
;     G-trnR(ucu) <== end
 57539  TTATCTCATTGGGAATCGAACCCAAATAATTACTTT!AGA!AGAGTAATGTTCTAACCAT
 57597  TGAACTATAAGACA
;     G-trnR(ucu) <== start
 57611  TAATTCACCTAAATTATCTCTCATTTATCATTTATTATCATTCATAATTTTTTTTATTTA
 57671  TATGGATATTATACGATTTTTTATTTATTATATGGATATTATATTATCCTCATTTAAAGA
 57731  TTTATTAATTTATTATCCTTATTTATCCATCATTTATTTAATTTGTATTCCATTATCTTT
 57791  TTATATTCACATTTTATACTATCATATTTTTAGTTTTTTTTACTAACTAGAGATTATTAT
 57851  TATATTATAATTTCTTTTATTTTTATATTATACCCTATTTATGTTTTATATTAATATATC
 57911  TATTTATATCATATATTCTATTTTTAATCTAGATCTAATTTTATTTATAGATATTTTTTG
 57971  TTTAAATATGTTATTACATATCGATATTTTTATATTATATGTCATTATATTTTATATATA
 58031  ATAAATTATAAATATAAGATTTATTATTTTTTTTTATTACAATATAGTTAAAATATCTAT
 58091  CATTAATATCTAACAACTAAATTATTGTTATTTACTATATATCTATAATCATCTTTAAGT
 58151  ATGTGGTGTATAGAATTATTATTTTATATGTATTTATTATTTATTACAGAGTAATTTTTA
 58211  TCTATAAAGTTATTTCTATTATTAACTAATCAGATTATAAACTTAATTACCTAACTCTCC
 58271  GGGCTATCCCAGTCATAAGAACCTACATTTATTAATTAATATAACTTATTATTTTATAAT
 58331  TAACTAGTTAATCTAATTAATTTTTTTTATTTTTTTTTTAGTTAATTATATATCTAATTT
 58391  TATCTAATAAGGTAAAATAACTATCTAGTTAAATATATCATAAATATAACTTCAAAAAAT
 58451  CACTTATTAATTTATAAACTTATAATCTAAAAGAAAATCAATATATAAGGATGATAACAA
 58511  ATTCTCAATTTATCACTCTTCTTTAATTATAGTAGATTATACAAAATAATTCCATCACAA
 58571  ATATCATCTATTTTATCTTATATATACTAATTATATTAAAGATTCTAAATTATATTATAA
 58631  TTTTCATATTTATCATATTATTCCTAAAATTTTTTTATAAGGTAATATTAGTTAATACTA
 58691  AGAATTAACAATTTATTCATCGGCTGATTGTCAATAAAAGACTAATACTTATAGCTATTT
 58751  TATTAAATTTTTTCGTAAATTTATTAATTTTAATAATTTAATTATTTAGATCGTAAACTT
 58811  AAAACTCCCAATATAAAAAACTATTTTTTTTTTTGTTTTCATAATACTATACAAAATCTT
 58871  ATTAATTACAAAGAGTTTTGTTAACAGCATAACACTATTATTTTAGTTAATATATGCCCG
 58931  CCGAAGGCGGGATTAGACAACTAAAAACTATTAAAGCTACTAATAATGTATTTATTGATT
 58991  ATTTAGATAATAATAAGACTAAAGTTAAACCTCATAGATTTCATTATATAAATAAGTTCG
 59051  AAAGTCACAGAAAAGTAAAAGATAAGTCTATAAATTTATCATTTATCCATTTATCTAATT
 59111  TTATTATCTAATTATCGTATCCATTCATAAGCTTTTATACGTATCTATCTAGGTGTCTTC
 59171  GAGATAACTATCTAAAGAGTCTATTATAACACTATATCTTATTTATTTCATATTTTTACT
 59231  ATTTTATATCCTTTCTTTTATTCATATATTTTTTTCATATTTATTTTTACCTATACTTAT
 59291  CTACATTTTTATTTTACTTATATATATTTATAATATATATCTATATTTATTTCATTTTTA
 59351  TCTATATAATTTTTATTATTATATATTTTTTCTATATTTTCATTTATCTTCTTTTTATAT
 59411  ATCTAAAAGATCCATATTTATCTTATCATATCATATCATATCATATTTTTATAAAGATAT
 59471  GTTATTTATTTTATTATGATCTATATTATATAAAATATGTCCATCATTTTTATTTAATTT
 59531  AGGTTTAATTACAACCTAGTTTAGTATATCCCCCCCCATTGGGGGGGGAATTTTTTATTA
 59591  TTATCTAAAACTATATCGGGGGGGGTTATTTATTTATTTTTTATATCTCTATTTTATTTA
 59651  TATTTATTATATTATCATTATCATATTTTTTATTATATATAATTTATAAGATCATATTTA
 59711  TAATATATATGATATTATATTTTTATATTAAATATTATTATCTAGATAAATAAATTTACT
 59771  CATGGGAGGATATTTATAGCCTATAAATATTCTCCCTATATATATATATGCTTATCATTA
 59831  TGTCGTATTATACTTAATTTTCTTATTTATTTATATATAGTTAATTATATATATATAATA
 59891  TGTCCTAATATTATTAAATTTAGGTTTAATTACAACCTAGTTTAATATATCCCCCCCCAT
 59951  TGGGGGGGGAATTTTTTATTATTATCTAAAACTATATCGGGGGGGGTTATTTATTTATTT
 60011  CATATTTATTATTTTTTTTATTTTTTATTATATATTATTATTTATATCTTATTATTTTCT
 60071  ATATATATATTTATATATATATCTATATTTTTTTTTAGAATTTTTATTACTTAATCCCCC
 60131  CAAAGGGGGGGTTGAAATTTATTAAAAAAATGTGTGTATAAGATTCAAATTAAAAATATA
 60191  TTTATTTATAAAGTTAAGTTAATAAATAATAAATTAATTATTTCGGCCGTAGGCCGTAGT
 60251  AAAAATAAGGTATCTTTAGTTTGATAATTATACTCGTTATTCCCTTCGGGATTTATTATA
 60311  TTAATTTTAGTATAAATACTTATAGAAAATAAGGTTAAATTATATAATTTAATTATATGT
 60371  TTAGTGGGGCTTATCCCCCCCCCCACATAATTTTTATATAGATTTATTAGAAATACCCCC
 60431  CCCTCCGGGGGGGGTTACCTTTTAGTCTCCCCTCTCCTATACCAAATTTTGAAAAATGGT
 60491  ATCATTTTTAAAAAAATATATGCATTTTTAATTATTTTCCTTTAAATATATATAATTTAT
 60551  AATAATAAATAAATAATATATATAATAAAATATATTTATAAAATAAATAAATAAAAAATA
 60611  TATAAGATAAAAATTACATATAAGATAAGATAAAATTTTACATATACTATAATTTTATAA
 60671  TAAAAAAATGATAAATTAAAAATCATATATAATATATAAAAATAAATTTACTTATAGAAT
 60731  ATGAATAATGAAATTAATAATATAAAAAATAAATATAATTTTGTATAAAATTAATAATGA
 60791  AATATGTTCTCAAAAATTATAAAATAGATTATCTTAATAATAATAAAAATATATAAGATA
 60851  TAAATATTAGATATTACAATGAATCTCTTAATTCTTAGGAAAATTAATATTAAATATATT
 60911  GAAAATATAAATAATAAATATATTATTAAATATATTATCAGTAGTACAAAAAAAATGTCG
 60971  GTATTCATATACGTATTAGATTATATTATACTTTTCTATCTTTATAACATATATATACTA
 61031  TTAATATTTATTAAATAAATATCCCAATAAGGCGGGGAATATATTATATAAAATTATAAT
 61091  ATATGATATAATATAAATATATATAATATAGGTTATGGGGGTGATAGGGTAGATATATAT
 61151  AATTATATATATAATATAAGATAAAAAATGGATATGAATTAAATATAAGGATATATAAAT
 61211  ATAAAAAGAATAGAAATAATATAATATGTGATATTTATAAAAAACTTTTATTTGTTTAAG
 61271  GTTATATAATAATAAGATAAAAAAGAATTAAATGAGATATATGTAAAAATTAATGTTAAA
 61331  ATAAGTGAAAGTAAGTAATAATATATATAGTATATATAAATAAATGAATATATATAAAAA
 61391  ATAAATAGAATAGATATTTGTAAAAGAAATATTGAAAAGAGAAAAGAGGAATATTAATGA
 61451  AAAGAGAAAAAATAAATGAATATATAAATAAGAAATGAAAAGGAAAAGAAG
;     G-nad3 <== end
 61502  TTAAAATAAAATAGTTTTTAGTTCTTTAATTTTAAAAATGTAACGTCTTTCTAAGTTTAA
 61562  GGCACCTAAATTAATTTCAAAAAGGAAAGCAATAACTAAAGTAAATAAGAAGAAGATTAA
 61622  GATAGTTAAACCATATATACCGTTAGTATAAGCACTAACAACGTAAGGTAAAATAGAAGA
 61682  TATTTCTAAATCAAAAGGTAAGAATAATATAGCAACTAAAATGAAAGCGACACTAAATGC
 61742  AGATCTAGATTGTTGATAAGAAGTAAATCCACATTCAAATGGACCATCTTTTTCAATATA
 61802  AGAATTAGATGTAGAAATTAAATAATTAATAATAATTAAAATAGAAGCTACAAAAGGAGC
 61862  TAAATATAAATAAAATGTTAACAT
;     G-nad3 <== start
 61886  A
;     G-nad2 <== end
 61887  TTAAATAGTAATTAAATATAAACCTTCCGAAATAAATGGTAAAAATATAAAGAAACTAAT
 61947  TAATAATATAGTTGCTGTAGCTATTACATAAGCTAATGATATATTTATATAATTATTTCC
 62007  TTGTGATATATTTTCTTTTATTGTTCTACTAGTTATTAATACTTTTATTATATTAGCATA
 62067  ATAATATGTAGCTATAACACTTGATATTATTAATATTAAACTTTCAAATATATAATTATC
 62127  TTCTAAAGCACTTATTAATATATATAATTTAGCATAAAATCCAGGTAATGGAGGTATACC
 62187  TATTAATGAAAATAAGGCAAATATCATACATATTGCTAATGTTAAATTAGGTAATTTTAA
 62247  TTGATGTATATATATTAATGGTGATCATATTGATATAGGTTTACTTATATATTGACTAGC
 62307  TCCTAATATACTTAAAAATAATATTAAATGTGTTAATGTATATTGTATTATATATATATA
 62367  AAATGATATATCAAAAGTAATTATAGATAATATAATATATCCAAAATTTAATAAACCACT
 62427  ATATGCTAATATAGTTTTAATATTAATTTGATATAATGGTTTATATGATCCTATAAATAA
 62487  AGATAATAAAAAAAATATTATAAATAAATTATAATTAAAAAATATCGCATTAGTAAATAT
 62547  TCATGATGAAATAGATATTTTAGCAACAATACTAATATAAGCTGTAATATAAGTAGGAGC
 62607  ATAGTTATAAACTGCAATACTTCAACGATGTAATGGTGCTAATCCCATTTTAAATAATAA
 62667  AGCTATTAATAATATATCAAAATATGTATAAATATTATTATTAGATGATAATGAATAAAA
 62727  TATAGATATATCTGATAAATTAGTTGAACCGGTTAAAGAATAAATAAAGTAAGTAGCTAA
 62787  TAAAATAATAGCGGATGCAACTCCTCCCATTAAAAAATATAATAATGAAGCTCTAGATGC
 62847  ATTATATGATCTATTATGTAAACCTGTTAATAAATATAATGAATAACTTTGTAATTCAAT
 62907  TATTATATATAAAGCTAATAAATCATTTACTAATGGAAATAATAATAAACCTATACTATT
 62967  TCCTAATATTAATAATATTAAATAAGGAGATAATAATGATGATGATGATGATGATAATCT
 63027  TAAATCATTATTTTTAAATCTAAAATTAGTATTATTAATTAATAAACCTATTATTAATAA
 63087  TAATAATAATATTATTAATGGTAAATTATAAGATGTTAAATTAAATCAACTATTTAATAT
 63147  TGTAAATCCTGGTATTAATGTTATTATACTTATAGAATTTATAAATAAAATTAATACAAA
 63207  ACTTAATACTAAAATTCCTAATCTATTTAATAAAATTGAATCTACAATTTTAGAACTTTT
 63267  AGATATTATATTGTCACTATCCGTTTTATTTACTGTAGGACTTGTAAAAGTAGAAAATAC
 63327  TAATAAGGTTAAAAATGATGAAAATAACAT
;     G-nad2 <== start
 63357  CTCCTAAACTTTATTTATATATCATATCTTTTTTATTTTTATAACCTATATATTACTTAT
 63417  TATTTTATACTTCATCTTTATCTTTCATCTTATTTTTCTTATATCTTATTTTATTATTAC
 63477  TATATTTTTACTTTTTTTCCTATTTAATCTTACTTTTATATCATCCCATATACTTTCCTT
 63537  TTATTCTATTTTTATACATTTCATTTATCTATGTGTTTATTTTATTAAATATCTTTAATT
 63597  ATTCCCTTTTCTAATTTTTTATTCTTATTTATTTTATTTATATATATATTTATACACATA
 63657  TTTAACTTTAATTTATATATTTTATACTTTATATTTTATATATCATTTTTATTTATTTTA
 63717  TCATTTTATCTTATATTTTTTTTTTTATATGTCCTTTATATTTTATTATTCATTTTATTA
 63777  TCTATATATCTATTTTTATTATACTATATCAAATATATTATATTTATTTATTGTATTTAT
 63837  TTCTTATATATTGGATATATTTATTACACTCTATATTATATATAAAAAGAGTATATATAA
 63897  ATATTAAGTTTTTTTTTATTTAATTAATTAATCAAATATATAGATATAATAAAATTAATT
 63957  AGATTCTATATAATACATAGTTATTATAAAATAAAAGGATATAAATAATAGCATTAATAA
 64017  GTATTTAATAAGGAATATCATTATAATTTATTTTTATATATAAATTATTAAGATTTATAT
 64077  ATCCTGGCAGGGATGCTCCGGGCTAACTAAAAATGTTATTTCATAACTAATAACAATTAA
 64137  TGATTTAATTCAAATACTTAAATATAAAATAAATATACGTTTTATAATACTATATTATTT
 64197  ATTATTATATGGTTAATATATGTATTCTAGGTATAATTATAAGACAAATATACTTTTTGT
 64257  GTTATTTAATCTTAATAAAAGTAAAAATAATTTTATGATTATGATAATAATTATCATTAA
 64317  TAAATAATAATAATTCCTGTATAATGTCATATACAACTATAGATCTATATTAAAATCTTG
 64377  ATATAAGTAAAAATGTTATTGGATAAATATTAAATTGCCCTTCTCGCATTTTTATAAATT
 64437  AATAAGATACTATAGTTTATTTTTATTAAATAAATCTATAAATCCGAGCAAAGCTACGGG
 64497  CTTACTAAATTATTCCGTATCCCAAAGATTATTTTATTAAAAAGGTATAATTAATTTATT
 64557  TATTAATCATCTATTTTATTAATAATAAATTAATCATTTTATGGTTATTTAAAATTAGTT
 64617  AAAAATGTAAAATGGGGTATGATATGAATTAATATCTCATAAAATAAAATATATAGGTAA
 64677  GATCAATAATATAAATACCTTTTTTTAATGTAAAAGAAAAAAAAATAAAAAAAAATGACA
 64737  ATAAGAAAATCAAATCCTTATTTAGCTTTAGCAAATAGTTATTTAATAGATAGTCCTCAA
 64797  CCTAGTTCAATAAACTATTGATGAAATGTAGGAGTGCGCCATCTAATTGTCTTATCTGTG
 64857  CTACTTGTCGTTGTAAGTAGCTATAATTTGTTGTCAAATATTATACAACTCATTATTACG
 64917  TATTCTATCTCTAATAAAGTAGGCATGCGGATAGCAAATAATGAAAAGGTGAGAAAGGAG
 64977  ATGTCTTTGTCTCTAGTAGCTCGCCTGAGTTGTTCTATTTATGCTGAGGTTAACAAACTT
 65037  GACACGTATAGGTGATATTTTTTCAGTTATAGTATCTTAAAAGTCATAGAACGGTACTAT
 65097  TGAAATATGATTTATAGAGGGATCCTACATCTATAAGTGTGACAACCTATTTCACGCCAC
 65157  TTTAAGAAAAAAGTTAACATAATT
;     G-orf605 ==> start
 65181  ATGTTTTATGCGCAAGCAGCTAAGAATAGATTCAAATTGAAATACCCTTTACGTTGGTAT
 65241  ATTATCAAAAGTAAGAAGATAAGTTCAAGAATTTGGGATGTAACCGCCTCTAGTAGTAAA
 65301  AATTTACTATTACTGCGGACACGGAGATATAATAGTAATATGATTTTTATACGTAATTAT
 65361  CATATGAAGTATATCACTCTAAATGTAGTAAATATGAAAAAAGCAGATTATAACTTAAAT
 65421  TCCAAATTAGAGATCAAGCGTTATTTAAAAAGTAAGGCCGTTAAAAAGGAGGATGTTGTA
 65481  AGTGTTTTTAATAAAAATTTACGTAAACTAAAAGGATCAAAATATTATGATTTATTATCC
 65541  ATTTTAATAAATGTAGATTTTTTAGTAAAAGCTTACACTTTAATAAAAAGTAAATCAGGT
 65601  AATATGACAAAAGAAGTAGATAATGAAACATTAGATAAGATATATTACATATATTTCCTA
 65661  AATTTATCTCAACAATTAAAGTCAGGTAAATTTAAATTCAGACTAGGTAGAGCATATCTT
 65721  ATTCCTAAAGCTAACTCAGATAAATTAAGACAATTAACTGTTATATCTCCTAGAGATAAA
 65781  ATTGTACTAAAAGCAATAACAATGTTATTGGAATCAATATGAGAACCCACATTTTATGAG
 65841  TTTTCACATGGTTTTAGACCATATAGATCTACAAGTACAGCTCTTAAATTAATTTATCTT
 65901  ACGGGTAACCGTTATAATTGAGTTATACAAGGGGATATAGATAAATGTTTCGATAATATA
 65961  CCTCATTATATTATTATTAAATGTATCAAAGAGAAAATTGGAGATACGCGTATATTAGAA
 66021  CTTATTAATCAGTATTTAGAAGCTGGATACGTATTTAATGGTAAATTTTATTTTTCTAAA
 66081  ATTGATCTACCACAAAGTGGTATAATAAACCCTTTACTTGCAAATATAGTATTAGATAAG
 66141  TTAGACAAATATCTTGAAAACTATACCTTTAAATTTAATAAAGGTGAATATAGAAAAAGA
 66201  AATCTAGCTTATAATAATTTGATGTATGATTTTAAAAAAGCCAAAGATAAAGAAGAACTA
 66261  AATAGAATTAGAGAGTTAATGAGTACAACACCATCTACAATTGTAAAAGATACAAATTTT
 66321  AAAAGAATGATGTTCATCAGGTACGCTGATGATTTTGTTGTTTTTGTGAATGGTTCATTA
 66381  AATGACGCTATTATGATAAAAAATAATATAAAAGAGTTTTTAAAACAAAATTGTGGTTCT
 66441  ACCCTAAATTATGAAAAAACCGAGATATCTAATATTAAGGATAAAAAGTTTTATTTTCTA
 66501  GGGGCTGAGATAAAAAAAATTAAACGTCATGTATATTATACAGAACGTTCAGGTAAGAAA
 66561  ATGAGAATAAATCATAGACTTATGGTTAACGCTCCTATAGAAAAATTAGTGAAAAATCTA
 66621  ATAGAAAATAAATTTATAAGAAGATCTAAAGATGGAATAAATTATTATCCTCTAGCTATT
 66681  AGTAAACTTCAGAATCTTGATCATTATTCTATTGTTAAATTCTTTAACCATAAAATTAAT
 66741  GGTTTGGTGAATTACTACGCATTCGCTTCTAATCTTAATAGACTTAGAAGAATAATATGA
 66801  TATTTACAATTTTCTTGTTCTTACACATTAGCTGCGAAATATAAAACATCCTCTGCAAAA
 66861  ATCTTTGAGAAATACGGAGGTAAACTTAAGTGTCCTCATACTCATTTAGAATTAGCACTT
 66921  CCCAAAAACTTAGTAGTTAAACATGACTATAAGCATAAAATACTTATAGATCCTAATAAA
 66981  ATATTAGGTATTTCCTAA
;     G-orf605 ==> end
 66999  TCAAATAAACTGACAACTTAAATTTTTGGTAAAAGTTGTGCTATTTGACTTACAAATTGG
 67059  AAATCCATCATTTGAAAAAAGTTGCTTATGTTAGAAATAAGATCATAATTGGGAATTCTA
 67119  CTTATGCCAAATGAGTAGGTGTGACTCTTAGAAAACAAATACCTCTTTGTCAATATCATC
 67179  ATCAATTACTTCATAAAGGTGAGCTTAATGCTAATGATCTACGTAAAGTATATAATTTCC
 67239  CCCAACTAATTATTATTATAATGAAGGTTGCAATGACCATAAACTATAAATCTTTGAATA
 67299  CTATTTAGCTAGGTGGGATTAAATCAATCTAATCTTATGGGAAATTATAATAGATAAAAT
 67359  CTTTTATTTTAATACCTTTTTTTTTATACTTTAATAAACTTTATGGTTACATTTAGAGGG
 67419  A
;; mfannot:     /group=II (1.05e-09)
 67420  aagccgtatgatgggaaactatcacgtacggattgggtggc
;; mfannot:
 67461  AACAACAAGATCGTATTAATATATTGATTGAATAAGTTGACCACACTCATTATTAGGTTT
 67521  ATGTTTAGTTATTCAAATAGTATCAGGTATATTCCTAGCT
;     G-orf729 ==> start
 67561  ATGCACGTGCGCCGTAGATGTTCTTGTGTTAATCTGGATAAGGTCAGATATTATTTTGTT
 67621  CAAATAATAAAATCACCCAACTTAGGTATCCTGGGAAATCAGATGCCGAACATAGCATGT
 67681  TGGGAAAAGGTAATATTAGTATTGAAACTGTTAAGTACTATATTATCAGATGAAATCTCT
 67741  AATATTTTCCTGAGTAAATCAAATATATGAGGGTTAATCATCTATTTTATAGATAATGGG
 67801  AGGGTCTTCGGCCACCTAATCATCTATTTTATAGATATTTTATGGTTAAAGCTATACTGC
 67861  TTAAAGTTCAATTTCCAATCGTCACAAGCTAGAGACTTATGCCTTGACAGTTATGGGGTT
 67921  TGTCATCTTCATAACGGAGTAGGAGTGCATTACTCTGTTAGAACAAGGAAGATGAGGTAT
 67981  ATTAATATTATTAATATTAAGGGGATGAGTGAACAACCTAAGGAGATATATATCTTGAAC
 68041  ACAAGGGAAACTACGGTATCCACTAAGGATCTTAATATCTATGTGGGAGGAAGTACGAAT
 68101  AAATCTGTTTCAGATATGGGATATTATGATTTTAATAGATCATGAAATATTTCGGATAGA
 68161  AGTATACAGAAAAGCGTACTAGTTATTAATAGCATTAGATTTTATAGTACTGGTTCAGGA
 68221  AAGAACCTTAAGGTATTAAAAAAATTAAATGATTTATCAAATTATAGTAAAAATAATCCA
 68281  AATAAAATAATAGATAGGAAAATTTATAATAACTTTATGTTAAATAAAGACTTATTTTTA
 68341  ATAGCATATGACAAATTAAAAAGTAAACCTGGTATGATCACACCAGGAATAAATCCAACA
 68401  ACTTTAGATGGAATGTCAAACGAAGTATTAGATAACTTAATTGAAAAATTGAGATCGGGT
 68461  ACTTTTAAATTTACACCAGCTAAACGTATTGATATTGATAAACCTAATGGGGGAATAAGA
 68521  CCTTTAAATCTAGGTAGCCCAATAGATAAACTAGTTCAAGAAGTTATTAGATTAATACTT
 68581  GAAGCAATATATGAACCTAATTTCTATGATATTTCTCATGGATTTAGACCTAATAGATCT
 68641  ACACATACAGCTCTTAGATATGTATTTACACAATTTAAGGGTTGCACATGATGAATTGAA
 68701  GGAGATATTGAAAAATCTTTTGATTATATACCCCATGATAAATTAATAAAATTACTAAAA
 68761  ATAAAAATTAAGGATGAAAGATTTATTGCTTTAATTAATAAAGCACTAAAGGCTGGTTAT
 68821  ATGTTTGATAGAATAGTAAAATATGATAATATTGGTACTCCTCAAGGATCAATAATAAGT
 68881  CCTATTCTAGTTAATATATATTTACATCAATTAGATACTTTTATTTTAAAATTAAAAGCT
 68941  AAATATGATAGTAATATAAAAAATATATCCGGTTTAAATAGATATAAGGAGTATAGAAGT
 69001  ATTGAAAGTAAAATAAGTACTGCTAAAAATAATAAAGTAAATATAAATATTTTTAGATGA
 69061  CTAAGTCGTAAACTTAGAAGTCAACCTCATAGATTTAAATCAGAAGTTGATAACAAACTT
 69121  ATGTATGTTAGATATGCTGATGATTGAATTGTAGCGATTAATGGTTCTTATAAAGACACT
 69181  ATTAATTTTAAAAATTTAATTTCAGATTATTGTTCTAATGAATTAGGTATTAATCTATCT
 69241  GAAAATAAAACTAAAGTAACTAATAGTTATTTAGAACATATTTTATTTTTAGGTACTAAT
 69301  ATTAAACATTCAAGAAGACGTGATATAATTAAATCTAGAGGTCATTTAAAAAGATCCAGA
 69361  TCCAGATCCATATCTAGATCCCCTGGATTTTTAATGTTAACAGCTCCTATGGCTCTTATT
 69421  TCTAAGAAACTACATATGGCTAATTTTCATAGATACCATAAAGGTATTACTAAAACTACT
 69481  TGATTATCTTTAGAATTATCTCAAATTATACATTTAGCCAATAGTGTTATAAATCGATAT
 69541  CTAAATTATTATTCTTTTGTTTACAATAGAGCAAGATTAACTGGTTATATATATTATATA
 69601  ATCAAAGATTCGGTTTTACGTACTATTGCTACTAAAATGAGATTAAGAACAAGAGCTCAA
 69661  GTAAGAAAAAAATATGGAAATAATATTTCCATAAAAATCCATAAAGATGGAAAATTAATT
 69721  AGAACAGTAAGTTTAAAAAATGTTAATTAG
;     G-orf729 ==> end
 69751  TTATATGGGATGAATGTTTGGGATTAAAAGTTCAGTTTATATTAATGTACCTTCTTTATA
 69811  TTATACTCATATCTCTATGGCTTCTATATTAAGGAGTGTTTGTAGTGTATGTTCTCGTTA
 69871  ATATAGAGTTGAGATGCATCACATCAGAAAACTTAAGGATTTAAAGTTAGATAAATCTGA
 69931  CCTTAATTACCTTATGAGTAAAAGAAAACGTAAGCAAATTCCTTTATGTATAAGTTGTCA
 69991  TATGAAACATCATAATGGTATTTTAACTATTCCTAAATCTATATTGGATAAATATACTTA
 70051  AGATAATTAGAGGAAAACCTATACAATAAATATGGACTTTTAAATATAATAAGTAGATAT
 70111  CATCGATATATAATTTATATATGGTTGATAATTTAGCCTTCAAATTGGATAATATAGCTA
 70171  TAATTTGGTAAAGAATATTAATAATGGA
;; mfannot:     /group=II (1.66e-13)
 70199  gagccgtatgatgggaaactatcacgtacggttcgggaac
;; mfannot:
 70239  GAGAGCTTTTATCCTTATGGGATAGGGGTTTTTAGTTTCACTATTCAAGTAATATAGAAT
 70299  TAGCATTTAATTCTGTTGAACATATAATGCGTGAGTGCGCCTTTGTGTCGTACGTTGAAA
 70359  GTATACAGTCCAGTATACCAATTATCTTAGTCTATAATTTATATACTATTATAGTATATA
 70419  TATTATAATAATTGCCATTAAGTGTCACGCCATTGGTAAGTCTAATAAACTCAATGGATG
 70479  GGTAGCGACATGGAAAGAAGAAATAAAGTGTTTACCGTCAAACATAGTAGATTTCTTTTA
 70539  TGGAAGTGTTTATGAATACGATAAGAAACTTGATACATTA
;     G-orf142 ==> start
 70579  ATGGTGAATTTAAAACATAGTCCAGTTGTTTTAAGCGGAATATCACAGCAACTTAATACT
 70639  AAAGTATATATAATTGTCTCGCATTATGTATATTGACTAAATAGTATTACCAATTATCTA
 70699  TTGATAATATATATAGCTGATATAATTATATTAGTTAAAATATATTTAATGCAAGATTCT
 70759  AAGAACACAAGGACATTAAAGATAGACGATACGGAACTAAGGGAAGTAACCCCAGAATGA
 70819  AATCTTAAAGAATATTTATATTTATATTTATATTTATATTTAGATTTATATTTAGATTTA
 70879  TATTTATATTTATATTTAGATTTATATTTATATTTATATTTATATTTATATTTATATTTA
 70939  TATATATATATATATATATTTATATTTATATTTATATTTAGATTTAATGGGGACTCGGAA
 70999  GTCTCATAG
;     G-orf142 ==> end
 71008  TATCTCAGAAACTTCTGATGAAAAGGAGACTAGTGAATTATGAATATCAATGAAACCTTC
 71068  TAGTGGAAAAGGAGAGAACCTTTTGGTATAAAACCGATTCGTAAAAGAAAACCGAATATT
 71128  TTTGTAGAAGTTAGTAAAAGATTGAAAAAATATAAAAATGAAAAAATTGGAATTTATTAT
 71188  AATATAAATTCTTTAATAGGTGATCCATATTATTTAATAGCTTGTTATGAAGATATTAAA
 71248  AAGTAAACAAGGAAATATGATATGACAAAAAGTATAAATAATTATACCCTAGATGGAAAA
 71308  AATGGTAATTGATTTATGGAATTAGCTAAATCATTATAAAATGGAAGTTTTAAATTTACC
 71368  CCAACTAAATACATAGAAATACCTAAAGTAAATGGTAAAGTACGTATTTTAAGTATTACT
 71428  TCTACAAGGGATATTATTGTTCAAAAAGCTATCACAGTTATTCTTGAGGTAATATATGAG
 71488  CCTAATTTTAGTGATACTTAGATTTATACCTAATAGATCATATCTACACATAGTGCTTTA
 71548  AATGTTGTAAGACTTCAGGGTGCTGGTTACTCTTGAGTTATTCAAGAAGATATTACTAAA
 71608  TGTTTTGATAGTATTCCTCATTATATTATGCAAAAAATAGATTAGGAAAACTATAGGTTG
 71668  TCCTAATATGAGAGGTATAATAAATAAAGTTATATCTTATCTTATTAAAGATAATACTAC
 71728  CGCTAAAGGTGTGGATATAACATTTAATAAAATTGGAGTTCTACAAGGTTTTATTTGTAG
 71788  TCCTGTTATTTCTAATATTGTATTTGATATATTTGATAAATATATGTAAGAATATAAAAT
 71848  AAAGTTCATAAAGGTAAAATTATAAGACATAATAAAAGAATATATTAAATTACAAGATGT
 71908  ACATAAAAGGCTATAATGAGTGGTTTATATAAATTAGCTATACAATGTTTAGTTAAAATG
 71968  AGAAAAAATAACAAGTGGAGACTCAATAAATCCAAAATTTCGTAGATTATTATATGTACG
 72028  TTATGCGGACTACTTTATAATTATGATTACTTCATCTTATAAAGAATGTGTTTAAATTAA
 72088  ATTAAATTAAATAAAAGAAAATATCTCTAAATTTATTAAAGACAAATGTGGTTTTTATCT
 72148  TAATAAAGATAAAACTCTTATAACCTCTATGAATAAACATTTAAAATTATTAAGTTCTCT
 72208  TATTTGTATTATAATTAAAAAACTAAAGATTATAATCATGTTGTTTTAGATAAAAATTTA
 72268  AATACCTTAAAGAAAGTCCATTTAATAACTTTAATTAAAGCTCCAATTTAGGATATTTTA
 72328  GATAAGCCTATAAAAACAGGTTTATTAAAAAGAAATAGATTTAATAGAGTAGAAAAAATT
 72388  TATTTAATCATCCTCATTATTATATTTTGAGATGATATAATGCAAAAATTAATGGTATTT
 72448  TTAACTATTATTATTTTGCTACTAATAGATTTAAATTAGGCCTTATTATATGATATTTAA
 72508  AAGGATCGTGTGTTTTAACACTTTCGAATAAATATAAATTAAAGACTTAAAGCTTTCTTT
 72568  AAATTAGATTTATCTCTTAGAGATTCAGAAACTCATTATAAACTTTATGAAAATATTTCT
 72628  TTCAAAGTTTTTATCAATATAATTTTTATACTAAATTAGATAATAATAAATTAGATACTA
 72688  TTATCAACTCTAGTTTAAGTTATAATTTAAAAGATACCTATTATGTTAAATGTTGTGCCA
 72748  TTTGTGGTTATAAACATAAATTATAAATTCATGATTTAAGAAATATCACTAAGATTATAT
 72808  TATAGTGAACTTAAAATTTAATAATGCAAACATTTCTTATATTTTAAGTGGATAAAATGG
 72868  TAAACAAATACGATTATGTAATTATGAAAATGTAAAATTACATAAGGTAATTTGACTTAT
 72928  TGAGAGAATAGAAAAATAGTAAATTTAAAATAAGAACATTTTTATATTAGTAATTCATGG
 72988  A
;; mfannot:     /group=II (1.11e-12)
 72989  aagccgtatgatgggaaactatcatgtacggtttggaggg
;; mfannot:
 73029  CAATTCAATTCAATTCAATTCAAATTATAGGTTGACCCTACTGTAAATGGAGGATGATTA
 73089  ATAAGATATATTCATGGTGCGCCTAGTGAGCGTTTTTTCAGGCAGGCTGAAGAGCCCTAC
 73149  ATATTAATACCAATCTTTTATAGATTT
;     G-orf106 ==> start
 73176  ATGTACCCAAATCTAACGCAATCTTTAATAGCTAATAACTTTTTAGGTTGTATAGCAGTT
 73236  AGTAAGAAATACTTTTGAGAGGTTCTGCCGCTTCGAGATAAAAGTAATTTGGGCTTCTCA
 73296  TATGATGAGGATGACAAACTTGATACTCAATTCCTAGTTATAGTATCCACCACTAATCTT
 73356  AAGCAGAATATATCGGTTAGTGTATATTTAAAATTACTTACGGTGCATGAAGCGTTTGTA
 73416  AAGGTATTAATAAATATTTGGGACTTATATATAAGTAATTTTAATACATTTTTGAGCAAG
 73476  CATCTAAATGAGAATATTTAA
;     G-orf106 ==> end
 73497  ACTGAAAAAACGAACCTAGGGATGTAACCGCCTATGCTTATTATTCTCGTCAATACTTTT
 73557  ATTCATTAAGTAAGCGGACACGGAGCTTCCATATTATGACTAATTTATACTAAATTTATA
 73617  CCTATAGCATTATTAATGATAAGGTAATTATTCACAAAAATTAGTTAATTAATTACCAAA
 73677  ACCTAATTTTTTTTATTAATATTAGTCAAAAGGGAAGCAGGAAAAAATTTAAAGTCATCA
 73737  AGGATAAAGTCTTAAAGATAATTTTCATACTTTATTCTATATTTAACTTAAAAAATGTTT
 73797  AGACAAAGATTATAAGTATAATGGTTTTATTAATATAATATTTTGGCTAATAATAAGATA
 73857  AGATAAGATAAGATAAGATAAGATAAGTTTTTTATCAAAGCTTATCTATTAATAAAAATT
 73917  AAACCTATAAATACAACTAAAGGTATTGATAATCAAACATTTGATAAAATTAACAAAAGT
 73977  TGGTTTTCTAAAAACAGCTAATAACCTTAAATGTGGTAAATTTAATTTTAATAAAATTAG
 74037  ATTTGATTATCATCAGTTGAAATTAAATTCATAAAACAGATAGTCATATTAAACCTATTA
 74097  AAGTTTAATGTGATAAAATTATCAAGAAGGCAATTCAATTATTATTTTAAAGAATCTATC
 74157  AACCTAAGTTCAGTGATCTATCATATGGATTTATACCTGGTAGATATACACATTAAATTT
 74217  TAAAACAACTACATATTAAAGGAAGTAATTTTAATTTTTTATTAATCGAGATATTAGTAA
 74277  ATCTTTTGATAAAATACCTCATAATGTTATTATGGATATATTAAAGGAATCTATCAAGTG
 74337  TCATAGAACTCTATAATTAATTAATAAATCACTTAAAGTTAAAAGAATCTCTAATGGTCG
 74397  TATTTTAAAATACACTGGTATCGGTATTCCTCAAAGTAGTGTTCTAAGTTCATTATTAGT
 74457  TAATATTGTTTTAGATAAATTTTATAAATTTAGGGAGTATCTCATTAATGATTTAAATAT
 74517  TGGAAAAATATATATATATAGCTTAAAACCTAAAATATAAATTTATGGTACAAAGAAAAT
 74577  ATAAAAGTAAAATTATTATAAATATAAAAACACTTTCAATTAATTTAAGATATATAAAAT
 74637  TTATACGTATGATTGATATGGTAATAATTTTGTCATTCTTATTATAGGTAATAATTAAGA
 74697  TGTACAAAATATTAGAATCAAAGTTAAAGATTTCTTAGCTTCTTTAGGTCTGTAACTTAA
 74757  CTTAGACAAAATTTGGATAGTACCACTTACTAAGGGATTAAATTTCTTAGGTGCTATTTG
 74817  TTTTAAAGCAAAGAAAACTGTTTATGTTAAGAAGAGTAATAATAATCTTACTTATAGACT
 74877  TCATATAAGATTTATTGTTAATGCGAAT
;     G-orf133 ==> start
 74905  ATGCAAAAGATAATGGATAAACTTTTTTCAAATAAGTTTATTAGACGTAATCATCTTAAT
 74965  ATTGTTTATGTAAAAGCTAGAAGAGATTTAGTTAATCTAAGTCATTTTACTATTATTAAT
 75025  TTTTATAATAATAAAATTCTCCTATCTTACTATTCTTTTGTTCGTAATTATTCTTCATTA
 75085  GGTACTATCATATGATTATTAGTTATGTCTTGTCCATCAACATTAACTTTAAAATATAAA
 75145  TCTAAAACTATAAGAAAAGCCTTTATAAAATTTTATAGGTGACTAACAGATCCCGAGACT
 75205  GGTATAGGTCTTACTATACCTTATACTCTAAAGGTTCTCCATTTATATTATTCTAAATTA
 75265  TCTAACAAAATAAATAGTGATACGTTATTAAAAGATTTATAA
;     G-orf133 ==> end
 75307  ACAACTTAGAATAACATCAGGCTTACATAAAGGATGTGTTATCTATGGTTCTACTATATA
 75367  TACTTAAATCCATCATGCTAGACAAGTTAAAGATATATGTAATTTAATGTTAATTCTAAA
 75427  ATCTACTTATGGATAATGAGTTCAATAAAGGTAAGCAAATACCTTTTTGTTTGTTCTATC
 75487  ATAAGGAACTGAATCTCATGCTGTTCTTGATCTTGATAATTTATTTTAATTTAATTCAAT
 75547  AGTCTATTATACTAAATAATTCCAATATTACTATTTTTATAAACATTTATGAATCAAATA
 75607  ATTTTTTCTGGG
;; mfannot:     /group=II (1.02e-14)
 75619  gagccgtatgatgggaaactatcacgtacggttctgagggcag
;; mfannot:
 75662  GTAAGAAGAGTTAATTTAATTTAATTTTTTAGTTAAATGTCTTGTATGAGCACTGACCCT
 75722  ACTTCCAATATTACTATTTTTATAAACATTTATGAATCAAATAATTTTTTCTGGG
;; mfannot:     /group=II (1.02e-14)
 75777  gagccgtatgatgggaaactatcacgtacggttctgagggcag
;; mfannot:
 75820  GTAAGAAGAGTTAATTTAA
;; mfannot: G-cob ==> start Def by similarity
 75839  TTTAATTTTTTAGTTAAATGTCTTGTATGAGCACTGACCCTACCTAATGGAGCATCTTTC
 75899  TTCTTTATTGCT
;     G-cob ==> start
;     G-cob-E1 ==> start
 75911  ATGTATTTACACATAGGTAAAGCATTATATTATGGTAGTTATAAATCACCAAGAGTATTA
 75971  GTTTGATCTATAGGAGTTATAATTTTCATATTAACAATGGCAACAGCTTTCATGGGT
;     G-cob-E1 ==> end
;     G-cob-I1 ==> start /group=ID (3.58e-35)
;     G-cob-I1-orf355 ==> start /first_aa=Y /note=GIY ;; evalue:8.3e-20
 76028  tatactaaatacaatagccccaaatcattttttaataataataataaatttaataatcac
 76088  aaattaaaaagattaaattcgtataaaatctttaaaagagattatcatataaataataat
 76148  caagatttaacttcaactactgaaatatttaatgagataggaatagatcctataatatct
 76208  tgagataatttacatatacctgaaactcgttcattaatctcttctgaattaaagaataag
 76268  agtggaatttatatcattataaataaaattactagaaattcttatgtggggtctggatct
 76328  actaataaattacatactagattttgtaatcatttattaaattatcatggaagtaaatta
 76388  gtaaaaagagcagtattaaaatatggtttaaataactttattttcggaatattagaatat
 76448  tttccttatgaagttaataaaataaacaataaagaattattagctttagaaacagaatat
 76508  ctatctttaatagtacctaaatacaatatattaacagaagctggtaatagttttggttat
 76568  aaacatagcgaagaaactatattaaaaatgaaattatctttctcttctgaacgtagatct
 76628  ttattacagcaattacaaaaaagccgtaaaggaaaatggtctgaagaaagtaaattaaaa
 76688  ttaagaaatatagctttacaaagaactaatgattatataagtccagaaggaagattaaat
 76748  atttcattagcttctagtcacaaattaactatatctaatcttaatgataaattactttgt
 76808  aattttaaaaatattaatcaagcagctcattatctatgttgtagtactaaaactatacaa
 76868  agagcattaaatttaggttgaatatacatacctaatcattttataccactattaaatgat
 76928  actcatataaaaaatacaaatagttttattgaatatataaatcaacctaataatcttgcc
 76988  cgcaccgcgggcgtatgcccgcttacgccggcaaataaaaagattaagttaaaatcagga
 77048  ttagtcaataaaattgataatactcaatttttaattaaaaaattttaa
;     G-cob-I1-orf355 ==> end
 77096  atccattattataaaaaaaatgatagtccactaatatattacattatatatcataatata
 77156  atatgctataattgcaacttttatatcttttcattatatttgaaaagattatattaatat
 77216  aataaatattaatatatggaaaaattatagtccagtgtataatttatttaaattatagaa
 77276  taattatataataattatttggcaacattagtgaaaacgatcaatattattaaaaataac
 77336  aagatcgtcggttaaataaataatcgctacagactgctacactagtgggtatctgcaatg
 77396  atgcttaatgcacagtcgaacaaacataatatatatatttaatttatatatatatattat
 77456  aaaacctag
;     G-cob-I1 ==> end
;     G-cob-E2 ==> start
 77465  TATTGTTTAGTATATGGTCAAATGAGTCATTGAGGTGCTACTGTAATTACAAATTTATTA
 77525  TCAGCTATACCATTTATAGGTAATGATATTGTTCCGT
;     G-cob-E2 ==> end
;     G-cob-I2 ==> start /group=IA (1.40e-12)
 77562  ttaaaccattcttaccattatatttttatatatttattctattttttatatccgcttgta
 77622  tagcaattttactaataatattattaaaatacttctatattaataaaaaaagagtattgg
 77682  ctggcgacgccggcgtgtcgcctttggcgactaataataatctatcagattatctatgag
 77742  ctaacatttgaaatgtattgacttttcatataaaaatattatataattatttctatattc
 77802  tacaaggaagaaatatatcttctaatatggcccgtctcgcgggtatgacggcagagccgt
 77862  cccaaaataagaatattgggccgcttcgcgggcatgccggctacgccggccaaaaagatg
 77922  aatgcgtcgccgaaggcgacaggtccacgaagtgggagaataaatctacacctatagaca
 77982  tatctaattatattgaaaatataaatcttatattattatataaatttataggttttatag
 78042  atggagagggttatataagagtaacaaagaaaagtaaaataaatcgtcgccttgggcgac
;     G-cob-I2-orf243 ==> start /note=LAGLIDADG ;; evalue:3.4e-24
 78102  atgccggcttcccccggacaatatgaaactattgattatatatatatttctttagttatt
 78162  aatttacatgaaaatgaatacgatttattaaaattatttgaatctaaattaaatttaggt
 78222  aaagtttataaaataacacctaaaaaaggttctaaattagtaagattagaaattaataaa
 78282  acagatataaaaaatatattaatacctttattagattattataatatacaatttttaact
 78342  gaaactagacaaaaacaatatttattagcaaaatacattttaaataataatattattaaa
 78402  tataatgatatttttaaatataaaaatgatatagataattatataaataataatattatt
 78462  aaatataagtttaataaattattttattttaaatattgattagtaggttttacaatggct
 78522  gaaggttctttttttaagaaaaaaaaccatgatttttgttttcaattaaaccaaaagtat
 78582  aattttatattatttaaggatataaaagaaatattttatataaataaaggtttatctata
 78642  aataaagataaatatatacaattaactatatcatcaaaaaaagatattcaaaaaataata
 78702  aatttttttaataatgataatgatgattatcgtttattaggttataaattaatagaatat
 78762  aataaatgattattagatttaaaatttagttttagatataaagatttatatataaataat
 78822  ataaaaatatag
;     G-cob-I2-orf243 ==> end
 78834  aataaaaaaaatactcatataagcggccatatattgtaaaatatataggaaaaatagggt
 78894  gaatttcatagaaatccataaatttatggataatatgaagcgaagtatatcatatatgat
 78954  aaatatatatctatttaaagtgatataaacgttcaacgactagagattgagtacatataa
 79014  caataatatctccaagagcgccttacatcctataaaggatgatgacatagtctaatctta
 79074  taagtaattataagtaaatataaaattaaaaaaatataaagtggtaagtaaaatg
;     G-cob-I2 ==> end
;     G-cob-E3 ==> start
 79129  TTATATGAGGAGGTTTCTCAGTATCAAATCCAACAATTCAAAGATTTTTCG
;     G-cob-E3 ==> end
;     G-cob-I3 ==> start /group=II (3.67e-11)
 79180  gt
;     G-cob-I3-orf785 ==> start /first_aa=A
 79182  gcgccgtgagatggttattcttccttgattctatcatataatatgataccctattacagg
 79242  ggaaaagaatccgtattattattaagagatcaattagatctatacgtaaagcatatagct
 79302  catctaattagggctaacctaatggaaaaaatagcatgctataaaaagttagagataaac
 79362  tctaattgagctagagattgtcacatgattaggttaacgaacttcaatcaaactggcggc
 79422  agggtcaactttccctctttctcactggagaatgtaaaaatagtacttatgcaatgcgaa
 79482  gagtgcatagtattcttaataatatttttagctagtataagtaatatgaagtcagtgaag
 79542  ggtctaaatgacaataggggaaataacaatactccgggaatacctgaaatgtgaaagcat
 79602  ggaggtatcggagcttccgtattattgaaaaatatgagaaatcatatattatcagatata
 79662  agaaattattctacatctggtatagagaagggaagcagtaaatctagttttaaggaggaa
 79722  gattctaagggtcttatcaaattaaaacaattaataaaagataataaagaaagtaaattt
 79782  ttaaatacaaaacttttatctttaatttcagatctagatattttaaaaacagcctacttt
 79842  gaaataaaaagtaaaccaggaaatattactaaaggtccatctggagaaagtttagatgga
 79902  atatctatagattatttcaaaaatttaagtagaaatgtaaactctggtaaatttaaattt
 79962  tcaccaatgaggagactagtaatacctaaaagtaatggtgaaacaagtcccttatccata
 80022  ggtaaccctagtgaaaaaatactccaaaaatctatgagtataatacttaatcatatttat
 80082  gatcctcactttagtgagtcatcacatggatttagacctaataaatcttgtattactgca
 80142  atatgacagatcagaaactatttttctgatgttaggtgatttattcaaatagatatagct
 80202  aaatgctttgattctatacctcattatgaactaataaaactattagaattgagaataaaa
 80262  gatagaggttttatagatttagtttataaatttctaaaagcaggttatattgataataaa
 80322  gggactttattcaataaatctaaaattggaatacctcaagggtctgtagtaagtccaatt
 80382  ctctgtaatatatttatggatcaagtagattcatatctatctgagtactcagagaacttt
 80442  tctataggcaaattttctaaaatgaataaagaatatagtagattatcagatagaataagg
 80502  gcagcaaaaactatatccgaaataaaatattatagtaaattaagaaaacatgtaagaaga
 80562  tctatatctaatgatacaagttataaacgtatgaaatacgtaagatatgctgatgatata
 80622  ttaataggagttataggttcaaaaaatgattgtataaaaataagagatgatttaaatctt
 80682  ctcttaaataaattaggattatctttaaatttagataaaactaaaataatttatagtgat
 80742  aaaccagtaaaattcttaggatataatataaatataacaccattttcgaagatgtctact
 80802  attaaagccgtcttaaaagacaagataataaaaaaaacatcaagaacaagacctataata
 80862  aatgcccccactaatgaaataatattaaaattagaaaaactaggtatatcaaaaaatgga
 80922  cttaggggtgttccaactagccttggaagattaatacatgaagaccacaaaactatcttg
 80982  ctgtattataaatctattggtaatggtattcttaattactataaaatagcaactaacttt
 81042  aattcatttaaaaataaaatccaatatatcctttgatattcttgcgctcttagtttagct
 81102  agaaaatttaaattaagaaccctaagaaatacttttaaaaaatttggtacaaaattagct
 81162  gtattcaaagaaaatgataaaggacaaagaatattagaaatgcagttttctaaatattat
 81222  tgaaataatatagaacatattaaagaacataaaaactttaatataacaaaggatatagtt
 81282  ttaacacccgatgaaattatacaaaaatataaatatatgctatctagatctacaagtcta
 81342  tttacctatagtaaatgcactgtatgtaatagtactgaaaatattgaaatttatcacgta
 81402  agacatcttaaagatataaaaggaattactgattatttaaaaactaggcaaattaaaatg
 81462  aatagaaaacaagtagttttatgtcgtaactgtcatagaaaaatacacaatgtaaattat
 81522  aatggtccaggactttaa
;     G-cob-I3-orf785 ==> end
 81540  taaaaatattttctaaaactatcttctattaatcattagatttatggaaagccgtatgat
 81600  gggaaactatcacgtacggtttgggatgggctctctctcatgttaaaatacaggagggtt
 81660  tgctacttcac
;     G-cob-I3 ==> end
;     G-cob-E4 ==> start
 81671  CTTTACATTTCTTATTACCATTTATATTAGCTGCATTAGTTATTATGCATTTAATAGCTT
 81731  TACATATTCATGGTTCTTCAAATCCTGTGGGAATAACTGGTAATTTAGATAGAATACCAA
 81791  TGCATAGTTACTTTATATTTAAA
;     G-cob-E4 ==> end
;     G-cob-I4 ==> start /group=II (2.91e-08)
;     G-cob-I4-orf612 ==> start /first_aa=V
 81814  gtgcgccgttgtggtatatttcttcagttgttacatagcaacaagtattttgtttatata
 81874  cttccactactatacttaggtaatatgtgaaaacatttactgaacagagcatgtatagaa
 81934  aagaataaattttatattatagttattagaatttattcatgtgaatgactcatggttagg
 81994  attggattattcgaacatcaatttctaaagctctttaattatagagaacgttttactata
 82054  attttgacgtttattaataatattgatataggctttaaatatatcaataaaacaattatt
 82114  aatacttatctaatgcctttgaggtgtgcagatatcaaggaaatgagtgatgaacctaaa
 82174  agtcaaatatcagagatttatacaactacgggattcgtttcatttagtaataaatatgcg
 82234  aacagaggtttcatagtaatggattcaattttaagatttaaaggttattctttatttaat
 82294  tcttataataatctatgaagggaaccagtaactttttttctaagatattttaatactaga
 82354  acaggtcgttcattaaatgtattaaaaaatttagacagtcttaaattaagatctttaaat
 82414  tatcctaataatattattgatagaaatttatataaaacatttttatataataaagatata
 82474  ttttatttagcttgctttaatttaaaaattaataatatatcagattcttatattaataat
 82534  attatatttaaattaaaagataatagttttaaatttacatttaattacaaatcttcatta
 82594  tcttctataaaatataatctagaagataaattagtacttgaagttgttagaattatatta
 82654  gatacaatttataaacctttatttttattacataataatcgtgatacagctttaaataaa
 82714  attactacttcatcaatatctaatttaaaaggatatactttatttataaaaggtaatata
 82774  aaaagtcaaaaattttatactaaaaataaaacctattatttttataaaaatatagaaaat
 82834  aaactgatgataattttatctaaaaaaataagtgaccaaaggtttttagaattaatacat
 82894  aaaattataaattctaattatttattttattatattaataatactaatttaatatctaat
 82954  cctttttatactataattagtcctattttaattaatatttatttacatcaattagattta
 83014  tatataaataaattttatcctcatttaaattatattaggtataataatgaatttataata
 83074  tttaataaaaaatatcatgaatttgactctcttattaatcatttaatcgataaaattttt
 83134  attaaagaatatgataataatatagaaattatttattatcggggggaagaaattaaaata
 83194  gatataaataaaaatcctattaattttttagatacttatattatatataaaaataataag
 83254  ttaaaattaaatgcacctatggatttaattaaatctaaattaacaaaaggaggatattta
 83314  attagggaatcaaaaaaacataaaggtaaatctaatttattatgagttaaattaaaacca
 83374  gagcatattataaaattagctaataatataataataaaatatattaattattataaatat
 83434  gttaataataaaaatatattaatatcatatatatattatattattaaagatgtagtttta
 83494  cgtacattagctcataaatataaattatcaagtagatctaaagtttataaaaaatttgga
 83554  tataatatattaattaaagattataataatagaaataaaaataaaacacctaaaatttta
 83614  gtttcattaataaatcctaataaatataaaatcaaataa
;     G-cob-I4-orf612 ==> end
 83653  aagactgaataaaagttatggagagccgtatgatcaggaaactatcatgtacggttcggt
 83713  gacgaatatttgacaaccctaataggtttagctaagggatcgatatttagttcaat
;     G-cob-I4 ==> end
;     G-cob-E5 ==> start
 83769  GATTTAATAACTGTATTTGTATTCTTACTAATATTTAGTTTATTTGTATTCTTTTCACCT
 83829  AATACATTAGGTCATCCAGATAATTATATACCAGGTAACCCTATGGTAACTCCGGCATCG
 83889  AT
;     G-cob-E5 ==> end
;     G-cob-I5 ==> start /group=IA (9.20e-13)
 83891  agttattactcatatatgattatatgtattctttaattataagtatcttatatactttat
 83951  acatatcagtttaatataacatatttaatatgttaaaatcatatactgtcgcattatata
 84011  tattttttttattttttatggatattatattatatataaaatgaaaaagaagtgaattgc
 84071  aaggatatcctatatttttaaactatataggacaatttgcagtaaagtatattcgtatta
 84131  taatatatatattttatttatatatattttaagaatataaatattcaacgactagttaaa
 84191  ttaaatagataataatatttataaaccacgagcgcttctgatatttaataaaatacaaat
 84251  atatatatatatataaatgtataatattaatttaaatattatgacatagtctaaactata
 84311  cagtgttctgttatttactacggtacttaatgtatagaaatattatttaaaggataatat
 84371  acctttttttaaaaaggtaatataagaaatataattttatatattattagataatatttt
 84431  agatttatataaaacttatatttttaataaaattg
;     G-cob-I5 ==> end
;     G-cob-E6 ==> start
 84466  AGTTCCAGAGTGATATTTATTACCATTTTATGCTATATTAAGATCAATACCAGATAAATT
 84526  AGGAGGAGTTATAGCTATGTTTGCTGCTATATTAATATTATTAATATTACCTATAACAGA
 84586  TAGATCAGTTATAAGAGGTAATACATTTAAAGTATTATCTAAATTCTCTTTCTACTTATT
 84646  TGTATTTAATTTCTTATTATTAGGTAACTTAGGTCAATTACATGTTGAAGTTCCATTTAT
 84706  TGTATTAGGTCAATTTGCAACTCTTTATTACTTCAGTTACTTCCTTATTTTAGTTCCTGT
 84766  TATATCTACTATAGAAAATATATTATTCTATATTGGTAATAAATAG
;     G-cob-E6 ==> end
;     G-cob ==> end
 84812  TTATTATAACTCCTTTTTAATTAAGGAGATAAAACATTCTCTCCTTATAGACTTATCATT
 84872  TATATTATCTTTTATAAAGAGATAATTATGATATGGAGTTAATTTAATTTAATTTAATTT
 84932  TATTTTATTTAATTTAATTTAATTTAATTTAATTTAATTTAATTTAATTAATTTTATTTA
 84992  ACTGATAAAATCTTTAAAAGATTTACTACTTATAAAATCAGATATATTCATATAATATTA
 85052  TAAATTTAGATTTGATATTCTCAATATTAATCTCATAAGAAGATAAATATCTATGATGAT
 85112  ATTAATCTTATAAATATCTTATATTAATTATATGATATAAAAAGGTTAAATATCTATAAA
 85172  ATAATATGTATATAATATATAATAATTTTAATAAATAGAGGTATAA
;;     rnl ==> ;; mfannot: 5' +/- 50 nt
 85218  ATATAAATAGAATATATTTAATATATAAAAATATAGGTGATATATTGAAAAAAGGTATAT
 85278  GTAATAAATATTATTTTAAGGATTACGAATCAAAATTTAAATAATGATAAAAAGATCATA
 85338  ACTGTAATAAACAGTGATCAATCAAAATCATGAAAATGAAAAAAAATAAAAACAAGTGGA
 85398  ATGAAACATCTGAGTAACTTGTTAAATAACCAACAGGGATAATATAAGTAACGGTGAGTG
 85458  AAAATATAAAAATCTTAAAGTATTGCCAAGAGGTAAGAATAAAGTAGTTTCCAACTACTA
 85518  AGAAAAAAAATTAAATTTTAGATTAAAGTACCGCAAGGGAAA
;;
 85560  GTAAAGAAATAGAATAATAAAGAGCAGTTATAGTATAACGTACCTCTTGTATAAGTGCGA
 85620  CAAGAAGCATTAATAATTAATGTGGTTAAATTCCACCAAATCTTTTCCATTGATTTGACC
 85680  CTATCTATACATGCTGAAGGAGTAATCATCAGTGTGAAGCTATAGAGACAATGTAACAAT
 85740  AATCCCATCTTTAATATATATTAAAGGTCGGAGTGCTAGGGTGAGTAATTCTATGATGAA
 85800  CAAAAGTGAACATGCCTGGAGGCTTCGTAAGAGGTGTATCAAATTTAACAACAGCTAGCT
 85860  GTAGTAAAAAATGATAACTGTTAAGTCAAATCTTTCTTATACTGGGGTTTGAAATGGAAC
 85920  ATATTTAACACGGAGTAAAGCATAGCATCTAAGGAATTTAGATTATATAGTTTATACTGT
 85980  ATAATACTCGGTATTAATTTATTAAATTAATTCCGGGAGTAATGTAATTATTAGTGAACT
 86040  TGGTAAGCCCTAAATTCTCTAAATATGGGCCCCCCCGAAGGGGGGGCCGATATTATTTAT
 86100  TTAGAGGTAACATATAAAGAGAAATTGGAAGTTGTTATAACGAATTCAGGGTATAAGAAT
 86160  GATTCAAAAAGCGAATGCAGATTAGTAATAGATCTGATAGAGTTTTATAACTTAATCCGA
 86220  GAGGATGCAGACTTGAATCAATGTGATCATCGTAACTATTCAGCCCCTAAAAAGGCGATA
 86280  TGATAATCTGAAGCTTTCGGTAGATTATTATAGGAATCTTGTCTATTTAACCGGTTTAAC
 86340  CGGAATATTCATCTAAGGTTCAAAATTGTAAATTACAATTAAGGAAATAAAGTAGTATCG
 86400  ATTTATTAATTAATTATTTACCTTTGGGTAAATTTTTAAGGAAGTAAATTGGCGAATAAA
 86460  AGAACTTTTATAAATAAATAAGCTTATTAAAATTATTATATGTTAATAATGAAAAAATGT
 86520  CAAAACAGTAAATAAGACAAACTAAGTTAAATGGTTAACTCGATAAAATACCATTAAGTT
 86580  ATTAGTGTTGCTAAAAAAAAAATTTATATTCGATTTGAATGTTTAACACTATTTCTTGGG
 86640  TGAATTATTTGATCAAATAAAAAAACGAAATATAATAAATAACAAAGATAAAAATTTTTA
 86700  AACTTAAACTTAAACAAAAAAAAC
;     G-orf633 ==> start
 86724  ATGATGAGAATTTTAATGGAATCCAGATTATATGCTGGCAAATATATATTAACATTCTTT
 86784  AGAGGATATAGAAATTATTTATTAGGAATGATGTGATATAAAGGATTATTTATAAATAAG
 86844  AATTTTATATTTGCAACAGGTGTAAGATTTAAAAGTATAAATAAAAAATCGAAAGATTCC
 86904  CGGCTTAGTCGGGTTAATTCAAATATTTGACATATGATAAATTGAGAGAAAGCTGAAAAA
 86964  AAAGTAAAAGATCTACAAGAGAAAATAGTTATTGCTACATTAAATAATGATATAAAAGAA
 87024  GTGTATAAATTACAATGAATTTTATTACAAAGTTTTGAAGCTAAAAGTTTGGCAATAAGA
 87084  AAAGTTGTAACTAATAAAAATGGGAAAACAGCCGGAATAGATGGTATAATATGAAATAAT
 87144  CCAAAAGATTATTCATTAGCTATCTTAGAATTATCCGCTATTTTGAAAAATCCTCATAAT
 87204  TATAAATCAAAACCCTTAAAAAGAATAAATATTCTAAAAGATAATTATTCAAAGGAATTA
 87264  AGGTCTATAATTATTCCTACAATGATAGATAGAGCTGTTCAAACTATATACTATTTAGCT
 87324  ATAGATCCTGCAGTAGAAACTAAATCTGATCCTCATTCATATGGGCATAGAAAAAATAGA
 87384  TCTACTCATGATGCCATTACTTCAATAAGAGGTTTAACTGATAAAAGTTATCATCCTAGA
 87444  TGAATTTTAAAAGTTGAGATATCTAAATGTTTTGATAAATTAGATCATAATTTTTTATTA
 87504  AAGCATACCCCGATATGTCATAAATCTGTTTTAAAAGAATGACTTAAAACTGGAGTAATG
 87564  GAAGAATTAAATTACATTGAAAGAGTGGATAATATACCCCAAGGAGGTATTATATCTCCC
 87624  TTGCTTTGTAATATAGCATTTAATGGTTTAGAGAAATTCATTAAAGATGCTAATCCCCCT
 87684  AATAAAAAAAGAATAAAAGCAAAAGTATATGTTATAAGATATATTGATAATATAATTATA
 87744  ACAGGTATAACTAAAGCATTAGTAATTCGTAATAAAGAATTATTAATTCAATTTTTAAAG
 87804  ATTAGGGGTTTAGAACTTAATGAAAAAAATACTCTAATTTCTCATATAAAAAAAGGATTT
 87864  GATTTTTTAGGATTTAATATTCGAAGAATGAAATGAAATTTTAAACTTAATAATTCTAGT
 87924  AAACAAGATACTGTATTAATTATTAAACCTTCGAAAGAAGCGATAAGTATTTTGAAAAAT
 87984  ACTATTAAAAATATAATAACTATGAATAAACCTTTAATCACTATAATTAGGACATTAAAT
 88044  CCTATTTTAAGTAAATGAGGGGTAAATAAGAGAATATCTTATCATTCACAGGAAACTTTT
 88104  ATTAGTATTGAACATTATATTTATATAAAAATGAAAAAATGAGTATATTGAAAAGGAGGA
 88164  TCATTAAGAAAAAAAATGAGAAATAGAAATTACTTGCTGACTACTGAAACAAGAAAATGA
 88224  AATTGAGGTATTTCTTTAAAGGATAAACTTATTAATATAAGTGAAATACCTATCATATTA
 88284  TTAAGACCTTTAAAACTTGACAGAAATCCATATTTGTCTGAAAATATTGAATATTTTAAT
 88344  ATTAGAAAGTCACATATTGAAATGGATAATTTCAGAGCAGCCATTTATAAAAAGTACAAA
 88404  CATACATGTCCTATATGTAAAAGTACTCTATATAATGGGGAACTAGTGGAATTGCATCAC
 88464  ATCATTCCACAAAAAGCCCAAGGAAAATATAGTTTAACCAATATACTTCCACTTCATCAA
 88524  GTTTGTCATAAACAGGTTACCCATGGTAACCTGTCTTTAGAAAGATTTAAGATAGCTTTA
 88584  CCAAAAAAGGCTATCAAGAGTCGGAATAAAAAACAAACTTAA
;     G-orf633 ==> end
 88626  TTTAGGGATCCTAGGATCTCTAATCCCGGCAATAGGCCGGGTATTCGTTAAAAATCGGTA
 88686  AAATATACTGAAGTATAATAACGAATATTATATCATAAATTATTGGCTAAGAAAAAGTAA
 88746  GGAACGATTCTCCAAAACGAGGGATAGAAATTACATTCGAGTATGGTTGCAT
;; mfannot:     /group=II (1.31e-17)
 88798  gagccgtatgcgatgaaagtcgcacgtacggttcttatgggggg
;; mfannot:
 88842  AAAGCCTGAGAGGGCCTACCTATCCTAATTGGGCCAGTGAGTTATATAATTTAGTGAAAA
 88902  AAAAATAAATTTTTATATATAAATAGAAAAAAATTAAATTATATAGGCCCGAAAGCAAAC
 88962  GATCTACACATGTCCAAGTGTATATATAATCAATAATAGGTTTTATATATGACTCAATAG
 89022  GTAATTGTAGCAATAATTTCTAAAGAGGTGTGTGTAGCTGTGACAGACAAATCTGGTTTG
 89082  CAGATAGCTGGTTTTCTGCGAAATATATTTTAGTATAGCCTTTATACATATTTAAACTGG
 89142  TACAGCACTTAAATAACTTTGGGGAATTAGAATATAATTTTATCAAAATATTTAAACCTC
 89202  GAAATCAGTTAATAATAATATAAGGAGTCAGACTTATTGCGATAAGGTAGTAGGTCGAGA
 89262  AGGAAACAACCTAGACTATTAAATGAATGTCCCAAATATTAATTAAGTGAACAAAATCTA
 89322  TCCTACTTTTATAAAAAAAATATTATATTATATCTTACTCATTAAGGGAGAGATATTTAT
 89382  AAAATTATTTTTTTTTTATAATATATGAGGTATTAAATTATAGACAATTAGTAAGTGGGT
 89442  TTGACAATAATCAACTTTTAATGAACATGTAACAATGCACTAATTTTATATATATATAAA
 89502  TAAATATATTTATTAATAATAGAGAAAATATATCGGGTCTAAATTAATAACAGTATTATA
 89562  GATATAATGAAAAAGATGATCATGATATGGTAGCAGAATATATAATGAAAAATTATAAAG
 89622  AGATTGCTGGCTTGAGTAACGATAGATAATATAAGATTATCCCCTTATTCATAAGGTTTT
 89682  ACTATAAACGAACGGTCCCTAAGATAATTATAGAAATATAAAATTGATGGGTAAAAGAAC
 89742  AAGAAAAAAGAAATGAACCGTACTGTAGACCGACACAGGTATGATAAAAAGGGAATGGGA
 89802  TAACTACTTTGAATGAACTCGGCAAAATAAATCGTGCGACTGTTTACCAAAAACATAGCT
 89862  TATTGCATACTAGTAATAGTAAGTATAATAAGTGATATCTGCCCGGTGTTAGTTTAATAA
 89922  ATATTATTATTTAATTGATAATTTTATAAAAAACTGATAAACGGCGGTCTTATTGTGAGG
 89982  ATCCGAAGGTAGCGAAATTCATTGACGTATAATTGACGTCCTGCATGAATGAATATACGA
 90042  TGCGATAACTGTATCCAAAGTAGACTCAGTGAAATAGCAATTGCGGTGAAATTTGTACTA
 90102  TAATATATTTATATTATAAGCCGGGTTGGTGTAAATCCAACTTTATAGTATTAATTTTTA
 90162  ATGTTAATAACCTTTAATCATTCAATTTTTTACTTATAATTACAAAAACAAAGATAAGAA
 90222  CTAATACAATGATAAAATTTTATAAATCATTTATAGGATTATCTTATGGAGAATATAACT
 90282  TTTCAATAATATCTATTAATAAATTATTTATAATTTTATATTCCAATTTATAATTACATT
 90342  ACATGTAGATCATAAAGAAGTATTAAATATTATTAAAAATAATCTTAATTTAGGTATTAT
 90402  TTCTTTTGATATGACAAAAGTAGATATGAGTGTTCTTTTATTATTAGAAATAAAATAAGA
 90462  AATAATAATATTTTTAAATATATTCAATATTTATAAATTAAATTCTACTAATTATTTAAA
 90522  TTGAAATTAATCTAATCTAATCTAATCTTTTTTTATTTATCAAAATAAAACAGAATTAAA
 90582  TTAAGATATTATTAATAAAATTTTATTAAAAAAAAGTAAAATAAATAATAATAAAATTGA
 90642  ATTTATAAGCA
;     G-orf47 ==> start /note=LAGLIDADG ;; evalue:8.9e-08
 90653  TATTCAAATAAAAATTGAGATCATCATGTAGATATTTTTAAATATTGATTATTAGGTTTA
 90713  ATAGAGGGTGAAGGTTCTTTTAATTTTTGAAGAGAAGATTTAAGACCTCATTTTACTTTA
 90773  GTTTTAACTGAAGTTCAATATTAA
;     G-orf47 ==> end
 90797  AAATAAAAAAAAAATAAAATAATATAAAAGATTTAAATTTTGATGTATATTCTTTATTTC
 90857  AATTAAATAATAATTCAAATATTTGTATTAATTATAATAAAGCTAGATTTAATTATAAAT
 90917  CAAGTTATACACTTTTAATAACAAATAAACATATTTTAAATAATTATTTTTTATTTTATA
 90977  TAGAATCTAAAAAAATTTATTTATATCAAAAAAATATAATGATTTAAATAAGTTAGTTAT
 91037  TATAACAAAAGGAATATATAATGGTTTACATATAAATAAAGAATATAAAAATAAAATATA
 91097  AAAAATAAGTTATAGAATGAATAAATATAACTTATCTAATAGTAAAATATAAGGATCTAA
 91157  AGATTAATTTATAAATAAATTAAGGTGTAATAGATAATAATGTAATAGAATTAGAATAAT
 91217  TGTTAGATAATATAAAAAATAAACCATTATTAAAATGATGGTAGAGTAATTAATTTAATA
 91277  AGGAATAAAATAATAGATAAAATCAATCTTGTATTAATAAAATTATAAATATAAATAATA
 91337  ATGATAATCATTAATTATGAAATAAAAAGATTAATAAAATTATTTAGATATAGATGCTAA
 91397  AAGATTAAGTAGATTATAAAATAAAGAATAAACATGGAATGATAAATAACTAATAATAGG
 91457  AAATTATTTTATAAAAAGAATAAAAGTTTTTGAAAAATGGAGATACTTAAAGAGTAAATA
 91517  TTAAAAATTAAATGTCTTAAATGACAGATGAGTATGAATCTTTATTAATATAAAGTGGTA
 91577  AGAATACAATCGAATAATACTTATCCCTCATATAGAGGGAAAATTACATATAGGCAATAT
 91637  GTAGTTAAATCGCTAT
;; mfannot:     /group=ID (1.81e-17)
 91653  aaataaaaaggtgaaaacggtcaatgacatcttagttaaagaccgtcggcagttgtatat
 91713  gtcgctacagactggttcaccgaggttagactgaaatgtctgtctaaatgtacagtcga
;; mfannot:
 91772  ATTCTGTAATATATAAAATATCTTAATGATATATAAATTATATATATAAAGGTGAAAGAT
 91832  TTATCTATAATTTAGATATAACTTATTAGTACATAAGTAAGAAACCTTTGTAGGTCAAAC
 91892  CTACTTAAGTTAATCAGAATTGGAAGATGCCGTATATCCGTAGGTTGACAAAAAGACCCT
 91952  ATGCAGCTTTACTATATCTTTATTTTGATTTTTAATCATAATTTTATTATGATTAGCCTT
 92012  TTTTCATTTATTTCAGTAGATTAGGTTATATTTATATTTTAAATCAAATGAGATACCTAT
 92072  ATATTTGAAAAAAGAATCTAATTAATATAGTCATAATTCTATAATATAGAATGTTAGTAA
 92132  TACTAATTGACTTAAGTTTAACTTATTTAAGAAAGAGTAAAGAGGTTAGTTTCGATGGGG
 92192  CGTCGACATCAGCGAAAGCATCTGATGTGTCTAATAACAATGATCTTGATTAAAAATTAA
 92252  TAATCAAGACTTAATGTTTAATTAAATTTATTATTTAATAGTAAATAACGTACAATAATT
 92312  CTATATGGTAAATAGAATATAATATTATAAGTAAGGATAACAACATAATTGTGCGATGAT
 92372  AATAACACTAACAAGTGGAATTAGTACTTACGTAGAGTGTAGTGAACAGGCATAAACAAA
 92432  TGGTATGGATGTCGATAACGGATTAACCGCGTGAGAGTTGATATCGTCAGCGGTGTTTGC
 92492  CACCTCGAT
;;
 92501  GTCGTCTAGACTCGTCCTCCTGGTCGCAGCAACTAGGTAGGGTAGGACTGTTCGTCCTCT
 92561  AAGGAGTTACTTGAGATGGGTTAATTACGACGTGAGTCAGTAATGATTTTATCATCTATG
 92621  GATTTTTTACTTATCTGTTGCCTTAAGTGTACGCAAGGATAATAAGGTACATTTCTATGG
 92681  TTAATAAAATATTTTAGCTAAGAATGTTGTGTTTACATATTGAATGCATATCAAATATAA
 92741  AATCCTTCAGATAAGTTTTATACATTATAGACTATAATGTATTAGTAAATTTGTAATATT
 92801  GCAAATATACTAATTAATAAACTCATATTAAATAAAAATGAGTATTTAAACATATACCTA
 92861  AAAT
;;     rnl ==> ;; mfannot: 3' -20/+180
 92865  ATATATAAT
;     G-trnA(ugc) ==> start
 92874  GGGATCATAGATTAATAGGTAAATCTTTCGCTT!TGC!ATGTGAAGAATATCGGTTCGAT
 92932  TCCGATTGATTCCA
;     G-trnA(ugc) ==> end
 92946  TATTTTTTTATTTGTATTTATAATAATTAAAAAATTAATAAAATAA
;     G-cox2 ==> start
 92992  ATGATTTGATTAGATGTACCAACACCATGAGGTGTACGTTTACAAGATTCTGCATCACCT
 93052  AACCAAGAAGGTATACATGAATTATATGATCATATAATGTTTTATTTAGCATTGATATTA
 93112  GGTTTAGTTTCTTATATATTATACGTAGTAACAATAGATTTTAAAAATAATAAATTTGCT
 93172  TATAAATATTTAAAACATGGTCAAACATTAGAAATTATATGAACTATATTTCCAGCTGTT
 93232  ATATTATTATTAATAGCTTTCCCTAGTTTTATATTATTATATTTATGTGATGAAGTTCTT
 93292  ACTCCTGCTATGACTATTAAAGTTGTTGGTTTACAATGATATTGAAAATACGAATATTCT
 93352  GATTTTGTATCTGATAAAGGAGAAACTATAGAATTTGAATCATATATTATTCCTGATGAC
 93412  ATGTTAGAAGAAGGTCAATTAAGATTATTAGATACTGATACTTCTATTATTTTACCTGTT
 93472  GATACTCATGTTAGATTTATTGTTACTGCTAATGATGTATTACATTCTTTCGCTGTCCCT
 93532  TCTTTAGGTATTAAAATTGATGCTACTCCCGGTCGTTTAAACCAAGTTAGTGCTTTAATA
 93592  CAAAGAACTGGTGTTTATTACGGTCAATGTAGTGAATTATGTGGAGTTAACCATTCTTTA
 93652  ATGCCTATCAAAATTGAATGTGTTCCTATTAACTCATTTATTGAATGATTAGCTCAAGCT
 93712  GAATAA
;     G-cox2 ==> end
 93718  TCCTCATTTTTCTTCTGCTTATCTCTTCTTTATTTCTCTTTTTCACTATCTTTTTATATA
 93778  TTCATATATTTTTATCTTATTTTTTCTTTTTTAATATCCATATACTAAAGGTAA
;     G-trnN(guu) ==> start
 93832  GTTTATATAGCTTAATGGTAAAGCAATGTACT!GTT!AATACATCGATTTTGGTTCAATT
 93890  CCAAATTTAAACG
;     G-trnN(guu) ==> end
 93903  TTAAATGTATATATTATAAAATAATGGTAATTATTATAATAATTATAATAAAAATTATGA
 93963  TTATGATTATCATAATGATAATGATAATGATTATCATTATTTAAGAAATTAAAAAAAAAA
 94023  AAA
;     G-nad6 ==> start
 94026  ATGAATTTAATAAGTGGATTATCAAGTTTATTAGCTATGGGATTATTATCACCAGTACAA
 94086  AGTATATTATGATTAATAATATTATTTGTAAGTACAGCTATATCATTATATAATGAAGAT
 94146  TTTATGTTAATGGGTATATTATATATATTAATATATGTAGGAGCAATAGCGATATTATTT
 94206  TTATTTATATTATCATTATTAAAAATAGATTATATACCTCAAGGGAATGTATCACCATTA
 94266  ATAATAACTTTATTATGTGTATGTTTTATACCATTAGATTTAACATATGATTATAATAGT
 94326  ATAATAATGGAATTAAATAGTACATATAATGAATTAATAGTGGTAGGGAATCAATTATAT
 94386  ACAGAATATGCTATATTATTAATAATAACAGGTATAATATTAATATTATCTATTGTAGGG
 94446  GCTATAGCAATTACGAGGTAA
;     G-nad6 ==> end
;     G-nad1 ==> start
 94467  ATGTTACAATTTTTAGAATTATTATTAATGTTTGTATCTGTGTTATTAGCAGTAGCTTTT
 94527  TTAACAGTAGCTGAACGTAAAACATTAGGTTATATGCAGCGTCGTGTCGGTCCTAATGCG
 94587  GTAGGTTATTATGGTATTTTAATGGCTATAGCAGATGCTGCAAAGTTATTATTAAAAGAA
 94647  ATAATTATTCCTACACATGCTGATAAATTAATATTATTTATAAGTCCTATTATCTCTTTA
 94707  ATATCTGCATTATTATGCTGATCCGTTATACCTTTTGGACCAGGTATAACTATAACAGAT
 94767  CATAATTATGGATTTATATTAACATTAGCTATTAGTAGTGTTGGAGTATTTGGTACATTA
 94827  TTAGCTGGATGATCAGCTAATAGTAAATATTCTTTATTAGGTTCTATACGTTCTACTGCT
 94887  CAATTAATTAGTTACGAGTTAGTTTTAACTACTATTGTTTTATTATGTATTTTATTTGCT
 94947  GGTAGTATGAATTTATCTAGATATGTTGAATTACAATCTTCTATTTGATTATTTATACCT
 95007  TTATTTCCTTTATCTATTATTTGATTTATTGGTTGTGTTGCCGAATGTGCTAGACCTCCA
 95067  TTTGATAATGTTGAAGCTGAATCTGAATTAGTTTCTGGACATATGACTGAATATTCTTCT
 95127  TCTATTTTTGTTCTTTTCTTCTTATCTGAATATGCTTCTATTTTATTCTTATCTACATTA
 95187  ACTGTTATATTATTCTTTGGAGGTGGTACTGGTATTTTTTTAGGTTTAAAAGCTAACATA
 95247  TTTGCATTTACTTATATTTGAGTTAGAGCTACTTTACCTAGAGTTAGATATGATAAATTA
 95307  ATTAATATGTGTTGAATTATATTCTTACCATTATTATTCGCATTCGCTATTTTTTTCCCC
 95367  TCTCTTTTATATATATTAGATGCTCAAATTCATTTTATATTTTAA
;     G-nad1 ==> end
 95412  ATTTATTTTTTCATATTTTCCCTATTTTATCATACACAATATTACATTATTATTTTAATT
 95472  AAATTTTTATTACTCATCATTATTTCATATATATATTCATATATTAACTAATTTATTTTT
 95532  TTTTCTTTTACGATTACGATTACGATTACGATTACGATTACGATTACGATTACGATTACG
 95592  ATTACGATTACGATTACGATTACGATTACGATAATCTATATTATACATTACTTTACTATT
 95652  AAGCTATATAAACTTTTTTTATTTTCTATTCTATTTTATTGTAGATTAACAGATAATATC
 95712  TTTTATTTTATTAAATATCCTCTTAACTCTACATTATAATTTCCCATCATACAGCTTGCC
 95772  AGAATTACT
;     G-orf562 <== end
 95781  TTACAGACCAGGTCTCTCATTAAAATTCATAGGTTTACCCTCATGATGTTTAATATGACA
 95841  TTGTTTACATAGTAGGATCTGTTTACGATTCATCTTAATTTGTCTACTTATTAAGTAGTT
 95901  CTTTGTTTTTTTATCAGATATTTTTTTCAAATGATGTATTTCTACATTTTTATCTGAATT
 95961  GCAAACCAAACACTTCGCCTCAAGGAGACTTTTTGTTCTTGGTAGCATATAAATTGCTTT
 96021  ATTTAATCATTCAAAAGGATTTTCTATATTTATAGAGTTTTTATCATATATATAATCTTT
 96081  ATGAGATTTTATGTGCTTAATATTAGAGAGCATACTCTTCATATTAAACTCTATATCTAC
 96141  TATTTTTTTTCCTTTTTTATCTATCTTTCATATTTTTAAATCTATTCCATATTTTTTTAT
 96201  TACTTTTTTCTTTGTACTTAACTTGTGTTTACGACCTAATGTTAATACGCAAGAATAAAA
 96261  CAAAATATAATATAACCTATATTTCAATTTATTAAAGTTAGTAGCTATTTTATAGTACCC
 96321  TAATAATCCTCTTGCTATACGCAGATAAATCATTAGTATATTTCTATCTGATTCATGTAT
 96381  ATACCTACCAGAACTTTTAGGTTCACCGGTGTATTTATTACACAATTTTTTTTCAGCTAA
 96441  TTTCTTAACTATTTCTCCTATTGGAGCGTTAATTAAAGGTCTAGTTATAGATAGGGAAGG
 96501  GTAATTTTTTCCATATGAACTTTTTTTAATTATAGGCCGTTTTGATTGATGTGTTACAGA
 96561  TATATTATATCCTAAAAATTTAGCATATTTAGTCGTTGAGTGCGTTATTAAGGTTTTTTC
 96621  TTCATTTAATGATAATCCTAAAGTTTTTAAGAAAATTTTTAAATCCTCCTTAATATCTAT
 96681  ACAGTTTTGTTTTGACCCTATTACTCCAATTAATACATCATCGGCGTATCTTACAAACTT
 96741  AAATCTTTTATATTCTTGGTCAACTGCTTTAAAAGCTCTTACTTTTTCAGTTAAAATTGC
 96801  TGCTCTTATCTTTTTTTGATCCGATAGTAATTTCGTATTTCCTAAGGTTATAGCTATTTT
 96861  CTTATATTCTGGATTCATCTTACGACTTGTCCCTATATTATATTTATTTCCTAAATCTTC
 96921  TAAAAATGAATCTAAAAGATCTAAAACTATATTACATAATATAGGACTTAATATAGAATC
 96981  TTGAGGAGTCCCTATTTTTGTTTTGAAGTAAGTTCCATTTTCATAATATCCAGCTCTTAA
 97041  TATTTTATATACTAAGCTTATAAAAGCTGGGTCATCTATACGTTTATTTAGTTGTTCTAT
 97101  TATAAGATTGTGAGGTATTGTATCAAAACATTTTGATATATCTGATTCTATATATCAGTT
 97161  TACTGAGGGGAAATAGTTACGTACATGTCATATTGCATCCTGACAACCTAAATTAGGTCT
 97221  GTATCCAAATGAATATTTACTCATACTTGGATCAAAGATTGCATTTAGCACCATGTTCAT
 97281  AGCTTGTTGTGCTATTTTTTCCCTAGGTGTTCCTATACTTAAAGGCCTGTAACCCCCTTT
 97341  GGGTTTTGGTATTTCTATTCTCCGATAAGGGCTGAATTTCACTCTTCCCGTACCAATATC
 97401  ATTGGATAAATTTATAAAATAATTTTCATTAATTCCATCTAATGTTTCCTTATTTATACC
 97461  TTTTGTCAT
;     G-orf562 <== start
 97470  ATTACCCGGTTTGGATCTTATTATTCCATATGCTGCTTTAAGAACATCTATGTCCTTAAT
 97530  TATATGTATAATATTTTTGTTAATTAAAGATGTATCGTCTCTGTTTTGTATTGCTAATTG
 97590  TTCTAATTTCCTTAATCCCGAGGGATTAGATGCCTTAGAACTGTAATTCCTACGTCCCTT
 97650  CGATTGATAAAAAAAGTTAATACTTTTATTAGAATCTACTACGAACGCTCCGTTATCTCA
 97710  ACCCTTTCGGGTTTCAGATAATCCCGAATTCTTGTTGACGACCCATGTTTTACTTAGGTT
 97770  CTCCAGCTGCTCGCCATTACTTATGGTTACCTCTACTAATTTTGACTCATTCTTGACCAC
 97830  AATGTAAAATCTATAATGTAGTAGAGCTTTCTCCCAGTGAGATTAATATAATCATACTCT
 97890  GAAACAGCCTTGTAAAGAGTTATTATCATTATCATTATCATTATCATTATCATTATCATT
 97950  ATCATTATCATTATCATTATCATTATCATAACCGTATGAAACTTAGCTCTTAAATATTCT
 98010  TTCAACCCCGTTTTATCATATATTATTTCCCATTAGAATTGACATATACTTGCTTAGTGA
 98070  TATTTTTTACGCAACTTATTAATAAGGTTAAAATTATTACGACTAGTTTGATCCCTAATA
 98130  AGGTCATTTCATTCAACAATTAGATTAGACATTAAAATTTATATTATTCACCTTTTGACT
 98190  ATACATAAATATTTATATAACTATTATTTTTATATAAATAACACTATAGGGAAACGGACA
 98250  AATATACGATTTTTATTTTATTTTATTTTATTTAATAAAAAATTATTTATTTAATAAATT
 98310  TTAAAGATATAGCTATATTATATTTAAATAAGATAAATGGTATTTTTATATATAAAATTT
 98370  ATATCCATATAATAAATAAAAATATAGTCATATTATATCCCGCCTTCGGTGGACATATTA
 98430  TAAGATATAATTTACATGTGTGTCATACCGAACTCTCCTATTATTAATTGATTATATTAA
 98490  TATTTAAGATTAAGTATTTATCTTTTAATGATTAAGATGAGTATTTATTTTTAATGAAGA
 98550  TTATGATTATCATTATTTATTTATCTTTAATTGAGAATTATCATTATCATTATCATTATC
 98610  ATTATCATTATCATTATCATTATCATAATCATTATCATAATCATTATCATAATCATTATC
 98670  ATTATTATTATTATTATCATTATCATTATTTTTTTATTTTCTTAATTATCATTTATTTCT
 98730  TAATGACCATTTATGTTTAAATCATCATTTATTTCTTAATTATCATTTATAAAATTATAT
 98790  AGATATTATTATATATATATATAAATTAAGTATAAAATATGAGATAGATGATATTTTTGG
 98850  ATATAAAATTAATAAATATGCAAATAGGGATAATATTAAATATAAAATCATACTATATAT
 98910  AACCAATAAATAAATTAAGGTATTTAAGATATAATAGGAGATATTAATATTGTGACTTAG
 98970  AAAAAAAAAATAATTAGATATATTAAATAAAAAAAAATATATTTTATATGATATAAAAAT
 99030  ATACTGAATAGAATATAATAAAAATAAGGAGTTATATAAATCTAAGGGATATTATGGGGA
 99090  ATATTAAGATAAGTATAGGGATAAAAAATGTAAAAATGGTATAAGAGATATAGATATGAA
 99150  AAAATAGAAAATAAGTAAAAAAAAAATGATAAAGGTAAATGAAAAAAAATTAAGGTAAAA
 99210  AAGATATATATGTAAATATAAATAATAAAAAGAAGAAAAAATGAGTATATTTAGGATAA
;     G-trnG(ucc) ==> start
 99269  GTGACAATAAGTTAATTAGGTTAAACTCTGGTACT!TCC!AATACTATTATACGTGTTCG
 99327  AGTCACGTTTGTCATA
;     G-trnG(ucc) ==> end
 99343  AAAATATAGGATATATGGAATATAAA
;     G-trnC(gca) ==> start
 99369  GAACATTGTTATTCATGGTTGAATAGACTGATT!GCA!AATTAGTTCTTTAAGGGTTCAA
 99427  TTCCCTCAATGTTCT
;     G-trnC(gca) ==> end
 99442  AGTTGATTTCAAGTTATAAAATAATACTTTGATAAAAAAAATAAAATAAGATTTAAATTT
 99502  AACTAAATCTTGATATATCTAA
;     G-trnP(ugg) ==> start
 99524  CAGATTGTTGCGTAATTGGTAACGTATCTACAT!TGG!GTGTAGGGCTATGGGGGTTCAA
 99582  ATCCCTTCAATCTGA
;     G-trnP(ugg) ==> end
 99597  TGATTAATATTTAATAAGACATATAAGATATAAAAATATGTTTTTATTTATCCTTTTAAT
 99657  TAAATTAATAAAAAAATA
;     G-atp8 ==> start ;; mfannot: alternative ATG start pos 99672
 99675  ATGCCACAATTAGTTCCTTTTTATTTTTTACATTTATTAACTTTTGGTATATTAATTTTA
 99735  ACTTTTTTAATATTTATAACTTCTAAATATTTATTACCTAATATATTAAGATTATTAATT
 99795  GCTAGAATTTTAATAATAAAATTATAA
;     G-atp8 ==> end
 99822  ATATATATAATACCATATACCAATATACCTTTAAATGGATTGGATTATATATATATTATA
 99882  CTAAAAATTATACCTTAAATAAATAATATATAAAAAGTATATTATATTATAAAAAAGGTT
 99942  AGTTTAATTAACTTAGACCTTAAATTTAAATATAAAAAAAATATTAAGGAA
;     G-atp6 ==> start ;; mfannot: alternative ATG start pos 99930
 99993  ATAAAAAATAAAAAAGATATGTTTTTTTCACCTTTAGATCAATTTGAAATTAAACCTTTA
100053  TTAACTATAAATAATATAATAACATTAAGTATATCTAATTATGTTATATATTTATTAATA
100113  GTAGGATTTATAATATATGGATACAATATATTATTAAATAAATCATATTTAGGATGAAAT
100173  AGATGAGGTATAGGTATATTAGCTATATATGATACTATATTAAATATGGTAAAAAGCCAA
100233  GTAGGTTCACGTGGAGGTATTTACTTTCCATTAATATTTACTTTATTTAATTTTATATTA
100293  ATAGCTAATGTTGTATCAATGATACCTTATTCATTTGCTATATCTGCACAAATTGTAGCT
100353  ATTATATCATTAAGTTTAACATTATGATTAGGTTTAACTATAATAGGATTTGTAAATCAT
100413  GGTTTAGGTTTCTTTTCATTATTTGTACCAACTGGTACACCTTTAGCTTTAGTACCCGTT
100473  TTAGTATTAATCGAAACTTTATCTTACAGTTCTAAAGCTATATCATTAGGTTTACGTTTA
100533  TCTGCTAACATATTATCTGGACATTTGTTAATGTTAATATTAGGTTCTTTAATATTAAAT
100593  TTAATGAGCTCATCTATATTTGGTTTTGTTAGTGGATTTATACCTATCGCTGGTGTTATC
100653  GCTATTACTATTTTAGAATTTGCTATCGCTATGATACAAGCTTATGTTTTCTGTATCTTA
100713  TTTAGTGGTTATTTAAAAGACGCTATTTATTTACATTAA
;     G-atp6 ==> end
100752  AATTATACTCATATTTCTTTATTTATTCCATTTTATTTTATTATACCCATATATTCATAT
100812  AATATATTCTTTATATCCCTTTTATCTTATATACATTTTTTTCTTTATCCTATCTCTTAT
100872  AAATCTATCTTTTTTTATTTTTTTTCATTTCATATTCATATAATCTCTATATTATATTAT
100932  TATTATATATTCTATTTCATATATCATATCTTTATTATATATTAATTAGACATTTAATAA
100992  AAACTTATATATTTTATAATTTTTTCTACCTTATTATTATTTTTATCATAATGAGTATTT
101052  TTTATAAATTTTAAATAGGTATAATATCTATGGTGAGCCTTATCTAATCTATTTATTTTA
101112  TAAGTCGAGTACTTATTTAGGTATAGCTAAGCAAGTATCTTTATTAAGGTATTCAGAATT
101172  AGTCAATATAGCTAGTTTTATTTGTTATAGAATAAATCAAATAAAATATGTTGACTTTAT
101232  TAATGCATCTAATTAAAAAACATTAAAAAGATAAAACTCTATGGATAAAAATATAGGAAG
101292  GAAGGACTCTCAGCAACAAATATAAAATTAAATAAGAAAAAACATAAATATATGATACTA
101352  TAATAGATAATATCTATGAAGTATAAATAAATGTGAGGGAGGAATTTAGGATATAATGGG
101412  CTATAATTTACTCTTCTAATTAATAGAAGTATTAATTACTCAAATAAATTAATTAGGTTA
101472  TATTAATAGTAGAATGTCAATTAGTCTACTAAACCCAGGTTTATATGGTAAATTAATAAT
101532  TAGGTTATTCAAGTAGTTATTTTTCTATATAGAAAATAAAGATTAACGACTCTAAGAATA
101592  TAAATAAGTTATATAAAAATAAAATAGAGTTGTAATTATTATTAGTAACCCAGATCATAA
101652  GTAGTATTAATGAGAAGAAATTACCTACTCTTGATATTGACTTCAATAATAAGTTAAATC
101712  ATTATGTAAAATTAAGTTATTATTAACTAGCTATCTAAACTATTCCATTAACCAATTTTC
101772  TTCTATTTTTAATATTGGTAAATTAGATAATATCAAATATATAGTAAACATAAATCTTAT
101832  AAAATATAATAATTTATGGTAACCTATATTACTATAAGCTAAATCTAATTTATAGAATTA
101892  GCTTTATAAAATTGACTTTGTTTATTTATTAATGTAAACTAATGGTACCTATACTCGAGA
101952  TGTAGACAACAAAAGTTTAATGAAAGTTTTAAAATTAGCTAAGAATGATTAAAAAACATA
102012  AATAGTACTAAATAAGGTAATATTAAAAATAATTTATGAATAGGCAAAGGTAAAACCGAT
102072  TAAACTATAAACATAAAAGGGATAGAGAATCTAAACCTTAGAGATAACTTAAACTTAATA
102132  ATAATATAAACTTAAAATTTAAAATATTAAAAGTCTTATAATATCCCTTCGGCGGACATA
102192  TTGTAGGATATATATTTATATAATGATAAGGGGATAAATATTAAAAATTAAAGGATTATT
102252  AATTACATAAAATTTATATATATCTAAAAATTATGTAAACTTAGTCTAATGGATTAGGTA
102312  TATTTATTATTAAAGATAATGGTATTCTTAAAGTTTATCCCTTAATAATGATTTATATAA
102372  ATAAAATATTAATTTAAATTATATATAAATAATGAAGAATAATAATGAATAAAGGGGAAT
102432  AATAAAATAAAATAAAATAAAAAATATGATAAGATTAATAATAAATATAATAAAATAGGG
102492  AAAATGGTTAGGGGGATATAAAAAAAAAATAAAAGGAAGTATAAAAAGTGATGTAATCTA
102552  TAAAAAT
;     G-trnE(uuc) <== end
102559  TAACCACAATGGGATTCGAACCCATATAAATACTGT!GAA!GTAGTATTATCATAACCAA
102617  TTAGATCATATAGTC
;     G-trnE(uuc) <== start
102632  AATAAA
;     G-trnT(ugu) <== end
102638  TATCGTATTGAGGAATCGAACCCCACACCTTCCGATT!ACA!AAACGGACGCTATGCCTG
102696  GTTAGCTTATACGAC
;     G-trnT(ugu) <== start
102711  ATA
;     G-trnM(cau)_1 <== end
102714  AGCTTAAGAAAGGAATTGAACCTATATTAGACGCAT!ATG!AGGCGTCTGTTCTAACCAT
102772  TGAACTACCTAAGC
;     G-trnM(cau)_1 <== start
102786  AAAG
;     G-trnH(gug) <== end
102790  GATAACTACTGAGAATTGAACTCAGATAAATTGCGC!CAC!ATACAATTGTTCTACCTTT
102848  GAACTATAGTTATC
;     G-trnH(gug) <== start
102862  TTAT
;     G-trnY(gua) <== end
102866  TGAGGAGAGACTGAATCGAACAGTCGCAGCACTACGGCACTAAAGT!TAC!AATTTAGCT
102924  CTAATTACCAACATTAGAATCCCCCC
;     G-trnY(gua) <== start
102950  CCCTTAT
;     G-trnL(uaa) <== end
102957  TACGGTTAGTAGGAGTCGAACCTACACGATATTAATCCAAACATT!TTA!AGTGTTTTAT
103015  GTCTACCATTTCATCATAACCGC
;     G-trnL(uaa) <== start
103038  TTATATATATATACCTATATATATATTATCTCCTATCTATTAAATTTATAAAAATAAATC
103098  TTATGAATAATATATACCCACTAATAAAAAAAGGGTAAAT
;     G-trnI(gau) <== end
103138  TTAGTCTAATGAGAATCGAACTCATATTTATCGATT!ATC!AATCGATCTCTCTACCATT
103196  GAGATATAGACTA
;     G-trnI(gau) <== start
103209  ATAAATAAAATAAAAATATTCTGAAATAGATATAGTTTTTTTTTTTTTAATTTTTAATAA
103269  ATGAA
;     G-rns <== end
103274  TAAATAAATAAATCCCGATCAGGTTCCCCTAACCGAACCGTATTTCAACTTACAGCAAGT
103334  CCTTTTAATAAAAGCTCAATAAGTAAAATTAAAATTTCTTGCTGTTGATGAGTGGTTAGT
103394  ACGAAGTAGCAAAAAATTTCACCGTAACACTCTAGTTTACGATTACTAGCAATTCCTCCT
103454  TTATGTAACCGAATTTCAGATTACAATTCATAAATGAAACTATGTCTTAATCTTAATATT
103514  TAATAAATATACTTAAAAGTATAAAATATGTTAACTTATAGTTAATATAATTGTTATTAA
103574  TATTGTAACACGTCGATAGCCCATCTCATTAGGGTCATCATGATTAGTCTTCTACCTCTA
103634  CTTCCTATAATTTTACAATTATACTTATCAATAAGAAAAGGGTTACGTTCATTCAATAAC
103694  TTAATATTAAACCTCACGGCATGAACTGACGACAACGATGTAACGCCTGTTAAAAATTCA
103754  AGAGATGGTAAGGTTCTTGGAGGATCATCCAATTAAATGACATGTTCCACTGCTTGGGAC
103814  TACAACCGTCTAATGTCTTGTATTTCACCCTTGCGAGCGTACTAGTCAGGCGGAGTACTA
103874  TTCATTTTCATTTTTCTTTTATTGTACTCATAGTTTACTGCTACGACTAAATGGGTATCG
103934  AATCCATGTCGCTACCGTAGCCTTCATCTCACAACGTCAATAATTTTAAGTAATCTCTTT
103994  ATAGTCTTAATGTTTTCTTAGTATTTTATCCCTCTAACTTTAATTCTTATTACCTTATCT
104054  TTTTTAAGACATTATTCTATATCTTTATTTTTTAAAGATTCGTTCTACAGATCCTTTAAG
104114  CCATTCTGATCAATGCTTGCCCTCTATGTCTAACCGCAGCTGCTGGCACATATTTTAGTT
104174  AGGACTATTTCATAATTAGTATCATTATTACTATTATTTAGAAGTTTATAGTTTATCTTT
104234  TATTATTTTTTTATATATTTTTATATACTTTTTAATATCCTTCTCGTAGATAACTTGATC
104294  AGTCGTTAGACCATTGTCAAAGATTCCCCACTGCTGCTCTATATAAGAGTTGATTATTTA
104354  TCAATGTGGCCGTTGTGACGCTTATCGTCGGCTCCAGTTCCATGGCTAGATTTTTTTATC
104414  TATTACCTACATCTGAATAAGATATTTTTTATATCTTATATCACTCACCTTAACGCTATT
104474  TTTTAACTTGCATGTGTTATGTCTCTACATAGCATTTGATCTGAACCAACATCATGTTCT
104534  CTTTATT
;     G-rns <== start
104541  TTATTAATTTTTTTTATTTA
;     G-trnM(cau)_2 <== end
104561  TTAAATTACTCAGAATTGAACTGAGATACATCCATT!ATG!AGTGGACTGCTCTACCATT
104619  GAGCTATAATTCA
;     G-trnM(cau)_2 <== start
104632  TTTTATAT
;     G-trnM(cau)_3 <== end
104640  ATGCAGTAGATAGATTTGAACTACCATAATAAAGGC!ATG!AGCTTTATATGTTACCTAT
104698  TACATTATACTGCT
;     G-trnM(cau)_3 <== start
104712  TACCT
;     G-trnR(acg) <== end
104717  ATGACATAGCAAGAATCGAACTTGCATAATAATATC!CGT!AATAATATACACTAACCAT
104775  TGTGTTATATGTCA
;     G-trnR(acg) <== start
104789  ATTTTTAA
;     G-trnS(gcu) <== end
104797  CGGATAGCCAGCGATTCGAACGCTGATAGCTAAATAAGCAACTACGT!AGC!AAGTAGAT
104855  TAGTTTACCAATACCGAGCTATCC
;     G-trnS(gcu) <== start
104879  TTTTATTT
;     G-trnD(guc) <== end
104887  CGCATCGCATCAGATTCGAACTGACATCTCTTATAGT!GAC!ATTATAAGGCTTTACCTT
104945  TAAGCTACCAATGC
;     G-trnD(guc) <== start
104959  TTA
;     G-trnQ(uug) <== end
104962  CTGAGTCGACATGATTCGAACATATATATACCTAGCT!CAA!ATCTAGGTGACTTGCCTA
105020  TTAGTCTACGACTCA
;     G-trnQ(uug) <== start
105035  CTTTTTTATTAAGCTAATTTTTTTTTATCTCTCCTATATCTTTTTTTCTACACATTTATT
105095  CACTCATTTATTTATATCTTCTTTATTTTTTTTTTATTTCTCCCATATCTTAATTTTTTT
105155  TTTTATATTTATTTGATTAATTTTATA
