# Supplementary material for: Global Characterization of Fungal Mitogenomes: New Insights on Genomic Diversity and Dynamism of Coding Genes and Accessory Elements
Source: Front Microbiol. 2021 Dec 1;12:787283. doi: 10.3389/fmicb.2021.787283 (PMC8672057; doi:10.3389/fmicb.2021.787283)
Supplement: Supplementary File 1 — de novo annotation files of the 685 mitogenomes investigated in this study. Annotation was performed with the Mfannot program. [file Data_Sheet_1.ZIP › Supplementary_FileS1/NC_012826.1_Trichophyton_mentagrophytes_mitochondrion_complete_genome_mitogenome.mfres]

;; Masterfile modified automatically by mfannot version 1.35
;; on Thu Dec 24 18:32:52 2020 by user pfonseca on host LGCM-PROC
;;    - Gene Totals: 41
;;    - List of genes added:
;;      atp6                 atp8                 atp9                
;;      cob                  cox1                 cox2                
;;      cox3                 nad1                 nad2                
;;      nad3                 nad4                 nad4L               
;;      nad5                 nad6                 orf351              
;;      rnpB                 rns                  rps3                
;;      trnA(ugc)            trnC(gca)            trnD(guc)           
;;      trnE(uuc)            trnF(gaa)            trnG(acc)           
;;      trnH(gug)            trnI(gau)            trnK(uuu)           
;;      trnL(uaa)            trnL(uag)            trnM(cau)           
;;      trnN(guu)            trnP(ugg)            trnQ(uug)           
;;      trnR(acg)            trnR(ucu)            trnS(gcu)           
;;      trnS(uga)            trnT(ugu)            trnV(uac)           
;;      trnW(uca)            trnY(gua)           
;;
;; end mfannot
;;


>NC_012826.1 Trichophyton mentagrophytes mitochondrion complete genome gc=4
;     G-cox3 ==> start
     1  ATGTCTTTAGATCAAAGAACTAATTTTCAAAGTCATCCTTATCATTTAGTATCACCTTCA
    61  CCATGACCTTTTTATAATAGTTTATCATTATTTATATTAACAACATCAGGAGTATTAACT
   121  ATGCATGGATTTAGTAATATGTATATAATATTATTTATAGCATTTATTAATTTAGTTTGA
   181  TGTATGACATTATGATTCAGAGATATAATATCTGAAGGTACATATTTAGGTAATCATACT
   241  AATGCTGTACAAAGAGGTTTAAATTTAGGTGTTGGTTTATTTATTGCATCAGAAGCATTA
   301  TTTTTCTTAGCAATATTTTGAACATTCTTCCATAGTTCATTATCACCTAATGTAGAATTA
   361  GGAGCACAATGACCTCCTTTAGGTATAAATGCTATAGATCCTTTTGAATTACCATTATTA
   421  AATACTATAATTTTATTATCATCAGGTGTAACAGTAACATATAGTCATCATTCATTAATT
   481  CAAGGTAATAGAAAAGGTGCTCTATATGGTTTAGTAGCTACAATATTATTAGCTATTGTG
   541  TTTACAATATTCCAAGGAATAGAGTATTCAGTATCATCATTTACAATATCAGATGGTATA
   601  TATGGTTCTTGTTTTTATTTTAGTACAGGTTTTCACGGATTCCACGTTCTTATAGGAACA
   661  GCATTTTTAAGTGTAGGTTTATGACGTTTATTAGGTTATCACCTAACAGATCATCATCAC
   721  TTAGGATACGAATCAGGTATATTATACTGACATTTTGTTGATGTTGTATGATTAATATTA
   781  TATGTATGTATATATTTCTGAGGTTATTAA
;     G-cox3 ==> end
   811  ATTTATTTTAACAGTTACTTTTAATATAATTTCATTTTAACTTTAATTTGTAAAAAAAAA
   871  GTAAATAAAGAT
;     G-atp8 ==> start
   883  ATGCCACAATTAATACCATTTTTTTTCTTTAATCAAGTAGTTTTTACATTAATATCATTA
   943  AGTTTTATATTTTATGTATTTAGTAAATATATTTTACCTTGAGTAGTAAGATTATATGTT
  1003  TCACGTAAATCAATAAATAGTTTATAA
;     G-atp8 ==> end
  1030  AGGGATAATAAACTTTT
;     G-trnK(uuu) ==> start
  1047  GAGACTTTAGTTCAATGGTAGAACATATGACT!TTT!AATCATTATAGTACGGGTTCGAA
  1105  TCCTGTAAGTCTTA
;     G-trnK(uuu) ==> end
  1119  AAA
;     G-trnG(acc) ==> start
  1122  ATGGCTATAGGTTAACGGTAGACTATTCGCGT!ACC!ATGTGAAATGAGTTGATTCAACT
  1180  TCAACTAGCCATA
;     G-trnG(acc) ==> end
  1193  AAAAAAAAA
;     G-trnD(guc) ==> start
  1202  GGGTTAGTAACTTAATTGGCAAAGGATTTTCTT!GTC!GAGAAAATAGATATCGGATCGT
  1260  AGCCGATTTAACCCG
;     G-trnD(guc) ==> end
  1275  TAAAA
;     G-trnS(gcu) ==> start
  1280  GGAAAAGATGCTATAGGCAAGGCGAGATATTT!GCT!AAATATTGTGTAGTTACACTTAG
  1338  ATGTTCGAATCATCTCTTTTCCG
;     G-trnS(gcu) ==> end
  1361  TAA
;     G-trnI(gau) ==> start
  1364  GATTCCTTAACTTAATAGGTTAAAGTATACTTTT!GAT!AAGAGTAGGATTAGCGTTCAA
  1422  TTCGCTAAGGAATCA
;     G-trnI(gau) ==> end
  1437  AT
;     G-trnW(uca) ==> start
  1439  AAGAGTATAATTTAAGGGTAAAATATGGAGCT!TCA!ACCTCCACCTTCTCAGTTCAAAT
  1497  CTGAGTGCTCTTG
;     G-trnW(uca) ==> end
  1510  AATAAA
;     G-trnS(uga) ==> start
  1516  AGAGAATTGACTGAGTGGTTTAAGGTGGTAAGCT!TGA!GACTTATTTGGTTTAAAAAAA
  1574  TCACATCCGTTCAAATCGGATATTCTCTG
;     G-trnS(uga) ==> end
  1603  AAAAAA
;     G-trnP(ugg) ==> start
  1609  CAGGTTAGAGCCGGC
;;     rnl ==> ;; mfannot: 5' +/- 50 nt
  1624  TGGGTAGGCACCTCATT!TGG!GTTGAGGATTAGTTATGTTCGATTCATAATAACTTGA
;     G-trnP(ugg) ==> end
  1681  TAAAAATAAAAATATGTAAGATATATAAAGTATGTAAAGAAACTATTAAGGATAATTAGC
  1741  TATATATTAAAGATAATTATAAATCTAAAATCTAAGATAAATTAATTAAATAAACAAAGT
  1801  GAACTGAAGTATCTTAGTAACTTTAGGAAAAGAAATCAAACGAGATTTTATTAAAAATTT
  1861  TTTTAATAAAAAAGCTTATAAGTAAAACGAAAAAAATTTGTTTGAAAAAAGGGGAACCTT
  1921  CCTCTAAAGCTAAATATAATATATAAGCGATAGTGAAAAGTACCGTGAGGGAAA
;;
  1975  ATTTGAATTAGTAGTTTTATAAGCAGCTCGAAAAAAAGAGTGTACCTTTTGCATAATGGG
  2035  TCAGCAAGTTATGTTTAGAAGCGAGCAATAAAATATTGCCCAGTTAAACCAATTATGAAA
  2095  AAATAATAGAGTTTCTAAACATAGACCCGAAAGCTAGTGATCTTACCATGGTCAGGGTAA
  2155  TGAAGCCCGAACGAGTTATCGTTGTAAAGATATTCGATGAACTGTGGTAAGTTGGTGAAA
  2215  GATAAAACTGACTAGTATAGCTGGTTTTCCGCGAAACCTATTTAAGTAGGTAATTTAACT
  2275  AACATCTTAGCAGGTACAGAACTGTGATCTCTGGCAAAAATTTATTTTTGTATATATCGG
  2335  GGGATCGTGTAGATTTTATCGGAGAGTATTTGCACTCGGAATGGCAAAGATGAATGTTGA
  2395  ATAATCAGACATAGTGCGATAAGGTTGTATGTCTAAAGGGAAACAGCCCAGAACAAGAGT
  2455  AATAAGGTTCCAAAATTATTATTGAGTGAAATTAAGGATGTTATTATCAAATACAATCAG
  2515  GAAATAGGCTTAGAAGCTGCCATTTTTTGAAGATCTCGTAACAGAGCACTGATTAAATAT
  2575  TTTAGATATTAATACCGAAAATATAACGGATCTAAATAATATACCGAAACCTTGTACGTA
  2635  TTATTATACGGGGTAGCGGAACATTGGATAAATCTTAGATTTTATCTTTTTTAAGTTAAA
  2695  AAAATAATAGATAATCCAAGAGAGAATGCTGACATGAGTAACGAAAAAGGAAAATATTAT
  2755  TTTTCCTCGCCTTAAGCTTATGGTTTATTTTAAATTTCGGTATCTAAGTATATACCCCAA
  2815  AGGGTCTATATGATGATAATAATAATTATTTTTTGTAAACAAAATCTTTATTTAGTGATA
  2875  AAGGTTCAGGAAATTGTAACAAAAATCTTAAAAAAATAATTATAAACCGTACCTAAATAC
  2935  TATCGCAAGTAAGCAAGTAGAGTATACAAAGGCGTTTGAGTGAACAATCATTAAGGAACT
  2995  CGGCAAATTAACTACCGTAACTTCGGGATAAGGAGGACCATTACTATAGATATTTAAGTA
  3055  TCAAATAGTAAAAGGAATCATAAAATAGTGTTGTACGACTGTTTAATTAAAACAAAGCAC
  3115  TCTGCCAAGATAGAAATCTAAGTATTGAGTGTGATGTCTGCCCGATGTCGGTAGGGTAAC
  3175  AGATTTACTTAATTATTTAATTAGGTTTTGATGAACACCCCGATTAATGGCGGCCTTATC
  3235  TATAAGGGTCCTAAGGTAGCGGAATACCTTGGCCGTTAAATGCGGTCTTTGCATGAATGA
  3295  CTTAACGATACAACAGCTGTCTCGATGATTGGCTCAGTGAAATTGAATTAGCAGTGCAGA
  3355  TGCTGCTTACCTCTAGATAGACAAGAAGACCCTTTGCAGCTTTACTGTTACCTACTATGA
  3415  TATAATTTGATAATTTCCAGTGTATAAGGTAATAGTTATGAAATTGAAACACCTTTATTT
  3475  GTTCTATTATATTCTTTATGGTAGGAAGGCAGTTTATGCGGGGCACAGATCCCATAAAAA
  3535  GTACCTGGGTATATCCAAAGTTCATATTGTAATTTTGTAGATTTTTATTTACAAAAATTC
  3595  ATTAAATATTCTTATTTTTTGAATTTTTTATTTAATTTGTAATTAATTATTATTAATTAT
  3655  CCAGTTATTGTTTATATTAAGTTAGTTATTATTAATTTTTTTAAGTAAGATTTTAACTAT
  3715  ATGGTAAATAGATGTAAATTAAATAATAATATAACTATATTATTGTTTAGTCATATTAAT
  3775  AGAGAAATTTTACTTGTTAATATGATGTTTTTTTACTTTAAAAGTTTAATGGCTTAATCT
  3835  TGCTTTACTGTTTGACTTACAAGTCTATCAGTCGCGTAAGCGGGGCATATGATCACAAGA
  3895  TTCATAAAGGAAAGGTCTTGGATTTATGAAAAAGTTACGCTAGGGATTACTTGTTAGTCC
  3955  TCCAATATTTTAAAATATTGGTAATAAT
;; mfannot:     /group=IA (2.14e-21)
  3983  ttgggttaatttcaaaaataacttaatttgtctaatcatttttaagtttatttgaagcga
  4043  aatttatttaagctttatatataaataaatacgttcaacgactaaaaggtgaataatgct
  4103  aataataatccttttttaagtacccaacatctttataaatttatttttttttttttcttt
  4163  ataattattaatattatattaatgaaatagttttaattattattaaactgtgttattatt
  4223  taattgataacaaattaaaaatatatt
;     G-rps3 ==> start
  4250  atgttaaatataataaaatctaaaataaaacattcatataagaatttatcattaaattct
  4310  aaacataaagtattatgacctaataaatttatacctattgtaagagattgaaaaaatagt
  4370  atttatacttttaataaaaatagtttaaataatattattgaagcaaataaattaataaat
  4430  aaattaattgatggttattttaatttatataatttaaaattagaagaaaaaataagaagt
  4490  agtaatgcttttaaaaaaaatgtaaatatatctaaaaataaaatattaataagtcttgga
  4550  caatttaaacatacaaatgatttaattaatataacaatttatttttataatagacaatta
  4610  ataacttataattctatattaaaaagatattctaattttttaaaacaaaaaaatttttta
  4670  ataaaaaaaaacttaagattaataaaaaaattaagtttaaaattaattaaaagagaatca
  4730  gaattaaaaaatttaatattaaaaactatagaagataagaataaattaaataatataaaa
  4790  ttaaatgtatataaagactttttagaaaaatcattagaaaaagaatttatatatctttat
  4850  ttaataatattaatttttattaataaatctaaatttaatagttattatttacataattta
  4910  acaaatttaataaaaaaaatatataaaaaaaatatacaatttaattttataaaccttaaa
  4970  taccattatttaaatagtgatatctttactaaagttttattattaaaattaagtgcaata
  5030  aaaagtaaagtattagaatcattatcaagttctataaaaaaagtaaaagtaatagaaaat
  5090  agaaatgttatagataattcaaaatatttaaaaggtataatattagataatattaaatat
  5150  aaaagagtttcaggtgtaagattagaagcaagtggtagattaactaaacgttttactgct
  5210  tcaagatctttatctaaattaaaatataaaggaagtttaataaatattaaatcatcagaa
  5270  aattttgaatcatcagcattgataagaggtaattttagaccaaatttagaatatactaaa
  5330  ttaaattcaacaacacgtataggatcatatggtataaaaggttgagtaggaggtaaataa
;     G-rps3 ==> end
  5390  taactataaaaaaaaaataaatatattataaagatgaagaaatagtct
;; mfannot:
  5438  GAACCTTTTTGAAAGAAAAGGAAATAAAAGATAAAAAACTTTTATGATAACATAATTGAA
  5498  CAGGCTAATTTGCGCAAGAGAGTACAAATTGAGTGCGCGGTTTGGCACCTCGAT
;;
  5552  GTCGGCTTAACTCATCCACATGAATGTAGAAATCATGAAGGGTTCGACTGTTCGTCGATT
  5612  AAAGAGTTACATGAGCTGGGTTTAATACGTCGTGAGACAGTATGGTTTTTATCTTCTAGA
  5672  GGGATACAGAGTAAAAGATAAATAGTCCCTTCGTACGAAAGGAGTTGGGAATGTTGACCT
  5732  ATGGTTTACCTGTTGTTTAATATTGTTTCTAACTAATTTACTATCACTAAAGTAAAAATT
  5792  ATGAATATACATCTAGTCAGATTTGATTATGTGTATATGATTGCTTATTAAGCATGGCAG
  5852  GAAAGCTAAGTCAATTATAGATAAGTGCTGAAAGCATTTAAGCGCGAAGCTTATTATATT
  5912  ATACTCTTTTATATACGTAATATAATATTACGTAATAGGCTTTAGTTGTAACAAATTTAA
  5972  TTTTTTTTAGACATAAAGTACTAATTTATTATTATACTTAATATAACACATA
;;     rnl ==> ;; mfannot: 3' -20/+180
  6024  TATTAAAATTTATATTACACTTATATAAATTTTAATTTATATATATATATGTTATATATA
  6084  TAAATTTA
;     G-trnT(ugu) ==> start
  6092  GCCCGGTTAGCATAAAAGTAATGCAACCGTTT!TGT!AATCGGTTTAAGTAAGTGCGATA
  6150  CTTGCACTGGGCT
;     G-trnT(ugu) ==> end
;     G-trnE(uuc) ==> start
  6163  GACCCAATGGTCAAGTTGGTTAAGACATAACATT!TTC!ACTGTTAGTGCGAGAGTTCAA
  6221  GTCTCTCTTGGGTTG
;     G-trnE(uuc) ==> end
  6236  C
;     G-trnV(uac) ==> start
  6237  AAGAAATTAGCTCAGTGGTAGAGCTATCGTTT!TAC!ACACGAAGGGTCAGGTGTTCAAA
  6295  TCACCTATTTCTTA
;     G-trnV(uac) ==> end
  6309  T
;     G-trnM(cau)_1 ==> start
  6310  TACGGATTAATGTAATGGTAACATATTTGACT!CAT!GATCAATTTATTTAGGTTCGAAT
  6368  CCTAAATCCGTAT
;     G-trnM(cau)_1 ==> end
  6381  ATT
;     G-trnM(cau)_2 ==> start
  6384  AAGGCTATAGCTTAATGGTAAAGCCAACTGCT!CAT!AATAGTTTTTATAAATGTTCGAA
  6442  TCATTTTAGTCTTA
;     G-trnM(cau)_2 ==> end
;     G-trnL(uaa) ==> start
  6456  ATCCGAGTGCTGAAATTGGTAGACAGGATAATCT!TAA!GTTTTATTGATATACTCGTGT
  6514  GGGTTCGAATCCCTCCTCGGATA
;     G-trnL(uaa) ==> end
  6537  TTT
;     G-trnA(ugc) ==> start
  6540  GGGGTTATGGTTTAATTGGTAAAACGAGGACTT!TGC!AAGTCCTTTATTCAGGTTCAAT
  6598  TCCTGATAACTCCA
;     G-trnA(ugc) ==> end
  6612  AAATTTTA
;     G-trnF(gaa) ==> start
  6620  GCTCGAAAAGCTCAATTGGTAGAGCGGAACACT!GAA!GATGTTTAGGTTATAAGTTCAA
  6678  GTCTTATTTCGAGCA
;     G-trnF(gaa) ==> end
  6693  ACTATTTTT
;     G-trnL(uag) ==> start
  6702  ATGGATATGCTGAAATTGGTAACCAGGCCATGCT!TAG!AACATGGTAGCGGAAGCTTTA
  6760  TAAGTTCAAGTCTTATTATCCATA
;     G-trnL(uag) ==> end
  6784  GGTTTAAACTTATAAATATTTATTGAATTTAACTATTTAAATTAATCAATTATTAGGTTA
  6844  CCTCTATTAATTTAAATTAATAATATATTT
;     G-trnQ(uug) ==> start
  6874  TATGTTGTTGACTAAGAGGTAAGTCATAAATTT!TTG!GTATTTAGCTATGAGTGTTCGA
  6932  ATCGCTCCAACATAA
;     G-trnQ(uug) ==> end
  6947  TTATATAATAATGTAAAATAATAAAATTATTATATATTAAAATTATGAATAATTAAATTA
;     G-trnM(cau)_3 ==> start
  7007  GCCCGAGTAGTTTAATGGTAGAACAATAATTT!CAT!GAATTAAGAATGAGAATTCGATT
  7065  TTCTCCTCAGGCT
;     G-trnM(cau)_3 ==> end
  7078  ATTCAAAAAAAAATTTTTTAA
;     G-trnH(gug) ==> start
  7099  GGTGGATATAGTTCAATGGTAGAACAGCTGTAT!GTG!GCATAGTATATCCTTGTTCGAA
  7157  TCAAGGTATCCACC
;     G-trnH(gug) ==> end
  7171  CTCATATTAAATAAAATTTTATTTAATAGACTTTAAATAAAATATGCTAAATAGCAGTAT
  7231  AAAAATCTAATCAA
;     G-cox1 ==> start ;; mfannot: alternative ATG start pos 7272
  7245  GTGATTCAGCAGATATTTAATATAACAATGTGAAAAGAAAGATGATTTTTATCAACAAAT
  7305  GCTAAAGATATTGGAACATTATATCTTATGTTTGCATTATTTTCAGGTTTGGTTGGTACA
  7365  GCTTTCTCAGTTTTAATTAGATTGGAGTTATCAGCTCCTGGTGTACAATATATAGCTGAT
  7425  AATCAATTATATAATAGTATTATTACAGCTCATGCTATTTTAATGATATTTTTTATGGTT
  7485  ATGCCTGCTTTAATAGGTGGTTTTGGTAATTTTTTATTACCATTATTAGTAGGTGGTCCA
  7545  GATATGGCATTTCCTAGATTAAATAATATAAGTTTTTGATTATTAATACCTAGTTTATTA
  7605  TTATTTGTATTTGCTTCTATTATAGAAAATGGTGCGGGTACAGGTTGAACATTATATCCT
  7665  CCATTAGCAAGTATACAAAGTCATAGTGGTCCTAGTGTAGATTTAGCTATTTTTGGTTTA
  7725  CATTTAAGTGGTATAAGTTCACTTTTAGGTGCTATGAATTTTATTACAACAATAATTAAT
  7785  ATGAGAAGTCCAGGTATTCGTTTACATAAATTAGCTTTATTTGGTTGAGCCGTATTAATA
  7845  ACAGCTGTTTTATTATTATTATCATTACCTGTATTAGCTGGTGCAATAACAATGTTATTA
  7905  ACAGATAGAAATTTTAATACATCTTTCTTTGAATTAGCTGGTGGTGGTGATCCTATTTTA
  7965  TACCAACATTTATTCTGATTCTTCGGTCATCCAGAAGTTTATATTTTAATTGTACCTGGT
  8025  TTTGGTATTATTAGTACTGTTATTTCTGCAAATTCAAGTAAAAATGTATTTGGTTATCTA
  8085  GGTATGGTATATGCTATGATGTCTATAGGTATATTAGGTTTTGTTGTTTGAAGTCATCAT
  8145  ATGTATACTGTTGGTTTAGATGTTGATACTAGAGCTTATTTTACAGCTGCTACATTAATT
  8205  ATTGCTGTACCTACAGGTATTAAAATATTTAGTTGATTAGCTACTTGTTATGGTGGTTCT
  8265  TTAAATTTAACACCTGCTATGTTATTTGCTTTAGGTTTTGTTGTTATGTTTACAATTGGA
  8325  GGTTTAAGTGGTGTTGTTTTAGCTAATGCTTCATTAGATATTGCTTTCCATGATACTTAC
  8385  TATGTTGTTGCTCATTTCCATTATGTACTTTCTATGGGTGCTGTTTTTGCTTTATTTAGT
  8445  GGTTGATATTTCTGAATACCTAAATTATTAGGTTTATCTTATGATTTATTTGCTGGTAAA
  8505  GTACATTTCTGAATATTATTTGTAGGTGTTAATTTAACATTCTTCCCACAACATTTCTTA
  8565  GGTTTACAAGGTATGCCTAGACGTATAGGTGATTATCCTGATGCTTTTGCTGGTTGAAAT
  8625  TTAATTAGTAGTTTTGGTTCTATAGTAAGTGTTGTTGCTACATGATATTTCTTAAATATT
  8685  TTATACTTACAATTAACTCAAGGTTCACCTGTTTCAAGATATCCTTGATTAACTCCTCAA
  8745  TATTTTAGTGATCTATTCCAAACATTATTTAATAGAAATAATAATTCTTTAGAATGATGT
  8805  TTAAATAGTCCACCTAAACCACATGCATTTGTAAGTTTACCTGTACAATCTTAA
;     G-cox1 ==> end
  8859  GTATTTTAATATAATCTCTTAAAATAATATTAAAATTATTTTTAATTTAAAAATATATAC
  8919  ATTATATATTTTAAGC
;     G-trnR(acg) ==> start
  8935  AACATGTTAGTTTAAGGGTTAGAATACCGTGTT!ACG!GCCACGATGATATAAGTTCAAA
  8993  TCTTATACATGTTG
;     G-trnR(acg) ==> end
  9007  CTTA
;     G-trnR(ucu) ==> start
  9011  TTCTTATTAGCTCAATGGTAGAGCAAAATACT!TCT!AATATTTTGATCCTAGTTCGAAT
  9069  CTAGGATAAGAAT
;     G-trnR(ucu) ==> end
  9082  TTCA
;     G-trnN(guu) ==> start
  9086  GCTCTTATAGCTCAACGGTAGAGCAAAATACT!GTT!AATATTTGTATAGATGTTCGATT
  9144  CATCTTGAGGGCT
;     G-trnN(guu) ==> end
  9157  TTAAGTATAATACTTTTACTATATAGTAATTATTTATTTGGATAAAGGTTTCCTTAGTAA
  9217  TATAATTTATAATAATATAAA
;     G-atp9 ==> start
  9238  ATGATACAAGCAGCTAAAATAATCGGTACAGGATTAGCTACAACAGGTTTAATAGGAGCA
  9298  GGTGTTGGAATAGGTGTTGTTTTTGGTGCTTTAATTTTAGGTGTTGCTAGAAACCCTTCA
  9358  CTTAGAGGTCAATTATTCTCATATGCTATCTTAGGTTTTGCTTTCTCAGAAGCTACAGGT
  9418  TTAAGCGAATAG
;     G-atp9 ==> end
  9430  ATCTGCCA
;; mfannot:     /group=IA (9.10e-13)
  9438  tagggttaattgcaagaaatatcttaaagatagatttgcagcgaatattagtatatataa
  9498  tatactaataacgttcaacgactataaatgagtagtgtaaacgaaaattttttaaatcct
  9558  acatttgtaaatgaagacatagtctaaaataacaaaagttaaatgttttattaaataata
  9618  atttattatttaaatttttttttaatcttgatttgcgtattcgcattaatgatggctttc
  9678  ttattattatatgtagcct
;; mfannot:
  9697  AAATAACTATAGATTATAGTTAAAAGAAAATTCAGATTATTTTAATATTAAAAAAAAAAT
  9757  TTTTTTTTTTTATATATTTGATATATATTTTTTTTTTTATTATTATTGTTATAAAGAAAT
  9817  ATATATATATATATAAAT
;     G-cox2 ==> start
  9835  ATGATAAGAAATTTATTTATTTGAATTCAATCATTAAGTTTAAGTATTAATTACAATACA
  9895  ATAAAACTTGATGCTCCAACACCTTGGGGTTTATTTTTTCAAGATAGTGCTACACCTCAA
  9955  ATGGAAGGTATAGAAGAATTACATAATAATATTATGTTTTATTTAACTATAATATTATTT
 10015  TCTGTAACATGAATGATGATTACTATTATAAAAAGTTTTGTAAATACAAAATCACCAATA
 10075  TCACATAAATATATGAATCATGGTACATTAATAGAATTAATATGAACAATTACACCAGCT
 10135  ATTATATTAATATTAATAGCATTCCCATCATTTAAATTATTATATTTAATGGATGAAGTA
 10195  ATGGATCCATCATTAGTAATATATGGAGAAGGTCATCAATGATATTGAAGTTATCAATAT
 10255  CCAGATTTTACTAATGCAGATGGTGAATTTGTAGAATTTGATTCATATATAGTACCAGAA
 10315  TCAGATTTAGAAGAAGGTACATTAAGAATGTTAGAAGTTGATAATAGAGTAATAATACCT
 10375  GAATTAACACATACTAGATTTGTAATATCAGCTGCTGATGTTATACATTCATTTGCTTGT
 10435  CCATCATTAGGAATAAAATGTGATGCATATCCAGGTAGATTAAATCAATCATCAGTATAT
 10495  TTAAACAGACAAGGTACTTATTTTGGACAATGTTCAGAAATATGTGGTATATTACATAGC
 10555  TCAATGCCTATAGTAATACAATCAGTAAGTTTAAAAAAATTTTTATTATGATTAAGAGAT
 10615  CAATTAGGTGATTAA
;     G-cox2 ==> end
 10630  TTAATTAATAATAATAAATAAGTATATATAATAATCTTAATCGTAAAGTTTA
;     G-nad4L ==> start
 10682  ATGAATTTATCATTAATATTATTTTTAATAGGGATTTTAGGTTTTGTTTTAAATAGAAAA
 10742  AATATAATTCTAATGCTTATTTCAATAGAAATAATGTTATTGTCTGTTACTTTTTTAATA
 10802  TTAATAAGTTCACTTAATTTTGACGATATATTAGGTCAAACTTTTGCTATATATATAATA
 10862  ACAATAGCAGGTGCTGAATCTGCTATAGGATTAGGTATATTAGTAGCTTTTTATAGATTA
 10922  AGAGGAAGTATAGCAATAGAATATAAATA
;     G-nad5 ==> start
 10951  A
;     G-nad4L ==> end
 10952  TGTATTTAGTTATTATTTTCTTACCTTTAATAGGTTCAATTATATCAGGATTTTTTGGTA
 11012  GAAAAATAGGTGTACAAGGAGCACAATTAATAACATCAAGTTTTATTATTATAACAACAA
 11072  TGTTAGCTATTTTAACTTTTTTTGAAGTAGGTTATAATAATATACCTTTAGAAATAAATT
 11132  TATTTAGATGAATAGATTCAGAATCAATAAATATATTATGAGGTTTTTATTTTGATAGTT
 11192  TAACAGTAAGTATGTTAATACCTGTATTAATAGTATCTAGTTTAGTACATATATACTCTA
 11252  TAGGTTATATGAGTCATGATCCTCATAATCAAAGATTTTTTAGTTATTTAAGTTTATTTA
 11312  CTTTTATGATGATAATACTTGTAACAGCTAATAATTATTTATTAATGTTCTTAGGTTGAG
 11372  AAGGTGTAGGAGTTTGTTCATATTTATTAGTTAATTTCTGATTTACTAGAATAGCAGCTA
 11432  ATCAAAGTTCAATTTCAGCTTTTTTAACTAATAGAGTAGGTGATTGTTTCTTAACTATAG
 11492  GTATGTTTATAATAATTTGATCTTTTGGTAATTTAGATTATTCAACTGTTTTTTCATTAG
 11552  CTCCATATTTTAATCAAGATGTTATAACATTAATAGGTATATGTTTATTAATAGGTGCTA
 11612  TGGCAAAAAGTTCACAAATAGGTCTACATGTTTGATTACCTCAAGCTATGGAAGGTCCTA
 11672  CACCTGTATCTGCTTTAATACATGCAGCTACAATGGTTACAGCAGGTGTATATTTATTAA
 11732  TGAGATCATCTCCTTTAATAGAATATAGTTCAACTGTTTTAATACTTTGTTTATGATTAG
 11792  GTGCTATAACAACTATATTTAGTTCTATTATAGGATTATTTCAACAAGATATTAAAAAAG
 11852  TTATAGCTTATTCTACAATGAGTCAATTAGGTATGATGGTAATAGCTATAGGATTATCTT
 11912  CATATAATCTAGCATTATTTCATTTAGTTAATCATGCTTTTTATAAAGCATTATTATTTT
 11972  TAGGTGCAGGAGCAGTTATACATTCTGTATCTGATAATCAAGATTTTAGAAAATATGGAG
 12032  GATTAAAACCATTTTTACCTTTAGCTTATTCAATAATGTTAATAGCTTCTTTAAGTTTAG
 12092  TTGCTATACCTTTTATGTCTGGTTTTTATTCTAAAGATTTTATATTAGAATCTGCATATG
 12152  GTCAATTTTATATTTCAAGTACTATTGTATATTTTATAGCTACAATTGGTGCTATGTTTA
 12212  CTACATTATATTCTGTAAAAGTTTTATATTTAACATTTTTAACTAATCCTAATGGACCTT
 12272  TAAATAATTATAAAAATGTAGATCAAGGTAATATTTTTATTAATTTACCTTTAATTATTT
 12332  TAGCTATTTTTTCTATATTCTTTGGTTATTTAACTAAAGATGTATTTATAGGTTTAGGTA
 12392  CAAGTTTCTTTATAGATAATAGTATTTTTATACATCCTTCTCATGAAATTATGTTAGATA
 12452  CAGAATTTGCAGTTCCAACTTTATTTAAATTATTACCTTTATTTTTTACTATTACTTTAA
 12512  GTATAGTTGGTATAATGTTTTCAGAATTTTTTGGTAATTTATTAATTAAATTTAAATTTA
 12572  CTAATTTAGGTTATAATATTTTTAGTTTATTTAATCAAAGATTTTTAATTGAATTCTTTT
 12632  ATAATAATTATATTACTAATTTTGTTTTAAAATTAGGTGGTCAAACTACTAAAATTTTAG
 12692  ATAAAGGTTCTGTAGAATTATTAGGTCCATATGGCTTAGAAAAAGGTTTATTAAATTTAA
 12752  GTAAAAATATAGGTAGTTTAAGTACTGGTGTTATTACATCTTATGCTTTATATATTTTAA
 12812  TTGGTTTAATTTTCTATGTTTTCTTATTATATTTAAATATTGATAATAATATTTTATTAT
 12872  TATTATTATTTGGTATATTTTCAACTATAAACAAAAAATA
;     G-nad2 ==> start
 12912  A
;     G-nad5 ==> end
 12913  TGTTATTAACTTCTATTTTTTTATTATTATTATCTAATTCTCTTAGTTTAAGAAGAGATA
 12973  TATCTATATATTATTCTAGAATAGGAATAATTATACAATTATATTGTATATTATTTTGTT
 13033  ACAATAATCTTTTTATTTCTTATTTAAATTCAGGTGTAGGTTTATTTGGTGGTTTATTTA
 13093  GTATAACATCTTTAGATCTAATATTTGATATGTTAATATTTATGTTAACTATGTTTATCT
 13153  TAAATTTAACAGGTTTTTATCCTAGAAAATATTGAACAAATAAATATTTAAGTATAAATA
 13213  TGTTATTATTTAATAAATTAAAATTATTTGTTTCAAATATTTTTAATAAAAAAGGAGAAC
 13273  AATATACAATAATAGAATATACTTTAATTTTATTATTTATTGTTATGGGTAGTTTATTAT
 13333  TAATATCTAGTAGTGATTTAATATCAGTATATTTATCTATAGAATTACAAAGTTATGGTT
 13393  TATATATATTATGTACTTTATATAGAAATTCTGAATCTTCAACATCTTCAGGTTTAACTT
 13453  ATTTTTTATTAGGTGGTTTATCATCTTGTTTTATTTTATTAGGTATAGGTTTAATTTATG
 13513  CTAATTCAGGTACAACTTATTTAGATAGTTTTTATATTATAACTAATTTATCTAATTTAA
 13573  TTAATGATAATAATTTAAATTATATTATGTATAATGATATTTCTACTTATATATCTTATT
 13633  ATTTATTATTAATAACTGTAGGTTTTTTATTTAAAATATCTGCAGCACCATTCCATTTTT
 13693  GATCTCCAGATGTTTATGATGGTATACCTACTATTGTTACAACTTTTGTAGCTATTATGC
 13753  CAAAAATATCTATATTAATAATTTTATTACATTTAGTACATTTTTCTAATAATATTTCTA
 13813  TAGAATATTCTTGAACATCTAGTTTATTAATAAGTAGTATTTTATCTTTAATTATTGGTA
 13873  CTGTTTTAGGTTTAACACAATTTAGAATTAAAAGATTATTTGCTTATAGTACTATATCAC
 13933  ATGTTGGTTTCTTATTATTAGCTTTAAGTATTAATAGTGTAGAGTCTATACAATCTTTTA
 13993  TATTTTATTTAATACAATATAGTATTTCAAATTTAAATGCTTTCTTTATATTAATTGGTA
 14053  TAGGTTATACATTATATTTTTATATTAATAAAAATATAGATTATAATAATTTATTAGATA
 14113  AGAATAATTCACCTATTCAATTAATAAATCAATTAAAAGGTTATTTTTATATAAATCCTA
 14173  TATTAAGTATAAGCTTAGCTATTACTTTATTATCATTTGCAGGTATACCACCACTTGTTG
 14233  GTTTCTTTGCAAAATTAATGGTTTTATCTTCAGCTTTACAAAATGGTTTTATTTTTTTAG
 14293  CTTTAATTGGTATATTAACTAGTGTTATTAGTGCTGTTTATTATTTAAATGTTATTAAAA
 14353  TTATGTTTTTTAATAATCATTCTTATATATTTAGTAATAAATTATTTAATTTACAAATAC
 14413  CTACTGAAATTATTAAAAATAAAAATAATATAGAATCATTTAATTTAAAATCTAATATTT
 14473  CTTTATCTAATTCTTTATCTGTCCCTATATCAATTTTAACAATGTTTATTTTATTATTTA
 14533  TGTTTATGCCTGATCAATGATTAGATATATCTAATATTTTATCATTTATATTATTTACAC
 14593  CATATAATATTATATAA
;     G-nad2 ==> end
 14610  TAAAATTAATAATTTATAAATAAGTAAAAAAAAAAAGATTAATAAATTTTTAATTTAAAA
 14670  TTTAACT
;     G-cob ==> start
 14677  ATGAGAATTTTTAAAAGTCATCCTTTATTAAAATTAGTTAATTCTTATATAATTGATTCA
 14737  CCACAACCAACTAATCTTAGTTATTTATGAAATTTTGGTTCATTATTAGCTTTATGTTTA
 14797  GGTATTCAAATTGTTACTGGTGTAACTTTAGCTATGCATTATTCACCTAGTATAACAGAT
 14857  GCTTTTGATTCAATAGAGCATATTATGCGTGATGTTAATAATGGTTGATTAATAAGATAT
 14917  TTACATGCAAATACAGCTTCAGCTTTTTTCTTTTTAGTGTATTTACATATGGGTAGAGGT
 14977  ATTTATTATGGTTCATATCAAGGACCAAGAAGTTTAACTTGAAACATAGGTGTTATAATA
 15037  TTTATTGTTATGATAGTTACAGCTTTTTTAGGTTATGTTTTACCTTTTGGTCAAATGAGT
 15097  TTATGAGGTGCTACAGTTATTACTAATTTATTAAGTGCTATACCTTGAATTGGTCAAGAT
 15157  TTAGTTGAATTTATTTGAGGTGGTTTTTCTGTTAATAATGCTACATTAAATAGATTTTTT
 15217  TCTTTACATTATTTATTACCTTTTATATTAGCTGCTTTAGTTTTAATGCATTTAATAGCA
 15277  TTACATGATACTGTAGGTTCTAGTAATCCTTTAGGTATTTCAGGTAATTATGATAGATTA
 15337  CCTTTTGCTCCTTACTTTTTATTTAAAGATTTAGTTACTATTTTTTTATTTATGCTTTCT
 15397  TTATCTATATTTGTTTTCTTTATGCCTAATGCTTTAGGTGATTGTGAAAATTATGTTATG
 15457  GCTAATCCTATGCAAACACCAGCTGCTATTGTTCCTGAATGATATTTATTACCTTTTTAT
 15517  GCTATATTAAGATCTATACCTGATAAAACTTTAGGTGTTGTTGCAATGTTAGGTGCTATA
 15577  CTTATATTAATGGCATTACCATACTTAGATAAATCTAAAATAAGAGGTATGCAATTTAAA
 15637  CCTTTAAGTAAAATAGCTTTTTATATTTTTATTGCTAATTTTTTAGTTTTAATGATATTA
 15697  GGTGCTAAACATGTAGAAGATCCTTTTATTATATTTGGACAAATATCAACTACACTTTAT
 15757  TTTAGTTACTTTATTATTATTACACCATTATTTAGTATATTAGATAATATTTTATTTGAT
 15817  ATAGGTACTAAAAAAAATAATGAGATAGTTACTAAATATAATAATATAGTATTAAAAAAA
 15877  GAAATCCTTTTTCAAGAATAA
;     G-cob ==> end
 15898  AAATTGGTATTTCCAGAGGTTTAGATAAATCTTTCTATTCCGTTTTTTCTAAAGAATTCG
 15958  CTGAATTTAATAGTAATATTATTAAATATACTAGTATATTTATATTTATTTCAACACCAG
 16018  TTTCTGTATTTTTTAATAGTAATTTTTATAAATATTCGTTTTCATTAGTATTAATTTATT
 16078  TTTTTATACTTTTTTCTTATGCTATATGAAATATTCTTAAAAGTTGTTATAATAAAGAAT
 16138  TACTAATTAGAAATTCACCTTTAGATAAGTTAGCTAGTTTATTATCACATGCAACAGCTG
 16198  TGACTGTAACAACTGGTTATGCATTGTTTTCTTTTAATTGTTTGCAT
;     G-orf351 ==> start ;; mfannot: GTG upstream: 16197
 16245  ATGCTTATGATTCTTGATATTTTTATGTATTCAAAATATGGTATGAGTAATGTACCCTCA
 16305  TTGTTAGCTAATTATACTAAAGAATTCGAGAATATATTAGAATATCCTGATTTTCAACTT
 16365  GCATGTAATGAATATATTAAATGTCAATTAAATAGCTATAAATATCTAATAGATCTATAT
 16425  CCGAGTACTTTTAATGGTACGGTAAGTATATCACCTGAAACTTCTTTAGATTTAGTAAGA
 16485  AGATATGATATTATATGTAATACACATAAAGTAGCTGAAGATTTTACTGGTGTTTTTTTA
 16545  AATAAATTTGAGAAATCATTAACAGAAAAAGAGAAAGAATTCTTACTTCAATGTACAGAC
 16605  AGAATATTAATGCATAAATATGAAATATTTTATGAATTAAGAGATAAGCATGCGTTAGAA
 16665  TGTATTAGAGATGGTGTAGAAATGCAATATTGAAATTTTTATGATACTAGTATAACATTA
 16725  GCATTTAATAATTTAGAAATACCAATTCCTTTTAGAGAAAAGCCTTGATTACTTCTTGCA
 16785  ACAAATGCTGATTTTGTTTTAGATCCAGAGGGTGGTGTCGCTCATCGTAATAGTTTTAAT
 16845  ATTAGAACATTAGATATACATACAAAACGTATGGAAAATTGAGATATAGAACGTAGAAAA
 16905  CCTGTGGTTACACAATTAAGGTTGAATGGTAAATTATATAAAAGTATAGATGGAAAAACT
 16965  TTTGTTGATGAAAATATGATGATGTATCCAAAGATACCTCAATTTCCAGTTGTTAATAGT
 17025  ATAGAAAATAATCCTATAAGAAGAATGTTAGATCAAAGAATAACGGAAAGTGAAATAAGA
 17085  CTAGAAAGATGTAAAGTTGAGGCTCTTGATAAACATTGCAAAATGTTGGATAGAAAATTT
 17145  TATAATTGAGCTAATACGAATTTTTCACTAAATTTAAATCCTGAAACTCATTCTAGAATG
 17205  TTTAATGAACAACCTAGAATACTTCCTCAAAATCAATCTAGAATGCTTCCTCAAAATGAA
 17265  TCTAGAATGCTTCCTCCATCTAATAATTCAAAATAA
;     G-orf351 ==> end
 17301  TCTAAATTTTTTTTTTATTGCTTAAATTTAAAGTGTTATTAGCTTATATTAATATATGTT
 17361  AATAAATAAGAT
;     G-nad3 ==> start
 17373  ATGTCAAGTACAACTTTTTTTTTTTTATTTATACCAATATTAGCATGTGTATTATTAGTA
 17433  ATTAATTTATTATTATCTGTACATAATCCATACCAAGAAAAAGATAGTGCATTTGAATGT
 17493  GGTTTTCATTCATTTTTGGGTCAAAATAGAACACAATTTAGTATATCTTTTTTTATATTT
 17553  GCTTTACTGTTTCTTTTATTTGATTTAGAAATATTATTAGTTTACCCTTATGTTGTTAGT
 17613  GCTTATTTTAATAATTTATATGGTTTAATCATTATGCTTGTATTTTTTTTAGTTTTAACA
 17673  TTAGGTTTTGCTTTTGAATTAGGTAAAAATGCGTTAAAAATAGATAGTAAACAAATGTAT
 17733  AATTTTAATACAAAAATATGAAACGGTTATTCTTTAATATATTAA
;     G-nad3 ==> end
 17778  AAAAAAATTATTAATAAGATAATTAAAACCAATTT
;     G-trnC(gca) ==> start
 17813  GGAGTTATAGCAGATGGTTCTGTATTAGGACT!GCA!AATCTATAATCAGGGATTCGATT
 17871  TCCCATGACTCCT
;     G-trnC(gca) ==> end
 17884  GTAATAAATAGTAGATGTTTATTATATAAATATTATAATATATTCAAAATTTAACTATAA
 17944  TTATATAAAAATTAAAAAAAAAGTATTTAGTAATAATAATTAGATAGATAAAAAATTATT
 18004  AAATTTTAATTATAGTAGTTTTTATTAAAAT
;     G-nad1 ==> start
 18035  ATGTATACACTTATATCAATATTAGAAAATTTATTAGTTGTTGTACCTGCTTTACTTATT
 18095  GTAGCTTTTGTTACTATATCAGAAAGAAAAACAATGGCTAGTATGCAAAGAAGATTAGGT
 18155  CCAAATATTGTAGGTTATTATGGATTACTACAAGCATTTGCTGATGCTTTAAAATTATTA
 18215  CTAAAAGAATATGTAGCACCAACACAAGCTAATATAATATTATTTTTTCTTGGTCCTATA
 18275  ATAACTTTAATTTTTTCTTTATTAGGTTATGCTGTTATACCTTATGGATCAGGTTTATTT
 18335  ATATCAGATTTTAACTTAGGTATTTTATATATGTTAGCTGTATCTTCATTAGCAACATAT
 18395  GGTATTTTATTAGCAGGTTGATCTGCTAATTCTAAATATGCTTTTTTAGGTTCTTTAAGA
 18455  AGTACAGCTCAATTAATAAGTTATGAATTATTATTAAGTTCTATAATTTTATTAGTAATT
 18515  TTATTTACAGGTAGTTTAAATTTAACAACAATAATAGAAAGTCAAAAAGTTGTTTATTTT
 18575  ATTTTACCTTTATTACCTATATTTCTTATATTTTTTATAGGTTGTATTGCAGAAACTAAT
 18635  AGAGCTCCTTTTGATTTAGCAGAAGCTGAATCAGAATTAGTTAGTGGTTTTATGACAGAA
 18695  CACTCAGCTGTTATATTTGTTTTTTTCTTTTTAGCTGAATATGCTAGTATTGTATTAATT
 18755  TGTATATTAACTAGTGTTTTATTTTTAGGTGGTTATTTAAATATATTACCATTAAATACT
 18815  ATTTTATATTTTATTAATACATTTATAGTATTATTTGGTTATGATGCTTATGATTTTAAT
 18875  TCATTATTTTCTGATTATTTAATTAATGGTTTATCTAGTTTAAATTTAGCAATAAAAACA
 18935  GCTTTCCTTATATTTGTATTTATATGAGTAAGAGCTTCATTCCCTAGAATTAGATTTGAT
 18995  CAATTAATGTCAGTTTGTTGAACAATATTATTACCTATTATTATAGCTTATGTTGTTTTA
 19055  TTACCTTGTATAGTTATAGGTTTAAATATTATACCTTCTAATATAACATTATTATAA
;     G-nad1 ==> end
 19112  AAAATAAGGTATATATTAATAATTAGTATTTTATTGATCTAATAGATATATTAGATGTTA
 19172  ATTAAATTATTGTTAGTTTATTATTATTTTTTTCAAAATATT
;     G-nad4 ==> start
 19214  ATGATATATTTATTTTCCTTATTATTAATACCTTTAATAGGTATATTTTTTATTATATTT
 19274  TCAGCTTCATATCAACAATCTAATAATCAAATTAAAACTATTGGTTTAATAACTTTAATA
 19334  ATTAATTTAATATTATCATTGATAATATTTATATTATTTGATTTCAGTAGCAAACAATTT
 19394  CAATATATACAATTAGAAGAAATATATAAAATAAGTTATTTTGATTTATATTTAGGAATA
 19454  GATGGTATTTCTATTTATTTTTTATTATTAACAACTATGATTATGCCTATATCATTAGTA
 19514  GCTAATTGAAATTCTATAGACTCTAAAAATGTATTATCTTTTGTAATAATAATATTATTA
 19574  TTAGAAACATTATTATTAGCTGTATTCTTAGTTTTAGATATATTATTATTTTATATTTTT
 19634  TTTGAAAGTATATTACCACCATTATTTTTATTAATAGGTTTGTTTGGTTCTAGTGATAAA
 19694  GTTAGAGCTAGTTTTTATTTATTTTTATATACATTATTAGGTTCATTATTTATGTTACTT
 19754  TCTATAATAACTATGTCTTCTATTATGGGTGCAACAGATTTTGATGCATTATCTAAAGCA
 19814  AATTTTGGTTATATAACTCAATTATTTTTATTTTATGGAATATTTTTATCTTTTGCTGTT
 19874  AAAACACCAACAATTTTTTTAAATACTTGATTATTAAAAGCACACGTTGAATCACCATTA
 19934  GCAGGAAGTATTATATTAGCTGGTATTGTATTAAAATTAAGTTTATATGGTATATTTAGA
 19994  TTAATATTACCTTTATTACCTAAAGCTAGTATGGATTATACATACATAGTTTATGTTATA
 20054  GGTGTAATAACTATACTATATGCTAGTTTTAGTACATTAAGAACAATAGATATTAAAGAA
 20114  TTAATAGCTTATTCATCAGTTTCTCATGCAGCTGTTTATCTATTAAGTGCTTTTAGTAAT
 20174  ACAATACAAGGTATAGAAGGTGCAATTACTTTAGGTTTAGCACATGGATTTGTATCATCT
 20234  GGTTTATTTATTTGTGTAGGAGGTATTTTATATGATAGATCTTCAACAAGATTAATAACA
 20294  TATTATAGAGGTATGGCACAATTAATGCCTATTTTCTGTATATTATTTTATATATTATCT
 20354  TTAGGTAATTGTGGTTCACCATTAACTTTAAACTTTATAGGTGAATTTATGTCTCTTTAT
 20414  GGTATATTTGAAAGAATATCAGTATTAGGTGTATTAGCTAGTACTTCTATAGTATTCTCT
 20474  GCTGCATATACTATATTTATGTTTAATAGAATAGCTTTTGGTGGACAATTTTCTTCATAT
 20534  TTCTTTAATTATGTTAAAGATTTAAGTAAAAGAGAATTTATTTTATTAATTAGTCTTGTG
 20594  GTACCAGCTGTATTCTTTGGTATATATCCTGCAGTAATATTAGATGGTCTACATTATTCT
 20654  GTATCAGGTTTAATATATAATTAA
;     G-nad4 ==> end
 20678  TATATATATAAATCAATAATATATTGCAATCATAATCTTTTTATTATTGGAAAAATTAAT
 20738  TTATATAGTGTATTTAATAAATAAGAATTATATAATCAGTTTTATTAATGTTCATATTAA
 20798  TAATATCTTTTAATAAATTAACTTAAATAATTTTATAATAATACTTTTATAAGATTTTAA
 20858  AGTTAATAATTAATTAGATAATATAACTAAAATTTTCCAATGTATAAAGTTTTATATAAT
 20918  TAGTAGTTAGTTTAAATTAAATATATATTTATATAAATACAAATACT
;     G-atp6 ==> start
 20965  ATGATGTTTAATAACATAATTAGTCCATTAGAACAATTTGAAATAAAAGATTTTTTTTCT
 21025  TTAAATATTAATATTATAAATTTAAAAATGTCTTTAACAAATTTTGGTTTTTATATAATT
 21085  ATTAGTACAATAATTATATTAACATTACATTTATTAATAACATATAATAATAAATTAATA
 21145  TCAAATTCATGAACATTAACTAAAGAATCAATATATGCAACTGTACATAGTGTTGTAATA
 21205  AATCAAATAAATTCTAAAGAAGGTCAAAATTATTTTCCATTTATTTATGGTTTATTTATT
 21265  TTTATCTTAATGAATAATTTATTAGGTTTAATACCATACAGTTTCTCTTCTACATCACAT
 21325  TTTATATTAACATTCTTTATTAGTTTTACTGTAGTTTTAGGTGCTACAATTTTAGGTTTC
 21385  CAAAAACATCAATTAAAATTCTTTTCATTATTTGTACCATCAGGTTGTCCATTAGGTTTA
 21445  TTACCTTTATTAGTTTTAATAGAATTAATATCATACTTAGCTCGTAATGTATCATTAGGT
 21505  TTACGTTTAAGTGCTAATATTTTAAGTGGTCACATGTTATTAGTAATATTAAGTGATTTT
 21565  ACATTTAAAATAATGAGTTCAGGAATCTTTTACTTTTTAATAGGTTTAATACCATTAGCT
 21625  TTCATATTTGCTTTTTCAGGTTTAGAGTTAGGTATAGCCTTTATACAAAGTCAAGTATTT
 21685  ATAGTTTTAACTTGTTCATATATAAGAGATTCATTAGAATTACATTAA
;     G-atp6 ==> end
 21733  TTAAATTCTAATTACATTAATTAAATTCAAATTAAAAATAATGATATAAA
;     G-rnpB ==> start ;; mfannot: Approximate position
 21783  AAGGAAAGTCCATAGTTATAATGTATATAAATATAATATTAAGAATTTTGGGTTATTTGA
 21843  AGAAACAAATATCAAATTTTAATTTGATATAACGAGCACTACTCCTATACTAACTAATAT
 21903  AATTAATATAACAATATTAACACTTTTTTTTTTAGGGGTTAAATACAGAATATGGCTTAA
;     G-rnpB ==> end
 21963  TTATATCTTATTCAAATTAAAAACTAATATATAATAAGTAATAACAAAAAAAAAAGTTAA
 22023  ATATTTTATTAGGATATAAATCCTAATCTAAT
;     G-rns ==> start
 22055  AAAATTTTGAGTTTGATGATGGCTCTGACTGAACGCTATCCAAGTGCTTAACACATGCTA
 22115  ATCGTACGTCATTAAATAAAAATAATGAAGTGGTAAACAGGTGAGTATATAATATTTTGA
 22175  CTACCTTAAAGAAAGGTTAAATCCCTTATAATCAAAGAAAAATATTTCGCTTTAAGATGT
 22235  TAATAAATATTTCGGTTTGTAATAATTAAATAATAAATAATTAACAAAACCGTAGTCGTA
 22295  ACTGAGAAGTTGATCGACCACATTAGGAATGAGAAACTCCTAATGCGCTTTAAGTACAGC
 22355  AGTGAGGGATATTGGTCAATGACCTAACGGTTGAACCAGCAACTTGGAAGAATGCAATGT
 22415  ATTAAAAATATTAATACAATTAACGTGTAAACGTATAAAATTCTAAATAGATTAAAGATA
 22475  ATGACAATTATCTATTTATTAGTCTCGACCAATACTACGTGCCAGCAGTCGCGGTAAGAC
 22535  GTAAGAGACAAGTGTAAGTCATCTTAATTAGGTTTAAAGTGTACATAGACGGAAAAATAA
 22595  ACCTTAAAAAGGGTACTTTTTTTCTAGAGTTTTATAAAAGAAGAATTGAATTTTTGAAGA
 22655  AAAGATAGAATTTGCAAATAACAAAAAGACAGGTAGCAGTTAATACGACCTTCTTTATAA
 22715  AAACTGACGTTGAGGTACGAAGGCTTGGGTAACGAGCAGGATTAGATACCCTAGTAGTCC
 22775  AAGCAGAAAATTCTGAATGTCATAAACTAAAAAACTTTTTAGTTTATAAATAAAAGTGTA
 22835  AGCATTCCACCTCAAGAGTACAATGGCAACATTAAAACTGAAATCATTAGGCCGTCTTTG
 22895  AAACCAGTAGTGAAGTATGTTATTTAATTCGATAACCCGCGATTAATCTTACCACAATTT
 22955  GAATAATATTTAATTATATTACATGCGCTGCACGGCTGTCTTTAGTTAATGTCGTGAGAT
 23015  TAGGTTAATTCCTACAATTAGCGAAAACCTTGGTATTATTTATATGTATAATATACCTTG
 23075  CCACTAGATCGGACTATATATATAGGATCAAGACAAGTCATCATGGCCAAAATATTGTGG
 23135  GCTATAGACGTGCCACATTTTTCATTACAAAAGGATGTTATATTGTGAAAATAAGCTAAT
 23195  CCTTAAATTTGATTAATATGGATTGTAGTCTGTAACTCGACTACATGAATAAGGAATTAC
 23255  TAGTAATCGTTAATCATCACGTAACGGTGAATCGTTTCTCAATTAGGTACTAACCACTCG
 23315  TCAGGCGCTGAAAGAAGAAATGCAATAAGTTTGATTTATGTATATAAATAAATATATAAA
 23375  TAGTTATAATTTTATATTCATATTATTTTCGAATGTATAACTTTAATTGGTGTTAAGTCG
 23435  AAATAAGGTTCGTGTAATGGAAATTGCACGGGGTTAATAAACTTA
;     G-rns ==> end
 23480  AACAAAAAAATTTAAAAACTCGAACTCCCTT
;     G-trnY(gua) ==> start
 23511  AGGAAGGCTTCGTTTGTTGGTTTACGAGTTGAGCT!GTA!AACTCAATGACTTTGAGTCA
 23569  TCGAAGGTTCGATTCCTTCTCTTCCTA
;     G-trnY(gua) ==> end
 23596  GTTATCATTATATTTATTATTGGTAATCTTTAAGTTCCATTTAAAAATGGGGAAAAATTT
 23656  TTTTATAT
;     G-nad6 ==> start
 23664  ATGCAATTAGATTTATATGTAGACAAAATAAATAATGGATTTAATTCAAATATTTTAGAT
 23724  ATTTTAGCTTTTATTAGTATAATACTTGGTATATATACTATAGTAAGTAAAAATCCTGTT
 23784  GTTTCTGTATTATTTTTAATAGGTTTATTTTCAACAATTTCTATATATTTAATATTAATA
 23844  GGTTTAACATTTATAGGTTTATCTTATTTATTAGTATATATTGGAGCAGTATCTATTTTA
 23904  TTTTTATTTATTTTAATGTTAATTAATATAAGAATATCTGAATTAGTTAGTACAAATAAT
 23964  AATTATATACCTTTAGCTATATTAAGTATGATAACATTAGTATATATATTAGGTCAAAAA
 24024  ATAATAACTAATGTAGTACAGTTTAATATATTAAATTCTTTTACATCTTCTTTATTTGAA
 24084  AAAAGCTTTAAAGAATCGATAAATTATTCTAATAGTTTAAGTTGAGATACTAATTTAATA
 24144  GATATAACACACACAAGTGCTATAGGTAATATAATGTATAGTAGTTATTCATTATGACTT
 24204  ATAATTATATCATTAATACTTTTATTAGCTATGGTAGGTTCAATAGTTATTTCTATAGGT
 24264  AGATAA
;     G-nad6 ==> end
 24270  TTTAAACTAAATAAAATAAAATAAATAA
