# Supplementary material for: Global Characterization of Fungal Mitogenomes: New Insights on Genomic Diversity and Dynamism of Coding Genes and Accessory Elements
Source: Front Microbiol. 2021 Dec 1;12:787283. doi: 10.3389/fmicb.2021.787283 (PMC8672057; doi:10.3389/fmicb.2021.787283)
Supplement: Supplementary File 1 — de novo annotation files of the 685 mitogenomes investigated in this study. Annotation was performed with the Mfannot program. [file Data_Sheet_1.ZIP › Supplementary_FileS1/NC_050381.1_Metschnikowia_matae_var._maris_strain_UFMG-CM-Y397_mitochondrion_complete_genome_mitogenome_g3.mfres]

;; Masterfile modified automatically by mfannot version 1.35
;; on Sun Dec 27 04:35:57 2020 by user pfonseca on host LGCM-PROC
;;    - Gene Totals: 54
;;    - List of genes added:
;;      atp6 (1 introns)     atp8                 atp9                
;;      cob (9 introns)      cox1 (14 introns)    cox2                
;;      cox3                 nad1 (1 introns)     nad2                
;;      nad3                 nad4                 nad4L               
;;      nad5 (2 introns)     nad6                 orf1050             
;;      orf1100              orf278               orf294              
;;      orf312               orf327               orf338              
;;      orf368               orf374               orf376              
;;      orf380               orf386               orf480              
;;      orf632               orf675               orf701              
;;      orf955               trnA(ugc)            trnC(gca)           
;;      trnD(guc)            trnE(uuc)            trnF(gaa)           
;;      trnG(ucc)            trnH(gug)            trnI(gau)           
;;      trnK(uuu)            trnL(uaa)            trnM(cau)           
;;      trnN(guu)            trnP(ugg)            trnQ(uug)           
;;      trnR(acg)            trnR(ucu)            trnS(gcu)           
;;      trnS(uga)            trnT(uag)            trnT(ugu)           
;;      trnV(uac)            trnW(uca)            trnY(gua)           
;;
;; end mfannot
;;


>NC_050381.1 Metschnikowia matae var. maris strain UFMG-CM-Y397 mitochondrion complete genome gc=3
     1  ATTCAAATATGTTTTTATTTATCCTTTTAATTAATTAATAAATT
;     G-atp8 ==> start
    45  ATGCCACAATTAGTTCCTTTTTATTTTTTACATTTATTAACTTTTGGTATCTTAATTTTA
   105  ACTATTTTAATATTTATTACTTCTAAATATTTATTACCTAATATATTAAGATTATTAATT
   165  GCTAGAATTTTAATAATAAAATTATAA
;     G-atp8 ==> end
   192  ATATATTTATAATGCCAACCTATGGCATAACCCACAGTGTGGGGTAATATACTAAAAATA
   252  ATACCTAAAATAAATTAGGGCCCGATGATGATAAATTATATATAAAAGTCCCGGAGCAAA
   312  GCTGCGGGCGGGCGTCTATTTTTTATATAAATGGTTAGTTTAATTAACTTAGACCTTAAA
   372  TACATATAAACTATTAAGGAAATTAAAAATAAAAAAGAT
;     G-atp6 ==> start
;     G-atp6-E1 ==> start
   411  ATGTTTTTTTCACCTTTAGATCAATTTGAAATTAAACCTTTATTAACTATAAATAATATA
   471  ATAACATTAAGTATATCTAATTATGTTATATATTTATCAATAGTAGCATTAATAATATAT
   531  GGATACAATATTTTATTAAATAAATCATATTTAGGATGAAATAGATGAGGTATAGCTATA
   591  TTAGCTATATATGATACTATATTAAATATGGTTAAAAGTCAAGTAGGTTCACGTGGAGGA
   651  ATTTATTTCCCATTAATATTTACTTTATTTAATTTTATATTAATAGCTAATGTAGTTTCA
   711  ATGATACCTTATTCATTTGCTATATCAGCACAAATAGTAGCTATTATATCATTAAGTTTA
   771  ACATTATGATTAGGTTTAACTATAATAGGATTTGTAAATCATGGATTAGGTTTCTTTTCA
   831  TTATTTGTACCAACAGGTACACCATTAGCTTTAGTACCAGTTTTAGTTTTAATAGAAACT
   891  TTATCTTACAGTTCTAAAGCTATATCATTAGGATTACGTTTATCAGCTAACAT
;     G-atp6-E1 ==> end
;     G-atp6-I1 ==> start ;; mfannot: no intron type identified
   944  atgacaatgtgtttaaaagccaaattccggggaagccctaaagctttaataaccaaagta
  1004  tttaaggaaacttttataccggcttgattaatgactcaaggtatggtaatatcattaaag
  1064  atttataaatataaaattcttacctgtaacatgctacaggttatataatattcaatcccc
  1124  cccccagaaacccccatttttggtgagggaattatctcttttaggagttattattgttaa
  1184  attatatttattaaatgggtgatcgcggatctaaatcattaataaaaagaggttttattt
  1244  ctcaataaaactagtattaaactgtatatttctttaataaatctatatgtttgatatatt
  1304  tatcaatgtaaaagagcaacgagtagatggttttttgatatatatatctatataagttat
  1364  atatgttataaggtgtactctaatcgccaggaaactggttcttaagccaaaatgctgata
  1424  taaaacagtaagtaatttaagattaaagaaattttatcccctacggatatctaattatcc
  1484  atttattgtttttatatattttttaataaaaaattataaataaggggattaattagttca
  1544  aattg
;     G-atp6-I1 ==> end
;     G-atp6-E2 ==> start
  1549  ATTGTCAGGACATTTGTTAATGTTAATATTAGGTTCATTAATATTAAATTTAATGAGCTC
  1609  ATCTATATTAGGTTTTGTTAGTGGATTTATACCTATGGCAGGTGTTATAGCTATAACTAT
  1669  TTTAGAATTTGCTATCGCTATGATACAAGCTTATGTTTTCTGTATCTTATTTAGTGGTTA
  1729  TTTAAAAGACGCTATTTATTTACATTAA
;     G-atp6-E2 ==> end
;     G-atp6 ==> end
  1757  ATGACCCCGCGAAGCGGGCAGATTATATCCCCTTAAGGGGATATTTTATTCCTTATATAT
  1817  CTCTTATATATATAGAGATACTCATATATTCATATATACATATTTTACTTATATATCTTA
  1877  TAACTTTTGTATCATATATTTCTTTATCTATCTCTTATAAATCTATGATATTATTAATGC
  1937  CGGCCGGCATTATATAAAGTTATAAATATACAAACAGATATAAAATAGTAATAGGTAAAA
  1997  TAAAGAAATAATATATATATCAAATATCTTAAGTAGGAATAATCTAAAAACTATTACCTT
  2057  AGAGTTAGATGTTATTATATAATATAATTAATATATATTCATATATATAGAATCCTACGT
  2117  AACTAGTAAAAATTTATCGAGAAATGTAATAAATAAAAAT
;     G-trnE(uuc) <== end
  2157  TAACCACAATGGGATTCGAACCCATATAAATACTGT!GAA!GTAGTATTATCATAACCAA
  2215  TTAGATCATATAGTC
;     G-trnE(uuc) <== start
  2230  AAAAAA
;     G-trnT(ugu) <== end
  2236  TATCGTATTGAGGAATCGAACCCCACACCTTCCGATT!ACA!AAACGGACGCTATGCCTG
  2294  GTTAGCTTATACGAC
;     G-trnT(ugu) <== start
  2309  ATA
;     G-trnM(cau)_1 <== end
  2312  AGCTTAAGAAAGGAATTGAACCTATATTAGACGCAT!ATG!AGGCGTCTGTTCTAACCAT
  2370  TGAACTACCTAAGC
;     G-trnM(cau)_1 <== start
  2384  AAAG
;     G-trnH(gug) <== end
  2388  GATAACTACTGAGAATTGAACTCAGATAAATTGCGC!CAC!ATACAATTGTTCTACCTTT
  2446  GAACTATAGTTATC
;     G-trnH(gug) <== start
  2460  TTAT
;     G-trnY(gua) <== end
  2464  TGAGGAGAGACTGAATCGAACAGTCGCAGCACTACGGCACTAAAGT!TAC!AATTTAGCT
  2522  CTAATTACCAACATTAGAATCTCCCC
;     G-trnY(gua) <== start
  2548  CCTTTAT
;     G-trnL(uaa)_1 <== end
  2555  TACGGTTAGTAGGAGTCGAACCTACACGATATTAATCCAAACATT!TTA!AGTGTTTTAT
  2613  GTCTACCATTTCATCATAACCGC
;     G-trnL(uaa)_1 <== start
  2636  TTATATAAAAAATATACCTATATATATATTATCTCCTATCTATATACTAATAAAAATTTA
  2696  TCTTAAAAAATAATGATAATGATAATGATAATGATAATATATATATCCACTTAATGGAAA
  2756  GAGTAAAT
;     G-trnI(gau) <== end
  2764  TTAGTCTAATGAGAATCGAACTCATATTTATCGATT!ATC!AATCGATCTCTCTACCATT
  2822  GAGATATAGACTA
;     G-trnI(gau) <== start
  2835  ATGAACTTAAATAAAAAATATATTAAAGTAATCCCACAGTAAAATAGTGTGGGTGTTTAA
  2895  AAAAATAGATGAA
;;     rns <== ;; mfannot: end of 3'
  2908  TAAATAAATAAATCCCGATCAGGTTCCCCTAACCGAACCGTATTTCAACTTACAGCAAGT
  2968  CCTTT
;;
  2973  TAATAAAAGCTCAATAAGTAAAATTAAAATTTCTTGCTG
;;
  3012  TTGATGAGTGGTTAGTACGAAGTAGCAAAAAATTTCACCGTAACACTCTAGTTTACGATT
  3072  ACTAGCAATTCCTCCTTTATGTAACCGAATTTCAGATTACAATTCA
;;     rns <== ;; mfannot: corr to pos 1305-1411 of R.americana
  3118  TAAATGAAACTATGTCTTAATCTTAATATTTAATAAATATACTGTCCCATAGCTAAGCTG
  3178  CGGGGTTTAAAAGTATATAATATGTTAACTTTGAGTTAATATAAT
;;
  3223  TGTTATTAATATTGTAACACGTCGATAGCCCATCTCATTAGGGTCATCATGATTAGTCTT
  3283  CTA
;;     rns <== ;; mfannot: corr to pos 1190-1252 of R.americana
  3286  CCTCTACTTCCTATAATTTTACAATTATACTTATCTATAAAGAAAAGGGTTACGTTCATT
  3346  CAATAACTTAATATTAAA
;;
  3364  CCTCACGGCATGAACTGACGACAACGATGTAACGCCTGTT
;;     rns <== ;; mfannot: corr to pos 1014-1044 of R.americana
  3404  AAAAATTCAAGAGA
;;
  3418  TGGTAAGGTTCTTGGAGGATCATCCAATTAAATGACATGTTCCACTGCTTGGGACTACAA
  3478  CCGTCTAATGTCTTGTATTTCACCCTTGCGAGCGTACTAGTCAGGCGGAGTACTAT
;;     rns <== ;; mfannot: corr to pos 850-965 of R.americana
  3534  TCATTTTCATTTTTCTTTTAT
;;
  3555  TGTACTCATAGTTAACTGCTACGACTAAATGGGTATCGAATCCATGTCGCTACCGTAGCC
  3615  TTCATCTCACAACGTCA
;;     rns <== ;; mfannot: corr to pos 735-810 of R.americana
  3632  ATAATTTTAAGTAATCTCTTTATAGTCTTAATGTTTTCGTAGTATTTTATCCCTCTAACT
  3692  TTAATTCTTATTACCTTATCTCTCTTTCAAGACATTATTCTATATCTTTATTTTTAAAGA
  3752  TT
;;
  3754  CGTTCTACAGATCCTTTAAGCCATTCTGATCAATGCTTGCCCTCTATGTCTAATTAGGAT
  3814  AGGTAGGTTTTCACAAACTTT
;; mfannot:
  3835  ccc
;;     rns <== ;; mfannot: corr to pos 485-571 of R.americana
  3838  ccctttagaaccgtacgtgcgactttcatcgcatacggctc
;; mfannot:     /group=II (9.79e-18)
  3879  AGGCATTATATTTTAATAAAACACCCTTATCTTAAGTCTGCACCCTTTCAAGTTAGTTTA
  3939  TTTAAACCTATCAATAACATTACATTATTGCATTTGCTTTTTAAGAAGTCTTTTACCTCC
  3999  TATTCGTTATTATTATTTCCATATTTCTATTTTATAAATAACCTCTATAATATATATTAT
  4059  AGTGAATATGAGGCTTACCAAGTTCCATTCTTTATATATATTTACCTTAGGTTCTACTCT
  4119  TTATCCCTATCAGTTTTAACGTTTATAACAGAATAGATATACGATGAATCTATTCAAACT
  4179  CCTGATTATTATTTATTTATTTTAATCACTAAATAATTTGCCTAAAGAGACCTCAACAAG
  4239  TAGTTAACTTTAATTAACCATAGTAAATTTACCTAGCATTTATAATATATGTGATTTTTA
  4299  TTATAAATTACATTGTTTCTATAGCTTCACACTAAAAAATCACTTTTTTAGCATGTATAG
  4359  ATAGGTACATAT
;;
  4371  TTGTTACGAATAATGTCGATATTATATCGAAATATAAAGAATAGCTTACATGTCGCACAC
  4431  CGCAGCTGCTGGCACATATTTTAGTTAGGA
;;     rns <== ;; mfannot: corr to pos 485-571 of R.americana
  4461  CTCTTTCATAATTAGTATCATTATTACTATTATTTAGAAGTTTATAGTTAATCTTTTATT
  4521  ATTTATGATTAAATATACGGCCGCCCGCAGCAAAGCTGCGGGACTTAAATTCGTATATTT
  4581  ATAGTTAATATCCTTCTCGTAGATAACTTGATCAGT
;;
  4617  CGTTAGACCATTGTCAAAGATTCCCCACTGCTGCT
;;     rns <== ;; mfannot: corr to pos 358-392 of R.americana
  4652  CTATATAAGAGTTGATAATAAATCAATGTGGCCGTTGTGACGTTTATCGCCGGCTCCAGT
  4712  TCCAAGGCTAGATTTTATTATCTATTACCTACATCTGAATAAGATATTTTTTATATCTTA
  4772  TATCACTCACCTTAACGCTATTAATTTAA
;;
  4801  TAACTTGCATGTGTTATGTCTCTACATAGCATTTGATCTGAACCAACATCATGTTCTCTT
  4861  AATT
;;     rns <== ;; mfannot: start of 5'
  4865  TTTTTTAATTTTTATAAAA
;     G-trnM(cau)_2 <== end
  4884  TTAAATTACTCAGAATTGAACTGAGATACATCCATT!ATG!AGTGGACTGCTCTACCATT
  4942  GAGCTATAATTCA
;     G-trnM(cau)_2 <== start
  4955  TTTAATAT
;     G-trnM(cau)_3 <== end
  4963  ATGCAGTAGATAGATTTGAACTACCATAATAAAGGC!ATG!AGCTTTATATGTTACCAAT
  5021  TACATTATACTGCT
;     G-trnM(cau)_3 <== start
  5035  TACCT
;     G-trnR(acg) <== end
  5040  ATGACATAGCAAGAATCGAACTTGCATAATAATATC!CGT!AATAATATACACTAACCAT
  5098  TGTGTTATATGTCA
;     G-trnR(acg) <== start
  5112  ATAAATAA
;     G-trnS(gcu) <== end
  5120  CGGATAGCCAGCGATTCGAACGCTGATAGCTTAAAAGCAACTACGT!AGC!AAGTAGATT
  5178  AGTTTACCAATACCGAGCTATCC
;     G-trnS(gcu) <== start
  5201  TTTTATTT
;     G-trnD(guc) <== end
  5209  CGCATCGCATCAGATTCGAACTGACATCTCTTATAGT!GAC!ATTATAAGGCTTTACCTT
  5267  TAAGCTACCAATGC
;     G-trnD(guc) <== start
  5281  TTA
;     G-trnQ(uug) <== end
  5284  CTGAGTCGACATGATTCGAACATATATAAACCTAGCT!CAA!ATCTAGGTGACTTGCCTA
  5342  TTAGTCTACGACTCA
;     G-trnQ(uug) <== start
  5357  CTTTTTATTAAGCTAACTTTTAAATTATCTCTCCTATATCTTATTTTTTTCATAAAAAAA
  5417  AAAGGCTAAAGAGATATAAACCTAAAGACGGGGATAATGACTTATTTGTCCTTGAAGTGT
  5477  TAAATAAGTCCTCAAACTATTTTTGTAGAAATAGAATATTTATAATAAAATATAGAGGTA
  5537  AAATGTTGTTATATAATATTATATTAAGAAAAATGTTATAAAGTATATAAATTACGTTTT
  5597  ATGTTATTTATATATCTCTATCCCCGTACTAAAGACGGGGATACTCTATTATTCATATTT
  5657  TATTTTTAACCTACATTGTTTTCATTAATTTTATGCCCGGCGGAGCCGGGATATTAGTAA
  5717  TTATTTCTAGATTATCATCATTATTTATAGATAACATATTTATATTTTGGTTTTCATTTT
  5777  ATATAACATATAATATAATTTTTTTATTAAAAGGATATTTCTTATAATTTATCCCCGGCG
  5837  AAGCCGGGGATATAATCATCCCCCCCGCTTCGCGGGGGGGGATAATTTACTCCTTCGGAG
  5897  TGAATCATGAGGGTGTAACCCTTATAATTTATGTGAAACATTAATCATCTCGGAGATAAT
  5957  TTATGTAAAACATGAATCATCCCCCGCTTCGCGGGGGTAATATAATAGCCCGCGAAGCGG
  6017  GGCCATTTATGGTGAATTTTTTTCATTAAACATGCCCCGGGGATTATTTTTTAAGATAAT
  6077  AAATAGATTTATTTTTATATATGCCCGGCGCAGCCGGGAAACTTTATGTATTCTATGTTT
  6137  CTTTAGTTATATATTAATCTAATATTTAAATTTTAGTTAAATAAAAAAGATATTATAGTT
  6197  AATAATAATATAAAAAATTATTACTAAGCTAAAAAACCTACTCATGGTATAAAATATATA
  6257  GGTATAAATTTTATCTTTGCAAATATCGGCCCGCCTTCGGCGGGCCTATATTATGGGGAA
  6317  ACCTAACCCCAAATATATTTTTTATTATACCTTTTGGATATATTTCTAAATCTATAATAT
  6377  AGGCCTGACTCATATTATTTATTTTATTATATAATTAGGGTTTAATTGCAACCTAGCTAA
  6437  TTTTATCCCCCCCCATAGGGGGGGGAATTTAAAATAAATTATCTATAACTATATCGGGGG
  6497  GGGTTATCTATTTTCCATATTCCCGCCGAAGGCGACATATATATATTTTCTATAGAAATT
  6557  TTTATTACTTAATCCCCCAAAGGGGGATTGAAATTTATTTAATAATGTGTATATAAGATT
  6617  CAAATTATAAATATAGTTATTTATAAAATTAAGTTAATAAATTATAAAGTGAATAATAAC
  6677  GGCCTTCGGCCGTTGTAAGTAAAAGATATCTTTAATTTAATAATTTTGCTAGTTATTCCC
  6737  TTCGGGATTTAATTTATAAATAAAAATAAATATACTAGTAGAAAATAAGGTAATAATTAT
  6797  ACTTAAAATATATATAGGGTATAGCTTATCCCCCCCCCCACAGAATTTTAATAGAAAAAA
  6857  ATGAGAAATACCCCCCCCTCCGGGGGGGGGTACCTATATCTCTCCCCTCTCCTATATCAA
  6917  AATTTGAAAAATGGTAACATTTTTTTGAATTTTATTAAAAATTTAATTTTTACTGTCTTA
  6977  ATTCAATTAATTAAATAAATTATGAGGGGTGAAACCCCTCATGATTAATCCCGGCTACGC
  7037  CGGGGATAAATTATGTCCTTATGACATGATTAGGGGGCCGCTCCATTATGGGTATGTAAC
  7097  TCCCATGATTTTATTAATTATTCCGACTAAGAGGGTATATATATAGGTAA
;     G-trnS(uga) ==> start
  7147  GGATGTATGGCTGAGTGGTTTAAAGCGTAATACT!TGA!GTTATTAAGACTTAAAAGTCC
  7205  ACGTGTTCGAATCACGTTGCATCCG
;     G-trnS(uga) ==> end
  7230  ATAAA
;     G-trnT(uag) ==> start
  7235  ATGACTATGGCGAAATAGGTAAACGCGATTAGTT!TAG!GTCTAATTTATTTAAGGGTTC
  7293  AACTCCCTTTAGTCATA
;     G-trnT(uag) ==> end
  7310  TTAATGATTATAATTATTAA
;; mfannot: G-nad4 ==> start Def by similarity
  7330  ACAAAACTT
;     G-nad4 ==> start
  7339  ATGACATTTATTTATTTTTTTTTATCTTCTTTTACTTCTTTAAGTTCAAGATTATTTAAT
  7399  CAATTATCTAAACATATAATTTTAATAGCTAGTGGTTTATTAGCGATACCAACTTTATAT
  7459  GATTGATCAGAAATTAATGTATTTTATACAACTGATGGTATAGCTGATATTTTAATATTA
  7519  TTAACAGCTTATTTAATACCTTTATCAATAATATCTAATTGAAATAATATAAATAATACT
  7579  TTATTTTTTGAATTAGTTTTAAATTTAGGTATTATATTATTAATTAATTTTATGTGTCAA
  7639  GATATGACATCTTTTTATATTTATTTTGAAGCTTCTTTAGCTCCTTTATTTGTTATGATA
  7699  GGTTTATATGGTGCTGCTAATAAAGATAAAGCTGCTGATTATATTTTAATTTATACATTA
  7759  TTTTCTTCTTTATTTATGTTATTAGCTATTGCTATTTATGAAATTTTATTAGATAATACT
  7819  GATTATCAAGCTACTAGTTTATTAGTTTTATCAATTGATTTACAATGTATATTATTTTTA
  7879  GCTATATCTATAGGTATAGCTGTAAAAACACCTTTAGCACCTGTTCATACTTGATTACCT
  7939  GTTGTTCATTCAGAATCTCCTTTAGCTGGATCTATATTATTAGCTGGAGTTATATTAAAA
  7999  TTAGCTGTTTATGCTATAATTAGATTAATATTACCTACACTATCTGATGCAGCAGTTTTA
  8059  TATACTCCATTAGTTTATGTTTTATGTGTTATTACTATTATTTATACATCAATAATAACA
  8119  TTAAGACAAACTGATTTAAAAGTTATTATAGCTTATAGTTCCATCTCGCATATGGGAGTA
  8179  TGTATATTAGGTATATTATCTAATACATTAACTGGTATATCTGGTAGTTTAGTTTTATCT
  8239  TTAGCTCATGGTTTTGTATCTCCAGGTTTATTTATTATAGTTGGTGGTATATTATATGAT
  8299  AGATATCATAATAGATTAATTTATTACTATCAAGGTTTATTAACTTATATGCCATGATTA
  8359  GCTGTATATTTAATTATATTAAGTTTCTGTAATACTGGTACACCATTATCTTTAAACTTT
  8419  ATTGGTGAAATGTTATCATTAACTGGGTCTATTAATAGAGCTCCTATTTTAGGTGCTTTA
  8479  GCTGCATTATCTGTTCTATTATCTGCTTCATATCAAATGAAAATAACTAATAGATTAACT
  8539  GGAGGTATTAAAACACCTTATATTTCATTAACAGCTGATTGTACTTATAGAGAAAGTTTC
  8599  TTAATGTGAGCTTTAATATTACCTACTATTTTCTTTGGTTTATTCCCTAATTCAATATTA
  8659  AATATGATATGAGAAGGAACTAATTTAATTTATAAAATATAA
;     G-nad4 ==> end
  8701  AATTTCTTTATTACATATTTAAATATATATATATTCATATAAAAAATACCCACCTAAAAC
  8761  AATAAAATAGGTATAATATTTAAACAAGCCACTGAAGGACCAGATATTTATAAAATACAC
  8821  TGATGGACCAGACATTTAGCCCATCGGTGTATAATAAGTCCACTATTAGTTAAATTGGAG
  8881  ATATACTATCTTTTATCACTAGGATTAATATGAGGGGGATTAATCATCATTTATATTTTA
  8941  CTTTATTATATATAGGAGTCGACGGTTAAATAATATTTAGGGAAAACCCTATAATATCGG
  9001  CCCCTGGCCATATTTACCAGCGAAGCGAGTTATGAATCAGATCATATACCCTTAATTTTG
  9061  TATAAAAATTTATCCCATAGAGATATAATTATCGGGTATAATCATAGGGGGGATATAATG
  9121  GGAGCCCCCTAATCATGAGGGTTACACCCTCATAATTATCTATTTATACAAATCCATATT
  9181  TTAGGTGTCAATATTAACATATACGCCCGCAGCAAAGCTGCGGGACTAATCTATATTTCA
  9241  TAAATAAGATAATCTCTATATATCGAGAGTATAATATAGAATGTAATAAGTATAATACCG
  9301  GTCAACTAAATATTGGCCCACTGATGGCGGACCCTTATTATATAGAGATAGACTATATAT
  9361  ATTTTTTTATTGCTTCTTCAATAAATCTTGAAAATATGGGCTCTGCTCGGCTCATTTTTT
  9421  TTTTTAGTGATTCATTTTTATTATATATATATAACATACCTATATACCCAAAAAATTAAC
  9481  TAAAGACCTATTTACTTTTATTTTTTATCTGTAAAGAATATAACATTAACTTTATTTATA
  9541  AAAAATATATGTAGGAATTAATTTTATAATAGATATATGTTAAAAATTAAATGCTGTACT
  9601  TATAAATATATTATTTAACCGTATTTCGGTCACTATCCAACCAAATCCGTTCAGTTAAGC
  9661  TTAAGTGTTATACTTTCATATTTGAATATATACATATATGGCCCGCCTTTGGCGGGGATT
  9721  TTACTCATAAAAAGATTAATATCTACCTCGCCCCATATTTAGTAGATCTATATACCATAT
  9781  TTATTATATCATATAAAATAATTAAATACTTATTTAACTCTATTCTAAATTTATA
;;     rnl ==> ;; mfannot: 5' +/- 50 nt
  9836  TTAAGGTATAAATATATGATTAAATATATAAAATATAGGTGATATATTGAAAAAAGGTAT
  9896  ATGTAATTAATATTATTTTAAGGATTACGAATCAAAATTTAAATAATGATAAAAAGATAA
  9956  AAACTGTAATAACAGGGATCAATCATAATCATGAAAATGATAAAAAGAGAAACAAGTGGA
 10016  ATGAAACATCTGAGTAACTTGTTAAATAACCAACAGGGATAATATAAGTAACGGTGAGTG
 10076  AAAGTATTAAAATCTTAAAGTATTACCAAGAGGTAAGAATAAAGTAGTTTCCAACTACTA
 10136  AGAAATAAAATTAAATTTTAGATTAAAGTACCGCAAGGGAAA
;;
 10178  GTAAAGAAATAGAATAATAAAGAGCAGTTATAGTATAACGTACCTCTTGTATAAGTGCGA
 10238  CAAGAAGCATTAATAATTAATGTGGCTAATAACCACCTAACCTTTCCATTGGTTAGACCC
 10298  TATCTATACATGCTGAAGGAGTAATCATCAGTTTGAAGCTATAGAGACAATGTAACATTA
 10358  TTCCCATTAAATTTAATCGGAGTGCTAGGGTAATAATTCTATGATAAACGAAAGTGAACT
 10418  TGCATTGAGGCTTCGTAAAAAATGGCCCCGCTTCGCGGGGCGATACCGGCCTACCGGCCG
 10478  GCATTGTTAAGTCAAATCTTTCTTATACTGGGATTTGAAATGGAACATATTTAACACGAA
 10538  GTAAAGCATAGTATCTAAGGAATGTCCGGTATATGACCGGTAAATTATCCCCCTGCTTCG
 10598  CAGGGGATGATTAATCCCCGAAGGGGGATAAATTATGGAAAATTAATCCGTTAATGTATT
 10658  TTAATTATTAGTGAACTTGGTAAGCCCTTAGTTTTCTAAATATAATGTTATATTTAGAGG
 10718  TAACATATAAAGATTAATCTGAAATTGTTATATCGAACTTAGGGTATAAGAAGATTCAAA
 10778  AAGCGAATGCAGATTAGTAATAGATCTGATAAAGTTTTATAACTTAATCCGAGAGGATGC
 10838  AGACTTGAATCATTGTGATCTTCATAATTATTTAGCTCTTTAAGAGCAATATGATAATCT
 10898  AAAGCTTTCGGTAGATTATGATAGAGATCTTGTTATAATACAAGTGAAAATAATTATTGC
 10958  TAAATAAAAGCCCACATAGTGGGTAATTGGCTAATATTGTAATATGGGCCCGCCGAAGGC
 11018  GGGCCGATATTATCCCCGGCGGAGCCGGGGAAATATTACAATTAAGTAAGATTGCAT
;; mfannot:     /group=II (3.19e-17)
 11075  gagccgtatgcgatgaaagtcgcacgtacggttctaagggggg
;; mfannot:
 11118  GAAAAACTGAGAGGTTCTACCTATCCCAATTGGGCCAGTGAGTTATATAATTTAGTGAAA
 11178  AATTGAATAAAAATTTTTATATATAAATAGAAATAAATTAAATTATATAGGCCCGAAAGC
 11238  AAACGATCTACACATGTCCAAGTGTATATACAACCTATTTTAGGTTTATATATGACTCAA
 11298  TAGGTAATTGTAGCAATAATTTCTAAAGAGGTGTGTGTAGCTGTGACAGACAAATCTGGT
 11358  TTGCAGATAGCTGGTTTTCTGCGAAATATATTTTAGTATAGCCTTTATACATATTTAAAC
 11418  TGGTACAGCACTTAAATAACTTTGGGGAATTAGAATATAATTTTATCAAAATATTTAAAC
 11478  CTCGGAATCAGTTAATAATAATATAAGGAGTCAGACTTATTGCGATAAGGTAGTAGGTCG
 11538  AGAAGGAAACAACCTAGACTATTAAATGAATGTCCCAAATATTAATTAAGTGAACAAAAT
 11598  CTATCCTACTTTTATTTTTTTAATAAAGGTTGAAATTATATGTTATAATTTCTTCCCCTC
 11658  AGGGAAGATAATCATCCCCCGCGAAGCGGGGGATAATTTCACATTATTTTTCTTCGGAAT
 11718  TATATACGGGGTATTAAATTATAGACAATTAGTAAGTGGGTTTGACAATAATCAACTTTT
 11778  AATGAACATGTAACAATGCACTAATTTTATATATATATATATAAATAATATATATATTTA
 11838  TTAATAATAGAGAAAATATATCGGGTCTAAATTAATAACAGTATTATAGATATAATCATT
 11898  AAGATTATATGGTAGCAGAATATATAATGGATAATTATAAAGAGATTGCTGGCTTGAGTA
 11958  ACGATAGATAATATAAGATTATCCCCTTATTCATAAGGTTTTACTATAAACGAACGGTCC
 12018  CTAAGATAATTATAGAAATATAAAATTGATGGGTGAAAGAACAAGAAAATAAAAATGAAC
 12078  CGTACTGTAGACCGACACAGGTATGATTAGCAAAAAGGGAATGGGATAACTACTTTGAAT
 12138  GAACTCGGCAAAATAAATCGTGCGACTGTTTACCAAAAACATAGCTTATTGCATACTAGT
 12198  AATAGTAAGTATAATAAGTGATATCTGCCCGGTGTTAGTTTAATAAATATTATTATTTAA
 12258  TAGATAATTTTATAAAAGACTGATAAACGGCGGTCTTATTGTGAGGATCCGAAGGTAGCG
 12318  AAATTCATTGACGTATAATTGACGTCCTGCATGAATGAATATACGATGCGATAACTGTAT
 12378  CCAAAGTAGACTCAGTGAAATAGCAATTGCGGTGAAGATGCCGTATATCCGTAGGTTGAC
 12438  AAAAAGACCCTATGCAGCTTTACTATATCTTTATTTTGATTTTTAATCATAATATTTTTT
 12498  ATGATTCGTCTTTTTTCATTTATTTCAGTAGATTAGGTTATATTTATATTTTAAATCAAA
 12558  TGAGATACCTATATAATTGAAAAAAGAATCTAATTAATACAGTCAGAATTCTATAATATA
 12618  GAATGTTAGTTATACTAATTGACTTAAGTTTAACTTATTTAAGAAAGAGTAAAGAGGTTA
 12678  GTTTCGATGGGGCGTCGACATCAGCGAAAGCATCTGATGTGTCTAATAACAATGATCTTG
 12738  ATTAATCAAGACTAAATGTTTAATTAAATTTTTTATTTAATAGTAAATTACGTACAATAA
 12798  TTCTATATGGTAAATAGAATAAAAGATTATAAGTAAGGATAACAACATAATTGTGCGATG
 12858  ATAATGACACTAACAAGTGGAATTAGTACTTACGTAGAGTGTAGTGAACAGGCATAAACA
 12918  AATGGTATGGATGTCGATAACGGATTAAAGTTACGCTAGGGATTAATTGTTAGTTCCTTT
 12978  ATATAGAAATATATATTTATCTACGCTTTAGTTAGATAACTTTCATTTGAAAGATATTAA
;; mfannot:     /group=IA (1.69e-21)
 13038  ttgggtgaattacatagaactctttatatataaagacaatatgtagcgaaacatatatta
 13098  gttaaatttttaagatatatgaacgttcaacgactagtaattgagtaaactaacaataat
 13158  attaccacgagcgcccaatacctatgaattatcccccccgcgaagcggggggttgattat
 13218  atcccccaaaggggataaataattaggtaaagaaatagtct
;; mfannot:
 13259  GAACTATATAGTAATATATAGATGTTGTTATTAAAAAAACAACAAATAACAAAATTGAAC
 13319  AGGGTAATACCGCGTGAGAGTTGATATCGTCAGCGGTGTTTGCCACCTCGATAAATAACG
 13379  ATAGTCGAGTTTAAA
;; mfannot:     /group=IA (3.57e-14)
 13394  taggtttaattgcaagaagtctaaaatatatgacatattagtttgatatataaaatgatg
 13454  atttgcagcgaattattatttatataaataatatatatatattataagaataataaacgt
 13514  tcaacgactagtaggtgagtaaaataacaatatcctaccacgaaatacctagaaatatat
 13574  atatttatattttaagatatagtct
;; mfannot:
 13599  GAACAATAATGAAAATTATTGAAGTTAATATTAAATAAGTTAACGATAACAAATTG
;;
 13655  GTCGTCTAGACTCGTCCTCCTGGTCGCAGCAACTAGGTAGGGTAGGACTGTTCGTCCTCT
 13715  AAGGAGTTACTTGAGATGGGTTAATTACGACGTGAGTCAGTAATGATTTTATCATCTATG
 13775  GATTTTTTTCTTATCTGTTGCCTTAAGTGTACGCAAGGATAATAAGGTACATTCCTATGG
 13835  TTAATTATTATATTTAGCTAAGAATGTTGTGTTTACATATTGAATGCATATCAAATATTA
 13895  AATCCTTCAGATAAGTTTATACATTATAGACTATAATGTATTAGTTAATTTGTTATATTT
 13955  GCAAATATACTAATTTATTTACTCATATTTTATGAGTATAAAAAAAAAACATATACCTAA
 14015  AATA
;;     rnl ==> ;; mfannot: 3' -20/+180
 14019  TATTTAAT
;     G-trnA(ugc) ==> start
 14027  GGGATCATAGATTAATTGGTAAATCTTTCGCTT!TGC!ATGTGAACAATATCGGTTCGAT
 14085  TCCGATTGATTCCA
;     G-trnA(ugc) ==> end
 14099  TATTTTTTTATTTGTATTTATAATAATTATTAAAAATTAAAAAATAA
;     G-cox2 ==> start
 14146  ATGATTTGATTAGATGTTCCAACACCATGAGGTGTACGTTTACAAGATTCAGCATCACCT
 14206  AACCAAGAAGGTATACATGAATTATATGATCATATAATGTTTTATTTAGCATTAATATTA
 14266  GGTTTAGTTTCTTATATATTATATGTAGTTATAGTAGATTTTAAAAATAATAAATTTGCT
 14326  TATAAATATTTAAAACATGGTCAAACATTAGAAATAATATGAACTATATTCCCAGCTGTT
 14386  ATATTATTATTAATAGCTTTCCCTAGTTTTATATTATTATATTTATGTGATGAAGTTCTA
 14446  ACTCCTGCTATGACTATTAAAGTTGTAGGTTTACAATGATATTGAAAATATGAATATTCA
 14506  GATTTTGTATCAGAGAAAGGAGAAACTATAGAATTTGAGTCATATATTATACCTGATGAC
 14566  ATGTTAGAAGAAGGTCAATTAAGATTATTAGATACTGATACTTCAATTGTTTTACCAGTT
 14626  GATACTCACGTTAGATTTATTGTAACTGCTAATGATGTATTACATTCTTTTGCTGTACCT
 14686  TCTTTAGGTATCAAAATAGATGCTACTCCTGGTCGTTTAAACCAAGTTAGTGCTTTAATA
 14746  CAAAGAACTGGAGTTTATTACGGTCAATGTAGTGAATTATGTGGAGTTAACCATTCTTTA
 14806  ATGCCTATAAAAATAGAATGTGTACCTATTAACGAATTTATCGAATGATTAGCTGAAGCT
 14866  GAATAA
;     G-cox2 ==> end
 14872  TTTTTCATATATATTCATATATAAAACACCCTAAGAAATATTATAAAGGTAA
;     G-trnN(guu)_1 ==> start
 14924  GTTTATATAGCTTAATGGTAAAGCAATGTACT!GTT!AATACATCGATTTTGGTTCAATT
 14982  CCAAATTTAAACG
;     G-trnN(guu)_1 ==> end
 14995  TAAAATGAATATATAATAAAGTAATGGTTATTATCTTAATGATCTTCATCATTATTTAAA
 15055  GTAATTAAAA
;     G-nad6 ==> start
 15065  ATAATAAAAAAAATGAATTTAATAAGTGGACTATCAAGTTTATTAGCTATGGGATTATTA
 15125  TCACCAGTACAAAGTATATTATGATTAATAATATTATTTGTAAGTACAGCTATATCATTA
 15185  TATAATCAAGATTTTATGTTAATGGGAATATTATATATATTAATATATGTAGGAGCAATT
 15245  GCTATACTATTTTTATTTATATTATCATTATTAAAAATAGATTATATACCTCAAGGAAAT
 15305  GTATCACCATTAATAATAACTTTATTATGTGTATGCTTTATACCATTAGATTTAACATAT
 15365  GATTATAATGGAATAATAATGGAATTTAATAATACATATAATGAATTAACAGTAGTAGGA
 15425  AATCAATTTTATACTGAATATGCTATATTATTAATAATAACTGGAATAATATTAATATTA
 15485  TCTGTTGTAGGGGCAATAGCTATTACCAGATAA
;     G-nad6 ==> end
;     G-nad1 ==> start
;     G-nad1-E1 ==> start
 15518  ATGTTACAATTTTTAGAATTATTATTAATGTTTGTGTCAGTGTTATTAGCAGTAGCTTTT
 15578  TTAACAGTAGCTGAGCGTAAAACACTAGGTTATATGCAGCGTAGAGTGGGGCCAAACGGA
 15638  ATTGGT
;     G-nad1-E1 ==> end
;     G-nad1-I1 ==> start /group=IB(3') (6.95e-04)
 15644  aatttccaagaatatataattaaaattaatgaaaaatttaaataataataatgaaataat
 15704  aaatagatccctctcaggaggatctatatccctctaagaatgagagggtcatagtaatga
 15764  tttaacccttaaaaataataatctatctcaaaatgaattatttgtaagataatgggaaga
 15824  taatttaaaacaatttaaagttataaatcaagttagattatttcattcaataaataatat
 15884  aaaagaggggattaatattaaaacagtgttttaccaataaaaataaaatgatataaaata
 15944  tgtagatatatgcttaaatatgttatgttatcttcagatgaaagatcattatttttaaat
 16004  agatgaaaaaatataggggggtatatatttaatacaatataaacaagataataaaatata
 16064  tgcccgccgtaggcggggatattagtaaacagaaaattaggttaaagattatcctttttc
 16124  attaagcaagttatttattctaggccaaagtatataatatataatttttatttgataatc
 16184  aaatctacccacatttgtgaatttatcgccccgcgaagcggggcgataccggccgtaggc
 16244  cggcattatataaaatatacgaagtgaaagtaaaccttttgctaaaaactatcaaattgc
 16304  gggaaagtcttaaaactatttcaactaagtaaatatagtaatatgtttatggcacaggta
 16364  atgactcgtggtatagtaaaatcgaaatagatgtacgaaaggaaatagacaatctgcagc
 16424  caaatacctacttattaaatattctcaatatcatcaggtaattataaaaatggttatata
 16484  aaatatttattaacatatccccccgcttagcggggggggtaatatcggccgagaggccca
 16544  tattaggtatgctgttcatcgactaaaaggtagttggtatttattttatatcccttaata
 16604  aggatatatatacttaagatatagtcagaccttattcgaaagaatacagaaatatatata
 16664  tatatatattactcataagtaacaatatacccgccgtaggcggggattgtcaactaatat
 16724  tctcacatagtggggattagagtctcaaatttaatgagtcgttaaatggatagttatgct
 16784  ctatttacaaaaaaggaataaaataactatttagggagaagtcttccaaaaaatatctaa
 16844  ccatataccataaattagtcaataagtatatgcatgatataagaagagatttg
;     G-nad1-I1 ==> end
;     G-nad1-E2 ==> start
 16897  TATTATGGAATTTTAATGGCGATTGCAGATGCTGCAAAGTTACTATTAAAAGAAATAATT
 16957  ATACCTACACATGCTGATAAATTAATATTATTTATAAGTCCTATTATATCTTTAATATCA
 17017  GCATTATTATGTTGATCAGTAATACCTTTTGGACCAGGTATAACTATAACAGATCATAAT
 17077  TACGGATTAATATTAACATTAGCTATAAGTAGTGTTGGAGTATTTGGAACATTATTAGCT
 17137  GGATGATCAGCTAATAGTAAATATTCTTTATTAGGTTCTATACGTTCTACTGCTCAATTA
 17197  ATTAGTTACGAGTTAGTTTTAACTACTATTGTTTTATTATGTATATTATTTGCTGGAAGT
 17257  ATGAATTTATCAAGATATGTTGAATTACAATCATCTATCTGATTATTTATACCATTATTA
 17317  CCATTATCAATTATATGATTTATAGGTTGTGTTGCAGAGTGTGCTAGACCACCTTTTGAT
 17377  AATGTTGAAGCTGAATCAGAATTAGTTTCAGGACATATGACAGAATATTCTTCTTCTATT
 17437  TTTGTTCTATTTTTCTTATCTGAATATGCTTCAATTTTATTCTTATCAACATTAACTGTT
 17497  ATATTATTTTTTGGTGGTGGTACAGGTATAATTTTAGGTTTAAAAGCTAACGTATTTGCA
 17557  TTTACTTATATTTGAGTTAGAGCAACTTTACCAAGAGTTAGATATGATAAATTAATAAAT
 17617  ATGTGTTGAATAATATTCTTACCATTATTATTTGCATTTGCTATATTCTTACCTTCATTA
 17677  ATATATATATTAGATGCTCAAATACATTTAAGTGCTAATTATATACTTTAA
;     G-nad1-E2 ==> end
;     G-nad1 ==> end
 17728  ATATCAAATATCATATTATTTTCCTTTGTGAAATGATAAATGGACATTATTTGATATATA
 17788  TATTCATATAAAAAAAAAATAAATTGTATTTAACAAATTTAAATTTATAACACTATTTTT
 17848  TATACGATCTCATAGTTTAATGTTAGAACATTACTTTTGTGAAAATTTTGGGTAAATGAT
 17908  TAATAAAACTTAATTTGTTTAATGGGTTATATGTCCGATAAACGGTCATGTTAAATATAT
 17968  ATGAATATATAGTAAAAAAAATATATAACTTTATTATAAATAATATCAGCCCCCCCTATG
 18028  GGGGGGGGCATATTTAGAATTAGAAATAACCTATAATATCTTAACATATTATATATATAT
 18088  A
;     G-nad5 <== end
;     G-nad5-E3 <== end
 18089  TTATAAAATATGAATAATTAAAACGATAATAATATTTATAATAATAATTAAAGGTATATT
 18149  AAGTATTAATCTACCAATACCAGTACTACCTAAAACTTTTAATAAACCATTATCAGTTAA
 18209  TTCATTTAAATAACCACCAAATACTAAAACGGGTCTAATTATTAAATTATTTAATAATTG
 18269  ATCGAAGTAAATACGTTGGTTAAAGAAATGATTGATTTTATTGAATATAGAAGATGATTT
 18329  ATTAATTTTATACATAAATTCATAAATATAAATTAAAGATAAAGATAAAGATAAACCTAA
 18389  TATCATAGGTAAATATTTAAAGATAGTAGGTATAGTAAATTCAGTTTCTATAAAAGTATT
 18449  AGTATGAGGTAAACCAATATTTAAATGGAATATAACATTGTCTCTATAATAACCTAAGAA
 18509  AATACTATAAATAGCTAATACAGTCATAGGAATTATCATTCAATTACTTTCATGAATAAA
 18569  TCCATATGTATATTTATTAGATCTAGGATTATTATAGAAAGTTAAATATAATACTCTTAA
 18629  AGAATAAATAGCTGTTAATGTAGCAGAAGCTGTTGCGATGAAGTACATTATATATCCACT
 18689  TAATGTATAAGTACCATATAATGATTCGATTATGACGTCTTTAGAATAGTATCCAGTTAG
 18749  ACCAGGTATAGCCATTAAAGATAATGAAGCTATAACCATAGATATATAACTATAAGGTAG
 18809  ATATTCTATTAAACCACCATATTTACGCATATCTTGAGTTTCTGACATAAAACTATGAAT
 18869  TATTGAACCCGCTGACATAAATAATAAAGCTTTAAAGAAAGCATGACAATATAAATGATA
 18929  TATTGCTAAATCATAAGCACTTGAACCTATAGCTAACATCATTATTGCTAATTG
;     G-nad5-E3 <== start
;     G-nad5-I2 <== end
 18983  ctaataaaatatctatataaagattttatgtggaccatttctttatttatttaaaatatg
 19043  cccgccctcctaaaaaaaaacatacatgttttttcagggcgggaaataaatatcaggcgt
 19103  atggcctctgagattcctactaacttgcttataataatttaattttctatatagaaaatt
 19163  aaaaccaattcccattggttttatataaaattacttatgcccggcggagccgggatatat
 19223  atttaatgaattccccggattcatctccgggggaaataaattagaaatgaatttatataa
 19283  ttattattataataacatatataatatatatattattatgagctttggttatcttcgaat
 19343  tgtatatataatataatataattactttaatgcccgtccgaaggacggggatacccccgc
 19403  gaagcgggggaattaaaggaatatggtttttttaagacttcgtggggtgataccggccgt
 19463  aggccggca
;     G-nad5-I2-orf368 <== end
 19472  ttataatttaattcatttattaattaaaataataaaatcattataatattttaatttatc
 19532  atttaaagaatgcccctccttcggagtattatttagtttatataaaagataatagaaatc
 19592  atttattaaattaaattttaaaaataaattagattttaatttataattagataaataatg
 19652  attatttaaatttaataaatcattttttctatatatttcataaacaaatgaatctttaaa
 19712  tttagtaatattaattctaccattatataatgttattaaaggatttaataaataattatt
 19772  tttatgaaatatagttaattttaattgattagaatctttatcatatataaaattaccatc
 19832  tgaatctaatagaccactaaatcaaccattattataagttaataatttaggttcaataaa
 19892  ttttatattatataaattacataatttatttaattgaatcattttagaaggatttcttat
 19952  taaaccattaatatttttaattaatttaatcataccttttttatgatgtaatttatattt
 20012  aaatgaatttcctcctgatattgatttaatagaaccacctaatttatgtttaatttcata
 20072  taataaagatttatttttagaatctattataatttttaaattagcataaccttttttaga
 20132  taaaataaattgacctctaccatcaattaaaccagctaatcattcaaatcatttttgatc
 20192  ttcttgagatctatcttcttctttacatggagatttatcttttaattttgatattaataa
 20252  attattacaatcatctctattataggtatgagttattatattatttttattcccggcgga
 20312  gccgggcataatattaatctcacttccgtaggaagtgtgatgaagacccctatcattgat
 20372  aaggattttattattataatgcccgtccttcggacggggatacccccgcttcgcggggga
 20432  attaaatattaaatttattatatgcccggcggagccgggatatatattttttctatatat
 20492  gcccggcggagccgggatatatattttttcgaaaatagcctgatttataaatatatattt
 20552  atatatttttcgagccaattgacttag
;     G-nad5-I2-orf368 <== start /first_aa=T /note=LAGLIDADG ;; evalue:2.7e-31
;     G-nad5-I2 <== start /group=IB(3') (1.51e-08)
;     G-nad5-E2 <== end
 20579  ACTCATTGTTGATAAAGCTATAACTCTTTTTATATCATTAGATACTACAGCTATTAAACC
 20639  ACTTACTAAAGTTGTTAATCCACCTAATCATAATATTAATAATAATACTGATGGAGTATA
 20699  TTCTAATATATAAGATGATCTTACTAATACAAATACTCCACTACAAACCATTGTTGCCGC
 20759  ATGTAATAATGAACTAACTGGGGTTGG
;     G-nad5-E2 <== start
;     G-nad5-I1 <== end
 20786  cttttttatgattttttatcttaaattggactataacatcatataataataaatctctcc
 20846  ccgccgtaggcgggcatatattaattttattttattttaagagtagagagtttattttac
 20906  ccttttaggttttattttttatttatcctttatttattattatattccttacatttagtc
 20966  tctgaggatcctacttcgatttttttatcttttggtttcctgctgattatatatatctaa
 21026  atttatattactttcctatattttattcaagttaatctatatataaggccggccgtaggc
 21086  ctatcgccccgcgaagcggggctatttatatttccattatatatatttttatctatagtt
 21146  taagttaatttagctttataatattccagcatatagtaagatttaaggagggcccaattt
 21206  aaccttctataaaaatatatttatttatttatttatttatttaaataaatgtccgccgta
 21266  gatattaaatttaattcccgccgccgaggcggcggggatccccggcctaccggccgggca
 21326  tttaatagtaaattatatttaaggaaaccttataatatcttaacatatttatcctattgt
 21386  ccttatagaaataaggg
;     G-nad5-I1-orf338 <== end
 21403  ttaagggggacagggtttaaaatttttgattcttttatctaaagaaatacctaatttata
 21463  ttgcatttctggtacaatataatctttaactaaattaattaatttatcattatcataatt
 21523  tctaaacacaattctatagtgtaaaacttcattacctaatttatctttatatcttctatt
 21583  ttttatataagattcaatattaaatttattcttaaaaatatttattaaaataaaaatttc
 21643  ttctttagtaaagttatctgtacataaaaatatacgaccttcactaaagtaaccatcacc
 21703  cattattcaatgagctatacttataggtgtgattaaatcatatatatttttaggtaaaat
 21763  ttttatatatttagtttttatttgattatttttattatcattaattttatatcattcttt
 21823  atgtaattcttttaaaataggaagtgttttagatgaaaatcaatattgtgttggattatt
 21883  tttaggataaggtgtaggttttgaagttgtacatatttcttttaaggcattaaattttaa
 21943  ataatttatgtgatataatacatctgctgcaaatgtaaattctaatctacctttatcagt
 22003  aatatgtccatcacctaataattcacctgttataacctctaaagttttattagatatttt
 22063  tattgatttatttaattctaataattttttattatttagaggtaaataactaagaatgta
 22123  tttatgtttaaatatatctttggatattaaatactttcgtatagtacctcttgtaaattt
 22183  taattcatttgaacattctgatatagatttataaggtttattatttattaattccatttt
 22243  tgaaatatcataagctcatacttcattagcttcattatttttacttgataaagataattc
 22303  attttctatttttgtagagttatatctttttataactatattaggtataaatgatttctt
 22363  tttacaaattaaaacctgaggacttacccatctatttttacattgcataattggtcc
;     G-nad5-I1-orf338 <== start /first_aa=G
;     G-nad5-I1 <== start /group=IB (4.86e-21)
;     G-nad5-E1 <== end
 22420  ACCCTCCATCGCCGATAAAAGTCAGCTATGTAAACCTAATTGGGCTGACTTGGCTGTAGC
 22480  TGCAATTAATAACATAATTGCTAATAAATTTAAAATATATGTATTAGTATGTGGAGTTAA
 22540  TAATTCAATAGTATTAAAATCTACTGTGTGAAATAAAGATAAAGTTGTACCTATAAATAT
 22600  AACAAATAAAGCATCTCCCATTCTATTTAATAAAATAGCTGATAAAGCAGCTTTCATAGC
 22660  AGCTACACGTGTATGTCAGAAAGATATTAATAAGTAAGATATTACTCCTACAAATTCTCA
 22720  ACCTATAAACATCATAACATAATTATCACTTATAACTAATATTGTCATAAATAAAATAAA
 22780  AGCACTTAATATTACATAGAAACGATTACGATTAGGATCGTATCTCATATAATCTATCGC
 22840  ATAAAATAAAACTGCCGTAGATACTATACCTACTGGTACCATAACTATCATTGATAAAGG
 22900  ATCTAATAAAATACCATAATTTATATTAATATTACCTAATGATATTCATGAACCTAATTT
 22960  TATATGTATAGTTTCTTCAAATATATAAGTTAAAAAATTAAACA
;     G-nad4L <== end
 23004  TTAT
;     G-nad5-E1 <== start
;     G-nad5 <== start
 23008  AAAATATTAGTAACTTTACCTCTCAATCTATAGTATGAAACTAATAAACTTAACCCAATA
 23068  GCAGATTCTGCACCAGCTAAAATTATTATAAATAAAGCAAATATTGTTGCTTGTATATCA
 23128  TCATATATATTACCTATATATATTATTTTAACTGTTACTGTTAATAATAATATCTCTATA
 23188  GCTATTAATAATGTAATGATATTATTTTGACTAACATAAAATGTTAACAAAGTTGATAAA
 23248  ATTGCGATCAT
;     G-nad4L <== start
 23259  TTTCTTTTAATTATTTTTGTAAAATTTTAATTTACCTTAATCCTATTATTAGTTATTTTA
 23319  TTTGTATATAAAGTTATATTTTTTATTTTCCTCTGTTATACCCCCATAATCATTTTTATT
 23379  TTGGCTTTCCTAGTTTAACTTGATCTTTTTTATATGGGGCCCGCCGAAGGCGGGCCTATA
 23439  TATATAGTAAAAAATATATATGAATATATATATATATAGAAATTTTAATTTATGGGATAA
 23499  TTTCCCCTTCGGGTGAATCATGGGGTTGTAAACCCCATAATTTGTTAAATACCAATTTAT
 23559  TTTTTATATGAATATATATAATTTAATTAGATTATACTAATTAATTAATTAATGATAGAA
 23619  TATTTCCCCGCCGGAGGCGGGGATAATATCGCCCCGCCGAAGGCGGGCCCATATTTATTT
 23679  ATTTATTA
; G-orf675 <== end
 23687  TTTATTTTTCTTAAGATTTAATCAAAAATC
;;     G-dpo_1 <== end
 23717  TTTATTAATATAAATTGGTTTAGTGTCAATTCATTTAGAATTTTCAAAGATTTTCTCACG
 23777  TTTCTCATAATGACCAGTAATTTCAACTTCAGATGTTTTATTAGAAACTGAAGCATTTAA
 23837  TCAATCTTTAATATTTCCGCGGCGTAGCCGTGGATAATATCGCCCCGCCGAAGGCGGGGC
 23897  CATATTTGATATTTTAAGACCTTTAACACTGATACCACTATATAAATAATGAAAATCGTT
 23957  TAAGGATAATTTCTTGGAAATACCTTTATTAACAATTTTAATATTATCAGAATTCATATA
 24017  TAAAAGATATAATTTAGGGGCTATAAATATACCATATAAAGCTTGATATTCTAATTTAAA
 24077  TTGACCAATCAATGTACCAACTTGTTCTTCAGGTAAGGTACTATTAATCACGATACTATC
 24137  AGTATCACAATATAATACATCAATAAGATGGTTCTCAGTTAATTTATGTATTAATTTTAA
 24197  TAAAACTAATCTAGCTCTAGCATTGATAATAATAGGAACAATAATGGATTGTCCATCAAG
 24257  ATAATTAGATGATTTTAAACTCTTAATAATATCTTTATAATGAGGATCATTACTATATTT
 24317  ATTAATATCAATATTATTAGACTCTATCTTTTCATGATTTATTTGTTTAGAAACCTTAGT
 24377  TAATTGGTAATCACTATTCTGAATCTGTTTAGTATAAAATATTTTATGTCCTATTAATAT
 24437  TTTATTATAATCATTATTATTCAATAATAATGTTACTTCTTTAGACATTTTTAATCCAAA
 24497  TCTACCAATTAAATTATTTAATAATGATTTATATAAAGAACGTTCAAATCCTGTACTTAA
 24557  TGTTTTATTATTATACATCTCAATAATATATTCTTTAAATATATCTGATGATTTAGATTG
 24617  AAACAAAATAGCACTAAATATAGTTATTTTATAACCTCTTTCAAGAGCATAATCTAGTTC
 24677  TAGATTAGTTCAAGAACCATATATTGTACCTACCGGATATATAACTTTATTATCAATTCT
 24737  AACTGGTAATATAGGATATTTCTCAGTATTTGGAATATGTACTACAGCTGAATAAACTCC
 24797  CATATAATTAACTGGCTTATTTTCATATGGAATTTTAGGAAATTTAGTGAAGAAATATTC
 24857  ACCTGTAGGTATATCACCTAATGCACAAGCAGGATAATGTGAATTAATATCATAATAATT
 24917  TAAATTCTCTTCATAAGGTTTAAATACTTGAGTATAACCACCAAAGAAAGCCTCTTTCAA
 24977  GTAATTATATACTGTTTTATTTTTAATTAATGGTATTTGTTTATAATTCTCAGGATATCT
 25037  ATTTTTAAATATAGATAATGCTAATTTAGATATAGTTGTCATTTTAACTAAATTTATATC
 25097  AAAATATAAAATCAATTTCTTACGAAACTCTTCACATATAAATAATAATGCTATAATATC
 25157  AGTTCTCATATCTTTTAATAATTCTTCTTCTAAATTAAATATATAATTAGGATTCTTTAG
 25217  AAGTCAATTATTCATAAATTTAACTTCTTTTTCAGTTAAATTATCTCAATCGATATATTT
 25277  AGAAGGATATAATCCTTTATAACATAATGTACTTTCAGTTATAAACTTAAAAGGAATAAT
 25337  AATTCTATTATCATTATAAGATAACTTAAATAAATCAATAAGATTCATTAAAGAAGTCTT
 25397  TAATAATTGATGACTATCTAAAAATGTTATTTTATGTCTTATACCATTAATTTTATATTT
 25457  TAATACAATTTTAATAATAGATTTAGAATTATTTAAGATACTTATATCTATTAAATCATT
 25517  AGGTTTATTTAAATTATAAAAACATATAGCACTTAATATATATACTGAATGAATATTACT
 25577  CATATTATGAGCAAAGAAAGTATAATTATTACATTCTTCTAACATTTTTAATAAAAAATT
 25637  TAATAA
;;     G-dpo_1 <== start ;; HMM match pos. 500,1111 score 1.3e-110
 25643  GGGGCCTACAGGCCCCCATTTCCTAAATATCCATTTATTATCCCTTATATATGGCACCCC
 25703  CCGCGTAGCGGG
; G-orf675 <== start ;; contain dpo
 25715  TTATTAATGATGGTTTATCTGTTTATTATCTAAATTTTGTCCCAAAGGGGCAAGATGAAT
 25775  CCGGCTCCGCCGGATGTATCAGGGGTTACGCCCCCCCATTCAGGTGTAAAACATGAATCT
 25835  TGGGGTTACCCGCCTTCGGCGGGATTTTTAATTTCCCTGCCGGGCTGCCATTGTATTTAT
 25895  ATATGAATATATGTATATATTTATACTTATAACGTATAAAATATATGAAAATGTGTGTGT
 25955  GTTATGCCCCGCGTAGCGGGGCCATATTTGTTTAAATAAAATTA
; G-orf1050 <== end
 25999  TGAGTCAATTAACTCATTATT
;;     G-dpo_2 <== end
 26020  TTTATAGACGTAAGGTTTAGTATCTACTCATTTATTTTTAGAGTCAAAAACTTTTATTCT
 26080  TTTATTATAATCCCCAGAAAGGGTAATATTAATATCATGTATATTAACAAATCCTTCCTC
 26140  TACATGTTTAGTTGAATGATTAGTAACCCCTTTAACTGTAAGACCTTTATATAACTTTGT
 26200  AAAATCATAATAAGATAGTTTATTAGATAATCCTTTATTAACGACTTTAGTGGATCCGTC
 26260  TTCATTTAATAAATAGTATAGTTTACCTGAGATAAATAAGCCTTTTTTAACAGTATTCTT
 26320  TAATTTAAAACCACCTAGTTTATCAGAAATAAGTTTATCTGGTAATGGTTTATTAACAAC
 26380  AATACTATTGTTATCACAATAATAGATATTTGTGTTTTGAGATTCAAGTTCGTGTATTAA
 26440  TCTAAATAATCTTAATCTAGCCTCAGCATTTATAAATAAAGTTGTGACAATTGATGTTCC
 26500  TTTAATAAAACGACTTTGTTTAATTTCTTTCATTAAATTAGTATATTCTTCATTATTAAT
 26560  ATATTTATTGACCTCTATATTGTTATCAAATAATAAATTCAGGTTGAAATATCTGTCAAC
 26620  CTCAAAGATAACTGAATCTTCCAAATTATAAACAGATGATATTTTATGTCCTAATGTTAA
 26680  CAAATTGAAAGAATTTATATTTTTCAATAACAAAGTATTATCATCAAAATTAAGACTAAA
 26740  TCTACCTATAAGATTATTAAGCATTGATTTATAAAAAGATCTTTCAAATCCTTTTGATAT
 26800  ACTTTTATTATGATACATAGTATTAACATAATCTTTAAACAATACATCATTTTTATCTGA
 26860  GTAAAGTAAAGCACTTATAATGTTAATTTTATAACCCCTTAATAAAGCGTAATCAAGTTC
 26920  TATACTACTTCAATGACCTGTAATTTCTCCTACAGGAAAAATAATACCTTTTTCAGGGTG
 26980  TTTTACTGGTAAAATAGGGTATTTTTCTGTTAAAGGTATTTCAACCTTAGCATGATAAAC
 27040  TCCTAATATATTTTGATCAAAGTCTTCATATTTCATATTACTAAATTCATAATATTTAAG
 27100  ACTACCAGTAGGTAACATGCTTAAAGAACTAGCTGGATAATGAGAATTAATATCATAAAA
 27160  ATATAGATTAGTACCTTTAGGTTTAAATACTTGAGTATAACCTTCAAAGAAAGCTTCTTT
 27220  CATATATTTATAATAAATATTATTTTTAATAACGGGGATTTTATGATATAATTCTTTAAA
 27280  TCATTTTATATAAACTTCTAAAGCTAAATTAGATATAGTATATATTCTTCTTAAATTAAT
 27340  CTCGTAATTAATAAATATAAAATGTCTTAGTCTTTCAACTATATATAATAATAAAATAAG
 27400  ATCAATTTTAAGATAATCTAATAGACAATCTTTTAAAACAAAGACCTTCTTAGGATTATA
 27460  ACCTTTCTTAAACTCTTTATAATCCTTTAGACTATTGAAATATTTATAACTTGGTACTTT
 27520  ACCTTTATAGAACAAATTATTTATTGTATTGAATTCATAAGGAAATAATCCTTTAGACTC
 27580  AGGTAGATTTAAAAGAGATGTAAGTTTGTCTTTAGATGCCTTTAAAATTAAATAACTATC
 27640  ATTTAATGTTATAGTATGTTTAACACCATTTATAATTAATGAAATATTGATACTTATGAT
 27700  ATTAATTTTATTAGATAATAATTTGATAATAAAAGGATTTTCAGGATTATGTTTATTATA
 27760  TAAGCATAGTTTGTTCAATATATAAAGACTATCAAAGTTACTTAAGTTATGTACATAAAA
 27820  CACATAATTATTATAACTTTTAAACATCGTCATTATACATTCAATAACTAATTTATAAGA
 27880  TATATCTTTATAGGATGATATAATATTTTCCTCACCTTGTATATGATCATATACACTAAA
 27940  TAGTTTTAAATCAACATAATCATGGTTATAAGGTATCTCACTATTAATACGTTCTTCTCC
 28000  CATATTTTCTTTAAAAACAGCAAAACCTAAAGCTACAACAAAAGATTCTGTTTCTGTATC
 28060  TGTTTTACATGTTTCTATATTTAAAGATCCTATACGAAGGTCAGTATGAACACCTTTAAC
 28120  CTTAGTTAAAGATTTAGGTTTCTCTACTCCTAGTATATTTCTTGTTATTAAAGAATTAAC
 28180  ATATTTTTCCCTGTAATTAACTATTTTGTTCTTAGGTTGAGGTGAATTAGTAATTAATTT
 28240  AGAAACATATAACATGTTATAATTTTGATCATAACAAACCTGTGTTTCTTTATTATTTAA
 28300  CTCTCCCTTCAGGGGGGGTATAATTCATAATATTTTACCTTTTTCTATAACTATGTTAAA
 28360  AGATAATAACAGAGCTGTTTTATTTTTATCATTATATTTAAATAAATAATATTGTTCGGT
 28420  GTTTTTAACCTTTATTAGAATATAGTTTCTTAAATTACTATTATGGCCTATCTTGTTACC
 28480  ATTGGCTAATTTGTAAAATTCTAAATCTGACTCATCATAATCCAATCCAGCAGAAGACTT
 28540  GATTTTAACTAAAAGATCACTAGATATAGAATTTAAATCGTTATTAAAATCTAAAGGAAA
 28600  TTTGGGTATAAGTTTAAAAATTTTTTTTATTCATAACTCCTCTTTAAAATCTTTTTGTAA
 28660  AGGCATTGAATCAATAGTATTTTTGCTGGTAAAAATCTCAGCTGTTTCATTGTAATTAAA
 28720  AACTACTTCTAAATAGTTAATATTTTCGATAGCGGAATTATATTGGTCTAATAAAAGATT
 28780  TAAACTTAAATTAGTTTCTTTAAACCATTCATCACATAATTCTTGGTTAAATTTGTTTAA
 28840  ATTAACAAGCCTAACATTAGATAAAGTAAGGTTTTGAAATATACCTGGTGTATTAGAATA
 28900  ATTAACTCTTATATACCCATTAAGGTATTTATAATTGATTATGTTATCCTTTTTAATAAA
;;     G-dpo_2 <== start ;; HMM match pos. 166,1109 score 2.4e-111
 28960  CTTAGATAAAGTTGTATAAAAGGATAGAGCATTCCAATTTCATAAGGGAAAAAATAATTT
 29020  AAAGCCTGAAACTCCTGAGAAAAATCTAGTAAAAACTAAACCTTTAAGTCTAAAAACAGT
 29080  AATATGTTTGGTGGTATAATTAAACATTAAAAAAAATTGAAAAAATATTGATATATAAAA
 29140  ATTTGGGT
;     G-trnL(uaa)_2 <== end
 29148  TTTG
; G-orf1050 <== start ;; contain dpo
 29152  CTAAACAGGAATTGAACCATGTATAAATCAC!TTA!AGGATGATTGTCTTAACCATTAGA
 29210  CTATTAGCAA
;     G-trnL(uaa)_2 <== start
 29220  AGGCTATAAAGGGGATCGAACCCTTCTAAAACAGTGAACTATTTATCATAACCCATGAGA
 29280  TCATATAGCCGAGGGGTGGGGGAAATAAATTATATATAAAATGATATCAATGTCCCGGGA
 29340  AGCGGGCGATACCGGCCTACGGCCGGCATTATATATAAAATTTTATATGTCCGGCGAAGC
 29400  CGTATAAAATTAAGGTTTAATTACAACCTAACTAATTTTATCCCCCCCCATAGGGGGGGG
 29460  AATTTAAAATAAATTATCTATAACTATATCGGGGGGGGTTATCTATTTCTTTATTCTATT
 29520  CCCGCCGAAGGCGGCATATCTTTATTTTTTATTGGAATTTATAATACTTAATCCCCCAAA
 29580  GGGGGATTGAAATTTATAAAAAAAAATATATCTATAAGATTCAAATTAAAAATATAGTTA
 29640  TTTATAAAATTAAGTTAATAAATAATAAATAAAATATTTCGGCCGTAGGCCGTAGTAAAA
 29700  ATAAGGTATCTTTTAATTAGATAATTTTGCTAGTTATTCCCTTCGGGATTTAATTTATAA
 29760  ATAAAAATATAAATATTCCCCATATTAGTATAAAATAAATTTAAATTAATAAATTTAATT
 29820  ATATGTAGGGTATAGCTTATCCCCCCCCCACAGAATTTTAATAGAAAAAAATGAGAAATA
 29880  CCCCCCCTCCGGGGGGGTTACCTATACCTCTCCCCTCTCCTATACCAAAATTTGAAAAAT
 29940  GGTAACTTTTTTTATAAAATAATAATAATTTTTTTATTATTAACCTTTAAATACATATAA
 30000  GTTATATAATAAATAAAAAAAATATATATAGGATGTAATAAAAATATAATAATAAATAAA
 30060  AAAAATAAGATTATCATATATAAGATAAAAATGACATACTCCTCCGCCCGCAGCTTATCT
 30120  GCGGGGGATAATTTGATAATCTTTATAATAAAATCCCCTTATTTTTAACATGAATGATGA
 30180  AATTTATGATATAATAAATGCCAGCCGTAATCAGGTATCGCCCCGCTTCGCGGGGCGATA
 30240  TATAATTAATAAATAAAGTTTAGGAG
;     G-nad2 ==> start
 30266  ATGTTATTTTCATCATTTTTAACCTTATTAGTATTTTCTACTTTTACAAGTTCTACAGTA
 30326  AATAAAACTGATAGTGACAATATAATATCTTATAGTTCAAAAATTGGACATTCTATATTA
 30386  TTAAATAGATTAGGTATATTAGTATTAAGTTTTGTATTAATATTATTTATAAATTCAATA
 30446  AATATAATAACATTAATACCAGGATTTACATTATTTAATAGTTGATTTAATTTAACATCA
 30506  TATAATTTACCTTTAATAATATTAATAATATTATTAATAATAGGTTTATTTATTTATAAT
 30566  ACAAATATATCATCAAAAAATAATGAATCAACATTATTATCTCCTTATTTAATTTTATTA
 30626  ATTTTAGCAAATAGTATTGGTTTATTATTATTTCCATTAGTAAATGATTTATTAGCTTTA
 30686  TATATAATAATTGAATTACAAAGTTATTCATTATATTTATTAACAGGTTTACATAATAGA
 30746  TCATATAATGCATCAAGAGCTTCATTATTATATTTCTTAATGGGTGGAGTTGCATCTGCT
 30806  ATTATTTTATTAGCTACTTACTTTATTTATTCTTTAACTGGTTCAACTAATTTATCAGAT
 30866  ATATCTATATTTTATTCATTATCTTCTAATAATAATGCTTATACATATTTTGATATATTA
 30926  TTAATTGCTTTATTATTTAAAATGGGATTAGCACCTTTACATCGTTGAAGTATTGCAGTT
 30986  TATAATTATGCTCCAACTTATATTACAGCTTATATTAGTATTGTTGCTAAAATATCTATA
 31046  TCATCATGAATATTTGCAAATGCTATATACTTTAATTATAATGTATTTATTATATTCTTT
 31106  TATTTATCATTATTTATAGGATCATATAAACCATTATATCAAATAAATATAAAAACTATA
 31166  TTAGCATATAGTGGATTATTAAATTTTGGATATATTATATTATCAATTATAACATTTGAT
 31226  ATTTCATTTTATATATATATAATACAATATACATTAACACATATAATATTATTTTTAAGT
 31286  ATATTAGCAGCTAGTCAATATATAAGTAAACCAATATCTATATGATCACCATTAATATAT
 31346  ATACATCAATTAAAATTACCTAATTTAACATTGGCAATATGTATGATATTAGCTTTATTT
 31406  TCATTAATAGGAATACCTCCATTACCAGGATTTTATGCTAAATTATATATATTAATAAGT
 31466  GCTTTACAAGATAATTATATATTAGAAAGTTTAATATTAATAGTATGTAGTGTAATAGCA
 31526  ACATATTATTATGCAAATATTATAAAAGTATTAATAACAAGTAGAACAATAAAAGAAAAT
 31586  ATATCTCAAGGAAATAATAATATAAATTTATCATTAGCTTATGTATTAGCTACAGCAACT
 31646  ATATTATTAATAAGTTTCTTTATATTTTTACCATTTATTTCGGAAGGTTTATATTTAATA
 31706  ACTATTTAA
;     G-nad2 ==> end
 31715  T
;     G-nad3 ==> start
 31716  ATGTTTACATTTTATTTATATTTAGCCCCAATTGTAGCTTGTGTTTTAATTATTATTAAT
 31776  TATTTAATTTCAACATCTAATTCTTATATTGAAAAAGATGGACCATTTGAATGTGGATTT
 31836  ACATCATATCAACAATCAAGATCCGCATTTAGTGTAGCTTTCATTTTAGTTGCTATATTA
 31896  TTTTTACCTTTTGATTTAGAAATATCTTCTATATTACCTTACGTTGTTAGTGCTTATACT
 31956  AACGGTATATATGGTTTAAGTATCTTAATAATTTTCTTATTAACTTTAGTTATAGCTTTT
 32016  GTTTATGAAATTAATTTAGGTGCTTTAAATTTAGAAAGACGTTACATTAATAAAATTAAA
 32076  GAACTAAAAACTAAATTATTATAA
;     G-nad3 ==> end
 32100  CCTCCGCCCGCAGCAAAGCTGCGGGCTATATTTATCTTTAAATTTTATATATATTCATAT
 32160  ATTTAAATACTTCTCATACCTATATTTATATACATATATGTCTTTCACTTTGTAGTTTAT
 32220  AAAAAAAACTTTATAAGTATCTATGCCCGCCGAAGGCGGGATTTTAATTTGTTATATATA
 32280  TTTATCTATTTATATATATACTACATATCTAATTACTTACTTTACTTTTTTTTAGATAAA
 32340  ATTATATATCATAAGTAAATATAAAATAAAATATGTATGATGTAATTATATAACCCACAG
 32400  CTTTGATGAAGGATTATATGATAATATGATGTATAATGTAATTAATATGTGGGGTATTCT
 32460  ATTCCCTATAATATCATATTTCAAATATAAATATCTGTTAGGGTAGATATTTCTTAAATC
 32520  AATATCTTATATTAAATGTTATATATGATATCATATAAATGCCCCACCTAGCGGGGGTAT
 32580  CCCGGCCGTTGGCCGGGATTAATATAAAATGAGTATATAAAAAATATGATATATAGATAA
 32640  AAGATCGATATTCATAAAGTATTAATCATATATATATAAAAAATAGAAAGGTATAATAAA
 32700  AATCCCCGCCTTCGGCGGGGCATATATAGGTAAGATCAACAATATAAATACCTTTTTTAT
 32760  GTTAAATTAATTAATAAAAAATAAAAAAA
;     G-cob ==> start ;; mfannot: alternative ATG start pos 32780
;     G-cob-E1 ==> start
 32789  ATGACAATTAGAAAATCAAATCCTTATTTAGCTTTAGCAAATAGTTATTTAATAGATAGT
 32849  CCTCAACCTAGTTCAATAAACTACTGATGAAATGTAGGA
;     G-cob-E1 ==> end
;     G-cob-I1 ==> start /group=II (2.17e-11)
 32888  gtgtgccatctaattgtattatctgtgctactctttgttgtaagtagctataaataattg
 32948  tcaaaaatttatcctgtaggggatataattatcgccccgcttcgcggggttaaatttata
 33008  caactcattattacgtattctaaatttaataaattagacatgcggatagcaaataatgaa
 33068  aggataggaaataagatgtcttcgtctttagtagccatatccaagttgtcctatttatgc
 33128  tgaggttaacaaacttgatacgtatagattaatattttcaattataatatctaaagagtc
 33188  atattatggtattattgaaataagatttaaaaattatcctacatttttaaataagacaat
 33248  caatttcaaatcactttatataaaagttaacatatatacgccctccggggcgattgtttt
 33308  atacgcaagcagctaagaatagattcaaattgatatataactatatcaaaagtaagaaga
 33368  taaatacaagaatttgggatgtaaccgcctctaattatataatataggccaaaacctata
 33428  taatccagatatattattgcggacacggagatataatagtagtatattatgaagtatatc
 33488  actcagaataaaatatatcataaactataaattaagcattatattttatcaaaaaaaaaa
 33548  tataaaaaaatataagatatatagaaaaaatctgagggaaagccgtatgatgggaaacta
 33608  tcacgtacggtttgggtggcagtaacaagatcataaaattattgattgtataaattgacc
 33668  acac
;     G-cob-I1 ==> end
;     G-cob-E2 ==> start
 33672  TCATTATTAGGTTTATGTTTAGTTATACAAATAGCCTCGGGTATTTTTTTAGCAATGCAC
 33732  TATTCAAGTAATATAGAATTAGCATTTAATTCAGTTGAACATATAATGCGTGA
;     G-cob-E2 ==> end
;     G-cob-I2 ==> start /group=II (4.76e-12)
 33785  gtgcgcctttgtgtcttacgtcgaaaatatatagtccaatatatcaattattttagtcta
 33845  taatatatatatgagattatacttattaaaatggtgattatatcgccgagaatatattat
 33905  aataattgccaataaatgtcacggtattggtaagtctaataaactcaatagatggatagc
 33965  gacatataaatcaaagatacttttattaaaaaaaaaatatatatcttttattttttggaa
 34025  gtgtttatgaatacgataagaaacttgatacattaatgatgatttaatatataatcctat
 34085  tgttataatagaatactaaagtatatataaatatcacgcattatatatattgactaatta
 34145  gtattatcaactataaatttatagtatataatatccccggctccgccggggatatctttt
 34205  tttatttttaagataaaatatgggcctaaaggccaatattatccccccctaagggggata
 34265  tatttaagatatatttaatgcaagattctaagaacacaaggacataaaatatagacgtaa
 34325  tggaactaagggaagtaaccccggaattaaataatatgttaagatattataggattttcc
 34385  taaatatgggcccgccttcggcgggccgatattatacccggctccgccgggtaaatatgg
 34445  cccccccattaggggggcgatattataggattttcctaaatatttaatggggactcggaa
 34505  atctcgtagtatctaaaatatgaaatacttattccttatagggaatatcaatatatgccc
 34565  gccgaaggcgggcctatttttatgaaaaggagattagtgaattatgaaatatctatatac
 34625  catatcttataatgataatatgtattatccatattttgtataagttaatgatagatataa
 34685  gaaatttagtatgtaatattaaattaataatacatggaaagccatatgatgggaaactat
 34745  cacgtatggtttggagggcagttctgaataggctgaccctac
;     G-cob-I2 ==> end
;     G-cob-E3 ==> start
 34787  TGTAAATGGAGGATGGTTGATTAGATATATACACGCCAATGGAGCGTCTTTTTTCTTTAT
 34847  AGCAATGTATTTACACATTGGTAAAGCATTATACTATGGAAGTTATAAATCACCAAGAGT
 34907  ATTAGTTTGAACAATAGGAGTTATAATATTTATATTAACAATGGCCACTGCCTTTATGGG
 34967  TTATACTAAGAACAATAGCCCAAAATCTAATAAAAAAT
;     G-cob-E3 ==> end
;     G-cob-I3 ==> start /group=ID (1.80e-29)
 35005  at
;     G-cob-I3-orf376 ==> start /first_aa=N /note=GIY ;; evalue:5.2e-15
 35007  aatccttatcccgccgaaggcgggcataacttgaattatatgaaaaatactagttgtaaa
 35067  cttataatatataaaagaaattatagtacctctttaaatcaaaaatatcccacagaaagc
 35127  ggagataacaatcataatcaaaaatatgatgttttatttaaagaaataggtgtaaaacct
 35187  attaaatgatgagataatttggattcatctttagttaaaaaatcaattaaaactaaatta
 35247  aaagaaaaatcagggatatatataataattaatatagaaactaaagaattttatataggt
 35307  tcagctaaattagataaattagatgctcaatttaaaaatcatttaattttaaggaataaa
 35367  ttaggtagtaaattaataagtacatctgttgatacatatggaataaataaatttatattt
 35427  ggtatattaacattttatagtaaatctacaaatattgaaaaaaaccatatcgaattatta
 35487  aatttagaaacttcttatattcatacattagtacctcaatttaatctattaaaaaatgga
 35547  ggtagtttttatataaaaaatttaaaaaaatatatattaagaaatgatatggaattatct
 35607  aatttacttttatctgattcaaaaattaaagagttaaatactcgtagggaaaaacagata
 35667  gaagataataaaagaagtggagaattaaaaaatatagctttaaataaagatcctaatttc
 35727  tttactgatgaaatacgtattaaattaagtaaatctaatgttaatcgtaaagttatttat
 35787  ataattgatataaatactaataatattttatgtgaatttgaatctataactgtagcttct
 35847  aattatttagaatgtagtactaaaactatacaacgtgctataaaattaggttatatatat
 35907  attcctgatttatttaaatcttttctaaatgatactcatattaaaaattattcatctttt
 35967  atagatcatattgatgaaaatgattatttagatttaaataactctcattttaataataaa
 36027  aaagaaaaactaattgttagatcagataaaaaattaaaaattaaatctggtttaagtgat
 36087  tataagcatttttctaaatataatataaaatttgaattagctaattcttaa
;     G-cob-I3-orf376 ==> end
 36138  ataaaaaaatatatctaaattttacttaaagttagattgtgaagcgggtatatatctaaa
 36198  aattattgtcgctttgctgattatttaagattatctaatacggagccggcggcccgatat
 36258  ttatggggtaatccccctatattatttttatagtatctatttggtattctacaattgtag
 36318  catatatatattcttatgttttgggttagttttataacttagtaatttattttattagat
 36378  agtctatcttatataaaaataaaattcaccagatatacacaattatttatcttttatata
 36438  ggtgtataatggtagatatatttctactattaagctggttttatagcccgcagcaaagct
 36498  gcgggcggaggatgatttatttttatatctaaaattgtaacttttataagaaaaatttta
 36558  gacagatatattacatataaatcaaatcatttaattttcccccgcgaagcggggataatt
 36618  ttatttataacgcccaggggggcgtaaattaattggttatttattattctataggcaaca
 36678  ttaatgaaaacgattaaagtataactagatcgtcggttatataaataatcgctacagact
 36738  ggttcattaatgggtatctgaaatgatgcttaatgtacagtcggtaatttgttaacttta
 36798  ttatatgttataatgatttactcttacatatttttataaaaagagtttattcaaatagcg
 36858  ccctccgggctacatatatttatttttttttagataa
;     G-cob-I3-orf294 ==> start
 36895  ataacaatcattatttattgccttgtatatgggcagatgtcgcattgaggtaacactatt
 36955  tttgccttaaatattttagaaatttatttttctattttttatcccaccgataacgggcat
 37015  ttactccaaatagagaggtataaaattttaatgtttataaatagcgtaaatttatgtgat
 37075  aataaaaaatatcgttttaataatgataacgatatgttaaacgaaaattattttatcgat
 37135  aaccccgcttcgttggggaatgacaatgtaaaaaataaaattatattagaaataatatat
 37195  ggttctttattaggtaaatcacaagctaaaaaaagtaaagaaggaactaaaatattattt
 37255  tatttagaaaatagtaataatgattatttattatattttcataatttaatatctaattta
 37315  ggtatttgtaatttaaatacacctaaaataaatacaagattaggaaataaaggaaaaata
 37375  aaaaaatttattacttttaatactttaacttatttagattttaataatatatatgattta
 37435  tgatatataaaagataaaaatatatcatatccattaaaaattttaccttctaatttagat
 37495  atttatttatctcctttagctttagctatttgaataatgaataatggatataaaactaat
 37555  aaaggtttaaatttagccacttataattttaaatttaaagatatagaatatcttacatct
 37615  ttattaaaaattaaatataatttagattgttatttttataagtctggatctaataaatat
 37675  ggtgatattttctttaatatacatattaaagctaattctatgcctttattagctaaatta
 37735  gttaaaccttatattattccttctatgaaatttaaaattttataa
;     G-cob-I3-orf294 ==> end
 37780  atagattatataaaaatctcgaaaatatagtattatattttcttatttattaagaatata
 37840  atgcaacattattgaaaacaggtcaaatttatatgttaagtaaaaagaccgtgggtatag
 37900  ttaattatatcccgacagagtggtccaataatgggtatctgaaattgatgcttaatgtgc
 37960  actcgaatatttaacttttataggttataatattatatccctttatagatgataaattta
 38020  aatgccccgcttcgcgggggaatactggcctagggtcggcattcgattatattatatata
 38080  ataaataagagatatatttatttattatacacaaggcttattaaactatatctttataag
 38140  atatatgaaattttacaatatataaaataagatatttatatttaataagtacatggtatt
 38200  atttattttaacatttaaataactttaataatgggcggcggacagccggacatcagtttg
 38260  tatttaaactcttattttaaagagggtaaataatatttaaatattgg
;     G-cob-I3 ==> end
;     G-cob-E4 ==> start
 38307  CAACTGTTATAACTAACTTATTATCAGCTATACCTTTCATTGGTTCAGATTTAGTTCCGT
;     G-cob-E4 ==> end
;     G-cob-I4 ==> start /group=IA(5') (4.09e-11)
 38367  ta
;     G-cob-I4-orf327 ==> start /first_aa=T /note=LAGLIDADG ;; evalue:2.5e-21
 38369  acctgagacttatcattatattttatatatttaagtatatattttatatcttataatctt
 38429  ttactaggagattattatatcaatcatttatcttataatcatcattatttatctttatct
 38489  tatatatttatacatcccaccgaaggagggtataataatgaggggttaccgttgccccct
 38549  tatattttattatctaaatttataggttttatagatggaaatggtaatattcgtataaaa
 38609  aaggataaagataatataaatatatctttaattattaatttagatgtaaatgatttagat
 38669  ttattaaaattatttagtaatcaatttaaatcactcccccgcttagcggggggtggttat
 38729  atccctgggggggataaattaggtaaaatttataatataacacctaaaaatggattaaaa
 38789  ttagcaagattagaaattaataaattagatataaaaaatatattaattcctttattagat
 38849  tattataaaatacaatttttaactgaaactaaacaaaaacaatttttattagttaaatat
 38909  atattaattaataatattgaaaaatataatgatatagatattattgatagtaataattat
 38969  attaataataatttaattaaatataattttaataagttattttattttaaatattgattt
 39029  attggttttactatgtctaaaggttcatttaaaataaaaaatagagatatatattttcaa
 39089  ttaaaagataaacataattttatattatttaataatataaaaaaattattaaatataaat
 39149  aaaggtatatctataaataaagataaatatatagaattaaatatatcatctataaaagat
 39209  attcaaaatattatagatttatttagtaaatcagaatgtcatttattaggtaataaatta
 39269  atagaatataataaatgattattagatttaaaaagtaatataagatataagaatttaaaa
 39329  ttacctaaatatataaaattataa
;     G-cob-I4-orf327 ==> end
 39353  aatcaaaaaatactcatataagcggccatatattgtaaaatatataggaaaaataaggtg
 39413  aatttcatgaaaatccataattttatggataatatgaagcgaagtatattatatatgata
 39473  aatagatatctatttaaagtgatataaacgttcaacgactagagattgagtacatataac
 39533  aataatatctccaagagcgccttacatcctttaaaggatgatgacatagtctaatcttat
 39593  aagtaattataagtaaatataaaattaaaaaaatataaaatggtaagtaaaatg
;     G-cob-I4 ==> end
;     G-cob-E5 ==> start
 39647  TTATATGAGGAGGTTT
;     G-cob-E5 ==> end
;     G-cob-I5 ==> start /group=IB (4.43e-11)
 39663  taatatacatgagggaccatattatagtaaatataaatttacaaattcttcttgatgctg
 39723  ggacatcctttttaatattggcccgcctaaggcgaccgatattatccctatagaaattat
 39783  gtacttaaaaaatagtaaaaatcataatgacataaggacaatcagcagtggtgaaattta
 39843  gaaattttgctactcagagactaaacgcagaaaatctatttaaatatcacgtcatagaca
 39903  gatataaagatactaaaaatcatagtcccgcagctttgctgcgggcggccgtatatatgg
 39963  agattatttattatactgtttatttttaaggattaattgaataattcccccctccctagg
 40023  aggggcattaattatcatatcaaaaattttataaagcccgcagctttgctgcgggctgat
 40083  gatatagatatttttttagattcggtaaaatagggtatataataaattgatgattatatc
 40143  tcataaattaaagatatatacttttaataaatagattaggatatagtccagtcaatatag
 40203  agatatattgagataaaatagaatg
;     G-cob-I5 ==> end
;     G-cob-E6 ==> start
 40228  CTCAGTATCTAATCCAACAATTCAAAGATTCTTTG
;     G-cob-E6 ==> end
;     G-cob-I6 ==> start /group=II (4.37e-13)
 40263  gtgcgccgtgagaaggttattcttccttgattcaatcatattataagatacttaattatg
 40323  aggggttacaccctcatgattatcttccctggggggaagaaattatccccccgcgaagcg
 40383  gggggtggttatcgaaattataaagtttaagaatccgtattattattaagagatcaataa
 40443  gatctatacgtaaagcatataacttatctcattagggctaacctaatagtgaaaatagca
 40503  tgttataaaaggttagatatataaactaatctagctagatgttgtcacatgactaggcta
 40563  acgaacttctatcaaactgatagcagggttttctttccctctttcttatttaagattgta
 40623  aaaatagtttttatgcaatgcaaagagtgcatattattcttaataatatttttagctagt
 40683  atattatatatgaaatcagtgaagagtctaaatgacaataggggagataacagtactccg
 40743  ggaatacctgtaatgtttaataacatagaggtatcggagcttccgtagtatttaatattt
 40803  aaatatatatttaattatatccgggaaacgggcatatatatatattaaaaatttagaaaa
 40863  gggaagcagtaaatctcgttataaggaaatagatactaaggatctatataaactaccata
 40923  aggtggattaattataacaataaatatacaaataaaaaaaatatctttattttatatttt
 40983  atagcgcgaatagcgcgtacatagatttataaaattttatatatatgggcccgccgaagg
 41043  cgggcctatatataataagaatataaaaaataaattatatgtataaaaaatgataaataa
 41103  gataaatggataataattccccgctttgcgtgggatgataaaaacctaaatagatatatt
 41163  ttaaagtattttatagatttatagaaagccgtatgcagtgaaagttgcacgtacggtttg
 41223  ggaagggctcttttatcaaatatagataaatttgctacttcac
;     G-cob-I6 ==> end
;     G-cob-E7 ==> start
 41266  CTTTACATTTCTTATTACCATTTATATTAGCTGCATTAGTTATAATGCATTTAATAGCTT
 41326  TACATATTCATGGTTCTTCAAATCCTGTGGGAATAACAGGTAATTTAGATAGAATACCAA
 41386  TGCATAGTTACTTTATATTTAAA
;     G-cob-E7 ==> end
;     G-cob-I7 ==> start /group=II (6.08e-08)
;     G-cob-I7-orf632 ==> start /first_aa=V
 41409  gtgcgccgttgtggtatatttcttcagttgttacatagcaacaagtattttgtttatata
 41469  cttccactactatacttaggtaatatatgaaaatatttattgaacagagcatgtatagaa
 41529  aaggatctcataatatatattaagatagtaataaaaagagattcaagtgaatgactcatg
 41589  gttagaattggattattcaaacatcaatttctaaagctctttaattatagagaacgtttt
 41649  actattaattcgacgtttattaataatattgatataggctttaaatatatcaataaaaca
 41709  attattaatacttatctaatgaccataaggtcgacagatatcaaggaaatgagtgatgaa
 41769  cctaaaagtcaaatatgagagatttatacaactacgggattcgtttcatttagtaataaa
 41829  tatgcgaacagaggtttcatagtaataaattctaatttaagatttaaaggctattcttta
 41889  tttcattcttataataatctatgaaggaaaccagtaactttttttctaagatattttaat
 41949  actagaacaggtagttcattaagtgtattaaataatttagacagtctaaaattaagatct
 42009  ttaaattatccccataaaataattgatagaaatttatataaaacatttttatataataaa
 42069  gatatattttatttagcttgttttaatttaaaaattaacgatatatcagattcttatatt
 42129  aataatattatattaaaattaaaagataatagttttaaatttacattaaataataaatct
 42189  tcattatcttctataaaatataatgtagaagataaattagtactagaagttgtaagaatt
 42249  atattagatacaatttataaacctttatttatatttcataataatcgtgatacagcttta
 42309  aataaaattacgacttcatcaatatctaattttaaagaatatactttatttataaaagga
 42369  aatataaaaagtgataaatttcataccaagaataaaacctattatttttataaaaatata
 42429  gaaaataaacttatgataattttatctcaaaaaattagtgaccaaagatttttagaatta
 42489  atacataaaattttaaattctaattatttattttattatattaataatactaatttaata
 42549  tctaatcctatttatactattattagtcctattttaattaatatttatttacatcaatta
 42609  gatttatatattaataaattttatccttatttaaattatataaggtataataatgaattt
 42669  ataatttacccgcggagcgggggtatccccctcccaaggacgggcatttttaataaaaaa
 42729  tatcataaaattaattatatgatagataaattttttattgaagaatatgataataatata
 42789  gaaatggccccgcgaagcggggctgattatctccccgcgaagcggggggaaattaaaata
 42849  gatataaataaaaaacctatttattttttagatacttatattatatataaaaataataag
 42909  ttaaaattaaatgcacctatggatataattaaatctaaattaacaaaaggaggatattta
 42969  attagggaatctaaaaaccataaaggtaaatctaatatattatgagttaaatttaaacct
 43029  gaatatattataaaattagcgaataatataataataaaatatattaattattataaatat
 43089  gttaataataaaaatatacttatatcatatatatattatattattaaagatgtagtttta
 43149  cgtacattagctcataaatataaattatcaagtagatctaaagtttataaaaaatttgga
 43209  tataatatattaattaaagattataataatagaaataaaaataaaactcctaaaatttta
 43269  gtttcattaataaatccaaataaatataaaataaaataa
;     G-cob-I7-orf632 ==> end
 43308  aagactgaataaaagttatggagagccgtatgatcaggaaactatcatgtacggttcggt
 43368  gacgaatatttgacaaccctaataggtttagctaagggatcaatatttagttcaat
;     G-cob-I7 ==> end
;     G-cob-E8 ==> start
 43424  GATTTAATAACTGTGTTTGTATTCTTATTAATATTTAGTTTATTTGTATTCTTTTCACCT
 43484  AATACATTAGGT
;     G-cob-E8 ==> end
;     G-cob-I8 ==> start /group=IB (2.02e-15)
 43496  caattaaataatggcctatatatactatatgctggaataaatttagaaaattttttcttt
 43556  aataatccctgtaggggattattttattttatctatatattttttatagataaatgattt
 43616  ccccctacgaagcgggggaataataatcaccccggggaaatgatttataataaaactaaa
 43676  taaaatttagtaaaatattattataataattttaatcagcagataaccaaatgtatatat
 43736  atatatacttagtaggaatcttagagactatacgtatacataaattatttatataaagta
 43796  tttaattatctcgtcatttatattttatgaacgccggttcggtataccccgcgcagcggg
 43856  ggattatatataatataaagagatatgcccggccgggaagccgggtaattgaatgacacc
 43916  ccatccggggattatatttatgaagagatagtccatatataataccgttataacggttta
 43976  atatttag
;     G-cob-I8 ==> end
;     G-cob-E9 ==> start
 43984  CATCCAGATAACTATATACCAGGTAACCCTATGGTAACTCCGGCATCGAT
;     G-cob-E9 ==> end
;     G-cob-I9 ==> start /group=IA (1.16e-12)
 44034  aataataactcatatatgattatatgtatttatgccgcctaaggcgggaataagaaatat
 44094  gtaatatacttttatatacatataagtttaatattttatatattaaaatcatatactgtc
 44154  gcattatatatatctaaagatataaaatgaaaaagaagtgaattgcaaggatatcctata
 44214  ttatttcccggctctgccgggcatatataggacaatttgcagtaaagtatattcgtatta
 44274  tgatatatatattatttatatatatatatttgaagaatataaatattcaacgactagtta
 44334  aattaaatagataataatatttataaaccacgagcgcttctgatattaagaaaataccca
 44394  ttttgggaatatatatatatttatatatataggcccgccgaaggcgggcccatataaaat
 44454  ttaatattatgacatagtctaaactatacagtaatgtatagaaatattatttaaaagata
 44514  atatacctttttaaaaaggaaatataagaaaaaaaatttttatatataccccggcttttg
 44574  gcggggattaaataatataaaagataaatataaaacttatatttaaaataaaattg
;     G-cob-I9 ==> end
;     G-cob-E10 ==> start
 44630  AGTTCCAGAGTGATATTTATTACCATTTTATGCAATATTAAGATCAATACCTGATAAATT
 44690  AGGAGGAGTTATAGCTATGTTTGCTGCTATATTAATATTATTAATATTACCTATAACAGA
 44750  TAGATCAGTTATAAGAGGTAATACATTCAAAGTATTATCTAAATTCTCTTTCTATTTATT
 44810  TGTATTTAATTTCTTATTATTGGGTAACTTAGGTCAATTACATGTTGAAGTTCCATTTAT
 44870  TGTATTAGGTCAATTTGCAACTGTTTATTACTTCAGTTACTTCCTTATTTTAGTACCTGT
 44930  TATTTCAACTATAGAAAATATTTTATTCTATATTGGTAATAAATAG
;     G-cob-E10 ==> end
;     G-cob ==> end
 44976  TAATTATAACTCCTTTAAGGAGATAAAACATTCTCTCCTTATAAACTTACCTTTTATCCT
 45036  ATTATATTATATTTTTAATTAATTAATTAATAGGTTATTATGATATGGAGTTTATTTAAC
 45096  TGATAAAATCTTAAAAGATTTACCTACTTTAAAAAATCAGATATATTCATATATTCATAT
 45156  AAGAAAGAAGAACACGTAAGGGGTTTTGTTGGGTATAAACCGGTGTCATATTACCTGGCT
 45216  TACTTTTAATAGTTTCATAGATGGGTTTGGCCCAACCACTTCTAACGTAATTTACCCGGA
 45276  GGGTGAATCATCCCCCGCAAAGCGGGGGATAATTTACTAACCTTTTACCAATTAATCAGA
 45336  TGTTAATTATTGAATAACATAATTCAAGTAATAAATTAGACGGCACATATACACCTTTGA
 45396  CATATTATGATAAAAAATAAATAAATAGATTAATGTTATAAATAAAATATATATATGAGA
 45456  TAAGATAAAATAAAGAAATATAGTTGAAGAATATTTATCAAAGGTATGATTATATAATAA
 45516  AA
;     G-atp9 ==> start ;; mfannot: alternative ATG start pos 45509
 45518  ATGCAATTAGTATTAGCAGCAAAATACATAGGAGCAGGAATATCTACATTAGCTTTAGGT
 45578  GGATCATCAATAGCTATCGCTTTAGTATTCGTAGCCTTAATAAACGGTACATCACGTAAC
 45638  CCTTCATTACGTTCAACATTATTCCCACAAGCAATTTTAGGATTCGCTTTAGCAGAGGCT
 45698  TGTGGATTATTCGCTTTAATGATAGCTTTCTTATTATTATACGCAGTTTAA
;     G-atp9 ==> end
 45749  TTAATTATCCACCGGCTACGCCGGTGGAAATTATCCTTTATTAGGTTAATAATAAAATTT
 45809  TTATAAAGAATATCTATTTATATCAGATATTTTATATATATTCATATATAATGCCTATAA
 45869  GGTATA
;     G-trnV(uac) ==> start
 45875  AGGTTATTCGATTAGAGGTGAAATCGCAGTTCT!TAC!ACAACTGAGCCATAGGTTCGAT
 45933  TCCTATATGACCTA
;     G-trnV(uac) ==> end
 45947  ATTTATAAT
;     G-trnW(uca) ==> start
 45956  AAGAGTATCACTTAATGGTAAAGTCCATGTCT!TCA!ACACATGTTATAGTAGTTCGATT
 46014  CTACTTGCTCTTG
;     G-trnW(uca) ==> end
 46027  ATTT
;     G-trnF(gaa) ==> start
 46031  GCTTTTGTAGCTTAAATGGTAGAGCATTCGCTT!GAA!GCGCGACTGGTGTAAGTTCAAT
 46089  TCTTTCCGAAGGCA
;     G-trnF(gaa) ==> end
 46103  AATATATATCTATATTCCCATATAATCGGTTGTATATAAT
;     G-trnK(uuu) ==> start
 46143  GAGCTAATAGTCTAATGGTTAAGACAATTACCT!TTT!AAGTAATCCATATTGGTTCAAT
 46201  TCCAATTTAGCTCA
;     G-trnK(uuu) ==> end
 46215  ACCCAAATATTTATATATCAATATTTTAAAATAAAAAAAAA
;     G-cox3 ==> start
 46256  ATGACAAATTCAATAAGAGGTTATATACAATTACATCCTTTTCATTTAGTAAGCCCATCA
 46316  CCATGACCATTATATACTTCATTTGCTTTAATGAATTTAGCATTAAGTATAGGTTTAACT
 46376  GCACATAATTATATGAGTAATAATTTATATATTATATTTAATATAATAAATGTAATATAT
 46436  GTATTAACATTATGATTTAAAGATGTAATAGCTGAAAGTACATATTTAGGAGATCATACT
 46496  AAAGCTGTAAAAACTGGTTTAACACAAGGTTTTTATTTATTTGTAGTTAGTGAAATTTTA
 46556  ATATTTGCTTCTTTATTTTGAGCATATTTACATTCTTCATTAAATCCTACTATGGAAATC
 46616  GGTATGGCTTGACCTCCTGCGGGTATTGAAGCTATATCTCCTAGTGAATTACCTTTATTA
 46676  AATACTATTATTTTATTAGCTTCTGGAGTTACTATTACTATGGGACATCATGCTTTAATT
 46736  AATAGTAATAGAAAAGATACTTTATACGGATTTATTTTTACTACTTTATTAATAGTAATA
 46796  TTCGTTATTTTACAATATTTCGAATATATGTTCTCTTCATTCACTCTTACCGATGGAGTC
 46856  TATGGTTCTACTTTTTACTCTCTTACAGGCTTGCACTTCGTCCACATGAGTTCTCTGATT
 46916  GCAATGTTAGCCGTTTGTTCTTGAAGAATTTATAATTATGATTTCACGAATAATAGCCAT
 46976  GTATTTGCAGAAACTACAGTTATATATTTACATGTATTAGATATATTATGATTATTTATA
 47036  TACATAATATGTTATTGATGAGGTACTTAA
;     G-cox3 ==> end
 47066  ATTTATAAAGTTGAAAAGATATGTAATAAAAATCAATGTAATTTTATAGATAATTAGCCT
 47126  TGGACTAATTATAATTTTACCGTTTTAGTACGGTCATATATTCATATAATTATCCCTAAA
 47186  TTAAGAGGGGTGAAACCCCTCATGGTTATATCCCCGGCGTAGCCGGGGATAAATTATCTC
 47246  CCCCCCCCGCTACGCCGGGGGATAATCATCAAAAAAAAAATAGAAAAAATAAATATATAG
 47306  GTAAGTAAGTAATAAATTTATAATGGTATATTTTTTGTTTTAAAATTTTTCATAAAAAAT
 47366  AATAAATTTTATATGAATAAACAAATGACGTATATAACACGTTGATTATATAGTACATCT
 47426  CATAAAGATATAGCTATATTATATCTAGGATATGGTTTAATTGCATCTATGGTAGCGACA
 47486  GGTATGTCAGTTATAATAAGAATGGGTGCGCCTTTGTCGGTTGTATGTTGATGTGAATCA
 47546  GTGCAATTTCATATACATATTCAAGAACTTTTTTATAAAAAGTTATGTATCTCCAGTATT
 47606  TCTGCCTTTATATTATCTAATAAATATATAAATGGTATAGCAGGAAATAAATGGGTAGGT
 47666  AAAATAAAATCGACATTATCAGATCCCTACCCTATGGAATCAAACTATGTTGAGGTTAAC
 47726  AAACTTGATACTTTACACAAGGAAAAGATTTGCCTGTATTCTTAAGTCGATTGTGAACAG
 47786  AATATATCATCTAATGTAATATATATTTCCATTCGTATATATTATTCTTGAAAAGGATGA
 47846  TTGTCATATAAATCTATATGTATATTTAATAATATAATAAAGCAAGCAGCTAAGGTTTGA
 47906  AGCACGTTAAAAATAAACATACAATTAAGAAGGGATTTAAGCGCCTCTAATAGATTATTA
 47966  TGCGCAAACGGAGGATCAATAGTAGTGAGTAATATATTTATAAATATGTATAACATGAAG
 48026  TGATCTAGCCAAAATGTTAATTCCCCCGCTCCGCGGGGGTCTCCCCCTCCTCCGTAGGAG
 48086  GAGGGGCATTTATTAAGAATGTACGTAACAAAATCTTAAAATAGAAATAAACCATTCTCT
 48146  AATATAAAAAATAAAGATAAATTAAACGCCATTTTAATAAATGAATTAAAAGCTTATGAA
 48206  AATAATACTTATATATAAAAAAAATCCTTATTTTTGTATTACAATATATAATTTATATAT
 48266  AAAAGATGATAATAATAAATACCCTTTGGGATATAAGTTATCCTATTCCGGGAATTGTTA
 48326  TATCCCCGGCTACGCCGGGGATAAATTAATAATAGATGATTTAATTTCAGATATTATATC
 48386  TGGTAAATACCAACCAAAAAATTTTAAGGATTAAAAAGATAAAATAATAGAAAGAGGATT
 48446  AGCATTGGTTTTAGATGTTATTTAAATACTTTACAAAAATCTAAACATACAAATTTAAAA
 48506  GACTTATATTTAACTACCTCATATGTCCGCCAAAAGCGGGATAAATATATAATACAAATT
 48566  AATATAACGGAGGTATTTTTTGATAGTATATCCCATTTAAAATTTATTCATGAAAAAAAA
 48626  TATATAAAATGTTATTTAACAATATCATTCCCGGAGGGGATGATATCGCCGGGGCAATAT
 48686  CATTAATTTATAAATTTATACATATAAAAATGGAAAATGGAACAATATCTAAAAAAAATA
 48746  CCTAAATATAGTTTTATATTATATAATATTTATCAGATTCTGTTCTAATACAGATATAAA
 48806  ATTAAGAATATATAAAGTAAAAAAATCATAAGTTATCATTTTGGGTGA
;; mfannot:     /group=II (1.81e-14)
 48854  aagccgtatgcagtgaaagttgcacgtacggtttggaggg
;; mfannot:
 48894  CAGTAAGAATATTAGTAAATATTGACCCTACAATTATCAGGACCTAATCCACAATATTTA
 48954  AATGGAAATAATCAGATTTTTAATGTTCTTGTGACTGGACACGCGATCGGGATGATTTTT
 49014  CTATTTGTTATGCCAGTATTAATTGGAGCATTTTTACGACGTAGTCGTAGGATTTTTAAT
 49074  ATTAACCCGGCTCCGCCCGGTATAGTATCAGCCCCCCCCAATAGGGGTGGCCATATTTAT
 49134  ATAATATTTTCAATGTGTGGTTTATTAATAATCGCCCCGCTACGCGGGGCGATACCGGCC
 49194  ATAGGCCGGCATATATTAATACATGAAGAGATAAACACAGGGGGGCTATCCAACGAGGTA
 49254  GTCTCTGAAGGTTGTGTGAAATGGAGAAATATCTTAATAGGAATAGGATTTAGTAAACTA
 49314  TCTCTAACTTTAGTACGCCCGCAGCAAAGCTGCGGGCGGATAATTGTTTTAAGTTTAACG
 49374  AAAGTGAATCTTTATTTTAAAATTGGTTTAACAATTACCGAATATTCCTTATTTTATTTA
 49434  TTCGGAGACCATTTAACTGTAAGAAATATAAATGAGTGCATATATTTCAAAACCACAAAC
 49494  AGGGTCAATACCAATACAGAAGAAGACTTAATAACAATTCAGAATATAATGATATTATAT
 49554  TCGAAGAAAAATCCTATCAAATGCGGGAACCTCGGAAAGAATAAATGATTGAATAAAATT
 49614  GAGAACACAATGGAAGTACTTTGATTAAAATTAAAGGATACTATTATTTATTTGAATGAT
 49674  AATATAAAAGAAATTTTATATTATGTTAATGACTTATTAATTTCTCCCCGGCGTAGCCGG
 49734  GGAGATAATCATCCCCGCGTCGCGGGGATTATTTCAAGTTTATGACAAGATATTAATAAC
 49794  ATTCACGGGGGCAAGAAAAGTGAGAAAGCAAATGCTCTAGGTAATGCTAGAGATACTGAT
 49854  AAATTATGCCCTTCGGGCATGATTATATCCCGGCGTAGCCGGGATAAATTAGGGGGGTTC
 49914  CCCTGATTATATCCCCCTTTGGGGGATAAATTATATCAGCCAAATATTGTTCTATTTGGA
 49974  GAAAAGCTGAATTCATGATACCTTAGTAAAAATTACATATATAATGTACGTCATTATTCA
 50034  ACTGTCAAGGAGGAATTATCAAAAACGGATATTAAGAGACAAATATATATGAATAATGAT
 50094  GTTTTAAACTGACCAAATAATTCGATTATGAATCTTATTTATAAAGAAGTTTTCAAAGAA
 50154  CAAATATATTTATGTAATTTAGCCAATAACTATGGTTTAAATAGTAAACAAGTATATAAA
 50214  CAACAACTTATTTTAAGTAAATCTTTATTTTTTAGATTATTCGCTATTCATAAACTATCT
 50274  AAATCTTTAATATCCGATACTATAGGTAAACCCCTTATATTAAATATTAATAATAAAGAT
 50334  AAAATTGAATTAGTTATATGATTAAAAAATGTAATTAACGATCCTAAAAAATTTAAAATA
 50394  ACTTCAAATAGTCAATTGAAAGATAGAGCTTTACAAGAATTAATAAATTTAGTATTAGAA
 50454  CCATTAGTTGAATCAAATAATGATTTACATAATTATGGTTTTAGATATAATAGAACTAAA
 50514  AAAATGCAATAGCAGAATTAAGATATAAATTAAATGTT
;     G-orf380 ==> start
 50552  ATGAGTGAAGATATATTTATATTTAATTCTCATATTAAGGGTTTCTTTAAAAATGAAAAA
 50612  TGATTATTAAATAATTTATATTTAGATTCTAAATTAAAAATTTTTATTAAAATTTGATTA
 50672  AAAAATATAGAAGGTAGTATGGGGCCGCCTTCGGCGGGCAAATACTATGGGGCAACTGAA
 50732  ACCCCACGTATTATATTACCTACACTTATAAATTTTACTCTTAATGGTTTAGAAGATACA
 50792  ATAATAAAATCTTTGTATCCTATAACTAAAAATAATAAAAGGATAATTTCCCCCCGGTGT
 50852  AGCCGGGGGGATAATCATCTCCCTGGGGGGATAATTTCCAATCATCTAGAATGCCCGTCC
 50912  TTCGGACGGGGATACCCCCGCTTCGCGGGGGAATTAAAAAATGTAACTCAAATATCATCT
 50972  GAATTAGCTTATATTAGATATGGTGATTATTTTGTTATTTTAGCTAGATCAAGATATATA
 51032  ATATTAAATTATATAAAACCAGCTATATTAGAATTTTTAGAGTTAAGAGGATTAATACTT
 51092  TATAAAATGGATTTATTTAAATTTAAAGATAAAGAATCCCCGTCCTTCGGACGGGGATAC
 51152  TCCCGCTCCGTGGGGGAATTAGATTTCTTAAATTATACATTTAAATATAATAATAATACT
 51212  AAAAATATAGCTATTTACCCTAATAAATATAAAGTTATAGAATTTATAAATAAAATTAAA
 51272  TATATAATAAAAAAATCAACAAATTTAGATTCTTATAATTTAATTATTAAGTTAAATCCT
 51332  ATATTAAAAAATTGATCTAATTATTATAATCTAGGTAATTCATCACATTTTAGAAATAAA
 51392  GTTAAAAATGCTATATATAATATGATTTGAAAATGAGCCCATAGAAAACATAAACGTTGA
 51452  GGTAAAAAATTAATTGTTAATAATTATTTTATTATTAAAGATAAAAATATGAAAAATTAC
 51512  GCCAAAGGCGGATATAAATTAAAATTTCATGGAAATATAAAAAATAAAAAAAATATAGTA
 51572  TATCTTTTTCATATAGTTACTAATTCTATATCTACTAAATATTATTTAATACCTAAAAAA
 51632  TTATTATATATACATGCATATCATTCTAAAAATAAAGTTGTAAATACTAAATTTAAATCA
 51692  TAG
;     G-orf380 ==> end
 51695  AGGCGCGATTAGAAAATCAATGGTATAAGAAAATACATAAGATAATATCTAATTGTTTAC
 51755  TTTGGT
;; mfannot:     /group=II (1.08e-07)
 51761  gagctgaatacgtggtgacatgtacgttcagttcttttggggga
;; mfannot:
 51805  TTCAGTTGTGAAACTGTTTTCCATCCATAGTGGTAAAAA
;     G-orf312 ==> start /note=LAGLIDADG ;; evalue:2.2e-27
 51844  AATATACTTATTTTATATCATATATATAGAAATATATCTCATTATGTTAAATATGAAACT
 51904  TATTTATATAGAAATAAAGAATGCCCGTCCTTCGGACGGGGATACGACTTTATAGGTCCA
 51964  TATTTAACTGGTTATATTGAAGGTAAAGGATCAATTTGAATAGGTGATGATAAAACTTCA
 52024  CCAACTATAGATATTATTTTTAATAATAAAGATTTACCTTTACTTAATTATATATATAAT
 52084  ATATTAAATATAGGAATAATTAAATATAATAAAAGTTCTAAAGTTTATATGTGACATATA
 52144  AAAAAAATAGAAGATATATATATAATATTAGAATTAACTAATGGTTATTATAGAACACCA
 52204  AAATATGAATTAATAGTTATAATAATTAATAAAATAAGTAAAGATTATTCTATAAAAGTT
 52264  AAATCTTTAGATACATCAAATTTATTATCTAATTCATGATTAGCTGGATTAATTGATGCA
 52324  GAAGGTAATTTTAATATTACTTTAACTAAAAAAAAGAATAACACAATTGTTAATTTATCT
 52384  TTTAATTTAAATTTAAAATATAAATATAATTCAACTAAATTATTAATTGATTATAATAAA
 52444  CCTGGTTATGCAGGTACTTTAACTCGTAATATAGGTCATTATTATAATATTATGATATCT
 52504  ATAGCTAATTTATTTAATTCTAATTTAATTAGTAAAAAAAAAAATCTTTATTATAATTTT
 52564  AATATTATAGTTAATAAAATTGATCATTTAAAATTAGTTATAAATTATTTAAATAATTTT
 52624  ACATTATTATCTTCAAAATATTTAGATTATAAAGATATAACTAAATTAGTATCATTATCT
 52684  AATAATAAAGCTAATGAGATTCAAAAACTAATGTTAACTAAAAAAATTATATTAAATTTT
 52744  AGTAAAACTAGAACTAATATAAAATGAGATCATTTATAA
;     G-orf312 ==> end
 52783  AGATATATATAATAAGTATATAGTTGCCGTGGATAGTGTTTTAAACACTTAATAATGATA
 52843  TTACCGGAGACGATATCTTGGGAATCATTGATTATCATCATCATTATTAAATTGTAAAAT
 52903  TATCTATTA
;; mfannot:     /group=IB (1.84e-23)
 52912  ttatattactatatgctggaaaatcctaaaattttatataattatatattaccttcatat
 52972  taatatatcccctttaagggatataatcagccccgcttcgcggggctatttatgtagttt
 53032  aataactttgtaagttatttttaaatatatttttaaaaattataattcttttttaagata
 53092  ataaatatgttaaatcatattattaaaatatatggacaatcagcaggaaacgaaaataaa
 53152  taaaatcattttccccaggaaaatgataaccccaaaggggtcatcattttatttatgctt
 53212  gttaaaacaaggtataggatcctcagagactttacgtaatactccttttatataaaggat
 53272  gaagataaagtcc
;; mfannot:
 53285  AATTTATATTGAAAAATATAATTATACCTTCCCAGTTTTATCTAAATTGGTATAAATGTA
 53345  TTTATATATCCCCTATAGGGGGTATATGTAA
;; mfannot: G-cox1 ==> start Def by similarity
 53376  TATTATGGAAGGTGA
;     G-cox1 ==> start ;; mfannot: alternative ATG start pos 53415
;     G-cox1-E1 ==> start
 53391  TTGAACTTCTTTTTACCTATTCTTATAGGAGCCGTAGACATGGCATTTG
;     G-cox1-E1 ==> end
;     G-cox1-I1 ==> start /group=II (9.13e-06)
 53440  gtgcgggaaataccaataaatcatgtaaaaaattagtgtacccaactaagtcccttagca
 53500  accatgggattcttaaacaattaggagttgtatatgttgacctgcttaaccatgtcttta
 53560  taaatataaaat
;     G-cox1-I1-orf955 ==> start
 53572  atatatatatcctgttttataggatataagatatccccgtcctttggacgggggtacccc
 53632  cacttagcgggggaattaaatataaaaaatacaaatgtttttatatgggttatatttcaa
 53692  ttatatatagcagcggagtatacaagaactattgtaaataaagataatagatataaatca
 53752  tcttattcgtgagataatttaatcttaatttttatggagcatatttatttggatattttc
 53812  ttcttattaaatcccggccataggccgggataccccgcagtgcggggtaattttaataag
 53872  tacgatggttttaataaaaccatgataaattataaacattatacttataataatataaga
 53932  gcttgtagaaattattcaattataacttatgataaattaaaatctatgggatgtaaatca
 53992  aatatagataaagaagcattagctaaaataaatattgttttagataagttagaaaagaat
 54052  agtggagagttggaagccaccttacttcctataataaataaaactattaaaaatcccgcc
 54112  aaaggcgggtataattgacctactttagacgaaaatctaaatataggtattaatcattat
 54172  tatcagttaaaaaaattacaattaggtttaatttcttctactttatttaatccaaatttt
 54232  aatactattatacatttaaaagatattttatcttgacccgcagataactgtagacataat
 54292  aataaaaataattgggataatcatctctgggataattttcatatatcttataatttaatt
 54352  agtccttttacttctaaaaatttacaacatatagatagatataataaagataattgatct
 54412  attatattaaatatagcattaaaatgtcttgaatcaccaatattaaaaattttaactatt
 54472  aataatatatctaaattagatagtgctaaaatatctggtattgataataaggcatttaaa
 54532  tacttactaaaagaaataaaaaatgaagatgaagttttaaattatttagagaaagaaatg
 54592  aaatttttaaaaaaggaaataaatttacaaaaagataaaacatatcaagctaaaattagg
 54652  aaaaataaaatgaataaagaattatctaaaagagaaaaatataaaatatgattaaatagt
 54712  aaatcagggaaattatatataaataatataaaattaagattatctaatataaaaaaaaat
 54772  ccattaaattattataatgatttaaaaaataaagctatattaaataataataaattaaaa
 54832  tgatatcttttagatgaattaaaatattttaaattattaaaatataaatctgatcctatt
 54892  ttaaaagtttatacatcatctaatagtaaacttatacctttaagtattccaactttaaaa
 54952  gatagaactgttcaattatttttaaataatattattgaaccttatttagaagttattggt
 55012  gataataattcttttggtttaagacctggtagaaattcacaccaagctatatctagtatt
 55072  tataatcatttatctagaaaaataaatcaaaatcaaaattcttttatttataatataaaa
 55132  attgataatttatttgataatatatcacatgaatggttattaaaaaatacaccaatacct
 55192  aataaatattataatttattttatagtttattgaaaacacctgtttgagtaaaatttgat
 55252  aaaaataaatatggggccgccttcggcgggccgatgttatccccttcggggaaatatggc
 55312  ctaaaggggcagtgggaaaaccccacatatcctgaatttaaaaataaaggtttaccttca
 55372  ggtaatttaatttctcctgtacttataaattgaactttagatggtattaatgattattta
 55432  aaaactactatggataataaattattctctatttatagatatattgatgatattttaatt
 55492  ataagtggcccgcagcaagcagctaaggatataatcagccccgcttcgcggggccattta
 55552  gatataaaatcaaaccttataaaatttctaaatataagaggtttaaattttatggatgaa
 55612  gaatcaaatctttatatagaatttacatcgcatataaagaataaaaaatttgatttttta
 55672  ggttgaacatttcatttattaaaaccttcaaataaaatacccgccttcggtaggaattga
 55732  ttaactaaatctaatactcataaaaataaacatttatatatatatccatctaaaaatagt
 55792  acaaaaagttttaggaattgtataaaaaatattacaagtataaaaaatacgtataaatct
 55852  gattatttaattcttaaattattaagtttaaaaatttatcaatgggcttattatttctca
 55912  cctggtggtgatgttaattatttaagtagaaatttagatttatatattaaaaaatgttta
 55972  aaacgttgaatctttaaaaaatattctagagcattctttcataattttaaacgtttattt
 56032  atggatattgatcctaattctaatacttatatattaaaaaaatcaccaggtattaattta
 56092  atatctataccacaaatgagtaaattattaatacctcattcttttatagatttaaaacct
 56152  agtaaatatttaaataataatagtttttttataaattctttaccttttattgaatataat
 56212  aaaaaaatagagaatataagaaataatcatggtcattatttaaataataaaatcccacct
 56272  tttaagattatatcatcattacccggtgtagccgggcatataaaatcttataaagatata
 56332  aatacatcagaatcatttataaatatagataataatataagatatggagaatacccgtcc
 56392  tttggacggggatatcctcacttagcaggggaattaaataaaaaataa
;     G-cox1-I1-orf955 ==> end
 56440  taagtattaactgaatagtttaaagtttataaaatcatatttttatatgatttacttata
 56500  taaaaaatataagtatttatcaaagagctcagtgcgttgagaggcgcttgctgagatctg
 56560  tcctggggcttgataatcaattttgattgtcattcgtctataggaag
;     G-cox1-I1 ==> end
;     G-cox1-E2 ==> start
 56607  CAAGATTGAATAACATAAGTTTTTGATGCCTGCCACCAGCTTTAGTTTGTATCATTGCAT
 56667  CCGTTTTAATAGAGCAAGGAGCAGGTAGTGGTTGAACGGT
;     G-cox1-E2 ==> end
;     G-cox1-I2 ==> start /group=I(derived) (6.52e-03)
 56707  aaaatttaagccgtattaaatatcattttttgcgtgaaaaacctaattttatataaaata
 56767  taaaatgatttataaaatacttttatccttatataaagtaataaattttataataggttt
 56827  atatgcttacatatataataaaatatatcccgccttcggtgggcatatatgtatcagaga
 56887  ctacaaatgataatatataatatgatctatatcctctttaggcatattattataaagtat
 56947  agtccgaacaatatagtaatatattgaaaatctcaaatatgagagatatatataattttt
 57007  tttttaggttatatatttacaaacaaattg
;     G-cox1-I2 ==> end
;     G-cox1-E3 ==> start
 57037  TTATCCACCACTATCTTCAATAAATGCCCACTCAGGCCCTTCAGTAGATTTAGCAATTTT
 57097  TGCATTACATTTAACGAGTCTTTCCAGTCTATTGGGAGCAATAAATTTCATAGTAACATT
 57157  TTTAAACATGCGTACTATTGGATTACATATGGTAAATGCCCCATTATTTGTTTGAGC
;     G-cox1-E3 ==> end
;     G-cox1-I3 ==> start /group=II (6.87e-14)
 57214  g
;     G-cox1-I3-orf701 ==> start /first_aa=S
 57215  agtgcgccgtctaggatgtattttgtcttatattactttgtgggtaatattatatatttt
 57275  tgagaggtctttaacttaaaagatctatatatatcttatataactgcctataaggaacct
 57335  aataagaccttatatggtatagcaggttataaaagcgataaaacgagaggatcatgactc
 57395  ttatgagttattgccaaagaaattgatcatgttgaagttaataaatttgatacttatcaa
 57455  ggagataaacaaagcttattggtaaatcatgaaatattaaacccaatatatcttaaagct
 57515  atattctattttgctcaagagtatggttctcaaaataagatacctttattgaaattacaa
 57575  taccttaattgggataagcaaacaactaaaatcaataacacatgccccgccgtaggcggg
 57635  gaaaaaggacaaagtacacaaattcgggaaataaacgttaataatatgataatatcaaac
 57695  gtattcggaggtgttatagtagggaataatatttgtaatatcaaacatatatgcaattcc
 57755  cgtccgaaggacggggatacccccgctccacgggggaattataaatttaacctgaagaac
 57815  actagtgttaacttgaatttgatcagaatgtatagtacatataaaaaaattactaaacgt
 57875  aatgaattaactgacattctaataactaaaatcaaatcttataaatcaaaagatgaaaaa
 57935  tattataaattaaatgaaatatttaaagatccatacttttgaattggaacttacatttct
 57995  ataaaaagtaaatctataaatataacaaaagaaatgttatattttgaaaatatatctaaa
 58055  aatattgttaatggtaaatataaacctaaacccataagatttatatcaaaagcagataat
 58115  aaacatctaatagaaaatatagaggataaaattattgaaaccggagtatcgtctattatt
 58175  gaagcaatatgaaaatctgaattcttaaattcgtatccccgtccaaaggacggggattat
 58235  ggatatagatcaactcatatggctttaagagatatttgattaactggatcaaaatatact
 58295  tgagttatacaaagtgatatcataaattgttttgataatataccacatgataaattaatt
 58355  aatataattaaacagaaaataggagattctaatttaataagtttaatatataaattaata
 58415  agaattggtataatatatgatgataatactatgcccgccggaggcgggaaaagaaataaa
 58475  ataggtataggtaatgtccttaatcctatattatctaaaatattattatatgaattagat
 58535  aaatatataataaataaaatttcagaaataaaaaaatatcctttgaattcccgtccttat
 58595  gacgggcattataataataaaagaataaagtatataagatatgataatgaatttattatt
 58655  ttaactattggaagttatcaagactgccttgatataaagaatttagttaaagttttctta
 58715  aaagaaaaatgaggcttagaacttaatgatgataaaataataataactaatttaagaaaa
 58775  gaatttagctttcttggagctaatattagaaaattaaaacctaatgtattagaaataata
 58835  aataaaaatgataataaaaaagtatcaaataataaaatgatagttaatgcacctattcct
 58895  aaaattattaattcattaattgaagtaggaattttaaaaagaaaaaaagatggtagcgtt
 58955  ttaccttgaggtataggtaatttaactgttagaacacattatgatatactaaaattttat
 59015  aattacaaaattaattctttaatttattattatagttttacaactaattatagtaaatta
 59075  tctacattggtttgatatttacaagcatcttgtgcattaactctaagtcgtaaacataaa
 59135  tttaaatctatggctaaatcttttaaaaaatgaggtaaatatttaactgatcctaagact
 59195  gatctttatttaaatatacctaaatcttgaatagcaagacattatttcaatataaatatt
 59255  aaagatcatagggtagttttagataaaataaaaaaaataaataatataagatatcatgat
 59315  ttataa
;     G-cox1-I3-orf701 ==> end
 59321  gatgttaacagtgagagccgtatgatgggaaactatcatgtacggttcggagagcaattc
 59381  taagaagaataaataatgatagagataataatctcaaaatgatagaaataataatctcaa
 59441  aattattattatttgtatacgattgac
;     G-cox1-I3 ==> end
;     G-cox1-E4 ==> start
 59468  TCTACTTTTCTTTACAGCTATATTATTATTATCTTTACCTGTATTAACAGCAGGAGTAAC
 59528  TTTACTTCTTATGGATAGAAATTTTAATACTAGTTTTTATGAAGTCGCAGGAGGAGGAGA
 59588  CCCAGTATTGTAC
;     G-cox1-E4 ==> end
;     G-cox1-I4 ==> start /group=II (5.18e-05)
;     G-cox1-I4-orf1100 ==> start /first_aa=V
 59601  gtgcgcgttcacaaaagtgtgttaggtttcgttattgtgtatataataggcctaattgat
 59661  atttgtatcaatgcttttattggtgatttaattaataaaaaacctataaatagtaagtct
 59721  aagtcacaaagacagtcctttgtttatggattctatttcgttgaccttcttaatatcggg
 59781  ctaacattgaaaaattatgttataaagaactatcttattacttcgggtacagttagtaat
 59841  aatacacaaatgataatttatctaaataaaaataggagcggagaaataatcccaatgaca
 59901  actgtattaaataaatacccccgcatagcgggggtatttaggtctatatggccgatattt
 59961  aaatactgactccctaaagagaaagctaattattatagcttggacaacacacaaaataca
 60021  tggacggatttaatcttgcagatctatattaatttaacatctgctattaataggtatatt
 60081  aataagaaaagattaattcagaccgtctgttttaagacggctagtaaaaaaaatatttat
 60141  atatcacccgtctttgacggatatacgaatataggtataaaatatggtcatcatagaaat
 60201  atgataatttatagacgtaattataatacaaatagtaatcaattaactaatttggaaatt
 60261  aattattgaaaattggagaaagaattatctctggccgcattacaagaattgaaatatcaa
 60321  aataaattacctaaaaataaaagaatctgacttatggattctcgtattgaaaaaggtata
 60381  gatttacattcaaaatttatttatggtatacctaaattgataaggttaagacaatttttg
 60441  acatcggtttatatatcatctaatgtaattaaaggttttaaatgagataattatttatta
 60501  aaattagaaaattcaatatctgaatataaaaattttatgaaacaatacaaattgccccgc
 60561  gaagcggggcagggtatatcccccgcttatcggggagataatatatcaaaaaacttaagt
 60621  tttgaaagtgaaagtaaagtatttaatcacaccaaaggtgaatataattataatcctgaa
 60681  aaaactatgagacatattatagaaaatcctaaattttgatccgaagtatttaaatataca
 60741  aatatcgataatagttttaattctttaataactaagatttatgctgttgaaaaaacattt
 60801  aaatctcaagatatatatatatcaggttatgataatataaaagtatgaaaatttattaaa
 60861  gtaaataaaaaatttttaacaaataataaaaaattaatggataatcatgggggtgtaacc
 60921  cacataatatcagaaatattaaatcaacatcctatgaaagatattataaatcttcaaaaa
 60981  ggaaatataaatcttgcagaacaaagaaaaggtaaattaacaactataagtgaaataagt
 61041  agaaaattattaaaaagtaattcaataggtaaattaataactaaattagctataaaagaa
 61101  tataatttaatgataaataatcctaaagaatatttaaataattacaatactttagttaaa
 61161  tataaaaataatcaattaaaatttaatatgttagctaattctaattatagtaaattaatt
 61221  aattataaatcaaataaagttttaagagtttatatatcaaaagctaataatgaaaaacat
 61281  cctttagatattctaacattaaatgatagatatattcaaaaacttattttaattatatta
 61341  gaaccatatcttgaatcttgtggtgatacttcatcttgaggttttagacctggtagaaat
 61401  actaatcatgctattactcaaatatgagatttattagccagaaaagatagtttatccctg
 61461  cttagcggggatataatcaggggaggtgaaaccccccataatgtagatataacagaaact
 61521  tcaactaaatctatgcccgccggaggcgggaaaagagaatttaatcatttaactaattat
 61581  gttttaaatggtaatattaaaggatgttttaataatatatcacataaatgattattagat
 61641  aatgttccttttccattaaaatttataaatttattatataattcattaaaaactactatt
 61701  gttgaaaaagattcaaatcaaaatgacatacataaatttaattatataactaattattta
 61761  tgattaaattgagataataatatagatactaataagttaagacctagatttataactaaa
 61821  gtattatttaaggataatataaaaggtgtcccactaaatgatattatttcacctatgtta
 61881  attaactgaactcttgatggactatctcatcatgcaagattatcttttattaaaaatgat
 61941  aaatataagattaatttacgtaatatacattttattagattttttgataaatttattttt
 62001  atacccgccaaaggcgggagtttagattataatgatattttaaaaactaaaataagtata
 62061  atagaattcttaaaaaaaagaggattagaacttaatgaagataaaacaagtattataaaa
 62121  tgaagtatgggagctaaatttaatttcttaggttgaacttttcatttaatttctcctaat
 62181  aaagttaattgattaacaaaagtacctaaatctttatctactaaactttcttatagaact
 62241  aatttgtacgtatatccttcgaaagaaagtatacaaaaatttaaaaataatattaaaaat
 62301  attactagtttatcttatataaatttaacacctattgaatttattaaattaataaaccca
 62361  attattaatagttggggtaattatttcataccatctattaatcaatatacattaagacat
 62421  agtatggattattacatatttggtagaattactaaatgaatttatagaaaatataaaaat
 62481  tcttatgcattaatgtgtaaaaatttacttatgaataaaaataaatgaaatactatgaca
 62541  gttaaattatccgatactaaaaatatatctattaaaaaattaactgatattatggataat
 62601  gtaacatattttatgttaaaaccttctaattcacttaaaaattatagtatgtttactaat
 62661  ccagaaccatatattaaaagagctatgttaattaatacatataaaggagatattagatca
 62721  caattaatatctaaacaaaatcccggctccgccggtcatatttgtcctatttgtaaaaat
 62781  caacttttagattttgatgatatttctaatttaatcaatactcatgattctatatatata
 62841  aaagataaatatttccccggttacgccggagataatataggcccgccgaaggcgggccca
 62901  taa
;     G-cox1-I4-orf1100 ==> end
 62904  ttgaggttttcccataatatctcctatttttcatctttagtaaataataaatgataccgg
 62964  ccaacggccggcataattgtacataataattgtcacaagattaaaactactttcgatata
 63024  aaactttaataaatttttaattgatttacttactcactaatttaatacattaaattctcg
 63084  caaagcgagtaaatagatgatatataatccataaaatcaaaatatatacccgccttcagc
 63144  gggatatataccttatgatattaataatgtatggccgcctgaattattgttttatagggt
 63204  atatatatttttttgagtattttactagaggagcgtagtgctatggaagtagcatgctac
 63264  gatctgtgccgggggctttcatttgaaacaatgattgaatactctatggcgat
;     G-cox1-I4 ==> end
;     G-cox1-E5 ==> start
 63317  CAACATTTATTTTAA
;     G-cox1-E5 ==> end
;     G-cox1-I5 ==> start /group=ID (1.89e-38)
 63332  aaaaaaagaattgaaataaagatataaattagttatatacctatttatttttaataaata
 63392  taaagactaaataattaatatagcaaatgttgtacttaatatttttttaagtaaatatat
 63452  aagactatattaataaaatatatccatattatagtgcttcttaaccatatactatatgaa
 63512  ggatatattatttatatctagtgatagttaatttatgacgcccatagggcatatatattg
 63572  atatatataatctattatatttatgtaactctaataagaaaataaatataattaactact
 63632  tatatgattttataaaattatatataagcccgcagcttagctgcgggcggaagtggttaa
 63692  atttaactaatttattctgagaggaataatatattttatgttataatgaattttatctat
 63752  aagtcggtatcgccccgcgattaattatccatttattatataaagtattgcgatgcgagt
 63812  gaaaacggttaagagttaataaaataatgatcgattatcattttttttttatttaagacc
 63872  gtcggtagtattagatatcgctacagactggctcacttgtgggtatctgaaatgatgctt
 63932  aatgtacagtcgataaaatacctactttataggtattataacagttaaactgttaatata
 63992  tccccggcgtagccggggattatatttgccccaaagggggcta
;     G-cox1-I5 ==> end
;     G-cox1-E6 ==> start
 64035  TATTTAGGATTCTTTGGT
;     G-cox1-E6 ==> end
;     G-cox1-I6 ==> start /group=IB (3.67e-16)
 64053  caaatgtggcctaaattgatatttatctttttttaaggataaatcaacagtattattact
 64113  gtttatatcataaatttcgctatatgctaaaagtttttatatatttaattactattattt
 64173  ttataaggataaagttataatattaaatatagataaataaataataaagtttattatgta
 64233  aaaataatgaagagattattatttatctaggaaaataattagcagataactatgcccgcc
 64293  ttcggtgggtaaaattataaatcatattaaatgtcatatgtaaaatttttatagatatct
 64353  cagagactatatgcgaaatattatatatatatatatatataaaaagacatagtccatatt
 64413  atatataaaatatccaatttgatataactagatattaaaatagataagttattaattctc
 64473  cccgctacgcgggggatctcattatgggttatttttatcgccccgcgaagcggggcgata
 64533  ccggccgtaggccggcattatataatag
;     G-cox1-I6 ==> end
;     G-cox1-E7 ==> start
 64561  CACCCAGAGGTATATGT
;     G-cox1-E7 ==> end
;     G-cox1-I7 ==> start /group=IB (1.06e-16)
 64578  a
;     G-cox1-I7-orf386 ==> start /first_aa=C /note=LAGLIDADG ;; evalue:8e-29
 64579  tgcctcttaatattgctatatgctgaaatttactctttttccatattatggaatatatat
 64639  aaatacatgtttaaatgtcctaaatggattaaagaaaaagtaaaaatgttatatatatgg
 64699  gttaatcagcaagaaataaaatttaatatccaaagggataaatatattaaatctccagag
 64759  actataagcaataatattttatgtcataaatcccttatttttataaaaaaatatcatata
 64819  tcaaataaaataaatttagtaactaataaaactatatcagaacatttacctaataaatat
 64879  aaacctaataataatgaacaattaggtcattatttagctggattaattgatggtaatagt
 64939  tattttgataataaaggtaatttaattataaatttacattctaatgatatatcagcagct
 64999  tattgattaaaaaaacaaataggttatggtaaagttaaaaatattgattcaaatattaaa
 65059  tcaccatataaaaatggtacaaattttataattactcatactaaaggtttattatttatt
 65119  ttagaattaattaattataaattaaaaacttttgataaatataatcaaattatgaataat
 65179  ttaattaataatcctaaacaagaatgtggtactttatttttaaataaacataatggatct
 65239  tttcattatgataatggggggccttcggcccctgaatcatccacggataattcttttatt
 65299  gatttaaatataaaatttaataatcattgattatgtggttttattgattctactggttcc
 65359  tttaatatagatatacacaatatttataaagatagaaattatgatgatattattgatttt
 65419  tctttaaatttcatattaatacatgaaaattttgatttattaaataaaattaataaattt
 65479  ataaaccctttagataaatcatattcaataataaaagaaaatgaaaatagatataaatat
 65539  ataactaaatcatttaatatatttaaatttataattaattatattaataaatatccttta
 65599  gtatcatataaatatttaaattatatattaacaagaaaaatatttgtaattaaacaaaat
 65659  aaaataaaattaacgatagaagatattaataaaattaaaaaaacatctataaaattaata
 65719  aaaatagataatgggaaataa
;     G-cox1-I7-orf386 ==> end
 65740  ataaaatataagatatagtccaaaaaaaacaaaaaag
;     G-cox1-I7 ==> end
;     G-cox1-E8 ==> start
 65777  ATACATTATAATAATACCAGGTTTTGGGATAATATCACATATCGTATCTACATATAGTAA
 65837  GAAGCCAATCTTTGGTGAAATAGGAATGCTTTACGCCATGGGATCAATCGGTCTTTTAGG
 65897  TTTTTTAGTTTGAAGT
;     G-cox1-E8 ==> end
;     G-cox1-I8 ==> start /group=IB (1.56e-20)
 65913  caaatagtggctttccttgaatgtgaatttaaggtaataaaacatcactgtaagctgaaa
 65973  aatttgttatttatttaatactttattttatatttttaaagttataatttaaataaatat
 66033  aataatcagctggtaactttatatatatgtgctattcttagtcatataaaaagaaacctc
 66093  agagactatatgtggtgatacttatttaaataatgagtaagtataagatatagtccataa
 66153  gtatatatgttataaacaaaaaatacttag
;     G-cox1-I8 ==> end
;     G-cox1-E9 ==> start
 66183  CACCATATGTATGTAGTAGGATTAGATATTGATACTAGAGCTTATTTCACATCGGCTAC
;     G-cox1-E9 ==> end
;     G-cox1-I9 ==> start /group=II (5.78e-10)
 66242  g
;     G-cox1-I9-orf278 ==> start /first_aa=C
 66243  tgcgccatctcattgttaaacttaatgtgtaatatattacaccttcaaatattttccaaa
 66303  tataaaattaatcatcatatacaaaatgtcaaacgggataaatctaaaataaatatagta
 66363  tttaacaatcttgtaccaatacaaattaccgatcacaggggaattaagaatgataaaaaa
 66423  ttaacgtttaatttaaaaaagggtattattacttctaatgaaagaaaatccttaatttta
 66483  agtaaatatcataaaagtattttaattggtttaatattatcaaatgcatgaataaaaagt
 66543  cataaatatagaaatccatattttggatttaaacaacctatcaataattttatttatatc
 66603  tgatgaatattttgtgaaatatcttatttttgttctaatataccttatagaactaaaaat
 66663  ataaaaaaagttaaatctatagttggacattctaaatcatattttatttatgatatacaa
 66723  tttattactcgtaatttaagtattttaaatgatattaaaaatattatgtatatagataat
 66783  aaaaaaactataaaattagatctattagatcatattgatcatgttgttttagctcattta
 66843  attatgagtaatagttatagacgtaataaaggtttagttttatgtactgataattttaat
 66903  attaatgataatatattattaaataatattttatatattaaatttggtataaaaactaaa
 66963  ttaattaaaagtaaatataaatatagaatatttataagtaatatagaattaaataaaata
 67023  aaatctgaaataaaaccctattttttaaaatcatatttgtataaaattacattctag
;     G-cox1-I9-orf278 ==> end
 67080  atatttaatttttatgatattttatattttgaagtaaaacattagacttagatatttaaa
 67140  gtaatttaagattaaccacagcatgtctaaaaaagggaattttaatttcatccctgagtt
 67200  aagatttatatggttatatatttttatatatacaaaacattgatatataattgtagctga
 67260  ttatatataggaaaatacaatattatataaattaataacctaagtaaatatatatttaag
 67320  tttaagaagaatttgggattgacctaatatcgaaagtattaggttaacggaagattcata
 67380  gtaattataataatatacaagttttataacgtatagatatattttatatatctttttatt
 67440  aaatgtaatgaaggaatctagttatatatatacatatataatggagagctatatgctatg
 67500  aaagtagcacgtatagttcgggaaaggttttttaattaagcttttattttttattataac
 67560  ccataaaaattttactttatatttatgtaaaagggatttatatgtatttaataaaagagg
 67620  attaatctactatttcac
;     G-cox1-I9 ==> end
;     G-cox1-E10 ==> start
 67638  AATGGTAATTGCCGTCCCAACTGGTATAAAAATTTTTAGTTGAAT
;     G-cox1-E10 ==> end
;     G-cox1-I10 ==> start ;; mfannot: no intron type identified
 67683  aaaaaataatcctttagcaagattgtaaattagctgttcaacaaattattatcaataaaa
 67743  aaaatttttaagttggattttatgatattaataatataaatgggcaaattcgggggaaaa
 67803  cctataattaaaataagtaataattataggtcaatcgacgagctaaatcatatatataga
 67863  aattttatatgtaaaagtgtagagattagacgctcattgataatctaagttatatgctat
 67923  ttttaagaagtataatatgattatttaaggtttaatccaaaagccagtaatggtttaaag
 67983  ttaaaattaactttaacaataataaactatgattaataacttttagggttaattagttat
 68043  attattgatttatttaactagctagttatatcatgtataacagaatctgaaatgattaag
 68103  gttaataaag
;     G-cox1-I10 ==> end
;     G-cox1-E11 ==> start
 68113  AGCAACTATTTATGGAGGAGAAGTAAGATTAGCAGTACCTATGTTATTTGCATTAGGTTT
 68173  CTTATTCTTATTTACTGTCGGT
;     G-cox1-E11 ==> end
;     G-cox1-I11 ==> start /group=IB (5.65e-12)
 68195  ggattaatatcctgttagtccactttaaagatcactatatgctagtaattttttataata
 68255  atactactctaaataagtaaaaatgtattttttttagatagatattatggggaaacctca
 68315  catattatatctttcaagattaatattagcagaaaattaacttgtttcatataaagttta
 68375  attctcagagactatacgtgatccttataactaaaaattttatgaaaaaatatgataatc
 68435  catgtaatgtaaatttgttatgagaataaatagtcctatttatttccggagggattaatc
 68495  ctaaagggaattttaaatatatcatattttaagtttttacataaaaaagtatataaaaat
 68555  ttcttattttacttatattgtatataaaatttataaatttgaaggtatttaaacg
;     G-cox1-I11 ==> end
;     G-cox1-E12 ==> start
 68610  GCAGTGACGGGAGTTATGTTATCTAACGCAAGCATAGACGTCGCGTTCCATGAT
;     G-cox1-E12 ==> end
;     G-cox1-I12 ==> start /group=I(derived) (2.69e-06)
;     G-cox1-I12-orf374 ==> start /first_aa=T /note=LAGLIDADG ;; evalue:1.7e-25
 68664  acgagaaatcgtattcaaaatataaaaaataataataaaaagaaaataaaagtcttatct
 68724  tattcttatattttcagtaaaattataattaacttaaaaataaaagagttaagtgaatat
 68784  aaaaatatgttattatttaaaaaacaaataaaaaataagaataacaaaatttcagatggt
 68844  ttaatacatcataatatagatttatataaaaacaatataaatgagataaattctaaggga
 68904  atagggtctaataatttaaaaataaatgatattagcccgcagcaagctgcgggctatata
 68964  gaacaattttttgtaggtttattagaaggaaaaggtattataacagttgattatataaat
 69024  gataaaaaaaaacgtgtaagaatatttatatctttaattaatatagattcaaatcaagaa
 69084  ttaattgatttattagttaaatatataggtgggaaaaaagttatagaaaaaaatcataaa
 69144  tatgtaacatgaattgtttcaagtagatcagatttatctaaagtatttattattttagct
 69204  aaatatcctttattatcatctcataaattatgtcaattagattttgctaaatattttata
 69264  aatgataataataatatttctaaaagtcaatttattaaattaagaaataataaatatact
 69324  acacttaataaagaaaatttatatttatcatctattttttatcatcatgataataataat
 69384  gatgattatcctttacattatagaggtaatcaattatttattccttattatttccctgct
 69444  tgattatctggatttatagaagcaaatggggaatttaaaaaagttaaaaatataaaagga
 69504  actaaacctaaatgtataatttatcaaattaaagatatctatattttaaaagctattaat
 69564  ttatatttagaaaattctaattccggctccgccgggcataatatagatcaacaaactaat
 69624  gattcttttattaatccttctaatgatcttaatacccatttatttatttctaataaacat
 69684  agtttaaatattttaaataatcattttaaattataccctttattaggttataaatactct
 69744  caatatattttatgatataaaaaacaaaatccttcagatttttaa
;     G-cox1-I12-orf374 ==> end
 69789  tatcttttcttgtaattttatttttataaaatatatatcatctatactttattataaaca
 69849  tatttttatatttttatatttttatattttatatttttatatttttatacattttttcat
 69909  tgatttatttatttattaaaatagtaaatcataaattcaagtgtcttgaggtcacacttc
 69969  aaaaatataaataaagaatatctcaatatgggataatatcggaaatattttcttccagag
 70029  gagatatcaatatccaatatggccccgccttcggcggggcaatattatggggcaacggaa
 70089  acccccacatatttggaataaatatacattttattctatgagattattttatttatattg
 70149  gttataatatgtaaaaacaaatgttattatagctaacggtgaaggttttaatattggttt
 70209  ctgaacgcaaccatactacgggtattaaaattaataccgtgtaagtttataaactgtccc
 70269  gcagctttgctgcgggcaaaggtatatatatttgtcttttagttgaatgtatattatccc
 70329  tacggggtactaatgtttatttactatgtagagactagacgttgtgttaataagtaaata
 70389  acctatctaatagtatttaatttaccggctcagccgggtatcatttatatgataggttta
 70449  cttattaaaagatatagtccaaatttttttacttaaatttatttattccgattaaataca
 70509  tacaattta
;     G-cox1-I12 ==> end
;     G-cox1-E13 ==> start
 70518  ACTTATTACGTCGT
;     G-cox1-E13 ==> end
;     G-cox1-I13 ==> start /group=IB (1.11e-12)
 70532  cggattttaatagtaaatgtccgacctaaaataaataaaaattttataaataaataagat
 70592  aaaattcaatgatatctatttataaaaaaaaatgatttataaaattgacaatatgcggga
 70652  aaatatatttttaagtttatatttactatggtccggcttcggcaggatttattcattaat
 70712  agtcaaaataatatataagacttatcaattaccggccggtaggccggtatatatcattga
 70772  tatgtaaaacttgtaactattttatagttcaaatatataatccgcagaatttatatacgg
 70832  ccgcccgcagcaaagctgcggggctaatctaaatatatattcgtatgtatatataattct
 70892  cagagactatttgtcaatcgtaataaaaaattcactcccacggagtgtatcattatttat
 70952  gaaaatatagtcctttattttatgataaatatcgagatagatctagggtatacctataaa
 71012  tatatcaagatatttttataatttaaaa
;     G-cox1-I13 ==> end
;     G-cox1-E14 ==> start
 71040  ATAGCATTTCCATTATGTATTATCTATGGGAGCATTATTCAGTTTAGTAGGAGGTTACTA
 71100  TTACTGAGGACCTGCAATGTTCGGTTTACAATATAACAAAGTTTGAGCTGAAATTCATTT
 71160  CTGACTATTGTTTATATCAGTAAATATAATTTTTCTTCCTATGCATTTTTTAGGTTTAAA
 71220  CGGGAT
;     G-cox1-E14 ==> end
;     G-cox1-I14 ==> start /group=IA (1.36e-24)
 71226  caacttaggtgtcctttataaaaatttttataaactttatgattgttattaatcatcata
 71286  atgcccgtccgaaggacggggatacccccgcttcgcgggggaattaaataataataaaag
 71346  aataaaaatagattgggtgaattgcaagaaaatcttataaaaaagacaatttgcagcgaa
 71406  gcatatagttttacattaattattctagggtaataataaagttatatgaacgttcaacga
 71466  ctagataataaataaaataatcggatgtaataaaattttccctttcaaaaagggtatata
 71526  tttatatgtctaatgccggccgggaggccggtatatcccgcagagcgggacattaataat
 71586  gatttaaatgatttatccaagagtacccaatatttaaaatatatatttttaaataaagac
 71646  atagtctgaactatatagtgatatatagaattattatttaaatgataataaatataccta
 71706  aattaagaggggtgaaacccctcatgattatatcccggctccgccgggataaattaactc
 71766  ccatggagtatataatccccgcgaatagaagcatgggttattaatatggccccgccttcg
 71826  gcggggcgatattatggggcaactgaaaccccacatattaatcatttccccagcgtagcc
 71886  ggggagattattatctcgaaataatggataatcatctaattttatgattaaaaaatgctg
 71946  gggaatttaggaaatttaacaattaaacattatttg
;     G-cox1-I14 ==> end
;     G-cox1-E15 ==> start
 71982  GCCTCGTCGTATACCACAATATCCTGATGCATTTGTTGGTTGAAACTATATTAGTAGTAT
 72042  AGGTTCAGCTATATCTATAATATCAGTTATAGTTGGTTTAAAAAGTGTACAAATACAATT
 72102  AGAAAATGGAGAGAATGAGGAAGTTGAAATCCAAGTTACTCCAGATTTTATAGAATCTAA
 72162  TTTAACTAGAAATACTAGAGATTCTGACTTAGAGTTAATTTTAACTAGACCTGCAGAGTA
 72222  TCACACATTCAGTGAATTACCTGTATTAATAGCACCTGTTAAATAA
;     G-cox1-E15 ==> end
;     G-cox1 ==> end
 72268  TTAACCCAATAAAGAATGGTAATATATACTACACTTTTTTTATTTAACATTTTTAAATAG
 72328  ATATATTTATCTATATATATTCATATATTAAAAATAATAAAAAATATATAATAACTAAAT
 72388  TGGAATTGTAACAGATGAGCATAATTCAATAATATGAGAAATCATATATTTCCTGAAGTA
 72448  ATAAAATTTTCTATATCAGGGTATTTTTAAAATAGCCTACTTTTCTATTAATACCTTATA
 72508  TATTATCTTTAGTTGATTTAACTTAAGGGGTACATATATGAATATATAATCCATAAGGAT
 72568  TCTAAAATATAACCCCGGAGGGGATTATATCGTTTTTTATACACGCTTAAAGCGAGTAAT
 72628  TAAATTAAGTCCAACTTAGTAAGTGAATTTCTTTCTTAAATTGATATATTATACCGTATA
 72688  TCTAATCTTTAATATCTAAAACAATCTTACCTTATAAAAGGCTAGAACATTTATAAACAA
 72748  TAGATAATAATA
;     G-orf480 <== end
 72760  CTATTCTTTATCCTCACCTAAAAGGTTTGTGGTTTTATCCTGGTTATTATCATATAATTT
 72820  AACACGTCTTACATGTTGATTTAATATTACCATTCATTTACCTTCCATTACAATTGGTTT
 72880  ATTCATTATACGATTTCATGTAGTTTTACTAGTACCTAATAATTTAACTAACTCTTCAAT
 72940  TTTCACACATAATACTAATGTTCCATCTGGTTTACGAACTTCATAAATAAAAGTATTATT
 73000  ATTATTTTGAACAACTTTTCCTGTTAATGTATCTATAACTAGACCATCTTTTAAATATTT
 73060  AAACCGGGGTTCATATTTTATCTTATATAATAAATTATTAATCTCAGATTCACTAACGTT
 73120  ATAATTAATTTCACCATTTGGTAATTTTTCAGTAAATAAATCATTTGGAGGTGATAATTT
 73180  TGCATTAGATAAATGTCCCCGCGAAGCGGGGGGGTTATATCCCCCAATGGGGGATAAATT
 73240  AAAGTCATTCATAGTATAACTTAATTTAAGAAGTGTTTTATTTAATTCAGGTTCTAAATG
 73300  TAAACCATAATATCTAGCTTTTGCTATAGTTTCTAATTTCTCAAAGTCTAATTTTTTTTT
 73360  TGATATAAATAAAGGAATTATTGATCTTATAAAAGGTAAAAAATAATGGTATAATATATA
 73420  AAAATCATTTAATCCTAAAATATAACTAGGTTTAGTATTTGATTTTAGATTGGCTTTACT
 73480  ATATTTTATTGTTATTCCTTCTCCTTTACCATTAAGTAATTTATATAATGTATATCTATC
 73540  AAAACTAAATTTTTTTATTAAGAATTCTTTAATAGCTTCTAAAACTTGTAATTGAACTTC
 73600  AGTTAATTTTAATGTAAAAATTGGGCTTAATCTTTCACGATTTATGTGAAAAGAACCTTT
 73660  ATGTTCTATTAAACCTAATAATCAAAATTTGTTAATTTTTATATGTTCGGATCAACTAAT
 73720  ACCTATATATGATTCTAAATTAAAATTAGTTCTATTATTATTCATTCTTTTTTTATATAC
 73780  TACTATTTCATCAAATACATCAGTAGCTTTACCTTTTCTATTTTTATAAATATTATAAGC
 73840  TTTTTTTCAATCTAAGTAATCTAAAAATTTAGCTGTGTTTAATTTATAAGTGTCAAAAAT
 73900  TTCTATTAGTTCATCTATATCTTTAGGATTTTTTATTAAAAATGTACATGTAGATGTTTT
 73960  TTTTTCAATTCTAACATCACTCATACATAAATTTTCTTGTATATAATATAATACATTAAT
 74020  ATCATCTATATGCAAATTAAAACTGAATTTAAAACTTATACTAGATTGTCCTCCTTTTAA
 74080  AATTCTTGTAGATATTAAAAAATTAGATTCTCCATCGACAAAACCTATAAATCAATTTAA
 74140  AAACTCATAACTCCTTAAATTGGATGTTTTTTTTAATTTTGTTATATTCATTTTATTTAT
 74200  TAT
;     G-orf480 <== start /note=LAGLIDADG ;; evalue:0.079
 74203  TTTTTAATTACTTTAAATAATGATGAAGATCATTAAGATAATAACCATTACTTTATTATA
 74263  TATTCATTTTA
;     G-trnN(guu)_2 <== end
 74274  CGTTTAAATTTGGAATTGAACCAAAATCGATGTATT!AAC!AGTACATTGCTTTACCACT
 74332  AAGCTATATAAAC
;     G-trnN(guu)_2 <== start
 74345  TTACATTTTTGTATAGATAAATATAAGGGCCCAATATATAACTATTATTACAATCTAAAT
 74405  AACTTTTATATATACCTTTTCTTTATTATTATTACCTATATATTATATATTTTATCATAA
 74465  ATAAAACAAGATATGATATAAGCGGGTCATGTATA
;     G-trnR(ucu) <== end
 74500  TTATCTCATTGGGAATCGAACCCAAATAATTACTTT!AGA!AGAGTAATGTTCTAACCAT
 74558  TGAACTATAAGACA
;     G-trnR(ucu) <== start
 74572  TAATTCACCTAAATAATGTTTAATATCTGGTATATATCATCTATATTATATTTATAACCT
 74632  AAAATATTATTGTATTTAGATTTGTACATAATAGGATTGCTATAGCTACTATAGATACAA
 74692  TAAAACCATATCCTAAATATAGCTATATAAAAAAAAATAGAGAAAAAGATAACCCCCCCG
 74752  ATATAGTTATAGATAATTATTAAAAATTCCCCCCCCAATAGGGGGGGATATGATAAAATA
 74812  TAAAATATGTTATATATAAAAATTGATAAAGGTAAATGATAAAATATTAAGGTATTTATC
 74872  ATATATATGGTTATATAAATAACATATGATTTATAAAAATAAGAAAATATGTGTTTATTT
 74932  ACGATAAA
;     G-trnG(ucc) ==> start
 74940  GTGACAATAAGTTAATTTGGTTAAACTCTGGTACT!TCC!AATACTATAATACGTGTTCG
 74998  AGTCACGTTTGTCATA
;     G-trnG(ucc) ==> end
 75014  AAAAAAATATACGATAATAAGAATATATATGTATATAAA
;     G-trnC(gca) ==> start
 75053  GAACATTGTTATTCATGGTTGAATAGACTGATT!GCA!AATTAGTTCTTTAAGGGTTCAA
 75111  TTCCCTCAATGTTCT
;     G-trnC(gca) ==> end
 75126  AGTTGATTTCAAGTTATAAAATAATACTTTGATTTATTTAATTTTATTTTATTAGATTTA
 75186  AATTTTACTTAATCTTGATATATCTAA
;     G-trnP(ugg) ==> start
 75213  CAGATTGTTGCGTAATTGGTAACGTATCTACAT!TGG!GTGTAGGGCTATGGGGGTTCAA
 75271  ATCCCTTCAATCTGA
;     G-trnP(ugg) ==> end
 75286  AGATTAATATTTAATAACACATATTTGAAATGGGCCCGCCTTCGGCGGGCCGATACTATA
 75346  CCCTTCGGGTAAATATGGCCCCCCCATTGGGGGGGCAGATATTATAGGGGGAAACCCTAA
 75406  AT
