# Supplementary material for: Global Characterization of Fungal Mitogenomes: New Insights on Genomic Diversity and Dynamism of Coding Genes and Accessory Elements
Source: Front Microbiol. 2021 Dec 1;12:787283. doi: 10.3389/fmicb.2021.787283 (PMC8672057; doi:10.3389/fmicb.2021.787283)
Supplement: Supplementary File 1 — de novo annotation files of the 685 mitogenomes investigated in this study. Annotation was performed with the Mfannot program. [file Data_Sheet_1.ZIP › Supplementary_FileS1/CM010605.1_Metschnikowia_reukaufii_strain_MR1_mitochondrion_complete_sequence_whole_genome_shotgun_sequence_mitogenome_g3.mfres]

;; Masterfile modified automatically by mfannot version 1.35
;; on Sat Dec 26 17:22:35 2020 by user pfonseca on host LGCM-PROC
;;    - Gene Totals: 36
;;    - List of genes added:
;;      atp6                 atp8                 atp9                
;;      cob                  cox1 (1 introns)     cox2                
;;      cox3                 nad1                 nad2                
;;      nad3                 nad4                 nad4L               
;;      nad5                 nad6                 orf359              
;;      rnl                  rns                  trnA(ugc)           
;;      trnD(guc)            trnE(uuc)            trnF(gaa)           
;;      trnI(gau)            trnK(uuu)            trnL(uaa)           
;;      trnM(cau)            trnN(guu)            trnP(ugg)           
;;      trnQ(uug)            trnR(acg)            trnR(ucu)           
;;      trnS(gcu)            trnS(uga)            trnT(uag)           
;;      trnT(ugu)            trnV(uac)            trnW(uca)           
;;
;; end mfannot
;;


>CM010605.1 Metschnikowia reukaufii strain MR1 mitochondrion complete sequence whole genome shotgun sequence gc=3
     1  TCCCCTCATTTTTTTTTCCTTTAGGGGAAGGAAACTATTCATATATGACTTACCGCGTCT
    61  CTCTACTATATATGCGCCGAACTTTATTTAATGAGGGCGCGAAGCCCCTTTGTGCCCCCC
   121  CGCAAAGCCGGGGGGGGGTAAGGGGGGATATCCGTAACTCTGTTCCGGGGACTATATAAG
   181  GTATAACCTTTTGATTAAAAGATATATATATAATATAGGTAAGTAAATTTATTAAAAGGT
   241  ATTTCTAGTTTATAAAAGTAAATTAAATAATTT
;     G-cox1_1 ==> start
   274  ATGACTTATATAACACGTTGGTTATATAGTACATCACATAAAGATATAGCCATATTATAT
   334  TTAGGATATGGTTTAATATCTTCTATGGTTGCTACTGCAATGTCTGTAATTATAAGAATG
   394  GAATTATCAGGTCCTAACCCACAATATTTACAAGGTAATAACCAAGTATTTAATGTGATG
   454  GTTACAGGTCATGCAATAGGAATGATATTCTTATTTGTTATGCCTGTTTTAATAGGAGCA
   514  TTTGGTAATTATTTCTTACCAATTATGATCGGAGCAGTTGACATGGCTTTTGCTAGATTA
   574  AACAACATTAGTTTTTGATGTTTACCTCCAGCATTAATTTGTATTATAGCGTCTTTATTA
   634  GTTGAGAATGGAGCAGGTACT
;     G-cox1_1 ==> end
   655  TATATTAAAAAAGAATAATAAATTGT
;     G-cox1_2 ==> start
;     G-cox1_2-E1 ==> start
   681  TATCCTCCTCTATCCTCAATTAATGCACACTCCGGTCCCTCAGTAGATTTAGCAATATTT
   741  GCCTTACATTTAACAAGTATATCAAGTTTATTAGGTGCTATTAATTTCATTGTTACATTT
   801  ATTAACATGAGAACAATAGGATTACACATGATAAATGCTCCTTTATTTGTATGAGCTATA
   861  TTCTTTACTGCAATATTATTATTATTATCATTACCTGTATTAACAGCTGGAGTTACATTA
   921  TTATTAATGGACCGTAACTTTAATACAGGATTCTATGAGGTTGCAGCTGGAGGAGACCCA
   981  GTGTTATATCAGCACTTGTTTTTTGAGAGTATAAAAATAAAAAGTTACATTATAATTATA
  1041  CCTGGATTTGGAGTTATTTCTCATATTGTTTCAACATATAGTAAAAAACCTATTTTTGGA
  1101  GAAATAGGTATGCTATATGCTATGGGGTCAATTGGTCTATTAGGATTCCTAGTAT
;     G-cox1_2-E1 ==> end
;     G-cox1_2-I1 ==> start /group=IB (3.95e-18)
  1156  gaagttaaaagatggcttcacttatattacatataacatatgtaataaaattaatttcac
  1216  taaatgctaaaaaaatttaatatgaaccctttatgaataagtctatgcggtaaagcctat
  1276  aaaattatatatagtctgctgtgtggatagaatgagagggcgaaagccctcttatagccg
  1336  ggcttcgcccggccattcccccgcttcgtggagggggggtaaggggcttgttcccccccc
  1396  ctcataaatagtatttaaatcaattagcaagtattcgacctatagggttaggtataacag
  1456  actaagtcagttgtataaaaaaaaatacttcagagactatacgtgaaaaatattttaata
  1516  tatatcctcttaaatggtattatattccttatcgaatagatatatatatactaatattta
  1576  aaatatatctcttgagggaattatattaaatattaagaaatagtccttttagtaaatatt
  1636  ttatatttataattaccggtaatttacccggtattccacagtaacatgtggtaattataa
  1696  ttataccccacattaaccccctgaaggggattaatgtggggtctatccggatacaccggt
  1756  actattagcaattttttacttataaattatctttcccccggaaagatgattcactaccgc
  1816  ttctcggggatcaattatcttta
;     G-cox1_2-I1-orf359 ==> start /note=LAGLIDADG ;; evalue:2.5e-39
  1839  ataatcagttgtattctatatacaccgttatattacttgggtaaattaaaatatttaaaa
  1899  gttaatgattcggttaccgaaggcagtaagatagctgatctattggaggacgattattta
  1959  acttctaactctcaggcttcgccggagggtatattaataactagtaaggaagaactatta
  2019  aataataaaaatacccaagatattaataacttaaatttacatctggagggtataaaaaat
  2079  attaaggcttcatcaggggctaatttagatgaattttatttaagatataataaaaataaa
  2139  aatatatctaatgattggttgatatgatttattggtttttttgaaggtgatggacatata
  2199  tctgttaatacttcgacaaatcaattacaattaataataactcaaaaagaaaggaatatt
  2259  ttacaagaaataaaagatattttaggaatgggaaaaattaaatattttcctcctaaaaca
  2319  tgtaataataaaaatggattttatagattaataatttgagatcgtaatgatgttataaca
  2379  ttatttcatttatttaatggtaatttaattttaaaacttaaaattaaacaattagaacat
  2439  ttaagtaaaattttagaaaaaagaggtgaaaaatttatatttattaataaacctaataaa
  2499  ataacactacaagatgcttgactttctggatttactgatgctgaaggttgttttaatgtt
  2559  agattaaaaacacctttaaatataaattttagatatatattagatcaaaatgatgaagat
  2619  gcacttaatcatattcaaagtgtgtttaatactggtaaaactgtattaaaaagtaaatct
  2679  tctaatattcaatttaaaacacctataaaaaatacttatcgttatactttagctaaaaat
  2739  ggtgatataccattagttttaagttattttgatatgtacccattaaaaacatctaaatta
  2799  cgtgattttattgcttgaaaaaccatttatttaattaaagagatggaattaaataaaaca
  2859  ataagtggttgaactattattaatagaattaaatctgaaactcattctaaaaataaataa
;     G-cox1_2-I1-orf359 ==> end
  2919  attatccttcagataatatgagtaaacaaagttcccttatatatcccttaggggtaaata
  2979  tttattactctgtagggtatatatgtatctatgtctatcatattaatttaagtattatag
  3039  attaagaataaatatcggtttattaagtatggatataccccgtaaaagttaggtatttat
  3099  aaatataatttatttactg
;     G-cox1_2-I1 ==> end
;     G-cox1_2-E2 ==> start
  3118  ATAAACATCACATGTATATAGTAGGTCTAGATATTGATTCTAGAGCTTACTTTACATCAG
  3178  CAACAATGGTAATCGCCGTACCAACAGGTATTAAAATATTCAGTTGAATCGCTACTGTCT
  3238  ATGGAGGAGAAGTTAGATTAGCAGTACCTATGTTATTCGCCTTAGGTTTCTTATTCCTAT
  3298  TTACAATAGGAGGGTTAACAGGTGTAATGCTATCTAACGCTTCTATAGATGTT
;     G-cox1_2-E2 ==> end
;     G-cox1_2 ==> end
  3351  ATAGTCCGAACCATCTTGTGAAAGATGAAAATTA
;     G-cox1_3 ==> start
  3385  TCGACATATTACGTAGTCGGACATTTTCACTACGTATTATCAATGGGAGCATTATTTAGC
  3445  CTAGTTGGTGGTTATTACTATTGAGGTCCTTCAATGTTTGGTTTAAACTATAACAAAGTT
  3505  TGAGCAGAAATACATTTCTGATTATTATTTATATCAGTAAACGTTATCTTCTTACCAATG
  3565  CACTTCTTAGGTCTAAATGGAATGCCACGTCGTATCCCACAATACCCTGATGCATTTGTT
  3625  GGTTGAAACTATATTAGTAGTATAGGTTCAGCTATATCAATTATATCAGTAATCGTAGGA
  3685  TTAAAAAGTGTACAAATCCAATTAGATAATGGATTAAATGAGGAAGCTGAAATCCAAGTA
  3745  ACACCAGATTTCCTAGAATCTAATAAAATGAGAGAAACAAGAGACTCTGATTTAGAATTA
  3805  ATTTTAGCAAGACCTGCAGAGTATCATACATTCAGTGAATTACCTGTATTAGTTACACCT
  3865  AAAGTTTAG
;     G-cox1_3 ==> end
  3874  GTTTTCCAAGTTTTATAACATTACCTGTTATAATGACTGGAATATTATTTATCTTAATAA
  3934  ATTACTATAAAGTGATTTATCCCCGCTGGGAATAAATTACCCCCCCACAGGGGGGGGTGG
  3994  TTTATCCCCGCCGCGTAGCGGCGGGGAATAAATTACTAATAAGTGATTTATCCCCGCCGG
  4054  GGAATAAATTACCCCCCACAGGGGGGTGGTTTATCCCCGCCGCTACGCGGCGGGGAATAA
  4114  ATTACCAGGGAGGGGGATTTATCCCCGGCTAAGCCGGGAATAAATTAAATACATATCCGA
  4174  TCTTTATCAATTTAAGAACCTCATCAATAACAAATAATATATACCATTTATAATTTTATA
  4234  TATAGGAGATGTTATTTACATCATTTTTAACATTTTTAGTATTTTCATCTTTAAAATCAA
  4294  ACTCTATAGCTGGGTTACTATTAACCTAACAAGGTTAAATAATAATAAAATTAAACAAGA
  4354  TTCAAATTCATCTTAATTACCCCGCCGCTCCGCGGCGGTAGGTGATCAACCCCGCCCGGC
  4414  TAGCCGGGCGGGGGGTTAA
;; mfannot: G-nad2 ==> start Def by similarity
  4433  TTACAGATTTATATCTATGAT
;     G-nad2 ==> start
  4454  ATAAATCTATGATCAACCCCCGCCGCTCCGCGGCGGGGGTTAATTACCCCCAAAGGGGGT
  4514  GATCAACTGATTTATCAGTTAATTACCCCGCCGCTCCGCGGCGGTAGGTGATCAACCCTA
  4574  GCAAACTTAATTGGTTTATTACTATTCCCATTAGTTAATGATTTATTAGCTTTATATGTT
  4634  TTAATTGAATTACAAAGTTATTCATTATATTTATTAACTGGATTACATAATCGTTCATTT
  4694  AATGCATCTAGAGCTTCATTACTATATTTTTTAATGGGTGGTGTTGCTTCATCAATAATA
  4754  TTATTAGCTTTATATTTCATATATTCAACTACAGGTTCTACTAATTTAACTGATATTATA
  4814  ATATATAATTCATATAGTAATTCTACTTTTAATAATTTATCCCAACAGGATATAATTATC
  4874  GCTGGAGACCATAATTTTGATATATTAGTTATAGCTTTATTATTTAAAATGGGATTAGCT
  4934  CCTTTACATCGTTGAAGTATAGCTGTTTATAATTATGCTCCTACTTACATAACTGCTTAT
  4994  ATTAGTATAGTTGCTAAATTATCTATAATAGCTTGATTATATAGTAATAATATACTTTAT
  5054  AGTAATTATATTTTAATAATATTTTTTTATATTTCTTTATTTATTGGTGCATATAAACCA
  5114  TTATTTCAAATTAATATAAAAACTATATTAGCATATAGTGGTATATTAAATTTTGGTTAT
  5174  ATTTTATTAGCATTAATGTCTTCTGATATTTCATTATATATTTATATAATACAATATGTT
  5234  TTAACACATATAGTTATATTCTTAATAATATTAGCTTCAAGTGAATACATTAATAACCCT
  5294  ATATCTAAATGGTCTCCCTTGATCTACATACACCAACTTAAATTACCTAACTTAACATTA
  5354  AGTTTTAGCTTGATAGTTGCATTATTCTCTTTAATTGGTATACCTCCTCTACCTGGTTTC
  5414  TATGCTAAATTATCTATTTTATCTAGCGCGTTATTAGATAATTTAGTATTAGAAACATTA
  5474  GTATTAGTTATATGTAGTGTTATAGCTACATACTATTATGCTAATATTATTAAAGTTACT
  5534  ATGCAAAGTAAAACAATAATAGGACAAACTATTAATCCAGTATTAGCATACGTTATTGCT
  5594  AGTAGTACTCTATTATTACTAAGTTTCTTTATTGTTTTACC
;     G-nad3 ==> start
  5635  ATATATTTCGGAAGGATTATATCTTATCATAATATAA
;     G-nad2 ==> end
  5672  TGTTTACTATCTATATGTATTTAGCTCCTGTTGTAGCTTGTGTATTAATAATATTAAATT
  5732  ATTTAATCTCTACAAGTAACTCTTATGTTGAAAAAGATGGACCTTTTGAATGTGGATTTA
  5792  CATCCTACCAACAATCAAGATCTGCTTTTAGTGTTGCTTTTATATTAGTAGCTATATTAT
  5852  TCTTACCTTTTGACCTAGAAATATCTTCTATTTTACCTTATGTAGTAAGTTCTTATTTAA
  5912  ATGGCGGGGGGGGGGGGTTTTACCCGGCAGCTATGCTGCCGGCCATACCTTTATTTATAA
  5972  AGTTCGTAAACCCGACGGTACAGTTATGTTATGTTAAACTATTAAGGAGTTAG
;     G-nad3 ==> end
  6025  TTAAACTATTAGATACTAATATAACTGGCCCCGGCGGGGCCGGTTATATCCCCGACTTCG
  6085  ACGGGAATATAACTTTATTAAAACGTAGATTCCCCCGCGGAATGGGGGGATCCACCCGCC
  6145  GCGGCGGGTAGATTGAACAATCCTGTTATGGATGGTAACTGAATGATTATTTTTAACCAT
  6205  TATATAAGACGTGTTAAATTATATAATAATACCCCCCCCCGGCTTCGCCGGGAGGGTTTG
  6265  ATCCTTATATATCCCCCAGCTTTGTCAGTATATATTTCCCGCAGAGCAGGGGTATTTATA
  6325  TTTCCTCCCACCTCTTAATACATCCCCGAGGTGGGAGGAAATATATCCCCGGCGAAGCCG
  6385  GGGATATATAAGGGAGCTTTGCTCCCTCATATATTCCCCCTGACCTCCCCCCCTGGTGAG
  6445  ATTATGCCCTAACCTGTTGTAAGGGATGGGGGAGGATATATAAGGATCCCTCATATATTA
  6505  TTTATTTATTCATTTACGACCCGCCGTATATTTATCTATGATAAATATACGGCGGGGTAA
  6565  CTTATTTCATAGGTAA
;     G-trnS(uga) ==> start
  6581  GGATGTATGGCTGAGTGGTTTAAAGCATAATATT!TGA!GCTATTAAGACCTTTAAAGTC
  6639  CACGTGTTCGAATCACGTTGCATCCG
;     G-trnS(uga) ==> end
  6665  GT
;     G-trnT(uag) ==> start
  6667  ATGATTATGGCGAAATTGGTATACGCGATTAGTT!TAG!GTCTAATTTTTTAAGGGTTCA
  6725  AGTCCCTTTAATCATA
;     G-trnT(uag) ==> end
  6741  TTAA
;; mfannot: G-nad4 ==> start Def by similarity
  6745  AGATTTTATTATTTTTATTTTATT
;     G-nad4 ==> start
  6769  ATGTCTTTTATTTTTTATTTTTTATCTGCTATTACAACAGTAACAGCTAGATCTATAAAT
  6829  AATCCCAAATTATTTGGGGTTATTCCCGTTGGGGGAAATTCTTTAGCTAAACCTATTATA
  6889  CTTTTAGCTAGTGGTTTAATAGCATTACCAACTATATATGATTGATCCGAAATTGATGTT
  6949  TATTATACTACTGATGGTATAGCTGATATTTTAATTATATTAACAGCCTATCTTATTCCA
  7009  TTAGCAATTATATCAAATTGAAATACAATAAATAATATATTGTATTATGAATTAGTTCTT
  7069  AATTTAGGTATAATATTATTATTAAATTTTATATGTCAAGATATGACATCATTCTATATA
  7129  TATTTTGAAGCTTCATTAGCTCCATTATTTATTATGATAGGTATGTATGGTGCAGCAAAT
  7189  AAAGATAAAGCAAGTGATTATATATTAATATATACATTATTTTCATCATTATTTATGTTA
  7249  TTAGCAATAGCTTTATATGAAATATTATTAGATAATACAGATTATCAAGCAACTAGTTTA
  7309  TTAGTATTATCAGTTGATTTACAATGTATTTTATTTTTAGCTATATCTATAGGTATTGCA
  7369  GTTAAAACACCTTTAGCTCCAGTACATACATGATTACCAGTTGTTCATTCTGAATCACCA
  7429  TTAGCAGGTTCTATATTATTAGCTGGAGTTATATTAAAATTAGCAGTTTATGCTATTATA
  7489  CGTTTAATATTACCTACATTATCTGATGCTGTTGTATTATATACACCATTAGTTTATGTA
  7549  TTATGTGTTATAACTATAATATATACATCAATTATTACATTAAGACAAACTGATTTAAAA
  7609  GTTATAATTGCATATAGTTCTATATCTCATATGGCTGTATGTATATTAGGTGTATTATCT
  7669  AATAATTTAATAGGTATATCAGGTAGTTTAATATTATCTGTAGCTCATGGTTTTGTATCT
  7729  CCAGGTTTATTTATTATAGTTGGAGGTATTTTATATGATAGATATCATAATCGTTTAATA
  7789  TATTATTATCAAGGTTTAATTTCATATATGCCATTATTAGCAATATATTTAATAATATTA
  7849  AGTTTTTGTAATACAGGTACACCATTATCTGTTAACTTTATAGGTGAATTATTATCATTA
  7909  ACTGGAGCTATAAGTCGTGCACCTGTTCTCGGGGCTTTAGCTACTTTATCTGTATTATTA
  7969  TCAGCATCATATCAAATGAAATTAACTAATAGATTAACAGGTGGGGTAAAAACACCGTAT
  8029  ATCTCGTTAACAGCTGATTGTACAAATAGAGAAACTATGTTAATGTACGCTTTAATTATA
  8089  CCAACAATATTATTAGGTATAATACCTAATCCTATATTAAATATGGTATGAGAATCAAGT
  8149  AATTTAATATATAAAATATAA
;     G-nad4 ==> end
  8170  TATCATTTCATTGGACTTTAAAGTTATTATATTTTATAATTATGTAGCAACAATACATTT
  8230  TATTTAATGTCCGGTTATTTTTCCTTATATAATGCCTTAACATTTATTTAAGAGAGTTTG
  8290  CCCTCTCATTTATTTATTCAAATATGAAAATATCCCACCATCCCTAATGAATTAGGAATG
  8350  GATAAATATATATAAACCCCCTCCTTGTAGGTGAGCATTATTTATTAGAGTTATATTAAT
  8410  ATAGGAATAATACTACCTGCATAGTACATATGGTAACTCTTCTCTTTTTCTTCCTCGGGG
  8470  GTAGATTACTGTTATAAGATG
;     G-rnl ==> start
  8491  AAGCATAGGGTATCCTATACTTTGTGAAGTGTTAAAAATAATAATAATATAGGTGATATA
  8551  TTGAAAATTGGTATATGTTAAAAATGTTAATTTATGGATTATTAGACTAATTCTTATAAA
  8611  AGATATAATGACTTTTTTGTCAATCTTAAACATGAAAATGTAAAAGTAAAAACAAGAGGA
  8671  ATGAAACATCTGAGTAACTTGTAATTAAACCAACAGGGATGATATTAGTAACGGTGAGTG
  8731  AAAATATCAGTATCTTTAATTAATACTAAGAAGTATGAATAAAGTAGTTTCCAACTACTA
  8791  AGATAAAGAGTAAGAATTAAGAGTAAAGTACCGTAAGGGAAAAATAAGAAATAGATTAAC
  8851  AGAGAGTAGTTATAGTATAGCGTACCTTTTGTATAATGGGCCAGTGAGTTATTAGATTTA
  8911  GTGAAATTATAAATTAAATTGAAAAAGATAAATAATGACCCCCTTCGGGGGTTATTATCA
  8971  TGGGGCTACGCCTCCCATAATAATGCCCGACAGCTATGCTGTCGGGTATTCTTATTGAAA
  9031  ATAATAATGACCCCTTCGGGGTTATTATCATGGGGCTACGCCCCCCATAATGGTTGTAGC
  9091  AATAACCTTTAAAGATAAATGAATTGAAGTGAAAGACAAATCTGGTTTGCCGATAGCTGG
  9151  TTTTCTGCGAAATATATATTAGTATAGCCTTTATTTAATATTTAAACTGGTACAGCACTT
  9211  AAATACATTTGGGGGATTTAATGAATTCTATCAAAGTATTTTAATCTCGGATTACATTTT
  9271  AGGGGTAAAATAAGGAGTCAGACTTATTGCGATAAGGTAGTAGGTCGAAAGGGAAACAAC
  9331  CCAGACTATTAAGTGAAAGTCCCAAATAATAACTAAGTGAACATAATCTATATGATATTT
  9391  ATATCTAAATTTGGAATATAGACAATTAGTATGTGGGTTTGACAATAACTAAGTGAACAT
  9451  AATCTATATGATATTTATATCTAAATTTGGAATATAGACAATTAGTATGTGGGTTTGACA
  9511  ATAACCATCATTTAATGAACATGTAACAATGCACTAATTTGATATATAATTTTACCCATT
  9571  GGGTAAAATTATTTACTAATAATAGAGCTAATTCACGGGTCTAAGTATTAATATAAGCCG
  9631  CACACTCAGAGGATTATATACCCTCCGGCGTAGCCGGGGGGCATCTTATGGTAGCGGAAT
  9691  ATAGAATGAAAAATTCTAGAGATATTGCTGGCTTGAGTAACGATAGATAATATAAGATTA
  9751  TCCTCCATAAATCATAAGGTTTTACTATAAACGAACGGTCCCTAAGGTAAAAATAGAAGT
  9811  ATTTAATCGATGGGTGTAAAGACAAGTAAAATAAATTGATAAGGGTGCTAAGACCGACAC
  9871  AGGTATGATATAATAGGAGAATGGGATAACTACTTTGAATGAACTCGGCAAATGACTAAA
  9931  AACGTCAATAGCGTGCGACTGTTTACCAAAAACACAGCCTATTGCATATTAGCAATAATA
  9991  AGTATAATAGGTGGAATCTGCCCAGTGCTTCTTTAATAAAATATTTACTATAAAAGGTGA
 10051  ATTATTAATGAGAGGTCAACGGCGGTCTTATCGTGAGGATCCTAAGGTAGCGAAATTCCT
 10111  AGACGTATAATTGACGTCCCGCATGAATGAATGAACGATGCGCAAACTGTATCCAAAGTA
 10171  GACCCAGTGAAATAACAATTACGGTGAAGATGCCGAATAGCTGTAGATTGACAAAAAGAC
 10231  CCTATGCAGCTTTACTATAGTTTTATTTTGACTATTATTTTAGGTTATTTCAGATTAGAT
 10291  TAGGTTATATTCAGAAATGAATCAAATGAGATACCTATATAGCTTAAAATATTGTCTAAT
 10351  TTAAGAATACATCTATGCCACCTTCGGTGGTAGCAGATGAATACGGATTGGCTAGACTAA
 10411  TTCGTATATATCATAAATGATCTTAAAGACCGAGTAAAATGGTTAGTTTCGATGGGGCGT
 10471  CGACTTCAGACAACACATCTGATGTGTCTAATAATTAATAGAATTAATTAAATTTTTTAT
 10531  TTAATAGTATATTACGTACAATAGAACTATATGGTAAATAGTAAATTTTATGCAAGGATA
 10591  ACAACATAATTGTGCAATGATAATGACACTAACAAGTGAAATTAGTACTTACGTAGAGTG
 10651  TAGAGAACAGGCATAATCAAATGGTATGGATGTCGATAACGAATTAAAGTTACGCTAGGG
 10711  ATAACAGGGTAATACTGCGTGAGAGTAGATATCGTCAGCAGTGTTTGCCACCTCGATGTC
 10771  GTCTAAACTCATCCTCCTAGTTGCAGCAGCCAGGTAGGGTTGGACTGTTCGTCCATTAAA
 10831  GAGTTACTTGAGATGGGTTAATTACGACGTGAGTCAGTAATGATTTTATCATCTATAGCT
 10891  AAGACTCTATTTTATGACCTTAAGTGTACGCAAGGATAGTAAGGTGATTTCCAATGGTAT
 10951  AATAACTTAAAAAGTTAATTAAGCTAAGAAATTAATGTTTACATATTGAAAGCATATCAA
 11011  ATATTAAATCACATAATAATAGAGTTATGACATTGAAGATTACGATGTTATAGTAAGTAA
 11071  ATAAGACCCCGTCGCGTCTCTATATAAGAGGCGTGGCGGGCCCCGCCCTTTGGGCGGGCA
 11131  TTATTTACAA
;     G-rnl ==> end
 11141  GAGAATGTCCGGGAGCTTTTATAGCTCCCAGACGAGAATCAGCCCCCTTTTGTAAGGAGG
 11201  GGGGAACTAATTTTTAATAACATATACCTACATTATATTAATCTTTGCCGGTGTAAACCG
 11261  GTGAAGATCCCCCACCCGCTTCGGGGGTGGGGGGATCTTTTAAGGCTTTTTTAAGGTCTA
 11321  AAAAGACCT
;     G-trnA(ugc) ==> start
 11330  GGGATTATAGATCAATTGGTAGATCATTTGCTT!TGC!ATGCGAACGATATCGGTTCAAG
 11388  TCCGATTAATTCCA
;     G-trnA(ugc) ==> end
 11402  AATAATTTGTATTTATAACCATTATTTAA
;; mfannot: G-cox2 ==> start Def by similarity
 11431  TTAAAAAAAATT
;     G-cox2 ==> start
 11443  ATGCTTTGATTAGACGTACCAACACCATGAGGAGTTCGTTTACAAGATTCCGCCTCACCT
 11503  AACCAAGAAGGTATACATGAATTATATGACCATATAATGTTTTATTTAGCTTTAATTTTA
 11563  GGTTTAGTATCCTATATTTTATATATTGTTATAGCAGATTTTAAAGATAATAAATTTGCT
 11623  TATAAATATCTAAAACATGGACAAACATTAGAAATTATATGAACATTATTCCCTGCTATT
 11683  ATTTTATTACTTATAGCTTTCCCTAGTTTTATATTATTATATTTATGTGATGAGGTTTTA
 11743  ACACCTGCTATGACTATTAAAGTTGTAGGATTACAATGATATTGAAAATATGAATATTCT
 11803  GATTTTGTATCAGATAAAGGTGAAACTATTGAATATGAATCATATATTATACCAGAAGAC
 11863  ATGTTAGAAGAAGGTCAATTAAGATTATTAGATACCGATACTTCTATAGTTATACCAGTT
 11923  GATACTCATATTAGATTTATAGTAACTGCTAATGATGTTATTCATTCATTTGCTGTACCA
 11983  TCACTAGGTATAAAAATAGATGCTACACCTGGTCGTTTAAACCAAGTAAGTACTTTAATA
 12043  CAAAGAACTGGAGTTTATTATGGACAATGTAGTGAATTATGTGGAGTTAACCATGCATTA
 12103  ATGCCTATTAAAATAGATTGTGTACCTATTAACGAATTTATTGAGTGATTATCAGAAGCT
 12163  GAATAA
;     G-cox2 ==> end
 12169  ATTTATGTATAGGAAATATATATTTTAAAAGGTCCCCGCCAATCTAAACATTATAGACAA
 12229  AAAAGGTAGGTGAAAGCACCGGCTATAGAGGGATTTACCCTTTCATAAATCTAAATATCC
 12289  TTAGAAGAAAAATATTCAAATATGAACATATAACTTCCCCCCATTACGTGGGGTTATATA
 12349  ATACACAGCGTCGAGGATAGATATAATAACGCCCGGGCTTACCCTCCGCTTTACGGTAAG
 12409  CACTATATATATCCGCAGAGCGTAATATATAGCGCTAACAGCTTTTGCGCTGGGAATTAA
 12469  GTGTAGTTATAGAGTA
;     G-trnN(guu) ==> start
 12485  GTCCGTATAGCTTAGTGGTAAAGCAATGTACT!GTT!AATACATCGACTTTGGTTCAATT
 12543  CCAAATATAGACG
;     G-trnN(guu) ==> end
 12556  TAAAATGAATAAAGTTTAACCTTTTTTTTATCTTTTCCTAAATTATCTCCTGCTCGGCTA
 12616  GGAGTGACTAATCCCTGATATAGGTAGATACCCTAGCCCAGTCTATTACAAAGGAAAATT
 12676  CGGTAAATAATCCCCGGGCAAGCCCGGGTATAACGCGGATATTACTGGACTCAATAG
;; mfannot: G-nad6 ==> start Def by similarity
 12733  GTTAATTACCCCCCAAGGGGGGGTGATCAACCCCCCCCCCGCCGCTTTGCGGTATATAAT
 12793  AATGATTATGTATTA
;     G-nad6 ==> start
 12808  ATGGGAATATTATATATTATGATTTATGTTGGAGCTATAGCAATATTATTCTTATTTATC
 12868  TTATCATTATTAAAAATAGATTATAAAGCTAAAAGTGATTCTAATCCATTGATTATAACA
 12928  CTTTTAACTATCTCATTTATTCCTTTAGATTTAAGTTATAGTCCAGTAGGATTAGTACAA
 12988  AATTTAAATGAAACATATAATGAATTAATAACCGTAGGTTTACAATTTTATACTGAATAT
 13048  GCTGTATTATTAGTGATTACTGGTCTTATACTTATTCTTAGTGTTGTAGGGGCAATATCA
 13108  ATAGTAAA
;     G-nad1 ==> start
 13116  ATAA
;     G-nad6 ==> end
 13120  TGTTACAATTTGTTGAATTATTAATAATGTTTGTGTCAGTTTTACTAGCTGTTGCATTTT
 13180  TAACTGTTGGGGAGAGAAAGGCCTTGGCTTATATACAACGTCGTACAGGTCCTAATGCAG
 13240  TAGGATATTATGGAGTACTTATGGCAATAGCTGATGCAGCTAAATTATTATTAAAAGAAA
 13300  TAATAATACCAACTCATTCTGATAGATTAATATTATTTATTAGTCCTATTATTAGTTTAA
 13360  TATCAGCTTTATTATGTTGATCAGTTATACCATTTGCTCCAGGAGTTACAATAACTGACC
 13420  ATGAATATGGATTAGTTTTAACTTTAGCTATTTCAAGTGTAGGTGTATTTGGTACATTAT
 13480  TAGCTGGATGATCTGCTAATAGTAAATACTCTTTACTAGGATCTATACGTTCTACAGCTC
 13540  AATTAATTAGTTATGAATTAGTATTAACAACAATAGTATTATTATGTATTTTATTTGCTG
 13600  GAAGTATGAATTTATCACGTTATGTATTCTTACAACAATCTATATGATTATTTATACCTT
 13660  TATTACCCTTATCAATTATATGATTTATAGGTTGTATAGCTGAATGTGCTAGACCCCCAT
 13720  TTGATAATGTTGAAGCAGAATCTGAGTTAGTATCTGGTCATATGACTGAATATTCATCTT
 13780  CTATATTTGTACTATTCTTTTTATCTGAATATGCATCTATATTATTCTTGTCAACATTGA
 13840  CTGCAATATTGTTCTTTGGTGGAGGATCAGGTATAATATTAGGTGTAAAAGCTAATATGT
 13900  TTGCATTTACTTATATATGAGTTAGAGCTACATTACCTAGAGTAAGATATGATAAATTAA
 13960  TAAATTTATGTTGAATATATTTCTTACCAATATTATTTGGTTTAGCCATATATATACCTG
 14020  TTTTATTATATCTAATAGACAGTCAGTTATATATAGGATGCGCGTTATAA
;     G-nad1 ==> end
 14070  TGCACACATATAAGGAGGTAACAAGCACCCTTTATAAAAAAGTATCGTAATGATGTAACT
 14130  CTAGATATGGTTTCTATTTACATATTCTTCAGTCTAACTTTAAGTAGTCATGGAATAAAC
 14190  TATTCACATATGAAAGTAATAAATAACTTCCGCCCGGGGGAATATAAGGGAGCTACGCTC
 14250  CCTCATATTTCCCCTAGGAGAAATATTATTATTTTTATAGGTAAGTATAGTATTTATGGT
 14310  GTTATGTTTATTAAATAAATATGAGGGGGCTTCGCCCTTCATAACCCCCCCCCCGCAAAG
 14370  CGGGGGGGGGTTCTATTTAACCTTTGGAGATGTGATGAAATACTGATTTTGCCTATGAAT
 14430  AAAAACTTAAACCAGCTATATTATTTCATACAT
;     G-trnV(uac) ==> start
 14463  AGGTTGTTCGATTAGAGGTTAAATCACGGTTTT!TAC!ACGACTGAGCCATAGGTTCGAT
 14521  TCCTATACAACCTA
;     G-trnV(uac) ==> end
 14535  ATAAAAATTTTAACGGAAGGTAATATATATACCCTCTTATCCCCTACCGGGGGTTGGGAG
 14595  AACTTAAAATGAAGTGGGGATAATATATCCGCTACGCAGGGTGTATATACCCTTTTTGGA
 14655  GAGGGGTATTATAGGGGGTAATCTCCCCCTCCTCATACTTATGAGTAGTAGGATATATAT
 14715  ACTCCCCAAATAATAATGGCCCAATGGTAGGTAATTAGGCTGCCACAGGTTATATAATTT
 14775  ACCTGTTTACGGCTAAAGGGGTTAACACTAGAAAGGCGGTTGTTATAATTATCCGTCGGG
 14835  TTTGTATAAAATACTCTATTACGTGTATATAATGATAAACGTTTAATAACGATTACCCCC
 14895  TTATAATTACCCCCCCCAGGGGGGGGTTGATCACCCCCCCTGGGGGGGGGTAATTAACCC
 14955  CCCTCATCCCCAACCTTCGGTTGGGGATAACCTCGAGAGAGGTCAGGGGGTGAATCTGAG
 15015  ATTTATATCTTTGATATAAATCTCTAATGCCCGGGCTACGCCCGGGTATCCCCCCGCTTT
 15075  GCGGGGTAATGGCCGCGCGAAGCGCGGCTATCAGAGGGCTGTCGCCCTCTCATTAACTGA
 15135  GATATGACTAGGTAACGGTCGGTCATAAGAGGGCTTTGTCCTCTCATTCATCTATTTACA
 15195  GGTGAACTATT
;     G-trnW(uca) ==> start
 15206  AAGAGTATAGCTTAATGGTAAAGTCCATGTCT!TCA!ACACATGCTATAGTAGTTCGATT
 15264  CTACTTGCTCTTG
;     G-trnW(uca) ==> end
 15277  TATAAACATTACTGTTTTTAAGTGATTATTTATAGTTATACTCCCTTTTTAATAAAAAAA
 15337  ATGGACCCGCAAAGTGGGGGGGGGTATAGGTATAATTACTAATATGGTAAATGCTATTAT
 15397  AATAATTTCGCCCGGTCGTTTATACCACTCACACGGCGACCACTATGTAAAATAGAGTCA
 15457  ATATGAGATAATTATTATTTTATAGGTAAGTATATTAAGAAAGGTTTTCCTATTTATAAA
 15517  TATCCCTGCTCCGCAGGGGATATTTACCCTATAGGAGTATAACCCCGCTCTTTAGGCGGG
 15577  AATACGAACGTTTCCCCTATTCTCGTCCTTCGGACAGTAAAATTAAGATTTAAATTCCCT
 15637  CGCCGCCTTAGAGGGGAATAACGAACACAGAGCTCGGCGTCGGTGAAATTATCCCCTGGG
 15697  AGATAACTTCACCCCCTTTTGGGGTAAAATTATGTTATGACCGCCCTTCGGGTGGACTAT
 15757  CCGGCCGCCTAATGCGGCCGGATGGCTGGTGTTCAATAGCACCGGTTATAAGAGGACTTT
 15817  TTCCTCTCATTATTACTTATAATTCCGGCAGCTTCGCTGCCGGGTTACCCTCCCTCAGCC
 15877  CTGATAAGGGGGGGAGTTAGATAAACAT
;     G-trnF(gaa) ==> start
 15905  GCTTTTGTAGCTTAAATGGTAGAGCATACGCTT!GAA!GCGCGTTGTGTATAAGTTCAAT
 15963  TCTTTTCAAAGGCA
;     G-trnF(gaa) ==> end
 15977  TAAAACGAAGGGTGTACCCCTAGGAAGGGGAGACCCGCCGGGAGGGTATTAGTATCCCTA
 16037  ATTACCCCGCCGCTCCGCGGCGGTAGGTGATCAACCCCGCCCGGCTAGCCGGGCGGGGTT
 16097  AATTACCCCCCCAGGGGGGGTGATCAACTGATTTATCAGTTAATTACAGATATATATCTG
 16157  TGATCAACCCGCCGCGAAGCGGCGGGTTAATTACCCCCCCCAAGGGGGGGTTGATCACCC
 16217  CCCCCCTGGGGGGGTAAATTACCCCGGCGAAGCCAGGGGATAACCGCCTCATGTCCAACC
 16277  ACAGGTAGTACATAACCTCCCCCTATGGGGAGGTCAAGGGACTCGTTATTTTATTTTGGA
 16337  TAAG
;     G-trnK(uuu) ==> start
 16341  GAGTTACGTCGTATAATGGTTAATACATTTGCCT!TTT!AAGCAATCGATACAAGTTCAA
 16399  TTCTTGTCTAACTCA
;     G-trnK(uuu) ==> end
 16414  TAAATAAATTACGTTATGGAAAGACTCAATAAGTTTATTAATACATACTTACTACGTAAG
 16474  TGGATATAAGGGAGCATTGCTCCCTTATATCTACCCCTCACCGTGGGGGGGGGGGTATTC
 16534  CCAGAATTTAAATTTTGTCGGAAAAAAAAATATTAATGCCACCTGCCGCCCCTCTGAAAG
 16594  GAGGGTAGGGGAAGGAGGGTAGGTAGGATACCCCGGCAATTGCCGGGGTATGCTGTCCGC
 16654  TCTAAGGGTTGAATACTCGCCCCCCTCGCTACACGAGGGAGTGGGTATAAGGGTGCTTTG
 16714  CTCCCTTATACTCCGAGTGTGTATTAACTTATTGTTTTAAACATTAAAAAATTATAAATT
;     G-cox3 ==> start
 16774  ATGACAAATTCAGTTAGAGGATATATTCAATTACATCCATTTCATTTAGTAAACCCATCT
 16834  CCATGGCCACTATATACATCATTTGTATTAATGAATTTAGCATTATCAATAGGATTAACT
 16894  GCTCATTCATATATAAGTTCAAATTTTTATATATTATTTAATATATTTAATGTTTTATAT
 16954  GTTTTAACTTTATGATTAAAAGATATAGTTGCAGAAAGTACATATTTAGGAGATCATACA
 17014  ATAGCAGTTAAAAGAGGTTTAATTCAAGGATTTTACTTATTTGTAGTTAGTGAAATTTTA
 17074  ATATTTGCATCCTTATTTTGAGCTTATTTACATTCTTCATTAAATCCTACAATGGAAATT
 17134  GGAATGCAATGACCACCAGCTGGAATAGAAGCAATTGCAGCAGATGAATTACCATTATTA
 17194  AATACTATAATATTATTAGCATCAGGAGTTACAATAACTATGGGTCATCATGCATTAATT
 17254  AATGGAAATAGAACAAATACATTAATAGGATTTTTATTAACTACATTATTAATAATATTA
 17314  TTTGTTATATTTCAAGGATTAGAGTACTTATATTCACCATTTACTTTAACAGATGGAGTT
 17374  TATGGTTCTACATTCTTCTCATTAACTGGTTTACACGGGCTGCACATGATTATGCTTACA
 17434  ATAATGTTAGCCGTATGTTCATGAAGAGTTTATAATTATGACTTTACTACAAATGCTCAT
 17494  GTGTTTGCAGAATCAACAGTATTATACTTACATGTATTAGATATCTTATGATTATTTATA
 17554  TATATTATTTGTTATTGATGAGGTTCTTAA
;     G-cox3 ==> end
 17584  ATTGATAAAGATCGGATATGTATTTAATTTATTCCCGGCTTAGCCGGGGATAAATCCCCC
 17644  TCCTTCACATATGAAAGTAATAAATAACTTCCGCCCGGCGCGGGGGGGAGGTTACCCAGG
 17704  CTTTACCTGGGCACTGTTAATGTTTTTAATAATGATGGTCTATCCCTATCTCCTGTAGGG
 17764  TATAACCTATTTAATAGGTCAATAGGTATAACCCATACAAACTGTAAACCTTTTATGGAT
 17824  ACACCCGGGAGTAATTATTCAGGTATTAGTAAAATACCTAAAGGTAAGTAATAAAAAATA
 17884  AAGGTAATAACTCCTCCCCACAGGGAGGTTAGGTTATCCTGTAGATGCCATAAATAAATA
 17944  AATAAAA
;     G-trnQ(uug) ==> start
 17951  TGAGTTGTAGACTAATCGGTAAGTCCCCTAGAT!TTG!AGCTAGGTCTATATATGTTCGA
 18009  ATCATATCGACTCAG
;     G-trnQ(uug) ==> end
 18024  TAAGCCTTTATCTCCGGTAAAGCCGGTATGGTTATGACCCTCCAACTACCTCTATATTAG
 18084  GTTGGAGGGTAA
;     G-trnD(guc) ==> start
 18096  GCATTGGTAGCTTAAGGGTAAAGCCTTATAAT!GTC!ACTATAAGAGTTGTCAGTTCGAT
 18154  TCTGATGCAATGCG
;     G-trnD(guc) ==> end
 18168  TGGTTCCTA
;     G-trnS(gcu) ==> start
 18177  GTATAGTTCGGTATTGGTAAACCAGATTACTT!GCT!ACGTAATTGCTTTTAGCTATCAG
 18235  CGTTCAATTCGCTGGCTATCCG
;     G-trnS(gcu) ==> end
 18257  TTTAT
;     G-trnR(acg) ==> start
 18262  TGACATATAACACAATGGTTAGTGTATTATTCT!ACG!GAAATAAAGATGTAAGTTCAAT
 18320  TCTTACTATGTCAT
;     G-trnR(acg) ==> end
 18334  AAAAATAAATAA
;     G-trnM(cau)_1 ==> start
 18346  CGCAGTATAATGTAATGGTAACATCTAAAGCT!CAT!GCCTTTAATATGGTAGTTCGAAT
 18404  CTATCTACTGCAA
;     G-trnM(cau)_1 ==> end
 18417  TAACCTAAAATTCTACCCCGCTTCGCTGGGATGATTTAACCCCCCCCTGACCTCTCTCGA
 18477  GGTTATCAATAATGGGATATTGGGTAGTAAGAAGAGGGTATTTTACCCACTATATGGTAT
 18537  AAGAT
;     G-trnM(cau)_2 ==> start
 18542  TGAATTATAGCTCAATGGTAGAGCATTCCACT!CAT!AATGGATGTATCTCAGTTCAATT
 18600  CTGAGTAATTCAA
;     G-trnM(cau)_2 ==> end
 18613  ATTTAATTTATTT
;     G-rns ==> start
 18626  ATTGAAGAGAACATGATGTTGGTTCAGATCGAATGCTATGTAGAGACATAACACATGCAA
 18686  GTTATTAAATTTATAAGTTTATCTTATATTTAAATAGCGTTAAGGTGAGTAATATTAATA
 18746  TGCAAACTATATTAATTCAGATGTAGGTAATGGATAATAAATCTAGCCTTAGAACTGAAA
 18806  TCTATGATTAACGTCATAAAGATCACATTGATATATATCAACTCTTTATAGAGCAGCAGT
 18866  GGGGAATATTTGACAATGGTCTAACGACTGATCAAGTTATCTACGAGAAGGAAATCAAAT
 18926  TTAAATATATACTCGGTGCGTGCACCGGATATATATTATTATTTTAAGTTCATATGGACA
 18986  AAAATAAAATATGGGAGGCTTCGCTTCCCCTTATTAATTTATTGATTATAGGACAACTCT
 19046  AAACTTCTAATTATATGCCCATTAGGGAATATAATATCGGGAAATTTATCTGGATATTAT
 19106  ATTAATAATAATGATATTATATAAAATAGTTCTAACTAAAACATGTGCCAGCAGCTGCGG
 19166  TTATACATGGAGAGCAAGCATTGGTCAAAATGGCTTAAAGTATCTGTAGTACGTTATATG
 19226  AGTTATCACCTATCTTTCTTATAAGAAAGATAGGTGAGATAAAATAGAATAATTGAAAGG
 19286  TAATAAGAATTAAAGTATAAGGGATGAAATATGTTGAAAACTTTAAGACTGTAAAGAGAT
 19346  TACTTTAAATTATTGACGTTGTGAGATGAAGGCTACGGTAGCGACATGGATTCGATACCC
 19406  ATTTAGTCGTAGCAGAAAACTATGAATATTACATATGTAAATGAAAATGAAAAATATTCC
 19466  GCCTGATTAGTATGCTCGCAAGGGTGAAATACAAGACATTAGACGGTTGTAGTCCCAAGC
 19526  AGTGAAACATGTCATTTAATTGGATAATCCGCCACAAATCTTACCATCTTTTGAATATAT
 19586  ATATAAATATATATACAGGCGTTACATCGTTGTCGTCAGTTCATGCTGTAAAGTTTAATT
 19646  TTAATTAATTGAATGAACGTAAACCTCATACTTAAGTATATGATTCTTTTTTCGAAGAAT
 19706  GTAAGCAGGGGATGAAGACTAATCATGATGACCCTTATAAGATGGGCTATCGACGTGTTA
 19766  CAATAATATTTACAATAATACCGGCTGAACATCTATTACAATAGGTGTTCGACCTCATTT
 19826  TAAAAAATATTAATTTGATATATATCACTTATGGATTATATCACTTATGGATTATAGTCT
 19886  GAAACTCGACTATATGAAACAGGAATTGCTAGTAATCGTAAACAAGAGCGTTACGGTGAA
 19946  ATTAATTGCTACTTCGTACTAACCACTCATCAACAGCTCGAAATATTAAGAATATCTTAA
 20006  GGGTATTCATTATAGGACAAGCTGTAAGTTGAAATACGGTTCGGCTAGGGGAACCTGGTC
 20066  GGGAAATATTATTTAT
;     G-rns ==> end
 20082  TCATATATGAAATACATCCCCCCATGGGGGGGGGATGTATCAGGAAGCTTCGCTCTCTCA
 20142  TACATTATTATCTACTCCCCGCCGCATCTTTATATTAAATATACGGCGGAGCAAATAAGT
 20202  TAAAAGTATTTAGGTCTAAAAGCTTAATATTTCGAGCTGTTGATGGGCAATATAGGGTAT
 20262  AGTAACTTATATTAAAAGAAGGGTCAAAGATAACCGGTTACCTTTTGGATAATTATCTTT
 20322  TAGTATGATCACTAGCAGCATGTTATCAGGAATGGAAGGTATTTAATACCAGATATCTTA
 20382  ACCAGGAGGTAATGATAAAATTTTCCGGATAATATAACCCCCCGGAAAATATATTTCCGG
 20442  CGAAGCTGGGAATATATAAGGGAGCTTTGCTCCCTCATATATTTCGTAAGATAATATAGT
 20502  ACCCGGTGCATCGTGCCGTGTACTTTATCCTTAACCCCCCCCCGATACGCGGGGGTAAGT
 20562  TAT
;     G-trnI(gau) ==> start
 20565  TAGTCTATATCTCAATGGTAGAGAGTATGATT!GAT!AATCGTAAGATATAGGTTCAATT
 20623  CCTATTAGACTAA
;     G-trnI(gau) ==> end
 20636  ATAGAATGTATTTAATAGAGAGACAATATACGATAGACGTATGAGCCTATTTATAACGTT
 20696  AAGTACTGGTATTTATCTCCTTGTAGAGAGGGGTAAAAGATAATACCTCGGCGGAGCCGA
 20756  GGCATAAA
;     G-trnL(uaa) ==> start
 20764  GCGGTTATGATGAAATGGTAGACATAGAACACT!TAA!ATTGTTCCGATAATAAATCGTG
 20822  TAGGTTCGACTCCTACTAACCGTA
;     G-trnL(uaa) ==> end
 20846  ATAAAATATAATAATGTTATTATGAGGGCTTAGCCTTCATCCTAATATAATAAAATAAAT
 20906  TATCCCCCCTGGGGGGGGGGATATATAAGGGGGCTTTGCCCCCTCATATATTATTTTATA
 20966  AAAGTTCGTGTATGTGGATCAATATATCTGAGTTCAATGAGGGGGCAAAGCCCCCTTATA
 21026  ACCGCGCCTACGGCACGGTCATTCTCAGTAGTTATTCAT
;     G-trnM(cau)_3 ==> start
 21065  ACTTAGGTAGTTCAATGGTTAGAACAAATGCCT!CAT!ATGCATTAAATATAGGTTCAAT
 21123  TCCTATCTTAGGTA
;     G-trnM(cau)_3 ==> end
 21137  GTCGTATACGGCACGGTCATTCTCAGTAGTTATTCAT
;     G-trnM(cau)_4 ==> start
 21174  ACTTAGGTAGTTCAATGGTTAGAACAAATGCCT!CAT!ATGCATTAAATATAGGTTCAAT
 21232  TCCTATCTTAGGTA
;     G-trnM(cau)_4 ==> end
;     G-trnT(ugu) ==> start
 21246  GTCGTATAAGCTAACAAGGTATAGCATCCGTTT!TGT!AATCGGAAGGTGTGGAGTTCGA
 21304  TTCTTCAATACGACA
;     G-trnT(ugu) ==> end
 21319  TTTGTCCCCTTAATTTTATAATACCCGAGCGGGCTCGGTAAATATAATAAAATAAGAGGG
 21379  GTCTTCTTA
;     G-trnE(uuc) ==> start
 21388  GACTATATGATCTAATCGGTTATGATCTTACTTC!TTC!ATAGTAAATATATGGGTTCGA
 21446  GTCCCATTGTGGTTA
;     G-trnE(uuc) ==> end
 21461  AGTCACCCCCCCCCCCCCCAGGCAACGCCCCGGGGGTTAATAGATATACTTATCAGGTTG
 21521  TACATAAATATATATATTATAAAAACTGGTAAACCCTAGTACTTCCAATACTATTATATG
 21581  TGTTCGATTCACGTTTGTCATACGGATACTGTTATTCATGGTTGAATAGATTAATTGCAA
 21641  ATTACTTCTAACATAGACTATGAGGTATTTATTATAAGTTAAATATAGTGATATAATTTC
 21701  CCCCCCCCTTTTCCTCGCTTCGTGAATATAACCATGTCGTATACGCAGCTATAACGATGA
 21761  ACGAAGCGAGTTGTCAAGTCCCAGGAGGGGTATTATCATTTACTAAATCTTGATGTTCCT
 21821  AAA
;     G-trnP(ugg) ==> start
 21824  CAGATTGTTGCGTAATTGGTAACGTCTATACAT!TGG!GTGTATAATTATGGGGGTTCAA
 21882  GTCCCTTCAATCTGA
;     G-trnP(ugg) ==> end
 21897  AGTTTATTATTTATAAAGTATCATCGAAGTCAATATAGGCATCCATGATACAAGTCGTAT
 21957  ATTTATTGATCTATTTACCATAAGGGGAAATATCGACCCCCCCCCCCGCTTCGGGGGGGG
 22017  GGGGTGGATATGAGGGAGCTGCGCTCCCTCATATCGATTAAGTAGAGATTTAAGTTTAAT
 22077  ACTCCCCTTTGGGTATAATAATGAGAGGACAAAGTCCTCTTATGGTCGGTGCTATACATC
 22137  AGCCATAAGGGGGAGGCTACCCCCTCTCATTAAAGTAGTATATCATCCCTCAGGGGATAA
 22197  TCCCGGCTAAGCCGGGATTATTATATTGATCATTATTTATTATACCAGCCGTGTCTCTAT
 22257  ACTAAAAAAAACACGGACGGTGACTCTTATCTACATATTTTATTTAATTT
;     G-atp8 ==> start
 22307  ATGCCACAATTAATTCCATTTTATTTTTTACATATAATATTTTTTGGTATTATAGCTTTA
 22367  TCAACATTAATTTATTTATCATGTCGTTTTATATTACCTGCGATCGTTAAATTATATTTA
 22427  TCAAGAGTTATAATTACTAAATTATAA
;     G-atp8 ==> end
 22454  GTATGTAAACCATTATTCTATCTAAGAATAAACCATCCCACCGATATCTATTTTCCTTCC
 22514  TCTTAATAGGTTTGAGCGACTAAGTCGGCCACTCCAACCGGAGAAGGTTTATTTTCGGTG
 22574  GGACCGTAAATAAATAAAGGTATTATAAGACCTTATATATTTTAAGGAAATTTTATTAAA
 22634  TCA
;     G-atp6 ==> start
 22637  ATGATTTTTTCTCCTTTAGAGCAATTTGAAATAAGAACATTAATAACTATAAATAATTCA
 22697  TCTACTATAAGTCTATCTAATTATGTATTATACTTAGTATTAGTATTAGTTATAATAGGT
 22757  AGTTATTATACAATAATATCAGAAGGTAATATTAAATCAACTAGATGAGGTTTAAGTATT
 22817  TTAGCTATATATGATACAGTTTTAAATATGGTACGTAGCCAAGTAGGACCAAGAGGTGAA
 22877  GATTATTTCCCATTTATATTTTCATTATTTAACTTTATATTAATAGCAAATTTAATCTCT
 22937  ATGATACCTTATTCATTTGCTATATCAGCTCAAATAATAGGTATTATAGCATTAAGTTTA
 22997  ACATTATGATTAGGTTTAACAATATTAGGATTAAATACTCATGGTTGAAATTTCTTCAGC
 23057  TTATTTGTTCCTACAGGTACTCCATTAGCATTAGTTCCAGTTTTAGTATTAATTGAAACA
 23117  TTATCATATAGTTCTAAAGCACTATCATTAGGTTTACGTTTAAGTGCAAACATAATGGCA
 23177  GGTCATCTTCTTATGCTTATATTAGGTAGTTTAATATTAGGATTAATGGGATCTTCATTA
 23237  ATAGGTTTAGTTTTAGGTGTTATACCAATGACAGGAGTAATTGCAATTGTAATATTAGAG
 23297  TTTGCAATAGGTATGATCCAAGCATACGTATTCTGTATTTTATTCTCAGGATATCTTAAA
 23357  GACGCTATATATCTTCATTAA
;     G-atp6 ==> end
 23378  ATATAACCCGGCTACGCCGGAGTGTATGAGTGAGATCATTTATATATCCCCCCGGCTTTG
 23438  CCGGGGATATATTTATCCCTCTGACTCCCTACGGGCCCTGTATACCCGCCCTGACCACTC
 23498  AGAGGGAGGGCATATACAAGACTCTACGTCATAATAAATATAGACCTCTATATAGATATT
 23558  TATACCTTTTTATTATATATATATAGGTAAGATCAAATTTTGACATTATAAGCTCTGACT
 23618  GATTTTTAACAGTTAGATGATTTATAATAATCTTATATGTAAATACACATCCTATTTTGC
 23678  CAGGATGATTAATATTTTACT
;     G-cob ==> start ;; mfannot: potential frameshift
 23699  ATGGCTTATAGAAAAACAAATCCATATTTATCATTAGTTAATAGTTATTTAATAGATAGT
 23759  CCACAACCATCTTCTATTAACTACTGATACAATCTCGGTTCATTATTAGGTTTATGTTTA
 23819  GTTATACAAATAGCTTCAGGTATTTTCCTAGCAATGCATTACTCAAGTAATATTGAGTTA
 23879  GCATTTAACTCGGTAGAACATATAATGAGAGACGTTAACGCTGGATGATTAATTAGATAC
 23939  ATTCATGCCAACGGAGCATCTTTTTTCTTTGTGTGTTTATACTTACATATAGCTAAAGCT
 23999  TTATATTATGGTAGTTACAAAGCACCTCGTACGTTAGTATGAACAATAGGAGTAATAATA
 24059  TTTATATTAACAATAGCAACAGCATTCATGGGTTATGCTAATAATAGCCCAAAATCTATA
 24119  TATAATAATAAAAATTCCCAGGAAGGGGAGTTATTACCGCCGCAAAGCGGCGGGGAGAAA
 24179  TAACCCCCCCCCCGGGGGGGGTAAGTTATCATTAAATGTTATATGGGGAGGTTTCTCCGT
 24239  AAGTAATCCTACAATACAAAGATTCTTTGCATTACATTACTTACTACCCTTTATTTTAGC
 24299  TGCTTTAGTAATTATGCATTTAATAGCTTTACACACACATGGATCATCTAATCCAGTAGG
 24359  TATATCAGGTAACCTAGATCGTATACCAAGGCTAAGGGATCAATACTTAGTTCTATGATC
 24419  TTATCACTGTATTTGTATTTATATTAATATTTAGTTTATTTGTATTCTTTTCACCAAATA
 24479  CATTAGGTCATTCTGATAATTATATACCAGGTAACCCTATGGTAACTCCTCCTTCGATAG
 24539  TTCCAGAGTGATATTTATTACCTTTTTATGCTATATTAAGATCAATACCTGATAAATTAG
 24599  GTGGAGTTATTGCTATGTTTGGAGCTTTATTAATACTATTAATATTACCAATTACAGATA
 24659  GATCTGTAATAAGAGGTAACACATTTAAAGTATTATCAAAATTATCATTCTATTTATTTG
 24719  TATTTAACTTCTTATTATTAGGTAACTTAGGACAATTACATGTTGAAGTGCCATTTATCC
 24779  TTTTAGGACAAATATCTACTGTATATTACTTTAGTTATTTCATAATTTTAGTACCAGTAA
 24839  TATCTTCAATTGAAAATATCTTATTTTACTTAGGTAATAAACATAATCTTTAA
;     G-cob ==> end
 24892  TAATGCCCAGATATTGTCCGGGTAAGGCATAGAGCAACCCTCCCGGTCATACACACTGAA
 24952  ACATGGTTACATATTCATATATGATTTATTCCCAGCGGGGATAAAACCCTTCCCAGAAGA
 25012  TTTATCCCCAGGGGGGATAACCCCCCCCCCAGAAGGGGGGGGAGATTTATTGTGTATATT
 25072  ATATATTTAGGCCGTCTACGACGGTATTATATACCAGCATAAGCATAGGTAATTATATAT
 25132  TATACTTTAGACTTACTTCATAAAATATTAATCATATTTAATGTACATTTTTTAATCTAT
 25192  GTCCTAA
;; mfannot: G-nad4L ==> start Def by similarity
 25199  TGAAATTATATCAAACTGAGAGTCCCCCCTTCTCCAATCACCGATAAA
;     G-nad4L ==> start
 25247  ATATATGATATCCCCCCCCCCCCACGTATAAATACGCCGGTAAATGGTAAACTTATTTAT
 25307  TTATCTGGACATTTTGATGATATTCACGGTACTATTAATTCATTATATATTATAATATTA
 25367  GCTGGTGCTGAATCAGCTATAGGATTAAGTTTACTTGTATCTTACTATCGTTTGAGAGGG
 25427  AAAGTATCTAACCAACTTTAA
;     G-nad4L ==> end
 25448  TGTTTAATTTCGCCGGGCAAAATTGAACATCCCACCCTGTGGGGGGAATGTTTAA
;; mfannot: G-nad5 ==> start Def by similarity
 25503  TTTAATTGA
;     G-nad5 ==> start ;; mfannot: potential frameshift
 25512  ATAAGTTTAGGTAATTTAAATATCAATTTTGGTATTTTATTAGATCCTCTTTCAATGGTA
 25572  GTTATGGTACCTATTGGAGTTGTAACTTCAGCAGTTCTATTTTATTCATTAGATTATATG
 25632  CGTTTTGACCCTGCTCGTAATCGTTTTTATGTTGTTTTAAGTGTATTTGCTTTATTTATG
 25692  ACTTTACTTATTGTTAGTGATAATTATGTTACTATGTTTATAGGTTGAGAATTAATAGGA
 25752  GTTATCTCTTATTTATTAATCTCTTTCTGAAATACTCGTATCTCGGCTATGAAATCTGCA
 25812  TTATCAGCAATATTACTTAACCGTATGGGAGATGCTTTATTCGTTATATTTATAGGTACT
 25872  ATTATTTCACTATATAATTCAGTTGAATTTAATACTATAGAATTATTAACACCTCATACT
 25932  CATACTACTACCTTAAATTTATTAGCTATAATGTTATTAGTAGCTGCTACAGCTAAATCA
 25992  GCACAGTTAGGACTACATTCATGATTACTACTGGCTATGGAATCCCCTACACCTGTTAGT
 26052  TCTTTATTACATGCAGCAACAATGGTTTGTAGTGGAGTATTTGTACTAGTAAGATCATCT
 26112  TATATATTAGAATATACACCATCAATATTATTAGTAATATTATGATTAGGAGGTATAACT
 26172  ACTTTAGTAAGTGGTTTAATTGCAGTAGTATCTAATGATATTAAAAGAGTTATAGCATTA
 26232  TCTACAATGAGTCAATTGGCTCAATAATTTAATCAGTCAAATAATACTCCCTCGGCGTTG
 26292  CCGAAGATAGCTATAGGTTCAAGTGCTTATGATTTAGCAATATATCATTTATATTGTCAT
 26352  GCTTTTTTTAAAGCTTTACTATTTATGGCAGCAGGATCTATAATACACTCTTTTATATCA
 26412  GAAACTCAAGATATGCGTAAATTTGGTGGATTAATAAATTATTTACCATTTAATTATACA
 26472  TCTATGGTTATAGCTTCTTTATCTTTAATGGCTATACCAGGATTATCAGGTTATTATTCA
 26532  AAAGATATAATAATTGAATCATTGTATGGTACATATACATTAAGTGGATATATAATGTAT
 26592  TATATCGCTACAACATCAGCAACATTAACAGCAATATATTCTGTAAGAGTATTATATTTA
 26652  ACATTCTATAATAATCCACGTAGTAATAAGTATACATATACACTTATGCATGAGAGTCTA
 26712  TGAATGTCTATACCTATGGCTATATTAGCTATATATAGTATCTTCTTAGGTTATTATAGA
 26772  GATAATGTTATATTCCATTTAAATATTGGATTACCACATACTAATAGTTTAATAGAAACT
 26832  GAATTTACATTACCATTTATTATTAAGTATTTACCACTTATTTTAGGTTTATCATTATCA
 26892  CTAGGTTTAGTATATATTTATGAATATCTATATAATAGTAAATTTATGACATCTAAATCA
 26952  CATGTTTATAACTATTTAAACCAACGTATTTATTATGATCAATTATTAAATAATATAATA
 27012  ATAAGAAATACATTAAAATTTGGTGGATTATTAAATATTTACATGGATAATGGTTTATTT
 27072  AGAGTATTAGGTAGTACTGGTATAGGTCGTTTATTATTAAATATACCTTATTTATTAATG
 27132  GTAAATATAATAATAATAGCTATACTTAATTTAATATAG
;     G-nad5 ==> end
 27171  TGAGGGGGCTAATCCCCTCATTTTTTTTTCCTTTAGGGGAAGGAAACTATTCATATATGA
 27231  CTTACCGCGTCTCTCTACTATATATGATTAGAACTTTATAATTAATGAGTACCTAATTAC
 27291  CTCCTAATTTATGTGTATGAGGGGAGGGTCATCAGCTTATACTAGTAATTACTTATATAT
 27351  GAGTTTACTTCCTTCAGGGACTTAATAAATAACATCCTTTAAAAAAATTCCCGGGCCTTG
 27411  CCCGGGGATACCAGCCCCTCGGGCGGGCATTTAATATCATATATATATATAGGTAAAGAA
 27471  TATTTAGCTCCCTCACGCCTCTACCACAGGTATGATAATCCCCCCTCTCTGTATGGGTAA
 27531  GGGCTATTAATTTATAAATATATATTTCCCCCCGGGGGAAATATATCCCCGCCGGGGATA
 27591  TAT
;     G-trnR(ucu) ==> start
 27594  TATCCTGTAGTTTAATGGTCAGAACATTACTCT!TCT!AAAGTAATTATTTGGGTTCGAT
 27652  TCCCAATAGGATAA
;     G-trnR(ucu) ==> end
 27666  TAAATTTTACGGTACTTTACATTATATATATTGAGTATATATACAGAGGTGGAAAGATTT
 27726  ATATACACTAGGTAAAATATATTCCCTCCGGGAGGAGGGGATATATAAGGGAGCTTTGCT
 27786  CCCTCATATATTCCTGATGTTATCATGTATCAAATTACTACCCGAACATTTTATATTATA
 27846  GATATGAGGGGGCGAAGCCCCCTTATATCCACCCCCGCTCCGCGGGGGTAGATATTCCCC
 27906  CGCGGAGCGGGGGGATATCCACTCCCCCGATAGGGGGAGTAGATATTTGGTAATATATAT
 27966  ATATATAATAAATATATAGGAGAAGAAGATTTATCACAGGTATGTTAATTAATTAAAT
;     G-atp9 ==> start
 28024  ATGCAATTAGTTTTAGCAGCTAAATACATCGGTGCAGCAATAGCAACTTTAGGATTAGGA
 28084  GGAGCAGCAATAGGTATTGCTTTAGTTTTCGTAGCATTAATAAATGGTACATCACGTAAC
 28144  CCATCATTACGTTCAACATTATTCCCACAAGCAATTTTAGGATTTGCATTAGCAGAAGCT
 28204  TGTGGATTATTCTGTTTAATGATATCATTCTTATTATTATACGCTGTATAA
;     G-atp9 ==> end
 28255  TAGTTATTTATTTAATAATAATAAATAAACAATCTAATCTTATTTTTATCTTCAATAGAT
 28315  AAATATCTACCTGGGAACCAGGAGGATATCAGCGGCAAAGTCGTAGATATTTCCCCGCGG
 28375  AGCGGGGGGACATCCACTCCCCCCCCCTATAGGGGGGGGGGTAGATATTAGGTATTGTTA
 28435  TATAATTTAACACGTCTTATATAATGGTTAAAAATAACCATTCAATTACCATCCATAACA
 28495  GGATTATTCAATATACGGTTTAATGAAGTTCTATTAGTATCTAATAATTTAACTAACTCC
 28555  TTAATAGTTAAACATAACAAGACTGTACCGTCGGGTTTACGAACTTCATAAATAAAAGTA
 28615  TTATTATTATTACGTACTAATTTTCCAGTAATTAAATCTATAACACTTCCATCTGCTTGA
 28675  TGTTCAAATCTAGGTTCTAACTTGATTTTAGATAATAAATTATCTATTTCGGATTGACTA
 28735  ACTGAATAATCTATATCTTCATTAAGTAATTTATCTCCCGGATGATTAAGCTCCTTATCT
 28795  ATAGGTAATTTTATAAATAAATCACTTGGGGGTAATAATTTTGTGTTGGGTCCCCGGTAT
 28855  CAGCACAAGGCTGATAGCCTCTGGGTAACGCATACTGGAGTGTATACGTTACTGTTATGA
 28915  GTTCCGTCCGGTCATTGTCCTTTCCCTCCAAAATAACCTGGGTAATTCCTTGCCGCCTTA
 28975  CCAAGCTTCCCCGGTCTTACCCCACTCGGTTGACCGGAAGCAGTGCTATCAGATCGGCAG
 29035  AACCCTCCGAGGTTCGGATCCTGAGAAAAGCATAAATAGAGGCCTTTCCCACCAGGTTAG
 29095  GTCCGAGTTAGTTTTAGAATCATCAACCATTTCATCTCTTAAATATGAATACAAACCCTA
 29155  TTGATGCAACCGCTTTTATGTTACGCGAGGACTATCATTTTGGGGGTAATAATTTTGTAA
 29215  ATGATAAGTTATGGTTATTCATAGTATAACATAATTTAAGAAGAGTTTTCTTTACTTCTA
 29275  AATCTAAATCTAAACCATAATATCTGGCATTGGCTATAATTTCTATCTTATCGAAGTCCA
 29335  ACTTATCCTTAGATACAAATAAAGTTATCATAGATCTTATAGGGCCTCGCGTTCGACACG
 29395  CGTATGCATTTTAGTACATAAAATATATACATATAATATGTGTATTTTCTTACCCTTCAA
 29455  TGTATGAACTACATTTATTAGATTCATCCAATTACCATCTTTCTTTTCATAATCAAAATA
 29515  ATAGAAAAGTACCGTTTCCT
