# Supplementary material for: Global Characterization of Fungal Mitogenomes: New Insights on Genomic Diversity and Dynamism of Coding Genes and Accessory Elements
Source: Front Microbiol. 2021 Dec 1;12:787283. doi: 10.3389/fmicb.2021.787283 (PMC8672057; doi:10.3389/fmicb.2021.787283)
Supplement: Supplementary File 1 — de novo annotation files of the 685 mitogenomes investigated in this study. Annotation was performed with the Mfannot program. [file Data_Sheet_1.ZIP › Supplementary_FileS1/NC_050301.1_Metschnikowia_hamakuensis_strain_UWOPS_04-207.1_mitochondrion_complete_genome_mitogenome_g3.mfres]

;; Masterfile modified automatically by mfannot version 1.35
;; on Sun Dec 27 03:50:03 2020 by user pfonseca on host LGCM-PROC
;;    - Gene Totals: 43
;;    - List of genes added:
;;      atp6                 atp8                 atp9                
;;      cob (3 introns)      cox1 (5 introns)     cox2                
;;      cox3                 nad1                 nad2                
;;      nad4                 nad4L                nad5                
;;      nad6                 orf1071              orf246              
;;      orf283               orf312               orf319              
;;      orf350               rns                  trnA(ugc)           
;;      trnC(gca)            trnD(guc)            trnE(uuc)           
;;      trnF(gaa)            trnG(ucc)            trnH(gug)           
;;      trnI(gau)            trnK(uuu)            trnL(uaa)           
;;      trnM(cau)            trnN(guu)            trnP(ugg)           
;;      trnQ(uug)            trnR(acg)            trnR(ucu)           
;;      trnS(gcu)            trnS(uga)            trnT(uag)           
;;      trnT(ugu)            trnV(uac)            trnW(uca)           
;;      trnY(gua)           
;;
;; end mfannot
;;


>NC_050301.1 Metschnikowia hamakuensis strain UWOPS 04-207.1 mitochondrion complete genome gc=3
     1  TTATATATATATGAATA
;     G-atp9_1 <== end
    18  TTAAACAGCATATAATAATAAGAAAGCTATCATTAAAGCAAATAATCCACAAGCTTCTGC
    78  TAATGCAAATCCTAAAATAGCTTGAGGAAATAAAGTTGAACGTAATGAAGGATTACGAGA
   138  AGTACCATTAATTAAAGCTACAAAAACTAAAGCAATAGCTATTGATGATCCACCTAAAGC
   198  TAATGTTGATATTCCAGCTCCTATATATTTAGCTGCTAAAACTAATTGCAT
;     G-atp9_1 <== start
   249  AATAATAACATTATCATACCTTTGATAAATATTCTTCTACTATATAAATATTATTTAGGT
   309  AA
;     G-trnS(uga)_1 ==> start
   311  GGATGTATGGCTGAGTGGTTTAAAGCGTAATACT!TGA!GTTATTAAGACTTAATAGTTC
   369  ACATGTTCGAATCATGTTATATCCG
;     G-trnS(uga)_1 ==> end
   394  TA
;     G-trnT(uag)_1 ==> start
   396  ATGACTATGGCGAAATAGGTAAACGCGATTAGTT!TAG!GTCTAATTTTTTAAGGGTTCA
   454  ACTCCCTTTAGTCATA
;     G-trnT(uag)_1 ==> end
   470  TTAATGTTAAGAAATCTTAATAGAAACTT
;     G-nad4_1 ==> start
   499  ATGACTTTTATTTACTTCAGTTTATCTTCTTTTACTTCCTTAAGTTCAAGATTATTTAAC
   559  CAATTATCTAAACATATTATCTTAATAGCTAGTGGTTTATTAACTATACCTACTTTATAT
   619  GATTGATCAGAAATAAATGTATTTTATACAACTGATGGTATTGCTGATATTTTAATTATA
   679  TTAACAGCTTATCTTATACCATTATCAATAATATCAAATTGAAATAATATAAAGAGTACA
   739  TTGTTCTTTGAATTAGTCTTTAATTTAGGTATAATTTTATTAATTAATTTTATGTGTCAA
   799  GATATGACCTCTTTTTATATATATTTTGAAGCATCTTTAGCTCCTTTATTTCTTATGATA
   859  GGTTTATATGGAGCTACTAATAAAGATAAAGCAGCAGATTATATATTAATTTATACATTA
   919  TTCTCATCCCTATTTATGTTATTAGCTATAACTATATATGAAATTTTATTAAATAATACT
   979  GATTATCAAGCTACAAGTTTATTAGTTTTATCAATAGATTTACAATGTATTTTATTTTTA
  1039  GCTATATTTATAGGTATAGCAGTTAAAACACCATTAGCTCCAGTACATACTTGATTACCT
  1099  GTTGTTCATTCAGAATCACCATTAGCAGGATCAATATTATTAGCAGGGGTAATATTAAAA
  1159  TTAGCTATTTATGCTATAATAAGATTAATTTTACCTACATTATCTGATGCTGCTTTTTTA
  1219  TATACACCTTTAGTTTATGTTTTATGTGTTATAACTATAATTTATACATCAATAATAACA
  1279  TTAAGACAAACTGATCTTAAAGTAATTATAGCTTATAGTTCTATATCTCATATGGCTGTA
  1339  TGTATATTAGGTATTTTATCTAATACATTAATTGGTATATCAGGTAGTTTAGTTTTATCT
  1399  TTAGCTCATGGTTTTGTATCTCCTGGTTTATTTATTATAGTTGGTGGAATTTTATATGAT
  1459  AGATATCATAATAGATTAATATATTATTATCAAGGTTTATTAACTTATATGCCATTATTA
  1519  GCTTTCTATTTAATTATTTTAAGTTTCTGTAATACTGGTACACCTTTATCATTAAATTTT
  1579  ATAGGTGAAATGTTATCATTAACTGGTTCAATTAATAGAGCACCAATATTAGGAGGATTA
  1639  GCTACATTATCAGTTTTATTATCAGCTTCATATCAAATGAAAATAACTAATAGATTAACA
  1699  GGAGGAATAAAAACACCATATATAAAATTAACATCAGATTGTACTTATAGAGAAAGTTTT
  1759  TTAATGTTAGCTTTAATATTACCAACTATAATCTTTGGTTTCTTTCCTTATTTTATTTTA
  1819  GATCTTATATGAGAAGGAAGTAATTTAATGTATAAAATTTATTCATATATATAG
;     G-nad4_1 ==> end
  1873  GTAAGATAGAAAAATAAGCTTA
;     G-trnQ(uug)_1 ==> start
  1895  TGAGTTGTAGACTAATTGGCAAGTCACCTAGAT!TTG!AGCTAGGTTTATATATGTTCGA
  1953  ATCATATCGACTCAG
;     G-trnQ(uug)_1 ==> end
;     G-trnD(guc)_1 ==> start
  1968  GTATTGGTAGCTTAAAGGTAAAGCCTTATAAT!GTC!ACTATAAGAGATGTCAGTTCGAA
  2026  TCTGATGCAATACG
;     G-trnD(guc)_1 ==> end
  2040  AA
;     G-trnS(gcu)_1 ==> start
  2042  GGATAACTCGGTATTGGTAAACTAACCTACTT!GCT!ACGTAGTTGCTTATTTAGCTCTC
  2100  AGCGTTCGATTCGCTGGTTATCCG
;     G-trnS(gcu)_1 ==> end
  2124  TT
;     G-trnR(acg)_1 ==> start
  2126  TGACATATAACATAATGGTTAGTGTATTATATT!ACG!AATATTTTTATGTAAGTTCGAT
  2184  TCTTACTATGTCAT
;     G-trnR(acg)_1 ==> end
  2198  TTAATTAAGGTA
;     G-trnM(cau)_1 ==> start
  2210  AGCAATATAATGTAATTGGTAACATATAAAGCT!CAT!GCCTTTATTATAATAGTTCAAA
  2268  TCTATTTATTGCTT
;     G-trnM(cau)_1 ==> end
  2282  ATT
;     G-trnM(cau)_2 ==> start
  2285  TGAATTATAGCTCAATGGTAGAGCAATCCACT!CAT!AATGGATGTATCTCAGTTCAATT
  2343  CTGAGTAATTTAA
;     G-trnM(cau)_2 ==> end
  2356  TAAAATTAGAAAAAT
;     G-rns_2 ==> start
  2371  AATTAAGAGAACATGATGTTGGTTCAGATCTAATGCTATATAGAGACATAACACATGCAA
  2431  GTTAAGAAATTAAGCGTTAAGGTGAGTATAATAAGATAAAAAATAAATCTTATACAGATG
  2491  TAGGTAATAGATATTTCTAGCCATGGAACTGAAGCCGACGATAAAAGTCACAACGGCCAC
  2551  ATTGATAAAAATCAACTCTTATAAAGAGCAGCAGTGGGGAATCTTTGACAATGGTCTAAC
  2611  GACTGATCAAGTTATCTATGAGAAAATTATTAAAAAAAAGGAACTAATAAAAGATAAACT
  2671  ATAAATTTCAAAATAATAGTAATAATGATACTAATTATGAATGAGTCCTAACTAAAATAT
  2731  GTGCCAGCAGCTGCGGTTAGACATAGAGGGCAAGCATTGATCAGAATGGCTTAAAGGATC
  2791  TGTAGAACGTATTAATTTATATAGAATAATAAAAGGGTAATAAGAATTAAAGTTAGAGGG
  2851  ATAAAATCCGAAGAAAAAATTAAGACTATAAAGAGATTACTTAAAATTATTGACGTTGTG
  2911  AGATGAAGGCTACGGTAGCGACATGGATTCGATACCCATTTAGTCGTAGCAGTAAACAAT
  2971  GAATACAATAAAAAGAAAATTGAAAATGAATAGTATTCCGCCTGACTAGTACGCTCGCAA
  3031  GGGTGAAATACAAGACATTAGACGGTTGTAGTCCCAAGCAGTGGAACATGTCATTTAATT
  3091  GGATGATCCTCCAAAAACCTTACCATCTCTTGAATATTTAACAGGCGTTACATCGTTGTC
  3151  GTCAGTTCATGCCGTGAGGTTTAATATTAAGTTATTGAATGAACGTAACCCTTTTCTTTA
  3211  TGATAAGTATAATTGTAAGATTATAGGAAGTAGAGGTAGAAGACTAATCATGATGACCCT
  3271  AATGAGATGGGCTATCGACGTGTTACAATATTAATAACAATTAAATTAATTATATTAAGT
  3331  TATATTAAATATTAAGAAAAAGACATAGTTTCATTTATGGATTGTTATCTGTAATTCGGT
  3391  AACATAAAGGAGGAATTGCTAGTAATCGTAAACAATAGAGTTACGGTGAAATTTTTTGCT
  3451  ACTTCGTACTAACCACTCATCAACAGCAAGAAATTTAATTTTTACTTATTGAGTTTATAT
  3511  TTAAAGGACTTGCTGTAAGTTGAAATACGGTTCGGTTAGGGGAACCTGATCGGGATATAT
  3571  TTATTTA
;     G-rns_2 ==> end
  3578  TTCATTTATT
;     G-trnI(gau)_1 ==> start
  3588  TAGTTTATATCTCAATAGGTAGAGAGATTGATT!GAT!AATCGATAAATATGAGTTCGAT
  3646  TCTCATTAAACTAA
;     G-trnI(gau)_1 ==> end
  3660  TTTATAT
;     G-trnL(uaa)_1 ==> start
  3667  ACGGTTATGATGAAATGGTAGACATATAACACT!TAA!AATGTTAGGATTAATATCGTGT
  3725  AGGTTCGATTCCTATTAACCGTA
;     G-trnL(uaa)_1 ==> end
  3748  ATAAA
;     G-trnY(gua)_1 ==> start
  3753  GGGGAGATTCTAATGTTGGTAATTAGAGCTAAATT!GTA!ACTTTAGTGCCTTTGTGCTA
  3811  CGACTGTTCGATTCAGTCTCTCCTCA
;     G-trnY(gua)_1 ==> end
  3837  TTAT
;     G-trnH(gug)_1 ==> start
  3841  GATAACTATAGTTCAAAGGTAGAACAATTGTAT!GTG!GCGCAATTTATCTGAGTTCAAT
  3899  TCTCAGTAGTTATC
;     G-trnH(gug)_1 ==> end
  3913  CCTTT
;     G-trnM(cau)_3 ==> start
  3918  GCTTAGGTAGTTCAATGGTTAGAACAGATACCT!CAT!ATGTATCTAATATAGGTTCAAT
  3976  TCCTTTCTTAAGCT
;     G-trnM(cau)_3 ==> end
  3990  TT
;     G-trnT(ugu)_1 ==> start
  3992  GTCGTATAAGCTAACCAGGCATAGCGTCCGTTT!TGT!AATCGGAAGGTGTGAGGTTCGA
  4050  TTCCTCAATACGATA
;     G-trnT(ugu)_1 ==> end
  4065  TTTT
;     G-trnE(uuc)_1 ==> start
  4069  GACTATATGATCTAATTGGTTATGATAATACTTC!TTC!ATAGTATTTATATGGGTTCGA
  4127  ATCCCATTGTGGTTA
;     G-trnE(uuc)_1 ==> end
  4142  TTTTTATATATAGGTGGGGGGGATAAAAATGGTATTTATAGATAAATATAATAAAGAAGG
  4202  AATAGGAAAAGAAGATAGAAAAGAGATGTAGAGAGATATAGTATAAGGTATAAATAAGAA
  4262  AAAGATGTAGAGAAGTAGATAGTAATAAGAATGTAGAGAAGTAGATAGAAAAAGGTATGT
  4322  AGAGAAGTAAGAATAGAAGTAGATAGAAATAAGAATGTAGATAGAAATAAGTAGATAGTA
  4382  ATAAGAATGTAGATAGAAATAAGGTATGTATATATAATTGAAATAGGTAAGTTATAAATT
  4442  ATAATGGTATTAA
;     G-trnG(ucc)_1 ==> start
  4455  GTGACAATAAGTTAATAGGTTAAACTCTGGTACT!TCC!AATACTATAATATGTGTTCGA
  4513  GTCACATTTGTCATA
;     G-trnG(ucc)_1 ==> end
  4528  AT
;     G-trnC(gca)_1 ==> start
  4530  GAACATTGTAATTCATGGTTGAATAGTCTGATT!GCA!AATTAGTTCTTTTAGGGTTCAA
  4588  TTCCCTCAATGTTCT
;     G-trnC(gca)_1 ==> end
  4603  ATTTGATTTCAAGTCCTTATATACTTTGATTTATATAATTATAAATAGATTTAAATTAAA
  4663  CTTAATCTTGATATATCTAA
;     G-trnP(ugg)_1 ==> start
  4683  CAGATTGTTGCGTAATTGGTAACGTATCTACAT!TGG!GTGTAGATTTATGGGGGTTCAA
  4741  ATCCCTTCAATCTGA
;     G-trnP(ugg)_1 ==> end
  4756  AGATAAAAGAATTAAAGAAATTATCCCTTAAATTAATTAATAATAA
;     G-atp8_1 ==> start
  4802  ATGCCACAATTAGTTCCATTTTATTTTATACATTTATTAACTTTTGGTATATTGATATTA
  4862  ACTATATTAATATATATAACTTCAAAATATTTATTACCTAATATTTTAAGATTATTAATA
  4922  GCTAGAAATATAATAATAAAATTATAA
;     G-atp8_1 ==> end
  4949  AAATCTCAATATAACTTAGACCTTAAATTCATATAAGTAATTAAGGAA
;     G-atp6_1 ==> start
  4997  ATAAAAAGTCTCATGTTCTTTTCACCATTAGATCAATTTGAAATTAAACCTTTGTTAACA
  5057  ATAAATAATATAATAACATTAAGTATATCTAATTATATCATATATTTAATTATAGTTAGT
  5117  TTAATAATATATGGATATAATATTATATTAAATAAAACTTATTTAGGTTGAAATAGATGA
  5177  GGTATAGTTATATTATCTATATATGATACTATATTAAATATGGTTAAAAGTCAAATAGGT
  5237  TCACGTGGAGGTATATATTTCCCTTTTATATTTACTTTGTTTAACTTTATTTTAATTGCT
  5297  AATGTTATATCGATGATTCCATACTCATTTGCAATATCAGCACAAATAGTAGCTATAATA
  5357  TCATTAAGTTTAACTTTATGATTAGGATTAACTATTATAGGTTTAGTAAATCATGGATTA
  5417  GGTTTCTTTTCTTTATTTGTACCAACAGGAACACCATTAGCTTTAGTACCAGTTTTAGTA
  5477  TTAATAGAAACTTTATCATATAGTTCAAAAGCTATATCATTAGGTTTACGTTTATCAGCT
  5537  AATATATTATCTGGTCATTTATTAATGTTAATATTAGGTTCATTAATACTTAATTTAATG
  5597  AGCTCTTCTTTTCTTGGTTTTGTTAGTGGATTTATACCTTTAGCTGGAGTTATAGCTATA
  5657  ACTATATTAGAATTTGCTATAGCTATGATACAAGCTTATGTTTTCTGTATATTATTTAGT
  5717  GGTTATTTAAAAGATGCTATTTATTTACATTAA
;     G-atp6_1 ==> end
  5750  TTATAAAACCTTATCTATATATTCATATATCCATATAAATTAATTTTAATGAGATTTAGA
  5810  ACCAAGATAAAAAAGTAGTATAAAGAGATGTCCCTATTAATACTGGTATTAAATATCTAA
  5870  AGGATGAATGATATAATAATCTTATAATGAATCTAATATATAAGGTTTAGGTG
;     G-nad2_1 ==> start
  5923  ATGTTATTTTCATCATTTTTAACCTTATTAGTTTTA
;; mfannot: G-nad2 ==> start Def by similarity
  5959  TCAACTTTAACCAATTCTACTACAATAAATAATAGTAATAATAAAATCTCATATAATACT
  6019  ATAATAGGTCATTCTATATTATTAAATAGATTAGGAATATTAGTCTTGAGTTATATATTA
  6079  ATCTTATTTATAAACTCTATAAATATAATATCCTTAAAACCAGGATTAACATTATTTAAT
  6139  AATTGATTTAGTTTAACTTCTTATAATTTACCTTTAATAATCTTAATCATCTTATTAATT
  6199  ATTAGTTTATTAATTTATAGTACAAATACAATATATAAAAACACCTCGTCTCCATATTTA
  6259  GTATTATTAATATTAGCAAATAGTATAGGTTTATTATTATTTCCACTAGTTAATGATTTA
  6319  TTAGCTTTATATATAATAATAGAGTTACAAAGTTATTCTTTATATTTATTAACTGGTTTA
  6379  CATAATAGATCATATAATGCATCAAGAGCTTCATTATTATATTTTTTAATGGGTGGTGTT
  6439  GCATCAGCTATTATATTATTAGCAATTTATTTTATTTATTCATTAACAGGTACTACTAAT
  6499  TTATCTGATCTATCAATATTAAATTCATTATCAACTAATAATCTTAATTTCTATTTTGAT
  6559  ATATTATTAATAGCATTGTTCTTTAAAATGGGATTAGCACCATTACATCGTTGAAGTATT
  6619  GCTGTTTATAATTATGCTCCTACTTATATTACTGCTTATATTAGTATAGTAGCTAAAATA
  6679  TCTATTTCTTCTTGAATATTTACAAACGTTATATATTTTAATTATCATATCTTTATAATC
  6739  TTTTTTTACTTATCTTTAGTTATAGGTTCATATAAACCATTATATCAAATAAATATAAAA
  6799  ACTATATTAGCCTATAGTGGATTATTAAATTTTGGTTATATAATATTATCTATTATAACT
  6859  TATGATATCTCATTTTATATATATATAATACAATATAGTTTAACTCATTTAATATTATTT
  6919  TTAAGTATATTAGCTGCTAATCAATATCTAAATAAACCTATCTCAATATGATCACCTTTA
  6979  ATATATATACATCAATTAAAATTACCTAATTTAACATTAGCAATATGTATGATTTTAGCT
  7039  TTATTTTCATTAATAGGTATACCTCCATTACCAGGTTTTTATGCTAAATTATTTATTTTA
  7099  ATAAGTGCATTAGAAGATAATTATATTTTAGAAAGTTTAATATTAATAGTTTGTAGTGTT
  7159  ATAGCTACTTATTATTATGCTAATATTATTAAAGTATTAATAACTAGTAGAACAATAAAA
  7219  GAGGTAGAAGGAAATATAAATAATACATTAGCATATATAATAGCTACAATAACATTATTA
  7279  TTGATCTCTTTCTTTCTCTTTTTACCATTTATTTCGGAAGGATTATATTTAA
;;     G-nad3 ==> start ;; First ATG found at 7343 HMMmatch = 5,117
  7331  TTACTATTTAA
;     G-nad2_1 ==> end
  7342  TATGTTTACTTTTTATTTCTATTTAACTCCTATTATAGCATGTGCATTAATATTAATTAA
  7402  TTATTTAATATCTACATCTAATTCTTATATTGAAAAAGATGGTCCATTTGAATGTGGATT
  7462  TACTTCATATCAACAATCAAGATCTGCATTTAGTGTTGCATTCATATTAATAGCTATATT
  7522  ATTCTTACCTTTTGACTTAGAAATTTCTTCTATTTTACCTTATATTATTAGTGCTTATAC
  7582  TAATGGGATTTATGGTTTAAGTATTTTAATTATCTTCTTATTTACTTTAGTTATTGCTTT
  7642  TGTTTATGAAATTAATTTAGGTGCTTTAAATTTAGAAAGACGTTATATTAATAAATTGAA
  7702  AGTATTAAAAACAAGATTAATCTAA
;;     G-nad3 ==> end
  7727  TCTATTCATTTAATATATATTATTATTATCATACCTTCTGATTTACTATTCTCATACCTT
  7787  ATGATTTTCTTTTCTCTTCTTTTCTTTATTTAAACCTCTATTAATAGGGACATCTATACT
  7847  TCTTTCGATTTATCTTTAATTATATAACTATGATTTATATGATATATATCATTCCCTTTT
  7907  TTTCTTTTTAACCGTAGTGAATAAAAAAACATAAATGAATAATTCTATATCAAATTCGAT
  7967  ATATC
;     G-trnR(ucu) <== end
  7972  TTATCTCATTGGGAATCGAACCCAAATAATTACTTT!AGA!AGAGTAATGTTCTTACCAT
  8030  TGAACTATAAGATA
;     G-trnR(ucu) <== start
  8044  TATCTTACCTAAAAGAAAATAATTTAGGTAAGTAAATAATTATAATGGTAACCTTTTTGT
  8104  TTTAAAAATTAGTATATAAAATGTATGATAAAAAAT
;     G-cox1 ==> start ;; mfannot: alternative ATG start pos 8119
;     G-cox1-E1 ==> start
  8140  ATGACATATATAACTCGTTGATTGTATAGTACATCCCACAAAGATATAGCAATATTATAC
  8200  TTAGGATATGGTTTAATATCAGCAATGGTAGCAACAGGAATGTCAGTAATAATAAGAATG
  8260  GAGCTATCTGGACCTAATCCACAATATTTGAACGGAAACAATCAGATATTTAATGTGTTA
  8320  GTAACAGGACATGCAATAGGAATGATTTTCTTATTTGTTATGCCTGTATTAATTGGTTCA
  8380  TTTGGTAACTTTTTCTTACCTATAATGTTAGGTGCAGCTGATATGGCTTTTGCTAGATTA
  8440  AATAATATAAGTTTTTGATGTTTACCACCTGCTTTAGTTTGTATTATTGCTTCTGTTTTA
  8500  ATTGAGCAAGGTTCGGGAACTGGATC
;     G-cox1-E1 ==> end
;     G-cox1-I1 ==> start /group=IA (1.99e-26)
  8526  tagaaaattatatactaaaaataatgagaataagtttataaatccccgcgaagcgggaca
  8586  tgatgatgagttttatcattatttagctggtttaatagaaggagatggttcttttgttat
  8646  tataaaatctctcctttaaaactatacatccaaaatataagtatataatttgagtcccct
  8706  tatatagaaatatatattgaaccattttatatggaataatttatttctataaaagataaa
  8766  tttctaaaaagatttttattaaaagaataatggcccgctcagcgggctataattttaatc
  8826  agtgaaataatttattaattgggtgaattgcatagatatcttataaataaaagaaaatat
  8886  gcagcgaagcatatatgcccatctatgatggggtaagttttaataagatatatgaacgtt
  8946  caacgactagtgattgagtaaactaacaataatattaccacgagcgcccaacacctaagt
  9006  aattaaatttttatgatataattttttataggtgatgacatagtctaaactatatagtaa
  9066  tatatagatataattatttaaataataataataaaattaaagtagggataaaatatcctt
  9126  tttaaaaagaataatcaccgataacaagttgtcggtgaagatataagttatattaaatat
  9186  aatagtctttttaaaactaaaattaaataaattgg
;     G-cox1-I1 ==> end
;     G-cox1-E2 ==> start
  9221  AACAGTTTACCCACCTTTATCATCAATTAATGCACACTCATCTATATCTGTAGATTTAGC
  9281  TATTTTCGCATTACATTTAACTAGTTTATCTAGTTTATTAGGTGCTATTAACTTTATCGT
  9341  AACATTTCTAAATATGCGTACTATAGGTTTACATATGATTAATGCCCCCTTGTTTACTTG
  9401  AGCTATCTTCTTTACAGCTATATTATTATTATTATCATTACCTGTATTAACAGCAGGAGT
  9461  AACATTATTATTAATGGATAGAAATTTTAATACTAGCTTTTATGAAGTTGCTGCTGGGGG
  9521  AGATCCCGTTCTATATCAGCATATGTTCTGATTTTTTGGT
;     G-cox1-E2 ==> end
;     G-cox1-I2 ==> start /group=IB (1.75e-19)
;     G-cox1-I2-orf312 ==> start /first_aa=Q /note=LAGLIDADG ;; evalue:3.9e-45
  9561  caaggatggccctttatatctatttatctatatataacgcaacaaactatatgcaggaaa
  9621  ctaatattattattaattagtactttattcataagatatattatatataccaataaagta
  9681  aaaatctgattaattaattacaacccgcaggtaaccaaaatatttaacttatgagtagga
  9741  acctcagaggccatacgtttgttaagtatatcaattcaaagtaaaaaaaagtattctaat
  9801  atccgttttatacaatgattcgctggtattatagatggtaatggatcatttatattatct
  9861  aataaaggttatgctagtttagaaattactatgcatcttaatgatgaaagaatattatat
  9921  atgattaaaaataaatatggtggatctattaaattaagatcaggagtaaaagctgtaaga
  9981  tatagattacataataaaacaggtttattaaatcttattaatgatgttaatggacatatt
 10041  agaaatcctaatagaaaaatacaattagaaaatatttgttataaatataatattgatttt
 10101  attcaacctactaatttagattatgaaaatgcatgattatccggtataatggatacagat
 10161  gggacaataacaattaataaaactaataatcaattagctatatccgttagttataaattt
 10221  acagaacttttagatccattagtattattatataatggacatatttataaagataatgga
 10281  aaatatacgtcatataaatgatatttaactaaagaagaagatattataaatatattagaa
 10341  tactttaaaatcaatcaacttagatcaaaaaaattaaaaagattaaatttaatcaatgaa
 10401  ttttatgatttaaagagattggggaaaacaagtgtatctcccgagacatatgataaaata
 10461  tgatcttgattttttacaaaatgaaatgatatatcttaa
;     G-cox1-I2-orf312 ==> end
 10500  agagatggtccaaaatg
;     G-cox1-I2 ==> end
;     G-cox1-E3 ==> start
 10517  CATCCAGAAGTTTATATAATAATAATACCAGGATTTGGAATAATTTCACATATTGTATCA
 10577  ACCTATAGTAAGAAGCCTATATTTGGACATGTTGGTATGTTATACGCGTGCGCC
;     G-cox1-E3 ==> end
;     G-cox1-I3 ==> start /group=II (6.48e-05) ;; mfannot: splice boundaries uncertain
;     G-cox1-I3-orf1071 ==> start /first_aa=L
 10631  ttaccgcttttatttatttccttttgtgagtggggtactcattgaggaatagctaagcaa
 10691  gtctgtttattcaggtatttacaatttgtgaatacagcgagcttaatctgttgaagaata
 10751  aatctgttgactttcttaacgcatccattaaaaattcaaaggtccgaaaagagtgcgagt
 10811  cttagtcggaaaactctaccttgaatcaacgaaacaaaaataggaacgaaggactttcag
 10871  caacagatagaacaattagagttcaataaaggaaaaaaacataataatttatgaagcgta
 10931  aataaaagtgagggaggaataaatataagtaattataacttatataaattcgattctatt
 10991  aatagtagaatgtctatattactccctaaacttgaattaaataaagttttaatatctcgt
 11051  agaaattattcaactagtagtttttctaatttagataaattatataaggataaaagagag
 11111  atggaacaattattagttcctcaagctataaataatcttaataataaagtttgacctaca
 11171  gaagaagatgaatttaaatgtaagttaaaaagctatataaaattaagtaattatttattg
 11231  ggagtaaaaacaataaaccaatttactatagatttcaaaatagaaaaaaatgatttaaat
 11291  aatattaaatatagtgttgatagaaatcttattaaagataaagaattatgagtacctata
 11351  ttacttgaagctagatataatttagaaagtttactatttaaaatatattctgttgattta
 11411  ttaattaatactaaaggagcttatacttcaggtattgactcaaaaagttttaaaaaagtt
 11471  ttaaagttagttgataataatgaatcagcgctaaaagtacttagggatataataagtaaa
 11531  gctaatactgttatagctattgcaaagggtaaaaccgatcaagctataaaaaggaaaggg
 11591  atagaaaatttaaatataagagaaaattatagaaggtgattaaaatcatcaaaaggacat
 11651  aataaagttttagatagtagaaaaatattaaaattaattaatattgatccacttaaatat
 11711  cttaatgatttaagaaataaacaaattagtaataataataatctaagatttaatatatta
 11771  aaatctatgaaaaatcttaaattaaataaatataaatcagataaagtattaagagtctta
 11831  atattaaaagacaatggggaaaaacgtcatataggtataacaacgattaaagatcgtggt
 11891  attcaaatgctactaaaaatagttatggaaccatacttagaaccattaggtgatgttgat
 11951  tcatgaggatttagacctggacgtaattcatttcaagctatttgtcaattatataatcgt
 12011  ttatattatactcaaaataataaagttactaatgttgataataatgtaaatttaaaaaga
 12071  ataaaacctagaagtttatctatgaggtcaaaaactattaaggaatcccttataaaaata
 12131  gataataaaaaatataaacaagtagataagcctcaaaagaatttattttataatactaaa
 12191  tgaatattagatacagatattaaagattgttttgataatataaatcataattgattaatt
 12251  aataatttacctttaccaaaaggttatgaatatttattaaatagaatattaaaaactacg
 12311  atagttgaaagatttgatgataataattataaaattataacaaaagcggataataatact
 12371  aagggtattcttcaaggtagtataatatctcctttacttatgaattgaacattagatgga
 12431  ttaaatgatatttgtattaataattcttttattagaaataataaaggtaaaataacttat
 12491  aaatgggttaatccagaaaagttagattattataataataataatattccttataaattt
 12551  ttatctgatttagctactagaactaaaatttcaactcatatgacacgttatactgataat
 12611  tttattgtaataacatgtagtaaagaatctttagataatatcattcttggtattactaat
 12671  tttttaaatgagagaggattatcattaaataaaactaatataattaaatgaaatatgaat
 12731  aagaaatttagttttttaggatgaacgtttcataatattaatcctacaaaggttaattga
 12791  attattgaagcaagaagaaaagtagttggtaaattatatgattgaaaaggtacttatgtt
 12851  tatccttctaaagaatctacaagtaattttagaaaaaatataaaaaaaatcacttcaatg
 12911  tctaatactagacttgatgatatatctatttttaagaaattaattatatatatttatggt
 12971  tgatctaattacttttctcctggtcctaaacaaactcattttcgtcatcatttggattga
 13031  tatgtttttaagagatttagtaaatttcttagaaaaaaatataataaaagctatcctttt
 13091  tattttgctaaatattatcaaaatccagatggtactttaagaaatgaaatttcattatct
 13151  aatttacataaagatacagaaagagttaaaactgttaaaattcctaaattaggtgattta
 13211  cattcagatactaatatgggagttcttaatcttaataatgaattgagatatacttctata
 13271  ttacttaattctaaaccttatatacttagacaaatattaattaccagaatgaaaaatgat
 13331  cttaaatctaaattaatttataaacaaaactttaaatgcccgatatgtaatgatgaatta
 13391  gttaactgaaatgaattatctaatattaattttcataatcctgattttatttctaatcat
 13451  atatctactgattatcatattaatgttactaataaatataataatattgaatatgatatt
 13511  aagtattctaatcaagataaaatgaattggtttaaagatatacaacttgaccacataatt
 13571  cctaattttataggtagatattatatagaaactaaagagtttattgaaggtaaaaataat
 13631  ttacaattaatacactctgaatgtcataaattaaaatctaaacatgacaagtctctattt
 13691  aatttatttaaaaagttttttaaaaatgagaaatctatattaattattgatattattaat
 13751  ttttttaataaaacaacctttttatatgttgatgatctacataaaactagatttattaaa
 13811  tttttaaggggtttattgaataatctgaaagtataa
;     G-cox1-I3-orf1071 ==> end
 13847  attattaatttaatatatatatgagtaaatataggcaaagagctgtatgcatcgagaggt
 13907  gcttgtacagaatctgtgagggggaacattcgttaaaaagaatttgttcgtctatctcaa
 13967  gtatggga
;     G-cox1-I3 ==> end
;     G-cox1-E4 ==> start
 13975  TCAATTGGTCTTTTAGGATTTTTAGTATGAAGT
;     G-cox1-E4 ==> end
;     G-cox1-I4 ==> start /group=IB (1.66e-28)
;     G-cox1-I4-orf350 ==> start /first_aa=W /note=LAGLIDADG ;; evalue:1.7e-38
 14008  tgagtaattatggcttcaccctatagtgatatagggaataaaattaatttcgctatatgc
 14068  tggaacagtctagtgctaattagtaccttttatggtaaaaatctaattagttttactcaa
 14128  tcagcagacaatctgtccctatatacattaaattgtaataaacagagtgtctcagagact
 14188  acacgcgaaacatcttttgattttgccgcatttcattcttatttagattcattatcaata
 14248  aacactgatttattaactgataaatgattaacttgattaatcggttttattgaaggtgat
 14308  ggagctatactagcctataatgataataaaaaacttagtttagttataactcaaaaagaa
 14368  ggtgaaatcctttttgaaatacagaaaatattaaagataggaaaagttaaattttatcct
 14428  caaggaaaatgtggaaataaaaatggattttatagatgacttgttgattgtccttctgaa
 14488  gttttaattttagcttacttattaaatggtaatcttgttttaaatcatagaattaaccaa
 14548  tttactttgtgagctaagggtttaaatattcgttttggatcagatactataaaattaaat
 14608  aacacacctgtttcaattacattacaggatgcttgattatcaggttttaccgatgctgaa
 14668  ggtagttttaatgttagatttaataaattcggtcatggtgttaatatgcgttacataata
 14728  gatcaaaaagacccaattataatagataaaatatatgaaatatttggatttggtaatata
 14788  acattaagatcaggtactaatggagtttatcgttatacagctggtggattaaaatccttg
 14848  gagacagtgatcgaatactttaaattattcccattgaaatcaaaaaaaaatttatctttt
 14908  gaattatggttaattatacatggcctagtatcaaataaaatacatttaactgttgaagga
 14968  ttagcagaaataaaaaccctaaaaaaacaaataaatttaaatcagagtcaggtaaataaa
 15028  acgggagcggcgaataaaaagatgaagatatag
;     G-cox1-I4-orf350 ==> end
 15061  tccgacacttcttgtgagagaagcatactttttgtatggtttaatttttattatatcgat
 15121  taaatacatttattg
;     G-cox1-I4 ==> end
;     G-cox1-E5 ==> start
 15136  CATCATATGTACGTTGTAGGTCTAGATATAGATACTAGAGCATACTTTACATCTGCTACA
 15196  ATGGTTATAGCTGTACCTACTGGTATAAAAATATTTAGTTGAATAAGTACTATTTACGGA
 15256  GGTGAAGTAAGATTAGGTGTTCCTATGCTTTTTGCCTTAGGTTTCTTATTCTTATTTACT
 15316  GTTGGTGGATTAACTGGTGTTATGCTAAGTAACTCATCTATAGATGTAGCGTTCCATGAT
;     G-cox1-E5 ==> end
;     G-cox1-I5 ==> start /group=I(derived) (2.47e-07)
;     G-cox1-I5-orf319 ==> start /first_aa=K /note=LAGLIDADG ;; evalue:6e-37
 15376  aaacgtttaaataaaagattaaataaaaaagagagtataacttctattaaacattttttt
 15436  aattcttatatatataaaggtgattttgattcttataatgaacataattttaagtataaa
 15496  aaagaagaacttttagatacagataatatagataaaaattaccttataagtttttgagtt
 15556  ggattatttgatggatcaggtagtattcaaattaatcatttcagaaaaaaatttttacaa
 15616  tttagattagttattaaattaagtaaaaatgatcgtaatatatatatgttaactttatta
 15676  aaatctattgtaggaggaaatattagaactagtaatggttttgtattttgagtcgaaaat
 15736  gataaaaataagataaagggtataattaaactatttaataaatatcctttattaacagct
 15796  aataaaaggtgtcaattagagtttttgaattattgtttaattaataatgacattgatact
 15856  tattttaaaaaaagagaagctaaatatactaattttaataaacataaaacagatataatg
 15916  agattattaaagatatctaaagataataatgattatacccattttaaaggatgattatct
 15976  ggatttattgaagctgaaggtagttttaatataagaaaaaatggtaaattatctttttct
 16036  atatgtcttaataatgaagactttttaatggactttattaaatgttatttttatggtaaa
 16096  aataatgtacgtattatagttaaatctgcttataaacaatctataaatagtaattcaaat
 16156  gactccctcgtagctagctgcgggttatataatatcttttatgtatgagaagtttataat
 16216  aaggaagttattaataatattattaatcattgtattcatttccctttattaggtaataaa
 16276  aaagactcttttatgtttttcctttattataataagtgtcatgttgtcatatcactataa
;     G-cox1-I5-orf319 ==> end
 16336  aatatattttcttattggatgtatattttggtaattatttatatatctggttatctatct
 16396  atctatctccatatgataactataatttaatattagagttattaattgcttcttttgaag
 16456  tatatataaatatattgctaacggtaaaatctttactacatctatagataataaaaataa
 16516  aaagaattctctatgttaaatagtgaataaaaacaggaattataatactctattattaat
 16576  ataatggtcagcaaagctgggcgatttataggttatatttaatttaacataatgctgttt
 16636  tatatgagtaaataagttcttaattaaaaatggttaagtttattatttattaaagataat
 16696  accgtggaaactatccctactttgggcttatttttatagataagttataattatttaatt
 16756  ataaataggatccgtagagactatacgtgataatcgaggatttaattaagtttaaacaag
 16816  ataagatatagtccgatcctttaggtgactaaagattataattg
;     G-cox1-I5 ==> end
;     G-cox1-E6 ==> start
 16860  ACTTATTACGTTGTTGGACATTTCCATTATGTTTTATCAATGGGAGCTTTATTTAGTTTA
 16920  GTAGGAGGTTACTATTATTGAGGTCCATCTATGTTTGGATTACAATATAATAAAGTTTGA
 16980  GCTGAAATACATTTCTGATTATTATTTATATCTGTTAATATTATTTTCTTACCTATGCAT
 17040  TTCTTAGGTTTAAATGGTATGCCACGTCGTATACCTCAATATCCAGATGCTTTTGTAGGT
 17100  TGAAATTATATTAGTAGTATAGGTTCTGCTATATCTATTATATCTGTTATAGTTGGTTTA
 17160  AAAAGTGTACAAATACAATTAGAAAATGGAGAAAATGAGATAGAAGATATCCAAGTTACT
 17220  CCTGATTTCTTAGAATCAAATTTAACGAGAAATACAAGAGATTCAGATTTAGAGTTAATT
 17280  TTAACTAGACCAGCTGATTTCCATACATTTAATGAGTTACC
;;     rnl ==> ;; mfannot: 5' +/- 50 nt
 17321  AGTGTTAATAGCACCAGTTAAATAA
;     G-cox1-E6 ==> end
;     G-cox1 ==> end
 17346  AAATATTCATATAATAAATTAAAGGTGATATATTGAAAATAGGTATATGAAATTAATATT
 17406  ATTTTAAGGATAATTAATCAAAATTTTAAATATGATATAAAGATATTAAATATCAATCAT
 17466  AATCATGAAAATGAGAAAAAGGAAAAGCTAATGAAATGAAACATCTGAGTAATTAGTAAA
 17526  AGAACCAACAGGGAAAATATAAGTAACGGTGAGTGAAAATATAAAAAATCTAAAAGTATT
 17586  ACCATGAGGTAAGAATATAGTAGTTTCCTACTTCTAAGGATAAAAAAGAAATTTTAGATA
 17646  AAAGTACTGCAAAGGAAA
;;
 17664  ATTAAGAAATAGAATAATAAAGAGCAGTCATAGTATGGCGTACCTCTTGTATAATGGGCC
 17724  AGTGAGTTATATAATTTAGTGAAAAAGAGATTTTTAGATATAATTAGAATCGTAATTAAG
 17784  TTATATAGGCCCGAAAGCAAACGATCTACATATGTCCAAGTATATATATATTTCAAATTT
 17844  ATATATGACTCAATAGGTAATTGTAGCAATAATTTCTAAAGAGATGTGTGTAGTTGTGAC
 17904  AGACAAATCTGGTTTGCAGATAGCTGGTTTTCTGCGAAATATATTTTAGTATAGCCTTTA
 17964  TCTTTTTTAAACTGGTACAGCACTTAAATAAATTTGGGGAATTAGAATATAATTTTATCA
 18024  AAATATTTAAACCTCGGAATCAGTTAATAATTAAGATAAGGAGTCAGACTTATTGCGATA
 18084  AGGTATTAAGTCGAGAAGGAAACAACCTAGACTATTAAATGTATGTCCCAAATATTAATT
 18144  AAGTGAATAAAATCTATCTTATATTAAACGTAGAAAATACGGAGAATTAAATTATAGACA
 18204  ATTAGTAAGTGGGTTTGACAATAATCAATTTTTAATGAACATGTAACAATGCACTAATTT
 18264  TATATATATATTTTTCTATATATTTATTAATAATAGAGAAAATATACGGGTCTAAATTAA
 18324  TAACAGTATTATAGATATAATAAAAGGATTATATGGTAGCAGAATATATAATAAAAAATT
 18384  ATAAAGAGATTGCTGGCTTGAGTAACGATAGATAATATAAGATTATCCCCTTATTCATAA
 18444  GGTTTAATTATAAACGAACGGTCCCTAAGATTATATATAGAAATAGAAAATTAATGGGAG
 18504  AAAGAACAAGAAAAAAAGAATGAACCGTACTGTAAACCGACACAGGTATGATAATAAAGG
 18564  GAATGAGATAACTACTTTGAATGAACTCGGCAAAATAAATCGTGCGACTGTTTACCAAAA
 18624  ACATAGCTTATTGCATACTAGTAATAGTAAGTATAATAAGTGATATCTGCCCGGTGTTAG
 18684  TTCAATAAATATAAGTATTAAAAAGATATTTATATAAATAACTGATAAACGGCGGTCTTA
 18744  TTGTGAGGATCCGAAGGTAGCGGTGCGACAAGAAGTTCGTATTAAGAATGTGGTGTAATT
 18804  CCACTAACAACTATCATATTTGTTAAATCTATCTTAACATGCATTATGAGCAATTATTTT
 18864  GTATGAAGCTTAAGAGACAAATGGTGATAAGCTTTAACTGATATAAGTGAATTCATCAAG
 18924  ATTAGAATGACATGATTAGTATATCAAAACAGTGGATTAAAATTTCGTTAAAGGAAAATA
 18984  ACAAGATCAGTAGGGGTTATAAAAATGACAAGAAAGAAAATCATCGCTGCAGATTTATTT
 19044  ATATGATTGAAAAAACAACAAGAGTCATCGGAATATAGCTGTAATCTAAATCATTCAATA
 19104  AAAGTCTTAATACGGGAACTTGGTAAACCTTTAATATCCCTATATATATATATAGGAAGT
 19164  AATGTATAAAATAATTAAGCAAATTATGGAAATAATTATATAGTATTGAAGGTAAAGGAG
 19224  AAACAGAAAAAGCGAAAGGTTTTATGTAATTTAAAACATATAGATAAATATCTAATTTCG
 19284  AAAGAAAGCAGACTTCTGTATAAGGCTATATAAAGATATATAGTTT
;; mfannot:     /group=II (7.72e-13)
 19330  gagccgtgtgcgatgaaagccgcatgcacggttctagagggggg
;; mfannot:
 19374  AAAGTCTGAGAGGACCTACCTATCCTAACAAATTCATTGACGTATAATTGACGTCCAGCA
 19434  TGAATGAATAAACGATGCGATAACTGTATCCAAAGTAGACTCAGTGAAATAGCAATTGCG
 19494  GTGAGTTTTTGTACTATATCTATTTTAGATATTTTATGCCGGGTTGGTATTAAATCCAAC
 19554  TTTATAATTAGAATAAATATAAAAAAAAGAATACAATCGAATTATATTTATATCCTTAAA
 19614  ATAAAAGGTTAATTAACATAAGGCAAAATGCAAATTAGAATAATTAT
;; mfannot:     /group=ID (1.26e-17)
 19661  aaataaaaaggtgaaaacggttaatgacatcttagttaaagaccgtcggcagttgtatat
 19721  gtcgctacagactggttcaccgaggttagactgaaatgtctgtctaaatgtacagtcgg
;; mfannot:
 19780  ATTCTGTAATATATTATATATAGAGGTGAAAGATAGAAACCTATGAAAATAGGAGAAAGC
 19840  TTATAAGTACATAAGTAATAAACCTTTATGGGTCAAGCCCATTTAAGTTAATCAGAATTG
 19900  GAAGATGCCGTATATCTGTAGGTTGACAAAAAGACCCTATGCAGCTTTACTATATCTTTA
 19960  TTTTGATTTAGAAATCTTTGTGATTTTAAGCCTTTTTTTATTCATTTCAGTAGATTAGGT
 20020  TATATTTATATGTTAAATAAAATGAGATACCTATATAGATAAGAAAAGAATCTAATTAGT
 20080  AATTTAAGAAAGAGTAAAGAGGTTAGTTTCGATGGGGCGTCGACATCAGCGAAAGCATCT
 20140  GATGTGTCTAATAATTATGGTTTTTATATAAAACAAGATATTTAATTAAATTATTTATTT
 20200  AATAGTAAAAAACGTACAATAATTCTATATGGTAAATAGAAAGATAATAAGTAAGGATAA
 20260  CAACATAATTGTGCGATGATAATAACACAAACAAGTGAAATTAGTACTTAAGTAGAGTGT
 20320  AGTGAACAGGCATAAACAAATGGTATGGATGTCGATAACGAATTAAAGTTACGCTAGGGA
 20380  TTAAATGTTAGTTCCTTTATATAGAAATATATATATCTCCGCGTAAGTGAGATAACTTTT
 20440  TTAATAAAAGTATATAAA
;; mfannot:     /group=IA (1.93e-22)
 20458  ttgggtgaattacaaagatctcttattaataagataatttgtagcgaagtatatattagt
 20518  taaattaagatatataaacgttcaacgactagtaattgagtaaactaacaataatattac
 20578  cacgagcgcccaatacctaaatatataaaaaggtaaaaacatagtct
;; mfannot:
 20625  GAACTATATAGTAATATATAGAAGTTGAAAATAAAAAACCAACGATAACAAAATTGAACA
 20685  GGGTAATACCGCGTGAGAGTAGATATCGTCAGCGGTGTTTGCCACCTCGAT
;;
 20736  GTCGTCTAGACTCATCCTCCTGGTAGCAGCAACTAGGTAGGGTAGGACTGTTCGTCCTCT
 20796  AAGGAGTTACTTGAGATGGGTTAATTACGACGTGAGTCAGTAATGATTTTATCATCTATA
 20856  GATCTTTTCTTCTCTGTTGCCTTAAGTGTACGCAAGGATAATAAGGTACTTTTCTATGGT
 20916  TAATAAAAAAATTAGCTAAAAAAGTTGAGTTTATATATTGAATGCATATCAAATATTAAA
 20976  TCCTTCAGATAAGATATTAAACATTATAGATTATAATGTATTAGTTAATTTGTATTATTT
 21036  GCAATTAAACTAATTAAAATTTATTCATATACCTTAAATATATTAACA
;     G-trnA(ugc) ==> start
 21084  GGGATTATAGATTA
;;     rnl ==> ;; mfannot: 3' -20/+180
 21098  ATTGGTAAATCTTTCGCTT!TGC!
;     G-cox2 ==> start
 21120  ATGTGAACAATATCGGTTCGATTCCGATTAATTCCA
;     G-trnA(ugc) ==> end
 21156  GATTGTTTTATTAGTATTATTAACCCCTTAAATTTAAGAAAATTAATGATTTGATTAGAT
 21216  GTACCAACACCTTGAGGTATACGTTTACAAGATTCAGCTTCTCCTAATCAAGAAGGAATA
 21276  CATGAATTATATGACCATATTATGTTTTATTTAGCTTTAATATTAGGTTTAGTTTCTTAT
 21336  ATATTATATGTAGTTATAGTTGACTTTAAAAATAATAAATTTGCTTATAAATATTTAATA
 21396  CATGGTCAAACATTAGAAATAATATGAACTATTTTCCCAGCAGTTATATTATTATTAATT
 21456  GCTTTTCCTAGTTTTATATTATTATATTTATCTGATGAAGTTTTAACTCCTGCTATGACT
 21516  ATAAAAGTTGTAGGTTTACAATGATATTGAAAGTATGAATATTCAGATTTTGTATCAGAA
 21576  AAAGGAGAAACAATAGAGTATGAATCATATATTATACCTGAAGATATGTTAGAAGAAGGT
 21636  CAATTAAGATTATTAGATACAGATACTTCTATAGTTTTACCAGTTGATACACATGTTAGA
 21696  TTTATAGTTACTGCTAATGATGTTTTACACTCTTTTGCTGTTCCTTCATTAGGTATTAAA
 21756  ATTGATGCTGCTCCTGGTCGTTTAAATCAAGTAAGTGCTTTAATACAAAGAACTGGGGTT
 21816  TATTATGGTCAATGTAGTGAATTATGTGGTGTTAATCATTCTTTAATGCCTATAAAAATA
 21876  GAATGTGTACCTATTAATGAATTTATTGAATGATTATCTGAAGCCGAATAA
;     G-cox2 ==> end
 21927  TTTATTCATTTATATAGGTAAT
;     G-trnN(guu) ==> start
 21949  GTTTATATAGCTTAATGGTAAAGCAATGTACT!GTT!AATACATCGATTTTGGTTCAATT
 22007  CCAAATATGAACG
;     G-trnN(guu) ==> end
 22020  TAATATGTAAATATTATAAAGTAATGGTTATTTATCACTACTTAATTAAAAATAAAAATT
 22080  AAAAAGAA
;     G-nad6 ==> start
 22088  ATGAATTTAATAAGTGGATTATCAAGTTTATTAGCTATGGGTTTATTATCACCTGTACAA
 22148  AGTATTTTATGATTAATTATATTATTTGTTAGTACTGCTATATCATTATATAATCATGAT
 22208  TTTATGTTAATGGGGATTTTATATATTTTAATATATGTAGGAGCTATTGCTATATTGTTC
 22268  TTATTTATATTATCTTTATTAAAAATTGATTATATACCTCAAGGTAATTTATCACCATTA
 22328  ATAATAACTTTATTATGTGTTAGTTTTATTCCTTTAGATTTAACATATAATTATAATGGA
 22388  ATAATAATGGAATTCAATGATACCTATAATGAATTAATAGTAGTAGGAAATCAATTTTAT
 22448  ACTGAATATGCAATATTATTAATAATAACAGGTTTAATATTAATATTATCAGTTGTAGGG
 22508  GCAATAGCAATAACAAGATAA
;     G-nad6 ==> end
;     G-nad1 ==> start
 22529  ATGTTACAAATACTAGAATTATTATTAATGTTTGTATCAGTTTTATTAGCTGTAGCTTTT
 22589  TTAACAGTAGCTGAACGTAAAACATTAGGTTATATGCAACGTCGTGTAGGTCCAAATGCT
 22649  ATTGGTTATTATGGGGTATTAATGGCTATAGCTGATGCAGCGAAATTATTATTAAAAGAA
 22709  ATAATTATACCTACACATGCAGATAAATTAATATTATTTATAAGTCCAATTATATCATTA
 22769  ATATCAGCTTTATTATGTTGATCCGTTATTCCTTTTGGTCCAGGTATAACTATAACAGAT
 22829  AATAATTATGGTTTAATATTAACATTAGCTATAAGTAGTGTTGGTGTATTTGGTACATTA
 22889  TTAGCTGGATGATCAGCAAATAGTAAATATTCTTTATTAGGATCTATACGTTCAACAGCA
 22949  CAATTAATAAGTTATGAATTAGTTTTAACAACTATAGTTTTATTATGTATTTTATTTGCT
 23009  GGTAGTATGAATCTTTCTAGATATGTTGAATTACAATCTTCTATTTGATTATTTATACCT
 23069  TTATTTCCATTATCTATTATATGATTTATAGGATGTGTAGCTGAATGTGCTAGACCACCA
 23129  TTTGATAATGTAGAAGCAGAATCAGAATTAGTTTCAGGTCATATGACAGAATATTCATCT
 23189  TCTATCTTCGTTTTGTTCTTTTTATCTGAATATGCTTCTATCTTATTTTTATCTACATTA
 23249  ACTGTTATATTATTTTTTGGTGGAGGTACAGGTATAATATTAGGTTTAAAAGCTAATGTA
 23309  TTTGCATTTACTTATATTTGAGTAAGAGCTACATTACCTAGAGTAAGATATGATAAATTA
 23369  ATTAACATGTGTTGAATTATATTCCTTCCTTTATTATTTGCTATTGCTATATTATTACCA
 23429  TCTTTAATCTATATATTAGATGCACAAATATTCATATATTAA
;     G-nad1 ==> end
 23471  ATACATATATTCATATATACATAATATACAATTAATTAATCTTATAATAGATTTAAGGTA
 23531  ATAAAAAATTACAAAAAAACTAAATGAA
;     G-nad4L ==> start
 23559  ATGATAGCAATTTTAACAACTTTATTAACATTTTATATAAGTCAAAATAATATAATAACA
 23619  TTATTAATAGCAATAGAAATATTGTTATTAACAGTAACAGTAAAAATTATATATATAGGT
 23679  AATATATTTGATGATATTCAAGCTACTATATTTGCTTTATTTATAATAATTTTAGCAGGA
 23739  GCAGAATCAGCAATAGGATTAAGTTTATTAGTTTCATATTATAGATTGAGAGGTAAAGTT
 23799  ACTAATATATT
;     G-nad5 ==> start
 23810  ATAA
;     G-nad4L ==> end
 23814  TGAATTTTTTAACATTTATATATGAAGAAACTATACATATAAAATTAGGTTCATGAATAT
 23874  CTTTAGGTAATATAAATATAAATTATGGTATCTTATTAGATCCTTTATCTATGATAGTTA
 23934  TGGTACCAGTAGGTATTGTATCTATGGCTGTTTTATTTTATGCTATAGATTATATGAAAT
 23994  TTGATCCTTATCGTAATCGTTTTTATATAATATTAAGTGCTTTTGTTTTATTTATGACTA
 24054  TTTTAGTTATTAGTGATAATTATCTTATTATGTTTATTGGATGAGAATTTGTAGGAGTTA
 24114  TATCTTATTTATTAATCTCTTTTTGACATACACGTTTATCAGCAATGAAAGCAGCATTAT
 24174  CAGCAATATTATTAAATAGAATGGGAGATGCTTTTTTTGTTTTATTTATAGGTTCAACTT
 24234  TATCATTATATCATACAGTAGATTTTAGTACAATAGAATTATTAACACCTCATACTAATA
 24294  CTTATATATTAAATTTATTAGCTATAATGTTATTAATAGCAGCTACAGCTAAATCAGCTC
 24354  AATATCCTTTAAATTCTTGATTATTAACATCAATGGAAGGTCCTACACCAGTAAGTTCAT
 24414  TATTACATGCAGCTACTATGGTTTGTAGTGGAGTATTTGTTTTAGTTAGATCATCTTATA
 24474  TATTAGAATATACACCATCAATATTATTATTAATTTTATGAATAGGTGGATTTACTACAT
 24534  TAGTTAGTGGTTTAATAGCTGTAGTTACTAATGATATAAAAAGAGTTATAGCTTTATCTA
 24594  CTATGAGTCAATTAGCTATTATGATTTTAGCTATAGGTTCAAGTGCTTATGATTTAGCTA
 24654  TATATCATTTATATTGTCATGCCTTCTTTAAAGCTTTATTATTTATGTCTGCTGGATCTA
 24714  TTATTCATAGTTTTATATCCGAAACTCAAGATATGCGTAAATATGGTGGTTTAATTGATT
 24774  ATTTACCTTATAGTTATATATCTATGGTTATAGCATCTTTATCTTTAATGGCTATACCAG
 24834  GTTTAACAGGTTATTATTCTAAAGATATAATTATTGAATCTTTATATGGTACTTATACAT
 24894  TAAGTGGTTATATTATGTATTTCGTTGCTACATCTTCTGCTACATTAACTGCTATTTATT
 24954  CTTTTAGAGTTTTATACTTAACTTTTTATAATTATCCTAGATCTAATAAATATACATATA
 25014  GTTTAATACATGAAAGTAATTGAATGATAATACCAATGACAGTTTTAGCTATTTATAGTA
 25074  TATTTTTAGGTTATTATAGAGATAATGTTATATTCCATTTAAATCAAGGTTTACCTCATA
 25134  CAAATACATTTATAGAAACTGAATTTACTATTCCTTCTTTTTTTAAATATTTACCTATGA
 25194  TATTAGGTTTATCATTATCTTTATTATTAATATATTTATATGAATATATGTATAAAATAA
 25254  ATAAAACATCATCATTATCAAATAAAGTTAATCATTACTTTAATCAGCGTATTTATTACG
 25314  ATCAATTATTAAATAATTATATAATAAGACCTGTATTAATATTAGGTGGTAATTTAAATG
 25374  AATTAACTGATAATGGATTATTAAAAGTATTAGGTAGTACAGGTATAAATAGATTAATAC
 25434  TTAATATACCCTTAATAATAATAATTAACTTAGTAATAAGTTTAATTTTTTATATTATAT
 25494  AA
;     G-nad5 ==> end
 25496  ATATTCAC
;     G-cob <== end
;     G-cob-E4 <== end
 25504  TTATTTTCCCTTCTTATTTATATGAATATGTACAGCTTTATTTCCTATGTAAAATAATAT
 25564  ATTTTCAAAAGAGGAAATAACAGGAACTAAGATAACAAAGTAACTGAAATAATAAGCAGT
 25624  CGCAAATTGACCTAGAACAATAAAAGGAACTTCAACATGTAATTGACCTAAATTACCTAA
 25684  TAATAAGAAATTAAAGATAAATAAAAAGAAGGATAATTTAGATAATACTTTAAATGTATT
 25744  ACCTCTTATAACTGATCTATCTGTTATTGGTAATATAAATAATATTAAAATAGCAGAAAA
 25804  CATAGCTATAACTCCTCCTAATTTATCAGGTATAGATCTTAAAATAGCATAAAAAGGTAA
 25864  TAAATATCACTCCGGAACT
;     G-cob-E4 <== start
;     G-cob-I3 <== end
 25883  caaatttgttacttatatttataagataagttcttaaggctctttatccttaatttcaat
 25943  tagtcacctaattgttcagactatgtcatatacataataaaatttattattagtataaag
 26003  gcgctcgtggataattaatatacataaaatttattatctagtcgttgaacgtttatagat
 26063  ttttaatttatataattaatcttattttttacttatataaattatatgttatctatactt
 26123  cgctgcaaattttctcatggagatgttcttgcaattcacctttttttcatttaaattaaa
 26183  tgcgacaatttaagaatttttattttctttcctattaatagtttctcttttttaaataga
 26243  gtgagtattattt
;     G-cob-I3 <== start /group=IA (7.27e-20)
;     G-cob-E3 <== end
 26256  ATCGAAGCCGGAGTTACCATTGGATTACCAGGAATATAGTTATCTGAATGACCTAATGTA
 26316  TTAGGTGAAAAGAAGATAAATAAACAAAAGATTAATAAGAAAACAAAAAGAGTAATTAGG
 26376  TCCTTAAAAAGGAAATAATTGCTCATAGGAATTCTGTCTATATTCCCTGTTATTCCTACT
 26436  GGATTAGATGAACCATGTATATGTAAAGCTATTAAATGCATAATAACTAAAGCAGCTAAT
 26496  ATAAAAGGTAATAAGAAATGTAATGCAAAGAATCTTTGAATAGTAGGGTTACTTACAGAG
 26556  AAACCAC
;     G-cob-E3 <== start
;     G-cob-I2 <== end
 26563  ctcaaaggacaatagatttccattctgtatatttttaattaccccagctaaactgagggg
 26623  cttcctaccaacttcgctggggaataacccatacttacttataattacttataagattag
 26683  actattttatcatcttttattagatgtagggcgctcttgttcaataaataattgattagt
 26743  cgttgaacgtttattatctatatataatacttcgctacacataatccttaattaaggact
 26803  tccatgtaattcaccctattttctctatacatttttcaatatatagccgctcatttgagg
 26863  tat
;     G-cob-I2-orf283 <== end
 26866  ttaaagatttctatatttactacttgtttttatatttaataaccatttattatattctat
 26926  tttttttgaacctaataaattatatttattaaaaaactctattatttttttaaggtcttt
 26986  atttgaggttatatttatttgttgatctatagatatatctaatatatttttaatacaatt
 27046  aaacaattctaaattatctttttcttttaatttaaaagatatctcattttttgatataaa
 27106  tgaacctttaatcatagtaaatccaactattcaatgtttaaaaaaacctcatttattaaa
 27166  accttgttttttaattttattattgatataattatctatatcaattttattatataaagg
 27226  atcttcatattgagttatattattatttataatatatttaactaataaaaattgttgttg
 27286  tctttcttctgttaaaaattttatattatttctttttaataaaggtattaattcattttt
 27346  tatatcggttttatttattactaatttaactattttattgccttttttaattttacctaa
 27406  attaaactcactttgaatttcatttaatagatctaaatctaattcagataaatttaaagt
 27466  taatgatatagctatattatttactcttcctttctctttatttaattttgatacttttga
 27526  gacttttatttctcctcctccatctattaaacctataaattttgataataaaatcatatt
 27586  aactggtttataaggtatttctgttatagtaggatactcttctctatacttatattttaa
 27646  attcttaaatatagaagccatcaatgatatttcattaaaatcattaattattactaagtc
 27706  ttgatataatgg
;     G-cob-I2-orf283 <== start /first_aa=P /note=LAGLIDADG ;; evalue:1.2e-24
 27718  aa
;     G-cob-I2 <== start /group=I(derived) (1.49e-05)
;     G-cob-E2 <== end
 27720  TAAAGATAAACGGTACAATATCATTTCCTATAAAGGGTATAGCTGATAATAGATTAGTTA
 27780  TAACTGTTGC
;     G-cob-E2 <== start
;     G-cob-I1 <== end
 27790  caatatttaaatattatttatcacttatttgataagtttaagttatttaaatgttaaaat
 27850  aaataataccatgtacttaataaatatttttcactatgtaatacatagttaattatacct
 27910  taatataagacaatttttattataccttataataggtaatatattatatcccacctttat
 27970  tatagatgggtaattgtttaataagccttgtgtataatcttattattatataaatattcg
 28030  agtgcacattaagcatcatttcagatacccattattggaccactctgtagggatattata
 28090  atctacccacggtctttttacttaacatataaatttgacctgttttcaataatgttgcat
 28150  tatatatcacctaaagataaacttaagatgtaacttatttttaattatatattattataa
 28210  gttaagggtttttatctatatataatactatattataatatttataaagggataattact
 28270  gccttctggaaga
;     G-cob-I1-orf246 <== end
 28283  ctattgttttgcagaatcattcatatgtttacctaatttatatttcattgaaggtataat
 28343  ataaggtttaactatattaattaataaaggcatagaacttactttaatataaataacata
 28403  aaatattttctgagatttagatacacctgatttatgtatattactatctaaattatattt
 28463  agcttttaataaaaaaactagatattctatctcttttaaagtaaaattatttgtagttaa
 28523  ctttaaaccttttcctatttttactccatcattcattattcaaatagctaatgctaaagg
 28583  agataaataaatatctaaatctgaaggtaaaactttaattttattacctaaagagttaat
 28643  atatcataaattatatatattattaaattgatcataagttcaagtactaaatcttataca
 28703  ttttcttattttaccatttacgcttaatcttttggtgattttaggtattttagtattaca
 28763  aaaacctaaattagctattaaactatgtaaatataataaatattcatcatgactagcttc
 28823  ttgataaaaggtaattctagttcctttacctcctttacgtttttcagcatgtccatctcc
 28883  taataaagaaccatatattatttctattattcgagtatctttataaggtcatgactcctt
 28943  taaatttatttcatctttaccttttaatttttcattgtttatttccctttttaatattat
 29003  aatatataaggcaataaaatt
;     G-cob-I1-orf246 <== start /first_aa=N
;     G-cob-I1 <== start /group=ID (2.20e-30)
;     G-cob-E1 <== end
 29024  ACCTCAATGGGACATCTGCCCATAAACGCAAACATAACCGAGAAAAGCTATTGCCATAGT
 29084  TAAAATAAAAATAATAACTCCTATTGATCAAGCTAATTCCCTTGGTGATTTATAACTTCC
 29144  ATAATATAAAGCTTTACCCATATGTAAATACATAGCAAAAAAGAAAAAAGATGCACCATT
 29204  AGCATGTATATATCTTATTAATCATCCTGAATTCACATCTCTCATTATATGTTCAATACT
 29264  ATCAAACGCTAATTCTATGTTACTTGAATAATGCATTACCAGGAATAAACCTGTTGCTAT
 29324  TTGTATTATTAAACATAAACCTAATAAAGATCCTACATTTCATCAGTAATTTATTGAACT
 29384  TGGTTGTGGACTATCTATTAAATAGCTGTTAATTAATCCTAAATAAGGATTTGATTTTCT
 29444  TGTTGTCAT
;     G-cob-E1 <== start
;     G-cob <== start
 29453  TTTTAATTTTTAATTTGTTAAATAAACTTACATAAAAAGGTGAGTTATATTATTGATCTT
 29513  ACCTAAAGAAATTAATAAAGAGAGGGGAGGTTAAAAAGAAAAAAAGGGAATGATATATAT
 29573  CATATAAATCATAGTTATATAATTAAAGATAAATCGAAAGAAGTATAGATGTCCCTATTA
 29633  ATAGAGGTTTAAATAAAGAAAAGAAGAGAAAAGAAAATCATAAGGTATGAGAATAGTAAA
 29693  TCAGAAGGTATGATAATAATAATATATATTAAATGAATAGA
;;     G-nad3 <== end
 29734  TTAGATTAATCTTGTTTTTAATACTTTCAATTTATTAATATAACGTCTTTCTAAATTTAA
 29794  AGCACCTAAATTAATTTCATAAACAAAAGCAATAACTAAAGTAAATAAGAAGATAATTAA
 29854  AATACTTAAACCATAAATCCCATTAGTATAAGCACTAATAATATAAGGTAAAATAGAAGA
 29914  AATTTCTAAGTCAAAAGGTAAGAATAATATAGCTATTAATATGAATGCAACACTAAATGC
 29974  AGATCTTGATTGTTGATATGAAGTAAATCCACATTCAAATGGACCATCTTTTTCAATATA
 30034  AGAATTAGATGTAGATATTAAATAATTAATTAATATTAATGCACATGCTATAATAGGAGT
 30094  TAAATAGAAATAAAAAGTAAACATA
;     G-nad2_2 <== end
 30119  TTAAATAGTAA
;;     G-nad3 <== start ;; First ATG found at 30117 HMMmatch = 5,117
 30130  TTAAATATAATCCTTCCGAAATAAATGGTAAAAAGAGAAAGAAAGAGATCAATAATAATG
 30190  TTATTGTAGCTATTATATATGCTAATGTATTATTTATATTTCCTTCTACCTCTTTTATTG
 30250  TTCTACTAGTTATTAATACTTTAATAATATTAGCATAATAATAAGTAGCTATAACACTAC
 30310  AAACTATTAATATTAAACTTTCTAAAATATAATTATCTTCTAATGCACTTATTAAAATAA
 30370  ATAATTTAGCATAAAAACCTGGTAATGGAGGTATACCTATTAATGAAAATAAAGCTAAAA
 30430  TCATACATATTGCTAATGTTAAATTAGGTAATTTTAATTGATGTATATATATTAAAGGTG
 30490  ATCATATTGAGATAGGTTTATTTAGATATTGATTAGCAGCTAATATACTTAAAAATAATA
 30550  TTAAATGAGTTAAACTATATTGTATTATATATATATAAAATGAGATATCATAAGTTATAA
 30610  TAGATAATATTATATAACCAAAATTTAATAATCCACTATAGGCTAATATAGTTTTTATAT
 30670  TTATTTGATATAATGGTTTATATGAACCTATAACTAAAGATAAGTAAAAAAAGATTATAA
 30730  AGATATGATAATTAAAATATATAACGTTTGTAAATATTCAAGAAGAAATAGATATTTTAG
 30790  CTACTATACTAATATAAGCAGTAATATAAGTAGGAGCATAATTATAAACAGCAATACTTC
 30850  AACGATGTAATGGTGCTAATCCCATTTTAAAGAACAATGCTATTAATAATATATCAAAAT
 30910  AGAAATTAAGATTATTAGTTGATAATGAATTTAATATTGATAGATCAGATAAATTAGTAG
 30970  TACCTGTTAATGAATAAATAAAATAAATTGCTAATAATATAATAGCTGATGCAACACCAC
 31030  CCATTAAAAAATATAATAATGAAGCTCTTGATGCATTATATGATCTATTATGTAAACCAG
 31090  TTAATAAATATAAAGAATAACTTTGTAACTCTATTATTATATATAAAGCTAATAAATCAT
 31150  TAACTAGTGGAAATAATAATAAACCTATACTATTTGCTAATATTAATAATACTAAATATG
 31210  GAGACGAGGTGTTTTTATATATTGTATTTGTACTATAAATTAATAAACTAATAATTAATA
 31270  AGATGATTAAGATTATTAAAGGTAAATTATAAGAAGTTAAACTAAATCAATTATTAAATA
 31330  ATGTTAATCCTGGTTTTAAGGATATTATATTTATAGAGTTTATAAATAAGATTAATATAT
 31390  AACTCAAGACTAATATTCCTAATCTATTTAATAATATAGAATGACCTATTATAGTATTAT
 31450  ATGAGATTTTATTATTACTATTATTTATTGTAGTAGAATTGGTTAAAGTTGA
;; mfannot: G-nad2 <== start Def by similarity
 31502  TAAAACTAATAAGGTTAAAAATGATGAAAATAACAT
;     G-nad2_2 <== start
 31538  CACCTAAACCTTATATATTAGATTCATTATAAGATTATTATATCATTCATCCTTTAGATA
 31598  TTTAATACCAGTATTAATAGGGACATCTCTTTATACTACTTTTTTATCTTGGTTCTAAAT
 31658  CTCATTAAAATTAATTTATATGGATATATGAATATATAGATAAGGTTTTATAA
;     G-atp6_2 <== end
 31711  TTAATGTAAATAAATAGCATCTTTTAAATAACCACTAAATAATATACAGAAAACATAAGC
 31771  TTGTATCATAGCTATAGCAAATTCTAATATAGTTATAGCTATAACTCCAGCTAAAGGTAT
 31831  AAATCCACTAACAAAACCAAGAAAAGAAGAGCTCATTAAATTAAGTATTAATGAACCTAA
 31891  TATTAACATTAATAAATGACCAGATAATATATTAGCTGATAAACGTAAACCTAATGATAT
 31951  AGCTTTTGAACTATATGATAAAGTTTCTATTAATACTAAAACTGGTACTAAAGCTAATGG
 32011  TGTTCCTGTTGGTACAAATAAAGAAAAGAAACCTAATCCATGATTTACTAAACCTATAAT
 32071  AGTTAATCCTAATCATAAAGTTAAACTTAATGATATTATAGCTACTATTTGTGCTGATAT
 32131  TGCAAATGAGTATGGAATCATCGATATAACATTAGCAATTAAAATAAAGTTAAACAAAGT
 32191  AAATATAAAAGGGAAATATATACCTCCACGTGAACCTATTTGACTTTTAACCATATTTAA
 32251  TATAGTATCATATATAGATAATATAACTATACCTCATCTATTTCAACCTAAATAAGTTTT
 32311  ATTTAATATAATATTATATCCATATATTATTAAACTAACTATAATTAAATATATGATATA
 32371  ATTAGATATACTTAATGTTATTATATTATTTATTGTTAACAAAGGTTTAATTTCAAATTG
 32431  ATCTAATGGTGAAAAGAACATGAGACTTTTTAT
;     G-atp6_2 <== start
 32464  TTCCTTAATTACTTATATGAATTTAAGGTCTAAGTTATATTGAGATTT
;     G-atp8_2 <== end
 32512  TTATAATTTTATTATTATATTTCTAGCTATTAATAATCTTAAAATATTAGGTAATAAATA
 32572  TTTTGAAGTTATATATATTAATATAGTTAATATCAATATACCAAAAGTTAATAAATGTAT
 32632  AAAATAAAATGGAACTAATTGTGGCAT
;     G-atp8_2 <== start
 32659  TTATTATTAATTAATTTAAGGGATAATTTCTTTAATTCTTTTATCT
;     G-trnP(ugg)_2 <== end
 32705  TCAGATTGAAGGGATTTGAACCCCCATAAATCTACAC!CCA!ATGTAGATACGTTACCAA
 32763  TTACGCAACAATCTG
;     G-trnP(ugg)_2 <== start
 32778  TTAGATATATCAAGATTAAGTTTAATTTAAATCTATTTATAATTATATAAATCAAAGTAT
 32838  ATAAGGACTTGAAATCAAAT
;     G-trnC(gca)_2 <== end
 32858  AGAACATTGAGGGAATTGAACCCTAAAAGAACTAATT!TGC!AATCAGACTATTCAACCA
 32916  TGAATTACAATGTTC
;     G-trnC(gca)_2 <== start
 32931  AT
;     G-trnG(ucc)_2 <== end
 32933  TATGACAAATGTGACTCGAACACATATTATAGTATT!GGA!AGTACCAGAGTTTAACCTA
 32991  TTAACTTATTGTCAC
;     G-trnG(ucc)_2 <== start
 33006  TTAATACCATTATAATTTATAACTTACCTATTTCAATTATATATACATACCTTATTTCTA
 33066  TCTACATTCTTATTACTATCTACTTATTTCTATCTACATTCTTATTTCTATCTACTTCTA
 33126  TTCTTACTTCTCTACATACCTTTTTCTATCTACTTCTCTACATTCTTATTACTATCTACT
 33186  TCTCTACATCTTTTTCTTATTTATACCTTATACTATATCTCTCTACATCTCTTTTCTATC
 33246  TTCTTTTCCTATTCCTTCTTTATTATATTTATCTATAAATACCATTTTTATCCCCCCCAC
 33306  CTATATATAAAAA
;     G-trnE(uuc)_2 <== end
 33319  TAACCACAATGGGATTCGAACCCATATAAATACTAT!GAA!GAAGTATTATCATAACCAA
 33377  TTAGATCATATAGTC
;     G-trnE(uuc)_2 <== start
 33392  AAAA
;     G-trnT(ugu)_2 <== end
 33396  TATCGTATTGAGGAATCGAACCTCACACCTTCCGATT!ACA!AAACGGACGCTATGCCTG
 33454  GTTAGCTTATACGAC
;     G-trnT(ugu)_2 <== start
 33469  AA
;     G-trnM(cau)_4 <== end
 33471  AGCTTAAGAAAGGAATTGAACCTATATTAGATACAT!ATG!AGGTATCTGTTCTAACCAT
 33529  TGAACTACCTAAGC
;     G-trnM(cau)_4 <== start
 33543  AAAGG
;     G-trnH(gug)_2 <== end
 33548  GATAACTACTGAGAATTGAACTCAGATAAATTGCGC!CAC!ATACAATTGTTCTACCTTT
 33606  GAACTATAGTTATC
;     G-trnH(gug)_2 <== start
 33620  ATAA
;     G-trnY(gua)_2 <== end
 33624  TGAGGAGAGACTGAATCGAACAGTCGTAGCACAAAGGCACTAAAGT!TAC!AATTTAGCT
 33682  CTAATTACCAACATTAGAATCTCCCC
;     G-trnY(gua)_2 <== start
 33708  TTTAT
;     G-trnL(uaa)_2 <== end
 33713  TACGGTTAATAGGAATCGAACCTACACGATATTAATCCTAACATT!TTA!AGTGTTATAT
 33771  GTCTACCATTTCATCATAACCGT
;     G-trnL(uaa)_2 <== start
 33794  ATATAAA
;     G-trnI(gau)_2 <== end
 33801  TTAGTTTAATGAGAATCGAACTCATATTTATCGATT!ATC!AATCAATCTCTCTACCTAT
 33859  TGAGATATAAACTA
;     G-trnI(gau)_2 <== start
 33873  AATAAATGAA
;     G-rns_1 <== end
 33883  TAAATAAATATATCCCGATCAGGTTCCCCTAACCGAACCGTATTTCAACTTACAGCAAGT
 33943  CCTTTAAATATAAACTCAATAAGTAAAAATTAAATTTCTTGCTGTTGATGAGTGGTTAGT
 34003  ACGAAGTAGCAAAAAATTTCACCGTAACTCTATTGTTTACGATTACTAGCAATTCCTCCT
 34063  TTATGTTACCGAATTACAGATAACAATCCATAAATGAAACTATGTCTTTTTCTTAATATT
 34123  TAATATAACTTAATATAATTAATTTAATTGTTATTAATATTGTAACACGTCGATAGCCCA
 34183  TCTCATTAGGGTCATCATGATTAGTCTTCTACCTCTACTTCCTATAATCTTACAATTATA
 34243  CTTATCATAAAGAAAAGGGTTACGTTCATTCAATAACTTAATATTAAACCTCACGGCATG
 34303  AACTGACGACAACGATGTAACGCCTGTTAAATATTCAAGAGATGGTAAGGTTTTTGGAGG
 34363  ATCATCCAATTAAATGACATGTTCCACTGCTTGGGACTACAACCGTCTAATGTCTTGTAT
 34423  TTCACCCTTGCGAGCGTACTAGTCAGGCGGAATACTATTCATTTTCAATTTTCTTTTTAT
 34483  TGTATTCATTGTTTACTGCTACGACTAAATGGGTATCGAATCCATGTCGCTACCGTAGCC
 34543  TTCATCTCACAACGTCAATAATTTTAAGTAATCTCTTTATAGTCTTAATTTTTTCTTCGG
 34603  ATTTTATCCCTCTAACTTTAATTCTTATTACCCTTTTATTATTCTATATAAATTAATACG
 34663  TTCTACAGATCCTTTAAGCCATTCTGATCAATGCTTGCCCTCTATGTCTAACCGCAGCTG
 34723  CTGGCACATATTTTAGTTAGGACTCATTCATAATTAGTATCATTATTACTATTATTTTGA
 34783  AATTTATAGTTTATCTTTTATTAGTTCCTTTTTTTTAATAATTTTCTCATAGATAACTTG
 34843  ATCAGTCGTTAGACCATTGTCAAAGATTCCCCACTGCTGCTCTTTATAAGAGTTGATTTT
 34903  TATCAATGTGGCCGTTGTGACTTTTATCGTCGGCTTCAGTTCCATGGCTAGAAATATCTA
 34963  TTACCTACATCTGTATAAGATTTATTTTTTATCTTATTATACTCACCTTAACGCTTAATT
 35023  TCTTAACTTGCATGTGTTATGTCTCTATATAGCATTAGATCTGAACCAACATCATGTTCT
 35083  CTTAATT
;     G-rns_1 <== start
 35090  ATTTTTCTAATTTTA
;     G-trnM(cau)_5 <== end
 35105  TTAAATTACTCAGAATTGAACTGAGATACATCCATT!ATG!AGTGGATTGCTCTACCATT
 35163  GAGCTATAATTCA
;     G-trnM(cau)_5 <== start
 35176  AAT
;     G-trnM(cau)_6 <== end
 35179  AAGCAATAAATAGATTTGAACTATTATAATAAAGGC!ATG!AGCTTTATATGTTACCAAT
 35237  TACATTATATTGCT
;     G-trnM(cau)_6 <== start
 35251  TACCTTAATTAA
;     G-trnR(acg)_2 <== end
 35263  ATGACATAGTAAGAATCGAACTTACATAAAAATATT!CGT!AATATAATACACTAACCAT
 35321  TATGTTATATGTCA
;     G-trnR(acg)_2 <== start
 35335  AA
;     G-trnS(gcu)_2 <== end
 35337  CGGATAACCAGCGAATCGAACGCTGAGAGCTAAATAAGCAACTACGT!AGC!AAGTAGGT
 35395  TAGTTTACCAATACCGAGTTATCC
;     G-trnS(gcu)_2 <== start
 35419  TT
;     G-trnD(guc)_2 <== end
 35421  CGTATTGCATCAGATTCGAACTGACATCTCTTATAGT!GAC!ATTATAAGGCTTTACCTT
 35479  TAAGCTACCAATAC
;     G-trnD(guc)_2 <== start
;     G-trnQ(uug)_2 <== end
 35493  CTGAGTCGATATGATTCGAACATATATAAACCTAGCT!CAA!ATCTAGGTGACTTGCCAA
 35551  TTAGTCTACAACTCA
;     G-trnQ(uug)_2 <== start
 35566  TAAGCTTATTTTTCTATCTTAC
;     G-nad4_2 <== end
 35588  CTATATATATGAATAAATTTTATACATTAAATTACTTCCTTCTCATATAAGATCTAAAAT
 35648  AAAATAAGGAAAGAAACCAAAGATTATAGTTGGTAATATTAAAGCTAACATTAAAAAACT
 35708  TTCTCTATAAGTACAATCTGATGTTAATTTTATATATGGTGTTTTTATTCCTCCTGTTAA
 35768  TCTATTAGTTATTTTCATTTGATATGAAGCTGATAATAAAACTGATAATGTAGCTAATCC
 35828  TCCTAATATTGGTGCTCTATTAATTGAACCAGTTAATGATAACATTTCACCTATAAAATT
 35888  TAATGATAAAGGTGTACCAGTATTACAGAAACTTAAAATAATTAAATAGAAAGCTAATAA
 35948  TGGCATATAAGTTAATAAACCTTGATAATAATATATTAATCTATTATGATATCTATCATA
 36008  TAAAATTCCACCAACTATAATAAATAAACCAGGAGATACAAAACCATGAGCTAAAGATAA
 36068  AACTAAACTACCTGATATACCAATTAATGTATTAGATAAAATACCTAATATACATACAGC
 36128  CATATGAGATATAGAACTATAAGCTATAATTACTTTAAGATCAGTTTGTCTTAATGTTAT
 36188  TATTGATGTATAAATTATAGTTATAACACATAAAACATAAACTAAAGGTGTATATAAAAA
 36248  AGCAGCATCAGATAATGTAGGTAAAATTAATCTTATTATAGCATAAATAGCTAATTTTAA
 36308  TATTACCCCTGCTAATAATATTGATCCTGCTAATGGTGATTCTGAATGAACAACAGGTAA
 36368  TCAAGTATGTACTGGAGCTAATGGTGTTTTAACTGCTATACCTATAAATATAGCTAAAAA
 36428  TAAAATACATTGTAAATCTATTGATAAAACTAATAAACTTGTAGCTTGATAATCAGTATT
 36488  ATTTAATAAAATTTCATATATAGTTATAGCTAATAACATAAATAGGGATGAGAATAATGT
 36548  ATAAATTAATATATAATCTGCTGCTTTATCTTTATTAGTAGCTCCATATAAACCTATCAT
 36608  AAGAAATAAAGGAGCTAAAGATGCTTCAAAATATATATAAAAAGAGGTCATATCTTGACA
 36668  CATAAAATTAATTAATAAAATTATACCTAAATTAAAGACTAATTCAAAGAACAATGTACT
 36728  CTTTATATTATTTCAATTTGATATTATTGATAATGGTATAAGATAAGCTGTTAATATAAT
 36788  TAAAATATCAGCAATACCATCAGTTGTATAAAATACATTTATTTCTGATCAATCATATAA
 36848  AGTAGGTATAGTTAATAAACCACTAGCTATTAAGATAATATGTTTAGATAATTGGTTAAA
 36908  TAATCTTGAACTTAAGGAAGTAAAAGAAGATAAACTGAAGTAAATAAAAGTCAT
;     G-nad4_2 <== start
 36962  AAGTTTCTATTAAGATTTCTTAACATTAA
;     G-trnT(uag)_2 <== end
 36991  TATGACTAAAGGGAGTTGAACCCTTAAAAAATTAGAC!CTA!AACTAATCGCGTTTACCT
 37049  ATTTCGCCATAGTCAT
;     G-trnT(uag)_2 <== start
 37065  TA
;     G-trnS(uga)_2 <== end
 37067  CGGATATAACATGATTCGAACATGTGAACTATTAAGTCTTAATAAC!TCA!AGTATTACG
 37125  CTTTAAACCACTCAGCCATACATCC
;     G-trnS(uga)_2 <== start
 37150  TTACCTAAATAATATTTATATAGTAGAAGAATATTTATCAAAGGTATGATAATGTTATTA
 37210  TT
;     G-atp9_2 ==> start
 37212  ATGCAATTAGTTTTAGCAGCTAAATATATAGGAGCTGGAATATCAACATTAGCTTTAGGT
 37272  GGATCATCAATAGCTATTGCTTTAGTTTTTGTAGCTTTAATTAATGGTACTTCTCGTAAT
 37332  CCTTCATTACGTTCAACTTTATTTCCTCAAGCTATTTTAGGATTTGCATTAGCAGAAGCT
 37392  TGTGGATTATTTGCTTTAATGATAGCTTTCTTATTATTATATGCTGTTTAA
;     G-atp9_2 ==> end
 37443  TATTCATATATATATAAAAAGATATTCATATAA
;     G-trnV(uac)_1 ==> start
 37476  AAGTTATTAGATTAATGGTAAAATCATAGTTCT!TAC!ACAACTGAGACATAGGTTCAAT
 37534  TCCTATATAACTTA
;     G-trnV(uac)_1 ==> end
 37548  T
;     G-trnW(uca)_1 ==> start
 37549  AAGAGTATAACTTAATGGTAAAGTTTTTGTCT!TCA!ACACATATAATAGTAGTTCGATT
 37607  CTACTTACTCTTG
;     G-trnW(uca)_1 ==> end
 37620  TTTT
;     G-trnF(gaa)_1 ==> start
 37624  GCTTTTGTAGCTTAAATGGTAGAGCATTCGCTT!GAA!GCGCGACTAGTGTAAGTTCAAT
 37682  TCTTTCCAAAGGCA
;     G-trnF(gaa)_1 ==> end
 37696  TTTT
;     G-trnK(uuu)_1 ==> start
 37700  GAGTTAATAGTCTAATGGTTAAGACAATTACCT!TTT!AAGTAATATATATTGGTTCAAT
 37758  TCCAATTTAACTCA
;     G-trnK(uuu)_1 ==> end
 37772  AAAAAAATTTTATATATCAATATGATTATTTTCTTTTT
;     G-cox3_1 ==> start ;; mfannot: alternative ATG start pos 37783
 37810  ATGACTAATTCTATAAGAGGTTATATACAATTACATCCTTTTCATTTAGTTAACCCATCT
 37870  CCTTGACCTTTATATACTTCTTTTGTTTTAATGAATTTAGCTTTAACTATTGGTTTAACT
 37930  GCTCATAATTATATAAGTAATAATTACTATCTTTTATTAAATATTATAAGTATATTATAT
 37990  GTATTAACATTATGATTTAAAGATGTTGTAGCTGAAAGTACATATTTAGGTGATCATACT
 38050  AAAGCTGTTAAAAATGGATTAACACAAGGTTTTTATTTATTTGTTATTAGTGAAATTTTA
 38110  ATTTTTGCTTCATTATTTTGAGCATATTTACATTCATCATTAAATCCTACTATGGAAATT
 38170  GGTATGTCTTGACCACCTATTGGTATAGAAACTATATCACCAAGTGAATTACCTTTATTA
 38230  AATACTATCATTTTATTAGCTTCTGGTGTTACTATAACTATGGGACATCATGCTTTAATT
 38290  AATAGTAATAGAAAAGATACATTATATGGTTTCATATTTACTTCCTTATTAATAATAATA
 38350  TTTGTTATATTACAAATCTTTGAATTCATGTTTTCTGTATTTACTATTTCTGATGGTATA
 38410  TATGGTTCAACATTTTATGCATTAACAGGTTTACATTTCTTTCATATGAATAGTATAGCT
 38470  ATAATGTTAATTGTATGTGTATGAAGAATTTATAATTATGATTTTACTAATAATAGTCAT
 38530  GTATTTATAGAAATGACAGTAATATATTTACATGTATTAGATATATTATGATTATTTATT
 38590  TATATAATATGTTATTGATGAGGTTCATAA
;     G-cox3_1 ==> end
 38620  ATATATTCATATAAGATATACCTATTATGAGATATAATGTATAGTAGTATATAAATATAA
 38680  GAATAAGATATAATGTATAGTAGTATATAAATATAAGAATCTAATTAATCATAAAGTAGA
 38740  TAGTTATATGTAATAGTAGGGATAATAATAAGATATAGGTATAGGCTTTAGTTAAAATTA
 38800  ATCATATAAGGAAGGTAAAAATCAATTATCTATATCTAAATAAAATAACCATAAAAGGGA
 38860  AGGATAATAAAATCGTATCGATAGTAAATATAAAATCTAATTAAAGAAGTAATTCGAAGA
 38920  AGGTTTATATTATCTAGCCTATTATATCTCATATATATCTATATAAGAAGAATAAAATTA
 38980  ACTATCACTGATATGATATGATATTATAAGATAATAAATAAGATGTATATAAGGGAAAGG
 39040  ATAAATTAATATGATCATATATCTATTTCTAAATAAAAGATTAATCTAAATAAAATAGGA
 39100  TACTTAATTTCTACAATTATACAGTTTTGTTATACCAAATATATTATCTATATTACCTAT
 39160  ACACCTAAAATTTAAATTTTAAGTGGGATGGTAGCTTAGATGATCTATATCATAAGTTGT
 39220  AATAAGGATAAATTAAATAAGATCATATCAAAAGAGGTAATAAATAGAAAATAACTTAAT
 39280  TATATGGTCACCTTTTATGAGATTAAAATTATAATTAAGGTATATAAACAATAGGATAAA
 39340  GTTAAAAGAAGAGAAAAATGAAAAGAAGAGATATAATAACCCCGAAAATTTATTTTTGGG
 39400  GTAAGGGGTAAAAATAAGCAAATAAAGAGTAAAAATCCGAGAAGAGAAATAAGTACCTAT
 39460  AAACTAACAACTACCCAGCTTGCTGGGTGATAAGATAAGATATTTATCTATATAAATAAT
 39520  AGAAATCTATAAGTAAAGCTCTAATAGAATTAAAAATATCTTATTTAAAGATAATGAAAA
 39580  TCAAGGGGTGAGATATATAGTAAGAAGTAAAAATCAAAAAGAAGTAAACCAAAAATTATT
 39640  ATCTATTTAGTTAAAGGAGTATTAAGAAGTAAAAATCAAATAGAAAAGAAATTTAACAAA
 39700  AAGAGTAATCCGTAAGGAGTAGTAAGAATGAATAATCAAACCTAAGTAACTAAAAATATA
 39760  CTGCGCAGAATGCGCGAAATAATGCGTATATAAAAGTAACCCGTAAGGGCTTAATAAGAA
 39820  GGAAAGTTTAAAAAGAATTAACTAAACTTATCCGCGCAGCGAAAAGAAAATTAACATAAA
 39880  GAGTAATCCGTAAGGAGTAGTAAGAATTAAAAATCAAATAGAAATAAGATCAAAAAGAAG
 39940  TGAAAGATAATTTTTAATAAAAATAAATTAGGAAGTAAGAAGAGGTTATAAAAAAGAAGA
 40000  AACAAAAATCAAGTTAATTTGTCGACCAAAAAATAAATTTAAAACAATGAAATCCGGCCG
 40060  AAGGCCAAAAAATATTCTATTTTTCTGGTCGTATTATCTTATATATTTATAATGTTTCTT
 40120  TAATTTACTTATATAAAAATTAACTAATTTAACCTTTAACTTAATTGATTATAAATTATA
 40180  TAATAAGATATATAAGTCAACCTATTAATTTAAAATTTCGGGGGGTGAGAAAGTAATAAA
 40240  AAAGAAGAAATAATAAACCCCCCCTAAAATAGAATTTTCTATTTTAGGGGGGATAGTAAA
 40300  TATAATAGAGTATATAAAATAAGATATTTGATAATAGATATATTAATTGAGATATGGTAT
 40360  AAATAATAATAAGTATAGTAAATAGAAATATGTATTATATAAGATATCTATATATGTTAA
 40420  GTAAAAAAAATTAAATATAAAAGTTAGTCGATATAATAGCTTGTATTTTAATTAATAAAT
 40480  ATAAAAGCCTATATAATATAGTATTAAATAAAAATAATAAGAAGATATAGTATAAGCTCT
 40540  TATAACATATAACTACCACCAGCTAGCTGGTGAATATGAGATTTATTTTAATATATAATA
 40600  GATATGTAAAAATATAATTGCTTAAATCAACCATAAATAAATAGGTAAAAATATAATACT
 40660  TATTATACTTGTATGTAAGGATATATAAATAAGGTAAAATCGAAAAGATTAATTATATAT
 40720  AAACTCAATAAGTAATTCTAAGGGTATTTTAGATATTAAATTTTAGTATGAGATAAATAA
 40780  AAGAGAAATTTTAAATTAATAGGTTGACTTATATATCTTATTATATAATTTATAATCAAT
 40840  TAAGTTAAAGGTTAAATTAGTTAATTTTTATATAAGTAAATTAAAGAAACATTATAAATA
 40900  TATAAGATAATACGACCAGAAAAATAGAATATTTTTTGGCCTTCGGCCGGATTTCATTGT
 40960  TTTAAATTTATTTTTTGGTCGACAAATTAACTTGATTTTTGTTTCTTCTTTTTTATAACC
 41020  TCTTCTTACTTCCTAATTTATTTTTATTAAAAATTATCTTTCACTTCTTTTTGATCTTAT
 41080  TTCTATTTGATTTTTAATTCTTACTACTCCTTACGGATTACTCTTTATGTTAATTTTCTT
 41140  TTCGCTGCGCGGATAAGTTTAGTTAATTCTTTTTAAACTTTCCTTCTTATTAAGCCCTTA
 41200  CGGGTTACTTTTATATACGCATTATTTCGCGCATTCTGCGCAGTATATTTTTAGTTACTT
 41260  AGGTTTGATTATTCATTCTTACTACTCCTTACGGATTACTCTTTTTGTTAAATTTCTTTT
 41320  CTATTTGATTTTTACTTCTTAATACTCCTTTAACTAAATAGATAATAATTTTTGGTTTAC
 41380  TTCTTTTTGATTTTTACTTCTTACTATATATCTCACCCCTTGATTTTCATTATCTTTAAA
 41440  TAAGATATTTTTAATTCTATTAGAGCTTTACTTATAGATTTCTATTATTTATATAGATAA
 41500  ATATCTTATCTTATCACCCAGCAAGCTGGGTAGTTGTTAGTTTATAGGTACTTATTTCTC
 41560  TTCTCGGATTTTTACTCTTTATTTGCTTATTTTTACCCCTTACCCCAAAAATAAATTTTC
 41620  GGGGTTATTATATCTCTTCTTTTCATTTTTCTCTTCTTTTAACTTTATCCTATTGTTTAT
 41680  ATACCTTAATTATAATTTTAATCTCATAAAAGGTGACCATATAATTAAGTTATTTTCTAT
 41740  TTATTACCTCTTTTGATATGATCTTATTTAATTTATCCTTATTACAACTTATGATATAGA
 41800  TCATCTAAGCTACCATCCCACTTAAAATTTAAATTTTAGGTGTATAGGTAATATAGATAA
 41860  TATATTTGGTATAACAAAACTGTATAATTGTAGAAATTAAGTATCCTATTTTATTTAGAT
 41920  TAATCTTTTATTTAGAAATAGATATATGATCATATTAATTTATCCTTTCCCTTATATACA
 41980  TCTTATTTATTATCTTATAATATCATATCATATCAGTGATAGTTAATTTTATTCTTCTTA
 42040  TATAGATATATATGAGATATAATAGGCTAGATAATATAAACCTTCTTCGAATTACTTCTT
 42100  TAATTAGATTTTATATTTACTATCGATACGATTTTATTATCCTTCCCTTTTATGGTTATT
 42160  TTATTTAGATATAGATAATTGATTTTTACCTTCCTTATATGATTAATTTTAACTAAAGCC
 42220  TATACCTATATCTTATTATTATCCCTACTATTACATATAACTATCTACTTTATGATTAAT
 42280  TAGATTCTTATATTTATATACTACTATACATTATATCTTATTCTTATATTTATATACTAC
 42340  TATACATTATATCTCATAATAGGTATATCTTATATGAATATAT
;     G-cox3_2 <== end
 42383  TTATGAACCTCATCAATAACATATTATATAAATAAATAATCATAATATATCTAATACATG
 42443  TAAATATATTACTGTCATTTCTATAAATACATGACTATTATTAGTAAAATCATAATTATA
 42503  AATTCTTCATACACATACAATTAACATTATAGCTATACTATTCATATGAAAGAAATGTAA
 42563  ACCTGTTAATGCATAAAATGTTGAACCATATATACCATCAGAAATAGTAAATACAGAAAA
 42623  CATGAATTCAAAGATTTGTAATATAACAAATATTATTATTAATAAGGAAGTAAATATGAA
 42683  ACCATATAATGTATCTTTTCTATTACTATTAATTAAAGCATGATGTCCCATAGTTATAGT
 42743  AACACCAGAAGCTAATAAAATGATAGTATTTAATAAAGGTAATTCACTTGGTGATATAGT
 42803  TTCTATACCAATAGGTGGTCAAGACATACCAATTTCCATAGTAGGATTTAATGATGAATG
 42863  TAAATATGCTCAAAATAATGAAGCAAAAATTAAAATTTCACTAATAACAAATAAATAAAA
 42923  ACCTTGTGTTAATCCATTTTTAACAGCTTTAGTATGATCACCTAAATATGTACTTTCAGC
 42983  TACAACATCTTTAAATCATAATGTTAATACATATAATATACTTATAATATTTAATAAAAG
 43043  ATAGTAATTATTACTTATATAATTATGAGCAGTTAAACCAATAGTTAAAGCTAAATTCAT
 43103  TAAAACAAAAGAAGTATATAAAGGTCAAGGAGATGGGTTAACTAAATGAAAAGGATGTAA
 43163  TTGTATATAACCTCTTATAGAATTAGTCAT
;     G-cox3_2 <== start ;; mfannot: alternative ATG start pos 43219
 43193  AAAAAGAAAATAATCATATTGATATATAAAATTTTTTT
;     G-trnK(uuu)_2 <== end
 43231  TGAGTTAAATTGGAATTGAACCAATATATATTACTT!AAA!AGGTAATTGTCTTAACCAT
 43289  TAGACTATTAACTC
;     G-trnK(uuu)_2 <== start
 43303  AAAA
;     G-trnF(gaa)_2 <== end
 43307  TGCCTTTGGAAAGAATTGAACTTACACTAGTCGCGC!TTC!AAGCGAATGCTCTACCATT
 43365  TAAGCTACAAAAGC
;     G-trnF(gaa)_2 <== start
 43379  AAAA
;     G-trnW(uca)_2 <== end
 43383  CAAGAGTAAGTAGAATCGAACTACTATTATATGTGT!TGA!AGACAAAAACTTTACCATT
 43441  AAGTTATACTCTT
;     G-trnW(uca)_2 <== start
 43454  A
;     G-trnV(uac)_2 <== end
 43455  TAAGTTATATAGGAATTGAACCTATGTCTCAGTTGT!GTA!AGAACTATGATTTTACCAT
 43513  TAATCTAATAACTT
;     G-trnV(uac)_2 <== start
 43527  TTATATGAATATCTTT
