# Supplementary material for: Global Characterization of Fungal Mitogenomes: New Insights on Genomic Diversity and Dynamism of Coding Genes and Accessory Elements
Source: Front Microbiol. 2021 Dec 1;12:787283. doi: 10.3389/fmicb.2021.787283 (PMC8672057; doi:10.3389/fmicb.2021.787283)
Supplement: Supplementary File 1 — de novo annotation files of the 685 mitogenomes investigated in this study. Annotation was performed with the Mfannot program. [file Data_Sheet_1.ZIP › Supplementary_FileS1/CP006517.1_Saccharomyces_cerevisiae_YJM1248_mitochondrion_complete_genome_mitogenome_g3.mfres]

;; Masterfile modified automatically by mfannot version 1.35
;; on Sat Dec 26 19:40:26 2020 by user pfonseca on host LGCM-PROC
;;    - Gene Totals: 48
;;    - List of genes added:
;;      atp6                 atp8                 atp9                
;;      cob (4 introns)      cox1 (4 introns)     cox2                
;;      cox3                 orf117               orf152              
;;      orf241               orf246               orf296              
;;      orf299               orf316               orf348              
;;      orf385               orf474               orf777              
;;      orf90                rnl                  rnpB                
;;      rns                  rps3                 trnA(ugc)           
;;      trnC(gca)            trnD(guc)            trnE(cuc)           
;;      trnE(uuc)            trnF(gaa)            trnG(ucc)           
;;      trnH(gug)            trnI(gau)            trnK(uuu)           
;;      trnL(uaa)            trnM(cau)            trnN(guu)           
;;      trnP(agg)            trnP(ugg)            trnQ(uug)           
;;      trnR(acg)            trnR(ucu)            trnS(gcu)           
;;      trnS(uga)            trnT(ugu)            trnT(uuag)          
;;      trnV(uac)            trnW(uca)            trnY(gua)           
;;
;; end mfannot
;;


>CP006517.1 Saccharomyces cerevisiae YJM1248 mitochondrion complete genome gc=3
     1  TTCATAATTAATTTTTTATATATATATTATATTATAATATTAATTTATATTATAAAAATA
    61  ATATTTATTATTAAAATATTTATTCTCCTTTCGGGGTTCCGGCTCCCGTGGCCGGGCCCC
   121  GGAACTATTAATTAATAATAAATTATTATTAATAATTATTTATTATTTTATTATTAAAAT
   181  ATATAAATAAATAAATAAAAATATTAAAAAGATAAAAAAATAATGTTTATTCTTTATTAT
   241  AAATTATATATATATATATATATAATTAATTAATTAATTAATTAATTAATTAATAATAAA
   301  AATATAATTATAAATAATATAAATATTATTCTTTATTAATAAATATATATTTATATATTA
   361  TAAAAGTATCTTAATTAATAAAAATAAACATTTAATAATATGAATTATATATTATTATTA
   421  TTATTTATAAAATTATTAATAATAATCAATATGAAATTAATAAAAATTTTATAAAAAAAG
   481  TAATGAATATTCCTTTTTAAAAATACCTTCTTAATTAAATAAAATAAAATAAAAAGGGGA
   541  CTTTATATTTATAAAGTAATTATATTATTATTATTATTATTATTTATTTATTTATTTTTT
   601  TTTATTATTTTATTATATATATTATATATTAATA
;     G-trnP(ugg) ==> start
   635  CAGATAGAAGCCAAAAGGTCAGGCGCTTTCTT!TGG!GAGAAAGACCTAGTTAGTTCGAG
   693  TCTATCCTATCTGA
;     G-trnP(ugg) ==> end
   707  TAATAATTTAATTAAACATTAAAAAAAAATATATATATTTATCATAATATATTAAATTTT
   767  ATTACATTACATTACATTACAAATAAATACTTTTATTTATAT
;     G-orf117 <== end
   809  TTATAAAAATATGAACTCCTTCTTAAATAGGGGTTCGGTCCCCCACGGGGTCCCTCACTC
   869  CTTCGGGGTTCGGTCCCCCCCTCCCGTTAGAATAGGGAGGGGGGTCCCTCACTCCTTCTT
   929  AATTAAAGATAAAAAGGGGTTCGGTCCCCCTCCCGTTAGAATAAATATAGGGAGGGGTCC
   989  CTCACTCCTTCGGGGTCCGCCCCGCGGGGGCGGGCCGGACTCCATATTATTATTATTATA
  1049  ATTATTATTATAATTATTATTATAATTATTATTATAATTATTATTATAATTAAAGAGTTT
  1109  TGGATACCAATATGATATAATATGATATAGGATCGAAACCCCTCATTTTATCAT
;     G-orf117 <== start
  1163  TTATTTATAATATTATAAATAAAAAAAATATTATATGTTATAATAAAATTAATATCATAA
  1223  TATATTATATTATATATTATATTATATATATATATATATATATTCTTTTATAAAATTTAT
  1283  ATTCTTCTTATTAAAATTTAAAATTTAAAATTTAAAATTTAAAATTTAAAATTAAAAAGG
  1343  GGAGCGGACTTTTAATTATATTTAATTATAGTTTTTAATCATTGGTTGAGATTTCAAAAT
  1403  AAGGTATAATATTTATATTATTCTTTAACAAATATTATATTATAAAAAAGATATAATATT
  1463  TATATATTATTATTAATATTATTTTTTCATAAACTTATAATTTTTATATCATTATTTATT
  1523  ATTATTTTTAATTTCAACTCCTTTTTGGGGTTTCTATTTTACCTTCAGCAGAGACTTTCT
  1583  AATTATAATTATATATATATAAATTTAAATACATTTATAAAAAAGTATATAATATAATTA
  1643  TATTATATATAATAATATTATTAAATGAAGTATTCTTTATTATTAATTATAGGATATCTG
  1703  GGGTCCATTAATAATTATTATTGTAAATAATAATAGGGACCCCCCCCCATTATCTAATTA
  1763  ATAAATATATAAATAATCATTAATAAATATATTAATAATTATTAATAAATATATAAATAA
  1823  TCATTAATAAATATATAAATAATATATTATATTATAAAAATATAATAATAATAATTTATT
  1883  ATTAAAATATAATAATTTATTATAAAAATATAATAATTTATTATTAAAATATAATAATTT
  1943  ATTATAAAAATATAATAATAACTCTTTTCGGGGTTCACACTTTTATAAATAATAAATAAT
  2003  AAATAATAAATAATAAATAATAAATAATAAATAATAAATAATAAATATTAGTGTTTACTC
  2063  CTTCCGGGGTTCCGGCTCCCGTGGCCGGGGCCCGGAACTAATATAAAATAATAATTATAA
  2123  AAATAATCATTATTAAAAATATTATTAATTATTAAATTAAATACAATTAATATAATTTAG
  2183  TTGTTTATATAATTTTAAATAATGTTTATATCAATTTAATAAAATTAAATTTATAGTGAA
  2243  CACCTTTATTTAAAGGTGTGAACCAATCCCGCAAGGCAAGGGAGGAGTTCCGGGGCCCGG
  2303  CCACGGGAGCCGGAACCCCGAAAGGAGTTTATCTATATATTATAATAACTATATGAATTT
  2363  AATTATTAAAAATAATAAAAATAAGGAATTTTAATAAGAAGTAATATTTATTATATAATA
  2423  TATAAAAAAAATATATATATATAAAAATATATATAATAAGTTTTATTATAATATATATTA
  2483  AATTAATTATTATGAGGGGTTCGGTCCCTTTCCGGGCCCCAATTCATCTCATCTCATTTT
  2543  ATTTCATTTCAATATCATCTAATCTCATTTCTTTATAGATTTTACATATATATAAATATA
  2603  AATATAAGATATTCACATTTATATATAATATAATATAATAGATATTCATTCCTCTTTGAT
  2663  TAAACTAATAATTAATAATTAATAATTAATAATTAATAATTAATAATTATTCAGTAGAAC
  2723  TCCTTCTTAAAAAGGGGTTCGGTCCCCCTCCCATTAGGGAGGGGGACCCTCACTCCTTCG
  2783  GGGTCCGCCCCGCAGGGGGCGGGCCGGACTATTATTAAATAATTTATAATTTATTATTTA
  2843  TTAATATATTTATATAATATAATATAATATAATATTATTCATACTTTTTATTAATATAAT
  2903  ATAATATTATTAATACTTTTTATTAATATAAAGAAAAGAGTTTCAATTATTTATTTATTT
  2963  ATTTATTTATTTTTTATAAAAATAAGAATTAATTTAAATAATTTATTTAATGAAATTATT
  3023  AATTATAAATAAAAATAATAATTTTTAAAGATGTAATATAAAAATAAATATAATATAATT
  3083  TAGGATAATTATATAAAATATTTATTATATATAGTTTTCTATAAAGAGTTAAAAAAGTGA
  3143  TAATATAATATATAATATTTATAATTCCGGGGCCCGGCCACGGGAGCCGGAACCCCGAAA
  3203  GGAGTGAGGGACCCCCTCCCGTTAGGGAGGGGTGACCGAACCCCTCGTTATTTATATATA
  3263  TATAATTATAATCTTATTAATTATTTATATATATATTTAATATTATTTTTTATATAATTT
  3323  TATATTAAAGTATTATAATTATATATTTAATATTATTTTTATATAATTTTATATTATTTA
  3383  TTTATTTATTTATTTAAAAATATTATAATCATATATTTAATATTATTTAATATATTTTAT
  3443  ATATTATATCTTTTATTGATTTATATATATATAGATTTAATAAATATATATATATATATA
  3503  TATATAAATATTCATTATATATTTATTATTATTATTATTATTTATTACTATTTTTTATTA
  3563  TATATTAATAATATATATATTATTAGTTATGGGTATCCTAATAGTATATTATTATTTTTA
  3623  ATAATAATTTATGATTTATGTATAATAAATAAGTAGGGAATCGGTACGAATATCGAAAGG
  3683  AGTTATATATTATTAATTATTTATAATTATTTTATATATTATTAATTATTTATAATTATT
  3743  TTATATATTTATAATTATTTTATATAGATAGGATAGATAGAATAGATAGTATAGATAGGG
  3803  GTCCCATTTATTATTTACAATAATAATTATTAATGGGACCCGGATATCTTATTGTTATTA
  3863  ATTTATATATTATTCATTATTATTAATATATATTTAATATAATTAAATATTATATTATAT
  3923  TATATTATTTATTAAAAAAAATCTATTACTTATTTTTTTATTAATATATAAATTATTTAT
  3983  ATAATTTATCATTTTTATTTCTCCTTTCGGGGTTCCGGCTCCCGTGGCCGGGCCCCGGAA
  4043  CTCCTCCCTTGCGGGGTTCACACCTTTATAATTAAATAAAGGTGTTCACTATATTATTAT
  4103  TTTTTATATATAAATTAATATATATATATTATATATATATATACTTTTTTTTTAATAATA
  4163  TATCTATATATATAAATTAATATATTATATTATATTTTTATATAATATATTATTAATTAT
  4223  TATTTTAATTTTCTATTCTATTGTGGGGGTCCCAATTATTATTTTCAATAATAATTATTA
  4283  TTGGGACCCGGATATCTTCTTGTTTATCATTTATTATTTTATTAAATTTATTATTATTTT
  4343  TAATTTATATTTATATTATATAATTAATTATATCGTTTATACCTTATTATTATTATATAA
  4403  TATATTATATTATTATAATATATTTATTGATTATATTATAAAATTTATTCTATGTGTGTT
  4463  CTATATATATTTAATATTCTGGTTATTGATCACCCACCCCCTCCCCCTATAAAACTTAAT
  4523  TTATTACTTATATATTTATAAATATAAATCTAACTTAATTAATAATTTAAATAATATACT
  4583  TAATATTTAATAAATAAAAATAATTATAACCTTTTTTATAATTATATATAATAATAATAT
  4643  ATATTATCAAATAATTATTATTTCTTTTTTTTCTTTAATTAATAATTAATTAATTAATTA
  4703  ATTAATATTTTATTTTATAAAAAATATATTTCTCCTTACGGGGTTCCGGCTCCCGTAGCG
  4763  GGGGCCCGAAACTAAATAAAATATATTATTAATAATATTATATAATATAATAATAATATA
  4823  ATAATTTTATATAAATATATATTTATATATTAAATTAAATTATAATTTTATTATGAAAAT
  4883  TATATCTTTTATTATATTCTCCTTTCGGGGTTCCGGCTCCCGTGGCCGGGCCCCGGAACT
  4943  CCTCCCTTGCCTTGCGGGGTTCACACCTTTAAATAAAGGTGTTCACTATATAATAAAAAT
  5003  ATGTTATATATATATTAATAATAAAAAAGTAGTGAGGATTAAATAAATTATATAATAATT
  5063  ATAACTCTTAATTATAAAATAAATATATATATATATATAAGTATTCATTTCCATAAAATC
  5123  TTTTAATAAATATTAATAAATATAAAAAAAATAATATTATAATATTTTTGTATATAATTC
  5183  AATAAAATTCATTGGAGGGGTAAATAATAATAATTTACTAATGGCAAGTTATAGTCTTAA
  5243  AGGTTTTTATTTTTTTTTATTTTTTTTTATTAAATAAATAAAATAATAATACCATTTATA
  5303  TATTCCATTATATATATATTTAATAAAAATAATAATATCATTTATATATTTTATTATATA
  5363  TTATATATATTTTATATAAAATAATAATAATAAATTTATATTTTTATATATTATTATTAA
  5423  ATAATAATAATAATATAAATAATTCCTTCGGGGTTCGGTCCCCCCTCCCGTTAGTACACG
  5483  GGAGGGGGTCTCTCACTCCTTCTAAAAAAATAAAAAGGTGGGAGGACTAATATAATTTTA
  5543  AATAATAATTAATACTTTAATAATAATTTGTATTTCTTTATTATTAATATATTAAATATA
  5603  ATAATAATTAATATAATTACAATATATTAATATTATCAAATATTAATAAATATATTTTTA
  5663  TATAATTTATTTATTTATTTTTTTTTTTTTATTATTAAACTAATTATAATTGTAATTTCG
  5723  TAAAGGGGGGGGGTGGGAGTAAATATATATAATTTATAATCTATATATATATATATAATT
  5783  TCTTAATAAATATTAATAAATATTTCTCCTTCGGCGTCCGCCCCGCGGGCGGGCCGGACT
  5843  AAAAAAGAATAATTTATATTTATAATATATAATTTATATATTTTATTTTTATTATACAAT
  5903  TAATATAAAATATAAAATATAAAATATTAAATATTAAATATTAATTTTTATAGGGGTTAT
  5963  ATAATAATTATATTTATAATTATTATATATTAAAAAGGGTATTTTTATAATTATTACATT
  6023  TTTATTTTATTTATAAAAATATTAATTTTAATAAGTATTGAATACTTTATATAATATAAA
  6083  TATTAATTACATAATTAATAATTAAATAATATTAAATAATATTATTTAAATTAATTATTT
  6143  ATAATTATTTATTTATAAAATTCTATTTTTATTATTATTATTTTTATTTTATTATTAAAA
  6203  ATTAATATAATAATTATTAATATATTAAAAATCTTTTATTATATTAATATTTATAAAAAA
  6263  GTATTTAATAAAAAAGATGTCTAAATTTATAAATTATATAATATTATTAATTTATATAAT
  6323  AATAATATTATAACTTTGTGATTGTCAATTTAGTTAATCATTGTTATTAATAAAGGAAAG
  6383  ATATAAAAAATATTCTCCTTCGGGGTTCGGTCCCCCTCCCGTTAGAATAAATATAGGGAG
  6443  GGGGTCCCTCACTCCTTCTTAAAAAGGAGAAATAAATAATTTTATTTTTATTAATAGTGA
  6503  ACACCTTTATTTAAAGGTGTGAACCAATCCCGCAAGGCAAGGGAGGAGTTCCGGGGCCCG
  6563  GCCACGGGAGCCGGAACCCCGGAAGGAGTAATATTATATAAACAATAAAATAGTATTAAT
  6623  TATATAAAATTTATATAAAATATATATAAATTTATTATATATATATATATTAATATTTTA
  6683  ATAAAGTTTTTTATTATAAATTTATTTATTTATTTATTATAATATTAATAATTTATTTAT
  6743  TATTATATAAGTAATAAATAATAGTTTTATATAATAATAATAATATATATATATATATAT
  6803  ATAATTATATTAGTTATATAATAAGGTAAAGTAAAAA
;     G-rns ==> start
  6840  ATTTATAAGAATATGATGTTGGTTCAGATTAAGCGCTAAATAAGGACATGACACATGCGA
  6900  ATCATACGTTTATTATTGATAAGATAATAAATATGTGGTGTAAACGTGAGTAATTTTATT
  6960  AGGAATTAATGAACTATAGAATAAGCTAAATACTTAATATATTATTATATAAAAATAATT
  7020  TATATAATAAAAAGGATATATATATAATATATATTTATCTATAGTCAAGCCAATAATGGT
  7080  TTAGGTAGTAGGTTTATTAAGAGTTAAACCTAGCCAACGATCCATAATCGATAATGAAAG
  7140  TTAGAACGATCACGTTGACTCTGAAATATAGTCAATATCTATAAGATACAGCAGTGAGGA
  7200  ATATTGGACAATGATCGAAAGATTGATCCAGTTACTTATTAGGATGATATATAAAAATAT
  7260  TTTATTTTATTTATAAATATTAAATATTTATAATAATAATAATAATAATATATATATATA
  7320  AATTGATTAAAAATAAAATCCATAAATAATTAAAATAATGATATTAATTACCATATATAT
  7380  TTTTTATATGGATATATATATTAATAATAATATTAATTTTATTATTATTAATAATATATT
  7440  TTAATAGTCCTGACTAATATTTGTGCCAGCAGTCGCGGTAACACAAAGAGGGCGAGCGTT
  7500  AATCATAATGGTTTAAAGGATCCGTAGAATGAATTATATATTATAATTTAGAGTTAATAA
  7560  AATATAATTAAAGAATTATAATAGTAAAGATGAAATAATAATAATAATTATAAGACTAAT
  7620  ATATGTGAAAATATTAATTAAATATTAACTGACATTGAGGGATTAAAACTAGAGTAGCGA
  7680  AACGGATTCGATACCCGTGTAGTTCTAGTAGTAAACTATGAATACAATTATTTATAATAT
  7740  ATATTATATATAAATAATAAATGAAAATGAAAGTATTCCACCTGAAGAGTACGTTAGCAA
  7800  TAATGAAACTCAAAACAATAGACGGTTACAGACTTAAGCAGTGGAGCATGTTATTTAATT
  7860  CGATAATCCACGACTAACCTTACCATATTTTGAATATTATAATAATTATTATAATTATTA
  7920  TATTACAGGCGTTACATTGTTGTCTTTAGTTCGTGCTGCAAAGTTTTAGATTAAGTTCAT
  7980  AAACGAACAAAACTCCATATATATAATTTTAATTATATATAATTTTATATTATTTATTAA
  8040  TATAAAGAAAGGAATTAAGACAAATCATAATGATCCTTATAATATGGGTAATAGACGTGC
  8100  TATAATAAAATGATAATAAAATTATATAAAATATATTTAATTATATTTAATTAATAATAT
  8160  AAAACATTTTAATTTTTAATATATTTTTTTATTATATATTAATATGAATTATAATCTGAA
  8220  ATTCGATTATATGAAAAAAGAATTGCTAGTAATACGTAAATTAGTATGTTACGGTGAATA
  8280  TTCTAACTGTTTCGCACTAATCACTCATCACGCGTTGAAACATATTATTATCTTATTATT
  8340  TATATAATATTTTTTAATAAATATTAATAATTATTAATTTATATTTATTTATATCAGAAA
  8400  TAATATGAATTAATGCGAAGTTGAAATACAGTTACCGTAGGGGAACCTGCGGTGGGCTTA
  8460  TAAATATC
;     G-rns ==> end
  8468  TTAAATATTCTTACATAAATATTATTATAAATATTAATATAAATATTTATAGTGAACACC
  8528  TTTATTTAATTATAAAGGTGTGAACCAATCCCGCAAGGCAAGGGAGGAGTTCCGGGGCCC
  8588  GGCCACGGGAGCCGGAACCCCGAAAGGAGAAATATAAATATAAATATAATATATTTTAAT
  8648  ATAATATAAATATAAATATAATATATTTTAATATAATATAATATAATATATAATATATTA
  8708  TATAAATATAATATATAAATAATATAATAAAATATTTTAATATATATATAATATAATTAT
  8768  TATTATAATTTAATATAATTATTATTATAATTTAATATAATAAATAAATAAATAAATAAT
  8828  TATAATTATAATTATAATCTCAATATATAAATGATAAATTATTATAAATACGAAGGAAAT
  8888  AATTGATTTTTAAACATATTTAATAAAATATATAATATAAATTATACTTTTTTGTTATTA
  8948  TATAATAATTATATTAATATATTTAATAGAATTAAACTCCTTCGACCGGACTCCTTCGGG
  9008  GTACGCCCCGCGGGGGCGGGCCGGACTATTATTCATTTTATATATTAATGATAAATCATT
  9068  AATTATTATTAATAAATTTATTTATAATATTTAATTTTATATATTATTATTTATAATAAA
  9128  AAAAATTATATTATAACAATTTAATTTTAATTTTTATTTTTAAATTATAAAATTAATAAT
  9188  TTATTTATTTATATAATAATTTTAACTCCTTCGGGGTT
;     G-trnE(cuc)_1 ==> start
  9226  CGGTCCCCCTCCCATTAGTATAGGGAGGGGGTCC!CTC!ACTCCTTCTTAAAAAGGGGTA
  9284  CGGTTCCCGCGGGGCGGG
;     G-trnE(cuc)_1 ==> end
  9302  CCGGACTATTAATATAAATAAATAATAAATATTTATAATAAAATAATATACATCTTCTTT
  9362  AAATAAATAAGGGGACATTATAAATAGTATATAAATATATTATATCTTTTTTATTATTAT
  9422  TATTAATAAATAATAATAATAATTTATATATTTATAATATATTTAATAGAATGTATTATA
  9482  ATTATTACATATAATTATTATTATTCACTTCTTATTAAAAATAATACTCCTTCGGGGTCC
  9542  CCACTGGGGGTGGGGACTCTATATAATTTATATAATTTATTTTAATATATATATATTTAT
  9602  ATATAATATAATATATATATTTATTTATTATAATCATTTTTTTTTTACTTAAAATAAAAC
  9662  TTATTATAATTTATATAATTTATAATTTTTATATAAAAAAAATAATTATATAATTTTTTT
  9722  TTATTTATATAATAATAATATTATTTGTTATATATTATATATATAATAATAAATAAATAA
  9782  TAATAATAATAAT
;     G-trnW(uca) ==> start
  9795  AAGGATATAGTTTAATGGTAAAACAGTTGATT!TCA!AATCAATCATTAGGAGTTCGAAT
  9853  CTCTTTATCCTTG
;     G-trnW(uca) ==> end
  9866  ATAATAATAATATGTATTTATTTAATTATTTTAATATTTCTCCTTCTTAAAAAGGGGTTC
  9926  GGTCCCCCACGGGGTCCCTCACTCCTTCGGGGTTCGGTCCCCCTCCCGTTAGGGAGGGGG
  9986  TCCCTCACTCCTTTCTATTAATATAATATAATATAATATAAATATTCATTTATCTTTTTT
 10046  TTAATATTCTTAATTAATTAATTAATTAATATATTAATTATAAAAAATATATTATAATTT
 10106  TATTATTAATAAGTATAAATATATTATTAATAATAATTTATTAATAATATATTATTATAA
 10166  TATATTAATATATCATAATTATAATCAATATTATATTATTTAATTTTATAATACTCCTTC
 10226  GGGGTCCGCCCCGCGGGGGCGGGCCGGACTATTTATTAATATATTATTCATATATATATA
 10286  AATTAAATTAAATTAATTATATTGAATATATAAATATATATATATATAAATATATAAAAA
 10346  ATTATATAAATTATTTTAAGTAAAAATAATATTAATAGTGAACACCTTTATTTAAAGGTG
 10406  TGAACCAATCCCGCAAGGCAAGGGAGGAGTTCCGGGGCCCGGCCACGGGAGCCGGAACCC
 10466  CGAAAGGAGAAATTATACAATAATAATAATAAATATTCATTATTATTTAATTAATATCTC
 10526  CTTTACTTATTTTTCCTCCGTTAAGGACTTATTATTAAGTATATTATTATATACTACTTA
 10586  AGATTATATATATAATATATATATATATTATATATAAAATATAAATATATAAATAATATA
 10646  AAAATTAATAAAATAAATAAAATAAATTAGTCCGATCGAATCCCCTATTAAATTAAATTA
 10706  AATTAAATTAAATTAAATTAAATTAAGAAAGAGATAAATTTATATAAAATATTATTTATA
 10766  ATTAATTATAATTAAATTATAATATAATATAATATAAATAATAATATAATAAAAATAAAA
 10826  TAATATTAGATTATATTATATAATTTATATAATTTTTAATAATAATAATAAATAGTCCGG
 10886  CCCGCCCCCGCGGGGGGGGCGGACCCCGAAGGAGTGAGGGACCCCTCCCTAACGGGAGGG
 10946  GGACCGAACCCCTTTTTATCTTTAATTAAGAAGGAGTTTATTTATAATTATAAATATAAA
 11006  TATAAATAAAGAAGGTATTATATTTTATAAAATATAATAATAATACAAAATTTATATTTT
 11066  AATAAATATTAATATAAGTTTAAAGTTCCGGGGGCCGGCCACGGGAGCCGGAACCCCGAA
 11126  AGGAGAAATAAATAATATATTTATAAAAAATTAAATAAATAAATATTATCTATTTAAAAA
 11186  TAAATATAATATAATATAATATAATAATTCTAAATATAAATAATATTTATTATAATTATT
 11246  ATAATAATTGTATTATTTATTAATAATATATATAATTATATTAAAACTAATATTACATTA
 11306  TTTTGTATATTTAAACAATTAAATTGATTATTCTTATTTGTAATCTTTATTTATTTTATT
 11366  ATATCTTATTAATGATAAATTATAATTATTATTAAAATAATAATTTACTTCTTTTGATAT
 11426  AAAAATAAAATAATATAGTTCCGGGGCCCGGCCACGGGAGCCGGAACCCCGGAAGGAGAT
 11486  AAATATATTATATTTTTATTCCTTCCTATTAAAGGTAAAGACTCGACTCTCATAATTAAA
 11546  TTTATATCCTTCGGCCGGATTAATTTATTTTATTTATATTTATATTTATATTTATATTTA
 11606  TAGTGAATACCTTTTTTAATATTTATTTTTAATATTTATTTTTAATATTTATTTTTAATA
 11666  TTTTATTTTTAATAAAATATAATCTTGTAAGTAAGAAAAGAATTTCGGTGATTGGAACCT
 11726  TGAAAGGATAAATTTCTTATTTATTATAATATTTATATTATAGTATTATTAAACATTTAA
 11786  TATATTATATTAATATTTAATTTAAATGATTAATATATTATTATAATAATATTTATTTTA
 11846  TATTAAAATATTATAATTAATATATATATATTTATTTTAATAATATTATTATTATTATTA
 11906  TTAAAATTATTATTTTTATAAATATATATATATATATATATATATTATTTTTATTCTTAT
 11966  ATAAATTATATAAAAAAAATATATATAATATATAATTAATTAATATATATTATTTAAATT
 12026  ATATATTATTTAAAATACTTTTTATATTATATCTTCTTTAAATTAAAATATAATTATTAT
 12086  TTATATTATAATTATTTATGAAATATTATTCTTAAAATAAAAAAGAGGTTTAGACTATAT
 12146  ATTTATTATTTATAAACTTATTATATTATTTATTATTAATAGTGAACACCTTTATTTAAA
 12206  GGTGTGAACCCCGCAAGGGAGGAGTTCCGGGCCCGGCCACGGGAGCCGGAACCCCGAAAG
 12266  GAGAAATAAATAAAATAAAAAATAATAAATATTAATATTATTAAATATTATTTATAATAA
 12326  ATATTAATATTATTAAATATTATTCATATTAATAAATTTTATTATTATTTGTAATATATT
 12386  AAATATTAATAATATATATATTATTTATTATAATGAAAACCTATCCTAAATTATCCTATC
 12446  ATATAATATCATATCATATTATATTATATCTTATTATATGATATATAAAGTATTCACTCT
 12506  ATATGAGGTTATGATTATTATATAAATCTTATTTTATTTTATTTTATTTTTATTTGGACT
 12566  AATAATAATTATAATAATAATTATTGATATGTTCTAATATTAATAAATACATATTTATAT
 12626  TATAATATAAATATTCATTTCTTACTAATAAAAAGTTTTTATATTCATTATAATATAAAT
 12686  ATATAAATATATATAAATATTTTAATAATTATAATTATATTAAGATATTATAAATATATA
 12746  TTTATTTTTTTTTTATAAAATAAATAAATAAATAAATAATTAATATTTTTATATTATAAC
 12806  TTATTTTTATAATAATAATAAGTATTTTATTTTTTATTATATTATTATTTATATAATTAT
 12866  ATATATATTAATTTCAATTTAATTAATTAATTAATTGGTATTTGGCATATGAGATCAATT
 12926  AATTGTAATTCTTATAAGAATTAATTAATATGCTTTTTATATAATTTATACTTTTATATT
 12986  TCTCCTTTCGGGGTTCCGGCTCCCGTGGCCGGGGCCGGAACTATTATTATTATTTTTATT
 13046  TATTTATTATTAAAATATAATAATAAATAAAATTATATTTTTATATAATAATTTATATTT
 13106  CTATATATATATATATATATTATATATAAATATTATTATATATATTTTTATATATATTAT
 13166  AATTATATTCATTAATATTTTATTATAGTGGTGGGGGTCCCAATTATTATTTTCAATAAT
 13226  AATTTATCATGGGACCCGGATATCTTCTTGTTTTTATTTATTATTTTATTAAATTTATTT
 13286  TAATTATTTATTTATAATTTATATTATACTCCTTCTTAATTAAAGATAAAAAGGGGTTCG
 13346  GTCCCCCTCCCGTTAGGGAGGGGTCCCTCACTCCTTCGGGGTCCGCCCCCCCCGCGGGGG
 13406  CGGGCCGGACTATTTATTATTTCGTTAATACCTTTATTTATATTATATAATATATTATAT
 13466  TATTATAATATATTTATTGATTATATTAATACATTTAACTAATGTGTGCTCTATATTTAT
 13526  TGAATAGTTTGGTTCTTATCACCCACCCCCTCCCCCTATTACGTCTCCGAGGTCCCGGTT
 13586  TCGTAAGAAACCGGGACTTATATATTTAATACTAAAAATATAACTACATTACTTTTTTAA
 13646  TATATATATAATATATATATATATATTAATTATATAAAATATAATACTCCTTCGGGGTCC
 13706  CGCCGGGGCGGGGACTCTATATTAAATATTATTTTTATCAATATTTATTTATATAATAAT
 13766  AATAATAATCAATATTAATTATTTACATATATAAGATTAATATTATTTAATATATTATGA
 13826  ATAATTTAATTAATAAATCTTTAAATATTATCATAAAAATATAAATTAAATAACTTCTTA
 13886  TTTATAATAAAGAATAATAATATATATATATATAAATATAATAAAGAATGTAAATAATAT
 13946  ATATATAATATAATATAAAAAATATATATATATATAAATATATATATAATATAATATATA
 14006  GATAATAATATTTTTATATTAATTTATTTTATTATTAATTCCGGGGCCCGGCCACGGGAG
 14066  CCGGAACCCCGAAAGGAGTAATGAATAATATAAAATCAATATATTAAATAATATATTTAT
 14126  ATTAGTTCGGTCTAATTGGTATTTTGTAATGAGTAAAAAGTAATATATAATATTAAATAA
 14186  TAAGTATTGATATAAGTAATAGATATAATAATAATATTATTAATATTTTATATAAATAAT
 14246  ATTAATAATATAGATTATGAAAGAGAGTATTAATATCATTAAATATATATATATGTTATA
 14306  TAATTTAAATGATTTTAATATATATATATATATTATATTATAGATTATGATACATTTATA
 14366  TAAATAATATATATATAAAAATTAATTATACTATTACTTTATAATATAATAATATTTATT
 14426  TATAAAGATATAAAAGAATTGTTTAAAGTTATAACTAAAATATTATATAGTCCGGCCCGC
 14486  CCCCGCGGGGCGGACCCCTTTTTAAGAAGGAGTATTCATTAATAATAAATATTATAAATT
 14546  CAACTATTGTTATATTTATAAATAGAATAATATATTATTATCATTTAAGATATAACAATA
 14606  ATTATTTAAATTAAATTAAATTTAATTAATTTTTTTTTAATGAATATAATAATAATAATA
 14666  TTATTAAAATTAATATATAAAAAAAAGTAAAA
;     G-cox1 ==> start
;     G-cox1-E1 ==> start
 14698  ATGGTACAAAGATGATTATATTCAACAAATGCAAAAGATATTGCAGTATTATATTTTATG
 14758  TTAGCTATTTTTAGTGGTATGGCAGGAACAGCAATGTCTTTAATCATTAGATTAGAATTA
 14818  GCTGCACCTGGTTCACAATATTTACATGGTAATTCACAGTTATTTAATG
;     G-cox1-E1 ==> end
;     G-cox1-I1 ==> start /group=II (1.95e-13)
 14867  gt
;     G-cox1-I1-orf777 ==> start /first_aa=A
 14869  gcgcctctcagtgcgtatatttcgttgatgcgtctagcattagtattatgaatcatcaat
 14929  agatacttaaaacatatgactaactcagtaggggctaactttacggggacaatagcatgt
 14989  cataaaacacctatgattagtgtaggtggagttaagtgttacatggttaggttaacgaac
 15049  ttcttacaagtctttatcaggattacaatttcctcttatcatttggatatagtaaaacaa
 15109  gtttgattattttacgttgaggtaatcagattatgattcattgttttagatagcacaggc
 15169  agtgtgaaaaagatgaaggacctaaataacacaaaaggaaatacgaaaagtgagggatca
 15229  actgaaagaggaaactcttgagttgacagaggtatagtagtaccgaatactcaaataaaa
 15289  atgagatttttaaatcaagttagatactattcagtaaataataatttaaaaatagggaag
 15349  gataccaatattgagttatcaaaagatacaagtacttcggacttgttagaattagagaaa
 15409  ttagtaatagataatataaatgaggaaaatataaataataatttattaagtattataaaa
 15469  aacgtagatatattaatattagcatataatagaattaagagtaaacctggtaatataact
 15529  ccaggtacaacattagaaacattagatggtataaatataatatatttaaataaattatca
 15589  aatgaattaggaacaggtaaattcaaatttaaacccatgagaatagttaatattcctaaa
 15649  cctaaaggtggtataagacctttaagtgtaggtaatccaagagataaaattgtacaagaa
 15709  gttataagaataattttagatacaatttttgataaaaagatatcaacacattcacatggt
 15769  tttagaaagaatataagttgtcaaacagcaatttgagaagttagaaatatatttggtgga
 15829  agtaattgatttattgaagtagacttaaaaaaatgttttgatacaatttctcatgattta
 15889  attattaaagaattaaaaagatatatttcagataaaggttttattgatttagtatataaa
 15949  ttattaagagctggttatattgatgagaaaggaacttatcataaacctatattaggttta
 16009  cctcaaggatcattaattagtcctatcttatgtaatattgtaataacattggtagataat
 16069  tgattagaagattatattaatttatataataaaggtaaagttaaaaaacaacatcctaca
 16129  tataaaaaattatcaagaataattgcaaaagctaaaatattttcgacaagattaaaatta
 16189  cataaagaaagagctaaagggccactatttatttataatgatcctaatttcaagagaata
 16249  aaatacgttagatatgcagatgatattttaattggggtattaggttcaaaaaatgattgt
 16309  aaaataatcaaaagagatttaaacaattttttaaattcattaggtttaactataaatgaa
 16369  gaaaaaactttaattacttgtgcaactgaactaccagcaagatttttaggttataatatt
 16429  tcaattacacctttaaaaagaatacctacagttactaaactaattagaggtaaacttatt
 16489  agaagtagaaatacaactagacctattattaatgcaccaattagagatattatcaataaa
 16549  ttagctactaatggatattgtaagcataataaaaatggtagaataggagtgcctacaaga
 16609  gtaggtagatgactatatgaagaacctagaacaattattaataattataaagcgttaggt
 16669  agaggtatcttaaattattataaattagctactaattataaaagattaagagaaagaatc
 16729  tattacgtattatattattcatgtgtattaactttagctagtaaatatagattaaaaaca
 16789  ataagtaaaactattaaaaaatttggttataatttaaatattattgaaaatgataaatta
 16849  attgccaattttccaagaaatacttttgataatatcaaaaaaattgaaaatcatggtata
 16909  tttatatatatatcagaagctaaagtaactgatccttttgaatatatcgattcaattaaa
 16969  tatatattacctacagctaaagctaattttaataaaccttgtagtatttgtaattcaact
 17029  attgatgtagaaatacatcatgttaaacaattacatagaggtatattaaaagcacttaaa
 17089  gattatattctaggtagaataattaccataaacagaaaacaaattccattatgtaaacaa
 17149  tgtcatattaaaacacataaaaataaatttaaaaatataggacctggtatataa
;     G-cox1-I1-orf777 ==> end
 17203  aatctattattaatgatactcaatatggaaagccgtatgatgggaaactatcacgtacgg
 17263  tttgggaaaggctctttaacacgtggcaacataggttaatttgctatttcat
;     G-cox1-I1 ==> end
;     G-cox1-E2 ==> start
 17315  TTTTAGTACTTGGTCATGCTGTATTAATAATTTTCTTCTTAGTAATGCCTGCTTTAATAG
 17375  GAGGTTTTGGT
;     G-cox1-E2 ==> end
;     G-cox1-I2 ==> start /group=IB (3.17e-34)
 17386  aaccaaaaaagatatgaaagtaataataataataatcaagtaatagaaaataaagaatat
 17446  aatttaaaattaaattatgataagttgggaccttatttagctggattaattgaaggtgat
 17506  ggaactattctagttcaaaattcatcttcaataaaaaaatctaaatatagaccgttaatt
 17566  gttgtagtatttaaattagaagatttagaattagctaattatttatgtaatttaactaa
;     G-cox1-I2-orf246 ==> start /note=LAGLIDADG ;; evalue:5.4e-22
 17625  atgtggaaagtgtataaaaaaattaatcgtaattatgtattatgacttattcatgattta
 17685  aaaggtgtatatacattattaaatattattaatggatatatgagaacacctaaatatgaa
 17745  acatttgttagaggtgctgaatttataaataattatattaattcaacaacaattctacat
 17805  aataaattaaaaaatatagataatattaaaattaaaccattagatacattagatattggt
 17865  tcaaacgcttgattagctggtatgacagatgcagatggtaatttttctattaatttaata
 17925  aatggtaaaaatcgttctagtagagcaatgccttattattgtttagaattaagacaaaat
 17985  aatcataaaaattctaataataataatattaatttttcttatttttatattatgtctgca
 18045  attgcactatattttaatgttaatttatatagtagagaacgtaatttaaatttattagta
 18105  tctcttaataatacgtataaactatattatagttataaagtaatagtggctaatctatat
 18165  aaaaatattaaagtaatagaatactttaataaatattctttattatcatctaaacactta
 18225  gattttttagattgatctaaattagttattttaattaataatgagggtcaaagtataaaa
 18285  cttaatggtagttgagaattaggtataaatttacgtaaagattataataaaactagaact
 18345  acgtttacttgatctcattaa
;     G-cox1-I2-orf246 ==> end
 18366  aaaaaaacatatttagaaaataaataaataaattattattactttcttcccctccgaatc
 18426  cgtaatatatttacggatatataatctcgtagtgtaaaaggtgtaacgagattattaata
 18486  agttgccgtaatatattgtaaaatatattattattacaacactatatgcgggaaaaccct
 18546  aaagtcataatataatattatccccacgagggccacacatgtgtgaccctcgcggggtat
 18606  ggaaaatttaattaagttataaatgtactatagtattaaaaattattatgaataatttcc
 18666  ccacccccatgcgaagcatgggggtgggtataagtatggacaatccgcaggaaaccaaat
 18726  aataattaatatcctgaacaaagtaagtgaaggagatatctaaaaatatatataatatat
 18786  attttataaattattacgtaggatcctcagagactacacgtgttgcacccattatattat
 18846  gtataatgggttgaagatatagtccaaatataattgaaagattataataaaatg
;     G-cox1-I2 ==> end
;     G-cox1-E3 ==> start
 18900  AACTATTTATTACCATTAATGATTGGAGCTACAGATACAGCATTTCCAAGAATTAATAAC
 18960  ATTGCTTTTTGAGTATTACCTATGGGGTTAGTATGTTTAGTTACATCAACTTTAGTAGAA
 19020  TCAGGTGCTGGTACAGGGTGAACTGTCTATCCACCATTATCATCTATTCAGGCACATTCA
 19080  GGACCTAGTGTAGATTTAGCAATTTTTGCATTACATTTAACATCAATTTCATCATTATTA
 19140  GGTGCTATTAATTTCATTGTAACAACATTAAATATGAGAACAAATGGTATGACAATGCAT
 19200  AAATTACCATTATTTGTATGATCAATTTTCATTACAGCGTTCTTATTATTATTATCATTA
 19260  CCTGTATTATCTGCTGGTATTACAATGTTATTATTAGATAGAAACTTCAATACTTCATTC
 19320  TTTGAAGTAGCAGGAGGTGGTGACCCAATCTTATACGAGCATTTATTTTGATTCTTTGGT
;     G-cox1-E3 ==> end
;     G-cox1-I3 ==> start /group=IB (1.04e-20)
;     G-cox1-I3-orf316 ==> start /first_aa=Q /note=LAGLIDADG ;; evalue:2.8e-47
 19380  caaacagtggcccttattattatattaataatatataatgatatgcatttttctaaatgc
 19440  tggaaattattaaaaaaatgaattacaaatattataagtctattatttaaagccttattt
 19500  gtaaaaatattcatatcttataataatcagcaggataagataataaataatcttatatta
 19560  aaaaaagataatattaaaagatcctcagagactacaagaaaaatattaaataattcaata
 19620  aataaaaaatttaatcaatgattagctggattaattgatggtgatggatattttggtatt
 19680  gtaagtaagaaatatgtatcattagaaattctagtagcattagaagatgaaatagcttta
 19740  aaagaaattcaaaataaatttggtggttctattaaattaagatcaggtgtaaaagctatt
 19800  agatatagattacttaataaaactggtataattaaattaattaatgcagttaatggtaat
 19860  attagaaatactaaaagattagtacaatttaataaagtttgtattttattaggtattgat
 19920  tttatttatccaattaaattaactaaagataatagttgatttgttggattttttgatgct
 19980  gatggtacaattaattattcatttaaaaataatcatcctcaattaacaatttctgtaact
 20040  aataaatatttacaagatgtacaagaatataaaaatattttaggtggtaatatttatttt
 20100  gataaatcacaaaatggttattataaatgatccattcaatcaaaagatatagtattaaat
 20160  tttattaatgattatattaaaataaatccatcaagaacactaaaaataaataaattatat
 20220  ttaagtaaagaattttataatttaaaagaattaaaagcttataataaatcttctgattca
 20280  atacaatataaagcatgattaaattttgaaaataaatgaaaaaataaataa
;     G-cox1-I3-orf316 ==> end
 20331  attatttaataaagatatagtccaaattatatatatataatatatatatatataacaag
;     G-cox1-I3 ==> end
;     G-cox1-E4 ==> start
 20390  CACCCTGAAGTATATATTTTAATTATTCCTGGATTTGGTATTATTTCACATGTAGTATCA
 20450  ACATATTCTAAAAAACCTGTATTTGGTGAAATTTCAATGGTATATGCTATGGCTTCAATT
 20510  GGATTATTAGGATTCTTAGTATGATCACATCATATGTATATTGTAGGATTAGATGCAGAT
 20570  CTTAGAGCATATTTCCTATCTGCACTAATGATTATTGCAATTCCAACAGGAATTAAAATT
 20630  TTCTCATGATT
;     G-cox1-E4 ==> end
;     G-cox1-I4 ==> start /group=IB (2.92e-41)
 20641  a
;     G-cox1-I4-orf299 ==> start /first_aa=M /note=LAGLIDADG ;; evalue:3.7e-13
 20642  ataaatccctttagcaaggataaaaataaaaataaaaagttgatcagaaattatcaaaaa
 20702  ataaataataataatataataaaaacatatttaaataataataatataattataataaat
 20762  atatataaaggtaatttatatgatatttatccaagatcaaatagaaattatattcaacca
 20822  aataatattaataaagaattagtagtatatggttataatttagaatcttgtgttggtata
 20882  cctctatatactaatattgtaaaacatatagtaggtattcctaataatattttatatatt
 20942  ataacaggtattttattaacagatggttgaattgattatctatctaaaaaaaatttagat
 21002  aaaaaaacaattatagaaattaattgtagatttagattaaaacaatcaataattcatagt
 21062  gaatatttaatatatgtatttatattattatcacattattgtataagttatcctaaaata
 21122  aaaattgctaaagttaaaggtaaattatataatcaattagaattttatactagatcatta
 21182  ccatgttttactattttaagatatatattttataatggtagagtaaaaattgtacctaat
 21242  aatttatatgatttattaaattatgaatctttagctcatataattatatgtgatggttca
 21302  tttgtaaaaggtggaggtttatatttaaatttacaatcttttctaactaaagaattaatt
 21362  tttattataaatattttaaaaattaaatttaatttaaattgtctattacataaatctaga
 21422  aataaatatcttatttatataagagtagaatctgttaaaagattatttcctataatttat
 21482  aaatatattttaccttctataagatataaatttgatattatattatgacaaaaaatataa
;     G-cox1-I4-orf299 ==> end
 21542  tatgattaattaattaattaattaatttatttattatttacttttttgatatatatagag
 21602  gcaaactcgaggaaaaccatataattagaataagtaataattatatgacaaccgtcgaac
 21662  taaatcatattcaagaaattaatatgtaaaagcgtagagattagacgcctctggttatct
 21722  aagtaatatatatatatatattatatgataacataaggtataatccaatgagatcagtaa
 21782  tgattttaaaacaataattttgttttaagtattaataataatattaatattcgacctctt
 21842  aattgaggatattataatcataattttttatattataatataaaatttaactagctagat
 21902  aatattatataaaaaaaaataatattatataaattaattaaaataatttttattaattga
 21962  aactgaaatgttttaaagttaaatcaaag
;     G-cox1-I4 ==> end
;     G-cox1-E5 ==> start
 21991  AGCTCTAATCTATGGTGGTTCAATTAGATTAGCACTACCTATGTTATATGCAATTGCATT
 22051  CTTATTCTTATTCACAATGGGTGGTTTAACTGGTGTTGCCTTAGCTAACGCCTCATTAGA
 22111  TGTAGCATTCCACGATACTTACTACGTGGTGGGACATTTTCACTATGTATTATCAATGGG
 22171  TGCTATTTTCTCTTTATTTGCAGGATACTATTATTGAAGTCCTCAAATTTTAGGTTTAAA
 22231  CTATAATGAAAAATTAGCTCAAATTCAATTCTGATTAATTTTCATTGGGGCTAATGTTAT
 22291  TTTCTTCCCAATGCATTTCTTAGGTATTAATGGTATGCCTAGAAGAATTCCTGATTATCC
 22351  TGATGCTTTCGCAGGATGAAATTATGTCGCTTCTATTGGTTCATTCATTGCACTATTATC
 22411  ATTATTCTTATTTATCTATATTTTATATGATCAATTAGTTAATGGATTAAATAATAAAGT
 22471  TAATAATAAATCAGTTATTTATGCTAAAGCACCCGATTTTGTAGAATCTAATCTTATCTT
 22531  TAATTTAAATACAGTTAAATCTTCATCTATCGAATTCTTATTAACTTCTCCACCAGCTGT
 22591  ACACTCATTTAATACACCAGCTGTACAATCTTAA
;     G-cox1-E5 ==> end
;     G-cox1 ==> end
 22625  GTTATAATATTTAATTATTTACTTAATAATTAAAAAAAAAAGTAAATATTATATCTAAAA
 22685  CTTAATAATATAATAATAATATTCTTATAAAAAAAAAATATATATAAAAAATATATAAAA
 22745  TTTATTAAAATATCTTAATATATTATCCTTTTTGGGAACTATATAAATAAATACTAATAT
 22805  AATCCTATTATATATATATATATATAAAATAATATATATATATAATTAATATAAATAATA
 22865  TTTATAATTATTTTTTTTAATAATATATATAATTTAATATATTAATTAATATTATATAAT
 22925  TATTAAATATATTATAATATTATTATTATTTTATAATAAAAATATTTTTAATACTCCTTC
 22985  GGGGTCCGCCCCGCGGGGGGCGGGCCGGACTAATTATTATTTATTATTTATAAATATATA
 23045  AATAGTATGTTTAATATTATTAATACTAAAAAAAAGTATAATTATAATTAGGATCTAACA
 23105  ATACATTTATCTGATTAATATTAATATTAATATTTATATTAATAAAGGGATTAAATTAAT
 23165  TGTATCTAATTTAATTAAATTATAGATATATTATTTATAATATTAATATATTGTTTTATT
 23225  AAAAAGGTAAAAATAGTTTTTATTTTATATATAAATATAGGATATAAATAAATATATTAT
 23285  ATATATATTAAGAATATATTTATATTTTACATATAATTATTTATAATATAAATATCTCCG
 23345  CAAAGCCGGATTAATGTAATTATTTAATTATTTTATTTAATAATTTATTAAAATAAATAT
 23405  TTACATTTAATAATATTTATATTATGTCAGTTATTTTATATTAATGTTTAATCTATTATA
 23465  ATATTTTTTTTTTAGTTTCGGGCCCCGGCTACGGGAGCCGGAACCCCGTAAGGAGAAATA
 23525  TATTATTTATATTAATAAATATATATATATTATTTTTATAATATATATATATTTTTATTA
 23585  AATATTTATTAAATATTTATTAAATTATTATAATGTTGTTATTAATCTTATTAAAAAATA
 23645  TATATAAAA
;     G-atp8 ==> start ;; mfannot: alternative ATG start pos 23642
 23654  ATGCCACAATTAGTTCCATTTTATTTTATGAATCAATTAACATATGGTTTCTTATTAATG
 23714  ATTCTATTATTAATTTTATTCTCACAATTCTTTTTACCTATGATCTTAAGATTATATGTA
 23774  TCTAGATTATTTATTTCTAAATTATAA
;     G-atp8 ==> end
 23801  TATATATTATTAATTTATTTATTCATATAAATATTATTATTATATATAAATATTAATAAT
 23861  ATTTATACTTATTTAATAATAATAAAATAAAAATAATAATAATTATAATTTAATATATTT
 23921  AATATATTTCCTTACAGACTATATATTTATATATATATATTAAATACAATTTAATTTAAT
 23981  TTAATTATGTTATTTATTAAATAAAGTTATATTATAATATAATAACAATATTATATATTA
 24041  TTATATAATTATAATATATTTTAATATAATTATCAAAAGAAATAATAAAAAATATTAATA
 24101  AGAATATAATTTAATAATTATTAAAAAAAATTCTTATTTATAGTCCGGTCCGCCCCCCGC
 24161  GGGGGGGGCGGACCCCAAAGGAGGAGTAATAAAAATTATTAAATACAAATATTATATATA
 24221  TATAATTCATTATATATATATATATAATAATTAATCTTATTTTTTATATATTTATTTATA
 24281  TATCTATTTATATTTATATTTTATATATATTTATTTATATATCTAAGGGGTTTGGTCCCT
 24341  CCCCCGTAAGTATAAGTATACGGGGGAGGGTCCCTCACTATTTATATTTATATTTATATT
 24401  TATATTTATATTTATATTTTTATTTTATATATTTTATATATTTATAAATAAAGTATAATA
 24461  AGATATAATTATGATTAATTATTTATAAGTTATAGTTTTATAAATTTATAATTATT
;     G-atp6 ==> start ;; mfannot: alternative ATG start pos 24508
 24517  ATGTTTAATTTATTAAATACATATATTACATCACCATTAGATCAATTTGAGATTAGACTA
 24577  TTATTTGGTTTACAATCATCATTTATTGATTTAAGTTGTTTAAATTTAACAACATTTTCA
 24637  TTATATACTATTATTGTATTATTAGTTATTACAAGTTTATATCTATTAACTAATAATAAT
 24697  AATAAAATTATTGGTTCAAGATGATTAATTTCACAAGAAGCTATTTATGATACTATTATA
 24757  AATATGCTTAAAGGACAAATTGGAGGTAAAAATTGAGGTTTATATTTCCCTATGATCTTT
 24817  ACATTATTTATGTTTATTTTTATTGCTAATTTAATTAGTATGATTCCATACTCATTTGCA
 24877  TTATCAGCTCATTTAGTATTTATTATCTCTTTAAGTATTGTTATTTGATTAGGTAATACT
 24937  ATTTTAGGTTTATATAAACATGGTTGAGTATTCTTCTCATTATTCGTACCTGCTGGTACA
 24997  CCATTACCATTAGTACCTTTATTAGTTATTATTGAAACTTTATCTTATTTCGCTAGAGCT
 25057  ATTTCATTAGGTTTAAGATTAGGTTCTAATATCTTAGCTGGTCATTTATTAATGGTTATT
 25117  TTAGCTGGTTTACTATTTAATTTTATGTTAATTAATTTATTTACTTTAGTATTCGGTTTT
 25177  GTACCTTTAGCTATGATCTTAGCTATTATGATTTTAGAATTCGCTATCGGTATTATCCAA
 25237  TCTTATGTTTGACTTATCTTAACAGCATCATATTTAAAAGATGCAGTATACTTACATTAA
;     G-atp6 ==> end
 25297  ATTATAAAATAAAAATTATAAATAAAATAATTTATATATAAAAGTATTAAACTTATAATA
 25357  AATATAATATACCCCACTTTTTAATAATATTCTTTTATTTCATATAAATATCTATTTATT
 25417  GATATTATTATTATTATACTTTTTTTATATATTTAATAATTCTTATTATACCCTTTTTTA
 25477  TTTATATTATATGATTAATATAATATATTATTAATGTTACTTATTTTTATTATTATTAAA
 25537  TCTTTATTTATTTAATTATATATTATATATAAATTATATATAATAAAATTACTAGTTATT
 25597  ATTAATGTTATATATAATATAATAGAATATATATATTATTTAAATATATTTATATAATAT
 25657  TTAATATAAAATACATAATTAATATTATTATAAATAATATTTATTATAAATAATAATAAT
 25717  AAAAAAAAATATAATATAATATAATATAATATAATAGAAAAATGGAATTGTATATTATTA
 25777  ATGATAAATCATAAATTAATAAAATATTAATTTACTCCTTTTTGGGTTTTCGATTACTAT
 25837  ATCGATACCTCAATTGGAACTATTTATTAATTCCTCTACATAATTATAATTAAGACACAA
 25897  TTAAATCTCATTGTTCATTAGAAAAAATATTTATTCCAATTAATTTAACTATAAAAGTTA
 25957  TTAATTATTATTATTAATAAATCTTTATAATATAATATAATGTAATTAATAGAACACTAT
 26017  TATGTTATTTATTAAAATTAAATTATATTATATTAATCCTAATTTTTTTTATGAAAATTA
 26077  TATTTTTATAAATTATTAATCTATATTATTATTATTTAATATATCTCCTTGCGGGGTTCC
 26137  GGCTCCCGTGGCCGGGCCCCGAAACTCCTCCCTTGCGGGATTGGTTCACACCTTTAAATA
 26197  AAGGTGTTCACTATAATATTATATATAATTATAATTATAAATAATTAATATAATAATTTT
 26257  ATTAATAAAAATATTATTAAAGATATAATATTAATAATAAAAATATAAAAAATAAATAAT
 26317  ATTTATACTTTTAATAGTATTTATAATAATTATAATGAAGATGAATATTTTTTATTATTA
 26377  TTTATAATAAATTTATATAAAGTAATATATATATATTTGTATTTATTTTATTAATATATA
 26437  TAATATATATATATATATTATTAAAAAGAGATATTTAGATATTTTTTATCTTTATTATTT
 26497  TTGCAAATATATAAGTAATAAATTAAATTTTATAGGGGGAGGGGGTGGGTGATTAGAAAC
 26557  TTAACTGAATAATATATATAAAGCATACATAATATAAATTTAATAATATAATCAATAGAT
 26617  AATAATTATAAAATAATTAATTATATAATAAAAATAATGTATAAACAATATAATAAATTA
 26677  TATAAAATAAAATATAAATCATAAATAAAAACCAAATAAATAATATAATAAATTATTAAC
 26737  AAGAAGATATCCGGGGTCCCAATAATAATTATTATTGAAAATAATAATTGGGACCCCCAC
 26797  CATAAAATAAAATTAAAATAATTAATATATATATATAAATATAATAAATTATTATATATA
 26857  AATATATATAATTTTTTATAAATAAATATTATAATATTATATAAATAAATAATTATAATA
 26917  TATAATATATATATAAATAATAATAAAAATATTAACAATATAATAAAAATTAATAATATA
 26977  AATGATAAATAAGTTAAATTAATAAAATAATAAATGATTAACAAGAAGATATCTGGGGTT
 27037  CCATTAATAATTATTATTTTCAATAATAATTGGGACCCCCCACCATTATAATATCATATT
 27097  AATTAATATAATAATAATGTATATAAAATTATAAATAATAATTAATATAATAATAATGTA
 27157  TATAAAATATAAATAATAATTAAATATATATATAAATAATTATTTTATATAATATATTAT
 27217  AAATAATAATAATAATAAATATTTATTAATTAATAATGATTATAAATATTTTATTAATAT
 27277  AAATTTATAACTATTTTATTATATATATATATATTTTTTATTCATAAAAATTTCTTTTGA
 27337  GGATTTTTATTTTTATTTTTATATAAATATCTTTTAATATTTATAATAAATAATAATATA
 27397  TTCATTATATTTATAATTATATATAATGTAATACGGGTAAACATTACCCGTTGTTCACGG
 27457  GTAATGTTTACCCTATTTTATATAATTCTTAATAAATATATTTATATTTATATTTTTATA
 27517  TAAAAAAATTATAATAATTTATTAATTCTCCTTTCGGGGTTCCGGCTCCCGTGGCCGGAA
 27577  CTCCGGAACTCCTCCCTTGCGGGATTGGTTCACACCTTTATAATTAAATAAAGGTGTTCA
 27637  CTATAAAAATAATTTTAATATAATTTATATATTTTATGATTAATATAATAATTCCTTTTT
 27697  AAATAAATTAAATAAAAAGGGGTGGACTCCTTCTTTAAAAAGGGGTTCGGTCCCCCTCCC
 27757  ATTAGGTTAGAGGTTAGGGAGGGGTCCCTCACTCCTTCGGGGTCCGCCCCGCGGGGGCGG
 27817  GCCGGACTATTATTATAAATAATTATATATTATAATATAATTAAAAAGTATTATAATTGA
 27877  AACGAAAATCATAATTTTAAATGAAATAATAATTATTATATATTTAATATATTTAATAAA
 27937  GTTATAATATATCTTTCTATCGGACTCCTTCGGGGTCCGCCCCCTCCGCGGGGGGGCGGG
 27997  CCGGACTATTTTATTTTATTTTATTTTATTTTATTTTATTTTTATAAAGAAAAATAGTAA
 28057  TAAAATTATCTTCTCCTCCTTTCGGGGTTCCGGCTCCCGTGGCCGGGCCCCGGAACTCCT
 28117  CCCTTGCCTTGCGGGGTTCACACCTTTAAATAAAGGTGTTCACTATTAATTATATAATAT
 28177  AATATAATATGATACGGATCAAACATTACCCGTTGTTCACTGGCAATGTTTAATCCTATT
 28237  GTATATAAATATAATAAAATAATTATCCCTTTCGTAATTCACATATATAAAATCTAAAAT
 28297  ATAAAATATAAAATAATAATATTATGATTATTATAATATATATATATATATATATAAATA
 28357  TATATATATAATTTATAATTTATATGATTAATATATTATATATATAAAAAATATATTAAA
 28417  TTTACTTTTTATAGAAAGGAGTGAGGGACCCCCTCCCTATATTTATTCTAACGGGAGGGG
 28477  GACCGAACCCCGAAGGAGTGCGGGACCCCGTGGGAACCGCATCCCTTTTTATTTTTAATT
 28537  AAGAAGGAGATATTTATTTTAATACTTATATAGTATTTATTAATAATATAATAATTGTTA
 28597  TTATAAATATTAATAATAATATAAAAATATGGTAAATAATATAAATAATATGAATAAGTA
 28657  TAAAAACATATTAAATATAAAATATATCATAAATTTAATAAATATTATAATAATTTATAA
 28717  ATGATAGATATCTGGGGTCCTATAAATAATAATTATTTTCAATAATTATAGGGACCCCCA
 28777  CCTATTATATAAATATAAATATAAATATAAATATAAATACAAATATAATATATATAAATA
 28837  TATAAATATAATATAAATACAAATATAATATATAAATATAAATATAAATATATAAATATA
 28897  AGTATAAATAAAAATTAATAATATATATATAATTATAATTATAATAGTTCCGGGGCCCGG
 28957  CCACGGGAGCCGGAACCCCGAAAGGAGAAATAATAATATAATATATAATAAAATATAACT
 29017  TATTAATATAATATTAAAAATATAATTAACAAGAATAAATAGTCCGTGGGATCGAACCCC
 29077  CTTTTTTATTTAATATTTAATATTTAATATTAAATATTTAAAGAAGGAATTGTTTATATA
 29137  TATTAATATCTTATTTGGGGATTAATATAATATATAAGTTTTGGTTACCAGGCCAAAGAC
 29197  TGGAACCCCAAAAGGAGATTATATAAATATTATTTATCTCCCTTTTTTAATATTATAATA
 29257  ATTTTATTAAAAATTAAATAATAATAATAATTATAATTTATAATAACAATTATAATAATT
 29317  TAATTAATTAATTAATTAATTAATTAATTAATTAATTAATAATAAATATAAATATAAAAA
 29377  GAATATAATTTATAATAAATTTATATATATATATATATATTAAATAAAATATTTACTTCA
 29437  TTAATATAAAATATAAATATATTTAATTAATAAGTATATATATATAATAATATATAATAA
 29497  CCTATTTATATATATAATCTTAATATAATTATAAGAAATATTATATAAGTAATATATAAA
 29557  AATAATATAAAATAATTATAATTCAATTTATATATTAATAGTGAACACCTTTATTTAAAG
 29617  GTGTGAACCCCGCAAGGGAGGAGTTCCGGGGGGCCGGCCACGGGAGCCGGAACCCCGAAA
 29677  GGAGGAATAAGATAAATATATAAATTATATTAATAAATATAAATTTTAAATGAATTAATA
 29737  AAATTAATATATATATGTATATATATATATATATTAAAAATATTTAATTATTTTTAGGAA
 29797  GGAGTGATAGATCCCTTTGGGGGACCGAACCCCGAAGGAGTGCGGGACCCCGTGGGAACC
 29857  CCTTTTTTATTTAAAGAAGAAGTTTTATTCTATTTTATTTTATTTTATTTTATTTTATTT
 29917  TATTTTATTTTATTTTATTTTATTTTATTTTAATTAGGTTAATAAATAGTAATAATAAAC
 29977  TTAATAATAATAATAATAATTTTATTTTTATAATTTATTAATAATAATAATAATTATATA
 30037  TATATATATTATTAATAAATATA
;     G-trnE(uuc) ==> start
 30060  GACCTTATCGTCTAATGGTTACGACATCACCTC!TTC!ATGTTGATAATATCGGTTCGAT
 30118  TCCGATTAAGGTTA
;     G-trnE(uuc) ==> end
 30132  TTCATAATAATAAATATTTTGTAAAAAAAGTATATATAATTAAACATATTCTTTATATTA
 30192  ATTAATAATTATTAATAATATACATTTTATAAAATACAATTATATATATATTTTTTTTAA
 30252  TACAAATAATATATTCATAATAATAAATACCGATTGTTATTATACTATAATAAAATATAT
 30312  AATATATTTTTCATTATAATATTTTAAATAAATATTATAATAAATTATATAAATAATATT
 30372  TATGTATAATAATAATAATAATAATTGTTATTAATTAATTCTATAATTATTATATATTTA
 30432  ATTTTTTTAATATAATATATAATATATAATATATAATTTATATTTATCTTTTTTATAATT
 30492  TTTTTTTATAATAATAATAATATAATTTATTTTTTTTTTTATAGAATATAAATTAATAAT
 30552  AATATAAATAACATATTAACAATAAATTATTGTTAATATAATAATAATAATAACAATATT
 30612  AATAAATAATATAAAAATTATTAATATTATATTTATATAATATTAATATAAAAATCTTTC
 30672  ATAATATTAATTATTATTAAATAATAATTATATCATTAATATTAATATAATCGTCAATAT
 30732  TATTTATTTATTTATTTATTTATTTATTTATTTATTTATTTATTTATTTATTTATTTATT
 30792  ATTAAATAAATATTTTTAAATATTATATTATATTATTAACTTTTTATTAAAAAAATTAAT
 30852  AATGATATAATATAATTAATATTATCCACGGGACCAATGACCAACCCGGTAGTTGACCGG
 30912  ATTGGCGCCCGCGAGGTTTATATTTAATAAATAATAATAATAATATTAATAAAATCTATT
 30972  AACTTTTTTTTTTAATGGATTATATTAATGAAAAAAAAAATGAGAAATATCTTTTTCTCA
 31032  TTTTTTTATAATTATAATTTATATATAATAAAATATGTATATATAATAAATAAAATAGTT
 31092  TTTAATATTATAATATAATTATATATATAATTATAAATATATATATATATAATAAGTATT
 31152  AATTAATAATATATATTTATATATATTATTTTTTATTAATTAATATATATAAAATATTAG
 31212  TAATAAATAATATTATTAATATTTTATAAATAAATAATAATAAT
;     G-cob ==> start
;     G-cob-E1 ==> start
 31256  ATGGCATTTAGAAAATCAAATGTATATTTAAGTTTAGTGAATAGTTATATTATTGATTCA
 31316  CCACAACCATCATCAATTAATTATTGATGAAATATGGGTTCATTATTAGGTTTATGTTTA
 31376  GTTATTCAAATTGTAACAGGTATTTTTATGGCTATGCATTATTCATCTAATATTGAATTA
 31436  GCTTTTTCATCTGTTGAACATATTATAAGAGATGTGCATAATGGTTATATTTTAAGATAT
 31496  TTACATGCAAATGGTGCATCATTCTTTTTTATGGTAATGTTTATGCATATGGCTAAAGGT
 31556  TTATATTATGGTTCATATAGATCACCAAGAGTACTATTATGAAATGTAGGTGTTATTATT
 31616  TTCATTTTAACTATTGCTACAGCTTTTTTAGGTTATTGTTGTGTTTATGGACAGATGTCA
 31676  CATTGAGGT
;     G-cob-E1 ==> end
;     G-cob-I1 ==> start /group=ID (9.65e-21)
;     G-cob-I1-orf296 ==> start /first_aa=N
 31685  aatatatatatcgccttaaatatgttttatattataataataataataaatataataatt
 31745  ttaatatataataaatatattattaatataaaaataattaataagaaggaaataaataat
 31805  tatattggaccattaaatatagatattatatctattatttatggttctatattaagtaat
 31865  agttatgctttaaaaattaaaggtggtactaaaattatttttcaacaagaaaatatacat
 31925  aatgattatttatattatttacatagtttattagctaatttaggttattgtaatactaat
 31985  ttacctattattaaaacaaaattaaataaaaaaggtaaaattataaaatatttaaatttt
 32045  gaaacttgaaaatataaatcttttaattatatttttatagattgatataaaaaaaataaa
 32105  ttaaataaaaattatattaaagttttacctaaatctttaaatatatatttaacaccatta
 32165  gctttagctatctgaatcatagataataattgtaaatttaataaaaaattaatattcttt
 32225  ataaattattataaatataatgatatattattcttaaaaaatttattatattataaatat
 32285  aatattaatactactatttataataataataataataataatttaaataatacacaatat
 32345  attatttatgtatctaaagaatcaataccacttttaaataaaattgtatcaccatatatt
 32405  attccaagtataaaatataaattaaataattatttagttccggggcccggcaacgggagc
 32465  cggaaccccgaaaggagtgagggacccctcccttatattataattataattataatcata
 32525  cttatgggggggggaaccgaacccctttttaatttaattaaaaaggagtaa
;     G-cob-I1-orf296 ==> end
 32576  taaatatataaaataaaaaaatatatataatataatataaaacatatagtattataattt
 32636  tatttattataatgcaatattattgaaaacatgtcaaaattatattattaagtaacaaga
 32696  cagtgggttatataattaatatgatcccaacagaatacaccaataatagatattattata
 32756  aaaataatataataatatttaatgtttattcgaagaaaatttataatatttattattata
 32816  acacaaggtttaataatctatatatatatatatatatatatatataactactattattat
 32876  tattacatttatttaattaatatataaataatgaattataattattatgattaatatatt
 32936  tataataataatcttattataatattaatatataatagtgaacacctttatttaaaggtg
 32996  tgaaccccgcaaggcaagggaggagttccgggccccggccacgggagccggaaccccgga
 33056  aggagtaatatataatattaaatatataacattaatatataacattaatatataacatta
 33116  atatataatatttatattatagtattattaagatataatatttatttataatatagatat
 33176  tgattaaatgtaattataaatataaagggtagatattattaaatacagggtattatttat
 33236  attaataaatcaataattaattaattgatattattattattaaaaaaaataataataatt
 33296  tataaataatattattttcttg
;     G-cob-I1 ==> end
;     G-cob-E2 ==> start
 33318  GCACTAGTTATTACTAATTTATTTTCAGCAATTCCATTTGTAGGTAACGATATTGTATCT
 33378  TGATTATGAGGTGGGTT
;     G-cob-E2 ==> end
;     G-cob-I2 ==> start /group=IB(3') (1.43e-04)
 33395  t
;     G-cob-I2-orf348 ==> start /first_aa=N /note=LAGLIDADG ;; evalue:1.4e-49
 33396  aatatagaggatccatattatagtaatataatattaaataaatctgttttatgctgaaat
 33456  atcttcatttgaataataaattactatattattcaattaattatttataataatataatt
 33516  tgaaataaaaataatatagttaaaatatttattataagaagaaaattagcagtaattaat
 33576  atatatatatatataaaattaattattcagagactttatagttattatataaataatact
 33636  attatttatgataaaaatcataaattaaacacagataatcctatttatgcatatattgtt
 33696  ggtttatttgaaggagatggttgaattactatttcaaaaaaaggtaaatatttattatat
 33756  gaattaggtattgaaatacatattagagatattcaattattatataaaattaaaaatatt
 33816  ttaggtattggtaaagtaacaattaaaaaattaaaaataaaagatggtactattaaagaa
 33876  atatgtaaatttaatgtaagaaataaaaatcatttaaagaatattattattcctattttt
 33936  gataaatatcatatattaactaataaacattatgattatttatattttaaagataattta
 33996  ttaaaagatattaaatattataatgatttatcttattatttacgtcctattaaaccattt
 34056  aatactcttgaagatattttaaataaaaattatttttcttcatgattaattggttttttt
 34116  gaagctaaaagttgttttagtatttataaacctataaataaaaaaataaaacttgctagt
 34176  tttgaagtatctataaataataatatagaagttatattagctattaaatcatatttaaaa
 34236  attaataataatatttatataaatgaatttaataattcaaaaataacacttaaaagtatt
 34296  aatgatattaaaaatgttgtaatatttattaataataatcctattaaattattaggttat
 34356  aaaaaattacaatatttattattcttaaaagatttacgtcttattcttaaatataataat
 34416  tattttaaaattccttataaatattaa
;     G-cob-I2-orf348 ==> end
 34443  tcttatataaaaatataataataatatatttatatattatataattatataaacaaaata
 34503  taatttatatataattatttattataaatatagtccggtccgccccgcgggggcggaccc
 34563  cgaaggagtgagggaccccctccctatatttattctaacgggagggggaccgaaccccga
 34623  aggagtttaattatatattaaatatattattatcaataaataattcctttgaactattta
 34683  ttattttattatatttattttctccttcattattaatttttattaataattaaaatctta
 34743  tcattttatggtatttttatttctattttaggatatcgaaactataaattaaaaagtata
 34803  attttattaattataatttatgattaataaataagaaataaaaactttagaagtaatatt
 34863  tatcttttttttttttttttataaataaatattatgattaatatataatcatttataaat
 34923  atttatatataattatatatatacataaataggattaagatatagtccgaacaatatagt
 34983  gatatattgataatagttttcaaatatgtaactatttaaacattaaaag
;     G-cob-I2 ==> end
;     G-cob-E3 ==> start
 35032  CTCAGTATCTAACCCTCTAATCCAAAGATTCTTTGCGTTACATTACTTAGTACCTTTTAT
 35092  TATTGCAGCAATGGTTATTATGCATTTCATGGCATTACATATTCATGGTTCATCTAATCC
 35152  ATTAGGTATTACAGGTAATTTAGATAGAATTCCAATGCATTCATACTTTATTTTTAAAGA
 35212  TTTAGTAACTGTTTTCTTATTTATGTTAATTTTAGCATTATTTGTATTCTATTCACCTAA
 35272  TACTTTAGGT
;     G-cob-E3 ==> end
;     G-cob-I3 ==> start /group=IB (6.70e-18)
;     G-cob-I3-orf385 ==> start /first_aa=Q /note=LAGLIDADG ;; evalue:1.8e-45
 35282  caaaatatggccttattattaattacatatgtaattaatattttatgtgctgtatgctgg
 35342  aaatctttatttattaaatatcaatgaaaaatttataataaaactctatattattttatt
 35402  attaaaaatattgctttaaatacaaaacaattaaataatttcgtattaaaatttaattga
 35462  acaaagcaatataataaaataaatattgtaagtgatttattaaatcccaatagagtaaaa
 35522  tattattataaagaagataatcagcaggtaaccaatataaattcttctaatactcactta
 35582  acgagtaataaaaagaatttattagtagatacttcagagactacaagcacacaaaaaaat
 35642  aaatttaattatttattaaatatttttaatataaaaaaaataaatcaaattattcttaaa
 35702  agacattatagtatttataaagatagtaatattagatttaaccaatgattggccggttta
 35762  attgacggagatggttatttttgtattactaaaaataaatatgcatcttgtgaaattctt
 35822  gttgaattaaaagatgaaaaaatgttaagacaaatccaagataaatttggtggttctgta
 35882  aaattaagatcaggtgttaaggctattagatatagattacaaaataaagaaggtataatt
 35942  aaattaattaatgccgttaatggtaatattcgtaatagtaaaagattagtacaatttaat
 36002  aaagtatgtattttattaaatatcaattttaaagaacctattaaattaactaaagataat
 36062  gcttgatttataggattctttgatgctgatggtactattaattattccgataaattaaaa
 36122  attagacctcaattaactattagcgttacaaataaatatttacatgatgttgaatactat
 36182  agagaagtatttggtggtaatatttattttgataaagctaaaaatggttattttaaatga
 36242  tctattaataataaagaattacataatattttttatctttataataaaagttgtccttct
 36302  aaatctaataaaggtaaacgtttatttttaattgataaattttattatttatatgattta
 36362  ttagcttttaaagcacctcataatactgctttatataaagcttgattaaaatttaatgaa
 36422  aaatgaaataataattaa
;     G-cob-I3-orf385 ==> end
 36440  attttctccgtattcattattatattctctaatttataaaatatttaaagattccttata
 36500  ataatataacatctttgtaaattattgttaaagataatataaattattatgaatcggtag
 36560  attatatttttacaatcttattaaataaaattctgatcattaaacatgattgaataaata
 36620  ataatagttatgaaataggatagtgtaatataaatttttatgaagatatagtccatttta
 36680  tatttattataaaag
;     G-cob-I3 ==> end
;     G-cob-E4 ==> start
 36695  CATCCTGATAACTATATCCCTGGTAATCCTTTAGTAACACCAGCATCTAT
;     G-cob-E4 ==> end
;     G-cob-I4 ==> start /group=IA(5') (7.43e-10)
 36745  tgatattaaaaatattaataaaattattattatttaatcttatttattttatataaaaaa
 36805  aaataaataataattattaataaaaatatattatttatttctcctttcggggttatttat
 36865  atatattcctttataatttatatttaatatattatattaaatatatgaaaaattataata
 36925  aataaattaattaattaattaataataaataataataaaaagtacagtagcattaaatat
 36985  tcttaagtttccgctttgtgggaactcccataaggagtttaatgattaaaaattggttaa
 37045  ttgtcaagaaaatctaaggtattaataaataaataatactatgacaacttgcagcgaagt
 37105  ttatatcatctctatattatatattaatatatatatataataataataataatagtgaac
 37165  acctttatttaattataaaggtgtgaaccccgcaagggaggagttccggggcccggccac
 37225  gggagccggaaccccggaaggagtaatataatataagatataaaaacgttcaacgactag
 37285  aaagtgaactgagatagtaatacctttccacgaaaaccaattaatttataaattattttt
 37345  aaataaagaatagattattaatttttttatatattaatatatattatatataaaataaaa
 37405  aaatatatatatatatattataaaatatcaaaagttttaatcttttattataaattaatg
 37465  acatagtctgaacaataatgaaaattattgagataagatattaaataatcttatgttaac
 37525  atatataaattg
;     G-cob-I4 ==> end
;     G-cob-E5 ==> start
 37537  TGTACCTGAATGATACTTATTACCATTCTATGCTATTTTAAGATCTATTCCTGATAAATT
 37597  ATTAGGAGTTATTCTAATGTTTGCAGCTATTTTAGTATTATTAGTTTTACCATTTACTGA
 37657  TAGAAGTGTAGTAAGAGGTAATACTTTTAAAGTATTATCTAAATTCTTCTTCTTTATCTT
 37717  TGTATTCAATTTCGTATTATTAGGACAAATTGGAGCATGCCATGTAGAAGTACCTTATGT
 37777  CTTAATGGGACAAATCGCTACATTTATCTACTTCGCTTATTTCTTAATTATTGTACCTGT
 37837  TATCTCTACTATTGAAAATGTTTTATTCTATATCGGTAGAGTTAATAAATAA
;     G-cob-E5 ==> end
;     G-cob ==> end
 37889  TATATAATTAAATTAATACATAGATATAATATATATATAATTATTATTAATAATATAATA
 37949  AAAATAAAAATAATAAAAATATTATTAATAATAATAATACTTTAATAATATTCTTAAAAA
 38009  TAATATATCTCTAATTTATAAAAATTAAATAATAATAATAAAAAAAAAAATATTATAAAA
 38069  TATAAATTAATTAATAATGAAAATAATATACTTATTAAATTAATATAAATAAATGAATAA
 38129  TATAATATAACTATATTGAATTATAATCTATCTATCTATCTTTTTTTTTCATATAATTAT
 38189  AATATATATATTAATATATATAATTATTATTTTATATATTATAGTGAACACCTTTATTTA
 38249  AAGGTGTGAACCCCGCAAGGCAAGGGAGGAGTTCCGGGGCCCGGTCACGGAAGCCGGAAC
 38309  CCCGCAAGGAGATTTATTAATTATTATTATCATTATTATTTTTTATTTAATCTTATTTAT
 38369  TATAAAATAATTAATTATCATAAAGCATAATTATTATAGAATCTTATTATTTTCTTTATT
 38429  TAAATTTATAAAAATATAAAGTCCCCGCCCCCCTTTTTATTTTATTTAATTATTTATTTT
 38489  TAATTTTTATTTTATTTAATTATTTATTTTTAAAAAGGAGTGAGGGACCCCCTCCCGTTA
 38549  GGGAGGGGGACCGAACCCCGAAGGAGTACTCATTTAATATAAATATTAAATAAAAATTAT
 38609  TTTATATATATTAATGATTATTAATATTAATAATATAAATTATTTTATAATTAATTATTA
 38669  TAAATATATAACTATTAATAATTAATTTTTAATCTAGGGGTTTCCCCCACTTACATATAC
 38729  TTACGTATACTTACATATACTTATGTATACTTACATATACTTACGTATACTTACATATAC
 38789  TTATATATACTTACGTATACTTACATATATGGGGATCCCTCACTTCTCCGGCGTCCTACT
 38849  CACCCTATTTATTAATCATTAATAAGAAATTATTATTAAAAAAATTATAATTTACTCAAA
 38909  GTTAATTATAAATATATTTTTAAATATCTATTTTATTAATCTTTTATAAAATTTAAATTA
 38969  ATTGTAATTAATTAATATTATAATAATTATTCTTAGGAAGGATATTTATTTATTTTAATT
 39029  ATGAATTCCTGACATAGAGACAATTAATTAGAACTTCTTATTATTATTATAATAATAATA
 39089  AAAATATTCTAAATATATTATATATATTATTATTTTTTTTTATTATTAATAAAATATTAT
 39149  AATAAATTTAAATAAGTTTATAATTTTTGATAAGTATTGTTATATTTTTTATTTCCAAAT
 39209  ATATAAGTCCCGGTTTCTTACGAAACCGGGACCTCGGAGACGTAATAGGGGGAGGGGGTG
 39269  GGTGATAAGAACCAAACTATTCAATAAATACAAAGCACACATTTGTTAATATTTAATAAT
 39329  ATAACTAATATATAATAATTATAAAATAATTAATTATATAATAAAATATAAAGTCCCCGG
 39389  CGGGGACCCCGAAGGAGTTATAAACAATATAATAAATTATATAAAATAAATTATAAATAA
 39449  GAAATAAAAACCAAATAAATAATATAATAAATGATAAACAAGAAGATATCCGGGTCCCAA
 39509  TAATAATTATTATTGAAAATAATAATTGGGACCCCACCATAAAATATATATATAACTAAT
 39569  AATATATTATATATATTAATATATAATAATATTATTAAAATATAATATAATATAATATAA
 39629  TATAATATTATAAAAAAAAAGTATATATAAAATAAGATATATATATATAAATATATATAT
 39689  TCTTAATAAATATTATATATAATAATAATAAATTATTTCATAATAAATTATTTCTTTTTA
 39749  TTAATAAAAATTACTTATCTCCTTCGACCGGACTCCGACTCCTTCGGGGTTCGCCCCGCG
 39809  GGGGGGCGGGCCGGACTATTAAATATTTAATATTTAATATTTAATATTTAATTCTATAGA
 39869  TATTCATATGAAAAATAATAAGTATATAATTATGATAATGAATATATTTTTATTTATAAT
 39929  TTATTATTATAAAAATATTTTAATTTAATAATAATAATAAATCATTATATTAATTCTTTT
 39989  AAGAATTTATAATTGTCATTATTTATTATATACTCCTTATTAAAAGGGATTCGGTTTCCC
 40049  TCATCCTCATGGGTATCCCTCACTCCTTCTGATAATTAATTTTATAATAATAATAAAATA
 40109  AACTTAATTAAATATTATATATTTATTTACAATTATATATATATATTACTCATAATTTAA
 40169  TTAAATTAAATTAAGATGCAATTCAATACGGTTGTATTATATTATTCATCAAATATTGTT
 40229  AATATTGATACCTACAGAGATATTTAATATTTTTATTATTATTATCCATTACTTTTTTTA
 40289  TTATATTTTAATTATATTAATAATTGTATTTTTATTTATTTATTTATTTATTTATTTATT
 40349  TATAATAATAATATTTCATATTATCAATTATTATTTTTTTTTTATAATATATAATTAAAT
 40409  TATTTATATAATTCCCCGAAAGAAGAATAAATAAAATATTATATAAATATTTATATTTCT
 40469  CCGGAACTATTAATATTAATATAAGTAATATATATAGTTTATGATATTTAATTTTATCAT
 40529  AATATAATAATAATTATATAAATCTTATACACATTTATATAAGTATATATATATATTATT
 40589  AATATAATGAACATCTATTAAATAAAATAATTGTAAATTTCAAGTAAATTATTATTATTT
 40649  ATTTTTAATAATAATTTATGATTTATAATTAATAAATAAAAGAGTAATTATATGATAAAA
 40709  AAGGTAATAAATAAAATTTATAGTGAACACCTTTATTTAAAGGTGTGAACCCCGCAAGGG
 40769  AGGAGTTCCGGGGGCCGGCCACGGGAGCCGGAACCCCGAAAGGAGTTTATTTATATATAT
 40829  ATATGAATTAATATTTAATAATAAATAATAATATAATTAATAATATTATTATTATTATAA
 40889  TTTTTTTTTTATAATATTAATAAAATATATAAATAAGTCCCTTTTTTTTTTATTAAAAAT
 40949  AAAGAAGGAATAATTAAATAATATTTTAATAATTTAATTAAATAGTGTATTAAAAGATAA
 41009  TAAAAAGTAATATTAATATATTAATTATATATAATATATTTATATATAATTATATATATA
 41069  TATATAAATAATAATAAATATATATATAATATAAAAATAAGAATAGATTAAATATTTAAT
 41129  AAATAAATATT
;     G-atp9 ==> start
 41140  ATGCAATTAGTATTAGCAGCTAAATATATTGGAGCAGGTATCTCAACAATTGGTTTATTA
 41200  GGAGCAGGTATTGGTATTGCTATCGTATTCGCAGCTTTAATTAATGGTGTATCAAGAAAC
 41260  CCATCAATTAAAGACCTAGTATTCCCTATGGCTATTTTAGGTTTCGCCTTATCAGAAGCT
 41320  ACAGGTTTATTCTGTTTAATGGTTTCATTCTTATTATTATTCGGTGTATAA
;     G-atp9 ==> end
 41371  TATATATAATATATTATAAATAAATAAATAAATAATGAAATTAATAAAAAAAAAATAAAA
 41431  TAAAATCTCATTTGATTAAATTAATAACATTCTTATAATTATATAATTATTATAAAATAT
 41491  ATAAATATTATAATAATAATAATAATATATATAAATTATAATAAAAAATAATAATAATAT
 41551  ATAATATACCTTTTTTTTTAATATATTAATATATAAATAAATAAATAATGGATAATATAT
 41611  AATTACTTTTTTTTATATTATTAATAATAATAATTTATAAATATTGTTATAATAAACATT
 41671  TATATAAATAAATATAAATTACCATAATAAGATATATTATTTATTTATAATAAAAATATT
 41731  TATTAATAAATAAGAAATATATATATTATGATAATATTTATTAATAAATAATAAATTCTT
 41791  TATATATAAATATATTAAATATATTTAATTGAACACAATATAATTTTTATTGTATTATTC
 41851  ATTGAATAATATTAATATTAATATAATATAATATAATATTAGTGAACATCTATTAATATT
 41911  TAATAAAATATATATAATTTATAATTCTCATATAATTAATATAATAATTAGGTTTATAAA
 41971  TAAATTATAATATATTATAAACAATATAATAAAATATATTATAAATCTATTTATATAATA
 42031  TATAAATTTATATATACATTAATAATATTTAATTATAATTATTTAAATATTTAATTTATT
 42091  AATATTTATATTATTTAAATATTAAATATTAAATAATAATTTATATTATATTATATTAAT
 42151  AAATATAATAAATTAAAAATATATGATTAATTATATAATAATAATAATAATTATTTTAAT
 42211  ATTATAATTTATAAAATTAATTATATTAATTATATTAATTCTTATTATATAATAATTATT
 42271  GATAATAATTTATTTTAAGAAAGGAGTGAGGGACCCCCTCCCTATATTTATTCTAACGGG
 42331  AGGGGGACCGAACCCCGAAGGAGAAAATAAATTAATAAAAGTTTAAAAGTTCTTATATTA
 42391  ATAATTATATAATATTATATTAAAGATTTTTATAATATATATATATAATATATTTATAGA
 42451  TTTATTTAATATTTATATTAATATTTATATTTATATTTATATTCCTCTTAA
;     G-trnS(uga) ==> start
 42502  GGATGATTGACTGAGTGGTTTAAAGTGTGATATT!TGA!GCTATCATTAGTCTTTATTGG
 42560  CTACGTAGGTTCAAATCCTACATCATCCG
;     G-trnS(uga) ==> end
 42589  TAATAATACATATATATAATAATAATTTTAATATTATTCCTATAAAAAAAAAAAAAAAAT
 42649  AAATAAATAAATAATAATAATTAATTAATTAATTAATTTTAATAAATATAAAATATATAA
 42709  AAATAATAATAATAATAATTATTATTTTAATAATATTATTTATATAATAGTCCGGTCCGA
 42769  CCCCTTTTTATTCTTAAGAAGGGATTTTATTTTATTAATTAATAATAATATATTAAAAAT
 42829  TATAAATAATTAATAATTCTTTATATTTATATATATATATATATATTTATATATTTATAT
 42889  ATATATTTTAATAATATTATGATATATTTTATTTTATAATATTTTTATTTTTATATATAA
 42949  AATTATAATATTTTATTTTATAAAATTATTCATATATAAATTATTAATAATAATTATTTT
 43009  TATTTGGAATTTATATTATTATTATAAAGTGAACACCTTTATTTAAAGGTGTGAACCCCG
 43069  CAAGGCAAGGGAGGAGTTCCGGGGGGCCGGCCACGGGAGCCGGAACCCCGAAAGGAGAAT
 43129  ATAATGTTATTAATAACTGCAAATAATATCTAATATATTATTATTTATAATAATAAATAA
 43189  TATTATAATAAGGATGCATATTATATATATATATATATTTCTATTTATATTAATATTAAT
 43249  ATTAATATGTATATATAATAGATAAAAAGTAAAAATAAAAAATA
;     G-rps3 ==> start ;; mfannot: alternative ATG start pos 43290
 43293  ATGAAATTAAAATTATTAAATATAATTTTATCAATAATAAATAAACTTAATAATAATAAT
 43353  AATATTATTATTAATAATCTATTAGATTCATTAATAAATAAGAAATTATTATTAAAGAAT
 43413  ATATTATTAAATATAAATAATAAAAAAATAAATAATATAAAAAGAATATTAAATAATAAT
 43473  AATATAAATATTAATAATAAATTACAACATTTAAATAATATAAATAATTGAAATCTACAA
 43533  ATTTATAATTATAATAAAAATATAGAAATTATAAATACTATAAATGATAAATTAATTAAT
 43593  AAATTATTATATAAAATAATAACTTTAAAATTAAATAATATAAATATTAATAAAATTATT
 43653  ATAAGTAAACTTATTAATCAACATAGTTTAAATAAATTAAATATTAAATTTTATTATTAT
 43713  AATAATGATATTAATAATAATAATAATAATAATAATAATAATAATAATTATTATATAAAT
 43773  ATAATAAATAAATTAATAAATATTATAAATAATAATATAAATAATAATTTATGTAATATT
 43833  TTAAGTTATTATTATAATAAAAAAGTAACTATTGAACCTATTAAATTATCATATATTTAT
 43893  TTAAATAGTGATATTTTTAGTAAATATATTAGTTTAAATGATATAGATAAATATAATAAT
 43953  GGTATCTTAACTAATTATCAACGTATATTAAATAATATTATGCCTAAATTAAATGATCAT
 44013  AATATTTCTATAAATTATATTAATAATATTAATAATATTAATAATAATAAATATAATAAT
 44073  ATAATTAATTTATTAAATAATAATAATAATAATAATAATATTAATAATAATAATTATAAT
 44133  AATAATAATAATAATTATATTGGTAATATTAATAATATTTATAATAATATAACTATTGAT
 44193  AATATTCCTATAGATATTTTAATATATAAATATTTAGTTGGTTGATCTATTAAATTTAAA
 44253  GGTAGATTAAGTAATAATAATGGTAGAACTAGTACACTTAATTTATTAAATGGTACTTTT
 44313  AATAATAAAAAATATTTATGAAGTAATATTAATAATAATTATAAATTAAATTATATCCCT
 44373  TCTAATCATAATTTATATAATAATTCTAATATTAATAAAAATGGTAAATATAATATTAAA
 44433  GTTAAATTAAACTTTATTTAA
;     G-rps3 ==> end
 44454  TATATATATTAATTATTATTAATATATTAATTATTAAATTATATAAACCGCCCCCGCGGG
 44514  GCGGTTAGTTATTTATATTAATATATTTTATATTAATATATAATACTCTTTTTTCTATTA
 44574  TATTTTAATATATAATATTAAAAATAAATAAAATAATATTCTTAATTTTTATTCTTTATC
 44634  TTCTTTAACCAAACTCCTTCGGGGTTCGGTCCCCCCCTCCCGTTAGAATAAATATAGGGA
 44694  GGGGGGTCCCTCACTCCTTCTTTAAATAAAATAAATAAAAAAGGGGGCGGGCCGGACTAT
 44754  TTTAAATTTTAATTTAAATTTTATAAATATAATATTTAATTATAAATTTAATAATAATAT
 44814  ATAAAAAATATATATATGGTTAATATATATAAAGATTATAATCTTTTAATTAAATAAAGA
 44874  TAAATTTATTATATAATTTTTTCTCTATAGTTATATATTTAAAACTTATTTTTTTTTTTT
 44934  ATAAATAATAATTATAATAAATAATATTAATTATTTATTATATAATTAATTGGCCCCCAT
 44994  GCTGGGTTCCGGAACTCCTCCTTCTCGCGAGGTTAACACCTATTATATAACTATAACTAT
 45054  AACTATAACTATAACTATAATTATAATTATAACTATAACTCCTCCTTCGGGGTCCGCCCC
 45114  CCCCGCGGGGGCGGGCCGGACTATAAATATTCATTTTAATAATAATAATAATAATAATAT
 45174  TAATATAAATAATCGAAGAATATATTTATTTATTTTAATATAAATAAAAATAAAAAGTTT
 45234  CAATTAATTTGAATTTGGAATTAAATTATTACTTCATATGGGGTTATGGATTTCGTTCGG
 45294  AACTCCTCCCTCCTACCTCTATTTATTAATCATAAATCATAAATTATTATTAATTAATAA
 45354  TAATAATTTACTCGAGGTTCATACCTATTTTAATATTAATATTGATAAAATATATATTCA
 45414  CTAAAAAGTATATAATTTACTCAATTTATACTATAATTTTATATTTTTTATTATAATTTA
 45474  ATTATTTCAAATAAAGTAATTATAATAATATATATCCTTTATTAAATATATATTAATTAA
 45534  TATATATATAAAAAGTAAATATTATTAATAGTGAACACCTTTATTTAAAGGTGTGAACCC
 45594  CGCAAGGGAGGAGTTCCGGGCCCCGGCCACGGGAGCCGGAACCCCGGAAGGAGTATATAA
 45654  TTATAAATAATTAATATTTATTAAAATATATATAATTTATAATCCTCATATAATTAATAT
 45714  AATGAATAATATAACACAATGTAATTTAATTTAATTTAATTACATAATAAATTTATTATT
 45774  ATTATAATTATTATTTATTTATTTATTATTATAAATTATAAATATTATTATAATTAAAAT
 45834  CAATTATTAATTATTAATGATAAATAATTAATAATAAATTATCAATAACCAATTAGATTA
 45894  TTTATCGATATTTAATTATATTATATTATATTATATTATATATATATATATATATTATAT
 45954  TATAAAATTTATTTATAAATATTTGTTTATTTATTTATTTATTGAATAACAATAGAATTA
 46014  AATATTGTCAATAAATAATAAATAATGTTTAATATATATTATATTATATTATATTATATT
 46074  ACTCCTTCCGGGGTTCCGGCTCCCGTGGCCGGGGCCCGGAACTATTAATATTAATATTAA
 46134  TATTATTATTATTTTTTTTTATTATATTAATATAATTTATAAAAATATAAATTATTATTT
 46194  TTATTATAATTTATATATATATAATATATATATTTATTAAAATATTTTAAGAAAGGAGTG
 46254  AGGGACCCCCTCCCTAACGGGAGGGGGACCGAAGGAGAAAAATAATTAAATTAAATTAAA
 46314  TTAAATTATTTATTATTATTATTATTATTTATATAATAATATATTATTTAAATATTTATA
 46374  TATTATTTTTATATTAATATTTATAGATGGGGGTCCCTATTATTATTGAAAATAATAATT
 46434  ATTAATGGACCCCAGATAGCTTCTTGTTTATCATTTATATATATATATATATTATTAATT
 46494  ATTTTATTCTCCTTTCGGGGTTCCGGCTCCCGTGGCCGGGCCCCGGAACTCCTCCCTTGC
 46554  CTTGCGGGGTTCACACCTTTATAATTAAATAAAGGTGTTCACTTTATAATATTATTATTA
 46614  ATTTTTTAATTAATATTATAATCATATAATTTAATATTTTATTTAATTTTATTAAAATTT
 46674  AATATATATATTTTTATTATTATTTAATTAATTTATAAATATAAAATATTCTTAATATTA
 46734  AAAATAAATAAATAATAAAGTTTATAAATCATATATTATAATTATTTATTATTTTTATAT
 46794  TATATTAATAAAATATTATTATTATTAAAAATAGAAATTTTATAATATTTTTATATATTT
 46854  TTAATTATTATTATTAATATTTATTAAAGAAAATATAAAAACCGAAGGAATATTATAATT
 46914  ATAATTATAATTATAATTATTATTATATTTAATTTATTATTATAATAATAATAATAGTCT
 46974  GCCCCCCATCTTTATCTTTATCTTTATCTTTATTTTAAAGAAGGATATTTAATAATTTAT
 47034  AATATTTAATTCATATATATATATATATATTTTATTTTTTATATATATATTTAATATATT
 47094  ATATTTATATTTCTCCTTTCGGGGTTCCGGCTCCCGTGGCCGGGCCCCGGAACTCCTCCC
 47154  TTGCCTTGCGGGGTTCACACCTTTAAATAAAGGTGTTCACTATTATTATTATATTTATAT
 47214  TATATTATTTAATTATTTTTTAATAATATATTATTAATATTTTACCTTTTGATAAATAAA
 47274  AATTTATTAAAAATTTTATAATAAGTATTAAAATATCATAAAAGTATAATATTTATATAA
 47334  AATGTATAAATTTATAATCTTCTAATTAAATTAAATAAATAAAATAAAATAAATTAAACT
 47394  CCTTTTGAGATTCACACCTATTTTATTAAAAATAGTCCGGCCCGCCCCCGCGGGGCGGAC
 47454  CCCGAAGGAGGTATTCACTTAATTAAATTAAATTAAATTAAATTAAATTAAATTAAATTA
 47514  AATTATGGATAATTTATTTAATAAATATATATATTAATTATAAAATAATAGTCCGGCCCG
 47574  CCCCGGCGGGGCGGACCCCGAAGGAGTCTGCCCCTTTTTATTTAATATTTAATATTTAAT
 47634  ATTTAATATTTAATATTTAATATTTAATATTTAAAGAAGGATATATTTATAATTTATCAT
 47694  AATATTATTTAATAAGAAATTATTAATTAATTAATTAATTTATTTATTTATTGTTTATAT
 47754  TTATTAATGTTAATATAATAAAAATGTAAAATACTTAATATTATTAATATTATTATATAT
 47814  AATATATATAATAATATATTATATTTATATCTCCTTTATTCCTTTTATCCCCGCTGGGGA
 47874  CTTATTATATTATTATATATTTCTTCGATAACTTTATATATATTTTATTTTTATAAAAAA
 47934  TATTTATATATTATTATTTACAATAATAATTATTAATAGT
;     G-trnE(cuc)_2 <== end
 47974  CCGGCCCGCCCCGCGCGCCCGCGGGGGGGAACCGAACCCCTTTTTAATTTAAGAAGGAGT
 48034  !GAG!GGACCCCCTCCCTATACTAATGGGAGGGGGACCG
;     G-trnE(cuc)_2 <== start
 48071  AACCCCGAAGGAGTCTTTTTTCTATTTATTAATAATAACTATAAATTATATTTAAAATAA
 48131  TAATTTACTTGTTATAATCTTAATGTTCCGGGGCCCGGCCACGGGAGCCGGAACCCCGAA
 48191  AGGAGAAGTATATAAATATTTACTTGTTATAATTTATTATATATTTATAACCTCCTTCTT
 48251  AAAATTATCTTTACTTTATAATAAAAATTAATATAATATAATCTGATAATAATCGAATTT
 48311  TATTATATTTAATTTAATTAATAATAGACAATTATTATTATTATTTTACTTATTAATATT
 48371  AATTTATATTTATATATATAAATATTATTAATTTTATATTAATTTTTTATTAATTATTTA
 48431  TTTTTATATTCATATTTTTTATTAATATTATTTTTATTAATAACTTTTTTAATAATTATA
 48491  AACTATATATTATTTATATTTATATTTATAATAAATGAAACAATTATAATAAAAATTACA
 48551  ATTACAATTATATTATAATTATGATTACAATAGGGTTAAACATTACCTGTGAACAACTGG
 48611  TAATGTTTAACCCGTATTATTATTTATTATATTATATTATATATATATTAAAATATTAAT
 48671  ATTAATATTAATATTATATTATATTATATTATATTATATTATATTATATTATATTATATT
 48731  TATAATTATATTATATTATATAATTTATATACTTTTATAATTCTTATTATTATTTATTTA
 48791  TTTATTATTTATTTATTATTATTTAAATATATTATTATTATATATTAATAATATATATAT
 48851  TATTTTATATATTTTATTTAATATAAATTATTTATATTTTATATATTTTATTTAATATAA
 48911  ATTATTTATATTTTTATATTTTATTATGAGGGGGGGTCCCAATTATTATTTTCAATAATA
 48971  ATTATTATTGGGACCCGGATATCTTCTTGTTTATCATTTATTATTCTTATTATTTGGTTT
 49031  TTATTTAATATTTATAATTTATTTTATATAATTTATTATATTGTTTATACCTTATTATTA
 49091  TTATATAATATATTATATTATTATAATAATTTAATTAATTATATTATAAAATATTAACTA
 49151  ATGTGTGCTCTATATATATTATTCATTCTAGTTTCTAATCACCCACCCCCTCCCCCTATT
 49211  ACTTATATATCTAGAAATAAAAATACATAACATATATTTTAAATATATATATATAATTAT
 49271  ATAATAATTATTATATATAAAATATATATATATATAATATATATTTATAAAATAATAATA
 49331  ATAAATATTATTACTCCATTAGGGGTTTTGGTCCCATATCAGGAACCGAAACTATAATAA
 49391  TATATAATATTATAATAAAGATCTTCTTATTTATAATATATTATTAAATAAATTAATAAT
 49451  AATTATAATATATATATATAATATATTATAATATATTTATTCGAGAACTTTTTATTTATT
 49511  ATAAAATAAAATATTTTATTTATTATTTAGTTTTTTTTATTAAATATTTTTATAAAAATA
 49571  TAAATGTTAATAATATTATGATTAATAAGTAATAATAAATTTATTTATTTTTATTAATTA
 49631  CTTCTTCGAGGTATCAGTATCAGTATCAGTATCAGTATCAGTATCAGTATCAGTATCAGT
 49691  ATCAGTATCAGTTTCGTAAAAAATGGGGACTTAAATATATATAAAAAATTATAAATAAAA
 49751  ATATTATAATAATTTTAAATAAATAAATATTAATATATTATTATTATTTATATTATAATA
 49811  AACATTATCTAATAATAGTC
;; mfannot:
 49831  cggcccgccccggcggggcggaccccgaaggagtacgcccttttttatttaatatttaat
 49891  atttaaagaagaagataattagatataattatattatattttatataaattatataatat
 49951  tatataataataattatataataagttaataataattatataataagttaataataatca
 50011  tatctcctttataaatgaacttttattaaatatattttattaaatattaaatatattttt
 50071  ttataatattaaatatattttattaaaatattaaatatattttattaaatattaaatata
 50131  ttttattaaatattaaatataaataaaggtttatattataattcattatttatatcttct
 50191  ttataaattaatattcgtattagatccttatttaatttataatcctttaaaaaactttta
 50251  ataaatataatataatatatatataatttttattatttttatattatttttattatttaa
 50311  atatattatatatttcattataataattatttaaaaagttatttaataaataatctgata
 50371  ttatattttataattaattttatttattttatttattatatatattattatatataatta
 50431  aaattataattacaattataactataattaaattaaattaaattaaattggattaaatta
 50491  aattaaattgggcgccaagccggttgttcaccgacttggtcccaatataatatgagataa
 50551  tataatatactatatgttataatataaatataatatactcctccggggtccgccccgcgg
 50611  ggcgggccggactatatgaatatattattattattataattataaaattatattaaataa
 50671  ataaaatttctttaataattattaattaatattattaatttatttacaaatattttatta
 50731  atttttatttctccttccggggttccggctcccgtggccggggcccggaactattaaata
 50791  taaatatataaatatatatatatttatttataatattatttatatttattatatattatt
 50851  attaaatatatttttattatatatcattaaatattaatatgttattatagtggtgggggt
 50911  cccaattattattttcaataataattattattgggacccccggatatcttcttgttaatc
 50971  aattattatattatttaatttatttatttcttatttataatttattttatataatttatt
 51031  atattgttaatactccttcggggttcggtccccctcccattagggagggggaccctcact
 51091  ccttcggggtccccgccggggcggggacttttatttatattattaattatattatattat
 51151  tataatatatttaattgattatattataaaattataactaatgtatgctttgtatttatt
 51211  gaatagtttggttcttatcacccaccccctccccctattacgtctccgaggtcccggttt
 51271  cgtaagaaaccgggacttatatatttggtaattaaaaaaataacttatataaatatttaa
 51331  taaatatatattaaatatattattattaataatttattattatataataaaataataaat
 51391  attattaatgatttaaattatataaatattaattattaaataaataattatactttctcc
 51451  tttcggggttccggctcccgtggccgggc
;; mfannot:     /group=IB(5') (2.63e-03)
 51480  CCCGGAACTCCTCCCTTGCGGGATTGGTTCACACCTTTATAATTAAATAAAGGTGTTCAC
 51540  TTAAAAATAATATATATATATATAAAAGTATTTTATAATAATTAGTTTAATTATTATTCT
 51600  TTTTTTTTATTAAATATAAAATCATTTTAGGTTATTAATTTTTATTTATTAAAAATAAAT
 51660  TTTATAATTAATATTTCTCCTTTCTTAAAATAAATAATATTATTATTATAATTATTAATT
 51720  AATGAATACTCTTTTGGGGTTCGGTCCACCCTCCCGTATACTTACGGGAGGGGGTCCCTC
 51780  ACTCCTTTTGAGACTTTAATTTTATAAATATAAATATAAATATAATAAGATGTTAACTCT
 51840  TTTATAAATAAATAATAAATATAATTCTATTTTTAATAATAACATATAATATTTTTATAA
 51900  TAAAATATATAAATAATAATATTTATATATATATATATACTTTTTTTTTATATAAGAATA
 51960  ATATATATAGTTCACATTGGAGGCGAGTAAAAGGAGATAAGAAATATAATATAATATAAT
 52020  AATAAAAATATAATGAATAATAATAATAAAAATTTATATAATAACAAAATAGTCCGGCCC
 52080  GCCCCCGCGGGGCGGACCCCGAAGGAGTCGGAGTCCGACCGAAGGAGATGAGATTATTAA
 52140  TATTATTAAATAAAAAAATGTATTAATTATAAAATATAAACCTATAAATAATTTATAATA
 52200  TAATTTATATTATGATAATAATAATATATATATTATAATATTTTATATATATATTTATTA
 52260  TATTTATATTTATATAAAAAAGTGAAATTGATTAATTAATTAATTTATAATTAATAATTA
 52320  TTAATATAATCCGGCCGAAGGAGTGAGGGACCCCCCTCCCTATATTTATTCTAATGGGAG
 52380  GGGGACCGAACCCCGAAGGAGTGAGG
;     G-trnP(agg) <== end
 52406  GACCCCGTGGGGGACCGAACCCCTATTTAAGAAGGAGTGAGGGACCCCCTC!CCT!AACG
 52464  GGAGGGGGACCGAACCCCGAAGGAGT
;     G-trnP(agg) <== start
 52490  GAGGGACCCCCTCCCTATACTAATGGGAGGGGGACCGAACCCCGAAGGAGTTTATTATAT
 52550  ATATTAAATAAGATTTATAATATAATTAATATATATTTTATATAAATATAAAAGATTATA
 52610  TTATATTATAAAAAGTATATTTTATATTTATATTTATATATATATTTTATTTATTATTAT
 52670  TATATATATAAGTAGTAAAAAGTAGAATAATAGATTTGAAATATTTATTATATAGATTTA
 52730  AAGAGAT
;     G-rnl ==> start
 52737  AATCATGGAGTATAATAATTAAATTTAATAAATTTAATATAACTATTAATAGAATTAGGT
 52797  TACTAATAAATTAATAACAATTAATTTTAAAACCTAAAGGTAAACCTTTATATTAATAAT
 52857  GTTTTTTTTATTATTATTTTTATAATAAGAATAATTATTAATAATAATAAACTAAGTGAA
 52917  CTGAAACATCTAAGTAACTTAAGGATAAGAAATCAACAGAGATATTATGAGTATTGGTGA
 52977  GAGAAAATAATAAAGGTCTAATAAGTATTATGTGAAAAAAATGTAAGAAAATAGGATAAC
 53037  AAATTCTAAGACTAAATACTATTAATAAGTATAGTAAGTACCGTAAGGGAAAGTATGAAA
 53097  ATGATTATTTTATAAGCAATCATGAATATATTATATTATATTAATGATGTACCTTTTGTA
 53157  TAATGGGTCAGCAAGTAATTAATATTAGTAAAACAATAAGTTATAAATAAATAGAATAAT
 53217  ATATATATATATAAAAATATATTAAAATATTTAATTAATATTAATTGACCCGAAAGCAAA
 53277  CGATCTAACTATGATAAGATGGATAAACGATCGAACAGGTTGATGTTGCAATATCATCTG
 53337  ATTAATTGTGGTTAGTAGTGAAAGACAAATCTGGTTTGCAGATAGCTGGTTTTCTATGAA
 53397  ATATATGTAAGTATAGCCTTTATAAATAATAATTATTATATAATATTATATTAATATTAT
 53457  ATAAAGAATGGTACAGCAATTAATATATATTAGGGAACTATTAAAGTTTTATTAATAATA
 53517  TTAAATCTCGAAATATTTAATTATATATAATAAAGAGTCAGATTATGTGCGATAAGGTAA
 53577  ATAATCTAAAGGGAAACAGCCCAGATTAAGATATAAAGTTCCTAATAAATAATAAGTGAA
 53637  ATAAATATTAAAATATTATAATATAATCAGTTAATGGGTTTGACAATAACCATTTTTTAA
 53697  TGAACATGTAACAATGCACTGATTTATAATAAATAAAAAAAAATAATATTTAAAATCAAA
 53757  TATATATATATTTGTTAATAGATAATATACGGATCTTAATAATAAGAATTATTTAATTCC
 53817  TAATATGGAATATTATATTTTTATAATAAAAATATAAATACTGAATATCTAAATATTATT
 53877  ATTACTTTTTTTAATAATAATAATATGGTAATAGAACATTTAATGATAATATATATTAGT
 53937  TATTAATTAATATATGTATTAATTAAATAGAGAATGCTGACATGAGTAACGAAAAAAAGG
 53997  TATAAACCTTTTCACCTAAAACATAAGGTTTAACTATAAAAGTACGGCCCCTAATTAAAT
 54057  TAATAAGAATATAAATATATTTAAGATGGGATAATCTATATTAATAAAAATTTATCTTAA
 54117  AATATATATATTATTAATAATTATATTAATAATATATATAATTATATTATATATTTTTTT
 54177  TATATAATATAAACTAATAAAGATCAGGAAATAATTAATGTATACCGTAATGTAGACCGA
 54237  CTCAGGTATGTAAGTAGAGAATATGAAGGTGAATTAGATAATTAAAGGGAAGGAACTCGG
 54297  CAAAGATAGCTCATAAGTTAGTCAATAAAGAGTAATAAGAACAAAGTTGTACAACTGTTT
 54357  ACTAAAAACACCGCACTTTGCAGAAACGATAAGTTTAAGTATAAGGTGTGAACTCTGCTC
 54417  CATGCTTAATATATAAATAAAATTATTTAACGATAATTTAATTAAATTTAGGTAAATAGC
 54477  AGCCTTATTATGAGGGTTATAATGTAGCGAAATTCCTTGGCCTATAATTGAGGTCCCGCA
 54537  TGAATGACGTAATGATACAACAACTGTCTCCCCTTTAAGCTAAGTGAAATTGAAATCGTA
 54597  GTGAAGATGCTATGTACCTTCAGCAAGACGGAAAGACCCTATGCAGCTTTACTGTAATTA
 54657  GATAGATCGAATTATTGTTTATTATATTCAGCATATTAAGTAATCCTATTATTAGGTAAT
 54717  CGTTTAGATATTAATGAGATACTTATTATAATATAATGATAATTCTAATCTTATAAATAA
 54777  TTATTATTATTATTATTAATAATAATAATAATATGCTTTCAAGCATAGTGATAAAACATA
 54837  TTTATATGATAATCACTTTACTTAATAGATATAATTCTTAAGTAATATATAATATATATT
 54897  ATATATATATTATATATAATATAAGAGACAATCTCTAATTGGTAGTTTTGATGGGGCGTC
 54957  ATTATCAGCAAAAGTATCTGAATAAGTCCATAAATAAATATATAAAATTATTGAATAAAA
 55017  AATAATATATATTATATATATTAATTATAAATTGAAATATGTTTATATAAATTTATATTT
 55077  ATTGAATATATTTTAGTAATAGATAAAAATATGTACAGTAAAATTGTAAGGAAAACAATA
 55137  ATAACTTTCTCCTCTCTCGGTGGGGGTTCACACCTATTTTTAATAGGTGTTCACTCCTCT
 55197  TCGGGGTTCCGGTTCCCTTTCGGGTCCCGGAACTAAAAAAAAAATAAAAATGGAAAGAAT
 55257  TAAATTAATATAATGGTATAACTGTGCGATAATTGTAACACAAACGAGTGAAACAAGTAC
 55317  GTAAGTATGGCATAATGAACAAATAACACTGATTGTAAAGGTTATTGATAACGAATAAAA
 55377  GTTACGCTAGGGATAACAGGGTAATATAACGAAAGAGTAGATATTGTAAGTTATGTTTGC
 55437  CACCTCGATGTCGACTCAACATTTCCTCTTGGTTGTAAAAGCTAAGAAGGGTTTGACTGT
 55497  TCGTCAATTAAAATGTTACGTGAGTTGGGTTAAATACGATGTGAATCAGTATGGTTCCTA
 55557  TCTGCTGAAGGAAATATTATCAAATTAAATCTCATTATTAGTACGCAAGGACCATAATGA
 55617  ATCAACCCATGGTGTATCTATTGATAATAATATAATATATTTAATAAAAATAATACTTTA
 55677  TTAATATATTATCTATATTAGTTTATATTTTAATTATATATTATCATAGTAGATAAGCTA
 55737  AGTTGATAATAAATAAATATTGAATACATATTAAATATGAAGTTGTTTTAATAAGATAAT
 55797  TAATCTGATAATTTTATACTAAAATTAATAATTATAGGTTTTATATATTATTTATAAATA
 55857  AATATAATATAATAATAATTATTATTATTATTAATAAAAATATT
;     G-rnl ==> end
 55901  AATTATAATATTAATAAAATACTAATTTATCAGTTATCTATATAATATCTAATCTATTAT
 55961  TCTATATACTTATTACTCCTTACGGGGTCCCGGTTGGACCGAGACTCCTCCCTTGCCTTG
 56021  CGGGGTTGGTTCACACCTTTATAAATAATTAATAATAAATAATAAATAATAAATAATAAA
 56081  TAATAAATAAAGGTGTTCACTAATAAATATATATATATATATATATATATATTATATTAT
 56141  AATATTATTTAATACTTAATATATTATATATTTTATATTTAATAAATAAAAAATATTAAT
 56201  AAATAATAATATTAATAATAAAGAAATTATAATTAATACCCTCTATATATAATTCTAATT
 56261  AATTAAATTAAATATTTATATATAATAATCAATATATTATTAATTTAATAATTATTATAA
 56321  TAGTTTATAAAAGATATATTTTTATATTATATTATATTATATTATATTTAATAAATATTA
 56381  CTTTTTTTATTATTATTTTTATATATTATATAATATTATTAATTTTTATTATAATATTAT
 56441  TTACTTTTTTATTGGATTATTTATTTATTTATTTATTTATTTATTTATTTATTAATTAAT
 56501  TAATTAATTAAATATTTATTAATTAATATATATATTAAATATTAATATTTCATAAAAAAA
 56561  AAAAGAGATATATGAATAATATATTATGTTATATTATATTATATAATTATATTATTTTTT
 56621  ATAATATTAATAATTAAAAATAAGAACTTATTTAAAAATTATAATTATGATAATAAATTA
 56681  ATACTTTTTAATTTATAAAAATATAAATTTCTTTATATATATATATATATTATTATTTAT
 56741  ATTAATCATAATTTTAATATTTATAATAAATTTATATAAAATCAATTATAATATTATATA
 56801  CTTTTTATATACTTTATAATCTTTATATCTTCATCCTCCCCTCCCTTTTTTAATAATATA
 56861  TTATATTAAAAATATAATAATTTATATGATTTATTAATACTTTTTATATAATTATATTAT
 56921  TATTTTTTTTTTATAAATGTTATATTATTTTTTTTTATAATAATTTTTTTTATTTAAATA
 56981  AAATTTATAACTCCTTCGGGGTTCGGTCCCCCCCTCCCGTTAGTATAGGGAGGGGGGTCC
 57041  CTCACTCCTTCTTAATTAAAGATAAAAGGGGTTTGGTTTTCCCCCGTAATGGGGTGGGTC
 57101  CCTCACTCCTTCATTAATTTATATATATTATTAATAATTATTTAATTTTTATTATTTATT
 57161  TATTTATTTATTAATATATAAAAATATTTTAAAATTATTAATATTTATAATAGAATAAAT
 57221  ATTATAAAAAGTATAATTATAAATAATTAATTATTTTAATAATAATAATATATTTATTAT
 57281  TATATAATAAATATATTATAAATAATA
;     G-trnT(ugu) ==> start
 57308  GTTATATTAGCTTAATTGGTAGAGCATTCGTTT!TGT!AATCGAAAGGTTTGGGGTTCAA
 57366  ATCCCTAATATAACA
;     G-trnT(ugu) ==> end
 57381  ATAATAATAATAATAATAATAATAATAAAAAAATATTAAAATAAATATAATATTTATAAA
 57441  AAATTTATTAATTTATATAAAAAATATATATATATATAAATAATAATTATAATAAAACAT
 57501  TTTATAATCAATAATTTAATAAATAATCTTCTTATTATAATATTATGTTTAAATATTACT
 57561  CCTTATGAGGTCCAACTGGACCGAACTCCTCCCTTGTGGGGTTCACACCTTTATTTATTT
 57621  ATTTATTTATAAAGATGTTTATTAATAAGATATAAATATATATATATTATATAATAATAA
 57681  TAATAATAATATATTATTTAATATATTATAAATAAATATAAATAATATTTTAATAATTTT
 57741  AAATAAATTTAATTTATATATTAATAATTAATAATCTTAATATTTATTATCATTATTTCA
 57801  TATTTATATTATATAAATATTTATTTAAATAAAAAAATATTAAAGAGTTTATTTTATTTA
 57861  TTATAAATTATTTAATAAAATATAAATAATAATATATAGAATAAAGATATAAATAATTAT
 57921  AAGTATCTAAAGTAGTAAA
;     G-trnC(gca) ==> start
 57940  GGAGATGTTGTTTTAAGGTTAAACTATTAGATT!GCA!AATCTACTTATTAAGAGTTCGA
 57998  TTCTCTTCATCTCTT
;     G-trnC(gca) ==> end
 58013  AAATAAATAATATAATAATAAAATATTATAAATAAATATATATATATTTAGAATAATTAT
 58073  ATAATAAA
;     G-trnH(gug) ==> start
 58081  GGTGAATATATTTCAATGGTAGAAAATACGCTT!GTG!GTGCGTTAAATCTGAGTTCGAT
 58139  TCTCAGTATTCACC
;     G-trnH(gug) ==> end
 58153  CTATAAATAATAATAATAATATATTTTATTATTCTTAAAATTTTTTTTATTCTTTATATT
 58213  ATATATATATATAATATTAATATTATTACTTTTTAATAACAAAATATTATAATTAATTGA
 58273  TATATATATACCAAATATAATTAATTGAAATTAAAATAATAAATAAAATATTTACTTCTT
 58333  TATTAAAATTCTAATTAATTGATTCTTTTTATTGAATATTAAATTCTATTATAACTTATT
 58393  AATTAATTAATTAATTAATTAATTAATTATAATAATAATAATATTTATTATTAATTATTA
 58453  AATATTTATTATTATATATAAGATTTAATTTTAAATATTAATAAAAAAAAAAGAATAAAA
 58513  TAAAATAAAATGAATAATATTTCTTTATCTCCTTTGACCGGACTCCTTCGGGGTCCGCCC
 58573  CCTCCGCGGGGGCGGGCCGGACTATTTATTATTATAATATTTAATCAATAAATTTATAAT
 58633  TTATTTAATGAATATTTTATAAAGATGTAAAACAATTCCTTTTTATTATTATTATAAATT
 58693  TTTCATTATTTATTTATTTATTTATTTATTTATTCAATATATAAAAATAATTATAAAATG
 58753  ATTAAATAATAATAATAATAATTATTTTATATTACTTCTTATGGTTATGGTTATGGTTAT
 58813  GGGGGTCTCGGTTGGACTGGGGCTCCTCCCTCGTGGGGTTGGTTCACACCTTTATAAATA
 58873  ATAAATAATAATAAAGGTGTTCACTAATAAAATATATAAAAATAATTATAAAAAAGATTA
 58933  TTAAAAATAATAATTTAATGATAAATATATATTATATATATTAATATAGTTCCGGGGCCC
 58993  GGCCACGGGAGCCGGAACCCCGAAAGGAGAAATAATAAATATAAATATATTATGTTAATA
 59053  TTATATAAATTTGTATATGTATATATTATAATAATGTTATATAAGTAATAATATAATAAA
 59113  ATATTTTATGTAATTTATATATATTTATAATTATAAAATAAAAATATTATAAATAATAAA
 59173  ATTATTAATAATAATAATTTTAATAAAATAAATTATATATTTAATTTTATTATGAAGTTT
 59233  ATACTTAATATAAATTATATTTCCTTTATAAATTATTAATATATCCTTTTTTAATTAAAT
 59293  AAAATAAAAAGGGCCTATAAATATTAATAATTAATTTTTTTTTTATTTATATTTATATAT
 59353  ATATTAAAGATTAAATATATTATTAATACTAATTTATAATTTATTATTAATAAATAGTTC
 59413  GGCTTAAATTATAATTTAATAATTTTTATTTATTAATAGTTCCCGCGAAGCGGGAACCCC
 59473  GTAAGGAGTGAGGGACCCCGTGGGGACCGAACCCCGAAGGAGTTTTATTATTAATATAAA
 59533  AAGAGTAAGGATAATAATAAATTCTTTTAATTTATTTTTTAATAAAATATAATTTTAAAA
 59593  TAATTTTTATAGTCTGGTATTAATTATAATAATTATATTAATATTATTATTATTTATTAT
 59653  ATTATAATATATTTATTTATATTTTATAATATTAATAATTATTTTATATTTAATAAATAT
 59713  AATATATATATTATTTTTTAATAACTATCTAATTAATA
;     G-trnL(uaa) ==> start
 59751  GCTATTTTGGTGGAATTGGTAGACACGATACTCT!TAA!GATGTATTACTTTACAGTATG
 59809  AAGGTTCAAGTCCTTTAAATAGCA
;     G-trnL(uaa) ==> end
 59833  ATAAATATATATAATATATATAATATATATAAA
;     G-trnQ(uug) ==> start
 59866  TGAGTCGTAGACTAATAGGTAAGTTACCAAAAT!TTG!AGTTTGGAGTTTGTTTGTTCGA
 59924  ATCAAACCGATTCAA
;     G-trnQ(uug) ==> end
 59939  TATTATAATATATATATTATTTATATATAAATATATAATTATACTCCTATTTTTATATTA
 59999  ATTAATTAATTAATTAATAATATATGATAATATAAAAATTATTGAATTATTAACTCCTTC
 60059  GGGGTCCGCCCCGCGGGGGCGGGCCGGACTCTTATTAATAATAATAATAATCATAATAAT
 60119  AATATATATATATATAGTATATATATAAAAGTTTTATTTTATTATATTATATTATATTAT
 60179  ATTATATTATATATTTATTTATATATAATTCTTATTAATTGAAAAAAGAATAATTAATAA
 60239  TCTTATTAAAAAATAAATACTTTCATTTTATTTTATTTTATTTAATTATATAAATATTAA
 60299  AAAAAGGATATAAGTTTTTTTTTATAAGATATAATATATATATATATTAAATATAAAGAA
 60359  GTTAATATTTATATTTTAATTATAAAATGTTAATACTCCTTTGGGGACTTATTAATTAAA
 60419  TTATTAATTAATAATAATTTATGATTTATAAATAATAAATAAAGGAATAAGTATCAATTA
 60479  ATTAATATATTATATTTAATATTTTATATTTAATATTTAATATTTAATATTTAATATTAA
 60539  TAGTTCCGGGGCCCGGCCACGGGAGCCGGAACCCCGAAAGGAGTAGTATTAATTATGGAT
 60599  AGTGAGGGTGGATTTAATCCTTTTGTTATGTTATTAATTAATTAATTAATTTATATATAT
 60659  AAAATATTTTAATTAATTTTTATATAAATATATATATATATATATATTAATAATAGTCCG
 60719  GCCCGCCCCGCGGGGGGCGGACCCCGAAGGAGTAATATATATTATGTATAAACAATA
;     G-trnK(uuu) ==> start
 60776  GAGAATATTGTTTAATGGTAAAACAGTTGTCT!TTT!AAGCAACCCATGCTTGGTTCAAC
 60834  TCCAGCTATTCTCA
;     G-trnK(uuu) ==> end
 60848  TAATATTATATATATATATTTCCCTTTCTAAAAATAATAATAATTATATATAATAATAAT
 60908  ATAATTATATATATATATATTATAATAATAATAATAATAATAATAATAATAAATAATAAT
 60968  AATTATTTTTATTAATAATAGTCCGGCCCGCCCCGCGGGGGCGGACCCCGAAGGAGTAAT
 61028  ATATTATAATTATTAATAAATATTAATAAAAATA
;     G-trnR(ucu) ==> start
 61062  GCTCTCTTAGCTTAATGGTTAAAGCATAATACT!TCT!AATATTAATATTCCATGTTCAA
 61120  ATCATGGAGAGAGTA
;     G-trnR(ucu) ==> end
 61135  ATTATATTATATTAATAATCCCCCCCATTTTTAATTTAATAAAATTTAATTAAGAAGTTT
 61195  AATTTACTATTTAATAATAAATGAAATAATAATA
;     G-trnG(ucc) ==> start
 61229  ATAGATATAAGTTAATTGGTAAACTGGATGTCT!TCC!AAACATTGAATGCGAGTTCGAT
 61287  TCTCGCTATCTATA
;     G-trnG(ucc) ==> end
 61301  ATTAATATTAATATAAATTAATATCCTATAATTAATAAAATACAAAATTATATTAAAACT
 61361  TATATTATATTATAATATTATATTATTATTATATAGTGAACACCTTTATTTAAAGGTGTG
 61421  AACCCCGCAAGGGAGGAGTTCCGGGGCCCGGCCACGGGAGCCGGAACCCCGAAAGGAGAA
 61481  ATATAATAATAATAATATTTAATTTTATTTAATAATAATATTTTATATAATAAAATAATC
 61541  ATAGTTATAATATTTAATATTAATAATAATTTATTATAATTATTCTTTAATATACTTATT
 61601  TATTATTATTTTAATAAATAAATAAATATAATTCTTATAAATATATTATAACAAAATATA
 61661  TTTATATTTTAATTAAATACAATATTATAAATATATATATATATATAAATATTTATATAA
 61721  AAATAAATTAAAATATTTTAATAATTATTCTTTATAAATAAATAATGATAATAATAATTT
 61781  ATAATAATCTCCTTGTGGGGTTCACTATAATATATTTTTAATATATTTTTTATTACTCCT
 61841  CCTTTGGGGTCCGCCCCCCTCCGCGGGGGCGGGCCGGACTATAATAATTTTTTTATTGAT
 61901  AAAAAAGTATATATAATATAATTAATATATTTCTTTTTATATAAATTATAAATATTATTT
 61961  TATAATAAAAAAAGTATATATAATATTATATATTTAATAAATAATATAATAATAATATAA
 62021  ATAAATATATATATATATTATTAATATATTAAATTTTATAATAATAATTATAATAATAGT
 62081  AGTAGGTATAAATTTTAATAAAGAGTTTTATTCCAATGGAGTAATAATAATAATAATAAT
 62141  AAAATAAA
;     G-trnD(guc) ==> start
 62149  GGATCTGTAGCTTAATAGTAAAGTACCATTTT!GTC!ATAATGGAGGATGTCAGTGCAAA
 62207  TCTGATTAGATTCG
;     G-trnD(guc) ==> end
 62221  TATATTTATACTTAATATAAAAAAAATAAATAATAAAATATATATATTTAATAATATTTT
 62281  TCTTTATTATAATAATATATAAAAATAAATAATAATCTTTTTTTATTATTATATTTATTA
 62341  ATAATAAATTATTTTGTTATTATTATTAATTTCTCCTTTCGGGGTTCCGGCTCCCGTGGC
 62401  CGGCCCCCGGAACTCCTCCCTTGCCTTGCGGGGTTCACACCTTTAAATAAAGGTGTTCAC
 62461  TATTAATATTTTATATAAATTATTTATTTAATCTTTCATTATATATTTAATATATTATTA
 62521  ATATTAATTAATATTCTCCAAATAATATAAAAAATAATTATAATTTATTATAATTTATTA
 62581  ATTTATTAATTTATTTATTAATTTATTAATTTATTTATTATTATATTTTTTTTTAATAAA
;     G-trnS(gcu) ==> start
 62641  GGAAAATTAACTATAGGTAAAGTGGATTATTT!GCT!AAGTAATTGAATTGTAAATTCTT
 62699  ATGAGTTCGAATCTCATATTTTCCG
;     G-trnS(gcu) ==> end
 62724  TAT
;     G-trnR(acg) ==> start
 62727  ATATCTTTAATTTAATGGTAAAATATTAGAAT!ACG!AATCTAATTATATAGGTTCAAAT
 62785  CCTATAAGATATT
;     G-trnR(acg) ==> end
 62798  ATATTATATTATATAATATTATATATTAATAAATATTATTTATTTATTTATTTATTTATT
 62858  ATTAAATAAAAAATATTTAATAAAATAATATAAAATATTATAATTATTTATATATTAATT
 62918  ATTAATTATTTATTATTTATTATATAAAAAGTATATAATTTTGTATTTTAATATAGGGTT
 62978  AATTAATTAATTATTAATTTTTTATAATAAGATAATAATATATTAAAAACTTATTATAAA
 63038  TTTATAAAATAATATTTATTTAATTTGATATTATTTTTAATCTTTCATTAATATATATTT
 63098  TATTATAAGTAATAATATAGTTTAATTTAATTAATATAAATAAATTACATAAGAATAATA
 63158  TTATAATAATATTATATATTATATAAAGAAATAATAATTTATATTTTTATTTTTTATAAA
 63218  TAATATAAATATAAATATAAATATAAATATAAT
;     G-trnA(ugc) ==> start
 63251  GGGGTTATAGTTAAATTTGGTAGAACGACTGCGT!TGC!ATGCATTTAATATGAGTTCAA
 63309  GTCTCATTAACTCCA
;     G-trnA(ugc) ==> end
 63324  ATAATTATATTTTATAATATATATATTAATAAATTATATATATATATATATATATATAAA
 63384  TATTAAATAAATATTATATTAATAAATAATATAAATTATCTAATCGAAGGAAATATTTAT
 63444  AATATAATATAAATATTTTAATAAATTAATAAATATTATATTAATAAATAATTAATAAAT
 63504  ATATAAATTATAATAAATTTTAATATTATTATATAAATTAATTAAATATAATAATTAATG
 63564  AAATA
;     G-trnI(gau) ==> start
 63569  GAAACTATAATTCAATTGGTTAGAATAGTATTTT!GAT!AAGGTACAAATATAGGTTCAA
 63627  TCCCTGTTAGTTTCA
;     G-trnI(gau) ==> end
 63642  TATTATATATCATTAATATATAAAATATAAATATATATATTATAATAATAATAATAATAA
 63702  ATATAAATATAATTATATATATATATATATAAATAAATAATTATTTAATTTATAATTAAT
 63762  ATATATAGTTCCCGTAAGGAGTTTTATTATTAATTATATTTAATAAATATTAATTATTAA
 63822  TTTTATATTTATAAATAAATTTATTACCTATTTTATTAAAAATATTATAATTAAATAATA
 63882  ATATAAATAATTTATAATATAATAATATATACTTATAAATAATATTTAAATCTTATTATT
 63942  AATTTATAAATCATAAATTATTATTAATAAATATCTCTTTTAGATAAATTGAACTTATAT
 64002  TTATATTATATATATATAAATATAAATCTTAAATAGAGTAAATATATTATAATAATTATA
 64062  TAAATATATATATATTATATTAAGATAATAATATATATATATATTAATATATAA
;     G-trnY(gua) ==> start
 64116  GGAGGGATTTTCAATGTTGGTAGTTGGAGTTGAGCT!GTA!AACTCAATGACTTAGGTCT
 64174  TCATAGGTTCAATTCCTATTCCCTTCA
;     G-trnY(gua) ==> end
 64201  TAATTTATTATTAATTATATATTATTATAAATCAAATCCATTGAAATTAATATAATCCAA
 64261  TGAATAATTAATTTAATACATAATTTAATATATAAAATTATATATATATATATTTATAAA
 64321  AAAAAAAATTATATAATAATTATATTAATATATTTATATATATAAATAAATAAATAATAA
 64381  TAATTATAATTATAATTATAATTAATTAATTAATAAATAAATAATAATTTATATTATCTT
 64441  TATAATATATATATATACTTTTATAAAAAAGATATAAATAATTCTAAAATGTATATTTCT
 64501  CCTTTCGGGGTTCCGGCTCCCGTGGCCGGCCCCCAGAACTCCTCCCTTGCGGGGTTCACA
 64561  CCTTTATAATTAAATAAAGGTGTTCACTATTAATAAAATTAATAATAAAATAATTATTAT
 64621  CTGTATTTAATAAAATTTAATTAAAGAGTTATATTTCTATATATTTATATATATATTTAT
 64681  ATATTTATTTTAATAAAATATATAAAATAAGGGTTTTTATTTATTTAATTAATATATATT
 64741  TATTCTTTTATATAATAT
;     G-trnN(guu) ==> start
 64759  GTCCTTATAGCTTATCGGTTAAAGCATCTCACT!GTT!AATGAGAATAGATGGGTTCAAT
 64817  TCCTATTAAGGACG
;     G-trnN(guu) ==> end
 64831  ATAATAATATATATATATTTTAATTTATATATTATATATATATATATATATTAAAGAAAA
 64891  ATAATAATATAAAAATATGTATTAATAATAATAATAAATAAATAATAATAAATAATTTTA
 64951  TTATATTATATTTATTGATATATTTATTGATATTTATTAATTTAAGATTATTCATTAAAT
 65011  ATATAATTATTAATAATTTAATATATTTTATAATTTTTATTATATTTTTTGTAAGAAGAA
 65071  ACTATTTTATATATTATATATTATATATATAATTTTTATAAAATGATAAATTTTATATTA
 65131  TAAATATTATTAAAATATTTTTATAAATATTTTAATTATTTATAAAAAGGTATATAATAA
 65191  TAATTATTAATATTATATTATATTATATATTTATTTATATTATATATAATAATATATTTA
 65251  TATATATATTAATTAATAAATTAAATAAGTATCTATATTTTATATTATATTATATTATAT
 65311  TATTTTATTAAAATAAAATAAAAAGTATTCTAAAGAAATTATATATTTATTATTTCTCCT
 65371  TTCGGGGTTCCGGCTCCCGTGGCCGGGCCCCGGAACTCCTCCCTTGCCTTGCGGGGTTCA
 65431  CACCTTTAAATAAAGGTGTTCACTATTAATATATTATAAATTAATAAAAAATAAATATGT
 65491  ATATATAAATTATATTTATTATGTTTAATTATTTATAATTTATTATAATAAATAGTCCGC
 65551  CCCGCGGGGCGGACCCCGAAGGAGTATAAGATATCTTATTTATATTTATATATAATAAAG
 65611  AATATTATTAAACTAACACCTATATTATATATATTATATTATATAATATTATATATATAT
 65671  TAATTACTAAGAATAAATTAATAATTAGATAATATTTATATTTATTTATTTATTTAATTA
 65731  ACAAATATATTAATATTTTTAATTAATTAATAATACCTTTATATATATATATATATATAT
 65791  ATTAATTTTAATTATATAATTATCTTTTTTTTTATTAATAATCATAAATATATTATATAT
 65851  TTTATATAATAAGATTATAATTTTATAATTATTTTATTTTTTTATTTATTAAAAATTATT
 65911  ATTATTATAATTATTATATTATAATTATAAATTATTAAAGAATATATTTATTAATATTTT
 65971  AATAATTAATATCTTTTATTTATATTTATAAAATAAGGTATAAATATTGATAATAAAGAG
 66031  TAAATATTGTATTAATTATAATAATAATTATAATTAAGGA
;     G-trnM(cau)_1 ==> start
 66071  GCTTGTATAGTTTAATTGGTTAAAACATTTGTCT!CAT!AAATAAATAATGTAAGGTTCA
 66129  ATTCCTTCTACAAGTA
;     G-trnM(cau)_1 ==> end
 66145  ATAATGATTATAATATTTATATATATATTAATAATATTAATAAATAATTACTCCTCCTAG
 66205  CAGGATTCACATCTCCTTCGGCCGGATTATTTTATTATTATTATTATTAAATAGATGTTC
 66265  ATTAAATAATTATAAATATAATTTATCTTTTAAATATATATATATAATATTTAAATATAT
 66325  ATTATAAATAAATAAATAAATAATTAATTAATAAAAACATATAATGTATATTTATCTATA
 66385  AAAAATATTAATTAAATTAATATATTATTACAGTTCCGGGGGCCGGCCACGGGAGCCGGA
 66445  ACCCCGCAAGGAGATAAATAAATAAATATAAATAATTATCCTTCTTTAAAATAAAAAGAG
 66505  ACGGACCGGACTCAAATATATATTATATTAATAATATAAATATAAGTATAAAAAAAAATT
 66565  AATAATATATTATATATATATTATATTAATAATAATAATAATAATAATAATAATAAATAA
 66625  TAACTCCTTACTTCATACCTTTATAAATAAGGTAATCACTAATATATTATAATAATAAAA
 66685  ATTATATATATTATATATAATCTAAATATTATATATTTTAATAAATATTAATATATATGA
 66745  TATGAATATTATTAGTTTTCGGGAAGCGGGAATCCCGTAAGGAGTGAGGGACCCCATGGG
 66805  AACCGAACCCCGAAGGAGTTTTATTTTTAGTATTTTATAAAATATATATTTATATGATTA
 66865  ATAATATTATATATATTATTTATAAAAATAATATATAATTTTAATTATTTTTAATAAAAA
 66925  AAGGTGGGGTTTGGTAATATAATATTTTATATTTATAATATATAATAATAAATTATAAAT
 66985  AAATTTTAATTAAAAGTAGTATTAACATATTATAAATAGACAAAAGAGTCTAAAGGTTAA
 67045  GATTTATTAAA
;     G-cox2 ==> start
 67056  ATGTTAGATTTATTAAGATTACAATTAACAACATTCATTATGAATGATGTACCAACACCT
 67116  TATGCATGTTATTTTCAGGATTCAGCAACACCAAATCAAGAAGGTATTTTAGAATTACAT
 67176  GATAATATTATGTTTTATTTATTAGTTATTTTAGGTTTAGTATCTTGAATGTTATATACA
 67236  ATTGTTATAACATATTCAAAAAATCCTATTGCATATAAATATATTAAACATGGACAAACT
 67296  ATTGAAGTTATTTGAACAATTTTTCCAGCTGTAATTTTATTAATTATTGCTTTTCCTTCA
 67356  TTTATTTTATTATATTTATGTGATGAAGTTATTTCACCAGCTATAACTATTAAAGCTATT
 67416  GGATATCAATGATATTGAAAATATGAATATTCAGATTTTATTAATGATAGTGGTGAAACT
 67476  GTTGAATTTGAATCATATGTTATTCCTGATGAATTATTAGAAGAAGGACAATTAAGATTA
 67536  TTAGATACTGATACTTCTATAGTTGTACCTGTAGATACACATATTAGATTCGTTGTAACA
 67596  GCTGCTGATGTTATTCATGATTTTGCTATCCCAAGTTTAGGTATTAAAGTTGATGCTACT
 67656  CCTGGTAGATTAAATCAAGTTTCTGCATTAATTCAAAGAGAAGGTGTCTTCTATGGGGCA
 67716  TGTTCTGAGTTGTGTGGGACAGGTCATGCAAATATGCCAATTAAGATCGAAGCAGTATCA
 67776  TTACCTAAATT
;     G-orf474 ==> start /note=LAGLIDADG ;; evalue:7.3
 67787  TTTGGAATGATTAAATGAACAATAA
;     G-cox2 ==> end
 67812  TTAATATTTACTTATTATTAATATTTTTAATTATTAAAAATAATAATAATAATAATAATT
 67872  ATAATAATATTCTTAAATATAATAAAGATATAGATTTATATTCTATTCAATCACCTTATA
 67932  TTAAAAATATAAATATTATTAAAAGAGGTTATCATACTTCTTTAAATAATAAATTAATTA
 67992  TTGTTCAAAAAGATAATAAAAATAATAATAAGAATAATTTAGAAATAGATAATTTTTATA
 68052  AATGATTAGTAGGATTTACAGATGGAGATGGTAGTTTTTATATTAAATTAAATGATAAAA
 68112  AATATTTAAGATTTTTTTATGGTTTTAGAATACATATTGATGATAAAGCATGTTTAGAAA
 68172  AGATTAGAAATATATTAAATATACCTTCTAATTTTGAAGAACTACTTAAAACAATTATAT
 68232  TAGTAAATTCACAAAAGAAATGGTTATATTCTAATATTGTAACTATTTTTGATAAGTATC
 68292  CTTGTTTAACAATTAAATATTATAGTTATTATAAATGAAAAATAGCTATAATTAATAATT
 68352  TAAATGGTATATCTTATAATAATAAAGATTTATTAAATATTAAAAATACAATTAATAATT
 68412  ATGAAGTTATACCTAATTTAAAAATTCCATATGATAAAATAAATGATTATTGAATTTTAG
 68472  GTTTTATTGAAGCTGAAGGTTCATTTGATCTATCTCCAAAACGTAATATTTGTGGTTTTA
 68532  ATGTTTCACAACATAAACGTAGTATTAATACATTAAAAGCTATTAAATCTTATGTATTAA
 68592  ATAATTGAAAACCAATTGATAATACACCATTATTAATTAAAAATAAATTATTAAAAGATT
 68652  GAGATTCATCTATTAAATTAACTAAACCTGATAAAAATGGAGTTATTAAATTAGAATTTA
 68712  ATAGAATAGATTTTTTATATTATGTTATTTTACCTAAATTATATTCATTAAAATGATATA
 68772  GTCGTAAAGAAATTGATTTCCAATTATGAAAAACACTTATAGAAATCTATATAAAAGGTT
 68832  TACATAATACACTTAAAGGTTCTAATTTATTAAAATTAATTAATAATAATATTAATAAAA
 68892  AAAGATATTATTCTAATTATAATATTCCTAAAAATATTATTGATGATGTATTAAATATAA
 68952  ATCTTATCTATAATTATAAATTACCATATCGTATAAATAGTGATATTCAACGTTTAAATT
 69012  CTATAAATAATAATAATACTAAATTTATTAATGTTGGAGTATTTGTTTATGATTTAAATA
 69072  ATACATTAATTATAACATTTACTGGTTATAGACCAGCAGCTCTTTACTTTAATTGTTCTA
 69132  AACATGAAATTGCTAAATATATTAAAAATGGTAATGTATTTATAAATAAATATATTTTAA
 69192  AAAATATTTTATTAGATTAA
;     G-orf474 ==> end
 69212  TTATTATTTTTACTTCTTCTTAAAATTAAAAAAGGAGACTTTTTTATATTTATATAAATT
 69272  ATATATAAATTATTCTTTTATTATAAATATATAAAATTATTTTCTTTTAATTATTTTTAT
 69332  AATTAATTAATTCTTCATGGCTATAGCCATAACTTTTAATAATATTCTTTTATTCTTTAT
 69392  TATTATATATATATATATTTATTATTTATTATTATAGAATTTATATTTATAAAAATATTA
 69452  ATATTTTATTTAAAATAAATAATGATTAATTTATAAAATATATATTAATTAAGTTTCGGG
 69512  TCCCGGCTACGGGAGCCGGAACCCCCAAAAGGAGTTATTATATTTATAATTAAATCTTTA
 69572  AATAATATATCTTAAATTATTATATTGATATTAATATTATATTGATATTAATATTAAATA
 69632  TATATTTAATATTTAGCTTATTATTTTATAAAATTATATTTATATATTATAATATAATTA
 69692  AATATATTATAAATTTAATAATTTAATAAAAATATTCTTTTTATAATTATTATAATAATT
 69752  AAATAAATAAATAATAATAAGAATAATTAATGTATAATTTTTTATAAATATTATATATTT
 69812  TTATATTAATAGTGAACACCTTTATTTAAAGGTGTGAACCCCGCAAGGCAAGGGAGGAGT
 69872  TCCGGGGCCCGGCCACGGGAGCCGGAACCCCGAAAGGAGAAAGGAGAAATATTAATAAAA
 69932  TAAAATAAAATTATAATATAATTAAATTATAAGAATTATATTTACTCCTTTTATATTTTA
 69992  TATTTATAATATAATATAATATAAAATAAATATAATATAATATAAAATAAATATAATGTA
 70052  ATAGGTATTCACTCCTCTTTGGGGTTCCGGTCCCCCATACGGATACGAATACGGATACGG
 70112  ATACGGATACGGATACGGATACGGGGGGACCGTCCCCCAGAACTTAATATTATATCTTAA
 70172  ATAATTAATATAAATATAATATATTATTTAATAATAATAATAAATAAATAAATAAATAAA
 70232  TTAATAAATTAAATAAATAATAATATTATTATAATTACTTTTTAATAAATAATATTAATA
 70292  TAATATTATATTAGTATTATAAATAGACTTTTTATTATTTTATATATAATATAGTCCGGC
 70352  CCGCCCCCGCGGGGCGGACCCCGAAGGAGTGAGGGTCCCCCTCCCTATATTTATTCTAAT
 70412  GGGAGGGGGACCGAACCCCTTTTTATTCTTAAGAAGGAGTAATATATTATATAATTATTA
 70472  TTTTTAATTATAAATAAAATATAATTATTATTTATTATATAATTTATATAAATATATATA
 70532  TATATTTATTATATATATAAATATAAATATAAATATAATAATTAACTTTATATAAAAATT
 70592  CTAATAATAATAATAATAATAAATATAAAATAGTCCGGCCCGCCCCCTGCGGGGCGGACC
 70652  CCGAAGGAGTGAGGGACCCCTCCCTAACCTCTAACCTAATGGGAGGGGGACCGAACCCCT
 70712  TTTTAAAGAAGGAGATGTTCATTAAATAATTAAATATATATAATTAATAATATTAAAGTT
 70772  TTATATATATAAATATATTATAAAAGGTTTATATATATATAATAAGATAAGTAATAAATT
 70832  AATTAATTAATAATATAAAAATATATATTATATATTATGTTTTATTTATATATATATATA
 70892  TATTATGTATTATTATATAAATATATATATATATTATATTATAAGTAATAATAAGTATTA
 70952  TATTATATATA
;     G-trnF(gaa) ==> start
 70963  GCTTTTATAGCTTAGTGGTAAAGCGATAAATT!GAA!GATTTATTTACATGTAGTTCGAT
 71021  TCTCATTAAGGGCA
;     G-trnF(gaa) ==> end
 71035  ATAATAATAATATATTAATTAATAATTAATTTATAATAAATATATTATAATAATTAATAT
 71095  ATATATATAATATATTTAATACAAAGAAAATATATATTATATCTCTTATTTATTTATTAA
 71155  TATTTTAAGTTCCGGGGCCCGGCCACGGGAGCCGGAACCCCGAAAGGAGAAATATAATAT
 71215  TATAAAAAAAAAAAAGTTTATATATTTATAAATATAAATATAAATATAAATATAATATAA
 71275  GTTTGGTATTCATTTAATTATATTATTTAATTAAAAATATTCTAAATAAGAATAAATATC
 71335  AATAAAGGAGTTATAAATATATATATATATTAATATATATATAAAAATATATATTATTAT
 71395  TAGGAGTGAGGGACCCCCCTCCCGTTAGGGAGGGGGGGACCGAACCCCAAAGGAGTTTTA
 71455  TTATAATAAAATTTATATATATTTAATATATAATTATAAAAATATTATATAATAAATAAT
 71515  AAATAATTATTAATAATAAATAAATATAATAATAATATTATAATAAATTTATAAATGATT
 71575  ATAATAAATTTATATTAATTTTTTATTT
;     G-trnT(uuag) <== end
 71603  TGTAAATACTAAGATTTGAACTTAGATAATATGCAC!CTAA!AAACATACATTTTACCAT
 71661  TAAATTATATTTAC
;     G-trnT(uuag) <== start
 71675  CTTATTAATTATATAAATTTTATTAAATATATAATATATTAATTATATAAAAATTATTAA
 71735  ATAAATATATAATATATTATATATAATTTATAATATATATATTATAAATATTATTATATA
 71795  TAAAATATAATATACTACTTATAAAAATATATATATATATATAAATATATATATAAATAA
 71855  ATATTTTATATATTAAATTAAATAATTATTAATAAATTTAATTATAAAGTATAATTTTCA
 71915  ATAGGAATATTTAGAAGATTATATAATTATATGAATTATTATAATTATATATATATAAAT
 71975  AAATAAAATAATAATTATAATAATTAATAAGAGTTTTGGATATATATCTGTGGAGTATAT
 72035  ATTTTATAA
;     G-trnV(uac) ==> start
 72044  AGGAGATTAGCTTAATTGGTATAGCATTCGTTT!TAC!ACACGAAAGATTATAGGTTCGA
 72102  ACCCTATATTTCCTA
;     G-trnV(uac) ==> end
 72117  AATCTAGATATAATATTATATCTATCTTAATATAATAATATTTATTTATTTATTAAATAA
 72177  AAAAAAAATAAATAATATTAATTAATATAAGATTCTTTTTTAATTATAATAATAAATAAA
 72237  TAAAAAGAAGATATTATCAATGATTTATATTAATAATAAATATAAATAATAAAAAATATA
 72297  TATAATATAATATAATAAATATATTTCCTTTAATATTAATAAATTAATAATAATAATAAT
 72357  AATAATAATAAAATATTTAAATAAATTATATTCAATACAAATTAATTATTTCTCCTTTCG
 72417  GGGTTCCGGCTCCCGTGGCCGGGCCCCGGAACTATTATTAATAATTGAATAAATAATCCG
 72477  GTCGAAAGAGATATTAATTCGATTATATTATTTATTTAATTATATTTAATTTAAATATAT
 72537  AAATTAATATATATATATTGAATTATATATAAATTTATTTTATAATTTTATAGTCCGGCC
 72597  CGCCCCCGCGGGGCGGACCCCGAAGGAGTAATATATTATTATAAATATTTAATATAATTT
 72657  ATATTATTATTAAATAAAAGATTTATTAAATTAATATTATTATTTAATTTTATTATATAG
 72717  TTTTGAGGATAATATTTTATTAATATTTTTTTTTTTATTTATTTATTTAATTATATTATA
 72777  TATATAATATATATATAACAATAAATTT
;     G-cox3 ==> start ;; mfannot: alternative ATG start pos 72787
 72805  ATGACACATTTAGAAAGAAGTAGACATCAACAACATCCATTTCATATGGTTATGCCTTCA
 72865  CCATGACCAATTGTAGTATCATTTGCATTATTATCATTAGCATTATCACTAGCATTAACA
 72925  ATGCATGGTTATATTGGTAATATGAATATGGTATATTTAGCATTATTTGTATTATTAACA
 72985  AGTTCTATTTTATGATTTAGAGATATTGTAGCTGAAGCTACATATTTAGGTGATCATACT
 73045  ATAGCAGTAAGAAAAGGTATTAATTTAGGTTTCTTAATGTTTGTATTATCTGAAGTATTA
 73105  ATCTTTGCTGGTTTATTCTGAGCTTATTTCCATTCAGCTATGAGTCCTGATGTACTATTA
 73165  GGTGCATGTTGACCACCCGTAGGTATTGAAGCTGTACAACCTACCGAATTACCTTTATTA
 73225  AATACTATTATCTTATTATCTTCTGGTGCTACTGTAACTTATAGTCATCATGCCTTAATC
 73285  GCAGGTAATAGAAATAAAGCTTTATCAGGTTTATTAATTACATTCTGATTAATTGTTATT
 73345  TTTGTTACTTGTCAATATATTGAATATACTAATGCTGCATTCACTATCTCTGATGGTGTT
 73405  TATGGTTCAGTATTCTATGCTGGTACAGGATTACATTTCTTACATATGGTAATGTTAGCA
 73465  GCTATGTTAGGTGTTAATTATTGAAGAATGAGAAATTATCATTTAACAGCTGGACACCAT
 73525  GTTGGATATGAAACAACTATTATTTATCTACATGTTTTAGATGTTATTTGATTATTTTTA
 73585  TACGTAGTATTCTACTGATGAGGTGTTTAA
;     G-cox3 ==> end
 73615  TAAAAAAAAATATTTATTAAAAATAAAAATTTAATAAACATAAACTAAATATGTATAATA
 73675  CATCACTTTGGAAGCTTAATCTTAATTTAGTTGGGTTTACCAATATGAATAATATAAAAA
 73735  TATTACCTATTATTAATAATTTTATTTTTATTAGTGA
;     G-orf90 ==> start /note=LAGLIDADG ;; evalue:9.1e-11
 73772  ACACCTTTATTTAATTATAAAGGTGTGAACCCCGCAAGGGAGGAGTTCTGGGGCCACGGA
 73832  AGCCGGAACCCCGTAAGGAGAAATATACATATAGATAATAAATCTTTAATTATAGCAGAT
 73892  AATAAATTATATAATAATCTTTTATTAAATAAGATTAAAGATACTCTATTTATATCTATA
 73952  AAACATTTTAAGAATTGATTATCAGGTTTTGTAGTTGGAGATGGTTATTTTGATATTAAA
 74012  AAGAATATACTTCATTCTTTTAATATTCTATAA
;     G-orf90 ==> end
 74045  AAA
;     G-orf241 ==> start /note=LAGLIDADG ;; evalue:2e-07
 74048  AAACTGGATATTATTCTATTAGAGAATATTAAATATTATTTAAATTTACTTAGTAAAATT
 74108  TATGTAGATAATAAATATAATAAAGTACAATTACATCTAGAAAAATTAAGTATTATTATT
 74168  GAAAAAATTATTCCTTTATTTAAAGAATATCCTTTATTAAGTAATAAATATTATAGTTTT
 74228  GAACAATGATCTAAAAGTGCTGAAATAATTTATTATAATAAGGATAAATCATTAGCTAAT
 74288  AAAATTATTATAAATAATAATTTAAATAAAGGTTTAGTTTTATCTAATAGTAAAATTCCT
 74348  TTTAATAAAATAAATAAATCATTTATTTTAGGATTTATTGAAGCTGAAGGTACTTTTAAT
 74408  ATTTGTATAAAAAATAATTCATGACAATTACTTATAAAATTATATCAAGTAACTCTTAAT
 74468  AATGAAGTATTAAAACATATTGCTAAAAATATTGAAACTTGAACATTTATAGATAATATA
 74528  AAAGTACCTAATTCTATTAAAGAATCTTTAAAAGATATTGAATATTCAACTATTAAATTA
 74588  AATAGTATTAAACCTTATACTAATTTAAATAATATTCTTAATCTTTATTTTTTATTAAAA
 74648  TATAATAAAATTGATTTATTATATTATATTATTTGTCCTAATTTAAATAAAATAAA
;     G-orf152 ==> start
 74704  ATGATTTTCTACTCCTTACGGGGTTCCCGCGAAGCGGGAACTAAATATATTAATTTTATT
 74764  GCATTTATAA
;     G-orf241 ==> end
 74774  TAGCATTAGAAATTATTATTAAAGGTTTATATCATACTGATAAAGGTCATAATTTTATAT
 74834  TAAAATTGGATGAATTATCTAATAGTAATTTACTTGATATTAATCATTTACCTTGAAATA
 74894  TATATTCTGAATTATTAAAAATAGATCCTATTTATGATTTAAATATACCTCATAGAATAA
 74954  ATTGTCAAAATTATGCTATATCTCTTAGATATAATAAACCAGTGAAAACTGGAGTATTTA
 75014  TTTTTGATTTAAATAATAACTATATTATACTAGTAGGTGGTCAAGCTAAAACTGCTAAAT
 75074  ATTTTAATGTTAAACTTAGTGAAGTAGTTAGACATATTAGAAATAAGACAATCTTTTTTA
 75134  ATAAATATTATTTAAAACCTCTTAAATAA
;     G-orf152 ==> end
 75163  TAAAATTTAACACATATAACCAACCCTTAAAATTATATATCTAAATGATTAATATATATA
 75223  TTATTAATAATTAACAATAATTAATATATTATAATTTATATATATATATTTTATATTATT
 75283  ATAATAATATTCTTATAAATATAATTATTATATATTATTCCTTCAAAACTCCTTACGGGG
 75343  GAACTAATAATAATATAATCATTATACTCTTTTTTCATTTACCTTTTATAAATATAATTA
 75403  ATAAATTTATTTAATATTTATAAAAAAAAATATAATATTAATATAATATAATATAATATA
 75463  ATATAATATAATATAATATAATAATGTGATTATTTATATTTTTATATTCCTTCGGGTTCC
 75523  CTATCTCACCTCCAGCGGGACTTTTTAATATGATATAATATAAATATTATTAATTTAACT
 75583  AATATATAAATTCATATATATATATATATTATTAATATTATTTTATAAAAAATATTTTTT
 75643  ATTTGATTATTATTAAATATTATATAAAAATATTAATATATTATAAATATACTATTTATG
 75703  TAATTATTTTTTGAAGTGAGCACCTATTTTATATATATTTTATATATATTTTATTATATT
 75763  TTATTAAAAATAGGTGTGAACCTCCATGAGAGAGGAATGAATACCTATTTTATAAAGTAT
 75823  ATTTTATATTCTCCTTTCGGGGTTCCGGCTCCCGTGGCCGGGCCCCGGAACTATATATTA
 75883  TAAATATGAACAAAAAAAAAAAGGAGTTTAAAATTTAATTAAATTTAATTAATTGAATTA
 75943  CTCCTTCGGGGTCCGCCCCGCGGGGGCGGGCCGGACTTTATTATTATTATCATAATTATT
 76003  AAACCCTTTATTAATATAATAATATATTATTTATTATCAAAATTCCTACCCTTTTTTATA
 76063  ATTTATATCTTTAATAATATAATTAAATATAAAATGTTTATTAAATATTATATAAAAATA
 76123  AAATAAAAATATATATATATATATAAATGATAAATAATAAGGAATTCACACTTATATAAA
 76183  TTTAAATATAAAGTCCCAAAAGAAGTATTCATTAAATAAATTATCATTAATTAATTATAA
 76243  TAAACTTATTTAATATTATTAAAGATTAATTTATAATAATAATTATTATTATTATTATTA
 76303  ATATTAATAGTGAACACCTTTATTTAAAGGTGTGAACCCCGCAAGGCAAGGGAGGAGTTC
 76363  CGGGGCCCGGCCACGGGAGCCGGAACCCCGAAAGGAGAAATATATAAATAATTAAATAGT
 76423  TCATATATTCAAAAGAATTAGAATTAAACTTTAATAAGTGTATTTAATATATAGTTCCGG
 76483  GGCCCGGCCACGGGAGCCGGAACCCCGAAAGGAGAATATTAATAGAATATTTATTCTATT
 76543  TATATATATATTTATATATATATATATTAAATAATATTATTTATATTATATTTTATATAT
 76603  ATATTATTAATATAAAAAGTATATTATATGTATTATATATATTATATATTATATATTTAA
 76663  TAATATATTACTCCTTCGGGGTTCGGTCCCCCTCCCATTAGTATAGGGAGGGGGTCCCTC
 76723  ACTCCTTCTTAAAAAGGGGTTCGGTCCCCCTCCCATTAGAATAAATATAGGGAGGGGGAC
 76783  CCTCACTCCTTCGGGGTCCGCCCCGCGGGGGCGGGCCGGACTATTATAATTAATAATTTT
 76843  ATAAAAAAAAAAATAAATAATTATATATTTCCTTCGTGGTTCGGTTCCCCATCACTCATT
 76903  CAAACTATAATTTAATATATTATGATATTATTTATAATTTATAATATAATGTATAATATT
 76963  ATATTATAAATATTATATAAAAATAAAATGATAATAATAATAATAATAATAAAAATAGAA
 77023  AAGAATAATTTTTATTATTTTAGTATATATAAGAATTTAATAAGTTAGATTATTGTGGAC
 77083  ACCGTTACGCGAAGTGGAGACTATTATATTTTACCTATATATATTAATATTATTATAATT
 77143  TCCTTCTTTAAAAGAAAAAAGGGATTCGAGAACTTATTATTATATTAATATATTAATAAT
 77203  AAATAATAATAAATAATAAAAAAGTAAATAAATATAAATTATATAAAAATATAATTTTAT
 77263  TATTAAGGAGTGAGGGACCCCCCTCCCGTTAGGGAGGGGGGGACCGAACCCCAAAGGAGT
 77323  TTAAATATAAAATATAATATTATCATTAAATTCTAATAAGGGTATATAATGAAAATCTAT
 77383  TAGAACCTAAAAAGAATATTAATATATCTATTATAAAATAATAATAATAAATATAAATAT
 77443  AAAAATAAATTGTAATAAATAATAATATTTATAAATAATAATAAAAAAAAAGAAATATAT
 77503  TAATTATTAATAATAAATAAATTATATTAAAATATAATATTATTATTAAATTAAAGAATT
 77563  ATATTAAATATATTTATTAAAATTTTATAAATAAGTTAATATTTTATTAAATAATATTAT
 77623  AAATAAATAAAAAATAAGTATATAATTATTAATATATTAATTTATTATGTTATATATTTT
 77683  TATATTTCAAATATATAAGTAATAGGGGGAGGGGGTGGGTGATCAATAACCAGAATATTA
 77743  AATAAATACAGAGCACACATTTGTTAATATTTAATAATATAATCAATAAATATATTATAA
 77803  TAATATAATATAATTAATAATAAATATAAGTATAAACAATATAATAAATTATATAAAATA
 77863  AATATAAATTAAAAATAAAAACTAAATAATTAATATAATAAATGATAAACAAGAAGATAT
 77923  CCGGGTCCCATGATAAATTATTATTGAAAATAATAATTGGGACCCCCACAATAGAATAAA
 77983  AAATAAAAATAATTAATAATATATAAATAATATAAATATATTATATATATAATATAATAT
 78043  ATATATATATAAAATAATAAATTATATAATATAATATATATATATAAAATAATAAATTAT
 78103  ATATATATATATAAAATAATAAAAAATAATAATCATATTAATTTTATAAATATAATTATT
 78163  ATTATTAATAATAATAATAATAATAAAGTCCGGATAATAATTTATAAAAATTAATATTTA
 78223  TTTTATGTAATATTAATATTAATATAATATAATATAATATAATATAATACGGATTAAATA
 78283  TTACCAGTTGTTCACAGGTAATATAAAATCCTATTGTTTCACCTATTATTAATTAATAAA
 78343  ATAAGTATATATAATAAAAATTTAATAAAAAATAATTATATAATAAATATATATATTATA
 78403  ATATTAATAAATATAAAATATAATTGATATTAACATTATATAATTAATAATATAATCAAA
 78463  TAATATAAATATAATATAAAAGTTTTAATTATTAAAATTATATAAATATTATTTAATAAA
 78523  AATTAAAAATAATAATAATAAAGTCCGGTCCGCCCCGCGGAGGGGGCGGACCCCCGAAGG
 78583  AGTGCGGGACCCCGTGGGAACCCCTTTTTATTTTTAATTTTATTTTTAATTTTATTTTTA
 78643  ATTAAGAAGGAGTGAGGGACCCCCCTCCCTATATTTATTCTAACGGGAGGGGGGGACCGA
 78703  ACCCCTTTTTAAGAAGGAGATAAATATTTATATCTTTATTTATAATTATATATAAATAAA
 78763  AGTTTATTAAAATTTATAATAATAATATAAAAAGTATATAATAAATTTATTATAAATAAA
 78823  TAAATATTTAGTAATAATATTTAATAAAATTATAAATATTCTCCTTTCGGGGTTCCGGCT
 78883  CCCGTGGCCGGGCCCCGGAACTCCTCCCTTGCCTTGCGGGGTTCACACCTTTAAATAAAG
 78943  GTGTTCACTAAATAAAATATTAATAATAAATAATAAATATATAATATAATATAATATAAT
 79003  ATAATATAATAAATTAATAACAATAAGATATCCGGGTCCCCTAAATAATTATTATATAAA
 79063  ATAATAATTGGGACCCATACATATAAATATAAAATATTTTAATATTTATATATAAATAAT
 79123  AATAATATATATTTCTCCTTTCGGGGTTCCGGCTCCCGTGGCCGGGCCCCGGAACTCCTC
 79183  CCTTGCCTTGCGGGGTTCACACCTTTAAATAAAGGTGTTCACTATTATAATATAACCCCT
 79243  CCAATTAATATTAATATTAATATTAATTACTTCCTTAAAAAAAAATAATAATTAATTAAT
 79303  TGATTTTTATATTAATATAAAAAAGTTAATATATATATTTATATATAAATAATATAATTA
 79363  ATATAAAGATAATAAGTCCCCAAAGGAATAATAAATAATAGTATGTATTTAAATAATATT
 79423  TAATATACTATTTTTTTATTATTTTTATTATTATAATATATTTATAATAATATATTTAAT
 79483  TATAATTTATAAAAAAGAGATATAATATTTTATTATATATAATATTAATATAATACAAAT
 79543  TAACATTATTTAATTATTATTAATAATATTTAACTTTATTATTATCTTCTACGGTTGGAT
 79603  TATTATTACTATTTATTTATTAATAATAAATAATAAATTATAAAGTCACTGAAAGAGTGA
 79663  GGAATTACCCATAGGGAAAACCCCAAAGGATAATATAAATATTATAAAATTTTTATTAAA
 79723  TAATATAAAATTCAATAAAATAATTTTAATTAATTAATTAATATAAAAATAAATATTTTT
 79783  AATTAATATTAATAGAAAGGAGAAATATAAATATAATAGTATAGTATAGTATAGAGGAAG
 79843  TTAATAATAATATAAATATTATATAATATATATATGTATATATATTATATAATTAATTTT
 79903  CTCCTTTTGGATTTACATCTTAATAAAATATAAAATATAAAATGTTATTAACAATAAAAA
 79963  TTATTAATCTTTATAATATTAATAATAGTCCGGCCCGCCCCGCGGAGGGGGGCGGACCCC
 80023  GAAGGAGTAAATTTATTTATATATATCCTTTAGGATAGACTATTTTTATTAAAAAAAATA
 80083  TTAAATATTATAAATATATTATAAATATATTATAAATATGTTATAAATATATTATAAATA
 80143  GAATATAATATTATATATTATAATGATAAAGATTATATATATTTTCTTTTTTTTTTTTAT
 80203  TTATTATTTTTAATAAGTAAAAATTATATTATATATATATATATTAAATTTTTATAAGTA
 80263  ATATAATATAAGTATTAATTATATAAA
;     G-trnM(cau)_2 ==> start
 80290  TGCAATATGATGTAATTGGTTAACATTTTAGGGT!CAT!GACCTAATTATATACGTTCAA
 80348  ATCGTATTATTGCTA
;     G-trnM(cau)_2 ==> end
 80363  ATAAATTAATATATAATATCTCCTTCGGGGTTCGGTCCCCCTCCCGTTAGAATAAATATA
 80423  GGGAGGGGGTCCCTCACTCCTTTCTATAAAAAGTATAATAAAATATATTATAAGAAGAAT
 80483  ATATTATATAATATAATAATTATATTAATAATATTAATAAATAATATATAAATAATTATA
 80543  AAAAAGTATATAATATTAATCAATTAATTAATTAATAAATATAAATAATATATTAATTTT
 80603  TAATTAATTTGAATAAGATATTTATATTATTAA
;     G-rnpB ==> start ;; mfannot: Approximate position
 80636  TAGGAAAGTCATAAATATATAAATTATATTATATAATTAATATAATAATAAAATAAATTA
 80696  TATATTTTATTTATAATATTATTTCTTTATAAGATAAATATTATCTAATTAATAATTAGA
 80756  TTGAATAATATTTATAAAGAAATATATATATATATATAAAGTCATTATATAAATTTAATT
 80816  ATAATTTAAATAAATTTTATATAAATTAATATAATATTAATAAAGTAATTAGTATAAATA
 80876  AATAATATGAAAATAAAACTTAATAAATATATAAATATAGTCCATATATATATATTAATA
 80936  AAAAGTAATATATATATATATATTGGAATAGTTATATTATTATACAGAAATATGCTTAA
;     G-rnpB ==> end
 80995  TTATAATATAATATCCATA
