# Supplementary material for: Global Characterization of Fungal Mitogenomes: New Insights on Genomic Diversity and Dynamism of Coding Genes and Accessory Elements
Source: Front Microbiol. 2021 Dec 1;12:787283. doi: 10.3389/fmicb.2021.787283 (PMC8672057; doi:10.3389/fmicb.2021.787283)
Supplement: Supplementary File 1 — de novo annotation files of the 685 mitogenomes investigated in this study. Annotation was performed with the Mfannot program. [file Data_Sheet_1.ZIP › Supplementary_FileS1/NC_050304.1_Metschnikowia_arizonensis_strain_UWOPS99-103.3.1_mitochondrion_complete_genome_mitogenome_g3.mfres]

;; Masterfile modified automatically by mfannot version 1.35
;; on Sun Dec 27 03:59:26 2020 by user pfonseca on host LGCM-PROC
;;    - Gene Totals: 57
;;    - List of genes added:
;;      atp6 (1 introns)     atp8                 atp9                
;;      cob (6 introns)      cox1 (6 introns)     cox2                
;;      cox3                 nad1                 nad2                
;;      nad3                 nad4                 nad4L               
;;      nad5 (2 introns)     nad6                 orf100              
;;      orf101               orf103               orf105              
;;      orf106               orf110               orf1108             
;;      orf1140              orf115               orf291              
;;      orf335               orf343               orf39               
;;      orf397               orf617               orf662              
;;      orf703               orf804               orf894              
;;      trnA(ugc)            trnC(gca)            trnD(guc)           
;;      trnE(uuc)            trnF(gaa)            trnG(ucc)           
;;      trnH(gug)            trnI(gau)            trnK(uuu)           
;;      trnL(uaa)            trnM(cau)            trnN(auu)           
;;      trnN(guu)            trnP(ugg)            trnQ(uug)           
;;      trnR(acg)            trnR(ucu)            trnS(gcu)           
;;      trnS(uga)            trnT(uag)            trnT(ugu)           
;;      trnV(uac)            trnW(uca)            trnY(gua)           
;;
;; end mfannot
;;


>NC_050304.1 Metschnikowia arizonensis strain UWOPS99-103.3.1 mitochondrion complete genome gc=3
     1  TATATAAAAATACCTTATTATAATTTATATAAATTAAAATAATCTAAAACTAGCTTCAGC
    61  ATTAGATTAATAAATAAAATTGTAATTATAGAATAAGCATTAATAAAACGGATTAATTTC
   121  TTTCTTTTTTTATTTCATTAGTTTCATATATTTTTTATCATTAAAGTATTTATTAATATC
   181  TTTATTATTGTCAATTATCCTCCCCCCGCGTAGCGGGGGGAGGATGATTCATGGGATAAA
   241  TCCCAAAATTATCCCATAGATTATTATATTTATATTTTCTGTTGACTCAACTTTTTCTCT
   301  AAATTATTAATTTTTATGTTGACTTGACTTGACTTTTATAATTATAATAATTAAAATATA
   361  GTAAAAAGAGATATAAAATTATTATTTCTGGCGACAGCTACTGTTACAGCTACAAGGGGG
   421  AATAATAAAAACTAAAATCCCCCACCGTAGGTGGGGGCATATTTATTTATATAATTAAAG
   481  GTATATAAAGATTTTATCTACCAATACTACCTAAAAGTTTTAATAAACCATTTTCATTTA
   541  ATAACCATCAAATACTAAACTAAAACTAAAACAGGTATAATTATTAAATAATTGATAAAA
   601  ATAAATACGTAAGTTAAATAAATTATTAATTTTAATGAATATATAAAATGATTTATATAT
   661  TTTATTTGAATTCATTAAATTCGTATTTAATAAAATCCATTATATTTGGGGGGTTAACCC
   721  TATAAATAAAATACCCCCCCCGCATAGCGGGGGGGATTTTTATGATTGTAAATCAAATAT
   781  AATTATAGATTTTATTTATCAAAAAATAAAATCCCATAGCGGGGATTTTATTCATAAAAA
   841  TATATACCCGTACTAAGATTCCCTACCGTAATTGGATACCGCTAAATTTAAGATAAATCT
   901  TATATTTTAGGTAAATTTTTTTATACTGTTGGTTTAGTTTAATCTTATTTCTTTTTAATA
   961  TTTATCTAAATATAATAAATTATAATAAATCAAACCTAATTTTTAATTAATAAACCCCCC
  1021  CCGCAAAGCGGGGGGGGGTTGGATTCTTATCCCTTTTATCAATGTTTAAATATATATAGT
  1081  TAATTTTTAATTTTTTATTATATATACATATTTTATAGGTTATTATATAACTGTTGGCCA
  1141  TATTTAAAAGGTTATAGCCGTAGACCATATATTCTTATATCCTCATATATTTTTATTATA
  1201  TTTTTGTTATTTTTGTTTCATTTTATCTTATTTTATTTTCTTATAAAAAATATAATTATA
  1261  AAAGTTATAAACTATTATTTATTATCTTATTAGGTATTTTTTATTATTTATATTTTATAT
  1321  TAAGTGATTTATTTATATCACTATATTTATTTTTACTATCTATATAATTTAATTATATTA
  1381  TTATAACATAACATATAATTTTATTAATTATTAATAATTATTATTAGTATGTTTAGTCAT
  1441  ACCAGTTACTGGTTTATCTTTTCATATATGCATATATATTTTATATCATTATAATTAAGA
  1501  TTATTAGATATCCCTTTATTTACTATTTTAGTTTTATCTTCTAGATTTAGTTTTAATATA
  1561  TTTTCCCTGATATTAATATTTTATTTTTTATTATTTTTTATTACCTAATCTATTTTTTAT
  1621  ATTATTATTGAGTAAGAATTAGTTATAATAATACTACCTGTATCACTATAATAAATTTTA
  1681  ACTTATAGGTTTTAAAGTTTATTAATCAATTTTTATAATCTTAGTCTAGCTTCAACATTA
  1741  ATAAATAAAGTTTTAACTATTGATATAGCTTTCTAGTTACTGCTTTTATTGATTCTTTTT
  1801  ATTTTATATATTAATTGTTATTAATGTATTCTTTAACATCCTCTTTATTAAGACTTAAAA
  1861  TATTAACATTTTTAGATTTAGATTTATCAACTTTAAATAACATAGTTATTATTAAAATTG
  1921  TTAATTTAAGTTATAGAATAACCCAAACTTAACAAATTAAATCCCCCCCACTACGTGGGG
  1981  GGGATTGTATTTATGGGGTTTACCCCAAAAATTAAATCCTAATATACCTATTTAATAATC
  2041  CCCGCCCTACGGGCGGGTTGATTCATTCTTATTTTTGCATAAATTTGTAGTAGGATTTAT
  2101  TTAAACCTGTTCATACATTTTTATTATTTACATTATTTTAACATATTTTTTTTATATATC
  2161  ATCTTTATAAGTATATAATAATCTACTTAACTAGGTTATTTAATAACCTCTTTCAACAAT
  2221  ATAATCTAATTCTATACTGCTTTAATATTATGAAAATTCTCCCGGCTCCTAGGGATGATC
  2281  TCAACCCCCGCGAAGCGGGGTATTAAACATCCCCGCCCGTAGGGCGGGGTTATTTTATTT
  2341  TATTTTATTTTAATTTAAAGGGATTTAATTTATTCTTTAGGATGATATATACCTAATAAT
  2401  TATTAATATTTAAAATATTTATACAAGATATAATTAAATTTATAATATTCCCTTCGGGGA
  2461  TATTTTTATATCTTAATATCAGAATATCTGAATATAAGAATATCTTAATATCAGAATATA
  2521  AGAATATTTTAATATTTTCGACGATATTCCAAAATAATTTTTATCATATATTGGTAAATC
  2581  ATGTAGACTACTAGCAGGATAATGTGAATTAACATAATAATAATAAAGGTTAGAGTTATT
  2641  AAATATAATTATTGATATTAATCATATTTAAGTTTGGTAAAGTTTATTAACTAAATAGTG
  2701  GGAATTTTATTAAAAATAAATTAAACAATAGATCAACCCCGCCCTACGGGCGGGGTTAAT
  2761  AAATAAAAGCCCCCCACGTAGTTCACTACGTGGGGTAAAATAAATGCTATATTAATTATT
  2821  TTTATTTTATTATTAATGTAATTATTCTTTCTATAATCTAACCTAACCTAACCCTATTAA
  2881  ATATATATAATATAATATCCCCCCGCTACGCGGGGGGCATATAATATAAAAAACTATTTA
  2941  TTTTTCTTAACGTAGTTTTTATTTAATAAAATCTTATACTTTAGGGTTAACCCTAAATAT
  3001  CGATATTTTAATCTAGATATTAAATGAGGAATAGATTAGATAAATATAATACTATACATT
  3061  TATAAATAGTAAAAATAACCCCTCTTAATCTTTTAACTTTTGGTTAAGGAAACTACATGG
  3121  GGCATTTAATGATCCCGGCTCCTAGGGATGATTAGGGGAAAAACCCCATAATCATCCGAT
  3181  TATTCATCCCCGCCCTACGGGCGGGTAAATTTTAATTTAGGTATCGGAAATTATTCATAT
  3241  TGATTATATTGCCTATTTTTTAATATTTAAGATATTATGGGGATTATATACCTTAATAAT
  3301  TACTTATATTAAATTTATTAATTACTCATTAATAACTAAATTTAGTTTTTTATTCTTTTA
  3361  TTATTATATATATTTTTTTTTGTTTTTACTTTATTTGACTTAACTTAACTTAACTTGACT
  3421  CTTATTAGTTTTAAATAATATATATTAACACTTAACTTATAAGGCTTTATAAAAATTATA
  3481  ATATATCTCACTAACCTCCTCCCCACTTAACTATCCTAAACCTAAGGTTTAATGGTATTC
  3541  AGTATTATAATTTTATTACATACACCTTGTTACCGGGTATTTTATTTATGTATATCTAGT
  3601  ATTGTCTAGTATAGTCTAGTCTAGTATTTTTATAGTTTTAATTTTTCGATAAATAATAAC
  3661  CCCCCCCGCGAAGCGGGGGGTTAATTTTAATTTTAATTTTAATTAGTAGGTATTATATAC
  3721  CTACTTAGAAATTAAAAATTTAACTAATTTGGGTATTTAAGTTAATAATTTAAACTTTAT
  3781  ATAATAAAAATTATAGGTTTGGTTTGGTTTGATTTGGTTGGTTTGGTTAAAAGAATAAAT
  3841  ATAAAATCGGATATATCTATTATAAACATATCATATCTTTAAATATGTTTATTAATTATA
  3901  TACTTCTGTGGATAATATGTCCCAAGTAGGCTAGGCGGGAATTAAATGTCTCACCTTTGG
  3961  TATTTATATATATTATATATATAAAAAATTAACTAAAATACCTTTTATAAGTAACCAAAC
  4021  TTAATAACAAATAAGAGAAATAAGAAATTAGGGGTATTATTTTACCCCAAATTCATCCCG
  4081  CTTCGCGGGATAAATTTAAATTAAAATTTTAAGATAAATAAGATTGGATTTAAATTTAAT
  4141  AAATAAAATCTATAATTAGATAAAATTTTCTGATAAAAACAATCCCCCCCACTACGTGGG
  4201  GGGGATTTAATTTAAGGCATATAAATAATAACATATATAATTAGGATAATATGGCGCTAT
  4261  ATCATATCCCCCCGCGTAGCGGGGGGCCCCGGAGGGCATAACATATCATATTATATTTTA
  4321  TCATATCATATCTTATCTTATCTTATCTTAATATAATATATATTTAATATTTAAATATTT
  4381  AAAATGTCCTTATTATTCTTAGGGAATCAGGAAATTCACCCGCGTAGCGGGGGGAGGATA
  4441  ATTTTCTCCTCCGGAGTGAATCATAGAAAATTTCTGAATGAAATTTTCGATAATTAAAGT
  4501  ATAATTTTAATCATTATAATTGGTATATATTTTAATAATATATACCCTCTTAAAGGTGGG
  4561  GTTAAGTTATTATTATCCTTTTATATTAACTAAAAATTAAATATAAATACCATAAGAGAT
  4621  ATATAAATCTATAAAACCTAATCTAGGAAAAAATAAAAAATAAGATAAAACCAAACAAAA
  4681  CCTTAAAAGTTGTGTTGTGTTGTGTTGTGTTGTGTTGTGTTGTGTTATATGGCCGGAAAT
  4741  TAAAAAATTTACTCATATATTATTTTCTAAGTAAGTCGAATATAAAATTTTTATAGTAAT
  4801  ATGTATAATAAATAATTACCTAAGAAGGACGGGGATACGGAGATATAAAAATAAATACGG
  4861  CATAAAAATAAAAAAAGTATAAATAAATAGAAATAGATGAACAAAATAAAAAAGAAGAAG
  4921  ATAAAATTATATTATAAATATCCTTTATGTATAATTAATGGGAGTATTATAATAAAAAAG
  4981  AATAATATCCAGGATAATAAATAAGAGTAGAGAGAGAAAGTCTAATCAAAAGATAAAATA
  5041  AAAGATCCCCGCCCTACGGGCGGGGATGTATCATCCCCCCGGGGGATAAAAGATCAAGAT
  5101  TAATATCTTTATGTTTAAAACGATAAAATTATGCATATAAAAATAAAAACAAAAATAAAT
  5161  AAGTATTAAAAATATAATTAAGTTAAATCTTAATTAAATAAATAAAAATAAAGCTATATA
  5221  TACATAAATAAAAATTAAAAAATATAACTAGGGGTATATAATAAAAAAATATATTTATAA
  5281  AAATGTTTTATAAAAAATAAAACCCCCCGCTTCGCGGGGGGTTGTATTTATGGGGTTAAG
  5341  TTAACCCCAAAAATTAAACTTTAAATTAGGTTGTATTAATCAGAAAATTAAAGATTAATA
  5401  TAAAATATCAGATTAATGTTTAACATGAATGATCTGAAAGATGATACCTCATAAATTTTA
  5461  TATAACATGATTTATGTTTTAAATTAATTTAAATGATAAATTTCGTTGTATTAATCCCCG
  5521  CTCCGCGGGGATAATTTGGGGGTGAAACCCCATGATTCATGGGATTTATCCCAATAATTA
  5581  TATGATTAATAATTATATTTATATAAAAATAATCATTATTTATGTTTATTTTAAATAGAG
  5641  TTTATGTTTATAATTGTAAATATTATATGTTTAAACATATCTATTAATAAAAAAAAAGAA
  5701  TATAGGATATAATATGGCTTAGATAAAAAATAGAAAAGTATAACTTAAATATAAAAGTAT
  5761  AAAAATAAAAGTATATATATAAGAATAAACTTAAGAATAGAATCTAAAATTAGGAAGTAT
  5821  TTATAGCCCGCAAAGCGGGGGATAATTAGGTAGAATTTATGGGGGAAAAATTAAAGAGAA
  5881  TAAGTAAGGAATAAAAAATAAAATATAGGTAAGATCAATAAAAAGAAGAAAAAATTAAAT
  5941  AAAGTTAAAGAAAGAAAAAAAAAATAAA
;     G-cob ==> start
;     G-cob-E1 ==> start
  5969  ATGACAATAAGAAAATCAAATCCATATATAGGATTAATAAATAGTTATTTAATAGATAGT
  6029  CCACAACCAAGTTCAATAAATTACTGATGAAATGTAGGA
;     G-cob-E1 ==> end
;     G-cob-I1 ==> start /group=II (1.41e-08)
;     G-cob-I1-orf101 ==> start /first_aa=V
  6068  gtgtgccatctaattggcttatctgtgctactagttgttgtaagtagctataatttgttg
  6128  tcaaaaattatacaactcattattacgtattctaaatctaataaagtagacatgcggata
  6188  gcaaataatgaaaaggtgagaaaggagatgtctttgtctctagtagcttgcctgagttgt
  6248  tctatttatgctgaggttaacaaacttgacacgtataggtgaaatattttcagttatagt
  6308  atcttaaaagtcatagaacggtactattgaaataagatatctagaggaatcctacatcta
  6368  gaatag
;     G-cob-I1-orf101 ==> end
  6374  tgacaaccaatttcacaccactttaagaaagaaagttaac
;     G-cob-I1-orf617 ==> start
  6414  ataaaaatgttttatgcgcaagcagctaagaatagattcaaattgaaataccctttacgt
  6474  tggtatataatcaaaagtaagaagataagttcaagaatttgggatgtaaccgcctctaat
  6534  agtaaaaatttacaattattgcggacacggagatataatagtaatatgatatttatacgt
  6594  aataatcatataaagtatatcactcagaatgtagtaaaaataaaaaaagcagattataac
  6654  ttaaattccaaattggagatcaagcgtaatttaaaaaataaggccgttaaaaaggaggat
  6714  gttgtaagtgttttaaataaaaatttacttgagagtaaactaaaaggatcaaaatattac
  6774  aatttattatctatattaattaatgtagattttttagttaaggcttacactttaataaaa
  6834  agtaaacctggtaatatgacaaaagaagtagataatgaaattttagacaagatagatttc
  6894  ctaaatttatctgaacaattaaagtcaggtaaatttaaattcagacaaaatagagcatcc
  6954  cttattcctaaagctaactcaaataaattaagacaattaacagttatatctcctagagat
  7014  aaaatagtacaaaatgcaataacattgttattggaatcaatatgagaacccacattttca
  7074  gagttttcgcatggttttagaccaaatagatctacaagtacagctcttaaattaattaat
  7134  cagatggataaccgttataattgagttatacaagggaatatagaaaaattttacgataat
  7194  atacctcatgatataattatgaaatgtgtaaaagaaaaaattggagatccgcgtatatta
  7254  gaacttattaagaagtatttagaagctggatacgtattaaatggtaaatttattaaagaa
  7314  aaaataggtttaccactaaatggtataataagccctttacttgcaaatatagtattggat
  7374  aagttagacaaatatcttgagaactatacctttaaattaaatccccccccactacgtggg
  7434  ggggattgtatttatcgaaaattaaataaaggtgaaaatagaaaaaaaaatcaagcttat
  7494  aaaaatttgatgtatgattttaaaaaagccaaagataaagaaaaactaaagagaataaaa
  7554  gagttaatgaatacaacaccatctacaatagcaaaagattctaatttaaaaagaatgatg
  7614  ttcatcaggtatgttgatgattttgttgtttttgtgaatggttcattaaatgacgccatt
  7674  atgatcaaaaataatataaaagagtacttaaaacaaaattgtggtactaccctaaaagat
  7734  gaaaaaaccgagatatctaatattaaggataaaaagttgaattttctaggagctgaaata
  7794  aaaaaaattaaacgttatgtatattatacagaacgttcaggtaagaaaatgataattaat
  7854  catagatttatggttaatgcacctatagaaaaattagtgaaaaatttaatagaaaaaaaa
  7914  tttatcagaagatctaaagatggaaagaattattatcctttagctattagtaaacttcaa
  7974  aatcttgatcattattcaatagttaaattctttaaccaaaaaattaatggtttggtgaat
  8034  aactacgcattgacttctaattttaatagacttagaagaataatatgatatttacaatta
  8094  tcttgttcttacacattagcagggaaatataaaacatcttctgcaaaaatttttaagaaa
  8154  tacggaagtaaacttaagtgtccttatacagatttagaattagcacttcccaaaaactta
  8214  gtagttaaacatgactataagcataaaattcttatagatccagataaatattag
;     G-cob-I1-orf617 ==> end
  8268  gtatattatgatcaaataaactgacaacttaaattttagataaaaattgtgctatttgtg
  8328  agtctacttacaaattggaaatgcataatttgaaaaagttgcagatgttataaataaaat
  8388  gataattgggaattctacttatgccaaataagtagatgcggcacttagaaaacaaatacc
  8448  tctttgtcaatatcatcatcaattacttcataaaggtgagcttaatgctagagatctact
  8508  taaagtatataatttcccaactaatgaaaattgtaatggccaggaactataaatcttata
  8568  atgtggctgaatactatttagttgggagggattaaatctattcgatgggaaataataata
  8628  gataaaattgtttattttaatactttttttttatatttaataaactttatggttacattt
  8688  tgagggaaagccgtatgataggaaactatcacgtacggattgggtggcaacaacaagatc
  8748  gtatttaaatactggttgaataagttgaccacac
;     G-cob-I1 ==> end
;     G-cob-E2 ==> start
  8782  TCATTATTAGGATTATGTTTAGTAATACAAATAGCAACGGGAATATTTCTAGCAATGCAC
;     G-cob-E2 ==> end
;     G-cob-I2 ==> start /group=II (8.55e-11)
  8842  gtgcgccgtagatgtttttgtgttaatctgaataaggtcagatattattttgttcaaata
  8902  ataaaatcacccaacttaggtatcctgggaaatcagatgctgaacatagcatgttgggaa
  8962  aaggtagtataagtattgaaactgttaagtgct
;     G-cob-I2-orf103 ==> start
  8995  atattatcagatgaaatctctaatttatggttaaagctatactgcttaaagttcaatttc
  9055  cttccgtctcaagctaaagacttatgccttgacagtaatggggattgtcatctttataat
  9115  ggagttcgagtgcataactctgttagaacaaggaagatgaggtgtattaataattttaat
  9175  tttaattttaatattaaggaaatgagtgaacaacctaaggagatatatatcttgaacaca
  9235  aggaagactacggtatccactaaagatagtaatatctatgtgggaggaagtacgaataaa
  9295  tctgtcttataa
;     G-cob-I2-orf103 ==> end
  9307  atggtatataattaattaaatagaccataaaatactcctaaagtattatacagaaaagcg
  9367  tactagttattaatagcattagattttatagtactggttagaaaaagaatcttaaggtat
  9427  aaaaaaaaaataaaatcccccgcgaagcggggggttgtttttatggggtttacccataaa
  9487  atttaatgatttatcaatatatagtaaaaataatccaaattaaacatccccgccctacgg
  9547  gcggggatggaacatccacccgggggattaaagatctagataaatatcttgatgtttcag
  9607  attaaatatccctaaatagggctaaatgtttcatagggttgggttaccctaaaaataata
  9667  gatagaataatttataacaactttttattaagtaaatacttatttttaatagcatatgac
  9727  aaattaaaaagtaaaccataaatgatgacaccaggtattaatccaacaattttagatggt
  9787  atgttaaatgaagttttagataacttaatagaaaaattgaaatcgggtactttatatttc
  9847  atcagctaaacatttttaaatagataaatctaatggaaaaatacctttaaatctaggtag
  9907  cccaattgataaactagttaaataagttattagattaatacttgaagcaatatttgagcc
  9967  taatttatataatatctctcatggttttagataaaaaaatcaacacatacagctcttaaa
 10027  tatgtttttacaaaatttaagggttgcacatgatgaatataaggatatatataaaaatgt
 10087  ttttattagatacctcatgatagattaataaccttactaaaaaaaagaattaaggatgaa
 10147  agattaattgtattaattaataaagcacttaaggcaggttatatgtttgatagaatagta
 10207  aaatatgatattattggtacttttcaaggataaataataagtcctattatagctaatata
 10267  tatttacattaattagatacttttattcgataattaaaatcccccgcttcgcgggggata
 10327  atttaaagctaaatttgatagtaatatcaaaaatatatcaggtcaaatagatataaagag
 10387  tacataaatattgaaagtaaaaaaagaacagctaaaaagaataaagaaaataaaaatatt
 10447  ttaagattactaagtcgtaaatttataagtacacctcatagataaaaatcataagttgat
 10507  aacaaacttatgtatgttagatatcctgatgatttaattgtatcgattaatggtttttat
 10567  aaagacattataaaattttcaaattttaataactgattatagttataatttattaggtat
 10627  taatctatcataaaataaaactaaagtaactaatagttattaaaaacatattttattttt
 10687  aggtactaatatttaacattcaacaatacgtgatataataaaatctaatggttatattaa
 10747  aagatatcctggatttttaatgtaaacagcacctatggctcctatttctaagaaacttca
 10807  tatggcaaatttacataggtaccataaaggtattactaaaactatttgaatatctttaga
 10867  acaatctcaaataatacaattagccaaaagtattataaatgaatatataaattattatac
 10927  ttttgtttaaaataaagcaagattaactggttatatataatataatcaaagattaggtat
 10987  tacgtactattgcagctaaaatgagattaagaacaagagctcaagtaagaaaaaaaaaat
 11047  atggaacaatttttaaataaatatccataaaaatgggaaactaataaaaacaattaggaa
 11107  gtaaaaaaaatgttagtaaattataccccccgcaaagcggggggtatgattcaaccccgc
 11167  ccgtagggcggggaaattatataggattaatgtttgatattaaaaaaattaagtttctat
 11227  taatgtaccttcattattttctattgatatttctatggcttctatattaggaagtatttg
 11287  taatgtatatttaaatgaatattgggttgaaatgcatcatatgagaaaattaaagaataa
 11347  gattaaaaataagataaatcatatcttaattaccttatgagtaaaagaaaacgtaaacaa
 11407  atactataatgtataagttgtcatatgaaatatcaaaatggaactttaactatctcaaaa
 11467  tctaaaatggataaaacctttaacatatataggggtatgccaatacgaaagtatggtatt
 11527  ttacatgtaaaaaagtataaaaaaaatatagaaaagtagataataaagtcttctatttaa
 11587  atattattatatatacaatttgataaagaatattaataatggagagccgtatgatgggaa
 11647  actatcatgtacggtttgggaacgagaatttttatcctaatgggataggggtttttagtt
 11707  ttac
;     G-cob-I2 ==> end
;     G-cob-E3 ==> start
 11711  TATTCTAGTAATATAGAATTAGCATTTAATTCAGTAGAACATATAATGCGTGATGTAAAT
 11771  GGAGGATGATTAATAAGATATATACATGCAAATGGAGCATCATTCTTCTTTATTTGTTTA
 11831  TACTTACATATAGGTAAAGCTTTATACTACGGTAGTTACCGTTCACCTAGAGTTTTAGTA
 11891  TGAACAATAGGAGTTATAATATTTGTATTAACAATGGCAACAGCTTTCATGGGT
;     G-cob-E3 ==> end
;     G-cob-I3 ==> start /group=ID (1.11e-30)
;     G-cob-I3-orf343 ==> start /first_aa=Y /note=GIY ;; evalue:0.035
 11945  tatactaaatacaatagcccgaaatcattttataataataataaaaaatttaataatccc
 12005  aaattaaaaagattaaattcgtataaactctttaaaagagattatcatataaataataat
 12065  aaagatttaacttcaactactgaaatatttaatgagataggaatagatcctataaaatct
 12125  tgagaaaatttacatatacctgaaactcgttcattaatctcttctgaattaaagaataag
 12185  agtggaatttatatcattataaataaaattactagaaatacttatgtggggtctggatct
 12245  actaataaattacatactagattttgtaatcatttattaaattatcatggaagtaaatta
 12305  gtaaaaagagcagtattaaaatatggtttaaataactttattttcggaatattagaatat
 12365  tttccttatgaagttaataaaataaacaataaagaattattagctttagaaacagaatat
 12425  ctgtctttaatagtacctaaatacaatatattaacagaagcaggtaatagttttggttat
 12485  aaacatagcgaagaaactatattaaaaatgaaattatctttctcttctgaacgtagatct
 12545  ttattacagcaattacaaaaaagccgtaaaggaaaatggtctgaagaaaataaattaaaa
 12605  ttaagaaatatagctttacaaagaactaatgattatataagtccaaaaggaagattaaat
 12665  atttcattagcttctagtcacaaattaactatatctaatcttaatgataaattactttgt
 12725  aattttaaaaatattaatcaagcagctcattatctatgttgtagtactaaaactatacaa
 12785  agagcattaaatttaggttgaatatacatacctaatcattttttaccactattaaatgat
 12845  actcatataaaaaatacaaatagttttattgaatatataaatcaacctaataatctaaat
 12905  aaaaagattaagttaaaatcaggattagtcaataaaattgataatactcaatttttaatt
 12965  aaaaaattttaa
;     G-cob-I3-orf343 ==> end
 12977  atccattattataaataaaatgatagtccactaatatattacattatatatcataattta
 13037  atatgctataattgcaacttttatatcttttcattattttaaaaaatattatattaatat
 13097  aatttatattaatatatggaaaaattatagtccagtgtataatttatttaaattatataa
 13157  taattatattataattatttggcaacattagtgaaaacgatcaatattattataaataac
 13217  aagatcgtcggttaaataaataatcgctacagactgctacactagtgggtatctgcaatg
 13277  atgcttaatacacagtcgaacaaacataatatatatatttaatttatatatttttattat
 13337  aaaacctag
;     G-cob-I3 ==> end
;     G-cob-E4 ==> start
 13346  TATTGTTTAGTATATGGTCAAATGAGTCATTGAGGAGCTACTGTTATTACAAATTTATTA
 13406  TCTGCTATACCATTTATAGGTAACGATATTGTTCCATTTATATGAGGTGGTTTTTCAGTA
 13466  TCAAACCCAACAATACAAAGATTTTTTA
;     G-cob-E4 ==> end
;     G-cob-I4 ==> start /group=II (1.59e-12)
 13494  gt
;     G-cob-I4-orf804 ==> start /first_aa=A
 13496  gcgccgtgagaaggttataattccttgattataagtaatattttaataaataaaaataaa
 13556  aaagaagaattaaaatataaaactgaagaatccgtattattattaagagatttaaaaata
 13616  aataaaataaatctatacgtaaagcatatagcttatctaatttcttgattaaaaaaaata
 13676  aaaatgaaagaggtattagtaaaattaactaatattagggctaacctgatggaaaaaata
 13736  gcatgctataaaaaattagaaataaaaactaattgagctaaaaattgacacaagactagg
 13796  ataacgaacttctatcaaactgacggcaggaaaatcttaacctctatatttaatattaat
 13856  ttattattaaataatttatcccccccgcaaagcggggggggatgattcatgggatttatc
 13916  ccaaatttattaaatatagtaaaaatagtatttatgcaatttaaaaagtgcaaaatattc
 13976  ttaataatatttttagctagtataaaaaatatgaagtcagtgaagagtctaaatgacaat
 14036  aggggatataacaatactccgggaatacctgaaatgtgaaaacactgaggtatcggagct
 14096  tccatattatttaaatacaaaaagattaatcgcaacccggggcatgttttttacaattta
 14156  agatatatttcttataatagatccccgcaaaacaggtttaatcatcgaaaatttaaaaat
 14216  aaaattctcgattatttagaaaagggaagcaataaatcttttttttttgatccttatctt
 14276  cttaattttaaacatttctcacccaatttatacaattatttaaataataataataattta
 14336  aattctaatcttttctctttaattcttgatccttatattcttaatttagccttcttagaa
 14396  ttaaaatataattatttattttataaacttaataaaaatattttccttaatttacctaaa
 14456  aattccatttttaattttacttctaataataatcctaattttaattataaacattctatt
 14516  tataatttagtttttaataataataataataataataataataataataataataataat
 14576  aatttatctttagataatttaaaaaaattaataatactaaaatctataagtataattctt
 14636  aaacatatttataattttaatttattttttagtttagataaaaataaacctttaaaattg
 14696  agaaccgaatatcctatacattatatagataataatttaaatttaactttaaataatata
 14756  aaaaagaatatattttcctcagggataaatcaaccccgccctacaggcggggttaatatt
 14816  actgattttaaatgatttataaatatagatttaaatcattttggggtttcaccccatgaa
 14876  tcattccagcaaagtggaaataatttatctctttatatacctcataatttattaattaat
 14936  gaattaaaattaaaaataaaagataaagattttattgatttagttaatgaattattaaaa
 14996  gatggatataataattcaaatttaaaaactttaaaaagtaaaagtaaaaataaaattggt
 15056  tttcctcaagatttaatattaagtccaattttttgtaatataattatgataaaaatcgat
 15116  aaatttttaaaaaattatactttaaaatttaatttggataataataatttgggggtaaat
 15176  cttaaattgaacgaatcaaaccagcaaaatgagaataatttaaataataaattaactaat
 15236  aaaaatataaaatatataatatttaataataatatattaataggtttaaaaggttcaaaa
 15296  aaagatagtataaaaattaaagaagaaataaatagttatttaaatgagataggaatatta
 15356  ataaataaagaaataataaaaataagttattatgatgaagaaataaattatttaaattat
 15416  aatattataattaataaaaataaagaaattaaaataaatgcaccaataaaagatataata
 15476  ttaagattagaaaaaataggagtatctaaaaaaggattaagaggagaaccaacaagttta
 15536  ggttgaataatacataaagaacataaatatatattactttattataaaaatttaggtaat
 15596  tcaataattaattattataaattagcaaataatataaaaatattaagaaatagattacaa
 15656  tatatattatgatattcatgtgttttaagtttagcaagaaaatttaaattaaaaacaata
 15716  agaaaaacaataaaaaaatttggtttaaatttaggagtttataaaaaagaaaataaaaaa
 15776  caaagaatattagatatggaatttaaaaaagattattttataaataaagataaagataaa
 15836  ggaagaaaaaaaagatttaaggaaagccgtatgatgggaaactatcacgtacggtttggg
 15896  aagggcactctttaa
;     G-cob-I4-orf804 ==> end
 15911  tatagaaatataggaaagtttgctacttcac
;     G-cob-I4 ==> end
;     G-cob-E5 ==> start
 15942  GTTTACATTTTTTATTACCATTTATATTAGCAGCATTAGTTTTAATGCATTTAATAGCTT
 16002  TACATATACATGGATCATCAAATCCATTAGGAATAACAGGTAATTTAGATAGAATACCAA
 16062  TGCATAGTTACTTTATATTTAAA
;     G-cob-E5 ==> end
;     G-cob-I5 ==> start /group=II (4.86e-10)
;     G-cob-I5-orf703 ==> start /first_aa=V
 16085  gtgcgccgttgcggtgtatctcttaagttgttacataacaacaagtatttcgtaattata
 16145  cttacatcactagacttaagtaatttgtgaaaacatttactgaacagagcatgtctagaa
 16205  aaagatctcgtaatatatattaaaatagtaataaaaaaagatcaagatgaaagatctatg
 16265  gttagaattatactattcaaacatcaattaccaatgctcttaaaaaaaggagatcgtcat
 16325  gctattaattggacgttaatttatcttacagatattggctttaaaaatatctgtaatacg
 16385  aagataaattctaattatagtaatactataatcaaggtaatgaatgatgaacctaaggat
 16445  ctaatatgaaagagatacataactacgggattcgcttcatctagtaatagatatgcgaac
 16505  agaggttctatagtagctggttataattttaattattttagaggttactctattttaagc
 16565  ttttatagtccccagtgaagagttccagcaacatttagtcatagaatgtttagtacagat
 16625  gcaggaagctcaaaaaatgtactcaatagtcttgacagtcttagagccagatctaaaaat
 16685  tatcctaatagtattattgatcgtcaactttataaaacattcttattaaacaaaaatttt
 16745  tttaaaactgtttatgataatcttaaatctaaacccggtattaatcctttcactcttaat
 16805  gaaatatctgataaaaaattagacaatattatcattaagttaaaaaataacagttttcaa
 16865  tttagtcctgctaaatgtataactatacctaaaaataatggtaaatttacacccttaaca
 16925  ttaggtagttttgaagatattctagttcaggaagtaattcgtatggtattagaagctatt
 16985  tacgaacctttatttcttgatgtatcttatggatttcgtccaaataggagtcgtcatgaa
 17045  gcattaagaaaaatattttctacatttaaaggttgtacttgatgaattgaaggtgatttt
 17105  atatcttgttttgatgttattcctcatgacaaattaattaattttttatccaataaaatt
 17165  agtgatcaaagatttattgaattaattcgtaaatctttaaatgccggttatttatataaa
 17225  tatatacataaatatgacatttttggttctccactttgttctatcataagtcctatttta
 17285  gccaatatttatctccatcaattagatttatttattattaaattaaaatctcaatttgat
 17345  ttagaaggtaaatatttatcttatgatgataaatttcatataattaaacatagatttaat
 17405  agagtaagtaaacaaagtgaaaattcatttactttaagaaaacaagctatagaatttata
 17465  agtaataataggaattacaaaaacaaatttactcgtaaattacaatatattagatatgct
 17525  gatgattgaattgtagctataaatggtacatataatgatactaaatttatactcaataag
 17585  ataagtgattattgtttaaatgaattaggattaactgtttcatcagaaaaaacaaaaatt
 17645  actaattcttataaagatcgtattttatttttaggtacttatattaaacattctagtctt
 17705  actacatattgtcattctggtaaatatattaaacgtaattcggaatttttagtacttagt
 17765  gctcctatggatatcattaaatctaatttatttaaagctggattcatttctatacaagct
 17825  aataaacatattggtatgtcccaaaattcttgactgagtttaaaacctcaacaaataatt
 17885  catttagctaattctattattagaaattatctctactattattcttttgtctttaataga
 17945  ggtcagttatctcaatatattttttacataattagagatgttgttctacgtacgtttgca
 18005  cataaatatcgtttgggttctagagccaaagtatttcgtaaatttggtaatatttcaccc
 18065  cgccctacgggcggggttcgatttaaggggtttacccataaaattttacaaattaaagat
 18125  ttagttaatcgtaataaatataacactcctcgaattttagctactctttttaatccttat
 18185  aataacaaataa
;     G-cob-I5-orf703 ==> end
 18197  aatgtttaattaaataaaaataaagttatagatacttatgtctcttctctttattcttat
 18257  actctttttttagcttgtgttattaaagctaattgtttaatatgttaaagtttttattga
 18317  gttaaatccattatttaattattttttattatctaaaagctattaaaggatttttagatt
 18377  tcttaatggctaaagctaattctaaacaactttttctttgtttaagttgttatttataat
 18437  atcattctcgttaattaactattttacgttaaattacagctatattatattttttatcta
 18497  agtctgaataaatgttgtggagagccgtatgattaggaaactatcacgtacggttcgatg
 18557  acgaatattgacaaccctaatagctaggctaagggatctatatttagttctat
;     G-cob-I5 ==> end
;     G-cob-E6 ==> start
 18610  GATTTAATAACTGTGTTTGTATTCTTATTTATTTTTAGTTTATTTGTATTCTTTTCACCT
 18670  AATTCATTAGGT
;     G-cob-E6 ==> end
;     G-cob-I6 ==> start ;; mfannot: no intron type identified
 18682  caataatggcctacttatactatatgctggtataattttatattaatcttattctttact
 18742  ttaataaatttacactatgagtaagtttatcttttctagatattattttatataaattat
 18802  aataaaactaattttataagtggttatttattttccctaattagtaaaatattattataa
 18862  ttaattttatcagcagataaccaacagttgattcttttctttcttagtaggtatctcaga
 18922  gactatacgtatacataaaatattattactttatatttattatatttttaatttttatac
 18982  ttcatttttatctaccttaaattaatttttattttttttagatatcttatattaatttat
 19042  ctttaatattctctccctaaggtttctttatcccataaattagggtaatatttatctcat
 19102  catttctttattaatttgggggtgataccccttgatctatcggaaaattttgggatataa
 19162  tacatgaatcttaggtaatacctcaaatttctcccgcgtagcgggatgaatcatcctagg
 19222  ataatttttggataaaatccatgaatcatccccccgctttgcggggggataattttcatt
 19282  tttatttattttaatcattaggtgatttaatagatcgttatccttcttttaatttataaa
 19342  aaaggtatacacttctttagtaatttcagtaccacttgtttatgtaaatttgtttatttt
 19402  tatcctatttttatttcataattctataattatattttatgattcgtaaaactattacat
 19462  ttttattacataatatacctggtttgattttattagttaattcaattaatggttatattc
 19522  gtaattgtattattttagctcaattttataatatttgtactattttatatttaagttata
 19582  gttccctctaaattagatttttataatccctgattctcagatttttttatgctgatggta
 19642  ctataaattatcctccccccgcgtagcggggggaggttgattcatgttttacatttatta
 19702  ttatttaagatattctgatataaaatcaataataagatacctattaactataagtgtttc
 19762  atattaatacgacatatatttacaaatgttaatagatataatgggaggtaagatatatta
 19822  cgatttatctaataatgatacatttaaatgatttattaaaactaaagatttccatatgtt
 19882  ttattattattataatttaatttgattaatactacctaattttaggtttacccccgcata
 19942  gcgggggtgttttattttcttgatttataatttaatgaattatctggttctataaatgca
 20002  tttatatcataaaaataataaaattggattagatttttaaaataaaattttaataaaaaa
 20062  atacatttatctttataaaatttatagggtaaataaaatctaattatagattagataaat
 20122  tagataaaaataaaatccataataggattagatttttaaaataaaatcggttgattcatc
 20182  cccgccctacgggcggggaaaattaatcacccccccgcgtagcggggggaggttgattca
 20242  tgagatttatcccaaaaattaaaccccccgcttcgcggggggttgtatttatccccgccc
 20302  gtagggcggggaaaattaatcggaaaattgaattcttcaattttcctatgtatcatccta
 20362  ggattattaacggataattaattagataaaaaatgaaaagagataaaaaataaaatttct
 20422  ttaaagagatttaataatacaatactttaagggtatattaaaggtatgataacttgcata
 20482  gggggtaattttatgaagagatagtccacataaaaaatgttgctattactattagcgaca
 20542  taaatttttag
;     G-cob-I6 ==> end
;     G-cob-E7 ==> start
 20553  CATTCAGATAATTATATACCAGGTAATCCTATGGTTACTCCGGCATCTATTGTTCCAGAG
 20613  TGATATTTATTACCTTTTTATGCTATTTTAAGATCTATACCTGATAAATTAGGTGGTGTT
 20673  ATAGCTATGTTCTCTGCTTTATTAATTTTATTATTATTACCTATTGTTGATAGATCTGTT
 20733  ATAAGAGGTAATACATTTAAAATTTTATCTAAATTATCCTTCTATTTATTTATCTTTAAT
 20793  TTCTTATTATTAGGTAATTTAGGTCAATTACATGTTGAAGTTCCTTTTATTCAATTAGGT
 20853  CAATTCGCTACTTTTTATTATTTCTCCTATTTCATTCTTTTAACTCCTATTATTTCTTAT
 20913  ATAGAAAATATTCTTTTCTATATTGGTGGAGTTAAATAA
;     G-cob-E7 ==> end
;     G-cob ==> end
 20952  TTCATATTCTCCTTATTTATATTTATATCTTTATATTTATACATATATATTTTTAGGAGT
 21012  TTAAATATTCCTTTTTATATTTATATTTATTTTTATATTTATATTTATTTTTATATTTAT
 21072  AAATCTTTTTTATATGTATAATTTATATTTTTATTATATCATTCATAATTTTCAATTATC
 21132  CATATCCATATCCTTATCCTTGAATTATTTTAAATAATTATGGGATTAAAATCCCATGAA
 21192  TCATGGGGTGAAACCCCCAAATTTACTTTTAGGTTTGGATTATTTTTTAACTATTCATAT
 21252  ATATTTACACCTAAAATGGATAATTATATGTTTATCCTATCATATCATATCTAATTAAGA
 21312  TTTTATTAATTTTAATGTTTAGTTAGCTTTTATTAAAAATACTTTAATAAGGTAATAACT
 21372  TTATTTTAATTAAACATAAAATTAAAATGCATAACCATAAATTTTATAAATTATATAAGG
 21432  ATAAATAAAACGGTTGAATTTTTCCCCGCGGAGCGGGATAAATACTACCTAATTATAGGT
 21492  TGTATTCTTATAGGGGTTTATCCCCTATTAATACAACCCCCCGCTTCGCGGGGGGTTTAA
 21552  TTTTTATCCTTTAATAAAACTCTTGGAGGTATTTATTTTTTTTATTAATATTCTTATATT
 21612  TATTCCCTCAAATACCTAATTCCCAAAATAGGTTTTAAGTTTTCATCCGTTTATCATTTT
 21672  GCCTACTAATCGCTACCTATATTTTCTTACTCTTTCACTAATTTTTTACATAAAAAAACT
 21732  GTACTGATTTATATATTTTTATTTAAATTTTTAATAATCAAATCCCCCCCGCATAGCGGG
 21792  GGGGGGATTTTATAGATGGGGTTAAGTTAACCCCCAAATAAAATCTTATTATAGATTTTA
 21852  TTTTAATATTATAAAAAGGAAAGGTTAAAAAATAGATGATAAATTGTTATTTATTATTTT
 21912  TTATTATTATTAATATTTTAAAGGACTAAAATCTATTAAAACGAATAGCAAATTGTACTA
 21972  TACATTAATAAGGTTTAAAAATAGAAAACAGAATATATATCTATAATAGATATAAATAAG
 22032  AGAAAATTGTGTATAATACACACGTTTTAATATTACTTTTTTAGTGATTATTTATCTTAA
 22092  TTGAATCATGGGTATCCCAAATTGTGGTTATAATTCAAATGAGATATAAGGAAATCCTTT
 22152  TATTATAAAAATAAATTGAAAAAATATATATATAAAATAGGGTAAGGTTAGGTAATAGAA
 22212  AGAGGAATAAAAATAAAAATAAAAGATCCCCGCCCTACGGGCGGGGATGTTTAATACCGA
 22272  TAAAATAAAATAAAAGATCAAGATTAATTCTTGATGTTTAATACCGATAAAATAAAATAA
 22332  ATTAATATAGTTTTTATATTACCCCCACGTAGTTCACTACGTGGGGGGCATTTATTAATT
 22392  AACCCCGCCCGTAGGGCGGGGTTGATCAATTGTTTAATTATTAATTAAATACCCAAGTAG
 22452  TGGTTAATAAAACTTAATTTAATTAAAATAATATAAGGAATAAAATAGTCATATTTATAG
 22512  AAATAAATTTATTTATAAGGAAAGGGAAAAGTAGAAAAAAGATACTTATGGGGTAGATTA
 22572  AAAGTGGAAATATAGATAGTAGAAGAATTATATATAAAGGTATGTAAAAAAATAAAA
;     G-atp9 ==> start
 22629  ATGCAAATAGTATTAGCAGCTAAATATATAGGAGCAGGAATATCAACATTAGCATTAGGT
 22689  GGTTCATCTATAGCTATAGCATTAGTATTTGTAGCATTAATAAATGGAACATCAAGAAAT
 22749  CCATCATTACGTTCTACATTATTCCCTCAAGCTATTTTAGGATTCGCTTTAGCAGAAGCT
 22809  TGTGGTTTATTTGCATTAATGATAGCATTCTTATTATTATATGCAGTATAA
;     G-atp9 ==> end
 22860  TATTATAAATGAGATATTCATATAAA
;     G-trnV(uac) ==> start
 22886  AGGTTATTAGATTAGTGGTTAAATCACAGTTTT!TAC!ACAGCTGAGCCATAGGTTCAAT
 22944  TCCTATATAACCTA
;     G-trnV(uac) ==> end
 22958  ATAAAAAAAAAAA
;     G-trnW(uca) ==> start
 22971  AAGAGTATAACTTAATGGTAAAGTATATGTCT!TCA!ACACATATAATAGTAGTTCAATT
 23029  CTACTTACTCTTG
;     G-trnW(uca) ==> end
 23042  ATTC
;     G-trnF(gaa) ==> start
 23046  GCTTTTGTAGCTTAATGGTCAAAGCTTTCGCTT!GAA!GCGCGATATATGTAAGTTCAAT
 23104  TCTTTCCAAAAGCA
;     G-trnF(gaa) ==> end
 23118  TATTCATTCCTCTTAATTTTATTTTAATTTTAGGTTTTACCTCTGATTCATAGGTTTATC
 23178  CCACTCTTTATTTTATTTTCCCTAATTTACTATTTTAAACATTATTAATATATGTTTTAA
 23238  TAAATTTTATTTTTATAAATTATTATTTGATAATTTCACTTTAATCATCGATAATTGAAA
 23298  TATTTAATTTAAAATAATTTATATTCATCAAAATAATTAAAATCTTTTTAATAAAAAAAA
 23358  ACTTTATTTTATATAATTAGATTATTTTTATATTTAATATTATTTTATATGTTCCTCATA
 23418  GATAAGCAATTATATTATTATACTATAATTAATTATGTCCGTACTAAAGACACTGTAGAT
 23478  AAAATTATGATCAAATGAGTATATTTATTTTATATAAAGAATATAAAGTTATTATTTAAA
 23538  AATTAAATGTTATTTTATTTTCTGATGAATACAATCCCCCCCGCAATGCGGGGGGGGATT
 23598  TAAATATGGGGTTAATCCAAACCCCTTAAATAAAATATAATTTTTAGAATAAATACAACC
 23658  CCCCGCAAAGCGGGGGGGTTAATTATAGGTTTGATTCTTATCTAATTATTAAAATATAAT
 23718  TATAGGTTTTATTTTATCTAATTAATAAAATATAATTATTGATTTTATTTATATATTTAT
 23778  TAACATTAATAATTTTATCCAAGCGGGGGATTTATCCATGTAGTTTTAGAGAATAAAAAT
 23838  ATATAGGTATTTAGTATTAATTATACTTAAATTTAAGATTAGTCTAATAAAATAGAGTAT
 23898  AAAAATTAATTTAAGGGGTTTCTATGATAAATAAAATCAATTTTTAATTTAAGATCCCCG
 23958  CCCTATTTAGGATTGTTTCATACCCCGCGAAGCGGGGGATTTAATAATTATTTACTCTAT
 24018  TATTTTTTTCTTATTTTTTATATTATTATATTTTATATCTTGTAATAAAAAAGTTGTTAA
 24078  TTATTAAATTAATATAATAATCTATGAAAAGTTTAATATAGTTTTATATTTAATATATGT
 24138  TTAATATGTTTTTATGTTAAATTACATAAATAAAAGGGTAATAGTCATATATTAATAGAT
 24198  TATATGGTTTTATCTGTAATTAAATATATGAAAGGTGGGAAAATTATATTTTGTTAAAGT
 24258  TATTAATATAGATCATAAAGTTATTAATTATATAATTTTACGTTTAATAATTCCTATAAG
 24318  AATTTTTATTTATAAATAAATTAGTTATTTAATTTATTATTAAAGTAATAATGCCGATAC
 24378  CCACGCATAGCGGGGATATTATTATTAGTTATATAAATAAAAAACTATAAACTAATAATA
 24438  TTGTAGTTAATTATTTTTTTTCATTTTATTATTTTTAGGTGGTTTTATATATAATATATA
 24498  TTATTAACTACTCATATATATTATTTAATAAAATTTAATATTTAAAATAAATGATCCCTA
 24558  GGATGATAGATCTATTTTTAGTTGATCCCCGCCCTACGGGCGGGGATCTATTTTAGTTAA
 24618  TCCCCGCCCTACGGGCGGGGATCAAATTTAGTTAATATATTATTTTCCTCGACTTTATAT
 24678  TTTACCTACTTTTAATTTATTATTATAATTTGTTTACTTTTCTTTAAATTAAAATAACTA
 24738  TATTAATTTAAACATATTAAGTTAAATTTTAATAAACATATATGCCTCTTATACCTATAC
 24798  GTAGTGAGGAATAATAATATGTATATCAATTAAAATGGTAACTATTTACTTTTTAATTAT
 24858  CTTAATCTATCTTTTAACATTAATAACTCTATAAATATTATTTTTAATTAAATATTAAAA
 24918  AATATATTAATTAAAGGTATAATAAAAACTATATTATACTATTCTATACCTATATTAAAT
 24978  TTTATTTAAATATACTTTTATAAGTATATCAATTATATATATAATAGCCTTAATAAATTA
 25038  TATATTCGTTAATTATTGAAATATATAAGAAATATATATTATATGATATTTTCATATTTT
 25098  TATTAAATCAATATAATAAATATTAGCTAAATAAGATTATAATAGTAAAAAAAGTCGATA
 25158  CGATACCTAATTAATATCCCCCCGCGTAGCGGGGGGCATATAATATCTAAATCATATAAC
 25218  TTTGATATTATCCTATTCCATAGTTTTATTATCAATTAAATTAATTAAAAATGTTATCGA
 25278  TATATAAATATTATTTATAGATAAACAAATTATAGTTAATATAAATAAATATGGGGTAAA
 25338  TAAACCCTACTTAATCCCACGCTTCGTAGGTATAAATTTTTACTTTCTTTTTATTTATAA
 25398  ATTACTTCTTAGGGAAATTTTATTTATTTTTAATTATAAAATAGTTACTAAAAATCAAAA
 25458  ATAATTACTTAAATTACTTAATTTTTAGTTATAAATTATATTATTCAACCCGCTTCGCGG
 25518  GATTTATCATCCTAATTTCATATTGTAATTTCCATATCTACATTGATAAATTTAATATTT
 25578  AAATTTTACTATTTATTATCGGTATATTTAATATTTTTCATCTATTTTCTTATTCATTTT
 25638  TTTATTTAAATAATCCCAATTTACATTTATAAGGTTAAAATATAATATTTAATTATAATC
 25698  ATTATAGCCTAAGAAGGACGTGGATACCTTAAATGTCTTATATAAAATTATAAGTTATAT
 25758  ATATATTATAAACAATATATCTTTAATTTTTATATTTATATATAAGGAGTTAAATCCTAT
 25818  TATATCCATATATTTAATTTTTATTAAATAATCTAATTTATTAATAAATATAATCATATC
 25878  TCAGTGCTTATTTACATAATATGGTTACTATAAGTCTTGTTTATTTATTTATTAAATTTT
 25938  TTATAAAAAAATGGTATGTTTTTATTATATGTCCCTCCGGTATAATATTATCTTTTTATA
 25998  TAAGAGTTTATAGTATCGTTATTAAATTTATGGGGTTAAGTTAACCCTAAAATAAAATCG
 26058  GATAAATTTTAATCGATCTTATATTTAAAATTAAATTTTATTTTATCGGTATGAAACATC
 26118  AATAATTAATCTTGATCTTTTATCCCCCGGGGGGATGATACATCCCCGCCCTACGGGCGG
 26178  GGATCTTTTATTTTAGATTATTTATGTAAAACATTTATCATCTTTTAGATTATTTGAGGA
 26238  TTTAACCCATAAATAATGGGGTTTACCCTAATTAACCTCAAATAAATCTTAAAATTAACC
 26298  CCCCCCCGCTATGCGGGGGGGTTGTATTTATCTGATAATTAATCAACTAATTTTTTTATT
 26358  AATCTTTATTATAATTTAGTTAAACTATTCCATATTTATAATAATTTTATGAATATTTAA
 26418  GTTTATCGTTTTTCTTATTTTGGTTTGTATAAATTTTTAATTTGTATAAGTTAATTACAA
 26478  TTCTTTGATTTTTTATTTATTTTTTATTTATTTATCTAAATTTAGTTTAATAATATATAT
 26538  TTCATATTTTTTTTTTAGTTTAATATAATTGGAGAGTTTGATAATAAATATTCTTATAAT
 26598  TATATCCTAAGGTGGTTTATCTTTGTTGTTTTTACCTACAAATTTTATAATCCTGATTTA
 26658  TGTTTTAATGTTAATCTTTATTTAATTAGTTTTAATAATTAATTTTATTATAGATATATG
 26718  TTTATAACTCATAGTATTATTTTATTTAACATCTTATCTTATATTATATGCCCTTGAAAT
 26778  TATATGCCCCCCGCGTAGCGGGGGGATATTATATTATCTTATCTTATCTTATCTTATCTT
 26838  ATCTTATCTTAAAAGTTAAATTTATAAGATAATCCAATCCTAAAGCTATTAAAATTTATA
 26898  ATAGTTTAATTTTTCCCCGCTCTGCGGGGTTAAATACAACCCCCCCGCATAGCGGGGGGG
 26958  TTTAATTTTTAGAGTGAGATATGATTAAAATTTATATTAAAATTATTTTTTATAATGTTA
 27018  GTTATTTAACTAAATAAAATATAATTATAGATTAGATAAATTAGATAAAAATAAAATACC
 27078  CCGCGAAGCGGGGGATTTGATAAATGGGGTTTACCCCCAAAATTAAATAATATTATTTAA
 27138  ATTTTAAATTGTGATTATGATATTGATATTGATATTGATATAGATATAGATATTGATTGT
 27198  GATAGTATTTATTAAAAAATAAAATTACATATTATTTATAAAGATATTAAATATCTATTA
 27258  TCTAAAATACCAAAATATATAATTTTAGGCATTAATCATCCCCCCGCTAAGGGATGATTT
 27318  ATCATATATTATTAACTTAAAATATGGATATAATATATATATATAATATTTTTAATTATC
 27378  TTATATATATATTTTTTTTTTAATTTTTGCCTATTTAGATAATTATTATACATTTTTATA
 27438  TTATTTGGATATTATATTTAATATTTAATTTTTATTTATCCTTAATATAATTACCCCTTT
 27498  AGTATTAATTTTATATTCTTGTATAATATATCCCCTATATTTAATTCTTATTTTCTTAGT
 27558  GTTATATATCTTACTGTTCTCAATATTTTAATTAATAATAAATATAATGTATTATCTACT
 27618  TTTTATATTATTTTCACTTTACTATTTATTCTTTTTACTTATTAATACCTTACTTTATTT
 27678  TATTATTTCTATATTTATTTATATATTTTTTTTTTAGTTAAAGTACTTTTATATTGTTTA
 27738  TATAAAAATTTATACTTATATATATAAATATTTACTTTAAAATAATTAAAGTCATAATTA
 27798  TTAAAATATAATATTTTTTAATTTTTATTATATTTTTTAATTATTATTATTAATAAATAT
 27858  TAGAATCCAATATTTATATAAATATAAATCCCCCCCGCTACGCGGGGGATATAGTGTAAT
 27918  TTACCCTTTATATTATATATATTTAGACAACTTTATATATATGATATATAAATAGATATA
 27978  TAATGAAGATACCTTATTATTTTCTATACCTAATATATTAAAATAAACTAACTTAAGATT
 28038  TTAATTTATTCTATTAATCACCCCCGCCAGTAGGGCTATTTATCATAACCTAATTATAGG
 28098  TTTTATAAATCGGGGATAAAAATCAAACCCCCCGCTTCGCGGGGGGTTAAATTAATCCTT
 28158  ATATTATATTTTATTATACCGGATCGGATATGCATAGCATAATATTAGATATAATTAATA
 28218  TATAGTAGGCTATATTTTATATCATTATAAATAAATAGTTAATTAATTATAAATTATATA
 28278  AGGTATATAAGATAAAATTAACCCCGATTAATAAAATATAAATCTATATCCGGCATATAA
 28338  TCCTCGTCGTTCGGACTCCTTCTTATCCCATATCCCCGCGTAGCGGGGTATGCTCTTTAC
 28398  CCTACCCTGACTTTTATTCTAATTTTAATTAATTTTTATTATTGGGGATATTTTCTACCT
 28458  TCTTAGATTTTTATAATTTATTAAATTAATTAGCCATCTATTTAGTTAAATACGTATGAA
 28518  TTTTATATAATATTAATTTTTTTAGTTATATACCTATGCCCCACCTAAGGTGGGGTAATT
 28578  ATATCCCTTATTTGTTTAGTTATTTTGATTTATCATAGAAAATTTTAAATTGAAATTTTA
 28638  CATATCTTCATCCCTATATCCTATAATTTTCTTCCCATATTTATCATTCTAAATTATTAA
 28698  TTAGTTATATAAAATATTTTTGGGGTTAACGTTAACCCCATGAAACATCCCGCCCTACTT
 28758  AGGGATATTTTATTTTATCGGTATTAAACATCAAGAATTAATCTTGATCTTTTATCCCCC
 28818  GGGGGGATTAAACATCCCCGCCCGTAGGGCGGGGATCTTTTATTTTATTTTATCTCTTAA
 28878  TTTATTTTATAATTATTAATACCATTTAATATTGTACTATTAATTCTTATAATTTCGTAC
 28938  TTCCTGGGTATATGTATATAATTATTAATTATGATAAAAATTTAATTTCAATTATCAAAT
 28998  CCAGAATTTCATTATAATTTTATATAGGGGTAAGTTAATTTTATATAAGAGTATAGGTAA
 29058  TATCTTATAGCTCAATGGTTAGTACATTACTCTTCTAAAATTATTATTTAGGTTATAATC
 29118  CTAATTAAAATTTAAAATAATAAATAAGATAATTATGGGGTAAACTTCATAAATCATCCC
 29178  CGCGTAGCGGGGTTAAAATTTTCCTATAATTCAAAGTAATTATCTTAAAAATCATTTATT
 29238  TAATTTTTATTTATTTTTATTATTAATCCGCCATTCTTAGGCCATTATATTTATTAATTT
 29298  TATATGGGTTATTAAATTTTATATATTCATATTTTAATTAAATACGTATTGAGATATATT
 29358  AATTTATCTACAATTATAATTTATTCAATTCTTAGTTTAATTTATCCCCGCTCTGCGGGG
 29418  TTAAATACAACCCCCCGCATAGCGGGGGGGTTTAATTTATTAGAAAAATAAATTTTATCA
 29478  TAGATGTAAAACATGAATCATCGATAAATCATTCCTAGGAGCTGTGAAAATTACCAATAT
 29538  ACATATATAAACTATAAGATATAAGTAATATTTATAAATAACAACCTACATAATATTTAT
 29598  ATATTTAGTTTAATTTTGTTTTTATTTTCCTACCTTGTATTTTTATTCCCTTTATTTAAT
 29658  CCCCCGGGGGGTATGAAACATCCCCGCCCTACGGGCGGGGATCTTTAATCTTATTTTTTT
 29718  ACCTACTTTTTATGTTTTAATTCCCGGTATCCTTCTTTCGGACATTTCTTTTTTTTTTAT
 29778  AAAAAAATCTTATCTATTCTTTTTAAATAAACAATGTAGTTTTAGTCGGGTAAATAAATA
 29838  GATTAAAATTTTTATTGTTATTATTTCCCTCTTTTATTAATTTATATATATATATTAATT
 29898  AATATTTAAAAAGTATGTTAGTTTATATAAATTACCTTGGATAGGATAGCATAGCATTTA
 29958  AAGGATAAAATTAATACATTTAATGGTTAAAATATATTTTCCAGGGATGTATCATCCCCC
 30018  CCGCGAAGCGGGGGGGTTATTATTCTTTGGGGTAAACGTAAACCCCTTTAATCATAACCC
 30078  GGTTATAATTTATACATCTATAAATATTTTTACTTAGATATAGTTATAAACTAAAAAATA
 30138  AGTAAAAAGAATAGATTGTTTAATACAACTTTATAAGTTCTATATAAATTTAGTTTATTT
 30198  TATATTAATTAAAATTATTTCAATTTACAGTTGAGTTGAGTATTTAAATTCAACCTAAAA
 30258  TTAGGTTGTATTAATCAGAAAATATAATCGGTTTATTATCATAGTAAGGTATTATATTAT
 30318  TACTAAGGTAATAATTATACTAGGTGTATATTTATAATGTTTATTTTATTTATATAACTT
 30378  TTTATTTATTATTAATATAAATTGACAAAGATATAATTTTTATTATTC
;     G-orf100 <== end
 30426  TTAATTATAATTAATAAAAAAACTTATAAGGTTTATATTAACTATATATTTATAAGTTAT
 30486  ATTTTTATATATGGATGTATAAGGTAAAATAAAAAGCCTCCCACTACGTGGGAGGAGAAA
 30546  AAAGTCGATAAAAATATAAAAAATCCCATAAGATGATGAATCATGGAAAACCTCTAATTT
 30606  ATCCCCCAGGAGGTATCATCCCCGCCCGTAGGGCGGGGTTATTGATGTATAACATGTATC
 30666  ATCCCCCCGCAAAGCGGGGGGATAATTTCGAAGTATCATCTGGATAATTATAAGATGTAT
 30726  CAT
;     G-orf100 <== start
 30729  CAAAATTGAATAATTAAATTTTTAATGATTTTATATTTATAGAATAAATAAAGATATGGA
 30789  TATAAATAATAATAATAAGGACGTAAATAATTATTTCTTACATATATGCATTTATGTAGT
 30849  TTATGTATTAAATCTTATAATTTTTCCACAGTTGTTAATTTATTAATTATATCTTTTATT
 30909  ATTATATATATAGAGTTAATATGTTAATTTTATGCATATTTATATATATCTACATTATTT
 30969  TTTATTTAAGCTATTATTTTTATAATAGGTAATTTTATTAATTTTAATAAAACTTTTTCA
 31029  TATTTAATAAACTTTATATAAATAAACTTTAAGTTTGTTATATTTTATTTTTTTTACTTA
 31089  GACTTAAGATTATTAACTTATATTTATTTTAATTTTTCCATAAATACAACCCCCCGCGAA
 31149  GCGGGGGGGTTTATTTTAATTTTTAATTATTGATAAATTTCCAAGTTGAATAAAAAATCA
 31209  TATAAAATAAACTATCGGAATATTATTATATTCAGTATATATATATTGTTATATTTAATT
 31269  GTAAATATCATTAATTATTAAATATTATCATTAATTAATCATGGGGTAAAACAAAACCCC
 31329  AAATAGATAATGGGACCTCCAAATTAATTTAAGTATGTAAGGTATAATGTATGGCATAAC
 31389  AGAGTGAAATATATATTAATAACATTATTAATAAATAATAAATAAATTAAAAAATAATTG
 31449  AATATGAATAATAAAAATCTTATATATATATATGAAATTTATATTAATAAGAAAAATTAA
 31509  ATATGACCTAGTTAACAGTAAAATGCGAGTATAATAGATTATTTATTCCCCAGGGGGGAT
 31569  GATCCCCGCCCTACGGGCGGGGTTATTTATCTTAATAATCCTAGGTATCATTTGGGGATT
 31629  AACCCATTAATCATCCTAGGTATCATTTATCTAAAACATTAATCATGGGAACCGTACCCC
 31689  AAATAGATTAAAATAATTTTCTTATATGAGGGTATTAAAATTTTTTATATTATATGCAAA
 31749  TATTTTATCTTTTTAAATTTATACCTGCCTACTAGAGTATTTTATATGGTTATTTTATTA
 31809  TATTTTCATTAATAAGATTCCTAATTATATTTTATATGCCCCCCGCTACGCGGGGGGATT
 31869  TTATTCCTTAGTTATTATTTTTATTATTATTATTATAATTTTTATAATAAAGTTAATATT
 31929  TGGTCAATTTTTATTTTATCTATATATCTATTTATTTATTATAGATATTAATAACTAATA
 31989  TATTTATTCTATATTTATAGGAATTTAATTTATGACATTATTTATATAAATCTATATAAA
 32049  TCCCCGTCCGAAGGACGGGGATATTATAAATTATCCTTATTCTAAATTAAATTTTCATAT
 32109  TAACTATTTACATCAACTTGGAATTTATTAGTTTTTTTATCTTTAAATACCTAGTGTAAT
 32169  TAATTTTTAATAAAAACAAACTATCGGTATATATTAAATATATTAATAAAAAAATAAAAC
 32229  ATCAAGATTATTAATATTTATGTTTCATAGGGTTATGTTTACCCTAAAAATATCTTGATT
 32289  TAATATCTATATGTTTCAGATTTAATATCAAAATGTTTTATCCCCCGCGAAGCGGGGTAT
 32349  GATTCATCTAAAATTTAAGAATGAAATTCACTATGTTTTATGGGGTTATATTTCACCAAA
 32409  AAAAATATAAGATAGATAAATTTAAGGTTTTACCTAAGATTAATCCCGCCCTACGGGCGG
 32469  GGATCAATTATCCGATGATATATAGGATAATTGAAGAATGAAATTTTCCTATTAATTATA
 32529  TTTAGAAAAAAAATAAAAAAGGGATAAAAATAAATAGAAAATAAAATAATAAAATATATA
 32589  AGAATAAAAAAACAAATATGTATAGCATTTAAGATGATAATAAATTTTACATAGCAGGGG
 32649  GATTTTACTTTGATCCCTCTTTCGGTTAATAAATCCGATAAAAATCAGTTTTTTGATTTA
 32709  TCTTTTCTTAATTTAAGAGTTATTTATAAAAAAATGTTTAATGATAAGAAAAGATAAGAT
 32769  TATATTGCCTTAGGAGATATCATGGAAATTATATTGCTTTAGGAGATATCATGGGGATTA
 32829  TATTATAATAAAAATAAAAATAAAACTAAAGCTAAATTAATAAATAAGCGGGTATTATTT
 32889  ACCAACTTAAGTTTATCTTTATTTATTTATATATGTAAATAAATTACTATCTAATTATTC
 32949  CGGCACCTAGGGATGATTCAGATAAATAACCCCGCCCTACGGGCGGGGATGATTTAGGCT
 33009  AAAACCCATGAATCATCTTTTAGATGATTCATGTTAAACATTTATCATCTTTTATATTTT
 33069  TTGGGGATTTTACCCTTAAAACATCTAAATTTAATAATGTAATTTTATATGATTTATGGG
 33129  GTTTGGTAAGGTTAACCCCATTATTTTCCTTTTAATATCATATCAGATTATATTACATCT
 33189  TAATAACATAAATATTTTATTTATTTTATATGAAACATTCCGCCCAACTTAGGATTATTT
 33249  TATTAAAAATATTAAGTATTATTCCCGATATCCTTCTTAGGACATTATTAAATTTATAAT
 33309  AATGATTATAAAAAGTATACAACAATTTAGTTTATAATAAAAAAAATTAAATGATCAATA
 33369  AGATGATACATCCCCGCCCTACGGGCGGGGATTTTAATATATACCTCCCACGAAGTGGGA
 33429  GGAGAGAAAAAAGTCTAATCAAGAGATAAAGTCTAAATAAAAATAATGAAAAATCAAGAT
 33489  AAAAATATCTTGATGTTTTTCCCTAAAAATATATAAAAAAGGTTATGTAAAGTTAAAATT
 33549  AAGTAAATGCCCCTTACGTAGTTATAGTTATAATTATAGTGGGAAATAAATAATAGAAAA
 33609  AGTTATATAAAGTAAAGCTATATAATATATGTAAAACTAATAAATGTCTAGTGTAGGGTA
 33669  TAATTAATGATAAATTTAATGCCTGTCTGCGTAGCGGGAATATGCCCTAATAAGGATACA
 33729  AATAATTTATTAAAATAATATATAGATATAAAATAACACCTGAATACATGGAACTTAAAA
 33789  TTAGATACCCAAATAATAAAAAATAAAGAGATAAAAAATCATATAAAAACCTTATAAGTT
 33849  AAATTTAAGTTAGATTAATCCCCCCGGGGATAAAAATCAAACCCCCCGCAAAGCGGGGGG
 33909  GTTTGATTTTCCCTATAAATATCGTTTGATTTATCCTATAAATATCAAAATATATAAATA
 33969  GGTTTGATCTATCTAAAATTTTTAAGATAAATAAATACAGTTAAAACATCTAAATAAATA
 34029  GAAAATAGTAAATAAAATACTAGGATAATAAAAAAAGAGATATAAATGAATCAATAATTA
 34089  ATAAAAAATAAGGTTTATGTTTATGTTTATGTTTATGTTTATGTTTGTTTTTAATTAAAT
 34149  TAGGGTTGTATTTATCGAAAATTAAACCCCCCCGCTTCGCGGGGGGTTGTATTTATCCCC
 34209  GCTCCGCGGGGAAAATTAAATTTATACTTAACTATAAGCTATATATTCGGTATATATATT
 34269  TAAAAAATAGGTTATAGATATATAAATTTAAAGTATTTATTAAAAAATATTTTTATCTAA
 34329  TCTATATTATTGTCTATTATTGAGGATACAAAGATAATAAATAAAATAAAGGGATTAATG
 34389  AAAAATAAAAATAATAAATAAATAAGATATGATTATGATATAGATGATAATAAAATAATA
 34449  AAAAAAAAATAAAGATAGATAATAAAATATTAAAATAAGATAAAGTTATAAAAAATAAAC
 34509  CCAAAGAAGTAATGGGAAATTAGAGGAAGGGGAATATCTCACTAATAAAAAGAATGTAAA
 34569  AAACCGATTTATAAAGTAAATAAGCGGCCTATTTAGTAAAAATAGGAATAAATTAAAAAT
 34629  AAAATATTTTGATGTTTCATATAAAATAAAATAAATAAAATAAGAAAAATATCTATGCCC
 34689  ACCTTTTGGTTATAATATCCCTTATTTGTTTAGTTATTTTATTATTTATTAATTAAAAAT
 34749  AGGGGTAACCCCAATAATCAAATCCCCCGCTTCGCGGGGGAATTAATTATATAAAATATG
 34809  TTATTAAAATTAACTATACCTATATCGGAAATAAATTTTATAACTATAATACCATATAAT
 34869  ATGATATCTCCTGGATATATGTATATAATTATTAATTATGATAAAGGTAAAATTATAATT
 34929  AAAGATCAAGATTAATAATATTGATGTATCATACCGATAAAATAAATGGGTGGGTAAGTT
 34989  TATTTTATATAAGAGTATAGGTAA
;     G-trnR(ucu) ==> start
 35013  TATCTTATAGTTCAATGGTTAGAACATTACTCT!TCT!AAAGTAATTATTTAGGTTCAAA
 35071  TCCTAATGAGATAA
;     G-trnR(ucu) ==> end
 35085  AAAATAATATATAAAATATTTATATTTAAATTTATTTAAATCATCTATCATTTTTAATAA
 35145  AATTTGTTATGATAAATCGTATAAAATTTAACTATATATATCATATTTATTCATTATATA
 35205  TGGGTTATTAAATTATATATAATTTATCCCCGCCCGTAGGGCGGGGTTGAATCATCCCGG
 35265  CTACGCCGGGATAATTATGGGGTTTCCCCCCAAATCATCTTATAGTAATTAACTATATTT
 35325  AATTATATATATAAATAATAAATTAAATACGTTTTGAGGCATATTAATATATCTAAAGTT
 35385  ATTAATTATTCAATAGTTAGTTTAAATAATTAATAAAAAAATAATTTTCAATATAAATTT
 35445  TAATATAAACTATAAGATATAAGTAATATAATAATAGCTAACAATTTATTTAGTTTACTT
 35505  CTGTTTTTATTTCCTCTCTTTGCATTATAATTACTTTATTTAATCCCCCGCTTTGCGGGG
 35565  TATGAAACATCCCGCCCGTAGGGCGGGATATTTTATTTTATCTTATCTAAATTTTTACCT
 35625  ACTTTTTATGTTTTTAATAAACCAATTTTTCACTTATACTAACTTTTACTTAGTATTTTA
 35685  TTTTTATTTTTTTTTTTATTAATTAAATATCAAAATTTAATATCGATATTTATGGGGTTA
 35745  GGTAAACCCATAAAAAATATAGATGTTTCATAGGGTATAAAAATATTTAGGATATAAATG
 35805  AGGTTAACCTAAAAATATATAGATGTTTAAAATAAAATATAAGGATGTATAAGATAAAAT
 35865  AAAATAATTATGTATACTATATAAACTTAAAATTTAACCCCCGCTTCGCGGGGTTGAATC
 35925  ATCCTAAAATTTAAGTATGAAATTTGAGATTATTAAACAGAAAAATATAAAAGATAATAA
 35985  ATGTTTAACATAAAAAATATAAAAGATGATAAATGTTTAACATAAATAATATAAAAGATG
 36045  ATAAATGTTTAACATAAATAACCCCGCCCATAGGGCGGGGATGATACCACCAGGAGGAGA
 36105  GATTATAAGATAAATGTTTTAGATAAATGATACCTAGGATGATAAATGGGTTAATTCCAA
 36165  AATGATACCTAGGATGATATAACCCGCCCTACGGGCGGGGATCAATTATTCGATGATATA
 36225  TAGGATAATTGAAGAATTCAATTTTCCGATTAATTATCCCCGGCTACGCCGGGATGATTA
 36285  ATCCCGCCCATAGGGCGGGGATAAATTATATGTTTATACCTTAGGTTATTTATTTATTTA
 36345  TGTTTTATTTTATGTTTTAGGTTATTATATCATTATTAACCTTTAAAAAAAATATATGAG
 36405  ATTAAATAAAATATCCCGCCCGTAGGGCGGGATGTTTCAGATAAAATAAAAGTTGAAAGA
 36465  AAAATAAAAGAGGAGAGATAAAATTTATAAATATATACGAAATATCCAAATATTAAAATT
 36525  AACCATTGACCAACTTATAATTACAGTATATATTAACTTATATAAAAATTAATAATTAGT
 36585  GATATAATATAATATAATATAATATAATATAATATAATACAATATCCCCCGCTACGCGGG
 36645  GGGTATATAATATAAAGGGAATATTATATCGAGGGGATATAACACAATAAAAAATAAAAA
 36705  TATGAAAATAATAAATTAATCATCAGAGGGTAAGATAACATATCGCGGTAGGCAATATTA
 36765  TGGATATAATATATTATTAATATAAAATAAATAAATAGGATGAGTTAATATAAAATTTAA
 36825  CCCCCGCTTCGCGGGGTTGAATCATCCTAAAATTAATGTAAAACATGAATCATCCTAAAA
 36885  TTTATGGGGGGTTTCACCCCCCATGAATCATCCCCCCCGCTTCGCGGGGGGGAAAATTTA
 36945  ACCCCCGCTTCGCGGGGTAGAATAATCGGTTGATTATGGGGTTTGTTTCCCCCCAAATAA
 37005  TCCTAAAATAAAATTATGAAATTTAGATGTTTGGTAAATCATCTTTTAGATGATTCATGG
 37065  GTTTTACCCAAAATAATCCCCGCCCTACGGGCGGGGTTATTGATGAGATAAAAATTTGTA
 37125  AAATATAAATTTTATAAATAATATAAATGCCCCCACCTTCGGTGGGGTTAATTATTTAAT
 37185  TAAATGGGATCCTATTATTATCTTTATTAAAAATTTTTATGGTTGTATTTATCAAATTAA
 37245  AATTATTTAAGGTTAAATAAAAAACGTAGTTAACTATGTGGTGTGGGAAAGGGTAAAAAT
 37305  AATTAAATGATATTTAGTGATATATTATAAAATATAAAGATTATATTAATTTATTTTATT
 37365  AATTCTATAAAAATAAAATCCCCCGCGAAGCGGGGGATTTGATTAATGGGGTTTACCCCA
 37425  AAAATTAAATTGGATTATATAAATTGGGATTTACCCCCCCAAAAAATCAAATAAATAATT
 37485  AAATTTGATAAATTTATATACCACGTAGACTGATAAAATTAATAAATCCAAATATAGGAC
 37545  TTTAATTAAGTTAAATGTAAAAAATTAATCTTAACTTAAACTTAACTTAATAAAATAATA
 37605  TAAATATTTAATAAGAGTATATCTATTAAATAAGGATATAATAATAACTTAATGGTAAAT
 37665  GTAAAAATTAACACAAAAATAATAATAAATAACCCCCGCCCTACGGGCGGGGATGATGCA
 37725  TCGATAAATTTTATGATTAATCCGGCTAAGCAGGAATAATTATCATATTTATGTTTTACA
 37785  TATATAATCCCTAAATTGATATATCCCCGGGGTGATTAATTATAAAGTAATAAAAACTAA
 37845  TATAATTAATAGATTTAATAAAATATAGTATTAAATTTACCATAAAAAAGGATATTCCTA
 37905  TCCTAATAATTTTTATAGGATAACCCATAAAAATAATAAAATAAAAAATAACCATATGCC
 37965  TTATAATGTCTATATAGACAGTGAATAAAAATATTATAAGAATATAAAAGAAATAATAAA
 38025  TAAGTACCAATTAACTAAAAATAAAAAATAGTATTAAACTAAACATAAATCAAAGGAGGA
 38085  GGAATGAAGAATTAGGAATAATTAAAATAAAAACAACCCCCCGCTTTGCGGGGGGGTTTA
 38145  ATATTTTCTATTAATCAAAACTAATTTTTATCCTTTTTATCATAACTTATTATTTTTATT
 38205  TATAATTATCTAATAATAAGTTCAATATTATAATGAATATATAATTAAGGGAAATACAAA
 38265  GTATAAATAGACAATAAATTTATCTAAGATAAAAAATATATAAATGTAAAAATTTAAATT
 38325  ACTGTATTTAGTGAGATGAATAATGAGGGTAAAAGTTTAAGATCAAAAAAGAAAGAAAAT
 38385  AAGAGAGGGGAATAAACATAATATTAAATAAATAAAACGAATAATAAGAATTAAGATAAG
 38445  CCCTATAGTGGGGTAATAAAAATAAAAT
;     G-nad4L ==> start
 38473  ATGATAAGTTTAATAACGACGTTATTAACATATTATTTAAGTAAAAATAATATAATAACA
 38533  TTATTAATAGCGATAGAAATATTATTATTAACAGTAACAGTTAAAATTATATATGTAGGT
 38593  AAAATATATGATGATATAGAAGCAACAATATTAGCAATAATTATAATAATATTAGCAGGA
 38653  GCAGAATCAGCGATAGGTTTAAGTTTATTAATATCTTATTATAAATTGAGAGGTAATATA
 38713  TCTAATATATT
;     G-nad5 ==> start
;     G-nad5-E1 ==> start
 38724  ATAA
;     G-nad4L ==> end
 38728  ATTTTATGTTAAATTATTTATATTATATATATGAAGAACCAATATTAATTAATTTAGGTT
 38788  CATGAATAACATTAGGAAATATAGATATAAAATATGGTTTAATAATTGATCAATTATCAA
 38848  TGGTAGTTATTGTTCCAGTAGGTTTAGTATCAATATTAGTTTTAATATATTCTTTAGATT
 38908  ATATGAAATTAGATCCTAATAGAAATCGTTTTTATGTTATTTTATCTTCTTTTGTTATAT
 38968  TTATGACTATTTTAATTTTTAGTGATAATTATATTATGATGTTTATAGGTTGAGAATTTG
 39028  TAGGAGTTATATCTTATTTATTAATATCTTTTTGACATACTCGTTTAGCTGCTATGAAAG
 39088  CAGCTTTATCAGCTATATTATTTAATAGATTTGGAGATACCTTATTCGTTATTTTTATAG
 39148  CTTCTTCTTTAGCTTTATTTCATTCTGTAGATTTCTACTCTATTGAATTATTAACTCCAC
 39208  ATACTAATTCTCTAATCCTTAATTTATTAGCTATTTTATTATTCTTTGCTGCTACCGCTA
 39268  AATCTGTTCAATATCCTTTAAATTCTTGATTACTTTATAGTATGGAGGGTCCTACTCCTG
 39328  TTAGTTCATTATTACATGCTGCTACTATGGTTTGTAGTGGAGTTTTTGTTTTAGTAAGAT
 39388  CATCTTTTATTCTTGAATTTACTCCTTCTATTTTATTATTCATTTTATTTATTGGTGGTT
 39448  TTACTACCTTAGTTAGTGGTTTAATTGCTATTGTTACTAATGATATTAAAAAAGTTATTG
 39508  CTTTATCTACTATGAGT
;     G-nad5-E1 ==> end
;     G-nad5-I1 ==> start /group=IB (3.35e-11)
;     G-nad5-I1-orf662 ==> start /first_aa=Q /note=LAGLIDADG ;; evalue:5
 39525  caattggctcaattaatttacaattttaatttttatcccttgatatattttaactttaat
 39585  ttttattttaataatatatcactatcttgtaaatttagtaatcaaactatatgcgaaaaa
 39645  ttaaatctaattatagatattaacaattcgcagataaccaaagctcataattatattttt
 39705  ttttataattatattagtaaaatacttaaatcattttatgctatgcatacgtactgtata
 39765  aaaatttatttatatttatattctataatattgaattataaaataactaataacaagaat
 39825  aattatttttatatgaagtcctcacaatgaaagtattttattaaaagtaagttagtagga
 39885  atctcagaggccatacgtttgatatttattatactcataaccccacttaaagttaaaatg
 39945  agtagaataaactatatttgtttttattatatatataaaaacatttttggaaaaccaaat
 40005  atataccctacgggggttatatcccccgcccgtagggcggggcttttattttatttattt
 40065  tcctgttataatttttacatctcccttaatttttatttatttttcatttatttttatttt
 40125  tacattcttataatttatctccttttaggttttatatttagtcttattcatttttattat
 40185  aaaaaacctgtatatggtatattatattttgataattattattctttaagttttaataaa
 40245  acacaaattagatctttacatacttctttaaattcttataatttctataattataaatat
 40305  aattttaataataatattataaatataaataatattattgataatttaaaatatattaaa
 40365  aataaaaaagaattatcagtagataataatgaacaaattaaatacctagcaatgcgtata
 40425  tttgataatttaaaaataagaatcctaataaataaattaggggttaaccccaaggaacat
 40485  caagatattattagggtaaaacaaacgctatgaaacttcaagatattttgggggttaacc
 40545  ccattaaacataaagatatttatcttgatctttaatcttgattttttatttattttcaat
 40605  aattatttagaaaatcaatatattaatgataatataaataaaattaaaataatgaaaaaa
 40665  gaaattttagatataagtaataaaataaataatatattttatataaaaaaaaaaatatct
 40725  gtttttaataatgaaaatagttttttattaaaagatgaaatactacctataggaaaatca
 40785  tgagaagaaaatttaagaatgaataatgatactaaatttaatcaatgattagcaggttta
 40845  atagatgggaatggacattttcaaaaatcaaaaaataaaacagcacgtttaaatattatt
 40905  ttagatcatagagatgttaaagctcttaatttaattaaagataaatttggaggaagaatc
 40965  tataaaagagcaaattctaaagcatataaatatcaattaaatagtagacataaattagaa
 41025  agattaatttatgctattaatggagaaataagaaatccaataagattattacaaatgaat
 41085  aaattatgtcttcaatatggtattactttaaaatttgctaaaccattaactttttataat
 41145  ggttgatttagtggttttttagatagtgatggttctatatttattaatgataaaaataga
 41205  caaattgttataagtatatctcaaaaaaataaatatttatttgatccacttgttaatctt
 41265  tatggtggtaatatttatacttattcttctaaattagaagcatttaaatatcaaattata
 41325  aaaaaaacacaaatattaaatttattagacaattattttatacattatcctttaaaaact
 41385  ttaaaatctaaaaaattaaattatattaaagaattttattctttaggttcttataatgat
 41445  tctttaaaagatgtaaataatttaaataaatatgttaattttaaaattaaatgagataaa
 41505  tattcttaa
;     G-nad5-I1-orf662 ==> end
 41514  gggtggtatagtttattttttataaataaagatatggtccacatatatatatacaaattt
 41574  atatattg
;     G-nad5-I1 ==> end
;     G-nad5-E2 ==> start
 41582  CAATTAGCTATTATGATGTTAGCTATAGGATCTAGTGCATATGATTTAGCTATATATCAT
 41642  TTATATTGTCATGCATTTTTTAAAGCATTATTATTTATGTCCGCTGGATCTATAATTCAT
 41702  AGTTATATGTCTGAAACACAAGATATGCGTAAATATGGTGGATTAATTAATTATTTACCA
 41762  TATAGTTATATATCTATGCTTATAGCTTCATTATCATTAATGGCTATACCAGGTTTAACT
 41822  GGATATTATTCAAAAGAT
;     G-nad5-E2 ==> end
;     G-nad5-I2 ==> start /group=II (1.03e-10)
 41840  gtgcgccgtttagctatttattgtgtatgacaaattaaccatttgtttaatatttctcta
 41900  taatatattactgacattgtacttaggttaaggggaaaaccc
;     G-nad5-I2-orf106 ==> start
 41942  ataactaaaaatagcatgtacaacaaaaaggttttagggtgtttagcagtaaaatatcct
 42002  atatacttagtcaaagattctatgattaagactaaactgtttgaacttcaatttctgatc
 42062  gactctagaataggttggcaacattactgttataggttgtttctaaaacaattaaatttt
 42122  ttgtctttgagtttaattaagagagttttagagatattatattttaatataagtaaagaa
 42182  atgaatgaagaatctaaggaatcaggtcacacaataaatggaaatacgggattatctaag
 42242  ggaatgtttttcctatggtaa
;     G-nad5-I2-orf106 ==> end
 42263  cggaggatccgtagtacaattttttacattttttatgtataaaaatatttaccctaaggg
 42323  tattatatcgtcctgtcttccctaggacaattttagaagggatctaagtattaataatat
 42383  atttaaactttttaactgtcacaatataacacataaagttttaatagatttaaatatatt
 42443  atatgaatattcattaaaaagttataaaaatgttaataaaaaatataaatgaatttttag
 42503  ttaattttgggataaatcccatgaatcatccgataattttggggttaaataaaaccaaac
 42563  cccattcatcatctttatatttttatgtaaaatttaattttattattgcttatatttaaa
 42623  gtaaaccaggttatatgtctccttaaagtgataattaaactttatatggtatatctaaag
 42683  aagttataaaaatgattatttataattaaaaaaaaaattaatctttaaatttacccctgg
 42743  tagacgtataaacataccaaaatataatgaagattatcttccattaataattggtagtcc
 42803  tcggaacaaattagtacaaaaagttatgaaaatgattttataagttatatttgagcctac
 42863  tttttaagataattcaattctcatgaatttagacctcttaaaagaggttatacagcttta
 42923  agatatttttttacaaattttaaaggtacttattgtattatttaaggtgatatttataag
 42983  tgtttttattcaattgatcaaaatttattaatttagattatagtatttaaaattgaagat
 43043  agtaagttaatttacaaatttaatatggaaaattttaaggagtggttattttaatttaga
 43103  aattttcctaggatgattcatgttttacattaattatctatatctggtacaccacaagga
 43163  tctattataagtcttatatttgttaatatatttctccattaattagacaaatatgtttta
 43223  aatataaaatctaatttaaataaaaggaaaataagctaaaaaaaatccttaatataataa
 43283  aacaagatatcaaataagaaaagctatacagaataatgtagaaaaatctatattaaaaaa
 43343  gttagtagttaaacttagatatatatcttattataatattaattatcgatgatacatagg
 43403  gggtttcaccccccattaatttgaagttttacctctgattcaacccccgcgaagcggggg
 43463  gttatttatcctaattattaaaatttataatttgttagatatgctgattattgattaatt
 43523  cgtgtaagaggatcttatcttgaagctttataaataaaaaataaaacatcaagattattg
 43583  taatactattaacttattattaagtcatagttaaacacatataactaattttaaagttga
 43643  taaagttacatttttacgtactcttatttctattaatactcatccatatttaacacataa
 43703  aaatggtaaatctcataatatatcttatttaataatattagaagctacaatacattctat
 43763  ttttaataaattaagagataataactttattaaaggttatttaccaaaccttaaattaat
 43823  tttaaaagatggttctcatagactaatattatatctatataattatatctatagaggata
 43883  tcttaattattattcttttgcatttaattaagataaattaattagtttaatttattatta
 43943  cttaattcaattttatgctatgctaattgcttctaaaaattttttaaaaactcgtagtaa
 44003  agtatttaataaattatccccccccgctacgcggggggggatgattcatggggggtttca
 44063  cccccccaaaattatcctgatgattcaaccccgcccgtagggcggggatgattaatgttt
 44123  tacatcaatttggtagatttttagtatatcttattatataaataatatatccttaatata
 44183  tagttttgtaaaactagattataaaataaatatatgatatttaaaaatatttatttttaa
 44243  taaaataccttgattattttcatcaaatcttaaatcattagctactttgtataattattg
 44303  aggggaacccacccccattcatcatccggtaaattctccccgcccgtagggcggggatga
 44363  atcaacctccccccgcgtagcggggggaggttaatttttcatgtaatatatgtggtagtt
 44423  cactaaatgttgaaattcatcatattaaacatttaaaagattttaattttaaatcttatc
 44483  tatcaccagtttataaattaattataaaaataaaaaggaacaaatacctttatgtagaat
 44543  ttgtctgtaatatgaatattcatttttctaatagattatctaaataaaataatcccatta
 44603  tggctaaaattttattatagtttttattatgaaataatacggtgaaagccgtatgatagg
 44663  aaactatcacgtacggtttgggaaagagactatatatcttaattgagatatattttactt
 44723  agttcac
;     G-nad5-I2 ==> end
;     G-nad5-E3 ==> start
 44730  ATAATAATAGAAACATTATATGGTAGTTATACATTAAGTGGATATATAATATATTTTATA
 44790  GCTACAACATCAGCGACATTAACAGCAATTTATTCTTTAAGAGTTATATATTTAACATTT
 44850  TTTAATAATCCTAAATCTAATAAAAATATATATACATATATACATGAAAGTTATTTTTTA
 44910  TTAATTCCTATGACTATTTTAGCTTTATATAGTATATTTTTAGGTTATTTTAGAGATAAT
 44970  GTTATTTTTAATTTAAATTTTAATTTACCTTATTCATCTTATAATAATATTATAGATATC
 45030  GAATTTACTATCCCTACTATTTTTAAATATTTACCAATGATATTAGGTTTATCTTTATCT
 45090  TTATCTTTAGTTTATATTTATGAATTTATGTATAAAATACCTACTAAATATAAAAAATAT
 45150  ATTTATAATTACTTAAATCAACGTATTTATTTTGATCATTTAATTAATAATTTAATTATT
 45210  AGAAAAACTTTAATATTTAGTGGTTACTTAAATGAATTAATTGATAATGGTTTACTTAAA
 45270  GTTTTAGGTAGTTCTGGTATCTCTAGATTAATTTATACTTCTAATAATCGTTTATCTTAT
 45330  TCTGTACTTATTATTTTTATTAATTTTATTATCTTATTTATTTTTAATATTTTATAA
;     G-nad5-E3 ==> end
;     G-nad5 ==> end
 45387  TTTATAATCCTTTATATTAACACCCTCCGAAGGTGGGTATATATTCTATTCTTTTTTATT
 45447  TATTCATTTATCCTTTTTATGTTTTCTTTCCATTTTTTATTTTATCTATATCTATCTATC
 45507  TAATTTTTATTAATTTAAATTTTCCTATAATCAAATCCGATTTTATTCATATATATATTC
 45567  TTTTTATGCCCGCACAATACGTGCGGGCATATTTATTATCCTTATTTGTCCTTATTTTTT
 45627  ATTTTTTTTCTTTTATATTTTTACATAACTTTTTATTAATTATTATACATTTATTTCTTT
 45687  TATCATTTTTATTTTTTATTATTATTTATATTAGATATTTTATGTATATAAATAATTCTT
 45747  TATATTTTATTAAATTTTATTCTATTTATCATAACCCCCCGCAAAGCGGGGGGGTTCTTA
 45807  TTCTTTAGGGTTAATCTACATTTATCTTTTCCTAATTTTAGGGGTTTATCCCCTATTAAT
 45867  TCTTCCTAATTATAGGTTATTATTTTTTATATTACTTATATGTTGATGGATTAATTTATA
 45927  TCTTTTGTTAATATTATTATGTTTATTATAATAATTATTTTTTTTATTTTTAATTAATAG
 45987  ATTAATAATATATTTTTAAGTATAAGTATAAGTTAAATAAAGAATAAATTATAAACTAAA
 46047  ATACTCACCTAAGTAGGGCATATTCTTTTATAACATTTTATAATCCTTAATTATTCTCTA
 46107  TATAATTCATCTTATTAATTTATCCATTGATCTAATAATTAATTTAACTCATACTAAGGT
 46167  GGGGTTTAGATATTTCATTCCTTAAGTTAAGTCTAAATATTTAATAAATAAAAATAAATA
 46227  CTAATTTAATAGATTTTTATTTTATCCCCCGCTTCGCGGGGTATGAAACATCAAGAATTA
 46287  ATCTTGATCTTTTATTTTATTTTTCCTTAAAATTTATTTTGGTATATTTATTTAACCACT
 46347  TAAAATAATCAATAAGATGATTGAGATAAATAATCAATAAGATGATTGAGATAAATAATC
 46407  AATAAGATGATTTTGGGGTAAAAACCCCATTTATCATCCCCCCGCGTAGCGGGGGGTATG
 46467  TATCATCCCCTAAGTTGGTATCTTTTATTTTATATTCATTTTCATTTTTATTTTCATTTT
 46527  TATTTTCATTAATGATTCGGTATGGGTTAATTTTAAGGTCGGTATTTACCCCCCCACGTA
 46587  GTGGGGGTATTTTTATTTTTATTTTTATTTTTTTATTTTATTTTTCTCTTGACTTTTATT
 46647  TTATTCTTTAGATTTATATACCCTTATAAATTATTATACTATAGATATTTTTAATTCATA
 46707  TAAATAATAAAATTATAGATTTTAAAAACTCATATAAATAATTATATTTTAAGTTATTTA
 46767  GATTAAGTTGGTAGGTAATAATATTCTTATATCCCTGTTTTGGAGGTAGCATATAATTAC
 46827  CCAAAATAAAAATTAATAATAATTAATGTAAAACATGAATCTGAGGTAAAACCTAAAATA
 46887  AATGTAAAACATGTATCATCTTTTAGATTATTTTTGGATATAACCCATGAATCTGAGGTT
 46947  TTACCTAAAATTTATAGTTATAGTAATTTATTAATAATATAATCCTATACGATTATTTAA
 47007  TATACTTAAGTAGGTTAGATATATAAAGCTCCCTATAAATAGGTAATAGTAAAATTTTAT
 47067  ATTTATGGCGTAAATTAAATAAAACTCCATTAAACATGGGATATTTTACATTTATTTAAT
 47127  ATGTATGATATAAAAATATGGAAGGGTAAGTTATAAATTAGTTAAATATATAATTATCTT
 47187  ATTTTCTTTCTACGTACTTTATTACTTTAAAGTTGCTTGTTATAAATTAATAAATAATAC
 47247  ATTATTATATATAATTAATTAATTTCTTATTACTTTACTATTTAGGTTTATATTTTTATT
 47307  AAAACATATTTACATTAAAATCTTAAGTAGGTATTTTATAATTTATCCCCGCCCGTAGGG
 47367  CGGGATTAATCTGAGGTTTTATCAATAATTTATTAAATTATTATTAGTTATATAAGTATA
 47427  TTACTATAAGTTTGTACCATATTTTATTTTATTTTACATTACATTACATTCTAAGAAATT
 47487  ATTATTATATAATTTTCAGGTATTTTACGGATACCCTAATAAATAATGGAATCAGATTTG
 47547  GTTTACCAAAATAAAAGAAAAGTCGAGATAAATATAAATTTTTCCTATTTTTCTATTCCT
 47607  AAATTGAGTAGGATTATTATTATATATAGTCTATTATCCGAATAATTAGGGGAAAAACCC
 47667  CATAATCATCCGATTATTCATCCCCGCCCGTAGGGCGGGAATCTATTATCTTATTATTGG
 47727  TCTATAAATTTATTATTATTTTTCTATTCTGGTATTTTATACCTTTGATTTATATCCCTT
 47787  AGATTCTATATTCCCTAGATTTTATATTTTAACCTCTTTAATAATTTACCCGCCCGTAGG
 47847  GCGGGGTTGAATCATAGAAAATTTCTGAATGAAATTTTATATAATTTTGGGATAAATCCC
 47907  ATGAATCATCCCCCCGCTTTGCGGGGGGGATAATTAAATAAATTCACTATAATTATTTTT
 47967  TAATTTATTTAAAATTATTATATATTTAAAATTAGTATAAAAAATATAATTTATGTCTTA
 48027  GGTATTAATTATTAAAAATAAAGTTTATATATATATAACTTAATGTAAAAAAAATATATA
 48087  TATTTTAAGATAATAAATAATTTATTTGTATTTATACCCCCCACCTTCGGTGGGGGTTAA
 48147  TTATTAAATTTTCAAAATAAAATTATAATTTGATATAAAAAGTATAAAGATTTTTATTGT
 48207  TTAATTTTTAAACTTAATTAACTTTTATCCTTTAAACATTATTAAATAATATGCCTTAAA
 48267  ATTATATACGGATATTATAATAAATAAAAATGTAAAATAACAATAAAATATCTCTAAGTA
 48327  GGGCGGGATGTTTCATACCCCGCGAAGCGGGGGATAAAATAAAAATAATAATAAATAAGT
 48387  TTAATTATAATTTAACCCCCGCGTAGCGGGGGGATAATTTGACTATATGTTAGATTTTAA
 48447  TAAAAGGTAAAAATAAGGTTAAACTTTTCATTTATATTATATATCAATTTATCAACCCCT
 48507  AAGTATGGCAAGGTTATTTATTTTTATTTTATCTTTAAATAGGGTATATTCTTATATTTT
 48567  TATTAATCACACTTAATTTATATACATATCGCCCCCCCCCCACTATGTGGGGGGGATAAT
 48627  TTAATTATTATTACTCAATTATTTTATTTAGCTGTTTCTTATTTTTTTCTTATAATTATT
 48687  TATTATCTTATTTATCCCCTGTTTAATCCCCTACTTTTAATTAGCTTAATATACCTATTT
 48747  AAGGTAGCCCATTATTTTTTATATTTTTTATATTTATAGGGTTAACCCTATAAAACATAA
 48807  AGATATTATTAGGGTAAACCTAACCCCATTAAACATATAGATATTCAATATTTATTTTAT
 48867  TAATTATTTAGTTTTATCTTATTATTAGGGTAAACCAAACGCTATGAAACATCCTTAAGT
 48927  TGGGGGAAATATTTTATCTTAATTTACATTCTACTTAAGTTATTTATTTGTATTAATAAT
 48987  ATATTTATTCTATTTTATTACCACCTCAACCTAAGAGCATATAATCCCTACTACTATAAA
 49047  CTTATATATATTAATAGATAATATAGTATAAGACTATATAGATAATATATTATATAATAA
 49107  TCTAAAGGGAATAATATAAATTAAAATATAGATAATATACTATATGATTATCTAAAGGGG
 49167  ATATAATATAAAATTAACGATATATGTAACTTACTATTAATTATATTTATGCCCCCACGT
 49227  ATGTGGGGGCAGGTTATATTTTCCCTATTTTATTACTTTATATTTTTTTCTTTTATCTTT
 49287  TATTTATTTACTACTTATTTAAATTTAATCTGATTAATAAAATATAATTATAGGTTTGAT
 49347  TTTTATTGAATTAATAAAAACTAATTATAGGTATTATTCTTATTGAATAAATCTAATCGA
 49407  ATCATATTTTTTTTTTTAATAAAATAAAATAATTGATTTTATTTTCGAGTAAACTAAACC
 49467  TCATATATCAAATCCCCCGCTTCGCGGGGGATTTGATTTACTTCTTATTATTTTTATCTT
 49527  AATTTTATATTTATTTATTAATTACTATATTTATCTCCTAAAATATAACATCCCCCCGGA
 49587  GGGCATATAACATAACATAATATAATATTATATGAGATATTTATTTATTTTTGGGGTTAA
 49647  CCTAACCCCATTAAACATCCCACCCTACTTAGGGTATATTTTAAAATAAATTTTTATTTT
 49707  TAATAACTCTAATTATTAATATAAATTATATCCGATAATTAAATCTAATATGATATTTTA
 49767  CCATGATTCATGTTTTACATAAATGGGGAAAAAATATCAAGATTAATAATATTGATGTAT
 49827  TTAAATATTTAGATATTTTTAGGGTAAACCCTATGAAACATCAAGATATTTTTTAGTGGT
 49887  TATTAAAATATTAAACTTTATCCTCTTTAGTTTTTATTAACTAACTTATATTTTTATAAT
 49947  ATTTAGTTAAATTTTCACCCACTATGTGGGTATATTAACCTTTATGTTATGTCCTAATTA
 50007  TTATATAAAAAATAAGAAATAATAATCTAAGGATATTTAATAACATTTATACAATTATTT
 50067  AATTTAATAGTAAAAAAATTTAATTATTTATCCAATATATCATCTAGGGATAATAAATCC
 50127  CCCCCACGTAGTGGGGGAAGGGATGTATCAAGGGGTGTAACCCCAAATTAATCCGATAGA
 50187  TCATACCCGCCCATAGGGCGGGTAAATTAAAGGTAATTGATCATTGATAATAGATCCCCG
 50247  CCCTACGGGCGGGATTAATCAGAGGTAAAACCTAAAATTTATCCCGCGAAGCGGGATGAA
 50307  TCATCTTTTAGATAATAGATGTAAAACATTAATCATCCCCGCCCTACGGGCGGGGTTATA
 50367  GATCCCCAGGGATGAATCATATTATTAATCATTCCTATTATTAATTTTTATTAAAATTAA
 50427  CTCTTAAAACAATATTATTTTTATATTTCTTGGTATATCATTTTATTTTTTTTTTTCATA
 50487  AATAAATAGTAAAATTAAACCACTTTATTGAATTTATCTTAAGTATAAAAATAAAAACAA
 50547  TTATTTAATATTACCCACCGAAGGTGGGGTATATTTTATGAGTATTATTTTTTAATTAAT
 50607  GTTCTAGTATTGTATATAAAGTTTACTATTAAAAAATCATTGCTATTATTTAAGGAATTA
 50667  ATAATTATAAGTATTTATTATAAAATAAATGTAAGTAAAGAATGAATAAGAGAAAAGATG
 50727  TAAGTAAAGAATGAATAAGAGAAAAGATGTAAAAGAAGAATCATCCCCGCCCTACGGGCG
 50787  GGGTTAATAAATCAGATAAATAAAACCGGTTATATTAATATCAATTTATATTATCATATT
 50847  AGATATTAATAATGATTATTAAAGATAAAGTTAATTACCCATTAAGTAAAAAAATAATAA
 50907  GATAAGATAAAATAAAATTAAGATTTAAGATAAGTTATATTAAGGTAAGATTATTATATA
 50967  TAAATAAATATCAAAATAACCCCCCGCTTTGCGGGGGGCATATATTAGATAAGATAAAAT
 51027  AATATCTAAGTATAAAAATTATAATTAATAAATGTTTAAGTTATTAAACCAAATTAGAAT
 51087  AAAAATTAAAAGAAAAATATATCAAGATATAAAATCCCGCCCTACGGGCGGGGATGTTAC
 51147  AAACCAAAAATAAATATAGGAAAAATAAAATATAGAGGGATATTATATGCCTCTAGTAGG
 51207  ATAAAACAAAACTGAAGGGATATTTTATTTTAAATATCATTTAATTATCTTAAATTTGGG
 51267  GGTGAAACCCCATGATTCATGGGTTTTATTTAATCCCAAAATTATCCCGGCGACGCCGGG
 51327  ATGATTCATCCCCGCCCTACGGGCGGGGAAAATTATTGAAAAATCAAATCCGATTAAATA
 51387  AATGTAAACCTCATAAATAAGAACCTATTTAAGATAAAATTAACAGATAAATCAAATTAA
 51447  ATTTAAACAAAATAAAAAATTAAGTTATGATTAATCAGATAAGAATCAGAACCCCCCCGC
 51507  TAAGCGGGGGGTTATGATTAAAGGTTAAATATTTAAAGGGATCAAAGATAAAATTTATAA
 51567  AAAATATTTTTAAATAGGATGATTAATTAAAAAAAATAAAGTAAATAATAAAGATATAAA
 51627  TAAAAGATAGAGAAGGAATTTAAGAAAAGGAAAATAAAGAAAAAAGATAAAAATAAAATA
 51687  ATGATAAATAACCCCGCCCTACGGGCGGGGGTTGATTAAAAGGATACATAATGTAAATAA
 51747  TGAATAGAATAAAATGAGGGGGGAATAAAACAAGAAAGAATGTAAAAGTTGAGGTTAGGT
 51807  AGGTAAAGTAAAAGGATGTAGGTTATATTTTAATAAAAAATATAGGTAAGTAAGTAAGAA
 51867  ATAAAAAATAAAATGGAGCATAAATAGTTTAAAAATAAAAAAAATAATAAATGACAAAAA
 51927  TAACACGTTGATTATATAGTACATCACATAAAGATATAGCTATATTATATTTAGGATATG
 51987  GTTTAATATCATCAATGGTAGCGACTGGAATGTCAGTAATAATAAGATTAGGTGCGCCTT
 52047  TGTCGGTTGTATGTTGATGTGAATCTGTGCAAGTTCATATACATATTCAAGAATTTTTTT
 52107  TATAAAAAGTTATGTATCTCCAATATTTCTGCCTTTATATTATCTAATAAATGTATAAAT
 52167  GGTATAGCAGGGAATAAATGGGTAGGTAAAGTAAAATCGACATAATCATATTCCTACCCT
 52227  ATGGAATCAAACTATGTTGAGGTTAACAAACTTGATACTTTACACAAGGAAAATATGAAC
 52287  CTGTATTCTCAAGTCGATTATAGACAGAATATATCATCTAATGTAATATATATTTCTAAT
 52347  CGTATATATTATTCTTGAAAAGGATGATTGTCATATAAATTAATATGTATATAAAAAAAA
 52407  TATAGTAAAGCAAGCAGCTAAGGTTTGAGGCACTAAAAAAAAGACATACAATTAAGAAGG
 52467  GATTTAAGCGCCTCTAATATAAAATTATAATGCGCAAACGGAGGATCAATAGTAGTGAGT
 52527  AATATTAGAAATAATATGAACATATCTATAAATAGATACAACACGAAGTGATCTAGTCAA
 52587  AATGTTAATTTATTAAGAATGTATGTAACTAAAGCTTTAGATTTTAATTAATCATCATTA
 52647  AAAGTAAGAAAAATCACTTTGTTAACCGCCATTCTAATTAATGAATTAAAAGCTTATGAA
 52707  GATAAAAATAAATAGTATAACAATAAAAAAAATATTCTAATAGATCCGTTTTTAAGAATT
 52767  GCAGCCTGCATACAATTCAATAAGTAAAAAGCCAATAAAAATTACTAAAGGAGTTGATGG
 52827  TTTAACTTTATATGGAATATCTTTTTCATTAATAGAAAAACTAATTTCAGATAAAATATT
 52887  GATTTTATTGATTAAAAATAAAATCAGGTAAATATCAACCAGTTCCTTTAAGAATAATAT
 52947  AAATACCAAAAGGAGATGGTAAAATGAGACCTTTAGGTATAAGTAGTCCTAGATATAAAA
 53007  TAGTACAAGCTGGGTTAGCATCTATTTTATAAGCTATTTTATAACCTAAATTTATAAATA
 53067  CTTAATATGGATTAAGACGAAAAATATCGGTACTTACAGCTCTTAAAGATTTATATTTAA
 53127  CAAATTAAAAATATAAATGAGTAATACAAGGAGAAATCACCAAATGTTTTGATAGTATAC
 53187  CACATAATATATTAATGAATTAAATTAAAGAACATATAAATTGTCATTTGACAATAGCAT
 53247  TATTATATAAATGGATACGTGTAGGTATAAAATGTAACTATTTCAATATCAAAAAAAGGT
 53307  ACTCCTTAAGGGAATGTATTAAGTACAATATTATGTAATATAGTATTACATGCTTTTGAT
 53367  AAATATATGGAATAAATAAAAACTAATATTGAAATAGGGAAGAATAGAAAAAGAAATCCT
 53427  GACTATTTTTATCTTAAAAATAGAAGAGTTAGGGTTTTATAAATAGGTTAATATAAAGAA
 53487  GCAAAATAATATCTAATACAGATGAGATCAGTCTTAAATGTAGATTCAATGGATCATTAA
 53547  TTTCTAAGATATTTAAGATATGCCGACAATTTAGTAGTATTAGTAATTGTAAATTATGAT
 53607  AATAGTGTTAAATTAAAAAGTTACATGAAAACTTTATTAATTGAAAGTGTGGTTTAGTTT
 53667  TAAACTAATCTAAAACAAAAATAAATTAACTAATAAAATACAAATAAATTTTAGGTGTAA
 53727  CAATGAAAAAACCTAAAAGAGCTATACTAGTAGTTCCTATTAAACAAAAATCAAAAAAAG
 53787  TATAACTACAGTAGTTAACATACATATGCATCTTTATGTTCCAACTGAAAAACTAAAGAA
 53847  AGGATTTTTAGATAAAAAATAGTTAAAAGAAATAAGAATAGGAAATTAAGGCTTCAGGCT
 53907  CAAGCACATTAAATAAATTAATCGGATTACAAAATTGTTAGATAAAATAATCAGAAAATA
 53967  AATGGTATTCTTAATAATTATACTTTTGTAACTAATAAATATAAATTAGGTTATATTATA
 54027  TGATGGCTTCAAGCATAATGTGCTTTAATTTAATCAATAAAATAAATAATTAACCTAAAA
 54087  CCTTTAAAAAGTTAGAAAAATATTTAAGAGATTCTAACACAGATATGAAATTAAATTTAC
 54147  CATAAAATTACAAAGTAACACATAATTTTAATACAAATACACCAGTTAAAAAAGTATAAA
 54207  AAATTATAAAAGAAAAATGATAAAATAAACTTACCGAATCATCCTTTGGTGAATCTTATG
 54267  TCATATGTAATACTACTTATAAAATAGAAATGCATAATTTACGTCAAGTAGCGGATGTAA
 54327  GAGGAAAAAACCTAAGAGGTAACCCAGCGATTTGGAATCAATTTGCAGGTATTTGTATTT
 54387  GTATTTGTATTTGTATTTGTATTTGTATTTGTATTTGTATTTTTAAACGTAAACAAATAC
 54447  CATTATATAAATATCATAATAAACACAATCATAAAGGGAATAAAATTACAGGGGACCTTA
 54507  AATAAATAAGAGACGAAACAAAATAATTTACTCCCAGGGAGTGAAAGATGTCGGAGGATA
 54567  AAATTAGGCGTGCTAAGCGGGGCCATTTATTAAAAAATAACTAGAATAAATATTTTAAGG
 54627  GATATTATATAAAATCTAAATAAGCGAATCATTTTGAGTGC
;; mfannot:     /group=II (2.29e-12)
 54668  gagctgtatgatgggaaactatcacgtacagttcagagggcag
;; mfannot:
 54711  TAAAGAAGAGGAATATAACGAATATAGGAATGTTATATAAACTTGTATAACGCTGACCCC
 54771  TACAATTATCAGGACCTAATCCTCAATTTTTAAATGGAAATAATCAATTATTCAATGGTG
 54831  CGCCGTCTAATTGTTGAATGACCTCACTAGGGGAACTAGTCGTAATCATTTTGACCTTAA
 54891  ACTTAAGTTGCGTAAAGCATATCACTAACCAAGTAGAGGCCAACTCTAATGGGAAAATAG
 54951  CATGTGATAAAACGGGGTAGAAAGAAAATACCGGAGCTAAGTTTTATAAGGTTAGGATAA
 55011  TAAACTCCTCACAAGGCAGTATCAGGGTTATAATTCCCTCATCTCACTCGGAGAAAGCTC
 55071  TACTACATTCTAGATTATACATTGAGGTCTGGAATGAGTCAAAATTAGTAGAGGTAACCA
 55131  TAAGTAATGGCAAACTGCTGGAGAACCTAAGTAAAACATGGGTCGTCAACAAGAATTCGG
 55191  GATTATCTGAAACCCGAAAGGGTTGAGATAACGGAGCGTTCGTAGTAGATAGTAATAAAA
 55251  ATATTAACTTTTTTTATAATTGAAGGAACGTAGGAATTACAGTTCTAAAGCATCTAATCC
 55311  CTCAGGATTAATAAAATTAGAACAATTAGCAATACTAAACAGAGACGATACATCTTAAAT
 55371  TAACAAAAATATTATACATATAATTAATAACTTAGTAGTACTTAAAGCAGCATATTAAAT
 55431  AATAAAATTAAAATCAGGAAATATTACAAAAGGTATAAATTAGGTAACATTATATGGAAT
 55491  TAATGAAAATTATTTTATAAATTTATCCAATGAAATTGGTACGGAAAAAATGAAATTTAT
 55551  CCCTTATAGGATAATATAAATACCAAAACCCAAAGGGGGTTACAGACCTTTAAGTATAGA
 55611  TACACCTAGGGAAAATAGTACAACAAGCTATGAACATGGTGCTAAATGCAATCTTTGATC
 55671  CAAGTATGAGTAAATATTAATTAGGATACATACCTAATTTAGGTAGTCAGGATGCAATAA
 55731  GACATGTTTGTAACTATTTACCCTCAGTAAACGGATATAAAAAATCAGATATATCAAAAT
 55791  GTTTGATATAATACCTCACAATCTTATAATAGAACAACTAAATAAAGGTATAGATGACCC
 55851  AGCTTTTATAAGCTTAGTATATAAAAAATTAAGAGCTGGATATTATGAAAATGGAACTTA
 55911  CTTCAAAACAAATATAGGGACTCCTCAAAATTCTATTTTAAGTCATATATTATAAAATAT
 55971  AGTTTTTTATCTTTTATATACATTTTTATAATATTTAGGAAAATTATATAATATAGGGAC
 56031  AAGTCGTAAGATGAATCCAGAATATAAAAAATAGCAATAACCTTATAAAATACAAAATTA
 56091  CAATCTAATCGAAAAAAGATTAGAGGAGTAAATTTAACAGGGGAAGTAAGAGCTTTTAAA
 56151  GCTGTTTACCCATAATATAAAAAATTAAAGTTTGTAAGATACGCCGATGATGTATTGATT
 56211  GGAGTAATAGAGTCAAAACAAAACAGTATAGATATTAAATAGGGTTTAAAAATTAAATTA
 56271  AAACTTTAGGATAATCATTAAATGAAGAAAAAACCTTAATAACGCACTCAAGGACTAAAT
 56331  ATACTAAATTATTAGAATATAATAAATGAGTAACACATCAATCAAAACGGCCTATAATTA
 56391  GAAAAAATTCATATGTAAAAAATTACCCTATTAATAACTAGACCTTTAATTAACGCTCCA
 56451  ATAGGAGAAATAGTAAAGGAATTAGCCCCCCCGCAAAGCGGGGGGGATGATTCAACCCCG
 56511  CCCGTAGGGCGGGGGAATTAGCTGAAAAAATTTTTTGTAAGAAATATACCTGGAAACCTA
 56571  AAAGTTCTGGTAGATATATACATTAATCTGATAGAAATATACAAATGATTTATCTGCGTA
 56631  TTGCAAGAGAATAATTAGGGTACTATAATATAGCTACAAATTTTAATAAATTTTATATAG
 56691  GCTATATTATATTTTGTTTTATTCCTGTGTTTTAACATTAGATCCTAAACACAAGTTAAG
 56751  TACAAAAAAAAAGTAATAAAAAAATATAGAATAGATCTAAAAATATGAAAGATAGATAAA
 56811  AAGGAAAAAATAGTAGATTTATAGTTTAATATAAAGAGTATGCTCTCAAATATTAAGCAC
 56871  GTAAAATACCATAAATATTTTATAAATGATAAAAGCTCTATAAATATATATAATCCTTTT
 56931  GAATTATTAAATAAAGCAATTTATATGCTATCTATAACAAAAAGTTTCCTTGAGGCGAAG
 56991  TATTTTATTTTATTTTTTTTATTTCAGATAAAAATGTTGAAATACATCAATAGAAAATAT
 57051  CAGATATAAAAACAAAGAACTACTAAATTAGTAGACAAATTAAGATGAGTAGTAAACAGA
 57111  TCCCAGAATGTAAACAATATAATATTAAACATAATGAGGGTAAACTTATGAGATTTAATG
 57171  AGGGACCTGGTCTGTAAAGTAAAGTTAAGTAATTCTGGC
;; mfannot:     /group=II (2.01e-09)
 57210  aagctgtatgatgggaaactatcacgtacagtttagagag
;; mfannot:
 57250  AACATTTAATAAAATAAAAGGTATTATCTGTTACTCTACTAATAGTAACAGGACATGCAA
 57310  TATTAATGAGTGCGCCGTCTAATTTATTACGAGGGTTATGTTATTTAATAAATAACATCT
 57370  GATCAACTGGTAAAAGGTTAGTAAATTACGTTAGAAGTGGTTGAGCCAAACTCATCTATG
 57430  AAAGTAGAACACTTAAGCCTAACGGAATGGGTTTGTAGAAAGACAACAAACCTTATATAA
 57490  GTAAAGTTAAGGATACGTTAAGAAACTTGATACAGTGTAGTAGTCACTTATGGGACCTAC
 57550  CATATAGGATGGTACGTAAGATAGATAAATGTAGTATCATTAATGCATTTATGTACCAGT
 57610  CATCTTATACAACTTCAAATAGAAGAGGAGAAATCATACATTGCAAGATCCTAAAACAAT
 57670  ACAGCCCAGTAATAAAGAATTCGGGATTACCTAAGGGGACTCTATGAGTTCCTAGTCGTT
 57730  AGACTTCAGGTAACGGAGATTCAATCGTAGTTAATAAATTATCTCCTCTCCGTGAGAGTG
 57790  GATGATATATAGGAAACCGCTATCAGGGGATCCTATAAATGATAAAGTGAATCAGTGAAT
 57850  ATCTTATTTATGAAAAATATTAATACAAAAGCCAAAAGTAGCAATACTTTGTATCGTGGC
 57910  AAAGTATATAGTATGCATAATATTAATAAAGAAATACCTATCAATATCAGATATTTTGCT
 57970  TCAATGATAATTTTAATCCTCGCATATGAAACTTTAAAAAGTAAGCCTGCTAATATAATA
 58030  TGACACCGGGTATAGATAATATAACTTTGGATGGAATAAATGTTACTTACTTTACCTCTT
 58090  TAATAGAGGGGTTAAAAAGTAATAAATATGAGTTACAACCATAACGTCAAGTAATGATAC
 58150  TCATATCAGAAAAGAAAGAAAAACTTCCTTTAGTTGTAGGTTCCCCAAGAGATATAATAG
 58210  TTCAAAGAGCTATTTTACTAAATAATGGAACCTCATTTTTAGTTAATATTTATAAACTGT
 58270  AGCTTTGGTTTTAAACCCAAATTGGGTCTAATTCCTGCTATTAAAGATTTATAAGGTTAA
 58330  TTTCAAAATAGTTGATTTGTAATATAAGCTGACCTAAATAAAGCTTTTGACAAATTTAAT
 58390  CATTATATATTATTTAATATATTTAAAAAGAAAATTTCTTGTGATAGAACTTATCTTTGA
 58450  TTAAATCTATGTTAAAGAGTGGAATTATGAATCAGTTTGCTTATCTTTATAACTATAATT
 58510  TATAAGGTGCACCACAGGGTAATATCCTATATCCGTTATTATTTAATATTATGTTACATG
 58570  AATTTAATATCTTAATGGAAAACCTAATAATAAATTATAATAGAAATAGATTAACTAAAC
 58630  ATAACGCAGAATATAATCATATTTATGGACAAGTTTGTAAGGCTAAAAGAAATGGACTTA
 58690  ATGATTTTAAACATCCTCAATATAAGGAATTATTAAGACTATTAAGATTTATTAAAAAAC
 58750  CCCTTGCAGTTCTATAACTAAAGTTTATATTCAATATATACGTTATGCTGATTATTTTGT
 58810  TATTGGTGTCCTGGGTAGTTATACCCTAGCTAAAACAATATTAGATGTAGTTAATGAGTT
 58870  TTTTAAAACTTTACATTTAAGTTTTAATTAAGAAAAAACACAAATAACGGATTTAAGATA
 58930  AACCCCATTAAGTTTATAGGTTTTTTAAAAAAAAAATATAGAGGATAATGAAAAACAACA
 58990  TGAGAGTATAGCTTTAAATAATAATAAATTAATATATAGACGTAATAAAACTAGATAGTA
 59050  ATTATATTACGATAATAATGACAAAATAAAAAGATAAAGATCTAAAGGGGTTAGATAATA
 59110  ACTGTACCAAAAAAAATACTCTTTTCAAATGAAGAGGTACATTTAGAGGGGATCTAATTA
 59170  AAATCATATTGATATAATTAGATATTATAATACCGTAATAAGATTTATTAATAATAATTA
 59230  TTAAGTAAGTAACAAAATACCTAATTTAGCTAAGATCAATTGGTTATAGAAGGGATCAAG
 59290  TGCTTTAACTTTAGCTAGTAAATTTAGGACTAAAAAAACATTAGCAACTTATGGTAAAGA
 59350  TTTAGGAATAAATGTTAACTCTAAAAGAGTAGGACATTGATGACCTTAGTCCTTTAGTAG
 59410  AACTAATATAGTTAGTTGAGCAAAAACTAATTATGAATTTTCTAACCCTTAAAAAAAATA
 59470  AGAGAAAATTGAAGTAGTAAAATTACTAATTCTAATAAAAAAAAATGTATTATTTGTAAT
 59530  TAGGGTAAAAATGTTGAAATGCATAATGTTATAGCTATAAAAGATGAGAAATGAGGAAAT
 59590  AAGAAAGAGAAATTAGACTTTTTTACATAACAAAAGGGTGCAATTAAAAGGAAGGAGGTT
 59650  TCCATTATGCGAAGTTAATAAGGATGAACTTCATGGAGGAAGAATGTCTGAAAAAGATAA
 59710  ACTTATCTTCAAAGAGGCAACTAGCCGTAAGAAGAGTAAGAAATGTAGTTAAACTAGACT
 59770  ATAAAAATTATCCCCCCCGCAAAGCGGGGGGGATGATTCAACCCCGCCCGTAGGGCGGGG
 59830  AAATTATTGAGGTTAATATATATTCATGGA
;; mfannot:     /group=II (8.50e-14)
 59860  gagccgtatgatgggaaactatcatgtacggttcggaggc
;; mfannot:
 59900  GAGTAGGAAGGGCGACTTTCCTAGACTTAGCCTACTATTTTTTTTTTGTT
;     G-orf894 ==> start
 59950  ATGCCGGTATTAATAGGAGCATTTTTACGACGTAGTCGTAGAGTTTTTTATATTTCAAAT
 60010  GATATATCTGCAAAGCAGATAATTATTTATTTAATTTCTGTTAACGGTAGATTAATTGAA
 60070  ATATACTCATTGTGTGGTTTAATAATATGTATAATATTATTACATGTGGGGATAAACACA
 60130  TGAGGGCTATTCAACGTAGTAGTCTTTGAAGGTTGTGTGAAATGGAGAATAATCTGATTA
 60190  TTGGGAATTGGATTTAGTAAACTATCCCTTGCTTTAGTAATTATGTTAAGTTCAACGAAA
 60250  GTTAATCTTCATTTTAAAATTGGTTCAGCTATATCCTGATTTCTCAATTTTAATATTTTA
 60310  AAAAATATAAAACTATCAGGAGGCCATATAATTGTAAGAGATGTAAATGAATGTGTACAT
 60370  TTCAAAACCACAAACAAGGTCAATACCAACACAGAAGAGGACTTAACAACAATTCAGAAT
 60430  ATAAAATATAATCTATATTCAAAGAAAAACTCTATCAAATGCGGGAACCTCGGAAAGGGT
 60490  AAATTACTGAAAAAAATTGAGAACACAATATATTTACTTTGATATATTTTAAAGGATACT
 60550  GTAATTTATCTGAATGATAATTTAAAAGAAATTTTTAGTTATGTCTATGACTTATTAGTT
 60610  TCAAGTTTCTGACAAGAAGTTAATAACATTCACGGGGGCAAGATAAGTGAAAAAGCAAAT
 60670  GCTCTAGGTAATGCTAGAGATACTGATTTTTATAGAAATATAATAGATCAGCCAAAAAAT
 60730  GTTCTATTTGGAGAAAAGCTGAATTCACAATGCCTTAGTAAGAGTTTCATAATAAATGTA
 60790  CGGAATTATTCTACTGTCAAGGAGGAATTTAAGCTATCTAAAGCTGAAATTAAGAGACTA
 60850  ATATTGGTAGATGGTGAAGTTTTAAACTGACCTAACAATAAGATTATTAGTCTTATTGAA
 60910  AAAGAGGTTTTCAAAGAGCAGATAAATTTATGTAACTTAGCCAAAATTTATGGTATACAC
 60970  AGTGAACAAGTTTATAAACAACAATTTATTTTAAGTAAATCATTATTTTTTAGAATATTA
 61030  GCTATCGAAAAACTATCAAAATCTACAGATTCTAATACTCCAGGTATTGATAATATAGCT
 61090  TTAACTAATAGAAAAAAAAATATAAATTTATATTTAGATTTAGTTACATGATTAAATAGT
 61150  ATTATTAATAACACAAAAAGTTATAAAGCTCAACCTATTAGAAGAGTATTAATACCTAAA
 61210  GTAAATAGTCGAAAGCTAAAACCTTTAAGTATACCTACTTTGAATGATAGAGCCTTACAA
 61270  CATCTCATAAATTTAGTATTAGAACCTTTAGTTGAATCAACAAGTGATTTACATAGTTAT
 61330  GGGTTTAGACCTAATAGATATACTAAAAATGCTATCGCCCAATTAAGGCTTTATCTTAAT
 61390  ACGTATCATTTAAATAAAGTTAAAATAAATACTCGTAAATCTAATTTTGATAATTTCTTA
 61450  TTTAAACAAAAAAGTGAAGAAATTTGAATTTTTAATGCTCATATCAAAGGATTATTTGAT
 61510  AACTTTAATCATGAGTGATTATTAAATAACTTATTTTTACATCCAATGTTAAAAATTTTA
 61570  GTTAAAGCTTGATTAAAAAGTGGTGTAATAGATATAAATGTTTTTGAAAAAACTGAAATG
 61630  GGAACACCTCAAGGTGGTATCATTTCCCCTACACTTGTTAATTTTATTCTTAACGGTTTA
 61690  GAAGAAGCTATAATTAAATCTCTTTATCCTATTATAAAAAGTAAAGAAAAAAGTATTTTA
 61750  GTTAAATTGAATGATGGTACTAATTCTCCTATAGCATCAGGTTTAGCTTATGTTAGATAT
 61810  GCTGATGATTTTGTTGTTTTAGCAAAATCTAAGTATATATTATTAAAATTTGTTAAACCT
 61870  GCTATTTTACAATTTTTAGAATTTAGAGGATTAACATTAAATGAAGAAAAAACAAGATTA
 61930  TTTAGACTTAAGGATAAAGGTAAACAACTGGATTTCTTAGGTTATACATTTAAATATCAA
 61990  GAAAAATGAAGACATTATAAATATATTTTTTATCTACACCATACTAATGGTAGAGGTATA
 62050  GCTCTTTATCCTAATAAAAACAAGGTACTTGCGTTTATAGATAAAGTAAGAAATATATTA
 62110  AATAAATCTAAAAATTTAGATTCTTATAATTTAATCGCTAAACTTAATCCTATAATAAGT
 62170  GGATGATATAATTATTACAATTTAGATAATTCATCTCATTATAGAAATACTGTTAGAAAT
 62230  GCTATCTATAATTTAATTTGAAAATGAGCTCATAGAAAACATAGACGTTGAGGTAAAAAT
 62290  TTAATAGCTAAAAACTATTTCCTAACTACTCATAATAGTCATGTAAATTTAAATTCAAAA
 62350  CATATAAAATACATAAATTTAAAAAACGTTAAATGAGTTTTCCATGGTTTTGCTAGGGAT
 62410  AAATCTAGATATGGTGGTAAAGTTAAAAGTATATATCTTGTTGACACTAGTAATAGTTAT
 62470  AAATTATTATCTACTAAACATTATCTTATTCCTGATAATTTATCTCATATCCATGCATTT
 62530  CATCCCGATTATATGAAAATTTTAGATTTTAATAATTATAATAAATTTAAAGCTATGGGT
 62590  TTAAACTCATCTTTTAAAACTAAATTATATAAATCTAAAAAATAA
;     G-orf894 ==> end
 62635  AATTTGAACACATTGTGATAAAACTTATTTAAAAATTTAAGGAATATATGAGGGGTTACA
 62695  TATTTATCATATAAACCCCATTTATAAAGGAGGTAAATGTTATAACATAAAAAATAAGGT
 62755  GTTAATACATTTATGATGTCATTGTGAAATATACCATAATATTTACGAGTATAAATCTTG
 62815  CTTAGCAGGGATTATATTAGAGGCGCAATTAGATAATTAACGGTATAATAAAATACATAA
 62875  GATTATATCTAATTGTTTACTTTGGT
;; mfannot:     /group=II (2.40e-07)
 62901  gagctgaatacatggtgacatgtacgttcagttcttttggggga
;; mfannot:
 62945  TACAATTGCAAAATTGTTTTCCATCCAGAGTGGTAAAGAAAATATATTTTCTATATATAG
 63005  AATGTATGATATATTTTCCTATATATATTTATTTAAATTAATTAAATGTCAGGTAGAGTC
 63065  GGTAAAATAGCAATATAGATTAGTCTTTAAAGAAGTAAATAAAGATTTAGCCAAAGGTAG
 63125  ACATATAAAAGATTATTTACCCAAAGGTGAATATCAAAAATCATCAATAATAAATAAAGA
 63185  AAAATCTAGAAATTTAGATTTACCGGTTGATAAAGAATATTAAGATTCTTATTTAGCTGG
 63245  TTTAATTGAAGGAAATGGATCAATTTAAGTAGAAAAAACAAAAGAATTAAAATCTGCTCC
 63305  AGTTATTGATATTATTTTTGTTGATAAAAATTTACCTTTACTTAATTATTTATTTAATAT
 63365  TTTTAAAATTGGTAAAATAATAAGAAATAGAACTTCGAAAGCTTATATGTGACATATAAA
 63425  AAAATAGAAGATACATATAAAATATTAGAATTAATTAATGGTTATTATAGAACGCCTAAA
 63485  TATGAAGCTTTCATAAGAGCAATTAATTGAATAAATAATTATATAAAAAAAGATTATACT
 63545  ATAAAAGAAAAAAATCCATATATCTTATTCACCAGCTGATAATTTTGATAATTTTTAATA
 63605  AAAAAAATAAGATTATCAATTTTAGAAAGTATAAATTTAATTAAAATACAACCTTAAATT
 63665  AGGTTGTATTAATCAGAAAATTAAACCCCCCGCGAAGCGGGGGGTTGTATTTATCCCCGC
 63725  TCCGCGGGGAAAATTCAACCTAAATAAATTAGGTT
;     G-orf39 ==> start /note=LAGLIDADG ;; evalue:1.1e-09
 63760  ATATTTATGGGGTTTACCCAAAAAATTCAACCTATAGATACCTCAGATTTATTATCTAAT
 63820  CGATGATTAGCTGGTTTTACAGATGCGGATGGTAATTTTAATATTTCAATAAGTAAATAA
;     G-orf39 ==> end
 63880  AAAAATACATCTATTTCAATTTATTATAGATTATAAATTAGACAAAATTATACTAAAGTT
 63940  TTAGATATTAATAATAATAAAATAGATATTAATTAATTTAATATAATGACATTTATAGCT
 64000  AATTTATTTAATACAAATTTATATAGTAGAAAAAGGAATTAAAAATAACAAAAACAAGAA
 64060  TATTTTAAAGATTATTATACTTATATAGTAATTGTAAATAGAATTGATAATTAAAAATTA
 64120  GTTATTAATTATTTTAATAAATATCCATTATTATGATCTAAATATTTAGATTATAAAGTT
 64180  AGATCTAAATTAATAAAATTAGCTATTTCTAAGGAAAATAAATTTACACATCCAGAATGT
 64240  ATAAAATTAGCTAAAGAAATAAGAAAAGATTTAAATAAAACAAGAACAACATTTAATTGA
 64300  GATCATTTATATAAAAAATAAATATATCATACTCATTTATTATAGAAATATATTATTGCC
 64360  GTGGATAGTGTTAATTAACACTTAATAATATATATTAATTTTAGTATTATATTCTAATAT
 64420  TTTAATCTAATAAAGTTTATATTACTAATATTATATATATTTTTTATTAAATTGTAAAAT
 64480  TATCTATTATTATATTACTATATGCTGTAAACCCCTAAAGTTTTATATAATTATTTATTA
 64540  TCTTCATAAATTAGTTATGTAGTTTAATTTTTTTTGTTTACAATTAATTGTATACAGAAA
 64600  TATATTTGAGTATATCTTACTGATATATTTATATATATATACTTTATTATTTGCTGTTAA
 64660  ATATGGTTAAATATCAAAAATAAAATATAAAATGCCCGGCCTATAGGCCGGGATAATAAA
 64720  TAATTGAAAATTATAATTATATTCTATA
;; mfannot:     /group=I(derived) (1.33e-05)
 64748  tgaatataacaataatatttttataaaaataagaataaaaatttttaagttgggttaaat
 64808  acccaaaggaaatattattaaaataaatgggcaatcagcagggaacgaaaataaatatat
 64868  ttatcaaaataccagccttcgggaaatataaaattgataaaaggttatttatgctcgcat
 64928  aaagcgaggtatagtatcctcagagactttacgtaatactccttataacaggatgaagat
 64988  aaagtcc
;; mfannot:
 64995  ATATTATATTGAAAAATATAA
;; mfannot: G-cox1 ==> start Def by similarity
 65016  TACCAATATAAAAATTGG
;     G-cox1 ==> start
;     G-cox1-E1 ==> start
 65034  ATATATCTAATATATAAGATATATATAAAAATGAATTTCTTTTTACCAATACTTTTAGGA
 65094  AGTCCAGATATGGCATTTGCCAGATTAAATAACATAAGTTTCTGAACTTTACCACCAGCA
 65154  TTAATATGTATTGTAGCTTCTGTTTTAATTGAGCAAGGTGCAGGAACAGGATGAACGGT
;     G-cox1-E1 ==> end
;     G-cox1-I1 ==> start ;; mfannot: no intron type identified
 65213  tttaaataagccgtataaaatattattcgatgcatgaaaaaccttatttaaatataaatt
 65273  acaaatatttaaccctttgggttatttatctacattttgatttatattaaattcccaact
 65333  gggtaataatatattccctcaattaggttttatatttaaatgatttataaaatactcgta
 65393  tatgcttatattaaaagggaatacagttataaattttataataggtttatatgcctgcat
 65453  attaaataatatgcatcagagacttaacataataatacattatttattatccctaaacat
 65513  ccccgcccgtagggcggggatatttcatcttaaacacgtagggcgggatattttatgttt
 65573  attttattttttagtcattttattatttttagatataaattatttacctttaagtcttgt
 65633  tattttcttagaaataataaaaacctttatattttttatattagtgagtcttaaatttta
 65693  tactaaaaattcttatcaatatcttttattaatttcaattttaaaaaactcacaggaaac
 65753  tgaaa
;     G-cox1-I1-orf397 ==> start /note=LAGLIDADG ;; evalue:9.4e-56
 65758  atagagaaaaaaaaaatagttaatgaagataattttggggggggtgaaaccccccatgaa
 65818  tcatgggatgaaaccccaaatttaacccccgcttcgcgggggttgaatcatcttttagat
 65878  aatttaattataaaaaataaagaaataagtggttcaataaaagaaaaatatttaaataaa
 65938  cctaccaaaggtgtaaataaaatagataaagaatcaaataaaaataataaacaaaaaaaa
 65998  attaattttgaacaatgattagtaggttttacagatggagatggtatatttaatataaat
 66058  tatgtaaaaaataaaaattcaataacattaaaatatcaaataagccaaaaaaatgaacaa
 66118  atattacataaaataaaaaaaaatttaggagtaggaattatatgtaaagataaaacaatg
 66178  agaacttttaaaatatctaaaatagagaatttagtaaatataatattaccaatatatgat
 66238  aaatatcctttattaacatctaaatattataattataaattatttagaaaagcagtatta
 66298  atatataatagaaaagatttatcaaaaatagaaaaaaccaatataataaaaaaacttaaa
 66358  gaaaataaaatgccattaaattatatatctccaatttgaaaaaatataaaacaaatagaa
 66418  aatttacaaaaatcaaatttaaatgttgaaaatataaaacttaatttaagggaattagaa
 66478  aatatatcaataaatgatataaattcaataatgtcaaaaagttgattaataggttttata
 66538  gaagcagaaggaagtttttatttagtaaataaatcaaatagaataattaaacatgctttt
 66598  ggaataattaaaaaattagatccaataattttatatagtataaaaaaaatatttggtata
 66658  aaagcatcaataaatttaaacccccccgctatgcggggggttgaattaattcaaaaaata
 66718  aataatttagaatattatttattagaaacaactaattcaagaagtatagaaaatataata
 66778  aattattttttaactaatgacgaaacaatattatttttaggtgtaaaaaatttagaattt
 66838  aaaatttgaaaaagaagttatagaaaatataaaggtaaatatttaaaattagaaaaaata
 66898  aaagaattattaagaaataaaaaaaataaacataaaaataattataaagaatag
;     G-cox1-I1-orf397 ==> end
 66952  tccgaacaatatagtaatatattgaaataatgatagtatataaaataaaaccaatttagg
 67012  taaggataaaataagatattagagtatataatatgtagcaaaaatatcttataaatatac
 67072  aaaaaagaattttatatatgagattataaacaagattg
;     G-cox1-I1 ==> end
;     G-cox1-E2 ==> start
 67110  TTATCCACCTTTATCATCTATTAATGCACATTCAAGTATATCCGTTGATTTAGCTATATT
 67170  TGCATTACATTTAACTAGTATTTCTAGTTTATTAGGAGCAATAAATTTTATAGTAACATT
 67230  TATAAATATGAGAACAATAGGTTTACATATGATAAATGCACCATTATTCACGTGAGCTAT
 67290  ATTTTTTACAGCGATATTATTATTATTATCTTTACCAGTTTTAACTGCTGGTGTAACTCT
 67350  TTTACTATTAGATAGAAACTTTAATACAAGTTTTTATGAAGTAGCAGGAGGAGGTGATCC
 67410  AATTTTATACGTGCGCGTTCACAAAAGTGTGTTAGGTTTCGTTATTGTGTATATAATAGA
 67470  CCTATTTGGTATTTATATCAATACTTTTATTGGTGATTTAACTAATAAAAAACCTTTA
;     G-cox1-E2 ==> end
;     G-cox1-I2 ==> start /group=II (1.93e-05),ID (8.03e-38),IB (2.80e-16),IB (7.07e-16) ;; mfannot: more than two introns identified
 67528  AAAAGTAAGTCTCAGTCACAATGACAGTCCTTTGTCTATGGATTTCATTTTGTTGACCTT
 67588  CTAAATACTAGGCAGACATTAAAAAATATGTC
;     G-cox1-I2-orf1140 ==> start
 67620  ATAAATTACAATCTTATTACTTCGGGTATAGTTAGTAATAATACACAAATGATTGTTAGT
 67680  ATAAATAAAAACAGAAGCGGAGAAATAATCCAAAAGACAACAATGTTAAATATAACCCAT
 67740  AATAAAAATTTATATAAATATTGACTCCCTAAAGAGAAAGCTATAAGCTTGGACAACACA
 67800  CAAAATACATGGATGGAATTAATTTTGCAGATCAATATTAGTTTAACATCTGCTATTAAT
 67860  AGTTATATTAATAAAAAAAGATTGATTCAGATCGTCTGGAAACAGACGACTAGTAAAACA
 67920  AAAGTAATATCAAATTATATCTTAAAAAATAAAGATATAAAAAGATATGGTCATCATAGA
 67980  AATATGATAATTTATAGACGTAGTTATAGTACAAATAATAATCAATTAAAAAATCCGGGA
 68040  TTGATAATGGGAACCCCCCTAATAAATTTGGAAAGTAATTACTGAGAATTGGAGAAAGAA
 68100  CTATCTCTGGCCGCACTACAAGAGTTGAAATATCAAAATAAATTACCTAAAAACAAGAGA
 68160  ACCTGACTTATGGACTCTAGAATTGTAAATAATGAAGATTTACATGCAAAATTTATTTAT
 68220  GGTATACCTAAATTGATGAGGTTAAGACAATTCTTGACATCGGTTTATATATCATCTAAT
 68280  GTAATTAAAGAATTTAAATTTGAACTTAAAGTTAAAAATAATTTTAATAATGAAAAACTT
 68340  AATTATAAATTAAGCTCAATTAAATCATTTTTAGAAGATTCAAATATAATAAATAATGAA
 68400  AATTCAATATTAGAATATAAAAATCTTATTAAAGACTTAGAAAATCAAGCTAAACACTTA
 68460  ATAATTGAAAATAAACAAAGTTTTCCAAAAAGAAAAGAATTTACAAATAGTAATATATCA
 68520  GAAAAAACATTGAGAAATGTAATAGAAAATCCAGAATTCTGAACTGAAACATTTAAAAAA
 68580  ACAAATATAGAAAATAGTTTTAACTCACTAATAACAAAGATTTTTGCTATAGAACAAACA
 68640  TTTAAATCTCAAGGTAAAAATATCCCAGGTTATGATAATATAAAAATATGGAAAACAATA
 68700  AAAGTTAACAAAAGAGATTTAGAGGAAGGAAATGATAAAGAATTATTAATAGGAAAAATA
 68760  TTAAATCAACATCCAATGAAAGAAATAATAAATCTTGAAAAAGGAGACACAAATCAAGCG
 68820  GAACAAAGAAAAGGTAAATTAACGACAACAAATGAAATAAAAAGAAAGTTATTGAAAAGT
 68880  CATTATATGGGTAAATTAATAACCAAATTAGCTAAAAAAGAATATAAATTAATGAAGAAA
 68940  GATCCTATAGAATACATAAACAATTATAATGCTTTAATAAAAGTAAAAAATAATCAATTA
 69000  AAATTTGATATGTTAGCTAAATCAAAATATAGTAAATTAATTAATTATAAATCAAATAAA
 69060  GTATTAAGAGTTTTAATACCAAAAGCTAATGGTAAGAAATGTTATTTAGGTATTCCTACA
 69120  TTAAATGATAGATTTATTCAAAAACTAATTCTTATAATATTAGAACCATATCTAGAACCT
 69180  TGTGGTGATACTTCATCTTGAGGATTTAGACCTGGTAGAGGTACTAATCATGCTATAACT
 69240  CAATTATCACAAATATTAACTAGTAAAAATAATTATAATTCTCAGAATGTCAATAATAAT
 69300  AAATTAAAATCGTCTTTAGCAAAAGAAAGAGCTGATGGAGTTTTAAGTAAAGAGAAAATA
 69360  ACTGAAGAATTAACAGATACAACAATAACAAAAAAACATAGAAAGGCTAATAGCTCTTAC
 69420  AAAATTGAGAAATCAACTAATTTATTAATTAAAGATAGAGAAAAAATATTAAGTAAAAAA
 69480  AAATATGTTTTAAATGCTGAAATTAAAGGATGCTTTGATAATATATCACATAAATGATTA
 69540  TTAGAGAATGTACCATTTCCATCTAAATATATAAATTTATTATATAACTCACTTAAAACA
 69600  ACAATAGTTGAAAAAGATGAAAATCAAAAAGACATAACTAGATTAAATTATATAACTAAT
 69660  TATTTATGACTAAATTGAGATAATACAATAAATATAGATATGTTAAGACCTATAATTACA
 69720  ACAAAGGTAGAACCTAAAGACAATATAAAAGGTGTACCACAAGGGGGAATAATATCACCA
 69780  ATGTTAATAAACTGAACTCTAGATGGACTATCCCATCACGCAAGATTAGCATCTATAAAA
 69840  AAAGAAGATGGAAGATTAGAATTGACAAAGGTATTAGGAGGTAAATTAATAACCAATTTG
 69900  TTAGCAGCTACACACTTAATTAGATATGCTGACAATTTTATTTTCACTAGCTTAGATCCT
 69960  CAAGGTCCTATAAGAGCTAAAAAAGGAATAGAAGAATTCTTAAAATTAAGAGGACTAGAA
 70020  CTAAATGAAGATAAAACTAGTATAATCAAATGAAGTATGGGAGCTAAATTTGATTTCTTA
 70080  GGTTGAACTTTTCATTTTATTTCACCTAACAATGTTAATTGATTAACAGATATACCTAAC
 70140  TCGTTATCTATTAGACTTTCAGATAAAACTAATTTATATGTATATCCTTCAAAAAAAAGT
 70200  ATACAGAAATTTAGAGATAATATTAAAACTATTACAAGTATTGTTAATAGTAATTTAACA
 70260  CCCTATGAATTTATTAATTTAATAAATCCAATAATTTATAATTGAGGTAATTATTTCATT
 70320  CCATCTTATAATCAATATCCATTAAGAAAGAATTTGGATCAATACACCTTTCGTAGAGTA
 70380  ATGAAATGAATTTATAGAAAATATAGAAACTCTTATGCATTAATGTGTAAAAATTTACTT
 70440  ACTCATAAAGTTAATAATAAGAAAAAATGAAATACTATGACAGTTAAGTCATTATCAACT
 70500  AAAAAAACTATTTCCATTAAAAAGTTAACAGAAATTATGGTTAATGTTACATTTTTTATG
 70560  TTAAAACCTTCCAATTTATTAATAAATAATAGTATATTTACTAATCTAGAACCATATCTT
 70620  AAAAGGACTATGCTGATTAATACATATAAAGGTGATATTAGATCTCAACTTATTTCAAAA
 70680  CAAAATAATATATGTCCAATTTGTAATGATATACTTTTAGATTTAGATTCTCTTAATCTT
 70740  TCTATTAACGCTGATGACTCTTTCTATATAGAGGAAAATTACTTTCCATCAATCATCCAT
 70800  AATTATATTAATTCAGCAAATACAGTTAATGAAAAACCTGTAAATTATAGTCTAATTAAG
 70860  AAATTTCCTAGTCGTGATTTGTTATACAAAAATTTACAAATTTACCATATTTTTCCTAAA
 70920  ACATTAGGTTTATTTGACTATAGTATATCTGATATACTTGATGATAATAACAATAAAATT
 70980  ATCATACATCATAGTTGTCACAAAATTAAAACTGCTCTGGATAGAAAAACTATACTTAAA
 71040  TAG
;     G-cox1-I2-orf1140 ==> end
 71043  TTACAAGCTATTGTCTAATTCTATAAAGTTAAATTAAATATAAATTTTGATTCAGATTCT
 71103  GATCTTAAATTACTTAATCTTATAACTTTTAAAAGTTTAATGAAAAATAAATATTTACTT
 71163  AGTACTTACTTTTCTAATTTATAAACAATTTATGACAATAAAATAGTTACTAAAGCTAAT
 71223  AGATTACTAAATTATATTAGTAAGATATAATAGAATGTATATTAATATGTATTAATTAAT
 71283  ATTTATGATATATAACCCTTTATTAATTTATATGCCCGGGTTTATATAAATTTTATAAAA
 71343  ATAATTCAATCTCAATTTCGTTTTAACGGAAATATATATATATTTTTAAATTTTATTTTA
 71403  TTTTAAATTTTATTTATCAGTATATATATTATTTGAGTATTTTACTAGAG
;; mfannot:     /group=II (1.93e-05)
 71453  gagcgtagtgctatgcgagtagcatgctacgatctgtgccgggggc
;; mfannot:
 71499  TTTCATTTAAAACAATGATTGAACACTCTATGGCAATCAACATTTATTTTAAAAAGAATT
 71559  GAAATAAAGATATAAATTAGTTATATACTTATATAAAAATAATTAATATAAATAAAGACT
 71619  AAATAATTAATATAGCAAATGTTGTACTTAATATTTTAAAAACATCCCCGCCCGTAGGGC
 71679  GGGGATATTTCTATTCATATTTTTTTAGGTTAATATATAAGACTATATTAATAAAATATA
 71739  TCCTTATTATCTCGCTTTTAAGCCTTATATATATTAAGGTTATATTATTTATATCTAGTG
 71799  ATAGTTAAATTTTTAATTTATATATTTTGATATATAAAATCAATTATATTTATGTAACAC
 71859  TAATAAGAAAATAAATATAATTAACTACTTATATGATAAAATAAGCCCCCCGCTACGCGG
 71919  GGGGGATATTATAAGTTATATATCAGCCCGCAGCTTAGCTGCGGGCTGTAGTAGTTAAAT
 71979  TTAACTAATTTATTCTGAGAGGAATAATATATTTTATGTTTTATTTAATTACCACCCCGG
 72039  ATTAATTAATCCTAATATAATTATCTTATTATTAGTGATATAATTATCGAAATTAATAAC
 72099  ATAAAGTAT
;; mfannot:     /group=ID (8.03e-38)
 72108  tgcaatgcaagtgaaaacggttaagagtaaataaaaaaataataattatctattatttaa
 72168  tcttatattaaatttatttatttaagaccgtcggtagtattagatatcgctacagactgg
 72228  ctcacttgtgggtatctgaaatgatgcttaatgtacagtcga
;; mfannot:
 72270  TAAAATACCTACTAAATAGGAATTATAACAGTTAACTGTTAATATACCCCTAGTAGCAAT
 72330  AGCCGGTATATTATCCCCCCGCTACGCAGGGGGTTTATTATATCCCTATACTTAGGATTC
 72390  TTTGGTCAATCGTGGCCTAATTTGATATTTATCTTTTTTTTAGTCTCATTAAACCCCGCC
 72450  CATAGGGCGGGGTTGATTCTAAATATCGATAAATTAACAGTTTTATTACTGTTTTTATCT
 72510  T
;; mfannot:     /group=IB (2.80e-16)
 72511  aaatttcgctatatgctaaaaatttatatttatttaattacttttattaaaataaaaata
 72571  ataaagttataatattaaatattaattaataaacaataatattaattatataaataaaac
 72631  ctaaatccccccccccacgtagtgggggggattgtattaatgggatttatcccaaaaata
 72691  aaattaggttatatttatgcggtttggttacccaataattagattattattttactttat
 72751  gttataaataattagcagataactatctaaatgtataaattataaattataaattttata
 72811  aaaaataaattaaaagataataaaaatttagataagaaatctcagagactatatgcgaaa
 72871  taatatatatatttatataaagacatagtcc
;; mfannot:
 72902  AAATTATATAACTAAAAAAAAAAATAAAAATAACGAGATAAAAAAGATAAGTTATTTATG
 72962  AAGAGTAATTTAGTTATATAATAGCACCCAGAGGTATATGTATGCCTCT
;; mfannot:     /group=IB (7.07e-16)
 73011  ta
;     G-cox1-I2-orf335 ==> start /note=LAGLIDADG ;; evalue:2.3e-21
 73013  atattgctatatgctgagaattacttaaaattaagaataagaaatgtatataaatacata
 73073  tttaaaagctcaaaaatttatttatccggcttatcggggataaatagaattatccccgcg
 73133  atgcggggggaatttaatttaaaattaaaattaaaattaaaatgagtaaaaaaaagagta
 73193  aaaatgttatatatatcagtaaatcagcaagaaaaatataaatctaatttaagattagaa
 73253  ataataaataaaagatcttcagagactataagcaataatattataaataatttatatatt
 73313  tatagatcattatgttatacaaaacaattaaataaaaggatatcagagcatgtacctaat
 73373  aaatataaacctttaaataaagaacaattaggtaattatttagcaggtttaatagatggg
 73433  aatagttattttgataataatgataatttaataataaatttacatataaaagatatatca
 73493  gcagcttattgattaaaaaaacaaataggttatgggaaagtaaaaattaataaagaacca
 73553  gctaatggattaaaaaaaggtgttaatttaataataactaaaactaatggtttattatta
 73613  attttagaattaattaataataaattaaaatcttatgataaatataatcaattattaata
 73673  aaattattattaaatcctaaacaagattgtggtaaattatttttaaataaatattcttct
 73733  tttaattataatccttctcttgatttctttaataatcattgattatgtggttttattgat
 73793  tcttctggtttcttttttattaatattaatcattattttttagataaaaattatgatcct
 73853  aatttagattttactttaaatttaaatttaattaatgataatttaaatttattaaaaaat
 73913  ttacatttatattttataaataaaaaaaaaaacattaaattctgaaattatcccccccgc
 73973  aaagcgggggggatgattcatggggtttacccccaaaattatccataa
;     G-cox1-I2-orf335 ==> end
 74021  ttcatcagaaattattaataatgatatacctaataataatcctttatattttaattatat
 74081  aaataataatcttaactctaaaaatatacaccatagtggtaaatatatatttaatataaa
 74141  ttcttttaatgatttttattatattattaattatttaaataaatatccattagtttcttt
 74201  taaatatttacaatatttattattaagaaaaatttatattttaaaacaaaataaaataaa
 74261  atttactaaagaagatatagaaaaaataaaaaaaatatcaaaaaatttaattttcaatta
 74321  ataaaaacccccgcttagcgggggatttgattcttatcggttttgattcttgatattaaa
 74381  tcccttcttattatattttatgttcattattaaaataatagagggtataaaatataaggc
 74441  ataaattaaaatatcaaaaataaaattttacctttatattaaaatataaaatataaatta
 74501  aaattatgttatataaaataataataataacctttgtataatataaaataaaaataaaat
 74561  ctataaatatataaataaaaaatataagaaatagtcc
;; mfannot:
 74598  AATAAATCAAACCTCACTTAAAAAAAAGTGAAGGAATAAAAAGATACATAATAATAATAC
 74658  CAGGTTTTGGAATAATATCACATATCGTATCTACATACAGTAAGAAGCCGATATTT
;     G-cox1-I2 ==> end
;     G-cox1-E3 ==> start
 74714  GGAGAAATAGGGATGTTATATGCGTGCGCC
;     G-cox1-E3 ==> end
;     G-cox1-I3 ==> start /group=II (1.17e-08) ;; mfannot: splice boundaries uncertain
;     G-cox1-I3-orf1108 ==> start /first_aa=L
 74744  ttaccgcatttatttactttcttttgtaagaggagtacttattgaggaatagctaagcaa
 74804  gtctgtttacacaggtattcacaattagtgaatatagcgagctttatcagtagaagaagt
 74864  aatctgttgactttcttaacgcatccattaaaaatcaattggtccgaaaagagtgcgagt
 74924  cttagtcggaaaactctaccaatgataaacgaaaaaaatataggaacgaaggattctcag
 74984  ctacagatagaatttacgaatcgtaaattaaataaaggagaaaaaataaatatatcatct
 75044  aaaaatggggaatatttatcaagcataaataaatgtgagggaggaatttatttaagtatt
 75104  aaatacttttataagttagattctataaatagtagaatgtcaattactttactataccct
 75164  ggattatataaaaaactaataattcgtagaggttattcaactaataacttatcaataaga
 75224  gaaggaaaaattaactactctaacaatataaataagttatataaaaataaaagagaattg
 75284  gaacaattactagttccccaggccataagtagtcttaatgacaaaaaatgacctactctt
 75344  gatgtaaaattcaagaataagttaaataattatgtagaattaggaaattatttactagct
 75404  atcaaaacaataaaccaattttcttctgactttaatattgaatataataaattagaaaac
 75464  ataaaatataaaatagatagaaacctaataaaaaagaaagaattatgagaaccgatacta
 75524  ctagaagctaaatctaacttggagagtttgctttacaaaatttattctgttaatttatta
 75584  atggaaactaaaggtgcctatactgcaggtgtagataacaaaagtttaatgaaagtttta
 75644  aaaacagctaaaaatgatgaaacggcattagtagtacttaaaaaggtaatatctaaagca
 75704  aaaactattttagcaattgctaaaggtaaaactgatcaagctataaacagaaaagggata
 75764  gaaaatttaaatctaaaagaaaattacaggagatgattaaaatcatctctaggtaataat
 75824  aaggtattagaaagtaggaagatattgaaacaaatagatgttgacccacttaaatatctt
 75884  aatgatttaagaaaacttcaacttaataataatataaatttaaaatttgatattttaaaa
 75944  atattaaaaaatttaaaattaaaggattatgaatcagataaaattttaagagtatatata
 76004  cctaataataatggaaaactttctccattaggtataccaactatgaaagatcgtggaata
 76064  cagatgttactaaaagtagtaatggaaccttatatggaaccattaggagatgtagattca
 76124  tgaggatacagacctggacgtaattccttccaagctatttgtcaactatataaccgttta
 76184  tactataccttcaataataaaacaaatttattccccccgcttcgcggggggatgattaat
 76244  cccgcaatgcgggtaaaattattaagttataagaccttggtaaaaagtataaaaccaaat
 76304  agtttatctatgatttcaaaaaaagatagagaaggtattattaacattgataatgacaaa
 76364  tataaagctattgaacaaaagaaaaaaatgtattatgtaactaaatgaattttagatgct
 76424  gatataaataattgttttgataatattagtcattattgattaataaataatgttcctatg
 76484  ccaaaaggctatgaatatttattagaaagaatattaaaaactaatatagttgaaaaaata
 76544  gatatagaagataattataaaattattactaaagcagaagataatactaaaggaatacct
 76604  aaagaaggtataatttctcctttacttattaactgaactttaaatggattagacaaagtt
 76664  tgtattgaaaattcttttgttattaattttaataaaaaaaaaacatatagattaatatgt
 76724  cctgataagttttattactttaataataataatatatcttatcaatatccatctgattta
 76784  tcaattttaacaaaagaagctacttatttaacacgttttgctgatgatttcattgtcatt
 76844  tcatgtggaaaggaatcattagataatattatagttggtataaaaaactttttaaaagaa
 76904  agaggtttggaattatctgaagataaaaccaaaataataaaatgaaattttaataaaaaa
 76964  ctaaattttttaggatgaacatttcataatattaatcctactcaaattaattgaatttta
 77024  gatacaagaagaaagatagttggtagattatctgacttaagaggtacatatttatatcct
 77084  tctaaggattctactcttaaatttagaaataatattaaagatataacttcattatctaat
 77144  actagatttgatgatatctctatttttaataaattaatcatctatataaatggttgatct
 77204  aattatttttcaccaggacctaaacaaacaaatttacgtcactatctagatttatatgta
 77264  ttaaaaagattccgtaaatttttaagaaaaaaatataacaaatcatattctctttatttt
 77324  actaaatatttcaaaaataatgatggaactttaaaaagagaaatttcactatcctatgta
 77384  gataaaattggaaataaagagagtataaaaactgttaaaatacctaaactagaagattta
 77444  cattataatacaaatctaaatatactcaatgtaaataataacattagatatacatcatat
 77504  ttaattaatcctaaaccttatgtactaaggcaaatattaataaataaagttaaaaatgat
 77564  ttaaaatctatattattatataaacaagactttaaatgtcctatctgtcacaaagaatta
 77624  ataaattggagaaatctaactaatttatctacctatgatattgattatattaataatgat
 77684  atattaatagataataatgttagtatagataataaatatcataaaatttattacaatatt
 77744  agtaattacaaatcaattaacataaataggtttaaagatatagaacttgattacataata
 77804  cctaaatttataagtttacataatattgaaactaaacagtttatagaaagtaaaaataat
 77864  ttacaattaattcactcagaatgtcaccatattaaatcaataagtgataaatttctatac
 77924  aaatgttttactaattatataatcgataataacgaatcagtgggaatatcaagtataatt
 77984  aaatttatagataaagcaatattagcttatgtggatgataaacataaaaataaatttata
 78044  aaatacttgaaaggtttagcaaaatag
;     G-cox1-I3-orf1108 ==> end
 78071  ttttatttaattaataataattaacatacttatagtaagtattggcaaagagctgtatgc
 78131  atcgagaggtgcatgtacagatctgtgaggggaagcatccgctaaaaaggtatgctcgtc
 78191  tatctcaattatggga
;     G-cox1-I3 ==> end
;     G-cox1-E4 ==> start
 78207  TCAATCGGTCTTTTAGGTTTCTTAGTTTGAAGT
;     G-cox1-E4 ==> end
;     G-cox1-I4 ==> start /group=IB (1.57e-20)
 78240  ctaattgtggctttccttgaatgtgaatttaaggtaataaaacatcactgtaagctgaaa
 78300  attttgttattatttaatactttattttatatttttaaagttataatttaaataaatata
 78360  ataatcagctggtaactttatttatatatactatccttagtcatataaaaagaaacctca
 78420  gagactatatgtggtgatacttattttaataatctcaaatttcatacttaaattttagat
 78480  gattcaaccccgcgaagcgggggtttaattttaaatgattcatggattttattttatatg
 78540  attcatgggttttattttaatccttaattatcagtaagtataagatatagtccataagta
 78600  tatatgttataaacaataaatacttag
;     G-cox1-I4 ==> end
;     G-cox1-E5 ==> start
 78627  CACCATATGTATGTAGTAGGATTAGATATTGATACTAGAGCTTATTTCACATCGGCTAC
;     G-cox1-E5 ==> end
;     G-cox1-I5 ==> start /group=II (7.31e-10)
 78686  g
;     G-cox1-I5-orf291 ==> start /first_aa=C
 78687  tgcgccattttattgttaaacttaatgtgtaataaattacaccttcaaatattttccatt
 78747  tataaaatttatcttaacaaaataatatccccaattaaatcccccccacgtagtgggggg
 78807  attgtattaatggggtttatcccaaaaataaaatcaaatttttatataaaaaaatccttc
 78867  tcaacttttaaagaaaataaatgtaaagatttgattttacataattttcattataaaaaa
 78927  ttaacatttaatttaaaaaaaggtataattactcgtaatgatagaaattctttaatttta
 78987  agtaaatatcataaaagtatgattattggtatgttattatctcatggatgaatgcattta
 79047  cataaattttgtaatccagctattggatttaaacaatcaataaataattttgaatattta
 79107  tgatgagtattttgtgaattatcttacatttgttctaatataccttatttaactaaaaat
 79167  attaatagaggtaaactattttatactatacaattttcaacacgtaaattagtaatttta
 79227  aataatataaaaaatatattttattatgaaaatagtaatagaaaaagtataaaattagat
 79287  ttattagatcatatggattatgtagttttagcacattgaataatgggtaatggttataga
 79347  aaaaatcaaggtttaactatatgtactgataattttaatattaatgaaaatattttaata
 79407  caaaatattttatatactaaattcggtattaaaactactttacaaaaaaataaatataaa
 79467  tatagaatatatataaatcgtatagaattaaataaaattaaacctaaaatagctccatat
 79527  tttataaaatcatttttatacaaattaaatttctaa
;     G-cox1-I5-orf291 ==> end
 79563  tttaataaaaaaatcgaatcttattttattttattaattaaaaataaaatcaaattttat
 79623  aatgatagaatgataataaataccctttataaaattatcccccccgcaaagcggggggat
 79683  gattctaccccgccctacgggcggggaaaattatagaaaatttcagaatgaaattttcga
 79743  tgattcatggattttattcaaaaattatccggatgattcatccccgccctacgggcgggg
 79803  aaaattatagaaaattgaagaatgaaattttcgatgattcatggattttatccaaaaatc
 79863  caaaaattatcctttaggaattaaattaatgtcacagcacaacgggggaaggattttgta
 79923  tataaaaattttattaaaagataatgacaagtatagggaattatgactaagatgattaaa
 79983  gggtaaaaccgccaaaatcaacctataaataggaatgatttatatagattaatcaaaccc
 80043  ccgcttcgcgggggggataaattaatattttgaagtaaaacattagacttagatacttaa
 80103  agtaatttaaggttgaccacagcatgtctaaaaaagggaatttaatatttcatccctgag
 80163  ttaagatttatatggttatgcccacttaaggtgggaatatatatatatattggtatataa
 80223  tagtagctgattatgtataggaaaatacaataagtccacagtaaatactaatcctgcgga
 80283  cagaaatatatataatgacctacgtaaatatatatttaagtttaagaagaatttgggatt
 80343  gacctaatatcgaaagtattaggttaacggaagatccatagtaattataataatatacaa
 80403  gttttataacgtacagatatatatataaaatatatctttttattaaatgtaatgaaggga
 80463  tctagttatatatttatatatataatggagagctatatgctatgaaaatagcacgtatag
 80523  ttcgggaaaggttttttaattaagcttttatttaatataaaaataataccctattaaata
 80583  aaatagatttgataaattaaaaataaaatataaatttctattttattaatttatttataa
 80643  ggtatttttagtataaattttaagaggattaatcaactatttcac
;     G-cox1-I5 ==> end
;     G-cox1-E6 ==> start
 80688  AATGGTAATAGCAGTTCCCACAGGGATAAAAATTTTTAGTTGAAT
;     G-cox1-E6 ==> end
;     G-cox1-I6 ==> start ;; mfannot: no intron type identified
 80733  aaaaaaaaatcctttagcaagattgtaaattagctgttcaacaaattaatataaaaaaaa
 80793  tattaagtaagaaaaattatattaataatataaatgggcaaattcgggggaaaacctata
 80853  tttaaaataagtaataaatataggtcaatcgacgagctaaatcataaatatagaaattaa
 80913  atatgtaaaagtgtagagattagacgctcattgataatctaagttataagataaaataat
 80973  gaaatataatatgattatttaaggtttaatccaaaagccagtaatggtataaagttaaaa
 81033  ttaactttaacaataataaacaaagatacccagtatggagtattaataacttttagggta
 81093  aattagttatattattgaaatatttaactagctagttatatgaaatataacagaatctga
 81153  aatgattaaggttaataaag
;     G-cox1-I6 ==> end
;     G-cox1-E7 ==> start
 81173  AGCAACAATTTATGGAGGAGAAGTAAGATTAGCAGTACCTATGTTATTTGCATTAGGTTT
 81233  CTTATTCTTATTTACTGTCGGTGGATTGACAGGAGTTATGCTTTCCAATGCATCAATAGA
 81293  TGTAGCATTTCATGATACTTATTACGTGGTTGGGCATTTTCATTATGTATTATCAATGGG
 81353  AGCATTATTCAGTTTAATAGGAGGTTACTATTATTGAGGACCAGCAATGTTTGGTTTAAA
 81413  ATATAACAAAATTTGAGCTGAAATTCATTTTTGACTATTGTTTATATCAGTTAATATAAT
 81473  TTTCCTACCTATGCGTGCGATCTTCAGATTTATTAGACTCCTCTTTGCAGTTGTATTGTC
 81533  TGTTGGAGGATATCTAAGCACAACCGATAATTCGGGTCATAAATTAAAGATAATATATGC
 81593  AAATAATATCAGATTATTTATGATGAGAGCCTTTATTGTTTCAAGTTATACAGTAATTTT
 81653  TCACTTAATTACTTTCGATGACCCCCTCAATCAGGATATGATCTTAGATCTTAAAAAGAA
 81713  GGGTAACGACTATAAGCACAGTAGATTCGTTAAAATACACCGTTCTTTAATAAATAACAA
 81773  TAGGGATATAGAAAATAAGAGGAAACAAATAACAACAAAAAATATTAATATTAATACCAA
 81833  AATTATATTAATAAGGCCTCTAATAAATTGATGGGATAACTTCAATAAATCACTAAGCAA
 81893  TTATGGAAATTTGAAGTTGGATGCTTTAAATAAAAGCATGATAATATGTAGATATTATTG
 81953  TTCTGGAAAAAGAAATCAAGGAAATTTAGAAATAAATGGAGATAACTTAAATCCTATGAT
 82013  CAAAAATCTTAAAGAGTCATATGAATATAAAAAATTAGTAGATTTAAGTCATAAAGATTT
 82073  ATTAAAAAATTTATGACCTGCTAATCAAGAGTATTTTAATAATATAACTCAATTAATTAA
 82133  AGATCAAAGTACTATAATAGCTATTAAAAGTGATAATTTAATTAAAAAGCATAAATATAG
 82193  TAAAAATGCTGTATTAAAAGATGAAAAGTTTATAGAATTACTTGAATTTGGAGGATTTAT
 82253  AATGACATCTTTACTTTGAAAATTGATGTCTATAGAGTTACTAACTAAAAATTCAGGTAG
 82313  CACAATACCAGGAACAGATGAGATAGCCTTTAAATCAAATATATCTAAAGTTGACAACAA
 82373  AAGTTCCGCACTAAATATTTTAGCAAATAGAATACAAAAGATTAAATATATTTTAGGTTT
 82433  AGCAAAGGGTAAAACCGATCAAGCAATTAAAAGGAAAGAAAAATCGAAACTTTCCCAAAG
 82493  AGAACTTGAAAGAAGAGAACTAAAAACAAAACTCGGACATGCTAAAACTAAATTACTTAG
 82553  ACAGGAGTATAAAGAAATAGAAAATAATCCTATAACTGTCGTTAATAAATATCATAATGA
 82613  CATAATTAAACATAATTTAAACTTAAAATTTAAATTATTAAAATATTTAAAACTAACCAA
 82673  TTTAAAAATTTATGAACCTGGACTAATCAAAATAGTTGAAATTCCTATAACTAATGGTAA
 82733  AATAAAAAAGATAGGTATTCCAACTATCAAGGATAGAGCAGTTCAAATGTTAATAAAATT
 82793  AGTAATGGAACCAATTATGGAGCCTATGGGTGACACTTATTCTTTTGGTTTTAGGCCTGG
 82853  ACGTGATTGTCTAATGGCAGTTGCTACTGTTGCAAATTTACTTATTCATAATATAAGTAG
 82913  ACCTAATCTAAGGAAAAAATATCTTGCATTTGGAAATAAGTTTATAAATAATTACAATTC
 82973  AGATAATAATCGTAATTTTTTAGTTGAAAAATATATTATTAATGCTAATATCAAAGAATG
 83033  TTTTGACAATATTTCACATCAATGACTTATTGATAATACACCTATGCCAAAAGGATTTGA
 83093  AACTTTATTACCTAAAATTCTTAAAGCACCTAGATTAGAAATAGATAAGAGTGTATTACC
 83153  TAGTATAAAAGGAGTTTCTCAAGGGGGTATTATATCCCCTTTGTTAATTAACTGAACCCT
 83213  TGATGGTTTACAAACTACCATTGAAGATGGTATTAAAAATTCGTACCCCAAAACAGGTAG
 83273  ACATAAAGGTAGTTTTATACATCCTGAAAAGGAAGGTTTCATACTAGAAAATGATAGAGA
 83333  TAGTTACATGAAATTTATGACAAAAGTTGTAACTAATTTTGTTAGATATGCTGATGATTT
 83393  TCTTGTAATTCATAATTGCGGAGAATTAAACGAACATCTAATGAATATAATCAAAGAATT
 83453  TATAGCTGAAAGAGGATTAGAAATTTCAACAGATAATTTTAAGATAATTAAATGAAAAAT
 83513  GGGTGAAAAATTTGACTACCTAAGTTGAACTTTTCATTTTCTTAGACCTTATAAAGTTAA
 83573  TTGAATTATTAAAGCACCTAAAGCTATTAGGGGTAATTTAACCAATTGAATAGGTACCTA
 83633  TGTATATCCTTCACGTAAGGCAAGACAAAAGTTAAAAGATCGTGTTATCGATATAACTAG
 83693  TTTAAAGAATACTCATAAAGATATTGGTACTATCGTAAACGAATTAAGTGTTCTTATAAG
 83753  AGATTGATCTAATTATTTCATTGGAGGTAAACAATCTACTATAAGAAAAAAGTTAGATTG
 83813  ATTCATCCTTAAAAGAACTAGAATGTTTTTATTCAAAAAATTTGGACTTAAAACTTATGG
 83873  TTATATGTTACAAAAATATAGAAAACATTTAGGTAAGTGAAAAAATCTACATGTTAAGAA
 83933  TATTAGTGGTGGTATCAATGAAGTTCCATCATTAATTAATCTTATAAAAGATATTCCCTG
 83993  AAGTTTTCTTTTATTTAATTGTAAATTTTACGAAAATAGTTTCCTTATTTATCCTAAACC
 84053  TTATATTTTATGAATAATTAAAATTCATAAACTATTAGATAAAGAACATGCTAAATTATA
 84113  CTATAAGCAAAATGGTTATTGCACTATCTGCAAAAAACCACTTATTAATTTTGAAACTTA
 84173  TAATCTAAAAGATGATCAATTTATCAAGGATGATAACAAATTCTTAATTAATTACTCTTC
 84233  TCTATCTACTGTTGATTATTCTCAAAATTTGTATCATAAATATGATTTATTTAATCAAAT
 84293  ATATACTAATAATATTAAAGATAGTAAATGATATTATAATTTACATGTTGACCATATTTT
 84353  ACCTAATTCTTTGGGTAAATTTAGTCCATATAAGGAAATATTAGCTAATACTAAGAATAA
 84413  ACAATTAATTCATTGTGCTTGTCATATAAATAAAAATACCAATTCTGATAGCTATCTTAT
 84473  TAAATTATTTCGTAAATTTTTCAATAAAGAACTTAATAATATCAATCGTAAACTTAAAAC
 84533  TGCCAATATTAAAGAACTATTTCTTTGTAATCATAATGCCATACAAAATCTTATTAATTC
 84593  TAAAGAGTTTTCATTGTTAGCTACAAAACACTATAATTCTAGCAAATATATTATTAGACA
 84653  ACTAAAAGCTATAAAAGCTACTAATAATGTATTAATAGATTATTTAAATAATGAGAAGAC
 84713  TAAAGTTAAATCTCATAGACTAGAGAATATCAAAAAAGTATTAATTAGAAAGTCACAGAA
 84773  AAGTAAAAGATAA
;     G-cox1-E7 ==> end
;     G-cox1 ==> end
 84786  ATCTATAAATTCATCATTAATGCCATAATTAAATGCCCGGCCGTAGGCCGGGATATTATC
 84846  AAA
;; mfannot:     /group=II (3.23e-11)
 84849  gagccgtatgcgttgagaagcgctcgtacggatctgtccaggggcc
;; mfannot:
 84895  TTAGATATTTCCTATCTAAGGAGTCTATTGGAACATTTTTTAGGTCAACATTTAGGCTTA
 84955  AGTAAAACTTCACTATATGCTGGTATCTCCTAAAGCTATATTAACTCATTTTTATTTTTT
 85015  TTTTAATTTTTGATTTCTTTTACCCTAAATGATCTAGATTATTTATCTTGATCTTTCATA
 85075  CCCCATAAAGCTGGGTATAATATATTAATATTT
;; mfannot:     /group=I(derived) (1.70e-06)
 85108  ttatggttttatcccacattatattatagggcaattttcaattatttaattaattataaa
 85168  agttagtaacattaatattgatttattctattttttagaattaatggtttatcagcaggt
 85228  aaccattaataaatatatttttatttaataggttcctcagagactatactatacgtgaag
 85288  aataatatttattttatattattaagagatagtcc
;; mfannot:
 85323  ATATTTTATTGAAAAATATTATTTAGATATAATACTCATAAAAATAATTTAGAAAATTAT
 85383  TAATGGGTTTTGGTTAACCCTTAATTTTTATCGTAATTATAAATTTTATAGGTATATTTA
 85443  TCTATGTTTTATAATATATATTATATATATATAAATATTTTATAAGTTAAAAGACAAAAC
 85503  ACAATTAATAATAGTATTTATATTATTAGTCATTAATTTATTTTATTTTATTTTCCGATA
 85563  AATAAGAACCCCCCGCTTAGCGGGGGGGTTTATTCTTATCCGATTTATCTTACCTATTTA
 85623  TAGGTTGATTTTATCAGATTTATCTTACTAATTTTATTAGTTATTTTTATCCAATTTATC
 85683  TTACTAAATTTATTAGTTATTTTTATCTAAAATTATTACAACTTAGTATTAATTATAAAA
 85743  AACCATATATAGGTGTAACCTATTATAAAATTTATTATCCGGATGATTTGGGGAAAAACC
 85803  CCATATATGATGATTAATCCCCGCCCTACGGGCGGGGTTATTTATTCCATTTATCTGCTC
 85863  CTAATTTTCTTATTTTTCATCCTGGTAAATTTATCCTAATTTATCTTCCTAATTTCATTC
 85923  TTCAATTTTCCTATTTATCTTATAAATTCAATTTATCTTTATTATATTATTATATATGTA
 85983  TATATCCCGTAGAGCATTCTTTTTTTTATAAAACCTTTATTTGATCATATTCAACTAAAT
 86043  ATAATGATATTAATTATATGTACATAAATTATACTATACTTTATAAGAATAAATTAAAAA
 86103  TATAAATTATAATCAGTAATTAATGGATAATATACATTTAGATATTAAATCCCCCGCTAA
 86163  GCGGGGGATTAAACATTTAGATATTATGGGGTTAAATATATTTGAGATATTTATCTTGAT
 86223  ATTTTGGGGGTTAACCTAACCCCATTAAACATCCCCGCCCTACGGGCGGGGATCTTTTAT
 86283  TTATTTTATTAACTAAAGATAACAAATTATTGTACATAAAGTATAATTTATTATTTACAT
 86343  TAATATTTTTAGTTAAAATATTTAAACATAATTATTGATATATAATTAAATTAATAAAGA
 86403  TTATAAATATAATAAAAATTATGTATAAAAATATCTATAAAATTAAGATAAGAAAATATG
 86463  GAACTTATAGTTATATAATAACAAAAATAATAAAAAATAATGGAGATTAAAATATAATAT
 86523  ATAAGAAATAAAATCCCCCGCTTCGCGGGGGATTTGATTAATTTCAAATAAAATATAATT
 86583  ATAGATTTTAATAATTTATAAAATAACAAATTTTATGTTGTAAGTAGTCTAAATATTAGT
 86643  AAAAGATAAAATTATATTAATATACCTCGTATATAAAATGATAATAAATATTTATCTAAA
 86703  GCTATTAAACATAATGGATTATAATTTTAATTTATAGATTAAAAATTTTAATGGGATAAC
 86763  ATATCCAATTATAGATATAGATAAAGAAAATTATACAACATTTATTAGAGCTATAGAATA
 86823  AAAATATAAAGATAAATTAGAATAAAAAAAATAATTGAAGAATTAAGGGAAAGACCAAAG
 86883  GAATAAAATAAATAAATGAATCATACCCCCCGCAAAGCGGGGGGGATTATATATCCCGCC
 86943  CTACGGGCGGGGATGAATCATCTTTAGATAATATATTAAAAACTGCAATTAATATCAAAC
 87003  CTTATAAATATAATGATAATTTAATGTTTGGTTAATTTCATTCATAATAATTGAAATTAA
 87063  TAATTAATATTGAAAAAGGTGAATTAAATCCTATATATGGTAAACTTTAATTATTTTAAA
 87123  CAATTATGAAAGTAAATAAACGTATATATGTATACAATGAAAATACTTTTTAATTAATTA
 87183  AACAGATTTTAATCGGATTAATTAAAGTAATTATAGGTTTTTTAGCAATTGCTAAATAAT
 87243  AAAAAAAAATATATATTATCTAATAAACCATATAAAGATAAAATAAATAATTAAAATGTA
 87303  ATAAAAAGAAAATAAAAAAAATATATATAGTTATATTATAAATAGAAAGCTAAATTCTAT
 87363  GCCACGTAGAATTCCTCAATATCCTGATGCATTTGTTGGTTGAAATTATATAAGTAGTAT
 87423  AGGTTCAGCTATTTCAATTATTTCAGTTATTGTTGGATTAAAAAGTGTACTAATTCAATT
 87483  AGAAAATGGTAAAAATGAAGATTTAGAAATTCAAGTTACTCCTGATTTTTTAGAATCTAA
 87543  TTTAACTAGAAATACTAGAGATTCAGATTTAGAATTAATTTTAACTAGACCTGCAGAGTA
 87603  TCACACTTTTAGTGAATTACCTGTATTAATTTCTCCTATCTCTAAATAATTATTCTTTTT
 87663  ACTCACTCTTCTTTACTTATTTTAATTTTACTTAACTTAATCTAAAGTCGAGCTTATTTT
 87723  TATATATTCATTTATTTTCTTCTTTTCTCTCCTTCTCTCTCTACATCGTTCATTTATTTT
 87783  TAACCTTATAATTTTACATTTTTAGTCTATTATTTAATAATTACATTTGTTTATTATAAA
 87843  TGATCCCGCCTCCTAGGGATTATGAATAAGATAAATTTCCCTAAGAAGGGCAGGCTTATT
 87903  CATAGGAATATTTCATTCTTCAATTTTCCTATCCATTTTCTAACTTATATTTTTTATCTT
 87963  TTTCTATTAATTTTTATACCTCTTTATTTTTTATTTTTCTCTCTCCTTCCACTACACCTT
 88023  TTTATTTGGGGTTTACTTTATCACATTTCATTCTATAAAAATAAATACCGCAAAGCTAGT
 88083  CTTATATATTCAGAGATAATAAAAAATATAGGATAAGACTTTTAAAATTTAATTCCAAAC
 88143  CTAACTGTAAATATATCCCCGCAAAGCGGGGGATTTATCATCTTATTGATTTTTCTATTT
 88203  TATATTCCCTAAGAAGGATTGAATTCTTTTATTTATTTATTTTTATATTAATTTTATATT
 88263  TATTATTTATAACTAATTTATATTTTTTTAGATATTTTTAATTTATATGATACATAACTT
 88323  TATTTATCCTGGATTTATCAACCCCGCCCTACGGGCGGGGTTGATTTATCTTTATATAAT
 88383  TTATAAGTTATATTATATTTACTTTTTAATTATTTTTATAATTATTATATTATTTATAAA
 88443  TCATTAAATTATTTAAATAATGTAATTAAATTTATATCTTTCATTTTATTTTACCTATTA
 88503  ACCCCGCCCTACGGGCGGGGTTTATAGTATTTATGAGTTATGCCTCACTAAACTAAACCA
 88563  ATGGAATAAATCTCACATATATATATATTACTGATATCCCCATTTTCCATATATTCCCTC
 88623  TACATTTTCACTCTCCTCCTACTACGTGGTAGGCTTTATACCCTTTATTAATCCTATTTA
 88683  CTAACTTTAGTTGTACTTAACCTAATATTTATTTTCTAACTTTATTTATTATTTATCAAA
 88743  ACTTATGTTAATATTTACTTTAATTATCCATAAATAAGAACCCCCCGCTATGCGGGGGGA
 88803  GGTTTAATTTTCCCCGCGGAGCGGGGATAAATACAACCTAATTTATTTAGGTTTAATTCT
 88863  CGGGTTAACTTAACCCTATTTATCCTCCCAAATTTTTTTATTTATTAATAACTGATAATT
 88923  AGTTTAAATGTAATAATATACCTAAATTTATATCTATAAAAATTTTTATAAATATATACC
 88983  CCCATTTCTAATTTTTACATAAAATTTTTATATGCTATATTCTATTTTTTTTTTGTGAAT
 89043  ATCAAGATATTATGAGGTAAATCCCATAAATATAGATATTAAACCTAAAACATCAAGATA
 89103  TTAAATAAAAATATGATATATAGGAATATATATAAAGTTTGCTCTCCATAATATTGTATT
 89163  GTATTATATGCCCTCTATATTATAATGTATTTAATCCCCCGCAAAGCGGGGGAATGAAAC
 89223  ATCCCCCCCAACTTAGGAATATTATATTTTATTATATTTTTGGGGTAAACCCCATAAATC
 89283  ATCCCGCCCGTAGGGCGGGATATTTTATTGTAAAAAAAAAAATATATAAACATTTAAGTT
 89343  ATAATAAACATATAAGTAAATAGTAGACAGTAAAAATATTACTATAGTTGAAGATATATT
 89403  ATTTTCCCGGAGGGGCATATATCTAATTTATAATAATAAATGTAAATAATAATTTTATAA
 89463  GTTATGTATATTAACAATATATGTAATAATGCCCAAGTATAGTATAGTATAGCATAATAA
 89523  GGAGATAGGAATTATTAAATTGTATGAAACATTTTGCTCAACTTAGGAGATATTTTTATT
 89583  TTCACTCTCCTCCCACTACGTGGGAGGCTTTAAATTTCTATCCCCGTCCTAAGGACGGGT
 89643  ATTTAATAAAAAGTATCGTATCATATCATAATATAAAAAATAAGAATGTTATAAATCCCC
 89703  CGCCCTACGGGCGGGCATATTTTTTAATTAAAAAAAAAAATGTTATTATAAATATATATA
 89763  ATATTATTTACATTCTTATTTTTATTTTTATTAAAAGTAAATAAAACTTAGTTAATAAAT
 89823  ACTAATAAAATATATTAATTATATATATTTAATTTATGGACCTCGTAGCCAGTAGATATA
 89883  CCTTATTAGGATTATGTTTTATTTTTATATATGTAAATTTTATATCATATAATATGATTT
 89943  ACCCCATATATTTATAATATGTCTTTCACCTTAAAATAAAATATCCCGCCCTACTTATGG
 90003  ATGTTTCATACCCCGCTTTGCGGGGTATTAAATAAAATTAGATAAATATAATAAAAGATA
 90063  TATTACCTTATACAAGATATCTTATATTAAATTAATTCTATAAATGTATATATAGTACCT
 90123  AATAATCATAAAATAGATAAATAAGAATAAATAAAAATAAAGAAGAATATAAAAATATAC
 90183  AAAATAACTATTTTATAATAAATAATCAGATAATAAATCGGATAAGAATCAGAACTTAAA
 90243  ATTAGGTTATGATTAATGGGGTTTTGTTTAAGCAAAAAAAAATCCTAATAAACTAAACAA
 90303  AACCTTATAATTAAAATTAAATTAATAACTATTTAATTCCCATTTAATTTCCACCTTTCT
 90363  TAGGGGATATGTAAATTCACCCACACCAGGATCCCCCGCCCTACGGGGGGGTATTTAATT
 90423  AAACTTAATATTAAGATTAACATGTAATTAATAAATACTATAAGTAAACAATACATAGAA
 90483  AATAATAAAATATTCTAATATTTAATATTTATTAGTAAAACCCTCTTTTATATTATTTAT
 90543  TGAATGTTATGATCTAATTTTATTTATAACTTTAAATTGTTTTAAATTATCTTATAATTA
 90603  ATTTGGGGTGAAATAAAATATAATAAAATATCCCGCCCTACGGGCGGGATGTTTAATACC
 90663  CCCGGGGGATAAAATAAAACAAAACCAAACCCCAAAATCTAACCCCAGGAGGGGGATTAA
 90723  TTAATATTGATATTTATTATTAATTTAAGGGACCCAACATTCTTAAGAAACTATTTCATT
 90783  ATCTTTATTTTTAATTCTTTATTCTTTTAATTTCATACGTTAATTTATCTCACTCTAAGT
 90843  TCACCTACTCTAAAAATAACTACTCCTAATAACTTTCATTATTATTATTATTATTATAAC
 90903  ATTTACCTTTTAATCCCTTTTGCCCCTACTACTTATTTTATTCCTTTTATTTTTTATTTT
 90963  ATCGTTTATCCCTTTTTAATCGATTCCCTACTTATATTAATTAATTTTATGTTTAATTAA
 91023  AACTCCTTTATTTTATATATTTAATCTTATGTTATTATATATAACATACACAAGATAAAG
 91083  TTATTATTTATGATTATACATATTTATTTAATCTATTTTTAATAATTATAATATAAATAA
 91143  AATCGTATAATATATGTTATACATATATAAATATTAATATAAAATATAATATAATTATAT
 91203  AGCACTACTAACAAATAATATAATTAATTATTAAATACTTTATATATATGAAAATAAACT
 91263  TATAGTTAATAAACTTATATAATTATCCCGCCCTAGGGGCGGGCTGATTCATCCCGCTTC
 91323  GCGGGAGAAATTTTAGGTTTACCTCAGATTCTTGGGTTATATCTAAAATTTATATAAAAT
 91383  TTCAGTATGTAAACCATTAAGATGTAAATCATTAAGATGAAAACCATTAAATGATCTATA
 91443  AAATAATTCTGATAAATATCCCCGCCCGTAGGGCGGGGATGATTCATAATAATTTGGGAT
 91503  TCCCCATGTTTCATATAATTATATTTTTTTTATTTTTATAATATAGGTTTATATCTAATT
 91563  TATAAAAGTTAAATACATAAATAAAAACTTATAAATAAAAATTATAAGGTAATATTTTCA
 91623  TTATTAATTTTAATATTATTTTTTATTCTTATATTTTATTATATATATTAAAGGTAATTG
 91683  GATTCTATTTTAACTAACCTAACATTAATAATTAAATAATATAATATAAAATATAAATTT
 91743  ATTATTTTCTTATATTTTATCCCGCAAAGCGGGGTTTGAAACATACCCGCCCTACGGGCG
 91803  GGTATATCTTTTGGGTTAACCCCATTAAACATAAAAATATTTATCTTGATCTTTTATTTA
 91863  TACCATTCTGTTTTAAGATTTAACTATACTTACAACTATTTAATTATATATATGAATCTA
 91923  TTATACTTATGGAGGATATTATAATATCTATGGAATATAATATAATATATAGGGCATATA
 91983  ATATCAAGGGCATATAATATCATTTTTACCTATTTAATACTTTAATATTAATAAATTCAT
 92043  TATATAACTTAAAATTTTAATTACCTATTTTTAAAGACATATTAAATTATAACTTATTAT
 92103  ACCTACTTAATTAAAGAAATTAATTTGGGGGTTAATCAATTAGGATAAATATTTTATTAT
 92163  AAAATAATAATAAACTAATTTAAAACATATATACTTTTTAGTTTAAAAGGTTATTTGTTC
 92223  TAATAGGTTCCTTATTATTCCCCCCGCATTGCGGGGGGATAGATATGCCCTCCTTTTATA
 92283  TCCGTTATTCATATTGTGGATTACTAAATTATTAATTTTTCTATTAATATTCCTATTATT
 92343  CTCTTGCTTTTATTCCTCTCTTTATTTTTTTTTAGTTAATTTTTGGGGTAAACCCCATTA
 92403  ATCAACCTCCCCGCCCTACGGGCGGGGAGGTTAATTTTTAGATCTTATTATAATCATGAT
 92463  ATTTATTTTATTTGTCATTTTATTTTGGGGGTTAACTTAACCCCATTAATACAATCCCCC
 92523  CCACGTAGTGGGGGGATCTTATTCTCCCGATAAATAAAATCTATAATTAGATTTTATTTG
 92583  GGGTTTTAGTTTTACCCCATGATTCAACCCCGCCCGTAGGGCGGGGGTTAATTTTTATTT
 92643  TTATATTTAATATTAATATGTATAATATTTATATCATTATTTCATGGATTTTATCTTATC
 92703  TTCTCTTTATTTATTTATCCTAATCTAAGGTTCCGTACATCCTCCCCCACTTCCTATATT
 92763  AATTTATTTATATAATTTTATAAATTGTAATTTTTTACATTCTTATTATTTATTTTTTTA
 92823  TTTTATTAATTAATATCTAATTTTAGGTTCTTATTCTTATCCTGATAATTATAACCTAAT
 92883  TTTAGGTTCTGATTAATCCCCGCGAAGCGGGGGATAATTATAACTATATCATTTTTATTT
 92943  AGGTTTTTCTTACCCTCTATCACTATCACTATCACTAGAATTATTACTATAACTAAGTGA
 93003  CATTTAGTTTATAATTTTATATTCCTATATAAATCTGAATACTTGTTATTATAAATTTAA
 93063  GTTTATAAATATATATAAGTATAAAATTTTTATTATTAACTTATATGTAAATTTACTAAT
 93123  TATATAAAAAATTAGGGATAAAAATTAATTTAAGGTTTTACCTCAGATTAATCCTGCTTC
 93183  GTGGGTAAAATTATCTTACCCCCGCGTAGCGGGGGGAATAGGATTCATGGGGTTTTACCC
 93243  CCCAAATTATCTTACAAATAAATTAACCGGCCAATGCCTATTTAGGGTATATTATTTATT
 93303  ATTTTAATATATAAATAATAAATTTATGATTTATAAATTTTATTATAAAATAACCATATA
 93363  ATATAAACCTATTAATTAATAATGGGGTAATACCCCAAATAGATCAATAAAATTTATGAT
 93423  AGATAAAAACTAATAAATACCGCGTAGCGGGTATGATTAATACCAGCGAAGCGGAAAATA
 93483  AATTTTAAGTTATTATAAATTGTTATTATATATAACCCAATATAAACATAATCTAAATTA
 93543  TTCCATTGTTTATAATTATAAATAGAATTCTTATTAATAATCTTATTATTTTTATATCTA
 93603  ATATATCGATAATATTAAATATTTTATAGGATAGGGTTAATTAAAAAAAATTATAAATAT
 93663  AAATATGGATATATAAAAAATAACCTTAAGTATAGGTAGCATAATAATAATATAGATATG
 93723  CCCGTCCATAGGACGGGAATATACCCGAGAATCAGATAAATAAAAATTAATTATACGGCT
 93783  TATAATTTAAAAATCTATGAATATCTTATTTATTTAATATATTGCTTTTAGGTTACACTA
 93843  TGTCCATTAAATATTATCTTTAATAACTATTAAATGATATTTTTATAAATTTTGTAAAAC
 93903  ATTAATCATCCCATTAATTCTCCCCGCCCGTAGGGCGGGGATGAATCAACCT
;; mfannot:
 93955  ccccccgcgtagcggggggaggttaatttaaactctcaattcttttacatatcaaatctt
 94015  tagttaatttatcgatgattcatgttaaacatttattattaaataataataacatattga
 94075  atttttagtattttaatggttattttattttatcttatttaatcttaaaataaattacac
 94135  tactactaatggtttcaatctatttataaatatttataatatttaacttatagatataaa
 94195  tcaattttatcaaacattttgtcacaatttatttaaggatgttaatatcgctagctttaa
 94255  ataaattattctcgcattgcaagtatgatttataggaaaatttcattcttcaattttcct
 94315  atctatttggggtattattttaccccatgattaattaattgaacaattttattttgggat
 94375  taatacggtttaattttccccgcggagcggggataaatacaaccccccgcttcgcggggg
 94435  gtttaatttttggggtataccccataaatataacctaatttatttaggttgaatttttct
 94495  atataaaatattatatttattcaagttaatttaagttataatgatagtcctcatatttta
 94555  atccttaaatttttatctatactttataaaatgttggttaaaaataatatagatttaaat
 94615  attaataaaattttagggtttaataaaaccaaacccattcatcatcaaattaatcacccc
 94675  ccgcgtagcggggggagg
;; mfannot:     /group=IB(5') (1.67e-04)
 94693  TTGATTCATGGGATTTATTCCAAAAATTAATCTAAAAAATAAATAGAATGAAAATAACTA
 94753  AAATTATAAATATAAAAAGTATAATCATTATAATGTCTTAATATATAAAGAATAAGGTTA
 94813  ATAACTAATAGAAGGTTAAAATATAATAATAATAATTAAAATTAGATATTTATAGATATA
 94873  ATCATAGATACTAAAAAACTTAAAATCAACGTTATCATAATTTTGGGGCTGAAATAAAAT
 94933  AAAACTCATGAATCAGCCCGCCCGTAGGGCGGGATAAATTTAAGATATTACATTATAAAT
 94993  ACTAACATCTTTAAAATCATCTTAAAAAACAGAAAAACCTAAGGGAATAACAAAATTATC
 95053  ATCACCAATAATACAAGTTTATAAATTAAAAGACCCAATATGTAAAAGGGTATTTAGATC
 95113  TTTAGCTAATCAAAAGTATTTAATTTTAAATATTTTATCCCCCGCGAAGCGGGGTCTGAA
 95173  ACATCCCCGCCCTACGGGCGGGGATATTTTTAGGTGTTTTATTTAAAAATTTAAACTCAT
 95233  AATTTTTTATTTAATCATATTTATCTATTTTTATAATCTACATCTATATAATCTTTAAAA
 95293  GAAAAGATTATAGATTGAATTTAATCATCTACATATTTAAACAAATAAAATTTATAAATA
 95353  AATTTAATATGAAAAATAACAAAACTATTAATATAATCTTGTAAATAATTTTTTATATTT
 95413  GTATAACTATATTAATATAACTCAAGATTATCACTAGATAAATTTATCTCTAATGATCTA
 95473  TCTATTAATGAAACAATATTTGTTATCATCTTAATATGATTTTTTTTATCTAAAGGGTAT
 95533  TTAAGTATTTATCTATTAATTATCCCCCCCGCAAAGCGGGGGGATGATTCATGGGGGGTG
 95593  AAACCCAAAATTAACTTTGTATTATCATAAATTATCTGATTATTATTATAATAACAGTTT
 95653  TATTTTTTATTATTATCTAATAAAGTTCCCCGCGAAGCGGGGAATTAGATTTTGAAAATA
 95713  AAATCCCCCCCACGTAGTGGGGGGGATTGTATTAATGGGGTTTAGTTTACCCCAAAAATA
 95773  AAATTAATATTATATTTTAAATATTTATATGTATATTAATGGTAATAAACATACTATTAT
 95833  CTTTAATAATTATTGTTTAATACTTAAATGATCGAAAATTTCAGAATGAAATTTTCTATG
 95893  ATTCATGGATTTTATCCAAAAATTATCTAAAAGATGATTTATCCCGCTTCGCGGGAAAAA
 95953  TTATCCCCCCCGCAAAGCGGGGGGATGATTCAACCCCGCCCTACGGGCGGGGAAAAATTA
 96013  TCCTAGATTTTATTATGATAAATAAGATTTAATAAAATCGATATTATTTTTCAAATCAAA
 96073  TTTTATTTTATGAATAAAAAATTTAATAATGGTAAGTACCTAATAGTTATTTTTTAAGTT
 96133  TATATTCATATAAACAATTTAAAGAAATTAATAGTTATAATTATCCCCCGCTTCGCGGGG
 96193  GATTAATCAAACCCCCCCCCGCTTTGCGGGGGGTTATAATTCTCAGGATTAATCAGAACC
 96253  TAAAATTAGGTTATTATTAAAATTTATTAATAAATTTTGTTAAAATATCTTAAAACTTAT
 96313  GTTTTATTGTTATTTTAAATTATGGAATGATTTAGATATTTCATTATCCTTTATTATTGA
 96373  ATTATCCCCGCGGAGCGGGGATAAATACAATCCCCCGCTTCGCGGGGGATTTAATTAAAG
 96433  GGGTTAACCCCCAAAATAAAATAGATAAAAAAAAATCCATTTATTTTATAAAAATTTATA
 96493  TAGTATAAAAATTAGCTATGATAGTTAACATTAAATAAAAAAAATAAAGATATGAAAAAA
 96553  TAAAAACGAATTATAAAATATAGTAGTTATAATAACGATATCAAACAGGCTTTGCTTTTT
 96613  ATGGTTTATACTTAAAAGTTTTTAACCTATAGGCTATAATCTTATTATTAAGATATAAAT
 96673  TAAGATTATAATGGGAGTAGTCAACAAACATTAAAATATATTAAAACTTAAAAAATAAAA
 96733  ATGAGGAATACCCTACTTTATCCCCCGCTTCGCGGGGGATAAATCATAAGTTAAATATAA
 96793  CATTAATTTTCTTGCATTTATGCTAAACCTTTAACTTTTTATAAAGGTTCAATTAATTAA
 96853  TCATGGGGTAAAACCCCTAATAGATCAACCCCGCCCTACGGGCGGGGTTTATTTATCAAC
 96913  TAAATTTATTAATTGATAATCTATAATTTCCGTTAATAAATTTAAATATTTATCAATTTA
 96973  ATAATTATTTATTAATTAATATTTATGATGGTTTGATTTATAATTTTAACTTTAAATTAT
 97033  ACCCCCAAAAATTCTCCCAGATATAAAATGAAATGAAATTTTATCCGATTTTAATTATGG
 97093  GGTTAACCCCCAAGATCAAATCCCCCGCTTCGCGGGGGATTGGATTTTTTTTATGAGAAA
 97153  AATAAAAACAAATATTAGATAATTATTTTTAACATTATTTTTTTTTATTTATTTAAATAT
 97213  TTAATTATATATAATCTAAGGAATAAAATACTTAAAATAATAAAGAATAATAAAAATAAT
 97273  AATAATAATTAAAATAGATATTAAATTAAAATGTTTAATTTTAAATAAAATTAGGATTGT
 97333  ATTTATCCCTCCCCCGCTATGCGGGGGTATAATTAAATTAGGGTTGTATTTATCGGTGGA
 97393  AAATAAAATTTGGAATCTTATTATCATAAAATAAAATGAGAAAGATATATATAATAAAAA
 97453  TATGTTAGACATATATAATCTTATAAAATGGGATACCGTATTATATATTTTTTATTAGCT
 97513  ATTATTATCTTAGTTATAGGTTATAGTGCCTATAATTTAGTTATATATATATTATTTTGT
 97573  GATATTATATTATTTATGTCTGGGGGTTAAATAATTCATAGTTATATGTCTTATACTCAA
 97633  TGATTAAATAAATAAGGAGGTTAATATTATATCTACCTTATAGTTATATATCTATGGTTA
 97693  TAGGTTTATTATCTTTAAAGGCTATGCTATACCTGGTTTAACTTGTTTTTATTAAATAGA
 97753  TATAGTGATAGATTAATAGTATGGTACTTATATATTAAGTGAATATAAAATGTTTTTACA
 97813  TAGTTTAAGCTTAAGCAACAATAATACCTATTTATTTTTTAAGAGTATTTTATTTAACTT
 97873  TATATAATAATCGTAGATCTAATTTATATACAAATAGATAAATTAATTAAATGATTATAC
 97933  CTATAACTCTATTAGTTATTTATAGTATTTTATTAGTTTATTTTATTATTGAGATAATAT
 97993  TTAATTTCATTTTTATATTTATTTACCTTATACTAATACTTAAGAAGTAAAAAAAATGAA
 98053  TTTACAATAACAACTAATTTATTTATTTATCAATAATTTTAGGTTTATTTTAAATTTTAA
 98113  TAATTAAAATCTATAATTATATTATATTTTCCATATTTCCATTTGTGTAGGATATAGGCC
 98173  ATACCCCGCGAAGCGGGGGATATACCATAAATAAGACCGACATTTATATTAATTTATGGG
 98233  GGGTTTCACCCCCCCAAAATTATCTTATATATTTTATTAATTTTATCTTTTATTTAACCT
 98293  ATGTTTTTACTTTTATTTTCTGATTTATACAACCTAATTTTAGGTTGAATTTATAATTTT
 98353  ATAATTATACCTGTTTTAGTATTTCGTGCTTATTTTAATGTATTAACTGATAATTGTTTA
 98413  TTAAATTTTAATAAGATTATACTTATATTGGTTGATATATTTGAAAATATTTCTTTAATT
 98473  ATTATAATTAAGATTTAAATAGTTATATTTACAGTTAGATTAGAAGGACCTTGCATTATT
 98533  AATATTTTCCTAGTTGCAGTAGCGGGGGATATTTTGGCCTTTTTCCTATATTATATAATA
 98593  TATTTTACATAATATGGCCTTCTATATACTTTAAAATATGGCCTACGGCTATTTAATATA
 98653  AAAATTTTATTATTTATAAAAATCTCTTTTTACTATTTATATATAAGATAAAATAAAAGA
 98713  TCCCCGCCCTACGGGCGGGGATGTTTAATCCCCCCGGGGGATAAAAGATCAAGATAAATA
 98773  TCTTTATGTTTAATGGGGTTAACCCCAAAAATATACCCGCCCTACGGGCGGGTATGTTTC
 98833  ATACCCCCGGGGGATAAAATATAATAAAATATATAGACAAAATATTTTGATGTTTAATAC
 98893  CAAAAAATATCTTTATGTTTCATAGGGTTAGGTTAACCCTTAAAATATAATAAGATTTAA
 98953  ACTAGTCATGTATATTATTTCATAGGTAAGTAAATTTATATAACCCAAATAATAACTTTA
 99013  GAAGAGTTATGTTATAAATATTGAATTTTAAGACATAATTCACCTAAATAATGTAAAAAA
 99073  CATAAAAAAAATATAGGTAATAATAAAAGAAGAATGGTATTTATAAACCTTTGTAATAAA
 99133  AAAAATAATAATAGTAATATAAATATATAAACTTTTATATTTTATCTGTAACATCCCCGC
 99193  CCGTAGGGCGGGGATAAAATATCTAACTAACAATTTTAAA
;     G-trnN(auu) ==> start
 99233  GTTTATATAGCTTAACGATAAAGCAATGTATT!ATT!AATACATAGATTTTGGTTAAATT
 99291  CCAAATTTAAACT
;     G-trnN(auu) ==> end
 99304  AAATATGTATATAATTTTATATAAAGATAGATATATATTATATCTTTATACCCTTTAGGG
 99364  GAAAAAATGAATAAAAAAAAATAA
;     G-nad6 ==> start
 99388  ATGAATTTAATTAGTGGAATATCAAGTTTATTAGCAATGGGATTATTATCACCAGTACAA
 99448  AGTATATTATGATTAATTATATTATTTGTAAGTACAGCTATATCATTATATAATCAAGAT
 99508  TTTATATTAATAGGTATATTATATATATTAATATATGTAGGAGCAATAGCGATATTATTT
 99568  TTATTTATATTATCATTATTAAAAATAGAATATAAAGCTCAAGGGAATATTTCACCATTT
 99628  ATAATTACATTATTATGTGTTAGTTTTATACCTTTAGATTTAATATATATGAATAAAGAA
 99688  AATTCAGGAATAATAATAGATATAAATGAAACATATAATGAATTAAGAGTAGTAGGAGAA
 99748  CAATTATATACAGAGTATAGTGTATTATTAATAATTATAGGAATAATATTAATAATATCA
 99808  GTAGTAGGGGCTATAACAATAACAAAATAA
;     G-nad6 ==> end
;     G-nad1 ==> start
 99838  ATGATAAAAATAATAGAATTATTAATATTAATAATATCAATATTATTATCTGTAGCATTT
 99898  TTAACAGTAGGAGAACGTAAAACATTAGGATATATGCAACGTCGTGTAGGACCAGTAGCA
 99958  GTAGGATATTATGGAATATTAATGGCAATAGCAGATGCAGTAAAATTATTAATAAAAGAA
100018  ATAATAATACCTACACATGCGGATAAAATAATTTTATTTATAAGTCCTATAATATCATTA
100078  ATATCAGCTTTATTATGTTGATCAGTAATACCATTTGGACCTGGTATAACAATAGTAGAT
100138  CATACATATGGATTAATTTTAACATTAGCTATAAGTAGTATAGGAGTATTTGGTACATTA
100198  TTAGCTGGTTGATCAGCAAATAGTAAATATTCATTATTAGGATCTATACGTTCAACTGCA
100258  CAATTAATAAGTTATGAATTAGTATTAACAACTATAGTATTATTATGTATATTATTAGCT
100318  GGTAGTTTAAATTTATCAAGATATGTTGAAATTCAATCATCTATTTGATTTTTTATACCC
100378  CTTTTACCTTTATCAATTATATGATTTATAGGTTGTATCGCTGAATGTGCTAGACCACCT
100438  TTTGATAATGTTGAAGCTGAATCTGAATTAGTTTCTGGTCATATGACTGAATATTCTTCT
100498  TCTATTTTTGTTTTATTCTTTTTATCTGAATATGCTTCTATCCTTTTCTTATCTACTTTA
100558  ACTGTTATTTTATTCTTTGGTGGTGGTTCTGGTTTTATCTTAGGTTTAAAAACTAACTTC
100618  TTCGCTTTCTCTTATATTTGAGTTAGAGCTACTTTACCTAGAGTTAGATTTGATAAATTA
100678  ATTAATTTATGTTGAATCTTTTTCTTACCCCTTTTATTCGCTTCCGCTATTTTCTTACCC
100738  TCTTTATTATTTATTCTTGATGCTCAATCTTTCTCCATCTCTTAA
;     G-nad1 ==> end
100783  TTTACCCTTCTCCTTACTTAACTTTATTTATTCATTTATTTACCCTCTCTTTACTTATTC
100843  CCCATATTTTATTCCTCATTTATTTTTTTTATTCTTTTTATTTCTTGGTAATTTTATATA
100903  TAACATATATTTGAAATTTTATATTTATTTTTATTTTATTTTCTGATTAATAAAAACATT
100963  TATTTATTCTTTTTCTTAAATTTTTTATTAATTTACCTTTTTAGTTTTTTCATTCTTTTT
101023  ATTTTAATATTTTCTGGTTTTAAACTAGATTTTTTATATTCCCTTAACTTAGTATATTTT
101083  AATTATTTATTTTTATAGGCCATATATTAATAAATTACATTATACTTTGTTTAGTTTAAT
101143  AATTATAAAAATAAGGTTATATATATTATCCCCGCGTAGCGGGGGGCATATAAGTTCGCT
101203  AATTTTTTCTCCATAGTCTTTGTTGATTCTTATTTTTATATTTTTATATTTTTTCATTTA
101263  AAAATTAGATCAATATTTCATTTTATTTTTATATATTTATATTTTTTTCATTTTAAGATC
101323  TATATCTAATTTAATTTTTCCCCGCGGAGCGGGGAAATAATCAAATCCCCCCCCACTACG
101383  TGGTTAATTATAGATTGGATTCTTATAGGGGTTAACCCAAAGAAATACAACTTAATTTTA
101443  TAATTAAAATCCTGATTTTATTTTAATAAATAAAATCTATAATTAGATTTTATTGATTGG
101503  GGTTACCGGTAAAAATATCTAATTATTATAATTTATACAGTAGGATTCTTATTCGAATAA
101563  TTACAATCCCCCGCAAAGCGGGGGGGGTTAATTATAGGTTTTATTCTTTCTTATTTATCT
101623  AATCTATTTGATTTTTATATTTAGAAAGTATATAAAATAACTAGGCATAAGTTAATTAAG
101683  GTTGATAGAAATTTATATTTAGTTTTAATTCTATAAAAATATATGTATAAATATAATTAT
101743  ATGTCATATTATTAGTTAATTATTAGATACTTTTTGGATATAATCCATGTATCTGAGGTA
101803  AAACCTCTAATTTCTCCCGCGTAGCGGGATGAATCATCTTTTAGATAATTTCCCCGCCCG
101863  TAGGGCGGGGATGAATCTGAGGTAAAACCTCAAATTGATGTAAAACATTAATCATGGGTA
101923  CCCCAAATTTCCCCGCCCTACGGGCGGGGTTGAATCATCCTAGGATAATTTTATTATTTA
101983  TATTAATATTCCTTTATTACCCGCTACGCGGGGTATATTATTTTAAGTTTTATTAATATC
102043  GTAACTATTCTTAGATTCTTTTTTATTATTTTATTTCTGTATCCTATCTTCGTCCTTATA
102103  CTATCTTTTATTTTACCCTACTTAAGATTGATATATTATATCATATTTTTAATATATTAT
102163  CGCTACTTGCAATTTGATATTTTATAATATAAAATCATATCTTGGAAAATAATATTCCTT
102223  CCAACTATATGATATCACAGGAATAATATTCCCATCTTAAATATGTTATAATATCTATGA
102283  AAATAATATTTATATATATATGTATGTATTATTATACTACTATACCATTACATTACATTA
102343  CATAATTTTATAATAGATGGCATATACTATAATAGATTATATAACTTTTTATTTATTATA
102403  AATTAGCTATAGGCCATATTTTTATTTTAAGGTTATAATACTTTATTTTAAAATATATAA
102463  TATAGCTGTCGATCATATTATATTATCATATTTAGGTCATATGATATGCCCTCGATATTA
102523  TATGCCCCCCGCTACGCGGGGGGATATTATTTTATTTCTGATTTTATTTTATTTTATTTT
102583  ATTTCTGATATTATTTTATTTCTGATTTTATTTTATGTCATATCATATTTTTTTTTTTCG
102643  TATATTTTTTCGTTGGGGTTAACCAAACCCCATGAAACATACCCGCCCTACGGGCGGGGA
102703  TCTTTTATTTTTTTTAACACTTAACCTAAAATAATCAAAAATGGGGCAAATATATTTCAT
102763  ATATGTTTAAATTTAATAATAATTGATTTTACTATTGGTATTATCTCTTTTTTCTTCTTT
102823  CTTAAATTTGTAGGGTTAACCTAACCTAACTCCATAAATAAGATCCCAAATTTTATTTTT
102883  AATTATTGTTATATTTATTATTTTTAGATTTATATATATCATTTTAATTTCCTAAATTCA
102943  ACAGGCATTAAATAATAAAAATAAGATATAATAAGATAAGATGCCCAAGTAGGGAATTTG
103003  ACATCTGATATTTATTTATTTTACTTATAAATACTTTTAATAATTAATAATTAATTATAA
103063  GTTATTAATTAACTATACCTAAAATTAGTTATTTACTATCAAAATAAAAAAATAAAAGTC
103123  GAGAGATAAAATAAAAATACCCACAACGTAGGGAATAAAATAAATAAATGCGAAGGATTA
103183  AATATCCAAATTAATTATCCCCCCGCTTTGCGGGGGGATGATTCATCCCGCGTAGCGGGA
103243  GAAATTTTAGGTTTTACCTCAGATTCATGTTTTATAAATATCATCTAAAATTACAATTTT
103303  CAATTTTCTATGATTCACTCAGGAGGAGAAAATAACCCCGCCCGTAGGGCGGGGATGATT
103363  TATGGGGGGATACCCCATAATTATGGAATATATCAAGGGGTTTGGTTTACCTCAATTTTA
103423  ACTATTAAATTTTATATATGTTATTAATATAATTTTAATTATATTAAAGATATAATTATT
103483  ATCAATATTTTTCTAAGTTGGGATGTTATTAAGTTAAAAATAAGATAATATAAATTTAAT
103543  AAAATAAGATATGATTATTATGATATATTCACATATAAATTAAATAATATAAGGCCCAAC
103603  ATTAGGGGGTATACCGAGAATGAAAAAAGATATCTCAGATTAATGAAAAATAATAAATAT
103663  AAAAAATTAACCTCCCCCCGCGTAGCGGGGGGAGGATGATTCATCCCCGCCCGAAGGGCG
103723  GGGAAAAATTAACCTCCCCGCCCGTAGGGCGGGGAGGTTGATTAATGGGGTTTACCCCAA
103783  AAATTAACTAAAAACAATATATGGGAATTTATGCCCCCGCCCGTAGGGCGGGGGGAAATA
103843  TATTTAACATATTTTTATGTTATTAATTATGTATAAATTTAAGAATATAGGTTATTAATA
103903  ACCTTAAATGGGTTATGATACATTTTATACTTAGGGGATAAAATTACAGATTTATAGAAT
103963  AAATAATCTAAGGGAATTTAAACTTATTAAATAGGTTGATAACATATATCCCCGCCGTAG
104023  GCGGGGAATTAATATTTAATACATTTTATCTTTTCTTTATTATTAACCTAAAATAATTTA
104083  TATTAAAATATCTTATTTATATATATATATTTAATTTTATCTAATTTAATCCCCCCCCGC
104143  TATGCGGGGGGGGTGTATTTATGGGATTATTTTATCTTAATGATTTTATCTTATTTCATC
104203  TTTAATTTTTATATCTCATAGTCAAGGTATATTTCCCCTAATATGCAAAAATACTTTAAA
104263  AATATTTAATATATTTATAATTATATTTTTATTTTTATATAGTTTATATTTATCTATTAA
104323  CTTAAAATTTTTAATGTAATTATATCTCATAGTATACTAAATATATATATTTATTAAAAA
104383  AACAATACCAAAGGTATAAAATATATAATAAGTGGAATAAAAGTATTATAGTAATATTAT
104443  TATATTATTATATAATTATTTGGAAATAAGATATAACAATTAATATTAGTATGAATTTAC
104503  CCACCCAACTTAGGGATAAAAATATAAAAAATATATGTTATATTTAAAATATAGCTATAT
104563  TTAATTATAAAATGCTAAATAGTGAAATATTAATTAAATATATATTAATCAAATTAAGTT
104623  ATAGCTGATAAAATTAATAAACGGAAAAATATAAATGGAGATAATAACCCCTAAGGTGGG
104683  GGGAATGATAAATATTTTATTCTTTAAATATCTCATCAATATTATATATATAAATAAATA
104743  TGTAAATATATAATACATAAATACCTATATAAATTTATATACCAAATTAACTAAAATAGA
104803  GATAATAAAGATAAATATGTTAAATAGTTAATTAACCTATAAAATAATCAATAAGATGAT
104863  TAATGGGGTTAAGTTAACCCCAAAATTTATAATAAATTAAACCCCCCCGCGAAGCGGGGG
104923  GTTGTATTTATGGAAAAATTAAACTAAAAATCCCCACCGAAGGTACCCTTCGGTGGGGCA
104983  TAAATGTAAAATTATGATTTTTACCCGTTATATTTATTAATAACTTTTAATTATAAGCAT
105043  ATAAATAATTAAACATATTAAGAATTTAACTTATAACATATTTATTAAAAATTGTTGTTT
105103  AGTAATCATAAATCCCCCCCACGTAGTGGGGGGTAAAATTTATATTTTTTATTTGTTAAA
105163  TTTTTTATTCATATTTATAAATAAACTATTATTTTTTAATTATAAAATATATTTATTAAT
105223  AATAATAATAATAATAACTAATATTATAAATATTTTAATTAAAGTAGTTAATCTTTTTTA
105283  CTTATTTATATTTTAATTTGATAAATACAACCTAATTTTAAATTTAATTTTGAAAATAAT
105343  CAAATCCCCCGCGAAGCGGGGGATTTAATTTTTAATTTAATGATATATACGGATTAGAGT
105403  ATTTATTCATTAATTATTTATATTTATTATATACATCTTTTGACATATATAACTTATATC
105463  CCCTACTAAATTGAAAAGAACCTTAGATGGGAATTTGATTTAAAATTAATATAAAACTTA
105523  TACTTTTTTTTTATTATTTTATAATCTATAGACATTATTTTGTTAAAAGTATTTATTTTT
105583  TAATTATTAATATGAATTATGGGGTAAAACCGCAAATTCAACCCATAAATCATGGGGTGA
105643  AACCCCAAATTCCCCTCAGCTATGGGCTATGTAGGTATAATTTTTCATCTTAGGAATCAT
105703  TTATCATATTTTTATATGTTGGATTTATGATTTTTTAATATTTATATTTGAATATAAAAG
105763  ATATTCTAAAATATATAACTATATTTCTTATTAGGTAGGGTTAATTAAAACATAGATATA
105823  TGTTATTAAATTAAAAAATAAAATAAAAATAAGGGGAATATAATAATAAGATTACTAAAT
105883  ATAATAAGGGAATAATCCCCCGCTACGCGGGGGGCATATAAGTTGTACCAAGTTGGTAAT
105943  TTGATATCAGATTTTTTCTTATTTTGTAAAAGATATATATTAATATATATAATTTAATAA
106003  TCTTTATTTATAAAAACTATATCTAAATATGTTTTATAATTATATCATAATTTGATAATT
106063  AATTAAATATAACAAGATAAAAAAAAAATCAATAAATACACCCCCCCCGCATAGCGGGGG
106123  GGGGATTAAATTAGATAAAATTAAATATATATATAACATTAAAATTATTAATAGGTTTTA
106183  AATTAAGGTAAGATATAATAAAATATGTATATAATAAAATATACATTAGTTATTAATTAT
106243  CTTTTATACAACAATAAAATATAAATTAGAGTATAAAATAAGAATTATAAATTCTATTAA
106303  AATGAAATTATTACGAATTAATCCCCTCCAGGATCAACCCCGCCCTACGGGCGGGGTTTA
106363  TTAATCTTTGAAGTTTAGTTTAAGTTTATATTAAAAAAATATATACACTTTAATGTCATT
106423  TCATATATTATTAAACTACCTAAATTATATTATAAATCCCCTTAGTAAGAAAAATTAATA
106483  ATATCTATATTATCTATATCTTAAATTTTACTTTTTATAGTTTTGGTTTGTATTTATAAA
106543  ACTAACTTAAATATAGATAAGTAATATCCATTAATAATAAAGAATATAAGAAAATAGTAG
106603  AATTGTAAATTTAAAATATATAATTATTACTTTATAGGGGAAATATATGAATATTAAATA
106663  AAAATTATTAATATGTTAAGGATAAAATAAGATATGGCATTATAATTAGGATATAAAATA
106723  AAATCTAAAAATATAAATTACAAACTAGATATAAATATATTATAATAGTATTAACTAAAT
106783  TTAACAAAACAAAACTAAAGTAAGTTTAAATAAATATATTTAATAAATAAGTTATTAATA
106843  TAATAGTCTCCAAAAATAAAAAAATATTAAAAGTAATATAAATACCAATACTTAAAATTT
106903  TAATCTTTCCAACGTAATTGAAAAATAAAAAGTTAAAAAGTATATAAATATATCCGGCCT
106963  ACAGCAACCATAAAATAAAGATAAACTAAAAATAAGAAAAAAGAAAATTCATCCCCGCCC
107023  TACGGGCGGGGTTATTTCACTCAATCATCTATCATTTTTTATATAAGTATATATTTATTA
107083  TTGATTATAAACTCTAAAACTATAAATTATAATTCTAAATATCATAAAAAAAATAAAATA
107143  GATTTGATTAAAAAATAAAATAGATAATATAAATTATATTATCGAATTATCCCGGTCTAC
107203  TTAATTTCCCGCGGGGGGAATAATTAAAGATATTTATTAATTAAAAATTTAGTTATATAA
107263  TCCTATTTATTATTTATAAAATATATACAAAAATATTATTTAATGTCTACTTAGAATATA
107323  ATTATCTAAATATAGATAAATCAGATATGTTTACCTTAGGTGGGGTTTATAAAAAATAAA
107383  AGACATATATATAAATAGTAAAAGTTAAAACTAAAATAAATATGAAGGAATAAAAGGAGT
107443  ATGTAGCAGTCAACAAAAACTTTATCAACCTATAAACTTAATAGATGAATAAATAAACCT
107503  ATTTAGGGGAAAAATGATCCATAGGATGATAAATCCCCTCCCTACTTAGAAGATCAATTA
107563  TCGAGGGCATATTATATTATCCATTAGTATTACTAAATTTTATTTCATTATTAATCTAAA
107623  TACTCTTATTGGTGGTTTACTCTAAAAATAAAACTTATAACCTTAATTGTATGGGTATAG
107683  ATTATTTATTACTAATTTAAGTAATTTCCTTCCTATTAAAAGTAATCTATTAATGTTACT
107743  AATGATTTTATATTTAACGGTAATTTTATCTATTATTTAATTCATATCTTTTTAATAAAT
107803  AGTATTTTAATACTTATCTACTTTAAATTTTATTGTTTAAATTTATAGTCTACATATTTT
107863  AGGGGGTGAAATATAATATCCCCCCGCTACGCGGGGGGCATATAATATCAAAATGTTTCA
107923  TACCGATAAAATAAACCCCATGTATCAGAATACCCCAGATTTAATATAAATTAAATATAC
107983  CATATACTTTTTTTATTTTTTAGTTATTTACATTTTTTCATTTATTTTATTGATTGAAAA
108043  TAAAATACAATTATAGATAAGATTTCTTTTTTATATTTTATACCCCGCTTCGCGGGGTTT
108103  TAAACATCCCCGCCCGTAGGGCGGGGATCTTTTATTTTTTTTATTTTTTTTTTATCATAC
108163  CTTAGATGATATTTTACTTTACTAAAAATATTATAAATAATAAACTATATTATTAAAATA
108223  ATTAAAAGTCTACATATTATAAAATAAATAATTACTTTTTTTATATAATACTTTAATATA
108283  TCATCCCGAATATTTAGATATAATATGCCATTGATATGCCCTCGATATGATATAGATATT
108343  ATATGTTATAAATATTATATACCCTAGATATAATAATATGGTCCTATATAATATTTGATA
108403  AAATAATAAAAATCCCCCCGCGTAGCGGGGGGCATATATATTTAATTCAATATGTTATAA
108463  TTTAAATATAATGAAAAATATAATCTTTTTATAAGATTAAATAACCACAATTAAAACTAA
108523  ATGGTTTATAATTTATTAAATTTGTTACCTAGATTATTTAAATTAACCTAGATAATGATA
108583  AAATACATATATTAAAATAAAAATATATCCACCTTCTATATTTTATTAAATTCTCGCCCA
108643  TCTAATAAAATACCAAATTATATAACCTAATAAAAAGGAATAAATATATTTAAAAATAAT
108703  GTCCGTACAAAGAACTATACTCTTAGGGGATATAATTATTATATCTATATAAGATAAAAT
108763  AATATGAATATTTTATATCTCCTAATAAGGGATAAATAATATGAAATTAAAAGGTAAAAT
108823  TTATCCTATATATAATAACTTAATAATGGGGTAAACTAAACCCCATGAATCATATTATAG
108883  ATAAAATATCCCCGCCCTACGGGCGGGTTATTTCTAATTTATCTAACCTAATTATAGGTT
108943  TGATTCAAATCTGATTTATCTAACCTAATTATAGATAAAATTAATAATAAAAATAATTTA
109003  TCTTATGGTAGGAGATAAAATAAAATATAATTATAGATTATATTTAAGGGGTAAACCCCA
109063  CAAATAAAATCCCCCCCCGCATAGCGGGGGGGTTCTAATTTATTCCCGCTGAGCGGGGAA
109123  ATTTTAATAAATTTTTAATAAATAAATCATTAAATACCTTATAAGTAATTAACTTACATA
109183  TAAATAAGATATAATACCCTAATAAGGATTCTGATACCCGTCCTAAGGACGGGCATTATA
109243  GGTCCTATTTATCTTTTAAGATAAGATAAGATAAAACAATACCTAATCCTAAAATATATA
109303  AATATATAATTTTAAGTTGTATAATATCCTTTTTAGGTAATATTAAAAATAATAAATAAC
109363  CATAAAAATTAATAAATCTATAGATCAACAAATTAATCGATAGATCAATAAATTAATAAA
109423  AATCATACGGATGATGAATGGGTTTTATTTTTTCCCTAAATTTATCCTAGAATGATTCAT
109483  GGGTTTGGTTTTATTTTACCCTAAAACTATCTAATATAACCATAGATATTATTTAAATTA
109543  ATAATAAATATTATATTATAAGTTTTTTAATTCATACCTATACCAATGGTTATTAATTTA
109603  TATGCTAATATATTTTGGATATTTATATACTCTATTTACTTAATATATAAATATATATAT
109663  CAATAAGTATATTATATATTAGATATACTTAGGAAATAATATACCTAATTTAAAATTTAA
109723  TGAGGTATTTAATATAATACAAAGATAAATAGATAAGAATAAGGGAAAAAATAAATAAAG
109783  ATCCCCGCCCGTAGGGATCTTTCATGGGGTTAACCCAAAAAATATAGGGTATAATAACCC
109843  CCCGCTTTGCGGGGGGCATATAATATAATATAATATAAAAATTATGTTTATTTTTTAATC
109903  TTTTATTTTTTTTTTATTATCCCTATATAATCTTAAAAATTTATAAATAAGTAACATAAA
109963  ATTTTTAATAAACATTTATATAATCCTTATTTATATTTATGTTTAGTGGAGTAGGGTATT
110023  AAATCAAGCTTAAGCTGTAATATTAAACCCCCCCCGCTATGCGGGGGGGGGTTGTATTTA
110083  TCGGGTTTAGTTTACCCCATAATAAAATAAGGAAATAATTAGATAATAAAATATACTTTT
110143  AATTTTAATGCCCAATATTAATTATAAATATTATAGTTAAAATTATTAAATCCCGATACC
110203  CTATTACCTAATAAAATTTAAAAATATTATTATTTATAGGTATTAATTATCTTAAAATAT
110263  ATATATGTAAAATTATATATAATAAACTTATGATTAAATTTCAATCCTCCCCCACCTTCG
110323  GTGGGGTATTAATTGTCCTTATCGTGGTTTATTACACCTAATAGAGAGAGATATTTATTT
110383  ATATTCTCATATCTTTTTATATAAATATTCCCCCTCCTACGGTGGGGGCATATAAATTTT
110443  CGGATAAATACAACCTAATTTGAGGTTTTACCTCAGATTCAAGTTTTACAAAAATCATCT
110503  TATAGATAATATATCCCCGCCCTACTTGAATAATGAAATTTTCCTATGTATCATCCTAGG
110563  ATAATATATCCCCGCCCTACGGGCGGGGTTATTTCTTATTTATCTAACTAATTTTTATAT
110623  TCCCCCACCTACGGTGGGGGCATATTTAAGAAATTAGGGTTTATGTTAATTTTATTACTG
110683  TTAGGTTATATATATTTTTTTTTAGTTATTATATATCAAATCCCACTATTTTATAAATGG
110743  GATTTACCCCATAATTAAATAGAAAATAAAATAACATTAGTTTCAAAATATAAATATATC
110803  TATATTAATAAAAATTTAAATATACTACTGTGGAAAAATAATATATATATATATATTCTT
110863  TTTTCCTTGGATATAGGTATAATATTATAACAAATTAAAATAAGATAAATAATAATAATA
110923  CCCGATACCGTGGAGAATTAAATAAAATAAAAATATAATTAGATGATAAGAAAATATTGT
110983  CACCAGCGATATGATATCTTTTTCTTTATATTGCCTTCAAATTTATCCCCACCGAAGGTG
111043  GGGGGGGCATATTGCGTGATATAATTTCCTCAATATAAAATAAGATTAAATTTAAATATA
111103  TAAAATAAGATAAAATTTAGATATATAAAATAGTATTTAAACTTTAACCTAACCTAATAA
111163  AAAAATATATATGTTTAAATTTATACCGATATACCCGTTCTTTGGACGGGGCATTATATT
111223  TATAATTTTATATTATTAGGGTAAACCAAACCCTATGAGACATCCCCGCCCTACGGGCGG
111283  GGATCTTTTATTTTATATTATTAAGTAAAGTAAAATTTTTATTTTTAGAGCTATATTTTA
111343  TATAATTTGGCGCTATATATTCTAAAATATTATCAAAATTTAATAATCAGGTAATTTAAT
111403  TAAAAAAGATATATTATTAAGTAGGTAGAAATATATGATATTAATTTTATTAATATATAA
111463  TGGTAATATAAATAATAATTATATATATAAATTAAAAATTAATAAAAGAACCTAAGCGGG
111523  GAGGGATGATGAATCCGGATCAATAACCCCGCCCTACGGGCGGGGATGAATTTTACGGTT
111583  TACCCCATTATTTGAATATATCATTTATTACATTATTTTTTTTATTAATATATGGGTATA
111643  TTTTCTTAATTAAAGATATTCTCTTTCTTATATTATCCTATCCTTTAAAGAATAATAATT
111703  TTTTATATAAATAAAATATCATTAATTATCTTATAGTTATTTTTACTATAAATTTATCCA
111763  ATAATATTATCTATCTACTTATAAAATTATTAGTCATTTTATATATTTAATTAGATTAAA
111823  CATTAAATTATTATAAATATTAAATAACCCCTTTAGTATAAAAAATAAATTGATGTATTA
111883  TATAACCCCAATATTAAACCCCCCGCGAAGCGGGGGGGTTGTATTTATCTTAAAATTAAT
111943  ATTTAATTTTCAATTAATCAAATCCAATTATGGATTTTATTTGTTATTTTATCTAATTTT
112003  AATTTGTTGGATTTATCGGATAATTAAACTCTTATTTTATTTTCCCCGCTCCGCGGGGAT
112063  AAATAAAATCCCCCCCGCAATGCGGGGGATTTTATTTAAGTAATAATATCTTACTGTTTT
112123  CAATATCTTTATTCTTTGTTTATAAATTTTATTATCTATTTTTATATTATTTTTACTTAC
112183  CTATTTATATTTATTAATACCTTACTTTATTTTATTATTCCTATAATTATATATATTTTT
112243  TATCATAATTAAAATTCTTTTATAATGTTAATATAACAATTAATACTTATATATATAATT
112303  TTTACTTAGGTAAAATTTTATAGGATTTAAGGGGTTACATAATTTTAGTAGCATTTATGG
112363  GGCTTATTTTTAATAAATATTACTACTCTTTATTTACATTAATATTTATCCTCATTAAGT
112423  GGGGTTAATCCTTTATATATATAATTTTATAAAACTTAATATATATAACATATAAATATA
112483  TATATAATAAAAATGTCTTATTTTAATAAAAGATTAAAATAAACTAACTTAAGATTTTTA
112543  ATTAGGTTGAATAATCCTAGGGATCATAGATGAAAAACATGAATCATCCCCGCCCTACGG
112603  GCGGGGATATCTACATGGGGAAATTGAAGAATGAAATTTTCCTATTTATCATCGGGTGAT
112663  ATCCCTAAATTTATAACTTATAAATTTATATACTTAGAAATATTGTAACAAATTATTAAT
112723  TCACTTATTTTATTTATTCTACGTATTACTAAAGAATTTTATTTTCTTATTTTTATAACT
112783  ATTTTATTGATATATTTTTATATTACCTATTATATTTATTCCCCCCCGCATAGCGGGGGG
112843  TTATATTTATTCTATTTTTTTTGTATTATATAATATAAAATTATATATACCTATATATAT
112903  AATTAATTATAATAATTAGGGTTAAACCCCTATGAATCATCTTTTATATTTTTTATCCCC
112963  CGCGTAGCGGGGGTTGAATCATGGAAAATCCCAAATTGAAGGAGGGTTTTATAAATAAGT
113023  ATTAAATATAACAATTTTTATTAGCATATTTCCTATAAGAAAATAGTTAAATTTTAATAA
113083  TTAAAACAACCTAATTTAAGGTTGAATTTTTGGGGTAAACCCCATAAATACAACCCCCCC
113143  GCAAAGCGGGGGGTTTGATTTTACAATTTAAACTCTTAAGATTTAATCTCTTTTATATCT
113203  TTTTATATTCTATGGTTAGATAAACTATATTTATATTACTTTTAATATTTTAACTTAAAA
113263  TATATTTTAAATAACTTTAATGTTATTTATTATTTTAGTTTTTATTTTTACCACTTTTCA
113323  TTAATTTATTATATTCATTATAATAAATAAAACCTAAAGAATTAAAAAAATTAATAGGTA
113383  TCATATGATATCATATGATATGATATGTAATTATATCATACCCCCCACGTAGTGGGGGGA
113443  TTAAATTTTCCCCCCACGTAGTGGGGGGCTTTATTTTATTTTTTATTTTTTTTATTAAAT
113503  CTTCCCTAATATTTACATCCATATATTATTTAGATAATACTATATCTGTAAATTTTTATT
113563  ATATGTTATAATATATATTTATTTTTATATTTATTATTTTATATTGTCTTTATTTTATAT
113623  AACTTTAAATACCTACTATTAAATTTAGTTTATTTTACTTTATTTTGGAAAATTTTTGGG
113683  ATAAATCCCATGAATCATCCTCCCCCCGCTTTGCGGGGGGGGATAATTTTTCCCGCGTAG
113743  CGGGATGAATCATCTTTTAGATAATTTTATTAATAAATATATGCTTAATTTATATATTTA
113803  CCACTTAAAAATAATTAATTACACTAAAAAAAAAAATAAGTATATACCTTTTATGAGATT
113863  TATTTATTATACGGTAAATTTTACAAAAAATCTTTATAATATACAATATCTTAATCTAAT
113923  TTTCCTAGTGTTATAGATATATATTTATCTTTTTATATTGTCGACTTAATTTTACTTAAC
113983  CATATTATTATTATTTATATTTATAAATATTATTTATAATATACTTAGACATAAAAATTT
114043  TAATTAATTAGATTTTTCTAATCTAATAGATAAAAAAAAATCCATTTTATTTTTAAAATA
114103  TAATCAATTAAAAAAATCCATTTTATTTGGGGGTTAACCCTAATCAATAAAATCCCCCCC
114163  CGCTATGCAGGGGGGATTAAATTATAATAATTTATATTATATTAAATAAAAAATATTAAA
114223  CTAATTAAAAGATATATAATTAAAATATATCTTTATAATAGATCCCGCCCGTAGGGCGGG
114283  ATTTATCAGGGGTAAATAAAACCTCCAATTTATCCTTAAATTAAGATTTAAGGGGTAAAA
114343  CCCCACAAATTTCCCTATTAATCATTAACCCAAATATTAATTTATTAATAATAAATTTAA
114403  TCTGATATGATATGATATGAATATTTGGAACATTATCTTATCATATTTATATAAAAATAA
114463  TAAAAACCACAATGTAAGGGGAAAATAAAATATCTATTACCCTTTTTATTTTCGGGTTAA
114523  CTAAACTAAACTAAACTAAACCCGATAAATAAAATCCCCCGCTTCGCGGGGGAATGAAAC
114583  ATACCACCCAACTTAGGGATATTTTATTAAAAATTAACCAATATCCCCCGGACATTATTC
114643  TCTTTTATCTTATCTTATTTCCTTTTATCTTTTTTTATTTTTTAGGTTATTTTTTTTTGG
114703  TTATATACTTCTTATATTTATATCTTTATTATTCTTATTTTATATCTTATACATATTAGT
114763  TTTTTTATTTATTTATATCATTATTTTATACCTTATTTTATTAACTACACATATTTAATA
114823  TAATATATAATCTTATTTTTAATATTTAATATGATATTTTATCTTATTTTTAATATTAAA
114883  TAATATATATAATCTTATATTTTATGTTATATAGCTATATATAATTTTTACTAATTTAAC
114943  CCCCCGCTTTGCGGGGGTATAATCATCTTATAGATAAATTAATAGAATTAATTATGGGTA
115003  AACCCCACTTAATCATAAATAAAATGTCCGCCTTTATTATAATTAGTAAATAAGAAAATG
115063  AAATTTTTAAAATTAATTGAATCATGGAAAATTGAAGAATGAAATTACCCTATTTATCAT
115123  CCCCGCCCTACGGGCGGGGATATTTATAATATAAAATTATTAATTTATTTTTAATTATAT
115183  ATAATAAATACAATATCAGCTATTAGGTTTAATGTTTAAGGAGTAATAATAAGTAAAATA
115243  AAATCTAAAAATTAAATCCCCCCCCCACTACGTGGGGGGGGGATTGTATTAATGAAAATA
115303  AAATCTAATTATAGATTTTATTTATTAAAATTAAATCGGATTTTATTATATTAATCGAAA
115363  AATTTAAGATGGAACTAAAATATAAACTTATCTTTTCCCACCGTAGGCATATTTAACATT
115423  CTATATTCCATTTATTTTATTAATTATTAATATATATATTTATTAGACTATTTTATTATT
115483  ATTATTAATGTATTTAATATAGGAGTAAATTATAATCTGAGGAATATCAACATAAATATT
115543  TAGGGATAAATTAAAAATCATTATAGGGTAAAGCCAGCCCATAAATAAGAAAAAGTAACA
115603  AAGGATAAGGAAGATAAATAAAAAATAAGAATCTCCCTAGGATAAATGTAAGTTATATAA
115663  GATGTCCCCCATTTTATATATTCTTATTTAGGTATGCCCTTTTATAAGGCATTTCCGGTA
115723  TTCCTTTTCCGCTATGCAGACTGGTATTATAAATATGCGATATTATTTCCTATATATTAA
115783  ATTTATGGGGTTTACCTCTTTAATACAACCCCCCGCTTAGCGGGGGGTTTAAATTTTTAG
115843  GTTTATTTTATTTAACTCTTTATTTTTATTATAACTATATATCATATATTAATAACTTTT
115903  ACCTAATTGTCATATTAATTTGTTTTTAATTTAATTTTATTATCCCCATTTATATAAATT
115963  TTTAATTACATAGTTTATTATACCTATTATCAATATTTATATATTTAATATTTTTTATTA
116023  TTTTTATTTATTTATTTATTTTATTTAAAGCATATATTTAACAAATACTAAATTAATATA
116083  AATTTAATAATTAAGAATTTAAAATATCTTATATAAAATTTATATATTATTAATAATTAA
116143  TATATATATTTCGGTATTTAATGGGAATGCCCCCCGCTACGCGGGGGGCATATCCCTCAA
116203  TATTATACAATATATTTTATTATATTAATATTTTTAGTTTATATCTTTTTATAAATTATT
116263  GTAATATTTATTAAGATATAGTTTAAATATACCCTTCCTTTGGTTTAGGTTTATAATATA
116323  TATTTGGGTCTATATTTTATCGGGTAATTTTTATCTAAAAGTTAAAATATATGATAAATA
116383  TCCCCGCCCGTAGGGCGGGGATGATAAATAGAGTTTATTTCACCCACTAATTTAATAATC
116443  TTCATGTAGTTTTATTTTACCTCTAATATTATTATCATTTTTTGATTATTGATTCCCTAA
116503  GTTGGGCGGAAATATATCATCGATAATAAATGGGGAGTGAAACCCCCATTGTATCATGGG
116563  GTAAAACCCCAAAGAAATTTCCCCGGGTATATATCATACCCGCCCTACGGGCGGGTTTAA
116623  TTAATTTAGGGTTTACCCTACTTTATCCCTCGCTAAGTATAAATTTATATTTTTCATTCT
116683  ATATGTTATCTTTAATAAATATAATTTTTATATCCTCTAAGTTGAGCAATAATGTTCAAA
116743  TTTTATATAATAATATATACCCTAAGTTGGGCATAATGTTTCATAGGGTTTGGTTTACCC
116803  TAATAATATTATAAAGTAAATTTTATCTATTCTATTATTTTTTTATTGCCATTTTTATAC
116863  CTTACCTAAGAAAGATACTAGAAAGTATATAAAGTTAAGGATTAATTCCTTATTCGATTT
116923  TATTTTATCCCCCCAAAGCGGGGTCTTAAACATCCCGCCCGTAGGGCGGGGATCTTTTAT
116983  TTCCCCTTTTTTATATTTAATTATTTTTTGTTTAACTTTTTTATATAAATAGCATAAGCT
117043  AATTATAAAATAAGTATTTATTAATTCCTATTTAATTAAAATTATGTATATAGATTTATT
117103  ATACACTAATTTTTATATTATAATATTATACCTTAAGTAGGATGAAAATATTTATCAATA
117163  ATTAATTATGTGATAAATTTTATTAAAGTATACAATATTCTAGTTTACCTCATATTTTTT
117223  TTATAAATCTAACTCAATACCATTGAATTTTCGATGATGATTCATGTTTTACATCTATTA
117283  TTAAATTATTTAAATTTTAATTATATTTTATTCTTAAATATCCCCGCCCGTAGGGCGGGG
117343  ATATCTTATTTATATTTATCTAATTATCTACCTATAATTTTTACTTAACTTAACTTAACT
117403  TAACTTAACCCTGAAATTATTAAATTTAAGATAATAATGAGTATAAATAAATAGGGATGA
117463  TATAACATAAAAAAAAAATAGATATTTATTAATAAAAGAATTAATTTAAAGAAGGTTAAA
117523  AATGTATATTAGGAGAATTTATGGATAAATAAAAGGTAATAAGAAAAACTATATAAAAAT
117583  ATAGGGAATAAATATCAAATAATTATATAAGAATATTTATCTTATTATAATTTTATCGGT
117643  TGTATTAATCATAAAATAAAATAAAATATCCCGCCCGTAGGGCGGGATGTTTCATACCCC
117703  CGGGGGATAAAATAAGATTCTATTTTTTTAATTAAATCCCCCCCCGCTATGCGGGGGGGA
117763  TTGTATTTATCGGGTCTTGTTAACCCTAATATAAAATTGTTTAAATCTAAAAATATTGAT
117823  ATTATGTTATAATTTTAATAAATTATTAAAATAAAATTATATTTAAAAGTTAATATAATA
117883  ATATATATGTTATTATATTTATCTATAAAAATAAAAGAATTATATACCCTAATAATTTTT
117943  AATTAATTAGCTATAAATAAATCCATATCCTAATCTATATTTTCCACCTATTTACGGAAT
118003  TTATATTATTCAATACTTATATTATATTTAAGGGGTAAACCTCATAAAATATCAAGATTA
118063  TTAATATAGATATATAATTATTTATCTTATAATAAATAAATTTTCCCCCCCGCGAAGCGG
118123  GGGGGATGATTCAACCCCCGCCCTACGGGCGGGGGTTAAATTTTAGGTTTTATCTCAGAT
118183  TCAAAAATTATAATAAAAATAAAATAGTTAATTTTATATTTCCATCTAAAGGTTTTTAGT
118243  TAATGATTTATGGTTTATAGTTAATAATATATGGTTTATAGTTAATGATATATGGTTTAT
118303  AGTTAATGATATATGGTTTATAGTTTCTTAGGGGGAAATATTTAGTAAAAATAAAAAGTA
118363  TAAGTAAGTTTATAATTAAATATGAAATAAAGGAAGGGAGGAATAAAAATAAAGATAAAT
118423  AAGTAAAAATCCAAATAAAGAAAAAGAAAAAAACAAAAGGAAAAAGAAGGTTTTTCCACC
118483  TTAGGTTTCCAACCTTATTTAAGATAAAATAGTATATTAGTTATTTTATTATAATATATA
118543  TCCTTATATGCCCTCCGGGGCCCCCGCTTCGCGGGGGGATATTATTTATAATTAATTTAA
118603  ATATCCTTAGATAATTAATAGAAAAATGTAAAATTTTAAACTTTCTTTAATAATGATAAA
118663  TCTGACATAGGCAATAAAACAAATAAACATAAAATTTTTCCCCGCGGAGCGGGATTAATC
118723  TTCCCTAGGATATCTTTATCGGTAATTTAATAATTCAATTTTCCGTAGATTATAAATTTA
118783  GATTTAAAATTTTCCTATTAATCTGAAATTTAATATTTAAATAAATGTAAGTATTATTAT
118843  TTTAAACCTATTATTAAATAATATATCCTCAATTATTAAATATAAAATATAATTATAGAT
118903  TAGATTTATGGGGTATACCCCAAAATTTAAATTAGGGTTGTATTAATCAGAAAAATAAAA
118963  TCCGATTTATTTATTTTAACAAATATATATATCTGCATAAATTTTAAACTTAGGTAAATA
119023  TGGGTTAAAATAAACCCATAAATCTGTGGTAATTTATAGTATATAAATAGATAAGTAAGT
119083  AAATATTATTGTATATTATTTATAAAAGGAGGAAAAAAAAATAAAAACTAATATGTAATA
119143  TATTACCTTTACATTTCATTATATTACATTTAAGTGGGCATAAGTTTTAATAGTTACTTA
119203  TATATTTTTATATTTTTCTCTGTTATTGTTATTAAAAAAAATTAAATATGAATCTAACCT
119263  ATAATTAAATTATAGATATAAATAATAAAATAAAAATTAATGAAAATAAAATACGAAATT
119323  AAATTTAACAAATATATAAATATTTATTAGGTTAATATATAATTAAATAGGTGTATAATA
119383  AAGAAAGGGTATAAATTTATATAATTGCCTCCTTTAAGATAATCTTAAATAAATTGTTAT
119443  TTGGGGATAAACCCTATAAATCAGGATATATTATAAGATAATTAAAAACTAAATACTAAA
119503  GGGATTTTATTTATCTTAACCTTATATATTTATTAAAGGCTTAAATTTAACTTAACTCAT
119563  AAATTAAAATTAACAAATAGTATAAATTACCTTATTAGTTTATAAATATATCCAAAATTC
119623  ATTAAATACTCTAAGTAGGGCGGGGGATTCAGGTCCGTGATAATTAGCATATCCCCGTCC
119683  TTAGGACGGGGATTTTATTTAAGTACTATAAAATTTATTCATTTTTATATATAATTAATA
119743  TATATGATAATATAAAAATAAAAATTAAAAAATAATGTTTATACAAATTATAAATTGGAT
119803  AAAATTACCCTCCCCGCCCTACGGGCGGGGTTTATTTATAACATAAATACATTTTATTTT
119863  ATATATATTTATACCTCGCTACGGATTTAATGGGGTGAAACCCCTTATTTAATCTTTTTT
119923  AATAATTAATCTTACCACAGATAAAATTTATACAATAATATAAATTTATACCTATAAATC
119983  TTAATTTATAAAATTTATACGATTAATCTTAATTTATAAAATTTATTGGATTTATCATGG
120043  GAAATACCAAATTTATTATCCTAGGATGATTCATGTTATACAGAAATTATCAAATTATTT
120103  ATCTTTCTTACAATTAATTTATAAATTAAAAACTTAAATAGGAGCATATATAAGCCCTTT
120163  ATATAATCATTTTACCCCCGCGACGCGGGGGGATCATTTTGGGGTAATACCCCTTTAATC
120223  ATCTTATAGATCTTTTTACTAATAATT
;; mfannot:     /group=IB(5') (1.19e-02)
120250  ataccccccgcaaagcggggggtatgattcaaccccgcccgtagggcggggtaattatat
120310  gggatatttgatttattttttataaactctattatttaattttattaataatattattat
120370  tattaagggtaattttgggggtaaaccccatttatcatccgggtaatttttggatataat
120430  ccattaatcatcctcaagggtaatttatatttaataacataaaattttatatataattaa
120490  taaatccaggattgattatgggaacctacaaattaaaccccccccgctatgcgggggggg
120550  ggttgtatttatccccgctccgcggggattatttatatataataagtttaagatattttt
120610  ttaacatataaatagataggtaactgtaaagaaaaatgaaataataactattataaataa
120670  taatataaatttaaatatataaaaagaatattagtaaactattaacaaatttactgacag
120730  atatagagattaaataaccttaagtatttaatttaatataaaatatctatatatattatc
120790  ttgatgtttaatacctgcaaagcggggataaaatatttaattaaaaattttataatatat
120850  atataaatgcggggataggatataatagaatatcggaaattataaatataattgtaaaat
120910  taacaatttatttatctataaatataaattaccctccccccgctacgcgggggg
;; mfannot:
120964  AGGATGATTTATCCCCGCCCTACGGGCGGGGAAAATTATAGAAATTAGGGGTTTTACCCG
121024  ATGATAAATCCCCGCCCGTAGGGCGGGATGAAAAACATGAATCATAATCGCTATGCGAGG
121084  ATAATTAATTTTATAATCGACATAATACCTTTAGATATATAATTAACTATTTAACCTTTT
121144  TTATTTTTATTTTATTTATATTTTTATCTCGACTTAAATTTTATAAAGTTTATGTTATTA
121204  TTACATATTTAGGTTTATTATGTTATTATTACATATTTAGGTTTATTATGCATTTATAGT
121264  TATGCTATAGTTTAAATTATAACTCTATTAACTCTATATTATATTATATTTTAAATAACT
121324  AATTATAAATAATAAATTAATTATTCCATAACCTTCTTAGAACATTATTTTTTATATTTT
121384  TATACTTTATTAATTAATCCCCCGCTTAGCGGGGGTTTAATCATCTTATAGATTATTTAA
121444  CTATTTAATTGTATAGATATATATTATATTCTTATTTATATTTATATAATGTTAAATTTA
121504  ATGCGGATATTAAATGCCCGTTCTATGGACAGATATCATAAATTAAATCCCCCCCCGCTA
121564  TGCGGGGGGGGATAATTAAATCATAGTTTATATTTATTTGTTAATAATATAGTGCGTTTC
121624  TTACTTAAATTTTTGTACTATTAATTTTTATATATTTTTTATATACAAGTTTTATCTCTA
121684  GGTTAATAAACTCTATATTTATAATAATAATAATAATAGAATTTATAAGATTATAAATTT
121744  TATATCTATGATCTTAAATTTTTATTTTTGGGTTAACCTTACCAAACCCCATCAATAAAA
121804  TATAATTATTAGAATAAATAAAACCTAATTCTTAGGAATTAATACGGTTTGATTCTTATT
121864  TTATTTCCGTCAGGTATATAAATAATTTATAAATCCAATCCAATATATAATTAATATAAA
121924  ATATATAGGGATAATTAATAATCTATAAATCCCACATTTAAATAATTAAATTTTATATCT
121984  AGATTAATAAAAAATAATGGGGGTTTTTCTTAAAAATTTTTGGGTAAAACCCATAAATCA
122044  TTTATTTAGGTTGAATTTTTCCCGCGGAGCGGGGATAAATACAACCCCCCGCTTCGCGGG
122104  GGGTTTAATTTTTCTGATTAATACAACCTAATTTTAGGTTGTATTTTAGGTTTTACCTCA
122164  GATTCATGGATTTGGTTTTATTTTACTCCAAAATGATGAATAAGATGAATCAGAGAAATA
122224  ACCCCGCCCGTAGGGCGGGGATGATTCTGATAAATAATTAGGTTACTTATTTTGTTATCA
122284  TTTTACCCTCTATAGGTTCAGATAAAAATTATATATAGATATTATCACCTATTTATCCTT
122344  ATAAATTTCTTAATGATAATGATAATGATAATGATAATGATAATAAAAAATTTTAGATTA
122404  GATGGGATATATGAACATTTTTTTATACTTTACTTTAAATAACAGAACATAATTTTAACT
122464  TTTATTTTATAATAATTATCCCCCGCTTCGCGGGGGATTTATCGGGGATTTTACCCCTGA
122524  TTTTTGGGTAAACCCTAAATCATCCCCCGCCCTACGGGCGGGGATATCTTCATTGGTAAA
122584  TTTCATTCTTCAATTTCCTATTAATCATAACCTAAAATTAGGTTATTATTATTATATTTT
122644  AGGGGAGTGATATATTACAAAACCAAACCTCATGAAACATATAGATATTTTGTGGTAATT
122704  AATATCAATATTTAATTGCCTATAAATATTAATTTTAGGTAAAACCTCAGATTCATGTTT
122764  TATATAAATTATCCCCCCGCAAAGCGGGGGGTATGATTCAACCCCGCCCGTAGGGCGGGG
122824  AAATTATAGTAAGTTATTAATACAGCTTAATATATAAAGATAACTTAATTATGTATATCT
122884  TATATTGTATATACTTTTATAATTTCTATCTTAGAGAGAAAAAAAATAAAATTATCCCCC
122944  CCGCAAAGCGGGGGGATGATTCTACCCCGCCCTACGGGCGGGGAAAATTATCTAAAAGAT
123004  GATTTATCCCGCTTCGCGGGAAAAATTATCCCGGCGACGCCGGGATGATTCATGGGGTTA
123064  CCCCAAAAATTATAGAAAATTTCATTCTGAAATTTTCGATGATTCAACCCCGCCCTACGG
123124  GCGGGGAAATTATATAGGATATTATATCTATAAGAATTATAATGCCATATATATTTAAAA
123184  TTAATTAAATTAAGTTATATATAACTATTTAACAAGAAAATTATGGGTAAAACCCATAAA
123244  TCATGGGGTGAAACCCCCAAATTTAATGTTATTAATTTTATTCGAATCTACTAAGAGGTT
123304  ATATGAGGAATAAAATGCTGTAGTGGGCCACATAATTTTAGTTTTAGTTTTAGTGTTAAT
123364  AGAGAAAAATAAAATCTAATTATAGATTAGATTAATGGGGTAAACCCGACGAATTAAATC
123424  CCCCGCTTCGCGGGGGATTGTATTTATTAAAATAAAATATAATTATAGATTAGATAAATC
123484  AGAAAATTCAACCCCCCCCCGCTTCGCGGGGGGTTGTATTTATTTAAATAAAATTCCCCC
123544  GCATTGCGGGGGGATTTTATTTATCCCCGCTCCGCGGGGAAAATAAATTTAATATAAACA
123604  TAAATTGATAAAATAATAAAAAAAAAAGTAAACAAGCTTATTTATAATATTAAACTCTAT
123664  TTTATATATTTATTTACTCCACATTTAGTTAACTTTGAAGGGTAATATTATGCTTATAAA
123724  ATATAGATAACTAAAAACTTTGGTATTTGTTAAGTTAATCTATAAAAAATAGATTGTATT
123784  AATTTGGGGTTTACCCCAATAAGAATCAAACAGTATTAATTTGGGGTTTACCCCAATAAG
123844  AATCAAACAGTATTAATACCCCGCTTCGCGGGGAATAAGAATAAATATTTTATTAAAATA
123904  TATTTATCTATCTTTATTAAGTTAAATATTTTGTTATTAAAAAAAAAAATAAAAATAAAA
123964  TAGAAAATGCAGGATATTGTAGGATTTGTAGAATATAATAAATAATAAATAAAATAAAAT
124024  AAATATAATAAAAATAAATAACCCCGCCCTACGGGCGGGGATTATTATTCCCAGATAAAT
124084  AATAAATGTAATATATTATAAAATTAAATAATAAAATAACAAAGCTAAGACATAAATAAA
124144  ATAAAATAAATATATAGATATTTTGATGATATAATATATAATGTAAGTAAATAAATAACT
124204  GAAACTAAAGATATTTATATATCTACTTTTAATATAATTAATAAGATAAAAAAAATTAAG
124264  ATAAAATATATATTAACAAATATAAAAAATAATACTATAAGTTATTTAGAATAAATTGAT
124324  AGAAATATAAATTTAAGGGAAAATTATGATTAATAAATAAAATAACTCGCCCTACAGGAT
124384  ATGTTAAATCGGGATAATTATTTATAGGGTTTGGTTTAGTTAGATAAATCCCCAAAATAT
124444  CATAAATATAGTTATAGAAATATTTTTACTATTATTTATTTTAATCTATATACAACAAAT
124504  ATAAGTAATATGATAAATTAAGATGATAAATAGGGAAATAAAATTCTTCAATATTCCGAT
124564  GAATAAATCTAAAAGATGAAAAATGTTTTACAAAAATAATCTAAAAGATAATAAATATTT
124624  TAGATCAATTATGTGGTTAAATCAAATCCCAGTAATTAATTAATAAAAAAGAATAGGGTT
124684  AATAATAATAAGAAAGGCTAAATTATTATAATAATAATAAAATAGGATTAGATATTTATC
124744  GAATTAATCAAATCCCCCGCTTAGCGGGGGATTTTATATTTATCGAATTAATAAAATCAT
124804  TATATTTATAAATATTATGAAATATACTAAATAACTATATATCAACGTTATGATAATAAA
124864  AAGATATTAGATTATCAATACATTTTACTAAAAAAAATTATTAAAATACATAAAAACCTA
124924  AAGCAATAATAAAATTATAATAACGAATATTACTAAGTTTATAAATATAAATATGGAATA
124984  CTAAAATAGGAATTTAGACTATTAGTAAGAATTTAAGATTATAAAATTTAATAATAATTA
125044  TAGATATTATTTACAGAAAAGATCAAGGATTAAATCAATAGAATAAAATATTATAAATTG
125104  AAGTTAAAGTTTAAAAAATTTAAATAGATCAAGGGGTAAATAAATTATAATTAAGAATAG
125164  TGATTAAACCAAATATATAAATAAGGATAAAAATAGGAGTATGATTAGTAAATAAGATAA
125224  ATATAAGATATTAACGAGAATAAGAAAAGAAAAAAAATAGATAAAATGGAATATAAAGGT
125284  AA
;     G-trnS(uga) ==> start
125286  GGATGTATGGCTGAGAGGTTTAAAGCATAATATT!TGA!GATATTAAGACAGTAAAAGTC
125344  CACATGTTCGAATCATGTTGCATCCG
;     G-trnS(uga) ==> end
125370  AATT
;     G-trnT(uag) ==> start
125374  ATGACTATGGTGAAATAGGTAAACACATTTAGTT!TAG!GTCTAA
;; mfannot: G-nad4 ==> start Def by similarity
125417  AAATTTAAGGGTTCAATTCCCTTTAGTCATA
;     G-trnT(uag) ==> end
125448  TTAAAGATAAAAGAAATAAAAATAAAAAA
;     G-nad4 ==> start
125477  ATGACATTAATATTTATTTATATAACAACAATAACATCAATAATATCTAGGAAAAGTAAA
125537  AAGATATCAAAACAAATAATATTAATATCAAGTGGAATAATAATAATACCAACATTATAT
125597  GATTGAAATGAATTAAATGTATATTATACAACAGATGGGATAGGGGATATATTAATATTA
125657  TTAACAGGATATTTATTACCGATATCAATAATATCTAATTGAAATAATATAAAAAATATA
125717  TTATATTATGAATTAATATTAATATTAGGAATAATATTAATAATAAATTTTATGTGTCAA
125777  GATATGATATCATTTTATATATATTTTGAAGTATCATTAATACCCTTATTTATAATAATA
125837  AGTTTATATGGAGCTAAAAATAAAAATAAAGCAGCAGATTATATATTAATATATACATTA
125897  TTTTCATCTTTATTTATGTTATTAGGTATCGCAATATATGAATTATTAATAAATAATACA
125957  GATTATTTATCAACAAGTTTATTAGTTTTATCTTTAGATTTACAATGTATTTTATTTTTA
126017  GCTTTATCAATAGGTATAATTGTTAAAACACCATTAGCTCCTTTACATACTTGATTACCA
126077  GTAGTACATTCAGAATCACCTTTAGCTGGATCAATATTATTAGCTGGAGTTATATTAAAA
126137  TTAGCAGTTTATGCTATAATTAGATTAATATTACCTACATTATCAGATGCTTCATTATTA
126197  TATACACCATTAATATATATTTTATGTTTAATAACTATAATATATACATCTTTAATAACA
126257  TTAAGACAAACAGATTTAAAAGTTATTATAGCTTATAGTTCAATATCTCATATGGCTATA
126317  ACTATTTTAGGTATATTCTCTAATTATTTAACTGGTATTTCAGGTAGTTTAATTTTATCT
126377  TTAGCTCATGGTTTAGTTTCTCCAGCTTTATTTATTATAGTTGGTGGTATTTTATATGAT
126437  AGATATCATAATAGATTAATTCATTATTTTCAAGGTTTATTAAGTTATATGCCTCTTTTA
126497  GCTACTTATTTAATTATTTTAAGTTTCTGTAATACTGGTACTCCTTTATCTTTAAACTTT
126557  ATTGGTGAATTATTATCTTTATCCGGTACTTTAAATAATTCTCCTATCTTAGGTTCTTTA
126617  GCTACTCTCTCTGTCCTTTTATCTGCTTGTTATCAAATGAAATTAACTAATAGATTAACT
126677  GGTGGTTTAAAATCCCCTTACATCTCTTTAACTTCTGATTGTACTTTTAGAGAACATTTC
126737  TTATTATTATCCCTAATTATCCCTACTATCTTCTTCGGTTTATTCCCTAATTTTTTATTA
126797  AATATTATTTTTGAATCTTCTAATTTAATTTACTCCTTCGGAGTCTATCATCCCTAA
;     G-nad4 ==> end
126854  AAAGCCATTATATTTTATATAATACATTAATCATACATCATTTATCGGGTTTTCCCCTAT
126914  ATCATATTATTTATAATAAATTTAATTAATTTATTAATTATGGAATATTTTAATCGGAAA
126974  TTTGAACCTAGCTTTAGAAGATAAATCTCATAATTGTTCCGTATTTATCATCCCCGCCCG
127034  TAGGGCGGGGATATCTTATCGTATATTTAAAAATCATTTTCCCCTTTTATCATCCCTAAG
127094  TTGGACTATTTTATTTATAATTCACACTTCCCTAAGTTATTTTTTACCTTTCCTCCCTTT
127154  ATTTTTTATCTATTCATATATATTTTATTTTCTTATTAATACTATCCTGATTTTATTTTA
127214  TTTATACTATCCTAATTTTATTTTGAGGGTTAACCTAACCCCATTAATCTAATCTATAAT
127274  TAGATTTTATTTCCCCTAATAGATTAATATTTCTTATTTTATTATTTATTTAGGTTATGT
127334  TTAATTCTTTTTATTCTTCTATAACCTTTATTTTTTATTTATTTATTTATTTATTTATTA
127394  ATTTAAAATATCCATTATAGTATATTATATATATATATAAATAAAATTCATATATATATT
127454  TTTTAAGTATTTTAAACTTCCCCCTGCATAGCAGGGGGAATTTAATAGATATAATTAATA
127514  CAAGTATCAATATTTTTATTTAGGTATAGTTATAATAAAATAAGTTAAAGAATAGATTGT
127574  TTAATAAAATTTTGCAAATTACATATAAATTTAATTTTCAGATAAATACAATCCCCCCAC
127634  GTAGTGGGGGGGGATTTTATTTTTGGGGTAAACCCCATAAATCAAATCTATAATTAGATT
127694  TTATTTTATTTATTTTAGATATAGTTTAACCCTTATTTATTCCTCGCCCCTGATATTAAA
127754  TCCCCGTCCTAAGGACGGGGATCTGGAATTTAAATGTTCGTCCTTCTTAAGGAATTTTAT
127814  AATTCTCCCGCACCCCGGGAGGTTCGGGTTTGAATTCCCCTATTTATTTTTACAAATATA
127874  TAATCCTATCTTTTATTTTTTTTTTAAAAAGGTTAAAATTTAACTATATATTTAAATGTT
127934  AATATTAACATATAAAAAATATAAATAAAATAAGAAATAAAATGTTCTTAAAATATACTA
127994  TATTACCTAAAAAGGATACTGTATAAAATATGAGTATAATAAATAAAAATATGGATATTA
128054  ATAAGGAGTAAATAATTATGGATATACTATGTCCTGGCATATTATATGCCCCCCGCGTAG
128114  CGGGGGGATATTATATTTTACATACATATTTGTATTAAGTGGGGGACATTTAAGTAATTT
128174  TTATATTTTGGTTTGATTTGGGGGGTTAACGTTAACCCCATAATTATAATCGTTTGATTT
128234  ACCCCATTATTATATCTTATAATTTTCCACTGTTATAAATTTATTATTCCTTTTATTATT
128294  TATATATATAGAGTTAATATGTTAATACCTTCCACTATATATATTTTAATATTTAATAAT
128354  ATCTCCTTTTTAGGTTTTTATTCCCTATTTAAGCTATATTCCCCGTATCCTTCATTATTT
128414  TTATTTAATTAAACCCCCCGCTTCGCGGGGGGTTGTATTTATGGGGTTTACCCCATAAAT
128474  TAAACTTTTTAGACATTCTCATATTAAATAAACTTCATATAAATATTCTTTAAATTTGTT
128534  TTATTTAAACCCCTTGATACATATTTATATTATTAGGGTTAACCTAACCCTATATTTAAC
128594  ATAATATTATAATTTTTATATTATTAGGGTTAACCAAACGCTATGAAACATCAAGATATT
128654  TATATCAAGAAATTAATATTAAGATATTTATATCAAGAAATTAATATGAAGATATTATGG
128714  AATAAACCAAACACCATAAATATCAGAGATATATAAATAGATTTTGGAGGAGAAAATAAC
128774  CCCGCCCTAAGGGCGGGGTAGGATTTAAGGGGTGAGACCCCACAAATTTTACGATAAATC
128834  AAAACCTATTTAAGGTTAAATTAAAAACGCCAAATAAATCTAACCAAATTTATATGTATC
128894  AGCCCGCCCGAAGGGCGGGTTAATTTATAAAGGAGATTAAAGCAGAGTATTTTTGACCAT
128954  AAATATGATTAACATATTAAATTTAAATATAATTGTAAAATATATATAAATTATATAATA
129014  ATTATAAAGGTTAATATATATAAATATTATGGATATTAAGTTATAAGTTATTTGCAAAAG
129074  GAAATAAATGTAAAAATAAATATATAAATTATAAATATGTAAAATTATAAATAAGGTTAA
129134  TTAAGGGTAACCAAACCCCATGATTCATCCCCCGCAAAGCGGGGGATTAATATGTATATT
129194  ATATAGATTATAACTTATTTTATAAGCTATTATAAATAATTTTACGTAAAATAACTGAAA
129254  TTAAATTTTTTAATAAAAGTATGTAACTAATATATAATTATATGAATATTTACCAAATAT
129314  AAATTTAACCAAACCTAAGAAGGGGAGATTCAAACCCCGCTACGCGGGGGTTAAATTTTC
129374  AGTAAAGCAGCAGATATATAAAAAATAAAAAAAAAAAAGTGATATAAAAAATCTGTTATT
129434  TAGATTTTTTTTACTAATTATCATAAATTTTATAGATATTAAGAAGATTTAGCTATAGCA
129494  GCAATTAATAACATTATAGCTAATAAATAAAAAATATAAGTATTTGGAGTAAATAATAAA
129554  AAAGTATAAAAATCTAAAGTATAAAATAAAAATAAAGCATGACCCTTTATATTAAAATAT
129614  ATTCCAGATAAAGCTGATTACATAACAGTTACACATGTATATTAGTAAGATATTAATAAG
129674  TAAGAAATTAATTTATCAATTTGAGGTTTTACCTCAGATTCATGTTTTACATCAATTATC
129734  CCTAGAATGATAAATCCCGCAAAGCGGGGATCAATAACCCCGCCCGTAGGGCGGGGATTA
129794  TTTATATTTTACATCTATAATTTCTTATTTGGGGTTTATTTTCCCCTGATATATCCCCTA
129854  CTTCGGTAATCTATTATCTACCTATATACATCTTATTTTCACTTATAATTTTTATAGTCA
129914  TAAATAAAACAAAAGTACTTAATATTATATAATATTGAAAAAAATAACAATTAGGATTAT
129974  ATTTCATATTATCTATTATATAAAATAAAACTGCCATATATACTATCCCTATAGGTACCA
130034  TAACTATCTTAGATAAAGGATAAATTTAAAAACCATTATAGATCCCACAAGGATTTTTTC
130094  CCCTAAATCCTTATTTTTAATTTATCATTGATTAAATTATTTATATTAATATTACCTAAT
130154  TATATACATAATCTATATATATATATAGTAAAATTAAAATTTTAATTTTATTAATTATAA
130214  ATGATCTGGATAATATATCACTGCCCTACTTAGGGAATAAATAATAAATAACTTTACCTA
130274  TATATCTAAAGTATAAAACTTATAAACTTTAACCTATAGCTGATTATGCTACAGCTAAAT
130334  AAAGCAAATATTGTTGCTTCTATTTTATCATATATTACCTTTATATATTAATTTAACTGT
130394  TAATAATATAATCTCTATTGTTATTAATAATCTAATGATTTTATTTTTTATTAAATTTTA
130454  GATGATTCATGTTTTACATTAATTTTAATGTTAACAAAATTGATAAAATAGTTATTATTT
130514  TATTATTTTATTTATTTTTTATAAACCTTGATCCTATTATTAATTAAATAATTTAAAAAT
130574  AAAGTTAT
;     G-orf115_1 ==> start
130582  ATGGATATTATATGTTTTGTTTTTTATGAAATTTGGGGGTGAAACCCCATGATTAATCCC
130642  GCCCTACGGGCGGGGATAAAATATTTAAGTTATATTGATTGTTTTTATAAATCCCCCACC
130702  TTCGGTGGGGAGAAAAACTTGGAATTCCCCATGATTAGATTCATAAATTTACTTCCGATT
130762  ATTCATCCCCGCCCTACGGGCGGGGATATATTAATTTTATATTATCATTATATTTCTTTT
130822  AATTATTTTATTATTATTATTAATATGATTATTATTTTCATTAATTTTATAATTACCCAT
130882  TTATTATTTAATTATTTTCTAATATCGTCCTATTCTATCTTGGGATAA
;     G-orf115_1 ==> end
130930  ACCCCATTTATTGATTTTTTATATAATTTATATAATCAGTATAAATATTTATTTGTATAT
130990  AGATGGTAATAAACATACTATTATTTTTAATGATAGTTACTTAATACTAAAATCTTAATA
131050  TAAGAAATCATACCCACTAAGCTGGTATAATTTATTCTGTTAAATTTAGCTTAATTATTT
131110  AAGATTAATATAAATTTTATTATATTTATAATATATTTTATAAAAGGTCTAATTCCTAAA
131170  AGTTATTTTTTCAATAGTTTTTCTTAATTTATACTGTTTAAAGAAATTAATGGTTATAAT
131230  TTGAAAAATAAATCTATAAAATTTGTTAATTATTTTAAAACTGATATTATATTGTTATTA
131290  TTTATAATGTTAAATTTTAAATAATTCATTTTCCTTTATTTTTTAATTTATTTAAGTAAG
131350  ATTTATATTGTTTATTAATTAGCTATAGAAGTTATATTTAAATATTATTTATTAAAAACT
131410  ATTATGGCTTATATTATAACCATTAACTAATACCTATATTATTTATTAATTTTCAGATAA
131470  ATACAACCTAAAATTTATCCCGCGAAGCGGGATGAATCATCTTTTAGATAATTTCCCCGC
131530  CCGTAGGGCGGGGATGAATCTGAGGTAAAACCTCAAATTGATGTAAAACATTAATCATCC
131590  TAATTTATATTAATTGATTAATTAACCCCCAGGTATATGTATATATATATCCTAGTTATT
131650  ATAATGTCCATTATAAATAAAATGCTATATAAGAGTTTATTTTAACTTAAAAAATATTTG
131710  AAATATTAATTTAAGAAATAAAATATAATAGGAGGGCATATATAATAATAAAAAATTTAA
131770  TAAAATAGATGTAAAACATAAATAAGATATTTAGATAAATCATCCCGGCGTAGCCGGGAT
131830  AAATAAAGAAATAGTAATAAAATATTTTTGGGGTAGAAATAAAATAAACCCTATGAAACA
131890  TTACCTAAGTAGGGGAAATTATATTATATAATATTTAAAACATCTTTAAATAAATTAAAT
131950  AAACCCCGCCCGTAGGGCGGGTTTATCAATCCCGGATTTATTAACATAATTATTTTATCT
132010  ACCTCAATCTATTTTTCCTTATTAAATATCCCTAATTAGGGCGGGATGTTACAAACCCCG
132070  CTTCGCGGGAAATTCATCTTCCTAGGCATCATTGATTTAAATATTAAATGAATAATCTTA
132130  TTGATCATTTATATTAATCATCGTAAATTAAATTTCAGATATCCGTCCTAAGAACAAACA
132190  TTAATAAAAAATATATACCTGTTAAATTATCCTCCCCCCGCTACGCGGGGGGAGGATGAT
132250  TCATCCCCGCCCTACGGGCGGGGAAAATTATCTAAAAGATGATTCATGGGATTTATCCCC
132310  AAAATTATTATAATGATTATAAAAAATAATAAAAATAATGATAATTATAATAATTTAAAT
132370  ATACATTATTGTTAAATTACCACTATTATATTATATTATATTATATCCAATTATATAATA
132430  AAATATGCTAAATATGTAGAAATATTTTAGGAAAATATCCCCGCCCTACGGGCGGGTATG
132490  TTTAATACCCCGCGTAGCGGGGGATAAAATATAATTCAATATATCTTATATGCCCCCCGC
132550  GTAGCGGGGGTTATTATTAAAAGATTTAGATATTTTAAATTTATTTATCATTGAAATATA
132610  TCTATATAAGTTATATATAAAATATAAATTAGCTTTATAAGTATATATAAAATAATATAA
132670  AAATTTATAGATAATATATCCCCGCCCCTACGGGCGGGGATGAATAATCGATGATTCAAG
132730  GGGTTTTACCCCTAATCATCCGGATAATTATAGAAAGAAATTAGATAAAATACCACTTAT
132790  TATAATAATTAATATTATAATTAGATAAAAAAAGCTTTATATGGTGGTTATAGTTAAATT
132850  AAAAATAATAAACCTAAAAATTATGATTTATATGACATAAACTAGCACTACCCTTTTTGT
132910  GCTTTACGTAAGTTACCAATTGGTAAGGTTAAGTTAGGTTAGGTTATTAAAAATATTAAG
132970  GAGATTATATCCCCGGTGGCAATATTATCAAGGGTTGATATCATATCCCCTAAGACAATT
133030  TTATGTATATTATAATTTATATTTTAAAAATGTTGATAATTCTTATTATAAATATATAAA
133090  GCAACAGTAGAAATTTATTTTTAATATTATATATTACTTATTTTTTAATTATTAATTAGG
133150  TATTATATATCCGGTAGGTTATTTTATTTATAACTGAAGTAGTATTAAATATGAAAAACA
133210  TAATTCTATTCTATATTTAAGTATTATATTAATACATTGTATAATAATAAAAGTGTATAT
133270  AAAGGATAGGTTTAAAAATAAATTTATATAAATATATATTAAATTTTTTTGCCCTACTTA
133330  GGAAAATTTAAAGATTTTATTTGGGGGGTAAACCCCTTAGATAAAATCCCCCCCGCATAG
133390  CGGGGGGGATTTTATTCCCCTATTTATCATCCCTAAATGTCGTAATCATTTTATCATCGG
133450  TTTTATACATTAAATATCATTTATTTTACACTTTTTATATTTTCTTATTTCATTTATTTT
133510  TCACTTTTTTATATTTTCTTATTTTATCCTTAACTATACATATTTTACTATTTACCTTTA
133570  TTCTTAATAATTAACTATAAAACCTTACTATTTTTATATTTATAAAATATATATATATTT
133630  TTTTTATTTAATAATATTATTAAATATGTTATTTTTAAGTTATAGCTGTAGGCCATATTA
133690  TATAATTTAATCGAGGGGATATAATATAATTTGCATATAATCAAAGATGATATTATTTAC
133750  GGTGGGTGGGTATTTGATTTATCATTAATAATAATTTTATAAATTAATAAATAAATATAA
133810  AAAATATTTCCAGCATAGGTATAGCATAATTGTAGATATAAACTAAATGATAAATAAAAT
133870  CCCCCGCAAAGCGGGGGATTTGATTAATGGGGTTTACCTCATTTATTTAATTTGAAATCT
133930  TATTTATGGGGTTAAAGTTAACCCAAAAATAAAATATAATTATAGATTAGAATAATTAAT
133990  AAAATAAAATAGATTTTATTTATCAGGAAAATAAAATAGGAGTTAAAAAATAACAATATA
134050  AAAGATAATAATGAAATGAAAAAATAAAAAATCAATGATTAAGGGAAAGATCCCTAAGAT
134110  AATAATACCCGCCCGTAGGGCGGGTAAAAAAGATCCCTAAGATGATACAAGGGGGTTTTT
134170  TTATTTAATTAAAAATAAATATAATATTAATCTAAGCGGGGGAATTAAAAATATGTAATA
134230  ATAAAAAAAAAACTATGTCTAACTTTAGGTTTAGTTAAAATACAGTAGAATAGTAAAATA
134290  ATAAATACCCGCATAGCGGGGGATAAAGTGGGGTTCAACCCCATGATTTATGGGATAAAT
134350  CATGGGTAATTATAAATTAATTATAAAAAGTAGGGATATAGATAATAAGTAAAAAAAATG
134410  TTAAATAATCTTAAAAATAAAAATTAAACTATAATTTAAAGATAATTATATCTTTAGGTT
134470  AAATAATCGTGTAAAAAATACATAAAAATAATGGAGAAAAAGATAAATATAAATGTTATA
134530  TTATCTATCCATTAAAAATATTTAACATTATGGTTTAGGTTTATAAATTCAATTATTATT
134590  TATTAAAACAGATAAATACTTTTATATACCATACCTTATATAAATTATAATTAATATAAA
134650  CTATAAAGGGATAAGATAAGTCTTTAACTTGAGATGTTTATAACTTTAAGCAATTAAATA
134710  TTAATTAAGATATAACTGAAGATAATATAGGATATAATAATTATATAATTATAAAAAATA
134770  ATACTAGATACTTAAAAAAGGTGAAATTATTAATATCTAACTTTATATAAATTAACACTA
134830  TAAGAATAACAAAGGACAAAAATAATAAAATAAAGTGACTCAAAAATATTATGATGTGAT
134890  ATAAAATAAAAATCTACTTAGGGGATGTATCAAGGATCAATAACCCCGCCCTACGGGCGG
134950  GATGATTCATTCTATTTAATAATTAATGATCCCTAAGATTATACATCCCCCGCTATGCGG
135010  GGGATCTATTATCCCTTATACATAAATAAATTATATTAACTTAATTTTTAACTTTATATC
135070  TGTTTATTTTTCCTATGCACTCGTAGACCTGACCTACGCGGAATATATACTTATCATACC
135130  TTAAATTTATTTTTATTAATTTGGGGGGTTAACCCCATTAATCGGTTAATTTATCCCCGC
135190  GGAGCGGGGATTAATAATAACCCCGGATTTAATTTATTAACATAATAGATATTTCCTTAT
135250  TTTTAATTTTTATAAGGTGTAAAATTTTTAACTACAAATAACTTACAACTAGTATAACTA
135310  AATATATTAATATTAATATATATAATAAGGTATATTAATATATAACCTAAATTTAAGTTA
135370  GATTTATAGGGTTTTAATTTTACCTTAAATAGGTTATCATTTATGTGGTTAATTCCCCCC
135430  GCCCTATGGGCGGTGATGTATCATCGATGATTATGGGGTTTTACCCCTAATCATCCGGAT
135490  AATTAAATAATTTATTAAACTTCTTTAAGTATTATTAGATTATATGTCCTCCTATTATAT
135550  CATAAAACATAAAAATATATAATGAATAAAAAGGATTATATGCCCTCGATTATATGCCCC
135610  CCGCTACGCGGGGGGATATTATATTATAAAAATTATATATATAATAAAATAATAAAATTT
135670  TAAATTACCCAAGTAAGATAAATATCTAATCCTACCTAAAAATTAATAATTAAAATAAAT
135730  GATCCTTAACGGGGGATGATAAATAGGAAATTTTAAGATAAAAATTTACTATGAAAATAA
135790  CCCCGCCCGTAGGGCGGGGATGAATATGTTTTACATCTATTTTCTTATTTATGTTTTACA
135850  TTTATTTTTTTATTAATAGCAAATTGATGCCTTAGTTAAATTAATACCATTACACCTTAA
135910  TTAAATCCCCCCCCACGTAGTGGGGGGGATTGTATTAATTCCCCGCGTAGCGGGGAAAAT
135970  TAAATCCGGATTATTTTATTTAATAATTTCTGGTATAGCATTTATCTCTTAATTACTTTA
136030  TTAAAAATATTAAAAATATAATAGTTAATATGATTAAAATATATAAAAAGTTAAATATTC
136090  CCCCCGCTACGCGGGGGGCATATGTTTATTATGATTAATATATTTAAAATGGGCGTTATT
136150  CGGGGAGAAATTAATAATAAATAGATAAAAGAATGTAAGGGGAAAGAGGGATAATAAAAT
136210  GATTATTAAGTATAAATAAAGAAAAGATGAGAAATTAAAAATACAATAATAAATATATGT
136270  AAATCCTAATATATGGATAAATTACCCGGAGAAATAAATTAATAAAAAATAATATAGGAT
136330  AAATCAAACCCCCCGCGAAGCGGGGGGTTTGATTCTTTTTGGATATATCAAACTTAATTT
136390  TAGATTTGATTCTTATCCGATTAATCAAAATTAATATAGGATTAATCAATAATTATATCT
136450  AGGGTATATTATATTATATTATATTATATTATATTATATTATATTATATTATATTGAGGG
136510  GATTTAAAAGTTAAATCAAGGAAAAAAATAAAAGGAGGGCATATGTATATAATCATTAAT
136570  TATTATGTATATTATGAATTTATACCCTAAGTATAAGTAGAAAGTAAACCATAAAATTAT
136630  AAAGATAAATTTTATGGATAAAATTTTTATTTAGGGATAAAATAAAACTAAAACCCATGA
136690  ATCATCCTAAAATTTAACCCCCGCTTCGCGGGGTTGAATCATCCTAAAATTTAACAGATA
136750  ATAAAATAATAAGTAGGCTATAAATAAAAAATATAAAAATAGGATAATAATAAATGCTTA
136810  TAAAATTAGTTGGTTATTAATATGTAAAATATATAAGAAATTATAAAATAAGTAAAAATT
136870  TAAATAATAACTTAAAATAAGTATAAAAATAATAAAAATTATCCCCCCGCAAAGCGGGGG
136930  GATGATTCATCCCGCTTCGCGGGAAAAATTAGGGGGTGAAACCCCATGATTCATGGATTT
136990  TATCCAAAAATAATCTAAAAGATGATTCATCCCGCTACGCGGGAAAAATTATAGAAAATT
137050  TCAAAATGAAATTTTCGATGATTCATGGATTTTATCCAAAAATTATCCCCCCAAAATTAT
137110  TTAGGTTGTATTTATGGGTAAACTAAACCCCATCAATAAAATATAATTATAGATAAATAA
137170  TAAAATAAAATATAATTATAGATTAGATTTATAAAAAAAATCCCCCCCGCATAGCGGGGG
137230  GTTTTATTAGGGAATAGTAGATATTTAAATAATAAACTTAAACGAAATAAAAATATAAAA
137290  GATATACCTTAAGATAATGTTAAACTATAAAGGATATATTATTAATATATTAATGTCATA
137350  TTTCCATCCTTCTTAGGGGATAAATATTAACAATAATTAGGTATATATAAATTTTGTTTA
137410  GGATCTATCTATCTATAAAAATTTATTTATATTTAAGTTACTTTAAAAGTATTAATTAAC
137470  CCTCTTAAATAAAGTAAAAATAAAGAATGATAAATAAAAAATCCATAAATAATAGATTTC
137530  AACTAAAAATAATATAAAATATATATAAATCATAAATTTATTATTAACATAAATAGTATA
137590  ATAAATAACTAAGAATATAATTATCAATAATGGAAATAGGTAGATAGGTATTGCCCATAC
137650  TATACATTATATAAAATTTAACCAACAGATAAAAAAAAAGATAATATAATAATAATTATT
137710  ATATATATAATAAAATAAATAGATATAATAAAAGAAGATTAAAAATAAAAAAAGTAAACA
137770  ATTAATAAAAATGATGAAAAATTTAAGAGATAAAATAAGATGAGTATAATTATTAATAAG
137830  ATAAATATAATTAAAATTAAAATTAT
;; mfannot:     /group=IB(5') (1.04e-03)
137856  actccccccgctacgcggggggaggatgattcatccccgccctacgggcggggaaaatta
137916  tacttaaaccagttatataaaatagataaatatttaagtaaataattaaaatcaataatt
137976  aaagaagtacaaatatgtggaagtatggaattgaaaggaaaagattatgagaataaagaa
138036  ttttcccgctatggggaaataatatctatggcatataatatcccagaacatataaaatta
138096  agtaaaatataatattttaaactaatatttttaatactatactaataccataatagtcat
138156  taatataagttaaattatattatttaattaggatttattaattaaaagcattaagttatt
138216  aaaattataataataataatcaataaaattaaacccccccgcttcgcggggggttgtatt
138276  tatcccccccgctatgcgggggggaaaattaaacctaaataaaattaggttgtatttatc
138336  cccgctccgcggggaaaattaaacccccccgcttcgcggggggttgtatttatggggttt
138396  accccaaaaattaatgggggggg
;; mfannot:
138419  TTTCACCCCCCATGAATCATAGGATGATTATGGGGTTTCCCCCCAAATCATCCTAATTAA
138479  ACTCGTAAAACATTAATTAATAAATAATAAAAAAAAGATGAGATGATATAGCCGAAGGCA
138539  ATATTATCAAATATCATAAATATATAATTTTTCATTAAACATTAAGGGTTAACTAAACTC
138599  ATAATTAATATAAAATTTAAGATAAATCCCGCGAAGCGGGGTTCTTATTATTTTACCGTA
138659  TTTCCGTCTATATCTCTTTATTTGGGTGGACTTTACACTTTATTGTTTTTCATATTTTTT
138719  CTCTTACTATCCCTTCCTCTCCACATTTTTATGTTATTTAACTTCTTCTTCATTCTTCTC
138779  GTTTAATTTGTTCTTCTTTATTTGATACTTTTCGTTCTTATCTTCCTCATTATTTATATC
138839  GTCCTATCTATTATTCCCGTCATTATGTTATTGTTTATTTCGGTAATTATTTTTTTATCG
138899  TTTTTAAATTTTAATCTTGATAGCTTTCTTATTCATTCTGACTTCTTTTTAATATATTAT
138959  TATGAGTTTTTAGATAATTTAACCCGGATACGGCGGTATAATAAATAGATAAATTTAAAT
139019  TTTAAATTTATAATTTAAATTTTTAAATCTGCAAAAAATTTCATTCTTCAATAAACCGAT
139079  AAAGATATCCTAGGGATGATTCAGATTAATATCCCCGCCCGTAGGGCGGGGATTATTTTT
139139  GCTGTTCTGTTTTATCTTTCCCATTTATTTTTTTTCTTCTTGATTATCCTTATCTCTCTC
139199  ATGATTATTATTGTACTAATGTTAATGTTTTAGTCTCTTATTTTGTCAATCTTTTCTGTC
139259  TATAAATTATTATTTACTTTAATTCCTAATTATTTTGTATATGACTTCCTTGATAAATTT
139319  TATTATTAATTTCATACTATTATTGATTAATATAATAAATCAATTATTGATAAATATGAT
139379  TAATCGAATACTATTATTGATAAATTATATACTATTATATATAAATTAGATAATTATGAT
139439  GATTATGTTTTAAAACCAAGAAAATTTTAAACCCCCCCGCGAAGCGGGGGGGGTTGTATT
139499  TATCCAAAAATTTAATGTTGTATTTATCCAAAAATTAAACCCCCCCGCGAAGCGGGGGGT
139559  TGTATTTATGGGGTTTACCCCAAAAATTTAATGTTGTATTTATAGGGAATAAACCCCTAT
139619  AATTAGGTTGTATTAATTCCTAATAATTAGGTTGGATTAATTAAAAATTTAGGGATAAAA
139679  TAAAATAAAAGATCAAGATTAATTATTGATGTTTAATACCGATAAAATAAAACCCATTCA
139739  ACATCTAAAATTTAACCCCCGCTTCGCGGGGTTGAATCATGGGGTTTCACCCCCAAATTT
139799  AACCTAAAAAAAGTTATTATTCATCTTATTTAAATTGAAAGATTATAGTTTTTAATTACC
139859  TTATAAGAATATAAAACTTTTATTTTTAGATCAAAAAGGTTATTATTATAAATTTAAAAT
139919  AAAATATCCCACCCTATTTAGGTATGTTTCATACCCCGCTACGCGGGGGATAAAATAAGA
139979  TTTATTTACCCCATAAATCAAATTTATAATGATTATAGAATTTAATTTAATAGATATTAC
140039  TGACTTTCATAAATATATGTTTTTTATTAGATCAAGTTTCCTTAATAATCGTAGTTTTTA
140099  TCAAAGTTTTGTTATTTTTTCAATTAATAATTCATAACTTGCTGTTTACTTTTTATTTAA
140159  ATTAGGTAAAATAATATTATTTATATTGATTATTTTATTTAATTATAGTATCTAATTATA
140219  TTTATTGATTTAAGATTAATAATAACATTTTACTTATCAATAATTTTGGGATAAAATAAA
140279  ACCC
;     G-orf115_2 ==> start
140283  ATGAATCATGGGGTTTCACCCCCTAATTTTTCCCGCGTAGCGGGATGAATCATCCCCCCG
140343  CTTTGCGGGGGGGATAATTTTTATTATTTTTATTTATCTACTTTTAATAAAGGTACTATA
140403  TTATTAAAGAGTATAGTTTCTTATTTTAATGACTCTCATCTTTCTAATGATATATATACT
140463  CCTATTGATTCAGATAAAATTAGTATAATACCTAATTTTTTAGATGCTAATGTTAATGTA
140523  AATGTTAAAGGTTATATAAATATTTATTATTATGGTAATGGTAATTTATTACAAAAAAGA
140583  TATTATAGTACTTTAAAAGATATTTTTACTGATGTAAAAAGTTATTAG
;     G-orf115_2 ==> end
140631  CAAAAATAGTAATAGTGATTTAAGATTTAGTTTTTTTTATTATAACTGGATTATCTGATG
140691  TCATTCCTCTTTTCCTGTATATGCTATCTTTTATTCTAATTATAATAATATGCGTAAAGT
140751  ATCTTTAGATTTTGATTAATCTTTGATTATATATAAATCTTATTTTGAAAAATCAAATCC
140811  TGATTTTATTTATGGGGTTTACCCTTTAATCTTATCTTATTTTATCCTCCGGGGGTATGT
140871  AACATCCTGATTATTAATCTTGATCTTTTATTTGACTATTTTAATAATTATAATTGTTAA
140931  GATTTTATAAAAAAACATTATTAAAATGGTGGTTATATTATGTTAATTGATTTAATATTT
140991  AATATGTTTAAAGTATGTAATAATTATATTTATTTTGCTTATAATTTGAGTTATTTTTTC
141051  TATATATATATTAAGTGCTATATGTTTTTATATTTTTAATAAATACAATCGATTTAATAG
141111  ATATAAAAATCTTTAATTATTATAAATCTATAATAAAAATTGTATAAAAATATAAATTTA
141171  ATGATATTACACATAAAATAACATTTTTAGATAGTAATTAATTATTTAAAAGATAATTAA
141231  TGTTAAACATTTATTATTTAAAATTTCAGTATAAATTTTGATGATGAATGGGTTCTATCC
141291  CTAAATTATCTAAAAGATGATTCATCCCGCGAAGCGGGATAAATTATCCCCCCCGCAAAG
141351  CGGGGGGGGGATGATTCAACCCCGCCCTACGGGCGGGGATAAATTATCTAAAGATGATTC
141411  ATGGAATAAATCCCAAAATTTTAGGTTTTACCTCTGATTCAACCCCCGCGAAGCGGGGGG
141471  TTAATTTTTAAAGACATCTTTAAAGAATTTATATATTTTATTTTCTTATAAATTAAATCC
141531  CCCCCCACGTAGTGGGGGGGGATTGTATTAATTCCCCGCGTAGCGGGGAAAATTAAATCC
141591  TGATTGTATTAATGAAAATAAAATCTAATTATAGATTTGATTTATGGGGTTTATCCCTAT
141651  AATTAGATCGATTTATTTAAGTTATCTTTAAATGATAATAAAATAATTATTTAAGTTTAT
141711  AACTGAAAGTACATAAATTTATAAAAGATTTAATCCATATAAATATATAGATTGAGATTT
141771  ATTTGGGGTTTTGGTTTTGGTTTTGGTTTTGGTTTTGGTTTTGGTTTTACCCATGATAAA
141831  TCATAAAATTACTGAAAAATAAGTTAAATTTATTAATAATTGACTTATTAAGTATCCCTA
141891  TTATATATTTTATTTTGGGGTTAAGTTAACCCGATCAATACTACCCCCCGCTACGCGGGG
141951  GATTTTATTTTAATAAATATAATCTAATTAGAGATTTTATTTTCCGGTTAATTTTTTTTT
142011  TATTAATATGAAAACAGATATTATAGCATTATTATTTATATGTTAACAGTTTAGTAATAA
142071  ATTGAATTTATATTTTGATATTAATTTTTCCCCGCCCGTAGGGCGGGGATGAATCAACCT
142131  CCCCCCGCTACGCGGGGGGATATTAATTATTGGATAAAATCCATGAATCAACCTCTATAA
142191  ATTATCCCCGCCCTACGGGCGGGGATGAATCAACCGATTAATTTAGTTAAAATGACAACT
142251  ATATCTAAATTAACATTGCATACATAAAAAAAATAGATATTAAGATAATTATAAACAAAT
142311  ACCATTTATTAAAAATAAAACTGTATATAATTACTTGAAAGAGACTTTATTAGATGGAAA
142371  TACTCAAGTATTTAAACCTATAGATAATTTGGGGGGGGTTTCACCCCCCATGAATCAGAG
142431  GTAAAACCTCAAATTATATTAATTATTATGATATAAATTTTCATTATTCAACTTGTGGAT
142491  TAGATTATTTTCCTACTGGTTAATATTTTTTATAATTAATATTGATGTTTCAAGGGGTTT
142551  ACCCCATTAATATGAAGGTAAACCTATAGATTATATTTTCAGATAAATAAGATCCCTGGA
142611  TTTAAAGGGAGTTATTCTGTATTAGTTCATATACCTACTTCATAAAAATATCTTATATTA
142671  CCAGTTAGAATTTATAATAAAGTTATATATTCGGTAAGGTACTTTGTATGGTTCATTAAC
142731  AAATATTGAATTTGATTATGCTTTATAAAGTGATTTTTTTATTCCTATATTTAGTACTTT
142791  ATTATTCCCTATTTTAATCATTAGATATATTTTAAAATTATGTACAATTTATGTACAATA
142851  ATAAAAAAGTAAGTTATGGATTTTAACGTTCATTATTTTTATCTTTATTTAATAACTTAA
142911  TAGGTATATTTGGATTAATAATGACAAAGGTTTAACATTATTATTTAATAATTATGATTA
142971  TAATAAAATTCTTATAGGACATTAAGTATCTAATATTAAACGACTTAATAGTGATAACCA
143031  ATTAACTACTATATCTAAAGATTTTAATCATGAAAAAATTAAGTCTCATAATATAAATAA
143091  ATATTGTTATGATTCTCATTATAATGATATTATTAATAATTATAAATCTTATAACTATAT
143151  TGATGAACAATCTATATTAATTCCTATAATTATTTATCCTAGAGCTAGATTAGTTTTATT
143211  AAATTTAATACTTAAATTAACTGATAACTATTGTATTTATGTATAATATTGGGATACATA
143271  TAGTATAGTTATTAATAGTTCCTTATCAGAATAATATATAGATGATGTTATAGATCAATT
143331  TTAATTATTGATATTAAACTAAGTTTGGTATTTTATAACCCTTATAATATATCTTTTTAT
143391  ATTGATTCTAATAATATTAAAGTTGTTAATAAAAGTATATCTAATAAATTATCCCCCCGC
143451  GAAGCGGGGGGGATGATAAATGGGTTAATCCCAAAATGATCCCTAGGATTATTCATCCCC
143511  CAAAGCAGGATCTATTATCCTTAAATCTATTTTATCTATTTTATAATGGTTATTGTGTTA
143571  TTGGTATTAAAATATCCTATATTTAATTTTTAATTAATGCTTCTGTTACTTCTCAAACTT
143631  CATAAGTTGAATTTTGGGGGTTAACTAAACCCCATAAATACTACCGGTTTTATTCTCATA
143691  TTTTTATGTTAAAATCTTTAAAAATTGGATTCTATATGAGTTAATACTAAACTTATTTAT
143751  TTAAATTAATAGTTTTATTAAATAAATTAAATATAAAAAATATATATTAAATATCCTATC
143811  ATAAATTAATTAGAATTTTAGGTTTAACCTCAGATTCATGTTTTATAAAAATCATCTAAA
143871  ATTACAATTTTCAATTTTCTATGATTCAACCCCGCCCGTAGGGCGGGGGAATTATCTATA
143931  AAAATTTTATAATATTTATTCATATATTAATATATGATAATTTCCGTAAAGTAATTTGTT
143991  TAATAATAATTATTATAATTATAATTAAATTATATGTTTATTATTCATAGTTATAAAATT
144051  TTAATCATTTAAAAATAAAATCCCCCCGCATAGCGGGGGGGATGATTAGGGGGAAAAACC
144111  CCTTATTTAGATATAATATCATAATTAAAAGTAACTAAAAAATTAGAATTACTATATAGA
144171  TCTATGTATTAATAAGTTAAAATATTTTTTTTATATTGATATATTAGATATAGATGTACC
144231  AAAACAATCATAAATAGATGTAAAATTTTTACTAAAACTATTAATATTATATTATCTATC
144291  TATTAACATTAATAGACTATTAGCATCTAATGAATTAATAAAATTAGGGATAAAAACTAA
144351  ATTATTTAAACTTTTATTAGATTATGATAAATGGGGATTAACCCCAAAAATAAGAATATA
144411  AAATTAGGTAATGATAAATAGAAAAAATAATAGATAAGAATAATAACCTTAAATAGGTTA
144471  TGATTAAAGGGATAAGAATCTGAACCCCCCGCTTTGCGGGGGGTTATGATTAATGGTATA
144531  AATTTAACTGAATAAGAATTTTTATAATAAGAAGATTTATGTATTCTATAAATATTCTAA
144591  TCCATATAATAATGATTAATAATTTATCCACTAGGTAAAACTCAAGGTGTAGGAATATT
;     G-orf105 <== end
144650  TTAAGTATTACATATTCTAGCTATTTGTCTTAAATTATTTATAAACTTCTTAATTAATGT
144710  ATATTTCTTTATAATTACAAATTGTATAGTTTTAATTAAAAAAAATATTTCCTTAAATCT
144770  TAATTTTATATTTTTATCATTTATATATTCATAATTATAAGTTATATATTTATCTTCTAA
144830  AGTATTATTATTATTATTATTATAATTATTTATATTAATATTATTATTATTATAATAAAA
144890  ATTTAAAGGTAATTGAGTAAACAATATTAGAACCTCACTGACTTGAGTTTTAGAAGAAGC
144950  ATTATAAGGTATAATCAT
;     G-orf105 <== start
144968  AATATAATTATTAATCAAATATAAATGAATAGTAATAGAAACAAGATATTAAAATTAAGG
145028  ATTATCAAGAGTATTTAAATATTGTTGAACATAAGAAGTAATATAAAGAAATCAATGATT
145088  AGGTAAATTATTATCATTAATATAATTAAAATTTAACCGATAAAATTTAAATTTTCCGCC
145148  GATAAAAACAACCCCCCGCTTCGCGGGGGATTGAATTAAATTAAATTAAAAACACATATC
145208  AGCATCATTTAATAATAAACCTATTTGTTGAAAACCATTAGAAGTAGCTTCTAAAGTAAT
145268  AATAAAATTTGAATAATAAGTATCTTTATTATTTATTAAAGCATCATAATATTTTGAATA
145328  TTATAAATAAAAATCAATAAAATCAAATATATGTAAAACATAAATAAGAAAATAGATGTA
145388  AAATATAAATAAGAAAATAGATGTAAAACATAAATCACGGGAAAATTAATCTGAGGTTGA
145448  TACATGGGATTTATCCCAAAAATTAAACCCCCCGCTTCGCGGGGGGTTGTATTTATCCCC
145508  GCCCGTAGGGCGGGGAAAATTAATCGGAAAATTGAATTCTTCAATTTTCCTATGTATCAT
145568  GGGATAAAACCTCAAATAGATGTAAAACATTAATAATCCCCGCCCGTAGGGCGGGGTTAT
145628  AGATCCCCGCTTCGCGGGGGTTGAATCATCTTATTGATTATTTATTATTACCATAAGTTA
145688  TAGCTCCATAAAGTTTAAAATAATAAATAAATACAGAATTTATAAATTTAACAATAGAAC
145748  AATTAGAATATTCTAATAAACTTTTAGCTAAAGGGGTACCTTGAAAAGATAATGTAGTTA
145808  TTTCACTATTAATACGACCACTTAAATCCATTATTAATAAAAAATAAAAGGCTTTAATCT
145868  CACTATATAAACGTGCTATATTAATAACCATACAATCTAATTTATATTTACTTTATAAAG
145928  AAGCTAATTCACTACAACTTTGTTTAGTATTAAATAATTTAAGATAAGAACTAAGTTTAT
145988  AAAATATTAAATCCCCCCCCGCTATGCGGGGGGGTTCTTATTTATCCCCGCTCTGCGGGA
146048  TAATTTTAATCTGATAAGATAAATAAAAATAATATTCACTATTATTATTTTTATTTTATA
146108  AATACTAACATAGGTTTATTTATAGAATAACCTGTAAGCATTATATAATTAATACAATTA
146168  AGTATAAGTGAAATTACTATAATTATATTTTAAAATTTTTAATTAGGTTAGGTATAAAAT
146228  AAATGATTAACATATATTTTTCATTTAATAAAAATCACAGTAATAACTATTTTAAATTGT
146288  ATAATTAATTAATAGGATTAGGAGGTATAATATAGGTAAATTAGTTATATAAAAATTAAA
146348  ATGTTTATTTAGATACTAAAAATCTTTAATATATTAACTTTTAAACTTATGAACAAGACT
146408  AATATTAAGAATATAATCAGGGTCTAAAAAAAAAGATAAGATTAACAATAGATATTCAAA
146468  TAATTAATTAAGAAAAGGAACATAATAGAATAAAGAACACTATGAAAATTTACATCATTT
146528  ATAATAAATATGTTTTTAAATAAAGCTAAATATTTATTCGGAAGTTTATTATTAGAATAA
146588  AGATAAAATAAAATATGATTAAATCAATTAAATTAAATTTTAGATAAAATCTTATAATTA
146648  TAAGATAAAATATAATGAAGATAATTATATAAAATTTAATAAAAGAAAGTATAAACTAAA
146708  GACATATATAAATAGTCATTAATTAGTAAATAATCCAAAAAAGAACCAAATGTATAACTA
146768  AGATACAATAACCAAAAGAATAATTAATAAATAAACAAATAATAAGAGCATATAGAGATA
146828  AGAATTTAGAAATAACAGAACAATTTAATAATAAAAGAATATCAACATGAGTAAGAAAAA
146888  GTTGATATAGTTATATATTTTAACACCACTACATTTTTTACTTTTTTCTAGCTGTAATAG
146948  AAAGATATTTATTATTTTATTTTTCTTCCATTAATTATTTTATCGTATTTTGTCTATATA
147008  TTTATATTTGGGAGGATTTATCCCTATTATTGTTTTTCTAATTAAAGAAAAATAAATATA
147068  AATTATTATTAAATTAATAAATCAGAATTGATCTACATTTATTTGAAAAATTGTTGATTA
147128  ATTTATAATAGTAGATATATAGGATAAATATAATCAATTATTATATTAGATATATATAAT
147188  TAATAATTATATAATTAGGTAGATAAATATAATATATTTAACTAAAAATAAAATAACAAT
147248  ATTAATAAGGAATAATATAATATAAAAATATGAAAATAATAAATTTATTAAGAAAATATT
147308  ATATAATAAGACTAAAAATTAAAGGGAAGTCTAAATATATAATAAAGATATAAAAAATAT
147368  AAAATATCCCGCCCGTAGGGCGGGATGTTACATACCCCGCTTCGCGGGGGATAAAATAAA
147428  GATAAAAATAAAAAAATCTAATAATGACAAATAAGTTAAAATTGAAATTAAGATTTTTAA
147488  AGGGTAAAAATAAAGATTTATAGTAGAAGAATAATAAATATAGGTTAAAAATAAATAAAA
147548  AGTAAAAAAA
;     G-trnK(uuu) ==> start
147558  GAGTTAATTATCTAATGGTTAAGATTATTACCT!TTT!AAGTAATATATATTGGTTCAAT
147616  TCCAATTTAACTCA
;     G-trnK(uuu) ==> end
147630  ATTAAACCCAAAAATTTATAAATCAATATAAAAAAGAGAAAAA
;     G-cox3 ==> start
147673  ATGACAAATTCAATAAGAGGTTATATTCAATTACATCCTTTTCATTTAGTAAATCCTTCA
147733  CCATGACCTATATATACATCATTTACATTAATGAATTTAGCATTAAGTATAGGTTTAACA
147793  GCACATAATTATATATCAGGATTATGAGGAATAAAAAATATATATATATTAATAAATATA
147853  ATAAGTGTAATATATGTATTAACATTATGATTTAAAGATATAATAGCTGAAAGTAGTTAT
147913  TTAGGTAATCATACTAAAGCTGTTAAAAAAGGTTTAATTCAAGGTTTTTATTTATTTGTA
147973  GTTAGTGAAATTTTAATTTTTGCTTCATTATTTTGAGCTTATTTACATTCTTCTATTAAT
148033  CCTACTATGGATATTGGTATGACATGACCTCCAGCTGGTATTGAAGCTATTTCACCTATC
148093  GAATTACCATTATTAAATACTATTATTTTATTAGCTTCTGGTGTTACTATAACTATGGGA
148153  CATCATGCTTTAATTAATGGTAATAGAAATGATGCTTTATACGGTTTCATTTTTACAACT
148213  TTATTAATCATTATTTTTGTTATTTTACAATATTTTGAATATTTATTTTCTAACTTTACT
148273  ATTACTGATGGTGTTTATGGTTCTACTTTTTATTCTTTAACTGGTGTTCACTTTTTCCAT
148333  ATGAACTCTTTAATCGCTATGTTAGCTATCTCTTCTTGAAGAATTTTTAATTATGATTTT
148393  ACTAATAATTCTCATGTTTTTGCTGAAATGACCGTTTTATACTTACATGTTTTAGATATC
148453  TTATGATTATTTATATACATTATTTGTTATTGATGAGGTTCTTAA
;     G-cox3 ==> end
148498  TTATTTATTCATATATCTTTTTTCTTTATTTCTTTAATTTAATAAATTAATACAATCCCA
148558  CCCCGCTAGGCGGGGGGGGATTTTATTTTTAGGGTAAATTCCATTTATCAAATATAATTA
148618  TTGATTTTATTTTTATCTAATTTATCTAATATAATTATTGATTTTATTTTCCGGTTAACC
148678  TAACCCCTTTTATCAAATATAATTATTGATTTTATTTTTATCTAATTTATCTAATCCTAT
148738  TTTATTTATATTAATCAATAATATTATACTTATTTAGTATTAATATAAATAATAATTATA
148798  AAAAGTTAAATGATCTATAAGATCATTTGATACTGATAAATAACCCCGCCCGTAGGGCGG
148858  GGATTAATCATCGATGATTTATGGGGTTTTTACCCTCAAATCATCCTAGAATTATTTATA
148918  AAATTTTTTATATAAATAAATTACCAATAAAATAAATTAAAACTAGATATATCTAAAATA
148978  AAATCCCCCGCTAAGCGGGGGATTTGATTATTTTCAAAATTTAATTTTTAATGGTATTAA
149038  AAAAATATAAAAATATAATATTTGAAATATGTCATAGTCATAATAGGACATAAACATGAA
149098  AACAAAATTCAGGGTAAGGTAACTACATAAACTATTTATCTTTAAATTCCAATTTAGGGC
149158  ATATATATATATATAAATTTAGATATAGAGCCCCTTATATATATATAAATCCCCCCCGCT
149218  ACGCGGGGGGCATATTATTTCAAGGGCAATATAATATAATATAATATCCCATTTTTAATA
149278  AAACCATATTTATATATATTTTCCCACACCTTAGATAATACCTTAGATAATATAAAAAAA
149338  GATAAATATTTATGAAAAATATCATATATATAAGTAAAAATAATAAATAGAAAGGTATAA
149398  AATAAATAAACTATTTTAATATTCCCCCCGCTACGCGGGGGCATATAATTTCCGGATTGG
149458  ATTTTATTCTATTTGATGGGATTGGATTTGATTGGATTTGATTGTATAGGATAATTTTGG
149518  GATTTATCCCATGAATCATCCTCCCCCCGCTACGCGGGGGGAGGTTAATTTACGTATTTA
149578  CGGCCTACTTAGGGTATTTATATATATTTATTTGTCATGTATACTTTAAACCTATAGATT
149638  TATATATTAACATATATTAGTATTTAATAATTTATATAATTAATGAGGGATTCATCATCC
149698  CCGCCCTACGGGCGGAGTTATTTAATTTTTTTATAAATGAAAATAAGAGGTAAATATTAA
149758  AAAATATTTTAAGTTATTTTTTATTTTAATAATAAATATAAACCCAACATTTAACTTTAT
149818  TATAAAAATAGTATTGTAAATTATAGTATAAAATAGTATATTTTGTTATTTAATTTAAAA
149878  AAGTTTAAATATAAAAATTAAAATTTTAATATAACCAATAACAACTATAAATAAACATTA
149938  ATTACAAAATAAAAATAAATTAATAGAATTAATTTACCCCGCCCATAGGGCGGGGATTAT
149998  ATATGTTAAAATCTAATATATAAAAAAAATATATATTAGGTTATTTTTTATTATTTTATG
150058  ATAATTTTGGGGTTTAGTTTACCCCATTCATCATCCGCCCGTAGGGCGGGATTATTTTAA
150118  TGGTTATATTAATAAATTTATTTCATTAATAGATAAATTAAGATTAAGGGGGATATATCA
150178  TCTAAAATAAAAATAAGAAATATAACCTCATAAATAAAATGATATTATATTAACTATAAA
150238  TATAAAAAATAAAAGATAAGATAATAAAAATATAAAAATGGAATAATACATAAAATAGAT
150298  AATATATATAGGAATAATAATAGGGTAAGAAGGAGGGGATTAT
;; mfannot:     /group=IB(5') (4.85e-03)
150341  atgccccccgctacgcggggggatattatatgccctagatataatattatattccttatt
150401  aataattaaaaagatatggagatataaaataattaattatagttaaataaagataataaa
150461  aatattaagtataacataaaataatatttaaaataaataaatgatgcccgacctacagtc
150521  gggctatataagtcagtataaaaataaatatgccaacttaatatcaattaaagtttataa
150581  ttataaaactaaagatatatataagataaaatgttaacaaagataagttaaataaaaaaa
150641  atgggataaatatagaataataaaatcaataataagattaaacggataaaaatcaaacct
150701  ataaaaaggtttgataaattaaaaataaaatcgggttattataaatccccgctccgcggg
150761  gataattaaatataaagataaagaattacaaaataaaaaaattactaagtagaagggaat
150821  aaataaaaaggtaaataactatatatataaagttatatatatgagataggaaaatataaa
150881  atctaaataaggataaaatataaaaattaaacccccccgcttcgcggggggttgtattta
150941  tccaaaattaaagaagtgtaaaaaggaaaaataaagagataaaagaataaaaaatgtagt
151001  taataataaaaagaaggaaaggataaaaaatagggaagttaggagggataagggggaata
151061  aagaaatctaagaaggtagggaatttagataaaggagaaatatgaggtttaacctcatat
151121  ttaagggttttggttttgtttttgtttttgtttttgttttaacccaaaattatcctcccc
151181  ccgctacgcgggggg
;; mfannot:
151196  AGGATGATTCATCCCCGCCCTACGGGCGGGGAAAATTATAGATTTAATGATAAAAGGAAA
151256  ATATCTGATTATATAAATAATAAATAAAAAATAAAAGTTAAGGAAAGATAAAAATTAAGG
151316  CCTTCATCCATAAGGATGTAGGAAAGAGATAAAAATAGAGAAATTATTAAGTATGTTTTG
151376  TTAAAAATTAAGAAAAAAAAAAAATAAGGATAAGAAAGGAGAGAATAAAATAAATGGGAT
151436  AATAAAGAAGAA
;     G-trnQ(uug) ==> start
151448  TGAGTCGTAGACTAATAGGCAAGTCACCTAGAT!TTG!AGCTAGGAAAATATATGTTCGA
151506  ATCATGTCGACTCAG
;     G-trnQ(uug) ==> end
151521  AA
;     G-trnD(guc) ==> start
151523  GCATTGGTAGCTTAAAGGTAAAGCCTTATAAT!GTC!ACTATAAGAGATGTCAGTTCGAA
151581  TCTGATGCGATGCG
;     G-trnD(guc) ==> end
151595  GAATAA
;     G-trnS(gcu) ==> start
151601  GGATAGCTTTGTATTGGTAAACTAATCTACTT!GCT!ACGTAGTTGCTTTTTAGCTATCA
151659  GCGTTCAAATCGCTGGCTATCCG
;     G-trnS(gcu) ==> end
151682  TTTTTATA
;     G-trnR(acg) ==> start
151690  TGACATATAACATAATGGTCAGTGTATATTATT!ACG!GATAATATAGTGTAAGTTCAAT
151748  TCTTACTATGTCAT
;     G-trnR(acg) ==> end
151762  TTTATAGGTA
;     G-trnM(cau)_1 ==> start
151772  AGCAGTATAATGTAATTGGTAACATTTAAAGCT!CAT!GTCTTTATTATGGTAGTTCAAA
151830  TCTATCTACTGCAT
;     G-trnM(cau)_1 ==> end
151844  AAAATTAACAAAT
;     G-trnM(cau)_2 ==> start
151857  TAAATTATAGCTCAATGGTAGAGCATTCCACT!CAT!AATGGATGTATCTCAGTTCAATT
151915  CTGAGTAATTTAA
;     G-trnM(cau)_2 ==> end
151928  AAAAAAATAAATAATAT
;;     rns ==> ;; mfannot: start of 5'
151945  ATATTTGAGAACATGATGTTGGTTCAGATCAAATGCTATGTAGAGACATAACACATGCAA
152005  GTTA
;;
152009  TAAAAATAATTTATAGCGTTAAGGTGAGTGAAATAAGATAAAAAAAAATCTTATACAGAT
152069  GTAGGTATTAGAAAAAATCTAGCCATAGAACTGGAACCGACGATTAGGGTCACAACGGTC
152129  ACATTGATTAATTTCAACTCTTATATAG
;;     rns ==> ;; mfannot: corr to pos 358-392 of R.americana
152157  AGCAGCAGTGGGGAATTTTTGACAATGGTCTAACG
;;
152192  ACTGATCAAGTTATCTACAAGAAGGAAATTAATAAAAAAAATAATAATAATAGATAAACT
152252  ATAAACTTCTAAATAATAGTAATAATGATACTAATTATAAAAAAGTCCTAACTAAAATAT
152312  GTGCCAGCAGCTGCGGTGTGCGACAAGAAAGTTATTATTTATAATTCAATAAAGCCCCCA
152372  ATGTAGTAAAAATGTGGGGGAATAAATTGACATATTAGTAACAAATATGTACCTATCTAC
152432  ACATGCGTTATAAGTAATTATTAGGTATGAAGCTGTAGAGACAATGTAACCTAAACTAAA
152492  ATCACAAGTTTAGGGGCTAGGTAAATTTACTATGGTTAATGAAAATCAACTACTTGTAGA
152552  GGTCTTTATAAGGTGATAACCCATATTTTAGATATGGATAAAAATAAGTCAAGAGTTTAG
152612  ATAAATTCATCGTATATTTTATCTTGTTATAAACGTTAAAATTGACAGAGATAAAGAGTA
152672  GAACCTAAGGTAAAAATAGTATAAATAATAAAACTTGGTAAGCCTTATATTTACTATGGT
152732  AAAACATAGAGGTTATTAATAATATAAAAAAAATAAAAATAATAATATCAAATAGAAGGT
152792  AAAAGACTTCTTAAAAAGCAAAAGCGATAATGTAATGTTATTGATAGATCGAAAGATTAA
152852  CTTGAAAGAGTGCAGACTTAAGATAAGGGTGTTATAAAGATAATGCGT
;; mfannot:     /group=II (4.34e-12)
152900  gagccgtatacgatgaaagttgtatgtacggttctaaaggg
;;     rns ==> ;; mfannot: corr to pos 485-571 of R.americana
152941  ggg
;; mfannot:
152944  AAAGTTTGTGAGGACCTACCTATCCTAATTAGACATAGAGGGCAAGCATTGATCAGAAAG
153004  GCTTAAAGGATCTGTAGAACG
;;
153025  ACTAAAAAAGATAGAATAATGAGAATCTTTAAATAAAAAAGATGAAGGTAATAAGAATTA
153085  AAGTTAGAGAGATAAAATATGAGGAAAACTTTAAGACTATAAAGAGGTTACTAAGAATTA
153145  T
;;     rns ==> ;; mfannot: corr to pos 735-810 of R.americana
153146  TGACGTTGTGAGATGAAGGCTATGGTAGCGACATGGATTTGATACCCATTTAGTCATAGC
153206  AGTTAACGATGAATACA
;;
153223  ATGAAAGATAAATGAAAATGA
;;     rns ==> ;; mfannot: corr to pos 850-965 of R.americana
153244  GAAGTATTCCGCCTGACTAGTACGCTCGCAAGGGTGAAATACAAGACATTAGACGGTTGT
153304  AGTCCCAAGCAGTGGAACATGTCATTTAATTGGATGATCCTCCAAAAACCTTACCA
;;
153360  TCTCTTGAATTAATTCTC
;;     rns ==> ;; mfannot: corr to pos 1014-1044 of R.americana
153378  AACAGGCGTTACATCGTTGTCGTCAGTTCATGCCGTGAGG
;;
153418  TTTAATATTAAGTTATTGAATGAACGTAACCCTTTTATTTATATAAGTATAATTGTAAAA
153478  TTATAGGAAGTAGAGG
;;     rns ==> ;; mfannot: corr to pos 1190-1252 of R.americana
153494  TAGAAGACTAATCATGATGACCCTTATGAGATGGGCTATAGACGTGTTACAATATTAATA
153554  ACA
;;
153557  ATTAAATTTAATTTAATAAATTAATAAATACCCCCCACCTAGTGGGGGGTTATTAAATAT
153617  TAAGAATATGATTTTTTTCTTTTA
;;     rns ==> ;; mfannot: corr to pos 1305-1411 of R.americana
153641  TGGATTGTAATCTGAAATTCGGTTACATAAAGGAGGAATTGCTAGTAATCGTAAACTAGA
153701  GTGTTACGGTGAAATTCTTTGCTACTTCGTACTAACCACTCATCAA
;;
153747  CAGCAAGAAATTTTTATTTTACTTATTGAGTTTTAAAAAA
;;
153787  AAAGGACTTGCTGTAAGTTGAAATACGGTTCGGTTAGGGGAACCTGATCGGGATTTATAT
153847  ATTTA
;;     rns ==> ;; mfannot: end of 3'
153852  TTCATATAATAATAATACATCTCGTAATTAATTACGTTGATTTATAT
;     G-trnI(gau) ==> start
153899  TAGTCTATATCTCAATGGTAGAGAGATTGATT!GAT!AATCGATAAATATGAGTTCAATT
153957  CTCATTAGACTAA
;     G-trnI(gau) ==> end
153970  ATTAAAAGTCCATGACTACATGAAAATATA
;     G-trnL(uaa) ==> start
154000  GCGGTTATGATGAAAAGGTAGACATAAAACACT!TAA!AATGTTTGGATTAATATCGTGT
154058  AGGTTCGACTCCTACTAACCGTA
;     G-trnL(uaa) ==> end
154081  AAATAAAATAACAGTAAAATATTTTTAAGGGTATGTTTTATACGGAAAAATAAAAGGTTA
154141  ACTGTAAAAG
;     G-trnY(gua) ==> start
154151  GGGGAGATTCTAATGTAGGTAATTAGAGCTAAATT!GTA!ACTTTAGTGCTTAAAGCTGC
154209  GACTGTTCGATTCAGTCTCTCCTCA
;     G-trnY(gua) ==> end
154234  AAA
;     G-trnH(gug) ==> start
154237  GATAACTATAGTTCAAAGGAAGAACATTTGTAT!GTG!GCGCAATTTATCTGAGTTCAAT
154295  TCTCAGTAGTTATC
;     G-trnH(gug) ==> end
154309  CTT
;     G-trnM(cau)_3 ==> start
154312  GCTTAGGTAGTTTAATGGTAAAACTTTTGCCT!CAT!ATGCATTTAATATAGGTTCAATT
154370  CCTTTCTTAAGCT
;     G-trnM(cau)_3 ==> end
154383  TT
;     G-trnT(ugu) ==> start
154385  GTCGTATAAGCTAACCAGGTATAGCGTCCGTTT!TGT!AATCGGAAGGTGTGGGGTTCAA
154443  TTCCTCAATACGATA
;     G-trnT(ugu) ==> end
154458  TTT
;     G-trnE(uuc) ==> start
154461  GACTATATGATCTAATTGGTTATGATAATACTAC!TTC!ACAGTATTTATATGGGTTCAA
154519  ATCCCATTGTAGTTA
;     G-trnE(uuc) ==> end
154534  TTC
;     G-trnG(ucc) ==> start
154537  GTGACAATAAGTTAATTTGGTTAAACTATGGTACT!TCC!AATACTATTATACGTGTTCA
154595  AGTCACGTTTGTCATA
;     G-trnG(ucc) ==> end
154611  TCTTTATT
;     G-trnC(gca) ==> start
154619  GAACATTGTTATTCATGGTTGAATATTCTAATT!GCA!AATTAGTTCTTTTAGGGTTCAA
154677  TTCCCTCAATGTTCT
;     G-trnC(gca) ==> end
154692  TTTTGATTTCAAGTTTATTTTTTTTACTCTTATTCCCTCTCTTTCTCTTCATTTTAATTT
154752  TACTTAATCTTGATTCCTCTT
;     G-trnP(ugg) ==> start
154773  CAGATTGTTGCGTAATTGGTAACGTATATACAT!TGG!GTGTATATTTATGGGGGTTCAA
154831  ATCCCTTCAATCTGA
;     G-trnP(ugg) ==> end
154846  TAATTTTTATTTCTCTCCCTACACACTTTGTTGGGATTATTTACTTTATTTTTATTCTTT
154906  TATTTTT
;     G-atp8 ==> start ;; mfannot: alternative ATG start pos 154685
154913  ATGCCTCAATTAATCCCTTTTTATTTTTTACACTTATTAACTTTTGGTATTTTATCTTTC
154973  ACTTTCTTAATTTTTTTTTTATCTAAATTTATTTTACCTAATATTTTAAAATTATTAATT
155033  GCTAGATTTATTATTATTAAATTATAA
;     G-atp8 ==> end
155060  ATTTTAATTTTTTTTTATATTTTTATGTTTCATATTTTTATATAAATTAAATTTCTATTT
155120  AAATTACCCTATAATATCTATATGTTTTATGGGATTTATCCTTAAATATCCCCGCCCGTA
155180  GGGCGGGGATGAATCCTTGAGGTTTACCCTTAAATATCTTGATGTTTCATTGGGTTTGGT
155240  TACCCCTTTAATTAAAATAAATTTATTTTATTTTACTTAGTCCTTATATTTATTAAGGAT
155300  AAATATTTTTTAGAT
;     G-atp6 ==> start ;; mfannot: alternative ATG start pos 155285
;     G-atp6-E1 ==> start
155315  ATAATGTTTATATCTCCATTAGATCAATTTGAAATTAAATCATTAATTAGTTTAAATACT
155375  AATATTTTAGGTGATATTTTTAATTTACATATTACTAATTATGTTATATATATATTAATA
155435  GTTTTAATTATTATTATTAATTATAATAAATTATTAGGATATAATAAATTAGGATCAAAT
155495  AGATGAGGATTAAGTTTATTAGCTATATATGATACAATATTAAATATGGTTAAAAGTCAA
155555  ATAGGAAATAAAGGAGGAATATATTTTCCTTTAATATTTACTTTATTTAATTTTATATTA
155615  TTAGCTAATATTCTTTCTATGATTCCTTATTCTTTTGCTATATCTGCACAAATTATAGCT
155675  ATAATATCTTTAAGCCTAACTTTATGATTAGGTTTAACTATTATTGGTTTATTTAATCAT
155735  GGTTTACATTTCTTTTCTTTATTTGTTCCTACAGGTACTCCTTTAGCTTTAGTACCTATT
155795  TTAGTTTTAATTGAAACTTTATCTTATAGTTCTAAAGCTATTTCTTTAGGTTTACGTTTA
155855  TCAGCTAACAT
;     G-atp6-E1 ==> end
;     G-atp6-I1 ==> start ;; mfannot: no intron type identified
155866  ataatatctcatattcccccgctacgcgggggacatatttacaatgtgtttaaaaaccaa
155926  attccggggaagccctaaaactttaataacctatttataacttactctcttattcgttat
155986  aatcacttgattaattcctcaaggtatggtaatatcattaaagatttgattttttatcta
156046  atgggttatcgcggatctaaatcataaaatattgggtaaatttgctaatccttatttccc
156106  ataattagagatttttattttatgtaaaagagcaacgagtagatggttttttaatatctt
156166  ttctcatttttttttactttcgctgaggtttttttttattaatatcaagattaataattt
156226  tgatgtttcaaaccccgctaagcgggggataaaatataaagatattataaggtatactct
156286  aatcgccaagaaattggtaattttatagattatttttattttctatttattttaatgatt
156346  ttttattttttttg
;     G-atp6-I1 ==> end
;     G-atp6-E2 ==> start
156360  ATTGTCTGGACATTTATTAATGTTAATTTTAGGTTCATTAATTTTTAATTTAATGAGTTC
156420  TTCTATTTTAGGATTTTTAGGTGGATTTATTCCTATTGCTGGTGTTATAGCTATTACTAT
156480  TTTAGAATTCGCTATAGCTATTATTCAAGCTTATGTTTTTTGTATTTTATTTAGTGGTTA
156540  TTTAAAAGATGCTATTTATTTACATTAA
;     G-atp6-E2 ==> end
;     G-atp6 ==> end
156568  ATTATTTTAAGGTTAAACAAAACTTCATAAATCATAACCTAAAATTAGGTTTTGATTCTT
156628  ATTCGATTTATAAAAACCCCCCCGCGAAGCGGCGGGTTTATGATTCTTATCCATTAATAA
156688  TCTTTTTTTATTAATTATAAATAATATTTTTTATATGCCCCCTGCTAAGCTGTGGGCTTT
156748  TAATTTATATCGCTATATTAATTAATTTATTCATATATTTTCCATTTTTATAATATTTAT
156808  TCTTATATTATATCTACTTAGGGTATTATATATATATTATTTAAGTTAATTTATATATTA
156868  AATAGGATTTGGATATTTATTGATTAATATAAATATACTTATATTAGATATT
;     G-nad3 <== end
156920  TTATATGTAAATAGGGAAGTAAATAAATAATAAATGAATATATAAAGAAGTTTTTAATTC
156980  TTTAATTTTATTAATAAATTGTTTTTTTAAAGTTAAAGCATTTAAATTAATTTCATAAAT
157040  AAAAGCTAAAACAAGGGAGAATAAGAAAATTAATAAAATAGATAAACCATATAAATTATT
157100  ATAATAAGAACTAATAACATAAGGTAAGATAGAAGATATTTCTAAATCAAAAGGTAAGAA
157160  AAGGATAGCGACTAAAATGAAAGAAACACTAAATGCGGATCTAGATTGTTGATAAGAAGT
157220  GAAACCACATTCAAATGGACCTGATTTTTCTATAAAAGTATTATTATTTGATAATAAATA
157280  ATTAATAATTATTAATAATGAGGCTATTATAGGTGCTAAAATTAAAAAATAATAAAACAT
;     G-nad3 <== start
157340  T
;     G-nad2 <== end
157341  TTAAATTATTATTAAATATATACCTTCCGATATATAAGGTAAATATATATTAAAACTTAT
157401  TAATATTACTGTTAAAGTTGCTATTAAATAAGCTAATGATAAATTTATATTATAAGTATG
157461  AGATATTGTTTTACTTCTTATTAATATTTTTATTAAATTTGCATAATAATAAGTTGCTAA
157521  TACACTACAAATTATTAATATTAATGATTCTAAAATATAATTATCTTCTAAAGCACTTAT
157581  TAATATATTAAATTTTGCATAAAAACCTGGTAATGGTGGTATTCCTATTAATGATAATAT
157641  TCCTATTACCATACATATTGATAATGTATAATTAGGTAAATTTAATTGATTTATATATAT
157701  TAAAGGAGATCATTTAGATATTGGATTTATTATATAATTACTACTACTTAATATAATTAT
157761  AAATATTAATAAATGAGTTATTGTATATTGTATTATAAATATATAAAATGATGAATCTAA
157821  AGTTATTATAGTTAATAATAAATATCCGAAATTTAATATTCCACTATATCCTAATATTGT
157881  TTTTATATTTATTTGTAATAATGGTTTATAAGAACCTATAAATAATGATATATAATAAAA
157941  TATTATAAAAATATAATTATTAAATAAATAAGAATAATAAAATATTCAAGAAATTATTGA
158001  TAATTTAGCTACTATACTTATATATGCTGTTATATAAGTTGGAGTATAATTATATACAGC
158061  TATACTTCAACGATGTAAAGGAGCTAAACCCATTTTAAAAAATAAAGCTATTAATAATAT
158121  ATCAAAATAAGGGTAAGTATTTTTATAATTATTAAATATATAAATATCTGATAAATTTGT
158181  TGTACCTGTTAAATTATATATAAAATATATTGATAATAATATTATTGCTGAAGCTACTCC
158241  TCCCATTAAAAAATATAATATTGATGCTCTTGATGCATTATATGATTTATTATCTATTCC
158301  TGTTAATAAATATAATGAATAACTTTGTAATTCTATTATTATATATAATGTTAATAAATC
158361  ATTAGCTAAAGGTAATAATATTAAACCTATACTATTCCCTAATATTAATATTAGATAATT
158421  ACTTGATTCTTCTCTTTTCCTTTCATTTATACATTTATATATTAATATCCCTATTATTAT
158481  CATTATTATTATTAACATTATTGGTAATTTATATATCGTTAAACTTAATCAACTATTATA
158541  TATCGTTATTCCTGGTTTTAATATTATTATTTTTATTGAATTTATTATTAATATTATTAT
158601  ATAACTTAATATTATTACTCCTAATCTATTTATTATTAGAGTTCTTATTTTATTATTTGT
158661  TCCTTCTTTAAAAGTTGAAAATACTAATATTGTTAATCATGATGTAAATAACAT
;     G-nad2 <== start
158715  CTCCTATATTTTCCCTTCCTTACTTATTTTTTCCTTTTATTCCCCCCCTTACCCTACCTT
158775  AACTCATATTTTTATTTTTATCTTTTATTTCCTTTCATATTTATTCCCTTATTTTTTATT
158835  TTATCTAACTTCTATATTATTAATTTTGATCTCTTATTTATGATTATTATCTATATTTTA
158895  CCCTACTTCAATTTTTTATTATTTTTATTTATTAATCTTATTTTAATTTTTGTTAATTTT
158955  ATATTAAATTCATATATAATGTAAATAACTTTACAAATATTTAAGATTATTAATTTTAAT
159015  TAATTAAT
;; mfannot:
159023  tccccccccactacgtgggggggttattatttcctattttttatttcctattttttgtat
159083  ctttttattcattttacaaatattttaataaacctattaggttcatattttatttttttt
159143  ttatccttgttgacttactttgggatagtttattcattttatcttttcttttttatattc
159203  atttttaattatccccgcggagcggggattaataagaacccccgcaaagcgggggattt
;; mfannot:     /group=IB(5') (7.52e-03)
159262  TATTTTAATAAATATAATCTATAATTCGATTTTATTTTTATATTAAAAATTTTTATTCTC
159322  ATTGTTATATTCTTACTTATTTTTTATTATTGTTATATTCTTACTTATTATCTATTATTA
159382  TAAATTAATTAACTTAAATCTAACCTAGAATATAAATTTTAAAGTATTATTTTCCATACT
159442  ACCACTATGTCTTTAATTTAATAAAGTATGTTTACATTAATTCCTTTTTTTTTTTATTTA
159502  TTTTTATTTGGGGTTCCTATAATTTTCCCCGCCCTACGGGCGGGGATGAATCATCCCGGC
159562  GTCGCCGGGATAATTTTTGGAATTAATCCCATGAATCATCCGAGGATAATTTTCTCCTCC
159622  GGAGTGAATCATAGAAAATTTCTGAATGAAATTTTCTATAATTTTATATTTTAGGGATAT
159682  AATATAATATAATATAACCCATAAATCTTAGGTAAAACCTAAAATTTCTCCCCCATTTAT
159742  CTAATCTAATTATAGATTTTATTTTTATCTGATTAATCAAACCCCCCGCAAAGCGGGGGG
159802  TTTGATTTTTATTCCGGTTTACCCTAATTTATCTAATCTATATAATTTTTTTTATCTTAT
159862  CTTATTTTATACTAAATTGGTTTATAATTACCCTCGTATTGCAAGGGTATCGGACTTTAT
159922  ATTATTAAATTATTTAGATCATTAATCTAAATTCCCTAGTTATAGTAGACATGGCATAAT
159982  TATATAATCTCCTTATTTATTATTTATATAATTTTTATGTTCATTTTGTTTAACTTATAT
160042  TCTGCTTCCTATGATTATTATTAATTTATACTAATTATTATATAAAATAATATTATACTA
160102  TACTTAGTTAAATAATAAAAATATGGCCCACCCTATTTATACTAAGGGCATATATTGTTA
160162  ATTATAAACTTATAATGTCTCCCTTCTTTTGGGATATCTACGCTGGATAATATATACCCG
160222  CCCGTAGGGCGGGGATTTATCAAGGGGTAAAACCCCAAATATAGAGGAAAATTGAAGAAT
160282  GAAATTTTCCTCTGAATAATCTTATTGATCATTTTGGGATTAAATTAAATTAAATTAAAT
160342  TAAATATCCCTAAGTAGGGCGGGATGTTTCATACCCCCGGGGGATAAAATATAATAAAAC
160402  CAAACCCATGAATCTGAATCATGAAAAATTCTAAATTATTTCCCAAAAGCGGGATTTATC
160462  ATCTTATTTTTTTATTTTTCATATTTTTATTTTTATTCCCTAACTTATAACGGTTATACC
160522  CCGTGTAGTAGTAAAATGTAGTATACAAATCTAGGAAATTCAATTACCATATATTGATAA
160582  TAAATATGCCCTTTTTAAATTAATTATTATGTATATTATTTTAATAGTTATATAAAATAT
160642  ATTAAACTTATTTTAGATATTTTATGGTATTATAAATTAATAATAAAAGGAAAGGATTAA
160702  GTTAAGTATAATTTAAATCCTTTTTTAGGGTATTTCCACCCTCAGCTGGGAAATGCCCGA
160762  CCGTAGGTCGGGCATTCCTAAATATGAAATTTCCCCCTAAAATATTTTATTTCTAATTCT
160822  TATTTTTATACTTTTTTAATCTTCAGTTTAATATTCATAATTATGTCATATCCTAATTAG
160882  TAATTAATTTTTTTATTTTATTTCATATCATCTATACCATTATCTTAATACATTTTATAA
160942  CTATTATATAAGATTCTCATTTATAAGTTAGTCTTATTTTATCTATTCTTTTATATATAT
161002  CCTTATTAACATAATAACATTACATTACATTACATAATATAACATAACATTACATAACAT
161062  TACATAACATTACATAACATAATATCCCCCCCGCTACGCGGGGGGGCCCCGGAGGGCATA
161122  TAATATAACATTAAAAATTAATATATTAACATTATTAAAAATTAATATTTTAACATTACT
161182  ATAAATTATTATGGGGTTAAACCCCATGTATTATCTTAGGATAATTATACTATTAATACG
161242  AGTTTTGTTTTATACATATTATTATTATTATTATTATTATTTTTATTTTTATTATTATTA
161302  TTAATTTTTAATAGCAAATCTAAAGTAACTACAAAAAACAGATAATAAAATTTACAAGTT
161362  TAAATATTAAGAGAATCTATTAGTAAGAAAATATTAATACTATTTCTAAGCCCTGGATAT
161422  TATATTAAATAATTTTAAGTTAAAGATATAATAAATATGGCTTTATTGATATTATCCCTT
161482  TCGTGATAATATTTTATATAATTAACTTGATAAATAAAAAAATGATCTATAAAATGATAC
161542  AGAAATAATTTGGAATTTCCCATAATTCTTATTTATGTCTAATTATTTATTTATAATTTC
161602  TAATTTATGAATCATCTAAAATTTCATTTTTAAATTTAAGATAAATTTTGGGATAAAATC
161662  CATGAATCATCTGATTATTTAATATAAATAAATTAAATAAATACTTAACCAATGGCATAT
161722  TTTTATAAATGATCCCCGCCCTACGGGCGGGGATAATTAATCCAATTCCTGGGGGGATAA
161782  ATAATTCCTTTATCGTATTATTTTTTATATTCACTAATATTATTTTATACCTTAGTTATA
161842  TTTTATATTACTTTTTTATTATTTTATATTATATGGGAGAGATATTTATAAATATCTTTT
161902  TATTATAATTTTTATATATTAAAATATATGTATATTTATATGTATATAGTTAAATTAATT
161962  TGGGGGTTGGGTTCCCATTATCTATGATAAATTAAATATTAAGTTGGAATATTAAATAGA
162022  TATATTTCAGCTTATATTTTATCTTTATATCTAACATTTTATTATTTATTTCTGTTTACA
162082  TTTATAAAAACATTTCATTCTTATATTTTAAATAATAAATTAATCCCCGGAAAGCAGGAG
162142  AAATAATCCCCCCCGCAAAGCGGGGGGGATGATACATGGGTTAACCCCAAAATTATAAAA
162202  TTTATGATAAATCATCTATAAGATGATTCATGGGTTTGGTTTTATTTTATCTCATAATTT
162262  TCCGATGATTCATGTTTTACATAAATAAAAAACCCCTGATTTATGAGTTTTACCCTAAAT
162322  CATCCAGAATCATATATTAATTTTAACTCCTATAGGATTTCATTTAATTTTTTCTTACTT
162382  ACTTTTATTTATTTCTTTGTCTATACCTATTAGGATATTTTATTTTTCATCTTCATTATC
162442  TATAATTATCTTTATCCTTAATTCTATATATATATACTTAAGGTTATTTATGACATATCC
162502  TTAATAGTTTATATTCTATTTTTTATTATTATTATTATTCATTAATATTACTTATTTACA
162562  TTATTATTAATCATTAATATTACTTATTTACATAGAGTTAATATTTTATTTATTATTTAT
162622  AAATATATAACAAAGTCAGGTCAGGTATATAGTTATTAATATCATATAACTTTATATAAT
162682  TTTTCTGGATCCCCGGAATTAAATAAAAATAAATAACATACCCACAGAGGACATATAACA
162742  TAATATAACAAAATCTAAGTTTACCGTAAATTTAAATTTTTAAAATTGTTAAATATATTT
162802  TATATAGTTAATATATTTATATTTTCCCATTTAAACTAATACTAAAACTACGTCAATAAT
162862  TTATTTTATTAAAGTTAAAATACCCCTAAATAGGGCGGAATGTTTCATACCGATAAAATA
162922  AAAGGATAATAGAATACCATAAAAATAATATATATAATAACATAATGGCTATCTCTAAAA
162982  CTACGTTGGGGTAAATTAAAAGTTGGATTTACAGTATTATTAATATTGTTAGACTAACTA
163042  ACTCACTCACTATGTGGTAATTATAACTTATCTTATCTAGGGCATATTATCTTATCTTAT
163102  CTAATATCTCCATATTCTCTTATCTTATATCTAACTTATATCTTTTTTATCGGTATAATA
163162  AATATCTTATTTAAAAGTTAATATAATATGTTTTAAGGTAAAATATATTATTTTAATAAT
163222  CCCTATCTTAAAAACGGGGTTTCGTAATTATTTATTAATTTATATTTAGTAAATCTATTT
163282  AAGCATATTTAATTTATTAGTTTATTAATATAAATAAAGATAAAGAAAAGATAAATACAA
163342  ATACAAATATAAATACAAATACAAATACAAATACTGGTTATATATTTATAAGATTTATAA
163402  ATAATATATATTTTAAAAGTATTTATTACTTATTATTATCATAAATAAAATAATAAACGC
163462  ATAATACCTAAATATTGTAATAATTTAAGTAATATATACCGATATTATATGATTTAATTT
163522  AATTTTCCAAATACAATCCCCCGCGAAGCGGGGGATTTAATTTAATCGAGGGCATATTAT
163582  CTTATCTTATTTGTGTAAAGAATTTATGATTCATCATAAGAACCCACAAATATATCGGAA
163642  AATTTCATTCTTCAATTTTCCTATTAATCATCCGAATTTATCATATTATTGATAATTAAT
163702  CAATTTTTGAGGTTAAATATTATCATTTAAAACAAAATTTAATCTAAGTATATAATTTTA
163762  TTTATATATGCCCTCCTATTATTTTTATCCTTTTATTTTTTCTTTTCTTTTATTTTATCT
163822  GAAACATCCCGCCCGTAGGGCGGGATATTTTATCGGTATGAAACATCTTGATTTTTTATC
163882  TTGATTTTTTATCTTGATTTTTTATTTTATTTTTAATCTATAAAATCTAATTATAGATTT
163942  GATTAAAAGTTTATATAATAAATATGTCATTAATAAATAAATTTATTCTAAGCTAAGAAT
164002  ATAATAATAATTAGATATATTTTACAATTATAATTTTAAGTTAGTTCAGTACTTATTAAT
164062  TTAACTTTAATTATTATTAATTTATGCTAATAATATTTGGTAAAAAATTATAAGGGATAA
164122  TTGATGTAAAACATGAATCTGAGGTAAAACCTCAAATTGATGTAAAACATGTATCATCTT
164182  TTAGATAATTACCCCGCCCTACGGGCGGGGTTGAATCATAGAAAATTTCTGAATGAAATT
164242  TTATATAATTTTTGGATAAATCCCATTCATCATCTTTAGATAATTAAAATATGAAAATTT
164302  AGAGGTATAATCCTAATATATCCCCGCCCTACGGGCGGGATCATTTACGTAATCCTCATC
164362  TTAACATATTTTTCATAGATTAATATCTAATTTATATAATTTAAGTTAACATGTATATAT
164422  TTTATAGATATAAATATCCAACTTAGTAATATAATAAATTAAGATAAATATGGAATAATA
164482  TAGTTTACAAGTGATATGATATCACTGAAAATATTGATATAATATGATATTATATGTTCT
164542  CAGGGGAATATGATAAAATACCCTTAAACAGATAATAAGGGGTAAAAAAAATAAAAAAAT
164602  CCGACCTAACCAAAGGAGAGATAATAACCATATAATATGCCACAATTTATTGAAAAATTA
164662  ATATTACTAATGATTAATAGGGAAATTGAATAATTGAATTATTCCAATGAAGATATCCCC
164722  GCCCTACGGGCGGGGATGATTTATGGGTTATATCCCCAAATAATCTTATTCCTCCTTAGT
164782  TTATCTTCTTTAGATTATATCACATATTTATTATTTAGATTAGGATATAATAAAATAAGT
164842  TTATATTAATAGTTATTATTTGTTCATAATAGGCTAGGCAAAGATATATTGATAAATATA
164902  GTTAATACTTTTATTTATTTGCTTTAATTTTAATTCTATAAATAGTTTATTTTACTTATT
164962  ATAAAATTTATGGGGTTAACATAAATCAAACCTAATTATTCAAATTAATACAACCCCCCC
165022  CGCTTTGCGGGGGGGTTAATTATAGGTTTGATTATTATCCGTTTTATCAAACGTTATATT
165082  TTGATATTAATTACCTTAGTTCACTTATTTAAGGTATAATTTTATTTATTACTTACTTTA
165142  TATATTTATTACTTTATAAATAAATAAATCATATTTTTTATTACCTTATAAATAAATAAA
165202  TCATATTATTTATTACCTCTGGGTAAAATTCCTATGATCCCCGCCCGTAGGGCGGGGTTT
165262  ACATCAATTTTGGATTTTCCATAATTCTATTAGATTAATAAATTTATTAATATCATATTT
165322  CTTACTTAATTTAATTAAATTTCCGTCCTTAGAATCTTCCCCCCTATTTAGGGTATAAAA
165382  TTAATAATAAAAAAATATAAATAAAGAATAAATATATTTTAGGATATTTTCTTTATTTAT
165442  TAAATTATTGTCGCTGTCTGCCTCCCCTTGTCTTACTTATTGTATATAGTTTTGTTTTAT
165502  ATTTATTATAATTTTTTATCTTTCATGGGTTTGTTTAACCCATAAATTTTTAGATTATTA
165562  ATCCTTATTATTATTTTTATAATTATTATAGTTAATATAATTAATTATGGCTTATGGATA
165622  TTATAATAAAATAATGATATATATGATTATATTTGGTGGGGTGATAAAATAAATGCCAGT
165682  CCTTAAGACGGGTATCTGGAAATTAAATCAAATCAAATCAAATCAAATCAAATCAAATCA
165742  AATCAAATCAAATTTAAATACGCATAAAATATTTATGATTAATTATCCCGGATGATATAT
165802  AAAAATAACCCCGCCCGTAGGGCGGGGATATATTATCTAAAAGATGATTCATGGGGGGTT
165862  TCACCCCCCATATATTATCCCCCCCGCTTAGCGGGGGGATGATCAATAGGAAAATTTCAT
165922  TCTTCAATTTTCCGATATATTATCTAAAAGGAGATTAATGGGATTTAGTTTTGTTTAACA
165982  TCAAAATAAAATTTAAATTTCTGATAAACCCCGCATAGTGTAATTTATTATATAATAATA
166042  AGAAATATGGGTCTGCCTTATATGGGCTATATTATCTATAGGGTAATATTTTATTACGTA
166102  ATATTCGTGGTATTGTATTCTTAGTATGGGTATAGCATTATGGCATTATATTTATAAAGT
166162  TTAAATATTCTATCTAGCCAACTAAGACATAATATTAGATATAATTATACAAATAATAAG
166222  AATAAAAATAATAAATATGGATATAATTTAATGATAGTGAATAAAAAATAAGGGAATAAT
166282  ATAATAACGGCATATCCCCCCGCTACGCGGGGGGCCCCTGAAAATCTATAACATAGTAAA
166342  AATTAATATTTTATTATTTTTTTATTATATAAGATAATTAGGATATGATATATTAATTTA
166402  TTTATCTTCATTTATCTATAATTATTTATATAGTTTAGTTTATAAGTATAAATATATCTA
166462  TCAATATTTATTATATTTTTATAATTTCGATATTTAGTTATATCATAGAGTTAACTAGGC
166522  TATATTTATTAAAAACTTAAATGGGTATCGTTGAATTTTACCGACTACTACTTTATAGGG
166582  TTTCATTTAATACCCCCCGTAGGACTGGGGGATCCTGGTATGGGATTATTATATTCTAAT
166642  TTTATATAATATTCTATTAGATTTTATATAATATTCTATTAGATTTTTTATTTATTCTAT
166702  TTCATTTTCTGATTTATACAACGTTTTATTTTTATTTTTAGGTTTCTTCGGTGGGACATT
166762  CCTCTATACAGGTTTTAGTTAATTAACCTAATCAATACCTTCCCTTAACCCTTATTAATT
166822  TACCCGCCCGAAGGGCGGGTTGATTCATATATATTTTATAGTATTTATTTTATTTTTATT
166882  ATATACTTATTTTTATTTATTATCCTAATTATTCCCGATATCCCTACTCCAACTTATAAA
166942  ATTAAAAATAATAAAATTATCTAATCTTATTAAAATAAATTTATACTATATTAATATTAA
167002  TTTATTAATTATATATAAAAACCCCTGAATTAATAACTTATATTTATAAGTGTGTCTATA
167062  ATTTTGTATTGTATTGTATTGTTTTGTTTTATATTATTTCCCGCAAAGCGGGGTATTAAA
167122  CATGGGATATATTATCTTAAACATAACATAATATCCCCCCGCGTAGCGGGGGGGCCCCGG
167182  AGGGCATATAATATAACATAATATATCATAACATATTTTTTATTATTTATATAATATATA
167242  ATTAAACCTTTGAGTTAGGTAAAGTATAATATAATATAATATTCCGATATTCCGCTCTGT
167302  CGTAATATAATAAAATTTAATGCATTAATTAATAGTATTATAATTAGCTTTATATTTTAT
167362  GTTAATTAAAATACTTAACTAAATAGGTATTTTTCTTTATCATCCTAGGGATCATTTATC
167422  TTGATTAATCATTTATTTTTTTGTTTGCTTATTAGAAAAAATATAATTTAATTATTATAA
167482  CCCAGCTATGAGTATTACTATTAATATTAGTATTAGTATGAGGGATTAAAAATTTTAAAG
167542  ATATATATCTATTTTATTTTTATTTTTAGGGTTAACCTAACCCTATGAAACATAAAGATA
167602  TTTAATCTCAAACATCAAGATTTTTTATTTTAGAATCTTTAATTATTTTCAATTAACTTT
167662  ACTTAACTTAAGAGTTAAATTAAAATTTTAATGATATTTATATTAATTTAGATAAAATTT
167722  TATATTACTTAATCTAAAGAAAACTAAAGATATTTAGATTTCCTACTTATTTGCTTATTA
167782  TTTTACTATTTATATTGTTATTATATATTTCCCACATCGTCATAATTTAATTTAATATTT
167842  ATCATCTTTATTATCTTTACCCTACTAAACCTAAAGTAGCCTTATATTTTAACTTATATA
167902  TATTCTAAATTACTTATTAAATAGATAAAGTGTGGTTAACCCAACCCCATATTAATTAAA
167962  AATAAAATCTATTTTTTTTATAAGATAAAAATAAAACTTATTTATAAATTTTTATTTTCA
168022  TATTTCTCTCTCCCCATGTAGTTTTAGTTCCGGTATACACCTTTTAGGTTGTATATTCTT
168082  TTAAGATATTATTAAGTTGTTTAGTTTATACTTATTTCACATTTTTATTAGGATAAATAA
168142  GAACCCCCCCGCAAAGCGGGGGGTTAAATTTGTGATATATTAGGTGGGCATAACCCATAT
168202  ATTTATATTTTTATTGATTTTTTATATCTATTTATCAGATTTTTTATATATTTTTATTGA
168262  TTTATATCTATCTATTTATCAGATTTTTTATATTAACTTTTATTATTTATTATAATAACT
168322  TACCCATATTTATTTATTATATTATATTAAAACTACATATTTATTTTTAATTAAAAATAA
168382  AATTAAGTTAATTTAAGTCAAATAGGGTAAATCAGTATTATCATATGAATTTATATATAA
168442  TCTAAAAAATATTCAAATGTATTAGAAAAGAAAGGGCATATAGAAAAATATATGCCCCGC
168502  CCTACGGGCGGGGGATCTATCCGGTATATATTTATAATGCTTGTCCCCGTAGCGTAAAGA
168562  AAATACAAAAATGAAATAAAAGTTATTAAATAAAAGTTATTAAAATTGTTTGATTTATCC
168622  GATAAAATTTAAACCTGTATTTATCCCCGCTTCGCGGGTAAATTAAACCCCCCGCGAAGC
168682  GGGGGGTTGTATTTATGGGGTTAACCCCCAAAATTCAACCTATAATTATATTATATAATT
168742  ATTAAATTTAAAGTAGGGTATTTAATATTTTATTATCTGTTTATTAATTTATAATTGACT
168802  TAAAATAATATAATCAAACCTTTGTTTATATAAAGTAAATACTATGTGGGGCATATATTA
168862  GAAATAATTTTACATATATATTTTACTCTAATTTCCCGCGTAGCGGGTATATCTAATAAC
168922  GGGGATAATAAATTATACTTAGGTTATCTAATAAAATATCACATATGATAAAATATTCTT
168982  ATGTTTATTATAATTAAAGTTGTTGTATTATATAAAATACAAAATTTATTAATAATTTTA
169042  ATTATTATTAAAATAAGATAAAATATTCCCGCCCAACTTAGGGATGATTCATACCCCGCT
169102  TAGCAGGGGGATAATAAAAGTCGAGATAAAAATAATATAAAACTAATATATAAAATGTTA
169162  AATAAAATAATATATACTTAAATAATATATGCCCCCCTACTTAGGGGTATAGATCCCCAG
169222  CTAAGCTGGGGATCTTTTGGGGGTTAACTATTTCCGATATTTTTATATTTTTTCACTTAA
169282  TTTAATGCTTGGTTTATTTGTTTTTATATTTTTACTATAAAGTTTATATATTTATCATAT
169342  CCCCGTCCTTCTTAGGTTATATCATATTCTCAGGATAAATTTTTGCTTAAATAAATATTA
169402  TATGTTTTATAAACTTTAGTTGATTTCTTTATTAATTTTTACTATTTATATCCTTTAGGC
169462  TATCTTCATCCTATTAATTTTAAGTAAATTTAAGTAATAAACATTTTTAACTACTTTTTA
169522  TATTTTTTTATTTTTTTTATTATTTAATTTTTTTATCTTCGTAAATTGAATAATTTAATC
169582  CCCCGCAAAGCGGGGGGGTGGTTGATTCATGGGGTTTACCCCACAAATTATCCCCCCCGC
169642  AAAGCGGGGGGATGATTCTACCCCGCCCTACGGGCGGGGAAAATTATAGAAAATTGAAGA
169702  ATGAAATTTTCGATGATTCATGGATTTTATCCAAAAATCCAAAAATTATCCCGGCGTCGC
169762  CGGGATGATTCATGGGATAAATCCCAAAAATTATCTAAAAGATGATTTATCCCGCTTCGC
169822  GGGACAAATTTGAGGTTTTACCTCAGATTCAACCCCGCCCTACGGGCGGGGAAATTATCG
169882  GTGATTAATCATATAAAATTTCAGAATGTAATTTGATATTTTTTTCTATTAGATTTACCT
169942  ATTTACTATTATTTTATTTATAATATTTTATGTTTATAATCTATCTAATAAGCTAAAATA
170002  TTATATATTAACTATATAAATTTTATGATTTTATTTATTAGATATGACCTTTTTCATTTT
170062  TATTAATTTTAAATACAAATATATTTAAGATTATATAGGTATAAAGTTTAATTATCTATA
170122  AGATGATTAAACCCCCGCGAAGCGGGGGGGATGTTTAATTGGGTTTGGTTTACTCTAAAA
170182  TATAAATATATGTTTCAACTAAGGGTTCCAAAGGGAACCAAAGGTAGGGTATTAATATCA
170242  TTTTTATTAAATGTATTCCTTATGTAGGTAATTAAACTAAAGGTTAATTATATATGATAT
170302  TTTTACTATCTTTGGTTAATTATTATATTCTTTATTTTAATCTTATTATATAACATAAAA
170362  TCATATTAATATTTAATATATTAATGTAAATTTATACTCCTACCAAAGGAATATATAATT
170422  AGTTATTTTTATCATTATATGGCCTAAGTAGGTTGG
;; mfannot:     /group=IB(5') (8.43e-03)
170458  gggccccccgctacgcgggggggatattatccctagatcctaaaatatatgccacaattt
170518  ctgtttagttaagtggtaattttatttatattaaaataattatagtatataataatccat
170578  aaatagattattaatattaaatttaataaaactgtaaaaaatatatattaaaattttatc
170638  taaaaatttaaatcccccccacgtagtgggggggattgtatttatcgaaaattaaacccc
170698  cccgcttcgcggggggttgtatttatccccgctccgcggggaaaattaaaatataacaat
170758  tatcattaactcaatataacttattattttctaaatttataattaaccatataaatatgt
170818  tatagataccaaagggataaaaataaaaataaaaataaaaataaaaataaaaataaaaag
170878  ccgtagtgggaggagagagaaaatataaaattaagagagatatatataatggaactaagg
170938  gtataatttaaccccgcccgtagggcgggatgtatcatactcgctatgcaaagataattt
170998  aaataaaactaataaaggctataaaaaagataatatttacccataaaaggaataataata
171058  aaatttataagtaggtagggtatataataagcatataaaatgtaaatagtatttataaac
171118  tatataaaattttaataatctatataaaaaatataatagtttaaactgggtaggaaatat
171178  aacatatatattttagagtatataaaattattaattaaataaccaattaacaaaaaataa
171238  tatccagtatatccccccgcgtagcggggggggtatataacatttctttaattataatta
171298  taattattccgccgtaaagtactatacaaattttaataatatttattataccctaagaat
171358  aatacacgggtaaaatttataaaatgcaattcaatcgtaattaaaaagtattttttatat
171418  ttaattttacctatcaaaggttatcaaaggtggggaataaataaatctaactaaacctaa
171478  aaatatgtatatttttaataaaagttaaatataaaatatcgatatttgttattttggggt
171538  taattttatgtaatggtaatctaatgttatataatataatgtaaaaatatagtttaactc
171598  actatgtctagcctaaagggtaaaaataaataaggaaagaaaaagattcttataaaatcc
171658  ccccccgcattgcgggggg
;; mfannot:
171677  GGATTTGATTATTGGGTTTTACCCCTATAATTAAAATTTTTTCATATAAACTTTTTATTT
171737  TATTCCTCACTATGAGGTCTATTTTATTTTTAAGTATTTACTTTATAATTATTATTATAG
171797  TTATATTAATGATATTAAATCATCTTTTTTTAGGTTAAATAAAATAAAATAAAATAAAAT
171857  AAAATAAAATAAAATAAAATAAAATAAAATAAAATAAAATAACCCCGCCCGTAGGGCGGG
171917  GATGTTACATACCCCGCTTCGCGGGGGATAAAATAAAAGTTGAGAGAATAATAAAATAAA
171977  TAAATAAAAGCCTCCCACGTAGTGGGAGGTGGGAAATAAAAATAAAAAATTTAAAATGTA
172037  TTTTAAGTGGTTAAACTAAAATAATAAAAATGTAAAATTAATATCATAAATATTCTTGGG
172097  GAATATATATTTTACCCATACTTTAATAATAATAAAATAATTATTTTTATAGGGTTTGAT
172157  TTAATTCCCCGCCGATAAATACAATCGATTAAATTTAATTTAACCGATAAAAGTTAAACT
172217  ATAACCAGGGAAATAAAATAAAAAATTTAATACTTAAATATAAGACTAAAAAAATATAAT
172277  AAGTAGGAAAAAGAAATATAAATAAATCTTATATATCCTACCAATCTATTTAGATAAATG
172337  ATGATAAATCCCAGCGAAGCGGGATCAATTTTGGGTACCCATGATAAATGTTTTACATCT
172397  ATTTGTGAGTTTCCAAGATCAATTAGGGATAAATAAACCCCGCCCGTAGGGCGGGGTAGA
172457  TCCATGATTAATAATATATATTAATAGATAAATAAATAAACTATAGATAAAAATATAATA
172517  TAATATCGAAGGCATATAATATCCAAGGAGAGAATACAATATTTTGATAATAATTAATAG
172577  AAAAATAAATTACTTAAATAAAAAATATAGAAAAATTTAAACATAAAAATAAATAAAAAA
172637  TATAAGGATAAAAATAAAGATATGAGATAAATAATAAATAATATAAAAGATTTCAGGGAA
172697  ATAGGTATGATAAATACCCCGCTTCGCGGGGGATAAATAAATCTTAAAAAATAAAAATTA
172757  ATTATTCAATTAAATAAAAGATCCTTTAAATTTAGGATTACCCATGATAAATAGGGGTTA
172817  ACCGAAATAAAAATCAAACCTATAAATAGGTATGATAAATGGGGTTTAGTTAAGTTAAAA
172877  TTAGTTTAACCTAAAAAAATAAATAAAGATGAAAAAAGAAAATATTATCTACTTAAGGAA
172937  TGATAAATGGGGTAGGTTAACCCAATAAATATCAGGGGGAAATGATTTCCTACGCGGGGG
172997  GCCTCGAAGGACATATATAATAATAAAAAATTTAATAAAAATATAATAGAAATCAATAAA
173057  AATATTCCAAATAGGGACATAAACCAAACTTATAAGTAAAAAAAAAATACTAAACTAAAT
173117  TAACGGTAGTATAAATACCCGCTGAGCGGGGAAAATTTAAACTAAACTAAACTAAACAAA
173177  AATTAGTAATAAAAAGATTATAATAATAGTTAAAGTAGGAAATAGTTTTGTAATATGAAG
173237  TAGTAAAAAAAAATAAACAAGGAGGAATAGCAGGTATATAAAAATAAAATATGGAAATAT
173297  AGGAATATATTTATAAATCTAATATAAATAATAAATAGTAAAAAATATCAAAGATATAAA
173357  GTAATATAGAGATAAAAAAGAAATATGGGGGACCTTTGGTGGGGGAATAAAAAAAATAAG
173417  GAGGTTTTTTATGGGGTTAAGTTAACGCGAAAATAAAAAGGATATGGGAAACTAAGGTAT
173477  AAAAATAAAAATGAATTAAACACTTATTTTATAGCAGTGATAATAAAATAAAGAAAGAAA
173537  AAAAATAAAGAAAAGGAATATAAGAGAATATCCCCGCCCTACGGGCGGGGATGTTTTAAA
173597  CCCCGCATAGCGGGGGATAAAATAAAAAATAAA
;;     rnl ==> ;; mfannot: 5' +/- 50 nt
173630  GATAAAGAAATGTAAGTAAAATAAGGGTAAATAATAATTAAAGTAGGGAAAAGAAAGGAG
173690  ATATATTGAAAAAAGGTATATGTAAAAGAATATTATTTTAAGGATTACGAATTAATTTTA
173750  TTAAAGATAAAAAGAAAGGAATCGATCAAAACATGAAAATGTAAAGAAAGAGCAAGTGGA
173810  ATGAAACATCTGAGTAACTTGTAAAAAAACCAACAGGGAAAATATGAGTAACGGTGAGTG
173870  AAAGTAAAGAATGATCAAAAAGTATTACCATAAGGTAAGAAAAGAGTAGACCAACTACTA
173930  AGAAAATAAAAAATAAAATTAAAATAAAGTACCGTAAGGGAAA
;;
173973  GTAAGAAAATAGAATAATAGAGAGCAGTTATAGTATAACGTACCTTTTGTATAATGGGCC
174033  AGTGAGTTATAAATTTTAGTGAAAATAAAAAATAATATATAAAAATAGAAAAAATTAAAA
174093  TTTATAGGCCCGAAAGCAAACGATCTACATATGTCCAAGTATATATTAATAAAAAAAATT
174153  AATATATGACTCAATAGGTAATTGTAGCAATAATTTCTAAAGAGATGTGTGTAGTTGTGA
174213  CAGACAAATCTGGTTTGCAGATAGCTGGTTTTCTGCGAAATATATTTTAGTATAGCCTTT
174273  ATAAAATTTTTAAACTGGTACAGCACTTAAATAACTTTGGGGAATTAGAATATAATTTTA
174333  TCAAAATATTTAAACCTCGAAATCAGTTAACAAAAAATATAAGGAGTCAGACTTATTGCG
174393  ATAAGGTAGTAAGTCAAAAAGGAAACAACCGAGACTATAAAATGAATGTCCCAAATATTA
174453  ATTAAGTGAATAAAATCTATAAAAAGCCACGTAATTAACTACATGGGTAAAACTTTTTTT
174513  TAAATTCTAGACAATTAGTAAGTGGGTTTGACAATAATCAACTTTTAATGAACATGTAAC
174573  AATGCACTAATTTTATATATAAACTTAAATTTACTTATGGTATTTAAAGTTTATTAGATT
174633  AATTATAGAGAAAATATATCGGGTCTAAATTAATAACAGAATTATAGATATAAAAAGATG
174693  AAAAAAAAATAAAATTTTTATATGGTAGCAGAATATATAATGAAAAATTATAAAGAGATT
174753  GCTGGCTTGAGTAACGATAGATAATATAAGATTATCCCCTTATTCATAAGGTTTTACTAT
174813  AAACGAACGGTCCCTAAGAGGATATAGAAATATAAAATTGATGGGTGAAAGAACAAGAAA
174873  AGAAGAAAGAACCGTACTGTAAACCGACACAGGTATGATAAGAAGGGAATGAGATAACTA
174933  CTTTGAATGAACTCGGCAAAATAAATCGTGCGACTGTTTACCAAAAACATAGCTTATTGC
174993  AAACTAGTAATAGTAAGTATAATAAGTGATATCTGCCCAGTGTTAGTAAAATAAATAAAA
175053  TTTATTAAAAAGATAAAATTATAAAAAACTAGTAAACGGCGGTCTTATTGTGAGGATCTA
175113  AAAGTAGCGGTGCGACAAGATACTCGTAATAGGAATGTGTTGAAAGAACACAATTAACAA
175173  TCATATTTAATTAACCTACTTTGACATGCATAAAGAGTAATCTTTTTGTGTGAAGCTCAA
175233  AGGACAACGACTATAAACTTTAGCTGATATAAGTGAATTAGGCTAGGTTAGAACAACATG
175293  GTTAGTTTTTCGAAATAGTGGTATTTAAAATCTCGTTAGAGAAAAGTAACATGATCAGCT
175353  TAGTTACTATGTGATTGGGGATATTTTGACGCTACGTAAATATCTATATGATAAAAATAA
175413  AATATAATCACCGGGATATAGCTATAACCTAAATTGTTCATAAAGGTCCTATTACGGAAA
175473  CTTGGTAAGCCTTATATCTCCTTATATCTACCGATTTCAGGGTAAATATAAGAAGTAATC
175533  TATAAAATTAAATTAGCATTTAATGGATATGATTATAAAAGATAGAAGGTAAAGGATAAA
175593  TATAATAAGCAAATGACCTAATGTAATGTTGGGTATAGAGTAATACTTAATCTGAAAAGA
175653  TGCTGACTTATATATAAAGCTATTGAATTGAAATATATGTGTAAGTAGTCGCGTTAAATC
175713  TCTACGTATTTTATAAAGTCTATCCCTAGACAAAAAACGTAGACCTAGATTTACAATATT
175773  TTAATTAAAATATATCTTTTGAGTTATAAATAACTTAAAAAAAACTATATATTTTTAATA
175833  AATGAAGAAAACTATGAACACAATTAAATCGACAGAAAGCAAATAAAAGCTCAAGTCGAT
175893  AAGTAACAATTAAAGATTGTAACAACTAATTATTGGGAAGACTTAAAAAAAGTAAAGGAA
175953  TAACAAAAAACATTAGTAAGAACTCATATTGCTAGATTACTAGCTATAAATAATGTATTA
176013  TCTTCAAAAGGAAGTAAAACACCCGAAATTGATGGCTTTATAGTCAAAAATTATGATGAT
176073  AAAGATCATTTATATGAAAATTTGAAACAAATTAATAAGTATGAAGGGTTATCTGTCAAA
176133  AAAGTGTAAATACCAAAAGGAAATGGTAAACAAGACCTCTAGGTATACCCACTATCCAAG
176193  ATAGATGCATGCAAAGTTTATTGCATTATTACCATATGCTGATATAAAAGCTGACTATAT
176253  TTTTTATGGATTTAGACCAAATAGATAGACAAATGATGTTATATAAAATTTATATAAAAG
176313  TCAATACATTAAAAATAATATGCTTCCTAAAGTAAATTGAGTGTTAGATGCAAATATCAA
176373  GGGTTTCTTTGATTACATCTCTCATGAATTCATACTAGAGAATATACCTATTGAAAGAAA
176433  GTATTATAACAATAGATTAAAGCTGGTTTCTTAGAAGCGGGCTATTGATAAATACAATAT
176493  ACAGATTTAGGAGTACCACAAGGTGGAATAATTTTACCTATGATTGCTAATATTACTCTA
176553  GATGCATTATAAGCTTACATAAAAAAAAGTCTTAAAAAGAAAGATATTTATAATACCTTG
176613  ATCTATAAGACACGTATTATTAGATATGCTGACTATTTTGTAATTATATATCCTCATAAG
176673  TGGGTTGCTGATAGATGTCTTAACATAGCTAAGACTTTCTGGTAGTAATAGGTCTAAGTC
176733  TAAATTTATATAAAACA
;     G-orf110 ==> start
176750  ATGATAGTTGATTTGTCGAAAGATAGGTTAGATTATCTAGGTTTTTATATTATAAGAACT
176810  AATCAGAATACTAAAACATTAATAATACCTGATCTAGATAAAGTTAAAATATTTATTAAT
176870  AAAGTACTTGACATTATCAAAGGTTGCAACACTCCTAAAGAGATAATAACAAAACTTAAC
176930  CCTGTATTACTGGGTTGAGCTAATTATTACAATGGTTGCTCAGCTTATACTACTTTTAAT
176990  AAGGTACATATGAGCATACATGAAGGTTTATTAAAATTAGGTAAGAAAAGGTTACTAACC
177050  AAATCTAATAAAACTGTATATGATAAATATTAA
;     G-orf110 ==> end
177083  AAAAAAAGTATAGATAAGGATTCGAAAGAGTTATATCTATATTATTTATATTATCAAGGA
177143  AAAAAGGTAAAACTATATGATATACAAGCTACTAAGATAGTATACCATTTAAATACTGTT
177203  AAACTTTATTTCAAAACTAATGGTTAGAGTAATCTTTTTGATATATTAGAATGATGAAAT
177263  TCATGGCGATCTATTTTAGGATAGACCGTTTTCAATAGTTT
;; mfannot:     /group=II (1.33e-17)
177304  gagccgtatgcagtgaaagttgcacgtacggttctcgagggggg
;; mfannot:
177348  AAAGCTCGTGAGGGCCTACCTATCCTAACAAATTCATTGACGTATAATTGACGTCCTGCA
177408  TGAATGAATATACGATGCGATAACTGTATCCAAAGTAGACTCAGTGAAATAGCAATTGCG
177468  GTGATTTTAGTACTATAATATAAAATATTATTCGCCGGGTTGGTGTAAATCCAACTTTAT
177528  AGTTTTAATTTTTTATTAAATATCCCCGCCCGTAGGGCGGGGATGTTTCATAGGGTTTAC
177588  CCTAAAAATATCTAAAATAAAAAAAAAATCCTAACCTAACCTTAATTATTTATTTTTTAT
177648  ATATAATAACTTATTTTATCATTAAATTATATACTTTATATAAATAAAACCTAAATAAAT
177708  TAGGTTATATTTATGGGGTTTACCCCTAAAATTTTACCTTAAATAGGTTATAATTAATCA
177768  AATAAAAAAAAAAGATAAAAAGAATTATATTATTAGATGGAAAATCTAACTTTTTTAATA
177828  AAGAATAGCTATTAAGTATACCCCCCCCCACGTCGATGACGTGGGGGGATAATTAAAATT
177888  ATTTATTTGATTAAATACTATTTTTATTTCGGATAAATCTTATCTATAATTAAATTTTAT
177948  TTAGGTATTATTAATTTTAACATAAAAAGATATTAGTATTCTTTAATTTTATTTTATGGG
178008  TATGAAACATCAATATTATTAATCTAGATAAAAAATTTAAAGATAAAATAAAATATACCC
178068  GCCCTACGGGCGGGTATGTTTCATACCCCGCATTGCGGGGGATAAAATATATGGAAATAT
178128  ATGAAGTATTTAGATTTTTACGATAGTAAAAAATATATTAAATAAAAATAATTAATATGC
178188  CCCCCACTACGTGGGGGGGTAATAATATAAGTAATTAAAATTAAGAAAGTTTAAAATTTT
178248  AAATAACTAATAAAATAATTAATAAATATAATAATAATATTAATAAAATAATAAAATAAA
178308  TATTAATAATAAACAAAAAATAAAGAAAAAATAAAATGATAAATAAGAAATAATAAGAAA
178368  TAAATAAAAAGAAAAGAATGAAAGTTAGTATTTAAAGAGATAAAAAAATAAAAAATTAAA
178428  TGTTTTTTTTTTTAATAAAAGACAGATGAGTATTAATGAGTATGAAAAATTCATACAAAA
178488  ATAAAAAAGTGAAAGAATACAATCGAATAATACTTAAACCTTGAGAGAGGGTAAATTACA
178548  TAAAGGCAATATGTAGTTTAAGAAATCACTAT
;; mfannot:     /group=ID (1.37e-16)
178580  aaataaaaaggtgaaaacggtcaatgacaactaagttaaagaccgtcggcagttgtatat
178640  gtcgctacagactggttcaccgaggttagactgagatgtctgtctaaatgtacagtcga
;; mfannot:
178699  ATTCTGTAATATATGGCCGCCTACGGGCGGGAGATATATCTCCCTAAGGGAATATATAAT
178759  TTTAAGTTATATAAAATATAATAAGAAAATAAAAATATATAGAGGTGATAGATGTGCGAT
178819  AATATTAGCACAACTTATTAGTACTTAAGTAAGAAAACCTTTGTAGGTCAAACCTACTTA
178879  ATTTAATCAGAATTGGAAGATGCCGTATATCCGTAGATTGACAAAAAGACCCTATGCAGC
178939  TTTACTATATCTTTATTTTGATTTATAATCATAATTAATTTATGTTTAGCATTTTTTCAT
178999  TTATTTCAGTAGATTAGGTAATATTTATATTTTAAATAAAATGAGATACCTATATAAATG
179059  AAAAAATAATCTAATTAAAAATGTTATATTAATGCTTATATTAAAGCATATAACTAATAT
179119  TTAAGAAAGAGTAAAGAGGTTAGTTTCGATGGGGCGTCGACATCAGCGAAAGCATCTGAT
179179  GTGTCTAATAACTTTGATCTTTAATTTAAAGACATTAATGTTTAATTAAATTTTTTATTT
179239  AATAGTAAATAACGTACAATAAATCTATATGGTAAATAGATAATAATAATAATAGGATAA
179299  CAACTTAATTGTGCGATGATAATAACACTAACAAGTGGAATTAGTACTTACGTAGAGTGT
179359  AGTGAACAGGCATAAACAAATGGTATGGATGTCGATAACGAATTAAAGTTACGCTAGGGA
179419  TTAATTGTTAGTCCCTTTATATAGTAATATATATTATCTCCGCTATAGTGAGATACTCTT
179479  ATTTAAAAAATTTTAATTAATTTCCCCGACCTAAGGTCGGGGTTCTTATTTATTTTTTCT
179539  TAATAATTGATATAAA
;; mfannot:     /group=IA(5') (4.84e-05)
179555  ttgggtgaattacaaaaaattctttttaatttatttttaaagataatttgtagcgaaaca
179615  tatttaatagtttatttaataccctaaataggtcggtaaatcctagcaggaaattttaat
179675  cttaataatatatcttaatcttaatcttaatttaaattaaatgtcatataatattcatat
179735  tagaatggataccaatattataaattattaaataagataattaatgttttttaatataaa
179795  aatgttaaagattaaaaatctaataaaaattaaaatccccgt
;; mfannot:
179837  CCTTAGGACGGGTATTAAATATAGTTATATGTACGTTCAACGACTAGTAATTGAGTAAAC
179897  TAACAATAAAATTACCACGAGCTCCCAATACCTTATAAATAATCAATCTAAAAAAAAATT
179957  TTAATAAAATTAAATATTATGATATTTATTCTGTTTTTATCCTTATTAGTAAATTAATTA
180017  TAATAAATAAAAACTTATAATAAAAAAAGGGATAAAGGAATTAAGACGGTAAGGAGGAAA
180077  GGGAATAAATAAAACCCGCCCTTCGGGCGGGTATAAGATTAGAGTGAAATCTAAATAAAG
180137  TTATAATATTAAGATAGATAAAATTGAATTAAGGTAAAGACATAGTCTGAACTATATAGT
180197  GATATATAGAAGTTGTAATAAAAAGAACAACGATAACAAAATTGAACAGGGTAATACCGC
180257  GTGAGAGTTGATATCGTCAGCGGTGTTTGCCACCTCGAT
;;
180296  GTCGTCTAGACTCGTCCTCCTGGTCGCAGCAACTAGGTAGGGTAGGACTGTTCGTCCTCT
180356  AAGGAGTCACTTGAGATGGGTTAATTACGACGTGAGTCAGTAATGATTTTATCATCTATG
180416  GATTTTTTACTTATCTTTTATCTTAAGTGTACGCAAGGATATTAAGATACATTCCTATGG
180476  TTCATTTTTATCTAATTAACCTAACCTATGGTTTTGTTTGTTATTTAATTAATAAGCTAA
180536  GAATGTTGTGTTTACATATTGAATGCATATCAAATATTAAATCCTTAAGATAAGTTTATA
180596  CATTATAGACTATAATGTTATAGTTAATTTAAATTAATAAAATTATAATAAATTTAATAT
180656  AAGATTTAAATAAAATCTAATTAAAATAAAAAAAAAAAACATA
;;     rnl ==> ;; mfannot: 3' -20/+180
180699  TACCTAAAATATATTTTAT
;     G-trnA(ugc) ==> start
180718  GGGATTATAGATTAATTTGGTAAATCCTTTACTT!TGC!ATGTAAAAATTATCGGTTCAA
180776  TTCCGATTAATTCCA
;     G-trnA(ugc) ==> end
180791  TATTTAATTATTTGTATTTATAAAAATATATAAAATAAAAAAAA
;     G-cox2 ==> start
180835  ATAAAAATGATAAGATTAGATGTACCTACACCATGAGGTATAAGATTACAAGATTCAGCA
180895  ACACCTAATCAAGAAGGTATACATGAATTATATGATCATATTATGTTTTATTTAGTATTA
180955  ATATTAGGATTAGTATCTTATATATTATATAAAATAATAATAGATTATAAAAATAATAAA
181015  ATAGGATATAAATATTTAAAACATGGACAAACAATAGAAATTATATGAACTATATTTCCA
181075  GCTGTTATATTATTATTAATAGCCTTTCCTAGTTTTATATTATTATATTTATGTGATGAA
181135  GTTTTAACTCCAGCTATGACTATTAAAGTTATAGGATTACAATGATATTGAAAATATGAA
181195  TATTCAGATTTTGTAAATGAAAAAGGAGAAACTATTGAATATGAATCATATATTATACCT
181255  GATGATATGTTAGAAGATGGTCAATTAAGATTATTAGATACTGATACATCTATTATATTA
181315  CCTGTTGATACTCATGTTAGATTTATTGTTACTGCTAATGATGTTTTACATTCTTTTGCT
181375  ATTCCTTCTTTAGGTATTAAAATTGATGCTACACCTGGTCGTTTAAATCAAGTTAGTGCT
181435  TTAATTCAAAGAACTGGTGTTTATTACGGTCAATGTAGTGAATTATGTGGTGTTAACCAT
181495  TCTTTAATGCCTATTAAAATTGAATGTGTTCCTATAAACGATTTTATCCAATGATTAGCT
181555  GAAACAGATTAA
;     G-cox2 ==> end
181567  TTCTTATTATATATTCATATATTTTATTATATATTTACTTTTTATTT
;     G-trnN(guu) ==> start
181614  GTTTATATAGCTTAATGGTAAAGCAATGTACT!GTT!AATACATCGATTTTGGTTCAATT
181672  CCAAATTTAAACG
;     G-trnN(guu) ==> end
181685  TAACTAATCTTACCTTACCTTAAATTAATTTTTTATGTCTCAGGGTTAATTCATCCTCAA
181745  TTTTCCCCCCAGGTATTCATTATTGGTTATTTTTATTTATTTTTTGGTTCTCTTCTTAAT
181805  CCTCGCTTATTTTCTTAATGCTTATCTTCATTCTTATTATTAATTTATATATCTGGATAT
181865  ATTAATTAGACAATCCGCAGCAAAGCAAAGCAAAATTCCTATTATTTCTAATTTATCATC
181925  CCCGCCCTACGGGCGGGGTTATTTAGATATTTTTAATTATATTCCACCTTAATTTTTTAT
181985  TTTCCAATTATCTAATCGATTTTATTTATTTTATATATTCCCTGTAATTTCCTATATTTG
182045  GTTATTGGTTTTATTCCCCTCGATTTTTATTTCCTTTAATAAGTATTTATATACTTAATA
182105  TATTATTAGACCTTATATAATATAAATATTTATGTTATTATTCATTTATAACTATAAATT
182165  TTCCTATTTGGCTAAAATTTTCACATAGCTTAGCGTAAAATATAATTTTTTAATTAAATT
182225  TGAGATAAATAAACCCCGCCCTACGGGCGGGGTTGATCAATCCCCCCGCTACGCGGGGGA
182285  GATAAATTTATTTTATGCTCTTATTTTAAAGTTCGTATAAAATTACTATTTAAGAATAAT
182345  ATACCCCCGATTAGCATATAACATTTTATAACATAACAATTTATCTAACCATATACCTTA
182405  AATTAATCAATAAGTATTTGTATCATATAACAAAGAAATATATATTATGTTATTTATATG
182465  ATTATTGCTGATGCTGCAAATTTTGGATAAGATATTTAACCAAACCCTATTAATCATCCC
182525  CGCCCTACGGGCGGGGTTATTGATCCCCGCGAAGCGGGGATTTATCATGGGGTTTAACCC
182585  CTAATTTAGGTAAATATTTCTTATTTTAATTAATAATTATACCTACACATGCTTATAAAT
182645  TTATATTATTTATAAGTTATATAATATTTTTTATATTTTTATTTATAATTTTATATCTTT
182705  TGGATCTGGTTTTATTTTAACTATTTAATATCATTATTTGAGATTAATATTAACTATAAG
182765  TAGTGTAAGAATATTTCTGACATTTTTTACTTTATTCTTAGCTTATAGTTTATATTTTTT
182825  ATTAGGTTATATACGTTATACAGCTCAATAAATTAGTTTAACAACTATTGTTTTATTTAA
182885  TATATATATTATTAGCTGATAGTTTTTATTTATCTAGATATGTTTAATTATTATCATCTA
182945  TCTGATTATTTATTCCATTATTCCTATTATCAATTTTATTATTTATAGGTTATGTTGCGG
183005  AGTGTGCTATCTTATCTACATTAACTTTTATTTTATCCCCCGCTAAGCGGGGTATGATAC
183065  ATATTTTATTTTTTGGTGATGATACATATAGGTTATAATTTTAAATTTTATTTTTATACT
183125  TACGTATTTGCATTTACTTATATTAGAGTTATAGCTACTTTTCCTTAAGTATAAATCATT
183185  AATATGTGTTTAATAATATTATTATCATTATTATTGTATTTGCTATATTATAACCTTAAT
183245  TTATATATATATTAGATTTTCAAATAGATTTAAGTACTAATAATATCCATATAATTTTTT
183305  ATATTTTTAATATCATATATAATATTATTTTACACTCATAAATAATAAAGATAAATGGTC
183365  ATAATTTAATATATATTAAAATAATAACTAAATAGATATAAATTTATATATAAATTAATT
183425  TGGGGTTTTATTTTCCCATATTAATAAGAAAATTGATCTTCTTTTATCCCAAAATCATCT
183485  AATAGATGATTTTTGGGTTTAACCCCTAATCAACCCCGCCCGTAGGGCGGGATATCTTCA
183545  TTGCATATTCTCATAATTCAATTTTATGATTAATCTTCCCCCCGCTTAGGATCTTTTATC
183605  ATAAATTTTTTCATTCTTTATGATATAGTCCCCCATATATATTTTTTATTTATTATTTTT
183665  ACTTAGCTAATTAAGTTATATTAATCTTTAGGATATTTTGCCCTCATATTTTTTTTAACT
183725  GGATATAATTATATGATATTTATAAATTTATTAATTATAATATCTTTGTAAAAAGTATTT
183785  TATATAGATAAGATAATTCTTATATAATTGTTATAGATTGTTTATAGAAAAGATAATTCT
183845  TATATAATTGTTATAGATTGTTTAATAACAATGCTTAAATCCCCCCACTACGTGGGGGGG
183905  CTATTAAATCCCCTTCTTAGCCCATATCCTATTTTTATCTTGATTATAATTCCTATTTTA
183965  TCTTCATAATTTTAATTTTCCCCCGATTAATACAACCCCCCCGCAAAGCGGGGGGTTTGA
184025  TTTTAATTATTATATATATTTTTATTTATATTTTACACCTATTAAATATGTTTGTATCAT
184085  TAACTTAATTCTAACATTCCTTTTATTATTAATTTATTTTCTAATAAAGTTCGATTCTAT
184145  TTTTGGGTTAACTTAACCTCATTAATAAATTAAATATTATAAGTTGCCTAAGGTGGCCAG
184205  AAATAAATATTATATTTATTTTAGATCTTTTACAATACTCTATTATTTTGCCTACGGCTA
184265  TTTCTTTGGTTATCATTTATGTAAAACATAAATCTTAAATTTGGTTATGATCCTTATCTA
184325  TTTATCTTAACCTATTTATGGTTAAATTTACCGGTATCTTTGTATTATACAGGTATTAAA
184385  TAAATTTTTTTTACTTTATTAATGTTATAGTTAAATTTAATTATTTTTAATTTTATTATT
184445  TATATAATAAAATAATAATATATTTTTTATTTTTTGGTTTAGTGGGAAATATAAATAAAT
184505  TAATAAAATAATGGTTATAAATGCCCCACCGAAGGTGGGCATTTATATATATAGTATAAT
184565  ATATCTATAAATATATATTTTTATGATAAATAGGATCATTTATAGATAATTATATTTTAA
184625  TTTTTATTTTTATTATCTATTACTTATAATTATATTTAATTTTCCCCGCGGAGCGGGGAT
184685  TAATACAACCCCCCCCCCGCGAAGCGGGGGGTTTAATTTTCGGATAAATACAACCCCCCA
184745  CGTAGTGGGGGGGATTTAATTTTTCTGATTAATACAACCTAATTTAAGGTTGAATTTATA
184805  TTATATTATTTACAAATTTATAATATAATTTTATATAGCATTTTATTATATTATAGGTAT
184865  TTTATTTTTATATATATTTTTAATTATAGAAATATACTGACAAAATTATAACTCTCACTA
184925  TGGGGTATGTATTTTACATATTAGCTTTACTTATTTATCAAATAGGCATATTTTTATTAT
184985  AACTTATTATTTTAAGGATATTTATATACCATATAATTTATAACTAATTGTTTAGATATT
185045  TATAATATACATATTGATATTAATTATGATTTTATTTTATCTATAATCAAATCTATTTTA
185105  TTGATGAGGTTTACCCGCAAATAAAATCAATAATTATATTTTATTTTCAGATAAATACAA
185165  TCCCCCCCACTACGTGGGGGGGATTTAATTATATTATTCTTATTCTTATTCGGTGTGGTG
185225  TTGTTTAATTTTAATTAAAATTAAAATATATATATACCCTACTTATATAATTTTATTAAA
185285  ATATATATTTAAGGAATATATGTATCTAAGTAGATATATCTTTATATGCCGGATATTATA
185345  TATTAAATTATTTTTGGGTTAAACTAAATAAAACAAAACTAAACCCCATGAATCATACCC
185405  GCCCTACGGGCGGGTTTATTCTAAAATTTATATCGATTTATATAATTTCTATATTTTCTA
185465  TTATTTTATCTGAAACATCCCGCCCTACTTAGGGATATTTTATCGGTATGAAACATCTTG
185525  ATATTTTTAGGGTAAAATAAAACCAAACCCATGAATTATATTTAAAATTATTTTTGGGTA
185585  ACCAAACCCCTTGAACCATCGAAAATTTCATTCTTAAATTTGAGATTATTTACTAAATTT
185645  ATCTATTAATATAAATTATTAATCATTGATCATGGGGTGAAACCCCAAATAAATCGGAGA
185705  ATATAATGCCTAAGTAGGCCAGTATCGCCATTATATATTATATATATGAGATGTTTAACT
185765  ATTTGTTATAATAATGATTTGATTTATATGATTTTAATATCAAATGTATGGTCTATGTAA
185825  TTCCAACTAACTAATTATTAATAAAATACTTAATTTGTTAATAAAAAATTTTATATAGTA
185885  CGTATGTAAAACATAAAAATATAAAAAAATTTAATTAGTATAAATAAATATAGATATATA
185945  AGTTTTTATTATTTACAAATAATAATATTATTTTTCGTATTTAGTTTTATTAATATCTTA
186005  ATTATGGGGTTTTCCCCAAATCAAACATAGGTGCCGGGATAATATCAATAAAAAAATAAT
186065  TTATATAATCTTATCTTATAAATAACTCTTTTTATATCATATGATTAGATACTATAGCTA
186125  TTAAACCACTAACTAAAGAAGTAAATCCACCTAATAAAAATAATAAAAATAATAAAAATA
186185  CTGAAGGAGTATATACTAATAAATAAGAAGATCTAAGGAATATACCTCAACATACCCCAA
186245  CCTAAATAAAAACCTAAAATTAAAACAAAACCCCCCGCTATGCGGGGGGGGTTTTATTTA
186305  TCTGAAAATTCAACCTAAAACATTGTAGCGACGAGGAAATAAAGAACTAATAGGAGTTGG
186365  CAAATAGTTTTAATTTATTATAAAAATAAAATTGTTAAAATAATAAGATAAAATGGGGAT
186425  ATTTGTTATATATATAATAAATTAATTAAAGTAAAAATGTTAGTACTTAAATAAAAATTT
186485  TCATTCGACTTTATAATAATTTTTATAAATAAAAGCCTCCCACGTAGTGGGAGGAGAGAG
186545  AGAATAGGTGGCTTATATAATGAAAAATATAAGTTATATCTCCCTTTATTGCAAACTATA
186605  AACAATATTATTAAATATTAAATATATATATATAAATATATGTAAAACATCTATATATTA
186665  AGGGATAAATACCAAGAATATCTCCAGATATTAAATAGGTATTAAACATCCCTAAGTAGG
186725  GCGGGGATATTTTTATTTTATCTCGACTTTTATATTATTTACCAACCTAAATAGTATATA
186785  AATTTAGGTAAAATAAATGAGATAATAGAACATATATGAGGGGTTTAACACCAAAGAAAT
186845  AAAATAAATAAATGAATCATATCAAATTTAAGAATGAAATTTTCGATGGTTCAACCCCCG
186905  CTTTGCGGGGGGGTTAATCTAGGGTTTTACCCCAGATTTTAGGGTGATACCCAATATCAT
186965  CCCCGCCCTACGGGCGGGGTTATTGATCCCCAAGAATACATCTTCCCGGCTCCTAAGCAT
187025  CATTTATAAGCATTAATTTATTATATACACTTGTAAGAAAAAATTTATAATTTTATATTT
187085  TAATAAAACTTTTTTTAATAATTTAAGTGTTACCAGTTAAGTTATAAGAATATCTTTATA
187145  TAAATAATAAAAAGAAAAGAAAAGAAAAGATAAAAAATTAAGATTAATAATCTTGATGTT
187205  TCATAGGGTTGGGTTTAGTTAACCCTAATAATAAGATAAGATAAGATAATTTAGTACTTA
187265  ATCCTTTATTAGTAATTTTTGTAGTACCTTTTATATAAAAAAGATAATATAACTAACCAG
187325  CTATAAATATATGAATTTATATATAATAAAATAGTTATAAAAAACCTAATTGATAAAATA
187385  TCCAGATTTCCTAAAAAGGGATAAAATTAATAAGATAAAAAAAAATTCTGATTTAGGTTT
187445  ATAGATAACAAAACTATAAGTATCTCTATAA
