# Supplementary material for: Global Characterization of Fungal Mitogenomes: New Insights on Genomic Diversity and Dynamism of Coding Genes and Accessory Elements
Source: Front Microbiol. 2021 Dec 1;12:787283. doi: 10.3389/fmicb.2021.787283 (PMC8672057; doi:10.3389/fmicb.2021.787283)
Supplement: Supplementary File 1 — de novo annotation files of the 685 mitogenomes investigated in this study. Annotation was performed with the Mfannot program. [file Data_Sheet_1.ZIP › Supplementary_FileS1/NC_003052.1_Spizellomyces_punctatus_mitochondrion_chromosome_1_complete_sequence_mitogenome.mfres]

;; Masterfile modified automatically by mfannot version 1.35
;; on Thu Dec 24 08:48:14 2020 by user pfonseca on host LGCM-PROC
;;    - Gene Totals: 42
;;    - List of genes added:
;;      atp6                 atp8                 cob (2 introns)     
;;      cox1 (2 introns)     cox2                 cox3 (1 introns)    
;;      nad1 (1 introns)     nad2                 nad3                
;;      nad4                 nad4L                nad5 (2 introns)    
;;      nad6                 orf111               orf120              
;;      orf136               orf137               orf144              
;;      orf152               orf163               orf173              
;;      orf181               orf196               orf218              
;;      orf224               orf231               orf250              
;;      orf278               orf329               orf343              
;;      orf361               orf74                orf99               
;;      rns                  trnD(guc)            trnK(uuu)           
;;      trnL(cua)            trnM(cau)            trnP(ugg)           
;;      trnQ(uug)            trnW(cca)            trnY(gua)           
;;
;; end mfannot
;;


>NC_003052.1 Spizellomyces punctatus mitochondrion chromosome 1 complete sequence gc=16
     1  ATATGGTTGGATATTAAGCAGTATAAGGTTTTTAATAGCATGTTATAGATAAATAGGGGC
    61  TAAATTTCATTATATATTACCGACTAGTTAGCAAACATATTTAGTGTA
;;     rnl ==> ;; mfannot: 5' +/- 50 nt
   109  ATATAAAGGTATGATAAAAAAGAGTAAAGGGATCACAGGTAAAGGGGGGAGATAGCAAAT
   169  AAAGGACTATTTGAGGAAGACTAGCCAATTAGAATAAGGAGGTTAAATGACCAAAAGGGA
   229  TGATCCATTTATGGATTAACCAATTCCAAAGGTGAAAGCCTAAATAAAATAGCCAATGAA
   289  CTGAGATATCTAAGTAGTTGGTAAGTAAATCAAAAGAGAACTCTCTGAGTAGTGAAGAGC
   349  GAAAGGATAAAGGCCAAAACTAGCAGAATAGGAATTCAATCCACTGCAGTTTAAAAGAAG
   409  ATAATGGGCAAAGGCCAAGGCTGAGTATTACTAATTGGCGATAGTGTAAAGTACCGAGAG
   469  GGAAA
;;
   474  GTTGAATCAAGAACCCAAGAGGGAGTGAAATAGAGCCAGAAACAGATAGTCCAACAGTTG
   534  AGAGCCCTAATTAGGGTGATCAATTACCTATTGCATAATGGGTCGGCAAGTTTATTGATA
   594  GGGTAAGGTGAAAAACCGAGTGAATACATAGGAAATCCTATTAATTTGACCCGAAACCAA
   654  GTGAGCCTGTCATTATTAGGTTTATAGACCGAACCTGTAGCCGTGGTAATGGCTTAGGAT
   714  GAATAATGACAAGAGGACAAATTCCTAACGAACTTGGAGATAGCTGGTTGACCGCGAAAA
   774  CTATGGCAGTAGTCTTATCATTTTTTACCCAATGGAGTACAGCACCGGTTTCATCCTGAC
   834  CTCGGAGAGTTCATTGGATTAAAATAGTGAAAATGATAAGTCAGGGCATCGAGGCTAAGC
   894  TCGATGGTCAAGAGAGAAACAACTCCATCTATAGGCTAAAGTTCCAAAATGGACGTTAAG
   954  TGAATATAAGACAATTAGCTGGATAAGAACTTCCTAATGTGAGCTCAATTCCGGGCTCCA
  1014  TATAAGATCTAATTA
;; mfannot:     /group=I(derived) (3.78e-03)
  1029  tgctggaatctatttattagaaatcagcaggtggtttaattatcacctcaacgactatta
  1089  ttagatctaaaattagtatcattgttttagcaatagagttattgtaatgtatttatagtc
  1149  t
;; mfannot:
  1150  TGGTAATCCATTATTAGTATCAAGCTAGTAAAATAAAATTGATGTATATTATTGCTTACA
  1210  ATATTAATAAAGGTAGTAAAAGAATAAAAATAACTAAAGAAGAGTACATTGTTAAATACA
  1270  TTAATAAAGGTTGA
;     G-orf111 ==> start
  1284  ATGACCTTTATGATTCTTATTTTAAAGATATAGTCTCGGATGATGACCTCAGGTCATCTG
  1344  AAATCAGTGGAAGCAGCTATCCTGAATCGAGTGGGTAACAACCCAAGGAAGATAGGTGTG
  1404  ATTGTCGCTAATTCTAGGATCTAGATTTCCTACTTTAGCTATAGGATGTTTAATACATCG
  1464  GTAGCGGTCCAAAGAGGGGCTAGTCCCTTTTTAGAAAATGCTGACATGAGTAACGTGAAA
  1524  TGTGGTCAAAATCCACATGGCCGAAAGTTTAAGGTTTTCAGCGATAGGCTCAGGTACGTA
  1584  AGAGTTAATTGGTGTCTAACCCTTAATTGGGGATGA
;     G-orf111 ==> end
  1620  CAATATGAATCAACAGGAAATGACATAACCATACTGATAACCGACGCTGGTAAACAGGCA
  1680  TTTAATGTGCCAAGGCCTGCAGATAACCATTTAGAAGGAACTCGGCAAAATAGGTGTACG
  1740  ACTGTTCACCTCAAACACAAGGCTTAGCAAACTTATTAAGGATGTATTAGGCCTGTCATC
  1800  TGCCCGGTGCTAGTAAGTGAAAGCAGCGGAGAGATTACTCTTCGGGCATAAGCTCTAGTA
  1860  AACGGCAGCTGTAACTCTAACAGTTCTAAGGTAGCGAAATTCCTCGACACTTAATTGGTG
  1920  CCCCGCATGAATGGTGAAACGATATACCAACTGTCTCCTAAATGGACTGCGTGAAATTAT
  1980  ACTTCCAGTGCAGATACTGGTAACTCTCAATAAGACGAGAAGACCCTTTAAAGCTTCACT
  2040  ACTAGGAATCGTAAATTACGATTCTGAGGTAGTTTGTCTGGGGTGGAAGCCTACTAAATA
  2100  GTAACGTAGGCCTACAAAGGTATGGGATCTTTAAGATCCTCACTCGCAATGGATTAAACA
  2160  TACTTGACTGGTAGGTATACAGACCTACCAGGGATCATGAATAAACTTTATGGTCGGTCA
  2220  TAGTGATCCGGATGATTCAATCATCCGCTCAAGGAATCAAAGCTACTTAAGGGATAACAG
  2280  GCTGGTCGTGGGTTGGAGTCCATATCTTACCCGCGCTTCGGCACCTCGAT
;;
  2330  GTCGGCTCTTCTCTTCCTGGTGTTGTAAGTGATACCAAGGGTGTGGCTGTTCTCCACATA
  2390  AAGAGGAACGTGAGCTGGGTTCATACCGTGGTGACACAGGTAGGATTCTATCTGTTGAGA
  2450  GATAAGTAGAATAAAGATACTCGCCCCTAGTACGAGAGGACTGGGTTGAGAGAACCAATG
  2510  GTGTAATCCATTAGATGTAGTGATATTATAACTCATTGAGTGGACTATTAGCTACGTTCT
  2570  TTAAAGATAACTCCTGAAGCCATCTTAAGGAAGAAACATCATCTGATATTATGATCTACT
  2630  CATTTATGATACTGGGATAACCCCAGTTCTTTAGTTTTTACTTAACTTATTATCCTTTCA
  2690  TTGGGTCATTTACCCAATTTCATTTTACGCTATCTCCC
;;     rnl ==> ;; mfannot: 3' -20/+180
  2728  TTTCTGTAACCCCCTTGTTCATGGTGTTAAATATAATATATTAGGCAGCTAGACCTATTT
  2788  TAATTATTAATATAGAGTATAACTGACCGATCTATCTAATTATAATATAAAGGTATGATT
  2848  ACAATTGGTTAAACCTGTAGCATAGTATAATAATGCTATCCAAGTAAAATTAATGTTGAT
  2908  GCTAAACTACCTATAAAAAAAATATTTATCTATATCTTAATATTCCTAAAATATTAAACT
  2968  GGTTCCTATCAATGTATGAACCTGGTTACCCACTTGCCCATGACTTGAAAACCAGTATAT
  3028  TAATGGAAGGGAAAAGTAGGTAGAAGGTGTATTATAAAGAATATTAAGGTACCTGTTGAA
  3088  GATAACCTACATCTGAATTAATTGTGAAGCTAAATACTAATAGTATGGGTTGTAAAGGGT
  3148  TACAAAAATAATTCTACTATTAAGATTGGCAAAAATCAAAGGAGAACAATTATCTAACTA
  3208  GCAACCTTGATCAATAGCTTGTTGTACAAAGGTTCTATAGACAGGAGTATCCAATCATTT
  3268  AAAGCAGTTGGAGTCTCCTACCCAATACCACAAGAAGCAAACTAGTATTTACGTTATTCA
  3328  TATGGGAAATTATAGAGTAAAATGGATTAGAGTTTAAGAATACATTAAAAGAATATAAGG
  3388  TAGCATAGAGATATGAATTACTACTATTATCACCTTCTGGCAAATATTTTAGTTTAGGTA
  3448  GATCACTTGTTGTATAGATTATAACAATTACTGCATCTTTTGTACATTCATAAGGTTCAG
  3508  AATCAGTTACCATTACTGTTTTTTCTACACCAATAATCATAGTAGCAACATGGCAGCATG
  3568  AAGAGCAATTAATAAATAGAAGATGAATTTTGTTTTTTGATGGAATCTTAAACGATCAAT
  3628  TAAATACCAGCAGTAATAGTAGTTATGGCTGATACTGAAATCCATTGTAAACATGAAACC
  3688  TATGCTATAGATAGATCATAATAATTACCAACTACTTAGATATATAAGTACATAGGCTAA
  3748  GGTGATAGTAATTGAACCCACAGTTAGTCCACCTTTCTCTTCCAATTTTCCTTATTGCTA
  3808  TTAAGCTAATCATTACCACTAATATATACACAAATAAATGTTATAATGCTTAACCAATTA
  3868  TAGCATTACTCCTATTATATATTGGATCCAGAATTTATTAGGCAATTCCTACTATATTCT
  3928  TATTATTATAATTAAGTTCATCTAACAATATCATCATAGAAACCATATTACTAATCGTAT
  3988  AAAATTTTAATCATTAGTATTAGCTCTATTAATATTATGGTTAAATAACTTCCTGGCCTC
  4048  TTCTTATTGACATGGATAAAACTATTTCTCTTATTAAAGACATTATTTATAATGCTATTA
  4108  TTTACCTAAATATTAGATCTTTCTTGCCTATTTATGCCAACATTATTAGTACCTATTTCT
  4168  TTACAATTTAATTGGTATTTATACTGGAATCCTTATAGTGTCGATTTGGTAAATATTACT
  4228  ACAGCCCTAAATGATCTTATGCAACTTGGTATAGCCTAAACAGTTAAAAAGTCAGACTAG
  4288  AATTGTACAAACTTATAATAATTCAAGTATATTTTATAAATTTATTTATAGTCTTCCGAA
  4348  GTATCTTAGTACAGTATTAAAGTAATATAAAGGTATGATTAAAAAGAGTAAAGTAGAGGT
  4408  GAAAATCTGAAAAGACACCAAGTAGAAAAATTAAAGGGAATGTATTCCCAAAGAAA
;     G-rns ==> start
  4464  GAAGACCAGTGTATGATCATGGCTCATTCAGAACGCAGGTCATTGGCTTAACACATGCTG
  4524  GTATAAAGAACACAGAAGAGTTCTTTGCAGAAAGGTGAGTATGGGGTCAATCTACCCTAA
  4584  GGAGGATCTAAATAGATCGGTAAAGCATATAATGCACCTTAGGATGGTTCACCCTGAGGA
  4644  TTAGGTAGATGGTTTGGTTAAAGCAAACCATGCCTGTGATCCTTAGCATAGGCCACAGTC
  4704  GACTTAAATGAAGGTCGATCCCTTGGCAGCAGTGAGGAATATTGGGCAATGGGCGAAAGC
  4764  TTGACCCAGCCAATGACAGGATTAATAATCCTAGCTCTACATATATAATGAATTGTATTG
  4824  TTGAATAATCCCGGCCAAACCTGTGCCAGCAGCCGCGGTAACACAGGTGGGATTGCGTTT
  4884  TGAAATATTAAATAGGCATTAAGTGTGATTAGGTGGCCATAGTGCTAGAGTCCTAAGAGG
  4944  AGAGTTAGAGGAATAACCAATGGAAGGATGAAATCTATAGATATTGGTTGGAACATCAAT
  5004  AGCGACAGCATCACTCTATTTTAAGACTGACACTGAATCACTAAAGTGTGGGGAGCAAAC
  5064  CGGATTAGATACCCGAGTAGTCCACACCCTGAATACTGATTGTAAAACCCACCTAAATTG
  5124  GTAAAACAATCCGCCTCCATAGTACTATGGCAACGTAGAAATGGAATTGATTTGGCGGGT
  5184  CTTGACCCCAGCAGTGGAGCATGTGGTTTAATTGGATGGTACGCCCTAAATCTTACCTTC
  5244  TCTTCTTTGGTGTTGCATGGCTGTTGCAAGTTGGTTCAGTGATGATTTTATTTTAAATTA
  5304  ACCAGCGATATGTGCAATTTTGCACTCCACTTCAAGCACGCACGGCCCAATGAGAAGGGC
  5364  TACACACATGCTACAAAGGTAACTATCAATAATTCAACCGTTACCTCAGTTCGGACACTA
  5424  AGCTGTAACTCGCTTAGTCGAAGTTGGAATTGCTAGTAATCGCAGTTTATCAACCTGCGG
  5484  TGAATCCAAGTCTCGAGACTGTACAAACCGCCTGTCAATACTGCCAAGGTGAGTTAATAA
  5544  TTACATTAAATGATTTCAATATCAATTAAGTCAAAGACTATCATTGAATCTTAGATGTGT
  5604  TGTTTATTTATCAAGGGAGTATAAGTCATAACAAGGTAATCGTACGGGAACGTGCGGTTC
  5664  A
; G-orf120 <== end
  5665  ATTTAATTTCTT
;     G-rns ==> end
  5677  TTTAATTATTACATGTCGGTTCCTATATATATATTC
;;     G-dpo_1 <== end
  5713  CTTCAATGGATTAATATTAATTTGAGATCGTATTTGATCTCTATAAGTTAACAAGACTCT
  5773  ATATAGACCTACACAATCACGTTCTAAATAATTTCTAGATTCAAGTCTAAAATCAAAAGT
  5833  TTTAGAAGGATCCAGAGGATGAGGCCCAAAATAATTTAGATTGGTTTCTGAAGCAAATTC
  5893  ATGTGGAAAAATTCG
;;     G-dpo_1 <== start ;; HMM match pos. 594,676 score 6.6e-11
  5908  CAAGAGTTCTACAAGGTGACCCATCTATTTCACTTCGTGTAGTAAAAGGTATATTATAGG
  5968  GTAACTATGATAAAAGAATGAAAGAATACATGGATGATATGTGGACTGATACTACTCCAA
; G-orf120 <== start ;; contain dpo
  6028  TT
;     G-orf137_1 ==> start
  6030  ATGGTAACAGACACTGAAGATGAAATAATTGACCTACTAAGAATTAAAACTCAATCTACT
  6090  TAGCCTAGATAGAGTTATTCTAAAGTACCTCGTAAAAATGTAGCCCACAAAATCTATAGT
  6150  GATGTTAATATTAATATTGATGAAGATACAATAGTTAAAGATAATATGATGATTGTTGTT
  6210  CAAGGTTTACACCATATATAGGAGAAATTATATTTAAGAATGCCTGCAACAATCCAATGG
  6270  TAGGCAGAGGGTGAATTTGGCTTAGGTAGACCCTATATGTCATTGACTCGCTATACTAGT
  6330  GTAGATAATCTTGAAACTGCTGTTAAACTTCTTGTTAATAGATTAAATGAACACTTTACC
  6390  AAATATAAAGAACTTAATGCAAGAAGAGTTGTATTCAGAATATTAACACTTTAA
;     G-orf137_1 ==> end
  6444  TTAATAATCAATTATCAAGGTTTAACGATTAAAGCATTATTACCTGATATTGGCTAGACT
  6504  AGATGGAATCCAACCAAGAGAAGTAAGAACAAACTCACTATAATCCAGGTTAGGCCTATA
  6564  AGATAAGATAATTAAATAAACTAATAGTTCATAAAGTGAAAATAAACCTACCTATTAGAA
  6624  TACTGAATAAGATTAACGCCAACTACTAAAGTGTAACCTTGACCTGGTATTACAATTCAT
  6684  ACCATATTAAATGGTGCAAGGAGTAAACCATCAATATGAATAACAGCATAGATACCAAGA
  6744  AATAAACCATAAATAATTCACAGGTACATATCAGGTAATCAGGTAATTAAGGTTTAACGA
  6804  TTAAAGCATTTCTTATATCTTCCTCTTTCTACATGTTATCGTTAGATTTATTACTTAAAT
  6864  CAGTAATTGATCTTCCATTAATTAATGGAGGAGGGTTGTAAATATTAATCATAGCATTTT
  6924  GTAACAATTCATGACTGATAATATAAATCAGTAAATAAAATATTACATAATTTACTTTAA
  6984  TCATCAATGGCCATCTGCAAAATCAGGAATACCACCCCATTCTATTAGGTAAACCCATCC
  7044  AGTGCAGTACCTTCTAGGGGGGCTAGATGGTACCACCTCCGGTAGTACCTTGGATAGGAT
  7104  TTGTATTATAAAAGTTACTATGAGCCATAACGTATTACTGAGTATTACCAAGATATTATC
  7164  AAGGTATTATTTATAGCTTTGTTTGGTGGTTAAAGTGCTATTTATGGTGATTGCTGTTTT
  7224  GTATTGACTTTAACTACTAGATTTTATGGTACTTTGCAGATATAGAAAGAAGAGGGACTG
  7284  AATTGTAAGATTATAGCGATTGTAATTTAAGTTATGTTTAAGTATTTGGCGCTAACCATC
  7344  TTTAGAAGAATAGATTTAGTATAAAGATCTTGTCCTTATAATATGAGACTCTTTTATCTT
  7404  ACTATTGATAATTATATAATATAGGGTCATAATATTGATCAAATAGACCAAATAACACTA
  7464  GATCATCAATTATATTGAGAAACAGCAAATAGGTAACATTCTATTTAGTTCAATATCAAT
  7524  ATTCGTCTTAACTAGTCTTAACTAATCTCAACTAGGCTAGCTTAATCCGAACATATTCAA
  7584  ACTAGTCTAGACTAAGCTAGAGTAAGCTAAACTATACTAATTTAAACAAATTAATAAATA
  7644  TTAAAACAATTGATTGTTTCATGATTGTTTCATGATGAAAAAGATAAAGATATAAATAGA
  7704  GATATTGATAGAGAGATTGATAGAGATCTTGTCATGCTGCAGGCTCTTCATGGTTTTAGT
  7764  TAGATAGTAACTGCATTTGTACCTAACCCATGGTTGAGTTTATTCTCATTATACTCAACT
  7824  TCTTTAGAACTAAAGTTCAAGGTGTAAGTTTACCAAGAGTGAGTGAACTCATCCAGGTCT
  7884  TTGGATAAGTTTACCAAATTAGCACAAGA
;     G-orf231_1 <== end
  7913  TTATACAACACCATTAAATAAATTAATAACTTGATTAGTATCCACTTTATTATTAATAAC
  7973  AGGAGTACCTCTCAATAATAGACGTAAACGAACAATAGCTTCTTTAATGGCAGAAGTATT
  8033  AGAAATAACCTCAACACTATCTACTTGTTGTAGCATAGTCATAGCATTGATAAAAGATTG
  8093  GGAGCCCAGAAAACGCGATCCTTTAAGAATGAGTAATATAACTTCTTTAGAAGAACCAAT
  8153  AGTAGAAAATAAATTAAGCATTACAGGCATAAGAACCGAAAGTGAAACTACATTAGGTAA
  8213  TTGTATTAATTCTAGCTAAGTATTAGTTTCCATATTAAATATAGCAAGAAATGGTACACG
  8273  ATTACCTTTATAAGTACGATGAATAATAGTTATAAATAATTTATAACCTGAAAAACCAGC
  8333  ATCACTAGTAAAAGAACGAGTAGAGATAAAAGGAAATACAGCTAAACCAATAGCAGAATC
  8393  ACCACCCCAATAATAAAAGATTAAGAATACAAGTAGCCATACCACATCAACTAGGTGCCA
  8453  ATAATAAATATTCTGGTTATAATAAATTGAGCCATCAAGCATTGGTACCCTTACAAAATT
  8513  ACTAAATACTATCTGATATGATAGTGGTATAATTAAAAATAGATAGGTGAGAATGAGAAA
  8573  AGGAAGAAGAGAGAGATGACAGCTTGACCTAAACAT
;     G-orf231_1 <== start
  8609  TATTAATATTTTTTACCCTCTTTAGTTAATGCTGAACTATTGCCTGAATAAACAGCTTTT
  8669  TTTGTATGTAACACAATCAGTTAATGTTACCCTTTGATACTTATATATTTCTCCGAAGTA
  8729  CCTTTTATATCAGATATTGTTGCTAAGATTAGTTATATGACATAAGATAGAGTAATATAA
  8789  AGGTATGATAAGAATAATCTAAATTATAAGGAAAAAAAATTATTGAAAGGCAGGAAAATA
  8849  TAATCTCTAAAACTTATTTTATAATATATAAGTATAATTTCAAAGCTCAT
;     G-trnD(guc) ==> start
  8899  TAAGGTGTAGTTTAATCGGTAAAACACCAGCTT!GTC!AAGCTGGCAGCTGTGGGTTCAA
  8957  GTCCCATCACCCTCA
;     G-trnD(guc) ==> end
  8972  AAATAATGAATTATAATCATAAAGAATTATAGAAAAAACTGTGATTTTAAAACTATTGAT
  9032  ATTTATCATAATTT
;     G-trnY(gua) ==> start
  9046  ATAGGTGTGCCCGAATTGGTTAGGGAGCTGACT!GTA!AATCAGTGGATTTCTCCAATGT
  9104  AGGTTCGAGTCCTACCGCCCACA
;     G-trnY(gua) ==> end
  9127  TATTCATGATTTTTAGTTTGGTGATAGTATATTCATTACTGTTCCTATTGATAGGCACTA
  9187  TGATATACTACATATTTTATAGTCTACAACGGAACAAAACTATAACTTTCTTACCTAAAC
  9247  TTATCCAATAACCTAAATGAGTTCACCCACTCTTGGGTAAACTTTATTGGACATAAACGT
  9307  CACGAACCTTTTGCTATTTGGAATAGGTTGATCCTAATCCATAATTCAATACGCTAAACT
  9367  TAGAGGTATTAAGCGATCATAAATTATATCATAAGATGGCAGAATTTTAGACACATTTTG
  9427  TTTAATGACCTAAGCAGTAATAGTATTATAAAATAAGTCCTCAAACATCATCATAACTAT
  9487  CTAAGAAAATATTCAGATAAATGAATTTATTTAATAATTTGTTTCTTAAGTATTGATTCA
  9547  ATTCTATAGCTATATTTAATATCTACAATCTCTATTATCATATCCTTAGAATTAGACTAA
  9607  TAAACCCAAAGTTGTATTAACTAATATTTATAAGACAATGCCATGAT
;     G-orf144 <== end
  9654  TTAGATGTACCGTTTGTTTGGCCACACCATAATGTCGACCTGCAGAAATAGAAGGAAAGC
  9714  GAACCAATTCTACACCGTTTTTGTCAATGGCTATAACTGGTCTTGAAGTGACTGCAATAG
  9774  CCGCTGCATAACCTAACGCTCGATGCTCAATTGGAAATGTGGAAGAAGAAGTAGTTGAAG
  9834  AGGTGATATTACTTTGAGAAGTAGAAGTATTAGTATTTGGAGAAGGAGACTATTGTGCTA
  9894  ATAATGCGTCAAGTCTCGATGCCTCTAATAATTATGGTACAGTACTGAAACTGATCTAAT
  9954  ATAAACAATACCCATATACAATCTACCAGTATCAATAAAGCTAAAAAATGAAGAAACAGC
 10014  AATACCTAACCAAGTAGATGCTTTAACTACAGACGGAAAGCGAATTACCAAGTAACCATC
 10074  AATAGTAGTAATCAT
;     G-orf144 <== start ;; mfannot: GTG upstream: 10151
 10089  AATAGGTCTACCAGTACTTGCTTTAATATTAAGACGAAAATTTACACTAGGGTTAGGATA
 10149  CACATTAATAGTATTTACTCTAAATCTGGGTCTAGCCCGGAT
;     G-orf173 <== end
 10191  TCACCCCGGATGGGGTAAATCTATCCGATAGCGGATGGATTCACCCTAATGGGTAAATCT
 10251  ACCAGCGACTATAGAATTGTGATAATAACCTTGGCTAATAGAAGAAGTAGCTAGACCTAA
 10311  AGCATTAGCAGCTGCTTCAAATGAAGAATATGTAGCCACTAATGTTTTATTTAAGTCAAA
 10371  AATATAAATAGTTTTACCTGCTCTCCCAGAATATTGGGTAGGTAGAAGAGAGGTAAGTCT
 10431  AGCACATAAGATACTAAATTGATCAGGACTAAATACTGGCTAAGTAGAATTAGCGGGATT
 10491  AGCCAAGTAAAAAGAAATGATACCACCTAATAATTTAGGCAACGCAGTGCCTGAA
;     G-orf278 <== end
 10546  TCATCCGCAAGCGGATAATTTGCCACTAGCAAGGTAAGAGCGGATAGTAGATGAACTGAT
 10606  ACCTAAAAGAGTAGCAGCAAGGTTAATACTACTAGCGCTATATATAAATTTACCTTCCAA
 10666  ATAAATATCGATGGCCACAGAAGGATTAGTACCACTAGAGCCTACAT
;     G-orf173 <== start ;; mfannot: GTG upstream: 10751
 10713  TAAATAAAGGATTAAGTAAATTAATAAAATAACGTTCACGGGCTAATAATGCTTTACCTG
 10773  AAGTATATTCTAGAATAAATACAGTTAACACAGATAAGCCACGCATATGGATAGCTTGAT
 10833  GTAATGGAGAATTAGCTCTTCTTGCAACTAATTGTTCATACTAGCGGTCAGACTAATTAA
 10893  TGTATTGACCAACATAATAAATCTCATTGGTAACACGATTAACAATACAATAGATACCTG
 10953  ATCTATCAGTAAGAGCATTGAACATATTAGTAAAAAAGCGGTCAATATGTAGATTAGAAA
 11013  AAGATCTAATTGGTCTAACTTTACCATTAAATGGATCATTAGAAGAAGAAGAAGATGAAT
 11073  AACTAGCTTTAGATATGGAATGAGTACTGATAAGGAAGGTACTTAAAGCGATTCCTACAC
 11133  AGTTAAAATCAGAGTAAAAATTTAATTCAAACCAACTTAAGCAACTAAGAATAATGTAGA
 11193  TCAAAGGACCCAAGATAGGCACTAAAAGATCAAACAATGAAAAATAGGATAATCTACGAG
 11253  AAATGTGTTGAAATATTAGCATAAAATTTGCCCAATCTACAAACATTCCAATAATATTGA
 11313  CTAAAAGGGCCATTGACTATGGCGGTGAAGATACTCTACCTAAAGATAGGTATGTACTTG
 11373  TCTTGCACTT
;     G-orf278 <== start /note=GIY ;; evalue:0.28
 11383  ATATTAAAGTTCATATTATATAATTTTTTTTGCCTGAGCCTGAGCCACCTATCTAATTTA
 11443  CCCCATTCGGGGTGAATCATCCAAGATTTAAACGATGCCGTTTGAATCCATCCGTAATCG
 11503  GATAGATTTGGATAATTTAGCACATAATTTAGCCATGGCACCTAGGTAATTAAATAGTTC
 11563  TTTAATAGAGCTATATTTATTAGTGATAGCACTAACAATCATTTTAGCGAGGGTAAATAT
 11623  GTTTTGTCCAGTCTACTATAGTTTACCATTAGAGTTCTAGAATTCAACTGGAGTATTAGG
 11683  TATTGGATCAAATAGATATATGCGTCTTCTTAATAATTCAATTTAGGCAACGTAGTGCCT
 11743  GAA
;     G-orf181 <== end
 11746  TCATCCATTGGATAATTTACCCCATCCGGGGTGAATCGTCCGCAATCGGACAATTTCCAT
 11806  ACCCTCGGTAGTAGTTGAAGGGTTTTGAACTTTACCTTTACCTTTGCCTTTACCTTTGCC
 11866  TTTACCTTGGTCTTTTTGTTTAATCACATGTTTATTAGTATAGAAGCGGCTCGTGAGTTT
 11926  AACTCCTTTCAAGTCTTTATCTTTAGCTTCTACACCTTGTTCCATTAGTTGATCTGCTAT
 11986  ACCTTTAAGGCTTACATTATATGGTATAGTCATAACAGGTCTTTTGACTAATGCTCTTGT
 12046  AATTGGTAAGTAACGTAATGGATGATCTGCATCAAGGGCTTGAATGGCCTCATTAATGAA
 12106  AGGTATAATACTAGAGTAAAAGTCTTTAGGTATTCTATCACCATGATATGGCGCATCATC
 12166  TTCACATTCTATAACATTTACCATTTTTGCTAATACAGCATCACGCATAATAACAGAAAT
 12226  ATGTTGTGTACCGCTACAAGTTGCATCCACATAACATGGTAAATGTACTATTGTTAATGG
 12286  ATCCAT
;     G-orf181 <== start
 12292  CGCTACTTTACGCTATGTTAATGCAAACCCTGCAAATGCAATAGGTTGATCCGCTTTAAG
 12352  TATAAAGTTCTAATCGAGGCTTATCCTAAATACAAAGAACTAGCCAAATCAGAATCAGTA
 12412  AGTGTATAACCTGTATATAAAATAGAGAACGGAATGCAATCAAAGAAATATCACTTAATC
 12472  ACGTTGAGATTCAATAAAGTTTAGGTAAGAAGGGATAGAAACAGCGTGAACACCTATAGG
 12532  CATGAACAATAAGCAAATAAAATACATAATTAAGCATAATATAATTTAACAGAAGAGCCA
 12592  TTATTCTAAATTAAAGGTTTACCACTATCAAGGTAACGAGACTAAGTTC
;     G-orf250 <== end
 12641  TCAAAGATACCCCATATTCTAAACAAGCAGCAGATTTACCCGGTAGGGTGAATCCATCCG
 12701  TAATCGGATAGATTTAGTATCAAAAAAAGTTTTGTCACCAGTAGTAACATTTACACTATA
 12761  AATTTTTGCACCCCCATGAGATCCACTCATTTTATCACGTGTTTCTTGAGAAAGTCTTTT
 12821  CCCCTTTTGAGCATCACTTAGTCGCTCAATGTGAGAGGCATTAAATTGACGTCCACGAGT
 12881  TGATAAAGAATGTGCATCACGTTTAGATTGAGACCAAGGTATACCCTAAGGACCCTTATT
 12941  AGGTAAACCACCTTTAGCTACTAATTCCTGGCTATTAAGTCCTGGCTGGAATTTATCCAA
 13001  GAAATATTGTTCCTAACATAAAGACTCATACATAGTCAAAGTATCTAATAATTTTAGATC
 13061  AGTCATAGAAGGGTTAATTCTATGTAACTCCAAATATCTATGTAGATGATTAATACTAAC
 13121  AATAAGAACACCTACTTTAATACTAGACCACCCGTAATTATTAATATAATTATACTAAAC
 13181  AGGATGACGATTAGGAGCAATACTAGAATGGTAGTAATGATTTCTTAAACGCATTCCAAT
 13241  TGATCTAGAACTACCGATATAAAATTGTTCATCATTACCAACAATACAATAAACACCAGG
 13301  CATCCTATTAAAATCTTTACAACGATCCAAACTAAATTGTTCCTAACTATTGTTCAGTAA
 13361  AGGTGAAATAACAAGATTAGCGTTAAATTCATG
;     G-orf250 <== start /note=GIY ;; evalue:2.7e-29
 13394  AATTTAATCAAAGAAGATCTATCCGATGCGGATGGATCAAGGCAATCATTGCCTAGATCT
 13454  ACTTAATTGCAAACGATCACGAATATATAAATGTACTTGTGATTGTGATTCATTATCCAA
 13514  TTTACCCCATCCGGGGTGAATCATCCGCAATCGGATAATTTATAAAGTAGATTAGATCTA
 13574  ACGGATTCTAAATGAGAACTATTTAAATTCGGAGTCATAAAGGGATCATCACTACTACTA
 13634  CTAGAAGAATAAAAACGTTTGAACTTAACCAAATAATGTATTTTATTTGTT
;; mfannot:
 13685  ggactatatcttttacaatctattatagtctctgaggtttaatatacctgctgatcacct
 13745  aaagtttcccagca
;; mfannot:     /group=I(derived) (1.33e-11)
 13759  TATAAAGATTTTTTATCACGACCTCAA
;     G-cox2 <== end
 13786  TTAACCGTGAAGTACACCGCAAAGTTCACTACATTGTCCATAGAAAGTTGATGGACGGTT
 13846  AATAATTAAACCTGTAGAGTTAAGACGTCCTGGAATAGCATCAGCTTTAATTGCCAGTGA
 13906  TGGTAAGGCGAAACTATGAATTACGTCATTAGAAGAAATTAAGAGACGAATACTAGTGTT
 13966  AATAGGTAAAACTAGATAATTATCAACAGCTAAAGTTCTTAAATCACCAAGTTCAAGATC
 14026  AGCATCAGATACCATAAAAGAATCAAAAGCAATTGATACTCCATTATCAACATAGTCGGA
 14086  ATATTCATAAGACCAAAACCATTGTGATCCCATTACTTTTACAGATAATTCTGGATCCTA
 14146  AATTTCGTCCATCATATATAATAAACGTAAACTAGGTAAACCAATAGCCCATAAAATAAC
 14206  AGCTGGAGTAATAGTCCATAATAATTCTAAAGCATTACCATGATGTAAATGTGCCATATG
 14266  ATCAGTATTTAACATACTACTTACTAAGAACCATACTACTACAGCCTAAATAATTAATAA
 14326  ATAAAAAATAATTCTATCATGTAGATCAATTATTGCATACATCCAATCACTAGCTGGATC
 14386  TTGAAATCCAGTTGCCCAGGCTTCTGCATAATCTGCGTAAATGCGAAACATTTTATATAA
 14446  TTTTCCCTCCCACCCGATACTGGTACAGATCATAGTCTGTAAGAATGACCATCTAGTTTT
 14506  CTTGATGGCCCAGGACACATGGTCCAT
;     G-cox2 <== start
 14533  ATTTTAATTTTATCATACCTTTATATTACTCACCACCATCAAATAATACTTATCAATGAT
 14593  ACAAGGAACTAACAATTAAAATAATAAATTCAGCTACTAGTGCCACTATATTTTATGTTT
 14653  TAAATATAGGATGCCATATATATCTGGCCCAAGCCTTTTATGATGGGAATCATTCTATTA
 14713  TATGAATATAGTAAGATATGGTATTTTAGCACCACCATTATCTATAAACAATAAGTTAAA
 14773  T
;     G-cob <== end
;     G-cob-E3 <== end
 14774  TTATAAGATAGAGCAACCAAAATAGAGGAAGAAATAAATAAAGAAACAGTTGCTTTTAGT
 14834  ATAAATATAAGTCATGATACAACCTAGAATCATTAAAATAACGAAGTAAAGGAAATAAAT
 14894  AATTGTGGAGATTTGCCCAATAAGAATGTAAGGTTGGGCAATTGGTTTAGCGCCAACCCA
 14954  TAATAATACGAAGAAGTTAAATACAAAGATCCAGAACAGAAGATTTAGAAGAGGACGATA
 15014  ACGATTACTTCTAACATTATTAGTATGAATAAGAGCTAATGGAAATAGGATAAGTAGAGC
 15074  ACCAAACATGGCGATAACTCCGCCTAGTTTGCTAGGAATGGCTCTTAAAATAGCATAGAA
 15134  TGGTAAGAAGTACCATTCGGGAACAATGCTATGAGGTGTTACAAGGGGATTAGCAGGGAT
 15194  GCTGTTGTCTGGGTGGCCTAGGTAGTAGGGAGCAAAGAAGACAAATATTGATAATAAAAT
 15254  AGCCATCCAAACAAAACCTACCTAATCTTTAGATGTGAAATATGGATGGAATCTTAAACG
 15314  ATCACTGCTGGAAGAAATTCCTTCAGGATTATTAGAACCATCTTGGTGTAGAGCTAGAAG
 15374  ATGCATTACTACTAAAGCAGCTAAAATGAAAGGTAGTAAATAGTGTAAACTGAAGAAACG
 15434  GTTTAAAGTTGCATTATCAACAGAGAAACCACCCCATACGAAGAGTACAAAGTCAGTACC
 15494  AATCCAAGGGATTGCAGATAATAAATTAGTAATTACGGTAGCACCCCAGACGGAAATCT
;     G-cob-E3 <== start
;     G-cob-I2 <== end
 15553  aattttaccccattaggggtgaaatcacccatcgatgggtaatttttttttaatcattag
 15613  tagactatatcttatcttaacaatcatttatactagttagtggtataaattttaagtatt
 15673  cgattaattaaatatagtcgttgagaactgatatataacaatcagtctgcaaattgtata
 15733  catactctttgcatatttaattatttttttgagccaagaggttagctcatttcaactaaa
 15793  tagttaggactttttcattttgctattgacgtgcgcagcaattttcacataaagtctcta
 15853  gggttaaattttttacctgcaggtgtggagcttaatcagccctgcatattgtgaaatttt
 15913  tacgggccaacagttg
;     G-cob-I2 <== start /group=I(derived) (2.38e-07)
;     G-cob-E2 <== end
 15929  GACCCCAAGGAAGTACATATCCGATAAAGGCGGT
;     G-cob-E2 <== start
;     G-cob-I1 <== end
 15963  cattaaaaagttacacctcttattttatagagcatcgatggatcctaataagggctaatt
 16023  aatttggctaaacaaggcatagagttagttgtaacatataaataataagagactttacca
 16083  cctctatcctgttcattagtggagtgaatagtgcaaactaaaccatacattttaaacaaa
 16143  acctcttttaaacgattaagttcgctataagtaaaactatgagtattgaaacgtagacca
 16203  cctg
;     G-cob-I1-orf136 <== end
 16207  ttaataaacgagtaccatcatccataacccaaatagctatcccattcgggatggccatcc
 16267  accgcgttggatagctaaagctaaaggtgttaaatacataaataataaatcgttggaagg
 16327  cactacttttattcctacatcacctctaattgcattaggataaaaagaataaaatagcca
 16387  gtttaggctaaccaaagtgataatagtaaattggcggtaatcttgtttcaaagaataact
 16447  tctaataaatggtttgtcaaaataacgggttagtgtattaggaactaatttagtagtata
 16507  acctcttgtacaaaagaaatcccataggtataataaataagcagaatgaacctcaccttg
 16567  acttaaacgaaaataagggttctattgacttttgggccaactaccattcat
;     G-cob-I1-orf136 <== start
 16618  atcacccaataaacttccaaataaagcagaaagcacatcaatattatgtggacctgaacg
 16678  attagcagctacagatcctctacctaaaggaccaaaagggctatactgattactctatct
 16738  caagctctcagcacgttctaaagcttttttaatacgatatctttcttgtgaattgtatat
 16798  ctataaaataaataaaaacttttaaggactttaacttctatcttatttgttaagtctctg
 16858  aggataacctgctgattaataataatatactcccagcatataaaataatttgtgatgacc
 16918  actacaatta
;     G-cob-I1 <== start /group=I(derived) (3.45e-04)
;     G-cob-E1 <== end
 16928  AGCCATCATTAAGATAAAGATAACCACACCAATACTCCATAATAAACCTCTAGGAGAACG
 16988  ATAAGAACCATAGTAGAGGTTACGACCAATGTGCAGATATACCCAAATAAAGAAGAATGA
 17048  TGCACCATTAGCATGAATATAACGTAATAACCAACCATTATTAACGTCTCTCATAATGTG
 17108  TTCTACACTAGAGAAAGCTAATAAAGTGTTTGGCGTATAATGCATAGCTAACGTTAATCC
 17168  ACTAATAATTAATATTACCTAATTTACACCTAGCAAGGAACCAAAGTTCCAGAAATATGT
 17228  CTAGTTAGTTGGCAATGGTGAATCAATTACAAAATCATTCACCTATACCTATATTGGATT
 17288  TCTTTTTGTTAATTTCAT
;     G-cob-E1 <== start
;     G-cob <== start
 17306  TTATATATTTAAAATTTTAATTCCTTTCTACTTGTTAATTTACCTTCTTTTTCCTATTTC
 17366  ACTTTACTTTATAAGTATCATACCTTTATATTATTACATTTTTTAACCCAAAACTTTTAT
 17426  AACATCAAGAGCAGATATACCAGCCCATTATAATACTATTTAATGGAGGAGTAAATAGAA
 17486  ACTTTAATATTTGTCATGCTAAGTCTTACTATAGAGACCTGCCATAGTCACTGTCCATCT
 17546  ATGAGAAGGATTAACGCTGTAAGAAGTATATACTGAATATTTGTGAATGTTTTAACCTTT
 17606  ATTATAAGTAATATTGAAGCATTGATGCCTAAGGTAAATAAAGGAAAGAGACAGAATAAA
 17666  TGTATTTATTAATAGCAAGGTGGTCACTTTATCTATGAGGTACGAGAATTATATTAGTCA
 17726  AAGAGTATAGTTAAATAATATATTATATCACCCATAATCATATTAATCATTTGTATTAGG
 17786  CTTTAACTTGTTAAAATTTACATAATAGACTTAGTTAACTAAATTATCCAAATCTGGGTC
 17846  TAGCCCGGATTCAGGCACTGCGTTGCCTAAATCTATCCGATTACGGATGGATTCAAACGG
 17906  CATCGTTTAAATCTTGGATGATACACCCCGGATGGGGTAAATTAGTATAACCACCTACAT
 17966  AATAATCCTATGGTTAGTAAAAAGTGGAACCTATGGAGTTAATCTGTAATCTATACATTA
 18026  TTTAGATGAAAAAATTCCAGAAGTATATCCTGAAGGCACTATATTACTAAAGTATATCTA
 18086  TCTCACAATAAATTACTATAACAAATATTGGATAATGATATTAGTAAAATATAAAAATGT
 18146  AAATATATGCAGGCTAGCTTATGTAATATCAATAGCAATTATGCTAATTCATTTGTAACC
 18206  AGGTTCTCTGGTTTATAACTAGATTGCCAATCATACTATTCAAAAAGCAAAAATATCATA
 18266  CCTGTTAAAACTTAACATACACAAATAATTTACCCCATTCGGGGTGAATCATCCGCAAGC
 18326  GGATAATTTAAGATGAGATTAATCAAATACACCAGGTAGTATAGAGATTGATCCTGAAAT
 18386  AAAATCGTATAAAACGAATTTTATTACGAGAGTTACTAAGTAAAATAAACACTACCTATC
 18446  CATCCTATAATAATAAATAAACAA
;     G-nad4L <== end
 18470  TTAATTTAAATTAATACTACCTCTTAATGGATAAAAGGCTACCAGTAATGCTAAAGCAAC
 18530  AGCAGATTCAGCACCAGCAAGAGGAAGAATTAAAAGAGTAAGATTAGAACCAACCTAATC
 18590  ATCCAGGTTATAAGACAGGTTGACTAAAAGAAGACCAACAGAAAGTAGTAAAAGTTCTAA
 18650  AGAAATTACTAGCATAATGAAATTTTTACCACCATTAAATAGAAAAGCAATTATACCTAT
 18710  AATGTATAAGGCAATTGCTAAATTAGAACCAAAACCATTCAT
;     G-nad4L <== start
 18752  TTGATATTTAATTTATTACCTATCCATCCCACAAATATTACCTATCCATCCTAAAAGAAA
 18812  CCATGAAAAG
;     G-nad6 <== end
 18822  TTATGCTTTTTCACTCATAGTAACTTTAATAATACCAATCATAACTACCCATAAAGCTAC
 18882  ACTAATTAATATTAAGGCTGTAGGATAACCCACATATAAAATATTGGCTAATGTTTCAAG
 18942  ATCAGTCATGGTTTTGAATTCAATAGACCATGCAGGGAAAAAATAAGTAACAACCTAATT
 19002  ATGACTAATCAAAGATGATCTCATTAAAAACACTAGAGATAAAATAAATAATAACGCTAA
 19062  AACTAAATTACGAATGGCACTAATTGTACTATTAGATAATGTTATAGTTCTAGTTGTTGG
 19122  CATAGCCTAAGCCATGGACCCATTCATATCAGATACCAAGGTTCCACCATTTTTATTACT
 19182  TGAATCCATTGCTAAGGTTAGAGCTAAATCGGTAGAATTATTGTTACCATTGACATCTTC
 19242  ATTATCCTAAACTAAAGATAATTGATTATTACCATTAGTTTTAATAGTTGGTACTGATAA
 19302  ACCTCCTGTATAATTACTTGAACTAATTATTCTGGGTGTAACTGATAAGGTTACGGGCAT
 19362  CAAATGAATTTGTACCATCATAATTACAAATAAGAACAAGATCATAATGGCACCTACGTA
 19422  TACTATAATATAGGTAAGACCTAAGAAGTAAAAATCTAATATAATCATTAGAAATGAACC
 19482  GCTTAGGAATACCTAAATCTAAAACGCTATTCTATGTATAGGATTTAATGATGATGCTAC
 19542  TACCTATGCAGATAATAGACCTGTTATTCCTATTAGATAATATACATAACAAATATACGA
 19602  CAT
;     G-nad6 <== start
 19605  TGAGTTTCTTTATTTCCTTTCCTTCCTACTCTAATTCAACTATGCCTCTCTTTTACTATT
 19665  TAGATATTTTTTAATCATACCTTTATATTAATATGTATAGCCTTATTTAACTAATTTATT
 19725  TATAATAGGCTACTAAACAGTGATATAAAGCATGAATTAGTTACTGAAAGCATTAAATAA
 19785  GAGAGACCTTAATAGAAAAGAATAAGTATTAGTGTAGATTACAATAAGCAATTATAAACA
 19845  GGTTAACTACAATGAAGTAATGATCCAACCCAACCCAACCCAACCCAACCCAACCTAGCA
 19905  TGAGTTTCATCTAATAGCAACTAAATTTATAGTTTTAAGTTTACCATTACCTATAATCTA
 19965  AAAGTATAAAATTAAGTGGCCAGTAAAGTAATGATGACCCAGTACACAACATCTACCCAC
 20025  AGTGCAATAGTAACCATTAACTTAAACAGGATACTACTACACAGTACTATACTAATGCTA
 20085  AATTAATATTTTAAGTCAGTACCAGACGATTAATTACCACTCATGCTATTACCATAATGA
 20145  CCCAATGAATTATAGCATTATATCTAGCCATAAGTAATAGTAGCAATAAAGGAATCAGTA
 20205  AATAACGAGCGGTGAATTATAAACCTAATTTATAACCAGTAATAAAATAATCACAATTCG
 20265  AATCAATCAGCCATTACTAGCTCCAATTCAAAAGTAACTATAGCAACCCACTAAACACAG
 20325  GAATCAGTAAATAGGTTGTATCCAAATACTATATTATATGAGGATTATATCTTCTCCAGC
 20385  AGTTTGATAACAACTAGGTTTATATTATCAAATAAATCTATCCGATTACGGATGTATTCA
 20445  CCCCTAGTATAATGGAGGGAAGGTTATTTCATTGAGCCATTTTAATTTATAAACAACCAG
 20505  CACCTGCTTAAGTTCACCATTAGGTTTAGTACCTTTAATTATTGTACTAGAAATCTAATT
 20565  CTGTGATACTATAGTGGGATTATCACCAAAGGTATGATTTAATAGCTATTTATTAATAGG
 20625  GTTACACCATTAAAGGGAAATAACTCCCTACTATTTCTATATAATTAATTGCTTATCTTT
 20685  ATTCACATATAAACACATTGTAACCTATTCTAACTATTTACGGTCATAATTAAAGTAATA
 20745  TAAAGGTATGATAAAAAAAGAGTAAAGTGTATGAAAATTTTAGGAAGAGTGAGGTAAAAT
 20805  AATTGTGTTTTT
;     G-cox1 ==> start
;     G-cox1-E1 ==> start
 20817  ATGGCTTGGATTAATAGATGGTTATAGAGTACCAATGCGAAAGATATTGGTACTTAGTAT
 20877  CTAATCTTTGGTGGATTTGCAGGATAGATAGGGTCAGCTCTATCTATTATTATCCGTTTG
 20937  GAATTATCTGCTGGAGGTAAAGTCTATCTTATGGGTAACTATGATCAATATAATGTAGTA
 20997  GTTACTGCACATGGGGTAGTCATGATTTTCTTCTTGGTTATGCCTGCTCTTATCGGTGGT
 21057  TTCGGTAACTGGCTATTACCAGTAATGGTAGGTAGTCCAGATATGGCTTTCCCAAGATAG
 21117  AATAACATTAGTTTCTGGTTATTACCGCCTTCTTTAATTTTATAGACTATTAGTCTATTT
 21177  AGTGGTGGAATGGGTACCGGATGGACAATTTATCCACCATTATCGGATACTCCATATCAT
 21237  ATGGGACCTGCTGTAGATCTTGGTATTCTAAGTCTACACATTGCAGGTGTCTCTTCTCTA
 21297  ATGGGT
;     G-cox1-E1 ==> end
;     G-cox1-I1 ==> start /group=ID (1.91e-44)
;     G-cox1-I1-orf224 ==> start /first_aa=E
 21303  gaagaattttgccctaattggttaattagtagtttaccatttatagtccctagaactaga
 21363  gcttagtagaggataggtcctcataatatagatattttatctatcatatttgggtgttta
 21423  tagggcgatgcctatggagaacgtttaaaacttggaactagaataattattcaacaagaa
 21483  gatagtaatgttgagtatttaatgtggttccataaattgctattatccttaggttattgt
 21543  aaagatgaacgtcctaaaatggaaacaagagtagataaatatggtcgtaaacgctttttt
 21603  tatcgtttacgtactttttcattttctagtttcaattggatacatgaatcattttatcct
 21663  aatggtattaaaattgttccacgtaacattgctgattatctaactcctctagcactagct
 21723  atctggattatggatgatgccactgttcattcgggtagtatgagatggtgtacacacgga
 21783  tttactaaagctgatgttgaatttttagggcaagtattgtggataaaatatggttaggtt
 21843  acatcacttcattgtcataataaagctaaagatcaattttacttatatgttaaagctgaa
 21903  tctatgccattattatcttccatagttaaaccttatatgcatcattctatgcattacaaa
 21963  ttaaatggatactaa
;     G-cox1-I1-orf224 ==> end
 21978  tttatcaaagtaatttatatttacctgtgcaatctatacagaaaagcaggttcatcgtat
 22038  aaattgcgatgctagtgaaaacggtcaaagactgttagtgaagctagttcaccttgctac
 22098  accaagctgagcttgtcgaagctaaatccaagaccgtcggttgtgtatacgatcgctaca
 22158  gactggttcactggtgggtggctgaaatgctgcttaatgtacagtcggaaccctagatgt
 22218  tttttaatctccaaggactatggtaattcctttcaggttcattagttacagtaagtgtta
 22278  ataatcaaattacacttaagggtttg
;     G-cox1-I1 ==> end
;     G-cox1-E2 ==> start
 22304  GCAATCAATCTTATTACTACTACAATTAATTGTAGAGCTCCCGGTATGAGTTTTGAAAAA
 22364  TTACCTCTATTTGTATGGAGTGTATTTATTACTGCATGGTTACTATTATTATCATTACCT
 22424  GTTTTAGCTGGAGCTATTACGATGTTATTAACTGACCGTAATCTTAATACTAGTTTCTAT
 22484  GATCCTAACGGCGGAGGTGATCCGTTATTATACCAACATTAGTTCTGGTTCTTCGGTCAT
 22544  CCTGAAGTATATATTTTAATTCTTCCAGGGTTTGGTATCATTTCTCACATTGTTTCTAGA
 22604  TTCAGTATTAAACCAGTATTTGGTTATATCGGTATGGTATACGCTATGTTATCTATTGGT
 22664  TTATTAGGATTTATCGTTTGGAGTCACCACATGTATGCCGTAGGTCTAGATGTAGATACT
 22724  CGTGCTTACTTTACAGCCGCAACTATGATTATTGCTCTTCCAACCGGTATTAAAGTATTC
 22784  AGTTGGTTAGCAACTCTTTATGGTGGTCAACTTCATTTCTATACTCCTTTCATGTTTGCC
 22844  CTTGCCTTTATTTTATTATTTACATTTGGTGGGTTCACTGGTGTAATTCTGGCAAACGCT
 22904  TCTATCGACTTAGCTCTACACGATACTTATTACGTGGTAGCACACTTCCACTACGTATTA
 22964  TCAATGGGT
;     G-cox1-E2 ==> end
;     G-cox1-I2 ==> start /group=IB (1.16e-10)
;     G-cox1-I2-orf343 ==> start /first_aa=G /note=LAGLIDADG ;; evalue:2.9e-18
 22973  ggactcgcgcccatattaaatgatgctatatgctaggacctgccacatgcggtattagca
 23033  gcaaccttgataccagtagtatgtagaaatatcaatgctaaggttataggttgtccaacg
 23093  actaaacgcatcatccaagatggtttgtccaaattaaatcctaactagggacatcgcctt
 23153  gctggtttatttgaggctgagggttcttaggatgttcctaaatctaattataatagttct
 23213  ggaagcacagtttatcctcaaattgtgtttgctggaaattctaaagacctaccttatttt
 23273  actagattagttcaaatttagggtttagattctaatgcagctagattagttaaaacacct
 23333  actggtactgctgctattttaaatgtacgtggtctcattgaagtttatttgatcatttgt
 23393  atgttaaatgggagacttcgaacttctagaatctcaactttagaaagagctattcaatgg
 23453  tacgctgattacactgatttccctccaattactctattacctaatgatagatcaccatta
 23513  gtttcaaatggttggtttagtgatttttcatgtggtgattcttgttttgggattgagatc
 23573  tataatcttaaatctggtaaaaattcaggtgggttgataactaatttaacttatcaattg
 23633  gaacaaagtcaagttcaacgtaaaactggcatgtctaacttaccaatcatggagtctatc
 23693  aatactgaaattactttagcgcctaaagtagagtctattaatagatcttcaagtaaaaaa
 23753  ttccgtgtcagaggtcgtagcagagctgctcatattatattagtttcttacttttcacaa
 23813  tttcctatgtttaattctaaacgctaggattatttagactggttggaggcttataaattg
 23873  cgtgactcttataaaactcatcgtactccagaaggagttattcgtcaacaagagttagct
 23933  gcgggtatgaacgacagtagaacttactttaactgggatcatttggataatctttcattg
 23993  agtgatctttaa
;     G-cox1-I2-orf343 ==> end
 24005  tgaaatagtctttgcttaatttagatattaggcttaaaaattg
;     G-cox1-I2 ==> end
;     G-cox1-E3 ==> start
 24048  GCGATTTATGCTTTATTAGCTGCATTCTATTACTGGATCGGTAAAATTACGGGCTTCCAA
 24108  TACAATGAAAAATGGGGTTTAATTCACTTTGTTGTATTCACTATCGCCATTAATATCGTT
 24168  TTCTTCCCGATGCACTTCCTAGGTATCGCTGGTATGCCACGTAGAATCCCTGATTTTGCA
 24228  GATGGCTACGCTAGTTGGAACTCTATTATGACTATTGGTTCTTTCTAGACCGTGATTTCT
 24288  ATCTTTATCTTCCTTTATATCGTATCTTTTACTGTATTTAATCCTAAAGCTTATACTCTA
 24348  GACGCTACTTATAAAGCTCGTTGGAGTGTAATCTAA
;     G-cox1-E3 ==> end
;     G-cox1 ==> end
 24384  TAGCAGGTAAATCTGCTTTCGATGTTTCTTTGATAATAAACGACGTTTATTATAATTATC
 24444  TACTAGTAATCATTAACATATATAGGATGGTGATAATTATTAGTAAACTGGCTTTCAATT
 24504  GTAATATACTAACATTATAATTAAGGATAAGAGCACAAGCTATGTTATTGCAAAGTTTTT
 24564  TGAATATTGATGATGGCTTAAATTTTACTTTATAGATTAATTTATTATACTTTACATTTG
 24624  TTTTCATCAGTATTGGTTATCTATAAACTTATGTAGGTTTGTAGTTTTTAAATACTAGTT
 24684  AAAATTATGAGGAGGTTACAGTGATTTCTATTCCAGACAAATTAATCTGTATAGGCGTAT
 24744  CAAATATTACACTATCTGTACCATCAAAATTACAATTAATACCTAGATGTTTGAATTCAT
 24804  ATCAATTTTACTATAAGCTGTATTTGCAACAGCCGGTATTACATTAATAGTGACTTTTTC
 24864  TATATAATTACTATACATGAAATTGATACTTACAGCAACTAGATTTACCCATTAGGGTGA
 24924  ATCCATCCGCTATCGGATAGATTTAGTAATATGTCTAAACCTATTAATCTATTCATTTAT
 24984  CTTGCGAATTTTCATATTAACGTGTATTTATTGAAATGTATTTTAGACTCTGCTAAAACT
 25044  AATCTCTAATAATTATAAATCATTAATAATATATAAACCAGTAGCAAGTAAATATGAAAT
 25104  AACATAATATAAAGGTATGATATTATAAACAAAGATGGTCAGTTTAAAACAAGAATATGA
 25164  CCTTTAAGAAATGATTATAATCATAGAAAGTTCATATCTATGA
;     G-trnW(cca) ==> start
 25207  AGAGGCGTAGTTCAATGGTTAGAATTCTGGTCT!CCA!AAACCAGCGATATAGGTTCGAG
 25265  TCCTATCGCCCCTG
;     G-trnW(cca) ==> end
 25279  TAAGCTTAAATACATACAACCGCGCTT
;     G-orf361 ==> start
 25306  ATGTCTAAAAAACGTAGAGGTTCAGGACCCAGTGAGGCTGCTAAATTAACTAGGGATAGA
 25366  TATAGAAATAAATGGTCTAATCGCTTCAATTTTGCTAAATCCAATATTATATCAAATATT
 25426  CAAGTACCTAATACAAATCAAATAAACCAATCATGGTTGACCCTTCCTAATCCATCGGAG
 25486  GATGTCCTAGTAAATAAAGAATTATTAATAAAACCAATAATAGATTGGTTTAATCATAAT
 25546  AAATTAAATGTTGATATCGAAAGATTTACAGATATATTTATCAGCATAAACACGATATAG
 25606  GGAGTGAGAAATTTAGAAGATTATCATAATGTAGTTAAATCTTTTGTACCATTTATAGAT
 25666  CTATACTATAATAATAAAACACCATTTAATACAGATTTAAATAAAAACCTTAGAATTGAA
 25726  ACATTAGAATATGGTTATTTAGGTAATCTATCTATTAAAGGAAGAGTTATTACATGGGGT
 25786  CATGTTATTGAGTTGTTAATAGAATCTTACTATGAACATAGTATAAAATATTATGCAACT
 25846  ACTTCTACTGTTTATAGTAATAAAGCTTTAGTTAGTTTAAGAAGAGTTTATTCTAAATTA
 25906  TTACATAAAGAATTAAGAACACTCTATGCTAAAACTAACCATGTTGTTACTAATGAATTT
 25966  CATTATTGTAAATATTTATATAATCATAGTTCAGAGGAACTACTTAATATTTATATTATA
 26026  GCTATTTATATTTTAAGCCTTAAAATACAAAATAATAACGGTAAATTAATTTTTATTGAT
 26086  TTCTTAAGAACCTTAGGGGAAATCTTTTATACAACTTCATCTAAATATATCGACGACCTA
 26146  AGAGATCAAGCTATTGTAGGCTATGAAAATATTCCTATGATTTGTCCACCTAATCCATGG
 26206  GTTAATTCCTACCATGGTGGTTTCTAGAGTAATAACAACAATAATATTATCCATCATACC
 26266  CCAACAGCTCAACATTGTACCTATGTTTCAGATGAATATCTTAATGCAGTTAATAATCTT
 26326  AATAAAATTCAATTCAAAATTAACATTGAATTCTTAAACTTTTTATGTACAGAATTAGGT
 26386  GCTTAA
;     G-orf361 ==> end
 26392  TTATTAGCTAATTATATTAACAATGATAAAACT
;     G-orf218 ==> start
 26425  ATGGAATTACAAGTTAGATTTACTATTAATATTGCTAAAGTTTATAGTTCTTGTGTTGAA
 26485  CCTATATATCTTCCTGTGTTTGGAGATTGGAGAGGTAGAGTTTATCCACATAGTACCTTC
 26545  ATTAACTATCAAGGTAACTCATTAAGTCGTAATGTATTAGAATTCTATCATGGTGAAGTA
 26605  TTAAATAGCAATGGTATCTTTTCATTCTTTATATATGGAGCTAATACTTATGGATTAGAT
 26665  AAATTAACCTTTGATGAAAGATACCAATGGGTTATAGATAACAGTGCCAAAATTCTGAGT
 26725  ATGGATCGTGACTTTTTATTAGGAGCAGATGATCAATTAGCGTTTGCTAGTTTTGCCTTA
 26785  TACTATAGAAAATGGTATATCAATCCTGATGAACCACTTAATGTTATTGTTTACCAAGAT
 26845  GCTACTTGTTCAGGATTACAACATATTTCATCATTACTAGCTGATATCAATCTGGCTAAA
 26905  CAAGTAAATACTGCTGGACCATCTGCTATTGCAGGCGATGTCTATACAGATGTTGCTAAT
 26965  ATGATCAATGGTTTAGATTTACCCGGTAGGGAGAATCCATCCGTAATCGGATAGATTTAC
 27025  CTGAACCAATTAAATATATTCATATTAATCGTAATCTTGTTAAAAGACCTATTATGA
;     G-orf218 ==> end
 27082  CTATACCATATGGAGTTACACTTAGAGGTATTGCTGACCAAATTAAAGAAGCTTCTATTG
 27142  GAACTACCGGAACTATTGGAACTACTGGAACTACTGGAACTACTGGTGGTAGATTCTATC
 27202  TCTACATTCCTAGACCTGAATTAATAGGTCAAGCTGTCAGCTCCTGATGGTCTTATACCT
 27262  AGCATATGACGTACAGTCAGAACCATCCCTGAAATTTCTTTCAGGTTCTTGAGAATGATA
 27322  GGATAGTGAGGAGCTATATTTATGTCCTCACTATTTCATCAACTCATGACGGAGGTTTAC
 27382  CAGATAATGATGAGCACCGTTATTATGAGTTTAATCATCTGCCAAATAATAGAAAGAATA
 27442  CCAGGACTTTTAGGTGTAGCTGCTAAATAAATATTACCAATTACATTAGGATCAGGTGTT
 27502  TCCCCCTAAGGATTGTATACGTTGGACATAATCTTTAGCATTTGTATCAGCTTGATGATT
 27562  AGCAACATAACCAGAAATGAAATCAGTTAGTAAATTACCAGTTACTGTTACAACAACAGC
 27622  TACAATGACACAACTAGCGATTTTCTGAATCAACTCCAACTCATGACCAGGGTTTCCAAC
 27682  TATATTTATAATAAAATCTTTACCTAAAAGATTATAAAGATAATCCCTAGATTTACCCGG
 27742  TAGGGTGAATCCATCCGTAATCGGATAGATTTAGGAATTTGCAACAATATGTAGATAATG
 27802  ATACCAGAACTTATTATGTCACTAACTAAGGTGACAACCATGTATTTTACCCAAGGATTC
 27862  TAATCGCCTCGATCTGCAAAAGCAAGAAAGAGTGACATAGTAAATAGCATTTTACCTAAT
 27922  CTATTATTAAGAAAAAAATTCTATATAATAAACTCCACTT
;     G-nad2 <== end
 27962  TTAGTGACCAATAAAGGGAACCTTGAAGTATCCTTTATCGGGTCTATGAGTTTTATTTGA
 28022  CATGGAGCGTACGCCCATTAAAGGCAAGAAAGTCAATCCTAGACTCTAATCACTGAAATC
 28082  TAGGATGAATAATAATTGGGAAGACTAAATTAAGAAGGTTGCTGGTTTGAAGATAAAGAA
 28142  GATAGTAAAAGTAGATAGGATAGAAATAAGATAAGAAATAGAACGAGGTATATATAAAGA
 28202  AGTGCTATATAAAGGAAGATCAAAGTGAGAAACTTTAACCTAATATAGATAATTAGCCGC
 28262  ACTTACTACTGAAGCTAAAATAGCGATAATTGCAATCCAATAATAACCTAAGTTAAGATA
 28322  AGCTTGTAATACAGATAATTTAGCATAAAAACCACTTAATGGTGGAATACCTGCCTATGA
 28382  AAAGAGACTTAATGACCATGCTAAAGCAAGTGGTTGATTAGATTTAAATAATCCTGCCAA
 28442  TTGTGAAATTAATAGAACTTCACGTTGATTACTACCTGACCAATGGGCTTGACCAATTGC
 28502  TAATAATATAGCAAAGAGATTCACAGAAGTAAGACCATAAATAATTAAATATAACATATA
 28562  GGAGTCAAATTGTAATGAAGCTAAGGCTAACAATAGGAAACCTAAATGACTAATAGCCGA
 28622  ATATGCTAAAAATCTTTTAATACGCCATTGGCTACCCAGACCAATAGAACCTACAATTAA
 28682  AGAAGCAACACCAGCTAAAATAAAGATTAATTCCATAGGTTGTAATAAATGATAAATTTG
 28742  CATTAAGAAAGCCTATACAGCCAATTTAGGAATATGTGTCATCCACGCTGTAGTAGTTGT
 28802  AGGTACAGCATCATATAAATCTGGAGCCCAATTATAAAACGGCGCTGCACCTAATTTAAA
 28862  TAAAAATGTAATAACCATTAATAATAATGGCCATTGAACTAGATCATTACCATCTAACAT
 28922  AGAAAGTGATAGACTAATATGATCATAATGAGTACTACCTGTTAATGCATAAAGTAAAGC
 28982  AACAGATAATAATAAAAAGGTAGTAGTCTAAGCACTTAATAAGAAATATTTTATAGCAGC
 29042  AGATAAAGCAGCTTCAGAAGAACTATTAATACTAACTAATAAATATAATGATAAATTAAA
 29102  CTATTCCCAAGCTGTAACAGTAATTACCCAGTCGTTACTACTAATCATATAAACCTAACC
 29162  AATAATGTTAGATAAAATAATCTAATAAAATTCAGGGCGTCTAGAATAAATAGCTTGAAG
 29222  ATGAACAATTGCTAAAATCTATACCAATAGATATATTTCACTGGTTAAAATAGATGCATT
 29282  AATTTTACATAAACCATCAAGAAATACTACATCTCCTTGCCAATGATATAAACTATCTAT
 29342  AATAAATAACTAATAAATTACTAAAACTAATGTGGTTACTCTACTTAGAAAATGATTTTT
 29402  CTATTTAGATACTCCAGCATTCTATGCTCCAGGCTAACTCTAGAATATTAAATAAATACT
 29462  CACCATTAAACCAATACCTAATATCAT
;     G-nad2 <== start
 29489  TTTTTTTTTATTTGATTGAGATCCATTGCTTTACAGTCACAAGCCTTTATAGCCGCTGCA
 29549  GTGAGCTATAGGTTAAACCTACATGATCTCTCTTCTTTTACTAACCAGTAAGGAATTAAC
 29609  ATAGCTTAGAAAGTTCTAGGAAGTTCCTTCTATATAACCCTTTATCATGTTATCCTAAAC
 29669  TTATTTGTATCATACCTTTATATTGCATTAATATTCCGTCTATATATCTATTCGTTACAA
 29729  TATTTGTAAAAAACACATTTCTATACTTACATTCTCTAACTAAATGTTATGAATCTCAAT
 29789  GAGCAGGTTTTAGCTAAAAAGGTGAGTCCAGCATAATAATATAAAGGTATGATTAATATA
 29849  AAAAAGGAAGGAAGATTGCATTAGTAAAAATTAAATTCAGTTCAATATAAACTGAATTAG
 29909  AGAATTCGAGGTTATAAATTAATTTATATTT
;     G-nad4 ==> start
 29940  ATGTTAGAAATACTTTTACTTATCCCGGCTTAGTCTATAGTAACAGTATGGCTTTATTGT
 30000  AAAGTTGCTCAAGAAGTAGTATTTACTGCTTTGGCTTTCTCTATAATTAATTAGGCTCAT
 30060  ACTTTATTAATTGTTCATTTTTTTGATGGTTCAACAGCAGCTTTTCAATTTCAAAGTCTA
 30120  GGTATTTTTGGTATTGATGGTATCTCTCTTTGGTTAATCTTTTTAACAAATATGTTAATG
 30180  CCTATTGTTATATTAAGTAGTTGGAAAGCTGTGAATATTATGGTTAAACCCTTCATTATT
 30240  TAGTTATTATTAATTGGTTTTTGGTCCAATGCAGTGTTTATGGTCTAGGACTTATAGTTA
 30300  TTTTACATTAGTTTTGAAGGTGTGTTGATTCCGATGTTTTTCTTAATTGGGTTTTATGGT
 30360  GGTCGTAACCGTAAAATTCATGCAGCTTATCAATTTTTTCTATATACTTTATTCGGTTCC
 30420  TTATTATTATTCTAGGCTTTAATTGTTCTATATCTGGAAACAGGTACTACTGATTATCAA
 30480  GTATAGTAGACAATACCAATTTCTCAAAATCGTCAATATATTTTATGGTAGGCTTTCTTT
 30540  ATATCGTTAGCAATCAAAATACCGATGATTCCAGTACATATATGGTTACCAGAGGCTCAC
 30600  GTAGAGGCACCGACTGCTGCGTCTGTTATTTTAGCAGCTATTCTATTGAAATAGGGTAGT
 30660  TATGGTTTCTTACGCTATGTAATTCCTCTATTTCCTGATGGTTCTACTTATTTCACACCA
 30720  TTAGTATGTACTATGTGTATCTTAGCTATTATTTATAGTAGTGTTGCTTGTCTTGCTCAA
 30780  GTTGATGCTAAAAAAATTATTGCTTATAGTTCCATTGGTCATATGAATACAGCAACTATT
 30840  GCTTTATTTACTAATGATTATCATGGTTTAAGTGCTGGTGTATATTTCCTAATTTCACAT
 30900  GGTTTAATCTCAAGTGCACTATTCTTATTGATAGGTGTATTATATGATCGCTATCATACT
 30960  CGTACTATTAAATATTATCGTGGTTAGGTAATGATTATGCCAGTATTTACTGTATTATTT
 31020  TTAATCTTCTCTCTTGCTAATGTAGCAGTACCAGGTACTAGTGGTTTTATTAGTGAATTC
 31080  CTTACATTCCTTGGTGCTTAGAATCTAAATCCATTTATTGCTGTATCTGCAAGTATTGCT
 31140  ATTGTATTAGCCCCTGCTTATGCTTTATGGTTTTTCCATAGAGTATCTTATGGTTCTTTC
 31200  TCTACTTATCTACCATCTCTTTATCAAGATGTTACTGCTAAAGAACTACATCTCCTCTTA
 31260  CCTTTACTTTTCTTTACTTTCTTATTTGGTATTTATCCTCAACTTATCTTTGAACCTTTA
 31320  CACATGTCATGTTTATCTTTGCTTCACGATTAA
;     G-nad4 ==> end
 31353  TTTTTAGCATATAGTTGGTGTTCCTAGGGGTTCTCATATTTAAAGTAATTGGAAAATTGA
 31413  ATCCATTATATAATGGATTAATACCCTGCATAAATCTCAAATACTATATAAGCTGATGAT
 31473  ACCCATAACGAAGCCATAATATTAAGTATGTAAAATACTTGTTTAAATATGAATCCCTCC
 31533  AATAGTATTGGATTCCTAATTTGTCTTGATATTTACTTGAAGAGAGACCAGTAAAAGTAG
 31593  T
;     G-atp6 <== end
 31594  TCATAGGTAAAAATTTTTGTTCATAAAGAAAAATATAGCCATGTCTTTAATTGTAATACA
 31654  AGTAATGAATGTAAAAATGTACGCTTGAAGGTAAGCAATTAATAATTCTAGACCTAAAAA
 31714  TAAGGTAAGAAGTAATAAAGGTAAGGTTAGTACAAGTAGAGAAGTACCTTTAAGGTAAGC
 31774  AACCCAAATGAAACCAACACATACTTTAGCAAGAATATGACCAGTAATCATATTTACAGC
 31834  CTATCTCAGACCTAAACTTAAAGTTCTTGTAACATAGGCTAAGATTTCTAATACAATCAT
 31894  TAATGGTACTAGACCTAATGGTGTACCTGCTGGAATGAAGGCTGCTAATAATAATAATTT
 31954  ATGGCTTAGGAAACCAATTAATAATACAGCTACTAGTAGAGTTAAAGCAATAGATAAAGT
 32014  CATAATAATTTCTACAGTAGGAGTAGAACTGTATGGTACCATACCAATTAGATTACTGAA
 32074  TAAAATTAGATGAAATACGGTATAAATTAATGGTAAATAAACTGTAAATTTAATACCAAT
 32134  ATAATTTTCTACCATAGATAAAATAGTTCTATATAGAGATTCACTTAAAATACCCCACCA
 32194  GTTTGAAACTAATTCACCTCTTGTAGTACCTACATAAGTTATTAAAGTAGAAATTAAACC
 32254  AGCAATTAATAAATAGAAAATTACATTATTTAGAGTTAAGCTAAAACTTACCTAAGGATA
 32314  GATTTCATATTGTTCCATTGGAGAACTATATAATAAATAATTATTTGTCAT
;     G-atp6 <== start
 32365  GCATATTATATAATAAACATAAATTCAATTGTCCTATACTAATTAGGCTCCCTTGTCAAT
 32425  ATTTTAAATTGAAGATTTTTCTTCAATTTGTAAAATCTTAGCTATAAATGGGAAAGACCT
 32485  ATTCATTGTTCCAGCCTTTAATTTAATTAATCATACCATTATATTTCATTCGTGTTATAT
 32545  ATACTATCTCTCTTAGGATTTTACCTTCTCCTGGTTTCAGTGATAGATTCTTACCATATT
 32605  AGCTTTAAAAATACTTTTAGTTAACAGCATAGTATATTAAATGTAGAAAAGTCCATAAAC
 32665  TAGAAGCAATACTAATAACCCTGTACTCCTACGTAAAAATCGAAGTGTTGGTTCTGATAA
 32725  TAAGATTTTTTATTCTATAAGGGGGTGGGTGATAATGGGTCATATTTTTTAGGTAGGATT
 32785  GAAAAGTATGGGGAAAGGCTTAATAAAATGGGATACAGTGGGGAGTGTGTCCCCTTATGG
 32845  GGTAATTCCATCTAGTCCCTTCTAAGGGATTAGATGGAACCACCCAAGGGTAGTCCCTTA
 32905  GATAGGGTAACCTTTTCAGAGACCGTAAACCAATAAAGTAAATGATAAGA
;     G-trnK(uuu) <== end
 32955  TAGGAGTGACAGGACTTGAACCTGCAACCCACGGATT!AAA!AGTCCGTTGCTCTAGCCA
 33013  TTGAGCTACACTTAA
;     G-trnK(uuu) <== start
 33028  TCAAACGTAACTATAATAGTATAGGAATACCTATTAGTCAAATATTAGAATGCTATTCAG
 33088  CTATTCAGCTATTCAGCTTTATAATTCTCTATCATACCCTGATATTATTCTATTTCTATC
 33148  GTATGATTAATAACTATATAACTTAAATTTATTAGAAGAATAATCATATATTTAATTAAT
 33208  AATGAAAAAAAAAAAATAACCTAAGCCTGGATTCAGGTGGGCTATAAATTACAAGGGATT
 33268  ATCAACCAATTTTATATTACACTCCATATTGTCTCTGAAATAAGACTTACAAATAAATCT
 33328  AATAATGAAATAGGTCGTAGTAATTTAAAGGTAAATTATCTTATTTCCTTAGAGGAACCC
 33388  TCAGTATAATTTAGTATTTTATAAAGGTATTAGTATGAGGTTTATAATTATCATTCTTCC
 33448  TTGAATTGGTAACAGTTGATAAGTATCCTAGGTCTAGGATTAATTGCTGAGCACCTTAAA
 33508  GGTGCTCCTCTACTTATACTTACCATTGAATTTATAGTATAGATATCCTTAGTCTACACA
 33568  GGTAAGATGAAATATCTAGATATTTGTTTTAACATAACCAACTTACTAGACCTAATATAA
 33628  AAGATAGAGTTCAATTGACAACAATAAATAATGCCAACCAAAGATACAATAAGAGAGAAA
 33688  GGACTATTAATGCTTTACAATCCATTTAACTAGCTAATACATATAATAATAATGTACACA
 33748  ATAGTTCATAAACTAATTATACATGATTACAAGAGAGTAGGATAAAGTAAAGATAATTAA
 33808  ACAAGTAATTGTAGTTACTACAATTTAATATCTATTGAAATACTTAAAATATACTCACGT
 33868  ACAACTATCATACAAGATTACATACTACTAATAATCAATATAAATAGTTAAATGAGAGAC
 33928  AATAATATTAACAGTTTATAAATTTCAATCACTATTAAGGAGAATACCAGCTACAAATAA
 33988  TATGCAACCCATATTACAGAGTATTCGAATAATTCAAACTATTTAAGATAAATCATCTTT
 34048  GACTATTTAACATACAAAGGGATATATTTAGTTTATATAAAGTAGATCGGCCATTTTCTT
 34108  TTTATCCTATAGCTTTATTTGCATTGCTAAGTGGTTATAGGTAAATACTTATGAAGTAGT
 34168  AATAGTAGTAATAGTACTAGTTCTCATATCATATTAAAGTCTATTTTATGATTATGTAAC
 34228  TATATAAGTTTATCCCATTATCTATATCATCTATTAAAATACTTGTTAATTTTACTCTTA
 34288  TCTAGCTAGTGATAGTTGACCTTTACCAACTTCTCTTTTACATTCTTTAGTTATTTAATA
 34348  TGTTTATATCTAGTATTCAACTAAACTAAAATACTATAAGCTACAATATACTGCTATAAT
 34408  TTAATTAACTATAAGCATTATTACTAAAGTTAAATATAAATCTACATATATCTATATTAC
 34468  CTTATTGCTATTTGGAATCATCTATCATAACCTTGCCATTGATGAACTGGAAATTAATTA
 34528  TTGATAGTAGTGATGTTTATCTTATTATCAATTCATTGTTGTTTAGCTATTTCTCACTTT
 34588  TATCTTCTTATTTGTACTTGATGACCCATGAGACTGGTATGAATTTATATCATGTTGTTT
 34648  GATAAGCTTCAGTAGTAGTAATCTTAATAGGTTTATATTTCTTACCATTGTCTCTTAGGT
 34708  TATATAGAGTTAGTAGAAGCTAAATTAATTAATGATACTGACATTTCATAAGGTAAAATG
 34768  GATGCATAGTAACTATAGATGCTTGCAAAGGAAATAATTTTATGGAACTGCCCAATTGGA
 34828  TATAAATGATATCACTAAGTTTTGGACTATAATTAGCCACATCATTAGCATTATTTTAAG
 34888  TAACTAGTTAGACATTTGGGATATAAGCTAAGGTGTCCGGAATTGTAGATTCAGTACCAA
 34948  TAAACTAAAACTCCAGTAGTGAAAGCATTGAATACCAACCTGTACATGCTAAATATAACT
 35008  ACAATTAATTTATAAATCAGCATGATACTACCAGCTAGAGTACCATCCACATCGAAAGAT
 35068  AATCATCAATTGGAGTGCCTGAATTAGACATAGTGGTTATACCTACACTCACTTAAAGCT
 35128  AATTTCATCATCAATAAAGAACACAGAACAATTATAACCAGATAAAGTAAAAAAGTCTAG
 35188  CAATTAGTGACCTTAAATTTAATCTACAATAATTACAGCACATGGAACTACACAGGAACT
 35248  AGGAAGGAGATAGAACACCTATTACTATGCAGGACTAAATAAGGTATAATCAAAATACCA
 35308  AATAACTCAGCATGACTGAGTATACACCAATTAGTCAGAACTAAAAATATAGTAAAATTA
 35368  AATTGAACCTAAATTATAGAAATAAGTAACCCTCCTTCTATACAATTAACTGAATATAAG
 35428  CACTACCAATACAGGTGAGTACTGCAGCTTAAATACTTAAAATAAGGGGCAGGTACAAGG
 35488  GGAGTTACAGCAATTAAGAAATAAACAAATTACCTGAACCTATACTTTCAATAGATGGTT
 35548  CATGATAAACCACTAACTCCAAGCAATATAAATGAATATTCATAAAGAAGAATGTAAATA
 35608  CTAATGAGGTAGTATAAAGAAAGAACTCCGCCAGTTACATTAGGACCCATCTTACTAAAG
 35668  TG
;     G-orf99 <== end
 35670  TCAACCAGTTAAAATGGAGAAAGCAGAGATCAGCACCAACTATAACAAGCAAGCACCAAT
 35730  ATACCTTACACAATAATCCACATATAACTGGACACTAAAAAGTAGAATTAAATTAATACC
 35790  AAAATTAGCTTCCATTGAAAAGATTACAAGTAAATAGGTAGCATATACGGGGAGATAGCT
 35850  ATCCAACACGGTGGATGGCCATCCCGAATGGGATAGCTCCAACAATAACAAATTTATCAA
 35910  AAAAACATCAAACATTA
;     G-cox3 <== end
;     G-cox3-E2 <== end
 35927  TTAAGAGCCCCAATAATAGTAGATTAGGAACACTAATAACCAT
;     G-orf99 <== start
 35970  ACGACATCAACTAGATGCCAGTAATAAATAGCGAACTCTGCTGCAAGATGGTGTTCCGAG
 36030  GTGAAAGAGTCTAGATAAACTCTAACCAAACATACAGTCAAGAATAGAACACCAACAATA
 36090  ACATGCAAGGCATGTAGGCCCGTGGTCATGTAGAACACCGAACCAAATACACTATCAGCA
 36150  ATGGTGAATTCACCGTAATAATATTCATTAAATTGAAGAAATAAGAAGAAAGCACCTAAG
 36210  AGTACAGTAAAGAAAAGACTTACCTAAGTCTAATCTTTATTACCTAATACGATAGCGTGG
 36270  TGACCTAAAGTTAGTACAAAACCTGAAGCTAACAATACACAACTACCCTATAAAGGAATA
 36330  CCCCAAGGATTTACTGCATTAATACCAACAGG
;     G-cox3-E2 <== start
;     G-cox3-I1 <== end
 36362  ctaaaaaagttttacaataatattattgtctttcctaacgatataattgagaaagttaaa
 36422  taaggtcgaataatatcacaaatcttatcatgctctgtgatgaataactatagattatcg
 36482  gcttaaactaataaacctatccagcctggatagctatcccattcgggatggccacccact
 36542  gtgttgggtagctggattggtcaaggcggtaatcgcctaaacctatccgatagcggatgg
 36602  gtcacccagttttacccataagggtgataccatctaatcccttagatagtatttggtaac
 36662  ctaaatgaattatgttttttatggctttagctaaatgcacacgttcagtatgagaataaa
 36722  taccaaaatctgggtctagcccggattcaccccggatggggtaaatctatccgcggatgg
 36782  attcaaacggcatcgtttaaatcttagcgaaattgattacttttagatgaaccagcctat
 36842  aagctaaccagattataaataaaagtaaacatagaatgataatgtgtttttaactcataa
 36902  gtagttgtacagagcgaagataaaaatgatataaatccttaacttatgaagttacagact
 36962  atattatgtaaaaaaaattagactttatcacaccaaaggttttaagctaaaagtcgttga
 37022  agtaaagctttattcgcattacttgctgattagatatatataccagcatatacttaaatt
 37082  tgtttggcccccttttc
;     G-cox3-I1 <== start /group=I(derived) (3.12e-07)
;     G-cox3-E1 <== end
 37099  AGGCCAAGAAGCACCCTATTCAACTGCGGGAGATAGGCTAGAGTGGAAAAACGCCCAGAA
 37159  AAACGAGAAGAACAGCATCACTTCAGATAATAAGAATAGTAAGAAACCAATTAAGATACC
 37219  ACGTTGAACAAGTGTAGTGTGATAACCTCCTTTAGCTTCACGAATAACATCACGCCACCA
 37279  TTGTAGCGCAATTAAAACAATAATAACTAATTGAGGAACTAAATTAGTTGGAAATTGACC
 37339  CAACCAACTAACTAGTCCAATTGCTGTTGACTATAAAGCCATTGACATTAGTATTGGCCA
 37399  TGGGGATACATCTACCTAATGATAGGGATGTGCTTGTCTTGCACTTATATTAAAGTTCAT
;     G-cox3-E1 <== start
;     G-cox3 <== start
 37459  ATTATATAATTTTTTCTGCCTGAACCACCTATATAAAATATAGTCATACCTTTATATTTT
 37519  AATTACAATATCATCCACACCTTCATATTTTAGTATCCAAGATTATTATGTATCTCTAAA
 37579  GAACATCAATATCTTTATTAATATCTGTAGAGTATCTTGTTGAATCCTATTTATATTCTG
 37639  CATTTGTTTTAAACATATTAGATTGTATCCCTATTAATACTTCTCTAGGATTTAAGGGTA
 37699  ATATTGGTACATTATTTATTGATCTTAACATTTCTACTACTGATCCTCTATTTACTGCTA
 37759  TTCCACCATCTAGCGTTATATTTTTTTTACAAGTTGGGGTTTTCGATAGATCGTATGATA
 37819  CATGTACCCAGCGTTTATTCAGATATACTTTTTAGGGTTGC
;     G-orf196 ==> start
 37860  ATGCTCTCCATATTATTGCTGGGGTTACTTTTCTATTTATTTGATGTAGTGTGGTTATTA
 37920  ATCTTTTATTATTGGGGTGGTGATTCTGCTATTGGTTTTGCTACTTTACCTTTAATTGCA
 37980  GTTCGTTCTCTTTCTACTTCTACTGGTAATACTAATTCTACACCTGGTGAAAAAGATACT
 38040  GCTGAAGTTGAAGGTATTTTGAATGATCCGTTCGATGTTGGTGTGGATGCTTCTGAAATG
 38100  CAGGAAGATTATGCTGATGCACCAGTGCAAGTAGAATCTAAAAGACTTACTTATGTTGTC
 38160  TCTCATTTAACTAAAGTAGGTCCTGTAATTATATTTAATAGCCAAAGAGATCTTTTGGCT
 38220  AGTTCTGAAGATATATTTGGTTTTGTAATTGGACGTGATCGTTAGGCTTCTATCTTAGAA
 38280  AATGGGGGTATTTTACATTCCAGAAAAGGTACCTTTATTATTAGTGTAACTGGAGTTGTT
 38340  TTTTTATGTATGGTGCTAAATATTATAGGTAAATCTACACCGGAATCCTTATGGTGGATT
 38400  CGAAGAACTCTATAGAAATACAGCCAGTTGTATGCAGTATGTTGGAATTAA
;     G-orf196 ==> end
 38451  TTGTATTAGGAGCCTGCAGCTTGATCTAAACTTCATTAAAGATACTCACATTTTACTTAA
 38511  AATCTACCACATTAAAGGTTATCCTCATAGTAATTCATAGGAGATTATCATAAGGGATAT
 38571  TATACCTATCAATAAAACATTTTATAGATGCGAAAAAATGACTTTATGAAGTATTAATGC
 38631  TATTCATTTATTCAGGGCTTATCACAATATTCTCACTTTATTGAACAATATAATCCTCAG
 38691  TGTAACCATCTTATTGGTTGACATGAAATCTATAAATAATTGATTCTTGTGAAGGAATAA
 38751  CTAACCATAATAAATTAATGGTTTAAATCTCAAAGAGATTCGCATACTTAATAGTGGTAT
 38811  AAAATCATTAGAGTGATTGTGTGAATATTTTCAGTTAGGTTAAATTGAATAGTCATAGGG
 38871  ATCCTATTGATCAAGTAATAAGATAAATTATTGACAATGTAAATAATGTTGAGACATTAA
 38931  ATGAAAGGTAAGATTAGTATGATTGCAAGTGTCAGATTGGTACTATTCATAGGCAATATA
 38991  TAAATCCAATTATTATAATAATATTGATGCTATAATTGTTAGATACGGAGTATTATGATA
 39051  TCGAATAGAAAATCTAATAATTGTAATCTAATTATCGTTAATACAACATTCTATAGATTT
 39111  ATTATCGACTAATTATGTACATAATGACAATCAATAATCATATTCAATGCTAATGAAATG
 39171  CATTATAATCCTGCTTAGAGTATTTATAATCAGGAATACTGGTTCCAATCCATTGTACAA
 39231  TATTATAACCATATCGGGTTTAGGCTTATGGTATCATATAGATGGTTTATTCATAGATTA
 39291  AATTTACAAGGTAGATATTTAGTACGCTAATTAATTAGATCGATTTACTAACAATTTAAT
 39351  CCTTATCTTTATGATTGATAATTATTAATCATATGTAATCATTGTAGGATTAATTAAAGT
 39411  CTATATTTTGATTATATTAGTCACTACATATAATAGATCCTTAATTACAATAGTTATTCC
 39471  GCTAAATGTGCTTGAAACTTCCTCACTAACTATGTACAAATGTCTAGTATAGATTATACC
 39531  TAGCATAAAGGTACTGGTATAGTTAGTTATATTTATAAAAGATAATATAAAGGTATGATA
 39591  AAAAGAATAGAATATACTAGGTATATAGTAAATTTAGGGTCATTAAGATATATCAAAGTG
 39651  ACTAAATGTTCATGAATATACCC
;     G-trnP(ugg) ==> start
 39674  TAAGGCGTAGTTCAATGGTTAGAATTCTGGTTT!TGG!GAACCAGCGATACAGGTTCGAT
 39732  TCCTGTCGCCCTGA
;     G-trnP(ugg) ==> end
 39746  TATATAGTGGATTAACAATAAAGACTGAACCCATTTGTAGTATATTGTCAATAAAAGTAC
 39806  ATTCAATTTACCCCATCCGGGGTGAATCATCCGCAATCGGATAATTTATTTAAAATATAG
 39866  TTCGTAAAAATTTTATTGGTGGCACATTGTAGGTCTATATTAAACTTATCTGATTTATAA
 39926  AACCCTGCTGCAAATGTAAAAATCCTTATACATCCATAATATAAGGTCTGATAAATTAAA
 39986  TATAGGAATAAAAATCTTCTCAAAATTACCCAAGGATGGGTGATTTCAGGCGTAATCGCC
 40046  TAAAATTGGAATCAAATATTCATGTATAATTGGTGGATATTAATATAAT
;     G-trnQ(uug) ==> start
 40095  TTAGGTGTAGCCAAATTGGTAAGGCAATGGTTT!TTG!GTACCATGATGTGCAGGTTCGA
 40153  GTCCTGCCACCCTTA
;     G-trnQ(uug) ==> end
 40168  ATTACCCTTATTCTAATAGATAGCTAAATTAGAATCACTAGTTATATCTTTCTCAATGTA
 40228  GCTTGCTGGTTATTCAATCTACCACTATTCATAGTCTGACACACAAACCCTCCAATATGA
 40288  GAACAAACTTCTTTTTATATACATAAACCTTGTTTGATTGAGCTAATCTTTCAGGTAATC
 40348  TTAGTTCTATAAATCATCGATGCATTCTTGATTACTCCAATCAATGAATAGATGATTAAC
 40408  TGTATTAACATCTAAGCACTCAATGCTAGTTTGCATATATATCAAGTATTATTTATCAGA
 40468  ACCTTTATAGCTCCCCCATATCTTTTATATTATGTTTCTTCTAGATATTAACGGGTCTAG
 40528  ATAAATTATCCGATTGCGGATGATTCACCCCGGATGGGGTAAATTGGGGTGGGGTTAAGC
 40588  TTGCATAACTCTAATCAAGAGGGATAGTTGATTGACTTGAACTCTTGGTAGGAGCTCCTC
 40648  CATATAGTCACTGTACAGATACTTCCACACTTATTTGGATGGGTACAAAACTATTTTGGC
 40708  CAACCTAGTGAGCATTGCATTAGGATGGAATAGGCACCTGCTCTAACTTGATTAAGCCCT
 40768  TGGTGTATAACTCTTTTGTACAAATGTCTCAGGCTAGTTGAAACAGTGAATTCCTAGCTG
 40828  AATAGGATAGTAATTATCCTATCTAAACTGGTTTATATGCAGTATCTGCAAGAAGTTTAA
 40888  GTGAACAACTTATTCTTCTCCAAAGACTAAATACTATATAAGTGATAGTCTACCTTTACC
 40948  GATTAGTAACCTGATATCCAGAGGGACTCAGACCAACTAGTCCGAACCTTAAATATCAAA
 41008  ACTTTATATTAATGGATTAAGATGATGAATCTTATGAAATTTTTGTTATCCTATACTATT
 41068  ACTTGTTATTTATGTTTAATGGAAATCAATATAAAGGTATGATAATTTGGATTCAAAGTT
 41128  GGATAAATTTTTATATATTGCAAGTATGTCATCCTTATTGGTAATTTTTCTATAGTAGTA
 41188  GTATCTGATATAAATAATACTTCATATATAAATTGTTTGAGGTTACAATTATTAGCATTA
 41248  TTGGTCTATCAACTAGATGTAGGTTATATTTAAACCTATCCAAGGGCTGGATGGGTCACC
 41308  CAGAATTGGG
;     G-trnL(cua) ==> start
 41318  TAACCTGTGGAGAAATTGGTAAACTCAGTGGACT!CTA!AATCCACCGTAGAAATACTTG
 41376  TGGGTTCAAGTCCCACCAGGCTCA
;     G-trnL(cua) ==> end
 41400  TTCTATTCTTTCCTTGACGTAAAAAAAAAATTTTAATTAGTTAACTTTAATAATTAACTA
 41460  TATGTAATTGTGAATTTCTGAGGAATTTAAATAACTAGTGGTTATACAGGTAATATTATT
 41520  TTACTAGTGTAGTTTGTACTGGTGGTATTGAATCAGTATCACCACTATAACTTACGCAAC
 41580  TAAATACAATTATTAAACTTACAAGTGATAATATAGTAACATATAACCATCATACATTAA
 41640  TCGTTAGCGTTCAGTAACAATAATAGGACTACTAATGATTACAGTATTTATTATTGTATT
 41700  TGTACTACTTCAAGTTATGGGAAGTATGCTTAATCTAACCTTACTATTACTGATGGTGCA
 41760  TCTGGAAGTGTATTCTATTCTGATATAAGTATTCACTGAATATTGTATGTGTCTGATGAG
 41820  TATCAGTAAGGGTGATAAGCAAGGTTTTTGGGGAGATAGCTAATTATAGACTATTATTCA
 41880  GCACACAGTCTTAGGTTAAACCAGTCCTACCTAATAAACTTGTAGATTACTAGTATAGCA
 41940  AGGTAGGTTTCGCCCTAAATAAAGTTAAAAATGTTACTTTTCAAGTGATAAGCTTAGTTA
 42000  TATGAGTGATTATGTATAATGTTTTTTTCTATACCGAAGACTGCTGGAAATGGTCAGAGT
 42060  TTAACTAATGCAGGCAAGGCTAAAAATATAAATTATTGATTAACAAATTAAATATGGACT
 42120  CTATTCCTGCAACCAAATAAGATAATCACCACAATGCTTACTATAAACATAGTATAAGTC
 42180  TTTACAATGGTAAATAAATTAATATAAAGGTATGATAAAATCAAATAAAGTGAAAATGAA
 42240  TTCAGGAACAAAAGCTACAAACC
;     G-atp8 ==> start
 42263  ATGCCACAATTTAATCCATATTGGTGGATCAATTAGATCTCATGGACATTTGCTATTCTA
 42323  AGTTTCGTGACCTGGTATCACCAAGCTATTAGTTTCCCAAACACACTTCGTATTCAATTA
 42383  TCAAGAGCTGCTATGTTGTTCTATTTCTATTTAAGATATTTAAATAAGCCTATATTCTTG
 42443  CAATACTTTATTCATTATTGA
;     G-atp8 ==> end
 42464  GTGGTATATATAGAGTGAATTACTAAATTTTGTCTAGCCAAAGCCTCAGCTTCAGTTAAT
 42524  AATCAAGCTAGTTATTAATGAAGCTCCCGCTACCTATGAGGTTACTGGAAATCAATTTAT
 42584  TATTGTTCTAGTTTATACTTATATTGATGGTCAATTATCTTATTTCTTTGTAAT
;     G-orf152 ==> start
 42638  ATGAAAGGTGTCCCTCTTAAAACCGTAGAATTTAAAGATATTGAAGGAGATACACCAATA
 42698  GAACAAGGTTATCAAGCTTTATAGAGATTATACAGAGGTAGCCCAATAGAATATAGTTAT
 42758  ACACAATTTAGAAGATACTATGGTAACGCTCCATAGGATTTTAATCCTTTTGCAGTCACA
 42818  TTACATACGGTTATAGGACAATTAACTGGCTCCCTAAATAACAGATAGAAAATAGTTGAT
 42878  TCTGAAAGTAACTGGATTGATACTATTCCATAGACTGTGATTCATTCTAGTATTGTTAAT
 42938  AGCGATATATATAAATTAAGAGCTCAAGCATTATATCAATCCTTTAATTCAGAAATTCAA
 42998  GACTATATTAAAGATTTGAAAACACAACAAGATCCTCGTGTAGAGTCCTACCCTGTATTA
 43058  ACTGATTAGTCTAGTACAGAACTACAAGCTTTAGGATAA
;     G-orf152 ==> end
 43097  AATATTGGAGATACTTATGATGATTCTGCTAATGAATTTCATATAGATCCTAATAGCCCT
 43157  ATGAATGTAACAATTAATAGACGTTGGTACACACATATTATGATTTGGGTAAAAATCCTG
 43217  AATAGTTATCTAAATTATACTCCCATTCTGAACATATTGGTGGTTTAATTGTTAATAAAG
 43277  ATGTTATTGCTGAAGTTATAAATACTATTAATGATGTACCATTTAGTTCCTAGTTACCCT
 43337  AAAGAAGTATTAATAGGAGTACAATCTAATATGTTTCGTGATAGTAATGGTGATTATAAA
 43397  TAGGGTCCAACTAGATATTCAGGAGATTAGGTAGAAGATATTGAAATCATTAAAGAAGGT
 43457  TTGGAGGCCTGGATTGCTAAATATAAAGAATCAGATGCAGAATCTGATATTTAGAATAAT
 43517  TTACAATTTAAAATTAACTATTATAGTCGTGTTAGAGTAGATACTTAAAGCTAATTCATC
 43577  GGCTCCATGTGATTAGACAAAACTAAAATAACCCGTAAAGATTATCAATGTATAAATTAT
 43637  ATACTTACCATCTTACAATATATCCATTAACATTTATTGGTTTACGGTATTTGAAAGGGT
 43697  TAATGGGTTCATTATTAATTCCCTAGAAACTCACACTATTGATTGGTACACCTTTGATTT
 43757  TAACATATGGTGATTTATCTACTAGATAACCATATACTTTAGGGGCAACAAAATAACCAT
 43817  CAGTAAAGTAAAATTGGTGGTCATTATCCAATGAATAAACTGGATACTCACTACATTTAC
 43877  CAGCTTTTTGTAGTTTACTAATTTTAGGCGATTACGCCTGAAATCACCCATCCTTGGGTA
 43937  ATTTTATCA
; G-orf163 <== end
 43946  CCAACTTAT
;;     G-dpo_2 <== end
 43955  AGCTTCATTTTTTAATTTACCTAGTTCACCTGAATTAGATAATAAGCTTCTATCAATAGG
 44015  TACAGTAGTAAAAATACTATCAGTATCACAATATGCAACATTATGTTCACCCACTACACG
 44075  CATCAATCTATCAAGTTCAATTCTAGCCCAGGCTGTTACAGCAGCAGCAATAGCAACATT
 44135  AGTTTCCATAGATTCTATTTCAGATTTATGATCCATTCTGATTTTGATTGCTTGTGATTT
 44195  ATCAATTTCAGCCAATCTGTTCGAAGGTTCTTTACTATATGTAATCATAGCAAATTTACG
 44255  ACCATGAACATCGAGAGTAAGATCTTCATAAACTTTGTAATTATTAAGAATATTAGCAAT
 44315  AACATCAGTATCTTCAACAATAATAGTTTCTTTTAAGTCTCTGTGTACACCAAATTTACC
 44375  ATAAAGGGCATTTAAATACAATTTAGCTTGTTCTTTA
; G-orf137_2 <== end
 44412  GCTACTGT
;;     G-dpo_2 <== start ;; HMM match pos. 853,1007 score 3.1e-32
 44420  TGAGGTA
;;     G-dpo_3 <== end
 44427  CTAGTTCTTTT
; G-orf163 <== start ;; contain dpo
 44438  TCATATGGTAATAGTGATCAATAAAAGCATCAAATGGTCTACCTCTTTCAAAGACATAAC
 44498  CACCATAAACTCTAATTTTATAACCCAAGCTTATAGCATGGTTCAATTCCTCACTGAAGT
 44558  AGACACCTCTAAAAACTCCTTTAGGATATATCAATCGTTCACTACCATCCTCCAATTTAA
 44618  TTTTAGTTCCCAAGAAAGGTATATGTAGATTGTTTGGTGTGGTAACCTCAACTCTGAAGA
 44678  ACCCAAATAGATCACCTTTCCACTCACGATTCCATGTATTGAAAGAAACAAAAGTAGGAT
 44738  ACCCCACAGGCATATCATTTTTCATACAAGCAGGGTAATGACTATTAACATCAGCATGAT
 44798  AACCTTTAGATACGTATCCTTTGAAAAC
; G-orf137_2 <== start ;; contain dpo
;;     G-dpo_3 <== start ;; HMM match pos. 722,849 score 2.9e-48
 44826  TTA
; G-orf74 <== end
;;     G-dpo_4 <== end
 44829  AACTCTACCGCCTTGATAACTACTTCTTATGAATTTTTCTTGGCGTAAACTTAGATGTGT
 44889  AAGACATTGTTTTGAACTTTCTAACCATTCTGCCTAGTAATTAGCACGATAATTATAGAA
 44949  TGTTAATGAACTAGCAGAAAGTCTAGTTAGTGGATTTATACCACATTCCTAAATAGTAGC
 45009  TATAATAAAAGCATTTAAGACCTCATATAAACCCTAACAATCGTT
; G-orf74 <== start ;; contain dpo
;;     G-dpo_4 <== start ;; HMM match pos. 650,720 score 6.4e-12
 45054  TTATAAGGCATATATAGTAATATAAAGGTATGATAAAAATATATTAAAGTGAATGAGTAA
 45114  AAAAAAAATATTGGAGTTTAATGAAATAATTTGTTAGGTTATCAGTAAAAAAATCCTATT
 45174  AAATTTTAATGACAAAATTATATTATTTAGATCTAATTATTTACTCAT
;     G-trnM(cau) ==> start
 45222  CTTCCGGTATTGTAATGGTAGCATCCTAGGCT!CAT!AACCTGGTAGTGTAGGTTCAACT
 45280  CCTGCCCGGACTT
;     G-trnM(cau) ==> end
 45293  TCAAATAATTCTTAGATACTAATAGAAATACCTTAAGTATTATACAGGCTACCAATGATA
 45353  GAATTATTTGATTAGTGTATATCAGGGATAAACACGATATGGTAGTTTTTTTTTATAAAT
 45413  AACAGCAAATCTAATAAGAAGCTATTTAACATTCTAGTAGTCAATAATCAGAGTATGATA
 45473  CCCATTGAGAGAGTGCAGGATCTATAGTCTATTAATAATACACATCAATTGATAACCAGA
 45533  TAAACAAAACAATAAAGAGAGTAAAGTGACAACCATAATAATACGTGGATTAACTATTAA
 45593  AGAACTTCATAATTCAACCACAGATCATAAATTAGATGTAGATAACTATAGACTATAATA
 45653  ACAATAAATATAATGACAGGAGTAACAAAGATAGATTATCTCAAAATCTACTACAATTAC
 45713  AATAGCTACAGGTAAAATCATTGATAACTAATAGTAATCATTATTATCTACTACTGAATA
 45773  CACCATTTATTTCGGACTAATATATTATATTAAAGTATTTATTAAGGATTAATATCAAAT
 45833  ACTTGTTTAATGTTAATCTATTCTTTAAAAAGTACTTGTTTAATATTAACAAATATTATT
 45893  TATAGATAATATAGTTTATATATACTAAATTAAGTATTAATGGATTGTAGTTTAAATTAT
 45953  GAATAGCCTTATCTAAAATCATTATTAGTAGTCCAGCACCCTTACTAAAATTGTTAATAC
 46013  TTCTGGATTAGCTAGTGAATCATTGCTTGATACTTGTACTAAATGGGTATTTATTTGCTA
 46073  ATTAATACATTAGTAATCTCAGCATTATGCTGCATAAGAGTACTGTTTTGCTAGTAAATA
 46133  TATAGACGGAATATTAATGAAATATAAAGGTATGACTAATATTAAAAGTGCGAAGAAGGT
 46193  GAAAAATACAATTAAAATATGGCATTTATATTAGCTTCAGTAGTATAGTTAGCATTAGTT
 46253  GGTGGTTTATATTAGGTAAGTTTTTGGGCTAGTGCAACCAATAGAACCATTGAAAAACTA
 46313  TCTGCATATGAGTAAAGAATGTGGAAATTAGGTTCATTTCTACTAAAAAGATAGTATATC
 46373  ATTAGCGCTCATAATAAATTACACACTA
;; mfannot:     /group=I(derived) (2.88e-06)
 46401  tgcaggaatttaaatgaaacctgcaggtattaatgaaatacctcagtgactatat
;     G-nad3 ==> start ;; mfannot: alternative ATG start pos 46519
 46456  gtgaaagttttgttacaagatctagtcc
;; mfannot:
 46484  TTATAGGCGGTTTAGAACCAGTAGGTGATGCTCGTATGAAATTTGATATTTTATACTATG
 46544  TTATAGGTATCTTATATTTAATCTTTGATTAGGAGATCATCTTTTTATTCCCATTAGCTA
 46604  CCGTATTATTTAGTCTTGGTTCTCTTTTAGCTTTTTGGGTTGTAATGATCTTTCTGATTA
 46664  TACTTACCATAGGATTTCTCTACGAATTCTTCCATGGTGCATTGGATATTATTAATAGCA
 46724  TATAA
;     G-nad3 ==> end
 46729  AGCTAATTAGATACTTACCCACCTCTATAAAGCTTGATAACCTAGTTATATAGATGTATC
 46789  TCCTTCAAAATATAAAAAATATACTATATGAAGAGGTTTGACAAATATGGTGATAAACAA
 46849  AAGATAAAGGTATGACAATTATTAAATAGAGGAATGAATGAAATTGAATTAAGGAAAAAG
 46909  AAAAGATAA
;     G-nad1 ==> start
;     G-nad1-E1 ==> start
 46918  ATGATAGCAACATTAATAGTAGTATTATGTGTAGTACTATCAGTCGCTTTAATGACATAG
 46978  GCGGAAAGAAATATAATGGGTGCTATGCAAAGACGCATAGGACCGAATAAAGTAGGATAT
 47038  TTAGGATAGTTACAACCGTTTGCTGACGGGATCAAATTGATCTTAAAAGAAACTGTGTTG
 47098  CCATTAGAATCAAGCCATTGGTTGTTTCTTGGAGCACCTTTCGTAACATTCTATTTAGCA
 47158  TTATTAAATTGGTAGGTATTACCATAGGATTATGGTGTAGCATTATCTGAATTATAGGGT
 47218  GGTGGTATTTAGATATTAATAGCTATTTCCGAATAGAGTATTTATGGTGTAATCTATTCA
 47278  GGTTGGGCTGCAAACTCTAAATATCCTTTCTAGGGATCATAGAGATCTACTGCTCAAATG
 47338  ATTAGTTATTCAGTAAGTTTAAGTCTAATTTTATTAACTGTTATTTTTACTTTAGGTACT
 47398  GTAAATTTATTGGATATTTTAGCCGCACAACAACCCGTTTCATAGTTTTATCCATTACTT
 47458  CCTATGGCTATTCTATTTATGATTTCAGCTGTCGCGGAAACCAATAGAGCTCCGTTCGAT
 47518  CTACCTGAGGCT
;     G-nad1-E1 ==> end
;     G-nad1-I1 ==> start /group=I(derived) (2.52e-07)
 47530  taagatttggcttcaataataccctttatatgctagaaactctttaagataactagcagg
 47590  taccatatacctcagagactttacaagggaattgactatcatattaatcagaatcttaat
 47650  ttagatagctgtaaaaaaaagtccacgagaaaaaaaaatttcaattatgaaatttattta
 47710  ctatttagttttagggttataggcttattttatattttcatcttttatttatattagtct
 47770  cgaacaagttatcaactttttgatagacttacatattaaagattaaatgatttttttatc
 47830  tttatggtagcttttttccttttcctgttagtgtttttaaagatttaggtaatgactata
 47890  actagaaaactgttattagacctaaattatctcaaatctgggtctagcccggattcaggc
 47950  actgcgttgcctaaatctatccgattacggatggattcaccctaatgggtaaatcttgag
 48010  atgattcaccccggatggggtaaattagagaaaatatcaggtatatatgcattagtctgc
 48070  aaaatagatggtaaaagatacataggttccgctataaatctttatgacagattgactaaa
 48130  catcttaaaggtgataatagtagattacaacgtgctattcaaaaacatggtattcataat
 48190  tttttatttatgagtattgcccgtatgaattacctcttataacatatttggaaacctttt
 48250  atttgtctctattccctgctgaattgttatataattttaaatagattgctacctctatgt
 48310  tgggatatgtacatacacctgaagctatagaaaaatgaaatagagattcattgatcccac
 48370  taatcatcctatgtatggaaaaaatcatacattagaaagtcgtcaaagaatttcgaaagc
 48430  tacccaacgcagtgggtggccatcccgaatgggatagctacttcagggagcaataaccca
 48490  atgtttggccgaaccaattctgatgctgctaaagctaaactatcacaatatcattgcaat
 48550  cctgtaactctttatgacataaatatgacttatattcttacttttcagaatcatactaaa
 48610  ctttcacaatttgtgggttgttataaaggaacagtagctataaaaattgctaccggtaag
 48670  ccctatttagtaaatagcataatcagtattttttttttttcaaataatg
;     G-nad1-I1 ==> end
;     G-nad1-E2 ==> start
 48719  GAGTCTGAGCTAGTAGCAGGGTTCTTTACTGAACACTCTGCAGTTTCGTTTGCTTACTTC
 48779  TTTTAGGGCGAATATACCAGTATTCTTGTAATTTGTACATTATTTTTTATTTTATTCTTT
 48839  GGAGTCTCAGCTGCTTTACCTATGATTTTTTTCTTTATTTGGCTTAGAGCTAGTTTAGCT
 48899  CGTTTAAGATTTGACCAACTTCTTCGTTTAGGTTGGGCTCATATCTTACCTTTTACTATA
 48959  GCCTATATACTCTTCTTACCTCCTTTCATTTTTACCTTTGATATACTTGGTTGA
;     G-nad1-E2 ==> end
;     G-nad1 ==> end
 49013  TTTTATTTTGATATTTTTGAATAATTTATTTTAGTCTGAAGGTAAGTAATATCCAATATT
 49073  TAATTATTTAGATACTAATTCCTACTTAAAATTCTTGTTTTTATAAGTACTAAACTGACT
 49133  GTTATATATGCTTTATTCAATTCTATACACAATGATAATAAATGTATATAACAGCTGCAA
 49193  ATATAACTAAAACGGTCATATTTTTATAATATAAAGGTATGATAAAAAAGAGTAAAGTGA
 49253  AAGGAAGTGAGGGGTAGTTAGTTTATTGATATTATAATATGCATAAGCATATGCGATTGG
 49313  TAGGGCAAGAAAATATAAAATAAATAAAA
;     G-nad5 ==> start
;     G-nad5-E1 ==> start
 49342  ATGTATTAGGCAATATAGGCATTACCTTTATTAGGAGGATAGATAGGAGTAAATAGAAAA
 49402  TGTGGGTAGAAAGGAGGACCAATCCTAAGTGTGATCTGTATTGTGTAGACAGCAATATTA
 49462  TCAACAATAGCATTTATAGAAGTAGGATTAAATGGGTCACCAGTATCTATTAAATTAGGT
 49522  TATTGGATCGAATCACTATATTAGAATGTAGAATGGGGGCTGGTATATGATAGTTTAACA
 49582  GTATCAATGTTAATTCCTGTAATTTATGTATCAGCTTAGGTACAAATCTATTCAATGGGT
 49642  TATATGGAAAGTGATCCTCATTTACCTCGTTTTTTTTCCTATTTATCATTATTCTCTTTC
 49702  TTTATGCTAATCTAGGTTACAGGTGAAAATCTCTAGGTTCTATTTTAGGGT
;     G-nad5-E1 ==> end
;     G-nad5-I1 ==> start /group=IB (2.08e-08)
 49753  tcattctggccctagtaaaatattacaatatgctgaaactctataatggaaatcagcagg
 49813  attcgataaaagtagagaatcttaagagactttatgtaataactgaaagataaagtccaa
 49873  atacttccattttatttcacagattttacataatgatggggtataactgtagttagactc
 49933  atatattatatttagtgttaatcgtcgtcgtgttaaatccaacagtgcacgtaaaggggt
 49993  tgcaaatccagaagatattaaatacactaggggtacaaagaaaatatggaattaactcct
 50053  gattttcgtgaaattatagtaggtctaatgttacccaagagtgggtgacatcatcctcat
 50113  cggatcatgttaggtgatactcatgctgagcgtcgtagtattataggtgatactcgctta
 50173  agctttgaccaaactttagaagctatccaaggtactacccgggggttgtaccatctaatc
 50233  cattagaaggtactggatggccatcccgaatgggatagctcatggtgattatttacgttg
 50293  gttggctaatatctttgctccatttgttactgctattcctagcgtaaaagttcgtaaacc
 50353  aaatccacgcacaggaaaagtttatactactttaagtttcccttgtttcaattgggttcg
 50413  tgaatctttctatccacctggtactacatttggtactcgagctaatcccatctttaaaat
 50473  tttaccccataaggggtgaaatcatccgcaatcggaaaattttaccggataatattagag
 50533  atttgattactccagtaagttaggccttttggattatggatgatggtggtttaactggta
 50593  atggtcttttattacatactaatagctttcaacttaatgaaatatttaccttaatggatg
 50653  tactccgtggtaaatttgatttagctatcccattcgggatggccacccactgtgttgggt
 50713  agcttgttatcacactcttcgtacgccaggcaaatgggctattgtaatacctacacgtga
 50773  gttacctaaagttagagctttggttcaatctcatatgcatccttcaatgctctctaaatt
 50833  gggtttgtgatttataaggaagtatataaatg
;     G-nad5-I1 ==> end
;     G-nad5-E2 ==> start
 50865  TGGGAAGGCGTAGGTGTAGCATCATATCTATTAATTAATTTCTGGTATACTCGTATGGCT
 50925  GCTAATTTTGCTGCATTGAAAGCCTTTTTAATTAACCGTGTGGGTGATTGGGCATTAACT
 50985  TTAGGTATCTTGTTAGCGATAGGTCTAATTTCAGATTTATCAATGGCTAGTATTTTTAGT
 51045  GTTGCTAGTTATCTAAATGGAGATTTAGTATTTATCTTAACCATCTTTCTTCTAATTGGT
 51105  GCTACAGCTAAATCGGCACAATTGGGTCTTCATACATGGTTAGCGTCAGCAATGGAGGGT
;     G-nad5-E2 ==> end
;     G-nad5-I2 ==> start /group=IB (4.33e-08)
;     G-nad5-I2-orf231_2 ==> start /first_aa=Y
 51165  tacataaaatcacataatagatagtatagtaccaaacataaaggtttttcggaattacct
 51225  tctgatatcaaatcccaattaataggtaacttattgggtgatggtcatttaagtcgtggt
 51285  agtcctactagtaatacacgtttagcttttacatatagtactcgtgatgtaaattatcaa
 51345  tatgttcttcatattagatacgaagtctatcgtatattatttggtaatcctgatggacca
 51405  tagaaaccttactcccattatgattctcgtactggtaatacttatgaacatgttcatttc
 51465  gatacattagttcatactgtctttaatacttatcatgaagcttggtatagaaaagctatt
 51525  cctggaatcgatccatccaatagaagatatattaaaatagtccctcataatgtcggtgat
 51585  ttattagatgctattgctctcacctattggattatggatgatggtgtttgggaatcagct
 51645  agaggggtattattatgtactgaggattttactttagctgaggttgagttgttacgtaat
 51705  gttctatttactaattttggattgactactattactaaagctcgttctggtcctgataaa
 51765  gttcgtataatcattccttcagctatggttggtaagtagcgtaatattgtgtcacctcat
 51825  atgcatcctcaaatgatgtataaaataggtctataa
;     G-nad5-I2-orf231_2 ==> end
 51861  ttatggtactattctttcacaatgagaaatagggccctccctaaattaaattatatgctg
 51921  aaacatcttagtagatcaatcagcaagttagatatctgacttcagagactgtacatttaa
 51981  catagatgataaagtccattccacaatagtaatattatggaaatgatg
;     G-nad5-I2 ==> end
;     G-nad5-E3 ==> start
 52029  CCTACTCCTGTATCTGCACTTATTCATGCTGCAACTATGGTAACGGCTGGTGTTTATTTA
 52089  TTAATGCGTATTAGTCCTTTATAGGAATGGAGTTCAACCACTCTAATTGTAGTAACATGG
 52149  TAGGGTGGTTTAAGTGCTCTTCTAGGTGCTGCTTGTGGATTGTTAGAAAATGATCTAAAA
 52209  AGAGTCATTGCCTTCTCAACTACTAGTCAATAGGGTTATATGGTCGTTGCTTGTGGTTTA
 52269  AGTCAATATAGTTTAGCTCTATTCCATTTGTGCAACCATGCATTCTTCAAAGCACTATTA
 52329  TTCTTATCTGCTGGTGCCGTAATTCATGCCCTAGCAGATCAACAAGATATGCGTAAAATG
 52389  GGTGGTTTAGTATAGCTATTACCTAAAACTTATAGCTTCATTTTATTAGGTAGTTTATCT
 52449  TTAATGGCATTTCCTTTCTTAACTGGTTTTTATTCTAAAGATTATCTATTAGAAATGGCT
 52509  TTAGTTCCTAGAAATGCTACAACTACTATTGCATATATTTTAGCTCTAGTTGCTGCTATT
 52569  TTAACTGCAACTTATTCTGCGAGATTAATGATTCTAACTTTCTTAAGTGCTCCTCATTAT
 52629  CCGCATACAGTTCTTGAAACTATTGCAGATCCGCCTCTATTAATGTTAATTCCTTTATTA
 52689  ATTTTAGGTTTTGGGGCTGCTTTCTTTGGTTTCCTTACTCATGAATTATTCCTTGGTTTA
 52749  GGTTCTACTTTCTACCAACAAGCTCTATTTACTCATCCTTCAAATTTAACTATGCTTGAT
 52809  GGTCCTCTATCTCCACCTTCTTTATTAAAATTTTTACCACCTGCAACTCTTTAGATATTA
 52869  CTTACTCTTCTTCCTATTTCTAAACCATTGAGAAAATTAACTTCTCTTCCTTTTAGTATT
 52929  ACTTCTACTTTTACTTCAACTATACCTCATTATCATTCTCTTTCATATTATACTTCTTTC
 52989  CTTAATCATTTCAATATTTTTAATCATTGGACAATGCACAATACCTTAAATTTTGCTAAT
 53049  AATGTGTTTAGATATTGGGATCGTGGTCTGGTTGAATTATAGGGTCCTATGGGTTTAGTA
 53109  AGATTAATTCATTACTTCTCCTTTAAATTGGAATTATAGGCTACTGGTTTCATCCCTCAT
 53169  TATGCCTTCCTTATAATCTTTATTCCTTTCATTAGTGCTATTATAGCTCTCTTCTCTCTT
 53229  CCTGCTTCTCTAATTTTACTTTTCATTTATCTATTTTAGGCTCTTTAA
;     G-nad5-E3 ==> end
;     G-nad5 ==> end
 53277  TTTTATGGAACCATCCGCTCATTGATGTTATTTTGATTTATAGCATATTAAGGCATATCT
 53337  AGTTTTTTACATTAACTGTATTGGACTATCCTTAATATGAACGCTATTTGTTTACAATTG
 53397  TATTTTAAGCTATTAAGTGCCAATGATAAGTGCAAGCAGGAAGATTAGTCACTAATAATC
 53457  CGATGCTAAGGTTATACTTTTATTGTTTACTACTACTATTCATGCTATTTAACTATTAAT
 53517  TATATTGTGCTGTAAGATAAGTTACTGTACTAGACATTTTTATCAAGGTCTAATGTTAAG
 53577  TATGATAGATTGTTACAAAGGTGTACTATCATCCTTACTGATTCTGTTAAAACTTTTATC
 53637  ATGACTTAATCGCATTTATTATCCTCTTGGCTCCTTGTTACAATAGCATTCATTACCTAT
 53697  TATTGTCTTTTTATATTCCTTTCATATCTACTAGTTCTCTTTTTGCTAAATCTTTTGCAG
 53757  GTTCTACTACTAATGATGTTGGTGTGGATGTTTCTTAAATGTAGGAAGATGAAGAGGAAT
 53817  CCGGTCCAATTCATTATAATGTCACAGATGCTACTACAGGTAAATTACTCCGTACTTTTC
 53877  CTTCTCGTAGACGTTAAATTCATGCTTCTCGTGTTCATTTAATCTATTAACAAGAAGTTT
 53937  AACAGCAGTTTCAAGATATCTAAGACATTCTATACGAAAATCAAATAATCTACCACCTTC
 53997  TTCTTTATTAGGGTGTGGACCAATATAATTGATTGTATCTTTAGAAGCAAATTCA
; G-orf329 <== end
 54052  TGTGGAAAATCCCCCTTTAATAGCATCCTC
;;     G-dpo_5 <== end
 54082  TCCAACATTAAAAGATTTCGTCTAATTAGCTAAAGAAGCAGGCAAAAGATGTAAACTATC
 54142  TCTAAGATAAAGAGTTTTAGTAGTTTTACTATCAATTTGACCATATTGAATATTAAATCC
 54202  TAAATATATTCCACTAGCATTACGAATAGGAATAACACTTCTACATAGAGGATGAGCAAG
 54262  TAAATATTCAAGAAGAATAACAGCATCAAATTTAGCCTAATTATGACCAAATATTTTTGC
 54322  ACCATCAAAAAGATGACCTTTAAACTAATAATCAAACACAGCACTCATAAGATGAGCAGG
 54382  ATTACTATAATCAGTTAGATACCAACAAGAAAATTGTTCAGTTGACTATAAATTTCCTGT
 54442  ATGAACACCTACATGATAAGGTGTAAATTTGGTAATACCTTCTTTAACTTCAGTAAATGT
 54502  TGAAATATCTATAATAGCGAATCTAACATCATTATTTCTTCCTTTGGTAGGAACTAGTGA
 54562  AGTTCTATATAATCTAGTAGAAGTAGAGAAAGAACGATT
;;     G-dpo_5 <== start ;; HMM match pos. 430,590 score 3e-21
 54601  ATTACCGAAACCATTATTATTAATTTTATTAACGGGTACTTTATTAACTTTAGGTCTGTT
 54661  AACTTTTGGTTTAGACATAAATTCAGTTATACCAGAATTTAATAATCTCACTGTAACGTT
 54721  TTCATTACGTTCTTTGCGTACCCATTGTATATCTTGCAATTTTTCAATAAATTTACTAAA
 54781  CCCATAAATAACATCATTATAGAAATTATTAAAGTTAAAACTAAGCCCTGCTTGAATAAA
 54841  GCCTCTGTATTTACTACTAAGATATAAATCGATATACGGGAATAAGTTACAAACCCATTC
 54901  ACTAGCTTTATAAGTAGCAATTAAAACTCCTTTAAGATGTAAAGCATTAATAACTTTAGA
 54961  ATTAGTCCAAATACTATTTTCAGGTACAATTAAGCAACTATTTTCAGGAAATTTTATAGG
 55021  AGCTAAGAAATCTACTAAATT
; G-orf329 <== start ;; contain dpo
 55042  TTACCCCATTAGTGGTGAAATCATCCGTTATCGGATAATTTGGAGTAATATTCTCACTAC
 55102  TACTAACTAATTTATGAGCAAAGATTTTACCATTACTAGTATCTATAATAACAAGTATAG
 55162  AATATTCTTTATTAATTCTAATAGTTCTACCTAAGAAAATATGTTCAGAATCAGGATGAA
 55222  CACCTGGTAAATCACGAGATTTAATAATATCCCAAATACGTTCAACCATTTGATTTGGTA
 55282  AGTCTTCATCTACATCCTGAGAAATACCATAAACCATATAAAAATTATATAAAGTAACGA
 55342  AAATATATGTAATTACACGATAAAAGCGATTACAAATATCTAGAAAATATTTCCAAGACA
 55402  CATAAATGTATAATACAACTTGTGCTAAACCAGAATTAAAGACCCATTCAGTATAATTAA
 55462  CAATACAATAAGAAACAAATCTACAATAAATCGAATTAAAATAACGAATAAGAACTTCCA
 55522  AATATGGTTCCTGATAATACCAGTTGTTGCCAATAACTAATATACGAGGAGTAAGAGTCC
 55582  AGAACCCTAAAATATTAATCACGTATCTCATCATATAAGTAGGTGACAAATTTTCCCCAA
 55642  GTGTCAAAAAATAGCTATTTCCTTTTCCTATTACTTATACTCCTAGTTCTCTTATCTAAT
 55702  ATTAGCTATTACCCGATTATTTATTTATAGTATACCGATTAAGATAATGATAAACCAGCT
 55762  ACAATCGACACTAAATAGCATCAAATATGCTATAAATTACTGCATGAATATAATATTTAT
 55822  TATTTACAAGATACACATAGATTTCAATGATCTATTTCACTCCCTCTTGGGTTCTTTTCA
 55882  ACTTTCCCTTACGGTACTTTAAACTTATCAAGTAAAAATCCGAGATAATAATCATACTAG
 55942  TAAAATAAATCACGGATACCTATAAAAATAATTACCACGGACCTAATGACTGTTTGGTAT
 56002  CGGACTAATAATATAATAGATAATTATAGCCGCAATAAGGAGGTAGTGATTATCAAGCAA
 56062  CTCAGCCACTAAATAGAGCAATTTTCATTAAATAAATAACAAGCTGCTACTAAAATGGTG
 56122  AATTCGATCCCCTTAAATAAACAATTGGTTCGATATTAAAACCGAAAATTAGTCCAGCAT
 56182  GATCAAGCACTTACCTATACTTATAGTAGGAATTAACCTACAACTAATGGTGAGTATCTA
 56242  GTAGCCTGAAGTTAAAATTAATAATGCTTGAATATGCAATCAAATTGTAGCTCAAATAAA
 56302  GATGGTTTGATTACTCCGGAGGTATACAAGGGACTATACCAATCCACCTTTGATTAAATA
 56362  ACCATCAGTAATTAAAATTACACTCTGCAACATCCTACAATTAATAGCTAGAAATAACAA
 56422  TAAATTAGTCCAGTAACCACTTGTATAAATAGCTCCACTAAAACTGATAACCATTATGAG
 56482  GGCCATGCTACACTAAAATTATCCGATAACGGATGATTTCACCACTAATGGGGTAAAATT
 56542  ACCCAAGGATGGGTGATTTCAGGCGTAATCGCCTAAAATTAAGATCGAACAAGAGGAATA
 56602  ATAGCAGAGCATCAGGTAACTACACACATGAATAATTAATCGAACCATTAAATAAGAAGC
 56662  AGATAAACAAAGTTTGTATAGAACCAAATATCAATAAATCAATCAGCTATATAGTAAAGC
 56722  AATTGTACCAGGTAAAATCAGGCATCCATTTAAAGTAATAATAAAAACAAGGCAATTTGG
 56782  TAACGCCCTCCACCATTCCATAGACCAATATTAGAACTAAATGATTAATAATGCGAATTA
 56842  TGAAGTAGCTTCAATAATGATTGTAGCACAAGTAAAATATCTAGTAAACAAGCTAGAACT
 56902  AGGTGAATATAAACATAATAGTAAACTGAATAACCAGTACATACACTGAAAGGCAGCTAA
 56962  ACTAAGCTTCAATGGAAATCATAACTAGCCAGCTAATAAACTACCTCTGATTAATCCTTA
 57022  TTGTTATTGCCAGTGAAGCAACAAATTAAATAAAGATTCATAATAACAAGTAGCATAAAC
 57082  ATAGAAGTTAAATAGAGAATTCATTAGAACCATTTACAGGTAACCACTAAAAGTAAGTGA
 57142  TCAATTGTACCGTCCAACTATGAACCACACATAAGTAACAATAGCTATATCAATAAATGG
 57202  GAACATTATTCCCGATTTGGACCCACCCTTATTTTAACTCGAATTAATAGGGGGTTTACT
 57262  TGTTTTCTAATAAATATTACAACGAATAAATATATAGACGGAAGGTTAATAAATAATATA
 57322  ATGGTATAATCTAAATTATCGCTTGCGGATGATTCACCCCGAATGGGGTAAATTGTCCGA
 57382  TTGCGGATGATTCAGGCACTACGTTGCCTAAATTATCCAAATCTGGGTCTAGCCCGGATT
 57442  CAGGCACTGCGTTGCCTAAATCTATCCGATTACGGATGGATTCAAACGGCATCGTTTAAA
 57502  TCTTGGATGATTCACCCCGGATGGGGTAAATTAGCTCTACCTGTCGTTTGGGTTCCACCT
 57562  TCTGGGTTAGAAATCAGACAAAAATACATGCAAACGATTCCAAGATTAAATAAAGTAGTG
 57622  AACACCGCAAGGTGGATAAAATACACCGAACAATGTTATCACAGCTAACCAATAAAATAC
 57682  AAAGCTAGCAGATAAATTTAACTAAAGAGTTCAATACCTTGGTAATAACTAGGTATAGAT
 57742  CAAGATAGTAACCATTCAACATACCAACTAATTAAGTTTATTAACAAGGAAGAGTAACTA
 57802  GACAAACTCAATAATAGCATAGATCACAATACAAATAAATAATATTATCTACTATTGTAG
 57862  GATGCAACCCTTGAAGTTCAAATGTAAGGACCACAAGAATAATTTATAAATTTAAGGATG
 57922  CATAACCATTACAAATATAACCACATTAGAGAATAGGCTTACTACTAATAGCCTCTCTAG
 57982  CAAGACTTATTTAAGTAAACATTTCATACACTTGATGAGCATTCAGCTTTATCTGGTCAG
 58042  AATCAGTACACTGTAGTTAACACTCCTTACAGAGTTAGTTTACATCAATCTTGATGATGA
 58102  TTATCTACACTATGTTATTAACATCATACAGCTTACTTCATTGAATAATCTAGTGTACTT
 58162  ATCTACCAACTACATAGATTAAGTTAGACTCCTGAGTTAGTAACTTTTACTAGTTAGTTA
 58222  ACTCCTATATTCAGCATTACACTAGTTGTTACCTACTACACTCCTTAGTTACATCTTATA
 58282  GTAGTGCCTACTAGCTTTACTAGTTATGATTGGTACAAGTATCGCAGAACCAATGAATTG
 58342  ATGTAGAAATCTTCCAGTATAGACTATAAATATACTCTTGTATCTACCCCTACAATTTAT
 58402  TATTAAACTAATTTGATCAAGATAATCACACCTTAGAGTAGACTACTCCTTAATAGAGTA
 58462  TAAGGATACAATTATAAGATATAGTTATGTGTAATCATTTAACTATGAAATAACAATACA
 58522  CTTATTATATGTCATATTGCCCTTCCTTTTACCATCTATCCTATCTATAGTCGCATTATA
 58582  TTCCAGCCTTTTACTCTACGTTAACATTAATATCATGATATAGACTTTATATGACTTTTA
 58642  GGGTACAATATTTACTAGAGGCAATATTTGTCCTAAGTCTTACTATCACGGTCATACTAA
 58702  CCCTTACTATAACGGTCATACTAAAACTTACTATGAGGGTTATACCACCAGGTACCCATA
 58762  ATCTATGTGCCTAATCAGTATGGCTAACTGGTACCGTTAAAGGTTAAGGTCTATTAATGT
 58822  TTCAATGAA
