# Supplementary material for: Global Characterization of Fungal Mitogenomes: New Insights on Genomic Diversity and Dynamism of Coding Genes and Accessory Elements
Source: Front Microbiol. 2021 Dec 1;12:787283. doi: 10.3389/fmicb.2021.787283 (PMC8672057; doi:10.3389/fmicb.2021.787283)
Supplement: Supplementary File 1 — de novo annotation files of the 685 mitogenomes investigated in this study. Annotation was performed with the Mfannot program. [file Data_Sheet_1.ZIP › Supplementary_FileS1/NC_027459.1_Torulaspora_globosa_strain_CBS_2947_mitochondrion_complete_genome_mitogenome_g3.mfres]

;; Masterfile modified automatically by mfannot version 1.35
;; on Sun Dec 27 03:08:32 2020 by user pfonseca on host LGCM-PROC
;;    - Gene Totals: 41
;;    - List of genes added:
;;      atp6                 atp8                 atp9                
;;      cob (3 introns)      cox1 (6 introns)     cox2                
;;      cox3                 orf106               orf267              
;;      orf315               orf388               orf405              
;;      orf418               orf419               orf423              
;;      rnpB                 rns                  rps3                
;;      trnA(ugc)            trnC(gca)            trnD(guc)           
;;      trnE(uuc)            trnF(gaa)            trnG(ucc)           
;;      trnH(gug)            trnI(gau)            trnK(uuu)           
;;      trnL(uaa)            trnM(cau)            trnN(guu)           
;;      trnP(ugg)            trnQ(uug)            trnR(acg)           
;;      trnR(ucu)            trnS(gcu)            trnS(uga)           
;;      trnT(ugu)            trnT(uuag)           trnV(uac)           
;;      trnW(uca)            trnY(gua)           
;;
;; end mfannot
;;


>NC_027459.1 Torulaspora globosa strain CBS 2947 mitochondrion complete genome gc=3
     1  AATATATCTTCCGTAAAACCAGGAGGCCAATTTATTCTTTAGAGAGGATATAGCTTGCTA
    61  CGCAGGAAAACAGAATAATTTAATATCTGCCAGGTCATGATCATCATAACCCGACAGGGG
   121  GGGATATTTATATAATGTTGTAATTTTATCTTAAAATATATATATCAAAAAAAAAT
;     G-atp8 ==> start ;; mfannot: alternative ATG start pos 156
   177  ATGCCACAATTAGTACCATTTTATTTTTTAAATCAATTAACTTATGGATTTTTATTAATT
   237  ACAGTATTATTAGTATTATTTTCTCAATATTTTTTACCTATGATTTTAAGATTATACGTA
   297  TCAAGATTATTTATTTCTAAATTATAA
;     G-atp8 ==> end
   324  TAATTCTGTTCTACCTTCCTTTTTATATTCACCCCCATATTATATCCCGAAGGAGGGGGG
   384  TGGACCTTCGATTCGATATTGATATTGATATTGATATGATAGAAGGCTATGTTATAAAAA
   444  GAGGGATGAATTATAACCGTATAATTATATTGTTAAAGCGGTAGTATATATTATAATATA
   504  CTCCTCCGCCGAGTCCATGATGCTCTGCATCATGGTATGGCTCGGAGATTTACGCCCCCC
   564  CGAAGGGGGGGGGGTGAATCCTCTATTTTAAAAGAGAAGGGTATTCATTATATTATTATT
   624  ATTAATTCCATACTGCTCAATAATTAATTAAGTTCTACACCTTTTAAAGCTTTGCTTTGC
   684  TTTGCTTTGCTTTGCTTTGCTTTGCTTTGCTTTGCTTTGCTTTAATGGAGTGATTAATTA
   744  ATAAAATAGTCCCCCCCGCATTAACCGTTAGGGCGGGGGGGACAATGGAAGAGATACGGA
   804  TGGTATAATGAAAGTAGTATAATTGAAAAATATTTTATAATATATATATTATAATATATA
   864  AATTATAAATTTTTCTCACTAGATTCAAAATGTTCTGTGTCATGATCTAGTGAGTATTTA
   924  ATTTTTATTAATTTTAATAAATAAAAATTAAATAAGGATAATTAATTTATAAATAATAAT
   984  AATAATTTAATTATTTATTATTATTATTAAGTATTATTAGATACATTGATAAATCAAATT
  1044  TATTTAAATTTTCTATTAATACCCGCCGAGCCATGATACATCATGGATCGGCGGGTCGGT
  1104  TAATAAATAAAAAGAAATAATTAAATAGATAATTTTAATTAAATTGATAGTTCCGCTCCG
  1164  CCCGCCCCGTGGGCGGGCGGGCCCACGGAGTAGTTCCGCCCCTATAATCATAATTCCTAT
  1224  TAAAAGGGGGCGGGACCATGTAATAGTTATGTTCTACCTATTAATATTAAGATAGGTTGG
  1284  GATCATAACATAGAATAATTATTATTACTTTTTTTCTTTATAATTTTTCTTACTTGTTGA
  1344  GTTTATTTAATGATATTTTGTATTATGATTCAATGAATATATATAAATTATATTTATTAA
  1404  AGAATATGGGTATATAATAATTATTATTAAAGTTATAATAAATAGATATATATA
;     G-atp6 ==> start
  1458  ATAATGTTTAATTTATTAAATACATATATTAATTCACCTTTAGATCAATTTGAGATTAGA
  1518  GTATTTTTAGGTTTTGTATCACCATTTTATGATTTAAGTTGTTTAAGTTTTACAACATTT
  1578  TCATTATATACATTAATTGTATTATTAGTAATTTTAGGATTAAATTTATTAACTAATAAT
  1638  AATGGTAAAATTGTAGGTTCAAGATGATTAGTATCACAAGAAGCTATTTATGATACTATT
  1698  TTAAATATGGTTAAAGGTCAAATTAGTGGTAAATCATGAGGTTATTATTTCCCATTAATT
  1758  TATACATTCTTTATTTTTATTTTTACAGCTAATTTAATTAGTATGATCCCTTATTCATTT
  1818  GCTTTAACTTCTCATTTAGTATTTATTGTTTCTTTAAGTACTATTATTTGATTAGGTGCA
  1878  ACTATCCTAGGTTTTTATAAACATGGTTTAGTATTCTTCTCATTATTCGTACCTACAGGT
  1938  ACACCTTTACCTTTAGTTCCTTTATTAGTTTTAATTGAATTATTATCTTATATTGCTAGA
  1998  GCTATCTCTTTAGGTTTAAGATTAATGGCTAATATCTTAGCTGGACATTTATTAATGATT
  2058  ATCTTAGCTGGTTTAACTTTAAATTTAATGTCTATTAATATCTTTACTTTAATCTTCGGA
  2118  TTTGTACCTTTAGCAGGTATCTTAGCTATCTTATGCTTAGAATTCGCTATTGCTATGATT
  2178  CAAAGTTATGTTTGAGCTATCTTAACATGTTCTTACTTAAAAGATTCTTTATACTTACAT
  2238  TAA
;     G-atp6 ==> end
  2241  TTTAATATATAAATATCCCTCACAGTAATCACTATGATACTTACACTTATATCATAGTGT
  2301  TTGTCAGTAGTTCCGCCCGCCCAACGGGCGGGCGGAACAACGGAGTAGTATATATTTATA
  2361  TATAATATATAATATATATCGCTTTATTAATTAAATTATAAAAGTTACGCCCCCCCGGAG
  2421  GGGGGGCGTGGCCATACCGCGCCCCAGGGGGCGCGGTGTAGCGATAATAATAATAATAAT
  2481  ATTCTTTTTTATTCTCCTCTTCCCTTTTTTCTATAGAGGCCTCCTAACCTTAAGGATGGG
  2541  GCCTCCTATTTCAGATTATATTATAAGATCCCCCATTTGATTTGGTGGGTATTATAAAAT
  2601  GAATCTTCTAACGACGACTCCGGCCCCCTATATATTTCATATATGGGTCACCACCCCCCC
  2661  CCCCTTTAGGGGGGGGGGTGGAACCTGCGGGGGCCGGAATCTGATGGGTAAATATATTGC
  2721  AAATATTTATTCTAAGGACGGTCCACCCTCCCCCATATATATCTTTCGGGATTAATATTA
  2781  ATAGGGTGGAACCTTCTAACGACGGTCCACCCCCCCGGAGGGAGGGTGGAACCTATTTTG
  2841  TATTTAAATCTACATTGTAGTTCTGCCCCCCCCCACCAAAGGGGGGGGTGGAACAATGGA
  2901  ATAGTTCTGCCTCATCTTTAAAGATAGGCGGGACCATGAAATAGAATTATAAATAATGTA
  2961  AAAGTAATAGAAATATTTCATATATCTATATATATAAAATATATAATAAATAATAAATCA
  3021  TTATATATATAATTTATAATAAAATATTTTTATCATATTATTATTTTAATAAAACCCGCC
  3081  GAGCCAGGATGCAGAGCATCATGGACTCGGCGGGGGAATATAAACCATTATATTTTTATA
  3141  ATATTACCCGCCGAGCCAAGATAAGATGCAGAATTTGCATCATGGACTCGGCGGGGGGAT
  3201  TTATAGTATAGTCCTCCCCCCCTTCGGTTGGGGACAGATCACGAAGTAAAGTAGTTCCGT
  3261  TAACTACTTCTGATTAGAACTATAAAGTAGTTTTAGTTGGATTTTAATAATAGTATGATA
  3321  AAATAAAATAATCCGCCAACCTTATTTAAGATGTAGTACGGAGCATCCTTAAATTAAATA
  3381  AAGTTAGTGGGGGGTATAATTTATAAATTATATATGATTATATTATAATAATAAAGTTTA
  3441  ATACTTTTTATAAATAAAATAAT
;     G-atp9 ==> start
  3464  ATGCAATTAGTATTAGCCGCTAAATATATTGGAGCAGGTATCTCAACAATTGGATTATTA
  3524  GGAGCAGGTATTGGTATTGCTATCGTATTCGCTGCTTTAATTAACGGTGTATCAAGAAAC
  3584  CCATCATTAAAAGATACATTATTCCCATTCGCTATTTTAGGATTTGCATTGAGTGAGGCA
  3644  CTAGGATTGTTCTGTTTAATGATTTCATTCTTAATGTTGTACGGTTCTTAA
;     G-atp9 ==> end
  3695  GTAAGAAAATACAAAATCTAAGTTTAGTTTAATAATATTCTTATATTTCCTTATTAGGTT
  3755  TAATTTATTAAACTAATAGGAATAATAAATTCTATTAATAATAATAAATTCTTATTATTA
  3815  TTATCTCATATCTTATTATAATTTAAATATTATAACTTATTAAATAAAATATAGTTTGAA
  3875  ACTATATACTCTACATTTAAAATTGTAATTTTAGTATATTAAATA
;     G-orf418 ==> start /note=LAGLIDADG ;; evalue:6.2e-08
  3920  TATTATATATATAAACACAATAAAAAAAAAATAATGAAAATGATAAAAAATAATTTAAAT
  3980  AAAACATTCTGATGATTAGTTGGTTTTACTGACGGTGATGGATCATTTCTTTGTTATCTT
  4040  TCAAAAGTAAATAAAATTATGTCCTTTAAATTAAATTATCATTTACATAAAGATGATTTA
  4100  ATTTGTTTAAATAATATTAAAAATATATTAAATTATAGTACTAATATTTATTTCGAGAAA
  4160  GATAATACAGCTAGGTTAATAATTAGTAACCATAAATTCTTATTAGAAACAATTATTCCT
  4220  ATTTTTGATAAATATCCTTGTTTAACTATTAAACATTATAGTTATTTAAAATGAAAAGAA
  4280  TCTTTATTATACTATACTAGTAAGAATAAAGAAAATTGATTATTAAATTCTGAAAAAAAT
  4340  AAATTAATTAATAATTATAAATTAATTGATAATATTGATATTCCTTATGAATTAATAAAT
  4400  ATTAATTGATTAATTGGTTTTATTGAAGCAGAAGGTCATTTAAATTTCTATCCAGGTAAT
  4460  AAATCAAATATTACTGTAAGAAGTTTCTTAACTATTCTACAACATGAAAGAAGTTTAAAT
  4520  ACTTTAAAAGCTATTAAAAATTTTATAAATCTTTGAACATATTCAAATAATACTCCTTTA
  4580  CCTATTAAATTATTTTTAGATGAAAAATTAAATATTCATGATAATTGAGTATTTTTAAGT
  4640  AAAATAAGTAAATTAAATGCTTATCTATTAGCAATTAATAATATAGATATATTATATTAT
  4700  ATTGTATTACCAAAATTAGAAGCTGAACAATGATATAGTAGAAAAAAAGATGATTTTATT
  4760  ATGTGAAAAACAGCTTTAACTATTATTATTAAAGGTTTACATAATCTTAATGAAGGTATA
  4820  AATTTATTAAATATTTTATATAATAATATAAATAAAAAAAGATATAATAAACAATATGAT
  4880  ATTCCTTATGAAATAATTAATAAAGTAATTAATATAACACCTATTTATTGTCCGTATTTA
  4940  CCATATGAAATTAATACACTTATTAAAGTAAAAAAAAGTGGAGGAGTATATATGTATGAT
  5000  TTAAAAGGTAATTTATTTAAAGTATTTAAAGGAGCTTCACTTGCTGGTTTATTTTTTAAT
  5060  ATAAAACGTCATCAAGTTTTATCTTATATTAATAAAAATATAATTATTAATAATAATTAT
  5120  ATCTTAAAAGATTATAATTATTTTATTAAAAATTATAAGAATAATATTAAAAAATAA
;     G-orf418 ==> end
  5177  ATACAAAATTAATTAAATAATATTCTTTTTATTATTTAATATTTTTGACTTTTGATTAGT
  5237  TATGTTATACGGAAGTTAATTAATAATAATAATAATAATTATTATTATTATTAATTTTAT
  5297  TACCTCCTATTTTATTCTTTTTAAGATAGGATATTTAATAATATTCTTATATAATAAATT
  5357  TTCAATACCCCCCGGGGCCAAGATGTAGTAGCATCTTGGACCCGGGGGGGGGGAAATTAT
  5417  TAATTAACCAAGAAAAATATGATTATAAGATTTTTATAATAAAAATTTTTATCTTTTTTC
  5477  ATTTATATTAAAATATTATAAATAATAATTATAATACTTATAATCTAAGTAGGACAAAAA
  5537  ATACTTTATCTATCTCACTCATTTTTATTATATAATAAAAGAGAGATATAAGATAGATTT
  5597  ATTAATGAAGAATATATTATAATATATATAAGTAAGGAAACAATTTTATAAGAATAGACA
  5657  AAAAAGTCTAATTA
;     G-orf423_1 ==> start /note=LAGLIDADG ;; evalue:7.3e-29
  5671  ATAACTCAAAATATGAAAAATATCTTATTCAGTAATTTTATTAAAATATTTAATTTATCT
  5731  TTACAAGATAAAAATTTAACAAAACACTTAGAAGAATTATTATTAAAAATTAATATTAAA
  5791  AAGGATTATAAAAAATTATCAAAACAAATAATAATTTTATTAAATAAAATAAATTATGAG
  5851  GATAATCTAAAAATTAGATTAATTGATTATTTATTAAGTTATGAAATTAATAGAATTAAT
  5911  ATACTAAATCTATCTTATTTATCACTAAATATAGAGACATTTGATTCACATTTTTCAGGT
  5971  TTTTTTGATGGTGATGGATCTTTTAGAACAGGTTATAGAAAAGGTAAAAGATATCTACCT
  6031  AAATTGGTAATTGAATTACATTATGATGATAGAGAATATTTAAATAAATTAATCGATTAT
  6091  TTTAAATTAAATAATATTATTTATTTTAGGGATAATAATACTAAAGCTGCTTTAATTATT
  6151  GATGTAGATTATAAATTAAAACCTTTTATTAAATTATTTGATAATAATAGTTTATTAACT
  6211  AAAAAATATTATGATTATATTTTATGAAAAGAATTATTTAATATTTATTATGATAATAAA
  6271  ATATCTAAACTAGATAAATTATCATTATGTTATAATATTTATTTAAATATTAATAAATAT
  6331  AATGATATTGAAAAATACCCTAGTGCAGAACATATTATTAATAATATTAATACTAATAAA
  6391  GTATTAGGTTTTATTGAAGCAGAAGGTCATTTTGGTATTAAACCTCAATCTCAAAAATAT
  6451  CTTACATCTTTAGAAATTACACAAAGAAAAGAATCTAGAGTATATTTAGAAGGTATTTAT
  6511  AATTTAATTGATAATTGAAAAGTAGATGATAATTGTACTTATAAATTAGAATCATTACTT
  6571  AAAAATTTATATCCGGATGGAGATAAATTAAGAGTAATAATTTTCAATTTAGATAATTTA
  6631  TATTATAAGATTGTACCCCTTATTTTAAATAATAATTTATATACACGTAAATCTATTGAT
  6691  TTTACTATGTGAACAGTTGCCATTATTATTAGAAAACACGGTTTACACCATCTTATTGAA
  6751  GGTATTAATTTATTAAATAAATTAAGATCTACAATAAATAAAAATAGATATAATCTTAAT
  6811  AATATAAACATTCCTTCTTTATTAGATATTTTACTAGTTTTATCTATAAATTCTATTTAT
  6871  GATGATTCAAAACCTCATGAAATTAATTATAGATTACATGCCTCTAAAACCAAATTAAAT
  6931  AAATTAAATTAA
;     G-orf423_1 ==> end
  6943  TTTATAATATTTATTATTAATAATTTTTTATAATTTGTTTATTTTATTTTTAAAGGCTAA
  7003  CCTTTAGAAGATAATAGCCTATGAGAATACCTTACGATAATTTTGCGATAGTTCCGCGCC
  7063  CCACAAGGGGCGCGGGACAATGGAATAGTTATAATTAAATATAAGATAGATACCCTTTTT
  7123  CTTTCTTTTTAGTTACTTTCAGTAATAGGGGTGAGAGGGGTAGATGATATTATATTATTT
  7183  AATATAAGTAATAATATTTTATAAGAATAGACAATAAAGTCTAATTAATTAATAGTAAAG
  7243  ATT
;     G-cox2 ==> start ;; mfannot: alternative ATG start pos 7234
  7246  ATGTTAAATTTATATTTTAATATTTTAAACGTTATTTATAACGATGTACCAACACCTTAT
  7306  GGTTGTTATTTTCAAGATTCAGCTACACCTAATCAAGAGGGTATTTTAGAATTACATGAT
  7366  AATATTATGTTTTATTTATTAATTGTTTTAGGATTAGTATCATGATTATTATTTACAATT
  7426  GTAAAAACATATTCTAAAAATCCTATTTCATATAAATATATTAAACATGGTCAAGTAATT
  7486  GAAATTATTTGAACTATTTTCCCTGCTGTAGTATTATTAATTATTGCTTTCCCTTCATTT
  7546  ATTTTATTATATTTATGTGATGAAGTAATTTCACCAGCTATGACTATTAAAGCTATTGGT
  7606  TTACAATGATATTGAAAATATGAATATTCAGATTTTATTAATGATAACGGAGAAACTGTT
  7666  GAATTTGAATCATATGTTATTCCTGAAGAATTATTAGAAGATGGTCAATTAAGATTATTA
  7726  GATACTGATACTTCTGTAGTTGTACCAGTTGATACACATATTAGATTTGTTGTAACAGCT
  7786  GCTGATGTTATTCATGATTTTGCTGTACCTAGTTTAGGTATTAAAGTTGATGCCGCTCCT
  7846  GGTAGATTAAATCAAGTATCAGCCTTAATTCAAAGAGAAGGTGTATTCTATGGACAATGT
  7906  TCAGAATTATGTGGAATCCAACATGGATTTATGCCTATTAAAATTGAAGCTGTTTCATTA
  7966  CCTAAATTCTTAGAATGATTAAATGAACAATAA
;     G-cox2 ==> end
  7999  TTAATATTTAGTTCCGCCCTATCCGCAGGTTCCAGCCCCTTCGCCTTCTAACGACGATTC
  8059  ATCTCCCCTCCGGGGAAATGGAATCTTTAAGGATAAGGGGCTGGTGACCCATTAATTTTA
  8119  TTAATAGTCCCCCCCCACCCGTCAGGGTGGGGGGGGACAATGGAATAGGGTGGGCGGGAC
  8179  GACGGAGTAGTTACCCCACGTCGAATCATAATACTGAACTCGACAGGGAATTATTAATAA
  8239  ATTTTATTCTAATCCACTAATATCATTATTATATGGTAATGGTTGAAAATATAAAATACA
  8299  TTAATAATTATTTTTCAAAATAATAATACCCGGCGGGCCAAGATGCAGTAGCATCATGGA
  8359  GCCGCCGGGGGATTTTATACCTCTCATTATATTTACTTTTCATAAGTTAATAAAAAAGTT
  8419  AATAGAAAGTGAGTATTAATAATATTCTTAATATACCTTCTAATTAATAACAGCCTTCCC
  8479  AAAAGATTAAACCTCTGAATTTATTAAAGGATGCATAATGATTTGGGGGGTGGGTTATAT
  8539  AATCCCCCGCCAAATGGGTCCATGATGCTACTGCATCTTGGACCATTTGATTTGGTTTGG
  8599  CGGGTTTTATTATATTATTTTCAGTATAATTTATTCTATTTAAAGTTGTAGGGTTTATTT
  8659  ATAATGTATAAGTAATATAAATATTTATATATTTACCCGTCAGGTCTATTCTACATCATG
  8719  AAAGGAGTCCGATGGGTTATTTTTAAATAATAGATTTTAAAGAGAGATA
;     G-trnF(gaa) ==> start
  8768  GCCTTTATAGCTTAGTGGTAAAGCAGTAAACT!GAA!GATTTACCTACATGTAGTTCGAT
  8826  TCTCATTAAGGGCA
;     G-trnF(gaa) ==> end
  8840  CTTATATTTATTAATTTTATA
;     G-trnT(uuag) <== end
  8861  TGTAAATACTGAGATTTGAACTCAGATCTTATGCAC!CTAA!AAACATATATTCTGCCAA
  8919  TTAAATTATATTTAC
;     G-trnT(uuag) <== start
  8934  TATATTTATAGTCTCATCAATATTTTAGGATAAATGAGACAATGAAGATTCCCGCCCCCC
  8994  CACTAATCCCTGCGGGGGATATTGGGCGGGGGTCGTCGTTAGAAGTTAAGTTGTTTTATT
  9054  TATAAAACTATTCCATGGTTCCCCCAACCAATAGGTTCCAGCCCCTTCGCCTTCTAACGA
  9114  CGATTCATCTCCCCTCCGGGGAAATGGAATCTTTAAGGGGGGCTGGTGACCCTTTAATTA
  9174  AATTTAATTAATAGGGGGGGAGGGAGGGACTATATTGTATTTATTTTAATTTATATTTTA
  9234  CTCTTATTTTATAATTACATCTCAACTGATAAGCTGGCATTATAAAGTAATTCCGTTCAT
  9294  CAGTGTTAAGTTAATGGAGCATTGATATATAATATAAATATTTACTTACTTATATACTCC
  9354  CCGGCGGCTCATAATTATGATGCAAATTTAGCATCACTGGCCGCCGGGTATATATGTATT
  9414  ATATTTGTATAAGTAATATAAGTATTATTTTATAATAATTATTACTATAAAATCTTTCCT
  9474  TATATATCAATAGGATATATATAAATATAACACTATATCCCCCGCCGAGTCCATGATGCA
  9534  AATTTAGCATCATGGCTCGACAGGTATTTTCTTAATATATTTATAAATAAAATTATTATT
  9594  AAAGTAATTTTATTTTATTATTTAAGAATATTTTCGTCCCCCCGTTAACATAACATAACA
  9654  TAACATAACATAACTCGCAGGTGGTATAATATAATATGGAGGGGATGGGTTATCGTTAGA
  9714  AGTAAGGTATAATAAAAATTAATTTATATTTTTAATATAATTATTTTGTGATTCCGTTCA
  9774  GTCTATTTTGATAAGTAAGTTATATATTTCTTTTTAAATATAGCAAGATAGAATTAATAT
  9834  AATATTACCCTTCTCTTTTTTAAATCGAGGATTCACCCCCCCCCTACGGGGGGTGCGTAA
  9894  TCTCCGAACCAAGATGCAGAGCATCATTAAATGGACTCGGCGGGGGGGAGTGTAATATAT
  9954  GTAATTTTAGTTTATTATTTATATTATAAGTAAGTAAATATAAAGGTCCCCTCTATATCC
 10014  CTTCAGGGGATAATATGGTGGGATCCTCGTAGAA
;     G-trnC(gca) ==> start
 10048  GGAGATGTTGTTTAAAGGTTAAATTGTTAGATT!GCA!AATCTATTCATAAAGAGTTCGA
 10106  TTCTCTTCGTCTCTT
;     G-trnC(gca) ==> end
 10121  AATTAATAAA
;     G-trnV(uac) ==> start
 10131  AGGAGATTAGCTTAATTGGTATAGCGTTCGTTT!TAC!ACACGAAAGATTATAGGTTCAA
 10189  ATCCTATATTTCCTA
;     G-trnV(uac) ==> end
 10204  ATTATATATATTAATATATATCTTCCCCTCTTCTTAATATTATAATATGATAATTTCCTA
 10264  ATATCATAATATGGTAATATTATAATATGATAATTCCCTAACATTATAATATGGTAATTA
 10324  AAGGAAAAAGGATAGAACTATTATATATAATATATATATATATAATCTATTCCATTGTCC
 10384  CCCCGCCCTTACGGTTAATGCGGGGGAGGACTATTAACAAAGGAAATTTTTTTCATACTT
 10444  TTTATTATTAAATTATTTAATATTGGAAAATATACTTAAAATTATTATTATTATATAATT
 10504  TTAAGGTAAATGTTATAGATTATTAATTTTCCCCGTCGGGTCCATGATGCAAATTCTGCA
 10564  TCATGGCCCCATTTTATTTAATTTGGCGGGTAGGTAATATTATTATTAATATTTTAATAA
 10624  TAATATTTATTAAACATTAATCATATTTTAAATAATTATATATTAAAAAGATATATAATA
 10684  TTTATATATTAAGGATATTAAAATAACAAATT
;     G-cox3 ==> start
 10716  ATGACACATTTAGAAAGAAGTAAACATCAACAATTTCCATTTCACATGGTAGCACCTTCA
 10776  CCATGACCAATTATGGTTTCATTTGCATTATTATCATTAGCATTATCATTAGCATTAACA
 10836  ATGCATGGTTATATTGGTGATATGAATTTAGTATATTTAGCTTTATTTGTATTACTAGCT
 10896  AGTTCACTATTATGATTTAGAGATATTATTGCTGAAGCAACATATTTAGGTGATCATACT
 10956  ATTGCAGTAAGAAAAGGTATTAATTTAGGATTTTTATTATTTGTAGTTTCAGAAGTATTA
 11016  ATTTTCGCTAGTTTATTTTGAGCTTACTTTCATTCAGCTATGAGTCCTGATGTACTATTA
 11076  GGTGGAGTATGACCTCCAGTTGGTATTGAAGCAGTACAACCTACTGAATTACCTTTATTA
 11136  AATACTATTATTTTATTAGCATCTGGTGCTACTATTACATATAGTCATCATGCTTTAATT
 11196  GAAGGTAATAGAAAAAATGCATTATTAGGTTTATTAATTACACTTTGATTAATTATTATT
 11256  TTTGTTACTTGTCAATATATTGAATATACTAATGCAGCTTTCACTATTAGTGATGGTGTA
 11316  TATGGTTCAGTATTCTATGCAGGTACTGGATTACATTTCTTACATATGGTTATGTTAATC
 11376  ATTATGTTAGCTATTAATTATTGAAGAATGAGAAATTATCATTTAACATCTTCACATCAT
 11436  GTAGGATATGAAACACTAATCGTATATTTACATGTCTTAGATATTATTTGATTGTTTTTA
 11496  TACATTATTTTTTACTGATGAGGAGTATAA
;     G-cox3 ==> end
 11526  TAATAATTTCGATTAAAAATCGAAAATAAATATAAATTAATCATTTAAATTTTTATAGAG
 11586  GGATATTTAAAAATTTATAAATATTCTGAAGTAAAAATAAATAGTAGAAAATATACTAAT
 11646  ATAGATAATATTCTTAATTCTCTTATGGGGGAGTCAATTAGATTTATTATATTATTTGTT
 11706  TTAATTTAAATAACATAAAGTAGTAATATTTTAATAACCCACCGAGCCATGATGCAGAGC
 11766  ATCATGGTCTCGGGGGGGGGATATGTTAATTTTATTGCCTTTAAAATAGCATTAATAGTC
 11826  CCCCCGCCTGTCAGGGCGGGGGGGGGGGACAATGGAATAGTATTAATTTATGGTTTACAT
 11886  TATATTAAAAAAGGTAATAATTTAATAATAGCTGCCGGACTCATTTAATGATGCATTATG
 11946  GAACCCTCCATTCGCATTCAATGGGGATATTATATATATTATGTAATAGTAATTTAATAA
 12006  ATATTAATAAATTACCATGAATTATTAAATATGGATCCTATTTACAATTTAAATTTATTT
 12066  CAAAAAACAAATAGTCCCTCCTCACCCAGCGGAAGGGGACCATGGAATAGTTTAAATTAT
 12126  ACTATATCTTTAATATATAATAAATTAGTACTAACAGGCGTATTTATTTTTGATTTAGAG
 12186  CATAATTTTATTATACTAGTAGGTGGCCAAGCTAAAACTGCTAAATATTTCAATATAAAC
 12246  CTTAGTGAAGTAGTTAGACATATTAGAAATGGTACTATTTTCATAAATAAATATTATTTA
 12306  AAATCACTTAAATAAATATGTAATAATATTGCTCCCATTTAATTTGGCGGGTTTTATAAA
 12366  ATAATTCTCTTCCACTAAAAAATTATTGGTAATCCTATTATATTATATGGATAACCGATA
 12426  AATAAAATATAATTGTTAGATATAAAAATAAGGAATAACTATAAGTAATAATAATATCAT
 12486  TAAAAAAGAGAATTATTTCTTATAATTATTATATTGTTATCTACCTCTTATTTTTAATA
;     G-orf106 ==> start
 12545  ATGGATAATATATTAAATACCCTTTTAGGGAGGAAGAGATTTATAAAATTGATAGTTCCG
 12605  CCCCCCCCCACAGGGGGGGGGCGGGACAATGGAATAGTTTCGTCCTGATTATGAAGGATT
 12665  GGACGATGAAGTAGAATAATATATAAATATATAAGCCACACACATCTGAAAGATAAGATG
 12725  TGAGTGGCCTGCAATACATATGTATATGCAAGCTATGTAACCATTCAGGGGGACATTGCC
 12785  TATATTTATAAAATAAATATAAGCTACGCTTATATTTTATATAAGCGTGGCCATACTCCC
 12845  CCCCTTAGGGGGGGGGAATAG
;     G-orf106 ==> end
 12866  CTA
;     G-trnL(uaa) ==> start
 12869  GCTATTTTGGTGGAATTGGTAGACACGATACTCT!TAA!GATGTATTACTTTATTGTATG
 12927  AAGGTTCAAGTCCTTCAAATAGCA
;     G-trnL(uaa) ==> end
 12951  TATTCTTTTCTTTTCCTAATTAATAGATTAAGTTACCTTTTAATTATATACTTCCTCTAT
 13011  TTCATTGTCCCGCCCCGCATTAACCGATGGGCGGAGGGGGGGGGGACTAATTAACAAAAA
 13071  ATAATATTAATAATTCTATATTATTATTTATTATAGGTTCCCGCCCGCCGTAGGTTCCAC
 13131  CCCCCCTAAAGGGGGGGGTGGTGACCCATGTATGAAATAAATAGGCGGGCGGGGCCCTCG
 13191  GTAGAAGGTAAAAATATATATTTTTATAAAGTATTAAGCTACACACATCTTATCTTATCT
 13251  TATCTTTCAGATGTGTGTGTGGCATGCTACGCAAGTTATGACTTGGCTTGACGGTCGGGA
 13311  CATGGCATATATTTAACAAATATAAGCTACACACATATTTTATATGTGTGTGGCATGCTT
 13371  TGCAAGCTATGTCTTCGCTTCGGGGAGACATGGCATATATTTAACAAATATAAGTTAATT
 13431  AATATAATATTTTAAATATTTTATTAATTTTCTTTTAATAAAAATATAAAGTATATTATA
 13491  TTTTCGTTCCCCCTCTCTATCAGAGGGGGGCTAATGGAGTAGTTCCGCCCATCCCTATAC
 13551  CTATCCCCCGCAGGGATTAGTGGGGGGGCGGGCGAGACAATAGAATAGGGAAGAGTATTT
 13611  ATATATTTTATATAAATAATTAGGATAAATACCCCCGCCAAATCAAATGGCTCCATGATG
 13671  CAATTTCTGCATCATGGGCCGGGGGGGTAATAAGTATATTAATTTAAAAAAAATTATAAT
 13731  AAAATTATTGGATGAGATTATTTAATAATAATTAA
;     G-trnQ(uug) ==> start
 13766  TGAATCGTAGACTAATAGGTAAGTCACCAAAAT!TTG!AGTTTGGAGTTTGTTTGTTCGA
 13824  ATCAAACCGGTTCAA
;     G-trnQ(uug) ==> end
 13839  ATTATATATACCCGGGGGCCAATGATGCAGAATAAAGTATCATAATTATGAGCCGCCGGC
 13899  GGATTATATTATAATTATAAATAAAATGAATTTCCAACAATTAATTTAAAAAAGTATTAT
 13959  AGAAAGGATTTTAGTAATTTAATTTGTTAAGGTAAACTAGGAAGTAATTTCATTGTTTCT
 14019  AATAGTTCCGCCCGCCCCACTGGAGATATTGGGCGGGATCATGGAATAGGTAAGACAATA
 14079  AAATAGATAATTAAGAGAGAGAATCCTTCGTTAGAAGGTTTAGATACTAATGAGGTTTAT
 14139  ATAATTAATGTACCCCCGGGGCCAAGATGCAGGAGCATCATGGACCCGGGGGGGGGTATA
 14199  TATAAATTATATATAATAA
;     G-trnK(uuu) ==> start
 14218  GAGAATATTGTTTAATGGTAAAACAGTTGTCT!TTT!AAGCAACCCATGCTTGGTTCGAT
 14276  TCCAGCTATTCTTA
;     G-trnK(uuu) ==> end
 14290  TAAATACCCCCTACAACCCCCTGCGGAGTTCTTAGGGGGGGGGGGGGTAATCTGAAAATA
 14350  AAGAATAATTTAATATTCTTCTTTTTTTAGATATATATTCCCCCGTCGAGTCCATGATGC
 14410  ATCATGGCTCGGCGGGTATTATATAATAAATTTAATTAATTAAAATAGCTACGCCCCCCC
 14470  TCCGGGGGGGCGTGGCCATACCGCGCCCCAGGGGGGCGCGGGATA
;     G-trnR(ucu) ==> start
 14515  GCTCTCTTAGCTTAATGGTTAAAGCATAATACT!TCT!AATATTAGGATTCCATGTTCAA
 14573  CTCATGGAGAGAGTA
;     G-trnR(ucu) ==> end
 14588  TATTATTTATAAGTAATAATAATATTTAATACCCGTCGAACCATAATACCAAAATATCTA
 14648  TTATAAGTCAGGAGAGGTGGGTAAATATATTAGGAATTTATTATATCTTATAATTTTCAT
 14708  CTAATATTAATATTTCTGTTAAAATAATGATAAAATTACGAAGATATATATAAAAATATA
 14768  TTATTATTTTAATATAATTTAATAAATTTCCCTGCTGAGTTAATCATGCATATAAATTCT
 14828  GTATCATAGTATGGCTTGACGGGTATTTTCTTATTAATTTAATAAAAATAAATAAAAAAT
 14888  AGTCCCCCTCACCCCCCCCCCAGCGGGGGGGGGGGGGTAGACAATGGA
;     G-trnG(ucc) ==> start
 14936  ATAGGTATAAGTTAATTGGTAAACTGGATGTCT!TCC!AAACATTGAATGCGAGTTCAAT
 14994  TCTCGCTACCTATA
;     G-trnG(ucc) ==> end
 15008  TAAAATATATTCCCCCGCCGAGTCCATGATGCTTTGCATCATGGGCTCGGCGGGTATTTT
 15068  TATGTAAATTATTAAG
;     G-trnD(guc) ==> start
 15084  GGATCTGTAGCTTAATAGTAAAGTCCCATCTT!GTC!ACGATGGAGGATGTCAGTGCAAG
 15142  TCTGATTAGATTCG
;     G-trnD(guc) ==> end
;     G-trnS(gcu) ==> start
 15156  GGAAAATTCACCATTAGGTAAGGTAGATTATTT!GCT!AAGTAATTGAATTATTATTCTT
 15214  ATGAGTTCAAATCTCATATTTTCCG
;     G-trnS(gcu) ==> end
 15239  ATTTAATTAATAA
;     G-trnR(acg) ==> start
 15252  ATATCCTTAATTTAATGGTTAAAATATTAGTAT!ACG!GATCTAATTATATAGGTTCAAT
 15310  TCCTATAGGATATT
;     G-trnR(acg) ==> end
 15324  AAATATATCCACCCCATTCCTCATCTATATAATAGTACCAAGGATATATTAAACATTAAT
 15384  TAATAAATACCTTCTAACGATAATCCTGCCCCCCCCGAAGGGTACGGGTACCCTTCGGGG
 15444  GGGGTATATTTAATAAAGATCATTAATCTTTTTAGATGTATAGCTTATATAGTATAGTGG
 15504  ATTATACACATCTTTTTCTTTTCTTTCAGATGTATGTAGTTTATATTTCCCCCATTTTAT
 15564  TTCATTTGCCGGCTCCTAACCATGATGCTCCTGCATCACTGATCGGCGAGTATATATACT
 15624  TTGTTAACCCTTCGAAGGGGCCCCCCTTATGAAAAATGAAAAGGGGGGGGTGGATTAAAG
 15684  GAAATCTCCATCTTCAGGAGAAGAGAGTAGATTAAATGAAATGGTATGACAAAATAAATA
 15744  GTATCGTAATAGTTAGTAGGATGGTTACTATGATTAAATAATATAGGTAATAAAGTTACC
 15804  TTTTAGTAGGTTAGGTATAAATAGCTTTTTCTTTTAAGATTATATTACAAGAAGAGGGAA
 15864  TTATAACATA
;     G-trnH(gug) ==> start
 15874  GGTGAATATATTTCAATGGTAGAAAATACGCTT!GTG!GCGCGTTTAATCTGAGTTCGAT
 15932  TCTCAGTATTCACC
;     G-trnH(gug) ==> end
 15946  CTTCTTTCATATTATATCGAGGGCCCACACCCCCTTAAGATTATATTTCCCGAAAGGTCC
 16006  CACCTGCCTAAAGGCAGGTGGAGATCAATTAATGAAATGAATTAATAGGGGAATTAATCG
 16066  TCGTCGGAAGGCGAAGGGGGGTGTGGGTCTTCTAATAATTAAATAATAATTAAACCAATC
 16126  TTATTTTTATATATTTTTATAATTTCCCCCCATTTTATTTCATTTGCCGAGTTCATGATG
 16186  CTTTGCATCATGGTATGGCTCGGCGGGTATTAATAATTATTTTAAATATTATTTCTAATC
 16246  TATTATCTTACTTCTCATAATAGATAATAATTAATAAATTA
;     G-trnM(cau)_1 ==> start
 16287  ACTTGTATAGTTTAACGGTTAAAACATTTGTCT!CAT!AAATAAATAATGAAAGGTTCAA
 16345  TTCCTTCTACAAGTA
;     G-trnM(cau)_1 ==> end
 16360  TATATAAAACTACATATTAATATATCAAATATATTCCCCCAATTTGCCGGGTCCATGATG
 16420  CTCTGCATCATGGCCCGGCGGTTTATTTGATACAATAAATAATATAATTTATATATATAT
 16480  TATAATTAGATTCTCATCTTTACCTTTTTATAAGGTGAGGTTCTTGATTATAGATTATAT
 16540  TATTATATTGAATAAATAAATAAATAATAATAAAGATTA
;     G-rps3 ==> start
 16579  ATGACAAAAAATTTAAATTTATTAAAATTATTAAACAATAAATTAAATATTAAGAATAAA
 16639  GATGATAATAAATTATTATTAAAAACATTATTATTAGAATTAAATAAAAATAGATTATCA
 16699  AAAAATATTATTGATAATAAAGATATTAATAAATATATAAATGAATTAAGTAATAAAGGT
 16759  AATAAGTTACAACATATAAATAATATAAATAATTGACTAACACAAATTTATAATTATAAT
 16819  AAGAATTTAGAAATTCTAACTCTTATAAAAGATAAAATTTTACTTAAATTATTATATAAA
 16879  TTTATAACATTAAAATTAAATATAAATAATATAAATTTTAATAAGAAGATTATTATTAGT
 16939  AAACCTATTTTTCAACATACTATTAATAATTTAAATATTAAATTTTATTATTATAATAAT
 16999  TCATTATATAATATTAATAATAATAATTATAATACTTCTGGTACTATAAATATTATAAAT
 17059  TCAATGGGAGGTTATTATATAACAATAGTATCAAAAATAATGAATTTATTAAATAATAAT
 17119  AATAATAATTTAAGTAAAATTTTAAGTTATTATTATAATAAAAAAGTAACTATTGAACCT
 17179  ATTAAATTATCATATAATTATTTAAATAGTGATATTTTTAGTAAATGTATTAGTATAGGA
 17239  GATATTAATAAATATAAAAATGGTATTAAAAATGAATATTCACGTTTATTAAATAATACT
 17299  ATTCCTAAATTAAATGATCAACTTATTTCTATAAATTATATTAATAATATTAAATATATT
 17359  AATAAATTAAAATATAATAATATTATTAATAATATTAATAATAATAATAATAATAATAAT
 17419  AATAATTTAAAATTAAATATTAATAATATTTATAATAATATAAATATTAATAATATTCCA
 17479  ATAAATATTTTAATGTTTAAATATTTAACAGGTTGATCTATTACATTTAATGGTAGATTA
 17539  TCAACAAGTAAATCTATTTCTAGATCTGAAACACAAAAAGTATTAGTAGGTACTTTCCGT
 17599  AATAAAAATTATTTATGAAGTAATATTAATAATATGTATAAATTAAATTATATCTCCGCT
 17659  AATCATAATTTATCTAATACATCTAATATTAATAAAAATGGTAAATATAATATTAAAGTT
 17719  AAATTAAATTATATTTAA
;     G-rps3 ==> end
 17737  TATAAATATTATTCCCTATTGACATGGGCCCCACCCCCCGTAGGGGGGTGGGAACCTATC
 17797  TTTTATTTATATATAAATATTACTCTATATTTCTTATTTATATATAAATAATAGTAATAT
 17857  TTTATTTATACTAAACTTATATATAATAATCCCTTCCTTATCTATAGAAAGGAAATTATA
 17917  TAAAATTGATAATATTCCTTATTATATATATTCATCATATATTGCCCACCAGCTCTATGA
 17977  TACAAAGCATCATTGAATTAAATTAAATAAACTCGGAGGTCATCATCTTCCGGAGGGGTT
 18037  AATGTGGGACCCTCGATAGAAAGGGGATCTATTATAATATTTTTATAACAACCCTATCGA
 18097  TCCGATGGTTCCACCCCTATACCTTACCCCTAAGGATATGATATATATGGGGATTAATAT
 18157  TAATGTGGGCCATCGTTAGAAAAGAAGGTTGGTTACTTTATAATTCTATTAAAATTAAAT
 18217  GTTATTAAAAAATTAATATTTATCTTTCTTCCTTATTACAATAAATTATAGATTCTTCGT
 18277  TATAATATGCAGATGCAATAACCTTTAATAAAGGAGGGAAAGAAAAGGAATAATATATAT
 18337  ATTATGTATATATAAGTAATAATAATAAATTATTTAATTAAGTTTCCGCTCATACTATTT
 18397  ATTTAATTCATTGGTCACCAAATTCCCCCTAAAATTAAAGAGGGATGTGGTATCCTATTT
 18457  ATTTAATTCATAGGTACTCGCCCCACTAAAGACACTAAAGGGGGGGGGGGTAGTGTGATA
 18517  CTTAACAGGTATAATAACGGAGTATAAATACTAATTAAATATATATAAATAATACCCGCC
 18577  GGGTCAAGATAAGATGCAGAATTTGCATCATGGACCCATTTTAATTTTATTTGGCGGGGA
 18637  TTATATTAATTGACTTTATTTTCTAACGACATGAAGGGTCCACTTTCTTAACCTCTTCAG
 18697  AGGGACCTTCCCTCAAGATAAGGGTAATAAATATAAATTAAATATCATAAGTCTCCGCAG
 18757  CAATGGGGGACCATCCTTCCCCCCCTCTGGGGGATAGTCTGTTTTATAATTACTTCGTAA
 18817  TATTTATAATTAATTTGTAAATTATAAAAAAATCCTTAATTATATAATCCTTCCTAACAC
 18877  CATATTATGGTGTTGGGGGAGAGGGGTGAAGGTATATAAAATTAGTTAATAAAAA
;     G-trnY(gua) ==> start
 18932  GGAGGGATTTCCAATGTTGGTAATTGGAGTTGAGCT!GTA!AACTCAATGGTTTCTACCT
 18990  TCATAGGTTCAATTCCTATTCCCTTCA
;     G-trnY(gua) ==> end
 19017  AATATTCAATCTAATCTAATTCTTGCTAAGTTCATTTAATGATATATCTTGGATCAGCGA
 19077  GTAATATTATTTATATTAAGAATAATATATAAATATAACCCGGCAAATTCAAATAAAATA
 19137  GGGCCATGATACAAAGCATCATTAATTGGACCCACCGGGGAGGGATTATATGATATTAAA
 19197  AAATATATA
;     G-trnN(guu) ==> start
 19206  GTCTTTATAGCTTATCGGTTAAAGCATCTCACT!GTT!AATGAGAATAGATAGGTTCAAT
 19264  TCCTATTAAGGACT
;     G-trnN(guu) ==> end
 19278  TATTTATAATAAAGTTATAAATAATTATTACTTTATTAAAAATAATAGTTAAATAATAGC
 19338  CCATCGAATTTAGGTTTATTTAAAGATACTCTACATCTATGTCTAATGGGTTATAAAATC
 19398  CCTCATTTTATTTCATTTATTTGCTGGGATTATCTCCATTTAAAGATGTTTCTGTATCTT
 19458  GACCTGGTGGGTATATTATTATAATGTATAGGCCCCACACCCTTTGGTGTAAATTAAATG
 19518  TGGGGTCTTTGGTAGAA
;     G-trnA(ugc) ==> start
 19535  GGGGTTATAGTTAAATTTGGTAGAACGAATGCGT!TGC!ATGCATTTAATATGAGTTCAA
 19593  GTCTCATTAACTCCA
;     G-trnA(ugc) ==> end
 19608  TATATATATATTATAAA
;     G-trnI(gau) ==> start
 19625  GAAACTATAATTCAATTGGTTAGAATAGTATTTT!GAT!AAGGTACCAATATAGGTTCGA
 19683  TCCCTGTTAGTTTCA
;     G-trnI(gau) ==> end
 19698  AATTAATATAATCCCCCCAGATTCTTTGCCGGGTCCATGATGCTCTGAATCATGGCCCGA
 19758  CGGGTAGTATAAATCTTATAGTGCTTAGCACTATGATATAATATCAGGAATATATTATTT
 19818  ATTATATAAAGGCCCCCCCCGAAGGGGGGGGCCACGTAGAA
;     G-trnS(uga) ==> start
 19859  GGATGGTTGACTGAGTGGCTTAAGGTGTAATATT!TGA!GCTATTATTAGTTTTAATAAA
 19917  CTACGTAGGTTCAAATCCTACACCATCCG
;     G-trnS(uga) ==> end
 19946  TAATATATATATATAACTATTCTATGGTCCCTCCGACCGCTGGAATTTTTCGGGGAGGGA
 20006  CTATTTCGTTGTTTTTATTATTAAGTTAGATTCCTATCCTTTTAACTTTAACTTTAATTT
 20066  TAACTTTTGAGGATGGGGTCTTGTAGAAGATAAATATAACTATTTCATGGTTCCCCCCCC
 20126  GCCTGCTGGGCGGGGGGGACTATTATATATATAAGTAATAATAATATAATATTTTAAAAT
 20186  AATTAATATAATCTCCCCTGCCGACTTCATGATGTTTTGCATTATGAATCAGTGGGTATT
 20246  AGGTTATAATATATTATAAAAATATAAGAGAAAAATAAAAT
;     G-rns ==> start
 20287  AATATTAAGAACATGATGTTGGTTCAGATTAAACGCTAAATAAGGACATGACACATGCAA
 20347  ATTAAACGTTTATTATAAATATTATAATAAATATGTAGTGTATACGTGAGTAATTTATAA
 20407  GGAATTTAGAACTATAGAATAAGTTAAATGCTTAATAAATATATATATATATATATATTA
 20467  AAGAATATTCGATAGTTCCACACCCCCCGAAGGGGGGGGTGGGGCGTCGTTAGAAGAATA
 20527  TTTGTCTATAGTCAAGCCTATAATGGTTTAGGTAGTAGGTTTATTAAAAGTTAAACCTAG
 20587  CCTTCGATCCATAGTTAATAATTAAAGTTATAATGACCACGTTGACTTTGAAATATAGTC
 20647  AATATCTAAATGATACAGCAGTGAGGAATATTGAACAATGATCGAAAGATTGATTCAGTT
 20707  ACTTATTAGGATGATATATACTAATTAATTATATATTATATATATAATAAATATAAATAT
 20767  GTAAATTGATTAAAAATAAAATCCATAAATAGTGAAAATAATGATATTAACTACCATAAA
 20827  TATTATTATGGGTATAATATATTTTATATATTATATTTTAATAGTCCTAACCAAAATTTG
 20887  TGCCAGCAGCTGCGGTAATACAATGGGGGCTAGCGTTAATCATAATGGCTTAAAGGGTCC
 20947  GTAGAATTATTTATATATATAATCCTAATAATAGGATAATAATTAGAGTTAATAGATTTA
 21007  ATTAAAGAATTATAATAGTAAAGATGAAATAATTATAATAATTATAAGACTTATATATGT
 21067  GAAAATATTAATTAAATATTAACTGACATTGATGGACGAAAGCTAGAGTAGCAATACGGA
 21127  TTCGATACCCGAGTAGTTCTAGCTGTAAACTATGAACACCATAATTTATTAAAGATATAA
 21187  TAAATTATAAATGAAAATGTAAGTGTTCCGCCTGAAGAGTACGTTCGCAAGAATGAAACT
 21247  CAAGACAATAGACGGTTACAGACTTAAGCAGTGGAGCATGTTATTTAATTCGATAATCCG
 21307  CGACTAATCTTACCATATTTTGAATATAATAATTAATTAATTATACAGGCGTTACATCGT
 21367  TGTCTTCAGTTCGTGCCGCAAGGTCTTAGATTAAGTTCATTAACGAACATAACTCCATAT
 21427  ATATAATATTTAATTATATATAATATTTATATTATCATATAAAATGAAAGGAATTAAGAC
 21487  AAATCATGATGATCCTTATAATATGGGTAATAGACGTGCTATAATAAAATAATAATAAAG
 21547  TTATATAATAACCCTTATCAAGTTATAATTAATAACATAAAATATTTTAATCTTTAATAT
 21607  ATATATATATTATATATAATATGAATTATAATCTGAAATTCGATTATATGAAAAAAGAAT
 21667  TGCTAGTAATACGTAAATTATTATGTTACGGTGAATATTCTAACTGTTTCGCACTAATCA
 21727  CTCATCACGCGTCGAAACATAATATTATCCTAATATATATATATAATATATTTTAGATAA
 21787  ATATATTATATCTTATATAGAAGAAATATAATGAATTGATGCGAAGTTGAAATACAGTTA
 21847  CCGTAGGGGAACCTGCGGTGGGCTTATAATTATC
;     G-rns ==> end
 21881  TTTAATATTCTTCCCCCCCCCCCACACCATTCAATGAAATGGATATAAAAACCTCCTTTC
 21941  ATTATAATTAATAATCCTTCTATTCTAATGATGATCACACTTCATTAACCTTAATTTTTC
 22001  GGATGACCTCCAAGATTATTTAATGATGTAGATACATTATGAATTAAATTCAGTAGAATC
 22061  ATATTAATTATTATGATAAGATAAAACTATTCCATGGTCCCCTCACATTACCCGCAGGGT
 22121  GGGGTGACTATTATATAAATATTATATTTTAATGAAGATAAATTTATTCGTTAGGTTCCC
 22181  GCCCCCTTCGGGGGCGGGGCCCTCGTAAGAAGGTCCATTTTATATTATGGTATAGTGATA
 22241  TAGGTTTATTTAGTATTATAATAATAGTAATATAAGTATAGTTCCCCCCGCCGAGTCCAT
 22301  GATGCTTTGCATCATGGTATGGCTCGGCGGGTATTAATATTAATTCAAATAAAAGATTCC
 22361  CGCCCCCCCCGCAGGGGATTAGGGGGGCGGGGGTCGTCGTAAG
;     G-trnW(uca) ==> start
 22404  AAGAATATAGTTTAATTGGTAAAACTATTGATT!TCA!AATCAATCATTAGGAGTTCAAG
 22462  TCTCTTTATTCTTG
;     G-trnW(uca) ==> end
 22476  ATAAATATATATAAG
;;     rnl ==> ;; mfannot: 5' +/- 50 nt
 22491  TAATGAATAATAGATTTGAAATATTTATTATATAGATTTAAAGAAATAATCATAGAATAC
 22551  ATAAGTTATTAATAGTTATTAGGTTACTAATAAATAAATAAAAATTTATTTTAATACCTA
 22611  AGGGAAACCAAATTTATATATATATTAATAATATATGTAGTAATAAATATACTAAGTGAA
 22671  CTGAAACATCTAAGTAACTTAAGGATAAGAAATCAACCGAGATATTATGAGTATTGGTGA
 22731  GAGAAAATAATATAGTTAATAAATAAATGGTAAGTATTATGTAATATAATTATGTAAGAA
 22791  TATAGGACAAACTAGTTCTAAAACTAAATACTATTAATAAGCAAAATAAGTACCGAAAGG
 22851  GAAA
;;
 22855  GTATGTAAATGGTTATTTTATAAGTAATCATAGATATAAAATTTATATTAATGATGTACC
 22915  TTTTGTATAATGGGTCAGCAAGTAATTAATATTAGCAAAATAACAAATTATAAATAAATT
 22975  GATAATAAGTTAATATTAATTGACCCGAAAGCAAATGATCTTACTATGACCAGACGGTTA
 23035  AACGGTCGAACAGGTTGATGTTGCAATATCATCTGATGAGTTGTGGTAAGTAGTGAAAGA
 23095  CAAATCTGATTTGCAGATAGCTGGTTTTCTACGAAATATATGTTAGTATAGCTTTTATAA
 23155  TAATAATTATTATAATATACCTTCTAACGAAGATATATTATAAAGAACGGTACAGCAACA
 23215  AATATATTTAGGGGAACTATTGTAGTTTTATCAAAAATATTTGATCTCGAAATGTTTAAT
 23275  TAACCTTCTTACGAGGGTCCCACCCAATATCCCCGCAGGGGGGGGGGGGGGACCTTCAAT
 23335  ATAATAATATATATAATATTATTATCCATATCTAAAAGATGTGGTGCTGAAGGGGATTAT
 23395  AAAAAGTCAGATTATGTGCGATAAGGTAAATAATCTAAAGGGAAACAGCCCAGATTAATA
 23455  TATAAGGTTCCTAATTATAAATAATAAGTGAAATAAATATTAAAATATTATAATACAATC
 23515  AGTTAATGGATTTGACAATAACCATATTTTTAATGAACATGTAACAATGCACTGATCTAT
 23575  CATCTCCTATATAGAGATATTCTATATTTACCTATCATCTTTGATGATACGTTAATATAT
 23635  TAAATAATATTATAAATTACTCATATTGAGATTCCCGCCCGCCCCGCAAGGGGCGGGTGG
 23695  GGGTCGTCGATAGAAGTATTAATAAACAATATACGGATCTTTATTTTATTATTAAGAATT
 23755  ATTTAACCGAATATTTAAATATTATTATTAATATTAATAGTAATAATATGGTAGTAGAAC
 23815  ATTTAATGAAGAAGTATATTAATTATCAATTAATATATAATAATAATAGATTTATTATTA
 23875  GTAATTAAATAGAGAATGCTGACATGAGTAACGAAAAAAAGGTTAAACCTTTTCACCTAA
 23935  AACATAAGGTTTTACTATAAAAGTACGGCCCTTAATTAAATTATATAAATATAATCTAAG
 23995  ATAGGATAATTCTAAATTAAATAACCCGCCGGGCCACGATGCAGAGCATCATGGACCCGG
 24055  CGGGGGCATATCTTTTATTTATTTATTTTTTTTAATAAAAATTATAAAAGATCAAGAAAT
 24115  ATATTTAATTTATACCGTAATGTATACCGACTCAGGTATGTTAGTAGAGAATATTAAGGT
 24175  GAATTAGATAATTAAAGGGAAGGAACTCGGCAAAAATAGCTCTAACGTTAGTCAATAAAG
 24235  AGATATAAGAACAAGGTTGTACAACTGTTTAATAAAAACACCGCACTTTGCATAAACGAT
 24295  AAGTTAACGTATAAGGTGTGAACTCTGCTCCATGCTTAATATATAAATAATATTATTAAA
 24355  TGATAATATTATTAAATTTAAGTAAATAGCAGCCTTATTATGAGGGTTCTAAGGTAGCGA
 24415  AATTCATTGTCCAATAATTATGGTCCTGCATGAATGACGTAATGATACAACAACTGTCTC
 24475  CCCTTTAAGCTAAGTGAAATTAAAATCGCAGTGAAGATGCTGTGTACCTATAGTGTGACG
 24535  GAAAGACCCTATGCAGCTTTACTGTAATTAGATAGATCGAATTATTGTATATTATATTCA
 24595  GAATATTAAGTAATTGATTAAATAAAAATGAGATACTTATTATAATAATATAATAATTCT
 24655  AATCTTATATAAATCCCCACCCTAAATCATAATACAAAATATTATAGATTTGGTAAAGGA
 24715  ATATTTAATAGATATTATTCTTAAATAAATATATAATATATATCATAATACAAAGTATTA
 24775  AGTAAATAAATTATATAATAATAAGAGACAATCTCTAATTGGTAGTTTTGATGGGGCGTC
 24835  ATTTTCAGCAAGAATATCTGAATAAGTCTATATATGTATTATAGTATTATTAATATTAAA
 24895  GATTCTCGTTCCTCTTTGGAGGGATGGGAATCTAGTTAAAAGTATATATTATATATATTA
 24955  ATTATAAATAGGAATATATTAATTTTTTGAATTAATATATTTTAGTAATAGATAAAATAA
 25015  TGTATAGTAAAATTGTCTAGAAAACAATAATAATAATATATTTATTTATATATTATATAA
 25075  TAAAATGTATTAAATTAATATAATGGTTTAACTATGCAACAATTATAACACAAACAAGTG
 25135  AAATAAGTACGTAAGTATGGCATAATGAACAAATAACACTGATTGTAATGGTTATTGATA
 25195  ACGAATAAAAGTTACGCTAGGGATAAAATTACCCATTGTCCCATTATATTGTAAAATATA
 25255  ATTATTCAATTAAATAAATTGAAGTAAA
;; mfannot:     /group=IA (3.25e-23)
 25283  ttgggtgaattgcttaaatatccttaattaattaataataggacaataagcagcgaagct
 25343  tataacaactttcatatatatatatatggttataagaacgttcaacgactagatgatgag
 25403  taaagttaacaataattcatccacgagtgcccaatatcaaataaatataatatcataaaa
 25463  aaatatataataccccccgccgagtcctatccatgatgcaaataaattctgtattatggt
 25523  atagttcgaaaggtattatttaaattaagtattaaacaattttaagattattatatattc
 25583  tttttaaagggataatttatttgataatgatatagtct
;; mfannot:
 25621  AAACAATTTGGTAACAAATTGATAAATAAATATGTAATAATATTTATATAATAATAATAA
 25681  ATTGAACAGGGTAATATAGCGAAAGAGTAGATATTGTAAGCTATGTTTGCCACCTCGAT
;;
 25740  GTCGACTCTACCTATCCTCTTGGTTGTAAATGCTAAGAAGGGTTTGACTGTTCGTCAATT
 25800  AAAAGGTAACGTGAGTTGGGTTAAATACGATGTAAATCAGTATGGTTCCTATCTACTATA
 25860  GGTAATATTATCAACTTAAGTCTTATTCTTAGTACGCAAGGATCAGAATGAATTAATCCA
 25920  TGGTGTATCTATTGATTATTTTATAATATATATATATTATATATATATATTATCTATATT
 25980  AATTTATATTTTAAAATATTAATTCCATAAATATCATTTCATGATAATAAATGGAATATT
 26040  AAATAGTCATAGTAGAGAAGCTAAATTAATAAAAAATAAGTATTGAAAGCATATAAAATA
 26100  CGAAGTTGTCTTAAGATGAGATAATAATCTGATTATTTTA
;;     rnl ==> ;; mfannot: 3' -20/+180
 26140  TACTAAAATATATATTAATCCCCATCGAATTCAATGATACTTCTGTATCTTTATCCGATG
 26200  GATTATATTTATTATAAATATAAATATAAATATATATAGGTTTTTTATATATCTATATAA
 26260  AAAAATACTAATTTATCAGTTATCTATATAATATCTAATCTATTATTCATTTATATCCTA
 26320  AACCCCCCCTATCGAAGGAGACTATCATCTCATTAGAAGATTCGGTTCTCAATCTTTTAT
 26380  ACTTAAACTCTTAGCATTTCTTTCCACCATTCCTGAAGGGGATGAGGAGTATATATATTA
 26440  TATTATAATTATATTAAATACCCCCCAAGCCATACCATGATGCAAAGCATCATGGACTCG
 26500  GCAAATGGGGGGAATATATTTACCACTAGGTTCCCGCCCCCCGAAGGTTCCACCCCCCCC
 26560  CTAAAGGGGGGGTGGTGACCCATATATGAAATATATAGGGGGCGAGGCCCTCGTAAGAAG
 26620  GTCTATTTTATATTATGGTCTGGTGGGTATTAATAAAAATATA
;     G-trnT(ugu) ==> start
 26663  GTTATATTAGCTCAATTGGTAGAGCGTTCGTTT!TGT!AATCGAAAGGTTTGGGGTTCAA
 26721  ATCCCTAATATAACA
;     G-trnT(ugu) ==> end
 26736  TAATATTATCTTCTAACGACGACCCCCCCCCCTGCGGGTTATGTTAATGGGGCAGTAATC
 26796  TTCTTTTTTTATTTATTAATAATAATATAAAAATTAATTTAATTAAAGTAAGAGAATATA
 26856  TGTTTAAAATATATAACATATTATATTTACCCCTTACTGGACCTTATCTATAATGTTCTA
 26916  CATCTTATCTTAGCCTGGAGATTATCTCTTCTTCTTCTGGGTGGGTTAATATTAATGTTA
 26976  ATGTGGGACCTTCTTGTCGTTAGAAGTATTATATTAATAAGTAATATAACCCGCCAAATC
 27036  AAATCCAAATCAAATGGGTCCAAGATGCAGGAGCATCTTGGACCCGGCGGGGGCATATAT
 27096  AATATATATTTTTCAATATTATAATAATATAAAGGAATAATTGAGAGGGATATATATAAA
 27156  T
;     G-trnE(uuc) ==> start
 27157  GACCTTATCGTCTAATGGTTACGACATCATCTC!TTC!ATGTTGAAAATACCGGTTCAAT
 27215  TCCGGTTAAGGTTA
;     G-trnE(uuc) ==> end
 27229  TTAATAAAATAATAAATACCGATTTTTATTTAATTTATAAAAATAAACTCATAAAAATAA
 27289  ATATATACCCGGCGGCCAGTGATGCAAAGCATCATTAAATTAAATAATTAGGAGCCGCCA
 27349  TACCGGGGGAAATTATTCAATTATTATTAAAAAAATTAGTATTTTATATATAATAAATGA
 27409  AGAATAATTTCCCCGCCGAGTCCTATTCATAATGCAAATAAATTCTGTATTATGGTATGG
 27469  CTCGGCGGGTATTAAAGATATATATTGTATATATATATATAATAATTATATATTAATAAT
 27529  AAAAGATATATAATAAAAGCCATTAGATTATAATGTTTATGGATCATGAAATATATTTGA
 27589  TGGTGGATTATATAGATAATATAAATTTGTATATTATTTATATAATTAATAAATATATAA
 27649  TAT
;     G-cob ==> start
;     G-cob-E1 ==> start
 27652  ATGGCATTTAGAAAATCAAATTTATATTTAAGTTTAGTGAATAGTTATATTATTGATTCA
 27712  CCACAACCATCATCAATTAATTATTGATGAAATTTAGGTTCATTATTAGGATTATGTTTA
 27772  GTTATTCAAATCTGTACAGGTATTTTTTTAGCTATGCATTATTCATCTAATATTGAATTA
 27832  GCTTTCTCATCTGTTGAACATATTATGAGAGATGTACAACATGGATATTTAATTAGATAT
 27892  ATGCATGCTAATGGTGCTTCTTTCTTCTTTATTTGTATGTATATTCATATTGGTAAAGGA
 27952  TTATATTATGGTTCATATAGATCACCTAGAATTGTATTATGAACTGTAGGTGTTGTAATC
 28012  TTTGTCTTGACAATGGCAGCAGCCTTTTTGGGT
;     G-cob-E1 ==> end
;     G-cob-I1 ==> start /group=ID (2.50e-34)
;     G-cob-I1-orf388 ==> start /first_aa=Y /note=GIY ;; evalue:7e-20
 28045  tataaacacaatagcctaaaattatataaaaataatatgttattattaaataatatatct
 28105  tatcctattatctttaataataataattcaaaattaaatattattaatgttcaaaaacgt
 28165  tattattctaaaaagaatataaaaaaaacccgcaggcttatgaagcagagcatcattaag
 28225  ccagcgggggattatataacaactgataaatctattaatgaagtattaaaagaattaaat
 28285  attgaattattaaaagcatgagataatttagaaaataatttagtacgttcagatattatt
 28345  aatacagtaaaaaataaaacaggtatttatattattattaataaaattaataataaattt
 28405  tatattggatcatcgctaaataaattatatgaaagattctgtagacatttattaaatata
 28465  aatggtagtaaattattaaaaaatgctgtaaaattatatggtttaaataattttatttat
 28525  ggtattattgaatttaaagatataattcttgataattctaatattataaatgaaagatta
 28585  aaagaagaattagcattttcagaacttttatatattttaacattatcaccagaatataat
 28645  attttaactgaagcatattcaagtaaaggatataaacatactccagaaagtattcaaaaa
 28705  ataaaagatagttttacagaagaacgtcgtaaattattaagtaaaatacaatctaatata
 28765  aaaaataaatgacctgaagaacgtaaagaaaaattaagacaaattaatttaaataaagtt
 28825  gtttctcaaattacaagagataaattatcagataaaagtagtaaaactattagattatat
 28885  aatataaataatcaattattatgtagttttaaaaatattatagtagcaagtcactattta
 28945  tgtactagtcaaaaaactattttacgttctttaaataaaggaattatttatgttcctact
 29005  gtatttataccatatttaaatatagaatttttatctaataataataatattaaatctttt
 29065  attagtcccgcccagccctgacgggcgggacaacggagtagtaataatgatttaatatat
 29125  attaattctagaaaaaaaatttcatctaaaaaatcaggtattataccattttcttgaaat
 29185  actaaattatttattacaaataaataa
;     G-cob-I1-orf388 ==> end
 29212  taaactctcccattttatttcatttgccgagccatgatgcaaagcatcatggctcggcgg
 29272  atattaaagatgatagagtaaataaaatattatttttatataatagtctactatatatat
 29332  atttatatataactataataaataacttttattaggaatattatagtatagtaattaaat
 29392  taactatcttattaatttttttttaatacctccccgtcaagctcatttaatgatgcatta
 29452  tggagttattcatctggctttttttggggggtattataattataatgagatagtatatta
 29512  atatgataataatcatggcaacattagtgaaaacgattaaaaattattaataattaagat
 29572  cgtcggttaaataaataatcgcgacagactagtccactaatgggtatctgaaatgatact
 29632  taatgtatagtcgaatttttatttataaaataaaattg
;     G-cob-I1 ==> end
;     G-cob-E2 ==> start
 29670  TATTGCTGCGTATATGGGCAAATGAGTCATTGAGGTGCACTAGTAATTACTAATTTATTC
 29730  TCAGCTATTCCATTTGTTGGTCAAGATATTGTATTATGATTATGAGGTGGATT
;     G-cob-E2 ==> end
;     G-cob-I2 ==> start /group=IB(3') (5.86e-04)
 29783  a
;     G-cob-I2-orf419 ==> start /first_aa=N /note=LAGLIDADG ;; evalue:3.2e-54
 29784  aataaagaggatccacattatagaaatataatgttaaataaatctgttttatgctggaac
 29844  atcttcatttgaataattaactactatattattaaattaattatgaataataatataatt
 29904  tgaaataaaaataataaagtaaaaatgtgaattataagaagaaaatcagcagtaattaat
 29964  attttaaattctattttgttatccctcattttaataattgagaaaattaaaactatttta
 30024  ttatccgctgggtcttatccatatccatgatgtagaacatcattaaatggttctggttct
 30084  ggcgggggatgatttaaaatattagttattcagagacttaataatagtaatttaaatact
 30144  attattgttcatgataaaaattatgaattaaatacagataatcctatttatgcttatatt
 30204  gttggtttatttgaaggagatggttgaattactatctctaaaaaaggtaaatatttatta
 30264  tatgaattaggaattgaaatacatattagagatattcaattattatataaaattaaaaat
 30324  attattggagttggaagagtttctattaaaaaaattaaaaataaagatggtactattaaa
 30384  gaaatatgtagatataatgtaagaaataaaaatcatttaagaaatattattattccaatt
 30444  tttgataaatatcctatgttaacaaataaatattatgattatttattttttaaacaaaat
 30504  ttattaaaagatattaaatattataatgatttacctaattattcacgtcctataaaacca
 30564  ttatataatacagaagattcctgccccccccttcggggggggcaggggtcgtcgttagaa
 30624  gatattataaatataaattatttttcttcatgattaattggatttattgaggctaagggt
 30684  tcctttaatatttatattcttaaaaataatttaaaaatagctagttttgaagtatctcaa
 30744  actaatggtattgaaattctaaaagctattagattatatgtacccggcggccaatgatgc
 30804  agaataaagcatcatggatccgccggggggaatattaataaaaatatttttacaaataaa
 30864  gataataattcaagagtaactcttaaaagtattaagggtattgaaaatgttgtaatattt
 30924  atagataaaaatcctattaaattattagggtataaaaaattacaatatttattattttta
 30984  aaacaattacgtctaattcctaaatataaaaataatatttatattcctcaaaattattaa
;     G-cob-I2-orf419 ==> end
 31044  tagctatctccccttgacactatactatggtaattgatactatactatggtaatcatagg
 31104  aggccccttaggaggggtggggcccccggtaggaggggggaatagcctatatattaatat
 31164  ataagccacacacatctttcatatgtgtgtggcgtgcaaagcaaactatatataatattg
 31224  tatactaatccatcgttctattctacttgttaggatgggaccatgaagtagtataaatct
 31284  ccccgccggggtcatgagcatcatgaccccggcgggtattaattaaatataagcataaag
 31344  gattaagatatagtccgaacaatatagtgatatattgcgtataattaaaatatatataat
 31404  tatcaactttttttaag
;     G-cob-I2 ==> end
;     G-cob-E3 ==> start
 31421  CTCAGTTTCAAATCCTACAATTCAAAGATTCTTTGCATTCCATTATTTAGTACCATTTAT
 31481  TATTGCAGCAGCAGTAGTTATGCATTTAATGGCATTACATTTACATGGTTCATCTAATCC
 31541  TTTAGGTATTACAGGTAATTTAGATAGATTACCAATGCATGGTTACTTTATGTTTAAAGA
 31601  TTTAGTAACAGTATTTGTATTCTTAATCTTCTTCTCATTATTTGTATTCTATTCACCTAA
 31661  TACTTTAGGT
;     G-cob-E3 ==> end
;     G-cob-I3 ==> start /group=IB (1.30e-17)
;     G-cob-I3-orf405 ==> start /first_aa=Q /note=LAGLIDADG ;; evalue:1.4e-43
 31671  caaattatggccctattaataattactattctatgattccccttatttacaaaacaagac
 31731  ggaattattttattttatgtaattattattatgtattgtgctatatgctgaaaatcttta
 31791  tataatccactgagtcttactatgatgtataaatatcgtgtaattagtggactaatttat
 31851  aataaaactcaatattttatttattatttttataataagttaaaaaatatgaatattgta
 31911  agtggtttattaaatcccaatagagtaaaatattattataaagaagataatcagcaagta
 31971  accaatataaattatatttataatttattagtagatacttcagagactacacgcacacat
 32031  aaaaaaaataaattaaatttattatttcttcaatcctcatcaactatattattaataaat
 32091  aatattcaaaaaagattattcatagcactggctggaagttattgtagaagatattataat
 32151  attttactactacatcatccttctcataatgatattaaatttaatcaatgattggccggt
 32211  ttaattgatggagatggttattttagtattactaaaggtaaatatccttcatgtgaaatt
 32271  ctactagaattaaaaaatgaaaaaatattaagacaaattcaaaataaatatggaggatca
 32331  attaaattaagagcaggaataaaaactattagatatagattatctaataagataaatata
 32391  attaatttagttaatgctgttaatggtaatattagaaatagtaaaagattagtacaattt
 32451  aataaagtatgtattttattaaatattacatttaaagaacctgttaaattaaatattaat
 32511  aatgcttgattttcaggattttttgatgctaatggtataattacttattcttttgaaaat
 32571  aatcatccactattaattatctcagttactaataaatatttacatgatattgaatattat
 32631  agagaagtatttggtggtaatatctattttgataaatcacaaaatggttattttaaatga
 32691  agtattaataataaaaaattacataatatctattataattataataaatattgtccttct
 32751  agatcatataaaaataaacgtttattcttaattaataaattttattatttatatgattta
 32811  ttagcttttaaatctcctactaatacagctttatataaggcatgattaaattttgatgaa
 32871  aaatgaaataataattaa
;     G-cob-I3-orf405 ==> end
 32889  atttatatactaaataccattaaatgaattcatgatacctctatatcatgacccgatggt
 32949  atattaattttatgaagatatagtccactcctttaaccctttcctacttaataatcctac
 33009  ccgcttatcttgtctttatcagttagaattttctattacattgtcccccccccgcccgtc
 33069  agggcggggggggggactattaaataataaaagaaaattcttatttatatttactatgga
 33129  tatctattattataaattataaattataaagagaaaggttcccttaaactcgaattcgaa
 33189  ctcgaagggagttaatgggtagggatttgatgtagaagggtgttaggaaag
;     G-cob-I3 ==> end
;     G-cob-E4 ==> start
 33240  CATCCAGATAATTATATTCCAGGTAATCCTTTAGTAACACCTGCATCAATTGTTCCTGAA
 33300  TGATACTTATTACCATTCTATGCTATTTTAAGATCAATTCCTGATAAATTATTAGGTGTT
 33360  ATTGTAATGTTTGCTGCAATTTTAGTATTATTAGTTTTACCATATACAGATAGAAGTGTT
 33420  GTAAGAGGTAACACATTTAAAGTATTATCTAAATTCTTCTTCTTCTTATTTGTATGTAAT
 33480  TTTGTATTATTAGGTAAAATTGGAGAATGTCATGTTGAAGTACCATATGTATTAATGGGT
 33540  CAAATTGCAACTTTCTTATATTTTGCATACTTCTTAATTATTGTTCCAGTTATCTCTACA
 33600  ATTGAAAATGTATTATTCTACATTGGTAGAGTTAATAATTCAAAATAA
;     G-cob-E4 ==> end
;     G-cob ==> end
 33648  TAATCTTTATAAATAACTCACCCCCCCACCGAAATAATTTAATGATGCTTTATACTGCAT
 33708  CATGAATTAAATCTAACGGGTATGTTACTTATTACAATTAATTTTTTATTAATAATATTC
 33768  TTATTTTTTATAATTTCCCCCCCCCCCCCCCCCATTTTATTTTATTTTATTTAATTTGGC
 33828  GGGTATATCTTAATATACTCTCTCACTTTATCCTACCCCCCCTCTAATAAAACTAAACTA
 33888  AGTAGTTCCGTCCCTATATCCCCCCATAGGATCCACCCCCATATTCCTTTAGGTTCCATT
 33948  CCCCCGAAGGTTCCACCCGCCTAAAGGCGGGTGGTGATCAATTAATGAAATTAATAGTCC
 34008  CCCCCCCCACATTAAATTAACCGTCAGGGAAGGGGAGACAATGGAATAGGTGGGATGACG
 34068  CAGTAGATTAATTATATTATTTATAAGTAATAATAATATTTAATATA
;     G-trnM(cau)_2 ==> start
 34115  TGCAATATGATGTAATAGGTTAACATATTAGGGT!CAT!GACCTAATTCTATACGTTCAA
 34173  ATCGTATTATTGCTA
;     G-trnM(cau)_2 ==> end
 34188  TTTTTATCAATAATCTTCTTCCCCCCCCCAAAGGGGGGGTTATAATAAAGAAATTGATAA
 34248  AATTTATTTATAGCCCGCCGGCTCATTTCATGATGCAGAATTTGCATCATGGAGCCGGCG
 34308  GGGGATTATATATTATATATATATTATATATTATATATATTCTATATTATATA
;     G-rnpB ==> start ;; mfannot: Approximate position
 34361  TAGGAAAGTCATAGATATATAAATTAAAATATATAATCATACCATTTATAAATTAATTTT
 34421  ATATATAATTATTCTCGTTCAATAGTATCCCCCCCACACCATACTTCTAACGACGACCCC
 34481  GCCCCCCTGCGGGGCGGCGGGAATCTATGGTGTAATGGGGGAATAAGAATAAGATAACAG
 34541  AATAGTAATTATATTATATAATATGGTATAGATAATATTATATTTTATAATAAAGTAATA
 34601  AATATAAATAAATAATAATGGAAATATAATACTACTCACTGACCCAAGATGCATAATTAA
 34661  ATAGAGTCGAAGAAAACATTCTTTTCTTTATTTGGAGATAAAAATAAGAGAGTAAGGGAA
 34721  GGTGATTCGTATTGTAAATATCTTAATAAGTATATATTTCAGGTTCTTTTAAATTGTTTA
 34781  ATTAAAAATGAATGTATTTATAATACTACTCCATGGTCCTCCCCGCAAATTAAATTTCGC
 34841  TGGGCGGGAAGGACTACTTTTGTATTTAATTTACCTGGATATTAAATAATAATAATAACC
 34901  GTTCACTTTAAGTTAATATACTTATATCTTTACATACCCGCCGGGCCATGAGCATCATTA
 34961  AATGGATAGTATAGTACCCGGCGGGAGGGATGAATAGATGAAGTAATTATTAAGCGAACT
 35021  ATATAACGGAGTATTATTATATAATAGTTATATATACATATTATTCTTTTTTTAATACTA
 35081  TATCTATTTTATAGATACTCCCTCTGGATCCATGATGCAAATTCTGCATCATGAAATGAG
 35141  CCCGGCGGGTATTAATAATATAATAATATACAAAAATATGCTTAA
;     G-rnpB ==> end
 35186  ATATAATATATAATATATATAATATATAATATATATATAATATATAATAA
;     G-trnP(ugg) ==> start
 35236  CAGATAGAAGCCAAAGGGTCAGGCGCTTTCTT!TGG!GAGAAAGAGTTAGTTAGTTCGAA
 35294  TCTATCCTATCTGA
;     G-trnP(ugg) ==> end
 35308  TAATTAATTTAAGTTAATATATTTAACTCTAACTTGTTCGATTTGATTCGATTAATAGTT
 35368  ATCTTCCCCCTCCCTCCTCATCTTAATCATCTTAATCATCTTAATCTTAATCTTCTTAAT
 35428  CATCTTAATCTTAATCATCTTAATCATCTTAATTTTAATCTTAGGGAGTAGGATAATGAA
 35488  GTAGTATAGAAGGATGGAATAATAAAGTAATAATTTATATTTTTAATATAATCTCATTTT
 35548  TCCTCTTTTGGTTCCTTATACATGATACTTTACATCTTGATGTTAGTGATATAGATAGCA
 35608  GAAGGTTCTCTCATATCATATTGAAGGATCCACCTCCCCGTATTCTATCCTTCGGGGGGG
 35668  GGGTGAATCTCCAGGCCATGAGCACCCTGATTAGGAGCCGGCAAATCAAATTAAATGGGG
 35728  AATATATAATTAATAATTAAAGATAATTATAAGTAATATATAAATAATAATTTATCTCAC
 35788  TATTTAATTTATTATCCGGTGTATTTCAATGATTAGGACGAAACTTAATTAATTTTAATA
 35848  TATTTGGTCGAATTATTTATAATAAGAAGAGTAAAATTTTATAAGTAAATTTATTAATTT
 35908  TATATTCAATAAAAGGAGTATAAAAATATATATATAATCCCCCGCCGGCTCCATGATGCT
 35968  CTGCATCTTGGGCCGGCGGGTATATAATTATGAACATTATATATTAAATATATATATTTA
 36028  ATTAATAAATATACCCGCCGGTCCCATAATGCATAATTAAATAGAGCAGGGATATTTTTA
 36088  TAGTTTCATTATAATATTACCCGCCGAGCCATGATGCTTTGCATCATGGACTCGGCGGGG
 36148  GGGATATATTATATTGATAATAATAATTTATAGTTCCGCCCCGCCCGCCCGGCGAGCGGG
 36208  ACCACGGAGTAGTGAGTATATAAAAATGATAAAGTTATTTTTATATTTATTTTATTATAT
 36268  TTTGTATAATAAAATATATAATTAATATTGTGTAAAATAATAACTAAAATATATAGCCAT
 36328  CTCTTTCTGAGAGTTCCGCCCCGCAAATTAAATTCCGCTAGGTTCCACCCCTTGAAAGAT
 36388  TCTATTTCCCCGGAAGGTCCCACCTGCCTAAAGGCAGGTGGAGATCAATTAATGAAATGA
 36448  ATTAATAGGGGGATGAATCGTCGTCGGAAGGCGAAGAGGGGTGGTGACCAATTAATTAAA
 36508  TTAATAGTCCCCCCCCACCCGTCAGGGTGGGGGGGACAATGGAATAGGGTGGGCGGGACA
 36568  ATGGAATAGGGAAGATAGCCTTTGATATTATAATATAGTATTGAAGGTTCACTTCACGCT
 36628  TCATTAATATAATCCGAAGGGATATAATATGAGGGCGTAGGTCCTTGTTTTGTTTCGAAA
 36688  GAAGGGGATTAATATATTAATAAACTTAATAAAATATATAATCAATT
;     G-cox1 ==> start
;     G-cox1-E1 ==> start
 36735  ATGGTACAAAGATGATTATATTCAACAAATGCTAAAGATATTGCAGTATTATACTTTATC
 36795  TTTGCATTATTTAGTGGTATGGCTGGTACAGCTATGTCATTAATTATTAGAATGGAATTA
 36855  GCTGCACCAGGTGTACAATACTTAGGTGGAAATAATCAATTATTCAATGTATTAGTTGTA
 36915  GGACATGCCGTATTAATGATTTTCTTCTTAGTAATGCCAGCATTAATTGGTGGTTTTGGT
;     G-cox1-E1 ==> end
;     G-cox1-I1 ==> start /group=IB (9.89e-19)
 36975  aaccaaacaaaaatatgaaagtaataataaatattatttttactaattactttacttcgt
 37035  agttttacttatcaagataaaactactccatggtcccgcccgctggtcggttaatgcggg
 37095  accatataatagttgccgtgatatattgtaaaatatattattattataacactatatgcg
 37155  aaaaactcctaaagtcataatataatattatagaaaattcaattaagttgtgaatgtact
 37215  actccatggtaccgcccctcatatccctgcaagggatatgaggggcggcggaactataat
 37275  attaaaaattattatgaataatccttccgaaggagggataaatggacaatacgcaggaaa
 37335  ccaaataataattaattattatgtaggatcctcagagactacatgtgttacacctatgaa
 37395  tataatatgtattttttattataaagaaatgtattatataaagaatagtcctcccccgca
 37455  aataccggtgggcgggcggggacaatggattaggttgaagatatagtccaaatataattg
 37515  aaagattataataaatag
;     G-cox1-I1 ==> end
;     G-cox1-E2 ==> start
 37533  AATTATTTATTACCATTAATGATTGGAGCATCAGATATGTCATTCCCAAGATTAAATAAT
 37593  ATTGGATTTTGATTATTATTACCAGCTTTAGTATGTTTAGTTACATCAACATTAGTAGAG
 37653  TCAGGTGCTGGTACAGGGTGAACTGT
;     G-cox1-E2 ==> end
;     G-cox1-I2 ==> start /group=IB (2.74e-14)
 37679  a
;     G-cox1-I2-orf423_2 ==> start /first_aa=I /note=LAGLIDADG ;; evalue:1.8e-67
 37680  attataaataatgtgatatgcagttataaaatatcactcgatgcatgaaagaccttatat
 37740  aattttattatatatctattaaaatactcaatttatattaataaattagtaaaaatgttt
 37800  aatattataggtttatatgccagtataatatataatattatacttcagagactaaacgtg
 37860  ataaaatgaattaaaaattacctatctatattttctaataatttaataaattctaattta
 37920  tatacttctgatgatgaccccgcccaccctacggtggattttgggcgggattctctatta
 37980  gatttaaaaaattctaataacccgccgggccaagatgcaaagcatcatggagccggcggg
 38040  ggcatatataatattaatataaatgaatgattagtaggtataacagatggagatggtcta
 38100  tttaatgtatatctaaatataaataatataaaaattatttttacatacaagatttcatta
 38160  ataagtaaaaatcttcaattattatataaaattaaatcttatttaaatattggatctgta
 38220  tcatgtaatgataaaaataatcctaatatagtttcatataaagtaagaaataaaaatcat
 38280  ttattaaatattattattccaatttttgataaatatcctttattaacttctaaaagattt
 38340  aattatttaaaatttaaaacatgtttattaattagtgaagataaaaatttatcacaaata
 38400  gacaaattaattaaaattaataatattaaaaatatagaattaatagataattatatatct
 38460  gatctttgaaatctaattattaaaaatgaaaatattaattataatactcgtaaaactata
 38520  atgctaagttcagctattttaactttaaatgttgaaaatatcaaaaaaattataacaaaa
 38580  tcatgattaattggatttattgaggcagaaggttctttctttttacttcaaaaatcttct
 38640  actagattagtacatagttttggtattacccaaaaattagattatattgttttatatggt
 38700  attaaattattattaaatattaacaatcttattaaagataggggaacctattttaaatta
 38760  gaaactagtaatagtaaaaatattgaatatattatgaaaatatttatatattctgatcat
 38820  aaatctatatttttaggtataaaaagttttgaatttaaaatttgagttagatcttatttt
 38880  aaatacaagaatgattataataaattattaaaggttagagaaattataagaaaatataga
 38940  aaaaatatttaa
;     G-cox1-I2-orf423_2 ==> end
 38952  ttttattcatttaaggaatagtccgaacaatatagtaatatattgattaatatatattat
 39012  attaataaaacttttttatag
;     G-cox1-I2 ==> end
;     G-cox1-E3 ==> start
 39033  ATACCCTCCATTATCATCTATTCAATCACATTCAGGTCCTAGTGTTGATTTAGCTATTTT
 39093  TGCATTACATTTAACATCTATTTCATCATTATTAGGTGCTATTAATTTCATTGTTACAAC
 39153  ATTAAATATGAGAACAAATGGTATGACAATGCATAAATTACCATTATTTGTATGAGCTAT
 39213  TTTTATTACAGCTTTCTTATTATTATTATCATTACCAGTATTATCAGCTGGTGTAACAAT
 39273  GTTATTATTAGATAGAAACTTCAATACTTCATTCTTTGAAGTAGCAGGTGGTGGTGATCC
 39333  AGTATTATACCAGCATTTGTTCTGATTCTTTGGT
;     G-cox1-E3 ==> end
;     G-cox1-I3 ==> start /group=IB(3') (5.57e-05)
 39367  ctagttggccctttaatgtttattataacattaacgcaattttctatatgctgaaagtta
 39427  ttaataatttattttactactaataatttatttaatataataaacaatgtaagtcattat
 39487  ttatttaatgccatattagtaaaaatgtaaaataaaaataataatccgccggtaaccaat
 39547  aatagattaaataaatctaaacttctgacgaagacccgccccatattatatcccctgcgg
 39607  gttatgttaatgggtcggtaatcttcattatttaattttaaataaaaatgaagttaattt
 39667  agtaggtacctcagagactacacgaaaagtattaaataataataatgtttatatttcgtc
 39727  atcccgcccactaggtaggttccacactccccctttacctttaccttaaaggggaaacct
 39787  gcggacgggacggaattaatgataaatttaatcaatgattgactgaaacagttaggctag
 39847  ctagcttttaatcaagctcctaacctaacgacagtcctaacccctttatcttatccttcg
 39907  ggggaggtatgttatgtggaaaccttataataccttattattataaggtatgattaaatt
 39967  tttcaaataaataaaatatacccactgagacaaaatgtaagtgcatcattaattaattgg
 40027  atttggtgggtgattatttaataaaaaatatagtccaatttaattgttataaacgattaa
 40087  aag
;     G-cox1-I3 ==> end
;     G-cox1-E4 ==> start
 40090  CATCCTGAAGTTTATATTTTAATTATTCCTGGATTTGGAATTGTATCACATATTGTATCA
 40150  ACATATTCTAAAAAACCAGTATTTGGTGAAGTTTCAATGGTATATGCTATGGCTTCAATT
 40210  GGTTTATTAGGTTTCTTAGTATGATCACATCATATGTATATCGTAGGATTAGATGCCGAT
 40270  CTTAGAGCATATTTCACCTCAGCAACAATGATTATTGCAATTCCTACAGGAATTAAAATT
 40330  TTCTCATGATT
;     G-cox1-E4 ==> end
;     G-cox1-I4 ==> start /group=IB (1.25e-36)
 40341  a
;     G-cox1-I4-orf315 ==> start /first_aa=M /note=LAGLIDADG ;; evalue:1e-10
 40342  ataaaaccctttagcaaggatataaagttgatcagaaattatataaaaataaataattat
 40402  ttagttccgtccgcccgccagggcgggcgggaccacgggctagttatattaaaaacatat
 40462  tttttactaaatgaaaataataatataattatacctgatatttataaaggtagtttatta
 40522  gatatttatccaaggtcaaatagaaattatattaaaccaaataatattaataaagaatta
 40582  gtagtatatggttctaatttagaatcatgtgtaggtatgcctatatatactagtattgta
 40642  agacaaatagtaggtattcctaataatattttatatattataacgggtattttattaact
 40702  gatggttgaattgattatatgtctaaaaaaaatttagatattaaaacaattatagaagtt
 40762  aattgtagatttagatttaaacaatctatgaatcatagtgaatatgtaatatatgtattt
 40822  atattattatcacattattgtattagttatcctaaaattaaagttgcatgagttaaaggt
 40882  aaaccttataatcaattagaattttatactagatctttaccatgttttactgttttaaga
 40942  aagatattttataaaggtagagttaaaattgtacctaataatttatatgatttattaaat
 41002  tatgaatctttagctcatataattatatgtgatggttcatttgtaaaaggaggaggttta
 41062  tatttaaatttacaatcatttctaattaaagaattaatttttattataaatattttaaaa
 41122  attaaatttaatttaaattgtctattacataaatctagacatcaatatcttatttatatt
 41182  agagcaaaatctataagaatattatttcctataatttctaaatatattgtaccttctata
 41242  aaacataaatttgagattatattatgaaataaaaatataattaaataa
;     G-cox1-I4-orf315 ==> end
 41290  ttatatatatttatatatatatagaggcaaactcgaggaaaatcatataattagaataag
 41350  taataattatatggcaaccgtcgaactaaatcatattcaagaaattaatatgtaaaagcg
 41410  tagagattagatgcctctggttatctaagtaattatataacctggccaagatgcagtagc
 41470  atcttggtcccagcgaatgattatatgataacataaggtataatccaatgagatcagtaa
 41530  tgattttaaaacaataaattgttttaagtattaattatattaatattcaacctcttaatc
 41590  gaggatattataatatatgaagtattataatataaaaattttaactagctagacatatta
 41650  ttaaaaattataataataatatgtataaattaattttaataattatttaaattaattgaa
 41710  actgaaatgttttaaggttaaattaaag
;     G-cox1-I4 ==> end
;     G-cox1-E5 ==> start
 41738  AGCGCTTATCTACGGTGGTTCTATTAGATTAGCACTACCTATGTTATTCGCTATTGCATT
 41798  CTTATTCTTATTCACTATTGGTGGATTAACAGGAGTAGCATTAGCTAATGCATCTTTAGA
 41858  TGTAGCATTCCATGAT
;     G-cox1-E5 ==> end
;     G-cox1-I5 ==> start /group=I(derived) (2.19e-09)
 41874  atataaaagtgtcatgattaaaattcactatcctaaaatatgtatattttgggagttata
 41934  ttattatataataatatagctaacggtgaaatcttatattattaagaaattaatgcattc
 41994  ttatactacataaatatataagacaataccgtggtaactcctttaattttagaggagaca
 42054  ccgtagagactacacgtgaatgataaaatcccccgccggctccatgagtatcatggtccc
 42114  ggcgggttatattttattaagatatagtccgatccttcttgtaaaagaagttaataatat
 42174  atatatatatataattattatatttaacttattatgaaattttatttgta
;     G-cox1-I5-orf267 ==> start /note=LAGLIDADG ;; evalue:2.1e-22
 42224  atagccgtcggttcaatttatgatgtatcattaaatggaactggcgggagaatttattac
 42284  ttaattagtgaaatacatgaaattttgaataattatttaaatattatgaataaatattct
 42344  ataaatattaataaagataatattaataaattcaaattattaaaagactacactgaagaa
 42404  gaaaaaggttattatttatctggattattcgaaggtgatggtaatatttatactaaaaga
 42464  tttataattatcttttctttagaagatatccttttagcacattatttatgtcaatatttt
 42524  aaattaggatatattgaaggtaaatataattctaaaaaagaattaacagccgtagcatga
 42584  tatattataaatcaaaaagatcaaaaagtatttattaattacattaatggtaaattatta
 42644  acatataaaagatatgatcaattctataaatatggttttgacaagtcattaaatattcaa
 42704  ttagataaacctaaagaattcgatgtattatcaaatccttgattaacaggatttactgat
 42764  gcagatggttatttttatctaggatttcaactttataaaaatagtcaatgattaaaattt
 42824  catttagaattatcacaaaaagatagatatatcttagatattattaaaaaatattttaat
 42884  ctaggtaatattattaaaagagattatagttcaggtgctacagcttatatttataaagct
 42944  caatctgaaaaggctataaaacctcccccgccgggtccatgatgctctgcatcatggccc
 43004  ggcgggttttattgaatattttaa
;     G-cox1-I5-orf267 ==> end
 43028  taattattcaccattaagtctaagaagatacaaacaatatttattattaaatattgcata
 43088  taatttaaaatctaataatttacatagattattagaatctctattaatgttaaaagagtt
 43148  aatgttattacaaactgtaaaatttatgtcttcaattataaaagaagaattaaataaaaa
 43208  agttaaaattataattaattattataggtatttaagaaacttaaatataaaataattctt
 43268  tatttttaaattttg
;     G-cox1-I5 ==> end
;     G-cox1-E6 ==> start
 43283  ACTTATTATGTAGTGGCCCATTTCC
;     G-cox1-E6 ==> end
;     G-cox1-I6 ==> start /group=II (8.81e-15)
 43308  gtgcgatttgttaagttattattaataatacttaccatttaatcttttattaattctatt
 43368  ccatggttcccccgccccctgggcgggggaactattatttaaataataaattattatata
 43428  accctcccagctacgatgtatagtcatttgtggtttcagtgggggggtagatatttggat
 43488  aagttatatttttaccgatataaacctaactacaagtgtattaaaatggtaacataaata
 43548  tgctaagctgtagtgacaacagtagccatatccttgacagttaaggtgaaggagcttagg
 43608  ttgatctaatatgctcaacgaaagtgaatcaaacgttataaaattacttaggccactagt
 43668  aaaaaactgtctgatatttactataataaatggttgatgttatgtattgggaattaacat
 43728  acggtaaatcaaataaccattagtaatatagtttgagagctaagttagatatttacgtat
 43788  taattataaaacaaagtaagccctataatttattattattaataataataccttattata
 43848  ataactttcatatcatatcttttaatgataatatgtgatattgaaaatttaattattttt
 43908  gattattataaaggattaaaaaatataaaatataatttattgaaatttttttaatattta
 43968  tagggtaaaagattgtataaaaagcaaatgttaaattgtaataatttaaataggaatttt
 44028  tattctaagacgagagtctgctgacttatactataggtgatacgccttttattattaagt
 44088  aatatcttgtttacttaataataatgggaggtttatattataaactgataaatattatta
 44148  atattacccgccgggccatgaacatcatggacccggcgggggataatattgaataggtat
 44208  tgcgtgagccgtatgcgatgaaagtcgcacgtacggttcttaccgggggaaaacttgtaa
 44268  aggtctacctatcggaat
;     G-cox1-I6 ==> end
;     G-cox1-E7 ==> start
 44286  ATTATGTATTATCAATGGGAGCTATTTTCTCATTATTTGCTGCTTATTATTATTGAAGTC
 44346  CTCAAATTTTAGGATTATACTATAATGAAAAATTAGCTCAAATTCAATTCTGATTAGTAT
 44406  TTGTAGGTGCTAATGTAATTTTCTTACCTATGCATTTCTTAGGTATTAATGGTATGCCAA
 44466  GAAGAATTCCTGATTATCCTGATGCATTTGCAGGTTGAAATTATGTAGCATCTGTAGGTT
 44526  CATTTATTGCTGTTATTTCTTTATTCTTATTTATTTATATCTTATACGATCAATTAATTA
 44586  ATGGTTTAAATAATAAAGCAACTAATAAATCTGTATTATATTCTAAATCTCCTGATTTTA
 44646  TTGAATCTAATGAAATCTTTACTTTAAATACAGTTAAATCTTCATCTATTGAATTCTTAT
 44706  TAACTTCTCCACCTGCTGTTCACTCATTTAATACTCCAGCAGTACAATCATAA
;     G-cox1-E7 ==> end
;     G-cox1 ==> end
 44759  TAATATATATCTATCACTCATTATCATAATATATAAAAAAAATACTATAATATGCTTTTA
 44819  GATTCCCGCCCCCGCAGGCAAGGGGGCGGGGGTCCCCGGGAGGAGAATATATTATTATTA
 44879  ATAATAATATTCTTATTTATTTTATTCTCTCATATAATTATTTATAATATATATATATAT
 44939  ATTATGTAAGTTATAAATATATAAATTCACCCGCCAAGTCCATTTAATGATGCGAATTCT
 44999  GCATCATGGACTCGACGGGTATTAATCTATTATATATATTAATTATCCCCTATACCATAC
 45059  TATAATATGGAAAATATTATTAATCCTTGATTAATATTAAATAATTTTGACTCTAGCTTG
 45119  CTTAGCACGTTATATACATCTTTTAGATGTATGTAGCTTATATTAATTAATATAAGCCAT
 45179  ATCCCACCCGAAGGG
