# Supplementary material for: Global Characterization of Fungal Mitogenomes: New Insights on Genomic Diversity and Dynamism of Coding Genes and Accessory Elements
Source: Front Microbiol. 2021 Dec 1;12:787283. doi: 10.3389/fmicb.2021.787283 (PMC8672057; doi:10.3389/fmicb.2021.787283)
Supplement: Supplementary File 1 — de novo annotation files of the 685 mitogenomes investigated in this study. Annotation was performed with the Mfannot program. [file Data_Sheet_1.ZIP › Supplementary_FileS1/CM022334.1_Rhizopus_oryzae_strain_GL46_mitochondrion_complete_sequence_whole_genome_shotgun_sequence_mitogenome.mfres]

;; Masterfile modified automatically by mfannot version 1.35
;; on Wed Dec 23 23:00:24 2020 by user pfonseca on host LGCM-PROC
;;    - Gene Totals: 52
;;    - List of genes added:
;;      atp6                 atp8                 atp9                
;;      cob (2 introns)      cox1 (3 introns)     cox2                
;;      cox3 (1 introns)     nad1                 nad2                
;;      nad3 (1 introns)     nad4                 nad4L               
;;      nad5                 nad6                 orf102              
;;      orf160               orf174               orf195              
;;      orf200               orf202               orf211              
;;      orf289               orf291               orf292              
;;      orf305               orf360               orf370              
;;      rnpB                 rns                  trnA(ugc)           
;;      trnC(gca)            trnD(guc)            trnE(uuc)           
;;      trnF(gaa)            trnG(ucc)            trnH(gug)           
;;      trnI(gau)            trnK(uuu)            trnL(uaa)           
;;      trnL(uag)            trnM(cau)            trnN(guu)           
;;      trnP(ugg)            trnQ(uug)            trnR(ucg)           
;;      trnR(ucu)            trnS(gcu)            trnS(uga)           
;;      trnT(ugu)            trnV(uac)            trnW(cca)           
;;      trnY(gua)           
;;
;; end mfannot
;;


>CM022334.1 Rhizopus oryzae strain GL46 mitochondrion complete sequence whole genome shotgun sequence gc=1
     1  GGACTACCTTAATTTCACTTAGTAGTATTTAGGGACCTTAATTTTTGTTCTGGGCTGTTT
    61  CCCTCTCGACTAAAGACCTTAGCACCTATAGTCTGACCGTCCTTTATTAACTATAAACCA
   121  TTCCGAGGTTAGATTCCCAAACAAAAATGTTTGGGAATCGGTTTTACAACCGATTCTATT
   181  GATAGAGCCATCACGACCCCCCAATCAAGTCCACAAGGGACATAGTATCCAGTGCTGTAC
   241  CAGTTTACAGATACGAAGGACAACATACCAAAATATGTTTCGCGGAATACCAGCTATCTC
   301  CAGGTCAGATTTGACTTTCTCTGCTTATCACAACTCATCCAAGTTTATTGCCACAAACAC
   361  TGGTTCGGTCCTTAATGACCTGGTCATGATAAGATCACCTGGTTTCGGGTCTAATCCATG
   421  GTACTTACCCATTTAACGTAGTCGCTTTCGCTAAGTATTTCTACTTGCACCACAGATTAA
   481  CTCGCTGACCCATTATGCAAAAGGTACGCAGTCATCTTGTATTTAAACTAAGATTCCTGC
   541  TGCTTATAGAACTACCGGTTCAGGATCTTTTCACCAGTTATCTACTTTCTTTTCAACGTT
   601  CCCTCACGGTACT
;;
   614  CTTCACTATCGCTCAATACATCATATTTAGCCTTAGAGGATGGTTCCCCTATATTCAGAC
   674  AAGTTATCTCTCATCTTACTTACTATTTTTAGTAAGCCCGCATTATTAAATACAGGACTA
   734  ATTTTTTTATCACGGGACTTTCACCCTCTATGGTTTGTCATTCCAAACAAATTATAATAA
   794  AATTTGAGTTCCAAAGACTTTCGCCTTTGAAACTCACTAAAAAATAGGCTAACCCGCTTT
   854  CGCTCACCACTACTAACAGGATCTCGGTTGATTTCTTTTCCTTCTACTACTTAGATGTTT
   914  CAGTTCGTAGAGTTATTATTAAATTGGTTTCCCTTAGGATTATCGTAATTATCAAATCAT
   974  TCATTACGATTTTTGGTATAACTACCTCCTTTGGATGTATTGGCTAGTCATTCCCGATAG
  1034  TCCCTTTTTCATCTTGGTAATACATTACATATCATTATTGGATACTTATTTTATTTAT
;;     rnl <== ;; mfannot: 5' +/- 50 nt
  1092  TTATTTATTAAAAATTACCTGTGCTTACTTATTATTTTTATTTTAATTATTTATTATACC
  1152  ACGTAAATATGATGAATCACGCATTTAATTATGTAAAGACAATATAAACCTTAAAATAAT
  1212  TTATTTAAATAAAATTTTTGTAAACTATCCATCCATGACATATGAGGACTTTAGAATAAG
  1272  GCAAATACTTATAAAATATTTATATTTTTTACCTTAATTTAAAGAAAATAATAATAGTAT
  1332  TTTTATCTATACAAATAAATTAGGCCTGCAAGAAGCAATTTCTAGCTCCCGAGGACCATG
  1392  GAACCGTTTTTAATAAATTAAATATTTAAAATAAGTACATTAATTTTTAATTCTGTGGGT
  1452  CCGCAGAAATATATTATTTTACTATTTAAATTATATCATTGGTACTTTTACTAATTATTA
  1512  ATAAATAATATTATGATTTAACATCTTCTAAATTATTTTAAAGTTTTTAGAACAAAATAA
  1572  ATCCTTGTAAAATATAGAATTCCCATAGAAAATATAAAATGAGAAACAAATCGAAGCGAA
  1632  GCCCCGATTTGCAAAGGACCTATTGATCATTTGTTTTGCTTTCAGATTAAAATTACTTAA
  1692  ATCCATGTCTTTTATTAAAGATCGAGAAAGACTAAAGGTCGAGGAGCCGCTCTGCGGCTT
  1752  CTTGACCAAGAAAAAAGGTATATGACCTTTTTTTCTCGGTCTTTCTCATTGGATTTATGA
  1812  ACTGCGTTAGCCGGATCTTAAAATAATCTAAATCTTAAAATATATCTAAAAATTTTAAAT
  1872  AAAT
;     G-trnK(uuu) <== end
  1876  TGAGGTCGTAGGGACTCGAACCCTAATAATACCGATT!AAA!AGTCGGGAACTTTACCGA
  1934  TTAAGTTACAACCCC
;     G-trnK(uuu) <== start
  1949  TTAATCTATTACTTATACAAAATTATAAAGTTCGGCGGGCCTCTGGCCTCGGCGAACATC
  2009  GGCCTATTTTTAATAAATTAAATATTTAAAATTAGTATGCTAATTTTAAATTTCGTGGAT
  2069  CGTCGTTTTAAAAATTAAAATTTATTTTATCTAAAATTTTACTAGGACCTTAAAAACAAA
  2129  TTGGGGCCCGCGCGAAGCGCGGGCCATTAATTTCAGATGTTTGCATCCAAAGTCATTTTT
  2189  ATTAAAAAATATTCTACTTAAATAAGAATAATATAACATCTAATAAGAAAGGTGTTTCTT
  2249  AGGATGGGATAAAATATTTAAATTATTTTTAAATATTTACTTATAATTATAAGTAAAGCT
  2309  TTGACACTTTAAAGTTTATTAATTTAAATGGACAATATATTACCTATAATATAATAAATT
  2369  ATTTTCAGGATAAATATAAGATTCACTTATTGATCTATTTTTTAATTTATTTTATATTCA
  2429  TTATGTTTAAAATAGGTGGTATATTTTATTATTTATTAAAATGCCCGTAGAAAGCAACCT
  2489  CAGTTCCTGAGGGTCATAGGGCCGTTTTTGAGTCCTCGAAAATATTTTTCGAATGTATTT
  2549  CTATAGGTAGGGCCCTTTGGGCCCATTTTTATTAAAATTATAAAATTAAATAATAATGCA
  2609  AAGTATAATTTTAAATTAGACCCTAAATTATTGTTTTTAAATTTATAATTTTAAAATATT
  2669  AATTTATTTATTAATAATCTTTCAAAACTATATTTTATAAAATCTAAGGTATAATAAATT
  2729  AAAAATAATATTTTTATAATGATAATCATTAATTTCACAATGATAATATCATTATATAAA
  2789  TATTTAATTTATAAGATAAAATCGAAT
;     G-trnN(guu) ==> start
  2816  GCTGTTATAGTTCAAAGGTAGAACGGTAAACT!GTT!AATTTATGTATAGAGGTTCGATT
  2874  CCTCTTAACGGCT
;     G-trnN(guu) ==> end
  2887  ATATAAAAAAATTCCATAGTAGTTTTATACTACATCAAATAAAGTATATTATAATATACT
  2947  TTATTTGATTTATGTAATGGAAAACTTTTTTAATTTATTAAAATCGAAGAGATGGTTGTA
  3007  TCATAACCAATTCAATAGAACCACTGTGTGATACACGGTGGCCTTGTTTTGCTAAATAAG
  3067  TTTTATTTAAGAAGTGGATTGGATAAAGTCTATAGACCCAATATTGTCGCTGGTAATAAA
  3127  GTATTAATTATTTAATAAGTTTAATTTTTAATATTATTTATTTGCAAAAAATTAAAAAAG
  3187  TAAATTTTATTTCACAATCCTGTTTATAAAATATGTGTAATTTATTAAATTAAATATAAT
  3247  TTTTTAAAATACTTATGTGTAGCAAAAATTATAAAAATTGGTAGACTTAGTTTAAAATTT
  3307  TAAAATTTTTAAACAATTCATTAATTAATAATGGCTGTTGCTATTAATTTGTTAATAATT
  3367  AATTTTGTTTTATTCAGGATATATTTTATTAAAAAATTATTTTTATTAATAAGTGAATTT
  3427  AAGAATTTCTAAATTTCAAAGCAATTAATTAGAGATAATATCTAAAATTTAAGATATTTT
  3487  TTATCTTATTATTTTTATTTATTTAAAGACGTCGGCGGCCGAAGGCCCCCGATGTCAAGG
  3547  AGGCCGCTGCGCGGCCTCCTCGACTAAATTTATTTTATATTAAATTTTTAATTATATTCA
  3607  AAAATATAAAAATTTTTTGAAAGCAAGTCCACATAGCGGGCTTTTTCATTAGATTTGTCT
  3667  AATGGTTTTCGGTTTAGTTATATTATTTCAATTTGTGTAGGAATTAAGAAAAATTCTTAA
  3727  TTAACCTTAATTTAATAAGGATTTTTAAATTTAC
;     G-nad6 ==> start
  3761  ATGAACGCAATTCTATTAGATTTATTGGTTTTTGGTTCTGTATTATCAGGTATTTTAGTA
  3821  ATTACATCACGAAATCCTGTAGTTTCTGTTTTATTTTTAATTTCTGTTTTTATTAATGTA
  3881  GCTTGTTATTTAATTTTATTAGGTATCAATTTTATCGGTCTTGCATATTTAATTGTTTAT
  3941  GTAGGAGCAATTGCTATTTTATTTTTATTCGTAATTATGATGTTAAATATTAAATTAGTA
  4001  GAATTACAAGATTCTTCAGAAGATTATTCTAATCCATATCCATTAGCTTTTGTATTAGGT
  4061  ACTTTATTTGTAAGTGGTTTAAGTTTAACTAATAAAAATATTTGGGGAGTTCATTCAGAA
  4121  CAATCATTATTTGGAAGTTCTAATGGGTCTGGTATTAAATTAGATTTATCTGGACTTTTT
  4181  GATTGGGTTAATTTATTATCATTTAAATCTAATACATTAGAAACATTAACAATTAATCAT
  4241  TCAAATTGGGATAATGTATTTGTATCTATGGATCAAATTAACAGTATTGGTCAAGTATTA
  4301  TACACATCTCATGCATTATTTTTAATTGTAGCAAGTATGATTCTATTATTAGCTATGGTG
  4361  GGACCTATTATTTTATGTCTTAACCCTACTAAACGAGTATCTTAA
;     G-nad6 ==> end
  4406  ATAATTAATAAAACAGATTAAGACGGAATTTAAAATAATTATATATAAAGCAAGCGGGGG
  4466  CAGAGCGCCCGCTTACCTATCGCCGGCTGCGCCGGAGTTTAAATTATTTTATTTATTAAA
  4526  ATTTTCTAAATGAAATACTGTTTGTAAAATTTTAATTTATTAAAAATAAATATACGAATT
  4586  TTTACTAATCTGACAAAATTTAATTAAATATTTAAAATATTAATTAAAATATACCTTAAC
  4646  CTTAAGGTTAAGGTATATTTTTAAAATTCCAACATAATATGTTGATTTTTATCAATAAAA
  4706  GATTTAATCCCGGGGCGGCTCGCCGCCCCTGGCCCCAAGTCAGGGGAGCGAGTCCGACCC
  4766  GGGGCTTTTAAACTAAATTTTTAAAAAATGGTTAAATTACCAATTAAAAAATTAACTAAG
  4826  CTTTAATAGCTTGATGACGATAGAATTAATAATCCCTATGGGGATTGATTATTCATATAT
  4886  TAAAATTTACTC
;     G-nad1 ==> start
  4898  ATGTTATTATCATTTATTGAGGTACTTATTGTTATTGTACCATTATTACTATCTGTAGCT
  4958  TTTGTAACTATTGCGGAACGAAAAGCTATGGGATCTATGCAAAGACGATTAGGTCCTAAT
  5018  CGAGTAGGATATTATGGTTTACTACAACCATTTGCAGATGCTTTAAAACTATTTGTTAAA
  5078  GAATCAGTAATTCCTGCTCATTCTAATAAAGCTTTATTCTTATTTGCTCCTATTATTAGT
  5138  TTAATTACTAGTTTATTAGCATGGGGAGTAATTCCTTTTGGTTCAGGATTAACATTAGCA
  5198  GATCTTAGTTTAGGTATTTTTTATTTATTAGCTGTAGGTTCTTTAGGAATTTATGGAGTT
  5258  GTATTAGCTGGATGGTCTGCTAATTCTAAATATGCTTTTTTAGGTGGTTTAAGAAGTACT
  5318  GCACAAATGATTTCTTATGAAGTTGTAATGGGATTAGTTATCTTAACAGTAATCATTTTA
  5378  ACTGGTTCATTAAATTTAACAAATATTGTTCAAAATCAAATTAGTGTTTGGTTTATTATT
  5438  CCATTACTTCCTATGGGATTAATGTTCTTAATTACTATTGTAGCTGAAACAAATAGAGCA
  5498  CCTTTTGATTTACCTGAAGCTGAGTCGGAATTAGTTGCTGGTTTCTTTACAGAACATTCT
  5558  TCAGTTCCATTTGTAATGTTTTTCTTAGCAGAATACGCATCAATTATTTTAATGTCAACT
  5618  TTATATTCAATTTTATTCTTAGGAGGTTATTTATTACCTTATTTTGGAGAAGTAAATATT
  5678  TTATTTAATATTTTTAGTGGTCTAAGTTTAGGTATTAAAACTAGTTTAATTGTATTTATC
  5738  TATATTTGGTTACGAGCTTCGTTTCCTAGATTAAGATATGATCAATTAATGAGTTTCTGT
  5798  TGGACAGGAATGTTACCAATTGTTTTAGGATTCATTATTTTAGTTCCTTGTATTGGTGTA
  5858  GCATTTGAATTTGTATAA
;     G-nad1 ==> end
  5876  TAAATATTAAAAATTAAAATTTATTGACACTAATAAACCATATTTATATTATTATTTTTA
  5936  TAAATAATCAAGAAAGTCACACAGCGACCTTCTTGACGTCGGTGGTCTTCAGCCACCGAC
  5996  GTCTTTATAACACCACCCTTTATAAAAATAAAGGGTTTAATATTAAGATTATAATAAATC
  6056  ATCGTTAGCGATGATTCATTTTTTACAATAAATTTATTAATAACCGGCTTTATTTTTTAA
  6116  AATACAGATTTAATAAAAATTTATTATTATTTTTTAAAAATAAATAAATTTTTAATATTT
  6176  ATTAAAATTTTATTTTAATGAAAAAAAAAATAAGTTTTCAATAAAAAAATATTTTATAAT
  6236  TTTATTGAAAACTTTAATTAAATTTAAAAATATTATAAGTAATGATTATAGGCAATATTG
  6296  TAATAATTAGTTTATGTAAATTTATTAAATAAGTAAATACAAAATAATAAATTATTTTGT
  6356  AAACTATTTATTACATCGATTATTTAATAGTCGGAATTTTTTAAGTATATATAAAATATC
  6416  TTAAGAAATTATCTTAATGCCGGTTAAATATTTCCCAATGGATTTAATCCATTAATTTCA
  6476  AATTAAATTTTAACTAGCCTTTGGTTAGATTATTAAAATATT
;     G-atp9 ==> start
  6518  ATGGTAGCAGCAGCTAAAATTTTAGGAGCTGGATTAGCAACAATTGGACTAGCAGGAGCT
  6578  GGAGTTGGTGTAGGATTAGTATTCGCCGCTTTAATTAACTCTACTTCTCGAAACCCTTCT
  6638  CTACGACCTCAATTATTCTCTTACACAATTCTTGGGTAA
;     G-atp9 ==> end
  6677  AATGTGTGCCCCCTTTGATCGTAAGATCATATGGAAACA
;; mfannot:     /group=IA (1.19e-29)
  6716  tcgggtgaattgcaagaattccaatattatattggacaatttgcagcgaagcatgtatta
  6776  gtgttttaaaaatacatgaacgttcaacgactaatcagtgagcaacactagcaataatct
  6836  ggacacgagcgcccgacaacattaaatttatttattaatgttgatgacatagtct
;; mfannot:
  6891  GAACAGTTCCGTAAGGAACTGAAATAGAGGATAAAGAGCCTCTATGATAACAAGTATTTG
  6951  TCGCATTAACAGAAGCAATTGGTCTATTTGCATTAATGATGGCTTTCTTACTATTATATG
  7011  CAGCGTAATCTGTATTAATGGTAATAAATCTTTTTATACAAATTAATTTGTATAATCATT
  7071  ATTTATCCAAAACGGGTTCAATTTAATTTATTAAATTGGGCCCCCTTCATTTTCTTCTAT
  7131  AGATTTATAATAAAAATTTAGGCAATAGCTACTATAATATTTCCATCTATAAATTAAAAA
  7191  AATAATGATTAAATTAAATAAACTATTTATGAGCACAAACTCAAAACTAAATATTAATCC
  7251  TGTAAAATTCTATGAAGATGCAGAAAAATTAAAATCTCAAATTCTACTTGAAAATAAGAA
  7311  TAAGAGTGGAATTTATAAATGAGAA
;     G-orf195 ==> start /note=GIY ;; evalue:1.2e-27
  7336  AATAAAATCTCAGGAGAATTTTATATTGGTAGTGCTGTTGATTTAAATAAGAGAATGTCT
  7396  GAGTATTACCGACAATCTTATATTACACATCCATCACGAAGTAAAAGCATTATTTGTTAT
  7456  GCATTAGTAAAATATGGTTATAGTAATTTTAATCTTTCTATTCTTGAGTATTGTAATAAA
  7516  GATTTAGTAATCACAAGAGAACAATATTATCTTGATTTATTAAATCCTCCTTATAATATT
  7576  CTTAAATATGCTTACTCTTCAGAGGGTTATAAACATACATTAGAAGCTATTAAAAAAATA
  7636  AGTTTAGCTAAAAAAGGTAAATTCATTAAAGAAAATAATAGTTTTTATGGTAAAACTCAT
  7696  ACTGAAGAAGTTAAAGAATTAATGTCACAGGTAGCTTTAAAAAGAACTAAACCAAATAAT
  7756  GCTAAACCTGTATTCTTGAAAGATTCAAATAATAATATTATTGGAGATTTTAAATCAATA
  7816  ACAGAATTAAGTCTTTATTTAAAGGCCGATAAGGCCACTTTATCTAAATATCGAGATTCT
  7876  AATAAATTATTTAGAAATTTATATTTTATTGTATCTAAATCAAATTAA
;     G-orf195 ==> end
  7924  TTACCTCCTCTCATAAAACCTTTATTCTAAATTAAGTAGTCTTAAAAGCTTTGCCTCTTA
  7984  TTTTTAATATAAATAAATTTTATAATTTATTATAAGTAAGGTGGCCTTATTTCTTTTTAT
  8044  TATTTTAAAATATATATCCGTATAATTATATAAGGTAAATTTATTTTAAAATCCTGCGCA
  8104  GACTAAAATTTATTATTTTTATAAAAATAAATGGTAAACCATTTATTTTTACTCCGCCCG
  8164  CGCGGGGATCAGTTGAAGGATTCGCTTCCAGCAGATTAATAATTATGTAATAGTCTGATT
  8224  ATTATATTAATAAATATTAATTAAAATTTACAATAGGTAGTCGTTTAGTATAAATTGCCT
  8284  AATACTGGCCGGCAGTGAGACCTTTTAGGTCCCTCGCTTTGAATAAAATTTTAAGAGTTT
  8344  ATAATATAATATCAGATTGATGTTTTACATCCGTCCTTTCTTTCTTATTCTTAAATTAAA
  8404  TATATTAGCATTTAATATTAGAATATACTAATAATATAAACCGTAAGGTATTTAAGGACT
  8464  AGAGGTACCGATTTGATAAAAAAGCACTTGTATAAAATACTTATTGTGAATATTAAATTT
  8524  ACTAAATTAATTGAAGCTTTAAAAGAGTTTCAATTAAAATATTTTACTACTAGTAAAATA
;     G-orf289 ==> start
  8584  ATGTTTTTTTTAGAAAAAATTTCTTTAATTGTTATGCTTATTAGTGTAACAATCTTAATT
  8644  AATGTATTGTTTAATCCTGATTTTTGGGAAATCAAATTATCATCTTATGTTACTTACGCA
  8704  ATGGAAACTGATAATGAAAATTTATCTAAAGCAATTACTGGAACTCTAAAAAAAGTAAAT
  8764  AATACTTTAAATTTAGTAAATAATACTTTAACTGAAGTTAGAGAAGAAGGAATTAAAGTA
  8824  GATGTATCACCAAATACAAGACAAGTAGTAAATGCTGCAGCTTCTTCTTTAACAGTTTCA
  8884  GCTGGAGTTTATACTGGTACTAAATTTGCAGAAATGACTCCAACTTTAGCAGATAAAGCA
  8944  GCAGTTGTTATAGGTACTGTTTTAGTAACAGTCGCTGCTAAAACTGTTGTCGAAAAAACA
  9004  GGAAAAATTGATATGTTTACTATTAAAACTAATAATTTTTCTGATAATTTTAAACCTATT
  9064  GATAAACCACAATCTTCTTTAAATAATGATTGTATTATTAATAGTCCTCATGAATCTAAT
  9124  TTTTTAGATTTAAGTACTCTTTTATCTAATTTAGAATCAACAAATTCTTTACAAAAAATT
  9184  ATGGAAAGTTTATTAACATTATCTATGGTTAGTTTCACATTAACTTTATATGTTTTAATT
  9244  ACTGTAATTTTAAACTTAAAAGATTTTACAAAAGTTAAATGGTTAAATGATAATCCTAAA
  9304  TTATTAAAATTTATTGAACGAATTAAAGTAGCAAGAACTTCTGTAGTAATTCCTATTTTA
  9364  TTATTATTATTGTTTATTTCTTTAATTTCTTGTTATGGATCATATAGTGTATTAAAAGCA
  9424  TTATTAATCTATAAATCTTCAGTAATGTAA
;     G-orf289 ==> end
  9454  TTAATCTAGATTAATTAATTACTAACCTTTTTTTAATTAAATTTTTTAATGATGACATTT
  9514  TTATTACTATATGCAGCGTAATCTGTATATAATTATTATCCCCGGGTCACAGATTTATCT
  9574  GTGGCCCTCCTTATTTATTAACCTATATTAATATTATAACTATTATATAACCTATAGATT
  9634  AATTAATAATTAATTTAATAAAAATAATTAAATAAATAAAAATTGAATTTTATATATTAA
  9694  TTATAAA
;     G-orf160 ==> start
  9701  ATGAGTGAGAATAATAATAATAAAGAAATTGAAGTTTTTATTAATAAACTTATCGAAAAA
  9761  GAAACTAAGATTCTTATTGAAAAAATTAATAATCTTGAAAAACATAATAAAGAAACCAAA
  9821  ATTCTTATTGAAAAATATAATAAAGAAATTGAAAGTCTTAAAAAATATAATAAAAAGTTT
  9881  AAAATTCTAAATTATTCTAAATTTATATTAAATACAGGAATAATAATAGGAATTACTTTA
  9941  ATTATAATTAAATATAAAAATTCAATCTTAAATTTTATTAATTTTATTGGTAAAAGTATT
 10001  AAAAAAGGAATTCAATTAAAATTAACTAATATGCAATTTCAAATAATAAATGAATTATTT
 10061  AAAAATAATTTAATAAATAATACTCCAATTAAACCTAATATTACATCAATTAAATTTATA
 10121  AATAAGAAAAATAATATAAAAAATATAATAATAACTGTTTTTAGACGATTTATTAGAAAA
 10181  TAA
;     G-orf160 ==> end
 10184  AATTAATTATATAATTTTAAATAAATAATATAAATTAAAATTATAAAAAATAAAATATTT
 10244  TATTTTTTTTGATATAAATCTACATTATTTCATATATTAATTTTAATATATAAATATTAA
 10304  TTAAATAAATTTTATTTATTCCGATAATAATATATGACATACTAAATTAATTTTAATTAA
 10364  TAGGTTTTTGTCTTTTAAGAAAGAATTTATAAAATTCTTGTTTAGAAAAATGATAATATT
 10424  CTTATTACTATACGCAGCGTAATCTGTATTAGTGATAATGAATCTTTTTATACAAACTAA
 10484  TTTGTATAATCATCATATCCAAAATGGGTTCAATCTATTATTAGATAGACTTATTATATT
 10544  ATAACCTATATTATTTACTATAAAAACCCTCTTATTAAATAAGAAGGGAAAAAATATTAT
 10604  TTTTTTATTTTATAGTAAAAATTTTAAAAAGTATTTATAATATATATAAAGTTTAAAATA
 10664  AATAGGTTAAATTTATTATAATAAATGTATGTATTTTAAAATAATTTTATATTGTATTAT
 10724  TAAATAAAATAATTATAATATATTATTATTAATTATTATTAATTATAATTTTAATAATTT
 10784  CTATTACTTTATTAATAAAATATAGACTAAAACTTAAATCTACAATAATTAATAAAATTA
 10844  ACATAATAAAAATAATTGTAGATAAATTTTCAATTTTATTAATAATATAATTTAAATATT
 10904  TGTTATCAATTTTATTTAATAATTTTGATTTTTGATTTTTAATATAATAAAATAATACAA
 10964  AAAAAATAAAACAAAATAATGAAATTAATGTAAGACCTAACGAACTAATTAATAAACTAT
 11024  AAATTGTATCAAATACAGTAAATTCTTTATTTGGAGAATCAATAGAAAAAATATCATCTG
 11084  ATAAAGAAGATGGTTCATTATCTTTTAATGAATTATTATTATT
;     G-orf174 <== end
 11127  TCACTTATCTTGAGTTTGTTTTTTAATTACACTTACTGAATTTTCTCCAGATGTAATAAC
 11187  AATTTCTCTAGATTGATCAATTCCATATGTAGAATTTTTAAATTCTAAAGCAATTAATCC
 11247  GGTTGAAATTGTTACAGCTGTTCCTACTGATGCTTTTACAGATGCTGGAGCATATTTAAC
 11307  TGATGCAACAGTAGTTTTAAAAACACCAGTTAATAATGCAAAATCATACAAGTTTTTTAG
 11367  ATCAAGTTCAAAACTTTTTTTAAAATAATCTGAAACAAGTCTTAATTTATAAGGATTATG
 11427  ATTATCTTCATTACCATCAGAACAATATACAATATTATTTTCAAAAAGTTCTAATTGAAA
 11487  AGAAAAAATTAAAAAGACTAAAATAAACATAATAATTAATGTAACAAATACCTCTTTAAT
 11547  AATATTAATTTTCCAATTTGTAGATTTTGGAAATACTGAATAAAATAAATAAGTTAAAAA
 11607  ACTATAGATAAGCCAAAAAAATAAAAATAAAAATAAGTTTAACAT
;     G-orf174 <== start
 11652  AAAAAATTTTACCTATCATATATTTATATTTAAAAATATAAATAAAAAGAATTAAATTTT
 11712  TTTAATAGTAGTATATCTCTTTTTAATACTCTATTATTGTTTAATGATAACAATAATGAG
 11772  AAATAAGTTAAATTATCCGGGACTAATGCCCCGTATGGAAAATTCCAATAAATTAAATTT
 11832  AAGTTTATTTAGTTTGCTAATTTGTTAGCATTTAATTTTAAATTTAATTTGCTAATTTGT
 11892  TAGCATTTAACCTTTAATTTAATATTTTTAATTTTATAAAATTAAAGATATTATTACTTA
 11952  TATTAATAAGTTAT
;     G-trnE(uuc) <== end
 11966  TAACCCCAATCGGAATCGAACCGATATTCCCACAGT!GAA!GTTGTGGTGTCTTAGCCAT
 12024  TGTACCATGAGGTC
;     G-trnE(uuc) <== start
 12038  TTTACATAAAATATTATTATTAATTAATTAATTGAAACTCCATATATATTCTTTTATAAA
 12098  AATTATTATAATTTATTAAAAACTTCTATTAAATTGTATAACCTTTAGAATAAATGGGTG
 12158  GTGTTTTTAGTAAAGATTAATTTCTACATAAATTGATAAATTAGTTTTAAAATAAATTAA
 12218  GCTTTGTCTAAGTTAATTTTAAATTAATATTTTTTAGTATAAAAAATTATTAAGAAATTT
 12278  AATATTGTAATTATATTAATTATAAA
;     G-orf202_1 <== end
 12304  TTAAAAAATAAATAAATATAAACATAATAATAAACCTACTCCATTACATAATAAAATAAT
 12364  ACTTAAGTCAAATAAACTTGAAAATAGTAAATATTTACTATAGTAATTAAATAAAGGATG
 12424  AAACATTTTAGGTAATTTATTTTTTAAACTATCTCCATACATTTTAGTTAAATAATTAAA
 12484  TGTTAAACTAATAGTACAAATAATAGTTACTGAAGTAAAACAAATGAATGTTAAACTCAT
 12544  ATTGTCAACAACTAGATTAGAAGAGTTTAAAATTGATTCGAAAGAAGAATTAATATTAGG
 12604  AAAGTCTGTATTAGAATTACTTGTGCTTTCTGACATATTATTAAAAACTGTCTTAAATGT
 12664  TTCTTTGTAATCAGATACATTTTCAACTTTTAATTGTTGAAATTTTTCGAATTCGAACTT
 12724  TTCTTTATTAAATTCAAGTTGTTGTTGTTCTAATACAAATCTTTGTCTTTCTAACTCTAA
 12784  TCTTTCTAAGTCAATTTCTTTTTTAGCTTTAATTTCTTGTTGTTTTGAAATTGAAATTAT
 12844  AGTAGCTGTAAAAATACCTGTAAATGTTGCTCCTACAATTCCAATTAATTTAGTTGTTTC
 12904  TTTATTCAT
;     G-orf202_1 <== start
 12913  GTTTTTAAAAATGTCCTATAATAAAATAGTAATATAACTCTTTTTAATACTCTACCATTA
 12973  TAATTAAATTATAATAGTGAGAAATAAATTAAATTGTCCGAAACTAATGTCTCGTATCAA
 13033  ATTATATTAAATAAATATAATTTAAATTCATTAAATTATTATATTTAATGAGCTAATTTA
 13093  TTAGCATTTAATTTTTATTAATGATAATTATTATTTAAAAATTATCTTGGATTTAAATAA
 13153  AATTTATTTAAAATTTAATAATTATCATTACTTATAATTTGTAAATAATATTTATTATTT
 13213  TTATTTTTGTAGATATTAATATTTTAGAAAATTATTAATTTTAAGTATTAATTATTTATA
 13273  TTATTAATATAGGGTTTTATTTTTGGGTGGTGTTAATTTTTAATTAATAGTTATTATATG
 13333  GACTAATAGTTATGA
;     G-cox3 <== end
;     G-cox3-E2 <== end
 13348  CTATCCTCCCCACCAGTAAACACTAATGAATAAGAATAACCAAACTACATCTACGAAATG
 13408  CCAGTAAAGAATAGCTTGTTCAAATCCTAAATGGTGGTGATCCGTTAAATGATAAGATAA
 13468  TACTCTAAATAAACCAACTGTTAAGAAAATAGTACCTACTAAAACGTGAATTCCGTGAAA
 13528  TCCTGTAGCCATATAGAAAGTAGATCCGTAAACACCATCACTAAATGTAAATGGAGCATT
 13588  ATAGTATTCAAATCCTTGGAATCCTGTAAATACTGTTGCTAAAACTACTGTAGCAATTAA
 13648  TCCGTAAATAACTCCTGCTCGGTTACCTTGGATTAAGCTATGATGAGCATAAGTTACAGT
 13708  TGCACCTGAAGAAAGTAAAATTACTGTATTTAATAATGGTACCTCCCAAGGATTTAATGT
 13768  TTCAATACCTGCTGGAGGCCAATGAGCTCCTAATTCTACAGTAGGAGCTAATGCTGAATG
 13828  GAAAAATGCCCAAAAAATACTAATAAAGAAAAATACTTCAGAAACAACAAATAGAACAAA
 13888  ACCTAAACTTAATCCTTTTTGTACTGCAAAAGTATGATGTCCTTGGAAAGT
;     G-cox3-E2 <== start
;     G-cox3-I1 <== end
 13939  caattatatcaatattttaaatattgatttggactatatttttatggccctatataaggt
 13999  gaataaattcaaaatttatgcttttataatacaatataacaacgaaaaacagattcacaa
 14059  tattttattttttatttaggttaatattaattacaattaatttaattttttatttttcta
 14119  aataagagagcccgcgctacgcacgggttctcaaagacagtttttgacttactttaattt
 14179  attttttattaaaattatagaataaaccttaatttatacaaaacataagtttttttaatt
 14239  atttaaataaatttagattatttttatagaaagtaaattaaaatttttgattaatttttt
 14299  gttgtactattatcaaatttaatttcaatataattatttttttctaataattttcctaaa
 14359  taaaaataaatttctttataataatttaattatttgacattatagtgttagataaataca
 14419  tttttaatgtaaaaagcataaatctaccaatatttaacatgtagtctctgaggatccgat
 14479  tggacgtcttgtccattaagatcctgtcccgacaaagtcgaggtcggatcttaatattat
 14539  ttattttgtttcctgctgattgtccaatcttttagattgttactaaattagtactaaaag
 14599  ttctaaggagtttccagcatatagttaaatttatagaaggcactgggaccggagaccctt
 14659  gtgccaggtacgctgtgcatgcccgacactttataaataattttcat
;     G-cox3-I1 <== start /group=IB (9.08e-20)
;     G-cox3-E1 <== end
 14706  ACCTTCTCTAGAAATATCTTTAAACCATAAAGTCATAGTAGAAACTAGAGAGATAAATCC
 14766  AAGAGTTAATAAAAATAAACCATTAGAATATCCTTGGAATGTCATTACTCCTGATAGAGT
 14826  AACTACTAATAAAGAAAATGATACAGCAATTGGCCAAGGCGAAGCTTCAACTAAATGAAA
 14886  TGGATGCGCTTGAACTGATCTATTCATAATTTTCGTTGTCAT
;     G-cox3-E1 <== start
;     G-cox3 <== start ;; mfannot: alternative ATG start pos 14963
 14928  ATTGTATATGTAATTCCTATCATACATTTCTATCATAAAATAGAAAAGTCAATAATTAAT
 14988  TATTGAAATAGTAATATATCTCTTTTTAATACTCTACCATTATAATTAAATTATAATAGT
 15048  GAGAAATAGGTTAAATTATCCGGGACTAATGCCCCGTACCATATTAAAATAATAACCAAA
 15108  ATCGGTAATAATTAAAAAAAATAAATTAAGTATTTATAATTTTTAATTAATTTGTAGGTC
 15168  ATTATTTTGACAAATTTGTCTCTAATTTTTGTATTAGATACTATATGTCCAATACAAAAA
 15228  ATTAGTTTTTGTTTGGATCCATCGAATAACTTTATATTATTCGATAGGCTAATTTATTAG
 15288  CATTTAACTTTTATTTTTTATAATTTTATAACTTCCTTGAAATAAAGTCACAATTTTTAT
 15348  ACACAAAATAACGTAATTTTATCTATAAAAGTGACAATATTTTTTAATAAATTTAATAAG
 15408  TTTAAATAAATTAAAATTAAGAAGTTATATT
;     G-trnG(ucc) <== end
 15439  TGCAAGTGGCGAGACTCGAACTCGCAATCAATTTCTT!GGA!AGGAAACCGCATTAGCCA
 15497  ATTATGCTACACTTGC
;     G-trnG(ucc) <== start
 15513  TTTCTTATATTGTTTCTTTTATATTTTAATATATTATTACAAAAAAAATAAAAATAACAA
 15573  AAAAGAACCACCGGGGCGACCCCTTGTCTCAAAGCCTTGGGCCGCTCATCGGCCTTTCGT
 15633  TTTATATAAATTTAACAAATTTAATTTTTATTTTTTATAATAATTAATATCATTATAAAA
 15693  TAGTTGTAAAAAGATACTAATGATTCAATTCTAGATCTGCCGGGCCGACCTAAAGGTCGG
 15753  CCCGACTTAAACTATAACTATACTTTAAATTCTTTAGACCTATAGTTCTTGTGTAATTTT
 15813  TTAAATATCACAATTATAGAAAAATATACTTAAATCTAATTATAATATTAATTATATAAA
 15873  AATATGTTTAAATTAGAATATTCAAAAAAATAATAAAATAGCGTAGTTAAGCTGTTCTAT
 15933  ATTTAATAATAATAATATAGATTATTTTATTATAAGATTCAAAATTTTTATCTTAGGTTT
 15993  AAAGCAGAACTCAGAATTTTTTACTTTTTAAGTTATTTATTTTTTAAATCTTTATTTTAT
 16053  ATTAAACTTAATTACCAATTCCTGTACTTTGCATAAAATTTATAACCAAAGACTTTTTAA
 16113  CTTAAATATAAATTAAATAATAAATAATAAATTTATCTTAAAATCAAGAAAATTTTAATA
 16173  ATCAGATTTTTTTTATTTATAAATTTTCTGAATTATTAATTTAAAAATTTTGGTTTATTT
 16233  TTATATAATAAAAATTCTATAATATATATATAATTTTGTTGCATATTTAAAAAAATTATA
 16293  AGTAAGAATTAAAATTTAAATAAAAATAATGTTTATATAGTAATTTAGTTTATATAAATA
 16353  AAATTTTATTTAAATTTTTCGGATTGACTTGTTATTGAAAGTTTTATTCTTAAAACTAAA
 16413  ATCCCGCGTAATGACATCATTATTTTTTAAGATGTTGTTTTTAATAAATAAATAAATTTA
 16473  AAATAAATAATTTTTAATTCAGCACGGGATAAGATTAATATCAAAATTTTAATTTGGTAA
 16533  TTAGGTTTTGTCTTTTAGGAAAGAATTCTATGAATTCTTGATTCAAAATAAATTAAAATA
 16593  ATAATTTTAACCCTTTTTAATTATAATATTATTATTTAAAAATAATATTATACAGAACAA
 16653  AATAAATTTAATTTTAAGGTTTTTTAGATTTAATTTAAATATTTAAGGAATAAAATTTAT
 16713  TTTTAAATAAATTTATTTTATATTTTATATTTATAAATATATAAATATAATTTTGCGTTT
 16773  TATACGTTTTTATATCTTGAGAAATAAATAGATAATGTATTTATTTTCATTCTAAAGGTT
 16833  AAATAATTTTTATATTTTTAAAAATTAATCCATAGAATTTTTTTTAATTTAAATAATAAT
 16893  TATTATATAATTATTATTAGTTTACAAATTAAAAAAATAAAATACATTTTTCGGATTTTT
 16953  TATAAAATTTTTAAATCTGAAATGAGTAAACTTGGGGTTTTAAAACTCTAATAAAACTCA
 17013  ATTATAATTAAATAAAATTATGATGGAATTTTCGATAAATTTAAATAACTTTTTTTTATC
 17073  AGCCTAAATTCATTTTATTTTTA
;     G-cob ==> start
;     G-cob-E1 ==> start
 17096  ATGAAATTACTAAAAAGTCATCCCTTTTTAAGCCTTGCTAATAGTTATGTAATTGATTCA
 17156  CCTCAACCTTCTAATCTTAATTATGCTTGGAATTTTGGATCTTTACTAGCTTTATGTTTA
 17216  GGTATCCAAATTGTTACTGGAGTTACTTTAGCTATGCACTATACACCTAATATTGATTTA
 17276  GCTTTTATTAGTGTAGAACATATTATGAGAGATGTAAATTATGGATGGATGATTAGATAT
 17336  CTTCATGCTAATACTGCATCATTCTTCTTCTTATTTGTATACTTACATATTGGTAGAGGA
 17396  TTATACTATGGTTCATATAAATCTCCTAGAGCATTACCATGGAGTATTGGTGTAATTATT
 17456  TTAATTTTAATGATGGCTACAGCTTTCCTGGGT
;     G-cob-E1 ==> end
;     G-cob-I1 ==> start /group=ID (2.69e-44)
;     G-cob-I1-orf202_2 ==> start /first_aa=I /note=GIY ;; evalue:1.6e-21
 17489  attgaaaacacatgcccaaaatggttagatgatgaaatgggaactttcttaatgactagt
 17549  aatttgattatttctcctaaacttaaatctctatttgatgaatataagattaaaccatat
 17609  cttgtattttcagaactttataaagaatcagttaaagaaaatcttagagctgaaactaga
 17669  aaaaaagcaggtatttatggtattttaaatctaactaccggtaatttttatattggaagc
 17729  gctgtaactaatagattttacagtagattttataaacatcttattagaggtttaggtaat
 17789  aaaaatattgccattgatctcgaaaaatatggaattgaatccttcgtatttgttattcta
 17849  gaatacttcccagaatcagtaacaaaacggaataacccagatctaatggttttagaaact
 17909  tattggattcaaacatataaaccaacttataacattctacttgaagctggtaacttttta
 17969  ggatatactcattctgaggaagttaaacagaaaataagagatatttattcagatgagaaa
 18029  agaaaacgagtttctttaatcaataaaaataagactttatcagattctgtaaaagcttta
 18089  attagataa
;     G-cob-I1-orf202_2 ==> end
 18098  aaggcgagggtccgcgtagcaggcatttgccaaggggcctccggcccctcggctttaagt
 18158  agatcaaatgaagttaagaataaatatagattagcgaggaggggcgaagccccgaagaag
 18218  agaaaacctcctttggggcaagaaaaggttttaacttttctcgcccctcctagcatctgc
 18278  cgctacgcggccgacgcttcttcaaaaccgataacgttatataatgaagacggttcagtt
 18338  tatatgaaatttggaggtattcgattaatgattaaacacttcgagtgtgatcataagacc
 18398  attaataaatatattaagtctggagaacttttcaaaaaacaatggtatattaaattagat
 18458  taattaccatataattacataagagtattattattcacttctaatcatagtcctatatgg
 18518  agaattgcgcaatctatacagaaaagctattcagtagtatagaatgccctgacaggggca
 18578  ttgaagaggataacgacctctttggctatattgatgaaaacggtcaaagattagacatct
 18638  ttttcaagaccgtcggtggtgtataccatcgctacagactgggtcatcaatgggtgcctg
 18698  aaatggtgcttaatgtacagtcggatttccgagaatatccctttattctccacaaggcct
 18758  taaatgatatttactggaaagagaattaacgaacttgaggatcagtaaattgataaggta
 18818  catgaaatataaaccagatgtcattataatggtgtttatattttggaaattg
;     G-cob-I1 ==> end
;     G-cob-E2 ==> start
 18870  TATGTTCTTCCTTGGGGTCAAATGAGTTTATGGGGTGCAACAGTAATTACTAACTTACTT
 18930  TCTGCTATCCCATGGATTGGTAAAGATTTAGTAGAAT
;     G-cob-E2 ==> end
;     G-cob-I2 ==> start /group=IA (1.39e-26)
 18967  tc
;     G-cob-I2-orf291 ==> start /first_aa=G /note=LAGLIDADG ;; evalue:3.6e-45
 18969  ggaaacttagaaaatgtttttatttattcaaatgttgtagaactaggtattttacctatt
 19029  attggtactattaatagtaaagctttaaataaaattaaacttcgaacagaacaagaaaga
 19089  ttagatacactaaaaacttcaaaaagttttcttgctatgcttgttggtttaattgatggt
 19149  gatggatatattgctattactaaaacaccaaaaaattatattagaattgatctaattatc
 19209  tctttagatttaagagatttagatttgattaactatattcattcggtgttaaaaattggt
 19269  cgtgtaaataaatatccaaaattaaatgtagtaaagttaactatttcaagaacagatcta
 19329  caaactattttatttcctctatttatttatcataatttatatttcttaacagaaacacga
 19389  gaagctcaatttgataaagtaatgtttattcttcaaaataatattaaaaagtattctgag
 19449  ctacctgataaatttccggtttactgtaatttacctgtaactgcagaggattatagtaaa
 19509  ttagattttttcccaaattggattgtcggttttacaatagcagaaggatcattttttgtt
 19569  aaaaataataaggatatttgtttttcattaaaacaaagaacacatgaattattatttgag
 19629  gcattcaaaattatttttaatacaaaagtaaaaattgatacttctgaagattattctaaa
 19689  tttatggttagttccattagggatattcaaaaagtagttgattttttctctttctcagat
 19749  ttacatcctcttgttggttataaattaacacaatataatttatggttaaataatattcga
 19809  gaaagttcacgatatggaaagattaaatcaccttaa
;     G-cob-I2-orf291 ==> end
 19845  taataaattaagtataaattcacgatttgataaataaaataaaattaaacattttctaat
 19905  tctagggtgttgacatcatcctagatataactaccgagatctttaagatttcggagttaa
 19965  gacattatgagttccattaaacttaatagtttaatcgcaaattgggtgaattgcaagaac
 20025  atctctttgttcacagggagacaacttgcagcgaagcatatatcagtgctataaagatat
 20085  atgaacgttcaacgactaatcggtgagctgcactagcaataatccggacacgagtgccca
 20145  acgacatcgtcaacttatttaatggataatccatttaagttagaaatggtcgatgacata
 20205  gtctaaacttattagtgataataagaaggtacaattaaatgttgtatcgataatattttt
 20265  g
;     G-cob-I2 ==> end
;     G-cob-E3 ==> start
 20266  TCATCTGGGGAGGTTTCAGTGTTGATAATGCAACATTAAACCGATTCTTCAGTCTTCATT
 20326  ACTTATTACCATTCATTTTAGCAGCTTTAGCTGTTATGCATTTATTAGCTCTACACGAAC
 20386  ATGGATCAAGTAATCCATTAGGAATTACAGCAAATGCTGATAGACTTTATATGCATCCTT
 20446  ATTATACATTTAAAGATTTAGTAACAATTTTCTTATTTTTCTTAGTATTAGCTTTATTCT
 20506  TATTTTATGCACCAAATAAACTTGGTCATCCTGATAATTATATTCCAGCTAATCCAATGC
 20566  AAACTCCTGCGTCAATTGTACCAGAGTGGTACCTATTACCTTTCTATGCAATTTTACGAT
 20626  CTATTCCTGATAAATTAGGAGGAGTAATTGCTATGTTTGGTTCTTTATTAATTCTATTAG
 20686  CTATGCCTTTATTAGATCTTTCAAGAGTTAGAGGTTCGGCATTCCGACCATTAATGAAAT
 20746  TCTTCTTCTGGTTATTAGTAGTAGATTTCCTTATCTTATTATGGTGTGGATCTCAACACG
 20806  TAGAAGAACCATTCATTACTTTAGGACAATTTGCAACAACATTCTATTTTAGTTGGTTCT
 20866  TAATTATTGTACCAGTGGTAAGTGTAATTGAGAATACTTTAATTGATTTAGCTACAGAAA
 20926  ATAAATCTTAA
;     G-cob-E3 ==> end
;     G-cob ==> end
 20937  TCAAAAAAAATATTCTACAAATTTAAATAAAATAACAACCACCCTTATTAAACCCTTTAG
 20997  ATTAATAAAAATTTTTCTTTCTTGTAAATTATTTAAGATTAAAATTAAAAATAATTAATT
 21057  ATTTTATGATTAAGTTTATACTGTTACACTATATAAATTACTTAAAATTAATAAATATTT
 21117  TAAAAATTTAATGAGCAAATTTACATTGTTCCATTATAAAATTTACTTAAAATTTAAATA
 21177  ATTATAATGTAATAAAGGATTTAATAAAAAAAGAATATTAATAGTTATTATATAAATAAT
 21237  TAAGATTAATTTAACTTTTTAGTAGTAAAATACTAAGCTTGCTCATTTAACCAAGTTAAG
 21297  TATTTTTTTTAAAATACTGCTTTTACGACAATAGGCATAAGATAATCTTCTACTTATATG
 21357  TCATGCCTATCATAAAATAAAGGTTTTAGTAAGGGGAGGGGGTGGTTATTAATTTTATTT
 21417  AGATATATTATATTATTAAAAAATATTTACGCTTGCTCGTTTAACCAAGCTAAATATTTT
 21477  TCTAATGATACAGCTTCTACAGCAATTGGCATAACATTCGTCTTAAGTTATTTAAAAATA
 21537  ACTCCGGTATAACCGCCATGAATTTCGTCATGGATG
;; mfannot:
 21573  ggactatatcttcattcattaaaatgaatgtttcacgtgtagtctctgaggagc
;; mfannot:     /group=IB(3') (6.02e-13)
 21627  CAGAATAAATTTTCTGTTTCCTGCCCATTGTCCATTGTATTATCCCAATTATTATCACGG
 21687  TTTCCGTAAATTGGGCTTTAGGAGTTTCGGGCATATAGTGAGATTATCCTCATCTAATAA
 21747  TGGGGGGGCTTATTAC
;     G-cox2 <== end
 21763  CTACCCGTGGTGAACTCCACAAATCTCCGAACATTGTCCGTAGTAAACTCCTTCTCGTTC
 21823  TACTAAAACGGAAGTTTGGTTTAATCGTCCAGGAATTGCATCAATTTTAAGTCCTAAAGA
 21883  AGGAACAGCAAATGAATGAATTACGTCAGCACCAGTTACAATGAATCGGATGTGAGTTCC
 21943  TACTGGAACTACTACTCGGTTATCTACTTCTAAAAGTCGTAGTTGACCTTCTTCTAAGTC
 22003  ATCTGTTGGAACTAGATAAGAATCAAATTCGATAGATTCTCCATCTTCATTAACAAAATC
 22063  AGAATACTCATAAGACCAATACCATTGATGTCCTAATGCTTTAATTGTCATAGCAGGATC
 22123  AATTACTTCATCCATTAAATATAATAATTTGAAACTAGGGAAAGCAATTGCAATTAATAC
 22183  AAAAGCTGGAGTAATAGTCCAAATTAATTCAATTAAAGTACCATGATTATGATATTTATA
 22243  AACAATTTGATTTTTATTAGAACCAAAATTTACAATAATTGAAGTTAACACCCAAGAAAC
 22303  TCCAAATAAAATAACTACTAGATAAAACATAATTTGATCATGTAATTCTACAATTCCTTC
 22363  ATATGAAGGTGATGCACCATCTTGGAAAGCCCATTGCCAAGGCTCAGGAGCATCATTCCA
 22423  TACAGGAGAAATGATATTTAATGATTTAAGCATATTTAACAT
;     G-cox2 <== start
 22465  AAATTCTTATTCACGATATCCCTTAGATAAAATAAATAAATTAAATAATTAATAAATTAA
 22525  TTATACATAAACAAAATTAATGTATAGTTTATTTAGCCGTCAAAATAGGCTTTAATATTA
 22585  AATAATTAAGTGGATTATTGATTATTAAAATCCATAACTTAACTTTGTGCAAAACAATCT
 22645  TACACTTAAAAAGAAAAATTATTTTTTGCGTAGAGGTCCATAATTAATCTACTTAAAAA
;     G-atp6 <== end
 22704  TTAGTGTAGTTCAATTGCATCTTTTAGGTAAGAACAAGTTAAAATAGTGAAAACATATGC
 22764  CTGAAGAATACCAATACCAAATTCTAAACCAGCTAAAGCTGTTAAGAATAATAGAGGTAA
 22824  TAGACTAACTAATAATAATACAGGTCCTGCTACTACCATTTTCCATGTGAAAGTTGAAAT
 22884  AATTTTTAATAAAGAGTGTCCTGCAATCATATTAGCACCTAATCGAACACCTAAAGAAAC
 22944  TGCTCGAGCTAAATAAGAAATTAACTCAATAGCTACTAATAAAAATACTAGAGCAAATGG
 23004  AGTACCAGCTGGAATAAAGAATGCAAAAAATCCTAATCCATGTCGTTGGAATCCAATAAT
 23064  AGTAACTCCAATTAGAATAGCTGTAGCTAAACTAATAGTTAAAACAAGATGAGAAGTAGT
 23124  TGTGAAAGAATAAGGTACTAAACCTACTAGATTACTAATTAAAATAAAATTGAATAAAGC
 23184  AAAAATGAATGGTACATAAACTTCATTTTTTGGTCCAATTTGTTCTCGAACTAAATTTAA
 23244  AATAGATCCGTAAACAGATTCAGAATGAATAGTCCATCGAGAAGGAATTACATAACCATT
 23304  ATTTAAAGATAAAACATTCATACTGATAGTAATTACTACTACCATAATTAAATAAAATCC
 23364  AATGTTAGTTAAAGATAATTTAGTAAATCCAAAAATTGGAGCTAAAATGAAAACAAAATC
 23424  ATTAATTTCAAATTGCTCTAGTGGGTTATTAACTAAGAAAGTTGTAGCTAAAGTTGACAT
;     G-atp6 <== start
 23484  TTTTATTTATTTATCAGTGCTTTTTTATCAAATCGGTACCTCTAGTTCTCAAATATTAAA
 23544  AAATTTATATAATTATTTAAATTTTTAACCTAATAAGATTAAAAATTGGTTCCGCGCAAA
 23604  ATGCGCGGACCCGATCAAGGCAGGCTGCGCCTGCCTTGATTTTTTAATTTTATAAATTAA
 23664  ATTAAATTTTGCACGAACAAATAAGATTGTCCGGCCTAGAAAGAGAGAACGGATGTAAAA
 23724  CATCAATCTAAAATAATCTAATTAATAAGATTAACTTAGACTACTTTATTATTATAATTT
 23784  AATTTAAAACATAATAAAAAGTAAGGTGACCTTACTTATAATTGGACTAAATATTATACT
 23844  TTTTAAATTATTAAATAATTTTAATATAATAATATCTAAGAAAAATTTTAAAATTAAAAT
 23904  GGACCAGAGTGACAACTACACCATTTCTTAAGTAATACCGCCGCGCAATGCGCGGCGACC
 23964  TGACCTATTAAAATTAATTCAATACACTAATCTTTAAAATAAAATCAGAACCGGCCAAAA
 24024  GTAGTTCTTTGGGAACCCGCGCGCAGCGCGGGTCCCCTTCATATAATTAAAAACTCATAA
 24084  TACAATTTATGTAAAAATATTTTAACTCGGCCGACCGAAGGTCGATCATATAAATCTATG
 24144  CTACATACGGGCTTATTTTTAATAAATTAAAAAATTTATAATTAATTAATTATAAATTTA
 24204  TAATAAATTAAAGATAGTTGTTGCTATGTGGCAATTACTATTAATTAATGAATCATTTTA
 24264  AATCAGAGATTTAACATTTTATAAAATCTAAAGGGTTTAATAAAAGGGGGGTAATTAATA
 24324  ATAGTTA
;     G-nad4 <== end
 24331  TTAGATTAATAAATTAGATACTGCTAAATGCATAGGTTCTAAGAATAAATTTGGGAATAA
 24391  TCCCATTACAAACATTAAGAATAATAATGGTAATAATGTCATAAATTCTCTTCGGTTGAT
 24451  ATCACCCATTGGAACTAAATATTTACTTTGAGCACCAAATGCAGTTCTATTATATAGCCA
 24511  AATACCATATGCAGCACTTAAAATCATTCCTAATCCTCCTAATACAGTTAATACTGGATT
 24571  TTGTTGGAATGCTCCAGTAAGTGTCATAAATTCACCTACAAAATTAGCAGATAATGGTAC
 24631  TGCAATATTACCTAATGTAAATAAAAAGAACATAATAGACCATACAGGCATATGTTGAGT
 24691  TAATCCTCGATAATATTTTAATAATCGAGTATGATATCGATCATATAAAATAACTACACA
 24751  AATGAATAAAGCAGGAGATACTACTCCATGAGCAAGCATAAGAATTAATGATCCTTCAAT
 24811  TCCTTGAATTGTATTACTAAATAAACCTAATAAAGTAATATTCATATGTCCTACAGAAGA
 24871  ATAAGCAATAATTTTTTTTAAATCTACTTGTCTTAAAGTAGTGAAAGATGAATAAATAAT
 24931  ACTAATAACAGCTAAAGAGTAAACTAAAGGAGTAAAAAATACAGAAGCATCTGGTAAAAT
 24991  AGCAATAGAATATCGTAAAAATCCGTAACCAGCTAATTTTAATAAAATTCCAGCTAAAAT
 25051  AATTGATCCAGCTAAATTAGCTTCTACATGAGCTTCAGGTAACCAAATATGGAAAGGAAT
 25111  CATAGGAACTTTTACTGCAAATGATAAAAAGAATCCTAACCATAAAATTTTTTGTCGAGT
 25171  TTCACTAATATCTGCTACTGCTAATACTTGATAATCTGTTGAACCTACTTCAAAATAAAT
 25231  TACTAAAATAGCTAATAACATAAATAAAGAACCTAATAAAGTATATAGAAAAAATTGGTA
 25291  AGCTGCATGAATTTTTCTTTCTCGTGCACCCCAAATACCAATAATTAAAAACATAGGAAT
 25351  TAATACACTTTCAAAACAAATATAAAATAATAATAAATCTAAAACAACAAATACTGCAAT
 25411  TAATAAAGTTTCTAAAACTAAGAAAGCAATTAAGAAATATTTAATTCCTGTTTTAACACT
 25471  TTCCCAACTAGCTAAAATACAAATAGGAATAATAAATGTAGTTAGTAAAACAAAAAATAA
 25531  AGAAATACCATCTACTCCAACTACTTCTTGAGTAGTTACAGTAGGAAAAGAACTAACAAA
 25591  TTGAAATCCATTATAATTAGAATCAAATCCAGCCCAAAGAACTAAAGATAATACAAAAGT
 25651  TAATAATGAACTAGCAAGAGCTACCTTTTTCTGTAAAAAAGAATTTTCTCCAGATAAGAT
 25711  AACACCAAAAACACCTAAAATAGGAGTAACTAATAATGATAAAATCAT
;     G-nad4 <== start
 25759  AGTTATAATTTAAATTGTAACTTCTTAAATAGAGAGAATATTTATTATACAAAATAATTA
 25819  AATAATAAATATTAAAAAATTTATCCTTATCGAGGGATTAAAACTTACCTTAATAAAAAA
 25879  ATTAAGAATAATATTTCTAACTTATGTGTAAAACATATAAAGCTAAAATTATTTAATTCT
 25939  TAATTCATACAAATTAAAATTACTGAATACAAGGAAGATATCAGAGTTCATTAAAAGCCC
 25999  TTAAACAACAAAAAATATAACCCTTTTTGGGTATTTTTTATATACGAAGTCAGATAAATT
 26059  AAATTTTAAGGTTTAGCCCATACCTTACACGGTCCTGACGGACATCCCATATTTTAACTT
 26119  GAGACAGGCAAAAATAGTTATAAATCCAAAATTTCAATAATAAATTATTAAAATTTATGT
 26179  TATTTTATACTATCTTTTAATAAAAATTTATAATATATAAATTATATAAAATTTAATTTA
 26239  TAAAAGAAACGAGAGAATCGCTAAGTAATTCCTTATTTCAACTGTAGGCTTTACCTGCCG
 26299  TAGAAACTGAAAATATAATTAAAGATGAATATCGCGTAGCGATATCCATTTTGCTGATTA
 26359  TATCAGCGATAATAATAAAATGCCAAATAAAAATTATTTTGGATTATTCGACAAAATAAT
 26419  TATATAATTTATTAAAATACTAAATGTTTTATTTTAATAAAAATAATATTGCTTAGCTAT
 26479  TCAATTTATAATTTTAATTTCCCAATAATAAATCCCTTAACCTATTAATAATTTTAAAAC
 26539  CCA
;     G-atp8 ==> start
 26542  ATGCCACAATTAGTTCCATTTTATTTTTTAAATCAAGTATCATTTGCATTTCTTCTACTT
 26602  ATGGTTTTACTATATGTAGTATCTAAATTTATTTTACCTAACTTTAAGTTAGTACAATCT
 26662  TCTCGAATGTTCTTAGCATCTAAATAA
;     G-atp8 ==> end
 26689  TTAATTTATTAAGATAGTCCGAAATAATCTAATTTCGGTGAATTTCGAAAAATTTTTTAA
 26749  TAAAACCGGGCTTTACTGAAAATATTTTGCCGAAATAAATTTTTTAATTTATTCGTCTTT
 26809  TATATAAAAAAATCTTTAAGCCATTTAATTTTAAATATTTATATTAGATACAATAAAAAT
 26869  TAATATACACCCTTCCCTTTATTATAACCTTTATAACCAATTAAATATAAGTATTATACT
 26929  AGGACCTATAATAGATACAATTTTACTTAATTATATAATATTATAATTATAAAAAAGTAA
 26989  AAAAATAATAAAACTAAAAATAAAACATACATTTTTCAATATAAATCACGGTACTGTAAT
 27049  TACTAATATTAAGTTAAATACTAAAATTCTTTTTTTACGATAAATTAATAACAATAGTTC
 27109  ATATAAATATTTATAATAAATTCTAAACTTAAAAATAACCACCTCCTTAATGTAATCTTG
 27169  AAAAAATTAGTTATAAGCCTATAAAATACAGAAAAAGGAGATTATAAAAATTTGTGGTAA
 27229  ATATGAGGATGATAGTATTGAAGTCATTACTCATTAATTAAAATCCTTATAATATCCCAG
 27289  TGACATCTCTGTGACATAATTTGAAATTATATCACTCTTTAGTCTGTGTGTTTTAATAGA
 27349  AAATGACATCAGTTACATCAGTTACAATTTTATTCTTTATAAAACCCTTTATCTTTAAAA
 27409  TACTTTATTGATCACTACCGTAAATTTTTTCGCTATATTTAATTGTAAATAAATTATGCG
 27469  AAAACGGTGGTGAATATTCTTAAAATTTAAAGAATGGAAGGATTTAAACCTTCATTTTAA
 27529  GTTTCGTCTCTGAGTTTTACTTAATTTATATTTTGTTCTTATTTAATTCCTAATTATATC
 27589  ATTTATTGACTTTTTATTTGAATTTATTAAATTTTAGTAATTTAATTTTAAGACATTTAG
 27649  TCAGATAAAGTATATTCAATATTAACAGGCTTTCATCCGTAGATATTCTTAAATTTAATT
 27709  TTTATAGTA
;     G-trnL(uaa) <== end
 27718  TACTTACTGTGGGACTCGAACCCACAAGCCTCTCGGCACCGAAGT!TTA!AATTCGGAGA
 27776  GTTTACCAATTTCTCCAAGTAAGC
;     G-trnL(uaa) <== start
 27800  AAAAATTATTATATTTAGTGAATAAAATTTTTTATATTCCGTGAAAATAAGTAATATTCT
 27860  TATTTTCTAAAATTTAAAACAATTAATTTATTAATAGTCGACCCTGTTTTAATTAAATAC
 27920  TAAAATTTGTGATACTTTATATCCTATAAATTAAGTCTAATTATTATTTTAATAATAAAA
 27980  TGAGCGCACTTTATGTGCGCTCATTAAAGTTTTCCTTTGAAATTAAACAAAAATAAATTT
 28040  TTAAATCTAAAAATGTTTGGGAATTTAAAACTCAAGAATCTTAAGGTTGCCTGGATATAA
 28100  AAAATATATAT
;     G-trnM(cau)_1 <== end
 28111  TACCGGGAGAGAGATTTGAACTCCCAAGTTTTATGT!ATG!AAATAAACATTTTACCATT
 28169  AAATTATCCCGGC
;     G-trnM(cau)_1 <== start
 28182  TATATTGTTTCTTTTATTTATTAAACTATATATTAATTTTAAGTATATATTATTCTTAGA
 28242  GTTAA
;     G-rnpB <== end
 28247  ATAAGCCGAATTCTGTTATTAAGTTAATATATCTATACTCAATAAATTTATTTATTGAAT
 28307  AAAAAGCTATCCTTACTAAGGATTAAAGCGCTTTAGATCTTCAACTAAAATTAAACCCTC
 28367  GCCGGGCTACTTGTAGCCTGGCGAGGTTAAGGGCGGCATAGCCGCCCTTGACGAAATATT
 28427  TATTTTTAGTTAAAAATTTTTAGCTTAGGCTTACCACAGGTTAAATTATTCTATCATAAA
 28487  TTTTAGCATAAGACCAAAGGCCCTCTGCATTAAATATTACACGGCCAACACTTTTGTAAA
 28547  ATCTTAAAAAAAGTATTTTTTAGAGTCAATCTATTAAAAAAGTTAAAAATATTTAGAGCC
 28607  GAAAGATCCTATAAATAAAAGCTATGCTCTAGTACTTTTTATTGTAAATTTACTTTTTTG
 28667  AGATTTTAAATTTAAATTGTCTATTTTTGATCAATTATAAATTTTATTTAAAAATTTTTT
 28727  AAAAATATTATTAAAAATAAATTTGTTAGTAGATAATGTACTCAAAGTCAAGTATTACTA
 28787  CTTACTCACTTAAAATTATAATTTAAAAAATTTTAAATTTTGGTTGATATAGCCGGTCCA
 28847  TATTTATCATTTTTAAAATAAAAGACGACGATAAATACAGTTATCTAAAATTAAAAAAAT
 28907  TATAATTATGGGGCCCAAAATATTTCTTTTAATTACCCTAATTTTCATTAGATATTTTAC
 28967  ATTGTGGTTATTTAATTTATTAAATAATAAGCCCCGGACTTTCCTC
;     G-rnpB <== start ;; mfannot: Approximate position
 29013  CAAATAAATTTTATTTGGTTAACTATTATAACTCCTAAGAAAAATTATTACTTATAAAAA
 29073  ATTACAATAAATATTATAAAATTTAAGCTTAAAATTTAAATTATTTATTATAAAATTTAT
 29133  TAAATGATAATAAAAAGTTTATTTTAATAAACTTTTTAAATTATAATAAAATGGGACGGC
 29193  CAAAAGCCGTCCCTAAAAACTTATATTATGTGTAGGTTATCTTTATTTTACATTTCATTA
 29253  GAAAGTTTACACTACGAACAGATCTTCTTAATTTAATAATAAATTTTTAATATTTAAATT
 29313  TTTAATTAAATTTATTTTTGGATTAAATTTATTATTAAATAAGACCTACGTATTCCCAAA
 29373  GAACTACTTTTGATCGGCCCTGAATTTATATTAATT
;     G-trnM(cau)_2 <== end
 29409  GTGCGGATGATAGATTTGAACTACCACGTCTAGATC!ATG!AGTCTAGTATGCTGCCATT
 29467  ACACCAATCCGCA
;     G-trnM(cau)_2 <== start
 29480  TTATTGTTTAGTCTTAGGCTTTGCCTTGAACCCCAAACAAAGGTCCGGGCCGGGCAAAGC
 29540  CCGGCCCTGGTCAAGATAAATAAATTTTTCTCGGCTATTAATAAATTTATTATTTTTAAA
 29600  TTTATTTAATAATTTTGTTTATAAATTAATTTATTATTTAATA
;     G-trnY(gua) <== end
 29643  TGAGGAGAGAGGGATTCGAACCCCCAAAGAGCGCAAGGGCTCACGAGTT!TAC!AGCTCG
 29701  CTCACTGACCAATCAGTATTCTCCCC
;     G-trnY(gua) <== start
 29727  TTATAAAAAAATTATTTATGTAAAGCATATTTTATTAAAAATTACTTTTTATAAAGTTAA
 29787  TAAATATTTTTTAATAAAAGAGAACCTGCGCATAGTGCGGGTTCCTAGGGCCGACTTTTA
 29847  TTTATGTTTTATATACAAAATAAATAAAAATATATTGATTACTTATATAAATTTATTATT
 29907  AAATTAATAATAAATTTAAAGACTTATCGGAAAACCTTCTTTTATTAAAATTATTATTTT
 29967  TATTCGATTAAAATCCGCACTTTGCACGAGGGATAAGGATGTGGGTATAAGATAGGTTTT
 30027  ACATTAAAAATATTAAATTTTTACAAAAAATTCAAAAATTAATAGAATATAGATATGAGT
 30087  TAAAGAGTAATTTTACGTTAAAAAAATTAAAATTTTGCAAATAAATTAAAAATTTAATGA
 30147  TATTAAATTTCGTATAAAATAAAAAAATGTATTAGTATTCGTTGTTAATAAAATAACATA
 30207  ACAAAATTGTATATAAGGTGTATAAAATAGATGTATAAAATTAGTATTTACATTTTGGTA
 30267  AATATACCTTAGGATATATAATTGTATATGTATGAAGGGAGTTTTATTATATTAATAAGA
 30327  ATTTTAGTAAAGAGAGATGTTAATTAAATATTAATATTATATAGTAGTAATTTATTATTT
 30387  AATAAATGTTTTATAATAGATAATATTAAAAAATTCCGATTTATTTTTTATAAATGTTTA
 30447  AATACGTCGAGACAGAACCCACAATATACTATTGCCAACTACATTGGTATTTTATTTAAA
 30507  TTAAAATTTGTAATATAAGGTTTTTATTTTAAACAAATAATATATAAGTAACAATTAACT
 30567  TTTTAATATTAAATTATTCTATAAAAAATA
;     G-trnA(ugc) ==> start
 30597  GGGGTTATTCCTTAAATGGTAGAGGGCTCGTTT!TGC!ATACGAGTAGTCCGAGTTCAAG
 30655  TCTCGGTAACTCCA
;     G-trnA(ugc) ==> end
 30669  ATTCAAAATTAAAATTTTTATAAAAATACAATAAAAATTTTGTTATTTATTATATAAATA
 30729  AAATAATTTATTAATATATTGCTAAATATTCTTTATAATTATTTAATATACAATTAATAA
 30789  T
;     G-trnP(ugg) ==> start
 30790  CAGGTTGTAGCCTAATCTGGTAAGGCATTTACTT!TGG!GTGTAAAATAGTGTAAGTTCA
 30848  AATCTTACCAACCTGA
;     G-trnP(ugg) ==> end
 30864  GATAAAAAATAATAATTTTTATATCTATAATTTTAAATTTTGTTGATTTATTTTAATAAT
 30924  TCATAAGCAGTATATTTTTATAAAAATATTATTTGTTCATAAGT
;     G-trnR(ucu) <== end
 30968  AACTCACCCCAGGTTTCGATCCTGGATTTGGGTGTT!AGA!AATACCCTGTTCTACCATT
 31026  GAACTAGGCAAGC
;     G-trnR(ucu) <== start
 31039  TATAAATTATTATTATTTATTTAAATTTTAAAATGAATAATATTTTTTAATTATTAAAAG
 31099  TAACATTCTTTATTTAAAGTATTTTTTAATTAAAGGGCCGAAGATCCCAAGATTTCGCCC
 31159  GCTCTGCGGGCAAATCTTAAATTATTAAGATTTGTTTATTAATCCTAATTACTTATTTTA
 31219  AA
;     G-trnL(uag) ==> start
 31221  ATGATTGTGATGAAATTGGCAAACATGGTTGATT!TAG!GTTCAGCTGGTAGTAATACCT
 31279  TGCAGGTTCAAGTCCTGCCAATCATA
;     G-trnL(uag) ==> end
 31305  AATTTTATAAAAAATATATTAAGATTTTTAATCTTAATTAATAAAGGATCTGCCTAATAC
 31365  TTTTAATTAATTTTAATTTATATGATATTATTATTTTTTAAAATAAATTGTTTTATATAA
 31425  GATAAATTTTTATATTATCTAAATAAATAAAAAGATATATAAATTTTA
;     G-trnD(guc) ==> start
 31473  GGGGTAGTAGCTTAATTGGTAAAGTCCTTACTT!GTC!ACGTAAGTGAATACCGGTTCAA
 31531  ATCCGGTCTACCTCG
;     G-trnD(guc) ==> end
 31546  ATATTTTATTATTTAAATAAAATTTAATAATTATTTTATAATTTAATAAATTAAATACTT
 31606  TATATAATTATATAAAGTATTTAATCAAAAATATTTAAAATATAATATACAAAATAAATT
 31666  TAAAAAT
;     G-trnC(gca) <== end
 31673  AGACCAACAAGTGACTTGAACACTTATCTGGAAGATT!TGC!AATCTATCGCATTACCAG
 31731  TTATGCTAGTTGGTC
;     G-trnC(gca) <== start
 31746  TAAATTAATAAAAATAAATATAATAATATAAACTAATATTAATTAATTAAATTTTTAAAA
 31806  TATAAGATAATTTTATAAAATTTATTATTAATTAATTGTTTTAAAATTTTATAATTTTAA
 31866  TTTTCAGAATTTACGTATTATATAAATCTTTTTTAAATTATTAAATATTTTTATTTAAAC
 31926  AAATATTAAACTATAATTATTTTAAATTTATTTAATTCAAAAAGAAAATAAATATTCATT
 31986  TTTTAATCAAAGCTTAAAATAAGTTTTTAAGAGAATATATTAAAAAATATTATTTAAAAT
 32046  ATTTATTTACTTAAAATAAACTTATGAATCAAAA
;     G-trnS(gcu) <== end
 32080  TGAATAGAGTGGGACTTGAACCCACAAGGATTGTTATATCCATAGTTT!AGC!AAACTAC
 32138  TTCCTTACCGATTCGGTCATCTATTC
;     G-trnS(gcu) <== start
 32164  TATAAAATATACATAAATATAATATGTATATAAATATTAAAATATTTTAATATTTTATTT
 32224  AAAAATAAACCAGAGCCGGCTAAAAGTTATCTCTGGAAATCCGCGCTATGCACGGTTTTT
 32284  TTATAATATATTTTATTTAAAAACCCGAGCCGGGCATAACCCGGCTCGGATTACAAAATT
 32344  TGTATAAAATGTAAAATTTTAATTATTTTTTAAATATATTAGTTTATAAATTAATATTTA
 32404  ATTTAAATAAATATTTATAA
;     G-trnV(uac) <== end
 32424  TAGGGAATAGTAGAATCGAACTACCGACTTTTAATTT!GTA!AGATTAACACTCTAACCA
 32482  CTGAGTTAATTCCCT
;     G-trnV(uac) <== start
 32497  GTATTAAAAATTATTATTATTTATATAAAAAATTTTTATATTACTTATATAATTATAATA
 32557  TTATCTTAATTAAATAAAAACATTAATGTATTTTAAATACTTATTTTTATTAGATTAATT
 32617  ATAAAAAAATCTATATACAATATGGATTCTTAGAAGTGACCAAAAACTGTTTTTAATATT
 32677  TTGTTATTTTATATTAATTTATAATTTTTATTTATTTTAATATTATTTTTATAATTTATA
 32737  CAATAAAACTTATTATGAGATAAAATTATTAAATATTTAATATAAAATTTAATTTTATAA
 32797  TTTATATAATATTAAAATCAATTTATTTAAAATTTTTATTGTAAATTATTCAATAAATTA
 32857  TGATAATTTTTAATATTATATAAAAAACTTCGGCCGCGATGCGGCCCAAGATTTAGAACT
 32917  GTATGTTCGCATAAATTAAGTTATAATAATAATTATCAAATATTATTATTTATAATATTA
 32977  TATAG
;     G-trnH(gug) <== end
 32982  GGTGAAAACCCGGAATCGAACCGGGAACCGTTAGTAC!CAC!AAACTAATGTTCTACCGA
 33040  TTGAACTATTCCCACC
;     G-trnH(gug) <== start
 33056  ATTAAAAACTTATTTTTATAAATATAATTTATGAATTTAATATTACTAAACAATAGATTT
 33116  TTTGATTTGATAATAT
;     G-trnR(ucg) <== end
 33132  AACGTTTCAGAGGAGTTGAACCTCTACCAACAAGAGC!CGA!AATCCTGTACTCTACCAA
 33190  TTAAGCTAGAAACGC
;     G-trnR(ucg) <== start
 33205  TCCAAAGGAAGCGTTTCCTGAAAAAAATAATATATTATTTTTTCTAGGAACGCAATATTA
 33265  TTACTTATAAAATAATAAGATTTAACTAAACTTAGTTAAATCTTATTATATAATTATATC
 33325  GCTATATTTTAAAAAATTAATATATTTATTTACTCTCATTATTTTATTAATATTTTAATT
 33385  TTTTTATTTAAAAAAATATAAATAAATTTATATGATTAAATTTATTAAATTTTAATATTT
 33445  AAATAAACATAAATACTTTTTTAATTAAAAAAATAAAGCAATATATTAACTTATTTATCG
 33505  ATTATTTAAAAGATATTATTTTATATAAAATAATTTAAAATTATTATAATATTTTTATAA
 33565  TAATTATATTATAATAAATTTGTGTATAACACAAATTTATTAAATAAATATTTTATTA
;     G-trnQ(uug) <== end
 33623  CTGGGCCGGGAAGGCTCGAACTCCCATTAGTCGACAT!CAA!AAGTCGATGACTTGCCAA
 33681  AATTAGTCCACAGCCCA
;     G-trnQ(uug) <== start
 33698  ATTATTATTTTATTATTTAAATTGTTACTTTTATTTTTTAATATTAAATTATTATAAGTT
 33758  TCGGCGGATCTTAATTAATTTATTTTAAAATAATAAATTAATTACCGCTATATAGCAATA
 33818  TTTTTATTTATTATTAATTTTGACAAAATAAAATTTATAGGCTTATTTATTATTAATTGA
 33878  ACTGACAAAATTAAAATTAATATTTGAAAATAAAAATTAAATTATTTTATAATAATAATC
 33938  AAAAAAACTTAAAATTTTCTCAATTTAAAAAGTTACTATATAAATTTTTAGGTATTTATA
 33998  ATTTTTATTATATAAATAATCTTGTCGATAAATTTAAGAAATATATTTTATTTAATTTAT
 34058  AATTATATAAAAGAAAACAATAAATAA
;     G-trnW(cca) ==> start
 34085  AGGAGTGTAGTTTACTTGGTTTAAAATAAGGATCT!CCA!AAATCCTAGTAGTGGGTTCG
 34143  AATCCTACCTCTCCTG
;     G-trnW(cca) ==> end
 34159  TAAATATTTAAAATTAATTTTAGTTTAATTTTATATAAATAAATTTAAGAATAGTTATAA
 34219  TTAAATAAAAATAGTTATCAATAAAAATTAAAAAATTTTTGCTTTTTTAGATTATATAAA
 34279  AGAATAATATAAATAAAATTTTAATAAATAAATCTATA
;     G-trnI(gau) ==> start
 34317  AGTCTGGTAACTCAATCGGTAGAGTGATATGTT!GAT!AACGTATAAGTTAGAGGTTCGA
 34375  TCCCTCTTCAGACTA
;     G-trnI(gau) ==> end
 34390  ATTTTAAATAATTAAATAAAGAAGTTATAAGCAATAACATTTTTTGATTTTACTTTCAAA
 34450  ATATTAACATTATAAATAATATAATAAAAAATTTTTTATTAAAAATAGCTGTTATTACAT
 34510  AATTTTTTTAATAAATAGGATATTTTTTAATTTTTATTTTGAAATTAAAAATTATTTTAA
 34570  ATAAAACGGGAGGCCGACGAGCGGCCCAAAATCTTAGGGCGGAAGATCGTCCTGGCGGTT
 34630  CTTTTTTTGTTATTTTTCTTAAATTAATTTAAGAATAAAATAAATTATTTTTACATTTTA
 34690  TTTATTAAAAATCTATAATTTTATACAAAATTTAAGTTATGTTTTGTATAACTAAATTTA
 34750  TTATCTCAAAATCATATATTTATATGGTCTAAGATAATTTACCTACAGATTAAATATTAA
 34810  TTTAATATTTAAATAGTATATTTATTAAATTTATTATTA
;     G-trnS(uga) ==> start
 34849  AGGTATATGGCTGACTGGTAAAGCATTTTACT!TGA!AATAAAACATATGTGGGTTCGAT
 34907  TCCTACTATACCTA
;     G-trnS(uga) ==> end
 34921  ATTAAAA
;     G-trnF(gaa) ==> start
 34928  GTCCCGGTAGCTTAAATGGTAGAGCGTACGACT!GAA!AATCGTAGTGAGGAAGTTCAAT
 34986  TCTTCCCCAGGACA
;     G-trnF(gaa) ==> end
 35000  TTTAAAATAAACAAAGGACCCGCGCACAGCGCGGGTCCTTTGTTTAATTCACTGTTTTTA
 35060  AATTATAGTAAATTTTATACTTTAAAATATAAATATTTATAAATTAAAAGCGGCTAAAAG
 35120  CCATCTTTGACAATCTGTATTATGCGCGGGCCTTTTTTATTTAAATAACTAAATTTGTGC
 35180  TTTGTTCAGTTCAAAAATTTAAAAATTAAAAATAATTTAATTTAAAAATAATTTTTTGAA
 35240  TAAATTATTATTTTATATTTATATAATAATATTTAAATAATTTAAATAAAAATATAGAAT
 35300  TATTCAATAATTATAATAATTATAGAATTTTTGTAAATAAATTTTTAGGACTCTATTTTA
 35360  GAACTGGCGGGCCCGCAGGGCCCGATAGCTTATCGCCGGCTGCGCCGGCGACGAACCTGA
 35420  AAATATGAAAGATAATTTTATTAACTTGATGCAGTAACATTATTATTAAATTTAAAGATA
 35480  TAATATTATTTTTAATAAATGGAATAATTTAAAATTTATATATAGAATTTTAAATTTCTG
 35540  TGTCAAAAATATTTTATTTTTAAATAAATTAAACTCAGCCCTAAGACAATCTCGGTGAGA
 35600  TTTTGATTTAAAAAATTAGAATTAAATCTCAATTAATATTTTAAATACAACGGCCATTAT
 35660  ACAAGTTTTTAATAAATTAATCTTAAGGGCCTGTTTTTATGATTTTGTTTATATAATAAT
 35720  TATACACAAAAGATTATAATATTACAATTATAAAGTTAATTACAAATAAACAGA
;     G-nad4L ==> start
 35774  ATGAATTTATCGATGGTATTATTTCTTATCGGTATTTTAGGATTTATTCTTAACCGAAAA
 35834  AATATTATTCTAATGTTGATTTCCATCGAAATTATGTTATTAGCTGTAACATTATTAATT
 35894  ATCTTAAGTTCATTTAGCTTTGATGATATCTTAGGTCAAACTTATGGTATTTATATTATT
 35954  GCTATTGCAGGAGCAGAATCAGCTATTGGATTAGGAATTTTAGTTGCATATTATAGATTA
 36014  AGAGGTAGTATTGCAATTAAAGCATA
;     G-nad5 ==> start
 36040  A
;     G-nad4L ==> end
 36041  TGTATTTAGCTATTTTAACACTACCTTTATTATCAGCCACAGTAGCTGGATTTTTAGGAA
 36101  GAAAAATTGGTAAAACTGGTAGTCATTTAATTACTTGTAGTTCTCTAGTTTTAACAGCTT
 36161  TATTAGCTTTAGTAGCTTTTTACGAAGTAGGATTATGTGGATCACCAGTTTCTATTAAAT
 36221  TAATGAGCTGGATTGATTCAGAATTTTTATTAGTATCATGGGGATTTATTTACGATAGTT
 36281  TAACTGTATCTATGTTATTACCAGTACTTATTGTATCTGCTTTAGTACATATTTATTCTA
 36341  CAAATTATATGAGTGAAGATCCTCATAATCAAAGATTTTTTGCATATTTATCAATGTTTA
 36401  CATTTTTTATGTTAATGTTAGTAACAGGTGATAATTATTTAGTAATGTTTATTGGTTGGG
 36461  AAGGTGTAGGTATTTCATCTTACCTATTAATTAACTTCTGGTTTACTAGATTACAAGCTA
 36521  ATAAAGCAGCAATTAAAGCATTAGTAATGAATAGAGTAGGTGATTGGGGTTTCAGTATTG
 36581  GTCTTTGGGCTATTTTCTGGACTTTCGGTAATCTTGATTTTACTACAGTATTTTCTTTAG
 36641  CTCCATTTATTAATGAAGAATTAATTACAATTATTTCTATTTGTTTATTAGTAGCAGCTA
 36701  TGGGTAAATCAGCTCAAATTGGTCTTCATACTTGGTTACCAGATGCGATGGAGGGTCCAA
 36761  CACCAGTTTCAGCATTAATTCATGCAGCTACAATGGTAACTGCAGGAGTTTATTTACTTC
 36821  TACGATCTTCTCCTATTTTAGAATTTGGGTCAACAGCTTTAATTTTAATTACATGGGTAG
 36881  GTGCTTTAACTGCATTTTTTGCAGCAACTACTGGATTATTACAAAATGATTTAAAACGAG
 36941  TTATTGCTTATTCAACTTGTTCTCAATTAGGTCTTTTATTCTTAGTTTGTGGATTAAGTC
 37001  AATATAATGTAGCATTATTTCATTTAGTAAATCATGCATGGTTTAAAGCTTTATTATTCT
 37061  TATCAGCTGGTTCTGTAATTCATGCAATGAATGATGAACAAGATTTAAGAAAATTTGGTG
 37121  GATTATCAAGATTATTACCATTTACATATTCTATGATGGTAATTGGATCTTTAAGTTTAA
 37181  TGGCATTACCATTTTTAACTGGATTCTATTCTAAAGATTTAATTATTGAATTAGCTTATG
 37241  GACATTATAGTTTTTCTGGTAATTTAGTATATTGGTTAGCTTCTGTAGCTGCAGTATTTA
 37301  CAGCTATGTATTCTATCCGATCTTTATATTTAACTTTCTTAGGTTATCCAAATGGACCAA
 37361  AAATTAATTATAATAATATTCATGAAGCTCCTTTAATTATGGCAATTCCTTTAGTAGTAT
 37421  TAGCTGTATTTAGTATTTTCTTTGGTTATGTAACTAAAGATTTATTTGTAGGAATGGGAA
 37481  CAGATTTTTATAATAATGCTTTATTTATTCATCCTAACCATTCTATTCTAGTAGATACTG
 37541  AATTTGGACTTCCTATGTCTATGAAATTTTTACCATTAATTGGTAGTCTTTTAGGTACTT
 37601  TCGGAGTTTTAGCTATTTATTGGATTTTTGATGAATTACCTAATAAATTTATTAGTACTA
 37661  AATTAGGTCGAGGAATTTATAGATTCTTTAATCAAAAATATTATTTTGATAATATTTATA
 37721  ATAATTTATTATTAAATAAATTTTTAAATTTTGGTTATACAACTAACAAAATCCTTGATA
 37781  GAGGAGCTATTGAATTAGTTGGACCTTATGGATTAGTAAATGTATTTAAATCTGCTTCTA
 37841  ATAAAGTTTCTGGATTAGATTCTGGATTTATTCCTACATATGCTATGTACATTTTTAATG
 37901  GTTTAATTTTATTTATTACTTTAATTTTCTTTATTGGAGACCCTAGATTATTTGTTCTTC
 37961  TATTATGGGCAGTATTTTTATTACCTAATAATACTACTCAAAAATAA
;     G-nad5 ==> end
 38008  ATATTCCCCCCTCAATATCTTAATTAATACCTTCTCGTGGTGATATTGTAAGTACCATTA
 38068  AATGGGAAACTAAATTAATTTTACAACTCAAAACCGGCCAAAGGCCGTTCCTAAGAGACC
 38128  CGCGCTATGCGCGAGTCCTTCTTAAAAATTTTATTCATATTTTTAATTAATAATTTAAAC
 38188  CTAAAAATTAACTTATTATAATTATTATAATATTAATTTTTTATTACATCTATATTAATA
 38248  AAGGTTTTCATTAAGGGAGGTTGTTAATTTGGTTTAGATATAATAAAATATAAATTTTTA
 38308  AATAATTTATTAGAAAATTATATACTATACATCATTTAAAATTTTTATATAAAAAAATTA
 38368  AAGATTTTTATAGAAAAGCCGAAATATATAATAAAATTAACCCTATATTTTTAAAATAAT
 38428  TTATTTATGGATAACATAATAACTAAATATTATAATA
;     G-orf292 <== end
 38465  TTATACAGTAAGAGTATCTAAAAAATTAGATAATCTAATATTTAAATAAAGAATAGCACT
 38525  AATATTAAATAATGTTAATCCACCCCAAAATAAAACATAAATAATACTTGCTTTTTGTAC
 38585  TAAATTAATAAATTTAATACAAATAACATTATTAATTTTAAATTTATTAAAATTTACATA
 38645  TTTAATGAAAATAAATAAACTATAAAAAATAAAACTAATAATTACCAATGTAGAAAGAAT
 38705  TTCAGTACAAAATAAAATCATCTTAATACCATTTAAAATTTCAGAAGCTTCATAAGGTGA
 38765  ATTAATTTTAATATTTTTAATTACCTCTTCCACATCTTTTTCAGTACCTCCTAATTCAGG
 38825  ATTAGGTTCAATGATTAAATTCGCACTTTTATCATTTTTAGTAATAGTAAATACTCTTTT
 38885  TTGATTCTCAATATGTTCTAGAATTCTAATTCCAAGGTAAGTTGTACCCATTGCTGTAGC
 38945  AGTACCAATAGTAGCAGTTAGTTTATTTGAAGCTGGAGAAGATTTAACAGCACTAATAGT
 39005  AAATTTACCAATTAAACTTAATGCTGCTACATCACCCACAGATCTAAGATCTAAAGAAAG
 39065  TTCTTGATCAAATAATGATAATTTAATAAATAATTTAAAAAAATCATTATTATTTTTATC
 39125  TACCCCATCTGATGCGTATACAGTCATAAAATCATCCATTAAATTATTTGGAATAAGACT
 39185  AAAAATATAAACCCAAAAAATTCCAACTACAAATAATGAAATATTATAAAGTTTGTATGG
 39245  AACAGGTTTTACGAACTTAGTCAAAATGTATTGAATAAATTCAATAGATAGATTAGCAAT
 39305  AAGCAAACCTAATAATAAAGATAACATAAATTTTAACAT
;     G-orf292 <== start
 39344  ATTTTAATAATCTAGCCAAAGGCTAGTTAAAATTTAATTTGAAATTAATGGATTAAATCC
 39404  ATTGGGAAATATTTAACCAGCATTAAGATAATTTCTTAAAATATTTTGTATATACTTAAA
 39464  AAATAGTCAATGTAATAAATAGTTTACAAAATAATTTATTATTTTGTATTTACTTATTTA
 39524  ATAAATTTACATAAACTAATTATTACAATATTGCCTATAATCATTGCTTTTATAATTTTC
 39584  CGGATTTAATTAAAATTTTCAATAAAATTTTAAAAATTTATTTGTTTTTAAAAAAATAAT
 39644  AATAAATTTTTATTAAAATCCTATAATTAATAAATTATGTTAAACCTTTTATAATCTTTT
 39704  CACCATTTACCTTATATATTTAATTTAATAAATTTTATATATAAAGGAGTTGTGACGGTG
 39764  TAAATTTATTAAATAACCTTTATCAAAAGGAGGAGCCATTAATGACTGACCATTAATGAC
 39824  CCCAAAAATATTATAA
;     G-nad3 <== end
;     G-nad3-E2 <== end
 39840  TTATAAATTAATTTTTGAAGTAGAAGGATCTTTAGTAAATTTTAAAGCTCCTTTACCAAA
 39900  TTCGTAAACAAATCCAATTGTTAATACAACTAAAAATAGAATTACTACCCAAAATCCCAT
 39960  TGTTGAGATTTCGTATAAAGATACTGCAAATGGGAATAAGAATAGAACTTCTAAATCAAA
 40020  TACAATGAATAAGATCGCTACTAAATAGAATTGAACAGAAAATTTCTGTCGAGCATCTCC
 40080  TAAAGGTGTAA
;     G-nad3-E2 <== start
;     G-nad3-I1 <== end
 40091  caattttgttaacataaagatttttattctttatttccatatgttaccatatggttcaga
 40151  ctatgtcatcaacctttgatttatttaaggttgtcgggcactcgtggaaagattattgtt
 40211  ggtattactcaccttctagtcgttgaacgttcatatatctattaaaataccgatataagc
 40271  ttcgctgcaaattgtccaattaattaaattggagttttttgcaattcacccgattttccg
 40331  aataatattactattatagggggcatacactt
;     G-nad3-I1 <== start /group=IA (3.56e-31)
;     G-nad3-E1 <== end
 40363  ACCCACACTCATAGGGTGATACTTTTTCACTGTAAGGTTTATTAACAGCTAATAATCCAT
 40423  TTACTACAAGTAAAACTAATGTTAAAATAGGAAGGAATAAAACTAAAAATGTTAATGTAC
 40483  TCA
;     G-nad2 <== end
 40486  T
;     G-nad3-E1 <== start
;     G-nad3 <== start
 40487  TACCAATAAAATAGATTTAAAGTGATTAAGTGAACACTGTTTAATAATGGTGTTGGATTA
 40547  ATAATAAAGAAAATTAATAGAAGAGTAATTGTTGCAATTACTAAACTACTTGAAGTTGAT
 40607  AATTCTTCAGAAGAACCTTCTAGAGAATTATTTGTTTCAGTTACATTTAAATCAGAAGAA
 40667  ATTTCCGTAGTTTTAATTAATGATAATGCTGATGGCGCTGGTACAGGATCAAAATGAATA
 40727  ACTTTAATAATTCTTAAATAATATGCAGCACTAACTACACTTACTAAAATAGCTACAAAA
 40787  GCTAAAAAGAAATTTCCATTATGAGTTGCTGCATATAAAACCATCTGTTTACCAAAAAAT
 40847  CCTACTAAAGGAGGAATACCTGCCATAGAAAATAAACAAATAGCAAGACTTAATCCAAGT
 40907  AAAGGATTTACTTTAAATTGACCTTTTAATTGATTAATTAATTGAATTGGTGAATAAATA
 40967  GATAATCCTTTAGATCCTAATAAGTAACCAAATGCTACTAAAATAAAAAATACATTAATA
 41027  TTAGTTAATGAATATTGAATTAGATAAAATAAAAAAGATTCTACAGATTCTTCATTATTA
 41087  ATTGCTAATGCTAATAGTAAAAATCCTACATGAGAAATTGTACTATATGTTAATAATCGT
 41147  TTAATTCTATATTGAGCTAATCCTCCAATTGTACCAATTAATAATGATAATAATGAACTA
 41207  ATTAATAATAAATTAGTCCATGAAGACCAATTAGCTAATTGAGTAAATCCTTGGAATTCT
 41267  AAAATAAATACTAAGAAAGCAATTTTTGGCATTGTTGTTAACCAAGTTGTTACTACTGTA
 41327  GGTACTCCATCATATACATCTGGAGCCCAATTATGAAATGGAGCTGCAGATACTTTAAAT
 41387  AGTAAACCTACCATAATTAATAATACACTAATTTCAATCGCAGTATTTGTTTCTGTTGTA
 41447  GAACATAACATATATAATCCTTCAAAACTAGTTAGTCCTGTAAAACTATATAATAAACTA
 41507  CTTCCTAATAAAATTAAAGCTGAAGATAAACTTCCTAATAAGAAATATTTTAATCCAGCT
 41567  GATGTTGCAGATTCTGACTCTCTGTAAATAGTAGCTAAAATATATACAGCAAAACTTTGT
 41627  AATTCAATAGATAAAAACATAGAAATTAAGTCACTACTTGAAATTAAACTACTCATACCT
 41687  AATACAGAAAATAAAGCAATAAGAGGATATTCAGCTAATACTGATAATCCTTTACTCTTA
 41747  TTTACTAAAGTTGAATTTAATTTATTAAATGATAGAGTATTTGCTCTATTTGCTTTTTCA
 41807  CTTAATAAAAGTACTAAAGCTCCTAATAAATAAATAAATACATCAATACTTTGAGTAATA
 41867  GTTGTAACTTGAAATAATCCACCGAACACTCCTACTCCTGAACCAATATTATTCATATAA
 41927  AGAGAATTATATGATAATAAAGCAGAAAAAAGTAGTAAAATAATTGTGATTCGATTAAAA
 41987  TAAATCGCAGGAATTCGAAGGGAAAATAAGGCAATCGCTAAAATCATGGTTAATACACCG
 42047  AATAAAACCAT
;     G-nad2 <== start
 42058  TACTCACTTAACAACTATCTCATTAGAGATACTATCTTTAATTTATTAAGATTAAAATAA
 42118  ATTTTAAGTCTTAACAAAATTAAGAGAAGATTAAAGTTTATTATAAACTTTAAACTAATA
 42178  TTTATCTTTACTTTAAAGTAAAATATAAAAACCAGTGAAAAATAAATTTTAAATAAATTT
 42238  ATTACTTATATAATATACAATTTATTACAAAATAAATAATATTATTAAAATCCGTTTTTA
 42298  ACTAGGTAATATTAAAATATAAAAAAATAATATATTGTTAATTAAACCGTTCAATTTATT
 42358  TTATTTTATTAATATAAATTTTGCTTATAAATAAGATTATCATTAATCCTATCTGATTAT
 42418  AATATTTTCAGGAATATTTTTAATAATAAAAATTATAATTTTTTGTTGTTATTTCTATAT
 42478  TTAAAAAACATAAATTCGATAAATTGTAATTTAAGAGCCTAATGAACAGCTCTATGTCTC
 42538  TTGTGGGTTAAAATGCCCCCCGGAGGGACTTTTTATTTTTTAAGTATAAATAAATTTTTT
 42598  ATATTAAATATAAATAAAAATTTTATTAGTAAACAAAAAAATTTATTTTTCTCATTTATT
 42658  CAAAAAATTAAAAATTACTTACTTATTTTTATAAATTTAATATATCCTAATTTATATTTT
 42718  ATCTTTTTAAAATAACATATATTTTAATTATTATTAAGCATAATTAATGTCTAATCAAAT
 42778  TTATAAAATTTATAATTATTAAATCGATTATTTAGTTTCCCACATATTATAATGGTACTT
 42838  ATAGAATCTACCACAAAAAGGTAAATCGATTTTACATAAAATACATATATAAATATTTTT
 42898  TAAAAATATTTAATTTTTTAAATTATAAAACAAAAAACCGATAAACTCCTTACAAATAAG
 42958  AGCTTTGTCCCAATTTGTTTTAAAATTATTATAAAATTTTAATAAAAATATTAGTTCCGA
 43018  AGGACTATTAATAAATAGATTAATATTTTAAAATTTTAAGTTTTAAAATAATAGCCTAGA
 43078  ATCTTAATTTTATATTAAATAAGTTTATTATTTAAATATGATATTATTATTTGAATAAAA
 43138  CTAAATATTTTAAAATTCGAGCCAAAAGGCCGAATTTAGACTTTTAGGTCCAGATTCTAA
 43198  GGGGGTGTTATATTATTAATTTAA
;     G-cox1 <== end
;     G-cox1-E4 <== end
 43222  TTAAGATTGAACTGGTAATGAATTTACAGTATGGAATGATGGTGGACTAGTTAATGACCA
 43282  TTCTAAAGTTGAAGCTGTTGAAGTAGCTCCAATTGCTCGTGAACTACTAAAGAATTGAGG
 43342  TACATACCAATAGTTATTAGCTAAGTTATATTCTTGTCGAGCTAATAAATCATATAATGC
 43402  GTATAGGAAAACTAATGAAGCTACAATAGAAATAATAGATCCAAAACTAGATACTAAATT
 43462  CCATCCTGCATATGCATCTGGGTAATCTGGAATTCTTCGAGGCATTCCTGCTAGACCTAA
 43522  CATATGTTGAGGGAAGAATGTAAGATTTACCCCGATAAATAGACTCCAGAAATGAATTTG
 43582  TCCTAATAATTCATTATAAGTTTTACCAGTAATTTTACCAATCCAGTAATAGAAAGCAGC
 43642  AAACATTGCAAATACTGCTCCCATAGATAAAACATAATGGAAATGAGCAACTACATAATA
 43702  TGTATCATGTAAAGCTACATCCATTGAAGCATTAGCAAGCATTACACCTGTAAGTCCTCC
 43762  AATAGTGAATAATGCTAAGAATCCTAATGCAAATAACATAGGAGTTGTGAATCGAATACT
 43822  TCCTCCATATAGAGTAGCTAACCATGAGAAAATTTTAATACCAGTAGGTACTGCAATAAT
 43882  CATTGTAGCTGCTGTGAAGTATGCTCGAGTATCAACATCTAATCCTACAGTATACATATG
 43942  GTGAGACCATACAATAAATCCTAGAACACCAATAGATAACATTGCGTAAACCATACCTAA
 44002  GTATCCAAAAATTGGTTTACCACAGAAAGTAGATACTACGTGACTAACAATTCCGAATCC
 44062  AGGAATAATTAAAATATAAACTTCTGGATG
;     G-cox1-E4 <== start
;     G-cox1-I3 <== end
 44092  ctttttcttcaattaatatagttagaagaaaaaagga
;     G-cox1-I3-orf305 <== end
 44129  ctatatcttcaacttattccatctatttataaaatctaaccatgctttataatgaatact
 44189  atcagctttaaaagcttctagatcacgtaaagtaaaataatctttaataagaaataatct
 44249  ttgtgatttatgacttcgacttgtatgtgttttaaaatattgtaacatatttaatacatc
 44309  ttcacgactttgtacagaccattgataataaccattttgagcactatcaaaatatacatt
 44369  gcctccaaatacatctttataatattgtacatcttgtaataatttatttactactctaat
 44429  acttaattgaggacaattatttttcatactcattgtaatagttccatcagcatcaaaaaa
 44489  tccagcaaaccaattagattttttatctaattttattggataaataacagaaatttcaag
 44549  ttgttgacaaactcgatgtaattgttgaagacgtgaagtgtgtcgaatatagccgttaat
 44609  acaattgataagattaatcataccttgtttgttatgtagtctataacgataagctttagc
 44669  gcctgatcgcattttaatactacctccaagtttatcttggatataacgtaaacaacgtag
 44729  attttctagtcccataataatttctaaagaagtatatccttttttacttacttgaagact
 44789  accatctccatcaattaatccggcaagccattcacaaaatgattttgaataaggtgctac
 44849  gcgtgtagtctctgaggttcctactagactactttcgtgtcgttggttacctgctgattg
 44909  tgtctcaatcacgatattttgacttgatcgggatttattaaataaacctcttatgttcga
 44969  agtaatcatgattggtaacagacattcccagcttatagcgtagttcatattcatattaaa
 45029  tgaatcgggccgaagttg
;     G-cox1-I3-orf305 <== start /first_aa=Q /note=LAGLIDADG ;; evalue:2.4e-50
;     G-cox1-I3 <== start /group=IB (6.85e-30)
;     G-cox1-E3 <== end
 45047  ACCAAAGAACCAGAAAAGATGTTGATATAATAATGGATCTCCTCCTCCTGCTGGCTCGTA
 45107  GAAAGAAGTATTAAAGTTTCGATCTGTTAGTAACATTGTAATTCC
;     G-cox1-E3 <== start
;     G-cox1-I2 <== end
 45152  cttttgaattatattaaatttaaataatataatatatcttgatttactggtcataggacc
 45212  catggctcagattataattataatctgacctcaaaacaaatgttatttgttaaggtaaat
 45272  actcatacattcacatgtatgttgggactatatctta
;     G-cox1-I2-orf360 <== end
 45309  ttaatctaagttgtaaaaattctgtaaatgatcccaaataaaaactgttcttttgtcatt
 45369  tatacaagatttaatttcaatgattttatcaatattttgattatgcttaaatccaccttg
 45429  tttaaagtaatctaaaactttaatccaatctttataatccaaatatttactaccaaataa
 45489  gggaaatagattaagataattttctaatactaaatttccctttaaactagtcgttcttac
 45549  tttatattcaggtttaggtttatcctctctaatagccttaacagaagtaaatagaaattc
 45609  tgccaaattattcataaatgataatttattttctaatttatgatctttttgactttgaga
 45669  taattcaaatctacattctactctaggatatttagaagtggtagttgttcttacagaaaa
 45729  atgtccatctgcttcaataaatccagataaccaagcatttgaatccaatggactagtatc
 45789  taaaggtttattaaccatattaagattatcaaacttaagatttagccaatcaattagatt
 45849  gtttaatgctttgattttaggagttcgcatattaccattaagtaatgtagcaactaataa
 45909  taatccttcataattattaatagttaaaatgtaagcatttactcctttttttctagaaag
 45969  agacccattttttaattgtttttgaataattaaggctaatggtaaatcttttagatgaaa
 46029  aacaatttgtaccgaaggatagttaattcttcctttaggagatctttcagttttaggtac
 46089  aataattgtaccatcaccttcgattagtccagtaaaataagaattaaattttgaattgat
 46149  aagattgtatttggttaaatttaaatcagattcatcaaagaatcttgaatctttattgac
 46209  tttgttaatttttaattgagatacaggtaaaatataacaacagattaattccggcgtata
 46269  gtctctgaagatccccaaaaaattcaaatctaatgggtttcctgctgattgtgtttgata
 46329  taatgtataattatcaaacagtttccagcaaatagccgaatttaaagccggcagaataag
 46389  ttt
;     G-cox1-I2-orf360 <== start /first_aa=K /note=LAGLIDADG ;; evalue:1e-45
;     G-cox1-I2 <== start /group=IB (3.66e-26)
;     G-cox1-E2 <== end
 46392  ACCGGCTAATACAGGTAAAGATAGAAGTAATAAAACTGCTGTAATTAATACAGCCCATAC
 46452  AAATAGAGGCATTTTGTGGAATGACATTCCAGGAGCTCTCATATTTAAAATAGTAGTAAT
 46512  GAAGTTCATTGCTCCTAACATAGAAGAAATACCAGATAAATGAAGACTAAAGATCGCTAA
 46572  ATCTACAGATCCACCAGAATGAGAAGCAATACCTGATAATGGAGGATAA
;     G-cox1-E2 <== start
;     G-cox1-I1 <== end
 46621  cattaatgttgataacctcaaacttctgtacctattagatacaggagttctatcgttata
 46681  ctcaacagctctcgccgttggtcggactataccttcaac
;     G-cox1-I1-orf370 <== end
 46720  ctaagacctaaggtattcccagggcattccccctttaggagacttagaagtccacaatgt
 46780  gttattggctctaacctttcttaatcctcgtaatactttctgaatctttacaagttgaga
 46840  atagtctcctttgtgtttattaaacgatctagaccaaattctgtattcaacacccttcat
 46900  acctttcatagtattgaagaaatattttgatacattactgattgctctagaattagtagt
 46960  atcaatcatatagtggttatatttttctttgtatacgactttagtggaaatatgaagaat
 47020  atgtctaataccttctagtactactctatctaatttttgagtaatactaaattcatgtac
 47080  gattctacttgcatccttagataccaaataaaaactaccttcagcttctacaaatccaat
 47140  taaccatgacttagaaataaccttacctgcttcatttgcatcagcaataggtaaagtaat
 47200  tttattccaagctggagagatataagattcatcaggttgaatcaataatagagtttcaat
 47260  ctgtgcatttttttgggatttagttaattctttatcctcaagaatagcatatgctgactt
 47320  gaatttagcataattgaaatatttggttgttaatagaggatatcgatcaaaaatagggaa
 47380  aataatattcgccaattgttttcgatctctgattctaaaactacccatatctttattaga
 47440  ttctacacttactgaacctactcctaattgttgtttaatataatacaaagctcgtaagtt
 47500  ataagtattttgagagattttaaacgttaaagtccacttgtcgtcttgacgtaagacaga
 47560  aaaagatccatctccatcagttataccgacaagccattgttgaaattctgtattcttagg
 47620  ttgcatcacatttagtctctgatgggataaagtagaataatctaatttaccccaggcgga
 47680  ttgtccccgtgtcaagaacatttttactgccaatctattaaaccccaaaggatttatgat
 47740  tgatgagtagttctttccgaattgaggagtttcccgcatcgagtgatgttttgttgcccg
 47800  atctttacagatcggcgactgcttaccattttc
;     G-cox1-I1-orf370 <== start /first_aa=E /note=LAGLIDADG ;; evalue:9.9e-76
 47833  a
;     G-cox1-I1 <== start /group=IB (7.77e-22)
;     G-cox1-E1 <== end
 47834  ACAGTCCATCCAGTACCAGCTCCGTTTTCTACGAAAGCACTAGCTACTAAAAGAATTAAA
 47894  GAAGGAGGTAATAACCAGAATGAAATATTATTTAATCGAGGAAATGCCATATCAGGCGCT
 47954  CCAATCATTAAAGGAACAAACCAGTTACCAAAACCTCCAATCATAGCAGGCATAACTAAG
 48014  AAGAAAATCATAACAAATGCATGAGCAGTTACAATTACATTATATAATTGATGATCACCA
 48074  TGTAGATATTGAATTCCAGGACCAGCTAATTCTAATCTAATTAACATAGAAAAGGCAGTA
 48134  CCAATCATACCCGCAAAAATAGAGAAGATAATATATAAAGTACCAATATCTTTAGCATTT
 48194  GTTGAGAACAGCCATCTAACCAT
;     G-cox1-E1 <== start
;     G-cox1 <== start
 48217  ATTAGAAGTTGTTATAATCCTTTTTTTTTTATTATTACTTTTATTTAATAATTATTAAAT
 48277  TTATAAAGTATAAAAAAAGCTGTAAATATAAAGACATCGGCGGCCAAAGGCCCCCGATGT
 48337  CAAGGAGGCCGCGCAGCGGCCTCCTTGACTAAATAATAAAATTATTATATAAAAATATTC
 48397  AGAGTATATATAGTTAATATTAAAACGGGGGGCCGACGAGTGGCCCAAGGCCTTGGGGCG
 48457  AAAGGTCATCTCGGCGATTTTTTTTTTAATTTAATCTAAAATTTTATGTTTAAATAAGAA
 48517  TAAATTATAAATAAATCATAAATTTTATAATAAAATGTTCATACTCTGAATATTTATAAA
 48577  TATTTCACGCGTAAAGCTAGTTTAAGATCGACGGTTTTTGGCCGTCCTATTTTATAATAA
 48637  GTATATATAATATCTATTATATCAAAAAAACTAAGGACTCCCAAAAAGAAGTTCTTCTAG
 48697  GAAGGGCCCTGCAGATCCTTCTCTAGATTATATTTAATTTATTTATATTTAGGATACTAT
 48757  CTATATAGACAATCATCAAAAAAAATAAAAAATAAAATGTTTATTAATAGCCTCATAAAA
 48817  TAAAAACACTATTTTTAAAATCTTAATATTAAAATTTAATTTATTAAGAAGAACACACTT
 48877  TTTTTCCTGTTTATTTCTTGATAACCAGGTATATAGAAAAAAACAAATTAATTTTGATTA
 48937  TCTAAGTAGAAAATGAAAATAAAGACTTATTTTTATAAATTTTTAATTTTAACTCTTAAG
 48997  ATATATTAATAAAAAACATTAATTTTTGATATTTTTTATTTTAACTTCTACTATTTTTAC
 49057  CGATATATTTTTCTATATATATTTAAATTTATTTTTTAGTTAATATTTTATTTTAGTTTA
 49117  TTTATTACCTTCTTTTTTAAATTATAATCACCATGTACATGAACATACGCTAAAAATGTT
 49177  TAATAATATTACTCATTATTTTAACACATTTGTGACTATTATTTTTGAAGAATAATTCAT
 49237  CTACAATAAAAATTAACACCTACCTGATTATTTAACTGAATATATTATATAATTACTTTG
 49297  ATCACCACCGTCCTCGTATATTTTATTTTATTTAAAATAAAATATAGCGAAGGGAATTAC
 49357  GGTGGTGTATTTGTCCCCGTTAAATAATTTTGTACCCTTCTATTTAATGATAATATGAAA
 49417  ACTTAAACTTAAAAGTTTTAATATTTTTTAATAATGAAAATCTAAAAAACCTAGATACTT
 49477  TAAATAACAACTTCGAAGAAAGTCTTTATAAACAATTATATGAATCTAATATTCTAGAAA
 49537  ATGAAATTGCTAAAAAATCAACTTAATTTACTGAAACTATAAATAATTCACCAGAAGATA
 49597  GTAACACAGAAGATGATAACACAGAAGATGATAACACAGAAGATGATAACACAGAAAATA
 49657  ATGATATTTCAACAATTATTGTAACACCACCTTCCCCAGATACAACACCAGTAAATAATA
 49717  AAATCCCTAACAATCCATCTTCTGATCATCTAACTGTAAAATACCTTAGACGACGACGAC
 49777  AATAACTTAATGTCAAACAAATAAGGTTAAAATAACTCATTATAATCTATAATAAATATA
 49837  TAATAATTAACACCACCCAATCTAAATAAATATTAAATCATATAATATTTAAATAAAATT
 49897  GCAACAATGGTGACAGTGTTAACCTTTTTAAAAAGTTTTCTAATTTATTTTAATTTATTA
 49957  TTAATTTAAGCCACCGTAATTACCTTCGTAATATTTAACTTTGTTAAATATACGAGAACA
 50017  GCGGCAATATTATTATAATTATTAAAATTATAATTTTAATAATTATAATTAAAAAAGGAT
 50077  TAAATAAATATTTATTTAATCCCCCTGTTGTCATAATATAAGTTTAAATTTTATT
;     G-orf211 ==> start
 50132  ATGAGATTGTTTTTAATTTATTTCTTTAGAAATATTAATATTATAATTTCAAGATTTATC
 50192  TTGAATGTGATTTTTAAAAATCCAATGTTATTAATTACTACTCTTAAAAGAATCTTATTG
 50252  TTGTTTACTATAGTATTTTCTTATTATATTTATAACATTATGGATATGAAAACACTATTA
 50312  AATATTATTATTATTTCTTATTCTATTTTAAGTATGATCTTATTATTTTTTAATTCTTGG
 50372  TGTTTATTAAAAATTTATAATCTTTTAAAAATTAGTTTAAATAAAATTATTTATAAAATT
 50432  TACCAAGATGAACAAATTAATAATCAAAACAATATCTTCCTAGAAAAACAAGATATTGAT
 50492  CCAGCATCTGAAAACATTCTTAAAGAATGGATTTTAAATTGTTTAGTAGCTTCAAATAAC
 50552  AATAATACTCCGATTGGAAGTAAAGACAGTGATCCTAAACATTTTTTATATTCTAACTAT
 50612  TTAAAATACTGTGAAAAAAAAGGTTTGGATGGTTTATCTTTAAGAATGTTTTCATCTACA
 50672  TTATTATTAATTTTAAAAAAATTAAAATATGTGGAATGTACCAAAAAAATCATTGATGGA
 50732  AGATCTGTAATTACTAATTTAAAAATTAAAAATTAA
;     G-orf211 ==> end
 50768  TTTAAGTTGTCATACTTTATTCTATATTTTACTATAATTTAACATGAATGCTTTATTATT
 50828  ATATTTATTAAATGAAAATATTGATATTATTTCAAGTTCTCAACAAGAAATCCCTACTGT
 50888  TGTTGAAAATTCTGTTCTAGATTTTATCTTCGACATTAGAAATATTTTTGAAAGTTATAT
 50948  TTTATCAACTAGAAATTTATTGTTGCCCAGATCAATTGATTCAGAAAATGTAACAAATTT
 51008  TATAAATAATTAAATTTACAATTTTTATAATCTTATTTGGATTTGTTAGTTACAGTACTT
 51068  ATTGTATTGGTTATAACTGTTGTGTTTATGTATATAATTTATTTCATATTATCACAAATC
 51128  CTATTTATTCTACAATTATTGGAACACATTCCTTTATTTCTCAAATTAGAAATAATTTTA
 51188  ATAATTTTATTGATAATATTTCATCAAACTCTTTTGATTTAGAAAATCATTCACTCCACG
 51248  ATAGATTTATGAATTGAGTTTGTGATTTAGTTTTTGGACCTGTATCTGATTCTGAAACTA
 51308  ACTCTGCAAGAAATTCTTCTACTACATTAACTTATGATAAAAATATTATAGAAAATATTA
 51368  ATTTTGAAGATGTTGATGAAAACATTAATGTAGAACCAAATTATAGATTAGAATCAGATA
 51428  ACACAATCAGATATGTTCAAGAATTAAGAAATAATAATTATTCAAGAATTTTAGATAATT
 51488  CTAGAACAAATAAGATTATTGTCGATCCTACTTGTGGATAATCAGAAGTAGGATCGACAA
 51548  GGAAGTATATAGAAGGTGGTATAAATTATAAGGTGATTTTACCAGTCTGAAAACATAGGA
 51608  ATTCCAATTTGTAAAGTGACGTTAAAAATAGTTGAAAATAACTAATATCACCACAATATA
 51668  AGTTATTTAAATTAAAGGTTTTCGGTGATAAATCTACAAAATAATCAGTAGATTTCTCTT
 51728  TAATTATGGAGGTGTTATAATATTATTTAATTATTTGAATATG
;     G-trnT(ugu) <== end
 51771  TGCTGGTTAGTAGACTCGAACTACTATTACCTCGATT!ACA!AATCGAGTGCTTTACCAA
 51829  TTAAGCCAAACCAAC
;     G-trnT(ugu) <== start
 51844  TTATTAATTTTTATTAAAATAAAATCCATTATTACTTTTATATTTAGATTTCCGCGGATA
 51904  ATGACACCTAACTTCGAAAAAATATCATTTGTTTGTAGATTAAATAAATAATATAAACTC
 51964  TGGGCCGGAATTTTTAA
; G-orf102 ==> start ;; contain dpo
 51981  ATTTATAATTTTAAAACA
;;     G-dpo_1 ==> start ;; HMM match pos. 865,931 score 2.9e-08
 51999  TCAATTTATGGTTATATGGGAAGAAACCCGCAAATCATGAAAACAGAAATTATTACTGTA
 52059  GATCAATTAGAAAAAATCCTTCTTAATTATCAAGTATATGATGTTATTGAATTAAATGAT
 52119  AATGAAATGTTAATTATCAGAGATTCGAAACCATTAAATTTATCAAAATCCCAAATTGAT
 52179  GATCACTGGAATATT
;;     G-dpo_1 ==> end
 52194  AATAATCCAGTAATCATCAATTTATTTATTAATAGCCTCGTCTTAGGTTTAAGGAGCAAG
 52254  CCTTTGGCTCCAGATTATTATAAAGCAAGAGGCCGA
; G-orf102 ==> end
 52290  TAAACCCTTGCAAATCGGGGCTTTGCCCCGATTCCTTTTAATTTTTTGTAAATCGAGATC
 52350  CTTTAAATTTTATAATAAGGTTTCACTTTTCTTTTAAACAACCTAATGTGTATAATATGA
 52410  TAGAAAAATTTATCAATGATTATTAAATCAAGAATGGGTAGTATTTAATGATATAACATT
 52470  TCAATAATATAAATAGAATTTAGGCGTCGTCATTAGGATAAAAACCTACGTGGGTCTTGA
 52530  CTTATTTAGACAGATACCCAGTGAAACTAATAATTATATTTAATAAAATATAAGTAACAA
 52590  ATAAGATTTTAATTTCTAATATTTTCGAAACCGTGAAACGGTAAATTTCTTAGATCCGGC
 52650  GCTGGCACAGCCGGCGATGGATCATCGGGCGCAGGCGCCCGCCGATCCTTTAAACGAATC
 52710  TATGATTTTAATGAAAAGGGGATCTATAATCCCGTTAAATTAGAATA
;     G-rns ==> start
 52757  ATAAGTAAAAATTTAAACTTAGTTTCGAGTGAATGCTATCTAGGGACTTGACACATGCGA
 52817  GTTGAATGCGGACCACTTGTGGTCCGACATGGCGAACGGGTGAGTAATGAATAGGTAAGC
 52877  TACCCATAGGATTGGTGGAATACCAAATATTAAATACAAAAGCCTACTATGTAGGTTTTT
 52937  TGTATTTAAGCCCGCGCTTTGCGCGGGTAAGAAAAGATTAATTTCGCCTATGGATGTACC
 52997  TATTGAATAGATTAGGTAGTTGGTAAGGTAACGGCTTACCAAGCCAATGATCTATAGTTG
 53057  GTCTGAGAGGACGATCAACCACAGTGGGAATGAGAAAGGCCCACACGAGCAAAGTATCGG
 53117  CAGCAGTGCGGAATCTTGGTCAATGGCCGAAAGGCTGAACCAGTCACCTAGAAGGACGGA
 53177  TACATTAATTTGATAAAGTCCTAACGGAAAGGAGGATAATGACTGTACTTTCCTATTAAT
 53237  CCCGACCAATCTCGTGCCAGCAGTCGCGGTAATACGAGAGGGGTAAGCATTATTCATCAT
 53297  TAATGGGTCTAAAGGGTACGTAGGCTGTATCATAAGACTGAAAGGTATCGAACTAAATGA
 53357  ATAAGAGTTTTTCAGTAACTATGAAACTAGAGTGTAATGGAGGAAAGAGGAACTCCGAGA
 53417  GTAGGGATGGAATCTGTTGATCCTCGGAAGACCGCTTAAGGCGAAGGCTTTTTTCTAACT
 53477  AAACACTGACGCTGAGGTACGAAAGTATGGGGAGCAAAACGGATTAGAGACCCGTGTAGT
 53537  CCATACCGTAAACGATGAGTGCCTTAGATCCGTTTTTAATGGGTCTATAAATGTAGATTA
 53597  AAGCACTCCACCTGGGGAGTACTGCCGCAAGGTTGAAACCCAAAAGTATAGAGGGTCTTG
 53657  AAAACCAGCAGTGAAGCATGTTGTTTAATGTGATGATCCGCACAACATCTTACCACTCCT
 53717  TGAATGTAACACAGGCGTTGCATGGCTGTCTTCAGTTCGTGTCGTGAGATGTAAGGTTAA
 53777  GTCCGCATAACGAACAAAACCCTTGCAACTAGTTAATATCTAGTTGAGCATCGGGTGATA
 53837  AACCCGAATAATTAGGACTAAGACAAGCCCTCATGGCCCTTATGGAGTGGGCTACAGACG
 53897  TGCAGCTAGGGGGAATACAAAAGGATCCAATAAGGTAACTTGGAGGTAATCCCCAAATTT
 53957  CCCCTTTGTGGATTGAGCTCTGTAACTCGAGCTCATGAATTAGGAATTGCTAGTAATCGT
 54017  GAATCACCACGTCACGGTGAAATTAAAGCTTCAAGATCTACTAACTGCCTGTCACGGGCT
 54077  GGGAGTAAGCTATACCTGAAGTTGTCTAAAGACATCCAAGGATAGTAAACGACTGGTCTG
 54137  AAGTCATAACAAGGTAGCCGTTCGGGAACGAGTGGCTGAATGGTTATTACC
;     G-rns ==> end
 54188  GGGGGGACAATAAGTCCCTCCCAATATATTAAACCCTTTATTTAATAATATATTATCAAT
 54248  TGATAGTATAGATAATAGTATTATTGATAATATAGATGATTATATGAATAAACTTAATAG
 54308  TTTAGATTATTTTATTTTTGATAAATCTAAAGATTCGTCGCCGGCACAGCCGGCGATGAG
 54368  CCATCGGGCCCTGCGGGCCCGCCGATTCTAAAATTAACAAATTAGTAGATAACATTATTT
 54428  TATGAATAGTTAATATTTTTATTTATTATTTTAATAAATTATTTTATAATTTATACTTAT
 54488  TTTAACATCTATTTTTAATTAAAATATAAAAAGGACCGCCGGGGCGACCCCTCGCCCCAA
 54548  GGCCTTGGGCCGCCCGTCGGCCCCCCGTTTATGAAAAAACTATACATTATACATCATTTT
 54608  ATATTTAATTATAACTATTTTATTAATCTAAAGGTTTTTAATAAGGAGGAGCGGTGAGGA
 54668  TACTTACCTGTTAATCCCGTCCTTATTAATAAGGACGGGATTTAAAATATTTATTTGTTA
 54728  ATTTTAGTTTCTCATTAATTTTTAATGATACTTATAGAATCCACCACAAAAAGGTTATTA
 54788  ACAATAGATTCTGGTGGGGATTAAAAACCTCCTAAATAATTTAAAAAATAGTTCTGCCGC
 54848  GGGCGTAGCCCGCGGCTGATCAAGGTCATCCGGGCCCAGATCTAAAACACATAACCTTTA
 54908  TCATATAAGGGGGTTTAATAAAATGTTTAAATATGGGGGGCCCAATCTAATAATAGATTG
 54968  AACCTAGATTTAAAAAGATAATTAAATTAACTCACTTTTTGATACTTATTAATT
;     G-orf200 <== end
 55022  TTAAGCAATACCTCTAATTTTCATGTAAATACCAATTAATAATACAAAACTTTGAGAAAT
 55082  TAAAATTAATGTAATATAATAACTATTACTATATACAGCTAATTTTAAATAAAATTTCAT
 55142  TAAAGGTAAAATAAATTTAGGAATTTTTTCAGGATATTTATCTCCATATAATTTAATATA
 55202  ATGATTAAAAATTAAACCTGATAGAGCTGAGAAAGTTACAAAACAAAATAAAATAATAGA
 55262  AGTACTGAAAGACATTAATTCTGAATATTCAAAAGGAGAATTAATAGAAGGTCTCTCTAA
 55322  TAGATCATCTAATTCTTTTTTAAATTCTTCTGGAGATTTAAAATCTGATTTGTTTGGGGC
 55382  TTCTTGAAAATGTTTTTTATAATCCTCAAGTTTTTTTTGAAAATCCTCTGTTAATCTATT
 55442  TTGTTCCTTTAAAGCTTCAGTATTTTTATTTAAAGCTTCAGTATGTCGATCTAAAGTTTC
 55502  ATTTTTTTCTTGTAAATTTTTTTTATTTTCCACAATATTTCTTTCATTGTTATAAACAGA
 55562  ACCAATAGCTACTGTAATTACTCCATAAATAATTGCTAATTCCATAGAAAGTTTTTTTAA
 55622  CAT
;     G-orf200 <== start
 55625  ATTTTAATAATCTAGCCAAAAGCTAGTTAAATTTTAATTTGAAATTAATGGATTAAATCC
 55685  ATTGGGAAATATTTAACCAGCATTAAGATTATTTCTTTCTGTATTTGTGTATACTTAAAA
 55745  AATAATCAATGTAATAAATAGTTTACAAAATAATTTATTATTTTGTATTTATTCGTTTAA
 55805  TAAGCCTATGTAAACTAATTATAACAATATTGCCTATAATCATTACTTTTATTATTTCCC
 55865  AATGGATTTTTTATTTACACCGCCGCCTCGTATATTAAATTAAATAAATTTAATATAGCG
 55925  AAGTCAGATATGTCGGTGTATTTTTTATTAAAGATTAATTTTAAAATTAGAAATTACGTT
 55985  AATTTACCTTTAGTATTATTAAAATTAATTCTTGTTTTATCCTAAATGTTTATAAAATAT
 56045  TTAATAATAAAATTAGTCGAGGAGGCCGCGCAGCGGCCTCCTTGACATCGGGGGCCTTCG
 56105  GCCGCCGACGTCTACATTTTAAATATATTAAACCCTTTAGAAAAAAGGTAGTTTATTAAT
 56165  TAATTACTATCTAATTTTTAAACTAATATTATTAATTTTTATACCATATGTTGTTCTTTT
 56225  TTTGTTAAATTCTACATCTTCTTTACTAAATACTACATTTAACTGTTAAATTAAAGAATT
 56285  ACTAAAATTTACAATACTTAATGACTTATAATTATTTTCTATACAGAAATTTAGATAATT
 56345  TTGTAAATAATTTGACTAATATTAATATTTATTCAAAACCAATAATTAATACTTATACAT
 56405  TTGATAATATTATTAATATTTTAACAAATATTAGTTATTATTTTTTTTATTTTATTAATA
 56465  AATTAACAACCGATCCTATATTAAACCCCTTTATAATATTTATATAATTAAATTGATAAA
 56525  ATCTAAAATATTAAAAAGTTTTAGGGATGGGTGTTCACTATATCATTTTTAATAAATATA
 56585  AAAATTTTTAAGGATAGGTGTTCACTATATCACTTTTTAAAAATATTTAAAGTTTTAGAT
 56645  ATAGATGTTCACTATATCACTTATGAATATAACAAGACTTAAACTTGTATAAACTATTTT
 56705  GAAACATAGTCATTTTATCAATTTAATTATATTCCCTTATTTTTAAATTTATTTTAGGGG
 56765  GTTATTTAATATTAAACCCTTTATTAGTATAAAGGTAAAAGGTGGGGCCGCCGCGCATAG
 56825  CGCGGCGGCTCTACTCAAGAGGGCGGCTGTGCCGCCCTCTTAGATGTTAAATTTTTTGAA
 56885  AAGATAT
;;     rnl <== ;; mfannot: 3' -20/+180
 56892  GTTATTACCAAGTTACTTAAGAATTTAGTATTGCCCAGCTTAACGGATTACTCCGCTTAC
 56952  ACCTGCAACCTATTAAGACTGTGATCTACAGTCACTCTATTAAAGAATCATGTCAAGACA
 57012  GGCTTCCCGCTTAAGACGCTATCAGCAGTTATCCCTTCCTAATGTAGCTTTCCAGCCGTA
 57072  CTGTACCCATCCCAAAAGGGAAAGAAACAATAACTGGTATACCAGAGATTAGTCCACCCC
 57132  GATCCTCTCGTACAAGGGGCAGGTTCTTGTTTGATTCTAATTCCATTAGTAGATAGGAAC
 57192  CGTACTGTCTCACGACGTACTTAACCCAACTCACGTACCACTTTACTCGGCGAACAGCCG
 57252  AACCCTTGGGAGCGCCTACACCCCCAGGATGTGATGAGTCGAC
;;
 57295  ATCGAGGTGCCAAACCAATCCGTCAATATGGACTCTCGGGATTGATCAGCCTGTTATCCC
 57355  TAGCGTAGCTTTTATTCGTTGAGCGATGGCCATTCCATAATGGACCACCGGATCACTATG
 57415  ACCTACTTGCGTATCTGTATGACTTGTGGGTCTTACAGTTAAGCCGGCTTATGCCATTAC
 57475  ACTTAATTAGGCTCTCTTTAGCCCATCCGTTTCCATCGGATTTAAGCCGACCTTTGTACT
 57535  TCTCCGGTACTATATGGGAGAAATCCGCCCCAGATAAACTGCCCATTAATCACTGTCCCA
 57595  AAAATTTGGTTTAGCATGCTCCTAATTAAGTCAAGGTATTTCACTGATGTCTAATCGACT
 57655  CCCTTGTATTCTACACCTTAATTATAAGCACACAATGACTAACTACAGTAAAGCTGCATA
 57715  GGGTCTTCCCGTCTAGCTAATGGTAATCCGCATCTGCACGGATAATTCAATTTCACTGAG
 57775  CTCATCTTGGAGACAGTAAGAGTATCGTTAAACCATTCATGCACGACCATAATTAGTGGC
 57835  CAAGGTATTTCGCTACCTGAGGATCGTTATAGTTACAACCGCTGTTTACTGGAGGTTCAA
 57895  TCAGTACCGTATTAGTACCTCTCTTGACTTACCAGCACTGAGCAGGTATCAGTCTTTATA
 57955  CATCTAGTTTCCTATTAGCAAAGACCTGTGTTTTAAGTAAACAGTCGTACTCTTCTATTC
 58015  TGTGCCACGACCATAAAAGTCGTACCCCTTCTCCCGAAGTTACGGGGTCATTTTGCCGAG
 58075  TTCCTTCAAGATGATTCGCTCAACGCCTTGGTATATTCTACCAGCAGACCAGTGTCGGTT
 58135  TAGGGTACGGTTAAATATCAGCCCCGCGCGGAATGACACCTAAATGGTGCCGCCGTGCGA
 58195  GGTAAATCATTTCCTGAATTTTAAATTACAACTATACCGTTACCGATATGTATAAATTTA
 58255  AAATTGTTATTTAAATCAGTTTTTCTCATCGGTTACCCCTATCGGGGTTCCAATCTTAAA
 58315  AAATCACAAATAAATAACACTACACCTTTTGGGTAATAGTGCTATTATTTATGACCGATT
 58375  GTTAAAAAACCTTAGAGGCCGTTACTTTACTCATGGAGGTTGAGCCCAGCCATGAAACCC
 58435  TTCTGCTTTCGGCGAGTGGGATCTTACCCACTTTTACGTTACTCATGTCAGCATTCTCTC
 58495  CTCAGTTATGTCCAGATAAGGAAACCCTATCCTTCAACCATGTCCTGAGTGTTCCGCTAC
 58555  CCTCCAATGGAATTAATTCCATTGGGACAAAATCTCGGTATACTACTTAGACCCGATACA
 58615  TTGTCGGTGCCCTTAAAACTTATTATTACAGACCATTGAGCTATTACGCTTTCATTAACG
 58675  GATGGCTGCTTCCAAGCCCACCGAATGGTTGTGTAATTTTAT
