# Supplementary material for: Global Characterization of Fungal Mitogenomes: New Insights on Genomic Diversity and Dynamism of Coding Genes and Accessory Elements
Source: Front Microbiol. 2021 Dec 1;12:787283. doi: 10.3389/fmicb.2021.787283 (PMC8672057; doi:10.3389/fmicb.2021.787283)
Supplement: Supplementary File 1 — de novo annotation files of the 685 mitogenomes investigated in this study. Annotation was performed with the Mfannot program. [file Data_Sheet_1.ZIP › Supplementary_FileS1/CM026520.1_Saccharomyces_cerevisiae_strain_74-D694_mitochondrion_complete_sequence_whole_genome_shotgun_sequence_mitogenome_g3.mfres]

;; Masterfile modified automatically by mfannot version 1.35
;; on Sat Dec 26 17:38:27 2020 by user pfonseca on host LGCM-PROC
;;    - Gene Totals: 47
;;    - List of genes added:
;;      atp6                 atp8                 atp9                
;;      cob (5 introns)      cox1 (7 introns)     cox2                
;;      cox3                 orf107               orf175              
;;      orf236               orf273               orf280              
;;      orf306               orf316               orf335              
;;      orf348               orf386               orf391              
;;      orf777               orf785               rnpB                
;;      rns                  rps3                 trnA(ugc)           
;;      trnC(gca)            trnD(guc)            trnE(cuc)           
;;      trnE(uuc)            trnF(gaa)            trnG(ucc)           
;;      trnH(gug)            trnI(gau)            trnK(uuu)           
;;      trnL(uaa)            trnM(cau)            trnN(guu)           
;;      trnP(ugg)            trnQ(uug)            trnR(acg)           
;;      trnR(ucu)            trnS(gcu)            trnS(uga)           
;;      trnT(ugu)            trnT(uuag)           trnV(uac)           
;;      trnW(uca)            trnY(gua)           
;;
;; end mfannot
;;


>CM026520.1 Saccharomyces cerevisiae strain 74-D694 mitochondrion complete sequence whole genome shotgun sequence gc=3
     1  TAAGTCCCCGCCCCGGCGGGGACCCCGAAGGAGTATAAATAAAAATTAATAATATATTAT
    61  ATATATATTATATTAATAATAATAATAATAATAATAATAATAAATAATAACTCCTTGCTT
   121  CATACCTTTATAAATAAGGTAATCACTAATATATTATAATAATAATAATTATATATATTA
   181  TATATAATCTAAATATTATATATTTTAATAAATATTAATATATATGATATGAATATTATT
   241  AGTTTTCGGGAAGCGGGAATTCCGTAAGGAGTGAGGGACCCCTCCCTATACTAACGGGAG
   301  GGGGACCGAACCCCTTTTTAAAGAAGGAGTTTTATTTTTAGTATTTTATAAAATATATAT
   361  TTATATGATTAATAATATTATATATATTATTTATAAAAATAATATATAATTTTAATTATT
   421  TTTAATAAAAAATGTGGGGTTTGGTAATATAATATTTTATATTTATAATATATAATAATA
   481  AATTATAAATAAATTTTAATTAAAAGTAGTATTAACATATTATAAATAGACAAAAGAGTC
   541  TAAAGGTTAAGATTTATTAAA
;     G-cox2 ==> start
   562  ATGTTAGATTTATTAAGATTACAATTAACAACATTCATTATGAATGATGTACCAACACCT
   622  TATGCATGTTATTTTCAGGATTCAGCAACACCAAATCAAGAAGGTATTTTAGAATTACAT
   682  GATAATATTATGTTTTATTTATTAGTTATTTTAGGTTTAGTATCTTGAATGTTATATACA
   742  ATTGTTATAACATATTCAAAAAATCCTATTGCATATAAATATATTAAACATGGACAAACT
   802  ATTGAAGTTATTTGAACAATTTTTCCAGCTGTAATTTTATTAATTATTGCTTTCCCTTCA
   862  TTTATTTTATTATATTTATGTGATGAAGTTATTTCACCAGCTATAACTATTAAAGCTATT
   922  GGATATCAATGATATTGAAAATATGAATATTCAGATTTTATTAATGATAGTGGTGAAACT
   982  GTTGAATTTGAATCATATGTTATTCCTGATGAATTATTAGAAGAAGGTCAATTAAGATTA
  1042  TTAGATACTGATACTTCTATAGTTGTACCTGTAGATACACATATTAGATTCGTTGTAACA
  1102  GCTGCTGATGTTATTCATGATTTTGCTATTCCAAGTTTAGGTATTAAAGTTGATGCTACT
  1162  CCTGGTAGATTAAATCAAGTTTCTGCTTTAATTCAAAGAGAAGGTGTCTTCTATGGAGCA
  1222  TGTTCTGAGTTGTGTGGGACAGGTCATGCAAATATGCCAATTAAGATCGAAGCAGTATCA
  1282  TTACCTAAATT
;     G-orf391 ==> start /note=LAGLIDADG ;; evalue:4e-32
  1293  TTTGGAATGATTAAATGAACAATAA
;     G-cox2 ==> end
  1318  TTAATATTTACTTATTATTAATATTTTTAATTATTAAAAATAATAATAATAATAATAATT
  1378  ATAATAATATTCTTAAATATAATAAAGATATAGATTTATATTCTATTCAATCACCTTATA
  1438  TTAAAAATATAAATATTATTAAAAGAGGTTATCATACTTCTTTAAATAATAAATTAATTA
  1498  TTGTTCAAAAAGATAATAAAAATAATAATAAGAATAATTTAGAAATAGATAATTTTTATA
  1558  AATGATTAGTAGGATTTACAGATGGAGATGGTAGTTTTTATATTAAATTAAATGATAAAA
  1618  AATATTTAAGATTTTTTTATGGTTTTAGAATACATATTGATGATAAAGCATGTTTAGAAA
  1678  AGATTAGAAATATATTAAATATACCTTCTAATTTTGAAGAACTACTTAAAACAATTATAT
  1738  TAGTAAATTCACAAAAGAAATGGTTATATTCTAATATTGTAACTATTTTTGATAAGTATC
  1798  CTTGTTTAACAATTAAATATTATAGTTATTATAAATGAAAAATAGCTATAATTAATAATT
  1858  TAAATGGTATATCTTATAATAATAAAGATTTATTAAATATTAAAAATACAATTAATAATT
  1918  ATGAAGTTATACCTAATTTAAAAATTCCATATGATAAAATAAATGATTATTGAATTTTAG
  1978  GTTTTATTGAAGCTGAAGGTTCATTTGATCTATCTCCAAAACGTAATATTTGTGGTTTTA
  2038  ATGTTTCACAACATAAACGTAGTATTAATACATTAAAAGCTATTAAATCTTATGTATTAA
  2098  ATAATTGAAAACCAATTGATAATACACCATTATTAATTAAAAATAAATTATTAAAAGATT
  2158  GAGATTCATCTATTAAATTAACTAAACCTGATAAAAATGGAGTTATTAAATTAGAATTTA
  2218  ATAGAATAGATTTTTTATATTATGTTATTTTACCTAAATTATATTCATTAAAATGATATA
  2278  GTCGTAAAGAAATTGATTTCCAATTATGAAAAACACTTATAGAAATCTATATAAAAGGTT
  2338  TACATAATACACTTAAAGGTTCTAATTTATTAAAATTAATTAATAATAATATTAATAAAA
  2398  AAAGATATTATTCTAATTATAATATTTCTCCTTTCGGGGTTCCGGCTCCCGTGGCCGGGC
  2458  CCCGGAACTAA
;     G-orf391 ==> end
  2469  AAATATTATTGATGATGTATTAAATATAAATCTTATCTATAATTATAAATTACCATATCG
  2529  TATAAATAGTGATATTCAACGTTTAAATTCTATAAATAATAATAATACTAAATTTATTAA
  2589  TGTTGGAGTATTTGTTTATGATTTAAATAATACATTAATTATAACATTTACTGGTTATAG
  2649  ACCAGCAGCTCTTTACTTTAATTGTTCTCCTTTTCGGGGTCCCGACTGGGGCCGGGACTA
  2709  AACATGAAATTGCTAAATATATTAAAAATGGTAATGTATTTATAAATAAATATATTTTAA
  2769  AAAATATTTTATTAGATTAATTATTATTTTTACTTCTTCTTAAAATTAAAAAAGGAGACT
  2829  TTTTTATATTTATATAAATTATATATAAATTATTCTTTTATTATAAATATATAAAATTAT
  2889  TTTCTTTTAATTATTTTTATAATTAATTAATTCTTCATGGCTATAGCCATAACTTTTAAT
  2949  AATATTCTTTTATTCTTTATTATTATATATATATATATTTATTATTTATTATTATAGAAT
  3009  TTATATTTATAAAAATATTAATATTTTATTTAAAATAAATAATGATTAATTTATAAAATA
  3069  TATATTAATTAAGTTTCGGGTCCCGGCTACGGGACCCGGAACCCCCGAGAGGAGTTATTA
  3129  TATTTATAATTAAATCTTTAAATAATATATCTTAAATTATTATATTGATATTAATATTAT
  3189  ATTGATATTAATATTAAATATATATTTAATATTTAGCTTATTATTTTATAAAATTATATT
  3249  TATATATTATAATATAATTAAATATATTATAAATTTAATAATTTAATAAAAATATTCTTT
  3309  TTATAATTATTATAATAATTAAATAAATAATAATAATAAGAATAATTAATGTATAATTTT
  3369  TTTATAAATATTATATATTTTTATATTAATAGTTCCGGGGCCCGGCCACGGGAGCCGGAA
  3429  CCCCGAAAGGAGAAATATTAATAAAATAAAATAAAATTATAATATAATTAAATTATAAGA
  3489  ATTATATTTACTCCTTTTATAATTTATATTTATAATATAATATAATATAAAATAAATATA
  3549  ATATAATATAAAATAAATATAATGTAATAGGTATTCACTCCTCTTTGGGGTTCCGATCCC
  3609  CCATACGGATACGGATACGGATACGAATACGGATACGGATACGGATACGGGGGGCCGTCC
  3669  CCCAGAACTTAATATTATATCTTAAATAATTAATATAAATATAATATATTATTTAATAAT
  3729  AATAATAAATAAATAAATAAATAAATAAATAAATTAAATAAATAATAATATTATTATAAT
  3789  TACTTTTTAATAAATAATATTAATATAATATTATATTAGTATTATAAATAGACTTTTTAT
  3849  TATTTTATATATAATATAGTCCGGCCCGCCCCCGCGGGGCGGACCCCGAAGGAGTAATAT
  3909  ATTATATAATTATTATTTTTAATTATAAATAAAATATAATTATTATTTATTATATAATTT
  3969  ATATAAATATATATATATATTTATTATATATATAAATATAAATATAAATATAATAATTAA
  4029  TAATATTAAAGTTTTATATATATTAATATATTATAAAAGGTTTATATATATATATAATAA
  4089  GATAAGTAATAAATTAATTAATTAATAATATAAAAATATATATTATATATTATGTTTTAT
  4149  TTATATATATATATATATTATGTATTATTATATAAATATATATATATATTATATTATAAG
  4209  TAATAATAAGTATTATATTATATATA
;     G-trnF(gaa) ==> start
  4235  GCTTTTATAGCTTAGTGGTAAAGCGATAAATT!GAA!GATTTATTTACATGTAGTTCGAT
  4293  TCTCATTAAGGGCA
;     G-trnF(gaa) ==> end
  4307  ATAATAATAATATATTAATTAATAATTAATTTATAATAAATATATTATAATAATTAATAT
  4367  ATATATATATAATATATTTAATACAAAGAAAATATATATTATATCTCTTATTTATTTATT
  4427  TATTAATATTTTAATAAATATAATATTATAAAAAAAAGTTTATATATTTAGTTCCGGGGC
  4487  CCGGCCACGGGAGCCGGAACCCCGGTAGGAGAAATATAAATATAAATATAAATATAATAT
  4547  AAGTTTGGTATTCATTTAATTATATTATTTAATTAAAAATATTCTAAATAAGAATAAATA
  4607  TCAATAAAGGAGTTATAAATATATATATATATTAATATATATATAAAAATATATATTATT
  4667  ATTAGTTCCCGCTTTGCGGGAACCCCGTAAGGAGTGAGGGACCCCATGGGAACCGAACCC
  4727  CTATTTAAGAAGGAGTTTTATTATAATAAAATTTATATATATTTAATATATAATTATAAA
  4787  AATATTATATAATAAATAATAAATAATTATTAATAATAAATAAATATAATAATAATATTA
  4847  TAATAAATTTATAAATGATTATAATAAATTTATATTAATTTTTTATTT
;     G-trnT(uuag) <== end
  4895  TGTAAATACTAAGATTTGAACTTAGATAATATGCAC!CTAA!AAACATACATTTTACCAT
  4953  TAAATTATATTTAC
;     G-trnT(uuag) <== start
  4967  CTTATTAATTATATAAAATTTATTAAATATATAATATATTAATTATATAAAAATTATTAA
  5027  ATAAATATATAATATATTATATATAATTTATAATATATATATTATAAATATTATTATATA
  5087  TAAAATATAATATACTACTTATAAAAATATATATATATATATAAATATATATATAAATAA
  5147  ATATTTTATATATTAAATTAAATAATTATTAATAAATTTAATTATAAAGTATAATTTTCA
  5207  ATAGGAATATTTATAAGATTATAATAATTATATGAATTATTATAATTATATATATATAAA
  5267  TAAATAAAATAATAATTATAATAATTAATAAGAGTCCGGCCCGCCCCCGCGGGGCGGACC
  5327  CCGAAGGAGTTTTGGATATATATCTGTGGAGTATATATTTTATAA
;     G-trnV(uac) ==> start
  5372  AGGAGATTAGCTTAATTGGTATAGCATTCGTTT!TAC!ACACGAAAGATTATAGGTTCGA
  5430  ACCCTATATTTCCTA
;     G-trnV(uac) ==> end
  5445  AATCTAGATATAATATTATATCTATCTTAATATAATAATATTTATTTATTAAATAAAAAA
  5505  AAAATAAATAATATTAATTAATATAAGATTCTTTTTTAATTATAATAATAAATAAATAAA
  5565  AAGAAGATATTATCAATGATTTATATTAATAATAAATATAAATAATAAAAAATATATATA
  5625  ATATAATATAATAAATATATTTCCTTTAATATTAATAAATTAATAATAATAATAATAATA
  5685  ATAATAAAATATTTAAATAAATTATATTCAATACAAATTAATTATTTATATTATTAATAA
  5745  TTGAATAAATAATCCGGTCGAAAGAGATATTAATTCGATTATATTATTTATTTAATTATA
  5805  TTTAATTTAAATATATAAATTAATATATATATATTGAATTATATATAAATTTATTTTATA
  5865  ATTTTATAAATAATATATTATTATAAATATTTAATATAATTTATATTATTATTAAATAAA
  5925  AGATTTATTAAATTAATATTATTATTTAATTTTATTATATAGTTTAAGGGATAATATTTT
  5985  ATTAATATTTTTTTTATTTATTTATTTAATTATATTATATATATAATATATATATAACAA
  6045  TAAATTT
;     G-cox3 ==> start ;; mfannot: alternative ATG start pos 6034
  6052  ATGACACATTTAGAAAGAAGTAGACATCAACAACATCCATTTCATATGGTTATGCCTTCA
  6112  CCATGACCTATTGTAGTATCATTTGCATTATTATCATTAGCATTATCACTAGCATTAACA
  6172  ATGCATGGTTATATTGGTAATATGAATATGGTATATTTAGCATTATTTGTATTATTAACA
  6232  AGTTCTATTTTATGATTTAGAGATATTGTAGCTGAAGCTACATATTTAGGTGATCATACT
  6292  ATAGCAGTAAGAAAAGGTATTAATTTAGGTTTCTTAATGTTTGTATTATCTGAAGTATTA
  6352  ATCTTTGCTGGTTTATTCTGAGCTTATTTCCATTCAGCTATGAGTCCTGATGTACTATTA
  6412  GGTGCATGTTGACCACCCGTAGGTATTGAAGCTGTACAACCTACCGAATTACCTTTATTA
  6472  AATACTATTATCTTATTATCTTCTGGTGCTACTGTAACTTATAGTCATCATGCCTTAATC
  6532  GCAGGTAATAGAAATAAAGCCTTATCAGGTTTATTAATTACATTCTGATTAATTGTTATT
  6592  TTTGTTACTTGTCAATATATTGAATATACTAATGCTGCATTCACTATCTCTGATGGTGTT
  6652  TATGGTTCAGTATTCTATGCTGGTACAGGATTACATTTCTTACATATGGTAATGTTAGCA
  6712  GCTATGTTAGGTGTTAATTATTGAAGAATGAGAAATTATCATTTAACAGCTGGACATCAT
  6772  GTTGGATATGAAACAACTATTATTTATCTACATGTTTTAGATGTTATCTGATTATTTTTA
  6832  TACGTAGTCTTCTACTGATGAGGAGTCTAA
;     G-cox3 ==> end
  6862  GGCTATAGAATTATATATCTAAATGATTAATATATATATTATTAATAATTAACAATAATT
  6922  AATATATTATAATTTATATATATATATTTTATATTATTATAATAATATTCTTACAAATAT
  6982  AATTATTATATATTATTCCTTCAAAACTCCTAACGGGGTTCCCGCGAAGCGGGAACTAAT
  7042  AATAATATAATCATTATACTCTTTTTTCATTTACCTTTTATAAAGATAATTAATAAATTT
  7102  ATTTAATATTTATAAAAAAAAAAATATAATATTAATATAATATAATATAATAATGTAATT
  7162  ATTTATATTTTTATATTCCTTCGAGGTCACCGCCTCACCTCCAGCGGGACTTTTTTAATA
  7222  TGATATAATATAATATAAATATTATTAATTTAACTAATATATAAATTCATATATATATAT
  7282  ATATTATTAATATTATTTTATAAAAAATATTTTTTATTTGATTATTATTAAATATTATAT
  7342  AGTTCCGGGGCCCGGCCACGGGAGCCGGAACCCCGAAAGGAGAAATATTAATATATTATA
  7402  AATATACTATTTATGTAATTATTTTTTGAAGTGAGCACCTATTTTATATATATTTTATAT
  7462  ATATTTTATTATATTTTATTAAAAATAGGTGTGAACCTCCATGAGAGAGGAATGAATACC
  7522  TATTTTATAAAGTATATTTTATATTCTATATATTATAAATATGAACCAAAAAAAGGAGTT
  7582  TAAAATTTAATTAAATTTAATTAATTGAATTTCTTTATTATTATTATCATAATTATTAAA
  7642  CCCTTTATTAATATAATAATATATTATTTATTATCAAAATACCTACCCTTTTTATAATTT
  7702  ATATCTTTAATAATATAATTAAATATAAAATGTTTATTAAATATTATATAAAAATAAAAA
  7762  TAAAAATATATATATATATATAAATGATAAATAATAAGGAATTCACACTTATATAAATTT
  7822  AAATATAAAGTCCCAAAAGAAGTATTCATTAAATAAATTATCATTAATTAATTATAATAA
  7882  ACTTATTTAATATTATTAAAGATTAATTTATAATAATAATTATTATTATTATTATTAATA
  7942  TTAATAAAATATATAAATAATTAAATAGTTCATATATTAAAAAGAATTAGAATTAAACTT
  8002  TAATAAGTGTATTTAATATATAGAATATTAATAGAATATTTATTCTATTTATATATATAT
  8062  TTATATATATATATATTAAATAATATTATTTATATTATATTTTATATATATATTATTAAT
  8122  ATAAAAAGTATATTATATGTATTATATATATTATATATTATATATTTAATAATATATTAC
  8182  TCCTTTGGGGTGGGTCCGCCCCACGGGGCGGGCCGGACTATTATAATTAATAATTTTATA
  8242  AAGTTCCGGGGCCCGGCCACGGGAGCCGGAACCCCGAAAGGAGAATAAATAATTATATAT
  8302  CTTCTTCTTAATTAAATTAAATTAAATTAAATTAAATTAAATTAAATTAAATTAAATTAA
  8362  AAAGGGGTTCGGTCCCCCTCCCTAACGGGAGGGGGTCCCTCACTCATTCAAACTATAATT
  8422  TAATATATTATGATATTATTTATAATTTATAATATAATGTATAATATTATATTATAAATA
  8482  TTATATAAAAATAAAATGATATATATAATAATAATAATAATAATAATAAAAAAATAGAAA
  8542  AGAATAATTTTTATTATTTTAGTATATATAAGAATTTAATAAGTTATATTATTGCGGACA
  8602  CCGTTACGCGGAGTGGGGACTATTATATTTTACCTATATATATTAATATTATTATAATTT
  8662  CCTTCTTTAAAAGAAAAAAGGAATTCGAGAACTTATTATTATATTAATATATTAATAATA
  8722  AATAATAATAAATAATAAAAAAGTAAATAATTATAAATTATATAAAAATATAATTTTATT
  8782  ATTAAGAAAGGAGTTTAAATATAAAATATAATATTATCATTAAGTTCTAATAAAGGTATA
  8842  TAATGAAGATCTATTAGAACCTAAAAAGAATATTAATATATCTATTATAAAATAATAATA
  8902  ATAAATATAAATATAAAAATAAATTGTAATATTTATAAATAATAATAAAAAATAAATAAG
  8962  GAATATATTAATTATTAATAATAAATAAATTATATTAAAATATAATATTATTATTAAATT
  9022  AAAGAATTATATTAAATATATTTATTAAAATTTTATAAATAAGTTAATATTTTATTAAAT
  9082  AATATTTATAAATAATAAAAAAAAATAAGTATATAATTATTAATATATTAATTTATTATG
  9142  TTATATATTTATATATTTCAAATATATAAGTAATAGGGGGAGGGGGTGGGTGATAATAAC
  9202  CAGAATATTAAATAAATACAGAGCACACATTTGTTAATATTTAATAATATAATCAATAAA
  9262  TATATTATAATAATATAATATAATTAATAATAGATATAAAGTATAAACAATATAATAAAT
  9322  TATATAAAATAAATATAAATTAAAAATAAAAACCAAATAATTAATATAATAAATGATAAA
  9382  CAAGAAGATATCCGGGTCCCAATAATAATTATTATTGAAAATAATAATTGGGACCCCCAC
  9442  AATAGAATAAAAAATAAAAAGAATTAATAATATATAAATAATATAAAATATATTATATAT
  9502  ATATATAATATATATATATATATAATAAAAAAAAATATATAATATAATATATATATATAA
  9562  AATAATAAATTATATATATATATATAAAATAATAAAAAATAATAATCATATGAATTTTAT
  9622  AAATATAATTATTATTAATAATAATAATAATAATAATAAAGTCCGGT
;; mfannot:
  9669  ccgccccgcggagggggcggacccccgaaggagtgcgggaccccgtgggaaccgcatccc
  9729  tttttattcttaattaagaaggagataataatttataaaaattaatatttattttatgta
  9789  atattaatattaatattaatataatataatataatataatacggattaaatattaccagt
  9849  tgttcacaggtaatataaatcctattgtttcacctattattaattaatagttccggggcc
  9909  cggccacgggagccggaaccccgaaaggagaataagtatatataataaaatttaataaaa
  9969  aaaaataattatataataaatatatatattataatattatataaatataaaatataattg
 10029  atattaacattatataattaataatataatcaaataatataaatataatataaaaagttt
 10089  taattattaaaattatataaatattatttaataaaaataaaaataataataataataata
 10149  ataataaagtccggtccgccccctccgcggagggggcggaccccgaaagagtgagggacc
 10209  cccccgtatacttacggggggagaaccgaacccctttttttatttaaagaaggagataaa
 10269  tatttatatctttatttataattatatataaataaaagtttattaaaatttataataata
 10329  atataaaaaagtatataataaatttattataaataaataaatatttagtaataatattta
 10389  ataaaattataaatattataaataaaatattaataataaataataaatatataatataat
 10449  ataatataataaattaataacaataagatatccgggtcccctaaataattattatataaa
 10509  ataataattgggacccatacatataaatataaaatattttaatatttatatataaataat
 10569  aataatatatatttatattatattataatataaccctttccaattaatattaatattaat
 10629  attaattacttccttaaaaaaataataattaattaattgatttttatattaatataaaaa
 10689  agttaatatatatatttatatataaataatataaattaatataaagataataagtccccg
 10749  ctttcagcgcagtga
;; mfannot:     /group=IB(5') (1.48e-03)
 10764  GGGACCCCCTCCCGTAAATATACGGGAGGGGAGACCGAACCCCAAAGGAATAATAAATAA
 10824  TAGTATGTATTTAAATAAATATTTAATATACTATTTTTTTTTATTATTTTTATAATATAT
 10884  TTATAATAATATATTTAATTATAATTTATAAAAAAGAGATATAATATTTTATTATATATA
 10944  ATATTAATATAATACAAATTAACATTATTTAATTATTATTAATAATATTTAACTTTATTA
 11004  TTATCTTCTACGGTTGGACTCCTTCTTAAAAAGGGGTTCGGTCCCCCTCCCATTAGGGAG
 11064  GGGTCCCTCACTCCTTCGGG
;; mfannot:
 11084  gtccgcgccccccgcgggggggggcggaccggactattattactatttatttattaataa
 11144  taaataataaattataaagtcactgaaagagtgaggaattttccttttcccaagggaaaa
 11204  ccccaaaggataatataaatattataaaatttttattaaataatataaaattcaataaaa
 11264  taattttaattaattaattaattaattaatataaaaataaatatttttaattaatattaa
 11324  tattaatagttccggggcccggccacgggagccggaaccccggaaggagaaatataaata
 11384  taatagtatagtatataggaagttaataataatataaatattatataatatatatatgta
 11444  tatatattatattatataattaattttctccttttgtatttacatcttaataaaatataa
 11504  aatataaaatgttattaacaataaaaattattaatctttataatattaataatagtaaat
 11564  ttatttatatatctcctttaggatggactccttcggccggactccttcggggtccgcccc
 11624  gcgggggcgggccggactatttttattttttttttaaaaaatattaaatattataaatat
 11684  attataaatatattataaatatgttataaatatattataaatagaatataatataatatt
 11744  atatattataatgataaagattatatatattttctttttttttttatttattatttttaa
 11804  taagtaaaaattatattatatatatatatatattagattttataagtaatataatataag
 11864  tattaatatataaa
;     G-trnM(cau)_1 ==> start ;; mfannot: evalue : 5.68e-12
 11878  tgcaatatgatgtaattggttaacattttagggt!cat!gacctaattatatacgttcaa
 11936  atcgtattattgcta
;     G-trnM(cau)_1 ==> end
 11951  ataaattaatatataatatttataaaaaagtataataaaatatattataagaagaatata
 12011  ttatataataattatattaataatattaataaataatatataaataattataaaaaagta
 12071  tataatattaatcaattaattaattaataaatataaataatatattaatttttaattaat
 12131  ttgaataagatatttatattattaa
;     G-rnpB ==> start ;; mfannot: Approximate position
 12156  taggaaagtcataaatatataaattatattatataattaatataataataaaataaatta
 12216  tatattttatttataatattatttctttataagataaaatattatctgatgaataattag
 12276  attgaataatatttataaagaaatatatataaaaagtcattatataaatttaattataat
 12336  ttaaataaattttatataaattaatataatattaataaagtaattagtataaataaataa
 12396  tatgaaaataaaacttaataaatatataaatatagtccggcccgcccccccgcggcgggc
 12456  ggacccc
;; mfannot:     /group=IB(5') (5.40e-05)
 12463  GAAGGAGTGAGGGACCCCTCCCTAATGGGAGGGGGACCGAACCCCTTTTTAAGAAGGAGT
 12523  CCATATATATATATTAATAAAAAAAAGTAATATATATATATATATTGGAATAGTTATATT
 12583  ATTATACAGAAATATGCTTAA
;     G-rnpB ==> end
 12604  TTATAATATAATATCCATATTCATAATTAATTTTTTATATATATATTATATTATAATATT
 12664  AATTTATATTATAAAAATAATATTTATTATTAAAATATTTATTCTCCTTTCGGGGTTCCG
 12724  GCTCCCGTGGCCGGGCCCCGGAATTATTAATTAATAATAAATTATTATTAATAATTATTT
 12784  ATTATTTTATCATTAAAATATATAAATAAAAAATATTAAAAAGATAAAAAAAATAATGTT
 12844  TATTCTTTATATAAATTATATATATATATATAATTAATTAATTAATTAATTAATTAATAA
 12904  TAAAAATATAATTATAAATAATATAAATATTATTCTTTATTAATAAATATATATTTATAT
 12964  ATTATAAAAGTATCTTAATTAATAAAAATAAACATTTAATAATATGAATTATATATTATT
 13024  ATTATTATTAATAAAATTATTAATAATAATCAATATGAAATTAATAAAAATCTTATAAAA
 13084  AAGTAATGAATACTCCTTTTTAAAAATAAAAAGGGGTTCGGTCCCCCCCCTTCCGTATAC
 13144  TTACGGGAGGGGGGTCCCTCACTCCTTCTTAATTAAATTATCTTAATTAAATTATCTTAA
 13204  TTAAATTATCTTAATTAAATTATCTTAATTAAATTATCTTAATTAAATTAAAAGGGGACT
 13264  TTATATTTATAAAGTAATTATATTATTATTATTATTATTATTTATTTATTTTATTTTTAT
 13324  TATTTTATTATATATATTATATATTAATA
;     G-trnP(ugg) ==> start
 13353  CAGATAGAAGCCAAAAGGTCAGGCGCTTTCTT!TGG!GAGAAAGACCTAGTTAGTTCGAG
 13411  TCTATCCTATCTGA
;     G-trnP(ugg) ==> end
 13425  TAATAATTTAATTAACCATTAAAAAAAAGTATATATATTTATCATAATATATTAAATTTT
 13485  ATTACATTACAAATGAACACTTTTATTTATATTTATAAAAATATGAACTCCTTCGGGGTC
 13545  CGCCCCGCGGGGGCGGGCCGGACTCCATATTATTATTATTATAATTATTATTATAATTAT
 13605  TATTATAATTATTATTATAATTATTATTATAATTAAAGAGTTTTGGATACCAATATGATA
 13665  TAATATGATATAGGACCGAAACCCCTCATTTTATCATTTATTTATAATATTATAAATAAA
 13725  AAAAAATATTATATATTATAATAAAATTAATATCATAATATATTATATTATATATTATAT
 13785  TATATATATATATATATATATTCTTTTATAAAATTTATATTCTTCTTATTAAAATTAAAA
 13845  AGGGAGCGGACTTTTAATTATATTTAATTATAGTTTTTAATCATTGGTTGAGATTTCAAA
 13905  ATAAGGTATAATATTTATATTATTCTTTAACAAATATTATATTATAAAAAAAGATATAAT
 13965  ATTTATATTATTCTTTAACAAATATTATATTATAAAAAAGATATAATATTTATATATTAT
 14025  TATTAATATTATTTTTAAGTTCCGAAAGGAGAAACTTATAATTTTTATATCATTATTTAT
 14085  TATTATTTTTAATTTCAACTCCTTTTAGGTATTTCCATTTAACTTTCAGCAGAGACTTTC
 14145  TAATTATAATTATATATATATAAATTTAAATACATTTATAAAAAAGTATATAATATAATT
 14205  ATATTATATATAATAATATTATTAAATGAAGTATTCTTTATTATTAATTATAGGATATCT
 14265  GGGGTCCATTAATAATTATTATTGTAAATAATAATAAGGACCCCCCCCATTATCTAATTA
 14325  ATAAATATATAAATAATCATTAATAAATATATTAATAATTATTAATAAATATATAAATAA
 14385  TCATTAATAAATATATAAATAATATAATATATTATAAAAATATAATAATAATAATTTATT
 14445  ATTAAAATATAATAATTTATTATAAAAATATAATAATTTATTATAAAAATATAATAATAA
 14505  CTCCTTTCGGGGTTCACACCTTTATAAATAATAAATAATAAATAATAAATAATAAATAAT
 14565  AAATATTAGTATTCACTAATATAAAATAATAATTATAAAAATAATCATTATTAAAAATAT
 14625  TATTAATTATTAAATTAAATACAATTAATATAATTTAGTTGTTTATATAATTTTAAATAA
 14685  TGTTTATATCAATTTAATAAAATTAAATTTATAGTTCCGGGGCCCGGCCACGGGAGCCGG
 14745  AACCCCGAAAGGAGTTTATCTATATATTATAATAACTATATGAATTTAATTATTAAAAAT
 14805  AATAAAAATAAGGAATTTTAATAAGAAGTAATATTTATTATATAATATATAAAAAAAATA
 14865  TATATATATATATAAAAATATATATAATAAGTTTTATTATAATATATATTAAATTAATTA
 14925  TTATGAGGGGTTCGGTCCCTTTCCGGGCCCCAATTCATCTCATCTCATTTTATTTCATTT
 14985  CAATATCATCTAATCTCATTTCTTTATAGATTTTACATATATATAAATATAAATATAAGA
 15045  TATTCACATTTATATATAATATAATATAATATAATAGATATTCATTCCTCTTTGATTAAA
 15105  CTAATAATTAATAATTAATAATTAATAATTAATAATTAATAATTATTCAGTAGAACTCCT
 15165  TCTTAAAAAGGGGTTCGGTCCCCCTCCCATTAGTATAGTATAGGGAGGGGTCCCTCACTC
 15225  CTTCGGGGTCCGCCCCGCAGGGGGCGGGCCGGACTATTATTAAATAATTTATAATTTATT
 15285  ATTTATTAATATATTTATATAATATAATATAATATAATATTATTCATACTTTTTATTAAT
 15345  ATAATATAATATAATATTATTAATACTTTCTCCTTTCGGGGTTCCGGCTCCCGTGGCCGG
 15405  GCCCCGGAACTATTAATATAAAGAAAAGAGTTTCAATTATTTATTTATTTATTTATTTTT
 15465  TATAAAAATAAGTCCCCGCCCCGGCGGGGACCCCGAAGGAGTATTAATTTAAATAATTTA
 15525  TTTAATGAAATTATTAATTATAAATAAAAATAATAATTTTTAAAGATGTAATATAAAAAT
 15585  AAATATAATATAATTTAGGATAATTATATAAAATATTTATTATATATAGTTTTTATAAAG
 15645  AGTTTTAAAAGTGATAATATAATATATAATATTTATAAGTTCCGGGGCCCGGCCACGGGA
 15705  GCCGGAACCCCGAAAGGAGTTATTTATATATATATAATTATAATCTTATTAATTATTTAT
 15765  ATATATATTTAATATTATTTTTATATAATTTTATATTAAAGTATTATAATTATATATTTA
 15825  ATATTATTTTTATATAATTTTATATTATTTATTTATTTATTTATTTATTTAAAAATATTA
 15885  TAATCATATATTTAATATTATTTAATATATTTTATATATTATATCTTTTATTGATTTATA
 15945  TATATATAGATTTAATAAATATATATATATATATATATATAAATATTCATTATATATTTA
 16005  TTATTATTATTATTATTTATTACTATTTTTTATTATATATTAATAATATATATATTATTA
 16065  GTTATGGGTATCCTAATAGTATATTATTATTTTTAATAATAATTTATGATTTATGTATAA
 16125  TAAATAAGTAGGGAATCGGTACGAATATCGAAAGGAGTTATATATTATTAATTATTTATA
 16185  ATTATTTTATATATTATTAATTATTTATAATTATTTTATATATTTATAATTATTTTATAT
 16245  AGATAGGTTAGATAGGATAGATAGTATAGATAGGGGTCCCATTTATTATTTACAATAATA
 16305  ATTATTAATGGGACCCGGATATCTTATTGTTATTAATTTATATATTATTCATTATTATTA
 16365  ATATATATTTAATATAATTAAATATTATATTATATTATATTATATTATTTATTAAAAAAA
 16425  AATCTATTACTTATTTTTTTTATTAATATATAAATTATTTATATAATTTATCATTTTTAT
 16485  TTATATATTATTATTTTTTATATATAAATTAATATATATATATATTATATATACTTTTTT
 16545  TTTTATAATATATCTATATATATAAATAAATATATTATATTATATTTTTATATAATATAT
 16605  TATTAATTATTATTTTAATTTTCTATTCTATTGTGGGGGTCCCAATTATTATTTTCAATA
 16665  ATAATTATTATTGGGACCCGGATATCTTCTTGTTTATCATTTATTATTTTATTAAATTTA
 16725  TTATTATTTTTAATTTATATTTATATTATATAATTAATTATATCGTTTATACTCCTTCGG
 16785  GGTCCCCGCCGGGGCGGGGACTTTATATTTTATTATATAATATATTATATTCTTATAATA
 16845  TATTTATTGATTATGTTATAAAATTTATTCTATGTGTGCTCTATATATATTTAATATTCT
 16905  GGTTATTATCACCCACCCCCTCCCCCTATTACGTCTCCGAGGTCCCGGTTTCGTAAGAAA
 16965  CCGGGACTTATATATTTATAAATATAAATCTAACTTAATTAATAATTTAAATAATATACT
 17025  TTATATTTTATAAATAAAAATAATTATAACCTTTTTTATAATTATATATAATAATAATAT
 17085  ATATTATCAAATAATTATTATTTCTTTTTTTTCTTTAATTAATTAATTAATTAATATTTT
 17145  ATAAAAATATATTTCTCCTTACGGGGTTCCGGCTCCCGTAGCCGGGGCCCGAAACTAAAT
 17205  AAAATATATTATTAATAATATTATATAATATAATAATAATATAATAATTTTATATAAATA
 17265  TATATTTATATATTAAATTAAATTATAATTTTATTATGAAAATTATATCTTTTTTTTATA
 17325  TTTTTATATAATAAAAATATGTTATATATATATTAATAATAAAAGGTAGTGAGGATTAAA
 17385  TAAATTATATAATAATTATAACTCTTAATTATAAAATAAATATATATATATATATAAGTA
 17445  TCCATTTCCATATAATCTTTTAATAAATATTAATAAATATTAAAAAAAAATAATATTATA
 17505  ATATTTTAGTATATAATTCAATAAAATTCATTGGAGGGGTAAATAATAATAATTTACTAA
 17565  TGGCAAGTTATAGTCTTAAAGGTTTTTATTTTTTTTATTAAATTAATAAAATAATAATAC
 17625  CATTTATATATTCCATTATATATATATATTTAATAAAAATAATAATATCATTTATATATT
 17685  TTATTATATATTATATATATTTTATATAAAATAATAATAATAAATTTATATTTTTATATA
 17745  TTATTATTAAATAATAATAATATAAATAACTCCTTCGGGGTTCGGTCCCCACGGGTCCCT
 17805  CACTCCTTCTTAAGAATAAAAAGGGGTTCGGTCCCCCTCCCGTTAGTACACGGGAGGGGG
 17865  TCTCTCACTCCTTCTTAAAAAATAAAAAGGTGGAAGGACTAATATAATTTTAAATAATAA
 17925  TTAATACTTTAATAATAATTTGTATTTCTTTATTATTAATATATTAAATATAATAATAAT
 17985  TAATATAATTACAATATATTAATATTATCAAATATTAATAAATATACTTTTTTATATAAT
 18045  TTATTTATTTATTTATTTTTTTTTTATTAAACTAATTATAATTGTAATTTCGAAAAGGGG
 18105  GTGGGAGTAAACATATATAATTTATAATCTATATATATATATATATAATTTTTTAATAAA
 18165  TATTAATAAATATTTATAAAAAGAATAATTTATATTTATAATATATAATTTATATATTTT
 18225  ATTTTTATTATACAATTAATATAAAATATAAAATATTAAATATTAAATATTAAATATTAA
 18285  ATATTAAATATTAATTTTTATAGGGGTTATATAATAATTATATTTATAATTATATAATAT
 18345  TAAAAAGGGTATTTTTATAATTATTACATTTTTATTTTATTTATAAAAATATTAATTTTA
 18405  ATAAGTATTGAATACTTTATATAATATAAATATTAATTACATAATTAATAATTAAATAAT
 18465  ATTTAATAATATTATTTAAATTTATTATTTATAATTATTTATTTATAAAATTCTATTTTT
 18525  ATTATTATTATTTTTATTTTATTATTAAAGATTAATATAATAATTATTAATATATTAAAA
 18585  ATCTTTTATTATATTAATATTTATAAAAAAGTATTTAATAAAAAAGATGTATAAATTTAT
 18645  AAATTATATAATATTATTAATTTATATAATAATAATATTATAACTTTGTGATTGTCAATT
 18705  TAGTTAATCATTGTTATTAATAAAGGAAAGATATAAAAAATATT
;     G-trnY(gua)_1 ==> start
 18749  CTCCTTCTTAAAAAGGGGTTCGGTTCCCCCCC!GTA!AGGGGGGGGTCCCTCACTCCTTT
 18807  GGTCGGACTCCTTCGGGGTCCGCCCCGCGGGGGCGG
;     G-trnY(gua)_1 ==> end
 18843  GCCGGACTAATTTAACTTTTAATATTAATATTAATATTATTTATATTTTTAATATATAAA
 18903  AATAAATAATTTTATTTTTATTAATAGTATATTATATAAACAATAAAATAGTATTAATTA
 18963  TATAAAATTTATATAAAATATATATAAATTTATTATATATATATATATTAATATTTTAAT
 19023  AAAGTTTTTATTATAAATTTATTTATTTATTTATTATAATATTAATAATTTATTTATTAT
 19083  TATATAAGTAATAAATAATAGTTTTATATAATAATAATAATATATATATATATATATTAT
 19143  TATATTAGTTATATAATAAGGAAAAGTAAAAA
;     G-rns ==> start
 19175  ATTTATAAGAATATGATGTTGGTTCAGATTAAGCGCTAAATAAGGACATGACACATGCGA
 19235  ATCATACGTTTATTATTGATAAGATAATAAATATGTGGTGTAAACGTGAGTAATTTTATT
 19295  AGGAATTAATGAACTATAGAATAAGCTAAATACTTAATATATTATTATATAAAAATAATT
 19355  TATATAATAAAAAGGATATATATATAATATATATTTATCTATAGTCAAGCCAATAATGGT
 19415  TTAGGTAGTAGGTTTATTAAGAGTTAAACCTAGCCAACGATCCATAATCGATAATGAAAG
 19475  TTAGAACGATCACGTTGACTCTGAAATATAGTCAATATCTATAAGATACAGCAGTGAGGA
 19535  ATATTGGACAATGATCGAAAGATTGATCCAGTTACTTATTAGGATGATATATAAAAATAT
 19595  TTTATTTTATTTAGTTCCGGGGCCCGGCCACGGGAGCCGGAACCCCGAAAGGAGAAATAT
 19655  TAAATATTTATAATAATAATAATAATAATATATATATATAAATTGATTAAAAATAAAATC
 19715  CATAAATAATTAAAATAATGATATTAATTACCATATATATTTTTATATGGATATATATAT
 19775  TAATAATAATATTAATTTTATTATTATTAATAATATATTTTAATAGTCCTGACTAATATT
 19835  TGTGCCAGCAGTCGCGGTAACACAAAGAGGGCGAGCGTTAATCATAATGGTTTAAAGGAT
 19895  CCGTAGAATGAATTATATATTATAATTTAGAGTTAATAAAATATAATTAAAGAATTATAA
 19955  TAGTAAAGATGAAATAATAATAATAATTATAAGACTAATATATGTGAAAATATTAATTAA
 20015  ATATTAACTGACATTGAGGGATTAAAACTAGAGTAGCGAAACGGATTCGATACCCGTGTA
 20075  GTTCTAGTAGTAAACTATGAATACAATTATTTATAATATATATTATATATAAATAATAAA
 20135  TGAAAATGAAAGTATTCCACCTGAAGAGTACGTTAGCAATAATGAAACTCAAAACAATAG
 20195  ACGGTTACAGACTTAAGCAGTGGAGCATGTTATTTAATTCGATAATCCACGACTAACCTT
 20255  ACCATATTTTGAATATTATAATAATTATTATAATTATTATATTACAGGCGTTACATTGTT
 20315  GTCTTTAGTTCGTGCTGCAAAGTTTTAGATTAAGTTCATAAACGAACAAAACTCCATATA
 20375  TATAATTTTAATTATATATAATTTTATATTATTTATTAATATAAAGAAAGGAATTAAGAC
 20435  AAATCATAATGATCCTTATAATATGGGTAATAGACGTGCTATAATAAAATGATAATAAAA
 20495  TTATATAAAATATATTTAATTATATTTAATTAATAATATAAAACATTTTAATTTTTAATA
 20555  TATTTTTTTATTATATATTAATATGAATTATAATCTGAAATTCGATTATATGAAAAAAGA
 20615  ATTGCTAGTAATACGTAAATTAGTATGTTACGGTGAATATTCTAACTGTTTCGCACTAAT
 20675  CACTCATCACGCGTTGAAACATATTATTATCTTATTATTTATATAATATTTTTTAATAAA
 20735  TATTAATAATTATTAATTTATATTTATTTATATCAGAAATAATATGAATTAATGCGAAGT
 20795  TGAAATACAGTTACCGTAGGGGAACCTGCGGTGGGCTTATAAATATC
;     G-rns ==> end
 20842  TTAAATATTCTTACATAAATATTAATCTAAATATTAATATAAATATTAATATTAATAGTT
 20902  CCGGGGCCCGGCCACGGGAGCCGGAACCCCGAAAGGAGAAATATTAATATAAATATAAAT
 20962  ATTAATATAAATATAAATATAAATATAAATATATTTTAATATAATATAATATAATATATA
 21022  ATATATTATATAAATATAATATATAAATAATATAATAAAATATTTTAATATATATATAAT
 21082  ATAATATAATTATTATTATAATTTAATATAAATTATTATTATAATTTAATATAATAAATA
 21142  AATAAATAATTATAATTATAATTATAATTATAATCTCAATATATAAATGATAAATTATTA
 21202  TAAATACGAAGGAAATAATTGATTTTTAAAATATATTTAATAAAATATATAATATAAATT
 21262  ATACTTTTTTGTTATTATATAATAATTATATTAATATATTTAATAGAATTAAACTCCTTC
 21322  GGGGTTCGGTCCCCCTCCCATTAGTATAGGGAGGGGGTCCCTCACTCCTTCTTAAATTAA
 21382  AAAGGGGTTCGGTCCCCCTCCCGTAAGTATAGGGAGGGGTCCCTCACTCCTTCGACCGGA
 21442  CTATTATTCATTTTATATATTAATGATAAATCATTAATTATTATTAATAAATTTATTTAT
 21502  AATATTTAATTTTATATATTATTATTTATAATAAAAAAAATTATATTATAACAATTTAAT
 21562  TTTAATTTTTATTTTTAAATTATAAAATTAATAATTTATTTATTTATATAATAATTTTAA
 21622  CTCCTTCGGGGTTCGGTCCCCCTCCCATTAGGGAGGGGTCCCTCACTCCTTTGGGGTCCG
 21682  GCCCGCGGGGCGGGCCGAACTATTAATATAAATAAATAATAAATATTTATAATAAAATAA
 21742  TATACATCTTCTTTAAATAAATAAGGGGACATTATAAATAGTATATAAATATATTATATC
 21802  TTTTTTATTATTATTATTAATAAATAATAATAATAATTTATATATTTATAATATATTTAA
 21862  TAGTTCCGGGGCCCGGCCACGGGAGCCGGAACCCCGAAAGGAGAATGTATTATAATTATT
 21922  ACATATAATTATTATTATTCACTTCTTATTAAAAATAATACTCTATATAATTTATATAAT
 21982  TTATTTTAATATATATATATTTATATATAATATAATATAATATATATATTTATTTATTAT
 22042  AATCATTTATTTTTAACTTAAAATAAAACTTATTATAATTTATATAATTTATAATTTTTA
 22102  TATAAAAATAATTATATAATTTTTATTTTATTTATATAATAATAATATTATTTGTTATAT
 22162  ATTATATATTATATATATAATAAATAAATAAATAATAAATAATAATAAT
;     G-trnW(uca) ==> start
 22211  AAGGATATAGTTTAATGGTAAAACAGTTGATT!TCA!AATCAATCATTAGGAGTTCGAAT
 22269  CTCTTTATCCTTG
;     G-trnW(uca) ==> end
 22282  ATAATAATAATAAAAATATGTATTTATTTAATTATTTTAATATTTCTCCTTTCGGGGTCC
 22342  CGGCTCCCGTGGCCGGGCCCCGGAACTATTAATATAATATAATATAAATATTCATTTATC
 22402  TTTTTTTTAATATTCTTAATTAATTAATTAATATATTAATTATAAAAAATATATTATAAT
 22462  TTTATTATTAATAAGTATAAATATATTATTAATAATAATTTATTAAAAATATATTATTAT
 22522  AATATATTAATATATCATAATTATAATCAATATTATATTATTTAATTTTATAATACTTAA
 22582  TTATTAATATATTATTCATATATATATAAATTAAATTAAATTAATTATATTGAATATATA
 22642  AATATATATATATATAAATATATAAAAAATTATATAAATTATTTTAAGAAAGGAGAAATA
 22702  TTATAATATATTTAATATTTTATTTTTTTTTTATTTTAATTTATTAAATAATTTAATAAT
 22762  TAAATAAATTAATGATTTGATTTTATTCTATTATTATTATATTTTATTATATAAAAATAA
 22822  ATAATAAATAATAAATAGTATGATACAATTTATTAATAATATAATTATAAATTATAAATA
 22882  ATAATTTATTTTAATAATTCTCCTTTCGGGGTTCCGGCTCCCGTGGCCGGGCCCCGGAAC
 22942  TATTAATATAAATAATGATAATTATTTTATCATTATGAACTATTAATATATTAATCTATT
 23002  AATATTCTTTGATATTTATTTTTATTTAATGAACATCTAATTTAATTTAATAAAATAGTC
 23062  CGGTCCGCCCCGTGGAGGGGGCGGACCTCGAAGGAGATATGAATCTTTAATATAAATAAT
 23122  CATAAATTCTAAATATTAGAATTATTATTTTATCTTTTTATTTATTAATAATTAAATATA
 23182  AATTATTATTAATAATAATTATAATATTCTCCTTTCGGGGTTCCGGCTCCCGTGGCCGGG
 23242  CCCCCGGAACTTTAAAATAATATTAATAAAAAATTATACAATAATAATAATAAATATTCA
 23302  TTATTATTTAATTAATATCTCCTTTACTTATTTTTCCTCCGTTAGGGACTTATTATTAAG
 23362  TATATTATTATATACTACTTAAGATTATATATATAATATATATATATATTATATATAAAA
 23422  TATAAATATATAAATAATATAAAAATTAATAAAATAAATAAAATAAATTAGTCCGATCGA
 23482  ATCCCCTATTTAATTAAATTAAATTAAGAAAGAGATAAATTTATATAAAATATTATTTAT
 23542  AATTAATTATAATTAAATTATAATATAATATAATATAAATAATAATATAATAAAAATAAA
 23602  AAAAAAATAATATTAGATTATATTATATAATTTATATAATTTTTTTAATAATAATAATAA
 23662  ATAAGTTTATTTATAATTATAAATATAAATATAAATATAAATAAAGAAGGTATTATATTT
 23722  TATAAAATATAATAATAATACAAAATTTATATTTTAATAAATATTAATATAAGTTTAAAG
 23782  TTCCGGGGGCCGGCCACGGGAGCCGGAACCCCGAAAGGAGAAATAAATAATATATTTATA
 23842  AAAAATTAAATAAATAAATATTATCTATTTAAAAATAAATATAATATAATATAATATAAT
 23902  AATTCTAAATATAAATAATATTTATTATAATTATTATAATAATTGTATTATTTATTAATA
 23962  ATATATATAATTATATTAAAACTAATATTACATTATTTTGTATATTTAAACAATTAAATT
 24022  GATTATTCTTATTTGTAATCTTTATTTATTTTATTATATCTTATTAATGATAAATTATAA
 24082  TTATTATTAAAATAATAATTTACTTCTTTTGATATAAAAATAAAATAATATAGTTCCGGG
 24142  GCCCGGCCACGGGAGCCGGAACCCCGGAAGGAGATAAATATATTATATTTTTATTCCTTC
 24202  CTATTAAAGGTAAAGACTCGACTCTCATAATTAAATTTATATCCTTCGGCCGGATTAATT
 24262  TATTTTATTTATATTTATATTTATATTTATAGTGAATACCTTTTTTAATATTTATTTTTA
 24322  ATATTTATTTTTAATATTTATTTTTAATATTTTATTTTTAATAAAATATAATCTTGTAAG
 24382  TAAGAAAAGAATTTCGGTGATTGGAACCTTGAAAGGATAAATTTCTTATTTATTATATAT
 24442  TTTTATATTAATAGTTCCGGGGCCCGGCCACGGGAGCCGGAACCCCGAAAGGAGTATTAT
 24502  TAAACATTTAATATATTATATTAATATTTAATTTAAATGATTAATATATTATTATAATAA
 24562  TATTTATTTTATATTAAAATATTATAATTAATATATATATATTTATTTTAATAATATTAT
 24622  TATTATTATTATTAAAATTATTATTTTTATAAATATATATATATATATATATATATTATT
 24682  TTTATTCTTATATAAATTATATAAAAAATATATATAATATATAATTAATTAATATATATT
 24742  ATTTAAATTATATATTATTTAAAATACTTTTTATATTATATCTTCTTTAGATTAAAATAT
 24802  AATTATTATTTATATTATAATTATTTATGAAATATTATTATTAAAATAAAAAAGAGGTTT
 24862  AGACTATATATTTATTATTTATAAACTTATTATATTATTTATTATTAATAGTTCCGGGGC
 24922  CCGGCACGGGAGCCGGAACCCCGAAAGGAGAAATAAATAAAATAAAAAATAATAAATATT
 24982  AATATTATTAAATATTATTTATAATAAATATTAATATTATTAAATATTATTCATATTAAT
 25042  AAATTTTATTATTATTTGTAATATATTAAATATTAATAATATATATATTATTTATTATAA
 25102  TGAAAACCTATCCTAAATTATCCTATCATATAATATCATATCATATTATATCATATCTTA
 25162  TTATATGATATATAAAGTATTCACTTTATATGAAGTTATGATTATTATATAAATCTTATT
 25222  TTATTTTTATTTTTATTTTTATTTGGACTAATAATAATTATAATAATAATTATTGATATG
 25282  TTCTAATATTAATAAATACATATTTATATTATAATATAAATATTCATTTCTTACTAATTA
 25342  ATAAAAAGTTTTTATATTCATTATAATATAAATATATAAATATATATAAATATTTTAATA
 25402  ATTATAATTATATTAAGATATTATAAATATATATTTATTTTTTTTATAAAATAAATAAAT
 25462  AAATAATTAATTAATATTTTTATATTATAACTTATTTTTATAATAATAATAAGTATTTTA
 25522  TTTTTATTATATTATTATTTATATAATTATATATATATTAATTTCAATTTAATTAATTAA
 25582  TTAATTGGTATTTGGCATATAATATCAATTAATTGTAATTCTTATAAGAATTAATTAATA
 25642  TGCTTTTATATAATTTATACTTTTATATTTCTCCTTCCGGGGTTCCGGCTCCCGTGGCCG
 25702  GGCCCCGGAACTATTATTATTATTTTTATTTATTTATTATTAAAATATAATAATAAATAG
 25762  TCCGGCCCGCCCCGCGGGGCGGACGCCGGAGGAGAATTATATTTTTATATAATAATTTAT
 25822  ATTTCTATATATATATATATATATTATATATAAATATTATTATATATATTTTTATATATA
 25882  TTATAATTATATTCATTAATATTTTATTATAGTGGTGGGGGTCCCAATTATTATTTTCAA
 25942  TAATAATTTATCATGGGACCCGGATATCTTCTTGTTTTTATTTATTATTTTATTAAATTT
 26002  ATTTTAATTATTTATTTATAATTTATATTATACAATTTATTATTTCGTTAATACCTTTAT
 26062  TTATATTATATAATATATTATATTATTATAATATATTTATTGATTATATTAATACATTTA
 26122  ACTAATGTGTGCTCTATATTTATTGAATAGTTTGGTTCTTATCACCCACCCCCTCCCCCT
 26182  ATTACGTCTCCGAGGTCCCGGTTTCGTAAGAAACCGGGACTTATATATTTAATACTAAAA
 26242  ATATAACTACATTACTTTTTTAATATATATAACAATATATGTATATATATATATTAATTA
 26302  TATAAAATATAATACTCTATATTAAATATTATTTTTATCAATATTTATTTATATATATAA
 26362  TAATAATAATAATAATCAATATTAATTATTTATATATATAAGATTAATATTATTTAATAT
 26422  ATTATGAATAATTTAATTAATAAATCTTTAAATATTATCATAAAAATATAAATTAAATAA
 26482  TTTCTTATTTATAATAAAGAATAATAATATATATAAATATAATAAAGAATGTAAATAATA
 26542  TATATATAATATAATATAATATAAAAAATATATATATATATAAATATATATATAATATAT
 26602  AGATAATAATATTTTTATATAATTTATTTTATTATTAAGTAATAAATAATAAAAAATCAA
 26662  TATATTAAATAATATATTTATATTAGTTCGGTTTAGTTGGTATTTTGTAATGAGTAAAAA
 26722  GTAATATATAATATAAAATAATAAGTATTGATATAAGTAATAGATATAATAATAATATTA
 26782  TTAATATTTTATATAAATAATATTAATAATATAGATTATGAAAGAGAGTATTAATATCAT
 26842  TAAATATATATATATGTTATATAATTTAAATGATTTTAATATATATATATATATTATATT
 26902  ATAGATTATGATACATTTATATAAATAATATATATATAAAAATTAATTATACTATTACTT
 26962  TATAATATAATAATATTTATTTATAAAGATATAAAAGAATTGTTTAAAGTTATAACTAAA
 27022  ATATTATATAGTCCGGCCCGCCCCCGCGGGGGGGGCGGACCCCGAAGGAGTGAG
;     G-trnE(cuc)_1 <== end
 27076  GGTCCCCCTCCCTAATGGGAGGGGGACCGAACCCCTTTTTAAGAAGGAGT!GAG!GGACC
 27134  CCGTGGGGACCGAACCCCGAAGGAGTA
;     G-trnE(cuc)_1 <== start
 27161  TTCATTAATAATTAATATTATAAATTCAACTATTGTTATATTTATAAATAGAATAATATA
 27221  TTATTATCCTTTAAGATATAACAATAATTATTTAAATTAAATTAAATTAAATTTAATTAA
 27281  TTTTTTTTTTTAATGAATATAATAATAATAATATTATTAAAATTAATATATAAAAAAAAA
 27341  GTAAAA
;     G-cox1 ==> start ;; mfannot: alternative ATG start pos 27293
;     G-cox1-E1 ==> start
 27347  ATGGTACAAAGATGATTATATTCAACAAATGCAAAAGATATTGCAGTATTATATTTTATG
 27407  TTAGCTATTTTTAGTGGTATGGCAGGAACAGCAATGTCTTTAATCATTAGATTAGAATTA
 27467  GCTGCACCTGGTTCACAATATTTACATGGTAATTCACAATTATTTAATG
;     G-cox1-E1 ==> end
;     G-cox1-I1 ==> start /group=II (2.10e-13)
 27516  gt
;     G-cox1-I1-orf777 ==> start /first_aa=A
 27518  gcgcctctcagtgcgtatatttcgttgatgcgtctagcattagtattatgaatcatcaat
 27578  agatacttaaaacatatgactaactcagtaggggctaactttacggggacaatagcatgt
 27638  cataaaacacctatgattagtgtaggtggagttaagtgttacatggttaggttaacgaac
 27698  ttcttacaagtctttatcaggattacaatttcctcttatcatttggatatagtaaaacaa
 27758  gtttgattattttacgttgaggtaatcagattatgattcattgttttagatagcacaggc
 27818  agtgtgaaaaagatgaaggacctaaataacacaaaaggaaatacgaaaagtgagggatca
 27878  actgaaagaggaaactctggagttgacagaggtatagtagtaccgaatactcaaataaaa
 27938  atgagatttttaaatcaagttagatactattcagtaaataataatttaaaaatagggaag
 27998  gataccaatattgagttatcaaaagatacaagtacttcggacttgttagaatttgagaaa
 28058  ttagtaatagataatataaatgaggaaaatataaataataatttattaagtattataaaa
 28118  aacgtagatatattaatattagcatataatagaattaagagtaaacctggtaatataact
 28178  ccaggtacaacattagaaacattagatggtataaatataatatatttaaataaattatca
 28238  aatgaattaggaacaggtaaattcaaatttaaacccatgagaatagttaatattcctaaa
 28298  cctaaaggtggtataagacctttaagtgtaggtaatccaagagataaaattgtacaagaa
 28358  gttataagaataattttagatacaatttttgataaaaagatatcaacacattcacatggt
 28418  tttagaaagaatataagttgtcaaacagcaatttgagaagttagaaatatatttggtgga
 28478  agtaattgatttattgaagtagacttaaaaaaatgttttgatacaatttctcatgattta
 28538  attattaaagaattaaaaagatatatttcagataaaggttttattgatttagtatataaa
 28598  ttattaagagctggttatattgatgagaaaggaacttatcataaacctatattaggttta
 28658  cctcaaggatcattaattagtcctatcttatgtaatattgtaataacattggtagataat
 28718  tgattagaagattatattaatttatataataaaggtaaagttaaaaaacaacatcctaca
 28778  tataaaaaattatcaagaataattgcaaaagctaaaatattttcgacaagattaaaatta
 28838  cataaagaaagagctaaaggcccactatttatttataatgatcctaatttcaagagaata
 28898  aaatacgttagatatgcagatgatattttaattggggtattaggttcaaaaaatgattgt
 28958  aaaataatcaaaagagatttaaacaattttttaaattcattaggtttaactataaatgaa
 29018  gaaaaaactttaattacttgtgcaactgaactaccagcaagatttttaggttataatatt
 29078  tcaattacacctttaaaaagaatacctacagttactaaactaattagaggtaaacttatt
 29138  agaagtagaaatacaactagacctattattaatgcaccaattagagatattatcaataaa
 29198  ttagctactaatggatattgtaagcataataaaaatggtagaataggagtgcctacaaga
 29258  gtaggtagatgactatatgaagaacctagaacaattattaataattataaagcgttaggt
 29318  agaggtatcttaaattattataaattagctactaattataaaagattaagagaaagaatc
 29378  tattacgtattatattattcatgtgtattaactttagctagtaaatatagattaaaaaca
 29438  ataagtaaaactattaaaaaatttggttataatttaaatattattgaaaatgataaatta
 29498  attgccaattttccaagaaatacttttgataatatcaaaaaaattgaaaatcatggtata
 29558  tttatatatatatcagaagctaaagtaactgatccttttgaatatatcgattcaattaaa
 29618  tatatattacctacagctaaagctaattttaataaaccttgtagtatttgtaattcaact
 29678  attgatgtagaaatacatcatgttaaacaattacatagaggtatattaaaagcacttaaa
 29738  gattatattctaggtagaataattaccataaacagaaaacaaattccattatgtaaacaa
 29798  tgtcatattaaaacacataaaaataaatttaaaaatataggacctggtatataa
;     G-cox1-I1-orf777 ==> end
 29852  aatctattattaatgatactcaatatggaaagccgtatgatgggaaactatcacgtacgg
 29912  tttgggaaaggctctttaacacgtggcaacataggttaatttgctatttcat
;     G-cox1-I1 ==> end
;     G-cox1-E2 ==> start
 29964  TTTTAGTAGTTGGTCATGCTGTATTAATGATTTTCT
;     G-cox1-E2 ==> end
;     G-cox1-I2 ==> start /group=II (5.79e-16)
 30000  gt
;     G-cox1-I2-orf785 ==> start /first_aa=A
 30002  gcgccgtttcgcttaatttatcactgtattgaagtgttaattgataaacatatctctgtt
 30062  tattcaattaatgaaaactttaccgtatcattttggttctgattattagtagtaacatac
 30122  atagtatttagatacgtaaaccatatggcttacccagttggggccaactcaacggggaca
 30182  atagcatgccataaaagcgctggagtaaaacagccagcgcaaggtaagaactgtccgatg
 30242  gctaggttaacgaattcctgtaaagaatgtttagggttctcattaactccttcccacttg
 30302  gggattgtgattcatgcttatgtattggaagaagaggtacacgagttaaccaaaaatgaa
 30362  tcattagctttaagtaaaagttgacatttggagggctgtacgagttcaaatggaaaatta
 30422  agaaatacgggattgtccgaaaggggaaaccctggggataacggagtcttcatagtaccc
 30482  aaatttaatttaaataaagtgagatactttagtactttatctaaattaaatgcaaggaag
 30542  gaagacagtttagcgtatttaacaaagattaatactacggatttttccgagttaaataaa
 30602  ttaatagaaaataatcataataaacttgaaaccattaatactagaattttaaaattaatg
 30662  tcagatattagaatgttattaattgcttataataaaattaaaagtaagaaaggtaatata
 30722  tctaaaggttctaataatattaccttagatgggattaatatttcatatttaaataaatta
 30782  tctaaagatattaacactaatatgtttaaattttctccggttagaagagttgaaattcct
 30842  aaaacatctggaggatttagacctttaagtgttggaaatcctagagaaaaaattgtacaa
 30902  gaaagtatgagaataatattagaaattatctataataatagtttctcttattattctcat
 30962  ggatttagacctaacttatcttgtttaacagctattattcaatgtaaaaattatatgcaa
 31022  tactgtaattgatttattaaagtagatttaaataaatgctttgatacaattccacataat
 31082  atgttaattaatgtattaaatgagagaatcaaagataaaggtttcatagacttattatat
 31142  aaattattaagagctggatatgttgataaaaataataattatcataatacaactttagga
 31202  attcctcaaggtagtgttgtcagtcctattttatgtaatatttttttagataaattagat
 31262  aaatatttagaaaataaatttgagaatgaattcaatactggaaatatgtctaatagaggt
 31322  agaaatccaatttataatagtttatcatctaaaatttatagatgtaaattattatctgaa
 31382  aaattaaaattgattagattaagagaccattaccaaagaaatatgggatctgataaaagt
 31442  tttaaaagagcttattttgttagatatgctgatgatattatcattggtgtaatgggttct
 31502  cataatgattgtaaaaatattttaaacgatattaataacttcttaaaagaaaatttaggt
 31562  atgtcaattaatatagataaatccgttattaaacattctaaagaaggagttagtttttta
 31622  gggtatgatgtaaaagttacaccttgagaaaaaagaccttatagaatgattaaaaaaggt
 31682  gataattttattagggttagacatcatactagtttagttgttaatgcccctattagaagt
 31742  attgtaataaaattaaataaacatggctattgttctcatggtattttaggaaaacccaga
 31802  ggggttggaagattaattcatgaagaaatgaaaaccattttaatgcattacttagctgtt
 31862  ggtagaggtattataaactattatagattagctaccaattttaccacattaagaggtaga
 31922  attacatacattttattttattcatgttgtttaacattagcaagaaaatttaaattaaat
 31982  actgttaagaaagttattttaaaattcggtaaagtattagttgatcctcattcaaaagtt
 32042  agttttagtattgatgattttaaaattagacataaaataaatataactgattctaattat
 32102  acacctgatgaaattttagatagatataaatatatgttacctagatctttatcattattt
 32162  agtggtatttgtcaaatttgtggttctaaacatgatttagaagtacatcacgtaagaaca
 32222  ttaaataatgctgccaataaaattaaagatgattatttattaggtagaatgattaagata
 32282  aatagaaaacaaattactatctgtaaaacatgtcattttaaagttcatcaaggtaaatat
 32342  aatggtccaggtttataa
;     G-cox1-I2-orf785 ==> end
 32360  taattattatactccttcggggtccgccccgcgggggcgggccggactattaaatatgcg
 32420  ttaaatggagagccgtatgatatgaaagtatcacgtacggttcggagagggctcttttat
 32480  atgaatgttattacattcagataggtttgctactctac
;     G-cox1-I2 ==> end
;     G-cox1-E3 ==> start
 32518  TCTTAGTAATGCCTGCTTTAATTGGAGGTTTTGGT
;     G-cox1-E3 ==> end
;     G-cox1-I3 ==> start /group=IB (2.60e-34)
;     G-cox1-I3-orf335 ==> start /first_aa=N /note=LAGLIDADG ;; evalue:4.8e-37
 32553  aaccaaaaaagatatgaaagtaataataataataatcaagtaatagaaaataaagaatat
 32613  aatttaaaattaaattatgataagttgggaccttatttagctggattaattgaaggtgat
 32673  ggaactattctagttcaaaattcatcttcaataaaaaaatctaaatatagaccgttaatt
 32733  gttgtagtatttaaattagaagatttagaattagctaattatttatgtaatttaactaaa
 32793  tgtggaaaagtgtataaaaaaattaatcgtaattatgtattatgacttattcatgattta
 32853  aaaggtgtatatacattattaaatattattaatggatatatgagaacacctaaatatgaa
 32913  gcatttgttagaggtgctgaatttataaataattatattaattcaacaacaattctacat
 32973  aataaattaaaaaatatagataatattaaaattaaaccattagatacatcagatattggt
 33033  tcaaacgcttgattagctggtatgacagatgcagatggtaatttttctattaatttaata
 33093  aatggtaaaaatcgttctagtagagcaatgccttattattgtttagaattaagacaaaat
 33153  tatcaaaaaaattctaataataataatattaatttttcttatttttatattatgtctgca
 33213  attgcactatattttaatgttaatttatatagtagagaacgtaatttaaatttattagta
 33273  tctcttaataatacgtataaactatattatagttataaagtaatagtggctaatctatat
 33333  aaaaatattaaagtaatagaatactttaataaatattctttattatcatctaaacactta
 33393  gattttttagattgatctaaattagttattttaattaataatgagggtcaaagtataaaa
 33453  cttaatggtagttgagaattaggtataaatttacgtaaagattataataaaactagaact
 33513  acgtttacttgatctcatttaaaaaatacatatttagaaaataaataa
;     G-cox1-I3-orf335 ==> end
 33561  ataaattattattactttcttcccctccgaatccgtaatatatttacggatatataatct
 33621  cgtagtgtaaaaggtgtaacgagattattaataagttgccgtaatatattgtaaaatata
 33681  ttattattacaacactatatgcgggaaaaccctaaagtcataatataatattatccccac
 33741  gagggccacacatgtgtggccctcgcggggtatggtaaatttaattaagttataaatgta
 33801  ctatagtattaaaaattattatgaataatttccccacccccatgcgaagcatgggggggg
 33861  gtataagtatggacaatccgcaggaaaccaaataataattaatatcctgaacaaagtaag
 33921  tgaaggagatatcttaaaatatatataatatatattttataaattattatgtaggatcct
 33981  cagagactacacgtgttgcacccattatattatgtataatgggttgaagatatagtccaa
 34041  atataattgaaagattataataaaatg
;     G-cox1-I3 ==> end
;     G-cox1-E4 ==> start
 34068  AACTATTTATTACCATTAATAATTGGAGCTACAGATACAGCATTTCCAAGAATTAATAAC
 34128  ATTGCTTTTTGAGTATTACCTATGGGGTTAGTATGTTTAGTTACATCAACTTTAGTAGAA
 34188  TCAGGTGCTGGTACAGGGTGAACTGTCTATCCACCATTATCATCTATTCAGGCACATTCA
 34248  GGACCTAGTGTAGATTTAGCAATTTTTGCATTACATTTAACATCAATTTCATCATTATTA
 34308  GGTGCTATTAATTTCATTGTAACAACATTAAATATGAGAACAAATGGTATGACAATGCAT
 34368  AAATTACCATTATTTGTATGATCAATTTTCATTACAGCGTTCTTATTATTATTATCATTA
 34428  CCTGTATTATCTGCTGGTATTACAATGTTATTATTAGATAGAAACTTCAATACTTCATTC
 34488  TTTGAAGTAGCAGGAGGTGGTGACCCAATCTTATACGAGCATTTATTTTGATTCTTTGGT
;     G-cox1-E4 ==> end
;     G-cox1-I4 ==> start /group=IB (1.09e-20)
;     G-cox1-I4-orf316 ==> start /first_aa=Q /note=LAGLIDADG ;; evalue:3.5e-47
 34548  caaacagtggcccttattattatattaataatatataatgatatgcatttttctaaatgc
 34608  tggaaattattaaaaaaatgaattacaaatattataagtctattatttaaagccttattt
 34668  gtaaaaatattcatatcttataataatcagcaggataagataataaataatcttatatta
 34728  aaaaaagataatattaaaagatcctcagagactacaagaaaaatattaaataattcaata
 34788  aataaaaaatttaatcaatgattagctggattaattgatggtgatggatattttggtatt
 34848  gtaagtaagaaatatgtatcattagaaattctagtagcattagaagatgaaatagcttta
 34908  aaagaaattcaaaataaatttggtggttctattaaattaagatcaggtgtaaaagctatt
 34968  agatatagattacttaataaaactggtataattaaattaattaatgcagttaatggtaat
 35028  attagaaatactaaaagattagtacaatttaataaagtttgtattttattaggtattgat
 35088  tttatttatccaattaaattaactaaagataatagttgatttgttggattttttgatgct
 35148  gatggtacaattaattattcatttaaaaataatcatcctcaattaacaatttctgtaact
 35208  aataaatatttacaagatgtacaagaatataaaaatattttaggtggtaatatttatttt
 35268  gataaatcacaaaatggttattataaatgatccattcaatcaaaagatatagtattaaat
 35328  tttattaatgattatattaaaataaatccatcaagaacactaaaaataaataaattatat
 35388  ttaagtaaagaattttataatttaaaagaattaaaagcttataataaatcttctgattca
 35448  atacaatataaagcatgattaaattttgaaaataaatgaaaaaataaataa
;     G-cox1-I4-orf316 ==> end
 35499  attatttaataaagatatagtccaaattatatatatataatatatatatatataacaag
;     G-cox1-I4 ==> end
;     G-cox1-E5 ==> start
 35558  CACCCTGAAGTATATATTTTAATTATTCCTGGATTTGGTATTATTTCACATGTAGTATCA
 35618  ACATATTCTAAAAAACCTGTATTTGGTGAAATTTCAATGGTATATGCTATGGCTTCAATT
 35678  GGATTATTAGGATTCTTAGTATGATCACATCATATGTATATTGTAGGATTAGATGCAGAT
 35738  CTTAGAGCATATTTCCTATCTGCACTAATGATTATTGCAATTCCAACAGGAATTAAAATT
 35798  TTCTCATGATT
;     G-cox1-E5 ==> end
;     G-cox1-I5 ==> start /group=IB (2.07e-41)
 35809  a
;     G-cox1-I5-orf306 ==> start /first_aa=M /note=LAGLIDADG ;; evalue:3.6e-12
 35810  ataaatccctttagcaaggataaaaataaaaataaaaataaaaagttgatcagaaattat
 35870  caaaaaataaataataataatataataaaaacatatttaaataataataatataattata
 35930  ataaatatatataaaggtaatttatatgatatttatccaagatcaaatagaaattatatt
 35990  caaccaaataatattaataaagaattagtagtatatggttataatttagaatcttgtgtt
 36050  ggtatacctctatatactaatattgtaaaacatatagtaggtattcctaataatatttta
 36110  tatattataacaggtattttattaacagatggttgaattgattatctatctaaaaaagat
 36170  ttagataaaaaaacaattatagaaattaattgtagatttagattaaaacaatcaataatt
 36230  catagtgaatatttaatatatgtatttatattattatcacattattgtataagttatcct
 36290  aaaataaaaattgctaaagttaaaggtaaatcatataatcaattagaattttatactaga
 36350  tcattaccatgttttactattttaagatatatattttataatggtagagtaaaaattgta
 36410  cctaataatttatatgatttattaaattatgaatctttagctcatataattatatgtgat
 36470  ggttcatttgtaaaaggtggaggtttatatttaaatttacaatcttttctaactaaagaa
 36530  ttaatttttattataaatattttaaaaattaaatttaatttaaattgtctattacataaa
 36590  tctagaaataaatatcttatttatataagagtagaatctgttaaaagattatttcctata
 36650  atttataaatatattttaccttctataagatataaatttgatattatattatgacaaaaa
 36710  aaatataatatgattaattaa
;     G-cox1-I5-orf306 ==> end
 36731  ttaattaattaattaatttatttattatttacttttttgatatatatagaggcaaactcg
 36791  aggaaaaccatataattagaataagtaataattatatgacaaccgtcgaactaaatcata
 36851  ttcaagaaattaatatgtaaaagcgtagagattagacgcctctggttatctaagtaatat
 36911  atatatatatattatatgataacataaggtataatccaatgagatcagtaatgattttaa
 36971  aacaataattttgttttaagtattaataataatattaatattcgacctcttaattgagga
 37031  tattataatcataattttttatattataatataaaatttaactagctagataatattata
 37091  taaaaaaaaaaataatattatataaattaattaaaataatttttattaattgaaactgaa
 37151  atgttttaaagttaaataaaag
;     G-cox1-I5 ==> end
;     G-cox1-E6 ==> start
 37173  AGCTCTAATCCATGGTGGTTCAATTAGATTAGCACTACCTATGTTATATGCAATTGCATT
 37233  CTTATTCTTATTCACAATGGGTGGTTTAACTGGTGTTGCCTTAGCTAACGCCTCATTAGA
 37293  TGTAGCATTCCACGAT
;     G-cox1-E6 ==> end
;     G-cox1-I6 ==> start /group=I(derived) (1.83e-08)
 37309  attaatttaataagtgtcgtgcttaaaattcactaaaataatatataataaattataata
 37369  aatatataaaaaaaataaaaaaaataaaaaaaaattaatatcttatgattaattttatat
 37429  aaataaaaatttattaaatattattggttatatatatatatatattaataataaaaaaat
 37489  atatatatatatatagctaacggggaaactcttataattattatttatataataaataag
 37549  acaatcccgtgataactttaatatatatatattatatattaaagtattgtagagactaaa
 37609  cgtgaatgattttaatattatttaaatattaaaattaagagatagtccaatcttatatgt
 37669  aaatataagttaataccaaaaaaaaaataatattattttgacttattat
;     G-cox1-I6-orf273 ==> start /note=LAGLIDADG ;; evalue:1.4e-20
 37718  atattaatattattaataataattttaactaataataaagtttttatagaaactttatat
 37778  tattatttaatatttaattttcaattaatatctccttttggggttccggtccctggtccg
 37838  gcccccgaaactaaagatattaagaatttatatgaatcaattataaataattatattaat
 37898  attttaaataaatatcttattaatattaataaagataatattaataaattaaaattttta
 37958  gataattatactgaagaagaaaaaggttattatttatctggattatttgaaggagatggt
 38018  aatatttatactagatgtttttcaattactttttctttagaagatgttttattagctaat
 38078  tatttatgtctttattttaaaattggtcatattacagctaaatataattctcctccggcg
 38138  tccgccccgcgggcgggccggactaataaagaattaacagctgttaaatgaaatattata
 38198  aaaaaaaaagagcaagaagtatttataaattatattaatggtaaattattaacatataaa
 38258  agatatgaccaatattttaaatataattttaataatcgtttaaatattaaattattaaaa
 38318  cctaaagaatttgatttactattaaatccttgattaacaggttttaatgatgctgatggt
 38378  tatttttatctaggttttcaaaaacataaaaatagtcaatgattaaaatttcatttagaa
 38438  ttatcacaaaaagatagttatattttagtccggcccgcccccgcggggcggaccccaaag
 38498  gagatattattaaaaaatattttaaacttggaggtattttaa
;     G-cox1-I6-orf273 ==> end
 38540  aaagagattataaatctggtgctacagcttatatttataaagctcaatcatcaaaagcta
 38600  taaaaccttttattgaatattttaataattatcaaccattaagtcttagaagatataaac
 38660  aatatttattattaaatattgcttacttattaaaattaaataaattacatatattactta
 38720  attctttattaatattaaaagaattgatattattacaaagtgttaaaaatatatctttag
 38780  ttccgggcccggtccagggaccggaaccccgaagaggagaaataaaaaatgaattaaata
 38840  atagagttaaaattattattaataaacttcattataacaatatcgaataatgataatatt
 38900  aaagagtaaaattcttaaagtgttaattaaataatattcttttttttatg
;     G-cox1-I6 ==> end
;     G-cox1-E7 ==> start
 38950  ACTTACTACGTGGTGGGACATTTTC
;     G-cox1-E7 ==> end
;     G-cox1-I7 ==> start /group=II (5.19e-18)
 38975  gcgcggtctgaaagttatcataaataatatttaccatataataatggataaattatattt
 39035  ttatcaatataagtctaattacaagtgtattaaaatggtaacataaatatgctaagctgt
 39095  aatgacaaaagtatccatattcttgacagttattttatattataaaaaaagatgaaggaa
 39155  ctttgactgatctaatatgctcaacgaaagtgaatcaaatgttataaaattacttacacc
 39215  actaattgaaaacctgtctgatattcaattattatttattattatataattatataataa
 39275  taaataaaatggttgatgttatgtattggaaatgagcatacgataaatcatataaccatt
 39335  agtaatataatttgagagctaagttagatatttacgtatttatgataaaacagaataaac
 39395  cctataaattattattattaataataaaaaataataataataccaatatatatattattt
 39455  aatttattattattatattaataaaatttaatatatattataaataattattggattaag
 39515  aaatataatattttatagaaattttctttatatttagagggtaaaagattgtataaaaag
 39575  ctaatgccatattgtaatgatatggataagaattattattctaaagatgaaaatctgcta
 39635  acttatactataggtgatatgcctatctttatttatatatatattattattattaataat
 39695  aaaaaaaaaattaaaaaagataggaggtttatatataactgataaatatttattatatta
 39755  ttttttttataataaatattaaaagatattgcgtgagccgtatgcgatgaaagtcgcacg
 39815  tacggttcttaccgggggaaaacttgtaaaggtctacctatcgggat
;     G-cox1-I7 ==> end
;     G-cox1-E8 ==> start
 39862  ACTATGTATTATCAATGGGTGCTATTTTCTCTTTATTTGCAGGATACTATTATTGAAGTC
 39922  CTCAAATTTTAGGTTTAAACTATAATGAAAAATTAGCTCAAATTCAATTCTGATTAATTT
 39982  TCATTGGGGCTAATGTTATTTTCTTCCCAATGCATTTCTTAGGTATTAATGGTATGCCTA
 40042  GAAGAATTCCTGATTATCCTGATGCTTTCGCAGGATGAAATTATGTCGCTTCTATTGGTT
 40102  CATTCATTGCACTATTATCATTATTCTTATTTATCTATATTTTATATGATCAATTAGTTA
 40162  ATGGATTAAATAATAAAGTTAATAATAAATCAGTTATTTATGCTAAAGCACCCGATTTTG
 40222  TAGAATCTAATCTTATCTTTAATTTAAATACAGTTAAATCTTCATCTATCGAATTCTTAT
 40282  TAACTTCTCCACCAGCTGTACACTCATTTAATACACCAGCTGTACAATCTTAA
;     G-cox1-E8 ==> end
;     G-cox1 ==> end
 40335  GTTATAATATTTAATTATTTACTTAATAATTAAAAAAAAAAAAAAAGTAAATATTATATC
 40395  TAAAACTTAATAATATAATAATAATATTCTTATAAAAAAAAATATATATAAAAAAAATAT
 40455  ATAAAATTTATTAAAATATCTTAATATATTATCCTTTTTGGGAACTATATAAATAAATAC
 40515  TAATATAATCCTATTATATATATATATATATAAAATAATATATATATATAATTAATATAA
 40575  ATAATATTTATAATTATTTTTTAATAATATATATAATTTAATATATTAATGAATATTATA
 40635  TAATTATTAAATATATTATAATATTATTATTATTTTATAATAAAAATATTTTTAATACTA
 40695  ATTATTATTTATTATTTATAAATATATAAATAGTATGTTTAATATTATTAATATTAAAAA
 40755  AAATATAATTATAATTAGGATCTAACAATACATTTATCTGATTAATATTAATATTAATAT
 40815  TAATATTTATATTAATAAAGGGATTAAATTAATTGTATCCAATTTAATTAAATTATAGAT
 40875  ATATTATTTATAATATTAATATATTGTTTTATTAAAAAGGTAAAAATAGTTTTTATTTTA
 40935  TATATAAATATAGGATATAAATAAATATATTATATATATATTAAGAATATATTTATATTT
 40995  TACATATAATTATTTATAATATAAATATCTCCGCAAAGCCGGATTAATGTAATTATTTAA
 41055  TAATTTTATTTAATAATTTATTAAAATAAATATTTACATTTAATAATATTTATATTATGT
 41115  CAGTTATTTTATATTAATGTTTAATCTATTATAATATTTTTTTTATAAATATATTATTTA
 41175  TATTAATAAATATATATATTATTTTTATAATATATATATATTTTTATTAAATATTTATTA
 41235  AATATTTATTAAATTATTATAATGTTGTTATTAATCTTATTAAAAAATATATATAAAA
;     G-atp8 ==> start ;; mfannot: alternative ATG start pos 41281
 41293  ATGCCACAATTAGTTCCATTTTATTTTATGAATCAATTAACATATGGTTTCTTATTAATG
 41353  ATTCTATTATTAATTTTATTCTCACAATTCTTTTTACCTATGATCTTAAGATTATATGTA
 41413  TCTAGATTATTTATTTCTAAATTATAA
;     G-atp8 ==> end
 41440  TATATATTATTAATTTATTTATTCATATAAATATTATTATTATTATATATAAATATTAAT
 41500  AATATTTATACTTATTTAATAATAATAAAATAAAAATAATAATAATTATAATTTAATATA
 41560  TTTAATATATTTCCTTACGGACTATATATTTATATATATATATTAAATACAATTTAATTT
 41620  AATTTAATTATGTTATTTATTAAATAAAGTTATATTATAATATAATAACAATATTATATA
 41680  TTATTATATAATTATAATATATTTTAATATAATTATCAAAAGAAATAATAAAAAATATTA
 41740  ATAAGAATATAATTTAATAATTATTAAAAAAAATTCTTATTTATAGTCCGGCCCGCCCCC
 41800  GCGGGGCGGACCCCAAAGGAGGAGTAATAAAAATTATTAAATACAAATATTATATATATA
 41860  TAATTCATTATATATATATATATATAATAATTAATCTTATTTTTTATATATTTATTTATA
 41920  TATCTATTTATATTTATATTTTATATATATTTATTTATATATCTAAGGGGTTTGGTCCCT
 41980  CCCCCGTAAGTATAAGTATACGGGGGAGGGTCCCTCACTATTTATATTTATATTTATATT
 42040  TATATTTATATTTTATATATTTTATATATTTATAAATAAAGTATAATAAGATATAATTAT
 42100  GATTAATTATTTATAAGTTATAGTTTTATAAATTTATAATTATT
;     G-atp6 ==> start ;; mfannot: alternative ATG start pos 42135
 42144  ATGTTTAATTTATTAAATACATATATTACATCACCATTAGATCAATTTGAGATTAGACTA
 42204  TTATTTGGTTTACAATCATCATTTATTGATTTAAGTTGTTTAAATTTAACAACATTTTCA
 42264  TTATATACTATTATTGTATTATTAGTTATTACAAGTTTATATCTATTAACTAATAATAAT
 42324  AATAAAATTATTGGTTCAAGATGATTAATTTCACAAGAAGCTATTTATGATACTATTATA
 42384  AATATGCTTAAAGGACAAATTGGAGGTAAAAATTGAGGTTTATATTTCCCTATGATCTTT
 42444  ACATTATTTATGTTTATTTTTATTGCTAATTTAATTAGTATGATTCCATATTCATTTGCA
 42504  TTATCAGCTCATTTAGTATTTATTATCTCTTTAAGTATTGTTATTTGATTAGGTAATACT
 42564  ATTTTAGGTTTATATAAACATGGTTGAGTATTCTTCTCATTATTCGTACCTGCTGGTACA
 42624  CCATTACCATTAGTACCTTTATTAGTTATTATTGAAACTTTATCTTATATTGCTAGAGCT
 42684  ATTTCATTAGGTTTAAGATTAGGTTCTAATATCTTAGCTGGTCATTTATTAATGGTTATT
 42744  TTAGCTGGTTTACTATTTAATTTTATGTTAATTAATTTATTTACTTTAGTATTCGGTTTT
 42804  GTACCTTTAGCTATGATCTTAGCTATTATGATTTTAGAATTCGCTATTGGTATTATCCAA
 42864  TCTTATGTTTGACTTATCTTAACAGCATCATACTTAAAAGATACATTATACTTACATTAA
;     G-atp6 ==> end
 42924  ATTATAAAATAAAAATTATATAAAAAAAATATAATAATAATAATAATATAAAATAAAAAA
 42984  TAAAAAATAAAACA
;     G-orf107 ==> start
 42998  ATGAAAAAACAAAATTTAAATTCTATTTTATTAATGTATATTAATTATATTATTAATTAT
 43058  TTTAATAATATTCATAAAAATCAATTAAAAAAAGACTGAATTATAGAATATGAATATATA
 43118  TATAAATTTTTAATAAATAATATACTATGTTTTATTAAATGAGATAATAATAAAATTTTA
 43178  TTATTATTAGATATATATTATAATGTATTATATAACTATCATAAACAACGTACACCTATA
 43238  TCTAATAAAAGATTAATAAATTCAAAAAATATTATAGTTCCGGGGCCCGGCCACGGGAGC
 43298  CGGAACCCCGCAAGGAGATTATAA
;     G-orf107 ==> end
 43322  ATTATTATATCTTTATTTTTATATTTTAAATAAAATAAAAATAGAAATAGATAATTATAA
 43382  TAATAATAATAATAATATTTCATTAAAATATAATGAATTATTAAAAAATATTATAAATAA
 43442  TTTAAATTATAAACTATCTAATATTGAACTTAATTTATCTAATAATTTTTATTTAATAGA
 43502  TAAATATTTAATTAATAAATATATAAAATATTTAGTCCCGGCCCCAGCCGGGACCCCGCA
 43562  AGGAGAATATATTAAATATAATTCCTAATAATTATATATTTAATAATATTAATTATAAAG
 43622  GTAAATTAAATATTAAAACAGTATTAGATTTAAATAATAATGAATTTTATGATTATTTAT
 43682  CAGGATTAATTGAAGGTGATGGTTATATTGGACCTAAAGGTATTACAATTCTAAATCATG
 43742  CTAATGATGTATTAAATACTATCTTTATTAATAAAAGAATTAAAAATAGTATTTTAGTAG
 43802  AAAAATGAATAGATACTTTAAAAGATAATCCTTATTTTGTTAATGCTTTTTCTATTAATA
 43862  TTAAACTTAATTTAGCTAAAGAAAAGATTTTTCTTAATATTTATAATAAATTATATAGTG
 43922  ATTATAAAATTAATCAAATTAATAATCATATTCCTTATTATAATTATTTAAAAATTAATA
 43982  ATAAATTACCTATTAAAAATATTATAGTTT
;     G-orf175 ==> start /note=LAGLIDADG ;; evalue:1.1e-12
 44012  CGGGGCCCGGTCACGGGGACCGGAACCCCGCAAGGAGATATTAAAAATAATTATTGATTA
 44072  GCTGGTTTTACAGCTGCAGATGGTTCTTTTTTATCATCTATATATAATCCTAAAGATACA
 44132  TTATTATTTAAAGATATAAGACCTAGTTATGTTATTTCACAAGTTGAAACACGTAAAGAA
 44192  TTAATTTATTTAATTCAAGAATCTTTTGATTTATCTATTTCTAATGTTAAAAAAGTTGGT
 44252  AATAGAAAATTAAAAGATTTTAAATTATTTACCAGAACTCTTGATGAATTAATAAAATTT
 44312  ATTTATTATTTTGATAAATTTTTACCTTTACATGATAATAAACAATTTAATTATATTAAA
 44372  TTTAGATTTAATCTATTTATTAAATCATATAATTGAAATAATAGAGTATTTGGTTTAGTA
 44432  TTATCTGAATATATCAATAATATTAAAATTGATAATTATGATTATTATTATTATAATAAA
 44492  TATATTAATATACATAATGCACGTAAACCTAAAGGATACATTAAATAA
;     G-orf175 ==> end
 44540  TTAATTATCCTTACTATTATAATTATTCTATATATTATATATAAAAATAAATATATAAAA
 44600  TTTTATAATACAAAAAGAATTCTCATATTCTTTTTTTTTAATAATATTCTTTCATATCAT
 44660  AAATATATCTATTTATTTATATTATTATCATCTTAAAAGACTTATTTAATATATTTAATA
 44720  ATTTTATTATACTTATTTATATTTTATAATTAATATAAATATATTATTAATCTTATTCCT
 44780  TCTTAAAAAGGGAACTTATTTTTATTATATTATTTAATCTTTATTTATAATATTATATAT
 44840  TATATATAAATTATTATACTTAATAATTAAAAAAAACCTCTAATTATTATTAATATTATA
 44900  TATAATATATATATTCTCATTAATGTTATATATAATATATATATTCTCATTAATATATTA
 44960  ATATAGTATTAAAAAAAATAAAATATTTAATAAATATTATTATTAATAATATTTATTAAA
 45020  AATAATATAACATAATAAATATAAGATTATTATATAATATATTTATTATATCATATAGTT
 45080  CCGGGGCCCGGCCACGGGAGCCGGAACCCCGGAAGGAGAAATTATAACATATTTTTTAAT
 45140  AATATTCATATTTATTTTATATACAAATAAATATATTTATTTAGAATAATAAAAAAAAAA
 45200  TAATAAATAAATATATTATTATCATTATTATACTTTATTCATTATTTATTATAATAATTA
 45260  TATATAACAATTATAATATATAATTATATTTTATATAATATTATATTAATATTTAATATA
 45320  TTTATTATTATTATTACTTCTATGGAAACTTTATATTTTAGATATTTTTATTATTATTAT
 45380  TATTAATTTATAATGTTATATTTTTGATTTATAAATATATAAGTCCCGGTTTCTTACGAA
 45440  ACCGGGACCTCGGAGAAGTAATAGGGGGAGGGGGTGGGTGATAATAACCAGAATATTAAA
 45500  TAAATACAGAGCACACATTAGATAAATTTTATAATATAACCAATATATAATAATTATAAA
 45560  ATAATTAATTATATAATATAAATAATGTATAAACAATATAATTAATGATATAATATAAAT
 45620  ATAAATAAAAAATAATAATAAATTAAATAATATAATAATAGATAAACAAGAAGATATCCG
 45680  GGTCCCAATAATAATTATTATTGAAAATAATAATTGGGACCCCCACCATAAAATAAAATT
 45740  AAAATAATTAATATATATATATAAATATAATAAATTATTATATATAAATATATATAATTT
 45800  TTATAATAAATATTATAATATTATATAAATAAATAATTATAATATATAATAAATATATAA
 45860  TAATAATAAAAATATTAACAATATAATAAAAATTTATAATATAAATATAAATTATAAATA
 45920  AGTTAAATTAATAAAATAATAAATGATTAACAAGAAGATATCTGGGGTCCCATTAATAAT
 45980  TATTATTTTCAATAATAATTGGGACCCCCCCACCATTATAATATCATATTAATTAATATA
 46040  ATAATAATGTATATAAAATAGAAATAATAATTAATATAATAATAATAATATATATAAAAT
 46100  AGAAATAATAATTAAATATATATATAAATAATTATTTATATAATATATTATAAATAATAA
 46160  TAATAATAAATATTTATTAATTAATAATGATTATAAATATTTTATTTAATATAAATTTAT
 46220  AACTATTTTATTATATATATATTTTTTATTCATAAAAATTCCTTTTGAGGATTTTTATTT
 46280  TATATAAATATCTTCTAATATTTATAATAAATAATAATATATTCATTATATTTATAATTA
 46340  TATATAATGTAATACGGGTAAACATTACCCGTTGTTCACGGGTAATGTTTACCCTATTTT
 46400  ATATAATTCTTAATAAATATATTTATATTTTTATATAAAAAAAATTATAATAATTTATTA
 46460  ATTCTCCTTTCGGGGTTCCGGCTCCCGTGGCCGGAACTCCGGAACTATAAAAATAATTTT
 46520  AATATAATTTATATATTTTATGATTAATATAATATATTATTAATGTAACTCCTTCGGGAT
 46580  TCGGTCCCCCTCGTAAGTATATAGTATATAGTATATAGTATATAGTATACGGGGGGTCCC
 46640  TCACTCCTTCGGGGTTCGGTCCTCCCTTACGGGTACGGATACGGATACGAATATGGGGAG
 46700  TCCCTCACTCCTTATCACTACGCTGAAGGTGGAATTTATTTTATATTATTATTAAATCTT
 46760  TATTTATTTAATTATATATTTAATATATATATTATTATAATAAAACACCTAATTATTATT
 46820  AATGTTATATTTAATATAATATATATATTCTTAAAAATTTATATAATATAAATAAATAAA
 46880  AAAAAAGAAAGTACATAATTAATATTATTATAAATAATATTATTAAAAAGAATATAATAT
 46940  AATTAATAGAAAGACGTTTTAAAAATAAAAATAAAAATAAAAATAAAAATAAAAATAAAA
 47000  ATAAAAATAAAAATAAAAATAAAAATAAAAATAAAAGAGTTTTGGTTTACATATCAAGAC
 47060  CCAATTCAATTGAAACTATTTATTTATTAATCTCCTCCCCTCCCCCTCACTATTATTATA
 47120  AGTACAATTAGGGCGCCAACCCCGCAGTGTTATTTACTGGGAAATGTTTATCCCAATTAA
 47180  TATAATAACGAGAGTTATTAATTATTATTTATAAATTCATATAATGTAATATAATGTAAT
 47240  GTAATTAATAGAACATTATTGTGTTATTCACCAGTGTTAAGATATATTAATCCCAATTTT
 47300  ATTTAATAGTGAAGATTATATTTTATTAATTATGAATCCATATTATTATTATTTAATATA
 47360  TTTATAATATTATATATAATTATAATTATAAATAATTTATATAAAAAAAGTTTTATTAAA
 47420  AAATATTATTAAAAATATAATATTAATAATAAATAAAAATAATATTATACTCTTAATAGA
 47480  ATTTATAATGATAAAAATTAAGATGAAGACTTTTTTTTATAATTATTATAAATTTATATA
 47540  AAAATAATATATATATATTTATATTTATTTTATTAATATATATAATATATTTATGTATAT
 47600  TAAAAAGATATATTTAAATATTTTTATTTTTTTTTTATAAGATAATTTTTGTAAATATAT
 47660  AAGTAATAAATTAAGTTTTATAGGGGGAGGGGGTGGGTGATTAGAAACTTAACTGAATAA
 47720  TATATATAAAGCATACATTAGTTAATATTTAATAATATAATCAATATATAATAATTATAA
 47780  AATAATTAATTATATAATAATAATAATGTATAAACAATATAATAAATTGTATAAAATAAA
 47840  ATATAAATCATAAATAAAGCTAAATTAATAAAATAATAAATGATAAACAAGAAGATATCC
 47900  GGGTCCCAATAATAATTATTATTGAAAATAATAATTGGGACCCCATATAGAATATAAATA
 47960  ATTAAATATATATATATAAATAATAATTTATATAATATATTATAAATAAATAATAATAAA
 48020  TATTATTAATCTATAATAATTATAAATATTTTATTAATATAAATTTAATAATTATATATA
 48080  TTTTTATAATAACTCCGAAAGAGTAAGGAGATATTAATTTCTTATAAAAATTTATTAATA
 48140  ATAATAATATATAAAATATATAAATAATATATTATATATAAAATAAAATAAAATAAATAA
 48200  TATATTAAAAATATTGAAAGTATTTTAATAAATAATAAATTTAAAATTCATATTTATAAT
 48260  AATAAATAAATAAATAAATAAATAAGTAAATATTTAGATTCTCATTAATATTAATATTTA
 48320  TATTTCTTTTTTTTTATAATAATAAAAATATCATATATAAATATAATATAATATAATATA
 48380  ATATAATAAATTATTATATATAAATAATAAATATTAAATATAATATATAATAATATATAA
 48440  TCTTACAATTTATAATTTAATAAAGAAGGAAATAAATAATAATAACTCCTTTTGGGGTTC
 48500  CGGTGGGGTTCACACCTTTATAAATAATAAATAAAGATGTTTACTCCTCTTCGGGGTTCC
 48560  GGTCCCCTTTTTGGGTTCCGGAACTAATTAATATTTTATATAATAATAATAATATATTAA
 48620  TATAATTTCATTATTAATAAATATCTCCTGCGGGGTTCGGTTCCCCCCCGTAAGGGGGGG
 48680  GTCCCTCACTCCTTCGGAGCGTACTATTATTATAAATAATTATATATTATAATATAATTA
 48740  AAAAGTATTATAATTGAAACGAAAATTGTAATTTTAAATGGAATAATAATTATTATATAT
 48800  TTAATATATTTAATAAAGTTATAATATCTCTTTCTACCGGACTATTTTATTTTATTTTAT
 48860  TTTATTTTTATAAAGAAAAATAGTAATAATATTATCTTCTCCTCCTTTCGGGGTTCCGGC
 48920  TCCCGTGCCGGGCCCCGGAACTATTAATTATATAATATAATATAATATAATATAATATAA
 48980  TATGATACGGATCAAACATTACCCGTTGTTCACTGGCAATGTTTAATCCTATTGTATATA
 49040  AATATAATAAAATAATTATCCCTCTCGTAATTCACATATATAAAATATAAAATATAAAAT
 49100  AAAAATATTATGATTATTATAATATATATATATATATATATAAATATATATATATAATTT
 49160  ATAATTTATATGATTAATATATTATATATATAAAAAATATATTAAATTTACTTTTTATAG
 49220  AAAGGAGTGAG
;; mfannot:     /group=IB(5') (2.43e-03)
 49231  ggacccccccccttacgggggggaaccgaaccccgcaggagatatttattttaatactta
 49291  tatagtatttattaataatataataattgttattataaatattaataataatataaaaat
 49351  agggtaaataatataaataatatgaataaatataaaaacatattaaatataaaatatatc
 49411  ataaatttaataaatattataataatttataaatgatagatatctggggtcctataaata
 49471  ataattattttcaataattatagggacccccacctattatataaatataaatataaatat
 49531  aaatataaatacaaatataaatatataaatatataaatataatataaatacaaatataat
 49591  atataaatataaatataaatatataaatataagtccccgccccggcggggaccccgaagg
 49651  agtgagggacccctccctatactaatgggaggggg
;; mfannot:
 49686  ACCGAACCCCGAAGGAGTATAAATAAAAATTAATAATATATATATAATTATAATAGTTCC
 49746  GGGGCCCGGCCACGGGAGCCGGAACCCCGAAAGGAGAAATAATAATATAATATATAATAA
 49806  AATATAACTTATTAATATAATATTAAAAATATAATTAACAAGAATAAATAGTCCGTGGGA
 49866  TCGAACCCCCTTTTTTATTTAATATTTAATATTTAAAGAAGGAATTGTTTATATATATTA
 49926  ATATCTTATTTGGGGATTAATATAATATATAAGTTTTGGATACCAGGCCAAAGACCGGAA
 49986  TCCCAAAAGGAGATTATATAAATATTATTTATCTCCCTTTTTTAATATTATAATAATTTT
 50046  ATTAAAAATAAAATAATAATAATAATTATAATTTATAATAACAATTATAATAATTTAATT
 50106  AATTAATTAATTAATTAATTAATTAATTAATTAATTAATAATAAATATAAATATAAAAAG
 50166  AATATAATTTATAATAAATAAATTTATATATATATATATATATTAAATAAAATATTTACT
 50226  TCATTAATATAAAATATAAATATATTTAATTAATAAGTATATATATATAATAATATATAA
 50286  TAACCTATTTATATATATAATCTTAATATAATTATAAGAAATATTATATAAGTAATATAT
 50346  AAAAATAATATAAAATAATTATAATTCAATTTATATATTAATAGTTCCGGGGCCCGGCCA
 50406  CGGGAGCCGGAACCCCGAAAGGAGGAATAAGATAAATATATAAATTATATTAATAAATAT
 50466  AAATTTTAAATGAATTAATAAAATTAATATATATATGTATATATATATATATATTAAAAA
 50526  TATTTAATTATTTTTAGGAAGGAGTGATAGATCCCTTTGGGGGACCGAACCCCTATTTAA
 50586  GAAGGAGTGCGGGACCCCGTGGGAACCGAACCCCTTTTTTATTTAAAGAAGAAGTTTTAT
 50646  TTTATTTTATTTTATTTTATTTTATTTTATTTTATTTTATTTTATTTTATTTTATTTAAT
 50706  TTAATTTTAATTAGGTTAATAAATAGTAATAATAAACTTAATAATAATAATAATAATTTT
 50766  ATTTTTATAATTTATTAATAATAATAATAATTATATATATATATATTATTAATAAATATA
;     G-trnE(uuc) ==> start
 50826  GACCTTATCGTCTAATGGTTACGACATCACCTC!TTC!ATGTTGATAATATCGGTTCGAT
 50884  TCCGATTAAGGTTA
;     G-trnE(uuc) ==> end
 50898  TTCATAATAATAAATATTTGTAAAAAAAGTATATATAATTAAACATATTCTTTATATTAA
 50958  TTAATAATTATTAATAATATACATTTTATATAATACAATTATATATATATATATATTTTT
 51018  TTTTAATACAAATAATATATTCATAATAATAAATACCGATTGTTATTATACTATAATAAA
 51078  ATATATAATATATTTTTCATTATAATATTTTTAAATAAATATTATAATAAATTATATAAA
 51138  TAATATTTATGTATAATAATAATAATAATAATTGTTATTAATTAATTCTATAATTATTAT
 51198  ATATTTAATTTTTTTTTTTAATATAATATATAATAATATAATTTATTTTATTTTTTTTTA
 51258  TAGTTCCGGGGCCCGGTCACGGGAGCCGGAACCCCACAAGGAGATTATTATAAATTATTA
 51318  TTATTTATTTATAAAGAATAATTATTAAAATATTTTAATTTATTTTTATATAAATATTTA
 51378  TTAATATTATATTTATATAATATTAATATAAAAATCTTTCATAATATTAATTATTATTAA
 51438  ATAATAATGATATCATTAATATTAATATAATCGTCAATATTATTTATTTATTTATTTATT
 51498  TATTTATTTATTTATTTATTTATTATTAAATAAATATTTTTAAATATTATATTATATTAT
 51558  TAACTTTTTATTAAAAAAATTAATAATGATATAATATAATTAATATTATCCACGGGACCA
 51618  ATGACCAACCCAGTAGTTGACCGGATTGGCGCCCGCGAGGTTTATATTTAATAAATAATA
 51678  ATAATAATATTAATAAAATCTATTAACTTTTTTTTTTAATGGATTATATTAATGAAAAAA
 51738  AAATGAGAAATATCTTTTTTTTTTAATAATTATAATTTATATATAATAAAATATGTATAT
 51798  ATAATAAAAAAATAGTTTTTAATATTATAATATAATTATATATATAATTATAAATATATA
 51858  TATATATAATAAGTATTAATTAATAATATATATTTATATATTTTTTATTAATTAATATAT
 51918  ATAAAATATTAGTAATAAATAATATTATTAATATTTTATAAATAAATAATAATAAT
;     G-cob ==> start
;     G-cob-E1 ==> start
 51974  ATGGCATTTAGAAAATCAAATGTGTATTTAAGTTTAGTGAATAGTTATATTATTGATTCA
 52034  CCACAACCATCATCAATTAATTATTGATGAAATATGGGTTCATTATTAGGTTTATGTTTA
 52094  GTTATTCAAATTGTAACAGGTATTTTTATGGCTATGCATTATTCATCTAATATTGAATTA
 52154  GCTTTTTCATCTGTTGAACATATTATAAGAGATGTGCATAATGGTTATATTTTAAGATAT
 52214  TTACATGCAAATGGTGCATCATTCTTTTTTATGGTAATGTTTATGCATATGGCTAAAGGT
 52274  TTATATTATGGTTCATATAGATCACCAAGAGTACTATTATGAAATGTAGGTGTTATTATT
 52334  TTCATTTTAACTATTGCTACAGCTTTTTTAGGTTATTGTTGTGTTTATGGACAGA
;     G-cob-E1 ==> end
;     G-cob-I1 ==> start /group=II(derived) (1.10e-11)
 52389  gtgagacaagtataagtatattattataatatcataccattaaataaattattttaatga
 52449  aatgattatgtttatatataacatatacctaattagacatgcattattagtaataatttt
 52509  gtatgaaactctaataataataattattattaattattaaggtaagattcatatggatag
 52569  cgtaagtcaatctaatattataaaatatcgtaacataaacaatatttttttctattatta
 52629  attaataaataataataaataaaaataattatatgagaagtaagatattcaattctgtct
 52689  agaatacatatatatacgttaatactcatcggtataaaattagaatcctaagtgaattat
 52749  tgaaagtataataatataaacttggtaagcccaattatttccatataatattaatataaa
 52809  tattatatggtagttatatataatattattaaataaataataatagaaattataatatag
 52869  ataagtgggtaaaagactattgaaaaagctaaagattatatgtaatgtataatatagatc
 52929  aaattatttatatattttaataaaaatatattaataatggttaatattattattaattaa
 52989  ttaattaattaattaataataataacgaataaatgattaatgtgaaagcatgctaacttc
 53049  aatataggatgatttatatagtatataaattgtttgagctgtatactatgaaagtagtac
 53109  gtacagttctgagtgggggaaaatttgtaaagatctacctatcacaat
;     G-cob-I1 ==> end
;     G-cob-E2 ==> start
 53157  TGTCACATTGAGGT
;     G-cob-E2 ==> end
;     G-cob-I2 ==> start /group=ID (3.04e-21)
;     G-cob-I2-orf280 ==> start /first_aa=N /note=LAGLIDADG ;; evalue:7.1e-10
 53171  aatataaatatcgcctcaaatatatttaatataataaaactaatttatataataatgtta
 53231  atattattaatttatattttttatacgattataataagacaaataataaaaactaaagaa
 53291  tatcttatattaattaagagtatagattatattaataaaaataaatatataattaattta
 53351  aatataacaaataagaaagatataaataataatattggtccattaaatataaacatttta
 53411  tcaattatttatggttcaatattaggagatggtcatgctgaaaaaagaaaaggtggtaaa
 53471  ggaacaagaattgtatttcaacaagaatattgtaatattaattatttatattatttacat
 53531  agtttattagctaatttaggttattgtaatactaatttacctttaattaaaactagatta
 53591  ggtaaaaaaggtaaaattagacaatatttaaaatttaatacatgaacttatgattcattt
 53651  aatatgatttattcagaatggtatattaaaaatatatctggaaaaggtaatattaaagtt
 53711  attcctaaatctttagacaattatttaactcctttagctttagctatttgaattatagat
 53771  gatggatgtaaattaggtaaaggtttaaaattcacaactaattgttttagttataaagat
 53831  gttcaatatttactttatttattacataataaatataatattaaatctactattcttaaa
 53891  ggcaataaagaaaatacacaatttgttatttatgtatgaaaagaatctatacctatttta
 53951  actaaaattgtatctccttatattattcctagtataaaatataaattaggtaattattta
 54011  taa
;     G-cob-I2-orf280 ==> end
 54014  taaaatatatagtattatattaattattatattattataatgcgatattattgaaaacat
 54074  gtcaaaattatattattaagtaacaagacagtgggttatataattatatgatcccaacag
 54134  aatacaccaataataggtattattataaaaaaaaaataataatatttaatgtttattcga
 54194  agaaaatttataatattattattataacacaaggtttaataatctatatatatatattat
 54254  atatataactactgttattattccatttacctaattaatatataaataatgaattataat
 54314  tattatgattaatatttttataataataaccccatcataacatttatatataacatttat
 54374  atataacatttatatataatatttatattatggtattattaggtataaatatttattcat
 54434  aagagaaaatagtgattaaatggaattataaaaagggtagatattattaaatacagggta
 54494  ttatttatattaataaatcaataaatattgagattattattattaaaaaataataataat
 54554  ttataaataatattattttcttg
;     G-cob-I2 ==> end
;     G-cob-E3 ==> start
 54577  GCACTAGTTATTACTAATTTATTCTCAGCAATTCCATTTGTAGGTAACGATATTGTATCT
 54637  TGATTATGAGGTGGGTT
;     G-cob-E3 ==> end
;     G-cob-I3 ==> start /group=IB(3') (1.45e-04)
 54654  t
;     G-cob-I3-orf348 ==> start /first_aa=N /note=LAGLIDADG ;; evalue:3.6e-50
 54655  aatatagaggatccatattatagtaatataatattaaataaatctgttttatgctgaaat
 54715  atcttcatttgaataataaattactatattattcaattaattatttataataatataatt
 54775  tgaaataaaaataatatagttaaaatatttattataagaagaaaattagcagtaattaat
 54835  atatatatatatataaaattaattattcagagactttatagttattatataaataatact
 54895  attatttatgataaaaatcataaattaaacacagataatcctatttatgcatatattgtt
 54955  ggtttatttgaaggagatggttgaattactatttcaaaaaaaggtaaatatttattatat
 55015  gaattaggtattgaaatacatattagagatattcaattattatataaaattaaaaatatt
 55075  ttaggtattggtaaagtaacaattaaaaaattaaaaataaaagatggtactattaaagaa
 55135  atatgtaaatttaatgtaagaaataaaaatcatttaaagaatattattattcctattttt
 55195  aataaatatcctatattaactaataaacattatgattatttatattttaaagataattta
 55255  ttaaaagatattaaatattataatgatttatcttattatttacgtcctattaaaccattt
 55315  aatactcttgaagatattttaaataaaaattatttttcttcatgattaattggttttttt
 55375  gaagctaaaagttgttttagtatttataaacctataaataaaaaaataaaacttgctagt
 55435  tttgaagtatctataaataataatatagaagttatattagctattaaatcatatttaaaa
 55495  attaataataatatttatataaatgaatttaataattcaaaaataacacttaaaagtatt
 55555  aatgatattaaaaatgttgtaatatttattaataataatcctattaaattattaggttat
 55615  aaaaaattacaatatttattattcttaaaagatttacgtcttattcttaaatataataat
 55675  tattttaaaattccttctaaatattaa
;     G-cob-I3-orf348 ==> end
 55702  tcttatataaaaatataataataatatatttatatattatataattatataaacaaaata
 55762  taatttatatataattatttattataaatatagtccggcccgccccgcggggggggggcg
 55822  gaccccgaaggagtgagggacccctccctatactctatactaacgggagggggaccgtat
 55882  ccctttttatttttaagaaggagtgagggaccccctccctaatgggagggggaccgaacc
 55942  ccgaaggagtttaattatatattaaatatattattatcaataaataattcctttgaacta
 56002  tttattattttattatatttattttctccttcattattaatttttattaataattaaaat
 56062  cttatcattttatggtattttatttctattttaggatatcgaaactataaattaaaaagt
 56122  ataattttattaattataatttatgattaataaataagaaataaaaactttagaagtaat
 56182  atttatcttttttttttataaataaatattatgattaatatataatcatttataaatatt
 56242  tatatataattatatatatatacataaataggattaagatatagtccgaacaatatagtg
 56302  atatattgataatagttttcaaatatgtaactatttaaacattaaaag
;     G-cob-I3 ==> end
;     G-cob-E4 ==> start
 56350  CTCAGTATCTAACCCTCTAATCCAGAGATTCTTTGCGTTACATTATTTAGTACCTTTTAT
 56410  CATTGCTGCAATGGTTATTATGCATTTAATGGCATTACATATTCATGGTTCATCTAATCC
 56470  ATTAGGTATTACAGGTAATTTAGATAGAATTCCAATGCATTCATACTTTATTTTTAAAGA
 56530  TTTAGTAACTGTTTTCTTATTTATGTTAATTTTAGCATTATTTGTATTCTATTCACCTAA
 56590  TACTTTAGGT
;     G-cob-E4 ==> end
;     G-cob-I4 ==> start /group=IB (1.44e-19)
;     G-cob-I4-orf386 ==> start /first_aa=Q /note=LAGLIDADG ;; evalue:1.7e-44
 56600  caaaatatggccttattattaattacatatgtaattaatattttatgtgctgtatgctgg
 56660  aaatctttatttattaaatatcaatgaaaaatttataataaaactctatattattttatt
 56720  attcaaaatattttaaatacaaaacaattaaataatttcgtattaaaatttaattgaaca
 56780  aagcaatataataaaataaatattgtaagtgatttatttaatcccaatagagtaaaatat
 56840  tattataaagaagataatcagcaggtaaccaatataaattcttctaatactcacttaacg
 56900  agtaataaaaagaatttattagtagatacttcagagactacacgcacactaaaaaataaa
 56960  tttaattatttattaaatatttttaatataaaaaaaataaatcaaattattcttaaaaga
 57020  cattatagtatttataaagatagtaatattagatttaaccaatgattggccggtttaatt
 57080  gacggagatggttatttttgtattactaaaaataaatatgcatcttgtgaaattcttgta
 57140  aaattaaaagatgaaaaaatgttaagacaaatccaagataaatttggtggttctgtaaaa
 57200  ttaagatcaggtgttaaggctattagatatagattaaaaaataaagaaggtataattaaa
 57260  ttaattaatgccgttaatggtaatattcgtaatagtaaaagattagtacaatttaataaa
 57320  gtatgtattttattaaatatcgattttaaagaacctattaaattaactaaagataatgct
 57380  tgatttataggattctttgatgctgatggtactattaattattattattccggtaaatta
 57440  aaaattagacctcaattaactattagcgttacaaataaatatttacatgatgttgaatac
 57500  tatagagaagtatttggtggtaatatttattttgataaagctaaaaatggttattttaaa
 57560  tgatctattaataataaagaattacataatattttttatctttataataaaagttgtcct
 57620  tctaaatctaataaaggtaaacgtttatttttaattgataaattttattatttatatgat
 57680  ttattagcttttaaagcacctcataatactgctttatataaagcttgattaaaatttaat
 57740  gaaaaatgaaataataattaa
;     G-cob-I4-orf386 ==> end
 57761  attttctccgtattcattattatattatctaatttataaaatatttaaagattccttata
 57821  ataatataacatctttgtaaattattgttaaagataatataaattattatgaatcggtag
 57881  attatatttttacaatcttattaaataaaattctgatcattaaacatgattgaagaaata
 57941  ataatagtttatgaaataagatagtgtaatataaatttttatgaagatatagtccatttt
 58001  atatttattataaaag
;     G-cob-I4 ==> end
;     G-cob-E5 ==> start
 58017  CATCCTGATAACTATATTCCTGGTAATCCTTTAGTAACACCAGCATCTAT
;     G-cob-E5 ==> end
;     G-cob-I5 ==> start /group=IA (5.16e-22)
 58067  tgatattaaaaatattaataaaattattattatttaatcttatttattttatataaaaaa
 58127  aataaataataattattaataaaaatatattatttatttctcctttcggggttatttata
 58187  tatattcctttataatttatatttaatatattatattaaatatatgaaaaattataataa
 58247  ataaattaattaattaataataaataataataaaaagtacagtagcattaaatattctta
 58307  agtttccgctttgtgggaactcccataaggagtttaatgattaaaattggttaattgtca
 58367  agaaaatctaaggtattaataaataaataatactatgacaacttgcagcgaagtttatat
 58427  catctctatattatatattaatatatatatataataataataataatattaatataatat
 58487  aagatataaaaacgttcaacgactagaaagtgaactgagatagtaatacctttccacgaa
 58547  aaccaattaatttataaattatttttaaataaagaatagattattaatttttttttatat
 58607  agttccgggccccggccacgggagccggaaccccggaaggagtaatatatattatatata
 58667  aaataaaaaatatatatatatatattataaaatatcaaaagttttaatcttttattataa
 58727  attaatgacatagtctgaacaataatgaaaattattgagataagatattaaataatctta
 58787  tgttaacatatataaattg
;     G-cob-I5 ==> end
;     G-cob-E6 ==> start
 58806  TGTACCTGAATGATACTTATTACCATTCTATGCTATTTTAAGATCTATTCCTGATAAATT
 58866  ATTAGGAGTTATTCTAATGTTTGCAGCTATTTTAGTATTATTAGTTTTACCATTTACTGA
 58926  TAGAAGTGTAGTAAGAGGTAATACTTTTAAAGTATTATCTAAATTCTTCTTCTTTATCTT
 58986  TGTATTCAATTTCGTATTATTAGGACAAATTGGAGCATGCCATGTAGAAGTACCTTATGT
 59046  CTTAATGGGACAAATCGCTACATTTATCTACTTCGCTTATTTCTTAATTATTGTACCTGT
 59106  TATCTCTACTATTGAAAATGTTTTATTCTATATCGGTAGAGTTAATAAATAA
;     G-cob-E6 ==> end
;     G-cob ==> end
 59158  TATATAATTAAATTAATACATAGATATAATATATATATTATTATTATTAATAATATAATA
 59218  AAAATAAAAATAAAATTATTAATAATAATAATACTTTAATAATATTCTTAAAAATAATAT
 59278  ATCTCTAATTTATAAAAATTAAATAATAATAATAAAAAAAAAATATTATAAAATATAAAT
 59338  TAATTAATAATGAAAATAATATACTTATTAAATTAATATAAATAAATGAATAATATAATA
 59398  TAACTATATTGAATTATAATCTATCTATCTTTTTTTTTCATATAATTATAATATATATAT
 59458  TAATATATATAATTATTATTTTATATATTATAGTTCCGGGGCCCGGTCACGGAAGCCGGA
 59518  ACCCCGCAAGGAGATTTATTAATTATTATTATCATTATTATTTTTTATTTAATCTTATTT
 59578  ATTATAAAATAATTAATTATCATAAAGCATAATTATTATAGAATCTTATTATTTTCTTTA
 59638  TTTAAATTTATAAAAATATAAAGTCCCCGCCCCCTTTTTATTTTATTTAATTAAGAAGGT
 59698  ATTTTAAAAAAGGAGTACTCATTTAATATAAATATTAAATAAAAATTATTTTATATATAT
 59758  TAATGATTATTAATATTGATAATATAAATTATTTTATAATTAATTATTATAAATATATAA
 59818  CTATTAATAATTAATTTTTAATCTAGGGGTTTCCCCCACTTACATAAACTTACGTATACT
 59878  TACATATACTTATGTATACTTACATATACTTACGTATACTTATATATACTTATGTATACT
 59938  TACGTATACTTACATATATGGGGGATCCCTCACTCCTCCGGCGTCCTACTCACCCTATTT
 59998  ATTAATCATTAATAAGAAATTATTATTAAAAAAATTATAATTTACTCAAAGTTAATTATA
 60058  AATATATTTTTAAATATCTATTTTATTAATCTTTTATAAAATTTAAATTAATTGTAATTA
 60118  ATTAATATTATAATAATTATTCTTAGGAAGGATATTTATTTATTTTAATTATGAATTCCT
 60178  GACATAGAGACAATTAATTAGAACTTCTTATTATTATTATAGTAATAATAAAAATATTCT
 60238  AAATATATTATATATATTATTATTTTTTTTTATTATTAATAAAATATTATAATAAATTTA
 60298  AATAAGTTTATAATTTTTGATAAGTATTGTTATATTTTTGATTTCCAAATATATAAGTCC
 60358  CGGTTTCTTACGAAACCGGGACCTCGGAGAAGTAATAGGGGGAGGGGGTGGGTGATAAGA
 60418  ACCAAACTATTCAATAAATATAGAGCACACATTAGTTAATATTTAATAATATAACTAATA
 60478  TATAATAATTATAAAATAATTAATTATATAATAAAATATAAAGTATTAACAATATAATAT
 60538  ATTGTATAAAATAAATTATAAATAAGAAATAAAAACCAAATAAATAATATAATAATTGAT
 60598  TAACAAGAAGATATCCGGGGTCCCAATAATAATTATTATTGAAAATAATAATTGGGACCC
 60658  CCACCTAAAATATATATATAACTCCTTTCGGGGGTTCCGGCTCCCGTAGCCGGGGCCCGA
 60718  AACTAATAATATATTATATATATTAATATATAATAATATTATTAAAATATAATATAATAT
 60778  TATTAAAAAAAAAGTATATATAAAATAAGATATATATATATAAATATATATATTCTTAAT
 60838  AAATATTATATATAATAATAATAAATAATTTCATAATAAATTATTTATTTTTATTAATAA
 60898  AAATTACTTATCTCCTTCGACCGGACTCCTTCGGGGTCCGCCCCGCGGGGGGCGGGCCGG
 60958  ACTATTAAATATTTAATATTTAATATTTAATTCTATAGATATTCATATGAAAAATAATAA
 61018  GTATATAATTATGATAATGAATATATTTTTATTTATAATTTATTATTATAAAAATATTTT
 61078  AATTTAATAATAATAATAAATCATTATATTAATTCTTTTAAGAATTTATAATTGTCATTA
 61138  TTTATTATATACTCCTTATTAAAAGGGATTCGGTTTCCCTCATCCTCATGGGTATCCCTC
 61198  ACTCCTTCTGATAATTAATTTTATAATAATAATAAAATAAACTTAATTAAATATTATATA
 61258  TTTATTTACAATTATATATATATATTACTCATAATTTAATTAAATTAAATTAAGATGCAA
 61318  TTCAATACGGTTGTATTATATTATTCATCAAATATTGTTAATATTGATACCTACAGAGAT
 61378  ATTTAATATTTTTATTATTATTATCCATTACTTTTTTTATTATATTTTAATTATATTAAT
 61438  AATTGTATTTTTATTTATTTATTTATTTATTTATAATAATAATATTTCATATTATCAATT
 61498  ATTATTTTTTTTTTATAATATATAATTAAATTATTTATATAGTTCCCTGAAAGGAGAATA
 61558  AATAAAATATTATATAAATATTTATATCTTTATTAATATTAATATAAGTAATATATATAG
 61618  TTTATGATATTTAATTTTATCATAATATAATAATAATTATATAAATCTTATACACATTTA
 61678  TATAAGTATATATATATATTATTAATATAATGAACATCTATTAAATAAAATAATTGTAAA
 61738  TCTCAAGTAAATTATTATTATTTTTTTTTTTTAATAATAATTTATGATTTATAATTAATA
 61798  AATAAAAGAGTAATTATATGATAAAAAAGGTAATAAATAAAATTTATAGTTCCGGGGCCC
 61858  GGCCACGGGAGCCGGAACCCCGAAAGGAGTTTATTTATATATATATATATATGAATTAAT
 61918  ATTTAATAATAAATAATAATATAATTAATAATATTATTATTATTATAATTTTTTTGTTTA
 61978  TAATATTAATAAAATATATAAATAAGTCCCTTTTTTTTTTATTTAAAATAAAGAAGGAAT
 62038  AATTAAATAATATTTTAATAATTTAATTAAATAGTGTATTAAAAGATAATAAAAAGTAAT
 62098  ATTAATATATTAATTATATATAATATATTTATATATAATTATATATATATATATAAATAA
 62158  TAATAAATATATATATAATATAAAAATAAGAATAGATTAAATATTTAATAAATAAATATT
;     G-atp9 ==> start
 62218  ATGCAATTAGTATTAGCAGCTAAATATATTGGAGCAGGTATCTCAACAATTGGTTTATTA
 62278  GGAGCAGGTATTGGTATTGCTATCGTATTCGCAGCTTTAATTAATGGTGTATCAAGAAAC
 62338  CCATCAATTAAAGACCTAGTATTCCCTATGGCTATTTTAGGTTTCGCCTTATCAGAAGCT
 62398  ACAGGTTTATTCTGTTTAATGGTTTCATTCTTATTATTATTCGGTGTATAA
;     G-atp9 ==> end
 62449  TATATATAATATATTATAAATAAATAAAAAATAATGAAATTAATAAAAAAAAAATAAAAT
 62509  AAAATCTCATTTGATTAAATTAATAACATTCTTATAATTATATAATTATTATAAAATATA
 62569  TAAATATTATAATAATAATAATATATATAAATTATAATAAAAAATAATAATAATATATAA
 62629  TATACCTTTTTATTTATATATTAATATATAAATAAATAAATAATGGATAATATATAATTA
 62689  CTTTTTTTATATCATTAATAATAATAATTTATAAATATTGTTATAATAAACATTTATATA
 62749  AATAAATATAAATTACCATAATAAGATATATTATTTATTTATAATAAAAATATTTATTAA
 62809  TAAATAAGAAATATATATATTATGATAATATTTATTAATAAATAATAAATTCTTTATATA
 62869  TAAATATATTAAATATATTTAATTGAACACAATATAATTTTTATTGTATTATTCATTGAA
 62929  TAATATTAATATTAATATTAATATAATATTAGTGAACATCTCCTTTCGGGGTTCCGGCTC
 62989  CCGTGGCCGGGCCCCGGAACTATTAATATTTAATAAAATATATATAATTTATAATTTTCA
 63049  TATAATTAATATAATAATTAGGTTTATAAATAAATTATAATATATTATAAACAATATAAT
 63109  AAAATATATTATAAATCTATCTATATAATATATAAATTTATATATACATTAATAATATTT
 63169  AATTATAATTATTTAAATATTTAATTTATTAATATTCCCCGCGGGCGCCAATCCGGTTGT
 63229  TCACCGGATTGGTCCCGCGGGGTTTATATTATTTAAATATTAAATATTAAATAATAATTT
 63289  ATATTATATTAATAAATATAATAAATTAAAAATATATGATTAATTATATAATAATAATAA
 63349  TAATTATTTTAATATTATAATTTATAAAATTAATTATATTAATTATATTAATTCTTATTA
 63409  TATAATAATTATTAATAATAATTTATTTTAAGAAAGGAGTGAGGGACCCCCTCCCGTTAG
 63469  GGAGGGGGACCGAACCCCGAAGGAGTGCGGGACCCCGTGGGAACCGCATCCCTTTTTATT
 63529  TTTAATTAAGAAGGAGAAAAATAAATTAATAAAAGTTTAAAAGTTCTTATATTAATAATT
 63589  ATATAATATTATATTAAAGATTTTTATAATATATATATATAATATATTTATAGTTCCGGG
 63649  GCCCGGCCACGGGAGCCGGAACCCCGAAAGGAGTTTATTTAATATTTATATTTATATTAA
 63709  TATTTATATTTATATTTATATTTATATTCCTCTTAA
;     G-trnS(uga) ==> start
 63745  GGATGGTTGACTGAGTGGTTTAAAGTGTGATATT!TGA!GCTATCATTAGTCTTTATTGG
 63803  CTACGTAGGTTCAAATCCTACATCATCCG
;     G-trnS(uga) ==> end
 63832  TAATAATACATATATATAATAATAATTTTAATATTATTCCTATAAAAATAAAATAAATAA
 63892  ATAAATAATAATAATTAATTAATTAATTAATTTTAATAAATATAAAATATATAAAAATAA
 63952  TAATAATAATAATTATTATTTTAATAATATTATTTATATAATAGTCCGGTCCGACCCTTT
 64012  TTATTCTTAAGAAGGGATTTTATTTTATTAATTAATAATAATATATTAAAAATTATAAAT
 64072  AATTAATAATTCTTTATATTTATATATATATATATATATTTATATATTTATATATATATT
 64132  TTAATAATATTATGATATATTTTATTTTAATAATATTTTTATTTTTATATATAAAATTAT
 64192  AATATTTTATTTTATAAATTATTTATATATAAATTATTAATAATAATTATTTTTTTTTAT
 64252  TTGGGATTTATATTATTATTATAAAGAATATAATGTTATTAATAACTGCAAAAAATATCT
 64312  AATATATTATTATTTATAATAATAAATAATATTATAATAAGGATGCATATTATATATATA
 64372  TATATATTTCTATTTATATTAATATTAATATTAATATGTATATATAATAGATAAAAAGTA
 64432  AAAATAAAAAATA
;     G-rps3 ==> start ;; mfannot: alternative ATG start pos 64442
 64445  ATGAAATTAAAATTATTAAATATAATTTTATCAATAATAAATAAACTTAATAATAATAAT
 64505  AATATTATTATTAATAATCTATTAGATTCATTAATAAATAAGAAATTATTATTAAAGAAT
 64565  ATATTATTAGATATAAATAATAAAAAAATAAATAATATAAAAAGAATATTAAATAATAAT
 64625  AATATAAACCCCGCGGGCGCCAATCCGGTTGTTCACCGGATTGGTCCCGCGGGGAATATT
 64685  AATAATAAATTACAACATTTAAATAATATAAATAATTGAAATCTACAAATTTATAATTAT
 64745  AATAAAAATATAGAAATTATAAATACTATAAATGATAAATTAATTAATAAATTATTATAT
 64805  AAAATAATAACTTTAAAATTAAATAATATAAATATTAATAAAATTATTATAAGTAAACTT
 64865  ATTAATCAACATAGTTTAAATAAATTAAATATTAAATTTTATTATTATAATAATGATATT
 64925  AATAATAATAATAATAATAATAATAATAATAATAATTATTATATAAATATAATAAATAAA
 64985  TTAATAAATATTATAAATAATAATATAAATAATAATTTATGTAATATTTTAAGTTATTAT
 65045  TATAATAAAAAAGTAACTATTGAACCTATTAAATTATCATATATTTATTTAAATAGTGAT
 65105  ATTTTTAGTAAATATATTAGTTTAAATGATATAGATAAATATAATAATGGTATCTTAACT
 65165  AATTATCAACGTATATTAAATAATATTATGCCTAAATTAAATGATCATAATATTTCTATA
 65225  AATTATATTAATAATATTAATAATATTAATAATAATAAATATAATAATATAATTAATTTA
 65285  TTAAATAATAATAATAATAATAATAATAATAATAATATTAATAATAATAATAATTATAAT
 65345  AATAATAATAATAATTATATTGGTAATATTAATAATATTTATAATAATATAACTATTGAT
 65405  AATATTCCTATAGATATTTTAATATATAAATATTTAGTTGGTTGATCTATTAAATTTAAA
 65465  GGTAGATTAAGTAATAATAATGGTAGAACTAGTACACTTAATTTATTAAATGGTACTTTT
 65525  AATAATAAAAAATATTTATGAAGTAATATTAATAATAATTATAAATTAAATTATATCCCT
 65585  TCTAATCATAATTTATATAATAATTCTAATATTAATAAAAATGGTAAATATAATATTAAA
 65645  GTTAAATTAAACTTTATTTAA
;     G-rps3 ==> end
 65666  TATATATATTAATAGTTCCGGGGCCCGGCCACGGGAGCCGGAACCCCGAAAGGAGAAATA
 65726  AAATAAATATAATAAATAAAATAAATAAATAAATAATATATATATATATATAAATATATA
 65786  AAATAATATTTACTTTTTATATATATATAATTATATATAAATAAAATATAATATAATATC
 65846  ATATAATTATATAAAAATAAAATTATAATTTATTTATATTAAAAATATTAATTAATTAAT
 65906  TTTTTTATATAATTATTATAATAATAATTTAATTAAAAATAAATATCAAATAAAATTATA
 65966  AATTAATCCTACTTTTGGATCCTATTTATATTTTATTATTATAAATAATTATTATTGATA
 66026  GTTAATTAAATAAAAATATATATATATATTACTCCTTCGGGGTCCGCCCCGCAGGGGGCG
 66086  GGCCGGACTATTATAATTATTATTAATATATTAATTATTAAATTATATAAACCGCCCCCG
 66146  CGGGGGCGGTTAGTTATTTATATTAATATATTTTATATTAATATATAATACTCTTTTTTC
 66206  TATTATATTTTAATATATAATATTAAAAAATAAATAAAATAATATTCTTAATTTTTATTC
 66266  TTTATCTTCTTTAACCAAACTCCTTCGGGGT
;     G-trnE(cuc)_2 ==> start
 66297  TCGGTCCCCCTCCCATTAGGTTAGGGAGGGGGTCC!CTC!ACTCCTTCGGGGTCCGCCCC
 66355  CCCCCGCGGGGGCGGGCCGGA
;     G-trnE(cuc)_2 ==> end
 66376  CTATTTTAAATTTTAATTTAAATTTTATAAATATAATATTTAATTATAAATTTAATAATA
 66436  ATATATAAAAAATATATATATGGTTAATATATATAAAGATTATAATCTTTTTATTAAATA
 66496  AAGGAAAATTTATTATATAATTTTTCTCTATAGTTATATATTTAAAACTTATTTTTTTTT
 66556  TTTATAAATAATAATTATAATAAATAATATTAATTATTTATTATATAATTAATTGGCCCC
 66616  CATGCTGGGTTCCGGAACTCCTCCTTCTCGCGAGGTTAACACCTATTATATAACTATAAC
 66676  TATAACTATAACTATAACTATAATTATAATTATAACTATAACTATAAATATTCATTTTAA
 66736  TAATAATAATAATAATAATATTAATATAAATAGTCGAAGAATATATTTATTTATTTTAAT
 66796  ATAAATAAAAAGTTTCAATTAATTTGAATTTGGAATTAAATTATTACTTCATATGGGGTT
 66856  ATGGATTTCGTTCGGAACTCCTCCCTCCTACCTCTATTTATTAATCATAAATCATAAATT
 66916  ATTATTAATTAATAATAATAATTTACTCGAGGTTCATACCTATTTTAATTTTAATATTAA
 66976  TATTGATAAAATATATATTCACTAAAAAGTATATAATTTACTCAATTTATACTATAATTT
 67036  TATATTTTTTATTATAATTTAATTATTTCAAATAAAGTAATTATAATAATATATATCCTT
 67096  TATTAAATATATATTAATTAATATATATATAAAAAGTAAATATTATTAATTGTATATAAT
 67156  TATAAATAATTAATATTTATTAAAATATATATAATTTATAATCCTCATATAATTAATATA
 67216  ATAAATAATATAACACAATGTAATTTAATTTAATTTAATTACATAATAAATTTATTATTA
 67276  TTATAATTATTATTTATTTATTTATTTATTATTATAAATTATAAATATTATTATAATTAA
 67336  AATCAATTATTAATTATTAATGATAAATAATTAATGATAAATTATCAATAACCAATTAGA
 67396  TTATTTATCGATATTTAATTATATTATATTATATTATATTATATATATATATATATATTA
 67456  TATTATAAAATTTATTTATAAATATTTGTTTATTTATTTATTTATTGAATAACAATAGAA
 67516  TTAAATATTGTCAATAAATAATAAATAATGTTTAATATATATTATATTATATTACTCCTT
 67576  CCGGGGTTCCGGCTCCCGTGGCCGGGGCCCGGAACTATTAATATTATTATTATTTTTTTT
 67636  ATTATATTAATATAATTTATAAAAATATAAAATTATTATTTTTATTATAATTTATATATA
 67696  TATAATATATATATTTATTAAAATATTTTAAGAAAGGAGAAAAATAATTAAATTAAATTA
 67756  AATTAAATTATTTATTATTATTATTATTATTTATATAATAATATATTATTTAAATATTTA
 67816  TATATTATTTTTATATTAATATTTATAGATGGGGGGTCCCTATTATTATTGAAAATAATA
 67876  ATTATTAATGGACCCCAGATAGCTTCTTGTTTATCATTTATATATATATATATATTATTA
 67936  ATTATTTTATTCTCCTTTCGGGGTTCCGGCTCCCGTGGCCGGCCCCCGGAACTTTATAAT
 67996  ATTATTATTAATTATTTAATTAATATTATAATCATATAATTTAATATTTTATTTAATTTT
 68056  ATTAAAATTTAATATATATATTTTTATTATTATTTAATTAATTTATAAATATAAAATATT
 68116  CTTAATATTAAAAATAAATAAATAATAAAGTTTATAAATCATATATTATAATTATTTATT
 68176  ATTTTTATATTATATTAATAAAATATTATTATTATAAAAAAAATAGAAATTTTATAATAT
 68236  TTTTATATATTTTTAATTATTATTATTAATATTTATTAAAGAAAATATAAAAACCGAAGG
 68296  AATATTATAATTATAATTATAATTATAATTATAATTATTATTATATTTAATTTATTATTA
 68356  TAATAATAATAATAGTCTGCCCCCCATCTTTATTTTTATTTTAAAGTTCCGGGGCCCGGC
 68416  TACGGGAGCCGGAACCCCGAAAGGAGAAGGATATTTAATAATTTATAATATTTAATTCAT
 68476  ATATATATATATATATTTTATTTTTTATATATATATTTAATATATTATATTTATATTTAT
 68536  ATTATTATTATATTATATTATTTAATTATTTTTTAATAATATATTATTAATATTTTACCT
 68596  TTTGATAAATAAAAATTTATTAAAAATTTTATAATAAGTATTAAAATATCATAAAAGGAT
 68656  AATATTTATATAAAATGTATAAATTTATAATCTTCTAATTAAATTAAATTAAATAAATAA
 68716  AATAAAATAAATTAAACTCCTTTTGAGATTCACACCTATTTTATTAAAAATAGGTATTCA
 68776  CTTAATTAAATTAAATTAAATTAAATTAAATTATGGATAATTTATTTAATAAATATATAT
 68836  ATTAATTATAAAATAATAGTCCGGCCCGCCCCGCGGGGCGGACCCCGAAAGAGTCTGCCC
 68896  CTTTTTATTTAATATTTAATATTTAATATTTAATATTTAAAGTTCCGGGGCCCGGCTACG
 68956  GGAGCCGGAACCCCGAAAGGAGAAGGATATATTTATAATTTATCATAATATTATTTAATA
 69016  AGAAATTATTAATTAATTAATTAATTAATTTATTTATTTATTGTTTATATTTATTAATGT
 69076  TAATATAATAAAAATGTAAAATACTTAATATTATTAATATTATTATATATAATATATATA
 69136  ATAATATATTATATTTATATCTCCTTTATTCCTTTTACCCCCGCTAGGGACTTATTATAT
 69196  TATTATATATTTCTTCGATGACTTTATATATATTTTATTTTTATAAAAAATATTTATATA
 69256  TTATTATTATTTACAATAATAATTATTAATAGTCCGGCCCGCCCCGCGGGGCGGAACCGA
 69316  AGGAGTGAGGGACCCCTCCCTATACTTACGGGAGGGGGGACCGAACCCCTTTTTAAGAAG
 69376  GAGTCTTTTTTCTATTTATTAATAATAACTATAAATTATATTTAAAATAATAATTTACTT
 69436  GTTATAATCTTAATGTTCCGGGGCCCGGCCACGGGAGCCGGAACCCCGAAAGGAGAAGTA
 69496  TATAAATATTTACTTGTTATAATTTATTATATATTTATAACCTCCTTCTTAAAATTATCT
 69556  TTACTTTATAATAAAAATTAATATAATATAATCTGATAATAATCGAATTTTATTATATTT
 69616  AATTTAATTAATAATAGACAATTATTATTATTATTTTACTTATTAATATTAATTTATATT
 69676  TATATATATAAATATTATTAATTTTATATTAATTTTTTATTAATTATTTATTTTTATATT
 69736  CATATTTTTTATTAATATTATTTTTATTAATAACTTTTTAAATAATTATAAACTATATAT
 69796  TATTTATATTTATATTTATAATAAATGAAACAATTATAATAAAAATTACAATTACAATTA
 69856  TATTATAATTATGATTACAATAGGGTTAAACATTACCTGTGAACAACTGGTAATGTTGAA
 69916  CCCGTATTATTATTATTATATTATATTAATATTATATTAATATTAATATTAATATTATAT
 69976  TATATTATTTTAATATTATATTATATTATATTATATTATATTATATTATATTTATAATTA
 70036  TATTATATTATATAATTTATATACTTTTATAATTCTTATTATTATTTATTTATTATTTAT
 70096  TTATTATTATTTAAATATATTATTATTATATATTAATAATATATATATTATTTTATATAT
 70156  TTTATTTAATATAAATTATTTATATTTTTATATTTTATTATGAGGGGGGGGTCCCAATTA
 70216  TTATTTTCAATAATAATTTATCATGGGACCCGGATATCTTCTTGTTTATCATTTATTATT
 70276  CTTATTATTTGGTTTTTATTTAATATTTATAATTTATTTTATACAATTTATTATATTGTT
 70336  TATACCTTATTATTATTATATAATATATTATATTATTATAATAATTTAATTAATTATATT
 70396  ATAAAATATTAACTAATGTGTGCTCTATATATATTATTCATTCTAGTTTCTAATCACCCA
 70456  CCCCCTCCCCCTATTACTTATATATCTAGAAATAAAAATACATAACATATATTTTAAATA
 70516  TATATATATAATTATATAATAATTATTATATATAAAATATATATATATATATATATATAT
 70576  TTATAAAATAATAATAATAAATATTATTACTCCATTAGGGGTTTTGGTCCCATATCGGGA
 70636  ACCGAAACTATAATAATATATAATATTATAATAAAGATATTCTTATTTATAATATATTAT
 70696  TAAATAAATTAATAATAATTATAATATATATATATAATATATTATAATATATTTATTCGA
 70756  AAACTTTTTATTTATTATAAAATAAAATATTTTATTTATTATTTAGTTTTTTTTTATTAA
 70816  ACATTTTTATAAAAATATAAATGTTAATAATATTATGATTAATAAGTAATAATAAATTTA
 70876  TTTATTTTTATTAATTACTTTTTCGAGGTATTAGTATCAGTATCAGTATCAGTATCGTAA
 70936  AAAACGGGTGACTAAAATATATATATATATAAAATTATAAATAAAAATATTATAATAATT
 70996  TTAAATAAATAAATATCAATATATTATTATTATTTATATTATAATAAATATTATCTAATA
 71056  ATAGTC
;; mfannot:
 71062  cggcccgcccccgcggggcggaccccgaaggagtccgaaccccttttttatttaatttta
 71122  tttaaagaaggagtgagggacccctcccgttagggagggggaccgaaccccgaaggagat
 71182  aattagatataattatattttattttatataaattatataatattatataataataatta
 71242  tataataagttaataataattatataataagttaataataatcatatctcctttataaat
 71302  gaacttttattaaatatattttattaaatattaaatatattttttataatattaaatata
 71362  ttttattaaaatattaaatatattttattaaatattaaatatattttattaaatattaaa
 71422  tataaataaaggtttatattataattcattatttatatcttctttataaattaatattcg
 71482  tattagatccttatttaatttataatcctttaaaaaacttttaataaatataatataata
 71542  tatatataatttttattatttttatattatttttattatttaaatatattatatatttca
 71602  ttataataattatttaaaaagttatttaataaataatctgatattatattttataattaa
 71662  ttttatttattttatttattatatatattattatatataattaaaattataattacaatt
 71722  ataactataatttaattaaattaaattaaattggattaaattaaattaaattgggcgcca
 71782  agccggttgttcaccgacttggtcccaatataatatgatataatataatatactatatga
 71842  tataatataaatataatatactatatgatataacataaatataatatactccttcggggt
 71902  ccgcccccgcggggcgaaccggactatatgaatatattattattattataattataaaat
 71962  tatattaaataaataaaatttctttaataattattaattaatattattaatttatttaca
 72022  aatattttattaatttttatttctccttccggggttccggctcccgtggccggggcccgg
 72082  aactattaaatataaatatataaatatatatatatttatttataatattatttatattta
 72142  ttatatattattattaaatatatttttattatatatcattaaatattaatatattattat
 72202  agtggtggggggtcccaattattattttcaataataattattattgggaccccggatatc
 72262  ttcttgttaatcaattattatattatttaatttatttatttcttatttataatttatttt
 72322  atataatttattatattgttaatactccttcggggtccccgccggggcggggacttttat
 72382  ttatattattaattatattatattattataatatatttaattgattatattataaaatta
 72442  taactaatgtatgctttgtatttattgaatagtttggttcttatcacccaccccctcccc
 72502  ctattacgtctccgaggtcccggtttcgtaagaaaccgggacttatatatttggtaaata
 72562  aaaatataacttatataaatatttaataaatatatattaaatatattattattaataatt
 72622  tattattatataataaaataataaatattattaatgatttaaattatataaatattaatt
 72682  attaaataaataattatactttctcctttcggggttccggctcccgtggccgggc
;; mfannot:     /group=IB(5') (2.01e-03)
 72737  CCCGGAACTTAAAAATAATATATATATATATAAAAGTATTTTATAATAATTAGTTTAATT
 72797  ATTATTCTTTTTTATTAAATATAAAATCATTTTATGTTATTAATTTTTATTTATTAAAAA
 72857  TAAATTTTATAATTAATATTTCTCCTTTCTTAAAATAAATAATATTATTTTTTATAATTA
 72917  TTAATTAATGAATACTCCTTTGGGGTTCGGTCCCCCCTCCCGTATACTTACGGGAGGGGG
 72977  TCCCTCACTCCTTTTGAGACTTTAATTTTATAAATATAAATATAAATATAATAAGATGTT
 73037  AACTCTTTTATAAATAAATAATAAATATAATTCTATTTTTAATAATAATATATAATATTT
 73097  TTATAATAAAATATATAAATAATAATATTTATATATATATATATACTTTTTTTTATATAA
 73157  GAATAATATATATAGTTCACATTGGAGGCGAGTAAAAGGAGATAAGAAATATAATATAAT
 73217  ATAATAATAAAAATATAATGAATAATAATAATAAAAATTTATATAATAACAAAATAGTCC
 73277  GACCGAAGGAGATGAGATTATTAATATTATTAAATAATAAAATGTATTAATTATAAAATA
 73337  TAAAACCTATAAATAATTTATAATATAATTTATATTATGATAATAATAATATATATATTA
 73397  TAATATTTTATATATATATTTATTATATTTATATTTATATAAAAAAGTGAAATTGATTAA
 73457  TTAATTAATTTATAATTAATAATTATTAATATAATCCGGCCGAAGGAGTGAGGGACCCCT
 73517  CCCTATACTCTATACTAATGGGAGGGGGACCGAACCCCTATTTAAGAAGGAGTTTATTAT
 73577  ATATATTAAATAAGATTTATAATATAATTAATATATATTTTAATAAATATAAAGATTATA
 73637  TTATAAAAAGTATATTTTATATTTATATTTATATATATATTTTATTTATTATTATTATAT
 73697  ATATAAGTAGTAAAAAGTAGAATAATAGATTTGAAATATTTATTATATAGATTTAAAGAG
;;     rnl ==> ;; mfannot: 5' +/- 50 nt
 73757  ATAATCATGGAGTATAATAATTAAATTTAATAAATTTAATATAACTATTAATAGAATTAG
 73817  GTTACTAATAAATTAATAACAATTAATTTTAAAACCTAAGGGTAAACCTTTATATTAATA
 73877  ATGTTATTTTTTATTATATTTATAATAAGAATAATTATTAATAATAATAAACTAAGTGAA
 73937  CTGAAACATCTAAGTAACTTAAGGATAAGAAATCAACAGAGATATTATGAGTATTGGTGA
 73997  GAGAAAATAATAAAGGTCTAATAAGTATTATGTGAAAAAAATGTAAGAAAATAGGATAAC
 74057  AAATTCTAAGACTAAATACTATTAATAAGTATAGTAAGTACCGTAAGGGAAA
;;
 74109  GTATGAAAATGATTATTTTATAAGCAATCATGAATATATTATATTATATTAATGATGTAC
 74169  CTTTTGTATAATGGGTCAGCAAGTAATTAATATTAGTAAAACAATAAGTTATAAATAAAT
 74229  AGAATAATATATATATATAAAAAAATATATTAAAATATTTAATTAATATTAATTGACCCG
 74289  AAAGCAAACGATCTAACTATGATAAGATGGATAAACGATCGAACAGGTTGATGTTGCAAT
 74349  ATCATCTGATTAATTGTGGTTAGTAGTGAAAGACAAATCTGGTTTGCAGATAGCTGGTTT
 74409  TCTATGAAATATATGTAAGTATAGCCTTTATAAATAATAATTATTATATAATATTATATT
 74469  AATATTATATAAAGAATGGTACAGCAATTAATATATATTAGGGAACTATTAAAGTTTTAT
 74529  TAATAATATTAAATCTCGAAATATTTAATTATATATAATAAAGAGTCAGATTATGTGCGA
 74589  TAAGGTAAATAATCTAAAGGGAAACAGCCCAGATTAAGATATAAAGTTCCTAATAAATAA
 74649  TAAGTGAAATAAATATTAAAATATTATAATATAATCAGTTAATGGGTTTGACAATAACCA
 74709  TTTTTTAATGAACATGTAACAATGCACTGATTTATAATAAATAAAAAAAATAATATTTAA
 74769  AATCAAATATATATATATATATTTGTTAATAGATAATATACGGATCTTAATAATAAGAAT
 74829  TATTTAATTCCTAATATGGAATATTATATTTTTATAATAAAAATATAAATACTGAATATC
 74889  TAAATATTATTATTACTTTTTTTTTTAATAATAATAATATGGTAATAGAACATTTAATGA
 74949  TAATATATATTAGTTATTAATTAATATATGTATTAATTAAATAGAGAATGCTGACATGAG
 75009  TAACGAAAAAAAGGTATAAACCTTTTCACCTAAAACATAAGGTTTAACTATAAAAGTACG
 75069  GCCCCTAATTAAATTAATAAGAATATAAATATATTTAAGATGGGATAATCTATATTAATA
 75129  AAAATTTATCTTAAAATATATATATTATTAATAATTATATTAATAATATATATAATTATA
 75189  TTATATATTTTTTTTTATATAATATAAACTAATAAAGATCAGGAAATAATTAATGTATAC
 75249  CGTAATGTAGACCGACTCAGGTATGTAAGTAGAGAATATGAAGGTGAATTAGATAATTAA
 75309  AGGGAAGGAACTCGGCAAAGATAGCTCATAAGTTAGTCAATAAAGAGTAATAAGAACAAA
 75369  GTTGTACAACTGTTTACTAAAAACACCGCACTTTGCAGAAACGATAAGTTTAAGTATAAG
 75429  GTGTGAACTCTGCTCCATGCTTAATATATAAATAAAATTATTTAACGATAATTTAATTAA
 75489  ATTTAGGTAAATAGCAGCCTTATTATGAGGGTTATAATGTAGCGAAATTCCTTGGCCTAT
 75549  AATTGAGGTCCCGCATGAATGACGTAATGATACAACAACTGTCTCCCCTTTAAGCTAAGT
 75609  GAAATTGAAATCGTAGTGAAGATGCTATGTACCTTCAGCAAGACGGAAAGACCCTATGCA
 75669  GCTTTACTGTAATTAGATAGATCGAATTATTGTTTATTATATTCAGCATATTAAGTAATC
 75729  CTATTATTAGGTAATCGTTTAGATATTAATGAGATACTTATTATAATATAATGATAATTC
 75789  TAATCTTATAAATAATTATTATTATTATTATTAATAATAATAATATGCTTTCAAGCATAG
 75849  TGATAAAACATATTTATATGATAATCACTTTACTTAATAGATATAATTCTTAAGTAATAT
 75909  ATAATATATATTTTATATATATTATATATAATATAAGAGACAATCTCTAATTGGTAGTTT
 75969  TGATGGGGCGTCATTATCAGCAAAAGTATCTGAATAAGTCCATAAATAAATATATAAAAT
 76029  TATTGAATAAAAAAATAATATATATTATATATATTAATTATAAATTGAAATATGTTTATA
 76089  TAAATTTATATTTATTGAATATATTTTAGTAATAGATAAAAATATGTACAGTAAAATTGT
 76149  AAGGAAAACAATAATAACTTTCTCCTCTCTCGGTGGGGGTTCACACCTATTTTTAATAGG
 76209  TGTGAACCCCTCTTCGGGGTTCCGGTTCCCTTTCGGGTCCCGGAACTTAAATAAAAATGG
 76269  AAAGAATTAAATTAATATAATGGTATAACTGTGCGATAATTGTAACACAAACGAGTGAAA
 76329  CAAGTACGTAAGTATGGCATAATGAACAAATAACACTGATTGTAAAGGTTATTGATAACG
 76389  AATAAAAGTTACGCTAGGGATAATTTACCCCCTTGTCCCATTATATTGAAAAATATAATT
 76449  ATTCAATTAATTATTTAATTGAAGTAAA
;; mfannot:     /group=IA (1.00e-24)
 76477  ttgggtgaattgcttagatatccatatagataaaaataatggacaataagcagcgaagct
 76537  tataacaactttcatatatgtatatatacggttataagaacgttcaacgactagatgatg
 76597  agtggagttaacaataattcatccacgagcgcccaatgtcgaataaataaaatattaaat
 76657  aaatatcaaaggatatataaagatttttaataaatcaaaaaataaaat
;     G-orf236 ==> start /note=LAGLIDADG ;; evalue:0.0032
 76705  aaaatgaaaaatattaaaaaaaatcaagtaataaatttaggacctaattctaaattatta
 76765  aaagaatataaatcacaattaattgaattaaatattgaacaatttgaagcaggtattggt
 76825  ttaattttaggagatgcttatattcgtagtcgtgatgaaggtaaactatattgtatgcaa
 76885  tttgagtgaaaaaataaggcatacatggatcatgtatgtttattatatgatcaatgagta
 76945  ttatcacctcctcataaaaaagaaagagttaatcatttaggtaatttagtaattacctga
 77005  ggagctcaaacttttaaacatcaagcttttaataaattagctaacttatttattgtaaat
 77065  aataaaaaacttattcctaataatttagttgaaaattatttaacacctataagtttagca
 77125  tattgatttatagatgatggaggtaaatgagattataataaaaattctcttaataaaagt
 77185  attgtattaaatacacaaagttttacttttgaagaagtagaatatttagttaaaggttta
 77245  agaaataaatttcaattaaattgttatgttaaaattaataaaaataaaccaattatttat
 77305  attgattctataagttatttaattttttataatttaattaaaccttatttaattcctcaa
 77365  atgatatataaattacctaatactatttcatccgaaacttttttaaaataa
;     G-orf236 ==> end
 77416  tattcttatttttattttatgatatatttcataaatatttatttatattaaattttattt
 77476  gataatgatatagtct
;; mfannot:
 77492  GAACAATATAGTAATATATTGAAGTAATTATTTAAATGTAATTACGATAACAAAAAATTT
 77552  GAACAGGGTAATATAGCGAAAGAGTAGATATTGTAAGCTATGTTTGCCACCTCGAT
;;
 77608  GTCGACTCAACATTTCCTCTTGGTTGTAAAAGCTAAGAAGGGTTTGACTGTTCGTCAATT
 77668  AAAATGTTACGTGAGTTGGGTTAAATACGATGTGAATCAGTATGGTTCCTATCTGCTGAA
 77728  GGAAATATTATCAAATTAAATCTCATTATTAGTACGCAAGGACCATAATGAATCAACCCA
 77788  TGGTGTATCTATTGATAATAATATAATATATTTAATAAAAATAATACTTTATTAATATAT
 77848  TATCTATATTAGTTTATATTTTAATTATATATTATCATAGTAGATAAGCTAAGTTGATAA
 77908  TAAATAAATATTGAATACATATTAAATATGAAGTTGTTTTAATAAGATAATTAATCTGAT
 77968  AATTTTATACTAAAATTAATAATTATAGGTTTTATATATTATTTATAAATAAATATATTA
 78028  TAATAATAATAATTATTATTATTAATAAAAAATAT
;;     rnl ==> ;; mfannot: 3' -20/+180
 78063  TAATTATAATATTAATAAAATACTAATTTATCAGTTATCTATATAATATCTAATCTATTA
 78123  TTCTATATACTTATTACTCCTTTTTAATTAAATTAAAAAGGGGTTCGGTTCCCCCCCCCC
 78183  ATAAGTATGATTATAATTATAATTATAATATAAGGGAGGGGTCCCTCACTCCTTATGGGG
 78243  TCCCGGTTGGACCGAGACTCCTCCCTTGCGGGATTGGTTCACACCTTTATAAATAAATAA
 78303  TAAATAAAGGTGTTCACTAATAAATATATATATATATATATATATATTATATTATAATAT
 78363  TATTTAATACTTAATATATTATATATTTTATATTTAATAAATAAAAAAAATATTAATAAA
 78423  TAATAATATTAATAATAAAGAAATTATAATTAATACCCTCTATATATAATTCTAATTAAT
 78483  TAAATTAAATATTTATATATAATAATCAATATATTATTAATTTAATAATTATTATAATAG
 78543  TTCCGGGGCCCGGCCACGGGAGCCGGAACCCCGAAAGGAGTTTATAAAAGATATATTTTT
 78603  ATATTATATTATATTTAATAAAGATTACTTTTTTTATTATTATTTTTATATATTATATAA
 78663  TATTATTAATTTTTATTATAATATTATTTACTTTTTTATTGGATTATTTATTTATTTATT
 78723  TATTTATTTATTAATTAATTAATTAAATATTTATTAATTAATATATATATTAAATATTAA
 78783  TATTTCATTAAAAAAAGAGATATATGAATAATATATTATGTTATATTATATTATATAATT
 78843  ATATTATTTTTTATAATATTAATAATTAAAAATAAGAACTTATTTAAAAATTATAATTAT
 78903  AATAATAAATTAATACTTTTTAATTTATAAAAATATAAATTTCTTTATATATATATATAT
 78963  ATTATTATTTATATTAATCATAATTTTAATATTTATAATAAATTTATATAAAATCAATTA
 79023  TAATATTATATACTTTTTATATACTTTATAATCTTTATATCTTCACCCACCTTTTTTTTA
 79083  ATAATATATTATATTAAAAATATAATAATTTATATGATTTATTAATACTTTTTATATAAT
 79143  TATATTATTATTTTTTTTTTATAGATGTTATATTATTTTTTATAATAATTTTTTTTTATT
 79203  TAAATAAAATTTATAACTCCTTCTTAATTAAAGATAAAAGGGGGTTCCCCCCTTAAGTAT
 79263  AAGTATAAGTATAAGTATAAGTATAAGTATAAGTATAAGTATAAGTATAAGTATAAGTAT
 79323  AAGTATAAGTATAAGTATAAGTATAAGTATAGTATACGGGGGGGGGTCCCTCACTCCTTC
 79383  GTTAATTTATATATATTATTAATAATTATTTAATTTTTATTATTTATTTATATATAAAAA
 79443  TATTCTAAAATTATTAATATTTATAATAGAATAAATATTATAAAGTATAATTATAAATAA
 79503  TTAATTATTTAAATAATAATAATATATTTATTATTATATAATAAATATATTATAAATAAT
 79563  A
;     G-trnT(ugu) ==> start
 79564  GTTATATTAGCTTAATTGGTAGAGCATTCGTTT!TGT!AATCGAAAGGTTTGGGGTTCAA
 79622  ATCCCTAATATAACA
;     G-trnT(ugu) ==> end
 79637  ATAATAATAATAAAATATTAAAATAAATATAATATTTATAAAAAATTTATTAATTTATAT
 79697  AAAAAATATATATATAAATAATAATTATAATAAAACATTTTATAATCAATAATTTAATAA
 79757  ATAATCTTCTTATTATAATATTATGTTTAAATATTACTCTTTATGAGGTCCAACAAACTA
 79817  ATAAGATATAAATATATATATATTATATAATAATAATAATAATAATATATTATTTAATAT
 79877  ATTATCAAGAAGATAAATATAAATAATATTTTAATAATTTTAAATAAATCTAATTTATAT
 79937  ATTAATAATTTAATAATCTTAATATTTATTATCATTATTTCATATTTATATTATATAAAT
 79997  ATTTATTTAAATAAAAAATATTAAAGAGTCCGGCCCGCCCCCGCGGGGCGGACCCCGAAG
 80057  GAGTTTATTTTATTTTATTTATTATAAATTATTTAATAAAATATATATAATAATATATAG
 80117  AATAAAGATATAAATAATTATAAGTATATAAAGTAATAAA
;     G-trnC(gca) ==> start
 80157  GGAGATGTTGTTTTAAGGTTAAACTATTAGATT!GCA!AATCTACTTATTAAGAGTTCGA
 80215  TTCTCTTCATCTCTT
;     G-trnC(gca) ==> end
 80230  AAATAAATAATATAATAATAAAATATTATAGTTCCGGGGCCCGGCCACGGGAGCCGGAAC
 80290  CCCGGAAGGAGATAAATATATATATATTTATAATAATTATATAATAAA
;     G-trnH(gug) ==> start
 80338  GGTGAATATATTTCAATGGTAGAAAATACGCTT!GTG!GTGCGTTAAATCTGAGTTCGAT
 80396  TCTCAGTATTCACC
;     G-trnH(gug) ==> end
 80410  CTATAAATAATAATAATAATATATTTTATTATTCTTAAATTTTTTATTCTTTATATTATA
 80470  TATATAATATTAATATTATTACTTTTTAATAACAAAATATTATAATTAATTGATATATAT
 80530  ATATACCAAATATAATTAATTGAAATTAAATAATAAATAAAATATTTACTTCTTTATTAA
 80590  AATTCTAATTAATTGATTCTTTTTATTGAATATTAAATTCTATTATAACTTATTAATTAA
 80650  TTAATTAATTAATTATAATAATAATAATATTTATTATTAATTATTAAATATTTATTATTA
 80710  TATATAAGATTTAATTTTAAATATTAATAAAAAAAGAATAAAATAAAATAAAATGAATAA
 80770  TATTTCTTTATTTCCTTCGGTCGGACTCCTTCGGGGTCCGCCCCGCAGGGGGCGGGCCGG
 80830  ACTATTTATTATTATAATATAATATTTAATCAATAGATTTATAATTTATTTAATGAATAT
 80890  TTTATAAATATGTAAAACAATTCCTTTTTATTATTATAAATTTTTCATTATTTATTTATT
 80950  TATTTATTTATTTATTTATTCAATATATAAAAATAATTATAAAAAAGATTATTAAAAATA
 81010  ATAATTTAATGATAAATATAAATATATTATGTAAATATTATATAAATTTGTATATGTATA
 81070  TATTATAATAATGTTATATAAGTAATAATATAATAAAATATTTTATGTAATTTATATATA
 81130  TTTATAATTATAAAATAAAAATATTATAAATAATAAAATTAATAATAATAATAATTTTAA
 81190  TAAAATAAATTATATATTTAATTTTATTATGAAGTTTATACTTAATATAAATTATATTTC
 81250  CTTTATAAATTATTAATATATCCTTTTTAATTAAATAAAATAAAAATATTATAAATATTA
 81310  ATAATTAATTTTTTATTTATATTTATATATATATTAAAGATTAAATATATTATTAATACT
 81370  AATTTATAATTTATTATTAATAAATAGTCCGGCCCGCCCCCTGCGGGGCGGACCCCGAAG
 81430  GAGTTCGACTTAAATTATAATTTAATAATTTTTATTTATTAATAGTTTCGGGGCCCGGCC
 81490  ACGGGAGTCGGAACCCCGAAAGGAGTTTTATTATTAATATAAAAAGAGTAAGGATAATAA
 81550  TAAATTCTTTTAATTTATTTTTAATAAAATATAATTTTAAAATAGTTTTTATAGTCCGGC
 81610  CCGCCCCGCGGGGGGGGGCGGACCCCGAAGGAGTGAGGGACCCCTCCCTATACTCTATAC
 81670  TAATGGGAGGGGGACCGAACCCCTTTTAAAGAAGGAGTCCGGTCTGGCATTAATTATAAT
 81730  AATTATATTAATATTATTATTATTTATTATATTATAATATATTTATTTATATTTTATAAT
 81790  ATTAATAATTATTTTATATTTAATAAATATAATATATATATTATTTTTTTTAATAACTAT
 81850  CTAATTAATA
;     G-trnL(uaa) ==> start
 81860  GCTATTTTGGTGGAATTGGTAGACACGATACTCT!TAA!GATGTATTACTTTACAGTATG
 81918  AAGGTTCAAGTCCTTTAAATAGCA
;     G-trnL(uaa) ==> end
 81942  ATAAATATATATAATATATATAATATATATAAA
;     G-trnQ(uug) ==> start
 81975  TGAGTCGTAGACTAATAGGTAAGTTACCAAAAT!TTG!AGTTTGGAGTTTGTTTGTTCGA
 82033  ATCAAACCGATTCAA
;     G-trnQ(uug) ==> end
 82048  TATTATAATATATATATTATTTATATATAAATATATAATTATACTCCTATTTTTATATTA
 82108  ATTAATTAATTAATAATATATGATAATATAAAAATTATTGAATTATTAACTCCTTCGGGG
 82168  TCCGCCCCGCGGGGGCGGGCCGGACTCTTATTAATAATAATAATAATCATAATAATAATA
 82228  TATATATATATAGTATATATATAAAAGTTTTATTATATTATATTATATTATATATTTATT
 82288  TATATATAATTCTTATTAATTGAAAAAAGAATAATTAATAATCTTATTAAAAAATAAATA
 82348  CTTTCATTTTATTTTATTTTATTTAATTATAATATATAAATATTTAAAAAAGGATATAAG
 82408  TTTTTTATAAGATATAATATATATATATATTAAATATAAAGAAGTTAATATTTATATTTT
 82468  AATTATAAAATGTTAATACTCCTTTGGGGACTTATTAATTAAATTATTAATTAATAATAA
 82528  TTTATGATTTATAAATAATAAATAAAGGAATAAGTATCAATTAATTAATATATTATATTT
 82588  AATATTTAATATTTAATATTTAATATTTAATATTTTAAGTTCCGGGGGCCGGCCACGGGA
 82648  GCCGGAACCCCGAAAGGAGTAGTATTAATTATGGATAGTGAGGGTGGATTTAATCCTTTT
 82708  GTTATGTTATTAATTAATTAATTAATTTATATATATAAAATATTTTAATTTATTTTTATA
 82768  TAAATATATATATATATATATATTAATAATAGTAATATATATTATGTATAAACAATA
;     G-trnK(uuu) ==> start
 82825  GAGAATATTGTTTAATGGTAAAACAGTTGTCT!TTT!AAGCAACCCATGCTTGGTTCAAC
 82883  TCCAGCTATTCTCA
;     G-trnK(uuu) ==> end
 82897  TAATATTATATATATATATTTCCCTTTCTAAAAATAATAATAATTATATATAATAATAAT
 82957  ATAATTATATATATATATATTATAATAATAATAATAATAATAATTAATAATAATAATTAT
 83017  TTTTATTAATAATATTAATATATTATAATTATTAATAAATATTAATAAAAATA
;     G-trnR(ucu) ==> start
 83070  GCTCTCTTAGCTTAATGGTTAAAGCATAATACT!TCT!AATATTAATATTCCATGTTCAA
 83128  ATCATGGAGAGAGTA
;     G-trnR(ucu) ==> end
 83143  ATTATATTATATTAATAATCCCCCCCCATTTTTAATTTTATTAAGAAGTTTAATTTACTA
 83203  TTTAATAATAAATGAAATAATAATA
;     G-trnG(ucc) ==> start
 83228  ATAGATATAAGTTAATTGGTAAACTGGATGTCT!TCC!AAACATTGAATGCGAGTTCGAT
 83286  TCTCGCTATCTATA
;     G-trnG(ucc) ==> end
 83300  ATTAATATTAATATAAATTAATATCCTATAATTAATTAAATACAAAATTATATTAAAACT
 83360  TATATTATATTATAATATTATATTATTATTATATAAAAATATAATAATAATAATATTTAA
 83420  TTTTATTTAATAATAATATTTTATATAATAAAATAATCATATTTATAATATTTAATATTA
 83480  ATAATAATTTATTATAATAATTCTTTAATATACTTATTTATTATTATTTTAATAAATAAA
 83540  TATAATTCTTATAAATATATTATAACAAAATATATTATATTTTAATTAAATACAATATTA
 83600  TAAATATATATATATATATAAATATTTATATAAAAATAAATTAAAATATTTTAATAATTA
 83660  TTCTTTATAAATAAATAATAATAATTTATAATAATCTCCTTGTGGGGTTCCGGCTCTCGT
 83720  GGCCGGGCCCCGGAACTATAATATATTTTTAATATATTTTTATTACTCCTCCTTTGGGGT
 83780  CCGCCCCGCGGGGGCGGGCCGGACTATAATAATTTTTTTATTGTTAAAAAGTATATATAA
 83840  TATAATTAATATATTTCTTTTTATATAAATTATAAATATTAATTTATAATAAAAAAAGTA
 83900  TATATAATATTATATATTTAATAAATAATATAATAATAATATAAATAAATATATATATAT
 83960  TATTAATATATTAAATTTTATAATAATAATTATAATAATAGTAGTAGGTATAAATTTTAA
 84020  TAAAGAGTTTTATTCCAATGGAGTAATAATAATAATAATAATAAAATAAA
;     G-trnD(guc) ==> start
 84070  GGATCTGTAGCTTAATAGTAAAGTACCATTTT!GTC!ATAATGGAGGATGTCAGTGCAAA
 84128  TCTGATTAGATTCG
;     G-trnD(guc) ==> end
 84142  TATATTAATACTTAATATAAAAAAATAAATAATAAAATATATATATTTAATAATATTTTT
 84202  CTTTATTATAATAATATATAAAAATAAATAATAATCTTTTTTTTATTATTATATTTATTA
 84262  ATAATAAATTATTTTGTTATTATTATTAATTTATATTAATATTTTATATAAATTATTTAT
 84322  TTAATCTTTCATTATATATTTAATATATTATTAATATTAATTAATATTTTATAATAAATA
 84382  AATAAAATAAATATTTTAATATAATACTCCTTCGGGGTTCGGTCCCCCTCCCATTAGTAT
 84442  AGTATAGGGAGGGGTCCCTCACTCCTTCGGGGTCCCCGCCGGGGCGGGGACTTATTTTTA
 84502  TATTTATTAATAATAATTAATTTTTATATAAATTTATTATTTCTTACAATATATTTATTA
 84562  CTATTATTTTTTAATAATCTTATATATAATATATAAAATATATATATATTATATATATAT
 84622  ATAAATATAATATATATTATTATAAATATTTATAATCTTATTAATTAAATTATATTATAT
 84682  TATATTAGATCATATTATATTATATTATATTATATTATATTATATTATTATTATTAATAT
 84742  TTTTATTTTTATTTTATATTTAATAGTAAAAAATCATAACTTTATAATTTATTAATTATT
 84802  ATATAATTTCATTAATATATTTCTTCTTTTTTATTTATTTATTACTTATTAATAGTTCCG
 84862  GGGCCCGGCCACGGGAGCCGGAACCCCGAAAGGAGAATAATATATAAAATAATAATAATT
 84922  TATTATAATTTATTAATTTATTAATTTATTTATTTATTTATTAATTTATTAATTTATTTA
 84982  TTATTATATTTTTTTTAATAAA
;     G-trnS(gcu) ==> start
 85004  GGAAAATTAACTATAGGTAAAGTGGATTATTT!GCT!AAGTAATTGAATTGTAAATTCTT
 85062  ATGAGTTCGAATCTCATATTTTCCG
;     G-trnS(gcu) ==> end
 85087  TAT
;     G-trnR(acg) ==> start
 85090  ATATCTTTAATTTAATGGTAAAATATTAGAAT!ACG!AATCTAATTATATAGGTTCAAAT
 85148  CCTATAAGATATT
;     G-trnR(acg) ==> end
 85161  ATATTATATTATATAATATTATATATTAATAAATATTATTAATTAATTTATTTATTTATT
 85221  TATTTATTATTAAATAAAAATATTTAATAAAATAATATAAAATATTATAATTATTTATAT
 85281  ATTAATTATTAATTATTTATTATTTATTATATAAAAAGTATATAATTTTGTATTTTAATA
 85341  TAGGGTTAATTAATTAATTATTAATTTTTTTATAATAAGATAATAATATATTAAAAACTT
 85401  ATTATAAATTTATAAAATAATATTTATTTAATTTGATATTATTTTTAATCTTTCATTAAT
 85461  ATATATTTTATTATAAGTAATAATATAGTTTAATTTAATTAATATAAATAAATTACATAA
 85521  GAATAATATTATAATAATATTATATATTATATAAAGAAATAATAATTTATATTTTATTTT
 85581  TTATAAATAATATAAATATAAATATAAATATATTTATAAATATAAATATAAATATAAATA
 85641  TAAATATAAT
;     G-trnA(ugc) ==> start
 85651  GGGGTTATAGTTAAATTTGGTAGAACGACTGCGT!TGC!ATGCATTTAATATGAGTTCAA
 85709  GTCTCATTAACTCCA
;     G-trnA(ugc) ==> end
 85724  ATAATTATATTATATAATATATATATTAATAAATTATATATATATATATATATATAAATA
 85784  TTAAATAAATATTATATTAATAAATAATATAAATTATCTAATCGAAGGAGATATTTATAA
 85844  TATAATATAAATATTTTAATAAATTAATAAATATTATATTAATAAATAATTAATAAATAT
 85904  ATAAATTATAATAAATTTTAATATTATTATATAAATTAATTAAATATAATAATTAATGAA
 85964  ATA
;     G-trnI(gau) ==> start
 85967  GAAACTATAATTCAATTGGTTAGAATAGTATTTT!GAT!AAGGTACAAATATAGGTTCAA
 86025  TCCCTGTTAGTTTCA
;     G-trnI(gau) ==> end
 86040  TATTATATATCATTAATATATAAAATATAAATATATATATTATAATAATAATAATAATAA
 86100  ATATAAATATAATTATATATATATATATATATAAATAAATAATTATTTAATTTATAATAA
 86160  ATATATATAGTTCCCGCGAAGCGGGAACCCCATAAGGAGTTTTATTATTAATTATATTTA
 86220  ATAAATATTAATTATTAATTTTATATTTATAAATAAATTTATTACTCCTTCTTAATTAAG
 86280  AATAAAAAGGGATGCGGTTCCCATGGGGTCCCGCACTCCTTCGGGGTCCGCCCCCTCCCC
 86340  TGCGGGAGGGGAGCGGACTATTTTATTAAAAATATTATAATTAAATAATAATATAAATAA
 86400  TTTATAATATAATAATATATACTTATAAATAATATTTAAATCTTATTATTAATTTATAAA
 86460  TCATAAATTATTATTAATAAATATCTCTTTTAGATAAATTGAACTTATATTTATATTATA
 86520  TATATATAGATATAAATCTTAAATAAAGTAAATATATTATAATAATTATATAAATATATA
 86580  TATATTATATTAAGATAATAATATATATATATATTAATATATAA
;     G-trnY(gua)_2 ==> start
 86624  GGAGGGATTTTCAATGTTGGTAGTTGGAGTTGAGCT!GTA!AACTCAATGACTTAGGTCT
 86682  TCATAGGTTCAATTCCTATTCCCTTCA
;     G-trnY(gua)_2 ==> end
 86709  TAAATAATTTATTATTAATTATATATTATTATAAATCCATTGAAATTAATATAATCCAAT
 86769  GAATAATTAATTTAATACATAATTTAATATATGAAATTATATATATATATACTTTATTAA
 86829  AAAAAAATTATATAATAATTATATTAATATATTTATATATATAAATAAATAAATAATAAT
 86889  AATTATAATTATAATTATAATTAATTAATTAATTAATAAATAAATAATAATTTATATTAT
 86949  CTTTATAATATATATATATACTTTTATAAAAAAAATATATAAATAATTTTAAAATGTATA
 87009  TTTTTATTAATAAAATTAATAATAAAATAATTATTATCTGTATTTAATAAATTTAATTAA
 87069  AGAGTTATATTTCTATATATTTATATATTTATTTATTTATTCTCCTTCCGGGGTTCCGGC
 87129  TCCCGTGACCGGGCCCCGGAACTAATAAAATATATAAAATAAGGGTTTTTATTTATTTAA
 87189  TTAATATATATTTATTCTTTTATATAATAT
;     G-trnN(guu) ==> start
 87219  GTCCTTATAGCTTATCGGTTAAAGCATCTCACT!GTT!AATGAGAATAGATGGGTTCAAT
 87277  TCCTATTAAGGACG
;     G-trnN(guu) ==> end
 87291  ATAATAATATATATATATTTTAATTTATATATCATATATATATATATATTAAAGAAAAAT
 87351  AATATAAAAAGTATGTATTAATAATAATAATAAATAAATAATAATAAATAATTTTATTAT
 87411  ATTATATTATATTTATTAATATATTTATTGATATTTATTAATTTAAGATTATTCATTAAA
 87471  TATATAATTATTAATAATTTAATATATTTTATAATTTTTATTATATTTTATGTAAGAAGA
 87531  AACTATTTTATATATTATATATATATATATAATTTTTTATAAAATGATAAATTTTATATT
 87591  ATAAATATTATTAAAATATTTTTATAAATATTTAAATTATTTATAAAAAGGTATATAATA
 87651  ATAATTATTAATATTATATTATATTATATATTTATTTATATTATATATAATAATATATTT
 87711  ATATATATATTAATTAATAAATTAAATAAGTATCTATATTTTATATTATATTATATTATA
 87771  TTATATTATATTATTTTATTTTATTAGTTCCGGAAGGAGAATAAAAAGTATTCTAAAGAA
 87831  ATTATATATTTATTATTTTTATTAATATATTATAAATTAATAAAAAATAAATATGTATAT
 87891  ATAAATTATATTTATTATGTTTAATTATTTATAATTTATTATAATATATAGTCCGGCCCG
 87951  CCCCCGCGGGGCGGACCCCGAAGGAGTATAAGATATCTTATTTATATTTATATATAATAA
 88011  AGAATATTATTAAACTAACACCTATATTATATATATTATATTATATAATATTATATATAT
 88071  ATGAATTACTAAGAATAAATTTATAATTAGATAATATTTATATTTATTTATTTATTTAAT
 88131  TAACAAATATATTAATATTTTTAATTAATTAATAATACCTTTATATATATATATATATAT
 88191  ATATTAATTTTAATTATATAATTATCTTTTTTATTAATAATTATAAATATATTATATATT
 88251  TTATATAATAAGATTATAATTTTATAATTATTTTATTTTTTATTAAAAATTATTATTATT
 88311  ATAATTATTATATTATAATTATAAATTATTAAAGAATATATTTATTAATATTTTAATAAT
 88371  TAATATCTTTTATTTATATTTATAAAATAAGGTATAAATATTGATAATAAAGAGTAAATA
 88431  TTGTATTAATTATAATAATAATTATAATTAAGGA
;     G-trnM(cau)_2 ==> start
 88465  GCTTGTATAGTTTAATTGGTTAAAACATTTGTCT!CAT!AAATAAATAATGTAAGGTTCA
 88523  ATTCCTTCTACAAGTA
;     G-trnM(cau)_2 ==> end
 88539  ATAATGATTATAATATTTATATATATATTAATAATATTAATAAATAATTACTCCTCCTAG
 88599  CAGGATTCACATCTCCTTCGGCCGGACTCCTTCGGGGTCCGCCCCGCGGGGGCGGGCCGG
 88659  ACTATTTTATTAGTATTATTATTAAATAGATGTTCATTAAATAATTATAAATATAATTTA
 88719  TCTTTTAAATATATATATATAATATTTAAATATATATTATAAATAAATAAATAAATAATT
 88779  AATTAATAAAAACATATAATGTATATTTATCTATAAAAAAATATTAATTAAATTAATATA
 88839  TTATTACAGATAAATAAATAAATAAATATAAATAATTATTCTTCTTTAAAATAAAAAGGG
 88899  GGTGGACTCCTTCGGGGTCCGCCCCGCGGGGGCGGGCCGGACTATTTTATTTTTAAATAT
 88959  ATATTATATTAATAATATAAATA
