# Supplementary material for: Global Characterization of Fungal Mitogenomes: New Insights on Genomic Diversity and Dynamism of Coding Genes and Accessory Elements
Source: Front Microbiol. 2021 Dec 1;12:787283. doi: 10.3389/fmicb.2021.787283 (PMC8672057; doi:10.3389/fmicb.2021.787283)
Supplement: Supplementary File 1 — de novo annotation files of the 685 mitogenomes investigated in this study. Annotation was performed with the Mfannot program. [file Data_Sheet_1.ZIP › Supplementary_FileS1/NC_014489.1_Glomus_irregulare_mitochondrion_complete_genome_mitogenome.mfres]

;; Masterfile modified automatically by mfannot version 1.35
;; on Thu Dec 24 19:00:49 2020 by user pfonseca on host LGCM-PROC
;;    - Gene Totals: 68
;;    - List of genes added:
;;      atp6                 atp8                 atp9                
;;      cob (4 introns)      cox1 (11 introns)    cox2                
;;      cox3 (3 introns)     nad1                 nad2                
;;      nad3                 nad4                 nad4L               
;;      nad5 (2 introns)     nad6                 orf107              
;;      orf110               orf121               orf126              
;;      orf129               orf138               orf148              
;;      orf154               orf159               orf160              
;;      orf169               orf193               orf208              
;;      orf229               orf230               orf237              
;;      orf244               orf272               orf276              
;;      orf288               orf315               orf327              
;;      orf35                orf48                orf50               
;;      orf54                orf57                orf64               
;;      orf75                orf750               rns                 
;;      trnA(ugc)            trnC(gca)            trnD(guc)           
;;      trnE(uuc)            trnF(gaa)            trnG(ucc)           
;;      trnH(gug)            trnI(gau)            trnK(uuu)           
;;      trnL(uaa)            trnL(uag)            trnM(cau)           
;;      trnN(guu)            trnP(ugg)            trnQ(uug)           
;;      trnR(ucg)            trnR(ucu)            trnS(gcu)           
;;      trnS(uga)            trnT(ugu)            trnV(uac)           
;;      trnW(cca)            trnY(gua)           
;;
;; end mfannot
;;


>NC_014489.1 Glomus irregulare mitochondrion complete genome gc=4
     1  GTTTTCTGGTAGATCATCTTCATCTATTTCATAAGCTGGGGCAAAAGGATTAAAGTTAGT
    61  TTCCTCCTCTTCTATAGAGGGAGAGACAAAAGGATTGAATCCTAGGTCTTTTATCAATTC
   121  CTCAGTATATTTTTTAGGAGGACCTGTTATACCTAATAGCTCCTCTCTAGGCTCTTCTTT
   181  ATTAATAACTTCAATATTTTCTATATGTAGTTTAGCAAGTTGCTCACTAAAACTTCCTTT
   241  TGGGGCAGTTTCTTGAATTGCAGGGGTAGAAGGGGCTGAGCTTGTCCCACCCCCATTTGA
   301  TGAAGAAGGGGTATTCTTTGTTTGAATTAAACCTTGGGCTAAAGTATTAAGAGATAGGGA
   361  GTTAGAGTTAAGAATAGGTGGACAAATTTGGGAAGGCTAATAAAAATAGTAGTTGTGTTT
   421  ATCAGTTCTACATTTTGATTTGGAATTATATGG
;;     rnl ==> ;; mfannot: 5' +/- 50 nt
   454  AGGAAATTCGCAGCGATCTGGAATGTAAAACCAAGTATAACAAAGGGGCTACTAGGGATG
   514  ACTAGGCAATGGATCGGAATGAGGTCTAATCCAAACTGTCGAATCCGATCAAGGGTATGT
   574  TAATCAACCCGGTCTCGACGATCAAGGCCAAAAGGTGCCTCACTTACCTTGGGAACTGAA
   634  ACATCTTATGTACCAAGAGGAAAGGAAATCAACCGAGACTCTACAAGTAGTGGCGAGCGA
   694  ACGTAGACAAGCTATCTCTATCAACTTAGACAACCTCTGTTTACGTTTATGCGTAGCAGC
   754  AGGAAAATGGTAGCCTTCGGACAAAGACATAAACAATAGCTTGGAATAGCTAGCCACAGA
   814  TGGTGATAGCCCAGTGATGATATGACTTTGCTCCCTTTTGGCAGTGAATTTAATTCCTTA
   874  GAGAGAATTGGCGGCTTGTCAAGCTGCTTTTATAATACCCTGTCTATTAAGGCAGGAAAG
   934  GTGTACCATCATCAAAGCTAAGTATGTTCCATTGACCGATAGTGCAG
;;
   981  AGTACCGTGAGGGAATGTTGAAAAAGCAGGTAGTAAACTGGTGAAAAGCCTGAACTAGTG
  1041  GCTCCATAAGCAGCTGGAATCACAACAGCCATTGACTCCAACTCAATGTGTGATGACAGC
  1101  GTACCTTTTGTATAATGGGTGAATTGCTTGCCCATGAGGATTGTGAAATCCTTTATCAAA
  1161  CTGACTCATGACCAGGAATGGTCGGTATTATGAT
;; mfannot:     /group=IA3 (7.25e-32)
  1195  tagctcataatgctaacggtgaaacctaaggtgatattctctatggcaataccgtgggaa
  1255  gttgagaaatcgtaggaataggtggacaattgtagtccattagagtaattctaaaacata
  1315  ttaattaaataagattactccctttttttcaaccctgtaacgactgattcgaaagaagag
  1375  actaataaaaattggtaacacgtcagcactcaaatattccaagaaaatcatggtaaataa
  1435  ttcctaaaatttctttgagttgaaggtatagtct
;; mfannot:
  1469  AAACAGATATGAAAATTTCTGAATAATTGCAGCAAGATGATGGTGGGTGCATGGTAATAC
  1529  ACCCTAGCAAAAGCGACCTTAATTAGCCGGTGATAGTACCAACCATCAGACCCGAACCCA
  1589  GGTGATCTTGCCATGGCCAAGTGCTATTTAATAAGACTGAACGGGTGTCCTGGACGCCCA
  1649  GTTGAGGGGTGACCTTCAATG
;; mfannot:     /group=IA3 (1.44e-39)
  1670  taaatctggctcataacggtgaagcctaaggtcttagagactaaggtgataccgtgggaa
  1730  gttctataatcgtagaaacctcctccttagagatactcttgatggaggacatagtctttt
  1790  atagaaccccgtaacgactgactgaaagggaggcttttaatctaattaaaggcaacacgc
  1850  cagcacttctaggtttcagccaattatggaattagcataatatactaagtagactaacaa
  1910  agcaggaagactatgaagaacaagttcaaaatcacttagaagtaaata
;     G-orf208 ==> start /note=LAGLIDADG ;; evalue:5.6e-12
  1958  accttattattttttgatatgaaatcaccaaacccacagccagctctttcttctattcaa
  2018  cgtgaaatccttgtaggaggattattaggagatctttctatttacagagctaaagtaacc
  2078  cacaatgctcgtctatacgtgcaacaagggagtgttcataaagagtatttgaatcatctt
  2138  tattctgtctttcagaatctatgttcttctgagcctaaatggagtttatctttagataaa
  2198  cgaagtaatacaacatatgaaactcttagatttaatagccgtagtctgccttgtttcaat
  2258  tactatcgtgatgtcttttatcctgagggtgttaaaatagttccagctaacataggggag
  2318  ttattaactgcaaggggtttagcatactggtcgatggacgacggatataaagacagaggc
  2378  aactttagacttgcaactcaatccttctccagaaacgacgttctgctgctcattaaactc
  2438  cttaaggataacttctctttagattgcagtcttaatactgttaaatctacccaatacaga
  2498  atctatgttagagccaactctatggttcaattccgtgctttagtttctccttattttcat
  2558  ccttccatgctttacaaattacaataa
;     G-orf208 ==> end
  2585  ggtctattgggtagggtaagggtagggttagtatattatctgatacctaaaattggtaag
  2645  aagttgaaggtatagtct
;; mfannot:
  2663  ACTCCAGTACGAAAGTATTGGGCAATTAGGTCCGTTGCAAGGGACTCCGAAGAGCTGTGG
  2723  CAAGGGGTGAAAAGCCAATCTAACCTGGAGATAGCTGGTCTTCTGCGAAACCCGTTTTAG
  2783  CGGGTCGCCCATTTATTGAAATTAAATTCGTTACTAGACGGTACGGCACTGGAAGCCACG
  2843  CAGCTTTTGCTGCATAATCGGGGGGCTGTCATGGCTCTATCGATGGCTTCTAACCCCGGA
  2903  AATGTATAGTATACAATGATGGGCAATCAGACGTATCGTGATAAGGCGATTCGTCAAAAG
  2963  GGCAACAGCCCAGAACAGGTGTGAAGGTCCCTAACAAGCTACTGAGTGAACACAAGGCAG
  3023  TCCTCTCCAGTGTCTCTCCACAAAGTGGGCTTGGTTTCCAGGCCTATCCTTTCATATTTC
  3083  ATAAGGATAA
;; mfannot:     /group=IB (7.25e-18)
  3093  caatttggctgtatgctggaataccctgataaatgttagatggtattatcctttaccaat
  3153  aattctaatataggggcaatcagcagggaagttcaatattttaacccctcaacgaccaca
  3213  cgccaaaaccaaactacaggttacttagaagtcaataagaaatgctattcaatcctaatt
  3273  acattagtgggttagtccaagctaatggatctttttttgtgtcttcttaggttttcctaa
  3333  gggaattacatccttaacggaaaacccggcataggtagccttcgagggaccgggtttgat
  3393  aaatacctgtaatttagtatgatatggt
;     G-orf121 <== end
  3421  ct
;; mfannot:
  3423  AAACATGGTTGAAAAATCATGATATAATATTGTGGAAGCAGCCACCTTTTAGCGATAGCG
  3483  TAACAGCTCAGTGGTCTGAGCCTCCCTGTAAAAAGGGAATATTGCCTGGTGAGGGCGCCA
  3543  AAAATGTAACGGGTCTATAGTAGTTGTCTCTCTGTTCCAGCTTTGGATATGGAGGGAGTG
  3603  GCAGTTTCTTCACTGTCTCACCGAAACCCTGTCCTAGATGTAAAATTCTAGGGGTAGCAG
  3663  AATACCCAGCAAATGGAATGAAGCTTGCTCATTGAGCCGGTGGACATAGCTGGGCTAAGA
  3723  ATGCTGACATGAGTAGCCTAAAAGGAGGGTAATTCCCTCTTCGCCGAAAGCAGAAGGGTT
  3783  TCAT
;     G-orf121 <== start
  3787  TTGTAAGGTCTATACCTAGATGATTAAAGCAGCGGCCTCTAAGGTTCAGAGTAACAAATT
  3847  AGTTCCGATGAGTAACTCTTCTATAGGGCAGTAACCTTCCTTATAAGTTTACCTTCAAGT
  3907  AATTAGAGGTATACTTCAAAGAGTAAGGTTCGGGAAAGAGCCCTACAGAATCAATCTTAA
  3967  AACCGTACCCTAAACCGACACAGGTCTGCAAGTAGAGCATACTAAGGCGTAGAGATAATC
  4027  GTCTTGAAGGAACTCGGCAAAATGACCCCGTAACTTCGGGAGAAGGGGTGCCACTAATAA
  4087  GTGGCGGCACTAAACAGGGGGGCGCGACTGTTTACTTAAAACACCGGACTCTGCTAACAC
  4147  TAGCGTGGATGTATAGAGTCTGATACCTGCCCGATGCTAGATGATCAACTAAGCCGTTTT
  4207  AGGATGGCAAAGGAAGCTCTAGTCAATGGCGGCTGTAACCTTGACGGTCCTAAGGTAGCG
  4267  AAATTCTGCCCTGGCGTGAATTCTACACGCTT
;; mfannot:     /group=IB(5') (2.21e-10)
  4299  gcaaaccactatgtgctggaaacctttaaagacttaagtacctaaatggtgacaatcttg
  4359  agtatataacaataggcaatcagcaggaaacaaaaggcaggcaagaaattgtttgctgag
  4419  taggatcctcagagactttacgtggtt
;; mfannot:
  4446  CTAGTTGTTAGGCTGTTGTATCAATTTCCCTATGAAACAATTGGGTTCAAATCAAGGGTT
  4506  GTATGAATTACAATAGAAAATATGAGACTCCTAACAAATAGTAAGATATAGTCCAAACCC
  4566  TTACTTACTAGGGTAGAGCGAAATTCCTTGGCATTTAAATGATGTCCCGCATGAAAGGTT
  4626  TAATAGAGTTAAGCCGAATGTGTGGGTGACCATACATATTT
;; mfannot:     /group=IB (2.15e-22)
  4667  taacttccctatatgcgagaaactcctaaagcctttaggtactcattggatttccccttg
  4727  ccttaatggtttacgaggcaaaaattcaacttgagttttttaaaaaggaattacatcgat
  4787  ttaaaaaaacaaatagtaaaaaacctaaggatacaacaatggacaattcgcagaaaacca
  4847  ctaatctaattacttaagaagcaaactttggaaagtggataagatcagtgaggattctca
  4907  gagactatatgggaagcacctattgttctattaatagttgaagatatagtcc
;; mfannot:
  4959  TATCATCGGTGAAAGTCTATGAATGAATAGTTAACGAAGCTCCCACTGTCTCCAAGACGA
  5019  GCTCGGCGAAATTGAATTATCCGTGAAGATGCGGATTACCTCCAGCTAGACGAGAAGACC
  5079  CTTTGAAGCTTGACTGCAACTAGTTAGTGTGTAACCGCTACTAAGGTACAAAGGGAGTCG
  5139  ACTAGACGAGATACCTTGATCTTTGTAGTAGGTTTCACTATAAATGCTGGCTAGTAGGCA
  5199  GTTTGTCTGGGGCGGCAATCCTCACCTAAAGTAACTGAGGAGTCCGAAGGTGTGCTTTGC
  5259  TAGGTTGGAAACCTCTCTATGGCTATGGTGAGCCTAAATAAGCGCAATGGTATAAGCATG
  5319  CTTGACTGTGAGACCTACAAGTCTATCAGGTAAAACCCTTTCTATTTACCCCTTCATATA
  5379  TCAGGTCTCTCACGGCTAAAGTTAACCTTACCTTCTTTCTTATTTCATCACTTGTTAGCC
  5439  TTGGTTCACAGTGCAGCGCACTTGTGGAACAAGTTTGTTTTGTTTAAAGTAGTAAAGGAA
  5499  TGGAAGAAGGGGTAATTAGGTATAAAGGGTATAGGTAACTAGGGCATAGTGACCCGGTGA
  5559  TACATCATGGAATGTTCATCGATCAACGGATAAAAGCTACTCAAGGGATAACAGGCTGAT
  5619  CCTCCACGAGAGTCCATATTGACTGGGGGGGTTGGCACCTCGTATTAACGCACAATCACA
  5679  CCAAACTTAGAAGTAAGTTAAAAGTCATTTTAAACATGGTGTTAAGATTGTTTTTGCAAC
  5739  ATCGGGGCACCATAAGGATAACCTTGTGGAA
;; mfannot:     /group=IB(5') (1.05e-04)
  5770  agcacaggctgtatgctggaataccctaagaacctcagtacctttttatcgactttttta
  5830  gatcgacgtagttccttcttaaaaaagggagggtaataatcttgaggattgggcaatcgg
  5890  cagggaagcgtggattattgttcatcgcccctcaaagactacacgcctgc
;; mfannot:
  5940  ACCCTAATGGGTGATGATATAGTCTGAACTAACCGGAGACAGTTAGAATAACACAAAGCG
  6000  AT
;;
  6002  GTCGGCTCATCCTATCCTAGAGCAGTATAAGGTTCTAAGGGTTCGGCTGTTCGCCGAGTA
  6062  AAAGGGTACGTGAGCTGGGTTAAGTACGACGCGAGTCAGTACGGCTTCTATCTACTGGAG
  6122  GGAGTTGGAAGTAAGGAGGAAGCTATTTTTAGTACGCGAGGACTTAAATGGAGTGACCTC
  6182  TGGTTTACCAGTTATCAACAGCTAATAAAGCTATGGTATGGCTGGAAAGCTACGTCACGA
  6242  ATAGATAACTGCTGAAACCATATCAAGCAGGAAACTACTCCTCTATACTTCCTTTGAAAC
  6302  TTAGGGTAGACCACCCTATTGATAGGGCCTGGGTGTAATAGCAGTAATGCTTTTAGCCTC
  6362  GGGTTACTAATTGTTAAGCAACTTGGTTTTACCAGA
;;     rnl ==> ;; mfannot: 3' -20/+180
  6398  TCGTTCTGTAATCAAACCTTGGCCGTAGGACCAAAGGGCCCTTTAGGGCTCAAGGCCGGA
  6458  GGAGTCCTCTAAAAGTTAACCTTACCTTCTTTCTTATTTCATCACTTGTTAGCCTGGGGT
  6518  GGGGGGCTTAGAAACCCTTTAGCGGCATAGGTAGCCTAAGAGGGTCCGAGTTA
;     G-trnS(gcu) ==> start
  6571  GGAAAAGAGGCCGAATGGGTTAAGGCGATAACCT!GCT!AAGTTATGGGACTAAATAGTC
  6629  CTTGAGGGTTCAACTCCCTCCTTTTCCG
;     G-trnS(gcu) ==> end
  6657  CTACAAGAATCTATGATCCCACTCAATCAATAAAACCTATTGGTT
;     G-trnT(ugu) ==> start
  6702  GTCGGGTTAGCTTAATGGTAAAGCTTTCGTCT!TGT!AAACGAGGTATGGTGGTTCGATT
  6760  CCGCTACCCGGCT
;     G-trnT(ugu) ==> end
  6773  CATTATAGAACCAAGCAAATACTAGCTGCATTAAAGCACAAGATGCATTTTGGAGTTTAT
  6833  TTAACTTGTAAGAATCGTAGCTCTTGTTTCAGTTGGAGTCGTTCTATTTTGGTGAATCTG
  6893  TCCTTATAGAGATGAG
;     G-trnK(uuu) ==> start
  6909  GAGTATGTAGCTCAAAGGTAGAGCAGCCGCCT!TTT!AAGCGGTTTTGTTGGGGTTCGAA
  6967  CCCCCACATACTCA
;     G-trnK(uuu) ==> end
  6981  GTTAAAAGGTACTCTATGGGATTGGGCTTAAACTTATTATTTTGAATAGCCTTGGCTTCC
  7041  ACAGTACGCTACCTGTGTAGTCTCCTGAGTCGTAGCAGGCTGCTTCCTAAGGAGATCAGG
  7101  CCAAGGGGAGCCAAGGCAACCTAAACGAGATGTTCGTTTTTTCAAA
;     G-trnD(guc) ==> start
  7147  GGGTTTGTGGTCTAACTGGAAAAACAATTAACTT!GTC!ACGTTGAAAGATGTCGGTTCG
  7205  AGTCCGACCAAGCCCG
;     G-trnD(guc) ==> end
  7221  TGTAGTCTAGAATAGGGAGAGAAGAAAGAACAAATTCCAAGAAAAATAGGAAAGAAACTA
  7281  TAACCCTCTGTGCGCCACTAGAGGGCCCCAGTGCTATGGAACTTTCTTAGCTGCCTTACA
  7341  TACCTTTAACCTAAAGGAACAATAGAACTATGACCTATTGAGGTAAGGAGGAATAGCTTA
  7401  GCTAGTTGTACATTTAGTTACTAATAAATCCAATGTTTTACCTTTCCCTTTTTTTAAAAG
  7461  GAATTACATCGATTTAAAAAAAGTCATATCATAAAATGATTTCTATTTAATTTACCGGAG
  7521  TAACCTTTACATTTAAAGACTTCTTCAGTTCCACAATCAAGATAATAAACTTTCGGCATT
  7581  AAAAATATACCTTCTCTAAAAATATGTTATAACTTCATTTTACCTAAGGCCGTACTAGAG
  7641  ATGTCAGAACTTTCCAACTCTCCCTTGGGACTAGCTTCCAGTGATAAAAAAGGGGAAATT
  7701  AGCGATGCAAACCTTCTTGTTTCTCCTAAAGAGCTCGAGGGTAGGGATCAGTACTTTAGC
  7761  CATAATTTTCTAAGTTTTGGACTATAAATAGAGGATGCTCTGCCTTGGCAAATCCTCAAA
  7821  TTTTGGTTTCATAGATTTCATCTCGCAGTCCCTTACCATTCATACCGTAAGGATCATCTC
  7881  GCTTAGTTTCTTTCTCTCTACATCTAAGGGCTCTTAAATCAAATTACTAAT
;     G-cox2 ==> start
  7932  ATGCTTAAATTTCTATTCGATACCATTTTTATGGTAAAAGTAGCATACAATGATGCACCT
  7992  CAGCCATGGCAATTAGGATTTCAAGACGGGGGATCACCATCGATCGAGGGTATCGTAGAA
  8052  TTGCACGATCAGGTAATGTTTTATCTTGTAATTATACTACTAGGTGTTGGCTGGATGCTA
  8112  GGCTCAACAATCCGTAAGTTCAATAGCAACCATAATCAGATTGTACATAAATACCATAAT
  8172  CATGGAACACTTATTGAGCTTATTTGGACTATAACACCAGCACTTGTACTGATTGCTATT
  8232  GCTTTCCCTAGTTTCAAGCTTCTTTATCTTTTAGATGAGGTTATAGATCCAGTCATCACT
  8292  GTTAAGGCTATAGGAAACCAATGGTTTTGGACCTATGAGTATAGTGATTATGTCAATGAC
  8352  ACAGGTGAAACTATAGAGTTTGACTCTTATATGATACCTGATACAGATCTAGAACCAGGA
  8412  CAATTACGTTTACTTGAAGTTGATAATAGGGTAATTCTTCCTGTAGATACCCACATACGC
  8472  TTTATCGTAACTGCTCGTGACGTTATTCACTCTTTTGCTGTTCCTTCCCTTGGTCTTAAA
  8532  CTTGATGCTCTTCCCGGGAGATTAAATCAAACCTCAGCTATCATAAACCGTGAGGGTGTC
  8592  TTTTATGGAATGTGTTCAGAGCTCTGTGGTGTCCTTCATTATGGTATGCCTATCGTTATT
  8652  GAATCTGTCTCTCTTGAATCTTATTTACTATGGCTTTCTTCTCAAAATTCCCCCCCTCGA
  8712  GCAGCATGAGGTAATAGTCGGGAGTTTGTTAGGGGATATGAGTGCCGTAAAACCAAACTT
  8772  CTGTCATTATAA
;     G-cox2 ==> end
  8784  ATCGTTCTATGTTCAAAGAATTATTTGCCACACTGAAAAC
;     G-trnL(uag) ==> start
  8824  ACGGCTATGTTGGAATTGGCAGACAAGTGTGACT!TAG!GATCACGTGGGTAATACCGTG
  8882  AGGGTTCAAATCCCTCTAGCCGTA
;     G-trnL(uag) ==> end
  8906  TTCTGAGCTAACTTGCCATAGTTCATTTAATAAGGTTGCTAAGGGTAAGTATGTTAATCA
  8966  ACTCCTTTTTCAATTATGTTACAAAAATAGATTAAGTAACTATGGAGGATAGCTAGGGAA
  9026  GATAGGAACTCTCTTACCCCTTATTAACAGAGGTGTAGAAGTAGTAGTGAGAGCTAGATT
  9086  TAGTAATTAAGAGTATAGAATAGGGGAAAACTGTATACTATACGATGCTACTGATGGAGT
  9146  AGCCAAAAAGTAGGAACCTAAAAAGGATTAGGGCTAAAGTTAGGGTAGAGTATTCTATCT
  9206  TTCTTGCTTCCATGCTTTAAGAAATAGACTAATGAGTAGATTACAGTATAGGGAATATTT
  9266  AGAGAAGAATAGGGAAGGTATATGTGGTAACTAGCTTAAGAATACCATACCTGAACTATC
  9326  TCTTATAACCTAGCTAAATTCTTTACTTATAAACTAGTGCCCAAGTTACTATACCTCTAA
  9386  CAACTCTGAAATTGGAGCAATCTCAATTTTTTCTAGAGAAAATCAAGTTCTCTTCTCACC
  9446  ATTTGGAGTTTATCACACCCGTTATATCATTCCACAAAATCCCTTTAGATTATAGCAGGG
  9506  ATTCATACTTGATGTTTTTCTATGTAACTTTTTTAAAATCGATGTAATTCCTTTCTAAAA
  9566  AAGGAAGGATTTGGGTTACATCTAATTGTAAAGAGTCATTATTTCTTTCCAGCATTTTCC
  9626  AATATGTCCGTCTTCTGATGATATCTCTGATGAATTTCCGTTATAGGTATTTTTCAAGGA
  9686  GTAAGGGTAGGTTCGGAAGTGGAGTAGTGTAACAAACTCTTGGCGACTACGTGGTATAGG
  9746  AAACCAAACAATCAAGTAATGTTT
;     G-atp8 ==> start ;; mfannot: alternative ATG start pos 9764
  9770  ATGCCTCAACTAGTTCCTTTTTACTTTATAAACCAACTGTCTTTTGGTCTGATTCTACTA
  9830  TCTCTCTTGATCTACTTGGCTTCCAAGAGACTTCTTCCTCAACTGCTTCAACGTTTCATT
  9890  TCAAGAATATTCATAACTCTCGCATAG
;     G-atp8 ==> end
  9917  TTTTTTCTTTCTTAAACAGCCCCTGGTTGCTATTACTAGGGTGACAAAAAGAAAGAGCTC
  9977  GGAGTAATTGAATTAGTGCTGTTCAAAGAATCTACTTTAAAGGTCCACCAAAAGGTCTCA
 10037  CTTTGAACTTCTCTTTTCTTTTTTCTGTCTCCAGGTA
;     G-trnI(gau) ==> start
 10074  AGGGTTCTAGCTCAATTGGTTAGAGTGTAGTGTT!GAT!AACGCTAAGGTTATGGGTTCG
 10132  AATCCCATGGATCCTA
;     G-trnI(gau) ==> end
 10148  ACTCAATGAAATTACTATTCTATTTTTTCCCTGCTTCCCTTACCACCATAACTCAATCAA
 10208  AATAGTAGCTCACCTTGATTCCTTAAATGACTCCTTCCGTTAATCAAACTTGATAAAGTA
 10268  ATCTAGCTTTACCTAAATAAGTAAATAGATAGGCTTCCCTCCTTGACTCCTTACCTTCAT
 10328  TCAAACTAGTTAACTAAAACTTAGAATAATAAGAAATAGCCTAAAGATAGACAAGATAAA
 10388  CTAGAGGAGCAGAAGCATAGCCTAGCCAAGTTCTCTAGGTTGGTTTTTCTAGATCGATGT
 10448  AATTCCTTCTAGAAAAACTTGACTAACTTACTTATTTACTTTAGACATAATTGATAAATG
 10508  TTAATAATACTCTAAGTTATCAAGGACCTAATTAATTGTTTTATTTGTCTTTTATTTTTA
 10568  GTGGGTGAGTGTTAATGGTTAATAAGTTGGTAAAGATAAGGTGTAATGCTATAGGTTAGC
 10628  TAACTAAGCTTAGGCTAGTAGGTAAGGAGAATAGATAATTGTAGCTACTCCTTTGCAGAT
 10688  TTAATGAGAGTGTAGTAAGGGAGGGAAGTTACCTTTACCTTTTAGCTTTCCCTTACCCAT
 10748  TATAACTAAGGAGTCACCTTAATTACCCTTCCTACTTCCTTGTCACCTTCTCTATTTTGC
 10808  TAAAAGAATAAAGGATATAGGATTATAGTAGGGTAGCATAAGGGATAGTGATCCCTACCC
 10868  CTGAGCAAATGATCACTTATAAATGATTGCAAAGGTATAGACCAAAGATTAAGAATAATC
 10928  TAAGATTGCTA
; G-orf110 <== end
 10939  AAGGGAATCAAAAACTTTGTAGGGCAG
;;     G-dpo_1 <== end
 10966  GTCAGATTTAATAAATACTTTACCTTCTACTCTGTCCTTTGACCATTTGGTTACTTTTAA
 11026  GTCAAGTGTTTCTCCATTGTATAGTCCTTCAAAATCTGCTCTTGTTAAGTCGCCAGGGAA
 11086  GCCTTTGCATTTATAAACCTGGCTATCGCCATAATCTAAATAATAGACTTTGGGCATAAC
 11146  AAAGAATGCCTCTTTAAATTGATGTTCTAGTTTCATTTTGCCTAATACAGTTGATGATAT
 11206  ATACTCCTCAGGTAATTGTCCACTAATCATTAAGCT
;;     G-dpo_1 <== start ;; HMM match pos. 983,1079 score 3.5e-22
 11242  A
; G-orf75 <== end
 11243  TTC
;;     G-dpo_2 <== end
 11246  GGTATCCGAATAAAACAATTCATAAC
; G-orf110 <== start ;; contain dpo
 11272  CTAATTTTAAAGCTAATAATTTATATTCATTAATGATCATTCTTGAGTAGCTAGTAACCG
 11332  TTGCTGCTATAGGTACATTATTCCCTATTCCAAATTCTTGATTTTCCTTCTTAAAATTAT
 11392  A
;;     G-dpo_2 <== start ;; HMM match pos. 935,981 score 1.3e-14
 11393  AAGGGTGTATTTATCAGTTCTATTTATATTTAATAGTATTATAATCAGAAAGTATCCAAT
 11453  CATGGAAAGAACTATTTC
; G-orf75 <== start ;; contain dpo
 11471  CTAAAAAGGTGTTATATTTATCTAAGATTTGGGGAGTCTTAATCTTCCTTAGATGTAGCC
 11531  TCACCCTAGATTTTTCCTAGAGTCCTAATGACTTGATTAGTAAGAAGGCTCTAAGAGTTC
 11591  ACAAAACAACTCTAGTTTCCTAGACGTCTTCGGCGACATGAAGTTTCTGTAACTAT
;     G-atp9 ==> start
 11647  ATGCTAGCTGCTGCAAAAATAATTGGTGCTGGATTAGCAACCATAGGTTTAGCTGGGGCT
 11707  GGAGTAGGAGTAGGGATAGTTTTTGCTTCCCTTGTTATTTCTACAGCTAGAAACCCTTCA
 11767  CTTCGTCCTCAACTTTTCTCTTATGCAATCTTAGGCTTTGCCTTAACGGAAGCCTTGGCT
 11827  CTATTCGCCTTAATGATGGCTTTCCTTCTTCTTTATGGAACATAA
;     G-atp9 ==> end
 11872  TAATTACATTTTATCTATTTTATTAATATCTTAAAATTCCCCCCCCCCAATACCATTTTA
 11932  TTGACACAAAACAACACTAGACGTCTTCGGCGATAGTTAAAAT
;     G-orf64 ==> start /note=GIY ;; evalue:7.2e-15
 11975  TCAAGAGTTTTGACAATCTTACTTTATGCTAAAAGGATTTACTTCTCTCCATATACAGAT
 12035  AAGCCTTATATCTCTCTAGAAAATAGGGACTCTTCAGGAATATATGCTCTGATTTGTAAG
 12095  GTGACTAACAAAGTGTATATAGGTAGTTCTATAAAACTAGGACAACGTCTTTTAGATTAT
 12155  ATGCAACCTTTTTAG
;     G-orf64 ==> end
 12170  CAGATCTAACTCCCCTTAATTAGAGCT
;     G-orf126 <== end
 12197  CTAGTAAAGTATGGAAATATCAACTTTTGTTTCATAATATTGGAAACCTAGAGAAGTATT
 12257  GAAGCGGGAATAGTATTGGATTGATCTTATTTGTCCTAAGTATAATTTAAGTCCTACTGC
 12317  GGGTTCTACATTAGGGATCTCTCTTTCTGTTGAAGCAAGAGCTAAACTCAGAGCTGCTCA
 12377  TTTAGGAAAAACTCACTCTCTTGAAACTCGACAGTTAATGTCGGAAACTACATTCTGAAG
 12437  AAACTGAAGAGGATCTAATAACTCTATGTTTGGTAAAACCCATTCTGAAGAAACTAAAAT
 12497  GTCAGCTGCTAAACAAGGAGCACTTAATCCCCTGGATGATATTTCATTACTTAATCATTC
 12557  CTTTGTGGAAAGGTGAAACAT
;     G-orf126 <== start
 12578  CTAGTTTCTCGTTAAGGCATTTATGGTGATAACACTAGAGAGATACTGTGCTGTATTTAC
 12638  CTCTTGTTTAAAACTATTCATAGAGAGGACAACACTAAAGGTTGTAGTACAAGATTATCT
 12698  AGGTCTTTGCTCATGTAGTAAACACGTCAGTAAATCCAAGCCTCCCTTTGTTTATTTGGA
 12758  GTTCCCCTATTAGCCTATGGGTTTTGAGATGAAGTTTTAGCTTG
;     G-trnS(uga) ==> start
 12802  GGACGGGTGGCTGAGTCTGGTTAAAGGCGCCCCACT!TGA!AATGGGCTAATGCTTATCG
 12860  CATTCCAGGGTTCAAATCCCTGTCCGTCCG
;     G-trnS(uga) ==> end
 12890  AAATCAGACCCTCTAGCTTCTACTTTGTATCAATCATAAATATAAAGATATAAGGAAAGG
 12950  TTAAGGGAGTGACCCCTACTTGTGTCTAGTTTTCTTGGTCTAATTACTCTTCCTCTTGGT
 13010  ATCAATCAAACAATTACAACTGAAACCTTAGATGTTGTTGAGGATGCAACTTCAAGAATA
 13070  CCAATTATAGGTGGTTTTCTAAATAATATTATAGAGGCTTTTCATAACTTACATCTTTGG
 13130  TAAGTCACCTTCTGGATTTAAGAAAGAAGAGAAATAAGGAGAATTATCACAACAGAGAGG
 13190  CAGTAACTTACTTCTAAATGTTAGGTAGATAGGGGAATTTTAAGAAAAAGAGGAAAATGA
 13250  AAAGTGGTTTTACTCTCTGGTCATTGATTGCCTTTAATAATTTACTCTCTAGCTTTCAAT
 13310  TCCACGAGAAGAATAAGCATACTTTTTGTCATAGATAGGCATTCTTTATGGGGTGGTAGC
 13370  TTAATGGTAAAGCAATCTGATTGTCACTCAGAATGGACCTAGGAGGTGAAACTCTAGAGG
 13430  TCCTCATCCGGGTTCGAGTCCTGGTCATCCCGTACTTGAACATCGGATTTAGAGCAGTTT
 13490  TCTCATTGGGTCTTAGATTAAGATTATTCTTAGTCTACTAGTTTAGCTAATAGGGTAAGT
 13550  TCTAGTTTAGTTATTAACGTTAAATCAAAGTCAAAACACTCCCATCCCTATCACTTTACT
 13610  TAGTTATTTGGTTATCTTTTCTATTATTACCTTAGATTATTTTACTTAGCTGAGTCATTA
 13670  GAAAGTAGGGAGGAAACAAATTATTTCATCTAATTTGCTAGTTATTTGCTTCACTTAGTT
 13730  GGGTAGAAGATGGGTGTTGCATAGGCCTTTTCTTGTTATAGTTGCTTATTATCAGAAGTA
 13790  AGGAATTAGAAGAAAACCCCTCCACTCCAATTTTGTTTAAAATCTACTTAGTCTAATTTA
 13850  GTGTTATAAATCTCCCATCCTCTAAACTTACTCATATCTTAAGAATCTATTCAAATATGG
 13910  TAGATTGATTTGTTTCTTAGTAGTCCATTTCAATATGTTGAGAGCTCTATTCAGAGGTAT
 13970  AGCTATAAAGACTAGTATTTCATGAATTGATCCATAGATCACCCCCTCAACCTTTGAGTA
 14030  TTAATTAATCATAGAAAAATAAGAGTAGTAGTCCAGATTAGGTAAGATTTGATATGTACT
 14090  AGTTACTTATGGATAAGGGATATCTCTTATACTAGAGCTACTCTAGCTTCTCTACCTAAG
 14150  TAAGACTATCGTCAAACATATCTTCTAAATTCGACTGTATGAAGTTTATTTTCTGCTCAA
 14210  TCTTTTCCGATAATACAAAAGTTAGGGAACGTTTTGCTTTTTTCCATCAATAATAAGTGT
 14270  TGTTTTCTGGTCTCACTTAAAGTTAGCTGGGTAGTCTTTATTATCAATAATTTGTTTAGA
 14330  ATTATGGAGATGGAAGATTACTGGGTTTATACTAACCAGATTGTCTCCGGCAATGTTTCA
 14390  ATCTTTACCTTCTAGGCCTTGGGTAATAAACCTTTCTCTTAACTAGGAATAGCTGGTGCT
 14450  CCTTTTCAATTAAACTTCTAGACCCCATCGATCATTACTTGGTAAGGAAGGTAGGGTAAG
 14510  CTATAATGGGAAGCTTAAAAGGAGGGAGACACTTATTTACCTTAATACCTTTTTAATTGG
 14570  TTAGCTAGTTTGTATGGAAGCATAGGTATGATTGAAGGAATATAGTAGGTAGCTATCTCG
 14630  CTGGTAAGGGACAGAATTCTTTCTGACTTACTGCCTAGCATCTACCCTGATGACTTACTC
 14690  TTTGTAGATACGCTTTTTACTCATCTAGGAGAGGACGAGTACATCAACCTTTATGACTTC
 14750  TTAATCCAGCTTCATCAGAAACAAGTTAACTGGTGTCTTCGTGTTCCTATCCATGCTCCT
 14810  CTTATCCATGAGTTGTTTGAGAACAGTTCTAATCATGTAAGTAAATATAAACTTGCCTGA
 14870  GCTTGTTGGGAAGATATAATGCACTCAAACAATGACTTAGTATTATCAAAAGCAAAAGTT
 14930  TGGTAGTAATTGGTTGAAGTTGTATAAGCTATTGGTTGGTATAGTAGAGAGGGTAATGTT
 14990  GGAGCCCCCTGCCAGCCCCTTAGTAATTGGAGTAGCACTAGTTCTAGGTTGATAGTTGAT
 15050  AAATAGCTTAAGGCAGATAAGTATTGATAACTAGGTTAACTAGAGGTTAAGAGGTTAATA
 15110  GGTTTCTTTCTTCTTGCTTAGCAATAGAGTTAGGTTTAGAAGTTATGCAAGAGCTGATTG
 15170  AGTAGCACAGTCTACAGTTAATTCTGAGCTTATTTGGTTTAGCCATTGACAAAAAAGAAT
 15230  CAGCCACTGTATGCTATCTCATTGAGCAAAATAAGCTATCAGAATAAGTAAGTTTAGCAA
 15290  AACCCTCTGTGCGCCACTAGAGGGCCGAGTTAGCTTCATACCTTTACTAGACCAGGATAC
 15350  TAGGCTACCAAACTAAATTACCTAGCTACCTTGTTAACTTAATTAATACTTGTTAGCTAA
 15410  TTAGTTCCTTAGTCAGGTTACTCGTAAGTTAATTGGTAAGCTAAAGCTAAGTTAAGGAGG
 15470  TAACTATTTAGGAACTTTTTTAAAAAGGAATTACATCGATTTTAAAAAAGGAAAGCTAAA
 15530  TAGCTCTAAGTACAGGTTTAGAGCTAA
; G-orf288 ==> start ;; contain dpo
 15557  AGTGGACTAGTTAACTATATACCAAGGAGAAGAGAGGAGGAACTAGCTAAGGAGAACCTA
 15617  GGCTTTTCACCTTTCCTAACTAAGGAACAGCTAGCTAAGCTTGAGGCTGAATGGGAGGCA
 15677  GAAAAGAATCCAAATTCTGAAATT
;;     G-dpo_3 ==> start ;; HMM match pos. 435,673 score 7.3e-67
 15701  GAAAACATACCAGAGATAGAAACTTTAACACCTACTAAGGAAACCCCTGATTTAAAAAAT
 15761  AAAATAGCAGTAGCTGACCTAGAGGCTTTAATAAAACCTAATGGCAAAAACCATGTATAC
 15821  ATGGCTGCCTGGTACAATGGTGAGACTTATAGAATCCTAGATATTACACAATGGGGATAT
 15881  AATACAAACACAATGTTAGAGCAATTCTGGATCAGTCTTATAAATGAAAATACAGGGAGA
 15941  ACAGTCTTCTTCCATAACTTTGGAGGTTATGATGCCATTCTTTCTTTACCTGCTCTTCTT
 16001  CACTTACCTTACACTTTTAGTCCAATCATGAAGGACGGGGAAATCATATCAATAAAAGTA
 16061  TTTGGTAAAAAGAATAAACTTCTGTTAACCATAAAGGACTCAATAAGAATCTTACCTGGT
 16121  GCTCTAAGTAAATTAGCAAAGGATTGGGGAGCAGAAACTCAGAAGGATCATTTCCCACAC
 16181  TACTTTTGGAAAGATTGTATAGAAACTACCCTTAGATATTCCGGTCCTATTCCACCTTAT
 16241  ACATATTTTGAGCCTAAAAGAACAAGTCAAGCTGACTATGAAGAAATGGTAAAATTATTT
 16301  GAAAGGAAAGACTGGAACTTTCTAGGAGTTTCTAGACAGTACATTATGGGAGATGTTAA
; G-orf272 ==> start ;; contain dpo
 16360  AGCAACTTATGAGGTGCTAATCAAATACTTTGAAACTTTAATTTCCAAGTT
;;     G-dpo_4 ==> start ;; HMM match pos. 671,909 score 4.7e-88
 16411  TCCCATAGAA
;;     G-dpo_3 ==> end
 16421  CCT
; G-orf288 ==> end
 16424  TAAGGGTATATTCTGCGCCCTCCGCTGCCTTTAGAATTTGGAGAACTCAGCAGCTGCCCA
 16484  TATTAAATAAAGAGAACTTAAAGGTATATGATTTAAGTCATAACTTAGACAGTGAACTAA
 16544  GGTCTACTTATTGTGGGGGTATAGTTGATGTTTATCGGCCTCATCTAAAAGGAGAGGGAT
 16604  ACTACTATGATGTCAACAGTTTGTACCCCACGGCTATGTGCAAACCCATGCCTGTTGGAA
 16664  GACCCACGCAAGTTAACTTAACCATAGAACAATTTTTACAAGGTGAATTCTACGGCTTTG
 16724  TCGAAGCAACCGTAAGAGCACCAGTAAATGAGTATATAGGGCTACTTCCAATTAAAATTA
 16784  AAGGCAGATTAATTTGCCCTGGAGGAACCTTCAGTGGGCTATTCTTCTCAGAAGAGTTAC
 16844  GCTTTGCGTTAAATAATGGATACACCTTACTTGGAATAACTAAAGCTTATCTATTTCAAA
 16904  AAGGAGAGAATACTTTCTTACAATTAATAGAGACTTTAAATGACATGAAAATTTCTGCAC
 16964  AGAAAGAAGGTAAACCCACAATTAGGAATTTAGCTAAGTTATTAATGAACTCCATGTACG
 17024  GAAGATTTGGGATGCACCCCTCTTTAACAAAACATGAAATTATTACAGAGGAACAAACAC
 17084  AAAATATTTGCCCCCACTGGCAGCTATCAGCTAAAATAGACTTTGGAGAACTAAGCTTAG
 17144  TCACT
;;     G-dpo_4 ==> end
 17149  CTACTCCTAGATAAGGATAGGAAAGGTAGA
; G-orf272 ==> end
 17179  TAGGGGGCGGGTGTAAATAGAGAAGTATTTAGTATCACCTATAGCGAATATTCTTCAAAT
 17239  CTATAATGGAGTCCTCCCCAAGTTGCACCTAATATCGGAAGTGGTATAGTCAATCAGTTT
 17299  TAGAAGTAACTATCCACTGAGTCGTCTCAGTCTGACCAGAACCAATTTATACTTTTATAA
 17359  CTTCTTCTACACCCTAGTTCTAATCAGATATTTCCCTTGGTTCCACAGAACGCTACCTGT
 17419  GTTCCAAGGAACCTTCCCCTACTTCGGCCCTCAAAGGCGTACCTATGCCGCTTAGAGGGT
 17479  CCTATTTTACCTCTTCTGAGCCAGCATCTTTAAGGTATTTATCCTCCCACCGTGCGAGGT
 17539  TGGTTTGGTATCTAGCTAATTAGGAGATTTATAATAATATTACCCTGGTATTTTAGCCCA
 17599  CTATATTCCTCTTGTTATAGCTAGTCTCACATAATATGGCTAAGGTTTAGATTTGCTCAG
 17659  GTAATTGAGCCCCTGGTGATTATTTCTATTGGATTTTGCCCAGATACTAAAACTGATTCT
 17719  AGTCTAAATTAGGAGAGTTGATATGGAACTATGGATAGTTATCCCTCCTACCCGGATAAT
 17779  CATTCTTACTCCCACCACTACATTGAAATATCGGATCATGAAGCTCACTATTGTAGGAGA
 17839  GCAAGCAAACAAGCCTATCCCTCAGTGCTACTAACTATTACCAAATCATAGTAGCGAATA
 17899  GTCTTATTCCTCAACTAAAGTCAAACTTCTCATATACTATGCAGCTGCTGGGCTATCTCT
 17959  AAATCCTACCAAACTGGTGACTCTAAATAAGTCTAAGATTTTTGCCATTAATTGTATTAG
 18019  GTGCTGCAGAAGGAGTTCCATTTGATGAAGTTTCTTTACTTAGTCCATTTACCCCTTACC
 18079  CCTTTTAACTCTCTTTCTCATCAAAGAAGAAGTTTAGAAGTTCTACAATTTTGTTTCTAA
 18139  TTATATTCGGTAAATCCGCAGCGATTTCATAGATTGAACCCGTTATAGATCGTTTAGACT
 18199  ATGACATAC
;     G-rns ==> start
 18208  TTATGTAAGAGCTTAGACGTGGCTCAGGAGTACGCTATCTAGTGGGTTACACATGTAAGT
 18268  CATATGAAGACTTCTATTCTGTCTTCATGGCGACCGGGTGAGTAATAAATAGGAATCTTC
 18328  CTATAGGAAGGGTTGAATGCCCATAATTTAAAAGAAAGGAACTTTTCCGCCTGTAGATGA
 18388  GCCTATTTAGTAATAGATAGTTGGTGGTGGTAATGGCCTACCAAGTCTATAATGCTTAGT
 18448  TGGTTTGAGAGAACGACCAACCACAGTGGCACTGAAATAAGGGTCACCCGAAAAATGTTC
 18508  GGCAGCAGTGAGGAATATTGGACAATGAGGGCAACCTTGATCCAGCCAACTACGAAGGGT
 18568  CATACCTAATTCTGTAAAAATCCTATCGGAGAGGAGCATAATGAGTTAACTCTCCTATCA
 18628  GTCCCGACTAACCTCGTGCCAGCAGTCGCGGTAATACGAGGGGGGCTAGCGTTATCCGTC
 18688  TTGAATGGGCCTAAAGTGTCTGTAGGCTGCTTGTAAAGGTAAAAAGTATTACAACTAGCA
 18748  AGCTAGAGTGGAATTGGGGAATCAGGGAACTCCAGGAGTAGGGATAGAATCCGGTGATCC
 18808  CTGGAAGACCGCTATGGCGAAGGCCCTATTCTAAGTAACCACTGACGCTGAGAGACTAGA
 18868  GTGTGGGGAGCGAAGAGGATTAGATACCCTCGTAGTCCACACCTTAAACGATGGAGGCTA
 18928  TAGGTTGGGATTCTTCCTTTAACTCAATTTAAAGGATAATTCTCATCCTAGAAGCGAAGG
 18988  CATTAAGCCTCCCGCCTGGGGAGTATGAAGGCAACTTTGAAACCCAAACGTCTAGACGGC
 19048  CTTAAAGACCAGCAGTGAAGCATGTTGTTTAAATCGATACTCCGCGAAAAACCTTACCAC
 19108  TCCTTGTATGTTACACAGGTGTTGCATGGCTGTCTTGAGTTCGTGCCGCGAGGTGTCAGG
 19168  TTAATTCCGCTAACGAACGAAACCCCTCCTGTTAGTTATACTTACTTTCATTTTAACATA
 19228  AACTACACTATTAATGAGCTTCAAAAATTGTTTCCACAAACTAATTTAGTAGCCTAGTAG
 19288  CTACAGTCTAGACTCTTTTGAAAGTCAATCTAATAGGGTATGGTACTAAAAGTGCCATTA
 19348  ATTGGGGACGGCGACAAGCCCTCATGGCCCTTATGGAGTGGGCTATAGTAACGTGCCACA
 19408  AAATCTTTAACAATGGGAGACAATGGTGTGAGCCGGAGATAATCCCGAACGAAAGATAAT
 19468  GGTTCGGATTGTAGACTGAAACTCGTCTTCATGAAGAAGGAATTGCTAAGTAATCTGCGC
 19528  ATCAGCACGGCGCGGTGAAAATTACTTTTAAGGCGCACTAATTGTCCATCAGGCGGGGGA
 19588  AGTTGAAATCATCGGAAACTTTCTAAGCTTTTCTAGCAGTTTAGGGAATTCTCTTTGCTG
 19648  TTAGTAAGAGCCTCTGGGGAGTCAAGAGATTTTGGCGACTTCTGTTAAGTTGTAGCAAAG
 19708  TAGGGCTAGAGGAATCTGGCCCTGAAATGAATAAATCGGCCCTTTGGGCCCCCCTTTCTC
 19768  TTAAAGATATAGGTGAAGACCTATTTTATAGGTCATTTATGATAAGTAAAATCAAAACCA
 19828  TTCTTTAATGAAACATTAGATATTTGACCTATCTAGGATATCTAAAGATCAGGTTAGAGC
 19888  TTTTTTAAATAGAAAGGCTCAAGATAAACTAACAGGGGGTATTTACCTTTGGGTAAATCA
 19948  AAATAACGGTCATTTTTATGTAAGTTCAACTCTCAATTTCTACAATAGAATGGCAGGCTA
 20008  CTTTTCTCTTTGTGGTGCAACTGGTATAATTCTCAATGCTTTAGTTAAATATGGTAATAA
 20068  TTCTTTCACCTTAGTTCTTTTCATTATTCCTAATGCAAACAAGGAAGGAGTTCTTAAGTT
 20128  GGAACAGTTTGTTTTGGATACTTGGAAACCAGAGTACAACATACAACTCAATGCTATTTA
 20188  TTCGGCTGGAAGGATCCTTTCTGTGGAACACAAGAACAAGATTGCATTTGCTAGGGAAGG
 20248  TTCGATTCATACAGAGGAAACTAAGGCTAAAATAGCTGCTTCTCTTACAGGGGACAGAAG
 20308  CCCTAGATTCAACAAAGGGACTCCGGTATACCTTTACGAGGTTCATTCTACCAAATTGGA
 20368  ACTCAGTGCTACTTTCCCTAATAGATTTAGAGCTGCTGCATTTCTGGATGTTCCTTTTTA
 20428  AAAAAGTTCCTGCCTCAACCCTTTTTAATCGTATCAAAAATCAAACTATTTTTCAAGTAA
 20488  AAGGTCTTTCGTATATTCTTTCTAAAGATAAATCTCTAACTAAAATTAAGGATTAAACAA
 20548  AATCCAAAGAACTATCCATCAGGCGCTGGAAATTGGCCCCGGACAAAGCTAACTAAATTT
 20608  GATTAGGAACAGTGTGTATTCCACTTATTCTTAGTTAAATCTCTGGTTGGTTAGTAGGGG
 20668  TTGGTAACTGGTGTTAAGTTGTAGTAAGGTAGCCTTCAAGGGTCCGGGCCCCCCAACAAA
 20728  CATCTT
;     G-rns ==> end
 20734  TTGCTAGGTT
;     G-orf160 ==> start /note=GIY ;; evalue:9.9e-20
 20744  TATCTACAATTTTGATTTGATTCTAAAAGTGAAATAATAGGACTTGCACGCCGATTGTTC
 20804  AAATTGGGGTTTAATGGGGGAGTTTACTTTTGGTTAAACACTCAGAATGGTAAAATGTAC
 20864  ATTGGATCTTCTCTGAACTTGTCCAAAAGATTAGCCAATTATTGGGAGACTAGTCCAAGA
 20924  TGTACTTCCATCATTCGTTCAGCCCTCCTTAAATATGGACATGAGTCTTTTGTACTTATA
 20984  GTAGTGTTCTTGAACTCTGTCAACAAGGACCAGATTTTGGCCTTAGAACAGAATGCTCTT
 21044  GATACTTTTAAACTAGTCTACAACGCAAGTCCTTTAGGCTTCAAACATTCTGATGAGGCT
 21104  AAAGAAAAGAATCGTCAAGATACTCTGTCTAGGGGTTGGAGAGGCAACCTACATCCTAGT
 21164  TATAATACTGGCAAACCTGTATACCTTATCGAAGTAACCACGTGTTTCTTTAGATCGATG
 21224  TAA
;     G-orf160 ==> end
 21227  TTCCTTCTAAAGAAATTCCGGATTTAAACTAGCTGTAACCTTTCCTAATATTGGACGTTG
 21287  TTCTACCGCTCTGGCTATTAATCGAAATACTGTAACCAGACGCATTGCCTCTAAACGTGT
 21347  ATTTAAATATAATGATTTATCTTACTTTCTGTCTTTTGATCTTCCTCATCTTCTTTCATT
 21407  TGATTTACCTCCTCTTTTAGATTCTTAGTCTTCTTACTAGTTTCAGTTCCTTTTTTCTTA
 21467  GATTCAAACACCTAAGGAGCCCACCTCCCCCTTGAGCCCTAAAGGGTGTTCAGGTTTGTG
 21527  AACAAGGGGAGCCAAGGCAACCTCACTTCTTAGGTTCTCCCTTTGATAAATATTAAGATA
 21587  CTGGTGAAGACCGGTTTTATTGGACATTTATGATAAGTAAAAATCATTGCAAAAGACA
;     G-nad5 ==> start
;     G-nad5-E1 ==> start
 21645  ATGTACCTTGCTATTATTGTTCTACCCCTCCTAGCTTCTATGGCCTCTGGGCTTTTAGGT
 21705  AGAAAACTAGGTACAACAGGTGTTCATATTTTGGCTTGTTTAGCAGTGGTCCTTGCCTCC
 21765  TTACTAAGTTGCGTAGCATTCTTCGAGGTAGCTTTAGCTGGTTCCTCAGTTACAGTTTCC
 21825  TTAGCTACCTGGTTAGATTCCGAGCTGCTTGACCTATCTTGGTCCTTTCTGTTCGATAGC
 21885  TTGACGGTTTCAATGCTACTCCCTGTGCTAATAGTTTCAGCACTAGTTCACATCTATTCG
 21945  ATAGGGTATATGGCTCCTGATCCACATCATCAGCGTTTTTTTGCCTACTTATCAATGTTT
 22005  ACATTCTTCATGCTGCTCTTAGTCTGTGGAGATAATTTTCTAGTAATGTTCATTGGT
;     G-nad5-E1 ==> end
;     G-nad5-I1 ==> start /group=IB (1.69e-21)
 22062  tggttcctctcagcctacctatgtcgtaagatgtatggttaaatatcactatatactgga
 22122  atatcctaaaacctaatttaccttgatggtaacaataattaggatgtaaaatggacaatc
 22182  agtaggaaaccgtataagaatgggttcctcagagactaaacgtgatgcccctggtatata
 22242  tcagggtgatgatatagtccgttcttatattgaaagatataaggttctagggggcttgtt
 22302  tggttttctttctagcataaaactctgttaaattattcaattagccaattggttttttac
 22362  caacacatagatattattctaagaaaagtaagaatataaatgaaactatcttctttttta
 22422  aatttagatgatgtctatgctagtagacctaaggctcattataatactagattagttttt
 22482  gatcactaaacttttactagatgatgtaattccttcctttttaaaaaagttcctaaagaa
 22542  aaaccttcagaatatttaactgaaatgaatgatggaggtaaaaatacttatggtgattta
 22602  ttactccatacaaatagttatactttagaagaagttgaattgttagtatctgtattaaat
 22662  caaaaattgaattagtatgtactctgagtcaaagaagaccaaatcaatgggctattttaa
 22722  ttcctaataaagttagagcattagtctctatttatattcactcttcaatggaatatcaaa
 22782  ttagtgaataatcttttattcaaatatatgttccctatctcctagaaaacg
;     G-nad5-I1 ==> end
;     G-nad5-E2 ==> start
 22833  TGGGAGGGTGTAGGTATCTCATCCTATTTACTCATCAGCTTTTGGTTTACTCGAGTACAA
 22893  GCAACTAAATCAGCTCTGCAAGCCATCTTGGTTAACAGGGTAGGGGATTGGGCTTTCTTA
 22953  ATAGGTTTATTCGGCTTATTCTGGCTGTTTGGAACTCTAGAGTATTCCACTCTATTTTCT
 23013  ATCGCTCCAATGATTCATGAGGCTTTATTTACTCTAATAGCTTTAGGGTTACTAATAGGG
 23073  GCAATGGCGAAAAGTGCTCAAATAGGTCTTCACACTTGGCTTCCTAACGCAATGGAGGGT
;     G-nad5-E2 ==> end
;     G-nad5-I2 ==> start /group=IB (1.42e-19)
 23133  tggtttaccttggcttgttacgacggtacgttgccctatgtaccaagaaaccggagaagg
 23193  ctctccttaaatttctctatatgcgggaacatcctaaaactatttgttccactcaaaagt
 23253  tatttttgttcggaaaaatccaaatggtaggacaattcgcaggaaacaataatgaaatat
 23313  aatcctcagagactaaatgggaaacattaaatattatcgattcaacattcaaatattggt
 23373  tttacagaaccctttagcggcataggtagcctaagaagggaaggtgatgaattgtttatt
 23433  cttaataagaatggttatttagaatttaaagtaactcaatctacttaagagttatgaagg
 23493  atataatatgactattaatttagataaattgcattacaaatattctttaaagcttagggt
 23553  gggcttaaccgaatcaaagattgaattaataaaatgaatcgataattttaatgaagatat
 23613  agtccgaacagttatgaaaataactgcgtatactccttcaaggaggagtctcaacacaat
 23673  ttg
;     G-nad5-I2 ==> end
;     G-nad5-E3 ==> start
 23676  CCCACTCCTGTATCAGCCCTTTTACATGCAGCAACCATGGTTGTAGCTGGTGTATTCTTA
 23736  TTTCTCCGAATTTCTCCTTTGTTAGAGTACAGTGAAACGGCTCTGTTATTACTTCTTTGG
 23796  ATCGGATCTTTGACAGCTTTCATGGCGGCTACCACTGGTCTTTTCCAAAATGATCTCAAA
 23856  CGAGTGATTGCTTACTCAACTTGTAGTCAATTAGGTATGTTAATGGTGGCTTGCGGTCTA
 23916  TCTCAATACAATGCTGCCCTTTTTCATTTAGTAAATCATGCTTTCTTCAAGGCCTTGCTT
 23976  TTTCTGTCAGCAGGTGCAGTAATACATGCTCTTAACGATGAACAAGACCTTCGAAAATAT
 24036  GGAGGATTGGTTACTTTATTACCATTCTGTTATGTTCTAATGTTGATTGGATCATTCAGC
 24096  TTAATGGCTCTTCCTTTCCTAACAGGCTACTACTCTAAGGAGGTAATTATTCTATCCTCA
 24156  TACGCAGCATACTCTATAAGCGGACATCTGGCATATTGGATCTCCACAGTAGCAGCTACA
 24216  TTCACAGCTTTGTATTCTGTTCGTTCCCTTTATTTAACCTTTCTAGGTCGTCCTAATGGC
 24276  CCTAAAGCTAATTACCTTTCTGTTCATGAACCACCTTTGGTAATGGCTCTTCCCTTAGCA
 24336  ATTTTAGCTCTCTTTAGCTTATTCTTTGGTTATGTAACCCAGCAGCTCTTTGTAGGACCT
 24396  GGCTCAGCCATCTTTGGCAATGCCTTATTCCAGCATCCTAACCATATTATCGAAGGTGAA
 24456  TGGTCTATTCCTTTATTGAACAGAATTCTGCCTGTAGCAGGTGCTCTATTTACCCCACTA
 24516  CTACTCATAGTTCTTTATTCTTATTTCCCTGGTTTCTTAATAGGGCTACTTTCTACCAAA
 24576  GTAGGTAAGGGATTCTATCGCTTTTTCAACCGAGCCTATCTTTTTGATGGTCTCTACGCA
 24636  CGGTTAGCAGCCCTATTCCTTGAGTTTGGCTACACAACAGCTAAAACGGTTGATAAGGGG
 24696  GTACTGGAGCTATTAGGTCCCTACGGCTTAACTAACCTGCTAAGTCAGACCGCTCGTAAT
 24756  TGGGCTAAATTGGACACTGGGTTCATTCCTCATTATACTCTTCTAATGTTAATAGGGCTC
 24816  CTTGCCTTTATCATATTTGTCTTTTACCTCCCAGATCCTCGGCTTTTCTTACTTTGCCTA
 24876  ATATTAGTCATCTTACTCACTTAA
;     G-nad5-E3 ==> end
;     G-nad5 ==> end
 24900  TTTACTTTATTTTCTCTAGAGGCAACATCCGCCACGGTCTACGTAGCAGGAACTGCTTCG
 24960  ACTCGTCACTTAGAGAAAATCAACTTTCTTAAAATTCCCCTGTAGTCTAACCTTGAAA
;     G-trnL(uaa) ==> start
 25018  GGTTTTGTGAGGAAACTGGTAGCCCTGCTGAATT!TAA!AATTCAGTGCTTAGTGCATGC
 25076  GGGTTCGAATCCCGCCAAAACCA
;     G-trnL(uaa) ==> end
 25099  TTATAGCAAAGAGGTTCATATTCTTTATACCTATTACTCTTCTAAAAGATATGACAGGAA
 25159  ACCTGTTATTAGAAATCACTGTATAGCCTTTGGCAACATTATAAAGAACAGGGTAACTCC
 25219  TAGGAAAGGATTCACTTGTAGGTACTCTTATACCTTATAGGGGAGTAACAGTAAGGAGTA
 25279  TCTTTCTA
;     G-orf193 ==> start
 25287  ATGTATTTAGCAATGATTTGTGCAATGGGAAGGAGAAGAGTTACCACCACTTGATCACCA
 25347  TTTTCATCTGGATTTACTTTAGTTAAATTAGAAGGGTCAGAGCTAAAGGGTTGAGCAGAA
 25407  GGATTAGGAGAGGAAGAAATATTAGTTATTAAGGCTCTACAATCTATAACAGAAGGCCCC
 25467  TCTTCACCACTTGTTCCATTAGAAGGAGTTTGTGCTTGGGTTGTTGTGCCTGCTTGGGCT
 25527  GTACTAGAAGGGAATGAAAGGGTAGCACCTAATGAAGTAGCCACCCCGCTAACAAGCCCC
 25587  TGGATAATAGGAGTCCAATTAACACCCAAAGGTATTGACGTTGATTGTGTAGTTGAAGAA
 25647  CTTTGAATTGCTTGTACTACCTCCTTAAGGCCTGCATTTAGGTCGGAACTCATAGAATTG
 25707  ATTGAATTAAGGAGTTGAACATTTGTTACAGTTCCAGCCCGTTTACGTTCTAATTTAGCC
 25767  TCGTGACGTAAGGATGTTTTTGCCTCTACATTAGCTTGAGAAGAAGATATTGGCAGAGCC
 25827  TGAGGTTCAGGAAGACTAGTTACATTAGTCACACAAATATAA
;     G-orf193 ==> end
 25869  GTAGAGTCAGTAAGAGGACCTAACCCATCACCAGATTGGGCCTCAAAGTTCTCTATTAAA
 25929  GGTTCTAGTCTATTCTTGAGTTCTACCAAATTAGGAAGAATACTTGTTAAGAAAGAACTT
 25989  CCTAAGGTTCTACGTTGTTTGTTTTTCTAGAAGGAATTACATCGTCTTGAAAAACTCCAT
 26049  TAGAAAATTGAGGTTGGATTAGTACAGAAAAGATTTGATCAGAGTCAGAATGAAGACTAC
 26109  ATAAAAGCTGTTCAAGTTTTTCCCAGAAGTTAGCTGAATGGATAGAAGGTAAGAGATTCC
 26169  AATAGCTATTTCCATCACAAGGAATGGGACTACCTGGTTTTATTGGAATAGCTGAAGAAG
 26229  AAACAGGTTGAGGAATAGTAGGACCTTGGGCTGAAAAGATCAGAGAAGTCTTATATTTGG
 26289  TCAAATGTCTTTTCCTAACTTTTTTAGATCGATGTAATTCCTAACTAAAAAAGGAAAGGT
 26349  AAGAACTATGGTCAACTAACCTTTTACAGCAAGGAAGGGGTTCTAACTATAATCAACCTT
 26409  ATAAATGGTAAAATGAGAACTCCTAAAATAGAGGCTCTTTATAGTGCTATTAATCTGGTA
 26469  AACTTACAAGGTTATCAATCAGATTCTATTCCTTTACTTCCTTTAGATACTACTTCTATT
 26529  GGTTCAAATAGTTGGTTCTCAGAACCCTGAGGGGAACTCCCGCAATAATCATAAAAGGTA
 26589  GCTGCTATGAACTAACCCCTGCTCGAATTTAAATTGGGTTGAACCGTTAGGCTTCTTGTA
 26649  AAGGCAAAGATCACCTAACAAACAACCAAAAGAACCTCTCTTACCTTCTAACGTCTACTA
 26709  AGTAATATAAATTGATTTATTAAATGAGGTTAAAACACCAAACCCTTCAAAGATCAAATT
 26769  GTCACTGCCGATCTGGAAGCAATAATTGAACCTAAAGGTTATAATACTAACACTTTAATA
 26829  GA
;     G-orf48 <== end
 26831  TTAGCTTGTTTCTTTATACCAAGCAGCCATATAAATTGGATTATTACCTTCTAAAGTAGA
 26891  AGGTCTAATTAAAAAACAACCATCAGCATCAATAAAACCAGCTAACCAAGAATCAGAAAT
 26951  TAGTATTATGATTAGTATTAACCCAAT
;     G-orf48 <== start /note=LAGLIDADG ;; evalue:3.5e-10
 26978  CAATTAAAAAGTATAATTTATGAATTTTTGGCGTTCTCATATTACCATTTAATAAATGTA
 27038  TTACATTAATTAATCCTTTTAAAGGAGATATAGTTAATACACAAGCATTTTCTTTTAATT
 27098  TAATTCTAATAAATCCATAACCTAATTAATCTAATAATTTATCAGCTAAAGTTTTGCTA
; G-orf54 <== end
 27157  TGTTTCGAATTGTAG
;;     G-dpo_5 <== end
 27172  GTTAGGTTTGTTATCTATCTGAGCCTCCACTTTCATAGTATTTAGTTGGGTTATTAAATC
 27232  TCAAAAGGTATTCTTCCCTCTTTGGAATTGATATGCTTGTTCTATGTA
;;     G-dpo_5 <== start ;; HMM match pos. 821,855 score 3.4e-07
 27280  AAGCAAAGTTCCTCTGAGAAATCAAGGAGCCCTCTTACTCTT
; G-orf54 <== start ;; contain dpo
 27322  CTATAAGTTAAATTGGGGGTAAAGCACTTAGAGAACCTAATTAGAATTGTATTTAGAAGT
 27382  TCTACTTTTTTTTGTTTTGAATTATTTTAGAAATCCGCAGCGATTGGAAATATTCTATTA
 27442  CTATAATTACAATAGCCGCTTTGATAACCTTACCTTGGCATCCAACCTTGTGAACGTGGG
 27502  GTGTTTCCTTGAGGCTCCTCCCCTTCGGCCCTTGAGCCCTAAAGGGTGTTCAGGTCTGTG
 27562  AACAAGGGGGCCAAGGTTAAGAGTGGCAAGTATTTTTATACCACCTAAGCTCATCATTAC
 27622  AGCT
;     G-cob ==> start
;     G-cob-E1 ==> start
 27626  ATGAAGCTGGTAAAAAGGCATCCTTTAATCGCCTTAGTTAATAACTATCTTATCGACTCT
 27686  CCCGCACCCTCTAATTTAAGCTATATTTGGAATTTTGGTTCACTTTTAGGAACCTGTCTA
 27746  GCCCTACAGATCATAACAGGGGTGACACTTGCTATGCATTATATTGGATCAGTAGACCTT
 27806  GCTTTTTCTTCTGTAGAACATATAATGCGTGATGTAAATTCAGGTTGGCTGATTCGGTAT
 27866  TTACATAGCAACGGTGCAGCTTTCTTTTTCATTTTCGTTTACATCCACATGGCTAAAGCC
 27926  TTATACTATGGCTCATTTAGAGCACCTAGAATCCTACTATGGTCAATAGGAGTAGTTATT
 27986  TTTTTAGTTATGATCATAACAGCCTTCCTAGGT
;     G-cob-E1 ==> end
;     G-cob-I1 ==> start /group=ID (1.24e-36)
 28019  ataacgtgcctaaaatggttaaatagggatgacaattagtagttttataattgatttgga
 28079  ctaaagttcatatttaatcatagtcttacctggaggattgggcaatctacacagaaaaac
 28139  aattcagtagggtaaaatacctttaccgaggtattggagaggatctaaaatctctctggc
 28199  gacattagtgaaaacggttaaagagaatacttctttctccagaccgtcggttatgtgtat
 28259  aatcgcgacagactgggtcactaatgggtatctgtaaggatgcttaatgtacagtcgaat
 28319  tttccagcaaatttatgctcacaaggcctcaagagatgtttattagaaagagtaaaactc
 28379  ggggattaataagctgatgaggtacaggggagataagctagaagtaaatattctatttat
 28439  gcttatcttcggaaaaattg
;     G-cob-I1 ==> end
;     G-cob-E2 ==> start
 28459  TACGTGTTACCTTGGGGACAAATGTCTTATTGGGGT
;     G-cob-E2 ==> end
;     G-cob-I2 ==> start /group=ID (1.77e-36)
 28495  aattttttattgcccaaaatggtgatttcttttcttacattttcccaggtaattcccttc
 28555  taagtcaaattaccaaatgaaacctaatacgaccctaccacgacatatttaattctccaa
 28615  gaacaagagctataaagcgtattggccctcataattaggagatgctgaaaaatatctatt
 28675  aataagacaggtgctatcaatcaatattgaatttacattagcaaatctatggtaaagtcc
 28735  tatttacattctagtatgaagtataaatttggtcaaattttctagaaggaattaaatcaa
 28795  ctaggaaaataagtaaaagaaaacatcatagttaagaatttcaattattcggcaatttac
 28855  acagaaaacgagtagtatatgattcttagcgatactgatgaaaacggtcaaaaaatagtt
 28915  ctttagtctaaggatattcaagaccgtcggtgatgtgtagcatcgctacagactggttca
 28975  tcggtgggtggctgctgcctgaaagacccgagaaactgttcatactaacatctaaaatta
 29035  ataaagagtgataagatacattaagacaattagatggaactccgtatttaagaagtaatt
 29095  atttaaggatatattaacaaatgaatttgctctattagagatgatttcaccttttgattt
 29155  attatttacttattgtgaaagcacagatgttgtattatggagagtaaatttaccctcaaa
 29215  tgttggagtttcaagattttctcctttaattagttcaatagtcaacctatcaattcctat
 29275  taagggtattgttgttggtttaattttatgtacaaattcttttactattcaagaagttgt
 29335  tctgctactaaatgtgcttatgattaagtatcggttgaattgtacacttagatagactaa
 29395  atcaaatcaatattagagaggattctatgaataccttacaaacaattgtgttaccttata
 29455  tggttccttctatgttatatcaaattggtttctaattaatttatcggtgtttttcaggcc
 29515  tatgctgcttaatgtacagtcggaatctctgcatttgctccaaggttctctttagatctt
 29575  cataaggatcaatttgtaataaataaagagaatacaggtatttcgcttttcttttcattc
 29635  aaacaaagcctgtttctagcgaagcaatttagaatgagggaaatagtagaaataagagat
 29695  ttg
;     G-cob-I2 ==> end
;     G-cob-E3 ==> start
 29698  GCAACCGTAATAACTAACCTCCTTTCGGCTATACCTTGGATTGGAACGGACCTTGTAGAA
 29758  T
;     G-cob-E3 ==> end
;     G-cob-I3 ==> start /group=IA (2.79e-24)
 29759  tccctcatctaccagttatctctctatttattctagctattttagctggttccacagtta
 29819  caaaggaaccgactattggaagtaatccaattttagagccccatcactccacaaagctga
 29879  ataggtaaaagagataattgaagatacaaatgagttccattaagccgagaggcttattag
 29939  caaatagggtgaattgcaagaatctctctaagtatagagacaacttgcagcgaagcgtat
 29999  atcagtgttttaatagatgtacgaacgttcaacgactaatcggtgagccgcactagcaat
 30059  aatccggacacgagtgccctactaccaactaattattctggtagatgacatagtctaatc
 30119  ttgctagtgatagtaagaagatatagttaaatgctatatcggtaataatcatg
;     G-cob-I3 ==> end
;     G-cob-E4 ==> start
 30172  TTATATGGGGAGGTTTCAGTGT
;     G-cob-E4 ==> end
;     G-cob-I4 ==> start /group=IB (3.65e-10)
 30194  cttactggcaccacaaaatagtgatatcttgttgcaaatcctgcttattgctggaacatc
 30254  ctctattttaggagttggatacgttcctaatcttaattatcaaaacgtgaaaaagccaac
 30314  aacaagaggacaatcagcagtggttaaaaattagagtaattttgaagctattcagagatt
 30374  aaatgcaggagatctagtatttgcctatttggtaggattaatagaaggtgatggatggtt
 30434  tattgttaataagaatggtaagtatgttaaataggaattgaaaaggatattagagatgtt
 30494  caattattattagacaaaaagctccattaaaattcatgggttgtttttcttaggttccgt
 30554  gtttctttagatcgatgtaattccttctaaaattaacaatatgtattatggcttaaagaa
 30614  cttcgtaatattcctagatatgccaatcaaattaatatcctatttaaccattttattcct
 30674  tcaaataaatactagatcgtgatataatccgaacagttatgaaaataactgcgtgtaatg
 30734  aaaagtagttttattaaactaccggagttaccaacataattg
;     G-cob-I4 ==> end
;     G-cob-E5 ==> start
 30776  AAGTAATGCTACTCTTACCCGTTTCTTCAGTTTACACTTTTTATTACCTTTTGTGTTAGC
 30836  GGCATTAGCCTTTATGCACCTAATTGCTCTTCACCAAAATGCTTCCAATAATCCTATGGG
 30896  AGTGAGTTCTAAGATGGATCGTGTCCCTTTCTATCCTTATTATGTGTTCAAAGACATAGT
 30956  GGGCTTTTTTGTTTTCTTCCTCATTCTATCTATCTTTGTTTTCTTCTTCCCTAATGCTCT
 31016  GGGTCACCCAGATAATTCAATACCAGCTAACCCTATGCAAACCCCTATTTCTATTGTGCC
 31076  AGAATTCTATCTTTTACCTTTCTATGCCATCTTAAGAGCAATCCCTAATAAGCTCCTAGG
 31136  TGTAGTTGCTATGTTAGCTGCCATCTTTATTCTTTTCTTACTTCCTTATCTTGAAAGTTC
 31196  TCGAGTTCGATCTTCTGCTTTCCGACCATTCATGCGTATTTTCTTTTGGCTGTTTGCTGT
 31256  TAACTTCTTACTCCTTATGTGGATAGGAGCAAATCATCCTGAACCTCCTTTCATTCTTTT
 31316  AGGACAACTTTGTACAGCCTTTTACTTTGCTTATTTCTTAATTTTAGTTCCGCTTATAGG
 31376  TCTTATTGAAAACACACTTTCTGATCTTGGTACTATTAACCCATCTAAAAATACCCCCCA
 31436  GGGAACATAA
;     G-cob-E5 ==> end
;     G-cob ==> end
 31446  CATTGCAATTAAATAAATAAATCGGGGCAATTACATCCCTAGGATAACTTTCAGAGCTTT
 31506  TCAACAGAGGCTGTTCTTAATTATGGGAATATACAGGAGGAAGGTAAATTCGTAGTAGGA
 31566  AGTGTTACATTTAACAAGGTTATTATTCCTTTCTTTATTTTTTCTCTTTTTAATTCATTT
 31626  TATTGGTTATGTTAAATCCCA
;     G-trnV(uac) ==> start
 31647  AGGAGATTAGCTTAATGGAAGAGTGGGTGCCT!TAC!AAGCACAAGGTGGCAGTTCGATT
 31705  CTGCCATCTCCTA
;     G-trnV(uac) ==> end
 31718  TATTCCTTATTTAATAATACATATGTTTAAGCTCTGCTTGTCCCTGGTTTCAAAATCTAA
 31778  GAAGTAAATTGAGTTAATACAATATTAAAAAC
;     G-nad4 ==> start
 31810  ATGCTTACTGTATTGCTACTTATTCCCCTTATCGGAGTTATCGGTATCATCCTGGGATGC
 31870  TCTAATGAAAGACAGAGTAGACAAGTAGCTCTACTAGTTTCATTAGCTAACTTTGCACTA
 31930  TCCCTTGTACTCTGGGGTGAGTATGATGGCAATTGCAGCCACTTCCAGTTTGTCCAGGAT
 31990  TGGAGTAGTGTAACATTCTGTCACTTTATCATAGGGCTCGATGGTATCTCTCTGTTCTTC
 32050  GTGCTTCTGACTACCTTCATAATACCTACTTGTATCCTTGGTACTCCCAACCTAACCAGT
 32110  AACCAATCCGGTAATATTTCCGCTGTCAAATCTTTCTTGATATCGCTACTTGTGATAGAG
 32170  ACACTTCTAATCGCTCTGTTTGTGGTGCTTGACCTGCTGCTATTTTACATATGTTTTGAG
 32230  AGTGTGCTTATCCCTTTATTTTTAATGATAGGTATATGGTCTCATAGCCAGCACAAAGTT
 32290  AGAGCTAGCTTCATGCTATTCTTATATACTCTGTTTGGCTCCCTATTCATGTTATTATCC
 32350  TTTATTGCCTTATATATGTCCATAGGCTCAACTGATTATCAACTAATAGCTACTAGCTGT
 32410  ATTCAACCAGAAATTCAAAAAATATTGTGGTTAGGAATCTTCCTAGCTTTAGCTATCAAA
 32470  ACACCTCTTGTCCCTTTTCACATTTGGCTGCCCTTGGCTCATACGGAGGCTCCTTTAGCC
 32530  GGTTCCATGCTATTAGCCGGTGTAATATTAAAGATGGCTACTTACGGTTATTTACGAATT
 32590  CTGCTTCCTCTTTTCCCTGAGGCCTCTTCTTATTATACCCCTTTAGTATACACCTTGTGT
 32650  ACGATTAGTATTATTTATACCTCTCTAAGTACCCTGCGTCAAATTAATCTTAAGAGTATT
 32710  ATTGCTTACGCTTCTATATCCCATATGGCTATTGCCACCATGGGTGTCTTCTCCAATAAT
 32770  GTACAAGGCATAGAAGGGTCTATTTTACTATCAGTAGCCCATGGTTTAGCATCACCAGCC
 32830  TTATTTATTAGTGTCGGTGTGCTTTATGATCGCTGGCACACACTTATTCTGCCTTATTAT
 32890  CGGGGACTAACCTCAACCATGCCTTTATTCTCTCTTCTGTTTTTCATTTTCTGTCTAGCT
 32950  AATATGGCAGTACCACTAACGGCTAACTTCTTAGGAGAGTTCCTTTCCTTTGCAGGTGCC
 33010  TATCAACGAAACCCATTTATCACCATATTGGCCTCTTCCTCAGTAGTCTTAACCGCAGCG
 33070  TATACTATTTGGACTTACAATCGGGTTTGCTTAGGGAGTCCTAGCCGTTACCTTTATCCT
 33130  TGTCTAGATATCTCTAGAAGAGAGTTCTTCCTACTACTTCCTTTTCTTCTGTTAATTTTC
 33190  GTACTAGGTATTGTTCCTTTCGTCATCCTAGATTCTCTGCATTTTTCTGTATCATCCCTT
 33250  ATTTACTCCAAAATCTCCCCCTTCCAAGCCGTACCTATGCCGGTAGAAGGCTCCCCCTAG
;     G-nad4 ==> end
 33310  GTTTCCGTAGTTAGAACGGGCTAATCTAGGAAACTCCCTTTTTAACCAATACCTGCTAAG
 33370  CAACGAAAAGGATAGCCAATA
;     G-trnW(cca) ==> start
 33391  AGGAGAGTAGTTTAATGGTAAAATGGTAAGCT!CCA!AGNTTCTTGTTGGGGTTCGATTC
 33449  CTCCCTCTCCTG
;     G-trnW(cca) ==> end
 33461  ATAGCATCTATTAACTTGATATTATTTGATTCCTAAGATAAAATCAAGGTATTCCTCTCA
 33521  CTGTTGCCAACCTTGGCTTGGTTACTTAAAAAATAGTTACACTCTTCCTTATCTCTACTC
 33581  CCCTCACTAACTACCCAGTCTCTCTATCTGATGTACTTACTCCACTTTTATTATTGAAAA
 33641  TACCCCTTACTTAGTGATTTATTTCCTACTTAGAAGTTAATCTTCCCAATCTGTTTAAT
;     G-nad1 ==> start
 33700  ATGCTATTCTTCTTACTGGAATCCTTCATAATTCTACTACCTTTGCTAGGGAGTATTGCT
 33760  TTCATGACTCTTGCTGAACGGAAAGTAATGGCTTCTATGCAACGAAGGGTAGGACCTAAT
 33820  GTCGTAGGGTTTTACGGGATTCTTCAACCTTTTGCTGATGGGTTGAAACTTCTGTTTAAG
 33880  GAAGCTGTAATCCCCAGTCACGCTAATAAGGTAATCTTCCTAATTTCACCCTTCATTACC
 33940  CTGTCATTAGCCATTATGGGTTGGGCAGTGATTCCATTTGCCAAGGGAACAGCCCTAGCG
 34000  GATATCAGTCTAGGAGTGTTATTTCTTATGGCTATTTCTTCTTTAGGAATCTATGGTGTC
 34060  CTACTTGCCGGTTGGTCAGCTAACTCTAAATACGCTTTCCTTGGATCATTAAGATCTTCA
 34120  GCACAACTTGTAAGCTATGAACTTCCTTTGGCTATGGTTATCCTAATAATTGTATCAATA
 34180  ACAGGTTCGCTATCCTTTCTACAGATTGTTGAATTTCAACAAGGGGTGTGGCTAATAATA
 34240  CCTTTATTACCGCTTTCTTTAGTTTGGTTTATCGTCATCCTTGCGGAGACAAACAGAGCA
 34300  CCCTTCGATCTGCCTGAGGCAGAACAAGAGCTCGTAGCAGGATTTATGGTAGAACATTCA
 34360  GCCTTACCCTTTGCCTTTTTTTACTTAGCTGAATATGGGTCCATACTATTGATGAGTACC
 34420  CTTACTAGTCTTTTATTTTTAGGCGGCTACCTTTTACCTTTTGGTTTACCCTCAACTCCC
 34480  CTTCTTGAATCACTAATATTAGGATTAAAGTCCTCTGCTATATTCTTCTTTTTCGTTTGG
 34540  GTCAGGGCTACATTACCTCGGGTAAGATTTGACCAATTGATGGTTATATGTTGGACTACC
 34600  CTTTTACCAATAGGTTTTGCCTTCTTTATTTTTACTATGAGTATTCTCGTAGCCTTTGAA
 34660  ATTACACCTTCTTAA
;     G-nad1 ==> end
 34675  AATTCCCCCCCCCCTTCTTCTTTTCTTTAGAGACTAAGGTGGGGCAAGACTCTACCCTTA
 34735  GCCTTACTAAGGAGTAATACTCTAAAGATACCTTAAAAAAACTCGAGGGGTAGGGGAAGA
 34795  AAAAAGCCTGAAAAGGAAGAGTGAAGACAGCAAACCCTGCTCTATGCCTCTAGGTTTCCT
 34855  ACTGCTATTCTCTATAGGAAAGTCCGGGGCTATACTGACCATCTATATGGCACTCCATCA
 34915  AGCCGTAAAAACGGCGGGGAAGAACATAGAGAACAGACCCCATTCCCAGAACCTTAACCG
 34975  TGCCCTCTTAGGCTACCTATGCCGCTAGAGGGTCAGGCTTGGAACTGGGGAATAATCGTG
 35035  AAATAACACCTATGGTTAGCCACCCCTGGAAAAATAGAGATAAGGGGGTCACTTAACAAA
 35095  ATAGTCTTCATATTTCCGGCAAGTCTTGTTGCTTAAGTCGTCTTTGGAGAGATATTAAAC
 35155  TCAAGAAATATGTCTATTTTACTTTATGCTAAAAAGGTCTACTTTGCTTTGCAATACTGG
 35215  CTTGATTTAATTAGTCCAGAATACAACCTAAAAGTACAAGCTGTTTCCTTCTT
;     G-trnQ(uug) ==> start
 35268  TGGGTTGTCGTCTAAAAGGTAAGACCTCCGAGT!TTG!ATTCGGAAAAAAGAAGTTCAAA
 35326  TCTTCTCAGCCCAG
;     G-trnQ(uug) ==> end
 35340  TCCACAACAAGCCAAGGGAGGCCTAGTATTTCTACCATGATTCAATCTCTACCTTTTTTA
 35400  AGAAGGAATTACATCGATCTAAAAAAGTAAGCAGAAGAAAAAGAAAAGGTTAACCTATTA
 35460  TGGTTCGATTAAACTCATGTCCTCCTATTTTTCCTAAAGAATTCTTCTCGAGAGGTTACC
 35520  TGATGGCAACTTAATCATAGATATGTGCATTATTTAGAAGAGAGTTGTCCTATAACTTGA
 35580  AATGACATGAAGAAGTGTTCGAATTCTATTTATTGCCCAAGTGGACATCTACAAATAGGG
 35640  GTCTAAATAAATTATCAAGTGCCATTTTAGTGTCTGCTACTCACCAATATCTTGGAATCT
 35700  AAGCTTGAAGGTAGAATACACTTCCTAAAGAAGGCTGAAATACTATAATATGGCATGATA
 35760  TTAGTCTTGAGAGTTCATTATTTGTAGTATGGATTACTAATAGATTCCATCGTCAATTAT
 35820  AAATCTAGGCTATTATTGGTTCATTTTTTCTTAGTTTAGTTTTACTAAAAGGGAATTACA
 35880  TCGTCTAATAAGTTAAGGAAAACCAGTAGATTAGACTAGA
;     G-trnM(cau)_1 ==> start
 35920  GTCGGGATAGTATAAGGGTTAATACGCACGTTT!CAT!ATACGTGAGTTAGAGGTTCGAA
 35978  TCCTCTTCCCGATA
;     G-trnM(cau)_1 ==> end
 35992  TTTTAGTTGTTCACTTTATCCGGTTTCTTGGACCCTCGGGCGGCATAGGTAGGCCACTGG
 36052  AGGGCCAAGGTTTAAAACAAACTAACTAACCTTTAGAAGTAAGATCAAAAAGTAACTCAG
;     G-nad4L ==> start
 36112  ATGTTCTTTTCTCTGATTTTGTACCTGATAGGATTGATGGGTTTCATAGTAAACCGTAAG
 36172  AATCTTGTTCTCATGTTGCTCTGTCTAGAGCTTATGCTCCTTGCAGTTGCTCTCTTGCTC
 36232  TTATTAAGCTCCTATACCTTTTCGGATATTTTGGCTCAGGGTTTTGGAATCTATGTAATT
 36292  GCGGTTGCGGCAGCTGAAAGTGCAATAGGCTTAGCTATCATAGTTGCCTTCTACAGACTC
 36352  AGAGGTTCTATAGCAATTAGTAACCCTAAAAGGTAG
;     G-nad4L ==> end
 36388  TCCAGTATGCTACTAATAAAAAACACCCCAATTTGTATTATTATTTATCGATTGAGGCCT
 36448  TCAGTCTTCTGGCTAAGGCTTAGAAATAATATCACTAGAAAAAAGC
;     G-trnY(gua) ==> start
 36494  GAGAAGAAGGCGAACTGGTTCGCAAGCTCACT!GTA!AATGAGTCGACCTGCGGGTCATG
 36552  AGGGTTCGAATCCCTCTCTTCTCC
;     G-trnY(gua) ==> end
 36576  TCTAGAATTCCAACAAACTAATTTTACCTATCTAACTTATTAAACTAAGCTTTAGAGGGA
 36636  GTGTGTATATCAAAACTACATTTGAATAAATAAGTAGAAAGAATAAGATTAAGCTGTCTA
 36696  TCCATTCTCTAATAGTTGTGATGATCCGTAGTAAATTGAGATGGAGAGTTAATTCCATTC
 36756  ATTAGAACCCATAATTCTTTATTAACTTGAAGGAGAGGAATTTCACCTTAGAATAATCTC
 36816  TCTTATTG
;     G-trnE(uuc) ==> start
 36824  GGCCCTTTCGTATAGATAGGTCTAGTACAAGGCAAC!TTC!ACTGCCTAAACGCCAGTTC
 36882  GATCCTGGCAAGGGTCA
;     G-trnE(uuc) ==> end
 36899  AAGTAGATTCAAGATTAGAAATAGTAGGTGCAGCTTTACGAGTTCAATCAATTGTTCAAA
 36959  GAAGTTGTCGGAAGTAATACAAGGTAAATAAGTCCAATAAGCACGGTTGACTTCTACTCT
 37019  GAATGGTTTTATTCCAGCTATGACTCCTACTTCTTCATCTAATGAGTCTTTGTCCCCTTC
 37079  CTTGCACTATTAATGGTTAACCTTCTTCTGTAGGTAGGTAATTTCCATTGTTTAACTCTT
 37139  GAAAGAGTATTTCACCATTTGTTACCTAAATATTCAGTAAAGCCAAAACAAGCGTAACTT
 37199  ATAGTCAAGAGGACATAAGTCAAAGTAAGTTAAGGATAGGGTGTGTCTAGAAGTACTCAA
 37259  AATTAGTTTAGACATTTTATAGGACAAACCTATCAAAAAGGTAGTTCTCTAGCTAAATTA
 37319  GCCAAGATAAG
;     G-trnF(gaa) ==> start
 37330  GTCTCGAGGGCTCGACGGTAGAGCATACGATT!GAA!GATCGTAGGGCGCAGGTTCAACT
 37388  CCTGCTCGGGACA
;     G-trnF(gaa) ==> end
 37401  ATAATGTCTCCTTCTCTTTAAATTCTACCAAGAAACTCTACTTAAGATAAATAGAAGTGT
 37461  AAATTAAGGGTAACATAGGAGAAAGACAAAGGGGTAAGAGTATTCCTTTCTTGCAAATGT
 37521  CTTAAATTAGTGGCTTAATCTTTACCTCTCTTTGTTTTTGCAAGATAATTTGGTTTTGTG
 37581  AAGGTTGTAAGCTATTCTTCTTTTCTATTTTATTCTTTTTTTGTACAAAATAAGGGATTA
 37641  CCTATTTTTAGTGGTAATTTATCTCCTCTTATCCATTTTA
;     G-trnG(ucc) ==> start
 37681  GCGAGCATAGGTTAGTGGTAAACCGTATCCCT!TCC!AAGGATGATTCGCGTGTTCGAGT
 37739  CACGCTGCTCGCA
;     G-trnG(ucc) ==> end
 37752  CTATCTTATTCTGTTATTAGCATTGCAAGCCTAATTTTCCTTATGAGTTTTATTAGTTGA
 37812  ATTTTCTTAGGTCCTCCCCCCACCAAGCCCAAGGTGATAGGAGTGTACTTCATTGTACAG
 37872  GCCAACTTTCTAGCTCACCCTGTATGAAGCTCTTCCTTTAGTGACTCTGCCTCGGTCATC
 37932  GTAGGCTAGAGCCTGCTTTAGCCCAGAGGACTTTCTAAAATAGAAGCTACTGGATAATGA
 37992  GGGTAAGAATCTTTGATAATGCAAACCGGGTTAGTATCTACAGCAATTTACCTCACTTAT
 38052  TGATTCAGGTGGGGTAAGAAGAGAATCGATT
;     G-trnA(ugc) ==> start
 38083  GGGGGTATAGTATAATTGGCAATACGCAAAGTT!TGC!ATCTCTGTATTGGCAGTTCAAA
 38141  TCTGCCTACCTCCA
;     G-trnA(ugc) ==> end
 38155  TAACCCCTAGAACTCCTTTTAAGCCGTGGATGACTTAAATAGAATTGTTCCTGCTGATTT
 38215  CTCTAATAACAAAGGAAGGGAATAATCCAATTTAAAGGGCTGCCTGGTATTACTCCATTA
 38275  AAATGCTTGAAGCTTTCTGGTTTAACTTAATTAAGAAGAATTCTAAAG
;     G-trnN(guu) ==> start
 38323  GCCACTGTAGCTCAGCGGTAGAGCAAATCACT!GTT!AATGATTTTGTCCTGGGTTCGAT
 38381  CCCCAGCAATGGCT
;     G-trnN(guu) ==> end
 38395  AGTACTAAATTGGATATCAGTAAGGGAGTAGCTAAAGATAGCATTGAATCAGATTTGAAA
 38455  GCTTCAATTAGGTAGCTAGCCTCCTCTCTTAGACCACTCTTCTTGCAGGATGTGTTTATA
 38515  AAGTTGTTAATAAGTAAGCAATAAAGCTAGACACCATAACCTCATCAAGAAACTCCTCAT
 38575  AAATACTTTGGCTTGATCTTTGTAACGTTCCTCATTGCCTTTTACCTCTTCTTTGATCCA
 38635  ATTTTAAGAAAGGAATTAGAACAAGTAGTGGAGCAGAAAAAGAGAAACAGAATTCAGGAA
 38695  CCAGGGCAAATTAACCTTCCTCGATATTTTACCCAACCCTCTGGGCGGCATAGGTACGCC
 38755  ACTTAGAGGGTTTGGCAGAAACTGAGCTACTAGTTAAAACTCTTAAGACAAATTTGAATT
 38815  TAAATTCTAGGTTA
; G-orf107 <== end
 38829  CATAAAGGGGGAGTGGAGGATCAAAGAGTTATTTTTATCCCTACTTCTGAGAAAGAG
;;     G-dpo_6 <== end
 38886  AAACTCCGAACTAAAGAATAAGCCTGTAAAAGTACCTCCTGGACAGATTCATTTTCCTTG
 38946  TAATTTAATAGGTAATAATCCAATATATCCAGCATGAGTCTCACGGGCAGGTGCTTGAAC
 39006  AGTTGCTTCAACAAAACCAAAGAAATCCCCTTCTAAGAATCCTTCTACTGTTAAAGAAAC
 39066  TAACTTTGGAAGGCCGACAGGCATAGGTCTTATCATGGCTGTTGGATAAAGAGAATTTAC
 39126  ATCATAATAATAACCTGT
;;     G-dpo_6 <== start ;; HMM match pos. 729,810 score 6.4e-31
 39144  TGTCCTTGG
; G-orf107 <== start ;; contain dpo
 39153  TTAATCCTAGTTGAAAATCTCCTACTTTGTGCCTGGATAGTAG
; G-orf154 ==> start ;; contain dpo
 39196  CCCCAAATTTTACCGTCCATCCAGTTCCGCAGCCTTGCTCAACTCATGGAGGCTCAAATT
 39256  AAGGCAACTTCTACTTCAAATGGTAATAGTAACAATAATAGTAATGGTGGAGGTTCTACA
 39316  AGTGCACCAACTAGTGTGACTCCTCTCATTACCAATGGTAATGTAATTAAAACTAAAAAT
 39376  GGGGTAAAAACA
;;     G-dpo_7 ==> start ;; HMM match pos. 841,926 score 1.4e-19
 39388  CAATTAAATGATATGAAGATTACTGCACAGCAGAATAAACAAGCCACAATAAGGAACCTT
 39448  GCTAAGTTATTGATGAACTCCATGTATGGAAGGTTTGGAATGCATCCTACTTTAACAAGT
 39508  AACCATATTTGGACTCAACAACAGATAAAAGGAATAACTAAAGCCTGGATGATAGAAAAT
 39568  AGAATACCCTTAGGTGAGTTTGAATTAGTAACAACAATATTAAATAA
; G-orf57 ==> start ;; contain dpo
 39615  AGAATGGATACTAGAGACTCAGGGAGAGAA
;;     G-dpo_8 ==> start ;; HMM match pos. 936,969 score 5.5e-11
 39645  AGGATTA
;;     G-dpo_7 ==> end
 39652  AGAAACAGT
; G-orf154 ==> end
 39661  TAGAAAATCTGGGTAATAAAACTAATGTTGCTATTGCGGCAGCAGTAACGGCCCATTCTC
 39721  GTATTATCATAAACCAATTTAA
; G-orf35 ==> start ;; contain dpo
 39743  ATTG
;;     G-dpo_8 ==> end
 39747  GAAGCTTT
;;     G-dpo_9 ==> start ;; HMM match pos. 973,1003 score 4.5e-13
 39755  GGCCTTGATCTTTATTATAGTGACACAGATAGCT
; G-orf57 ==> end
 39789  TAGTATTAAGTGGAGAACTGCCTTCTGAAATGATAGATTCAGCCACCCTAGGTAAATTA
;;     G-dpo_9 ==> end
 39848  AAT
; G-orf35 ==> end
 39851  TAGAACATAAAATCAAAGAGGGTCATTCCTACCCTACCTATTTTTTCTTAAAGATCCTAA
 39911  CTTACGTTTATGTCACGCCGCTTTCTAGGCCTCCCTCCCCCACTGGGCCAAGGTTTTTAT
 39971  TAATCTAAGTTGGGTATCTATTGGGGACTCCATCTTAGGTCTTATTCTATTATTTTAGTT
 40031  AGTTAAGGTAGTAGTTAGGGAGCCACAAGGTGGTAATAAAATTGGAGAGGAGTTGTAAGA
 40091  GTGTCGAAGATAGGGGAATGAAAAGAATAGCTAAAAAAGGACAAAGAACCGTAAGGCTCC
 40151  TGCTAAAGCAAGCATCATGAAACGTGATGGAAGCCTTCGCTTAAGATACTGGTGAAGACC
 40211  AGTTTTATTGGACATTTATGATAAGTAAAAAGCGTTATTAAGCAAA
;     G-cox1 ==> start
;     G-cox1-E1 ==> start
 40257  ATGCTTGCTCGCTGGCTTTTCTCAACCAATGCTAAAGATATTGGGACTCTCTACCTTATT
 40317  TTCGCCTTATTTTCCGGT
;     G-cox1-E1 ==> end
;     G-cox1-I1 ==> start /group=IB (3.44e-21)
 40335  aggttattaatcatgccgggtttaaatcttgctatatgcagggagggttctattctctta
 40395  cagtacttcattaactttgccccgaaggttgtttttctaaacttgcttgttacgacggta
 40455  tgttgccctatgtaccaaggaaccccggtctccgtagtcagagctgctttgacctagggg
 40515  gacttttcaaagtaaaaatctggagagaaactattaggaacttatctgcagaaaactttt
 40575  tattaaggattctcagagactttacgcaagagttcttaaccaaatttactatctcaactt
 40635  agaacagagattttggtaagaataagacaaagtccacctttagacctgttgggtcaataa
 40695  atgg
;     G-cox1-I1 ==> end
;     G-cox1-E2 ==> start
 40699  ATGATCGGAACAGCTTTTTCAATGGCCATACGGCTAGAGCTAGCTGCTCCAGGGATACAA
 40759  TACCTACAGGCTGATCATCAACTATACAATGTAATAATTACGGCACATGCCTTCGTTATG
 40819  ATCTTCTTCCTGGT
;     G-cox1-E2 ==> end
;     G-cox1-I2 ==> start /group=IB (3.71e-20)
 40833  caataaaatgaatgtctatgaaatcctccaactgaagaataaatatcatcttttacatac
 40893  taagatgtaattgcatcctaattaattttgaattagacatggccgggtaatatagtaata
 40953  tattactctcttttcactatatgctaagatatctttaaagtttttgatactagtattgcc
 41013  tcaatgaaaagaagcagaatacagtaacaattctaaaaattagacaatcagcaggaaaca
 41073  aaaggggattaaagctttattcccttaaaaggatcctcagagactatatgtgaaatacct
 41133  tattaaatgaaattaagggtaaagagatagtccgttcgttaacgaaagttaattgaataa
 41193  aaatcg
;     G-cox1-I2 ==> end
;     G-cox1-E3 ==> start
 41199  CATGCCTGCCTTGATAGGCGGTTTTGGTAACATTTTTGTGCCACTACTTATAGGTGCCGT
 41259  AGACATGGCATTTCCTCGTCTGAATAATATTAGCTTTTGGTTACTACCTCCTGCATTAGG
 41319  ATTACTGCTTGCCAGTAGCTTTGTTGAGCAAGGCGCTGGGACGGGTTGGACGGT
;     G-cox1-E3 ==> end
;     G-cox1-I3 ==> start ;; mfannot: no intron type identified
 41373  attatggatatgctgtctctgtatggtaacatacggcttaggaaactccactatatgcgg
 41433  gaaaatcctgttacgtttagggctactaatacacttggaagaacctgggtttcttggaac
 41493  tttgccttcttaggctacctatgccggtagaagggttgtggaacaagttgctaccattag
 41553  ggtggttaagatggttttaatgccagggtattatgtaaaaatgctttcgacaaggggaca
 41613  atccgcctgcagaactaatctaaaaagaactgcatcagagactaaatgtggagcatcctt
 41673  cttctttttcttggtttttttagaagtcgatataagacaggctcgaagccaaccaaagat
 41733  agaaggatgaagatatagtccgatcattatggaaacatggtgcgtacagcgatacttctc
 41793  tgatttattctagcttattaactttagccctaagaattatggcctattggtctaaagccg
 41853  tggggcatcagagaatgaggctgtctaacataaag
;     G-cox1-I3 ==> end
;     G-cox1-E4 ==> start
 41888  ATATCCCCCACTAGCAGGTATCAACTCTCACTCTGGAGGATCTGTAGACCTAGCTATCTT
 41948  CAGTCTACACCTTGCTGGTATCTCTTCTATGCTTGGT
;     G-cox1-E4 ==> end
;     G-cox1-I4 ==> start /group=IB (1.12e-22)
 41985  atttttcatggtgccaagggtaaatccctctatatgctggaaaatccttagtgcctttgg
 42045  tccactcagctagcaaccttttaaggcatttataagccatatggaagtttggaataaccc
 42105  aagggattggacaatcagcaagaaaccaaactaacaatattaaatagggagtaggatctt
 42165  cagagactacatgagggaaatagctatgaggattagctattaaggtatagtccataaata
 42225  gacaatcaacgatccttttgctccaacattagcttacttattacctgaaacaccttaagc
 42285  ggtggcataaaccgcatatctctatctttcctcctactacttcacgcaggattgcctaga
 42345  atctatattcctgcaaaggacttagaacgactacgattgatcgtggagccttatatgcac
 42405  caattctcaaaatacaagttatcagctggtaagactaaacgtggagcataggaatcacta
 42465  tttttatg
;     G-cox1-I4 ==> end
;     G-cox1-E5 ==> start
 42473  GCCATAAACTTCATAACAACCATCTTAAATATGCGAGCTCCGGGTATTTCATTACACCGT
 42533  ATGCCTCTGTTTGCATGGGCTGTATTAGTGACAGCCGTTCTATTATTATTATCTTTACCA
 42593  GTTCTAGCAGGT
;     G-cox1-E5 ==> end
;     G-cox1-I5 ==> start /group=IB (2.59e-21)
 42605  agctatttctgcctcttctatagttttataagccctgaagctatagatgtctatctggct
 42665  atatgctgggaaacccactaactttctatttaagttaagaatatggtgaagtggacaatc
 42725  agcaggtaaccctccttagcaaagtagggaggctacctcagagactaaacgccagagcct
 42785  gcagtatgaattgcattccctctgggctaaattggaagggagtctgggacactatcttgc
 42845  cgggttaatagaaggagacggagctattattgtttcttctaaaataaccttgttcttttt
 42905  gataaaatcccggtaaggtgagtcaaagcatgctgttcaatctgcaggtaagatatagtc
 42965  cgatccaaatagtgatgtttggcgagcccacctgagctaattgctcagatccttcaggga
 43025  atgctcttttgagagtgggacaacacaaag
;     G-cox1-I5 ==> end
;     G-cox1-E6 ==> start
 43055  GGAATAACAATGTTGCTTACAGATCGAAACTTTAACACATCCTTCTATGAGCCTGCTGGT
 43115  GGTGGCGACTTATTATTATATCAACACCTCTTTT
;     G-cox1-E6 ==> end
;     G-cox1-I6 ==> start /group=ID (2.91e-33)
 43149  cacctttaataaataatctttacaccgttcgtcattataagagtttatcctctgttacct
 43209  ctgacaaaaagaatccgggctggacgtttaactttaccaagttccacttaaaatacaact
 43269  cttactttaattaaggaagttaaaatgaggcaacggtttaaagttaggaaagagagggga
 43329  tggcttaacgcaagttatgaagctgttagggcaggtgtttaaattctcgcttacgtaata
 43389  tagaactactttttcaccacatccttctattgactctttggtttttcactaactaagacg
 43449  gctactgttcctttaggaacgcagggggaaggagtgggctctgtcttagcaatagttata
 43509  aatgttaccttaagtagttcttattataaagacccgacacagcgaattctagtaaaacag
 43569  aatgccatacgccctagtccttattttaattctacatgtaacccttagaggaaaatgtaa
 43629  ggtaaataagcctttcctgacagggaaagggagcatacttatagtcaaaaagtggactat
 43689  aactaagttatggcgagacatgcttaaggataggtatgtttggcaacactagtgaaaacg
 43749  gtcaagagctaccctagtttaagaccgtcggttatctaagtaatcgctacagactgggtc
 43809  actggtgggtatctaaatggtgcttgatgtacagtcgttatctccgtgctcaaatcatca
 43869  caaggctatctaagaaacaaagattaaaccaaaactagaccatgttttggggggacatca
 43929  atgttgagatagtacatggactttaaggaggggagggtttaaacctgtaacttaaagttt
 43989  ggagataag
;     G-cox1-I6 ==> end
;     G-cox1-E7 ==> start
 43998  GGTTCTTTGGT
;     G-cox1-E7 ==> end
;     G-cox1-I7 ==> start /group=IB (4.60e-22)
 44009  catttgtggccccgattcatttaatatgaataggaactatgctatatgctgggaatgtct
 44069  aaatctagccatgattactatgaacataagtggtctacttagcttggttccacagtacgc
 44129  tacttgtgtagcaaggaaacttggtttcactcaagtgaaaatatcatgtctaaggcacaa
 44189  tcagcaggtaaccaacgacactatagtctagtaggaacctcagagactacacgcgtagca
 44249  ccttattccaaatcgttctatgaatggctagcctactttatactagtcgaagccataaat
 44309  cacaacgaatttacatgattaaagaatatgctttatatgatctaaaagcttataaacctg
 44369  atcatattcatcataaagcatggttaacttttatgaataaatggaataatgtgaagatat
 44429  agtccatctctcaaataactagtataaacccctatttaggagagagag
;     G-cox1-I7 ==> end
;     G-cox1-E8 ==> start
 44477  CATCCTGAAGT
;     G-cox1-E8 ==> end
;     G-cox1-I8 ==> start /group=IB(3') (2.60e-11)
 44488  a
;     G-cox1-I8-orf327 ==> start /first_aa=K /note=LAGLIDADG ;; evalue:5.7e-45
 44489  aaatatatgcttcctcactatttaagtagtgatgataaaattccaccatatgctgggaaa
 44549  tccttagattctattgtactggcaaatttcttagtaacaatcaatagatttggacaatcc
 44609  gcaggaatccaaacttttcctaaaagggaattacatcctttaggaaaacaaaccctaagg
 44669  ggatcctcagagactaaacgtggattatctgaacaatggttaaattggttaactggatta
 44729  atcgaagcagatggtttttttcctaatgaaaaagataaaacgctatcattttatattagt
 44789  caatctacgaaaaatgcacccttgatttatgccttaaagtattggttaggttttggtaaa
 44849  gtacgatggcagcattcagagaaaatggttcattttgtcattgaggatatcccaaatcta
 44909  acgattttggctaatttaattaatggaagattaagaacagaattcaaatatgaagcttat
 44969  gttaaatggattaatcgttttaataaaaaggcttttgttaaaaataaagtgatcgttgaa
 45029  cctttaaatcctaatattgattgaaattggttagcaggttttactgaaggtaatggttca
 45089  ttttttattggccttggtaattctccaaaatctaaattaggagttcaagttactttgaat
 45149  attagttggactcaaaaacatagaaaaactttagaactttttgcttcacaatttaaaggt
 45209  atttggtcttataataaaacacagaaatgttgggaatacaacattaaacgaaaatctgaa
 45269  ttaaaacatttattattttcagtttttgctgataatcctttatatggtattaataaatat
 45329  gattattttgatttaaaacgagcttgtgagttatttaatactaaacaacatttaacagag
 45389  tctggattaaaattattattagaaatcaaatctaatatgaattccagaagaacctctgct
 45449  tcgattaaatctccaaactattaa
;     G-cox1-I8-orf327 ==> end
 45473  tcaaaccattattaagttcagataaagatatagtccaacatcattagtattaatgataaa
 45533  ttg
;     G-cox1-I8 ==> end
;     G-cox1-E9 ==> start
 45536  ATATATTCTAATCATCCCTGGTTTCGGTATCGTAAGCCATGTTATATCAGCCTTTTCAGG
 45596  TAAACCAATCTTTGGTTATCTTGGCATGGTCTATGCCATTCTAAGTATTGGTATTCTAGG
 45656  TTTTATTGTTTGGTCT
;     G-cox1-E9 ==> end
;     G-cox1-I9 ==> start /group=IB (1.31e-26)
 45672  cattggtgggactctattactgtgaagtaatggtaataaactttgctatatgctggaaag
 45732  gtttaatgcttttaagtacaaatagagtaattcaattaactcctctttttagtaacaatc
 45792  ttattagctatacccaatcagcaggaaaccaaacccctctaccggcataggtagcctaag
 45852  aggggaaagcttgaaagctagtagaatcctcagagactacatgcaaaggttcttttgatt
 45912  ttacctctttttttgaaccaccataagtatataaatctaggctggcttcaaaggtctatt
 45972  aactgtgatgtaaaaatatgctaaggtaaattcaaaagaataagggatagtccacattta
 46032  gtttaaactatttg
;     G-cox1-I9 ==> end
;     G-cox1-E10 ==> start
 46046  CATCATCTTTATGCTGTTGGGCTTGATGTCGAT
;     G-cox1-E10 ==> end
;     G-cox1-I10 ==> start /group=I(derived) (6.90e-06)
 46079  actttaagtgtgtcgttagagatggtaacatttctaattattatttggctaattgctgga
 46139  aactttcttaatattcaaagtccacccagtctaatatgtaacttatcacccatttgcttt
 46199  agggaaaatagtcgcgacgttattaaaagataagaaactggtcggaaaaatctttgaatt
 46259  tgaggagcaatcagcaggtaaccctccttagcaaagtagggaggctacctcagagactaa
 46319  catgccaaactcccagtattttgctcagactaaaaaagaaattgcttactgctgctttac
 46379  tagggatgaagatatagtccaatcaattcaagattagagtctattttccctaactttctt
 46439  agacgatgtaattccttctagtcaaataccgtaggttcccttggcctcaaacccgtagga
 46499  ggaactgcttcgactcgtggactcactttaagaaaattggccaggaaaaattctcatgga
 46559  aacttataattaagaatttgattg
;     G-cox1-I10 ==> end
;     G-cox1-E11 ==> start
 46583  ACACGAGCCTATTTCACAGCGGCAACAATGATAATTGCCGTACCAACGGGGATTAAAATC
 46643  TTTTCTTGGTTAGCTACTCTTTTTGGCGGTACTATTCGATTGACTACTCCAATGTTATTC
 46703  GCTCTTGGTTTCATTTTTCTGTTTACCATTGGGGGTCTTTCGGGTATAATCTTAGCCAAC
 46763  GCATCTCTTGATATAGCAATGCATGAT
;     G-cox1-E11 ==> end
;     G-cox1-I11 ==> start /group=I(derived) (3.42e-08)
;     G-cox1-I11-orf237 ==> start /first_aa=R /note=LAGLIDADG ;; evalue:2.2e-56
 46790  agaataaaaaataaagatccttcatacatccaaaaattttgggtgggactaatggatggc
 46850  gatgggagtattcaagtaaatcattggagaaaaaaagctcttcaatatagactagtaata
 46910  aaattacgacattgttctgaaaatgtagaaatgttaaatttaattagtaaagatattgga
 46970  ggtaaagtccgaattattaagaagaatgagtttgtaatttgggtagtagattctcgtaaa
 47030  tctattcttaaaattctcaaaatatttgatacttacccacctcttacatctcgattacga
 47090  gcccaattaaaatttatgctagaatgttttaagcgtaatgatgtggaatggtatttaaac
 47150  tctagaaatagtaaataccttactcctactgggagtgacatttctgtagatattgattat
 47210  agttactttaatgaatggctatctggctttatagaagcggaaggatgcttttcaattaga
 47270  caaaataactttcactcctttagcataggacaaaatgatgataagtacctaatcgatgct
 47330  attagaaaccactttaatattcaaagtcagactagaaatccgtataaaacattttggctt
 47390  attgaaacttatcgagtatcaaccttacataatattataaaacattgtactgaataccct
 47450  ttaatcggacaaaaattagtgtcattcaataagtttaaggatcttatcaattaa
;     G-cox1-I11-orf237 ==> end
 47504  gtgtcatgctgtcttgccactgtggaataaataaatattccggtaatctaaattagtaaa
 47564  gattgctaacggtgaaatcttaattaagatcagttgctagatcactatattaatttaatt
 47624  aagacaataccgtggaaaccaaagtatatacttagtatatattagtaggatccgtagaga
 47684  ctatacgtggcagtcgaaagtttattgagttaaataagtagataagatatagtccgatcc
 47744  tctttgtgaaaagagttaaagtaaag
;     G-cox1-I11 ==> end
;     G-cox1-E12 ==> start
 47770  ACTTATTATGTAGTTGCCCATTTCCACTATGTTCTCTCAATGGGAGCTGTTTTTGCCTTA
 47830  TTTTCAGGTTGGTACTTCTGGAGTCCTAAAATAATAGGTAAACCCTACAACGAACTTTTA
 47890  GGTAAAATACATTTCTGGACTTTCTTCATAGGAGTTAACTTAACTTTTATGCCTATGCAC
 47950  TCATTGGGCCTAGCGGGAATGCCTCGAAGAATACCAGATTACCCTGACGCCTTTGCAGGT
 48010  TGGAATTTGGTTGCTTCATTTGGTTCTGTAATTTCACTAGTTTCTGCTTTCCTTTTCCTT
 48070  TATATTTTATTTAATCAATTAACTTCTCCACTACAGGTTAAAGCCAATCCTTGGGCTATT
 48130  CCTGCATACTTTGAGCCTAATACTCCTCTTTCTTCTACTCAAGCTTCACCTACATTGGAA
 48190  TGGCTTGTTTCTTCTCCTCCTAGTTTTCATACATATGGCGAACTACCTATTTCATCTTAA
;     G-cox1-E12 ==> end
;     G-cox1 ==> end
 48250  TAAAAAAATCCCCCCTCCCATTTTGGTTAAATTGAATCTTTTAGGTGTATTTATCAGTTC
 48310  AAACTAGAATAATAAAGAGATCCAACACCATTTATAATACTAGTGGAGATTTGAAGTCAA
 48370  ATAACTAACAAGGGTATGTATAGAAGTTAAACATTTTGAATTGACACTTTATTTAAACAT
 48430  ATGGTGACACCTGAGCCAACTGCTTGGAGTTTGGAAGCTCTCCTTATTCCACAGAGACGC
 48490  TATCTGTGTCGTCTCATCGATCGTAGCAGGCTGCTCCCTACGTAGACCCCTCCGGCCAAG
 48550  GGGAGTCAAGGCAATCAAATAACCAGGGGTACGATA
;     G-trnR(ucu) ==> start
 48586  GGCCGCTTAGCTTAATTGGAAGAGCATAATACT!TCT!AATATTATTTATTCAGGTTCGA
 48644  TCCCTGAAGTGGTCA
;     G-trnR(ucu) ==> end
 48659  TCGTAACTCGGACCCTCTTAGGCTACCTATGCCGCTAGAGGGTGGGTATCTCAACATCTT
 48719  CTTTGACTTTCTCTGGTATGACGTGAACCATCACTATCTTAAGATTAGACATTAATCAAG
 48779  TGTGATATTATGCTATGTTTATAAAATTGGTATCTAGTAAGATAATTCTTGGTTCTTCCC
 48839  CTTTGGATAGTATCCAATATAGAAATATTCTAATGGGGAAGTAGAGTGGGAAATAATTGC
 48899  TAACCATAGTAACTATTTCTCTCATATTATTTTTATAGTTTTCCCTTTTCACATTACATC
 48959  GATTTAGAAAATACAAACAAATGAAAATAGTTTCAACTCAAAACTTTTACG
;     G-trnP(ugg) ==> start
 49010  CGGATCGTAGTCTAATGGTAAGACGATCGGTT!TGG!GTCCGATAGATTGTGAGTTCAAA
 49068  TCTTACCGATCCGA
;     G-trnP(ugg) ==> end
 49082  CAGATCTATTTTAGTCAAGACAAACTCAATTGTAACTTTCCTTTTTAAAAAAGTTCCTAA
 49142  TTCTTCTCCATCCATATTAGTTAGTTGTACCAGTAAAAAAGAGAGAACATAACTTAAAGA
 49202  GTTCTCAGTTATACGGGAAACAACTAGAGCAATAACTAGCTAAACTGCCCTTCTTTGAAA
 49262  AAAGATTAGATGGAATGTAGTATTGCTTGGTAATTATCTTTATCAGGTAAACTTAAGTAA
 49322  TATTGTGAATAGGGAGGGTTATCATCTTTAGGTGGTTGGGTA
;     G-trnM(cau)_2 ==> start
 49364  GAGGCAATAGCTCAATAGGTAGAGCATACCGCT!CAT!AACGGTCAGCTTGGTGGTTCGA
 49422  ATCCACCTTGCCTCA
;     G-trnM(cau)_2 ==> end
 49437  CCTTGGAGAGACTCTGGTAAAGATTGGTCACCCTAATACTGTTGCCAAATCTCTTATTTC
 49497  AGTATACATTAACTTTGCATATCCACACTATTCCTTGGATTGTTTGGAGGGGTGCTGTTT
 49557  CAGCTAGATTTACTAGTAGCAGTCATTTAAGGAAAACCACCCTAACATTTGATCAGTAAG
 49617  TAGATACCTATTCTATGCACTCTAAGCCTTACTCTTCTTTGAAAGCTGTCTGAGTTTGTT
 49677  ACATAACATCCTTTTACTGCCTAGAATATATACCTCACCTTTCCTAGTGTAGTGTGGCAA
 49737  ATGATTGAATCTATGAACTACCTCTTTTCATGCTTTACCTATATCTTTATGCCTTAATAC
 49797  ATAAGCAGCTATTTTAGTCTTAGTTTTCTAGCTAAATTAATCAAGCTAAGGCTAACTTTT
 49857  ACTGACAAATCTAGCTGTTATCTGGTTAACCTCCCTATACTTAAAATCAGTCTTTTTCTC
 49917  TACTGCCCTCAGATCCTACGGCCAAGGTCAAGTTTTTCTAGAAGGAATTACATCGATCTA
 49977  GAAAAACCAACCTAGGGAACTTGAACTCTTATTCTTGGTCTAATCCTCCTTATCCACTCT
 50037  AGAA
;     G-trnH(gug) ==> start
 50041  GGTGATTATAGTTCAATTGGTAAGAACGTCAATTT!GTG!GTATTGAAGCGTCTGGGTTC
 50099  GAGTCCCAGTATTCACC
;     G-trnH(gug) ==> end
 50116  CTTCCTTATTTTGGATTTACTCCTCTTATTCCTCCTATTAGTACCCTTATTTTAGTTTCG
 50176  GGGTTTGTTTTTCTAAATTTTCTTAAGACAACTCCCTATCTCAAGAAAATAAATCGATGT
 50236  AATTCCTTTTAGAAAAACTTT
;     G-trnC(gca) ==> start
 50257  GGCTGGGTAACATAAAGGATTAATGTACGGATCT!GCA!AAATCTGTGATGAGCGTTCGA
 50315  ATCGCTCCCCAGCCT
;     G-trnC(gca) ==> end
 50330  AGTAGCTATCATTGGAGATCATTAAGAATTACAGTATGGAGAAAACCTTGTCTTTAGGAA
 50390  ATCCACCTGTATAGTTTGCATTATTCAGAGTTACCACTTGTTTTCCTAGTACCGGCCCTC
 50450  GAAGGCTACCTATGCCGCCCGAGGGTCAGGGTTATCAGTTCTCCTTTTTCATTTGAGAAT
 50510  AAAGATAGAGGATCTGCA
;     G-orf276 ==> start
 50528  ATGTGTCTCATCTTAGAAGTCAAACCAAAATTTGTTAATCAAATGTTCCTTTCAGGTTTA
 50588  ATTGTTTTAGCTATTGCCCTACTGTTTAAAGTAAAAGGTAACAGCCGTATCACAATAGCA
 50648  TTGTATGCTTTCTGGAATTCACCATTGGCTATACGACTAGTTTGGCTTTTTCTTAGCATT
 50708  ATTTGCATAGTATTGCTATCGGCTTTTAATGACCCTGTATTTTGTACTGGCTCAGATAAT
 50768  AATGGAGGCACTACCCCAACCCACATTAGCACATCCATCTCTGATAAGTCTGTCTCTGAC
 50828  ACTCCCATTTCCCTTAACTTTAACTTTACTACAACCTTAAAAACAGGTGCAACTGCTGCT
 50888  GGTTTGGGCTATGGAATTGCCAAGGTTGTGAAGGCCGTTCCTCCAGCTTCTAAGGCTGGA
 50948  GTGGCTGTAGCGCTCAGTGCAGTAGTTGGTGCCACTGTTGTAGCGTCAAAGGCACTCTCA
 51008  AGAGGTAGCAACAACTCCAACAATTCCTCTATCTCAGAATTCGCTCTAAAATCAAAAACA
 51068  GGAGGTGATGGCGCCTCCTCGGTTATTGAATTTATATCTGATGAGCAGCAGCTAGTATTT
 51128  GCTTGTATCATATTCTGTGGGGTTGCGCTTTGGATGTTCGTAGGGCTTCTTTTAAACTTA
 51188  GCTTTATTACGCTTTGGTGATTGGATTCTACCACGAATAGCAGATCGACCTATTTTAATG
 51248  AGACTATACCGCTACTATTCTGTCTCATCAACAACCTTGATTGTTATTTTAAGCCTAATT
 51308  ATTATTTATTCTTTGGCTTTTACCCTTTTTATTTTATATCGTCTTTACTAA
;     G-orf276 ==> end
 51359  TTCACTTTACTCATTTTAGAACTAAAATTCCCCCCTTAAACCTTTTGGCTTAGCTAAACG
 51419  TGAATATTCTACTCTGTCTAACTCTTCTATTGTAACTCTAAGGTTTAGTAATAAATGGTA
 51479  AGATCCCTTAAAGAATCTTCTGTTATTATTAAAAGAAACCAACCTTATGACTTAAACTTG
 51539  ACTTTCAATAAACGGTACTCCTACCTAGTGGAAATACCACTCCTTTAACATTTAGTTACC
 51599  CCATCCCCCTAGCGGCATAGGTAGCCTGCCAGGGGTCCCTTTTTTTAAAAGGAATTACAT
 51659  CGATTTAAAAAAAGTCCAGGAAAAACTTGGGAAGCAAGCTTTAACCAACT
;     G-trnR(ucg) ==> start
 51709  GCATCTTTAGCTCAATCGGATAGAGCGTCGGTCT!TCG!AAACCGTAGGTTATTGGTTCG
 51767  ACTCCAATAAGGTGCT
;     G-trnR(ucg) ==> end
 51783  CCACTCCCCCTATTTTCCCGGAGGAAGGTTCTGAGCCAATACTACTGAAGCTGTATTCTT
 51843  TAAACCATTCTACTTTGGCTTTGTAGATTGGACAATCACCAGCAATGGAGCAAATCCTAA
 51903  TGCTTCTTATATTGGGCTGTTACCTATTAAGCCTTGTTCATAGACCTGAACACCCAGGGG
 51963  GAGGGTGGAAAGGAAGACTAATTTGTCCCCAAGGTACTTTTAGGGGTCTGTTCTTTTCTG
 52023  AATAACTTTGCTATAAGTCAAGTTTACTCAATAGTTGAAATTAACAATTTAGTACAATTT
 52083  AATAAAGGGGATGCTTTCAAAGAACTTATATTCAAATTAAATACTATGAAAGTAGAGGCT
 52143  CACCTTGGTCGGAGGACTGAAGCAACACAAACAGCACTGCTTCCTAACTATCTATTAGAT
 52203  AA
; G-orf129 ==> start ;; contain dpo
 52205  ATATGCTCAAATATTATCTCTGAAATTCTTTTGGGATATACTTTAATCAATTATTCCTTA
 52265  AATGAGCCACCAATGAATGGAAAAGGTGGAGATAGTAATCTAATTAAAGAA
;;     G-dpo_10 ==> start ;; HMM match pos. 940,1027 score 3e-33
 52316  TATACTAAAGGACTTACCTTAAGAACAAATGTGGCACTAGCTTCAGCGGTTACTGCCTAT
 52376  TCCCGAATGATTATTAATGATCATAAACTCACAGCGTTAAATAGTGGAGCCAATTTATAT
 52436  TATTCTGATACTGATTCAATGGTAATTGACCAAGAATTAGATTCTTCAAAAGTGGATCCA
 52496  GCCAAATTAGGTTATCTCAAATTGGAGCACACTATTGAGGAAGGAATCTTCCCTCTTCCT
 52556  AAGGTATATTACCTAAGAACAACAGAAGGT
;;     G-dpo_10 ==> end
 52586  CACCAAAGC
; G-orf129 ==> end
 52595  TAAGGGATACTCAGGAAAATTAACTAGAGATAACTATCTCTCTCTTATTAAACAACAAAA
 52655  CATAGTGGGGTTGAGAGTCAATAAATGGTTAATTTCTTATTAAATTCAATTCTAACGGAA
 52715  ATTACTTATCCATCATTTATAATAGGTTGAAAATTAACCCTTCTA
; G-orf138 <== end
 52760  TAGGTAGCCTAAGAAGGGAAAGTTAGG
;;     G-dpo_11 <== end
 52787  AAGATTCACTAAAGCTGATAAGGAAAGAATGCTATCATAGCCTGTATGGAAGTAAACAAA
 52847  TTGACCTTCATTCTTCTTAATTAAATCAAACCAGAAGTCAGATAACATTTTATTTGAATC
 52907  CATATTATAATAGGTTATATCATAGACTTTAAATATTTTCCCATTATACCAAGCTGCCAT
 52967  ATAGACACTATTGGTTCCATCTTTATTAACTAATGACTCTAAATCGGCAGTTACAATCAA
 53027  GTCTTGAAATTTCCAATTAGTATTATCTTCTTTATTTTTATTCTTTAA
;;     G-dpo_11 <== start ;; HMM match pos. 440,537 score 4.3e-18
 53075  TTCGTCTAAGGAGGGTAAATTGGAAATATCATAAGTGTCAAACACTATTTGGCCACTTTT
 53135  TTTGAGATAGTCAAGGGTATTGGATTGTGTTAGAAACCTGTA
; G-orf138 <== start ;; contain dpo
 53177  TTATATTGAGGCTTAAATGATGATGCGTCTATCAGTTCGTAATTGTTTTTATATTATAAT
 53237  CTAATAAAGTATCCGAAACACGGAAATTAAATATTTAGTAAACAGCA
;     G-atp6 ==> start
 53284  ATGATTTATAATCCTCTAGAGCAGTTTGAGATTGTTAAGTTTATAGCAATGGAAGGACCT
 53344  CTTTTTGGATATATACAAATTGGGCTGACTAATATAGGCTTTTATCTGTTACTGGCCTCA
 53404  CTCTTCCTAATTTTTCAACACTTATTATATAATAAAGAGGGAGTGTTAGGGTTGGGTAAT
 53464  ACATTAATGCTTTGTATAGAATCTCTTTTTGGATTTATACTTCAACTAGTAAAAAACCAA
 53524  ATTGGACCTCAAGGACAGCCCTATTTTCCTGCTATTTATTCTCTGTTCTTATTTATATTA
 53584  TTTCTAAATTTAATAGGTCTTATTCCCTATAGCTTTACTGCTACAGCTCACTTTGCTTTA
 53644  ACCCTAGGTTTTAGTTCCACCATTTTATTAGGAGTCACTCTTTTAGGTTTACACCGTCAC
 53704  GGACTTCACTTCTTTTCTCTTTTTGTCCCTGCTGGGACTCCACTACCTTTGGTTCCACTG
 53764  TTAGTTTTAATTGAAAGTGTTTCTTACTTAGCTAGAGCTTTTTCATTAGGTATTCGTTTG
 53824  GCGGCCAATATGCTTGCTGGTCATATCCTTTTACATATTATAGCCACTTTTTCATGGAAG
 53884  TTCATAGTTGGTTCTCTGCTTGGTATAATCATGATACCTCTTCCTTTACTTTTCCTTACT
 53944  CTGCTTTATGGACTCGAAATTGGGGTTGCCCTTATTCAAGCCTACGTTTTTGTCTTATTA
 54004  ACATGTAGTTATATAAATGATGCTATTTCTCTGCATTCAGAAAATTCCCCCTCTACTTGC
 54064  CCCGGTCTTCGAAGGGGAGGATCTCCTTCGACCTAG
;     G-atp6 ==> end
 54100  AGGACTTACGACGGTAGGTTGCCCTATGTACCAAGGAACCCCACCTTAGCTAAGCACAAG
 54160  TTTTAGTTACCCCTTCTTATCTTTCTTAGGTTTATCTTTAGAATTATCTAATAAAACTCA
 54220  CAAAAGAATAAAATTCAATAATACTCAACCTTGGCCTGGGGTGGGGGGGGCTAGAAAAAA
 54280  TCAAGAAGAGATAAGGATAGAGGGAGAGTAGAGAGAGAAGAACAACTAAGGATTAGACTT
 54340  AGAAGGACAAAGGTAAGCTATAGTTATACTTAAAGGTTAGAATAGAGAAAGATTGAAAAA
 54400  GGGCCTGTTTATGGATTAGTTTAGGTCTAGTACTAGAGAAGGGAGGAACTATTTTTAGTT
 54460  TTCCACTTAAGGATGTGTAGTTCTTATTGAATTAGGAGTAAGTTGAGGGCACTCAAAGGA
 54520  ATTACATCGATTGAAAAAATAAACCAAAGTTTCCTTAGAAGCAACAAGTCGACTTAGAAA
 54580  ATGAAGAAAACAAAGTTTTCCTAGGGGAGTACTTTAAAAATTTGTATACATTAGTCATTT
 54640  TTTAATTTAGAAAAACAAAACAAACCCTTGTAACTTGAGCA
;     G-nad2 ==> start
 54681  ATGCTATTATTATCTATTTTACTTTTTTCGGCCGTTGTGCCTTTAACTTCCGTTCACATG
 54741  AGTTCTCATGTTTTCAATAGATTAGCCATCTTAGTATTACTCTATTCTTCGGTATTGGCT
 54801  TGGAACATGCTCTATTTAGAGCCAATAGGTGTAGGTCTAGGGATCTATGGTGGACTATCT
 54861  CACGTCACTTTACTCTCTCAAGCATTTGATACCTTTATCTTGGTCTGTGCTTCCATTATT
 54921  CTGCTTCTTGGTTCAGGTTCCATTTCTGTCACTAGCCAACGGTTTGAATCTATTACCAAA
 54981  GGCAAAGTAGCTGAATACCCTCTAATTATCTTTTTCACAACTCTAGGTATGAGTTCCCTT
 55041  GTTTCTAGTAGTGATTTGGTCACTTTCTTCTTATCTATAGAGCTACAAAGCCTTGCTCTC
 55101  TACATTCTCGCTACAATTTACCGAGACTCTGAGGCAGCAACATCTGCTGGTCTAAAATAT
 55161  TTTCTAGTAGGTGCACTCTCTTCTAGTTTGATTCTGCTAGGATCTTGTCTACTTTATGGG
 55221  TTAACAGGGGTTTCTAATTTTGAAGGTGTATATCTTTTATGCTCAATGGCTATAGCCAAT
 55281  AGTGGAATCCATATAGCTCTAGTTATTATAGGTATTGCCCTACTATTCAAGGTAGCTGCT
 55341  GCTCCTTTCCATAACTGGGCTCCCGATGTTTATGACGGAGTGCCAACTATTGTGACTACA
 55401  TGGCTAACTATAATGCCAAAGGTTGCCATTCTTGCCTTCTTAGGTGAGTTCCAGGGATTT
 55461  ACCCATTTAGGTAGGGTTTACGAAACCACCTATCCGATTTGGCCTAATATTCTCCTAATT
 55521  AGTGCTCTACTATCTCTAGTTATTGGTAGTCTACTTGGCCTAGCGCAATACCGAATAAAA
 55581  CGTTTGCTAGCTTATAGTACGATTTCACATATGGGTTTTATGCTATTAGCTTTAGCTATC
 55641  CATACTCCAGAGGGTATAGAGGCATATCTTTTCTACCTAGTGCAATACGTGCTTACAAGC
 55701  ACCAACATCTTCTTTGTGTTACTAGCCTTTAGTAATCATCCTTATGAATCCGATTACGCA
 55761  TCGAATACACCATCTTCTGCTGGCTTCTCACTCCTTGATAACACTGAGCTGTCCAAAAAA
 55821  CCACAGATCTTATACATTTCTCATATTAGCCGAAACTCTAATATCCTCTCAAATCCTGCG
 55881  TTAGCCTTAACCTTCGCTATCACCCTTTTCTCCATGGCAGGAATACCTCCAATGATAGGT
 55941  TTCTTTGCTAAACTGATGGTGATTTACTCAGCTACCCACAGTGGCTACTTGTTTTTAGCA
 56001  ATTATAGCAATTCTAGTTAGCGTTGTTAGTGCAGCCTACTATCTACGAGTTATTCGTGTC
 56061  ATCTTCTTTGATACTTCTCAGTTCACCGAAACTCCTGCTTGGTGGGTTCGTCCTAATGGA
 56121  AATAATTCTATGATTATAGGGACTCTAACTCTATTAATTTTACTCTTCATTGCTAATCCC
 56181  CTACCAATACTAAACTGCCTGCACCTTCTGGCTCTTTCTCTATTCTACTGGTA
;     G-nad3 ==> start
 56234  A
;     G-nad2 ==> end
 56235  TGTTAGTTTTCTTCCTCTTGTTCGTTCCTCTGTTCGTGCTAATTCTTTTAGGGGTAAACA
 56295  TGTTGGTTGCTACCAATAACCCTGACTCTGCTAAAATGGCGCCTTATGAATGTGGAATGC
 56355  CCCCAGCTTCTGATGCCCGTCATAAATTCCAAATTAGTTTCTTCCTTGTTGCTATCCTCT
 56415  TTTTAGTTTTTGATTGCGAGATACTCTTCCTTTACCCTCTTGTTGTATCCTTATATCATA
 56475  TATCTTCCTTTGGTTTCTGGGTTGCAATGGTCTTCATTCTTCTTCTTACTATTGGTTTTG
 56535  TTTACGAACTAGGTAAAGGCGCACTTGACTATGCCAAAGACTCTTCTTCTCCTACTAAAA
 56595  ATTCCCCCAGGGCTAAAGCACCTACTGGTACTCGCTCTTATTCTACCTCTTCTGATAACT
 56655  CCTCAGGACTAACAATGAACGGAAGGCGTAAACGTGAGAAGGGTAATCCAAAATATACTT
 56715  CTGAATATAAAATGAATCAGTCCTTAACGCCATTTCAAGTTGAAGTTTTAATAGGACTGT
 56775  TATTAGGTGACGGTTGTATAAATGCTCCTGTATCAAAAATAGGGGGACATCGTCTAACCA
 56835  TCCGTCATTCAATGAGCCAACATGATTACCTTCTTCATTTGCATAATCTCTTTGAAGCTT
 56895  TTGTTGTTAAACCGCTCTACATTAGCTCCAATTTTAATAAGCGTACAGGTCAAACTTATC
 56955  ACTGGTGTAACTTACATACCCTGTCTTTCTTTTGTTTTGCTTCTTATCGTGATTGATTTT
 57015  ATAATGAAAAAGGGGTTAAAATCATACCAGCTAATATTGGCGAGCTACTAACCCCTGTAG
 57075  GATTGGCCTATTGGTGGGTAAAATCTGCTAAACTTTGTTTCGTCTTCTAG
;     G-nad3 ==> end
 57125  GCGCTTTGTTGAAATTGAACCTTGCTGTTAGGAAGAAATTGAGCGAGCAGGGTCTATGGT
 57185  AGTAATGGTTAGGGTCATTTTAAGCTTTTCAAGTTGAAGTCTTAGTAGGATTGCTCCTAG
 57245  GAGATTATTTTGTTTGATTTCAAATGGCAAGATGTGTTTATCAGTTCTACCTTCAACAAA
 57305  TGTACAAATCAGACTTACCGTTGGTGTAACCTGCACACTCTCTCTTTTGAAGCTCCAAAA
 57365  CTTGATTAACCTTTTCTTCCCTTCTAAAGCTCTAATCCAATCTTCAATTGTTAACAAACT
 57425  GCTATCGTAGCCTTTTGAGGTGTTCAGTAAATATCGAAGAAACCTTCATATTTGAGCATA
 57485  CCCAACTCTGAACCTTTCAAGTCATTAGATAGCTTTATATCAGTGTCAAAACTATCCATA
 57545  TAGAAGAGTTTACCACCTTCACAATAAATTGTGTGCAACCCCTATCTCTTTTTTTCTTAA
 57605  ATCTGTTGGACTTTGACCGGGGTAACCCAATAAAGATTAGGTTTAGAAGTTCTACTTGTG
 57665  GAATTGAAATTAAATCAGTAAAACCAATCAGAGGTAATCACCTTCTGTACTGCGTGGCTT
 57725  TGATTGAAGCCCCTAGCTAATAAACGTATGTTACTCCTCATTGTTAGTAACACTGGGCCC
 57785  TCTAGTGGCGCACAGAGGGTCCTACAAAGACTACTTGTCCCAATCTCTGCCTGCTATTTG
 57845  TTTC
;     G-trnM(cau)_3 ==> start
 57849  TGCAAGTTGGTGTAAGGGTTGCATGTCAGACT!CAT!GTTCTGAAGGAGGCCGTTCGACT
 57907  CGGCCACTTGCAC
;     G-trnM(cau)_3 ==> end
 57920  AAAAAGGTATAAAATGAAAGGGTTGTTTTTTTTCAATTTGACACTGGAAGTTGGGTGTGA
 57980  TTACTGGAGTAAGGGTGGCAAGAAAGAATTTGGTTTTGTCAAAGTTTCCTTAGAAGGAAT
 58040  ACATCTAGGAAAAATAAGGGAGGGGTTTCCTCTTATTGCTTTCTAATAAAATTACCCCTT
 58100  CCCTGAACTGAACTCAATTGTTCCTAAGCAAACGTGACTTGTTCCGCATCAAGAAGTAAG
 58160  CAAAAGCAAACCCTAAAGTA
;     G-nad6 ==> start
 58180  ATGAGTCCTTTTCTACTGGAATTACTGCCTTTCGTGGCTGTGCTCTCTGCTATCTTTGTT
 58240  ATAACAGCGGTCAACCCCATTCTTGCTGTGCTTTTTCTGATAGCTGTTTTCATTACCGTC
 58300  TCAGCTTACCTAGCTCTTCTGGGACTAACCTTTCTAGCCCTAAGTTACCTCATCATATAC
 58360  GTAGGAGCTATTGCCATACTCTTTTTATTCGTAATAATGATGCTCGATATCAAGCTGGCT
 58420  GAATTAAGTTCTTCAGGAGAAGAGGCTAGCAAAGTATATCCTATTGCATTCCTTATTGGA
 58480  ACACCATTCCTTTGGACCCTAACTGGCTCACCTTTATTTAGAGGTGATACTCTTTACAGT
 58540  TGGTTTGACCAAACCACTTTGGGCATTGCTCACATTTCTGATCCTTCAGCCCTTCAATGG
 58600  ACAAACCTCTTTGCAGCCTTCTCTAACATTCATTCATTAGGTGTATGTTTATATACTATT
 58660  TACCCTCTCTGGTTGATCTATGCGGGAATCATTCTACTTTTGGCTATAATAGGCCCAATT
 58720  ATATTATGCCTTGATAAAACTAGCGGTTCCACCTCTTAG
;     G-nad6 ==> end
 58759  CATGCTCTTTCCTTTGTTTTTTCAATCGTTAGTTGATGTAATTCCTTCTAAGATGCTAAT
 58819  TTCTCTAAAATTCCCCAGGTGGACATATCTTAAAAGTATCGAATTGAGACTTCTAGAAGT
 58879  TGGAAGCACTTGTTGAGATTTAGGGGACCTTACCAGAAAGATGAGAATATAAATAGAGTA
 58939  GAGGAGTAAGAAAGAAGGGTTTACTACCCTATGGGGACCATTAACTAATTTCTATATTGA
 58999  TCTAATCAGCTAAGCAGGGATGAACAATTAAGGAAGAGAGATAAGAAGGGTGATTCTACT
 59059  CCAACCCTCTGGGTGGCATAGGTAGCCACTAGAGGGCAAGGATGGAACTAACTAGGAAAT
 59119  GGTTGGAGGAACTTTTTTAAAAAGGAATTACATCGATTTTAAAAAAAGGAAAGGAAGAAG
 59179  TTAAGGGATTTACTAGAAGCTGATAGGCATCTCATGACTTAATCTTAACTACTGCAATAG
 59239  AAAATACACAAAGTATTCCATGGCAACACCTCCTACTTCATTTTTAAGTTGTTCAGTCTT
 59299  CCCTACTTATTTGCCCCTTCAGCCTCTATCTTCATCCCCTCTTTAGCTATAGACACCCTT
 59359  GTTTGAATTCCCCCTTCACACAGTGGATCAAGAGTAAATCGAGTCACTAAGGATTCCCAA
 59419  GGTTGGCTATCACTTTATCTATTTTTAAAGAAAATACTCCAGCTAAATTAGCAGAAGGTC
 59479  ATTTCAAATTTTACCAATTCCCCTAGAGTTTTTTCTAGAAGGAACGAAGAGGTCTAAGAA
 59539  AATCTCGACTAGAAAAACAAAAATAAGGGGAGTGGTAGCGGTTACTTACATAACCCGGCT
 59599  TATATGGAACTAGAGGTATAGAGTAAATAATATAGAGAGGATTTCTTAAGAAACCTTTCC
 59659  TGATAGGTTCAAGGGGTTCGTGCCTAAAAATTCCTCCTTGCTTTCACACGGTATGATTTT
 59719  TATCTCAAGTTTTTACATCACTTTTTTAAAAAGAAATTACATCGATTTTAAAAAAGGCAT
 59779  CTAAGAAAATAAGCAATTACTTTAAAAAACAACCCTCATCTTCTTCTACTCTTTTAGTCT
 59839  ATATAAGGGGTGATACCATAAAGGAGTAAAGCGACCAGAGCCTCCTAATCATTGGGAGCT
 59899  AAAGCTGGCTAAAACATAATATCAGTTTTC
;     G-cox3 ==> start
;     G-cox3-E1 ==> start
 59929  ATGAAGTTTCAACCTCATCCTTATCATTTAGTAGAACCTTCACCATGGCCTCTAGCAGGC
 59989  GCAATAGCCCTTCTTATTACTACTGTTTCAGCAGTCTGCTATTTTCATGGATATGGTCAT
 60049  GGAGGAGTATTTTTAACTATAGGTCTTCTGGGTGTTCTTTCTACTATGGGTCTATGGTGG
 60109  GCGGATGTGATCCGTGAAGGT
;     G-cox3-E1 ==> end
;     G-cox3-I1 ==> start /group=IB (1.11e-24)
 60130  acagcgttaagcttgtttttttgtggcatattgtctaactatactttaaaagctatttaa
 60190  actcttattaacttttcaacacattacgacagtatgcaaaactaaagtgccttctttaaa
 60250  cttgactatatgctggaaactcctaaagcctaaagtacgtagggaaatgtcctcttcgtg
 60310  acaatctttatggatattacaatggataatcagcagaaaaccaacggatttataattatc
 60370  ctagtagggtcctcagagactatacgtcaagaattaatacgttaaagatagtatagtaaa
 60430  cctattaattaagatatagtccagccattatagaaatatattgggttttttg
;     G-cox3-I1 ==> end
;     G-cox3-E2 ==> start
 60482  ACATTCTTAGGACATCACACTGTTCGTGTACAACAAGGCCTAATATTAGGTATTATCCTT
 60542  TTTATTGTTTCTGAGGTTTTCTTCTTCCTTTCTATTTTTTGGGCCTTCTTTGATAGTGCC
 60602  TTAGCTCCTACAGTTGAACTAGGTTGCAGTTGGCCCCCAGCAGGTATACAACCCATAGAT
 60662  CCATGGGAATTACCTCTTGTTAATACAATTCTTTTACTCTCATCAGGT
;     G-cox3-E2 ==> end
;     G-cox3-I2 ==> start /group=ID (9.96e-39)
;     G-cox3-I2-orf229 ==> start /first_aa=V /note=LAGLIDADG ;; evalue:1.5e-09
 60710  gtttgcctgaaatgtgatcaatctgatttatttataaaatttagcttactgccatttaac
 60770  tgtcccagagttccgtccacaaaaagaattggtccccacaattatgagataataagtatc
 60830  cttataggatcattgctaggtgatggatctatggaaaaagatggtaatggttcacggttt
 60890  gctttttatcaagaaaaaacaaatggcgaatacttattatggctgcatcaagttattagt
 60950  tctcttggttactctaaaccagagatacctatcatacaaactagaaaaggaacaaatgga
 61010  caaatacgctactcttatagattcagaacttatacatacagttcatttaattggatttat
 61070  gaagaattttaccctaataaacggaaagttgttcctcggattatagatcagtatttatca
 61130  cctttggccttagctgtatggataatggatgacgcaactcttcacaaaaataaaggatta
 61190  agattctgcactaattgtttcacacttaaagaggttcaatatttagctagtgttctagaa
 61250  aaaaagtattctttaaatacctctatacataaaacaggtgtagtgaatcaatatggttta
 61310  tatattcctaagtctagtatggcaaatctcactaaaatagttaaacctcatattcatcct
 61370  accatgctttataaattactttctatttaa
;     G-cox3-I2-orf229 ==> end
 61400  ttccgacatttcttgtgacataatgagtctttcccatttattttctaaattaaataatca
 61460  gatagattgcatagtcctagattaattgggtaatattaatcgattgatcctccatcaatc
 61520  ttaattatgctctattatccagctaatctagctttatagaagataggataataactatct
 61580  tggcgacattgatgaaaacggtcaacgggatatatctgattctaagaccgtcggttctct
 61640  tctttgaataaaagaggaagatcgctacagactggttcatcgatgggtggcttaattgct
 61700  gcttaatgtacagtcggaatctcgactgagaaggttaaaatagattgacttctctttcca
 61760  aaggctttatattatatttcaaacaactaatgtgactcttagaagactaaactagctaag
 61820  tttagggattgaaaacttacattaatataaagtacaagggttatatattcagatatgtaa
 61880  taatatatagctggagatttg
;     G-cox3-I2 ==> end
;     G-cox3-E3 ==> start
 61901  GCCACAGTTACCTGGTCACACCATTCTCTGATAGCCGGAGATCGTAAAAATGCTTTACTG
 61961  GCACTTATTTACACTATTGTTCTTGCTCTTATCTTTACGGGTGTACAGCTCTATGAGTAT
 62021  TATAATGCTCCCTTTACTATTTCAGATGGAGCCTTTGGCTCTTGCTTCTTTTTTGGTACG
 62081  GGTTTCCATGGCGGGCATGTCTTAATAGGCTCTATCTTCTTAGGAGTAGGCTTATACCGT
 62141  CTTATCAATTATCATCTTACTAAACACCATCATGTTGGTTATGAAGGTGCTATCCTTTAC
 62201  TGGC
;     G-cox3-E3 ==> end
;     G-cox3-I3 ==> start /group=IB(5') (7.85e-07)
 62205  aaagaaatgccgtcttagttggtaacttctattattaccactctaccatatgcgggaaac
 62265  tcctaaaggctaaggtaggcatgcttaacaatccttagtatgtaacaatggacaatccgc
 62325  aggaaacccttagggattcctcagagactagtatgtagagcatcctatttgatatatgga
 62385  tgaagatagagtccaatcatactgaaaggttatgattcataag
;     G-cox3-I3 ==> end
;     G-cox3-E4 ==> start
 62428  ATTTCGTTGACGTTGTTTGGCTTTTCCTTTTCATTTTTGTTTATGTTTGGGGTGGCGGTG
 62488  AACCCCCACTTTTATAA
;     G-cox3-E4 ==> end
;     G-cox3 ==> end
 62505  ATTCCCCCTCTTTGTTTATCTAAGAAGTAAGATATAGAAAATATCCATGGAACTAGAGGC
 62565  ATAGAGTAAGTTAAGAAATAACACTTATGGTGTACTTCCTTTACTACTCATTCTCTTCCT
 62625  TAGTATGTAACAATGGACAATCCGCAGGAAACCCTGTGGTTTTTGAGTTAAAATTCCAAA
 62685  TAATTAATCTAATATAAAGATGTGTATTGTTAAATAACAAAACTGCTAAAAGATTATATA
 62745  TGTTATTGATTTGATAGAATGTAACCCACCTCCAAAGTTAAGGCATTAAGCCGATCTAAA
 62805  TTGTAATGGCTCTGTATTTACCCATTTTCAAAGACTTGTTGTCTTTTATTAAAGCTAATT
 62865  TCCCTTTGTATCACTTGAGCTATTGCCCCAGGGAGGATCCGAGTCTCCATTATTTTAAAG
 62925  GAAAGTTA
; G-orf244 <== end
 62933  AGGAAGAAT
;;     G-dpo_12 <== end
 62942  TATAGGAGCCGTATTAACCCATTGCCCTTGTGCATTAAATAGCTGCTGTCGTTTATTAAA
 63002  TGAAAAGGTTAAGTTATAAGGTGTTTTGCTCTGTATCCTTACATATGAGTCTCTTAAAGA
 63062  CTTTGACCACTTGGTTATTTCTAGTTCAAGAGTTTGACCAGAGAGTAGCTCTAAATACTG
 63122  AGCCTTTGTAAGTTTACCAGAATAACCCTTACATTTAGTTACTATTTGTCCTTCATTAGT
 63182  TTCTAGGTAGTAAACTTTTGGCATTATAAATAGACCCTCCTTAAATGTATACTCTAATTT
 63242  TAATTTTCCCAATTCGGCTGAGTCGCAGTACTCGGAAGGTAAGGGACCATTTAGCACAAG
 63302  GCTGTCTGTATCGCTATAATAGATTTCTAACCCTAATTTTAAAGCTAATAACTTATAAGT
 63362  ATTGATAATTATTCTAGAGTGGGCAGTTACTGCGGCAGCAATGGCTACGTTTGTATTATT
 63422  TCCTAGGTTAGTTAAGTGCTTAATTAGTCCTTCAATTCCCTGATTTTCTAGAATCCATTC
 63482  TTTTTGTAATGTTAGGGTAACAAGACTTAATTCTCCAAATTGAATTTCATTAGAAATCTT
 63542  CCAAGCAGGTGTTACTTTATTAATTTGTTTAGAAGTATAGATTCCATGTAGAGTTAAAGT
 63602  AGGATGCATCCCAAATCTACCGTACATAGAATTCATAAGTAACTTAGCTAGGTTTCTTAT
;;     G-dpo_12 <== start ;; HMM match pos. 855,1106 score 8.5e-76
 63662  TGTGGC
; G-orf244 <== start ;; contain dpo
 63668  TTAGGAGATTCCTCCTCTACAACAGGAGTCATAGGGGCACTAGAAGAACCACCCCCATTA
 63728  TTTGTGTTACCACCTTGAGAAGAAGTAGGGGCAACCGGAGTTTGAGCTTTAATAAAAGCT
 63788  TCTAGGGTTGAAGAAAGGGAAGAGACTTGGTTATTTGTACTTGCA
;     G-orf169 ==> start
 63833  ATGGCCTCTTGAATATTAGCCTGGTTTTGAGATAACCGTGAAATCATGGATTCCAGATTA
 63893  TCAACCTTATTAAGTAAAGGTGTAACTTGAGCTTTGATTAACTCATTAACTTGGACTAGA
 63953  GATACAACCGGCGCTTCAGCCGGAGTTTGCGATACGGGTGGTTGCGATGATTGTTGTGAT
 64013  GGAGTAGGGAATTGAACTGGAGAGCCTCCTAGTTGTGTTATCACAACATTAACGAGACCG
 64073  TGTACTAAAGGAGCCCAGTTTATATTTGATAATGAAGATAGGATGAGTGCTTACTGTACT
 64133  AATGAATTAAGTGACATCTCTGCATTCCTAGAAGGGCGAAAACTCCACCAAGATAGGTCT
 64193  TCTAAGTTCAAAGAGGGAACTGAAATCTACTCTGATGAGTTAGGTAAAGTTAAGGGAATA
 64253  AAAGAATATATCATTCATATTGGGATACAGTGATCTGTCTGGAACTCAAATGGGAGTTGG
 64313  TGTGTTGAAGGCATTCTTCATATTTTCTAG
;     G-orf169 ==> end
 64343  GAAGAGAGGTTTCAAAGGGTGTTTTCAGAACAAAGTACAAGATAGAGAAGATCAAGAGTA
 64403  GGAAGCTCTTATCTGTCTATTATATGGTTGTATCATCAGTCTCTTTAATTTTACTCCTAT
 64463  TTTGCCATGAATCAATCGTGAATGAAGATATAAATAAAACTAGCTAAGCTATTCTCCTCT
 64523  AAGGATAATCTCTATTGTTCAAACGCAATCACCTTTAAATTCAAAAGCTTAGAAAGATTA
 64583  AATTCCAACAAATAAAAGCGTCTACCTCTAGCATAATCTACACCTACTTTTTAAAATCCG
 64643  TCAAGAGTTATATTTATAAGTTCTACGATTGCATCAAGTCACAATGTCGGAAAGGGTGTG
 64703  GGTCAGCCTCCTCTATTAAAAATCCTATCTAAATCATCAACAAGGAAGATAGCTAAAGCA
 64763  GAAAAGGAATAAACCTGTCTAAGAAGATAAAATTAGGCTTGCTTTGAATTAACTAGCTTT
 64823  TTCGCAACTAACTATCAATTTATTTAAGCGACCTAGTTATAATCCATACAAAGACCTAAG
 64883  AAGGCTTATCAAAGATGTGAAGATCCCATAAACTAGATTGTGGATTCTTGAGCTAAAGTA
 64943  ATAGATTAAGCCAAAGACTATTGACAACGCAAGCAATACAAATGAGTATGTTACAACTCT
 65003  GACTACTGTCCCTACTCTAATTAGCCTACGCTCTAGTAACTTCTTTGTTAGAATCAACTT
 65063  ATCCATCAAATCTCTTGGAGACTCTAAGAGGATATTCAACATACTTTTAGATGGGCTCAC
 65123  AGTCTCCTTTAGCATCACAGTACTTGAAGATATCCTATCATAAACCCAATTACAATGTAT
 65183  AAAGAATGGCTTTATTAAGAGAAAATTGATAAAAGCACGGAACGTATGAATAAAGCGGCA
 65243  TAGGTAGCCTAAGAAGGGGAGAAGGAGGTACTACTTTTAAAATTGTGCACACTTTAGTGA
 65303  TTTATAAATTTGTTTATTTTGGATTCTGTGTTTAGCTTTGAATAGTCTAAGTACTAAGTT
 65363  TAAAACAAGTATACTGGGGGCATTTTTTTTATGAACTAAGCTTA
; G-orf50 <== end
 65407  TTTGTTTTT
;;     G-dpo_13 <== end
 65416  GTTTAAAATAA
; G-orf315 ==> start ;; contain dpo
 65427  GTGGTTTTGTATCAATCCATCTACCTTGAGTATCAAAGACTTGTTGTCTCTTATTGAATG
 65487  TGAATCTTAATGCGTAAGGCTGCTCTTTCTGTATTCTTACATATGTCTCTCT
;;     G-dpo_13 <== start ;; HMM match pos. 1070,1109 score 4e-08
 65539  CACTC
;;     G-dpo_14 ==> start ;; HMM match pos. 823,1092 score 1.4e-72
 65544  TCCCTGGCATATTCCT
; G-orf50 <== start ;; contain dpo
 65560  TTAAGAGAGGGGCCAATACCTTCTTACAACTAATTACACAATTGAATGGTATGAAAGTAG
 65620  AGGCACAATTAAACAAGCAGCCCACCATTAGAAACATGGCTAAACTCTTAATGAACTCTA
 65680  TGTACGGACGCTTTGGAATGAAGCCCTCTGTTCTTGAAACTCATATCTGGAATCAAGATC
 65740  AAATAGATAGCCTTGAACCCTATTGGGAATTACAAAGTGCTTTATCTTATGGTGAACTCT
 65800  ACCTTGTATCAATTCAATTAAATAAAGAGAAATTCATAGAACTACAAGGTCAAGCCTCTC
 65860  TTAAAAAGATGCTAACAAATTTAAGTAATAAGACAAATGTAGCCATTGCGGCAGCCGTTA
 65920  CATCTTATTCCCGAATGATTATCAATAACTATAAACTATTAGCCTTAAGCTTAGGACTTG
 65980  AATTGTTTTATTCAGATACCGACAGCCTTGTGCTAAATGGTCCCTTACCTCCTGAACACA
 66040  TAGACTCAGCTACTCTGGGCAAATTAAAGTTAGAACACACTATAAAAGAAGGAATTTGTG
 66100  TCATGCCTAAAGTCTATTATTTAGAAGATATTGATGGAACCATAGTGACTAAATGTAAAG
 66160  GGTTTTCCGGTAAACTAACTAAGACTCAGTACTTAGAGTTATTATCTGGTAACACTCAAG
 66220  AATTAGAAGTCACAAAGTGGCAAAGATCTTTAAAAGAAAGCTATGTAAAAATAGAGAGAA
 66280  ACCAGTCTTATAACCTTAGATTCTCCTTTAATAAAAGAGAACAA
;;     G-dpo_14 ==> end
 66324  CCCCTATCTCTTTTTTCTTCTTTACAGCCAAGGCCAAAATCCAAAGAGCCA
; G-orf315 ==> end
 66375  TAGCACGGTTGCATGGAACCGTAAACCCACGGATAGACGGATGAATCCACAGCCACGAGA
 66435  GGCTAATCTCCAACTGCAACCAATAGGTTCTCTCATGTGTTTATCAGTTCGACTTTTTGA
 66495  TGTGCAATATAATATGGAATAATCTTCTCTCAGAGGCTTAGTATCGCCTCATTTCTCCTA
 66555  AGGACAATTAGTTCTAAAGTCCAAGAAAAAGAGATAGAGGCAGCTATCGGAATATTATTT
 66615  CCAATACCAAATTCACCTGCATATTGTTTGATTATTTTTTTGATTCGTTTTTCCTAGATC
 66675  GATGTAATTCCTTCTAGAAAAACTTCCTTCTGAAAACCTTGAAACCTTTAACTATCATTA
 66735  AATCTGTTTAGACCAACACTAGTGCCTACGACACAATACAACTAATCTGCCATACTTATA
 66795  AACAAATATTAGAAGTTAATACCTTAAGTTAAAGC
;     G-orf159 ==> start
 66830  ATGCTAAATCTTTACCTACTACTACTTTTCAGTATGTCAAACAAGTTTCTTAGACTTGTT
 66890  ATTTCAATCCTTTTCCATCTTATTTTTAGCCTTATCCTTATATATTTCTCTATTGAGCAA
 66950  GTGGAATGCCATTACTCTTATAATAACAGGATTTACGTGGTGGATTCTCTGGAGGATTCA
 67010  GCGACTAAGGACTTTGATAGCTGGTTAGTACATACTAATTGCCTTCCTGACCATTTAGGC
 67070  TTAGCCCAATGGCAGATTGATGCTTATACTAATAGTGGTATTCCTGTATACTCTCCTGAA
 67130  AAAGAACACGAGCTCTATATTTCTCAATGTAATCTTCAATCTATCGAGTGGAGTATTCTT
 67190  ATAACTAGACATCCTGAGATGGTCACTCCCGGCTATAGCTGCTATACAAGGTATTCTTTA
 67250  GGTAATCCTCGTAATCCTTATGACACTCTTACGGAGTTCCTCGGTACCTATTGCATATAA
;     G-orf159 ==> end
 67310  TTGTCCTTTCTTTTGGTTCTAGCCTAATGGCTCAAGGGTTTAATAGTCTTGGTAATTCAA
 67370  TGTCTGCAGGTTTTAGTGGAATGACTGAGCAGTTAACCAAGCTACCCAATCTTTTTGCAG
 67430  CCGGAAAAATTTATATTAAACATAATTTAAAATATGTATTAAAACCTACTTTTAACAAAA
 67490  GAAAGCAAGTTTATGATAATGGAAGGTGGATCGGAACTAATCCCATATATTTAAACGAAT
 67550  CAGGCAAATAAAAATAAAGAAGGAAATTCTATTTATAAAAGTCCCCCCCTCTGGATGTTG
 67610  AAAGATTTAATAAAATTTATTGGCTTCTGGCCCCTGGCCCCCCCTTGAGTCTAAGGTATT
 67670  TATTTATGGTTACAATTCATTCAATGGACTGGTTTGGGCTACTTAAGCTAATTTTACTAT
 67730  TTAATTTAAGCGCCAGCTGAACTAAAAAAGGAATAGCAGAGATAGATGTGAATAAGAGCA
 67790  AGGGAAAGGATTGATATATGCTAGTTATGGTTACTTACTTCTGAAGATAGTTTGTTATAA
 67850  AGTCATCAGAGAAGTGGAAATTACCTAGTTCTTGAAGAAAATAACCTTTTAATCTCCAAG
 67910  CGTGCTGTGGTAAGTGTAAGCACCAAAATATGTTCTTCTGGCCTAAATTAGAAAGGAAGT
 67970  TGTAAAGCTCTAAGTTGTCTTGCTCCATTAAGGTAAAAGTAAGGTCTATTCTTGCGATAC
 68030  TCTCACAATCGGTAATGTAAGGACCTTAGACTAAATAAGGTATGGGATCCTTTAAAATAC
 68090  TATCTATCACATATCTTGTCTTACCTGAACCTGCTCTGGCCTTCAATATCTTAAAAGAAA
 68150  ACATTTGAATCAACAAAAAGTATGTTAGGAGAAGAAGAAGACACAGAAAATAAGCAAGAA
 68210  GGAAATACAGAATAGATG
;     G-orf230 ==> start /note=GIY ;; evalue:5.5e-19
 68228  ATTTCTAAAAACCTCATTCGTACCACTATAGAGCAATCAGAAAAGGAAATATTAGATTTC
 68288  AGAGACCTCATTAATGATCAAGCAAACTTATCAATTTTCTTCATGAAGTTATGGCAAATA
 68348  AAGGATCTCTACCCTAAATTTACCCAGTATAACCCCTTTACTCAAAAAACACTGTTGCTC
 68408  CAAGAGCTTAAGAACTTAGCCGGTATTTATTGCTGGTATAATATTACCAGAGACTTGTTT
 68468  TACATAGGATCTTCAAACAACCTAAGACAGAGAATGACTTGCTATCTCAGCTTAGCCTAT
 68528  CTTACTAGTCACCAAGATTA
; G-orf750 <== end
 68548  TTCAATAATTAATAGGGCTTTACTCAAATATGGATTCTCATCTTTTGTGTTGCTCATTCT
 68608  TGAGACTCTGGAACAAGGGAAAAATGGAGGAGGAAGTTCTTCTGCCCCTGCAACTCCCGT
 68668  AGCCCCCTCAGTTGAAGAAGAGATTATTAGCCCCATATCCGGAGTAGGGCGTAAAACCAC
 68728  TGAGGAACTAGCTAAGGAGAACCTAGGCTTTTCACCTTTCCC
;;     G-dpo_15 <== end
 68770  AACAAAGGATTCCTTGAGGGAACGGGACCATTTGGTTATTTCTAAATGCAGAGTTCTACC
 68830  TTCCAGTAGTTCTAAGTATTGCGCCCTACTTAATTTTCCTGGAAAACCTTTGCATTTGGT
 68890  AACTTCCTGCCCTTCCTCTGTTTTTAAATAG
;     G-orf230 ==> end
 68921  TAAACCTTAGGCATTACAAATATGCCCTCTTGTATTTTGTGTTCTAATTTTAATTTACCT
 68981  AAAGTTGCATTATCAAGATGTTCCTCTGGAAGTGTTCCATTTAATACTAGAGAGTCAGTA
 69041  TCTGAATAATAAATTTGTAAGCCTAAATCCAAGGCTAATAGTTTGAAAGAATTAATTATC
 69101  ATTCGTGAATGAGCTGTTACAGCGGCAGCTATTGCCACATTGGTTTTATTACCTAAGTCC
 69161  ATTAAATTCTTAATTAACTCTTGTTCACCTTTATTTTGTAAGATCCATTCTTTAGCTAAT
 69221  TCTAGTGTTACTAGATTAATTTCCCCGAAATCTATTCTATTTTTTAAGTCCCAATATTGG
 69281  CTTAGGTTTTCTATCCCTTCCTGGGTATGGAATTGAGTTTTAGTAAGAGAGGGGTGCATT
 69341  CCAAATCTTCCATACATTGAATTCATTAATAACTTGGCCAAGTTACGTATGGTTGGTTTA
 69401  CCCTCTCTTTGGGCTGTTATCTTCATCTCATTTAATTGGGTAATAAGATCTAGAAAAGTA
 69461  TGTTTTCCTTCACTAAACTCAAAACCTTTTGTTATTTCTAGTAGAGTATATCCATGGGCC
 69521  AAAGCAAATCTAAGTTCCTCAGAGAAAAACAGTCCACTGAAGACCCCACCAGGGCAGATT
 69581  AATCTTCCTTTGTATTTAATTGGTAATAACCCTATATATCCCCCTGGAGTATCTGGGGCA
 69641  GGAGCCTTGACTGTTGCCTGTACAAAGCCATAGAAGTTTTCCCTTTTGAAGTTCTCCAAG
 69701  TTTAGATTTCTTGGATAAGGAAGGCCAACGGGCATAGGTTTACACATGGCTGTAGGATAT
 69761  AGGCTATTGACATCATAGTAGAAACCCTCCCCTTTTAGATAAGGTCTATAAACATCAACT
 69821  ATTCCACCGCAATAAGCATTTCTAAGTTTAGAATCCAATGATTTAGATAGGTCGTAAACT
 69881  TTAAGTCCTTCTTGATTAAGTCTTGGTAATTGAACTGTTCGCCAAATCTTGAAAGCTGTT
 69941  GAAGGGGCTGATAGCACAGTTAAAGGGTCAATAGGGAATTTAGCTATTAGAGTCTCAAAA
 70001  AAAGCCAACAATATTTGGTAGAGTGCTTTTACGTCTCCTAAAATGTATATTCTAGAAACA
 70061  TCAAGAAAAGACCATAATTTAGTTTTAAATACCTCTGCCATCTCATTGTAGTCTTTTAGA
 70121  CTTGTTCTCTTAGGTTCAAAGTATCTATACTCTGGAAAAGGCCCTATATATTTAAGGGTT
 70181  GTTTGAATATCTTCTAGAAAGAAGTAGTGCGGAAAATGGTCTTTCTGTGTCTCAACTTTC
 70241  CAGTCCTTAGCTAACTTCCCTAAGGCCCCAGGCAGAATTCTAATTGAATCTTTAATTGTA
 70301  AGAACTGTAGATGTTCCTTGTCTTATAGATAAAGCCATCATTTCACCATCTTTCATAATA
 70361  GGATCAAAATCTAAGTTTTTAGGTAGATTAAGTAATGAAGACAGGGAAAGTATAGAATCA
 70421  TACCCGCCCCAATTATGGAAGTAACATATACGGCCTCTGTTGTATTTAATTAGATCCTCC
 70481  CAAAAATAACTTAACATGCTACTAGAATCATAACCAAAACTAGAAATACTAAATGTATGG
 70541  TTTGTTTCACCGTTATACCAAGCTGCCATGAAAACTATATTTTGACCTGTGGTAGGATTT
 70601  ATTAGTGCCTCTAGGTCAGCTGTTACTATTTTATCCTTTAAGTCTTTCTGTTTTTCTGCA
 70661  CGCTCCAAGGATTCTATTTCAGGATAGGTTTTACCCTTAGTTTTATTAGTGTC
;;     G-dpo_15 <== start ;; HMM match pos. 429,1074 score 3.4e-196
 70714  TTGATCTTCAAGTGTAATACTTTCTTCCCACTCGTGCCCTCTTAGGCTACCTATGCCGCT
 70774  AGAGGGAGCCGGTAGTTTTAGATCCTC
; G-orf750 <== start ;; contain dpo
