# Supplementary material for: Global Characterization of Fungal Mitogenomes: New Insights on Genomic Diversity and Dynamism of Coding Genes and Accessory Elements
Source: Front Microbiol. 2021 Dec 1;12:787283. doi: 10.3389/fmicb.2021.787283 (PMC8672057; doi:10.3389/fmicb.2021.787283)
Supplement: Supplementary File 1 — de novo annotation files of the 685 mitogenomes investigated in this study. Annotation was performed with the Mfannot program. [file Data_Sheet_1.ZIP › Supplementary_FileS1/NW_007361658.1_Colletotrichum_graminicola_M1.001_mitochondrion_whole_genome_shotgun_sequence_mitogenome.mfres]

;; Masterfile modified automatically by mfannot version 1.35
;; on Fri Dec 25 07:12:54 2020 by user pfonseca on host LGCM-PROC
;;    - Gene Totals: 54
;;    - List of genes added:
;;      atp6                 atp8                 atp9                
;;      cob                  cox1                 cox2                
;;      cox3                 nad1                 nad2                
;;      nad3                 nad4                 nad4L               
;;      nad5 (1 introns)     nad6                 orf108              
;;      orf127               orf132               orf165              
;;      orf203               orf264               orf295              
;;      orf301               orf302               orf309              
;;      orf321               orf336               orf376              
;;      orf559               orf772               rns                 
;;      rps3                 trnA(ugc)            trnC(gca)           
;;      trnD(guc)            trnE(uuc)            trnF(gaa)           
;;      trnG(ucc)            trnH(gug)            trnI(gau)           
;;      trnK(uuu)            trnL(uaa)            trnL(uag)           
;;      trnM(cau)            trnN(guu)            trnP(ugg)           
;;      trnQ(uug)            trnR(acg)            trnR(ucu)           
;;      trnS(gcu)            trnS(uga)            trnT(ugu)           
;;      trnV(uac)            trnW(uca)            trnY(gua)           
;;
;; end mfannot
;;


>NW_007361658.1 Colletotrichum graminicola M1.001 mitochondrion whole genome shotgun sequence gc=4
     1  TAATTATTGTAGGCTCGACGTAGGACTTCGTAGCGACTACGTAGTGAAGTCGGATACTTC
    61  CTAGCAAGCAAGCAAGCGCTCACATTGAATGTTTTTTCAGGCGAAGCACCATTTTATATA
   121  GAATATTCCAAAAAATTGTCTAGTTTAATTAGATGATATAAGGTATTACTTTAACGTAAA
   181  TTGGTTAAAATAAATGAGTTCGATTCTCATGTACCTTAAGTATACATTTATTTTTATCCT
   241  GTAGGGTTTAACCTAAAGATAGGATTAAAATTATTAGTATTAACAATATAGAAATATAAT
   301  TGTACCCGAATAGTTTGAAATATAATAAAAAAAATAT
;     G-nad4L ==> start
   338  ATGAGTTTAACTTTAATACTTTTTTTAATAGGAATCTTAGGGTTCGTATTTAATAGAAAA
   398  AATATCATATTAATGCTTATTTCCATTGAAATAATGTTATTATCTATAACATTTTTAATA
   458  TTAATAAGCTCTGTAAATATGGATGATATAATAGGACAAACTTATGCTATATATATTATA
   518  GTTATTGCGGGAGCTGAATCCGCAATAGGTTTAGGTATTTTAGTGGCTTTTTATAGATTA
   578  AGAGGAAGTATAGCAATAGAATATAAATA
;     G-nad5 ==> start
;     G-nad5-E1 ==> start
   607  A
;     G-nad4L ==> end
   608  TGTATTTAAGTATAATATTTTTACCCCTATTAGGGTCAATAGTTTCCGGATTTTTTGGAA
   668  GAAAAGTCGGAGTTAGTGGAGCACGTTTTTTAGGTTGTTCAAGTATAATAATTACAACAA
   728  CTTTAGCTATCGTGGCGTTTTTTGAGGTAGGATTTAATAATAGTCCTGTTTACTTACATC
   788  TATTTCCTTGAATTAACAGTGAATCATTTAACATTGTTTGAAGCTTTCAATTTGATAGTT
   848  TAACAGTTTCAATGTTAATTCCTGTATTAATAATTAGTTCTCTGGTTCATATATACTCTA
   908  TAAGTTATATGAGTGCAGATCCTCACAATCAAAGATTTTTTAGTTATTTAAGCTTATTTA
   968  CTTTTATGATGATCATACTTGTAACTGCTAATAATTATTTATTAATGTTTGTTGGATGAG
  1028  AAGGTGTTGGAGTTTGTTCATACCTTTTAGTTAGTTTTTGATTTACTAGAATAGCAGCTA
  1088  ATCAAAGTTCCATGTCTGCTTTCTTAACTAATAGAGTAGGGGATTGTCTTTTAACTATAG
  1148  GTATGTTTGCAATATTATGATCTTTAGGTAATCTAGACTATACTACAGTATTTTCATTAA
  1208  GTCCTTATATTAATGAAAACATTATTACTATAATAGGTATATGCTTATTAATAGGTGCTA
  1268  TGGCAAAAAGTTCTCAAGTAGGTCTTCATATTTGATTACCTATGGCTATGGAGGGT
;     G-nad5-E1 ==> end
;     G-nad5-I1 ==> start /group=IB (3.83e-29)
;     G-nad5-I1-orf302 ==> start /first_aa=L /note=LAGLIDADG ;; evalue:2e-59
  1324  ttgttaaacagggctctccttaaacttcactatatgcgggaacatcccgttttaaattct
  1384  tggtcctctgtctattgaatagacttcggcaaaatccaagaagagggacaatccgcagga
  1444  aacttcataaaaaatgaaggctcctcagagactacatgtgaagcaattaataaaaatgat
  1504  aagtttaaatgatgatttataggttttagcgaaggagacggatcctttattgtaaataaa
  1564  gatcagtatttagagtttaaaatcacacaatctagtgtggatgctcaaatactgttttat
  1624  ataaagaaagaattaggattcggatccgtatctgtacaagataaaataaataaaactcat
  1684  cattatagagttagagataaaaaaaatatacataaattaattcaaatatttaatggtaat
  1744  attgtaactaattataaattaaatcaatttaaagtatgagttgatgcttttaacaaaata
  1804  tataaaacaaatatagattgtatagaaaataaacatgagttaactttaaataatgcatga
  1864  ctatcaggatttactgacgctgaaggttgttttacttcttctacttcagtatcgaagtca
  1924  actggtcaaactataacaactgtaagatatgttatatctcagaaagatgatataggattt
  1984  agtaaagacttagccgacaaaatcaatggttatgttactcatgttaaaagttataatgga
  2044  tataatacagtagtaaattttggtaaattaaataaaattttactatatttaaaaaattat
  2104  ccattacaaactaaaaaattcatatcatataaaagatgattaaaaatttatggattggtt
  2164  aaaaataaaaaacatcaaacatctcaaggaaaaattattatcaaatttttatctaaactt
  2224  atcaattaa
;     G-nad5-I1-orf302 ==> end
  2233  ttgaagatatagtccgaacaataacgtaagttattgagtattttcatcgtatacgtacaa
  2293  taaaagtacataatgaaaatcaacataattg
;     G-nad5-I1 ==> end
;     G-nad5-E2 ==> start
  2324  CCTACACCTGTTTCTGCCTTAATTCACGCAGCTACTATGGTTACAGCTGGAGTATATTTA
  2384  TTAATACGTTCATCTCCTTTAATTGAATATAGTTCTACTGTATTATTAATATGTCTATGA
  2444  TTAGGTGCAATAACAACAGTATTTAGTTCTCTTGTAGGTTTATTCCAACAAGATATTAAA
  2504  AAAATAATTGCTTACTCTACTATGAGTCAATTAGGTATGATGGTTATTGCTATTGGTTTA
  2564  TCTTCATATAATATAGCTTTATTCCATTTAGTTAATCATGCTTTTTATAAAGGATTATTA
  2624  TTCTTAGGTGCAGGTGCAGTTATTCATGCAGTAGCTGATAACCAAGATTTAAGAAAATAT
  2684  GGTGGATTAGGAGCATTCTTACCATTAACTTATTCTGTTATATTAATAGCAAGTCTTAGT
  2744  TTAGTAGCTTTCCCTTTTATGACAGGATTTTATAGTAAAGATTTCATATTAGAATCTGCT
  2804  TATGGACAATATTACTTTAGTAGTATTGCTGTTTATGTTATTGCAGTTATAGGTGCAATA
  2864  TTTACTACTTTATATTCTGTGAAAGTTTTATATCTAACTTTCTTAGCAAATCCTAACGGT
  2924  AATATAGTTTCCTACAAACATGCACATGAAGGTGATATATTCTTAAGTTTACCTTTAGTA
  2984  GTATTAGCTATTTTCTCTATATATTTTGGATATATAACTAAAGATATTTTTATAGGTTTA
  3044  GGTTCAGGATTCTTTACAGATAACAGTATATTTATTCACCCTATACATGAAATATTAATA
  3104  GATACAGAATTTGCTGTACCTACTACATTTAAATTATTACCTTTATTCTTTACAGTATCA
  3164  TTTACAACTATAGCTATAATTTATTCCGAATTTTTCCCTAATTTAATAAACAGCTTTAAA
  3224  TTATCTAATTTAGGTCATACCATTTATGGATTCTTTAACCAACGTTTCTTAGTTGAATAT
  3284  TTCTATAATAAATATATTGTAAACTTAGTTTTAAATATGGGTGGTCAAACAACCAAAATT
  3344  TTAGATAAAGGTAGTATAGAACTTTTAGGTCCTTTTGGTTTAGAAAAATTATTAATTAAA
  3404  ATTAGTAAAATTATTTCTAGTCTGAATACAGGTGTTGTTACAAATTATGCCTTATTCATA
  3464  TTAATAGGATTCATTGCATATATATCTATATACTACTCTTTCCATCCCGGAAACTTAGAT
  3524  TTATCTTCTTTAGTTTTACTATTTTCAGTTAGTATTTTAACACTTTATGGCGGAAAACAA
  3584  TATTAA
;     G-nad5-E2 ==> end
;     G-nad5 ==> end
  3590  TTAATAATGGATAGCTCAGCTCTGGTGAATTATCATGAAATTAATAATATAATTATGAAG
  3650  AAGTAGTAGTGATGTAATTGGCATACATCCCAAAAAAGAATAGTTAATTTTTAATTAACA
  3710  AGGCACAAAGCAGAATACAATGAGTTCGAATCTCATGTATTTTAAGTATACATTTATTTT
  3770  TATCCTGTAGGGTTTAACCTGAAGATAGGATTAAAATTGATAGTATTAACAATATAGAAA
  3830  TATATTGTACCCGAATAGTTTGAAAAAAAAAATAAAAAACC
;     G-orf264 ==> start
  3871  ATGAGAATATTATTTAACAAATTTTGTAAAAATTTTACAGCTGTAAATATTACAATAGGT
  3931  TTACTTAGTTTAATGGTAGTAACATTAATTAAATATTTTAATATTCCTTATTATTTATTA
  3991  GATTTCTTTAATTTAGCGGATACTCCTTTTAAGGAGAATATTATAGCAGGGTTTTTTGGA
  4051  TTAACAGCAAGATTAGGACTTAAAGGTATAATTGAGGAAGGTTCTTTTACTATTTTTATG
  4111  ACTATGGGTCCAAATGAACCTGGTAATACTCTTTCTAATCCTACAAGTAATAGTGGTACT
  4171  TCAGGTACTAACAATACAACAGATATAACGATTAGTCGTACTCGCCATGGCAGAATATTG
  4231  TCTACGATAAGACCAATTAGAAATAGCAACATGACTACTTACATAGAAGAAGAAATTGTA
  4291  GGTATGGATTCTGGTAATTTACCTAGTAATTACGGCAATCCGATTGTGCAATGATTATGA
  4351  CGTAGTAGAGTTTACAGTATGAGGGAGATTACCGTTTATGAAGAATGATTAGCTGAAAGA
  4411  TATCATTTTAACGAAAGGGCTAATATCAGAGGTTTAATGGAAAATATGGCTGTTTTGGAG
  4471  TATGAAAATTATAGATATAAATCTGATCTAAATAAATTACTTGTAATGCCTTCAGAAGAA
  4531  AATTTGGTAGAAGTAGCTAGAATTAAATCTGAAATATCTAAGAATAACGAGAAAATTTAC
  4591  CATCTGAAATATGACCCTAATAACATTAATAGTCAATTATTGGGTAGATATCTTAATGAA
  4651  CGTCGTAATTATTAA
;     G-orf264 ==> end
  4666  TAATAGTGTTTATATCAATTATTTGCTAGTAGCCTTAATTAAATAGTATCATATACTAGA
  4726  TATAATATATCTTATTTATTAATAATTTAATTAGTATGGAATGAATAGAAACTTGTTAGA
  4786  TACTTTATCGAGTATGAGCTAGTTTTTAAATTTATTTCATTTAAATAATAAAGCTATGTA
  4846  GAAATAATTCTATTTTAATATATAGCTGTAATTTGAATTTAATTGTATACACTACATTCT
  4906  AGATATATTTAATAAATATATAGGTTAATAAACGCGATTTGTGCTTCGCCGCTTCGCCGC
  4966  TTCGCCGCTTCGCCGCTTCGCCTAAAAAAATTTAATTCATCCTATTATTTAGTAATTTCT
  5026  ATTTAAATTTTAAATATTTATTTCTATTTTTCGGTGTATCCGTACACTTAATACACAGAG
  5086  TACAATTAATATCACACGAGTCCCCTACGAAGTCGGGGCTAAGAAATGTATTTTCATACT
  5146  GTATTAATTATTAGAGCTTACGCCCTCATAGAAATAAATAAATATCCAAATTTTTATCAA
  5206  TATAAC
;     G-cob ==> start ;; mfannot: alternative ATG start pos 5131
  5212  ATGAGAATTTTAAAAAGTCATCCTTTATTAAAATTAGCTAATTCGTATCTTATTGATACA
  5272  TCACAACCTACTAATATTAGCTATCTTTGAAATTTCGGTTCTTTACTTGCAGTTTGTTTA
  5332  GGTATACAAATAGTAACAGGTGTAACTTTAGCTATGCACTATAACCCTAGTATTGCTGAA
  5392  GCATTTAACTCAGTAGAACATATAATGCGTGATGTAAATAATGGATGATTAATACGTTAT
  5452  TTACATAGTAATACAGCTTCTGCTTTCTTCTTCTTGGTTTACCTACATGTAGGAAGAGGT
  5512  ATGTACTACGGTTCATACAGAGCTCCCAGAACATTAGTTTGAGTTATAGGTACTATAATA
  5572  CTTGTAGCTATGATGGGAATAGGTTTCTTGGGTTATGTTTTACCTTATGGACAAATGTCA
  5632  TTATGAGGTGCTACAGTTATCACTAACCTTATAAGTGCTATTCCATGAATTGGACAAGAT
  5692  ATCGTTGAGTTCGTTTGAGGAGGTTTTAGCGTTAATAACGCTACTTTAAACAGATTCTTT
  5752  GCTTTACACTTTGTATTACCATTTGTATTAGCTGCATTAGTTTTAATGCATTTAATCGCT
  5812  TTACATGATACAGTAGGGTCAAGTAACCCTTTAGGTGTTTCAGGTAATTACGATAGAATA
  5872  CCTTTTGCTCCTTATTATCTATTTAAAGATTTAATAACTATATTTATCTTTGTATTTGGA
  5932  TTAAGCTTATTTGTATTCTTCATGCCTAATGTTTTAGGAGACAGTGATAATTATATAATG
  5992  GCTAATCCTATGCAAACTCCAGCTGCTATAGTTCCAGAATGATATTTATTACCTTTCTAT
  6052  GCTATATTAAGATCTATTCCTAATAAATTATTAGGAGTTCTTGCTATGTTTAGTGCTATA
  6112  TTAATTATATTAACATTACCTTATACAGACTTAGGGGAAACCAAAGGTTACCAATTTAGA
  6172  CCTTTAAGTAAAGCATTCTTCTATGTATTTGTTGCAAATTTCTTAATATTAATGCAATTA
  6232  GGGGCTAAACATGTTGAATCTCCATTTATAGAATTAGGGCAAATCTCTACTATTTTATAC
  6292  TTTGCTTACTTCTTAGTTATAGTACCTTCTGTAAGTTTAATAGAAAATACTGCTAAATAT
  6352  GTAAGTACTTGCCGGTTTCGTTAA
;     G-cob ==> end
  6376  AACAAAA
;     G-orf295 ==> start
  6383  ATGACACCGCCCTTTTTAATCAGTAGATGGTTATCTTATTTTTTCTTCATTTTAGCTTTA
  6443  ATGATTATATTGTTATCTTATTTATCTTTAATTACAATTTTTATTTTTGCATTTAAGAAT
  6503  TTTGACCTTTTGTATTATATAGATATTATTTCTTACACCCTTATTTATATTTGAATGCAA
  6563  TATTTACCTTGGGCTCACTGGGATTATTGGACTATTTATTGCTGAAATGGGGAGGGACTA
  6623  AATGAGATAGACTTTCTAAGCTTAAAATATGCCGAACATATTAGCGATTGAGCAATGAAT
  6683  TCTATTCGTCCTTCAGTTTTGACTGACCAAATTCTTTCAACTTATTTTAATCCTCCGGTT
  6743  GATGTATCACCGCAAGGTATAATGCAAAGAATACAGATGTTTAGGCTAGCGAGATATAAT
  6803  ATAACAGTTAATTATAATGATTATTTAAATTTGGGTATGTTTAATTTTTCAATGATGTTT
  6863  CCATGAATGTTTGAGCTTAGGCCATATGAATATTGAGTTGAGTTAACCAATTTGATTTAT
  6923  CAAAATAGTTCTGCAGATTTAATACCTGTAGAAATGAGCGATTTTACTGGTAATAATCAA
  6983  GGTACTAGGTATGTAAATCGTGGTCTATATAATTATTTAAATTCGATTATAGAAAATCAT
  7043  ATAACATTACACCGAGATTTAGTTAATAATAATATAACATGTAGTCAACATCATGAATTC
  7103  CATCAATGGTTGACTAGCAATCGGCAGTACAATCTTTCCAATAACTATCTGCTAGACCGA
  7163  ATTGAATATTATCGTAGTTTAAAAATTTTTACACAGGTGGCAGTTAACCGAAATACGCCT
  7223  GAAGATTATATGTCTGATGGTAATTGAATATTTCAAGAAAGAGACTAA
;     G-orf295 ==> end
  7271  ATGAATATTATAAGAATAAAGTTTTATTAAAAATCAA
;     G-trnC(gca) ==> start
  7308  AGATTGTGAAGTAGATGGTCTACACTTTGACT!GCA!AATCTTAAGTACGAGGTTCGATT
  7366  CCTCCATGATCTT
;     G-trnC(gca) ==> end
  7379  TATCTATATTACTATTCATTGCTTTTACTCGTATAAATAATTATTTTTATGACAGGTGTG
  7439  CTGCCGCCACGAAGTCACGAACTAGCCGCCGCTGCCTGCTACGAAGTAGCCGGCCAAGTT
  7499  CGATTAGAAATATTTAGAGCTTGTGCAGGTATTTGAAAAAGTAATATAGATAAATAGTTG
  7559  GATATGCTTCGCCTGAAGACCCTAGATGGCATAGGTCATCTAAATGAAATAAAGCCATCG
  7619  ACAAAGACTATAAAATTAGAATATAAAAAATAAAAGCTATTTCGCTGTAATGTAGAATAA
  7679  ATTCAGGCGAAGCATCCATCACTCAGATATATAAGGTTATATATCTTAAGATTTATCAAA
  7739  CTAGTATAGTAAGGCTTGATTCTTTCGGTGTTATTTCGAGTTTAGACTCTGGGACTACAA
  7799  CGGTAGTTACCAAATATTCCTGTGCGGAATAATTAATGATGTTATCGATATGCATCGGTA
  7859  TGTTTTTAGGGTATAAATAGTACTCGTAGGATCGATCTACCAAACTGTTGGTTGTTTTAT
  7919  GGTGTAGTAAGCAGTGTCGAGCTACACCAAGCCATTTCTTGTTTTATAGTTAAAGTCCCG
  7979  TTCCCTCACTCAACCGTATGGAAGTAGTGATTAACTATATTTATTATATAACTAGGAAGA
  8039  CTTAAATTTAGTTAATTAGTAGATCTCCAATGTTAATAGTAAAAATATCATAATAACCTC
  8099  TTTTACCATAGAGTATGAGCACGTACGCCATAATTTCCTATTATGCTACCAAGTAAGACT
  8159  TTGTTAAATTGGATTTAACCAAAAAATATGTTATTTATGCACCTTTGAAAAAAAAAACAA
  8219  ATCAGTTTTTACTTCTTGTTCTGAATTCTCTACAACATCTTTTTTAAATGCTCGAAAAAC
  8279  CTTAACTGAGGAAGAAAAAGAC
;     G-orf376 ==> start
  8301  ATGATTGATGAAATCTCAGAAGAAGTTTATAATAATTCTCCGTCCTTTCCTGAACCAGTT
  8361  GTACCTGCTAGTAGACCATCTAGTTCTAACTTAGCTGAGATTTCCTATGGTAATATAATT
  8421  AAAGCTCAAGACGATGAAGGAAGGAGAAGAGCAGTTATTATAAAGGAAGATTGTACTAAG
  8481  AAAGTTACTGAATTAGCTCAATCAGAATTACCTGCTGACGTAGATCCCGCTACTATTGAG
  8541  GCTAGAGTTCAAAAAAATATGGATCAATTATTTACAGCTACTGGTGAATATCTTGGTGGT
  8601  GCTACAGTTATGAGAAATCAAGAGGAGAGTTATGAAAAAAGCATAGAGGATGTTGGTGGG
  8661  GCTTATGCGAATGAAGGATCAGATAACCAAGATTCAGCTAGAAATAGTCCTAATTCATCT
  8721  GAAATGAGTATGGATAGTGAAAAAGCTAAAGCTATAGCTTTAGCTAGTTTTAATGATAGT
  8781  CCAACTAATTCGGATGAAGCGACGTCCGATTCAGCTCAAGATGATTCTAATTCTGATTCA
  8841  GGTTTCTCTGGTTCGTCTGAAGCAAATTCTTCTTCTAACTCTAATTCAGCTTTGCCTAGT
  8901  TCACCCGCTGCGCCAGCTTCGCCTACTTCGTCTGAAGAAGATATATATGGTGCTTCACCA
  8961  GCTTTGCCAGCTTCGCCTGAAGAAGATATATATGGTGCTTCACCTCAACCATCTTCTAAC
  9021  CTTGAACAAAGTAATGATCTTACGGAGTCAAATAATTCTACTGAAGATCCAAGAAATTCT
  9081  TCGCATAAAAGAAGCCACTCGGATTATGAAATTGAGTCTAATAAACGTCCTAATATTAAT
  9141  AATAATAATAATCTTAATGATGATGATGATGATGATAATAATAATAGAAAAGGCCCAGGT
  9201  AGTACTGGACCTAGTGGTCCTTCAGGAGATGGTTCGAGTGGTGAAGGGGATTCAAGTAGT
  9261  GGAACTTTAAATAAAATTATTTCAAATGATTTTCTTGCTAATTTCTTATATGGAAAATAT
  9321  CCTGGGGGTGGCGGTGAAAATTTTTTATCTCCAATTGATTATATTATAGAGTTAGAACAA
  9381  GAGGAATTATTAGAAATGCCTTCTATATTTGATGGTTTTGACTTATTATAG
;     G-orf376 ==> end
  9432  AGTTTGCTACTTTATTGAACTTTAAAAGTAAACTCCACCCGTACTGGCGACTTCGTCTGC
  9492  AGGTAGGAGGAGCTTTCGTAGCGCGAGCCTCCGGCTACGAAAAATAGATGAGTTCGATTA
  9552  TCATGTATACTAGAGTAAGTTTACTTAGTTTAATCTTGGTAGCCTTAATTAAATAGTATG
  9612  ATAGAACTTTTTCTAATATAACTTTTTATTAAGAAAGTAACTTAATAGAACTATTAATAA
  9672  AATATAGCCTATAGATACAGTTTAGCGAGTATAAGATATTCTACATTTTTTAGTACAATG
  9732  CATAGGTTATGAGCACATATGCCATAATTTCTTATTATGCTACCAAGTAAGACTTTGTTA
  9792  AATTTGATTCAAAAAAAAA
;     G-nad4 ==> start
  9811  ATGTTATTAGCACTTTTACTTATTATACCTCTTATAGGTATATTTATTATCTCGAGTTTT
  9871  ACTTCATATGAAGGCGGGGCTTCGCAAGCTACAAGCTCTAATGTAGAAAATGTAACACTT
  9931  TACAAACAAATAGCCTTAGTAACTTCTAGTATAAATATGATTTTTTCCTTTATAATTTAT
  9991  ATATTTTTCAATTCAAGTACAAATCAATTCCAATTTGTACAAGAACACTATAATGTACAA
 10051  TTATTTGATATTTATTTAGGAGTAGATGGTATTTCTATCTATTTTGTATTATTAACAACT
 10111  ATAATAATGCCTATTGCTTTATTATCGAATTGAAACTCTATAAAAGAAAATGTCAAATTT
 10171  TATTTAAATACTATATTATTATTAGAAACATTATTATTAGGATGTTTCTTAGTTGCAGAT
 10231  ATATTATTATTCTATATATTTTTCGAAAGTATTTTACCTCCTTTATTTTTATTAATAGGT
 10291  TTATTTGGATCTAGTAATAAAGTAAGAGCAAGTTATTACTTTTTCTTATATACAGTATGA
 10351  GGATCTTTATTCTTATTATTAGCTATTTTAGCTATGTATTCTATAATGGGTACAACAGAT
 10411  TTTGATGCATTATTTAAAACAAATTTTGATTATACTACTCAAATTATATTATTTGGTGCT
 10471  ATATTTTTAGCATTTGCTGTAAAAACACCTGTAATATTTTTAAATAATTGATTATTAAAA
 10531  GCTCACGTTGAATCACCTTTAGGAGGAAGTATCATACTAGCTGGTATTGTTTTAAAATTA
 10591  AGTCTATATGGTATATTTAGATTAATTTTACCTGTATTACCTAAAGCTACATTAGATCTA
 10651  ACTTTTATAGTATATACTATAGGTGTTATTACTATAATATATGCAAGTTTTAGTACATTA
 10711  AGAACAGTAGATGTTAAAGAATTAATTGCTTATAGCTCTGTATCTCACGCCGCTGTATAT
 10771  TTAATAGGTGCATTTAGTAATACAATTCAAGGTATAGAAGGAAGTATTGCTTTAGGATTA
 10831  GCTCACGGATTTGTATCTAGTGGTCTATTTATATGTGCTGGAGGTATATTATATGACAGA
 10891  TCAGGTACTAGAATGATATATTTATATAGAGGTATAGCTCAACTTATGCCTTTATTTTCT
 10951  ATACTATTCTTTATATTATCTTTAGGTAATTGTGGAGCTCCTTTAACATTAAACTTTATA
 11011  GGGGAATTTATGTCTCTTTATGGAGTAGTTGAAAAATTACCATTATTAGGTGTATTAGCT
 11071  TCTACATCTATAGTATTTTCTGCTGCATATACTATATATATGTTTAATAGAATTACATTT
 11131  GGAGGTTCTTTCACTAAATTCTTTGAAGAAAATATATTTGATACTACAAAAAGAGAATTT
 11191  ACATTATTGCTTATACTAGTTTTATTTACTGTTATACTTGGAATATATCCTTCTTTAATA
 11251  TTAGACAGCTTACATTATTCTGTTGCTAATTTAATTTATAGTTTCTAA
;     G-nad4 ==> end
 11299  TAGACTGTTCATATCATAATAATACAAGTTATCTATAATATTACAATAATAATTTGATTT
 11359  TAAACAATATCCAGAGCTTGCGAGCTTGCGAGCTTGCGAGCTTGCGAGCTTGCGAGCTTG
 11419  CGAGCTTGCTGTGGCGACTTTGTCGCCAAACGAACTAAAGATTGAGAATTTA
; G-orf772 <== end
 11471  ACC
;;     G-dpo_1 <== end
 11474  TTTAGATCTCTTAATTAAACTACCATCTTCTAAAACTAAACAATAAGTTTTATTAGAAAT
 11534  AAAATATCCTGTTTTAACTTTATTATATTCTAACTTTAATTTACCTATTTCTTTATTGTC
 11594  TACAATAGAATTATCTAAAGGGATATCAGTTATTATACTATCCGTATCAGAGTAATATAG
 11654  GTTACCACCTTTTTTAAGTATATCTAATTTAATTTTAGAAATGTATATTCTAGCGTATGC
 11714  TGTAATAGCTGAACTAATTGCCACTGAAACGTCTTTAGGGTTACCTTCTTTCGCGTCATC
 11774  TTTTTCTAAATCATTATATTTTATGTTAAGTTTATTAACATCTATATTTAAAGAATCGAT
 11834  AAGATCAAAATCTATTCCTTTTTTATAAGTAATAAATTTATGAGAATCGTCTACCTCTAT
 11894  TTCAGAAACAATAGCTCTAGTAGCTGATAATATTTGATATTTTTCATCATTAGTTATAAA
 11954  TTCAGTGATAGTTTTATCTAATTTTAATCCAAAACGACCTAATAAACTATTTAATATTAA
 12014  TTTACTAATACTTTTTAACGCTTTGTTTGACGTAGTAGATTTTATTTTATATATTTCTTG
 12074  TACAAAAGTATTAAATACATTAGTCTCTCTAGAAAAATTATATCCTTCTATTATTCTAAT
 12134  TTTATATCCGTTCTTTACAGCAAATTTAATTTCTTCACTAAAGTATCATCCAGTTCAATT
 12194  TCCTAAAGGATGTATTAAAGTACCATCTTTAGTTCTAAAAGGTAATAAACCAATATATTC
 12254  ATTATTAGGATCTTTATAAACTTCACATTTAAAAAAACCAAATAGATCGTGTAAATTATA
 12314  AGCATCATCTTTAGTATACTTAACATAAGATGTTAATTTAGTACCAGGCATATCAAACAG
 12374  AGCTACATAAGGATATAAACTATTAACATCGTAATAATATAGATTATTACCTGTAGGTTT
 12434  ATAGACTTCTGTAATTCCACCATAATAACTCTTTTTAATGTCTTGATAAATTTTATTATC
 12494  ATTTATTAAAGGAATATTATTTTTATAATGGTTTTTCATAAATATTAACTTAGCTAAACC
 12554  AGATATTGTATTAACATCGCTAATATTTATACCAAAATTAAGAAAAACTTCTTGATTAGC
 12614  TTTTTTAATAATTTGTAATAAACTAATTAAATCAATTGATAAATACTTTTCAGATTCTTT
 12674  TTTAAAGTTCCAAGGATTAATTTTAATATTATTATAATCCTCATCAGATAAATTTTCATA
 12734  AAAGGATTTTTCAGGTTTATTACCACAATAAAAAAGTGTATTTTCATTAGCAAAATTATA
 12794  AGGAAAAAAAGATTTTACTTGGTCAACTTCAAAATCTTTACCTAATTGAGCTAAAGATCT
 12854  AGTTAAAATAGGATAACTATCTGATATATTTACAATATAATCAGTTTTACCATTAACAAC
 12914  TTTTTTAATTTTAATGCTTAAAATAACATTATCTCTCATAACAGTATCAATTTTATACTG
 12974  AACAACTTTATTAATTTTATTAAAGTTAGTAAGTACTTTTAAGATAAAGTATATATCATA
 13034  TTTACCTAAATTATGACAATAAAACTTAAAACCTTGATATCTTTTTTTCCCCATATGATC
 13094  AATAATAGATAATATTAATTCATCACTATTTCTAGTAATAGGGTCTAAATAAAATAATTT
 13154  AGGATTTTTATCAATATTAGTATATATTCCACCAGAATATACATAAGATATGTTATCAAC
 13214  AGAATGGTTATAAACTTCTAAATCTAAAACTCCTATATTTTGATCTTCTAAAAAAGATTT
 13274  TTCTTTTTTAGCCACATATTGTATAGGTTTAGTTACAATATTTTTTTGATAAAAGTACAT
 13334  CATACCTTGTGAATCTAATTTAATAACAGCATTATTTGAATGTCTGTAAATAGTACCATC
 13394  TTCCATTTTAGTATCAATTACTTCTTGAATCAAATTCCCTAATAAGTCAAAACAACACTT
 13454  AATAATATCATTATTCTTCTTTAAAACAGCCATAATATAATTAGGATTAGAAATATTTCT
 13514  TAAATAAAATTCAGTATTAGGGTCAAAAATCATACTATTTTTTTTATGAATAAGCTTAAT
 13574  AATTCTATCATAAGA
;;     G-dpo_1 <== start ;; HMM match pos. 347,1034 score 2.1e-204
 13589  TCATATAATATTATCATTAATAGTAATAAAAACATTATTATCTATAGAACTCTCAAGTTT
 13649  AGGACCTAATTTATCAGTACTAATCGGAATATAAAAAAGTTGTTTTTTAACTTGAGAAGG
 13709  CATTTCTTTAATCTTAGTAATATATATTCTAATGTAATAGTAGTTAGTATATAAAGATTC
 13769  TAGTGAGCAATCTCAGTTTAA
; G-orf772 <== start ;; contain dpo
 13790  TTAAGCGATTAAGGTTAGATCTTTAAGCTTACGGTGAAACTCTGACGAGTGGAATTTTAA
 13850  GAATTTACAAATATTAGACTATACCATTCGCAAAGATAAAAAGACAAGAGATCGCATAAT
 13910  AAAATATGTATTGAATACAAATAAGTCGCTACATGTCGATCTTTTAGTACTTATTACTAT
 13970  TTTATATTTAAAGATTTATCTTTAAAGGATAAACTTCAAGTAATTCGCAGCACTAATTGT
 14030  AATTCTCTGCGTAGCAGGAAGCGAATCAATTAGTGTTACACATT
;     G-cox1 ==> start
 14074  TTGTTTGAAGATAATGATAAACAAAAATTAACGTCTTCAATATCTATGAATGCCGAAAGA
 14134  TGATTTTTATCTACAAACGCTAAAGATATTGGGACTTTATATTTAATTTTTGCTTTATTT
 14194  TCAGGATTATTAGGTACAGCTTTCTCTGTATTAATAAGATTAGAGTTAAGTGGACCAGGA
 14254  GTTCAATATATTTCAGATAACCAATTATATAATAGTATAATTACAGCTCATGCTATTCTT
 14314  ATGATATTCTTTATGGTTATGCCAGCCTTAATTGGAGGTTTTGGTAACTTCTTAATGCCT
 14374  TTAATGGTAGGTGGACCGGATATGGCCTTTCCAAGATTAAATAACATAAGTTTTTGACTA
 14434  TTACCACCTAGTTTAATACTATTAGTATTCTCTGCATGTATAGAAGGTGGAGTTGGAACA
 14494  GGGTGAACATTATATCCTCCTTTATCAGGATTACAAAGTCATAGTGGTCCTAGTGTAGAT
 14554  TTAGCTATATTTGCTTTACATTTATCAGGGGTAAGTAGTTTATTAGGTGCCGTTAATTTT
 14614  ATTACTACTGTAGTAAATATGAGAACACCAGGTATAAAATTACATAAATTAGCTTTATTC
 14674  GGATGAGCTGTTGTTATAACAGCAGTCTTATTATTATTATCTTTACCTGTGTTAGCTGGG
 14734  GGTATTACAATGGTATTAACAGATAGAAACTTTAATACATCATTCTTTGAAACAGCCGGT
 14794  GGAGGTGATCCTATATTATATCAACATCTTTTCTGATTCTTCGGTCACCCAGAGGTTTAT
 14854  ATATTAATTATACCTGGTTTTGGTATAATAAGTACAACTATTTCTGCTAGCTCTAATAAA
 14914  AGTATTTTTGGATATATAGGAATGGTTTATGCTATGATGTCTATTGGTATATTAGGATTC
 14974  ATAGTTTGATCTCATCATATGTATACAGTAGGTTTAGACGTTGATACTAGAGCGTACTTT
 15034  ACAGCTGCTACATTAATTATTGCAGTTCCTACTGGAATTAAAATATTCTCATGATTAGCT
 15094  ACATCCTACGGAGGATCTATAAAATTAACTCCTTCTATGTTATTTGCATTAGGATTTGTA
 15154  TTTATGTTTACAATAGGAGGATTAAGTGGGGTTGTTTTAGCAAATGCTTCACTTGATATT
 15214  GCATTCCACGATACTTACTACGTTGTAGCTCATTTCCACTATGTTTTAAGTATGGGTGCA
 15274  GTTTTTGCCATGTTTAGTGGTTGATATTACTGAATACCTAAAATATTAGGTTTAAACTAT
 15334  AATATCGTATTAGCCAAAATACAATTCTGAGTTTTATTTATAGGGGTTAATTTAACATTC
 15394  TTCCCACAACATTTCTTAGGATTACAAGGTATGCCTAGACGTATTAGCGATTACCCTGAC
 15454  GCTTTTGCAGGATGAAATTTAATTAGTAGTTTTGGATCTATTATAAGCGTAGTAGCTGCA
 15514  TGATTATTCTTATACATAGTATACAAACAATTAGTTGAAGGTAAAGTTGCCAGCAGAAAT
 15574  CCATGATCTTCTGTACAATATTACACTGATACTTTACAAGCTCTTTTAAATAGAAGTTAT
 15634  CCTAGCTTAGAATGAGCATTAAGTAGCCCTCCTAAACCTCATGCTTTTGTAAGTTTACCT
 15694  TTACAAAGTCGGTTTTGTTTTCGTTTTCTCTAA
;     G-cox1 ==> end
 15727  TTTATTAAAAAAACATATAAATCTTAAAACATTAACGAAACTATTTATTAGTTTACTATT
 15787  GGTTTTTTTAGTTAAAGATTATTACTTTTCA
;     G-orf203 ==> start ;; mfannot: TTG upstream: 15785
 15818  ATGTTTAAAGACATTACTACTCCTATATTACTTATTGGAAGTGTATTAGGCTTCTTTATA
 15878  AGAGCATTGATGTTTACACTATTCGAGTATTTAGAGAGTGAGTCCAAAATATCCTTAACA
 15938  AAAGATTCTTTTCATTCGGATCCTTTTAACAGACCTTTATTAAAAAATTCAGATAATGGA
 15998  GAAGGTTCATCTAAAGATGTAAGTAGAGATGATAGTTCTAAGGATAGTCCTAGGGACAAC
 16058  GGAGAAGGTTCTTCTAAAGACGCTCCAGCTGCGGGGGGAGCCCCCACGAAAAGAGGTCGT
 16118  ATTACTTTTGAAGATTATACTTTCGATTCGGATAATGAAGATGACACTCGTCCAAAAAAA
 16178  ACTCTAAAACCATGAGTTCCGAGCCATACGGTTATTAAAATGGATAAGGAGACAGCAGTA
 16238  GCTAATCTTAGTAAGTATATGGAAATGTATGAAGAATATGAAACTTCAGGACAAAATGTT
 16298  CCGGCTGCTAGAGAACAAAAAGCTAAATTGTTAGAAAAAATAGCAGAATGTGAATCTATT
 16358  ATCAATGAATCCGATTCAGAATCGGAATCTAATCAAGATAAAAAAGGTAAAGGAGTAAAA
 16418  AGAGAGAAGTAA
;     G-orf203 ==> end
 16430  AACAATTTAGGTGTAAGCTTCAGATTTATGCTTCACGGTGAAACCGACGTAAGCTCTTAA
 16490  TATCTTTATTCCTTTCTTGGCACAAGAAAA
;     G-trnR(ucu) ==> start
 16520  GTCTCATTAGCTCAATGGTAGAGCAGAATACT!TCT!AATATTCTAATTTTAGTTCGAAT
 16578  CTGAAATGAGATA
;     G-trnR(ucu) ==> end
 16591  GCAATTACAAGATTTTGTAATTGCCATTGTTACACCTAGTCGTAGGGACATTGTTTTTGC
 16651  TGGTTTTTTATTTCTATGGTACTTTAATAGAATCGCTGTTTAATTCTATTATTAAGTATT
 16711  TATAACACAAAAACTTTTATTTTTATAAAT
;     G-nad1 ==> start
 16741  ATGTATTATACTTCAACTCTTTTATCTATATTAGAGGTAGTTTTATTAATGTTACCTGCT
 16801  TTATTAGCAGTAGCTTATGTGACAGTTGCCGAAAGAAAAACTATGGCAAGTATGCAAAGA
 16861  AGATTAGGACCAAATGCTGTAGGATATTATGGTTTATTACAAGCTTTTGCTGATGCTTTA
 16921  AAATTAATCTTAAAAGAATATGTTGCACCTACACAAGCTAATACTATATTATTCTTTTTA
 16981  GGTCCTGTAGTTACTTTAGCTTTTGCCCTATTAGGTTATGGAGTAATACCATATGGACCA
 17041  GGTTTAACTTTAAATGATTTAGAATTAGGTATATTCTATATGGTAGCGGTTTCATCTATA
 17101  GCCACTTATGGTATTTTATTAGCGGGATGAAGTGCTAATAGTAAATATGCTTTTTTAGGA
 17161  TCTCTTAGAAGTACAGCTCAATTAATTAGCTATGAATTAGTTTTAAGTTCAGCTATACTT
 17221  TTAGTTATCATGATTACTAGTAGTCTTAATTTAAATATAAACATACAAGCTCAAAAAGCG
 17281  GTATGACTTGTATTACCTATATTCCCTATTTTCTTAATATTCTTTATAGGTTCTGTAGCA
 17341  GAAACTAATAGAGCTCCATTTGATTTAGCTGAAGCGGAATCTGAATTAGTTAGTGGGTTT
 17401  ATGACAGAACATGCTGCAGTTGTATTTGTATTCTTCTTCTTAGCTGAATATGGAAGTATT
 17461  TTATTAATGTGTATATTAACAAGTATATTATTTTTAGGGGGTTACTTATTAGGATTTAAT
 17521  TTATTATACTGATTTAATTGAATAAATAATTTAGGAGCTTATATATTCGATATAGATTGA
 17581  GTGCTATCTGCTGAATATAATAACTTAAAAATTATGGTAAGTGCTTTTGCTGAAAGTGGT
 17641  TTATTTTCTAGTCTTATTTTAGGTGCTAAAAGTTCCCTTTTAGTTTTCATTTTTATATGA
 17701  GTTAGAGCTTCATTCCCTAGAATACGTTTTGACCAATTAATGTCATTTTGTTGAACAGTA
 17761  TTATTACCTTTATTATTTGGTTTAATTATATTGTTACCTTGTACTTTATATGTATTTGAT
 17821  ATCTTTGTCATAAATATTACTATATAA
;     G-nad1 ==> end
 17848  AAAAATCATAGATTTTTAGATTATTCGAGGTCGATCGCAACATAATATTATTATATT
;     G-orf321 ==> start
 17905  ATGTTATACACTTATCTATTACTACTTTGTTATTTAATTGCTAATAAAAAAAACCAATTA
 17965  GCTAATAAATCTTGTGTTTATTCTATTAAAAGAATATTTTACTCAGTTCTTAGAAATTTC
 18025  TATAGAAATTTATTCAAATTATTAGTCCTTTTTTTAAGAAAATTTCGCAGCCTATGTAGT
 18085  TGTTATTCCTTTTCTCAGTTTATAACTATTTATTTAGATATAATTTTCATGGCTATTCGT
 18145  AATATAATGCATAGTAATTTATTGTTTCCATCTTTATTGTTAATTAATGGACAAGATGAT
 18205  GATGGTGATCATGATGATGATAACGGATCGAATCATTCTGAGAGCGAAGATTCTGCTTAT
 18265  CCGTCGGATGAGAATCGAGAGGATCCAGTGGAACCTATCAATGAAGATCCTGAAGATAAA
 18325  GAAGTTTATCTAAGAGATAATCCCCATCGTGCCGAAGATATCATGGATAGCTGAGATGAG
 18385  GTAGTTAAAGCCAAAAATGGTGATCAGGATTCTTTAGATAAGGTTAAGTCTGAGTATTCT
 18445  GCCTTTTTTGATAATAATACAGATGAAGAAGCATTACGTCAAATAGAGAATTATTTAGAA
 18505  GAAGAATATGATTACGGTAGAGTTGAAGATGAAGAAGAAAAAGAAGCGCAGGAGTTAGAT
 18565  GAAATGGTTAGACAAGCAGAACAAGTATTAGGTAAAAGAGCACATAGCGAAGAAAATGAT
 18625  TCAAACTCTGACTCACCTGAGGCTAAACGTCAACGTCTATGAGATTCTAATAATGATAAC
 18685  AACGGTAGAGGGCCAGGTGGTGCAGGTCCAAATTCTTCAGGCAATGGTCCTGAGTCTAAT
 18745  GGTCCTGGTCCTGAATCATCTTCAACAAGTTCTAGTAAAATAATTGATGTATTACTTGGT
 18805  TTATTATTACTAGGCGGAGGAGTTCTAGACAATATTACTGAAGTTTTTCACAATCTATTT
 18865  TGTTAA
;     G-orf321 ==> end
 18871  CTTTTTTTTGTAGATAACTTATTAATAATAAGTTATGCATAGTATTTCTTTTTCATGATG
 18931  TTTCGTCATGCTACTTAACTACATAAGGCTACTAACTACTATATAGGCTGTTATATGTTT
 18991  TATATTGATATTAGACATGATTAGTTTAAACACTATTAAATAAATTGGGATTATAATAAA
 19051  ATCGAGATATTTAGATTATTCGAGGTCGATCGAAAAAGCTTAGAGTATACT
;     G-orf336 ==> start
 19102  ATGAATACTTTAAGTTTAAACAATTTACATAAATTTAAAAAGAAAATGCTAGTAGATTTT
 19162  TCTAATAAAACTGTTTTATTTTCTACTACTCAAAATCTTTATCTTCCAGAAGATAAGTTA
 19222  CCTGAAAATGTTAAAGAGGATATACATAGAACTATCTATGACGAATATACAAACAATATT
 19282  CCTAAATTTAAAAAGCCTACTCCTAATGATGCTGTGTTTGATTTACCTGCTGATAGTGCC
 19342  CAGGAGTCTATGAATAAGTATATGGTTTTTTGTGCTAAACATGATCGTAATGCATCTAAC
 19402  ATAGCTGAAGAAGAAGCTTCTAAATTAAGTGAGAGGGTTAAAAAAGAAATAGAAGAAAAA
 19462  TATCCTGAACATTCTTCGGAAAGTTTAGGAAATCGTGTAGATAAAGAAGTTCAGTTTAAA
 19522  ATGTTTAGCGATGAAAAGCAAGCCTATGTGTTACCTGGGCAAGCTAGATGACACAGTAGT
 19582  TTTGTAGATAGTAGACCCTTTCAAGCTGCAGCTGAGGAAGGATTTAACCGTGCGAGATCC
 19642  ATCGAGTCAAACGACTCGGCTATGGGTGGAGGTGAGGCTAGATATGGATCTGAGGATTTT
 19702  AAAACTCAATCTATAGCAGGTAGTCCAGGATGTCATGTTCGTGATGCTCCAAGTAACGCT
 19762  TGAGAAACTTCTGGAGGATCAGAAGATTCTCAAGAGAGTGAATATGAATATAATGACCAG
 19822  AATGGTTCAGAAAATTCTCAAAGCAGTGAATATGAAAATAATGACCAGAATGGTTCAGAA
 19882  AATTCTCAAGGCACTGAATCTGAAAATAATGACCAGAATGGTTCAGAAAATTCACATCAC
 19942  AGAGAGCATGACGAAAGTCACTTAAATGAAAATAATAAACGTCCGTTATCATCTGATTCA
 20002  GATGAAAATCCGACGAAAAAATGAGATGGTAAACAATCACCTTTAGATTATGTATTAGAA
 20062  AAACAAGCAACAGAAATGCCTGATATTCAAGATGCAGATGGGGGTGATTAG
;     G-orf336 ==> end
 20113  CCTTTTCTATAGTTTATTTTCATTCGTGGCCGACTGGTAAAACCGCTGGCGGAAGATATA
 20173  ATCTATTTATTTTTTTATCTTCTATCTATTATTTACATGAAAAATATAAAAATAGATACA
 20233  CTAATTTTAATATAAACATTACCAAGTCATATAACAGGTAATCTGTTTAATATTAGACTC
 20293  CAATACCCTGGGTCGACGGTTAAATTCCTCCACCTAACTTCACGGTATTGAAATAATAAA
 20353  TATTAAACAAAA
;     G-atp8 ==> start
 20365  ATGCCTCAATTAGTACCTTTTTATTTTATTAACGAAGTAACTTTTGCTTTTGCTATAATT
 20425  GTAGTACTTACTTACGTCTTTTCGAAATATGTGTTACCAAGAATAGTTAATCTATTTGTA
 20485  GCTCGTCTTTTTATATCAAATTTGTTAGACAAATTTGCGTTATAA
;     G-atp8 ==> end
 20530  TAAAATAGAGATATTTAGATTATTCGAGGTCGATCGAAAAAGCTTAGAGTATACT
;     G-atp6 ==> start
 20585  ATGAATACTTTAAGTTTAAACAATTTATATAAAGAAATTTCAAGTCCTTTAACTCAATTT
 20645  GAAATAAGAGATTTATTAAGTATAGATTTACCTATATTAAGCGATTTACATATATCTATA
 20705  ACTAATATAGGATTATACTTAACAATTGGATTAGTTTTCACATTAATTTTAAGTATATTA
 20765  AGTATAAACAATAACAAATTAGTTAGTAATAACTGATCAATAAGCCAAGAATCGTTATAC
 20825  GCAACTATACACGGTATAGTAGTAAATCAAATAAATGCAAGAAGTGGTCAAGTTTACTTC
 20885  CCATTTATTTACACTTTATTTATATTTATATTAATAAATAATTTAATAGGAATGGTTCCT
 20945  TACAGTTTTGCATCAACTAGTCATTTCGTTTTAACATTCGCTCTTAGTTTTACTATTGTT
 21005  TTAGGTGCAACTATCCTAGGATTCCAAAAACATGGTTTAAAATTCTTTTCTTTATTAGTA
 21065  CCAGCTGGTTGTCCTTTAGCTTTATTACCTTTATTGGTATTAATAGAATTTATTTCATAC
 21125  TTAGCTAGAAATATTTCTTTAGGGCTTAGATTAGCCGCGAATATATTATCAGGTCATATG
 21185  TTATTACATATATTGGCAGGATTTACTTACAATATTATGACTTCTGGATTTATATTCTTC
 21245  TTCTTAGGATTAGTACCTTTAGCATTTATAATAGCTTTTTCTGGTTTAGAATTAGGTATT
 21305  GCATTTATACAAGCTCAAGTGTTTGTAGTTTTAACAAGCGGTTATGTAAAAGATGGATTA
 21365  GACTTACATTAA
;     G-atp6 ==> end
 21377  GGAACAAAGTTAGTAGTTTACAGCTAACTTATATTAAACAAAACACTCATAAAATTTATA
 21437  TTGTTTTTTGTAG
;     G-trnR(acg) ==> start
 21450  AGGGTATTATCTTAAAGGTAAAGAAGAGCATT!ACG!GCCGCTTAGCTATAGGTTCAAGT
 21508  CCTATATACCCTT
;     G-trnR(acg) ==> end
 21521  ATATTGCTTAATCTAGAATAAAAATCTTAGTATTATGGATATATTTAGTGATAAAAAATG
 21581  AAAGTTCTCCTAGTTATTCGTTAGAAAATAGATAATTAACAATTATCAATATAAAAATAA
 21641  TGGTCATTTGTATAGAAAATATTTAAAATTTAACCTTCTATCTAGTTTTCTTGTTACTAA
 21701  TTCTATTTAAAATAGAGGTAAACAAGTAGTTTTAATTCATTAAACAATAAATTCAAATTG
 21761  GTGGAATGTATAAAAAATAAATGAATCAAAATTATAGCACCAATAAGTTAATTTTAAGAA
 21821  AAAGTGATCTTTATGATCTTAGTTTAAACGGACAATTAAGCCGATTTTTATAAATTTTTT
 21881  GAGATGATATTAGATGTTTATGTACTTGGTATCATATTTAATATGATATAGGTTTATTTG
 21941  TTAATCACAAAAACCTTAAGTGCATACCAAAACAGTCCTTATATAAGTGTAATATTTCAA
 22001  ATTTAGGTCGGGAATGGTAAGTACTAAATATATTGTTAATTCTGTATTTCAACAAAGTAA
 22061  TTTGTACTTTACATCTATAATAAAAGGAGCGTAATCTTATCCTAAAAAGTTTAGATGGAT
 22121  TAGTGATGTATTTGATATCATGTCAGATGATATTTTAGACATCAAAATAATT
;     G-rns ==> start
 22173  ATATAGATGAGTTTGGTGATGGCTCTGAATGAATGCTGTCCAAATGCTTGACACATGCTA
 22233  ATCGAACGATTAATTTAATGAAGAATTTAATTAATAAGTGGTGTACAGGTGAGTATATGA
 22293  TATTTTCACTACCTTAAAGTGAGGGATAAAATCCCACATAATAATAAAGGCTTATAAAGC
 22353  CGCTTTAGGATGAAGATTAATATCGTCGAGAGAGGTAGTAGTAAAGGTAATGTCTTCACT
 22413  AGCCTTAAAATCTCGTAACCGTAACTGAAAGGTTGATCGGTCACATTGGGTCTGAAAAAA
 22473  GCCCAATGCAAAATAGGTACAGCAGTGGGGAATTTTGGTCAATGGCCTAACGGCTGAACT
 22533  GGCAATTTGGGTAAACGAAATAGAATTGTAACTACTAAAATAAAGTTTTAAGTACGTATT
 22593  AATAATGATAATATGTATACTAGTCTTGACTAATTACGTGCCAGCAGTCGCGGTAATACG
 22653  TAAGAGACGAGCATTATTCATATTAAATAGGTTTAAAGGGTACCCAGACGGTCAAAATAC
 22713  CTTAATTCAAAGGAGTACTTGACTAGAGTTATATGTGAGAAGACCGTACTTGAGGTGGAG
 22773  AGATTATATTCTGTGATACCAAAAGGACTGATAAAGGCGAAGGCTGTCTTTTATGTAATA
 22833  ACTGACGTTGGAGGACGAAGGCATAGAGAACAAACAGGATTTGACACCCTAGTAGTCTTT
 22893  GCAGACAATGATGAATGCCATGGACTAGGTATGGAATTTTATTTTTATGTGTAAATGAGT
 22953  GCCTACTTCGTAGGCACAAAATTTCGGATTTAGAAGAAGCTAAAGAGTAAAGATAAAATT
 23013  TAGTCTTTAGAAGAAACTGAGGAGTAGAGGTAAAATTCAGCCTTACATGTAAGGCAAGGT
 23073  ACTAGACATCGGAATATAGTCTATATATGAAAATGTCTTAAACCCTAAACTTAGTCTATA
 23133  AATGAAAATGAAAGCATTTCACCTCAAGAGTAATGTGGCAACGCAGGAACTGAAATCACT
 23193  AGGCCGTTTCTGACACCAGTAGTGAAGTATGTTATTTAATTCGATGATCCACGAAAAACC
 23253  TTACCATAACTTGAATATCTAGTTCCTAGATACAGGAGTTGCACGGCTGTTTACAGTTAA
 23313  TGTTGTGAAACTGTGGTTTTGCCATGGAATTAACGGAATCCTTTGCTTTATTTATAGAAT
 23373  ATTTTATAAAGCAATCTTTCTTTATAGCGGAAAAGATAAGAAGGAATAAGACAAGTCATC
 23433  ATGGCCCTTATGTTATGGGCTATAGACGTGCCACGTAGTCCTTAACAAAGAGATGCGAAA
 23493  ATGCGAATTTTAGCTAATCTCAAAAAAAAGGATATAAATTATACAAGGATTGTAGTCTGA
 23553  AACTCGACTATATGAATAAGTAATTACTAGTAATCGTGAATCACCATGTCACGGTGAATT
 23613  TCATCTCGGATTGGTACTAACCACTCGTCGCATGCTGAAAGGAGTTTACGCAATAAGTTT
 23673  GCTCTTCTGTTATAATCTCTTTTATAAATTGGATTATTATATTATAATGGGATTCTTCGT
 23733  ATGCGTTATTCTGATTAGTGTTAAGTCGAAATATGGTTCGTGTAGCGGAAGTTGCACGGG
 23793  GTTATTAAACTTA
;     G-rns ==> end
 23806  AAAAGGATAGCAATATAAGTCGTTCTAAAAGGTTAGATCTAAGAGGTAATACCTTTGGTT
 23866  TTATCAAAGGTAGAATCTTGGGTTATATTGTTATA
;     G-trnY(gua) ==> start
 23901  AGGAGAGTTCCTTTATTGGCAAGAAGGGTTGAGCT!GTA!AACTCAATAGCAATTTTCTG
 23959  CTTTAAGAGTTCGAATCTCTTGTCTCCTA
;     G-trnY(gua) ==> end
 23988  AGTTC
;     G-trnN(guu) ==> start
 23993  GCCTTTATAGCTCAACGGTAGAGCATAATACT!GTT!AATATTATGATAGAGGTTCGATT
 24051  CCTCTTAAGGGCT
;     G-trnN(guu) ==> end
 24064  CGATGATCAAAAAGGGTAATTCTATACGCCTAGCTGTTCAGTAGTTCAAAAAATGTAT
;     G-cox3 ==> start ;; mfannot: alternative ATG start pos 24116
 24122  ATGTTAAATTTAACAAGAAGTAATTTTCAAGATCATCCTTTTCATTTAGTTTCTCCATCT
 24182  CCTTGACCACTTTATACTAGTCTGAGTTTATTATCTTTAACTTTAAATTCAGCACTAGCA
 24242  ATGCATAATTTTGCTAACGCTTATGTATTTACTTACATAGGTTTATTTTTAGTTGTAAGT
 24302  TCTATGACTTTATGATTTAGAGATATAATAGCAGAAGGTACATTCTTGGGTAATCATACT
 24362  TTAGCTGTACAAAAAGGACTTAATTTAGGTGTAATACTTTTTATAGTATCTGAATTAATG
 24422  TTCTTTGTTGCTATATTCTGAGCATTTTTCCATAGCGCTTTAACACCTACAGTTGAATTA
 24482  GGTGCACAATGACCACCTATGGGTATAGACCCTATAAATCCTTTTGAATTACCATTACTT
 24542  AATACAATTATATTATTATCTAGTGGAGCTACTGTGACTTACAGTCATCACGCTTTAATT
 24602  CAAGGAGACAGAGCTGGAGCTATATACGGTGCAATCGCTACAGTAGTATTAGCTATAGTG
 24662  TTTACTGCTTTCCAAGGTGTAGAATATTCAGTGTCATCTTTCACAATTAGTGATGGTGCA
 24722  TTTGGTTCATGTTTCTACTTTGGTACAGGATTTCACGGATTTCACGTTATAATTGGTACA
 24782  ATATTTATCGGAGTAGGGTTATGAAGAATATATGCTTACCATTTAACAGATAATCATCAC
 24842  TTAGGATTTGAAGGTGGAATT
;     G-orf309 <== end
 24863  TTATACTGACATTTTGTCG
;     G-orf301 ==> start ;; mfannot: TTG upstream: 24849
 24882  ATGTTGTATGACTTTTTCTTTATGTATCAATTTATTATTGAGGATCGTAA
;     G-cox3 ==> end
 24932  GGTAAAAACTATGATGAAAAAAACTATGATGAAAAATATGATGAAAATAAATATGATGAA
 24992  AATTTTTTCTTTAATTGCAAAGCATTTTACTTGGGTAAATATAATTGTAGGTTTATTTGT
 25052  CCTTATTTTAGTTGGTTTAATAAAATACTCCGGTATTGTTCTTTTTTTACTTAATTTTAT
 25112  TGCATTAGATAATACTGAGTACGCTGAATATTTTATTACAGGGACTATAGGCTTAGCCGC
 25172  GAGATTAGGGATTAAGGGTATAGTAGAAGAAAGTTGTTCAAATCATATGACTATGGGTGG
 25232  TTCTTCAAATCTTATGACTATGGGTGGGCCTGATGGTACTATCAGCTCAGCTGGAGGTGC
 25292  ATCATCATCAGGTACTATTAGTACAACTGGAGGTAGTTCAGGTATTACTAACACAGGAGA
 25352  TGATACTTTTTCTAGACGAGAGCATAAATTTAGCAAGAAGTTCGTATCTCTTCCTTCATT
 25412  TAGACAAGAAATTATTCAATTATTAAAATCTAAAGTAACGGGAGCTGACCAAGTTAAGTT
 25472  AAACTTTATCGAAATGAGAGATAGAGAGATATCTCGATATCTGGAGCAGATCGAAAAAAT
 25532  TAAAAATAACACTGAAATGGACTCAAATGAAGCTACTACTCAAATAAAAAATCTAAAGAG
 25592  AGGGATGAAGAGGTATCAAAGATCCATACAAGAAAATATTAACTCTCTAATCAAATCATA
 25652  TCCTGAGATAGTCCCTTCTGAAAAAGACAAAGACGTACAATCGATTACTAACCAGCTTTC
 25712  TAATCTTACTATGCATAAAAGAAATCTTTCGGAGCAATCCGATGAAGTATCAAGACGTAT
 25772  TAAGCCAAAGAAATAA
;     G-orf301 ==> end
 25788  GTCAT
;     G-orf309 <== start
 25793  CTAAATTCTAATTTTATTTACATTTTTTTTTGCAGGCTACTTTGTGAGTAGCTATAGCCT
 25853  CGTACGAGGCAACTAGGGTTAGAAGTAGATTATTAGTACTAGAAGTAGAGTATTAGTATT
 25913  GGTGGAGTGCGCCATCCATCCATCCTACGGCAGGCAGGAGGAGCGTAGCGTTA
;     G-trnK(uuu) ==> start
 25966  GGGATTTTAGTATAATGGTGAATACATATGACT!TTT!AATCATTATGATATTGGTTCGA
 26024  ATCCAATAGATCCTA
;     G-trnK(uuu) ==> end
 26039  CTTGTTTACTACTATGTAAATATTTATTATAAAGAATAAATTACTAATAAGCTAATTTAG
 26099  GCATGTGTGCATCCATCCTACGGCAGGCAGAAGTAGCTTGCGAGCTTGCGAGCTTGCTAC
 26159  GAAGTATTAAA
;     G-trnG(ucc) ==> start
 26170  ACGGTTATCATTTAATGGTAGGATTGCTGTCT!TCC!AAACAGAGTGTGTTGGTTCGATT
 26228  CCAACTAACCGTA
;     G-trnG(ucc) ==> end
 26241  AATAGTT
;     G-trnD(guc) ==> start
 26248  GAACTAATAGCTTAATTGGTAAAGACTTTTCCT!GTC!ACGAAAAGGGATGTCGGTTCGA
 26306  TGCCGACTTAGTTCG
;     G-trnD(guc) ==> end
 26321  ATTACTATTAAAGTATGCTATTCATCAGATTTGTGCTTTTGTCCCGACGTAGTCGTAGTC
 26381  GGGGGTAA
;     G-trnS(gcu) ==> start
 26389  GGAAAGGTCGCCATAGGTAGGGCAAGATATTT!GCT!AAATATTATGTGAAAACATTTGG
 26447  GTGTTCGAGTCGCCTTCTTTCCG
;     G-trnS(gcu) ==> end
 26470  TTACAGAATTACTTAGTTTTCAAGATTTATTCTTGTTATAACTCCTTCCCTACTAAAG
;; mfannot: G-nad6 ==> start Def by similarity
 26528  GGTAAAATAATTCTGTACAAT
;     G-nad6 ==> start
 26549  ATGACTAATTTATTTATCATAGATGAAATATATACTAGTGGATTTAAAACTAGTGCTTTG
 26609  GATATTGTTTCCATATTGGCCATATTATGTGCCATTCTGACAATTGTCAGTAAAAACCCT
 26669  ATAGTTTCTGTTTTATTTTTAATAGGATTATTTGGAATGGTATCTTCTTACTTAATATTA
 26729  TTAGGTTTAAATTTTATAGGTTTATCTTATTTAATTGTCTATGTCGGTGCTGTCTCTATA
 26789  TTATTTCTGTTTATTTTAATGTTAATTAATATTAGAGTTAGTGAGTTACAAAGTAATACT
 26849  AAAAATAGTATACCTTTAGCTTTATTTATAACAATTTTATTTAATTATTTAATTTTCCAA
 26909  TTTTTACCATATGATTTAGCTATTTTAAATAATTCAAACCACAGCTCCGCCTTAAATAAT
 26969  GTATTATATCATACTTCATTCAATGGTATTTCTGACTATAATAAAATATTCAATAGTTTT
 27029  GGCTCGAACTCTCAAATATCAAATGTAGCTAAAGAGGGAAGTTCTGATCTATTTTTTGCT
 27089  ACAAGCAGTAGTTGAGATGGTAATTTAATCGAAACAAGTCATATATCTAGTATAGGGAAT
 27149  ATATTATATACAAGTCATAGTATGTGACTAATATTAACAAGTTTTATTTTATTATTAGCT
 27209  ATGATAGGAGCAATTGTAATTACAATAAAACAAAAAAACA
;     G-trnV(uac) ==> start
 27249  AAGGGATTAGCTCAATGGTAGAGCAACCGTTT!TAC!ACACGGTAG
;     G-nad6 ==> end
 27293  GTTAAGTGTTCGAGTCACTTATTCCTTA
;     G-trnV(uac) ==> end
 27321  AA
;     G-trnW(uca) ==> start
 27323  AAGAGTATAGTTTAATGGTAAAACAAGAAGCT!TCA!ACCTTCAAATTCTTAGTTCGAAT
 27381  CTGAGTACTCTTG
;     G-trnW(uca) ==> end
 27394  TCATGATAACAATATAGTAAAAGAGAATAATCTAGTACTAGTAAAATGGGGAAGGATTAC
 27454  TTATTGTTATTATGATCATACTAGTGAATCTAGTTCTAGTCTGAGGGGCAACGTACCGGG
 27514  TTCGGGCGCACCTCCATATCCTTCTGGGGATCAGCGCCCATTCTAGATAAAACCTGATGA
 27574  GGGCGAAGCCGCCCACAA
;     G-trnI(gau) ==> start
 27592  AATTCTTTAACTTAACGGTAAAGTGCATTTTT!GAT!AAGAATGAAATTCAAGTTCGATT
 27650  CTTGGAAGAATTA
;     G-trnI(gau) ==> end
 27663  AAAGGTAAACAAGTTAGTTCTAGCAAAGCTGAGCTTACGCCTAGAACGTAAAAA
;     G-trnS(uga) ==> start
 27717  AGAGAATTGACTGAGTGGTTTAAAGTGCCGGCCT!TGA!GTTCTGGTATGGGACTCTCCC
 27775  ATCATGGGTTCGAATCCCATATTCTCTG
;     G-trnS(uga) ==> end
 27803  TTTTGTGATCACGGCTACGAAGTCCGGGTTACGAAGTCTTCGTACTTCGTACGCAGCCGT
 27863  CAAATAACCTAGTATCATAAATACAGGTTGCTATAATGTAACCATTGCCGACACAAATTT
 27923  ACCTTGTA
;     G-trnP(ugg) ==> start
 27931  CAGATTAGGGCCGGGTTGGTTAGGCGCTCCTTT!TGG!GAAGGAGAATAGTTGCGTTCGA
 27989  ACCGCAATAATCTGA
;     G-trnP(ugg) ==> end
 28004  TATGGAATGAATAGAAATGTAATTGATATAGAACATATATTTATATGAAAATATATAAGT
 28064  ATACAAAGAAACTATTATGGAAATCTGG
;;     rnl ==> ;; mfannot: 5' +/- 50 nt
 28092  CTATGTATTAAAGGGTATGATTTATTTAGTCAAATTAAGAATTTAGTGTAAAAAATAATT
 28152  TCTATTAAGGCTCCTTCCTGGCTGCGAAGTCCGGAGAGCTCTAGTATAAATTCTTTTTCG
 28212  GCGCCAAAAACTTATTTTAAATATAAACCCTAAGAGAAGTTTTATAATAAACGAAGTGAA
 28272  TTGAAATATCTTAGTAACTTCAGGAAAAGAAATCAAAAGAGATTCTACGATTAGCGTGAG
 28332  TGAAAGTAGAAAAGCCTATATATTAATAAGTAAAATGGTTTAGAAACTGTTTGAATTTAT
 28392  AGCCGACCTTGGGTCGGTCTCGGGGAACCTTCCTCAAAGGCTAAATATAATACATAAGCG
 28452  ATAGTGAATAGTATCATGAGAGAAC
;;
 28477  GATTAGAATTAGTAGTTTTATAAGCAGTTCGAGCAAAATAAATAAGTGAGAACGTACCTT
 28537  TTGCATAATGGGTCACCAAGTTAACATTAGATGCGAGTGAAAGCGTAGATAAACCAATCG
 28597  TTAAAATAACGAATAGTGTCTAAAGTTAGACCCGAAGCCTGGTGATTTTACCACAATCAG
 28657  GATTATAAAAGTCCGAACGGGTTATCGTTGTAAAGATATCCGAAGAATTGTGGTAGGTAG
 28717  TGAAAGACAACACTGACTAGGATAGCTGGTTTTCTGCGAAACCTATAACAGTAGGCAATT
 28777  TGAGTACATCTTAGCAGGTACAGAATTTAATCTCAGACAAGATGTTTTCATTTTAGTTTA
 28837  AACTAAAACAACATGTTGATTTGTATATATCGGGGGATCGTGGAGATTCTATCGGTGAGT
 28897  ATGTAGACTCGGAATGGCAAAGATGGATCTTGAGTTATCAGACATAGAATGATAAGGTTG
 28957  TATGTCAAAAGGGAAACAGCCCAGAACAAGAGTTAAGGTTCCAAAATTATTAGTTAAGTG
 29017  AAATTAAGAAAGTTTTTATTAAAGTCGACAAGGAGATAGGCTTAGAAGCAGCCAATTTTT
 29077  GAAGATTTCGTAACAGAGCGCTTGTTAAGTTTTAAAAGCATCGAAAATTTAACGGATCTA
 29137  AACAATATACCGACACCTTGTCCATATTTTACACTATATATTATTGTAATTTTGTGGGGT
 29197  AGCAGAACGTTGAATGAAATTAAGATATTTCTTCTGTGAAGAAATATATAACAAACAATT
 29257  CAAGTGAGAATGGTGACATGAGTAACGAATAAGAAGGATACGAAGAGAAAGGCAATAAGG
 29317  TAAAAACTTGTCACCGGCCTTTTCAAATCCTCCGCCTAAAGCTTATGGATGGGTAATCCC
 29377  CTTAAAGTAACGGCCTCTAAGTTCTAAATCTAAAGGTTTAAACGATGAGAAAATCTTTTT
 29437  TACTAAATGACAACATTTACAAGTGATAAGTGTGCTGGAAAAAATAGTAATATATCTTAT
 29497  TGCGCTTCGGCAACGAAGTCGCTATTAAGATGAAAAAATAACCGTACCTAGAAACTAAAA
 29557  CAAGTAAGCTAGTAGAGAATACGAAGGCGTAAATGAGCTAACAATCATAAAGGAACTCGG
 29617  CAAACTAACTACCGTAACTTCGGGATAAGGAGAGCTCATTAGTCCTGATTAATATCGGGT
 29677  AAAAAGGAAGAAGCATAAAATAGTGTTGTACGACTGTTTAATTAAAACACAGCACTTTGC
 29737  TAAAAGATTAAAAATCGAAGTATTGAGTGTGATGTCTGCCCGATGCCGGCTGGTTAACGA
 29797  ATTTAACTAAATTCTCAAAAAGTTTGGTGTTGAAGGAACCCCCGGTTAATGGCGGCCTTA
 29857  ACGTGAGGGTCCTAAGGTAGCGAAATGCCTTGGCCGTTAAATGCGGTCTTGCATGAATGA
 29917  TGTAACGATACAACAGCTGTCTCTATGATTGACTCAGTGAAATTGGAATAACTGTGCAGA
 29977  TACAGTTTACCTCTAGTTAGACGAGAAGACCCTATGCAGCTTTACTGTTACTAATTATAG
 30037  GGTATGATGGATTAATTTTCAGATTATAAGGTACATTGATTCAATAAAAATGAAAATCCT
 30097  TTATTTTTACTTCATACTTCAGAAGTAATTTTTTGGCTCCTCCCTGTGTAAGCAACGTGG
 30157  TGT
;     G-orf127 ==> start
 30160  ATGCCGTGCTGTGTAAGCAACGTTGCGTATGCCGTGCTGTGTATGCAACGTGGCGTATGC
 30220  CGTGCTGCCCAAACTAGAGGAAAGAAAGAATTAACCGAATCTGACTTAAAAGTGGCCTTA
 30280  GGTAAGGAATATATTGTTAGGAGACAGTTTATGTGGGGCACAGGCCCCTTAAAGAGTAAA
 30340  AGGGAGTGTCTAAAAATTATTTGTTATAGGCGGAGCCGCGCGGAGCTGCGCGAGTTCAGT
 30400  TCGGCTATAACGTTGTTTGTGATTTTATGTAGTTTTACTATATTTAATCTTATAAAATTC
 30460  TCTTTATCTACCCTGGTTGTAGATAGGGATGGATATTTAGGTACGATTTTCACTATAGTG
 30520  GGAGTAGCGGTAGAAAAAAAATAG
;     G-orf127 ==> end
 30544  TATGAAATTTTTCTACTATTTTTGAGTTATTAAGAGGTGGCTGCGGCTGCGAAGCCGCCA
 30604  AGCTTCTTTTAATAAAAATGATAAATACCTGAAAAGCTCAACGGCTTATTCGTGCCTTAC
 30664  TGTTTGATTAACAACAAATCTTACAGTTGCGTAAGCAGGGCATAGGATCACAAGATGCAA
 30724  AAAGGAAAGATCTTGGATTATTGGAAAAGCTACGCTAGGGATGTTTGTCCTTCAATATTT
 30784  TTAGGGCTGCGTACGAAGTACGAAGTACGAAGTACGAAGTCTTCGTAGCCAGAAATTATT
 30844  GATAATATA
;; mfannot:     /group=IA (1.36e-13)
 30853  ttgggttaatttcaagaattacttatttaagtagatttgaagcgaaatttatcttggcat
 30913  aattatttaagataaaatcgttcaacgactataaggtgagttatgctaacaataatcctt
 30973  tttaacacccaacatttttattaccatacacttataa
;;     G-rps3 ==> start ;; First ATG found at 31043 HMMmatch = 235,268
 31010  aaaaaagataaaaagagaatcaaatttattttt
;     G-rps3 ==> start
 31043  atgaaagcaaaagctctaaatacaaacgctaaaatttttcgtactaatttaaacaataag
 31103  tttaaattaacaccatttaattctagattaaatgatacaggtagagttaaatatttacct
 31163  cctgtttctaaagaatgaaaaagcactatttattcatattataaaaaaaatatgcaaaat
 31223  atgcctatagataatataaatgcaaataaagtaatacaaagttactttaatttacatttt
 31283  gctgatcataaattcataggatcaaaattcatatctcctagaaaaagaactttattatta
 31343  aaaaaaatctatgtaagtaaaatggaaacaaaacatacaaattctaaagctataataact
 31403  ttatacactgtcaatatagggaaaaatcttatatataatgaatataaaaaattagctcaa
 31463  tcttgagaagataaagttttaaattcatttaaagatggatttgtgcttcgcctgaaaaaa
 31523  atacaaagtgtgagcagtgtgagcagtgtgagcacaagcttattaactaatacaaatagt
 31583  attgctttagttaaaaaccaagatcaaaaacaaattcttttttctaaatataaattttta
 31643  actgagtctttacaatgttttaatttatatttaaaattatacttaagtagacaagttaaa
 31703  aaatcttgttttgatcaattcgatttattaagacaataccaattaaattattatttaaat
 31763  aaatacaaatttgaaagaaatatttatttatataaattaagtaatatgttatctagaata
 31823  tttaataaaactattgaatttaatataataaatttaaaatctttggtttttaatccggag
 31883  atttttactcaagttttatctttaaaattaagaaaacctaaatctcaggttataacagta
 31943  atggatagtttattaaaagtagctagattacctgaaataaatagaattcaggaaaaaact
 32003  agtattatgaagtctaaagattcaactttattagaaaatagttatcctaatttaagttta
 32063  gtttctatactaagcgcggcggcgaaggcgcagccgcacaaaaaatatagatattcttgt
 32123  tttttaaattcattattagagaatctagaagaaaaaaattcgaaattgcaaggtagcaat
 32183  atttcaaataaaatatttaattctattaactataaaaatttaggaggtataagattagaa
 32243  gttaaaggaagattaacaagacggaatagagcggatagatctcaatttaaaattaaatga
 32303  aaaggaggattaaagaatatagattcttcttataaaaaattatctacagtaacttacaga
 32363  ggttattttaaacctaatgtaatttattcattatctacatccaaacgtcgtgtaggatct
 32423  ttcgctgtaaaaggttgagtaagtggtaaataa
;     G-rps3 ==> end
;;     G-rps3 ==> end
 32456  ttctatttagtagtct
;; mfannot:
 32472  AACTAAGACTCATAATACTAAATAAGTTATGGTAAAAATAAAAATGAAGACATAGTCTGA
 32532  ACCATTTTGTGAAAAATGGAAATAAAATTTATTATGATAACATGTAGAACAGGCTAATTT
 32592  GCGCAAGAGTGTACAAAATGAGTGCGCGGTTTGGCACCTCGAT
;;
 32635  GTCGGCTTAACTTATCCTCATGGATGCAGAAACTATGTAGGGTACGACTGTTCGTCGATT
 32695  AAAAAGTTACATGAGCTGGGTTAAATACGTCGTGAGACAGTATGGTTTCTATCTTCTAGA
 32755  GGGAATTTGAATAAAATAAGGATTAACCTTTGTACGAAAGGAACAGGAAAAACTTAACTC
 32815  AAAAGGCTAGGTTATATTAATTGTTAACCTCTGGTTTACCTGTTGTTTATAAGCCCAATA
 32875  TTAATTTATTATAAAAATTTGTATTTTTATAAGGGATGTTACTTTCACTTAAGTAAATAT
 32935  ATATTATAGGCACGGCAGGAAAGCTAAGTTAGTTAAAGATAAGTGCTGAAAGCATATAGG
 32995  CACGAAGCTTACCTTAAGATATTTCTAATTCACGTAATATACTATTACGGCATAATATTA
 33055  TTATTATTGCAATAGGCTTTGTTTGTAATGATCTAGAGATCTTTAGATACAAAGTACTAA
 33115  TTTTAAAGTA
;;     rnl ==> ;; mfannot: 3' -20/+180
 33125  ACTATTTATTAATATATCTTACATTTTATTCATTTTGTTAGTTACTGGCGAGCTTCAGGA
 33185  TAGTGAAGCCCGGCTGGCTTCGTATTGTTCGACTACGTCGCGCAAGCTCGACTACGTCGG
 33245  CAACTAACACTAAAGGTGTGTGAAAATTTACACAAATGAAA
;     G-trnT(ugu) ==> start
 33286  GCCTGGTTAGCATAAAAGTAATGCAATTGTTT!TGT!AATCAATAGACGCAAGCGCGATA
 33344  CTTGCACTGGGCT
;     G-trnT(ugu) ==> end
 33357  TACCATGA
;     G-trnE(uuc) ==> start
 33365  GGATTAGTAGTCAAGTGGTAAAGACATAGCTCT!TTC!AATGCTACATACGCGGGTTCAA
 33423  ACCCCGCCTAGTCTA
;     G-trnE(uuc) ==> end
;     G-trnM(cau)_1 ==> start
 33438  AGCGGATTGATGTAATAGTAACATTTTTGACT!CAT!GATCAAAATATAAAGGTGCGAAT
 33496  CCTTTATCCGTAT
;     G-trnM(cau)_1 ==> end
 33509  AATA
;     G-trnM(cau)_2 ==> start
 33513  GAGGCTATAGCTTAATTGGTAAAGTATACTGCT!CAT!GACAGTAATCATAAGTGTTCAA
 33571  CTCACTTTAGCCTTA
;     G-trnM(cau)_2 ==> end
 33586  TTCATTGTGGAATATGGCTTCGATCCCTGCTACGCGCTACGCACTACGCAGGGCTAGCCA
 33646  AGCTTTAA
;     G-trnL(uaa) ==> start
 33654  ATCCGAGTGCTGGAATAGGTAGACAGGGTATTCT!TAA!ACAATACTGATGAAATTTCGT
 33712  AAACGTTCAAGTCGTTTTTCGGATA
;     G-trnL(uaa) ==> end
 33737  ATAATGAATAAA
;     G-trnA(ugc) ==> start
 33749  GGGGATATAGTTTAATTGGTAAGACTTTGATTT!TGC!ATATCAACATTTCAGGTTCGAT
 33807  TCCTGATGTCTCCA
;     G-trnA(ugc) ==> end
 33821  CTATAGTAAA
;     G-trnF(gaa) ==> start
 33831  GCTCGTGAAGCTCAATTGGTAGAGCAAAATATT!GAA!GCTATTTTGGTTATAAGTTCAA
 33889  GTCTTATCTCGAGCA
;     G-trnF(gaa) ==> end
 33904  TTAAAAAAGGTGAAGATAAATAAGTAAACATTTCGGCTGCGGCTTCGCAGCCGCATTAAA
 33964  AA
;     G-trnL(uag) ==> start
 33966  AAGGTGATGATGGAATTGGTAGACATTAACAGTT!TAG!GTCTGTTTGATATTTATTTAT
 34024  CGTACCCGTTCAAGTCGGGTTCACCTTA
;     G-trnL(uag) ==> end
 34052  TAAAAT
;     G-trnQ(uug) ==> start
 34058  TATGTTGTAGACTAATAGGTAAGTCATAAATTT!TTG!GTATTTACAATTGAGTGTTCGA
 34116  ATCACTCCAACATAA
;     G-trnQ(uug) ==> end
;     G-trnH(gug) ==> start
 34131  GGTGGATATAGTTCAATTGGTAGATCGACTGTTT!GTG!GCACAGTATGTTCCCTGTTCG
 34189  AACCAGGGTATTCACC
;     G-trnH(gug) ==> end
 34205  CC
;     G-trnM(cau)_3 ==> start
 34207  ACCCGGATAGTTTAATTGGTTAAAACTTTAATTT!CAT!GCATTAAAAATGGGAATTCGA
 34265  TTTTCCCTCCTGGTT
;     G-trnM(cau)_3 ==> end
 34280  ATAAAAATTTAAT
;     G-nad2 ==> start
 34293  ATGATAATAACTTCGATACTATTTATATTACTATCCAACGCCGTCACAATAAGACGAGAT
 34353  ATTTCAATACTTTTTAATAGAGTAGCTATTTTAGCTTTAGTTTATTGTATTTTACAAGAT
 34413  ACTATGAGCTTATCTTTAGTAAGTAATGGAATTGGGTTACATGGAGGTTTACTCCATATA
 34473  ACTAATATTACACAAATTTTCCATATTTTTATATATTTTATAAGTATATTAATTATACAA
 34533  TTAACAAGTTTTCATCCTAGAAAAGTATGAGTTCCAGAATACTCTTCTTTAAATCAATTA
 34593  TTGTTTAATAAATTTATTTATTATAGAACCAAAATTATTAATAAAATGGGAGAACATTTA
 34653  AAAATAATAGAATACCCTTTAATTTTATTATTTATTATTCTAGGTGCGGTTTTCTTAATA
 34713  TCAACTAATGATTTAGTATCTATATTCCTTTCAATAGAATTACAAAGTTATGGTTTATAT
 34773  ATATTAAGTACAATCTATAGAAATTCTGAATTATCTACTACTGGAGGTTTAATTTATTTC
 34833  CTATTAGGTGGATTAAGTTCATGTTTTATCTTATTAGGTACAGCTTTATTATATGCAAAT
 34893  TCAGGTACTACTAATTTAGACAGTTTATACGTTATTAATAGTATAAGTGATTTTAGTGAC
 34953  ATAACTTACTGATATCAACCATATTATATAAACTTTTCTTTATTAGTTTTTAGTATTGGG
 35013  TTCTTATTTAAAATAAGTGCAGCTCCTTTCCATTTCTGATCTCCTGATGTTTATGACGCT
 35073  ATACCTACTATAGTTACAACATTTGTAGCTTTAGTTGCTAAAATATCTATATTAATATTT
 35133  TTATTAGAATTAGTTTATTATACAAGTAATAACTTTTATTCATCCGGAGGCTCCGGAGGA
 35193  GGACAAGATGTAAATTGAACTTTTGGTTTAATAATAAGTTCATTATTTTCATTAATTATA
 35253  GGTACAGTTGTAGGTTTAACACAATTTAGAATAAAAAGATTATTTGCTTATAGTACTATA
 35313  TCTCACGTTGGTTATATGTTATTAGCTTTAGGTATATCAAGTATAGAATCTACTCAAGCT
 35373  TTTATATTTTATTTAACACAATATACTATAAGTAATTTAAATGCCTTTATTATAATAATA
 35433  GCTATAGGATTTTCTTTCTATCGTTATGTAACTACTAATAAAGAACATCAAGAACTATTA
 35493  GATAAAAATAATTCTCCAGTACAATTAATTAATCAATTAAGAGGATATTTTTATATAAAT
 35553  CCTTTATTAGCTATAAGTTTTACTATTACAATATTCTCTTTTATGGGTATACCACCCATG
 35613  GTAGGATTCTTTGGAAAACAAATGGTATTAAGCGCAGCTTTAGATAAAGGATATATATTT
 35673  ATAACATTAATTGCTATTTTAACTAGTGTTGTAGGTGGAGTATATTATTTAACTATTGTA
 35733  AAAGAAATTTTCTTCTACAAACCAGAGTATAAAGTTAATCCTTTATTGGAAAATTTAACT
 35793  TTACACGGTAATGTTTACGATAAATCTAATAATTTTATTAAATCTTTAGAATTTAAACAT
 35853  AATAACATAGTTATAGCTAGTCCTATAGCTTTGGTTATTTCTGTTATTACTTTAGTAATA
 35913  TTATTATTTGTATTTATAAATAATGAATGATTAAGCATGGGTACCATATTGGTGCAAATT
 35973  TTATTTAATTTTTA
;     G-nad3 ==> start
 35987  A
;     G-nad2 ==> end
 35988  TGAGTAGCATGACATTTTTTTTCATATTTTTCTATCTTAACTTTTTTTTAGCTCCACATA
 36048  AGCCTTACCAAGAAAAATATAGTATATTTGAATGTGGTTTTCATAGTTTCTTAGGTCAAA
 36108  ATAGAACTCAATTTGGTATAAAATTCTTTATTTTTGCTTTAGTTTTTTTACTATTAGATT
 36168  TAGAAATTTTAATTTTATATCCTTATGCTGTTAGTCTATACGATAATGGTCAGTACGGAT
 36228  TAGCAACTGTAATGGCATTTATTATTATTATTAGTATAGGGTTTGTATTCGAATTAGGTA
 36288  AAAATACCTTAAAAATAGATAGTAGACAATCAGTTGTTGATTGTTATAAATCGACTCGAT
 36348  TTCAACACACGTTTTGTCAAAACTAA
;     G-nad3 ==> end
 36374  TTTTAACCCCATATATAAT
;     G-orf559 ==> start
 36393  ATGATGACATATTCATTTGGTTTATTGAGTTACTACTTTGCTGATCAATATGGAAAACAA
 36453  TTTCTAATTGATATACAGCAATTTCTAACTCAAAATGAAAATTGAATACAAAATATCCAG
 36513  CAATTTCTAATTCAAAATGGAGGAAATGAAATTTGAATTCAAGGATTTAGCTGGTCTTTA
 36573  TACTTGTTTATATTTTCTATTTATTATAGATATAATCACCCCAAATTTTCAATTTTAGCC
 36633  TTTGTAATTTCAATAGTTAAACAAATTCTGCTTCTATTTATAGTAACATTCAGTATATAT
 36693  ATGATAAATACTCAAGATTTTTTAACTATACAAGATAATAAATCTTTACAATACCTCTGT
 36753  GCATTCATTGGCTTTATACTTATATTTTTTGTTTATGTAAAAAAAATTAAAAAATATGGT
 36813  ATAAAAAAGACTTTGTTTAATAGTTTATTATTAATATCTTCATTTTATCTTCTTCGTTTC
 36873  AATTTAATATATTCTACACCCCTTATATTACCTTTAACTTTCCATCAATTAGCTCTTAAT
 36933  GTACTAACTAGTAGATTAAATTTAATAGTATATATTACTGAGGATATTTTAAATTTAAAA
 36993  ATTTGATCTTCTGTTCAATCTATTTTAGACGCAATCTCGGATAGTTATAAAAAAATTAAA
 37053  ACCTATTTTTATAGTAATAATGTATTTTGAGACCTTGTTTATGCTGCAATTCCATTAAGT
 37113  ACCGTGGACGCACAGGAACCGGATCTTGATATATTAGGACAAGAAGAGAGTATAAAGCGA
 37173  GAGGCAGCATCTACATTTAATTTAAACAATGAAAAAACATATCAATTATATAATATAGAC
 37233  TTGAATATTCAAGAGCTTATTCATTTAAAGCACCTAACATATGTAAAAGAAAATCTAGAT
 37293  CTATTTCTTTTCGTATCTCCAAGAGGTCAAGGACAAGAACTTATTCCTGTAAAATTACGT
 37353  TCTGTTATATTTGATTTATCAAAAATAAACCCTAATGTCGTAGTTCTACCTGGTATTAAA
 37413  CTATTTGACTCTTCAGTACAGATACCTTTGTTTAAACTTATTACGGAAAATGACAATATT
 37473  GGAATAGAAAATTCTCAATGGAAATTTGTAGTAGTTATTAATCAATCTACTAGTTTACCA
 37533  AGTATTTCAGGGGAAATACCTCATCTATCATCATCTAGAGATATTTTTGTTCTAGAAAAG
 37593  TATTATGAATCTCCTTATCAAAATGATTGAAAAAAAAATAATCGAATTCACGTGAGATAC
 37653  CAGCTAAATAATTATAATCTATATGAAGCTTATAGACTTGATATGAGACATCGTCATAAT
 37713  ATAGGGAAATTTGTTATCAAACAGGGTCTATATAGAAAAAATCCGATAGTATTAGATCTA
 37773  ACTATGAAAGGTAAACCTTGTCTAGTAACGGATATAAGCTACTCTCACCGTCACAGTTTT
 37833  TATCACGATCATTATTTAAGAGTTAAACAATGACATAGACTGTATCTATTAGCTCAATAT
 37893  AATAACTGTGAAATTAGCAGGACTGATTATGAGCAAAAACTAATAGCTTTAAACGCATGA
 37953  AATGGGATAAATGATCCAATATTTAATGAAAAGCTATCACAATCTCGTTTCATAGGTGTT
 38013  ATACCATCAGGGACAACTACAGCTCAAGCCAATGCAATAATAGCAAGTTGAAGATTTTAA
;     G-orf559 ==> end
 38073  TCTTCAATATACTATTATTCTTAATATATGAGTATAGTAGTAAAAGTATAGCCTATAAGC
 38133  AGGTTAATATCGTAAAGATACTAAATTATTAGATTTAGCTGTCTTTAGTAGCTTAAATTC
 38193  TTCCTGTCTCACCGCGGTTTTACTAGGAAGTCGCGGCGGTTTTACCGCCCTAAGCTGCTA
 38253  AATTGGCTGAAGCTGCCTGCTGCCTGCTGGCTACGAAGTCTTCGTACTTCGTAGTCAGCC
 38313  TGCGGTCCTAGAGGGGCTTCTGTCCCGACGTAGTCGGTACAACAGTGAATAAATTTACTT
 38373  TATACAAATTCATGGTTTAGCCTAAGTAAAAAAAAAATTACCAAAAGATGAGTAATATAG
 38433  TCTTTTGCCTTTACAATAGCTCCATATACAAATATCTTTTTAATACATAATAC
;     G-atp9 ==> start
 38486  ATGATACAAGTTGCCAAAATAATAGGAACAGGTTTAGCTACAACAGGGTTAATAGGAGCT
 38546  GGAGTAGGAATAGGTGTAGTTTTCGGTGCTTTAATCTTAGGTGTAGCAAGAAATCCTTCA
 38606  ATGAGAGGTCAATTATTCTCATATGCTATATTAGGATTTGCTTTCTCTGAAGCTACAGGT
 38666  TTATTCGCTTTAATGATGGCTTTCTTATTACTTTATGTAGCATAA
;     G-atp9 ==> end
 38711  TCTAACTTTACAGGGTAAAACCCATAAAATTTGAATTCCTTTATGAATAATATAGGAAAA
 38771  GTACGTAAACTTCTATTTAAAAT
;     G-cox2 ==> start
 38794  ATGAATTTATTTCTAAAAAGCTTAGTTTATCACTTAGACGCCCCACACGCGTGAGGGATT
 38854  TATTTTCAAGATAGTGCTACTCCTCAAATGGAGGGACTGGTAGAATTACATGATAATATT
 38914  ATGTACTATTTAGTATTAATATTATTTGCGGTAGGTTGAGTATTATTTTCTATAATAAGA
 38974  TACTTTGTAGAAACTAAATCGCCTATTTCTCACAAATATTTAAATCACGGTACTTTAATC
 39034  GAATTAATATGAACTATAACACCTGCTATTATATTAATATTAATCGCCTTTCCTTCATTC
 39094  AAATTATTATATTTAATGGATGAAGTTAATGACCCTTCTATGACTATTTCAGTTGAAGGT
 39154  CACCAATGATATTGAAGTTACCAATACCCAGATTTCTTAGATTCTAGTGACGAATTTATA
 39214  GAATTTGATTCATATATTGTGCCAGAATCTGACTTAGAAGAAGGTGCTTTAAGAATGTTA
 39274  GAAGTTGATAACAGAGTAATTGTTCCTGAAGAAACACATATTAGATTTGTTATAACTTCT
 39334  GGAGACGTTATACATTCTTATGCTGCTCCAGCTTTAGGTATAAAATGTGATGCTTACCCT
 39394  GGTAGATTAAATCAAGTTTCTGCATTCATTAACAGACCCGGAGTGTTCTATGGACAATGT
 39454  TCTGAAATTTGTGGAATATTACATTCTTCTATGCCAATCGTAATAGAATCAGTTAGCTTA
 39514  GAAAATTTCTTATCTTGACTTTTATCACAGTAA
;     G-cox2 ==> end
 39547  TTTAAGTTATAATCATTATAACTTTATCCTATACTATTGTAGCCTACTGGATGTAATAGT
 39607  GGTGATAAGGGTGGCTTCGCCGTGTATTGAAATAGAACAAGAT
