# Supplementary material for: Global Characterization of Fungal Mitogenomes: New Insights on Genomic Diversity and Dynamism of Coding Genes and Accessory Elements
Source: Front Microbiol. 2021 Dec 1;12:787283. doi: 10.3389/fmicb.2021.787283 (PMC8672057; doi:10.3389/fmicb.2021.787283)
Supplement: Supplementary File 1 — de novo annotation files of the 685 mitogenomes investigated in this study. Annotation was performed with the Mfannot program. [file Data_Sheet_1.ZIP › Supplementary_FileS1/CM026448.1_Schizophyllum_commune_strain_IUM1114-SS01_mitochondrion_complete_sequence_whole_genome_shotgun_sequence_mitogenome.mfres]

;; Masterfile modified automatically by mfannot version 1.35
;; on Thu Dec 24 15:50:13 2020 by user pfonseca on host LGCM-PROC
;;    - Gene Totals: 46
;;    - List of genes added:
;;      atp6                 atp8                 atp9                
;;      cob                  cox1                 cox2                
;;      cox3                 nad1                 nad2                
;;      nad3                 nad4                 nad4L               
;;      nad5                 nad6                 orf103              
;;      orf115               orf119               orf1446             
;;      orf178               orf200               orf450              
;;      orf99                rns                  trnA(ugc)           
;;      trnC(gca)            trnD(guc)            trnE(uuc)           
;;      trnF(gaa)            trnG(ucc)            trnH(gug)           
;;      trnI(gau)            trnK(uuu)            trnL(uaa)           
;;      trnL(uag)            trnM(cau)            trnN(guu)           
;;      trnP(ugg)            trnQ(uug)            trnR(ucg)           
;;      trnR(ucu)            trnS(gcu)            trnS(uga)           
;;      trnT(ugu)            trnV(uac)            trnW(cca)           
;;      trnY(gua)           
;;
;; end mfannot
;;


>CM026448.1 Schizophyllum commune strain IUM1114-SS01 mitochondrion complete sequence whole genome shotgun sequence gc=4
     1  ATAGCAAAAACGAATAATACAAAGATTAGATTAATAGTTTAGGATATTTTTGTAATAATT
    61  ATCCAGATTTCTTAATAAAAAGTAATTATTTTGTTTATTGAATTATATATTTCTTGTA
;     G-orf200 <== end
   119  TTATTTTAGATAAACAAAAGCAATTATTATATATAATATAAATTCTATTACCTGAGAATA
   179  AGTTAAAGAGGATACTTGTGTTAGTACAAATAATGTTGATGTAGAAATTACATTTGATAC
   239  TTGAGTATAAACACTTGTAACACTTATTAACTTTTCATCATTTATTTTGAATTGAGATAA
   299  GAATACTTTTACATTTGTAATTATTATATTTATTACATTTAATTCTTTTTCTTCAGTTAT
   359  TGAATTTTCTAAAGGAGAATTTTTTCCCCCTTTATTGATAAATCCGAATCAAATTGGAAA
   419  TTGCACATAGTTTATAAATTCTAATGAATAGTTATTACTTTCAATAAAAATTAATAAATA
   479  A
;     G-cox3 <== end
   480  TTATGCACCACCCCAGAAGTAAACAACAAGAAATAAGAATAACCACACAAGATCAACAAA
   540  GTGCCAATATAGAATACTTGTTTCAAGTCCAATATTGTGTTCTTTTGTAGTTTGATAGTT
   600  AACTTGTCTAAGAAAAGATACGAAAAGAAAAAGAGTCCCAAGCATAACATGTATCCCATG
   660  TAATCCTGTACTTGCAAAAAATACTGTTCCAAATACACTATCGGACATGGAAAATCCAGC
   720  AT
;     G-orf200 <== start ;; mfannot: TTG upstream: 733
   722  GAATATATTCAAATGCTTGAAAGTAAGTAAAGATTAATGCTAAGGCTACTGTTAAAAATA
   782  ATCCTATGATTGAATCTAATCTTTTTCCTGAAAAAATAGCATGGTGTCCATATGTAACAA
   842  AAGCTCCACTAGATAATAAAATTATTGTATTAAATAATGGTAATGAAAAGGTATCTAATG
   902  GAATTATTCCTACTGGTGGCCATGTTGATCCTAATTCTACTGCTGGTGATAAAGCACTAT
   962  GGAAATAAGCCCAGAATACTGAAATAAAAGCGAATACTTCACTTATAATAAATAAGATAA
  1022  ATCCTATGATTAATCCTTCTTGTACTTGTTTTGTGTGATCTCCTAAGAAAGATCCTTCAA
  1082  TTACAATATCTCTAGTCCATAATAAAATTGATCCAACAGTTACTGCTAAACCTAAATCAA
  1142  AAGTTGTTGAACTGTGACTGTATCCATGCATAGTTAATACTGTACCAATAGCTAAATTAA
  1202  AAAGACTGAAACTAACTAAAATTGGCCAAGGTGAATGTTGTACTAAGTGTGCACTAAATG
  1262  ATTGATAGAATTTAATACTTGTCAT
;     G-cox3 <== start
  1287  TTTTGTTTTTTATTGTTTTTATTTGTTATTTATTTATTTATAAATTTTGTTTTTATACTA
  1347  TGGCTTTACACTTGTAATTTGAATTAATTAACAAGTAATTTTATTATTTAAAAGAAAATT
  1407  AAAATATAATATTTTATAACACTTATAGTAATATAAAATAATTTATTATTATAACTATTA
  1467  TTAAATTATAATATTCTTTGTAAGATCTTTTAAATAATTATCATTAATAAATGATGGCTA
  1527  TTATTTAAAGTAATAGCATATAGTTGCTTAGAATTGTATTCTAATTAATTTAAAAATAAA
  1587  TTCACATCTCATTCACATACATAAATTACATGGGAACTATTTAATAAAAGAATTAGAAAT
  1647  CGGAAAATTTTCCTGAGAAATACTCAATTACAATTATGGGTATTATATCTTGTTTTCAAA
  1707  TTTAGTTTTATATAGAATACTAAATTAATTAGTAACAAAGTAAACACAGATTTGTATAAT
  1767  ATTATAAGAAATAGAGAGCATATATATTTTATATCTATATAAAAAAAATGGGGGGTATTT
  1827  ATAAAACATTAATATAGTATTACTATTTTATTACTATTTAGCGAATTAAATAAATAATAA
  1887  GGGGGTAACTTTCGATTTGTTTAA
;     G-nad3 <== end
  1911  TTATTTCTTTCTAATCGTAATAGGTATAGATTTACTAGTAGAAAGAACAGATTCTACAGG
  1971  TCTTGTAGTTACTTGTACTTGAGTCATATCAGCTTTTCCGTTCAAACTGTTTGGTGTTAA
  2031  TTCTCTATCAAAAGAATCTCTAAGTTTAACTTCTTTAAACTTATTTGAATAAATTTTTTC
  2091  CAAGTTCTCGCTTAGCACCGAATTATTTGAGGGTCTAGAGTTAGATTCCACCTTAAGTGG
  2151  GGTTATTATTACATTTTCATTAGAAATGGCATTATTATTATAGTTATTAATTAAGTTAGT
  2211  ACAAGGTTTTATTTTAAATTCTGTTTTTGGTTTAGATTTTATTATTAAATTATCCAAATC
  2271  ATAGAAATCTAAAGAACTACTTCTGTTACCAATATTCTGATTAGAGTAGGGATTATAACC
  2331  CAGTCTTAATCAATCTATAGCAAAATCTTTTTCTTTATAGGGCATACTTCTTAATGAATT
  2391  CAATTTCTCTAAATTATCAGGATTATCATTGTCCCATAATAAGTTACTTTTAAATGCCTC
  2451  CTTAGAATTAAAACCTAAATTTTTATATATGTATTTATAAATATTTAAACCTGTTTCATT
  2511  ATAGTAGTTTATGAAGAGTTTATGAGCCAATTCTTCCTTTGAAATTCTCACTTCATTTAC
  2571  AAGTATATCGTTATTGAATTTTACTTTTCCTAACTCTATATTATCAGGTGCTAGTTTTTT
  2631  AGACTCTGTTAAATCGTTATCTTTACACATATATTCATAAGAGTAATTTAAATAATTATT
  2691  AAAATTATTTTTGAATTCATCATGATTTTCTAATAATATTTGTCTTATTCCAGGATTCAG
  2751  ATATTTAACTTCTTCAGGAAAATAATTTAAAGGATTATCACAAAGATTAGTTCAGTCACT
  2811  GTTATTATCTATGGGTAAATCATCACCTTCTACATCAGAATTTAATAAAAAGAAAGTAGA
  2871  ATTTAAAAATATAGCCGAAATAAAAATTTTATTAAAAATTTTTTCTACTATAGTAGAAAA
  2931  TAAAAAATAGAATGATAATGAGAATAAACCGAAATTAATAAGATAAATTAAATAAAAAAA
  2991  GAGATTTTCATAGCTTTTTATATTCTCAAATTTAATATCGAAAATTTTACCAATCGTAGC
  3051  TGGTAAAATTAAAGAAAATAAGAGTAATATTAAAAATATTACAACAGTTGTTCTATATGT
  3111  AAAATAATTTGAATAGGGATCAACAATATTTTGTCTTTCAGATAATATAATTTTTCTATT
  3171  TAATTTATAATTTGAATAAATTACTATAGGTTTAGATTTATAAAGAGTAATACAACTATC
  3231  TTTGTTATTAGGAATATTAGGGGTATTTATATCATCTTTTCTTTTTATTATAGAAATTGC
  3291  TCCTGATGAGATTTCTACGGCAAATCCTATTGTTAGTACAAAGAAAAAGATTAAAAAGAT
  3351  TATAAATCCAAATAGACTTACTTGATACATTGTTAAAGCAACTGGAAAGGTTAAAAGAAT
  3411  TTCTAAATCAAAAATAAGGAATAGCATGGCTACTAAATAAAAGTGGATATGGAAAGTAGA
  3471  TCTTGTTTGACCGTGAATTGTTTCAAATCCACATTCATAGGCAGATACTTTTGCTTCGTC
  3531  AGGAATATGAGGAGCTAATAATATATTTAAACCTAATAAAATAATACCTAATATAGGCAC
  3591  AAAAATAAATAATAATAATAGTTTATTCAT
;     G-nad3 <== start
;     G-nad2 <== end
  3621  TTAATAATAAAATAAAGATAAAGAAAGTAATTGTGTACTGTTTAAAATTATTGATGATTT
  3681  AAAAATAAATAGTAAAATAGATAATGTTAACATAGAAATTATATAACTATGTAAATTATT
  3741  TATGATTGATGAATTATCTGAAGAGATCATCATTATTTTGCTTTCTATACTTTTTAATAA
  3801  TGTACTTGTTTGATCTTCTTCTTTATACATTACGGAGATTAATTTTAAATAATAAGAGGC
  3861  ACTTATTACACTTGTTAATATTCCTATAATTGAGATAAAATAATTTCCGTTTTGTACAGC
  3921  AGAATATAATATTAATTGTTTTGAAAAGAATCCTAATAGTGGTGGAATTCCAGCTAAAGA
  3981  AAATAAACTAATAGTTAAACTTATACCTAAACAAGGATATAAGAAGAACATACCTTTTAA
  4041  TTCAGAGATTAATTTAATATCTAAGTGAGGAAAACTATTTATTTGAGATCTTTGATTAAT
  4101  TATATAACCAAATAGTAAAATTATTAAAAATATATTTAAATTAGTAATAGAATAAGATAC
  4161  AATATAAAAGATTAATGAATCTATTGATTGTTCACTATTTATTGATAAAGATAGTAAAAT
  4221  AAAACCAATGTGAGATATTGTACTATAGGCTAATAGTCTTTTTATTTGTGTTTGTACTAA
  4281  ACCTAATAAACTTCCTATTACTAATGATAAAAATGAAGTTATAAGTAATATACTTTTTAA
  4341  ATATTGAGATACCCATAAAAAGTATTGTGGTACACTTATATTATTTATATCATTTATTAT
  4401  TCCATTATAGAAATTTAAAGTATAAGTAAAAATACTTATATCACTTAAACTACTTACTTG
  4461  TGTATGTAATTCTAATAAAAATAATAAAATTGATATTTTAGGCATTACGATTAGCCAAAT
  4521  AGTTACAATAGTTGGAGTATCATTATATACATCTGGTGCCCAATTATGTAATGGTGCAGC
  4581  TGCTATTTTAAATAAGAAACCTACAAATATACATACTAGACCCATTGTTAATCCTAATAT
  4641  TACAGAATTTGAACTATAAGGTGTATTTACAGAAATTATACTATATATGGATTCTAAATT
  4701  TGTTAATCCTGTATTTGAATAGATTAAACCTGATCCTAGTAATATTATACTTGAGGCTAA
  4761  TCCTCCTAATAGAAAATATTTTAATCCAGCTGAAGTTGAATTTTCATCTTCTTTAATTAA
  4821  AGTTGCTAAGATATATAAAGAGAATGATTGTAGTTCAATACTTATGTACATAGAAATTAA
  4881  ATCAGAACTTGAAATTAGTAAAGTACATCCTAATAAATTAAAAAAGATTAACACAGAATA
  4941  ATTTTTGGCTAAATCTTTATAAGGATTTAAATTTATAGTTGAACTTAAATATGATCCAAT
  5001  GTCTGTGCTTGTTTTACTTGAAATATCTTTTATTACGTGACCGTAGATTTCTTCACTACT
  5061  TTTAGTAGAAAGTGATCCTTTTAATAATAATTCTGATTCTAAATTATTAATTTCATTATC
  5121  AGAAGAATTACTCATGTCTTGATTTTTATTAGAGTAAAGAGGCCAAGTACTTATGATAAA
  5181  AATACCAAATAAATAAAGACACATGTCTATAAATTGAGTAAACACTGTTACATTAAAGTA
  5241  ACCACTATAGATTCCTATCCCAGTTTCTAATTCTTGGTAATAAAAAGTATTTAAAGATAG
  5301  AACTAAGGCATAAGAAAGTACTATAGCTGATATTCTAGTGTATTGAATATCTGTTAAATT
  5361  ATTATTTATTTTAGGTATAGCTTTATACAATAATATAATTAAAATAGAAATTAAAATCAT
;     G-nad2 <== start
  5421  TTTATCACAGTATTTTTTTTATTTTTTTAACTCTAAATTTTTCTAATTCAAGTTACTTTA
  5481  AATTATAATAAAATATTATAAATAATAAATTAGAATAGAATTATTATTTATAAACTTATT
  5541  TTAAAAATTTTATAGACTTATATCATATAAGTACATGATTCATGTAATGAAATAAAAAGA
  5601  GAGTTAAAAGGGTTTAAGATTTTAAAAAAATATAAAATTAATCTTAAGTTAGTAATAATT
  5661  TTTAGTATTTTGGAATAAATATAATTATTAATTTTTTATGAAATAGGAGTAATTTATATA
  5721  ATAGTTTATAATTTATATGTTTATTAAAAAAGTATTAAATTGTTAGAAAGTAATAATTGA
  5781  ATTTTTATATACTATTTATATATTTAATAAATTAAATTAATAAGCTTTTTTAATTAATAA
  5841  TTTATATATAAATAAGCGAATATGATTATTAATACTTTTTTTAGTAATCAAGTATTAGTT
  5901  TATAATAATATAAACTGGAACTATAAAATTTTATCTCATATAAATATTATATTAAGGGGG
  5961  GTAGCAACATACAAGTAA
;     G-nad6 <== end
  5979  TTAATGATTTTTACTTGTTATAATTATTGAAGCATACATTCCTAATAAAAGGATTATACT
  6039  TAAGATAATTAATAAGATTGCTCCATGTGTGTATAACATGTGACCTAATGATTCAATTTG
  6099  AAGAAGACTAGTTAAAACAGAATCAGCAGCTACTCTATCAACCACTTCTATATTTAATAA
  6159  AGATGTGTTTGTAACTGATTCAGATACTATACCAAATAAACTAAATATTTTATAAGAGAA
  6219  AGACATAATTTGATTATTAATTATATAAAAGATATCCCATAAATTAGGTAATATAATAGA
  6279  TTTATAAGGTAAAATATAAGGAGCTCCAAAAATAAACATAAATAGAGAAGAAATTATAAT
  6339  TGCTAAAGGTAAATTTTTAGTATATTCATTACCTGTTTCTAAAATTTCTGATAAGTTTAA
  6399  ATTTATCATCATAATCACAAATAAAAATAATACTGCAATTGCACCAACATATATAATTAT
  6459  ATAAGAAATACCAATGAAATTAATACCAATAAATATTAAATAACCAGCAGCTTGTACAAA
  6519  GGTTAAAATTAAAAAGATTACTGATATTACAGGATTTTTGAAAGTAATTGAAAGAATACT
  6579  AGAGAAAAGTGTACCTAATGCTAAAAAATCTATAATAAAATTTGCCAT
;     G-nad6 <== start
  6627  ATTAAAAAAAAAATAAAAAAGATTGACCTGCAATATAAAATAATTATTTATTTATTATTA
  6687  GAATCATCCTGTGTTATATTAATCCTTATAAATTAATTAATATAATGTATGATAAATAAA
  6747  AGTAATAAATTAAATTATAATTGATAAAAGGCCATAAACTATATTAAGTATAGTAGGTTT
  6807  AACCTAGAAAAGTTTCCTTAATAAATTTAATTAATATATCTTTTAAAAGATTTTTAATAT
  6867  AAACTTTTATTAAGGATAGTGACTCTTAATTGTCATATTTTGAGATTTAATTCTCTTATT
  6927  ATTTGCACTTTTAATTTTCAAACTTCTAATAAAGTTTATAATATAATTTATATTTTTAAA
  6987  AAGAAGTTTTTTTCCTATGACTTGTGCATATATTTTATCTAATCAACTTTTATTTTATAA
  7047  ATAATTTAATTAACTTAAATAAAAAATTTAAAAAAGATAATTTTAATTACAAAAGTCATA
  7107  TAAATAAAACCAGTTCTATTATTTTTTTTTTATACTTAAAATTAAGATAGCAAATAAATA
  7167  TTAATTACAAAAGTAATTATTAAATATTTACCTTTTACCTTTATTTACTTCAATTTTCTA
  7227  TGTCTATGATTATAAATATAAATTAAGATGAAAAAGAAGTATAATAATAATAATAGTTTT
  7287  TTTATTTAAATTAGGAAAAGAAAAAATTATTGTTAGACGTTGAATAATTAAAACTATTAA
  7347  CGTATTTTTATATTAGCCCTTTTTATTAGATAATATAATTATTTTTATAGGGCATAAGTT
  7407  AATTTAGGTTGTGATTGTAATTCATATATGAATTTAATTTTATACACAAATTTTATATAA
  7467  ATTATAACTAGGGGGTAATTAAAAGATTAATATTATAATATAATTTTTTAATAAATAAAA
  7527  GATATAAGATAATATTAA
;     G-nad4 <== end
  7545  TTATACTACAGAATATAATAGATATGAACATGTGATATGTAATGAATCTAAGATTATTCC
  7605  TGGTTTAATACCGAAGAATATAGTAGGTATTAATAATGCTAATAAAATATTAAATTCTCT
  7665  TCTATTTAAATCTTTAACTGGTTCTAAATGAGGTGAATATACTCCATAAGATAATCTATT
  7725  GTATAAGTAAATACTATAACAAGCAGATAATACAATTGAAGTAGCTCCTAATACAGCAAT
  7785  TATAGGATTTCTTTCAAAGATACCTATTAAAGATAATTGTTCTCCTAAATAATTTAAAGA
  7845  AAGAGGTGTTCCAATATTAGCTAAAGTAAATAAGAAAAAGAAAAGAGTAGAAACTGGCAT
  7905  ATAAGTAACCAATCCTCTAATATAATTAATAATTCTAGTATGAACTCTATCATAAATAAC
  7965  ACCACCTACCATAATAAATAAAGCAGGAGAAACAAAACCATGAGCTATACCTAATAAAAT
  8025  AGCACCTTCAATACCAGGAACAGTATTAGAGAATATACCTAATACTACTACACCCATGTG
  8085  AGCTATTGAACTATAAGCAATTAATTTTTTAGTATCTTGTTGTATAATAGTTGAAAGAGA
  8145  TGCATACACAATAGAAATAATACAAATAGTTAATACTATAGGTGTAAAGTAATGTGTGGC
  8205  ATCAGGTAATATATTTATTAATACTCTTAAATAACCATAAGTAGCTAATTTTAATATTGT
  8265  TCCAGCTAATATTACTGATCCTGCTAAAGGAGAATCAGAGTGTGCTTTAGGTAACCAAAT
  8325  AGTAACAGGATATAATGGAGTTTTAGCAGCAAGTGCAAGGAAGAATCCAATCCATAACAC
  8385  TTTTTGACTTTCTAAAGAAATTTCTTTTAAAGATATAATTTGAAAATCTGTAGAACCAAA
  8445  GTAACTATAAATAACAAGAATAGATAATAACATTGGTAAACTACCGGCTAAAGTATATAA
  8505  AAAGAATAAGAATGCAGATCTAAATTTATCCATACCATGTCCAAATATAAGAATAATAAC
  8565  AAAAATAACTGGTAACACACTTTCAAAAAAGATATAGAATAATAAAAGATCTAAAGAAAC
  8625  AAACACACAAATTTGTAATGTTTCTAAAATTAAAAAAGATGTGAAAAATAATTTAGTATT
  8685  TTCATTAATATTATGATAGTTAGATAAAATAGCAATTGGTGTAACAAATGTAGTTAATAA
  8745  TACAAAATAAATTGAAATTCCATCTATACCAAAGGTAAAATTTAAAAAGTTTAATGCTGA
  8805  CCATTCAGATACAAATTGATAGTTATTTGTACTAAAATCAAAATTAAACCAAATAAATAA
  8865  AGAAATAAATAAGTTTATTAATGAAGTAATTAAAGCAATATCTTTTATTATGTAATTGTT
  8925  ATCAAATAAGAAAGGAAATATATCAGATAATTTTCTTCCTAGTTTTATGTCTTTGAAATA
  8985  TTTAGAGGTATTTTCTTCTTTTACAAAAAGAATTAAAAGAGAACCTATTAAAGGTATTAG
  9045  TAATAGTAAATTTATCAT
;     G-nad4 <== start
  9063  TTTTTTAGAAAATAAGATGGTTTTATCCTTTATAATTATTAGTTATTGAATTTTTTATAA
  9123  TAACTAACTTTTATAAAGGAAAGGATTATAACCCTTTTCTCAACATTGCATAAATCAATT
  9183  TTTTTAATTAATAAATTTTAATAAGCTTTGTTTTACATATTAATTATAATACAAATAGCT
  9243  AAATAAATTAATTACTAATAAAACTGCAAAATTAATTATATTATGTGAGTAAAAATATCT
  9303  AAAACATATTTTTATGTAATTGATTTGATTATATTTTTTTAATAAAAAATTATTTTATAT
  9363  AAAAATATATGTGACTTTAGTTAAAATTGTAAAATATTATAATCATTTTCATAACTTTTA
  9423  TTTTACGCTCAATATCTGGAGGAGTTTAGATATTAAAATTAAAATTTTAATATTGTATTT
  9483  AATTATAATTAAATTTTTTTTATAATACAATTAAAAAATAATTTAAAGTAATTAATAACA
  9543  AAAACTATATTGTTAATGAAAACTTTATCAAATAAATTTTAAAAGGAAAATTAAATTTTA
  9603  TCTATTACTGTAAGATTAATTTAAAAAAGTGAGTTAAGTTTTTATTACTAAGATAAAAAT
  9663  TTTTACTTAATCTTAAATAAGCATAATTTTTATTTAAAATATTAAAGGTCTTATTAGAGG
  9723  GAGGTATTTTAATTAAAAAAAAGCAGTGCTTGTAGGTAATAGTATCGGCACCAAAAGAAA
  9783  TTTCATTGTAAATTTTAATAATTAAGTAATTTATTTAAAATAAATTACGCCTATTTTTAT
  9843  AATCCAATTTTTTTAACTAGTGTCAACTATTTAAATAATTATAATTAATAAAAAAATTAA
  9903  ATGTGATAATTAGAAAAAGGGGGGGGGGTATTTTTTAATTATTATTTAAA
;     G-orf178 <== end
  9953  TTACTTATATTTTTTTATAATAATAAAAGTAATAATAACAACTATCATTATAAATATACC
 10013  TATGGTAAAATTACTTCAATAATCGAAACTATTACCACTTTCTAAAATTTCTGAGATATA
 10073  AGGGTAGTAATAAGGATCATCTATTAAAATAGGAAAATCAATCTCATCTATAGAGGGGAG
 10133  TTCGAAAATTTCAAGATTCTGAATTTCTAATATTGTTTCATCATCAATTTTAAGAAAATA
 10193  ATCGTATAAAGATCCCATTACTTTATTCCATAGAGGAGTTTTATTTAAATGAATTCAAAA
 10253  AGAATTAATTGTTTCAAATTTAATTATAAAAACTACATAGGCAAACAGATATAATAAAAA
 10313  ATACAGTGTGAACAATGGAAATCTTCTAATTAATAAATAAACACTGAATAGTAATTTATT
 10373  AATTTTAGTTCTAAATATAATGGAATTATAGTAAAAAATTATTACTAGAGTCAAAATAAA
 10433  TACTAATTTTATATTACATATAATATATATTAGTAAGGAAAGTGCTAAGTTTAACAT
;     G-orf178 <== start
 10490  TGATTTTTTTTTTTCATTAGTTTTAAGTATTTGTGTACTGTTTAAAATTTGATGATGTAA
 10550  ATAATTATTGAAAATTAGATCATTACCTTATTAATAATAATTTAAAAGGGGGTATGATTA
 10610  AGGTTAAAT
;     G-cob <== end
 10619  TTATAATTTGTTTATATCAGCCATAGTATTTTCAAATAATCCTACAGCTGGTACTATGAA
 10679  AACAAACCATGCAAAATAAAATGCAGTAGCTATTTGACCTACTTCAAGGTAAGGAGAAGC
 10739  AGGGTGTTCAGCTCCGATCCACATTAATATAATGAAATCTACTACAAAGAACCAGAATGA
 10799  TAATTTCATAAGTGGTCTAAATTGATTTCCTCTTACTCTTGATAAATCAGTTAAAGGTAA
 10859  TACTAATAAGATTAATAATGAACCAAACATTGCTATAACTCCTAATAATTTATTAGGAAT
 10919  ACTTCTTAATATTGCGTAGAAAGGTAATAAGTACCATTCAGGCACAATTGAAGCTGGAGT
 10979  TACCATAGGATTGGCTGGAATATAATTATCACTGTGACCTAATGCATTAGGGTAGAAACA
 11039  AACAAAGATTGATAATACTAATAAAAATGCAAAAATAGTTACAAGATCTTTAAAGATAAA
 11099  ATAAGGATGCATAGGGAATCTATCATCACCTGCATTTAATCCATTTGGATTTCCTGATCC
 11159  ATGCACATGTAATGCTATCATGTGAGCTAACGCTAGAGCAGCTAATAGGAAAGGTAAAAT
 11219  ATAGTGTAGTGAGAAGAATCTATTTAAAGTAGCATTACTTACTGAGAACCCTCCTCAAAT
 11279  TAATTCAACAATATCTTGTCCATAAACAGGAATAGCTGACATTAAATTAGTAATAACTGT
 11339  AGCTCCCCATAATGACATTTGTCCGAAAGGTAAAACATACCCTAAGAAAGCAATAGCCAT
 11399  CATTAAAATTAAAATAATTACTCCAATACTCCATGTTAATGTTCTAGGTTCTTTAAATGA
 11459  TCCGTAGTATAGTCCTCTTGCAATGTGACAATATACGAAAATAAAAAAGAATGAAGCAAC
 11519  GTTTGCGTGAGTATATCTAATTAACCATCCGTTATTAACATCTCTCATAATATGTTCTAC
 11579  ACTATTAAAAGCTAGATCTACATGTGCAGTATAGTGCATTGCTAAAAAACATCCTGTTAA
 11639  AATTTGTATTACTAGACAAACAGCTAATAAACTTCCAAAATTCCACATGTAAGATAAATT
 11699  ACCGGGTTGGGGAGAGTCAACTAAATAAGAATTAACAAGTCTAAGTAAGGAATTCGATTT
 11759  TAATAACCTCAT
;     G-cob <== start
 11771  ATAATGTTAAAGAAAAATACAATTATATATATATAAAAAAAATTAATATTTCATAGAAAG
 11831  CTAACTAAATTAGTTGAGACAATTCTTGAAAGATTAATCCAAAATAATTTTTTTAATAAC
 11891  TTTTAATAAACGGGGAATTTTCAATAGACTGCTATAGCTACGAAAATTATAATTCTATTT
 11951  TAAATATATAAATTTATTTATGTGATTATTTTATTTGTCATCACTTTTATATTTTTTTAA
 12011  TAATTTAAAATAGAATTTAATATAATTTAATTTAAATTTGCTTAAATATTTCCACCTTTA
 12071  AAAAAAATATATTTAATTTAAAAATAGTTTAAATAAGCAAAGATAATTAAATATATTTAT
 12131  GTGTATTTTTTTTTTATAAATTTAATTTTACATTCTAACTAGGAGTAATTTATAATATAA
 12191  TTTAAAAGAGACTATAATTTTGTATTTACATTTTTCAAATTTATAAAAGATAATAATATT
 12251  TACTGTATTTTTATATTATAAAAAGCATAGTTATAATAAATTTTATTGATTACACTTAAT
 12311  TTTTTTAAACTATAAGGTAATTATAATATTTATAGTAATTCTTTATATTATTAATCAGTA
 12371  AAAATAATATAATTATCTTTATAATTTTTAATTTTCTTACTACTAAAAAAAAGATTAATT
 12431  ATATTGAAAGTCATGTAATTACTACAGATAAAAAAAGTGACTAAATTAAATTGCAAACTA
 12491  TTAAAATTTAAATTGATAGATTATAGTAAAACATATATTCTTATCAATTAATATTA
;     G-trnI(gau)_1 <== end
 12547  TAAGCCCAAGAAGATTTGAACTTCTACTGATTTCTC!ATC!AAAAAATTATTCTAACCAA
 12605  TTAAATTATGGGCTT
;     G-trnI(gau)_1 <== start
 12620  TACTTGTTATTTAAATAAATATAATTTATATCTATTTATTTTGCACTTTAACTAGGAATT
 12680  CTTTAAAAAAAATTGTGATAATTTCTATTTATAAAAAACTAATTACATAAAGTTTAATAA
 12740  AAATAGCTTTCAATAATTTATAAGTATAATAGAGGGGGGGTACTATCCTTTTGTAGGAAA
 12800  AATAAAAATTTATTTTT
;     G-nad1 <== end
 12817  CTAGTTTAATGGTGCAGCATTTAAGGCTACTAGAATACTTGGTATTAATACTACACAAGC
 12877  AACTACCATAGGTAAAAGGTTTAACCAACATAAATCAATTAATTGATCATATCTATATCT
 12937  AGGTAAAGTAGCTCTTACCCATACAAATAAAAATGCAAAAGCACAAGATTTTACTCCTAA
 12997  GATAATAGATTGTAAACTAAAGATTGTTTCATTTTGGAAAATTTCAATAAAATTAAAACC
 13057  ACCCATAAATAATAAGGCAGAAATAGTAGAAAATAGTACAATAGAAGAATATTCACCTAA
 13117  GAAGAAGAATACGAAAACAGTAGCACTATGTTCAGTCATGAAACCGGCAACTAGTTCAGA
 13177  TTCAGCTTCTTGTAGATCAAAAGGTGTACGACTAGTTTCAGCTAACACTGAAATAAAGTA
 13237  AAGTAAGAATATAGAAAAGATAGGAACAATAAACCAAAATGCTTGTTGACTTTCAACAAC
 13297  TTTAAAATAATTTAATGAACCTACTATAAATATAATAATAAGAATTGTAGAACTTAAAAT
 13357  TAATTCATATGAAACCATGGCGGCTGATGATCTTAAAGATCCTAAAAAAGCATATTTAGA
 13417  ATTAGCAGACCATCCACTTAATAATATTCCATATATTCCTAAACTTGATAAAGCCATTGA
 13477  ATAAAAAATACCCATGCTATAATCAGACACAGTTAATCCAAATCCATAAGGAATTATTGC
 13537  TCATCCTAGTAAACTAAATACTAATGTACTTACAGGAGCTAAAATAAATATAACTTTATT
 13597  AGCTTGAGAAGGAATAATTGTTTCTTTTAAAATAAGTTTTAAAGCATCACTAAATGGTTG
 13657  TAAAAGTCCTAAAACTCCAACACTATTAGGCCCAACTCTTCTTTGAAGTGAACCTAATAC
 13717  TTTTCTTTCTACAATAGTCACGTATGCCACAGCTAATAACATGGGCACTACTACGGCAAA
 13777  AACTTGTAAGTTTATAATTAAAGAATCTGAATTAATCAA
;     G-nad1 <== start ;; mfannot: alternative ATG start pos 13830
 13816  ATTGTTATAGATCATTTTTTGATAGAGCAAATTGAAATAAGGTTTAATTTTCTTATATAC
 13876  TAAGTAATTATAGTTATATTTAAATACTTATAGTAATCTAATTACATAATAATATGTATT
 13936  TTAATTAACTTTTTTAGTTAAAATAAAAGATAAAAATTAATAAATAAATTAATCTCCTAT
 13996  AATTATTTTTAATATATAATAAAATGAAATAACTTTAAAAATAAAATAACAAAGTATTAT
 14056  TAACTTTATTATTTTATTCGTTAACTTGAAATTTTTAGATCTCTATTACTAAAAAAAATA
 14116  ATAGATTAAAGTTCATGTAAATAAACTTTTTATTTTTTTTTAAAGCTAAGATAATAATAA
 14176  ATTACAGAGATTATTCTGTTACTATCTTGTTACTAGATAAAATTTTTATTTAATATTTAA
 14236  TTAAATTAATTTAGTTATCAACAAAAAAATTTATTTTTAATTTATTATTTTACATTTGAA
 14296  AAAGATTTTTATTTAATTTTTTAAAGTTAATATAATGATGAAACTTTATAAAGTTATTCT
 14356  ATTTTTATTTAAGATAATGAATTTTATAATAAAAATTATTTTTAATTTACTTGCTTATAA
 14416  AATAAATGACTTTATTAAATAGTATAAATACTTTACAAATATAATTCTTAAATTTAATAA
 14476  AATTTTAAGATAAGTTTAAAATTATTTAATTAAAAAATTAGTAATATTACATTCTAACTA
 14536  AAAAAAATATTAAAAAATTATAATTTATTTAAAAGAGACAAATTATTTTATAGTAAAACA
 14596  TATTCTTATCAATTAATAATA
;     G-trnI(gau)_2 <== end
 14617  TAAGCCCAAGAAGATTTGAACTTCTACTGATTTCTC!ATC!AAAAAATTATTCTAACCAA
 14675  TTAAATTATGGGCTT
;     G-trnI(gau)_2 <== start
 14690  TATTTAAATTTTTATACATGCTAAAATTAAATTAATTTTTCATTAATTTATTTGTTATAC
 14750  AGGTGTAAATATTTTATTTTTTGTTAAAT
;     G-trnY(gua) <== end
 14779  TAGGTAGCCTTGGAATCGAACCAAGTACGGTTTAAAACCAATTGTTT!TAC!AGACAACC
 14837  ACTATTACCAATCAGATCATCTACCT
;     G-trnY(gua) <== start
 14863  TTAAAAAATAAACAAAAAAGAAATATAATAAATTTAAATTAAACTAATAATTGTAAGATT
 14923  AATGATGAGAAACAACAAATGTATAATATATCTAATATTTTTATAATAATCATAATTCTA
 14983  AACTACTTTAAATTAAAGAAAGTATTTTTTAAATAAAATTATTGTAATCTTAAATTAAAT
 15043  TTTTAACTTTATATTCAAAATTATTTTAAGTAAAAGATTATAAATAAATATAAAAAGAGG
 15103  GGGGTATAACTAAAACAATTTTTATTATAAAAGTTTTATTTGTTTATTTTAGTTACCCTG
 15163  AATT
;     G-trnK(uuu) <== end
 15167  AGAAAACACCTGGACTTGAACCAGGACCTTCCCATT!AAA!AGTGGGATACTCAAACCAC
 15225  TCGAGTTCTGCTTTC
;     G-trnK(uuu) <== start
 15240  GTAATAAAAATATATAAATTTTAAAAATAGATTAAAATAATAAATGGGTAGTAATATTAC
 15300  TAAAACTATATTTATTATAGCAATTAAAAAATAAAATTTATTTGTTTAAAGAATTTATTA
 15360  TAGTTTAAACATTAATTTCTTTAATAATAAAAAAATATATATTAAAACTAATACTAGACT
 15420  CTATGTAATTATAATAATATAAATACTATATTATTAAATTAATAATT
;     G-trnQ(uug) <== end
 15467  ATGAGTTGCCCAGATTTGAACTGGAATTACTATCAC!CAA!AAAATAGTGTTCTGCCTAA
 15525  TTAAACTACAACTCA
;     G-trnQ(uug) <== start
 15540  GCCAAATTATAAAACTATAACACAAAAAAATTTTTTATAATTTATTTAATCCGTGCCCTT
 15600  TTATTAGCTTTTTATTTTA
;     G-trnT(ugu) <== end
 15619  AGCCGAAAACTGGACTCGAACCAGTACCTGTTTCTT!ACA!AAGAAAACGTTTTAACCAA
 15677  TTAAAACTATTTCGAC
;     G-trnT(ugu) <== start
 15693  ATATATAAATTAAATTTACATCGCTTTAAATTAAATAAAAATTAATTTAATTAACTTTAT
 15753  ACTAACTTTCTTATTAAAATATATACTTTTTTTTT
;     G-trnF(gaa) <== end
 15788  TGCCTCGGCCTTGAATTGAACAAGAATCTCCAATGC!TTC!AAATTGACGCTTTGACCAC
 15846  TAAGCTACCGAAGC
;     G-trnF(gaa) <== start
 15860  TTTTTTAATTTAATTAATTAAATTATTTTATATTTTTTTA
;     G-trnA(ugc) <== end
 15900  TGGAGAAAGATAGACTCGAACTATCATTTTTTATATT!GCA!AATATAACCGATTACCAA
 15958  TTATCATATTTCCCC
;     G-trnA(ugc) <== start
 15973  TATTTATAGTTAAATTTTAATTTATTAATTTTTAAATTATTAATTTTATTTACTTTACCT
 16033  ATTTGGTTTTTAATTAATTTAAGTTTATTAACTAAAAATTATTAACTGTAATATATTTTA
 16093  TAGAAAAGTAACAAAGAAATAATATAATATTTACAACAATTTTAATAAAAAAATATTTCA
 16153  CTATCTTACACATGATAATATATACTATAAATTAAAAATAAAGCTATCTAATGTTAATAA
 16213  ATAAAATAAATTATTCTATATATGATAAAAATAATTTTCTAATTTTCTAATAGTTTAATT
 16273  ATATAGACTGTTTTATTATATTTTATATAGTTAATTTTTAATTAATTCAGAAAGATAGTT
 16333  TGTGTCTTTTAAATTAAATTATAATTATAATTAATATAATATTCTATAAATTTCATTATA
 16393  ATTTCTAAGGATAAGACCATAAAATTAGTTTAGGGGTATATAAACTATAATATTTTTAAT
 16453  CTACATAGAGTATATACAATTTGTTGATAAAGTTAAGATATTTATAAGACTAGTTTTAGC
 16513  TACAAAAATTAAAGCCTAACCTTTTATATTTAAACTAAAGATATAAATACAGTTAAGGGG
 16573  TTAAACTATAATTTCCCTGAGTTTTATCTAAAATTTTTATTCAGTTTTATATAGGACATA
 16633  TATTTAATTACTTTTTATTAAGTTGTGCTATTATTCTTTTTTTCCTATTAATTTATTAAT
 16693  TTTATAAACAAGACTAAAGTGTTCAAGATTAAAATTAATATTTTTAATAAAATAGTAAGT
 16753  TTCATTAAAATAAAACTATAATAATAATAAACACAAGAAAGTGGATATTCTCTGTGTACC
 16813  TATTGAGCCACATAATTTATACTTGCTATGATTTATATATTTAAATAAACTTAGAACCTT
 16873  ACTTTCCTTTTTCTTTTCGAAAAATTAACAGTATTAAATTTCTTAACTTTACTATAGTAG
 16933  TTACTAAAAAAATTTTTATTTTATTAAATAGAATAGTTACATGTGTAATGTAATGTAATT
 16993  ATATAAAAAATAAAAGTTTATGATAAAAAATTTATCACACATCTTTTTTAAATTTTTCAG
 17053  ATTACTTTAAATAAATCTAAATTTAATCCAATTTTCAAGTAGCTCTTAGAGGAGCTATTT
 17113  TTGCAATGATTATATTTTTATTTCAATTTAAGAAGTTAAAAAAAGAGTCTTTAATGTTAT
 17173  ATTTCCATTATAATATAATGTGGGGAGGGGGGTATATTAATATTTTTTAATCTATTTATA
 17233  CCTGACCGGTAATATTATAATACTTAATAATTAAAATATTATTTTTATTTATTTAAGA
;     G-cox2 <== end
 17291  TTATATAATATTATTCATTCATACTAAGAAATCTGATGAAGTTACTACATCAACTCTAAT
 17351  AGGCATGAATCCGTGCCATATTCCACAAATTTCTGAACATTGTCCGTAATAAACTCCTGT
 17411  TCTTTCAGCTAAGAAAGATACTTGATTTAATCTACCTGGACAAGCATCAAGTTTAATACC
 17471  TAATGATGGTACAGCAAATGAGTGAATAACATCTGCCCCTGTCACGATAAATCTAACGTG
 17531  ACAATCTACAGGAATAACTACTGCATTATCAACATCTAGTAATCTGAATTGTCCTAATTC
 17591  TAAGTCTGAATCAGGTACCATATATGAATCAAATTCAACAGTATCTCCTTCTTCACTTAT
 17651  GAAATCACTGTATTCATATGACCAATACCATTGGTGTCCTACAACTTTAATTGTTAAAGA
 17711  AGGTGAAATAACTTCATCCATTAAATATAATAATCTAAATGAAGGGAAAGCAATTGCAAT
 17771  AAGAACAAGAGCAGGAGTAATAGTCCATATTAATTCAAGAACTGTTCCATGTACTAAATA
 17831  TTTAGCAGCAAAAGCGTTTTTAACTGAAGAAAAGTAATACATAATAGAAAAAATAAACCA
 17891  GAAAACTCCAACACTAATAACTACTAAATAGAAACCAATAGTGTTATGTAGTGTAACTAA
 17951  ACCTGCAAAAGCTGGTGAAGCTGTTTCTTGGAACCCTAATTGCCATGGTTCAGGCGCATC
 18011  GTTAAATATAAAAATTAAATTATGAATTAAATTAAACAT
;     G-cox2 <== start
 18050  TTTATTTTAAATCATTTATAACTGGTACAGCCCTAGATTTACTGTTATTTTTTTTCTATG
 18110  CAAAATTTTTATTTAAACTATTTTTAAAAGAATTAAATTTAATTAGGGCATAGAAAATTA
 18170  GACTAGAGGCTCGGCTTTGACTTTTTTCTTAAATAATAACTATTTAATCCAAGGAATAAA
 18230  GGATTCGAACCTTTGTTTAGTATTAAAATATCACGCATATCGATTTTTTAATTAATTTTT
 18290  CTAGTTAATTAATTTTAAGATTTTTTTTTTACTAAATGCCTAAACTTATTTCCTTTATAT
 18350  CTACTAATATTAATACATGTTACATTAAAAATAAAAGTTAAAACTAGTATGTAGTTTAAT
 18410  TATAATGTAAATTATAAAAAATTTTTTAATATATTAAAATAATGAAGTATGATTTTTCTC
 18470  CTAGTAAAATAATTCTTAAATAAAGTTTTATTGATAAAAGAGTTTTTATTTTTAATTAAT
 18530  ATAAAATACAAAAATTTGTGATTAATATAAAAAAGCTAATTGTTTTTCTTTTTTTAATTA
 18590  TTAATTATTTATGTTTAGTTAGTAATTTATCAAATTTTACTTTTAACTTCTTGTATATTA
 18650  TATTGTAATTATTAAACATTACTTAAATAGGATTTAGCTCAGTATTATATTATATTTAAT
 18710  TAAAGTTAAATAATATTAATGCAAGTAAAGACATTTAACAAGTTTAGGTAAAATTGAGTT
 18770  TAATTAAAGATATAAATTAATACTTTAATCTAAATAATTCTTTAATTTTGTAATAGTAAT
 18830  ATTTATTTATAAATATTTGTATTTAATTTTATTATTTTTTATTATTACAATTAACATTTG
 18890  TATTTTTTATTTTTAATAGAATTTAAACTTAAACTTACTACAAACAATAATAAATAAAGA
 18950  A
;     G-trnM(cau)_1 ==> start
 18951  AAGACTGTAGCATAATTGGTTAATGCGATCCGCT!CAT!AACGGGTATTATTAGGGTTCA
 19009  AGTCCTTACTGTCTTA
;     G-trnM(cau)_1 ==> end
 19025  ATTTATATATATTATATATCTTTTACGATAATCCTGAAAAGATTAAAATTAAAAGAAAAT
 19085  AA
;     G-trnS(uga) ==> start
 19087  GGTCAATTGGCTGAGTCTGGTTTATAGCGCTTGTCT!TGA!AAACAAGTACTTGAATAAA
 19145  GTCGTTGGTTCAAATCCAACATTGTCCG
;     G-trnS(uga) ==> end
 19173  TTAAAAGTAATACTCAATTAATTTTAATTTAAATATAAAAATAATAAAATCTATTGTATA
 19233  AAATGATAGACAAATTAAAATTAACCTTTAATAATTATAGTCATAAGTTTACAAATAATA
 19293  AAAAATAAAAATGAAAGATAAATTAAGAATTCTAATATTTTTAAATTTTCATTTAA
;     G-trnP(ugg) ==> start
 19349  AGGGTAGAAGACGAAGTGGATAGTTACGGGTTT!TGG!GGGCTCGCGTTAGCGTGTTCGA
 19407  GTCACGCCTACCCTA
;     G-trnP(ugg) ==> end
 19422  TTTAGTACTTATAATAAAAATATTAAAGATTTTTTTTTTAATTCAAATTTAATATAAGGT
 19482  CAAAATAATTGAGTAATATTATTTTTATAATTAATATAAAGTTACATTAACTAAAATATT
 19542  AA
;     G-trnN(guu) ==> start
 19544  GGTATCATGGCAGAGTGGTTAATGCGGTAAACT!GTT!AATTTATTTTTTCAATGGTTCA
 19602  ATTCCATTTGATGCCT
;     G-trnN(guu) ==> end
 19618  TTTGTTAAATTATATTAGAATTATATAATTAATATAAAATATAATTAATTATTAACGTTT
 19678  TTGTCTTAGTTAAATATATAACAAATTATTAAAAATATACTACAATGAAATAAACTCATC
 19738  TATTTCTCTAAAAATCTTTAGTAATTAATAAAGGAAATATTTAAATAATAAGTATAAACA
 19798  A
;     G-trnC(gca) ==> start
 19799  GGGTTATGCTTATAGATGGTTCTATAATAGATTT!GCA!AAATCTACTTTTAGGGTTCAA
 19857  TTCCTTCTTAACCCT
;     G-trnC(gca) ==> end
 19872  TTTTAACTAATAAAATATAGGTAAAGACTTAAGTTAAACTCTTATAACTATTTTTAAAAA
 19932  AGTAATTATAAATATTATTTTTATAATCAAAAATCTAAGTATTAACTTTATAGTTGTATA
 19992  TAACATCAAATATGATTTAAGAGTAAAATCCTTAATAAATATTTAATAGTTAATACTTTC
 20052  GACACTATGTAATTTTTAATTTAAAAAA
;     G-atp9 ==> start
 20080  ATGTTAGCTGCTGCAAAATATATTGGAGCTGGTTTAGCTTGTTCAGGATTAATCGGAGCC
 20140  GGAGCCGGAATTGGATTAATCTTCTCATCATTAATCGCATCTACTGCTAGAAACCCTCAA
 20200  TTAAGAGGACAATTATTTACTTTCGCTATCCTAGGGTTTGCCTTAGCTGAAGCTACAGGA
 20260  TTATTCTCTTTAATGATTGCTTTCTTATTATTATACTCATAA
;     G-atp9 ==> end
 20302  TTTATATTCTAATATAAAAAGTATTTTAATACCCCAAATATATTAGATTTAAAGTAGAGC
 20362  CTCTCTTATTAATGCTATTAAAAATATTATATCTTTAAAGTTTAAATAATAAATATCTTT
 20422  AAAGCTATAATAATCAATAAATATCTTTAAAGTTTAAATAATAAATATAATATCACTAAA
 20482  TTAATTTAAATAAGATAGTAAAAGTAAACAAAATTTATTTTACAATAAAAATAATTAATC
 20542  TTTCTTTTAAAAAAAGTTTATTCTATAAATTAATAAAATTAGTTCTAATTATTTGATAAA
 20602  AAATTAAATTAAAATTTTTATTCTCTTTTAATAAAAGATAAAACTATAAAATAAAATTTA
 20662  AGTTAGTGTACGTTTATTAATTAAAAAAAGCCAATATATATATAAATTTAAATGCATAAT
 20722  TATTTTTTATATTTAATATAATTGTCTTATATTATACACTTTATATACAAATAAATAAAA
 20782  GGGCTTCATGGATAAATATATAAATTTCCTTTTTTACTTTGGATTAATACTATTGTGTAT
 20842  TACAAAATTATAGACTAAGTCTATTAAATTAAGTTTGTAACATTATATTTACAAAGTTTT
 20902  AATTTAATAACACTAGTTTTATTTTCTAATTATATTTAGTATAAATTATTAATTTAATCT
 20962  TTTTATTTAATTAATAATATAACATAACATTTTTAAAAATATATTAAAATTATAAATTTA
 21022  CATTAAAACTATTCTATATTTTTTGTTAAAATACTAAATTAAAATTTGGATAATAAAAAG
 21082  GATAATAAAAATTAAAAAATTAATAAAAATGAATAATATAATATAAATGAGTAGACTTTT
 21142  TTTAAATAGCTACTTCACTTTTTTATCGAACAAATATAACAAATAAGTTATACTCGTTTT
 21202  GAAAATTTATTTTATAATTAAATGAAATAAATTATTATTAAACAATTAAGAAACCTATAA
 21262  GGATAAACTAAATCAAACATAAATTATATTATAAATTACTCCTAGTTAGAATGTAAAATT
 21322  AAATTTAATTAAAAAAATACATAAATATATTTAATTATCTTTGCTTATTTAAACTATTTT
 21382  TTTAAGGACAAATATTTAAGCAAATTATAATTAAATTATATTAAATTCTATCTTAAATAT
 21442  ATAAATTTATTTATGTGATTAAATTATTTGTCATCACTTTTATATTTTTTTAATATATAT
 21502  TTAAATTATAATTATAATTTTCGTAGCTATAGCAGTCTATTGAAAATTCCCCGTTTATTA
 21562  AAAGTTATTAAAAAAATTATTTTGGATTAATCTTTCAAGAATTGTCTCAACTAATTTAGT
 21622  TAGCTTTCTATGAAATATTAATTTTTATATATATATATAATTGTAAA
;     G-orf450 ==> start
 21669  ATGAGTTTAATTATATCTACAAATACTATATTAAAGGAAGCTGTTTTTAAAACTAATCCC
 21729  TTTAAAAAAGATTTTCATTCTACATGTATCAGATTATCGGATCCTAATGATTTGAATATA
 21789  CAAACAATATTAGAAAATGAAGGTAATACTCGTCTAGTAAGAGGAAATAATGAAAGTCAA
 21849  TGACAATTAGTAAAATATGACAAACTTCAGCAAAATAGTACTACTGAAGGAGTAAATACA
 21909  AGCGAATACTCCGAAAGTTTTCCATGATTCATAGATAAAGATGGGAATCTAATAAATTAT
 21969  AATGATTCAGTATCTCTATTTGATGCTGTTTCTTTAATTAATAATTATTTAATTAAAAGA
 22029  TTTAAAATAGACCAAGAATCTGCTGATCTTAAATTAGAATGGTACTTAAATGAATATCTC
 22089  TTATTTTATAAAGATCAAAAAGAAGTTAGAGTATTAGATTTATATAATCATGCTAAAAAA
 22149  GTCTACTCAGATTCAGAAACAAAAAATATTATTAAAAACAACCTCTTAGAAAATAGTACG
 22209  GACTCTAATTTACCTTTAAACGAATCAAAAACAGTTGAAAGTAGAAAATTATTCGGGACA
 22269  TGTGGTGACAATACTTTGAATGAAGTAGCAGATCAGCTACTTAACAAAGAATGAGAAAAT
 22329  ATCGTGGTAGAGGCTCAAACAGTTTTTAAAGAAGAAATCCCCCTAGGAGTAAATGTATAT
 22389  ACTTTTAATCGTATTCTTACGGTATATTTAGATAAGGTTTACAATAGAGATTACCCTAGC
 22449  TACTTCACTCCTGCACAAAGATTGGCTGAACGAAATATTCGTAATATTCATCTAGGAATT
 22509  TTTACTGTATTAGGAATACCGTTAGCAATGTACGCTCTTCGTAAATCAAGTTTAAACATA
 22569  ATCGATAGAATATTTGCTCATAATCAAGATACTTCTATTATAAAACAAAATAGCATTTTA
 22629  TTAATTATAACCAAATTTTTAAAAAATACTTCAAATCGTTTAAAAATATTTGTTTTTTTA
 22689  TTTACACTTGTTGTACTAACTATTATCATAGATAATTTTGGCCCGGAAAAATTAATTCTA
 22749  TTTATTTCAACCCCAGAATATATAAAAATTTATTTATATGTTGTAGGTTCTTTAGCTTTA
 22809  GCTTATAATTTATTATCATTATACTTCCTTAATCTATATAGCAAAAACAAAAAATTAAAA
 22869  ATATCACAAATTTGACCTAACTTTATTTTTATTTGGTTAAATAATCTTGAACTTTTTTCT
 22929  AAAAAAAAAGATATAAACTACGCTAAACATAGTTTTTATATCCACATGGTTATTTACATT
 22989  ACTATACTAGTACTAGGCACTATATTTTTATAA
;     G-orf450 ==> end
 23022  TATTCCTAAATACCCCCCTCACTATAATAATATTATATTAAATTCTATTTTAAATATAAA
 23082  AATTAGTTCATGTTATTATTTTTCATCACTTTTATAAAAAAAGTGAATATAATATATCAA
 23142  TTAAATACAAATATATAAAGTTATTATATTAGACAAATGTATAAACTCCTTTTTACTTTG
 23202  AATTTATACTATTTTTTATATGTTACAAAATTTAAAAATGAAATGGAGTTTATTAAATAA
 23262  AAATAACAAAATTATATTTACAATACTTATTTTTATAACAAAAAATAGTGATTAGTTTTA
 23322  TTATAAGCTTTATAAATATAATTAAAAATTTAATTAATTAATTAACCGTTATATTTCAAT
 23382  CTTACTTATATTAAGATATTTATACTAGACTTATTTAATGTAATAGCTCATGTGCGAAAA
 23442  CATGTGATAACTTTGCTCAAAATAAGTACTCCTTTCTTCCTTATTTATTAAACCTAAAAA
 23502  CAATAAAAAAGAAAAATTATCTTAATTCTTAATTAGAAATAGCCCTTTAAAATTATAAAT
 23562  AAAAAAAAATGTTTATAAATCGATAAGAGCCAAAAGTTTCAACAAATAATTTAAAAATAT
 23622  TATAAAA
;     G-atp8 ==> start
 23629  ATGCCACAATTAATACCTTTTTACTTCTTAAATCAAATTGTATTTACATTCGTTACACTA
 23689  TTCTTAGTAGTTTATCTACTATCTAAATACTTCTTACCTTTATTCACATATTTACAAGTG
 23749  ATTAGAAATTATATTACTAAATTAAGTAACAACAAATAA
;     G-atp8 ==> end
 23788  TTATATTAAGTTATTATTATATTTTAAATAAAAACTAGAATATATTAAAAATAACTCTAA
 23848  TAAATTAATTTTACAAATATTTAATTTAATAAATTAATTACAGGTGTTGCTTATATTTGC
 23908  AATACCCCCCAAAATAACTACGATTTTACTTTTGAATTTAAATTAATTATAAGTTTTTAT
 23968  ATTTATAGACATGACAAATATTAAGTAATTTAAGTCTATATAAATTTTACTTATAATAAT
 24028  TAAGATAATTTAAGTTAAGAAGAGTCTTAATTATACTTTAAATTGAAATAAATAATCCAA
 24088  TTTAAAAATATTTGTTATATATTAACAGTATATTTGATAAAGTTAATACACTTTATATAT
 24148  CTTAAAAAA
;     G-trnL(uaa) ==> start
 24157  GCGAACATGTTGAAATTTGGTAAACAAACTTTTCT!TAA!GCAAAAGTGGAAGGAATTCC
 24215  TTAAGAGTTCGAGTCTCTTTGTTCGTA
;     G-trnL(uaa) ==> end
 24242  TTCGTGTTTCAAATATAGTGTTCAAAAAAATTATTAATCTTAATAAATAAACATATCCTA
 24302  ATTTAAACCTCTTAAATTAAAATAATATGTGGGATAAAATATAATAAAAAAAAAATAAAT
 24362  AGTAATAGTACAGAAAAAATTTTATTAATTATTATATTTATTTAATTATTTATAAATTAT
 24422  AAAATTAAGATTAAAAA
;     G-trnM(cau)_2 ==> start
 24439  AGCGAGATTGTGTAATTGGTTAGCACAATAGTCT!CAT!TAGCTGTTAGTTTAAGTTCAA
 24497  GTCTTAATCTCGCTA
;     G-trnM(cau)_2 ==> end
 24512  TAGTATTAATTCTTGAATAGAATATAAAAATAAAATTATAATAAAAATAATTGAATTTAT
 24572  TTTAAATTTTTGGTTGTAATATTTTACTAAAATATCACTAAATTAAATAAATCCTGTTTA
 24632  AAATAAA
;     G-trnE(uuc) ==> start
 24639  GGTCCTTTGGTATAGCGGTTAGTACAACTTTCT!TTC!ACGAAGTTAGCATCAGTTCGAT
 24697  TCTGGTAAGGATCA
;     G-trnE(uuc) ==> end
 24711  TAAATAATTATAATAGATAACATATATTAAAAAAATTTTTTACCTAAATTACTTTTATTT
 24771  GTTTAAAAAGGTTAAATTAACAATATTAATTTGTTTAATTCCTTATCCCTTCTAAAATTA
;     G-trnS(gcu) ==> start
 24831  GGAATGGTTTTCATTGGTAAGATAAGACATTT!GCT!AAGTGTTCGGAGTAAAATCCTTA
 24889  GGTGTTCGAGTCACCTCTGTTCCG
;     G-trnS(gcu) ==> end
 24913  GGAAAATTTATTGCTTACATAAGAAAGGAGTATCTACAAAAAAAAAGTAAAAAAAAATAT
 24973  TTAAAAAAATTTAAAAAACAAAAGACGTGCAATGTAGAAAAAGACATTTAAAGTTAAAAT
 25033  ACAATTATAGTGTCTAGACATGTTTAATTTGAAGAAATTACATGGATAGTTATTAAATTG
 25093  TATAATTAAGTATGACCAGGTAAAGTTACCAATAAAATTTTAATATTCACTGTGATCATG
 25153  TGTTTCTTTAAGAAAAATAAG
;     G-cox1 ==> start ;; mfannot: alternative ATG start pos 25150
 25174  ATGCGTTGGCTTATGTCTACTAATGCTAAAGAAATTGGTACATTATATTTAATCTATTCT
 25234  TTATTTGCTGGTATGATTGGAACTGCATTCTCTGTTCTTATTAGATTAGAATTATCAGCA
 25294  CCAGGAGTACAATTTCTTCAAGGTGACCACCAATTATTTAATGTAATAATTACTGCTCAT
 25354  GCCTTTTTAATGATTTTCTTTATGGTTATGCCAGGGCTAATCGGTGGATTTGGAAATTAC
 25414  TTTTTACCAATTCACTGTGGAGCTATTGATATGGCATTCCCAAGACTAAATAATATTTCA
 25474  TTCTGGTTATTAGTTCCTTCATTACTATTACTATTATTAAGTGCTTTAGTAGGAAATGGA
 25534  GCAGGAACAGGATGGACTGTATATCCTCCATTATCAGGAATACAATCACATTCAGGACCA
 25594  TCTGTAGATTTAGCTATTTTTAGTCTACACTTATCAGGAGTATCATCATTATTAGGAGCT
 25654  ATTAATTTTATTACTACAGCATTAAACATGAGAACAAATGGTATGGGATTACATAAATTA
 25714  CCATTATTTGTATGGGCAATTTTTGTAACAGCTATCTTATTATTATTATCATTACCTGTA
 25774  TTAGCTGGTGGAATTACAATGTTATTAACAGACCGTAATTTCAATACTAGTTTCTTTGAT
 25834  CCTGCTGGAGGAGGAGACCCTATCTTATACCAACACTTATTCTGGTTCTTTGGACACCCT
 25894  GAAGTGTATATTATTATTATTCCTGGATTTGGAGTAATTAGTCACGTAGTATCTACATTC
 25954  TCAGGTAAAACTATTTTCGGATATTTAGGAATGGTATACGCTATGTTCTCTATTGGAATC
 26014  TTAGGATTCTTAGTGTGGTCTCACCACATGTTTGCAGTAGGAATGGACGTTGATTCAAGA
 26074  GCTTACTTTACAGCCGCAACAATGGTAATTGCTGTACCAACAGGAATTAAAATATTTAGT
 26134  TGGTTAGCTACATTATTCGGTGGAAGTTTAAGATTCAATACACCTTTAGTGTTTGCTATG
 26194  GGATTCTTAGCATTATTCACTATTGGAGGATTAACAGGGGTAATGTTAAGTAATGCTTCA
 26254  TTAGATGTAGCATTCCACGATACATATTACGTAGTTGCTCACTTCCACTACGTATTATCA
 26314  ATGGGAGCTGTATTTGCATTATTTGCTGGATTCTATTTCTGGATGCCAAAAATTGTTGGA
 26374  AAAACATATAGTGAATTCTTAAGTAATGTACACTTCTGGACATTATTTGTTGGAGTTAAT
 26434  TTAACATTCTTCCCACAACACTTTTTAGGAATGTCTGGAATGCCTAGAAGAATACCTGAT
 26494  TATCCTGATGCTTTCACAGGATGGAACTTAGTATCTTCAATAGGATCAATAATCTCAGTA
 26554  GTTTCAGTAATTATCTTTGGATATATTATTTATGATATGTTTGCATATCAAGGATTAGTA
 26614  TCTAATAACCCATGGGAAGTACCTTCATACTTCGTAGACATGGAATTATTTGAAAATGAT
 26674  GAACAAGGAGCAGGATCATTAGAATGGTCATTTGATACTCCAATTGCTGAACATGCATAT
 26734  AACATGCAACCAGTACAATCATAA
;     G-cox1 ==> end
 26758  TTAGAATAATTAAGAGATAATTACCCCCAATTTATTAATAAATATAAAAATAAAAAATCT
 26818  AAAATAAAAATAAAAATAAAATATCTATAATAAAAATAAAAGATAGTATAACTTATAATA
 26878  ATTAAAAGACTTTTCAATATAACAATTATAGTTTTATAAACAATTTACATTAACTATTTT
 26938  TTTATTATTTTTTTTAAATCTTTATTTAAATTAATAAATAATACAGTAAAAAACAACTAT
 26998  AATTATTAATCTTTA
;     G-trnM(cau)_3 ==> start
 27013  GCTGGTATAGTTTAGTTTGGTTAAAACATACCTCT!CAT!GTGGGTAAAATATAGGTTCA
 27071  AATCCTTTTACCGGCT
;     G-trnM(cau)_3 ==> end
 27087  TAAATCTTTAAATAATTAAATAGAATATGTTTGTAATTTATAATACACGTAAATTCTTAT
 27147  TTAAAAAATAAAGATATTAGTTTTATTCTTTTTAATTAATAAAATAAGAACTTCGATTTA
 27207  CAAAAAAGGATAGATATTAATTAGAATAGCTTTAATTTAAAATAAGCTATATAATTTGAA
;     G-trnH(gug) ==> start
 27267  GGTAGAATTAGTTTAATGGTAAAACGTCGTTTT!GTG!GCAACGTTGATCAGAGTTCAAT
 27325  TCTCTGATTTTGCC
;     G-trnH(gug) ==> end
 27339  CTATAATATATCCTAAGTTATTTATTAAAATTGAAGGTTTTATTTTAAATTAAAAGAAAA
 27399  ACTATAATAAGAACAAGGATAAAATATAAATAAATATAATTATATAATCTTTCTATATAA
 27459  TATAAATATCCCTCTAGAATCGGGGAATAATAGAACTAATAAAAATATATTAATTATAAA
 27519  AATATAAAAACATATGATAAAAGGTGAAACTATTAAAGTATGATTTAAGAATTCTACTAT
 27579  TTCAATTATAAAGATAAATTAATCTCCTAACTATGTGTCTATCTCTTAAAACATATCCTT
 27639  CAAATTAAAATATTTATAGTAACAAAAGATAATTAAACTTTTACTAGGAAAATTTTGTTC
 27699  TATGTCCTAAAAAAATTTAATTTAATTAAAGTACTAGGATAAAAACTACACCCACTAATA
 27759  ATTAATCTATAAGAATAAAAATATAATATAAGATGGTATGGAGGGGGGGGGGTATTACCA
 27819  CATATCTTTGTATAAAAATAAATTACAAAAAGATAAGTTAAAATTAAAAAAGAAA
;     G-orf1446 <== end
 27874  TTATTTATTAAAATTAAATAAGTTTTGTCCAGATTCAACAGTAATACTAAATGCTCCTCT
 27934  TTTATTTTTATTAGTATATCTTGCAAAGTCTAAGTAGTTAACTTTTCCTGTTGCTGATAT
 27994  TCCAACTCTTCTTTTTTTAACAGTTTTTCTAGGAGATATTTTAGAAGTAAGTAATCTTCC
 28054  AGCCACTCTAATATTTAAACCAGAGATGAAAGAAGGAATCATACTTCTTTTAACATGAAT
 28114  ATTATTATATCTTTTAAATACTGTATTACTGAAAAGTTTAATAAGTATAAGAGGTAATTT
 28174  ACGTTTATTAATCATAATAGCTAAGAAATTAGCTAAAATATTACTATCTGTATAATGATA
 28234  ATGTAATCTAGTTAATTTTAATTCAACAGGTCTTTTAAATAATTTACTTAAGATATGACA
 28294  TAATACTTGGAATCTTTTTCTAAATAGAGAACTTAAGCTATTTCTAGAAACTAATAATAT
 28354  TTTTTTTCTAAATTCTCTTTTTCTTTTTCTTAGATTAAGGAAGAATCTTTTTTTTCTATT
 28414  ATTATTTTTTCTTTTTCTAATAATATCTTGTCCTTCTCTTTTTAATTCTCTTACGGCTTT
 28474  ATTACTTAATAATCCACTATTTTTAAAGTTATTAAGTAAATTTAAATTATATCTTTTTTT
 28534  AAATTTAAGTAAGTAAGGAATAAATAAGTAATAGAATAATTTAAAAGTAACTTTATCCGG
 28594  AGTAATAACAAAGATAGGTTTACTAATTAAACAGAACATAGGTCTAAAAGATTGAGCCAG
 28654  AAGATCATATAAGTATTTAATTAATTTATTATTTTTATTAGTATTTCTAGTATTAAAGAA
 28714  GAAAGAAATAAATTTATTGAAAGAGAAAATCACTCCTTTTTGATTCATATTATAATAACT
 28774  CATTTCTTTTAAGTAATCATATAATATAGCATAATTATTATCTTCAGAATTAATTTGTAA
 28834  AGCAGTATTAGGGAATAAAGGATTTTCAATAATAGAATTATATTGATTATCAAAGAAAGA
 28894  ATTAGTAAATAAAGCTAAAATTTCTTTAATTAAAAGATTGAATTCTTTATCAAAATTTTG
 28954  ATTATTAAATCCAATTCTAATATAATTATAATTGTTATCAATTGAGTATTTTCAACCGTT
 29014  ATCAATTAATTTAAAACTAGAATTATTATTAACAATAAATAATTTTTGTAATTGATTAAT
 29074  TTCTTTATTAGATAACACATTATTATCATTTAAAGCTTCTTTCATTTTATTAAAATTAAA
 29134  TATATTATTTTGTAATAAATTAATTAAATTAATAATATGTGAAATTTTTTTTTCAAGATT
 29194  TCTACGTTTTCTAAATACATTGTATACCATGTTAACAGGGTTAGTATTAATAAGATCAGA
 29254  GAAATTTTTAAAATCAAAATAATTATTAGCAAATCTATTTGAATCAATTTTATCTTTTAT
 29314  TAAGCTAAATAAATTTTCATAATTATTATTATTTAAATTTTTTTTAACAAATAAATTATA
 29374  AAAATCATTAGAAGGACTTTGTACTAATTTATTAGTTTTAGAAAAATTATTAATATTAAT
 29434  ACCATTTAATGATAATTTAGAAATAATAGTATCTTTATTTAAATTACTATAATAATTTTT
 29494  ATCAAAGATTCAACTATTTCACCATCCTTGTCCAAGTTTATTTTGATTATCTTTAACTAA
 29554  TGCTTTTCTATTATTAAGAGAAGTGAATTGATTTTTAAAAGATAAAGATTTGATTAAGAA
 29614  ATTATTATCTTTATTATTAATTTCTTGAACTTTATTATTATTTAATGAGTCAATAATAGA
 29674  GTATTCACTTGCATTTGTTGTAAGATCAAATAAATTTTTTAAATTATCTTTAGAAGTAAA
 29734  GTTATTCATATTTCTTAAGAAACTAAAATTAAAATAATTATTAGGTTTAATAAATAATAA
 29794  AGGATTGTATAAAGAAAAATCAAGATTACTATTATTATTAATTTTAATATTATCTAATTT
 29854  TTCTTCATTATTTTCAATTATAAGATTATCAGATTCTACTATTTCTTTAATAGAATTATT
 29914  GAATTCTTCAAAGTTATTTTTATTATTTTTAGCTACAATATCAAATTTTCTAGAGAATAA
 29974  TTTAAAAATAGTATCAACACCATCAATAATATTTAATTCTTTAATAGCAGATTTTTCCAT
 30034  TGATGGGAAAGAATAATTAGTAGAATTAAAATCAAATTTAGGCATAGATTCATTATTAGT
 30094  ATTAAAGAAAAGATTAAAACTTTTTTCTAAGCTACTTTGTCTATTATTAATTTTAGTAAT
 30154  AAATTTACTAAAGAAATTTTTATCAGCTTTTAAATAAAGTATTAAGTTCACAAATTCTTT
 30214  CATTTGAGAATTAATATCAAATTTAGATTTAGTTAAATTATTCAATGTACTATTTAAATT
 30274  ATTACTATTAAAATTAATACTATTTTTTTTATACATATAAGAAGAATTTTCCCAATTACA
 30334  AATAAATTGTAAGAAATTTTTAATAATAACAAAATTAAAAGCAGACATATAAGCTAAGTA
 30394  ATATAACTCTTTAATATTAGAAATATTAGTATTTTTAATATCCATAGCAAATTTATTAAA
 30454  TCAATTATTCATATTAATTAAAAAGATAAGTTCTCTTTTTTTATTTTTTTCTAAATAATT
 30514  AAGAGTAATAGCACTAGAAATAATTTTTCCACGAATAATAGACATTACATTTGAAATATA
 30574  ATTACTATTAACTGTATTTTTTATAGAATTATTTGGATTAAATTTAAGTAAAGAAATAAT
 30634  ATTAAATTCTCCATTATTAATAAAATTATCCTTAAATTTATTATTAAAAAAGTTAGAAAC
 30694  ATGTGAAGAAATTTGAGCTTTATTTACAAATTCATTAATTTTAACTAAATTATTATTACT
 30754  ATTATTAATTTTATTTTTATTTTTACTAATAATTTTATTTGATTTATTAATAGCTTTTGT
 30814  AGATTTAACTTTTTTAAATATATTATTAAAATTATTATAATTTTTAATTAAACCTTTACC
 30874  TCTATTTTGTAAAAAAATATTTAAGTCTAGTCCTTTTTTATTAAAAATACTTTTAATAAT
 30934  CATAGATTTAACCCAAATTTCAATTTTATCATTTTCTAATATTTTCATAAGTAATTTATT
 30994  TAAAACTTTATCATTAATTTTATCATTAATTTTAATTGAATTATTAGCTTTATTATTATT
 31054  AATTTTAAAATTAATATCTTTACCATTTAAATATTTAATAGAATCAGAAATAGCATCATA
 31114  ATAAACTAAATTAATTAAATTTGGTTGTACTTTTACTACTTCTTTAAAAATTAAATTTCT
 31174  ATCAATACCAGGCAAGTTAGAATTAAGTAGAGCAAAAATTTTATTAAATTCATGTAAATT
 31234  AGCGAATTTTTTAATTACATTAGAATCTTTACCTGAATTAATTTTAGGCAATTTAATATT
 31294  AAAATTATAAATTTCTTGAGCCATTTTATTTAAATTATTAATATCATTTAAAACTTTATT
 31354  ATTTTTATAATAAGGTAAAATATTATTTAATATTTCATCAAAATTTCTAATAACAATAGT
 31414  ATTTCCTTGATTTATATTATTTTTACTTTTTTTATTATTATTATTATAATTAATATAAAG
 31474  ATCAAAATTATAATAAAATTTATTTTGGTCTTTAGAATTAAAAGTATTATTAATTGGTGC
 31534  TTTTTTATTAGTATTTAATTGAATACCTAATTTATTATCTATACCATAAGCTTTAGTAAT
 31594  AATATGTGATAATAAATTATTAATTCTATGATTAAAAGAAGTTAAATTATTATTATCATC
 31654  TTTATTTAAAAGAGTTAATAACTCAGAGTTAATAAATGGTAATTCAGAACTATTTTTCAC
 31714  AGTATTTAATACTGAATTATAATGTGAACTATTGTCTAAAGAATTATTATCAAAAGTTAA
 31774  ATTTAAATTAGACTCTTTCCCTTTTAGATTATTAGCAAAAGATCTGTCAAAAATATTATT
 31834  AACAGTAGAATATAAATTTGCAGATTCATTCATCTCTTTTATTTGTTTTACTAAGAAAAC
 31894  TTTATTTTCGTTATATTTTAAATTATAATCTATTTCGTAACCAAAAGTAATTACTTTTGT
 31954  CACTAATACATTTAATATTTGACTAAAGTTAACTATTTTATAATTTAAATTATTTTTTCT
 32014  TTTAGAATCTATAACTTCAAATTTATATTTATTTACTTTTCTTTCTAATCGTTTTTTAAG
 32074  AAGAAGAGGAGTCGTAAAAAGAGGTAAAATTCTTTTATCTAAATTTATTTCAGGCCAATT
 32134  ACTATAATTAACATCAATGTGATGTGTTTTATATAAATTTTGTCGTTCCCCTAAACTGTG
 32194  TTGAATTTTTATATCGTTCAT
;     G-orf1446 <== start
 32215  TAAAAATTATATAAATTTATTGTTGTTTTATATATTACGAGAATCTTAAAAAAAAATTCT
 32275  CTATTTATCGTTTTTTAATCATCATTAAAATTCAAATTCAAATCATATGTTAAATAAATT
 32335  CTCCTTTGAAAATTAATAATATATTTATAATTTATTAAATTATTTTATTAACTTATTTTT
 32395  ATTAAATTAATTTTTTTTAATAGATTATAAATACCTTTGCATCTTATAGGCTTAATCTTA
 32455  AAAATTATTTTAATTATTAAAATTTTGTTTATTTGAATTAAATAGAATTTATTTGGAATT
 32515  TAGTTATTTAATTTATCTCTTCTAACTAGTTGTAGTTTTTAAGTTAAAATAATTTAAAGA
 32575  GTATAAGATAGCTAATAAGGCGGTGTATAAAACCTGAAGAAAAATTAAATACCTAGCTTA
 32635  AGTATAAAATTTTATAAACTAAATAACTGTTTAAAAAATAAATACTATTACTATTTAGTA
 32695  AAAATAAAAAATACAATTAACAAAAGTATTCTTAAATTACAATAAAAATATTGTAAATAA
 32755  ATTACATGTGCAATAAAAAATATTAATGATTCATTTTTAATAATAAGTTATATTCTATTA
 32815  CAAATAAAAATTTAATAACTAAAAAAATTTATTCTATTTCCTAATTATAATACAATACCA
 32875  TAATTATGCATAGAAATTAATAATTTTATAATTATAGTTATAGAAATATTTAATATATTT
 32935  AAATAGTTTAATATTAGCGTTGAAATAAAAGAGAGATAAGCAGGTAGTAGTTTTTTAATT
 32995  TATTCTTAAGGATTAAATAAACTAAAAGAATATAAATTTATCCTTAATGTTAAATTATGT
 33055  ATTACATTTATAAAGTTATAGGAATAAAAATTTAAATAGATAGGGGGGTATTTCTAAATT
 33115  AGATTATAAGTATTATAAAAATACTTATAATTTCTAA
;     G-atp6 <== end
 33152  TTAGTGTAATAATATAGCATCTTTTAAGTAAGAACATGTTAAGATAGTAAACACAAATGC
 33212  TTGGATAAATGAAACAGCTAATTCTAATCCTATGATACCAATCATTAATGCAAATGGTAT
 33272  TAAAGTTAAGATAGCTACTAATATTCCTGAAGAGAATAATTTATACAAGAATGAACTTAA
 33332  AATAGCTAATAATACGTGACCCGCAAATAAATTAGCAAATAATCTTATTCCTAAAGAAAG
 33392  ACTTCTAGCAAAATAAGAAACAAATTCAATTAAAACTAGTAGAGGCACTAGTGCTATAGG
 33452  AGTACCACCAGGCACAAAGAATGAAAAGAATTTAATTTTATGAATAGATAATGCTAAAAT
 33512  AGTTACTCCTATGAAAATAGTCATACTTAATCCTAATGAAACTACAGCACTTGCTGTTAC
 33572  AGCAAATGAATAAGGAACATTAGAAATTAAATTAGCTGTTAAGATGAAAAAGAATAATGA
 33632  ATATATAAATGGAATATATACTTCACTAGTTTTACTAATTTGTTCTCTAACCATGTTACT
 33692  TAAACTAGCATAGAAAGATTCTAATGTAATTGACCAATTATTTGGAATTAAAAATGTATC
 33752  ATTTAGTCCATAAAAATGTAGACCGATGATAACTACTAGTACTAAACATGTGTATAATGA
 33812  TAAGTTAGTAAAACTGAAATTTACGATGTTCATGAAAGGAATATTTAATCCTATTAAATT
 33872  AGTTACTTCAAATTGGTTTAAAGGTGATAAAATCACGTAATCATTACTAAATAACATATT
 33932  ATAAGTCAT
;     G-atp6 <== start
 33941  TTAAATAATTTAAATATTTATAAAAAAAATCAACTAAAAAAAAATATTTTACGACTAATA
 34001  CAATTGTATATTTTTATAGTTATATGAAATTTTCTATCATATAAGTAATATTGATTTATT
 34061  TTTTATTTATTTCTTGTCCTTTTAACTGCTCTTTTACTATTTTTATTAATTTTTAAAATT
 34121  TAAAAATGTATTTATTTTATTCTTATTTATATTTGTTCATGTAAATATCTTTTACTTTTT
 34181  TTATTTTATGAGTATTATAACAAGTATTATTTTTATATAGAATATTTATTTTATAATTTT
 34241  ATTATTTAATTAAACTTATTTTTCTTTTTTCTTACTTATTTTTTTTTTTATA
;     G-trnR(ucg) <== end
 34293  AACATCTTGTTGGAATCGAACCAACATAATCGGGTC!CGA!AATCCGAGACTCTAACCAT
 34351  TAAGCTAAAGATGT
;     G-trnR(ucg) <== start
 34365  AATAATTTAATATATCAAAAATTTATAGAAAAGAATACATAAAACAATTACAAAGATTAA
 34425  ATTTATTAATCAACCCCTCCTACTACAATACAAATAAAATAAGATCCTATATTCTATTAA
 34485  TAGATAGATGTTTATTTTCTATTTAATTATAAATAAAAATAATTAAGGTATAATTTATAT
 34545  ATTAAAAAAATATATACTCTTATAATTAAATAATATTTTTAATTAAAAATTAATTATTTA
 34605  TTAATTTCCTATCATTGTCCTTATATTATTGAAATAAAAATAATTATATTTCTACTTTTC
 34665  TTTAAATATAAAAAAAATAATGTGAAATTGAAATAATAAAAGTGTTGATTAATTATTATA
 34725  TTAAAAATTAATTAATATAATATTTATTTAAAAACTTTAGATAGTTTAA
;     G-trnL(uag) <== end
 34774  TACGAATAAAGAGACTTGAACTCTTATTATAATAAGTGC!CTA!AAACCTACCCGGCTAC
 34832  CAATTTCGGCATATTCGT
;     G-trnL(uag) <== start
 34850  TAAAAAGAAAAAGATATAATTATTATTATATTTAATTATAAGAATTAAATAAAGTATTAC
 34910  TATAATTTTTTTCTCTCTTTTTAAAAGGAGAAAGATTAAATAGCTTAAATTTAAATTAAA
 34970  ACTTAAAAATAAAAAATTAATAATATTATATTTAAA
;     G-trnV(uac) <== end
 35006  TAAGAGGTAGAGTAATCGAAACTCTGTCTGTAAAGT!GTA!AATTTACTGCTAAAACCAC
 35064  TCAGCTAACCCCTT
;     G-trnV(uac) <== start
 35078  TTTTAGTATAAAATAAATAATCCATAAAAAATAATAGTTATTTATTAAATAAAAATTGAG
 35138  TCTAAAAGTCTTAATGAAACTCTACTAAAAAAATAATAAAAATTATTTTATAATCTTTAT
 35198  TAAATAAAATAGAGTTCAGTCTATTAAGATAAAAAAATTAAATAATTAGTTTATATTTTC
 35258  TTGTAAATATAAAAAAATAAATCAATCAAATAAACAGATTTTATTTAGAAAAGGAAAAAT
 35318  AAAGTAATATCGGGGGGTATAAT
;     G-rns <== end
 35341  CAAAATTATTTTCCAGCAGCACTTTCCAGTACAGCTACCTTGCTATGACTTTTGAGATGT
 35401  TATTCAACCTGGCTAACTGGTTCGAAATTATATTAATAAAGATGTTTAAAAATAAACTAA
 35461  ATCTTTATAAAATAAAAATCTCTTAAGCAGTTTCCCCAGTATTAAACTTCTTCCCAGCGA
 35521  CAGACGGTTAGTTCATCACGAAAACAATGCTTCACCGTTGCGTAATGATCAACGATTACT
 35581  CGAAATTCCTTCTTCATGCCGCCGAATTGCAGGCGACAATCTGTCATCTAATTTAAATGT
 35641  ACACTTTCTTTAATGATTAGCTATTCCTTTAGCGCCCCTCCACTTAAAAAAGCTTCATAA
 35701  GGGTAATAGGTCTTAGCATCACTTTGTAAAAGTGTTTGTGGCACGTCTATAGCCCAGTTC
 35761  ATGAGGACCATAACGGCTTGTCTTAGCCCCAAATGAAATTATTTAAAAATCATTAACTAT
 35821  AAAGTTTAAATTTATAGCAGGGATTTCGTCCGTTTACGGAATTAACCTTAGACCACAAGA
 35881  TACGGACTGACGACAGCCATGCAACACCTGTAAACAATTTACTATTAAAATTTTTAGTTT
 35941  TGTTATCATAAAAATATTTGCCTTTTTATGATATAACACTACATGAGAATGTAATGTCTA
 36001  GTAGATTTACTTAATATTCTTTTCAGAAAAACATTACATTAAGTATTTTTCCTATTAAAC
 36061  TTAAAAGTTTAAAAGAGATATCAAATAAATAGCTAGGAAACCCTAGCCTCTTTTACGACT
 36121  ACAAAAATAGTAAATATACATTTATCTCATTTTCTTTTTATATTACCTAAGCAATATAAG
 36181  GTTTTGCTTAACTCAAAACCAAAAATGACCAAATGGCTATACAAGAACTGGTAAGGTTAT
 36241  ACGCGGATTATCGTATTAAATAACATGCTTCACTTCGTTTGCTTCGAGACCGACTAATTT
 36301  TTTCGATTTCAGTTTTGCAACCGTACTCACAAGGCGGAGTGGTTATCGCGTTAGCATCGC
 36361  TGTCAGTTCCTTTGTGAAGAACTAACTAAACCACCACTCATCGTTGACAGTGGGAGATAT
 36421  CTGGGTATCTAATCCTACTTTCTGTTCCCACCTTCGTTTCTCAGCGTCAATCTGTAATAG
 36481  ATAAAAAGCTTTCACCTTTTAGTATTCCACTTAGTTTCTTAAGATATCACCCCTAGACTA
 36541  AGCATTATTTGGTTTATCCTCTATAAGATTCTAGCTTCCAAGAGCTTAATATGTAACTAA
 36601  TTAAAAATTAATTACTTGTATTAACCTAAAAAAGCCGCCTACACACCCTTTACGCCTGAT
 36661  TAAGATGATTAACGTTCGCGTACCTGGCCTTACCGAGTCTTCTGGCACTAGATTTGGACA
 36721  ACACTAATAGTAAGGTAACATCAATTTTCTCCCTTACCTTATAATAGGACTAACCACCAC
 36781  AGAAAGTCTAACTAATAATAAATTATTAGTTCATACAGGTATATATCTATTATTTCAGTT
 36841  AGCTGGTTCACTCTTGCGAGCATTGACCAAGATTCTCGACTGCTGGTAATTATTATTACT
 36901  CGGGGCTTTTCATTCCCAATGTGACCAATAGTTCTTTCAAACTTGGCTTTTGATCTTCGG
 36961  CTTGTTAGGCTTTTACCCTTCCAACTACCCTTAAACAATATAAATCGACTCGTTATAGCG
 37021  GAAAAATTCCTTTATTGGTTATCTCCTAATTAAGGAAACTATAAGGTATCTTATTTAAGT
 37081  AACTCACCTTTACACCTTATTCCTAGATAAAAAAAATTTATCAAATCAGAATAAAGATTC
 37141  GCATGTCTTAAACTACTGAAAAACGTTCAATCAGAACCAAAATTAAATTCTTGCGGAT
;     G-rns <== start
 37199  AATTAAATGATAATATTATATTATTCATCGTATTGTATTTGCTTTTTTTATTAGAAATCC
 37259  ATATTCTTTTAAAAATTGCAATAATTATTAACTCTTTTATTTTATTTTTTAAAAATAGAT
 37319  TTATTATTTCAATTATAAAGATTTTTATAAATTATACTTTACAACAAAAATATTTGTGCA
 37379  AATTCTTTTACTAGAATATTAGTGCAAATTCTTTTACTTTTTATTTCCTTTTATTTTTCT
 37439  ATTAATAGTAATTATTAATTATTAATTATTATTTATTATTTATTAATTATTAATTATTAT
 37499  TTATTATTTATTATTTATTAATTATTATTTATTATTTATTAATTATTATTATAAATGAAT
 37559  TAATTAATTATTTATATTAACTTTTTTAATCAATTCTAAGAAAATACTTTTCATCTTTTT
 37619  TAAATATTATTGAAATGGAAATAGTTATTATTTACTATTTGATATAATTACCTTTAACAA
 37679  AAATATTTTCATATTTATTATTTATTAATATACTTAAAATAACTCTTTTCTATTACTTTT
 37739  CTTTAAATAATATAATAGAGATAGATTATATTTATTTAATTATTTTATAATAGTGTAGTA
 37799  TTTATTTCAATTTAAAGAATAAATTAATGTTATTAAAAGAAATATTTCTTTAAAAATAAA
 37859  TCAATTAATAACATTTGTAGTTTTTAATGTAGTTTTTAATATTGTAAATTTTATTATTTT
 37919  TATTTTGTAATTAACAGAATAAAAACTATCAGATATTTCTAGTTAAATAATTT
;     G-trnG(ucc)_1 <== end
 37972  TACGAGTTACTGGACTCGAACCAGTGACCTCTAGGT!GGA!AACTAGAAATTATAACCAC
 38030  TTAACTAAACTCGT
;     G-trnG(ucc)_1 <== start
 38044  CTTTAACTTGATAAAATAAATTTATCTTTCTTTTATCTTAATCTAATAAAAAGCCTTTAT
 38104  TTAAGAAATAATATCAAAAG
;     G-trnR(ucu) <== end
 38124  TATCATCTTTTGGAATTGAACCAAAATTTACACTTT!AGA!AGAATGTTGTTCTGCCATT
 38182  AAACTAAGACGAC
;     G-trnR(ucu) <== start
 38195  TCTATAAATAAATTAACTAAAGTATTTACCCTAAAAAAAATATTTTATTTAGTCTTAAAT
 38255  ATTTAAATGAATATTATAATCTTTGTTTGTTATAATTTAAGTAAAGCGAATCATAATTTT
 38315  AAAATATTTTTAATTTATAATTATTATAGTTACAAATAATTACACTAATTTTATAAAACT
 38375  ATTTTTTATTCTAGTTAAATAATTT
;     G-trnG(ucc)_2 <== end
 38400  TACGAGTTACTGGACTCGAACCAGTGACCTCTAGGT!GGA!AACTAGAAATTATAACCAC
 38458  TTAACTAAACTCGT
;     G-trnG(ucc)_2 <== start
 38472  CTTTAACCTTCTTCAACTTTTAATCTTTTAAGTGATTGATATTAAATTTTAAATTAACCT
 38532  TAAAATTATTAAATGTAATACTTTTTTTATTATTATTAGAATAATTCACATATTTATTAT
 38592  TATTTCTTAAATAAAGATAATAATCTTTTTAATCTATATCAAGAATATAATAATTTGATA
 38652  TAGATAATTACTATTAGTATTTGTTATTTGTAGAGCTTTAACTTGTTTTTTTCTTATAAG
 38712  TCTCTAGTTCTGAAATATAGATAAGAAATATATATCTCTATTTCTATTTCTATTTCTATT
 38772  TTATTTCTATTTCTATTTTATTTCTATTTTCTTTTATTAGTCTTATAATTATAATAATAA
 38832  TTATAACTATCATAGATTTTATAAATGTAATGCACACATTTAAAATTAAA
;     G-trnD(guc) <== end
 38882  CGAGCCCTTCCAGATTCGAACTGGAACACCCCTAATT!GAC!AATTAGATACTCTATCCT
 38940  GTTAAGCTAAGGGCCC
;     G-trnD(guc) <== start
 38956  TATATAAATAAATTAAAAAGATAATAACTAAAAGTAAATAGTAATAATAACTGATATTAA
 39016  AAATATTTATTTTATTTAAAATTTATAATTTATATTAATTAAATCTATTTCATTTTTTTA
 39076  CATATATTCTTCTAAACTATTAGTTA
;     G-trnW(cca) <== end
 39102  CAAGAGAGAGGCGACTTGAACACCTACCAATGATTT!TGG!AAATCACTATACTAACCGA
 39160  TTGATACTACTCTCTT
;     G-trnW(cca) <== start
 39176  AATGAGATTTATAAAACTCTTACCATATAATTTATAAGCTATATAAAAAGAGAAATATAA
 39236  ATAATAGAATTAATTAATTTACTTTTCACATATAAAAAAAATTAAGAATTAAACCAATTA
 39296  AAAAAATTAAGAATTAAACCAATTAAACCATATTTTCACAGATAATTATTTATCTAATAT
 39356  TACTATTTTATTATTTTATCCTTTACTTTTTATTTTAATAAAGATTAATATAGGAAAAAT
 39416  AACCTATAAAAATAAATAAGTTTACCATAAAAAAGTAATAAAAAAAAACTTTAATTATAG
 39476  AAAAATAATTAATGACATATTTTAATTTTTAGACAACCTTTAACATCAAGTTATTATTGT
 39536  AAATTAGTACTGCTAAACTTAATACCTTACAGTACTTACATTTGCAGCCTATTTAGAAAT
 39596  ATTCTATTTCTTAATTCACTAAAAAATTAAATCTAAATTATTTAACAAGACTTTTATTAT
 39656  TATTTAACAAGACTAATATTATTAAAAAATACAATAATTATTT
;;     rnl <== ;; mfannot: 3' -20/+180
 39699  CTAATTATCCTATAAATTTAATATTTATTAGTAATAAATTAAAAGTCTAAATTAGTAGAT
 39759  TATTTCACCACTAAATAATAATTTTAAGATTAAAATTTTAGTTTTTAGTATCTAGAGGTT
 39819  AGATTCTTGCTTGATAGACTATCAGCACTTATCTATTAGGTTTGTGGCTACCCAACTATG
 39879  CCTTCCCAAATAACCTTAATATAATATTAAGGATAAAGATTAAAAATTTAATCTTTTATT
 39939  TAGTATAAACAATTGGTACACTAGAGAAACCCAGCCTATTGGTCCTTTCGTACTAGAAGG
 39999  TCTGCCTCTTTTTACTATTTATCCTTACAGAAGATAGGGACCATACTGACTTACGTCGTA
 40059  TTAAACCCAACTCACGTAACCTTTTAATCGGCGAACAGCCGAACCCTTCCGAGATTCTTC
 40119  ACCCAGAGGAGTGGTTGAGTCGAC
;;
 40143  ATCGCTTTGTATCTTAACCTTTCAGCTAAGTTT
;; mfannot:
 40176  agactatatcttaatccagtataaaaagtaccctttataaagcttctggattttggcgtg
 40236  tagtcgttgaggggtcaattagctttaatgaaaatagctttcttctatgctaacgacttc
 40296  cctgctgattgcccaatctttggaattgtcacttaattaaaaaataaaaaaagtatccaa
 40356  agctctaagggtgttccagcatacagccaacgtc
;; mfannot:     /group=IB (4.25e-20)
 40390  TATCTAAATATTACTATCTAGACTCCCCAATGTGTTAAAGTAAAAATATTTTCAAAAATA
 40450  CTATAAAATAAATTAGTTTCATCAATATCAAAGAAATATTTATTTTCTTATAGCTGAGTT
 40510  GATCTATATTTATCTTGTATTTTTTTCTCAATTAGACTAATAATTAATCTAAAAAGAGTA
 40570  TAAAAAGAAAAATTTATACTTACAAAAAAATTTTTTAAGGTGCCAAACCCCGGACACAAT
 40630  GTGTACTCTCATCCGGGATCAGCCTGTTATCCCTAGCGTAACTTTTATCAATTGATCACA
 40690  ACCCCCTCCATACAGAGATTGTGGGTCACTATGCCCTACTTACGTATCTGTGCGACTTTT
 40750  AGGTCTTTCAGTTAGGTATACTTTCCGCCATTACACTCTGCGCAACCATATCACTGGTCG
 40810  ATTGATCTCCTTTCATTTTCTAGTAATACCTTTTGTTACATTTTTAAAATAATAAAAATC
 40870  AAATATTATCCCAAAGGATTTTGTATTAACTTCTAAAAGATCTCGTTTTTAGAAGCTTTG
 40930  AAAAATTTATTTTAAAAACTTATTACACAAATTTCAAATAAATTTGAAATTTAATATTAA
 40990  TATGACGTAAAACTGCTTAAAAATAAGCAATAAATATTTTTTTTAAATAAAAATTATAAA
 41050  TTTGGATGTACTTTGATACTATATTAAAGACGACCGCCCCAGTCAAACTACCAATTAGTC
 41110  GGCTCTATCCTTTTCTTTCTACAAGATGAAAGGATTAAACAAAAACCCAGCCTTAATCCT
 41170  AAGGTTTCCAAAAAATTTTCGTCTATCGACATCCCTATTTTCTATTGAAAAAGGCTGTTC
 41230  TAGATTTTTGTGATGACTAACTACAGTAAAGCTGCATAGGGTCTTCCCGTCCCCCTGTAA
 41290  GTAACGCGCATCTGCACGCGTAATTCAATTTCACTGAGCAAGTTGTAGAGACAGTGAGAC
 41350  CATCGTTAAATTATTGATACCGGACCACATTTAATGGCCAACTGATTTTGCTACCTTAGG
 41410  ATCCTCATAGTTAAGACCGCTATTAACCAGATTTTCGATAAGTCACTTTTATGAAATGAC
 41470  CGCTCTTATATTAATGGCATCGGGCAAATCTCACTCAGTATACTATCATTTTTATGATTG
 41530  CACTGAGCTGTGTTTTTAGTAAACAGTCGGGGCCTCCGATTCTGTGCCACCGTATTAACT
 41590  TTAAAAAATAACTATAAATTAATAATTTTTATAGTTAATAAACTTTTTTAAAGAGAAACG
 41650  GTACCTCTTGTCGTCAAACTTATGAGGTGAACTTGCCGAGTTCCTTAACAACTTTTAGCT
 41710  CTACGCCTGGGTATACTCTACGAACGAACCTGTGTCGGTTTAGGGTACGGTAGATATTTA
 41770  CTCTTTTCAGAGAAATATTATAATTACTTTTTACTAATTTTTTTTAGTAAGAAATAAATT
 41830  ATATAAAATATTATTTTCCTGGTCCTTTTCTTATTTCTTTAAAAGGACTTTCTATTTTAT
 41890  ACTCATCGGCCTAACCATTTGGTCTGTGCCTTAGAGACCGCATTAAATCACTAATAGCCT
 41950  AACTTTTTAGTGAAAACCTTTCGTATTCGGCGAGAAGATTTTTAACTTCTTTTTACGTTA
 42010  CTCATGTCAGCATTCTCTCTTCAGTAACCTAATAACAATGAAACACTGCTATTTTATCAG
 42070  TTTTACTGAATGTTCTACTACCTAAACTTTGAATAAAATTTAATAATACTTTCTGAAATT
 42130  TAGATTCAGATTTCTTATTAAACATTCTTATTCAAAATTAACATGATATCGGTTGATTGT
 42190  TTTAGACCCGTTGAATTTTCAGTACAACATGACTATAGACTGCTGATGCGTTGTTACAAC
 42250  GTTCATTATAAGTAGCGACTACCAGGCTAACTTCACAGCTGAATAAGTATATAATGTTAT
 42310  TATCTTTATATTCACTAGACAATCATTTGGGACCTTGATCAATGTTAACGGCTATTTCCG
 42370  TCTTGACTACCCACCTTAGCATGAGCAGTCTGAATTTCTATCATCAATTTATGTAATTCC
 42430  GAGCTTCCCTATCACAGGTAAGATTTTCGAGGTCCCCGCTAC
;     G-orf119 <== end
 42472  CTAAACGCCAGAAAGATTTTTGAATTTTAATCAAACTCTTTCTCTTGTTGGATATTGCCG
 42532  TTCTGTACCTCCATAAATTTTGAATAGAACTCATACTTTAATATGTTTCGTAGAAAACCA
 42592  GCTAGAAGGAGGTCAGATTGGCATTTCACCGCTTATCAGAACTCTTCGGAGAGTAATGCA
 42652  ACACTCACCCGTTCGATCCATTATAATCTGGTCCTGATAAGATCACCTCCCTTCGGGTCT
 42712  AATATAAGTAACTAATCCGCCACTGTTATTACAGTTAATACAAAAAAACCGTAATATTAC
 42772  AATGCAGTCGCTTTCGCTAGGGCTTTTAACCTTGCTACTCCTATTAACTTGCTGACCCAT
;     G-orf119 <== start
 42832  TATGCAAAAGGTACGCCGTCATTCATTTATCTCTTTATAAACTAAAGAGTAGAACTTCGA
 42892  CTGCTTATAGGGTTACTAATTCATAAACTTTTTCATTTTCTCATTAAAAGAGACATTTTC
 42952  AATTAATTTCCTTCACAGTACT
;;
 42974  TTTCACTATCGCTAAATTTATAATACTTAGCCTTAGAGGATGGTTCCCCTTTGTTTAAAC
 43034  AAGTTTTCTCTCATCCTACTATTTTATATTTTTACATAACTTTCTCCTTTCTAGAATAGG
 43094  TTATATATTTTGGTAAAATCTATTAAATTATAAACTTACAGGACTATTTGTTATTACCTT
 43154  TTATAGTTAATTATATCTTCTAGCTTTACTTAAGTCGAATATAATTTGTAATTTTTTATA
 43214  TTATATTTCCATAACATATTACACTAACTTTCAATTTATAATTTAATTTAGGCTAATCCG
 43274  ATTTCACTCGCCATTACTCTCGGAGTCTCGGTTGATTTCCTTTCCTTTCCTTAATAAAAT
 43334  GTTTTACTTCAGGAAGTAGATTTTAATTTAAGGTTTCCCTTTAGGATCGCTTAGAAAATA
 43394  ATTTTATTTTCTCAGATTCTTAATATAAGCCTTACACAAATTATTACTTTTGAATAAATT
 43454  CATACTCAAATTTTCATAATAAGTGAAAAGCTTATATGTCTGGCTTTAAGTTCCTATTTT
 43514  AT
;;     rnl <== ;; mfannot: 5' +/- 50 nt
 43516  AAATTTGCTATTAATCCTTAATAACCCCTTTGAATTACTATTTCATTTTTATGATGTTAA
 43576  ACTATATTGTCATCGATTCTTTTATTTAATTATTTGAGATTGGATTTAGTATTTCAAGAT
 43636  TAAGTGTAGAAGATAGAAAATTTATTCTAAAAGTAAAAGTTAAAATTAGTTGTTAATTTT
 43696  ATAATAAGGATTACTTTTTTTGGTTTAAGAGTTATTTTATTTTTAGAGATTAACGGTAGG
 43756  TTAAGAAACAGTTAAAGAGATAATAACTATAATTATTAATAGATTACTTTTTTTTAATTC
 43816  TAATTAAAAGATTAATAAAAGGAAAAATTTTAATAAGATTTTTATAATATTTTTGTAAAT
 43876  TTTTTATTATATTCTACAATTGGAAATAAAAGAGGTAGAAATTTAATTTTAATTAATAAT
 43936  TATTTAATTATTTCATAGTAATAGTACATATTAGAGACTAAGAATTGAATTAAGAAATAT
 43996  TTTTTTAAGCATAGATTTGTCTACAATTATTAATTTAATTTAAAAGATAAATTTAATTTA
 44056  TTTAGTTAATTAATTCAAATTTAATAATAATTATTATATCATTTAGTTAATTAATTCAAA
 44116  TTTAATAATAGAATAGTATTTATTTAGTTAATTAATTCAAATTTAATAATAGAATAGAAA
 44176  TTAATAGGTTTCCCTATTTAGTAATTATTATAATAAGATTAAGGTATATATAAGATATAA
 44236  GAGATAAGATATAAGATATAAGAGATAAGATATAAGAGATAAGAGATAAGATATAAGATA
 44296  TAAGAGATAAGATATATTTTATATTTAATAGTAGTAACAGAGGGTATGATTGGGGGGTAC
 44356  TATTCGATTTATTTAAAAAATTATACAATTAA
;     G-nad5 <== end
 44388  TTATTTATTAGATAATTTTTTATTTAAATATGCTGAATTAACTATTAGTGTAAAGATAAA
 44448  TAATATAATTAATCTAAATTCATCATTAATAGTAGTATTAACTAACATAGGTGCAAATAC
 44508  AATAAATAATAAAGATAATAAACCTAATGTAATATATAAAGCATAAGTAGTAATAATACC
 44568  AGTATCTAATTTAGCAATATTAGCACTAGTACTATATAGTACATTAGACATACCGTAAGG
 44628  ACCTATTAATTCAATAACTCCTCTATCAATTTCTTTAGAGATATTATAACCAAATTGTAG
 44688  ACCTTTAGATATAATGTAATTATTATAAATTACATCAAAGTAATATTTTCCATTTAAGAA
 44748  ACCATATACTTTTTTACCTAAGTTATTTTCTACTAAACTATCTATAAAATGAGGATTATA
 44808  ATTATATAAATAAAGTGCGAAAAGAGTACCAGCTAAACTAAATATAGTAGGTAAAAGTTT
 44868  AAAGATTAAGTTCATAGAAAATTCCGCTTCCACTAGAGAAATATTATTAGGGTGAATAAA
 44928  AATAGTATTAGCAAAGAAGTCAGATCCGATTCCTACGAAAAGATCAGAAGTCACATATCC
 44988  AAAGAAAATACTAAATATAGCTAAAACAGCTAATGGTATAATAACAGTAATACTAGCTTC
 45048  ATGAGAATTTAAATAATTTTGTTTATTACCATTAGGTTTAGTTAAGAAAACTAGACTAAT
 45108  TAATCTAAAACTATAAAATGCTGTTAATCCAGCTGTAACTGATCCTAAAATATAAGCGTA
 45168  AGTACCACTAAAACTGTATTGTCCATAAGCTAATTCAATAATTAAATCTTTACTATAGAA
 45228  CCCAGTTAAGAAAGGAGTCGCTAATAAAGAAAGAGTACCAACTAACATAACAGCATAAGT
 45288  AAATGGTAAAAAGTTTATTAAACCTCCCATTTTTCTAACATCTTGAATATCTCCAAATGC
 45348  ATGAATTACACTACCTGCTCCTAAGAATAATAAAGCTTTAAAGTAAGCATGGAATAATGT
 45408  ATGAGCTAGAGCAACATTATATTGTGAAAGTCCAATAGCCATTACCATATATCCTAATTG
 45468  TGATATTGTACTAAAAGCAATTATTCTTTTTATATCATTTTGTACTAATCCACATGTGGC
 45528  TGCGAAAAAGGCTGTTGAAGCTCCTATAATAGTTATAACTAATAATACAGTAGGTGCATA
 45588  TTCTAATAGTGGAGATGATCTTATTAATAAATAAGAACCAGCTGTTACAAGAGTAGCAGC
 45648  ATGAATTAATGCAGATACAGGTGTAGGACCTTCCATACTTCCAGGTAACCAATTGTGTAA
 45708  TGGTATTTGACTTGATTTAGCCATAGCCCCTACAAGAAGTAAGAATCCTATAATAGTAAT
 45768  AGTTGTTTGATTAATATAAGCAGGTAAAGAGAAAACAGTACTAAAATCAGCTGAGCCAAA
 45828  AGCAGGTAACATAACAAAATAAGCGATACTTAAAGCCATATCTCCTATTCTATTTGTATT
 45888  AAAAGCTAAAATAGCAGCTTTATTAGCTTGAATTCTAGTAAACCAGAAGTTAATTAATAA
 45948  ATAAGAAACTACACCAATACCTTCCCATCCCACAAAAAGAACAAAATAGTTAGCACCAGT
 46008  AACTAAAATAGCCATAAAGAAAGTGAAAAGAGATAAGTAAGAGAAAAATCTTTGAATGTG
 46068  AGGATCATTAGCCATATAATTTACAGAAAATAAATGAATTAAAAATGAAATAAATAATAC
 46128  TGTAAATAAGAAAGGTAATGTTATTTCATTAAAAGTAAATTCTCAGCTTATTTTTATATA
 46188  TTCTGAGTCTACCCAAGTTCCTAAGTTAATAAATGTATTATTACTTAAAAAATTCCAATC
 46248  TGTGAAATAAACTTGATCTCCTTCAAAACTAAAAAGACCTATTATTAGTTCATTTATTGA
 46308  TAACCAATAATATAATGATAATAAAGCGGAAGTTAATATACATGCACAAGTTAAGATTTG
 46368  TGCACCAGTAGTTCCTACGAATCTACCTAAGAATCCGGAAATAAATGCTCCTGCAAAGGG
 46428  TAAAAATAATATAATTAAATTCAT
;     G-nad5 <== start
 46452  AT
;     G-nad4L <== end
 46454  TTAAGTTCTAAGTGATATTGTACCTCTTAATCTATAATAAGCTACAAGAATACTTAAACC
 46514  TATAACTGACTCAGCCCCGGCTATAGAAATGATATAAATACTAAAAGTTTGTCCAGCTAT
 46574  ATCATCAAAACTTACAGAACTCATTAATACTAATAGTGTTATAGCTAATAACATTATTTC
 46634  TATAGCAATGATCATTAGGATAATATTTTTTCTATTTAAAATAAACCCTAAGATTCCAAT
 46694  TAAAAATAATAATAAAGACAAATTCAT
;     G-nad4L <== start
 46721  AAGTTCAAATATTTGTAAAATTCATTTTAGTTTAATACAAGTGATAAAATTTAATAAATT
 46781  TAGAATTTTTAATAAATTAATTAGTTAATTAAAACTATTTAACTTATTTTTTAATATTAC
 46841  AAGAGGTTAATATATAATAACTTATGTAATACTAAATCTAAATTTGCCTCTTTTTATCTA
 46901  TTTATAATAATCTTATAATATTTACCTTAATATTATAAAATATTTTATTATTCTCTATCC
 46961  TTTTTAAAAATAAAAAAGAAAAATTTTTAATAATTTAAATTTATAATATTATTTAATTTA
 47021  TTTAGGCAATAGTTTAATTATAAAGATTATATGTAGACCAATAGTAAAATAATATTGGTT
 47081  TAAAAAAGTTTAATAAAAATAAATTTTTGGTCTTAATAAAAAAGATTATTATAAATTTTT
 47141  TTTAGATAAAAGAGAGGGAATAATTATAACCCTAAAATTTTTTATTACTTATAATGTTTT
 47201  ATAAAAAATAATTAATGTATTTAAATTAAATTTTAAAATAAATTTTAATTTTGTAAAAAA
 47261  AATTTTATTTGTTTTATTTATTTAATTTATTTTATTAGAATTTATAAAATTAGCGTAAAA
 47321  TAAAAATAGGTGGGATAAAGAAAATTAAATATTATTTAGAGTTTATCCTGTTTTTTAATT
 47381  TTAGATTTTATCCTGTTTACTTAATTAAAATGAAGGATAAAAAAGATTATACTTTTAAGT
 47441  TTGAATTAATTAATATATAGAACAATAAAAATTAGAAAAATAGATGGGGGGTAATAGAAA
 47501  AATATATAATAATTGCAATATAAATTCACACTAAAAATAATAGTATTTAGGCAAAATTAA
 47561  AAATACAAGGACTATTTTTATATTTTTCTTTTATCTTTTTCATATAATTAAGAATTTTTA
 47621  TTTTTCGCAATTTATTGATTACTCTAATCAGTATTCAAGAAAGACACATGTGAAAATAAA
 47681  AATTCAGAAATAAGAAAGGCTATTAATAAAAGTAAGAAGCTTTGCACAACAACACATGAG
 47741  ATAAATTGATCAAATTCAAAATTATTAAAAAATTAATAACTTCATTAGGAGAATGTGAGT
 47801  TTTTAGTTAATTCACCACTTTGTTTTGTTAAACCAGGAGGAGCTTCTTCTATTTCAAAAT
 47861  TTGCAGCCGTTTTAAGTTCTTGCATCACAGGTCCTAGTTTACTAAGTAATGCATCCGTTT
 47921  TTTTTTC
;     G-orf115 ==> start
 47928  ATGCCATCTTTTCATCCATCGAGATGTACTTTTGCATTAAACACTCTTTCTTGTATTGTT
 47988  CTATATTTAGGATTGTTAAGTACTTCGTCATCACTTAACATTATTTTGTCTTCTTGTATA
 48048  GAGCGAACTACATCTTGCATTATTTCTTGATTTTGAGCTTTGCTTTTTTCATACAGTTTT
 48108  CAACAATCTGAGTATTTTACTCTGTCCTTCAATAGAGCTGCTTCTTCTTTAAGATATTTT
 48168  CTAGTTTCAAATAATCCTCTAATCATCTCCTCTTTTACTTTATTAGGAACAAGCGGATTT
 48228  TTTAAAATTTCCTTACATATCCCTCTAAGAGTTCACTTTGATTACTAA
;     G-orf115 ==> end
 48276  TTACATGATAATCATGTTGATATTTTTCTAGTTTTTTAGGATCAATAGAATTCACATGAT
 48336  TTTCTTTTGTGTTTGAATTCTTTTATTTGACCTAATAATCCTATGATCGGAGGAATAGCA
 48396  GAAAGACTATAATTATTATTAATTAAATTAAATCTTTTATTTTTAAAAAAGTTTAAAAAT
 48456  AGACAAAGAAAATTTTAATTTTAATTAATAAAAGAGAAGAATTTTTTTTAAATTATTTCT
 48516  AGTTTCAATTGAAAAATATAAATAAGAGATTAAAACAAATAATTGTAGAATTAAAGCTAC
 48576  AAATCTAGTCTAATAATAAATAATTCTGAACTATGTTATAATTT
