# Supplementary material for: Global Characterization of Fungal Mitogenomes: New Insights on Genomic Diversity and Dynamism of Coding Genes and Accessory Elements
Source: Front Microbiol. 2021 Dec 1;12:787283. doi: 10.3389/fmicb.2021.787283 (PMC8672057; doi:10.3389/fmicb.2021.787283)
Supplement: Supplementary File 1 — de novo annotation files of the 685 mitogenomes investigated in this study. Annotation was performed with the Mfannot program. [file Data_Sheet_1.ZIP › Supplementary_FileS1/NC_030218.1_Trichoderma_gamsii_strain_KUC1747_mitochondrion_complete_genome_mitogenome.mfres]

;; Masterfile modified automatically by mfannot version 1.35
;; on Thu Dec 24 23:02:47 2020 by user pfonseca on host LGCM-PROC
;;    - Gene Totals: 42
;;    - List of genes added:
;;      atp6                 atp8                 atp9                
;;      cob                  cox1                 cox2                
;;      cox3                 nad1                 nad2                
;;      nad3                 nad4                 nad4L               
;;      nad5                 nad6                 orf102              
;;      orf115               orf275               rns                 
;;      trnA(ugc)            trnC(gca)            trnD(guc)           
;;      trnE(uuc)            trnF(gaa)            trnG(ucc)           
;;      trnH(gug)            trnI(gau)            trnK(uuu)           
;;      trnL(uaa)            trnL(uag)            trnM(cau)           
;;      trnN(guu)            trnP(ugg)            trnQ(uug)           
;;      trnR(acg)            trnR(ucu)            trnS(gcu)           
;;      trnS(uga)            trnT(ugu)            trnV(uac)           
;;      trnW(uca)            trnX(ucuc)           trnY(gua)           
;;
;; end mfannot
;;


>NC_030218.1 Trichoderma gamsii strain KUC1747 mitochondrion complete genome gc=4
;     G-cob ==> start
     1  ATGAGAATATTAAAAAGTCACCCTTTATTAAAATTGGTTAACATGTACGTGATTGACCAT
    61  TCACAACCAAGTAATATAAGTTATTTATGAAACTTTGGTTCTTTATTAGGAGTTTGTTTA
   121  GTTATACAAATAGTTACAGGAGTAACTTTAGCTATGCATTATAATCCTAGTGTAGCAGAA
   181  GCCTTCAATTCTATAGAACACATCATGCGTGATGTAAATAATGGATGATTAATTCGTTAC
   241  TTACACAGTAATACAGCTTCAGCTTTCTTCTTCTTAGTGTACTTACACATAGGTAGAGGT
   301  TTATACTACGCATCATACAGAGCACCTAGAACATTAGCTTGAGTATTAGGAACAATAATA
   361  CTTATAATGATGATGGGAATAGGTTTCTTAGGTTATGTATTACCATACGGTCAAATGTCA
   421  TTATGAGGAGCTACAGTTATTACTAACTTAATTAGTGCTATACCTTGAATAGGACAAGAC
   481  GTAGTTGAATTCATTTGAGGAGGTTTCTCTGTTAATAACGCTACTTTAAACAGATTCTTT
   541  GCTTTACACTTTGTGTTACCTTTTGTATTAGCTGCTTTAGCTTTAATGCATCTTATAGCT
   601  GTTCATGATACAGCTGGAGCAAGTAATCCTTTAGGAGTACCTGGTTATTACGATAGAATG
   661  CCATTCGCTCCATATTTCTTATTCAAAGATTTAATTACTATATTTATCTTCTTCTTTGGT
   721  TTAAGCTTATTCGTATTCTTCATGCCTAATGTATTAGGTGACAGTGAAAATTACGTAATG
   781  GCTAACCCAATGCAAACTCCAGCCGCTATAGTACCTGAATGATATCTATTACCTTTCTAT
   841  GCTATATTAAGATCTATACCTAATAAATTATTAGGAGTTGTAGCCATGTTTGCTTCTTTA
   901  TTAATAATATTAGTATTACCTACAACAGATTTAGGTAACACTAAAGGTTTACAATTCAGA
   961  CCTTTAAGCAAAGTAATGTTCTATCTATTTGTTATAAATTTCTTAATATTACAACAATTA
  1021  GGAGCTAAACACGTTGAAAGTCCATTTATAGAATTAGGACAAATTAGTACAGCATTATAT
  1081  TTCGCACATTTCTTAGTAATAATGCCTGTTACTAGTATAATAGAAAATACACTTGTTGAT
  1141  TTATATCAAACTAACAATAAAGCTAAATAA
;     G-cob ==> end
  1171  TTAATAATAATTTATAGTTTACAATTTATAGTAATCAATTGGTTACTATAAAA
;     G-trnC(gca) ==> start
  1224  AGATTATGCTGTAAACGGATTTACACTTTGATT!GCA!AATCAATAGTCTGAGGTTCAAT
  1282  TCCTCCATAATCTT
;     G-trnC(gca) ==> end
  1296  ACTACAAATGTAGCACCTTAATTATGAAAACAATTTACTAATACTGAAATTCATAAATAA
  1356  TTTACTATATAAAACATATAGAATATATATTTGTATATAATAAAAGCAAAAGGATATTAT
  1416  TATATATATTATATAAAATAAAATAATATAATATTTAGTTTAAAGTATTAAGGCAGAGTA
  1476  TAAATAGAATTTTTGTTTTAAGTAGAGCACAATTTAATAAAAATAATTTTACAATAAAGA
  1536  AAAATTCATCAAATTTAAATGGAACAATTAATATAAAGCGGAGTGCTAGATGCGACTTGT
  1596  TCGTATTTAGCCTTAATAAATTTAACGCTTCGTTCTCATTTAATTATTAGCATTTATATA
  1656  TACAAGGATTAATTAAGCTTATTAATTAATAAATTTTAGCTAATAATGTCATTTAAATAC
  1716  CAATACTCTATTATTTCAAAATTTTGAGATTTCAAAAAGAAGAAGGTAACTTAAACCTAA
  1776  ATTTAAGATCTCAA
;     G-cox1 ==> start
  1790  ATGTCTATGAACATTGAAAGATGATTTAATTCTACTAATGCTAAAGATATAGGTACTTTA
  1850  TATTTAATATTTGCCTTATTTTCAGGATTATTAGGAACAGCCTTTTCAGTATTAATAAGA
  1910  TTAGAACTTAGTGGACCTGGTGTTCAATTTATTGCCAATAACCAATTATATAACAGTATT
  1970  ATAACAGCTCACGCTATCTTAATGATATTCTTTATGGTTATGCCAGCCTTAATAGGAGGA
  2030  TTTGGTAATTTTTTAATGCCTTTAATGATAGGAGGACCTGATATGGCATTCCCTAGATTA
  2090  AATAATATCAGTTTCTGATTATTACCACCTAGTTTATTATTATTAATATTCTCTGCTGTA
  2150  ATAGAAGGTGGAGTAGGTACAGGATGAACACTTTACCCTCCTTTATCCGGAATACAAAGT
  2210  CACAGTGGACCTAGTGTAGATCTTGCAATTTTTGCTTTACATCTATCAGGGGTAAGTAGT
  2270  TTATTAGGATCAATAAACTTCATAACTACTGTAGCTAATATGAGAACACCTGGAATAAAA
  2330  TTACACAAATTAGCCTTATTTGGATGAGCTGTAGCAATAACAGCAGTGTTATTATTATGT
  2390  TCATTACCTGTTTTAGCTGGTGGTATAACTATGGTTTTAACAGATAGAAACTTTAACACT
  2450  TCATTCTTTGAAGTAGCTGGTGGAGGTGACCCTATATTATTCCAACACTTATTCTGATTC
  2510  TTCGGACACCCTGAAGTTTATATCTTAATCGTGCCTGGTTTCGGTATAATTAGTACAACA
  2570  ATATCATCTAGCTCAAATAAACCTATATTCGGTTATATCGGTATGGTTTACGCTATGATG
  2630  TCTATTGGAATATTAGGATTTATAGTATGAAGTCATCATATGTACACTGTAGGACTAGAT
  2690  GTAGATACAAGAGCTTATTTCACAGCCGCTACATTAATTATTGCAGTGCCTACAGGAATT
  2750  AAAATCTTCTCATGATTAGCTACTTGCTACGGAGGATCTATAAAAATGACACCAGTAATG
  2810  TTATTCTCATTAGGTTTCGTTTTCTTATTCACAATCGGAGGATTAAGTGGTGTTGTATTA
  2870  GCTAATGCTTCATTAGATATCGCATTCCACGATACTTACTACGTTGTAGCTCATTTCCAC
  2930  TACGTTTTAAGTATGGGTGCTGTATTTGCAATGTTTGCTGGATGATACTTCTGATCACCA
  2990  AAAATGTTAGGTTTCAATTACGATTTAAACCTAGCTAAAGTACAATTCTGATTATTATTC
  3050  ATAGGAGTTAACGCTACATTCTTCCCTCAACATTTCTTAGGATTACAAGGTATGCCTAGA
  3110  AGAATAAGTGATTACCCTGACGCCTTTGCAGGATGAAATTTAATCAGTAGTTATGGATCT
  3170  ATAGTAAGTGTAGTAGCCGCTTGATTATTCTTATATATTATCTACAAACAATTAGTAGAA
  3230  GGTAAAGTAGCAAGCAGAAATCCTTGATTAACTCCTGGATTCTACACAGATATATTACAA
  3290  GCTAACTTAAATAGAAGTTATAGTAGTTTAGAATGAGGATTATCAAGTCCACCTAAACCT
  3350  CACGCATTTGTGAGTTTACCTTTACAAAGTTAA
;     G-cox1 ==> end
  3383  TTATTATAACTATAATAATAGATAATTTTTAAAGATAGTTTTATTGCTATAACCGAAATA
  3443  TCCTTTTTGTATATTATGTGTAGACGTATCCCTTTCCTACCTCTTTAGAGGTACAAGATA
  3503  GCTGCCTATTACTATAATTATAAATAAGGTATTTCAA
;     G-trnR(ucu) ==> start
  3540  GTTTCATTAGCTCAATGGCAGAGCATGATACT!TCT!AATATCTGTATCTTAGTTCGACT
  3598  CTAAGATGAAACT
;     G-trnR(ucu) ==> end
  3611  AAATTCCCTAATAATAAATAGTCTATTAATTATATGCTTCTATCCCTAAATTTTATTCTA
  3671  TAAGAATAGAATTTTGTTGGCGGAGTTGGGTTTGCCTACTCCACATTAAAAGAGATTACA
  3731  GAAGCACATATTTCTGGCTATTTTTGCATCTATAAGTATAAAGTTTAATACTAATATAAT
  3791  TTGAGTAGCCTTCGGCTACATAACTCCTTATGAAAGATTAGGACGCTTTCCTTTATAAAA
  3851  GATTATAAATAAGAAGTAAGGAACAAAATCCTAAATATACTTCACATATACTAGACAAAG
  3911  TTAATCAATTTATAGTTCCATAGGATCTAAGGTTTAACGTTTTTAATCTTTGTTTTTAAC
  3971  ATTAAAGTATTATTAACTTTTTATGATTAAAATGGGAACATTTAATAGAATAAGTAAAAT
  4031  TAATAATGAA
;     G-nad1 ==> start ;; mfannot: alternative ATG start pos 3993
  4041  ATGAAATTACCAATAACAGTTATTTCACTTATTGAAAATTTATTATTACTACTACCTGCG
  4101  TTATTAGCAGTAGCTTACGTAACTGTAGCAGAAAGAAAAACTATGGCTAGTATGCAAAGA
  4161  AGACTAGGTCCAAATGCTGTAGGTTATTATGGACTTCTTCAAGCATTCGCAGATGCCTTA
  4221  AAATTAATATTAAAAGAATATGTAGCACCCACACAAGCTAATATAATTTTATTCTTTTTA
  4281  GGACCAGTGATAACATTAATATTTGCTTTATTAGGTTATGCTGTTATTCCATACGGACCA
  4341  GGGTTATCTATAGGTGATATGGAATTAGGTATATTATTTATATTAGCAGTATCCTCTTTA
  4401  GCCACTTACGGTATATTATTAGCCGGATGAAGTGCTAATAGTAAATACGCTTTCTTAGGA
  4461  TCTTTAAGAAGTACAGCTCAATTAATTAGTTACGAATTAGTTTTAAGTTCTGTATTATTA
  4521  ATTATTGTAATGATAACAAATAGTTTAAATTTAAACATAAATGTTCAATTCCAAAAAATA
  4581  GTATGATTAGCTTTACCATTATTATGTATCTTAATAATATTCTTTATAGGTTCTGTAGCA
  4641  GAAACTAATAGAGCTCCATTTGATTTAGCCGAAGCCGAATCTGAATTAGTTAGTGGATTT
  4701  ATGACAGAACACGCAGCGGTTATATTTGTATTCTTTTTCTTAGCTGAATATTCAAGTATT
  4761  TTATTAATGTGTATCTTAACAAGTATTTTATTCTTAGGTGGTTATTTATTACAATTCGAT
  4821  TATATTTATTGATTTGATTTATTAAATTCTCTTTATGCTAATGTATTTAATATAGAATGA
  4881  ATAGTATCATCAGAATATTTTGCCTTGAGAGAATTATTAACTAGTTCTTCTGTGGATGGA
  4941  CTATTATCTAGTTTAACTTTAGGTATAAAAAGTTCAATAATGGTATTTATTTTCATTTGA
  5001  GTGAGAGCATCTTTCCCTAGAATACGTTTTGATCAATTAATGTCATTCTGTTGAACAGTA
  5061  TTATTACCTATATTATTTGCATTTATAATATTAATTCCTTCATTATTATATATGTTTGGA
  5121  ATATTCTTTATAAACATAAGCTTATTCTAA
;     G-nad1 ==> end
  5151  GTATGATTATTATAAATTTTCTTATTTAGAAGGTTAAGTTCATATTTTATCCTGTTATAT
  5211  ACCCCCTCGCTATTTATTTGGAATTAAATGACGAGCCGCGGCTCGTCATCTCAAAGAGAT
  5271  ACGAAGGAGGTTTATATTATTCTAGCCATGAAACGCATGTCCATAGGTGTCATTTTATAA
  5331  TTTAAAGTTTTAAAATAATATCTTATACAAG
;     G-nad4 ==> start
  5362  ATGTTATTATCTTCATTATTAACTGTACCAGTAATTGGTACAATTATAGTTTCTAGTATA
  5422  GACTCATACAAAAAAAGCTCAGTGGTTTATACAAAAACTATAGCATTAGTTACTAGTGTA
  5482  ATAAATTTAATTATATCTTTAATTATATTTACATTATTTAATAGTAGTACTAATCAATTT
  5542  CAATTTGTACAAGAACATTATAATATACAATCTTTTGATATTTATCTAGGTGTAGATGGT
  5602  ATATCAATATATTTTGTATTATTAACAACAATGATAATGCCTATAGCATTATTATCTAAT
  5662  TGAGATTCTATAAAAGAAAATGTTAAATCTTATTTAATAATCATGTTATTATTAGAAACA
  5722  ATGTTATTAGCTGTATTCTTAGCATTAGATATAATGATATTCTATATATTCTTCGAAAGT
  5782  ATATTACCTCCTTTATTTATATTAATAGGAATATTTGGTTCAGATAACAAAGTAAGTGCT
  5842  AGTTATTATATTTTCTTATATACATTGTGAGGATCTTTATTCTTATTATTGTCTATTTTA
  5902  GTTACTTCATCTACTATGGGAAGTACAGACTTTGATACATTATTTAAACTTAATTTTGAA
  5962  TATAAAACTCAAGTATTCTTATTTTTAGGTATATTTATAGCTTTTGCTGTAAAAACACCT
  6022  ACAATCTTTTTAAATGGTTGATTATTAAAGGCTCACGTTGAATCACCTTTAGGTGGAAGT
  6082  ATAGTTTTAGCCGCTATTGTATTAAAATTAAGTTTATATGGTATATTTAGATTAATGTTA
  6142  CCTATGTTACCTAAAGCTTGTTTAGATTATACTTTTGTAATTTATACTATAGCTGTTATA
  6202  ACAATAATATATGCTAGTTTTAGTACAATAAGAACAACTGATGTAAAAGAATTAATAGCA
  6262  TATAGTTCTGTATGTCACGCTGCTGTTTATTTAATAGGAATATTCAGTAATACTCTTCAA
  6322  GGTCTAGAAGGTTCTGTAGTATTAGGTTTAGCTCACGGATTTGTTTCTAGTGGTTTATTT
  6382  ATTTGCGCAGGAGGTGTATTATACGATAGAACTGGTACTAGATCTATCTATTTCTACAGA
  6442  GGTATGGCGCAATTAATGCCTATATTAGGAATCTTGTTCTTTATATTAACTTTAGGTAAT
  6502  TGTGGAACACCATTGACTTTAAATTTCATAGGAGAATTTATGTCATTATATAGCATTGTT
  6562  GAAAGATTACCAGTATTAGGAGTATTTGCTTGTTCTTCTATAGTATTCTCTGCAGCTTAT
  6622  TCAGTTTATCTATTTAATCGTGTATCATTCGGTGGTTCATTTACTAGATTCTTAGAAGAA
  6682  AGTGTATTTGATGTAAATAAAAGAGAATTCTTAATATTATTTATATTAGTTGTTTTCACT
  6742  ATAGTATTCGGTATATACCCTAGTTTAATATTAGACGTATTACATTATCCTATGACTAAT
  6802  GTACTTTACAGTGTATAA
;     G-nad4 ==> end
  6820  TATGTTAATTGTATCTTTACAAGGTTATACAATTACATAGTGGGCATACTAAAGTAGCCC
  6880  GCTACGCACAAAAGTATCTAAGTTTATAGTAATTAATACTAAAATAATTTAATTAGAATG
  6940  CTTAGTAATAATTATAGACACCATAAATGTCTATAAACGTCTATAACTTAATGGAAGAGT
  7000  ACGTTATAAAAAAAACGAAGTAGATGTTCGACTCATCTTAGATGGAATTAGTGGGCATGC
  7060  TAATCCATATCTCTTTGATATTAGGAATAAAGCAGCCCTATAAATGGATTAAATTTATTA
  7120  ATTTTTAGGGGCTCCGCTAGTCGGAGGCAACACATAATTTATGAAATTATTTTTTAATAG
  7180  CCTTTAATTCCATATCCCTTTGGGATTAGGAATAGTAGCCGTAGGCTTACTACTGCTTAT
  7240  AAAAATAGATATAACAACAAAATATAGCATAAACCAATTTATTATTTATATTAGTAGGGC
  7300  TCAGCCCACGCATTTATTGTAGTATTTGGTGTATATCCATTTTAAATTTTTAACGCGTTA
  7360  GATTATTCTATGAATAGTTTAATATATAGTGTATTATATAAATTACATGATTTTACTAAA
  7420  TTACGGTTATTATTTTAAATAAAAAACACGTATTACATAATAATAAAGAAAGATAAAT
;     G-atp8 ==> start
  7478  ATGCCACAATTAACACCTTTTTATTATATGAACGAAATAGTATTTGCATTTTCAATAATA
  7538  GTAATACTATTATTCATACTATCTAAATACATATTACCAAGAATAGTACGTTTATTTTTA
  7598  TCACGTATGTTTATTAATAAAATATAA
;     G-atp8 ==> end
  7625  TATAATCATTTAATTATATTTATTAACCCAACACTGAGTACTACTGTAGGCAAAACCTAC
  7685  TTCTAATCCATATCCCTTTGGGATTAAGGATACAACCAAATAAAGATTATAAAATATTTT
  7745  TATTTTGTTAAGAAGACTCGGTCACAGGGATAAATTTTTTATGTAAAAGAATAAATATAT
  7805  TATTTATTCTTATTTGCAGATATTCAGTTATTTAAAGAGATATATATAATAGTAGTAACA
  7865  TATACTACTAA
;     G-atp6 ==> start
  7876  ATGTTTTTAAATAAAAATTTATTCACAGAAATAAGAAGTCCCTTAGATCAATTCGAAATA
  7936  AGAGACATATTAAACTTAGAAGTTTTAGGTGGTAATTTACACTTATCTTTAACAAATATA
  7996  GGATTCTATTTAATCATAGGAGCCTTAATAACAATAATCTTAAGCTTAGTAGCTACAAAC
  8056  TATAACAAATTAGTTAGTAACAACTGATCTATAGCTCAAGAATCTTTATACGTAACAATA
  8116  CATAATATAGTTACAAATCAAATAAACGCTAGAAGTGGACAAATCTACTTCCCATTTATT
  8176  TACACTCTATTTGTATTTATATTAATAAATAATTTAATTGGAATGATACCTTATAGCTTT
  8236  GCATCTACAGGTCACTTTGCCTTAACATTTGCTCTTAGTTTTACAATAGTATTAGGGGCA
  8296  ACAATCTTAGGATTCCAAAAACACGGATTAAAATTCTTCTCATTATTAGTACCAGCCGGA
  8356  TGTCCTTTAGCTCTTTTACCATTATTAGTTACTATTGAATTAATTTCTTACTTAGCAAGA
  8416  AACGTTTCATTAGGTCTTAGATTAGCAGCTAATATAACAGCTGGACACATGTTATTAAGT
  8476  ATTTTAAGCGGTTTCGTTTACAATATAATGAATTCAGGAATTATATTCTTCGTTTTAGGT
  8536  TTATTACCTTTAGTGTTTATTATAGCCTTCTCAGGATTAGAATTTGCTATAGCATTCATA
  8596  CAAGCACAAGTGTTTGTAGTGTTATCTAGTTCTTACATAAAAGATGGATTAGACTTACAT
  8656  TAA
;     G-atp6 ==> end
  8659  TTTATAGACTAAGAGTAATAATATTTATTTACAGAAAGATATGTAGTAATCCCTTTGGGA
  8719  TACGGAGGCTACATATTTATAACTTATAACAAGCCAGATCAAAATAAAATAAAGATCTAG
  8779  TTATAAAATACAATTAAAATTATTAAACCTTTTATTTAGCATAGCAATTTAATGGCTCCG
  8839  CTAGCGGAGCCAACACAAATTGTTAGGGTGGGATGGATTTGTTACTTCGTAGCAAGGGGC
  8899  ATAAATAAAAATTTCTTACTTAGCAAGAATATATATAAATATTAAGTGAAAGTAAATAGT
  8959  AATTAAGGAAAATTATACCAACAATAAAAATCTATCCATTTATAGCATTCATACAAGCAC
  9019  AAGTGTTTGTAGTGTTATCCATGGAAGAATGAAAATTATAAAATAGAATTATAGAAATTA
  9079  AAGAAAAATAGTTAATTATTGAAAAAAAAAATAGCGAACAATTATAATTTAAATTAGAAT
  9139  AGTTAAAAAAAATATATAACATTATATAGTTTATTACTATCCTTATATTATAAAATTTAT
  9199  CAACATATAATTTTAGATCTTATAGTGATGTAAAGAAATTTACATTAAATGAATAGTTGA
  9259  GTTTGGTGATGGCTCTGATTGAATGCTGTCCAAGTGCTTGACACATGCTAATCGAACGTT
  9319  TTAATTTTTTTAAATTAAAAAGTGGTGTACAGGTGAGTATATGGATATTCTTCGCCGGCC
  9379  TTAAAGTGGAGGTAGATCCTTCATAATAAATAAAGGGAAACTAAAAATTCCCGCTTTAAG
  9439  AGGATAATAAATATCTTCGGGATAGGTAGTAGTTAAGGTGATGGCTTAACTAGCCTAAAA
  9499  CTCTCGTAGTCGAAGCTGAAAGGTTGATCGACCACATTGGGTCTGAAAAAACCCCAATGC
  9559  AAGTTAGTACAGCAGTGAGGAATTTTGGTCAATGGCCTAACGGCTGAACTGGCAACTTGG
  9619  AGAAGTGGCAAGTCCTATTTTGATCATATCTTTGAATATGATCTATAGGATTGTATTAAA
  9679  ATTGAATAAAGCTTTGTTTATATATTGATAATGACAGTATATATATCGTGTCTTGACTAA
  9739  TTGCGTGCCAGCAGTCGCGGTAATACGTAAGAGACTAGTGTTATTCATCTTAATTAGGTT
  9799  TAAAGGGTACCTAGACGGTCAATATAGCTTCTAAAATGTTAGTACTTGACTAGAGTTTTA
  9859  TGTAAGAGGGCAGTACTTGAGGAGGAGAGATGAAATTCTATGATACCAAAGGGACTCGGT
  9919  AAAGGCGAAGGCAGCCCTCTATGTGAAAACTGACGTTAAAGGACGAAGGCACAGAGCACA
  9979  AACAGGATTAGATACCCAAGTAGTCTTTGCAGTAAATGATGAATGCCATAGGTTAGATTA
 10039  AGATTTAATATTATAATTTAAAATTAAATATTAAACATTATTTAGTCTATAAATGAAAGT
 10099  GTAAGCATTTCACCTCAAGAGTAATGTGGCAACGCAGGAACTGAAATCACTAGACCGTTT
 10159  CTGACACCAGTAGTGAAGTATGTTGTTTAATTCGATGATCCACGAAAAACCTTACCACAA
 10219  TTTGTATAATTATTACAGGAGTTGCACGGCTGTTTTCAGTTAATGTTGTGAAACTGTGGT
 10279  TTCCATGTAATTAACGTAATCCCTGGCTTTATTTTTTTATTTTTACGATAAAGCATTTGA
 10339  TCCTAGAATTTGGAAAGAAAAAGGGGACAAAGACAAGTCATCATGGCCTTGATATTGTGG
 10399  GCTATAGACGTGCCACATACGCCTGGACAAAGAGATGCAAAAATGTGAATTTAAGCTAAT
 10459  CTCAAAAACAGGATATAAATTTTAAGGATTGTAGTCTGAAATTCGACTATATGAATAAGT
 10519  AATTACTAGTAATCGTGAATCACCATGTCACGGTGAATTAACCTTGGATTGGTACTAACC
 10579  ACTCGTCACATGCTGAAAAGAGCATGCGCAATAAGTTTGCTTTCTTAGTAATCAGTAAAA
 10639  AAACACGTAGGTTTTATATTCTATTATTGGGAATCTTCGTATGTGTGGCTCTAATTAGTG
 10699  TTAAGTCGAATACGGTTCGTGTAGTGGAAGTTGCACGGGATTGATTAATATTAACAATAA
 10759  TTTAATTATATAATATATTGGTTTATATTATATAA
;     G-trnY(gua) ==> start ;; mfannot: evalue : 2.15e-10
 10794  AGGAGGGTTCCTTTATTGGTAAGAAGGGTTGAGCT!GTA!AACTCAATAGCTATTGCTTT
 10852  TAAGAGTTCGAATCTCTTGTCTCCTA
;     G-trnY(gua) ==> end
 10878  ATCACTTATCTTAAAGATAAGTAAATTTATAATATCTACTTGGCATACTAAAGTAGCCCG
 10938  CTACGCACAAAAATAATATATTTATTTTCTAGTAAAGTAGAGCGAATATTATTA
;     G-trnD(guc) ==> start ;; mfannot: evalue : 5.28e-09
 10992  GAATTAGTAACTTAATTAGGTAAAGGATTTCCTT!GTC!ACGGAAATAGATGTCGGTTCG
 11050  ATTCTGATCTAATTCG
;     G-trnD(guc) ==> end
 11066  TTAT
;     G-trnS(gcu) ==> start ;; mfannot: evalue : 2.58e-07
 11070  AGGAAAGTCTTCCATTTGGTAGGGTAAGGCACTT!GCT!ACGTGCTATGTTTTTAACATT
 11128  TAGGTGTTCAAATCACCTCTTTTCCG
;     G-trnS(gcu) ==> end
 11154  AATT
;     G-trnN(guu) ==> start ;; mfannot: evalue : 1.15e-14
 11158  GCCTCTATAGCTTAATGGTAAAGCGCGCTACT!GTT!AATAGCGTTAATAGATGTTCGAT
 11216  TCATCTTAGGGGCT
;     G-trnN(guu) ==> end
 11230  TTTAAATAAATGCATGAAGCTGTATATTTTTTTATTGATATAA
;     G-cox3 ==> start ;; mfannot: potential frameshift
 11273  ATGACAACTTTAACTAGAAGTAATTTTCAAGATCATCCTTTCCATTTAGTGTCACCTTCA
 11333  CCGTGACCTTTATACACAAGTATATCTTTATTTAACTTAACTGTAAATGGAGCATTATCT
 11393  ATGCATCTTTTCAATAACAGCCATATATTTTTCTTTATAGCCTTATTTACAGTAATCTCA
 11453  TCAATGGCTTTATGATTCAGAGATATAGTATCAGAAGGTACTTTCTTAGGAAATCATACT
 11513  TTAGCTGTTCAAAAAGGATTAAACTTAGGTGTAATATTATTCATATTATCTGAAGCTTTA
 11573  TCTTCTTAGCAATATTCTGAGCATTCTTCCACAGTGCTTAACACCTACAGTTGAATTAGG
 11633  TGCTCAATGACCACCTATGGGTATAGAACCTGTAAATCCTTTCGAATTACCTTTATTAAC
 11693  ACAGTTATATTATTATCTAGTGGTGCTACAATTACTTTTGCTCACCACAGTTTAATAAAA
 11753  GGGGACAGATCAGGAGCTTTATACGGAACTATCTTCACAGTAATATTAGCTTTAATATTT
 11813  ACTTTATTCCAAGGAATAGAATATAGCGTTTCTTCATTCACAATAAGTGACGGTGTATTT
 11873  GGAACATGTTTCTTCTTGGAACAGGTTTCCACGGATTCCACGTTATAATAGGTACTATCT
 11933  TTATAGGTGTTGCATTATGAAGAATAATGGCATACCATTTAACAGATCACCATCATCTTG
 11993  GTTACGAAGCTGGAATATTATACTGACACTTTGTAGACGTAGTTTGATTATTCCTATACG
 12053  TATCTATGTATTATTGAGGATCTTAA
;     G-cox3 ==> end
 12079  TAAAATAAAATTTATAGCCAAATCGTAATTTATTTTTTTGTAACTAGGCATATACCTAGA
 12139  CAGTAGTATATAAATAAAAAGGCTATAAAA
;     G-trnG(ucc) ==> start ;; mfannot: evalue : 6.33e-10
 12169  ACGGACATAGGTTAATGGTAGACTTTCCGATT!TCC!ACTCGGCGTGTGTCAGTTCAAGT
 12227  CTGACTATCCGTA
;     G-trnG(ucc) ==> end
 12240  TTCATGATTTATTTATTAGGGTATACCCTAACAAGTTAGTAAATCAGCTATACATATTAT
 12300  TCGATTTTCTTAGCCTATCCCAAAGGGATTATAGGCTACACATTATTCCTATTATTAGGT
 12360  TAA
;; mfannot: G-nad6 ==> start Def by similarity
 12363  ATTAAAAATAAAATA
;     G-nad6 ==> start
 12378  ATGAATCAATTATTTGCCATTTATGATATTCTATCTAATGGATATACAATTGAATATTTA
 12438  GATATTTTAAGTGTAATAGCACTATTATTTGGTATAGCAGTTATAGTAAATAAAAACCCT
 12498  ATAGCATCATTATTATCATTAATAGGATTATTTGCTTCTATATCTGTTTATTTAATATTA
 12558  TCTGGATTAACTTTTATAGGTTTTTCTTACTTAATAGTTTATATAGGAGCTGTATCTATA
 12618  TTATTCTTGTTCATTCTAATGTTAATTAATATAAGAACAAGTGAATTACAAAGTAACAAT
 12678  ATAAATAGTATTCCTTTAGCATTATTTATAACAATATTATTAAACTACGCGTTATTCCAA
 12738  TTATTACCTTATTCTATAGCTATTATAAATAGTTATAACAATAAATTAAGTAATATAATA
 12798  TATTATTTACCAACAAGTAAATATAATGATATAATTACTCATATAAGTAAAAATACCGAT
 12858  ATAAACACAGCTAATGTTATGTTCGTAACTAGTAATAGTTGAGATGGAAACATGGCTGAA
 12918  ACTAGTCATATCTCTACAATAGGTAATATCTTATATACTTCTTACAATATGTGACTATTC
 12978  ATAGCTAGTTTTATTCTATTATTAGCGATGGTAGGAGCTATAATTATTACTATAAAACAA
 13038  GAACGTAATAGAGGAATTAGTTCAATGGTAGAACGTTTGTTT!TAC!ACACAAAATGTTA
 13096  AAGGTTCAAATCCTTTATTGCTCAAAATTATTTAA
;     G-nad6 ==> end
 13131  TGCGTAGTAGGCGACCACTATTAATAAAATGTTAGTTTTATTGTGTAACAGGCTAGTTTC
 13191  GCAGCCACTAATGTAAAGCTAAATTATAAATGAGGAGGTTACTTCTTTAATCTATTGTGC
 13251  TATGTATGTTTAACCAGCTATAGGTTGATTAGCAAAATTGTATAAAGTAAAAATACAGTT
 13311  CGTGTAGTGGAAGTTGCACGGAATTGATTAGCATATATAGTAGGCTAGCTTGCGCATGCC
 13371  TAAACATAGGTTTTTAATTTGAATATAAGAGGTGGCTCGCTCTTATCCTTAATCCCAAAG
 13431  GGATATGGATTAGAAGCACTACTTCGTAGTCCAATTAATATAAAGATTAATAAGTATGTA
 13491  AGTACGTTTTTATTCCTAGCCGTAGGCTACGCTACTAAGGAGTATCATAA
;     G-trnI(gau) ==> start
 13541  AATTCCTTAACTTAACAGGTAAAGTGTATTTTT!GAT!AAGAATATTATCAGCGTTCGAT
 13599  CCGCTGAGGAATTA
;     G-trnI(gau) ==> end
 13613  AAGTGTAGTTAAATGATATTAGTGCTTCTATCCCATTTCTTGCTTCTAGGCATACTAAAG
 13673  TAGCCTACACAAATTAGATTTTGGGATACATAAAA
;     G-trnS(uga) ==> start
 13708  AGAGAATTGGCCGAGTGGTTTAAGGCGGTAAGTT!TGA!GTTTTACTAGGTTTTTAATAG
 13766  CTACATCCGTTCGAATCGGATATTCTCTG
;     G-trnS(uga) ==> end
 13795  TCTAATAT
;     G-trnW(uca) ==> start
 13803  AAGAGTATAGTTTAATTGGAAAAATAGGAAGCT!TCA!ACCTTCAAATTCTTGGTTCAAA
 13861  CCCAAGTACTCTTG
;     G-trnW(uca) ==> end
 13875  AAATAATTATAACCAATATCTATTAATAATAGCATATAAAATGAAGATAACAC
;     G-trnP(ugg) ==> start
 13928  CGGATTAGGGCCGGGAGGATAGGCATCTCGTT!TGG!GTCGGGAACCAGTTATGTTCGAA
 13986  TCATAATAATCCGA
;     G-trnP(ugg) ==> end
 14000  ATTTTAGAACTATTAGAAATATAGTATGATTAACCATACGTATCAATTTAGATATGGAGT
 14060  TCAATATTGATATATTTTTCCTTTCCCTTAACCTCTAATCCCTTGGGATATGGATAAGAT
 14120  GGAAATAGAAATAT
;;     rnl ==> ;; mfannot: 5' +/- 50 nt
 14134  TGAAATAAGAACCGGTTACAAAAATTAATGATATATAACTATTACTTATAAATATATAAG
 14194  TATATAAAGAAACTATTATGGAATTTAAGCTATGTATTAAAGAGAATTATTTATATATAT
 14254  AGGACATTTATCCTATAATTATATGAACTCTAAGAGAAATTTTATAATAAACGAAGTGAA
 14314  TTGAAATATCTTAGTAACTTTAGGAAAATAAATCAAAAGAGATTCTATGAATAGCGTGAG
 14374  CGAAAGTAGAGAAGCCTAATAAGTAAAACGGTTTAAAACTGTTTAAACATTTGGGGAACC
 14434  TTCCTCAAAGGCTAAATATAATACATAAGCGATAGTGAAAAGTACCATGAGGGAAA
;;
 14490  TAAAATAAAAATAGTAGTTTTATAAGCAGTTCGAAATAAAGAACGTACCTTTTGCATAAT
 14550  GGGTCACCAAGTTAACGTTAGATGCGAGATAACACGTAGTTAAACCGAACGTTAAAATAA
 14610  CGATATAGTGTCTAAAGTTAGACCCGAAGCCTGGTGATTTTACCATAGTCAGGATTATAA
 14670  AAGTCCGAACCGGTGATTGTAGCAAAAATCTCGGAAGAACTGTGGTAGGTGTAGTGAAAG
 14730  ACAACACTGACTAGGATAGCTGGTTTTCTGCGAAACCTATAATAGTAGGCAGTTTAAGTA
 14790  AATATCTTAGCAGGTACAGAATTTAATCTCAGACAAGACATTTCAAATGTTTTATTTTGT
 14850  ACAAATTGGGGATCATGAAGATTTTATCAGTGAGTATGTAGACTCGGAATGGCAAAGATA
 14910  TATCTTAAACTATCAGACATAGAATGATAAGGTTGTATGTCGAAAGGGAAACAGCCCAGA
 14970  ACAAGAGTTAAGGTTCCTAAATTATTTGTTAAGTGAAAATAAGAAAGTTTTTATTTAAGT
 15030  CGACAAGGAGATAGGCTTAGAAGCAGCCATAATTTTATGACCTCGTAACAGAGCGCTTGT
 15090  TAAATTATAAAAGCGTCGAAAATATAACGGATCTAAACAATATACCGAAACTTGTCCATA
 15150  ATATATTATAATAAATATGTTTATTGTAATTTAATGGGGTAGCAGAACGTTGAGCTAAAG
 15210  TATGAGTTTTATTTTTTAAATAGAATTATAGTATTTAACTCAAGTGAGAATGGTGACATG
 15270  AGTAACTAAAAGAAAATTTTCCGCCTTAAGCTTATGGATGTAATTAAGTAACGGCCTCTA
 15330  AGTTTATATAATCTAAAGATTTAAACGATGAGAAAATCTTTATTACTAAAAACAACATTT
 15390  TGGTGCAAAATGTGCTGGAAAAATAGTAATATGTTTGTTATTTAATAACAAATAAAATAA
 15450  CCGTACCTAGAATCTGAAACAAGTAAGCTAGTAGAGAATACGAAGGCGTAAATGAGCTAA
 15510  CAATCATAAAGGAACTCGGCAAATTGACTACCGTAACTTCGGAATAAGGAGGGCTCATTA
 15570  TTCTTGATGAATATCAAGTAAAGAGGAAGAAGCATGAAATAATGTTGTACGACTGTTTAA
 15630  TTAAAACACAGCACTTTGCTGAAAGATTAAAAATCTAAGTATAAAGTGTGATATCTGCCC
 15690  GGTGCCGGCTGGTTAACAGATATAATTGAATATACTAATATTTGATGTAGACGGAAACCC
 15750  CGGTTAAAGGCGGCCTTAACGTGAGGGTCCTAAGGTAGCGAAATGCCTTGGCCGTTAAAT
 15810  GCGGTCTTGCATGAATGGTGTAACGATACAACAGCTGTCTCTATGATTGACTCAGTGAAA
 15870  TTGGAATAGCTGTGCAGATACAGCTTACCTCTAGTTAGACGAGAAGACCCTATGCAGCTT
 15930  TACTGTCACTAATTATAGAGTATGATAAACGATTTTCAGAATATAAGGTAATTGACAAAC
 15990  ATGACAATGAGAAACCTTTATTCTTTTTTCATATGAATGAATTGGTTTAGGATTATGAGT
 16050  AATTTATAGTTATTTTATGGGCTTGGCTTATGCTAGGTCACATATTATAATTTATAGCTC
 16110  ATTTTAGTAAATCAACCTAATTCAACTTATTTATTTTTAAAATTAGTAAGTACCCTTTGG
 16170  TAAGGAACTATCGCTAGGGGACAGTTTATGTGGGGCACAGACCCTGTAAAGAGTAAACAG
 16230  GAGTGTCTAAAAATTTATAATTATTTTGTTTGCTATTTTGAGTAGTTTAACTATTTTTAA
 16290  TCGTATAAAAATTAAATATATTTGCATTTTATGTATATATATTTAAGATTAGGTAAGATT
 16350  TTCACTATATAGAAATTAGAGATAATTGAGAATATTATGAAGTTTTCTAATATTTTCTAG
 16410  CTATTATTTATAATAGTTATGTGTTTAATATCTAAAAAGCTCAACGGCTTAATCTTGCCT
 16470  TACTGTTTGATTATCGACAAATCTTACAGTTGCGTAAGCAGGGCATAGGATCACAAGATG
 16530  CCACAAGGAAAGATCTTGGATTATTGGAAAAAGCTACGCTAGGGATGTTTGTCCTTTAAT
 16590  ATTTTATTTATAAATAAAATTATTAACATAAA
;; mfannot:     /group=IA (3.08e-23)
 16622  ttgggtaaatttcaagaattactaataatgatagtaaacttgaagcgaagtttatcttag
 16682  catatactataagataaaaacgttcaacgactataaggtgagtgatatgcaatacacaat
 16742  aatcctttaatactacccaacatttttattagacatattttaaaaaaacaagtaaaatga
 16802  attaattataacaaaattata
;     G-orf102 ==> start
 16823  atgaaaaagaatcttaatatgaaaatatttaataacaatttaaataataatactaaaaca
 16883  gttgctttaagaaaaaaaataggagatatagggaaaatcaaatatttaccttctttttct
 16943  aaagaatgaaaaaatactatttatagctataataagaatatgttaaaaaatataccttct
 17003  aatgatgtaaatattaataaaataattcaaagttattttaatttatactttaaagatcat
 17063  aaatacgtaggatctagaaagtttatattacttagaagaagacgtacattcttaagaaaa
 17123  tttatgtaa
;     G-orf102 ==> end
 17132  gtaacgctgaaattaaacatacaaataataaggcgataattactttatttacagtaaata
 17192  gagaaaaaaaaatcttgaaaagaaaatatttaaaaataaataaaaaaataagtcaaaact
 17252  taataagacgttatttattattatataaaaataatgtatctaatatttatgatatcataa
 17312  ataatcataaatttttatcagtaaatggattgggcggaaaa
;     G-orf275 ==> start
 17353  atgactaaaaaaggattcttaaattatagattagaatatttaaataaatttataaaatta
 17413  aaagatctttatttaagaaaaatttgaagtgtaattattagtaaatattgaagaacacat
 17473  ttaaaattattaagaaagtatgatttaatgtattctcttaaccaatataaatttaataac
 17533  ttaacatttttaccaaaattaagtaatatattaaataaaataataggaaaaaaaatagaa
 17593  tataatataataaatctaaaatctattgcatataatacagatcttttcactaatgcttta
 17653  gcattaaaattaaaaaaaaagagaatgaattatataaaaagtatgtttagtatattaaat
 17713  agagcatatttacctaaaataaatacaataaaagaaagaactttagtaaaaggacagaaa
 17773  aatattgatttatacttagataaatataaagatttaaatataatttctaatttaaataat
 17833  attaatttagataaattattaaataatatacataatacaactaatactgataaaaacgat
 17893  acagataataaaaaaattcataatctaatatacaattccataggttataaaaatatggga
 17953  ggtataagattagaagttaaaggaagattaactaaacgttatagagcagatagatctatt
 18013  tactcattaaaatgaaaaggtgggttaaaaaatgtagattcttctttcaaacgtttaagt
 18073  tcagtcttatttagaggaaactctaaatctaatatgacttatacattatctcaatcaaag
 18133  cgtagaattggagcttttgcggttaaaggatgaataagtggtaaataa
;     G-orf275 ==> end
 18181  atattagggaaaatctaaaatatgtaaaaataaaaatgaagacatagtct
;; mfannot:
 18231  GAACCATTTTTAAAGAAATGGAAATATAAAAAATATGATAACATACAGAACAGGCTAATT
 18291  TGCGCAAGAGTGTACAAAATGAGTGCGCGGTTTGGCACCTCGAT
;;
 18335  GTCGGCTTAACTTATCCTCATGGATGCAGGAACTATGTAGGGTGCGACTGTTCGTCGATT
 18395  AAAAAGTTACATGAGCTGGGTTAAATACGTCGTGAGACAGTATGGTTTCTATCTTCTAGG
 18455  GGGAATTAGAATATAATAAGAACAAACTTTTGTACGAAAGGAACAAGAAGAGTTTAGCTG
 18515  TAAAAGGTTAAACGATGGTTACTAATCTATGGTTTACCTGTTGTTTATGTGCCCAATATT
 18575  CAATATATATATTTTTATATATATCTGTATTTTTATACATGGGATGTTTCTTTCACTAAG
 18635  ATAAATATATAGCATAAGCACGGCAGGAACGCTAAGTTAGTTAAGGATAAGTGCTGAAAG
 18695  CATATAGGCACGAAGCTTATCTTAAGATATTTCTTAAATATGCGTAATATATTATTACGA
 18755  AATAATCATAGGCTTTATCCGTAAGAATCAAGAGATTTTCAAGAATAAAGTACTAATTTA
 18815  ATAAATAACTATTTATAT
;;     rnl ==> ;; mfannot: 3' -20/+180
 18833  ATATATCGATATTC
;     G-trnT(ugu) ==> start
 18847  GCCTGCTTAGCATAAAAGTAATGCAATTGTTT!TGT!AATCAATTGAAGTAAGCGCGATA
 18905  CTTACAGTGGGCT
;     G-trnT(ugu) ==> end
 18918  AATTA
;     G-trnE(uuc) ==> start
 18923  GGATTAGTAGTCAAGTGGTTACGACATAGCTCT!TTC!GATGCTACCATCGCAGGTTCGA
 18981  ATCCTGCCTAGTCTA
;     G-trnE(uuc) ==> end
;     G-trnM(cau)_1 ==> start
 18996  AGCGGGTTAGTGTAATAGAAACATATTCGGTT!CAT!GCCCGAAAGATATAGGTGCAAGT
 19054  CCTGTATCCGCGT
;     G-trnM(cau)_1 ==> end
 19067  TTTTAATTTAATATATTAAATAAATATATTATTATATGATGTATTAATTTTATATCAATA
 19127  GTTCGCTTTTTATGTAGTAATCCCAAAGGGATACGGAGCTCATAAATAAGTAATTTATAA
 19187  CTGTAGTAATCCCTATTTATTATTAAAATAATAAATAATTCAAAGGGATACGGATGCTAT
 19247  ATATTCATAAAAAGAATTTGTAACTATTATTTAGTATAA
;     G-trnM(cau)_2 ==> start
 19286  AGGGTTATAGCTTAATCGGTAAAGCATACTGCT!CAT!AACAGTACTTATAAGTGTTCAA
 19344  GTCACTTTAGCCCTA
;     G-trnM(cau)_2 ==> end
 19359  AATT
;     G-trnL(uaa) ==> start
 19363  GCCTGAGTGCTGGAATCGGTAGACAGTGAAAACT!TAA!GCTTTTCTGAGGTAATCTCGT
 19421  GGGTGTTCGAGTCACTCCTCAGGTA
;     G-trnL(uaa) ==> end
 19446  AATTTATTTGTATAAAATAGTGTTTCCATAAGTTTTATAATTAAAACCATAAAATAGGGG
 19506  GTATGCAATTTTGTAAACAAA
;     G-trnA(ugc) ==> start
 19527  AGGGATATAGTTTAATTGGTAAAACTGCGATTT!TGC!ATATCGTTAATTCGGGTTCAAT
 19585  TCCTGGTATCTCCA
;     G-trnA(ugc) ==> end
 19599  CATAA
;     G-trnF(gaa) ==> start
 19604  GCTCGTGAAGCTCAATTGGTCGAGCAGAATCTT!GAA!GCGATTTTGGTTGTAAGTTCAA
 19662  GTCTTACCACGGGCA
;     G-trnF(gaa) ==> end
;     G-trnK(uuu) ==> start
 19677  GGGACTTTAGTATAATGGTGAATGCGTATGACT!TTT!AATCATTAAAATGTAGGTTCGA
 19735  ATCCTGCAAGTCCTA
;     G-trnK(uuu) ==> end
 19750  CTATATATATAGTTATATTAATGTAACTATGTGATACTTTATTATAATTAAGGGGCTCCG
 19810  TAGTTATCCTTATTTATTATTTTAATAATAAATTATTCAAAGGGATACGGAGGCTTACTA
 19870  CATAATGATATTTAATGATGAAAACATAAATAGTTTATTTGTAGGTACCATATTGGTACA
 19930  AAGCATATTCTAGATTAAATAATAAAGTGATGTATTTTTATATTATTTGAGGGGTTTAGT
 19990  GTAATTGGTAGCACACCTTTTTCATGGCTAGTAATACGAGTTCTAATCTCGTGTCCTCCT
 20050  ATTAGTGCGCATAGTACCCAATACTGGAATTAGTAGACAGTGAAAACTTAATAATTTATA
 20110  GGTTAACACCGTAAAGGTTCGTCATTTTCTTGCTCCTAGGCATGCTTACGAAGTAGCCAG
 20170  CCTACACATATATAAAGTATGAAATTATTTTAATGTTATTAAAGATAGTAAAGGGTATTA
 20230  TTATAAATATAAAAGTATTCATTATAA
;     G-trnL(uag) ==> start
 20257  GCAGATGTGCTGGAATGGAAGACAGGTTCGTGT!TAG!GTACGAATGAGTTAATACTCAT
 20315  ACAAGTTCAAGTCTTGTTATCTGTA
;     G-trnL(uag) ==> end
 20340  TAAAAAATACTGTCTCTTTTTAATAAACAAAAGAAGCTCTCGACTTGACCATTGTGTTTA
 20400  TTAAAAAAAAATGGAAGGAAGCTCGAGTCGGAGTGGCCGGAAAAGAGGGTTGTAGATTTA
 20460  TTTATAATGATGAAAAATAATGAAAATGTATGTTAAAAAATAATAATAAAAATAATAAAA
 20520  TTGCTTGCTAGGTGCCTAGCAATAAAGGGGATTTAGCAGAATAGATAAGACATGGTGGAC
 20580  GAATGATCTTATTTATTTGTAGGTGCGAATCCTGCATTCTCTTATCTTATTAAACTAGTA
 20640  ATACAATTACTAACAGAATGTAAATTCTATTTTCCTAATCTTCTCCCCTCCATGGGGAGG
 20700  AGGGGGATAGGATTTAGAAAAAGGTAGTGAAGGTAAATTATATTTAGTAGAATGTGTATA
 20760  GTTTACTTACAGGTGCAACTCCTGTATTCTCTAAAATTGTGTAACCTCCGGTTAACCTTA
 20820  CTAATTATCGGTATAATATCTAGCTACCTATTCTATAACGTTTTTTTCCGAGGGGGCTAA
 20880  ATAAGTTTCTTTTCATAGCCGGAGGCACAAATTCTAAGGATTTGCACCTTAATTCTACCT
 20940  GCCTTGAAGAAGAGGCAAATAATAACTAGTTTAATTATTAAGGTCAAGTCGAGGGAGCGG
 21000  CCCCCCAGATCGAATGTTTAACGAGCTATCTAGGATCGCGAGGCTAAACGAGATCTTACC
 21060  AATAGCGGAACGACTTGACCATTGTGTTTATTTATTTAGTAGGTCTCCGCTAACCGGAGA
 21120  TTACACAAAAATTTGGTTATATATACACGGATGAAAGGAATACTAAATTTAAAAGATAAA
 21180  AAGCATTAATTACAAGACTTCCTAGAAATAAAGATTCATTATAAAATAGTAACACAAAAT
 21240  TTTTACATTTACCGTATAATACTCTCCCTATCCCAGTACCCCTAAGGGGTAGGCTTGATA
 21300  ATAATCTAGGAGGATCATTAATCCTCTTAATTTAAAATATGCTGTGTTTACTAAAAATTT
 21360  ATGTTATAAGGTTTATAAGTTAAAGTTTTAATTTATGATCCCAATTTAATTAGATTACAT
 21420  GTGTAAACCAAAGAGATTGGAAAA
;     G-trnX(ucuc) ==> start
 21444  GTGGGTTTAGTGAAATTGGTATCACATTAGACT!TCTC!ATACTGATATTGCAAGTTCGA
 21502  TTCTTGTAACCTACA
;     G-trnX(ucuc) ==> end
 21517  CCTAACATTTTTTTTGAGATTTATGTGATAGTAATATTGCAGGTATAAAAATATATTATT
 21577  AAAAAACAAATACTTAATTATTAAGCTAATAAGAATAAAATATTAATTAAATATTTAGTA
 21637  AAA
;     G-trnQ(uug) ==> start
 21640  TATGCTGTTGACTAATAGGTAAGTCATAAATTT!TTG!GTATTTACTAATGAGTGTTCGA
 21698  ATCACTCCAGCATAA
;     G-trnQ(uug) ==> end
 21713  AAATCTGTTTATTTACTAGTATGTACACTTCGTACGTAATAAAGCTAGTTTGTAGAGTTT
 21773  GGTATATAGTAGGCATGCAATAAGACTGATATTCTAGGTTATGTATTACCATACGGTCAA
 21833  TAGGTAAGTCATAAATTTTTGGTATTTACTAATGAGTGTTCGAATCACTACTCTCCTATT
 21893  AGGAGGTATAAAAA
;     G-trnH(gug) ==> start
 21907  GGAAGATATAGTTCAATCGGTAGAGCGACTGTAT!GTG!GCACAGTAAGTTCCCTGTTCG
 21965  AGCCAGGGTATCCTCC
;     G-trnH(gug) ==> end
 21981  CATTTTTTACAATTGAAATAATTATCATACTTATTTATACCAATATAATATATACAAATA
 22041  ATAATTAGATTTATAAAAATAGTCTTTTAAAATGGACAATTTAATCCACTTTGTTGGCGG
 22101  AGCTATTACTCCTTAATAGCCAGAAACAAAATATATGGATTAAAA
;     G-trnM(cau)_3 ==> start
 22146  GCCTAAGTAGTTTAACGGTTAAAACCTTAATTT!CAT!ACATTAAAGATGAGAGTTCGAT
 22204  TCTCTCCTCAGGCT
;     G-trnM(cau)_3 ==> end
 22218  GTATAAATATACAATTTATAATATACGAAGGTATAAGCATTCGAATCCAAAAATACTCTT
 22278  CCTTAGGCCAAGCTGAGGCTTGTTCTCTAATTCCATATCCCTTTGGGATTAGAAATAGCG
 22338  CAGGGTAAGATGGATAAGATCAAGTCCTTCGTTTACCTCTTTATATAATTTATCCA
;     G-nad2 ==> start
 22394  ATGATAATAATATCTATTTTATCTCTTTTACTTTCTAATGCCGTCAATAGCAGACGTGAT
 22454  ATATCAATTCTATATAATAGAATTGCTATGTTAATTTTAATTTATTGTATTTTAAATGAT
 22514  ATAGCTTCTTTAACTGTAGTAACTAAAGGTATCGGTCTACATGGAGGTTTATTATTAATT
 22574  ACAAATCTTACACAAATTTTCCATATTTTCTTATTTATAACTAGTATATTGATATTAACA
 22634  TTAACTAGTTTTTATCCTAGAAAAGTGTGAGTATCAGAATATTCATCTTTAAAAGATTTA
 22694  GTATTAAATAAATTTGTATATTATAATACTAAAATTATAAATAAAATGGGAGAACAATTC
 22754  AAAATAATAGAATACCCTTTAATATTATTATTCATAATTACAGGGGCTATATTCTTAATG
 22814  TCAACTAATGATTTAGTTTCTATTTTCCTAGCCATAGAATTACAAAGTTACGGTCTATAT
 22874  ATATTAAGTACTATATATAGAAATTCAGAATTATCTACTACAGGAGGATTAATGTATTTC
 22934  CTATTAGGAGGATTAAGTTCATGTTTTATCCTATTAGGAACAGGTTTAATATATGCTAAT
 22994  TCAGGAAGTACTAGCTTAGATGGTTTATATATTATAACTAGTATAAGCGATATAAGTTCT
 23054  ACTGATTTATGATACAAACCTTATTATATAAATTTATCTTTAGTTATATTTACAATAGGA
 23114  TTCTTATTTAAAGTAAGTGCAGCACCTTTCCATTTCTGATCACCAGATGTTTATGATGCT
 23174  ATACCTACAATAGTAACTACTTTTGTAGCTCTTATAGCTAAAGTTTCTATATTTATATTA
 23234  TTATTACAATTAGTATATTATACTAATAATAGCTTTACTGAAATGAGCTGAACATTTATA
 23294  TTATTACTAAGTTCTTTATTTTCATTAATAGTAGGAACAGTAGTAGGTTTAACTCAATTT
 23354  AGAATAAAAAGATTGTTTGCTTACAGTACAATCTCTCATGTTGGATTTATGCTTTTAGTT
 23414  TTAGGTATATCAAGTGTTGAATCTACTCAAGCATTTATATTCTATTTAACTCAATATATT
 23474  ATAAGTAATTTAAATGCCTTTATGATATTAATTGCTATAGGTTTTTCATTATACTATTAT
 23534  ACTAGTGAAAACAAAGAACATGAAGAATTAATGGATAAAAATAACTCTCCAATACAATTA
 23594  ATAAATCAATTAAAAGGTTATTATTATATTAATCCTTTATTAGCCTTAAGTTTAGCTATT
 23654  ACTATCTTCTCATTTGCAGGTATACCACCTTTAATAGGATTCTTCGGAAAACAGATGGTA
 23714  ATAAGTGCTGCTTTAGATAAAGGTTTAATATTCTTATCTTTTATAGCTATAACTACTAGT
 23774  GTTATAGGTGCAGTTTATTATTTAGGTATAATAAAAGAAATGTTCTTTAGTTTACCTGAT
 23834  TATAAAGTTAATACTTTATTAGAAAATTTAGTATTAAAAGGTAATGTATTAAATAATAAT
 23894  AAAACAGTAATTAAAAATGTAAACTTTAAATATAATAATATAGTTATATCAAGTCCTCTG
 23954  GCTTTTGTTATATCTAATATAACACTTATAATTTTATTATTTATATTTATGAATCAAGAA
 24014  TGACTAAGCATGGGTACCATATTGGTACAAATCTTATTTAATGGTTAA
;     G-nad2 ==> end
;     G-nad3 ==> start
 24062  ATGAGCAGTGTTACATTACTTTTTATTATTGTATCTATTATAGCTTTATTATTTTTAGCT
 24122  CTTAATTTTATTTTAGCTCCTCATAATCCTTATCAAGAAAAATATAGTATATTTGAATGT
 24182  GGTTTCCACAGTTTCCTTGGACAAAATAGAAGCCAATTCGGAGTAAAATTCTTTATTTTT
 24242  GCTCTAGTATATCTTCTTCTTGACTTAGAAATATTACTAATATACCCTTATGGTATGAGT
 24302  ATTTATGAAAATGGTTTATATGGATTAATAATAATGTTAATATTTACATTCATTATTACA
 24362  GCAGGATTCGTATTTGAATTAGGTAAAAGTGCGTTAAAAATAGATAGTAGACAATCTTAT
 24422  ACTTATTTCTACAAATCTCAAAAATTTATCAATACTTTTATTGAAAATAAATAA
;     G-nad3 ==> end
 24476  GGCTTATTGTCTTAAAAATAACTTATTAGCTTGCATAGTTCCCATTATTCCTTAAAGCTA
 24536  AGGGATGTGGTAATAGGCAAAGTGAAACCGATAAAAAATTTACCATTTATTTTGTGAAAT
 24596  TTACATTTCTAACATTTAAAAATATAACAATATACGATATTTTTATTTTTAACATTATAA
 24656  AAAATT
;     G-atp9 ==> start
 24662  ATGTTACAAGCATCAAAAATAATAGGAGCAGGATTAGCCACAGTTGGAGTTTTAGGAGCT
 24722  GGAGTAGGAATCGGAGTAGTATTCGGAGCTTTAATCTTAGGAGTTGCTAGAAACCCTTCA
 24782  TTAAAAAACCAATTATTCTCATACTCTATCTTAGGGTTCGCTTTCTCAGAAGCTACTGCG
 24842  TTATTCGCTTTAATGATGTCTTTACTTTTATTATACGTTGCTTAA
;     G-atp9 ==> end
 24887  TTAATTTAATTAAGCTTATAACTATTCTTTTAGTAAAGCAAAAACTTTAAAATATATAAT
 24947  AATATATTAATATTTTTATTTATTTAGGGGTATGGGTGGGTGGGACGTTAGTTCAAACTA
 25007  ACAATAAAAAAGACAATTCTATTTATAATTAGAAATTTTATATTATAATTTTTT
;     G-cox2 ==> start
 25061  ATGAAAAATTTATTAAATTCATTTATATATATGGACGCACCTGTTGCTTGAGGTATATAT
 25121  TTCCAAGACAGTGCTACTCCTCAAATGGAAGGTTTAGTTGAATTACATGATAATATTATG
 25181  TACTACTTAGTGATAATTTTATTTAGTGTTGGATGAATGCTTTTCTCAATAATAAGAAAT
 25241  TTTGCAGCAAAAAGATCACCTATATCACACAAATATTTAAATCACGGTACATTAATAGAA
 25301  TTAATATGAACTATAACACCTGCTCTTATATTAATACTTATAGCTTTCCCATCTTTTAAA
 25361  TTATTATATTTAATGGATGAAGTTAACGACCCTTCAATGTCTATCTTAGCTGAAGGTCAC
 25421  CAATGATATTGAAGTTACCAATATCCAGATTTTATAGATTCTAGCGAAGAATTTATAGAA
 25481  TTTGATTCTTACATAGTACCTGATTCAGACTTAGAAGAAGGGGGATTAAGAATGTTAGAA
 25541  GTGGATAACAGAGTAATAGTTCCTGAATTAACACACATAAGATTTGTTGTAACATCTGGA
 25601  GATGTTATACATTCTTTTGCTGTTCCTTCTTTAGGTATAAAAACTGATGCATACCCTGGT
 25661  AGATTAAATCAAGTATCTATTTTCATTAATAGAGAAGGTGTATTCTACGGTCAATGTTCA
 25721  GAAATATGTGGAATCTTACACAGTTCAATGCCTATAGTTATAGAATCTGTAAATATAGAC
 25781  AAATTTGTTCACTGACTTTATAATGCTTAA
;     G-cox2 ==> end
 25811  TTTATAAGTTATTATATAATAATGCATTTATATAAAATTTTATCAGAGGTCTTCCTTTTA
 25871  TTTCTATGGAAATATGCGAAGCTAACCTCTCTTGATAAAA
;     G-trnR(acg) ==> start
 25911  GAGGTATTAGTTTAATGGTAAAACTTGATGCT!ACG!GACATCACAATTGTAGTTCGATT
 25969  CTATAATGCCTCT
;     G-trnR(acg) ==> end
 25982  AGTATAGTCATTCATATAGTGACTATACAAATATGCGTATAAAAAACAATTAAATTAAAT
 26042  TTAAATATACGTATATTATAATAGTTTTGAATAATTAGAAGCATATACAATAAAAAT
;     G-nad4L ==> start
 26099  ATGAGTTTAACTTTAGTACTTTTTTTAATAGGAATTTTAGGATTCGTATTTAACAGAAAA
 26159  AATATAATATTAATGCTTATTTCTATAGAAATAATGCTATTATCTATAACATTCTTAATA
 26219  TTGGTTAGTTCTATTAATTTAGACGATATAATAGGACAAACATATGCTATATACATCATA
 26279  GTAGTTGCTGGTGCAGAATCTGCCATTGGTTTAGCTATTTTAGTAGCTTTTTATAGACTA
 26339  AGAGGAAGTATCGCAATAGAATATAAATA
;     G-nad5 ==> start
 26368  A
;     G-nad4L ==> end
 26369  TGTATTTAAGTATAATTATATTACCTTTATTAGGATCTATAGTATCCGGATTTTTTGGTA
 26429  GAAAAGTCGGTGTGACAGGTAGTCGTATCTTAGGTTGTTTAAGTATAATAACAACAACAA
 26489  TATTAGCTATTATTAGCTTTTTTGAAGTAGGATTTAATAATAATCCTATATCAATTAACC
 26549  TATTTAAATGATTAGATAGTGAATCATTTAATATGGTATGAAATTTCCAATTTGATAGTT
 26609  TAACAGTTTCTATGTTAATACCAGTTTTAGTGATTAGTTCTCTAGTTCACTTTTACTCTA
 26669  TTGGATATATGAGTCACGATCCTCATAGTCAAAGATTCTTTAGTTATTTAAGTTTATTCA
 26729  CTTTTATGATGATTATCTTAGTAACTGGTAACAATTATTTATTAATGTTTGTAGGATGAG
 26789  AAGGTGTTGGAGTATGTTCATACCTTTTAGTTAGCTTCTGATTCACTAGAATCGCGGCTA
 26849  ATCAAAGTTCTCTTTCAGCATTTTTAACTAATAGAGTAGGGGATTGTTTTTTAACAATAG
 26909  GAATGTTTGTAATCTTGTGATCTTTAGGTAATTTAGATTATAGCACAGTATTCTCATTAG
 26969  CCCCATATATTAATGAAAATATAATAACAATAATAGGAATATGTTTATTAATAGGTGCAA
 27029  TGGCTAAAAGTTCTCAAGTAGGACTTCACATATGATTACCTATGGCCATGGAAGGTCCAA
 27089  CTCCAGTATCTGCTTTAATACACGCAGCTACAATGGTTACTGCAGGGGTATATCTATTAA
 27149  TACGTTCATCTCCTTTAATAGAATATAGTTCTACTGTTTTATTAATATGTTTATGATTAG
 27209  GAGCTGTTACTACAGTATTTAGTTCTCTTATTGGTTTATTCCAACAAGATATTAAAAAAA
 27269  TTATTGCTTACTCTACTATGAGTCAACTAGGTATGATGGTTATAGCTATAGGATTATCTT
 27329  CTTATAATGTTGCTATATTCCATTTAATTAATCATGCTTTCTATAAAGGATTATTGTTCT
 27389  TAGGTGCTGGTGCTGTAATACACGCAGTTGTAGACAATCAAGACTTAAGAAAATATGGTG
 27449  GATTAATATCATTCTTGCCTTTAACATATACAGTAATATTAATAGCTAGTCTTAGTTTAG
 27509  TAGCTTTCCCATTCATGACAGGATTCTTTAGTAAAGATTTTATTTTAGAATCTGCTTATG
 27569  GTCAATATCATTTTAGTAGTATAAATGTTTACTTTATTGCCACAATAGGTGCAGTATTCA
 27629  CAACATTATATTCAGTAAAAGTTATATACTTAACTTTCTTAGCAAATCCTAATGGATCTG
 27689  TAAATTATTATAAAAACGCTCATGAAGGTGATATATTCCTTAGTTTACCTCTAGTTATAC
 27749  TAGCTATATTCTCTATATATTTTGGTTATTTAACTAAAGATATCTATATAGGTTTAGGTT
 27809  CTGGATTCTTTATAGATAATAGTATATTTATTCACCCTATGCGTGAAATACTAATTGATA
 27869  CTGAATTTGGTGTACCTACTATATTTAAATTACTTCCTTTCTTTTTAACTATATTATTTT
 27929  CAGTATTATCTATAGTTTACTACGAATATATGCCTAAAGTTGTAGTAGATTTTAATTTAA
 27989  CTAACTTAGGTTATTATATTTATGGTTTCTTTAACCAACGTTTCTTAGTTGAATTCTTCT
 28049  ATAATAAATATATTGTTAACACTGTATTAGATTTAGGAGGTCAAACTACAAAAATCTTAG
 28109  ATAAAGGTAGTGTAGAATGAATAGGTCCTTATGGGTTTGGAATAGCTTTAGTAAAAGCTA
 28169  GTAAAACAGTATCTGGTTTAGGTAAAGGAGTAGTTACTGATTACGCTCTTTATATATTAA
 28229  TAGGAGCTTGTTTCTATTTATCAATATTTACTTTCATTTCTATTTTCTTTGACTTAGCTA
 28289  ATTCTATAACATTATCATGTGTATTAGTATTACTAGGTGTTAATAATTATGTGAAACTAG
 28349  GTAAACATGATGATAGTTTAACTTCAAGTTTATGAGCTTGAGGTAATACAAAAGAAGTGT
 28409  CTAAGTACGGGACCCAAAATATTTAA
;     G-nad5 ==> end
 28435  ATTTATAATTAAAAAATTTATATCTATAATTCTTAAACCCTCTGTTATTTTTAGTTTATT
 28495  AATTTATCTAATAGGATTAATAGGTTTAGGTATTTCTTCTGATACTGTTTCTTTTGACGG
 28555  ATCAGATGATGATACAGAAACTAAAAATAATGATTCGAAGAGTGATAAGGATAAAAATTC
 28615  AGAAACAGAAAATAAAGATATTAGTTCTTCTCGTACTACTGATTATAGTAATTCAAGTAA
 28675  ATGATATGTTGAAAAA
;     G-orf115 ==> start
 28691  ATGAAGTTTATGTATGAACAATTGGCGGAACATGAATCTAAATGACTTGAAGATGAAAAA
 28751  GAAGAATATGAAAGAACTAAGGTTTTACCTGAAAACTCTTTACACTCAATTATAGCAGAA
 28811  TCTAGAGAACAAGATGCAAAAGAAATGTTAGCTATAAATGAAGCTTTAAATAAATTTTCT
 28871  TTAAATGAAAATCCAAATGATATAGGTTCATCTGATAATAAAAGATCCATTGTAGAAGAT
 28931  GATCAATTATCTAGTGCAAATGAAGAAAATAAAAAATCTAAAATTGTAGTAGATAGTGAA
 28991  ATTAATGTGGATAATATTACAAATAAAAATGTAAATAGTAATAATTAA
;     G-orf115 ==> end
 29039  TTTTTATTATTATTTTTATTCCTAGCCGTAGGCTACGCTACTTATTATGAAATAAGTAAC
 29099  ATTCTTATAACCCAATAACAATTTGCATCTTATGCAGTATATATATTTAATATATTAAAT
 29159  ATATAATTTTTAAAATACGTATATATATTTTATAGGGCTACTTTAGTATGCCCACATAAT
 29219  TCATTAAATAAATAAATCTTGTAAAGTAAAATTTATTTTTATATATAAGTATTAATAAAT
 29279  ATTAAAAATCATTATTAAAATTAAA
