# Supplementary material for: Global Characterization of Fungal Mitogenomes: New Insights on Genomic Diversity and Dynamism of Coding Genes and Accessory Elements
Source: Front Microbiol. 2021 Dec 1;12:787283. doi: 10.3389/fmicb.2021.787283 (PMC8672057; doi:10.3389/fmicb.2021.787283)
Supplement: Supplementary File 1 — de novo annotation files of the 685 mitogenomes investigated in this study. Annotation was performed with the Mfannot program. [file Data_Sheet_1.ZIP › Supplementary_FileS1/NC_038055.1_Lactarius_deliciosus_mitochondrion_complete_genome_mitogenome.mfres]

;; Masterfile modified automatically by mfannot version 1.35
;; on Fri Dec 25 01:36:58 2020 by user pfonseca on host LGCM-PROC
;;    - Gene Totals: 61
;;    - List of genes added:
;;      atp6                 atp8                 atp9                
;;      cob                  cox1 (2 introns)     cox2                
;;      cox3                 nad1                 nad2                
;;      nad3                 nad4                 nad4L               
;;      nad5 (1 introns)     nad6                 orf126              
;;      orf130               orf141               orf148              
;;      orf180               orf193               orf211              
;;      orf217               orf233               orf234              
;;      orf235               orf242               orf272              
;;      orf279               orf291               orf295              
;;      orf355               orf391               orf398              
;;      orf410               orf431               orf460              
;;      rns                  trnA(ugc)            trnC(gca)           
;;      trnD(guc)            trnE(uuc)            trnF(gaa)           
;;      trnG(ucc)            trnH(gug)            trnI(gau)           
;;      trnK(cuu)            trnK(uuu)            trnL(uaa)           
;;      trnL(uag)            trnM(cau)            trnN(guu)           
;;      trnP(ugg)            trnQ(uug)            trnR(ucg)           
;;      trnR(ucu)            trnS(gcu)            trnS(uga)           
;;      trnT(ugu)            trnV(uac)            trnW(uca)           
;;      trnY(gua)           
;;
;; end mfannot
;;


>NC_038055.1 Lactarius deliciosus mitochondrion complete genome gc=4
     1  ATGAAAAGTGAGGTTTGTTGT
;     G-cox1 ==> start
;     G-cox1-E1 ==> start
    22  ATGGATTGACGACTTTATTCGACTAATGCTAAAGAAATCGGAACTCTTTACTTAGTATTT
    82  GCTATATTTGCAGGTATGATAGCTACAGGATTTTCAGTTTTAATTAGATTAGAATTATCT
   142  TCACCTGGTGTTCAATTTTTACAAGGAGATCATCAATTATTTAATGTAATAATAACTGCA
   202  CATGGATTATTAATGTTATTCTTTATGGTAATGCCAGCATTAATTGGAGGATTCGGTAAT
   262  TATTTATTACCTATCCATATTGGAGCTCCAGATATGGC
;     G-cox1-E1 ==> end
;     G-cox1-I1 ==> start /group=IB(3') (6.96e-13)
   300  a
;     G-cox1-I1-orf295 ==> start /first_aa=N /note=LAGLIDADG ;; evalue:3.1e-45
   301  aacaaaaaggagttccatgggttaaatataaaatattatagcaataaatttaaaaataat
   361  atatataagggatatttagcaggtctatttgaaggagatggacacatttgaattcaaaaa
   421  ccagaacaaaaaaagaaacataatccaagattttgtataacttttagactaaaaaatgaa
   481  ccattagctaaaaaattattagaaataataggatcaggatttctaaaatataatacacga
   541  aacactgcttgtgttttagttgtttcacctgtaataggtttaaaaaaagtagttcattta
   601  ttaaatggtgaattaagaacaccaaaaatacaccaacttcataatttaatagactgatta
   661  aataaaaaccataatacaaatattattaaattaccattgaaagatagttctttatcagga
   721  gatcgttgattaagtggatttctagattcagatggtagtttttctatacaacatactaaa
   781  ttagaaaacaatgcaaaaaaaagaaaaatatcttgtaggttaagaatcgaacaaagaatg
   841  ttagaacctataactaacaatagttattttaatgttttaacagatatatcaaattttctt
   901  aattgtacattgttgactaaaaaacaaaagtctacaggtaatgaatactatactttaaca
   961  gcttcaagtaaaatgtctctagatgttatagtaaattatttagataaatatccactattt
  1021  tcaagtaaatatttggattacaaagattgaaaagaaatagttttattaatatttgaaaac
  1081  aaacattatacagaagaaggtataaataaaacagaatctgtaaaaaatggtatgaataga
  1141  aaaagaacttactttacttgaacccacttaaatttattatctttataa
;     G-cox1-I1-orf295 ==> end
  1189  attacatattattatatttaaaccctaaattaggaaatgccgttaaaaagtgtaaatttt
  1249  ttaattattacttcgctatatgcatagaatctctcgattttggaattatttttccagtta
  1309  acagatacatagacagctaattgaagtttaaacttataaagttgtattttcaactgaatt
  1369  agtcgtaatacttatgtatacatgggaagaatgtgcaggaaaccaaaaaaattacaaaca
  1429  caaaaaacaaaaacaaaccaaaataataaaagagtatttaaaaaatattttatttttaat
  1489  acaaaacaaaaatatttacttgaaaatagtggatatttatctaaataatttactaagaca
  1549  tctctaaatctataaagtattttattatttataattataaataaaaaaagtaaaaaataa
  1609  aaaaaaaaatttttaagtaattaatcatatctgattttaaatttagatattaacaaaaaa
  1669  aataaataatattttatataaattctgataatttaaataaataaaataattacactttag
  1729  tataaaattaaaaaaaaaaaaaaaaaaaaaaaaaaatca
;     G-cox1-I1-orf180 ==> start
  1768  atggaaatggcaaaacacttattaaacactaatcagataattgattatggtattttgatc
  1828  ggtagtgtacttatcttaggttattctttatattacttaagtacaaataattatacagct
  1888  attccttctactaatgtagagggtttaacaaatgaagaaatagaaaatattcttaatgaa
  1948  aatatgcaacctgttttaaatggaaatatagacaatattattactgaaagtgattttgat
  2008  acagatagtgaatatctaactcaaagtacattggataatgatagtgcatgagatagtgat
  2068  agttcatctgatagtgaaaatatattaaatccagatatattttatatgccagatgtagat
  2128  tttaatgtatgtcctattcaagaattaaaattatttgagttcaatagtctatatgctaaa
  2188  gaaattgaagaacatgggcttgatgatgaagaaataatggaatttttagctatgttttca
  2248  gatgaccagttagctacaaattgaattaatgaattattcgaattggctttatccctattg
  2308  taa
;     G-cox1-I1-orf180 ==> end
  2311  catttgaagtattagcttcaaattcacagctttttctttttttggtatttctataattat
  2371  atttgagaaatttatcaaaaacatatttaaatttttatctcctaaatttttatctccttt
  2431  ctaagtaaattatttattaaaggagtaaacaagacaaaggtgtataaatttatttaggtt
  2491  tttattatttatcatctattttgttttttaaaatttgtaattttaagtaggttcctcaga
  2551  gactacacgcgaagccccttaaaatttttcaatgtcagtaattccattttattatgcaaa
  2611  gactcggcaagttaagggtgaagacatagtccgtccaggtaggaaactacttctttaatt
  2671  caatttaattgactttaatagttgtagaattgagcaataaaggtttgactttatagtcaa
  2731  atggttaaaag
;     G-cox1-I1 ==> end
;     G-cox1-E2 ==> start
  2742  ATTTCCAAGATTAAATAATATAAGTTTTTGATTATTACCTCCTTCATTAATCTTATTATT
  2802  ACTTAGTGCATTAGTAGAAAATGGAGCAGGAACAGGATGAACAATATATCCACCATTATC
  2862  TGGAATTCAAGCACATTCAGGTGGATCTGTTGATTTAGCTATTTTTAGTTTACATTTAAC
  2922  TGGGGTATCATCATTATTAGGTGCTATTAATTTTATTACTACAGTTTTAAATATGAGAAC
  2982  TAATGGTATGAGTTTACACAAATTATCATTATTTGTATGAAGTGTATTTGTAACTGCTAT
  3042  TTTATTATTATTAGCTTTACCTGTATTAGCTGGTGGTATAACAATGTTATTAACAGATAG
  3102  AAACTTTAATACTAGTTTCTATGATCCAGCTGGAGGTGGAGATCCTATATTATTCCAACA
  3162  TCTTTTCTGATTCTTTGGACATCCTGAAGTTTATATTTTAATTATACCTGGATTTGGTAT
  3222  AGTTAGTCAAGTTGTATCAACTTTCTCAGGTAAACCAATCTTTGGTTATTTAGGAATGGT
  3282  ATATGCTATGTTCTCTATTGGAATATTAGGATTTTTAGTATGATCTCATCATATGTTCAG
  3342  TGTAGGTTTAGATGTAGATACAAGAGCTTATTTTACTGCAGCTACAATGGTAATTGCTGT
  3402  ACCTACAGGTATTAAAATATTCTCTTGAATTGCAACATTATATGGTGGTAGTTTAAGATT
  3462  TACTACACCTTTAATATTTACATTAGGATTCTTAGCTTTATTCACAATAGGAGGAGTAAC
  3522  TGGAGTAATTTTAGCTAATGCTTCATTAGATTTAGCTTTACATGAT
;     G-cox1-E2 ==> end
;     G-cox1-I2 ==> start /group=I(derived) (2.55e-08)
;     G-cox1-I2-orf235 ==> start /first_aa=R /note=LAGLIDADG ;; evalue:2.4e-46
  3568  agaattaaaaaagatcctcattatattcataaattttgagtaggattaatggatggtgat
  3628  ggaagtattcaagtaaatcattgaagatataaaaatcttcaatatagattaattattaaa
  3688  ttaaaatattgtattgaaaatttcacaatgttaaatttaattaaaaaacatattggagga
  3748  aatgtgagaattattgaaaataataaatttgttatttgagtagtaaatgaaagaaaactt
  3808  attcataaattaattaatatatttatttcttatcctccattaacttcaagattaagagct
  3868  caattagcatttatgttagaatgttttcaacaaaataatgttgaatgatatttaaatgct
  3928  agagataataaatatcttaatccaaatatagatgttgttaatattgattataattatttt
  3988  aatgaatgattatctggttttattgaagcagaaggttgtttttctattagaaatgtatcg
  4048  aataatcactcattttcaattggacaaaaaaatgataaatatataattgatacaataaaa
  4108  catcacttcgatattcaaaatgaaattaggaaattaaataataatttttgattaattgaa
  4168  atttatagaaaattaattttaataaaaattattaatcattgtattaattatcctttactt
  4228  ggagaaaaaacactttcctttactaaatttagagatctttttaaataa
;     G-cox1-I2-orf235 ==> end
  4276  gtgtcatgctgtcttaccactgtgataaattaaaataattaatttatcggtaatattatt
  4336  tatattttaatattgctaacggtgaaacctttttaatggaaataaggctgttttcatact
  4396  acaagttaaaaaggcaataccgtggaaaccaaaaatattaaattttaagagtagttggtt
  4456  taaatcaaataaaaaaaaaaaacatataaaaaataaaataagaaaaatataaaagaagga
  4516  ataaaaattaaaaataagaaaaatataaaagaggcaataaaaaattaaattttaattgta
  4576  aaaatgtttttttgaaatttttttgaggcaataaaaaatagaggagtaaatatgaaaaag
  4636  tgaatatttattaa
;     G-cox1-I2-orf130 ==> start
  4650  atgttatttaaatttaattatgatttattattctatggtttatatataagtacagcagta
  4710  ttgataggtttggctttttttagatttaaatctgttgctaaagcctattgtatgagtcta
  4770  aatgttgatccatcatctaatataattacagttattccaaatcaacaaataagaattaca
  4830  ccagatacaactataataagtcctagacttgaatttctattaccaaacgaacaaattcag
  4890  gaaatacttgatttatttggtacagaaatttctaatcagctaataactggtgtaaattca
  4950  gactttataatagatacatatttaatgcctattatatattcaagtaatatgacttcatta
  5010  taccttgaaatttttaatcattttggttgttaa
;     G-cox1-I2-orf130 ==> end
  5043  ttttcaatagatttaattataattaattatttttataattaatattttagtataatttta
  5103  ccccctttttaattataattaaattaaaagataaaagtggagtgtttactttacaaaagc
  5163  tagtgtaatagtaggtagcggtttaggtcaaacatcgatgagtattattaaaatttcatt
  5223  ttaaccaaaatgtaaacaatgtttatatctaattaatattattaataatgactttagcct
  5283  tttctgcttatactcacaacaacttatatacaaacataaataattatactaatataatta
  5343  taagaaataaattctcataatttaaatattaattatttaatattttagttgacctggtgt
  5403  tcaatttttacaaggagatcatcaattatttaatgtaatttttctacttaaaatggatta
  5463  gatccatttttggtggatgagaaaaagggattaaatcaaattcgtttacctccgatagtt
  5523  tatgaggaataaaacttcaccttaattatatttatttataatttcgcatagattaattct
  5583  tgttaactataataaatagtttaatttgttagacgctgttatttatataaatttatatta
  5643  ctataatgttatttaatttattatttttttttttagataatggcttagtattttacagtt
  5703  tatttgcaggtacagagttaaatactagtaatataaatgaaattatattaagcatcatga
  5763  gttgctttaacggttaatatttaaagaaattattttattttagttagacttagttcctta
  5823  gttttaaaaatttaacttaaaataaaagggtaaacaagacaggtagtgttcaattttatc
  5883  gtctacttgttttatttactactcttaaatttatttcttattttttttaaacaactaaac
  5943  tataattcttaaaattttatattgagtaggatccgtagagactatacgtggtaatcgaac
  6003  attaattaagtttaattattagataagatatagtccgatcctcattgtaaaatgagcatt
  6063  tttctatttatataaatttatattatatagaaaaattttaatg
;     G-cox1-I2 ==> end
;     G-cox1-E3 ==> start
  6106  ACTTATTATGTAGTAGCTCACTTCCATTATGTATTATCAATGGGTGCTGTATTTGCTATA
  6166  TTTGCTGGATTCTATTTCTGAGCACCTAAAATAATAGGAAAATCATATAATGAATTATTA
  6226  GGAAAAATTCATTTTTGAACATTATTTGTAGGAGTAAATACTACTTTCTTCCCTCAACAC
  6286  TTTTTAGGTTTAGCGGGTATGCCTAGAAGAATTCCAGATTATCCTGATGCCTTTAGTGGA
  6346  TGAAATCAAATATCAAGTTTTGGTTCATTAATTTCAATAATGGCTACAGTATTATTTGGT
  6406  TATATTATTTATGATATTTTTGCTAATGGAAGTCCAGTTAATAATAATCCTTGAAATGTA
  6466  CCTTCTTATTTTACATCTACAGAACAGTTTAATAATGAAACAGAAATAACTACAACTTTA
  6526  GAATGAACTTTACAAAGTCCTATTCCATTCCATGCTTTCAAAATGTTACCTGTTCAATCT
  6586  TAA
;     G-cox1-E3 ==> end
;     G-cox1 ==> end
  6589  ATTGAGATTTAATATTAAGTTATATTTTAGCTTAAAACTTAGTTAATTTAAAAATTAAAT
  6649  TAACAGTTCATTTTACTAAATTTTACCCCCTTTTTAATTATAATTAACAGTTCATTTTAC
  6709  TAAATTTCACCCCCTTTTTAATTTTAATTATTTAATAATATTATATTAATTCTAATTTTT
  6769  TTAATTTATTTATAAAATAAATTTTAGTAAGAATTAATTCTAACATTCTAACAGAGATTT
  6829  AAAAATTAAACTAAAAAACAAAACAAAAATAAAAGAAAAGACAAAAAATTTTTTTAATAT
  6889  AAATTAATTATAAATAGCCATTAAATAAAAGAGCCTAGTATTAATAATTTAAATCATTAA
  6949  TTAATATTTAAATCATTTCGTTTTTAATAAAATTTTATTAAATTGAATTTAAGAAAATCA
  7009  AAACAATAATTA
;     G-trnM(cau)_1 ==> start
  7021  AAGACTGTAGCATAATTGGTAATGCAATTCGCT!CAT!AATGGATGGTATAAGGGTTCAA
  7079  ATCCCTTCGGTCTTA
;     G-trnM(cau)_1 ==> end
  7094  TTTATTTTTAATATAAAATTTAAAATTAAAAATAATATTATA
;     G-trnS(uga) ==> start
  7136  GGGTACTTGGTCGAGTCTGGTTTATGGCGCTCGTTT!TGA!AAACGAGTACTTGAATAAA
  7194  GTCGTGAGTTCAAATCTCACAGTGTCCG
;     G-trnS(uga) ==> end
  7222  ATGATTCTTTAAAGAGAATTAAAAACAATAAAAACAATAAAAAAATTATATTTTAAAAGA
  7282  ATTAAGAATTTTAATTAATTTAAAAGAAATGATTAAATATTAATCATATATAATATTTTA
  7342  AAAGAAGAGAATAATTATATAAACCTCTGTAAAAGATATTATATTTATATTTATTGTTGT
  7402  TTTAAACTTAAAATCACAAAACTAATTTATGTCTTAAAATAAAATCCCTTTAAAAATATT
  7462  ATTTTGATTTATTATAATTTAAAAATAAATAAAAAAAAAAATCAAAAAATTAAAAATAAT
  7522  AATAAAAAATATTATTATAAATCTATTTAATTTTATTATTATTATAAATAAATTAATAAA
  7582  ATAAATAGACACTCTAGTCGCAAAAATCGAATTAAAATCTCAAATGCTCAAA
;     G-nad4 ==> start ;; mfannot: alternative ATG start pos 7625
  7634  ATGCTTAGTTTATTATTATTAATACCTATAATAGGTAGTTTATTATTATTAACAATACCT
  7694  GAAGATTCTATACAAAATAAAATCAAAATGAAAAGAATAACATTAATAACTATGTTAATA
  7754  AATTTCTTAATCTCAATATATATTTGATTAGAATTTGATTCAAGTACTAGTCAATATCAA
  7814  TTTGTATATGAATTTATAAAATTAAATTATTGTCATTTAAATATTGGTATAGATGGTATA
  7874  TCATTATATTTTGTATTATTAACAACTTTTGTAAGTCCTATAGCTGTATTATCTAATTAT
  7934  AATAATATAAATAATAATTTAAAATATTTTTTAATATCATTTTTATTATTAGAAACATTA
  7994  CAAATAGGAGTATTTGTAGTATTAGATTTATTATTATTTTATATATTCTTTGAAAGTGTA
  8054  TTACCTATTTTATTTTTAATAATAATAGTATATGGTTCAGGTGAAGCTAGAATAAGATCA
  8114  GCTTTATTATTATTTTTATATACATTAGCTGGATCTTTATTTATGTTATTAGCTATACTT
  8174  CAAATATATAGTTATGTAGGATCAACTGATTTTCAAATAATTTCATTATCAGAAATTAAT
  8234  TTAGATAGTCAAAAAATCTTATGATTAGGATTCTTTATAGCTTTTGCAGTAAAAACTCCA
  8294  TTATGACCTTTAACAGGTTGATTATATAGAGCTCATGCTGATAGTCCTTTAGCTGGTTCT
  8354  ATATTATTAGCTGCTACTATATTAAAATTTGCTACTTATGGTTATTTACGAGTTTTAATT
  8414  AATTTCTTACCTGATGCTACTAATTATTTTTCTCCTTTAGTTCAAACTATTGCTATTATA
  8474  ACTTTAATTTATGCTTCTTTAGCTACAATTGTTCAACAAGATACTAAAGCTTTAATTGCT
  8534  TATTCAAGTGTTGCACATATGAGTGTTGTTATATTAGGTTTATTTTCTAATACAATTCAA
  8594  GGTATTGAAGGTGCTATTTTATTAGCTTTAGCTCATGGATTTGTTTCTCCTGCTTTATTT
  8654  ATTTGTGTTGGAGGTATAATTTATGATAGAACAGGTACTAGAATAATTCATTATGTAAGA
  8714  GGTTTAGTAACTTATATGCCTGTATTTACTATATTATTTTTCATTTTCACATTAAGTAAT
  8774  ACTGGTATACCATTAACTTTAAATTTTTTAGGTGAACAATTATCTTTAATTGGAATATGA
  8834  GAAAGAAGTCCTATAATTGCAGCTTTAGGTGCTACTGGTATTGTGCTATCTGCTATTTAT
  8894  TCTATTTATTTATATAATAGAATTTCTTATGGTACTTATTCTCCTCATTTAAAACCTATT
  8954  AAAGATATTTCTAGAAGAGAATTTATTTTATTAATAACTTTATTAATTCCTACTGTTTTA
  9014  TTAGGTATTTTTCCTAATGTTATATTAGATGGTTTACATTTTTCTATTTCTACTTTACTT
  9074  TTTAATGTTTAA
;     G-nad4 ==> end
  9086  TTCTTATAGTTTTATTTTTAAATTTTAGAATTTAATTTATTATTTTACTTTAAAATTTAC
  9146  CCCCTTTTTAATTATAATAAAAATTTTTATTTTTGTCTTATAAAAAATATTATTAAAATA
  9206  A
;     G-trnW(uca) ==> start
  9207  AAGAGCATAGTATTAACGGTTAGTATGACGATCT!TCA!AAATCATTGGTAGGTGTTCGA
  9265  ATCACCTTGCTCTTG
;     G-trnW(uca) ==> end
  9280  TTTAAATTTGTTTTATTAATTTTATTTTTATTGTGTTTATTAATTATTTAACTATTTTTA
  9340  TTCTTTTTAAAAGAAATAAATAAATTTAATTAATAAAATTAA
;     G-trnD(guc) ==> start
  9382  GGGATGTTAGCTTAATTGGTAGAGTTTCTAATT!GTC!ATTTAGAAGGGTTCCAGTTCGA
  9440  ATCTGGAAGATCTCG
;     G-trnD(guc) ==> end
  9455  CTCTATATTATTAAAAAATTAAATTAAAATAATGACATGATAATATATAATTTTATTTAT
  9515  TTATTAAAACACAAAATGAATAATTAAATTTATAATAAATTATTTATTAATTATTTAAAA
  9575  TAATAGTCTTATTTAATAGTGAATAAATTAATTAAATAAATTTATATTATTAAAAATTTT
  9635  ATTAAATAATTGTCTTCGTTATTAAAATATTTTTTAATTGTAGCAAAAACAAAAATATTT
  9695  TAATACTAATTTTAGAAACCAAAAAAAAAATAAATTAATTAATTAAA
;     G-orf279 ==> start
  9742  ATGAAAATAAATACAAAATTAATTAGTATAAATACTAATAATATAAGTTTAATCTTAATA
  9802  TTAAGTTATTTAATGATATTAAATTATAATATTAATATATTAATAGCATTAATAACATTT
  9862  TTAATAATTATAATAATATTAATAAATAAATATAAACAAAATAAAAGAAATTATAATGAT
  9922  TCTTGCTTATTATTTAAAGTTATATTTCTAAATATTTTAATATATTATTTATTTTATATT
  9982  TATTTAATAAATAATGTAATTTATATGGATAGTACTGAATATTTAACTTTATATAATAAT
 10042  ATATATATTAAAGGTTTAAATTCTTTAGTTGAAAATTATGGAGAACTTATTGCTTATGCT
 10102  GTAGGAGTAAAATTATCTAGTATTTATTTAAAAATATCACCAACTGAACCAACATTTTAT
 10162  TTTCATTTTGGTTTAGGTGTTGGACCTACTTTAGATTTAACAGTTCACCAAGAATTATAT
 10222  GATTCACCTGGAGATTCTAGTTTTAAAAATTATGTTTTATTAACTGTTGAAAAAGTTGAA
 10282  GATCATATTAATTTTCTTAAAGATATGGTACCTTATCATCATAAACATTATAAAATATCT
 10342  AAAATGACAAATATGGAAAATAATACTACTATTATAAGTGGAGATGCTCCAACTAATATT
 10402  AATGTAGTTAACATTCATTGTTCATTAGAACCTGGAGATATTTATGTGAATTTTTTTAAC
 10462  TTTATTGAAAATTTCATTTTTTTTACCTCAGTTATTTTTTATTTTTTATTTTTAAGTTTT
 10522  TTATTTATTTTTTTAATTATTAAAATTATTAAAATTATTAGATTTATTAAAATTTTATAA
;     G-orf279 ==> end
 10582  AATTCTAATTAAAATAATTATTATTAAATAATTATTAAAATACACATAAAATGAAAATAA
 10642  TATTATATTTTATATTTTTATCCCCTATTAATTTCAAAATAAATTAATTTATATATATAA
 10702  AAGTATAATAAAAATAATTAAATAATTTTTTTGTTTTGTTTTTGTTAATTTAATTAAAAA
 10762  AATTCATTAAATTTTTTAAATATTTAAAATTAA
;     G-trnG(ucc) ==> start
 10795  ACGAGTATAGTTAAGTTGGTATAACCTCTACCT!TCC!AAGTAGATGTGATCAGTTCGAA
 10853  TCTGATTACTCGTA
;     G-trnG(ucc) ==> end
 10867  TTTATATTAATAAAATAAATTAATTATTTTTATTAAAATTAATTCTAAAATTAAAATAAT
 10927  AAAAGTGTATGTTATTATAAAAATAATATACTTTAGACGCTATTTTATAAATATTATTAA
 10987  AAAA
;     G-atp9 ==> start
 10991  ATGTTAGCAGCAGCAAAATACATTGGTGCAGGTTTAGCTTGCTCAGGTTTAATTGGAGCT
 11051  GGAGCAGGAATTGGTTTAATCTTCTCTTCATTAATCGCTTCAACAGCTAGAAACCCTCAA
 11111  ATAAGAGGTCAATTATTCAGTTTTGCAATCTTAGGATTCGCTTTAGCTGAAGCTACTGGA
 11171  TTATTCTCTTTAATGATTGCTTTCTTGTTATTATATTCTTAA
;     G-atp9 ==> end
 11213  TTATATTAAGAAATATTTAATATTATTTGACAATTCATTTAAATATTTAACCTTATATGA
 11273  ATTAAATAATTCATATAATATTTTATTAAAAAATTCGTTTAATAAATTAATTATTTTAAT
 11333  AAATTATCCCCTATTAATTTCTATAATATAAAGTATAATAAAAAAAATCTTAATCTTATA
 11393  TTTTAATAAATATATTTAAAAAACTAAAAATAATCTATTTTATTAAACAATCTTTATTTT
 11453  TATTAAATACCTAAATAAAAGTTTTAAAAGAAGAGGATAATATTTAATTGTATTTATTCA
 11513  TCTGAATAGACTGATAATATTTAATAGAATATTATTAGATCCCTAAATTAATTAATTAGT
 11573  TTAGACTTTGTCACATTAACCAATAATTATATAAGAAATATAAAAACACAAAAA
;     G-orf355 ==> start
 11627  ATGAATAAAAAAACTAATTTAAATATTAAATTAAGTCCTATCTATGGTTTACCTCTGTTA
 11687  AAAAAACATATAAATAAAGGAATAACTAACATTTCTGTAGAAAATATAATATCTCAATAT
 11747  AAGGAAATAGAATTAGAAAGTAAAAAACATGTTACTAGTAAAAAAGCTAATAAAAAATTA
 11807  CAAACAATAACTGAAGTAAGTGATATGATAATTAATTCTAATAAATCTCAATTAAAATTA
 11867  TTAAATAAAAATCAATTAAATTTAAATTTATCTAAATCAGAAAATTTAAATAATGAATTG
 11927  ACTAAACCAATATTAAATGAATCAAAATCAATATTAATGAATGAACAACAATATATAAGA
 11987  TTACTTAGTCCATTTAATTCTAAATTAGCAAATTATACTAATCATATATATACATTTACT
 12047  AATAGACCTTATAAACAAATAAATAAAAATTTAAATAATATTTATACAATATGTAAATCA
 12107  GCTTTTCTTAATATGTCAAGTATAATAAGTAAACCAATAGTATTAATTAATCCAAATTTA
 12167  ATAAAAATTACATTATTTTATTATTGAAAACCTTTAAGAAAAAAATATTACAATAGTAAT
 12227  TTACATTCTAATTTTTTTATTTTATATTGTAATAAATTAGAAAAATTAGTGAATTTATTA
 12287  AGTAAATTATTTAAAAAATCAGTAGAATTAGAATTAATAAGAATTTATTCACCACAAAAT
 12347  GAAAGTAATATATTAGCTAATCTTATTGGTATATTAAGTAATTTTATTAAATTTAGATCT
 12407  ATTCATATGAAATTATTTAAAGTAAGTAAAACTAAAAATCTTAATAAAGGATTTAGTAAT
 12467  AGATTTAGTAATAATAAAATACCTTCTTTTTTATCTGGAATTTATTTAAAATTAGCAGGT
 12527  AGAGTTTTAACACAAAAATTACAAAGAAGAGTTAAATCTAAAATAGTTCAAAAAGGTAGT
 12587  TTAGCTAGTACTACAGCTAGATTAATTAATACTAATAGATTTGTTAATAAAAATAAAAGA
 12647  GGAACCTTCAGTATTACTATTAAAACTGGACATATTATTAATGATTAA
;     G-orf355 ==> end
 12695  TTCTTATTTTTTAAATTTAATTTTAAATATTATTCTTAAATTTACATATATTAAAAATAT
 12755  TTTATTATATTATTGTTAGAATTTAAATTTATACAGATATTCTCAAGTAAATTTTGTATT
 12815  CAACCCAAACAAAATAAAAGAGTAGTTTATATTATTTATAATTTAAATTCAAATTAAATT
 12875  TTCAGTAACTAATCATATCTGATTTTAATTTTAGATATTAACAAAAAATATAAATAAAAG
 12935  AGTAATTTATATATAAAAATTTGAATTTAAATTATTACATCTATAATATAAAATATGAAA
 12995  TAAAATCAAATATTTACACTTTAGTATAAAAGAAATATAAACACAAAAA
;     G-cox3 ==> start
 13044  ATGAATAAAATAAACAGAAATCAATTTCAAGCTTTTCCATATCATTTAGTTGATCCTTCT
 13104  CCTTGACCTATTTTAGTTAGTTTCTCATTATTGAGTTTAACCTTAGGTGCAGTTATGTAT
 13164  ATGCAAGGTTTTACTCATGGGGGACAACTATTAAGTTTAGGTTTTACTTTAACAGTTTTT
 13224  GGTATGATATTATGATTTAGAGATGTTATAACAGAAGGTACTTATTTAGGCCATCATACA
 13284  ATACAAGTTCAAAAAGGTTTAACTATAGGAGTGGTATTATTTATAATTAGTGAAGTATTT
 13344  GCTTTTTTAAGTGTATTTTGAGCTTTTTTTCATTCTAGTTTATCTCCAACAATAGAAATA
 13404  GGAGGAGTATGACCACCACAAGGTATTACACCCTTAGATCCTTTTGCAATACCATTATTA
 13464  AATACTATATTATTATTATCATCTGGTGCATTTGTAACTTATGGTCATCATGCTTTAATT
 13524  CAAGGAGATAGAAAAGGAGCTATTTTAGGTACATTATTAACAATAATTTTTGCTATAATA
 13584  TTTACTGCTTTACAATATTATGAATATTCAGAATCAAGCTTTACAATGAGTGATTCAGTA
 13644  TATGGTACAGTATTTTATGCTTCAACTGGTTTACATGGATTACATGTTATTATTGGTACA
 13704  TTATTTATTTTAGTAGGTTTTATTAGAATAATTAATTATCATTTAACTGATACACATCAT
 13764  CAAGGACATGAAGCTGCTATTTTATATTGACACTTTGTAGATGTAGTTTGATTATTCTTA
 13824  TTTATAGCTGTATACTATTGAGGTGGTAACTAA
;     G-cox3 ==> end
 13857  TTTATATTTAAGATGAATATTCTAATAAATTATAATTAATTATATTTTAATATTTTCATC
 13917  CCCTAAATTTTAATTAATTTATTTATAAATAATAATAATTAAATTAATAATCCGCTAAAC
 13977  AAATACTAGTTTATTTGTAATTAGCAAGTAATATTTTATATGTTTTTTTTTTTTATTAAT
 14037  TATAAAATATTAGACAATTAATACAAGTCCCAAAGGGTTTATCACACAATAATACT
;     G-nad4L ==> start
 14093  ATGAATTTATCATTATTTTTATTTTTAATAGGTATATTAGGTTTTATTTTAAATCGAAAA
 14153  AATATAATATTAATGATTATTGCTATAGAAATAATGTTATTAGCAGTAACTATGTTATTA
 14213  TTATTATCTAGTTTTAGTTTCGATGATGGAATAGGACAAATATTTAGTATATTTATAATT
 14273  TCATTAGCTGGAGCTGAATCAGTAATAGGTTTAAGTATTATTGTTGCAGTTTATAGAATA
 14333  AAAGGAAATATTTTAATTAGACAAGAAACTTA
;     G-nad5 ==> start
;     G-nad5-E1 ==> start
 14365  A
;     G-nad4L ==> end
 14366  TGTATTTAACAATATTAATTTTACCTTTATTAGGTTCATTTGTATCAGGATTTTTAGGTC
 14426  GAAAAATAGGAGTAACAGGATCTCATATAATAACTTGTACTTGTTTAATCTTATCTAGTA
 14486  TATTAGCAACTATTGCTTTTTATGAAGTAGGATTATGTTCAAGTCCAGTAAAAATTTCTT
 14546  TATTTAATTGAATAGATTCAGAATATATGACTATATCTTGAGAATTTTTATTTGATCAAT
 14606  TAACTGTATCAATGTTTATTCCTGTATTATATATATCTTCATTAATTCATATATTTTCAA
 14666  CAGATTATATGGCTGAAGATCCTCATAATCAAAGATTTTTCTCTTATTTATCTTTATTCA
 14726  CTTTCTTTATGTTAGTTTTAGTATCTGGAGCTAATTATTTTGTAATGTTTGTAGGTTGAG
 14786  AAGGT
;     G-nad5-E1 ==> end
;     G-nad5-I1 ==> start /group=ID (3.24e-27)
;     G-nad5-I1-orf242 ==> start /first_aa=I
 14791  atcacagaatgcctcaaatgggataataataaaatttgtagtgttatttttttaaatatt
 14851  aaggataatgtaaatatttcttctaaaaggttaacctctaaagaacgaataggacctcat
 14911  aatatagatataatttctatgataataggttctactttaagttattctcatttagaaaaa
 14971  agaaaaaatggtataggaacaagagtaatattcgaacaatcaaatagaaatgtagaatat
 15031  ttaatgtgattccatgcttatttctcaagtagaggttattgtagtagtataaaacctaaa
 15091  ctaaaaataaaaataaaacaagaaggaaaagtatattatcaatatcgaattagtagttat
 15151  acattttctagtttgaattgaatttatgaaatgttttataaattcgttgatggtaaatat
 15211  aaaaaatttgttcctttaaatattgaagaatatttaacaccattagcattagccatctga
 15271  tttatggaagatggttttagtaaaggtaaaggtgctagtattgctactaattgttttaca
 15331  ttagaagaagttaattttctttgtaaagtattaaaaagtaaatataatattatcgctaca
 15391  tctaataaatctggtaaaaataaaggccatattatttatattcatagtaattctatgaaa
 15451  ttatttactagtattgttaaaccttatttattaccatcattatactataaattagggttt
 15511  tataaatag
;     G-nad5-I1-orf242 ==> end
 15520  tcaagattattattaccatagtaagaaaatgatcaattattagaaaattaaattgaagaa
 15580  taataagaaattagtgtttattaaaataaaaaattacactaattacgttttcttgcgacg
 15640  ttattgaaaacgatcaactaaactagctttgtttaaagatcgtcggttacaattttgatc
 15700  gcgatcgactagtacaataacgggtgcctgaaatggtgctcaatgcatagtcaaaatctt
 15760  tatttattaaaaagtatacaaattaaaatgaggcacaaagcattagaaattttaagggtt
 15820  tattaaaattaaagagtacaaagccaaataaaatcgtaaactattaaatagattatttta
 15880  attaactttatccccttttctttaaaatttcaaataaaaggtataaaccaaaccaaaaat
 15940  aaaattataaaaatgacttagattaattttattaaactattcaacaaatt
;     G-trnK(cuu) ==> start
 15990  agggttaaggaagaagggtttcttctaggaaatt!ctt!agttctaagtcagggttcgat
 16048  tccctttagctcta
;     G-trnK(cuu) ==> end
 16062  tttaatttattaaaaatatttcttatatttaaccttattatataaaaataaaaaaaaaaa
 16122  aaataaatatttattatgactgtacttcctgtttcaaatcaaaatgttgaaattgtttca
 16182  aatataaatataacagaatataatttatttaacaattctttagttgaatcaaaaattcat
 16242  gaaataaatgaattattcagttaaaaaatgcatgataatatggtaactgaagctgattta
 16302  atttatattgttaaatctttcacaattgcaaaattaaattcaagtaatattaatgaaatt
 16362  atactatcatttattgaagtttttaatggttagtatttattaattgaatttttattaaaa
 16422  tttaccccatcgttaaaatttaaatcaatgtaaaagaataaacataataatagtataaat
 16482  ttattatttgttttttatgtttatattatccttaagatttattataagattataatgctt
 16542  tgtgcctcattataaattatacaaaattttcttttaataaatactagggcattatgtaaa
 16602  tcctgcaaggttataaatgtacagggaaataaagaagaagctattattttatttaagttt
 16662  tataactataaaataatttctttatttttaagatttg
;     G-nad5-I1 ==> end
;     G-nad5-E2 ==> start
 16699  ATTGGAATTGTATCTTATTTATTAATTAACTTCTGATTTACTAGAATACAAGCAAATAAA
 16759  GCAGCAATATTAGCTTTAACTATGAATAGAGTAGGAGATATGGGATTAAGTATTGGATTT
 16819  TTTGCATTATTTGCTTTATTTGGATCTTTAGATTATGCAACAATATTTAGTTTAGTTCCA
 16879  TTTATGAATGAAACAGCTATAACAATAATAGGTTTATTACTTTTAACAGGAGCTATGGCA
 16939  AAATCAGCTCAAATACCTTTACATTCTTGATTACCTGGAAGTATGGAAGGTCCAACACCT
 16999  GTATCAGCTTTAATTCATGCAGCTACTCTAGTTACTGCTGGATTATATTTATTATTAAGA
 17059  TCATCACCTTTATTAGAATATAGTAGTACAGCTTTATTAGTTATAACTTTAACTGGAGCA
 17119  ACTACAGCTTTTTTTGCAGCTACTTGTGGTTTAGTTCAAAATGATTTAAAAAGAATAATT
 17179  GCTTTTTCAACAATAAGTCAATTAGGATATATGGTAATGGCAGTAGGTTTAAGTCAATAT
 17239  AATGTAGCTTTAATGCATGTTATTAATCATGCTTTCTTTAAAGCTTTATTATTCTTAGGT
 17299  GCTGGTGCTGTAATTCATAGTTTTTCAGATCAACAAGATGTAAGAAGATTAGGAGGTTTA
 17359  ATTAATTTTTTACCATTTACTTATACAGCTATGTTAGTGGGATCATTATCATTATTAGCT
 17419  ACACCATGATTAACAGGATTTTATAGTAAAGATTTAATAATAGAATTAGCTTATGGTCAA
 17479  TATAGTTTTAGTGGTACTTATGCTTTCATTTTAGGAAGTCTAACAGCTGGTTTAACTGCA
 17539  TTTTATTCATTTAGATTAATATGTTTAGTATTCTTAACTGTACCAAATGGACCAAAACAA
 17599  TCTTATTTAAATGCTCATGAAGCAAATAATAAAGTAATTATTCCATTATTTTTATTAGCT
 17659  TTATTTAGTATATTCTTTGGATTTATTTTCTCTGATTTATTTGTAGGAATGGCTAGTGAT
 17719  TTCTTTGGTAATGCTATATTTATTAAACCTAATAATATTTCTTTAATTGAAGCTGAATTT
 17779  AGTTTACCTTTAATTATTAAATTATTACCTGCTTTATTATCATTATTTGGTGCTAGTTTA
 17839  GCAATATTTTTATATCATAAAAGTCCAACATTTATTATTGATTTAACTGATAATTTATTT
 17899  GGACAAAAAATATATACTTTCTTTAATGGTAAATATTTCTTTGATATAATTTATAATAAT
 17959  TATATAATTAATAAAGGTTTAGAATTAGGTTATATAATATCTAAAGTATTAGATAGAGGT
 18019  ATAATAGAAATGGTTGGACCTTATGGATTATCTCAAACTTTAACTAATACTGGAAAAAAT
 18079  ATTAGTAAATTAGATACTGGAGTTATAACTACATATTCTATTTATATTACTTTATCTTTA
 18139  CTTTCTTTAATTTTCATAATTTTTGCTCCTATTTTAATAGATACTTCTTTATTAAATGAA
 18199  ATAAGATTATTTATTATTTATATAGCTGCTTTAATTATAATTTTATCTCCTTCTAATAAT
 18259  AAATCTTAA
;     G-nad5-E2 ==> end
;     G-nad5 ==> end
 18268  ATTTTTATATTTATTATTTATATTTTATTATAATTTACCCCTTATCTAATTTTTTTTTTT
 18328  TAATTTTACATTTTTAATATTATTAATTTAATATTAATTTATAACATGAACACAATTTAT
 18388  TAATATAAATTCAATCAAGGTCTCATTTAATAGAATTTTATTATTATTAAATTAGTAATA
 18448  AATTCCAAAATTGCTTATAACGCAGAGACAGTTCTCTAAAATTTTCTATGAGATCCTCAT
 18508  ATTTTCATTAAATATTA
;     G-atp8 ==> start
 18525  ATGCCTCAATTAATACCATTTTATTTTGTTAACCAATTTTCATTCTCATTTTTAACTTTA
 18585  CTTACTTTAATTTATATTTTTTCTAAATATGTATTACCATTATTTACTTTCCAACAAGTA
 18645  ATAAGAATGTATATTACTAAATTAAGTAATAAATCTTAA
;     G-atp8 ==> end
 18684  ATTAAAACTATTATTTAATATTCTTTAATTTTTAATAATATTAATTAAAATTATATTATT
 18744  TATATTTTATTTTAATTTATCCCCTATCGAATTTTGGATTTTTAAATTATTGTATATAAA
 18804  AGAATACTATATTAAACTAAATAAAAAAACAAAAAAATAAATAAAAAATAAAAATATAGT
 18864  TAAGATTTTAATATTTAATGAAATTATTATTAATATAATAATTTTATTTTAAATATATGA
 18924  AATAATTGAATAAGGCGAATCTTAGAATACTTTAAAATTATAATATTAATAAATTATACA
 18984  AATAAATTCTAAAGTATTAATATTAATAAGTTATATATTATAAATTATATATTATAATTA
 19044  TTTAATATTATATTAAAAAAATTAAAACCCAAAATTCATTTTTAATTTAAAAGTAGATTA
 19104  GTATTAAACTAAGAGAGATTAAAAATTAAAAAAAAATTACAAATAAAA
;     G-cox2 ==> start
 19152  ATGTTTTTATCAATATTTAATACAATATATAACGATGCACCTCAACCATGACAAATAGGA
 19212  TTTCAAGACAGTGCTGCACCAGGATATACTGGTATAGTAGAATTACATAATACTATTTTC
 19272  TTCTATTTAATAGTTATCTGTATTGGAGTATTTTGAGTTTTAGGTTCAACTATTTATTAT
 19332  TTTAATAACAAAAATTCACCTATTGTTCACAAATATTTAAACCATGGTACATTAATTGAA
 19392  TTAATCTGAACTATAACACCAGCTTTAATATTAATAGCTATAGCTTTCCCAAGTTTTAGA
 19452  TTATTATATTTATTAGATGAAGTAATATCACCTACAATTACTATTAAAGTAGTAGGTCAT
 19512  CAATGATATTGAAGTTATGAATATTCTGATTATGTAACTGAAAGTGGTGAATCTATAGAA
 19572  TTTGATTCATATATGATACCTGAATCTGATTTAGAATTAGGACAATTTAGATTATTAGAT
 19632  GTAGATAATAAAGTAATAATACCTGTAGATTGTCATATTAGATTAATTATTACTGGAGCT
 19692  GATGTAATCCATTCTTTTGCTATACCTTCATTAGGACTAAAAATTGATGCTGTACCAGGT
 19752  AGATTAAATCAATCTTCTATTTTAGCTGAAAGAACTGGTACATTCTATGGTCAATGTAGT
 19812  GAAATTTGTGGAGTATGACATGGATTTATGCCTATTGTTGTTGAAGCTGTTTCTGTTCAA
 19872  GATTATTTAGCTTGAGTTGATCAAGCTAATAGTTAA
;     G-cox2 ==> end
 19908  TTTTTTATATTTATATATTATTTATATTTATATATTAAACACTATAATATTTTAGTTTTA
 19968  AAATATTAATTATTTTTAATAAATTATCCCCTATAAACAATTATTATTAATAATATTTTA
 20028  TTAAATAAAAACAAATATATAAAAGTATTAAATTTTAAATCTATATTTTACAATTTGATT
 20088  CTCAAATATTAAAAAAAAAAACAAAACAAACAAAAAAAGGTAATTATAATTATAAATAAT
 20148  AAAATATCTTAAATA
;     G-trnI(gau) ==> start
 20163  AAGCCTATAATTTAATGGTAGAATGATTTCTT!GAT!GAGAAATTCATAGAAGTTCAAAT
 20221  CTTCTTGGGCTTA
;     G-trnI(gau) ==> end
 20234  TATATCTCTGAGTCTATTAGACTTATTATAATAATAAACAAAAATTATATAAATTATTTT
 20294  TGTGTTTGTTTTGTTTTTATTATTGTAAATTAATTACATTGTCAGAATATTTATACTATA
 20354  ACACCAGCTTTAATATTAGAAATATTAATAAAATATTAATAAATTTCTATATATTAAAAT
 20414  TGTTATCAAATGAGTAGTTATAATAATTTAATTATTTTTAATAGTTACTATAAACAATTA
 20474  TTATTGATATTAATTTTTATTATATTATATTAAATTTATAATAATTTTAATCATATATAA
 20534  ATTTATATAGTGATTCAAACTACAAAATTAACTAAAATATTTATTATCTAAAATTTTATA
 20594  ATAAAAATATCATAAATTCTTTAAGATAATTCTATAAACTATTTTTTAAAATAGGGTATA
 20654  ATATACCATAAATTAATACTTTATAATGAATTTCGAAAAACACAAAAAACAAAAAATTAA
 20714  ATTAGATATAATAATTTAATTTTTTTGTTTTGGTTTAAAAAATTTGAAAATAAATTAAAT
 20774  AAAGAATATTAATTAAAATTAAAAAATTAAATACAA
;     G-cob ==> start
 20810  ATGAGATTATTAAAAACTAATGTATTATTAAGATTATTAAATTCTTATATTGTAGATTCT
 20870  CCTCAACCAGCTAATATATCTTATTTATGAAACTTTGGTTCATTATTAGGAACTTGTTTA
 20930  GTAATACAAATTTTAACTGGAGTATTTTTAGCAATGCATTACCAACCTCATGTAGATTTT
 20990  GCTTTTAATAGTGTAGAACATATAATGAGAGATGTTAATGCTGGTTGAATATTAAGATAT
 21050  ACACATGCTAATGTAGCTTCATTCTTCTTTATTTTTGTATATGCTCATATAGCTAGAGGA
 21110  TTATATTATAGTTCATATAAATCACCTAGAATATTAGTTTGAAGTATAGGAGTAATAATA
 21170  TTAATATTAATGATGGCTATAGCCTTTTTAGGATATGTATTACCTTATGGTCAAATGAGT
 21230  TTATGAGGTGCTACAGTAATTACTAATTTATTATCAGCAGTTCCTTTTTTTGGACAAGAT
 21290  TTAGTAGAATTAATTTGAGGAGGATTTAGTGTAAGTAATGCTACACTTAATAGATTTTTC
 21350  TCTCTTCATTTTTTATTACCATTTTTATTAGCTGCTTTAGTAATAGCTCATTTAATGGCT
 21410  CTTCATACACATGGATCAAATAATCCTAATGGTATCTCTTCTAATGGAGATAGATATGCA
 21470  ATGCATCCTTATTTTACATTTAAAGATCTTGTAACTATCTTTGCATTCTTTTTAGCTTTA
 21530  TCTGTTATAGTTTTCTTCTATCCTAATTTATTAGGACATAGTGATAATTATATTCCAGCT
 21590  AATCCAATGAGTACACCTTCTTCAATAGTACCTGAATGATATCTTTTACCTTTCTATGCT
 21650  ATTTTAAGATCTATTCCTAATAAATTATTAGGAGTATTAGCTATGTTTGGTTCATTATTA
 21710  ATATTATTAATTTTACCTTTAACTGATGTATCAAGAATAAGAGGTAGTCAATTTAGACCA
 21770  GCTATGAAATTAGCTCAATGATTCTTTATTGTAAATTTTGTTATATTAATGTGAATTGGT
 21830  TCTCAACATCCTGAAAGCCCTTTTGTAGAAGTAGGACAATTTGCTACTACATTCTATTTT
 21890  GCTTGATTCTTAATTATTGTACCTATTGTTGGTTTAGCTGAAAATACTTTAATGGATTTA
 21950  GCTACTGATAAAATTAAATAA
;     G-cob ==> end
 21971  TTTAATTATTTAATGCTTATTATGGTTATAAATTTATAACAATTTATTTATTATTTTTAT
 22031  TTTACCCCCTTTTTGAAAACGAGGTAAACAAACCCTTGATTTTTTCTTTTAGTTCTATAA
 22091  ATATTAAATTATTTAATTTTATTTGGAAAGTTTAAAGTTTGTAATTCTAGATTTTTTTGT
 22151  TTTTCTTACACCATTTAATGATGCAATAAAACAATGATAAGCATTACAAATAATTATAAT
 22211  ATACCATTCAGCAATGAAGATGTATCTAAATACGACTTAAAACTAATTGAACTTATAAAA
 22271  TATTTAATTAGATAAAGATTTGTTAGATGTATTAATTGAATTTCTCTATAATGAAATTAT
 22331  TTCTTCTAAATTAATAAGGCCCATTGTAAAAATGAAAACTTTAATTTTACTATACAAAAA
 22391  GTTGAAGTAATACAGCAAGTAATGTTAGAGATAAAACTGTTGAAGCTAATTAAATTTAAA
 22451  CTCAATGAAAATAATTTAATATAAATAAATCAAATTAAAATACTTAAATTTATATTAAGT
 22511  TTCATTTTATAAATAAAATTTACCTCCAATAAAGAATCAAATGGTTTATTAATAATTTAA
 22571  AAGAGTATTGTATTAAAAAAAAAATAAAAATAATTATAATATTATTAATTTTCTATATAA
 22631  TAAATTTAAAAATTAAATAAACCAAAAAATTATAAGAATAA
;     G-trnH(gug) ==> start
 22672  GGTAGAATTAGTTTAATTGGCAAAATAACGTTTT!GTG!GCGACGCTGTTCAGAGTTCAA
 22730  ATCTCTGATTTTACC
;     G-trnH(gug) ==> end
 22745  CTAAATTATTATTAATTAAAAATATTTAATATTAATTATATTAATAAATAATATTAATAT
 22805  TATTTATATTTTTAAATTAAGAATGAGTTAAGATATCTAAACCTGTAAAATTAATATTAA
 22865  AATATTATTATAAAAATATATTAATTTTAAGTTAAGGTCCTAGGTCTATAAATAAACTGT
 22925  TTATTTTAATAATAAGTTTATTTTATAATTTAATTGTATATAATAAAATAGAATAATCTA
 22985  TGGATAAAAAAATAGAAAAATATTCATTTAATTAATAAATATTTTATTTTATCAAACACT
 23045  TTAGTAATTAAATTTTAAGAATTAAATAAAAAATTATTTTAATATTTAATTTGTTTATTT
 23105  AAATTTATTAATTAAATGAGATATTTTTAATTCCTATATTCAGACTTATAAATATTTAGA
 23165  ATGAACCAGCAATATTGTATTTTTAATAAATTTATTATATTTTTATATTAAAATACTTAA
 23225  ATTTATATTTGAATAAAATATATGAACATAATTAGTTTCGTAGATATTTTTTCTAATTCA
 23285  TTTGATTATTATAATTAACAAATTAAAATAATATTTTAATTAAATTAAAAAAAAAAAGAA
 23345  TTAAATCAAATAGTTTTATATAATTAATTTATTAATTTTGTGTTTATTTAAATTCTATTA
 23405  ATAATATAGTGAAAGAATTTTAAATATAAAATTCAAGATAAAATAAAAAAATTATTTAAA
 23465  TATTAATTAATGAAAATAAAATGATTTAATTCAAAAATTTCA
;     G-trnM(cau)_2 ==> start
 23507  GCTGAAATAGTTTAAAAGGTTAAAACTTACCATT!CAT!GACGGTAAAACAAAGGTTCAA
 23565  TTCCTTTTTTCAGCT
;     G-trnM(cau)_2 ==> end
 23580  ATATTTAAATTTATCTAAATAATAAAACTAAAAGAAAATAAATCTTAATTAGATTATTTA
 23640  GATTAATATTATAGTCAAATATTAAAATAATAATGAAAGGACTCCTCTCAAGATGGCAAA
 23700  CTTCCACGGACTATAAAAGATGGAAAATATATTAAAATAAAAAATTTGAAAAAATAAAAT
 23760  AAATTAAAATAAAATTATATTTATAAACAATCTAATAATATTTGATTTAAGTGAATTTAG
 23820  TAAAACTAATATTACTTTATTAAAAATAGATAGTTTTAAATTAAATATTAAAAGTAAAAG
;;     rnl ==> ;; mfannot: 5' +/- 50 nt
 23880  TATAGATGACAATTTAGTATAAACATCAAAGTAATTTAAAGGAATTATTAAGGATAACTA
 23940  GCAAATTTATTAAAAAGGAGGTCATAACCAAAAGCCACAAACTCATTAATAAAAATTAAT
 24000  AGTAAGCAAATTGTGGCGATCCTAAGGGAAACCTTAAATATTAAAACTTCCTGAAGCAAA
 24060  ACATTGTATTAAGGAAAGGAAAGGAAATCAACCGAGACTCCGAAAGTAATGGTGAGTGAA
 24120  ATCGGATTAGCCTAAAATAATATAAAAAATTTGAAAAAATATAAAATTAATTATAAAGAA
 24180  TGAAGTTGGAATATCATTAATTATAATATAATATTTATATAATAATTATTTAATGTTAAT
 24240  TAAATTAATTACCAAAGAAGGTATTAAGTCCTGTAAAATAAAAAAATTATTTAAATAAGT
 24300  ACGATGAGAGAAAACTTGTCGGAATATAGGGGAACCATCCTCTAAGGCTAAGTATAATAA
 24360  ATTTAGCGATAGTGAAA
;;
 24377  AGTACTGTAAAGGAAAAGTTGAAATAGTTCGTTGTATAACGATATGAAATAGTCTTGAAT
 24437  TAGTAATTCTATAAGCAGTCGAAGTTTTAGAAAATAAAATGACGGCGTACCTTTTGCATA
 24497  ATGGGTCAGTAAGTTAATGATAGTAGCAAGGTTAATTAGCCTTAGCGAAAGCGACTGAAT
 24557  TATTTGTATAATAAAAAATATATATAAATTAATATAAATTTTTTAAAATATTTTTACTAT
 24617  AATAAAAATAGAATAAATTCCTTATATATTAAAAAATAATTAAAATATAAGTGATTTATT
 24677  TACAAAGAATAGTTTTGGGATAGTTACTATTATTAGACCCGAAGCCAGTTGATCTTTCCA
 24737  AAACCAGATTATAATGGATCGAACGGTTGAATGTTGCAAAATTCTCCGAAGAGTTTTGGA
 24797  AAGCGGTGAAATGCCAATCTGAACTGGTGATAGCTGGTTTTCTACGAAACATATTTAAGT
 24857  ATGACATCTATTAAGAAATTTATGGAGGTACAGCACGGTAATTCCCAATTAATAATATAA
 24917  ATAAAATAAATATTATTAATTTAGGTTGAGGGGACTTTGAAAATCTTACCAATGGAAACG
 24977  AAACTCGGAATAACATAAATTGATAATAGATATTCAGACTATTCATGATAAGTTGGATAG
 25037  TCAAGACGGAAACAGCCGAGAACATGGAACAAGGTCCCAAATGATTATTAAGTGAAAATA
 25097  AGGAAGTAATAGATTGAATGCAGCTGTAAAGTGAGCCTGGTAGTCGCTATCTTTTAATGA
 25157  CCGTTGTAACAACGTAGCAGCCCTTAGACTATTGCGCCGAAAATTTAACGGGTCTAAATA
 25217  ATCAACCGATATCCTGTTAATTATAAATATAAATAAATTTTATATTTATAAATTAGGTAG
 25277  TAGAACATTCAGTATAATTGATGATAAACAGTGTTTCATTGTTTGTAAATAACTGAAGAG
 25337  ATAATGCTGACATGAGTAACGTAAAAAGAAGTTATAATACTTCTCGCCGAATACGAAAGG
 25397  GTTGTAAGGAAAGGTTAAACCACCTTATGTTAATGCGGCCTCTAAGGTTCAGAACCAAAG
 25457  TTTTGACTGATGAGTAATATATTGAAAATCTATATGGTAAATTTATAATAGATCAGGAAA
 25517  ATTAAATATATAATTTATTTTATTTAAATAAATTAATTACTACCGTACCCTAAACCGACA
 25577  CAGGTTCGTAAGTAGAGAATACTAAGGCGTAGAGCTAAAAGTTGTTAAGGAACTCGGCAA
 25637  GTTGTTCTCATAAGTTTGACGATAAGAGAAACCATATAAAATTAAATTAGCCATAATTTA
 25697  ATTAATTATAGGGTATAATAAAATCGGAGGCCACGACTGTTTACTAAAAACACAATTCAG
 25757  AGCAATAATTAATATAATAGTATTCTGGATGAAATTTGCCCAATGCCATTAATATAAGAG
 25817  AGGTAATGTTAAAGTTACTAATCGAAAGTCTGGTTAATAGCGGTCTTAACTATGAGGATC
 25877  CTAAGGTAGCAAAATAAATTGGCCATTAAATGTGGTCTAGTATCAATAATGTAACGATGG
 25937  TCTCACTGTCTCTACAACTTGCTCAGTGAAATTGAATTGCGAGTGCAGATGCTCGCTGTC
 25997  TTCAGAGGGACGGGAAGACCCTATGCAGCTTTACTGTAGTTTGTTATCACATTGATTTAA
 26057  ATTCAATTAATAGTAATTAGGCATGTCGATAGACTTAATTTGGAAGACCTTAAAATTAGA
 26117  ATTAAATCCTTGTTTACCTTATAAATTGAAATTTAAGGGAGAAATGACAAATTGGTAGTT
 26177  TGACTGGGGCGGTCGTCTTTAAAAAAGTAGCAAAGTACATCCAAAGATTTTTTAATTTAT
 26237  AATATTATAATATTTATTTATAATATACAGACAAAAAAAACAAAAAATAAATTAATTCTC
 26297  TAGTATTTTTTAATACAAAAAAAGAATTAAATAAAATAAAAAATAAATTTTATTATTACA
 26357  AGGTATAGCTAGAAATTGAATGGAGATCAATAAACCAGTGAAAGGTTTTGGAGTGTATAA
 26417  TGGCGGAAAGCATACCTAACTGAAAGACTTAGAAGTCGAACAGATACGTAAGTAGGGCAT
 26477  AGTGACCCCTCGCTATATAATGGAATAGACGGGGATCAATCGATAAAAGTTACGCTAGGG
 26537  ATAACAGGCTGATAGCCGGCGAGAGTACACATTGTCCCGGCTGTTTGGCACCTCGAT
;;
 26594  GTCGACTCATCCTATCCTCCGGGTGTAGAAGCTTGGAAGGGTTCGGCTGTTCGCCGATTA
 26654  AAAGGGTACGCGAGTTGGGTTTAAACAATTTACACGGCGGAAAATTTAAATTAAATATTT
 26714  ATAAAGAATTTAATCGTCGTATTTTTGATATAAAAGAGTAGAAAATTATAATTATTTTCT
 26774  ATTTTAGACACTATTAAAAA
;     G-orf217 ==> start /note=LAGLIDADG ;; evalue:1e-09
 26794  AATATTTTACAAAAAGTAATGAAATGAATAATGAATGATAGTAATGTTTTACCTCAAAAT
 26854  CTTCACGATATTTTAATTGGAATAATGTTAGGAGACGGTCATATTTATAAATCTTCTCCA
 26914  ACAAGTAATAGTAGATTTGAAATTAGTTTTGGAAAAGATAGAGAATCATTTGCTAACTGA
 26974  GTAGG
;;     rnl ==> ;; mfannot: 3' -20/+180
 26979  AGATTTATTTAAAGATTATTCACAAAATGGGATTCAAAAAATTTATTATAATAATGATAT
 27039  TTTTAATCCTAAATTTGGATATAGATTTAAAACTCAATCCTTACCTATCTTTAATTTCTA
 27099  TCACAATTTATTTTATAAAAGAGATAATAATTTATGAAAATATAAAAAAATAGTACCTGA
 27159  AAATATAAATGAAATAATGAACTCCACAGTTCTAGCTTATTTAATAATGAGTGACGGAAA
 27219  TTTTGATAATTCAAGAAAAAGAATAAGAATTTACACAAATAGTTATTCTAAATTGGAAGT
 27279  TACAAAATTAGCTGAATCAATTAATTCTAATTTAAACATTTATGTTGGCGTATTACACGA
 27339  TAGAAAAGATCAATGAATCTTAACTATTGGAGCTAAACAATTAGATAAATTAAGAAATTT
 27399  AGTAAAACCTCATTTTGAATCTAGCATGTTATATCGATTAGGATTATAA
;     G-orf217 ==> end
 27448  ATATTTCAGTAAATTATAATATCAAAAAAGTCTTTAAACAAACAAATTTGTTTTTTGATT
 27508  TTGCATTTAATAA
;     G-orf431 ==> start
 27521  ATGTCCTCAAGGATTTTAAAAATTACAATGAATTTTAATAAATTAACAAAACAACAATTA
 27581  ATTCAACAAATTGAATCAATTAAAACTGAAAATAAAAATAATAATAATAAAAAATCTTTA
 27641  ATTCAAAGATTTCTAGAATTTTGAATTTTCTATAAAAATTTATTTTTTAAAATAACAATT
 27701  GTTGCTTTAATAATAAAAATGTTTAGAAAATATTCAATTTTAAAAAAAATCTGAAGAATT
 27761  TTAAATACCTTAGTAATGTCAATATTTGGAATTTCAATGTTTGATATTTATGGTTTTGAT
 27821  ATTTTTTATAACTTATTTAAAGAAATAAATTTTATTTTCAGTAACATAATTGATTATTTA
 27881  TCTAATACTCATTTTTATTTAATTTTAAAAAATTTATTTAATCTAAAAAAAGTTGAAGAT
 27941  GAATTTCCCAGTAAATCCAATAAAAATGAAAATGGATCTTTGGGATCAATTAATACTGCT
 28001  TCAAACGAAATATCGAATGGAAATAATGAAAATAAAACAATCTCTTCAAGAATTGAAAAA
 28061  GTAAATGAAAATAATCAAAACACTCCATTTTATAAAGATGGATATTTTATTATTGGAGCA
 28121  ATATTAATTATTGGTGGATTATTGGGTTATTTTTGATTTAAATCATCAAAACCAGATACT
 28181  GGAGGTAATGTAAACATTACTGATTTAAACAGAGATGAATTACAAGATAGATTACAAAGA
 28241  TTACTTCAAGATAATAATATCTCAGATAATTCTTCCGACGGATCAGATAAAACAGTAACT
 28301  CAACAATTAATTCAATATTTTCCTGAACCAAAAGGTGAAGAATTTGTTCAAGGAAATTCT
 28361  ACTGATTCAATTCAAACAAGAGAAATAATTAATACATCACTTCCTTCAATTTTATTTAGT
 28421  TCAAATTTTTTTGATCGAGTAAATGAAGATATTAAAATAGACGATAAAACAACTAAAGAA
 28481  GATAATCAAGAAGAAGATCAAGAAATAATAATTCAAGAAGATGATTCGATAAACATAATT
 28541  GACACTTGAGAAAAAGTAGAAGTTAAATTTTTAAATGATGATATTTTAAACATTTTATTT
 28601  GGTAGAATGTCTAAAGATAGCAAAACTATTTTAATAAAAACTACAAATAATCAAGAAATA
 28661  AATTATAATTTATCATTTAATCTTGTTAATAATTTTACAAATGATAATTTTAATTGAAGA
 28721  TCCAAATTAGATTCAAAAAATTCAACAATTGATATTAATGAAATTTTTATCTTAGATTTT
 28781  AATAACATTCAACATTTAGTTTATTCAAAAATATAA
;     G-orf431 ==> end
 28817  AACTTATTTAATTAATTTTTACCCCCTGTTCTCAATAAGCCCCCTTTAAATTTTAAAGGA
 28877  AAA
;; mfannot:     /group=IA (1.95e-20)
 28880  ccggataaattgcaagaaagacttttaattaagttaatttgcagccaagtttgataaagt
 28940  gaacaaaataatattttggtttatcaagaaggttcaacgactaacagatgagtttcacta
 29000  acaataaatctgacaagaacatccggcgtagataaa
;;
 29036  ttatatttacgatgacatagtct
;; mfannot:
 29059  GAACAATAATGTGAATTATTGAAATAGAATTTAAATGATTTTATGATAACATAATTGTTA
 29119  ATACGACGTGAGTCAGTATGGTCCCTATCTTCTGAAGAGATAAATAGTAAAAAGGGAAAG
 29179  ACCTTCTAGTACGAAAGGATCAATAGGCTGTGTTTCTCTAGTGTACCAATTGTTGAATTT
 29239  AATTTTAATAATTCAAATTATTAATTAAACAGGCATAGTTGGGTAGCCACAAACATATTA
 29299  GATAAGCGCTGAATGTATATAAAGCAAGAAACTAACCCCTAGATACTATCTTAAATTTAT
 29359  TTCTATTATTTTTATTCAAAATAATATTTCTTTTTAATATATTAATCCATAATATTTTTT
 29419  AAGAAATGAAATATAATTTAATTTTATAAGAAA
;;     rnl ==> ;; mfannot: 3' -20/+180
 29452  TAGAACATTTCTTGATAGGATGCAAATGTAAGTAACTGTGAATTATTTAGTTTAGCATTA
 29512  CTAATTTATAAAATAGACTTGATGTTTAAAATTGTTCAATTTTTATATTTTATATTTATA
 29572  AACAAAAAATAATTAAATTGTTTTTAATAAATTATATTTGATTATTTATTAATCTATAAA
 29632  TAATATTCATTAATTATATTTTAATAAATCTTATAAAAGATTAAGATTATTTATAATATA
 29692  AATCTAATCTTTATTTTTGTTTTGTTTTTTTTTTTAAGATAAAGTTATTAAAAATATAGG
 29752  CTCAGAGATTATTTATTCTAAATTAATTAAAAATTCTTTAATTAAATTTCTGATAATTAT
 29812  AGATAGTTTTAATTTAATATTTGATAGT
;;
 29840  TTTAAAATAAAACCAATCATTAAAAGAATCTTTACCATATAATTCTAAGAATCCCGATTA
 29900  AAAGGGTACGCGAGTTGGGTTTAAATACGACGTGAGTCAGTATGGTCCCTATCTTCTGAT
 29960  ATAGCCCTTCTAATTAGAAACATCATACGTGTAAACACTTAAATAGTTCCTAGTTGGTTA
 30020  CTTAAATGTTATGATTCAATAAGGGGGATTAATTGTCTTAAAATAAACACTTAAATATTT
 30080  TTTAGTTGGTTATTTAAATGTTATGATTTAATAAGGGGATTAATTTGTTTATAAATCT
;     G-orf141 <== end
 30138  TTAAATTAATATTTTAATCTGTTTATATTTAAAGATTAAGCAATGAAATCTATTATCTAA
 30198  ATTAAATTCAAAATCAATTAAAGCTTGA
;;     rnl ==> ;; mfannot: 3' -20/+180
 30226  TCCAATTGTTTTAAAATATAATTATTAATAATCTCAGGCGAAGAATAATTAGTAATTAAA
 30286  ATTTGTTTACTTAAAATTAAATATGGTTCCTCATCTTTACCATAAATAGATAACATAGGA
 30346  ATTAATGTGTAAAATGAGTTACTGTCTAAATTTAATATAAATTCTCTTATTAAATTTATT
 30406  TGGAAATATGAGATATAAAAATATTGGAATTTACCGTTTTTTTCTGTTTTAACAAGTTTA
 30466  TTTATATCCTTTAAAAGTGTTATTTCATTGTTGGAAGTATTTTTCAATAATTCGATGTAG
 30526  ATATTTTTCATTATATTTTTTAATTTATTTCCCATCAT
;     G-orf141 <== start
 30564  TTAAAGTTTGAAGATTAAGAACTTTGCCTTCAAATAGTAATAAAACAAAAATAAACCGTA
 30624  AGGTTTGGCAAACTGTTCAGACTTGAACTGAAACCTCTAACTTGTGCATTGTTAGTGCTC
 30684  TTCCAAATTAAGCTACTGTTTGTTAAGGGGATAAATTTTATTAATATGAAATAAAATTAT
 30744  TTTATTTTTTA
; G-orf233 <== end
 30755  TATGTTTTTATTTTTTATATTATC
;;     G-dpo_1 <== end
 30779  CTGATCAACTATTAAAGGTTTAGTAAAGGCTAATTTATTATTTTCCATTACTTGTTTTCT
 30839  TTTTAAGTTGATAGCCGAGATATGCATATAAATATTTTTAATATTAATAGTGGCATTAGC
 30899  TGGATCTTTGAATCATCTTTCTTGAGCTTTTACAATAGCTTCATTTTTAATTAAAGTTTC
 30959  AAATTGAGCAAATTCTAGTTTTGAACCTATTCCTTTGGCTTTAATTATAAATTTTCCATC
 31019  TACAGATTCTAGAGCATACAATTTAGGTGAGATAAAATAAGCATGTTTAATTTCTTGTTC
 31079  AAGCTTAAATAAACCTAGGCTGTTACCAATTAATTCTTCTGGGATTGCTTGATTTACTAC
 31139  TATACTATCTGTATCCATATAATAAATATCTATACCTAAATCAATTAGTTTATAGATTAC
 31199  TTTAAACATGTACATTTTAGCGTAAGCTGTAATTGCAATTGCAGAAGGTATAGATTGGTT
 31259  AACAGAAATATTTTTGGCATCACAATCTAATAAAAAATCTAAGTATTCATCTTTACCGTA
 31319  TAATTTTAAGAATCCAGAGATAGGTTTATTTTCATATCTTATAAATTCTAAATTATCGGT
 31379  AATATTATATTGTTCTTTAACATTAAATTTAGATAAAATTTCTTCTGCTTTTGTTGAGTC
 31439  AACTATTTCTATATT
;;     G-dpo_1 <== start ;; HMM match pos. 878,1113 score 7.2e-44
 31454  ATC
; G-orf233 <== start ;; contain dpo
 31457  TTA
; G-orf234 <== end
 31460  ATA
;;     G-dpo_2 <== end
 31463  TGGTTTCATACCAAGTCTTCCATATAAACTGTTTAATAACAATTTAGCTGTAGTTCTATC
 31523  CATTTTTATATCACTTAGACCAGCTTTAATATCAAAATATTTAGTTATAAAGGAATTAAA
 31583  TACATTAGAAGTTTTATCTAATTTATAACCATATAAAACTTTAATATTATAACCAAAACT
 31643  CTTAGCTAATTTAACTTCTTCTGAGAAGTATCATCCGCTTCATTTACCTAAACAATTATA
 31703  CATTCTATCACCTATTCTATGAGGTAATAGTGGATAATTTGTATATTTAGGATCTAAACC
 31763  GGTTGTATCTACTTCTACATAAACTATACCGAAGTAGTTGTTAATGTTAGGGTCGGTTGA
 31823  GAATAACATATTTCCAGTTGGCATATCATTTAACATAGCAAAAGGATATAGAGAAGTTAC
 31883  ATCATAATATTTTAAATCAAATCCTTCATTTCTAAATACTTCTACTACTCCTCCATAATA
 31943  AGCATTTCTTATTTCTTTATGAGCATTACCTTTTATTATAGGTAATTTATTATCTTTTAA
 32003  ATAATTAGTTCTAAAGATTTTGAAGGCTATAGAAGAATTAGTAGGTAATTTAGTAATATC
 32063  GATTTTTTCAACACTATATATATCTCTAATAAAAATACTCATTATTTGATATAAACATTT
 32123  TAAATCTAATTGTAAATAATTTAGTATTTTTAGTTTGAA
;;     G-dpo_2 <== start ;; HMM match pos. 640,874 score 1.3e-84
 32162  ATT
; G-orf234 <== start ;; contain dpo
 32165  TTA
; G-orf460 <== end
 32168  AGTATATAATATAAT
;;     G-dpo_3 <== end
 32183  ACTTTCATACTCTTCATCCAATATTCCATTGAACATAGAAATCGAAGGAATTATACCTAT
 32243  ATAATTTAAGGAATTTTTATCAGCAAAATTATAAGGAAAATAACCTTTTTGGTCTATTAC
 32303  TTTATATTTTTCAGCTAATGTTCTTAAAGAAGAAGGTAAGATTAAATATGAATCAAATAT
 32363  TTCTATTTTAGTTTTATCATTATCTTTATGTTGATAGATTAATTTAATTACTTTATTATC
 32423  TTTGAAAAAAGGTTGTACTTTAAAGTTGTTATATAAAACTTTAATTAAAAACATATAATC
 32483  AAAATTAGCAAAGTTGTGAATATAAACTTTAGCATTAGGATTGAAATCTAATAAATCTCT
 32543  TAAAGCTTGTAATAACATTTCATATGGCGAATTAAAATCTGTAAGATAATAGGTTTTTAA
 32603  GAAATCTCCTGCAAATCAACCACAAGTAAATGGTACGAATTTACCATCTTTTACAAATGT
 32663  TTCTATATCAAAGGTTACTATGTTTAGATTTAATTTAGCATTTGGTTTAGAAATTGAAAT
 32723  AAAACTATTTTTCATTAATCTATCGAAATGTGTAACATTAAAGTTATCAATATAAATTAA
 32783  ATATCTTTCAAGACTTCTTATAAATTTACTTCCTTCGATTAATGTATCTTCAAATCTATA
 32843  AAGTATTTCTTTATTTTTAAATAAAATACCTTCGCGTTTTGTATCATTAATTTTATTAAT
 32903  GTAAATTACAAATTCATCTTTTTTGAAAAAGAATCCTTCAGGATTTAAATCAAATTTTAA
 32963  AATATAATAACCCGATAACAATGAATTTAATGTTTTACCAAACAAATTTAAATTCATTGT
 33023  TAATGGTAAAATAGTTCCATTAAAATATTTAAATTTTTGCATGTTTATTTCTTTTTTGAT
 33083  TGTTTTTTCTTGCCCACTATACTCGATTTTAGGGATTTGTAGGACAATTTCATCTTTAAG
 33143  ACTAATAGGTCTAAATTTAAATATTACAATAAATTTCTCTAGATTACTAAT
;;     G-dpo_3 <== start ;; HMM match pos. 280,630 score 5e-51
 33194  TCCGTAATTCATACTAGCTATTTCCATCTGTGAAAATAAGAAATTGCTTATAGTTACTGG
 33254  ATTACTTTCTCTAGTTACTAGTATTTGTTTACTTAAACTTAGTATTGGTCCATCACCTGT
 33314  TGAATCTTCACTAGCTAAGATAGGTAGTACGATGTATGCTTTATTAAAATCTAAGATTTG
 33374  TAAAAAATCTTTTAAGATACCTAATTCTAAGTTAGGTATTTTGAAAAAGTGATAATAACC
 33434  GATTTTAAATAGTTTTTTGTTTGCTACTTGTTCAGTTAAGAAAGTAATATTTGTTTGACT
 33494  AAAATTTGTCAAATCAAAGGTTGTGTTGTTGTTAATAATTAAATTGTTTTTCATTTT
; G-orf460 <== start ;; contain dpo
 33551  TTATATCATTACCCATAAACTATCCAATGTGTTTTTATTTAAATAAAAAATTAATTTTAC
 33611  CACCTTGAGGGTTAATTGTTATTTGGTAATATCTTGAAAACTCCAAATATTCAATCATAC
 33671  AGTTCGATTCTGTTTAACTCTATTTAGTAAATATTAATAAATTTTTTATATAGAAATATA
 33731  GACAAAAAATTTTATTTAGAATTAGTTAAATTATAAAACATAAAAGAGGATATTTATTAT
 33791  TCAGTTTTCACTAAATAATTAATTAGTGACCCTCTAAAAAAATGTAATTGTTGTTTAATT
 33851  TAATAAATTTAATTAAAGATTTAAATAGAAATAAAAATTATTTTAAAATTAATAAAATAT
 33911  TACATAAAAAGAGCTTAATTTTTCTATAAACAAACAGAAATTTATTATAAAATATTATAA
 33971  TAATATTCCAAAAATATTCTTTAATTAGAGTATTATATTTTTAGGTTAAACCTCCGTTAA
 34031  ATTTATTAATAATAAGTTATTATAAATTTAAATTGTAATTTAAATTTAATATTTTAATAA
 34091  TATTAATATTTTAATGTTTATAGCCTTTAATTGTTCAAGTTTCTTTATAATATATTAATT
 34151  ATGTTATATAAAAAATTCTTAGATCGAACATTTAATTATATAATTACTGTAGGCTTAAAT
 34211  TAAAATAAAAAAAAAACAAAA
;     G-nad6 ==> start
 34232  ATGAAATATATCTTAATAAATATATTAAGTTTTACAACTATTATATCAAGTGTATTAGTA
 34292  ATAACTTCTCAAAATCCTGTAATCTCAGTAGTATATTTAATATCTGTATTTGTAAATGCT
 34352  GCAGGTTATTTAATATTATCTGGTATAGGTTTTCTAGGTTTATCTTATATTATAGTATAT
 34412  GTAGGAGCTATAACTGTATTATTTTTATTTGTAATTATGATGATTAATATATCATTAACA
 34472  GATATAATAGATACTGGAAAACAATATACTAAAAATTTACCTTTAGCTTTTGTAGTTGCT
 34532  TCATTATTTATATATGAAATGTTTAATATTTTACCATTTAGTTTTAATAATGTATCTGGT
 34592  TTAAATTTAATCTTAGATACTATTACTAATTTTAATTTATTCATTTGAAATAATAATGAA
 34652  TTAAATTTTATTAATAATATTCATACAACATATCAATCTAATATTGCAGATACTACCTTC
 34712  ATTTCATTTAGTCAAATTGAAGCTATAGGACAATTAATTTATACATATGCTGCTATCTTA
 34772  TTAATAATTTGTAGTATTATTTTATTATTATCTATGATAGCACCTATATTTATTTCTTTA
 34832  AATAAAAAATAA
;     G-nad6 ==> end
 34844  ATTATTTTATAATTTAAATATAATTTTAATATAATTTACCCCCTATTATCAATATTATGA
 34904  TAAATATTTTTATAAAATAAGTTAAAATTTATCTTTATTAAATATATTATTTTTCTCATT
 34964  TAATATAGAAAGGTCTTTAGACTAATTATTCTTCTAGATATTTTTTCTATTCAAGTTCGA
 35024  CCTTTTCACAACTTTCTTAATATAGTATTTTCTCTTCCAATTGTGGCTAATCACAACTAA
 35084  CCTTTTTTTTAATTATAAGCTTAAAAGAATTTATTTCTACAACTTTTTCTTTTTATAATT
 35144  TTTTACTTTATATTAGCCCTAATTTAGTTTATTAGGAGTTGAAGTGAGATTTAATCAATA
 35204  ACACACAGAAATTGAATTGAATTTATTATAATATTTTATAATAAATAA
;     G-trnC(gca) ==> start
 35252  GAGTTAAGTTTACAGATGGTTTCTGTAATGGATCT!GCA!AAATCCATATAAATAAGGGT
 35310  TCAATTCCCTCTTAACTCT
;     G-trnC(gca) ==> end
 35329  AAATTAACTTTAAATAAAATTTGTTTATTTCTTTTTTTGTTTTTTTGTGAGTTTAAATCA
 35389  TTTTAAATAAAAGAAAGGTATTTATTTTTATATAAAATATAGCCCCTTATAAATAATATA
 35449  TTAAGCATTTAAATATAATTAAATAAAGTATAAATTAATTATTATTTAAAGTATGAAAAA
 35509  A
;     G-trnR(ucu) ==> start
 35510  ATTCTCTTAGTTCAATGGTAGAACTGCATTCT!TCT!AAAGTGTTAATTTTGGTTCGAAT
 35568  CCAAAAGAGAATA
;     G-trnR(ucu) ==> end
 35581  AGAATTTATTATTTTAGAAATTTAAATTAAAGATATTAAAATTATTTGATAATATAAAAT
 35641  TTATTATTAAATATTTAAATAATAGTTTAACTTTCATTATTACTATTAAGATTTTTTGTT
 35701  TTAAAATTTTAACAGAGAATATTTGTTAAATCATTAAAAGTCATTTAAACCGATTATTTA
 35761  AGGTTTTAAGTATGTAAAAAATCAAAAAAAAAATTATTGTTACAGTGTCTTCTACTTTAT
 35821  ATTTTTATTTTATAATTATTTTGTTTATAATTATTTTTATAATATAAAGAAATATTTTAA
 35881  TTTATTATAATTTATATTATAATTTACTTATATTAAAATATACTTAATTATTTTTGTTTT
 35941  AATCATTTATTATACTTAAAAAATATTTAGCTTATACTATAATTTATATTTTTATTGTAA
 36001  ATACAAGTATTAAATAAATATTTTTAAGTTATGTTGTTAATTTTAATTAACTATTTCTAA
 36061  TCAATATTTATATTTATTTAAATTATTTTTTAAAATATCAGACTATAATTAAAATTTATA
 36121  ATTTTTTGTTGTTTTTAAATAATATATTATTTTATGTATAAATTATTAAATTTATATTAC
 36181  ATAAAATAATTGTAATAAAAATTAAATTCTAAATTATAAAATATAAATAGTCATCATAAA
 36241  ATCAAATATAAATATAAATAAAGATAATATTTATAATTATCT
;     G-nad1 ==> start
 36283  ATGAATACAAATATTTTAATTTTAACTCTGTTAAATATATTAATTAATTTATTAGATGTA
 36343  TTATTAGTAATATTACCTATATTATTATCTGTAGCTTTTATGACTATCATAGAAAGAAAA
 36403  CAATTAGCTGCTCATCAAAGAAGAGTTGGTCCTAATACTACAGGATATTATGGTGTGTTA
 36463  CAACCTTTTAGTGATGCTCTTAAATTAATAGTTAAAGAAACTGTTATACCTTCTCAATCT
 36523  AATAAAATATTATTTTATTTAGCTCCTGTTTCTTCATTAATATTTAGTTTATTAGGATGA
 36583  GGTATTATTCCTTTTGGACAAGGTTTATCATTATCTGATTTTTCATTAGGAATACTTTAT
 36643  ACAGTAGCTTTATCTTCATTAGGAATTTATGGAGTATTATTTGCTGGTTGATCTGCTAAT
 36703  TCTACTTATGCTTTCTTAGGTTCTTTAAGAAGTACTGCTGCTATGATTAGTTATGAATTA
 36763  ATTTTAAGTTCTGCAATATTAATTATTATTATATTAACTGGTTCATTTAATTTTACAAGT
 36823  ATAATAGAAAATCAACAAGCTATTTGATACATAATACCATTATTTCCAGTATTTATATTC
 36883  TATTTTATTTCTATATTAGCTGAAACCTCTAGAACACCTTTTGATTTACAAGAAGCTGAA
 36943  TCTGAATTAGTAGCTGGTTTTTTTACTGAACATTCTAGTGTACCTTTTGTTTTCTTCTTC
 37003  TTAGCTGAATATACTTCTATTGTTTTATTTAGTTGTATTACTTCTATTTTATTTTTAGGA
 37063  GGATATCATATGCCTGAATTATTTATTAATGATTCTTTCATTAATTTACAATCTATTATA
 37123  CTTGGATTAAAAACATGTATATTCTGTTTTATGTTTGTATGATTTAGAGCTACTTTACCT
 37183  AGAATGAGATATGATGCTTTAATTGAATTATGTTGATTAAATTTATTACCTGTTTGTGTA
 37243  GCTTTTATTATCTTAGTTCCTAGTATTTTAATAGCATTTAATATCTCACCTTATTAA
;     G-nad1 ==> end
 37300  ATTTTTATCTGTATATTCTTTTTTAGATTTAATTTAATTATTTTATTTTAATTTTTAATT
 37360  TATTAATTTATTCACTTAATAATTATTAAAATTAATACATTTATAAAAAAAAATAATATA
 37420  TTAATTTTATATTATTTGTTTAATTTTATATTTCTTATCCCCTTTCAAAATAAAGAATTA
 37480  TTTGGTAAAGATGATTTAGGTTTTATAGATCAACCTTCTAATCCATCATCTAACACTGCA
 37540  ACTCCTGATATGAAAAATCAAATTAATAAATTTGTTGATTTAGAAAATCAAATATTGAAT
 37600  ATACAAAATCAAGATATTATTCAAAATGAAAATATTATTGTTTTAGATAATCAATCTGAT
 37660  ATTTGTAATGAAGTAGCTTAAGCTACTGTTGGAGAACAAGATGTTTGAAGTGATAGAGGT
 37720  TCTACACCTAGAGTTATTTTCACCTGAATAAATTATTTTTAGAACAAACTATTTTACCTG
 37780  AACAAATATTATCACCAATTAAATTTTCAGATCAATTTGTAGAAAATTTAGCTCAATTAG
 37840  ATAAAAAATTAACTTCAAATAATTCATCAATTTTTAATTTATTTGATGATACAAATTTAT
 37900  TATTTGATGATAATCCATTGGATATAGGAGATCAAACTTTAGTACAAGAAGAAATTAAAT
 37960  TAGATTCTAATAATTTTTGTTCTATTGATCATATTGATTCATTCGAAAAAATGAAACTAA
 38020  CTATTTTTGATAAAACTCATCAAGTTAATAGATAGTTTTAAATTATAAAATAAAATTAAA
 38080  AGAGATACTAAATATTGCAATAAAGCATATAAAATATAACAATAAAAAATAAATTTATTG
 38140  TTTAAA
;     G-rns ==> start
 38146  TTTCATAAGAATTTAATTTTGGTTCCGATTGAACGTTGTTCAGTAGTTTAAGACATGCAA
 38206  ATCATTGTTTTTGACAATATAATTATATAATTAATAATTATATAAAATATTAGAAAGAAA
 38266  TAAGGTGTAAGGGTGAGAATAATAAATAAGTTACTTTATAATTTCCATAAATAGGAAATA
 38326  AATTTAATTATAAAATTATTAATAATTAAAATAAGTTAAATAAAAATATTTAATTTATAT
 38386  TAAAGGAAATTTTCTGTTATAAAATACTATTTATTTTGATTAGGTAGTTGGTAGAGTAAA
 38446  AGCCTACCAAGCCGACGATCAATAGCTATGTTTGAGAGAACAGATGGCCACATTGGGAAT
 38506  GAAATCTCCCAAGTAGTTTAATACTACCAGCAGTCGAGAATATTAGTCAATGCTCGAAAG
 38566  AGTGAACTAGCTAACTGAAATCAATTAAAATAATTGATAACATAAGGGAAAATAATGATA
 38626  TTACCTTATTATTAGTGTCGTCCAAATCTGGTGCCAGAAGACTCGGTAAGGCCAGAGACA
 38686  CAAACGTTAATCGTCTTAATCAGGCGTAAAGGGTTTGTAGGCGGCTTTTAAACTTACTTA
 38746  TTAAAATAAAAAATAAATAAATAAGTAAAAAATAAAAGCTAGAATCAAATAGAGGATAAA
 38806  CTAAATAATGCTTAGAGTAGGTCTGATATCCTTAGATACTAAGTAGAATATTAAAGGCGA
 38866  AAGCTTTTTTTCCATTAATGATTGACGCTCAGAAACGAAGGTGAGGATAGGAAATAGGAT
 38926  TAGATACCCAAAATACCCCTCTCTGTCAACGATGAATGGTAGTTATTAGTAATAAAATTA
 38986  TTAATGGCAATGTTAACACGATAACCATTCCGCCTTGTGAGTACAACTGCAAAGTTGAAA
 39046  ACAAAAAAATTAGTCGGTTTCGGAGCAAACGAAGTGAAGCATGTTATTTAATACGATAAT
 39106  CCGCGTAAAACCTTACCAGTTCTTGAATAAAAACTTTATTTTTTTATTTTTATAAAATTA
 39166  TAAAGGAATGTTTTAACTTTAAATTATTAATTTAAAGAATAAATTAGAACATTTAATACA
 39226  GGTGTTGCATGGCTGTCTTCAGTCCGTATCGTGAGAACTGAGGTTAATTCCGCTAACGGA
 39286  CGAAATCCCTATTGTTAATTAAAAATATTATAATATATATTATATATTATATTATATACT
 39346  TAACAATTAATGATTCTTATAGAGTTTCATTTGGGGCTAAGACAAGTCGTTATGGCCCTT
 39406  ATGAACTGGGCTATAGACGTGCCACAAAAACTTTTACAAAGTGATGCTAGACTTTTTCCT
 39466  AAAATGATTTAAATATTTATTTTTATTATTAAGGTTAATATTTTTGTTTTTTTTTAATAA
 39526  AATATATAATCGAAAGATTTATAAATCATTTATTTTTAATTTTTATAGTAATCATTAAAT
 39586  TTGGAAAGTAGGAGGAGCTAATCATTAAAAAAAGTTAAAATATAAATTTAGACGGATTGT
 39646  TCTCTGCAATTCGGGAACATGAAGAAGGAATTTCGAGTAATCGTTGATAATTAGCGCAAC
 39706  GGTGAAACTAGCATCCGTGATGAACTAACTGTCTGTCGCTGGGAAGAAGCTTATAATGAT
 39766  GGAAATGGGAATATAATTATAAATTTTTTCATAGTTAATATTATTTATATTTAAATATAT
 39826  TTTAATATAGTTTATAATATTATTATAATATAATAAACGACTATGTTAAACTAATTAGTT
 39886  TTTATTAATTCATTTGAGTAACATCTCAAAAGTCATAGCAAGGTAGCCGTACTGGAAAGT
 39946  GCTGCTGGAAAATAAATTCA
;     G-rns ==> end
 39966  TTTTACCCCCTTTTTATTTTATAATTAATAAATTAT
;     G-trnV(uac) ==> start
 40002  AAGAGATTAGTTGAGTGGTATAACGGCATATT!TAC!ACTGTGCAGAGAGAGTTTCGATT
 40060  ACTCTATCTCTTA
;     G-trnV(uac) ==> end
 40073  CTTATAATTATTTTATTAATTTTTAATTAGAATGTTTTTATTCTTATTATTATTTAATTA
 40133  AGATTATAAAAAGAATATTTATAAATTTTATATAAAATATCACTTATATAATTTTAATAT
 40193  TACTTATACAATTTTATTATATAAGAATTTATTATTATAAATTTAATAAAGAGTTTAAAT
 40253  ACTTATTAATTT
;     G-trnL(uag) ==> start
 40265  GCGAGTGTGCCGAAATTTGGTAGCCGGGTAAATCT!TAG!GAATTTATGACTTTATAATC
 40323  GTAAGAGTTCAAGTCTCTTTACTCGTA
;     G-trnL(uag) ==> end
 40350  TAATAAAATTTCTTAAATCTCTGATATGAATTATACAAATATATCAAATTATATAATTTG
 40410  TATAAAAAAAAACAACCAAAAAAAAACAAATTTTTTGTCTTTTATTAATTAAATATTACA
 40470  TCCTTTTTATGTATTTAAAATATTTAATTTTGAATTTTATATTTCTTTAGTTTTAACTTT
 40530  TAAAAGTATAAAAAAACAAAAATAAAATAAATTAAATTAAATAAAAAAAACTAAAGTTTG
 40590  ATACAAAATAAAAAAAAATTCTGTA
;     G-trnR(ucg) ==> start
 40615  ACATCTTTAGCTGAATTGGAAAAGCGTTTGCCT!TCG!AAGCATTTATATATTGGTTCAA
 40673  ATCCAATAGGATGTA
;     G-trnR(ucg) ==> end
 40688  TTAATTAATATTATAATAAAAATAAAAATTTAAAAATTAGAAAAATCAATTAAAATATAT
 40748  TAATTTAAATAATATTTATAAAATTTTCTAAATAAAAGTA
;     G-nad2 ==> start
 40788  ATGATGTTTATTAGTATCATGATTCTTATAGTGGCAATAGCCCTACCTTCAATAAATAGA
 40848  AATATTTCTCCAAATTTATATTTAAGAATATCTTCTCTATTATTACTTTATACTGGAGCA
 40908  TTAGCTTTTAATGCTTTTTATATTCAGTCAATTGGATCAGGTATAGGTATTTATAGTGGA
 40968  TTATTTCAAATTACTTTATTCACACAATTATTTGATATAGTTATAGTATTAACAGGTTCT
 41028  GTAATATTAATAGCTTGACCTTTAATAAATCATAAATTTATAGATAATAATTTAGAATTA
 41088  AATGAAGCAGGACATAATATATTATCAATAAATAATTATAGAATAAAATATTCAATAATA
 41148  GTATTAATATCAACTTTAGGTTCTTTATTATTAGTATCTTCTTCAAATTTAATAACTTTA
 41208  TATTTAAGTTTAGAATTACAATCTTTTGGAGTTTATATATTAGCTTCTTTATATAGACAT
 41268  TCAGAATTAGCAATATCGGCAGGATTAAAATATTTTTTATTAGGAAGTTTAGCTTCTTGT
 41328  ATAATATTATTAGGTTGTGGATTAATATATACTTTCACAGGATTAACTAATTTAGAATCT
 41388  ATATATAGTATGATATCAGTAATTGATAATAATAATAATATATTATTAGGTTTTAGTTTA
 41448  GGTTTAATATTAATTTTTATAGGATTATTATTTAAAATAGCAGCAGCACCTTTACATAAT
 41508  TGAGCACCAGATGTTTATGCTGATAGTGCTACTATTATAACTACATGATTAACTATTATA
 41568  CCTAAAATTTCTATTTTATTAATATTATTTGAAATACAAACTCATATTAATTTAATAGAT
 41628  AATATTAATATAATATTAGAATTAAATCCTTTAAATAATATAATAAATAATAATTATTTA
 41688  TGAAGTAAAAATTTATTATTAATAAGTTCATTATTATCATTATTAATAGGAACAATATTA
 41748  GGTTTAGCTCAATCTAAATTAAAAAGATTATTAGCATATAGTACAATATCTCATGTAGGA
 41808  TTTATTTTATTAGCTTTAGCTATTAATTCTGAACAATCAATAGAAGCTTTAATATTTTAT
 41868  ATCATACAATATACTATTACTAATTTAAATACTTTTTTAATAATAATATTATTTGGTTAT
 41928  ATAATAAAAAATTCATTTAGAGATTTAATACAAAGTATAATGGTTGAAGATGAAACAGGA
 41988  ACAGAAAATGATATTAATTATATATCTGAATTAAAAGGTCAATTTTTCTTAAATCCTGTA
 42048  TTATCAATAAGTTTAACAATTTGTTTATTTAGTATGGCTGGAATACCTCCTTTAATAGGA
 42108  TTTTTCTCTAAACAGTTTGTATTATATTCAGCAATTCAAAATGGATATTATTTTATGTCT
 42168  ATTATAGCTATTATTGTAAGTATTATAAGTGCTTCTTATTATTTAAAAATAATAAAAATA
 42228  ATATTTACAGAAGAAGTAAAAACATCTCAATATAGTGATAAAGAAATAAAAATAATAAAT
 42288  AATTTAAATTCTAATTCAGAAATAGAAATAAGTAGTACAAATAGTTTTATTATATCTACT
 42348  TTAACATTATCTATTTTATTCTTTGTTCTTAAACCATCAATTTTATTAAATAGTACAACA
 42408  ATACTTTCTTTATCTTTATTTAATTTTTA
;     G-nad3 ==> start
 42437  A
;     G-nad2 ==> end
 42438  TGAATAATTTATTAATGTTATTTTTATTTGTTCCTATTTTAGCTTTAGTATTATTATTTT
 42498  TAAATTTCTTATTTTCAGTACATAGACCGGATGAATCTAAAATTTCAGCTTATGAATGTG
 42558  GATATTCAGCTATTAGAAAACAAAATAGAACTGATTTCCAAATTCAATTTTATGTAGTTG
 42618  CTATGTTATTTTTAATATTTGATTTAGAAATATTATTATTATTCCCTATTGCTGTTACTT
 42678  TATATAAAGTAAGTACTTTTGGATTTAGTATTGCTTTAATTTTCTTTGTGGTATTAACTA
 42738  TAGGATTTATTTTAGAAATTGGTTCTGGAGCTATATCTATTGCTAATTCTACACAAACTA
 42798  ATTATAAAAATAATTAA
;     G-nad3 ==> end
 42815  TTTTATTTTTGTTTATTAATTTTATTTTATAATAATTTTATTATTTATTACATTTATTTC
 42875  ATTTATACCCCCTTTTTAATTATAAAATATTTATTTTTGTGTTTTAATCTATATTAAATT
 42935  TTTTATCATAAATTCTTTTTTAATTATTTTTGTTTTTTAATTATTATTATAAATTTAAAT
 42995  TTTTATAATAAATATTTAAAAGAATATTTAAACTAA
;     G-trnA(ugc) ==> start
 43031  GGGGAAATCTGATAATTGGTAATCAGTTGTATT!TGC!ATTACAAATATGATAGTTCGAG
 43089  TCTATCTTTCTCCA
;     G-trnA(ugc) ==> end
 43103  AATATTGTTTTATTTTTTAATTATAGTTTATTTTAAACTATTTATTTACTATTTATATTA
 43163  ATAAAAATATTTTTTTTGTTTTGTTTTGTTTTTTAATTTAAAATATAAATAATTTATCTA
 43223  TTATTTAATTCATAATTTTAATATAATACTAAAATTATTTTATAAGCTAAAAATATAAAT
 43283  TAAAATTTCA
;     G-trnF(gaa) ==> start
 43293  GCCTCGATTGCTTAGTGGTCAAAGCGCTATTCT!GAA!GATATAGAAATGTGAGTTCAAT
 43351  TCTCTCTCGGGGCA
;     G-trnF(gaa) ==> end
 43365  TTATTATTTATTAATATATAAATATCTTAATATAATATAAAAATAAAAAAAAATATTTAT
 43425  AAA
;     G-trnT(ugu) ==> start
 43428  GCCGGAATAGTTTAATTGGTAAAACGAATTCCT!TGT!AAGACTTTGATATTGGTTCGAT
 43486  TCCAGTTTTTGGCA
;     G-trnT(ugu) ==> end
 43500  AATATTATTTATATTATTATTTTGTATTTTTGTTTTATTAAATTTTATTAATATTTATAA
 43560  TAAAAATACATTAAATA
;     G-trnQ(uug) ==> start
 43577  TGAGTTGTAGTTTAATTTGGAAAAACATCATTTT!TTG!GTAATGAATAATATCAGTTCG
 43635  AATCTGGTCAACTCAG
;     G-trnQ(uug) ==> end
 43651  TAGATTATATAATATTTTAAATTTATTAATTTTATTTAATATTTAATTATAGTATATAAT
 43711  TTATTTATAAATTATTGGTAATAAAAATTCAAATTGTAAACTTACTTCTAA
;     G-trnK(uuu) ==> start
 43762  GAAAGCAGAACTTGAGTGGTTGAGTGTCTCCCT!TTT!AAGGAGAAAGTCCTGGTTCAAG
 43820  TCCAGGTGCTTTCA
;     G-trnK(uuu) ==> end
 43834  ATTCTAGGTATATATTATTATTTAAAATGATATTTTTTATCTTTTTATAATTAAATCAAA
 43894  TATAAATATTATACTTTAGAATTCAAAAAAAAATTAAAATTAAAATTAAAATTATTATAT
 43954  AAAATTTAAATATAATTATAAATAA
;     G-trnY(gua) ==> start
 43979  GGGCAGGTGATCCGATTGGTAATGGTGATTCTCT!GTA!AAAGAATTGGTTAGCGCCGTA
 44037  AAAGGTTCGATTCCTTTACTGCTCA
;     G-trnY(gua) ==> end
 44062  ATATTAAAATTTTAATTAAAATTTTCAA
;     G-trnP(ugg) ==> start
 44090  ATGGTAGATGACAAATTGGTCAGTCGCTCCTTT!TGG!GTAGGAGACATACAGCATGTTC
 44148  GAATCGTGCCTACCATA
;     G-trnP(ugg) ==> end
 44165  TTTTATATTTATATGATTTAATTCTTTAAATAATTAATTTAATAAAAATTATAAAAATTA
 44225  TAAAAATTATAACTTT
;     G-trnN(guu) ==> start
 44241  GGTGTTATGGCAGAGAGGTTATTGCGGAGTACT!GTT!AATACTTTTTTTCATAGGTTCG
 44299  ATTCCTATTAACCCCT
;     G-trnN(guu) ==> end
 44315  TATTATTATAAAAAATAATTCATTATTATATTATAAAAGTATATAAAAAAAAAACTAAAA
 44375  TGAAATAAACAAACAAATACACACAAAAAATATATAAAAGAGTAATAAATAA
;     G-trnL(uaa) ==> start
 44427  GCGAACATGTTGAAATTGGTAAACAATCTCTTCT!TAA!GCAGGAGTGGAAGTAATTCCT
 44485  TAAGAGTTCAAGTCTCTTTGTTCGTA
;     G-trnL(uaa) ==> end
 44511  TACGTTTTACAACAATAGTGTTCAATATTTTATAATTTATTAATTAAATTATATTTAGAC
 44571  AGTTTAGTGTAACGGTTTGCACGCTAATCTCATTAGTTAGTAGAAGGGTTCGATTCCCAT
 44631  TCTGTCTTTTATCACTCCACAATGATGTTTCAAATCTTCTAACGACTGAAACGAGTTCAG
 44691  TGTAATACACTTAAATACTGTATTAGATTTTACAATAATATTTATGATTCTATAAGGGGG
 44751  TTAATGAGTTAAAATAAGATATATAATTAAACTAAAATTTCAATTTTTTTAAATTTAAAA
 44811  ATTAAAAAATGGAATTTATTGTCTAACTCAAAATTGAAATCGTTTAAAGCTAATTCTAAT
 44871  TGCTTATTTAAAAATTCATGAATAATAATAGGATTAGAATAATTAGTTAGTAAGATTTGT
 44931  TTACTTATTTCCTTTACCAATATTATTGTGAAAAGAATTCAGAATGTTAGCACCAATATT
 44991  ATTAAAAATATTATGATTTTTCATTTTATGATCGATAATAAAAATTTGGTAAATATCTAA
 45051  TTCTTTATGATCAGGATTTGTAATTCCTAGATTATCTCATTTGATGGTTTGAATATTCTC
 45111  TTTATTAAAATGTGGGTTAAAGTAGTTAGATCTACCGTCAGTAGTAATAATTAAAATTTT
 45171  ATAAACTTCATCTTTAATTGAATCAAGATCTAATGTAACAAATCTTTTAAATAATTCTCC
 45231  TTTTTCATAACTAACTTCAACTTTTTCTCAAGGATTTGGTAAATTCTCTTGAGGAGATGA
 45291  ATCTTCAGGTGATGATAAATCAGTAT
;     G-orf291 <== end
 45317  CTAATAAATTATTAGTATCTTCAAGAATGTTATTCATACTAGAATTATCTTGCTTAAATA
 45377  AAGTTTTAGTTTCAATAATAGGTGTACCATATTCTTTTCTTTTAGATTTAATCTCTTGAA
 45437  ATAAATTAGAAAAAGTATCTTTAGATGAACCTTCCGTGAATTCTTTAGTTTGAATATTAA
 45497  TTTGTGATAAAATAGGAGATAATTTACTAACTTGTGGAGATTTATCTGGATTAGGGAAAT
 45557  ATTCATCCATAGAATTATTATATTATCAGAACCGTCATTAATTTGAATTTTAGGAGTATC
 45617  TACTACTTGTGGATTAGAACCATCTTGTAAAGATGCTTTGGTTTCAATTTCTTCTTCAAA
 45677  AGTTTCTCTAACAGCCGTTAGTAATTCTGAGTCGACAAAATTACTAGCTTCTTGAATAAG
 45737  ATTAGTTAATATATTCAATCCTGAACTAATTTGTGTAGAATTATCTTGGTCTCTATCAGC
 45797  ATTGGCTACAGAAAAATTGTAAGGATTAGAATTACTATCACTAGAATCATCTGATTCAAC
 45857  TATATCCTTTCTCCTTTTGTTAATTTGATCAAATAATGCTGCAAATCCTGTTTTAGTTTC
 45917  TTCTATTTTATCTTCATTAATTGTATTAACAGGATAAAGTGGAGACAATAATCTGGGAGA
 45977  AGAACCTCTATCACTTCAAACATCTTGTTCTTCAACTGTAGCCAAAGCTACTTCTTGATA
 46037  TGTATCTGATTGATTATCTACAGGATTGATCTTATTTTCTAGTTTAACAAATCTTTCTAT
 46097  TTCATTATTAATACTGTTATCTTGAATTAAATTTTCATAAAGAACAGGTGTTAAAGTAGA
 46157  AAGAGCTAATAATTTACCTCTAATAGTGTTATACAT
;     G-orf291 <== start
 46193  TCCTTTCTTTAATTCATTATCAGGAAAGATGTCCGCTTTATCTAAGAAATTAGTTATTTG
 46253  TCCTAAAACAATAGAAGATTCTTGATCAAATTTAATTTGTCTATCTCCAGATATTTGTTC
 46313  TAAGATTCTTCTATTAATTTCTTTATCGCTTAATTCAGCAGGATCTGTGAGTTTACCTTT
 46373  ATTTATAATAGGAAAATATTGATCTAGATTATTATTTCGAGTAGGTGAATCTAATGAAAC
 46433  AGAAGTATTTTGGGATGGTGAGGTTCATTGAGTTCCAGGTTCATCTTTAT
;     G-orf272 <== end
 46483  CTAATCTTCCTTTATTTCATCATCCTTTGATTCGGTCTTTAATATTTCATGAAGATGAGT
 46543  TCCAGGTTCATCTTTATCTAATCTTCCTTTATTTCATCATCCTTTGATTCGGTCTTTAAT
 46603  ATTTCATGAAGAATTTGGTTGTAAATCATCGCTAGAATTACTTGGGTCACTTCCAGGTCT
 46663  TCGTCGAAAAGAGTTTAATTTCTCAAATAATACACCTGGAATAGGTTGTAAATCTTCTCA
 46723  ATAATATCAACCTAAACCTAATAATAATAATAATATAGCACCTTTAATATAAGTATTTTT
 46783  ATCTTTATAAAAAGGAGTATCTTCTTCTATGATAAGTTCTTCTTTTTTATTAATTATTTG
 46843  TTTAAATCTTTCAGCGATTGTTGAATCCTTTTCAACTCCTGCTGAATTTTTATTAGATGT
 46903  GTTCAATCTGGAGGGTACTTCTACATTTGTATTTCCCAGCAAACCTGTAAACCAGGTATA
 46963  AACTTGAGTATCTCTAATATAGGACAATAAAGAATTTAAATATTCTGTACCATAAATATC
 47023  CATAAAGGAGATACCAAAGATAGACATTAGAGAATAGTTAGTAAAGGTTCACAATCTTCT
 47083  TAAAATAGAATATTTCTTAATTAATTTAATTATGAAGGCTATAAAAGCAATTTTTAGAAG
 47143  AATAGATTTAAAATAAAGTATAGTTTTAAGAATAACTTGAAAGAAAGTAGTATTATTAGA
 47203  ACTATTGGTGGAATTAGAATTTAATAAATCTAATTGTTTGGAATTTAATCCATTGATTTT
 47263  GCTGATTAATTCAGCTTTAGTATATTTTTTTAAGTTCAT
;     G-orf272 <== start
 47302  TTTTTGTTTGTTTATAATATTTCTCAAATTTTCTAAAATAACAAACCTTGCGGTTGGCAA
 47362  ACTGTTCAGACTCGAACTGAAACCTCTAACTTGTGCATTGTTAGTGCTCTTCCAAATTAA
 47422  GCTACTGTTTGTTGGGGGGATTATAATTTGTAAAATTACAGAAAATTATGTATTTTTTA
; G-orf391 <== end
 47481  TAAGATTTCATCGTT
;;     G-dpo_4 <== end
 47496  ATCAATGATTAAAGGTTTTGTAAAGGATAATCTATTATTTTCCATTATTTGTCTTCTTTT
 47556  CAAATTAACTGTTGAAATGTGCATATCTATATTTTTTATATTAATATTAGCATTAGCTGG
 47616  ATCTTTAAATCATCTTTCTTGAGCTTTAACAATAGATTCATTTTTAATTAAAGTTTCAAA
 47676  TTGAGCAAATTCTAATTTTGAACCAATTCCTTTAGCTTTAATAATTAATTCACCATTAGT
 47736  AGTTCTTAAAGCATATAATTTAGGAGAGATGAAAAACCCTTGAGCTACATCATGTTCTAA
 47796  TTTAAACAAACCTAGATTATTCCCAATTAATTCTTCAGGAATAACTTGGTTTACTACTAA
 47856  GCTGTCAGTATCCATATAGAATACTTCTATACCTAATTCTATAAGTTTGTAAATAGTTTT
 47916  GAACATGTACATTCTAGCGTAAGCTGTAATTGCAATTGCAGAAGGTATAGATTGATTTAC
 47976  AGAAATGTTTTTAGAATCACAATCTAACATAAA
;;     G-dpo_4 <== start ;; HMM match pos. 935,1109 score 4.1e-43
 48009  GTTTAAATATTCATCTTTACC
;;     G-dpo_5 <== end
 48030  GTATAAAATATATACTTTAGGTGATAAGAAAATAGCTTTTTCAATAATATTTTCTAATTT
 48090  CATTAAACCTAATTCAGTATTACTTACTAAATTATTTTCTAAAGGTTTATCAATATAAAT
 48150  ACTATCTGTATCACTATAGAATAAATTAAATTGTGGATTATTTTTAAATTGAGACATATG
 48210  AATTCTAGCATAAGCTGTGATAGCTGAAGCTATAGCTACATTAACATTGTGAGTTTCTAT
 48270  AGCACTATCTAATAAAGTATTAATATCTTTTTTAATTTCTCTATGTTTAACTAAAATTTT
 48330  TCCATCTAAATCGATAATATCTGTTATATCTTCAGCATGATCTTTTTCGAATTCTTGAAA
 48390  TAAAATAATATCATTAAATATTGTAATATCTGGAAATGAATCAATCATACCGAATTTACC
 48450  ATAAACGCTATTTAAAATAATTTTAGCAATATAGTTCAATGGATTAGATTTAGGATATTG
 48510  TAATCTCAAATTATATAAGTTTTCTACAAAATCTTTAAAAATATTTTTACTTTTAAATGT
 48570  ATAACCTCATAAAATTTCAAATTTATAACCTAATTTAACAGCATTATCCATTTCTTCTGA
 48630  GAAAATCATAGC
;;     G-dpo_5 <== start ;; HMM match pos. 803,1023 score 8.7e-67
 48642  TGTTAAAATAAATAT
; G-orf391 <== start ;; contain dpo
 48657  TTATTTTATTATTTTACCCCCTTATAATATAATTAGGCTAAATAGAAATTCTTATTTAAT
 48717  TTTTAAATATTTTATTATTATTATTTTGCTATTTTTTATTTATAGAGTTTTCTCTCAGAG
 48777  GTTTTTTAGACCTTCGTTTTTCATTTTTTAACTTTTTTCAAAAATACCGGAATTTTCTCA
 48837  ATTTTTCGTTTTGACTTCTAATCAGTTTTTATTTTCCTTTATTTACTCTCATACTTTTTT
 48897  TGGCAGTGATTATTGTTTTTTTTGGCCTTCATATCTACTATTCTTAAGTACTCTTTTGTT
 48957  CATCTTAATCTTCAAATATAAAAAAGTTAATTTAGATTTCACCAAATTAACTAATTAACT
 49017  TAATAAATATTTATTTATTTATTTA
; G-orf410 <== end
 49042  TTTATTTATTATTTGTAAAATTTTATTTTTTAATAATCTTAAAAAGTAATCTATTGTGAT
 49102  TAAAATTTTTATATTAAT
;;     G-dpo_6 <== end
 49120  TTTAATTGGAATGTATTTGTTATTAAAAAGTTTTTTTCTAGGATTAAAAACAATTGTAGT
 49180  TAGAATAGAATCTTTAACATTAATATTTAAATCAGAAATATTTTTATAAAATCTAGCAGG
 49240  TGTGTGTTTAGCTATTGGATTTTCGTGAGCTATTTGAGTAATTTCTTGTCATGTTAAACT
 49300  GTTTCTAGGTACACCTGAAAATACTGAATGTGTAATATCTTTACTATCAATATAACCATA
 49360  TTTTTTAATTCCTAAGAAATAAGCTTTTTTAATACTACCTCCTTTTAATTCATCTTTAAG
 49420  TTGTCCTAAATCATTGCCTATTAAATAATCTGGTAATTCTTTATCAACAAATAATGAATC
 49480  AGTATCAGTATAAAAAATTTTCACACCTAATTTAAGTAATAACATTTTTAATTCTGCCAT
 49540  TTCAATTCTAGCGTAAGCTGTAACAGCTGCTGCTATTGCTACATTAGATTTAATTACCTT
 49600  GAAGTTAGTTAGTAAGTCTAATTTAGTTTCATTTTTTATTTCATTAATTATGTTATAATC
 49660  TAAATTACTAGACATAAGGATAGTACTAATTTCATTATTAATTCGAATTTGAGAAAAAAT
 49720  AGTATTACTTCCATAATAATTAATTAAATCTTTATTATAAACATTTTTAGTTTCTATTAA
 49780  AGTTAATCTTCTACCAAAATACCCATAAAGTTGATTTAAATGATTTTTAGCAATAAATCT
 49840  TAATGGTCCTACTGTAAATTTTTTGATTTTATAGAAATGTTCAATATAGTTAGTAAAGAT
 49900  ATTGGCTTTAGTGTATTTATATACTTTAATTAATTCAATTTTGTAACCAAATTTAGCCAT
 49960  GGTTTTTAATTCTTCAGAAAAATAAACGCCAATTCAATTTCCTAAAGGATGCAGTGTTTC
 50020  ATTAAATATTTTAAATGGTAGTAAAGGTATTTCTAAATTATCTGGTGCTGTTATTTTAGC
 50080  TTCTGCAAAACCAAATAAATTTTCTAATTTTACTTCATTACCTAAGGATTCACCTAAAAA
 50140  TTCCATAGGCATTGGGTTACACATAGCTTTAGGATATAAACTATTTACATCATAATGTTT
 50200  TAAGTTTTCACCATATTTATAATAATAATCTGTTGAACCTCCAATATAAGCTAATCTTAT
 50260  TA
; G-orf398 <== end
 50262  AAGCATC
;;     G-dpo_6 <== start ;; HMM match pos. 708,1104 score 6e-93
 50269  CATTTT
; G-orf410 <== start ;; contain dpo
 50275  TT
;;     G-dpo_7 <== end
 50277  AGTTAAAGTAGGTATATTTTCAGCTAAGAATTTTAATCTAAATATTTTTAAAGATAAAGT
 50337  AGAAGTACTTCAGATAGTAGTTAAATCAACTTGATGTTCATCTATATAAATATCTTGAGC
 50397  TTTAGTTAAAGCTTTTAATAAACAAATTGAATCATGTTTACTATATTCAATGAATTGTTC
 50457  TAACAAATCAGCATCTTTAAAAAGAGAGATTTTATTAAAATCAGGATTATAAGAGCTTAA
 50517  TTTACCTTCTACTTCAAAAGTTTTACATAATTCTTGTAAAGATATTGGAAATATACTAAC
 50577  AGAATCTTTAAAAATTAATTTAGTATTTTTTCAAACAATATCAATTCCTACAAATTTATG
 50637  TAAATCATCTATAATAGAATTTACTTTATTAATGTCAACATTTGGTAATTCTAATAGACC
 50697  TTTAAAAATAAAATAACCATCAAATGATCCTAAATTATGAGTAAAAATAACACAATTATG
 50757  TAAATTTAAATCGTTAATTTTATTCATCATATTTAATCATATTAATCTTACAGCATTTTC
 50817  TGGATCTTTTAATAATAAACTGTAATCTATTAATTCAAATATTGTTAAAATTTTGCCATC
 50877  TAGTAAATAAGAGAAACTAATACTAATTGGAATTTGATTATTATTTAATTCAATAGTTTC
 50937  CAAATCAATTGTAGCTAAAAGGGTTTTATTTACAATTTTAGGAGTTTTTAAAGGTTTAAT
 50997  AAAATTTAAATCTTTACTAGTTGAAATTAAACTATTAGTGTGAAAACTTCTTCTAGACTG
 51057  ATAAATTGTATTATTTGCTTTTTTGCCTTTAATTTTAGCTTGAGGATCATAATCTCATAA
 51117  TTTTACTTGTAAAATATTGAAAGTTGTAATAGGATAACCCGATTCATAAAATGCTTGAAT
 51177  ACTATTTTTAATTTTTTCTAAATATTCATAAATTGTAGTGTTTTCATCTATAATAATATT
 51237  TTTATGAATATTAAAAGTTTTATCTTCTTTAGAAATAGAAACAAT
;;     G-dpo_7 <== start ;; HMM match pos. 344,703 score 5.6e-29
 51282  CATAATTTTTTTACCTACTTTTTTAAATTCATCTTCTAAAGCTAAAGCAGTGAATAGAGC
 51342  AGCAAATAAATATTTATGATCTAATAATTTATTGTTATCGTACGTAAATAAAGTAAATTT
 51402  ACTAGTATCATCATACTGTTTATTTATGAATTTTAAAGGTTCTATAGGTAAGAATTC
; G-orf398 <== start ;; contain dpo
 51459  TTA
; G-orf193 <== end
 51462  AATTATAGAATTTAAAGCATTATTAAAAAAATCTAACATTTTATTGCCGCTTGTTAAAAT
 51522  TACTCTTAAGATATAATTAGGATAAATAAAGAAAATTTTCATATAGTAAGTTAAAATTTT
 51582  TCCGATGAAATCTCTAATTCGAGATTGTAAAGATAAATTATTAAAAATAAATCAACAAAT
 51642  AGTTAAGAAAATGTTGTTTAATAAAATAAAAAATAAACAATAAGTAATAATACCTGATCC
 51702  AATTGACTGAATATATAATAT
;;     G-dpo_8 <== end
 51723  CAAAATCAATTTAGCAGTAGTTCTATCCATTTTTATATTACTTAAACCAGCTTTAATATT
 51783  AAAGTATTTTTCAATAAAAGATTTAAATATACCAGAGGATTTATCAAATTTATAACCGCA
 51843  AATAATACTAATATTATAACCGAAGCTAACAGCTAATTTTATTTCTTCACTAAAATATCA
 51903  ACCAGTTCATTTACCTAAAGGATTATACATTCTACCATCAATTTTATGAGGTAATAATGG
 51963  ATAATTTAAATATTTAGGATCTAAATCAGATGTATCTACTGTAAATAATACAATTCCAAA
 52023  ATAGTTGTTTATATTTTTATT
; G-orf193 <== start ;; contain dpo
;;     G-dpo_8 <== start ;; HMM match pos. 760,863 score 3.9e-31
 52044  CTAAATTATATTTTAGAATATAATAAGTTGATAAGATTTTATTTAATCTAATTTTAATTT
 52104  AAAAGAATATGGTTGAATTTATGTAAAATAAATAAATCTAAATTTATGATATTAAATTAA
 52164  TTATAATAA
;     G-trnE(uuc) ==> start
 52173  GGTCTTTTAGTATAATGGTCGTACAGCTACCC!TTC!AAGTTGCTAGTGCCAGTTCGAAC
 52231  CTGGTAAAGGCTA
;     G-trnE(uuc) ==> end
 52244  TATATTTATATAAGTATTAAAAATATTTAATAATAACCAAAAAAATAAAACAATTACAAA
 52304  TATATAAAAAATATTTTTTTTTTAATATTTTTATTATATAATTTAAAACAAAAATATATT
 52364  TATAACTTAAATTTATAATTCATTTAAAATAAATTAAATTAAAAAAATTTATTTAAATTA
 52424  TAATATTTTCTTATAGTAGTTATTCGTTATTAAATTTAAAACAAAAATAAATTTAATACT
 52484  AATTTTAGAAACCAAATAATAAAAAACACAAAA
;     G-atp6 ==> start
 52517  ATGTTACATAATTTAAATTTAATAATAAATTCTCCATTAGAACAATTTGAAGTAAGTAGT
 52577  TTAATAAGTATAATAGCACCTATATTTGGTTATATTAATATAACATTAAGTAATTTAGGG
 52637  TTATATTCTTTATTAATATTATTTATAATACTAAGTTTACATATAATAAGTAATAATGAA
 52697  AATAAAATTTTACCATCAAAATGAAGCCTAGCAATAGAAAGTATTTTTACAACTATTAAT
 52757  ACAATGGTAAGAGAACAATTAGGTAAAGAAATTTATTTACCTTTTATTTATTCATTATTT
 52817  TTCTTTATATTAATAAGTAATTTAATAGGTAATATACCTTATTCATATACTATAACAACT
 52877  TCTGTAATAGTAACAATAGGTTTATCATTTACAATATTAACTGGTGTAACTATACTTGGA
 52937  TTATATATTCATAAATTACATTTTTTCTCATATTTTGTACCATCTGGAACTCCTTTAGCT
 52997  TTAGTACCTTTATTAGTTTTAATTGAAACTGTTTCTTATTTAGCTAGAGCTTTATCATTA
 53057  GGTATAAGATTATTTGCTAATATGGTAGCTGGACACTCTTTATTAAAAATTTTATCTACT
 53117  TTCTTATATCAAATGTTTAGTAGTAGCTTTATTATAGCTATATTCACTTTAATTCCTTTT
 53177  GCATTTTTCTTAGCTTTATGTGGATTAGAAGTAGCTGTATCTATTATTCAAGCTTATGTA
 53237  TTTGTATTATTAGTAATATCTTATATTAAAGATGCTATCTACTTACACTAA
;     G-atp6 ==> end
 53288  TTTTATTTAAAATTAATTTTTTTAATATATTAAAATTTTTGTTTTTATTATTATGTTAAT
 53348  TTAAACATTTTTAATTAAATAATTAAATAATAAGCTGAATCTAAATTCTAAAACCAAAAA
 53408  AATTAAATAATAATAGATTATATAGTTTTGTTTTAAATATAATTAAGATAAAGATTAAAA
 53468  ATTTAAACATTTATATAATGTCTTAAGTTATTTATTAATAATTTAGATCAACTTAAAATA
 53528  TTAAAAGAATATAAATTATAATAAAATTTATTAAGTATATTAACAAACAATTTTTTTGTA
 53588  TTTTATTGTTTTAATTTAAATAATTTTGTTGTTATTTTAATAAATTTACCCCCTTTCATT
 53648  TAAAAGAAGTTTGTTATATAATTTAAAATAAAAAAATAATTATAATTTGATTATAAGATA
 53708  TTATTATAAATTATATTATTAATAA
;     G-trnS(gcu) ==> start
 53733  GGAATAGTTTACATTGGAAAGTTAAAACGATT!GCT!AATTGTTCGGGTTAATCCCTTAG
 53791  GTGTTCGACTCACCTCTATTCCG
;     G-trnS(gcu) ==> end
 53814  TTTAAATTTTAATAATTAAATTTTAATTGTAAAAGTGTTTTTTTGAAATTTTTTTGAGGC
 53874  AATAAAAAATAGAGGAGTAAAT
