# Supplementary material for: Global Characterization of Fungal Mitogenomes: New Insights on Genomic Diversity and Dynamism of Coding Genes and Accessory Elements
Source: Front Microbiol. 2021 Dec 1;12:787283. doi: 10.3389/fmicb.2021.787283 (PMC8672057; doi:10.3389/fmicb.2021.787283)
Supplement: Supplementary File 1 — de novo annotation files of the 685 mitogenomes investigated in this study. Annotation was performed with the Mfannot program. [file Data_Sheet_1.ZIP › Supplementary_FileS1/NC_021750.1_Ganoderma_lucidum_mitochondrion_complete_genome_mitogenome.mfres]

;; Masterfile modified automatically by mfannot version 1.35
;; on Thu Dec 24 20:15:25 2020 by user pfonseca on host LGCM-PROC
;;    - Gene Totals: 60
;;    - List of genes added:
;;      atp6                 atp8                 atp9                
;;      cob                  cox1 (6 introns)     cox2 (1 introns)    
;;      cox3 (1 introns)     nad1                 nad2                
;;      nad3                 nad4 (1 introns)     nad4L               
;;      nad5 (2 introns)     nad6                 orf109              
;;      orf118               orf151               orf219              
;;      orf248               orf250               orf260              
;;      orf267               orf282               orf283              
;;      orf290               orf303               orf319              
;;      orf321               orf330               orf356              
;;      orf407               orf410               orf439              
;;      orf50                orf568               orf87               
;;      rps3                 trnA(ugc)            trnC(gca)           
;;      trnD(guc)            trnE(uuc)            trnF(gaa)           
;;      trnG(ucc)            trnH(gug)            trnI(gau)           
;;      trnK(uuu)            trnL(uaa)            trnL(uag)           
;;      trnM(cau)            trnN(guu)            trnP(ugg)           
;;      trnQ(uug)            trnR(ucg)            trnR(ucu)           
;;      trnS(gcu)            trnS(uga)            trnT(ugu)           
;;      trnV(uac)            trnW(cca)            trnY(gua)           
;;
;; end mfannot
;;


>NC_021750.1 Ganoderma lucidum mitochondrion complete genome gc=4
     1  ATCTTTTTTTTTGTTATTCTTTTAAAAAAAGTAAGGGATAAAAGTATCGTTGACAATATA
    61  GTAATAACAT
;;     rnl ==> ;; mfannot: 5' +/- 50 nt
    71  CAAACAGTAATTCAAAGGGGTTATTAAGGAAAAACTAGCAAATTTATAAAAAAGGAGGGC
   131  ACAAGTCCAAAAGCCACAATTTACCGAAAGGTGATCAAGTTTCATTAGATTTATTTAATG
   191  TTGACAAAGAATGTAGGCGATCCTAAGGGAAACCTTTATATTTAAACTTCCCGAAGTAAA
   251  ACATTTCATTAGGGAAAGGAAAGGAAATCAACCGAGACTCCGAAAGTAATGGCGAGTGAA
   311  ATCGGACTAGCCTTTATTTAAAAATAAATTTAACAAAAATACACACCAGAAACCAAAGAA
   371  GGTAAAACAGTCCTGTATGTTAAATCTTTTTAAAACTAATGTTTAAATAAGTATTATTAA
   431  ATTAAAATTTATTTAAATAATGAGTACGACGAGAGCGAACTTGTCGGAATATAGGGGAAC
   491  CATCCTCTAAGGCTAAGTATTTATAAATTTAGCGATAGTGAAA
;;
   534  AGTACCGTGAGGGAAAGTTTGAAATAGTTATGTAATTTTAGACATAAATGAAATAGTTGA
   594  ATTAGTAACTCTATAAGCAGTCGAAATTTATAATTATAAATGACGGCGTACCTTTTGCAT
   654  AATGGGTCAGCAAGTTAATAGGAGTAGCAAGGTTAAAAGCCTTAGTGAAAGCGACCACAC
   714  TAACTAGCTAAAAGTATTCTTAATTTCATAGATATTAAGAATAGGATATCCTTCATAGTC
   774  ATAAGGCTAAGAAGTTAAATATTTTCTAGGAATATAGTGATGGGTAAGTTACTTCTATTA
   834  GACCCGAAGCTAGGTGATCTTCCTAAGACCAGATTATAATGGATCGAACGGGTGAATGTA
   894  GCAAAATTCTCCGAAGAGTTTTAGGAAGCGGTGAAATGCCAATCTGACCTAGTGATAGCT
   954  GGTTTTCTACGAAACATATGTAAGTATGACATCTAAACAAAATTTATGGTGGTACAGCAC
  1014  TGAGTTCCCAACTATTTCTTTTTTTTAAAGAAAAGTTTAGGTTGCGGGGACGTCGAAAAT
  1074  CTTACCAATGGAAGAGAATCTCGGAATGACATAAATTGATGATAGATATTCAGACTGCTC
  1134  ATGCGAAGTTGGGTAGTCAAGACGGAAACAGCCGAGAACACGAAACAAGGTCCCAAATGA
  1194  TTTTTAAGTGAAATGAAGGAAGTAATATATTGAATGCAGCTGTAAAGTGAGCCTGGTAGT
  1254  CGCTATCTTTTAATAAACGTAATGTAACAACGTAGCAGCCTTAAACAATAGAATATTACA
  1314  CCAAAAATTTAACGGGTCTCAAAAAATCAACCGATATCGTGTTTATTTTGAATAATAAAA
  1374  ATTAATATTCAATATACAGGTAGTAGAACATTCAGTATACTGATGATAAAACAGTGTTTC
  1434  ATTGTTTTTAGGTCACTGAAGAGAGAATGCTGACATGAGTAACGTAAAAAGAAGTTATAA
  1494  TACTTCTCGCCGAATACGAAAGGGTTGTAAGGAAAGGTTAAACCACCTTATGTTAATGCG
  1554  GCCTCTAAGGAACAAAACCAAAGTTTTGTCTGATGAGTATGAATTAGAAAGTCCATTTTT
  1614  AAAAATAAAAATTTAATAAAGGGACCAGGAAAAGAATATATTCTTAACTACCGTACCCTA
  1674  AACCGACACAGGTTCGTAAGTAGAGTATACTAAGGCGTAGAGCTAAAAGTTGTTAAGGAA
  1734  CTCGGCAAGTTCTCCTCATAAGTTTGACGATAAGAGGAACCCGATAAGGGTGGCACAAAA
  1794  TCGGAGGCCCCGACTGTTTACTAAAAACACAATTCAGAGCAATGATGAAAAATCATAGTA
  1854  TTCTGGATGAAATTTGCCCAATGCCATTAACATAAAAGAGGTTATGGGTAACTGTAACTG
  1914  ATTGAAAGTCTGGTTAATAGCGGTCTTAACTATGAGGATCCAAAGGTAGCAAAATAAATT
  1974  GGCCATTAAATGTGGTCTGGTATCAATAGTGTAACGATGGTCTCACTGTCTCTACAACTT
  2034  GCTCAGTGAAATTGAATTACCCGTGCAGATGCGGGTTGCCTCCAGGTGGACGGGAAACTT
  2094  AAATTATATCTGGAATTAAATTAAAATGCGACTAGCTAAGTTTACTATAATAATGTTGTG
  2154  TAAACCAACCAGATAACCCATTATCTGAGCTCAAACAGCATGTTTTCGGAGTAATCCTAA
  2214  ATCATGAAGCCTGTTTATATGTAATTATTCAATATGGGAAAAGTATTTAAATTGAATATC
  2274  TCATATAAGAGCTAGATACCTATGAACAATGTAATGTGAATTCACGTCAGAAGCGGTATG
  2334  ATTGATTGTAGAAAGACGTTCCCGTGTTTTTCTTAATGGGTCTAAATGTCTCATAGCGTA
  2394  TAGTGGAGTTCTAAGGGTATCATTAAAGTATTATAGTAAAAACTAGGTAAGCCCAATAAT
  2454  AACCAATTTACAAGAATTAGAAATTGGAGGTTTATCTGCGAAGATAAATAACTATTAGTG
  2514  GGTATAGGATATTCAAAAAAGCTAAAGCCTTGTTGTAATTACAAGGATAGGTTCAGTTGA
  2574  ACTAACCTGAAAGGGTGCTGACTTTGAATTAGTGTTAAGTTATAATTGTTAAAAATTTTA
  2634  TTAGAAGTAATAAAACTTAAAAATTTTTCATTCTAGTACCAGCTCCAATTAATCCAGAGT
  2694  AGGTTAATCTTACTCCAATGTGTTTAGTATGCTATAACAT
;     G-orf319 ==> start /note=LAGLIDADG ;; evalue:2.4e-51
  2734  ATTTTAATAAAAAAACTATGGATAATGATGAATAGAAATTTTACTAAACCTAATAAAAAT
  2794  TTAATACCTTGGCAGGTTACAGGATTAACAGATGGTGAAGGATCATTTGTTTATTCTATA
  2854  ACTAATACAGGTAAAGGCTCAACAGGCCAAAAAATAAGTTTAGAATTTAAAGTAACACAA
  2914  AAAACACATTCAGAAGGAGTACTTTATGAACTTAAAGAATATTTTGGGTGTGGGAACGTA
  2974  GTTATAGATAATAGAAAAACAGATACAAAAAAATTTCATATTAATTCTTTAAAACTTCTT
  3034  TTAGAAAAAGTAATACCTCATTTTGATGAGTATCCTTGTCTTACTTCTAAAGAATTAAAT
  3094  TATAAAGATTGGAAAAAAATTTGTCTTATCATGAGTAAAAAAGAACATTTAAACTTAACA
  3154  GGAATGGAAGAAATAAATAAAATAGTTTTACTAATGAATAAAAATAGATCTTTTGAAGAT
  3214  AAATATAATCACTGTAAATCTTTTTTAGGTTTATCTGATTTAGAAGTCAAATATGATTTA
  3274  CCAGATAATTGGGTACAAGGATTTTTAACAGGTGAAGGTTTATTTTATCATTATTTAAAT
  3334  GGTACTGTAATTAACCCTTCTCTTGAATTAGGTCAAAATAGTCATGATGTAGCTATTTTA
  3394  ATAGCTCTTAAAAAATTTTTCAATGGTGGTTATATAAAACCTAAATATAAATTTAATGAT
  3454  TTAGAAGAATGTAAAAATTCAAGATCTCTAAATAGATTTATTTTAAGAAACACAGAAACT
  3514  ATTATCCAGTTTGTGGATAAATATCCTATGTTAACTAGAAAACATCTAGATTACGAAGAT
  3574  TGGAAAAAAGTTGTAGAATTAAAAAATAAAGGTTTACATAAAACTGAAGAAGGTTTAGCT
  3634  TTAATAAATGAAATAGTATCAAAAATGAATTCTAAAAGAGATTCAGATTATAATCCCTAG
;     G-orf319 ==> end
  3694  CTTAAAATTTTAAACAATTATAATAAACTTAATGCTT
;; mfannot:     /group=II (1.59e-10)
  3731  gagctgtatgcgatgaaagtcgcacgtacagttcttagagga
;; mfannot:
  3773  TGTCAAAGTTGTAAAACTTGGCGGAGCCTCAACAGACCCTATGCAGCTTTACTGTAGTTA
  3833  GCTATCATATTGATCTACAACAACCTTAGTTAATAGTAATTAGGGATGTCGAATTGACGA
  3893  AAGATGGAATACCTTCTGACTTTGGTTGGGTTAATATTTACCTTTTTAAGTAAAATATTA
  3953  TATATGACTCAAAATTTTCTTTTGTTTATTCTATTCATATTCTGTTATATAGTGTAATAT
  4013  GGTATAAAGCTTATAAGGGATAGGTGGCTAATTGGCAGTTTGACTGGGGCGGTCGTCTTT
  4073  GATAAAGTAGCAAAGTACATCCAAAGATATTTATTTATTAGAAACAATCTTTTTTTAAAA
  4133  AGATACTTACTAAAAATTCATAGTATCTATATAAACTATGAAGAATATAATTTATTATAT
  4193  TTTTATTAACTTAAGGTATAGCTAGAAAATTGAATGGAAATCAATCAACCAGTGTGAAAG
  4253  GTTGTAATAGGCGTAATGGCGGAAAGCATGCCTAACTGAAAGACTTAGAAGTCGAACAGA
  4313  TACGTAAGTAGGGCATAGTGACCCTTCGCTATATTATGGAATAGACGGGGATCAATCGAT
  4373  AAAAGTTACGCTAGGGATAACAGGCTGATAGCTGGTGAGAGTACACATTGTCCCGGCTGT
  4433  TTGGCACCTCGAT
;;
  4446  GTCGACTCAACCTATCCTCCGGGGGTAGAAGCTTGGAAGGGTTCGGCTGTTCGCCGATTA
  4506  AAAGGTTACGCGAGTTGGGTTTAATACGACGTGAGTCAGTATGGTCCCTATCTTCTGGAG
  4566  GGATAAATAGTAAAAAGGGGCAGACCTTCTAGTACGAAAGGATCAATAGGCTGTGTTTCT
  4626  CTAGTGTACCAATTGTAATTCTCTATTCTAAAAATTTTTAAAGGATTAAAGAAAGATTAA
  4686  AGCATAGTTGGGTAGCCACAAACATGATAGATAAGCGCTGAATGAATATTAAGCAGGAAG
  4746  CTATCCCCTAGATACTATCTTATTGATTATCTTTTTAATTGATATTTTATTAGTTTTCTT
  4806  TTTAATCAATGTGAATAAGAAATAGAACATTTCTAAATAGGATGCAAATGAAAGTGCTGT
  4866  AA
;;     rnl ==> ;; mfannot: 3' -20/+180
  4868  AGTATTTAGTTTAGCATTACTAATTTATTATATAGACTGGATGTTATTAATTGTTTTTAA
  4928  AAATTTTACAGTACTAAAATACGTATTTTATGATCAAAAGGGACACTATTTGTTCGCTTT
  4988  TTAAAGTAGGACACTATCTTATGAAGGTTAAATTTATTTTACATAGATGTAAGAAGATTT
  5048  TAATTAGTGCTTATTATAAAAATCTAACTTGTTTTAAATAGAAAGTGTCAAATTTTAATT
  5108  TCTTTTTAATCAATTATTTAATAAATTATTTCAAATAATTAAAATTTTAAGTGTGATCAT
  5168  TCAATTTTAAAACTAAAGTTATTCATCAGATTCAAAGGATAATGAACCTATTATATTAAT
  5228  AATAACATTAACTAAAAAATATAATGGTCAAAAGTAATGTTACTTATTGGGGCTGCTCAT
  5288  TATATCGCTTACTAAAATTTATTTTAAATAGTAAGAAGTAATAAAATAGTTAAATTTTAA
  5348  TCACTTATAAATAATATTTATGGGTATAAATAACAAAGATAATTATAAAATATCACCATT
  5408  CGTTTATATTTATAAATAAATCTAGAAATTTTACGAATAAAAAATAAAGTAGTTAAGTTA
  5468  AGTTTTAATTTTAGTAGTCTCGGAGACATTAAAAATAAATTTAGTACCAACACCATTAAA
  5528  TGTTTTAAACGGTTCAGGTGTTAATTTATAAATATTCTATTTTGTTGGTTGGTTAAATGT
  5588  CATTTAACATTTCTCTTAATATGTTTATTAGTATACTGATCAGTTTACCATATTTTTAAA
  5648  TAAATAGTATTAGGATTTTCAAAATCATATCTAGTAAGATATTAAGATTTTACGTTATCC
  5708  TTAAAATTTAAATTGTTTTATTTAAAGGTTGTTGTATTTTTAAGTTAAACGTTTCTATGT
  5768  AAATTAATATTAACTATTCTTGGTTTTACTAGGTCCTTTATTAAATTTTTATTTATAATT
  5828  TTAAATTTTAGATTATATCTTATAAAACAACTTAATATATTTTCTTTTTTACATCTATAA
  5888  AAGTATATATAGAAACATATAGTATATAAAGTTGTGCTTACAGTTGGTCTCTGTAGTAAA
  5948  TTTATTTAATAGTAAGGTTCGATTCCTTCATAACTTTAGTAACAAATAAAAATATAGAGA
  6008  ATATAAATAAAAAGTCAATAATTTGTTACAGTGTAAAAAATAAAATAAAAATTAAAAAAA
  6068  CCTTCTTTTTATATAATAAAAATAACTTTTTCTTACAAAGTAATGTACTAAATGGTTAAA
  6128  GTACAAAAAGGTGGTGTAAGTATCTTACTTCTGTCCTCTCCCTCCCCGGAGGGAGAGGAC
  6188  AAAATACGTATTTTATGATAATGTTTGTTCTATAATAATAGGAAATAATATATTAAAATT
  6248  AATCCCTTTTTAATTTTATATTCAAATTAAATAGATTTAAATATTCAAATTTTAAGAATA
  6308  TATAATTTATAAACAAAATTAATTGTTTTTATAAAAAATAAGTCAACTAGATAATAATGA
  6368  AATTGATTTAACAGTTAATGATTTTGTTAAAACAATATTGTTTTTGAGGAATTATGTTTT
  6428  ACAATTTTATATAGAGTCCCTATTAAATTTTACTTTAAAAAATAAAACTAAAAGAACTAG
  6488  TATTGATAAATAAATCAATATTAAATCAAGCAATCATATAATTAAAAATTTAAAATGAGT
  6548  ATAAACTTTATTATGAATTTTACTAAATAATTTATGTATATATATCTTCTATGAAGTCAT
  6608  TATTGACAAATCATTAAAATGCTAACAGACAAAATTAATTTTATTAAATAAAAAAAAGTT
  6668  TAATAAAAATCAAATATAT
;     G-cox3 ==> start
;     G-cox3-E1 ==> start
  6687  ATGTTATTAAACATAAACAGAAATTTATTTCAAAGTTTTCCATTCCATTTAGTAACTATA
  6747  TCTCCATGGCCAATATTAGTTAGTTTTTCATTATTAAATTTAACAATAGGAGCAGTGTTA
  6807  TCAATGCACGGATATGGTGATTTTACATTTATCGTAGGTTTAGCTTCAACAGGTTTAGGT
  6867  ATGTTATTATGGTTTAGAGATATCATCTTAGAAGCAACTTATTTAGGATGTCACACTACT
  6927  CAAGTACAAAAAGGATTAACAATAGGAGTAATCTTATTTATTGTTAGTGAAGTATTTGCA
  6987  TTCTTATCTGTATTCTGGGCATTCTTCCATTCAAGTTTAAGTCCAAGTGTGGAAATTGGA
  7047  GGAGTATGGCCACCACAAGGTATAGAAGCATTATCAGCATTTGGAATACCATTATTAAAT
  7107  ACTTTCTTATTATTAAGTAGTGGATCAACTATAACTTATGGACACCATGCTCTAATTAAA
  7167  GGAGATAGAAAAAAAGCTATAATAGGAGGATTCTTAACTATTATCTTAGCTATTGTTTTC
  7227  ACTGCTTTACAATATGTTGAATATTTTAATGCTACATTTACTATAACAGACTCAGTATTT
  7287  GGGACTACATTCTATGCTTCAACAGGTTTACATGGGT
;     G-cox3-E1 ==> end
;     G-cox3-I1 ==> start /group=IA (7.05e-19)
  7324  ta
;     G-cox3-I1-orf407 ==> start /first_aa=I /note=LAGLIDADG ;; evalue:2.5e-43
  7326  ataacattagctcctaccaaaataaataataaaaattctgtatatattagaaaagttcac
  7386  accaatattaaaaaaatagatacaccatttttagaatggcttactggttttgtagatgct
  7446  gaaggtaattttaatattagtttaagaaactacacaagtcaagataataaatacaatagt
  7506  ttaatacttacttttcaaataggtcttcacctagacgatttagaagttttaaagtttata
  7566  caaaaaaaattaggatgcgggaaaatatctatttcgaaaaacaaatgtaatttttttgtc
  7626  aatgatcaagcttcattaataaatattatagtcccagtttttaatttagtaccattaaaa
  7686  agttctaaatattttcagtttttaatatttgaaaaagcagtaactttaattaaaagcaaa
  7746  ggccatcttaccgatagaggaagaagtgaaatgataaagttttaccatgaaataaaaaat
  7806  ccttccatctatttaaaggcaagcccagctctatcaccaataaataaatattggttaggt
  7866  ggtttcgttgatggtgatgcttcattctcagcacatcttaatagacctgtttttaagttt
  7926  gaaaatcatgtaaaagaattacctttgtttaagaccatagtagactattttcaatttggt
  7986  aatataaatacttatcaaactagaaataattctagccaagtggtcacaatagaatttaac
  8046  aacatccattttttaaaaaatgtcattgtttcgctttttactagaactaaattattaaat
  8106  agtaagaaattaaaagattttaatgatttttgtattttagttgatatttattattatggt
  8166  tatcacactataccggaaggtaaatctttagctatagaaataacaagtaattggaataat
  8226  tttagattatcaacttataaaactccatttatagattttaataaaaagtatcaaatatta
  8286  tctaatattccttcaccatttgtcattaaagatgggggattaagattttatagaaatact
  8346  ttgaatttagtatctgataaaataagaataacggctattgatcatttaaataatgtatta
  8406  gttttttcaagtattagtgaatgtagtagaatattacaggtagatagatctactataaaa
  8466  aaatatttacttaacggtcaaatttacaaaaattatagatttaaatttaacaattttatt
  8526  tattttgacagaaaagagggttaa
;     G-cox3-I1-orf407 ==> end
  8550  ttgcatagaaatcctaaaaattaggacaatttgcagccaagcttatattaaacataatta
  8610  ttctaattaaatacacatatttttaatagaattttctttgtttttaagaatataaatatt
  8670  ttgtttttatataaatattaaatagaatattaaaataaaggttaatatttgaaggttcaa
  8730  cgactagaaagtgagtgtctatgtaaacaataatctttccacgaacaccctccaatagat
  8790  ttctctattgatgaaatagtctgaacaacagcgtaagttgttgaaataatattaaatgta
  8850  ttatgataacaaatttg
;     G-cox3-I1 ==> end
;     G-cox3-E2 ==> start
  8867  TACATGTAATAATTGGAACAATCTTTATAACAGTAGGTTTCTTTAGAATAATTAATTATC
  8927  ATTTAACTAATAGTCACCATATTGGATATGAAGCAAGTATTTTATACTGGCACTTCGTAG
  8987  ATGTTGTATGGTTATTCTTGTTCATAGCAGTATATTACTGGGGTGGAAACTAA
;     G-cox3-E2 ==> end
;     G-cox3 ==> end
  9040  TATTTCTCATTAAAATTTCAAATATCAAATAAAGAATATTATATATATCATATGACACTA
  9100  TGTATAAATATACATAATAAATATAAAAATATATATAATTATATTTTATAAATAAATCAA
  9160  AGGTTACAAAATAAATTTACCTTATTTATAAAATAATAAAACATAAAATGGAGTAGTCTC
  9220  CATTTTCTTATCATATTACAAGTACCCAAAGGATAAGCTAAATATTTAAATTT
;     G-nad4L ==> start
  9273  ATGAATTTATCATTATTTTTATTTTTAATTGGTGTTTTAGGATTTATTCTAAATAGAAAA
  9333  AACATTATATTAATGATAATAGCAATAGAAATAATGCTATTAGCTGTCACCTTATTAGTG
  9393  TTAATAAGTTCATTTAGTTTTGACGATGCTATCGGACAAAATTTTAGTATTTTTATTATA
  9453  TCAATAGCAGGTGCAGAATCAGTAATAGGTTTAAGTATTTTAGTTGCTTTTTATAGATTG
  9513  AGAGGAAATATCTCTTTAAGAACATA
;     G-nad5 ==> start
;     G-nad5-E1 ==> start
  9539  A
;     G-nad4L ==> end
  9540  TGTATTTATCAATATTAATTTTTCCTTTATTAGGAAGTTTTGTTTCAGGTTTATTAGGTA
  9600  GAAAAATAGGTGTGACTGGTGCTCATATCATCACATGTACTTGCTTAATAATATCTTCAA
  9660  TTTTAGCTACTTTAGCTTTTTATGAAGTAGGATTATGTGGTTCTCCAGTATCAGTTCATT
  9720  TAAGTACATGGCTAGAATCAGAAATATTAAGTGTACAATGGGAATTCTTATTTGATCAGT
  9780  TAACTGTATCAATGTTTATTCCTGTACTTTATATTTCATCTTTAATTCATATTTTTTCAA
  9840  CTAATTATATGGCAGAAGATCCT
;     G-nad5-E1 ==> end
;     G-nad5-I1 ==> start /group=IC2 (3.54e-44)
;     G-nad5-I1-orf410_2 ==> start /first_aa=A /note=LAGLIDADG ;; evalue:2.4e-30
  9863  gcattgtgttttgggaaaacacttaagtgggtaaaactatcaaactccggggacacccta
  9923  aagcttatgataccaagctatcttcgaaagattataagtggctggattaattacccaggt
  9983  atggtaacaagtcataagatgaatgaaaatgaaatgggttatcgcggatctaagtcagcc
 10043  aacaaagctgtaaaagagcaacgagtagacggtagttggtgcaaaaaaccattgcactta
 10103  aggtatactctaatgggtttcgaaagaaattatcaagtcaaaatcctttctaaacaatta
 10163  aatattaaaagtttttctaccttatcaactcgcggtaacataaacccatggtttatcact
 10223  ggtcttattgacgctgaaggttcattttcagttataatagacaaaaataaatctcgaaaa
 10283  ttaggttggcgggttcaaacaaaatttcaattgggtatgcatttgcgggacttatcttta
 10343  atacaacaagtccaaacattttttggaggtattggttcaatacatataaataaaacttta
 10403  aacaaagtaaattattcagttgattctattaaagatttaacaaggttaattgctcatttt
 10463  gaaaaatatcctttattaactcaaaaagccgcagattttattttgtttaaagaagtaata
 10523  acactaatgatgagtaaatctcatcttacaattgatggcttaaataaaataataaatatt
 10583  aagggatcaatgaatttaggtttatctgatttcctaaaatctgagtttttaaacttttct
 10643  ccggttaaaagaccagttattaacactgaaaacattcctgataataattggatagcagga
 10703  tttgtaagcggtgaaggaaattttgatgtaagaattacccaacaattatctaataaaata
 10763  ggaactcgagtacaattaagatttagaataagtcaacatgaaagagatttcaaattaatg
 10823  gagttattagttaaacatttaggttcaggaacaatatataaatatcctggaaaagatgca
 10883  attgttttaataatagttaaattttcggatataactaatataataattcctttttttgaa
 10943  aaaaatcctttgcacggggtaaaaatattagattatcttgattggtgtaaaattgctcaa
 11003  ttaatgattggaggttctcatttaacaattgaaggattaaatttaattcgaataattaaa
 11063  gagggaatgaataaaggtagaactcaaaaataa
;     G-nad5-I1-orf410_2 ==> end
 11096  tttaattgcatgataaatttgatggccatg
;     G-nad5-I1 ==> end
;     G-nad5-E2 ==> start
 11126  CACAATCAAAGATTCTTTTCTTATTTATCATTATTCACATTCTTTATGTTAGTTTTAGTA
 11186  TCTGGTGCTAATTATTTTGTAATGTTTGTAGGTTGGGAAGGT
;     G-nad5-E2 ==> end
;     G-nad5-I2 ==> start /group=ID (6.57e-32)
;     G-nad5-I2-orf250 ==> start /first_aa=K /note=LAGLIDADG ;; evalue:6.9e-11
 11228  aaattaaattgccttaaatggtattatcttaataatctatattggagtcctagtgaattt
 11288  aattttgttttattttcattaccgttgcatatatctaagcaattaaataaaacaagaata
 11348  acttccttagatagaataggacctcataacatagatataatttccataataataggttct
 11408  ttattaggtgacggtcaattagaaaaaagaaatagaggaatagggactagaattaaattt
 11468  gaacaatcaaataaaaatgtagaatatttaatgtggtttcattcttatttatcaactaga
 11528  ggttattgtaatattaataaacctgaactaaaaaaaagaattagaaaaaatggagaaatt
 11588  tattttcattatagtataaatacttatactttttctagttttaattggattcatgatatg
 11648  ttttatatgtgttcagaaggtaaatatgttaaaataatacctcataatatagaacaatat
 11708  ttaactccactcgctttagctatatggtttatggacgatggaagtaaattaaaaaaagga
 11768  gcaaaaatagctactaattgttttacatataaagaactttcacaattatgtgagatttta
 11828  aaaaacaaattcaatcttacagtaacaatacactcaggaggaaaaaataaaggatatact
 11888  ttatatatctctagtcaatctatgcctactttttctaacattgttaaaccttatatgtta
 11948  cctactttatattataaattaggagactattaa
;     G-nad5-I2-orf250 ==> end
 11981  tttaataccatagtaaaaaatgtaaatctttagaaaattgaaattaagaataaagattca
 12041  ttcatgtttaaagaattataaatgtggataacattttttgcgacattattgaaaacgatc
 12101  aaaaattaataagctttttttatagatcgtcggtttaatttcaaatcgctatcgactagt
 12161  tcaataatgggtgcctgaaatggtgcttaatgcatagtcagaattttcatcattgtctct
 12221  acttcatttgacaacgatgccaaggcatggagtaaaaccagaatggtattcaatgtacag
 12281  ggaataaagaaaaaagctttctatcagtgtcataaatgggcctatagataaattacatat
 12341  ttaaatttctttattttaagatttg
;     G-nad5-I2 ==> end
;     G-nad5-E3 ==> start
 12366  ATTGGAGTAGTTTCTTATTTATTAATTAACTTCTGGTTTACTAGAATACAAGCCAATAAA
 12426  GCAGCAATACTAGCCTTTACTATGAATAGAGTAGGTGATATGGGACTAAGTATAGGATTC
 12486  TTTGCATTAGTGGCATTATTAGGATCATTAAATTATTCAACATTATTTAGTTTAGTTCCA
 12546  TTTATGAATAGTACAGCTATTGATATTATTGGTTTATTATTATTAAGTGGTGCTATGGCT
 12606  AAATCTGCACAAATACCATTACATAGTTGGTTACCTGGATCAATGGAGGGTCCTACACCG
 12666  GTTTCAGCATTAATTCATGCTGCTACACTAGTAACTGCCGGATTATATTTATTAGTTAGA
 12726  AGTTCACCAATATTAGAATATAGTTCCACAGCATTATTAGTGATTACATTAGTAGGAGCA
 12786  TCTACAGCTTTCTTTGCAGCTACTTGTGGTTTAGTGCAAAACGATTTAAAAAGAATAATT
 12846  GCTTTCAGTACTATAAGTCAATTAGGATATATGGTAATGGCTGTAGGTCTTAGTCAATAT
 12906  AATGTAGCATTAATGCATGTAGTTAACCATGCTTTCTTTAAAGCATTATTATTCTTAGGT
 12966  GCAGGTGCCGTAATTCATAGTTTCTCTGATCAACAAGATGTCAGAAGATTAGGAGGTTTA
 13026  ATTAATTTCTTACCATTTACCTATACAGCTATGCTAGTGGGTACATTATCATTATTAGCT
 13086  ACTCCATGGTTAACAGGGTTCTATAGTAAAGATTTAATAATTGAATTAGCTTTTGCACAA
 13146  TACAGTTTTGAAGGTACATTTGCCTTTATTTTAGGTAGTTTAACAGCAGGTTTAACAGCT
 13206  TTCTATTCATTTAGACTAATTTCATTAGTATTCTTAACAAAACCTAATGGACCTAAAATA
 13266  TCTTATTTACATTCACATGAAGCTACTTTAGCAGTGATTATTCCTTTATTTGTATTAGCT
 13326  TTATTTAGTATCTTCTTTGGTTTTGTGTTCTCTGATTTATTTGTAGGAATAGGTACTGAT
 13386  TTCTTTGGTAATTCTATTTTTATTCATCCAAATCATGTAACTATGGTAGAAGCAGAATTC
 13446  TCTATGGATAGAATAGTTAAATTATTACCAACTATTTTATCTTTATTAGGTGCAGTATTA
 13506  GCTGTTTATCTATATCACTTTACACCTAATTTATTTTTTATGGAAAGTCCTATTACTAGA
 13566  AAAATTTATACATTTTTAAATGGTAAATATTTATTTGATGTAATATATAACCATTACTTT
 13626  ATTGGTAAAGGTTTACAATTAGGTTACTTTATAAGTAAAGTATTAGATAGAGGAGTAATT
 13686  GAATTTGTTGGACCTTATGGTTTAAGTAATACTTTAAGTCAGACTGGTATTAACATCGGA
 13746  AAATTAGATACTGGAGTTATTACTACATATTCATTATATATAACTATTGGTTTATTATCA
 13806  TTAGTTTTCTTAGTATTCTCACCTATTTTATTAGATAATTCTATCTTAAATGAAAATAGA
 13866  TTATTTATCATTTATTTAGCTACTTTATTATTTGCTCTTTACCCTAATCAAAAATAA
;     G-nad5-E3 ==> end
;     G-nad5 ==> end
 13923  ATGGTAAACTATTTCCCCCTCCCTCTTTAAAATATTATATCTATTTTAAGGTTTTATAAT
 13983  TAGAAGTATCTATTCTTTTTAGAAATTTAAAATTTTAATATTTACTAAATAAATATAGAA
 14043  CACTTCCGGGAAGAGTTTAAATTTAAATAAATTTTATAAAAGCTTTATTAATTTAATACT
 14103  ATTCTATATTCTTAAATTTTAAAATGAGGGGGTAACTAATTCATCATGGTGCCACATAGG
 14163  AATATTACCTACCTATTCTAACAGAGTATTATTTGGTAGTTAATTTAAAATCCAAACTGA
 14223  TTTAAGTTCTTTTGATGATCTTAGGTCAGGGATGAATATTCAGACTGATTTAAGTATACT
 14283  AGAAAATCCTAGATTAGATTTATTGCTCAGACTAATGGTGTAGAACATGACCAAATTGAA
 14343  TCAAATAGTTATAGAACGAGTCAGTACATACTAGTGTATCGGAAGAAGCTGTAAAACCAT
 14403  TTCTTCTACACTTATTTTATTTTATTCAATAATTGGCCTTCCCTTTAAAAAATAAGTTAA
 14463  TTCCCTTAGTTCAATTGGTAGAACAAAGGTTTTCAAAACCTCCCTTTTATAAAAATATAT
 14523  TTTTATTTTATGATGTAGTGGTTCAAGTCCACTAGGGTCTCTCCCTAAAATACGTATTTT
 14583  ATGATAAGAGGGTTGTACTTTTAGAGTTTCCTAAAAGGTATTCCCCTATAACTTACCTTG
 14643  TACCATTAAGTTTTAAAGGTATTTAATGATATTTAAAATAATAATATCTATTCTTAGAAA
 14703  AATAAATTAAAAAAAAGATATTAACTTTTTAAATAAATTTTATAGTAATTACTATCAAAT
 14763  TGTATGTAATTATATTGGTTCGAACAATTATAAATTTATATTCTTCCTATTACTAATAAT
 14823  AATAGCAAAGTTAAAAGTAATAATAAGGGAAGTTTACCATCTGGTATTAATAGAAATAAT
 14883  AACGGAACTGGTAATAGTAACATTCAGATTAACAGTAAAACCAATAATCATTTATACCAA
 14943  TGTAAATTTTAGTATTTTAGGTTAGCACTAATCCAAGTAGAATCAATTTTGGTTTTAACC
 15003  TTAATTTTTAATTTTCTTATGAATAATGGTTCTTTCCCCTAATACATTAAAATTTTAGAT
 15063  GGAGAAAGATAACTTATTTGTTTCATTGTTGTATTAAAATAATAGATAAAGCCATAACTA
 15123  TTTCTTAAGTTAATTGTTAGTTTTATTAAAATGGTAAAGTAAACAATTTTAAAATTTAAT
 15183  AGAAGATTCTTATGTTATCCTGTTTTATTCAGTGGGTATATGAATTTTCTATTTGTATAC
 15243  TTAGTCTTTTGGTAATAAAAAAACATTAAAAATAAAAAAAATTTAATTGTTGCGAACCTA
 15303  CTGAAGAACATAAGTCCAAATGTACTATAATATGAAACTTCAAAAAATAAAGTAATAATG
 15363  TTAATTTAAATGTTAATAGTTAAGGAAATATTTAATCAAACAGTTAAAATATAAATATAA
 15423  AAGTATCGGTGAAACGAGTAATGTATAACCGAATTAATTAACAAAAGAAAATGTTTCACC
 15483  CCCTATAAAATTGGTTAAAAGGTTATAAATCTTTTCTTTTCTATATTAATAATAATGTAT
 15543  AAAACAACTGAAAAATAACTAAGTAAAGTTAATCCCATTGGATTTCTAAATATACTTTAT
 15603  ATTATGGTTTAAATTCAGATTTTATGTCGACTAAAATTTAAGAGATAAAATAATATGCAT
 15663  TATAATTAACCAATGTAAATATAGAAGAATAATTAATGTAAGTATAGTAGTGTTAGGTAC
 15723  ATACTCTAAAAATGATTAAAAAAAAGAAAAATAAAATGCTCAGTGTTTAATTATTTTTTA
 15783  ATTTCTTTAACACTTATTGAAGAGTAAGGATACATTCTTTGTACTATAGTTATAACATGG
 15843  ACTTGTTTAAAGTTTTAAAATCATAATGTACCACTCTTTATAAAAAAGAGATTTATTGTA
 15903  TACAATAGAATTGAGATTGGCTAATTATCTAAGATTTATTTAAATGTAGATCTTGTTCAT
 15963  CCAGAATATTATAATCCGTTGTCTAAATTTAGATTTCAAATAAATATTCAATTAGAAATT
 16023  ATTAAAAATGATTAGAATAATTAAATTTAATTATAAATATAGTGTTTTAATGGAATATTC
 16083  AGGTCATTTTCTTGTTCATGAGTTTATATATTTAATTATAGGGTGTCCTAAGGAAAACGG
 16143  ATTCTAAAATTTAATAAATTTTTTAAAGTAAAATGATATAAATGAAAGGAGATATGAGAG
 16203  TTACTATAAGAAATGATAAAATAGAGTTTCTTTTTAAAGTTATAGTTGACCTTTCTGCAC
 16263  CTAAATCTTTAAATACTAATAGATTTTAAGACCATTATAATTCAAAAAATAAAAATATTT
 16323  TACTGAAACTAATTAAGTTCAATTAACTTTAAAAATTATAATAGTGTGTAACATATAAAA
 16383  TTTTTATTCTAATAAACAATAAGTTAAAAATTTTTAACTGATCCAAAATTATAATATTTT
 16443  AGGTTAGTATAAGATAAATTATTGACTATTAATACTAATAACAACTTGTCTAATAAATAA
 16503  GATAAGCTAAAAAGTTTACTAAAATTTAAATATTTAAGTTAAAAAATAAAAATAAAAGAG
 16563  ACTATAAACATTGCGTTAAGCATATAAAATACAACTTAATATTATAAAGGTATTTAAGTT
 16623  TAAAT
;;     rns ==> ;; mfannot: start of 5'
 16628  TTCAGTAAGAATTTAATTTTGGTTCCGATTGAACGTTTTTCAGTAGTTTAAGACATGCAA
 16688  ATCG
;;
 16692  TTGTTTCCAAAGTCCTTATAAATTAATATTTTTAATATTAATGGGATCAGGGGATAAGGT
 16752  GTAGAGGTGAGTATGTTAAATAAGATACCCTGTAGTCTTCTTAGCTAGGAGATATAAAGT
 16812  AAAGGAAAATTTCTGCTATAGGATTCTATTTAATTTGATTAGGTAGTTGATAGGGTAACG
 16872  GCCTACCAAGCCAACGATCAAAAGTCAAGTTTGAAAGAACCTCTGGCCACATTGGGGATG
 16932  AAATCTCCCAAGTAGTAATTACACT
;;     rns ==> ;; mfannot: corr to pos 358-392 of R.americana
 16957  ACCAGCAGTCGAGAATATTAGTCAATGCTCGTAAG
;;
 16992  AGTGAACTAGCTAACTGAAATCATAGAATTTCTTCAAATTCATGATGTCGTAAGGGAAAA
 17052  TAATGATAATACCTTACTATGAG
;;     rns ==> ;; mfannot: corr to pos 485-571 of R.americana
 17075  TGTCGTCCAAATCTGGTGCCAGAAGACTCGGTAAGACCAGAGACGCAAACGTTAATCATC
 17135  ATAAACAGGCGTAAAGGGTTTGTAGGCAG
;;
 17164  CTTTTATAAGATAATAAAAATCTAAATTGAAAGCTAGAATCAAAAAGAGGTTATAGTGTA
 17224  TAACGCCTAGAGGAGGGCTGATATCCATAGATCCTAGGCAGAATACTCAGGGCGAAGGCC
 17284  ACTCTCCACTAATGAT
;;     rns ==> ;; mfannot: corr to pos 735-810 of R.americana
 17300  TGACGCTGAGAAACGAAGGTTAGGGTAGGAAATAGGATTTTAAATTGCGACCTGAAAAGC
 17360  TTATTTAAGTATAGCGG
;;
 17377  AGTAACTCCGTCTAAATATTCCATCTTATTAGAGTTCGCCTTAATAAACGAGCATTGGTA
 17437  ACAATCTAGTTTAAAGCTTAAGGTAGAAACTAAATAATATTATTTGGTTTGAACTGTCTT
 17497  CTATGGTTAGAGAAATCGAATCTATGTATTAAAGGTTTTATTAATTAGTATTTTCACGAG
 17557  TCCTTGGTGACTATAAGATGGACAAATAATTATAAAATTAAAGTAGGAACCTAAGGAAGA
 17617  CTATTACGTACTTAAATAGGAACAGGGAAACTCCTATAATCTGCTATTTATATAATAGCA
 17677  AGGAAATTAGCAATAATTTCTTATAGATTAGAGGAAACAAGACAGCGTTAAAAGCGAAGG
 17737  CCATTATGTAATGTAATGGATAGGCTCTTTATTATAAATA
;     G-orf290 ==> start /note=LAGLIDADG ;; evalue:3.2e-33
 17777  AATAAAGAAGATAGCCAATTCGAAAGGATGCTGACTAACGCATGGGTGATTCTAAAGTAT
 17837  TTATTATTTAGCCATATAATGTTTAAGGACATGGAAAAAGCATTGTTTAATTTATGGCTA
 17897  GAATGGTTTGTAGGTTTCTGTGATGCTGACGCTAATTTTCAAGTATTTCCTAAAAAAAGA
 17957  TCTTATCTAACAAAAGAAGGTATCCTTAATGAGTATTATAATATTGGTTATGGTTTCCAC
 18017  ATTGGTTTAAGTATTAAAGATTTACCTCTCCTAGAAAAAGTTAAAACTCAGTTAAATTCA
 18077  ATAGGCCATATTTATGTGTATTCACACAGAGATGAAGCTAGATGGGCAGTAACTAAAAAA
 18137  ACAGAATTAATTTATCTAATTGAAACTGTCTTTGAGAAACAACCTTTACTAACTGAACAT
 18197  CAAAGAGTAAGATATGCAAGACTAAAATATGGTGTACTAAATAATTTTAATAGAGTTGAA
 18257  ACTTTAGGAGAATATGAAAAATTTATACATAGAAATTATGTAGAAACTAACATCCTTGAT
 18317  AATTATTATACATCAGGAACTGCTTTTGATAATTGGATCTTAGGATTTGTTAATGGTGAA
 18377  GGTTGTTTTTATGTTCATAAAAAAGGTCATTTAGTTTTTTATATTGAACATACTGACAAA
 18437  CAAGTACTAGAATTAATAAAAACAAGACTCTCTCTAAGCCCTAATATTTTAGATAGAGGA
 18497  AATAGAAATAGTACCAGAAAAGATACATATTCTCTAACTATCTCTTCTAAAAAAGATATA
 18557  CTTGCAATTAGGAGTTTGTGCGAAAATCCTCTGTTGAATAAATTAGAAGGTCAAAAATTA
 18617  GTACAATATAATAATTGGCAAGTTAATGCTTAG
;     G-orf290 ==> end
 18650  ATTTTAGGTATTGAAATTAGTAGAAGTTAAACTTAAATTTACAAAAGTTCTAAGGATATA
 18710  GAGCCTCCTTATTATAAAATTTATTTTTTTCTGCCGTCCGGCACATAATACTTTAGAATG
 18770  GCTT
;; mfannot:     /group=II (1.16e-11)
 18774  gagccgtatgcgatgaaagtcgcatgtacggttc
;;     rns ==> ;; mfannot: corr to pos 735-810 of R.americana
 18808  tttgtggaaga
;; mfannot:
 18819  ACAACTGTGAAGTTCTGATTCCACGGTTAGATACCCCGGTACTCCTTTCTGTAAACGATG
 18879  AATGGT
;;
 18885  AGTCATTAGTTTTAATAAATAACTAGAGGCGAAGTTAACACAA
;;     rns ==> ;; mfannot: corr to pos 850-965 of R.americana
 18928  TAACCATTCCGCCTTGTGAGTACTACTGCAAAGTAGAAAACAAAAAAATTAGTCGGTCTC
 18988  GAAGCAAACGGAGTGAAGCATGTTATTTAATACGATAATCCGCGTAAAACCTTACCA
;;
 19045  GAACTTGCATACAAACTATAAAATTTCCTACCTGAAAAGGTAAAGAAAATATTAGGAGTG
 19105  TTTAAAATTTAAATACTTAAG
;;     rns ==> ;; mfannot: corr to pos 1014-1044 of R.americana
 19126  TACAGGTGTTGCATGGCTGTCTTCAGTTCGTGTTGTTAAA
;;
 19166  CATTAGGTTAATTCCACTAACGAACGAAATCCCTGTTATTAATTTATACTTAATAACTAA
 19226  TAAATCTGATAGAGATTTAGCGGGG
;;     rns ==> ;; mfannot: corr to pos 1190-1252 of R.americana
 19251  GCTAAGACAAGTCGTTATGGCCCTCATGTTCTGGGCTATAGACGTGCCACAAAAACTTTT
 19311  ACA
;;
 19314  AAGTGATGCGATACTTCCCAATAGAAGTGGAGCTAATCATTAAAAAAAGTTATTTATATT
 19374  AAAAATAAGC
;;     rns ==> ;; mfannot: corr to pos 1305-1411 of R.americana
 19384  CGGATTGTCTCCTGTAATTCGGAGGCATGAAGAAGGAATTCCGAGTAATCGTTGATAAGT
 19444  AGCGCAACGGTGAAGCTAGTTTCGTGATGAACTAACTGTCTGTCGC
;;
 19490  TGGGAAGAAGCTTTTAGTGGAGGAAACTGGAGTAAGATTATGTTTTTTCATAGTAACTCA
 19550  TTGCTTTAAGTAAAGTATTTTTAGTATTATGATAAACTTATTGGATTTAGTGAATTCATT
 19610  A
;;
 19611  AGGTAACATCTCAAAAGTCATAGCATGGTAGCTGTACTGGAAAGTGCAGCTGGATAATAA
 19671  TTAAT
;;     rns ==> ;; mfannot: end of 3'
 19676  TTGTAACCCCCTATATTTTTATAATTAAATTAGTAACAATAAAATTAAATCAAATTTATC
 19736  AAAATTAGGT
;     G-trnV(uac) ==> start
 19746  AAGGGGTTAGCTTAGTTGGTTAAAGCAGTAATCT!TAC!ACATTATTGACCGGGAGTTCG
 19804  AATCCCCCACCTCTTA
;     G-trnV(uac) ==> end
 19820  ATCATATTTAAATTTAAATTATTTTTATTTCTATAAGGTATG
;     G-trnL(uag) ==> start
 19862  GCGAGTATGTCGAAATTGGTAGCCGAGTGAATCT!TAG!GTTTTCATTATTTTAAGAGTT
 19920  CAAGTCTCTTTACTCGTA
;     G-trnL(uag) ==> end
 19938  TTAAAATGGTTGCTTTTATAAATTTTATTATTAATTTATAA
;     G-trnR(ucg) ==> start
 19979  GCATCTTTAGTTTAATGGTTAAAACAAGAATCT!TCG!AAATTCATAATAATGGTTCAAT
 20037  TCCATTAAGATGTT
;     G-trnR(ucg) ==> end
 20051  TTAATAATTCAAAATAAGGTTGCTTAATGGTTTAAGTATATATTTATTTTAAAAACAATG
 20111  ATAAATATATTAGTGAGTTCAATTCTCCTTTATTTTTATTTTACCTTAGTAAAAGATGTT
 20171  TTATTTTTAAGATGTAACTTAGGATGCCTTTAATTTATTAAATTAAGCAATGATTTTAAT
 20231  CATGATTGTCTTCATAGACAAGGTATTAAACACACTAATATTTAAAATTTATATAAATTA
 20291  CATATAAATAAAATATAGTGAGTAAAATATACTAAGTTCAAATTTAATCATTAAATTAAT
 20351  GAATTAATTACAATT
;     G-cox2 ==> start
;     G-cox2-E1 ==> start
 20366  ATGTTAAATTACTTTTCAATTTTTAATACAATTTATAACGATGCTCCACAACCTTGGCAA
 20426  TTAGGATTTCAAGATAGTGCTGCACCAGGATTTACAGGGATAGTAGAATTACACAATACT
 20486  ATCTTCTTCTATTTAGTAGTAATATGTGTAAGTGTATTTTGGGTTATAGGTTCAATAATG
 20546  TATTACTTTAATAATAATAATTCACCTATTGTACATAAATATCTTAACCACGGT
;     G-cox2-E1 ==> end
;     G-cox2-I1 ==> start /group=IB (1.56e-28)
;     G-cox2-I1-orf303 ==> start /first_aa=R /note=GIY ;; evalue:0.13
 20600  agagttgtgcctattcaaaagtgttttaaatttaacaataatatttatataattaataaa
 20660  ccatatattagattttacagtacttcacctaataattcttctaattaccctaatggttct
 20720  tctaatgatattcctaatagtgtaaaattgtatgaagatgcctatttaatgagaaaatca
 20780  ataattaaagaaaataaaggtaaatcaggaatatataaatgaaccaataaattgacaaat
 20840  gatatatatattggacaatcgaaggatttatcaaaaagatttataaaatattttaatctt
 20900  agttatttaagagatagaaatagtcttataataagtagagcattaatcaaatatggttac
 20960  tctaacttttcattagaaatattagaatattgcgatgaagctgatttactaatcagagaa
 21020  cagtattattttgataagttaaatcctaaatataatatactaaaagtagcaggtagttct
 21080  ttgaattataatcatacagaagaaactaaagcaaaaattagtaactcattaaaaggagtt
 21140  tatgtaaaggaaaaatcacctttatttgggagagttcatacagaagaaactaaagccctt
 21200  atgagtttaaaaaaatctaaagaaaataatcctttatttggtaaggttcactctgaaaaa
 21260  actaaagatttaatgaaacaaaaagctttaggtagaaaacattctgatgaaacattatta
 21320  aaaatgagtattgctaaaggttcttttgtttatatttatgaaaaatttgacgaagaaggg
 21380  tttaaattaataggtagctttgtttcaattagaagagctgctaaatttttaggaataagt
 21440  ggttctactgtaaaaagatatataaattcaggagaaatatttaaagatagatataaattt
 21500  tcttctaaataa
;     G-cox2-I1-orf303 ==> end
 21512  atttaaaaaaactatgaataaaatttcactatatgctggaaactcctaaagcctttaggt
 21572  actatataattttaataattttatcagttataaccctaaaagatgttacaatggacaatc
 21632  agcaggaaaccaaatcttccaaaagagagtaggatccccagagactaaacgtgaaactcc
 21692  tttaaatttttagaacaaaggatgaagatatagtccagccataattgaaagattatggga
 21752  ttttctg
;     G-cox2-I1 ==> end
;     G-cox2-E2 ==> start
 21759  ACACTAATAGAATTAATTTGGACTATTACACCAGCTTTCATTTTAATTGCTATTGCATTC
 21819  CCTTCATTTAGATTATTATATTTATTGGATGAAGTAATTTCTCCAACAGTGACAATTAAA
 21879  GTAGTAGGGCACCAATGGTACTGGTCATATGAATATAGTGATTATATTAATGTTAGTGGT
 21939  GAATCAATAGAATTTGATTCATATATGATACCTGATTCAGATTTAGAATTAGGTCAATTT
 21999  AGATTATTAGATGTTGATAATAAAGTAGTTGTTCCTACTGATACACATATTAGATTAATT
 22059  GTTACAGGAGCTGATGTTATCCACTCTTTTGCTGTTCCTTCTTTAGGATTAAAAATTGAT
 22119  GCTGTTCCTGGTAGATTAAATCAAACTTCTATCTTAGCTGAAAGAACTGGTACTTTCTAC
 22179  GGTCAATGTTCTGAAATTTGTGGAGTGTACCACGGTTTCATGCCAATAGCTATTGAAGCA
 22239  GTATCAATTCAAGATTACTTAGCATGGATAGATGCAGCATAA
;     G-cox2-E2 ==> end
;     G-cox2 ==> end
 22281  TCTAATTAATAAAAAAAACATTTAAATTTCATTTATATTTTATTAGTATTTAATTATAAA
 22341  AATTATAATTTCATGCAAATATAAATTTGTAACCCCCTATAAAGCTAAAAAATTAATTTC
 22401  TCTTAAATAAGAAAAAAAAAATATAAATTAATCTAAATATAATTTTCAATAGAAAATAAA
 22461  TTATCTATTAGCTTAAAACTTTATTTATCAATATTATAAATAATTTATAAAACATTATAT
 22521  TCACTACTAAGTTATTAGTGGAAAAGGTGAAACGAATGTATATTACCATGAATCTAATGG
 22581  ATAAATAAAGTAGCTATTTAAAATAGCTCAGTTATGAAAAGTAATAAACAAATTAA
;; mfannot: G-rps3 ==> start Def by similarity
 22637  CCGACGTTAATTAATAAATTTTTAATC
;     G-rps3 ==> start
 22664  ATGGAAAACAACCGATTCTTCTTGCCAATTAATAATCAATATTCTACCATAGATTTACCA
 22724  ACATTAAAATCAAATAATTATAAAACACCAACTTTAATAAAAAGAAAAAGAATAGATATA
 22784  TCACCAGTATTAGAAATAGCTAAATATAATAATCAATTAATAAAAGATAATCAAAATAAA
 22844  GAAGAAATAATTTTAAATAGGAAAAAAATAATAAATAAAGAAATAAAACCTATTTCACAA
 22904  AAAACATTATATTATGATAAAATAGATATGTTAACTTACATTCCAAAAAAAAAAGAAGAT
 22964  AATGAATTACAAACTGTTATTCAAAATTATTTAAAATCTTTTAGTACTTTAGATATACCT
 23024  TTCTCTCAAACTCAAAATACTTTATATGAATTTAATTCAAAAACTTTAAATTCAAAAATA
 23084  TTAAATAAAAATATATCTAAAATATTAGAATATTCATTCTTTGAAATGAATAGTGTAATA
 23144  AGTAGACCTTATTATTTAATAACACCTAAAAATATTATTATTAACTTATTTTATTTTGTT
 23204  CTTAATAAAAAACTTTATGATAAAAACTTTTTAGACTTAAATATCAATAATTTACAAGGT
 23264  TTAAGTGCTAAATTAAGTAATTATTTTAAAAAACCAGTCAAATTAGAATTAACTCAATTA
 23324  TATTCAGTTAGTCATAACAGTCAAATTTTAATTAATATCTTAGGTAAATTAGGTTTATTC
 23384  AGAAGAAATTCTTTTTCTAGAATTATAGGAAGATTTTTAAAACATCAATCTCATAAAATG
 23444  ATGTTTAGAAGTAATTTAAATAAATTTAGTAGATTTGCCACTATTTTAACCGGAGTTAAT
 23504  ATTAAATTAGGTGGTAGATTAATGAAAGGTAAAATTGTTCCTAGAAGAACAGTTAAAAAA
 23564  ATTCAATACGGTAGTTTAGCTAGAAGTAAATCTAATTATGTGACTACAGCTAGATTAACA
 23624  CAAAAAAACAAAAGAGGTGCTTTCAGTTTTACGGTGTCTATTGGACATAAATTTTTTTAA
;     G-rps3 ==> end
 23684  TTTCCCCCTTATTTTATATTGTACCTAATATGCTTATTTTTTCATTATCTCATTCTTTTT
 23744  AAATTTTGAGTATGTAATTATTTGTTTTTTGTTTTCATTTTTAATGTTTAGTTTTGAATT
 23804  GATTTAAAACAAGTCCTTCTTTTTTTTTAAAAAATATTTAAATTAATATTATGTTTATAT
 23864  TTATATATTGTTAAATTACAATATATTTATATTTATTAAATCGTATGATCTCATTATTAA
 23924  TATAATTTAAAAGAGTCCATTAATCATTATTAATGATCGAGGTTAAAACCTTAAAATTTC
 23984  AAAATTAAAAACAAAAATGTTTTTAGGTTAAACTTACTTGATATAGCAATATCTTGTTTA
 24044  CGACCAAACTAGAAATATAATACACAATATATTTTCGTCAAATAAAATTTAAATAAATAA
 24104  AAT
;     G-nad6 ==> start
 24107  ATGAAAAATTTTTTAATTGATTTATTAGCCTTTGCAGCACTATTTTCTAGTGTTTTAGTT
 24167  ATTACATCTAAAAATCCTGTAATAGCAGTTATTTTCTTAATTTCAGTATTTGTAAATGCT
 24227  GCCGGATATTTAATATTATTAGGTATAGGATTTATAGGAATTTCTTATATTATAGTTTAC
 24287  GTAGGTGCCATTGCAGTATTATTTTTATTTGTGATTATGATGATTAATATCAAATTAACA
 24347  GATATTTTAGAAACAGGATCTCAATATACTAAAAATTTACCTTTAGCATTATCTATAGGT
 24407  TCATTATTCATATATGAAATATATACTATAATTCCATTTAGTTTTAATAATGTTTCTAAT
 24467  ACTATTTTAGACTTATTAATTAAATTTAATGGTTTTATTTTAAATTATGATTTAACAATG
 24527  TCTACTTTACAAGGGGTAAATATTGCATTTAATCCTGTAATAGCTGATACTGCTTTAACT
 24587  CCTTTCTTACAAATTGAAGCCATTGGACAAGGTCTTTATACTTATGGAGCTTCTTGGTTA
 24647  ATTATTATAAGTATAATTTTATTGTTAGCTATGGTAGCACCAATCTTTATTTCAAAAACT
 24707  AGAAAAAACTA
; G-orf410_1 <== end
 24718  A
;     G-nad6 ==> end
 24719  TAATATAATAACCCCCCCTTTTTAATAAAACTTCAAATAAAATAATATGGATATATTCA
;;     G-dpo_1 <== end
 24778  TATGAAAATTCCATCGAAACCACCTAAGTTATGAGTAAAAATTGTATTGGTTCTATCATC
 24838  TGTTTTTTCTTCTAAGTAATCAAAAAACTCCAGCCACATAAAGAATACTGACTCTAAGTC
 24898  TACTTTTTTAACTCTAAATACTTTGACTTGTGGGGTAACCTTACATGAGATAAGTAAAGG
 24958  TATTTGGTGTCCTTGGTAAGTCACAGTTTCAATGTCCATAGTTGAAAATGGATTAGGTTT
 25018  ATTAGCCTTTCTAGTTAAAACAGTTATAAGCTGACTTGTCATCTCCAAGGTTTTTTGTGT
 25078  AAGGGGGGTATTTGCATGAGTAGAAAAATCTCTACCTTTTTCTCTTAAGAACTTTCTAAG
 25138  TGCAGTACTCATTCTTTCAGATTTAGCTTTAGCTTTGGCCTCAGCTTTGGTTTTAGCTTT
 25198  TCTAGCTATAACTTTGGCTTCGGTTCTAACCACTAAGTCATGCAAGTCTTTAGTAGCTTC
 25258  TGGGTATTTTCTTGCTAATTCAGT
;;     G-dpo_1 <== start ;; HMM match pos. 363,530 score 3.9e-13
 25282  TGTCATGTTATCAAAAATTGATAACACTCCATTAGCAACTTTAAGTTTTGTATTAGCCAT
 25342  ATGGTCTACATTCCATACTCTGATTCTAAATATTGTAGGGGTATCAAAATTGTACCCATC
 25402  CAAATAAGAATGTTTTATGTGGCCTCTAATAAATCCATAAAATTCTCCCCAGGTTGTTGA
 25462  GTTGCTTATAACGGTATTTTTATGTAGAGTTATTTCGATTCTTCTGGTTTCAGGGTAACC
 25522  ATCACCATGATCGATATGTTCAATACCAATAATATAAGTGATAAGGACTTTTCTGTCAGC
 25582  AAACTGAATGTACTCTAAGTTTTTTTGTAATAACCCATAAATTATTTCCATTGCTTTGAT
 25642  AACAGGGATAAGTCTAGCATTTAAAAAGTAAAACTCTATAAATCTCTTATCACTGACCAC
 25702  CCTAACGTTCATTAATTCGATACCTTTAGGGTCGTGAGGGGCATACGGGACTATCGCCAC
 25762  TTTAGGCGGTGAATAAGGTGTAATACTTCTTGTTTTGAAGTCAAAGATACCTAGCGGGTT
 25822  ATACACTGGTCTTCTCATTTCTCCAATAAGATAGTTTACGACATAAATTAGGTTTAACGT
 25882  CATTTGTGACGGGAAGTTGTTCATTTTGTAAAAAAATATTATTAATAATATTAACGTTGT
 25942  GAAGCATAA
; G-orf410_1 <== start ;; contain dpo
 25951  TTAAAGGTTTAAGATTAAAACCGCTTCGTCTTTAAAAATTAAATTAAAAAAGTCGATAAC
 26011  TTTCGTTACGGACGAACTAAAGGGGTTGGTATCAATTCTACCTTACCAGCTAAAGTTTTT
 26071  ACGATAGGTAAATAGTCCCTAATAGGTTATAAACCAGGTTTAAGCCTATTGGTTGGAAGG
 26131  GGCTATTGTGTATTTAAAGTGAATTATTATGTATTTGACAAGAATTGTTATGTATTTAAT
 26191  GTGAAGAAATTTTATGGTTAACTAAATTAAAATACTGGATAAATCAAAATAGGGAATGCT
 26251  CTTGTTTGAAGAAGTTATGTCCTCACTTAACGAGACTCTGTTTAAATATTTAAGTCTAAA
 26311  TAATTATAATTATTCATTATAAGATAAGATATTAAAAGAATCAGTATCTCATTATTTTGT
 26371  TTGCTTCGAGCAAGAGATAGTTCTTAAAATTCTCGATAAGAGCCCAGTTATTAATTTAAG
 26431  AT
;     G-atp8 ==> start
 26433  ATGCCACAATTAATTCCTTTTTACTTTTTAAATCAATTATACTTTTCATTTGTAGTATTA
 26493  TTTGTAGTAATTTATATTTTATCTAAATATTTTTTACCTTTATTTACTTTACAACAAGTT
 26553  ATTAGATTATTTATTGTAAAATTAAATAACAAATCTTAA
;     G-atp8 ==> end
 26592  TTTTACTATTAAATATAATAATAACATAGATATCTATTTTTTATTTACTTATAAAATTTA
 26652  CCCCTTTATATTATATTGATTTATAATAAAAAATATTAGCATCGCTTAAAGATAAATTCA
 26712  ATAAATTAAGCCAATTATTCATATTACAATTAAAATTTATAATGTTTTTATAAGGTTATA
 26772  AAAATAATTTATTATTAATCAAAGATGATAATCCCAAATAAAGTTAACCTTTTTATTTGG
 26832  TTAAAAAATTATTTTTAAAAGAAGCCATATTTAATTTATATATGTACAATTCAATCTTAT
 26892  TTGA
;     G-trnS(gcu)_1 ==> start
 26896  GGAATAGTTTTCATTGGTAAGTTAAAACGATT!GCT!AATTGTTCGGGTAATACCCTTGG
 26954  AGGTTCGACTCCTCTCTATTCCG
;     G-trnS(gcu)_1 ==> end
 26977  ATTTACTTGTTTAATTTCTAATATTTTAAAAACAGGACACATTAGAAGGTATATGATCTA
 27037  ATGGTCGATAAATGATAAAAACAAGGAGTA
;     G-nad2 ==> start
 27067  ATGATCTTTTTAAGTATCTTAATTTTAATAGTGGCAATTGCCCTTCCATCCATTAATCAA
 27127  AATATAAGAAGTATCTTATATGTAAGAATATCTTCTATAATATTTATTTATGCCGGAGCA
 27187  TTAGCATTTAATGCTTTCTATATTCAGTCAATTGGATCAGGTATAGGTATATATAGTGGA
 27247  TTATTCCAAGTAACAACCATCTCCCAATTATTAGACGTCTTAATTTTATTAGTAGGAAGT
 27307  CTAATATTAATATCATGGCCATCTCTAAATATATCAAAAGTTAAAATAACAGAAAATATA
 27367  GCATATGCCGGAGAGTATTCATTAATTGTATTATTTAGTACATTTGGGGCATCTTTATTA
 27427  GTCTCTTCAGCAGATTTAATTTCAATGTACTTAAGTATAGAATTACAATCTTTTGGAGTA
 27487  TATATATTAACAACTTTATATAGAGATTCAGAATCAGCAACTTCAGCAGGACTAAAATAT
 27547  TTCTTATTAGGAAGTTTATCATCATGTATAATCCTATTAGGAAGTGGATTAGTTTATACT
 27607  TATACAGGATTAACAAATTTAGAAAGTATATATAATTTAATTAGTGTAAGTGAAAATACA
 27667  GCCATATTACAAGGTTTAAGTTTAGGAATCGTATTAATAATAGTAGGATATTTATTTAAA
 27727  GTATCAGCAGCACCATTACATAATTGGGCTCCTGATGTATATGATGATAGTCCAACAATA
 27787  GTAACTATATGGATAACAATTATGCCTAAAATATCAATCTTAATCTTCTTATTAGAAATA
 27847  CAAAGTCAAATAGGTAATAGTTTAATTACAATCTTTTCATTATCATTGAAAACTTTATTA
 27907  TTGATAAGCTCATTATTATCTTTATTAATAGGTACAATAGTAGGGTTAGCTCAATCAAGA
 27967  ATAAAAAGATTATTAGCATATAGTACTATTTCACATATAGGTTTCATATTATTAGCTTTA
 28027  GCTATAAATACTGAACAATCAATAGATTCATTCTTATTTTATATTATTCAATATTCTATT
 28087  ACAAATTTAAATACATTTTTAATATTAATAGCTTTAGGTTATGTATTGAAAAATAATAGT
 28147  CAATCTATTTTAGATAAATTCCAAGATATTAAATATATTACTGAACTTAAAGGTTTATTT
 28207  TTTAATAATCCATTATTAAGTTTAAGTTTAACTATTTGTTTATTTAGTATGGCTGGAGTA
 28267  CCTCCTTTATTAGGTTTCTTTTCAAAACAATTTGTATTATATTCGGCAATGCAAAGTGAA
 28327  TATTACTTTATTGGAATAATAGCCATAATAGTAAGTGTAATAAGTGCTTCTTATTATTTA
 28387  AAAATTATTAAAGTTTTACATTCTGAAACTAAAGAAATAGTAGAAGTAACAGAAAGTCAA
 28447  TCTACTTTAAGTTCACTTCATAGTTTCATGATATCAACTTTAACTTTATTTATTTTATTA
 28507  TTTATTTTAAAACCTTCAATATTATTAAATAGTACACAATTACTAGCATTATCTTTATTT
 28567  TATTATTAG
;     G-nad2 ==> end
 28576  T
;     G-nad3 ==> start
 28577  ATGAATAATATTTTAATGTTGTTTATTTTTGTTCCTATTTTAGCTGGTATTTTATTATTA
 28637  CTTAATTTTTTATTAGCACCTAAAAATGCTTATGAATCTAAAGTATCAGCTTATGAATGT
 28697  GGTTTCTCCCCGATTTACGGTCAAACTAGAAATGTATTCCATATTAATTTCTTCTTAGTT
 28757  GCTTTATTATTTTTAATATTTGATTTAGAAATATTATTATTATTTCCTATAGCTGTAACT
 28817  TTATACCAAGTAAGTGTATTTGGATTTTCAATGGTATTAATATTCTTTATTGTATTAACC
 28877  ATAGGATTTATATTAGAAATTGGAACAGGTTCTATTAAACTGGCATCAAATAACAGTTAA
;     G-nad3 ==> end
 28937  ATTTTATCTTTAGATCAAATTTATTATTTAATTACCCCCTTCCTAATTATAATTCTTACA
 28997  AAAATTAAAGAGTACTTACGATAATTCAACAAAAGGTTACCTTCAGTACTTCAGCTGTAT
 29057  ATTCTACTCAACACTCTTAAAATTTAAAGGAAGTAACAACAAATTCTTATTGGGAGACAT
 29117  GAAAAAGATAGAGGGTAATAAACAAACAAACCTCATATAATAGCTAGAAGACATATTACT
 29177  CCCCTAAAAATATTTTTATTTTAGGCAATTCGTATCTTATTAGGGAGATTTTACAGATGC
 29237  TAAAATAATAAATTTGGTTCAATCTCAATTAGGACGCACAATAAATCAGGAAGAATTAGA
 29297  TAAACT
;     G-orf118 ==> start /note=GIY ;; evalue:3e-10
 29303  AAGCCCTATAAAATCAGTATCAATTTTATTTGATGAACTCTTAAAACTAAAATTCTACAA
 29363  ATAATTAGTAGAAGTGCGTATAACGCTAAAGTTAGAAGCAAACTAAATGGATACATTGGA
 29423  GGAACTAATACAAGCATAGCAGGAGTTTATATTTGGCCAAATCTTAAAACCGGAGAACAA
 29483  AATATTGGAAGTTCTATCAATTTGTATACAAGATTAATATCGTATTTTAAACCTTCTATA
 29543  CTAAATGAAGGAAATAGACTAATTAATCAAAGTATTAAAACATTTCGGATAGATAATTTC
 29603  AAATTAGATATTTATGTAAAAATGATCAAAAATAAAAATTCGTGTGCTATTTCATAA
;     G-orf118 ==> end
 29660  TTATATTATTTACATTCAAGATTTTGAAAAGTTTTGGATTACATGTCTTTTGGAAATACC
 29720  ACTAGTAACAATAGTAATTGTTCTTATTAGTATAATTGTTACTATATTCTCTATTACATT
 29780  GCTATCCGGTAAATTGGGTAAGACCTTAGATTTGGGGGCCAAAGTAGTAGGTATTGTTTC
 29840  AGGGAGTATTTACATAGGAAAAACCCTTACGGAAGGTAGCAAAGATAACAATA
;     G-orf151 ==> start
 29893  ATGGGAGCAATAATCCCAATCAACCCAGTAATAGTGGGAGCAACGATCAATCCAGTAATA
 29953  GTTACAATGGTAGTAACAATAGTGAGAACAACAACTCACAAAATACTACCGATGATTCCA
 30013  AAAGTACAAATAAATAGATGCAAACACCTTCTTCATTCTTTTTCTTTTCCTTTTATCTTA
 30073  GGTTGGTTAGATCTTGACCCAACTCAACTTAATACAAATTTCTCTAATTATGCTTACGGT
 30133  GTATTTTTATTAAGTTTAATCGTTTTACTTTGTTTTATTAAAGTCTTATTCTATATTGCA
 30193  ATACATTATTTAATTCAAGTAAAAAACTACGAATCAAAGTTTCCTAAGTTTAATAAGATA
 30253  ATTAATCTATATAAAAAAGTTAATATATTTTATATATTTATAGAAGCTTTAATTTGTTTT
 30313  GTGTGTTTAATTTTAATTGTTTTTTTTTTCCACTAA
;     G-orf151 ==> end
 30349  TATGTATTTATACTTTAAATTAACAACAAATAAAATTTTAAATTAAACTATTTAGAATTT
 30409  TATTTAGTATATACCCTTCCTTTTTTAGCTTAAAAATAAAATGAATTATTTTTCTATTTT
 30469  TAATTTCGTAAATTTTTTATTGTTAGTAATAGTTTTTCTTCATTTAAGAGAATAAAAGAT
 30529  GTTTTTATTTTTCAATTTTTTTTTTATTCTTTATTAAGTTAGGGTTTTCTATTACTATTA
 30589  TTTTTTTTTATTGTATACTTTGTGTTTACATTAAAATGTATAGTATAGCTATTAAATAGA
 30649  TTTTGCTTTATTTGTAATATTAAAATAATAATCCTTTTTATAACTTAATTTTAATTACAC
 30709  TAATTAATATTTTTAATTAAAAGAGTCATAGGTGA
;     G-trnG(ucc) ==> start
 30744  ACGAGTATAGTTAAGTTGGTATAACTTCTACCT!TCC!AAGTAGTTATCATCAGTTCGAA
 30802  TCTGATTACTCGTA
;     G-trnG(ucc) ==> end
 30816  TATGTATTATGGATCAATCTTATCTTTAAGATATTATAAATAAAAAATTTATTTAAATAG
 30876  TTAATATTAAACATTTTATTTTAATTAAATAAATAATAAA
;     G-trnW(cca) <== end
 30916  CAAGAGCGAGGTGACTCGAACACCTACCGATGATTT!TGG!AGATCGTCATACTAACCAA
 30974  TTGATACTACGCTCTT
;     G-trnW(cca) <== start
 30990  TAAAAACAAAAGAAAGATTGTATAATTATAATAATAAAGAAATATACTCTTTTATTACTA
 31050  AAAAATAA
;     G-trnD(guc) ==> start
 31058  GGGCCCTTAGCTTAATAGGTAGAGTACCTAATT!GTC!GATTAGGGTGGTCCCAGTTCGA
 31116  ATCTGGAAGGGCTCG
;     G-trnD(guc) ==> end
 31131  TGAAAGTTACTCACTAAAAGAGTATGTTTATTTTAAATGGCATACGTTAGACACTATCAA
 31191  AAAAAATATTTTATAAAAT
;     G-atp9 ==> start
 31210  ATGTTAGCCGCAGCAAAATACATTGGTGCAGGATTAGCCTGCTCTGGATTAATTGGAGCT
 31270  GGAGCTGGAATTGGATTAATTTTCTCAGCTTTAATTGCTTCAACAGCTAGAAACCCTCAA
 31330  ATCAGAGGTCAATTATTTGGGTACGCAATCTTAGGATTCGCTTTAGCAGAAGCTACAGGA
 31390  TTATTCTCATTAATGATTGCATTTTTATTATTATACTCATAA
;     G-atp9 ==> end
 31432  TAAAAATTTTTAGAAATATAACGAAATAAGTTATATTTCCCCTTTAATTAAGAATAAAAT
 31492  GGTATAATTAAAATTTTCATTATATAAAGGAAGGAGGCTATG
;     G-trnC(gca) ==> start
 31534  GAGTTATGTTTACAGTTGGTCTCTGTAGTAAATTT!GCA!AAATTTATAGTAAGGTTCGA
 31592  TTCCTTCATAACTCT
;     G-trnC(gca) ==> end
 31607  AGTAATAAATAAAA
;     G-trnR(ucu) ==> start
 31621  ATTCTCTTAGTTTAATGGCAGAACATCATTCT!TCT!AAAATGTCAATTTTGGTTCGATT
 31679  CCAAAAGAGAATG
;     G-trnR(ucu) ==> end
 31692  GAGATAAATGACTAAAAATAAACTAAACCGTTACAGTGTTTAAAAATAAATATAAATAAT
 31752  ACTCAATTTTATAAAAAATAATTGAGAATAATAATATAAATAATAAACTAATAAATTTGA
 31812  TAAGTAAGAGCCAACAAAAATATAATTAAATCTTTTTACTGGACATATTCGTATCATTTT
 31872  ATTTAAAATATTCTTCTAAAAGTAATATTCTAAAATGATCATTTAAAATAAATAAAAAAT
 31932  AAAAAAAAACAAAAACT
;     G-nad1 ==> start
 31949  ATGATTCAATACGACTTATTATTACAAATAGCTAATATAATCATCAATTTAATAGATGTT
 32009  TTATTAGTTTTATTACCTATATTACTTGCAGTAGCTTTTATGACTATAATAGAAAGAAAA
 32069  CAATTAGCTGCACATCAAAGAAGAGTAGGGCCTAATACAGTAGGATACTATGGTATACTT
 32129  CAACCATTTGCCGATGCTTTAAAATTAGTAGTGAAAGAAACAATTATACCATCACAATCA
 32189  AATAAAATATTATTTTATTTAGCTCCTGTCTCTACATTAATCTTTAGTTTATTAGGTTGG
 32249  GGGATTATACCATTTGGTGAAGGTTTAACATTGTTTGATTTTCCTTTAGGAATATTATAT
 32309  ACTTTAGCTTTATCATCTTTAGGTGTATATGGTATATTATTTGCAGGGTGGTCTGCTAAT
 32369  TCTAAATATGCATTTTTAGGAAGTTTAAGATCCACAGCAGCAATGATAAGTTATGAATTA
 32429  ATATTAAGTTCTGCAATATTAATAATAATTTTATTAACAGGATCATTTAATTTTACAACA
 32489  ATAATAGAAAGTCAACAATCAGTATGGTTTATAATACCGTTATTACCTATATTTATTATT
 32549  TACTTTATTTCAATATTAGCTGAAACAAGTAGAACACCATTTGATTTACAAGAAGCTGAA
 32609  AGTGAATTAGTAGCTGGTTTCTTCACTGAACACAGTTCAATTATTTTTGTATTCTTCTTT
 32669  TTAGCTGAATATACTTCAATAGTATTATTTAGTTGTATAACAGCCATATTATTTTTAGGT
 32729  GGTTATAATATGCCCAATTTAATAATAAATGATACTTTCTTTAATATACAAAGTATTATT
 32789  TTAGGATTAAAAACATGTATATTCTGTTTTATGTTTGTATGGTTCAGAGCTACATTACCT
 32849  AGACTAAGATATGATCAACTTATTGAATTCTGTTGGTTAAATCTTTTACCAGTAGTAGTA
 32909  GCTTTTATTATACTTGTTCCAAGTATATTAGTTGCTTTCGATATAGCTCCTTATTAG
;     G-nad1 ==> end
 32966  AATTAATATTAAAATCCCCCCCTTTTTTTAATCTTTTAAAAGAAAGTAGTTTCATAAATA
 33026  AAAAAATAATTTGAATTA
;     G-trnI(gau) ==> start
 33044  AAGCCTATAATTTAAAGGTAGAATAATTTCTT!GAT!AAGGAATCTGTAGAAGTTCGATT
 33102  CTTCTTGGGCTTA
;     G-trnI(gau) ==> end
 33115  AAAAATATTTTATATTCATATAAATTATTAATTTGTTACAGTGTAAAAATTTTATTGGAA
 33175  AAATAAATAAGTAATTAATTGAAATTATATAATCAACAAAATAAATAAAAATAAGGGTGT
 33235  ATAAGTATAAAAATAAAACATATACTTATAATAATATAAATTAAAGATGTTTAGGTGTGT
 33295  AATCTAATCATTAAAACATCCTTTAAATATTAATAGGATAATGTATATACTTATAATATT
 33355  TTTATAAAATATAATATAAATATATCTATTCAAATTTACTTTAAAAAATTAA
;     G-cob ==> start
 33407  GTGAGAAATTTAAAATCGCAAATATTACTTAGACTTGTAAATTCATATTTAGTAGATTCA
 33467  CCTGAACCTGCTAATATATCATATTTATGGAATTTAGGGTCTTTATTAGGATTATGTTTA
 33527  GTTTTACAAATATTAACAGGGATTTTCTTAGCAATGCATTATCAACCACACGTGGATTTT
 33587  GCTTTTAATTCAGTTGAACATATTATGAGAGACGTAAATAATGGTTGGGCAATAAGATAT
 33647  ACACATGCAAATGTAGCATCATTCTTCTTTATATTTGTATATGCCCATATAGCTAAAGGG
 33707  TTATATTACGGATCTTATAAATCACCAAGAGTATTATTATGGTCAATTGGAGTAATAATT
 33767  TTAATAGTAATGATAGGTACTGCATTCTTGGGATACGTTTTACCATATGGCCAAATGTCA
 33827  TTGTGGGGTGCTACAGTAATTACAAATTTACTAAGTGCTATCCCAGTATTTGGACAAGAT
 33887  TTAGTTGAGTTAATCTGGGGAGGTTTCAGCGTAAGTAATGCAACACTAAATAGATTCTTT
 33947  TCATTACATTACTTATTACCTTTCTTATTAGCTGCTTTAGTAGTAGCACATCTTATTGCT
 34007  TTACACACACATGGTTCAAATAATCCCAATGGAATTTCAGGAAGTGGAGATAGATATGCA
 34067  TTCCATCCATACTTTGTCTTTAAAGATCTAGTGACTATATTCTTATTCTTCTTAGTATTA
 34127  AGTATTATGGTATTCTATTACCCTAATTTCTTAGGACATAGTGATAATTATATTCCTGCT
 34187  AATCCAATGCAAACACCAGCATCTATTGTTCCTGAATGGTATCTTTTACCATTCTATGCT
 34247  ATTTTAAGATCAATACCTAATAAATTATTAGGGGTTTTAGCTATGTTTGGTGCATTATTA
 34307  ATATTTTTAATCTTACCTTACTCTGATTTATCTAGAGTTAGAGGTTCTTCATTTAGACCC
 34367  TTAATGAAATTTGCATTCTGGTTCTTTGTGGTAGATTTTTTTATTTTAATGTGGATTGGT
 34427  TCTCAACATCCAAACAGTCCTTATGTTGAAATAGGTCAAATAGCAACAGCATTCTACTTT
 34487  AGTTGGTTCTTAGTAATAGTTCCTGTAGTAGGTTTAATAGAAAATACTTTCATGGATCTA
 34547  GCAACTGAAACAAAATAA
;     G-cob ==> end
 34565  TTATAATTAATAACCCCCCACCTGCTTCCATAAAATATTAAATTTGATACTATTCTTTAA
 34625  TATTTAAATTATTAAATTAAAAATTTTTAATTGCTAACTATGGTATCTCAAAACTTTAAA
 34685  AAATATTTTAAAAGTAAAAAAAAATTAAGTAATACATAAAAATAGGAAAATTTATTAATT
 34745  AAACAAATAAATTAAAATTGATACAAACTTTAAAATAATTTATGTTAAAATAATCCATTA
 34805  AAAATTTTAATTAAAATGTTACGCAAGTTGAAATATTAAAATAACTAAAAATTTAGCATA
 34865  GAATCCTTATTTTTATATTGATTTATATAATATTATTAGTAATAATTTGTTCATTGTGAT
 34925  TATTCAATTTTAAATAACTATAACTTATAAGACACAAATAATTTATTAATTAAATCCTAT
 34985  GAATAAATTAACTAAAAGAGTCTGTTATTATTATTATTAATAATTGAAAAATTTA
;     G-trnP(ugg) ==> start
 35040  ACGGTAGATGACAAATTGGCTCGTCGCTCCTTT!TGG!GTAGGAGATATATAGCGTGTTC
 35098  GAATCGCGCCTACCGTA
;     G-trnP(ugg) ==> end
 35115  TATTTCTATTTATATATA
;     G-trnN(guu) ==> start
 35133  GGTGTCATGGCAGAGTGGTAATTGCGGAGTACT!GTT!AATACTTTTTTTCAGAGGTTCA
 35191  ATTCCTCTTGACGCCT
;     G-trnN(guu) ==> end
 35207  CTAATATTTTACATAAGTTAATTACAAATTTAACACTTATTTTATTTTAATAATCACTTT
 35267  TCTTTTTTTAAGTAAAAGAGAGCGTATTTATTATTA
;     G-trnL(uaa) ==> start
 35303  ACGAACATGTTGAAATTGGTAAACAATCTCCTCT!TAA!GCAGGAGTGGAATTAATTCCT
 35361  TAAGAGTTCGAGTCTCTTTGTTCGTA
;     G-trnL(uaa) ==> end
 35387  TTGTTTCAAAGATAGTGTAACCTTCATA
;     G-trnM(cau)_1 ==> start
 35415  AGCGATATAGTGTAACGGTTAGCACAACAGCCT!CAT!GACCTGTTAGATTCGGTTCGAT
 35473  TCCAGTATTCGCTA
;     G-trnM(cau)_1 ==> end
 35487  TTCTCTATG
;     G-trnE(uuc) ==> start
 35496  GGTCTTTTAGTATAAAGGTCGTACAGCTCCCC!TTC!AAGAAGCTAGTACCAGTTCGATT
 35554  CTGGTAAAGATCA
;     G-trnE(uuc) ==> end
 35567  ATAATAAAAAAAAAATAATATATGTATATAATTTAAAATCAAAGAAAGATATAAAATATA
 35627  AAAATTTGTTATTGTTCTTTTTATAATAATAATAAGCTGAAATCAGTTATTTTATTTGAA
 35687  ATTTATATTTAAGTATAAATAACCAAGGTTTTGGTCCCAATAGCTAATAGGAACAATATC
 35747  GATTCCATTGGCAATCAAGAGCTAATCAGAAAAGAAGATAGGATAAAACAAAGATTTTTT
 35807  GTTTTAATTTTTACCA
;     G-cox1 ==> start
;     G-cox1-E1 ==> start
 35823  ATGAATTCTTGGCTATCTTCTACCAATGCTAAAGAGATAGGAACTCTTTATTTAATTTTC
 35883  TCAGTTTTTGCTGGTATGATAGGTACTGCATTTTCTGTATTAATTAGATTAGAATTATCA
 35943  GCACCCGGGGTGCAAGTTTTACAAGGAGACCATCAATTATTTAATGTGATCATTACTGCA
 36003  CATGCCTTTATAATGATCTTCTTTATGGT
;     G-cox1-E1 ==> end
;     G-cox1-I1 ==> start /group=IB (7.32e-27)
 36032  c
;     G-cox1-I1-orf330 ==> start /first_aa=K /note=GIY ;; evalue:1.3e-16
 36033  aaatataaatattattggcctgaaataataacattaagttatattcacttacctagttta
 36093  aataatcctttaaaaacagatattaagaatgaagtaattaaaaataagtttataggtcaa
 36153  aataataagaaaaagggttttaatcatcctcataaaaaagtaaagattttagatccttat
 36213  cataatcgtactcaaatagctaaagtagccaaaaattctaaaggtgtttatctatttgag
 36273  atagaaaatctaaatatgaaatatgtaggtagttctataaatctttataatagagtttgt
 36333  tcttattttatgccttctattttgagtaaagcagatagaaaagtgataagatattttaat
 36393  aaatatggttttagtcaagtcaaattaactttatttatattagaagagcactttacgtgg
 36453  gaacaagttattgagttagaacaatattttattgattctattgcacctaatcttaatgtt
 36513  gatttagttgcaggtggttataatggatatcatacacctatgactttaaaagcacgggaa
 36573  aaattaagagcattacgtggaactgtaatatttgtgtatgataccaaaactcaatcactt
 36633  atatatatttcagagtctaaagaatggttataccaaaatataggtattcaccatgtttct
 36693  ttaacaaattgtttaacagatggaaacttatatttaaatagattttttttttctatggat
 36753  attatatctgaattttcggatgagtcattattaagtactgaagaatttattttattaatt
 36813  aaaacagttagatctgagtataaaccaaaacaccctaagagtaaacaaatcttagctgaa
 36873  aatataaataataaaaaattaaatcgtaccttttcaagtataggtgaattatctagacat
 36933  ttaaagggggatagaggtacaataagaaattatattttagggagatctaaaggtttatat
 36993  cgaaaacagtggaaatttacaatattaacttaa
;     G-cox1-I1-orf330 ==> end
 37026  atgttatttatttttttaggaataataatcaaaggcatggccgggatatatagaaatata
 37086  tgtctttcttctcgctatatgctgggacacccttagagttatatttactaagcctactta
 37146  aaggtaggacacagtaacaaaatataaattgggcaatcagcaggaaaccaaactattagt
 37206  taaaataggagtaggatcctcagagactacacgcgagatatcctctacaggataaagata
 37266  tagtccaacccttataaacctgaaagggaagggaaaaaag
;     G-cox1-I1 ==> end
;     G-cox1-E2 ==> start
 37306  TATGCCTGCTTTAATGGGAGGTTTTGGTAACTATTTCTTACCAGTTCAAGTGGGAGCACC
 37366  AGAT
;     G-cox1-E2 ==> end
;     G-cox1-I2 ==> start ;; mfannot: no intron type identified
;     G-cox1-I2-orf321 ==> start /first_aa=Y /note=LAGLIDADG ;; evalue:1.6e-41
 37370  tacttaagtcttttaaataaacaaattacctgtttttattctattgatacaaataacaat
 37430  aaattaaatttatcttctggtttatctaacattaaaataaactctactccacctacggtg
 37490  ggttcttacttagctggtttattagaaggtgatggtcatattattttacctaagtttgca
 37550  aatggtaaaataagttatccttacatagctataacttttgttaacaaagatttaccgtta
 37610  ataaacaaattagtagaaatgtttggaggtaggttacgatttaaaaataaagaaaatgct
 37670  atagtatggatagttaatacacataaagaattaataaatttcattacagtaattaatggt
 37730  tatctaagaacacccaaaataattaaatttaattctttaatagtatggttaaatgaaaga
 37790  tatcattataatatttcgattcattctgtagattctagtcctttaaatagtaatggttgg
 37850  ctatctggttttattgatgctgatggagcttttaaagtacgttatactgaaaaacggata
 37910  gatgaaaaaactaataaagtattaacaaaaggaagaatagaagtacgttttgcgttagaa
 37970  caacggaaaaatataggacctcataatgatgaatcttataaacctataatgttaaaatta
 38030  cattcttttttttgttttaataccgatttaagagaatcaaaacataatgaaggtgaaact
 38090  tattggatagtagaagttactagtttaaatagattaaaccttcttatagaatatttaaat
 38150  aattatcctttattaactgctaaacgaaacgattttgaagattggtataaggtataccaa
 38210  ttaatagcagataaaaaacatttaagtgaagatggtaaattaacaattaaaattattaaa
 38270  tcaaatatgaataaaaaacgggaagtctttaattgggatcatttagtttatttaaataaa
 38330  gtatag
;     G-cox1-I2-orf321 ==> end
 38336  tagtcctaattatagtaaccctattattagcattgggtaaattgcaaaaaaatcttcgga
 38396  aataagaaaatttgcagcgaagtttaatttagcatattaatatctaaaatttaagtatag
 38456  ataaagaattaaaaacgttcaacgactagaaagtgagtcatgctaacaataatctttcca
 38516  cgaaaacccgacaatgaaatatgttcatattcattgatgacatggtctgaaccactttgt
 38576  gaaaagtggaaataaaggataaagagcctttatggtaacaaaattg
;     G-cox1-I2 ==> end
;     G-cox1-E3 ==> start
 38622  ATGGCATTTCCGAGATTAAATAATATCTCATTCTGGTTGTTACCTCCTTCATTAATTTTA
 38682  TTATTATTAAGTGCATTAGTAGAAAATGGGGTTGGGACTGGATGGACAGTTTATCCACCT
 38742  TTAGCTGGTATCCAATCACACTCTGGTGCATCTGTTGATTTAGCTATCTTCAGTTTACAC
 38802  TTAGCTGGGGTATCTTCTTTATTAGGAGCTATCAATTTCATTACTACAGTACTTAATATG
 38862  AGAACTAATGGGATGAGTTTACATAAATTACCATTATTTGTATGGGCAGTATTTGTAACA
 38922  TCAATCTTATTATTATTATCTTTACCAGTATTAGCCGGGGCAATAACAATGTTATTAACA
 38982  GATAGAAACTTTAATACTAGTTTCTATGATCCAGCCGGAGGTGGTGATCCAATATTATAC
 39042  CAACACTTATTCT
;     G-cox1-E3 ==> end
;     G-cox1-I3 ==> start /group=ID (9.00e-42)
 39055  ta
;     G-cox1-I3-orf282 ==> start /first_aa=T /note=LAGLIDADG ;; evalue:4.1e-49
 39057  acaacaacattatacactatccctgtagtagctaaggattcggcttcgcccttccgtttt
 39117  ggcactttttacacactctatgacaaatgttttcctaatactaatgctccttcccaatct
 39177  tttttagaatggctggtgggatttgtagaaggggacggttgcttttcagtaaacagtcgt
 39237  ggtacagctatttttgtaataacacaaagtacccttgatcgacaagttcttgaatatatt
 39297  caacaaacattaggttttggccgaataaataaacaaggaccacgaactagtcgttttgta
 39357  gtagaagacaccgccagtgtagaactgctagtagctctatttaatggtaatctagtattt
 39417  ccaattaaacaatctagctttgctctatttcttgaagcctttaacaaacgatcacgagct
 39477  caagctgtagaacttttacattcattggttattcctactatatacgactcttggttatca
 39537  ggtatcacagacgcggaaggttgttttaactgctcattacttggtaactcaaaagcatac
 39597  cgatttcgatttctcctagcacaactgggagaagctaatattactgtattaaaacacata
 39657  actacaattattgggggtgtcgtacatacacattcaaagccaggtgtgaatgaactcatt
 39717  gtcaatggtgctcgtaacgtggaactagtatttaaatattttgatactcatccactttac
 39777  accaaaaaagctaaatcgtaccaactctggcaagaggttcatgcatctattcttaaagga
 39837  ggacatctatccccagcgtctagagctgtacttaaagccaaagcagctactattaacaag
 39897  ataaattag
;     G-cox1-I3-orf282 ==> end
 39906  tgtacaacccaacgggaataaaggatgtggttcaatgtaatctttcttcctccgcaagag
 39966  gtagttagacaagttgtgaaactctaataggcaagtgtttattttaaatatttataaaag
 40026  accagttagagtgaatactaggtattccactattctagtccatactatacaatactggtt
 40086  gatgcaatctttagaggaaaacagccttaagtatgcttaccccgacaggcgtaaggatga
 40146  actattgttcattggcgacacaagtgaatacggtcaacgtatactcgaaccaagaccgtc
 40206  ggtagtctaaactatcgctacagactgggtcacttgtgggtatctgaaatgatgcttaat
 40266  gtacagtcggttccctattttacacaaggctactgtgctctttatgagatttatcagtag
 40326  tacatgggtcctcaaaagagagttaataaataataaatttgggactttagggaatg
;     G-cox1-I3 ==> end
;     G-cox1-E4 ==> start
 40382  GGTTCTTTGGACACCCAGAAGTTTATATCTTGATTATACCTGGATTTGGTATTGTAAGTC
 40442  ATGTTGTGTCTACATTCTCAGGTAAACCAATATTTGGTTATTTAGGAATGGTTTATGCTA
 40502  TGTTCTCTATTGGAATTTTAGGGTTCTTAGTATGGAGT
;     G-cox1-E4 ==> end
;     G-cox1-I4 ==> start /group=IB (5.98e-28)
;     G-cox1-I4-orf356 ==> start /first_aa=F /note=LAGLIDADG ;; evalue:2.2e-45
 40540  ttctttttttattcattgcaaatagaagaattggtggctctctcttatcgtgaggtagga
 40600  gtaacaaatctcgctgtatgctggaacagttttacgctacttggtacctttagttgtaaa
 40660  aatctaagtagttatactcaatcagcaggaaatcgtcactttactagaaatacgagttcc
 40720  tcagagactatatgcgagatatcttgtcaaaattttaataagtttcataaattttatagt
 40780  gaactaggttttactagtaaaatatcagaccaatggttatcatggtttgtaggatttgta
 40840  gaaggggatggtgctatccttaataataagggacggttacggtttgtactaacacaaaaa
 40900  gaagaatttattcttcttcatataaaaaatactctgggttttggtacagttcgtaaaatt
 40960  gatactgggggaacagtattttatcgatatattgtagaagaccttaaaggggtaattctt
 41020  ctagcacttatatttaatgggaatctgtgtattacacatcgagttacacaattaggtaaa
 41080  tggcttacagatattaatttaaaactgtctacatcagggtcaaaaatctacgggttatgt
 41140  actcctataactctaataactaccctatttaaacctagtctaacaaatgcttggttatct
 41200  ggattcactgatgcagaaggttgttttaatgtatccataactaaacgtggtaaaactgta
 41260  agtggttaccgtgttaatcttcggtttatacttgatcaaaaaaattctctttatcttctt
 41320  acatttatccgagatctatttggttatggtaaagttattgttcgaagtaaagatatatat
 41380  cgattttattgtggtacatttataggactatcttctgttaattcttattttagctcattt
 41440  ccacttaaaagtaagaaatcaatatcgtatgttaactggtttaaagtgtataaaattgta
 41500  ataaataaagaacatctaactacacaaggactagaaagagtacgtacaataaaaaaaaca
 41560  attaacattaataattctctaactaataaaataggttctgccaaaccttaa
;     G-cox1-I4-orf356 ==> end
 41611  accttacacacaaatgacaagataaagatatagtccaatcctattcgtgagaatagttct
 41671  aattaaatgtcttaggacattgtaaaacaattagaaactttg
;     G-cox1-I4 ==> end
;     G-cox1-E5 ==> start
 41713  CACCACATGTTCGCTGTTGGTTTAGATGTAGATACTAGAGCATACTTTACCGCTGCTAC
;     G-cox1-E5 ==> end
;     G-cox1-I5 ==> start /group=II (1.16e-11)
 41772  g
;     G-cox1-I5-orf260 ==> start /first_aa=C /note=LAGLIDADG ;; evalue:1.7e-08
 41773  tgcgccatctcattatatatatcgttaagggtaaatccttcatcaaaatccttttctaat
 41833  attaattctttattagaaaaaaatttatctacaaatactaatacttcttgcaagcaacta
 41893  actttatggaataaacaaattggtattaattctatgagttttaaacccagattaacaaat
 41953  aatgataaaattcttcttggattaacaccaagagttaagagtattattataggtttaatt
 42013  ttatcagatgcttggttacaaaaaagaggacattggaattctagaattggttttaaacaa
 42073  tctattattaattttccttatttgtggaacatttacaatgaacttggttatctatgttca
 42133  ggtttacctatggcagctaaaacagttacaagaggaaaaattttttacagtgttttctta
 42193  caaactagacaattagcatgtttaaatgaaatttttaatttattttatttaactaaaaat
 42253  ggtcaagtaattaaaacagttaaacaagaattatttttttatatggattatatggtttta
 42313  gctcattggatcatgggagacggaagtaaaagagctaaaggtatagttttatgtactgat
 42373  aattttagtttgcaagaagttgttttattggtaaatattttaattctaaaatttgatatt
 42433  aatcctactatccaaaaggaaaaaaacaaatttagaatttatataaatggaaaaagttta
 42493  atgaaaattaaaccattcattctaccttattttgtagatcattttttatataaaattaat
 42553  tag
;     G-cox1-I5-orf260 ==> end
 42556  tgatgtaaagcattgaacttaggcagtaaaggctaactttacgctgacaatagcatgttc
 42616  aaaaagggagtttaaacttttaagttatttcactctcgagctacgatccctatggctagg
 42676  tagacgaacccttacaaatatttctaattaaaaatggagtttagaagtagcagactaaac
 42736  taaaaagggatcattttagaatatagggggcctaaggggatatgtatgcggtatatataa
 42796  gaatttgggatcacctgacactcggaagggttgaggtgacggagtttccatattagatta
 42856  aaaagtaaaaaatttttaattgaagggaaacagaaggaaataatattacagtttattttc
 42916  tttggaaagccgtatgatgggaaactatcacgtacggtttgggaaaggacttttgattaa
 42976  tttcttctaaaagtattattatttttagaagttggggtcaatcttctatttcac
;     G-cox1-I5 ==> end
;     G-cox1-E6 ==> start
 43030  AATGGTAATTGCTGTACCTACTGGAATTAAAATCTTTAGTTGGTTAGCTACATTATATGG
 43090  TGGAAGTTTAAGATTTACTACACCTTTATTATTTACTTTAGGGTTCTTGGCATTATTCAC
 43150  AATAGGTGGATTAACAGGAGTAGTATTAGCTAATGCTTCAATGGATATAGCGCTACACGA
 43210  TACATACTACGTAGTAGCTCACTTCCATTATGTATTATCAATGGGAGCTGTATTTGCTTT
 43270  ATTTGCTGGGTTCTATTTCTGGACACCAAAAATAATAGGTTTAACATACAATGAATTATT
 43330  AGGAAAAATTCACTTCTGGACATTATTTGTAGGGGTTAACTTAACATTCTTCCCTCAACA
 43390  CTTCTTAGGAATATCTGGT
;     G-cox1-E6 ==> end
;     G-cox1-I6 ==> start /group=IA (1.13e-26)
;     G-cox1-I6-orf267 ==> start /first_aa=M /note=GIY ;; evalue:2.2e-32
 43409  atgtttgaaataacatcttgtacaaatgaaaatatttttttatctgctatttctcttttt
 43469  cctttgggtccttttgtaaagccaatctttttaaatgaacctgttagagtttattatcct
 43529  aatttaaatagaaatttgattggtactgataatagaaaaagagtagttatctaccagtgg
 43589  actaatttaataaatggtcatatatatataggtagtgcttctacaggttctacaagattg
 43649  ctaaattattttagccctagtgttttattaagaaatttaccaatatataacagcttaaga
 43709  aaatatggacataataatttttgtttagcaatattagaggatttaggttcatttaaacaa
 43769  gtaccaaaaaagtttatattagaaagagaacaatattacttaaatattttatttacaaaa
 43829  tatttagataggaaattaaacctttctccaacagcaggaacaaccttagggtttgaacat
 43889  agtaatatttttaaattaaatagaaaaggtagcttgaatcctatgtttggtaaaactttt
 43949  tctcctgaattcatagcaatgcaaacaagagatagaaaaggaaaaaacaatcctatgttt
 44009  ggtattgtaaaatctcctgcaactatagctaaattacaaaaattagtttatgtgtatgaa
 44069  gctgaaactctaaaaatcattggaatattttctacagttgagtgtactaaacactttaaa
 44129  atgggtaaagatactttaaccaaatatttagatagcaaactttctttcaaaggaaaaata
 44189  ttttcaagcgtacaattagattaa
;     G-cox1-I6-orf267 ==> end
 44213  tttttcatgcctctatggtagaatttaaaaataccattagtaaattgggtgaattgcaag
 44273  aatatcctagtactgtgggtgcatcaaatacataatactaggacaatttgcagcgaagtt
 44333  tatttcaatgcctccactaatctttatccagtgcgtcttgaatacttgtggagtaggaat
 44393  aaaaacgttcaacgactagcaagtgagtagtattaacaataatcttgcactctatattat
 44453  atacaattatatagttagcgcccaatcatccctaaatcatttaaggccctttagggcata
 44513  tgggatgaatgacatagtctgaaccttttacttatttaagcacaataaataagtaggaat
 44573  tatatagtacttaacttaattatattattaatatattatttcttagctgtataattttcc
 44633  gtaaggaaaggagtcttaattgcgtcttacaaagatgtgttttaaggattaacacaattg
;     G-cox1-I6 ==> end
;     G-cox1-E7 ==> start
 44693  ATGCCTAGAAGAATCCCAGATTATCCAGATGCTTTCGCTGGATGGAATGCTGTATCTAGT
 44753  TTAGGTTCTTTAATCTCAGTAGTGGCAACTGTATTATTTGGTTATATTATTTACGATATC
 44813  TTTGCTAATGGTAAAGCAGTTAATAATAACCCTTGGTTAGTGCCTTCATACTTTACTTCT
 44873  ACAAATGAATTTAATAATGAAGCACAAACAGCTAATACATTAGAATGGACAGTACAAAGT
 44933  CCTATACCATTCCATGCATTTAATATTTTACCTGTACAATCTTAA
;     G-cox1-E7 ==> end
;     G-cox1 ==> end
 44978  AATAAATTGTTATTAATATATTATTCTATATAATCAATTATAATTTTTAATTTTTATCAA
 45038  TATTTTTAATGGAATCGTTATCTTAAAAATATTTTATGGGATAATACCCCCCTCCCTCCT
 45098  CTAAAATAGAGTTTTATCATCTATTTTAAACTCTTTCTTATTTAAAATTAATATATTCAG
 45158  TTTAAATTATTTAATAATTTTCAGAAAATGAAAATTACACTCAAATTCATTTAATAAAGA
 45218  TGAATTTAAAATAAAAAAAAAAATAAATT
;     G-nad4 ==> start
;     G-nad4-E1 ==> start
 45247  ATGCTTATCTCATTATTACTTGTGCCTTTAATCGGGTCTCTGTTATTACTATTCATCCCA
 45307  GAAAATAATGCTCAAAATGAAGGAAGAATGAAAGTAGTAGCTTTATCAACATCTTTAATT
 45367  AATCTATTCATTTCTATTTTATTATGGGTCCAATTTGATTCAAATATAAGTGGATATCAA
 45427  TTTATATTAGAATTTAATGAATTAAGTTTCTGTCATTTTAATATAGGAATAGATGGGATT
 45487  TCATTATATTATGTGTTACTAACAACCTTTATTACACCAATAGCATTATTATCAAACTAT
 45547  AAAAATATATATAAAAATGTTAAATATTTTTTAATTTCATTCTTAATTTTAGAAACTTTA
 45607  CAAATTGCATTATTTGTAGTATTAGACTTATTTTTATTTTATATCTTTTTTGAAAGTGTA
 45667  TTACCTGTTTTATTTATTGTTATTATAGTATACGGTTCAGGTGTGAATAGAATAAGAAGT
 45727  GCTTTATTATTCTTTTTATATACTTTAGCTGGATCTTTATTTATGTTATTAGCTATTTTA
 45787  CAAATTTACAGTTATGTTGGTTCTACAGATTTTCAATTTATATCTTTAAATGAAATAAGT
 45847  TTAGAAAGTCAAAAAATTTTATGGTT
;     G-nad4-E1 ==> end
;     G-nad4-I1 ==> start /group=IB (4.54e-28)
 45873  g
;     G-nad4-I1-orf248 ==> start /first_aa=S
 45874  tcactctccttcagcaagagagacatgaccaacagattaattcattcaagtaatagcact
 45934  ttaagtattgggagagaatgtaaaagtttagtagtttatttgtctcctacttctatgggc
 45994  tctactctaaaatataaaggttttacctcaaaacttagagaaatgtgtcaaattcctgtg
 46054  catttacattctattatattaggagttcttttgtcagatggttggttatataaaaataaa
 46114  actggtaaaactttattttgcctaaaacaaactaattttgaatatctttggttagtttac
 46174  actaaactttctcattacagtagatcactccctataataactaaaacatctcttaacggt
 46234  aaaaaatttaccagtgtaatgtttgctactagagtttatccttgttttaccgaatggtat
 46294  aatatgttttaccgagaaggtaaaaaagtagtgcctttagatttatataatatgttaact
 46354  tatgaagcattagcccattggattatgggagatggtactaaagttaataaaggactgact
 46414  ctccaaactcaatcatttactattcaagagtgtgtatttattataagtattttaatacac
 46474  aaatttaacttaaaatgtagtatacatgtgcaaagaaatcaacctactatttatatctca
 46534  agtaaatctatggaaaaacttagaccttttattttaccttatatgtgtagtagtatgatg
 46594  tataaaataggtgtacatcccaaataa
;     G-nad4-I1-orf248 ==> end
 46621  aatttaaaggacaatgattttattactatgaattatttctgagtggcaaactcgagagac
 46681  ctcttaaagtgagaataagtaattactataagaatatcgtcgaactaagtcaatgattgg
 46741  aaactatcattgtaaaagcgtagaggccaaacgccacatgatcatctaagtaacaatcaa
 46801  attgttatatgagattagaagaaatggtccggttcaccggtgacggattttagtttaaca
 46861  cctaaataagatatgaataccatgttctttgaacaggatacaattgtattcatattgaga
 46921  agataaaccagctgtatctgaaatgatagaaggtctaaccctg
;     G-nad4-I1 ==> end
;     G-nad4-E2 ==> start
 46964  AGCATTTTTCTTAGCATTTGCAGTTAAAACTCCATTATGGCCTTTAACTGGTTGGTTATA
 47024  TAGAGCTCATGTTGATAGTCCTTTAGCTGGGTCTATATTATTAGCTGGAACTATATTAAA
 47084  ATTTGCTACTTATGGTTATATTAGAGTTTTAATTAATTTTTTACCTGATGCTTCTCATTA
 47144  TTTTGGTCCTTTAGTTCAAACTATTGCTGTAGTAACTTTAATTTATTCATCTTTAGCTAC
 47204  TATCATACAACAAGATACTAAATCTTTAATCGCTTATTCAAGTATAGCTCACATGAGTGT
 47264  AGTGCTTTTAGGTTTATTCTCTAACAGTATACAAGGAATTGAAGGTGCAATATTATTATC
 47324  TTTAGCACATGGTTTTGTTTCTCCTGCATTATTCATATGTGTTGGTGGAATCATTTATGA
 47384  AAGAACAGGAACAAGAATTATTCATTATATGAGAGGTTTAGTTACATATATGCCAGTATT
 47444  CACTATTTTATTCTTTATTTTTACTTTAGCTAATACTGGTATTCCTTTATCTTTAAATTT
 47504  CTTAGGTGAACAATTATCTTTAATTGGTATTTGGAATCATAGTCCTATAGTTGCTGCTAT
 47564  CGGTGCTACTGGTATTGTATTTTCTGCTTGTTATTCTATTTATTTATATAATAGATTATC
 47624  TTATGGTTTATATTCTCCTCATTTGAAACCAATACAAGATATAACTAGATTAGAATTTAA
 47684  TTTATTAATAGCTTTATTGATTCCTACTATTATTTTAGGTATATTCCCTAATGTAATATT
 47744  AGATTCTCTTCATTTATCTGTAAGTTCTTTATTATATATAATATAA
;     G-nad4-E2 ==> end
;     G-nad4 ==> end
 47790  TTACCCCTCCCCTATAAAGCTAAATTATATATAAAACTATCTATTAGCTTAAAACTTTAT
 47850  TTATCAATATTATAAGCATTTTATAAAACATTATATTCACTACTAAGTTATTAGTGGAAA
 47910  AGGTGAAACGAATGTATATTACCATGAATCTAATGGATAAATAAAGTAGCTATTTAAAAT
 47970  AGCTCAGTTATGAAAAGTAATAAACAAATTAACCGACGTTAATTAATAAAACAATCAAT
;     G-orf439 ==> start
 48029  ATGTTAAATAAATTCTATTTTTATTTAAAATTTAAGTTTTTAAAAAGGGGACTTTTAATT
 48089  AGTCCGCTACCTGCTTTCACACAATTCTTAAATCAGTTAAATGATCAGGAACCTCAAAAT
 48149  GAGCAACAATTGATACTGCACCCAACTTCTTCATCTGGGGCTCAAGAATTAGAAACTAAT
 48209  TTAGATAAAGCATGTAAATCCTTAGACCCTACTATAAATAGTTTCACGGATGATTTCCCA
 48269  AGATATAATCCAAATGAAGAAATATTTCCCAAAAGAGTAGTCAAAACCTTATTCTATAAT
 48329  ATAATGCAACTTCCTTCAAATTACTTGAAAGGTGTGATGAAAGAATTTGTAAATAATGAA
 48389  ATTAAAGAAAAATTAATAAGTAGTGATATTATCATTAAGGATAAAATCCCAGGAACTCTA
 48449  ATGGAACAAATCATAGACGTATTTCAAACTAGTTCTGAAAGACCATTTGGGTTATTAGGT
 48509  GAAATGACATTTAATCAGACCTATACTTTGCTACAAAATTTTAATCTAGGTACAATCTTA
 48569  AATAACCATGAAGTTGTTTTACATCCAGGTTATTTAATCTCAGCAGCTTTAGTGTATAAA
 48629  TTAACGGTTAACACTTTTGCTAAATCGGTATATCCCATTTCAACTATAAATACATTTACT
 48689  ACTGAAGTAGCTAAAAATAATTGGCTTAAGGTAAGGGAAAAAAACATAAGATTATTTATG
 48749  TTATATTATGCGCCCCTTATTACTTACTCTATTTTTAAAATTAGTGATAATTCAATCTTT
 48809  GATATAATAGAATTGAAAGTAGTAAGTCAGGAAAAAGATTCTAAAGTGTTAGAAAGTATT
 48869  TTAAGTTTCTTTTTTATAAAAAGTACTAGATTTATGAGTAGTAGCACAGTATCATCTCAA
 48929  AATAAGAATAATACACCTAAATTTCTTAAATATTTAAAATATTTAATCATATTATTAATT
 48989  TTAATAGTATCAGTAGATTTTAATTCTATTGTTATACTATTAAGTAAACTTACTTTTACC
 49049  AAAGTACTTTTACTTAATATAATATTAGCTTTAACATATTTAATATATTTAATTATTGAT
 49109  TTATATATTTTTACATTATTTTTAAAAGGGAAAATATCTATTCCGGTATATGCCCCCCTA
 49169  TTTTTATGGAATTGGTTTAAGGAAAAAGAAAAAATAAGTCAATATAAACCTAATGAAATA
 49229  AGGGCCTTTATGGATTTATATGTAAGAAATATAATAGCCAATATAATAGGACTATCTACA
 49289  TTAATATTAATATATACTTTTTTTTATAAATTTTATAATAATATTATAAGTTATATTTAA
;     G-orf439 ==> end
 49349  ATATTAAAGGATAACTAATATTTTATTACCCCCCTATTTAATAGTACTATAATTTTGGTT
 49409  ATAAATTATATATTATTAAATATATATTCTATAGTCTCCTTAAAAACATAAAATAATCAC
 49469  ATTAGTCTAGATTCTATATCTACTTTATTAATTTAATCTACCAATAAAATTTAAATAGTC
 49529  TCTAATTAAAAAGATTATTGTTAAGTATTTACAATAATAAAATAAATTGTATACACACAT
 49589  ATAAATAATAAATAAAAGTTATATATATTAGCTATTACAGCTGGCCCAGGACTTGAATAA
 49649  GTTATTTGAATCCTTTATAGAATTAGCTTGTTAAATGTTATCAATATTTTGAATTATCAA
 49709  AAATAAAGTCTGATAAAATATAACTGTAAAAGAGTATATAACATTAAA
;     G-trnA(ugc) ==> start
 49757  GGGGATATCTGATAATTGGTAATCAATTGTAGT!TGC!ATTACAAGTATGATAGTTCGAG
 49815  TCTATCTATCTCCA
;     G-trnA(ugc) ==> end
 49829  TATAAACTATTATAAAACCTAATTATAATTA
;     G-trnF(gaa) ==> start
 49860  GCTTCAGTTGCTTAATGGTAAAAGCGTTAATTT!GAA!GCATTAAAGAAGTGAGTTCAAT
 49918  TCTCTCCTGAGGCA
;     G-trnF(gaa) ==> end
 49932  CTATCTCTTATTTTTATAAATAAAAGTTTATAAAGTAAGTTA
;     G-trnT(ugu) ==> start
 49974  GCCAAAATAGTTTAAATGGTTAAAACGGATTCCT!TGT!AAGAATCTAATACTGGTTCAA
 50032  TTCCTGTTTTTGGCT
;     G-trnT(ugu) ==> end
 50047  TA
;     G-trnQ(uug) ==> start
 50049  TGAGTTGTAGTTTAATTTGGGAAAACACCATTTT!TTG!GTGGTGGCTTATATCAGTTCG
 50107  AATCTGGTCAACTCAG
;     G-trnQ(uug) ==> end
 50123  TATTAATATTCTCTACATATAATGAATTAATAGTGACATTACTATAAAAAATATATAACT
 50183  TATATTAATAGATTATATTA
;     G-trnK(uuu) ==> start
 50203  GGAAACAGAACTCGATTGGTTGAGTGTCTCCCT!TTT!AAGGAGAATGGTCTTGGTTCGA
 50261  TCCCAAGTGTTTTCA
;     G-trnK(uuu) ==> end
 50276  CACTTATAAAAATAATATAAAATAACTTTATTTAAATAGTAAATAAAAATTAAATAATAG
 50336  TGTATTTATTTAATAAGAATTTATATTTAG
;     G-trnY(gua) ==> start
 50366  GGGCAGGTGATCCGATTGGTAATGGTGGTTTTCT!GTA!AAAAAATTGGTTTATACCGTA
 50424  AAAGGTTCGATTCCTTTACTGCTCA
;     G-trnY(gua) ==> end
 50449  ATTTAATTTTTAAATTATTCTTATT
;     G-trnM(cau)_2 ==> start
 50474  AAGACTGTAGCATAATAGGTTAATGCAATTCGCT!CAT!AATGGATCTTATAAGGGTTCA
 50532  ATTCCCTTCGGTCTTA
;     G-trnM(cau)_2 ==> end
 50548  TTTTTTATTATATAAATATATTTGTATATTTTCTCTAAA
;     G-trnS(uga) ==> start
 50587  GGGCATTTGGTCGAGTCTGGTTTATGGCGCTTATCT!TGA!AAATAAGTACTTCTTAAAA
 50645  AAGTCGTGAGTTCAAATCTCACAGTGCCCG
;     G-trnS(uga) ==> end
 50675  ATCTAATCAAATAACTACAACTCATTATAATAACTTTACTAATTAATAAAAAATTTTTAA
 50735  TGAGTAAAAGA
;     G-trnH(gug) ==> start
 50746  GGTAATATTAGTTTAATTGGCAAAATAACGTCTT!GTG!GCGACGCTGTTCAGAGTTCAA
 50804  ATCTCTGATTTTACC
;     G-trnH(gug) ==> end
 50819  CTTTAAATATTTAGATGATATATAGAATCATTAATTTATCTTAAAAAGAGAGTTAAGATA
 50879  GTTAAAACTGGGATTAATTAATTTAATTTAGTAAGGTTATAAGTATTATTAAATATAATA
 50939  GATACCTGAAGGTATGGTATAAAAAAATAAGTTTTATTTTTCAAAATACAGTAAATTTAC
 50999  ATATAAATTATCAGTTCTAACACTTTAGTTTGTTTATTTTATTTTTTATAAAGATGTGCA
 51059  ATATGATGACCTATATATACTTATTAATTTTTATAGTAAATTCAGTTCCTATTTACAAAA
 51119  CTATTCTTACAATTATCTAACTCCCTATCCCGACTA
;     G-trnM(cau)_3 ==> start
 51155  GCTGATATAGTTTAACTGGTTAAAACTTATCATT!CAT!GACGATAAAATAAAAGTTCAA
 51213  TTCTTTTTATCAGCT
;     G-trnM(cau)_3 ==> end
 51228  TTTTAAAGTAGGATAATCCAATATAACCATATCTCACACACCATCTGATACTATGTTTAA
 51288  AATATGGTATACCTTTATACAATGTGACTGTTATTCTACATAATAAATTAAATTGGATGA
 51348  ATATCATATTTAGCACCCCAAGGAAAAATAGCATACTTAATATAATATAATTCTCTTTAT
 51408  AAGAATTTAAAAAGTCATTTCTTAAGAATATACTTGCCACACTTACTATTATAATTAACA
 51468  ATAAAAATAATTTATTGGGTATTCTATAACCTGTATGTATTTTAACAATTCTATAATAGA
 51528  ATAATAAAATTCTATTGAAAATTTCTTTTATTTTGGTAAAATATTTCATAAACTGATTAT
 51588  TTTTTTTTTAGAATAGATTATATTATAATATTTCTTATAAAATAAATATATTTATTTTTT
 51648  TTTTTAGATTAAATATTTTTATTCGATATTTAAAAATATTAATTAGACCCTTTAAACATC
 51708  TATAAATATAAAGGTTTTAATTTAAGAAAATATATTTTATTAAAGGGGGGCTTTAAATTT
 51768  TGTAAAATTAAAAATATGGTTTTAATTTAAATAA
;     G-orf283 <== end
 51802  TTAAACTATATTATAAATAAGCATTAAACTGATAATAATAATTATAGTTATAATTTCTAA
 51862  CTTTAGGTAATATTTAGAAAATAGTTTTCTGTAAGATAGGTATCTATCTAAGTAATGAAA
 51922  TCTACCTTGAAAAGTAGACAAGATTTTATTAGATAATAATAATATAGTAATAGAAATTAA
 51982  ACACCATACGATAAGTATTATACCTCCGTAATTTACAAAGTTATCCATACCAATAGTAGT
 52042  ATCTATTTCTGTTATAGTTTTTTCAATACTTGTAAAATCAATAAAATTATTGTTGTTACC
 52102  AACATTGAAAAACTTATTAACATATTCTTTAAATGATTCTAAATGTTCACTTAAATTTTC
 52162  AAGTTGTTCTTTGGCTATAGTAACACTTTTTTCAAATCTTTCGGTGTAATCATTAATAAC
 52222  TTCAATTGGAACATTTTCATTATTATCTAGTGATACTCTTATACTTTCACCTTCTTCAAC
 52282  TAATTGACTATTTGTATTAGTTTTGTCTAATTCGATTAATTGTATTTTATCTCTTTGATA
 52342  TTCAGCCATTTTAGCTTTGAATTCTTGAGATTGTTGTAACAATTCTCTATGACTAGGATG
 52402  TTCAATACTAGCATCAATAGTTTCAACATCATTTGTTACTTTTAAACCTAAATCTTTTAC
 52462  ATCTTTAACCACTCCTTCTAAACTTTCTATTTTTTTACCTTGTGAATATATTGTATACCT
 52522  ATCACTAATTTTACTTATAATACCAGCACTTGTGAGTAGCATATAAAATATAGTTTTACC
 52582  AGATTTAGGACCTTTTTCAACAACTGAACATATAGTTTTATTTAGGACGATTGAAGTTAG
 52642  TAAATCTCTCAT
;     G-orf283 <== start
 52654  TTTTTTTTTAAAATTTTTAAATAAAGAATAGTTAAATTGAAATAAACAAACTTACTATCA
 52714  AAAATGTTTATTTTGTTTTGTTTTTGTTTTTGTTTTTTAGATTAAATATTTTATATGTAT
 52774  ATAAGAATATAATAAATATAAAAATATAAGTATAAAAGAATCATTTATCTTTTAGTAAAA
 52834  ATATAATTTTTATTTTAGAAAAATGATTACAAGAATAAATATAAATAATATTATTATTTA
 52894  AATCTTAATTATAATAAAAGTAGTATCCCCAATAATATTAAGAATATATTAA
; G-orf50 ==> start ;; contain dpo
 52946  AAGTCATACTACCTTCATAAGGGGATGTTTTATATTTTAAACATT
;;     G-dpo_2 ==> start ;; HMM match pos. 986,1019 score 7e-10
 52991  ATTAGGAACCCTATACCCCCTAAATATGTTGGCCCTGAATTAGGACAATTTAAATTAGAA
 53051  GGAGTATTTTATGAAGTAATTTTCCTTGCACCAAAAGTA
;;     G-dpo_2 ==> end
 53090  AGAGGAAGT
; G-orf50 ==> end
 53099  TAGAGAAAGATAAAATAATATTGGAATTACAAAAAAGTGCTGATAGTAACATTGAAACAA
 53159  TAGAATCAATAATTAAGTACCCTAGTAATAATTAAATTTTTAGCCTTATATTTTCATGTT
 53219  GTTGTTGGTTTTTAAATATAAAAGTATCTTTCCATTAAAATATTATTTTATAAGGAGTAA
 53279  TAACCTTTATTAAATAATATACATATATAAAAAAAAACTATAAATATATCCTATTTATAG
 53339  AGTCCTACTTTATTTTATAGTAATAAGGGTTTACCTTGTAAATAAGAATAAAGTAATAAT
 53399  AAATAAATTAATATATAACCAAAAAATGATAATCAAATAAATAAACACACAAT
;     G-atp6 ==> start
 53452  ATGTTATTAAATACAAACCATTTAATGGTAAATTCACCATTAGAACAATTTGAAGTTACT
 53512  AATTTAATAGGAATAAATGCTCCTATATTAGGATATTTAAATATTACATTAACTAATTTA
 53572  GGATTATATTCTTTATTAGTTTTATTTTTAATAATTGGAATACATTATGCTGGTAACAAT
 53632  GAAGTTAAATTAGTACCAAGTAAATGGTCAATTGTCTTAGAAAGTTTATATGCTAGTATC
 53692  CATTCAATGGTAAGAGAACAATTAGGGAAAGAAGTATACTTACCATTTATTTACTCAATC
 53752  TTCTTTTTCATCTTAATAGCTAATTTAACTGGTAATATACCTTATTCATTTACTATAACT
 53812  ACATCTATTATAGTAAGTATTGGTTTCTCTTTCACTATTTTAATAGCAGTAACTATTTTA
 53872  GGTTTAAGTATCCATAAATTACACTTCTTTTCATATTTTGTACCATCAGGTTGCCCTTTA
 53932  GCCTTAGTTCCTTTATTGGTACTTATCGAAAGTGTATCTTATCTGGCAAGAGCGCTTTCA
 53992  TTAGGTATAAGACTATTTGCTAATATGTGTGCAGGACACACCTTAATGAAAATTTTATCT
 54052  ACTTTCCTTTATAAATTATTCTTAAGTGGTCCTGTTGTAGCACTACTTACTTTAATTCCG
 54112  TTTACTGTTTTCTTAGCAATATGTGGTTTAGAATTAGCAGTGTCTTTAATACAAGCTTAT
 54172  GTATTCACATTGTTAACTATATCATATATCAAAGATGCTATAGAATTACATTAA
;     G-atp6 ==> end
 54226  TATAATTTTTATAGATG
;     G-orf87 ==> start /note=LAGLIDADG ;; evalue:7e-16
 54243  AGAAAAGTAAATCTATTAAACCCTTGGGTTGTTACAGGGTTAACAGACGGGGATGGTTCT
 54303  TTCTACGTAACAATATCAAAAAGTGTTAAAAACCTAATAGGTTGGTCTGTTTCTATTAAT
 54363  TTTCAAATAGTAGCCTCAGAAAATATAGCTAATATGCAAATGTTAGAACTAGTTAAATCC
 54423  TTTTTTGGTAACATTGGTAATATATCTAAACATAAATCAGACAATACTTTAAGATATACC
 54483  GTTGGAGGTGTTTCAAATTGTTAA
;     G-orf87 ==> end
 54507  ATA
;     G-orf219 ==> start /note=LAGLIDADG ;; evalue:3.5e-25
 54510  ATACAAACACATTTTTTAAATTACCCCCTATTAACCTATAAATTAGTTTATTTCCATTTA
 54570  TGGTCAATTGTTTTAGAGACAATGGGAAAAGGTGAACACTTGTCATCGTACGGTTTACTA
 54630  AAAATAGTTGGTATCAAAGCTCAATTTAAAATGGGGCTATCTAAGTTATTGTTAGCCAGT
 54690  TTCCCTAGTTATACACCTACTATTAGACCTGACTTTGACCCTAATCTATCCTCAATGAAC
 54750  ATTAGTTGGCTTTGTGGTTTCATGAGTGCTGATGGGCATTTTGGTCTTAGAATAAGAAAA
 54810  CACAGTAAATTAACTTTAGGATTCAACTTTGAACCAGTTATATCTATAAGTCAAGATGGA
 54870  ATAAGTTTAATTACCTTAGAGTACATTGCCAAATTTTTGGGTATGGGGAAAGTTATCAAA
 54930  GATTCCCCTAATAGAACAACTTATATGTATTACCTAGCTTCTCTTAAAAACATTAACCAT
 54990  TTTATCAATAAAATTGAAGTAACTGATATAATAGGACAAAAAGCACTAGATTTTGCAGAT
 55050  TTCTGTAAAGGAATAGAAATAATCAATAGTAAAGGGCATTTAACTCAAGAAGGGTTAAAT
 55110  GAACTTAAAACACTTTCTAGCCAGATGAACGCAAAAAGAACTAATTTTGAAAAAAATTAA
;     G-orf219 ==> end
 55170  ATACAAACAACATATATTCAATATAACCCCCCCTTATCCCCAGAATAAACTTACCCTTAA
 55230  ATTTTAAAAATATAAAGTATAAGTTTAAAATTTAATATTTTTAAATAATAATTTTTCTTT
 55290  ATTATATAAAATAAAAGTCCTTTAAATAGAAAACATATATCATTTAACAGAGTAAAATGT
 55350  TTTGGTTTTACTATATATTGTTTATTGTAATTACAATTTATTTGATATTTTTTTTTGTCT
 55410  ATAAAATAAAGAATATTTATAAGAAATTTCTTATTCTTATAAGATTGTATGTATAATTCA
 55470  ATCTTATTTGA
;     G-trnS(gcu)_2 ==> start
 55481  GGAATAGTTTTCATTGGTAAGTTAAAACGATT!GCT!AATTGTTCGGGTAATACCCTTGG
 55539  AGGTTCAACTCCTCTCTATTTCG
;     G-trnS(gcu)_2 ==> end
 55562  ATTTACTTGTTTAATTTCTAATATTTTAAAAACATGACAATATAAAAAAAGGATTTATAA
 55622  TGGTCGATAAATGATAAAAACAAGGAGTAATGATCTTTTTAAGTATCTTAATTTTAATAG
 55682  TGGCAATTGCCCTTCCATCCATTAATCAAAATATAAGAAGTATCTTATATGTAAGAATAT
 55742  CTTCTATAATATTTATTTATGCCGGAGCATTAGCATTTAATGCTTTCTATATTCAGTCAA
 55802  TTGGATCAGGTATAGGTATATATAGTGGATTATTCCAAGTAACAACCATCTCTCAATTAT
 55862  TTTTTGATAACAATGATCAAATATTAATACTTTCCTCAGTATTTTTTACTAATAATAACA
 55922  ACTTAAAAAAAACACTGCAAAGTAGAGTTTGGACTAGTATAAAAGCAGGCTGGAATTTGT
 55982  CTATTTTGCCAGACCATATAAATAAATTGGAAAATAGTCTATCTGTTAGAATATTTAAAA
 56042  CGATAGGCGGAATCTGTGTATTTTTAATTATCAGTGGAGTAGGCTCTAATTTTAATAAAA
 56102  TATTTTTATATTTAATATTTATTCTTTCTATTTTATATATAATTTATAAAATAATAATTA
 56162  CTTTTTATGTCATCAAACATTGGGTACATAATTTAAGATCAGGAAAATTTATAGTTAGAA
 56222  ACTCGCCTTTGGATCTATTAGGTACAGTATTAAAAGGAGGTGTAGCTACTTTAAAAAGTG
 56282  TAACTAGATTCACAGTCGGGACCGGAATGACTTATGCCCTATGCTACGAACTTGATGAAA
 56342  TCTTAGTTACTGAGGGAAAACAACCTTATTTTGTACCAAGAATGAGAGAATTAATTAGAA
 56402  GCACTGGTTTAGAAGCTCCAGCTAAAACCTTTTTAGACAATCTAGGAGTAAAAGATAACC
 56462  AAGAAGTTTTAGAATCTAGTTCTTTAGATTCTTTCTTACAACAATTATCTCCTGAAGAAA
 56522  AAGTAGCCTTTTAATCCAAAAGTGGATTAAAATTTTAAGACTACATCAAAGCACATAAGA
 56582  CAATGATGGACCTAAAAAAAGGTGTAAATCCTTTTAACGTCAGTGTCTCCTCTCTAATCG
 56642  ATAAAGAAAATCCATTTAACAATAAAAAATAATTGTACCCCCCTAATTATTAAGCTGGTC
 56702  ATACTTTAATTAAAATTTTAGCTACATTCTTGTACCAAATGTTTAATGCTAGTTTTATTG
 56762  TAGCTATCTTAACTTTAATTCCATTTACTTTATTCTTAGCTATTATGACTTTAGAATTAG
 56822  CTGTATCTGTAATTCAAGCTTATGTTTTTACAATCTTAACATGTTCTTATATTAAAGATT
 56882  CAATTAATTTACATTAATCTTAAAACTGTGTTCAGTCTTTATATTTGTTATTCACTTTTG
 56942  GATAAATAAAATCAAAAATAAAGTTAAAGGGGAAGTATTTAATTATAAATATAATTATTA
 57002  CCTTCCCCTTTAATATTAATATTATTTATATTATATACAGAGTTAATATTCATGGTGAGA
 57062  ACCGGATAGGGTACTAATAGATATGTATAGAAGTAGTATAAGTTAACCGAATACAGCAGT
 57122  AACTATTGTTGAAATAGTTAATCCTAAATTAAGATTAATATCAAATAATTTCTATTATTA
 57182  CCATTATATCTCATAATTGTTAGTGGAGGTCTTTTAATTACTTGGTGCATAGCCTCTATA
 57242  CTGGTTTATCCACTTAGGGACTTATATTGAAAAATACGACTAATAAATAAATATCCTAGA
 57302  GTTGAAGCCTACTTTTTAGTAATAAACAAAATATTACCGTGTAATATAGCAATAAATAAA
 57362  ATATTAATTGTATTAATTACACTAAGTTTAATAGTATGTAATATGATTTAATTAATATTC
 57422  CCTTTTTAATAGAGTATTTGGGGTAATAAACATATTCTATCTTTAGTATTAAAAATTTTA
 57482  AATGGAAAAAAATAAATGGTGTACTTATAAATATGAATTATTAGAATATAGTACAATGAA
 57542  CATATATAACATGATAAGAGGCGTAGTAAGATTTAATAAATATGTGGTGAATCAGATATC
 57602  CGATAAGGATACTGTGTCCTTGTTATTCAGAATAGGTTTAGAAGACGGCAGAATTTGAAG
 57662  TATTACCAATTTACAAATTCTTAAAAAGGTGAGGTTAATGATTTAAAACTTATTTTAATA
 57722  GAGTTTTGGAATATTAAAGACGTGGCTAATAGAGATTTTATTATTAAAGAATTAATATTT
 57782  TTCTATAGAATAAATAGCGATGAAATATTAGAAGCTAAATTAAGCTATTCTCAAAATTTA
 57842  ATTAAACCTAAAGAAGGTAATATCAAAATATTAGGATACTCATTTCCCACTAAATTAAAT
 57902  TTAGATAGCTGGGGAAGAGTTAAATATGACAAAGAAATGATATTACTACTATTTATAGAC
 57962  CTAATAGTAAACATCAAAATAGGTTTATTATTTTCTTTTTTAGTT
;     G-orf109 <== end
 58007  TTAAGTAATACCTAATCCTGACGGTGTAAACCATGTTATAGGTAATTTAGCTTTACTCAA
 58067  CGTTGTTGTTATACCGATAAAATAGTTAAAAAGTAATTTAACCTGAGGGAACTCATTTAA
 58127  TATTATGTTATATATTATGTCACTTATTTTATATAAGTCTACACCCGTTATAATTACTTT
 58187  AGAGTTACTATTAACACTCGGTACATTTAAATACATGACATTGTTTATTATCATCCCTTT
 58247  TTCATTAACATTTCTATTGTAAACTTTACTGAAATATTTAGCTATTTGTTCTTTAATACC
 58307  ATTAATTGTCACATTATATGGTTTAGTCAT
;     G-orf109 <== start
 58337  TATAGGTTTTTTAAAAGATCTCTCGGTAAGTCCACATATTTAAAATTGATATATTTTATA
 58397  TCTTTGGCACCTACTCTTCTAATTTCATTGTTAATTGGAGTACTTAGATATTTATACACA
 58457  TCTGATACATTATCTTGACAAGTTTGCTCATCTAAGTTTACCAATGGTCCTAATTTTTCA
 58517  TCTCTCATTATAGCGGCTATATGTTGGAATCCACTACATGTTGCATCGAAGAACACTGGT
 58577  ATATGTACTTCATAAGATTAATTAGATTCTAATTCTTTAATAATTAAACAGAATGCTGTG
 58637  AATTTTATTTTTTCTTCCGCTTTAAGAATTAATTTTTTATCTAATCTTATTATTTTATCT
 58697  TTATTTTCTAATACCCAGCCTATTCTTTTTGTGTAATCAAGTTTTCCTATACCATTTTCA
 58757  CCATGAATATTAGCTCCATAGATATATAAATAATATAAACCATTATCATCTAAAGCTTTA
 58817  CCTTCTGAAAATGGTACTAAACTAGAATTTAATGCATCATATTGATAATTCAAATAATAA
 58877  GGGCTACAATAAATTCTTGATCTCCAATCTACTGAATGGGGTAA
;     G-orf568 <== end
 58921  CTAAAACTTGTCGACATCACTAAAGAATTCAGCTGTTCCCAATATTCTTTCTACGACATA
 58981  TGGTTCCAAATCTATGTTCGATTTACTTAGTAAATATTTACCTACGCCTTTTAGATAAGT
 59041  TAATAATAAATTATTAACTTGGAAAGGTATCTTATTTAAATTGTTTAGTGTTTCATAGAT
 59101  TATATCCTCATTCGAGAATTTATGTGCATGTACCTTAGTCCCTATAGTAAATCCCTCTTT
 59161  CATGATACTATTACTTAGGTAACCACCAAATTTATTCTTAGACCAAAGAGCAGGCTTACA
 59221  TAACATAGGCATAAGCATTGGTCTTATCTTAAATTCTTCCTCCAGTTTATTTAGATACTC
 59281  ATCAGTATATTTTAACATATATCGGAAATTAGGATCATCCTTATCACCGGAACTACCGAA
 59341  GTAAGTATCAAATATCTGAGTATCTCCATTCATATAGAATGATAAGAAGAAAGTACCTAT
 59401  AGAGGCATAATCATAGTTTACTAATCCTAAGAATTTAACAAAGTTCTCAAAACTATATAA
 59461  ATAGGATGAAGGATCATTCATTCTAATTACAAAATTCTCAGTTTTAGAATACTTTTGGTA
 59521  TAATCTCATATAAGCATCTTTAACTATTGTAATACCAATACCAGCACATGTATTTGTGTA
 59581  ACCTTCTCCTCTAATTATACATTCTCTTGATATTACTAAGGCTACTAATGCTGCCCCTTC
 59641  ATAATTTAAGAATGGATATAATTTCGTATATTTTTTTCTTATTATGTCCTGTCTAAGATC
 59701  ATCTTTAATTATATTAATTTTTTCTATTACTTTTGATAGGAGAGTGTCTGTTTGATGAGT
 59761  TAAATCTTTGGCCACATGACTTTTATCTTGATAATATCTTAACATTAAATCTGCCCAATT
 59821  TATTTCCATTTCATATTGTGCATTCTCTAAATCTTTTTCATATTTATAGGGAGCCATTCT
 59881  ATCGAAGAATTCTTTTTTCCCTGTGTATTTATATAAATCTACTTCTTTAGAAGTGGAATA
 59941  ACTTCTAAATTGCCCAGTGAAAGGGGATGTAACATGTTTAAATTTCCCCTTTAAATTAAA
 60001  GGGATTTTTTTTAACTCTTAAAATTTCTATTATTTTTTTAACAAGTTCTCTTTGTTCATC
 60061  TTTTACAGTTATACTCATATAACCTGGCTCTAAAGTAACTTTGAATAAATTATTAAAAAT
 60121  AAGATTCCATTTTATTTTAGGACTTACCGCTCTGATAGATTCAGCAAATAATTTATCAAC
 60181  ATCAATGTTCCCTACTGTATTCATAGCATCACTTAATTCATAACTAGATCTTATAACACT
 60241  TATCACTTTTTTATATTGCACTTTAAAATTACTTCTGAATATACTTTCTTTATTTTCTCT
 60301  ATAATAATGAAGATAGTTATCTACCACATTATCAAAGTTCACATTAAGAATAAAAGTTAA
 60361  GTAATTACTTAATCTCCATTCTAATGGTGATAACAACTCTCTTCGAGTATGTGATCCTCC
 60421  ACTTAAAATAATACCATGATTTTTAAATTTAATTTTCAGGTAGGTCCACGGTACATTAAG
 60481  AAATATAAATAAGGTATTTATTTCAAATCATGATCCTAAGCCTTCTTCTAAGAATGTTTC
 60541  CGCATTATAAAAAGTGTCTTTTAGGTATGGTCCTTCATTAGAAACTACCATTTCATAGTT
 60601  TCTTGCACTTAATGAATTGATAAACAT
;     G-orf568 <== start
 60628  AATATTTA
