# Supplementary material for: Global Characterization of Fungal Mitogenomes: New Insights on Genomic Diversity and Dynamism of Coding Genes and Accessory Elements
Source: Front Microbiol. 2021 Dec 1;12:787283. doi: 10.3389/fmicb.2021.787283 (PMC8672057; doi:10.3389/fmicb.2021.787283)
Supplement: Supplementary File 1 — de novo annotation files of the 685 mitogenomes investigated in this study. Annotation was performed with the Mfannot program. [file Data_Sheet_1.ZIP › Supplementary_FileS1/CP006553.1_Saccharomyces_cerevisiae_YJM1450_mitochondrion_complete_genome_mitogenome_g3.mfres]

;; Masterfile modified automatically by mfannot version 1.35
;; on Sat Dec 26 21:32:27 2020 by user pfonseca on host LGCM-PROC
;;    - Gene Totals: 42
;;    - List of genes added:
;;      atp6                 atp8                 atp9                
;;      cob (5 introns)      cox1 (5 introns)     cox2                
;;      cox3                 orf280               orf291              
;;      orf316               orf346               orf348              
;;      orf386               orf474               rnl                 
;;      rnpB                 rns                  rps3                
;;      trnA(ugc)            trnC(gca)            trnD(guc)           
;;      trnE(cuc)            trnE(uuc)            trnF(gaa)           
;;      trnG(ucc)            trnH(gug)            trnI(gau)           
;;      trnK(uuu)            trnL(uaa)            trnM(cau)           
;;      trnN(guu)            trnP(ugg)            trnQ(uug)           
;;      trnR(acg)            trnR(ucu)            trnS(gcu)           
;;      trnS(uga)            trnT(ugu)            trnT(uuag)          
;;      trnV(uac)            trnW(uca)            trnY(gua)           
;;
;; end mfannot
;;


>CP006553.1 Saccharomyces cerevisiae YJM1450 mitochondrion complete genome gc=3
     1  TTCATAATTAATTTTTTTATATATATATTATATTATAATATTAATTTATATTATAAAAAT
    61  AATATTTATTATTAAAATATTTATTCTCCTTTCGGGGTTTCGGCTCCCGTGGCCGGGCCC
   121  CGGAACTATTAATTAATAATAAATTATTATTAATAATTATTTATTATTTTATTATTAAAA
   181  TATATAAATAAATAAAAATATTAAAAAGATAAAAAAATAATGTTTATTCTTTATTATAAA
   241  TTATATATATATATATATATAATTAATTAATTAATTAATTAATTAATAATAAAAATATAA
   301  TTATAAATAATATAAATATTATTCTTTATTAATAAATATATATTTATATATTATAAAAGT
   361  ATCTTAATTAATAAAAATAAACATTTAATAATATGAATTATATATTATTATTATTATTTA
   421  TAAAATTATTAATAATAATCAATATGAAATTAATAAAAATTTTATAAAAAAGTAATGAAT
   481  ATTCCTTTTTAAAAATACCTTCTTAATTAAATAAAATAAAAAGGGGACTTTATATTTATA
   541  AAGTAATTATATTATTATTATTATTATTATTTATTTATTTATTTTTTTTATTATTTTATT
   601  ATATATATTATATATTAATA
;     G-trnP(ugg) ==> start
   621  CAGATAGAAGCCAAAAGGTCAGGCGCTTTCTT!TGG!GAGAAAGACCTAGTTAGTTCGAG
   679  TCTATCCTATCTGA
;     G-trnP(ugg) ==> end
   693  TAATAATTTAATTAAACATTAAAAAAAAATATATATATTTATCATAATATATTAAATTTT
   753  ATTACATTACATTACAAATAAATACTTTTATTTTATATTTATAAAAATATGAACTCCATA
   813  TTATTATTATTATAATTATTATTATAATTATTATTATAATTATTATTATAATTATTATTA
   873  TAATTAAAGAGTTTTGGATACCAATATGATATAATATGATATAGGATCGAAACCCCTCAT
   933  TTTATCATTTATTTATAATATTATAAATAAAAAAAATATTATATGTTATAATAAAATTAA
   993  TATCATAATATATTATATTATATATTATATTATATATATATATATATATATTCTTTTATA
  1053  AAATTTATATTCTTCTTATTAAAATTTAAAATTTAAAATTTAAAATTAAAAAGGGAGCGG
  1113  ACTTTTAATTATATTTAATTATAGTTTTTAATCATTGGTTGAGATTTCAAAATAAGGTAT
  1173  AATATTTATATTATTCTTTAACAAATATTATATTATATTATAAAAAAGATATAATATTTA
  1233  TATATTATTATTAACATTATTTTTTTTCAGTTCCGGGGCCCGGCCACGGGAGCCGGAACC
  1293  CCGAAAGGAGAAACTTATAATTTTTATATCATTATTTATTATTATTTTTAATTTCAACTC
  1353  CTTTTGGAGGTTTCCATTTCACCTTCAGCAGAGACTTTCTAATTATAATTATATATATAT
  1413  AAATTTAAATACATTTATAAAAAAGTATATAATATAATTATATTATATATAATAATATTA
  1473  TTAAATGAAGTATTCTTTATTATTAATTATAGGATATCTGGGGTCCATTAATAATTATTA
  1533  TTGTAAATAATAATAGGGACCCCCCCCCATTATCTAATTAATAAATATATAAATAATCAT
  1593  TAATAAATATATTAATAATTATTAATAAATATATAAATAATCATTAATAAATATATAAAT
  1653  AATATATTATATTATAAAAATATAATAATAATAATTTATTATTAAAATATAATAATTTAT
  1713  TATAAAAATATAATAATTTATTATTAAAATATAATAATTTATTATAAAAATATAATAATA
  1773  ACTCTTTTTGGGGTTCACACTTTTATAAATAATAAATAATAAATAATAAATAATAAATAA
  1833  TAAATAATAAATAATAAATAATAAATAATAAATAATAAATATTAGTGTTTACTAATATAA
  1893  AATAATAATTATAAAAATAATCATTATTAAAAATATTATTAATTATTAAATTAAATACAA
  1953  TTAATATAATTTAGTTGTTTATATAATTTTAAATAATGTTTATATCAATTTAATAAAATT
  2013  AAATTTATAGTTCCGGGGCCCGGCCACGGGAGCCGGAACCCCGAAAGGAGTTTATCTATA
  2073  TATTATAATAACTATATGAATTTAATTATTAAAAATAATAAAAATAAGGAATTTTAATAA
  2133  GAAGTAATATTTATTATATAATATATAAAAAAAATATATATATATAAAAATATATATAAT
  2193  AAGTTTTATTATAATATATATTAAATTAATTATTATGAGGGGTTCGGTCCCTTTCCGGGC
  2253  CCAATTCATCTCATCTCATTTTATTTCATTTCAATATCATCTAATCTCATTTCTTTATAG
  2313  ATTTTACATATATATAAATATAAATATAAGATATTCACATTTATATATAATATAATATAA
  2373  TATAATAGATATTCATTCCTCTTTGATTAAACTAATAATTAATAATTAATAATTAATAAT
  2433  TAATAATTAATAATTATTCAGTAGAACTATTATTAAATAATTTATAATTTATTATTTATT
  2493  AATATATTTATATAATATAATATAATATAATATTATTCATACTTTTTATTAATATAATAT
  2553  TATTTATACTTTTTATTAATATAAAGAAAAGAGTTTCAATTATTTATTTATTTATTTATT
  2613  TTTTATAAAAATAAGAATTAATTTAAATAATTTATTTAATGAAATTATTAATTATAAATA
  2673  AGAATAATAATTTTTAAAGATGTAATATAAAAATAAATATAATATAATTTAGGATAATTA
  2733  TATAAAATATTTATTATATATAGTTTTTATAAAGAGTTTTAAAAGTGATAATATAATATA
  2793  TAATATTTATAAGTTATTTATATATATATAATTATAATCTTATTAATTATTTATATATAT
  2853  ATTTAATATTATTTTTATATAATTTTATATTAAAGTATTATAATTATATATTTAATATTA
  2913  TTTTTATATAATTTTATATTATTTATTTATTTATTTATTTATTTAAAAATATTATAATCA
  2973  TATATTTAATATTATTTAATATATTTTATATATTATATCTTTTATTGATTTATATATATA
  3033  TAGATTTAATAAATATATATATATATATATATATAAATATTCATTATATATTTATTATTA
  3093  TTATTATTATTTATTATTTATTACTATTTTTATTATATATTAATAATATATATATTATTA
  3153  ATTATGGGTATCCTAATAGTATATTATTATTTTTAATAATAATTTATGATTTATGAATAA
  3213  TAAATAAGTAGGAATCGGTACGAATATCGAAAGGAGTTATATATTATTAATTATTTATAA
  3273  TTATTTTATATATTATTAATTATTTATAATTATTTTATATATTTATAATTATTTTATATA
  3333  GATAGGATAGATAGGATAGATAGTATAGATAGGGGTCCCATTTATTATTTACAATAATAA
  3393  TTATTAATGGGACCCGGATATCTTATTGTTATTAATTTATATATTATTCATTATTATTAA
  3453  TATATATTTAATATAATTAAATATTATATTATATTATTTATTAAAAAAAATCTATTACTT
  3513  ATTTTTTTTATTAATATATAAATTATTTATATAATTTATCATTTTTATTTATATATTATT
  3573  ATTTTTTATATATAAATTAATATATATATATTATATATATATATACTTTTTTTTTAATAA
  3633  TATATCTATATATATAAATTAATATATTATATTTTTATATAATATATTATTAATTATTAT
  3693  TTTAATTTTCTATTCTATTGTGGGGGTCCCAATTATTATTTTCAATAATAATTATTATTG
  3753  GGACCCGGATATCTTCTTGTTTATCATTTATTATTTTATTTAATTTATTATTATTTTTAA
  3813  TTTATATTTATATTATATAATTAATTATATCGTTTATACTTTATATTTTATTATATAATA
  3873  TATTATATTCTTATAATATATTTATTGATTATATTATAAAATTTATTCTATGTGTGCTCT
  3933  ATATATATTTAATATTCTGGTTATTATCACCCACCCCCTCCCCCTATTACTTATATATTT
  3993  ATAAATATAAATCTAACTTAATTAATAATTTAAATAATATACTTAATATTTTATAAATAA
  4053  AAATAATTATAATCTTTTTTATAATTATATATAATAATAATATATATTATCAAATAATTA
  4113  TTATTTCTTTTTTTTCTTTAATTAATAATTAATTAATTAATTAATATTTTATAAAAAATA
  4173  TATTTCTAAATAAAATATATTATTAATAATATTATATAATATAATAATAATATAATAATT
  4233  TTATATAAATATATATTTATATATTAAATTAAATTATAATTTTATTATGAAAATTATATC
  4293  TTTTTTTATATTCTATATAATAAAAATATGTTATATATATATTAATAATAAAAAAATAGT
  4353  GAGGATTAAATAAATTGTATAATAATTATAACTCTTAATTATAAAATAAATATATATATA
  4413  TATATATAAGTATCCATTTCTATAAAATCTTTTAATAAATATTAATAAATATTAAAAAAA
  4473  TAATATTATAATATTTTAGTATATAATTCAATAAAATTCATTGGAGGGGTAAATAATAAT
  4533  AATTTACTAATGGCAAGTTATAGTCTTAAAGGTTTTTATTTTTTTTTATTAAATTAATAA
  4593  AATAATAATACCATTTATATATTCCATTATATATATATATTTAATAAAAATAATAATATC
  4653  ATTTATATATTTTATTATATATTATATATATTTTATATAAAATAATAATAATAAATTTAT
  4713  ATTTTTATATATTATTATTAAATAATAATAATATAAAT
;     G-trnE(cuc) ==> start
  4751  AACTCCTTCGGGGTTCGGTCCCCACGGGTCC!CTC!ACTCCTTCTTAAGAATAAAAAGGG
  4809  GTTCGGTCCC
;; mfannot:     /group=IB(5') (1.65e-03)
  4819  cctcccgttag
;     G-trnE(cuc) ==> end
  4830  tacacgggagggggtctctcactccttcttaaaaaataaaaaggtggaaggactaatata
  4890  atttttaataataattaatactttaataataatttgtatttctttattattaatatatta
  4950  aatataataataattaatataattacaatatattaatattatcaaatattaataaatata
  5010  cttttttatataatttatttatttatttatttttttttattaaactaattataattgtaa
  5070  tttcgaaaagggggtgggagtaaacatatataatttataatctatatatatatatatata
  5130  atttcttaataaatattaataaatatttataaaaagaataatttatatttataatatata
  5190  atttatatattttatttttattatacaattaatataaaatataaaatattaaatattaaa
  5250  tattaaatattaaatattaaatattaatttttataggggttatataataattatatttat
  5310  aattatataatattaaaaaggtatttttataattattacatttttattttatttataaaa
  5370  atattaattttaataagtattgaatactttatataatataaatattaattacataattaa
  5430  taattaaataatatttaataatattatttaaatttattatttataattatttatttataa
  5490  aattctatttttattattattatttttattttattattaaagattaatataataattatt
  5550  aatatattaaaaatcttttattatattaatatttataaaaaagtatttaataaaaaagat
  5610  gtataaatttataaattatataatattattaatttatataataataatattataactttg
  5670  tgattgtcaatttagttaatcattgttattaataaaggaaagatataaaaaatatt
;     G-trnY(gua)_1 ==> start
  5726  ctccttcttaaaaaggggttcggttccccccc!gta!aggggggggtccctcactccttt
  5784  ggtcggactccttcggggtccgccccgcggg
;; mfannot:
  5815  GGCGG
;     G-trnY(gua)_1 ==> end
  5820  GCCGGACTAATTTAACTTTTAATATTAATATTAATATTATTTATATTTTTAATATATAAA
  5880  AATAAATAATTTTATTTTTATTAATAGTTCCGGGCCCCGGCCACGGGAGCCGGAACCCCG
  5940  GAAGGAGTAATATTATATAAACAATAAAATAGTATTAATTATATAAAATTTATATAAAAT
  6000  ATATATAAATTTATTATATATATATATATTAATATTTTAATAAAGTTTTTATTATAAATT
  6060  TATTTATTTATTTATTATAATATTAATAATTTATTTATTATTATATAAGTAATAAATAAT
  6120  AGTTTTATATAATAATAATAATATATATATATATATATATAATTATATTAGTTATATAAT
  6180  AAGGAAAAGTAAAAA
;     G-rns ==> start
  6195  ATTTATAAGAATATGATGTTGGTTCAGATTAAGCGCTAAATAAGGACATGACACATGCGA
  6255  ATCATACGTTTATTATTGATAAGATAATAAATATGTGGTGTAAACGTGAGTAATTTTATT
  6315  AGGAATTAATGAACTATAGAATAAGCTAAATACTTAATATATTATTATATAAAAATAATT
  6375  TATATAATAAAAAGGATATATATATAATATATATTTATCTATAGTCAAGCCAATAATGGT
  6435  TTAGGTAGTAGGTTTATTAAGAGTTAAACCTAGCCAACGATCCATAATCGATAATGAAAG
  6495  TTAGAACGATCACGTTGACTCTGAAATATAGTCAATATCTATAAGATACAGCAGTGAGGA
  6555  ATATTGGACAATGATCGAAAGATTGATCCAGTTACTTATTAGGATGATATATAAAAATAT
  6615  TTTATTTTATTTAGTTCCGGGGCCCGGCCACGGGAGCCGGAACCCCGAAAGGAGAAATAT
  6675  TTAATATTTATAATAATAATAATAATAATATATATATATAAATTGATTAAAAATAAAATC
  6735  CATAAATAATTAAAATAATGATATTAATTACCATATATATTTTTATATGGATATATATAT
  6795  TAATAATAATATTAATTTTATTATTATTAATAATATATTTTAATAGTCCTGACTAATATT
  6855  TGTGCCAGCAGTCGCGGTAACACAAAGAGGGCGAGCGTTAATCATAATGGTTTAAAGGAT
  6915  CCGTAGAATGAATTATATATTATAATTTAGAGTTAATAAAATTAATTAAAGAATTATAAT
  6975  AGTAAAGATGAAATAATAATAATAATTATAAGACTAATATATGTGAAAATATTAATTAAA
  7035  TATTAACTGACATTGAGGGATTAAAACTAGAGTAGCGAAACGGATTCGATACCCGTGTAG
  7095  TTCTAGTAGTAAACTATGAATACAATTATTTATAATATATATTATATATAAATAATAAAT
  7155  GAAAATGAAAGTATTCCACCTGAAGAGTACGTTAGCAATAATGAAACTCAAAACAATAGA
  7215  CGGTTACAGACTTAAGCAGTGGAGCATGTTATTTAATTCGATAATCCACGACTAACCTTA
  7275  CCATATTTTGAATATTATAATAATTATTATAATTATTATATTACAGGCGTTACATTGTTG
  7335  TCTTTAGTTCGTGCTGCAAAGTTTTAGATTAAGTTCATAAACGAACAAAACTCCATATAT
  7395  ATAATTTTAATTATATATAATTTTATATTATTTATTAATATAAAGAAAGGAATTAAGACA
  7455  AATCATAATGATCCTTATAATATGGGTAATAGACGTGCTATAATAAAATGATAATAAAAT
  7515  TATATAAAATATATTTAATTATATTTAATTAATAATATAAAACATTTTAATTTTTAATAT
  7575  ATTTTTTTATTATATATTAATATGAATTATAATCTGAAATTCGATTATATGAAAAAAGAA
  7635  TTGCTAGTAATACGTAAATTAGTATGTTACGGTGAATATTCTAACTGTTTCGCACTAATC
  7695  ACTCATCACGCGTTGAAACATATTATTATCTTATTATTTATATAATATTTTTTAATAAAT
  7755  ATTAATAATTATTAATTTATATTTATTTATATCAGAAATAATATGAATTAATGCGAAGTT
  7815  GAAATACAGTTACCGTAGGGGAACCTGCGGTGGGCTTATAAATATC
;     G-rns ==> end
  7861  TTAAATATTCTTACATAAATATTAATCTAAATATTAATATAAATATAAATATTAATATTA
  7921  ATATAAATATAAATATAATATATTTTAATATAATATAATATAATATAATATATAATATAT
  7981  TATATAAATATAATATATAAATAATATAATAAAATATTTTAATATATATATAATATAATA
  8041  TAATTATTATTATAATTTAATATAAATTATTATTATAATTTAATATAATAAATAAATAAA
  8101  TAATTATAATTATAATTATAATTATAATCTCAATATATAAATGATAAATTATTATAAATA
  8161  CGAAGAAAATAATTGATTTTTAAACATATTTAATAAAATATATAATATAAATTATACTTT
  8221  TTTGTTATTATATAATAATTATATTAATATATTTAATAGAATTAAACTCCTTCGGGGTTC
  8281  GGTCCCCCTCCCGTTAGGGAGGGGTCCCTCACTCCTTCGACCGGACTATTATTCATTTTA
  8341  TATATTAATGATAAATCATTAATTATTATTAATAAATTTATTTATAATATTTAATTTTAT
  8401  ATATTATTATTTATAATAAAAAAAATTATATTATAACAATTTAATTTTAATTTTTATTTT
  8461  TAAATTATAAAATTAATAATTTATTTATTTATATAATAATTTAAACTCCTTCGGGGTTCG
  8521  GTCCCCACGGGGGTCCCTCACTCCTTTGGGGTCCGGCCCGCGGGGCGGGCCGAACTATTA
  8581  ATATAAATAAATAATAAATATTTATAATAAAATAATATACATCTTCTTTAAATAAAAAAA
  8641  GGGGACATTATAAATAGTATATAAATATATTATATCTTTTTTATTATTATTATTAATAAA
  8701  TAATAATAATAATTTATATATTTATAATATATTTAATAGAATGTATTATAATTATTACAT
  8761  ATAATTATTATTATTCACTTCTTATTAAAAATAATACTCTATATAATTTATATAATTTAT
  8821  TTTAATATATATATATTTATATATAATATAATATATATATTTATTTATTATAATCATTTT
  8881  TTTTTAACTTAAAATAAAACTTATTATAATTTATATAATTTATAATTTTTATATAAAAAT
  8941  AATTATATAATTTTTTTTTTATTTATATAATAATAATATTATTTGTTATATATTATATAT
  9001  TATATATATAATAAATAAATAAATAATAAATAATAATAAT
;     G-trnW(uca) ==> start
  9041  AAGGATATAGTTTAATGGTAAAACAGTTGATT!TCA!AATCAATCATTAGGAGTTCGAAT
  9099  CTCTTTATCCTTG
;     G-trnW(uca) ==> end
  9112  ATAATAATAATAAAAATATGTATTTATTTAATTATTTTAATATTTCTCCTTTCGGGGTTC
  9172  CGGCTCCCGTGGCCGGGCCCCGGAACTATTAATATAATATAATATAAATATTCATTTATC
  9232  TTTTTTTTTAATATTCTTAATTAATTAATATATTAATTATAAAAAATATATTATAATTTT
  9292  ATTATTAATAAGTATAAATATATTATTAATAATAATTTATTAAAAATATATTATTATAAT
  9352  ATATTAATATATCATAATTATAATCAATATTATATTATTTAATTTTATAATACTTAATTA
  9412  TTAATATATTATTCATATATATATAAATTAAATTAAATTAATTATATTGAATATATAAAT
  9472  ATATATATATATAAATATATAAAAAATTATATAAATTATTTTAAGAAAGGAGAAATATTA
  9532  TAATATATTTAATATTTTATTTTTTTTATTTTAATTTATTAAATAATTTAATAATTAAAT
  9592  AAATTAATGATTTAATTTTATTCTATTATTATTATATTTTATTATATAAAAATAAATAAT
  9652  AAATAATAAATAGTATGATACAATTTATTAATAATATAATTATAAATTATAAATAATAAT
  9712  TTATTTTAATAATTCTAATATAAATAATGATAATAATTTTATCATTATGAACTATTAATA
  9772  TATTAATCTATTAATATTCTTTGATATTTATTTTTATTTAATGAACATCTAATTTAATTT
  9832  AATTTAATAAAATAGTCCGGTCCGCCCCGCGGAGGGGGCGGACCTCGAAGGAGATATGAA
  9892  TCTTTAATATAAATAATCATAAATTCTAAATATTAGAATTATTATTTTATCTTTTTATTT
  9952  ATTAATAATTAAATATAAATTATTATTAATAATAATTATAATATTCTTTAAAATAATATT
 10012  AATAAAAATTATACAATAATAATAATTAATATTCATTATTATTTAATTAATATCTCCTTT
 10072  ACTTATTTTTCCTCCGTTGAGGACTTATTATTAAGTATATTATTATATACTACTTAAGAT
 10132  TATATATATAATATATATATATATATTATATATAAAATATAAATATATAAATAATATAAA
 10192  AATTAATAAAATAAATAAAATAAATTAGTCCGATCGAATCCCCTATTAAATTAAATTAAA
 10252  TTAAATTAAATTAAATTAAATTAAATTAAGAAAGAGATAAATTTATATAAAATATTATTT
 10312  ATAATTAATTATAATTAAATTATAATATAATATAATATAAATAATAATATAATAAAAATA
 10372  AAATAATATTAGATTATATTATATAATTTATATAATTTTTAATAATAATAATAAATAAGT
 10432  TTATTTATAATTATAAATATAAATATAAATAAAGAAGGTATTATATTTTATAAAATATAA
 10492  TAATAATACAAAATTTATATTTTAATAAATATTAATATAAGTTTAAAGTTCCGGGGGCCG
 10552  GCCACGGGAGCCGGAACCCCGAAAGGAGAAATAAATAATATATTTATAAAAAATTAAATA
 10612  AATAAATATTATCTATTTAAAAATAAATATAATATAATATAATATAATAATTCTAAATAT
 10672  AAATAATATTTATTATAATTATTATAATAATTGTATTATTTATTAATAATATATATAATT
 10732  ATATTAAAACTAATATTACATTATTTTGTATATTTAAACAATTAAATTGATTATTCTTAT
 10792  TTGTAATCTTTATTTATTTTATTATATCTTATTAATGATAAATTATAATTATTATTAAAA
 10852  TAATAATTTACTTCTTTTGATATAAAAATAAAATAATATTAGAAAATATATTATATTTTT
 10912  ACTCCTTCCTATTAAAGGTAAAGACTCGACTCTCATAATTAAATTTATATCCTTCGGCCG
 10972  GATTAATTTATTTTATTTATATTTATATTTATATTTATATTTATAGTGAATACCTTTTTT
 11032  AATATTTATTTTTAATATTTATTTTTAATATTTATTTTTAATATTTTATTTTTAATAAAA
 11092  TATAATCTTGTAAGTAAGAAAAGAATTTCGGTGATTGGAACCTTGAAAGGATAAATTTCT
 11152  TATTTATTATAATATTTATATTAATAGTTCCGGGGCCCGGCCACGGGAGCCGGAACCCCG
 11212  AAAGGAGTATTATTAAACATTTAATATATTATATTAATATTTAATTTAAATGATTAATAT
 11272  ATTATTATAATAATATTTATTTTATATTAAAATATTATAATTAATATATATATATTTATT
 11332  TTAATAATATTATTATTATTATTATTAAAATTATTATTTTTATAAATATATATATATATA
 11392  TATATATATTATTTTTATTCTTATATAAATTATATAAAAAATATATATAATATATAATTA
 11452  ATTAATATATATTATTTAAATTATATATTATTTAAAATACTTTTTATATTATATCTTCTT
 11512  TAGATTAAAATATAATTATTATTTATATTATAATTATTTATGAAATATTATTATTAAAAT
 11572  AAAAAAGAGGTTTAGACTATATATTTATTATTTATAAACTTATTATATTATTTATTATTA
 11632  ATAGTTCCGGGGCCCGGCCACGGGAGCCGGAACCCCGAAAGGAGAAATAAATAAAATAAA
 11692  AAATAATAAATATTAATATTATTAAATATTATTTATAATAAATATTAATATTATTAAATA
 11752  TTATTCATATTAATAAATTTTATTATTATTTGTAATATATTAAATATTAATAATATATAT
 11812  ATTATTTATTATAATGAAAACCTATCCTAAATTATCCTATCATATAATATCATATCATAT
 11872  TATATTATATCTTATTATATGATATATAAAGTATTCACTCTATATGAGGTTATGATTATT
 11932  ATATAAATCTTATTTTATTTTATTTTTATTTGGACTAATAATAATTATAATAATAATTAT
 11992  TGATATGTTCTAATATTAATAAATACATATTTATATTATAATATAAATATTCATTTCTTA
 12052  CTAATAAAAAGTTTTTATATTCATTATAATATAAATATATAAATATATATAAATATTTTA
 12112  ATAATTATAATTATATTAATATATTATAAATATATATTTATTTTTTTATAAAATAAATAA
 12172  ATAAATAATTAATTAATATTTTTATATTATAACTTATTTTTATAATAATAATAAGTATTT
 12232  TATTTTTATTATATTATTATTTATATAATTATATATATATATTAATTTCAATTTAATTAA
 12292  TTAATTAATTGGTATTTGGCATATGAGATCAATTAATTGTAATTCTTATAAGAATTAATT
 12352  AATATGCTTTTTATATAATTTATACTTTTATATTTATATTATTATTATTTTTATTTATTT
 12412  ATTATTAAAATATAATAATAAATAGTCCGGCCCGCCCCGCGGGGCGGACGCCGGAGGAGA
 12472  ATTATATTTTTATATAATAATTTATATTTCTATATATATATATATATATTATATATAAAT
 12532  ATTATTATATATATTTTTATATATATTATAATTATATTCATTAATATTTTATTATAATGG
 12592  TGGGGGTCCCAATTATTATTTTCAATAATAATTTATCAAGGGACCCGGATATCTTCTTGT
 12652  TTTTATTTATTATTTTATTAAATTTATTTTAATTATTTATTTATAATTTATATTATACAA
 12712  TTTATTATTTCGTTAATACCTTTATTTATATTATATAATATATTATATTATTATAATATA
 12772  TTTATTGATTATATTAATACATTTAACTAATGTGTGCTCTATATTTATTGAATAGTTTGG
 12832  TTATTATCACCCACCCCCTCCCCCTATTACTTATATATTTAATACTAAAAATATAACTAC
 12892  ATTACTTTTTTAATATATATAACAATATATATATATATATATATTAATTATATAAAATAT
 12952  AATACTCTATATTAAATATTATTTTTATCAATATTTATTTATATATATAATAATAATAAT
 13012  AATAATCAATATTAATTATTTATATATATAAGATTAATATTATTTAATATATTATGAATA
 13072  ATTTAATTAATAAATCTTTAAATATTATCATAAAAATCTAAATTAAATAATTTCTTATTT
 13132  ATAATAAAGAATAATAATATATATATATATATAAATATAATAAAGAATGTAAATAATATA
 13192  TATATAATATAATATAAAAAATATATATATATATAAATATATATATAATATAATATATAG
 13252  ATAATAATATTTTTATATTAATTTATTTTATTATTAAGTAATGAATAATATAAAATCAAT
 13312  ATATTAAATAATATATTTATATTAGTTCGGTTTAGTTGGTATTTTGTAATGAGTAAAAAG
 13372  TAATATATAATATTAAATAATAAGTATTGATATAAGTAATAGATATAATAATAATATTAT
 13432  TAATATTTTATATAAATAATATTAATAATATAGATTATGAAAGAGAGTATTAATATCATT
 13492  AAATATATATATATGTTATATAATTTAAATGATTTTAATATATATATATATATTATATTA
 13552  TAGATTATGATACATTTATATAAATAATATATATATAAAAATTAATTATACTATTACTTT
 13612  ATAATATAATAATATTTATTTATAAAGATATAAAAGAATTGTTTAAAGTTATAACTAAAA
 13672  TATTATATAGTATTCATTAATAATTAATATTATAAATTCAACTATTGTTATATTTATAAA
 13732  TAGAATAATATATTATTATCCTTTAAAATATAACAATAATTATTTAAATTAAATTAAATT
 13792  TAATTAATTTTTTTTTAATGAATATAATAATAATAATATTATTAAAATTAATATATAAAA
 13852  AAAAAGTAAAA
;     G-cox1 ==> start ;; mfannot: alternative ATG start pos 13809
;     G-cox1-E1 ==> start
 13863  ATGGTACAAAGATGATTATATTCAACAAATGCAAAAGATATTGCAGTATTATATTTTATG
 13923  TTAGCTATTTTTAGTGGTATGGCAGGAACAGCAATGTCTTTAATCATTAGATTAGAATTA
 13983  GCTGCACCTGGTTCACAATATTTACATGGAAATTCACAATTATTTAATGTTTTAGTAGTT
 14043  GGTCATGCTGTATTAATAATTTTCTTCTTAGTAATGCCTGCTTTAATTGGTGGATTTGGT
;     G-cox1-E1 ==> end
;     G-cox1-I1 ==> start /group=IB (2.48e-36)
 14103  aaagataaaaatatgaaagtaataataataatcaaataataaaaaataaataatataata
 14163  gttttaatctaaaataaaattatgataatttagaatcttatttagttgaattaattgaag
 14223  gtgatggaactattctagttcaagattcattaacaaaaagtaaacaaaaaaatatagatc
 14283  tataattattctaatattaaaattataatatttttaattagctaattatttatataattt
 14343  aattaaatgtggtaaagtatataaaaaattaattgtaattatgtattatgacttatttat
 14403  gatttaaaaggtgtatatacattattaaatattattaatggatatataaaaacacctaaa
 14463  tatgaaacatttgtaagaagtgtttaatttataaataattatattaattctccgtaacta
 14523  taaaaattcatctatcttatgggatgaagactaaataataaataaaaaaatataaataat
 14583  attaaaattaaaccattagatatattagatattggttcaaacgcttaattagatggtatg
 14643  actgatgcggatggtaatttttctattaatttaataaatagtaaaatcgttctaataaag
 14703  caatgccttattattgtttataattaaaacttattattactaaaaataataataatatta
 14763  atttatcatattttaatattatgtttataattgcactatattttaatgttaatttatata
 14823  atagagaacgtaatttaaatttacaatcttctctaaaaaagtacatataactatattata
 14883  gttataaagtaatattagctaatctatataaaaatattaaagttataaaatactttaata
 14943  aatattttttattatcatctaaacatttagattatttatattgatttagattagttattt
 15003  taatttataatgaaggtcaaagtataaacttaatggtagttaagaattaggtctaaattt
 15063  acgtaaaaattataataaaactataactacatttaattaattagataaaaaaaatacata
 15123  tttataaaataaataatatattttctattttatggtttttattattactttttctccacc
 15183  aaacttgttaataatataataacaagtcaataatttcgtaatataaagatgtaacgaaat
 15243  tattaataaaataagttgccgtaatatattgtaaaatatattattattacaacactatat
 15303  gcgggaaaatcctaaagttataatataatattttgtggaaattcaattaagttatgaatg
 15363  tactataatattaaaaattattataaataattatcctcattaattataattataattata
 15423  attctaattataatataaaaagttaggataaatatggacaatccgcaggaaaccaaataa
 15483  taataggaatatatattaagatatatatatatatatttatatatattctttttttttttc
 15543  aatatattatatttagtattattggaagagggggtaatatatatttaattattacgtagg
 15603  atcctcagagactacacgtgttgcacccattatattaatattaatattaatattatatta
 15663  tattttattataatgggttgaagatatagtccaaatataattgaaagattataataaaaa
 15723  tg
;     G-cox1-I1 ==> end
;     G-cox1-E2 ==> start
 15725  AACTATTTATTACCATTAATAATTGGAGCTACAGATACAGCATTTCCAAGAATTAATAAC
 15785  ATTGCTTTTTGAGTATTACCTATGGGGTTAGTATGTTTAGTTACATCAACTTTAGTAGAA
 15845  TCAGGTGCTGGTACAGGGTGAACTGTCTATCCACCATTATCATCTATTCAGGCACATTCA
 15905  GGACCTAGTGTAGATTTAGCAATTTTTGCATTACATTTAACATCAATTTCATCATTATTA
 15965  GGTGCTATTAATTTCATTGTAACAACATTAAATATGAGAACAAATGGTATGACAATGCAT
 16025  AAATTACCATTATTTGTATGATCAATTTTCATTACAGCGTTCTTATTATTATTATCATTA
 16085  CCTGTATTATCTGCTGGTATTACAATGTTATTATTAGATAGAAACTTCAATACTTCATTC
 16145  TTTGAAGTAGCAGGAGGTGGTGACCCAATCTTATACGAGCATTTATTTTGATTCTTTGGT
;     G-cox1-E2 ==> end
;     G-cox1-I2 ==> start /group=IB (9.08e-22)
;     G-cox1-I2-orf316 ==> start /first_aa=Q /note=LAGLIDADG ;; evalue:2.6e-47
 16205  caaacagtggcccttattattatattaataatatataatgatatgcatttttctaaatgc
 16265  tggaaattattaaaaaaatgaattacaaatattataagtctattatttaaagccttattt
 16325  gtaaaaatattcatatcttataataatcagcaggataagataataaataatcttatatta
 16385  aaaaaagataatattaaaagatcctcagagactacaagaaaaatattaaataattcaata
 16445  aataaaaaatttaatcaatgattagctggattaattgatggtgatggatattttggtatt
 16505  gtaagtaagaaatatgtatcattagaaattctagtagcattagaagatgaaatagcttta
 16565  aaagaaattcaaaataaatttggtggttctattaaattaagatcaggtgtaaaagctatt
 16625  agatatagattacttaataaaactggtataattaaattaattaatgcagttaatggtaat
 16685  attagaaatactaaaagattagtacaatttaataaagtttgtattttattaggtattgat
 16745  tttatttatccaattaaattaactaaagataatagttgatttgttggattttttgatgct
 16805  gatggtacaattaattattcatttaaaaataatcatcctcaattaacaatttctgtaact
 16865  aataaatatttacaagatgtacaagaatataaaaatattttaggtggtaatatttatttt
 16925  gataaatcacaaaatggttattataaatgatccattcaatcaaaagatatagtattaaat
 16985  tttattaatgattatattaaaataaatccatcaagaacactaaaaataaataaattatat
 17045  ttaagtaaagaattttataatttaaaagaattaaaagcttataataaatcttctgattca
 17105  atacaatataaagcatgattaaattttgaaaataaatgaaaaaataaataa
;     G-cox1-I2-orf316 ==> end
 17156  attatttaataaagatatagtccaaattatatatatataatatatatatatataacaag
;     G-cox1-I2 ==> end
;     G-cox1-E3 ==> start
 17215  CACCCTGAAGTATATATTTTAATTATTCCTGGATTTGGTATTATTTCACATGTAGTATCA
 17275  ACATATTCTAAAAAACCTGTATTTGGTGAAATTTCAATGGTATATGCTATGGCTTCAATT
 17335  GGATTATTAGGATTCTTAGTATGATCACATCATATGTATATTGTAGGATTAGATGCAGAT
;     G-cox1-E3 ==> end
;     G-cox1-I3 ==> start /group=IB (5.52e-16)
;     G-cox1-I3-orf346 ==> start /first_aa=M /note=LAGLIDADG ;; evalue:1.8e-32
 17395  atgaaagctcaagtgtcgttatatatggtaacgtatatattattatttaactgtatgccg
 17455  gaaactttatactattttaataataatgataatattattaaaataactaaaataatagtc
 17515  cgcttattattaatatatttggaaaaatctattattttatttagatattttataactaat
 17575  aataaacaatcggcaagtaacttttatttttcttctataaaaattaataaaaaaacaatt
 17635  cttaaaaatcatttaaatgatataaatgaaataaaaatatcagaacataaacctttatat
 17695  aaaagattaaaagatgatgaaatattaggttattatttagcaggtttaattgaaggagat
 17755  ggtcatatcggcgctaaatatattactattgctattaattataaagatattaaaaatgct
 17815  tattatttaaaaaaattaattggttatggtaatattagaagatactctaatactgataaa
 17875  gctgtaagtttaaattttgattctaaagcagctatattaagagtatttaatttaattaat
 17935  ggtaaattattaggcccttataagcataaacaattaattgataataaatacgatattaaa
 17995  tttaatactttaattaaacctatcgctaattttaatttatgagataacccctgattaact
 18055  ggttttactgacgctgatggtagttttggagtatatatttataaatcaaaaactataaaa
 18115  ataggatataatgtaaaaattatatttagaattaaacaaagacatgttgatttattaaaa
 18175  catattcaaaaagctttagatggtagtatttctttatttaaaataaaatcagtagttgga
 18235  ggttataattattcagctcttaattttaattctattaaaaattgaattaaatattttagt
 18295  ttatatccaccattgcataatagtaaatatattctttttattaaatgatataaagtttgt
 18355  tatttatttgataataaattacatttaactaaagaaggattagataaaattaaatctatt
 18415  aaaaggaacttcagagactag
;     G-cox1-I3-orf346 ==> end
 18436  tacgttaaatatcctatatataaaaattaagcatttaatcctttattatatataaaatat
 18496  atatataatataaataattatcttatttatttttattataaataagtttataggataaag
 18556  atacagtccatagttaataaggttgtttatataatataatatataaaaatatatatatat
 18616  aaaataaaatataatataatataatatatataaaataaaatataatataatataatatat
 18676  atataatataatataatataatataatacttgttattggtcgaaaaataatatctcactt
 18736  taattagaattataattataatttaaattttaaagtatatatattataaaaattataaaa
 18796  cttattcatccttatttaatattattatatatttatgataataatatttaagtg
;     G-cox1-I3 ==> end
;     G-cox1-E4 ==> start
 18850  ACTAGAGCATATTTCCTATCCGCACTGATGATTATTGCAATTCCAACAGGAATTAAAATC
 18910  TTTTCTTGATTAGCCCTAGTCTACGGTGGTTCAATTAGATTAGCACTACCTATGTTATAT
 18970  GCAATTGCATTCTTATTCTTATTCACAATGGGTGGTTTAACTGGTGTTGCCTTAGCTAAC
 19030  GCCTCATTAGATGTAGCATTCCACGAT
;     G-cox1-E4 ==> end
;     G-cox1-I4 ==> start /group=I(derived) (1.04e-09)
 19057  attaatttaataagtgtcgtgcttaaaattcactaaaataatatataataaattataata
 19117  aaatatataaaaaaaaataaaaaaaataaaaaaaaaattaatatctttatcattaattta
 19177  tataaataaaaatttattaaatattattggttatatatatatatatattaataataaaaa
 19237  atatatatatatatatatagctaacggggaaactcttataattattatttatataataaa
 19297  taagacaatcccgtgataactttaatatatatatattatatattaaagtattgtagagac
 19357  taaacgtgaatgattttaatattatttaaatattaaaattaagagatagtccaatctt
;     G-cox1-I4-orf291 ==> start /note=LAGLIDADG ;; evalue:9.3e-21
 19415  atatgtaaatataagttaataccaaaaaaaaataatattattttgacttattatatatta
 19475  atattattaataataattttaactaataataaagtttttatagaaactttatattattat
 19535  ttaatatttaattttcaattaatatctccttttggggttccggtccctggtccggccccc
 19595  gaaactaaagatattaagaatttatatgaatcaattataaataattatattaatatttta
 19655  aataaatatcttattaatattaataaagataatattaataaattaaaatttttagataat
 19715  tatactgaagaagaaaaaggttattatttatctggattatttgaaggagatggtaatatt
 19775  tatacgagatgtttttcaattactttttctttagaagatgttttattagctaattattta
 19835  tgtctttattttaaaattggtcatattacagctaaatataattctcctccggcgtccgcc
 19895  ccgcgggcgggccggactaataaagaattaacagctgttaaatgaaatattataaaaaaa
 19955  aaagaacaagaagtatttataaaatatattaatggtaaattattaacatataaaagatat
 20015  gatcaatattttaaatataattttaataatcgtttaaatattaaattattaaaacctaaa
 20075  gaatttgatttactattaaatccttgattaacaggttttaatgatgctgatggttatttt
 20135  tatctaggatttcaaaaacataaaaatagtcagtgattaaaatttcatttagaattatca
 20195  caaaaagatagttatattttagtccggcccgcccccgcggggcggaccccaaaggagata
 20255  ttattaaaaaatattttaaacttggtggtattttaa
;     G-cox1-I4-orf291 ==> end
 20291  aaagagattataaatctggtgctacagcttatatttataaagctcaatcatcaaaagcta
 20351  taaaaccttttattgaatattttaataattatcaaccattaagtcttagaagatataaac
 20411  aatatttattattaaatattgcttacttattaaaattaaataaattacatatattactta
 20471  attctttattaatattaaaagaattaatattattacaaagtgttaaaaatatatctttag
 20531  ttccgggcccggtccagggaccggaaccccgaagaggagaaataaaaaatgaattaaata
 20591  atagagttaaaattattattaataaacttcattataacaatatcgaataatgataatatt
 20651  aaagagtaaaattcttaaagtgttaattaaataatattcttttttttatg
;     G-cox1-I4 ==> end
;     G-cox1-E5 ==> start
 20701  ACTTACTACGTGGTGGGACATTTTC
;     G-cox1-E5 ==> end
;     G-cox1-I5 ==> start /group=II (2.13e-19)
 20726  gagcggtctgaaagttatcataaataatatttaccatataataatggataaattatattt
 20786  ttatcaatataagtctaattacaagtgtattaaaatggtaacataaatatgctaagctgt
 20846  aatgacaaaagtatccatattcttgacagttattttatattataaaaaaaagatgaagga
 20906  actttgactgatctaatatgctcaacgaaagtgaatcaaatgttataaaattacttacac
 20966  cactaattgaaaacctgtctgatattcaattattatttattattctataattatataata
 21026  ataaataaaatggttgatgttatgtattggaaatgagcatacgataaatcatataaccat
 21086  tagtaatataatttgagagctaagttagatatttacgtatttatgataaaacagaataaa
 21146  ccctataaattattattattaataataaaaaataataataataccaatatatatattatt
 21206  taatttattattattatattaataaaatttaatatatattataaataattattggattaa
 21266  gaaatataatattttatagaaattttctttatatttagagggtaaaagattgtataaaaa
 21326  gctaatgccatattgtaatgatatggataagaattattattctaaagatgaaaatctgct
 21386  aacttatactataggtgatatgcctatctttatttatatatatattattattattaataa
 21446  taaaaaaaattaaaaaagataggaggtttatatataactgataaatatttattatattat
 21506  tttttttataataaatattaaaagatattgcgtgagccgtatgcgatgaaagtcgcacgt
 21566  acggttcttaccgggggaaaacttgtaaaggtctacctatcgggat
;     G-cox1-I5 ==> end
;     G-cox1-E6 ==> start
 21612  ACTATGTATTATCAATGGGTGCTATTTTCTCTTTATTTGCAGGATACTATTATTGAAGTC
 21672  CTCAAATTTTAGGTTTAAACTATAATGAAAAATTAGCTCAAATTCAATTCTGATTAATTT
 21732  TCATTGGGGCTAATGTTATTTTCTTCCCAATGCATTTCTTAGGTATTAATGGTATGCCTA
 21792  GAAGAATTCCTGATTATCCTGATGCTTTCGCAGGATGAAATTATGTCGCTTCTATTGGTT
 21852  CATTCATTGCACTATTATCATTATTCTTATTTATCTATATTTTATATGATCAATTAGTTA
 21912  ATGGATTAAATAATAAAGTTAATAATAAATCAGTTATTTATGCTAAAGCACCCGATTTTG
 21972  TAGAATCTAATCTTATCTTTAATTTAAATACAGTTAAATCTTCATCTATCGAATTCTTAT
 22032  TAACTTCTCCACCAGCTGTACACTCATTTAATACACCAGCTGTACAATCTTAA
;     G-cox1-E6 ==> end
;     G-cox1 ==> end
 22085  GTTATAATATTTAATTATTTACTTAATAATTAAAAAAAAAAAAGTAAATATTATATCTAA
 22145  AACTTAATAATATAATAATAATATTCTTATAAAAAAAAATATATATAAAAAAATATATAA
 22205  AATTTATTAAAATATCTTAATATATTATCCTTTTTGGGAACTATATAAATAAATACTAAT
 22265  ATAATCCTATTATATATATATATATATAAAATAATATATATATATAATTAATATAAATAA
 22325  TATTTATAATTATTTTTTAATAATATATATAATTTAATATATTAATGAATATTATATAAT
 22385  TATTAAATATATTATAATATTATTATTATTTTATAATAAAAATATTTTTAATACTAATTA
 22445  TTATTTATTATTTATAAATATATAAATAGTATGTTTAATATTATTAATATTAAAAAAAAT
 22505  ATAATTATAATTAGGATCTAACAATACATTTATCTGATTAATATTAATATTAATATTAAT
 22565  ATTTATATTAATAAAGGGATTAAATTAATTGTATCCAATTTAATTAAATTATAGATATAT
 22625  TATTTATAATATTAATATATTGTTTTATTAAAAAGGTAAAAATAGTTTTTATTTTATATA
 22685  TAAATATAGGATATAAATAAATATATTATATATATATTAAGAATATATTTATATTTTACA
 22745  TATAATTATTTATAATATAAATATCTCCGCAAAGCCGGATTAATGTAATTATTTAATAAT
 22805  TTTATTTAATAATTTATTAAAATAAATATTTACATTTGATAATATTTATATTATGTCAGT
 22865  TATTTTATATTAATGTTTAATCTATTATAATATTTTTTTTTATAAATATATTATTTATAT
 22925  TAATAAATATATATATTATTTTTATAATATATATATATTTTTATTAAATATTTATTAAAT
 22985  ATTTATTAAATTATTATAATGTTGTTATTAATCTTATTAAAAAATATATATAAAA
;     G-atp8 ==> start ;; mfannot: alternative ATG start pos 23028
 23040  ATGCCACAATTAGTTCCATTTTATTTTATGAATCAATTAACATATGGTTTCTTATTAATG
 23100  ATTCTATTATTAATTTTATTCTCACAATTCTTTTTACCTATGATCTTAAGATTATATGTA
 23160  TCTAGATTATTTATTTCTAAATTATAA
;     G-atp8 ==> end
 23187  TATATATTATTAATTTATTTATTCATATAAATATTATTATTATATATAAATATTAATAAT
 23247  ATTTATACTTATTTAATAATAATAATAAAATAAAAAAAATAATTATAATTTAATATATTT
 23307  AATATATTTCCTTACGGACTATATATTTATATATATATATTAAATACAATTTAATTTAAT
 23367  TTAATTATGTTATTTATTAAATAAAGTTATATTATAATATAATAACAATATTATATATTA
 23427  TTATATAATTATAATATATTTTAATATAATTATCAAAAGAAATAATAAAAAATATTAATA
 23487  AGAATATAATTTAATAATTATTAAAAAAAATTCTTATTTATAGTCCGGCCCGCCCCCGCG
 23547  GGGCGGACCCCGAAGGAGGAGTAATAAAAATTATTAAATACAAATATTATATATATATAA
 23607  TTCATTATATATATATATATATAATAATTAATCTTATTTTTTATATATTTATTTATATAT
 23667  CTATTTATATTTATATTTTATATATATTTATTTATATATCTAAGGGGTTTGGTCCCTCCC
 23727  CCGTAAGTATAAGTATACGGGGGAGGGTCCCTCACTATTTATATTTATATTTATATTTAT
 23787  ATTTATATTTTATATATTTTATATATTTATAAATAAAGTATAATAAGATATAATTATGAT
 23847  TAATTATTTATAAGTTATAGTTTTATAAATTTATAATTATT
;     G-atp6 ==> start ;; mfannot: alternative ATG start pos 23879
 23888  ATGTTTAATTTATTAAATACATATATTACATCACCATTAGATCAATTTGAGATTAGACTA
 23948  TTATTTGGTTTACAATCATCATTTATTGATTTAAGTTGTTTAAATTTAACAACATTTTCA
 24008  TTATATACTATTATTGTATTATTAGTTATTACAAGTTTATATCTATTAACTAATAATAAT
 24068  AATAAAATTATTGGTTCAAGATGATTAATTTCACAAGAAGCTATTTATGATACTATTATA
 24128  AATATGCTTAAAGGACAAATTGGAGGTAAAAATTGAGGTTTATATTTCCCTATGATCTTT
 24188  ACATTATTTATGTTTATTTTTATTGCTAATTTAATTAGTATGATTCCATACTCATTTGCA
 24248  TTATCAGCTCATTTAGTATTTATTATCTCTTTAAGTATTGTTATTTGATTAGGTAATACT
 24308  ATTTTAGGTTTATATAAACATGGTTGAGTATTCTTCTCATTATTCGTACCTGCTGGTACA
 24368  CCATTACCATTAGTACCTTTATTAGTTATTATTGAAACTTTATCTTATTTCGCTAGAGCT
 24428  ATCTCATTAGGTTTAAGATTAGGTTCTAATATCTTAGCTGGTCATTTATTAATGGTTATT
 24488  TTAGGTGGTTTACTATTTAATTTTATGTTAATTAATTTATTTACTTTAGTATTCGGTTTT
 24548  GTACCTTTAGCTATGATCTTAGCTATTATGATTTTAGAATTCGCTATTGGTATTATCCAA
 24608  GCCTATGTTTGACTTATCTTAACAGCATCATATTTAAAAGATGCAGTATACTTACATTAA
;     G-atp6 ==> end
 24668  ATTATAAAATAAAATTATAAAATAAAATAATTTACATATGGAGTATTAAACTATAATAAA
 24728  TACAATATACCCCACCCCCCTTTTAATAATATTCTTTTATCTCATAAAATATCTATTATT
 24788  TATATTATTATTATTATCACCTTAAAAGACTTATTTAATATATTTAATAATTTTATTATA
 24848  CTTATTTATATTTTATAATTAATATAAATATATTATTATTAATCTTATTCCTTCTTAAAA
 24908  AGGGAACTTATTTTTATTATATTATTTAATCTTTATTTATAATATTATATATTATATATA
 24968  AATTATTATATTTAATGATTAAAAAAAAAAAACCTCTAATTATTATTAATGTTATATAAA
 25028  ATATATATATTCTCATTAATGTTATATATAATATATATATTCTCATTAATATATTAATAT
 25088  AGTATAAAAAAATATAAAATATTTAATAATATTATTTATAATAATATTTATTAAAAATAA
 25148  TATAACATAATTAATATAAGATTATTATTATATAATATATTTATTATATTATATAGTTCC
 25208  GGGGCCCGGCCACGGGAGCCGGAACCCCGGAAGGAGAAATTATAATATATTTTTTAATAA
 25268  TATTCATATTTATTTTATATACAAATAAATATATTTATTTATAATAATTAAAAAAAGAAT
 25328  AAATAAATATATTATTATTATACTTTATTTATTATTTATTATAATAATTATATATAACAA
 25388  TTATAATATATAATTATATTTTATATAATATTATATTAATATTTAATATATTTATTATTA
 25448  TTACTTCTATGGTAATTTTATATTTTATAATATTTTTATTATTATTATTAATTTATAATG
 25508  TTATATTTTTGATTTATAAATATATAAGTAATAGGGGGAGGGGGTGGGTGATAATAACCA
 25568  GAATATTAAATAAATACAGAGCACACATTAGATAAATTTTATAATATAACCAATATATAA
 25628  TAATTATAAAATAATTAATTATATAATATAAATAATGTATAAACAATATAATTAATGATA
 25688  TAATATAAATATAAATTAAAAATAATAATAAATTAAATAATATAATAATAGATAAACAAG
 25748  AAGATATCCGGGTCCCAATAATAATTATTATTGAAAATAATAATTGGGACCCCCACCATA
 25808  AAATAAAATTAAAATAATTAATATATATATATAAATATAATAAATTATTATATATAAATA
 25868  TATATAATTTTTATAATAAATATTATAATATTATATAAATAAATAATTATAATATATAAT
 25928  AAATATATAATAATAATAAAAATATTAACAATATAATAAAAATTTATAATATAAATATAA
 25988  ATAATAAATAAGTTAAATTAATAAAATAATAAATGATTAACAAGAAGATATCTGGGGTCC
 26048  CATTAATAATTATTATTTTCAATAATAATTGGGACCCCCCCACCATTATAATATCATATT
 26108  AATTAATATAATAATAATGTATATAAAATAGAAATAATAATTAATATAATAATAATAATG
 26168  TATATAAAATAGAAATAATAATTAAATATATATATAAATAATTATTTATATAATATATTA
 26228  TAAATAATAATAATAATAAATATTTATTAATTAATAATGATTATAAATATTTTATTAATA
 26288  TAAATTTCTAACTATTTTATTATATATATATTTTTTATTCATAAAAATTCCTTTTGAGGA
 26348  TTTTTATTTTATATAAATATCTTCTAATATTTATAATAAATAATAATATATTCATTATAT
 26408  TTATAATTATATATAATGTAATACGGGTAAACATTACCCGTTGTTCACGGGTAATGTTTA
 26468  CCCTATTTTATATAATTATTAATAAATATATTTATATTTTTATATAAAAAAAATTATAAT
 26528  AATTTATTAATTCTCCTTTCGGGGTTCCGGCTCCCGTGGCCGGAACTCCGGAACTATAAA
 26588  AATAATTTTAATATAATTTATATATTTTATGATTAATATAATAATTCCTTTTTAAATAAA
 26648  TTAAATAAAAAGGGACGGACTCCTTCGGGGTCCGCCCCGCGGGGGCGGGCCGGACTATTA
 26708  TTATAAATAATTATATATTATAATATAATTAAAAAGTATTATAATTGAAACGAAAATCAT
 26768  AATTTTAAATGGAATAATAATTATTATATATTTAATATATTTAATAAAGTTATAATATCT
 26828  CTTTCTACCGGACTATTTTATTTTATTTTATTTTTATAAAGAAAAATAGTAATAATATTA
 26888  TCTTCTCCTCCTTTCGGGGTTCCGGCTCCCGTGGCCGGGCCCCGGAACTATTAATTATAT
 26948  AATATAATATAATATAATATAATATGATACGGATCAAACATTACCCGTTGTTCACTGGCA
 27008  ATGTTTAATCCTATTGTATATAAATATAATAAAATAATTATCCCTCTCGTAATTCACATA
 27068  TATAAAATATAAAATATAAAATAATAATATTATGATTATTATAATATATATATATATATA
 27128  TATAAATATATATATATAATTTATAATTTATATGATTAATATATTATATATATAAAAAAT
 27188  ATATTAAATTTACTTTTTATAGAAAGGAGATATTTATTTTAATACTTATATAGTATTTAT
 27248  TAATAATATAATAATTGTTATTATAAATATTAATAATAATATAAAAATAGGGTAAATAAT
 27308  ATAAATAATATGAATAAATATAAAAACATATTAAATATAAAATATATCATAAATTTAATA
 27368  AATATTATAATAATTTATAAATGATAGATATCTGGGGTCCTATAAATAATAATTATTTTC
 27428  AATAATTATAGGGACCCCCACCTATTATATAAATATAAATATAAATATAAATACAAATAT
 27488  AATATATATAAATATATAAATATAATATAAATACAAATATAATATATAAATATAAATATA
 27548  AATATATAAATATAAGTCCCCGCCCCGGCGGGGACCCCGAAGGAGTATAAATAAAAATTA
 27608  ATAATATATATATAATTATAATAAAAATAATAATATAATATATAATAAAATATAACTTAT
 27668  TAATATAATATTAAAAATATAATTAACAAGAATAAATAGTCCTTGGGATCGAACCCCCTT
 27728  TTTTATTTAATATTTAATATTTAATATTTAAAGAAGGAATTGTTTATATATATTAATATA
 27788  TTATTTGGGGATTAATATAATATATAAGTTTTGGATACCAGGCCAAAGACCGGAATCCCA
 27848  AAAGGAGATTATATAAATATTATTTATCTCCCTTTTTTAATATTATAATAATTTTATTAA
 27908  AAATAAAATAATAATAATAATTATAATTTATAATAACAATTATAATAATTTAATTAATTA
 27968  ATTAATTAATTAATTAATTAATTAATTAATAATAAATATAAATATAAAAATAATATAATT
 28028  TATAATAAATTTATATATATATATATATATTAAATAAAATATTTACTTCATTAATATAAA
 28088  ATATAAATATATTTAATTAATAAGTATATATATATAATAATATATAATAACCTATTTATA
 28148  TATATAATCTTAATATAATTATAAGAAATATTATATAAGTAATATATAAAAATAATATAA
 28208  AATAATTATAATTCAATTTATATATTAATAGTTCCGGGGCCCGGCCACGGGAGCCGGAAC
 28268  CCCGAAAGGAGGAATAAGATAAATATATAAATTATATTAATAAATATAAATTTTAAATGA
 28328  ATTAATAAAATTAATATATATATGTATATATATATATATATTAAAAATATTTAATTATTT
 28388  TTAGGAAGGAGTGATAGATCCCTTTGGGGAACCGAACCCCTTTTTTATTTAAAGAAGAAG
 28448  TTTTATTTTATTTTATTTTATTTTATTTTATTTTATTTTATTTTATTTTATTTAATTTTA
 28508  ATTAGGTTAATAAATAGTAATAATAAACTTAATAATAATAATAATAATTTTATTTTTATA
 28568  ATTTATTAATAATAATAATAATTATATATATATATATTATTAATAAATATA
;     G-trnE(uuc) ==> start
 28619  GACCTTATCGTCTAATGGTTACGACATCACCTC!TTC!ATGTTGATAATATCGGTTCGAT
 28677  TCCGATTAAGGTTA
;     G-trnE(uuc) ==> end
 28691  TTCATAATAATAAATATTTGTAAAAAAAGTATATATAATTAAACATATTCTTTATATTAA
 28751  TTAATAATTATTAATAATATACATTTTATATAATACAATTATATATATATATATATTTTT
 28811  TTTTAATACAAATAATATATTCATAATAATAAATACCGATTGTTATTATACTATAATAAA
 28871  ATATATAATATATTTTTCATTATAATATTTTTAAATAAATATTATAATAAATTATATAAA
 28931  TAATATTTATGTATAATAATAATAATAATAATTGTTATTAATTAATTCTATAATTATTAT
 28991  ATATTTAATTTTTTTTTTAATATAATATATAATAATATAATTTATTTTATTTTTTTTTAT
 29051  AGTTCCGGGGCCCGGCCACGGGAGCCGGAACCCCGAAAGGAGAATATAAATTAATAATAA
 29111  TATAAATAACATATTAACAATAAATTATTGTTAATATAATAATAATAATAACAATATTAA
 29171  TAAATAATATAAAAATTATTAATATTATATTTATATAATATTAATATAAAAATCTTTCAT
 29231  AATATTAATTATTATTAAATAATAATTATATCATTAATATTAATATAATCGTCAATATTA
 29291  TTTATTTATTTATTTATTTATTTATTTATTTATTTATTTATTATTAAATAAATATTTTTA
 29351  AATATTATATTATATTATTAACTTTTTATTAAAAAAATTAATAATGATATAATATAATTA
 29411  ATATTATCCACGGGACCAATGACCAACCCGGTAGTTGACCGGATTGGCGCCCGCGAGGTT
 29471  TATATTTAATAAATAATAATAATAATATTAATAAAATCTATTAACTTTTTTTTTAATGGA
 29531  TTATATTAATGAAAAAAAAATGAGAAATATCTTTTTTTTTTAATAATTATAATTTATATA
 29591  TAATAAAATATGTATATATAATAAAAAAATAGTTTTTAATATTATAATATAATTATATAT
 29651  ATAATTATAAATATATATATATATAATAAGTATTAATTAATAATATATATTTATATATTT
 29711  TTTATTAATTAATATATATAAAATATTAGTAATAAATAATATTATTAATATTTTATAAAT
 29771  AAATAATAATAAT
;     G-cob ==> start
;     G-cob-E1 ==> start
 29784  ATGGCATTTAGAAAATCAAATGTGTATTTAAGTTTAGTGAATAGTTATATTATTGATTCA
 29844  CCACAACCATCATCAATTAATTATTGATGAAATATGGGTTCATTATTAGGTTTATGTTTA
 29904  GTTATTCAAATTGTAACAGGTATTTTTATGGCTATGCATTATTCATCTAATATTGAATTA
 29964  GCTTTTTCATCTGTTGAACATATTATAAGAGATGTGCATAATGGTTATATTTTAAGATAT
 30024  TTACATGCAAATGGTGCATCATTCTTTTTTATGGTAATGTTTATGCATATGGCTAAAGGT
 30084  TTATATTATGGTTCATATAGATCACCAAGAGTACTATTATGAAATGTAGGTGTTATTATT
 30144  TTCATTTTAACTATTGCTACAGCTTTTTTAGGTTATTGTTGTGTTTATGGACAGA
;     G-cob-E1 ==> end
;     G-cob-I1 ==> start /group=II(derived) (7.70e-13)
 30199  gtgagacaagtataagtatattattataatatcataccattaaataaattattttaatga
 30259  aatgattatgtttatatataacatatacctaattagacatgcattattagtaataatttt
 30319  gtatgaaactctaataataataattattattaattattaaggtaagattcatatggatag
 30379  cgtaagtcaatctaatattataaaatatcgtaacataaacaatattttttttctattatt
 30439  aattaataaataataataaataaaaataattatatgagaagtaagatattcaattctgtc
 30499  tagaatacatatatatacgttaatactcatcggtataaaattagaatcctaagtgaatta
 30559  ttgaaagtataataatataaacttggtaagcccaattatttccatataatattaatataa
 30619  atattatatggtagttatatataatattattaaataaataataatagaaattataatata
 30679  gataagtgggtaaaagactattgaaaaagctaaagattatatgtaatgtataatatagat
 30739  caaattatttatatattttaataaaaatatattaataatggttaatattattattaatta
 30799  attaattaattaattaataataataacgaataaatgattaatgtgaaagcatgctaactt
 30859  caatataggatgatttatatagtatataaattgtttgagctgtatactatgaaagtagta
 30919  cgtacagttctgagtgggggaaaatttgtaaagatctacctatcacaat
;     G-cob-I1 ==> end
;     G-cob-E2 ==> start
 30968  TGTCACATTGAGGT
;     G-cob-E2 ==> end
;     G-cob-I2 ==> start /group=ID (2.35e-22)
;     G-cob-I2-orf280 ==> start /first_aa=N /note=LAGLIDADG ;; evalue:2.9e-10
 30982  aatataaatatcgcctcaaatatatttaatataataaaactaatttatataataatgtta
 31042  atattattaatttatattttttatacgattataataagacaaataataaaaactaaagaa
 31102  tatcttatattaattaagagtatagattatattaataaaaataaatatataattaattta
 31162  aatataacaaataagaaagatataaataataatattggtccattaaatatagacatttta
 31222  tcaattatttatggttcaatattaggagatggtcatgctgaaaaaagaaaaggtggtaaa
 31282  ggaacaagaattgtatttcaacaagaatattgtaatattaattatttatattatttacat
 31342  agtttattagctaatttaggttattgtaatactaatttacctttaattaaaactagatta
 31402  ggtaaaaaaggtaaaattagacaatatttaaaatttaatacatgaacttatgattcattt
 31462  aatatgattcattcagaatggtatattaaaaatatatctggaaaaggtaatattaaagtt
 31522  attcctaaatctttagacaattatttaactcctttagctttagctatttgaattatagat
 31582  gatggatgtaaattaggtaaaggtttaaaattcgcaactaattgttttagttataaagat
 31642  gttcaatatttactttatttattacataataaatataatattaaaactactattcataaa
 31702  ggcaataaagaaaatacacaatttgttatttatgtatgaaaagaatctatacctatttta
 31762  actaaaattgtatctccttatattattcctagtataaaatataaattaggtaattattta
 31822  taa
;     G-cob-I2-orf280 ==> end
 31825  taaaatatatagtattatattaattattatattattataatgcgatattattgaaaacat
 31885  gtcaaaattatattattaagtaacaagacagtgggttatataattatatgatcccaacag
 31945  aatacaccaataataggtattattataaaaaaaataataatatttaatgtttattcgaag
 32005  aaaatttataatattattattataacacaaggtttaataatctatatatatatattatat
 32065  atataactactgttattattccatttacctaattaatatataaataatgaattataatta
 32125  ttatgattaatatttttataataataatcccaccataacatttatatataacatttatat
 32185  ataacatttatatataatatttatattatggtattattaggtataaatatttattcataa
 32245  gagaaaatagtgattaaatggaattataaaaagggtagatattattaaatacagggtatt
 32305  atttatattaataaatcaataaatattgagattattattattaaaaaataataataattt
 32365  ataaataatattattttcttg
;     G-cob-I2 ==> end
;     G-cob-E3 ==> start
 32386  GCACTAGTTATTACTAATTTATTCTCAGCAATTCCATTTGTAGGTAACGATATTGTATCT
 32446  TGATTATGAGGTGGGTT
;     G-cob-E3 ==> end
;     G-cob-I3 ==> start /group=IB(3') (5.97e-05)
 32463  t
;     G-cob-I3-orf348 ==> start /first_aa=N /note=LAGLIDADG ;; evalue:4.2e-51
 32464  aatatagaggatccatattatagtaatataatattaaataaatctgttttatgctgaaat
 32524  atcttcatttgaataataaattactatattattcaattaattatttataataatataatt
 32584  tgaaataaaaataatatagttaaaatatttattataagaagaaaattagcagtaattaat
 32644  atatatatatatataaaattaattattcagagactttatagttattatataaataatact
 32704  attatttatgataaaaatcataaattaaacacagataatcctatttatgcatatattgtt
 32764  ggtttatttgaaggagatggttgaattactatttcaaaaaaaggtaaatatttattatat
 32824  gaattaggtattgaaatacatattagagatattcaattattatataaaattaaaaatatt
 32884  ttaggtattggtaaagtaacaattaaaaaattaaaaataaaagatggtactattaaagaa
 32944  atatgtaaatttaatgtaagaaataaaaatcatttaaagaatattattattcctattttt
 33004  gataaatatcctatattaactaataaacattatgattatttatattttaaagataattta
 33064  ttaaaagatattaaatattataatgatttatcttattatttacgtcctattaaaccattt
 33124  aatactcttgaagatattttaaataaaaattatttttcttcatgattaattggttttttt
 33184  gaagctaaaagttgttttagtatttataaacctataaataaaaaaataaaacttgctagt
 33244  tttgaagtatctataaataataatatagaagttatattagctattaaatcatatttaaaa
 33304  attaataataatatttatataaatgaatttaataattcaaaaataacacttaaaagtatt
 33364  aatgatattaaaaatgttgtaatatttattaataataatcctattaaattattaggttat
 33424  aaaaaattacaatatttattattcttaaaagatttacgtcttattcttaaatataataat
 33484  tattttaaaattcctcctaaatattaa
;     G-cob-I3-orf348 ==> end
 33511  tcttatataaaaatataataataatatatttatatattatataattatataaacaaaata
 33571  taatttatatataattatttattataaatatagtccggcccgccccgcgggggcggaccc
 33631  caaaggagtgagggacccctccctaacctaatgggagggggaccgaaccccttttttatt
 33691  taaagaaggagtttaattatatattaaatatattattatcaataaataattcctttgaac
 33751  tatttattattttattatatttattttctccttcattattaatttttattaataattaaa
 33811  atcttatcattttatggtatttttatttctattttaggatatcgaaactataaattaaaa
 33871  agtataattttattaattataatttatgattaataaataagaaataaaaactttagaagt
 33931  aatatttatctttttttttttataaataaatattatgattaatatataatcatttataaa
 33991  tatttatatataattatatatatatacataaataggattaagatatagtccgaacaatat
 34051  agtgatatattgataatagttttcaaatatgtaactatttaaacattaaaag
;     G-cob-I3 ==> end
;     G-cob-E4 ==> start
 34103  CTCAGTATCTAACCCTCTAATCCAGAGATTCTTTGCGTTACATTATTTAGTACCTTTTAT
 34163  CATTGCTGCAATGGTTATTATGCATTTAATGGCATTACATATTCATGGTTCATCTAATCC
 34223  ATTAGGTATTACAGGTAATTTAGATAGAATTCCAATGCATTCATACTTTATTTTTAAAGA
 34283  TTTAGTAACTGTTTTCTTATTTATGTTAATTTTAGCATTATTTGTATTCTATTCACCTAA
 34343  TACTTTAGGT
;     G-cob-E4 ==> end
;     G-cob-I4 ==> start /group=IB (2.67e-22)
;     G-cob-I4-orf386 ==> start /first_aa=Q /note=LAGLIDADG ;; evalue:2.8e-45
 34353  caaaatatggccttattattaattacatatgtaattaatattttatgtgctgtatgctgg
 34413  aaatctttatttattaaatatcaatgaaaaatttataataaaactctatattattttatt
 34473  attcaaaatattttaaatacaaaacaattaaataatttcgtattaaaatttaattgaaca
 34533  aagcaatataataaaataaatattgtaagtgatttatttaatcccaatagagtaaaatat
 34593  tattataaagaagataatcagcaggtaaccaatataaattcttctaatactcacttaacg
 34653  agtaataaaaagaatttattagtagatacttcagagactacacgcacactagaaaataaa
 34713  tttaattatttattaaatatttttaatataaaaaaaataaatcaaattattcttaaaaga
 34773  cattatagtatttataaagatagtaatattagatttaaccaatgattggccggtttaatt
 34833  gacggagatggttatttttgtattactaaaaataaatatgcatcttgtgaaattcttgtt
 34893  gaattaaaagatgaaaaaatgttaagacaaatccaagataaatttggtggttctgtaaaa
 34953  ttaagatcaggtgttaaggctattagatatagattaaaaaataaagaaggtataattaaa
 35013  ttaattaatgccgttaatggtaatattcgtaatagtaaaagattagtacaatttaataaa
 35073  gtatgtattttattaaatatcaattttaaagaacctattaaattaactaaagataatgct
 35133  tgatttataggattctttgatgctgatggtactattaattattattattccggtaaatta
 35193  aaaattagacctcaattaactattagcgttacaaataaatatttacatgatgttgaatac
 35253  tatcgagaagtatttggtggtaatatttattttgataaagctaaaaatggttattttaaa
 35313  tgatctattaataataaagaattacataatattttttatctttataataaaagttgtcct
 35373  tctaaatctaataaaggtaaacgtttatttttaattgataaattttattatttatatgat
 35433  ttattagcttttaaagcacctaataatacagctttatataaagcttgattaaaatttaat
 35493  gaaaaatgaaataataattaa
;     G-cob-I4-orf386 ==> end
 35514  attttctccgtattcattattatattctctaatttataaaatatttaaagattcctttat
 35574  aataatataacatctttgtaaattattgttaaagataatataaattattatgaatcggta
 35634  gattatatttttacaatcttattaaataaaattctgatcattaaacatgattgaataaat
 35694  aataatagtttatgaaataggatagtgtaatataaatttttatgaagatatagtccattt
 35754  tatatttattataaaag
;     G-cob-I4 ==> end
;     G-cob-E5 ==> start
 35771  CATCCTGATAACTATATTCCTGGTAATCCTTTAGTAACACCAGCATCTAT
;     G-cob-E5 ==> end
;     G-cob-I5 ==> start /group=IA (5.60e-23)
 35821  tgatattaaaaatattaataaaattattattatttaatcttatttattttatataaaaaa
 35881  aataaataataattattaataaaaatatattatttatttctcctttcggggttatttata
 35941  tatattcctttataatttatatttaatatattatattaaatatatgaaaaattataataa
 36001  ataaattaattaattaataataaataataataaaaagtacagtagcattaaatattctta
 36061  agtttccgctttgtgggaaccccataaggagtttaatgattaaaaattggttaattgtca
 36121  agaaaatctaaggtattaataaataaataatactatgacaacttgcagcgaagtttatat
 36181  catctctatattatatattaatatatatatataataataataataatattaatataatat
 36241  aagatataaaaacgttcaacgactagaaagtgaactgagatagtaatacctttccacgaa
 36301  aaccaattaatttataaattatttttaaataaagaatagattattaattttttttatata
 36361  ttaatatatattatatataaaataaaaaatatatatatatatattataaaatatcaaaag
 36421  ttttaatcttttattataaattaatgacatagtctgaacaataatgaaaattattgagat
 36481  aagatattaaataatcttatgttaacatatataaattg
;     G-cob-I5 ==> end
;     G-cob-E6 ==> start
 36519  TGTACCTGAATGATACTTATTACCATTCTATGCTATTTTAAGATCTATTCCTGATAAATT
 36579  ATTAGGAGTTATTCTAATGTTTGCAGCTATTTTAGTATTATTAGTTTTACCATTTACTGA
 36639  TAGAAGTGTAGTAAGAGGTAATACTTTTAAAGTATTATCTAAATTCTTCTTCTTTATCTT
 36699  TGTATTCAATTTCGTATTATTAGGACAAATTGGAGCATGCCATGTAGAAGTACCTTATGT
 36759  CTTAATGGGACAAATCGCTACATTTATCTACTTCGCTTATTTCTTAATTATTGTACCTGT
 36819  TATCTCTACTATTGAAAATGTTTTATTCTATATCGGTAGAGTTAATAAATAA
;     G-cob-E6 ==> end
;     G-cob ==> end
 36871  TATATAATTAAATTAATACATAGATATAATATATATATAATTATTATTAATAATATAATA
 36931  AAAATAAAAATAAAAATAAAATTATTAATAATAATAATACTTTAATAATATTCTTAAAAA
 36991  TAATATATCTCTAATTTATAAAAATTAAATAATAATAATAAAAAAAAATATTATAAAATA
 37051  TAAATTAATTAATAATGAAATAATATACTTATTAAATTAATATAAATAAATGAATAATAT
 37111  AATATAACTATATTGAATTATAATCTATCTATCTTTTTTTTCATATAATTATAATATATA
 37171  TATTAATATATATAATTATTATTTTATATATTATAGATTTATTAATTATTATTATCATTA
 37231  TTATTTTTTATTTAATCTTATTTATTATAAAATAATTAATTATCATAAAGCATAATTATT
 37291  ATAGAATCTTATTATTTTCTTTATTTAAATTTATAAAAATATAAAGTCCCCGCCCCCCTT
 37351  TTTATTTTATTTAATTATTTATTTTTATATTTTATTTAATTATTTATTTTTATATTTTAT
 37411  TTAATTATTTATTTTTAAAAAGGAGTGAGGGACCCCCTCCCGTTAGGGAGGGGGACCGAA
 37471  CCCCGAAGGAGTACTCATTTAATATAAATATTAAATAAAAATTATTTTATATATATTAAT
 37531  GATTATTAATATTGATAATATAAATTATTTTATAATTAATTATTATAAATATATAACTAT
 37591  TAATAATTAATTTTTAATCTAGGGATTTCCCCCACTTACATATACTTACGTATACTTACA
 37651  TATACTTATGTATACTTACATATACTTACGTATACTTATATATACTTATGTATACTTACG
 37711  TATACTTACATATATGGGGATCCCTCACTTCTCCGGCGTCCTACTCACCCTATTTATTAA
 37771  TCATTAATAAGAAATTATTATTAAAAAAATTATAATTTACTCAAAGTTAATTATAAATAT
 37831  ATTTTTAAATATCTATTTTATTAATCTTTTATATAATTTAAATTAATTGTAATTAATTAA
 37891  TATTATAATAATTATTCTTAGGAAGGATATTTATTTATTTTAATTATGAATTCCTGACAT
 37951  AGAGACAATTAATTAGAACTTATTATTATTATAATAATAATAAAAATATTCTAAATATAT
 38011  TATATATATTATTATTTTTTTTTTATTATTAATAAAATATTATAATAAATTTAAATAAGT
 38071  TTATAATTTTTGATAAGTATTGTTATATTTTTGATTTCCAAATATATAAGTAATAGGGGG
 38131  AGGGGGTGGGTGATAAGAACCAAACTATTCAATAAATACAAAGCACACATTAGTTAATAT
 38191  TTAATAATATAACTAATATATAATAATTATAAAATAATTAATTATATAATAAAATATAAA
 38251  GTATTAACAATATAATAAATTGTATAAAATAAATTATAAATATTAAATAAAAACCAAATA
 38311  AATAATATAATAAATGATAAACAAGAAGATATCCGGGTCCCAATAATAATTATTATTGAA
 38371  AATAATAATTGGGACCCCCACCTAAAATATACATATTAACTAATAATATATTATATATAT
 38431  TAATATATAATAATATTATTAAAATATAATATTATATTATTAAAAAATATATATATAAAA
 38491  TAAGATATATATATATATAAATATATATATTCTTAATAAATATTATATATAATAATAATA
 38551  AATTATTTCATAATAAATTATTTATTTTTATTAATAAAAATTACTTATCTCCTTCGACCG
 38611  GACTATTAAATATTTAATATTTAATATTTAATATTTAATTCTATAAATATTCATATGAAA
 38671  AATAATAAGTATATAATTATGATAATGAATATATTTTTATTTATAATTTATTATTATAAA
 38731  AATATTTTAATTTAATAATAATAATAAATCATTATATTAATTCTTTTAAGAATTTATAAT
 38791  TGTCATTATTTATTATATACTCCTTATTAAAAGGGATTCGGTTTCCCTCATCCTCATGGG
 38851  TATCCCTCACTCCTTCTGATAATTAATTTTATAATAATAATAAAATAAACTTAATTAAAT
 38911  ATTATATATTTATTTACAATTATATATATATATTACTCATAATTAAATTAAATTAAGATG
 38971  CAATTCAATACGGTTGTATTATATTATTCATCAAATATTGTTAATATTGATACCTACAGA
 39031  GATATTTAATATTTTTATTATTATTATCCATTACTTTTTTTATTATATTTTAATTATATT
 39091  AATAATTGTATTTTTATTTATTTATTTATTTATTTATAATAATAATATTTCATATTATCA
 39151  ATTATTATTTTTTTTTATAATATATAATTAAATTATTTATATAGTTCCCTGAAAGGAGAA
 39211  TAAATAAAATATTATATAAATATTTATATTTCTCCTTTCGGGGTTCCGGCTCCCGTGGCC
 39271  GGGCCCCGGAACTATTAATATTAATATAAGTAATATATATAGTTTATGATATTTAATTTT
 39331  ATCATAATATAATAATAATTATATAAATCTTATACACATTTATATAAGTATATATATATA
 39391  TTATTAATATAATGAACATCTATTAAATAAAATAATTGTAAATCTCAAGTAAATTATTAT
 39451  TATTTATTTTTAATAATAATTTATGATTTATAATTAATAAATAAAGAGTAATTATATGAT
 39511  AAAAAAGGTAATAAATAAAATTTATAGTTCCGGGGCCCGGCCACGGGAGCCGGAACCCCG
 39571  AAAGGAGTTTATTTATATATATATATGAATTAATATTTAATAATAAATAATAATATAATT
 39631  AATAATATTATTATTATTATAATTTTTTGTTTATAATATTAATAAAATATATAAATAAGT
 39691  CCCTTTTTTTTTTATTTAAAATAAAGAAGGAATAATTAAATAATATTTTAATAATTTAAT
 39751  TAAATAGTGTATTAAAAGATAATAAAAAGTAATATTAATATATTAATTATATATAATATA
 39811  TTTATATATAATTATATATATATATATAAATAATAATAAATATATATATAATATAAAAAT
 39871  AAGAATAGATTAAATATTTAATAAATAAATATT
;     G-atp9 ==> start
 39904  ATGCAATTAGTATTAGCAGCTAAATATATTGGAGCAGGTATCTCAACAATTGGTTTATTA
 39964  GGAGCAGGTATTGGTATTGCTATCGTATTCGCAGCTTTAATTAATGGTGTATCAAGAAAC
 40024  CCATCAATTAAAGACCTAGTATTCCCTATGGCTATTTTAGGTTTCGCCTTATCAGAAGCT
 40084  ACAGGTTTATTCTGTTTAATGGTTTCATTCTTATTATTATTCGGTGTATAA
;     G-atp9 ==> end
 40135  TATATATAATATATTATAAATAAATAAATAAAAAAAATAATGAAATTAATAAAAAAAATA
 40195  AAATAAAATCTCATTTGATTAAATTAATAACATTCTTATAATTATATAATTATTATAAAA
 40255  TATATAAATATTATAATAATAATAATATATATAAATTATAATAAAAAATAATAATAATAT
 40315  ATAATATACCTTTTTTTTAATATATTAATATATAAATAAATAAATAATGGATAATATATA
 40375  ATTACTTTTTTTATATTATTAATAATAATAATTTATAAATATTGTTATAATAAACATTTA
 40435  TATAAATAAATATAAATTACCATAATAAGATATATTATTTATTTATAATAAAAATATTTA
 40495  TTAATAAATAAGAAATATATATATTATGATAATATTTATTAATAAATAATAAATTCTTTA
 40555  TATATAAATATATTAAATATATTTAATTGAACACAATATAATTTTTATTGTATTATTCAT
 40615  TGAATAATATTAATATTAATATAATATTAGTGAACATCTATTAATATTTAATAAAATATA
 40675  TATAATTTATAATTTTCATATAATTAATATAATAATTAGGTTTATAAATAAATTATAATA
 40735  TATTATAAACAATATAATAAAATATATTATAAATCTATCTATATAATATATAAATTTATA
 40795  TATACATTAATAATATTTAATTATAATTATTTAAATATTTAATTTATTAATATTCCCCGC
 40855  GGGCGCCAATCCGGTTGTTCACCGGATTGGTCCCGCGGGGTTTATATTATTTAAATATTA
 40915  AATATTAAATAATAATTTATATTATATTAATAAATATAATAAATTAAAAATATATGATTA
 40975  ATTATATAATAATAATAATAATTATTTTAATATTATAATTTATAAAATTAATTATATTAA
 41035  TTATATTAATTCTTATTATATAATAATTATTAATAATAATTTATTTTAAGAAAGGAGTGA
 41095  GGGACCCCCTCCCGTTAGGGAGGGGGACCGAACCCCGAAGGAGAAAAATAAATTAATAAA
 41155  AGTTTAAAAGTTCTTATATTAATAATTATATAATATTATATTAAAGATTTTTATAATATA
 41215  TATATATAATATATTTATAGTTCCGGGGCCCGGCCACGGGAGCCGGAACCCCGAAAGGAG
 41275  TTTATTTAATATTTATATTTATATTAATATTTATATTTATATTTATATTTATATTCCTCT
 41335  TAA
;     G-trnS(uga) ==> start
 41338  GGATGGTTGACTGAGTGGTTTAAAGTGTGATATT!TGA!GCTATCATTAGTCTTTATTGG
 41396  CTACGTAGGTTCAAATCCTACATCATCCG
;     G-trnS(uga) ==> end
 41425  TAATAATACATATATATAATAATAATTTTAATATTATTCCTATAAAAATAAAATAAATAA
 41485  ATAAATAATAATAATTAATTAATTAATTAATTTTAATAAATATAAAATATATAAAAATAA
 41545  TAATAATAATAATTATTATTTTAATAAATATTATTTATATAATAGTCCGGCCCGCCCCCG
 41605  CGGGGCGGACCCCGAAGGAGTCCGACCCTTTTTATTCTTAATTAAGAAGGGGTTTTATTT
 41665  TATTAATTAATAATAATATATTAAAAATTATAAATAATTAATAATTCTTTATATTTATAT
 41725  ATATATATATATATCTATATATTTATATATATATTTTAATAATATTATGATATATTTTAT
 41785  TTTAATAATATTTTTATTTTTATTATAAAATTATAATATTTTATTTTATAAATTATTTAT
 41845  ATATAAATTATTAATAATAATTATTTTTTTATTTGGGATTTATATTATTATTATAAAGAA
 41905  TATAATGTTATTAATAACTGCAAAAAATATCTAATATATTATTATTTATAATAATAAATA
 41965  ATATTATAATAAGGATGCATATTATATATATATATATATTTCTATTTATATTAATATTAA
 42025  TATTAATATGTATATATAATAGATAAAAAGTAAAAATAAAAAATA
;     G-rps3 ==> start ;; mfannot: alternative ATG start pos 42067
 42070  ATGAAATTAAAATTATTAAATATAATTTTATCAATAATAAATAAACTTAATAATAATAAT
 42130  AATATTATTATTAATAATCTATTAGATTCATTAATAAATAAGAAATTATTATTAAAGAAT
 42190  ATATTATTAGATATAAATAATAAAAAAATAAATAATATAAAAAGAATATTAAATAATAAT
 42250  AATATAAATATTAATAATAAATTACAACATTTAAATAATATAAATAATTGAAATCTACAA
 42310  ATTTATAATTATAATAAAAATATAGAAATTATAAATACTATAAATGATAAATTAATTAAT
 42370  AAATTATTATATAAAATAATAACTTTAAAATTAAATAATATAAATATTAATAAAATTATT
 42430  ATAAGTAAACTTATTAATCAACATAGTTTAAATAAATTAAATATTAAATTTTATTATTAT
 42490  AATAATGATATTAATAATAATAATAATAATAATAATAATAATAATAATTATTATATAAAT
 42550  ATAATAAATAAATTAATAAATATTATAAATAATAATATAAATAATAATTTATGTAATATT
 42610  TTAAGTTATTATTATAATAAAAAAGTAACTATTGAACCTATTAAATTATCATATATTTAT
 42670  TTAAATAGTGATATTTTTAGTAAATATATTAGTTTAAATGATATAGATAAATATAATAAT
 42730  GGTATCTTAACTAATTATCAACGTATATTAAATAATATTATGCCTAAATTAAATGATCAT
 42790  AATATTTCTATAAATTATATTAATAATATTAATAATATTAATAATAATAAATATAATAAT
 42850  ATAATTAATTTATTAAATAATAATAATAATATTAATAATAATAATAATTATAATAATAAT
 42910  AATAATAATTATATTGGTAATATTAATAATATTTATAATAATATAACTATTGATAATATT
 42970  CCTATAGATATTTTAATATATAAATATTTAGTTGGTTGATCTATTAAATTTAAAGGTAGA
 43030  TTAAGTAATAATAATGGTAGAACTAGTACACTTAATTTATTAAATGGTACTTTTAATAAT
 43090  AAAAAATATTTATGAAGTAATATTAATAATAATTATAAATTAAATTATATCCCTTCTAAT
 43150  CATAATTTATATAATAATTCTAATATTAATAAAAATGGTAAATATAATATTAAAGTTAAA
 43210  TTAAACTTTATTTAA
;     G-rps3 ==> end
 43225  TATATATATTAATAAAAATAAAATAAATATAATAAATATAATAAATAAATAAATAATATA
 43285  TATATATATATAAATATATAAAATAATATTTACTTTTTATATATATATAATTATATATAA
 43345  ATAAATATAATATAATATCATATAATTATATAAAAATAAAATTATAATTTATTTATATTA
 43405  AAAATATTAATTAATTAATTTTTTTATATAATTATTATAATAATAATTTAATTAAAAATA
 43465  AATATCAAATAAAATTATAAATTAATCCTACTTTTGGATCCTATTTATATTTTATTATTA
 43525  TAAATAATTATTATTGATAGTTAATTAAATAAAAATATATATATATATTACTCCTTCGGG
 43585  GTCCGCCCCGCAGGGGGCGGGCCGGACTATTATAATTATTATTAATATATTAATTATTAA
 43645  ATTATATAAACCGCCCCCGCGGGGGCGGTTAGTTATTTATATTAATATATTTTATATTAA
 43705  TATATAATACTCTTTTTTCTATTATATTTTAATATATAATATTAAAAATAAATAAAATAA
 43765  TATTCTTAATTTTTATTCTTTATCTTCTTTAACCAAACTCCTTCTTAAAAAGGGGTTCGG
 43825  TCCCCCTCCCATTAGGTTAGGGAGGGGTCCCTCACTCCTTCGGCCGGACTATTTTAAATT
 43885  TTAATTTAAATTTTATAAATATAATATTTAATTATAAATTTAATAATAATATATAAAAAA
 43945  TATATATATGGTTAATATATATAAAGATTATAATCTTTTAATTAAATAAAGGAAAATTTA
 44005  TTATATAATTTTTCTCTATAGTTATATATTTAAAACTTATTTTTTTTTTATAAATAATAA
 44065  TTATAATAAATAATATTAATTATTTATTATATAATTAATTGACCCCCATGCTGGGTTCCG
 44125  GAACTCCTCCTTCTCGCGAGGTTAACACCTATTATATAACTATAACTATAACTATAACTA
 44185  TAACTATAATTATAATTATAACTATAACTCCTCCTTCGGGGTCCGCCCCGCGGGGGCGGG
 44245  CCGGACTATAAATATTCATTTTAATAATAATAATAATAATAATATTAATATAAATAGTCG
 44305  AAGAATATATTTATTTATTTTAATATAAATAAAAAGTTTCAATTAATTTGAATTTGGAAT
 44365  TAAATTATTACTTCATATGGGGTTATGGATTTCGTTCGGAACTCCTCCCTCCTACCTCTA
 44425  TTTATTAATCATAAATCATAAATTATTATTAATTAATAATAATAATTTACTCGAGGTTCA
 44485  TACCTATTTTAATATTAATATTGATAAAATATATATTCACTAAAAAGTATATAATTTACT
 44545  CAATTTATACTATAATTTTATATTTTTTATTATAATTTAATTATTTCAAATAAAGTAATT
 44605  ATAATAATATATATCCTTTATTAAATATATATTAATTAATATATATATAAAAAGTAAATA
 44665  TTATTAATTGTATATAATTATAAATAATTAATATTTATTAAAATATATATAATTTATAAT
 44725  CCTCATATAATTAATATAATAAATAATATAACACAATGTAATTTAATTTAATTTAATTAC
 44785  ATAATAAATTTATTATTATTATAATTATTATTTATTTATTTATTTATTATTATAAATTAT
 44845  AAATATTATTATAATTAAAATCAATTATTAATTATTAATGATAAATAATTAATGATAAAT
 44905  TATCAATAACCAATTAGATTATTTATCGATATTTAATTATATTATATTATATTATATTAT
 44965  ATATATATATATATATTATATTATAAAATTTATTTATAAATATTTGTTTATTTATTTATT
 45025  TATTGAATAACAATAGAATTAAATATTGTCAATAAATAATAAATAATGTTTAATATATAT
 45085  TATATTATATTAATATTAATATTATTATTATTTTTTTTATTATATTAATATAATTTATAA
 45145  AAATATAAAATTATTATTTTTATTATAATTTATATATATATAATATATATATTTATTAAA
 45205  ATATTTTAAGAAAGGAGAAAAATAATTAAATTAAATTAAATTAAATTATTTATTATTATT
 45265  ATTATTATTTATATAATAATATATTATTTAAATATTTATATATTATTTTTATATTAATAT
 45325  TTATAGATGGGGGGTCCCTATTATTATTGAAAATAATAATTATTAATGGACCCCAGATAG
 45385  CTTCTTGTTTATCATTTATATATATATATATATTATTAATTATTTTATTCTCCTTTCGGG
 45445  GTTCCGGCTCCCGTGGCCGGGCCCCGGAACTTTATAATATTATTATTAATTATTTAATTA
 45505  ATATTATAATCATATAATTTAATATTTTATTTAATTTTATTAAAATTTAATATATATATT
 45565  TTTATTATTATTTAATTAATTTATAAATATAAAATATTCTTAATATTAAAAATAAATAAA
 45625  TAATAAAGTTTATAAATCATATATTATAATTATTTATTATTTTTATATTATATTAATAAA
 45685  ATATTATTATTATAAAAAAAAATAGAAATTTTATAATATTTTTATATATTTTTAATTATT
 45745  ATTATTAATATTTATTAAAGAAAATATAAAAACCGAAGGAATATTATAATTATAATTATA
 45805  ATTATAATTATAATTATTATTATATTTAATTTATTATTATAATAATAATAATAGTCTGCC
 45865  CCCCATCTTTATTTTTATTTTAAAGTTCCGGGGCCCGGCTACGGGAGCCGGAACCCCGAA
 45925  AGGAGAAGGATATTTAATAATTTATAATATTTAATTCATATATATATATATATATTTTAT
 45985  TTTTTATATATATATTTAATATATTATATTTATATTTATATTATTATTATATTATATTAT
 46045  TTAATTATTTTTTAATAATATATTATTAATATTTTACCTTTTGATAAATAAAAATTTATT
 46105  AAAAATTTTATAATAAGTATTAAAATATCATAAAAGGATAATATTTATATAAAATGTATA
 46165  AATTTATAATCTTCTAATTAAATTAAATTAAATAAATAAAATAAAATAAATTAAACTCCT
 46225  TTTGAGATTCACACCTATTTTATTAAAAATAGGTATTCACTTAATTAAATTAAATTAAAT
 46285  TAAATTAAATTATGGATAATTTATTTAATAAATATATATATTAATTATAAAATAATAGTC
 46345  CGGCCCGCCCCGCGGGGCGGACCCCGAAAGAGTCTGCCCCTTTTTATTTAATATTTAATA
 46405  TTTAATATTTAATATTTAATATTTAAAGAAGGATATATTTATAATTTATCATAATATTAT
 46465  TTAATAAGAAATTATTAATTAATTAATTAATTAATTTATTTATTTATTGTTTATATTTAT
 46525  TAATGTTAATATAATAAAAATGTAAAATACTTAATATTATTAATATTATTATATATAATA
 46585  TATATAATAATATATTATATTTATATCTCCTTTATTCCTTTTACCCCCGCTAGGGACTTA
 46645  TTATATTATTATATATTTCTTCGATGACTTTATATATATTTTATTTTTATAAAAAATATT
 46705  TATATATTATTATTATTTACAATAATAATTATTAATAGTCCGGCCCGCCCCGCGGGGCGG
 46765  AACCGAAGGAGTCTTTTTTCTATTTATTAATAATAACTATAAATTATATTTAAAATAATA
 46825  ATTTACTTGTTATAATCTTAATGTTCCGGGGCCCGGCCACGGGAGCCGGAACCCCGAAAG
 46885  GAGAAGTATATAAATATTTACTTGTTATAATTTATTATATATTTATAACCTCCTTCTTAA
 46945  AATTATCTTTACTTTATAATAAAAATTAATATAATATAATCTGATAATAATCGAATTTTA
 47005  TTATATTTAATTTAATTAATAATAGACAATTATTATTATTATTTTACTTATTAATATTAA
 47065  TTTATATTTATATATATAAATATTATTAATTTTATATTAATTTTTTATTAATTATTTATT
 47125  TTTATATTCATATTTTTTATTAATATTATTTTTATTAATAACTTTTTAAATAATTATAAA
 47185  CTATATATTATTTATATTTATATTTATAATAAATGAAACAATTATAATAAAAATTACAAT
 47245  TACAATTATATTATAATTATGATTACAATAGGGTTAAACATTACCTGTGAACAACTGGTA
 47305  ATGTTGAACCCGTATTATTATTATTATATTATATTAATATTATATTAATATTAATATTAA
 47365  TATTATATTATATTATTTTAATATTATATTATATTATATTATATTATATTATATTATATT
 47425  TATAATTATATTATATAATTTATATACTTTTATAATTCTTATTATTATTTATTTATTATT
 47485  TATTTATTATTATTTAAATATATTATTATTATATATTAATAATATATATATTATTTTATA
 47545  TATTTTATTTAATATAAATTATTTATATTTTTATATTTTATTATGAGGGGGGGGTCCCAA
 47605  TTATTATTTTCAATAATAATTTATCATGGGACCCGGATATCTTCTTGTTTATCATTTATT
 47665  ATTCTTATTATTTGGTTTTTATTTAATATTTATAATTTATTTTATACAATTTATTATATT
 47725  GTTTATACTTTATTATTATTATATAATATATTATATTATTATAATAATTTAATTAATTAT
 47785  ATTATTAAATATTAACTAATGTGTGCTCTATATATATTATTCATTCTAGTTTCTAATCAC
 47845  CCACCCCCTCCCCCTATTACTTATATATCTAGAAATAAAAATACATAACATATATTTTAA
 47905  ATATATATATATAATTATATAATAATTATTATATATAAAATATATATATATATAATATAT
 47965  ATTTATAAAATAATAATAATAAATATTATTACTCCATTAGGGGTTTTGGTCCCATATCGG
 48025  GAACCGAAACTATAATAATATATAATATTATAATAAAGATATTCTTATTTATAATATATT
 48085  ATTAAATAAATTAATAATAATTATAATATATATATATAATATATTATAATATATTTATTC
 48145  GAAAACTTTTTATTTATTATAAAATAAAATATTTTATTTATTATTTAGTTTTTTTTATTA
 48205  AACATTTTTATAAAAATATAAATGTTAATAATATTATGATTAATAAGTAATAATAAATTT
 48265  ATTTATTTTTATTAATTACTTCTTCGAGGTATCAGTATCAGTATCAGTTTCAGTATCAGT
 48325  TTTGTAAAAAATGGGGACTTAAATATATATATAAAATTATAAATAAAAATATTATAATAA
 48385  TTTTAAATAAATAAATATTAATATATTATTATTATTTATATTATAATAAACATTATCTAA
 48445  TAATAGTCCGGCCCGC
;; mfannot:
 48461  cccggcggggcggaccccgaaggagtacgcccttttttatttaatatttaatatttaaag
 48521  aagaagataattagatataattatattatattttatataaattatataatattatataat
 48581  aataattatataataagttaataataattatataataagttaataataatcatatctcct
 48641  ttataaatgaacttttattaaatatattttattaaatattaaatatattttttataatat
 48701  taaatatattttattaaaatatttaatatattttattaaatattaaatatattttattaa
 48761  atattaaatataaataaaggtttatattataatttattatttatatcttctttataaatt
 48821  aatattcgtattagatccttatttaatttataatcctttaaaaaacttttaataaatata
 48881  atataatataatatatatataatttttattatttttatattatttttattatttaaatat
 48941  attatatatttcattataataattatttaaaaagttatttaataaataatctgatattat
 49001  attttataattaattttatttattttatttattatatatattattatatataattaaaat
 49061  tataattacaattataactataattaaattaaattaaattaaattggattaaattaaatt
 49121  aaattgggcgccaagccggttgttcaccgacttggtcccaatataatatgatataatata
 49181  atatactccttcggggtccgcccccgcggggcgggccggactatatgatataatataaat
 49241  ataatatactatatgatataacataaatataatatactccttcggccggattatatgaat
 49301  atattattattattataattataaaattatattaaataaataaaatttctttaataatta
 49361  ttaattaatattattaatttatttacaaatattttattaatttttatttttattaaatat
 49421  aaatatataaatatatatatatttatttataatattatttatatttattatatattatta
 49481  ttaaatatatttttattatatatcattaaatattaatatgttattatagtggtggggggg
 49541  tcccaattattattttcaataataattattattgggaccccggatatcttcttgttaatc
 49601  aattattatattatttaatttattttatttcttatttataatttatattatataatttat
 49661  tatattgttaatactccttcggggtccccgccggggcggggact
;; mfannot:     /group=IB(5') (1.56e-05)
 49705  TTTATTTATATTATTAATTATATTATATTATTATAATATATTTAATTGATTATATTATAA
 49765  AATTATAACTAATGTATGCTTTGTATTTATTGAATAGTTTGGTTCTTATCACCCACCCCC
 49825  TCCCCCTATTACTTATATATTTGGTAATTAAAAATATAACTTATATAAATATTTAATAAA
 49885  TATATATTAAATATATTATTATTAATAATTTATTATTATATAATAAAATAATAAATATTA
 49945  TTAATGATTTAAATTATATAAATATTAATTATTAAATAAATAATTATACTTTCTCCTTTC
 50005  GGGGTTCCGGCTCCCGTGGCCGGGCCCCGGAACTTAAAAATAATATATATATATATAAAA
 50065  GTATTTTATAATAATTAGTTTAATTATTATTCTTTTTTTATTAAATATAAAATCATTTTA
 50125  TGTTATTAATTTTTATTTATTAAAAATAAATTTTATAATTAATATTTCTCCTTTCTTAAA
 50185  ATAAATAATATTATTATTATAATTATTAATTAATGAATACTCTTTTGGGGTTCGGTCCAC
 50245  CCTCCCGTATACTTACGGGAGGGGGTCCCTCACTCCTTTTGAGACTTTAATTTTATAAAT
 50305  ATAAATATAAATATAATAAGATGTTAACTCTTTTATAAATAAATAATAAATATAATTCTA
 50365  TTTTTAATAATAATATATAATATTTTTATAATAAAATATATAAATAATAATATTTATATA
 50425  TATATATATACTTTTTTTTTATATAAGAATAATATATATAGTCCACATTGGAGGCGAGTG
 50485  AAAGGAGATAAGAAATATAATATAATATAATAATAAAAATATAATGAATAATAATAATAA
 50545  AAATTTATATAATAACAAAATAGTCCGGCCCGCCCCCCGCGGGGGGGGGCGGACCCCGAA
 50605  GGAGTCGGAGTCCGACCGAAGGAGATGAGATTATTAATATTATTAAATAATAAAATGTAT
 50665  TAATTATAAAATATAAAACCTATAAATAATTTATAATATAATTTATATTATGATAATAAT
 50725  AATATATATATTATAATATTTTATATATATATTTATTATATTTATATTTATATAAAAAAG
 50785  TAAAATTGATTAATTAATTAATTTATAATTAATAATTATTAATATAATCCGGCCGAAGGA
 50845  GTGAGGGACCCCTCCCTATACTAATGGGAGGGGGACCGAACCCCTTTTTATCTTTAATTA
 50905  AGAAGGAGTTTATTATATATATTAAATAAGATTTATAATATAATTAATATATATTTTAAT
 50965  AAATATAAAAGATTATATTATATTATAAAAAGTATATTTTATATTTATATTTATATATAT
 51025  ATTTTATTTATTATTATTATATATATAAGTAGTAAAAAGTAGAATAATAGATTTGAAATA
 51085  TTTATTATATAGATTTAAAGAG
;     G-rnl ==> start
 51107  ATAATCATGGAGTATAATAATTAAATTTAATAAATTTAATATAACTATTAATAGAATTAG
 51167  GTTACTAATAAATTAATAACAATTAATTTTAAAACCTAAAGGTAAACCTTTATATTAATA
 51227  ATGTTATTTTTTATTATTTTTATAATAAGAATAATTATTAATAATAATAAACTAAGTGAA
 51287  CTGAAACATCTAAGTAACTTAAGGATAAGAAATCAACAGAGATATTATGAGTATTGGTGA
 51347  GAGAAAATAATAAAGGTCTAATAAGTATTATGTGAAAAAAATGTAAGAAAATAGGATAAC
 51407  AAATTCTAAGACTAAATACTATTAATAAGTATAGTAAGTACCGTAAGGGAAAGTATGAAA
 51467  ATGATTATTTTATAAGCAATCATGAATATATTATATTATATTAATGATGTACCTTTTGTA
 51527  TAATGGGTCAGCAAGTAATTAATATTAGTAAAACAATAAGTTATAAATAAATAGAATAAT
 51587  ATATATATATATAAAAATATATTAAAATATTTAATTAATATTAATTGACCCGAAAGCAAA
 51647  CGATCTAACTATGATAAGATGGATAAACGATCGAACAGGTTGATGTTGCAATATCATCTG
 51707  ATTAATTGTGGTTAGTAGTGAAAGACAAATCTGGTTTGCAGATAGCTGGTTTTCTATGAA
 51767  ATATATGTAAGTATAGCCTTTATAAATAATAATTATTATATAATATTATATTAATATTAT
 51827  ATAAAGAATGGTACAGCAATTAATATATATTAGGGAACTATTAAAGTTTTATTAATAATA
 51887  TTAAATCTCGAAATATTTAATTATATATAATAAAGAGTCAGATTATGTGCGATAAGGTAA
 51947  ATAATCTAAAGGGAAACAGCCCAGATTAAGATATAAAGTTCCTAATAAATAATAAGTGAA
 52007  ATAAATATTAAAATATTATAATATAATCAGTTAATGGGTTTGACAATAACCATTTTTTAA
 52067  TGAACATGTAACAATGCACTGATTTATAATAAATAAAAAAAAATAATATTTAAAATCAAA
 52127  TATATATATATTTGTTAATAGATAATATACGGATCTTAATAATAAGAATTATTTAATTCC
 52187  TAATATGGAATATTATATTTTTATAATAAAAATATAAATACTGAATATCTAAATATTATT
 52247  ATTACTTTTTTTAATAATAATAATATGGTAATAGAACATTTAATGATAATATATATTAGT
 52307  TATTAATTAATATATGTATTAATTAAATAGAGAATGCTGACATGAGTAACGAAAAAAAGG
 52367  TATAAACCTTTTCACCTAAAACATAAGGTTTAACTATAAAAGTACGGCCCCTAATTAAAT
 52427  TAATAAGAATATAAATATATTTAAGATGGGATAATCTATATTAATAAAAATTTATCTTAA
 52487  AATATATATATTATTAATAATTATATTAATAATATATATAATTATATTATATATTTTTTT
 52547  TATATAATATAAACTAATAAAGATCAGGAAATAATTAATGTATACCGTAATGTAGACCGA
 52607  CTCAGGTATGTAAGTAGAGAATATGAAGGTGAATTAGATAATTAAAGGGAAGGAACTCGG
 52667  CAAAGATAGCTCATAAGTTAGTCAATAAAGAGTAATAAGAACAAAGTTGTACAACTGTTT
 52727  ACTAAAAACACCGCACTTTGCAGAAACGATAAGTTTAAGTATAAGGTGTGAACTCTGCTC
 52787  CATGCTTAATATATAAATAAAATTATTTAACGATAATTTTATTAAATTTAGGTAAATAGC
 52847  AGCCTTATTATGAGGGTTATAATGTAGCGAAATTCCTTGGCCTATAATTGAGGTCCCGCA
 52907  TGAATGACGTAATGATACAACAACTGTCTCCCCTTTAAGCTAAGTGAAATTGAAATCGTA
 52967  GTGAAGATGCTATGTACCTTCAGCAAGACGGAAAGACCCTATGCAGCTTTACTGTAATTA
 53027  GATAGATCGAATTATTGTTTATTATATTCAGCATATTAAGTAATCCTATTATTAGGTAAT
 53087  CGTTTAGATATTAATGAGATACTTATTATAATATAATGATAATTCTAATCTTATAAATAA
 53147  TTATTATTATTATTATTAATAATAATAATATGCTTTCAAGCATAGTGATAAAACATATTT
 53207  ATATGATAATCACTTTACTTAATAGATATAATTCTTAAGTAATATATAATATATATTTTA
 53267  TATATATTATATATAATATAAGAGACAATCTCTAATTGGTAGTTTTGATGGGGCGTCATT
 53327  ATCAGCAAAAGTATCTGAATAAGTCCATAAATAAATATATAAAATTATTGAATAAAAAAA
 53387  AATAATATATATTATATATATTAATTATAAATTGAAATATGTTTATATAAATTTATATTT
 53447  ATTGAATATATTTTAGTAATAGATAAAAATATGTACAGTAAAATTGTAAGGAAAACAATA
 53507  ATAACTTTCTTAAATAATTATGGAAAGAATTAAATTAATATAATGGTATAACTGTGCGAT
 53567  AATTGTAACACAAACGAGTGAAACAAGTACGTAAGTATGGCATAATGAACAAATAACACT
 53627  GATTGTAAAGGTTATTGATAACGAATAAAAGTTACGCTAGGGATAACAGGGTAATATAAC
 53687  GAAAGAGTAGATATTGTAAGTTATGTTTGCCACCTCGATGTCGACTCAACATTTCCTCTT
 53747  GGTTGTAAAAGCTAAGAAGGGTTTGACTGTTCGTCAATTAAAATGTTACGTGAGTTGGGT
 53807  TAAATACGATGTGAATCAGTATGGTTCCTATCTGCTGAAGGAAATATTATCAAATTAAAT
 53867  CTCATTATTAGTACGCAAGGACCATAATGAATCAACCCATGGTGTATCTATTGATAATAA
 53927  TATAATATATTTAATAAAAATAATACTTTATTAATATATTATCTATATTAGTTTATATTT
 53987  TAATTATATATTATCATAGTAGATAAGCTAAGTTGATAATAAATAAATATTGAATACATA
 54047  TTAAATATGAAGTTGTTTTAATAAGATAATTAATCTGATAATTTTATACTAAAATTAATA
 54107  ATTATAGGTTTTATATATTATTTATAAATAAATATATTATAATAATAATAATAATTATTA
 54167  TTAATAAAAAATAT
;     G-rnl ==> end
 54181  TAATTATAATATTAATAAAATACTAATTTATCAGTTATCTATATAATATCTAATCTATTA
 54241  TTCTATATACTTATTACTCCTTATGGGGTCCCGGCTGGACTGAGACTCCTCCCTTGCGGG
 54301  GTTGGTTCACACCTTTATAAATAAATAATAAATAATAAATAAAGGTGTTCACTAATAAAT
 54361  ATATATATATATATATATATTATATTATAATATTATTTAATACTTAATATATTATATATT
 54421  TTATATTTAATAAATAATAAATATTAATAAATAATAATATTAATAATAAAGAAATTATAA
 54481  TTAATACCCTCTATATATAATTCTAATTAATTAAATTAAATATTTATATATAATAATCAA
 54541  TATATTATTAATTTAATAATTATTATAATAGTTTATAAAAGATATATTTTTATATTATAT
 54601  TATATTTAATAAATATTACTTTTTTATTATTATTTTTATATATTATATAATATTATTAAT
 54661  TTTTATTATAATATTATTTACTTTTTTATTGGATTATTTATTTATTTATTTATTAATTAA
 54721  TTAATTAATTAAATATTTATTAATTAATATATATATTAAATATTAATATTTCATTAAAAA
 54781  AAGAGATATATGAATAATATATTATGTTATATTATATTATATAATTATATTATTTTTTAT
 54841  AATATTAATAATTAAAAATAAGAACTTATTTAAAAATTATAATTATAATAATAAATTAAT
 54901  ACTTTTTAATTTATAAAAATATAAATTTCTTTATATATATATATATATTATTATTTATAT
 54961  TAATCATAATTTTAATATTTATAATAAATTTATATAAAATCAATTATAATATTATATACT
 55021  TTTTATATACTTTATAATCTTTATATCTTCACCCACCTTTTTTTTAATAATATATTATAT
 55081  TAAAAATATAATAATTTATATGATTTATTAATACTTTTTATATAATTATATTATTATTTT
 55141  TTTTTATAGATGTTATATTATTTTTTATAATAATTTTTTTTTTTATTTAAATAAAATTTA
 55201  TAACTCCTTCTTAATTAAAGATAAAAGGGGTTCCCCCCTTAAGTATAAGTATACGGGGGG
 55261  GGGTCCCTCACTCCTTCGTTAATTTATATATATTATTAATAATTATTTAATTTTTATTAT
 55321  TTATTTATATATAAAAATATTCTAAAATTATTAATATTTATAATAGAATAAATATTATAA
 55381  AGTATAATTATAAATAATTAATTATTTTAATAATAATAATATATTTATTATTATATAATA
 55441  AATATATTATAAATAATA
;     G-trnT(ugu) ==> start
 55459  GTTATATTAGCTTAATTGGTAGAGCATTCGTTT!TGT!AATCGAAAGGTTTGGGGTTCAA
 55517  ATCCCTAATATAACA
;     G-trnT(ugu) ==> end
 55532  ATAATAATAATAAAATATTAAAATAAATATAATATTTATAAAAAATTTATTAATTTATAT
 55592  AAAAAATATATATATAAATAATAATTATAATAAAACATTTTATAATCAATAATTTAATAA
 55652  ATAATCTTCTTATTATAATATTATGTTTAAATATTACTCTTTATGAGGTCCAACAAACTA
 55712  ATAAGATATAAATATATATATATTATATAATAATAATAATAATAATATATTATTTAATAT
 55772  ATTATCAAAGAGATAAATATAAATAATATTTTAATAATTTTAAATAAATCTAATTTATAT
 55832  ATTAATAATTTAATAATCTTAATATTTATTATCATTATTTCATATTTATATTATATAAAT
 55892  ATTTATTTAAATAAAAAATATTAAAGAGTTTATTTTATTTATTATAAATTATTTAATAAA
 55952  ATATATATAATAATATATAGAATAAAGATATAAATAATTATAAGTATATAAAGTAATAAA
;     G-trnC(gca) ==> start
 56012  GGAGATGTTGTTTTAAGGTTAAACTATTAGATT!GCA!AATCTACTTATTAAGAGTTCGA
 56070  TTCTCTTCATCTCTT
;     G-trnC(gca) ==> end
 56085  AAATAAATAATATAATAATAAAATATTATAAATAAATATATTATATTTAAAATAATTATA
 56145  TAATAAA
;     G-trnH(gug) ==> start
 56152  GGTGAATATATTTCAATGGTAGAAAATACGCTT!GTG!GTGCGTTAAATCTGAGTTCGAT
 56210  TCTCAGTATTCACC
;     G-trnH(gug) ==> end
 56224  CTATAAATAATAATAATAATATATTTTATTATTCTTAAATTTTTTTATTCTTTATATTAT
 56284  ATATATATATAATATTAATATTATTACTTTTTAATAACAAAATATTATAATTAATTGATA
 56344  TATATATACCAAATATAATTAATTGAAATTAAATAATAAATAAAATATTTACTTCTTTAT
 56404  TAAAATTCTAATTAATTGATTCTTTTTATTGAATATTAAATTCTATTATAACTTATTAAT
 56464  TAATTAATTAATTAATTATAATAATAATAATATTTATTATTAATTATTAAATATTTATTA
 56524  TTATATATAAGATTTAATTTTAAATATTAATAAAAAAAGAATAAAATAAAATAAAATGAA
 56584  TAATATTTCTTTATCTCTTTCGATCGGACTCCTTCGGCCGGACTATTTATTATTATAATA
 56644  TAATATTTAATCAATAGATTTATAATTTATTTAATGAATATTTTATAAATATATAAAACA
 56704  ATTCCTTTTTATTATTATAAATTTTTCATTATTTATTTATTTATTTATTTATTTATTCAA
 56764  TATATAAAAATAATTATAAAAAAGATTATTAAAAATAATAATTTAATGATAAATATATAT
 56824  TATATATATTAATATAAAAATAATAAATATAAATATATTATGTAAATATTATATAAATTT
 56884  GTATATGTATATATTATAATAATGTTATATAAGTAATAATATAATAAAATATTTTATGTA
 56944  ATTTATATATATTTATAATTATAAAATAAAAATATTATAAATAATAAAATTAATAATAAT
 57004  AATAATTTTAATAAAATAAATTATATATTTAATTTTATTATGAAGTTTATACTTAATATA
 57064  AATTATATTTCCTTTATAAATTATTAATATATCCTTTTTAATTAAATAAAATAAAAATAT
 57124  TATAAATATTAATAATTAATTTTTTATTTATATTTATATATATATTAAAGATTAAATATA
 57184  TTATTAATACTAATTTATAATTTATTATTAATAAATAGTTCGACTTAAATTATAATTTAA
 57244  TAATTTTTATTTATTAATAGTTTTATTATTAATATAAAAAAAGTAAGGATAATAATAAAT
 57304  TCTTTTAATTTATTTTTAATAAAATATAATTTTAAAATAGTTTTATAGTCCGCCCCGCGG
 57364  GGGGGGGGCGGACCCCGAAGGAGTTCGGTCTGGCATTAATTATAATAATTATATTAATAT
 57424  TATTATTATTTATTATATTATAATATATTTATTTATATTTTATAATATTAATAATTATTT
 57484  TATATTTAATAAATATAATATATATATTATTTTTTTTAATAACTATCTAATTAATA
;     G-trnL(uaa) ==> start
 57540  GCTATTTTGGTGGAATTGGTAGACACGATACTCT!TAA!GATGTATTACTTTACAGTATG
 57598  AAGGTTCAAGTCCTTTAAATAGCA
;     G-trnL(uaa) ==> end
 57622  ATAAATATATATAATATATATAATATATATAAA
;     G-trnQ(uug) ==> start
 57655  TGAGTCGTAGACTAATAGGTAAGTTACCAAAAT!TTG!AGTTTGGAGTTTGTTTGTTCGA
 57713  ATCAAACCGATTCAA
;     G-trnQ(uug) ==> end
 57728  TATTATAATATATATATTATTTATATATAAATATATAATTATACTCCTATTTTTATATTA
 57788  ATTAATTAATTAATAATATATGATAATATAAAAATTATTGAATTATTAACTCTTATTAAT
 57848  AATAATAATAATCATAATAATAATATATATATATATAGTATATATATAAAAGTTTTATTA
 57908  TATTATATTATATTATATTATATATTTATTTATATATAATTCTTATTAATTGAAAAAAGA
 57968  ATAATTAATAATCTTATTAAAAAATAAATACTTTCATTTTATTTTATTTTATTTAATTAT
 58028  AATATATAAATATTTAAAAAAGGATATAAGTTTTTTATAAGATATAATATATATATATAT
 58088  TAAATAGAAAGAAGTTAATATTTATAAAATGTTAATACTCCTTCGGGGACTTATTAATTA
 58148  AATTATTAATTAATAATAATTTATGATTTATAAATAATAAATAAAGGAATAAGTATCAAT
 58208  TAATTAATATATTATATTTAATATTTTATATTTAATATTTAATATTTAATATTTTAAGTT
 58268  CCGGGGCCCGGCCACGGGAGCCGGAACCCCGAAAGGAGTAGTATTAATTATGGATAGTGA
 58328  GGGTGGATTTAATCCTTTTGTTATGTTATTAATTAATTAATTAATTTATATATATAAAAT
 58388  ATTTTAATTAATTTTTATATAAATATATATATATATATATATTAATAATAGTAATATATA
 58448  TTATGTATAAACAATA
;     G-trnK(uuu) ==> start
 58464  GAGAATATTGTTTAATGGTAAAACAGTTGTCT!TTT!AAGCAACCCATGCTTGGTTCAAC
 58522  TCCAGCTATTCTCA
;     G-trnK(uuu) ==> end
 58536  TAATATTATATATATATATTCCCCTTTCTAAAAATAATAATAATTATATATAATAATAAT
 58596  ATAATTATATATATATATATTATAATAATAATAATAATAAATAATAATAATTATTTTTAT
 58656  TAATAATATTAATATATTATAATTATTAATAAATATTAATAAAAATA
;     G-trnR(ucu) ==> start
 58703  GCTCTCTTAGCTTAATGGTTAAAGCATAATACT!TCT!AATATTAATATTCCATGTTCAA
 58761  ATCATGGAGAGAGTA
;     G-trnR(ucu) ==> end
 58776  ATTATATTATATTAATAATCCCCCCCCATTTTTAATTTAATTAAATTAAGAAGTTTAATT
 58836  TACTATTTAATAATAAATGAAATAATAATA
;     G-trnG(ucc) ==> start
 58866  ATAGATATAAGTTAATTGGTAAACTGGATGTCT!TCC!AAACATTGAATGCGAGTTCGAT
 58924  TCTCGCTATCTATA
;     G-trnG(ucc) ==> end
 58938  ATTAATATTAATATAAATTAATATCCTATAATTAATTAAATACAAAATTATATTAAAACT
 58998  TATATTATATTATAATATAATATTATATTATTATTATATAAAAATATAATAATAATAATA
 59058  TTTAATTTTATTTAATAATAATATTTTATATAATAAAATAATCATATTTATAATATTTAA
 59118  TATTAATAATAATTTATTATAATAATTCTTTAATATACTTATTTATTATTATTTTAATAA
 59178  ATAAATATAATTCTTATAAATATATTATAACAAAATATATTATATTTTAATTAAATACAA
 59238  TATTATAAATATATATATATATATAAATATTTATATAAAAATAAATTAAAATATTTTAAT
 59298  AATTATTCTTTATAAATAAATAATGATAATAATAATTTATAATAATCTCCTTGTGGGGTT
 59358  CCGGCTCCCGTGGCCGGGCCCCGGAACTATAATATACTTTTTAATATATTTTTTATTATT
 59418  CCTCCTTTGGGGTCCGCCCCGCGGGGGCGGGCCGGACTATAATAATTTTTTATTGATAAA
 59478  AGTATATATAATATAATTAATATATTTCTTTTTATATAAATTATAAATATTATTTTATAA
 59538  TAAAAAAAGTATATATAATATTATATATTTAATAAATAATATAATAATAATATAAATAAA
 59598  TATATATATATTATTAATATATTAAATTTTATAATAATAATTATAATAATAGTAGTAGGT
 59658  ATAAATTTTAATAAAGAGTTTTATTCCAATGGAGTAATAATAATAATAATAATAAAATAA
 59718  A
;     G-trnD(guc) ==> start
 59719  GGATCTGTAGCTTAATAGTAAAGTACCATTTT!GTC!ATAATGGAGGATGTCAGTGCAAA
 59777  TCTGATTAGATTCG
;     G-trnD(guc) ==> end
 59791  TATATTTATACTTAATATAAAAAAAATAAATAATAATCTTTTTTATTATTATATTTATTA
 59851  ATAATAAATTATTTTGTTATTATTATTAATTTATATTAATATTTTTATATAAATTATTTA
 59911  TTTAATCTTTCATTATATATTTAATATATTATTAATATTAATTAATATTTTATAATAAAT
 59971  AAATAAAATAAATATTTTAATATAATACTTATTTTTATATTTATTAATAATAATTAATTT
 60031  TTATATAAATTTATTATTTCTTACAATATATTTATTACTATTATTTTTTAATAATCTTAT
 60091  ATATAATATATAAAATATATATATATTATATATATATATAAATATAATATATATTATTAT
 60151  AAATATTTATAATCTTATTAATTAGATTATATTATATTAGATCATATTATATTATATTAT
 60211  ATTATATTATATTATTATTATTAATATTTTTATTTTTATTTTATATTTAATAGTAAAAAA
 60271  TCATAATTTTATAATTTATTAATTATTATATAATTTCATTAATATATTTCTTCTTTTTAT
 60331  TTATTTATTTATTACTTATTAATAGTTCCGGGGGCCGGCCACGGGAGCCGGAACCCCGAA
 60391  AGGAGAATAATATATAAAATAATAATAATTTATTATAATTTATTAATTTATTAATTTATT
 60451  TATTAATTTATTAATTTATTTATTATTATATTTTTTTTTAATAAA
;     G-trnS(gcu) ==> start
 60496  GGAAAATTAACTATAGGTAAAGTGGATTATTT!GCT!AAGTAATTGAATTGTAAATTCTT
 60554  ATGAGTTCGAATCTCATATTTTCCG
;     G-trnS(gcu) ==> end
 60579  TAT
;     G-trnR(acg) ==> start
 60582  ATATCTTTAATTTAATGGTAAAATATTAGAAT!ACG!AATCTAATTATATAGGTTCAAAT
 60640  CCTATAAGATATT
;     G-trnR(acg) ==> end
 60653  ATATTATATTATATAATATTATATATTAATAAATATTATTTATTTATTTATTTATTTATT
 60713  TATTTATTTATTTATTATTAAATAAAAATATTTAATAAAATAATATAAAATATTATAATT
 60773  ATTTATATATTAATTATTAATTATTAATTATTTATTATATAAAAAGTATATAATTTTGTA
 60833  TTTTAATATAGGGTTAATTAATTAATTATTAATTTTTTTATAATAAGATAATAATATATT
 60893  AAAAACTTATTATAAATTTATAAAATAATATTTATTTAATTTGATATTATTTTTAATCTT
 60953  TCATTAATATATATTTTATTATAAGTAATAATATAGTTTAATTTAATTAATATAAATAAA
 61013  TTACATAAGAATAATATTATAATAATATTATATATTATATAAAGAAATAATAATTTATAT
 61073  TTTATTTTTTATAAATAATATAAATATAAATATAAATATAAATATAAT
;     G-trnA(ugc) ==> start
 61121  GGGGTTATAGTTAAATTTGGTAGAACGACTGCGT!TGC!ATGCATTTAATATGAGTTCAA
 61179  GTCTCATTAACTCCA
;     G-trnA(ugc) ==> end
 61194  ATAATTATATTATATAATATATATATTAATAAATTATATATATATATAAATATTAAATAA
 61254  ATATTATATTAATAAATAATATAAATTATCCAGTTGAAGGAAATATTTATAATATAATAT
 61314  AAATATTTTAATAAATTAATAAATATTATATTAATAAATAATTAATAAATATATAAATTA
 61374  TAATAAATTTTAATATTATTATATAAATTAATTAAATATAATAATTAATGAAATA
;     G-trnI(gau) ==> start
 61429  GAAACTATAATTCAATTGGTTAGAATAGTATTTT!GAT!AAGGTACAAATATAGGTTCAA
 61487  TCCCTGTTAGTTTCA
;     G-trnI(gau) ==> end
 61502  TATTATATATCATTAATATATAAAATATAAATATATATATTATAATAATAATAATAATAA
 61562  TAATAAATATAAATATAATTATATATATATATATAAATAAATAATTATTTAATTTATAAT
 61622  AAATATATATAGTTTTATTATTAATTATATTTAATAAATATTAATTATTAATTTTATATT
 61682  TATAAATAAATTTATTACTCCTTCTTAATTAAAAATAAAAAGGGATGCGGTTCCCACGGG
 61742  GTCCCGCACTCCTTCGGGGTCCGCCCCCTCCCCTGCGGGAGGGGAGCGGACTATTTTATT
 61802  AAAAATATTATAATTAAATAATAATATAAATAATTTATAATATAATAATATATACTTATA
 61862  AATAATATTTAAATCTTATTATTAATTTATAAATCATAAATTATTATTAATAAATATCTC
 61922  TTTTAGATAAGATAAATTGAACTTATATTTATATTATATATATATAGATATAAATCTTAA
 61982  ATAGAGTAAATATATTATAATAATTATATAAATATATATATATTATATTAAGATAATAAT
 62042  ATATATATATATTAATATATAA
;     G-trnY(gua)_2 ==> start
 62064  GGAGGGATTTTCAATGTTGGTAGTTGGAGTTGAGCT!GTA!AACTCAATGACTTAGGTCT
 62122  TCATAGGTTCAATTCCTATTCCCTTCA
;     G-trnY(gua)_2 ==> end
 62149  TAATTTATTATTAATTATATATTATTATAAATCAAATCCATTGAAATTAATATAATCCAA
 62209  TGAATAATTAATTTAATACATAATTTAATATATGAAATTATATATATATATACTTTATTA
 62269  AAAAAAAATTATATAATAATTATATTAATATATTTATATATATAAATAAATAAATAATAA
 62329  TAATTATAATTATAATTATAATTAATTAATTAATTAATTAATAAATAAATAATAATTTAT
 62389  ATTATCTTTATAATATATATATATACTTTTATAAAAAAGATATAAATAATTCTAAAATGT
 62449  ATATTTTTATTAATAAAATTAATAATAAAATAATTATTATCTGTATTTAATAAAATTTAA
 62509  TTAAAGAGTTATATTTCTATATATTTATATATTTATTTATTTATTTTAATAAAATATATA
 62569  AAATAAGGGTTTTTATTTATTTAATTAATATATATTTATTCTTTTATATAATAT
;     G-trnN(guu) ==> start
 62623  GTCCTTATAGCTTATCGGTTAAAGCATCTCACT!GTT!AATGAGAATAGATGGGTTCAAT
 62681  TCCTATTAAGGACG
;     G-trnN(guu) ==> end
 62695  ATAATAATATATATATATTTTAATTTATATATCATATATATATATATATTAAAGAAAAAT
 62755  AATATAAAAAGTATGTATTAATAATAATAATAAATAAATAATAATAAATAATTTTATTAT
 62815  ATTATATTATATTTATTAATATATTTATTGATATTTATTAATTTAAGATTATTCATTAAA
 62875  TATATAATTATTAATAATTTAATATATTTTATAATTTTTATTATATTTTATGTAAGAAGA
 62935  AACTATTTTATATATTATATATATATATATAATTTTTATAAAATGATAAATTTTATATTA
 62995  TAAATATTATTAAAATATTTTTATAAATATTTAAATTATTTATAAAAAGGTATATAATAA
 63055  TAATTATTAATATTATATTATATTATATATTTATTTATATTATATATAATAATATATTTA
 63115  TATATATATTAATTAATAAATTAAATAAGTATCTATATTTTATATTATATTATATTATAT
 63175  TATATTATTTTATTTTATTTTATTAAAATAAAAAGTATTCTAAAGAAATTATATATTTAT
 63235  TATTTTTATTAATATATTATAAATTAATAAAAAAAATAAATATGTATATATAAATTATAT
 63295  TTATTATGTTTAATTATTTATAATTTATTATAATAAATAGTATAAGATATCTTATTTATA
 63355  TTTATATATAATAAAGAATATTATTAAACTAACACCTATATTATATATATTATATTATAT
 63415  AATATTATATATATATGAATTACTAAGAATAAATTTATAATTAGATAATATTTATATTTA
 63475  TTTATTTATTTAATTAACAAATATATTAATATTTTTAATTAATTAATTAATAATACCTTT
 63535  ATATATATATATATATATATATTAATTTTAATTATATAATTATCTTTTTTTATTAATAAT
 63595  CATAAATATATTATATATTTTATATAATAAGATTATAATTTTATAATTATTTTATTTTTT
 63655  ATTAAAAATTATTATTATTATAATTATTATATTATAATTATAAATTATTAAAGAATATAT
 63715  TTATTAATATTTTAATAATTAATATCTTTTATTTATATTTATAAAATAAGGTATAAATAT
 63775  TGATAATAAAGAGTAAATATTGTATTAATTATAATAATAATTATAATTAAGGA
;     G-trnM(cau)_1 ==> start
 63828  GCTTGTATAGTTTAATTGGTTAAAACATTTGTCT!CAT!AAATAAATAATGTAAGGTTCA
 63886  ATTCCTTCTACAAGTA
;     G-trnM(cau)_1 ==> end
 63902  ATAATGATTATAATATTTATATATATATTAATAATATTAATAAATAATTACTCCTCCTAG
 63962  CAGGATTCACATCTCCTTCGGCCGGACTCCTTCGGGGTCCGCCCCGCGGGGGCGGGCCGG
 64022  ACTATTTTATTATTATTATTATTAAATAGATGTTCATTAAATAATTATAAATATAATTTA
 64082  TCTTTTAAATATATATATATAATATAATATTTAAATATATATTATAAATAAATAAATAAT
 64142  TAATTAATAAAAACATATAATGTATATTTATCTATAAAAAATATTAATTAAATTAATATA
 64202  TTATTACAGATAAATAAATAAATAAATATAAATAATTATCCTTCTTTAAAATAAAAAGGG
 64262  GGCGACCGGACTATTTTATTTTTAAATATATATTATATTAATAATATAAATATAAGTATA
 64322  AATAAAAATTAATAATATATTATATATATATTATATTAATAATAATAATAATAATAATAA
 64382  TAATAAATAATAACTCCTTGCTTCATACCTTTATAAATAAGGTAATCACTAATATATTAT
 64442  AATAATAATAATTATATATATTATATATAATCTAAATATTATATATTTTAATAAATATTA
 64502  ATATATATGATATGAATATTATTAGTTTTCGGGAAGCGGGAATTCCGTAAGGAGTGAGGG
 64562  ACCCCTCCCTATACTAACGGGAGGGGGACCGAACCCCTATTTAAGAAGGAGTGCGGGACC
 64622  CCGTGGGAACCCCTTTTTATTCTTAATTAAGAAGGAGTTTTATTTTTAGTATTTTATAAA
 64682  ATATATATTTATATGATTAATAATATTATATATATTATTTATAAAAATAATATATAATTT
 64742  TAATTATTTTTAATAAAAAAGGTGGGGTTTGGTAATATAATATTTTTATTTTATTTATAA
 64802  TATATAATAATAAATTATAAATAAATTTTAATTAAAAGTAGTATTAACATATTATAAATA
 64862  GACAAAAGAGTCTAAAGGTTAAGATTTATTAAA
;     G-cox2 ==> start
 64895  ATGTTAGATTTATTAAGATTACAATTAACAACATTCATTATGAATGATGTACCAACACCT
 64955  TATGCATGTTATTTTCAGGATTCAGCAACACCAAATCAAGAAGGTATTTTAGAATTACAT
 65015  GATAATATTATGTTTTATTTATTAGTTATTTTAGGTTTAGTATCTTGAATGTTATATACA
 65075  ATTGTTATAACATATTCAAAAAATCCTATTGCATATAAATATATTAAACATGGACAAACT
 65135  ATTGAAGTTATTTGAACAATTTTTCCAGCTGTAATTTTATTAATTATTGCTTTCCCTTCA
 65195  TTTATTTTATTATATTTATGTGATGAAGTTATTTCACCAGCTATAACTATTAAAGCTATT
 65255  GGATATCAATGATATTGAAAATATGAATATTCAGATTTTATTAATGATAGTGGTGAAACT
 65315  GTTGAATTTGAATCATATGTTATTCCTGATGAATTATTAGAAGAAGGACAATTAAGATTA
 65375  TTAGATACTGATACTTCTATAGTTGTACCTGTAGATACACATATTAGATTCGTTGTAACA
 65435  GCTGCTGATGTTATTCATGATTTTGCTATCCCAAGTTTAGGTATTAAAGTTGATGCTACT
 65495  CCTGGTAGATTAAATCAAGTTTCTGCATTAATCCAAAGAGAAGGTGTCTTCTATGGACAA
 65555  TGCTCAGAATTGTGCGGACTGGGACATGCCAACATGCCAATTAAAATTGAAGCAGTATCA
 65615  TTACCTAAATT
;     G-orf474 ==> start /note=LAGLIDADG ;; evalue:8.9e-39
 65626  TTTGGAATGATTAAATGAACAATAA
;     G-cox2 ==> end
 65651  TTAATATAAATTTGTTATTAATACTTTTAATAATTATTAATAATTTAATTTTTAAAAATA
 65711  ATAATAATAATAATAATTATAATAATATTCTTAAATATAATAGAAATATAAAAATATATT
 65771  CTATTCAATCACCTTATATTAATAATATAAATGTTATTAAAAGAGGATATCATACTTCTT
 65831  TAAATAATAATTTAATTATTGTTCAAAAAAATAATAATGAAGATAATTTAAAATTAAATA
 65891  ATTTAGAAATAAATAATTTTCATAAATGATTAGTAGGATTTACAGATGGAGATGGTTCTT
 65951  TTTATATAAAAGGTCTAGAAAGAGATTTAAAATTCTTTTATGGATTCCATTTACATAAAG
 66011  ATGATATCTCCTGTTTAGAACATATTAAAAATAATTTAAAAATACCTAATAATATTAATA
 66071  TTAGAGAGCTATCGGTTCAATTACTAGTAACAAAGAAACAATGAATAAGTGATAATTTAT
 66131  TACCTATTTTTGATAAATATCCTTGTATAACTATAAAATATTATAGCTATATAAAATGAA
 66191  AAGAAGCATTAATAAAAAGTTTAAATAAAGTATCATCAAATAAAGAATTATTAAATTATA
 66251  AATTATTAATTAATAATTATGAGGTTATTGATAATATAAAAATTCCTTATAATCATATAA
 66311  ATGATCATTGAATTTTAGGTTTTATAGAAGCTGAAGGTTCATTACTTATTGAAAGTAAAA
 66371  GAAATAGTTGTAAATTATTTATTTCACAACATGAAAAAAGTAAAAAAACATTAGAAGCTA
 66431  TTAAAGATTATATTTTAAATAATTGAAAACCTATTGATAATACACCAATATTTATTAAAA
 66491  ATTATTTATTAAATAATTGAAACAATATAATTTACTTATCTAAACTTAATAAATGTAATG
 66551  TTATCAATTTAACACTAGCTAATATAGACTTTTTATATTATGTTATTATCCCTAAATTTA
 66611  ATAACATAAATTGATATAGTATCAAATATAATAGTTTTATAAATTGACAATCTATTATTA
 66671  ATATTTATATAAAAGGTTTACATAAAATTAATAATAAAGATATTATAAATTATATTGAAT
 66731  ATCTTAGAAATTTAAATAAAAAAGGTATTAATAAAATTAATTATAATATTGAATTATATA
 66791  ATAATATTATTAATAATAATAAACCATTATATAATAAAAATTATACATATAGACTTAATA
 66851  GTATTATTCATAGTAAAAAGAATATTACAGGTGTAGGAGTATTTGTATATGATTTAAATA
 66911  ATACATTAATTATAACATTTACAGGATATGTACCTGCCAGTTTATACTTTAATTGTTCTA
 66971  AACATGAGATTGCTAAATATATTAAAAATGGTAATGTATTTATAAATAAATATATTTTAA
 67031  AAAATATTTTATTAGATTAA
;     G-orf474 ==> end
 67051  TTATTATTTTTATTTCTTCTTAAAATTAAAAAAGGAGACTTTTTTATATTTATATAAATT
 67111  ATATATATATTATTCTTTTATTATAAATATATAAAATTATTTTTTTTAATTATTTTTTAT
 67171  AATTAATTAATTAATTCTTCATGGCTATAGCCATAACTTTTAATAATATTCTTTTATTCT
 67231  TTATTATTATATATATATTTATTATTTATTATTATAGAATTTATATTTATAAAAATATTA
 67291  ATATTTTATTTAAAATAAATAATGATTAATTTATAAAATATATATTAATTAAGTTTCGGG
 67351  CCCCGGCTATGGGAGCCGGAACCCCCGAAAGGAGTTATTATATTTATAATTAAATCTTTA
 67411  AATAATATATCTTAAATTATTATATTGATATTAATATTATATTGATATTAATATTAAATA
 67471  TATATTTAATATTTAGCTTATTATTTTATAAAATTATATTTATATATTATAATATAATTA
 67531  AATATATTATAAATTTAATAATTTAATAAAAATATTCTTTTTATAATTATTATAATAATT
 67591  AAATAAATAATAATAATAAGAATAATTAATGTATAATTTTTATAAATATTATATATTTTT
 67651  ATATTAAT
;; mfannot:
 67659  agttccggggcccggccacgggagccggaaccccgaaaggagaaatattaataaaataaa
 67719  ataaaattataatataattaaattataagaattatatttactccttttataatttatatt
 67779  tataatataatataatataaaataaatataatataatataaaataaatataatgtaatag
 67839  gtattcactcctctttggggttccggtcccccatacggatacggatacggatacggatac
 67899  ggatacggatacggatacggatacggatacgggggggccgtcccccagaacttaatatta
 67959  tatcttaaataattaatataaatataatatattatttaataataataataaataaataaa
 68019  taaataaataaataaataaattaaataaataataatattattataattactttttaataa
 68079  ataatattaatataatattatattagtattataaatagactttttattattttatatata
 68139  atatagaaatatattatataattattatttttaattataaataaaatataattattattt
 68199  attatataatttatataaatatatatatatatttattatatatataaatataaatataaa
 68259  tataataattaactttatatagaaattctccttacggggttcccgcgaagcgggaactaa
 68319  taataataataataataaatataaaatagtccggcccgccccctgcggggcggaccccga
 68379  aggagtgagggacccctccctatacttacgggagggggaccgaacccctttttattctta
 68439  agaaggagatgttcattaaataattaaatatatataattaataatattaaagttttatat
 68499  atattaatatattataaaaggtttatatatatatataataagataagtaataaattaatt
 68559  aattaataatataaaaatatatattatatattatgttttatttatatatatatatatatt
 68619  atgtattattatataaatatatatatatattatattataagtaataataagtattatatt
 68679  atatata
;     G-trnF(gaa) ==> start ;; mfannot: evalue : 4.35e-11
 68686  gcttttatagcttagtggtaaagcgataaatt!gaa!gatttatttacatgtagttcgat
 68744  tctcattaagggca
;     G-trnF(gaa) ==> end
 68758  ataataataatatattaattaataattaatttataataaatatattataataattaatat
 68818  atatatataatatatttaatacaaagaaaatatatattatatctcttatttatttattta
 68878  ttaatattttaataaatataatattataaaaaaaagtttatatatttagttccggggccc
 68938  ggccacgggagccggaaccccggtaggagaaatataaatataaatataatataagtttgg
 68998  tattcatttaattatattatttaattaaaaatattctaaataagaataaatatcaataaa
 69058  ggagttataaatatatatatatattaatatatatataaaaatatatattattattagttc
 69118  ccgcttcgcgggaacccc
;; mfannot:     /group=IB(5') (5.85e-07)
 69136  GTAAGGAGTTTTATTATAATAAAATTTATATATATTTAATATATAATTATAAAAATATTA
 69196  TATAATAAATAATAAATAATTATTAATAATAAATAAATATAATAATAATATTATAATAAA
 69256  TTTATAAATGATTATAATAAATTTATATTAATTTTTTATTT
;     G-trnT(uuag) <== end
 69297  TGTAAATACTAAGATTTGAACTTAGATAATATGCAC!CTAA!AAACATACATTTTACCAT
 69355  TAAATTATATTTAC
;     G-trnT(uuag) <== start
 69369  CTTATTAATTATATAAATTTTATTAAATATATAATATATTAATTATATAAAAATTATTAA
 69429  ATAAATATATAATATATTATATATAATTTATAATATATATATTATAAATATTATTATATA
 69489  TAAAATATAATATACTACTTATAAAAATATATATATATATATAAATAAATATTTTATATA
 69549  TTAAATTAAATAATTATTAATAAATTTAATTATAAAGTATAATTTTCAATAGGAATATTT
 69609  AGAAGATTATATAATTATATGAATTATTATAATTATATATATATAAATAAATAAAATAAT
 69669  AATTATAATAATTAATAAGAGTCCGGCCCGCCCCCGCGGGGCGGACCCCGAAGGAGTTTT
 69729  GGATATATATCTGTGGAGTATATATTTTATAA
;     G-trnV(uac) ==> start
 69761  AGGAGATTAGCTTAATTGGTATAGCATTCGTTT!TAC!ACACGAAAGATTATAGGTTCGA
 69819  ACCCTATATTTCCTA
;     G-trnV(uac) ==> end
 69834  AATCTAGATATAATATTATATCTATCTTAATATAATAATATTTATTTATTTATTTATTAA
 69894  ATAAAAAAAAATAAATAATATTAATTAATATAAGATTCTTTTTAATTATAATAATAAATA
 69954  AATAAAAAGAAGATATTATCAATGATTTATATTAATAATAAATATAAATAATAAAAAATA
 70014  TATATAATATAATATAATAAATATATTTCCTTTAATATTAATAAATTAATAATAATAATA
 70074  ATAATAATAATAAAATATTTAAATAAATTATATTCAATACAAATTAATTATTTATATTAT
 70134  TAATAATTGAATAAATAAAAATAATCCGGTCGAAAGAGATATTAATTCGATTATATTATT
 70194  TATTTAATTATATTTAATTTAAATATATAAATTAATATATATATATTGAATTATATATAA
 70254  ATTTATTTTATAATTTTATAAATAATATATTATTATAAATATTTAATATAATTTATATTA
 70314  TTATTAAATAAAAGATTTATTAAATTAATATTATTATTTAATTTTATTATATAGTTTTAG
 70374  GGATAATATTTTATTAATATTTTTTTTATTTATTTATTTAATTATATTATATATATAATA
 70434  TATATATAACAATAAATTT
;     G-cox3 ==> start ;; mfannot: alternative ATG start pos 70435
 70453  ATGACACATTTAGAAAGAAGTAGACATCAACAACATCCATTTCATATGGTTATGCCTTCA
 70513  CCATGACCAATTGTAGTATCATTTGCATTATTATCATTAGCATTATCACTAGCATTAACA
 70573  ATGCATGGTTATATTGGTAATATGAATATGGTATATTTAGCATTATTTGTATTATTAACA
 70633  AGTTCTATTTTATGATTTAGAGATATTGTAGCTGAAGCTACATATTTAGGTGATCATACT
 70693  ATAGCAGTAAGAAAAGGTATTAATTTAGGTTTCTTAATGTTTGTATTATCTGAAGTATTA
 70753  ATCTTTGCTGGTTTATTCTGAGCTTATTTCCATTCAGCTATGAGTCCTGATGTACTATTA
 70813  GGTGCATGTTGACCACCTGTAGGTATTGAAGCTGTACAACCTACCGAATTACCTTTATTA
 70873  AATACTATTATCTTATTATCTTCTGGTGCTACTGTAACTTATAGTCATCATGCCTTAATC
 70933  GCAGGTAATAGAAATAAAGCCTTATCAGGTTTATTAATTACATTCTGATTAATTGTTATT
 70993  TTTGTTACTTGTCAATATATTGAATATACTAATGCTGCATTCACTATCTCTGATGGTGTT
 71053  TATGGTTCAGTATTCTATGCTGGTACAGGATTACATTTCTTACATATGGTAATGTTAGCA
 71113  GCTATGTTAGGTGTTAATTATTGAAGAATGAGAAATTATCATTTAACAGCTGGACACCAT
 71173  GTTGGATATGAAACAACTATTATTTATCTACATGTTTTAGATGTTATCTGATTATTTTTA
 71233  TACGTAGTCTTCTACTGATGAGGAGTCTAA
;     G-cox3 ==> end
 71263  GGCTATAGAATTATATATCTAAATGATTAATATATATATTATTAATAATTAACAATAATT
 71323  AATATATTATAATTTATATATATATATTTTATATTATTATAATAATATTCTTACAAATAT
 71383  AATTATTATATATTATTCTTTCAAAACTCCTTACGGGGTTCCCGCGAAGCGGGAACTAAT
 71443  AATATAATCATTATACTTTTTTTCATTTACCTTTTATAAAGATAATTAATAAATTTATTT
 71503  AATATTTATAAAAAAAAAATATAATATTAATATAATATAATATAATAATGTAATTATTTA
 71563  TATTTTTATATTCCTTCGAGGTCACCGCCTCACCTCTAGCGGGACTTTTTTAATATGATA
 71623  TAATATAATATAAATATTATTAATTTAACTAATATATAAATTCATATATATATATATATT
 71683  ATTAATATTATTTTATAAAAAATATTTTTTATTTGATTATTATTAAATATTATATAAAAA
 71743  TATTAATATATTATAAATATACTATTTATGTAATTATTTTTTGAAGTGAGCACATATTTT
 71803  ATATATATTTTATATATATTTTATATATATTATATATATATATTTTATATATATTTTATT
 71863  ATATTTTATTAAAAATAGGTGTGAACCTCCATGAGAGAGGAATGAATACCTATTTTATAA
 71923  AGTATATTTTATATTCTATATATTATAAATATGAACCAAAAAAAGGAGTTTAAAATTTAA
 71983  TTAAATTTAATTAATTGAATTTCTTTATTATTATTATCATAATTATTAAACCCTTTATTA
 72043  ATATAATAATATATTATTTATTATCAAAATTCCTACCCTTTTTATAATTTATATCTTTAA
 72103  TAATATAATTAAATATAAAATGTTTATTAAATATTATATAAAAAAAAATAAAAATATATA
 72163  TATATATATAAATGATAAATAATAAGGAATTCACACTTATATAAATTTAAATATAAAGTC
 72223  CCAAAAGAAGTATTCATTAAATAAATTATCATTAATTAATTATAATAAACTTATTTAATA
 72283  TTATTAAAGATTAATTTATAATAATAATTATTATTATTATTATTATTAATATTAATAGTT
 72343  CCGGGGCCCGGCCACGGGAGCCGGAACCCCGAAAGGAGAAATATATAAATAATTAAATAG
 72403  TTCATATATTCAAAAGAATTAGAATTAAACTTTAATAAGTGTATTTAATATATAGAATAT
 72463  TAATAGAATATTTATTCTATTTATATATATATTTATATATATATATATTAAATAATATTA
 72523  TTTATATTATATTTTATATATATATTATTAATATAAAAAGTATATTATATGTATTATATA
 72583  TATTATATATTATATATTTAATAATATATTACTATTATAATTAATAATTTTATAAAGTTC
 72643  CGGGGCCCGGCCACGGGAGCCGGAACCCCGAAAGGAGAAATAAATAATTATATATTTCCT
 72703  TCGTGGTTCGGTTCCCCCTCACTCATTCAAACTATAATTTAATATATTATGATATTATTT
 72763  ATAATTTATAATATAATGTATAATATTATATTATAAATATTATATAAAAATAAAATGATA
 72823  ATAATAATAATAATAATAAAAATAGAAAAGAATAATTTTTATTATTTTAGTATATATAAG
 72883  AATTTAATAAGTTAGATTATTGCGGATACCGTTACGCGGAGTGGGGACTATTATATTTTA
 72943  CCTATATATATTAATATTATTATAATTTCCTTCTTTAAAAGAAAAAAGGGATTCGAGAAC
 73003  TTATTATTATATTAATATATTAATAATAAATAATAATAAATAATAAAAAAGTAAATAAAT
 73063  ATAAATTATATAAAAATATAATTTTATTATTAAGGAGTGAGG
;; mfannot:     /group=II (9.52e-05)
 73105  gacccccctcccgtaagtatacgggagggggggaccgaaccccgaagga
;; mfannot:
 73154  GTTTAAATATAAAATATAATATTATCATTAAGTTCTAATAAGAGTATATAATGAAGATCT
 73214  ATTAGAACCTAAAAAGAATATTAATATATCTTTTATAAAATAATAATAATAAATATAAAT
 73274  ATAAAAATAAATTGTAATAAATAATAATATTTATAAATAATAAAAAAAAAGGAATATATT
 73334  AATTATTAATAATAAATAAATTATATTAAAATATAATATTATTATTAAATTAAAGAATTA
 73394  TATTAAATATATTTATTAAAATTTTATAAATAAGTTAATATTTTATTAAATAATATTATA
 73454  AATAAAAAATAAGTATATAATTATTAATATATTAATTTATTATGTTATATATTTTTATAT
 73514  TTCAAATATATAAGTAATAGGGGGAGGGGGTGGGTGATAATAACCAGAATATTAAATAAA
 73574  TACAGAGCACACATTTGTTAATATTTAATAATATAATCAATAAATAATATTATAATAATA
 73634  TAATATAATTAATAATAAATATAAAGTATAAACAATATAATAAATTATATAAAATAAATA
 73694  TAAATTAAAAATAAAAACTAAATAATTAATATAATAAATGATAAACAAGAAGATATCCGG
 73754  GTCCCATGATAAATTATTATTGAAAATAATAATTGGGACCCCCACAATAGAATAAAAAAT
 73814  TAAAAGAATTAATAATATATAAATAATATAAATATATTATATATATAATATAATATATAT
 73874  ATATATAAAATAATAAATTATATAATATAATATATATATATATAATAATAAATTATATAT
 73934  ATATATATAAAATAATAAAAATAATAATCATATGAATTTTATAAATATAATTATTATTAA
 73994  TAATAATAATAATAATAATAATAATAAAGAGATAATAATTTATAAAAATTAATATTTATT
 74054  TTATGTAATATTAATATTAATATTAATATAATATAATATAATATAATACGGATTAAATAT
 74114  TACCAGTTGTTCACAGGTAATATAAAATCCTATCGTTTCACCTATTATTAATTAATAGTT
 74174  CCGGGGCCCGGCCACGGGAGCCGGAACCCCGAAAGGAGAATAAGTATATATAATAAAATT
 74234  TAATAAAAAAAAATAATTATATAATAAATATTTATATTATAATATTAATAAATATAAAAT
 74294  ATAATTGATATTAACATTATATAATTAATAATATAATCAAATAATATAAATATAATATAA
 74354  AAGTTTTAATTATTAAAATTATATAAATATTATTTAATAAAAATAAAAATAAAAATAATA
 74414  ATAATAATAATAAAGTCCGGTCCGCCCCGCGGAGGGGGCGGACCCCCGAAGGAGATAAAT
 74474  ATTTATATCTTTATTTATAATTATATATAAATAAAAGTTTATTAAAATATATAATAATAA
 74534  TATAAAAAGTATATAATAAATTTATTATAAATAAATAAATATTTAGTAATAATATTTAAT
 74594  AAAATTATAAATATTATAAATAAAATATTAATAATAAATAATAAATATATAATATAATAT
 74654  AATATAATAAATTAATAACAAGAAGATATCCGGGTCCCCTAAATAATTATTATATAAAAT
 74714  AATAATTGGGACCCATACATATAAATATAAAATATTTTAATATTTATATATAAATAATAA
 74774  TAATATATATTTATATTATATTATAATATAACCCCTTCCAATTAATATTAATATTTAATT
 74834  ACTTCCTTAAAAAAATAATAATTAATTAATTGATTTTTATATTAATATAAAAAAGTTAAT
 74894  ATATATATTTATATATAAATAATATAAATTAATATAAAGATAATAAGTCCCCGCTTTCAG
 74954  CGCAGTGAGGGACCCCCTCCCGTAAGTATACGGGAGGGGGAACCGAACCCCAAAGGAATA
 75014  ATAAATAATAGTATGTATTTAAATAATATTTAATATACTATCTTTTTTATTATTTTTATT
 75074  ATTATAATATATTTATAATAATATATTTAATTATAATTTATAAAAAAAGAGATATAATAT
 75134  TTTATTATATATAATATTAATATAATACAAATTAACATTATTTAATTATTATTAATAATA
 75194  TTTAACTTTATTATTATCTTCTACGGTTGGATTATTATTACTATTTATTTATTAATAATA
 75254  AATAATAAATTATAAAGTCACTGAAAGAGTGAGGAATTTCCCATGGGGGGAATTCCAAAG
 75314  GATAATATAAATATTATAAAATTTTTATTAAATAATATAAAATTCAATAAAATAATTTTA
 75374  ATTAATTAATTAATTAATTAATATAAAAATAAATATTTTTAATTAATATTAATATAAATA
 75434  TAAATATAATAGTATAGTATATAGGAAGTTAATAATAATATAAATATTATATAATATATA
 75494  TATGTATATATATTATATAATTAATTTTCTCCTTTTGGATTTACATCTTAATAAAATATA
 75554  AAATATAAAATGTTATTAACAATAAAAATTATTAATCTTTATAATATTAATAATAGTCCG
 75614  GCCCGCCCCGCGGGGCGGACCCCGAAGGAGTAATTTATTTATATATCTCCTTTAGGATGG
 75674  ATTATTTTTATTAAAAAAAATATTAAATATTATAAATATATTATAAATATATTATAAATA
 75734  TATTATAAATATATTATAAATAGAATATAATATAATATTATATATTATAATGATAAAGAT
 75794  TATATATATTTTCTTTTTTTTATTTATTATTTTTAATAAGTAAAAATTATATTATATATA
 75854  TATATATTAAATTTTATAAGTAATATAATATAAGTATTAATTATATAAA
;     G-trnM(cau)_2 ==> start
 75903  TGCAATATGATGTAATTGGTTAACATTTTAGGGT!CAT!GACCTAATTATATACGTTCAA
 75961  ATCGTATTATTGCTA
;     G-trnM(cau)_2 ==> end
 75976  ATAAATTAATATATAATATCTCCTTTCTATAAAAAGTATAATAAAATATATTATAAGAAG
 76036  AATATATTATATAATATAATAATTATATTAATAATATTAATAAATAATATATAAATAATT
 76096  ATAAAAAAGTATATAATATTAATCAATTAATTAATTAATAAATATAAATAATATATTAAT
 76156  TTTTAATTAATTTGAATAAGATATTTATATTATTAA
;     G-rnpB ==> start ;; mfannot: Approximate position
 76192  TAGGAAAGTCATAAATATATAAATTATATTATATAATTAATATAATAATAAAATAAATTA
 76252  TATATTTTATTTATAATATTATTTCTTTATAAGATAAATATTATCTAATTAATAATTAGA
 76312  TTGAATAATATTTATAAAGAAATATATATATATATAAAAAATCATTATATAAATTTAATT
 76372  ATAATTTAAATAAATTTTATATAAATTAATATAATATTAATAAAGTAATTAGTATAAATA
 76432  AATAATATGAAAATAAAACTTAATAAATATATAAATATAGTCCGGCCCGCCCCGCGGGGC
 76492  GGACCCCGCAGGAGTCCATATATATATATTAATAAAAAGTAATATATATATATATATTGG
 76552  AATAGTTATATTATTATACAGAAATATGCTTAA
;     G-rnpB ==> end
 76585  TTATAATATAATATCCTTA
