# Supplementary material for: Global Characterization of Fungal Mitogenomes: New Insights on Genomic Diversity and Dynamism of Coding Genes and Accessory Elements
Source: Front Microbiol. 2021 Dec 1;12:787283. doi: 10.3389/fmicb.2021.787283 (PMC8672057; doi:10.3389/fmicb.2021.787283)
Supplement: Supplementary File 1 — de novo annotation files of the 685 mitogenomes investigated in this study. Annotation was performed with the Mfannot program. [file Data_Sheet_1.ZIP › Supplementary_FileS1/CP060321.1_Anthracocystis_panici-leucophaei_strain_SPL10_mitochondrion_complete_genome_mitogenome.mfres]

;; Masterfile modified automatically by mfannot version 1.35
;; on Thu Dec 24 16:22:40 2020 by user pfonseca on host LGCM-PROC
;;    - Gene Totals: 73
;;    - List of genes added:
;;      atp6                 atp8                 atp9                
;;      cob (4 introns)      cox1 (7 introns)     cox2                
;;      cox3                 nad1                 nad2                
;;      nad3                 nad4                 nad4L               
;;      nad5 (2 introns)     nad6                 orf101              
;;      orf105               orf115               orf124              
;;      orf128               orf131               orf134              
;;      orf139               orf144               orf151              
;;      orf153               orf156               orf158              
;;      orf161               orf166               orf168              
;;      orf169               orf207               orf219              
;;      orf222               orf224               orf241              
;;      orf246               orf251               orf258              
;;      orf264               orf272               orf314              
;;      orf326               orf329               orf405              
;;      orf76                orf817               orf82               
;;      rnpB                 rns                  rps3                
;;      trnA(ugc)            trnC(gca)            trnD(guc)           
;;      trnE(uuc)            trnF(gaa)            trnG(ucc)           
;;      trnH(gug)            trnI(gau)            trnK(uuu)           
;;      trnL(uag)            trnM(cau)            trnN(guu)           
;;      trnP(ugg)            trnQ(uug)            trnR(ucg)           
;;      trnR(ucu)            trnS(gcu)            trnS(uga)           
;;      trnT(ugu)            trnV(uac)            trnW(cca)           
;;      trnY(gua)           
;;
;; end mfannot
;;


>CP060321.1 Anthracocystis panici-leucophaei strain SPL10 mitochondrion complete genome gc=4
     1  AGTGTGTTTTCAATAATACCGGTACTACTACTAGGAACCATGCAAAGTAGTAAGCAGTAG
    61  CTGCAGCACCGATTTCAACATATGGGCTTTCAACATGTTGACTACCAATAAACATTAGAA
   121  TAAAGAAACAAGCAACGAATGTCCAGAATGAGAATCGCATTAGTGGTCACTACCTCGAAT
   181  TCGTGATGTATCTAGAATTGGCATTCCTAGAAGAATTAGAAGTGACATAAACATAGCAAT
   241  AACTCCTATTCTAATAAGATTAAAAGGAGAAAGGGACAAATGTATTAATATC
;     G-orf144 <== end
   293  TTAAACTAGAACTGTTGTATAAGCTAGACATCCTGTAAATGTACAAAGAAATGCTCCTTT
   353  AACGCCCGCTTGAATAGAATTATAAGTCAGAACATCCAGCATATGATTTAGGCTGTTATC
   413  TGTTCGATTTACTTCTTCCATAAGTCGGTAATAAAAATTATCGGTAATTTGTCGCGGCAT
   473  TTCCCCTTGGTCTCCATCGGAGACTGTGGTATTTAGTTTACTGTCAAATGAATTCTCTAG
   533  TTCATTTGCTAGTAGGTTTGGACTTGTGTGTGAGTTAGCATTACTTACAGTATCAGACGC
   593  CGCAGGAATATTATCTCCTATAACTAGTAAGATCTCATATAGAGTCTGTAGATATAGATT
   653  ATATACACTATTATAGTCCACAAGGTTAAGGTTATCTAGAATAAATTTTAGAGTGTAAAT
   713  ACAGAGTTCTTTCAT
;     G-orf144 <== start
   728  CTTAACTTCTGCGAATTTAAGTGGAATAAACTCATCAATAATATGTTTGAATTGATGTAG
   788  AGCATCTTCAAAACTAATTGATTCTAGCCATGATGGGATGGAATTATATTATAGCCATGT
   848  AGAAAAACTGATTGAAGAATTGCGGTTAGATGGAGTACAGTTGCATTG
;     G-orf124 <== end
   896  TTAGATACTGTAGTTAGTAGAGCTTCATAATAAAGCTTTTGTGCATAGTTGAGATGGGTT
   956  AGTTGTTCGATTGCTAGTTCGATGTGATCTCGATAATCTAGGATTGAAAACGGAAGGAGT
  1016  AGCGTGTAACAAATACGATATTATACAGTTCTTGATATACTGGAAGGTTGGTTTAATCAC
  1076  CTGATCCATAATAACATTAATACTGATACAATAGGTTGCATGTGCAAAATGATAATACTC
  1136  ATTCCATTGAAACATAGATTTGTAAATATAGAAGAGTTTTTTATATGGATTTTCGTTTAC
  1196  ATAGGTTTGCATATCATTAATAACTGATGGTTCTGCGTAAACGTAGTCCAGTAGAGTAAA
  1256  TAGGTTTGTTGTCAT
;     G-orf124 <== start
  1271  AATTTAAAATAAAAAGGTTCCACGCTACCGCTTACTTTTAGAATCCGAAAAAGCGTGGGC
  1331  ATTCGGGTGTAGATTCAAAAGAGAGGCTCATTGCTGAGGGTCTCATACACTACAGACACC
  1391  TTGTGTCTGTTATCATCTACTACCGAATATATACTATATTATTTATATGTATTACCATTA
  1451  CACTATATTTAATTCTACATTTCATTTATAGGAAATCATCTATCCTTATAATCCTTATAA
  1511  CGGAAAGGACAATATACTATAAACTGAACGTTATTTTGTTATATAATACTAGATAGTAAA
  1571  TACGTATTAGTATATACTGAGGGTTATAAAAT
;     G-orf134 <== end
  1603  CTACGATTTTATTAGGGGGGATAGATATTTCAATGAAGAAAATGTATCTGTAGAATCAAC
  1663  AGAATCTACCCAAGCCTTAATGGTAGTATCTCGATATTCAATTGCTTTAGTTAGTGCTTT
  1723  ATTGCTATCTGATTCGTTAGTAAAACCAAATTGTTTGTTTTTTAGTTTACTTTCGACAGG
  1783  GAAGACACATTTCCAAGCAATTGTTTTACCTTTAGAGGTTCCACGTCCAGGCATACCCCA
  1843  AATGTGATTATGATTAGATTTCATTTTTTCAGCAGCCTGACTGAACAGACTTGTGATAAT
  1903  ATCGATCCAATAGGCTAGAGAAGTATCTCGATCATTATCATAGCTGTAGATAATAGTAAG
  1963  GATTTTAATAAATCCATATAGCGTGTGATGTGCATTAAAAGTCAT
;     G-orf134 <== start
  2008  AGGACGTTTAACTCGAATAAATTGTTCCGATACTTCCAGTAGAATAGGGAGATATTTTCT
  2068  AGAAATAGAGGGAGAAGTTTCTCAAACACATTCTCGAAACCTTGGATAGTAAATCCCTTC
  2128  CTGTTTCTTTGTCCACAGTTCCGATATTATAGTAATTAAGCATAAGAACTAGCTGAGAAA
  2188  TAAAATGAGTGTTATATTCCGTTTTAATTTGTGGAATAAAAAATCATAGGGATGATATAA
  2248  AGA
;     G-orf151 <== end
  2251  CTATTCTTTACTAGACGTAGTCGAATAAATAGAGTACCATCCAATAAAAAAAGGAATAGT
  2311  AGGAATTAGAGTGTTGTCAGAAAAAGTTCCTGAATATGGTGAAGATAGAGGTAGATTGAA
  2371  CTTAGTCATAAATTCAGAGAGAGATAGAACTCGTTCCTTACCTGTGAGACTAAGTGTGTA
  2431  TAGTAGTTGTACTGCTTTACTTAGGCTCTCTTTAGTACGTTGTAGAGAAAGAGACCGAAT
  2491  AACAGCAAGCTTTGCAAAGGAAACAAATTTATCACCATATGTCATAGTAAAATAATTACG
  2551  AACTGTTCCTAGGATATAATCCCAATCTTCAGATCGAAGAACGATAATTAGTTTACCAGA
  2611  GGAACTGGTAGTAATGTACAGAGTACAACTACGACCTAGAATATGCCAGAGAGTAACAAA
  2671  GAATAGAAGTGATTTCTCGTTAAGATTCTGATTCAT
;     G-orf151 <== start
  2707  TGTAAACACTGGCTCAAACGATAGTTTGCGGTCACGAACTCGACATCCAATATGACCTTC
  2767  TCCTTGGAAAAATCCATTAGCAAGCTCTTGAAACTTCTTAAGATTGAAATTCTCTGGAAG
  2827  TTGGAACTCTTGCTTTGCTTTTTCAAGCTGAATTTTCGCAAGTTGTAGGTTTGTGTTAAT
  2887  TTAAAAGCCTACTTAGTTGTTCTTTTAGTCTATATACTTTAGTTCTCCACCCCGCAAGTT
  2947  ATAATAAGTAAAGTGGCCCTTTATGGCTTTGGAATACTTTTATTTATTAAAAGTATATAT
  3007  TTCCTATATTAACATACATAGTCATAGGACCCTATAGTAGAAAGGTACCAAGTTTATTTC
  3067  TTATTTATACTTGATTTACAATCGTGACTGTAAAAAAGAAACTGGATAGTATTGCTAGGA
  3127  GTTATCTGCTCCCACCGCTCGAATATCTTAGTGTGTAAATCAATATTTAGTCTATTACTA
  3187  GAAATTGTATCTATTTATTCTTTCATTTATGCACACTACAGTATACCTAAATTAGTTGAA
  3247  TTACAATAGAGATAAGGGGAGTTCGTAATTAACAGAAAGA
;     G-cob <== end
;     G-cob-E5 <== end
  3287  TTAACTAAGCAGAACTTGTCCTTTTACTGGTTTAACTGAAGATACTTCTTCATTGCTTAG
  3347  AGCAATATCCATTAGAGTATTTTCAATAATTCCGGTAACAGGAACTACGATAATAAACCA
  3407  TGCAAAGTAGAATGCGGTAGCTGCAGCACCAATTTCAACATATGGGCTTTCAACGTGTTG
  3467  GCTTCCAATAAACATTAGAATAAAGAAGTCAGCAACGAATAGCCAGAATGCAAACCGAGC
  3527  AAAAGGTCGGAATTGGTTTCCTCGAACTCGACTAGTGTCCAGGATAGGCATTAGAAGAAG
  3587  GATTAGAAGGCTCATGAACATTGCAAGTACCCCAATAAGCTTTGAAGGAATTGATCGAAG
  3647  AATTGCATAGAATGGTAGCAGGTACCACTCTGGAACAATTGATGCTGGTGTTTGCATAGG
  3707  GTTAGCTGGAATATAGTTATCTGAGTGTCCTAGAGCATTTGGCATGTAGAATACGAATAC
  3767  AGATAGAGTTAGTAGAAATACAAATACTGTAACTAGATCTTTGAATGTAAAGTATGGGTG
  3827  GAATGGTAGCCGATCTGTATTACCTGAAACTCCTAGTGGATTACTACTTCCATGCTCGTG
  3887  TAGAGCTAGTAGGTGCATAACTACTAGAGCAGCTAGTACAAATGGTAGAAGGTAATGTAG
  3947  TGAGAAGAATCGGTTTAGTGTAGCATTATTAACTGAGAACCCTCCCCAAACAA
;     G-cob-E5 <== start
;     G-cob-I4 <== end
  4000  cagttttattatctatacaacatttaattgtatattcttattatttctaataagcttaga
  4060  ctatgtcatcatctacaaatagaaatctatagatgtcgggcgctcgtgtccggtttattg
  4120  ttagcacaactcaccgattagtcgttgaacgttctattatcttcatattttactatttta
  4180  acatagtaggataaggtgctgataatagcttcgctgcaaattgtcttttgtatccttaat
  4240  agtactaaaaatctattaatagaaaataagtactaatgcgtaggggatacacgaagagtt
  4300  ccttgcaattcacccgattattcaatatatctcacgatataagggaactttattactatt
  4360  tttttattataactaaaatttttctataaactttttattattttgtttaagactaattag
  4420  ccaagcattgtattgatcagcttttagtccaagtagactatatagtccactattactaaa
  4480  gaatgttacaacattgattagatctt
;     G-cob-I4-orf168 <== end
  4506  ttatagaagatacgctaaatttaatatgtttaccatcgtcttcaattttacgatttgttt
  4566  tgaatacaagtttaaatgcttcaaatagtgttggatgagaacgttgtcgtagaggttctc
  4626  cactacccttaatatagaaagatccttctgcgatagtaaaccccaattacagaaaaaagg
  4686  tagattaacatatccgatactagattccggaagagtaaatagatctttaatattatcgat
  4746  attaggaatacaattaaatttagtaatattattttctagtgggcctgacatacaaagatt
  4806  aaactgcttccgtcgtgtgtcagtaagaaagaatagtttataatgaaggataagtgggaa
  4866  aagtacttcttgtagatcaacttttccaataattagttttgcagagctaatatttggata
  4926  ctcattaatacgtccaattttaagtacatccttaatatgttgtagtagtttaagatcctt
  4986  aatatcgacactaagaactagttccat
;     G-cob-I4-orf168 <== start /note=LAGLIDADG ;; evalue:2.1e-12
  5013  tcgaatattatcaagaccgatcttagtaatagcaatatagccatcaccatcaataagacc
  5073  gcgcctaataaaataaaatcattgattttattttataaggcgcaacatactcataaaatc
  5133  gtaagagatagaagatagaaaagcttgtttatcttgatcagtacggtccacgtagagcag
  5193  attcatttacttttccgatagtcttcatattatagttgtgttctttagtaaaatagtaat
  5253  aaaaagtagaaagtgttataataaatagtagtagtttttcaa
;     G-cob-I4 <== start /group=IA (1.23e-27)
;     G-cob-E4 <== end
  5295  ATTCAACGAAATCTTGACCGATCCATGGGATAGCACTTAGAAGGTTAGTAATAACTGTAG
  5355  C
;     G-cob-E4 <== start
;     G-cob-I3 <== end
  5356  caagtgtttaatcatatatagtggtaataaccttgtctcctaatatatgaccctgtaccc
  5416  tatttctccatgatacatagaaattgaaatgggccttgtgttagcactaaactaaaaaca
  5476  ctccgactgtacattaagcatttttgttttcttttactaaagaaaaagagtaaaaatacc
  5536  caccgatgaaccagtctgtagcgatcattctatttttcacagatatacattaaattatat
  5596  agtgtaggtactttctttttagtacactaaatttcagtatgaaatttagaattggagcaa
  5656  tagaatagccgacggtctagatttgagatacaatctttaaccgttttcatcagtgtcgcc
  5716  ttaaagatttgatttaagactatacattaataacagaaatatagttaaggagtg
;     G-cob-I3-orf241 <== end
  5770  ctaatctccgagtttatatagcatagatgaaaccatatatggttgtacaagttcccgaag
  5830  aacaggcattgactctttaaatacataaataatatattgattttcaacacctgcggattg
  5890  aactgatgtacgtaggttatacttatcaaatagcatattagatagtagaagacaatcttt
  5950  ataagaaaaagagttagtagcaaatttaagtcctttaccgactcgacctccatcatccat
  6010  aatccaaatagcaagggcaagaggtgttatatactctccaatattttttggaacgcattt
  6070  aacaccattcacataccaaagatcatgaatccaatttagactgctataagtaaaagtgtg
  6130  aaatcgaagaacatatcgaagtttaccacctagacctagtcgagtttgaatttttggcag
  6190  attaggtgtactataccctagactagaaataagattgtgaagccagagaagatattcctt
  6250  atgaatagcttcttgcgtaaaactaatacgagtaccattaccgccgaaaggcgcacgccg
  6310  ttcagcgtgactatctcccagaagagaaccaaaaataatagatagaatatccatattatg
  6370  tggtccaactcgagatgtagatggtagccgttttactagaagatttttgctaagataaac
  6430  agtaatgaagataaaggatccaaaaatagtataactgttattaatgcatgtggggcaata
  6490  aaattt
;     G-cob-I3-orf241 <== start /first_aa=K
;     G-cob-I3 <== start ;; mfannot: no intron type identified
;     G-cob-E3 <== end
  6496  ACCCCAAAGACTCATTTGTCCATATGGCAGAACATA
;     G-cob-E3 <== start
;     G-cob-I2 <== end
  6532  caacatctcaatctatttactatcttatatcacagtaaatagtagttgtacctaatcaat
  6592  aaataatcatattactattatttatatcattttaggccttgaaaagtagttgagtttcta
  6652  ctttagatgtccgactgtacattaggcaccatttcaggcacccacaagtgacccagtctg
  6712  tagcgatcgtgtatacaaccgacggtcttgaaaggtgataacttccgttgaccgttttca
  6772  ctcgcattgccagagataatattataattactatctccaatacccctgtcgaggtattct
  6832  atcattattaaccctattctctatacaga
;     G-cob-I2-orf139 <== end
  6861  ttaaaaaggggaaaacaataggactataaatataaaaaacgtaatgaaataatatagaat
  6921  aacataacataacttaacttgttttacaatatatttgtttagaaaaggttttccagatga
  6981  aatagaccgttttttatcatcattaaagaagtgaagagcacatttagcaatacttggaaa
  7041  tgtatatttgagttcattattttcaaacagcataatttctgtttttttagcattactatc
  7101  gcttatttttatacgtgtatcactagttatgattcgtcctagagctgcttgacgaatcag
  7161  ctcacgagtttccacacttactgttttaccagtatgtgccttaatgatttttttaatatg
  7221  atcttgtgtcatattaatactaagttttatacgttgttccatagatcgttgaatacccat
;     G-cob-I2-orf139 <== start /note=GIY ;; evalue:6.9e-13
  7281  aacactacccgcaattttcgcaatattataagcaggtttaagtagatcaatgtaatattg
  7341  ttcccgttctagaattataactttttcatttttcacatactctagaattacaaaagcaaa
  7401  attatcaataccatacttgattactgccttat
;     G-cob-I2-orf105 <== end
  7433  ttacaattttactaccttgctttttagctgatgagcacgataacggtcataaagatatcc
  7493  tttactagcactaccaatatatattttaccattagtaaggttaacacacatgtagatgct
  7553  tgcgttttcatttagcatttttttaatacctttagtttgcccattcatttcaagcactat
  7613  cttgaaattaagtttatattcatttataatatgttgtagtcgtttacttggtatattaat
  7673  aataccaaaaggagttatgatagatatatttatattaagattttcaatagttagattatt
  7733  tcattttgggctaataaa
;     G-cob-I2-orf105 <== start /first_aa=F
;     G-cob-I2 <== start /group=ID (1.98e-41)
;     G-cob-E2 <== end
  7751  ACCCAGGAAAGCAATAGCCATCATGAGGATCAGGATCACGACTCCAATTGACCATAGAAG
  7811  TACTCGTGGTGATTTATATGATCCATAGTATAGTCCTCGTCCAATGTGAAGGTATACAAA
  7871  GATAAAGAAGAATGATGCTGTATTAGCGTGTAGGTATCGAATTAGCCATCCGTAGTTAAC
  7931  ATCTCGCATAAT
;     G-cob-E2 <== start
;     G-cob-I1 <== end
  7943  caaagaaaagatacacgcagaaaaaatattcttaaaataacggggggataaataatat
;     G-cob-I1-orf251 <== end
  8001  ttacttagcttttgttgtaaattcatatcgttctcgatatgatttaccagtatcaagata
  8061  tcgtgctacaattcgagttgtacgatttagcccaacactagcggcagcatccgcattact
  8121  tataaaaggactaccttttactatcacgttattatcataaacccaaacatttcgtgtttt
  8181  ataagttttagcaaaattttgtgatagcgagtcatttttgaagttagtgttacaggtaga
  8241  gaagtatcaaacagtgaaagatcaatactctcactttattaattgatgtactgtatcgtg
  8301  atttattaacgcaatatttactgctagtttacgtccttctgttagataaatataaccaaa
  8361  tttatgcatatatagtacaatacaccaatgattaaaatcaagaccttttcgtgtttgaaa
  8421  tggaaactgaataagaacatgtgctagaatatcatgaagagaatcaatattatgatatga
  8481  aattactagtacattagtacttttattaagagtactattttcttttagtgatacacaaag
  8541  ttcactaaatttaaattcacttgatagtgaacttagaaatttagaaattgcagtaagaac
  8601  atgagtatttcgaacatgttgtccgatttgaaagtaaggtacaagatttttaaatccaaa
  8661  gctaccttcaccttcaataaaacccagaagccagaatagtgttactgatgtatttggaat
  8721  tagttcataattaataatatctcgacctgaattcat
;     G-cob-I1-orf251 <== start /note=LAGLIDADG ;; evalue:6.5e-20
  8757  attttttatacaattttctagccaagttagatccgatactgtaaatacagaactattatt
  8817  aattactagtttattaactactttacaaaagtcttgataatctagatattttgtagttag
  8877  cagtttatattgatctagaataggaaatagcacattaatgctgtattattgataacatat
  8937  gttgcagaagtcttactaataactactttacctacacctagaaactctttaattttataa
  8997  agaatttcaacatcatcaatatgtagattaattcggaacataactcgtagatatttacga
  9057  tccataaaaacctgaaaattcccgcgcctaataaaataaaatcattgattttattttata
  9117  aggcgcgcatcaataaaccccactgtttgaattcttctttagtaaaactttttttatctt
  9177  ttttatatagtgaaagcacaatatttgatacgctaagctgcgtgatcgttgccttggact
  9237  atatcatcttttattatatttataattctattctattatttaccataatgttggtaaatt
  9297  aaattaataaaagcctcgcgtttagtctctgaggagcctactaattcaatatatatatta
  9357  aatgttggtttcctgctgattgtcccttataaccttttagattttcactaacttatataa
  9417  attagtactattaggtttaataggctttccagcatatagcgaagtttaatgaacacatca
  9477  ataggactttaaaaagt
;     G-cob-I1 <== start /group=IB (2.47e-28)
;     G-cob-E1 <== end
  9494  ATGTTCAACACTAATAAATGCTAGGTCAACTGAAGGTGTATAATGCATAGCTAGAAATAC
  9554  TCCTGTAAGAATTTGGATTCCTAGACAAGCTCCTAGTAGTGATCCAAAGTTCCACATATA
  9614  AGAAATATTTGAAGGTTGTGGACTATCAACTAGGTAACTATTAACTAGACCTAGAATAGG
  9674  GTGTGTTTTAAGTAGTCGCAT
;     G-cob-E1 <== start
;     G-cob <== start
  9695  TAACTATTATTCTTTTTTTAACCTTTCATGAAATATAATAAGAAAAATTTGCTATCAAAG
  9755  ATTTTATTAGCGAATTTTATTTATATTATGATAAGGATTTTATTTATTAGCATTATAAAT
  9815  CGAAGATTTATAAGGCGCTAACTCCTAACTTATTAATCTATTTTATTTAAAGATATTCAG
  9875  ATTAGAAGTGGCCCTTCTAATAAATAAAGAAGTAAAGCACTTCTATAATATCTCATGAAT
  9935  TTATATTCATGTTGTTCTGTAAATATACACTCCTCTATGGTATATTACTATTTCTACGAT
  9995  TATTTATATAAATAGAATTTATAGATTCAATTATCTCAACACCTATATAAATGAATTATT
 10055  CTTTTTCTTAAAAAACAAAAGTTATAGAAGAATAGACAAGTAAATATTTTTATTATAGAA
 10115  AGTAGTAGTGTTTACTTAGAAAATAGTATTAT
;     G-trnI(gau) <== end
 10147  TTTGTCCTAGAGGAATCGAACCTCTATAATGTCTTT!ATC!GGAAACACATTCTAACCGT
 10205  TGAATTAAGGACAA
;     G-trnI(gau) <== start
 10219  TTTAGGTATTTTTCTATTCTTATATAATAGTAGTATCTAAGACTATTTTCAATTTTTGTT
 10279  GTAGTTGTTTACTTTTTAAAGTTGTGGCTTATAAAATATACGATTTTAGTAGGGTTGCTA
 10339  GTTAAATTAACAATCATTTATTTTTCGCGCCTTATTTTTCAGCCAAAAATTAGCATAAAT
 10399  AGATAAGGGGCGCGGAGTCGGATTGATAGTAATGTAGATATGTGTACATGTAAAAAGAGT
 10459  TGTTCTATTCACTATTACTAGCTTATATAATAGAACTGATGTAAATCAGACAGGGATCCG
 10519  AAGATATTATCTTAAGTGATTTACATCGTAATCCTATATTATTGTTTAATAATAAAAAGG
 10579  GGGTAAGTAGTA
;     G-orf169 <== end
 10591  TTAAAATTTATAACCAATCAGCTTCTCTAGTCGATGTTTTTGTGTTCCATCAAAAATAGA
 10651  ATACATTAGTGCTACAGCACGTTTTCCATCAGTAATAGCTAGCATCTTATTGTTTCGGAT
 10711  TAGTTTAGACTCTAGTCCAAGTTTAGCTTGCAGAACATCAATAAGACGTTTCTTATCGTT
 10771  TTCAGACAGACGTCCAACATAAATGAGAAATTTTTTGTTTGTCCATTGTCCGTTACGCAT
 10831  AGACCAAAAAGCTAGTGTATAAGCACTAAAATAATACTCGAAGTGAATAGGGAGAAATTC
 10891  AATGTTATCATCATTCCAATGACACCAAAGAATATGGCATAGCTTAGTAGAAGAACTAAT
 10951  ATACTTTATACTCCCTGAGGATTTACTATGAAGAGTAGGAGTATCAGAAAATTCAAAATA
 11011  CTTTCGAAACACGTTAGTTACATATTCTAGCCATTCTAGATCGGTACTAGTAAAGCGTAG
 11071  TACTTTACTATCTAGATACCACCGGTCCAT
;     G-orf169 <== start
 11101  GTTCTAGACGTGCACCACTAGAAGCTAGTAGACCTATTAGAGCAGAATAGTGAGAATAAT
 11161  GAATATGATTTTCTTCCTTATCAGAAGGAAGTCGAGTTAGTGGATAAGACTTTGATTCTC
 11221  CAGCACGGTTTTTTCGTTTTGGATTGAAATTAGTATTAACTGTTGCTGTTCGACCACGGC
 11281  TCTTTATCATAATCAAGTTGTTTCTCTTCATCCTCTTTACTCTTACATTTAGACTGAGAT
 11341  AGACCTAGTAGGAAAGGGGGAAAAAGTAGAATTACATCTGAATTATAAAGAGTTGACATT
 11401  ATATCAGAATCAAAGTCA
;     G-cox3 <== end
 11419  CTAAGAACCCCACCAATAAACGGAAATAAATAGGAATAGCCATACCACATCTACAAAATG
 11479  CCAGTACAGAATACCTGCTTCAAATCCTAGGTGGTGATGATCTGTTAGATGATAACTTAG
 11539  TAGACGGAAGAATGCTACAGCTAGGAACAGTGTTCCAATAATAACATGTACACCATGGAA
 11599  TCCAGTACTAAAGAAGAATGTACTTCCGTACACTCCATCTGCAATAGTAAAAGGAGCATT
 11659  ATGGTATTCAATTCCTTGACAGATTGTGAATAGTACTGCAAATACTAGTGTCATAACTAG
 11719  TCCTAGAATTGCACCCCGCCGATCACCTTGGATAACAGCATGGTGAGAGTATGTAACAGT
 11779  AGCTCCGGAAGATAGAAGTAGGAGTGTGTTAAGTAGTGGTAGCTCAAATGGGTTAATAGT
 11839  AGCAATTCCAGTAGGAGGCCATTGAGCTCCCAGCTCAACAGTTGGAGATAGACTAGAATG
 11899  GAAAAAACCCCAGAATACAGAGATAAAGAAGAATACCTCTGAGATAATGAATAGGGCAAC
 11959  ACCCATAGTAATTCCTTTTTGTACTAGAATTGTATGGTCTCCAAGGAATGTTCCTTCTGC
 12019  TACTACATCTCGGAACCATAGAGCCATAGCAGCAACTGTTGTTGCTAGCCCGATTCCAAC
 12079  TAGTAGAGCTCCTGAACCTCCAAGAGGGTTAGCGTAACCGTTGAAGTACATTACAGCAGC
 12139  TGAAGTTAGGATTAGGAGTGCAAATGAAGTTAGTAGTGGCCATGGACTAGGTGTAACTAG
 12199  ATGGAATGGCTGAAATTGAAATTGTGTTCGTGATAGTGTTGTGTTTTGTGTGTTCAT
;     G-cox3 <== start
 12256  TGTTAATTTGAATATTATATATAAAGGATGTTTATTTTTGTTTTTAGTAGTATTCTATAT
 12316  AATCTTTATGCTATTATAAATAGGATTGATTATAAACAATACACCCAATTAAATCATAGA
 12376  TCTTATTGGGTGATATATTAAAATAACTTATGCTAAATTAATATGGGCAGATAATAAAAG
 12436  AGTTCTTTTTTCATACACCAATAGTATACCTTTAAATTACGCCTATAAATTTATAGGCCA
 12496  TAATATAAGAATTCTCTAGAAAATAGTTATAAAGAGAATTCTATTAAAGAAGTAACTTAA
 12556  TAAAACTTCCTACTTACATATCATTACTATAACTGTTATTAATTTGCTAGTAAAGCCATT
 12616  TACAGTATAGAAAACTAGAAATAAAATGTTTATGCAAATAACCACATAAAATCTTAAATT
 12676  GATAAGGTTACAACTATAAATAGATAATAATTTATTAAAACTATATCCAAAATTTCTATG
 12736  AAATTTTATAGGCCAGTGCATTTCATATAATTACTTTTTCTAGTTAATTTATAGACATAA
 12796  ATAAATTGAAATAAATTACTTAAATATCTTTCCAGGAAATTTTGCTATGTAATAGCTGAT
 12856  ATTAAATTATTATATTACTAGATAATAAAAATTAGATTGCTTAATAAGGCAAGAAAAATA
 12916  GAGTAAAACACCGCACAATAAAAATAGAATATTTTTATGAAAAATGCTTTTCTAATTACG
 12976  CTTACCGATTCCTATACAATTAAATATATATAGGAGATATATTTCTATATCTTAGTTAAA
 13036  TAAATAATAGTACATTAAAATGTATCTTATTGTATCCTATTAAATAAGTAGTAAGCCTCC
 13096  TTATAAAGCTATATAACTACGGAATAAAAAGAAATAAAATTATTAATAA
;     G-trnS(uga) ==> start
 13145  GGACGTGTGACAGAGTGGTTTAATGTACCTGGCT!TGA!GTCTAGGAGTTCTCACCCGAG
 13203  AACCGGGAGTTCGAATCTCCCCGCGTCCG
;     G-trnS(uga) ==> end
 13232  TATACACATACTATCTTTACTTTATTTTGTCGCGCTTATCTGATGTTGTCGCTCGAATAT
 13292  TTTATTATGCATACATTTATAGAAGGCCACGAAATATAGGCATGTATATATATTAATATA
 13352  TATAACTAAAAATAATCCTATTTTTAATAACAAAAGTAATAACTATTTACTATTCTACTT
 13412  TTCTATAAAAAGTATTTTACTTATTATGAAAAAGGCTCTCTATTCGTTATTAAG
;     G-trnY(gua) <== end
 13466  TTGCAGATGTGAGATTCGAACTCACCACGGCATACAGCCAATGCTTT!TAC!AGAGCACC
 13524  GCCCCAACCAATAGAGCATATCTGCA
;     G-trnY(gua) <== start
 13550  TTATTCTTCTAGAAGGGGGCTTCGCCCCCTTCTATTAATAAAGAA
;     G-trnF(gaa) <== end
 13595  TGCCTCAAACTGGAATCGAACCAATCCGTTAGAAGC!TTC!AGTTCTATGCTCTACCATC
 13653  TAAGCTATTGAGGC
;     G-trnF(gaa) <== start
 13667  CTATACATTTTTAATAGATTTTCTAAAATATAGTATAAAATATTTATAAAAAATGATTTT
 13727  TGGAGGCGCGCGGACTCGAACCTGTCTCTCATCCTTTATCTTCTTCACATAATCTATATT
 13787  ATGATTCCTATATAGTGTTTAAATAGAGAATACTCTACTTATCTTATTTTGGATCAAATA
 13847  GGTATAGTATTATATATGTTATTATACTCTAATATTAGTACTTTTTTTCATGTTGGATCT
 13907  ACCGTTCCGGGGTCGTTCTTTAATTCGTTTCTTAAGATTAGTAATAACTGCAGCATCTGT
 13967  AGATCGGTGTTCACCTGTCTCAATTAGTTTAAGAACTTCTTTAAACCATACCTGAATATC
 14027  TTGTTTAATACGAAGTGGATATTGTTCTAGATAATTTAGCGTGTTGCTTTAACACTAGTA
 14087  AATTGCACGGTTCTTTACTAGAAATACGACTGAGTGGAAACAGGACTTGAATCTCTTTAG
 14147  CAAGTTCAGTACTAGAACAAGTAATCTTAATTACAGGACGAACATTTAGACCTTTAACAG
 14207  ATTTATTAGTAATAATAGTAAAGTAGAACATACTATAACCATCCATATATCCTGATAGCC
 14267  AATAATTATCAGTAGTTA
;     G-orf246 <== end
 14285  CTACACCTTTGTTGTAAAGAATAGAACTAGGAATAGTACCATAATAATTATTTTTAACAT
 14345  AAGTAAGGAATTCAGTGATAAATTGATTTGATAGTAAGTTACCTGAAGGTGGGTTAGGAT
 14405  TGCTTCAAGATCTGAAAGATCGTTAATAGTTAGTCGGTAATACTCTTTATTAACTAGTGC
 14465  AGTTAGATCCAGAAGATCGACTAGAACTTGTAGATACTCAACATCCTTCCGGTTCCCCGA
 14525  AGGGGAACAGCTAAACTCAAGGGCATCTTTATTCCATCGTTTTACCCAACAACCTCGTGC
 14585  CTCAGAAAATCCAATAATATATTCTAGCCAGTCTACTGATAGAGGTTCAACTCCTTTCCA
 14645  ATTACAATAATCATAGTAAATAGAAAAATCAAATTTGGTACTGATATTCGTAGTAAGATT
 14705  ATTTACTGTTCCAGAACGTGATTCCATAAAATAAAGAGGTACTGTACCATGTTTTTTCAT
 14765  CCAATGAATACTAGGAAATTTAACTACCTTTGACTTATTTAGACCAGTATTATAATTAGA
 14825  GAGTAGTGCTTGTTCTAGAATTCCTACATAAAAACTAGAAAAAGCCATAAGAATAGAATT
 14885  ATTATGTTGATTAGGTAGATTACCATTTTCAGCATACCAAATATCGGTATAACTAGGTAC
 14945  TGAATGTACAACTTGATATTGAATATTCTGAATACCGATTTGATGAATAGGTAGAAATCT
 15005  CCTGAAACATTTAGTTTTAGA
;     G-orf246 <== start /note=LAGLIDADG ;; evalue:1.5e-07
 15026  GAACTAGTATAATGGTGCAGTGGTCGTGTTGTTAGTGAACGACTACTACCAATATACATA
 15086  CTAGATAGGGTTACACCATCTTTACTAAATACATAAATACCCATAGACTTTCCAATAAAA
 15146  TTAGTACCAATTTGCGTAGCATCGGAAATGGTGATGTTTCTAGATCTAGGTAGATAGGAC
 15206  ATTTACCTTCTAGAGGATCCAGTAGGTACTTACAGTGTTTAGTTAGAAATTTATAAAGAT
 15266  CACTATTTTTATCCATACATTTTTATAAGTTCCTGTTGTGCTTTGCTAATTTCAGGTGTT
 15326  ATAGACCGCACTGTTTTTAGTTGAGATAAGATGAGTAGTTATAATTCCTGTAAGTGAATT
 15386  CACTATAACTTTATTATCAATGTAAACATTTATGTCGGAAGCTAGGAATGTAGTGACAAC
 15446  ATCAAACATTTGTAGAGCGAAATAAATAAGAATTACACTAAGGATAAAATCTACAATTGT
 15506  AATTCGGTAGGAGAAAATAGAAATCATAGAAATAATAGTAATTTTGTTAATTAGAGTTCG
 15566  GATCATAGTATTTTTAATTTATTTAAGTTGCGCTAACGCTTATATAATAGAATATTCTAT
 15626  TAGCCACAGCATAATATTTTACTACTACACTGTGGTGT
;     G-trnA(ugc) <== end
 15664  TGGAGAGAACAGGACTCGAACCTGCATCAGCTTCCTT!GCA!AAGGAAGTATACTAACCA
 15722  ATTGTAATATCTCCCC
;     G-trnA(ugc) <== start
 15738  AGATTTACTAGAACTATACCTATACATAATAAATGATTTTAGTAATTAACACAAAATATA
 15798  ATAATTATATATAGATGCTTTGGCGTTTTCTCGAACCTGTCTAAGTTTTAAAAGACATTT
 15858  ATAAGAGAAAAAGACTTGCAAAGGAAGTATACTAACCAACTATACTATGCCCCCTATTAA
 15918  TAAGAAAATATTTGTATTCCTTTATAAACCTCTATTATCTAAACATACTAGAAAAAGAAA
 15978  ATGCTTTTAAATAGCGGCCCGGCCTATAAAATTTCATAGAAATTTTGGGCGTATTTACTA
 16038  TTATAATCTTATATATTAGTATGGACTAATATCAAATGCAATTAGTAGACTAGGAACAAG
 16098  AATAAGTAGAGCAATAGCTACAGGCAGCATACCAGTCCAACAGAACGTCATTAGTAAAAA
 16158  AAAAATATATATTTAATTATTCCTAACTTAAATATTTTATTGCAAATAAGAATAGTAATT
 16218  TTATTAAAATAACTTTCTAATTTACTTATACTTATACATTTTTAACGGAGTGTTCTTTAT
 16278  TTACAATGGTAATGGACTTGAGGTTCTAGACGATATACATATACCAGAGGTGTTTGGTGT
 16338  TAACTAGATGTTCAGCAAGTGCTGGAATTCCATAGGATATGGTGGAAGTGTAGGTGGTGA
 16398  ATAGAAGTAGTTGGCAATATCATCTACAGTAGAAGACACGAAGTCTTTAACATAAGAAGT
 16458  AGCGTAACAGATATAGTTACAACTAGAGTTAATTGAAGAGAAAATGCTACTATAAGTAGT
 16518  TTCTAGAACGTAACATAGATTATCTAGAATGGTTTCGGGACCGTAGTAAATAGTCCCACA
 16578  ACAGTAAGTGTAATAGGGTGACCGG
;     G-orf207 <== end
 16603  CTAGTTTAAAATAATAATTGTTGAAGAACCCGGCTCACTATTACTTTCATTAAGTGATAG
 16663  ACGAATATCACTTAGGTTATTACTTAGTTCAATTAGAGCGTTCTCTGATCCTGTAAATAG
 16723  ATAACTAACGATATTGCTAGTATTTGAAAATACTTTACAAATACTAGATACTGTAAGTTC
 16783  GATACCACTTCCGATACATAGTAGTGAGAGACCAAAGAAGGTAGGATAGTTATAAATAAA
 16843  ATTACTTACAAAATTATCAAAACCAATAAAACTACTGATAGTGAAAATTGAAAATAGAGA
 16903  GTTAAAAGTATTACTCTGATAGTTAAGTGTATTAACTAGTTGGAAAGATCCTAGCTCAAT
 16963  TAGAACGTTACGAAGGCGAGTAATAATATTATGTTCATCATTGTAGGTATTAATAGAATT
 17023  AACTTTGCCTTTAACTAGTAGCATAGAAATGAGTTTAGTATTGTGGTCTTCAAATCCGGT
 17083  TTTCAGAAGTTCTGACATATCATCCGTATAAATTGCCTTAAGTTTCATATCGTAAAGTAG
 17143  ACGTTCAAAAGGGTTCATGGAAGCCCGTTTTATAATCTCAGTATAAAAATCGGATTTAAT
 17203  TGTCTCATTCCCCTGTAAAGGCAT
;     G-orf207 <== start
 17227  TATCAAGTTTTAGAATACCGGCTAGTCGTAGTTGGAACATTACAAAAGAATAACTATGAG
 17287  TATCTCCATTTAGATAAGTATAGTGGGCACATGAGGAGACATCACTGTAATAATCGAAAG
 17347  GTAGATAGAGATGAGTATTCATTCCTAGGCTGCCACATCTTGACTTATAAGTACTACTTG
 17407  AGCGGCCTGAGTTATTATCGGTAGCATTCACAGAATCCACCGTGTTCATTAGCATAGGGT
 17467  CTTTGAAATAAAGAGATAGGTCAGTAGGAGTGGGACTAACATTACACTGACTTTGGCTAG
 17527  TTAGTGATAGTTCAACCTTAGCAGTAGGTTGAGGAATAACCGTATTAGCCTCAATGG
;     G-orf161 <== end
 17584  CTACAGGAGGAAGTTCTGTAATTTCTGATTTAGGAGTAGAATAACGGTAGAAGAGAAATA
 17644  AGCCTCATCTTCATCTTCTTGCACGTTAGCAAGAAGGTTAGAAGGATTAGCCATTTTTTG
 17704  CATTTTAGGTGTGATATCATAATTTAGCTTATTGCTAGGTTTGATAGTCTCGTCGCTATC
 17764  AACGGAATCTACATTTCCTGTTGCAACAGGAGTATTCACATACTCTAGGCTATCCTGAAA
 17824  TAGTGAAATATAAGAGTTAGCTGTAAGCATAGGTGTAACATAACCTTCATTACCAGCACC
 17884  CATACCTACCATCATACTTCGACTAGCTCGCATTGAATTAGTAGTAGTAATAATCTCCAG
 17944  TTTTTTGTAGTTTTTACTATCTACTTCTTCTGAACAGTGAACAGTAGGGAATAGGTTTTC
 18004  TAGTACAGAATCGAAAGATTCTGTTAGTGAAGCAACAGTAAATTCGAGTAGATTACCAGC
 18064  AATCAT
;     G-orf161 <== start
 18070  TTTTAGATTACTAAGTAGTTCACTGTCTAGATTAAATACTTCTGTAGTAAATAGACTAGG
 18130  AATATGAAGAATAAGAATAACGACCCCAGCCGATAAACTGTAAACCAATTAGACAGTTTA
 18190  TTAGCCATATGAGCAACTTGCATATCTACAAAGATTTTAGGTACAAATGTAAAACTATGT
 18250  TTAGTATAAATACCTGTTGCATATACAAGAAATACAAGCAGAAGTGTAGAGTATACAAGT
 18310  ACTGATAGTGGAATATGGTCATTATTCAGAGTAGCTCCGTTGATACTCCATGTCGCCGTT
 18370  GTAATGGTAAAGACCGAAATATACAAAAACTGTTAGTAGAATAAATAGCCGAAATGCAGC
 18430  ACTTCCTTTCGTTAGTGATGTATTTTCTTTTGTAGTTAGCTTACTAGTACTACCCAGAGT
 18490  ACTTTTAATAGTTAGTAGTGTTAGCATTATTTATAATTGAATTATTTAGTAATGTCCTTT
 18550  TTCTGTTTCTAGCGCTTATAAAAATAAATTCCTTTTATTACGCACAACTCCTTATCTCTT
 18610  TTATTCTTTTTTTTTCTCTATTTTAAGAACCGTAGCTATACTTATTCTATTATGTTTTAT
 18670  TTATAATAGAATCTCTCTAGCTTATTTATTACATTTCTCTACTAAATTTATCTATAAATT
 18730  TAGTAAGCGTAGTAATATAATAAAAGCATAAGTATTACCTATATAAGGGTACAAAAATAG
 18790  AATATATTTATAAGAAGGGGAGGCGTTATACCTTTTAAGTCTCATTAGTAATTTTACTAA
 18850  AGATCCAACCTTTAATCATTTTTTGAGATGCTAGATAGATACGAAGTGTTTTAGAAGTAA
 18910  CGCTACGACCTTCAAATTTGTAAGTATACACAGAAGCTGTAGTAATAGAAGGTGCAATGT
 18970  ACTCAGTGTTATTAATGGTGTCTTTAATGAGCACTTTAATTGACTTAGTATTAAGACCTA
 19030  CACGAGATTCGACACGATATTCACTAAATAGTTTTTTAAGAACGTGCTACTTTAGTAGTG
 19090  TCAGTAGGTCCAATTCGTGATACAGTATAACGTCGGAATAGTTTAGTACCATATTTCGGA
 19150  AGAAAGAAACAACACCAATAC
;     G-orf158 <== end
 19171  CTAGTTGTCGAGCACCGCACTAGTTGCTTCGAATACTAGAACACCATCAAGGTATAGATA
 19231  AATGGGTTGAGACATACTTGTTACCATTTTGTTCCATTTCTCTGGAGATAGATCAGAATG
 19291  ATCTGTATAAGGTGCTGTATTAGCTACTTTTACAATATTAAGAGAAGGTTTAAGACTTAG
 19351  AATAAGATATTGTTCAAGAATAATAAGTTTACGAAGTAGAGCAGTACTAGCATCTTTAAT
 19411  TTCTTCTAGTTGAACTTTTTCAACTAGATAAATAGTAAGATTAAAGTTTTCTAGTCCATA
 19471  TTTAGACATATTAGAGATAACTGAACGTGTCTCTTTTTTGGAAATATCTTGTTTGTAGTT
 19531  AGCAACACGCTTAGATAGCTCTACACTACTTCCAACATATTGTTCTCCCGTTAGCATATT
 19591  AGTCCAAACATAAATACCGCTTATTACGTTTTCCGATAAGTTCCCAAACATCTTTTT
;     G-orf158 <== start /note=GIY ;; evalue:1.4e-18
 19648  TATTTACTTGTTTAGTATCAGGATTACAGTATTGTACTGTTTTAGGTTCAATACTAATTA
 19708  GTTCTTCAAGTTCTTGAGGAAGAACTCGGTCAAACTTACTAGGAAGAATTTTGTTAAGTA
 19768  CTTCAGTATCTGTTTTATTACCATGTCGTCGAGCGATAATATGAGGATTAGAAGTTTCTT
 19828  GTCCAAAATCTTTTTCTAGAACTTCTGTCGTTCTTTTTCATTATTCTCTTCTTTCTTATT
 19888  TTCTTTCTTATTTACCTCATCGGAATAGTACCAAGCGTAGCTTCCGATAACGGAACTAAT
 19948  ACTAATACTGCTACTATTTGTATTAGAAGCTAGTTTTTCAATTAGTAGACCTGTTTGAGA
 20008  AAGTAGAGTAATACAAATTACAAAAAATAGCCAAAAATCTTAGGGTAAGTGGTAATTCGG
 20068  TAGGAGAAAACAGAAGAGTAGTGAAATATATGGTTTAATTTTCGCCATACCTATATAATA
 20128  TTTATTATTATATTAAATATTAGTATTCTCTTTAAATATACTTTTAAAACTATTATTTTT
 20188  TTAATCTTATTTGTAAATATCGGTAAATCTTTATAAATAACATATTAGTTACTTAA
;     G-nad1 <== end
 20244  CTAGGATAGACAAGACAAATTATCAAAGGGGGAGTATAATAATTAATAAGGACTAATATC
 20304  AAATGCAATTAGTAGACTAGGGACTAGGATTAGAAGTGAGATGGCAATTGGTAGGAGTCC
 20364  AGTCCAACAGAATACCATTAGAGAATCGTACCGCATTCGAGGCAGTGTTGCTCGGATCCA
 20424  TACAAATAGGAACATAATTAGAACTGCTTTTACTGCTAGAGCAATACTTTGTAGATTAAT
 20484  AAATGAATCTTCAGCAAACAGTACCTGAGGTGACATATTGTATCCTCCAAGGAATAGAAT
 20544  AGCTGTGAAAGTAGACATTAGAACAATACTTCCGTACTCAGCTAGGAAGAAGAATACAAA
 20604  GATCATTCCTGAGTGCTCTGTCATGAAACCAGCAACTAGCTCTGATTCAGCTTCTGGAAG
 20664  ATCGAATGGTGTACGGTTTGTTTCAGCAAGTGCTGAAATAAAGAATAGAATAAAGATTGG
 20724  TAGTAGAGGTACAATATACCATACACTTTGTTGTGCTTCGATAATTTCTGTAATGTTAAA
 20784  TGTACCACAAAGTAGAATTACAGCTAGTACTGCAGCACTATAAATTAGCTCGTAACTAAT
 20844  CATTTGAGCTGTAGATCGAAGAGAACCTAGGAAAGCATATTTAGAATTCGCTGACCATCC
 20904  AGCGAATAGAATACCATACACACCAATACTTGAAAGGGCTAGAGAATAAAGAATACCTAG
 20964  TGAGAAATCACTAAGAGCTAGACCAGGACCTAGAGGAATTACACCCCAACCTAGTAGACT
 21024  AAAAATTAGTGTAACCATAGGTGCTAGGAAGAATAGACTTTTCGTAGCTTGTGATGGAAT
 21084  AACTTGCTCTTTAATAACCAGTTTTAGAGCATCTGCAAATGGTTGTAGTAGAGCGTAGTA
 21144  TCCAACTACATTAGGTCCAATTCGTCGTTGCATTGATCCCATTACTTTTCGTTCAATTAC
 21204  TGTCATAAAAGCAACACTTAGAAGAATAGGAACAAGTACTACCAGAATCTCTAGTAGCTG
 21264  GGGATATAGAATTGAAAGCAT
;     G-nad1 <== start
 21285  TTTAATTTTTACTAATTTACTGCGTTATTGTACACTTATAAAAATAGAGTCTATTTAGTT
 21345  AAACAAGTAGATACGCACGTTACTAAGTCTATACTTAATAACTACTGAGGCTTATAAAAT
 21405  AGTTTCTTTTAGTAGAGCCAAAAATCTTAGTAATAAGTATAAACAGGTTTAAATCAAGGG
 21465  ATTTTAAGCCCCTTCCTATACATCTACTAAAATAGAATCAATAGAAATCTATGGGTCTTA
 21525  AAAATCTTTTAAATAAAAAAGATTGCGCTAGGATAAAGAATACAAGAAGAGGGGGGGGAG
 21585  TTATTAAGCTTGGCTATCAATCCATGCTAGGTATTTTTCAGGTGTTACTGCCTCAACAGC
 21645  GATTTTTTTTGTTTCTTCTAAATGGTCCGTATTATTTTGATTATAATTAGACGCCTCTAC
 21705  AATTAGGAAACGATTTTTGTATAGTTTTCCTGTCATAATATATTTAGATTTGATTGTACC
 21765  TGAGTTAATAGTACTTCCCATATTAATAGCTCGTTTAGCGTCAGCAATACTAGAATAAGA
 21825  ATAAGCGGTATTTGTTTTCTTATCTAGAACTA
;     G-orf115 <== end
 21857  CTACAGCAATGTTATTTTTAGCAGTGTATTACGACAAAATAGGATAAGTACTGGTAGACC
 21917  ATTAACAATACATTGAGTGAATTTTTTGTTAATATTGTTCTTGATTGGACTACGAGTAAT
 21977  ATTAAAATCCTTTGCAGCTTCTCCACTAGTTGAATATTCTCCAACCTTATTAAAATTTTC
 22037  ATCGTAAGCCCAAATCTTTTTTTCAGGAATACTAGTGTAATCAATTTGGCTAAATAGAGG
 22097  TAGATGATCTTTATTTTGAACACCTACGTTAAGAATTGGTTTAGTATTATCTACAAACCG
 22157  TACATATTCACCTAGAACATCTGATTTATGGTAAGTTATATAATTCAT
;     G-orf115 <== start
 22205  AGATGTTTGAATATTTCGTTTATCAATATCTAGCAGTTGTCCTGCTCGACGAATTGAAGA
 22265  GAAATCATAGACT
;     G-cox2 <== end
 22278  TTATCAGTATCACGAGTGATAGCGGTGTTGTATTTCGATTATCAACAAATTCTTTAGTAT
 22338  AATCCCAATTAATATTAAAAGAGGCCCAACATTTAGTGATGGTTCAACACTATGAATAAT
 22398  AGCTTGTTCATACATACGTGCTTCATATTGAGTAAATTGCTGTAGTACATGAAATAGTTT
 22458  ATTATCATTACTGTAACTATTATCTTTATTATACTCCTTCATGAAGTCAAAATAATAATT
 22518  AGGAACTGTTTTAATGGTATTATAACTATAATTCTCGATACCATTAGCAAAGAGAGTTTT
 22578  ATGGAATTTAGCACCTTTAGTACTATCATCGTAAAGATCTCGAATAGAACTGTAATGATT
 22638  TCCAAATCGTCGCTCAAAATCTGTGGCACTTCCGACGTACTTATCCTCAGATACATTATC
 22698  TTGTACAATATATACCCCGGATTCGTTATTGAATTGAGATCGAGTAAAGGTATTTTTAAG
 22758  ATTTACTGTATTTTCATTACTAAGAATACCTTCTTTAGATACCTCATAGTAACTAATACC
 22818  GGTATTCCCAGTAGGTTCCTTTAGTAGGTGTAGTACTTTTTTATCAAAAAATTCTTTAAT
 22878  AATAGAATTAGAAGAATAAAAATTATAAATATCATTAAGCATTAGTCGACTAGCTTTCAT
 22938  CATATTTGTATCACTCCATGGAATATAAATACTACTTGTAGAATGATTATTTGCATCATC
 22998  AAAAGTACTAGTAATATAATTACTAAAGTAACCACTAGTACCAATTATATCCATTTGTAC
 23058  TGAATTAATAAGGGGGGATGCTTGGCTATCAATCCAAGCTAGGTATTTTTCTGGTGTTAC
 23118  GGCCTCAATAACTACAGGCATAAATCCGTGGTATACTCCACAAATCTCTGAACATTGTCC
 23178  ATAGAATACACCTTCACGCTCGATAAGAACTGATGTCTGATTTAGCCGACCAGGCACAGC
 23238  ATCGATTTTAAGTCCTAGTGAGGGCACGGCAAAATCATGAATAACATCTGCACCAGTTAC
 23298  GATGAACCGGATATGTGTATCAATTGGCACAACCATTCGGTTATCTACTTCTAGTAGTCG
 23358  AAGCTGACCGTCTTCTAGGTCTGTCTCTGGTACCATGTATGAGTCGAATTCAATACTTTC
 23418  ACCGTCTTCATTGATGAAATCAGAATATTCTGCACTCCAGTACCATTGGTGTCCAGCTAC
 23478  TTTAACAGTCATAGAAGGACTAATTACCTCATCCATAAGGTAAAGTAGTTTGAAACTAGG
 23538  GAAAGCAATGGCAATAAGTACTAGAGCAGGTGTAATTGTCCAGATTAGCTCAATTAGAGT
 23598  TCCGTGGTTAGCATATTTGTATACTAGTTGTGATTTGTTACTATTAAAGTTAACAATAAC
 23658  TGATGATAGTACCCATAGTACTCCAAAACAAATAATTACTAGATAGAAGAAAATAGAATC
 23718  GTGTAGTTCTGTAATTCCTTCTTGTGTTGGTGATGCACCATCTTGGAATCCTACTTGCCA
 23778  AGGTTGTGGTGCATCATTAAAAATTACTGTACTAGCAAATGGAAATAGATTAAACAT
;     G-cox2 <== start
 23835  TGTAGAAATTTATTATATAATATAGCTTTGCTAACCCTACATCATTACTTCATAATTAAT
 23895  TAAAAATTATAGTAAGAAAATAGTATTTTAAAATAGTATACATGAAATTTCTATTTTAGA
 23955  ATAACTTTATAAGATAAAATATTTTTATTTTATACTATGTATAAAGCAGCACTTTTATAA
 24015  TGATTACTTTAATAACCAATTTAAAAGAGAAAGCAGCACGTTAAATAAAAGGAATTTTTC
 24075  CTTTCCTATAAAATAGATATCTTCTTTTTCTAACGAAGTGGCCACCTCTTAATCAAATTA
 24135  AGAAGGTCTCGCGCCTTATAAAATAAAATCATTGATTTTATTTTATTAGCACAAATTTAT
 24195  T
;     G-trnV(uac) <== end
 24196  TAAGAATTAGAGGAATCGAACCTCTGTCCTCGATGT!GTA!AGATCGATGCTAAACCACT
 24254  CAGCTAAACCCTT
;     G-trnV(uac) <== start
 24267  ACATGTATGTATACCTATATATATATACAGCTTAAATGAAATGATTTTCTATTTAATTTC
 24327  TATTGTGCGCTGGCGCTAGTCCTATAAAATAGTTTATTTTATAGTCATGTAAGACTAGTA
 24387  GTATTTATTTAATGATTACTCTACTACAAAATAGTATTTATTTTACGATATATATAGTAG
 24447  TTATTGTGGAAGATAAAATAAATAGAATATTTATTTTATTGGCGCAGTACAAAATAAGTA
 24507  TTTTATAGAAAAATAGTATTACTTAGTGTAGGTCAATAGCATCTTTAAGGTATGATGCTG
 24567  TTAGAATACAGAATACATAAGCTTGGATAAATGAAACTGCGATTTCTAGTCCAATTAGTG
 24627  CGATAAAGATACTGAATGGGATTAGAGTAATAACAGCTGTAATAGCACCTGATGTGAACA
 24687  TTGGTGCTAGGAATCCTGAAAGGATTTTAAGTAGAGTGTTATTTGAACATTTTACCATTA
 24747  AACATGGGGTCTAGTTCGGGGTTTCAAAATTCTTTGGAATTCTCCGTTTGCTTTTCTTCT
 24807  ACTTGACAAGGTTCAAGAGGAACGATAAACCAAATTTTTTTGTATGGTTTACCAGTATCT
 24867  AGATATTTTTGTTTCCAATTGTGTCCATTTCTATACACATCAAAGTATCGTAGAATATCA
 24927  GCTAGAGAATAGAAATTTTTATGAAGAATTTTTTCATTTGTTTCACTATCAAATTTAAGT
 24987  AGTTGGTAAGAATTTGATGGAACCTGAGGTGTGTCAGGATTTTTTAGAACATGAAACTTT
 25047  AGTTTTGAGAATTCTCCTGTACCTGATAGTTCGTAATATGTATTGATATATCTTCTAACT
 25107  CTTTTAGGATTACTATACCCAATGTATCTAGCAGCTTCTTGAGAATTATTAAATTCAGGG
 25167  CCTACTTGTTTTAGAGTAGTGCTATCAA
;     G-orf131 <== end
 25195  TTAGAATATATTTACCGGTAGGAATAGAATAAATATCAAAATGGTCAGGAGAAATTTGTC
 25255  CATGATCTTTCTCTCGAGAAGAAAGAGGACCTGGGAGTCGTACTGATTCATCTTGGAAAA
 25315  TTGCGACGTGTTTATCGGTGCTATAATATAATGTGGTGGTGTAATATTTACACTTCTTGT
 25375  AAAAGTTCTACTATGAATACCAGAAGCATTAATAGCTTCTCTTTGTGAGTTAAAAAAGTA
 25435  AACATTACCTTTCTGATCCACAAGTTTTGTTTTATAAGAAGTTATACCGAATTTATCTTG
 25495  GAAGGCGGTAGGAGACCAATTCATATAATCAAAGATAACACCTTTGTCAGAGTTCCAAGA
 25555  AGGAAGACGGTAAGCATGAATAGACTGTTCGACCAT
;     G-orf131 <== start
 25591  ACGTACTTTATGTTTACTATAATGTCCTAGGATATTAGAATAAACAGGTGTATCGGGATA
 25651  CTATATTTGGACATATATTCTTTAAGAATATTACCGGTA
;     G-orf82 <== end
 25690  CTATATAGAACACCCCATTTTAGATTGGAGATACCACCAATTTTTATAACATTCCGTGCA
 25750  AAAGACAGATGGTAGATTTTTCATAAGACGATCTACATTCTTGTAATAATTCTCCATTCT
 25810  GTTTTCAATATTAATACTAGATCCTACAT
;     G-orf264 <== end
 25839  TTACCATACAATTTTCCATATTGGTAAAAGAGTATACAACAGATTTGTTCTTGAAATCTG
 25899  CAAATGGTCGAGAATGTCTTCTAGATTGGATAGATTCGCA
;     G-orf82 <== start /note=GIY ;; evalue:0.39
 25939  TAATTAGAGATAGAATTTGGTTCAATAGAGGATTTTAGAATACCAGTATTGTTAGAAGGT
 25999  TTAACAAGAATATCAGAACAATTTTCAATAAGGTAATCGGCTAGATGAAAATTATTTTCC
 26059  TTACAAAAATCTAGCATTTTATTTAGTGCCTCTCGACTTTTATCTGCATTCTTAGAGTTA
 26119  TACCAAGGGATATAAGATTCGTTAGAAATAATAACATTTTTATTACTAATATCCATACCA
 26179  TTTTCATCTTCTTGACAGTGAAAAAATTTAAAAAGAGAAAACGGAAAATTAGGAAGATAC
 26239  TCGGAAAAAGAAATAAAATTAGAGAAAATAGATGGATCGTTATAAAAATTATTTACTAGC
 26299  CATTCTTCCTTAAAAATAATCCAAACAAAGAGTCTAGTAATAAGAAATAGATAAAATGGA
 26359  TTATATAGCATAAAACCCATAGAGATTTTCATTACATATGAACCATACATCATTTTATAT
 26419  TGTGCTATTCTTGTAAAAAGTACAAGAATAACTACAAAAATAAACAGAATAACTGGAATT
 26479  AGAGCATTTTCATCACTAAAGTAAGTATAGTTAACATCACATTTGATAGAATATACATAA
 26539  GAGGTATATACATTAAAGATTCCGAAAACCATGAAACCAAATACATGAAAATAAGATACT
 26599  ACTAGAAGTACTACAATAATAAAATTCGTAATCAT
;     G-orf264 <== start
 26634  TCTAGTAATACTAGTTGGGGTTTGTCATTTTTAAATAAATAATTAAGTTCATAGTACATA
 26694  TTGTAACTATTATGTAGACATTAAAATTGCATATTAAATTTCATAATTCTACAGATTTAT
 26754  TATTATTCACTAACTTTTTAAGCTGAAATTTAAAAACCTTTGTATAAGAATAGATAA
;     G-trnR(ucu) ==> start
 26811  GGAGATATAACTTAAGGGTAGAGTAATTCGCT!TCT!AACGAATTTGTATTGGTTCGATT
 26869  CCATTTATCTTCT
;     G-trnR(ucu) ==> end
 26882  TTTTATATCCCACGCTCCTTATACTAAAATCGAATAGACTTTTTACAAGGGGAATTATTT
 26942  AGTATGATTACTATTATTAAAAATAAGGATAACCCAGATAAAATAAAGTAGGATAACTTG
 27002  AATTGAATATTCCATATCGTCAAATTTCAGGTTTCGCAGCTTAGTGTGTGAATACGGAAG
 27062  AATATAAATGTTTCCACCATATTTCTTGCACGCATCCATAATCTTATGTGTTGCAGGGTC
 27122  TTTTCTAAATAG
;     G-orf156 ==> start
 27134  ATGTTTATAACACGTTCTAGAAATATGTGTTGTAAACTCTGAATGATAAATAGATGAATT
 27194  TTTATCACTTTCTATTGGTGCAATAATAATAAAACCTGACGTAGTTTTACTAGTATTACG
 27254  ATTAGGCTTTCCATACTTTTAAATTTATTTTTTCATTTGACTATTTTCTTTTTTACCCCA
 27314  AGGGAATTTCATAACCTCAATTTCTTTCAGGTCTTCAAAAATAAATGAGTAGAAAATTGA
 27374  AACAAATTCGTGAGGACTAATCGTAGTATCAAAGTTATTAAAGATACTAGTAAAAATTTG
 27434  CATCAGATTACTATAAGTATAGAAGATGAATTTGTCTCTATTTTTGTGTACATCCCCTCA
 27494  GGAAAGGGGAGTGTCCAATTACTTACAAACTTTTTGATAAAAGATTGATTGGCAATTAGT
 27554  ACTCTTGTTACTAGAATCATTGTAGCTTTAGTAAAACCTCTGTTCAT
;     G-atp6 <== end
 27601  TTAA
;     G-orf156 ==> end
 27605  TGTAGATCGATAGCATCCTTAAGGTAAGAACATGTTAGAACACAGAATACGTAAGCTTGG
 27665  ATAAATGAAACTGCAATTTCTAGACCGATAATACCCGTAAAAATGATAAATGGTAGAACA
 27725  GTTAGTACTGAAACAATAAAAGTAGAAGTAAATAGAGGAGCTAGGAATCCTGCAAGAATT
 27785  TTCATTAGAACGTGACCTGCTGTAACGTTAGCGAATAGCCGAACTCCAAGTGAGAAAGCT
 27845  CGTGCTAGGTATGAAATCAGCTCAATAGGTACTAGTAGAGGTACTAGTCCTAGTGGTGTA
 27905  CCTGAAGGAACGAAGAATGAGAAGAAGTGTACTTTGTGTAGTCGTAGACCAAGGATTGTA
 27965  ACTCCAATGAAGATTGTCATACTTAGACCAATACTTACCATAATTGATGTAGCAACTGTA
 28025  AATCCGTATGGAACGTTACCACTTAGGTTAGCGATAAGGATAAAGAAGAATAGTGAGTAG
 28085  ATAAATGGTAGGTACATTTCGTTAGCAGCACCAATTTGTGATTTAACTAGTCCATGTACT
 28145  GAAGCAAAACTACTTTCTAGAGCAATACTCCATCGACTTGGGATTAGTTGTTTGTTGTTA
 28205  CTTCCCATAATGTGAAGTGCTAGTACTAGATATACTGTTAGAATTGTATATAGTCCTAGG
 28265  TTTGTTAGACTTAGATTAATGTATCCAAGTACTGGTAGATTTAGAGAAATAAGACTAGTT
 28325  ACTTCAAATTGCTCTAGTGGTGAATGAATTAGGAATGCCAT
;     G-atp6 <== start
 28366  TGCATAAAATAATATTAATTGGATTGTTACTTAATGTTTATTATAGAATATCTATACTAT
 28426  AAATAAAACACAATATTTAAATATTGTATTTACAGGCGCCGCCGGCGCCAGCTATAAGTA
 28486  AATAGGAATCAACTATAAGCGTGGGCTTTTTAAAATAGAATTGGTTTATTTCTACTGCGC
 28546  CTTATAAAAGAAAATCCACGATTTTCTTTTATAAGCACAAAA
;     G-atp8 <== end
 28588  TTATAGTTTAGTAATGTACATTCGTGAAACAAATAGTTCTACAAAAGCTGGTAGGATGTA
 28648  TTTTGAAAATACAAATAGTAGTACAAATAGTCCTAGGAATGCGAATGAGATTTGGTTTAC
 28708  GAAGTAAAAAGGTAGTAGTTGAGGCAT
;     G-atp8 <== start
 28735  TATTTATGAAGAAATAAAATGGTTCCAAACTAGTAGACTATCTCTTTCATTAATTTATAG
 28795  TAAGATCTATCTCTACTGGAACTGTAACTACTAATCATTCTTATAAATAGTTAGTTATAA
 28855  GCTATGAAAAAGTATATTTTTCTAGGTCCCTTATTTAAATAATAAGTTCTATTAATTACT
 28915  AGAAAATAGAAAACAATAGATGGTGTGTCAAGGGGAGTACTTAGTACGACCCTTTCTCTA
 28975  TAAAGTAAAATCTTTGATTTTACGATCCTTTTTTAATTAAATAATCAAA
;     G-cox1 <== end
;     G-cox1-E8 <== end
 29024  TTATGATTGTACAGGTAGCATGTTGAAACTATGGAATGGTGTTGGTGACTCTAGAGCCCA
 29084  TTCTAGTGAAGAAGCTGTGTGGCTTTCCATCCAGAATTCTGGTGTTGATTGGAAGAATGC
 29144  TGGTACAGCCCATGGATTAGCATCTACTGGTTTACCGTTTACAAGGATATCGTAAATGAT
 29204  GTAACCGAATAGTGCTGTAGCAACTACTGATACAAGACTTCCGAAACTACTGATAGCGTT
 29264  CCATGCAGCAAAAGCGTCAGGATAGTCTGGAATCCGTCGTGGCATTCCTCCAAGACCTAG
 29324  AAAATGTTGCGGGAAAAATGTTAGGTTAACTCCTACAAATAGTGTCCAGAAGTGGATTCG
 29384  TCCTAGGTTTTCATTAAATGTTTTACCAATAATTTTTGGTGTCCAGAAGTAGAATGCACC
 29444  AAATAGAGCAAATACAGCTCCCATTGATAGAACATAGTGGAAGTGAGCAACAACGTAGTA
 29504  TGT
;     G-cox1-E8 <== start
;     G-cox1-I7 <== end
 29507  caattaatatttaatgtctaattactctattagacagagcatctaccttcgcagatagga
 29567  tcggaccatatcttacataggagagagacggatctcataaacctatgcaaccacgtgtgg
 29627  cctctacggagtctcttcttattacaagaagagttcccacggtattatcttattctctta
 29687  gcccccgccttataaaataaaatcaaggattttattttattagcccaactattgcactaa
 29747  atagatcaaataagacttcaccgttagcatctttattattaaagataccgagagatgtac
 29807  tcatatctctcacagtggtttgacaacacgacacata
;     G-cox1-I7-orf272_2 <== end
 29844  ctataatgaattaagaaactctttagttacacttttcagtgacttgcttttattaatgaa
 29904  ttctataagttgatgatatttatatccttgtagaagaggaatacaatgataaattacacg
 29964  ggtaactcctgatagactagcaatagaaatttcgtgtagtggatatccacttacttttcc
 30024  aaacttattagagatcgttaggtgagaaacaccataaaaatcccgaatagcttcaataag
 30084  gtaataatcatgattctgagcgatactgaaggatgatgttcctgaagatcgatttgtaaa
 30144  tgatccctcagattcaataaatccaccaagccaatcagaaaaataaaaaggagtagaacc
 30204  ttttttgaagagaggatcccgatcaatatatttagaattacgaagcttaaaataaagatc
 30264  aatattatgatccttaaagaatagtaggaaaaactgaagttgaagatgcatacggctagt
 30324  tagaggtggatatttgtcaaatagtggcagaattgttcgtgtgaatgttttctggtcatt
 30384  tacagtccaaataacataacctccttttactacacgtcgtacatttccaccataagtaga
 30444  tgcaattgcacaaagcatctcataattcataggtttatctgatagttttactactagacg
 30504  aaattgtagaattttatgtcgccaatgattaacttgtagactaccatcaccatcaataag
 30564  accgacaacaaaagcatcaagttgttgccgagataggatggaaggcttataaatttgtgt
 30624  aataagagttcctgttagtagtagtttgatattttgagt
;     G-cox1-I7-orf272_2 <== start /first_aa=T /note=LAGLIDADG ;; evalue:1.8e-35
;     G-cox1-I7 <== start /group=IB(3') (4.03e-04)
;     G-cox1-E7 <== end
 30663  ATCGTGTAGTGCAACATCTAGTGAAGCATTAGCTAGAATTACTCCTGTTAGACCTCCAAT
 30723  TGTAAATAGAGCAATAAATCCAAGAGCAAATAGCATAGGTGTAGTAATTCGTAGAGAACC
 30783  ACCGTATAGTGTAGCTAGCCATGAGAAGATTTTAATTCCTGTAGGAACAGCAATAATCAT
 30843  TGTAGCAGCTGTAAAGTAAGCTCGTGTATCAACATCTAGTCCTACAGCGTACATGTGGTG
 30903  ACTCCATACTAGGAATCCTAGAATTCCAATACTGAACATAGCATAAACCATTCCTAGGTA
 30963  ACCAAATACTGGTTTACCTGAGAATGCACTTACGATGTGACTAACCATTCCAAATCCAGG
 31023  GATAATTAGAATATAAACTTCTGGGTG
;     G-cox1-E7 <== start
;     G-cox1-I6 <== end
 31050  ctacttgttattactaatttttgttacgggttaagaaaatgtaaagttactataatttaa
 31110  ctaacta
;     G-cox1-I6-orf326 <== end
 31117  ttaaattatacattgattattttggatagcaatatcagtaatattcccaatttcagaagg
 31177  aatataatttagatacatgaagtaaagacagtttcctagtgaggcaaaactaaaatatag
 31237  actaaatgttatcgaaataataaggtaatcaataaaacgactactagctagttttcctag
 31297  ataagtatagttattttttagaaaataatctttgtgcgtcttaataagatttagaatata
 31357  aatcattgtaaatagataaacacaaacaaatagactaaatagaccaattagtaccataaa
 31417  gttgtattgtgtgaatagagtttgataagtcatgagatagttctcaggacattcattagg
 31477  tagtcgctcaagaagaatagttttgagactagaaaaatagttgaaaaggaaattaatcat
 31537  ttcaagaagatcaaaatcaaaaggaatcacactagcccgtttaatagaatcgggatctag
 31597  tagagggtttggataatccttgggtagatttcctcctgttagtcctttttttacagaggg
 31657  ccagtctgttatctttgaaatttgattagctagcgctagcccttttagtcctccaataga
 31717  accgatggcaaaaccagatgcttttgctagcggagaaattgttgtcagagaagcggtcac
 31777  tgccgcggtacctccaatccatgctgctgcaatagcatttggaacacccataaagttctt
 31837  agaatcatttgcctgtgagttactaacatcttccggacccgcacaatatacagggttagc
 31897  catgtagatacttgcaatcacataaacgatcgcaaatacaataacaaaaacaaaggcagg
 31957  attaaaaggcttagattgtataatgtaagaactatatgacttcgatgtattctcgctatc
 32017  tgtagtaatgaaacgagaatcataaagaatatacacaataattagcgcagcaaagatact
 32077  aataatataagtggatttcat
;     G-cox1-I6-orf326 <== start
 32098  tactataactatatactctacagttataaaatggttacaagttgaattaaaagttgtagt
 32158  tatattcgtggttactagcttttgccattacttgttctattctaatagaatatatattag
 32218  ttttattctcctacctaaataaagaatcaacagtacctctagtaaatatttcatttacat
 32278  tttttctacccttattagtttataataagtaatgacaagttggactatatcttcaattta
 32338  tatacgtatttttataataactaagatagtagaagaatagctattataaaagaatagtta
 32398  aattactatttagaaatatcttcatcttcggagactaattataaccctataatataaatt
 32458  gtcacgcgtgtagtctctgaggatcctactagattaaataatctatttaacttttggttt
 32518  cctgctgattattgtattagaactaatatttttacagtaattaacttatatatatatata
 32578  catatagtaaagataacaatatatattataatatatagtattacttgtaattagatctat
 32638  attttataatataaaataacagttttccagcatatagcgcaatttatcttagattttccc
 32698  aattgaaaaatctaagaaggccgtcg
;     G-cox1-I6 <== start /group=IB (4.77e-27)
;     G-cox1-E6 <== end
 32724  ACCAAAGAACCAGAATAGGTGTTGGTAAAGAATTGGATCTCCACCTCCTGCTGGATCATA
 32784  GAATGATGTATTAAAGTTACGGTCTGTTAGTAGCATTGTAATTGC
;     G-cox1-E6 <== start
;     G-cox1-I5 <== end
 32829  caaaaaatcttgatttccagactcgagatctatgtacatcctataaatagaatatactca
 32889  atttataatagcgctaataaaagggggaaatactcttatattcacatataagttgagact
 32949  gtatcttactatcataatttc
;     G-cox1-I5-orf329 <== end
 32970  ttactgtagatgatcccagttatacacagttcgatgttgattcatctgtgatttaatctc
 33030  tacaatatgagctgtattttctatatgtgttccttgttcaaaataagaaagtaccttaca
 33090  ccaatctagaaaatcaagatatttagttccttttagaggatattttactagatagtctcg
 33150  aatatttttatttgtttttagactagtagttcgtagtcgatattgaggatttttacgatc
 33210  agatcgaatttccttaacattagtttctatataaactgcaatatcttctataacattaaa
 33270  catggtaaatccataacgtgttatacgactttgaactagttcaaaacttagggatagacg
 33330  aggatatttagaagtaagactagttcgtacttgaaaagatccatcagcttcaataaatcc
 33390  tgatagccaactatccgattctagtggtgattgattaaaaccaagaggtttcatattaag
 33450  gttaggtgactttttattaaggtattgaataagaagtgtaaattgataatatttaggacc
 33510  tcgcatttttccattaatgagattacttagtacaataagtccatcaatattattaattgt
 33570  tagaatataagcagcagattgttttttcttactaatagatccatgtccaattagtttttg
 33630  tacaatttgacatagtggaaaatcttttagttgaaatacaatttgaacacttggataatt
 33690  tagtttcccttttgcagatcgttcttgtttaggtacaataatagtaccatcaccttcaat
 33750  aagacctgcaagataagaaccaaaaaacattatacagctcatatgggaaatagatagttc
 33810  tggcgcacagtcgttgaggttccatagagagttgaaactttcatatgttacctgctgatt
 33870  gtcttttacatctgtaagaggctcaaaccaaataaatacggatgaaaagagttcccagca
 33930  tacagccagatttagagctggcacaaattt
;     G-cox1-I5-orf329 <== start /first_aa=K /note=LAGLIDADG ;; evalue:9e-46
;     G-cox1-I5 <== start /group=IB (9.71e-21)
;     G-cox1-E5 <== end
 33960  ACCAGCTAGTACTGGTAGTGATAGTAGCAGTAGAATAGCTGTAACAAAGATAGCCCAAAC
 34020  GAATAGTGGTAGTTTATGTAGTGTCATTCCTGGGTTTCGCATATTAAGAACTGTTGTGAT
 34080  AAAGTTCATTGCTCCTAGCATTGATGAGATACCTGATAGGTGTAGACTGAAGATAGCAAG
 34140  ATCTACTGAACCTCCTGAGTGGCTTTGTAGTCCTGATAGTGGAGGGTAA
;     G-cox1-E5 <== start
;     G-cox1-I4 <== end
 34189  cataaataatgaattacagtatattactactaattcattgccaatattctcatattggat
 34249  tggactataccttcattttctcttactagtaaatatgtaaggggataaataaaactatat
 34309  actaatattaac
;     G-cox1-I4-orf405 <== end
 34321  ttactttttagtaaagtttttatctagtcgaatacttcgaatattacgcataagattttg
 34381  aatttttatcatgtattcaaaaccacctgaagcctttttattaaaagatcgtgaccagat
 34441  tcgatattcaagagctttcatacctttcatagttttaaaataataactaatgatattctc
 34501  aattgatttagaatttgttgttacaactgttatatatgtttttttagttgttacttttat
 34561  acctagaataagtgcaatagcttctagaacaattttatctagcttttgggtaatttcaaa
 34621  ggcatgaactagtcgaagaggtcctttcttaacaatataaaagctaccttctgcttctgt
 34681  aaatccaattagccaacttttagtcataatactcatagcatctagaatagaagttacttg
 34741  gttatttacattattccaagcagggctaatataattagtaggtagggattgtgcttttag
 34801  ataagaaattttttcatctttttcttgattagatagagatgagtcgttcataattaggat
 34861  agctttcttaaatagatcatagttaaaatatttactagtaagtagtggatatgcatcaaa
 34921  aataggtagaatgtactgaataatatgttgaatattacgcactcgataatgtgctgtgtt
 34981  atcttttgcatcagttactgatacagaaccaacaccaagcatagatttaatatagtatag
 35041  aagacgtagattataattactttgaccaatttggaaagagaatgaccaaattcctttttt
 35101  agttttagcaaaataaaatgtcccgtctccatctgtaataccaactagccattctttaaa
 35161  atttgtgctattattaaccgcgcgtccactagaaaatgcattacgttgagtctctgatgg
 35221  attcttactaagaataacactcttataaattacatgataaatagcaatagcatacttata
 35281  cattttataacaggcataaaatagtaggccttttattagattagtaaaactaaggccaca
 35341  tggtataattattttgtatagaatccaggcggattgtccccaagttgatgacatttttac
 35401  atcattccaaatagtactaaaataatttagtagtgaatgagtattcatctccgagtagag
 35461  gagtttcccgcatcgagtaatgtttagtagattataaatactcacaaacagtagtataat
 35521  ctgggacagcttacactt
;     G-cox1-I4-orf405 <== start /first_aa=K /note=LAGLIDADG ;; evalue:2.7e-70
 35539  a
;     G-cox1-I4 <== start /group=IB (2.12e-18)
;     G-cox1-E4 <== end
 35540  ACTGTCCATCCTGTTCCTGCTCCTTGCTCTACGAAAGCACTAGCTAGTAGTAGAATTAGT
 35600  GAAGGAGGTAGAAGCCAGAATGAAATGTTGTTTAGTCGAGGGAACGCCAT
;     G-cox1-E4 <== start
;     G-cox1-I3 <== end
 35650  caaattatttatattattccattttaaagaataatctcttgatatttctatcaagtttag
 35710  actatgtcatcatctagtattttatttctagatgtcgggcgctcgtgtccggtttattgt
 35770  tagtgcaactcaccgattagtcgttgaactttcttaagtcactatctactaaattcatag
 35830  ataggcactgacttaagcttagctgcaaattatcttaaataatataaacgggtttataac
 35890  tatatgaagacttccttgcaattcacccgatgcaactctatatttcacaatatagaagga
 35950  ctatggctataagattaatttactactaacaatttatattatttatttagtttatccaga
 36010  tgatcccaattatagtatgtacgtttattgttcataccttcttttaggattgagatcttt
 36070  tctcgacctgaaattgtgagatgttctttatttagcattatatctacacacttagaaaaa
 36130  tctttaaaatttaggtatttactagtaaatagagaatactcatcaagatagttaattaga
 36190  atagctagttttgtaggactagtaatagcaattacataataacaaatattaccattatga
 36250  atactagtagttagttgaactccaaaagtatcagcgataagtttaagaattgattcgtaa
 36310  gattttccagttttagggtcttcttgtcgttgttcaatacgtgctcgagcctcaatacga
 36370  tccttaccttttccatcaattgtcttctttcgaatattgatagagaaagatccgcgccta
 36430  ataaaataaaatcattgatt
;     G-cox1-I3-orf153 <== end
 36450  ttattttataaggcgcgcatcaataaatcctgatagccaggcattatttagaattgaact
 36510  agtatcaggttcattaataagaagattgttattactattattattgatccaagtaactag
 36570  tttattaaattgatcaatttttggagtacgtagatacccattaattagattaataatcat
 36630  agttagtccggaaatactagtaattactagaacataggctgaattttcctttttatgtcg
 36690  aatcgtaccacctagtagatttttaagtactactactagagggtaatcaacttcattaaa
 36750  agtaattgcgaaatgaggtgtatatcgctttccacttggagcatgtgtagtgttaggaat
 36810  ccaaatgtgtccatctccttcccaaagtcctgctagataagcaccaaatttaggtcggga
 36870  tgttatagttattagtagtcgtataaatttcttatatttata
;     G-cox1-I3-orf153 <== start /first_aa=Y /note=LAGLIDADG ;; evalue:7.1e-27
;     G-cox1-I3 <== start /group=IA (2.77e-26)
;     G-cox1-E3 <== end
 36912  ATCTGGAGCTCCAATCATAACTGGAACAAGGTAGTTACCGAATCCACCGACCATAGCTGG
 36972  CATA
;     G-cox1-E3 <== start
;     G-cox1-I2 <== end
 36976  cgacttttgtctacagttttctgtaaaatcggactatatcttcaccttttaattgtttaa
 37036  tagtaatatatactacatataaaagatgtcttgcatgtagtctctgaggatcctactaag
 37096  aatcataaacaattcttttggtttcctgctgattgtccaatcctaatatattttactgaa
 37156  ttttctgatatgtacaaaaaattctagtttattaggctctaaggaggttccagcatatag
 37216  caagattcgagttatatattataacccggctatgccttatttgttgaaggggataattat
 37276  ttaacataacttagtttccactgttttcgatagagtagattagatccactat
;     G-cox1-I2-orf314 <== end
 37328  ttagatatttccgaatagtagctcgatctcctttattttccggtttcctgtatacaggaa
 37388  acaggcaaaagaagtaagactatcatattttttagttagttctggatatagtacattttc
 37448  tgctagaacagttttactattaggttgtactgtagcattattgtgctcactacgcacatt
 37508  acttagaagatctagaaaagcgtttagatctacagtttctgtattatccatttccgtaat
 37568  aggatcatagctaattagaaaacgattaagaaatagttctgcggtagttgtatatcgtag
 37628  aattgtagatcgatgaatacctacatgatcagcaatatattgaacactgtcactcataaa
 37688  cacaagttgtgctgttttagtgtcatagataaatactttgattcctcgtagttttcgaag
 37748  gtaatcacgccagtattgtgacattggctcatgataaccggaactgctagctacaggatc
 37808  tacattaagatcaggtagtagagtattcatacaatactgttctagttgtactgctatttc
 37868  actagtgctattagaatccatgacaagaagagtcagtgtgacatttgtaaatccatactt
 37928  atgaaaatatcgaagtactcgtcgatctccttttttaaggatactaggcataaagtaaga
 37988  aataactcgagcatatagagaaatagaactaccaatataacaagcaccattttcagtcgt
 38048  aaaaatgtatacaccgacagcttttttagcgacagcagcaatgctatcacggttattaaa
 38108  aggatctttaataacatgcttagtataacggtgtggtgctttattaggttctagttgatt
 38168  tttatttccattactactagtactatattgtttagtgttaacagttatgttagatggccc
 38228  ttcattgtatcggcccggcgaagccgggcaggtaaatacaagcat
;     G-cox1-I2-orf314 <== start /first_aa=M /note=GIY ;; evalue:3.2e-12
 38273  a
;     G-cox1-I2 <== start /group=IB (1.90e-29)
;     G-cox1-E2 <== end
 38274  ACCATAAAGAAGATCATTACAAAAGCATGTGCTGTAATAATCA
;     G-cox1-E2 <== start
;     G-cox1-I1 <== end
 38317  gtagagtaggaagacttagccctgagaaaagcttgccgctaaatgatatagcgtataagt
 38377  cagaacttttaggctacgaaccctctctccgaaccgtacgtgatactttcgcatcatacg
 38437  gctctccacaataaattatactcattcaaataatgcttatttccaaaatatactatttaa
 38497  tcgggggaagttagaaaccga
;     G-cox1-I1-orf817 <== end
 38518  ttatttaaagtctgctttagacacagatccattatgaattagattgtgacagggtcgaca
 38578  aactgggatctgctttcggttcatccgcgacatcattgccgtcatgtagtctttaggtag
 38638  ttttgacacatccttaatcgcacgtacatgatgcatttcaacgtcaacatccgtaccgca
 38698  tagcgtacaagggctatctaggaccgcccgtgaccggaaggtagctcgcccaagcttctc
 38758  gagtcgaataaatggatttgagtcagtagttgagaacttcatagtattggcaagagaagg
 38818  gtttggcatagacgcgatcgttttaccgttcgcatctaggatagcgatatccttaccaaa
 38878  tcgcttaaacactttcgctttagttccaagttttagtttggccgccagcgtaagcacaca
 38938  tgaatattttagaatgtaaaagattcgcccggtattattgacaaagctatagtaattact
 38998  aatacctcgccaaatagtccagtagtggttaacaatctgatgtgtttcgaagtgaatcat
 39058  ccgaccccaacttgttggtacacctccaggtttagccatccctcgagcttctagtttctc
 39118  taccagtttattgataggggccagaagttgtggtcgagttcctgctttactgattagagt
 39178  ctgcccagaacgaagactcgttgttagcggacgtagctccagaggagtgatccgaatatc
 39238  agttcctagaaagtgtgccatctcattgcgagcgtgtgtgatcttagtcttctgcatact
 39298  aagctcaagtttaagttgttctgctagaaagattcgtagtttgtcccgaatctcgatagc
 39358  ttctcctttagatccaatgattccaataatgaaatcgtcggcgtatcggacgaaatacat
 39418  tcgtttgtagtctggatcattagccatccggctacgtgcgtgaacttctgccagtttacc
 39478  tgcacgagttaggcgacgccattcgggatttgtttttcgccgagaaccttttgtgaaggc
 39538  actcatatactcttctagccagagatcaagcttatgcagcaggacgttacatagaagagg
 39598  gctaaccacagatccttgaggtgttcctagctcggatgtgaaatatttatcctggaagat
 39658  gtatcccaccttaagtgctttgtacagaaggtcgataaatgcctgatcttgcactcgctc
 39718  agacaccgcttgcactagcagtttatggtcaaaagaatcaaaacatttggaaatgtcagc
 39778  ttcaatgaaccaattaacagaagtgaaagtattatgcagctcttttagggctgtgtgaca
 39838  acctttgccaggtcggaatccgtgagagtgaacactgaaattagaatcaaagatggcttc
 39898  gagaaccatatgcatagccgcctgaacgattttgtctcgaggactagcaatgcttagcgg
 39958  tcgagtaccattaccgtttggttttgggatctcgattcgccgagccggacggaactggaa
 40018  tgttcctgaccgtagttcccgttgaagccgttgaaagtagttcatattgattccatccag
 40078  agtttcagtgtcgatacctggagtcatgttaccaggtttacttttaattcgagcgtaagc
 40138  accgataagtacatcgacatcagacataatctgcatgatattagtgttaaccagagattt
 40198  gttaatagcattattcgcaataagctgttgtagtttatccatacccgcgggcatagactc
 40258  tgaaacaaatttgctgctgcttcccttcactttagtactgtattgccgagtattagaaat
 40318  cttatttcgactaacagtattagaagctagtacgagagctccgtcaccccacgagtttcc
 40378  tcgatcgggtgatcccgaattccacagtggtaccgcaggagaagatttcttttctcctat
 40438  tgagcaacttaggtgcccccacgcattctgatcactacttgtgacccatccactcgccca
 40498  attgaaccagaacgacacaacgtaaatcgttccggccagcagtagagccttaattccttt
 40558  aataaaagagttaagtccagagctaagactggtattgcatgttgtaaggggttcgttagc
 40618  ctcaccatattgcccgtagctcgctacgattatttcacgcagctttcctagcatgctatt
 40678  ttcaccattccgttggccggaattggctgagctaggtgctttacggttacggttcagatt
 40738  agaatcgaaatagcgtccatagatgtcattactacatccaggttcgtgttttgtccattc
 40798  gtatccaggttctgaaccatcaattgggtaaaccggatatgcgctatctacgttattcca
 40858  gcaaagaatcttgtatggaaacatacggaagtaaaaccgttcgaaccatgttagataatt
 40918  taggaagaatgcacgacagatacgatatcgacgataccatgtgttagacggcgc
;     G-cox1-I1-orf817 <== start /first_aa=A
 40972  ac
;     G-cox1-I1 <== start /group=II (1.43e-14)
;     G-cox1-E1 <== end
 40974  CATTGTATAGTTGATGGTCTCCGTTAAGGTACTGTACACCAGGTGCTGCTAGCTCCATTC
 41034  GGATTAGTACTGAAAATGCTGTTCCAATCAT
;     G-cox1-E1 <== start
;     G-cox1 <== start
 41065  AGCTGCAAATACTGCAAAGATTAGATACAGTGTACCAATGTCTTTAGCATTTGTTGAGTA
 41125  AAGCCATCGTACCACAGCAATATT
;; mfannot: G-cox1 <== start Def by similarity
 41149  GCTGTGGTAAATCCTTTTAGTCTATTTCCTTTTTTAGTTCTATTTTCTGATAATAAATTT
 41209  AAATTTACTATTGTGCTAATAAAATAAAATCAATGATTTTATTTTATAAGACGCTAGTAA
 41269  TAGAGTAAATAAAAAAGTCTTCCATATTAATTAATTTGGATATACCTGTATATAGGTATA
 41329  TAATTACTGAACA
;     G-trnS(gcu) <== end
 41342  CGGACAAAAGGAGATTCGAACTCCTAAGGAAGTTTTTAATATTCCAGACAATT!AGC!AA
 41400  TCGCCTACACCTCGCCAATAGCAGTTTGTCC
;     G-trnS(gcu) <== start
 41431  ATAAGTAACCTATATAAA
;     G-trnK(uuu) ==> start
 41449  GAAGGTATAACTCAGTTGGTTAGAGTGCGATACT!TTT!AATATCGACGTCGTAGGTTCG
 41507  AGCCCTACTATCTTCA
;     G-trnK(uuu) ==> end
 41523  TATATAACTA
;     G-trnQ(uug) <== end
 41533  CTAGGATGGGTTGAATCGAACAACCATTTTCCCCAC!CAA!AAGAGGAAGTCTTTCCTTT
 41591  AGACGACATCCTA
;     G-trnQ(uug) <== start
 41604  TTCTACTAGAATTCTAATTTCCATACTAATATAGTATTTAGTAATGTAACCTATACTTTT
 41664  TTCAACCATTCTCATTACCGCAAAATGATGTCTTTCCTTTAGACGACATCCTATATCTCT
 41724  ATTTATATGAATAACACTATTTATAAAATACTATACTATAAAAATTCCTATTTTTTTATA
 41784  GAAAAATATTTTCTATATTATTAGTAAATAGAAAATAGTACCTATTATTTCCTTTACTAT
 41844  TATACCTTATAAAAGTAGAGGATTTATAGAACTTACAATGGCTTATAAAATTTACAATTT
 41904  TAGTAGGCGTTTTTCTATCTATTTTATTTAAAGTCTTTTCTTTTTATAAAAAGATCTCAT
 41964  AATGTATCTATTCAGTTATTTTCTTTTTACTATAATAGTATAT
;     G-trnT(ugu) <== end
 42007  TGCCGACTACTAGAATCGAACTAGTGTCAAGTAATT!ACA!AGTTACCTATTCTACCACT
 42065  AAACTAAGTCGAC
;     G-trnT(ugu) <== start
 42078  ATTTTGTGTTTGTTTTATATATTAATTTATTCCCATTTTTTATAGATAAAATAGAC
;     G-trnE(uuc) <== end
 42134  TGATCTCTAGGAGAATCGAACTCCTATTAGTAAAAT!GAA!GATCTACTGTTTTACCTTT
 42192  AAACTAAGAGACC
;     G-trnE(uuc) <== start
 42205  TATTCCTATATATATATATATAGAAAACAAGTATAGATTTACTATTATAACTATAAAAAG
 42265  AGAGAGATATAGATCCATTTATAGAAATTATTATATAGGTAATACTTATGCTTTTATTAT
 42325  ATTACTACGCTTACTAAATTTATAGATAAATTTAGTAGAGAAATGTAATAAATAAGCTAG
 42385  AGAGATTCTATTATAAATAAAACATAATAGAATAAGTATAGCTACGGTTCTTAAAATAGA
 42445  GAAAAAAAAAAGAATAAAAGAGATAAGGAGTTGTGCGTAATAAAAGGAATTTATTTTTAT
 42505  AAGCGCTAGAAACAGAAAAAGGACATTACTAATTCAATTATAAAAAA
;     G-nad4 ==> start
 42552  ATGCTAACACTACTACTAATTATTCCTCTAGTAGGTGCTCTAATGCTAGCACCAATGCAA
 42612  GGAAATACTCTACAATCAGAATCACAAATGAAACGTGTAGCACTAGGAACATCACTAATT
 42672  AATTTTGTTCTAAGTATTGTACTATGGGGTGAATTTGATTCAAGTACTAGTGAATACCAA
 42732  TTTACACAAGAATTTAATCAAGTTAATTTCTGTCACCTACACATTGGTGTGGATGGTATT
 42792  TCACTTTACTTTGTACTACTAACAACATTTATTACACCAATTTGTATTCTAAGTAATTGG
 42852  GATAATATTAAACAACAACTTAAATACTTCCTAATGTGTTTTCTAGTACTAGAAACACTA
 42912  CTTATTGCAGTATTTGTTGTTCTAGATATTCTACTATTTTATGTATTCTTTGAAAGTGTA
 42972  CTAATTCCTCTATTCCTAATTGTTGGTATTTGGGGTGGTAGTGCAACACGAGTACGAGCT
 43032  GCATTCCTACTATTCCTTTATACACTATTTGGTTCACTATTTATGCTACTAGCTTTCCTA
 43092  GTAATTTATTACAATGTAGGTTCAACAGATTTCCAAGTAGTATCACTATCTGAAATTAAT
 43152  CTAGAATCACAAAAACTACTATGGCTAGCAGTATTTATTAGTATGGCTATTAAAACACCA
 43212  CTACTACCATTCCATGTTTGGCTACCTCGAGCTCATGCTGAAGCTCCACTAGCTGGTAGT
 43272  GTTATTCTAGCTGGTCTTATTCTAAAACTAGCTACATATGGTTATATGCGAATTCTAATT
 43332  CAATTCCTACCAGATGCTACTTCATACTTCTCTCCACTAGTACAAACTATTGCTGTAATT
 43392  ACTCTAATTTATGCATCACTAGCTACACTACGACAAACAGATTTCAAAGCTCTAGTTGCT
 43452  TACTCTTCTATTGGTCATATGGCTGTTGTAGTACTAGGACTATTCAGTAATACTATCCAA
 43512  GGTATTGATGGTGCTCTACTACTAAGTATTGCTCATGGAGTTGTTAGTCCAGCACTATTT
 43572  ATTCTAGTAGGTGGTGTTCTATATGATCGATACCATACACGAACTATTCGATACTACCGA
 43632  GGTATGACTGCTTATATGCCACTATTCTCAATTATGTTCTTTGTATTTACAATCTTTAAT
 43692  GCTGCTGTACCTCTAAGTGCTAATTGGGCTGGTGAATTCCTATGTCTAGCTGGTGCCTTC
 43752  CAACGAAACCCAGTATTTGCTGTACTAGGAAGTACAGGTATTGTACTAAGTGCTGCTTAC
 43812  TCTATTTGGCTATACAACCGAATTGCTTTTGGAGGATGGAGTAAATACCTAAACTACACT
 43872  ACAGATCTTACTCGACGAGAATTTATGCTTCTACTACCTCTTCTATTTGTTGCTGTAGTA
 43932  TTTGGTATCTTCCCTAATATTATCCTTGACTCTATTCATGCTTCAACATCAGGACTACTC
 43992  TATTCTGCTGCTTAA
;     G-nad4 ==> end
 44007  AAAATAGTAAGGACCTGAACTGGTAACTAAATATCTTTTTAGAGCTAAAGATTTTTATTG
 44067  GTAATAATCCAATTTTCACATGAAACTACGATTATTATTAGTAAAATACTCTCTTTTACT
 44127  AATACAAGTTCGGAGATGGATTTAATTAATTAAGGGACTCCCCCCCCCTTTTTTCGTTAA
 44187  CCACTACCAATTCACCTTTTGTTCTTACCGACAAAAACGCAGAGAGTATATTATAATATG
 44247  TATAAAGCGCTCACAATAGTGCTGCTATGAAAAATTCACTTATGATATGCGCCTTCTAAT
 44307  TTCTATAGAAATTAGAAGCATAGAATGTAACTATATTATAAATAACTAAATAACTTATAA
 44367  TTCTTAGTATAAAAAAACATCTCTTTTTTTGATTAAATCAAAAAAGAGATACTATCTCTT
 44427  CCTATTTTAGTAAATATATAGGAATGTGGATAAAATCCCTTGATTTAAACCTGTTTATAC
 44487  TTATTACTAAAAATGTGCACAAGCGCTAGGCCGAAAATATTTACAAGCCTCAATAGTTAT
 44547  TAAGTATAGACTTAGTAACGTGCGTATCTACTTGTTTAACTAAATAGACTCTATTTTTAT
 44607  AAGTGTACAATAACGCAGTAAATTAGTAAAAATTAAAATGCTTTCAATTCTATATCCCCA
 44667  GCTACTAGAGATTCTGGTAGTACTTGTTCCTATTCTTCTAAGTGTTGCTTTTATGACAGT
 44727  AATTGAACGAAAAGTAATGGGATCAATGCAACGACGAATTGGACCTAATGTAGTTAGTTA
 44787  CCCTGTTCTACCCCAATGTTTTGCTTTTACAGTAAAACTACTAGTAACTATTGCAGGGGG
 44847  ACTTACACTGATCATTCTTTTCAATTATCTAGGATTCGATCCTATTTATTGTCAGGACAC
 44907  TGGTTCACCTGCCAATAGTCAGACAGCAACTTCTGAAACTTTCTGGAATAAAGGTGTTCT
 44967  TGGTGTATGGGGACTTTCTTTCGCATACCTTATTTATAAGGGTGCACAAGTGAAAAATGC
 45027  TAAACAAGCCGGAGGTATCGGAGCAATTATAGTTAGTTCTGCCACAGCTGCTAAAATTCT
 45087  GCGGGAGACTCAGGTTAACCCGGCAGGAGTTCAATCCAATATTCTTCGAGCTCACGAAAA
 45147  GGCGTATCCCAACTACGATCAAACTGGAGGTTCTGCCTCTGGATCTGGATCTTACCCAAT
 45207  TCCTTCACCACTTGAAGATAGCTGGTCTGTTTTTGATTGGCTATATTACTTTTTTCCTAG
 45267  TTATGTACAACGGCAACTTCGAAGTCGAGTTCCTAGTGCTGACTTCGAATCACTTAGTAC
 45327  TATTGATGTGCTACACTTTCAGTACAATCTAATTGTATTTATTCTATCCTTCAGTGTACT
 45387  TATTATCATTTATAGCTTTATTCTAGCTATTGTTCTTGAATATTCTGTAAAGAATCGCGA
 45447  AAGTATCGCCAACAAATCTGTTCTACTAAGCAAGCTTATTCCTTCAGAGAATATGCTGAA
 45507  TGCTCTACTTTTTCTACTGAAAGGTTGTGTTCTTATTTCTATTACAACATGTATTTTTGG
 45567  ACTATGGTTTATGTACACTCACCCATTTGTGTTTTAATTGCTAAACACCGTCTTTTTTTA
 45627  TAAAAATATGCTTTAGCGGAGCAACCACACATAAATGTGTGGCTAAAAATGAAATGTTAC
 45687  GGCTCAATTAATAACTATATAGATAATGGCTCTACTTCCTATTTTTTTTTTTTGTTTTTT
 45747  TCGTTATCTGCTGCCCTATAAATTTATAGGAAATCTCTTCTCGAAGATGGCTTTGAATTA
 45807  CATTTTATTTAATAACGTTAATATAAGAATAGTTACCATTTATAATAAAAATTTATAA
;     G-trnM(cau)_1 ==> start
 45865  GTACTTTAGTGTAAAGGTGGCACAGCAGATT!CAT!GTCCTGCTAGACCAGTGTTCGAAT
 45923  CCTGGAATGTACT
;     G-trnM(cau)_1 ==> end
 45936  CTTTTAAAATACCGAGCAACTCTATAATAATTATACAAAACAGTAATAGAATATAGATAT
 45996  TCATTTGTTTATATAATATTACATTTAAGTGTTTTTTACATTCTGGCTAGCGCCTTATAA
 46056  ATGGTAAAGTTATTAGCACAAATTATTCTTATATAACACTGGCTTATTTGCTGTCTGATA
 46116  AATTTCTATGTAAATTTATCAGGCTCGTAGATTTTATTAAGGCCTGAAATAATGTAGATA
 46176  GTAGAATAATTAACTTCTTTTTATATTTTAAAGCAATATTACATAAACAAATAGTAATAA
 46236  AAATACTAAGTCAAGTAAGCTTTTTACAACTATTTTCTAATAAATACTACTGCGCCTAAT
 46296  AAAATTTTGTAAAATTTTATAATGCGCGGTTCTTTATTATTTATTTTTATAGCAGAGCGT
 46356  CGCCTCTTAAAAAAATAGAGAAATCCCAATTAATAAACATACTATACTGTATCTTGTTAA
 46416  AAAAAAAAATTTTTTTTTTAACAATTCTATAGAGTAGGGGGGTAATTTCTTATAAATTTT
 46476  AGTAAAATTAAATTTAGTAGCATACAA
;;     G-nad3 <== end
 46503  TTAAGATTTTTCAACACGAATAGAACTTCGTTTATCAGT
;;     G-nad3 <== end
 46542  AAAGTAAAGAGCACCTGAACCAAACTCATAAACGAATCCGATAGTTAGTACTAGGAAGAA
 46602  GATAATAAATACCGCACCGTAACTACTTGTTTGATATACATTAACAGA
;;     G-nad3 <== start ;; 81,117
 46650  GTGCTAATAAAATAAAATCATTGATTTTATTTTATAAGGC
;;     G-nad3 <== end
 46690  GCTAGGGTAAACAAGTAGGATTTCAAGATCAAATACTAGGAATAGAATACCAACTAGATA
 46750  GAATTGAATAGAGAAAGGGTTTCGTGTTTGACCGTATACAGGACTAAAACCACATTT
;;     G-nad3 <== start ;; 43,80
 46807  AGGGTCGTCGTTTAAGTAGCGCTGCTGTTTTGCAGTAGCATCAGACCGATTTTTCTTAAC
 46867  GTACTTACGTAGGTTAAAACATTCTTTATACCAATTATACGTTTCACTCTGATATTTTAG
 46927  AGGATATTTTTCTAGATAATCAAGTAGCGGTTGAATAGCTTTTTCACCTTTCAT
;;     G-nad3 <== start
 46981  AACTAGTAGAGAGGCTTTTTCTCGATAGCTACCATGTCCTAGTAGAGCAATAATAGCCAT
 47041  AGCAATACTTTCTTTGTTCTGAAGAGCCATACGAATAACAGGGTAATCTTTATCAAAAGA
 47101  GAAAGAGCAATGAGCATCAATAACACCGCGCCTAATAAAATAAAATCATTGATTTTATT
;     G-orf258 <== end
 47160  TTATAAGGCGCAGCCATCTAGAGAAATACTAGGAGTAACACTACTGAATTCATTATCAAA
 47220  AAGTAGATTAAGAGTTGCGGCAAATTTTACAAAAGTGTCTTGATATGTGTCAGTAATAAT
 47280  ATTTTTATAGAAAATAGAGGACATTAGTTCTATATCATTAGTTCCTTTAATTAGATACTG
 47340  ATTTCCCTCTTTCTCTCGGTAGAAAGGTGTAGAAGATAGCTGAAGAGTCTCTTTAATGTA
 47400  ATGAAGAAAATCACTGTCTAGCATACGAATAGTAAGAGAGTTTGTGTGACCAAAAGATTG
 47460  ATAACTAGATCGACGTTCACAGAAACCTACAAACCATTCTAGCCATGATTGATCAACAGG
 47520  TTCAATTCCTTTTACTTTACAATAGTCAAAATAAAGAGAAAAATCAAAAGTAGAACTGTC
 47580  AACACTGTTTATAATATTAGAGACGTGGCTAAGATCAAAATAACTGGAAGTTACTTTACT
 47640  ATACCCTGGCTCCCAATTAATAAAATTAAATTGGGTGATATAATTACTATTTAGTCCTGG
 47700  CTTATAATATTCTAGTAGTGCTTGTTCATAAATACCTACTTTAAATTCGCTAAATGCTTG
 47760  AAGAATATAAGATAGTTCTGCACTAATTGAACCAAATTTAGTTAGCCAAAGACTTTGATA
 47820  TGTCGGAAATAGAAGATTGATATGGAATAGCATCTCTTTCATACCTCCATTAGAATAAAT
 47880  ATACGGATATAGATTACCATAATGTTTATGAGGTCGTTCACTTAGTAGATAATGCAT
;     G-orf258 <== start
 47937  CTTAATACGATTAGTAAAATTTTGTGTTAGTCCGTATTTTCAATATTATATTCATTGCTT
 47997  GTAAAAGAGTAAATACCCATCATATTTTTAAACTGGTTACCTGTTCGTACTGCATCACCT
 48057  TCATTATTAATAATAAATGTTTTGTCATTACTCATAATAGCTTCTTTAGAGATAAAGTCG
 48117  ATTGATAGATTTGTATCTCCTGTTAGAGGATTTACTAGTGGTT
;     G-orf219 <== end
 48160  CTAGGTACTTTTTAGCAAAAGCAGCGGCTCTTTACTAATATACTTGAACATCTCAAGTAG
 48220  TACGTCTTGTGCTTTCAGTACCTTGTCATTTACATGCCATGGAATACATTCTTTCCCCTG
 48280  AGTACTAATAGAACTATTATACGCTATAGTGCTACCAAGGGTACTCATAGAAGTAGTGTC
 48340  TGCAATATCTACAGTAAAATCGTTATTATTATAACCAGTAAGTAGAAAATGAATAGTATT
 48400  GCTACAAATACCATATTTAATTAGAGTAATAAATAGCCCTACAAAAATATGTACCTGAAT
 48460  AATCCCTATTTTATATACTAGACCTAGTTTATTCATTGATACTAGAATTAGCATAATCAC
 48520  AAATAGATAGTAGTGACAGGTAATATATCCATTCACAACATTAGTTATATCTACTTGACT
 48580  ATTAGTAAAAAGCACTACATTTGTAATAAAAACAATAAAATGAAAAGAAGAATAAAACAC
 48640  ATTATTAAGTACATAATTA
;     G-nad3 <== end
 48659  TTAAATTCAGAAATATAAAGTGGTGGTAATAAATAGAACACTTTTAATAAAAAAGATCTT
 48719  AATTTTATACCAAAAGGGGGAATCATTAGAATTAGTAATATTAGTAGGTTTAATTGAAGA
 48779  TCGTTTATCTGTGAAGTACAGAGCACCTGTACCAAACTCAT
;     G-orf219 <== start
 48820  ATACGAATCCAATAGTTAGTACTAGGAAAAAGATGATGAAGATCCAGAATCCATAACTTC
 48880  CAGTTTGGTACAGGTTCATTGCATAAGGATATGTTAGAAGAATTTCAATATCAAATACTA
 48940  GGAATAGAATACCAACTAGATAAAACTGGATTGAAAAGGGATTACGTGTCTGACCATATA
 49000  CTGGCGAGAACCCACATTCATATGGTGTTACTTTTTCTGAATCAGGTCGGTGTACTGCTA
 49060  GTAGAAGATTAGCAAATAGAAGAATAACAGCTAGGATAGGAATAAAAATAAAAAATAGTG
 49120  TAATTGTGTTCA
;     G-nad2 <== end
 49132  T
;     G-nad3 <== start
 49133  TAGTAATAGAATAGTGATAGAGCTAGAATATGACAGCTATTTAGTAGGATTGATGGTTGA
 49193  AGTACAAATAGTACAATAATCATAGTTAGACTTGAAATTAGTAGACTATGTACATTTGTA
 49253  ATTGTAGGAGTATCTGATGAGTTTGCAGTATGTGCGCTGGCGCTAGTATATACAACATCA
 49313  GTTTGAGTATCTTGACTATCAAAGTAGATAACTCGGATAATTTTTAGGTAGTAAGATGCA
 49373  CTAATAACACTTACTAGGATTGCAATAATAGATAGGAAGTAGTAACCGCCATGAGTACTT
 49433  GAGTATAGAACCATTTGTTTTGCAAAGAATCCAATTAGTGGTGGAATACCTGCCATAGAG
 49493  AATAGACAAAGAGCTAGACTTAGTCCTAGTAGAGGGTTTTCTTTAAATTGACCTTTAAGT
 49553  TGATCAATAAATTGAATATCTGTACTATTCACTGATTGTTTATTAATAGTTCGATTTGAT
 49613  AGCAGATATGATTTACTTGTACTCATAATGTAACCAAATGCAAGTAGAATAAGGAATGTA
 49673  TTTACATTTGTAAGTGAGTATTGAATTAGATAGAATAGGAATGATTCAATTGATTCTTCA
 49733  GTATTAATAGCAAGAGCTAGTAGTAGGAATCCAACATGACTAATAGTACTATATGCAAGA
 49793  AGTCGTTTAATTCGATATTGGCTTAGTCCAACAACTGTACCAATAATTAGACTAAGAACA
 49853  CTAGCAATAAGTAGTAGATTTTTCCAAATATTAATAGATGTATCATCATTAAGAAGAAGA
 49913  CTTAGTGATTCAAAACTACCTTCTAGTCCTGATTGTAGTTCTAGAAGGAATACAAAAATA
 49973  GAAATTTTAGGCATTGTTGTTAGCCAAGATGTTACAATAGTTGGTACACCATCATATACA
 50033  TCAGGTGCCCAATTATGTAGTGGAGCAGCTGCTACTTTAAATAGGAATCCAATACCAATT
 50093  AGAAGTAGTCCACATGTAACACCTCCACTATAAGCTACAGAATTAGAACCTGTAACTTGT
 50153  ACTAGAGTATAAATACTCTCAAATTGTGTTAGACCTGTATAACTATAAATTAGTGCTGTA
 50213  CCTAGTAGAATTAGAGCTGATGATAGACCTCCTAGTAGGAAGTATTTAAGACCAGCACTT
 50273  GTTGCTGATTCTGAATCTCGATAAAGTGTTGCTAGAATATAAACAGCAAAACTTTGTAGT
 50333  TCAATACTTAGGTACATACTTACTAGATCAGAACTACTTAGTAGTAGTGTAGCACCCATA
 50393  GATGTAAAAAGAATCATTAGTGAATATTCACTAATTGTTGGAACTACTGTTGTACTTGAT
 50453  CGTACAATCGTTTTTTCCGTAACTGGTCCCCAACCTAGTAGGATTAGAGCACCAGTGAAA
 50513  AGTAGAAATCCTTCAATAGCTACTGATACTGTAGTTACGTGAAATAGTCCACTGTAGATA
 50573  CCTACTCCGGAAGCTAGTGACTCAATATGTAGACCATTAAAAGCCAGTAGAGCAGAATAG
 50633  ATTAGAACTACAGATGTAATTCGATTAAATAGACTTGGGGTAATTCGGTAGGAGAAAACA
 50693  GGAATGGCTACTAGTAGTGAAATTAGACCAATTGAAAGCAT
;     G-nad2 <== start
 50734  TACTAGCCTCTATAAAAAAAGAGAAATGAACTTCTCCGTATTTTCTACAATAAAACACTA
 50794  CCGTAATAAATTACTTAGTAATTTATTACCATAATATAAATAATATATAGAAAATCCATT
 50854  CATTATAAAGAGTATTAATCATAGCCTAGAATGAAATTCTAAATAGATAGCAGTACAGGG
 50914  TATAATTTAAATTCAATCTATACATATTA
;     G-trnG(ucc) <== end
 50943  TACTAGTATTCGGAATCGAACCGAAAATGTGAGAGT!GGA!AGTCCCAAGTTTTACCATT
 51001  AAACTACACTAGC
;     G-trnG(ucc) <== start
 51014  TTTATAATTTAATTCAATTGAACAAATAAACAGTACTTTAAGACTATACTATAGTTTATA
 51074  TACCTATATAAATAGAAGTGTATTCTTTTATACGGATCTAAGATTTATTACTACTGAGGC
 51134  GTCTACTAAAATCTACGAGGTCGCCAGTGCTTATAAAAGAAAATTATTGATTTTATTTTA
 51194  TAAGGCGCTAGGAAAGGGGGTATACCATTTTCCATTTAAATGG
;     G-rps3 <== end
 51237  TTATACTGATCGTTGACAGATCCAAACTTTTACAGTAAAAGCACCTAGTTCATTTTTAGT
 51297  AGTAAATTTACTATAATCAATATAGGCCATATTATTTGAAGTACGTTGGAAAGAACCAAC
 51357  TAGACAAGATTTCACAGTAATACGTGGGATAACTGTTTCGGTAACTAGTCGTCCTGAAAC
 51417  TTGTACTTTAATACCACTAATATGTGCTGGTAGATTTGTTTTATGTAGACTAGGATTAGT
 51477  TAGAATAGCCTCTTGGAAATCCATAAAAGTATTACTTGGTGCATTGTGAGCAAGATATTG
 51537  GCTTAGAATATCACTATTTAGATATGGATAATATAGTCGAGTAGCAATAACATTAACTTC
 51597  CTTTTGATATACTTGAGCAAGTGTAGTACTTAGATCTGAAAAGTTTTTTCGGAAAATAGT
 51657  ACTATCATTATTTTGTAGTGCCTCCGGCGGTGTTGACATCCCATTTTTTGCACTAGCAGT
 51717  ATAATAGAAGAATTGAATAGTAGCTTTACTATTAGTGTGACTGAAATTTGGTTTACTAAT
 51777  GAAAAAGTAAGAAGTAGATGTATTATTACTACTTGATGTAGCAGAGCGGCCGTTTTTAGT
 51837  ATTCATTTTCTTTGTATTATTATTTACTGTTCCAAAATAGGCATTAATAATACAAATAGC
 51897  ACTATTATTTAGTGATGTATTTCCAGATAGAGTTGAATCTAGTCCTGGAGATTGTTTACT
 51957  AAATGAATGCGCTGGCGCGACACCTCCCGAAGGGAAACAGGGCAT
;     G-rps3 <== start
 52002  TATTCATTTGCATTTGTGGTTGTTGTAGACGTCCACTGTTTTTTAGGTAAACAGTAGGAA
 52062  TTGTTGGCATAATAATATTCATTTTTCGTTATAAAATGCGCGATAGGCGCGGGTTAAGAG
 52122  ATGCTATGTATAAAATGATATTAAATTGATTCCATTCAATATTTCACTTTATAAGCCCAA
 52182  CATTTTTCTAGCCCTACTTAATTCAATAGTGGCCCGGGCCCTTGAATTAAGTAGACTTTC
 52242  CTTAAATTAAGTGGTATGGAAAATTCGGCGGGATTTATTAAATATAATAAATAGAAAAAT
 52302  GGGTACAATTACCAGAAAGGAGAAAGGATTTTAATTATTGCAGTGTTACTATTGTATTTT
 52362  ATGCTTATAAATTTCCGGAAATTTATAAGACATTTTAATAAAACTACTATAATACAATAC
 52422  ATGTATTGCTCCGCTAGTACTATTATTTTAAAAGTGTACACTATAATAATTACGCTATAG
 52482  ATTCAGATTCTATTCTTAGAATTTGTGCTAATAAAATAAAATCATTGATTTTATTTTATA
 52542  AGGCGCTAGTTCAGTATAAAACTATACAATAAAAATA
;     G-trnN(guu) <== end
 52579  AGGCACTAGAAAGAATCGAACTTTCGTCAAACGTATT!AAC!AGTACGCCACATTACCAC
 52637  TATGTTATAGTACC
;     G-trnN(guu) <== start
 52651  TAAATTAGAACTCCTTCTAAAATTGCGTACGTTATTTTATTTATATACTAAATAGTATTT
 52711  AGTAATCCTATATATTAATCATAAATCAGTTATAAAATCTTCGATTTTATTAGCTGAGAC
 52771  TTAGTACTATTTTATAAATAACACTATAATAATATAGATACTTCCTATACCCTATAAAAT
 52831  AAATAGAATATTTATTTTATTGGCGCAGTAAATAAATCATGATTGCCATCAATAAAATCA
 52891  AAGTAATATCCTAGATAGGGTTTATCACTTATATGTTTAATTCGTTCTGATTTAGCTTTA
 52951  GGAAGATATGTTTAAGTACATAATATTTACTAGGATAAATTTCGCTTCGAACATTAGTAA
 53011  TAGCATCAATAAGTACAACTCGCTTGCTAGGGGCTCGATTCGTTTTAGTTTTAGAAAGTT
 53071  GTTTCAGAAATTCTTGGAAATCTTTTTCTGTCATAATATCTTCTTTACTATTTTCAATAG
 53131  GAATTTCTGATAGAAGAATAGTATTACGATAAATACCACCACGACTAATCACTTGAGCAA
 53191  CCCATTTATAATAATGACCAAGAATACTAGCTAGTGCATTATGACTAGAACAAATTTGAA
 53251  TAAGAGTATATTCTGAAGGACTAGATAAACATATACTTTTTTACCAAATAGAACTTTAAG
 53311  CATTTCACCTACTTTAGGATCTTGGTAAAATTCTTGATTAGAAGCAACTAGTACTTTATT
 53371  AACATGTGGGCTATAACTGAAGAAAAGATATTGCTCTAGAACTAGTAGAAATAGATCAAT
 53431  ACTAATAGAATTTTCTTCTAGATATTTTAGAGTTTTATCGTTCATAACCCACACGACCGC
 53491  ATCAGTAGTTATAATATTAGTTAGAAAGTCTTTAGTAGTTTTTACCTTACCACGTACATG
 53551  TTGTGCAACACGATTTCCAATATGTACTGATTGACCGCAGTAGGATCTTCAACAGTACCT
 53611  AGACCATAACAACCTATAGCTCCTGTCTTTTTAGAAGTAGAACCTGCAACAGCAAAAAAT
 53671  TCTGTAACATGTTTACTATGTGGAATTGGTAGATAAAGAGTTTTCTTGTTGTTATCAATT
 53731  TCAGCGCCGGCGCAGACACAGAACTAGTAGATCTTCAAGAATTTTATCAGATGAAATTCG
 53791  CCCTTCTAGTGAAAGTACTTTCTTAATATTTTCTAGTGTAACTGGTTTATTCTGATTATT
 53851  TTTAAAAGATTTCTTTAGCAATACAGTCTCGTTGATACAGATCCTTAATGAATTCTTTAG
 53911  AAAATCCTTTATTACTACTTTTAGTTTGTTCCACATTATTACTAGTTAGCATAACCCAAG
 53971  TTTTTTTCATTAAGTTGAATTAATTATTTACGCCAGTATGCCTATAATAAAATTACTATT
 54031  TCATTATGGTGCTGGTGAACAGATGTTGAAGACCCCAATTATAACAGGAAAGATTCGAAC
 54091  TTTCTTACTATTTACTATAGTAATATTATACCATAAAAAAACACTGTTATTTAATTGATA
 54151  GGGGATAATATATTATCCCACTAACTAGTATGATTAGATAGATTAGTACTAAAAGTAGTT
 54211  CTATTTTCTAAGACATCTTTTAACTAAGTTCACTATAAGATCTGTACT
;     G-trnP(ugg) <== end
 54259  TCAGACTGGAAAGACTTGAACTTTCGACTATCACTC!CCA!AAGTGATCGCCCTGAACCA
 54317  TTAGGCCATCAATCTG
;     G-trnP(ugg) <== start
 54333  TGCTGATCTTTTTTTAACCGTCTATTTATAGACGTCCGACCGATAGCTTAACATTGTTAT
 54393  ACATATATATAACTAATAATAAATTTAGAGACAGATTCCGTATATCAGTATCTATAAAAA
 54453  TAGATATTTGCTAAGCTATTCATATAAAATACTATAAAATAGTAGACAATGT
;;     rnl <== ;; mfannot: 3' -20/+180
 54505  TTTACGATTAAGTAAATCAATAAATTAGTAGTGCTAAACTGAATATATTACTATACTTAC
 54565  ATTTGCACCCTATTAATTAAGAAGTAGTCTTCTTCTTATTTCTTGTAATCTAATAAGGTG
 54625  TGCTTCGTGCTTAAGATGCTTTCAGCGCTTATCTGTCATGATTGTGGCTACCCTACGGTG
 54685  CTATGTCTAAATATAGATTTAACAATAGGTACACCATGGAATCATCCCCAGCGGTCCTTT
 54745  CGTACTAACCGGAGGTCCTTAATCGATTACTTTTTCCTTCAGAAGATAGGGACCATACTG
 54805  ACTCACGTCGTATTGAACCCAACTCGCGTACCTCTTTAATCAGCGAACAGCTGAACCCTT
 54865  CCAAGCTACTACACCTGGAGGATGAGATGAGTCGAC
;;
 54901  CATTTACCTCTCCATTACTATTAGAATGAATGGGAATCGAATATAAAGGGGATATTTATC
 54961  CCCCCTGATGAAGAGTGTAAGCTGTTTATGCTTACGCCATTAGTCACCTAATGGATTAGA
 55021  CTATATCATCAATTATACTATAGCTTACGTGGTAGTTTATATTGCATAGTTGGAATAAGG
 55081  TGTGGCGGTCATGTAGCTTATTAGCATCACTAGTTGTAAATTGTACTACAAACTTATTCT
 55141  TATGCTTTACTACTTTGCTCTTAAACCCAAATTTAAGGTTTAGTTCTTCGCTCATCATTT
 55201  TATTCTCATCATGACTAAATCCTTGAGTATGTAGAGTAAGTACTCGTCTGATAATTTTTA
 55261  TTTAAATTAAATAAAAATTATAACTCGATGGAGACTACCATCTCCTATTACCCAGTATGC
 55321  TAGACCAACTTCATCAAGATGATTAAGAATTGTACCAGAATTGATGGTTTTCTTATTTAC
 55381  ACCATTTGAAGTAGTATAGAATAGATCCCAAATAATAGAGAAAGATTTATGACTAAATGT
 55441  CTTAAACCAGTAACTCTTCACTTCACCTTGTGCGCTGGCGCGCGGTCCATGAATGTGTTT
 55501  ACGGATTCCTGGTTCAGTCATAAAGCAATATTCTTTACACTCTTGGAATAGATGAAATAG
 55561  AAACTCTTTTTGATCATAATTTTTATTTATATTGAATAAATAAAAATTAAAACTCAAACT
 55621  TAACTAGAGCTTCATGGCTAACACGATACATAGTAGCATCGCTTAGTACCATACCTAGAA
 55681  TGATTTGAAATAGCTTAGAGTCGGGAGATTTTTCTTCCAATCTTGCCAATATTTAGAATT
 55741  AAAATGGTGACCGTTTCGAGCATTAATAATCTTTTTCATTATTTAAGATTGTGTAAGATG
 55801  TACGCCAGTATGCCTATGCAATTATTGCACGGTAAACACTAGCTGGTGAACAGATGCTGG
 55861  ATATCTTATTATTTCAGAAGATGTTTCCAGTACCTATAGTAACCTAATCAAATACAATTG
 55921  AAATAAGGTATAATTG
;; mfannot:
 55937  tcgggcgctcgtggaaggattattgttggtataactcaccttctagtcgttgaacctttc
 55997  tactacaatttagtaaacgaaaataccttagtagacttggctgcggattgtctcactatt
 56057  gagttaagtaatgagagtttcccgcaattcacccga
;; mfannot:     /group=IA(5') (4.21e-09)
 56093  TTTAACCTCGACTGTGACTCTTTATTTAATCGAGGTGTCAAACCGTTTGGACAATATGAA
 56153  CTCTCGCAAACGATAAACCTGTTCATTATTTATTACGAATAGCACATTTAATACTATTTT
 56213  TCTACATATCACTATGTAGTTT
;; mfannot:
 56235  agactatgtcatcatttaactactaatacaaaactaactctattgaaatcagagtaattt
 56295  acagaaaataaaataaataaaaggggatatcaatcaataga
;     G-orf101 <== end
 56336  ttatcgcattcgaaatttatgtttcatactatcataaatgtatttaccagtaatttcaag
 56396  aaatcgttgatattgatttgcaggaatattaataacaggttttgatttatttacacccat
 56456  ccaagcattaaacttgtaccgtgagtttagaacttcacaaagtttatttacttcaaaata
 56516  actgaaaccctgtgtatggaattggagaccatgtgaatgactaccattcattccaccatc
 56576  atccatgaaccaacaagctagtgtctgggggctaatgttttcatatactttgtca
;     G-orf128 <== end
 56631  ttaagcaccat
;     G-orf101 <== start
 56642  cacctagataatctagatcaggatgtacaatagtttgaaagcaccatgtaatattttcat
 56702  ttccactagtgttaatacgcttttgttcacgtggtggggtaattacataagatttgaatt
 56762  gttcataaacatcatgtgcatattccttattagcccattcaaacttcataagatgtccat
 56822  tcccgcttttagcctgttcgattctaacatctcctagaagatgtccaatagcactatctt
 56882  tttgagattcagatagtccagttagcgtttctttatattctttaaagtaatttgagttag
 56942  ggctaagtgttttcccttgtttagctagttcttctttaatagaaactagcatttctcgtg
 57002  tcattttatttttcat
;     G-orf128 <== start
 57018  cgtatattttattttattttatttctcgtagtcggtattaatactattaaatgtcgggcg
 57078  ctcgtgtccggattattgttagtgcaactcaccgattagtcgttgaactttcttacatca
 57138  ctatctataaatttagatatacactgatgtaagcttagctgcaaattgtcttatataaaa
 57198  ataagatgtccttgcaattcacccga
;; mfannot:     /group=IA (1.32e-25)
 57224  TTTTGTATCTACTTACTTTTATGTTATAGTAATTATAAATCTACTATATAGATTTATTAA
 57284  CTATTTCAATAACTAACATAAATAATAAATAGATGGGACAACAGTCTATCCCTAGCGTAA
 57344  CTTTTATTTCTTGAGCGATGACCATTCCATTATGAATCACCGGATCACTATATCCTACTT
 57404  GCGTATCTGATCGACCTATCAGTCTTTCAGTCAAGCATGCTTATACTATTACGCTTTAAT
 57464  AAACTTTACATAGTTCATTGGTTTCTGACCAATATATGCATACCTTTGAAGGCCTCTGAT
 57524  ACTTTATTAGAGGCTACCGTCCCAGTCAAACTGACCACCTGATATTTTCCCACTATAATT
 57584  TTCTAGTTCTTTATATACAGTCTATATTTTTTACAAAATATTCCAATTAATATTTCTATT
 57644  AAAGGGCTGTATTAGAAATTGAATAGAGGGAGAGATTTCCTCTATTCCATCTATAGAAAA
 57704  AAGAGAGAAACTCCTCTTTCTATAAACCTAATAGAAAGATATCTATAGAATTTAGAGAGA
 57764  ATTAACTAGAAAATTATAGTTAATTCTCATAAGGAACTAGTCCATAATATAGTCACAGGT
 57824  AAGTCTTTTCTTTAGATTAGTCAAGGTATTTCACTGATGTAGAAAAAGATCTACTCCCTT
 57884  GTATACTACACCTAACTACAGAAGAAACAATATCAAGCTACAGTAAAGCTGCATAGGGTC
 57944  TGTTGAGATAGGTCGGATTCTCACGAATCTTTCC
;; mfannot:
 57978  ccctccaagaactgtacgtgcgactttcatcgcatacagctc
;; mfannot:     /group=II (6.17e-13)
 58020  AAACATTTCAATTAATCAAAACTTATTTTCTGAGGGCTCCCATATACTATAAAATAGTAA
;     G-orf76 <== end
 58080  TTATTTACGGTAACGATTCATCTTTGATTTTATTTTCTCCATCACTACACGCCCTTCTTC
 58140  TGTTTTATGCAGACCTTCGTTTTTCATATCAATAAGAGTTTTCCAGTCTACATAATCCAG
 58200  TTGTTTCTGTGTTTTTAGCGGATAGTCATCCAGAAAAGCTGTTACTTTCCCTTCATTGTT
 58260  AGTAACATAGCGGCTAACAGATCGACTATCAAGAGTTTCTGACATGTGTCA
;     G-orf76 <== start /note=LAGLIDADG ;; evalue:8.9e-09
 58311  AACTTAGGTT
;     G-orf272_1 <== end
 58321  TTACGACTCTAGAAAACTTTTAATTGCTTCAAGAATAACCACATCATGATTACTCTGAGC
 58381  AATCTCTAGTGTTGGGTTAGCTGCAATGTAATGACTATTCCGACTAATTTGATCAGCTAG
 58441  CCGGAATTGAAATGATCCTTCTCCATCAATAAATCCTTGCACCCGATGTAGTTTTATCAT
 58501  ATGACGAAGATCATTCAGGTAACTCCACCGCTCTACTTTAGGTCGAGCGTTATTCATACC
 58561  TTCCTTAATATCAAATAGAAGTTGTTTACCTTCTGGTTGATAGTGCCACTTATTTGTAAG
 58621  TAGATCCACAGCTTTACTCCAATCTTTATAATCAAGAGCTTTGCTTGTTTGTAGTGGAAA
 58681  TTCTTGGAAATGTGGAAGAATACTTTCACGAATTGATACTAGATCTTGAACTTGATATTT
 58741  TAGAGTTCCTGTACTACGATTATCGATATGTACTTTCCCTGTTTTAAAATAGTCGACTAG
 58801  ATCATGTAGTACCTCTTCGCTACTAGCTAGTTGTGTAACTTTGTATTGAAGACCGTCAGT
 58861  GGCTGTAGTTGTTGTGTTGATGCTAAAACAACCTTCCGCATCTGTAAATCCTGTCACATA
 58921  CCAGGGGTTTAGTTTAGAAAGACTACCACCTCCAGATTTTGACATAATACTACGAGAATA
 58981  GTCTAGTAGTGGTTGTTCAAATAGTGTGTCTTCTACAAAATCTTTTTCATAGAAAGTAGA
 59041  GTCATAAGTGGTATTCATATTCATTTCTGAAAATGGATCACTTATAGTGACGAAAGCGTC
 59101  AATAAAATTCATAAAAATTGTAACTGTAAATAAAAAAGT
;     G-orf272_1 <== start /note=LAGLIDADG ;; evalue:6.6e-34
 59140  AAATTATGTTAATACTATTACTTTCGAGCTCTATCGTAGATTAGGGTGTTAGCCTGTTAC
 59200  GACCTCGATATTCTGGAATATTTTAGTTACTAACTATACGGGTACTCTACAATATAATAG
 59260  TATATTGTGTAACATAATCCCTGATATAGGCATATCAGTCTAAATTTTTATACTAATTTC
 59320  ACAATGAAACTAGTGAAAATAAGTTTGTAAAACAGTAAGGGACCGATCATAAAATGCCTG
 59380  CTCTAAGTCTGCATCCTTTCGGATTAGCCAAAAATGCGCTAATAAAATAAAATCAATGAT
 59440  TTTATTTTATAAGGCGCGGCCTATATTTACCATTACAGCAAATCATTCGCTTTTTAGAGT
 59500  ATCCTTTACCCACTAGTAGTTATTTTACTTTACAGTAAAACCTCTATTAAAAAATAATAG
 59560  ATACTATTGGGCTTACCAAGTTCCTATTATAGCACTTTAATGTTATCCTTAGAACTCCAC
 59620  TATACGTAGGTTGAAATTAGATCCATAAAGTAAAGTACGGGAACACTTTACTACATTCAA
 59680  CAGTCAATTATTCTCAAGGATAATCGTCAGTTCTACGCTTCTAACGTGGATTCACTTATG
 59740  TTGTTCATAGATAACTAGCTCACCATCTATTCAAATATTATTGATAGATGGATTTAGGTG
 59800  GGCTTCACACTAAAGTATTACTACTCTAGCATGCCACTTGAGCTCAGATAATGGATTATC
 59860  AGGAGGGGTTTCACCTCATTACTATAATAGACTTCTTGTCGCACTCCCGTCTATCTGAAG
 59920  GTAAACCGCATCTGCACGGCTAATTCAATTTCACTGAGATGCTTGTGGAGACAGCAGGGC
 59980  CACGTTACCTCATTCATGCAGGACCACATTTAATGGCCAAGGAATTTCGCTACTTTCAGA
 60040  TCCTTATAGTTAAGACCGCCATTCACCATGGCATCAGTTAGTAACACTATTTAGTAAAAT
 60100  TTCAAGAAATAGATCACCTTCTTTACACGACATGGCATTGGGCAGAGTTCACAACTTATA
 60160  CAAGTACTATTCGTCTTAGCAAGTTGCTGTGTTTTTGGTAAACAGTCGCAGCCCTCGATT
 60220  TTGTGACACTCAGAATTAGAATATAATTATTTATTCTGGTTACCCTTATCGTCTAACTTA
 60280  CGGGCACAATTTGCCGAGTTCCTTCACAAGCATTATCTCTACGCCTTAGTATTCTCTACC
 60340  TACGAACCTGTGTCGGTTTAGGGTACGGATTCACTATAAATCTAGTGACACTTATTTTTC
 60400  TTGATCTAGCCATTAATATGCTTACGCTACTCTGTAAATTTTCGTACAGAGAAATGGTTA
 60460  TTATATATAGATAATTCAGTGTATATTGGTAGTAATTCTCATCAGATATAGACGTTCGCC
 60520  TATAATCCTTAGAGTCCGTATAACTCATGGCAGATTAACTTCTCCATGAAACCCTCTCGT
 60580  ATTCGGCGAGGAGTGTTTTAACTCCTTTCTACGTTACTCATGTCAGCATTTTCTCTTCAG
 60640  TACTGTCCAGTAAATGAAACATTTTCCTTCAATCAGATACTGAGTGTTCTGCTACCCTTA
 60700  CTTATAATAAAATTAGATATTATTATAAATAGTCACGGTGTAGGTATATTGTCTAAGACC
 60760  CGTTAATTTTCGACGCTTCTCTCCTCCTGTTTCCCAAAGGGAAACTGCAATAAAAATTAA
 60820  TTTTTATTATTTTCGTGTTTCCCGGAGGGAAACATGGACCACTGAGTTGTTACACTATCA
 60880  TTAAAAGATGGCTACCTCCAAGCCTACTTCATAGTTGTATTAGGAGTTAAACTTTCTTAT
 60940  ATTCACTTAACAATATTTTGGGACCTTAACACGTGCTCTGGGCTGTTTCCCTTTTGTCTA
 61000  TCCACCTTATCATGAATAGACTGTGCCCCTATCATTCACTATTATCCTTCCGAGGTTAAC
 61060  CATCAATGGTAGAGTTGTGAGACCCCCCAATTTAACATAGTGATACTAAATGCGCTAATA
 61120  AAATAAAATCATTGATTTTATTTTATAAGGCGCGGCTAATGTATGATGATCAGTGCTGTA
 61180  CATATAAAAGTGTAAATAGAGGCCCTACCTAAATAGGTTTCGCAGAATACCAGCTATCAT
 61240  CCAAATTAGATTGGCCTTTCCAATAACAGGCTAATAAAATTTATGTATAAATTTTATAAC
 61300  CAGCTATAATTTTCATTATAGTTT
;; mfannot:
 61324  agactataccttcaactctatatctaccttagattataaaaatatctttatactttcaaa
 61384  ggggaaagacgtctctttaacaaattgttttagataatcttctttactttgt
;     G-orf224 <== end
 61436  ttacgtgatttcccatctagattcatattgtaaactagcggcccgggccactactacctt
 61496  aatcagatctttatcttctttaatgcctcgattagctagaattagccaagcttctaccac
 61556  attattaaagtaatcttttttagctgtattaaatccattttctttaaattcaggtagtac
 61616  tttttctacaagatctgttacattctcaacctgatatcgagaagtttgactttctagatc
 61676  atatactttaccacagttaagatatgactgagcatcttctagtacggatcgatcttcgat
 61736  tccttgcacaattgtaaaattaggtacaattcgtcgtcgagtagatttaaatccgaaatt
 61796  aaaactaccatctccatcaactagtcctaccatataatcagtattaatagaggatgagtt
 61856  aggtttagctagagtagacttaataataggttcaaattgtacaaatccgaatttactata
 61916  aattttatccagaatagcttgtttagtatctagagtacgtcgtgtagtatgattagtgaa
 61976  ataacatagttcaaggatttgtagaaatccttcagggcttagatgttttccattgttcat
 62036  cataagtactacttgtttaaatactagataagaactaagtttatgtccacgaagtgatca
 62096  aaatgtgggataata
;     G-orf224 <== start /note=LAGLIDADG ;; evalue:9.4e-06
 62111  gtattagtaatttcgtctagagaacgaactacaatactaatttcgttacggctataataa
 62171  agtttaccgatatttctgtagttcaatcatcatctgttcttctcggatattttgagtaag
 62231  tacaaatgaaggacgaggataataaggtagattaccttgttcaattttttatttaattaa
 62291  tttataaattaattaaataaaaaataggtgaatcaaaattcactacaaatccaccatcag
 62351  cttgtgtaaaccctgtaagccgttaaaattaaatagttgtgtcttggtcatggtaataaa
 62411  taaagatagtataaaggatatttttgtcacatataatcatagtagattggaacaatagag
 62471  tgctaacgtgttacaatgaaataaattcagagtctcttctttcgaatcagtcgttacggg
 62531  gtcattattaatggattaatgtattaaattaatcataaataggttcctacaataataaga
 62591  cttcccacggtattaccatagttccttggataagaaccttaggcttcaccgttatgagtt
 62651  agattta
;; mfannot:     /group=IA3 (5.53e-39)
 62658  TCAATAACGATCACTCGTTATGAGGGCGAAAGATTCACCCCTTACCACAGCTCATCAGAG
 62718  AATTTTGCAACATTCACCTGTTCGGCCCTTTTTTAGCCTGGCCATGGTAAGATCATTTGG
 62778  CTTCGGGTCTAGTTCATAAAACTATTTTTGATCCACTTATTATAGTCGCTTTCGCTTAGA
 62838  TTATTCATCTTGCTCTATAAACTAACTCGCTGACCCATTATGCAAAAGGTACGTTGTCAT
 62898  TTTTTACTAAAAACTCCAACTGCTTATAGGATTACTAGTTCAGGTTCTATTTCACTAGTC
 62958  ATCTACTTACTTTTCACCTTTCACTCACGTTACT
;;
 62992  CTTCACTATCGCTAGATATGTTATACTTAGCCTTGGAGGATGGTACCCCCTTATTCATAC
 63052  AAGGCTGACGTCCTCATATTACTTAATAACATTTTTACTTTCATCACATACAGGACTTTC
 63112  ACCTTCTATGGGCGCCCATAAAATAATATTCTTATTTTAATGTCTACTTATTCCAAAGTA
 63172  CTATGTCTGTTAATAAAAATGTAGGCTATTCTGGTTTCACTCACCATTACTCCCAGAGTC
 63232  TCTTTTGATTTCCTTTCCTATTGGTACTGTAATGTTTTACTTTCCAACGTTCTATACTAT
 63292  TCGGTTTACCTTAGGATTGTATAAATATTCTGATTGTATCTATACTTTTAGTATTCTACT
 63352  TCCTTTTCTACATATCTGCTAGGCATCCCTAATAATCCCTTTAATTACTTAACCATATAT
 63412  TCAACATTGTCATCGATTCCTATATTACCTGTTTA
;;     rnl <== ;; mfannot: 5' +/- 50 nt
 63447  TTCTTCATTTACACACTGTATTATATAGGTTGATCCTATAAGGACGATAATATTTAATTT
 63507  CAATATATTATCAGATATTTATATAATTAGCTATCTATTTCAAGAAAAAGATAAAAATGG
 63567  AAATTCTTTTTAATAGAAAATATCTATTATATAAAATATTCTTAGTAGTAGAAGCAAAGC
 63627  GCGATCTACAAGACCTTTTCTTTGAAAAAGGGTAAATAATTCTATTTTTCTAATACGGTC
 63687  CTATTTTTCTTTTTTATT
;     G-nad6 ==> start
 63705  ATGAACAATTTTCTACTTGATTTTCTAGCACTGGGTGCAATTCTTTCTGGAATTCTAGTT
 63765  ATTACATCAAAAAATCCAGTTATTTCTGTACTATTTCTAATTTCTGTATTTGTTAATGTA
 63825  GCAGGTTATCTTGTACTACTAGGAGTTGGTTTTATTGGTATCTCTTATCTAATTGTTTAT
 63885  ATTGGAGCAGTAACAGTACTATTCCTGTTCGTTATTATGATGCTTAATCTTCAACTAACG
 63945  GAACTAAGTGCTGTAGGTAATGAGTATACACAAAACCTACCTCTAGCAACTATCATTGGA
 64005  AGTCTACTTCTATTTGAACTTGTTTCTCTTCTTCCTTCTTTTGATGGTTTCTATCAACTT
 64065  AACGCTACTTCTAGTGTATTTAAATATCTAGGAGTAGGCTTCATTAACTGGCTTAATTCC
 64125  GTTTCTCTAGGAGTAAGCGACACTCCTGCTTCTGCTGAAGTTCACCAAGCATTCAATAAT
 64185  GCCTTCGGCGCTGCTGATACACAATTTGCTAGTTTCCTACAAATTCAAAGTATCGGTCAA
 64245  GTGCTTTACACTAACGGTGCTCTTTGGCTAATCGTAGCTAGTGTTATTCTTCTTCTTGCA
 64305  ATGGTTGGGCCAATTACTCTATCTATGAATAAAACAGATTCATCCCCCTTTTCAAGTAAA
 64365  CTCGTAAATTATAATAAATCTCCCACTCTGCAGATCAGTAAACTAACAGGTAAACGGTTT
 64425  TACTCTAGCAATAGCCGATCACGTCTACCTGGAGATCATTTTCGACGACATAACCTTGTT
 64485  AAGAAACTTTTTCTAGAAGAAACACCTTTTACTAATAGTAAAGTAAAGAAAATATGGAGA
 64545  TGGCACTTGGTATTTCTGTTCCTAAAGAGGCTATTGATCTTTGTATGACTATCGTAG
;     G-nad6 ==> end
 64602  AAAATGGTATCACATGTGATCTTCCATACGCTAACACGGAAGCTAGTAAAGATTTTACAC
 64662  TGGTCCACATACGACAAAAAATCCTGCTAAGCGTAAAGCCGGTTGTTATCATATTCACGG
 64722  TAATATTGAGAATGTATTTGGATCTGGCTATGTAGGACAAAGTATTATCCTAGGTAATCG
 64782  TGTGCGGGAGCATGCTAATCATCGTTTTTCGACGTTTTATCAAATCACTACAAAATTGTG
 64842  GTAAAGTAACTATTTATCTTGTACCATCATCTTACAACCTACCTCTAAGTATTTCTACAT
 64902  TTCTAACTATTCTAGAACAATTCCTCTTTTTCCTTATTCAACCATCAGTCAATATCAGTC
 64962  TAGTTGCTACTCCAGGTCTTATCTCTTCTGATAAGGGACGAGTGAAGAACTACTGAAAAT
 65022  TTGGGTAAAACTATATATCTATCGATATAGTATCTCAGATAATTCTTTTGAACTGATTCA
 65082  TATCCTACCCAATACTCTCTAAAATTGCTGTAAAGAGTAAGCTATGGGCGGGTATCGAAA
 65142  AGAACTATTCCTTTCTACTACTCCACTGGATACTGATAAATCAAGCCTAATCAATCAAGA
 65202  GGAACTTGCAGATCTAGTTAATAAACTTCAACAAAAGGAGGTAAACGGTTATTAATCTAC
 65262  AAACAAATGAAAAAGTGATTTATCCATCTATTCGAAGTTGTGCACGAGCTCTTAATGTTA
 65322  GTCAAACACCTATTAAACATGATGCTATCATTAGCTCTATTTACAAAATTGTATTTATTT
 65382  AAAGGAATAGCACACTATGCATTCCTCCCCCTTCTTATTTTTCCGGAGGAAAAATAATAC
 65442  ATAAAGAGAAAAAGGAAAGAATATAGTTACATATAGAGATAAGGAGCTATTGCTATTCTA
 65502  TTCCTATTTGTTGTTATGATGCTTAACCTACAACTAACAGAACTAAGTGCTGTTGGTACA
 65562  GAATATACACAAAACCGGTACGGAAGTCGCGCTTCGCGCCCTATTTGAACTAGTATCTAT
 65622  TGTACCTGGATTTACAGCTTATAATGGATCGTACATTTAATATTAGTACTGTTACTAATC
 65682  TTCTACCTCAAGCTGAACTAGGTATTCTTAATTGGTTTAATTCTCTATTCCTAGGTGTTG
 65742  ATTCAACACAATATAGTCCACTTACAAACAGTGATGTACACTATACATTTAATACTGCTT
 65802  TTGGGATACACAATTTGCTAGCTTCCTACAAATCCAAAGTATTAGTTACAGTATTTATAC
 65862  TACTGGAGCAGTATGGCTTATTGTTGCAAGTGTTATTCTTCTTCTTGCGGACCTATTACT
 65922  CTTTCTATGAATAAAACACCTGCTAACTTAACTATCTCCTCCCCCTTACATATTCAATTC
 65982  AATTATTGGTAGTATTTATATCCACTATTAAATGGATTATGCCACGCCTAATAAAATAGG
 66042  ATTCTATTTAGACTACTACAAATTATATATCTATACATAATTTATATCCTTTTATTTATA
 66102  CCACTTTATATGAATAGCTATTTTTATAGAGTCA
;     G-trnC(gca) ==> start
 66136  GAGTCGAGTACAGATGGCTTCTGTTGGGGAACT!GCA!AATTCTACCATCCAGGGTTCAA
 66194  TTCCCTCTTGACTCT
;     G-trnC(gca) ==> end
 66209  AACAGGACTAGTAAAAAATATACTCTTTTATATAGTTCATACCCGCGCATTTTAAAATAT
 66269  TCTTTTGTAAATCTATACTTCTAATTCTATTATTTATGTAATTAGTGGCCCTACTAAAAT
 66329  CTACGATTTTAGAACCCTGAAAAAGAATAGAAAATACTACTAATATAATAAAAATAGAT
;     G-trnW(cca) ==> start
 66388  AAGAATATCGTATAATGGTAATACAATGATCT!CCA!AAGTCATTTATGTTGGTTCGATT
 66446  CCAGCTGTTCTTG
;     G-trnW(cca) ==> end
 66459  TTATTATAAATGAAATGATTAATTCATTACTTAATGAATTAATTTAATTATATAGGTACT
 66519  GAAAACATCTTTTATAAAGATATTCAGCATCTGTTCACCAGCTGGTGTTTACCGTAATTT
 66579  TGTAGATATTTTCTATTCTTTTATAGGCATACTGGCGTATCACATCATTGTTATTTACT
;     G-atp9 ==> start
 66638  ATGCTTGCTGCTGCTAAATACATCGGATCAGGAGTTGCTGCTCTAGGACTAATCGGAGCC
 66698  GGAATCGGAGTTGGAATCGTATTCGCTGCTCTAATCCAAGGAGTTTCACGAAACCCTAGC
 66758  CTACGAGGTTAA
;     G-atp9 ==> end
 66770  TAGCTGGCCTCTA
;; mfannot:     /group=IA (1.20e-23)
 66783  cagggtgaattgcaaggacatcttattcagtataagacaatttgcagctaagcttaagtc
 66843  agtgcccatctaaatatatatttatagatagtgatgtaagaaagttcaacgactaatcgg
 66903  tgagttgcactaacaataacccggacacgagcgccctgctgcttatattaaattataagt
 66963  agaagacatagtct
;; mfannot:
 66977  AATCTAGTAGGTGACTACTAGCTAACTTATTAAAAAGAGTTAGGGCATACCTACTACTAG
 67037  GTATGTTTAATACCCATGCAACTATTTACTTACGCTATCCTAGGATTTGCCCTAAGTGAG
 67097  GCTACAGGTCTATTCGCACTTATGGTATCATTCCTACTACTTTACTCATAATTATCGACT
 67157  AAAGTAAGGCAATATAACCTATCCACCCCCTTTTATACTTTATAAAATAAAAATTAGTAG
 67217  TATATTATAATATAATAAACTAGTATTAGCATTTATAAATTAATAAGGCGGAGTCCTTTA
 67277  TAAATAGATTTATATATTGTATAGTATATGTAACTTATATAGGTATATATCT
;     G-trnL(uag) ==> start
 67329  GTGAGTGTGTTGAAATTGGTAGCCAAGTCGACCT!TAG!GAGTCGGTAGTCTTAGACTGT
 67387  GTAGGTTCAAGTCCTATCACTCACA
;     G-trnL(uag) ==> end
 67412  ATAAAAGAAGGGATAAACTTATAATAATACTATTATTATATGGTTTATTTTATGAATCTT
 67472  AAATTAATTAAATTCATATCCTAATTTAGATGAGCCTACTAAATCAAAGATTTATTTTAT
 67532  AGAATCGATACCTTACTATCTTTATAGTGTTATAGCATCTATTTTTACTATTTTATTTAT
 67592  AAGAGATTTTTTATCGTTATTAGTATAAGTGGATAAAA
;     G-trnR(ucg) ==> start
 67630  GCACACTTAGCTAAATTGGTAAAGCGCCTAACT!TCG!GATTAGGAGATGTAGGGGTTCG
 67688  AGCCCTCTAGTGTGCT
;     G-trnR(ucg) ==> end
 67704  AAAAAGAAGAACATTTTCATTTTATAGTATTTTATAAATAGAATATAACATAGTATAGTA
 67764  TATATTTATTATATACACTATAAAAAGGAGATTATTAATAGAATCTTATTTTTATATAAA
 67824  AGGAGATAAAAGTTATAGATTATCATAAAATAAGGATAGCCTTTTATAAATTAATTAAAT
 67884  TAATAAAATTTTTTTCTTTTTTTTACTTTTTAAGAAGAAA
;     G-trnM(cau)_2 <== end
 67924  AGCTGGGAGAGGGACTCGAACCCATCGATCTACCAGT!ATG!AATGGTACGGTTTAACCA
 67982  GTTAGCCTATTCCAGC
;     G-trnM(cau)_2 <== start
 67998  TTTAAATAAAGGGGACTAATTATAA
;     G-rnpB <== end
 68023  ATAGGCCAAATTTCGTTTAATACATTTCTTTTGTTAGAAATTATTTATTTTATAAAGTAT
 68083  AACATTGTATTAGATTAAATAAAACTATAATATACTATATCAAAGTAATTTATAAGAAAT
 68143  ATTATACTTACTATAACTTTACTATAATAGTGGATTATATTAGGAGACAATTTACATTAA
 68203  AGAATATTTATTTTAGTTATAAATTTGTGCTAATAATTTAAATATTTATAAAGTGCTAGC
 68263  CACAACTAAAAAATTCTTTGACTACTTTCTCTAATTTTTCTCTATCCTAAATGGATATAT
 68323  TCTCTAATATTACTAATCTTGGACCTTACTA
;     G-rnpB <== start ;; mfannot: Approximate position
 68354  CTTTATATAAGTATAATTAATATAATATAGTCTTACCTATATTAAACTATATATTAATAG
 68414  TTATAAAGTGAAAACCAAAAGTTTAAG
;     G-trnH(gug) <== end
 68441  GGTAAAACTCCGGACTTGAACCGGAATGAACGCAACTC!CAC!AGATTGGCGCTTTACCA
 68499  ATTAAGCTAGTATTACC
;     G-trnH(gug) <== start
 68516  TTAATATATTAATTAATTAATATACCTATACGATATTTTATAGAACTATTTATCCGAATC
 68576  AAATAAATAGTTCTATTATTTGTAGTAAAAACGGAATAAATTGAAAGTTTATAAATCTAA
 68636  AATTATGGATATATAAAATAATGTATATATATAAATATATATACAAAGACTAGTAGAGGA
 68696  AAGTGGAAATTAGTATTCTATAATAAAATAAAGTATAGAGAATATACTATAAATAAAAAC
 68756  GAAAATAATAGTCTATTTCACATAGTACACAGTGTAACATTAACAAATAGTATACAGTAA
 68816  AAGGAACTATAATATATAAATAATTAAAAATAAACATTATTTAAATGTTATTAACAAATA
 68876  ATCATTAGAGTTGGCACAACCATTTTCTTTTTATTATATAAAACTTTCTATAAATATTCT
 68936  TGTTTAAGCAGTTAACAACATATAGAGTTACATTTAAAAGAATAAAGAAAGAAAAAGGGG
 68996  GGGTATATTCAAAAAAGAAT
;     G-nad5 <== end
;     G-nad5-E3 <== end
 69016  TTAAGAATTAAAATACTGTAGATCATCTGAAATGTAATGTGTTGAAAGATACAGAATTCC
 69076  TTGAAATACTCCTATAAATGCCATAGATACTACAATTTTTAGAAGAAAAATTAGAAGATT
 69136  GGAGAACAGGATTAGGTATTTGTTATAATTAGAAGAATCTGCTTTTTTTTCATTATCAAT
 69196  ACTAAAATCGAATGATTTTGTTAGGATTGGTGAAATTTCTGAAATAAAACCTTTTTTTTT
 69256  CAGAATGGTAAGACTGTATAGAATTGCTATAGAAATTACAATAACAATAAGAGAGTAAAA
 69316  TACTAGTTTATTACATTTATTAAAATTATCAAGCATTTTAATAAATGTGGTGTTCTCTAC
 69376  GGCAACAATATTCATAAGATAATAGGAATAACTTCGAAGAATATAAATAATACTAACCAC
 69436  AATTGGAAGCTGGATAAAAGGTTTACCTTTAAATAGGTTGATTATAAGAGATGTACGGTA
 69496  AAACCCAATAAAAATTATAAATAGTATAATAGAGAGTTTATGGAAAGTTTCAATAGAAAC
 69556  ACCATAAAAATCGTAGTCATAATAAACAGCCTTCTGCACATTTACATTATGTAGGTGTTT
 69616  AATATTATCATAGAAATGGTTGGCTAGATCAGAAGGAATATTGTAGTAGATGTAAAGAAG
 69676  CGTGCTGAATACTAGAAAAATTAGAAATAGGGCAGTAAGAATAATTTGATTAATTGAAAT
 69736  AAGGATATGTACGAGCCATGTAGCAAATTTAACAGTTTCGGAAGAAACTTTAGAAAGTTT
 69796  ACCTAGCCAGGCTGTGATATTATTTCGGATATATACTAGCGAAAATAGAGTAAAACTAAA
 69856  AAATACAAAGAAATATCCTACTGTAGACAGAATTTGGATAATTAGGTTAAAGTTAGTAAA
 69916  AAAGGAATAAATAGACATAGAATCAATTACATCTATATTTGTCTGAGAAAAATACTCATC
 69976  ACTATTGTTAAATGGTACCCAATGTTGGATAAATTGAAAGAAATAATTTATAAAAAAATT
 70036  AGAAGTATTATCTCCTTCTTCAAGAATACAATTCGCAAAAGGATTTGGAATATTGTCACT
 70096  AGAATTATCAGAAGTAGAAGTAGAACTAGAACTATTTTTTTCCGCCATATTTCGGAGATA
 70156  ACTCGAAATATAGACAAAACCTCCCGTAGGTAGACCTACACCTAGACTTGCAATTGCTCG
 70216  CGTTTTAACCGATCCCTGTGTAGATTGGTAAACCCCTTGAACTGTTCGCCATGTAACAGT
 70276  TCCCGCTAGAAGATCATTCCAAGGCATATTTTTAACCAGAGATTCAGTAGCTGCACCTGC
 70336  TGCTTTTGCTGTTGTATTTAGAAGAGTATTGTCCAGGGTATTTACTAGAGGTTTAGAAAC
 70396  ATGAATATCAGAAGAGTTTGATTTTGATGTACTATTCCCAATATTATTTGAAGAACTAGC
 70456  AGCATCATTAATTGTATCTTCTGCGCAATATACAGGATCCGCTACAAAGAAAATATGAAT
 70516  TAGCATTGATACTGTTACTAGAATAAAGAAACGAAGGATAGGTGATGTAAAAAGTTTTAG
 70576  CATTGTAAAGTAAATTTGATATTTAATTGAAGTAATAAAAGTTATATAAGTTTTTAGGTT
 70636  ATTTGTAGACATAATAAACACTGGACTTATAATACTACAAGTAACCACAAGATCTTCAAG
 70696  ATAGGAAATATTATTGTCGATATTAGGATAAATAAATAGAAATGGAAGCATGAAACTTAG
 70756  TAGTGGTACAGATTGTTTTGAAGATAGGGGGTTTGAATTAGAATCAGTTGTAGAAGTAAT
 70816  ATATGGAAGACATACCATACCTACAAGCAGTACAAGAATTAGTGGTGCATTGATTAGTGC
 70876  AGCATTAAGTAGTACAGGGCTTAGCAGAATCATAACAAGAGTTACTAGAGCAATAGCTAG
 70936  ATATAGAGCGTAACTAGTTAGGTTACCGGTATCTAGTTTAGCAATATCTTTACTTCCAGA
 70996  TGTTAGTCCAGTAGCTAGACCATAAGGTCCAACTAGCTCAATAATACCACGATCTAGTAC
 71056  TTTGCTAATAACGTAACCTAGTTGAAGTCCACTATTAATAATGTAATGGTTGTAAATTAC
 71116  ATCAACATAGTATTTACCGTTAAAGAATCGGTAAAGTTTTTGTCCGCGCCAGAGGCGCGT
 71176  ACTATTTGTTAGATCAATAGTAAATACAGGTAGCATATGGTAAAGATATAGAGCTAGTCC
 71236  AGCACCCATTAGAGTTCCAATAGCAGGAAGTAGTTTAATAATTTGAGGTAGCCCAAATTC
 71296  TGCTTCAATTAGACTAATATGTGATGGGTGTGTAAATAGACTAGGTGATAGGAAGTCAGA
 71356  ACCCATACCAACAAATAGATCTCGTGCAATATATCCAAAGAAGATAGCAAGTAGTGATAG
 71416  AATAATTAGAGGAATCATAACGATTGTTGGTGCATCATGTGTATGTAGGTATACTGATTT
 71476  ACTTGCATTAGGATATGATAGGAATGTTAGACTAATAAGTCGTAGACTATAGAAAGCAGT
 71536  AAGGCAAGCACTTAGAGTACCAAGCCAGTAAGCAACTTGTCCAGAGAATTCATACTGTCC
 71596  GTAAGCAACTTCTAGAATAAGATCTTTACTATAGAATCCTGTTAGCCAAGGTAGAGCCAT
 71656  TAGACTAAGACTACCAATTAGGATAGCAGTATATGTGAAAGGTAGGAATCCAATTAGACC
 71716  TCCTAGTCGTCGTTGATCTTGTTGATCATATGTAGCATGTAGTACAGCTCCTGCTGCTAG
 71776  GAATAGTAGAGCTTTAAAGAAAGCGTGGTTTACAAGATGGAATAGTGCAACATTGTATTG
 71836  ACTTAGACCACAAGCCATAAATAGGTAACCCATTTGTGAACATGTACTGTAAGCAATAAC
 71896  TCGTTTAAGATCATTTTGTAGTAGACCTGTTGATGCAGCAAAGAATGCTGTAAGAGCACC
 71956  AACCCAAGTAATAACAATAAGTGTTGTAGGCCCATATTCAATAACAGGTGAAGATCGTAG
 72016  AAGAAGATATACTCCAGCTGTAACTAGTGTAGCAGCATGGATTAGAGCACTAACTGGTGT
 72076  TGGTCCTTCCATAG
;     G-nad5-E3 <== start
;     G-nad5-I2 <== end
 72090  ctaataaattattatcttaaatgtatttagcatttaattctagatatcactatctagttt
 72150  agactatgtcatcatctattcttaataatcacttactaaataatagatgttgggcgctcg
 72210  tgtccggattattgttgacgtaactcaccgattagtcgttgaactttccttgatctatat
 72270  taaaaaatatacgtcgaccaaggcttagctgcaaattgtcttattaatttatatcaccca
 72330  tattaacaagagatccttgcaattcacccaatattttttcataatactcacgtattacgc
 72390  agacgcttatccttatttctaaagaagggaaatttatctacttattttcaattagatatt
 72450  tcttattttcaataatatactgaccaactactttttgtagtttactaaattcctcaaaag
 72510  gaattaggattcgaggtcctgctcgcatacgacgtacacgtgatagtgcaataacactat
 72570  caatacctagttcactaagacgattttgtagaagattgagctcttcagatgtgcaatgat
 72630  aaggtaggtgaagggctagtcccgatttccaccaatcaactcgagcattaaatcgggatg
 72690  aaaagatataattataatgaactcctgttactccatagt
;     G-nad5-I2-orf166 <== end
 72729  ctagaatgtaaccactagacataatgctagagaaatttcattaaattcactaaacatttc
 72789  ctttgtaaatacacgtgaccctgatccttcaggaaagaatagaagatgtagtttataaaa
 72849  actagcatatgttagtgttgaaaggatcattcggatactagttgtattatcacgagtatc
 72909  aatgttctcttgacgatcccatcctttagcacagtaaggtcctaggagtgaaagaatgta
 72969  gtcaaaccaactagaatcgtgtttttcatttgtttgatatactagtcgagacattgtatt
 73029  gtctttatgtgttcgacttagtagatttccactaaccattagtccaattaggaaagaata
 73089  gagaaagtcatcgatagaacgattacgtcgtttggccatagatttaggagagggtccttg
 73149  ttcatctttagttacaaaattagaaaatagaagaattgatttataagtagataggtgatt
 73209  agaaataaagtggaaggaagg
;     G-nad5-I2-orf166 <== start /first_aa=P
 73230  ct
;     G-nad5-I2 <== start /group=IA (1.39e-25)
;     G-nad5-E2 <== end
 73232  GATCTGGTAGCCATGTATGTAGTCCTAGTTGAGCACTTTTACCCATAGCTGCTAGTAGTA
 73292  GTAGTAGACCAATAATTGTAATAATAGTTTCATTAATAAAAGGAGCAATACTAAATACAG
 73352  TACTATAATCAAGGTTACCAAATACAAAGAAAATAGCAAAGAATCCAATTGATAGGAACA
 73412  TATCACCTACTCGGTTTACTACTAGAGCTTTAATAGCACTTTTATTAGCTTGAATTCGTG
 73472  TAAACCAGAAGTTAATTAGTAGATATGAAGAAATACCAATTCCTTCCCA
;     G-nad5-E2 <== start
;     G-nad5-I1 <== end
 73521  ctgtttggtattcatgggatattatcagatatcaaggggaaaagtacctactaaataaa
;     G-nad5-I1-orf222 <== end
 73580  ttagtttaggcctttcactttgaatagcatagtttcatgcatgtagggtcgtacaatgtc
 73640  acatagtggtacagcttgtcgcacaggaataataataacccattgtcctttacgtttttc
 73700  tgcttttcgagttcgtagaccaaactttagttctagagctttttgcagtagttctacttc
 73760  ttccactgtaaagctatcagtatttagaatagtggcgttataagtattaataccaccatc
 73820  atccataatccaataagctagtgcacatggtgttagtagctctgcaatgttgctaggtac
 73880  aatttttcgtcgttttccgctattatcataaatataaaatagatcataatagtaattaag
 73940  agaagtatgacgcagcgatttaaaagcaatagtctgataaattttaccagtccgtttatc
 74000  aagtttacgagtatgtacacgaggtggtgtaccacaaagattagcaaaaataacataaag
 74060  agattctagatatgatttatgttgtggataactttgatcaaatcgaatccgaggattgtg
 74120  tgttggcttatcacgttctagagtagagtctcctagaagtgttccaacccgacaagtaag
 74180  tagtgtaccagattgaacatagaaactatagctatttacattatcgagacatccgataac
 74240  atcccacat
;     G-nad5-I1-orf222 <== start
 74249  taagttaaaatactttcatattttattggactatatcttcaatttatatatataaattgc
 74309  atcacgcgtagtctctgaggatcccataaaattgaataatacagtttcctgctgattgtc
 74369  cactataatcactaagatttttactaatagataattagtacttagatgctttaggatgtt
 74429  ccagcatacagtgacgtacttaatgtaaaatgttacattttaggccgggaggaatta
;     G-nad5-I1 <== start /group=IB (1.13e-20)
;     G-nad5-E1 <== end
 74486  ACCTACAAACATAATTAGGTAATTATCTCCTGTTACTAGTACTAGCATAAAGAAAGTAAA
 74546  CATACTTAGATATGCAAAGAATCGTTGGTTATGTGGGTCTGCACTCATATAATCTACAGA
 74606  GAAAATATGAACAAGACTAGAAACAACTAGAACAGGTAGAAGCATTGATACTGTTAGACT
 74666  ATCAAACATGAATCCCCAAGAGACATCCATTAGTTCAGAATCAATCCAACTAATTAGATT
 74726  AATTGATACTGGACTATTACATAGCCCTACTTCGTAGAAGGCTACAATAGCTAGGATAGC
 74786  TGAAGTAATTAGACAAGAACACGTAATAATATGTGCTCCTGTTACTCCAATTTTACGTCC
 74846  TAGTAGACCTGCAACAGCAGATCCAAACATTGGTAGTAGAAGAAGTGATAGATACA
;     G-nad4L <== end
 74902  T
;     G-nad5-E1 <== start
;     G-nad5 <== start
 74903  TATTGTCGTAGACTAATATTTCCTCGTAGTCGGTAGTAAGCAACTAGAATACCTAGACCA
 74963  ATAGCTGACTCAGCACCAGCAATTGCAATAATATAAATACTATATGTTTGACCAAGAATG
 75023  TCATCAAAACTGTAACAACTTACTAGCACTAGTAGTGTAACTGCTAGTAGCATTACTTCA
 75083  ATTGAAATTAGCATAAGAATAATATTCTTTCGGTTAAGAACAAATCCTAGAATACCAATT
 75143  AGAAATAGAATTACTGAAAGATTCAT
;     G-nad4L <== start
 75169  TTCATATAGTGCCAATATATATGGCTTCCTTAAGGACCTTGAAATCAAGACTATCTATTA
 75229  TAATTTTGTGTCGCAATAGCGCACAGTATGTCTAAATAGAAAAAGATTATACTATAATCT
 75289  TATAAGATTAAAATGAGTATAAACAATGATGTAAATAAAAATTACTTAGGACATATAACC
 75349  CTTCTTTTTTATAACCTAAACTTATGTATTTTATAAAAAATAGTATAAAAAGAATACTTT
 75409  TGTTATGATTGATACTATACAAAATA
;     G-trnD(guc) <== end
 75435  CGAGAATCACCCGATTCGAACGGGCATCATCTAAACT!GAC!AATTTAGGACATTAACCA
 75493  ATTATGCTAGATTCCC
;     G-trnD(guc) <== start
 75509  ATAAATAATTTGTCGCGCCATGCGCTGGCGCGTGAAATTTTATAAACATAAACGGATTTT
 75569  TCTTAATTCTATATTCTTATTCATATATATATATGTTAAATGGATTCCATTTCTCCCGCT
 75629  TCACCTTCTTCGAGCAGCGGCAGCAGATTCTATGTAAATAGCTTAAATAGAGAATTCATA
 75689  AAAAACAAAAAAAATAGAATTGAATTTTTACTAGTTTATAAATTTTAAGTTTATAAGATG
 75749  TTTTTGTGCTAATAAATTTTCGAGCAGGATAAATTTCTATAGAAATTTATCAGGTAGCAC
 75809  GGTGTTATAAAAGGGGATAATT
;     G-rns <== end
 75831  GAATAGTATCCATCAGCCACAAGTTCCCTTACGGCTACCTTGCTATAACTTAGCGTTAGG
 75891  AGTTCTAAGCTATTCCATGTGTTCGTTATAAAAACTTTCAACTAAAAGTATTATTTAAAC
 75951  TATATAGTCTATATTATTACAAGGCTAATAAAATTAAATCAATGATTTAATTTTATTAGG
 76011  CGCAAAGTAAAAATATATATATATAAATAATGTTACTTACTTATATACAACTACGAAGTA
 76071  GTAACTATACAGGAATACAGAAATAGAGGAAAGAATCAAAATAAACACTAGTTCATAGCT
 76131  TAATAAACGACCAACACTTGATAGACGGTTAGTATCTCCCAAATGTAAAGGTTCACCGTT
 76191  GCGTACTTATCAACGATTACTCGGAATTCCTGATTCACGTAGTCGAATTTCAGACTACGA
 76251  TCCTAGTATCACCATATTTTACTGGTTAGCTCCACCTTACGGTATTGCATCAGTTTGTTA
 76311  GGTTCAAGTAGCACGTCTGTAGCCCATACTCCATAAGGGTCATGAAGGCTTATCGTATTC
 76371  CCAAAATGCTTCTTATTGAATGCAAATAAGAAGAACAGTATAACTGAGACAACTTCTTAT
 76431  AGGGATTGCGTTCGTTGGCGGACTCAACCTGACATCTTACGACACGAACTGCCGACAGCC
 76491  ATGCAACGCCTGTGATCTTACAAACAAAGTTATGTAAGCCATTCAAGGAGAGGTAAGGTT
 76551  CTACGCGGATTATCGTATTAAACAACATGCTCCACTCCGGGTCTTTAGGATGGTCTAATC
 76611  TTTTTGCTTTCGGTCCTGGGACTGTACTTACAAGGTGTTACACATACAGCGGTTTGCTGC
 76671  TTATCTGACATAATAAGAAATATCTAGCCAAATAAGAAATGTAAATAGTTTACGGTCTGG
 76731  ACTACACAGGTATCTAATCTGTTTTGCTCCCCAGACTTTCATCCCTGAGCGTCAATCTTT
 76791  AGCTGGATAGCTGCTTTCGCCTTTAGTGTTCCGCTAGATATCAATGGATATCATCCCTCC
 76851  TCCTAGCATTCCACTATCCTCTATTAGATTCTAGTTTCTTTAGTAGAAACCGCCTACGGA
 76911  TCCTTAATACCTATTAATTTATTAAACGTTTGCCCAGTTCGTATAACCGCGTCTGCTGGC
 76971  ACGAGACTTAGATTGGACTATTAGTAAGGTAACGTCATTATCCTCCCTTACGACACTCTT
 77031  TCGAGTTCTGGTTAGCTGGGTCACTCTTTCGAGCATTGCCCAAGATCCTCCTCTGCAGCA
 77091  TGTCTTAAAGACACCATTGGTTATTCTCAAACCAATTGCGGGAATTGAAGCTTTCGCTAT
 77151  TTCCTATCCGTCATAGGCTTGGAGCGCCTTTACCACTCCAACTACCTGCTAGATATAAAG
 77211  CCAATCTTTAGTCGGAAAATTTCCTTTATTAGTAGATGTTTTTATCATCAACTAAAGGTA
 77271  TGTACTTTTTTCTCCTCGCCTGTACGCCATGATATTTATAAATACCATACGACTTGCATG
 77331  AGTAAAACTACCAGATAACGTTCTAACTTTGCCACGATTAAACAATTACTAAG
;     G-rns <== start
 77384  CGTTTACCATACCATTATTTATTTAAAACTTAAAACGCCTCTCATAATAATTCATAAAAA
 77444  AAAAATTATTATTTATTGGATACACTTTATCAGTGATCATTCTTATCTATACCTTTATAA
 77504  ATATAAATATTATTTATATTAAAACTATTTATAATCTAATCTTATTTAACTATTCTTTTT
 77564  TTTTTATTTATAATCCGTATTAACTTCGAATATTTAAATCCTTTTTATAGTTACTATTTC
 77624  ATTTTATTATGCAATAATATATTAATCCTATATTTAATATATTATGAATAGAAATAAGAA
 77684  AGCAGCATTCACCTTCGTTAGAAAATAGAAAAGGCTCCACTATAAAATCCTTTTTTAAAT
 77744  ATTCTAGTAAATCAAATAAAATCGTATAATAAAGTGGAAGGGGAAGATAAAATCTATTTT
 77804  AATATTATACAACACTGGCTTATAAAATCTACGATTTTATTAGGGCCCTCGTAGTAGAGG
 77864  TGTAGGTGTTTTTTGTGAAACAACTTCTGATGAAGTTCCTTCAGCTAGAGCAATATCCAT
 77924  TAGTGTGTTTTCAATAATACCGGTACTACTACTAGGAACCATGCAAAGTAGTAAGCAGTA
 77984  GCTGCAGCACCGATTTCAACATATGGGCTTTCAACATGTTGACTACCAATAAACATTAGA
 78044  ATAAAGAA
