# Supplementary material for: Global Characterization of Fungal Mitogenomes: New Insights on Genomic Diversity and Dynamism of Coding Genes and Accessory Elements
Source: Front Microbiol. 2021 Dec 1;12:787283. doi: 10.3389/fmicb.2021.787283 (PMC8672057; doi:10.3389/fmicb.2021.787283)
Supplement: Supplementary File 1 — de novo annotation files of the 685 mitogenomes investigated in this study. Annotation was performed with the Mfannot program. [file Data_Sheet_1.ZIP › Supplementary_FileS1/NC_016687.1_Gibberella_moniliformis_mitochondrion_complete_genome_mitogenome.mfres]

;; Masterfile modified automatically by mfannot version 1.35
;; on Thu Dec 24 19:23:10 2020 by user pfonseca on host LGCM-PROC
;;    - Gene Totals: 49
;;    - List of genes added:
;;      atp6                 atp8                 atp9                
;;      cob                  cox1 (2 introns)     cox2                
;;      cox3                 nad1 (1 introns)     nad2                
;;      nad3                 nad4                 nad4L               
;;      nad5                 nad6                 orf108              
;;      orf112               orf118               orf151              
;;      orf188               orf2572              orf313              
;;      orf429               orf514               orf99               
;;      rns                  trnA(ugc)            trnC(gca)           
;;      trnD(guc)            trnE(uuc)            trnF(gaa)           
;;      trnG(ucc)            trnH(gug)            trnI(gau)           
;;      trnK(uuu)            trnL(uaa)            trnL(uag)           
;;      trnM(cau)            trnN(guu)            trnP(ugg)           
;;      trnQ(uug)            trnR(acg)            trnR(ucg)           
;;      trnR(ucu)            trnS(gcu)            trnS(uga)           
;;      trnT(ugu)            trnV(uac)            trnW(uca)           
;;      trnY(gua)           
;;
;; end mfannot
;;


>NC_016687.1 Gibberella moniliformis mitochondrion complete genome gc=4
     1  TAAAAGCAGCTCTGGATATATAAATTATAAATGTAATTTAGAAATTTGTTATTCCTAATT
    61  AGGAATCAGCAAGCTCTTCTAAATTATATAAGTATGGAAAGAAATTATTGTAGAATTTAA
   121  GCTATATATTAAAGAGATTTATTTATAT
;;     rnl ==> ;; mfannot: 5' +/- 50 nt
   149  AAATAGGTTTGCTAGCTGATTGTGTATATACGCAGGCCAATGCTTCTAATTTCATAGCAA
   209  GCTCGCTTGCTATGAAATAGGCAACCTGTAATATAAGCAAGTATGTGCTATTTATAGCGC
   269  TAGCCTACAAACCTATAATTATATTAACTCTAAGAGAAATTTAATAATAAACGAAGTGAA
   329  TTGAAATATCTTAGTAACTTTAGGAAAAGAAATCAAAAGAGATTCTATGATTAGCGTGAG
   389  CTAAAATAGACTAGCCTAAAAAGTCAAATGGTGGATAAACTGTTTAAATTAAATGGGGAA
   449  CCTTCCTCAAAGGCTAAATATAATATATAAGCGATAGTGGAAAGTACCGTGAGGGAAC
;;
   507  CAAAACAAAAACAGTGATTTTATAAGCAGTTCGGGAAAATAAAAAAAGTTAGAACGTACC
   567  TTTTGCATAATGGGTCACCAAGTTAACATTAGATGCGAGTAGGAGGGAGCTTTATAAAAA
   627  AAAAATATATATTTTTTTTTTATAGCCCCGTGCATACGTAGTTAAACCGAGCGTTAAAAT
   687  AACGGTAAGTATCTAAAGTTAGACCCGAAGCCTGGTGATTTTACCATAATCAGGATTATA
   747  AAAGTCCGAACGGAATATTGTAGCATAAATATCCGAAGAATTATGGTAGGTGTAGTGAAA
   807  GACAATACTGACCAGGATAGCTGGTTTTCTGCGAAACCTATAACAGTAGGCAATTTAAGT
   867  ATAATATCTTAGCAGGTACAGAATTTAATCTCAGACAAGACATAAGGCTTAGCTTGCTAG
   927  CAAGTAAAGCTCATGTTTTATTTTGTACAAATTGGGGGATCATGAAGATTTTATCAGTGA
   987  GTATGTAGACTCGGAATGGCAAAGATATATCTTAAATCATCAGACATAGAATGATAAGGT
  1047  TGTATGTCAAAAGGGAAACAGCCCAGAACAAGAGTTAAGGTTCCTAAATTATTAGTTGAG
  1107  TGAAATTAAGAAGGTTTTTATTAAAGTCGACAAGGAGATAGGCTTAGAAGCAGCCATAAT
  1167  TTTATGACCTCGTAACAGAGCGCTTGTTAAGTTTTAAAAGCATCGAAAATTTATCGGATC
  1227  TAAACAATATACCGAAACCTTGTCCATATTATTTTATAATTAAAGCTTAATTATAATTAA
  1287  ATGGGGTAGCAGAACGTTGAGCTAAATTAAGATTTTTATTTTTTAAATGAAATTATAATA
  1347  ATTTAACTCAAGTGATAATGGTGACATGAGTAACTAAAAGAAAAAATAAAATTTTTCCGC
  1407  CTAAAGCTTATGGATGTAATTAAGTAACGGCCTCTAAGTTTATATTATCTAAAGATTTAA
  1467  ACGATGAGATAATCTTTTGTACTAAGGACGACATTTTAAGTGAAAAATGTACTGGAAAAA
  1527  TAGTACTAAATTAATGGCTATAGCTAATTAGGGCTATAGCTATAAATGAAAAGTAACCGT
  1587  ACCTAGAATCTGAAACAAGTAAGCTAGTAGAGAATACGAAGGCGTAAATGAGCTAACAAT
  1647  CATAAAGGAACTCGGCAAATTGACTACCGTAACTTCGGGATAAGGAGAGCTCATTATTCT
  1707  TGATTAATATCAGGTAAAGAGGAAGAAGCATGAAATAGTGTTGTACGACTGTTTAATTAA
  1767  AACACAGCACTTTGCTGAAAGATTAAAAATCTAAGTATAGAGTGTGATGTCTGCCCGGTG
  1827  CCGGCTGGTTAACAGATATAATTAAATATACTAATATTTGATGTAGACGGAAACCCCGGT
  1887  TAAAGGCGGCCTTAACGTGAGGGTCCTAAGGTAGCGAAATGCCTTGGCCGTTAAATGCGG
  1947  TCTTGCATGAATGATGTAACGATACAACAGCTGTCTCTATGATTGACTCAGTGAAATTGG
  2007  AATAGCTGTGCAGATACAGTTTACCTCTAGTTAGACGAGAAGACCCTATGCAGCTTTACT
  2067  GTCACTAATTATAGAGTATGATAAACAATTTTCAGATTATAAGGTAATTGACGGCTAGCT
  2127  TGTTCAGCAAGCTAGCTCTATGACAATGAGAATCCTTTATTTTTTTTTCATATGAATGAA
  2187  TTGGTTTAGGATTATGAGTAGGTAGCTGCTTCAGCTACTTGGCGCAAGCATTGCTTGCGT
  2247  CAGGTGTCTGAAGTATGCATTCCAGCTCATGTATAGTAAATCAACCTAATTCAGCTTATT
  2307  TTCCTTTCTGCCATAAGCGCATAATGATAGATTTAACTTAAATTTTGATTTATGCCGAGC
  2367  CCCTTCGGGGCTACTGCAGAAATAGATAAGTACCCTTGGCTAAGGAACTATCGCTAGGGG
  2427  ACAGTTTATGTGGGGCACAGACCCTGTAAAGAGTAAACAGGAGTGTCTAATAATTTATAA
  2487  TTATTTTGTTTGCGATTTAAGATAGTGAAACTATTTTTAATCATATAAAATTATTTATAT
  2547  GTACATTCGTTGTATATATATTTAAAAAAAGGTAGGATTTTCACTATATAGAAATTAGAG
  2607  ATAATAAAAATATTAAGAATATACGTTTCAGGCTGGGGCGAGCTTGCGCCTAAAAAAATG
  2667  TATTTTTTTTTTTTCGGTAGCTCCTCCTACTGAAAGGTAGCACTAATATTTTTTAGCTAT
  2727  TAAGACAAGCTATCAAGCTAGGCTCTAATAGTTATGTATTAATTATCTAAAAAGCTCAAC
  2787  GGCTAAATCTTGCCTTACTGTTTGATTATCAACAAATCTTACAGTTGCGTAAGCAGGGCA
  2847  TAGGATCACAAGATGCAACAAGGAAAGATCTTGGATTATTGGAAAAGCTACGCTAGGGAT
  2907  GTTTGTCCTTTAATATTTTATTACACAGCGGCTTTAGTTAGCAATATTTTAGACGCAAAC
  2967  CTAAGCATACTTCGTATGCAAGAACTTGCTATAATATAGCAGGCTAGCTAAAGCTCGATA
  3027  GGTAGGGACTTCGTTCGAGCTTGTTAACGAAGTCCCTCTATGGCTGATAAATAAGGATAA
  3087  TTAATAATATA
;; mfannot:     /group=IA (6.93e-21)
  3098  ttgggttaatttcaaaaattactagcttgcatataaaataagctagctagtaaatttgaa
  3158  gcgaaatttatcttagcataaattataagataaagacgttcaacgactataaggtgagtt
  3218  atatgcacagcttgctaatccctaataattagggattagcaagctaaacaataatccttt
  3278  ttcacacccaacattattattatatatatatatataaaaaaagtaaaaaaaaaagaataa
  3338  atatttagaaaa
;     G-orf514 ==> start
  3350  atgaaaagtagtaacgtagacgagagctttagctttagcttgcgcgattcccggagggag
  3410  agcttgcgcgaacgaagttatccctctaagatgaaaatttataacaataacttaaaacgg
  3470  agcggagcgcctaaaacaatacttttaaagaaaaaaataggtgatataggaataaccaaa
  3530  tatttaccttcattttctaaagaatgaaagaatactatatattcttataataaaaataca
  3590  ttaaagaatataccagttaatgatttaaatataaacaaaataataaaaggttattttaat
  3650  ttatattttaaagatcataaatatacaggatctaaatttatattattaaaaagaagacgt
  3710  aatttattaagaagaatacatgtaagtaatgcggaaattaaacatactaataataaagca
  3770  ataattacgctatatactttaaatagagaaaaaaatgtattaaaaaaaaaatatttaaaa
  3830  ataaataaaaaaataagtaaaaaattaatagccaaacgttattttttattatataaaaaa
  3890  aatataaaaaaaatttataaaatcttaggtgaatataaagatcaatatatatttattagt
  3950  gatataataagaaaaacgaaatttataaagtataaactagaatatttaaataaatttata
  4010  aaattaaaagatctttatttaaaaaaagtttgaggtgttattcttaaccaatatgccaga
  4070  aaatatctaaaatacttaagaaaatatgatttattatattctcttaaccaatataaattc
  4130  aacagattggtgtttttacctatattaagtaatatattaaataaaattataggaaaaaaa
  4190  atagaatataatataattaatttaaaatctgttgcatatcatacagatctttttactaat
  4250  gcattagcattaaaattaagaaaaagaagaataaattatataaattctatgtttagtatt
  4310  ttaaatagagcatatttacctaatattaactcgattaaagaaagatctagaataaaaggt
  4370  gataaaaaaatggatctatttcaaggtaaatttaaagatttaaaaataatttctaatatg
  4430  aatgcttcgaatattcctgctttgcaggaattagaagcgccctctttatctaaactgtta
  4490  gatggtgcatatccttcagatataaatataggtggtacaggtgagctggcgccttcgggg
  4550  aaaatcgctgcgcaagctaaagctctcggagaaaatcgcgcaagctatttgttcacgcaa
  4610  gcgaacgaaaatattcataataccatttataattctattggatataaaaatatgggaggt
  4670  ataagattagaagttaaaggtagattaactaaacgttatagagcggatagatctgtctat
  4730  tcattaaaatgaaaaggaggattaaaaaatgtagattcttcttttagaggtttaagttca
  4790  gttttatttagaggtaattctaaatcaaatgtaacttattcaatagctaaatcaaaacgt
  4850  cgtattggagcctttgcagtaaaaggttgaataggcggaaaataa
;     G-orf514 ==> end
  4895  aggtgctattttcttatctaggccttagttagtacgagggggtagacttagttagccccc
  4955  tccctaactaaagctaggaattacagaaaatcgcgctagctttattctaggacataactg
  5015  gaaaatatatatataataataatgaagacatagtct
;; mfannot:
  5051  GAACCGTTTTGAAAAAAATGGAAATATAAGTGCAGAGGTGGGCTATAAAAAAAAAATATA
  5111  TTTTTTTTTTATATAGCATACTTCGTTAGCCCGCCTCGCTATTAATAGGCGAGGAGCTTT
  5171  GCGCCCGCCTTACAAAGGGAAGCCATTAAGGCTTATTTATTAACTAGCTAAAGCACTAAA
  5231  GCAGGAGAGCTTGCGCCCTGCTAAAGATAAATAAAGTTAAAGCTCTTATTTATGTGCTAG
  5291  ATATAGCCAGTAACCTTCCCTATAGTAAGGGCTAGCGCCGCACTTTTATGATAACACATA
  5351  GAACAGGCTAATTTGCGCAAGAGTGTACAAAATGAGTGCGCGGTTTGGCACCTCGAT
;;
  5408  GTCGGCTTAACTTATCCTCATGGATGCAGGAACTATGTAGGGTGCGACTGTTCGTCGATT
  5468  AAAAAGTTACATGAGCTGGGTTAAATACGTCGTGAGACAGTATGGTTTCTATCTTCTAGG
  5528  GGGAATTAGAATATAATAAGAACTAACTTTTGTACGAAAGGAACAAGAAGAATTTAATTT
  5588  GTAAAAGGGTTAAATAATAGTTACTAACCTATGGTTTACCTGTTGTCTATGTGCCCAAAT
  5648  ATTAAAATATATATGGTGGAAGCTCCTTAAGAGCTTCCCCGCAAATTATATATATCTGTA
  5708  TAGCTAGCCTGCGGACTCCGGTTATGCCTGAGTTTGGCAAGCTAAAGCTATACATAGGGA
  5768  TGTTTCTTTCACTAAGATAAATATATAGCATAGGCACGGCAGGAAAGCTAAGTTGGTTAA
  5828  GGATAAGTGCTGAAAGCATATAGGCACGAAGCTTATCTTAAGATATTTCTTAAATATACG
  5888  TAAAATATTATTACGAAGGATGTAATATAGGCTTTATCCGTACGAATCTGGAGATTTTTA
  5948  AGAATAAAGTACTAATTTTATAAATAACTATTTA
;;     rnl ==> ;; mfannot: 3' -20/+180
  5982  TACATATATCACATTTACAATGCATGCATATTTTTGCTACACAGATACATTCCTGCACTA
  6042  GCTAGCATTAGCTAGTGCTAGGAAGTAAATAAGGAATTACAGAAATTAGCTAACCATAGT
  6102  AGCATATATATGCTATAAAATAAAGCTAGGGGGAAGCTAAAGCTCGCTCTTCATGCTTTT
  6162  AGCTAGAAATAGAGCTAGCTAAAACCTTAAGACGAGGAGCTTTGCTATGAAGGCGCAAGA
  6222  GCTTGCGCCTGCCTCCATAGGGGGAGCTAGCGTATTTTCGGAAAAAATCGCTGCGCAAGC
  6282  TAAAGCTCCCCCCTTAAAGTTTAGTAAATTGCAGCTAGA
;     G-trnT(ugu) ==> start
  6321  GCCTGATTAGCATAAAAGTAATGCAATTGTTT!TGT!AATCAATTGAAGTAAGTGCGATA
  6379  CTTGCATTGGGCT
;     G-trnT(ugu) ==> end
  6392  GCTTCGCACAAATAGCTTTAGCTTGCTAAGGTTAGGGCTATAAAAAAAAAATATATTTTT
  6452  TTTTATAGCTTTAGCTTGCGCAGCTATTACGGAGGGAGAGCTTGCGCCTCCTGCACTAGC
  6512  TAAGCAAGCTC
;     G-trnE(uuc) ==> start
  6523  GGATTAGTAGTCAAGTGGTAAGACATAGCTCT!TTC!AATGCTACCATCGTAGGTTCGAA
  6581  TCCTATCTAGTCTA
;     G-trnE(uuc) ==> end
  6595  A
;     G-trnM(cau)_1 ==> start
  6596  AGCGGATTGGTGTAATAGTAACACATTTGGCT!CAT!GCCCAGAGGTTAGAGGTGCAAGT
  6654  CCTTTGTCCGCGT
;     G-trnM(cau)_1 ==> end
;     G-trnM(cau)_2 ==> start
  6667  AGGGCTATAACTTAATAGGTAAAGTGTACTGCT!CAT!AACAGTAATTATAAGTGTTCAA
  6725  GTCACTTTAGCCCTA
;     G-trnM(cau)_2 ==> end
  6740  AAAAA
;     G-trnG(ucc) ==> start
  6745  GCGGCCATGGGTTAATGGTAAACTGGTCGATT!TCC!ACTCGATTTATGTCAGTTCAAGT
  6803  CTGACTGGCCGTA
;     G-trnG(ucc) ==> end
  6816  TTAAAAGCTTATACTGGTTTTTCTTCGAAAAATAAGGGGGAAGCTCCACGCAAGCTAAAG
  6876  CTCTTTTTCGGCTTCGCCTTACGAAGTATGCTTTATAAAAAAAAATATATTTTTTATAGC
  6936  CGGACTGCGTTCCAGCATGTTAAAGCACCAGCCACCTTTATAAAGCTCCGCTTACATAGC
  6996  ACAGATATTAGTTACCTTTATGAGAGCGAGGTAAAAAAAAATGTACTTTTTCTAGCTAGC
  7056  TAGCCAGCTAGCTAGCTAGAGAGGCCCTCGTGTAGAGCTTTATAAAAAAATAAATTTTTT
  7116  TTATGGCCGGACTTCGTTCTAGCAAGCTCTCTTAAAAAACTAATTCATGGGCTTCGCACA
  7176  GCTTCGCACAGCTTCGCACGCTTGATTATTAGTGAGAAAAACTAATTAGCGGGCTTTGCT
  7236  ATTAGTGAGGGCTGCGCTAGAGCTTTAGCTCTACACTTTTTAGATCTTTTAGTGATATAA
  7296  AGATAGTTAAGTACAACAAATTTATTAGATTTATAGGTAAGATAGTTAAGAATAACTAAT
  7356  TTATTAGATCTAAAAGTGATATACAGAAGGATAAATTTATTATTAGATCTATAAGTGATA
  7416  TAGTTAAAGATAACTACACTAAAATAAAATAAAATAAAATAAAAATAAAAATTAA
;     G-trnL(uaa) ==> start
  7471  ATCCAAGTGGTGGAATTGGTAGACACGACAAACT!TAA!GCTTTGTTGCTTTAGGGCATG
  7529  AAGGTTCAAATCCTTCCTTAGATA
;     G-trnL(uaa) ==> end
  7553  TTAATAAAACGAGGGCTACGAAGTATGCATAGCTTGCTGATTTTTCGGCTTTGCCGAAGA
  7613  GCTTGCTATGAATACACTTTGTTAGCAAGCTCGCTAAAAAATATCTTTTTTTTTTTATAG
  7673  GGTAGCTTTAGCTTGCGCAGCGATTTTCGGAGGAAATATCGTTCGAGCTTGCTGATTTTT
  7733  CGATCAATGAAGTCGAAAAATATGGCTATAAAAAAATATATTTTTTTTTATAAAGCATAG
  7793  CTTGCACACTCCAGCAAGCTCGCCATCATAGCAGAAAAAGGGAGCTTCGCGCCTCAATGA
  7853  ACAATAAGTTTTAATCGCTTATTAATTAAGCCTTTATTAGTGCTGCAGATTTTATAAAAT
  7913  CTTATTTTATAAAATTAAATTAAATCAAATCTTATTATATAAGTTAAATCCTAACGTGGT
  7973  CTGGACCTTGCGCCGCCATAATGGAATGAAGATTGTTGAAAAACAATCCAGGTTAGGAAT
  8033  CCTTCTTTGGGTGCCTTCGCTATAAGATATAAATTTTTTTTATCAATATATTTATATCTT
  8093  TTAGCTGAGTGATATTATACCTAACTCCAATGTTAGGTATAAAACAAAGATAAAACAAGT
  8153  CTACCTTCGTGATAGATTTACGTCCGAGATGACGAAAATATATTATATAATATGTAATAG
  8213  AGTAGCAGGATATATAACTATAAAGTGCCTCGCCTTTTAGCCTCACTGAAGGAGTATCCT
  8273  TCGGATTAGAAGGGTACTCTGGCTTGGGGGGGTGAAGATACGGATGCTTTGTTGTTATCC
  8333  CCAGTAAGCAGGGAACAGAAGCCTTTCCGTGTCTTTATATATCTGTACTACATTAGAGTA
  8393  GCCTTCCCCCACCGTTTAGTTTCGTATGATGAAGGCTTAGGAAAGCTCTAAAAAAAAATA
  8453  CATTTTATAGCTTGCGCTTTAATACATGGGTAACTATTTGGTAGCGAAATATGTATGTGC
  8513  ACATGATTACACACTTTATTTTTATATATACCTCCCTCTAAGGCTTGCAGTAAAATTATT
  8573  TTTAAAACAAAACC
;     G-orf2572 ==> start
  8587  ATGATTATATTTAACAATTTTATAGAATTAATTCGATATGTGCTTTTACACAATGTGTTT
  8647  TTACACAATATGCAGCTGCAGCTTATTTTAAAAAAATATAGTTGTATAGCTGCAAACTTA
  8707  TGAAAAAATTATCTTAGAGGATTAGTTTCGCCCTTTTTTAATGCGAGATTATATCAATTT
  8767  TTAAGTATAGTTTTTATTGGTGTGTTTGTGCAACCCATCCAAATAGATTGGAGTTTATGT
  8827  ATAGATCCCTTAAGGGATTTTTTACTAAATCTAGAGTCGTCCTTATATCAAGTTAAATTT
  8887  ACTAAAGGGTCAAATCTTGATATACCTCCTGTTAGCTATAGCTATAGCTATAGCTATAGC
  8947  TATAGATCTTTACCCGGACTTAGGATTTGTATATTTATATATATATTTATAAACCTAATA
  9007  ATAATATTTCCCTTAGTTTTTATAATACAAAATTATATTTTTATAATTTTAAGTTTATTA
  9067  AGTGCAATATTAATTAAAGCTTTAGCTTTAAACTTTTATAATAAACATTTTAAGTACTAT
  9127  TATGACTATATGTTTGCCTCTACAGGGCTATCATCGCCTTCGGACAAATGGAAAAAATTA
  9187  GTGTACTTGGTTAGACAAATAGTTAATAATATATACAAAATTATAAAACATTTATTAAAA
  9247  ATATGAATAATTTCTGTTATATTAATTTTTACTTTTAGATCTATGATAGCTACTATGTTA
  9307  TTAAATTTAGAGAATAAAAGTTTATCAATAATATTAACACTTGTTCTTCCTTTACCTATG
  9367  ATTTTATATTTGCTAAATTTTTTTATTAAATACTTAAAGAAAGAACCTGTAAAGGATGAA
  9427  GATTATTATTTGTATAATGATTATGTAGTAGAAAGAGTAAATTTGTATAGAATAACTTAT
  9487  ATTACATTTATAAACTACTTAATTAGAAACTTTTATAGTACAATAAGTATAGTAATAATG
  9547  ACAATAGTGTTTATTGTTCTATTTATAGCATTATTAATAATTTGTAAAATATGCGTACAT
  9607  AATTGGCAAACATATAAGGGAGCAGGTAGTAGACAAAGTACAATCTCCAGTATTAGCAGG
  9667  TGCAAAGTAATAAATAAGAATGAACCATTAGCACTAAAATCTGCATTTCAAACAACGGCT
  9727  GGCTATATATCAGCTTTTATAGCAATAACTCCTTTTTTTCAGGAAGGATGTAATAAGGGG
  9787  TTTATGGACTATTATATGAATACAGGTAAGAGTAAATATTATGAATGAAAAAAAATATCT
  9847  TATCCTAACCCTCGTGTAATAAAGAAAGGTTCAACTGTGAATATAATGGAGAATATCCAG
  9907  GATAAGAATAAAAATGACAGGGAAAATATGTTATACATCCAAGATGAATCTACAAAGAAA
  9967  AATCTGATAGCGAATTATAAACCTCAAATAGAAAAATCCCCTATTCTTAATATGACTTGG
 10027  AAACTTAAATATAATGAAGGTATCCAAAGATCAATAGAGAAATTCACAATAAAACCGGTA
 10087  AATTATTTCACTAATCCTGAATATTATGGGTCGGTTAATCTTGTTTTAAAAGGGAGATTT
 10147  TTAATAGTTCTTCTAATTAGACGTGACTCGCCAGGTTGTGTCTTTATGCCTACTTATTGT
 10207  TTACCTGCAGATAAAAACGATTCTAAAAGTTTTACTCAAATTAGAGATACAGTTAATTTA
 10267  TTAGAGCATAAATATGGAATAGTTATGCCAAGAATAGGCTGGGAGAAGGCAAATAATAGA
 10327  AGCAATGGTTTAGTAATTTATACTCAAGGGGAATCTATTGAGAATAAAAGTTTATTTAAA
 10387  GTATGAAGGCCTACATTAAATTATACTGAACCGGAATTAAAAACAGTTGAAAATTATTAT
 10447  TATTGAGAAGAACCTAGATTAAGACGTAAAGAATTTATTACGAAGGACTTTATTAAACTT
 10507  AAAGAAAAGATCAATGCAACAGTAAAAGCTCAGCAAAATTATTTGGATAGATTACTTAGA
 10567  GATGACCTAAAATTATCAAAAAAAACGCAAAAGTCTTTTATAGAAAGGTTGGCTCATATT
 10627  GAATATATAGTAGACCAGTATTACCAAGAATTGGTGAAATTTTACATAATTAAAGGTTTA
 10687  AAAGCTAACCCTGAGAATTTTAGTGTGAATTATGAGGATATTAGTAAAAGTGGTGATAAA
 10747  CGGGGACTTGGCTATGAAAATTTAAAGATGCTAGCACGCCGTGAGACAGAAAAGAGTATT
 10807  ATTAGAGAGAAATCTTTAAATCCTGAGAAGAAGGAGCGAGAGCAAACTACCGGAGAATTA
 10867  TTAGAATTAGTGAAAGCTAAATTTGATAGATTTAATAGTAACAATGAATATATGGATAAT
 10927  ACATTATATTATTTTAAAACTCGTCGTGATTATCCTATACATTCTGTATTATTCGAGCTT
 10987  AATAAAAGGCATTTAACTTTATTTAGTATATATCAGAATGGAGTTATAGAAGGGTACAAA
 11047  GAAAAATCCCAAACGCTAGGTAAATTATCTTCTAGCTTAAAATTACCATTAGTTGAATCT
 11107  AGAAGCCAGTTGATAAAAATTATGGCTAATCATTCTAGAGAATTTGAAGATTATAATAAT
 11167  TTTTATGGTGTTTCTATTAATAGACTTACATTTGAATTTTTTGAACTTAGATCAACTAAG
 11227  AGTATATATTTCGGAATCTCTGAGAGAGATGGAACTTCTCAGCAATTGCTAGACGAAAAT
 11287  ACGGATTGTGAAGTTTATAGCATTATAGACATAAAAAATAATAGTCTACAATTACCTGTT
 11347  GTTTTTAATGGAAATGAGTCTTATAAACTTACTATACCTAAATATGATTATAATTTGTTA
 11407  GACAATACAGATGAGCATACTATTCGTAGATTTATGGATTTTATCTATCATGAAAATTCG
 11467  GATGGATATTTAACTTATGATTCAAATGAGGTTAATAGTATAGCTACGGGAAAATGGGAT
 11527  TCAAGTGAGGTTAATAGTATAGCAAGGGGAAAAAAGGATTCAAGTGAGGTTAATAATGCA
 11587  GCAAAGGGAAAAAGGGTACATTTTACTAAAGAAGATATAGACCATAAAAAAGGTAAAATA
 11647  CCTGGGAAGTATTATAGAAAGGTACGTTTTACTAAAGAAGACATAGACTTTAAAAAAGGT
 11707  AAAAAACCCGGTAAGTATAATGACGAGAAGTATCTGGCGATAGAGGAAAGAGTAGGAAAA
 11767  GCAAAAGAAATTAGAGAGGGTGAAAAAAATATACCTAAATCTATTCTTAAGAAGTCTAGG
 11827  GATCATTATCCTAAAGGAAGAGTAAGAGCCATCCCGGCTCCTCAAGAGCTAATTAATAAT
 11887  CCTGCCCCTCAAGAGCCAATTAATAGTCCTGCCCAGCATACGGGTGAAAAAAATATACCT
 11947  AAATCTATTCTTAAGAAGCCTAGAGATCATTTTCCTGAACATATTCTTAATAAGTGTATG
 12007  GATCATCCTAAACATATTCTTGATAAGTTTAAATCTCTTCTTAATAAGTCTACAGATCAT
 12067  TATCCTAAATCTCTTCTTAAGAAGTCTGCGGATCATTATCCTAAACGAAAACCAAGAATG
 12127  ATGCTGCCCACTGAAAAGCCAATCCCTCCCCTACCTAAAAAACGAAAAGCAATAGCCTTG
 12187  TTGCCTCCTGAAGAGCCAATTAATAGCCCTAACCCTCCTAAGCGGCGTAGAGTAATAGCC
 12247  TTGCTGCCTCCTGAAGAGCCAAATAATACCTCTAGCCACCCTAAAGGATGAGTAAGTGCC
 12307  ATGCCTAAAGGATGAGTAAGTGCCATCCCGGCCCCTCAAGAGCCAATTAATAATCCTGAA
 12367  CTAGCTATAAAACCATCTATAGCTATAAAACCATCTATAGATACTTCAGTATGGTTAGTA
 12427  CCAGATGATGAGGATATATATGGTTATAGCGGAGATGAAGATAATACTAAAAATAATAAT
 12487  GGAGGAGCTGTTAAGGTTTCAGCTGCTCAAAATAATAGTGGAGCAGCTGTTGAGGTTTCA
 12547  GCTGTACAAGAAGTAGACTACGCCCCTCCTTTAGTACAATCTATGCAAGACAGCTCTGGT
 12607  TATATGCCTTATTCAGAGGAGGCTGAAAGTCTCCCTAATAACGATAACAATATGGATTTA
 12667  CATAGTACAGGAGAGGCTTTGGCAGCTGGCCAAGTGAATGAGTCAGAGGTTTCTTTAATA
 12727  TCTGCAGATGATATTTCTAGGAATTATATATCTAGAGATGGGGCTCCTTCACCTCAATTT
 12787  TTTATACCTGAACCCTCGGAAGATAATATCTCTAGTATGAGCTATAGTCCTAAATATACG
 12847  GAAGCTAACCAGGAGCAGGCTGGTCAGATTTTAGAGCCAAATCTTCTTAACCGCGAGGAG
 12907  GAGGCTTTGCCTGCCCCGGAAATAGATGCAAATTTGGCTAGAGAAGTTTTAATGAATGCG
 12967  AGTTTAGGTAACCAAACAGTAGTAGAAACTATAGATCCTAGCGAACTTATTCCTATTCTG
 13027  CCTATCAGTCCGATGCCAGTAGAAGCTGAAGATAGTCCACTCTCCAGCATAGGAGATGAA
 13087  GAACTGTGAAAATTAGAGCAAGAAGTATATAACCGAGAAGAGGTGGCCCCTTCAATGGAG
 13147  GAGGAGGCTTCAGGGAAGGAAGAGGAAAGCACTCCCTCAGGAAAAGAATACGCAACTGGG
 13207  AATGAAGATAGTTCATTATCCAGTATAGGAAATGAAGAACTGTGAAAATTAGAGCAAGAA
 13267  GTATATAACCGAGAAGAGCTGGTGGCTATAAAGGAGGAAGAGGCTTCCGTGAAAACTCTT
 13327  GATCCCTTTATTCCCCCGGCCGTGGTAGAAGTGAGAGACCCTGAGGTTATTATTATATCA
 13387  TCAGATGATAGTTCTAGTGAGGATAGTTCTAGTGAGTATACTTCTTCTCCTGCACCAGTA
 13447  GAAGTGGGGGATCCTGCACCAGTAGAAGTGGGGAATCCTGCACCAGTAGAAGCGGGGGAT
 13507  CCTGAGGCTATTATTATATCATCAGATGATAGTTCTAGTGAGGCTCCTTCTCCGGAGGCG
 13567  TATGACGATAATTTACGATATGTAGCGGAAGCTATTCAGCGTGAAAGGGGATATAAGTAC
 13627  TTGACTGTAGCTATTGATAGAATGTTAGCAGTTATGACCCCGATAGGGGGTGGAATAGAG
 13687  CCGCGTTTGGTAGGTGTAGAAAATAATAGGTGTTATTGTGTCGAGATGACTATTGATACT
 13747  AATTACCGAGTTTTCCCCAGAGATATTCCAGAAGTGCCGGATTTGCACGTTAATCATCAT
 13807  GAGATTACTATTTACCTACCTCCGGGTGTGGATAGTGTGAATCTATCCGATGCTGCCCAG
 13867  GGGTATCCAGATGATATAGAGAATTTGCCAGAAGAGGACCCAGAAAATCCTGTGTATTAT
 13927  TTTAATTTCTTTGAATTGGTGTATTTAGAAAAATATATTCACCCGAATAATCTAGAAGGG
 13987  TCAAATAACCTAGAACGGTCAAACAATATAGAACCGTCCTCTTTCTCATTTTCAGAACCA
 14047  ATAGAAGATAAAGAGGTAGTAAATAGCCCGAATATTTCTCTCAATAATTATAATAATGAG
 14107  AGATCCCCCTTTAATTCGGTAGAGATAGAAAGCCGAATCTCTTCTTCAGCCTCCCAAGCT
 14167  AGAGAAGTTAATATGTTTGAAGGTTCAAATAGCGGCGAAGCCGTACACTCTTCATATTCA
 14227  GATAAAAGAGGGAGCTTTGGCCCACCAGGTAGAACTGATAATTTTTCATCCAGTGAGTCA
 14287  GAGGTTTCTTTAATATCTGCAGATGATATTTCTAGGGATTATATATCTAGAGATGGGGCT
 14347  CCTTCACCTCAATTTTTTATACCTGAATCTTCTCCCCCAAGTATTCCTATTGACAGCTAT
 14407  AATCCTAGGGATAGCCAAGAGGTTGGGGATACATTAGGGCCAAATCTGCTTAACCGTGAG
 14467  GAGGAGGCTTTACCTGCCCCGGAAATAGATGCAAATTTGGCTAGAGAAGTTTTAATGAAT
 14527  GCGAGTTTAGGTAACCAAACAGTAGTAGAAACTATAGATCCTAGCGAACTTATTCCTATT
 14587  CTGCCTATCAGTCCGATGCCAGTAGAAGCTGAAGATAGTCCACTCTCCAGCATAGGAGAT
 14647  GAAGAACTGTGAAAATTAGAGCAAGAAGTATATAACAGGGATGAGGTGGCCCCTTCAATG
 14707  GAGGAGGCTTCAGGAGAAGTGGTTACCCCTAAGACTACATTATATTCAGAAAGTAGTTAT
 14767  AGTGAAAGGATTCCTTCCCCAGATGGTATGGAGATAGATAGAGATAATCCTAGTATTCCT
 14827  TCTCCTAATATAGAACGAGGAGAAGATAAAAGTATGGATATAGACGATAACAGTTCGCAT
 14887  CCAGAAAACCCTGAAGGTAATACGCAATATGATACTCGTATGGAGGATCTTGACGAAGTT
 14947  AATCAAGAAGGACTGGTAGATACCTATCCAATTTTAGATTTTGATCCTTGTGATGTTAGT
 15007  ACTGATTTTTTTGGTTATAGTTATGACGGGGATATGATAATACGTTCTACTCAGGAAATC
 15067  TTTAACATGCAGGCTAGGTATGAAGACAGAGTAAATAATAGTCAGGTTTCTTCACCACTT
 15127  GGTGGAGATACTGAGGGGCGAAGACTTTCTATTATTAATCCTTCTTATCAGAGAGGGGAG
 15187  AATGTAGATGATCATAGTAGAACTGAGGTTGCTAGAACTGCATTATCAGATAGACAAGCT
 15247  AACCAGGAGCAGACTGGTCAGATTTTAGAGCCAAATCTTCTTAACCGTGAGGAGGAGGCT
 15307  TTATCTGCCCCGGAAATAGATGCAAATTTGGCTAGAGAAGTTTTAATGAATGCGAGTTTA
 15367  GGTAACCAAACAGTAGTAGAAACTATAGATCCTAGCGAACTTATTCCTATTCTGCCTATC
 15427  AGTCCGATGCCAGTAGAAGCTGAAGATAGTCCACTCTCCAGCATAGGAGATGAAGAACTG
 15487  TGAAAATTAGAGCAAGAAGTATATAACCGGGATGAGGTGGCCCTTTCAATAGAGGAAGAG
 15547  TCTGAAGATAGTCCATTGTCTAGTATAGGAGACCGAGAAATGTCTGAACTAGAACGAGAA
 15607  TTTAATCGAAATCCATCAAGTGAGGTGGAAGCAGCAGTAGAAACTAGAGATCCTAGCCTA
 15667  CTTCTTCCTAGCCAACTTATTCCTAACCAAGCTATCAATTCAAAGCCAGAGGGCTATCTT
 15727  GAACTTCTACAGTCTAGCCTACTTCTCCCTAGCCAACTTATTCCTAACCAAGCTATCAAT
 15787  TCGGAGCCAATGGGCTATCTTGAACTTCTCCAGTCTAGTATAGGAGAACGAGAATTTAAT
 15847  CCAAATCCATCGAGTGAGGTGGAAGCTGTATCTGGGGGAGACATAGACGCATCTGGAGAC
 15907  GAAATAGCTCCAGGAGAGGAATACGGTTCACCACGAGAAGGGGCTCCATATGGAGTAGTC
 15967  ACAATTAGAGTAGAGGCTGTTACTCAAGACGTAGATGCATCTGGGGATGAAATAGCTCCA
 16027  GGAGAGGAGTACGGTTCACCACGAGAAGGAGCTCCATATGGAGTAGTCACTATCCATAGA
 16087  GTAGAGGCTGTTACTGAGGACGTAGATGCATCTGGAGATGAAATAGCCTCAGGAGAGGAA
 16147  TACGGTTCACCAGAGGAAGGGGCTCCTTGGGGGACATTTACTATACGGGCTTCAGGTGAT
 16207  ATAGACACTTCTGGGGTGGTAGACCCTCCAGAGGAGGACGCCCCGGAATGTAGACGCACC
 16267  CGAAGAGGTATGCGATTAAGATCTGGAAGGTTGATATAG
;     G-orf2572 ==> end
 16306  GAACTACGCATTACTTGTAGGTGTGCGTAAGCTATATCACTATGCCTATTCTTTTTGCCC
 16366  ATAAATATGATTATCCTTCATATGAAATTAGGAGGGGGGAGCTTGCAGGAACGAAGAGAG
 16426  CTTTATAAAAAAAAATAATTTGTTTATAGGGTGATTTCCGGAGGAAATATCGTTTTAGCT
 16486  TGCACATCCCTCGTAATAAGAATAATTTTTCAGCTGGCGTAGTATAGCAAGCGCACAACC
 16546  GTGATTTTTACGAATATATCTAGCTTTAGTATATTTTTTTCTTTAGCGTTAGCGTAGAAA
 16606  AAATTAGCAGCTGGGAGAGATTTAATAGTCTTAAAGTAAATCCATAAGGGCTAAGGGGCG
 16666  GAGGGATATTCGTTGAGGATGAAAAATTAGCATAAGCGGCAGTAGTTTATAGTTAGTTAC
 16726  CTTCGAATTCTTTGGTGTGCGCAAGCTAGAACAAAGTAACTCGCCATATATAAAATATAC
 16786  TGGTAGATTGCTATAACTATAGCAATATATAATCTACCAGTAA
;     G-trnA(ugc) ==> start
 16829  GGGGACATAATTTATTTGGTAGAATGCTGACCT!TGC!ATGTTAGAAGGCTCGGTTCGAA
 16887  TCCGAGTGTCTCCA
;     G-trnA(ugc) ==> end
 16901  TATAAGCTCGTGAAGCTCAATTGGTCGAGCAGAACGTTTAAGTTGTAAGATACTATATTT
 16961  AAACTTAGGGGTATTAGAAGTCTCGACAAATTTAAATTGTTAATAGTTACAAAGTATAAT
 17021  AATGGGGGGAGGAAATATCGTTCTAGCTTGCTGATTTCAGGGAAGCCGAAGAGCTTGCTA
 17081  TGAATACACTTTGTTAGCAAGCATACTTAGTAGCCTATAAAAAAATATATTTTTTTTTAT
 17141  AAAACATAGCGAGCTTGCAATGAAATACCACATTCATTAGTGCTAAAGCTCGTCCTAAAA
 17201  GAAAGATATTTAGTAACTAACAAAA
;     G-trnF(gaa) ==> start
 17226  GCACATGTAACTCAATCGGTAGAGTGAAATATT!GAA!GCTATTTTTGTTGTAAGTTCAA
 17284  GTCTTACCGTGTGCA
;     G-trnF(gaa) ==> end
 17299  TAACAATATAGTGATGATAGCTTATTATTTAGCAATATACCTGGCTTTAGGTTGGGTAGT
 17359  TATTTCGGCTAGGTCCTAATAAGTAAGCTCCGCTATGTAAAAATAAGAATTAGGAGTAGC
 17419  TTGCATGGGAGAGCTGGCGCCTTCATAGCCAGCTCTCCCTCCGACAATTGCTGGGCAAGC
 17479  TAAAGCTAGAAAAAAAAATGTATTTTTTTTTTTTCGTGCGAGGGACTTCGTTCTAGCTTG
 17539  CATATTTTTCGGCAAAGCCGAAAAATATGCCTAAATATATTTTTTTTTACTCCCCACCTT
 17599  AAAAGCTAGCTAGGCTAGGCAGGAATATTAATTATAGTTAGCTAGATATTAGCAAGCTAA
 17659  AGCTGCTTTCATAGCGATCTAAATACCACTCACTATTCTGGCTTTAGCTTGCTGCACTAC
 17719  TAACGATAATATATACATATATATATATATTTTGGCATAA
;     G-trnK(uuu) ==> start
 17759  GGGACTTTAGTATAATGGTGAATGCATATGACT!TTT!AATCATTAAAATGTAGGTTCGA
 17817  ATCCTGCAAGTCCTA
;     G-trnK(uuu) ==> end
 17832  TATTTCTGTGAAGGAGATAAAAATAGCTAAAAAGTCTTTTAAGAGTGAGCTTACTATGGA
 17892  GGGGGGGAGGGGAGCTATATAAAAAAATATATTTTTCTTATAGCCCTCTTCGTTAGGCGA
 17952  AGCTGGAAAAAAAAAATACTGCTTTTTTTTTACTCGTGCTAACCTAAAGCCTACTAGAAG
 18012  CAAGATATAGCTAGCTATAATAATATAAGTATAGACAGATAGCTATACCTATGAAGAGAG
 18072  CAGGAATGCTGTTAGCTAAGCTAGTACTAAAAAAAA
;     G-trnL(uag) ==> start
 18108  GCAGGCATGTCGGAATGGAAGACGAAGTCGTTT!TAG!GTGCGACGGGTATTATTACCAT
 18166  AGAGGTTCAAGTCCTCTTGCCTGTA
;     G-trnL(uag) ==> end
 18191  GACTAATGATTCTTTAGTTTATAAAGTTATTAGTTATGCAAGGGATACTATTAGATCATA
 18251  GTATATAGGAGGAGGTAAAAAAAAAAATAAAAAATACTACTGTGGGGTGTGGCTCTGCGA
 18311  ATGAAGTTATACACCTGACAATTTATAGTAGTAGCAAACTTTGGATGGAGGCGTGAAAAC
 18371  ATGAGACTAATAGAAATATTAAGGCATTAATATTTCGAGTTGTAGCTAGAGCATCCTTAA
 18431  TGTCCTAGGTTAAAAATAATGCAACATTTAAGGTGCATGCATGCTCTAGCTTTCTTATGA
 18491  AAATGAAATGGTGTAAAATAAGCGGCTAGAGAAATTAATAATTATATTCACCAGGGATGA
 18551  GCTATAAAAAAAATATATTTTTTTTATTTAGCTCGTCCGGTGGAAAATAAGTGACTAGTA
 18611  AAATTAAGGCTTGGCTTACATCAGACATGATAATGCCTATGTAATATACTTACATATAGA
 18671  TTAGATTGTCCGTGCGTGTACAGGATCGTTCGTAGACACGCACGTAA
;     G-trnQ(uug) ==> start
 18718  TATCCTGTCGATTAATGGGTAGATCATAAATTT!TTG!GTATTTAGAGTCGGTGTTCGAA
 18776  TCACCGCAGGATAA
;     G-trnQ(uug) ==> end
 18790  TTATAATACAACACTAGCTGTATTTCATAGCCAGCTCTCCCTACGAAGTATGCATAGGGA
 18850  GCTTCTATTTCGGCGAAGCAGCCGCCATGATTTTTCTTCGGAAAATAGGGGGGGAAGCTC
 18910  CAGTAAGCTCGAAAAAAAAAAAATACTATTTTTTTTTAACACCTTAAAGCTAGATTTATT
 18970  AA
;     G-trnH(gug) ==> start
 18972  GGTAGACATAACTCAATAGGTAGAGTGGTTATTT!GTG!GTGTAACTTGTTCTCGGTTCG
 19030  AGCCCGAGTGTTTACC
;     G-trnH(gug) ==> end
 19046  CAAGGATTGCTGTATATCCTATGGTACGGCTTTAGCTTGCCTAAGTAAACTAAAGCAAGC
 19106  TAAAGTTCGCTATAGGGTAGCTTGCGCACCCTTCGAGGAAAAAAAAATTTTTTTATAGCC
 19166  CTCATAAAAAAAGCAATAACTAGGATTAGGTCCTCAACTTTAGCTTTATTCCAGGGGTGC
 19226  CGAGTTATACGAAGCACCCTTCTATTGCTTGCAATAGCTTTAGCTAAACAGGACAAAATA
 19286  ATACGAATAAATAGTGATAGGAAGGTAGACAGCTTCGCCCCCCTTCGGAGGGCTTCGCAC
 19346  AAATCTTCTAATTCCTTATACTATTCCTTGTGTGTTGCGCTAGCTTTAGCTAGCGCGAGG
 19406  AGTACACTCTGTTAGGACTAGTAGGTGCAGTAATAGCTAGCTTTATAGCCCCATAGCACG
 19466  ATTAAAAA
;     G-trnM(cau)_3 ==> start
 19474  GCCTAAGTAGTTTAAATGGTTAAAACTCTAATTT!CAT!ACATTAGTAATGAGAATTCGA
 19532  TTTTCTCCTAAGGCT
;     G-trnM(cau)_3 ==> end
 19547  CGCCTCCTTATATTAGTTGGCCTTTAAGAATAGTCGGGCGGACTAGCTAAGCGCATAAAA
 19607  AAAAAAAAAA
;     G-nad2 ==> start
 19617  ATGATCATATTATCAATAGTACTAGTTTTACTTTCAAACGCCGTCAATATAAGACGAGAT
 19677  TTATCGATACTATTTAATAGAATATCGATATTAATATTAATTTATTGTATTTTACATGAT
 19737  ATGTCTTCTTTAGCTGTTATAACTAAAGGAGTAGGTTTACACGGTGGTTTATTACTTATG
 19797  TCAAATATCACACAAATATTCCATATTTTTATATTTTTAGTTAGTATATTAATATTACAA
 19857  TTAACTAGTTTTTATCCTAGAAAAGTATGAGTATCAGAATATTCTTCTTTAAAAGATTTA
 19917  TTGTTATATAAATTTATTTATTATAATACAAAAATAATAAATAAAATGGGAGAACATTTT
 19977  AAAATTATTGAATATCCTTTAATTATATTATTTGTAATTACAGGTGCAGTATTATTAATG
 20037  TCTACTAATGATTTAGTATCTATTTTCCTGGCAATAGAATTACAAAGTTATGGTCTTTAT
 20097  ATATTAAGTACTATATATAGAAATTCTGAATTATCTACTACAGGTGGTTTAATATACTTT
 20157  TTATTAGGAGGATTAAGCTCATGTTTTATCTTATTAGGAACTAGTTTATTATATGCTAAT
 20217  TCAGGTACTACTAACTTAGATGGTTTATACATCATAACTAGTATAAGTGATCTTTCTACG
 20277  AATTTATGATATACACCTTATTATATTAATCTTTCTTTAGTAATTTTTACAATAGGATTC
 20337  TTATTTAAAGTAAGTGCAGCACCATTCCATTTTTGATCGCCTGACGTTTATGACGCTATA
 20397  CCTACAATAGTGACAACATTCGTAGCTATAATAGCCAAAATTTCTATATTTATATTATTA
 20457  TTACAATTAGTATATTATACTAACAGTAGTTTTTCAGAAATGAGTTGAACATTTATTTTA
 20517  TTAATAAGTTCACTATTCTCATTAATAATAGGAACTGTAGTAGGTTTAACTCAATTTAGA
 20577  ATAAAAAGATTATTTGCTTATAGTACTATATCTCACGTAGGGTTTATACTTTTAGCATTA
 20637  GGTATATCTAGTGTAGAATCTACTCAAGCATTTATATTCTATTTAACACAATATTCTATA
 20697  AGTAATTTAAATGCATTTGTTATATTAATAGCTATAGGGTTCTCTTTATATTGTTATATA
 20757  AGTGAAAACAAAGAACATGAAGAATTAATGGACAAAAATAATTCACCTATCCAATTAGTA
 20817  ACTCAATTGAAAGGTTATTTTTATATAAATCCTTTCTTAGCTATAAGTTTGGCTATTACT
 20877  ATATTTTCATTTGTAGGAGTTCCACCTTTAATAGGATTCTTTGGAAAACAAATGGTGTTA
 20937  AGTGCAGCCTTAGATAAAGGTCTTATTTTCTTATCTTTAATAGCGATATTAACTAGTGTT
 20997  ATAGGAGGAGTTTATTATTTAGGTATAATAAAAGAAATGTTCTTTAGTCTACCTGAATAT
 21057  AAAATAAATCCATTATTGGAAAATCTAGTATTAAAAGGTAATGTTTTAGATAATAATCAA
 21117  AAAATAATTAATAAATTAAACTTTAACTATAAAAATATAGCTATATCAAGTCCTATTTCT
 21177  TTTGTAATTTCTATAATTACACTTGTTATTCTATTATTTTTATTTATGAACAAAGAATGG
 21237  CTAAGCATGGGTAAAGAAAAAACAATGCCATTTTTTAACAAAATAAATTTAATATACAAC
 21297  AAGTCTATTATAAGTTTTTATTTTTTTAAAACTTATTCTACAATATTCATTAATAATTAT
 21357  ACAACAAGGCGGAGCTTTAGCATGCTGATTTATATCTTTAGCTTGCTGATTTATAGCTTT
 21417  AGCATGCTGGAACGGAGTCCGGCTATAGAAAAAATTTCTTTTTTTTATAAAGCATACTTC
 21477  GTAAGGCGAAGCCGAAAAATATGCGCAACAAGCAGCACCTCCTCGATAAAAATATGCGCA
 21537  CCAAGCTGCAGCTGCAGCAGCTGCAGCTCCTCGAGAAAGAGCTTTAGTTTGCGTGGATAT
 21597  TCCCCCAGGGAGTCGTTGCGCAAGCTAAAGCTAGAAAAAAATGTATTTTTTTCTAGCTTG
 21657  CGCAGTCCGAACGAAGTTAGCTGCCCTCTTGAAAACGACAAAAATAAGCCTATAGGTCCT
 21717  TGATTTATTACAGGAATTATTGATGCTGAAGGTTCTTTTATGGTACATTTAGAAAAAACC
 21777  CAATTAAGAGTAAGACCTGGATTTAAAATTAAACTCGATATAAGAGATTTATCATTATTA
 21837  AAAGAAATTAAAGCATATTTTAATAATATAGGTTCAATTAAGATTTATAATAAGGAATGT
 21897  GTTTATAAAGTAAGATCTTTAAAAGAAGTAGCTATAATAATATCACACTTCGATAAATAT
 21957  AATTTAATGTCACAAAAAAGAGCTGATTTTGATTTATTCAAACTAATTGTTAATAAATTA
 22017  AATAACCAAGAGCATTTAACTTCTGAAGGTTTACAAGGAATTGTGGATATAGGTGTTTCA
 22077  TTGAATTTATCTTCATCTTCATTAGTTAAAGATAATTTTCCTAACACTATACCGGTTGCG
 22137  AGACCTTTAGTTAAAGATATAGTGATACCTGACCCTGAATGAATAGCTGGATTTGTATCT
 22197  GGAAGAGGATCTTTTTCAATATATGCTTCACAGTCAGTAGATAAACGAGTGTCATTAAGT
 22257  TTTAGAGTATTTCAGTACGAGCTTGGGGGGGCTAAAGATGATGAACTGTTTAAATTTTTG
 22317  GGTTATTTTTTTAATTGTGGTAATTTGAATTATCATGAAGATAAAAAAGCTGTAATTTTT
 22377  GTTATTAGAAAATTTGAAGATATAAATCATAAGATTATTCCTTTTTTTGATAAATATAAG
 22437  ATTAAAGGTGTTAAATACAAAGATTTTAAAGACTGATCTGAAGCAGCAAAAATAATAGAG
 22497  TCCAAAAATCACTTAACACAGGAAGGACATAATGAAATACGTAGAATAAGAAAGAATATG
 22557  AACTCATATAGACTTTAA
;     G-nad2 ==> end
 22575  TACAATGTATAATAAATACAGCATATAGGTTGCCCCATTAGATAATACACAGAGGCCCTC
 22635  CAGCCAGCCCGGCAGCGCTCGCGCTAAAGCTCGCTCTCTGTGTATTAAATATTGAAAA
;; mfannot:     /group=IA (4.88e-18)
 22693  ttggataaattgcaaaaagatttattaatatagagggggggaagctaaagcttgttccta
 22753  cgaagagctttagcaggaggagctttgcaggagcttcgtccccagaggaaatacgccttc
 22813  tagaaggcgcaagttatagcgcagcccccgtcttaataaataatttgcagcgtagtttat
 22873  tttaagagggctaacgaagtatgtttgctatgaatacactttgttagctagcatacttcg
 22933  tagccctcttattaaaataaaaccgttcaacgactaaattaccttaatagcctagcctac
 22993  ccataagagggcgctagctaagggtggtataaaatccaatattactttaagtattaaagt
 23053  aataatgacatagtct
;; mfannot:
 23069  GAACAATATAGAAATATATTGAAATATTAATAATAAATATTAATAGCTAACAACCTTGAC
 23129  CATATTGGTACAAATTTTATTTAACAATTAA
;     G-nad3 ==> start
 23160  ATGAGTAGTGTAACTTTTCTTTTTGTTTTTGTTACTATTTTAACAATAGTTTTTTTACTT
 23220  CTTAATTTCATACTGGCTCCACATAACCCATACCAAGAAAAATATAGTATTTTTGAATGT
 23280  GGTTTTCACAGTTTTCTTGGTCAAAATAGAACTCAATTCGGTGTTAAATTCTTCATATTT
 23340  GCATTAGTTTATCTTTTATTAGATTTAGAAATATTAGTAATATATCCATATGGTATAAGT
 23400  GTATATGAAAATGGTATTTACGGATTAATAGTAGTGCTAATTTTCATAGGTATAATAACT
 23460  GCGGGGTTTGTATTTGAATTAGGTAAAAATGCCTTGAAAATAGATAGTAGACAATCCAAT
 23520  AATTATTTTTATAAATCAAAAAAATTTATTAATATGTTTACTGAACATAAGTAG
;     G-nad3 ==> end
 23574  CAGTAAAATTTTTACTCAGGTGTTTAGTAGCAAAGCTATGCAGTGCTGGAGTACAGTTAT
 23634  TCTCAGCTTTGCAATTTCAGTTACTACCATAGTAGCTTGGTATCTATCGGATATGTTTGC
 23694  GATAATTAAGTCCCCTGTAATCGCGGTATTTTATTTGAAGCCGGGCAAAGGGGCGCTAAC
 23754  TATGAAGATTTATAGTTACCGCTAGCTATAAAGGCGGAGGAGCTGCTTCTATTTCGGCGA
 23814  AGCAGCCCCCTACATATTTTCGGAGAAAATCGCGCAGCCTCCTTGTATTTTTTTTTTATA
 23874  AAGAAGGGCTACTAAGTATGCTTGCTAACAAAGTGTATTCATAGCAAGCTCTTCGCCAAA
 23934  GTCGAAAAATCAGCAAGCTCGAACGATATTTCCTCCGGAAATCGCTGCGCAAGCTAAAGC
 23994  TACCCTATAAAAAAATATATTTTTTTTTTAACATAGCGAGCTCGCTATGAAATACCGCAT
 24054  TCATTAGTGCTAAAGGTCATACACACCGCCCCTTAACTTGCTAATTTTCTAGTTTACGGA
 24114  TTTTTCTGCTATGAAGGCGAGCTTACTGGAGCTTCCCCCGTAGGGAATAGCAGATTTATC
 24174  AAATAAAAATCCGCAAGCTAAAGCCTTCACAGAGGCTCGCGCTAAAAACTAGAGCAAGCT
 24234  CAAGCTATTACTGCGTTAGCTTAAAGCTATACTAAACACGAATAGAAATAAGCAAGTTAT
 24294  AGAGCTTGCCTCGCCTTTATAAAGCTCCCTTATAAAAAGAGTATGAAGGCTTTAGCTTAC
 24354  TAATAATAGTAATTAACAAGCTAAAGCTCACCCGTTAAACTGTTATATATATTAGCCTCC
 24414  ACCCTAATAGCCTAGCGTATTAATTTGTGAAACTACTATTTTTAGCTTACGCAAGCTACA
 24474  AATAATTTCTAAATATAACCATAACCTTAATAGGAGGGAAGCTACCTAGTATCTTAAGTA
 24534  GTAGGCAGCCCTCCTCCTATTATATGGTTAGCTAATTTACTTAGCTAAGGACACGATATT
 24594  CTTTATTTCAATACATTCACATTTACATTTTTATATAATTTTTAAG
;     G-atp9 ==> start
 24640  ATGTTAGAATCATCAAAACTTATTGGAGCGGGATTAGCAACTATTGGTCTAGCAGGTGCT
 24700  GGAGTTGGTATAGGTGTAGTGTTTGGGTGTCTAATTATAGGAGTGGCTAGAAATCCATCC
 24760  TTAAAAAATCAATTATTCTCATACTCAATATTAGGGTTTGCTTTCTCAGAAGCAACTGCC
 24820  TTATTTGCTTTAATGATGGCTTTATTATTATTATATGTTGTATAA
;     G-atp9 ==> end
 24865  TAATAATCTTTTTTTAGGCGTAAAAAAAAAATTGTATTTTTTTTTTCGAGCTTCTATTTC
 24925  GGCGTAAGCATACTTCGTATCCCTAACAAAGGAGGGCTGCGCTAGAGCTTGCGCCTTCTA
 24985  TAAAGGCGCAAGCTCGTGCTAAAGCTCGCCCTCGTACTCTTAATTTTTACGAGTGCTTTT
 25045  ACTTTAACTAGCTAATTTCTGTGTAGCTGGCTATAAGCTAGGAATATTTTTTTATCCCTG
 25105  CATTAGTTAGCACAAGCTACTTTTTATAGCTTTATAGTACGAGCTAGAAAAAAATGTATT
 25165  TTTTTCTAGCTTACGCAGTCCTCTGTGGTATTTCATAGCAAGCTAGCTATGCTTTATAAA
 25225  AAAAAATTTTTTTTATAGCCCTCCGAGAGCTTTAGCTTTTAGGCTTACTTCGTTCTAGCA
 25285  AGCTACTAAAATATTGCTTTAGCTAAAAGCAAGTAAGCTAAAAGCTAAAGCTGGACTATA
 25345  TTTTTATTATTTTTATAAGGAGGGCTAACGAAGTAGGCTATTCTCTACGGAATCCGCAAG
 25405  CAGCTCTTTGTAGCCCACATATATAAAGCTAAAAGCTAGAGCTACCTTTACAACGGGCGG
 25465  CAATTCTATTATATTTATACTACAGTCCCTGTAGCTTCTAATTCCTGCTATCTATGTGTA
 25525  GCTCGATCGAGCCTGCTAACAAAGCGTATTTATAGCAGTGAAAGGTGAAAGCTACAGTTA
 25585  AAGGGTGTAGATAAAAAGATATAATTAGAAATTATATATTAAAAATTTATAT
;     G-cox2 ==> start
 25637  ATGAAACACTTATTTAATACATTTATTAATTTTGATGCACCTATGCCTTGAGGTATTTAT
 25697  TTCCAAGACAGTGCTACTCCACAAATGGAAGGATTAGTGGAACTTCATGATAATATTATG
 25757  TACTATTTAGTTTTAATTTTATTTGCTGTAGGATGAATATTATTTTCTATAATAAAAAAT
 25817  TTTGCCTCAACTAAAACACAAATATCACATAAATACTTAAATCACGGTACATTAATCGAA
 25877  TTAATATGAACTATAACTCCTGCAGTTATATTAATATTAATAGCCTTCCCTTCTTTCAAA
 25937  TTGTTATATTTGATGGATGAAGTTAATGACCCCTCTATGACTATTTTAGCTGAAGGTCAT
 25997  CAATGATACTGAAGTTACCAATATCCTGATTTCATAGATTCAAATGAAGAATTTATAGAA
 26057  TTTGATTCTTATATAGTACCAGATTCTGATTTAGAAGATGGAGGATTAAGAATGTTAGAG
 26117  GTTGATAATAGAGTAATAGTTCCTGAATTAACACATATAAGATTTGTAATAACATCTGGT
 26177  GATGTTATACATTCTTTTGCTTGTCCATCTTTAGGTATAAAATGTGATGCTTATCCAGGT
 26237  AGATTAAACCAAGTATCCGTTTTCATAAATAGAGAAGGAGTATTCTATGGGCAATGTTCA
 26297  GAAATATGTGGTATTCTTCATAGTTCTATGCCTATAGTTATAGAATCTGTAAATATAGAT
 26357  AAATTTGTGCATTGACTATATTCAGTTTAA
;     G-cox2 ==> end
 26387  TAGAGCGAGGTATTTTGTTCGCTATGACTAGCTTTCTATAGCTAGCTCTAGTTTCGCCCT
 26447  ATAGGTGAGCTGGCGCCTTCGGAGAAAATCGCTGCGCAAGCTAAAGCTCTTGGAGAAAAT
 26507  CGCTGCGCAAGCTAAAGCTCTCGGAGAAAATCGCGCAAGCTCATAATGTATAAAGTTAAA
 26567  TTAATAAATTAGTAGTAGCGACAGCCCCCTCCTATAAATAGGAGGGAGCTCGCGCTACTA
 26627  AA
;     G-trnR(acg) ==> start
 26629  GGGATATTAGTTCAATGGTAGAACAAGATGGT!ACG!GTCATCATGATTGTAGTTCAAGT
 26687  CTACAATATCCTT
;     G-trnR(acg) ==> end
 26700  AGTACATTTATAAGTAAGGCTTTAGCTTATCCAAGCAAGCTAAAGCTCTGTCTTAGTGAT
 26760  ATGAAATATTTGCCTGCTATTAATAAA
;     G-trnR(ucg) ==> start
 26787  GGGATATTAGTTTAATGGTAGAACAAGATGCT!TCG!GTCATCTTTGTTGTAGTTCAAGT
 26845  CTGCAGTATCCTT
;     G-trnR(ucg) ==> end
 26858  AGTATAGTTATAGATAATTTTGTTTATCGATAATTTTGTTTATCGATAGTTATACTTATA
 26918  ACTAAGGGTTTGCTTATATATAGCTTGCGTATGGATACTAGCTTATTAAAACAGAGCTTG
 26978  CGCCGTACTTAATAAAGCTACTATTAGCCATACCTAGACGTAATCTATAAAGTATGATAA
 27038  AGCTGTAGCTTATATTTTAAGCTGTTTGCTTTATATATAGCTTGCTAATTCCTGTTACTA
 27098  TTCCTTATAGAGTAGGGAGAGGAGGTTCTAATTCGGCGAAGCAGCGCTAACAAAGGGGGG
 27158  GGGCTTTAGCACGAGCTTGCGCCTTTCTAGAAGAACGGAGCCCTCCCTATAAAAAAAAAT
 27218  ATATTTTTTTTATATAGCTCTGCCTTCATAGCCAGCTCTCCCTCCGGTGAGCTGGCGCCT
 27278  ACGGAGAAAATCGCTGCGCAAGCTAAAGCTATAAATCAGCAAGCTAAAGCTGTAAATCTG
 27338  CATGCTAAAGCTCGCTCTCATTCGTGCAGGCCACCACCGAACAATTAGTAGTTTTAGATA
 27398  AAAT
;     G-nad4L ==> start
 27402  ATGAATTTAACTTTAGTACTTTTTTTAATAGGAATCTTAGGGTTTGTATTTAATAGAAAA
 27462  AATATAATATTAATGCTTATTTCTATAGAAATAATGCTATTATCTATAACATTCTTAATA
 27522  TTGGTAAGTTCTGTTAATATTGACGATATAATAGGACAAACATATGCTATATACATTATA
 27582  GTAGTTGCTGGTGCAGAATCTGCTATCGGTTTAGCTATTTTAGTAGCTTTTTATAGACTA
 27642  AGAGGAAGTATTGCAATAGAATATAAATA
;     G-nad5 ==> start
 27671  A
;     G-nad4L ==> end
 27672  TGTATTTAAGTATAATTATATTACCTTTATTAGGATCTATAGTATCCGGTTTTTTTGGTA
 27732  GAAAAGTCGGTGTTACAGGTAGCCGTATTTTAGGTTGTTTAAGTATAATGATAACTACAA
 27792  TATTAGCTATCATTAGCTTTTTTGAAGTAGGATTTAATAATAATCCCGTTTCAATAAATT
 27852  TATTTAAATGATTAGATAACGAATCATTTAATATGGCATGAAACTTTCAATTTGATAGTT
 27912  TAACAGTATCAATGTTAATACCTGTATTAATAATCAGTTCTTTAGTTCATTTTTATTCAA
 27972  TAGGATATATGAGTCACGATCCCCACAATCAAAGATTCTTTAGTTATTTAAGTTTATTCA
 28032  CTTTTATGATGATAATACTAGTAACAGGTAATAATTATTTAGTTATGTTCGTCGGATGAG
 28092  AAGGTGTGGGTGTTTGTTCATATCTATTAGTTAGTTTCTGATTCACTAGAATAGCGGCTA
 28152  ATCAAAGTTCTCTTTCAGCTTTCTTAACTAATAGAGTTGGAGATTGCTTCTTTATGATAG
 28212  GTATGTTTATCTTATTATGAACTTTAGGGACTTTAGATTATAGTACTGTATTCTCATTAG
 28272  CTCCTTATATTAATGAAAATATAACAACAATTATAGGAATATGCCTATTGATAGGTGCAA
 28332  TGGCAAAAAGTTCTCAAGTAGGTCTTCATATCTGATTACCTATGGCCATGGAGGGTCCTA
 28392  CACCGGTATCTGCTTTAATACATGCAGCTACAATGGTTACAGCGGGAGTATATTTATTAA
 28452  TTCGTTCATCACCTTTAATAGAATATAGCTCTGCTGTATTATTAATCTGTTTATGATTAG
 28512  GAGCTATTACTACAATATTTAGTTCATTAATAGGATTATTTCCACAAGATATAAAAAAAA
 28572  TTATCGCATATTCTACTATGAGTCAATTAGGTATGATGGTGATAGCTATAGGTTTATCTT
 28632  TCTATAATGTAGCCATATTTCACTTAATAAATCATGCCTTCTATAAAGGATTATTATTCT
 28692  TAGGGGCAGGAGCAGTTATACACGCAGTAGTAGATAATCAAGATTTAAGAAAATACGGGG
 28752  GATTAATATCATTCCTACCATTAACCTATTCTGTGATATTAATAGCTAGTCTTAGTTTAG
 28812  TTGCTTTCCCTTTTATGACAGGATTTTATAGTAAAGATTTTATATTAGAATCTGCCTATG
 28872  GTCAATATCATTTTAGTAGTATCGATGTATATGTTATAGCAGTAATTGGGGCTATATTTA
 28932  CTACACTATATTCAGTTAAAGTTATATACTTAACTTTCTTAACTAATCCTAATGGACCAG
 28992  TTAATTATTATAGAAATGCACATGAAAGTGATATATTTATCAGTTTACCTTTAGTGGTAT
 29052  TAGCTGTATTCTCGATATATTTTGGATATATCACTAGAGATATTTTCATAGGTTTAGGTT
 29112  CAGGGTTCTTTATAGACAATAGTATATTTATTCACCCTGTTCATGAAATAATGATTGACA
 29172  CTGAATTTGGTGTACCTACTATATTTAAATTAATTCCTTTTATCCTTACTGTTTCTTTCT
 29232  CAGCATTAGCTATAATATATTCAGAATTTATGCCAAATATAATATCTAACTTTAAATTAT
 29292  CTAATTTAGGATATTATATTTATGGTTTCTTTAATCAACGTTTCTTAGTTGAATTCTTTT
 29352  ATAATAAATACATTGTTAATTCAGTTTTAGAGATAGGAGGTCAAACGACAAAAGTTTTAG
 29412  ATAAAGGTAGTATTGAATCAATAGGTCCTTATGGATTTGGTGTTATTTTAACTAAAGCTA
 29472  GTAAAATAATTTCTAGCTTAAGTAATGGAGTCGTAACTAATTACGCTCTTTATATTTTAA
 29532  TAGGAATTTGCTTCTACTTATCTATTTTTACTTTTGTTCAGGTAGTAGATGACGTAGTAA
 29592  ATTCTATTACAATAGCAAGCTTAGTAATTCTTATGTTATATAAAGATCGTTCTTTAATTT
 29652  CTAACTAG
;     G-nad5 ==> end
 29660  TGGGAAGAACTTCGTTCGCCCCCTCTAAGGGTTAGTTTACACGAGGGCACGTTTTAGCTG
 29720  GCGCGAACGAAGTTCGCGCCCTTTAATTGTCAAAAAAAAAAAAAATACATTTTTTTTACG
 29780  CCTATCGCCCACCTTTATAGGGTAGCTTTAGCTTGCGCAGCGGTTTCCGAAGGAAATATC
 29840  GTTCGAGCTAAAAAAAAAAAGAAAATTTTTTTTTATAGCCGGACTTCGTTCTAGCACCCC
 29900  TCGATAAGAGGAACTCTATTCAATAGCCCGCCTTAATTTATAGCTATTAGCTTTTAGGAG
 29960  ACTTCGTCTCCTAAAAGCTAGGATTAATTTGTAATAAATATAAATATATTTATTAATGGG
 30020  ACTATAGCCTTTTTTTTTAGATATAGATACTAACCTGCACTATGATATCCAGGAATATAT
 30080  AGTCGGCCTTATCTCAGGGTTGCGAGTAAAACGTATTTTTTTACTATTACTCTAACCCAG
 30140  GCTGAGGTATAGTTATACTCTCCATACTGCTGTATTAGGCGTAAATAAAGGTAAGCTATA
 30200  AATATTATAATAAAGGAGTGCATGTTTGCTTGCTTACGGGGTGCAACGTATTGCAAACAT
 30260  TCGTAGTATATTTATAAAGTGTTAATACCCCTA
;     G-trnR(ucu)_1 ==> start
 30293  GTCTCATTAGCTCAATGGCAGAGCAGAATACT!TCT!AATATTTAGATCTTAGTTCGACC
 30351  CTGAGATGAGATA
;     G-trnR(ucu)_1 ==> end
 30364  CAGTATAATATTAATATTATACCCCGGTTAAGTTTGTAAATAATAAATAGTCTATTATTA
 30424  AATCAATAAAAAATTTTTTTTTGGCTATTTTGCTTCTCGATCATAATATTTAATACCTAC
 30484  TAACTTAGCAGGCTTAGCTTTACAGCTTTAATCTGTTTTCTAGAGAGGTGATAATGAAAG
 30544  AGTAAAGCGGGGGGGAAGCTCTCCCTCTTATTCATGTGCGGATATTATTCGAATAAGACA
 30604  AAGCTAGCTCCTCTCGTTTCATTAGGAAAGCGTTAGAGCAAGCTCGAAGAGGGAAAGTGT
 30664  TATATAATAGTTTTTAACCTTGGAGCTTTAGTAGAGCTTCGCTGCTAACGTTATTTTTTT
 30724  TTTTTAAGCGGAGCTAAGGAGCTATAATAGCTTGCTCGGTTATTCCTTTGGCTATGAAGG
 30784  CGGAGCTATAAAAAAAAATATATTTTTTTTTTATAATCAGTGCTGCGCTAGAGCTTGCGC
 30844  CTTCTTCTAGAAAGGCGCAAGCTCATGCTAAAGCTACCCTATGAAATACGCAGGGATAGG
 30904  GAGGATACATAAATAATATGCGAGCTGATCCTAATCTAATTCTTATCCTTATCCGTAGGG
 30964  ATAAGGATAAGAATTGTCCACAGTTGTAGCATACAACTTCTCTGCTCTTCTAGCTATACA
 31024  ATTTGTAGGCGGTGGAATATAATCTACCACGGTGTGATCTAAAGCGCGTAGTGTTTCCTG
 31084  GCGCTAGAAAGCTATCGAGTTAGAACTGATAGGGGAACACAGTATGTGTATGTGCTAATT
 31144  TAATAGTTTTTTACGTGGAGCTCTATTTCGACGAAGCAGCCCTAACAAAGTGTACTCCTA
 31204  CGCCAATTTTTTTATAGGGAGCTTCTATTCCGGCGAAGCAGCCGTATTTTTCTGCAAAGC
 31264  TTCTAATTCATATCCTGTCCGGATATGGATACATAATATCAGGATAATAAAAAAATATAT
 31324  TCATAGCACACAAAGGAGGAAAGTTCTATTCCTGCAAGGTAGGAATCATAAAGCTAGCTA
 31384  AAAAAGTAATTTTTTATAGCTAGCCTGGAACTTCGTACTGTAAAAGTTACCGATGAATAG
 31444  TTCTGTAAATTATACAGCTTAATGTATACTTCTAGCTGTTCACAGTAAGGCGCTAGCTAT
 31504  GAAATATAGCTAGCACCTTACTGTGGGCTATCTAAGAATACTAAAAAAAAAATAAATAAA
 31564  TATATACCCATTATTGGCTGGCTATGTTATAAAGCTATGCTTTATTACATAGCCTTCCTA
 31624  TGCAGGAAGAAATAAGCTTGCTATATAAATATATTTATATACCCTATAAATAAATTATAA
 31684  TTATT
;     G-cob ==> start
 31689  ATGAGAATATTAAAAAATCACCCTTTATTAAAATTAGCTAATGGTTATTTAATAGACGCT
 31749  TCACAACCTAGTAATATAAGTTACTTATGAAATTTCGGATCTTTATTATTAGTTTGTTTA
 31809  GTTATACAAATTGTAACTGGAGTTACTTTAGCAATGCACTATAATCCCTCAGTATTAGAA
 31869  GCATTTAATTCTGTAGAGCATATTATGCGTGATGTAAACAATGGATGATTAGTACGTTAC
 31929  TTACATAGTAACACAGCATCAGCTTTCTTCTTTTTAGTGTACTTACACATAGGAAGAGGT
 31989  ATATACTACGCATCATATAGAGCACCAAGAACATTGACATGAGTTATAGGTACAATAATC
 32049  CTTATCGTTATGATAGTTACAGGATTCCTGGGTTATGTTTTACCTTATGGACAAATGTCA
 32109  TTATGAGGTGCTACAGTTATTACTAATTTAATTAGTGCTGTTCCATGAATTGGACAAGAC
 32169  ATAGTTGAGTTCATTTGAGGAGGTTTTAGCGTAAATAACGCAACTTTAAACAGATTCTTT
 32229  GCTTTACATTTTGTATTACCTTTTATATTAGCGGCATTAGTTTTAATGCATATGATAGCT
 32289  TTACATGATACAGCTGGATCAAGTAATCCTTTAGGAGTACCAGTATATTATGATAGAATG
 32349  CCTATGGCTCCTTATTTCTTATTTAAAGATTTAATAACTATATTTATCTTTATATTTGTT
 32409  TTAGGTATCTTTGTATTCTTTATGCCTAATGTTTTAGGTGATAGTGATAATTATATAATG
 32469  GCTAATCCTATGCAAACACCACCTGCCATAGTACCTGAATGATATTTATTACCTTTCTAT
 32529  GCTATTTTAAGATCTATACCTAATAAATTATTAGGAGTTATCGCAATGTTAGCTGCAATA
 32589  CTAATTATTTTACTATTACCTAAAGCTGATTTAGGGCTAACTAAAGGTTTACAATTTAGA
 32649  CCCCTAAGCAAGATAGCTTTCTACCTGTTTTTAGTGAATTTTTTAATGTTAATGCAATTA
 32709  GGAGCTAAACACGTAGAGAGCCCGTTTATAGAAATAGGACAATTAAGTACTGCCTTGTAT
 32769  TTTTCTCATTTCTTATTTATATTACCGGCAGTAAGTATATTAGAAAATACTCTTGTAGAT
 32829  TTAGAATTACAAAATAATGCCAAAAATATATAA
;     G-cob ==> end
 32862  GTATAACGCTGTGTAAAGCTTGCCCTTGACTACAGAGTAGTGCTGTATTGTTACTACTAG
 32922  CTAGCTATTTATTAGCTAGCTAGCTAGTGCTTTATATTTATAGCTAAAGCACATTAAAGT
 32982  TAGAGCTGGTGGGCTCCTTCCAAATAATTAGGGGGAGCTTTAGCTAGAGCTTGCGCCTTT
 33042  CTATAAGGCGCAAGCTCTAGCGCAGCCGGGCTAAAAAAAAAATAATTTTTTTTTATAGCC
 33102  CGCCGAAGCCGAAAAATATGTCTAGCCCTAAACAAGGTGCTGGCTTTGTAGTACTGGGCA
 33162  A
;     G-trnC(gca) ==> start
 33163  AGATTAAGATTGTAAATGGTTTTACACGGTGATT!GCA!GATCATTTGTACGAGGTTCAA
 33221  TTCCTCCTTAATCTT
;     G-trnC(gca) ==> end
 33236  TTTTATTTAGTAGCACTGCCCTTAAGGGGCAGTGTTATGAAGGCTTAGTAAAGTTCCTCT
 33296  CTCCGTTAACAAGGCTTAGCAAAGCTCGAAAAAAAAAAAATATATATTTTTTTTTTGTAG
 33356  CTTGCTAGCAAGCTAAAGTTCGCTCTTCGTTACCATATAAAATAAGTTTTAATCGCTTAT
 33416  TAATTATATATTAACTAATATATATAAATATGAATAAGTTACTATTAATATAGATGAATT
 33476  TTTGTTATAGTATTACTATATTCTTGCCCGCTACCCTTGCTTAAAAAAAAAAAATGCACG
 33536  AGAGTGCTAGCTCCGCCTAAATACATTTTAGTAGCTTGCTGCTTGCTATGAAGGCTGGGG
 33596  CTAGAGCTTGCGCTTTCTAGAAGGCTGCGCAATATTTTTTTTTTATAAAGCTAAAGCTAA
 33656  AGCTCTCGGAGGGCTATAAAAAAAAATTTTTTATTTTTTATAAAGCATAGCTAGCTTGCT
 33716  ATGAAATACCACAGAGGACTGCGCAAGCTACCCTATAGCTTAACTATACTATGATAATTA
 33776  CACTAAATAGCCACGATGGTCGTTATTATATAAATGATCGTAGCCTGCTTTTATGTTAAG
 33836  CCTGCTGCTATGAAATAGAGCTAAAGCTTTATACGGCTGCTTCGCCGGAATAGTAGCTCC
 33896  CTAAAAAAAAAATATATTTTTTTTTATATAGCTCCGCCTATAATTTTTCTTCGGAAAATC
 33956  AGCCAAAATTAAGTACGAAGAAAACAAGAAGAGGCTAAGCAAACAAAAGTATGCGAAAAT
 34016  AAATATTTGTATTTTAAATATTTTAGAATAGTACTTTTATGGCAGCTAGAATGCGAGTAT
 34076  ATACTTAGCCAGTTAGTATTCACAAGCTAGCAAACTAGAAGCATATACCCCGTATATTAC
 34136  ACTATTAGTAACCATAATCGAAAAATTTGATAAATTATCAGGTTGGATGGTTTATTACTG
 34196  CAGTTTAAAACTAAGTAGCAGAAATAAGCTAAACCAGATGATGATTATTCACTTATATAT
 34256  TTTTTAGTAGTAACTAGCACTAGCTAGTGCTAGGCGTATTTTTCGGCTTCGCCGAAAAAT
 34316  CTGCCGATAAGGAATTACAGAAAATACACTAAAATTAAAATATAATATGATTGTAGAACA
 34376  GTTATTACATTTACATTAATTTATAGTAGGGCTGCGCTAGAGCTTGCGCCTTCTAGAAAG
 34436  GCGCAAGCTCGTGCTAAAGCTCTTAAATTTAGTCTTTAGTGGAGGATAGCTAGAGGAATA
 34496  GAGCTTGCTTTTGCAACGCAGAGTAAGTTCGCTTGTAATTATTAATTAAAAATATTAGTT
 34556  AATAACTTTTAAGTGAAAAATTATGTTCACAAAAAGTACTTAAATAATTTTCTAATTTTG
 34616  TCTTTAGATAAGGAAAGTTGTTCCCACCAGCCTAGTTTAACATTAAGATCCCAA
;     G-cox1 ==> start
;     G-cox1-E1 ==> start
 34670  ATGTCTATGGGTCTGGAAAGATGATTTAATTCAACAAATGCTAAAGATATAGGTACATTG
 34730  TATTTAATATTCGCCCTTTTCTCTGGATTATTAGGTACAGCCTTTTCAGTGTTAATTAGA
 34790  CTTGAACTTAGTGGGCCAGGGGTTCAATATATTTCTAATAATCAATTATATAACAGTGTA
 34850  ATTACAGCTCACGCTATATTAATGATATTCTTCATGGTTATGCCTGCATTAATAGGTGGG
 34910  TTTGGTAATTTTTTAATGCCTTTAATGGTAGGTGGTCCAGATATGGCATTCCCTAGATTA
 34970  AATAATATAAGTTTCTGATTATTACCCCCTAGTTTAATATTATTGGTATTTTCTGCCATA
 35030  ATTGAAGGTGGAGTAGGTACAGGTTGAACACTTTATCCTCCATTATCAGGATTACAAAGT
 35090  CATAGCGGACCAAGTGTAGATCTTGCTATTTTTACTTTACATTTAACAGGGGTAAGTAGT
 35150  TTATTAGGATCGATAAATTTTATAACAACAATTGTAAATATGAGAACACCAGGAATAAGA
 35210  TTACATAAATTAGCATTATTTGGATGAGCAGTAGTTATAACAGCAGTATTACTTTTATTA
 35270  TCATTACCTGTATTAGCTGGTGGTATAACTATGGTGTTAACAGATAGAAATTTTAATACA
 35330  TCATTCTTTGAAGTAGCTGGTGGAGGAGATCCTATATTATTCCAACATCT
;     G-cox1-E1 ==> end
;     G-cox1-I1 ==> start /group=ID (1.66e-35)
 35380  t
;     G-cox1-I1-orf313 ==> start /first_aa=F /note=LAGLIDADG ;; evalue:2e-48
 35381  ttcttgagagatattttaatgaactattcaattttagctgttataggtataattaaaata
 35441  gccaataaatctagcttttcatttaaattaaagtatagtacttcttcaaggcgcgagctc
 35501  tgtaattttaacttagagtctttttactttaaatataatgaatatttaccaggcaattct
 35561  ttaccttcagaaaaattcttaatttgattcataggatttacagagggtgaaggatctttt
 35621  ataataaataaaagaggcgatctttgtttcgttattacacaaagtaatatagatatttat
 35681  gtattagaatttatacaagaaactttaggatttggtaaagtaatacctcaatcaaaagtt
 35741  acaagtagatatgttactcaaaataaaaaagaaatcgaattatttgttcatttatttaac
 35801  ggtaatcttatattaccacgtataaagggaaagtttgaagaatttgtgaaaggatttaat
 35861  gcatgagtatctaaaggaagaattagattagatacagttgaagtaaaacattcttcaatt
 35921  ttacccagtttagataacaattgacttttaggttttactgacggagaaggttgttttact
 35981  tgttccataaataaagataaaggatttagttttaattttaatattgctcaaaaatgagag
 36041  caaaatgttaaaatacttgaacatctttgtttattatttaatgggggtaaagtatcaaaa
 36101  catgcttcaggtcacaatgtctatgaatatagaataggtggattagataactgtaagaat
 36161  atattcacttattttgataactataaattaattacgaaaaaatctgcttcgtatatagca
 36221  tgaaaagaagtacatgctgatttattaaataaaaatcatttagatcccataaaaaggatt
 36281  gaattaaaagaaaaagctagattaattaataaatttaattaa
;     G-cox1-I1-orf313 ==> end
 36323  aatatgggaaaaaaagtcaaggtttaacgtacaagttatgaaactctcaggacagatgta
 36383  aaaagatataagatccgaaagagtaaatattctatattgaatataccttagatttagtta
 36443  gtatttagtcaatattacttgcaactcttaagtataatacatatatgattgaatatatgt
 36503  tattgtacatattaagggggagctatataaaaaaaatatatttttttttttagaggagct
 36563  ttagcacgagcttgcgcctttctagaagaaggcgcaagctctatcgcagccctaacaaag
 36623  tgtagccctcttaatataaggaaaagttaataataatactagcaatactagtgttaacgg
 36683  tcaatgaatattctcgttcgaagaccgtcggttatttaagtgaccgctacagactggttc
 36743  actggtaggtggctgaaatgctgcttaatgtacagtcgatttcttccgtattatagatat
 36803  acgcacaagccctggattactataccacaggtacctggatttaacaagagaattaataag
 36863  taagttaaatttgaag
;     G-cox1-I1 ==> end
;     G-cox1-E2 ==> start
 36879  AAATGGATTCTTCGGACACCCTGAAGTTTATATATTAATTGTGCCTGGTTTCGGTATAAT
 36939  TAGTACAACTATATCAACTAATTCAAATAAACCAATATTTGGTTATATAGGTATGGTGTA
 36999  TGCTATGATGTCTATAGGAATATTAGGATTTATAGTATGAAGTCATCACATGTATACAGT
 37059  AGGATTAGACGTAGATACAAGAGCCTACTTTACAGCTGCTACATTAATAATTGCTGTACC
 37119  TACAGGTATAAAAATATTCTCATGATTAGCTACTTGCTATGGAGGATCTCTAAAAATGAC
 37179  ACCTTCTATGTTGTTCTCATTAGGTTTTGTATTTATGTTTACAATAGGAGGAT
;     G-cox1-E2 ==> end
;     G-cox1-I2 ==> start /group=IB (1.12e-28)
 37232  ta
;     G-cox1-I2-orf429 ==> start /first_aa=I /note=GIY ;; evalue:3.8e-06
 37234  ataaaccacttagttctccctttaaagatcgctatatgctgggaacttctgacaattata
 37294  ctactagaattatattcagtgacaatgtataattttgaacaatcagcagggaaccaacgg
 37354  gtatttaatgctctagtaggtccctcagagactacacgcgatcctcgtaaaatatttacg
 37414  agaagatatagtccatgaaataaaaatacattaattcattcatttagtaacaatagtttt
 37474  aattcaaggcgcaagctctctatttatagcttacgtaaccattattcaacttctagtaaa
 37534  gaagataatacgaaaaatttagtagctttagctggggtagctccactaaagatatattat
 37594  caatttaaagaggatagatcttctattttaaaagaacaaaaagataaatcagggatttac
 37654  tgtctaataaataacataaacgggcattcttatataggtagttctattaacttagcttct
 37714  agaatgaaaaattatcttaacaatacttttttaaaaagtagacaaaatgctaatatgccc
 37774  attgtaaaagctttacttaagtatggtcaatctaactttactttactaatagtggagtat
 37834  gtagaaccccaggttttaactgttagagagacttattatataacatctatattgccttat
 37894  tataatgtattaaagcaaggttattcttctttaggatataagcacacagaagaaactaaa
 37954  caattattatctgaattggctagtaatagagtacatagtgatacaactaaaggtttaatt
 38014  gctaaagctttaacaggtgaaaataatcctttttataataaaagtcattctatggaaagt
 38074  aaagtaagaatgatggaagctaaatcagcttatcctgtttatatttatgattcctttaaa
 38134  aatttattggttattttcccttccgtttcgtctttagctcatttaattaaatctaatcac
 38194  cctactattgttgaggctataaaagagcaaactatatttagaggtgaatgatattttacc
 38254  aatataccttataatataagtgataatcctttaatttctaattggactgataaagaatgt
 38314  aaagaattaatattagatattaataatatgagtcatattagaaaaggaatatttgtgtat
 38374  gatactaataaaaatttcatacgtaagtatgaaggagtaacggatgcacaaagagactta
 38434  aatattagtcatagtacaattaaaaaatatgctaaaatagggggttgttataatggttac
 38494  atatttagttatgaaagattaaatgattaa
;     G-cox1-I2-orf429 ==> end
 38524  tgtattttattcg
;     G-cox1-I2 ==> end
;     G-cox1-E3 ==> start
 38537  TAAGTGGTGTTGTATTAGCCAATGCATCACTTGATATAGCTTTCCACGATACTTACTATG
 38597  TTGTTGCTCATTTCCACTACGTTTTAAGTATGGGAGCTGTATTCGCAATGTTTGCAGGAT
 38657  GATATTTCTGAATACCGAAAATATTAGGTTTAAATTATAACTTAAATTTAGCTAAAGTTC
 38717  AATTCTGACTTTTATTCATAGGGGTTAATCTTACATTCTTCCCACAACATTTCTTAGGTT
 38777  TACAAGGAATGCCTAGAAGAATTAGTGATTACCCTGATGCTTTTGCAGGTTGAAATTTAA
 38837  TCAGTAGTATAGGTTCTATAGTAAGTGTAATAGCTGCTTGATTATTCTTATATATTGTAT
 38897  ATTCACAACTAGTGGAAGGAAAAGTTGCATCTAGAAATCCTTGATTAACTCCTGGATTCT
 38957  ACACAGACGTACTGCAAGCGAATTTAAATAGAAGTTACACTAGCTTAGAGTGAGGATTAT
 39017  CAAGCCCACCTAAACCTCATGCATTTGTTAGTCTACCTTTACAAAGCTAA
;     G-cox1-E3 ==> end
;     G-cox1 ==> end
 39067  AATTATTGCGCTTTAGTTTTTAGCTTTATATCTTTATCTGGTGAATTTTATATCCATGCA
 39127  TTAGTTAGCGCAAGCTGCTTATAGCCAGGCTAAAGAAAAAATGAATAAAGCTATCCATAA
 39187  AGCAAACTATAGTTTACCGGGGGGGGGGGGAGCGCTAGAGCTTGCGCCTTCTTCTAGAAA
 39247  GGCGCAAGCTCGTGCTAAAGCTCCTCCTTTGTTCACCGCATACGCATCTAACAGGATTAG
 39307  ATAAGTAGTTACCATTTACTTACAAATATGGACTTATAGCTAATCTTAGTATATAGGATA
 39367  TATATATACTAAGAGGGGGTTATATTCCTA
;     G-trnR(ucu)_2 ==> start
 39397  GTCTCATTAGCTCAATGGCAGAGCAGAATACT!TCT!AATATTTAGATCTTAGTTCGACC
 39455  CTGAGATGAGATA
;     G-trnR(ucu)_2 ==> end
 39468  CAGTATAATATTAATATTATACCCCGGTTAAGTTTGTAAATAATAAATAGTCTATTAAAT
 39528  CAATAAAAAAATTTTTTTTTGGCTATTTTTGCTTCTCGATCATAATATTTAATACCTACA
 39588  TTTAATACCTAATTTAGCTTGTAAAGCTTGGCCTGCTTTAGCTTTTACAGCTAAGCTGTA
 39648  AAAGCTAAAGCACGAATTATAGAGGAGGGGTAAGCAAGGTACCCTTGCTTTCTTCATGCT
 39708  TTAGCTTGTTATAGCTTCGCTTCATCAAGCTTTACCTTGCTAACTTACTAATTTCGGCTC
 39768  CTTAAAAGTGAGGGCGGCGGAGGAGCTTTATTAAAAAAAAAAATAGATATACGAAGTATA
 39828  TCCAGGATTTGTATACTATACTTGGCCATATTTTTCGTGCTTAGTGCGGCTTCGTGATTT
 39888  TCTTTGAAAATATGAAGGGGAGCGCCGCCGAAAAAAAGCTTGCTATGAAGGCTATGAAAG
 39948  GGATAGCACGGCGAGCTAGCGCCCTCGTATATAAAGAGAATTTATCTTATTATTTATATT
 40008  AGTATTATTTACAGTTATATTAGGTGTATATCCTTCTTTAATTTTAAACGTATTAGATTA
 40068  TTCTATGAATAGTTTAATATATAGTATATAAGCTTAGCTGCGCTTAGCTATAAAAAGAAT
 40128  AGGAGGGCTGCGCAAGCATACTTCGTAGCCCTACATTAATAGCTAAGCAGACTAAAGCTC
 40188  TTATATGCTTTTTTTTTACCTACGAGTGACGCTGTGTGCACGTATTATAATTAAATTACA
 40248  AAAACAAAAAGT
;     G-orf151 ==> start
 40260  ATGAAAATAAAACTAATTAATCTTTTATTATATAAAGATATACATATACCTAGACCTCAT
 40320  GTATTTGCAGATCTTCCGTTAAAAAGTATGGCTGCGCCGGTAGAGCTTTCAGAAATAACT
 40380  TTAAAGATTAATGAACTATTACCTCAACTTTCCGATTTTATAAGTCAATTTCACAATATC
 40440  ATATTAACTAATAATATAAATGTTATAACAGATGGAGGGGGTAATATGTCATTAGATGTT
 40500  CCTGGTAATATGTCGGACACTGATGCTGAAAAATTTAGCAGAAGAATAAGTATTATTGAT
 40560  CGTTTAATAACAACACGTGGCCAAGAAATTAATGATTTATTACAGAAAGGATTAGAAATA
 40620  GAGGGCAAATTAAAGAAAGAAAACGTTAACTATACTTCCCAAATATTAGATAAAGTTAAT
 40680  GAATTTAACAGATTAAATGCTTCTTATAAACATTAA
;     G-orf151 ==> end
 40716  TAGCAGCTATGGTTATACAATAATTATTTGCAGCTTACTGCTTGCAGCTAGCTATAAAAA
 40776  TAACCCTTCCCTATAAGTGCAGAGCTTGCTATGAATACACTTTGTTAGCAAGCATACTTC
 40836  GTAGCACTATAATAAAAAAGTGTATAAAGCTACAAAGCTAGCCTGCAGGTATATGTAGCG
 40896  AAGCGCGAAGCGCGAAGCGCACTAAATTAGTATTATTAATATTATAAGATTAAACAAAGC
 40956  AATAAAACCAAAGTTAGCTTGGCTATATTCCTTTTTATTACTCTTCTAGCTTATTAGAGC
 41016  TAGAGGAATATCTAGAGATATTACTGGATATGAATATAAAAATGGGCTAGTAAGTTAGCA
 41076  CACATTAACAGAGAAAAGAATTAAAAATAAAAAAA
;     G-nad1 ==> start
;     G-nad1-E1 ==> start
 41111  ATGAATTATTCACCTACTATTATTTCAATAATTGAAAATATTATATTGATGTTACCCGCT
 41171  TTATTAGTGGTTGCTTATGTTACTGTAGCCGAAAGAAAGACTATGGCCAGTATGCAAAGA
 41231  AGACTTGGTCCTAATGCTGTAGGATACTATGGTCTATTGCAAGCATTCGCAGATGCTTTA
 41291  AAATTAATCTTAAAAGAATATGTAGCCCCTACACAAGCTAATTTAATACTATTTTTCTTA
 41351  GGACCTATAGTGACATTAATATTTGCTTTATTAGGTTATGCAGTTATTCCTTACGGTCCT
 41411  GGACTATCACTAGGGGATATGGAATTAGGAATATTGTATATGTTAGCTGTTTCATCTTTA
 41471  GCTACTTATGGTATTTTACTTGCAGGATGAAGTGCTAATAGTAAGTATGCTTTCTTAGGA
 41531  TCTTTAAGAAGTACAGCTCAATTAATTAGCTACGAATTAGTGTTAAGTTCTGTATTATTA
 41591  ATAATAATAATGATAACAAATAGCCTAAATTTAAATATAAATGTACAATTCCAAAAAATA
 41651  GTATGATTAGCTTTACCCCTATTATGTATATTAATAATATTCTTTATAGGATCTGTGGCA
 41711  GAGACTAATAGAGCACCGTTTGATTTAGCAGAGGCT
;     G-nad1-E1 ==> end
;     G-nad1-I1 ==> start /group=IB (1.25e-16)
 41747  agttagatttggcctcttaaaagatcacaaattgctggaaaatcctaaattatggaaaat
 41807  cagcaggttgaccgacctgtccatgggttaatggtaaacttcagaggctaaacgtgatca
 41867  tttaatataggctatgaaataaagctctagctaacacatatattaaataagatatagtcc
 41927  agacttatatgaaaatataagattaataaattcaaaattatgtactcacaagactaatag
 41987  tacttattatacaaaaatccatctaggtacttataatattacaaaggtaactaaaagatt
 42047  ctattcttctgaatctaataaaccttcaagcaatactgacgatataaaacctatacctat
 42107  attagtattagataatttaaaagataaaacttatatagaatttcatagagaaattttaaa
 42167  aaataaaggtggtatctattcttttattaatacggttaatggtaatcaatatgtaggtag
 42227  tgccaaagatttttatcttagacttaatgaacatttaaataataaaaaatctaatagaag
 42287  tttacaatatgcttttgataaacacggtttagataaatttaaatgaattgtttatgagta
 42347  ttttacttatgaaagtaaaataattagtcatgaagctttaactgacttagagactagtta
 42407  tattaaagcgtttgacttttctactctatataattttaaaaaggacgctacaagttcatt
 42467  aggttataaacatacagaagagtctaaggcaaaa
;     G-nad1-I1-orf108 ==> start /note=GIY ;; evalue:9.9e-50
 42501  atggttgaatattataaggataaaaacaattaccctatgtatggaaaaacccacagcaaa
 42561  gaaatattaaaattaataagtaagcccggggtattaaaccctatgtttggtaaaattcat
 42621  agtgaagaaactaaacaacttatcgctacaaagaaaaataaatatttaaatggtgtaggg
 42681  attttcgatttaaatggtaatttaatagaaaagtttgataataatgtagaattagccaag
 42741  tacttagaaatatctaaagttactgtggggaaatatttaaacaataacttaatatatcga
 42801  aacaaatatatatttaaacctatatag
;     G-nad1-I1-orf108 ==> end
 42828  tattaagttatagttttttgatcg
;     G-nad1-I1 ==> end
;     G-nad1-E2 ==> start
 42852  GAATCTGAGCTGGTAAGTGGATTTATGACAGAACACGCAGCAGTAATATTTGTCTTTTTC
 42912  TTCTTAGCTGAATATGCTAGTATTGTATTAATGTGTATATTTACTAGTATTTTATTTTTA
 42972  GGTGGTTATTTATTAGAATTTGACATTGTATATTGATTTGATTTATTTAATTATGTATAT
 43032  GCATATATTTTTGATATAAACTGAGTTACATCTCTAGAATATTTTAAATTAAGAGAAATT
 43092  TTAACTAGTTCTTCTGTAGATGCCTTTTTACATAGTATAACTTTAGGTATAAAAAGCTCA
 43152  ATAATGATATTTATATTTATCTGGGTAAGAGCCTCTTTCCCTAGAATTAGATTTGACCAG
 43212  TTAATGTCATTCTGTTGAACTGTGCTATTACCAATTTTATTTGCTTTTATAATATTAATT
 43272  CCTTGTTTATTATATATATTTGGAATAACTGTTGTAAATGTGAACATGTTTTAG
;     G-nad1-E2 ==> end
;     G-nad1 ==> end
 43326  TAACGAGCTTGCGCCGTCAATAAAAAAAGTAATAAGCTATAACAAGCTCTCTATTGAATA
 43386  GTTTTAGTCTTAGCCTTCTTATTCATAATATCTATATTTTTTATATTTTATATGGAAAAT
 43446  AATAATTCTCGGCTGCGCTATTTTTCTAGAAGAAAAATAGCGCAGCACGAATGTCTTTAT
 43506  GAAGATGAAAATAAATCTATTCATCCTTTTGCTGATCCTTTCAGGCTATGTCTTGCTATC
 43566  AAATATGAATCGAGAAGATATGAGGAGCTTCTATTTCGGCGAAGCAGCCCCCAGGGATTA
 43626  AAATGGGATTAGGGTAAGTTAGTAGAAAGCTAGTAATTTTTTTTTTTTATAACTAACGAA
 43686  TAGCTTCGCTAGTACACATAAAAACTTATTTTTTTTAGGCCATGAGACACATGTATATAG
 43746  GCGGACATTGTAAATTATTTGAATGATCTCTTTTTAAGGAACTAGAT
;     G-nad4 ==> start ;; mfannot: alternative ATG start pos 43727
 43793  ATGTTATTATCCTCATTAATCACAATACCATTATTAGGAACAATAGTTGTAGCTAGTATA
 43853  GGATCATATAAAAAAAATTCAGAGTTATATACTAAAACCATTGCGCTAACTAGTAGTATA
 43913  ATAAATTTAATTATATCATTAGTTATGTTTATTTTATTTAATAACAGCTCTAATCAATTT
 43973  CAGTATGTACAAGAGCACTACAATGTACAACTATTCGATATTTACTTGGGTGTAGATGGT
 44033  ATCTCAATATATTTTATATTATTGACAACAATAATAATGCCTATAGCATTATTATCTAAT
 44093  TGAGACTCTATAAAAGAAAATGTAAAATCTTATTTAATAATTATGTTATTATTAGAAACA
 44153  TTATTATTAGCAGTTTTTATGACATTAGATATAATGTCATTCTATATATTCTTTGAAAGT
 44213  ATATTACCTCCTTTATTTATATTAATAGGTTTATATGGATCAGATAATAAAGTAAGTGCG
 44273  AGCTACTATTTATTTTTATATACACTGTGAGGTTCTTTGTTTTTACTACTGTCCATTTTA
 44333  AGTACATCTTCTATAATGGGTAGCACTGATTTTGATACATTATTTAAACTAAATTTTGAA
 44393  TATAAAACTCAAATATTCTTATTTATAGGAATATTTATATCATTTGCAGTAAAAACTCCT
 44453  ACAATATTTTTAAACAATTGATTATTAAAAGCTCACGTTGAATCCCCTTTAGGTGGAAGT
 44513  ATTGTATTAGCCGCGATTGTATTAAAATTAAGTCTATACGGTGTATTTAGATTAATATTA
 44573  CCTATATTACCGAAAGCTTCTTTAGATTATACTTTTGTTGTATTTACTATAGCGGTAATT
 44633  ACAATAATATATGCTAGCTTTAGTACACTAAGAACTACAGACGTAAAAGAACTAATAGCC
 44693  TATAGTTCAGTCTGTCACGCTTCAGTATATTTAATAGGAGTATTTAGTAATACTATACAA
 44753  GGATTAGAGGGTAGTATCATATTAGGTTTAGCCCACGGGTTTGTGTCAAGTGGTTTATTT
 44813  ATATGTGCAGGAGGAATACTGTATGATAGAACAGGTACTAGACTTATATATTTTTATAGA
 44873  GGAATTACTCAATTAATGCCTATATTTGCTATATTATTCTTTATATTAGCTTTAGGAAAT
 44933  TGCGGTGCTCCATTAACTTTAAATTTTGTAGGTGAATTTATGTCACTTTATAGTATAATA
 44993  GAAAGATTACCAGTATTAGGTGTTTTCGCTTGCTCTTCTGTAGTATTTTCTGCAGCCTAC
 45053  ACTATATATATGTTTAATAGAATATCTTTCGGTGGTTCTTTCACTAGATTCTTAGAAGAA
 45113  AGTATATACGATGTAAATAAAAGAGAATTTATCTTATTATTTATATTAGTATTATTTACA
 45173  GTTATATTAGGTGTATATCCTTCTTTAATTTTAAACGTATTAGATTATTCTATGAATAGT
 45233  TTAATATATAGTATATAA
;     G-nad4 ==> end
 45251  GCTTAGCTGCGCTTAGCTATAAAAAGAATAGGAGGGCTGCGCAAGCATACTTCGTAGCCC
 45311  TACATTAATAGCTAAGCAGACTAAAGCTCTTATATGCTTTTTTTTTACCTACGAGTGACG
 45371  CTGTGTGCACGTATTATAATTATCATAATCAAAATTTAT
;     G-atp8 ==> start ;; mfannot: alternative ATG start pos 45344
 45410  ATGCCACAATTAGTACCTTTTTATTATATGAATGAAATAGTATTTGCTTTTGCTATAATA
 45470  GTATTTATTCTATACGTATTATCTAAATATATATTACCAAGAATAGTGCGTTTATTCTTA
 45530  TCACGTATGTTTATTAATAAAATATAA
;     G-atp8 ==> end
 45557  TATATATTAGTGCTATCCATATACCTTCGCCAGCTAAAAGCAAGCTAAAAGCTAAAAGGA
 45617  AGCATTAATAATGCTATAGCTATAAATATGTAGAGTAGCTTGCGCATCGTTCGCGCATAA
 45677  AATAAGCAATATATATTTTTTTTTATAAAAAAAATAATAAAACTAGGGATTAGCAAGCTA
 45737  AAGTAAAACTTTAGCTTGCTAAATTATAGCTTACTATAGCTCAGCTGCGCTAGCTAGGAG
 45797  GAATATTAATAGCATAGCTAGAGAAAAATATGCATAGCTAATAAAATAAATATGAGCTTG
 45857  TAACGATATAAGCCACACTGTTAGCTATGAATAGTTTAGTTATATAGGCTATCCCTAGCT
 45917  TTCAGTTAAAGCTAAAAGCCCTTTATTTTTTTTTTCTTTCTTGAGTCACTATTTCAGCTA
 45977  CGCAGGAATAGCTTTATTCCATTGCACTCCGCTAGCTACTATTTTGCAAATATTTAGCTT
 46037  TTTAAAGATTTATATATTATAGTAGTAATAATACTACTAA
;     G-atp6 ==> start
 46077  ATGTTTTCTATAGAAAAACAAAATTTATTCTTAGCGCAAGCTGAAGAAATAAGAAGTCCT
 46137  TTAGATCAATTTGAAATAAGAGACATATTAAATTTAGAAGTTTTAGGAGGTAACTTACAT
 46197  CTATCTTTAACTAACATAGGATTATATTTAACAATAGGAGCTTTAATTATATTAGTTTTA
 46257  AGTATAGTTTCAACTAACTATAATAAATTAGTTAGTAATAACTGATCTATAGCTCAAGAA
 46317  TCTTTATACGTAACTATACATAATATAGTTATAGGTCAAATAAACCCTAAAAATGGTCAA
 46377  ATTTATTTCCCATTTATATATACTTTATTTATATTTATATTAGTAAATAATTTAATTGGA
 46437  ATGGTTCCATACAGTTTTGCTTCTACAGGTCATTTTGCCTTAACATTTGCTCTTAGTTTT
 46497  ACAATAGTATTAGGTGCGACTATATTAGGATTCCAAAAACATGGTCTAAAATTCTTTTCT
 46557  TTATTAGTACCAGCTGGTTGTCCTTTAGCTCTTTTACCTTTACTAGTTACTATAGAGTTA
 46617  ATATCATACCTTGCTAGAAATGTGTCATTAGGATTAAGATTAGCCGCTAATATAACTGCC
 46677  GGTCATATGTTATTAAGCATATTAAGTGGGTTTGTTTATAATATAATGAATTCTGGTTTT
 46737  ATATTCTTCATTTTAGGATTAATACCTTTATTATTTATTATAGCCTTTTCAGGTTTAGAA
 46797  TTAGCAATAGCCTTCATCCAGGCGCAAGTGTTCGTGGTACTAACTAGTTCTTATATAAAA
 46857  GATGGATTAGATTTACATTAA
;     G-atp6 ==> end
 46878  TATTTGTAGCGAGCTAGCTGTAGCTTTTGTAGCTATAAGAGGGACTTCGTTCGTGCTAGC
 46938  TAGAACTATAGCAATTCGCTATAATTCTAGCCACCAGCTACCGCTATTACAGCAATTACA
 46998  GGTATTAGCTAACTATAAGCTAAGCTTCGGTTAGTTTATTTTTTTTTTTTAATGACTATA
 47058  GGTAAGCAATTAGTACTAAGTGTTTATATTGAGGAAAGTTATAATGAACAATAACAATTT
 47118  ATCCTAAGGTGCTCGTATAAATAGTAAGCTATAGCTTTAGCTTGCTATATATAGCAAGCT
 47178  AAAGCTAAGCACTAAACTCTGCTTTGCACCCAGGAAATTAATAAAAGTTATATGATATAT
 47238  ATGAAGAAAATAATACTAAATTATTTATATAATTTATATGAAAAATAGCGAGCAAGTAGC
 47298  ATTTTATAGATAAGTATCTGTTTTAGTAAAATTTACATTAAATAGCTTATATGTTTTTTC
 47358  CTTAGTTAATGGATTTAGATCCATTAGTGATATATGAATAGTTCTATATCAAAAAAAAAA
;     G-rns ==> start
 47418  TAAAAGTTGAGTTTGGTGATGGCTCTGATTGAATGCTGTCCAAGTGCTTGACACATGCTA
 47478  ATCGTACGTTTTAATTGCTATTCCTTTGGGAAGGCGCAAGCTCGTAAGCAATTAAAAAGT
 47538  GGTGTACAGGTGAGTATAATGATATTCTTCGCCGGCCTTAAAGTGGAGGTAAATCCTTCA
 47598  TAATAAATAAAGGAAACAGGATGAGAACTTGGCAAATAAAGCTAGGCTTCTCATCGTTTC
 47658  TGCTTTAAGAGGATAATAAATATCTTCGAGATAGGTAGTAGTTAAGGTGATGACTTAACT
 47718  AGCCTTAAACTCTCGTAGTCGAATCTGAAAGGTTGATCGACCACATTGGGTCTGAAAAAA
 47778  CCCCAATGCAAGTTAGTACAGCAGTGAGGAATCTTGGTCAATGGCCTAACGGCTGAACTG
 47838  GCAACTTGGAGAAGTGGCAAGTCTTCCAGTATGGGGAGCAAAACAGCTATGGGTCAAGTC
 47898  CGATATCTTTAGGAGAAGTCTTATTGTGAGGGCGAGTTTTATAACACCATAGGACTGGCC
 47958  GTCCCATATGAAAAGATTATATTAGAATTGAATGAAGCTTTGTTTATATATTGATAATGA
 48018  CAGTATATATATCGTGTCTTGACTAATTGCGTGCCAGCAGTCGCGGTAATACGTAAGAGA
 48078  CTAGTGTTATTCATCTTAATTAGGTTTAAAGGGTACCCAGACGGTCAATATAGCTTATAA
 48138  AATGTTAGTACTTGACTAGAGTTTTATGTAAGAGGGCAGTACTTGAGGAGGAGAGATGAA
 48198  ATTTCGTGATACCAAAGGGACTCTGTAAAGGCGAAGGCAGCCCTCTATGTAAAAACTGAC
 48258  GTTGAAGGACGAAGGCACAGAGAACAAACAGGATTAGATACCCAAGTAGTCTTTGCAGTA
 48318  AATGATGAATGCCATAGGTTAGATGGGTGGGTTAGTCGTAGTTGAGTTAGTTTAGCAAAC
 48378  TAATGGATTCAGACTAGTCCACCATATATTTGGTCTATAAATGAAAGTGTAAGCATTTCA
 48438  CCTCAAGAGTAATGTGGCAACGCAGGAACTGAAATCACTAGACCGTTTCTGACACCAGTA
 48498  GTGAAGTATGTTGTTTAATTCGATGATCCACGAAAAACCTTACCACAATTTGAATAATTT
 48558  TATTACAGGAGTTGCACGGCTGTTTCCAGTTAATGTTGTGAAACTGTGGTTTCCATGAAA
 48618  TTAACGTAATCCCTGGCTTTATTTTTTTTTTTATTTACGATAAAGCATTCAGTCCTGGAA
 48678  ATTTGGAAAGATAAAGGGGACAAAGACAAGTCATCATGGCCTTGATATTGTGGGCTATAG
 48738  ACGTGCCACATATTCCTAAACAAAGAGATGCAAAAATGTGAATTTAAGCTAATCTCAAAA
 48798  AATAGGATATAAATTTTAAGGATTGTAGTCTGAAATTCGACTACATGAATAAGTAATTAC
 48858  TAGTAATCGTGAATCACCATGTCACGGTGAATAGACCTTGGATTGGTACTAACCACTCGT
 48918  CACATGCTGAAAGGGGCATGCGCAATAAGTTTGCTTTCTTAGTAACAAGTAAAAAAAACA
 48978  AATAGGTTTTATATATTCTTTTATTGGGAATCTTCGTATGCGTGGCTCTAATTAGTGTTA
 49038  AGTCGAAATACGGTTCGCGTAGTGGAAGTTGCGCGGGATTAATTAACATT
;     G-rns ==> end
 49088  AACCATAAAAATATATAATATATAGATATTATATAA
;     G-trnY(gua) ==> start
 49124  AGGAGGGTTCCTTTATTGGTAAGAAGGGTTGAGCT!GTA!AACTCAATAGCTGTTGCTTT
 49182  TAAGAGTTCGAATCTCTTGTCTCCTA
;     G-trnY(gua) ==> end
;     G-trnD(guc) ==> start
 49208  GAATTAGTAACTTAAATAGGTAAAGGACTTCCTT!GTC!ACGGAAGTAGATGTCGGTTCG
 49266  ATTCTGATCTAATTCG
;     G-trnD(guc) ==> end
 49282  TATAGTAGGATACGTAGCCTACATATCTTCGTTAGCTTTTATAGACTAGCTTTATAATTA
 49342  GGGCGAGCTTGCGTGGAGCTTCCCCCCCCCCCCCCTCCGGGGGGGGGGGAGGTAGCGCCC
 49402  TCGTAAAACTTTTAGTTTTTAGCTTTTAGCTTGCCTTTAGCTTTTAGCTATCTGTAATTA
 49462  AGGTGCTGGCGGCTAGATGGAGCTATTATGCTTCCCTATATAAAATATTAATTAGCGCTA
 49522  GCTAAAGCTCTAGTTAATGCA
;     G-trnS(gcu) ==> start
 49543  GGAAAAGTTTCCATAGGTAGGGTAAGATATTT!GCT!AAGTATTATGTTTTATACATCTA
 49601  GGTGTTCGAATCACCTCTTTTCCG
;     G-trnS(gcu) ==> end
 49625  TAGTCTGCATATATAGCTTTAGCTTTAGCTTTATTTCGGTACGGAGGCTGTAGCGTATTT
 49685  TATGGGGGTAGCTTTAGCTTGCGGATATTTCGTGCGTGCTTAGTGTGGCTTCGCGATTTT
 49745  CTCCGAAAATATGAAGGGGGGGCGAAAAATATGCTTAGAACAAAGAGCTTTATAAAAAAA
 49805  ATTTATTTTTTTTTTTATAGCCTGGCAGCGCTAGAGCTTGCGCCTCTAGGTGAGCTGGCG
 49865  CCTTCGGAGAAAATCGCTGCGCAAGCTAAAGCTCTTGGGGAAAATCGCGCAAGCTCGTGA
 49925  TAAAGCTCCCTTAACAAGGAGGAGTACCCTTTGTTAGTAGGGCGCTTCGCTCTATGAAGG
 49985  TGCAAGCTTTGCGCGTTCATAGCGGCTGCGCTAGAGCTTGCGCCTTCTTCTAGAAAGGCG
 50045  CAAGCTCGTGCTAAAGCTCCTCCTTCGGCTGTCTATTTGA
;     G-trnN(guu) ==> start
 50085  GCCTCTATAGCTCAACGGTAGAGCATAATACT!GTT!AATATTATGATAGATGTTCGATT
 50143  CATCTTAGGGGCT
;     G-trnN(guu) ==> end
 50156  TTTAATATGTGTATAAAACTAAAAGATTTATAATATATAATATAT
;     G-cox3 ==> start
 50201  ATGACAAATTTAATAAGAAGTAATTTTCAGGATCATCCCTTCCATTTAGTGTCACCGTCT
 50261  CCTTGACCGCTGTATACAAGTATTGCTTTATTTGCAGTAACAGTGAACGGAGCATTATCA
 50321  ATGCACTTATTTAATAATAGCTATATAGTGTTTTACTTATCATTAATAACATTAGTAGCA
 50381  TCTATGTCTTTCTGATTTAGAGATATAATAGCAGAGGGTACATATTTAGGAAATCATACA
 50441  TTAGCAGTGCAAAAGGGGTTAAATCTAGGAGTAATACTATTTATAGTATCTGAAGGTTTA
 50501  TTTTTTGTAGCTATCTTTTGAGCATTCTTTCATAGTGCATTAACACCTACTGTAGAATTA
 50561  GGAGCTCAATGACCACCTATGGGTATAGAACCAGTAAACCCATTTGAATTACCATTACTT
 50621  AACACAGTAATTTTATTATCTAGTGGAGCAACTATTACTTATGCACACCACTCATTAATA
 50681  AAAGGAGAAAGAAGAGGAGCTTTATACGGTTCTATCTTTACAGTTCTATTAGCTTTAATA
 50741  TTCACTTTTTTCCAAGGGGTAGAATATAGCGTTTCTTCCTTTACTATTAGTGACGGTGTA
 50801  TTTGGAACATGTTTCTTCTTCGGTACAGGTTTCCACGGATTACATGTTATTATAGGTACA
 50861  ATATTCTTATCAGTGGCTTTATGAAGAATATATTCATACCATTTAACAGATCATCACCAT
 50921  CTTGGTTATGAAGCTGGAATATTATACTGACATTTCGTGGATGTAGTCTGACTTTTCTTA
 50981  TATGTATCTATGTATTATTGAGGTTCTTAA
;     G-cox3 ==> end
 51011  TTTATTAAGGCTTTTGCTTTTACCTGGTGGTAATTAAGGCGCTACTTTAGCTAGCGCATA
 51071  ACAAGAGCGTAGCTATGAAGGCGAAGACACGCTTGCTAGCAAGCTAGAAAAAAAGCATTT
 51131  TTTTGGCTAGCTTACTTCGTAGCCCTCCTACACTTTTTACCATTAGAGTAATAAGGAAGC
 51191  TAAAAGCTAAAAGCAAACTAAAGCTCTGTATTTTTTTTTATAAAGCTCTGTATTTTTCTT
 51251  ATAGCTGCTAGTTCCTGCGTAATAGTCATAGGTATTATTGTTCTATTTGGCATGCTAAAA
 51311  CCTTATATATAAATGCTAATAAGATTAAGTCTTAATTCAGACGGTAATCTATTTTATATA
 51371  GAAAAAAGATAAAATAATCTTGCTTATTACTAGTATGCAGGAATCGGGACGCAAGCCCAA
 51431  TAAAGGCTTTGCAGACTTGCTTTTAGTTAGTTGTAATTAAGGGCTATTAACTAAATATAG
 51491  CCAAATACTTATCCCTTTATCTGGCACAGAGCTAGTTTTAGTTTGTTAGCTAAAGCTCGC
 51551  AGACTCTTCGGGGGAAGATATGGAGTAAGAAGAATATGGACAAAGGAGTTATGTATAGGG
 51611  GGTGCGCAAGCTAAAGCTCGATATTTTTATAACTTTAGCTTGCGGATTTTTCGTGCTTAG
 51671  TGTTCCGGGCTTCGCTAGAGCTTGCGCCTTTTTAGAAGGCGCAAGCTCGTGCTAAAGCTC
 51731  GGGGGCTATAAAAAAATTTCTTTTTTTTTTTTTAGCTCTTCGTTTTAAGGCGCCGAAAAA
 51791  TATGCATCCGCGTCATTTAAAGATAGCTAGTAAAAAAAAAATGTATTTTTTTTTCGTGCT
 51851  TATTACGAGCTTGCGCCTCCTATTCTTATTAGAAGAATAGGAATTACAGCGCTAGCTTGA
 51911  AAAATCGCAAGGCTACTGTAGTATTATCCGTAGCACTATGCATCCCTCGTCCATTGTAGC
 51971  AAGCAAGTTAAAATTATGTTACAGGTTAAAAGACAAGATATAATTTTATTGCTATCCTAA
 52031  ATATTAGGTTAATATAAATAA
;; mfannot: G-nad6 ==> start Def by similarity
 52052  AAAAAAAATACA
;     G-nad6 ==> start
 52064  ATGTATTATCAACTCCTAGCTATTCCTGAAATTTTCTCGAATGGATATTTAACCGGATCT
 52124  TTAGATATAATAAACATAACAGCTTTATTATGCGGTATTTTAATAATAATTAATAAAAAC
 52184  CCTATTGTATCAGTAATATTTCTAATAGGTTTATTTGCAAATATATCAGTATATTTAATA
 52244  TTAATAGGTCTTACATTTATAGGTTTATCTTATTTAATTGTTTATATTGGGGCAGTTTCA
 52304  ATATTATTTCTATTTATATTAATGTTAATAAATATAAGAACAAGCGAATTACAAAGTAAT
 52364  AATAGAAATAGTGTATCTTTAGGTTTATTTATTACAATTCTTGCAAATTTTACTATATTC
 52424  CAAGTACTTCCTTATTATATGGCGATATTAAATAATTACAGTAGTAAATTAAATACTATA
 52484  CTATACTATTTACCTTGAAATAAGTTTAGTGATATATTAAAATATATTAATAGAAACTTA
 52544  GATATAACGAATGCCAATATTATGTTTGTATCAAGTAATAGTTGAGATAATAATATGGCT
 52604  GAAACTGGACATACTGCAACGATAGGGCATATATTATACACAAGTCACAATATGTGAATA
 52664  TTTATGGCAAGTTTTATATTACTATTAGCTATGGTGGGTGCAATAATAATTACTATAAAA
 52724  GGTAAAGATTAA
;     G-nad6 ==> end
 52736  TACTCATTAATAGAGGGTATATCTTATATACTTGTTTCTTTAAAGGCGCTAGCTTGTAGC
 52796  ATTACTATTCTACTAACGAAGTGTTACACTGCTGCATATTTTTTTCGGCGCAAGCTTAAG
 52856  CTTGCGCCTAAAATCAGCTGCATAGCTAGCCTTCCTAATTAGGAGTAGGGCTGCGCTAGA
 52916  GCTTGCGCCTTCAGCAAGCTAAAGGCGCAAGCTCGTGGGGTGGTTAGGCTACAGTAATGC
 52976  TATGAGCTATTAAGGCTGCGCTAGTTAAAGGTTTTATAAAAAAAATACAGAGCTTCTGCC
 53036  TTTCTGCAAAAGCAGTAAACCTGTAA
;     G-trnV(uac) ==> start
 53062  GAAAAATTAGTTCAATGGTAGAGCGATTGTTT!TAC!ACACAATAAGTTGAAGGTTCAAA
 53120  TCCTTCATTTTTCA
;     G-trnV(uac) ==> end
 53134  GAATTAAGGGGGGGCAAGCTATGAGTACTCATAGCCTTAAAAAAATATGCTCTATATAA
;     G-trnI(gau) ==> start
 53193  GATTCCTTAACTTAAACGGTAGAGTGCATTTTT!GAT!AAGAATGATATCAGCGTTCGAT
 53251  TCGCTGAGGAATTA
;     G-trnI(gau) ==> end
 53265  A
;     G-trnS(uga) ==> start
 53266  AGAGAATTGGCCGAGTGGTTTAAGGCGGTAAGCT!TGA!GTCTTATTAGGTTATATTCTA
 53324  GCCACATCCGTTCAAATCGGATATTCTCTG
;     G-trnS(uga) ==> end
;     G-trnW(uca) ==> start
 53354  AAGAGTGTAGTTTAATTGGCAAAATAGGAAGCT!TCA!ACCTTCAAATTCTTGGTTCAAG
 53412  TCCAAGTACTCTTG
;     G-trnW(uca) ==> end
 53426  TTTTTTTA
;     G-trnP(ugg) ==> start
 53434  CGGATTAGGGCCGGCTTGGGTAGGCACTTCGTT!TGG!GACGAAGACTAGTTATGTTCGA
 53492  ATCATAATAATCCGA
;     G-trnP(ugg) ==> end
 53507  TTAATTTTAGAAGTATTAGAGATAAAAAGATAGATAAATGAATATTTCTACTAAAAACAC
 53567  ATTCCTGCACTAGCTAGTGCTAGGTGTATTTTTCGGCTTCGCCTAAAAATCTGCCGATAA
 53627  GGAATTACAGAAATAAGCGATATTTTTTTTTTAATAAAAAAGAATAAAAGCGAGCTAAAA
 53687  GCTATATATGTAGCTTTTAGCCTTGCTTAATTGCATGCATTAGAGCTAGAGCTAGCAATT
 53747  AACAAAT
