# Supplementary material for: Global Characterization of Fungal Mitogenomes: New Insights on Genomic Diversity and Dynamism of Coding Genes and Accessory Elements
Source: Front Microbiol. 2021 Dec 1;12:787283. doi: 10.3389/fmicb.2021.787283 (PMC8672057; doi:10.3389/fmicb.2021.787283)
Supplement: Supplementary File 1 — de novo annotation files of the 685 mitogenomes investigated in this study. Annotation was performed with the Mfannot program. [file Data_Sheet_1.ZIP › Supplementary_FileS1/CM004508.1_Aspergillus_cristatus_strain_YKY807_mitochondrion_complete_sequence_whole_genome_shotgun_sequence_mitogenome.mfres]

;; Masterfile modified automatically by mfannot version 1.35
;; on Thu Dec 24 09:30:44 2020 by user pfonseca on host LGCM-PROC
;;    - Gene Totals: 74
;;    - List of genes added:
;;      atp6 (2 introns)     atp8                 atp9                
;;      cob (5 introns)      cox1 (11 introns)    cox2 (3 introns)    
;;      cox3 (2 introns)     nad1 (1 introns)     nad2                
;;      nad3                 nad4 (1 introns)     nad4L               
;;      nad5 (2 introns)     nad6 (1 introns)     orf109              
;;      orf121               orf222               orf227              
;;      orf281               orf283               orf290              
;;      orf294               orf305               orf315              
;;      orf318               orf319               orf323              
;;      orf324               orf331               orf332              
;;      orf333               orf338               orf341              
;;      orf348               orf365               orf381              
;;      orf385               orf406               orf418              
;;      orf422               orf425               orf438              
;;      orf460               orf60                orf62               
;;      orf63                orf798               rnpB                
;;      rns                  rps3                 trnA(ugc)           
;;      trnC(gca)            trnD(guc)            trnE(uuc)           
;;      trnF(gaa)            trnG(acc)            trnG(ucc)           
;;      trnH(gug)            trnI(gau)            trnK(uuu)           
;;      trnL(uaa)            trnL(uag)            trnM(cau)           
;;      trnN(guu)            trnP(ugg)            trnQ(uug)           
;;      trnR(acg)            trnR(ucu)            trnS(gcu)           
;;      trnS(uga)            trnT(ugu)            trnV(uac)           
;;      trnW(uca)            trnY(gua)           
;;
;; end mfannot
;;


>CM004508.1 Aspergillus cristatus strain YKY807 mitochondrion complete sequence whole genome shotgun sequence gc=4
     1  ATAGCATTATTCCAGGTTATTACCTTACTGAGGATTTTCACGAGGAATAACACTAAAATA
    61  CTATTAATAGAAGGTTTTTAAATTGATTATTGCATATTGCTCATAAATTAATTGTGGAGC
   121  AGTAAGATATATAAATTATAAACCTCATTATGAAGCCGGAGTTTTTGATATTTCCAACTC
   181  TGCTGAGGAATAAGGGCCACGTAAACCTTTAGTTAATTTATTATACTCTTCCATTCTTAT
   241  AGCTAAGTTATTTGAACTTACGATTTAAAAAACGACTAGAATCTTGTTTATTAGTCAATT
   301  TTATAAACACCTGCAATTCCTATATACTTAAATTTAATTTGTTCACATCCGGATTCAAGA
   361  GAATCAAATACAATTGATTTTTTTTTATTGTTTATTTCATCAATATTAGAGCCTCTATAG
   421  TATTGGCGACGAGACCCGCCTAATTTTATTACCTTAGGACTCAAGCTACGGTTACTAATA
   481  AAAAATTTGAGTAACACTTAGTTTAGATAAATGAATAGTGCGTTTTGGGATAATACTAAT
   541  ATTAT
;; mfannot:
   546  agatcatatcactatccttaattacctgtcaaaaaaaaaaaaaccatagcgcaaaattaa
   606  cgaaaactaaagagaaacgctaaatacgatctctttaatgattatttattacaaaaacag
   666  ggaggatacttggcgcgtgatcgttgaagttgcctttttaaaggattacctgctgattag
   726  gtattaaaaaataaaacttaaactatagacacaagagtatgcaaaaaatctaaagttaag
   786  ttaaacacctttccagcaatttaccaagttt
;; mfannot:     /group=IB (1.25e-12)
   817  TAAGGAGAATGACTCCTA
;     G-cox1 <== end
;     G-cox1-E12 <== end
   835  TTACACCATAATGTTGCCATTATAGGCCCCCAACACCTGAGGGAAGAATGTAAGATTAAC
   895  TCCAATGAACATTATTCAGAAGTGAACTTTAGCAGCAAAGTGATCGTATGATAAACCTAA
   955  TATCTTAGGTATTCAGAAGTATCAACCACTGAATAATGCGAATACAGCTCCCATAGATAA
  1015  TACATAATGGAAGTGAGCTACAACATAGTAAGT
;     G-cox1-E12 <== start
;     G-cox1-I11 <== end
  1048  ctatattgttgcaaataaaaattattaaactcaggtcgccctgaggatcggactataact
  1108  tatctaatcatttaacttaataaactttcgactgccacgtttagtctctacggatcctac
  1168  tcaataaaagtaaaaattacttttatttttggtttccacggtattatcttatacttttcc
  1228  cgtttttttagctttaaaaaaacatataagactttccgggacctactcaataaagttcta
  1288  attacttttatttttggtttccacggtattatctagtattttttttcttattattggctt
  1348  ttcaataataagtaatatataaatatacccattattttattcatatctatggattcctct
  1408  caaat
;     G-cox1-I11-orf332 <== end
  1413  ttatttatttaatccctccttaagaaattttattttattaaacccctcaggagttaaatg
  1473  tgctttagaattaattaataacacaatttctctaaatattaaataatttttaagtttatt
  1533  accttgtaatacataagcatcaaaatgtggcaatactttatttattaaatcagatttact
  1593  acttatataaaatcttgctgaatttctagttaatgaactatttataaaacctgcattttt
  1653  aaaaaatttctgtattttgtgtaataacaaaatatctctattatgtaactctattatata
  1713  agtagcaattatttgattagttttagatgaaatatttacagagaaacaaccttctccttc
  1773  tgagaatccactgatataattaggatttaatggaatatctacaacctcaaaaataggttt
  1833  atctattgcttttacatcagggaaaatagcttttaatttatctgataatcctttgtttag
  1893  tacagattttatagataatattttatataaaccctctttttgtaaatgttccttatttaa
  1953  tactaattctgcacattgaactcataaatcataatctaattttttcataccttgtaaagg
  2013  atactctttaaaatgaggtataacatgttgatatatctcatttaaattagttatttttaa
  2073  tctagcatcttttctagtagacggtatagatatactcccagcttctccaaaaaaagattt
  2133  taatttgtataataaatctaaatcttttacatgtaaatttatttcaaatgataattgaac
  2193  ttgttttacattattattacttgggtttaattttataaacacaataaaagaaccttcagc
  2253  atctactagtccagtaactcaattagaatctaattcttttgatttattatttttagaatt
  2313  taaacttgaatataatctagttcatatgtcagaattaaaagataaccccctattttttct
  2373  tgttttagatatattttgcatatttataattacaatcat
;     G-cox1-I11-orf332 <== start /note=LAGLIDADG ;; evalue:1.8e-31
  2412  aattattattaaaactatctctatagagatataccgatttaaataagtcaaaaatctatt
  2472  ttaataataatttttttcatgattaattaaaatctagacttcaccgttagcaatatattt
  2532  ttatataaaatatattaccgaaaaagctaataactttttcatggtggcaagaccacatga
  2592  cactta
;     G-cox1-I11-orf283 <== end
  2598  ctataaaattttttgttttcatttatgaagagactctgatttctctcctaacaaaggata
  2658  attattaaagtgatttataattgtttttaatgtttcttttttatatatttctaaagaata
  2718  aaaatttcgataaggatttctaactgcattagtagtagctaaatattcttttataacatt
  2778  cattaaataaatgtcatcattttgtccaatagaaaaagaatgattattgctttttctaat
  2838  agaaaagcaaccttcagcctctattaatccagaaaatcatcctttaaagtaattaggtaa
  2898  agttagaatacctttttcaagtccaaacatatcagaatttataatagattgttgatcatt
  2958  atatttattatttctatttaataaataccaatctactgaatttcttaccatacattcttt
  3018  caaaaatttaagttgacatattttttttgaagttaaaggaggataaatattaaaaatttt
  3078  aattatttcttgaattgtctcttttttattaactactcaaattatatcattaccctttcc
  3138  agttattctaacacttcctcctactactttagcaatttttattaacatgttataatttga
  3198  tgttagattggataatttgataacaagtctatattgtaatgactttttacgtcaatgatt
  3258  tacctgaatgctaccatcaccatccattaaaccaactcaaaacatttttaaatattcttt
  3318  atctacatttattaaacaatttttattttctatattatcactttttaaattatcttgttt
  3378  attcattttttcaaacgcagtagttacaatatgtaataaaactaacatagtataactacc
  3438  tataaataccgt
;     G-cox1-I11-orf283 <== start /first_aa=T /note=LAGLIDADG ;; evalue:6.5e-55
;     G-cox1-I11 <== start /group=I(derived) (3.43e-07)
;     G-cox1-E11 <== end
  3450  ATCATGGAAAGCTACGTCAAGTGACGCGTTAGCTAAAACAACACCACTTA
;     G-cox1-E11 <== start
;     G-cox1-I10 <== end
  3500  cggaataaagtgtttattgtgaatctattattctttcataactaaaaatatatcccttgt
  3560  aggcaccacctacagaagcatatttttttataatactatgattaatattaaatgttcttt
  3620  cagcatccattacacccatatatttac
;     G-cox1-I10-orf381 <== end
  3647  ctataaatttttattttcatcatacacaaacactgcttttctaatatgactttgattgat
  3707  aatctctgatactagtttgctacactcttttgagcatcaatctgatattaaaggtgtatc
  3767  agttatatttaaaggtaaattactaagatatcattcacctctaaatattgttttttcttt
  3827  gataacatctactagtgttggatgatttgacttaattaatttcgctaaagttaaaactga
  3887  aggaaaaataactaacaactctttaaaggaattataaacataaacaggataagctgattt
  3947  agcctcaatcattcttattttagactcagtagaatgatttttttcataaaaaggattatt
  4007  ctgacctactaaggctcttgctattagagctttagttttgtcagaatgtgttctattttt
  4067  agctaattcagaaagcatttttttagtttcttctgtatgtttataacctaaagaagaata
  4127  accttgttttaatacattataataaggtataatttgtgttatataaaaagtttctctagt
  4187  tattaaatactcaggttcaacatactctaaaattaaaagagaaaagttagattggtcata
  4247  tttaagtaaagcttttactataggcatattactattttgtttactttttaaaaaagcatt
  4307  attaagataatttttcattctagaagccaaattaatagaacttcctacataagtatgacc
  4367  atttatcttgtttactaaataataaactccagacttacctttttgatcttttagtatttg
  4427  atctctatcttcttttaagctattataaacttttacaggttttaaatttttattatcctg
  4487  tcttcatgagttattagttgaagtagaataaaggtgagtactagtaaaacataaattata
  4547  ataggttaaatatataaataaacactttattccacggactatatcttcaaagattatttt
  4607  aatctttggactacttatagtctctgaggatcctactaagatacatgtaagcatccgttg
  4667  gtttcctgctgattgttcaaaattatgcattgtcactggaaatttaaaaaaaatacctag
  4727  tagcataattgtcagaagttcccagcatacagtagtctttaaagggagagctaagtggtt
  4787  ttttaa
;     G-cox1-I10-orf381 <== start /first_aa=L /note=GIY ;; evalue:8.1e-62
  4793  ta
;     G-cox1-I10 <== start /group=IB (1.94e-23)
;     G-cox1-E10 <== end
  4795  ACCCTCCGATAGTGAATAACACAACAAATCCTAAAGCAAATAACATAGGAGCTGTTAAGT
  4855  GTAATGATCCACCATAACATGTAGCTAATCAACTGAATATTTTAATACCAGTTGGTACTG
  4915  CAATAATTAAAGTAGCAGCTGTGAAGTACGCTCTAGT
;     G-cox1-E10 <== start
;     G-cox1-I9 <== end
  4952  cgagctttggacagtatcttaatttaatagttaattagtggtaataattaaaatcta
;     G-cox1-I9-orf319_1 <== end
  5009  ttaaattccttgcgtgcttgtctctgaggatcctttagttgaaatacttataattctatc
  5069  tataccttttttatctaaatgtttaccttctgttatcataatataaacttttctaaattt
  5129  taaatagcttacatatttacccccaaaaagattaaatctatcaaaataattaataagatc
  5189  atatgctgtattaaatcccgtacttttatagcatcatacacctgaactatattgagataa
  5249  attacctttttttaataaatcaattaaaaattttaatggtaaataatcattttgctttaa
  5309  agaatattctaatcttacactatggcctgttttatgtgttttactttttacaacactaat
  5369  atgaaaacaaccatcagcttgtgtaaaaccagctaatcaataattatctagacttaattt
  5429  atttaaaggaggcaatatttttatattaaaatcttcactatattcatgattaattaattg
  5489  tttatatttataatgacttattaatttaccattaattaatgataaaataatagataaacc
  5549  tgttagatttttacaaatatatcttactgcctttttatctttaattttataaacattacc
  5609  atatcctatacgttttttaataaaataagctaaggatatatcatcttcactaaatatgat
  5669  atgtaattgttttttaccgaatcaaccatctccttctattaatccagctaagaaatgacc
  5729  aaattcatcatctgaaaaatcactcttatgtttgggaacatgttcagaaatttttggcaa
  5789  attagaatatttagtatatatatttttagcaactgccgtagcttttgtgctaaaactaaa
  5849  gtttcctgctgattgtcctgtattatataaatagattgtacctaacataattaatatgag
  5909  tggactatttattcaggagtttccagcatatagcaaggtttttaccgtgaacactaattt
;     G-cox1-I9-orf319_1 <== start /first_aa=K /note=LAGLIDADG ;; evalue:1.2e-41
;     G-cox1-I9 <== start /group=IB(5') (1.32e-05)
;     G-cox1-E9 <== end
  5969  ATCCACGTCTAAACCAACTGTATACATGTGATG
;     G-cox1-E9 <== start
;     G-cox1-I8 <== end
  6002  caaaaccgttaataaatatttttttttatttacccatacaaaattgtatgcttctttcac
  6062  aagaagtgtcggactatatcttcatct
;     G-cox1-I8-orf348 <== end
  6089  ttatgccgctcctgttttatttgtaacactattatttaaattaatttgtttttgcataat
  6149  tcttacttgagctagcccttcttcagttaaatgtaatttatcagatactttattatgaac
  6209  agttaatcacttttcaaaagaaatagcttttttagtatgtaatggaaagagtttaaagta
  6269  tgatattacatcattcaacgatttaaacccagtagctgtataacgatagacattgtcagt
  6329  tccggatcttaatgttactttaccaaatccaaataattcacatattttatttagtataag
  6389  actatctttttgatccaataaataacgcattttaataacatgacccaaagtatatctact
  6449  gtttgctgtaatagatacattaaaacatccttcagcatctgtaaatccagataatcaagc
  6509  atcctgtaatgtaatcgaaacaggagtattatttaacttaatagtatcagaaccaaaacg
  6569  attatttaaagcattaattcatagagctaattgttcaattctattattaacagctaaatt
  6629  accattaaataaaaaagctaaaagtaaaatttgtgaagggtcatcaactattcatctata
  6689  aaaatcattattttttccactttttccttgaggaaaatgtctaacaacaccaatgtttaa
  6749  tttatgttgtatattataaagtatagcactttctttttgagtaagaacaaaacgtactct
  6809  tttaccttctccgaaggtttggatagctccatctccttctgcaaaaccaataaatcaagt
  6869  taatcaatcatcagataaatggccactatttttaaataatgtattaaaataaacacggaa
  6929  tgcggaaaacctaaaagatgtttcgcgtatagtctctgagacactatgtttgctatcctt
  6989  taaggaattcagggacatattgtctgctgattgagtatagctaattaaacttttaccatt
  7049  caaggtgttaattagcactaaactgttccagcatatagcgaaattaattaaattccttat
  7109  atcactataaggtgaagccattacaca
;     G-cox1-I8-orf348 <== start /first_aa=C /note=LAGLIDADG ;; evalue:1.2e-49
;     G-cox1-I8 <== start /group=IB (7.45e-27)
;     G-cox1-E8 <== end
  7136  ACTTCAAACTATGAAACCTAATACACCAATAGATAACATAGCGTAAACCATACCTAAGTA
;     G-cox1-E8 <== start
;     G-cox1-I7 <== end
  7196  ctaaacataaacctataaaaaagttacttataacttttaataagtcttatgaaaatggac
  7256  catctcttaatcaacatattaataataacaatttaaag
;     G-cox1-I7-orf406 <== end
  7294  ctatttatccgttaaactatttcattttatattataatattttcaagctttacctaaatc
  7354  tgagttaacagaagctgaatgagcatgaagatttctaagtttataaaaatcatttaccat
  7414  ggtaattctcgttattttctcagttctacatgggttaactttaaaataatcatttaccaa
  7474  agataaaacttctttttttttataacaagttcatttaaaagcctcttgtttaaccatagg
  7534  atagattgtacccccatacaattcaactaaagcttctaatatgtatctatttttttgaac
  7594  agctgttataaacaattgacctgatgcttcattataatatatactaccatcagtatcaaa
  7654  aaatccagctaatcacccgctatgataagttaaaggcttaggatcttttaattctatacc
  7714  ataaatttcacaaattctacctaattgtaacattcttataggatttcgaattaatccgtt
  7774  aatattattaattaaatctaatagaccctttttatgatgtagtctatatcttaaatgatt
  7834  atttccacttactaatttaacagatccaccgaattgttgttttattaagtatagaatctt
  7894  tttatctctaagttgtgtaactatttctagactacagtatccttttttagagactaaaaa
  7954  acaaccatctccatcaataattccagctaaccactcaagaaatttttcatttttattttc
  8014  ttggttattactagactggtcagaataatcactatcttcatattcttcactaatttcatg
  8074  attgtcaggtttttctatttttacaaaaccatcttcttttaatgaagacactgttgtgta
  8134  aaatgatacataatttgacgctttagttattaattttttaggggaaaacaagaaaataaa
  8194  aaaatatttaataaaaattaaaaaactacagttttttattaaataatttaaaggataaag
  8254  caaagttgatcacaaacgtatggcctctgaaattcctactaacatgcttaaccgaataaa
  8314  ttcttttatactcggtttgaagtattcacttcgtgttttggttatctgcgggttatcata
  8374  aatttctaagatttttactaatgatactataaattttcatatcatgggagtacctagaaa
  8434  tatttctaaaaatagactgactttcctgcatatagtttgttgcgttaataaaattgtttt
  8494  tattaaagagctactagtgta
;     G-cox1-I7-orf406 <== start /first_aa=Y /note=LAGLIDADG ;; evalue:1.3e-40
;     G-cox1-I7 <== start /group=IB (7.46e-19)
;     G-cox1-E7 <== end
  8515  ACCGAATACGTTTTTACCTGATCCAGCTGCGATAACTGTACTAATAATACCGAATCCTGG
  8575  TATAATTAATATATAA
;     G-cox1-E7 <== start
;     G-cox1-I6 <== end
  8591  caaaaattttgattaatcaaatagttaataataataatctattctaattaatactcaaga
  8651  attcaacatccttgttaggactttatc
;     G-cox1-I6-orf323 <== end
  8678  ttaaattgtagtatcatttaatctgttcattgtactttttaatttaataattttttcaag
  8738  tccatctttgtttaaatggtctttattttgaattattaaatatgcttttcttcattttaa
  8798  atagttaacatgtttactagataataaatgaaagtaatcaaaataattaataacattttt
  8858  agctgaaccaaaactagtagatccataataatatgtatcttgactttttctatagccaat
  8918  attaccacctaaaaattctttaattaatagtaaaatatattcttttttttgatcaatttg
  8978  aaaatttaatcttacttcaatttttttactacgattaagtatttttatttgaaaactagc
  9038  atcagcatcagaaaaaccagctaatcaatgattttttaaattattacttaaatttaattt
  9098  taaactaatttttttactaaattcagcataattatcatgatttaatatattattagttat
  9158  ttgattaaatttattttctgttctaattttaccatttattaaattaattactttttctat
  9218  accttctctagctgctacaactagaagaaaagcatttttatttttaacttttttaacact
  9278  tccataacctaatctttcttttgtataataggctaaggaagcatctaatgagtgaaatac
  9338  aataactaattgttgtctactactgaaatgaccatcaccatctattaaaccagctaaata
  9398  atgtccaaattgatcatcactaacaggttttaaatgtttaggtacatgaacagaaataga
  9458  ttttatattttctgtgtttactacaatttcgttgcataaagtctctgaggttccattttt
  9518  aataataaaaatgttacctgctgatatacttcatcgttttaacttttttactgtgtcatt
  9578  taagattgagtatttaaaacttaatattgaagtggtcccagcatacagcaacgttaagaa
  9638  gcctatatattt
;     G-cox1-I6-orf323 <== start /first_aa=K /note=LAGLIDADG ;; evalue:1.4e-50
  9650  g
;     G-cox1-I6 <== start /group=IB (7.90e-21)
;     G-cox1-E6 <== end
  9651  ACCTCTGGATGTCCGAAGAATCCA
;     G-cox1-E6 <== start
;     G-cox1-I5 <== end
  9675  cttcttcaaatttaactttactaagtctcttgttaaatccaggtactggtaattccaggc
  9735  ttgtgcatacaaatttgtatggaagaagtcgactgtacattaagcagcatttcagccacc
  9795  caccagtgaaccagtctgtagcgattacttatataaccgacggtcttcaaacgagaaatt
  9855  tgttgaccgttttcactagcattgctaatatttatactacttttccttatatttattaat
  9915  actaataaatacgtaataatacataatatatattatacataagagttgcaagtagtaata
  9975  gctaaatattaactaaatctaaggtatattcatagaatattcactctttcagatcttata
 10035  gttttttgcatctgtcttcagagcttcatagcttatacgctaaaccttgacttgttttcc
 10095  ctaatatattaa
;     G-cox1-I5-orf305 <== end
 10107  ttagaatttatttatcaatctagccttttctatcatttccaatctttttgtaggatcaat
 10167  atgatgtttttttaataaatcatcatacatttcttttcataaagtataagatatactttt
 10227  tttagtatataatttgtaactatcaaaatagaaaaagatatttttacaattttttactcc
 10287  tcctattctgaattcataagtattatctatgctatgtcttgaaacaataccacctttaaa
 10347  taatatgcatagatgttctagtactttaagattaatatctcatttttgtgaaatattaaa
 10407  attgtaactaaatcctctgtgtttacctatagaacaggtgaaacaaccctctccatctgt
 10467  aaatccagctaatcaactattatttaaacttggtaatattgaactatgtttcaattcaac
 10527  aacatctaatcttattctacctttagctactcagtcattaaatcctttaatgaatttttc
 10587  aaaacttttttgtttgcttggtaaaataagattaccattaaataaacttatgattatatc
 10647  tatctctactttactttgagtaacatacctactagtatttaatgattgagatattacttt
 10707  accaaaccctaatgtttcttttataaattctaaaacttttacatctatagtactttgtgt
 10767  aataacaaaggctaaatctcctctattattaactataaaagatccttcaccttctgagaa
 10827  tcctattaatcaagctaagaagttttctgaaggtggatttacatcaggtaaatgggtttt
 10887  aaactttttataaaaaggtgtaaaatcaaaatcattattacttatggctatagtactata
 10947  gttcgatttttgtgaaaatctaaagtaaacatatatagctaaacttgataaagttaaata
 11007  atttaatatatttcttga
;     G-cox1-I5-orf305 <== start /first_aa=S /note=LAGLIDADG ;; evalue:9.6e-51
 11025  g
;     G-cox1-I5 <== start /group=ID (1.32e-41)
;     G-cox1-E5 <== end
 11026  AAAAGATGTTGGTATAAAATAGGATCACCACCACCAGCTACTTCGAAGAATGAAGTATTA
 11086  AAGTTTCTATCAGTTAAAATCATAGTAATACC
;     G-cox1-E5 <== start
;     G-cox1-I4 <== end
 11118  caattactattggtctactggaaaaaatcccataactataagtataaaacttagtttcga
 11178  aaagaacttcgccccgtagggctacgttatttaaggtagacactcaatttctctcgaaat
 11238  tgtttggactatatt
;     G-cox1-I4-orf341 <== end
 11253  ttatattttcaatttgtaaaaattttgtaaatgatctcaagtaaaaacagttcttttatc
 11313  attcatattagattttatatttaaaattttttctttacctaattcagttttatgttcacc
 11373  attattaaataaatctacaactttcattcaatctatagaatctaaatacttagttccaaa
 11433  cagtggatatttaattaaataattctttgcttgattatttccttgtaaattagtagttct
 11493  aactctatactctggagtagatttatttaatcttgtttctttaacttcagtgttaaataa
 11553  atcagcaattttttttaaaaactcctgattactaaaacctttatgatctgtttgtctttg
 11613  agatatttccaatttacattcgaatttaggatatttaccactaagagtacttctaacttg
 11673  aaaagaaccatctgcttctataaatcctgataatcaggcattagattctaagggtttatt
 11733  atttaaaggctttttttcaatatttatcttaccttgataaaaatcaatcaatttatataa
 11793  actatttaccttaggtgttctcatattaccatttaataaagatataacaaataatatacc
 11853  ctcattattatttatagtcaaaatataagcattaacacctttttttcttgaaagagaacc
 11913  aaaacctaattctttttgaatcattaaagctagaggtaaatcttttaaatgaaaaacaat
 11973  ttgaattgaaggataattcaatttacctttaggtgatcttaaagtatttggtactattat
 12033  agtaccgtcaccttcaataagacctgctaaataagcagcaaaaggtaaattattataatt
 12093  atcattataattattattgtacgtcgaatgcaaggatctacaatgaaaatactttggcgt
 12153  gtagtctctgaagaacccatctaggtttaaacctagatggtttcctactgattgtgttat
 12213  atatctataaatatataacagtttccagtatatagccaaatttaataccggcagttttct
 12273  atgttt
;     G-cox1-I4-orf341 <== start /first_aa=K /note=LAGLIDADG ;; evalue:2.1e-46
;     G-cox1-I4 <== start /group=IB (2.09e-22)
;     G-cox1-E4 <== end
 12279  ACCGGCTAATACAGGTAATGATAATAATAACAATACTGCTGTTATTACTACAGCTCAACC
 12339  AAATAAGGCTAATTTATGTAAACGAATACCTGGACTTCTCATATTTAAAATAGTTGTAAT
 12399  GA
;     G-cox1-E4 <== start
;     G-cox1-I3 <== end
 12401  caccagcgccagaggcgcagattggactatatcttcagcgcatcatatcttacaatgcgg
 12461  tgtctaacttgtagtctctgaggaacctactaggatacaaataagtatccgttggtttcc
 12521  tgctgattgagcatagcctacaagattgtcacgtgtctatgtaacatcgtacctataggc
 12581  actaagctgttccagcatatagttagattttttatatgaaccccatacctaaaatatttg
 12641  tt
;     G-cox1-I3-orf385 <== end
 12643  ttatattaatttaaatttataaccttgataagctttatccgtatttatacgtctaactag
 12703  cgtagattgatttgcaggtaaacctttactatttaaatattcaacgcacttacctaaact
 12763  agggaatatcttagttttattacaatctttttcatcgattaacattactgatttacttag
 12823  actactaataggtttagctttattattttttaacctatcattttctaactttaatgctaa
 12883  atctgtaatagatatatcacttattttagtatttaatgcaggttctctagtaaataaata
 12943  tctacctaaataataagtacctttatttaaatgcttattaaatgtaacataactaatatt
 13003  aagattagtaataaaatctttttgttgcattgaaaagtaatacaagatacttttatctct
 13063  attatacatatacaaaggtttagcattagatccactaggattatttacaactcttactgt
 13123  atttaaattaaaagaaggatccaataaataatattgttccaatactatctcggatctaaa
 13183  ttcataattgtcatataaaggtattacctccaaagtaaatttagataaatttccttttag
 13243  ttgcggaattaataaaccaattgctttatgtttatctttaaaataaccatttaatctaat
 13303  tgctaattgtgaagaagaaccgacatatttctctccagtttctttgtgtttgaatatgta
 13363  tactcctgaaacttgtatcttattagaaggtgaaccaattttagctttaaggctttccat
 13423  tgtttcatctttatctaaatcatcataaataaatcctcttctttgaataagatcttttaa
 13483  tatttcttcagtaatttctatattacaatgagataaaatatcgttaattacttttgccgt
 13543  tacaggtttacctgatttcatttgttcatgagctaatttgtgaacaaattgatttgctcc
 13603  gctccttcccaaaataatttttcatttatccttactatttttatttcctcggttaggatc
 13663  ggatgggctattatttaaatttcttttactgctaaaatttcgcctagtcccttcgctctg
 13723  gaaaggtgatgttgttagttttacataaaagcttaccattagatttatatttatcaataa
 13783  aacaaatacgtgccaagt
;     G-cox1-I3-orf385 <== start /first_aa=T /note=GIY ;; evalue:1.4e-10
 13801  ta
;     G-cox1-I3 <== start /group=IB (9.23e-26)
;     G-cox1-E3 <== end
 13803  AGTTCATAGCTCCTAACATACTACTAATTCCACTTAAGTGTAAACCAAAAATTGCTAAAT
 13863  CAACACTTGGTCCACTGTGTGATTGGATTCCTGATAATGGAGGATAA
;     G-cox1-E3 <== start
;     G-cox1-I2 <== end
 13910  caattgtgttggtaacctcattttctttaaaaaattatcgttacactcaatgagtttcct
 13970  cattgttcggactatacctttatcttaataacaataaaatatat
;     G-cox1-I2-orf365 <== end
 14014  ttattttttatcatagaactcgaaatcttcgatattcattaatttaattttaagttttct
 14074  aattaaatctctaattttgcataatttatcaaaatctcctttatgttttacataagatct
 14134  tgctcatattctatactctactgatttcatacctttcattgtattatgaaaatattctat
 14194  tatattttcaatggctcttgaattagtagtatctataatataataattatgctttgattt
 14254  aaatttaacaacagttgatatgtgtaatatacgtcttataccttctaaaactatttcatc
 14314  taatttttgacttataccaaaaccatgtacaattctagctttatcttttgaaactaaata
 14374  aaaactaccttctgcttctataaatcctactactcatggtttagtcattacacaagtaac
 14434  atcttccacagttttaaatggtaattttgttttatttcaagcattagatacatattctgc
 14494  aggtaaggactctttctttatttctaacaaatatttatctttttcatccttagaaagatt
 14554  tttattttctaatatgtcatatgcttttcttaattttaaataatcaaattgtttactagt
 14614  taaaagcggatatttatcaaaaataggaaaaattacatctgataatttttttctatctct
 14674  aattagaaactgtccttttgtattatcttttctaacattacctacaccaagctctttctt
 14734  aatataataaagagctctaagattatatctagataaagctattttatacaccagatttca
 14794  tttaccattttggtatgctatatgaaatgtaccatctccatctgtcataccaactaatca
 14854  ttgctcaaatcaaattctattatttttattgttattgttattaagatactctttgtttag
 14914  tctctgatgggtagaataatttctacctacccaggcgtattttctccatgaaatagacat
 14974  ttttacacacgctaaagttaataataagcataggtattctataacttgaatttttattag
 15034  ataaaattctagaagaagttcacgcatcgaaaagagttttattgccttagagtcacctct
 15094  aagcaactccctatctct
;     G-cox1-I2-orf365 <== start /first_aa=R /note=LAGLIDADG ;; evalue:2.1e-71
 15112  a
;     G-cox1-I2 <== start /group=IB (9.00e-15)
;     G-cox1-E2 <== end
 15113  AGAGTTCATCCTGTACCTGCTCCATTTTCTATTGTTGCAGAGAATACAAATAATAGTAAA
 15173  CTAGGCACTAATAATCAGAAACTAATGTTATTTAGTCTAGGGAATGCCATATCTGGACCC
 15233  CCTACTAATAATGGTAATAAGAAATT
;     G-cox1-E2 <== start
;     G-cox1-I1 <== end
 15259  cattgtactacagttgttaaactgtatttggactatatcttcatccactgacttaaacca
 15319  atggagcacaacgtatagtctctgaggatcctaaataccctacgtggggagctatcctcc
 15379  tccacctctaggaacatttgtacctaatgcggtgcgtaatacacctatgaggggtatttt
 15439  cgtttcctgcggattatccattgtaacaatttttattaatttttagggtcatgtacattt
 15499  aattacattaaaaaaaaaaacctttaagggtaaactttcacaactcccataataaaactt
 15559  taggaacttcccgcatatagttatgttttattaagtaatattactattactttcggcaat
 15619  ttcttttttatacaaatacaaaaataatatatatattttttt
;     G-cox1-I1-orf318 <== end
 15661  ttaaacaattgaatctaaatgagtaaaatcaaattgtgtacgttttttattaaattgagc
 15721  ttttattttctcaatttccaatataccttcagctgttaaaggtttacccccacgtaatat
 15781  aatttgttgtactacatgtcttcaatctttatatgctaaatattttgaagaatacaaggg
 15841  ataacgatcaaaatattctatagctttaatatgactttgtatattatgtgatacaaccgt
 15901  ataagaataaaaaattctatccttttgctctctagatctagaatataaattaacctctaa
 15961  gtatctagctataatactcaatatgttaaaataactagtatttacttgttctactgaaga
 16021  atatctatggtaattttgtcttaattctatacgaaagaaaacttgtactctttttgtagt
 16081  aattacaccttttttctttctatctactaaatttatactaaaatttccatctccatcagt
 16141  aaaacctgctaatcaagcattactatttataggtgattgatctaaacctaaaggttctat
 16201  attaatattataatgatcattataccattttattgcacgatgtaatgcttctattttagg
 16261  tgtacgcatataaccatttattaggttaataatttttatgacgtcttctattttttgaat
 16321  ttgtcatataacacaaccttgttgtggtttattatacaatttacctaccttagttataga
 16381  tattaatttttcagctaaaggattatcatttaaactaaatactattagtattttgggtaa
 16441  atatcttttggcttttgaatctttatcatgtatagcaaaagatccatctgcttctattaa
 16501  cccagccaaataagcccctagttttaatcttaattttgattcttcaatttttgattcttc
 16561  aatttttgattctaatgttgtatatttttgcatttgtagaaaacttctttggatttt
;     G-cox1-I1-orf318 <== start /first_aa=K /note=LAGLIDADG ;; evalue:2.5e-33
;     G-cox1-I1 <== start /group=IB (1.30e-23)
;     G-cox1-E1 <== end
 16618  ACCGAAACCACTTAGTAAACCAGGCATAACCATGAAGAAAATCATCATTATGGCGTGAGC
 16678  TGTAATTATACTATTATATAATTGATTATCAGCAATATATTGAACACCAGGTCCTGATAA
 16738  CTCTAATCTTATAAGTACAGAGAATGCTGTACCTAATAAACCTGAGAATAATGCAAACAT
 16798  TAAGTATAAAGTCCCAATGTCTTTAGCATTAGATGATAAGAATCATCTTTCTTGTCATTC
 16858  TGTAGGTTGTTTTAAAGTTAAAAAAGATGATTGAGTATTTACCGATGCAATATCTTCTTT
 16918  TTTAGCTGATGAGGAAAATCCTCTCAC
;     G-cox1-E1 <== start
;     G-cox1 <== start
 16945  ATATGATTTTGTTAATTGATCTAACAAAAAAAGAAGAATTAAGTTTTTTCGTTAAAAAAA
 17005  AAAAAAAACGAATTTGAATATTATGTTAATAACACTTGTTATTTAG
;     G-trnH(gug) <== end
 17051  GGAGGGTACCTAGAATCGAACTAGGATATACTATGC!CAC!ATACAGCTGTTCTGCCATT
 17109  GAACTACACCCACC
;     G-trnH(gug) <== start
 17123  TAATATACATATATTTTATTATATATATGTATATATATTTAAGTATTTACAAAATATTCT
 17183  TAAAGTAAATAAAAGATGTTAAAGTATA
;     G-orf62 <== end
 17211  TTAAAGAATTTCCAAATCAAAATTACCTAGACCATTCTTTAGCAAGGTTTTATAAATTTC
 17271  ACTATTCATAGTTATTAATCTTTTTATTAGATAATTTTCAGAGAAATAAAACATAAATCT
 17331  AGTAGATAAGTTTACAGAACTACCCACATAAGTTTTACCATTAATTCTATTTACTCATCT
 17391  GTAAACTCC
;     G-orf62 <== start /note=GIY ;; evalue:1.1e-14
 17400  TGTTTACCTTTTTTTTTTCTTTTAGAATATCTGTTTTACATGATAAAGAATTTGTATAAA
 17460  CGATTAGCGGTTTAAATGTAGAATAGTGTACTAATTTATTATTAATTTGTGGTTTTTTTA
 17520  ATAAAAAACTTTTTAGACCTAAGATTAACATTTTTAATTCTCTTAAAATTTATTTTTACT
 17580  CATACGAGTAATACCTATGCTATACTAGGATAACAAGTCTTATAATAAAACCTATTATAA
 17640  GTAAAACCTATTTATAATAAATAATTTTACTCTGTCTG
;     G-trnM(cau)_1 <== end
 17678  AGTCAAAGGAGAAACTCGAATTCTCATCCATAACTC!ATG!AAATTACCGTTTTACCTGT
 17736  TAAACTACTTTGAC
;     G-trnM(cau)_1 <== start
 17750  TTTTTCTATTCTATAGTATTGCATGGTACCTTTTATGATTCAGAAAAATAATTAATAAAT
 17810  TTTAAAGCCTAAGATTGTTACATGGTATAATGGGGAATTAGGTTATCTTTATAAGTGAAT
 17870  AATTTAGGTAGGGAAAATTATCTAATACGAGCTTAAAAAAAATAAAGAATATTTATAGAT
 17930  AAGGTGGGGGGTAGAACTTATGTTGGGCGATTAGAACACCCATGAATAAATACCAAAAAT
 17990  TTATGACTTACCTTTGGTTTAGTC
;     G-trnQ(uug) <== end
 18014  TTCCGGAAGGGCGATTCGAACACCCAAATCTGAATAC!CAA!AAATTCATGACTTTACCA
 18072  ATTCGTCTACTCCAGA
;     G-trnQ(uug) <== start
 18088  TTTTATCTCTTATTTGTACTTAAATGTCTTACCTATAAAAGATTTCCCTTAGCGGGAGGC
 18148  GTCGTCGATTGCAGCTATAGCCATATAATTATGTAACCCTTATAAAGTTTACCTTTTTCA
 18208  AGGTATGTTTTAATAGTTGGAAGAGTTGTATTTACCCCCCTTTTCCTTTTAAATATTCTA
 18268  TAGTACGACGTATACTACGTTGAGTCACAATTTCACCCGTTTATACGCATTCTATAGTTT
 18328  TATTATTACCGAAAGTTTTTTTTTTAGATAAAACCCCTCGGTGGGATCCACTATTTGTAA
 18388  TACAGACAATAAAACCTATTACGAAACCTATATTCCATTCCAATATAA
;     G-trnL(uag) <== end
 18436  TATGGGTAACAAGACTTGAACTTGTAAAGTTAAAACTATCCCGGC!CTA!AACGGAACCT
 18494  GGTTACCAAATTTCAGCATACCCAT
;     G-trnL(uag) <== start
 18519  AAAT
;     G-trnF(gaa) <== end
 18523  TGCTCGAGATAAGACTTGAACTTATAACCTAATCATC!TTC!AGTGATCCGCTCTACCAA
 18581  TTGAGCTTCTCAAGC
;     G-trnF(gaa) <== start
 18596  TAAAACTA
;     G-trnA(ugc) <== end
 18604  TGGAGTTATCAGGACTCGATCCTGAAATAACGATAT!GCA!AAATCGCCGTTTTACCAGT
 18662  TAAACTATAACCCC
;     G-trnA(ugc) <== start
;     G-trnL(uaa) <== end
 18676  TATCCGAGAAACGATTCGAACGTTTACGACTTGCGTCACTTAATC!TTA!AGTTAAGACT
 18734  GTCTACCAATTCCAGCACTCGGAT
;     G-trnL(uaa) <== start
 18758  TATT
;     G-trnM(cau)_2 <== end
 18762  TAAGACTAAAATGACTTGAACATTTACTCAAACCATC!ATG!AGTGGTTCGCTTTACCTA
 18820  TTAAGCTATAGTCTT
;     G-trnM(cau)_2 <== start
 18835  TAA
;     G-trnM(cau)_3 <== end
 18838  TTGCGGACTTAGGGGTTGCACCTAAATATTATGGTC!ATG!AGCCATATATGTTACTATT
 18896  ACATCAATCCGCA
;     G-trnM(cau)_3 <== start
 18909  TTACCTATTAAGCTATAATCTTTGA
;     G-trnM(cau)_4 <== end
 18934  TTGCGGACTTAGGGGTTGCACCTAAATATTATGGTC!ATG!AGCCATATATGTTACTATT
 18992  ACATCAATCCGCA
;     G-trnM(cau)_4 <== start
 19005  TTACCAAAATTTTAAGTTTAAACGTTTTATAGATTATTCCCTCCCCCCCGGCGGGTTGCT
 19065  TCGCAACCCACCTCAGGGTTCATTATGGCCCTGAGGCGGTGCGGAACGCACCGCCGAGGG
 19125  GACAGATTTAGATATATGGTTATTCTCGGTTATTTTATCTATAGTAGCTTTTAAGTGTGT
 19185  ACCCCTCTATACTTTTTTTTTTAATTTCTTTTGTAGCCTCGCTATGTTTCATTCCCATAG
 19245  ATGAACCAGCTACTTTCAATATGTTATATGTGGTATTAAGGTTATCAAGGTATAATTGTT
 19305  CTTTCTCAATTAGTACATCAGGTAAACAGTACTCTAATAT
;     G-orf63 <== end
 19345  TTATAATCTGAAACTTGAGTAACCATGTTTTAGTAAAGCTTTATAAATTATACTATTACC
 19405  TTTTGTTAATTCTCTTTTTAAGAAAACAGGTGAGTAATAATTTTTTAGCCTAAAGGAAAG
 19465  ATCAAGAGCACTTCCTATATAACTATCTTGGGAGTTAAGATTAACTCATCTATATATTCC
 19525  TGTTTTTTCCTT
;     G-orf63 <== start /note=GIY ;; evalue:1.7e-15
 19537  ATTTTAAAATCGTAATTTTTAATTTATTGGCATTATGTCAAGAAAGAGTTGGTTGAACAA
 19597  TGTATTTATTATTATGATTTTGAGTTAATTTTGTATCCGTGATTATCATTTTTATTAGTA
 19657  AAATTACAAGATGTTTAAAAATATTTTAAATCTAATTTTATTGAAACTAAAATAAAAGTC
 19717  ATTTAATTTAGGTAAAAATATTTACTTGTGAACGCAAAACAAGGCGTTTATCAATACTAT
 19777  ACTAAACTAGCCCTAGGTGGGTACTTGGGCTAATAATTGAAAAAAAAAAAGTTCAACAAC
 19837  AACAATTTCCAACTACTGTCAG
;     G-trnV(uac) <== end
 19859  TAAGAAATAGGTGATTTGAACACCTGACCAGCCACGT!GTA!AAGTGGTCGCTCTACCGC
 19917  TGAGCTAATTTCTT
;     G-trnV(uac) <== start
 19931  T
;     G-trnE(uuc) <== end
 19932  CAACCCAAGGGAGATTTGAACTCCCGAACTAACAGT!GAA!AATGTTATGTCTTAACCAG
 19990  ACTTGACCATTGGGTC
;     G-trnE(uuc) <== start
 20006  TAAA
;     G-trnT(ugu) <== end
 20010  AGCCCAGTGCAAGTATCGCACTTACTTCTACCGATT!ACA!AAACGGTTGCATTACTTTT
 20068  ATGCTAACCGGGC
;     G-trnT(ugu) <== start
 20081  TAAATTTAATTTATACGATATGTGAAATATTTAGTATATTAATAATTAGTA
;;     rnl <== ;; mfannot: 3' -20/+180
 20132  CTTTATGTCTAAAAATGTTAAAATTAGTACAACTAAAGCCTATTAATCATTATTACCACC
 20192  GGAGTGGTCATAACAATTTTACTCGTTGTGTTCTACAACGTTTAAAAGTATCCTAAAGTA
 20252  AGCTTCGCGCTTAAATGCTTTCAGCACTTATCTTTAACTGACGTAGCCTTCCTGCCATGC
 20312  CTATGTGAACAATTTACTTAAGTATAAGTAAATGAGACCTCTAAAGAGGACTAGCATAAA
 20372  CAACAGGTAAACCATAGGTCAATATACCCAACTCCTTTCGTACGAAGGGGCTATCTTTAT
 20432  TCTACTTTAATTCCCTCTAGAAGATAGAAACCATACTGTCTCACGACGTATTAACAATTT
 20492  ATGTTATCACAAGGTTTTCCTCCTTGTTTCAGCAGATTTCTCTGCTGTTC
;; mfannot:
 20542  agactatttcatatacatcctaat
;;
 20566  tgaaagtaggaagtgaagatgtgtgaaaaatttattattttattgt
;     G-orf109 <== end
 20612  ttatatctcatctaaatgattctccattttaaaatatgaaccgtttgattcttttagatc
 20672  taatcctaatttgtaaagcatgctcatgtgcatatatggtacgattattgatctaacagt
 20732  ttctaactgatctttactaattactagcatgtattgttcattacgatcatgaactactct
 20792  agtagctattcctaatttatttgtaattgcttcggctagtctttcaacatcttgtttagt
 20852  tgttaaattttttctataatctcttttgtaagattctagagaagaatctttattaagagc
 20912  atttacaaatcttttaag
;;     rnl <== ;; mfannot: 3' -20/+180
 20930  agtagttagcat
;     G-orf109 <== start
 20942  gtattatattttattttatttggaagttaaagtattaattaagtataatacttaactttt
 21002  aagtcttcttaagaagagctatttcactatcagattgtaaattatcgatagttattatac
 21062  aattattaataaaccttcaattaagatgtagtcaggcatttaagtcgttgaacgttttta
 21122  atccttttatgtataccggattaaacttcgctgcaaattcgcatttaaaccagcgttctt
 21182  gcaatttacctat
;; mfannot:     /group=IA (4.33e-11)
 21195  TTTTCATTACTATTTTACAATAGTAAGGGGCTTATACGTAACCCAGCTCATGTAGCTCTT
 21255  TAATCGACGAACAGTCGAACCCTTCATGATTTTTGCATTCATGTGGATGAGCTAAGCCGA
 21315  C
;;
 21316  ATCGAGGTGCCAAACCGCGCACTCAATTTGTACTCTCTTGCGCAAATTAGCCTGTTCAAT
 21376  TTATGTTATCATAAAAGATTTTCTTTTATTTCCACTTTTCTCAAAATGGTTC
;; mfannot:
 21428  agactatttcatcatctttattaactattttaggtagtgggagcagcgtagctaccatca
 21488  tta
;     G-rps3 <== end
 21491  ttaaattccgcttactcaacctttaacaccaaaagatcctatacgagatttagaatttaa
 21551  tttagtatattgtaaattaggttttaagtttcctcttaatactgatgaaggataaccttt
 21611  aatagaagagtagacatttactaaattacctttatatcttactttgtgttgagatcttga
 21671  agcagtataacgtttagttaatctacctgcaccttctattctaacacctgatactctttt
 21731  atatttaatattatttaacacaacttttttaagatattctgttttattttgttttataaa
 21791  atcattcaagaaattatttctagtatcaaaatcattatttacagtaaataaattttctaa
 21851  atcaaaaaaatatcttgatctttcatctaatttaattttattaatttttgatttttttac
 21911  taaagatttaagatatcttaatagttttctttcttttcttagttttaatactaatggttg
 21971  tgtaaaaatatcactattaaaataaaagtattttaaattaataatattaaattctacatt
 22031  ttttttatatatttttcttattaaattaattaaaccttgtaaatatgaatattcaaattt
 22091  agttttattaatataaagtaattgtttataaagcatgtaatattttaattttttaagaga
 22151  ttttattataaaatctttataataaagattttgtattgaatatacttttgaattataatt
 22211  aggtaaaacatttgttaatacttttatattttcttgttgtttttttaatatatttaatcc
 22271  tacttttcttattaattttaacttatttaaaaatttttcttttttaaataaacttgtata
 22331  tcttttttttaattttaataaataattaagtttttgtctattatatacatataatgtaat
 22391  gtttactttatcattagtatgtttaaattcaccatcactaacaaaaattttatttgttga
 22451  taattttcttattctacgacgtaatctttcttttcttaatttagattctatatttaaatt
 22511  atatgaatttaaatatcctttaattaattttattactaatctgcttgcaacaggtattaa
 22571  acttaaagcatttttattatatacataaatactattttttcaatctcttacagcaggaac
 22631  aaaatctttgttatatatagtaacatttccattatttaatgatttttttttatatgtatt
 22691  ttttaattttgatcttataatatttagcat
;     G-rps3 <== start
 22721  atttattaataaattaagatattaatataattaatcaaattaattatataatatttatgc
 22781  ttggttatttccaagtctatttcattattattaaaataaataataataattatacaaatt
 22841  atatattaatagttaataaagatgttgggcattaaaaaaaaggattattgttagcaatac
 22901  tcaccttttagtcgttgaacgtccttatttgctttttcactgctaaaataagtttcgctt
 22961  caaatacactatatcctgacgtggataaaagttgtctttgaaatttacccaa
;; mfannot:     /group=IA (3.41e-22)
 23013  TATATTACCAACATTTTATAATATTGGAGGACTCACAGTTATAAATCCCTAGCGTAACTT
 23073  TTTCTATAATCCAAGACCTTTCCTTAATGCATCTTGTGATCATATGCCCCGCTTACGCGA
 23133  CTGATAGACTTGTAGGTCAAACAGTAAAGCAAGATTTAGCCATTAAACTTTTAAAGTATA
 23193  AATAATCATCATATTAATAAAGAAAGAAATTATACAATATTAATATGATAAAAAACTTTT
 23253  AACAATGTAAAGTTTAAAATACATCTATTCACCATATAGTTAAAATCTTACTTAAATTAA
 23313  ATAATATATATTGAATTTAATCTAACAATAACTGTATAATTATAAATATAATTATAACAA
 23373  ATTAAAATATTTGTAAAGAGATTTACAAATTTACATATGAACTTTGGATATACCCAGGTA
 23433  CTTTTTGTGGGATCTGTGCCCCGCATAAACTGCCTCCCAATCCTCAAGAGCATATATTAG
 23493  GAAACAAATAAAGGTGTTTCATTGTTATCTTTCAACTACCTTATACACTCGCAATCATCC
 23553  TAAATTTTAACTCTTGCAATTGGTAACAGTAAAGCTGCATAGGGTCTTCTCGTCTATCTA
 23613  GAGGTAAACAGTATCTGCACTGCTATTCCAATTTCACTGAGACAATCATCGAGACAGCTG
 23673  TTGTATCGTTAAGTCATTCCGCACACAGTTTCAACCTTAGATAATTCAATCTTTAATAAT
 23733  TATATTATCCTTAGGTTTAGGTTACTGTGTTAACTTTAATCTTAGATTACTTTGTTTCGT
 23793  CTAAGAGCCACTTTCGTGGTG
;; mfannot:
 23814  actagagcgcaccttacacatatcactaattttatgatatatgaagaagcatccgctcgt
 23874  tgctcttttacagaataatttatttcttattctgacttagatccgcggttacccattaat
 23934  ctttcgatttatctcttttgatgttaccttaccctaatgattagttaggccagttatagt
 23994  ctttcggctatactttggttaaaagagctttagggtgttcccggagtttgcttctt
;; mfannot:     /group=IC2 (1.21e-33)
 24050  TATCGCACAAAAATTAAGTTTCCTAGACTTAATCTCATAATCCCATTAATTA
;     G-orf438 <== end
 24102  TTATTTAATTTCCTTAATAGGGTTAGTTATTACAGTTATTTTATATTCATTGTTAAATAG
 24162  TAGCCCTTTTTCAGCTACATCTTTCAATGTTTGTTCTGAAGTAGTATACTCAGGTGAGAA
 24222  TGATTTAGCTGCTTCTTTAAAAGAAGGATATATTTCAGTTAGATTTGATGATATGTGTGA
 24282  CACACCTACTTGGATAGTTTTGTCAAACATAGTAGGAGTTTCGCTTCCTGCCCATTGACA
 24342  ATAATACCCATGGTATGGTCTACCTGATTCAATGTGTCTATATAAAGTTGTTTTACTAGA
 24402  AGGTGCTTTAGTATTTAGATATCTAACGCATCCTCTAATACTATCAAATTCTTTAATATC
 24462  ATTTTCATGATGCATATCTTTTAGGATTATTTTTCTCCCCTTAGCTTTTTCTGCTTCAGC
 24522  TCTATCCTGACTCAGTAAGCTTAACACCTCTGTTAGGGATAGTTCATTTTCTATAGCATC
 24582  TAAAACTGGGTAATCTGTGAATATATATTTGTCTAAATATGTCTCACCTGTTTTTATACT
 24642  TTTACTAAAAATAGTATGATGGATTCCTAATTTAAAGATAAAATCTTCTTGAATATCCGA
 24702  AGAATATATTAATCTTGAAAAGTCTTTAGTATACATGTACAAAGGTTTAGCTCTACCACC
 24762  TGTGATGCTATTAGAAATTCTTAAAGTATTCAAAGTAAACTCAGGATGTAATAAGAAATA
 24822  TTGTTCTAAACACTGTTCTTGATACTTTGTGTAATTATCTGTTATTGGAATAACCTGTAA
 24882  GTTAAAAGCATTAACTCCTTCTTTTTTTATTAAAGGAATTAATTTCCCAGTATCTTTATG
 24942  TGAACAGTTGAAATATCCAATTAATCTTTGAGCTAATTTTGAAGATGAACCTACATATTT
 25002  ATCACCTGTAGGTAAATAAGTTCAAATATAAACACCTGGTATTTGTACAACTCCTCTGTA
 25062  TGTACCTATATTTTTTATAAAATAATCCGATTTTATTGTATTAGAATCTAGATTAGTAAA
 25122  TTCTAATCTTGATCTATTTAATAACTCTTCTAACCTTTGCTGAGTTATTTGAATTTGAGT
 25182  AAAAGATAATACTCTATTAACTTCAGCAGCGGTTATAGGATTACCTTCTTTTATTATTTG
 25242  ACTTGTTAAACGATAAGGTGTTAAAGTACCACCTTTTCTACCTAAAACTTTAGGTCAATC
 25302  TACAACAGGAATGTTGTTATTTCTACCTAAAACTTTAGGTCAATCTACAACAGGAATGTT
 25362  GTTATTTTTAGTTGAATAAAATCTCATCATTTTTATGTATTTATATCTTCATTTATT
;     G-orf438 <== start /note=GIY ;; evalue:3.4e-14
 25419  TATTTATTCTTACTGCAGTCCATGACTATTATGGTATACCATCACATAAGTATGGTATAG
 25479  TAATTTTGATTTTTTAACGGATTATGTGTCCATGCTGGACCGCATTTAACGGCCAAGGTA
 25539  TTTCGCTACCTTAGGACCCTCATAGGTAAGGCCGCCATTTATCGGGGTGTCCTTCAAAAC
 25599  CTCAGTTAAAAACCAAGGTAAATTCGTTACCCAGCCGACATTGGGCAGACATCACACTCA
 25659  ATACTTTGATATTTTATCTTTGCAGAGTGCTGTGTTTTTATTAAACAGTCGTACAACATT
 25719  ATTTTATGTTTCCTCTTACCATAAATTTAATTATATCATACCTTAGGTATGTTAAACTTA
 25779  TGATAATGGCCCTCCTTATCCCGAAGTTACGGTAGTCAATTTGCCGAGTTCCTTAATGAT
 25839  TGTTCACTCAAACGCCTTTGTATTCTCTACTTGCTTACTTGTGATAGTATCTAGGTACGG
 25899  TATATATAAACCTTATTATACTTATATTTATTGAATATTAGCCTTAATATTTATACAACA
 25959  ATATAAATATATCCCTCCATTATTAACTTTTTTATAAAACTCTATTATATTGTTTTTTTA
 26019  CAATACAATCTTGCAAAACTTTAACAAGTTATATTATAAATACAATATAACATATTTAGA
 26079  TTTATTCATAAGGCTAAGTTAATAATTTTTTATTAAAGTTAAAAATTTTCCAGAACCTTT
 26139  ATTACTTGTTAAAGGTTTTGTTTTTAACTTTTAAGTATTTATATATAAATATCATCAAAA
 26199  TTACCTTTTGATTAATATTTTTAGATACCGAAAATTAAATATAATACCATAAGCTTAAGG
 26259  CGAGGATATTCCTTTTTCGTTACTCATGTCAGCATTCTCTCTTGGATTATATTGATGGAG
 26319  AATTTTAATAATAAAGACATATATTATACATCTATATATTTATATAAATCATATTTTCGA
 26379  TATTATATAAATATCCTTAAAACATTAAGTTTTAAATATTAATAATTATTATCCATACTT
 26439  ATTATTTCTTAAAAAGAAATAATAATGAATATTTATCCAATGTTCCGCTACCCCACATAG
 26499  ACAATATTTTATTATTATACATATGTGTACAAGGTTTCGGTATATCATTTAGATCCGTTA
 26559  AATTTTCGGTGTTTTTTTCTTTAATCAGTGCTCTGTTACGAGGTCTTCAAAAAATGGCCG
 26619  CTTCTAAGCCTATTTCCTGATTGTATTAAAAAAAAACATCCTTAATTTCACTCAATGATA
 26679  ATTTTGGAACCTTAACTCTTGTTCTGGGCTGTTTCCCTTTAGACATACAACCTTATCGCA
 26739  CTATGTCCGATTATTCAACATTCATCTTTGCCATTTCGAGTGCAAATACTCTCCGGTAAA
 26799  GTCACTACAACCCCCCGATGTTGACAAAAATATTGTCCGAGATCACAGTTCTGTACCTGC
 26859  TAAGATGTTAGTTAAATTACCTACTCATATAGGTTTCGCGGAAAACCAGCTATACTAGTC
 26919  AGTTTTGTCTTTCACTAACTTACCACAGTTCTTCGGATATCTATACAACGATAACCCGTT
 26979  CGGGCTTTTATAACCCTGACCATGGTAAGATCACTAGCCTTCGGGTCTAATTTTAGATAC
 27039  TTTTTCATTTTCTCATAATTGGTTTATCTAAGCTAATCACATTCGTAATTGCTTGCATCT
 27099  AAAATTAACTTGCTGACCCATTATGCAAAAGGTACGCTCTTATTATTTATTTAAATTTCA
 27159  CTCGAGCTGCTTATAAAACTACTATTTCAAATTTTACCTCACGGTACT
;;
 27207  TTTCACTATCGCTTATATATCATATTTAGCCTTAGAGGAAGGTTCCCCTTTATTCTAACA
 27267  GATTTTTATCCGTTTTACTTTTTCAAGTTTTGTTTTTAGGCTTTTGTTATTTAGTTGACA
 27327  CCAAATAACAATCTCGTTTGATTTCTTTTCCTAAAGTTACTAAGATATTTCAATTCACTT
 27387  TGTTTATTATCTGATTTCTCTTAGAAACTAGATTGTCTAGATATTCTTTAATATATAGCT
 27447  AATTATCCATAATAGTTTCTTTATATACTTACCATGCGCAAAGCGCACGAAATATATCTT
 27507  TCATATTACCTATATTGCCAAATACACTTAAATTTTATTTATAAT
;     G-trnP(ugg) <== end
 27552  TCA
;;     rnl <== ;; mfannot: 5' +/- 50 nt
 27555  GGTTATTATGATTCGAACATAACTACTCCTCAAC!CCA!AATGAGACGCCTAACCAACCT
 27613  GGCTCTAACCTG
;     G-trnP(ugg) <== start
 27625  TAGATTACATTTTTACATTTTTAAGTTTATTCGTTATAT
;     G-trnS(uga) <== end
 27664  CAGAGAGTATATGATTCGAACATATGAAAGTTTTTACCTTTAGCTAGAC!TCA!AGCTAG
 27722  CCGCCTTAAACCACTCAGCCAACTCTCT
;     G-trnS(uga) <== start
 27750  TACTTTCCACTCCATGAGGAGCTACGCTCCCCTCGTCAAGGTTTATAATTACCAGACGCG
 27810  GTACGAAGCACCGCGGAGGGGTCTTATTCAATTTTTCGTTTTATACGATCCCCCTCCGTG
 27870  GGTTGCAATGCAACCCACGGGGTATATTTGTGCCCCGGACGCGGTGCGGAACGCACCGCG
 27930  GAGGGGAGAA
;     G-trnI(gau) <== end
 27940  TGATTCTTCAGTGACTCGAACACTGAACATATCCTT!ATC!AAGAACACACTTTACCGGT
 27998  TAAGTTAAAGAATC
;     G-trnI(gau) <== start
 28012  TT
;     G-trnW(uca) <== end
 28014  CAAGAGCACTTAGATTTGAACTAAGAAATATAAGGT!TGA!AGCTTACAGTTTTGCCTAT
 28072  TAAACTATGCTCTT
;     G-trnW(uca) <== start
;     G-trnS(gcu) <== end
 28086  CGGAAAAGAGATGAATCGAACATCTACGTGTAAAACACAATATTT!AGC!AAATACCTTA
 28144  CCCTACCAATGGCTACTTTTCC
;     G-trnS(gcu) <== start
 28166  TATTACAT
;     G-trnD(guc) <== end
 28174  CGGGTTAGATCGGCTTCGATCCGACATCTACTCGCTC!GAC!AAGCAAGTTCTTTACCTA
 28232  TTAAGTTACTAACCC
;     G-trnD(guc) <== start
 28247  CTTTT
;     G-trnG(ucc) <== end
 28252  TACGGCTAGCCGAAATCGAATCGACACACTTCGTAT!GGA!AAACGAACAGTCTACCATT
 28310  AACTTATAGCCAT
;     G-trnG(ucc) <== start
 28323  TTTATATATTCCT
;     G-trnG(acc) <== end
 28336  TATGACTAGCTGAATTCGAATCAGCACATCTTATAT!GGT!AAATAAGCAGTCTACCGTT
 28394  AACTTATAGTCAT
;     G-trnG(acc) <== start
 28407  TAATATTAAGAAATAC
;     G-trnK(uuu) <== end
 28423  TAAGACTTATGGGACTTGAACCCATATGGTAATGATT!AAA!AGTCACATGTTTTACCTT
 28481  TAAACTAAAGTCTC
;     G-trnK(uuu) <== start
 28495  TTTCATATCATTTGATATGATATGATTATCAATCGATTAATTTTTTATTATCATTTTGTA
 28555  AATTATGTAAGTGATTTTGCTACTTTTTATTTTTAATATTTAATT
;     G-cox3 <== end
;     G-cox3-E3 <== end
 28600  TTAATAACCTCAGTAATAAACTGAAATATATAAGAATAATCAAACCACGTCTACGAAGTG
 28660  TCAGTATAATATTCCTGATTCGTAACCAAGGTGATGGTGATCTGTTAAGTGATATGCAGC
 28720  TAAACGTCATAATCCTACTGCTAAGAATGCTGTTCCTATAATAACGTGTA
;     G-cox3-E3 <== start
;     G-cox3-I2 <== end
 28770  CATTTGTCACATTAATTCTCATTAATGTTC
;; mfannot:
 28800  agactatttattcatattagtattattaaacctctaatcgtcaaagtttaatatttaata
 28860  tgtagagtttaatgccattcttttaccttaaaggtaacataatatttattggctagtcgt
 28920  tgaacctttatatattgcctaacaatatatacttggcagcaaattctcttatattaagac
 28980  tttcttgctattaactcta
;; mfannot:     /group=IA (1.18e-15)
 28999  TTTGCAATATAATATA
;     G-cox3-I2-orf331 <== end
 29015  TTAACTTAAAACAAATTTATAACCTTTATAGGTTTCACCTGAACTTAAACATTGTTTAAT
 29075  TTTATTTCTTCCTATATTAAGATTTTTAGCACAATCAGACATACTAGAATAAATAGTATT
 29135  ATTTCCACTACTATCTATAACAACAATATTTGTAGCTTCACTTACTAATTTATCAGTATT
 29195  TCTATAGTATCTTACTCCCTCTTTAGTCTCATAAGGACTATCTATTAAATAAAGTTTAGA
 29255  TAATAATTTTTCTATTTCTGAAATCGAAATTAATTGCATATTTTCAAGTAACGAAATATT
 29315  AGTTGTTATTCTATACCGATTAATATGTAATTTTATTGCATCAAATACATATTTACCTTC
 29375  AGGTATAGTATGATAACCTTTATAATATATATCTATTAAATTTAATCATAAAGAAAAATC
 29435  ATTTGACTTTAAAGATTTTAGAATTATAGTATTATTATCATACATTAATGGAATTAATCT
 29495  TTCTTTAAGTTCTTTAATTTTATTAACTTCTAGTACTATAGTTGGATTACTATTTTCTCT
 29555  ATCTGTTCTTTGAGAAGTTAACCTTATATTACCTACATTTATAAATTCATTAATTTTTTT
 29615  ATATAATTCTAATTCTTTAATATGATTTTCTAATTTAAATCTAGGGACATATTTATTAGT
 29675  TGAAAATGACCCTTCCCCGTCAATAAATCCTGCTAATCAAAACTTAGTTATTTTAATATT
 29735  ACTGTTAATAGAACTTGCTATTCATTTACTAGACATAGAATTCATTTTTTTTTTAGAATT
 29795  AATAATTTCTAATTTACCTTTATCTGATAAATGACTTTTATCTTTTATCAAAGTAACTGC
 29855  TTTTTTAAATACTTCATATTGATGATACTTTGAACTATTAAGGTTTTCAAAGTCAAATAT
 29915  AGGTAATATTACATGTAATAAAGAATTTTTATCATTTACAAAATAATTTACTCTATCTTT
 29975  CGATTTAGAAATATGTCCACATTTTAAAGTATTCAT
;     G-cox3-I2-orf331 <== start /note=LAGLIDADG ;; evalue:2.2e-47
 30011  AATATAATTTAATACTGGTTCATCATCTTTATGAAGACCTATTTGGAATGTAAATTGAAC
 30071  ATTTTTAAATGTGTTTTCAGTTAATCCTGTAATTTTTATATTAAAATTACCTTCAGCGTC
 30131  TGTAAAACCTACAAATCATTCTAAAAAATCTTTATGTAAAAAATAACTATTAGCTTCTTT
 30191  ATCTCTATAAGAAGGTATAGAAATTAATATACCCTTATGAGGATTAGTCCCTACAGAGGA
 30251  TAATTTATTATTATCAATGTTATAAATTCCTATTGTTTCAAGTATAATATATGTATATGG
 30311  GGCTACATCAGCTAACCCTTTATTGCGCTAATATGATAGTATAGTCTAAACACATAAATT
 30371  ATTGTTTATATGTTAGAATAAGGAGTTTATTCCTTATTTCTCAATAATTTTCATTATTGG
 30431  TC
;; mfannot:
 30433  agactatatcattatcacaatatgcgatatattgtgatacaaaatttgaaaaacaatagc
 30493  atcatttatatgtgcgttttgttttattagtcgttgaacctttaaacacttgagcttcac
 30553  tcaggaatacaaatgtttacttggctgcacattatcttgaattaacactttgtgtctaaa
 30613  tttatcaagaacttcatgcaattaattttg
;; mfannot:     /group=IA (2.24e-13)
 30643  TTTTCATGCTTTATTTAAAACATACGTTTTGAACTTGTGTATATAAACATATGCATAAAT
 30703  TAAGCAGGGTCTACACTTTTTTTTTTATTTGTAATAATTAAT
;     G-cox3-I2-orf338_1 <== end
 30745  TTACATTCTACCATTATTCATTCCAGATTTTAAAGACTTTATCTTCTTTAGACCCTCAGG
 30805  ATTTAAATGAGATTTATCTTCCATAATTTTTGCTATCTTACAGAAATCCTCGTAATCCAT
 30865  ACATTTTATTCCTTGTAAAGGATAGTCTTTGAAAAAAGGAATTATCTTATCTCTAAGAAA
 30925  GCTAAATCTATATACAATAAATTTAACTTCATTAGGTCTTGTTGAAACTTTCTCAATTTT
 30985  ACCACATCCAAAATAATCGATTAATTTAGTTAATAAAAGTTCATCTCTTACATGTTGAGT
 31045  AATAGAGAAAGTCATAATTACCTGAATACCCGATAAGGTTTTAGCTTTTTTAGTGTTAAC
 31105  ATAAAAACAACCTTCTCCGTCTGTAAAACCTGCTAGTCAGTTGGGATGAGGTATACCTTC
 31165  AAAACTAACTAATGGACGATGAACAGGTAGGACGGTCGGGAATTGATTCTTTAATACATC
 31225  AGATAACCCTCAATTCATTGCTGCTTTAATACTCATAATCTTATTTATTCCCTCAATATT
 31285  TGAATGTGCTTTTAAATTTAATAAATTTATAGCTTCATTAAAAAGAATAAAATCAGCCTT
 31345  CTTTTGAGTAATTAAAGGATATTTCTTGAAATGAGGTATAATTACATTAGTCATATCATG
 31405  ATAAGATTGAACACTATAAACTACTCTATTAAAATCTTCACGTTCGCTAACTATACCTAC
 31465  ACCAAAAAAGGATTGTATTTTTCTTATTAATACAGTATCTCTGCTGTGTAATTCTATCCT
 31525  AAATTCAGGAATTACACCTCATCCAGATTTTGAGGTACTTTTTTTAGATATTTTAAGGCT
 31585  AAAGTTTGATTCTGCATCAGCAAACCCTGTCACTCAATAAGGACAAAGCTCTGATTTATT
 31645  TAAGCTAGGAAGAGTCGAAGTTGAATAAAGCCTTTTAGTTGGAACACTAAATTTTCTTTT
 31705  TAATCTTAAGGTAGAAGAATTATTTTTATTACAATCAGGATAAAACATATATAAAAC
;     G-cox3-I2-orf338_1 <== start /first_aa=V /note=LAGLIDADG ;; evalue:3.9e-36
 31762  TA
;     G-cox3-I2 <== start /group=IA (1.18e-15),IA (2.24e-13) ;; mfannot: two introns identified
;     G-cox3-E2 <== end
 31764  AACCATGAAAACCTGTACCTAAATAGAAACATGATCCGTAAACACTATCAGAAATAGTGA
 31824  ATGATGATACTGTATATTCTACACCTTGGAAGAAAGTGAAAATAACAGCTAATATAATTG
 31884  TAGCAACTGTTCCATATAATGCTCCTTTTCTATTACTCTGTATTAATGAATGATGAGCAT
 31944  AAGTAATAGTTACCCCTGATGATAATAATATTACTGTATTTAATAAGGGTAATTCAAAAG
 32004  GATTTACAGCTTGTATACCTAATGGTGGTCATTGTGCTCCTAATTCTACACTAGGTGATA
 32064  TAGCACTATGGAAGAATGCTCAGAAAATTGCTAAGAAGAAAAATGCTTCAGAAACAATGA
 32124  ATAAACCTACTCCTAGATTTAATCCTTTTTGTACTGCATTTGTGTGATTTCCTAAATAAG
 32184  T
;     G-cox3-E2 <== start
;     G-cox3-I1 <== end
 32185  caattttaggttcaaaatatttctattttgttttggactatatcttaattaatagattct
 32245  ctctgtggaggagaatgtattaactcttaacatctagtctctgaagatccaacggataat
 32305  tatatgtccattgttatcctgctagtttcctatctaacttagacaataggctttccagca
 32365  atttgttaagtttttagagggcacttttatattaaaaaaatatgtatgtttata
;     G-cox3-I1-orf315 <== end
 32419  ttataaatctatttttcgtttactattcatattagattgtattaatttaatttttaatct
 32479  tccttcgtcagttagatgttttttagatatcatcatattataaacgatttctcaatcttt
 32539  aaaatctttacattttgttcctaataaaggatattgattaaaataatttacaacaaatcc
 32599  aaccttttctagtgatgttacatttaatgacaatactttaccagttttattattataaat
 32659  tgataatttacaatctaaaaaattagctagtttttccattatatttaaattagattctct
 32719  atttaatttttctatatattgttgatctaatctgaattttagacatatactattacttac
 32779  agatcttttacgagtatccgattttggcttagcttctactatttttacaccaaaatgtcc
 32839  atctgcctcagtaaatccagtaaatcaactattttccgaaaaatctgattcatctaatac
 32899  actaaatggtattgctaaattatattttttattaataaaatctattaaattatttaaact
 32959  ttcatttttgtttggtgttcttaatttattatgaattgtatctataaataattttatacc
 33019  ttcgatatctcctataataaatctaatagtattacccccagatttttgaaaacgaccttt
 33079  ttcttttaacattatttgtatataaacaaataattctagattattttcatgtgaagtaaa
 33139  cactattctaggattaagaactctatttaacgtagtattacctaaaaaaggtaagggtat
 33199  atgcccatctccttcaaataaacctgctaaataatatccaaattgattatttttatcttt
 33259  taataaacttttactaatatttaattttactttttctataatctctttactaattgcact
 33319  tgcaatttttacatacattttttctaatatataatttaaacttctttt
;     G-cox3-I1-orf315 <== start /first_aa=K /note=LAGLIDADG ;; evalue:3.7e-41
;     G-cox3-I1 <== start /group=I(derived) (2.99e-10)
;     G-cox3-E1 <== end
 33367  ACCCTCTGAAATAATATCTCTAAATCATAAACCCATTACGTAAGCTACGTTTATTACAGC
 33427  TACAGGTACTAAGTACTCAAAACTTTGGAAACCATGCATAAAGCAAACTGTTGATCCTGT
 33487  TAATATAAATAATGATATACTTGTAAACAGTGGTCAAGGAGATGGTGATACTAAATGAAA
 33547  AGGATGGTGTTGAAAATTTCTTTTAGCCTGATATACCAT
;     G-cox3-E1 <== start
;     G-cox3 <== start
 33586  TCCTATCTTCTAAAAATAATAAGTTTCCAATAACCT
;     G-nad6 <== end
;     G-nad6-E2 <== end
 33622  TTATCTCTGTTTTATTGTTATTACTATTGCACCCACCATTCCTAATAATAGTATCACTGA
 33682  ACTCACTATTAATCAGATAGAATAACTTGTATACATTATATTACCTATTCCAGTTATATG
 33742  AGTAAATTCTACTAAGGAGCTATCTCAACCTTTACCACTAGCATAAGCTATTTGTTGTTT
 33802  TAAATCTACTAAATTAAAAAACTCATTATCTAATTGAACATTATATACTTCAGAAAATGA
 33862  ATTTGATAAATAAGAAACAATTGTATTATCTGTTAAATTAGAAGGTAATACTTGTCCTAC
 33922  TATATAATAGAAAAGTAAAACTGTTAAAACAGCTAATGGTATATCATTATTTGTTTCACT
 33982  TAATAGTTCAGAAATTCTTATATTAATTAACATTAATATGAAAAGAAATAAAATAGAT
;     G-nad6-E2 <== start
;     G-nad6-I1 <== end
 34040  caattctaattaactaagacatataagatttatgtctcaggtttataaccgggagttctt
 34100  atcactgtatttatgcaatacagctgtgtgtagctataaagtattatccttcctccctac
 34160  gatatcacactcgttatagaacccgactgtacatttggacaggtattacaacctaacccc
 34220  ggtgaaccagtctgtagcgacatttactactgccgacggtcttcaactaggatgttgtta
 34280  accgttttcacctcatttttctacaagtatggaaattatacggtagtaaccttctttaat
 34340  ttcctctgcttttaattatgcgtattgtttcgagattcattaagatatatcctcgcgcgc
 34400  ccgcgcgcgacgatgtcaacatcttgcataggaggtttctatcactaaagttagtttata
 34460  tatattatgttaacgataaaataggttccattccacttatcggggacccggtgggttgcg
 34520  aagcaacccaccgaggggatttatttattttaaatacatactcgaaacaattttttataa
 34580  ttaaaagtaccttgtagagcaggattttaacctgcgcggcattatttatacatttgacc
;     G-nad6-I1 <== start /group=ID (1.77e-17)
;     G-nad6-E1 <== end
 34639  ACCGCTCCTACATAAACTAGAATATAAGATAATCCTATATAATTGTATCCTACTAATATT
 34699  AATAAACAAGCTATATTAATAAATAAACCTATTAAAAATAATACAGATACTATAGGATTT
 34759  CTACTTACAATAGTAAATACACCTAATAAAATTGAAACTAAATAAATAATATCTACAAAT
 34819  CCTATTTTGAATCCATTAGTAATATAATCATTTAATAAAAAAATATTATTCAT
;     G-nad6-E1 <== start
;     G-nad6 <== start
 34872  ATATAAAATCTTTAATCTGTCATAATTTTATACAAATATAAAATATCCAGATAGGATTAA
 34932  GTGAAGTT
;     G-trnY(gua) <== end
 34940  TAGGAAGAAAAGGAATCGAACCTTCGATGACCTATAGTCATTGAGTT!TAC!AGCTCAAC
 34998  CCGTAAACCAACAAACGGACCCTTCCT
;     G-trnY(gua) <== start
 35025  TATATATTTGTCTTTTTCTGGATTTGAACCAGTAGGAAAAAAAAAAAAAAAATTCCTATT
 35085  TACCTCTAAAGATTATAATTGTTATTCATCCCGTGCAATTTCCATTAGGATGGACACTTA
 35145  TCCACAACTTTGCCACGAGTAATTTATTAATCTCTAGATTTAATTGTTGTAGTTAATTAA
 35205  GTTATTAAATATCTTCCTTTGTAAGGTCTATTATTTTTACCTTTTAATTTATTCATTATA
 35265  GTCGAATTACTAATACCTAAGGCCTCGGCGGCTCTTCTTGCTGACGGATACTCGGTGCTT
 35325  TCACCTTTTGTTAAATTAGTAACAAGAACCGCTTGGGATGTTTTAGTAGAAGCTAAAATT
 35385  TTCATTCTAGTTTAGAATGGTACTTTACTTTCTCTTTTTGTTAAGACTTTTCAATTTTAT
 35445  CTTTTATTTTATTAATATTTTTTTCCAATTGGTAAACCCTTTCTGATAATGTTATATCGG
 35505  AATTATAAGCATTATTATATTATCTTAATTTTAATCGAGTATAATCATTAGTAATCCGAC
;     G-orf222 <== end
 35565  CTAAACTAGATCCTGCGATCTGACAAATATTATACTCAGGTTTATAATAATCGATATAAT
 35625  ATTGTTCTTTATTAATTCTGTTGGTTCACAATATTCTAATATTTCTAACGTAAATTTGGA
 35685  ATGACCATATTTTAATAATGCTCTAGAAATCATACTTTTATTTCTTAATATTTCCTTCTG
 35745  TAAAAAACCTATTGAGAAATAATCTCTAAATCTTCTAGTAAGATTAGAGGCACTTCCTAT
 35805  ATATGATGCTTTAATATCTATTTGTGTTATCCTATATATACCTGATTTATTATTATTTAA
 35865  CCTGTTAATTTCTTTTTGATTACCTAATTCCATTATCATAATTTTAGGATTTTTATTATA
 35925  AGTGCAAAACCCCCGGAAACCACTTTTCATCTCAAACATAAACTTCTCATGAGCTTCTTT
 35985  TTGGAATCGAACCAAATTAGGGATATAAATGATCCCACACTCCTTAGAAAAAGCTACAGT
 36045  GGGGTTATTACT
;     G-rns <== end
 36057  GAGGATAATTCATCCCGTGCAATTTCCATTACACGAACCGTATTTCGACTTAACACCAAT
 36117  CAGAGTCATGCATACGAAAATTAAACCTACGTATTTATATACCTGATTATATATATTAAT
 36177  ACGTAAATTAATCAAACTTATTGCACATACTCCTTTCAGCGCCTGACGAGTGGTTAG
;     G-orf222 <== start /note=GIY ;; evalue:6.8e-17
 36234  TACCTAGCTGAGATTAGATTCACCGTGACGTTGGTGATTCACGATTACTAGTAATTCCTT
 36294  ATTCATGTAGTCGAGTTACAGACTACAATCCATATTATATCCAATTTTGGGGATTAGCTC
 36354  CATTTCACAATATTGCATCCCTTTGTTAAGGCGTATGTGGCACGTCTATAGCCCACAGTA
 36414  TTTAGGCCATGATGACTTGTCTTAATCCCTATTACCAGTCCAATATAACGGCGTTCCACT
 36474  CTATGTATATAAATAAAGTGAGGGTTTTCGTTAATTTGAGGAGTTAACCAAATCTCACGA
 36534  CATTAACTAAAGACAGCCGTGCAGCGCTTGTAACAATTTTATTGTTATTCAAACTGTGGT
 36594  AAGGTTTTTCGCGGGTTATCGAATTAAATAACATACTTCACTACTGGTTTCAGAAACGGT
 36654  CTAATGATTTCAGTTTATATGTTGCCATATTACTCTTGAGGTGGAATGCTTACACTTTCA
 36714  TTTATAGACTAAATATATTTTCTAGTCTATGACATTCATCATTTTCTGCTTGGACTACTA
 36774  GGGTATCTAATCCTTATTGCTACCCAAGCCTTCGTCCCTCAACGTCAGTTTTTACATAGA
 36834  AGGACGCCTTCGCCGTTATCAGTCCTTCTGGTATTAAAATATTCTATCACTACTCCAGAA
 36894  ATTCTTCCTTCTCTTATAAAACTCTAGTAAAAAAGTACTCATTTAGAGTTTAATTTACCG
 36954  TCTAGGTACCCTTTAAACCTAATAAAGATGACTAACACTAGTCTTTTACGTATTACCGCG
 37014  ACTGCTGGCACGTAATTTGGTCAAGACTTATAAATAGGAAATTGTCATTATCATTATCCT
 37074  ATTTAGAACTTTATACGAGTAAATCGTTAATGTATTATTTTAATACATTTTTTCATTCTT
 37134  CCAAGTTACTGGTTCAGCCTTTCGGCCATTGACCAATATTCCTCACTGCTGTACTAAAAC
 37194  GCATTGGGGTTTTTTCAGACCCAATGTGGTCGATCGACCTCTCAGTCACGACTACGGTTA
 37254  TTAGCTAGAAAAGTCATTACCTTTCCTACTACTCACCGGGATAAAGATTAACATCTTAAA
 37314  GCGGACCTTTTATTCCTTTCTTTATATAAGGGATTTTTCCCTTACTTTTAGGTAGCCAAA
 37374  TTATCTTATACTCACCTGTACACCACTACGTCGCTCCCCGCAGGGAGCGAAGTCGTTCGA
 37434  TTAGCATGTGTCAAGTACTTGGACAGCGTTCAATCAGAGCCATCATCAAACTCAAAAAAA
 37494  A
;     G-rns <== start
 37495  TTTTTTTTAGTTTGGTATATATACCTAATATACCTATATTGCATGGTACACACTATATTG
 37555  ATTTTTTAAGATATAA
;     G-rnpB <== end
 37571  TTAAGCCAGTTCCTGTCTTAATTTTAATAATTCTAAATTAAAACTTACCATAGGGTTATT
 37631  GTTCGCAATTATTAATTATAATTATTAGTTTCTGTTAAAATCCTTATATTATTATAAAGC
 37691  GTCGCCTATAGCGATGCATATATGGCTAATAAGTTTCGGACTTTCCTT
;     G-rnpB <== start ;; mfannot: Approximate position
 37739  TTTCATAAATTTTTATATCTTTTTTTTATTTTTAAACCTACCTACCCTACCTTTTAATTT
 37799  TTTTTTAATTATATAAATTTATATTTAACTAAATTAATGCTACAACATAGTAAACTACAA
 37859  AAACTTTATTCACTCTAAACACATCATTATATCCCCTCGCCGGGTTGCTTCGCAACCCCA
 37919  CCTCTTATTTGAAGTGTCCCAGAGGCGGTGCGGAACGCACCACCGAGGGGTTAGATAACT
 37979  TATTCAATATTATAACTTCTTAATGATCTACGATTGGCAATTACACAAACAAGGATATCT
 38039  GTTTTAAACTTCTATTGAAGATGCTAGAACTTTGGGCGACTATATAACGCCTCCTTTCGT
 38099  TGGCTATTGGACTATACTTTACGCTTATAGAGTATTTCCCGTGCGTATTCATATCTGTCC
 38159  TACAAGTGTTTTCCATAATTGTGGCTTACTTTCATGCTTAATAGTTTTTAAGAATATTTC
 38219  ACCGTTACTGTGCAAGTATCCACCGCTGTCTGTCCACCAACCCGGACTAAGATACTTGTT
 38279  AAGGATGATTGGACTCTTCCATCCAACAGAATAGTAATTATCCTTAATACTTGTTGGTTT
 38339  GACCTCAGTACTGCACATCTAACCGGCCACATGAGCCGTTTAAAAGGTTCCTGAGTTAAC
 38399  ACCACCACAATATAAGCTATTGGTTTTAGCTAACTTGAGGTATGATACGCTCTTATTAAG
 38459  GGACTATTCGCGGAGCACTCTGATTACCAAGTCAGAGTCGCTCTACAAACGCACAACCAT
 38519  CTAGTCTCTGCTCTTTTACACCTGGTCGGTTCGGAAGTTGCTCTTTTAATAGGGTGCAGC
 38579  TACGCTTCTAATTTACTATAGATAACGGCACCTCTCTCTACTAGTTGCGTTTTAAAGGGC
 38639  TACCCCCAAATACATCGAGTCGATGATTTAGATCCGCGAAGGTCCATTTTCTCTTCCGAG
 38699  AAATCCTGTGACTTATTACTTATCATGCACACATTACTGCACATGGTTCAGCTTTTGCTT
 38759  TCGCAATACTGTTTCGTACCACAGGCTTTAGGAGTTGCCCGGAATTTGATTGTGCTAGAA
 38819  AACTAGTGGGGGCTGACCCTGACCCTCACTTTCTTCTGAATAATTAAAATTAGTAGGATA
 38879  GTGTGGTTATAATATTGAAGTAATAGAATTATATTTTTGATAAATCTTGTGATTATTTCC
 38939  ATGACTATGTAAAGGATATGACTTTTATTAAAGATAATTCTTCAAGTGCTATGCGTGTAA
 38999  TGCATAAATACTTTTAAATACATTATATGGTAGATTAGGAATGAAAAATTAAGTTGGAAA
 39059  ATTTGTTTACGGATATGTATATCAGTGTCATAAACTGATAATTTTCATATCATTGTAAAA
 39119  ATATAAATTAGTTAAAAGTTAACTATAAATTTATTCGGTACTATTTGTCATTCTAATCTA
 39179  AAGATCTAAGGTACTTATTTCAGATTTTAATGATCTAATTTTTATTAAACCCTATTCTGT
 39239  TAGGTCTTGATTGGTTAAACATTACTTTATTTGATGTTATCATAACACGTGGTTCACGTG
 39299  TCTCAGGATTAATTATTGCTTTGCTTGGTTGGTTTTTC
;     G-atp6 <== end
;     G-atp6-E3 <== end
 39337  TTACCCGTGTAATTCAATAGCATCTTTAATATAAGAACAAGTTAATATAACGAAAACTTG
 39397  AGCTTGGATAAAGGCTATGGCTAACTCTAAACCAGAGAAAGCGATAATGAAAGCTAATGG
 39457  AATTAAAGCTAAAATAAAGAAAATAAAACCAGAACACATTATGTTGAAAGTGAAACCACT
 39517  TAAAATGCTTAATAACATGTGTCCAGATAAT
;     G-atp6-E3 <== start
;     G-atp6-I2 <== end
 39548  cgtcccacaaatttttccttttcgcttaacactctatcagttgttaaactttttgttatt
 39608  tttagtaatttcatactttatatattttgtatgatttacccttttaacaaacaagatcta
 39668  aattaatttaaatttgtgtacacctttaaaaggatttgttctattttcttttaaatataa
 39728  agaaatactaggttgacgagttgccacctatataaagaaaagcaatatattatattaacc
 39788  gtgcgcactttttg
;     G-atp6-I2-orf422 <== end
 39802  ttatggcaaaattaccttaaagaggtatttatttctaaagggagtagtacgttttcgatt
 39862  aaaataagtagaaatactagacgcaggaatacctagagcttcggctgctgaactaaccga
 39922  agaatatttagtaacttcatttgtatgaatattggtaatttctatagtcttagaataacg
 39982  tttaactgtgtcaatagagtctaccttagtaataacatatcccttaatagtgttaatttg
 40042  tccatttgtagacgaagactcgttatttttaaaatagtttgaaagacgtttaatagatat
 40102  ctccaggtagtcgcaagcggctttcattgtagagaattgtttggtaacacccaaagcctt
 40162  attagttaataagacagcttgtctttcattagtaggcacaggtaaggaaggtgaatctaa
 40222  gccagggtttactttagtaattgtatagccattgtatggtttagaactatttaaatatct
 40282  cttaaccgtagtcatgtgtacccctagaaattgagcagcctgcgccatagaagtgaattg
 40342  ttgactatcccctttttggctattagaaagaacgactggttgtctaaaaggattattatt
 40402  agccatattatctaattgaactttagataattttcgccctaacatggcttctcttttaga
 40462  ttcaaggaattcttctgattgatttctacttttcgatgctatactcatgagtttaagaga
 40522  agcttcgctatgtttgtatcctaggtttgaccctgctatttttagtatattatattctgg
 40582  cttaaaaatatccaagtaaaattgctctctggccagtacttccgtgttagagcaatattc
 40642  taaaatttccaacctaaaccctgcataaccatattttaacagtgccttacaaatgagaga
 40702  tgctcctcgcttattatctgataggtaactataattaaagtaccgtctgaatctatcatt
 40762  aagcttagcagatgaacctatgtaactttttcctgattctatatgtactcaacgataaac
 40822  accagattgtcctttattctctgtaatgattacattgctttccttatccggataaaggta
 40882  agttatgactggtttttgaccagaagacgtagacatgtttcttatattatttaccgggct
 40942  aatgttgcggcccaggtacgttcttttgtacatccctagataagggctacgaattattga
 41002  acctgaggttgaatcctctaaattgttaaaatatataatatcccatattcgatccacaag
 41062  tttgtccat
;     G-atp6-I2-orf422 <== start /note=GIY ;; evalue:0.022
 41071  ccccttttctacaaaaagaaaataaatgtctcttactgaaaaatatttttt
;     G-atp6-I2-orf227 <== end
 41122  ttatatatgctctagcagtagctcctttggccttgggccaaagactgtcacctcattagt
 41182  tacgacatttgtaacctcaactcttttagatgttttttgaactatctgtttgtttactga
 41242  atcagaattttcattattatcattcagtaatttgaatgtatatctatttaaaactgggtt
 41302  atcttggtttaaataaacataatgtaaaatatatcttctatctattcctaaagcacgagc
 41362  agtcgctcttactgaatgataagaagtagtagtatttgtttccaagtcagtaacctcaac
 41422  tttaatatttttggattgagcctcagataatttagctaaagtttcaggtgatctttgaga
 41482  tgcagctgcacgcatattttcgatagtggcttctgaatgagttcaacctgatccacgtga
 41542  agggcttccaggtgttttcaaaatattatattctggttcatgtatttcaaaataatattt
 41602  ttcttttgacataatactatctttgtcacagaattctaaaatagtaagggtgaagctttg
 41662  ataaccgtgttttaataatgctgaattaattggcatattattatatttcattagtctatt
 41722  tgcgttataatattccattaatctacgtcttaagtctacagaacttcctacgtatttttt
 41782  tccatttaatttattagttcacat
;     G-atp6-I2-orf227 <== start /note=GIY ;; evalue:1.9e-27
 41806  atagattcctgatctatctttagttaaattaagtacttcaattttgtctttatctgcatc
 41866  aaggaattcaattaaattattagaattaaaagaacagttattgcttgatgttgaatacga
 41926  tcttgttgttattaaacctaatctagaatatttactttgtgttaggtaaaataagctaca
 41986  tgatcccctcttgttattgaagtttaaactatgtgttgaactattattaaatgtgttatt
 42046  taaaataggaagtatcagtcgtccacaacttcatcctttatttaaaaggtgtttgctgtt
 42106  tagtcttatttaaaggtgtttgctgtttagtattattttaattgaaattactaaatgaat
 42166  gaatttaaggagaggctattgtggtatctttaatcttagattactttatttcttctaaga
 42226  accggtttcccggcgactagagtataccttacaactttaaaagttgaagaaccgtctact
 42286  cgttgctcttttacagcaatactttcacatattgctgacttagatccgcgatcacccatt
 42346  tctattactagaatctttaatgatgttactataccctagtgattagctaggccacttact
 42406  aagtttccttagaaagtttagttattaaagctttagggcttccccggagtttggctcttg
 42466  aacacaagaatgatgagtgcctattctcatcaattt
;     G-atp6-I2 <== start /group=IC2 (2.62e-41)
;     G-atp6-E2 <== end
 42502  ATGTTAGCTGCTAATCTTAATCCTAGAGAAATATTTCTAGCTAAGTATGATATGAATTCA
 42562  ATCAATACAAGTAAAGGTAGTAAAGCTAAAGGACATCCCGCTGGCACAAATAGAGAGAAG
 42622  AATTTTAAACCATGAGAGTTAAAACCTAAGAATGTTGCTCCTAAAACAATAGTGAAACTC
 42682  ATTGAGAATGTTAAAATAAAATGTGATGTTGATGCAAAACTATAAGGT
;     G-atp6-E2 <== start
;     G-atp6-I1 <== end
 42730  cttcttgataaatatgttatttttattattataagaatattaatagtacatttatcaagt
 42790  tggactatatattaattaatcactcatttatgaattcttaaaattgaatgattaattttt
 42850  cacgtgtagtctctgaggatcctactcgacagaatgtctttggtttcctgctgattatcc
 42910  attgttacatcttttagaattttcacgacctttaaaggttcgtatctaaagcattagaaa
 42970  cttccagcatatagtgaaattttttacgttattattatatgtatgtaatccatatgttta
 43030  attgtagaaaacaattatctaaacatattttc
;     G-atp6-I1-orf338_2 <== end
 43062  ctacttagggttcgatatataattacttcttctactattcatattacttttaattaattt
 43122  aatcttttctaacccctcttttgttaaatgatccttagttcttactagctcggctactct
 43182  taaaaaatctaagaagtcttgttgtttagaaccgagtaaaggatatttattaaataaagg
 43242  aagaatcttttcatatatatcatagaaagtagagataataaaatatacttcattacgtgt
 43302  tgttacagggtaaaatctcccacaacctaaaaatttaacgatgctctccaataatacatt
 43362  atcacgggaatgttgagtcaacataaatcttaaacttacgattgctggcttatctttgta
 43422  ttcttgaattgcaactaggaaacaaccttctgcttccacaaatcctcttaaccaattgaa
 43482  atcttttatttctgtaaatttaaccaatggtctaactacaggaataatattaggaaaaga
 43542  atttttagactgttcagataaacctaaatttagcgaagcttttatacttactaattttag
 43602  taaaccctctttagttaaatgtactttttcttgtaccaaactaacagcttgtttgaataa
 43662  aagataatcagcatgtttttgagtaattaaaggatatttctcaaaatgatctataattat
 43722  ccttaaattttttaaaccgctaacacggaactctattgaatctttcccatgtttgtatat
 43782  tttacctacacctaaaaatttttgaattgattctaacaatgctctatctttattgtgtaa
 43842  agatatcttaaaaataggtttaacctgtcatccggttaacattctattatccttatagat
 43902  agaaatattaaaacatccctcaccatctgaaaaaccagtaaaataatgaggattaatatt
 43962  attagtataattacccttagagttagaagaataagatctaattttttgattactaaaaaa
 44022  agtaactttatgagtacatacatataaagaattaataataacgaataggcacctttt
;     G-atp6-I1-orf338_2 <== start /first_aa=K /note=LAGLIDADG ;; evalue:1e-27
 44079  t
;     G-atp6-I1 <== start /group=IB (2.09e-25)
;     G-atp6-E1 <== end
 44080  ACCAATCCTATTAAGTTATTTGCTAATATAAATACGAATAAAGTATATATAAATGGGAAA
 44140  TATACTTGTCCTTTTGTTGGGTTAATTTGACTTACTACTATACTATGTACTGTTGCATAT
 44200  ATACTTTCCTGACTTATTGACCAGTTATTTGGTATTATTTTATTATTATTTGTAGCTAAT
 44260  AAGCTGTATGTTAAGATTAAGAATATACCTATTGTTAAGTATAAACCTATATTTGTTAAT
 44320  GATAAATGAAAATTACCTAATAAGTTTGCGTTTATTGATAATAAATCTCTAACTTCGAAT
 44380  TGGTCTAATGGACTTAATACAAAATTTAAATTACCCAT
;     G-atp6-E1 <== start
;     G-atp6 <== start
 44418  GATATTTTATTTATAAATATATTTAATTAATTTTAAATCTTATTTTATCATATTTATATA
 44478  GAATTTAACTATTACACTTATTTATTTAATTATTATCTTATATATATATGATATTGAAAT
 44538  ATCCCCTCGGTGGGTTGCTTCGCAACCCCACCTCAGGGTTCATTATGGCCCTGAGGCGGT
 44598  GCGGAACGCACCGCCAAGGAAAACCTTTAAATATTCATTA
;     G-atp8 <== end
 44638  TTATAATTTATTTATATAGATACGAGATATAAAAATACGTACGAATTTTGGTAAAATGAA
 44698  TTTAGTAAATGCGTATATTAATACTGTTAATATAACAAAAGCATAAACTACTTGATTAAC
 44758  AAAAAAGAAAGGTACTAATTGTGGCAT
;     G-atp8 <== start ;; mfannot: alternative ATG start pos 44808
 44785  ATTTATACTTATCATTGTTAACATTACTTAGATTATCCCTTAATATATATCTAAACTTTA
 44845  GAAGATTTAAGGTAATGTAATATATTATATTAATATTTA
;     G-trnN(guu) <== end
 44884  AGCCCTTAAGATGAATCGAACATCTATCAAGATATT!AAC!AGTATCCCGCTCTACCGTT
 44942  GAGCTATAAGAGC
;     G-trnN(guu) <== start
 44955  TAATTATGGGGAGCTACTTTTCTTCACCTCAGGGTACAACGCACCGCGCAAGGATATTT
;     G-trnR(ucu) <== end
 45014  ATTCTTATCCAAGACTCGAACTTGGATCAAAATATT!AGA!AGTATTCCGCTCTACCATT
 45072  GAGCTAATAAGAA
;     G-trnR(ucu) <== start
 45085  TTTGGTATATAATATATAGGTATCTATACCTATATTAATACCTATGTTCCTTTCGTGGGG
 45145  AGCTCAGCTCCCCCACCTCAAGGTACATTTATCCCCTTTTAATTTCTTTAAATTTTATAC
 45205  ATTATATATCTTCCCTATTA
;     G-nad4 <== end
;     G-nad4-E2 <== end
 45225  TTAGTTTATACTATAAATTAAAGAAGAAACTGAATAATGTAAACCATCTAATATTGGAGC
 45285  TGGATAGATTCCAAATAATACTGTTAGTACAACAAATACTAATAACATAATAAATTCTCT
 45345  TCTAGTTACATCACCTATATTTTCTACAAAATAAATTGAGTAAGAACCACCAAAAACTAT
 45405  TCTATTATACATAAATATTGTATAAGCGGCAGAAAATACTATTGAAGTACTTGCTAATAC
 45465  ACCTAATAATGGCATTCTTTCAAATACTCCATATAATGACATGAATTCACCTATGAAATT
 45525  TAGTGTTAAAGGAGTTCCACTATTTCCTAATGATAGAATGAAGAATAATACTGAGAATAT
 45585  AGGCATAACTTGAGCCATACCTCTATAATATGTAATTAATCTAGTTGATGATCTGTCATA
 45645  TAAAATACCTCCTGCACAAATGAATAATCCTGATGAAACAAAACCGTGAGCTAAACCTAA
 45705  AGCTATTGAACCCTCAATACCTTGTATTGTGTTACTAAATGCACCTATTAAATATACAGC
 45765  TGCGTGAGATACTGATGAGTAAGCAATTAGTTCTTTAATATCTATTGTTCTTAATGTACT
 45825  AAAACTAGCATAAATTATTGTTATTACACCTATTACATAAATTATGTAAGTATAATTTAA
 45885  AGAAGCTTTCGGTAATAAAGGTAATATTAATCTAAATATACCATATAAACTTAATTTTAA
 45945  AACTATACCTGCTAAAATTATACTTCCTGATAATGGTGATTCAACGTGAGCTTTAAGTAA
 46005  TCAAGTATTTAAAAAGATTACTGGTGTTTTTACAGCAAAAGCTATAAATATACCATAGAA
 46065  TAAAAATAATTGAGTTACATAATTGAAATTTGATTTTGATAAAGCATCAAAATCTGTTGT
 46125  TCCCATTATTGAAGACATAGCTACTATTGATAATAACATAAATAATGATCCAAACA
;     G-nad4-E2 <== start
;     G-nad4-I1 <== end
 46181  cgattgtttgttaactttcatttttgtgtcttgcacttgtttatagaagttactatcttt
 46241  aattttgagttacttacctcttttatgataaccaatatgttagaaatatagtttttatat
 46301  cccatctacatatcctaaaatttgataaaaattatcatatctggttatttaaccctaact
 46361  aaa
;     G-nad4-I1-orf281 <== end
 46364  ttactttgttgttctagttatattcattcctgatcttagtgatttaattttttctaaacc
 46424  tttcggtgctagatgctgtttatcttgcatcaataaagcaatttttttgaaaatttggaa
 46484  atccgatgatttaacaccttctatttggtgtttatcaaagaatggtataactttttcaat
 46544  tatatcatcaaatttacttacaacataataagatgttgaatatttttcattttcattttc
 46604  ttcaactcttccacatcctaaataagatattagactttttaaaagaagattatctctact
 46664  atgttgtgccaattgtagtcttaaaactacaccataacctgttttagtaaaaaaagactt
 46724  ataaagagaaacgtggaagcatccgtcaccactagtaaaacctgagattcaattaggatc
 46784  ttgtacagttagatccttaatgataggtctaggtttaggtacaatataaggaaagtctga
 46844  agtaagttcatttgtaagaccttgattcatactagctctaacgctaattatttcttttaa
 46904  ccctttttctgaaaggtgagctttagctttcattagttcataagcttgtataaataatac
 46964  ataatccgcacgtttctgacttattaacggatatttatcacaatgagaaattaatgctgc
 47024  catatctttcatagaggaaattttaaatcttattgttgtagatccatgactcactattga
 47084  acctacacctaaataattttttagtttaattaataaatcttgatctttaacatccatact
 47144  cattgagaataataaacttgcttgatatttttgtttgtatttttcgctagctcttaatgg
 47204  aaccat
;     G-nad4-I1-orf281 <== start /note=LAGLIDADG ;; evalue:3.1e-29
 47210  gaaacaaccttcagcgtctattaatcctgttacaaaataagggtttagatttaaatcttt
 47270  gttatagctatcagtgtgaattgatcttactttagaagttaataaattattaaatttaac
 47330  aaaagtatttaaattagggtgaagaggtgtgtttctcccaaaaaccggtttcccggcgtc
 47390  tagagcacaccttataataccttagatgtataattatattgattatttaatatatactca
 47450  ttcttgacaggtattaaagaaccatctgctcgttgctcttttacaaataaacttgttatt
 47510  tgatttagatccgcgatcatccattttattatctttaatgatgttaccttaccctgagtg
 47570  attagctcggccagactcaaagtttccttcaaatccttggttattaaagctttaggactt
 47630  ccccggagtttggctcttgaacactgttggatca
;     G-nad4-I1 <== start /group=IC2 (1.40e-37)
;     G-nad4-E1 <== end
 47664  ATGTATATAAAAAGAAATAGAAACTTGCTCTTACTTTATTACTTGAACCAAATAATCCTA
 47724  TTAGTAGGAATAAAGGTGGTAAAATACTTTCGAAGAATATATAGAATAACAATACATCCA
 47784  ATACTAAGAATACAGCTAATAATAATGTTTCTAATAATAACATTATTACTACAAACGATA
 47844  ATACATTTTTAGATTGTATTGAATTTCAATTAGATAATATTGCTATTGGCATTATTATTG
 47904  TTGTTAATAATATAAAATATATTGATAAACCATCTACACCTAAATATATATCAAAATAAC
 47964  TTATTTGATAATGTTCTTCAATAAATTGTAATTGTTTACTACTGAAATCAAATAGTATAA
 48024  ACATAATTAATGAAACAACTAAGTTAATTATTGAAGTTGTTAAGGCAATAGATTTTATTC
 48084  TTATATTATTGATTAAGGATAAACCATAATTTCCCTCTATTGTAACAAATCCTATTCCAA
 48144  TTAAAGGTATTAATAATAATAATAAAGACAT
;     G-nad4-E1 <== start
;     G-nad4 <== start
 48175  ATATAGAATTATATATTTTATTTACTACTAATAAAATATTCATTAATACATACATTGTAA
 48235  TAATATAACATTTTATTGTTTGTTACACCTTACGTATGCCGTAAAGTTAAATATTATACT
 48295  AGTACTTGAATATCTTACTATATTGTTAGTTACCTTATTACCTTATAATATTTATAAAAT
 48355  TTTTAAAAAAGTTTATATAAATTTTTATAAAGTATATAAAAAGTAATATTATAAATCTGA
 48415  AACACTAGACCCCTCGGGGAAGATAAATTTCATATTAAAATACCCACCACCTATCCCTCA
 48475  AATAAATGTGATCCACAATTTATTCTACACTTTTTTGCTACGTTAATAAAACATAATTAT
 48535  TTATTAAATATTTATAACTATACTTAACGATTAAATTAGAAAATTAATTTACTTTTTTGT
 48595  ACAATTTAAACAGTCTAAATCATTTAATAGAAAATAATAAATAAATAGAGTAACTATACT
 48655  AGTCCGACGGACAGGCAGTACGCCTGCAGAGCCAGGGGCCGCAGGGAACTAGACCCCGCC
 48715  CTTAGGCGGGTACAGGACCCCAGAGAGGGGACTAGCAAATACTAGTAATTTAGGATTATA
 48775  AAAGTTTAATTGTTTTAAAAATTGTAGTTTTATCATAATTATTGACATCATATTAT
;     G-nad1 <== end
;     G-nad1-E2 <== end
 48831  TTATAATAAAGATATATTTATTGGTATTATACCTAAACCATATACGATACAAGGCATTAA
 48891  TATAACGTAAGCTATAACAATAGGTAATAAAACAGTTCAACATACTGACATTAATTGATC
 48951  AAAACGTATTCTAGGGAAAGAAGCTCTAACTCAAATGAATACGAATATTAAGAAAGATGT
 49011  TTTAATAGCTAAATTTAAAGAAGAAGAAGATATATTAACAAATATATCATATAAAATAGA
 49071  ATTATTTACATCAAAAAATAAATTTAAAATATTTATAATTAAATCTAAAGGAATAATACT
 49131  TAAATAACCTCCTAAGAATAAAATACTATTCATAGCACAAATTAATACAATATTAGCATA
 49191  TTCAGCTAAGAAGAAGAATACAAAAATACTAGCAGAATGTTCTGTCATAAAACCACTAAC
 49251  AAGTTCTGATTC
;     G-nad1-E2 <== start
;     G-nad1-I1 <== end
 49263  cttaatgtgattatgtctcatataaccccaatcttatgggaggta
;     G-nad1-I1-orf290 <== end
 49308  ttactcactaattactttaaaacggtatatattattatatattaaaccattgttcaagta
 49368  tttacccactgttaccctagatatatctaaatgtctggctagttctgcattattattaaa
 49428  ctttgatattaaattatcatttaaatcgaaaattcctacacctgaagaatgtttgctcat
 49488  tctcttacttataagagatttagtttcttctctatgtttctttccaaacataggatttaa
 49548  ctttccaggtttactaattaatgctagagcttcttcactgtgttttttaccaaacattgg
 49608  atgattctctttatctttataaaattctatcatcttttttcttgcatcttcagtgtgttt
 49668  ataacctaacatacttgtagcgatagctttgaaattatataaagtatcaaatttgaattt
 49728  acttatatattctgattctagatcagttaaagctttatcactaatagatttatttttgta
 49788  agaaaaatattcataaatacaaaaattaaatttatctagaccatattttttaaacgcatc
 49848  ttgtaaagcattattagattttctattatcaagatgttcatttaatcttagatatagatc
 49908  ttttgcactaccaatatactgtctaccattgatagtattcataaaagaataaacacctcc
 49968  tttatttactaattcatttctaaaagacttaacggattctttacttaaattattaataat
 50028  aaaaagaggtataggcattaattcagtatttttatctgaatttgaagaagaagaatgata
 50088  tcttttacctactttacttacagaattaggtaatatattagtaaaaagagagttagatct
 50148  aatcttagaaataacagaattatatgttttcat
;     G-nad1-I1-orf290 <== start /note=GIY ;; evalue:6.4e-47
 50181  aatcttattaacttacgttaacagttggactatatcttatttattataataattaaatta
 50241  taataaatgatcacgtgtagtctctgaaggctgaattatgtaaaaaaaaattcattccct
 50301  gctgattgtcctaaattactgcttaggatttccagcaaatagtgatctttaatgagacca
 50361  aatcagtcact
;     G-nad1-I1 <== start /group=IB (7.58e-22)
;     G-nad1-E1 <== end
 50372  AGCCTCAGCTAAATCAAAAGGAGGACGGTTAGTTTCTGCTATAGAACTAATAAAGAATAC
 50432  TATAAATAAAGGAAATAATGGAAATAATAAATTTACTACTCTTTGTGATTCTATTATAGT
 50492  AATAATATTAAAACTACCCGTTAATAATAAAACTATTAATATAACAGAGCTTAATACTAA
 50552  TTCGTAACTTATTAATTGAGCCGTACTTCTTAAAGACCCTAAAAATGCATATTTAGAATT
 50612  AGCTGATCATCCTGCTAATAATATACCATATCCAGATATAGAACCTACAGCTAACATATA
 50672  TAATAAACCTAAACTATAGTCAGATATAAATATACCTGAACCAAAAGGAATTACTAGGTA
 50732  ACCCAGTAAAGAGAAAATTAAAGTTATTACTGGTCCAAGGAAGAATAGAATAATATTAGC
 50792  TTGTGTAGGTGCTACATACTCTTTTAATAATAATTTTAAAGCGTCAGCAAATGCTTGTAG
 50852  TAATCCTAGATATCCTACTGCGTTAGGACCTAATCTTCTTTGCATACTAGCCATAGTTTT
 50912  TCTTTCCGATATTGTTACAAACGCAACAGATAATAAAGCAGGAACAATTACTAATAATCC
 50972  TTCAATTATTGAAATTAAATAATTTAACAT
;     G-nad1-E1 <== start
;     G-nad1 <== start ;; mfannot: alternative ATG start pos 51022
 51002  TTTGTTTTTATTCCTTTCCATAAATAAAATTTATATATGATATAAATATTGGATATTTAA
 51062  TAACGTGCAGTATTTTTTTTATTATATATCATATATTTTTATCTTTATGTTTAAATAAGC
 51122  TAAAAATAAAATATATATATTTATATATATATATTACCTACTATTTTATAAATGTATTAT
 51182  ATATGTATATATATATATTTACATTATATAGTTTTAATCAGTTTTTTAAATTGTATCTTA
 51242  GCTAACAGTATAGCTAAGTTAGCTTCTAATTTTGAAGTAGATGCTAATCCTATTTACTTA
 51302  TAGAATTAGTACAGGATTTTTATAAAGTTTTAAATAATAAAGGGAAAAACTTCGCCTACG
 51362  GGGCGACGAAGTAGTTGATATAATCCCCTCGGTGGGTTGCTAAGCAACCCACCGAGGGGT
 51422  TATTTTTTGGTCCCTGAGGCGGTGCGTTCCGCACCGCCGAGGGAAATGTGCTATATTAAA
 51482  TTGATATACTA
;     G-trnC(gca) <== end
 51493  AGGAGCTCGGGGAACTCGAATCCCTTTATTTCGATT!TGC!AATCGAAACGCAGAACCCT
 51551  CTGCTCAAGCTCC
;     G-trnC(gca) <== start
 51564  TATTCCCTATTAGTTAATATAGAAGTATATAATTAATATATTTATATACTAACCCTTATA
 51624  GGGATTGGTCACCCTCAATGGGTGAGGGACTAAGTAAGATATTAATAA
;     G-cob <== end
;     G-cob-E6 <== end
 51672  TTATTTTTTAATAGCTAACTCTACTAAACTATTTTCGATAAGACTAACTACAGGTACTAT
 51732  AACAAAGAAGTGTGCAAAGTATAAAACAGTTGAAATTTGTCCAAATTCAATGAATGGTGT
 51792  TTCAACGTGTTTTGCACCTATTTGCATTAATATTAAGAAGTTAGCTACGAAAACGTAGAA
 51852  AGCTACTTTACTTAAAGGTCTGAATTGTACTCCTCTTAATTTAGATAAGTCAGTTATAGG
 51912  CATAACCATTAATGCTAAAATAGAAGCAAACATAGCAATAACACCTAATAATTTGTTAGG
 51972  TATTGATCTTAAAATTGCATAGAATGGTAAAAGATATCACTCTGGAACGATAGCTGGTGG
 52032  AGTTTGCATTGGGTTAGCCATAACATAGTTTTCACTATCTCCTAAAGCATTAGGCATAAA
 52092  GAAAACAAATACAGATAATACTATAAAGAAAATAAAGATAGTAATTAAATCTTTAAATAA
 52152  GAAGTAAGGAGCAAAAGGTAATCTGTCATAATTACCAGAGATACCTAAAGGATTACTAGA
 52212  TCCTACTGTATCGTGCATTGCTATTAAGTGCATTAAAGCTAATGCAGCTAATATGAAAGG
 52272  TAATAAGAAATGTAATGCAAAGAATCTATTTAATGTTGCATTATTTACAGAG
;     G-cob-E6 <== start
;     G-cob-I5 <== end
 52324  catttgtgttggtagctccagatttaataaatattaaatcctctcactacactcaataaa
 52384  tctctttattgatcggactatatcatgatctcat
;     G-cob-I5-orf319_2 <== end
 52418  ttaataatttgaaggtatttttattttttctgaatatctagatattttacgtaattgttt
 52478  caatcataataaatattgtaattttttattacctaataactttacaggtgcattttgtaa
 52538  aaatttaataatattttctattgatcttacacttgtaacttttaattttaaacaattagt
 52598  tttatctagatatatactagtggtaaaagataaatattcacgaatggcagatattaaaag
 52658  atctccatctctttgagctacatcgaaactagctactaaataatcattgtctttatttaa
 52718  tttataaacactaaaacaaccctcagcttctataaatcctactaatcaagcagaaaaata
 52778  agatgaattaataatagattctatagaatttattggttcattacttctagtatattcagg
 52838  taaatcttctgaataaataatacctgaaagtaatgcatttctaaatcttaagtaatcata
 52898  ttgtttattagaaaacatagggtatttatcaaatataggtaatataaaatttttcaaatg
 52958  gttcttatcccttattcttaaagctaccatttctacttcatttctttttctaaagcttac
 53018  agtacctacacctaaaatgttttttatcttgtaaattaactgtacatctctaatagacaa
 53078  ttcaatacctaattcgtatgttaaatatttacctttttttgttatggaaaaataactatc
 53138  accttcaaacaatcctactaaataggcatatgtgagatctcctgcatgtagtctctgaga
 53198  ggcttctgaagtatgtatacttctcacccctgctgattttccccttgtcattgcaatttt
 53258  cacgcctattaataatattattagaaagaataagtcgtatacaaatcctaaaattgggga
 53318  tctctcagcattaagcaggatttttaacaatacgtcaccgtattgtggttcatctgtgtt
;     G-cob-I5-orf319_2 <== start /first_aa=N /note=LAGLIDADG ;; evalue:1.8e-59
 53378  t
;     G-cob-I5 <== start /group=IB (4.72e-19)
;     G-cob-E5 <== end
 53379  AAACCTCCTCATATGA
;     G-cob-E5 <== start
;     G-cob-I4 <== end
 53395  caaaagtaatacgtataatatttaacttatactttacaccctttagggtgtatttagact
 53455  atatcttaaaccatcgcaagaatgcgaagattttgggggtatcgtgttgagcttattgtt
 53515  ggtataactcacccattagtcgttgaacgttcttaatccttttatgtataccggattaaa
 53575  cttcgctacaaataatctaataaaccggaggtaatttattaaatgtccttgtaattttcc
 53635  ccatttgcctctaaaattcatcttcttatatgaagatggttttaaggagcccattacaat
 53695  tattaattcatgtttttggtgtatagtagtagagtatcacaagattaat
;     G-cob-I4-orf319_3 <== end
 53744  ttataactgaggataatttaaattgctataacgtgaactttcacgcaaattatttaatca
 53804  attaacgtattgtatatattttaatcctattaaaggatgtaaacctgaaaatgaaaagta
 53864  atttataactttttgtatatcagatttagaactaacaccaaattgattatagttattggt
 53924  tatatctatttttctatttgtatcaaatattagtttaaaagcctcaaataaattataatg
 53984  tattctttgttttaattgaaaacaaccatcattattacttttaataaagaaagaaccctc
 54044  tgaacatgtaaatcctacaattcaatttctaaaaaaatgtaataatgtataatcaaatgg
 54104  atttttaggaatttcaaaaatagttggtatgttatttatattatgtatttcattatacaa
 54164  tttaatatcattttttaatatatacatagctaaattaaattgatctactctagtattagt
 54224  taagaaaaatatgttattatatataagcaatggaaacaatacttcttgtagatcagtttt
 54284  attaataactaatttgcaagtagggcttcttaaatctttataaatatttatcttacctaa
 54344  ttttaaaacagaatgaatatattctaaagtagaaagatcttctaaatgtagtgatataac
 54404  taatttcattgttataaatccttttgatgttttacttatttgaatatatccatctccatc
 54464  tattaatcctactaaaaaagctaaaaaagatgaaggaattggaatatattcttgtttatc
 54524  caatcttaaagttttattatttttttttaaggcattattatgaataactcctattgtagg
 54584  taaggaagttttgccagctctaacatttaaatgctgcgaagccagatacttgtgaacagc
 54644  tacaattgaaaataaaataacaacaccaaaacataaattaataattattgtaataatttt
;     G-cob-I4-orf319_3 <== start /first_aa=K /note=LAGLIDADG ;; evalue:1.1e-39
 54704  tg
;     G-cob-I4 <== start /group=IA (2.82e-17)
;     G-cob-E4 <== end
 54706  ACTCAACAATATCTTGACCTATTCAAGGTATAGCACTCATAAGATTTGTAATAACTGTAG
 54766  CACCTCATAAACTCATTTGACCATAAGGTAAAACATA
;     G-cob-E4 <== start
;     G-cob-I3 <== end
 54803  ctaacttacttattattaatatatcaacaataagctagaataactttgaattcgtatatc
 54863  ctattagttaaatactttttaactaaaagttccgactgtgcattaagcagcatttcagcc
 54923  acccattagtgacccagtctgtcgcgaccatttatatgaccgacgatcttaaagcttgtg
 54983  aaacttctttgatcgttttcactaatatcgccaaataatcttaaagactattctatatcc
 55043  ccgtcgggatataccactttaatctttctttttctataaagattgcagaaagattgttac
 55103  tcgcgggactatgatttaatataaaaatgaagtataataaattattgataataagataa
;     G-cob-I3-orf333 <== end
 55162  ctatttagttgacaaatcttttactattcattgtctttttactaatcctttttctgtttt
 55222  tagtgctcttataatagttttttcaccacagtttatagaattagctgcgtctaaaatagt
 55282  agaatattcaccgtaaacagttccattaaggttatataaaactacaggtcttgtatgtac
 55342  aatacattttttcttagtctcatcagacataggagatctatttaaagctttctctctcat
 55402  tttctctattgtttcaggagaaagatttttacctctgtttaaactacctaccatttcccg
 55462  tcttgcgtcagtataaatatcttttattttttgacggtcaacttcagtatgtttataacc
 55522  aaaactagaacctgcctcagttaaaatattataattaggtaataacaattttagatatct
 55582  atcttctaaatccaacaattccttattattttctttagtaactatattaggatataattc
 55642  taatataataaaagcaaaattatttaatttatatttttttactgctgatttaactatttt
 55702  actacctctgaaataaattagatgattgctgaatctagcataaaatctattagttgccgc
 55762  agaacctatatagtaatctttagttattttattaactatcatgtatattccacttaaacc
 55822  tttagtctcatttaatatttgttttctaatattttctgaatctaggttttcaaaaatata
 55882  cacaggatttagtcctaattctttaattattgaatttaacctttcagaataagaaaattc
 55942  aatactattagttgaagaaagaattgtactatatcttcttttatttaaatagtatgttga
 56002  cttattatttaatttattatactttatatttttcatattatttcctactgggtatattaa
 56062  taccttattttttttaactaaattttgtatagtataatatacaataattaaaataattgc
 56122  aaaggaaatacttatattaaaccattttgggctatgttcata
;     G-cob-I3-orf333 <== start /first_aa=Y /note=GIY ;; evalue:1.7e-23
;     G-cob-I3 <== start /group=ID (4.23e-39)
;     G-cob-E3 <== end
 56164  ACCCAAGAAGGCTGTAGCCATCATAACGATAAGGATTACTGTACCAATACCTCATGTTAA
 56224  AGTTCTAGGTGATTTGTAAGATCCGTAGTATAAACCTCTACCTATGTGTAAGTACACTAG
 56284  GAAGAAGAAAGCTGAAGCTGTATTAGAGTGTAAATAACGTACTAATCAACCATTGTTAAC
 56344  GTCTCTCATAAT
;     G-cob-E3 <== start
;     G-cob-I2 <== end
 56356  caaaataggttaattatctactatgat
;     G-cob-I2-orf418 <== end
 56383  ctatttcctagacgttctatctatgggtttagatgaaaaaatatatttatttttatataa
 56443  tctacttgtatctatataacggttacatgtattactacttgattttaaaccaagtgcctt
 56503  gtgtgcagcactaaaggaaacaaatggagaaccctcaatcattccttcatctgtataaat
 56563  atatacaattttagggttttcagatttattttttgaactatattccctaacattttctac
 56623  atgtggtttattagctttaacattaaaaggaggatctttttctaaaattgattttgatct
 56683  ctcaaatatgttaacaattatttcatctgagtttccatttgaacctgtactgtacctttt
 56743  gtttagtatgtctgaaatatctaaaaataattttttaccttcaggtaaataataataacc
 56803  atgtatttttaataacaaagctaatcttcataatctaaaatctacagcttttcgtgtata
 56863  cattttagatgaatctaaaagaggtaaaagataataatatagagaatccacactactaac
 56923  aactaaagacactacgtttgttctagtgttaaccgtacttacaacattcataggggatat
 56983  tttactattttttagatcatcgttagataatccggttaagaagactgttatagcatttaa
 57043  actttcttgacttgtacttttctgtgctatttgaaaatacaaggaagatccagttttaat
 57103  accaaaagttccttcaccttctaaaaatcctatgaatcaatttgggtttattataatttg
 57163  agattctgaagtactatatgtaaatacttctcttttagaattcatactacttttaagaga
 57223  tcttattttttccatatcagtgtctgatagtttattattattttttataagaacagcttc
 57283  atagaaattttcaaagtctagctttttactagtatgtaaaggaaaactcttaaaaatagg
 57343  acaaattacattctttatatctgaataactttctactataaaagaacaactgttattgtt
 57403  tttatctactgtaactctacctatatttaatttagattttattagatgaagaacatttat
 57463  atcgtcaatatgtaatgatattttatatctaaatttaacatattcacgatctatagtaat
 57523  taagaaattaccttctgcatctgtaaatcccgataatcaatgtaagaaatcgtcgttttc
 57583  tttattttcatttagattaaagttagaactattagtagaaaaacaagagaatcccat
;     G-cob-I2-orf418 <== start /note=LAGLIDADG ;; evalue:1.1e-60
 57640  tttatttttataacccgatacataagtagatcatgataaacttatacctataattaggta
 57700  tagataattaaccaataatcgctaattttcattaacgtttggactatatcatcgcctata
 57760  atgatctggcgtcaagcatgtagtctctgaagacccaacattcgagagatccattcatta
 57820  gaaaaggggatcttactctagtgatgctggctattagccagcttcgccgcccacagggca
 57880  gatgttggtttcctgctgattgtccttcatactaattttataacgtatgtaaggggttcc
 57940  cagcatacagcttgatttatgggagcacattatgatat
;     G-cob-I2 <== start /group=IB (4.32e-21)
;     G-cob-E2 <== end
 57978  ATGCTCTACAGAATTAAATGCTTCTAATACACTAGGTGTATAGTGCATAGCTAATGTAAC
 58038  ACCTGTTACTATTTGTATACCTAAACATAAACCTAATAAAGA
;     G-cob-E2 <== start
;     G-cob-I1 <== end
 58080  gtaggggtcagcctcaacaagaactgccctccgaaccgtacgtgatagtttcccatcata
 58140  cggctctcacccagaatgttctgcgaaattgaccttattgattttagaataagcta
;     G-cob-I1-orf798 <== end
 58196  ttatccagtgtaacgtccgatttccttaatgtcagcgtgagtaagttgtcctttgtgata
 58256  aagattgtggtggtatttacataaaggtatttgttttcttttcatcgcacccactcattg
 58316  gtcataagtagagtttcctgattttagtttagctcttacatccttgactgttctcaggtg
 58376  gtgcatttctatatcgtgcgttgtaccacagagggtacaggctttaccaaatttagtctc
 58436  agtcagtttacttgcccaagtcccttccagtactttgtctggtaggggaaagtctttggt
 58496  gttttgatagaagtgtctcactctaaggttgtcaggtttgtatagttctttgtcagtttc
 58556  tgggcattttaagttcttaccaaatttttggaagactttacttaatgtgaccagtttgaa
 58616  tttacgagccagtgttagagcacatgaggcttgtaagtatcaaatcactctaccaagttt
 58676  gtttaagttggaagcgaaactgtagaaatttaatatcccatgtattttggaattgtagaa
 58736  agagagtatatcgtagtgtgatagatttattaaggcccctaagtgctgtgggatgtatgt
 58796  ttgtacgtgattttgccttaaataaccctcaaccttcattttatttagtattgacttgat
 58856  gggcgctttgattaagggtcttctcacaactaccatatttctacctcttttacttctccc
 58916  gaagaaagtagctgaccttttcagtttaactatttcggcacctaagaatttaaacttgtc
 58976  ctcttgcatatgggtgataattgttttgtcttcgtttagacttactccacatttactttt
 59036  taaaacgtctttacagttaagtttaatcatctccgcttcgtctctagtaccaatgatcat
 59096  tataacaaaatcatcagcatatctgatgtatctcattcttctgaaatttgggtcgaaact
 59156  gtctacatttttggtattatgtagcatacgaagaagtctcatacgttcactcatagttgt
 59216  ggccagtcttctctgacgttcaattttctgatatacaggattatgtcttcttttcttccc
 59276  tctttcgtaggaagaagccaatttagccatatattcgtcaaattggtgcataacaatgtt
 59336  acagagtaaagggcttagtatacccccttgtggaattccaatgttggatttaactacctt
 59396  ctttgttttcgggtctatataccctgcctttaagaatttgtttagtagttccagcattct
 59456  agtgtccacgatctttttcttaacttggtccatcacaatactgtgaggaatcgtgtcgaa
 59516  acatttacttatatcaccttgaacgactcatacgtagttttgcccaccacagtaaatttg
 59576  agacaatgctgagtggactgatctcttaggtctgaacccgtgggaactgtctaagaattt
 59636  atcctctcatattgcctccattattacttgaagtgccttttgtactattttgtctctagg
 59696  agatgcaatagttaatggtctcatcttatctgagtttgctttgggaatttctatccttct
 59756  tgagtgactgaagtcaaacttaccagatttaatttcctcagctatcttttcgaaccatgc
 59816  tcagcttaaaccatcaagagtctctttctttgctccccttgtcatgttacccggtttacc
 59876  tttgatttcttcatagcaagctacaagaaagtacgggtcactaaggagctggataaattt
 59936  gttgtattttgcatcgtgagtttcaaattcgctaagttttagggaaataatttgagccag
 59996  aggagggttagcggttgatttgttcaacttgaccttcccgtccctggtaattttatcgct
 60056  caaacttatttcattattttctttgacattctggctatttcccttcgtcccaacaactgg
 60116  actactatggaaactccgtttccgcataattgatttattatatcaaacataggcggttaa
 60176  atcccgtggttgactgttgattccgtttaatgtcctcgtaaccttagccgcttgcacagt
 60236  tctttggttccctatactgggatgacgtgaggcttctcatcaacatattatatttcggat
 60296  attataatgtgcaatgcctcaaatgtaccgacatattctgcttaggatacaattcctgaa
 60356  tagatgacgtcactgtgtatcaagtttgttatcctcgacatagttacacctgctaacctt
 60416  gcctgctaatgggggcagtcccatccttacaaggttattgtattcaactacccaagttat
 60476  gtacttgttagccacataacccgtgaatacccgcagcttgtatagtgatttgttcactga
 60536  tgagtatacaatgaagtctggacagacctcgataatcaacgccctcacacggcgtac
;     G-cob-I1-orf798 <== start /first_aa=V
;     G-cob-I1 <== start /group=II (2.50e-15)
;     G-cob-E1 <== end
 60593  TCCGAAATTTCATAAGTAACTTATATTAGAAGGTTGTGGTGAATCTATTAAATATGAATT
 60653  TAATAACTTTAATAAAGGATGATTTTTTAAAATTCTCAT
;     G-cob-E1 <== start
;     G-cob <== start
 60692  TTTATATAATATTAAATATTTTATTTTTAATTCACAAGCTCATTTATAAATATACTTTTT
 60752  GCAAAGTTTATCTACATTATCATCAAATTGTTAAAAAACAAAAATTTAATTAACAATCTA
 60812  ATTTATTTTATCGAATTATAAATAGTTAATTAAATTTTAACTATTTATGTGTATAGTAAG
 60872  TAAAAAAAAATTACTATAATGCAATTTAC
;     G-nad2 <== end
 60901  CTAAATAATACCAGGTACGAATAATACAATTGCTAATATATTAGACATATGTAATCATTC
 60961  GTTAGGAATAAGCATAAATAAAAGAATAATTAAAGTTAATATAGAAATAGTTATACTTAA
 61021  AGAACTTGATAAAGCAAATTTTGAATCAAAGTATATTCTATTTACAACTTTATCTTTTTG
 61081  TAAGATAAGAGCTGGTATTCTAAGATCTTTCAATTTATTAAAGTATGTATATGAATGTCC
 61141  ATCAAAGAACATTGTTTTTACAATAAATAAGTAATAAACTGCACTTATAACACTAGTTAA
 61201  AACTCCAACAATAGTTAAGAAAATAAATCCTTCTTGTAAAGCAGCTGAGAATACCATCTG
 61261  TTTTGCAAAGAATCCCATTAGAGGTGGAATACCTGCAAATGAAAATAAAGTTATAGATAA
 61321  ACTTAAAGCTAACATACTATTTATATGGAAGTATCCTTTAAGCTGACTTATAAGTTGGAT
 61381  AGGTGAATTATTTTTATCTATTAAATTATTGTGGTTTATATTTTTATCGTTATAAGCATA
 61441  TAAACTATAACCTATAGCTACTAATAAAATAAAGGCATTTAAATTTGATAAACTATATTG
 61501  TACTAAATAGAAAATAAATGATTGTATTGACTCTACACTATTTATAGTTAATGCTAATAA
 61561  CATGAAACCTAAATGAGAAATTGTACTGTAAGCATATAATCTTTTAATTCTAAACTGAGT
 61621  TAAACCTAAAACAGTTCCTATAATTAAAGATAATAATGAACTTAATAATAAACTTGTAGT
 61681  TCAAGAATATTGTGCTGTAATATATATATTATTAGTATAATGAACTAATTGTAGTAATAA
 61741  AGTTAATATTGATATTTTTGCTATAATAGCTACAAAAGTTGTAACTATTGTAGGTATACC
 61801  ATCATAAACGTCAGGAGATCAGAAATGGAATGGTGCAGCTGATATTTTAAATAAGAATCC
 61861  TACAGATAATATTAATAAACAATAAGGTATGTATGTTGTTATATTTTGTTCGTTTACTAT
 61921  TCCAGCTAAGTTATTTATAACATAGAAACTATCTAAATATGTTACACCTAGATTTGCATA
 61981  TATTAATGCTATTCCTAATAAAATAAAACAAGAAGCTAATCCACCTAGTAAGAAATAAGT
 62041  TAAACTAGCTGAAGTAGAAGATTCAGAATTTCTATACATAGCACATAATAAGTATAATCC
 62101  ATAACTTTGTAATTCTATAGATAAGAAAATAGAAACTAAATCACTACTTGATATTAATAA
 62161  TACACTTCCTATTATTACAAATAATAACATTAATGTATACTCTAATATTGTGTATTGTTC
 62221  TCCTTTTTTTAATATAATATTAGATACAGCTAAGTTTTTTAAAAATTGTAATTTTGTAAA
 62281  CAATAATTTATGTAAACTCATATATTCAGTAGATACAAGTTTTCTAGGATAGAATCCTGT
 62341  CATATTTAATATTAATAAACTAATAATAAATATTAACATGTGAAATATTTGTGTTACAGA
 62401  GGATGTATAAAATAAACCTCCAAATAACCCTATCCCATTATCTAAATATGTTATAAATAA
 62461  ATTATTATAAGATAAATATATACAATAGAATAATATTATTATTCCAGTTCTAGCATATAA
 62521  AATTGTAGTATCACGTCTAGAAGACAAGGCGTTAGATAATAATAGACAAAATAATGAAGA
 62581  TAAAAGCAT
;     G-nad2 <== start
 62590  TGAAGTTTTTTG
;     G-nad5 <== end
;     G-nad5-E3 <== end
 62602  TTAGAATATATTTAAAATTAAACATTTATTATTTTTATTTTTATTTAATAATGTGAATAA
 62662  TGTAAAAATTACTAAAATTAATAAATTGTTATTATTATAAGAGATATATAATAAAGTAAT
 62722  ATAGAATATTAAACCTATTAATATGTATAAAGTATAAATAGTTACAACACCTGTACTTAA
 62782  ATTACCTATACTATTACTTAAAGTAACTAATT
;     G-nad5-E3 <== start
;     G-nad5-I2 <== end
 62814  cttttttataaaccataaaaatcacctccccctcccacccagcgaaaaccaaaaggaaaa
 62874  cccttttttatttcatttttgacttagttcaaggatttttctataccgttttcagttaaa
 62934  cgttctttaaaatttatgcagcttaacgtcagatagaatttgtttttatccccttcaact
 62994  ttatggttgtttaaatatggaataattttttttttctattaaatcttcatattttataca
 63054  tatgaagtcaatagtacttttaccttttaaatttttacttccacaaccaaaataaggaat
 63114  aaaactttccactaaatctttatgatatgttgagtaattttaaattataaacttaatata
 63174  agtattttattgttaacaaagatttgttacgtttataatgaaaaatccatttccagaaac
 63234  aaacccagaaacttaatcagtgtgggatattttgattttctattttagacttatttgtag
 63294  gttcaatattaggaaaatgatttgtcaataactcattaaatcctaaatttaaaccttttt
 63354  taagttagaattttatggaaatcccttgtagttaaatggtatttagtactcattaagaga
 63414  aagatatatacaaaaataatctttttcgtgtagataaattgagaacataagttttgttta
 63474  ccaacctaagcttagattaggtttttctgtaattgagtaatgaaaacacccttcagcgtc
 63534  acaaaatcctgatttagatcatggactaataaagttccattattactaaataaatctttg
 63594  catttttataatatgatcttttttgaaggtttgataaatttattgaaaaagcaacctaaa
 63654  ttagaatctattaaatatgaatttaatatctttaaaaatgatttttttactaccattttt
 63714  taattcacaatgtttattcgtatttacttttaaaataaaatttttaattataaaattgtt
 63774  aaaaaagaaatctttaattaacaatccaatttattttatcaaactataaatagataataa
 63834  aatttataattaactatttattataatttagttatttttaactaactatattgaatttta
 63894  cctaaattgaattaggtacgattatgtttttctatattgtaaaggagtctacactttttt
 63954  ttgtgaaacaacatcgttaggatgagttgcaattaaagccagagaaataataaaaagata
 64014  caagaaatcaaattcaaggttaaagtaaaggaaagctaagtaagataacattcctattaa
 64074  tatatataaggcgtatgtagtcacaacaccagtacttagttcatttaatttagaacttaa
 64134  gtgaacgaaaa
;     G-nad5-I2 <== start ;; mfannot: no intron type identified
;     G-nad5-E2 <== end
 64145  GTTTTTCAAGTCCCGTAGGTCCTAATAATTCTACAGAACCTTTATCAAGACTCTTAGATG
 64205  TTTGACCTCCTAATTTTAGAACACCTTCTGTAACATATTTATTATAGAATAATTCTATGT
 64265  AGAATCTTTGGTTAAAGAAACTGAAGATATTATAACCTAATCTAGAGAATTTAAAGTTAA
 64325  TAAGTAATTTAGGTAAGAATTCTGATAATAATACAGAAATTATACTTAATGATACAGTGA
 64385  ATACAAATGGTAATAATTTAAAGAATGTTGGAACAGCAAATTCAGTATCTAACATTATTT
 64445  CATGACTAGGATGAATAAATAAACTATTATCTACAAAAAAACCAGTTCCTAATCCTATAA
 64505  AGATATCTTTAGTTAAGTATCCAAAAAAGATTGAAAAAATAGCTAATATAATTAATGGTA
 64565  TAGTCAAAAATAAGTCACCTTCGTGAGCATGTTTATAACTAACTAAAGGACCATTAGGAT
 64625  TAGTTAAGAATGTTAAATATAATACTTTAGCTGAATAAAGTGTAGTAAACATAGCACCTA
 64685  TTGTAGCTACAAAGTAAACTATAGTACTTGATAAGTAATATTGTCCATATGCAGATTCAA
 64745  GAATAAAATCTTTAGAATAGAATCCTGTCATGAAAGGTACCGCTACTAAACTTAATGAAG
 64805  CTATCAGCATTACTGAATAAGTTAATGGTAAGAATTCTCTTAAACCACCATATTTTCTAA
 64865  AATCTTGGTTATCTGCTACTGCGTGTATAACTGAACCAGCACCTAAGAATAATAATGCTT
 64925  TATAGAAAGCGTGATTTACTAAATGGAATAAAGCTAAGTTATAACTTGATAAACCAACAG
 64985  CTATTACCATCATACCTAATTGGCTCATAGTTGAATAAGCAATAACTTTTTTTATATCTT
 65045  GTTGGAATAAACCAATTAAAGAACTAAATACTGTTGTTATAGCACCTAATCATAAACAAA
 65105  GTACTAGTACAGTTGAACTATATTCTATTAAAGGTGAAGATCTCATTAATAAATATACTC
 65165  CAGCAGTAACCATAGTAGCAGCGTGAATTAATGCAGATACAGGTGTAGGACCTTCCATAG
 65225  CCTGAGGTAATCAGATGTGAAGACCTACTTGTGAACTTTTAGCTGTAGCACCTATTAATA
 65285  AGCAAATACCTATTATTGTTATTATATTTTCATTATAATAAGGAGCTAATGCAAACACTG
 65345  TACTATAATCTAAATTACCAAAAGATCATATTATAGCAAACATACCTACAGTTAATAAAG
 65405  TATCACCTACTCTATTAGTTAATAATGCTGATAAAGAACTTTGGTTAGCTGCTATTCTAG
 65465  TAAATCAGAAATTAACTAAAAGATATGAACAAACTCCAAC
;     G-nad5-E2 <== start
;     G-nad5-I1 <== end
 65505  caaatctttagagtatatacagattaagagttagtatatactccctgtactttataacct
 65565  aattggatttacataaagccttggtatatttaagatatcttaaatataaagattccgact
 65625  gtgcattaagcagcatttcagctacccaccgttgaaccagtctgtcgcgatcaataaaat
 65685  aaccgacgatctctaaattaactctatttatttgatcgttttcaacgatatcgctagtaa
 65745  taattttaatttgcatatttaaattatgcaatatttaaaatatattttctattttattat
 65805  tctttaatatatttttattactaactataactaaac
;     G-nad5-I1-orf460 <== end
 65841  ttatactttatacaacatagatttatgcatatatggacctacaatatctattaactttat
 65901  tttttgacgaacaggtatatatataactcattgattttgagttttctcttctaatctagt
 65961  tcttaattcaaagtttttatttaaaaccgtttgaagatattcaacatcttcttttttaaa
 66021  aaatctagtatgaagaatagtttgattataaacagatttacctccgtcgtccattattaa
 66081  ataagctaaccctctagctgtcaacagctcttctaaatttctcggaattatttttacatt
 66141  atctttataaaataattcatgataataatttaaacaaggcatagctaaagttctaaaata
 66201  cattgattgggttaaaacacctctctttttgtattctcttgttaatatagtaggttccat
 66261  tactgttaaaggttctagtaattcatgtaaactttttaaatattcacttttttcagggta
 66321  agattgctctattctaattcttgcattatgagtaggtttaggtctctctataaatccgtc
 66381  acctaatgttattcctattaatgcttctttttgaatatcagttaaaatataatctttttt
 66441  atatttagctgaatattttatatttttggcactagtagaataatttctcacattgttatg
 66501  tactaatgggtaagtacttttgcttgaaggcaatcttaaattacttcacatagttaattt
 66561  attatgtgaatcatttaatttatattgtaaagaagaagaaatataaggctttactgtttc
 66621  actaaaattatttaaacttttattttcaatataaaaagcaactttacctttactttctaa
 66681  tctatgagatgtatatatattatatttatcttttaatatttgagatatataatttaaatt
 66741  ttcattatttaaatcaaaactttggttatctgataaatacaacttatctgtattatctaa
 66801  ataccatgtactaagagataaaggtgttaaatactcttttaaatttaaaggtatagtttt
 66861  tctattatgtttatagaacatttgatataatcattcaaattgtgttaaataataactttc
 66921  cgcttttcaataatataataatttattatttttagtaattactttatttaaaccaggttt
 66981  ttttggtttacaatatcctacggtatttaaatgattataaaattgcattaaatattctac
 67041  gtttccgctacattttataaatacaatcctaacgcctctttcattcttctctaaataaga
 67101  actacccaataaagatcctattattaaagatatattatctttattatttacacttgatat
 67161  atttctatttttgttaagtattgttgttttgtataagtttagtcatttaaggctattaag
 67221  gta
;     G-nad5-I1-orf460 <== start /first_aa=Y
;     G-nad5-I1 <== start /group=ID (3.46e-35)
;     G-nad5-E1 <== end
 67224  ACCTTCTCAACCAACAAACATTATTAAATAATTATTTCCTGTTACAAGAAGAATCATCAT
 67284  GAAAGTGAATAAACTTAAATAACTAAAGAATCTTTGATTATGAGGATCGTGACTCATATA
 67344  ACTTATAGAGTATACATGTACTAAACTAGATACTATTAATACAGGTAATAACATAGAAAC
 67404  AGTTAATGAATCAAATCTAAAATTTCATAATACATATAGTGATTCTACATCAATTCATCT
 67464  TGCAACATTTATTGTTACAGGTATATTATTAAAACCTACTTCAAAAAAAGCTAATATAGC
 67524  TAAAAATGTAGTTGTTATTACTGAAGTACATGTTATTAAATGTGCTCCACTAACTCCAAC
 67584  TTTTCTTCCAAAGAAACCTGAAACTATTGAACCTAATAAAGGTAAAACTATCAATGTTAA
 67644  ATACAT
;     G-nad5-E1 <== start
;     G-nad5 <== start
 67650  TATTTATATTGTATTGATATACTTCCTCTTCGTGTTTCCCCTTCACCATAGAAATATTAA
 67710  TACTACCATATAATATTCCCTTAGGATTGGCTGGGTATACCCATAACCTTTAAGTTAT
;; mfannot:
 67768  gcctgactatatcttaagcaaataatttattaatcaagggatttttattttttttttata
 67828  tttataggacgacaattgagctttactaaaaactttcagtcctcttatacaacgcgcagt
 67888  ataattgctattaacaagtctaataaaaccttgaaaaaagtaaattattcaccaacctcc
 67948  gtttagtcgatgaactgcacaccgccacgcgtaccgcgcaacggtgcttggctgcggatt
 68008  atctatttcatttcttcatacaaatcgtttttaccataccacgagtcattacctgtgcca
 68068  ttaatcgcattactgcattaacttggtagatttgtctttaagaactccccgcaatttgaa
 68128  ggtt
;; mfannot:     /group=IC1 (4.84e-44)
 68132  TTGCCCTACACTGTTAATCAAAATAAATTTTAAAAGTGTAAGACTAGGCAAAGGTTCACT
 68192  TGCCTTTTTAGATCTAATTTTCTTCCCCGCCTAGATCACTGTGATTATTTACAGCTTTGC
 68252  TAATTAGTCGACCTTTGGTCGAAGTTGTAATACTTTTTATAAACCCTTACCATCCAGATT
 68312  TAAGTGTTTTTTATTT
;     G-orf60 <== end
 68328  TTAATAATAATATGCACTTTTGAAATTAAGATAATTATAATACTTTGACCCAGCGATAAG
 68388  GTATATAGCGAAAAAAGGTATTATGATGTTAGCAATATCATCAGTTCTTGTTACAATAAA
 68448  TTTGGAAACTGAACGTTGTGAGTAATTAGCCACATAACCACAACCGAAAAAAACTAACAA
 68508  GAC
;     G-orf60 <== start /note=LAGLIDADG ;; evalue:5.7e-12
 68511  CTTCTAATAATTGAAGATCTCTTGAGTGTTGATCTATTGAAAAACGCAATCCTACAGATA
 68571  AACCACTATTATTCTTAGATTTTTACGCATAAATAAAGAAGTTTGACTCCCCCTGTATAA
 68631  AACCCTGCTACTCATTCAGGAAATAAATTGCTATAATCTGCATTATTTTTAATCTCCGGT
 68691  TTTTATGCTGGAACAGTTAAAGGGAATGCTTCATTTAATTCCTTAGATAAACCTAAGAGA
 68751  CGTTCTTAAGTTAACAATTTGTTGTAATCCCTCTAAAGTATTATGTCCTTTATTCAACAT
 68811  AAATAACTTGTTTGAATACCATATAATCAGAATACTTCTTACT
;     G-orf121 <== end
 68854  TTATAAAGGGAATTCTCAAAATGAGAAGAATAACGTAGCTATATCTTTCAAAATGCTAAC
 68914  TATAAACTCCACAGTAGAAGAATTATTAGGTTTAGATATATAATCTATTCCTCAAAAGTT
 68974  TTGGATTGCTAAAATCAATGGTCTATCTCTTTCATGCATTTTTATTTGCAATATAACTTG
 69034  GACAGTTCATCCTGTTTTGTATCTTGGATTTTTCCAAATTGTAATAACAAAAGAACCTTC
 69094  ACCGTCTAATAGACCAGTTATAAATCAAGGATTTAAAGAAGGTGAGTAAAAAGAAGAAAA
 69154  ATCTCTTACCCCTATTGTCCCATAACTTAGGATGCTAGGTCTTCGCCTAGGGCGAGGAAA
 69214  CATTAT
;     G-orf121 <== start /note=LAGLIDADG ;; evalue:4.8e-18
 69220  CTTTTAATCCTTTATTAATTTTGAAA
;     G-nad4L <== end
 69246  CTAAGAATTATATAATTTATTATGGCTATTGGTAGTAAAATGGCTGTTAGTTATATTATT
 69306  GCTGTAAGAACAGCAGTATGTGATCAAGGAAGAAATAAATCTATAATATGCTACTAATAT
 69366  TCCTAAACCTATTGCAGATTCTGCTCCTGCTATTGTTATAATATAAATAGCAAAAGTTTG
 69426  TCCTAAAATATCATCAAAACTAAGTGAACTTATTAATATTAAAAATGTTATTGATAATAA
 69486  CATAATTTCTATTGATATTAGCATTAATATGATATTTTTTCTATTTAAAACGAAACCTAA
 69546  TATCCCTATAAGGAATAAAAATATTGAAAAATTCAT
;     G-nad4L <== start
 69582  TGTTTAAAATATTATATTTTGATTTATCTATACTATACTATAATAATATATATATATTTA
 69642  TTAATTTAATAATATATATATATATATAGAAACAATTTATTTCTATACTGTCTG
;     G-trnR(acg) <== end
 69696  AGACGCGTATAAGATTTGAACTTATATTTACGTGTC!CGT!AGCACGCCATTCTACCATT
 69754  GAATTAACACGTC
;     G-trnR(acg) <== start
 69767  TTATAAAAACTTGATATTACAAGTTTTTAATTTGGTTAAAAAACTATAAATCTTAATATT
 69827  ACTTATTAATTAATCATATATAAACTTTTATTCATCCATGAATATATTATAGAATTACCT
 69887  CCAGGACTAATACCAGAACTTTTACCTGTTCCATAATTTTATCAAGGATAATAACGTTGT
 69947  CAATCATCTTTTTATGTTTTTTTTTTATAACCATCATCATTTTATGTTTTTATATAATCA
 70007  TTATAAAAACTTTCTTTTATTAAATTATCTAATAAATAAAAAAAAAATTTATCCACTATA
 70067  TTGAATGTATAGGATATATATCTATATTATAATAAATATTATTTTAATTATATAGTTTAA
 70127  GGAAATAATAATAAACAAATAATAAATAGCAGTTAAAATAGAAATAACCTTTATAATTAC
 70187  CTGTGTAATACATAAAGTAATTATTGTATATACTATTATATAAATTTTTGTTTAATCTTA
 70247  CCATGGATTATCTTTTATAAACTTTATTATTATTTA
;     G-cox2 <== end
;     G-cox2-E4 <== end
 70283  TTAACCTTCCATTTGATCTCTTAATCATAATAAGAAGTCTTTAATTGAAACAGATTGAAT
 70343  ACAAATAGGCATTGAGCTATGAAGTATACCACAAATTTCTGAACATTGTCCAAAGAATGT
 70403  ACCAGGACGATTTACATATACAGAAGCTTGGTTTAATCTTCCTGGGTATGCATCAGCTTT
 70463  AATACCTAAAGATGGGCAAGCATAAGAATGTATAACATCAGCAGCTGAAATTACAAATCT
 70523  AGTGTGAGTTAACTCTGGGATAACAACTCTGTTATCTACTTCTAGCATTCTAAATTGACC
 70583  ATCTTCTAAATCACTATCTGGAACTATATATGAATCAAATTCGATAAACTCGTTATCTTC
 70643  ATTTGTAAAATCAGGATATTGGTAACTTCAATATCATTGGTG
;     G-cox2-E4 <== start
;     G-cox2-I3 <== end
 70685  cgttcgactgtacattaagcattaaataaattaacacccacaagtgacccagtctgttgc
 70745  aatatacaaaaaaaaaataaactgtatactgacagtcttgtattattaatcctgattaca
 70805  attaataatattttaactgttttcactcgtgtcgccaaaggaaaacatgttttttccttt
 70865  aagttccctgtcgagaacttataaatatataaatattttttgctaatatcgctcataata
 70925  ttaaccagtatagaaactaatttatatatttaacgactactatatatatttttgaattct
 70985  taaaagaacttattactttgccattatatta
;     G-cox2-I3-orf294 <== end
 71016  ttaaatattaatacctaatttatgatacatagaatcatgcatataaggtaaaactatttt
 71076  tattaatttaggtacagattctttttttatataaatagaagattgaacaccattctttaa
 71136  aatttgtactgtacaatcaagatcataaagtttttttaataaagatactaaaaatttagt
 71196  ttcatctaaactaaaattataagtagaaattcgaacaccaggattagctcaacctccgtc
 71256  atccattattcaaacagctaaagctaatggcgttaaataattttctaattcaggtcttat
 71316  tatttttttacctttacgataaaacatatcatatattcaattaaaacttctaaatgtaaa
 71376  agtattaaattcataaccatagtattctttgttattttgattttttaataatctagtata
 71436  ttttctaggttttaaatttgaacaataccccctagtataaaagaaatcgtataatcaaaa
 71496  taaatactctttatgtacaatactttgtctataacagaatcttgtaccttctacagatct
 71556  tctattaccgtaacaatctcctagtaaagaacctactaatactgatactatatcttcatt
 71616  atgcggtcctattctttttgaagctttaactttagtatggaaagatcttatattattaat
 71676  atttaatatttcccctcgcagggttgctccgcaacccacctcagggccttttattgtacc
 71736  cagagccggtgcggaacgcaccgccgaggggttaatggctaattccataatggaattttt
 71796  tctcttaacctgagctaagttagatattaaagtaatatttttttcaccataaaaggtatc
 71856  ttttattttttttaatatatatagtgtaaggccacctaaaaagaa
;     G-cox2-I3-orf294 <== start /first_aa=F
;     G-cox2-I3 <== start /group=ID (1.87e-30)
;     G-cox2-E3 <== end
 71901  ACCTTCTGCATATACAACTAATGAAGGATCCATAACCTCGTCCATTAAGTATAATAATTT
 71961  GAATGATGGGAATGCAATTAATATTAAGATAAATGCAGGTGTAATAGTTCAGATTAACTC
 72021  TATTAATGT
;     G-cox2-E3 <== start
;     G-cox2-I2 <== end
 72030  caatttaaatttggactatatatttacctctaaatttttattagaggcatttcacgtgta
 72090  gtctctgaggatcctactcgtaatacctaataatggttattactttggtttcctgctgat
 72150  tattcattgttccatccttaaaattttcactaataatattattatattatagtatttaag
 72210  gctttagaagttcccagcatatagtgaaattttattcacagttattctaagt
;     G-cox2-I2-orf324 <== end
 72262  ttatttagttgaaaatttatatctttctttaaatatttctcctgattgcatatatcttac
 72322  tacggtactaccacttatacctaagaatttagcagctcttctggccgaaacaaaacttcc
 72382  tattaatttaaacccttctgctgaacatttttcataaatattaacagggtttccgtgttt
 72442  tgtactcatttttaatttagtctcatcagagtgttttctttctaaagcttttaatctcat
 72502  taattctttagaaagttcacttggaatttttccataatttggatttaattctcctgcttt
 72562  ttttaaacttattttttgttttgtttcttctgaatggtttctaccaaatagagcagattt
 72622  ttcacctgaatatactccttttagagttttactaatttttattttagtatcttccagatg
 72682  tttataacctttagaactagctgctgtttttaatatattatattgtggatttaatttatc
 72742  aaaataatattgttctcttacggttaaatcagatttatcacaatattctaaaatagttaa
 72802  agaaaaattagaatatccatatttaattaatgctctacttattataaatgtatctttact
 72862  tcttatataactaagatttaaataattttttaatctttttgatatatcaaaagattgtcc
 72922  tatataaacatcacctgtaagcttattagttcacatgtaaatacctgatttacccttgtt
 72982  ctcttttaagatatcacttctagagttataaacatcctcgtatatttttacaggaaaaag
 73042  gtcaaggttattattgttattttcatcatctgaatagttatctggtaaagtagaataagt
 73102  tctactagaaagataatttagataaataggattagaaatatataaactaacgacttgaga
 73162  attattagatcttatataagggttaaaatttaacttataatttaacttagaatacttatg
 73222  aataggcacatatct
;     G-cox2-I2-orf324 <== start /first_aa=R /note=GIY ;; evalue:1e-33
;     G-cox2-I2 <== start /group=IB (5.69e-25)
;     G-cox2-E2 <== end
 73237  ACCATGATTCATATATTTGTGAGCTATAGGAGATTTTGTAGCTACAAAATTTCTTATAAT
 73297  TACTATCATCATTCATGTAACTGTGAATAATATAATAGCTAAATAAAACATAATATTATT
 73357  ATGTAATTCCTCTATTCCTTCCATTTG
;     G-cox2-E2 <== start
;     G-cox2-I1 <== end
 73384  cactttagccaaatttatctttcaaatagtaagtcattatgtaattaaacgactaaatat
 73444  aattgaccccaccttacctccctaggggccctcggaagggtcccccgatacaataattta
 73504  attc
;     G-cox2-I1-orf425 <== end
 73508  ttaatcctctaaatttatttctgtgttcattttagctttagtttgtctaattaaatctaa
 73568  accatctttagttaaatgaccttttttattcaatatatctgctacaaagcaaaagtcttt
 73628  aaaatctttagcttttacacctaatatatgatattttgaaaagaatgcaatgatattttg
 73688  atttatgtcagataatttagaaactctaaacactacagcatttttagaatgtttgtaaat
 73748  tttcccgcaatttaaatattcagctatacaagttactaactgtgcatcccgaatatgttg
 73808  atttatttggaaaactaattctacaattgcattagagcttgtattagagtttcttattct
 73868  aaccataacacaaccttccccactaacaaaccctgctagtcattgagggttattaatcat
 73928  tatctcttctttataaagtcttaaaacaggtattaagtcaggaaatgctgctttaagtcc
 73988  ttcaggtaaaccattattcattgtagcttttatagctacaatttttcgtaaaccctcagg
 74048  agttaaatgttctttatttaatcacaacacataagcttgtttaaaaagttgataatctac
 74108  aaatttttgtgagatcaacgggtatctatcaaaatgatctataataacttgaatgtcttt
 74168  tatagaatcaattcttaattggtatgattccgaccccgttttactaatatgacctgcaca
 74228  aaaataactttggattgactccaatatttgtaaatcttttttatgtaaatttatttggaa
 74288  tctaggtttaatagctcaacttgattttactttattactttttgtaatacttaaagtaaa
 74348  acaaccttcaccatctgtaaaacctgttataaaattaggatctagaattaaattatgttt
 74408  tatatctaatatactattacatctagttgtagagtatcatctaggtcttattactatttg
 74468  agtagaagggattttgacttgataatttctttcgaaacccgttagagtacatcttaaatg
 74528  aggtaaattattatttgataatttaccacatcaactaccgtctactcgttgctcttttac
 74588  agaatagcaggaagctaattctgacttagatccgcgatattccattcctctttcgagaat
 74648  cttctgacttgttaccttacctgagtaattacttcagccacttatagcctttcgactaca
 74708  gcttggtatcagaagctttaggaggtccccggagtttggcagtttataccccgctagtga
 74768  tttcccagatcacatttg
;     G-cox2-I1-orf425 <== start /first_aa=Q /note=LAGLIDADG ;; evalue:3.6e-32
;     G-cox2-I1 <== start /group=IC2 (7.65e-41)
;     G-cox2-E1 <== end
 74786  AGGTGAGGCACTATCTTGGAAAAATAGACCTCAAGGAGTTGGAGCATCCAATTGTAATTG
 74846  TCCTTTTAATATATCTAAAAACATTTCTTTATTTATACAATTTATTCATTTATTCTTAAT
 74906  TCAGTCCAT
;     G-cox2-E1 <== start
;     G-cox2 <== start
 74915  GGGTCCCCTCGCCGGTGCGTCCCGCACCGCCTCTGGGCACTTAACCCTGAGGTGGGTTGC
 74975  GGTGCAACCCACCGAGGGGCTTGTGTTATCTACCTGGGTGAAGTGTAAAACGGTAAGGTG
 75035  AAAATTTTATTAAAATACCCCCTCCGCGGTGCGGAGGGGGGGTTCAAATATACCCTCCGA
 75095  GGGTAGCTACGCTCCCCACGGAGGGGTATTTTTAATTTATTAATA
;     G-nad3 <== end
 75140  TTAATTATAAATTAAAGAATAACCACTTCAAGATTTATAATTAAAACTATAAGTTTGTCT
 75200  ACTTTCGATTTTTAAAGCATTTTTTCCTAACTCAAAAGCAAAACCTAAAGTTAATACAAG
 75260  GAAAAATACTAACATAATCACTAAACCATATATTTCGTTTGTATATGCACTTACCACATA
 75320  AGGGTAAACTAATAATATTTCTAAATCAAATAATAAGAATAATAAAGCAAATATAAAGAA
 75380  AGATATACTGAATTGTGTTCTATTCTGTCCTAAGAAAGAATGAAAACCACATTCAAAAGC
 75440  ACTATCTTTCTCTTGATATGGGTTATGTGGAGAAAGTATTAAATTAACTGCAAGTAATAC
 75500  TATAGCTAAAATCGGTATTAAAAATAAAAAAAAAGTTGTTGTTGTCAT
;     G-nad3 <== start
 75548  TATAAATTTTTTTATTTATATAATAAATTTAATTCACCTTATTTATTATTTTTGTTTCTA
 75608  AAAGTTTATTATTATTAGTCAATATAATTATAAATAAATGTCATAATTAATGGAATGACC
 75668  CCTCCGCGGTGCGTTCCGCACCGCGTTATGGGATTTTTATGTCCCAACGTAAGGAGCTAC
 75728  GCTCCCTGCGGAGGGGTTATATCAATTAACTTTAACAATATCAAAACTATTTTTCATATT
 75788  AATATATTATTATAATTATTATTAAAACCTTATATTTTTTTTATCTTATTATATCTTTAA
 75848  ATTAACAATATAACCAAAAACCATATTATATAATAATGTTAACCTAATACCTATATATTA
 75908  TTAGGTATATCCCCTCCGCGGTGCGTTCCGCACCGCGTCTGGGAATTATGAACCCTGACG
 75968  TGGGAGCTACGCTCCCCACGGAGGAGATATATATTATTTTATATATCTAAATATCTTAAT
 76028  ATAAATTGACTTAGTTTAATATTA
;     G-atp9 <== end
 76052  TTAAGCAACGTATAATAATAAGAAAGCCATCATTAATGCGAATAATCCAGTTGCTTCAGC
 76112  AAAAGCGAACCCTAAAATAGCGTATGAGAATAATTGTCCTCTTAATGAAGGATTTCTAGC
 76172  AACACCTAATATTAATGCACCGAAAACAACACCGATACCTACACCAGCACCGATTAAACC
 76232  AGTAGTAGCCATACCTGTTCCAATTATTTTAGCTGCTTGTATCAT
;     G-atp9 <== start
 76277  AGAATAAATATTTTTGGCGTACAGCCATTTAAGCAAGGTAACCTCAACTAATAAAGATAT
 76337  AAGTTACTTATATTATTACATTTAGAAGTTCTATTACTGACTATATTTATAAATATTATT
 76397  CAATTTGGCATTTCACTGTATAATAATGGAACTTATTAAGTTCCATAGACATGACCCCTC
 76457  GGTGGGTTGCTTTGCAACCCACCTCTGGGTTCCTCTTTGAAGTGGCCAGAGACGGTGCGA
 76517  AACGCACCGCCGAAGGGAAATATATAATTAATAGAAACTAAAAATTTATATAAATAACCT
 76577  ATATTTCAAAATTCTGTAATTATACAGTCTATTTAGACTAATATTATATATATTTTTATG
 76637  ATTGTAAAGGAAGACTTGCAAAAGCATGAGGTTTTGGTGGACTAGTTAAACATCATTCTA
 76697  ATGAACTATTATTTCTAGTGAATAACACTTGGAATGTATCACTAAATAATTGTGGTGTTA
 76757  ATCAAGGGTATCTTGTTACTGATTTACCTTCTGTTAATTGTTTGTAAATAATTGTTAAGA
 76817  AGTATCATGTAGCAACAACACTAATGATAGAACCAACACTACTTACTAAGTTTCATCCAT
 76877  AGAAGGCATCAGGATAATCACTTATTCTTCTAGGCATACCTTGTAGACCTAAGAAGTGTT
 76937  GCAATAACCAAAAGACACTATTACAAAATATTTTATCCTTGTAGCTATATATTTTACCTT
 76997  AATGTGGGATACCTCCATCTATTAAACTTTTTTGTATAGAAATTAACTTTGGCGTGTTTC
 77057  ATAGCCTTATTAACACTATCGTCGGGGGCGCCCCTGAAGTTCTTGTGTATTACTATTAAA
 77117  CACGTAAATTAATTTTAGATTGGATACCTCTTTTGATAAAAGTAAAAAGTCCTGGTATTC
 77177  ACCCTCGGCAATAGCAGCTATTGCTACTTTTCCATCTATTTAGAAGAATATAGCCATCTC
 77237  TCTACCAGATTTGAATTAAAATACAATTACATTATCTTTATTAAAAACAAGAATATACTT
 77297  ACATAATTGATTATCTCCTTCTGGTTTTTCTTTATTATGAAAAATCATCTGCCATTAACG
 77357  GCTCAAGAGATAAAATTTGATTTATAAACATATTTATTATTATTTATGTAATCTAATAAA
 77417  GTACTATGACTGATTTGTAATCCTTTTATCGCTCTATTTATTGAAGAATAAACAACAGAA
 77477  TCTTTGAATTTTTATCATATACGAATACTAAAGAACAGTAATATTGATAATCAACTTATT
 77537  CAAACTATATTCTAAATTGTTAGCTACTCTAAAAGTTTTAAGGAATACATAAAATCTATT
 77597  ATAACCCTCATAATCCTCAGGAAAATAAGATAATAAAATTTTTAATAACGATA
