# Supplementary material for: Global Characterization of Fungal Mitogenomes: New Insights on Genomic Diversity and Dynamism of Coding Genes and Accessory Elements
Source: Front Microbiol. 2021 Dec 1;12:787283. doi: 10.3389/fmicb.2021.787283 (PMC8672057; doi:10.3389/fmicb.2021.787283)
Supplement: Supplementary File 1 — de novo annotation files of the 685 mitogenomes investigated in this study. Annotation was performed with the Mfannot program. [file Data_Sheet_1.ZIP › Supplementary_FileS1/NC_036106.1_Fusarium_commune_strain_JCM11502_complete_mitochondrion_genome_mitogenome.mfres]

;; Masterfile modified automatically by mfannot version 1.35
;; on Fri Dec 25 00:34:04 2020 by user pfonseca on host LGCM-PROC
;;    - Gene Totals: 45
;;    - List of genes added:
;;      atp6                 atp8                 atp9                
;;      cob                  cox1                 cox2                
;;      cox3                 nad1 (1 introns)     nad2                
;;      nad3                 nad4                 nad4L               
;;      nad5 (1 introns)     nad6                 orf111              
;;      orf121               orf151               orf217              
;;      orf2250              orf304               orf501              
;;      rns                  trnA(ugc)            trnC(gca)           
;;      trnD(guc)            trnE(uuc)            trnF(gaa)           
;;      trnG(ucc)            trnH(gug)            trnI(gau)           
;;      trnK(uuu)            trnL(uaa)            trnL(uag)           
;;      trnM(cau)            trnN(guu)            trnP(ugg)           
;;      trnQ(uug)            trnR(acg)            trnR(ucu)           
;;      trnS(gcu)            trnS(uga)            trnT(ugu)           
;;      trnV(uac)            trnW(uca)            trnY(gua)           
;;
;; end mfannot
;;


>NC_036106.1 Fusarium commune strain JCM11502 complete mitochondrion genome gc=4
;     G-nad2 ==> start
     1  ATGATCATATTATCAATAGTACTAGTTTTACTTTCAAACGCCGTCAATATAAGACGAGAT
    61  TTATCGATACTATTTAATAGGATATCGATATTAATATTAATTTATTGTATTTTACATGAT
   121  ATGTCTTCTTTAGCTGTTATAACTAAAGGAGTAGGTTTACACGGTGGTTTATTACTTATG
   181  TCAAATATCACACAAATATTCCATATTTTTATATTTTTAGTTAGTATATTAATATTACAA
   241  TTAACTAGTTTTTATCCAAGAAAAGTATGAGTATCAGAATATTCTTCTTTAAAAGATTTA
   301  TTGTTATATAAATTTATTTATTATAACACAAAAATAATAAATAAAATGGGAGAACATTTT
   361  AAAATTATTGAATATCCTTTAATTATATTATTTGTAATTACAGGTGCAGTATTATTAATG
   421  TCTACTAATGATTTAGTATCTATTTTCCTGGCAATAGAATTACAAAGTTATGGTCTTTAT
   481  ATATTAAGTACTATATATAGAAATTCTGAATTATCTACTACAGGTGGTTTAATATACTTT
   541  TTATTAGGAGGATTAAGCTCATGTTTTATCTTATTAGGAACTAGTTTATTATATGCTAAT
   601  TCAGGTACTACTAATTTAGATGGTTTATACATCATAACTAGTATAAGTGATCTTTCTACA
   661  AATTTATGATATACACCTTATTATATTAATCTTTCTTTAGTAATTTTTACAATAGGATTC
   721  TTATTTAAAGTAAGTGCAGCACCATTCCATTTTTGATCACCTGATGTTTATGACGCTATA
   781  CCTACAATAGTAACAACATTCGTAGCTATAATAGCCAAAATTTCTATATTTATATTATTA
   841  TTACAATTAGTATATTATACTAACAGTAGTTTTTCAGAAATGAGTTGAACATTTATTTTA
   901  CTAATAAGTTCACTATTCTCATTAATAATAGGAACTGTGGTAGGTTTAACTCAATTTAGA
   961  ATTAAAAGATTATTTGCTTATAGTACTATATCTCACGTAGGGTTTATACTTTTAGCATTA
  1021  GGTATATCTAGTGTAGAATCTACTCAAGCATTTATATTCTATTTAACACAATATTCTATA
  1081  AGTAATTTAAATGCATTTGTTATATTAATAGCTATAGGGTTCTCTTTATATTGTTATATA
  1141  AGTGAAAACAAAGAACATGAAGAATTAATGGACAAAAATAATTCACCTATCCAGTTAGTA
  1201  ACTCAATTGAAAGGTTATTTTTATATAAATCCTTTCTTAGCTATAAGTTTGGCTATTACT
  1261  ATATTTTCATTTGTAGGAGTTCCACCTTTAATAGGATTCTTTGGAAAACAAATGGTGTTA
  1321  AGTGCAGCCTTAGATAAAGGTCTTATTTTCTTATCTTTAATAGCGATATTGACTAGTGTT
  1381  ATAGGAGGAGTTTATTATTTAGGTATAATAAAAGAAATGTTCTTTAGTTTACCTGAATAT
  1441  AAAATAAATCCATTATTGGAAAATCTAGTATTAAAAGGTAATGTTTTAGATAATAATCAA
  1501  AAAATAATTAATAAATTAAACTTTAACTATAAAAATATAGCTATATCAAGTCCTATTTCT
  1561  TTTGTAATTTCTATAATTACACTTGTTATTCTATTATTTTTATTTATGAACAAAGAATGG
  1621  CTAAGCATGGGTACCATATTGGTACAAATTTTATTTAACAATTAA
;     G-nad2 ==> end
;     G-nad3 ==> start
  1666  ATGAGTAGTGTAACTTTTCTTTTTGTTTTTGTTACTATTTTAACAATAGTTTTTTTACTT
  1726  CTTAATTTCATACTAGCTCCACATAACCCATACCAAGAAAAATATAGTATTTTTGAATGT
  1786  GGTTTTCACAGTTTTCTTGGTCAAAATAGAACTCAATTCGGTGTTAAATTCTTCATATTT
  1846  GCATTAGTTTATCTTTTATTAGATTTAGAAATATTAGTAATATATCCATATGGTATAAGT
  1906  GTATATGAAAATGGTATTTACGGACTAATAGTAGTGCTAATTTTCATAGGTATAATAACT
  1966  GCGGGATTTGTATTTGAATTAGGTAAAAATGCCTTGAAAATAGATAGTAGACAATCCAAT
  2026  AATTATTTTTATAAATCAAAAAAATTTATTAATATGTTTACTGAACATAAGTAG
;     G-nad3 ==> end
  2080  CAGTAAAATTTTTACTCATGTGTTTAGTAGCAAAGCTATGCAGTGCAGGAGTACAGTTAT
  2140  TCTTAGCTTTGCAATTTCAGTTACTACCATAGTAGCTTGGTATCTATCGGATATGATTGC
  2200  GCGAATTAAGTTCCCCAGTAATAGCGGTATTTTATTTGAAGCAGCTGCACTAACTATGAA
  2260  GATTTATAGCTACCGCTAGCTATAAAGGCGGAGCTTGGGCCTTCATAGCCAAGCTCCTCG
  2320  TATTTTTTTTTTTTCGCAGCGCTAGAGCTTACGCCTTTTTAGAAAGGCTATAAAAAAAAA
  2380  ATATATTTTTTTTTTATAAAGCTCGTGCTAAAGGTCATACACACCGCCCCCCTTAACTTG
  2440  CTAATTTTCTAGTTTGCGGATTTTTCTGCTATGAAGGCTTTTGCAGATTTTTCGAATAAA
  2500  AATCTGCAAGCTAAAGCCTTCACAGAGGCTCGCGCTAAAAACTAAAGCAAGCTCAAGCTA
  2560  TTACTGCGTTAGCTTAAAGCTATACTAAACACGAATAGAAATAAGCAAGTTATAGAGCTT
  2620  GCCCCGCCTTTATAAAGCTCGCTTATAAAAAGAGTATGAAGGCTTTAGCTTACTAGTATT
  2680  AGTAATTAACAAGCTAAAGCTCACCCGTTAAACTATTATATATATTAGCCTCCACCCTAA
  2740  TAGCCTAGCGTATTAATTTGTGAAACTACTATTTTTAGCTTACGCAAGCTACAAATAATT
  2800  TCTAACTACAACCTTAATAGGAGGGAAGCTACCTAGTATCTTAAGTAGTAGGCTGCCCTC
  2860  CTCCTATTATAGGGTTAGCTAATTTACTTAGCTAAGGACACGATATTCTTTTTTTCAATA
  2920  CATTCACATTTACATTTTTATATAATTAACTAG
;     G-atp9 ==> start
  2953  ATGTTAGAATCATCAAAACTTATTGGAGCAGGATTAGCAACTATTGGTCTAGCAGGTGCT
  3013  GGAGTTGGTATAGGTGTAGTGTTTGGGTGTCTAATTATAGGAGTGGCTAGAAATCCATCC
  3073  TTAAAAAATCAATTATTCTCATACTCAATTTTAGGGTTTGCTTTCTCAGAAGCAACTGCC
  3133  TTATTTGCTTTAATGATGGCTTTATTATTATTATATGTTGTATAA
;     G-atp9 ==> end
  3178  TAATAATCTTTTTTAAGGCGAGGAGCTTCGCGCCCTAACAAAGTGTACTCGTACTCTTAA
  3238  TTTTTACGAGTGCTTTAACTTTAACTAGCTAATTTCTGTGTAGCTGGGTATAAGCTAGGA
  3298  ATATTTTTCTATCCCTGCATTAGTTAGCGCAAGCTACTTTTTATAGCTTCATAGTATTAT
  3358  AAAAAAATATTGCTTTAGCTAAAAGCAAGTAAGCTAAAAGCTAAAGCGATTTTCGGCTTT
  3418  GCGCCCCTCCGGGGCGCTTCACCTAAAATAGCTATAGCTAAAGCTAGGATTAGAAAATGA
  3478  GCAAGCTAGGAATACTATACATTGGGACAAATATAAGGCAATACACTAAAGTGGTAAAAA
  3538  GTTTAGTATGTGGCCCCCCCCGGGGTTTAAATTTTTTTAGTTATTAGTAAAAAAAAAAGA
  3598  TACAGCACAGCTTTAGCAGCAAGCAGAAAATTACCTCTAGCTATCCTCCCTAAAGATTTG
  3658  GCAAATGGTATTTAGTAGACATGATGGCTGCTATTTCTACGAGCTTGCGCCTTCATTATG
  3718  TGCATATTTTTTCTTAGAAAAAATCAGCCAAAGCTAAGGCAACCTCTAGTAAAAAGGCTG
  3778  TATACAGCTATAAACTAGCTATAAGCACTATTTTTATAGGTGTTATTTTATGTACTTTAG
  3838  CCTTATATAACTATTTATTAGTAGCAAGCAGCTAGTTTCGTTGTAAAATATAATTCTAGA
  3898  TTGCTAATTTTCTATAATAGCTTTAGTTAACGCATGCTAAGGCAAGCTAAGCACTAATTC
  3958  CTAGCTCTATAGAGCTAGGAATTAGTGCTTCTATTGAGCTATAATGGGAGCATGAGCTAG
  4018  CTAATATCTTTTTTTTTATAATAATGTGGGCTAACTTCGTTCGGACGAGTAAAAAAATAC
  4078  ATTTTTTTTACCCGTCCCCGCAAGCTAAAGCTCGCTATAATTAGTAGATGCGCGCAGTAT
  4138  TAGCTAGCCATATCCGTACCTTAAGGGGCGAATATGGCTAGCTAAAAGCTAAAGCAGGTC
  4198  TATATTTTTATTCTTTTTATAACTAGCGCATATATAAAGCTAAAAGCTAGAGCTACCTAT
  4258  ACAACGGGCGGCAATTCTATTATATTTATACTACAGTTCCTGTAGCTTCTAATTCCTGCT
  4318  ATGTATGTGTAGCTCGATCGAGCCTGCTAACAAAGCGTATTTATAGCAGTGAAAGGTGAA
  4378  AGCTACAGTTAAAGGATGTATATAAAGAGATATAATTAGAAATTATATATTAAAAATTTA
  4438  TAT
;     G-cox2 ==> start
  4441  ATGAAACACTTATTTAATACATTTATTAATTTTGATGCACCTATGCCTTGAGGTATTTAT
  4501  TTCCAAGACAGTGCTACTCCACAAATGGAAGGATTAGTGGAACTTCATGATAATATTATG
  4561  TACTATTTAGTTTTAATTTTATTTGCTGTAGGATGAATATTATTTTCTATAATAAAAAAT
  4621  TTTGCGTCAACTAAAACACAAATATCACATAAATACTTAAATCACGGTACATTAATTGAA
  4681  TTAATATGAACTATAACTCCTGCAGTTATATTAATATTAATAGCCTTCCCTTCTTTCAAA
  4741  TTGTTATATTTGATGGATGAAGTTAATGACCCTTCTATGACTATTTTAGCTGAAGGTCAT
  4801  CAATGATATTGAAGTTACCAATATCCAGATTTCATAGATTCAAATGAAGAATTTATAGAA
  4861  TTTGATTCTTATATAGTACCAGATTCTGATTTAGAAGATGGAGGATTAAGAATGTTAGAG
  4921  GTTGATAATAGAGTAATAGTTCCTGAATTAACACATATAAGATTTGTAATAACATCTGGT
  4981  GATGTTATACATTCTTTTGCTTGTCCATCTTTAGGTATAAAATGTGATGCTTACCCTGGT
  5041  AGATTAAACCAAGTATCCGTTTTCATAAATAGAGAAGGAGTATTCTATGGGCAATGTTCA
  5101  GAAATATGTGGAATTCTTCATAGTTCTATGCCTATAGTTATAGAATCTGTAAATATAGAT
  5161  AAATTTGTGCATTGACTATATTCAGTTTAA
;     G-cox2 ==> end
  5191  TAGAGCGAGGTATTTTGTTCGCTATGACTAGCTTTCTATAGCTAGCTCTAGTTTCGCCCT
  5251  ATAGGGTAACTATAATGTATAAAGTTAAATTAATAAATTAGTAGTAGCGCGAGCTTCGCC
  5311  CGCCTATTTTATAGTAGGGGAGCTCGCTCGCGCTACTACTAAA
;     G-trnR(acg) ==> start
  5354  GGGATATTAGTTCAATGGTAGAACAAGATGGT!ACG!GTCATCATGATTGTAGTTCAAGT
  5412  CTACAATATCCTT
;     G-trnR(acg) ==> end
  5425  AGTATAGTTATTGATAATTTTGTTTATCGATAATTTTGTTTATCGATAGTTATACTTATA
  5485  ACTATGGGTTTGCTTATGTATAGCTTGCGTATGGATACTAGCTTATTATAACTTTGTACT
  5545  TAATAAAGCTACTATTAGCCATACCTAGACGTAATCTATAAAGTAGGATAAAGCTGTAGC
  5605  TTATATTTTAAGCTGTTTGCTTTATATATAGCTTGCTAATTCCTGTTACTATTCCTTAAG
  5665  GAGTAAATAAAAAAATATATAAAGCAGCTAGCGAGCTTTATAGTCGCCTCATAGGCTTAA
  5725  TTTTTTATATAAAAAATCTTGCAGATTTTCTATCCATGCTCTAGTTAGGACAAGCTACTT
  5785  TTTATAGCTTCATAGTATTATAAAAAAATATTGCTTTAGCTAAAAGCAAGTAAGCTAAAA
  5845  GCTAAAGCGATTTTCGGCTTTGCGCCCCTCCGGGGCGCTTCACCTAAAATAGCTAAAGTT
  5905  GGGATGAGAAGGGAAAGTATTCTTAGGTAGTAGTGCTATTCCATGCTATAAAGGCTACGC
  5965  TAGCTAAAGATCGAGCTAGGAATAGCAAGCTAAAGCTATTACAGGAATCCGCAAGCTCTA
  6025  ACGCGCATTACTTTTTTTTTTAGTGGAAGAGCGAGCTTCCCCCCTCTTCATAGGAAGGTC
  6085  GTAGCAGGAATAGTTGGTGGAATACTCATAATTATAGGTGGGTAAGCACAGCTGCTGTTT
  6145  CATAGTAAGAGGGAACTTCGTTCGTGCTGGCCACCACCGAACAATTAGTAGTTTTAGATA
  6205  AAAT
;     G-nad4L ==> start
  6209  ATGAATTTAACTTTAGTACTTTTTTTAATAGGAATCTTAGGGTTTGTATTTAATAGAAAA
  6269  AATATAATATTAATGCTTATTTCTATAGAAATAATGCTATTATCTATAACATTCTTAATA
  6329  TTGGTAAGTTCTGTTAATATTGATGATATAATAGGACAAACATATGCTATATACATTATA
  6389  GTAGTTGCTGGTGCAGAATCTGCTATCGGTTTAGCTATTTTAGTAGCTTTTTATAGACTA
  6449  AGAGGAAGTATTGCAATAGAATATAAATA
;     G-nad5 ==> start
;     G-nad5-E1 ==> start
  6478  A
;     G-nad4L ==> end
  6479  TGTATTTAAGTATAATTATATTACCTTTATTAGGATCTATAGTATCCGGTTTTTTTGGTA
  6539  GAAAAGTCGGTGTTACAGGTAGCCGTATTTTAGGTTGTTTAAGTATAATGATAACTACAA
  6599  TATTAGCTATCATTAGCTTTTTTGAAGTAGGATTTAATAATAATCCCGTTTCAATAAATT
  6659  TATTTAAATGATTAGATAACGAATCATTTAATATGGCATGAAACTTTCAATTTGATAGTT
  6719  TAACAGTATCAATGTTAATACCTGTATTAATAATCAGTTCTTTAGTTCATTTTTATTCAA
  6779  TAGGATATATGAGTCATGACCCCCACAATCAAAGATTCTTTAGTTATTTAAGTTTATTCA
  6839  CTTTTATGATGATAATACTAGTAACTGGTAATAATTATTTAGTTATGTTCGTTGGATGAG
  6899  AAGGTGTGGGTGTTTGTTCATATCTATTAGTTAGTTTTTGATTCACTAGAATAGCGGCTA
  6959  ATCAAAGTTCTCTTTCAGCTTTCTTAACTAATAGAGTTGGAGATGCTTTCTTAATGATAG
  7019  GTATGTTTATCTTATTATGAACTTTAGGGACTTTAGATTATAGTACTGTATTCTCATTAG
  7079  CTCCTTATATTAATGAAAATATAACAACAATTATAGGAATATGTCTATTGATAGGTGCAA
  7139  TGGCAAAAAGTTCTCAAGTAGGTCTTCATATCTGATTACCTATGGCCATGGAGGGT
;     G-nad5-E1 ==> end
;     G-nad5-I1 ==> start /group=IB (4.15e-29)
;     G-nad5-I1-orf304 ==> start /first_aa=L /note=LAGLIDADG ;; evalue:1.2e-60
  7195  ttgttaaacagggctctctttaaacttcactatatgcgggaacaccccgttttaaattct
  7255  tggtcctctgtttacttagtagacttcggcaaaatccaagaagagggacaatccgcagga
  7315  aactccagcaaaacagctatagggggatcctcagagactacatgtgaagcaattaaatta
  7375  aatgataaatttaaatgatgatttataggtttttccgaaggagacggatcttttattgta
  7435  aataataacggatatttagagtttaaagttacacaatctagtgtagatgctcaaatactg
  7495  ttttatataaaaaaggaattaggatttggatccgcctctgtacaagataaaacaaataaa
  7555  actcatcattatagagttagagataaaaataatatctttaaattaattcaaatatttaat
  7615  ggtaatattgtaactaaacataaattaagtcaatttaaattatgagtagatgcatttaat
  7675  aaaatatataaaacaaatatacaatgtgtagaaaataaacacgtgtttactttaaataat
  7735  gcatgattatccgggtttaccgatgctgaaggttgttttacttcctctacatcagtaact
  7795  aaatcaacaggtcaagttataacaacagtaagatatgttatatctcaaaaagatgattta
  7855  gaatttagtcaagatttagctgataaaataaatggatatgttactcatgtaaaaagttct
  7915  aatggtaataatacagtagtgaattttagtaaattaaataaaattctacaatatttaaat
  7975  atatatccattaaaaacaaaaaaatatatatcatataaaagatgattaaaaatttatgaa
  8035  ttagttaaaaataaaaaacatcttactctagaaggtagagttactataaaatttttatca
  8095  aaacttatcaattaa
;     G-nad5-I1-orf304 ==> end
  8110  ttaattgaagatatagtccgaacaataacgcgagttattgagcattttcgtcgtatacgt
  8170  actattaaagtacataatgaaaatcaacattattg
;     G-nad5-I1 ==> end
;     G-nad5-E2 ==> start
  8205  CCTACACCGGTATCTGCTTTAATACATGCAGCTACAATGGTTACAGCGGGAGTATATTTA
  8265  TTAATTCGTTCATCACCTTTAATAGAATATAGCTCTGCTGTATTATTAATCTGTTTATGA
  8325  TTAGGAGCTATTACTACAATATTTAGTTCATTAATAGGATTATTTCAACAAGATATAAAA
  8385  AAAATTATCGCATATTCTACTATGAGTCAATTAGGTATGATGGTAATAGCTATAGGTTTA
  8445  TCTTCTTATAATGTAGCAATATTTCACTTAATAAATCATGCCTTCTATAAAGGATTATTA
  8505  TTCTTAGGGGCAGGAGCAGTTATACACGCTGTAGTAGATAATCAAGATTTAAGAAAATAC
  8565  GGGGGATTAATATCATTCCTACCTTTAACCTATTCTGTAATATTAATAGCTAGTCTTAGT
  8625  TTAGTCGCTTTCCCTTTTATGACAGGATTTTATAGTAAAGATTTTATATTAGAATCTGCC
  8685  TATGGTCAATATCATTTTAGTAGTATTGATGTATACGTTATAGCAGTAATTGGGGCTATA
  8745  TTTACTACACTATATTCAGTTAAAGTTATATACTTAACTTTCTTAACTAATCCTAATGGA
  8805  CCAGTTAATTATTATAGAAATGCTCATGAAAGTGATATATTTATCAGTTTACCATTAGTG
  8865  ATATTAGCTGTATTCTCGATCTATTTTGGATATATCACTAGAGATATTTTCATAGGTTTA
  8925  GGTTCAGGGTTCTTTATAGACAATAGTATATTTATTCACCCTGTTCATGAAATAATGATT
  8985  GACACTGAATTTGGTGTACCTACTATATTTAAATTAATTCCTTTTATCCTTACTGTTTCT
  9045  TTCTCAGCATTAGCCATAATATATTCAGAATTTATGCCAAATATAATATCTAACTTTAAA
  9105  TTATCTAATTTAGGATATTATATTTATGGTTTCTTTAATCAACGTTTCTTAGTTGAATTC
  9165  TTTTATAATAAATACATTGTTAATTCAGTTTTAGAGATAGGAGGTCAAACTACAAAAGTT
  9225  TTAGATAAAGGTAGTATTGAATCAATAGGTCCTTATGGATTTGGTGTTATTTTAACTAAA
  9285  GCTAGTAAAATAATTTCTAGCTTAAGTAATGGAGTCGTTACTAATTACGCTCTTTATATT
  9345  TTAATAGGAATTTGCTTCTACTTATCTATTTTTACTTTTGTTCAGGTAGTAGATGACGTG
  9405  GTAAATTCTATTACAATAGCAAGCTTAGTAATTCTTATGTTATATAAAGATCGTTCTTTA
  9465  ATTTCTAACTAG
;     G-nad5-E2 ==> end
;     G-nad5 ==> end
  9477  CGCGAGGAACTTCTTCGTTCGCCCCCTCTAAGGGTTAGTTTACACGAGGGCACGTTTTAG
  9537  CTTGCGCTAACTTCGTTCGCGCAAGCTAGAAGTCGAAAAAAAAATACATTTTTAGGCGCA
  9597  AGCTACCCCTCGATAAAAGGAACTCTATTTCATAGCCCGCCTTAATTTATAGCTCTTAGC
  9657  TTTTAGCAAGCTTAAGCTTGCTAAAAGCTAAAAGCAAGCATTAATTTGTAATAAATATAT
  9717  TTATATTCATTAACGGGGCTATAGCCTTTTTTTATATAGATACTAACCTGCACTACGATA
  9777  TCCTGGAAAATATAGTCGGCCTTATCTCAGCGTTGCGAGTAAGGCGTATTTTTTTTTTAC
  9837  TATTCCTCTAGCCCTGGCCGAGGGATAGCTATACTGCCCATACTGCTGTATTAAGCGTAA
  9897  ATAAAGGTAAGCTATAAATATTAGAATAAAGGAGTGCATGTTTGCTTGCTTACGGTACAA
  9957  CGTATTGCAAACATTCGTAGTATATTTATAAAGTGTTAATAGCCCCTA
;     G-trnR(ucu)_1 ==> start
 10005  GTCTCATTAGCTCAATGGCAGAGCAGAATACT!TCT!AATATTTAGATCTTAGTTCGACC
 10063  CTAAGATGAGATA
;     G-trnR(ucu)_1 ==> end
 10076  CAGTATAATATTAACAATATACCCCGGTTAACTATGTAGATAATAAGTAGTCTATTAAAT
 10136  CAATAAAAAAATTTTTTTTTTGGCTATTTTTGCTTCTCGATCATAATATTTAATACCTAT
 10196  AGCTTAGCTGGCTTAGCTTTACAGCTTTAATTTGCTTTCTAGAGAGGCGAGTGTGGGAGA
 10256  ATTAAATTATAGTGGTATTGCATATGATCAATATACTTTTGGTTATAGGTTAGAAACTAG
 10316  AGAGGTAGCTTTAGCATATTACAGGTGGGCTATAAAGGCGGGCGGAGCTTTATAAAAAAA
 10376  AAATAAGGCGCAAGCTTGAGCTTGCGCCGAGAATTATTACAATAAAAGTACATAAGCAAG
 10436  CTTGTATGTTTTACCTTATGGACTAATCTCATTATGAGTGCGTATTTCATAGCAAGCTCT
 10496  TTTTATCGGATAAAAATCCGCATACTAAAGCTATAAACTAAGGCGGAAGCTCCCCCCCCC
 10556  CCTTAAATGTATAACTACTAAACCATCCTTGGAGCTTTTAGCTTTTAGCTTGCAATGTAA
 10616  TAAAGCAAGCCTTCATTCCTCTCGGACCATTTGCCAAAGTTTATATCTTACGAGGCTCCG
 10676  CCTACGCACCACCTATACTTATCTTTAAAGAACTTGAATCCGGCTTTACTCAACACCCTT
 10736  TCACTTAGTTCATTGTCCATAGTTGTAGCATATAACTTCTATCCTCTTCTAGCTATACAA
 10796  TATATAGGTGGAGGAAGATAATCTTCCACGGTGTGGTCTAAAGCGCGTAGTGTTTCCTGG
 10856  TACGGAAAGCTATAGAGTTAGAACTGATAGGAGAATACATTGTATGTGCTAATTTCACAG
 10916  CTCTGTAAGAGGGGTGGCGCGAGGAAATTCGCGCCCTAACAAGGCTTAGCTAAGCTCCTC
 10976  GTATTCATAGTAAGCTCTTCTTCGAATCAGGGAGAACTAGCTGCTATAAAAAACTAGGCG
 11036  TGGAGGGAAGCTCTATTCCAGCTACGCTGGAATCACAAAGCTTGCTATAAATGAAATTTT
 11096  TTTTATAGCTAGCGAGTCATTTCGTAAAAGCTAGCTAGCTATAGTTCTGTAAATTATACA
 11156  GCTTAATGTATACCTCTAGCTGTTCACAGTAAGGTGGACCCAAGCTCCATATAGTGGGGG
 11216  AGGAGGGCTGTGCAAGCTCGAAAAAAAAAATACATTTTTTTTTTACCCCGCGCCTTACTG
 11276  TGGGCTACCTAATATTACTAAAAAAAAAATAAATAAATATATACCCGTTATAGGCGCACT
 11336  CTAGCACATTTTTCTAGAAAGGCGTAAGCTCTAGCGCAGCAAAAAAAATACATTTTTTTT
 11396  ATCCTCCGTAGGAATAAATAAGCTCGCTATATAAATATATTTATATACCATATATATATA
 11456  ATTATAATTATT
;     G-cob ==> start
 11468  ATGAGAATATTAAAAAATCACCCTTTATTAAAATTAGCTAATGGTTATTTAATAGACGCT
 11528  TCACAACCTAGTAATATAAGTTACTTATGAAATTTCGGATCTTTATTATTAGTTTGTTTA
 11588  GTTATACAAATTGTAACTGGAGTTACTTTAGCTATGCATTATAACCCTTCAGTATTAGAA
 11648  GCATTTAATTCTGTAGAACATATTATGCGTGATGTAAACAATGGATGATTAGTACGTTAC
 11708  TTACATAGTAACACAGCATCAGCTTTCTTCTTTTTAGTGTACTTACACATAGGAAGAGGT
 11768  ATATATTACGCATCTTATAGAGCACCAAGAACATTGACATGAGTTATAGGTACAATAATC
 11828  CTTATCGTTATGATAGTTACAGGATTCCTGGGTTATGTACTACCTTATGGACAAATGTCA
 11888  TTATGAGGTGCTACAGTTATTACTAATTTAATTAGTGCTGTTCCTTGAATTGGACAAGAC
 11948  ATAGTTGAGTTCATTTGAGGAGGTTTTAGCGTAAATAACGCAACTTTAAACAGATTCTTT
 12008  GCTTTACATTTTGTATTACCTTTTATATTAGCGGCATTAGTTTTAATGCATATGATAGCT
 12068  TTACATGATACAGCTGGATCAAGTAATCCTTTAGGAGTACCAGTATATTATGATAGAATG
 12128  CCTATGGCTCCTTATTTCTTATTTAAAGATTTAATAACTATATTTATCTTTATATTTGTT
 12188  TTAGGTATCTTTGTATTCTTTATGCCTAATGTTTTAGGTGATAGTGATAATTATATAATG
 12248  GCTAACCCTATGCAAACACCACCTGCCATAGTACCTGAATGATATTTATTACCTTTCTAT
 12308  GCTATTTTAAGATCTATCCCTAATAAATTATTAGGAGTTATCGCAATGTTAGCTGCAATA
 12368  CTAATTATTTTACTATTACCTAAAGCTGATTTAGGGTTAACTAAAGGTTTACAATTTAGA
 12428  CCCCTAAGCAAGATAGCTTTCTACCTGTTTTTAGTGAATTTTTTAATGTTAATGCAATTA
 12488  GGAGCTAAACACGTAGAAAGCCCGTTTATAGAAATAGGACAATTAAGTACTGCGTTATAT
 12548  TTTTCTCATTTCTTATTTATATTACCGGCAGTAAGTATATTAGAAAATACTCTTGTAGAT
 12608  TTAGAATTACAAAATAATGCCAAAAATATATAA
;     G-cob ==> end
 12641  GTATAACGATATGTAAAGCTTGCTCTTGACTACAGAGTAGTGCTGTATTGTTACTACTAG
 12701  CTAGCTATTTATTAGCTAGCCAGCTAGTGCTTTATATTTATAGCTAAAGCATTAAAGCTA
 12761  GAGCTGACTCCTTCCAAATAATTAGGGGAGGGAACTTCGTTCGCGCCCTAAACAAGGCGC
 12821  TGGCTTTGTAGTACTGGGCAA
;     G-trnC(gca) ==> start
 12842  AGATTAAGATTGTAGACGGTTTTACACGGTGATT!GCA!GATCATTTGTACGAGGTTCAA
 12900  TTCCTCCTTAATCTT
;     G-trnC(gca) ==> end
 12915  TTTTATTTAGTAGCACTGCGCCCTTAAGGGCGCAGTGCTATGAAGGCTTAGCAAAGCTCC
 12975  TCTTTTTGTTAACAAGGCTTAGCAAAGCTCCTCGTATTCATAGCTATGCTATAAAAAGTA
 13035  GCTTGTGCTAACTGGAGCTATTAGGGCTAATAGTAGAGCGAGCTTGCTAACAAAGGAGGG
 13095  CGAGCTTGCTAGCAAGCTAAAGCTCGCTATTAGTTACCATATAAAATAAGTTTTAATCGC
 13155  TTATTAATTATATATTAACTAATATTTATAAATATGAATAAGTTACTATTAATATAGATG
 13215  AATTTTTGTTATAGTATTAGTATATTATTACGCACTACCCTTGCTTTTATAAAAAAAAAT
 13275  GCACTAGCTATAAGTATATATATACTTAGCTGCATAAAGATAGGGCTAAAAACTATATTT
 13335  ATAAGAGGGCGAAGCTCCGGGGGGCGAAGCTCCGGGGGGCGAAGCTCGAAAAAAAAATAC
 13395  ATTTTTTTTACGCATTTTTTTTTACCCTATAGCTTAACTATACTATAATAATTACACTAA
 13455  ATAGCCACGATGGTCGTTATTATATAAATGATCGTAGCCTGCTTTTCTGTTAAGCCTGCT
 13515  ATGAAATAGAGCTAAAGCTTTATGCATGCATATTTTTTCTTCGAAAAATCAGCCAAAGTT
 13575  AAGCACGAAGAAAACAAGAAGGGGCTAAGCAAACAAAAGTAAGCGAAAATAAATATTTGT
 13635  ATTTTAAATATTTTAGAGTAGTACTTTTATGGCTGCTAGATTGCGAATATATACTTAGCC
 13695  AGTTAGTATTCGCAAGCTAGCAAACTAGAAGCATATACCCAGTATATTGCACTATTAGTA
 13755  ACCATAATCGAATAATTTGATAAATTATCAGGCTGCATAGTTTATTACTGCAGTTTAAAA
 13815  CTAAGTAGCAGAAATAAGCTAAACCACGTGATGATTATTCACTTATATATTTTTTAGTAG
 13875  TAACTAGCACTAGCTAGTGCTAGGCGGGCCGATAAGAAATTACAAAAACATACACTAAAA
 13935  TTAAAATATAATATGATTGTAGAACAGTTATTACATTACATTACATTACATTAATTTATA
 13995  GTGGAGAGCTTTAGCATATTTTAGGCGCAAGCTCAAACGAGCTTGCGCCGAAAAAAATCT
 14055  GCAAAGCCCCACCCTATTAAATTTAGCCAAATCTTTAGAGGAGGATAGCTAGAGGAAATA
 14115  GAGCTTGCCTTCCCTTTTGCAACGCAGAGTAAGTTCGCTTGTAATTATTAATTAAAAATA
 14175  TTAGTTAATAACTTTTAAGTGAAAAATTATGTTCACAAAAAGTACTTAAATTATTTCCTA
 14235  ATT
;     G-cox1 ==> start
 14238  TTGTCTTTAGATAAGGAAAGTTGTTCCCACCAGCCTAGT
;; mfannot: G-cox1 ==> start Def by similarity
 14277  TTAACATTAAGATCCCAAATGTCTATGGGTATGGAAAGATGATTTAATTCAACAAATGCT
 14337  AAAGATATAGGTACATTGTATTTAATATTCGCTCTTTTCTCTGGATTATTAGGTACAGCT
 14397  TTTTCAGTGTTAATTAGACTTGAACTTAGTGGGCCAGGAGTTCAATATATTTCTAATAAT
 14457  CAATTATATAACAGTGTAATTACAGCTCACGCTATATTAATGATATTCTTCATGGTTATG
 14517  CCAGCATTAATAGGTGGGTTTGGAAATTTTTTAATGCCTTTAATGGTAGGTGGTCCGGAT
 14577  ATGGCATTCCCTAGATTAAATAATATAAGTTTCTGATTATTACCCCCTAGTTTAATATTA
 14637  TTGGTATTTTCTGCCATAATTGAAGGTGGAGTGGGTACAGGTTGAACACTTTATCCCCCA
 14697  TTATCAGGATTACAAAGTCATAGCGGACCAAGTGTAGATCTTGCTATTTTTACTTTACAT
 14757  TTAACAGGGGTAAGTAGTTTATTAGGATCGATAAATTTTATAACAACAATTGTAAATATG
 14817  AGAACGCCAGGAATAAGATTACATAAATTAGCATTATTCGGATGAGCAGTAGTTATAACA
 14877  GCAGTATTACTTTTATTATCATTACCTGTATTAGCTGGTGGTATAACTATGGTGTTAACA
 14937  GATAGAAATTTTAATACATCATTCTTTGAAGTAGCAGGTGGAGGAGATCCTATATTATTC
 14997  CAACATCTTTTCTGATTCTTCGGACACCCTGAGGTTTATATATTAATTGTGCCTGCTTTC
 15057  GGTATAATTAGTACAACTATATCAACTAATTCAAATAAACCAATATTTGGTTATATAGGT
 15117  ATGGTGTATGCTATGATGTCTATAGGAATATTAGGATTTATAGTATGATCTCATCATATG
 15177  TATACTGTAGGATTAGACGTGGATACAAGAGCTTACTTTACAGCTGCTACATTAATAATT
 15237  GCTGTACCTACAGGTATAAAAATATTCTCATGATTAGCTACTTGCTATGGAGGATCTATA
 15297  AAAATGACACCTTCTATGTTGTTCTCATTAGGTTTTGTATTTATGTTTACAATAGGAGGA
 15357  TTAAGTGGTGTTGTATTAGCCAATGCATCACTTGATATAGCTTTCCACGATACTTATTAC
 15417  GTAGTTGCTCACTTCCACTACGTTTTAAGTATGGGAGCTGTATTCGCAATGTTTGCTGGT
 15477  TGATATTTCTGAATACCTAAAATATTAGGTTTAAATTATAACTTAAATTTAGCTAAAGTT
 15537  CAATTCTGACTTTTATTCATAGGGGTTAATCTTACATTCTTCCCTCAACATTTCTTAGGT
 15597  TTACAAGGAATGCCTAGAAGAATTAGTGATTACCCTGATGCTTTTGCAGGTTGAAATTTA
 15657  ATCAGTAGTATAGGTTCTATAGTAAGTGTAATAGCTGCTTGATTATTCTTATATATTGTA
 15717  TATTCACAATTAGTGGAAGGAAAAGTTGCATCTAGAAATCCTTGATTAACTCCTGGATTC
 15777  TACACAGACGTACTGCAAGCTAATTTAAATAGAAGTTACACTAGCTTAGAGTGAGGATTA
 15837  TCAAGCCCACCTAAACCTCATGCATTTGTGAGTCTACCTTTACAAAGCTAA
;     G-cox1 ==> end
 15888  AATTAAGGCGCTTTAGCTTTTAGCTTTATATATGTCTTTATCTGGTTAATTTGATATCCA
 15948  TGCATTAGTTAGCGCAAGCTGCTTATAGCCAGGCTATAAAAAAAAAAATCAATAAAGCTA
 16008  TTCATAAAGCAAACTCTAGTTTATCTGGGGGGTTGGCCACAGACATACTAAACAGTATTA
 16068  GATTAGTAGTTACCATTTATTTATAAATAAAGGCTTATAGCTAATCTTTAGTATATAGGA
 16128  TATATATACACTAAGAGGCTATATTCCTA
;     G-trnR(ucu)_2 ==> start
 16157  GTCTCATTAGCTCAATGGCAGAGCAGAATACT!TCT!AATATTTAGATCTTAGTTCGACC
 16215  CTGAGATGAGATA
;     G-trnR(ucu)_2 ==> end
 16228  CAGTATAATATTAATATTATACCCCGGTTAACTATGTAGATAATAAGTAGTCTATTAAAT
 16288  CAATAAAAAAATTTTTTTTTGGCTATTTTTGCTTCTCGATCATAATATTTAATACTTACA
 16348  TTTAATACCTAACTTAGCTTGTAAAGCTTGGCCTGCTTTACAGCTTTAGCTTTTACAGCT
 16408  AAGCTGTAAAAGCTAAAGCACGAATTATAGAGGAGGGGTAAGCAAGGTACCCTTGCCTTC
 16468  TTCATGCTTTAGCTTGTTATAGCTTCGCTTCATAGAGCTTTACCTTGCTAACTTACTAAT
 16528  TTCGGCTCCTTAAAAGTGGGGGCAATTTTAAGGATTAACTAGCTAATTCCAGTAATTTCT
 16588  GTAATAGTGGTAGTTGGCGGCTTGGCTTTAGCTTTAGTGCAGTTGCACTAAAGCTAAAGC
 16648  ACAGAAAATCTATCCTTTATATAACACAGCTACGGGCGAACGAGTAAGGCGCAAGCTTAA
 16708  GCTTGCGCCCTCCTCGTTATGAAAAGGATAGCACTAAAGCATATAAATAGCATTTCTATG
 16768  TTCTTTAATTTTAAACGTATTAGATTATTCTATGAATAGTTTAATATATAGTATATAAGC
 16828  TTAGCTGCGCTTGGTTATAAAAAAAATAGCTAGCTATAATAATAGCTAAGCAGACTAAAG
 16888  CTCTTATATACTTTTTTTTTACCTACGAGTGACGCTGTGTGCACGTATTATAATTAAATT
 16948  ACAATAACAAAAAGT
;     G-orf151 ==> start
 16963  ATGAAACAAAAATTAATTAATCTTTTATTATATAAAGATATACATATACCTAGACCTCAC
 17023  GTATTTGCAGATCTTCAGTTAAAAAGTACGGCTGCGCCGGTAGAGCTTACAGAAATAACT
 17083  TTAAAGATTAATGAACTATTACCTCAACTTTCTGATTTTATAAGTCAATTTCACAATATC
 17143  ATATTAACTAATAATATAAATGTTATAACAGATGGAGGGGGTAATATGTCATTAGATGTT
 17203  CCTGGTAATATGTCGGACACTGATGCTGAGAAATTTAGCCGAAGAATAAGTATTATTGAT
 17263  CGTTTAATATCAACACGTGGCCAAGAAATTAATGATTTATTACAGAAAGGATTAGAAATA
 17323  GAGGGTAAATTAAAGAAAGAAAACGTTAACTATACTTCGCAAATATTAGATAAAGTTAAT
 17383  GAATTTAATAGATTAAATGCTTCTTATAAACATTAA
;     G-orf151 ==> end
 17419  TAGCAGCTATGGTTATACAATAATTATTTGCTGCTTACTGCTTGCAGCTAGCTATAAGAA
 17479  TAACCCTTCCTTAGAAGTGCTGGGAGCACTATAATAAAAAAAGTATATAAAGCTACAGAG
 17539  CTAGCCTGCAGGAATATGTAGCGAAGCGCGAAGCGCGAAGCGCGAAGCGCGAAGCGCGAA
 17599  GCGCACTAAATTAGTATTATTAATATTATAAGATTAAACAAAACCTAGTTAGCTTACTAT
 17659  ATTCCTTCTTATTTCTAGCTTGTTATTTAGCTCCCCCTCTTCCCGCCTCTATGCAGGAAT
 17719  AGCCCTATTCGCTTCCTCGCGTAGGATACAAAGCTTACTATAGCTAGAATAATCTCTCTA
 17779  GCTCTAGATATTCCTAGATATAAAAATGGGGCTAGTGAGTTAGCACACACTAACAGAGAA
 17839  AGATAATTAAAAATAAAAAAAA
;     G-nad1 ==> start
;     G-nad1-E1 ==> start
 17861  ATGAATTATTCTCCTACTATTATTTCAATAATTGAAAATATTATATTAATGTTACCTGCT
 17921  TTATTAGTGGTAGCTTATGTAACTGTTGCGGAAAGAAAAACTATGGCAAGTATGCAAAGA
 17981  AGACTAGGTCCTAACGCAGTGGGATACTATGGTCTATTACAAGCATTTGCAGATGCTTTA
 18041  AAATTAATCTTAAAAGAATATGTAGCTCCTACACAAGCTAATTTAATACTATTTTTCTTA
 18101  GGACCTATAGTGACATTAATATTTGCTTTATTAGGTTATGCAGTTATTCCTTACGGTCCT
 18161  GGACTATCATTAGGGGATATGGAATTAGGAATATTGTATATGTTAGCTGTTTCATCTTTA
 18221  GCTACTTATGGTATTTTACTTGCAGGATGAAGTGCTAATAGTAAGTATGCTTTCTTAGGA
 18281  TCTTTAAGAAGTACAGCTCAATTAATTAGCTACGAATTAGTGTTAAGTTCTGTATTATTA
 18341  ATAATAATAATGATAACAAATAGCTTAAATTTAAATATAAATGTACAATTCCAAAAAATA
 18401  GTATGATTAGCTTTACCCCTATTATGTATATTAATAATATTCTTTATAGGATCTGTGGCA
 18461  GAGACTAATAGAGCACCATTTGATTTAGCAGAGGCT
;     G-nad1-E1 ==> end
;     G-nad1-I1 ==> start /group=IB (1.06e-14)
 18497  atttaaccagatttggcctctttaaagatcacaaattgctggaatttcttaattaagaga
 18557  atcagcaggtaatcaacttaagttgaatcttcagagactagatgtgatcatttaatatcg
 18617  agcatgctcgatattaaataaggtatagtccagacttatatggaaatataagattaataa
 18677  attcaaatttattaccctctagagttaaatctccggaggcaatatgtatgtgtagctaca
 18737  cgagtacactttgttagaggacgagtaaaaaaaaatacatttttttacccgtccccgcaa
 18797  gctaagctctagctaattatttaaatatatctaaagtaactgtaggtaagtatttaaata
 18857  atgaactaatctataaaaacgagctttagcacatttttctaggaaggcgtaagctctagc
 18917  gcagcctacatatttaaacctataaattaataattttgagtataag
;     G-nad1-I1 ==> end
;     G-nad1-E2 ==> start
 18963  GAATCTGAACTGGTAAGTGGATTTATGACAGAACACGCTGCAGTAATATTTGTCTTTTTC
 19023  TTCTTAGCTGAATATGCTAGTATTGTATTAATGTGTATATTTACTAGTATTTTATTTTTA
 19083  GGAGGTTATTTATTAGAATTTGACATTGTATATTGATTTGATTTATTAAATTATGTATAT
 19143  GCTTATATTTTTGATATAAACTGAATTACATCTCTAGAATATTTTAAATTAAGAGAAATT
 19203  TTAACTAGTTCTTCTGTAGATGGCTTTTTACATAGTATAACTTTAGGTATAAAAAGCTCA
 19263  ATAATGATATTTATATTTATCTGAGTAAGAGCCTCTTTCCCGAGAATTAGATTTGACCAG
 19323  TTAATGTCATTCTGTTGAACTGTGTTATTACCTATTTTATTTGCTTTTATAATATTAATT
 19383  CCTTGTTTATTATATATATTTGGAATAACTGTTGTAAATGTGAACATGTTTTAG
;     G-nad1-E2 ==> end
;     G-nad1 ==> end
 19437  TAACTAGTAAAAAAAAGTAATAAGCTAGAAGAAGCTATCTAGTCTCTAGATATTCCTATA
 19497  TATAAAAATGGGGCTAGAGACTAGATTAATAATTAATGAAAATCTAATATCTCGTCCTCC
 19557  CTACTACACGATTTTATGTCTATATGAAGGCGCAAGCTCGTAGATATACCCGTCCTTTAC
 19617  CTGATTTAGTAATGCTACGTCTTGCTATCGATTATGAATGAAGAAAGTTTAGTAATAATA
 19677  AGTCATGAGCAAGCTAGTAATTTTTTTTTTAACTAGCGAATAGGTTCGCTAGTACCCATA
 19737  AAAACTTATTTTTTTTTAGGCCATGAGACACATGTATATAGGCGGACATAGTAAATTATT
 19797  TGAATGATCTCTTTTTAAGGAACTAGAT
;     G-nad4 ==> start ;; mfannot: alternative ATG start pos 19759
 19825  ATGTTATTATCCTCATTAATCACAATACCAGTATTAGGAACAATAGTTGTAGCTAGTATA
 19885  GGATCATATAAAAAAAATTCAGAGTTATATACTAAAACCATTGCGCTAACTAGTAGTATA
 19945  ATAAATTTAATTATATCATTAGTTATGTTTATTTTATTTAATAACAGTTCTAATCAATTT
 20005  CAGTATGTACAAGAACACTACAATGTACAACTATTCGATATTTACTTGGGTGTAGATGGT
 20065  ATCTCAATATATTTTATATTATTGACAACAATAATAATGCCTATAGCATTATTATCTAAT
 20125  TGAGACTCTATAAAAGAAAATGTAAAATCTTATTTAATAATTATGTTATTATTAGAAACA
 20185  TTATTATTAGCAGTTTTTATGACATTAGATATAATGTCATTCTATATATTCTTTGAAAGT
 20245  ATATTACCTCCTTTATTTATATTAATAGGTTTATATGGATCAGATAATAAAGTAAGTGCG
 20305  AGCTACTATTTATTTTTATATACACTGTGAGGTTCTTTGTTTTTACTACTGTCCATTTTA
 20365  AGTACATCTTCTATAATGGGTAGTACAGATTTTGATACATTATTTAAACTAAATTTTGAA
 20425  TATAAAACTCAAATATTCTTATTTATAGGAATATTTATATCATTTGCAGTAAAAACTCCT
 20485  ACAATATTTTTAAACAATTGATTATTAAAAGCTCACGTTGAATCTCCTTTAGGGGGAAGT
 20545  ATTGTATTAGCCGCAATTGTATTAAAATTAAGTCTATACGGTGTATTTAGATTAATATTA
 20605  CCTATATTGCCAAAAGCTTCTTTAGATTATACTTTTGTTGTATTTACTATAGCGGTAATT
 20665  ACAATAATATATGCTAGCTTTAGTACACTAAGAACTACAGACGTAAAAGAACTAATAGCC
 20725  TATAGTTCAGTCTGTCACGCTTCAGTATATTTAATAGGAGTATTTAGTAATACTATACAA
 20785  GGATTAGAGGGTAGTATCATATTAGGTTTAGCCCATGGGTTTGTGTCAAGTGGTTTATTT
 20845  ATATGTGCAGGTGGAATACTATACGATAGAACAGGTACTAGACTTATATATTTTTATAGA
 20905  GGAATTACTCAATTAATGCCTATATTTGCTATATTATTCTTTATATTAGCTTTAGGAAAT
 20965  TGCGGTGCTCCATTAACTTTAAATTTCGTAGGTGAATTTATGTCACTTTATAGTATAATA
 21025  GAAAGATTACCAGTATTAGGTGTTTTCGCTTGCTCTTCTGTAGTATTTTCTGCAGCCTAC
 21085  ACTATATATATGTTTAATAGAATATCTTTCGGTGGTTCTTTCACTAGATTCTTAGAAGAA
 21145  AGTATATACGATGTAAATAAAAGAGAATTTATCTTATTATTTATATTAGTATTATTTACA
 21205  GTTATATTAGGTGTATATCCTTCTTTAATTTTAAACGTATTAGATTATTCTATGAATAGT
 21265  TTAATATATAGTATATAA
;     G-nad4 ==> end
 21283  GCTTAGCTGCGCTTGGCTATAAAAAAAAAATAGCTAGCTATAATAATAGCTAAGCAGACT
 21343  AAAGCTCTTATATACTTTTTTTTTACCTACGAGTGACGCTGTGTGCACGTATTATAATTA
 21403  ACATAATCAAAATTTAT
;     G-atp8 ==> start
 21420  ATGCCACAATTAGTACCTTTTTATTATATGAATGAAATAGTATTTGCTTTTGCTATAATA
 21480  GTATTTATTCTATACGTATTATCTAAATATATATTACCAAGAATAGTGCGTTTATTCTTA
 21540  TCACGTATGTTTATTAATAAAATATAA
;     G-atp8 ==> end
 21567  TATATATTAGTGCTATCCATATTCCTTCGGGTGCTAAAAGCAAGCTAAAAGCTAAAAGCC
 21627  AGCATTAATAATGCTATAGCTATAAATATAACTAAAATAAGCAATATTTTTTTTTTTAAT
 21687  AATAAAACTAGGGATTAGCAAGCTAAAGCTTTACTTTAGCTTGCTAAATTATAGCTTGCT
 21747  ATAGCTCGGCTGCGCTAGCTAGGAGGAATATTAATAGCATAGCTAGAGAAAAATATGCAT
 21807  AGCTAGTAAAATAAATATGAGCTTCTAACGGTATAAGCCACACTGTTAGCTATGAGTAGT
 21867  TTAGTTATATAGGCTATCCCTAGCTTTCAGTTAAAGCTAAAAGCCCTTTATTCTTTTTTT
 21927  TTTCTGGAGTCACTATTTCTGCTACGCAGGAATAGCTTTATTCCATTGCACTCCGCTAGC
 21987  AACTATTTTGCAAATATTTAGCTTTTTAAAGATTTATATATTATAGTAGTAATAATACTA
 22047  CTAG
;     G-atp6 ==> start
 22051  ATGTTTTCTATAGAAAAACAAAATTTATTCTTAGCGCAAGCTGAAGAAATAAGAAGTCCT
 22111  TTAGATCAATTTGAAATAAGAGACATATTAAATTTAGAAGTTTTAGGTGGTAACTTACAT
 22171  CTATCTTTAACTAACATAGGATTATATTTAACAATAGGAGCTTTAATTATATTAGTTTTA
 22231  AGTATAGTTTCAACTAACTATAATAAATTAGTTAGTAATAACTGATCTATAGCTCAAGAA
 22291  TCTTTATACGTAACTATACATAATATAGTTACAAATCAAATAAACCCTAAAAATGGTCAA
 22351  ATTTATTTCCCATTTATATATACTTTATTTATATTTATATTAATAAATAATTTAATTGGA
 22411  ATGGTTCCATACAGTTTTGCTTCTACAAGCCATTTTGCGCTAACATTTGCTCTTAGTTTT
 22471  ACAATAGTATTAGGTGCGACTATATTAGGATTCCAAAAACATGGTCTAAAATTCTTTTCT
 22531  TTATTAGTACCAGCTGGTTGTCCTTTAGCTCTTTTACCTTTACTAGTTACTATCGAGTTA
 22591  ATATCATACCTTGCTAGAAATGTGTCATTAGGATTAAGATTAGCAGCTAATATAACTGCC
 22651  GGTCATATGTTATTAAGCATATTAAGTGGGTTTGTTTATAATATAATGAATTCTGGTTTT
 22711  ATATTCTTCATTTTAGGATTAATACCTTTATTATTTATTATAGCCTTTTCAGGTTTAGAA
 22771  TTAGCAATAGCCTTCATCCAGGCGCAAGTGTTCGTGGTACTAACTAGTTCTTATATAAAA
 22831  GATGGATTAGATTTACATTAA
;     G-atp6 ==> end
 22852  TATTTGTAGCGAGCTAGCTGTAGCTTTTGTAGCAATAAGAATATGTGCTAGCTAGAACTA
 22912  TAGCAATTCGCTATAATAATAAGCTTTAGCTAGCTTTATTTCGGCGCAAGCATACTTGGT
 22972  TAGCCTATTTTTTTTTAATGACTATAGGTAAGCTATTAGTACTAAGTGTTTATATTGAGG
 23032  AAAGTTATAATGAACAATAACAATTTATCCTAAGGTGCTCGTAGAAATAGTAAGCTATAG
 23092  CTTTAGCTTGCTATATATAGCAAGCTAAAGCTAAGCACTAAACTCTGCTTTGCACCCAGG
 23152  AAATTAATAAAAGTTATATGATATATATGAAGAAAATAATACAAAATTATTTATATAATT
 23212  TATATGAAAAATAGCGAGCAAGTAGCATTTTATAGAAAAGTATCTGTTTTAGTAAAATTT
 23272  ACATTAAATAGCTTATATGTTTTTTCCTTAGTTAATGGATTTAGATCCATTAGTGATATA
 23332  TGAATAGTTCTATATCAAAAAAAAAA
;     G-rns ==> start
 23358  TAAAAGTTGAGTTTGGTGATGGCTCTGATTGAATGCTGTCCAAGTGCTTGACACATGCTA
 23418  ATCGTACGTTTTAATTGCTATCCCTTTGGGAAGGCGCAAGCTCGTAAGCAATTAAAAAGT
 23478  GGTGTACAGGTGAGTATAATGATATTCTTCGCCGGCCTTAAAGTGGAGGTAAATCCTTCA
 23538  TAATAAATAAAGGAAACAGGATGAGAACTTGGCAAATAAAGCTAGGCTTCTCATCGTTTC
 23598  TGCTTTAAGAGGATAATAAATATCTTCGAGATAGGTAGTAGTTAAGGTGATGACTTAACT
 23658  AGCCTTAAACTCTCGTAGTCGAATCTGAAAGGTTGATCGACCACATTGGGTCTGAAAAAA
 23718  CCCCAATGCAAGTTAGTACAGCAGTGAGGAATCTTGGTCAATGGCCTAACGGCTGAACTG
 23778  GCAACTTGGAGAAGTGGCAAGTCTTCCAGTATGGGGAGCAAAACAGCTATGGGTCAAGTC
 23838  CGATATCTTTAGGAGAAGTCTTATTGTGAGGGCGAGTTATATAACACCATAGGACTGGCC
 23898  GTCCCATATGAAAAGATTATATTAGAATTGAATGAAGCTTTGTTTATATATTGATAATGA
 23958  CAGTATATATATCGTGTCTTGACTAATTGCGTGCCAGCAGTCGCGGTAATACGTAAGAGA
 24018  CTAGTGTTATTCATCTTAATTAGGTTTAAAGGGTACCCAGACGGTCAATATAGCTTATAA
 24078  AATGTTAGTACTTGACTAGAGTTTTATGTAAGAGGGCAGTACTTGAGGAGGAGAGATGAA
 24138  ATTTCGTGATACCAAAGGGACTCTGTAAAGGCGAAGGCAGCCCTCTATGTAAAAACTGAC
 24198  GTTGAAGGACGAAGGCACAGAGAACAAACAGGATTAGATACCCAAGTAGTCTTTGCAGTA
 24258  AATGATGAATGCCATAGGTCAGATAACCAGTTAATGTTTATAGTCTAATAGGGTTAGCCT
 24318  AGCAAACTAATGACATAGACTATCCATTAAAAATATTTGGTCTATAAATGAAAGTGTAAG
 24378  CATTTCACCTCAAGAGTAATGTGGCAACGCAGGAACTGAAATCACTAGACCGTTTCTGAC
 24438  ACCAGTAGTGAAGTATGTTGTTTAATTCGATGATCCACGAAAAACCTTACCACAATTTGA
 24498  ATAATTTTATTACAGGAGTTGCACGGCTGTTTCCAGTTAATGTTGTGAAACTGTGGTTTC
 24558  CATGAAATTAACGTAATCCCTGGCTTTATTTTTTTTATTTACGATAAAGCATTCAGTCCT
 24618  GGAAATTTGGAAAGATAAAGGGGACAAAGACAAGTCATCATGGCCTTGATATTGTGGGCT
 24678  ATAGACGTGCCACATATTCCTAAACAAAGAGATGCAAAAATGTGAATTTAAGCTAATCTC
 24738  AAAAAATAGGATATAAATTTTAAGGATTGTAGTCTGAAATTCGACTACATGAATAAGTAA
 24798  TTACTAGTAATCGTGAATCACCATGTCACGGTGAATAGACCTTGGATTGGTACTAACCAC
 24858  TCGTCACATGCTGAAAGGGGCATGCGCAATAAGTTTGCTTTCTTAGTAACAAGTAAAAAA
 24918  AACAAATAGGTTTTATATATTCTTTTATTGGGAATCTTCGTATGCGTGGCTCTAATTAGT
 24978  GTTAAGTCGAAATACGGTTCGCGTAGTGGAAGTTGCGCGGGATTAATTAACATT
;     G-rns ==> end
 25032  AACCATAAAAATATATAATATATAGATATTATATAA
;     G-trnY(gua) ==> start
 25068  AGGAGGGTTCCTTTATTGGTAAGAAGGGTTGAGCT!GTA!AACTCAATAGCTGTTGCTTT
 25126  TAAGAGTTCGAATCTCTTGTCTCCTA
;     G-trnY(gua) ==> end
;     G-trnD(guc) ==> start
 25152  GAATTAGTAACTTAAATAGGTAAAGGACTTCCTT!GTC!ACGGAAGTAGATGTCGGTTCG
 25210  ATTCTGATCTAATTCG
;     G-trnD(guc) ==> end
 25226  TATAGTAGCATACGTAGCCTACATATCTTCGTTAGCTTTTATAGACTAGCTTTATAATTT
 25286  GGGCGAGCTTGCTGATTCCCTCCGGGGGGCGAAGCTCGTAAAACTTTTAGTTTTTAGCTT
 25346  TTAGCTTGCCTTTAGCTTTTAGCTATCTGTAATTAAGGCGCTGGCGGCTAGAGGGGCTAT
 25406  TATGCTTCCCTATATAAAATATTTATTAGCGCTAGCTAAAGCTCTAGCTAATGCA
;     G-trnS(gcu) ==> start
 25461  GGAAAAGTTTCCATAGGTAGGGTAAGATATTT!GCT!AAGTATTATGTTTTATACATCTA
 25519  GGTGTTCGAATCACCTCTTTTCCG
;     G-trnS(gcu) ==> end
 25543  TAGTCTCCATGTATAGCTTTAGCTTTAGCTTTTAGCTTTATTCCGGGACGGAGGCTGTAG
 25603  CGTATTTTATGGGGGGAGGGAGCTTGCGCTAACTTTGTTCGCGCAAGCTATAAGTACCCC
 25663  CTCCTATAAAAAATATAGCAAGCAGCATAAATATGCATAGCTTGTTTATAGCCAGCTGCA
 25723  GCAGTCTATGTATACTTCTTATATCGGAAAATGTATTAGTGCTAACCAAGTATGCTTGCG
 25783  CCGAAATATGGAGCTAGTCGAAAAAAAAAATACATTTTTAGGCGCGAACGAAGTTCCCTC
 25843  CCCTAACAAAGGAGGAGTACACTTTGTTAGTAGGGCGCTTCGCTCTATGAAATACCGCGC
 25903  GTTCATAGCAACCTCCTTCGGCTGTCTATTTGA
;     G-trnN(guu) ==> start
 25936  GCCTCTATAGCTCAACGGTAGAGCATAATACT!GTT!AATATTATGATAGATGTTCGATT
 25994  CATCTTAGGGGCT
;     G-trnN(guu) ==> end
 26007  TTTAATATGTGTATATAACTAAAAGATTTATAATATATAATTTAT
;     G-cox3 ==> start
 26052  ATGACAAATTTAATAAGAAGTAATTTTCAGGATCATCCCTTCCATTTAGTGTCACCGTCT
 26112  CCTTGACCGCTGTATACAAGTATTGCTTTATTTACAGTAACAGTGAACGGAGCATTATCA
 26172  ATGCACTTATTTAATAATAGCTATATAGTGTTTTACTTATCATTAATAACATTAGTAGCA
 26232  TCTATGTCTTTCTGATTTAGAGATATAATAGCCGAGGGTACATATTTAGGAAATCATACA
 26292  TTAGCAGTGCAAAAGGGGTTAAATCTAGGAGTAATACTATTTATAGTATCTGAAGGTTTA
 26352  TTTTTTGTAGCTATCTTTTGAGCATTCTTTCATAGTGCATTAACACCTACTGTAGAATTA
 26412  GGAGCTCAATGACCACCTATGGGTATAGAACCTGTAAACCCATTTGAATTACCATTACTT
 26472  AACACAGTAATTTTATTATCTAGTGGAGCAACTATTACTTATGCACACCACTCATTAATA
 26532  AAAGGAGAAAGAAGAGGAGCTTTATACGGTTCTATCTTTACAGTTCTATTAGCTTTAATA
 26592  TTCACTTTTTTCCAAGGGGTAGAATATAGCGTTTCTTCCTTTACTATTAGTGACGGTGTA
 26652  TTTGGAACATGTTTCTTCTTCGGTACAGGTTTCCACGGATTACACGTTATCATAGGTACA
 26712  ATATTCTTATCAGTGGCTTTATGAAGAATATATTCATACCATTTAACAGATCATCACCAT
 26772  CTTGGTTATGAAGCTGGAATACTATACTGACATTTCGTGGATGTAGTTTGACTTTTCTTA
 26832  TATGTATCTATGTATTATTGAGGTTCTTAA
;     G-cox3 ==> end
 26862  TTTATTAAGACTTTTGCTTTTAGCTTTTACCTGGTTGTAATTAAGGCGCTAGCTTTAGCT
 26922  AGCGCATAACAAGAGCGTAGCTATGAAGGCGAGGACGCGCTTCCTTGTTCGCAAGCTAGA
 26982  AAAAGCTAAAAGCTAAAAGCAAGCTAAAGCTCTGTATTTTTTTTATATAGCTCTGTATTT
 27042  TTCTTATAGCTGCTAGTTCCTGCGTAATAGTCATAGTAATATTGTTCTATTTGGCATGCT
 27102  AAAACCTTATATATAAAAGCTAATAAGATTAAGTCTTAATTCAGACGGTAATCTATTTTA
 27162  TATAGAAAAAAGATAAAATAATCTTGCTAATTACTAGTATGCAGGAATCGGGACGCAAGC
 27222  TCGATGAAGGCTTTGCAGACTTGCTTTTAGTTAGTTGTAATTAAGGGCTCTTAACTAACT
 27282  ATAGCCAAATACTTATACCTTTATCTGGCACAGAGCTAGTTTTAGTTTGTTAGCTAAAGC
 27342  TCGCAGACTCTTCGGGGGAAGATATGGAGTTAGAAGAATATGGACAAAGGAGTTATGTAT
 27402  AGGGGGGGGGAACGAAGTTCCTCCCCACGCCATTAAAAGATAGCTAGGTGTGCTTATTAC
 27462  TATTCCTATTCCTATTAGAAGAATAGGAATTACAGCGCTAGCTTGAAAAATCGCAAGGCT
 27522  ACCGTAGTATTACCCGTAGCACTATGCATCCCTCGTCCATTGTAGCAAGCAAGCTAAAAT
 27582  TATGTTACAGGTTAAAAGACAAGATATAATTTTATTGCTATCCTAAATATTAGGTTAAT
;; mfannot: G-nad6 ==> start Def by similarity
 27641  ATAAATATAAAAAAAAATACA
;     G-nad6 ==> start
 27662  ATGTATTATCAACTTCTAGCTATACCTGAGATTTTCTCGAATGGGTATTTAACCGGATCT
 27722  TTAGATATAATAAATATAACAGCTTTATTATGTGGTATTTTAATAATAATTAATAAAAAC
 27782  CCTATTGTATCAGTAATATTTCTAATAGGTTTATTTGCAAATATATCAGTATATTTAATA
 27842  TTAATAGGTCTTACATTTATAGGTTTATCTTATTTAATTGTTTATATTGGGGCAGTTTCA
 27902  ATATTATTTCTATTTATATTAATGTTAATAAATATAAGAACAAGCGAATTACAAAGTAAT
 27962  AATAGAAATAGTGTATCTTTAGGTTTATTTATTACAATTCTTGCAAATTTTACTATATTC
 28022  CAAGTACTTCCTTATTACATGGCGATATTAAATAATTACAGTAGTAAATTAAATACTATA
 28082  CTATACTATTTACCTTGAAATAAGTTTAGTGATATATTAAAATATATTAATAGAAACTTA
 28142  GATATAACGAATGCCAATATTATGTTTGTATCAAGTAATAGTTGAGATAATAATATGGCT
 28202  GAAACAGGACATACAGCAACGATAGGACATATATTATACACAAGTCACAATATGTGAATA
 28262  TTTATGGCTAGTTTTATATTACTATTAGCTATGGTAGGTGCAATAATAATTACTATAAAA
 28322  GGTAAAGATTAA
;     G-nad6 ==> end
 28334  TACTCATTAATGGTGTGATATATCTTATATACTTGTTCTTTAAAGGCGCTAGCTTGTAGC
 28394  ATTACTATTCTACTAACGAAGTGTTACACTGCTGCATATTTTTTTCGGCGCAAGCTTAAG
 28454  TTTGCGCCTAAAATCAGCTGCATAGCTAGCCTTCCTAATTAGGAGGGGCACTTCGCTCCA
 28514  CAGGAATTAGTGGGGGTGGCTAGGCTACAGTAATGCTATGAGCTATTAAGGCTGGGCTAG
 28574  TTAAAGGTTAAATAAAAAAAATACAGAGCTTCTGCCTTTCTGCAAAAGCAGTAAACCTGT
 28634  AA
;     G-trnV(uac) ==> start
 28636  GAAAAATTAGTTCAATGGTAGAGCGATTGTTT!TAC!ACACAATAAGTTGAAGGTTCAAA
 28694  TCCTTCATTTTTCA
;     G-trnV(uac) ==> end
 28708  GTATTAAGGGTTGGTTTATTCAGAGCTAGTAGCTCGGAGTGCTAATTTTCTAGCTAGCAT
 28768  ATTTTTCTCTAGCGCTAACGAGGTTTATAGCCGCCTCATAGCCTTAAAAAAATATGCTCT
 28828  ATATAA
;     G-trnI(gau) ==> start
 28834  GATTCCTTAACTTAAACGGTAGAGTGCATTTTT!GAT!AAGAATGATATCAGCGTTCGAT
 28892  TCGCTGAGGAATTA
;     G-trnI(gau) ==> end
 28906  A
;     G-trnS(uga) ==> start
 28907  AGAGAATTGGCCGAGTGGTTTAAGGCGGTAAGCT!TGA!GTCTTATTAGGTTATATTCTA
 28965  GCCACATCCGTTCAAATCGGATATTCTCTG
;     G-trnS(uga) ==> end
;     G-trnW(uca) ==> start
 28995  AAGAGTGTAGTTTAATTGGCAAAATAGGAAGCT!TCA!ACCTTCAAATTCTTGGTTCAAG
 29053  TCCAAGTACTCTTG
;     G-trnW(uca) ==> end
 29067  TTTTTTTTTTTA
;     G-trnP(ugg) ==> start
 29079  CGGATTAGGGCCGGCTTGGGTAGGCACTTCGTT!TGG!GACGAAGACTAGTTATGTTCGA
 29137  ATCATAATAATCCGA
;     G-trnP(ugg) ==> end
 29152  TTAATTTTAGAAGTATTAGAGATAAAAAGATAGATAAATGAATATTTCTGCTACAAACAC
 29212  ATTCCTGCACTAGCTATTACTAGCTAGTGCTAGGTGAGCCGATAAGGAATTACAGAAATA
 29272  AGCAATATTTAATAAAAAATAATAAAAGCGAGCTAAAAGCTATATATGTAGCTTTTAGCC
 29332  TGGCTTAATTGCATGCATTAGAGCTAGAGCTAGCCATTAACAAATTAAAGGCAGCTCTGG
 29392  ATATATAAATTATAAATGTAATTTAGAAATTTGTTATTCCTAATTAGGAATCAGCAAGCT
 29452  CTTCTAAATTATATAAGTATGGAAAGAAATTATTGTAGAATTTAAGCTATATATTAAAGA
 29512  GATTTATTTATAT
;;     rnl ==> ;; mfannot: 5' +/- 50 nt
 29525  AAATAGGTTTGCAAGCTGATTGTGTATATACGCAGGCCAATGCTTCTAATTTCATAGCAA
 29585  GCTCGCTTGCTATGAAATAGGCAACCAGTAATATAAGCAAGTGTGTGCTATTTATAGCGC
 29645  TAGCCTACAAACCTATAATTATATTAACTCTAAGAGAAATTTAATAATAAACGAAGTGAA
 29705  TTGAAATATCTTAGTAACTTTAGGAAAAGAAATCAAAAGAGATTCTATGATTAGCGTGAG
 29765  CTAAAATAGACTAGCCTAAAAAGTCAAATGGTGGATAAACTGTTTAAATTAAATGGGGAA
 29825  CCTTCCTCAAAGGCTAAATATAATATATAAGCGATAGTGGAAAGTACCGTGAGGGAAC
;;
 29883  CAAAACAAAAACAGTGATTTTATAAGCAGTTCGGGAAAATAAAAAAAAGTTAGAACGTAC
 29943  CTTTTGCATAATGGGTCACCAAGTTAACATTAGATGCGAGTAGGAGGCTTTGCCCGTGCA
 30003  TACGTAGTTAAACCGAGCGTTAAAATAACGGTAAGTATCTAAAGTTAGACCCGAAGCCTG
 30063  GTGATTTTACCATAATCAGGATTATAAAAGTCCGAACGGAATATTGTAGCATAAATATCC
 30123  GAAGAATTATGGTAGGTGTAGTGAAAGACAATACTGACCAGGATAGCTGGTTTTCTGCGA
 30183  AACCTATAACAGTAGGCAATTTAAGTATAATATCTTAGCAGGTACAGAATTTAATCTCAG
 30243  ACAAGACATAAGGCTTAGCTTGCTAGCAAGTAAAGCTCATGTTTTATTTTGTACAAATTG
 30303  GGGGATCATGAAGATTTTATCAGTGAGTATGTAGACTCGGAATGGCAAAGATATATCTTA
 30363  AATCATCAGACATAGAATGATAAGGTTGTATGTCAAAAGGGAAACAGCCCAGAACAAGAG
 30423  TTAAGGTTCCTAAATTATTAGTTGAGTGAAATTAAGAAGGTTTTTATTAAAGTCGACAAG
 30483  GAGATAGGCTTAGAAGCAGCCATAATTTTATGACCTCGTAACAGAGCGCTTGTTAAGTTT
 30543  TAAAAGCATCGAAAATTTATCGGATCTAAACAATATACCGAAACCTTGTCCATATTATTT
 30603  TATAATTAAAGCTTAATTATAATTAAATGGGGTAGCAGAACGTTGAGCTAAATTAAGATT
 30663  TTTATTTTTTAAATGAAATTATAATAATTTAACTCAAGTGATAATGGTGACATGAGTAAC
 30723  TAAAAGAAAAAATAAAATTTTTCCGCCTAAAGCTTATGGATGTAATTAAGTAACGGCCTC
 30783  TAAGTTTATATTATCTAAAGATTTAAACGATGAGATAATCTTTTGTACTAAGGACGACAT
 30843  TTTAAGTGAAAAATGTACTGGAAAAATAGTACTAAATTAATGGCTATAGCTAATTAGTTA
 30903  GCTATAGCTATAAATGAAAAGTAACCGTACCTAGAATCTGAAACAAGTAAGCTAGTAGAG
 30963  AATACGAAGGCGTAAATGAGCTAACAATCATAAAGGAACTCGGCAAATTGACTACCGTAA
 31023  CTTCGGGATAAGGAGAGCTCATTATTCTTGATTAATATCAGGTAAAGAGGAAGAAGCATG
 31083  AAATAGTGTTGTACGACTGTTTAATTAAAACACAGCACTTTGCTGAAAGATTAAAAATCT
 31143  AAGTATAGAGTGTGATGTCTGCCCGGTGCCGGCTGGTTAACAGATATAATTAAATATACT
 31203  AATATTTGATGTAGACGGAAACCCCGGTTAAAGGCGGCCTTAACGTGAGGGTCCTAAGGT
 31263  AGCGAAATGCCTTGGCCGTTAAATGCGGTCTTGCATGAATGATGTAACGATACAACAGCT
 31323  GTCTCTATGATTGACTCAGTGAAATTGGAATAGCTGTGCAGATACAGTTTACCTCTAGTT
 31383  AGACGAGAAGACCCTATGCAGCTTTACTGTCACTAATTATAGAGTATGATAAACAATTTT
 31443  CAGATTATAAGGTAATTGACGGCTAGCTTGTTCATCAAGCTAGCTCTATGACAATGAGAA
 31503  TCCTTTATTTTTTTTTCATATGAATGAATTGGTTTAGGATTATGAGTAGGTAGCTGCTTC
 31563  TGCTACTTGGCGCAAGCATTGCTTGCGTCAGGTGTCTGAAGTATGCATTCCAGCTCATGC
 31623  ATAGTAAATCAACCTAATTCAGCTTATTTTCCTTTCTGCCATAAGCGCATAATGATAGAT
 31683  TTAACTTAAATTTTGATTTATGCCAGCTGCAGAAATAGATAAGTACCCTTGGCTAAGGAA
 31743  CTATCGCTAGGGGACAGTTTATGTGGGGCACAGACCCTGTAAAGAGTAAACAGGAGTGTC
 31803  TAATAATTTATAATTATTTTGTTTGCGATTTAAGATAGTGAAACTATTTTTAATCATATA
 31863  AAATTATTTATATGTACATTCGTTGTATATATATTTAAAAAAAGGTAGGATTTTCACTAT
 31923  ATAGAAATTAGAGATAATAAAAATATTAAGAATATACGAAGGTAGCACTAATATTTTTTA
 31983  GCTATTAAGACAGGCTATCAAGCTAGGCTCTAATAGTTATGTATTAATTATCTAAAAAGC
 32043  TCAACGGCTAAATCTTGCCTTACTGTTTGATTATCAACAAATCTTACAGTTGCGTAAGCA
 32103  GGGCATAGGATCACAAGATGCAACAAGGAAAGATCTTGGATTATTGGAAAAGCTACGCTA
 32163  GGGATGTTTGTCCTTTAATATTTTATTACACAGCAGCTTTAGTTAGCAATATTTTAGGTG
 32223  CAAGCCTAAGCATACTTCGTATGCAAGAACTTGCTATAAAAAAAATATTGCAGGCTAGCT
 32283  AAAGCTCGATAGGTTTCACTTATCTATGGCTGAGAAATAAGGATAATTAATAATATA
;; mfannot:     /group=IA (6.03e-21)
 32340  ttgggttaatttcaaaaattactagcttgcatattttagaaaaaaaatcagctagctcgt
 32400  aaatttgaagcgaaatttatcttagcataaattataagataaagacgttcaacgactata
 32460  aggtgagttatatgcacagcttgctaatcccttattattagggattagcaagctaaacaa
 32520  taatcctttttcacacccaacattattattatatatatatataaaaaaaaagtaaaaaaa
 32580  aaagaataaatatttagaaaa
;     G-orf501 ==> start
 32601  atgaataaaagtggtaacgtagacgagagcttgcgcccctctaagatgaaaatttataac
 32661  aataacttaaaacaatctaaaacaatacttttaaagaaaaaaataggtgatataggaata
 32721  accaaatatttaccttcattttctaaagaatgaaagaatactatatattcttataataaa
 32781  aatacattaaagaatataccagttaatgatttaaatataaacaaaataataaaaggttat
 32841  tttaatttatattttaaagatcataaatatacaggatctaaatttatattattaaaaaga
 32901  agacgtaatttattaagaagaatacatgtaagtaatgcggaaattaaacatactaatagt
 32961  aaagcaataattacgctatatactttaaatagagaaaaaaatgtattaaaaaaaaaatat
 33021  ttaaaaataaataaaaaaataagtaaaaaattaatagccaaacgttattttttattatat
 33081  aaaaaaaatataaaaaaaatttataaaatattaggtgaatataaagatcaatatatattt
 33141  attagtgatataataagaaaaacgaaatttataaagtataaactagaatatttaaataaa
 33201  tttataaaattaaaagatctttatttaaaaaaagtttgaggtgttattcttaaccaatat
 33261  gctagaaaatatctaaaatacttaagaaaatatgatttattatattctcttaatcaatat
 33321  aaattcaacagattggtgtttttacctatattaagtaatatattaaataaaattatagga
 33381  aaaaaaatagaatataatataattaatttaaaatctgttgcatatcatacagatcttttt
 33441  actaatgcattagcattaaaattaagaaaaagaagaataaattatataaattctatgttt
 33501  agtattttaaatagagcatatttacctaatattaacacgattaaagaaagatctataata
 33561  aaaggtgataaaaaaatggatctatttcaaggtaaatttaaagatttaaaaataatttct
 33621  aatatgaatgcttcgaatattcctgccttgcaggaattagaagcgccctctttatctaaa
 33681  ctgttatatggtgcatatccttcagatataaatatagatggtacggtaacttcgttcacg
 33741  caagcgaacgaaaagccgaaaatagctaaagctataggtggtagtgaagcagctaataaa
 33801  gctagcttgccaattttctgcaaagcagaaaatatccataataccatttataattctatt
 33861  ggatataaaaatatgggaggtataagattagaagttaaaggtagattaactaaacgttat
 33921  agagcggatagatctgtctattcattaaaatgaaaaggaggattaaaaaatgtagattct
 33981  tcttttagaggtttaagttcagttttatttagaggtaattctaaatcaaatgtaacttat
 34041  tcaatagctaaatcaaaacgtcgtattggagcctttgcagtaaaaggttgaataggcgga
 34101  aaataa
;     G-orf501 ==> end
 34107  aggcgctattttcttatccatgcattagttagtaggaggagtacactttgttagccccct
 34167  ccctagctaaagctaggaattacagaaaatcgcgctagctttattctaggacatgactgc
 34227  aaaaatatatatataataataatgaagacatagtct
;; mfannot:
 34263  GAACCGTTTTGAAAAAAATGGAAATATAAGTGCTTATTCGCTATTAATAGGCAAGTTACA
 34323  AAGGGAAGCCATTAAGGCTTATTTCTTAACTAGCTAAAGCACTAAAGCAGGTTTACTGCT
 34383  AAAGATAAATAAAGTTAAAGCTCTTATTTATGTGCTAGATATAGCCAGCAACCTTCCTTA
 34443  TAATAAATGCACTTTTATGATAACACATAGAACAGGCTAATTTGCGCAAGAGTGTACAAA
 34503  ATGAGTGCGCGGTTTGGCACCTCGAT
;;
 34529  GTCGGCTTAACTTATCCTCATGGATGCAGGAACTATGTAGGGTGCGACTGTTCGTCGATT
 34589  AAAAAGTTACATGAGCTGGGTTAAATACGTCGTGAGACAGTATGGTTTCTATCTTCTAGG
 34649  GGGAATTAGAATATAATAAGAACTAACTTTTGTACGAAAGGAACAAGAAGAATTTAATTT
 34709  GTAAAAGGGTTAAATAATAGTTACTAACCTATGGTTTACCTGTTGTCTATGTGCCCAAAT
 34769  ATTAAAATATATATGGAGGAAGCTCCTTAAGAGCTTCCCCCGCAAATTATATATATCTGT
 34829  ATAGCTAGCCTGCGGACTCCGGTTATGCCAGAGTTTGGTAAGCTAAAGCTATACATAGGG
 34889  ATGTTTCTTTCACTAAGATAAATATATAGCATAGGCACGGCAGGAAAGCTAAGTTGGTTA
 34949  AGGATAAGTGCTGAAAGCATATAGGCACGAAGCTTATCTTAAGATATTTCTTAAATATAC
 35009  GTAAAATATTATTACGAAGGATGTAATATAGGCTTTATCCGTACGAATCAGGAGATTTTT
 35069  AAGAATAAAGTACTAATTTTATAAATAACTATTTA
;;     rnl ==> ;; mfannot: 3' -20/+180
 35104  TACATATATCACATTTACAATGCATGCATATTTTTGCTACACACATACATTCCTGCACTA
 35164  GCTAGCATTAGCTAGTGCTAGGGAGTAAATAAGGAATTACAGAAATTAGCTTACCATGAC
 35224  AGCATATATATGCTATTAAATAAAGCTAGGGGGAAGCTAAAGCTCGCTCTTCATGCTTTT
 35284  AGCTAGAAATAGAGCTAGCTAAAGCCTTAAGACGAGGAGCTTGGCTATGAAGGCGCAAAC
 35344  TTCGCCTTCATAGTAAGCTCGCTAGAGAAAATATAGCTAATATATTTTTTTTTTATAAAG
 35404  CTCCCCCTTAAAGTTTAGTAAATTGCAGCTAGA
;     G-trnT(ugu) ==> start
 35437  GCCTGATTAGCATAAAAGTAATGCAATTGTTT!TGT!AATCAATTGAAGTAAGTGCGATA
 35495  CTTGCATTGGGCT
;     G-trnT(ugu) ==> end
 35508  GACAAATAGCTTTAGCTTGCTAAGGTTAGTTAGCTATTACTGCACTAGCTAAGCAAGCTC
;     G-trnE(uuc) ==> start
 35568  GGATTAGTAGTCAAGTGGTAAGACATAGCTCT!TTC!AATGCTACCATCGTAGGTTCGAA
 35626  TCCTATCTAGTCTA
;     G-trnE(uuc) ==> end
 35640  A
;     G-trnM(cau)_1 ==> start
 35641  AGCGGATTGGTGTAATAGTAACACATTTGGCT!CAT!GCCCAGAGGTTAGAGGTGCAAGT
 35699  CCTTTGTCCGCGT
;     G-trnM(cau)_1 ==> end
;     G-trnM(cau)_2 ==> start
 35712  AGGGCTATAACTTAATAGGTAAAGTGTACTGCT!CAT!AACAGTAATTATAAGTGTTCAA
 35770  GTCACTTTAGCCCTA
;     G-trnM(cau)_2 ==> end
 35785  AAAAA
;     G-trnG(ucc) ==> start
 35790  GCGGCCATGGGTTAATGGTAAACTGGTCGATT!TCC!ACTCGATTTATGTCAGTTCAAGT
 35848  CTGACTGGCCGTA
;     G-trnG(ucc) ==> end
 35861  TTAAAAGCTTATACTGGTTTTTATTATCGCGATAATAAAAAATAATAACTAATATTCATA
 35921  TTAATCCGGGTGGAGCTTTATAAAAAAAAATACATAGAGGGCTGCGCATGCTAAAGCTCT
 35981  GCCCGCCTTTATAAAGCTCCGCCTACATAGCACAGATATTTGTTACCTTTATGAGAGCGA
 36041  GGTAAAAAAAAGGTACTTTTTTTCTAGCTAGCTAGCAAGCTAGAGAGGCCTTCGTGTAGA
 36101  GCTTGCGCCTTCATAGCAAGCTCTCTTAAAAAACGAATTTGTGGGCTTCGCACAGCTTCG
 36161  CACGCTTGATTATTAGTGAGAAAAACTAATTAGTGGGCTTCGCTATTAGTGAGAAAACAC
 36221  TTATTAGATCTTTTAGTGAGAAAACACTTTTTAGATCTTTTAGTGAGATAAAGATAGTTA
 36281  ATAATAACAAATTTATTAGATCTATAAGTAAGATAGTTAAGAATAACCAATTTATTATAT
 36341  GTATAAGTGATATACAGAAGGATAAATTGGTTATTAGATCTATAAGTGATATAGTTAAAG
 36401  ATAACTACACTAAAATAAAATAAAAATAAAAATTAA
;     G-trnL(uaa) ==> start
 36437  ATCCAAGTGGTGGAATTGGTAGACACGACAAACT!TAA!GCTTTGTTGCTTTAGGGCATG
 36495  AAGGTTCAAATCCTTCCTTAGATA
;     G-trnL(uaa) ==> end
 36519  TTAATAATGCGAGGGCGAGCTTTAGCTTGTGGTGTATTTCATAGCAAGCTCGCCCTCGAT
 36579  GAACAATATAATTTTAATAGCTTATTATAAAGCCCGAACGTGGTGGTTGCCATATAGCGA
 36639  TGAAAATTGCCTTATAACAATGAAGGTTCGAATCCTTCTTCGGGTACCTTCGCTATAACG
 36699  CTTCGCTATAAGAATATACAGATAAATATTTATATCTTTTAGCTGAGTGTTATTATTCCT
 36759  AACTCCTATGTTAGGAATAAAACAAGAATAAAATGAGTCTCCGTTCGTGATAGATTTACG
 36819  TTCGTGATGACGATAGTATATTTTATATTAGCTAATATACAGTAGCTGGATAGATTACTA
 36879  TAAAGTGCCTCACTCTAGTGAAGGGATATCCTTCGGATTAGAAGGATATCCTTTCGAAAT
 36939  CGCTAGGGGGTGATGGGGATACGGATGTAGCAGGCTTTGTTGTTATCCCCAGTAAGCAGG
 36999  GAATAGAAGCCTTTCCGTGTCTTTGTATATCTGTACTACATTAGAGTAGCCTTCCCCCAC
 37059  CGTTTAGTTTCGTATGATGAAGGCTTAGCAAAGCTCGAAAAAAAAAATACATTTTTTTTA
 37119  CTACATGCGCAACTCTTCGGAAGCGAAATATATATGTGCGCATGATTACACACTTTTAAA
 37179  TTACCTAGTATGATAATGTCTCACTAGACTATAAACAGATTACAATTAAACAAAACC
;     G-orf2250 ==> start
 37236  ATGATCATATTTAACAATTTTATAGAATTAATACGCTATGTATTTTTACACAGTGTGCAG
 37296  CTGCAGCCTATTTTTAATAAATATAGTTATATAGCTGCAAGCTTATGAAAAAATTATCTT
 37356  AGATGATTAGTTTCGCCCTTTTTTAATGCGAGATTATATCAATTTTTAAGTATAGTTTTT
 37416  ATTTATGTGTTTGTGCAACCCATCCAAATAGATTGGAGTTTATATATAGATCCCTTAAGG
 37476  GATCTTTTACTAAATCAAGGGTTGTCACAATCTAAAATATATCAATGGGAAGATCCTAAT
 37536  ATATATTTTATCTATGGCTATAGCCATAGATCTTTACGGGGATTTAGAATTTATATATAT
 37596  ATATTTATAATAGTAATAATATTATTTCCCTTACTTTTTATAATACAAAATTATATTTTT
 37656  ATAATTTTAAGTTTATTAAGTGCAATATTAATTAAAGCTTTAGCTTTAAACTTTTATAAT
 37716  AAACATTTTAAGTACTTTTATGACTATATGTTCGCCCCTACAGGGCTAGCATCGCCTTCG
 37776  AACAAATGGAAAAAATTAGTGTACTTGGTTACACAAATAGTTAATAATATATACAAAATT
 37836  ATAAAACATTTATTAAAAATATGAATAATTTCTGTTATATTAATTTTTACTTTTAGATCT
 37896  ATGATAGCTACTATGTTATTAAATATAGAGAATAAAAGTTTATCAATAATATTAACACTT
 37956  ACTCTTCCTTTACCTATGATTTTATATTTGCTAAATTTTATTATTAAATATTTAAAGAAA
 38016  GAACCTATAAAGGATGAAGATTATTATTTGTATAATGATTATGTAGTAGATAGAGTAAAT
 38076  TTGTATAGAATAACTTATATTACATTTATAAACTACTTAATTAGAAACTATTATAGTACA
 38136  ATAAGTATAGTAATAATAACAATAGTGCTTATTGTTCTATTTATAGCATTATTAATAATT
 38196  TGTAAATTATACGTGCATAGCTGGCAAACATATAAGGGAGCAGGTAGTAGACAAAGTACA
 38256  ATATCCAGTATGAGCAGCTGCAGAGTAATAAATAAGAATGAACCAATAGCACTAAAATCC
 38316  GCATTTCAAACAACGGCTGCCTATATATCAGCATTTATAGCAATAACTCCTTTTTTTCAG
 38376  GAAGGATGTAATAAGGGGTTTACGGACTATTATATAAATACAGGTAAAACTAAATATTAT
 38436  GAATGAAAAAAAATATCTTTTCCTAAGCCTCGTGTAATAAAGAAAGGTTCAACTGTGAAT
 38496  ATAATGGAGAATATCCAGGATAAGAATAAAAAGGACAGGGAAAATATGTTATACATCCAA
 38556  GATGAATCTACACGGAAAAATCTGATAGCGGATTATAAACCTCAACTAGAAAAATCTCCT
 38616  ATTCTTAATATGACTTGAAAACTTAAATATAATGAAGGTATCCAAAGATCGACAGAGAAA
 38676  TTCACAGTAAAACCGATAAATTATTTCACTAATCCTGAATATTATGGGTCGGTTTCTCTT
 38736  GTTTTAAAAGGGAGATTTTTAATAGTTCTTCTAATTAGACGTGACTCGCCAGGTTGTGTC
 38796  TTTATGCCTACTTATTGTTTACCTGCTGATAAAAACGATTCTAAAAGTTTTACTAAAATT
 38856  AGAGATACAGTTAATTTATTAGAGCATAAATATGGAATAGTTATGCCCAGAATAGGCTGG
 38916  GAGAAGGCAAACAATAGAAGTAATGGTTTAGTAATTTATACTCAAGGGGAATCTATTGAC
 38976  AATAAAAGCTTATTTAAAGTATGAAGGCCTTCACTAAATTATACTGAACCGCAATTAAAA
 39036  ACTGTTGAAAATTATTATTATTGAGAAGAACCTAGATTAAGATGTAAAGAATTTATTACG
 39096  AAGAACTTTGTTAAATTTCAAGAAAAGATCCATGCAACAGTAAAAGTTCAGCAAAATTAT
 39156  TTGGATGCACTACTTAGAGATGAAATATCAAAAAAAACGCAAAAGTCTATTATAAAAAGT
 39216  ATGGCTTATATTGAATATCAAGCAGACGAGTATTATAAAGAATTGGTGAAATTTTACATA
 39276  ACTAAAGGTCAAAAAGCTAACCCTGATAATTTTTGGGTGGAGGATCTGGATCAGGATAGT
 39336  ATAGATAAACAGGGACTTAGCTACCAAAAATTATTACGAGAAGCACGGCGTGATACAAAA
 39396  AATAGTATTAATAGAGAGAAATCTCTAATTCCGGTGGATAGAGAGCAAACTAACGGAGAA
 39456  TTATTAGAATTAGTGAAAGCTAAATTTGATAGATTTAATAGTAACAATGAATATATGGAT
 39516  AATACATGAGATTATTTTAAAACTCGTCGTGATTATCGCATAAATAGTTTATTATTCACG
 39576  AAAAATAAAAGGCATATAACTCAATTTAGTATATATAAGAATGGAGTTATTGAAGGGTAC
 39636  AAAGAAAAATCCCAAACGCTAGGTAAATTATCTTCTAGCTTAAAATTACCATTAGTTGAA
 39696  TCTAGAATCGAGTTGATAAAAAATATAGGAAGAAATTCTAGAGAATATGAAGATTATAAG
 39756  AATTTTTATGGTGTTTCTATTAATAGACTTACATTTGAATTTTTTGAACTTATACCTACT
 39816  AAGAGTATATTTTTCGGAATCTCCGAGAGAGATGGAACTTCTCAGCAATTGCTAGACGAA
 39876  AATATGGATTGTGAAGTTTATAGCATTATAGACATAAAAAATAATAGTCTACAATTACCT
 39936  ATTGTTTTTAATGAAAAAGAGTCCTATAAACCTACTATGCCTAAATATGATTATAATTTG
 39996  TTAGACAATACAGATGAGCATACTATTCGTAGATTTATGGATTTTATCTATCATGAAAAT
 40056  TCTGATGGATATTTAACTTATGATTCAAATGAGGTTAATAGTATAGCAACGGGAAAAAGG
 40116  GATTCAAGTGATGTTAATAGTGTAGCAAGGGGAAAAAAGGATTCAAGTGAGGTTAATCGT
 40176  GTAGCAACGGGAAAAAGGGCACATTTTTCTAAAGAAGATATAGACCATAAAAAAGGTAAA
 40236  AAACCAGGGAAGTGTAATAGGAAGGTACGTTTTACTAAAGAAGCCATAGACTATAAAAAA
 40296  GGTAAAAAAGCAGGGAAGTATATTCAGGCGATCTCTCAGGCGGCAGAAGAAAGAGTTGCG
 40356  AAACCAAAAGAAATTAGAGAGAAAGATCGTCAGCTAGCTTTGCAAAAAGCTTTGCAAGGG
 40416  AAAAGAGTTAAAATTAATGATGAAGTTCAAGTAAAATTGCTAGTGAAGGATAGTATTATA
 40476  GGTGTAGCCCCGCATACCGGTGAAGAAAAGATACCTAAATCTATTCTTAAGAAGTCTACG
 40536  GATCAATATACTAAACGAAGAGTAAGAAGAATCTTGCCGGCCCCTGAAGAGCCAATTAAT
 40596  AGTCCTACCCTGCCTAAACGAAGAGTAAGAAGAGTCTTGCCGGCCCCTGAAGATATAATT
 40656  AATAGTCATGTACTACCTAAAGGATTAGTGAGAGTCTTGCCGGGGCCTGAAGAGCCAATT
 40716  AATAGTCCTGTACTACCTAAAGGATTAGTAAGAGTCTTGCCGGCCCCTGAAGAGCCAATT
 40776  AATAGTCCTGTACTACCTATAAAACCACCTATTGATACTTCAGCATGGTTAGTACCTGAT
 40836  GATGAGGATATTTATGGTTATAGCGGAGATGAAGATGATACTAAAAATAATAGTGGAGGA
 40896  GCTGTTAAGGTTTCAGCTGCTCAAAATAATAGTGGAGCAGCTGTTGAGGTTTCAGCTGTG
 40956  CAAGGAGTAGGCTACGCCCCCCCTTTAGAACAACCTTTGCAAGACAGCCCTGGTTATATG
 41016  GCTTATTCAGAGGAGGCAGAAAGTCTTGATAATAATGATAACAATATGGATTGACATAGT
 41076  ACAGGAGAGTCTTTGGGAGCTGGCCAAGTGAATGAGTCAGAGGTTACTTTAATATCTGCA
 41136  GATGATATTTCTAGGGATTATATATCTAGAGATGGGGCTCCTTCACCTCAATTTTTTATA
 41196  CCTGAACCATCGGAAGATAATATCTCTAGTATGAGCTATAGTCCTAAATATACACAAGCT
 41256  AACCTGGAGCAGACTGGTCAGATTTTAGAGCCAAATCTTCTTAACCGTGAGGAGCTTGCG
 41316  CCGGAAATAGATGCAAATTTGGCTAGAGAAGTTATGATGAATGCGGATTTAGGTAACCAA
 41376  ACAGTAGTAGAAACTATAGATCCTATCATACTTCTCCCTATCCTACCAAGTAATCTGGAG
 41436  CCTGTAGAAGCTGAAGATAGTCCACTCTCCAGTATAGGAGATGAAGAACTGTCTAAATTA
 41496  GAGCAAGAAATATTTAACCGAGATATTTCAAAGGAGGAAGAGGCTTCTGTGAAAACTATT
 41556  GATCCCTTTATTCCTCCGGCAGCTGTAGAAGTGAGAGATCCTGAGGTTATTATTATATCA
 41616  TCAGATGATAGTTCTAGTGAGGATACTTCTTCTCCTCCTGCACCAGTAGAAGTGGGAGAT
 41676  CCTGAGGCTATTATTATATCATCAGATGATAGTTCTAGTGAGGCTCCTTCTCCGGAGGCG
 41736  TATGACGATAATTTACGATATGTAGCGGAAGCTATTCACCATGAAAGGGGATATAAGTAC
 41796  TTGACTGTAGCTATTGATAGAATGTTAGCAGTTATGACCCCGGTTAGGGGTGGAATAGAG
 41856  CCGCGTTTGCTAGGTGTAGAAAATAATAGGTGTTATTATGTCGAGATGACTATTGATACT
 41916  AATTACCGAGTTTTCCCCAGAGATATTCCAGAAGTGCCGGATTTGCATGTTAATCATCAT
 41976  GATGTTACTCTTTATCTACCTCCGGGTGTGGATAGTGTGGATCTATCCGATGCTGCCCAA
 42036  GGATATCCAGATGGTATAGAGAATTTGCCAGTAGGGGATCCAGAAAATCCTGTGTATTAT
 42096  TTTAATTTCTTTGAATTGGTGTTTTTAGAAGATTATATTTACCCGAATAATCTAGAAGGG
 42156  TCAAATAACCTAGAACGGTCAAATAATATAGAACGGTCCTCTTTCTCATTTTCAGAACCA
 42216  ATAGATGATAAAGAGTTAGTAAATAGCCCGAATATTTCTCTCAATAATTATAATAAGGAG
 42276  GTACCCCCTTCTAATTCGGTAGAAAGAGTAAGCCAGATCTCTTCTTCAGCCTCCCAAGCT
 42336  AGAGAAGTTAATATGTCTGAAGCTTCAAATAGCGGCGAAGCCATACACTCTGCATATTCA
 42396  GATAAAAGAGGGAGCTTCGGTCCACCAGGTAGAGCTGATAATTTTTCATCTGGTGAGTCA
 42456  GAGGTTACTTTAATATCTGCAGATGATATTTCTAGGGATTATATATCTAGAGATGGGGCT
 42516  CCTTCACCTCAATTTTTTATACCTGAACCATCTCCCGGCAGTATGCCTATCGACAGCTAT
 42576  AGTCCTAGGGATAGCCAAGAGGTTGGGGATACTTTAGAACCAAATGTTCTTAACCGTGAG
 42636  GAGCTTGCGCCGGAAATAGATGCAAATTTGGCTAGAGAAGTTATGATGAATGCGGATTTA
 42696  GGTAACCAAACAGTAGTAGAAACTATAGATCCTATCATACTTCTTCCTATTCGACTTCTT
 42756  TCTATCCAACCTATCAATCCGGAGCCAGTGGAAGCTGAAGATAGTCCACTGTCTAGTATA
 42816  GGAGACCAAGAAATGTCTGAACTAGAACGAGAATTTAATCCTAATCCTTCAAGTGAGGTA
 42876  GAGGCTGTACCAAGTAATCTGGAGCCTCCCATAGAAAGTATTGATTCCCGCACTCGTTCG
 42936  GCTACTGGAGAAGCGGTTATTCCTAAGACTATATTATCTCCAGAAGGTAGTTATAGTGAA
 42996  AGGGTTCCTTCGCCAGATGGTATGGAGATAGATGGAGATAATACCTGTATTCCTTCTCCT
 43056  GATATAGAACCAGGACAAGATAATACAAGTATGGATATATACGATGATAGTTCGCATTCA
 43116  GAAAACCCTGAAGGTAATGCGCAATATGATACTCGTATGGAGGATATTGACGAAGTTAAT
 43176  CAAGAAGGACAGGTAGATACCTATCCAAGTTTAGATTTTGATCCTTGTGGTGTTAGTACT
 43236  GATTTTTTTGGTTATAATTATGACGGGGAGATGATAATACGTTCTACTCAGGAAACTTTA
 43296  AACATACAGGCTAGATATGAAGACATAGTAAATAATAGTCAGGTTTCTTCACCACTTGGT
 43356  AGGAATACTGAGGCGCGAGGACTTCCTATTATTAATGCTTCTTATCAGAGAGGGGAGAGT
 43416  GTAGATGATCGTAGTAGAACTGAGGTTGCTAGAACTGCATTATCAGATACACAAGCTAAC
 43476  CTGGAGCAGACTGGTCAGATTTTAGAGCCAAATCTTCTTAACCGTGAGGAGCTTGCGCCG
 43536  GAAATAGATGCAAATTTGGCTAAAGAAGTTATGATGAATGCGGATTTAAGTAACCAAACA
 43596  GTAGTAGAAACTATAGATCCTATCATACTTCTTCCTAGCCTACTTCTTCCTATCCAACCT
 43656  ATCAATCCGGAGCCAGTGGAAGCTGAAGATAGACCACTGTCTAGTATAGGAGACCGAGAA
 43716  ATGTCTGAACTAGAACGAGAATTTAATCCTAATCCTTCAAGTGAGGTAGAGGCTGTACCT
 43776  GGGGGAGACGTAGATGCTTCTGTAGACGAAATAGCTTCAGGAGAGGAGTACGGTTCACCA
 43836  CAGGAAGGCGCTCCTGGGGGGATATTTACTATTCGGGCTTCTGGGGATGTAGACACTTCT
 43896  GGGGTGGTAGACGCTCCAGGGGAGGTGGACGCTCCAGGGGAATGTAGACGCACCAGAAGA
 43956  GGTATGCGATTAAGATCTGGAAGGTTGATATAG
;     G-orf2250 ==> end
 43989  GAAGTACACATTACTTGTAGGTGTGCGAAAGCTATATCACTATGGCTATTCCTTTTGCCC
 44049  ATAAATATGATTATCCTTCAAATGAAATTAGGGGGAGCTTGCTGATTCCCTCCGGGGGGC
 44109  GAAGCTCGTAATAGGAATAATTTTTTACCAGGCGTGGTATAGCCAGCGCACAACCATGAT
 44169  TTTTTTGAATATATCTAGCTTTAGCATATTTTTTTCTCTAGCGTTAGCGTAGAAAAAAAT
 44229  TAGCAGCAGGTAGAGATTTAATAGTCTTATTAAAGTAAATCAAGAAGGGCTAAGGCCCGG
 44289  AGGAATATACGTTGAGTATGAAAAATTACCATAAGCGGCAGTAGAAGATTTTTATAGTGA
 44349  GTCACCTTCGAATTCTTTGGTATGCGCAAGCTAGAACAAAGTAGCTCGCCATATATAAAA
 44409  TTTACTGGTAGATTGCTATAACTATAGCAATATATAATCTACCAGTAAA
;     G-trnA(ugc) ==> start
 44458  GGGGACATAATTTATTTGGTAGAATGCTGACCT!TGC!ATGTTAGAAGGCTCGGTTCGAA
 44516  TCCGAGTGTCTCCA
;     G-trnA(ugc) ==> end
 44530  TATAAGCTCGTGAAGCTCAATTGGTCGAGCAGAACGTTGAAGTTGTAACATACTATATTT
 44590  AAACTTTGCTGGGGTATTAGAAGTCTCGACAAATTTAAATTGTTAATAGCTACAAAGTAT
 44650  AATAAGGGGCGCGAACGAAGTTCCCTCCCCTTATTATACCTTCTTAAAGAATCTGTATCG
 44710  CACGAGAAGTAAAAGCCGTGCGTCGTATTTATAATAATAAAAAGACGGCGCGAGCTCGTA
 44770  AAATAACAAAAATATAATGGGTGCGCAAGCGCGCAGGCGCGCAAGCGCGCAAGCTATTGA
 44830  CATAGTGGTATAGCTTGCGCACACCTATAAAAACCTATTCTAATGCAGAAAGGGACAAGT
 44890  TTATTCTTTATAAGGATAATAATAAAAAAAGCGGTATATATCGTTGAAATAATTTAATTA
 44950  CGAGCTTGCGCCTTAAATGTAGGAAGAGCTTTAGCTTGCGTAGCCCTACATTAGTTAGAT
 45010  ATAAAAAACTAAATAAAGAGCTTGCGCCTTAAAAGAAAGATATTTAGTATCTAATAAAA
;     G-trnF(gaa) ==> start
 45069  GCACATGTAACTCAATCGGTAGAGTGAAATATT!GAA!GCTATTTTTGTTGTAAGTTCAA
 45127  GTCTTACCGTGTGCA
;     G-trnF(gaa) ==> end
 45142  TAAAAATATAGTGATGATAGCTTACTATTTAGCAATATACCTAGCTTTAGGTTGGGTAGT
 45202  TATTTCGGCTACGTCTAATAAGTAAGCTCCGCTATGCAAAAATAAGAATTAGGAAGGGAG
 45262  CTTTAGTTTTAGCTTTTAGCTTGCCTATTAAGGCAGGCGCGAAAAAAAAATGTTTTTTTT
 45322  TTTTGCGCCTAAAATACATTTTTAGTACTCCCCCGCCTTAAAAGCTAGCTAGGTTACGCA
 45382  GGAATATTAATTATAGTTAGCTAGATATTAGCAACCTAAAGCTGCTTCCATAGCGACCTA
 45442  AATACCACTCACTATTCTGGCTTTAGCTTGCAGCACTACTAACGATAATATATATATATT
 45502  TTGCTATAA
;     G-trnK(uuu) ==> start
 45511  GGGACTTTAGTATAATGGTGAATGCATATGACT!TTT!AATCATTAAAATGTAGGTTCGA
 45569  ATCCTGCAAGTCCTA
;     G-trnK(uuu) ==> end
 45584  TATTTCTGTGTAGCGAATAAAAAATAGCTAAAAAGCCTTTTAAGAGTAAGCTTTATCACA
 45644  TTTTTCTGGAAGGCGTAAGCTCTAGCGCTGCCGTGAAGGATTATCCTTCGGTATGACTTT
 45704  AGCTTGCGGAAGTTAAAGCAAGCTAAAGTTCGTTATAGCATTATAAAAAAAAATATATTA
 45764  GCTATATTTTCTCTAGGGAGCTTACTATGAAGGGGCAAGCTAAAGCTTGCCCCTTGTGAG
 45824  GGGTAGCTTGCGCCTAAAAATGTATTTTTTTCGCACAAGCTCGCCCTCGCTCTCTTTGTT
 45884  AGGGCGGGGCAAGCTCCTTTGTTAGGCGAAGCTGCTCCTCGTGCTAACCTGAAGCCTACT
 45944  AGAAGCAAGATATAGCTAGCTATAATAATATAAGTATACACAGCAAGCTATACCTATGAA
 46004  GAGAGCAGCAATGCTGTTAGCTAAGCTAGCACTAAAAAAAAA
;     G-trnL(uag) ==> start
 46046  GCAGGCATGTCGGAATGGAAGACGAAGTCGTTT!TAG!GTGCGACGGGTATTATTACCAT
 46104  AGAGGTTCAAGTCCTCTTGCCTGTA
;     G-trnL(uag) ==> end
 46129  GACTAATGATTCTTTAGTTTATAAAGTTATTAGTTATGCAAAGGGATACTATAAGATCAT
 46189  AGTATATTGGAGGAGGTTAAAAAAAAAATAAAAAATACTACCAGTGGGGTGGCTCTGCGA
 46249  ATGAAGTTATACACCCCACAATTTATAGTAGTAGCAAACTTTGGATGGAGGCGTGAAAAC
 46309  ATGAGACTAATAGAAATATTAAGGCATTAATATTTCGAGTTGTAGCTAGAGCATCCTTAA
 46369  TGTCCTAGGTTAAAAGCAGCAACATTTAAGGTGCATGCATGCATGCTCTAGCTTTCTTAT
 46429  GAAAATGAAATGGTGTAAAATGAGCGGCTAGAAAAATTAAGGCTTGGCTTGCCTTTTCAC
 46489  CAGACATGATAATGTCTGGTGGAAAATAAGTGGCTAGTAAAATTAAGGCTTGGCTTACAT
 46549  CAGACATGATAATGCCTATGTAATATACTTACATATATATTAGATTGTTCGTGCGTGTGC
 46609  TGGATCGTTCGTAGACACGCACGTAA
;     G-trnQ(uug) ==> start
 46635  TATCCTGTCGATTAATGGGTAGATCATAAATTT!TTG!GTATTTAGAGTCGGTGTTCGAA
 46693  TCACCGCAGGATAA
;     G-trnQ(uug) ==> end
 46707  TTATAATATAACACTAGCTGTATTTCGGCGCAAAAAAAAAACATTTTTTTTTACTCGTTC
 46767  GCGGCTTAAAGGAAGCTAAGCAGCTTCTATTAAAGTAGGCTAATCATAGCCAATTAGCTG
 46827  ACCCTATGCTATAGTAGCACACTTATTTAGGTATAACCACAAGCTAAAATTAAAGCAACT
 46887  AAAGCTAGATTTATTAA
;     G-trnH(gug) ==> start
 46904  GGTAGACATAACTCAATAGGTAGAGTGGTTATTT!GTG!GTGTAACTTGTTCTCGGTTCG
 46962  AGCCCGAGTGTTTACC
;     G-trnH(gug) ==> end
 46978  CAAGGAATGCTGTATATCCTATGGTACGGCTTTAGTTTGCGTAAGCAAGCTAAAGCAAGC
 47038  TAAAGTTCGTTATAGCAATATAAAAAAAAATTAAGACATATTTTTCTCCGAAAAATCAGC
 47098  ATGCTAAAGCTCGCTGGGTCTATTTCGGGGGGGGGGGGGCAAAGCTCCTCGCCATCATAA
 47158  AAAAGCAATAACTAGGATTAGTGCTCAGCTTTAGCTTTATTCCAGGGATGCTGAGTTATA
 47218  GTAAGCACCCTTCTATTGCTTGCAATAGCTTTAGCTAGGCAGTACAAAATAATACGAATA
 47278  AATAGTTATAGGAAGGTAGACAGCTTCGCGCTTCGCACAAATCTTCTAATTTCTCCTACT
 47338  ATTCCTTGTGTGTTGCGCTAGCTTTATAGCCTCATAGCACGATTAAAAA
;     G-trnM(cau)_3 ==> start
 47387  GCCTAAGTAGTTTAAATGGTTAAAACTCTAATTT!CAT!ACATTAGTAATGAGAATTCGA
 47445  TTTTCTCCTAAGGCT
;     G-trnM(cau)_3 ==> end
 47460  CGCCTCCTTATATTAGTTGGCCTTTAAGAATAGTCGGGCGGACTAGCTAAGCGCATAAAA
 47520  AAAAAAA
