# Supplementary material for: Global Characterization of Fungal Mitogenomes: New Insights on Genomic Diversity and Dynamism of Coding Genes and Accessory Elements
Source: Front Microbiol. 2021 Dec 1;12:787283. doi: 10.3389/fmicb.2021.787283 (PMC8672057; doi:10.3389/fmicb.2021.787283)
Supplement: Supplementary File 1 — de novo annotation files of the 685 mitogenomes investigated in this study. Annotation was performed with the Mfannot program. [file Data_Sheet_1.ZIP › Supplementary_FileS1/NC_004624.1_Monoblepharella_sp._JEL15_mitochondrion_complete_genome_mitogenome.mfres]

;; Masterfile modified automatically by mfannot version 1.35
;; on Wed Dec 23 22:49:27 2020 by user pfonseca on host LGCM-PROC
;;    - Gene Totals: 38
;;    - List of genes added:
;;      atp6                 atp8                 atp9                
;;      cob (2 introns)      cox1 (4 introns)     cox2                
;;      cox3                 nad1                 nad2                
;;      nad3                 nad4                 nad4L               
;;      nad5 (2 introns)     nad6                 orf135              
;;      orf149               orf153               orf166              
;;      orf221               orf224               orf246              
;;      orf276               orf287               orf318              
;;      orf325               orf337               orf341              
;;      orf430               rns                  trnD(guc)           
;;      trnE(uuc)            trnG(ucc)            trnK(uuu)           
;;      trnM(cau)            trnP(ugg)            trnQ(uug)           
;;      trnW(cca)            trnY(gua)           
;;
;; end mfannot
;;


>NC_004624.1 Monoblepharella sp. JEL15 mitochondrion complete genome gc=1
     1  CCAATAACCTAAGTTTAACTTATTTAAAGTTAAACTTAGGTTATTAGGAATTACGATAGT
    61  ATGGCGAGGCAAATGATGTTTAGATTCACTTTATCTGGTTTTTCATAAGGAAAAACTAAA
   121  TGGGGCCATAGATTCACCTTTGGTGAATCTATATAGCCCATTATCTAGTTTCTCTTAGGG
   181  AAACTAGATAATGGGCTATATAGGTTCCCCTCAAGTTCCAGGAGCCAAAATCTATATATT
   241  TTGGCTCCTGGTACTAGATGGGGCCTCAAATTCCCTCTTAGTCCCAGATGGGGTACCATC
   301  TGGGACAAGCCCATCCCGGAAGGGATGGGCTTCTTAAGTTACTCGTAGAGTAACTTAAGG
   361  TACTGATAGGCAGGCCCGGTCAGATTCCTCAAGTACCCTCTTAGTCCCAGATGGGGTACC
   421  ATCTGGGACAAGCCCATTCCTATCAGGTTTTCCAAGGAAAACCTGTGGGGCCCATTCCCT
   481  CAGGTTCTTCTATGGAGAACCTGAGAAGCCCATCCCTTTCGGGATGGGCCTTTTCAACCC
   541  CACATAGTGGGGTTGAATGGCGATATAGATTCACCATGGGGAATCTATAGCCCCTTTAGA
   601  TTCTCCTCAAGTTCCCTCCTAGGGAACTTGAGAGCTCCATCCTGAAAAGGATGGAGCTCT
   661  CAAGTTCCCTATCGGGGAACTTGAGAGGAATGGGCTATATAGATTTCCCAAAGGGAAATC
   721  TATGGCCCCATCTAGTTCCCCTTAGGGGAACTAGATTCTAAACGGCCTTCCTATGCGGAA
   781  CCTACACCCTTAGATTTTCCCCTCAGGAGAAAATCTAAGGGTGTAGGCTCCTGGAACTTG
   841  AGGAGGCTTCTTTATGGAATGGGAAACTGAAAAATAATTTATACCGCAATTACTTATCAA
   901  TTACAGTGATATTACAGTGATACTAATGATGCAGGCATTATGGTGCCCTGTATCTTTATT
   961  ATCTTCATAATGATACATTGAAATATATTTTAAGGATTATAAGAGAATTTTCAGTTAAAA
  1021  TCCAGTCTAACTATGGTTTATCTTTACAGTGGCACAGGTTCCTGGGTACCATATTGGTAC
  1081  CCAGTAGGTAGGCCTTTAGATTTCCAGGTGAAAGACAGGGGGCAAAATCTATAGATTTTG
  1141  GCTCCTGGAACTTAAGTCCCACTGTAAAATATAAGAAATATGGTTAAATTTAATTGGAAA
  1201  AGTAGTAAATATGGGCAACCCGTGGATGGCTGGCCTATTGATTCAGTGGGAGTTAAACGA
  1261  CTAAAAGTTTCGAATAGAAACAACCCACAGATAAAAATCCAAGTTGAAAAGGATCTGAAC
  1321  TGATTCATCTAAGTAGGATCCCTATTTATCTTATCAGATAAATAAATAAATCGGAATGAG
  1381  AATCACCTCAGTAGTGGCGAACGAACAGGTTATTGGTTAGCTATACAACATAGAAGGGAA
  1441  TAATCCAGATCCTGTATAGCATAACAAGGTTAAAAGTAGAACCAATAAAAAAGGTTTGAA
  1501  CAACGAGAATTATCTCGAAACCAAAAGAAGAATCAATAGGCGAGAGCGAAAAGTACCGTG
  1561  AGGGAAAGCTGAGAAAGTATCATAATAAATGGTGAGTTCAAGGAAAGAGATCCTGAAACG
  1621  GGTTGTTGGCAGCGTAAGCTTTAGAATGAAGCAAACGTTTACCTTTTGCATAAGGGGCCT
  1681  GCAACTTTATTCTTTTAGTAAGCTCTCTAAATGAGAAGCCTAGTGAATGCGAAGTCTGAT
  1741  AGACTGTTTGATTAGAAGAATAAGGCCCGAAACCAGATGATCTAGACGAGGCCAGGTTAA
  1801  GATATCTTCTCCCAAATCTCACTACGTTTGATTTGGTCAGAGACATTTAAATGTCTCTGT
  1861  AGGATACGACCAATAGTACAAATTTGTACTATTGGGGGCCCATTCAGGTTCCCCTGAATG
  1921  GGCTTTCAGAATCTAGTTTTACCCAAAGGTAAAACTAGATGGGGCCCATCCTGAAAAGGA
  1981  TGGGCTTCTCAAGTTCCCTAAGAGGGAACTTGAGGTGAATCTAAATGGGCTATCCCAGAT
  2041  GGTGAACCATCTGGGACGCCGTATTCTATTGAGGGTCGTTAGACCCGAAGACCAGCTGAA
  2101  CATAGTGAAAGCTGGGATGAATTAGGGACCGAACAGGTGGCTGTTGCAATAGCCTCTGAT
  2161  GAGCTTCGTCTTGGAGTGAAAGACTAACCGTATCTGGAGATAGCTGGTCTACCACGAAAG
  2221  CTATTGAAGTAGCATTACTGATCATAATTCCTTTTAGGTGGATTAAAAGTATGCAGGACT
  2281  GACTTAACTCCCAATGAAAAGGAAAATAGACAGTAGGACTGACTCTGGGGGATAAGCTTC
  2341  AGAGTCTAACAGGAAAGAGCCTAATACTAATGATAAGGTCTCTAACAAAGGTTAATTGGT
  2401  ATTGAGGGAGTCTAAGGGTGTAGTTTACCACTGGGTGAGCATGGAAGTCGCTATCCCAAA
  2461  GAGAACGTGTAACAACGCAAAGGTCGAAATACAAAGTAGCCCCTGGCATCATTAATTAAC
  2521  GAGCCTAAACCTTTGACCGATTCATAGTTTCCCATTCCATAAAGTTCACCTTGTGGGATT
  2581  TTTAGATCTACATAAGTGAACTTGAATGGGGAGGTAGTGGTACATGCCATAAATTGGCAG
  2641  AGAGAATGCAGGTGTGAGTATGTATAAATGAAGTGAGAAATCTTCATGGTCTAATATCCA
  2701  AGGTTTTCGATGAGAAGTTCAGCTTCGTCGAGTTAAACGGTTCCAAACCTATATCTGTAT
  2761  TAGGGATGGAGATATCACTCGCTTGCGAGGAAAACCGTACTGAAAACCGACACTGGTGGA
  2821  TAGATCGAGTAGATCAAGACTTAGGGAGAACCATTCAGAAGGAACTCGGCAAAACCACTC
  2881  CGTAACTTCGGGAAAAGGGGTACAACTTATAAGAAAGATACCTTACAAATTCCTGTTTTA
  2941  CTACAGAAGTTTGTATAGGACATAAGGATGTGTCACGAAATCGGGAGGTAGGACTGTTTA
  3001  CTTAAAACTTCACTCTCTGCAATCTGAAAAAGGTAGTATAGGGAGTAACTTTTGCCCGGT
  3061  GCCAATACGTGAAAATTGCTAGACAGGTGAACGAAATGAGTCTATCCTAATCTCACAAGG
  3121  AATAGGATTTGGTGAATCTTTGATTCCCCTCGTGTAGAATATAAACTTTGGTAAACGGCG
  3181  GTCTTAACCATAAGGATCCAAAGGTAGCGAAATTCCTCGGCTATTAATTGTAGTCCCGCA
  3241  CGAATAAAGTAACTATACCTCCACTGTCTCCTGAATGGACCCTACGAAATCACATTGGTT
  3301  GTGCAGATGCAACCGTGTCCTAGAGTGACGGAAAGACCCTATGCAGCTTTACTGTTATTT
  3361  AGCAAAATTTTCTAAAATGATATTGGATATCTTTTAGGACTATTGCTTGAGAGACAGTTT
  3421  GATTGGGGTGATCGCCTTCTAAAAAGTAACGAAGGTGTGCAATGGTAGGCCTTACGTATA
  3481  ATGGCTTATGCCTGCTTGACTGTAAGAATTACAATTCGAACAGAGAGGATTTTAGAGAAC
  3541  CTAATTTCACTCAGCCATAGTGACCCGGTAGTTTATGCTACCGATCAACGAATAAAAGTT
  3601  ACGCTAGGGATAACAGCTTAGTCCTAAGTTAGAGTTCAAATCGACCTTAGGGTTCGGGAC
  3661  CTCGAT
;;
  3667  GTCGACTCTTCCCAACCTGGTTGAGCAGGGGCTTCCAAGGGTGCAATTGTTCATTGCATA
  3727  AAGGGGAACGTGAGTTGGGTTAACAACGTCGTGAGACAGTTGGGTTCCTATCTTCTAGGA
  3787  CAATCAATAGCAAAAGATCCTTACCTTCGTACGAGAGGATCAGGGAAGTAAAACCTCTAG
  3847  TCATCCAGTTCTTTTTAGTGCTGGGTAGCTACGTTTTGAATAGAGAACCACTGAAACCAT
  3907  CTTAAGTGGGAAACTTATCTTTTCTATTGGCGTGTCAGGTAGAACACCTGTAGAGACTTA
  3967  AATGTAAGCGCTGTGAAGCCTTTAGTTTTATCTCTTGTAACACTGTATACTACTTTTCCT
  4027  TCTACAATTTATACA
;;     rnl ==> ;; mfannot: 3' -20/+180
  4042  TCCGATGTTTATACATCCGATGTTTATATATGCGCTATTTTTTTTTTTACGAGACCTTTA
  4102  CCTCAAGTTCCCTCTTAGTCCCAGATGGGGTACCATCTGGGACTAAGAGGGAACTTGAGA
  4162  TATCACAACAGGTATTGGCTTCCAAGAACTAAAGTAATCCAAGAATGAATTGTCCCCAGT
  4222  ACAATGAAAATGTGGAGGATAACATGAGGTTAAAAAGGGGACCTTCTGAGTTACTCGTTA
  4282  CCTACCTTTTTCAGGTTTCCCAGTGGGAAACCGTAATAGCCTCTTCCATCAGGTTACTCA
  4342  AGTTACCCGCAGGGTAACTTGAGTAACCTGAGAGGAATGGGCTTTTCAAGTTACCCATGG
  4402  GTAACTTGAAGGGATGGGCCCCTTTTAGTTCCCCATGGGGGAACTAAAGGAATGGGCGGC
  4462  CCTCCTTTCCAGGAGGGGCCTTCAAGTTCCCTAAGAGGGAACTTGAGGGACATGAGGCCC
  4522  CCTTCAAGTTCCCCTACGGGGAACTTGAAGACTAGATGTAGGGGAACCTGAAAGGTATTT
  4582  CATTTACAAGGGTCTTGT
;     G-nad1 ==> start ;; mfannot: alternative ATG start pos 4621
  4600  TTGACAATATTTAATTCAGAGATGAAATCTTTAATTGTTGCTTTACCTATTGTTTTAGCT
  4660  GTTGCTTTTATGACTTTAGCTGAACGTAAACTTATGGGTGCAATTCAACGCCGTATTGGT
  4720  CCTAATAGTGTAGGTTTTCTTGGTTTACTTCAACCTTTCTTTGATGGTGTTAAACTTATC
  4780  TTAAAAGAAACTGTTTTACCACTTGAATCCAATCATTGGATCTTTGTTTTCGCCCCATTC
  4840  TTTACTTTCTACTTAGCCTTACTTAATTGGTTAGTTATTCCATTAGATAAAGGTTTAGTT
  4900  CTTATGGATTTAGAAGCTAGTATTTTATATCTTTTAGCTGTTTCTTCTCTTGGTGTTTAT
  4960  GGTATTATTTATTCTGGTTGGGCTGCTAACTCTAAATGGACTCTTTTAGGTTCTTTACGT
  5020  TCTACTGCTCAAATGGTAAGTTACGAAGTTAGTATGAGTTTAATTGTTCTTACTGTTGTA
  5080  TATGCTGGTGCTTCTGTTAATTTAGTTGAAATTGCTTATTTACAATCTGGCCTTATGTTT
  5140  ATTTGGCCTCTTTGGCCTATTGCTATTATTGCCTTTATTGCAGGCCTTGCTGAAACTAAT
  5200  CGTGCTCCTATGGATCTTCCAGAAGCTGAAAGTGAACTTGTTGCTGGTTTCATGACTGAA
  5260  CATAGTGCTATTTCTTTCACTTTCTTATTCCTTGCCGAATATACCAATATTATTACCATG
  5320  TCCACCGTCATTAGCCTTTATTTCTTAGGTTTCTATAATCCATTCCTTATTTATCTTTTC
  5380  ATCTGGGTTCGTGCTTCCCTTCCTCGTTTAAGATTTGATCAACTTTTACGCCTTGGTTGG
  5440  GTTTATTTACTTCCTATTCTTATCGCTTTCCTTCTTATTGAACCTGCTATTCTTTATACC
  5500  TTTGATCTTTTCTAA
;     G-nad1 ==> end
  5515  ATTACAATTCTTTGTGATACTTTAGTTTGTCCCTAAGGGCAAACTAAAGGCCCATTATCT
  5575  AGTTTCCCCTAAAGGGGAAACTAGATAATGGACTCTTTTATTTTGGGAACCCCAAAATAA
  5635  AGGAATAGGCCCCACAATAGTACAAATTTATGAAAACAGAAATTTGTACTATTGTTATTA
  5695  TTTCTAGTTTACCCAGGGTAAACTAGAAGGGACCTCATGTCCCAGGAGCCCAAATCTAGA
  5755  GATTTTCCTTAAAAGGAAAATCTCTAGAGTAGCCCACCTGAGGAACTAGATGGGGCCATA
  5815  GGTTCACTTCAAGTTCCCTTTTAGGGAACTTGAAACCCCCTCCTGAAAAGGAGGGGGTTG
  5875  CCCATTCCTTCCGGAATGGGCCCCATCTAGTTCCCCTAAGAGGGGAACTAGATCCTATAT
  5935  CTACCATCCCTCCGGGATGGGCCCCTTTTAGTTCCCATAGGGGAACTAAAGGAATGGGCG
  5995  GCCCCTCAAGTTCCCTAAGAGGGAACTTGAGGGACATGAGGCCGCGCTCTCAAGCCTACG
  6055  GGGAACTTGAAGACTAGACCCCCCCATTCAGATTTCCTCCGGTAAATCTGAATGGGCCCC
  6115  TCGGTTCTCCCATGGAGAACCCGAGAAGCCCATTCCAGATCCATCATATGGATCTGGAAT
  6175  GGGCCCCTTCTAGTTTTTCCTATGGAAAAACTAGAACCATAGAAGAATCTAAACGGCCCT
  6235  CCTATTGGACACCAATACCTCTGGTTTACGCGGAGCGTAAACCAGAGGTATTGGCATCCA
  6295  ATTAGCATAACTACAATGAGAGCAGA
;     G-trnM(cau) ==> start
  6321  GATAGAATGGAGTAAGGGTAACTCGTCGGCCT!CAT!CACCCGGAAATGAAGGTTCGAAT
  6379  CCTTCTTCTGCAA
;     G-trnM(cau) ==> end
  6392  TCCATATCAGAACTTATAAATAAGTTCTGGGCGTCAGAGCCCAATTGGGCTCTTCCATAC
  6452  GCATATGGCGATAAAATAATCCGCCGTATTAGACTGGCTGTGGTACAAATTCTTCCAGAA
  6512  GCCTTTACCACAAGATTCACTTCTATGAAGTGTATCTTGTGGTAAAGGCTCCTGAAAAAA
  6572  AAAAGAAGAATTGTACCACTGTAAAGAATCCGACGATTAGAATTTACATAGTAAATTCGA
  6632  ATCTAGAATGTTAGCTAGGTGTAAGGGAATTCTTAGAGGAGGGATAAAATCCATTGATAC
  6692  TAAGAGGAACACCAATAGAGAAGTCACTATACCGCGAAACATTGACGCTCAACCCAGTAA
  6752  AGCGTAGGGAGCAAACGGGATTAGATACCCCAGTAGTCTACGCCCTCGATGGAGTGGTGG
  6812  ACAAATGTTCAACCATTTTGCCTGGAAAGTTAGGTCGCAAGACTGAAATTCAATGGATTA
  6872  GACGGGTACCAACAACAGCAGTGGCGCGTATTGTTTAATTCGATGGTCCACGAAAACCTT
  6932  ACCCTCTCTATTCTGATTATCCAGGAATGTCTGGAGAAATCATAGGTATTGCACGGCAGT
  6992  TGTCAACGTATCTCGCGAGAGTATCTGTGAAACCTCAAAATTAGGAACCTAATTCATTAA
  7052  TTTGAGAGAAGTGCCTATCAAGGATTAATGAAGGGAGCAAACTGCTTAGGTATCAGCTAA
  7112  GTTAGTTTTCTACGAGTAAATCGTATAGATCCCGGGAATTATGATTGAGACCAAAACATG
  7172  TCAGTATGGCCTAATGAGAGGGGCTACAAATGCGCGACAATGATAGAGACAGCTTTTTAA
  7232  ACTCTATCACGTACGAATAGATTCTTGGAACCAGAATCTTAATGCTGGAATTGCTAGTAA
  7292  TCGCGATCTAGAATCTTGCGGTGAATTTTCAATTGGTACTATACTAACTGCCCATCAAGT
  7352  ACTGAGATTATGACCATGAGAAGATCCAATTGAAGTATTGGCATTACTTTTACTGATTAT
  7412  CTAATTCCACAAGAACTAGATGGAGAAGTAAAGGTTCAATACATTAGTCTTTTAGGATTG
  7472  AAGGTGGGAGTAATATCGGTATTAAGTTGTAACAAGGTCATCGTAGCGGAAGCTGCGGTC
  7532  TAATTTATTATTTT
;     G-rns ==> end
  7546  TATAATAAACATTCTATACCCGCACCAGGTAGCCAATACCTGGATTTCTTTAAAAAGAAA
  7606  TCTAGGTATTGGCAACCTGTAGGCGGGCCGGAAGGCCTGCCGGCCTTCCTCCTTCCCTGC
  7666  CATTGTTGAAGGTTGCTATAGCAACTTCGAATGGCAGGGTTTGGATGCGAACCCTATACC
  7726  GCACAATAGTACAAATTTATTTGTACTATTGTGGGGCCCATTCCTTTAGTTTACCCTACG
  7786  GGTAAACTAAAAGGGACCCATTCCTTTCGGAATGGGTCATTTTACTTGAGGGATCTTTGA
  7846  TTAAAATCAAAGATTACTCAAGTAAAGGCTTATCCCAGATGGTTCCCCATCTGGGAATTG
  7906  TGATACTTCTAGTTTACCCTTAGGTAAACTAGAAGGGGCCCATTCCGAAAGGGATTGGGC
  7966  AGACCTATCCTTTTCAGGATAGGTCTCTCAAGTTTCCCAGTAGGGAAACTTGAGTATCAC
  8026  AATTAAAGAAATCTTGTGGTATAGGCTCCGCTGCGGGTCGTCAAGACTCGTTGAGTCTTT
  8086  CCATAAGATACGACGGTATTTTTCTAGGGGCCGGTTAGGACTGCGAAGTCAATACCCTCG
  8146  TTGTAGTATAAATAAATTGTTTAACGGATCCAATTTACTCAGATTTCCATAGGAAATCTG
  8206  GGTAAATTGGGGACGTATAGGCAGGCCGGAGTGCCGGTTAGTAAACCGGGCTGCCGGCCC
  8266  TCCTATGCGTAACCAATACTGCTAAATTCTTAGCCAATACTACTAAGAATTTAGCAGTAT
  8326  TGGCTCCGGGTTACTACAACAAATGAGCAAGCTAACTTTTCCTAACAAACTAGTTTGTTA
  8386  GGATCTCCTACGCTTTCCTTTATACCTGAACAACTTTTAGTTGTTCAGGTAACAATAATA
  8446  CAAATTGAAATATGGAGTAACCGTAACCGGAGTTATTTACTGAGGTATAACGGAGCCTAT
  8506  ACCTAGACTCAGGATCTAGTTTTCCCTAAAGGGAAAACTAGATGGGGCCCATTCCGAAAG
  8566  GAATGCAGGCTCCATCCTTTTCAGGATGGAGCTCTCAAGTTCCCTAAAAGGGAACTTGAG
  8626  GTGAACCTGAGTATAGGTATAGGGTTCGCATCCAAACCCTGCCATTGTTGAAGGTTGCTA
  8686  TAGCAACCTTCAACAATGGCAGGGAAGGAGGAAGGCCGTTTAGATTTTCCCTTGGAAAAT
  8746  CTAAAGGGGCCCATCCCTTCAAGTTACCCTACGGGTAACTTGAAAAGCCCATTCCTTCCG
  8806  GAATGGGCCCCTTCAACCTCACATAGTGAGGTTGAATGGCTTTTCAGATTCCCTTACAGG
  8866  GAATCTGAACGGCCTGCCTATTACCTAACTCATTACTGAAGTTTCTATTCTAGTTTCTCC
  8926  TTGGAGAAACTAGAAGGGGCCTCATGTTCCCCACTGGGGAACATGAGTAGCCCATTCCTT
  8986  TAGTTTGCCCTACGGGCAAACTAAAAGGGGCCCATCCCGGAAGGGATGGGCTATATAGAT
  9046  TCACCAAAGGTGAATCTATGGCCCCTTTTAATTTACCCAAAGGGTAAATTAAAGGAATGG
  9106  GCTGTCCCAGATGGTTCCCCATCTGGGAATTGTGATACCCTTGGGGTATCACAAAGTAAT
  9166  GAGCCAGGGATACCTAAGTAAACTGAAAATGATGTAGGCACCGGGATAAGAATATCATTT
  9226  GATAAGTATTTTTATAAAAGTAGCTCTAGTTGAATTATCATTATCTAGATTGCCCTTGGG
  9286  GACAACCTCTACTCCTAAATAATATTTGGGGAGGGGGAGGGGCCAATACTGTGGGACAAC
  9346  TTTTTTTTTAGTTGTACCGCAGGTATCGGCTCCGTAGTGGGTCTTCCCATAAAATACGAA
  9406  AGTATTTTACACCGCCGTATCTCTCTGGAGGGACCTGTTAAGGTCCCTGTGGTACAATTT
  9466  ATATATGTATAAATTGTACCACAGTATTGGGCCCAGGCTAAATACTGTGATATTTTATAA
  9526  AAATATCACAGCTCTCATAAAATGAGAGCAGAGATAAACTAGTAGAAAAAATAAAATAAA
  9586  TTTTATACC
;     G-nad2 ==> start
  9595  ATGCTTTTAATTTTATTTTTCTTAACTTTCCTTATGATGAGCGTTGGAAGATATTCTGGA
  9655  AGAATTTCTTTTTTAAGCCTTACTTTTTATCTTTTCTTTATTGGTTATATTTTCAATCAT
  9715  TTCCCGGATGGCGCTACCTTAATTTTAGCTAATGGTCTTATTCGTATTGATGGTACTCTT
  9775  CTTTTCTCTTTACTTTTTATGGGTATTGTTCTATTTATTATCGTAAACCGTGCTAATAAT
  9835  TTAGGTTGGGAATTCCATCTTATGCTTTTTGGTGGTTATACTGGTGCTATTTATATGATT
  9895  CTTGGTTATGATTGGCTTATCAGTCTTATTGGCTTTGAATTCCTAAATTTATCTACTTAT
  9955  TTAATTTTATCTCTTTATCGTGGTACTGAATCTGCTACTTTAAAATATCTTTTAATGAGT
 10015  GCCTTCTTTACTACTCTTCTTCTTTTATCTATTAGCCTTTTCTATGGTCTTACTGGTTCT
 10075  ACTGCTTTTGATAGCCTTTATGCTTCTATGAACTATCTTGATCCATCTTTAACTCTTTGG
 10135  CCTCAATTACTTCTTTTACTTACTTTAAGTTTTAAATTAGGTTTAGTTCCTGTTCATCTT
 10195  TGGGTTCCGGATGTTTATGATGGTCTACCTATGGAATTAGTTCTTTGGATTGGTACTCTT
 10255  CCAAAACTTGCAATTCTTTTCTTCTTACCAGTACTTCATCCATTACTTCTCAATGTTAAT
 10315  GAATATTTCCTTATTGGTGGTGTTCTTTCTTTCCTTTTAGCTGCTATTTCTTTAGGTGCC
 10375  CAATATAGACTTAAACGTTTCTTAGCCTTTTCTGCTATTGGTCATATGGGTATTATGATT
 10435  ACTGGGTTTGCTATTGGAGATTATCACTCTTTCTGGTTCTATTCTCTTATCTATTTTACT
 10495  GCCTCTGTAAATCTTTTCCTTATTTTAGCAGAACTTCCAGGTATTGATCTTATGAAACGT
 10555  TTAAGTATGATTACTAAAAACTATCCTTTAGCTTTTGCTTTTATGATTGCTCTTCTTACT
 10615  ATGGCTGCTGTTCCACCATTCTCTGGTTTCTATGCTAAATTACTTGTTCTTTTTGGCCTT
 10675  ATTGATGTTCGTTATATGGTTGTAGCTATTCTTCTTATTCTTACTTCTTTACGTACTGCT
 10735  GCTTATTATTTACGTCTTCTTCAAACTACTTTCTTTAGTCCATTTGTTACTTCTCTTAAT
 10795  AATAATGAACTTAATGAAAATAATGAACTTCGTGTTTCTTATGCTACTCTTATCGCTTTT
 10855  ACTAGTACTTGTCTTTTACCTACTACTCAACTTCTTCTTCTTTAA
;     G-nad2 ==> end
 10900  ATTTCTTCTTTGCTCTTATTAATGAATAAGAGCAAAGCGTTTCTAGTTTGCCTATTAGGC
 10960  AAACTAGAAGAGGCCCATTCCGATAGGAATGGGCTTTTCTTCAGATTCACCTCAAGTTCC
 11020  CTCTTAGGGAACTTGAGATGCCCATCCTTCTCAAGTTCCCCCGATAGGGGAACTTGAGGG
 11080  GGCCCATTCAAGTTACCATATGGGTAACTTGAAAGCCCATCCCTTTCGGGATGGGCCCCA
 11140  TCTAGTTTCCCTTAAGGAAACTAGATAATGGGCTAAATAGGTTCACTATAGGTGAACCTA
 11200  TAGCCCCATCTAGTTTTCCCCTAGGGAAAACTAGATTCTGAAGGGGCCCATTTCGAAAGA
 11260  AATGGGCGGCCCCTATCTAGTTCCCCAAGGGGAACTAGATGGGGCCCGTCCTGAAAAGGA
 11320  CGGGCTACTCAGGTTCCCCACAGGTGGAACCTGAGAGGGGCCCTCAAGTTCCCCATAGGG
 11380  GAACTTGAGTCGAATAATAATTTCGATGATGAGCAAA
;     G-rns ==> start
 11417  CTTGGTCAGGGTATGATCATAGCTCCGTATGAACGCATTATTTTTTTGACCTAACACATG
 11477  CTGATCGATTAAAATTTAATTTTAATTGGTAATGGGGTGAGTGTGCTCGGGACCTGACTA
 11537  TATGAGTTGAAAGAAGATTCATAGGTGGGGGCTTCGGTGTAGTTTAGAAGGACGGTAGAG
 11597  GTGACGGCCTACCGAATCGATGTTCTAGAGCTATTAAGGCCACAGTGGCATATTCAGAAA
 11657  GGCCATCTTAAATTGCGAGCTGCAGTGAGGAATCTTGGGCAATCTGGGAAACCTGGACCC
 11717  AGTCAAAAAAAGAGAGAAATCTCCTAAGCTCTATTTAGAATGAAAATAGAGTGTAGTACA
 11777  GTAGTGTCCAATTATGTGCCAGAAGACTCGGTAATGCATAGTACTGCGCGCGTTATTCAC
 11837  ATTTAAAGGGCATCTGGTAAGGCGGTTGTTATAATAAATCTTCCTCGGTTGTGATATCTC
 11897  AAGTTCCCCTGGCGGGGAACTTGAGAACCCCTCCTGAAAAGGAGGGGTTGCCCATTTCTT
 11957  TAATTTACCCTTGGGGTAAATTAAAAGGGGCCTCTAGTTTACCTTTGGTAAACTAGAATA
 12017  GCCCATTTCTTCCGAAATGGCCCCCCTCAGGTTATCTAGTTTTCCTTAGGAAAACTAGAT
 12077  AACCTGGAATGGGCTTGTCCCAGATGGTACCCCATCTGGGACTAAGAGGGAACTTGAGGA
 12137  ACCTGAGGAAATGGGCTATTCATGTCATCTAGTTTTCCTAAGGAAAACTAGATGGGGCCC
 12197  ATTCAGATTTCCCCTAGGGAAATCTGTAAGCGGGCCCCTTCCAGGTCCATATATGGACCT
 12257  GGAATGGGCGGCCCCTCCTTTTCAGGAGGGGCCTTCAAGTTCCCTAAGAGGGAACTTGAG
 12317  GGACATGAGGCCCCTTCTAGTTTCTCCTAGGAGAAACTAGAAATAATTTTAAGAAATTAG
 12377  TAGAGGAGTTGATCTTAAATCTAAAGGCATTAATATTGTAAAACGACATGCTATCTGGAA
 12437  TCTTAATAGTAGTACGGGACCAAAACCTTAAATTTATTTATAATAAATTTAATGTTTTGG
 12497  TGACGCATAGGAGGCCGTTTAGATTTTCCTATGGAAAATCTAAACGGCCCTCCTAGTTGC
 12557  GAAACCAAGACTGTATAAATTTACTTTACTTAACTTCCAAATAGGAAGTTAAGTAAAGTA
 12617  AAATTTAACAGTATTGGCTCCACAATCAAACAATTTGGTAAAAGTGGGTTCGCTCTTGTA
 12677  ATTCTAGAGGCTTACACTGAGGCGCCAATTACTCAATTTACTAAGGTAAATTGAGTAATT
 12737  GGGATCTCATAGGCAGGCCGTTCAGATTCCTCAAGTTCCCTCTTAGGGAACTTGAGGCCC
 12797  CTCCTGAAAAGGAGGGGCCGCCCATTCAGTCCATATATGGACCTGGAAAGGGCCCGCTTA
 12857  CAGATTTCCCTAGGGGAAATCTGAATGGGCCCCCTCGGGTTCTCCCATGGAGAACCCGAG
 12917  AAGCCCATTCCAGATCCATCATATGGATCTGGAATGGGCCCTTCTAGTTTTTCCTGTGGA
 12977  AAAACTAGAACCATAGGAAAATCTAAACGGCCTTCCTCCTTCCCTGCCATTGTTGAAGGT
 13037  TGCTATAGCAACCTTCAACAATGGCAGGGTTTGGATGCGAACCCAATTCCTTAGATTCCT
 13097  TTGGAATCTAAGGAATTGGCTCCGTAACCGGA
;     G-trnW(cca) ==> start
 13129  GAAGGAATAGTTTAATGGTAAAACTTTGGTCT!CCA!AAACCAACGTTATAGGTTCGAGT
 13187  CCTATTTCCCCTA
;     G-trnW(cca) ==> end
 13200  TCCCATACACATCCCAGACCCCCAGACACAGGTCTCTATCTAAGGAGTTCTACTCATTTG
 13260  TACTATTGACAGGAATCTGAGTCCTACTGTAAGGTGGAATCTAAAGGTAAACTAGATAAT
 13320  TGTGACACCCTTATTTTTTTTTTATTAGCTCTTACCCACGATATAAATTCTTTGATTTTG
 13380  TAGAGCTATGGCAAGGTAAATAATGCAGGGCATTCTTTTGGGTTCACTCAAGTCCCCCCC
 13440  CCCCCCTTTTTCCACGGGGACTTGAGAAGCCCATTCAAATTTACCTATGTTCTAGTTTCT
 13500  TCTCAGGTTCCCCATGGGGGAACCTGAGGGCTCCACCCTGAAAAGGGTGGAGCCTGCCCA
 13560  TTCCTTCCGGAATGGGCCCCCTTCAAGTTCCCCTACGGGGAACTTGAAGACTAGAAGGGG
 13620  CCCATTAGACCCTCTATTCAAGTTACCCACTCTTCAGATTCACTTCAAGTTCCCTTTTAG
 13680  GGAACTTGAAAAGCCCATTCCAGGTCTACCCTAGGGTAGACCTGGAATGGGCCCCATCTA
 13740  GTTTTTCCTTAGGAAAAACTAGATTCTGAAGGGGCCTCTAGTTTACCTTTGGTAAACTAG
 13800  AATAGCCCATTTCTTTAGTTTGCCCCACGGGCAAACTAAAGGGGGCCCATTCCCTCAGGT
 13860  TATCTAGTTTTCCTAAGGAAAACTAGATAATCTGAAACCCCATCCTGAAAAGGATGGGGT
 13920  TAGCCCATTCCTTCAAGGTTCTCCGTAGGAGAACCTGAAGGAAGGGATTATTCATGTTCC
 13980  CAATGGGGAACATAAGTTTCCCATCGGGGAAACCATAGCTAGCCTCTCTTCAGATTCACC
 14040  TCAAGTTCCCTCTTGGGGGAACTTGAGGAACATGAGGCCCCTTCTAGTTTGCTATCAGTT
 14100  TACCTAAGGTAAACTGGATAGGCAAACTAGAAGCGCTCTGCTCTTATTTGTAATACAAAT
 14160  AAGAGCAGAGATAGTTTATAGGAAATAACAAAAATTTTATTAG
;     G-nad3 ==> start
 14203  ATGGTTTCTTTCATTTCTCTCTTTATTCTTGTTTCTCTATTATTAGTTATGAGTTTTTAT
 14263  TTAAGTATTACTAGTCGTACCCTTGAAAAAGTTTCTGTTTATGAATGTGGTTTTGATCCT
 14323  TATAGTGATGCTCGTCTTAAATTTGATATTATTTATTATTTAGTTGCCATTCTTTTTTTA
 14383  ATTTTCGACCTTGAAATTGTTTTCCTTTTCCCATTTTCTGCTCTTCTTTTTGATCTTTCT
 14443  TATTCTGCTTTCTGGGTCTATCTTATCTTCTTTGTTGTTTTAACCATTGGTTATTTATAT
 14503  GAACTTAACTCTGGTTCTCTTGATCTTTAA
;     G-nad3 ==> end
 14533  AGCCCCTAGTACTCGTTACACTCGTCTAGGGTGTCGGATTTTTCAAATCCTCCCTACGTA
 14593  TACGAAAGTATAGTGATGCTAAGAATGCTAGAGACCTTTACCTCTAGCTTTACTTTGGTT
 14653  CCAGGGTGCTGATACCTCGATTTCTTCTCAGGTTATCTAGTTTTCCTAAGGAAAACTAGA
 14713  TAACCTGAAAAGCCCATTCCAGGTCCATCATATGGACCTGGAATGGGGCCCTTCTAGTCT
 14773  TCAAGTTCCCCGTAGGGGGAACTTGAAGACTAGAACAAGGGAAAATCTAAACGGCCTTCC
 14833  TCCTTCCCTGCCATTGTTGAAGGTTGCTCTACGCAACCTTCAACAATGGCAGGGTTTGGA
 14893  TGCGAACCCTATACCACACAATAGTCCAAATTTATTTGTACTATTGTTAAATATTTGAAG
 14953  GTAAACTTAATCTTTACGGATTCTCAGTGGGATACAATAAAATTAACCGCCGTGTCTCAG
 15013  CGAAGAGATTCTATTGAATCTCTGAGACGAGAACGAACGTAGTGAGTATCTC
;     G-trnE(uuc) ==> start
 15065  GGAACCTTAGTTTAATGGTAGAACCCTGGATT!TTC!GTTCCAGTGATAGGGGTTCAATT
 15123  CCCCTAGGTCTCG
;     G-trnE(uuc) ==> end
 15136  TTACTCAAGTTCCATTCTAGTTTACCTCTTCCATCCCCTTTAAGGGGATGGAAGAGGTAA
 15196  ACTAGAAGGGGCCTCATGTTCCTCAAGTTCCCTCTTATTGTAATACCTTCTATTCTTCAA
 15256  GTTACCCTACGGGGAACTTGAAGACTAGATGGGGCCTCATGTCCCTCAAGTTCCCTCTTA
 15316  GGGAACTTGAAGGCCCCTCCTGAAAAGGAGGGGCCGCCCATTCCAGGTCCATATATGGAC
 15376  CTGGAAGGGGCCCGCTTACAGATTTCCCTAGGGGAAATCTGAATGGGCCCCATCTAGTTT
 15436  TCCTTAGGAAAACTAGATGACATGAATAGCCATTTCTTCCGAAATGACCCCTTTTAATTT
 15496  ACCCAAAGGGTAAATTAAAGGAATGGGCTTGTCCCAGATGATACCCCATCTGGGACTAAA
 15556  AGGGAACTTGAGGAACCTGAGGGAACGGGCCCCTTTTAGTTTGCCCTACTTAAGTTACCA
 15616  CGCTTCAGAATCTAGTTTTCCCTAAGGGGAAAACTAGATTCTGAAGTGGGGAAACAGAAG
 15676  GTGTAGACTCCTGGGGTCTAGAATAGAACAAGTGCGTAGCCTATACCCTTAGATTTACTT
 15736  TACGGGGATCTGGAAAGTAAATCTAAGGGTATAGGGTTCGCATAGGAAGGCCGGCAGGCC
 15796  TTCCGGCCTGCCTATGCCTTATCAATTTACAAATTTTCACCTGTGGAAATTTGGCAATTG
 15856  ATTCGGCATAGCCTGCCTATTAGGTAAAGTAAGTAATGAACCATGGATATTACAGT
;     G-trnD(guc) ==> start
 15912  AAAGCCTTAGCTTAATGGTAGAGTACCGGTTT!GTC!AAGCCGGGTGGTGCGGGTTCGAT
 15970  TCCCGTAGGCTCCG
;     G-trnD(guc) ==> end
 15984  TTACTCAAGTTCCCCTATTGTTGTGATATCTCTAAAGAGATATCCTTCAAGTTCCAGGAG
 16044  CCAATATCTAAAGATTTTACTTTATGTAAAATCTTTAGATATTGGTGCCCAATAGGCAGG
 16104  CCTTTAGATCCCCTAGGCTACAGATTTACGATTTGTAAATCTGTAGCCTAGGGATCTAAA
 16164  AGCCATTCAATTCAAGTTCCTCAAGTACCCTGCTTCAGATTCCCCATAGGGGAGCCAATA
 16224  GGGAAACATGAGAACCTGGAAGGGGCCCTCTAGTTTCTCTTCAGGTTCCCCATGGGGAAC
 16284  CTGAAAAGCCCATCCCTTTCGGGATGGGTGTTTACCTTGGGTAAACAAGAAGACTAGAAA
 16344  GGGTCCATCCCTTCAGGTTCCCCATGGGGGAACCTGAGGGGAAGGGCTTATCAAGTTACC
 16404  CATAGGGTAACTTGAGTAGGAGAACCTGAAAATAAATCCAGGTGTTGGTGCTCGATAGGC
 16464  AGGCTGGCCTTCTTATCTCACAAGATTTACCCATGGTAAAATCTTGTGAGATATGCTTCT
 16524  AGTTTCAAATTTAATA
;     G-trnK(uuu) ==> start
 16540  AGGGGCGTAGCTCAATAATAGAGCTGCGGGCT!TTT!AACCCGAAGATCTTGGTTCGATT
 16598  CCAGGCGCCCCTA
;     G-trnK(uuu) ==> end
 16611  TCTCCACGGGTATATAATAGTCTAAGTGACCTCCATGGCTGGTATTCATTTCTATCTAGG
 16671  CACCGGGATAAGGGATTATTTCCTTATACTAGGATAGATTCGTAATATCAGGTATCACAG
 16731  TACAACTCCTATGTTTCCCGTAGGGAAACATAGGAGTTGTACTATGATGCAAGGCCCAAT
 16791  TTTATATTATTATTTAAGAAGTTAATTTGAACCTACTTCTCTAGGCAAAATAAGGCTCTA
 16851  AATTATTATATTCTACCG
;     G-orf287 ==> start
 16869  ATGTTACTTATGGCTTTCTACATTGTTGTCTTCTTATGGAATTACTCCTTTGTTCGTCGT
 16929  TGGGGTTTTCTTAGTGCTTTAGCTTATTATGGGTATGCTTTAATCGCTGTCATGATTTTT
 16989  GCATACTATGGTATTTCTTGTTATGTCCTTTTCTGGGTAGATCCTGCTAGCTATGTGAAT
 17049  TTCATGTTACCTCCGGATGCCACTTTTGTAGTAGAAGGGGGTACTGAAGCTTCTCAAGTT
 17109  ATTGCTGAAAATAATGCAAGTGTTGTAGAAGCTTCTACCGGTGTTAGTGTTCCCAATGTT
 17169  AATACCCTTTCTTCCGATACTCTAAATAGTGAGAGAGCTTTCCCGATCGAAATCGGGAGA
 17229  AAAATCCTTGATATTTATATGTTTACTCGTGTTGCCAGACTTCTGGCTATTTTAGAAACT
 17289  TGGCCAAGTATGGAAGCTCAACTAATCCATCCTTGGCTTTATTCTTATCACTCTTATATG
 17349  GGATTCAACTATAATTTAACCAACTCTAGAGTTGAACTTCTCAATGAATTATCTGCCAAC
 17409  TTACAATCTATGGGGGTTAGATCTATTCTTAGTCTCAACTCTCCATTCCCTACCCCGTAT
 17469  CATTGGATTGAACCAGAATTATGGGGTTTTCCAACTCGTGCTATTGATTCTTTTTCTCCA
 17529  ATTATGCATCCCTCTAGTATTAATTTCGATCGAGTAGGGGGGAATTTAAACTGGGCCCTC
 17589  GTAGGGGGGGATAGAATTCGTGTAGACCAAATTCGATTAGTCATGATTGACCCCGTTAGT
 17649  GGACAACCAGATTTTGTATCTAGTTTGCTTCCTATAAGAAGCAAACTAGATGGGGCCCAT
 17709  TCCGAAAGGAATGGGCTATTTTAG
;     G-orf287 ==> end
 17733  TTTACCACTTCCAGGGTAGTTTTTTTTAGAAAAAAAAACTACCCTGGAAGAGGATAAACT
 17793  AAATAAC
;     G-orf135 ==> start
 17800  ATGACTATGAATAGTCTACAAGAATGTTTAGTTTCTTTCTTTCACTTCCATTTTTATGAT
 17860  GATTGTAATAATCATACCATGTGGAACATGCACAAAGCCATGGCATACTTAAGCGGTACT
 17920  GGATTCGTTCTTCCTACTCAAACTATTTCTGTTTGGGATCGCTATCGTGATCTTGTTGAT
 17980  CCAAATAGTCCGATGGCTCATGATTGGATCTTAGTTAGAAGTAACGCTTATGACCATGTT
 18040  GTTGCTTATTTTAGCGATGACGCTAATACTTTTACTTCTGATGGTCGTGTCGGTAAACTT
 18100  CGTTACGCCAATTGGTTTAGCCAATTTTTACCTCAAGGCCAATTAACCAATCTTGGGGCA
 18160  AGACTTCGTCGTGAATTAAATAGCCCTATTAGATTTGTTAATATTTAG
;     G-orf135 ==> end
 18208  GTTTAACAGCGGCATACTTATTGATAGTATACTACAGTGACACTCAGGAGGGGCCTCATG
 18268  TTCCCCTCTCAAGTTCACCTACTGGTGAACTTGAGGGCCCATCCTGAAAAGGATGGGCCG
 18328  CCCATTCCTCTCAAGTTCCCCTATCGGGGAACTTGAGATGAATGGGCTAAATAGGTTCAC
 18388  CTGTGGTGAACCTATAGCCCCTTCAAGTTCCTCAGATTCCTCAAGTTCCCTAAAAGGGAA
 18448  CTTGAGGAACCTGAGGAACTTGAATTGAATGGCTTATAGATTTACCGAAGGTAAATCTAT
 18508  GGCCCTCTTTGGATTCATTTATGAATCCAAAGTAAACTAGATGAAGCCCATCCCTTCAAG
 18568  TTACCTTATGGGTAACTTGAAAGCCCATTCAAGTTACCCTATTGGGTAACTTGAAAAGCC
 18628  CATTTCTTTAATTTACCTTTAGGTAAATTAAAAGGGGCCCCTTTTAGTTTACCGCAGGTA
 18688  AACTAAAAACAGTGAATGGGATAAATCGGTTCACCTCGGTGAACCGAGGGAAAACTAGAT
 18748  CCAAAGGTGAATCTATTCTTGTTTACCTAATGGTAAACAAGAATAGATAATGGGCTAACC
 18808  CCATCCTTTTCAGGATGGGGTTTTCAGATTCCCCAGAGGGGAATCTAGTCCCCCCCCCTT
 18868  AAGGGGGGGGGGGGAACTAGATTCCGTTGGATCTAGCCCCTCTAAGAGGAGCTAGATTCA
 18928  ATGGTGAATCTGAGGAACTTGAGGGGAATCTGAAGTAAGGTAACTTGAGTACCACAACAG
 18988  GCATAAATACTACAGAATCCAGGCTAAAGATAGAGGCAAAGAAATTAAAGGAAATATAAA
 19048  TAACAAGTGGCGGTGATCTTAGTTTTAGTTGTGGGTATTGTTATGTGGCGTGTGGCTTTA
 19108  ATTCGTTCTTATATTTTATGGTTTTTATCTATTTTTGTTGATGCTTTTCTTTTATTAGCT
 19168  CACTTTTTTCATTACCTTTAGT
;     G-orf341 ==> start
 19190  ATGATTATCTCTGTTATGATTTCTGTTATGGTTTCTTTAGATTGGGTCCTTCCTTTTTCT
 19250  CATATCTTTAATGACCCACAAGTTTTCTATATGCTTAGCCCTATTAAAGATCACGATGAA
 19310  ATTGTCTCTGAAGCTACTCGTATGATTTCTTCTCCAGTTAAAGAATTAAAAATACCGGAA
 19370  GTTGAAAGTGCCATTAATTATTATTTTAGAGATCCTCTAAGTATTATTTTCTTAGATGAA
 19430  ACTCCTAAATTAGCTGTTTTTAATTGTGCTACTCAATCTGTTCAATCTGGAGAGCTTGAT
 19490  CGTTGTTTTACTCCTTTACGTTCTCTTGCTAGTCGACCTGTATTTGACTTAGTCCGAAAT
 19550  TTAACTACTGTTGGGTCTGATAATTATTTTAGCTCTTTTAGAACTTTTAACCCCTTATTA
 19610  TATGATACTTTACATCAATTTTCTTATGTTTCTGCTAGAATTTCTAGCCGTTTAGTTGAA
 19670  TGTCACAATTTATTATATCCTGGTTATCAATTAAATCACCTACAATGGTTAAATTCTGCC
 19730  GCTGAGTTTGGATTTAATTCTATTGTTGTTATGAACCATCTTTTAAAAGCGGGTAATGCT
 19790  TCTACTTTAGTTTCTATCGATTATGCTCTTACTCTCCCATCTATTATCTGGCCCTATAGT
 19850  CTACCTCCTTTAGCTTGTTTCGGTGAATTAGGAAATGCTAAAGTTACTGAATTCTGTCGT
 19910  GACTATGAACTACTTCATGATGTTAGCTCTCGTATCGTTGATTTATCTACTCGTTTAACT
 19970  CGTTCTGAATTTTTCAAACTCTTTAAAGAATTCAATCCTGAACTCTCTAAAGACTTCCAA
 20030  CCTTTATACTTCAAATCTTTATCTGCCCGTCTTGGTTTTCATTTAAATTTACTTGCTAGT
 20090  TCTGTTACTTCTTTAACTCTTTCTAGTAACCTTTACCAAGATGCTAGTGGTTCTGATGAT
 20150  TATATGGGCCTTATTGCTGCTAAAGCCCATGGTCGTAATATTAGTCTTCGTCTTTTACAA
 20210  ATGTAA
;     G-orf341 ==> end
 20216  ACCTTTTTAGTTTGCCCTTTAAGGGCAAACTAAAATGGGTAAACCTGAGGAACTAGATAA
 20276  GAAGGGACCCATTCAAGTTACTCTACTTTAGTTTATCCCATTCTCCCCCGGTTATCCAGG
 20336  GGAGAATGGGGAAACTAAATAGCCCATCCTTCTCAAGTTCCTCAGGTTCTTCTACTTCAG
 20396  ATTCCCCTATGGGGAATCTGAAAAGCCATTCAACCTCACTATGTGAGGTTGAAGGGGCCC
 20456  ATTCCGGAAGGAATGGGCTTTTCAAGTTACCCATAGGGTAACTTGAAGGGGTGGGCCCCT
 20516  TCTAGTTTCTCCTGTGGAGAAACTAGAACCATTCGGGTAACTAAAATAGCCCATATCTAG
 20576  TTTCTCTCAGATTCACTATTGGGGAATCTGAGGGAAACTAGATAATGGGCTAACCCCATC
 20636  CTTTTCAGGATGGGGTTTCAGATTATCTAGTTTTCCCTCAGGTTCCTCAAGTTCCCTCTT
 20696  AGGGAACTTGAGAATCTGAAGGTCCCACTCAAGTTCCCCTATCGGGGAACTTGAGAAGCC
 20756  CATTTCTCTGTAAACAGAGAATGGGCCCCTTCCAGGTCACTGGTACCATATTGTTACCCA
 20816  GTAGGTAGGCCGTTCAGATTCCCTGTAAGGGAATCTGAAACCCCATCCTGAAAAGGATGG
 20876  GTTAGCCCATTCCAGGTTATCTAGTTTTCCCTCGGTTCACCGAGGTGAACCGATTTATCC
 20936  CATTCCTTCCGGAATGGGTCCCTTCTTATCTAGTTCCCCTTAAAGGGAACTAGATAAGAA
 20996  TAGATGGGGCCATAGGTTCACTTCAAGTTCCCTTTTAGGGAACTTGAAACCCCCTCCTGA
 21056  AAAGGAGGGGGTTGCCCATTCCTTCCGGAATGGGCCCCATCTAGTTCCCCTAAGAGGGGA
 21116  ACTAGATCCTATACAGCCCATCCCTTCCGGGATGGGCCCCTTTTAGTTCCCCATAGGGGA
 21176  ACTAAAGGAATGGGTGGCCCTCAAGTTCCCTAAGAGGGAACTTGAGGAACCTGGAAGGGG
 21236  CCCGTCCCGGAAGGGACGGGCTTACAGATTTCCCTAGGGGAAATCTGAATGGGCCCCTTC
 21296  TAGTTTTTCCTGTGGAAAAACTAGAACCATAGGAAAATCTAAACGGCCTTCCTACACCTT
 21356  CAGATTCCCCCCTAAAGGGAAAATCTGAAGGTGTAGGCTCCTGGGACCTGAAATAAGGTA
 21416  AACTAGGTCCTCTCAGATTCCCTAATGGGGGAATCTGAGTAATCTAAAAGGACTCCACAT
 21476  AGTGGAGTCTTTTTAAAATCTAGTCTCCCTTAAGGAGACTAGATTTTAAATTAGCATCAC
 21536  GATAGACATTGGCACCCAATGGTAAAGGCTCCTGAAAAGAATAATTTGTACCTCAGAATC
 21596  ATTATGGAAAGGCTCCTGAAAATAAACTAAATTAGATTTTACTAACTTGCTAAACATTTT
 21656  AACTTATATGATAAATTTAACTTCTCATAATGATTTCCTTATATAGGAATTAATAATTCG
 21716  AGGATTTACAACGAGGGGTTACAATACCGGATATACACTAAGGAAGGGAAAATATAACTT
 21776  AACAG
;     G-atp9 ==> start
 21781  ATGATTATGATTGGTAAATTAATTGGTGCTGGTATTGCTGCTGTCGCTTTAGGTGGTGCT
 21841  GCTATGGGTATTGGTACTATTTTCTCTGCTCTTATTGCCGGTACTTCTCGTAACCCATCT
 21901  TTACGTCGTGAACTTTTCCAAATGGCCATTTTAGGTTTCGCCTTAACTGAAGCTATGGGT
 21961  TTATTCGCCCTTATGATGGCTCTTATTATTCTCTACGCTTTCTAA
;     G-atp9 ==> end
 22006  TTTTATAACTTTTAATTATAGTTTACCTTCATAATCTAGCTTCCCCCTGGGAAACTTCTT
 22066  GTTTACCTTAGGTAAACAAGAAGAATAGATTAGAATTGGGCTTTATCTAGTTTGTGATTA
 22126  ATCACAAACTAGATGGGGCCCATCCCCTCAGGTTCCTCAAGTTCCCTCTTAGGGAACTTG
 22186  AGGGCCCCTATCTAGTTCCTGTTGTAAAACACAACAGGAACTAGATGGGGGCTCCAGAGT
 22246  TCCCCTCTGGGAACTCTGAGGGCCAAGAGAGGGGTATCGGATATAGTTCCCTTAAAGGGG
 22306  GACTAGAGTAAGAAGGGACCCATTCCGGAAGGAATGGGATAAATCGGTTCACCTCGGTGA
 22366  ACCGAGGGAAAACTAGATAACCTGAGGGGGCCCATTTCGGAAGAAATGGGCTATTCTAGT
 22426  TTACCAAAGGTAAACTAGAGGCCCCTTTTAATTTACCCAAAGGGTAAATTAAAGGAATGG
 22486  GCTTGTCCCAGATGGTACCCCATCTGGGACTAAGAGGGAACTTGAGGAACCTGAAGTAAA
 22546  ATAAAGAAGTAAAGAGTATTGAGAGTTATTTATAG
;     G-cox2 ==> start
 22581  GTGCATATTTCTATTTATTGTGACGCTCCTGAAGCTTGGAATCTTAGTTTCCAAGATGTT
 22641  GCTTCTCCGACTATGTATGGTTTACTTGAATTACATGACCATGTTCTTTTCTATTTAATC
 22701  CTTATTCTTATTACTGTTTCTTGGCTTTTAACTCGTGGTGTTGTTGGTTCTCAAACTATT
 22761  GCTTATGCTCGTCATTACCACGGTCATGTTATTGAATTTTTATGGACTTTAGCTCCTGCT
 22821  CTTATTTTAGGTGCTATTGCTTTACCAAGTTTCCGTCTTCTTTATTTAATGGACGAAATT
 22881  ATTGAACCACAAGTTACTGTTAAAGCTATTGGTAACCAATGGTATTGGTCTTACGAATAT
 22941  ACTGACTATGCTGAACCTATCACTTTTGATAGTTTCTTAGTTGATGGTCCTTTACGTCAA
 23001  TTAAACGTTGATAACTACCTTGTTCTTCCTGTTGATACTTCTATTCGTTTATTAATTACT
 23061  GCTTCTGATGTTATTCACAGCTTTGCTGTTCCTTCTCTTGGTGTTAAAATGGATGCTATT
 23121  CCAGGTCGTCTTAATTCTGTTGGTATGATTATCTCCCGTCCAGGTGTTTTCTATGGTCAA
 23181  TGCTCTGAACTTTGCGGTTACCTTCATGGCTTCATGCCTATTGGTATTAAAGCTGTTTCT
 23241  ACTGAAAACTATCTTAACTGGTTATCTACTCTTTAA
;     G-cox2 ==> end
 23277  TCTCTCAAGTTCCAGAAGCTGCGGAGTCTATACCACAGGATCTCCCAGATGGTTTCCATC
 23337  TGGGTAATCCTGTGGTATAGAGTTCGAATAGGAAGGCCGTTTAGAATCTAGTTCCCCTAA
 23397  GGGGAACTAGATGGGGCCATAGATTTCCCTTTGGGAAATCTATATAGCCCATTCCTCTCA
 23457  AGTTCCCCGATAGGGGAACTTGAGGGGGCCCACCCCGAAAGGGATGGGCAGTATAGATTC
 23517  ACCAAAGGTGAATCTATAGCCCCTTTCAGATTCCCCATGGGGGAATCTGAAGGAATGGGC
 23577  AAGCTCCATCCTTTTCAGGATGGAGCTCTCAAGTTCCCTAAGAGGGAACTTGAGGAAAAT
 23637  CTAAAGAGGCCCATTAAGTCCCCCATAAGGGGGACTTAAAGCCCATCCCTTCGGATTCCC
 23697  TTCAAGTTCCCTTTTAGGGAACTTGAAAAGCCCATCCTTCTCAAGTTCCTCAGATTCACC
 23757  GTTGGTGAATCTGAGGGGACCTAGTTTACCTTAGTAAACTAGGTGGGACCCATTCCGAAA
 23817  GGAATGGGTTATTCATGTTCCCAATAGGAACATGAGTTCCCGTTGGGGAAGCTTCAAGTT
 23877  ACCTCTTAGGGAACTTGAGGCCCCTCCTGAAAAGGAGGGGCCCATTCCTTTCGGAATGGG
 23937  CCCCTTTGGATTCACGAGTGAATCCAAACTCTCAGGTTTCCCATGGGGAAACCTGAGGAA
 23997  CTTGAGGAACATGAGGCCCTTTCTAGTTTACCTCTTCCATCCCCTTAAAGGGGGTGGAAG
 24057  AGGTAAACTAGAATGGAACTTGAGGTAGGTGAATCTAAAAGCTATAGGAAATAAATAAAT
 24117  TATTAAG
;     G-nad4L ==> start
 24124  ATGCTTTTCCTTATGGGTTTATTTGTTATTGGTGTACTTGGTTTTATTTTAAACAACAGA
 24184  CAACTTATTTTTATTCTTTTAGCCTTAGAATTAATGATCTTCGTTGTAGCTTTTAGACTT
 24244  GTTTATTTTGGTTTCTTATTTGATGACCTTGTTGCTTCTCATTTTTCTTTATATCTTCTT
 24304  GTTTTAGCTGGTGCTGAATCTGCTGTTGCTCTTTCTTTATTAGTTGCTTTTCACCGTGTT
 24364  CGTGGTTCTATCCAAATTTTCTAA
;     G-nad4L ==> end
 24388  CCTTTTGCTACTTCTCAAGTTATTTTCAGATTCCTCCACGGGGAATCTGGAAAGCCTATA
 24448  GTTTCTCTTAATTCAAGTTTCCCTAGGGAAAACTAGATTATGAATGGGCCCATCTAGTCT
 24508  TCTTGTTTACCTAAGGTAAACAAGAAGACTAGATGAGATTTTCCTTTTAAGGAAAATCTC
 24568  TAGATTTGGGCTCCTGGAACATGAGGTGTAGAATATTGGGAACTAGGATATGATAATTAA
 24628  GGGATTATAGAAATATGGCAAGGCAAATAATGCAAGGCATTATTTGCTTGCTATATAGTA
 24688  ATGCTAATAATGCCTTGCATTTTTAGCATCACTATAAGTTATAATTTCACAATTTACATC
 24748  TAAAGCGGGTATAGTAGAATATAAATATTGGTGCCAATACCGTAACTTAAAATTTATTCT
 24808  GGTTTACTTCTATTTTAGCTTATCCCTTGATATTGTTTTAGGTGATGTTTATTCATTTAA
 24868  TGATGTAAAATCTTATATGTCAATTAATGGATAGCGGATATAAAAGAATGAATTGCTGCC
 24928  TATCTAGTTCCCCAAGGGGAACTAGATGGGGCCTCATGTTACCCTCTCAAGTTCACCTAC
 24988  TGGTGAACTTGAGGGCCCATCCTGAAAAGGATGGGCCGCCCATTCCTCTCAAGTTCCCCG
 25048  ATAGGGGAACTTGAGGGGGCCCATTCAAGTTACCCTATGGGTAACTTGAAAGCCCATCCC
 25108  TTTCGGGATGGGCCCCATCTAGTTTCCCTTAAGGAAACTAGATAATGGGCTAAATAGGTT
 25168  CACCAGGGGTGAACCTATAGCCCCTTCTAGTTTCTCCTATGGAGAAACTAGAATATCTCT
 25228  AAAGATATCATTCAAGTTTCTCAGACTCTTCAGATTCACCTACTCAAGTTACCCTGCTTT
 25288  AGCTTGCCCCTATAGGGCAAACTAAAGGCTCATTCACTCAGGTTCCCCATGGGCCCCTTT
 25348  TGGATATCTAGTTTTCCTCAGGTTCCTCAAGTTCCCTAAGAGGGAACTTGAGGAACATGA
 25408  GGCCCCCTCAGGTTTTACTATGGAAAACCTGAGAGGGATGGGCTCTCAGATTCACTGTTG
 25468  GTGAATCTGAGGGAAACTAGATATGGACTACTCGTGTTTCCTAGTAGGTTCTAGTTTCTT
 25528  CTTTGAAGAAACTACCTGTAATTTGAGTTACACTGATAGAA
;     G-trnQ(uug) ==> start
 25569  TGGGGTATCGTACAATTGGTAGGACGCTGGTTT!TTG!GTGCCAGTAATAGTTGGTTCGA
 25627  GTCCACTTACCCCAG
;     G-trnQ(uug) ==> end
 25642  TTTTAACAACAATAGTATAAATTTATGTTTTCCTCAAGTTTACCCATTTTTCGCAGGAAA
 25702  ATGGGTAACTTGAATGGACCCCCTCAAGTTACCCTGCTTTAGTTTCTCCCTACAGGCCCA
 25762  TCCCTTCAGATTACCCCATGGGGGAATCTGAAAGGGGCCCATTCAATTCAAGTTCCTCAG
 25822  GTTCCTCAAGTTCCCTCTTAGGGAACTTGAAGGGGCCCACCCTTCTCGGGGGGGGGGGGG
 25882  GGACAAGGCTCCTGTTCTATAATGTAAAATAGGGACCAAATGAT
;     G-trnY(gua) ==> start
 25926  TAAGTGGTGACCGAATGGTTAGGTAGCACTCT!GTA!AAAGTGTGGTTTTGGCCAATGTA
 25984  GGTTCGACTCCTACCCACTTCA
;     G-trnY(gua) ==> end
 26006  TCTATACAATAGTACAAATTTCTACTTCAGGGGCCTTTATCATTTGGCGTTGCGAAGTTT
 26066  ATGTCATTGTGATACTCAAGTTATTCTACTGTTGTGATACCCCTAAAGAGATATCATTCA
 26126  AGTTCCTCAGGTTAACTTCCAATGGAAGTTAACCTGAGGAATATGAAGAGTACGAGCCCC
 26186  TTCTAGTCTTCAAGTTCCCCGTAGGGGGACTTGAAGGAGGCCTCATGTTCCTCAAGTTCC
 26246  CTCTTAGTCCCAGATGGGGTACCATCTGGGACAAGCCCATTCCAGGTTATCTAGTTTTCC
 26306  CTCGGTTCACCGATTATCCCATTCCTTTCGGAATGGGTCCCTTCTTATCTAGTTCCCCTT
 26366  AAAGGGAACTAGATAAGAATAGATGGGGCCATAGGTTCACTTCAAGTTCCCTTTTAGGGA
 26426  ACTTGAAACCCCCTCCTGAAAAGGAGGGGGTTGCCCATTCCTTCCGGAATGGGCCCCATC
 26486  TAGTTCCCCTAAGAGGGGAACTAGATCCTATACAGCCCATCCCTTCCGGGATGGGCCCCT
 26546  TTTAGTTCCCCATAGGGAAACTAAAGGAATGGGCGGCCCTCAAGTTCCCTAAGAGGGAAC
 26606  TTGAGGAACCTGAGGGAAAACTAGATAATCTGAAACCCCATCCTGAAAAGGATGGGGTTA
 26666  GCCCATTCCTTCAGGTTCTTCGTAGGAGAACCTGAAGGAAGGGGTTATTCATGTTCCCAA
 26726  TAGGAAACATGAGTTCCCCATTGGGGAAGCCATAGCTAGCCCCTCAGGTTTCCTATGGGG
 26786  AAACCTGATAAACTAGGAGGCTTTTCATGTTCCCCAGTGGGGAACATGAGACATTATTAG
 26846  CATCGCTATATCACAACTATAGGAAATAAAAATTTATTTATTAGG
;     G-nad6 ==> start
 26891  ATGATTAATTATTGGCTTTATGAAGCTTTTTTAGTTCTTATTGGCTTATGCGGTGTCTTA
 26951  GTTATTGTTAGTCGATCCCCTATTAACTCTGTTCTTTTCTTATGTGGTCTTTACCTAGCT
 27011  GGTGGTGGTATTTTTCTTTTACTTGATCATTATTTTTTAGGTTTAACTTTAATCATTGTA
 27071  TATGTTGGTGCTATCGCCATTTTATTCCTTTTCACTATTTTTATGATTAATGTTCGTCTT
 27131  ACTCTTCAATTAGGTAGCTTTGCTTCTCCTGTTGCTGCTATTCTTCTTTTAACTGGTTTT
 27191  GCTATTTATTTCATTTTCTTTGCTGATCTTTCTTTTTCTCAAGATTTACCTTTATTATCT
 27251  TCTATTTTTAGTTCTACTGATGCCTCTTCTTTATCTTCTTGGGAAAGTGATTTACGTTCT
 27311  GTTTATGCTTCTGATTGGTCTCATCTTTTAGGCCGTCCTTCTGATTTAACCATGTTAGCT
 27371  AATATGATTTTCCATGCTTATCCTTTAGCCCTTATCTTAGTAGGTTTTTTACTTCTCGTT
 27431  GTTATGGTTGCTATTATTAAAATTCACCTTGATGCTCATTAA
;     G-nad6 ==> end
 27473  TACAATAGTACAAATTTATGTTTTCTACTATTCCTAGTTTACTTTCAAGTTTTCCCTAAA
 27533  AGGGAAAACTTGAAAGTAAACTAGAAGGGACCCATTGACCTCCAGGGTGCCGACAACTAG
 27593  ATTAATTTTCAGATTTCCTGAAAATAAATCTAGGTATCGGTGCCCGATAGGTAGGCTGTT
 27653  TAGATTTTCCTACGCTTTAGTTTCTTCTAGGAAGAAACTTCTTGTTTACCTAAGGTAAAC
 27713  AAGAAGGGGCCCATTCCGGAAGGAATGGGCTATTCAGGTTACCCGTAGGGGAACCTGAAG
 27773  GGTAAACGAAAATAGACCATTCTTCTTCCTAAAGGAAGAACCCGAGGGGGCCCATTCAAT
 27833  TCAAGTTCCCCATGGGGGAACTTGAAGGGACCCACCCCTTCAGGTTCCTCAAGTTCCCTA
 27893  AGAGGGAACTTGAGGAACATGAGGCCCCCTCAAGTTCCCCTATCGGGGAACTTGAGAGGA
 27953  ATGGGCGGCCCCTATCTAGTTCCTCATGTCCCCCCAATAGGGGGACATGAGGAACTAGAT
 28013  AATGGGCTGGCCCCCTTCTACCCCACAGGGGTAACTTGAAGGGGGCCCTTAAGTTCCCCC
 28073  ATGGTAAACTTGAGAAGCCCACCCGGAAAGAGTGGGCCCATTTTAGTTTGCCCGTGGGGC
 28133  AAACTAAAGGGATGGGCTTCTCATGTACCCCGGTAGGGGAACATGAGGTCCCACCTCGTT
 28193  TACCTTGGTAAACTAGGTCCTCTCATGTCCCCCTACTGGGGGACATGAGTAGCCCATTTC
 28253  TTTAGTTCCCCTACGGGGAACTAAAAGAATGGGCTATATAGATTCCCCCCTTGAAGGGGG
 28313  GGGGGGGAAATCTGAGGAACTTGAACCTTAAAGGGTAACCTGAAGGTGTAGGCTCCTGTA
 28373  ACTTGAGATATTACAACGAAGTAA
;     G-trnP(ugg) ==> start
 28397  TGAGGAATAGTGTAACTGGTAGCACGAGAGTTT!TGG!GTACTCTTAGCCTGGGTTCAAC
 28455  TCCCAGTTCCCTGA
;     G-trnP(ugg) ==> end
 28469  AAATATTTCTTTATAGTTACCTCTTGGTGAAACTAAATATTAACTGTTCTAGATGGTTTC
 28529  CCATCTTCTAGTTTACCTCTTCCATTCCCTCCTCAGGTTCCAGGAGCCTACACTCTTTAT
 28589  AATCTAGTTTACTATAGTAAACTAGAAGCTACTCGTGTTCACTCAGGTCCCCGTGGGGAA
 28649  ACCTAAGTGAACATGAGGTATCGGCTCCTCGATAAATATAGAAGTAAAGGCTTCTTTATC
 28709  CCTCAGTAGAAGACATTTTAGGAAATCTAGGTTAACTTATTTTTTTTTG
;     G-atp8 ==> start
 28758  ATGCCTCAATTAATGCCAATGAACTATTTAAATCTTCTTTCTTGGTTTTCTCTTTTATTT
 28818  GTTTTATTTATGGTTTTTAATCAAGTCCTTGTCTTCCCTTATATTTTACTTACTCATCTT
 28878  TCTCGCTATACTTTATTATTTATCTAA
;     G-atp8 ==> end
 28905  TTAATACCTATTGTAGTACAAATGTGACTGTGCCACATTTGTAATTATCTAGTTTACCTT
 28965  TGTTCCAGGTCCCAGGAACCTACACCTTCAGATTCCCCACGGGGGGGAATCTGAAGAAAT
 29025  GGGCTGGCTCCCTATCTAGTTTCCCTAAGGGAAACTAGATGGGACCCATTCCCCTAAGGG
 29085  GAATGGGCTTTCAAGTTACCCATGGGGTAACTTGAATGGGCTTTCAAATTCCCC
;     G-orf166 ==> start
 29139  ATGGGGGGGGGGAACTTGAGTGCCCCTGTCTGCAAAAAAAAATTAATGGAAATGGTATAT
 29199  ACCAGGGCGGAGATGTCTCAAATGTTTTACCTTTTTTTAGGTTTTGGTCTTAATCTTGTG
 29259  TTTAATGTTCTCTTTTTACTATTTCCTGTCTTATTTTTTGCTTCTATGATTTTATCTTGG
 29319  GATCTTGTTTTACATTCTGATCTTTCTATTAGCTTTATCCACTTTATGCAATCTAATAGT
 29379  ACTGTTACTGATGGTACTGTTACTAATACTCCTCCTCTTTTTAATGAGGCAACTAAAGCT
 29439  ATTTTAGATGCAAACTACCCATTAAAACGTATTACTCTTTTACTGCCTCCTTATAACGAA
 29499  TACATTCTTCCTATGCCTCTTAAATATATCCCTGTCAATCCTTTTACTTCTCCTAATATT
 29559  ATCAATCATACTTTTTTTACTTTAAGTCCTGAAGATCTTAACAATCTTCGTCTTTTAGAT
 29619  GCCGACATTATGCTTAA
;     G-orf224 ==> start
 29636  ATGA
;     G-orf166 ==> end
 29640  CTCGTACTGAACAAAAATGGAATATGGATGTTTATCCTCGATTCATTTTTGATTACTTAA
 29700  ATCCTTCTGGTTTCGATAGCCGTGGTTTTATTGGTGGTTCCTGGATTCTTCTCGAAGAAA
 29760  TTAGAAAAGGTTCTTTTTATCTAGCTAATCAATTTCTTAATTTAGCTTTTAATCCGGAAG
 29820  TACTTACTAAACCACTTGGCTCTTATTATAAATTTGCATGGTTAGATACTGCAATCCAAT
 29880  TTGCCTACATGGGTTACATTTATGAGTTCTACATGCACCATAAATTAAATTTCAGTTTTA
 29940  CTTGTCGTGATGAATTTAGCGAATTTATTGTTAATACTACTTATACTTATTCTATTCCCC
 30000  AACTTCCTTTTATCTTTGAATTCTGCCTTCCACAGGAGAACTTTATTAGTCTAGACAATA
 30060  ATTGGGTATACCCTGATAAATTAAAATTTGCACTTTCTAATTTTATGAACAATTGCAATG
 30120  AAATCTGCAAATTATATGATCCTATTTTTACTAGATGTGAAACTACTCTATCTGGAAGTC
 30180  CAGTTCAAAATTATCGTGATCTAATTCAAGCTATTAAAGCTAATGGTGATAATTTACTTT
 30240  TAAAAAGCTATCTTGAATCGCATGGATTCGCGTATTGGGATACTCAAGTTCCCCCCCCCC
 30300  TACGGAGGTAA
;     G-orf224 ==> end
 30311  CTTCTTTTCTAGTTTACTCATTTCAGTTTACCTAGGTAAACCGAAATGAGTAAACTAGAA
 30371  GGGGCCCATTCAATTCAAGTTCCTCAGGTTTCCCGATGGGAAACCTGAGGGGACCTAGTA
 30431  TAATTTTTGTAAACCAGGTAAGCCCATTTCTTTAGTTTACCCTACGGGTAAACTAAAAGG
 30491  GACCCATTCCTTTCGGAATGGGTCATTTTACTTGAGGGATCTTTGATTATCTAGTCTTCT
 30551  TGTTTACCTAAGATAAACAAGAAGGGGGCCTCATGTTCCTCAAGTTCCCCAAAAGGGAAC
 30611  TTGAGGAACCTGAGGAGCCCATCCCTTCCAGATTCCCCCATGGGGGATCTGAAAGGAGCT
 30671  ATAGATTCACCTTTGGTGAATCTATACTGCCCATCCCTTTCGGGATGGGCCCCCTCAAGT
 30731  TCCCCTATCGGGGAACTTGAGAGGAATGGGCTAAATAGGTTCATCTGTGGTGAATCTATA
 30791  GCCCCTTCAACCCCATTCAAGTTACCCTATGGGTAACTTGAAAGCCCACCCCTTTCGGGG
 30851  TGGGTCCCCTTCAAGTTCCTCAGATTCCTCAAGTTCCCCAAAAGGGAACTTGAGGAACCC
 30911  GAGGAACTTGAATTGAATGGCTTATAGATTTACCGAAGGTAAATCTATGGCCCCCTCAGG
 30971  TTATCTAGTTTTCCTTAGGAAAACTAGATAATCTGAGGGGGCCTAATTTACCTTATTTCA
 31031  GGTCCCAGGAGCCTACACCTTCAGATTTTCCCTTTAGGGGGGGGGGGGGGAATCTGAAGG
 31091  TGTAGGAAGGCCGTTTAGATTTTCCTATGGTTCTAGTTTTTCCACAGGAAAAACTAGAAG
 31151  GGGCCCATTCCAGATTCATATGATGGATCTGGAATGGGCTTCTCGGGTTCTCCATGGGAG
 31211  AACCCGAGGGGGCCCATTCAGATTTCCCTTAGGAAAATCTGTAAGCCCGTCCCTTCCGGG
 31271  ACGGGCCCCTTCCAGGTTCCTCAAGTTCCCTCTTAGGGAACTTGAGGGCCGTCCATTCCT
 31331  TTAGTTTCCCTATGGGGAACTAAAAGGGGCCCATCCCGGAAGGGATGGGCTGTATAGGAT
 31391  CTAGTTCCCCTCTTAGGGGAACTAGATGGAACCCATTCCGGAAGGAATGGGCAACCCCCT
 31451  CCTTTTCAGGAGGGGGTTTCAAGTTCCCTAAAAGGGAACTTGAAGTGAACCTATGGCCCC
 31511  ATCTATTCTTATCTAGTTCCCTTTAAGGGGAACTAGATAAGAAGGGACCCATTCCGGAAG
 31571  GAATGGGATAAATCGGTTCACCTCGGTGAAGCCAGGATAACTAGATAACCTGGAATGGGC
 31631  TAACCCCATCCTTTTCAGGGTGGGGTTTCAGATTCCCTTACAGGGAATCTGAACGACCTA
 31691  CCTACTGGGTAACAATATGGTACCCAGTGCCTGGAAGAGCCCATTCTCTGTTTACAGAGA
 31751  AATGGGCTTCTCAAGTTCCCCGATGGCGGATTTGGGACCTTCAGATTCCTCAAGTTCCCT
 31811  TTTAGGAAACTTGAGGAACCTGAGAGGGCCGTATAGATTCACCAAAGGGTAATCTATGGG
 31871  CCTCTTTGGATTCATTTATGAATCAAAGTAAACTAGATAATGGGCTACTCAGTTCCCCAT
 31931  GGGGGAACCGAGGGGCTATACTACAGTTCCCCGATAGGGGAAACAAAGTATCGCAAATGT
 31991  ACAACAGATATCGTATGGCAAAGCAAATAATGCAGGGTATTATTTGCTTGCTATATAGTA
 32051  ATGCTAATAATGCATTGCATTATTAGCATCACTATAATACCTTGGTGGCCTTTATATAAT
 32111  TAAAGGAAATCTAGGTAATTATAAATATAG
;     G-atp6 ==> start
 32141  ATGTTTTCTTATTCTCCTATGGAAGCCTATGCTGTTATTAATCTTGGCTATGGTTTTACT
 32201  GATGTTGCTATTTTCTTAATTTTTGCTTTTGGTTTTTTAACTTTCTTAGGTTATGCTTTA
 32261  ACCTCTAATCAAACTTTAGTTCCTTCTAATTGGTTTTTAGGTTTAGAAACTTACCATGTA
 32321  ACTCTTTATACCATGGTTCGTACCTATATTGGCTCTAAAGCTGGTGCTTGGTTCCCATTC
 32381  CTTTATACTCTTTTCACCGGTCTTCTTTTTTCTAACCTTTTTGGTTTATTACCTTACTCT
 32441  ACTACTCCTACTACTCATCTTATTATTACTTTTAACCTTGCCCTCTTTTTAATGATTACT
 32501  GCTATTGCTAATGGTTTCCGTCGTTATCGTTATGCTATTTTTGGTCTTTTTATTCCTGCT
 32561  GGTATTCCAGTTGCTCTTATTCCTGTTATTTCTGTTGTAGAAGTTTTAGCTTATATTACC
 32621  CGTATTAGTAGTTTAGGTATCCGAATTACTGTTAATATGGTTACCGGTCATACTTTAGTT
 32681  AAAGTTGTCAGTGGCTTTATTTACGAAGGTTTCCTTGGCGGTACTTCTGTCATTATTCTC
 32741  GCCTTACCTGTCGCCCTTCTTGCTGTTTTCTTAATTCTTGAACTTTTAATTGCTTATCTT
 32801  CAAGCCTATATTTTCACTTTCATTTCTTGTATTACTATTAAAGACTTCTCTTAA
;     G-atp6 ==> end
 32855  TTCATACTTATAGTTATGCTAATAATATATGCATTATTAGCATTACCCTATGTAGTAATG
 32915  CAAATGATGTCAGGAGCCTTTATCACAAGATTTTTCCTCTGGTTTGCAATTTTTATAAAA
 32975  ATTGTAAACGAGAGTATTGAGCCTAGCCCAATACTGAGGTTTGTGATTTATCACAAACGT
 33035  CAGTCTTGTGATAAAGGTACTGATAGGCAGGTCGTTCAGATTCCTCAAGTACCCTCTTAG
 33095  TCCCAGATGGGGTACCATCTGGGACAAGCCCATTCCTTTAATTTACCCTTTGGGTAAATT
 33155  AAAAGGGGCCTCTAGTTTACTTTTGGTAAACTAGAATAGCCCATTTCTTACGAAATGGGC
 33215  CCCCTCAGGTTCCCCATGGAGGAACCTGAGGGAAAACTAGATAACCTGGAATGGGCTTTT
 33275  CTTCAGATTCACCTCAAGTTCCCTCTTAGGGAACTTGAGATGCCCATTCCTCTCAAGTTC
 33335  CCCGATAGGGGAACTTGAGGGGGCCCATTCAAGTTACCCTATGGGTAACTTGAAAGCCCA
 33395  TTCCTTTCGGGATGGGCCCCATCTAGTTTCCCTTAAGGAAACTAGATAATGGGCTAAATA
 33455  GGTTCACTATAGGTGAACCTATAGCCCCATCTAGTTTTCCCCTAGGGAAAACTAGATTCT
 33515  GAATGGGCCTTTAGTTTGCCCTTAGGGGCAAACTAAAGTAGGGTAACTTGAATGGGCTAT
 33575  TCAGGTTCTCCGTAGGAGAACCTGAAGGGATGGGCCCCTTTAGATTCTTCATAGAAGAAT
 33635  CTAAAAGGCCCTCCTATTGGACACCAATACCTCTGGTTTACGCGGAGCGTAAACCAGAGG
 33695  TATTGGTATCCAATTTGCATTACTACCTTCAGGTTCCTCAAGTTCCCTAAAAGGGAACTT
 33755  GAGGAACTTGAATTGAATGGGCCCTCAAGTTCACCAGTAGGTGAACTTGAGTGATATCAC
 33815  AACAGCAGGGTAACTTGAATAGGGGGGGGGGGTAAGTTAAGGTAATGCTGTTAGAAAGGA
 33875  GAAAGGTGAAGGTATGCTATGTTAAAGAGAAAGTAAAGAGAAGGTAAGATGTAGAGTGTA
 33935  CTTAAATTCTCTTATAGT
;     G-cox3 ==> start
 33953  ATGATGAATAGTGTTAATCTCAGACACCCTTATCATTTAGTTGATCCTTCTCCTTGGCCA
 34013  ATTTTAGGTGGTTTTGCTGCTTTTGTCTTCGCTAGTGGTCTTATTTTCTCTTTTAAACAC
 34073  GGTCCGGCTATTTTAGTTTTAGGCCTTATTTCTGTTTTATTAGTTACTTTTGGTTGGTTC
 34133  CGTGATATTACCCGTGAAGGTCTTGGTGGTAAACACACTACTAAAGTTCAAAGTGGTTTA
 34193  ATGCTTGGTGTTCTTTTATTCCTTGGTTCTGAAGTTCTTCTTTTCATTAGCTTCTTCTGG
 34253  GCTTATTTCCACTCTAGTTTATCTCCTGACATTGTATTAGGTGGTGTATGGCCTCCTATT
 34313  GGTATTGTTTCTGTTGACCCTTGGTCTATTCCATTATTAGGTAGTATTATCTTATTATCT
 34373  TCTGGTGCTACTTGTACTGTTGCTCATAACGCTTTAATTAATGGTAACAAAGACTTAGCC
 34433  GTTGCTACTATGTTCGCTACCGTTGTTTTAGGTTTCCTCTTTGTCGGTTTACAAGCTACT
 34493  GAATACTATGTCAGTGAATTCTCTATTGCCGATTCTATCTTTGGTACTGTTTTCTATATG
 34553  ACTACTGGTTTACATGGTACCCACGTTATCATTGGTGCTATTTTCTTAACTGTCATGCTT
 34613  GTTCGTATGGTCCGCGACCAATTTACCACTCATCACCATTTAGGCCTTGAATTCTCTCTT
 34673  TGGTATTGGCATATGGTTGATGTTATTTGGTTATTTGTCTTCTTAACTTACTACTGGTGG
 34733  GGCTCTACTTATAGTAATGCAAATGATGCAAGGCATCATTTGCATTACTATCCCCTTATT
 34793  ATAGGGGTACTAATAATAAATTATAGGAAATATATGTATTAA
;     G-cox3 ==> end
 34835  ATTCGGATTCTTATGCATATTTCTTATATTCTCAACCCTGAAATGTTTTCTTCTATTGAT
 34895  TGGGATACCCATCCCTTTTTATCTTTAATTACTCTTCCGCCACTTCTTGCAAAATTACCT
 34955  AAAACTACTCTTCACACCCTTACTGGTAATCTTCTTGGAGATGGTCATCTTACACTTCAA
 35015  TCCCATGATAATCATGGTAATCGTCGTGGCAATGTTGCTTTTAATACTCAAGTTCCCCTA
 35075  TTGGGGAACTTGAGGACCCCATCCTGAAAAGGATAGGGTCTGCCCATTCCTTTCGGAATG
 35135  GGCCCCTTCTAGTTTACCTGAAAGGTAAACTAGAATATTGATAGTAAACCTTATCTAGAA
 35195  CATCTTCATTCTATCTATAGCGAGTTTAAACCTGGTAATTTACGTTATCAAATGGGTCCT
 35255  AAAGATCATAGCCGGGATTAAATACTTGTAGATTCTTCAAAGAAGAATCTACAAGTATTG
 35315  GTATCCAGTAGGCAGGCCGGAGGGCCTGCCGGCTCTCCTATGCGGAACCTAAACTACAAG
 35375  ACACAGTCTTGTAGTTTAGGCTCCTGGTGCTCAATTTAATACTCGTGTTTCTCCTGTCTT
 35435  AACTGAATTACCCCTGGCTCATTACAGAAGTTTCTATAAATTATATTTTAGTTTCTCCAC
 35495  AGGAGAAACTAAAAGGGGCCCATTTCGGAAGAAATGGGCTGGCCCCTCCTTTTCAGGAGG
 35555  GGCCCTCAAGTTCCCCGATAGGGGAACTTGAGTAATGAGTTGGGGGTAGGCAGGCCGGAA
 35615  GGCCTGCCGGCCTTCCTATGCGAACCCTATACCACAGGATTTATTAAATCCTGTGGTATA
 35675  GGCTCCGCGGTATAAATGGGACTCTAATGCTATTTACCATGGTCGTTCTCATCCTCGTTT
 35735  TATTAAAGTTGTACCGGACAATATTGCAGAAATGTTCTCTGCTCGTGCTTTAGCCTATTG
 35795  AATTATGGACGATGGTTATATTTATAAAGATGCTATTCATTTATGTACCCAGGAACCAAA
 35855  ATATAGAAGTTTTTATAAAACTTCTAGATTTTGGGGGCTGGTAGGCAGGCCGTTCAGATT
 35915  CCCTGTAAGGGAATCTGAAACCCCCTCCGTAAAAGGATGGGGTTAGCCATTCAACCCCAC
 35975  TATGTGGGGTTGAAGGGGCCCACCCTTTCAGGGTGGGCTTCTCAGATTCTCCGTAGGAGA
 36035  ACCTGAGGGAATGGGCCCCTTCTAGTTTTTCCTGTGGAAAAACTAGAACCAAAGGAAAAT
 36095  CTAAACGGCCTTCCTCCTTCCCTGCCATTGTTGAAGGTTGCTATAGCAACTTCGACAGCA
 36155  GGGTTTGNGGATGTGGAACCTATACCTCAAGATTTGAATAAATCTTGAGGTATAGGCTCC
 36215  TGTACCTATGAAGATTGTGTAAAATTACGTAACCTTCTACTTAGTTATGGTATTAACAAT
 36275  GGTATTTTATCTCGAACTGAAGGGACTTATCGCCTTCGAGTCTTTCTTAAAAGTATGGAT
 36335  TTAGTTCGAAATTTAGTTCGAAATTTAGTAACTCCATTTATGCATCCAATCTTTTACTAT
 36395  AAACTCAAAGGTAAAAGTTAATATTTCTTTTCTTTCCTACCAGAGGAAGGAAAAGAAAGA
 36455  AATATGGTTGATGTTATTTGGTAATACAATCTCATGTAAAAGGTATCCGTAAGGTAATGC
 36515  TCTTTTTAATATTCATGTATGGCGATGCAAATAATGCAAGGCATTATTTGCTAAGGGCTT
 36575  TGATTCCTCAGGAATCAAAGAGGCTTAAATAGCCTAGGTTAGCCCCTCAGGTTTCCCGTA
 36635  GGGAAACCGGAAACAAATGATACCTTGCAGCCTTGCATCATTTACATTACTATAATAAAT
 36695  ATATTCTAATAATGCTAATAATGCTAATAATGCTAATAATGCAAGGCATTATTAGCATTA
 36755  TATTGGCATCCAATTTGTATCGTCATAAT
;     G-trnG(ucc) ==> start
 36784  TATAGGTTAGTTTAACGGTAGAACTTTGGTCT!TCC!AAACCAAGAATGCAGGTTCGACT
 36842  CCTGCACCTAGGA
;     G-trnG(ucc) ==> end
 36855  TCACGGTTTAAGTATTCCTCTCGACTGGTGTGTCAATGAATAAAGGTAAATTTATATGGA
 36915  GAACTTCTCATATAGATATCCCCCGAATTTAAGGCCAACTAAAGTCTGCCTTTTTGTTTA
 36975  TCTTGCTGATTTCCCTATAGGGAAATCAGCAAGATAAACTAGAGGTATTGGTATCCAATT
 37035  TGCATTACTACCCCTTAGCAAATAATGCATTGCATTATTTGCATCGCCATATTATTTTAT
 37095  ACATGTTAGTACACAACTATAATGAAACAGCGGGTTTTCTAATGGCCCTGTAACTCGAAG
 37155  CGGTCGTAGACCGATAGTTTACATGGCTAGTCCTAACCCAGGTGCAATGACACCTTTTTA
 37215  TATCAACGTCGACAGCCCGCCGCCAGTAACTTTTTATTATAATAGTATACGAACTTTAGC
 37275  TCGCACCCTTAATGTGACTGTTCATGGTATTGACAGAGCTTTAGGAACTAGAAAGCGTGT
 37335  AGTTGTTTCTAACACTCCTCCATTTATTGATGTGGGTCATCCGTTCAATGGTCACATGTT
 37395  TTGGTTAATTCACGGAGTAAACGGTGCGTAATATAGCAAGGCAAATGATGCAAGGCATCA
 37455  TTTGCCTTGCTACTCCTTATTACGGCAATGCAAATAATGCCTTGCATTATTTGCATTGCC
 37515  ATAATTTTAGATTTACTTTACCTAGTTCCTGTTGTAAAATCTTTTTAAGAATTTACAACA
 37575  GGAACCAGATGAGGCCTTCTAGTTTGCTTTGCATACCTAAATTACTTTAGAAAATTTAGT
 37635  ATTTTTACTCGAACAACCCATTCAAACCCCCCCCCCCCCCCCCCTCTCCCCATAAGTGAA
 37695  CTTGGATAGGCCCGTCTAATTTGCCTATTTCTGCGAAGCAAATATCTAAAGATTTACCCA
 37755  GGGTAAATCCTTAGATATTGGTTTCGCAGACAGGCAAGCCGGCATCCTAAAGTATGCCTT
 37815  ATTTATTTCCTTTCCGGTTTCCCTATGGGAAACCGGAAGAGAAATAGGCAAACTAGAGAG
 37875  CAAGCTAAAAATAGGTTATTCAGGTTTCCCATAGGGGAACCTGAAAAAAAAACAAGGAAA
 37935  TCTAAAAGTACCCACGTAGTGGGGTCTTTCAAATCCATAAATGGATTTGAACACAGTGGA
 37995  ACAAGTTATAATTTCTTTCATGAAATTACCCCGGTTCTCCCCTGGAGGGTAGATCATCCG
 38055  AGGCCCAATACTAAGGTTGTGAAGTGTCACAACCTTAGTACCAATGTTAATTAAAGGAAA
 38115  TCTAGGTAATTCTCTCGCACGGATGAATTTTAACCCTTCTCGTCTCCCACATGGTACTTA
 38175  TCAACCCAATGGTCGTTTACGTCCCACTCCTTTACACGTTGTACCGGGGAATGCTATTAC
 38235  TAATCGTCCAGACTTTGATTCTCCAAATGTTTTTACTGCTAATACTTATGTTGAAGTTCT
 38295  TCAACGTTTTCATCATTTCCCTTAATTAATGCCGGGGTATGCACTTATATAACCTTGCTA
 38355  TGGCTTATCTTGCTGACGCTCCTGCTGAACGTAAATTTGTTCCTCATCGCGGGACTATCT
 38415  CTGTTAGTGATGTAGCCAGACATCAATTTACTGCCAATGATCCTCTTATGGGTGATTGGA
 38475  TTATCGTCTTAAACGATGCCCTCCTTTTCGCTCAAGCCTTCTATTCCCTCAATACTATTA
 38535  TTAGCCGTGGTCGTATTGGGCGAATCGTCCCTCGTGTTCTAATTAATGATCTTTATTTAA
 38595  CTTATTTAGAAACTCATTGTGCTACTTAAGTTCTACCATACTTGCATTGTTGTAAAGTAT
 38655  GCGGCTATGCAAATAATGCCTCATGTTCCTCAGATTCACCGTTGGATCTAGTTCCTCTTA
 38715  GAGGAACTAGATGGGACCCATTTCGGAAGAAATGGGTAAGTCCATTATCTAGTTTCCCCT
 38775  TTAGGGGAAACTAGATGGGGCCATAGATTTACCGAAGGTAAATCTCCACTGGCTCTAGTT
 38835  TTCCTAAGGAAAACTAGATAACATGAGTTCCCCTTTGGATTCACGAGTGAATCCAAACTC
 38895  TCAGGTTTCCCATGGGGAAACCTGAGGAACATGAGGCATTATTAGCATCACTATATTTGC
 38955  CTTGCCACATTCCTATACAAATTATAGGAAATAATATAACATAAATTGGTGTATCTTTTA
 39015  ATTCTTATTTTATTCTTACTAAGTAGTAATCTTTATGGTTTTTTAGGCCTTATCTTATCT
 39075  GTACTC
;     G-orf246 ==> start ;; mfannot: TTG upstream: 39000
 39081  ATGGAGCTGCCGCCTTTAGTTGCTTCTTATCCTCCATTACCGCCAGTAGAAAATATTTTT
 39141  ATTGGTGCAGGCACTGTTTTTGTCATTATGATCTTATTTATGCTTTCTACTGGGAAATCT
 39201  CGTAATAAAGACTACCCAGGGGTTAAAACCAAACCTAAATTTAAAGGTAAAAAATCTACT
 39261  TTTAAATTTGTTGCCGTAAAAGCAATGTTACGTCCTACCATTCCTATTAACTCTATTCCA
 39321  TATGCTATTAATCGATTCCCTAACAATCTTTATCCTAATGCTTCTATTCAATTAACTAAT
 39381  AATTTAGCAAGATTATTAGAAGATCCAACTAGTAGTCTTATGTACACCTGTAATTTAGTC
 39441  CAAATTCGTAAAAATCCTCCTACTATTCCTGGTACCATTCCTAAAATGGTAGTTGGTCAA
 39501  GTTATTTCTCCAGGTGCCAATGGGGGCCTTCAATCTTTTCCATTAAATGACTTTGAACTT
 39561  GATCATCTTCAACCAGGCGTTGATAATTGTGATTATGTTCATAACGGGGCTTTCTTCCAA
 39621  CCAGATCCCGATAACACTCGTTATCGCTTTCATACCCAAGCTGACCTTTGCAACCAATTA
 39681  AATGTTAGTCCTCAAAACGTTCGTGCCGCTCTTCACACTGGCAATGTTGTTATTTCTAGA
 39741  AGTAATACTTCTCTTACTATGAATAACAATAACTTAGATTGCCGTGTATGGTTTGTTATG
 39801  GCAATTAAAGATAAAGAGTAG
;     G-orf246 ==> end
 39822  ACAGCGGTATTCTATTTTATATTTACTTTACTCCCAAAGTGCCGATAGGTAGGCCTTTAG
 39882  AATATAGTTTTACCTCCTTTTCATTCTAGTTTTCTTGTTTATCTTCTCGGTTCACCTACT
 39942  CAAGTTACCCTGCGGGTAACTTGAGAAGCCCATCCCTTCAGGTTCTCCTACGGAGAACCT
 40002  GAATGGCCCATTCAAATTACCCTACTTTAGTTTGCCCCTAAGGGCAAACTAAAGGCCCAT
 40062  TCAGGGGGACCTGAATGGGCTATTCTAGTTTACCAAAGGTAAACTAGAGGCCCCTTCAGA
 40122  ATCTAGTTTTCCCTAGGGGAAAACTAGATGGGGCTATAGGTTCACCTATAGTGAACCTAT
 40182  TTAGCCCGTTATCTAGTTTCCTTAAGGGAAACTAGATGGGGCCCATCCCGAAAGGGATGG
 40242  GCTTTCAAGTTACCCATAGGGTAACTTGAATGGGCCCCCTCAAGTTCCCCTACCGGGGGA
 40302  ACTTGAGAAGGATGGGCATCTCAAGTTCCCTAAGAGGGAACTTGAGGTGAATCTGAAGAA
 40362  AAGCCCATCTATTCTTATCTAGTTCCCTTTAAAGGGAACTAGATAAGAAGAGACCCATTC
 40422  CGGAAGGAATGGGATAAATCGGTTCACCTCGGTGAACGGAGGGGAAACTAGATAATGGGC
 40482  TACCCCATCCTTTTCAGGATGGGGTTTCAGATTCCCCATAGGGGAATCTGAAGGCCCCTT
 40542  CTAGTTTCTTTTCAGGTTCCGTAAACTAGAAAGCCATTCCGGAAGGAATGGGCTACCCCA
 40602  TCCTTTTCAGGATGGGGTTTCAGATTCCCCATAGGGGAATCTGAAGGCCCCCTTCTTGTT
 40662  TACCTTAGGTAAACAAGAAGACTAAAACTTATGAAAACTAGATAACCTAAGGAACTTGAG
 40722  AAGGGGACTTGAGGTGAATCGGAATGGGCCCCTTCTAGTTTACCTAAGGGTTCACTTATA
 40782  GTGAACCTAAAGGTAAACTAGAAGCCCCCTTTAGTTCCCCGTAGGGAGAACTAAAGGAAT
 40842  GGGCTTCTCATGTTCCCCAGTGGGGGAACATGAGGCATTATTAGCATCACTATACCAAAG
 40902  TATAAATTATTGGGCACCAATACCTATTGGTTCCCAAGAGGTATTGGTTCCCAAGAGGTA
 40962  TTGGTTCCCAAGAGATATTGGCGCCCAATTTGCATTCCTATATAAATTATAGGAAATAAT
 41022  GTAACATAATTAG
;; mfannot: G-nad5 ==> start Def by similarity
 41035  GTGTATCTTTTAATCCTAACTTTACCTTTATTAGGTAGCCTTCTTTGTGGTTTCTTAGGC
 41095  CGTAAACTTGGTAACTTTGGTGGCCCTCTTTTAACTATTATTTTC
;     G-nad5 ==> start
;     G-nad5-E1 ==> start
 41140  ATGGGCATTGTTTTAATTTTAGTTGCTTTTGGTTACTATGAAGTTGTACTTCTTAAATCT
 41200  CCAGTTTATCTTGGAGGAATGGTCAATGGTCTTGGTTCTTGGTTAAATTTAGGTTGGATT
 41260  AACTTAAATATGGGCTTTGTTTTTGATGAATTAACCTTATCCATGATGATTCCTATTTGT
 41320  TTTATTTCTTTTTTAGTTCATATCTATTCTATGGGCTATATGAGCGATGACCCTCACTTA
 41380  CAACGTTTCTTTAGTTATCTTTCTCTTTTCACTTTCTTTATGCTTATTATGGTTAGTTCT
 41440  GATAACTGGTTACTCCTTTTTTTAGGT
;     G-nad5-E1 ==> end
;     G-nad5-I1 ==> start /group=IB (1.09e-26)
 41467  taaatttcccggcctgaatgtaacgtgagttacattagaatacactactatatgctggaa
 41527  ccccctaaagccttcaatactttataaaaatttataaagtgaaaatttgaatggattggt
 41587  ttttaccatatgggcaatcagcaggaaaccaatctttccttaggaaagtagtaggatcct
 41647  cagagactatacgtagtgcagttatttaaaactatatagtttaataacttgaagatatag
 41707  tccagcatcttatgaaagtaagatgataaatagtgggat
;     G-nad5-I1-orf221 ==> start
 41746  atgaacaactctgactttgttttattatctttaggtccaattagtgcttctctctctgat
 41806  gagcaacgtgatgctgtaattggtaccatgttaggtgacgctagtatggaatatagtggt
 41866  actaaaaatccacgtttacgctttgaacaattatatccagatcgtgaatcttacattaac
 41926  tctctttatattttatttaaagattttactggtactcctcctcgaattgtggaacgtaaa
 41986  ccagataaacgcactgggaaaatttaccgtaccatttcttttaaaactcgttctatggta
 42046  tctcttaacttcttttatgaactattttatgctacttcttctaatgggactcgtaccaaa
 42106  attgtacctattactatcaaagatctacttaaccctcgagttcttgcttattggattatg
 42166  gatgacggtaatatgattactagtggtggtactcagttatgtactgatagcttcactaaa
 42226  gacgaagttattcttcttgaacaagctattcaatctaactttaaacttcatactcgttta
 42286  gaagaacatggcgtaggttctggtaaatggcgtattattattccagttcgtcaagttact
 42346  tctttagcttctattgtcggtccttatatgcattcttctttaaaatacaaagttcatggt
 42406  ctttaa
;     G-nad5-I1-orf221 ==> end
 42412  cttcgatgagagtacagtgatacaaattggatgccaatgtccaggtttacctggacattg
 42472  gtatccaataggcctgccggccttcctatacgaaccctttacctcaagatttttctttat
 42532  aaagaaaaatctagaggtaaaggcttctggtcacatttgttcactgtatttagcaagcca
 42592  tatattttaatttaccctaaagggtaaactaatcctcatagctagcctattattgtatta
 42652  caaatgtgacacagtcacatttgtaatacaaagaataaaattctctttttcataaaaaca
 42712  gtataatgctttacttatactgttctcccctattaaacacctg
;     G-nad5-I1 ==> end
;     G-nad5-E2 ==> start
 42755  TGGGAAGGTGTTGGTTTAGTTTCTTACCTTTTAATTGGTTTTTGGTTCACCCGTATTAAA
 42815  GCTAATCAATCTGCCTTAAAAGCCTTTTTAATGAATCGTATCGGTGATACTGGTTTATTC
 42875  TTAGCTATGGCTATGGCTGTTTGGTTTACTGGGGATCTTGAATTTACTACTCTTTTCGCT
 42935  GTTTTACCTTACTTAAATAGTGATATTGTTGCTATCTTAGGTTTCCTTATTATTGCTGCA
 42995  GTTATCGCTAAATCTGGTCAATTTGGTCTCCACGCTTGGCTTCCCGACGCCATGGAAGGT
;     G-nad5-E2 ==> end
;     G-nad5-I2 ==> start /group=IB (2.77e-26)
 43055  taatttggagtactctttactttgtttgtgttggaattcttataggaaatatgggttaac
 43115  ttaagttgatgccatctatcctttcttctattcctaaagctactcttcatgctattactg
 43175  gtaatctccttggtgatgcctctattcgccctggttctaaatctagtgatggtcttcgta
 43235  ggggtaatgctagactgaatgttacttatggtattgctcaaacaatagtgcaaatttatg
 43295  tttttcctaaatttgaactattgtggggctcattcctttagtttaccctacgggtaaact
 43355  aaaagggacccattccttccggaaggggtcattaggggtcattttacttgagggatcttt
 43415  gattaaaatcaaagattactcaagtaaaggcttatcccagatggttccccatctgggaat
 43475  tgtgatacaataaattgtaacacaagttgatcatcttcacaaagatatctacggcagttt
 43535  tagccctaacggtcctacctcttatcctaatccttctaatccaaacc
;     G-nad5-I2-orf149 ==> start
 43582  atgttggtaaaccaatccaacaatatccttttaataccaaagcttctcttttctttagtg
 43642  ctcttcacgaattatggtatagatggaaccccgaagctgtttaccatggtaaagctggtc
 43702  gctttattaaaattttacctaatgaccttattactatgttttctgaacgttctcaagaac
 43762  aatcttagattgttcttgattaaaatgggctacttggattcttttagaattaaaggaaag
 43822  gcaaacgaaaggaataggcttacaaaaggggatatttatacgcggaaatccgaaggattt
 43882  cctcgttggattatggatgatggttattgggataatgatagtagtactatttgtcttagt
 43942  accgaatctttcactagttctgaagttactcaattacgtcaacttcttgctaaatatgat
 44002  ttaaaacgggtgttaaaaccgtgctattag
;     G-nad5-I2-orf149 ==> end
 44032  tactgatgttactgctcaacgtatccgttttagctcttactctttaccccatcttcgtaa
 44092  acttgtttctccttatattcttcctatgtttcaatataaacttggtaattaacgggcctt
 44152  ccttaaacctcactatatgctggaatcttctaaagcttatggcactttacagtgatacaa
 44212  atgtgactatgtcacatttgttcactgtatttggcaagccatatgttttagtttacctaa
 44272  aggtatactaatccctatagctagcctattattgtattacaaatgtgacacagtcacatt
 44332  tgtactacactaacttaagtaacaatccataagatgttacaatggacaatcagcaggaaa
 44392  ccaaccctcactcaaggaataaagatctctgagtgggatagtaggatcctcagagactac
 44452  acgtgaggccttttctaacttaaggttagttaaggatgatatagtccgatcaatggcgaa
 44512  atccattgctagtttttttaagcacgaaaactagagggtatgagattatatatctcatac
 44572  cttaacacaaata
;     G-nad5-I2 ==> end
;     G-nad5-E3 ==> start
 44585  CCAACTCCTGTTAGTGCTCTTATTCATGCTGCTACTATGGTTACTGCTGGTATCTTCCTT
 44645  CTTTTACGTTTCAGTCCTCTTTTTGGTAGTTCTATTTTTTTAGTTTGGTTAGGTGGTATT
 44705  ACTGCTTTATTCGGTGCTGTTTATGGTTATGTTCAAACTGATATGAAACGTACTATTGCT
 44765  TATTCTACTACTAGTCAATTAGGTTACATGGTCTTAGCTTGTGGTATTGGTCAATATGGT
 44825  TTAGCTTTAGCTCATTTAATGAACCATGCTTTCTTTAAAGCTTTACTCTTCTTATCTGCC
 44885  GGTGTTGTTATTCATGCTGTTCATGATGAACAAGATGTTAGACGTATGGGTGGTTTAATT
 44945  CGTTTAATGCCTATTACTTACGTTACTACCTTAATTGGTTCTCTTTCTCTTGTAGCCTTA
 45005  CCATTCCTTACTGGTTTCTACTCTAAAGATTACATTCTTCAAATGGCCTTTGGTACCATT
 45065  GGCTATGGTATGGGTTTAGCTGCTGCTTACTTTACCACTTTTTATTCTCTTAAATTACTC
 45125  CACCGTGTTTTCTTTGTTCCACCACAATCTAAAATTGTTTTAGACGCCCATGAACCTACC
 45185  GCTTGGTTACTTTTCCCTACTATTACTTTAACCATTGCTAGTATTTTCTGGGGTTACTTA
 45245  ACTCAATACCATCTTTTAAGTAGTTTAAGTGGTCACCCAACTAATGCTCTTATCGCTTCC
 45305  CATCTTCCTTGGTGGATCGATTTTGTACCATTAGCTGCTTTCTTAGTCGCTCCATTTATG
 45365  ATCCAAACTAATTATAGCCTACCAACTCTTAAATTTAATGTTTACCCATACCTTCAATTA
 45425  GCTAATATTACTAGTCGTTATTTCGATAATGGTTTCTTAGCTTGGTTCGGTCCTCATGGT
 45485  GCTGTTTATTTCTTAAATTCTTTTGCTGCTCGTTTAGATCTTTTATCTTCTCGTTTTATC
 45545  CCTCATTTACTTCTTTTCCCACTTCTTATTGCTATTTTATTAATTCCATAG
;     G-nad5-E3 ==> end
;     G-nad5 ==> end
 45596  GTATAACGGTGTTCCTATGTTGTCCTGCTCTTATTTGCATAAGCAGTGACACAAATGTGA
 45656  CCCCTGGCTCATTACTTTGTGATACCCCAGGGGTATCACAAAGTAATGAGTTAGGGATAG
 45716  GCAGGCCGTTCAGATTCCTCAAGTTCCCTCTTAGGGAACTTGAGGAACCTGGAAGGGGCC
 45776  CGTCCCGGAAGGGACGGGCTTACAGATTTCCCTAGGGGAAATCTGAATGGGCCCCCTCGG
 45836  GTTCTCCCATGGAGAACCCGAGAAGCCCATTCCAGATCCATCATATGGATCTGGAATGGG
 45896  CCCCTTCTAGTTTTTCCTGTGGAAAAACTAGAACCCTATACCTTGACTTAGGGTCTAGTT
 45956  TTCCCTTAGGAAAAACTAGACCCTAAGTCAAGGTATAGGCTCCGTTGTTTCACTGTATTT
 46016  GGCGAGCTATGGAAATATTTAGATTTACTTGATCTAGTTCCCCTATCTAGTTCCCCTATC
 46076  TAGTTCCCCTAGGGGAACTAGATGGGGCCCATTAAGTCCCCCATAGGGGGACTTAAAGCC
 46136  CATCCTTTCCGGGATGGGCCCCTTTTAGTTTGCCATAGGCAAACTAAAAATGGGCTTTTT
 46196  AGATTTACTTTCAGGCCTACCTGAAAGTAAATCTAAATAACTATGGCTAGTCTATTATTG
 46256  TGGGACAAATGTGACATAGTCACATTTGTATCACAACAGGCCGTATATTTACTTTGTAAA
 46316  TATAGGCCTACTTAAGTATTAGGGGAGGGGGGGAGTGATGCACTATAAGAAATTTAATAT
 46376  CAAGTCCTATTCAAAATAAAATCTTAGTTATCTTATTTAAATAGGACTTGACATTCTTAT
 46436  CTCTAATAGCCATCATTCCCCTTCAGGAGATCAAGAAAAACAATAAACGGCACATTTTGT
 46496  GACAGCACATTTTGTGACAGCACATTGTGTGACGGCGCATTGTGTAATAGCAAATTGTGT
 46556  AATGGCAGATTGTGTAATGGCAGATTGTGTAACGGCACAGATCTGACCATTGTGGGGCCG
 46616  ATACCTAGAATTTCTTTTAGTTTGCCCTACGGCAACTAAAAGAATGGGCTACTCAAGTTC
 46676  CTCAGATTCACCAACGGTGAATCTGAGGAACTTGAGGGCCCATCCTGAAAAGGATGGGCC
 46736  ACCCATTCCGTAAGGAATGGGCTTATCATGTTCCCCCCTCAGTGGGGGAACATGAAGGTT
 46796  TGGAGTAACGAGTGAATCCAAAAGGGGCCCATTCCCCCCCCTTAGGGAGGGGCTTTTCAG
 46856  ATTCCCCATAGGGGAATCTGAATGGTACTATTCTAGAGTACCACAAAACAGGAGAAGATA
 46916  TATTTTGATCGTAATGTGGAAACTGATGTCTT
;     G-cox1 ==> start
;     G-cox1-E1 ==> start
 46948  ATGAGACGTTGGTTATTCAGTACTAACGCCAAAGACATCGGTCTCTTATATATTGTGTAC
 47008  GCCATTGTTGGTGGTATGGTCGGTTCTGGTATTTCTATTATTATGCGTTTAGAACTCGCT
 47068  GCCCCTGGTAACGCCTTCCTTGGCGGTAACCACCACCTTTACAATGTTCTTATTACTGCC
 47128  CATGGTTTACTTATGATTTTCTTCATGGT
;     G-cox1-E1 ==> end
;     G-cox1-I1 ==> start /group=IB (3.59e-26)
 47157  t
;     G-cox1-I1-orf325 ==> start /first_aa=M /note=GIY ;; evalue:1.6e-12
 47158  atgagatatcagacttatccctatccatttatttcctatcgccctttaaacattaattct
 47218  tctagtaatccaaaacctccttatccttatactaaagtttttattcctaatgctttttcc
 47278  aaccgtagtcaaattatttctgcagctaaagatagcccaggtgtatattacttcaaaggt
 47338  ccagatggtcgagattatgttggtagaagcatgtccctttataatcgtgttactagttat
 47398  tttatgccttctattttagctaaagctgatcgctatgttctacgttatttccataaatat
 47458  ggttttaacaatgttgatcttactttatatgttatggaacctaaggctactaaagagatg
 47518  gttatcgaattagaacaatatttcatggataccctcaaaccttctcttaatatcgacatg
 47578  gatgcttcctcttctggttttcatgaaccaatgtctatggaaatgcgtgaacttcaacgt
 47638  gaacttcgtggtactcctatctatgtttatgatctaactttaaatagccttgttcatatg
 47698  tttaattctaagactcatttaaaagattctatgaaagtaaatcatagagacttaaaagct
 47758  attttaaatggtgatcgtattcatccatatttaggtcgttttattttctctttagttgct
 47818  tatccggatatgtctgtagatgctttaatgtctttacaggaccttttagctaatattgaa
 47878  aatcaccgttctgacataaccagaaacgttgataaaatgaaagctgttttagctgaaaat
 47938  atggttaatcctagattaaccaaacaatatccttcccttactgcttgtgctaaagattta
 47998  aatggtgatcgtgctactattagagactatttaaatggtaaaggtcctaaacctttatat
 48058  cgtggtcaatggaaatttacttgggtagaaaatttaagtttgatatgccatatatggcat
 48118  agccgaattacagagtaa
;     G-cox1-I1-orf325 ==> end
 48136  tctgtaatgttttatttcgctatatgctggaaaccccttagagcttactaactagctctt
 48196  ctttctattattaagcttattctttattagcatctacattcaatgcaattcttaaaaaga
 48256  atacctataggtaatataagaataattttctaatagatttagatgacagtaacataagta
 48316  agattgggcaatcagcaggaaattttaaaatgagatatagtcatttttaaagctcctcag
 48376  agactacacgcgaaataccctaatactataaattgaatgtatagtaagggtaaagatata
 48436  gtccaatcccataggaaactatgggtatcttataaaatccatttaaaggattttaaataa
 48496  aattg
;     G-cox1-I1 ==> end
;     G-cox1-E2 ==> start
 48501  TATGCCAGCCATTATCGGTGGCTTTGGTAACTGGTTATTACCAATCATGATCGGTGCTCC
 48561  AGATATGGCCTTCCCCCGTCTTAATAACTTAAGTTTCTGGCTTATGCCAGCTTCTTTAAC
 48621  TTTAATTACTCTTAGTTTATTAGTCGGTAATGGTCCGGGTGTTGGTTGGACCGTATATCC
 48681  ACCTTTATCCGATAGCCTTTACGCTTCTGGTCACAGCGTTGACCTCGCCATTTTAAGTCT
 48741  TCACTTAGCTGGTGTTAGTTCTATGGTCAGCTCTATTAACATGATTACCACCGTTATTAA
 48801  CATGCGTGCCCCAGGTATGACTATGGAACGTGTCCCTCTTTACGTTTGGGGTGCTTTCAT
 48861  TACTTCTTTCCTTTTAGTTTTATCTTTACCAGTCTTAGCCGGT
;     G-cox1-E2 ==> end
;     G-cox1-I2 ==> start /group=IB (1.53e-25)
;     G-cox1-I2-orf337 ==> start /first_aa=G /note=LAGLIDADG ;; evalue:1e-43
 48904  ggcccttttaatactgccggcgttaaatctggctatatgctggaaactcttctaatttat
 48964  tacggtctattagaagacaatcagcaggtaactcatattctttactatatgtggaacctc
 49024  aacgactatatgccagagttcatctctccatcttctcttttattatctcttcccgttatg
 49084  ttacctaatcctttcccttcttttgctcattggcttgctggccttatcgaaggcgatggt
 49144  actattgtagttcctaaacaagatcgctcttctaaaggcaaattaacttatccttctgtt
 49204  caaattgtattcgatgctagagattatcctcttactgctatgctttgcaaagttcttggt
 49264  aacggttctattgctcgtaaaaaaggttctaaagcttacatttataccattaataattta
 49324  gatggtttattattacttattactcttattaatggtaaaatgcgaggtcctaaacaagat
 49384  caacttgttaaacttatctttttccttaatgtacgaaatcctgaacttcaacttcaaact
 49444  ttagcttctgatactagtcccttaaatagcaatgcctggttaactggttttattgatgct
 49504  gatggtacttttcaagtacgcacttctttacaaactagtcctaaacgtcttgctgttagt
 49564  ttcgagctcaatcaaatccaaactactcattatggtctttctaaccttcctttaatggaa
 49624  atgattgctcaatttttaaatgttaatgttgaatctactcgaactaatcgtgagaatcct
 49684  gagtatagaattcgtaccagttctcttagtactaatcgtactattcgaaattatttactt
 49744  caatatcctcttaacagttccaaattccttaactttaatgattggaatactatttttggt
 49804  tattttgaagctggtactcattggaaaaatgtcgaacctattgttcgactcaaaggtagt
 49864  atgaataattctcgtactacttttaattgggatcattttcaaagatggaattaa
;     G-cox1-I2-orf337 ==> end
 49918  gttgatgaataagatatagtctcaacttatacgtgagtataagagtgctttccttctttt
 49978  ttataaaagttgaatttaagtattatacttaaatatagatcttgagtctgaaagccaaga
 50038  tatg
;     G-cox1-I2 ==> end
;     G-cox1-E3 ==> start
 50042  GGTATTACTATGTTATTAACTGACCGTAACTTCAACACTACCTTCTACGACCCAACCGGT
 50102  GGTGGTGACCCAGTTTTATTCCAACACCTCTTCTGGTTCTTCGGT
;     G-cox1-E3 ==> end
;     G-cox1-I3 ==> start /group=IB (3.79e-21)
;     G-cox1-I3-orf318 ==> start /first_aa=L /note=LAGLIDADG ;; evalue:1.4e-38
 50147  ttgttcttcaactggcccgatcacagctatattgaaaactgtgatatgaactgcgctatt
 50207  tgctggaaccattttttatctatcccaactactcgatttgtaagtggttttttaaccccg
 50267  gtcagtaataaagttggtatggaaatgcaaccagcaggtaaccaacgacgtttttacact
 50327  attcgtaaaaatagtttagtaggtaccccagagactacacgcgtagctactctttctcct
 50387  tctttttgtgaatggttagctggtgttatcgatggcgacggttttctctatgtaaataag
 50447  gaaaattatgttggccttgaaatcactatggaccgttatgatgaaccttgcttaactact
 50507  atcaaaactaaatttggtggtagtattaaactacgttctggttccaattcttatcgttat
 50567  cgtactcaaagtcacattgttatgcttaatctaactaatgccattaatggccatattcgt
 50627  aactctgttagaattcctcaacttaaagctgtttgcaaccaattacatatccatttcaaa
 50687  gatcctattcctcttactcgtaattcttcttggtttgctggattttttgatgcagatggt
 50747  actattacttatagtatgaaacttaatggtaaacgtatgatgcctcaacttagtattcga
 50807  gttgttaacaaagctaaaaaagatgttcaatttttccaagatgcttttggtggtagttta
 50867  ttctatgataaaggtcaaaatggttattggcattggtctgtacaaagtcgtgacgatatt
 50927  ttaagtatggtagattattttaaaattcatcaacctcgtagccataaattcaaacgtatt
 50987  ctccttgttcatgattactttattcttcgtgatcttgaagcttatgaagttaacaatccg
 51047  caatacaatgcttggcgtaactttgaaagaaaatgggcctacggggaaaaagaataa
;     G-cox1-I3-orf318 ==> end
 51104  actgagtagatgatatagtccatattttctaggaacctatactctgatttttataaaaaa
 51164  tcgggatataggggagggccggcagggtggcccgcgtaatttcgcgagcctatgccctcc
 51224  agcctgcctattgatactagaaaaaaatatg
;     G-cox1-I3 ==> end
;     G-cox1-E4 ==> start
 51255  CACCCAGAAGTCTACATTATGATTTTACCAGGTTTCGGTATTATTAGTCATGTTGTTAGC
 51315  CGTTTTGCTGTTAAACCTGTCTTTGGTTCTATTGGTATGATTTACGCCATGATGAGTATT
 51375  GGTCTTTTAGGTTTCATTGTTTGGAGCCACCACCTTTACACTGTTGGTTTAGACGTCGAT
 51435  ACTCGTGCCTACTTCACTGCTGCTACCATGATTATTGCTGTACCAACTGGTATTAAAATG
 51495  TTCTCTTGGTTAGCCACTTTATACGGTGGTCGTATTCACCTTTACGCCCCAATGCTTTTT
 51555  GCCTTAGGTTTCTTACTTCTCTTCACCATGGGTGGTGTTACTGGTGTTTGCCTTGCTAAC
 51615  GCTTCTCTTGACATTGCTTTCCATGAT
;     G-cox1-E4 ==> end
;     G-cox1-I4 ==> start /group=I(derived) (7.44e-07)
;     G-cox1-I4-orf276 ==> start /first_aa=K /note=LAGLIDADG ;; evalue:2.5e-40
 51642  aaaatgcttaatatggatttttactcttctcctctttctttatttctcccttttactttt
 51702  aacttagctcgtaatcaaaaagttcaatctccccctatttattttatgattactcctaaa
 51762  tatgttcaacaattttgggttggccttatggatggcgacggtagtattcaagtcaaccat
 51822  aatgccccaagttctattggccttcgtatgactattaaacttaaagatactccagccaat
 51882  agaggtatgctcaatattattgccgaacatgtgggtggtaaacatcgtcctgatggttct
 51942  aaaggtgaattttatcgttgggttgtggatagtcaaattcgttgtaatgaaattattact
 52002  cgaatttacgatgtataccctcccttacataaacgcatggtaaataaattagcttttatg
 52062  cgtgaatgtattcgtactaacgatcatgtttggtttatgaaaaaccgtgagcatatgaac
 52122  acttatgcaggttcttttattcttccatccaatcctatttatttaccagcttggatttct
 52182  ggtttcattgaagctgaaggtagctttaatactcgttctaacggtaatcattctttctct
 52242  attactcaaaaagataacccacatcttcttcattatattcgtgattactttatgatttct
 52302  cctcccgtttctcttcacgaaactcaatctaaaggtttatctcgcttagaagtatatgaa
 52362  caagctactttacttcgtatcattaaccattttgataaataccctcttttaggtgataaa
 52422  gccatttcttttgcaaaatgggctgaacttgtcaaattacgtactaaatag
;     G-cox1-I4-orf276 ==> end
 52473  aatcctattaacaaagtgttatgttgtcataccactgtgataattattatataattatcg
 52533  gtatctttaagatgctaacggtgaaatcttttaatggagagatgtgagcgatctcttatg
 52593  atcaacacattaaaagacaataccgtggaaactttaaagtacatcatgaaaatactttaa
 52653  aggatctgtagagactttacgtggtactcttacgccattaggttggtacaagagaagata
 52713  aagtccgatcctcatcgtgagatgggttattttatg
;     G-cox1-I4 ==> end
;     G-cox1-E5 ==> start
 52749  ACTTATTACGTTGTTGGTCACTTCCACTACGTTTTATCTATGGGTGCTGTTTTCGCTATT
 52809  TTTGCTGCCTTCTATTATTGGGTTGGTAAAATGACTGGTTATAACTACCCTGAATACCTT
 52869  GCTCGTGTTCATTTCTGGACTTTCTTCATTGCCGTTAACTTAGTCTTCTTCCCAATGCAC
 52929  TTCTTAGGTATTAATGGTATGCCTCGTCGTATTCCTGACTATCCAGAAGCTTTTGCTAAT
 52989  TGGAACGTTGTTATGTCTTTAGGTACCGTCTTTACTGTTTTCTCTTTAATTGTTTTCTTA
 53049  TTAGTTCTTGTTCGTACCTTCCGTCCAATTACTGCTGTTTCTAAATTCTCTCATTAA
;     G-cox1-E5 ==> end
;     G-cox1 ==> end
 53106  TCCTACTGCAATGTGCGGGTATATTACTTAGGTTATGGGAAGGGATCAAATGATGCAAGG
 53166  CATCATTTGCCTCGTCGTATTAGGACGCAAATGAAACTACGACAAGGCAAATAATATAGG
 53226  ACATTATTTGCTTGCTATATAATCTATTACTCATTACTTAAATTCGTTTATAGCTAGCTT
 53286  ATCTCTCTCAAGTTACCGTAGCTCAGAGTAATCTGAGCTACGGTGAACTTGAGTGCAAAA
 53346  AAAATATAATAAATGTATGCAACTTTAGAATTTATAGCCTTATAGGCTATATTATGCTTT
 53406  G
;     G-cob ==> start
;     G-cob-E1 ==> start
 53407  ATGAAATTCGTTAAACGTAATCCTCTTTTAGCTCTTGTTAATGATTTCTTAATTGACTCC
 53467  CCATTACCTGCTAACATTACCTATTTCTGGAACACTGGTTCTTTATTAGGTGTTATTTTA
 53527  GTTATCCAAATTCTTACTGGTGTTATTCTTGCTATGCATTATACTCCTAACACTCTTTAC
 53587  GCTTTCGCTAGTGTTGAACAT
;     G-cob-E1 ==> end
;     G-cob-I1 ==> start /group=IB (5.77e-28)
 53608  atttaatctctctgatgtgttcgttaaacctcgctatatgctggaagttcctaaaaactt
 53668  gaggtactttaacgtataaatttagatttagctaaaatttatacctaaatgtaacaatcc
 53728  tcagtatgataaaaggtttaagtaagcttaccattcttataacactatagaagggtgtat
 53788  ttttttagaatacaaaaccttttttgaaatggataatcagcaggaaacctatatttaaaa
 53848  attagtgggatcctcagagactacacgcgaggcaaggtatgttttaccttcatatcttga
 53908  tgatatagtccagccttatattaaaatataaggattgccgatc
;     G-cob-I1-orf430 ==> start /note=LAGLIDADG ;; evalue:8.2e-50
 53951  atgcaatttgcattacctatttttattttacccgattttgttaactttacctctggctat
 54011  caatttcctaaactttcttctcttggcattaaaggtttatctagggttaactctgaattt
 54071  cttgcttggtttagtggttttactgatgctgaaggttcttttagtattgttccgaataat
 54131  actaaacaaactattaaatttcagtttcgtattcgcctccatcaagatgatcgctctgtt
 54191  ttagattacattgctaaaactctaggtattggttctgtttttatggataataattctgtt
 54251  gtctttcaggtttcttccaatagtgaaattcaagatattattattcctattttcaaagct
 54311  tttcctttatgtactactaaagtttatgattttgataaattttgccaagctgttaattta
 54371  aaattagctaatggttcctatactgataatctctttaaagaaactcttgcccttaaagat
 54431  caaatgaatactcaacgtagcccttctttattagctaaagctagtattatcgatccttat
 54491  tggttagttggttttattgaaggtgaaggtacttttggtattaaagcttctaacccttac
 54551  ttccaatatgctcagcttgcatctaatgatgccttacttaattctatggctcaattttta
 54611  actaaacttcctcgtgctatttctactcctattattcattatgttccagaagcttctaaa
 54671  ccttccgtcagtcttaataaaagaaccaatgttattacttattcctatgcttctattgat
 54731  ttcttttacgactatcttcttccattctttttagctgctaaattttacactcgtaaatat
 54791  gttgacttttatttatgggctattgttatcatttgtactagatttggttttagtaaatta
 54851  ccggaaggtattcaattaattcgtcgtatttataattgtattaataaagctcgttatagt
 54911  accgctattaatccctctagtattgtaactcaagctgaaattgatgctgttttttctctt
 54971  gattccccatatagtaatcctgaaattgtattatctcattctactgaacaaaatgctcgt
 55031  cttctttctccaggtagaagtggtaaacaaattaatgtctatgataatggtattcttatg
 55091  gaaggttctccttttaattctcaagctgacattgccgaaattttaggtttagaacgtgcc
 55151  actggttctactcttattggtcgttatcttaaatctggtaaaacttataaaggtcgttat
 55211  acttttcactttaagggtattaaaaatggttaa
;     G-cob-I1-orf430 ==> end
 55244  tttattagtacactgtaatgctaatttgtaaaaatttagcattacagtgtattaaagtgt
 55304  gattggccctg
;     G-cob-I1 ==> end
;     G-cob-E2 ==> start
 55315  ATTATGAGAGATGTTAACTACGGTTGGCTCCTTCGTTATCTTCATGCCAATGGTGCTTCT
 55375  TTCTTCTTCATTGTTGTTTATCTTCACATTGGTCGTGGTCTTTACTTCGGTTCTTACCGT
 55435  CCTCCTCGTCTTATTTTATGGATTGTTGGTGTATTTATCTACATTGCTATGATGGCT
;     G-cob-E2 ==> end
;     G-cob-I2 ==> start /group=ID (2.07e-35)
;     G-cob-I2-orf153 ==> start /first_aa=I
 55492  atttttatgtggccaagttggtatattatgaatgatgtagcttatttatttatttaccca
 55552  ggtatttgggctggtcgtagaattggccctcacaaccatgaagttctttccaaaattatc
 55612  tgcggtttattaggtgattggtggggtgatcgtattccatctaaaggcggttttagttat
 55672  cgttttcagattgatcaagatgataaaaatcgttaccttatccaatctttaaccaaatgg
 55732  ttttatgatcgtggttattgtgcttctccttctccaattacccgcaaacgaattgataat
 55792  ggtcgagttagacatattcatcgtttaactttatttacctttaaaaactttgattggatt
 55852  tacaatgccttctattcttatgattctgtttctaatatgcgtattaaacgcgtccctatt
 55912  tggattaaagattatttaactcctgctggtttagcttcttga
;     G-cob-I2-orf153 ==> end
 55954  attatgcaagacggctctgctcaaccaaatgctggtgtttatattgccactaattccttc
 56014  tctcgtaaagattgcgaatttttagctaaaactcttcaggaaatttttaatcttaaagtt
 56074  accgttattagtactggctataaagatcaatggcgtcttaatatctggaaagaatctatc
 56134  cctcttcttcaatccattgttaaagatcacatggtccctgaattcctttacaaagtccat
 56194  cttggtaaagactaatcctctataagtctacaatatatcttcatatgaatccaaagtaaa
 56254  agattttactctaacaagaatctatattgagaagttagactattaatcttttgcgacatg
 56314  agtgaaaacggttaaaaagagtggaattctctcaagaccgtcagcagaatatactgttgc
 56374  tacagactggtcaactcactcatgggtgcctgcaatggtgcttaatgtacagtcggaatc
 56434  cgaattatttaatttccaaggcctctataacggatacaattgtatcactttttgtagaag
 56494  gtacaggaaactacctaaaattcctttcaattaggtagtttcaggatttg
;     G-cob-I2 ==> end
;     G-cob-E3 ==> start
 56544  ACTGCTTTCTTAGGTTATGTTTTACCTTGGGGTCAAATGTCCTTTTGGGGTGCTACTGTA
 56604  ATTACTAACTTCTTCTCTGTTATTCCATGGTTAGGTCAAGACATTATTCACTTCCTTTGG
 56664  GGTGGTTTCAGTGTTGACCATCCTACCTTAAACCGTTTCTTCTCTTTCCATTACCTTTTA
 56724  CCTTTCATTCTTGCTGCTTTAGTTATTATTCACCTTTTAGGTTTACACCAAAATGGTTCT
 56784  ACTAACCCACTTTCTGTTAGAGGTGACTACTTACGTTTCCATCCTTACTTTATTTCTAAA
 56844  GATCTTGTTGGTTTCGTTTGGTTATTCATCTTCTTAGCCATTTTAGTTTTCTTTATGCCA
 56904  AATTATTTAGGTCACCCTGATAACTATATCCCTGCCAACCCATTAGTTACTCCTCACCAC
 56964  ATTGTTCCTGAATGGTATTTCCTTCCTTTCTATGCTATTTTACGTGCTATTCCTAACAAA
 57024  ACTTTAGGTGTTATTGCTATGTTCGGTTCTCTTCTTATTCTTTTAGCTCTTCCTTGGTTT
 57084  ACTCGTTTACGTTTATCTGGTAACACTCCTATGATGAAAGTTCTTTTCTGGATTTTCGTT
 57144  GCTAACTTCTTCATTCTTATGTGGCTCGGTGGTGAACCAATTCATTCTCCTTATACCGAA
 57204  ATTAGTCAAGTTTGTACTTTCATTTATTTTGCTTATTTCGTTGTTCTTATGATTATGGGT
 57264  TAA
;     G-cob-E3 ==> end
;     G-cob ==> end
 57267  TCAATAGTACAAATTTCTCCTTCAGGAGCCTTTACCATAAGATTTACCAATAGGCAGGCC
 57327  GGCCTTCCTCCTTCCCTGCCATTGTTGAAGGTTGCTATAGCAACTTCACAATGCAGGATT
 57387  TGGATGCGGAACCTACACCCTCAGGTTTACATAAGGAAATCTGAGGGTGTAGGCTCCTAG
 57447  TGTAAATCTTGAGGTAAAGGGTACATATAGGCCTGCCTATGCGAACCCTTTACCACAAGA
 57507  TTTATCTTAAAAAAGATAAATCTTGTGATAATGTTTCTGGAGAAATTTGTATTAAACCCC
 57567  ACTGCGTGAGACCATTTTAAATTCCTCAAAGAGGAATTAAATTTTTTCTCAAGTTTTCTA
 57627  TTATTTCTAGTTTACCCATTTCTGCGGAACTAATATCTCTAGATTCACTCTTAAGTTACC
 57687  CTATGGGTAATTTAAGAATGAATCTAAAAGCCCATTTCTCTCAAGTTCCCCCGATAGGGG
 57747  GAACTTGAGGGGGCCTTCAGATTCCTCAAGTTCCCTCTTAGGGAACTTGAGGGCCCCTCG
 57807  GTTTCTCCATGGGAGAACCCGAGGGGGCCCATTCAGATTTCCCCTAGGGAAATCTGTAAG
 57867  CCCGTCCCTTCCGGGACGGGCCCCTTCCAGGTTCCTCAAGTTCCCTCTTAGGGAACTTGA
 57927  GGGCCGCCCATTCCTTTAGTTCCCCTATGGGGAACTAAAAGGGGCCCATCCTGGAAGGGA
 57987  TGGGCTGTATAGGATCTAGTTCCCCTCTTAGGGGAACTAGATGGGGCCCATTCCGGAAGG
 58047  AATGGGCAACCCCTCCTTTTCAGGAGGGGGTTTCAAGTTCCCTAAAAGGGAACTTGAAGT
 58107  GAACTTATGGCCCCATCTATTCTTATCTAGTTCCCTTTAAGGGGAACTAGATAAGAAGGG
 58167  ACCCATTCCGGAAGGAATAGGATAAATCGGTTCACCTCGGTGAACCGAGGGAAAACTAGA
 58227  TAACCTGAGGGGGCCCATTTCGGAAGAAATGGGCTATTCTAGTTTACCAAAGGTAAACTA
 58287  GAGGCCCCTTTTAATTTACCCAAAGGGTAAATTAAAGGAATGGGCTTGTCCCAGATGGTA
 58347  CCCCATCTGGGACTAAGAGGGAACTTGAGGCCCCATCTAGTACCAGGAGCAAAAATCTTT
 58407  AGATTTTTGCTCCTGGAACTAGATGAGATTTTGCCTTAATGTAAAATCTATTGATTTTTG
 58467  CCCCTGGAACTTGAGTATCACAATTAGATATTGGTGCCCAATGGAAATGCTATCGAAAAG
 58527  AAGGTATTATACCAAAGTGTATTACAGTAGAGTATGATTAAGTATAACGTTGGAAATAAA
 58587  AGAAAAAAATAAAATAGGCCTTATTTATTAATGTTTTTCTCTGCGGGGATGCAAATAATG
 58647  CTGATTCCCCCCCCCCATGGGGGGAACTTTAGATTCACTTTCCGGTCTGCCCTCAAGTTC
 58707  CCTCTTAGTCCCAGATGGAAAACCATCTGGGACTAAGAGGGAACTTGAGGTGAATCTGAA
 58767  CGGCCTTCCTATGCGAAACCTGCACCTCATGTTTTACAATAGGTTCTAGTTTCTTCAGAG
 58827  AAGAAACTAGAAGGGGCCCATTCCGGTAGGAATGGGCTTTTTAGATTCAATTTCAGGCGA
 58887  ACCTGAAATTGAATCTAAAGTGTAGGCTCCTGGAACCAAAGTAAACTAGAAGAACCTATA
 58947  GCGTATAATTTGCATCGTCATAGGAACCTATTCTATTTAAGAATCTAAATTTTAG
;     G-nad4 ==> start
 59002  ATGTTACTTTGGCTTTTAATTCTTTTACCTTTAATTGGTGCTTTCTTAGGTATTATTTTC
 59062  CCTCGCCATCGTGCTATTTTAGGTATGTGGTTTATGCTTTTAACTTTAATTCACAGTTTT
 59122  TACTTAATTCTTATTTATAATCCAAATAGTGCTCAATTTCAATTCCAATATATGGCTTTA
 59182  GGTATTGATGGTTTATCTCTTGTTTTAATTGTTTTAACTACTTTCCTTATGCCGATTTGT
 59242  CTTATTGTTGAACCTGACTTAGTATTACCATTATTAGCTATTGAAGCTTTATTAATGGCT
 59302  GTATTCTTAGTTCTTGATGTTATGATCTTTTATCTTTGCTTTGAAAGTGTTTTAATTCCT
 59362  CTTTTCTATTTAATGGGTAAATATAAAGGTCGTGCTCGTCGTCTTTCTGCTGCTCTTTCT
 59422  CTTTTCCTTTATACTTTAGCTGGTTCTCTTATCATGCTTATTTGTATTGGTCTCCTTTAT
 59482  CTTGAAGCTTCTACTACTAACCTTCAAGCTTTACTTACTGTTCCAATTCATCCGGATTAC
 59542  CAACTTTTACTTTTCTTAGGTTTTTTCATTGCTTTTGCTGTAAAAATTCCTATGATTCCA
 59602  TTCCATTTATGGCTTCCTGAAGCCCATGTTGAATCTCCTACTGGGGGTTCTATTCTTTTA
 59662  GCTGGTATTCTCTTAAAATTAGGTGGTTATGGTTTCTTACGTTTTTCTCTTCCTTTATTC
 59722  CCTTATGCTTCTGATTATTATCAACCATTTGTAGCTGTATTAGCTCTTATTGGTATTGTT
 59782  TATGCTGGTCTTACTGCTATTCGTCAAATTGACATGAAAAAAATCATTGCCTATAGTAGT
 59842  GTTGCCCATATGAATTTAGCTATGCTCGGTATTTTCGCTAATAATTTATTAGGTATTGAA
 59902  GGTTCTATTCACATGATGGTTGCTCATGGTTTAGTTAGTGGTGCTCTTTTCTATTGTGTT
 59962  GGTCTCTTATATGATCGTTACCACACTCGTTTAGTTCGTTATTATAGAGGTCTTGCTATT
 60022  TATATGCCACTTTTTGCTATCTTTTTCCTTTTCTTCACCTTATCTAATGTTGCTTTCCCT
 60082  GGTTCTGCTAACTTTATTGCTGAATTCCTTGTTTTCACTGGTGTTATGGATATTAACCCA
 60142  TTCTTAGCTTTTATTGCTAGTTTAGGTTTACTTCTTACTGCTACTTATTCTATGTGGCTT
 60202  TATAATCGTGTCTGCTTTGGTTCTACTACTTCTTATATTAGCCAATTCAATGATTTAACT
 60262  AAAGCTGATACTTTCTGTTTACTTGCTCTCGCTTTCACTACTTTACTTTTTGGTCTTAAA
 60322  CCAAATCTTATCCTTGATCTTATTCATCTTACTTCCTATGCTTTATTACGTTAA
;     G-nad4 ==> end
 60376  CGTAATAAAGCATAGATAAGAAGTAAACTTATTTTTAAATTAGTTTACTTCTTTTTT
