# Supplementary material for: Global Characterization of Fungal Mitogenomes: New Insights on Genomic Diversity and Dynamism of Coding Genes and Accessory Elements
Source: Front Microbiol. 2021 Dec 1;12:787283. doi: 10.3389/fmicb.2021.787283 (PMC8672057; doi:10.3389/fmicb.2021.787283)
Supplement: Supplementary File 1 — de novo annotation files of the 685 mitogenomes investigated in this study. Annotation was performed with the Mfannot program. [file Data_Sheet_1.ZIP › Supplementary_FileS1/NC_023540.1_Colletotrichum_lindemuthianum_mitochondrion_complete_genome_mitogenome.mfres]

;; Masterfile modified automatically by mfannot version 1.35
;; on Thu Dec 24 21:40:17 2020 by user pfonseca on host LGCM-PROC
;;    - Gene Totals: 50
;;    - List of genes added:
;;      atp6                 atp8                 atp9                
;;      cob (1 introns)      cox1 (2 introns)     cox2                
;;      cox3                 nad1                 nad2                
;;      nad3                 nad4                 nad4L               
;;      nad5                 nad6                 orf148              
;;      orf164               orf168               orf213              
;;      orf241               orf282               orf308              
;;      orf334               orf367               orf414              
;;      orf453               orf99                rns                 
;;      trnA(ugc)            trnC(gca)            trnD(guc)           
;;      trnE(uuc)            trnF(gaa)            trnG(ucc)           
;;      trnH(gug)            trnI(gau)            trnK(uuu)           
;;      trnL(uaa)            trnL(uag)            trnM(cau)           
;;      trnN(guu)            trnP(ugg)            trnQ(uug)           
;;      trnR(acg)            trnR(ucu)            trnS(gcu)           
;;      trnS(uga)            trnT(ugu)            trnV(uac)           
;;      trnW(uca)            trnY(gua)           
;;
;; end mfannot
;;


>NC_023540.1 Colletotrichum lindemuthianum mitochondrion complete genome gc=4
     1  ATGTAGTAATAAGGATGGAAACATCCACCTTATTATTA
;     G-trnK(uuu)_1 ==> start
    39  AGGATTTTAGTATAATGGTAATACATATGACT!TTT!AATCATAAAGATATTGGTTCGAA
    97  TCCAGTAGATCCTA
;     G-trnK(uuu)_1 ==> end
   111  GAAAGCAAAAATGCTTTATTTCTGATTATTACTAAAATAAGTCTTTCATTGCCTAATCCC
   171  CCTGGATATGGGACAGGAACAGGATAAATAACTTTTATCGATATACTGATTAATAACAAA
   231  TAATCAGCTGAAGATAATACAAGTTAGTTTATAACTAAAAATTCTTCCCCCATTAAAACT
   291  AGTAGGATTTAAAGGTTTTCTACCCTTTTATTTACATTTAGTTAACCTAAGATAATAGAT
   351  TAAGCACTAGTAGTTCAATACTTACTAAAGAGTAATAAGGAACTTCTGGCTACTATAAAT
   411  AAGCTAATCATGGTTAGCTTAATTACTTATATCTAATTGTATATACTACATTATAGATAA
   471  TATTTCTATTTAAACCTAGGGAGAAGCTAAAATAATATCTTTTACCCTAGGCTTAGCTTA
   531  GGCTTAGCCTAGCCCTAGTAAATTTATTTTCATATTATTATTTTAGAAACTGCTAGAGTT
   591  TGGTCTAAGGTAGCCATCCCTTTAAACCCCAGCTACCCTGTCAACAAATTTATTTTTTTA
   651  ATCTAAT
;     G-cob ==> start
;     G-cob-E1 ==> start
   658  ATGAGAATTTTAAAAAGCCATCCTTTATTAAAATTAGCTAATTCCTATTTAATAGATACA
   718  TCACAACCCACAAATATTAGCTATCTATGAAACTTCGGTTCTTTACTTGCAGTTTGTTTA
   778  GGTATACAAATAGTTACTGGAGTAACATTAGCAATGCACTATAACCCAAGTATAGCAGAA
   838  GCATTTAATTCTGTAGAGCACATTATGAGAGACGTAAATAATGGATGATTAATACGTTAT
   898  TTACATAGTAATACAGCTTCGGCTTTCTTCTTCTTAGTTTACTTACACGTAGGAAGAGGT
   958  ATGTACTATGGTTCATACAGAGCTCCTAGAACATTAGTTTGAGTTATAGGTGCTATAATA
  1018  CTTGTAGCTATGATGGGTATAGGATTCCTGGGTTATGTTTTACCATATAGTCAAATGTCA
  1078  TTATGAGGTGCAACAGTTATTACTAACCTTATAAGTGCTATCCCATGAATTGGACAAGAT
  1138  ATTGTTGAGT
;     G-cob-E1 ==> end
;     G-cob-I1 ==> start /group=IA (7.55e-17)
  1148  ca
;     G-cob-I1-orf308 ==> start /first_aa=T /note=LAGLIDADG ;; evalue:1.9e-37
  1150  acaaacaatacagaaattattaatttagaaatgatcgttattattttattttctttagga
  1210  ccgttatgttataagcaaattaaaagcatttctttacctactataggtattgttaataaa
  1270  aatgctttaaaaaaaagtaataaagctttaagaatgaataaagaagaatacttatcaatt
  1330  ccttcatcttttttaggtttttttgtaggactaatagatggagatggttattttcaaata
  1390  agtaaaacaccaaaaggatatataacaataaaattagttatatcattacatttagatgat
  1450  ttatctactttagagtatattagttcagtcttaaaattgggtaagataaatatttataaa
  1510  gatttaagaagtccaacttgtaaattagtaattaataggactgatttgcaagaagtctta
  1570  tttcctttattattgtaccataatatttttttcttaactgatactagaatagatcaattt
  1630  aatttatctatgtatatattagaaaaagatattaagatgtataatgaaatctcttcatct
  1690  attcctactatttttaagttacctaataatcctactgattatacactattaccttttttt
  1750  aaaaattgaattgtaggatttacatgttcagaaggttctttttttataaaaagcaataat
  1810  gatggttgttatcaactaaagcaaagattacatcttaatttatttgaggcatttaaatta
  1870  atatttaatacaaatagaaaaatagataccacaaataattttagtcaatttggtgttagt
  1930  tctaaagctgatatacaaaaagttataaattttttttcattttcaggtttacatccttta
  1990  ataggattaaagtatattcaatatacaacctgacttaataatttgcgtgatagttctcgg
  2050  tataataaattaaattatccctcttaa
;     G-cob-I1-orf308 ==> end
  2077  gaaaaatataatgatgtaaataataaattaataactgtaacgggctccttaaaacagtaa
  2137  tgttttagaggcaaatggggaaaattacaagaacatttaataaacaacctccggtttatt
  2197  agattatttgtagcggaatttaattcggtataattaaaaggattaaaagcgttcaacgac
  2257  taacgagtgagtaataccaacaataagctcgacacgatacccccaaaacctaatctttag
  2317  gtttaagatatagtctaactactttgtaaacaaagtaaggtataatttaaatgttatacg
  2377  aatttaattg
;     G-cob-I1 ==> end
;     G-cob-E2 ==> start
  2387  TCGTTTGAGGAGGTTTCTCTGTTAATAACGCTACTTTAAACAGATTCTTTGCTTTACACT
  2447  TTGTATTACCATTCGTATTAGCTGCATTAGTTTTAATGCATTTAATCGCATTACATGACA
  2507  CAGTAGGATCAAGTAACCCATTAGGTGTTTCTGGTAATTACGATAGAATACCTTTTGCTC
  2567  CTTACTATTTATTTAAAGATTTAATTACTATATTTATGTTTGTATTTGGATTAAGCCTAT
  2627  TTGTATTCTTCATGCCTAATGTATTAGGAGATAGTGATAACTATATAATGGCTAACCCTA
  2687  TGCAAACTCCTGCTGCTATAGTTCCAGAATGATATTTATTACCTTTCTACGCTATATTAA
  2747  GATCTATACCTAATAAATTATTAGGAGTTCTTGCTATGTTTAGTGCAATATTAATTATAT
  2807  TAACATTACCTTATACAGATTTAGGAGAATCCAAAGGTTACCAATTTAGACCTTTAAGTA
  2867  AAGCATTCTTCTATGTATTCGTAGCTAATTTCTTAATATTAATGCAATTAGGAGCTAAAC
  2927  ATGTTGAATCTCCATTCATAGAATTAGGACAAATCTCTACTGTTTTATACTTCTCATACT
  2987  TCTTAGTTATAGTACCTTTTGTTAGTTTAATAGAAAACACTGCAAAATATATAAGTACTA
  3047  CAAAATACAATAAAATTTACTTTTAA
;     G-cob-E2 ==> end
;     G-cob ==> end
  3073  AACAAAT
;     G-orf168 ==> start
  3080  ATGATCATGCAAAATTCAACAATTTATATAAAACCAGATTTTTTAAAATTTCTACCTTCA
  3140  ATTGAAGGCCTAGAAATCCAAATATTTATTAATGGATGTCTTTTAGTAATGGGTATTCTA
  3200  GTTCTAGCCATATGGTTTATGGATAGTGGGTCTAGATCTAATCCTATCGACTTAACTACT
  3260  AGTCCTGAAAGACGACAATGACGACCTTGGGTAAATAGAGAGTTAAGTAGAAAACTAACT
  3320  CATCAACTAATACATAATAATACTTTATTTCAAAGAACTTGAAGACAATTACCTTATACA
  3380  AGTTTTCCTATAGATCATCCAGGCCATATTACTCCAGAAGATCAGACAAGATTATACTCT
  3440  ATCGTAGGTAGAACTACGTTTTATTTCCCGATATATCATCTTGGTAGATATGATAACATA
  3500  ATTATGTATTCTAATACTAATAAGCGTATTTCTTCTAGTATAACACTTATAGAGCTTGTG
  3560  CGTGCTGCGGAAGATAGAGGGCTATAG
;     G-orf168 ==> end
  3587  GTATATTTACCCTTTTCGTCTTATATTATATATATATAAAATTCTATTGATCAAACTTTA
  3647  TAAAGGTGAAAATTCCTCCAACAGCTAAAGATCTCATTGGAAATGAGATCAAATTTTGGC
  3707  AAACACTATAACTATAGATTCATTGAGTCTATAGACTTTATAATAGAGTAGATTAAATTA
  3767  TATATATATATATAAAGGATCTTAGTTTAATGCTAAAACATAGGACTTTTAAGCCTAATA
  3827  TACGGCTTGGGATTCCGTAGATCCTTTGCCTAGTCTAGTATAAATTAATTAGTCATGTAT
  3887  TTGATAAAAACTCTATCAATACATCACGGATGGAATCCATCCATCCATCCATCCATCCCT
  3947  TACACTTCCAGTATAAGGGTATATGAAGCTCCTCGCTTTCACTCCCTAATTCAAATTTAT
  4007  ATAATAGAGAGGGGTTAATCAATAGAATTAGGATTTCTATTATTATTACTTATTAAGTAA
  4067  TAATTTAAATAAGTTTTCTAACCTAAAAAGATCTTGTTAGATCTTCAACAACATTCCGAA
  4127  GTTCTGCTACTAAATTACTTTTGAATTAAAAGTAATCTTACACTAATCAGTTAATGGATT
  4187  AATTAACTAGTTAATTAGTGTTACACTAATATTTTTATTGGCTATTGTTTTTTTACAACA
  4247  ACTATTAATACATTTCAGAAAAAAAATAATTGTCTGAGCACTATCTTAAATTCTTCTTTG
  4307  GCGGCGAAGCCGAATAATTTTATATATAAAATTCTTTTTTGTAAAGAATTTTTTTGTTAT
  4367  TCTTCTTTTTTGCCTTTATATTTTCTTCTTGTATTCAAGGTAAACTTCTAATTTTATTAT
  4427  CATCATCTTGTGATGGAGATAATGAAGAGCAATCTAACGAAGAGGAATCTAACAATTCTT
  4487  CTGACAATGATCAAGAGGAGTACTCTAGTTCTTCTGGTGGAGATCCTGAAGATGATGATC
  4547  CTGATAACCGTTCAACGACTGAAAATCGTCAGAGATTAACATCTAGCGAACAAAGATACG
  4607  TGGATAAAGAGGTAACTGACTCTTATAATAACTCTCCTGCATTCCCTGGAATCATTCCAC
  4667  CATCTCATAATAAACCATATTCAGCTGATCAGGCTATTACTCAGTATGGCCATGATATCG
  4727  CGAAAATTTCGGATCAAGGAAAGGAGGCAGCCAAAGTTATAAAAGAGGAGTGTAAAATAC
  4787  AAGTTACGGAAAAAGTTACGAAGAATTTACCAGGTGTAGATACTAATACTATTAAATCTC
  4847  TGGTTGATAAAAAAATTGATGAAAAATTTAAATCTAAAGGTGAATACCTTGATGGACATT
  4907  TCGTC
;     G-orf213 ==> start ;; mfannot: TTG upstream: 4360
  4912  ATGAGAGACCAGGAAAGGGTTTATGAGGAAAGTATTGAGTTTGGAGGAAGACAATTTGCT
  4972  GATAGTGCATCAGATAGAGGATATGATTCCGCTATTGGAAGTACTGGGGAATATGAAGTT
  5032  TCACCCAGTCCAGGTATTTATTCTGCTTCACCTGCGGCTAATTCTGAAGGAGGGTCAAAT
  5092  CAGAATTCTTCTAATATATCGGGTATTTATTCTGCTTCACCTGAGGCTAATTCTCCTAAC
  5152  CCTAATCCCGTAGGGATAGGGGATTCAACCTCAAATCATAATTCTCCTCCTCAGAATTAT
  5212  GAAAATCCCAATGTTTCGGCTGAAACTTCTTCACATAAAAGAAAACATTCGGATATGGAG
  5272  TTAGGGCCAAATAAACGTTTAGATTTTTCTGATTCTAGCGATGATGAAAATAATAACGGT
  5332  AAAGGTGGGCCAGGTGGATTTTCAGGTGGAGGTCCGGGTGGGCCCGGACCTTCGGATGGA
  5392  CCTTCGGATGGAGGTCCGGGTGGGCCCGGACCTTCGGATGGACCTGCCTCTTCATTAAAA
  5452  ACAATGGTAACTGAAGAGCAATTAGGTAGTCCTATTGATTTTGTCATTGAATTAGAGGAA
  5512  AATACTTGTATTTATGAAGACTTCTATGATGATATGTTCTAA
;     G-orf213 ==> end
  5554  ATATATTCTAATTTTATAGTCTAGTAAATGCATTTTATGCATAAAGTGTGTATTGGTTAG
  5614  GCTTAGTTGGATCCATCCCTGACAAGCTATTATAACATAATATCCTTTATGCATAGTTAT
  5674  TATTAACTAATAATTTTTAATTAATTAATTTTAAAATAAGGGGCTTCGGATAAAATGTTC
  5734  TAAAAAAATATTAGATTTTTTTAGTTTAATAATAAC
;     G-trnC(gca) ==> start
  5770  AGATTATGAAGTAGATGGTCTACACTTTGACT!GCA!AATCTTAAGTAAGAGGTTCGAAT
  5828  CCTCCATAATCTT
;     G-trnC(gca) ==> end
  5841  ACTACAAGGTCAGGATCTTAATATTGTTATTATTCTTACTTATTAAGTAATAATTTAAAT
  5901  AAGTTTTCTAACCTAAAAAGACCCAGTTAGATCTTCAAAAACATTCCGAAGTTCTGCTAC
  5961  TAAATTACTTTTGAATTAAAAGTAATCTTACACTAATCAGTTAATGGATTAATTAACTAA
  6021  TTAATTAGTGTTACACTAATATTTTTA
;     G-cox1 ==> start
;     G-cox1-E1 ==> start
  6048  TTGGTTAAAGAAGAAGAAGAACAACAAGAACAAGAAGAAGAAGAAGAAAAGCAG
;; mfannot: G-cox1 ==> start Def by similarity
  6102  CAATATAGATTAACATCTTCGATATCTATGGGTATAGAACGATGATTCTTATCTACTAAC
  6162  GCTAAAGATATAGGAACGTTATATTTAATTTTTGCTTTATTTTCAGGGTTATTAGGTACA
  6222  GCTTTTTCTGTATTAATAAGATTAGAACTAAGTGGACCTGGTGTTCAATATATTTCTGAT
  6282  AACCAATTATATAATAGTATAATAACAGCACACGCTATATTAATGATATTCTTCATGGT
;     G-cox1-E1 ==> end
;     G-cox1-I1 ==> start /group=IB (3.07e-23)
  6341  c
;     G-cox1-I1-orf334 ==> start /first_aa=D /note=GIY ;; evalue:7.8e-10
  6342  gacaaatgaagactatttaatcacaattttcatactacctcttcgccccaaactaataat
  6402  attctaataacagacgatcaaaataataaccaaaataacaatcacgaaaaaatacctaaa
  6462  tatactaaagtgtatgtagaaaacccttacgctaatcgaaaaattatccttaaagtagct
  6522  aaaaatcaaaagggtgtttatgtatgacaagatgacaagcatgcttatgtaggacattct
  6582  attaatctatataacagaataagttcttattttatgccttctatacttaatactaaagca
  6642  cgtagagtattacgttactttaataaacacggttttaataatgtcaatttgactatttac
  6702  atagtagatgaacaatgtactttagatgaagtagttagattagaacaacattttattgat
  6762  actttaaaaccaagcttaaatgtagatttagtggcgccaaagggtagttctggttatcat
  6822  gaaccaatgagccagaaattacggaataaattactcggcttcgccgccaaacaaagaggt
  6882  actcctgtatacatttatagttcagaagattttactttattatatatatttgagtcaaaa
  6942  caatacatgtatgatacaattaaaattcatcataaaactttaagtaattgtttagatact
  7002  ggtgatttgtttttagatagctttttcttttctatagagattatagaagaatcagataag
  7062  actaatttattaagtctagaagaaataacagaattagtttctaacaaaagaaatttttat
  7122  aatgttaaacatcctgcatctaaaactattttagctaaattttatagcccctgtcccccg
  7182  aagggggaatgcggggctcgtgattcaagtaaggatattgaatttccatcattaaatagt
  7242  ttagctaatcatttaaaaggtgatcgtcaaattattagagaatatttaaaaggtgaaaaa
  7302  caaggttattatagaggaaaatgagaatttacatataaagattaa
;     G-cox1-I1-orf334 ==> end
  7347  atagaaaggcatggccgggttaagtagaaatatttaactttgttttcactatatgctgga
  7407  atccctttagagcctttagaactagtaccgcggactacataatagcagtggaatacagtg
  7467  acattttaaaggattaggtaatcagcaggaaaccaaaaataagaaacattattcttatct
  7527  agtaggttcctcagagactacacgtgaaatatcttagcaagtaatcaataataagcattt
  7587  acttaaagataaagatatagtccgttcatcttcgaaagattatgagtaaaatg
;     G-cox1-I1 ==> end
;     G-cox1-E2 ==> start
  7640  TATGCCAGCTTTAATTGGAGGTTTTGGTAATTTTTTAATGCCTTTAATGGTAGGGGGTCC
  7700  AGATATGGCATTCCCAAGATTAAACAACATAAGTTTCTGATTATTACCACCTAGTTTAAT
  7760  ACTATTGGTGTTCTCAGCATGTATAGAAGGAGGAGTTGGTACAGGTTGAACATTATACCC
  7820  TCCCTTATCAGGGCTACAAAGTCATAGTGGACCTAGTGTTGACTTAGCCATATTTGCTTT
  7880  ACATTTATCTGGAATAAGTAGTTTATTAGGAGCTATTAACTTTATTACAACCGTTGTAAA
  7940  TATGAGAACACCAGGTATAAGATTACATAAATTAGCATTATTTGGATGAGCTGTAGTTAT
  8000  AACAGCTGTATTATTATTATTATCTTTACCTGTACTTGCAGGAGGAATCACTATGGTTCT
  8060  TACAGATAGAAATTTTAATACATCATTTTTTGAAACAGCTGGTGGAGGTGATCCTATATT
  8120  ATACCAACATCT
;     G-cox1-E2 ==> end
;     G-cox1-I2 ==> start /group=ID (8.10e-38)
  8132  t
;     G-cox1-I2-orf282 ==> start /first_aa=F /note=LAGLIDADG ;; evalue:3.1e-37
  8133  ttcttaagaaatacctatgagcaactatattttatctcgatttttgtatttttttttaca
  8193  tttatagctcaaactaattattacaaattgatagtcggcgtggttagaacgataggacta
  8253  ttaaaatctaactatagtacaggtatagaccattttaatttttctaacttttatgataaa
  8313  ttttcgagatatttacgtcccgtatccccctcagggggattagggaatgaaacaactatt
  8373  ccttcaactagatttttaagttgatttatagggtttactgaaggtgaaggatcctttatt
  8433  gtaaataatagaggtgatctttgttttgtgattacacaaagcaatacggatataaaaatt
  8493  ttacatttcataaaagaaacattaggattcggtaaagttatccctcaatccgctaatgtt
  8553  agtaggtttgttacacaaaataaaagagaaattgaaataatagttcatctatttaatggt
  8613  aatattattttacctagtagaaaaacgatatttgaccattttgttcagggctttaatact
  8673  tgagtttctaaaggtagaataaaattaaatactgttgaagtaaaacacagagatctttta
  8733  cctagtttaaaggataattgattagctggatttacagacgctgagggttgttttacttgt
  8793  tctataggtcgggacagcgcaaaaggatttagttttaattttaacatatctcaaaaatga
  8853  ggggcttcgcgtcccgtatccccctcagggggattagggaatgaaaatttaataatatta
  8913  gagcatttatgcgttttatttaaagcaggtattgtatctaaacatagtgcagataatgta
  8973  aatgaatag
;     G-cox1-I2-orf282 ==> end
  8982  ggagtagaaaattgtaaaaatatattccattattttgataataatacattatacacaaaa
  9042  aaattgatttcgtataaactttgaaaagaaattcataaagaattattaaaaaaaatcatt
  9102  tagatccaattaaaagggtagaaatgatagaaaaatcgagattaataaataaattttatt
  9162  aggtattaaggaaaacaagtaaaggtttaatgtgcaagttatgaagctcttaagacagat
  9222  gtaaaaatatataagatctaaaagagcaaatattcattccctaatccccctcaggggata
  9282  tgggaggcgttatcgctaaagaatataccttatacttagttaatatacagttattactaa
  9342  ttgcaactcttaagtataatgtataaactatacagtttatattgttattcatattaaaaa
  9402  tataaggaaaattagttatgtatgttagcgatgctagtgttaacggtcaagaaaatttct
  9462  cgttttaagaccgtcggttatttaagtgaccgctacagactggttcactggtgggtggct
  9522  gcaatgctgcttaatgtacagtcggtttctcctattatacagattattactcgcgaacct
  9582  ccgccctgtatatacacaagcccagatattctggtacctggatttaataagagaacatta
  9642  attatgtgaagttaaatttggag
;     G-cox1-I2 ==> end
;     G-cox1-E3 ==> start
  9665  AAATGGATTCTTCGGACATCCCGAGGTGTATATCCTAATCATACCTGGTTTTGGTATAAT
  9725  TAGTACAACTATTTCAGCTAACTCAAATAAATCTATATTTGGTTACATAGGAATGGTTTA
  9785  CGCTATGATGTCTATTGGTATATTAGGATTCATAGTTTGAAGCCATCACATGTATACAGT
  9845  AGGTTTAGACGTAGATACAAGAGCATATTTTACAGCTGCTACATTAATTATTGCAGTTCC
  9905  TACAGGAATTAAAATATTCTCATGATTAGCTACATCATACGGAGGATCTATAAAATTAAC
  9965  TCCTTCTATGTTATTTGCCTTAGGATTTGTATTTATGTTTACAATAGGGGGATTAAGTGG
 10025  AGTTGTTTTAGCTAATGCTTCACTTGATATAGCTTTCCACGATACTTACTATGTTGTTGC
 10085  TCATTTCCACTACGTTTTAAGTATGGGAGCTGTTTTTGCAATGTTTAGTGGTTGATATTA
 10145  CTGAATCCCTAAAATATTAGGTTTAAATTATAATATCGTTTTAGCTAAAATTCAATTCTG
 10205  AGTTTTATTTATAGGGGTTAATTTAACATTCTTCCCTCAACATTTCTTAGGATTACAAGG
 10265  AATGCCTAGACGTATTAGCGACTATCCTGACGCTTTTGCAGGTTGAAACCTAATTAGTAG
 10325  TTTTGGATCTATTATAAGCGTTGTAGCTGCATGATTATTCTTATATATAGTATACAAACA
 10385  ATTAGTTGAAGGTAAAGTTGCCAGCAGAAATCCTTGATTATCTGTACAATATTACACTGA
 10445  CACTTTACAAGCTCTTTTAAACAGAAGTTACCCTAGTTTAGAATGAGCCTTAAGTAGTCC
 10505  ACCTAAACCTCACGCTTTTGTAAGTTTACCCTTACAAAGTGGAGTAAAATAG
;     G-cox1-E3 ==> end
;     G-cox1 ==> end
 10557  TCCTTCGCTGAGGCTTCGCCCTTCGCACAAAACTCGAATTCAATAGCATATTTTTATATC
 10617  GTAATTTGCTTAAGATGGTGCTAACCAATTATGCTTATGAAAAAGAATAGCTTATTAGAT
 10677  AACA
;     G-trnR(ucu)_1 ==> start
 10681  GTCTCATTAGCTCAATGGTAGAGCAGAATACT!TCT!AATATTCTGATTCTAGTTCGAAT
 10739  CTGGAATGAGATT
;     G-trnR(ucu)_1 ==> end
 10752  AATTCAAACAACGGCGCTTCTTAATGGCTGGTTATGTTTGAATTATATTAGGTTAATAAT
 10812  ATACGGCTACTAAAGGAATAATGACCTTTAGCTTGCCCTGCCATATATAAAAATTATAAA
 10872  GAATTTAGTGGTAAATAGTCGGTTAAAGTTCTCAATTTTACGTATAGGTAATGAATTATC
 10932  ATACTGAAAAAAAATGGTCTCTTATATAGAAAATATAAAAAATTTTTAAATGTCTGCTAT
 10992  ATTCTTTAGCAGTGGTATTTATTAAAATAATTTCATTTTGCGGACAATTAAGCTGATATA
 11052  CTTTGTTTTAGCTGAGGGATGGATGGATCGATGGATGGATCGAGCGAGCGAGCGAGCGAG
 11112  CGGGGAAACCTTAGCCAGGGCTCCAGGGATCCAACCCTAAAAAAATAGACTGATCTAGAA
 11172  TCAATTATTAACTATTTTTTATATTATACTTAGTATCTGGTGAATTATTAAGAAAAATAA
 11232  GTCTAATTTCTTTAAAGAAATAGATCGATTAGCTTTATAATTTAAGATACTTCCCTTGAA
 11292  AAGCTTATACCTACCCTAAATTCAAATAAAATGAATTGATTAGTGATGTATTTGAACACA
 11352  TCACAAAAATAGATAT
;     G-rns ==> start
 11368  ATATAGATGAGTTTGGTGATGGCTCTGAATGAATGCTGTCCAAATGCTTGACACATGCTA
 11428  ATCGTACGATTAATTTAATGAATAATTTAATTAATAAGTGGTGTACAGGTGAGTATATGA
 11488  TATTTTCGCTACCTTAAAGTGAGGGATAAAATTCCACATAATAATAAAGGCATCAAAACT
 11548  GCCGCTTTAGGATGAAGATAAATATCGTCGGGATAGGTAGTAGTGAAGGTAATGTCTTCA
 11608  CTAGCTTTAAATTCTCGTAACCGTAACTGAAAGGTTGATCGGTCACATTGGGTCTGCAAA
 11668  AAGCCCAATGCAAAGTTAGTACAGCAGTGGGGAATTTTGGTCAATGGCCTAAGGGCTGAA
 11728  CTGGCAATTTGGGTAAACGAAAAAGAATTGTTACCATTAAAATAAAGTTTTAAGTACGTA
 11788  TTAATAATGATAATATGTATAAAAGTCTTGACCAATTACGTGCCAGCAGTCGCGGTAATA
 11848  CGTAAGAGACGAGCATTATTCATCTTAAATAGGTTTAAAGGGTACCCAAACGGTCAAAAT
 11908  ACCTTTAATAGAGGAGTACTTGACTAGAGTTTTATGTGAGAAGACCGTACTTGAGGTGGA
 11968  GAGATGATATTCTTTGATACCAAAGGGACTGATAAAGGCGAAGGCTGTCTTTTATGTAAT
 12028  AACTGACGTTGGAGGACGAAGGCATAGAGCACTAACAGGATTCGACACCCTAGTAGTCTT
 12088  TGCAGACAATGATGAATGCCATGAACTAGATTGCAAATTTAGTTTTATAAATGAAAATGC
 12148  AAGCATTTCACCTCAAGAGTAATGTGGCAACGCAGGAACTGAAATCACTAGACCGTTTCT
 12208  GACACCAGTAGTGAAGTATGTTATTTAATTCGATGATCCACGAAAAACCTTACCATAACT
 12268  TGAATATCTATTATATAGATACAGGAGTTGCACGGCTGTTTTCAGTTAATGTTGTGAAAC
 12328  TGTGGTTTTTCCATGAAATTAACAGAATCCTTTGCTTTATTTATAGAATGTTTTATAAAG
 12388  CAATCTTTCAAGAGAACAGAATGGAGAAAAAGGAAAAAGACAAGTCATCATGGCCCTTAT
 12448  GTTATGGGCTATAGACGTGCCACGTAGACCTCAACAAAGAGATGCAAAAATGTGAATTTT
 12508  AGCTAATCTCAAAAAAGAGGATATAAATTATACAAGGATTGTAGTCTGAAACTCGACTAT
 12568  ATGAATAAGTAATTACTAGTAATCGTGAATCACCATGTCACGGTGAATGTTATCTCGGAT
 12628  TGGTACTAACCACTCGTCGCATGCTGAAAGGAGATCACGCAATAAGTTTGCTATTTGGTT
 12688  ATAATCTCTTTATCTCAATAGGATATAAATATTATAATGGAATTCTTCGTATGCGTGGTT
 12748  CTGATTAGTGTTAAGTCGAAATATGGTTCGTGTAGTGGAAGTTGCACGGGATTATTAACT
 12808  TAA
;     G-rns ==> end
 12811  AAAAGATATAGTGCTACAGAGGAGTACTGATGTCTGCCCACAGTCATCATGAAAGCCTAT
 12871  AGTATC
;     G-trnY(gua) ==> start
 12877  AGGAGAGTTCCTTTATTGGCAAAAAGGGTTGAGCT!GTA!AACTCAATAGCAATTTTCTG
 12935  CTTTAAGAGTTCGAATCTCTTGTCTCCTA
;     G-trnY(gua) ==> end
 12964  GC
;     G-trnN(guu) ==> start
 12966  GCTCTTATAGCTCAACGGTAGAGCATAATACT!GTT!AATATTATGATAGAGGTTCGATT
 13024  CCTTTTAAGGGCT
;     G-trnN(guu) ==> end
 13037  GGCTTTTTTTTAGAGGTTAAGAAATCTCTAAAGGGGGGAATAGCCCCGTATATGTTCATT
 13097  TTTAAAATACTAAAAATT
;     G-cox3 ==> start ;; mfannot: alternative ATG start pos 13007
 13115  ATGACTAATTTAACAAGAAGTAATTTTCAAGATCATCCTTTTCATTTAGTATCACCTTCT
 13175  CCTTGACCTCTTTACTCTAGTATAAGTTTATTATGTGTTACTTTTAACGGTGCACTTGCT
 13235  ATGCATAACTTTGATAACGCATATATAATGTTTTTTATAAGTCTTGGTTTAATTCTAAGT
 13295  TCTATGACTTTATGATTTAGAGATATAATTGCCGAAGGTACTTTTTTAGGTAATCATACA
 13355  TTAGCTGTTCAAAAAGGACTTAGTTTAGGAATAATTCTTTTTATAGTATCTGAGGGATTA
 13415  TTCTTCGTAGCTATATTCTGAGCATTCTTCCATAGTGCTTTAACACCTACAGTGGAATTA
 13475  GGGGCACAATGACCACCTAAAGGTATAGATCCTATAAATCCTTTTGAATTACCTTTACTT
 13535  AATACAATTATATTATTATCTAGTGGTGCTACAATTACTTGAAGTCACCATGCTATAATT
 13595  AAAGGTGATAGAGCTGGTGCTTTATACGGGGCTATAGCTACAGTATTATTAGCTATAGTA
 13655  TTTACAGGTTTCCAAGCAGTAGAATATACAGTGTCATCTTTCACTATTAGTGATGGTGCA
 13715  TATGGTACATGTTTTTACTTTGGTACTGGTTTCCACGGATTACACGTTATAATTGGTACA
 13775  TTGTTTATAGGAGTAGGATTATGAAGAATATACGCTTACCACTTAACAGATAACCATCAT
 13835  ATAGGTTTTGAAGGTGGTATTTTATACTGACATTTCGTGGATGTAGTATGACTTTTCCTT
 13895  TATGTGTCTATTTATTATTGAGGGTCTTAA
;     G-cox3 ==> end
 13925  ACTATGAGCATTTTTTATAATAGTGAGCGAGCTATTATATGACATTTTTCCTCATTCCCT
 13985  AATCCCCCTGGATATGGAACAAGAAATGGAAAAATGAGAATTTAATGATA
;     G-trnK(uuu)_2 ==> start
 14035  GGGATTTTAGTATAATGGTGAATACATATGACT!TTT!AATCATTAAGATATTGGTTCGA
 14093  ATCCAGTAGATCCTA
;     G-trnK(uuu)_2 ==> end
 14108  GACTACTGTAAATGCGTGTCAATTGCTAATAAAACGGCTAGGCTTGCTCCTTGCGGAGCA
 14168  AAAGCAAGTAATTATTAGTGATAGAATACATTATATAGTTAAATAGTAAA
;     G-trnG(ucc) ==> start
 14218  ACGGTTATCATTTAATGGTAGGATTGCTGTCT!TCC!AAACAGAGTGTGTTGGTTCGATT
 14276  CCGACTAACCGTA
;     G-trnG(ucc) ==> end
 14289  AA
;     G-trnD(guc) ==> start
 14291  GAACTAATAGCTTAATTGGTAAAGACTTTTCCT!GTC!ACGAAAAGGGATGTCGGTTCGA
 14349  TGCCGACTTAGTTCG
;     G-trnD(guc) ==> end
 14364  AATACTGAGATTTTAGGA
;     G-trnS(gcu) ==> start
 14382  GGAAAGGTAGCCATAGGTAGGGCAAGATATTT!GCT!AAATATTGTGTGAAAACATTTGG
 14440  GCGTTCGAATCGTCTTCTTTCCG
;     G-trnS(gcu) ==> end
 14463  TAACCCTAGTCTTAGTTGTCTAGAG
;     G-nad6 ==> start
 14488  GTGTTTTGCCTTAGTGTAGGATCTTTACATTCCCTGTAT
;; mfannot: G-nad6 ==> start Def by similarity
 14527  AAGGGTACAATATTTAGGCAAAATATGACTAATTTATTTATCATAGATGAAATATATACT
 14587  AGCGGATTTAAGACTGGGGCTTTAGATATTGTATCTGTATTTGCAATATTATGTGCAATT
 14647  TTAACAATAGTAAGTAAAAATCCCATAGTGTCAGTTCTATTTTTAATAGGATTATTTGGA
 14707  AGTGTATCTTCTTATTTAATCTTGTTAGGTTTAAATTTTATAGGTTTATCTTATTTAATC
 14767  GTATATATAGGAGCGGTATCTATACTATTTTTATTTATTTTAATGTTAATTAACATTAGA
 14827  GTTAGTGAGTTACAAAGCAACACTAAAAATAGTATACCTTTAGCTTTGTTTATAACAATC
 14887  TTGTTTAATTATTTAGTTTTCCAATTCCTACCTTATGATTTAGCCATTTTAAATAATTCA
 14947  AATAAAGGTGGTAGCCAAGTAGCCGCCTTAAATAATGTGTTATATCATTCTTCGTTAGCT
 15007  TCGCCCTTCGCGGAGCGAGAAAAATTCTTCAATAGTAAAATATCAAATCTAGACGGTGGT
 15067  AATTCAGATCTATTGTTTGCAACAAGTAGTAGTTGAGATGGAAATTTAATAGAAACAAGT
 15127  CATATATCTACAATAGGAAATATATTATATACAAGCCATAGTATGTGATTACTATTAGCA
 15187  AGTTTTATTTTATTATTGGCAATGATAGGAGCAATAGTAATTACAATAAAACCAAAAAAC
 15247  CA
;     G-trnV(uac) ==> start
 15249  AAGGGATTAG
;     G-nad6 ==> end
 15259  CTCAATGGTAGAGCAACCGTTT!TAC!ACACGGTAGGTTAAGTGTTCGAGTCACTTATTC
 15317  CTTA
;     G-trnV(uac) ==> end
 15321  AA
;     G-trnW(uca) ==> start
 15323  AAGAGTATAGTTTAATGGCAAAACAAGGAGCT!TCA!ACCTCCGAATTCTTAGTTCGAGT
 15381  CTGAGTACTCTTG
;     G-trnW(uca) ==> end
 15394  AAAATATTCTA
;     G-trnI(gau) ==> start
 15405  AATTCTTTAACTTAACGGTAAAGTGCATTTTT!GAT!AAGAATGAAATCCAAGTTCGATT
 15463  CTTGGAAGAATTA
;     G-trnI(gau) ==> end
 15476  CCAAA
;     G-trnS(uga) ==> start
 15481  AGAGAATTGACTGAGTGGTTTAAAGTGCCGGCCT!TGA!GTTCTGGTATGGGGTTCCCCC
 15539  ATCATGGGTTCGAATCCCATATTCTCTG
;     G-trnS(uga) ==> end
 15567  CGAAGCTTCGGCGAGAACAATTTACTTTTACTCTATATAGAGAACCTCCTTGCATCACTA
 15627  CGTTGGATGGCTTCGAGGATTAGGATA
;     G-trnP(ugg) ==> start
 15654  CAGATTAGGGCCGGGTTGGTTAGGCGCTCCTTT!TGG!GAAGGAGAATAGTTGCGTTCGA
 15712  ACCGCAATAATCTGA
;     G-trnP(ugg) ==> end
 15727  AATGAAGTTAATAGAAAT
;;     rnl ==> ;; mfannot: 5' +/- 50 nt
 15745  GTAATTGATATAGAGCATATATTTATATGAAAATATATAAGTATACAAAGAAACTATTAT
 15805  GGAAATCTGGCTATGTATTAAAGGGCATGACTTTTATTGATCCCAATTTTAACACGCGAA
 15865  ATTGCGTAATATTCAATTTAAACCCTAGAAGAAATTCAATAATAAACGAAGTGAATTGAA
 15925  ACATCTTAGTAACTTCAGGAAAAGAAATCAAAAGAGATTCTATGATTAGCGTGAGTGAAA
 15985  ATAGAGGAGCCTAGATAAAAAATTAAGTAAAATGGTTTAAAAACTGTTTGAATTAAGCCC
 16045  ACTGTCCCCCTTCCCAGGGGGAAGTGGGCTTGGGGAACCTTCCTCAAAGGCTAAATATAA
 16105  TACATAAGCGATAGTGAAC
;;
 16124  AAGTATCATGAGAGAAGGATTAGAATTAGTAGTTTTATAAGCAGTTCGAGCAAAATAAAT
 16184  AAGTGAGAACGTACCTTTTGCATAATGGGTCACCTAGTTAACATTAGATGCGAGTGAAAG
 16244  CGTAGGTAAACCAATCGTTAAAATAACGAATAGTGTCTAAAGTTAGACCCGAAGCCTGGT
 16304  GATTTTACCATAATCAGGATTATAAAAGTCCGAACGGGTTATCGTTGTAAAGATATCCGA
 16364  AGAATTATGGTAGGTAGTGAAAGACAACACTGACCAGGATAGCTGGTTTTCTGCGAAACC
 16424  TATAACAGTAGGCAATTTGAGTAACATCTTAGCAGGTACAGAATTTAATCTCAGACAAGA
 16484  TGTTTAAATTTTAGTGGTGGCTGCGCGGTCTTACCGCTAAAGCTCGCCATTAAAACAACA
 16544  TGTTGATTTGTATATATCGGGGGATCGTGAAGATTTTATCGGTGAGTATGTAGACTCGGA
 16604  ATGGCAAAGATGGATCTTTAATTATCGGACATAGAATGATAAGGTTGTATGTCAAAAGGG
 16664  AAACAGCCCAGAACAAGAGTTAAGGTTCCAAAATTATTAGTTAAGTGAAATTAAGAAAGT
 16724  TTTTATTAAAGTCGACAAGGAGATGGGCTTAGAAGCAGCCAAATTTTGAAGACCTCGTAA
 16784  CAGAGCGCTTGTTAAGTTTTAAAAGCATCGAAAATTTAACGGATCTAAACAATATACCGA
 16844  AACCTTGTCCATATTTTACTATTGGCTAAGTATAAGATAGATAGTAATTTTGTGGGGTAG
 16904  CAGAACGTTGAATTAAATTAAGATATTTCCTCAGTGAAGAAATATATAATAAACAATTCA
 16964  AGTGAGAATGGTGACATGAGTAACGAATAAGAAGGAGGTGAACCCGAAACCCCACCCCCG
 17024  CCTTAGGGGAATGGCCTAGTAAGGTTCATCATATCCTCCGCCTAAAGCTTATGGCTTGGT
 17084  GGAAGCTCCAAAACGGCCTCTAAGTATATGAAACCGAACGGGCTATACGATGAGAGATTT
 17144  ACTGAAAGACAACATTTTTAAGTGAGAAGTGTGCTGGAAAATTAGTAAAGAATGTCTGGG
 17204  AGACTGGTCGCTAAAAAATAGTATCCTTGACTAGGATCGTGTAAAATCTATACTAAACTA
 17264  ATACCGTACCTAGAGTCTGAAACAAGTAAGCTAGTAGAGAATACGAAGGCGTAAATGAGC
 17324  TAACAATCATAAAGGAACTCGGCAAATTAACTACCGTAACTTCGGGATAAGGAGGGCTCA
 17384  TTAGTCCTGATTAATATCGGGTAAAAAGGAAGAAGCATAAAATAATGTTGTACGACTGTT
 17444  TAATTAAAACACAGCACTTTGCAAAAAGATTAATAATCGATGTATTGAGTGTGATGTCTG
 17504  CCCGATGCCGGCTGGTTAACGGATTTAACTAAATTTTTTCAAAAATTTGGTGTTGAAGGA
 17564  ACCCCCGGTTAATGGCGGCCTTAACGTGAGGGTCCTAAGGTAGCGAAATGCCTTGGCCGT
 17624  TAAATGCGGTCTTGCATGAATGATGTAACGATACAACAGCTGTCTCTATGATTGACTCAG
 17684  TGAAATTGGAATAACTGTGCAGATACAGTTTACCTCTAGTTAGACGAGAAGACCCTATGC
 17744  AGCTTTACTGTTACTAATTATAGGGTATGATGGATGAATTTTAAGATTATAAGGTACATT
 17804  GATTAATAAAAATGAAAATCCTTTATTTCGACATCATACTTCGGGTCCAGCGAAACATAT
 17864  GATAAGTGGCAGTCTTATTTCTCCGGACCATTTGAGGGGGGTGGTTCTAAGGCTTATCTA
 17924  GTGGATGGTGATAGCCCCCCTAAGTAGCCACACTTAGAATTTTGCAGGACGGAGATTGCT
 17984  TACCTCTGGTAAGTTGGAAGTAACCTTTAGAGAGGAATATATAGTTAGGAGACAGTTTAT
 18044  GTGGGGCACAGACCCCTTAAAGAGTAAAAGGGAGTGTCTAAAAATGATTTGTTATAAGAT
 18104  AGCGCGCCTCCAAAGGAAGCGCGTCAGCTCTTATAAGGTTGTTTGTGGTTTTATGTAGTT
 18164  TTACTATATTTAATCTTCTAAAATTATTTCTATCTATCCTAGTGGTAGATAGGGATGGAT
 18224  ATTTAGGTACGTTTTTCACTATAGTGAAAATAGCGGTATAATAAAAAATATTATGAAGGT
 18284  AAAATAGTCTAATGTTTTTTGAGTTATTAAGGGTGGCTGGCTTCGCAAGCCAGCCTTAAT
 18344  AATTATGATGAATACCTGAAAAGCTCAACGGCTTATTCGTGCCTTACTGTTTGATTAACA
 18404  ACAAATCTTACAGTTGCGTAAGCAGGGCATAGGATCACAAGATGCAAAAAGGAAAGATCT
 18464  TGGATTATTGGAAAAGCTACGCTAGGGATGTTTGTCCTTCAATATTTTAAGACTCTTAAT
 18524  GAGAGCTCGAATTATTGATAACATA
;; mfannot:     /group=IA (9.28e-20)
 18549  ttgggttaatttcaagaattacttatataagtagatttgaagcgaaatttatcttggcat
 18609  aattacataagataaaatcgttcaacgactataaggtgagttatgctaacaataatcctt
 18669  tttaacacccaacatttttattaccatacacttataaaaaaagataaaaagaagtaagat
 18729  ttatttttatgaaggcgaaagctttaaatacaaacacagtgggagctgctttggctccag
 18789  gagccaaaaaaaaagtgggagcttttgtaaaaaggccgctttttaccccaatatttttca
 18849  ttctaatttaaataataagtttaaattaataccttttaataatataattggtgataatgg
 18909  gggagttaaatacttacctcctgtaagtaaagaatgaaaaaatactatctattcatatta
 18969  taaaaaaaat
;     G-orf414 ==> start
 18979  atgcaaaatttgcctatagataatataaatgcaaataaagtaataaaaagttattttaat
 19039  ttacattttgcagataataaatttatagggtctaaatatatatctccgaaaaacagaagt
 19099  ttattcttaaaaaaaatctttgtaagtaaaatagaaacaaaacatacaaattctaaaatt
 19159  ataataactttatatactataaatacagagaaaaatattgtatctaaaaattataaaaaa
 19219  tgctcgattttttgagaaaataaattattaaattcctttaaaaagggatgaaagaaaaaa
 19279  attcatgaagtgagtgctttgataccaaaaggacaagctaaagctcatttggccccagcg
 19339  gcggtaaaaaatgaagaattaaatgcgagcattaataataatgcaagctctataatgaac
 19399  aatcaaaaaaaacttctggtttctaaatataaattattaactgaatctttacaatgtttt
 19459  aatttatatttaagattatacttaagtagacattttaaaaattcatatttcgataaaata
 19519  gatttattaagaaaataccagttaaactattaccttaataaattaaaatttgaaagaaat
 19579  agttacttagctaaattaagtactctgttatcgaaaatatttaataacaatatagaattt
 19639  aatataataaacttaaaatctgttagttttaatccggatatttttactgaaatactaagt
 19699  ttaaaattaagaaaacctaaacctagaggtgttatcaatgtaataaatagtttattaaaa
 19759  ctagccaaattacctgtactgaatagaatacaggaaaaggctagtattataaaatcttta
 19819  gattttactttatgagaaaatgttttttcaaatttcagtttagtttctataatgaaagaa
 19879  aatatggtaaaggcatctaaacaaggcagcaatagcaaggccttggcggccttaccctct
 19939  gacgaaaacaatatttcaaatataatatttaattcaattaaatataaaaatttaggaggt
 19999  ataagattagaagttaaaggaagattaacaaaacgtaatagagcagatagatctgtatat
 20059  aaatttaaatgaaaaggaggattaaaaaatatagatagttcttttaaaagtttatctaca
 20119  gttacatatagaggttattataaacctaatgtaatctcttctttatctcaatcaaaacgt
 20179  cgtgtaggatcatttgcggtaaaaggttgaataagtggaaaataa
;     G-orf414 ==> end
 20224  gtatattggatatatattccgttttggcgagcgcaagctcgctcttcactaaataagtta
 20284  tggagcagagcagaaatcgctcgaataaaaatgaagacatagtct
;; mfannot:
 20329  GAACCATTTTGTGAAAAATGGAAATAAAATTTATTATGATAACATGTAGAACAGGCTAAT
 20389  TTGCGCAAGAGTGTACAAAATGAGTGCGCGGTTTGGCACCTCGAT
;;
 20434  GTCGGCTTAACTTATCCTCATGGATGCAGAAACTATGTAGGGTACGACTGTTCGTCGATT
 20494  AAAAAGTTACATGAGCTGGGTTAAATACGTCGTGAGACAGTATGGTTTCTATCTTCTAGA
 20554  GGGAATTTGAATAAAATAAGGATTAACCTTTGTACGAAAGGAACAGGAAAAACTTAACCT
 20614  AAAAAGTTAGGTTATATTAATTGTTAACCTCTGGTTTACCTGTTGTTTATAAGCCCAATA
 20674  TTAAAAGTGTTAAGCCCAACTACTATGTATACGTCAATAGACGGAGTCTGATACATGGTA
 20734  TGCTTAATTCGGGGGATGTTACTTTCACTTAAGTAAATTTATATTATAGGCACGGCAGGA
 20794  AAGCTAAGTTAGTTAAAGATAAGTGCTGAAAGCATATAGGCACGAAGCTTACCTTAAGAT
 20854  ATTTCTAATTCACGTAATATAATATTACGGCATAATATTATTATTATTATTGCAATAGGC
 20914  TTTGTTTGTAAGAATCTAGAGATTTTAAGATACAAAGTACTAATTTAAAA
;;     rnl ==> ;; mfannot: 3' -20/+180
 20964  GTAACTATTTATTAATATATCTTACATTTTATA
;     G-trnT(ugu) ==> start
 20997  GCCTGGTTAGCATAAAAGTAATGCAATTGTTT!TGT!AATCAATAGACGCAAGCGCGATA
 21055  CTTGCACTGGGCT
;     G-trnT(ugu) ==> end
 21068  GGAGAGAAAAAGGCTA
;     G-trnE(uuc) ==> start
 21084  GGATTAGTAGTCAAGTGGTAAAGACATAGCTCT!TTC!AATGCTACATACGCGGGTTCAA
 21142  ACCCCGCCTAATCTA
;     G-trnE(uuc) ==> end
;     G-trnM(cau)_1 ==> start
 21157  AGCGGATTGATGTAATAGTAACATATTTGACT!CAT!GATCAAATTATAAAGGTGCAAAT
 21215  CCTTTATCCGTAT
;     G-trnM(cau)_1 ==> end
 21228  AATA
;     G-trnM(cau)_2 ==> start
 21232  GAGGCTATAGCTTAATTGGTAAAGTATACTGCT!CAT!AACAGTAATCATAAGTGTTCAA
 21290  CTCACTTTAGCCTTA
;     G-trnM(cau)_2 ==> end
 21305  TTCATAAATAA
;     G-trnL(uaa) ==> start
 21316  ATCCGAGTGCTGGAATAGGTAGACAGGGTATTCT!TAA!ACAATACTGATGAAATTTCGT
 21374  GAACGTTCAAGTCGTTCTTCGGATA
;     G-trnL(uaa) ==> end
 21399  TTTGAAAAA
;     G-trnA(ugc) ==> start
 21408  GGGGATATAGTTTAACTGGTAAGACTTTGATTT!TGC!ATATCAAGATTTCAGGTTCGAT
 21466  TCCTGATGTCTCCA
;     G-trnA(ugc) ==> end
 21480  CGATCCTTTCAGGGATATGGCGAAGC
;     G-trnF(gaa) ==> start
 21506  GCTCGTGAAGCTCAATTGGTCGAGCGAAATATT!GAA!GCTATTTAGGTTATAAGTTCAA
 21564  GTCTTATCTCGAGCA
;     G-trnF(gaa) ==> end
;     G-trnL(uag) ==> start
 21579  AGGGTGATGATGGAATTGGTAGACATGAATGGTT!TAG!GTCTGTTTGATAATCGTATCA
 21637  TACCCGTTCAAGTCGGGTTCACCTTA
;     G-trnL(uag) ==> end
 21663  TAATAT
;     G-trnQ(uug) ==> start
 21669  TATGTTGTGGACTAATGGGTAAGTCATAAATTT!TTG!GTATTTACTATTGAGTGTTCGA
 21727  ATCACTCCAACATAA
;     G-trnQ(uug) ==> end
;     G-trnH(gug) ==> start
 21742  GGTGGATATAGCTCAATTGGTAGATCGACTGTTT!GTG!GTACAGTATGTTCCCTGTTCG
 21800  AACCAGGGTATTCACC
;     G-trnH(gug) ==> end
 21816  C
;     G-trnM(cau)_3 ==> start
 21817  ACCCGGATAGTTTAATTGGTTAAAACTTTAATTT!CAT!GCATTAAAAATGGGAATTCGA
 21875  TTTTCCCTCCTGGTT
;     G-trnM(cau)_3 ==> end
 21890  CATAAAAATTTACC
;     G-nad2 ==> start
 21904  ATGATAATAACTTCAATACTATTTATTTTACTTTCAAATGCCGTTACATTAAGACGAGAT
 21964  ATTTCAATACTTTTTAATAGAGTAGCTATTTTAGCTTTAGTTTATTGTATTATACAAGAT
 22024  ACAATGAGCTTATCTTTAGTAAGTAACGGAATAGGGTTACATGGAGGTTTACTTCATATA
 22084  ACTAATATTACTCAAATTTTCCATATCTTTATATATATTATTAGTATATTAATTATACAA
 22144  TTAACAAGTTTTCACCCTAGAAAAGTTTGAGTGCGAGAATATTCTTCTTTAAATCAATTA
 22204  TTGTTTAATAAATTTATTTATTATAGAACAAAAATAATTAACAAAATGGGAGAACATTTA
 22264  AAAATAATAGAATATCCTTTAATATTATTATTTATTATTAATGGTGCAGTTTTCTTAATA
 22324  TCAACAAATGATTTAGTATCTATATTCCTTTCAATCGAATTACAAAGTTACGGTTTATAC
 22384  ATATTAAGTACAATCTATAGAAACTCTGAATTATCTACTACAGGAGGTTTAATTTATTTC
 22444  TTATTAGGTGGATTAAGTTCATGTTTTATATTACTAGGAACAGCTTTATTATATGCAAAT
 22504  TCAGGTACTACTAATTTAGACGGTTTATATGTTATTAATAGTATAAGTGATTTAAGTGAT
 22564  ATGACTTACTGATATCAACCTTACTATATAAACTTTGCTTTATTAGTTTTTAGTATAGGA
 22624  TTCTTATTTAAAATAAGTGCAGCTCCATTCCATTTCTGATCTCCGGATGTTTATGACGCT
 22684  ATACCTACTATAGTTACAACATTTGTAGCTTTAGTTGCCAAAATATCTATATTAATATTC
 22744  TTACTTGAATTAGTTTATTATACAAGTAATAATTTTTCAGATGTTAATTGAACTTTTGGC
 22804  TTAATAATAAGTTCATTATTTTCATTAATAATAGGTACAGTTGTAGGTTTAACACAATTT
 22864  AGAATCAAAAGATTATTTGCTTATAGTACTATATCTCATGTTGGTTATATGTTATTAGCT
 22924  TTAGGTATTTCAAGTATAGAATCTACTCAAGCTTTTATATTTTATCTAACACAATATACT
 22984  ATAAGTAATTTAAATGCCTTTATTATATTAATAGCTATAGGATTTAGTTTCTATCGTTAT
 23044  GTAACTAATAATAAAGAACATAAAGATCTTTTAGATAAAAATAATTCTCCTGTACAATTA
 23104  GTTAATCAATTAAGAGGTTATTTTTATATAAATCCTTTATTAGCTTTAAGTTTGGCTATT
 23164  ACAATATTTTCTTTTATGGGAATACCACCTATGGTAGGATTCTTTGGAAAACAAATGGTT
 23224  TTAAGCGCAGCTTTAGATAAAGGATATATTTTTATAACTTTAATTGCTATTTTAACAAGT
 23284  GTTGTAGGTGGAGTTTATTATTTAACTATTGTAAAAGAAATTTTCTTTTATACACCACAA
 23344  TATAAAGTTAATCCTTTATTAGAAAATTTAACTTTATATGGAAATATATATGATAAATAT
 23404  AATAATTTTATAAAATCTTTAGAGTTTAAACATAATAATATAGTTATAGCTAGTCCTATG
 23464  GCTTTTGTTATTTCGCTTATTACTTTAATAATATTATTGTTTATATTTATAAATAATGAA
 23524  TGATTAAGCATGGGTACCATATTGGTACAAATTTTATTTAATTATTAA
;     G-nad2 ==> end
 23572  TGAGTAG
;; mfannot: G-nad3 ==> start Def by similarity
 23579  TATGACTTTTTTTTTGTTTTTGTACTTATTTTAACTTTTCTTTTTTTAGTTCTTAATTTT
 23639  GTTTTAGCACCTCATAACCCTTATCAAGAAAAATATAGTATATTTGAATGTGGGTTTCAT
 23699  AGTTTCTTAGGTCAAAATAGAACTCAATTTGGTATAAAATTCTTTATTTTTGCTTTAGTT
 23759  TATTTACTATTAGATTTAGAAATTTTAGTTATATATCCTTTTGGTGTTAGTGAATACGAT
 23819  AATGGTATATATGGATTAATTGTTGTACTTATTTTTACAGGTATTATTACTGTAGGATTT
 23879  GTATTTGAATTAGGTAAAAATGCATTAAAAATTGATAGCAGACAATCT
;     G-nad3 ==> start
 23927  GTGATTGACTCATATAAATCAAGTTCTTTTGTAAATACTTATTCTCAAAAATAA
;     G-nad3 ==> end
 23981  CTTAAGCTAAAAATATTAAGTCTCTTATTATATAGTTCTTAATTATTGGCTTTATCATTA
 24041  GCTTGCAGCAGCTGCTGCAGCAGCTGCTGCTGCTGCATTTGCTGCATTGGCAAGCTTTTA
 24101  TAGCCAGGC
;     G-trnK(uuu)_3 ==> start
 24110  GGGATTTTAGTATAATGGTCAATACATATGACT!TTT!AATCATAAAGATATCGGTTCGA
 24168  ATCCCATAGATCCTA
;     G-trnK(uuu)_3 ==> end
 24183  AGCTATAAATACAGATGAATTTTAGCCAGGGTTGGATCCAACCATTTTAATAAGGGCATC
 24243  GTAGCCTTATAATTAGCTACGTGTAAGTCCGCTGAAAAAAAATTGATTTAGTTGTCTTAG
 24303  TATTAGTGAATAATATGACGGTGGATCTTGGATTATGGAGCCATAATCCATCCATCCATC
 24363  CATCCATCCATCCATCCATCCATCCATCCCTTTAGGGCTGGCTTTTAGCCAGCTAAAGCT
 24423  CATGATTAATAAAATTGTAAAAAGACAAGACTTTTCTTGATTTTTATTATATTTAAGAAT
 24483  AAGTTTCTTATTCTATACTAATTGAAGGCTTTACCTTAAAACATTCTATATGCCTTAGTA
 24543  GGCATATGGCAAATTACAAAATTAATAGTAATAAAATTATAACGCTTATGAAATCGCCTC
 24603  CCTTATATAAGTAAGGAACAAAACCAGTATATATATAGATAATTCA
;     G-atp9 ==> start
 24649  ATGATTCAAGTTGCCAAAATAATAGGAACAGGTTTAGCTACAACAGGTTTAATAGGAGCA
 24709  GGAGTAGGAATAGGTGTGGTTTTCGGAGCTTTAATCTTAGGAGTAGCGAGAAATCCTTCA
 24769  TTAAGAGGTCAATTGTTCTCATATGCTATTTTAGGATTTGCTTTCTCTGAAGCCACAGGT
 24829  TTATTCGCTTTAATGATGGCTTTCTTATTACTTTATGTAGCATAA
;     G-atp9 ==> end
 24874  TCTCCTCCCCCATCCCCCTGAGGGGGATTAGGGGAATAAAAATTATAAATGTCTCCTTAA
 24934  GGAAAATAACGAAGTGATATGCGAAAATT
;     G-cox2 ==> start
 24963  ATGCATTCAATTTTCAAAAATTACCATTTGGATGCTCCACACGCGTGAGGTATTTATTTC
 25023  CAAGATAGTGCCACACCTCAAATGGAAGGATTAGTAGAATTACATGATAATATAATGTAT
 25083  TATTTAGTATTAATACTATTTGCAGTTGGATGAGTATTATTTTCTATAGTAAGATATTTT
 25143  ATAGAAACTAAATCACCTATTGCTCATAAATATTTAAACCATGGAACTCTAATAGAATTA
 25203  ATATGAACTGTAACTCCAGCTATAATATTAATATTAATTGCATTCCCATCATTCAAATTA
 25263  TTATACTTAATGGATGAAGTTAATGATCCTTCAATGACTATTTCAGTAGAAGGTCATCAA
 25323  TGATATTGAAGTTACCAATACCCAGACTTCTTAGATTCTAGTGAAGAATTTATAGAATTT
 25383  GATTCATATATTGTACCAGAATCTGACTTAGAAGAAGGAGCATTAAGAATGCTAGAAGTA
 25443  GATAATAGAGTAATCGTACCGGAAGAAACTCATATTAGATTTGTTATAACATCTGGAGAT
 25503  GTTATACATTCATATGCTGCTCCATCTTTAGGAATAAAATGTGACGCATACCCTGGAAGA
 25563  TTAAATCAAGTTTCAGCATATATTAACAGACCTGGAGTATTCTATGGACA
;     G-orf367 ==> start
 25613  ATGTTCTGAAATATGTGGAATCTTACATTCTTCTATGCCAATTGTAATACAATCGGTAAG
 25673  TTTAGAAAATTTTTTATCATGACTTTTGTCGCAGTAA
;     G-cox2 ==> end
 25710  GTGAGGGAGGAACATTAGTTAAAGCTAAAGAATCTAGTATTCCTAATCAATGTGGTAGTG
 25770  GTGCTGCTGTGGAGACAGTAGAAGGTTTGTCTAAGCTACTCACATACAACCCCTACTTTT
 25830  TTGTGGTAAAACATAGAATACCAAATCGCCGAGGAAAACGTTATTTTAGCACATCAGTTA
 25890  TACGTCCTATGGATAGAGATAGCGATGATTCAGGTATTGAGGACGTTGAACTTAGTAATC
 25950  CTGAAGCCGTTTCAACTGCTCGTACTACACAAGCTAGTGGAACTCAACAGCAACCTGTAG
 26010  GGCAAGCTAGTGGAGGTCAACAGCAACCTGTAGGGCAAGGTAGTGGAGGTCAACAGCAAC
 26070  CTGAAGGGCAAGCTAGTATAGGGCAAAATAGCTCGGGTCTTCGGGCTCCTCAGGCAGCTA
 26130  CAGCCCAAGAAGCGGTTGCAAATAATTATTTTCTAACTGGGTCATGAGCAGGTGGTGGTA
 26190  GTATTACTGACCATATTACTGCTATCCTAAATTACAAAGCTTCCTCTTGGGATAGAGTCC
 26250  GGCGTGAGAACAATGAGAAAAGAAAAGAGGAAATTCAAAATGCTGCCTCTAGCTCTTCCA
 26310  ACGTAGCTATAGAATCAGGAAATGCTGGTTCTAGTAGTAATTTTAATGCATCTAATAGTG
 26370  GTGGTAGTAGTTCTAATTTAAATACATCAGGTGACACTAGCTCAAGTTTGAATGTTCAAA
 26430  GTTCTCCTTTGAAAAGAAAACATTCAGATATGGAGTTAGGGCCAAATAAACGTTTAGATT
 26490  TTTCTGATTCTAGCGATGATGAAAATAATAACGGTAAAGGCGGACCAGGTGGATTTTCAG
 26550  GTGGAGGTCCGAGTGGACCAGGACCTTCGGATGGACCTTCGGATGGACCTGCCTCTTCAT
 26610  TAAAAACAATGGTAACTGAAGAGCAATTAGGTAGTCCCTTAGACTACGTTATTGAATTAG
 26670  AATCCACTACTTGTATTCATGATGACTTCTATGACGATATGGTATAA
;     G-orf367 ==> end
 26717  CTATGTTTTTCTGATGCGTAATTAAAATTCTTTGGTGGAAGGAGGTGGAACAAATAAAAT
 26777  AAGGAGGTGGTGGAGAAAAAGTTAACTAAATATAATTACATATAAAATTATTTAATTAGA
 26837  GATTTAATCTAAAATAATGTAATTAAAACCAAAACAAATAAATATTGATATGCATATATC
 26897  AGCGTTTTTTATAAAAAACGTCA
;     G-trnR(acg) ==> start
 26920  AAGGTATTATCTTAATGGTAAAGAGGAGCGTT!ACG!GCCGCTAAGATATGAGTTCGAGT
 26978  CTTATATACCTTT
;     G-trnR(acg) ==> end
 26991  AAAATACGGCGGGGTGGCAGCAAGGAGCCAGCCTCTTCGTATTTAATAATGTAATATTAA
 27051  AAAATTATAGCGGTTTTATTAGGGCGTCTAGGCTTAAGCCATCTATAAATTTAATATATA
 27111  TATTGTACCCGAATAATTTGATATGAATAAATATAATAT
;     G-nad4L ==> start
 27150  ATGAGTTTAACTTTAATACTTTTTTTAATAGGAATCTTAGGGTTCGTATTTAATAGAAAA
 27210  AATATCATATTAATGCTTATTTCAATAGAAATAATGTTATTATCTATAACCTTTTTAATA
 27270  TTGATAAGCTCTATAAATATGGATGATATAATAGGGCAAACTTATGCTATATATATTATA
 27330  GTTATTGCCGGAGCTGAATCCGCAATAGGTTTAGGTATTTTAGTTGCTTTTTATAGATTA
 27390  AGAGGAAGTATCGCAATAGAATATAAATA
;     G-nad5 ==> start
 27419  A
;     G-nad4L ==> end
 27420  TGTATTTAAGTATAATTTTATTACCCTTATTAGGATCAATAGTTTCAGGATTTTTCGGAA
 27480  GAAAAGTCGGAGTTAGTGGGGCACGTTTTTTAGGTTGTTCAAGTATAATAATAACAACAA
 27540  CTTTAGCTATAGTTGCATTTTTTGAAGTAGGATTTAACAATAGTCCAGTATACTTACATT
 27600  TATTTCCTTGATTAAACAGTGAATCCTTTAACATTGTTTGAAGCTTCCAATTTGATAGCT
 27660  TAACAGTCTCAATGTTAATTCCTGTATTAATAATAAGTTCTTTAGTTCATTTATACTCAA
 27720  TAAGTTATATGAGCGCAGATCCTCACAATCAAAGATTTTTTAGTTATTTAAGCTTGTTTA
 27780  CTTTTATGATGATAATACTTGTAACAGCAAATAATTATTTATTAATGTTTGTAGGATGAG
 27840  AAGGTGTTGGAGTTTGTTCATACCTTTTAGTGAGTTTCTGATTTACTAGAATAGCCGCTA
 27900  ATCAAAGTTCTATGTCTGCTTTCTTAACTAATAGAGTAGGTGATTGTCTATTAACAATAG
 27960  GTATGTTTGCTATATTATGATCTTTAGGAAATTTAGACTATACAACAGTGTTTTCATTAA
 28020  GTCCTTATATTAATGAAAATATCGTAACTATAATAGGAATATGTTTATTAATAGGTGCTA
 28080  TGGCTAAAAGTTCTCAAGTAGGTCTTCATATTTGACTACCTATGGCGATGGAGGGTCCTA
 28140  CACCTGTATCTGCGTTAATTCACGCTGCTACTATGGTAACCGCTGGAGTATATTTATTAA
 28200  TACGTTCATCTCCTTTAATTGAATATAGTTCCACTGTATTGTTAATATGTCTATGATTAG
 28260  GTGCAATTACAACTGTTTTTAGTTCTCTTGTAGGTTTATTCCAACAAGATATTAAAAAAA
 28320  TTATTGCTTACTCTACTATGAGCCAATTAGGTATGATGGTAATTGCAATAGGTTTATCTT
 28380  CTTATAATATAGCTTTATTCCATTTAGTTAATCATGCTTTCTATAAAGGATTATTATTCT
 28440  TAGGTGCAGGTGCAGTTATTCATGCAGTAGCTGATAACCAAGATTTAAGAAAATACGGAG
 28500  GATTAGGAGCATTCTTACCTTTAACATATTCTGTTATATTAATAGCAAGCCTTAGTTTAG
 28560  TGGCTTTCCCTTTTATGACTGGATTCTATAGTAAAGATTTCATATTAGAATCCGCCTATG
 28620  GACAATATTACTTTAGCAGTGTAGCTGTTTACGTTATTGCAGTAATAGGTGCAATATTTA
 28680  CTACTTTATATTCTGTAAAAGTTTTATATTTAACTTTCTTAGCTAATCCTAACGGAAATA
 28740  TAGTTTCTTACAAACATGCACATGAAGGTGATATATTCTTAAGTTTACCTCTAGTAGTTT
 28800  TAGCAATTTTCTCTATATATTTTGGTTATATAACTAAAGATATTTTTATAGGTTTAGGTT
 28860  CAGGGTTCTTTACAGATAATAGTATATTTATACATCCTACACATGAAATATTAATAGATA
 28920  CAGAGTTTGCTGTTCCTACTACATTTAAATTATTACCTTTATTCTTTACAGTATCATTTA
 28980  CAGCTATAGCTATAATTTATTCAGAATTCTTCCCTAATTTAATAAACAGTTTTAAATTAT
 29040  CGAACAATGGTTATTCTATTTATGGATTCTTTAACCAACGTTTCTTAGTTGAATATTTTT
 29100  ATAATAAATATATAGTAAACTTAGTTTTAAATATGGGTGGTCAAACTACGAAAATTTTAG
 29160  ATAAAGGTAGTATAGAACTTTTAGGTCCTTTTGGTCTAGAAAAATTATTACTAAAAATTA
 29220  GTAAAATCATATCTAGTCTGAATACAGGTGTTGTTACAAATTATGCTTTATTCATATTAA
 29280  TAGGATTTATTGCATATACATCTATATATTACTCTTTCCTTCAAAATTTCGATTTATCAA
 29340  GTTTAGCTTTAATCTATTCTATTAGTATTTTAACACTTTTTGGTAGCGCAAAATCGAAAA
 29400  GCCATAATATTAATTAA
;     G-nad5 ==> end
 29417  GAAATCAAATCATTTAATGCAAGCAAAACTTTAGAATCTAAGTGCTAACCCTATTATTAC
 29477  TAGGTTTAGGTTGGCATAAGCCAGGGCTGGATCCAGCCCCAATTTTTAGATCTTAATATT
 29537  TTTATTATTCTTACTTAATAAGTAAGAATTTTAATAAAAAAAAAATTAATTAATTTTGGA
 29597  AGATCCATCCTTCCGAAGATGGATCTTCAAAAACATTCCGAAGTTCCGCTACTAAATTAC
 29657  TTTTGAATTAAAAGTAATCTTACACTAATCAGTTAATGGATTAATTAACTAATTAATTAG
 29717  TGTTACACTAATATCCAAA
;     G-orf453 ==> start
 29736  ATGATGCACTTTAATGCGTTTGGCTATAAAAACAATATTTTATTCTCGGTTACCAAAAAA
 29796  CCGATTACAGAATGAAATACTTGTACTGAAATAAGGGATCTTCTTAATCATAAACTAGGT
 29856  GGTAACAATATTACAAGTGTTGAGTTTAAATTAACGTATGTTAAAAATAAATCATCAAAG
 29916  TCTAGAAGCTGTATTTCTAGATTATTTAAGGCATATCCTAATCTTAGGTCAACAACTATC
 29976  TATCGCAGCCACAATATTAAATTTTATGGAATTCCCCAACTAGAAGTAAAAATATTTTAT
 30036  GAAGGAAAGTTACTACCATCAGATAATATAGTACCATTATTTCGTACTATAACTAAAGAT
 30096  GATACAATATTAGAATCAGTAAACCGAGGTGAAAGTACTGGTGGAATCATAAAGGATATT
 30156  GGATGTATTTTACCTAGAGGATGTAGTTCATTAAATTCTAGAGGTGTCCTAAAGTATAGA
 30216  GGAATTCGTACTATTTTATCTACAATCCAAACTAGATCTTTTACGTCTAGTCAAAAAAGA
 30276  TTAGTAAATCCTCATAATCCACAGGATAATAAAGGTTTAAAAGTAGATGATAGTGTAAAA
 30336  AAGGATATTCTAGAAGATCTAAAGAAATATGATAAAGATAACTATAAACCTGAGTTTGAA
 30396  AATCCAGGTTATCCTAATTGTAAAAAATTGGATGAAACTGTTGCAGGCCAAGAAGAATAT
 30456  GATGATCTATTAAATAGATTTAAAGATAAGTATTCTATAAAAAAAGATCTTGATCATCAT
 30516  AATGGCGAAGCAGAATATCATGTAGCAACTAAGTGGTCACAATTACATCCAGAAGTTCCT
 30576  TTAGAAGCAGTAAAGGCTGTGATAAAAGAAAAGCAGAAAGAAGATTATTCCAATAAATCA
 30636  ACTTCCGAAGATTACCCTGATTATCCAGTAAAAGAGGCAGTGTGAAGAGAAAAAGTTGAT
 30696  GAACGTAGTTTTGAACACGGAGTGGCTTTACCCCTGAGAAAGGAGGAACAGCAAATAGTC
 30756  CCAGGAGCATGAGAAAGAAAGGAAGAAATAGAGAAAAGAGAATATCTAGATTTTATATCT
 30816  CAACCTATAGCTGCTTCAGCTCTTTCTACTCCTTCTGCAGCTGAATCTCCTTCAGAAGCT
 30876  TCAGAAACTGAGGAAGCTCCTTCAGAAGCAGCTTCTGAGGAAGCTGCTTCAAAAGCTTCA
 30936  CAAACTGAGGGGGAGGCGGAAACTAATAAACGTCCATTATCAAGTTATTCCGACAATAAC
 30996  CCCAGCAAAAAATTGGATAGTAAACAATCACCCGTAGATTTTGTATTAGAAAAACAAAGT
 31056  ACAGAAATGCCAGATATTTTTGATTCTGATGGTGGTGATTAA
;     G-orf453 ==> end
 31098  TCCTTTATATATTTCTTTCTAAAAATATCAGGCGCAGGCCAGGTGCAGGCCAGGGGCAGG
 31158  CCAGCCGCCGCAGGCTGTGTGCTAGTTAGTATCTCTCTTATGGATCTCGGGATATCTAAG
 31218  TAATTCCAAAAAATGGGATGGATGGTAATCTAGATTCTATTTTTTATAATGTACAAATCA
 31278  TGATTTCCTATTATGATCTCGATAAAGACTTTCTTAATTTTAATATTCAACCAAATTTTC
;     G-nad4 ==> start ;; mfannot: alternative ATG start pos 31266
 31338  ATGTTATTATCTCTTTTACTTATTATACCAATCATAGGTATTTTTATTATCTCAAGTTTG
 31398  ACTTCGTATGAAGGCTCTAATTATGGTAGCGCGATAACGTTATATAAAAAAATAGCATTA
 31458  GTAACTTCAAGTGTAAATATGATTTTATCTTTTCTTGTTTATATCTTTTTCAATTCAAGT
 31518  ACAAATCAATTCCAATTTGTACAAGAACATTATAATGTTCAATTGTTTGATATTTATTTA
 31578  GGAGTAGATGGAATTTCTATTTATTTTGTATTATTAACAACGATAATAATGCCTATTGCA
 31638  TTATTATCTAATTGAAACTCAATAAAAGAAAATGTCAAATTTTATTTAAATACAATATTA
 31698  TTACTAGAAACATTACTATTAGCGTGTTTTTTAGTATCAGACATCCTTTTATTCTATATA
 31758  TTTTTCGAAAGTATTTTACCACCTTTATTTTTATTAATAGGTTTATTCGGATCAAGTAAT
 31818  AAAGTAAGAGCAAGTTATTACTTTTTCTTATATACAGTATGAGGATCTTTATTCTTATTG
 31878  TTGGCTATTTTAGCTATGTATTCTATAATGGGAACAACAGATTTTGATGCCTTGTTTAAA
 31938  ACAAATTTTGATTATACTAGTCAACTTATATTATTTGGTGCTATATTTTTAGCCTTTGCT
 31998  GTAAAAACACCTACAATATTTTTAAACAATTGACTATTAAAAGCTCATGTTGAATCACCT
 32058  TTAGGAGGAAGTATAATATTAGCTGGAATCGTATTAAAATTAAGTTTATATGGTATCTTT
 32118  AGATTAATTTTACCAGTTTTACCTAAAGCTACATTAGATCTGACTTTTATAGTATATACT
 32178  ATAGGAGTTATTACTATAATATATGCAAGCTTTAGTACATTAAGAACTGTAGATGTTAAA
 32238  GAATTAATCGCATATAGTTCTGTATCTCATGCTGCTGTATATTTAATAGGTGCATTTAGT
 32298  AATACAATTCAAGGTATAGAAGGAAGTATTACTTTAGGATTAGCTCACGGATTTGTTTCT
 32358  AGTGGTTTATTTATATGCGCTGGAGGTATATTATACGACAGATCAGGAACTAGAATGATC
 32418  TATTTATATAGAGGTATAGCTCAACTTATGCCTTTATTCTCTATATTATTCTTTATATTA
 32478  TCGTTAGGTAATTGTGGAGCTCCTTTAACTTTAAATTTTATAGGAGAATTTATGTCTCTT
 32538  TACGGTATGGTAGAAAAATTACCATTCTTAGGTGTGTTAGGTTCTACATCAATAGTATTC
 32598  TCTGCTGCTTATACTATATATATGTTCAATAGAATTACATTTGGAGGTTCTTTCACTAAA
 32658  TTCTTTGAAGAAAATATATTTGATACTACAAAAAGAGAATTTACCTTATTATTTATACTA
 32718  GTTTTATTTACAGTTATATTAGGAATATATCCTTCTTTAATATTAGACACTTTACATTAC
 32778  TCTGTTGTTAATTTAATCTATAGTTACTAA
;     G-nad4 ==> end
 32808  AATCAGTTCTACTCCATAAAAATGAGCTAGGGGTCAATCAGTACTTTTTATTTTATCTTG
 32868  CACGCTTAGCGTGCAAGTCGCTTATACTTGAGATGTCATAGTAAAGCTATCAATATAAAA
 32928  GGATTTTAAGCCAGCCAGCCAGCCGTATAAAGATTTATAAGGCGTATAAAGTCTGTGGTC
 32988  TTACAATTGTAGAATAAGTGATCTATTAGGTATTTTCATAAGCTACCTATCTTTTTCATA
 33048  TATTTAATACTTCTAGTTTTATATTAAACATTAATACTGTTAAACTTTAAAGTATTTAGA
 33108  AATGATAATCGTCCAACC
;     G-atp8 ==> start
 33126  ATGCCTCAATTAGTACCATTTTATTTTATTAATGAAGTAACTTTTGCATTCGCAATAATT
 33186  GTATTACTTACTTACGTATTTTCTAAGTATGTATTACCAAGAATAATTAGTTTATTTGTA
 33246  TCTCGTCTTTTTATCTCTACATTATTAGATAAATTAGGTAGATAA
;     G-atp8 ==> end
 33291  TAAATTTTAGTTAGTACGGCAGGCTGGATCCAGCCCTCCTTGCGGAGGCAGGCAGTACGC
 33351  TTAATTTATTTTAGTTCGTTTGGCTCTAAACCAGAGCCAGTACGCTTAATTTTAAGGGTT
 33411  ATAAATAAAGCTTAGAGTATAAT
;     G-atp6 ==> start
 33434  ATGAATACTTTAAGTTTAAACAATTTACATAAAGAAATCTCTAGTCCTTTAACTCAATTT
 33494  GAAATAAGAGATTTATTAAGTATAGATTTACCTATACTAAGTGATTTACATATATCTATC
 33554  ACTAACATAGGATTATACTTAACAATTGGATTAGTTTTCACATTAATCTTAAGCATATTA
 33614  AGTATAAATAACAATAAATTAGTAAGCAATAACTGATCAATAAGTCAAGAATCTTTATAT
 33674  GCCACTATACATGGAATAGTAGTAAATCAAATAAATGCTAAAAGCGGTCAAGTATACTTT
 33734  CCTTTTATTTATACTTTATTTATCTTTATATTAATAAATAATTTAATAGGTATGGTGCCA
 33794  TACAGCTTTGCTTCAACAAGCCATTTTGTTTTAACATTTGCTCTTAGTTTCACTATTGTT
 33854  TTAGGTGCTACTATATTAGGATTCCAAAAACATGGTTTAAAATTCTTCTCATTATTAGTA
 33914  CCTGCTGGTTGTCCTTTAGCTTTATTACCTTTATTGGTATTAATAGAATTTATTTCATAC
 33974  TTAGCCAGAAATATTTCTTTAGGACTTAGATTAGCCGCAAATATATTATCAGGTCACATG
 34034  TTATTACATATATTAGCTGGCTTTACTTACAATATTATGACTTCAGGATTCATATTCTTC
 34094  TTCTTAGGATTAGTACCTTTAGCATTTATAATTGCTTTCTCTGGTTTAGAGTTAGGTATT
 34154  GCATTTATACAAGCTCAAGTGTTTGTAGTTTTAACTAGCGGTTATATAAAAGACGGTTTA
 34214  GACTTACATTAA
;     G-atp6 ==> end
 34226  TTATAGCTAGTGTTAACTATACTTTAATAGTTAACACCA
;     G-trnR(ucu)_2 ==> start
 34265  GTCTCATTAGCTCAATGGTAGAGCAGAATACT!TCT!AATATTCTGATTCTAGTTCGAAT
 34323  CTGGAATGAGATT
;     G-trnR(ucu)_2 ==> end
 34336  AATGGCTGGCTACGTATGAATTAAGTTCGTCTAATCCAGCCATAGATTAATTTAGATGCC
 34396  TAATATTAGGTTAATTGTTTTATTTATTTTTTATTTATATAATACTTTAATAATTCAAAT
 34456  TTTTAGTTATATTATTAAGTAATTATAAAACAAAAATAATTTTTTTTACACGAAGAA
;     G-nad1 ==> start
 34513  ATGTATTACACTTCAACTCTTTTATCTATATTAGAAGTAGTTTTATTAATGTTACCTGCT
 34573  TTATTATCAGTAGCATATGTTACAGTAGCCGAAAGAAAAACTATGGCCAGTATGCAAAGA
 34633  AGATTAGGACCGAACGCTGTAGGATATTATGGTTTATTACAAGCTTTTGCGGATGCTTTA
 34693  AAATTAATTTTAAAAGAATATGTTGCACCTACACAAGCAAATACTATATTATTCTTCTTA
 34753  GGTCCTGTAGTGACTTTAGCCTTCTCTTTATTAGGTTACGGAGTTATACCTTATGGTCCT
 34813  GGTTTAACTTTAAATGATTTAGAGCTAGGTATACTATATATGTTAGCAGTTTCATCCTTA
 34873  GCCACTTACGGTATTTTATTAGCGGGGTGAAGTGCTAATAGTAAATATGCTTTTTTAGGT
 34933  TCTCTTAGAAGTACAGCTCAATTAATTAGCTATGAATTAGTTTTAAGTTCAGCCATACTT
 34993  TTAATTATCATGATAACAAGTAGTCTAAATTTAAATATTAATATACAAGCTCAAAAAGCA
 35053  GTTTGACTTGTATTACCTATATTCCCTATTTTCCTTATTTTTTTCATAGGTTCTGTGGCC
 35113  GAAACTAATAGAGCTCCATTTGATTTAGCCGAGGCTGAATCAGAGTTGGTTAGTGGATTT
 35173  ATGACAGAACACGCTGCGGTTGTTTTCGTTTTCTTCTTCTTAGCTGAATACGGAAGTATC
 35233  TTATTAATGTGTATATTAACAAGTATTCTGTTTTTAGGTGG
;     G-orf241 <== end
 35274  TTATTTATTAGGATTTAATCTATTATACTGATTTAACTTAATAAATAATATATGAGCATA
 35334  TGTATTTGATATAGATTGAGTACTATCTCCAGAGTATAATATTATAAAAAATTTTGTTAG
 35394  TACTTTTGCTGAAAGTGGTCTATGATACAGTCTTATTTTAGGTGTGAAAAGTTCACTTTT
 35454  AGTGTTTATTTTTATTTGAGTGAGAGCTTCATTCCCCAGAATACGTTTTGATCAATTAAT
 35514  GTCCTTCTGTTGAACTGTTTTATTGCCATTATTATTCGCTTTTATTATATTATTACCTTG
 35574  TACTTTATACGCATTTGATATATTTGTACTAAACATAACTATATAA
;     G-nad1 ==> end
 35620  TTATTAGAAGTATAATAGATTGCACGATGCACCTTCTTACTATAGTGAAGAGGTGGTAGA
 35680  GAGTTTAATTTAATGGAGGGATGGATGGAAGGATGGATATAAAAAATTTGAATTTTTCAT
 35740  TTTCAAAAATAAAATGAATTGATTAGTGATGTATTTGAACACGTCATTCAATAAAATGAA
 35800  TTGATTAGTGATGTATTTGAACACATCACGAAATATATAATGAATTGATTAATGATGTAT
 35860  ATGAACACATCACGAAAAATAAAATGAATTGAATAGTGATGTAATTGAACACATCACGAA
 35920  AGATAAAATGAATTGATTAGTGATGTAATTGAACACATCACGAAATATATAATGAATTGA
 35980  TTAATGATGTATAAACACAT
;     G-orf241 <== start ;; mfannot: GTG upstream: 36002
 36000  CACGAAAGATAAAATCCAGATTACATTGAAAAGATTGTACGCAATCCACGAAGGCTCTCG
 36060  CCTGACACATGCTAATCGTACGATTAATTAGAGCAATATCCTAGAATGATGGAACATTGT
 36120  TATCTCTACATCACTTAATATAATTAAGTTGAGTCTAGTTGAAAAAATATATAATTTTTA
 36180  GTATACTATGACACCTCAGGAATATATATCCTTAGAGATAGAGGATAGGTTTATTGTATT
 36240  CCTGGATTGGTTTGGAGCTATATAAATATAGCTGTCTATAACTGGTATCTACAAATTAAA
 36300  CAAGATTTAGAAACCTCCAGTTTTTAGTGGGCTAAAAACTGGATCCAAGGGGTCTAAAGG
 36360  GAGTTTAAAATGGAAATATTAAGATAGACTCGTCAAGAGTAACGGAAAGGTAGTGTACCC
 36420  GCCTTTTGATTAAAATAAACACCCATGTATATTAAACCCCCTT
;     G-orf164 ==> start
 36463  ATGATGAAACATTTTTTTAAATATTTAAACGTTACCAATGTAACTGTCGGTCTATTGACG
 36523  TTAATTTTTATTGGCTTAATAAGATATAAAGGTATTCCTTTATTAATTTTAAATTTCATT
 36583  GGCTTACCTGGTTCAGAATTTAGCGAGTATATTATTTCAGGATTTCTAGGGTTGATTACT
 36643  AGATTAGGTATTAAGGGTCCAGTAGAAGAATTAGACTTATCTTTTCATATTAAAAATTAT
 36703  TTAAATTTGATGATGGCCGGTCCTGACGATAAGAGTTCATTAACTAGTAACACAGGTCGT
 36763  ACAAATACTCCTGTTGGTGGTTCTCCAAATACTGGAGGAACTGGTGGTTCGAATACTAAT
 36823  ACTGGAGGAACTGGTAGTTCGAATACTAATACTGGAGGAACTGGTAGTTCGAATACTAAT
 36883  ACTGGAGGAACTGGTGGTTCGAATACTAATACTACCACAGATAGTAATTCAAATACTAAT
 36943  ACTAATGAACACAAT
;     G-orf164 ==> end
