# Supplementary material for: Global Characterization of Fungal Mitogenomes: New Insights on Genomic Diversity and Dynamism of Coding Genes and Accessory Elements
Source: Front Microbiol. 2021 Dec 1;12:787283. doi: 10.3389/fmicb.2021.787283 (PMC8672057; doi:10.3389/fmicb.2021.787283)
Supplement: Supplementary File 1 — de novo annotation files of the 685 mitogenomes investigated in this study. Annotation was performed with the Mfannot program. [file Data_Sheet_1.ZIP › Supplementary_FileS1/CP006493.1_Saccharomyces_cerevisiae_YJM681_mitochondrion_complete_genome_mitogenome_g3.mfres]

;; Masterfile modified automatically by mfannot version 1.35
;; on Sat Dec 26 18:45:49 2020 by user pfonseca on host LGCM-PROC
;;    - Gene Totals: 46
;;    - List of genes added:
;;      atp6                 atp8                 atp9                
;;      cob (5 introns)      cox1 (5 introns)     cox2                
;;      cox3                 orf107               orf116              
;;      orf175               orf236               orf280              
;;      orf316               orf335               orf346              
;;      orf348               orf365               orf387              
;;      orf474               rnpB                 rns                 
;;      rps3                 trnA(ugc)            trnC(gca)           
;;      trnD(guc)            trnE(uuc)            trnF(gaa)           
;;      trnG(ucc)            trnH(gug)            trnI(gau)           
;;      trnK(uuu)            trnL(uaa)            trnM(cau)           
;;      trnN(guu)            trnP(agg)            trnP(ugg)           
;;      trnQ(uug)            trnR(acg)            trnR(ucu)           
;;      trnS(gcu)            trnS(uga)            trnT(ugu)           
;;      trnT(uuag)           trnV(uac)            trnW(uca)           
;;      trnY(gua)           
;;
;; end mfannot
;;


>CP006493.1 Saccharomyces cerevisiae YJM681 mitochondrion complete genome gc=3
     1  TTCATAATTAATTTTTTATATATATATTATATTATAATATTAATTTATATTATAAAAATA
    61  ATATTTATTATTAAAATATTTATTCTCCTTTAGGGGTTCCGGCTCCCGTGGCCGGGCCCC
   121  GGAACTATTAATTAATAATAAATTATTATTAATAATTATTTATTATTTTATTATTAAAAT
   181  ATATAAATAAATAAAAATATTAAAAAGATAAAAAAAATAATGTTTATTCTTTATTATAAA
   241  TTATATATATATATATATATAATTAATTAATTAATTAATTAATTAATTAATAATAAAAAT
   301  ATAATTATAAATAATATAAATATTATTCTTTATTAATAAATATATATTTATATATTATAA
   361  AAGTATCTTAATTAATAAAAATAAACATTTAATAATATGAATTATATATTATTATTATTA
   421  TTTATAAAATTATTAATAATAATCAATATGAAATTAATAAAAATTTTATAAAAAAGTAAT
   481  GAATATTCCTTTTTAAAAATACCTTCTTAATTAAATAAAATAAAAAGGGGACTTTATATT
   541  TATAAAGTAATTATATTATTATTATTATTATTATTATTATTTATTTATTTATTTTTTTTA
   601  TTATTTTATTATATATATTATATATTAATA
;     G-trnP(ugg) ==> start
   631  CAGATAGAAGCCAAAAGGTCAGGCGCTTTCTT!TGG!GAGAAAGACCTAGTTAGTTCGAG
   689  TCTATCCTATCTGA
;     G-trnP(ugg) ==> end
   703  TAATAATTTAATTTAATTAAACATTAAAAAAAAATATATATATTTATCATAATATATTAA
   763  ATTTTATTACATTACATTACAAATAAATACTTTTATTTTATATTTATAAAAATATGAACT
   823  CCTTCGGGGTTCGGTCCCCCTCCCATTAGTATAGGGAGGGGGTCCCTCACTCCTTCGGGG
   883  TCCCCGCCGGGGCGGGGACTCCATATTATTATTATTATAATTATTATTATAATTATTATT
   943  ATAATTATTATTATAATTATTATTATAATTAAAGAGTTTTGGATACCAATATGATATAAT
  1003  ATGATATAGGATCGAAACCCCTCATTTTATCATTTATTTATAATATTATAAATAAAAAAA
  1063  ATATTATATGTTATAATAAAATTAATATCATAATATATTATATTATATATTATATTATAT
  1123  ATATATATATATATATTCTTTTATAAAATTTATATTCTTCTTATTAAAATTTAAAATTAA
  1183  AAATTTAAAATTAAAAAGGGAGCGGACTTTTAATTATATTTAATTATAGTTTTTAATCAT
  1243  TGGTTGAGATTTCAAAATAAGGTATAATATTTATATTATTCTTTAACAAATATTATATTA
  1303  TAAAAAAGATATAATATTTATATATTATTATTAACATTATTTTTTTTCAGTTCCGGGGCC
  1363  CGGCCACGGGAGCCGGAACCCCGAAAGGAGAAACTTATAATTTTTATATCATTATTTATT
  1423  ATTATTTTTAATTTCAACTCCTTTTGGGGGTTTCTATTTTACCTTCAGCAGAGACTTTCT
  1483  AATTATAATTATATATATATAAATTTAAATACATTTATAAAAAAGTATATAATATAATTA
  1543  TATTATATATAATAATATTATTAAATGAAGTATTCTTTATTATTAATTATAGGATATCTG
  1603  GGGTCCATTAATAATTATTATTGTAAATAATAATAGGGACCCCCCCCATTATCTAATTAA
  1663  TAAATATATAAATAATCATTAATAAATATATTAATAAATAATAATAAATATATAAATAAT
  1723  CATTAATAAATATATAAATAATATATTATATTATAAAAATATAATAATAATAATTTATTA
  1783  TTAAAATATAATAATTTATTATAAAAATATAATAATTTATTATTAAAATATAATAATTTA
  1843  TTATAAAAATATAATAATAACTCTTTTTGGGGTTCACACTTTTATAAATAATAAATAATA
  1903  AATAATAAATAATAAATAATAAATAATAAATAATAAATAATAAATAATAAATAATAAATA
  1963  ATAAATATTAGTGTTTACTAATATAAAATAATAATTATAAAAATAATCATTATTAAAAAT
  2023  ATTATTAATTATTAAATTAAATACAATTAATATAATTTAGTTGTTTATATAATTTTAAAT
  2083  AATGTTTATATCAATTTAATAAAATTAAATTTATAGTTCCGGGGCCCGGCCACGGGAGCC
  2143  GGAACCCCGAAAGGAGTTTATCTATATATTATAATAACTATATGAATTTAATTATTAAAA
  2203  ATAATAAAAATAAGGAATTTTAATAAGAAGTAATATTTATTATATAATATATAAAAAAAA
  2263  ATATATATATATAAAAATATATATAATAAGTTTTATTATAATATATATTAAATTAATTAT
  2323  TATGAGGGGTTCGGTCCCCTTCCGGGCCCCAATTCATCTCATCTCATTTTATTTCATTTC
  2383  AATATCATCTAATCTCATTTCTTTATAGATTTTACATATATATAAATATAAATATAAGAT
  2443  ATTCACATTTATATATAATATAATATAATATAATATAATAGATATTCATTCCTCTTTGAT
  2503  TAAACTAATAATTAATAATTAATAATTAATAATTAATAATTAATAATTAATAATTATTCG
  2563  GTAGAACTATTATTAAATAATTTATAATTTATTATTTATTAATATATTTATATAATATAA
  2623  TATAATATAATATTATTCATACTTTTTATTAATATAATATTATTTATACTTTCTCCTTTC
  2683  GGGGTTCCGGCTCCCGTGGCCGGGCCCCGGAACTATAAATATAAAGAAAAGAGTTTCAAT
  2743  TATTTATTTATTTATTTATTTTTTATAAAAATAAGTCCCCGCCCCGGCGGGGACTTTATA
  2803  TTTTATTATATAATATATTATATTCTTATAATATATTTATTGATTATATTATAAAATTTA
  2863  TTCTATGTGTGCTCTATATATATTTAATATTCTGGTTATTATCACCCACCCCCTCCCCCT
  2923  ATTACGTCTCCGAGGTCCCGGTTTCGTAAGAAACCGGGACTTATATATTTGATAAATATA
  2983  AATCTAACTTAATTAATAATTTAAATAATATACTTTATATTTTATAAATAAAAATAATTA
  3043  TAATCTTTTTTATAATTATATATAATAATAATATATATTATCAAATAATTATTATTTCTT
  3103  TTTTTTTCTTTAATTAATAATTAATTAATTAATTAATATTTTATAAAAAATATATTTCTA
  3163  AATAAAATATATTATTAATAATATTATATAATATAATAATAATATAATAATTTTATATAA
  3223  ATATATATTTATATATTAAATTAAATTATAATTTTATTATGAAAATTATATCTTTTTTTA
  3283  TATTCTATATAATAAAAATATGTTATATATATATTAATAATAAAAAAGTAGTGAGGATTA
  3343  AATAAATTATATAATAATTATAACTCTTAATTATAAAATAAATATATATATATATATAAG
  3403  TATCCATTTCTATAAAATCTTTTAATAAATATTAATAAATATTAAAAAAATAATATTATA
  3463  ATATTTTTTGTATATAATTCAATAAAATTCATTGGAGGGGTAAATAATAATAATTTACTA
  3523  ATGGCAAGTTATAGTCTTAAAGGTTTTTATTTTTTATTAAATTAAAAAAATAATAATACC
  3583  ATTTATATATTCCATTATATATATATATTTAATAAAAATAATAATATCATTTATATATTT
  3643  TATTATATATTATATATATTTTATATAAAATAATAATAATAAATTTATATTTTTATATAT
  3703  TATTTATTAAATAATAATAATATAAATAATTCCTTCGGGGTTCGGTCCCCCCCCCTCCCG
  3763  TTAGTACACGGGAGGGGGTCTCTCACTCCTTCTTAAAAAATAAAAAGGTGGGAGGACTAA
  3823  TATAATTTTAAATAATAATTAATACTTTAATAATAATTTGTATTTCTTTATTATTAATAT
  3883  ATTAAATATAATAATAATTAATATAATTACAATATATTAATATTATCAAATATTAATAAA
  3943  TATATTTTTTATATAATTTATTTATTTATTTATTTTTTTTTTATTAAACTAATTATAATT
  4003  GTAATTGTAATTTCGAAAAGGGGGGGTGGGAGTAAATATATATAATTTATAATCTATATA
  4063  TATATATATATAATTTCTTAATAAATATTAATAAATATTTATAAAAAGAATAATTTATAT
  4123  TTATAATATATAATTTATATATTTTATTTTTATTATACAATTAATATAAAATAAAAAATA
  4183  TAAAATATTAAATATTAAATATTAAATATTAATTTTTATAGGGGTTATATAATAATTATA
  4243  TTTATAATTATATAATATTAAAAAGGGTATTTTTATAATTATTACATTTTTATTTTATTT
  4303  ATAAAAATATTAATTTTAATAAGTATTGAATACTTTATATAATATAAATATTAATTACAT
  4363  AATTAATAATTAAATAATATTTAATAATATTATTTAAATTTATTATTTATAATTATTTAT
  4423  TTATAAAATTATATTTTTATTATTATTATTTTTATTTTATTATTAAAAATTAATATAATA
  4483  ATTATTAATATATTAAAAATCTTTTATTATATTAATATTTATAAAAAAGTATTTAATAAA
  4543  AAAAGATGTCTAAATTTATAAATTATATAATATTATTAATTTATATAATAATAATATTAT
  4603  AACTTTGTGATTGTCAATTTAGTTAATCATTGTTATTAATAAAGGAAAGATATAAAAAAT
  4663  ATTCTCCTTCGGGGTTCGGTCCCCCCGTAAGTATACGGGGGTCCCTCACTCCTTCGGCCG
  4723  GACTCCTTCTTTAAAAGGGGTTCGGTCCCCCTCCCATTAGTATAGAGTATAGGGAGGGGT
  4783  CCCTCACTCCTTCGGGGTCCGCCCCGCGGGGGCGGGCCGGACTAATTTAACTTTTAATAT
  4843  TAATATTAATATTATTTATATTTTTAATATATAAAAATAAATAATTTTATTTTTATTAAT
  4903  AGTATATTATATAAACAATAAAATAGTATTAATTATATAAAATTTATATAAAATATATAT
  4963  AAATTTATTATATATATATATATTAATATTTTAATAAAGTTTTTATTATAAATTTATTTA
  5023  TTTATTTATTATAATATTAATAATTTATTTATTATTATATAAGTAATAAATAATAGTTTT
  5083  ATATAATAATAATAATATATATATATATATATATAATTATATTAGTTATATAATAAGGAA
  5143  AAGTAAAAA
;     G-rns ==> start
  5152  ATTTATAAGAATATGATGTTGGTTCAGATTAAGCGCTAAATAAGGACATGACACATGCGA
  5212  ATCATACGTTTATTATTGATAAGATAATAAATATGTGGTGTAAACGTGAGTAATTTTATT
  5272  AGGAATTAATGAACTATAGAATAAGCTAAATACTTAATATATTATTATATAAAAATAATT
  5332  TATATAATAAAAAGGATATATATATAATATATATTTATCTATAGTCAAGCCAATAATGGT
  5392  TTAGGTAGTAGGTTTATTAAGAGTTAAACCTAGCCAACGATCCATAATCGATAATGAAAG
  5452  TTAGAACGATCACGTTGACTCTGAAATATAGTCAATATCTATAAGATACAGCAGTGAGGA
  5512  ATATTGGACAATGATCGAAAGATTGATCCAGTTACTTATTAGGATGATATATAAAAATAT
  5572  TTTATTTTATTTAGTTCCGGGGCCCGGCCACGGGAGCCGGAACCCCGAAAGGAGAAATAT
  5632  TAAATATTTATAATAATAATAATAATAATATATATATATAAATTGATTAAAAATAAAATC
  5692  CATAAATAATTAAAATAATGATATTAATTACCATATATATTTTTATATGGATATATATAT
  5752  TAATAATAATATTAATTTTATTATTATTAATAATATATTTTAATAGTCCTGACTAATATT
  5812  TGTGCCAGCAGTCGCGGTAACACAAAGAGGGCGAGCGTTAATCATAATGGTTTAAAGGAT
  5872  CCGTAGAATGAATTATATATTATAATTTAGAGTTAATAAAATTGATTAAAGAATTATAAT
  5932  AGTAAAGATGAAATAATAATAATAATTATAAGACTAATATATGTGAAAATATTAATTAAA
  5992  TATTAACTGACATTGAGGGATTAAAACTAGAGTAGCGAAACGGATTCGATACCCGTGTAG
  6052  TTCTAGTAGTAAACTATGAATACAATTATTTATAATATATATTATATATAAATAATAAAT
  6112  GAAAATGAAAGTATTCCACCTGAAGAGTACGTTAGCAATAATGAAACTCAAAACAATAGA
  6172  CGGTTACAGACTTAAGCAGTGGAGCATGTTATTTAATTCGATAATCCACGACTAACCTTA
  6232  CCATATTTTGAATATTATAATAATTATTATAATTATTATATTACAGGCGTTACATTGTTG
  6292  TCTTTAGTTCGTGCTGCAAAGTTTTAGATTAAGTTCATAAACGAACAAAACTCCATATAT
  6352  ATAATTTTAATTATATATAATTTTATATTATTTATTAATATAAAGAAAGGAATTAAGACA
  6412  AATCATAATGATCCTTATAATATGGGTAATAGACGTGCTATAATAAAATGATAATAAAAT
  6472  TATATAAAATATATTTAATTATATTTAATTAATAATATAAAACATTTTAATTTTTAATAT
  6532  ATTTTTTTATTATATATTAATATGAATTATAATCTGAAATTCGATTATATGAAAAAAGAA
  6592  TTGCTAGTAATACGTAAATTAGTATGTTACGGTGAATATTCTAACTGTTTCGCACTAATC
  6652  ACTCATCACGCGTTGAAACATATTATTATCTTATTATTTATATAATATTTTTTAATAAAT
  6712  ATTAATAATTATTAATTTATATTTATTTATATCAGAAATAATATGAATTAATGCGAAGTT
  6772  GAAATACAGTTACCGTAGGGGAACCTGCGGTGGGCTTATAAATATC
;     G-rns ==> end
  6818  TTAAATATTCTTACATAAATATTAATCTAAATATTAATATAAATATTAATAGTTCCGGGG
  6878  CCGGCCACGGGAGCCGGAACCCCGAAAGGAGAAATATTAATATAAATATAAATATTAATA
  6938  TAAATATAAATATAAATATAAATATATTTTAATATAATATAATATAATATATAATATATT
  6998  ATATAAATATAATATATAAATAATATAATAAAATATTTTAATATATATATAATATAATAT
  7058  AATTATTATTATAATTTAATATAATAAATAAATAAATAATTATAATTATAATTATAATTA
  7118  TAATCTCAATATATAAATGATAAATTATTATAAATACGAAGGAAATAATTGATTTTTAAA
  7178  CATATTTAATAAAATATATAATATAAATTATACTTTTTTGTTATTATATAATAATTATAT
  7238  TAATATATTTAATAGAATTAAACTCCTTCTTAAATTAAAAAGGGGTTCGGTCCCCCTCCC
  7298  GTTAGAATAGGGAGGGGTCCCTCACTCCTTCGACCGGACTATTATTCATTTTATATATTA
  7358  ATGATAAATCATTAATTATTATTAATAAATTTATTTATAATATTTAATTTTATATATTAT
  7418  TATTTATAATAAAAAAATTATATTATAACAATTTAATTTTAATTTTTATTTTTAAATTAT
  7478  AAAATTAATAATTTATTTATTTATATAATAATTTAAACTCCTTCTTAAATTAAATAGGGG
  7538  TTCGGTCCCCCTCCCATTAGTATAGTATAGGGAGGGGTCCCTCACTCCTTTGGGGTCCGG
  7598  CCCGCGGGGCGGGCCGAACTATTAATATAAATAAATAATAAATATTTATAATAAATAATA
  7658  TACATTTTCTTTAAATAAATAAATAAGGGAACATTATAAATAGTATATAAATATATTATA
  7718  TCTTTTTTATTATTATTATTAATAAATAATAATAATAATTTATATATTTATAATATATTT
  7778  AATAGTTCCGGGGCCCGGCCACGGGAGCCGGAACCCCGAAAGGAGAATGTATTATAATTA
  7838  TTACATATAATTATTATTATTCACTTCTTATTAAAAATAATACTCTATATAATTTATATA
  7898  ATTTATTTTAATATATATATATTTATATATAATATAATATAATATATATATTTATTTATT
  7958  ATAATCATTTATTTTTAACTTAAAATAAAACTTATTATAATTTATATAATTTATAATTTT
  8018  TATATAAAAATAATTATATAATTTTTTTTATTTATATAATAATAATATTATTTGTTATAT
  8078  ATTATATATTATATATATAATAAATAAATAAATAATAAATAATAATAAT
;     G-trnW(uca) ==> start
  8127  AAGGATATAGTTTAATGGTAAAACAGTTGATT!TCA!AATCAATCATTAGGAGTTCGAAT
  8185  CTCTTTATCCTTG
;     G-trnW(uca) ==> end
  8198  ATAATAATAATAAAAATATGTATTTATTTAATTATTTTAATATTTCTCCTTTCGGGGTTC
  8258  CGGCTCCCGTGGCCGGGCCCCGGAACTATTAATATAATATAATATAAATATTCATTTATC
  8318  TTTTTTTTAATATTCTTAATTAATTAATTAATATATTAATTATAAAAAAATATATTATAA
  8378  TTTTATTATTAATAAGTATAAATATATTATTAATAATAATTTATTAAAAATATATTATTA
  8438  TAATATATTAATATATCATAATTATAATCAATATTATATTATTTAATTTTATAATACTTA
  8498  ATTATTAATATATTATTCATATATATATAAATTAAATTAAATTAATTATATTGAATATAT
  8558  AAATATATATATATATAAATATATAAAAAAATTATATAAATTATTTTAAGAAAGGAGAAA
  8618  TATTATAATATATTTAATATTTTATTTTTTTTTTTATTTTAATTTATTAAATAATTTAAT
  8678  AATTAAATAAATTAATGATTTGATTTTATTCTATTATTATTATATTTTATTATATAAAAA
  8738  TAAATAATAAATAATAAATAGTATGATACAATTTATTAATAATATAATTATAAATTATAA
  8798  ATAATAATTTATTTTAATAATTCTCCTTTCGGGGTTCCGGCTCCCGTGGCCGGGCCCCGG
  8858  AACTATTAATATAAATAATGATAATTATTTTATCATTATGAACTATTAATATATTAATCT
  8918  ATTAATATTCTTTGATATTTATTTTTATTTAATGAACATCTAATTTAATTTAATTTAATA
  8978  AAATAGTCCGGTCCGCCCCGTGGAGGGGGCGGACCTCGAAGGAGATATGAATCTTTAATA
  9038  TAAATAATCATAAATTCTAAATATTAGAATTATTATTTTATCTTTTTATTTATTAATAAT
  9098  TAAATATAAATTATTATTAATAATAATTATAATATTCTCCTTTCGGGGTTCCGGCTCCCG
  9158  TGGCCGGGCCCCGGAACTTAAAAATAATATTAATAAAAATTATACAATAATAATAATAAA
  9218  TATTCATTATTATTTAATTAATATCTCCTTTACTTATTTTTCCTCCGTTAGGGACTTATT
  9278  ATTAAGTATATTATTATATACTACTTAAGATTATATATATAATATATATATATATTATAT
  9338  ATAAAATATAAATATATAAATAATATAAAAATTAATAAAATAAATAAAATAAATTAGTCC
  9398  GATCGAATCCCCTATTTAATTAAATTAAATTAAGAAAGAGATAAATTTATATAAAATATT
  9458  ATTTATAATTAATTATAATTAAATTATAATATAATATAATATAAATAATAATATAATAAA
  9518  AATAAAATAATATTAGATTATATTATATAATTTATATAATTTTTTAATAATAATAATAAA
  9578  TAAGTTTATTTATAATTATAAATATAAATATAAATATAAATAAAGAAGGTATTATATTTT
  9638  ATAAAATATAATAATAATACAAAATTTATATTTTAATAAATATTAATATAAGTTTAAAGT
  9698  TCCGGGGGCCGGCCACGGGAGCCGGAACCCCGAAAGGAGAAATAAATAATATATTTATAA
  9758  AAAATTAAATAAATAAATATTATCTATTTAAAAATAAATATAATATAATATAATATAATA
  9818  ATTCTAAATATAAATAATATTTATTATAATTATTATAATAATTGTATTATTTATTAATAA
  9878  TATATATAATTATATTAAAACTAATATTACATTATTTTGTATATTTAAACAATTAAATTG
  9938  ATTATTCTTATTTGTAATCTTTATTTATTTTATTATATCTTATTAATGATAAATTATAAT
  9998  TATTATTAAAATAATAATTTACTTCTTTTGATATAAAAATAAAATAATATAGTTCCGGGG
 10058  CCCGGCCACGGGAGCCGGAACCCCGGAAGGAGATAAATATATTATATTTTTATTCCTACC
 10118  TATTAAAGGTAAAGACTCGATTCTCAGAATTAAATTTATATCCTTCGGCCGGATTAATTT
 10178  ATTTTATTTATATTTATATTTATAGTGAATACCTTTTTTAATATTTATTTTTAATATTTA
 10238  TTTTTAATATTTTATTTTTAATAAAATATAATCTTGTAAGTAAGAAAAGAATTTCGGTGA
 10298  TTGGAACCTTGAAAGGATAAATTTCTTATTTATTATAATATTTATATTAATAGTTCCGGG
 10358  GCCCGGCCACGGGAGCCGGAACCCCGAAAGGAGTATTATTAAACATTTAATATATTATAT
 10418  TAATATTTAATTTAAATGATTAATATATTATTATAATAATATTTATTTTATATTAAAATA
 10478  TTATAATTAATATATATATATTTATTTTAATAATATTATTATTATTATTATTAAAATTAT
 10538  TATTTTTATAAATATATATATATATATATATATATTATTTTTATTCTTATATAAATTATA
 10598  TAAAAAATATATATAATATATAATTAATTAATATATATTATTTAAATTATATATTATTTA
 10658  AAATACTTTTTATATTATATCTTCTTTAGATTAAAATATAATTATTATTTATATTATAAT
 10718  TATTTATGAAATATTATTATTAAAATAAAAAAGAGGTTTAGACTATATATTTATTATTTA
 10778  TAAACTTATTATATTATTTATTATTAATAGTTCCGGGGGCCGGCCACGGGAGCCGGAACC
 10838  CCGAAAGGAGAAATAAATAAAATAAAAAATAATAAATATTAATATTATTAAATATTATTT
 10898  ATAATAAATATTAATATTATTAAATATTATTCATATTAATAAATTTTATTATTATTTGTA
 10958  ATATATTAAATATTAATAATATATATATTATTTATTATAATGAAAACCTATCCTAAATTA
 11018  TCCTATCATATAATATCATATCATATTATATTATATCTTATTATATGATATATAAAGTAT
 11078  TCACTCTATATGAGGTTATGATTATTATATAAATCTTATTTTATTTTTATTTTTATTTGG
 11138  ACTAATAATAATTATAATAATAATTATTGATATGTTCTAATATTAATAAATACATATCTA
 11198  TATTATAATATAAATATTCATTTCTTACTAATAAAAAGTTTTTATATTCATTATAATATA
 11258  AATATATAAATATATATAAATATTTTAATAATTATAATTATATTAAGATATTATAAATAT
 11318  ATATTTATTTTTTTATAAAATAAATAAATAAATAAATAATTAATATTTTTATATTATAAC
 11378  TTATTTTTATAATAATAATAAGTATTTTATTTTTTATTATATTATTATTTATATAATTAT
 11438  ATATATATTAATTTCAATTTAATTAATTAATTAATTGGTATTTGGCATATAATATCAATT
 11498  AATTGTAATTCTTATAAGAATTAATTAATTAATATGCTTTTTATATAATTTATACTTTTA
 11558  TATTTATATTATTATTATTTTTATTTATTTATTATTAAAATATAATAATAAATAGTCCGG
 11618  CCCGCCCCGCGGGGCGGACGCCGGAGGAGAATTATATTTTTATATAATAATTTATATTTC
 11678  TATATATATATATATATATTATATATAAATATTATTATATATATTTTTATATATATTATA
 11738  ATTATATTCATTAATATTTTATTATAGTGGTGGGGGGGTCCCAATTATTATTTTCAATAA
 11798  TAATTTATCATGGGACCCGGATATCTTCTTGTTTTTATTTATTATTTTATTAAATTTATT
 11858  TTAATTATTTATTTATAATTTATATTATACAATTTATTATTTCGTTAATACCTTTATTTA
 11918  TATTATATAATATATTATATTATTATAATATATTTATTGATTATATTAATACATTTAACT
 11978  AATGTGTGCTCTATATTTATTGAATAGTTTGGTTCTTATCACCCACCCCCTCCCCCTATT
 12038  ACTTATATATTTAATACTAAAAATATAACTACATTACTTTTTTAATATATATAACAATAT
 12098  ATATATATATATATATTAATTATATAAAATATAATACTCTATATTAAATATTATTTTTAT
 12158  CAATATTTATTTATATATATAATAATAATAATAATAATCAATATTAATTATTTATATATA
 12218  TAAGATTAATATTATTTAATATATTATGAATAATTTAATTAATAAATATTTAAATATTAT
 12278  CATAAAAATATAAATTAAATAATTTCTTATTTATAATAAAGAATAATAATATATATAAAT
 12338  ATAATAAAGAATGTAAATAATATATATATAATATAATATAATATAAAAAATATATATATA
 12398  TATAAATATATATATAATATATAGATAATAATATTTTTATATAATTTATTTTATTATTAA
 12458  GTAATAAATAATAAAAAATCAATATATTAAATAATATATTTATATTAGTTCGGTTTAGTT
 12518  GGTATTTTGTAATGAGTAAAAAGTAATATATAATATTAAATAATAAGTATTGATATAAGT
 12578  AATAGATATAATAATAATATTATTAATATTTTATATAAATAATATTAATAATATAGATTA
 12638  TGAAAGAGAGTATTAATATCATTAAATATATATATATGTTATATAATTTAAATGATTTTA
 12698  ATATATATATATATATTATATTATAGATTATGATACATTTATATAAATAATATATATATA
 12758  AAAATTAATTATACTATTACTTTATAATATAATAATATTTATTTATAAAGATATAAAAGA
 12818  ATTGTTTAAAGTTATAACTAAAATATTATATAGTATTCATTAATAATTAATATTATAAAT
 12878  TCAACTATTGTTATATTTATAAATAGAATAATATATTATTATCCTTTAAGATATAACAAT
 12938  AATTATTTAAATTAAATTAAATTTAATTAATTTTTTTTTAATGAATATAATAATAATAAT
 12998  ATTATTAAAATTAATATATAAAAAAAAAGTAAAA
;     G-cox1 ==> start ;; mfannot: alternative ATG start pos 12978
;     G-cox1-E1 ==> start
 13032  ATGGTACAAAGATGATTATATTCAACAAATGCAAAAGATATTGCAGTATTATATTTTATG
 13092  TTAGCTATTTTTAGTGGTATGGCAGGAACAGCAATGTCTTTAATCATTAGATTAGAATTA
 13152  GCTGCACCTGGTTCACAATATTTACATGGTAATTCACAGTTATTTAATGTTTTAGTAGTT
 13212  GGTCATGCTGTATTAATGATTTTCTTCTTAGTAATGCCTGCTTTAATTGGAGGTTTTGGT
;     G-cox1-E1 ==> end
;     G-cox1-I1 ==> start /group=IB (1.49e-35)
;     G-cox1-I1-orf335 ==> start /first_aa=N /note=LAGLIDADG ;; evalue:3.1e-33
 13272  aaccaaaaaagatatgaaagtaataataataataatcaagtaatagaaaataaagaatat
 13332  aatttaaaattaaattatgataagttgggaccttatttagctggattaattgaaggtgat
 13392  ggaactattctagttcaaaattcatcttcaataaaaaaatctaaatatagaccgttaatt
 13452  gttgtagtatttaaattagaagatttagaattagctaattatttatgtaatttaactaaa
 13512  tgtggaaaagtgtataaaaaaattaatcgtaattatgtattatgacttattcatgattta
 13572  aaaggtgtatatacattattaaatattattaatggatatatgagaacacctaaatatgaa
 13632  gcatttgttagaggtgctgaatttataaataattatattaattcaacaacaattctacat
 13692  aataaattaaaaaatatagataatattaaaattaaaccattagatacatcagatattggt
 13752  tcaaacgcttgattagctggtatgacagatgcagatggtaatttttctattaatttaata
 13812  aatggtaaaaatcgttctagtagagcaatgccttattattgtttagaattaagacaaaat
 13872  tatcaaaaaaattctaataataataatattaatttttcttatttttatattatgtctgca
 13932  attgcactatattttaatgttaatttatatagtagagaacgtaatttaaatttattagta
 13992  tctcttaataatacgtataaactatattatagttataaagtaatagtggctaatctatat
 14052  aaaaatattaaagtaatagaatactttaataaatattctttattatcatctaaacactta
 14112  gattttttagattgatctaaattagttattttaattaataatgagggtcaaagtataaaa
 14172  cttaatggtagttgagaattaggtataaatttacgtaaagattataataaaactagaact
 14232  acgtttacttgatctcatttaaaaaatacatatttagaaaataaataa
;     G-cox1-I1-orf335 ==> end
 14280  ataaattattattactttcttcccctccgaatccgtaatatatttacggatatataatct
 14340  cgtagtgtaaaaggtgtaacgagattattaataagttgccgtaatatattgtaaaatata
 14400  ttattattacaacactatatgcgggaaaaccctaaagtcataatataatattatccccac
 14460  gagggccacacatgtgtggccctcgcggggtatggaaaatttaattaagttataaatgta
 14520  ctatagtattaaaaattattatgaataatttccccacccccatgcgaagcatgggggggg
 14580  gtataagtatggacaatccgcaggaaaccaaataataattaatatcctgaacaaagtaag
 14640  tgaaggagatatcttaaaatatatataatatatattttataaattattatgtaggatcct
 14700  cagagactacacgtgttgcacccattatattatgtataatgggttgaagatatagtccaa
 14760  atataattgaaagattataataaaatg
;     G-cox1-I1 ==> end
;     G-cox1-E2 ==> start
 14787  AACTATTTATTACCATTAATAATTGGAGCTACAGATACAGCATTTCCAAGAATTAATAAC
 14847  ATTGCTTTTTGAGTATTACCTATGGGGTTAGTATGTTTAGTTACATCAACTTTAGTAGAA
 14907  TCAGGTGCTGGTACAGGGTGAACTGTCTATCCACCATTATCATCTATTCAGGCACATTCA
 14967  GGACCTAGTGTAGATTTAGCAATTTTTGCATTACATTTAACATCAATTTCATCATTATTA
 15027  GGTGCTATTAATTTCATTGTAACAACATTAAATATGAGAACAAATGGTATGACAATGCAT
 15087  AAATTACCATTATTTGTATGATCAATTTTCATTACAGCGTTCTTATTATTATTATCATTA
 15147  CCTGTATTATCTGCTGGTATTACAATGTTATTATTAGATAGAAACTTCAATACTTCATTC
 15207  TTTGAAGTAGCAGGAGGTGGTGACCCAATCTTATACGAGCATTTATTTTGATTCTTTGGT
;     G-cox1-E2 ==> end
;     G-cox1-I2 ==> start /group=IB (2.48e-21)
;     G-cox1-I2-orf316 ==> start /first_aa=Q /note=LAGLIDADG ;; evalue:3.2e-47
 15267  caaacagtggcccttattattatattaataatatataatgatatgcatttttctaaatgc
 15327  tggaaattattaaaaaaatgaattacaaatattataagtctattatttaaagccttattt
 15387  gtaaaaatattcatatcttataataatcagcaggataagataataaataatcttatatta
 15447  aaaaaagataatattaaaagatcctcagagactacaagaaaaatattaaataattcaata
 15507  aataaaaaatttaatcaatgattagctggattaattgatggtgatggatattttggtatt
 15567  gtaagtaagaaatatgtatcattagaaattctagtagcattagaagatgaaatagcttta
 15627  aaagaaattcaaaataaatttggtggttctattaaattaagatcaggtgtaaaagctatt
 15687  agatatagattacttaataaaactggtataattaaattaattaatgcagttaatggtaat
 15747  attagaaatactaaaagattagtacaatttaataaagtttgtattttattaggtattgat
 15807  tttatttatccaattaaattaactaaagataatagttgatttgttggattttttgatgct
 15867  gatggtacaattaattattcatttaaaaataatcatcctcaattaacaatttctgtaact
 15927  aataaatatttacaagatgtacaagaatataaaaatattttaggtggtaatatttatttt
 15987  gataaatcacaaaatggttattataaatgatccattcaatcaaaagatatagtattaaat
 16047  tttattaatgattatattaaaataaatccatcaagaacactaaaaataaataaattatat
 16107  ttaagtaaagaattttataatttaaaagaattaaaagcttataataaatcttctgattca
 16167  atacaatataaagcatgattaaattttgaaaataaatgaaaaaataaataa
;     G-cox1-I2-orf316 ==> end
 16218  attatttaataaagatatagtccaaattatatatatataatatatatatatataacaag
;     G-cox1-I2 ==> end
;     G-cox1-E3 ==> start
 16277  CACCCTGAAGTATATATTTTAATTATTCCTGGATTTGGTATTATTTCACATGTAGTATCA
 16337  ACATATTCTAAAAAACCTGTATTTGGTGAAATTTCAATGGTATATGCTATGGCTTCAATT
 16397  GGATTATTAGGATTCTTAGTATGATCACATCATATGTATATTGTAGGATTAGATGCAGAT
;     G-cox1-E3 ==> end
;     G-cox1-I3 ==> start /group=IB (1.65e-15)
;     G-cox1-I3-orf346 ==> start /first_aa=M /note=LAGLIDADG ;; evalue:2.2e-32
 16457  atgaaagctcaagtgtcgttatatatggtaacgtatatattattatttaactgtatgccg
 16517  gaaactttatactattttaataataatgataatattattaaaataactaaaataatagtc
 16577  cgcttattattaatatatttggaaaaatctattattttatttagatattttataactaat
 16637  aataaacaatcggcaagtaacttttatttttcttctataaaaattaataaaaaaacaatt
 16697  cttaaaaatcatttaaatgatataaatgaaataaaaatatcagaacataaacctttatat
 16757  aaaagattaaaagatgatgaaatattaggttattatttagcaggtttaattgaaggagat
 16817  ggtcatatcggcgctaaatatattactattgctattaattataaagatattaaaaatgct
 16877  tattatttaaaaaaattaattggttatggtaatattagaagatactctaatactgataaa
 16937  gctgtaagtttaaattttgattctaaagcagctatattaagagtatttaatttaattaat
 16997  ggtaaattattaggcccttataagcataaacaattaattgataataaatacgatattaaa
 17057  tttaatactttaattaaacctatcgctaattttaatttatgagataacccctgattaact
 17117  ggttttactgacgctgatggtagttttggagtatatatttataaatcaaaaactataaaa
 17177  ataggatataatgtaaaaattatatttagaattaaacaaagacatgttgatttattaaaa
 17237  catattcaaaaagctttagatggtagtatttctttatttaaaataaaatcagtagttgga
 17297  ggttataattattcagctcttaattttaattctattaaaaattgaattaaatattttagt
 17357  ttatatccaccattgcataatagtaaatatattctttttattaaatgatataaagtttgt
 17417  tatttatttgataataaattacatttaactaaagaaggattagataaaattaaatctatt
 17477  aaaaggaacttcagagactag
;     G-cox1-I3-orf346 ==> end
 17498  tacgttaaatatcctatatataaaaattaagcatttaatcctttattatatataaaatat
 17558  atatataatataaataattatcttatttatttttattataaataagtttataggataaag
 17618  atacagtccatagttaataaggttgtttatataatataatataatatataaaaatatata
 17678  tatataaaataaaatataatataatataatatatatataatataatataatataatatat
 17738  ataatataatataatataatataatataatataatacttgttattggtcgaaaaataata
 17798  tctcactttaattagaattataattataatttaaattttaaagtatatatattataaaaa
 17858  ttataaaacttattcatccttatttaatattattatatatttatgataataatatttaag
 17918  tg
;     G-cox1-I3 ==> end
;     G-cox1-E4 ==> start
 17920  ACTAGAGCATATTTCCTATCCGCACTGATGATTATTGCAATTCCAACAGGAATTAAAATC
 17980  TTTTCTTGATTAGCCCTGATCTACGGTGGTTCAATTAGATTAGCACTACCTATGTTATAT
 18040  GCAATTGCATTCTTATTCTTATTCACAATGGGTGGTTTAACTGGTGTTGCCTTAGCTAAC
 18100  GCCTCATTAGATGTAGCATTCCACGAT
;     G-cox1-E4 ==> end
;     G-cox1-I4 ==> start /group=I(derived) (3.80e-09)
 18127  attaatttaataagtgtcgtgcttaaaattcactaaaataatatataataaattataata
 18187  aaatatataaaaaaaaaataaaaaaaataaaaaaaaattaatatcttatgattaatttta
 18247  tataaataaaaatttattaaatattattggttatatatatatatatattaataataaaaa
 18307  aaatatatatatatatatagctaacggggaaactcttataattattatttatataataaa
 18367  taagacaatcccgtgataactttaatatatatatattatatattaaagtattgtagagac
 18427  taaacgtgaatgattttaatattatttaaatattaaaattaagagatagtccaatcttat
 18487  atgtaaatataagttaataccaaaaaaaaaataatattattttgacttattat
;     G-cox1-I4-orf365 ==> start /note=LAGLIDADG ;; evalue:7e-27
 18540  atattaatattattaataataattttaactaataataaagtttttatagaaactttatat
 18600  tattatttaatatttaattttcaattaatatctccttttggggttccggtccctggtccg
 18660  gcccccgaaactaaagatattaagaatttatatgaatcaattataaataattatattaat
 18720  attttaaataaatatcttattaatattaataaagataatattaataaattaaaattttta
 18780  gataattatactgaagaagaaaaaggttattatttatctggattatttgaaggagatggt
 18840  aatatttatacgagatgtttttcaattactttttctttagaagatgttttattagctaat
 18900  tatttatgtctttattttaaaattggtcatattacagctaaatataattctcctccggcg
 18960  tccgccccgcgggcgggccggactaataaagaattaacagctgttaaatgaaatattata
 19020  aaaaaaaaagaacaagaagtatttataaattatattaatggtaaattattaacatataaa
 19080  agatatgaccaatattttaaatataattttaataatcgtttaaatattaaattattaaaa
 19140  cctaaagaatttgatttactattaaatccttgattaacaggttttaatgatgctgatggt
 19200  tatttttatctaggatttcaaaaacataaaaatagtcaatgattaaaatttcatttagaa
 19260  ttatcacaaaaagatagttatattttagatattattaaaaaatattttaaacttggtggt
 19320  attttaaaaagagattataaatctggtgctacagcttatatttataaagctcaatcatca
 19380  aaagctataaaaccttttattgaatattttaataattatcaaccattaagtcttagaaga
 19440  tataaacaatatttattattaaatattgcttacttattaaaattaaataaattacatata
 19500  ttacttaattctttattaatattaaaagaattgatattattacaaagtgttaaaaatata
 19560  tctttagaaataaaaaatgaattaaataatagggttaaaattattattaataaacttcat
 19620  tataacaatatcgaataa
;     G-cox1-I4-orf365 ==> end
 19638  tgataatattaaagagtaaaattcttaaagtgttaattaaataatattcttttttttatg
;     G-cox1-I4 ==> end
;     G-cox1-E5 ==> start
 19698  ACTTACTACGTGGTGGGACATTTTC
;     G-cox1-E5 ==> end
;     G-cox1-I5 ==> start /group=II (6.34e-19)
 19723  gagcggtctgaaagttatcataaataatatttaccatataataatggataaattatattt
 19783  ttatcaatataagtctaattacaagtgtattaaaatggtaacataaatatgctaagctgt
 19843  aatgacaaaagtatccatattcttgacagttattttatattataaaaaaaagatgaagga
 19903  actttgactgatctaatatgctcaacgaaagtgaatcaaatgttataaaattacttacac
 19963  cactaattgaaaacctgtctgatattcaattattatttattattatataattatataata
 20023  ataaataaaatggttgatgttatgtattggaaatgagcatacgataaatcatataaccat
 20083  tagtaatataatttgagagctaagttagatatttacgtatttatgataaaacagaataaa
 20143  ccctataaattattattattaataataaaaaataataataataccaatatatatattatt
 20203  taatttattattattatattaataaaatttaatatatattataaataattattggattaa
 20263  gaaatataatattttatagaaattttctttatatttagagggtaaaagattgtataaaaa
 20323  gctaatgccatattgtaatgatatggataagaattattattctaaagatgaaaatctgct
 20383  aacttatactataggtgatatgcctatctttatttatatatatattattattattaataa
 20443  taaaaaaaaattaaaaaagataggaggtttatatataactgataaatatttattatatta
 20503  ttttttttataataaatattaaaagatattgcgtgagccgtatgcgatgaaagtcgcacg
 20563  tacggttcttaccgggggaaaacttgtaaaggtctacctatcgggat
;     G-cox1-I5 ==> end
;     G-cox1-E6 ==> start
 20610  ACTATGTATTATCAATGGGTGCTATTTTCTCTTTATTTGCAGGATACTACTATTGAAGTC
 20670  CTCAAATTTTAGGTTTAAACTATAATGAAAAATTAGCTCAAATTCAATTCTGATTAATTT
 20730  TCATTGGGGCTAATGTTATTTTCTTCCCAATGCATTTCTTAGGTATTAATGGTATGCCTA
 20790  GAAGAATTCCTGATTATCCTGATGCTTTCGCAGGATGAAATTATGTCGCTTCTATTGGTT
 20850  CATTCATTGCACTATTATCATTATTCTTATTTATCTATATTTTATATGATCAATTAGTTA
 20910  ATGGATTAAATAATAAAGTTAATAATAAATCAGTTATTTATGCTAAAGCACCCGATTTTG
 20970  TAGAATCTAATCTTATCTTTAATTTAAATACAGTTAAATCTTCATCTATCGAATTCTTAT
 21030  TAACTTCTCCACCAGCTGTACACTCATTTAATACACCAGCTGTACAATCTTAA
;     G-cox1-E6 ==> end
;     G-cox1 ==> end
 21083  GTTATAATATTTAATTATTTACTTAATAATTAAAAAAAAAAAAAAAAGTAAATATTATAT
 21143  CTAAAACTTAATAATATAATAATAATATTCTTATAAAAAAAAATATATATAAAAAAAATA
 21203  TATAAAATTTATTAAAATATCTTAATATATTATCCTTTTTGGGAACTATATAAATAAATA
 21263  CTAATATAATCCTATTATATATATATATATATAAAATAATATATATATATAATTAATATA
 21323  AATAATATTTATAATTATTTTTTAATAATATATATAATTTAATATATTAATGAATATTAT
 21383  ATAATTATTAAATATATTATAATATTATTATTATTTTATAATAAAAATATTTTTAATACT
 21443  AATTATTATTTATTATTTATAAATATATAAATAGTATGTTTAATATTATTAATATTAAAA
 21503  AAAATATAATTATAATTAGGATCTAACAATACATTTATCTGATTAATATTAATATTAATA
 21563  TTAATATTTATATTAATAAAGGGATTAAATTAATTGTATCCAATTTAATTAAATTATAGA
 21623  TATATTATTTATAATATTAATATATTGTTTTATTAAAAAGGTAAAAATAGTTTTTATTTT
 21683  ATATATAAATATAGGATATAAATAAATATATTATATATATATTAAGAATATATTTATATT
 21743  TTACATATAATTATTTATAATATAAATATCTCCGCAAAGCCGGATTAATGTAATTATTTA
 21803  ATAATTTTATTTAATAATTTATTAAAATAAATATTTACATTTAATAATATTTATATTATG
 21863  TCAGTTATTTTATATTAATGTTTAATCTATTATAATATTTTTTTTATAAATATATTATTT
 21923  ATATTAATAAATATATATATTATTTTTATAATATATATATATTTTTATTAAATATTTATT
 21983  AAATATTTATTAAATTATTATAATGTTGTTATTAATCTTATTAAAAAATATATATAAAA
;     G-atp8 ==> start ;; mfannot: alternative ATG start pos 22030
 22042  ATGCCACAATTAGTTCCATTTTATTTTATGAATCAATTAACATATGGTTTCTTATTAATG
 22102  ATTCTATTATTAATTTTATTCTCACAATTCTTTTTACCTATGATCTTAAGATTATATGTA
 22162  TCTAGATTATTTATTTCTAAATTATAA
;     G-atp8 ==> end
 22189  TATATATTATTAATTTATTTATTCATATAAATATTATTATTATATATAAATATTAATAAT
 22249  ATTTATACTTATTTAATAATAATAATAAAATAAAAAAAATAATTATAATTTAATATATTT
 22309  AATATATTTCCTTACAGACTATATATTTATATATATATATTAAATACAATTTAATTTAAT
 22369  TTAATTATGTTATTTATTAAATAAAGTTATATTATAATATAATAACAATATTATATATTA
 22429  TTATATAATTATAATATATTTTAATATAATTATCAAAAGAAATAATAAAAAATATTAATA
 22489  AGAATATAATTTAATAATTATTAAAAAAATTCTTATTTATAGTCCGGTCCGCCCCCGCGG
 22549  GGCGGACCCCAAAGGAGGAGTAATAAAAATTATTAAATACAAATATTATATATATATAAT
 22609  TCATTATATATATATATATATAATAATTAATCTTATTTTTTATATATTTATTTATATATC
 22669  TATTTATATTTATATTTTATATATATTTATTTATATATCTAAGGGGTTTGGTCCCTCCCC
 22729  CGTAAGTATAAGTATACGGGGGAGGGTCCCTCACTATTTATATTTATATTTATATTTATA
 22789  TTTATATTTATATTTTATATATTTTATATATTTATAAATAAAGTATAATAAGATATAATT
 22849  ATGATTAATTATTTATAAGTTATAGTTTTATAAATTTATAATTATT
;     G-atp6 ==> start ;; mfannot: alternative ATG start pos 22886
 22895  ATGTTTAATTTATTAAATACATATATTACATCACCATTAGATCAATTTGAGATTAGACTA
 22955  TTATTTGGTTTACAATCATCATTTATTGATTTAAGTTGTTTAAATTTAACAACATTTTCA
 23015  TTATATACTATTATTGTATTATTAGTTATTACAAGTTTATATCTATTAACTAATAATAAT
 23075  AATAAAATTATTGGTTCAAGATGATTAATTTCACAAGAAGCTATTTATGATACTATTATA
 23135  AATATGCTTAAAGGACAAATTGGAGGTAAAAATTGAGGTTTATATTTCCCTATGATCTTT
 23195  ACATTATTTATGTTTATTTTTATTGCTAATTTAATTAGTATGATTCCATACTCATTTGCA
 23255  TTATCAGCTCATTTAGTATTTATTATCTCTTTAAGTATTGTTATTTGATTAGGTAATACT
 23315  ATTTTAGGTTTATATAAACATGGTTGAGTATTCTTCTCATTATTCGTACCTGCTGGTACA
 23375  CCATTACCATTAGTACCTTTATTAGTTATTATTGAAACTTTATCTTATATTGCTAGAGCT
 23435  ATTTCATTAGGTTTAAGATTAGGTTCTAATATCTTAGCTGGTCATTTATTAATGGTTATT
 23495  TTAGGTGGTTTACTATTTAATTTTATGTTAATTAATTTATTTACTTTAGTATTCGGTTTT
 23555  GTACCTTTAGCTATGATTTTAGCTATTATGATTTTAGAATTCGCTATTGGTATTATCCAA
 23615  TCTTATGTTTGACTTATCTTAACAGCATCATACTTAAAAGATACATTATACTTACATTAA
;     G-atp6 ==> end
 23675  ATTATAAAATAAAAATTATATAAAAAAAATATAATAATAATAATAATATAAAATAAAGAA
 23735  TAAAAAATAAAACA
;     G-orf107 ==> start
 23749  ATGAAAAAACAAAATTTAAATTCTATTTTATTAATGTATATTAATTATATTATTAATTAT
 23809  TTTAATAATATTCATAAAAATCAATTAAAAAAAGACTGAATTATAGAATATGAATATATA
 23869  TATAAATTTTTAATAAATAATATACTATGTTTTATTAAATGAGATAATAATAAAATTTTA
 23929  TTATTATTAGATATATATTATAATGTATTATATAACTATCATAAACAACGTACACCTATA
 23989  TCTAATAAAAGATTAATAAATTCAAAAAATATTATAGTTCCGGGGCCCGGCCACGGGAGC
 24049  CGGAACCCCGCAAGGAGATTATAA
;     G-orf107 ==> end
 24073  ATTATTATATCTTTATTTTTATATTTTAAATAAAATAAAAATAGAAATAGATAATTATAA
 24133  TAATAATAATAATAATATTTCATTAAAATATAATGAATTATTAAAAAATATTATAAATAA
 24193  TTTAAATTATAAACTATCTAATATTGAACTTAATTTATCTAATAATTTTTATTTAATAGA
 24253  TAAATATTTAATTAATAAATATATAAAATATTTAGTCCCGGCCCCAGCCGGGACCCCGCA
 24313  AGGAGAATATATTAAATATAATTCCTAATAATTATATATTTAATAATATTAATTATAAAG
 24373  GTAAATTAAATATTAAAACAGTATTAGATTTAAATAATAATGAATTTTATGATTATTTAT
 24433  CAGGGTTAATTGAAGGTGATGGTTATATTGGTCCTGGAGGTATTACAATTCTAAATCATG
 24493  CTAATGATGTATTAAATACTCCTCCGGGGTCCGCCCCCACCCGCGGGGCGGGCCGGACTA
 24553  TCTTTATTAATAAAAGAATTAAAAATAGTATTTTAGTAGAAAAATGAATAGATACTTTAA
 24613  AAGATAATCCTTATTTTGTTAATGCTTTCTCTATTAATATTAAACTTAATTTAGCTAAAG
 24673  AAAAGATTTTTCTTAATATTTATAATAAATTATATAGTGATTATAAAATTAATCAAATTA
 24733  ATAATCATATCCCTTATTATAATTATTTAAAAATTAATAATAAATTACCTATTAAAAATA
 24793  TTATAGTTC
;     G-orf175 ==> start /note=LAGLIDADG ;; evalue:2.6e-12
 24802  CGGGGCCCGGCCACGGGAGCCGGAACCCCACAAGGAGATATTAAAAATAATTATTGATTA
 24862  GCTGGTTTTACAGCTGCAGATGGTTCTTTTTTATCATCTATATATAATCCTAAAGATACA
 24922  TTATTATTTAAAAATATAAGACCTAGTTATGTTATTTCACAAGTTGAAACACGTAAAGAA
 24982  TTAATTTATTTAATTCAAGAATCTTTTGATTTATCTATTTCTAATGTTAAAAAAGTTGGT
 25042  AATAGAAAATTAAAAGATTTTAAATTATTTACCAGAACTCTTGATGAATTAATAAAATTT
 25102  ATTTATTATTTTGATAAATTTTTACCTTTACATGATAATAAACAATTTAATTATATTAAA
 25162  TTTAGATTTAATCTATTTATTAAATCATATAATTGAAATAATAGAGTATTTGGTTTAGTA
 25222  TTATCTGAATATATCAATAATATTAAAATTGATAATTATGATTATTATTATTATAATAAA
 25282  TATATTAATATACATAATGCACGTAAACCTAAAGGATACATTAAATAA
;     G-orf175 ==> end
 25330  TTAATTATCCTTACTATTATAATTATTCTATATATTATATATAAAAATAAATATATAAAA
 25390  TTTTATAATACAAAAAGAATTCTCATATTCTTTTTTTTTAATAATATTCTTTCATATCAT
 25450  AAATATATCTAAGGGGTTCGGTCCCTCCCCCGTAAGTATAAGTATACGGGGGAGGGTCCC
 25510  TCACTATTTATTTATATTATTATTATTATCATCTTAAAAGACTTATTTAATATATTTAAT
 25570  AATTTTATTATACTTATTTATATTTTATAATTAATATAAATATATTATTAATCTTATTCC
 25630  TTCTTAAAAAGGGAACTTATTTTTATTATATTATTTAATCTTTATTTATAATATTATATA
 25690  TTATATATAAATTATATATAATAAAATTACTAGTTATTATTAATGTTATATATAATATAA
 25750  TATAATAGAATATATATATTATTTAAATATATTTATATAATATTTAATATAAAATACATA
 25810  ATTAATATTATTATAAATAATATTTATTATAAATAATAATAATAAAAAAAAATAAAATAT
 25870  AATATAATATAATATAATATAATAGAAAAATGGAATTGTATATTATTAATGATAAATCAT
 25930  AAATTAATAAAATATTAATTTACTCCTTTTTGGGTTTTCGATTACTATATCGATACCTCA
 25990  ATTGGAACTATTTATTAATTCCTCTTCATAATTATAATTATAATTAGGACACAATTAAAT
 26050  CTCATTGTTAATTAGAAAAAATATTTATTCTAATTAATTTAACTATGAAAGTTATTAATT
 26110  ATTATTAATAAATCTTTATAATGTAATACAATATAATATAATTAATAGAACACTATTATG
 26170  TTATTTATTGAAATTAAATTATATTATATTAATTCTAATTTTATTATGAAGATTAATAAA
 26230  ATATTATTAAAGATATAATATTAATAATAAAAATATAAAAAATAATATTTATACTTTAAT
 26290  AGTATTTATAATAATTATAATGAAGATGAATATTTTTTATTATTATTTATAATAAATTTA
 26350  TATAAAGTAATATATATATATTTGTATTTATTTTTATTAATATATATAATATATATATAT
 26410  ATATTATTAAAAAGAGATATTTAGATATTTTTTTATCTTTATTATTTTTGCAAATATATA
 26470  AGTAATAAATTAAATTTTATAGGGGGAGGGGGTGGGTGATTAGAAACTTAACTGAATAAT
 26530  ATATATAAAGCATACATAATATAAATTTAATAATATAATCAATAGATAATAATTATAAAA
 26590  TAATTAATTATATAATAAAAATAATGTATAAACAATATAATAAATTATATAAAATAAAAT
 26650  ATAAATCATAAATAAAAACCAAATAAATAATATAATAAATGATAAACAAGAAGATATCCG
 26710  GGTCCCAATAATAATTATTATTGAAAATAATAATTGGGACCCCCACAATAAAATAAAATT
 26770  AAAATAATTAATATATATATATAAATATAATAAATTATTATATATAAATATATATAATTT
 26830  TTTATAAATAAATATTATAATATTATATAAATAAATAATTATAATATATAATAAATATAT
 26890  AATAATAATAAAAATATTAACAATATAATAAAAATTTATAATATAAATATAAATTATAAA
 26950  TAAGTTAAATTTATAAAATAATAAATTATTAACAAGAAGATATCTGGGGTCCCATTAATA
 27010  ATTATTATTTTCAATAATAATTGGGACCCCCACCATTATAATATCATATTAATTAATATA
 27070  ATAATAATGTATATAAAATAGAAATAATAATTAATATAATAATAATAATATATATAAAAT
 27130  AGAAATAATAATTAAATATATATATAAATAATTATTTATATAATATATTATAAATAATAA
 27190  TAATAATAAATATTTATTAATTAATAATGATTATAAATATTTTATTTAATATAAATTTAT
 27250  AACTCCTTCGGGGTCCGCCCCCTCCCCTGCGGGAGGGGAGCGGACTATTTTATTATATAT
 27310  ATATTTTTTATTCATAAAAATTCCTTTTGAGGATTTTTATTTTATATAAATATCTTCTAA
 27370  TATTTATAATAAATAATAATATATTCATTATATTTATAATTATATATAATGTAATACGGG
 27430  TAAACATTACCCGTTGTTCACGGGTAATGTTTACCCTATTTTATATAATTCTTAATAAAT
 27490  ATATTTATATTTTTATATAAAAAAAATTATAATAATTTATTAATTCTCCTTTCGGGGTTC
 27550  CGGCTCCCGTGGCCGGAACTCCGGAACTATAAAAATAATTTTAATATAATTTATATATTT
 27610  TATGATTAATATAATATATTATTAATGTAACTCCTTCGGTATTCGGTCCACCCCCTCATA
 27670  AGTATATAGTATATAGTATATAGTATATAGTATCTGGGGGGTCCCTCACTCTCATTCCTT
 27730  CGGGGTTCGGTACTCCCTTACTGATACGGATACGGATACGGATACGAATATGGGGAGTCC
 27790  CTCACTCCTTATCACTACGCTGGAGGTGGAATTTATTTTATATTATTATTAAATCTTTAT
 27850  TTATTTAATTATATATTTAATATATATATTATTATAATAAAACATCTAATTATTATTAAT
 27910  GTTATATTTGATATAATATATATATTCTTAAAAATTTATATAATATAAATAAATAAAAAA
 27970  AAAGAAAGTACATAATTAATATTATTATAAATAATATTATTAAAAAGAATATAATATAAT
 28030  TAATAGAAAGATGTTTTAAAAATAAAAATAAAAATAAAAATAAAAATAAAAATAAAAATA
 28090  AAAATAAAAATAAAAATAAAAGAGTTTTGGTTTACATATCAAGACCTAATTCAATTGAAA
 28150  CTATTTATTTATTAATCTCCTCCCCCTTCCCCTCACTATTATTATAAGTACAATTAGGGC
 28210  GCCAACCCCGCAGTGTTATTTGTTATTTGTTATTTACTGGGAAATGTTTATACCAATTAA
 28270  TATAATAACGAGAGTTATTAATTATTATTTATAAATTCATATAATGTAATATAATGTAAT
 28330  GTAATTAATAGAACATTATTATGTTATTCACCAGTGTTAAGATATATTAATCCCAATTTT
 28390  ATTTAATTGTGAAGATTATATTTTATTAATTATGAATTCATATTATTATTATTTAATATA
 28450  TTTATAATATTATATATAATTATAATTATAAATAATTTATATAAAAAAAGTTTTATTAAA
 28510  AAATATTATTAAAAATATAATATTAATAATAAAATAAAAATAATATTCATACTTTTAATA
 28570  GAATTTATAATGATAAAAATTAAGATGAATACTTTTTTTTTTATAATTATTATAAATTTA
 28630  TATAAAAATAATATATATATATTTATATTTATTTTATTAATATATATAATATATTTATGT
 28690  ATATTAAAAAGATATATTTAAATATTTTTTATTTTTTTTTTAAGATAATTTTTGTAAATA
 28750  TATAAGTAATAAATTAAGTTTTATAGGGGGAGGGGGTGGGTGATTAGAAACTTAACTGAA
 28810  TAATATATATAAAGCATACATTAGTTAATATTTAATAATATAATCAATATATAATAATTA
 28870  TAAAATAATTAATTATATAATAAAAATAATGTATAAACAATATAATAAATTGTATAAAAT
 28930  AAAATATAAATCATAAATAAAGCTAAATTAATAAAATAATAAATGATAAACAAGAAGATA
 28990  TCCGGGTCCCAATAATAATTATTATTGAAAATAATAATTGGGACCCCATATAGAATATAA
 29050  ATAATTAAATATATATATATAAATAATAATTTATATAATATATTATAAATAAATAATAAT
 29110  AAATATTATTAATCTATAATAATTATAAATATTTTATTAATATAAATTTAATAATTATAT
 29170  ATATTTTTATAATAACTCCGAAAGAGTAAGGAGATATTAATTTCTTATAAAAATTTATTA
 29230  ATAATAATAATATATAAAATATATAAATAATATATTATATATAAAATAAAATAAAATAAA
 29290  TAATATATTAAAAATATTGAAAGTATTTTAATAAATAATAAATTTAAAATTCATATTTAT
 29350  AATAATAAATAAATAAATAAATAAGTAAATATTTAGATTCTCATTAATATTAATATTTAT
 29410  ATTTCTTTTTTTTTATAATAATAAAAATATCATATATAAATATAATATAATATAATATAA
 29470  TATAATAAATTATTATATATAAATAATAAATATTAAATATAATATATAATAATATATAAT
 29530  CTTACAATTTATAATTTAATAAAGAAGGAAATAAATAATAATAACTCCTTTTGGGGTTCC
 29590  GGTGGGGTTCACACCTTTATAAATAATAAATAAAGATGTTTACTCCTCTTCGGGGTTCCG
 29650  GTCCCCTTTTTGGGTTCCGGAACTAATTAATATTTTATATAATAATAATAATATATTAAT
 29710  ATAATTTCATTATTAATAAATATCTCCTGCGGGGTTCGGTTCCCCCCCGTAAGGGGGGGG
 29770  TCCCTCACTCCTTCGGAGCGTACTATTATTATAAATAATTATATATTATAATATAATTAA
 29830  AAAGTATTATAATTGAAACGAAAATTGTAATTTTAAATGGAATAATAATTATTATATATT
 29890  TAATATATTTAATAAAGTTATAATATCTCTTTCTACCGGACTCCTTCGGGGTCCGCCCCG
 29950  CGGGGCGGGCCGGACTATTTTATTTTATTTTTATAAAGAAAAATAGTAATAATATTATCT
 30010  TCTCCTCCTTTCGGGGTTCCGGCTCCCGTGCCGGGCCCCGGAACTATTAATTATATAATA
 30070  TAATATAATATAATATAATATAATATGATACGGATCAAACATTACCCGTTGTTCACTGGC
 30130  AATGTTTAATCCTATTGTATATAAATATAATAAAATAATTATCCCTCTCGTAATTCACAT
 30190  ATATAAAATATAAAATATAAAATAAAAATATTATGATTATTATAATATATATATATATAT
 30250  ATATAAATATATATATATAATTTATAATTTATATGATTAATATATTATATATATAAAAAA
 30310  TATATTAAATTTACTTTTTATAGAAAGGAGTGAGGGACCCCCCCCTTACGGGGGGGAACC
 30370  GAACCCCGCAGGAGATATTTATTTTAATACTTATATAGTATTTATTAATAATATAATAAT
 30430  TGTTATTATAAATATTAATAATAATATAAAAATAGGGTAAATAATATAAATAATATGAAT
 30490  AAATATAAAAACATATTAAATATAAAATATATCATAAATTTAATAAATATTATAATAATT
 30550  TATAAATGATAGATATCTGGGGTCCTATAAATAATAATTATTTTCAATAATTATAGGGAC
 30610  CCCCACCTATTATATAAATATAAATATAAATATAAATACAAATATAATATATATAAATAT
 30670  ATAAATATAATATAAATACAAATATAATATATAAATATAAATATAAATATATAAATATAA
 30730  GTATAAATAAAAATTAATAATATATATATAATTATAATAAAAATAATAATATAATATATA
 30790  ATAAAATATAACTTATTAATATAATATTAAAAATATAATTAACAAGAATAAATAGTCCTT
 30850  GGGATCGAACCCCCTTTTTTATTTAATATTTAATATTTAATATTTAATATTTAATATTTA
 30910  AAGAAGGAATTGTTTATATATATTAATATATTATTTGGGGATTAATATAATATATAAGTT
 30970  TTGGATACCAGGCCAAAGACCGGAATCCCAAAAGGAGATTATATAAATATTATTTATCTC
 31030  CCTTTTTTTATATTATAATAATTTTATTAAAAATAAAATAATAATAATAATTATAATTTA
 31090  TAATAACAATTATAATAATTTAATTAATTAATTAATTAATTAATTAATTAATTAATTAAT
 31150  AATAAATATAAATATAAAAAGAATATAATTTATAATAAATTTATATATATATATATATAT
 31210  TAAATAAAATATTTACTTCATTAATATAAAATATAAATATATTTAATTAATAAGTATATA
 31270  TATATAATAATATATAATAACCTATTTATATATATAATCTTAATATAATTATAAGAAATA
 31330  TTATATAAGTAATATATAAAAATAATATAAAATAATTATAATTCAATTTATATATTAATA
 31390  GTTCCGGGGCCCGGCCACGGGAGCCGGAACCCCGAAAGGAGGAATAAGATAAATATATAA
 31450  ATTATATTAATAAATATAAATTTTAAATGAATTAATAAAATTAATATATATATGTATATA
 31510  TATATATATATTAAAAATATTTAATTATTTTTAGGAAGGAGTGATAGATCCCTTTGGGGA
 31570  ACCGAACCCCTTTTTTATTTAAAGAAGAAGTTTTATTTTATTTTATTTTATTTTATTTTA
 31630  TTTTATTTTATTTTATTTTTATTTTATTTAATTTAATTTTAATTAGGTTAATAAATAGTA
 31690  ATAATAAACTTAATAATAATAATAATAATTTTATTTTTATAATTTATTAATAATAATAAT
 31750  AATTATATATATATATATTATTAATAAATATA
;     G-trnE(uuc) ==> start
 31782  GACCTTATCGTCTAATGGTTACGACATCACCTC!TTC!ATGTTGATAATATCGGTTCGAT
 31840  TCCGATTAAGGTTA
;     G-trnE(uuc) ==> end
 31854  TTCATAATAATAAATATTTGTAAAAAAAGTATATATAATTAAACATATTCTTTATATTAA
 31914  TTAATAATTATTAATAATATACATTTTATATAATACAATTATATATATATATATATTTTT
 31974  TTTTAATACAAATAATATATTCATAATAATAAATACCGATTATTATTATACTATAATAAA
 32034  ATATATAATATATTTTTCATTATAATATTTTTAAATAAATATTATAATAAATTATATAAA
 32094  TAATATTTATGTATAATAATAATAATAATAATTGTTATTAATTAATTCTATAATTATTAT
 32154  ATATTTAATTTTTTTTTAATATAATATATAATAATATAATTTATTTTATTTTTTTTTATA
 32214  GTTCCGGGGCCCGGCCACGGGAGCCGGAACCCCGAAAGGAGAATATAAATTAATAATAAT
 32274  ATAAATAACATATTAACAATAAATTATTGTTAATATAATAATAATAATAACAATATTAAT
 32334  AAATAATATAAAAATTATTAATATTATATTTATATAATATTAATATAAAAATCTTTCATA
 32394  ATATTAATTATTATTAAATAATAATTATATCATTAATATTAATATAATCGTCAATATTAT
 32454  TTATTTATTTATTTATTTATTTATTTATTTATTTATTTATTTATTTATTATTAAATAAAT
 32514  ATTTTTAAATATTATATTATATTATTAACTTTTTATTAAAAAAATTAATAATGATATAAT
 32574  ATAATTAATATTATCCACGGGACCAATGACCAACCCGGTAGTTGACCGGATTGGCGCCCG
 32634  CGAGGTTTATATTTAATAAATAATAATAATAATATTAATAAAATCTATTAACTTTTTTTT
 32694  TAATGGATTATATTAATGAAAAAAAAATGAGAAATATCTTTTTTTTTTTTAATAATTATA
 32754  ATTTATATATAATAAAATATGTATATATAATAAAAAAATAGTTTTTAATATTATAATATA
 32814  ATTATATATATAATTATAAATATATATATATATAATAAGTATTAATTAATAATATATATT
 32874  TATATATTTTTTATTAATTAATATATATAAAATATTAGTAATAAATAATATTATTAATAT
 32934  TTTATAAATAAATAATAATAAT
;     G-cob ==> start
;     G-cob-E1 ==> start
 32956  ATGGCATTTAGAAAATCAAATGTGTATTTAAGTTTAGTGAATAGTTATATTATTGATTCA
 33016  CCACAACCATCATCAATTAATTATTGATGAAATATGGGTTCATTATTAGGTTTATGTTTA
 33076  GTTATTCAAATTGTAACAGGTATTTTTATGGCTATGCATTATTCATCTAATATTGAATTA
 33136  GCTTTTTCATCTGTTGAACATATTATAAGAGATGTGCATAATGGTTATATTTTAAGATAT
 33196  TTACATGCAAATGGTGCATCATTCTTTTTTATGGTAATGTTTATGCATATGGCTAAAGGT
 33256  TTATATTATGGTTCATATAGATCACCAAGAGTACTATTATGAAATGTAGGTGTTATTATT
 33316  TTCATTTTAACTATTGCTACAGCTTTTTTAGGTTATTGTTGTGTTTATGGACAGA
;     G-cob-E1 ==> end
;     G-cob-I1 ==> start /group=II(derived) (1.74e-12)
 33371  gtgagacaagtataagtatattattataatatcataccattaaataaattattttaatga
 33431  aatgattatgtttatatataacatatacctaattagacatgcattattagtaataatttt
 33491  gtatgaaactctaataataataattattattaattattaaggtaagattcatatggatag
 33551  cgtaagtcaatctaatattataaaatatcgtaacataaacaatatttttttctattatta
 33611  attaataaataataataaataaaaataattatatgagaagtaagatattcaattctgtct
 33671  agaatacatatatatacgttaatactcatcggtataaaattagaatcctaagtgaattat
 33731  tgaaagtataataatataaacttggtaagcccaattatttccatataatattaatataaa
 33791  tattatatggtagttatatataatattattaaataaataataatagaaattataatatag
 33851  ataagtgggtaaaagactattgaaaaagctaaagattatatgtaatgtataatatagatc
 33911  aaattatttatatattttaataaaaatatattaataatggttaatattattattaattaa
 33971  ttaattaattaattaataataataacgaataaatgattaatgtgaaagcatgctaacttc
 34031  aatataggatgatttatatagtatataaattgtttgagctgtatactatgaaagtagtac
 34091  gtacagttctgagtgggggaaaatttgtaaagatctacctatcacaat
;     G-cob-I1 ==> end
;     G-cob-E2 ==> start
 34139  TGTCACATTGAGGT
;     G-cob-E2 ==> end
;     G-cob-I2 ==> start /group=ID (6.11e-22)
;     G-cob-I2-orf280 ==> start /first_aa=N /note=LAGLIDADG ;; evalue:9.9e-10
 34153  aatataaatatcgcctcaaatatatttaatataataaaactaatttatataataatgtta
 34213  atattattaatttatattttttatacgattataataagacaaataataaaaactaaagaa
 34273  tatcttatattaataaagagtatagattatattaataaaaataaatatataattaattta
 34333  aatataacaaataagaaagatataaataataatattggtccattaaatatagacatttta
 34393  tcaattatttatggttcaatattaggagatggtcatgctgaaaaaagaaaaggtggtaaa
 34453  ggaacaagaattgtatttcaacaagaatattgtaatattaattatttatattatttacat
 34513  agtttattagctaatttaggttattgtaatactaatttacctttaattaaaactagatta
 34573  ggtaaaaaaggtaaaattagacaatatttaaaatttaatacatgaacttatgattcattt
 34633  aatatgatttattcagaatggtatattaaaaatatatctggaaaaggtaatattaaagtt
 34693  attcctaaatctttagacaattatttaactcctttagctttagctatttgaattatagat
 34753  gatggatgtaaattaggtaaaggtttaaaattcacaactaattgttttagttataaagat
 34813  gttcaatatttactttatttattacataataaatataatattaaatctactattcttaaa
 34873  ggcaataaagaaaatacacaatttgttatttatgtatgaaaagaatctatacctatttta
 34933  actaaaattgtatctccttatattattcctagtataaaatataaattaggtaattattta
 34993  taa
;     G-cob-I2-orf280 ==> end
 34996  taaaatatatagtattatattaattattatattattataatgcgatattattgaaaacat
 35056  gtcaaaattatattattaagtaacaagacagtgggttatataattatatgatcccaacag
 35116  aatacaccaataataggtattattataaaaaaaataataatatttaatgtttattcgaag
 35176  aaaatttataatattattattataacacaaggtttaataatctatatatatatattatat
 35236  atataactactgttattattccatttacctaattaatatataaataatgaattataatta
 35296  ttatgattaatatttttataataataatcccaccataacatttatatataacatttatat
 35356  ataacatttatatataatatttatattatggtattattaggtataaatatttattcataa
 35416  gagaaaatagtgattaaatggaattataaaaagggtagatattattaaatacagggtatt
 35476  atttatattaataaatcaataaatattgagattattattattaaaaaataataataattt
 35536  ataaataatattattttcttg
;     G-cob-I2 ==> end
;     G-cob-E3 ==> start
 35557  GCACTAGTTATTACTAATTTATTCTCAGCAATTCCATTTGTAGGTAACGATATTGTATCT
 35617  TGATTATGAGGTGGGTT
;     G-cob-E3 ==> end
;     G-cob-I3 ==> start /group=IB(3') (8.54e-05)
 35634  t
;     G-cob-I3-orf348 ==> start /first_aa=N /note=LAGLIDADG ;; evalue:5.3e-51
 35635  aatatagaggatccatattatagtaatataatattaaataaatctgttttatgctgaaat
 35695  atcttcatttgaataataaattactatattattcaattaattatttataataatataatt
 35755  tgaaataaaaataatatagttaaaatatttattataagaagaaaattagcagtaattaat
 35815  atatatatatatataaaattaattattcagagactttatagttattatataaataatact
 35875  attatttatgataaaaatcataaattaaacacagataatcctatttatgcatatattgtt
 35935  ggtttatttgaaggagatggttgaattactatttcaaaaaaaggtaaatatttattatat
 35995  gaattaggtattgaaatacatattagagatattcaattattatataaaattaaaaatatt
 36055  ttaggtattggtaaagtaacaattaaaaaattaaaaataaaagatggtactattaaagaa
 36115  atatgtaaatttaatgtaagaaataaaaatcatttaaagaatattattattcctattttt
 36175  gataaatatcctatattaactaataaacattatgattatttatattttaaagataattta
 36235  ttaaaagatattaaatattataatgatttatcttattatttacgtcctattaaaccattt
 36295  aatactcttgaagatattttaaataaaaattatttttcttcatgattaattggttttttt
 36355  gaagctaaaagttgttttagtatttataaacctataaataaaaaaataaaacttgctagt
 36415  tttgaagtatctataaataataatatagaagttatattagctattaaatcatatttaaaa
 36475  attaataataatatttatataaatgaatttaataattcaaaaataacacttaaaagtatt
 36535  aatgatattaaaaatgttgtaatatttattaataataatcctattaaattattaggttat
 36595  aaaaaattacaatatttattattcttaaaagatttacgtcttattcttaaatataataat
 36655  tattttaaaattcctcctaaatattaa
;     G-cob-I3-orf348 ==> end
 36682  tcttatataaaaatataataataatatatttatatattatataattatataaacaaaata
 36742  taatttatatataattatttattataaatatagtccggtccgccccgcgggggcggaccc
 36802  cgaaggagtgagggacccctccctattctaacgggagggggaccgaaccccgaaggagtt
 36862  taattatatattaaatatattattatcaataaataattcctttgaactatttattatttt
 36922  attatatttattttctccttcattattaatttttattaataattaaaatcttatcctttt
 36982  atggtattttatttctattttaggatatcgaaactataaattaaaaagtataattttatt
 37042  aattataatttatgattaataaataagaaataaaaactttagaagtaatatttatctttt
 37102  ttttttataaataaatattatgattaatatataatcatttataaatatttatatataatt
 37162  atatatatatacataaataggattaagatatagtccgaacaatatagtgatatattgata
 37222  atagttttcaaatatgtaactatttaaacattaaaag
;     G-cob-I3 ==> end
;     G-cob-E4 ==> start
 37259  CTCAGTATCTAACCCTCTAATCCAGAGATTCTTTGCGTTACATTATTTAGTACCTTTTAT
 37319  CATTGCTGCAATGGTTATTATGCATTTAATGGCATTACATATTCATGGTTCATCTAATCC
 37379  ATTAGGTATTACAGGTAATTTAGATAGAATTCCAATGCATTCATACTTTATTTTTAAAGA
 37439  TTTAGTAACTGTTTTCTTATTTATGTTAATTTTAGCATTATTTGTATTCTATTCACCTAA
 37499  TACTTTAGGT
;     G-cob-E4 ==> end
;     G-cob-I4 ==> start /group=IB (9.86e-22)
;     G-cob-I4-orf387 ==> start /first_aa=Q /note=LAGLIDADG ;; evalue:5e-45
 37509  caaaatatggccttattattaattacatatgtaattaatattttatgtgctgtatgctgg
 37569  aaatctttatttattaaatatcaatgaaaaatttataataaaactctatattattttatt
 37629  attaaaaatattgctttaaatacaaaacaattaaataatttcgtattaaaatttaattga
 37689  acaaagcaatataataaaataaatattgtaagtgatttatttaatcccaatagagtaaaa
 37749  tattattataaagaagataatcagcaggtaaccaatataaattcttctaatactcactta
 37809  acgagtaataaaaagaatttattagtagatacttcagagactacacgcacactagaaaat
 37869  aaatttaattatttattaaatatttttaatataaaaaaaataaatcaaattattcttaaa
 37929  agacattatagtatttataaagatagtaatattagatttaaccaatgattggccggttta
 37989  attgacggagatggttatttttgtattactaaaaataaatatgcatcttgtgaaattctt
 38049  gtagaattaaaagatgaaaaaatgttaagacaaatccaagataaatttggtggttctgta
 38109  aaattaagatcaggtgttaaggctattagatatagattacaaaataaagaaggtataatt
 38169  aaattaattaatgccgttaatggtaatattcgtaatagtaaaagattagtacaatttaat
 38229  aaagtatgtattttattaaatatcgattttaaagaacctattaaattaactaaagataat
 38289  gcttgatttataggattctttgatgctgatggtactattaattattattattccggtaaa
 38349  ttaaaaattagacctcaattaactattagcgttacaaataaatatttacatgatgttgaa
 38409  tactatagagaagtatttggtggtaatatttattttgataaagctaaaaatggttatttt
 38469  aaatgatctattaataataaagaattacataatattttttatctttataataaaagttgt
 38529  ccttctaaatctaataaaggtaaacgtttatttttaattgataaattttattatttatat
 38589  gatttattagcttttaaagcacctcataatactgctttatataaagcttgattaaaattt
 38649  aatgaaaaatgaaataataattaa
;     G-cob-I4-orf387 ==> end
 38673  attttctccgtattcattattatattatctaatttataaaatatttaaagattccttata
 38733  ataatataacatctttgtaaattattgttaaagataatataaattattatgaatcggtag
 38793  attatatttttacaatcttattaaataaaattctgatcattaaacatgattgaataaata
 38853  ataatagtttatgaaataggatagtgtaatataaatttttatgaagatatagtccatttt
 38913  atatttattataaaag
;     G-cob-I4 ==> end
;     G-cob-E5 ==> start
 38929  CATCCTGATAACTATATTCCTGGTAATCCTTTAGTAACACCAGCATCTAT
;     G-cob-E5 ==> end
;     G-cob-I5 ==> start /group=IA (1.17e-22)
 38979  tgatattaaaaatattaataaaattattattatttaatcttatttattttatataaaaaa
 39039  aataaataataattattaataaaaatatattatttatttctcctttcggggttatttata
 39099  tatattcctttataatttatatttaatatattatattaaatatatgaaaaattataataa
 39159  ataaattaattaattaataataaataataataaaaagtacagtagcattaaatattctta
 39219  agtttccgctttgtgggaaccccataaggagtttaatgattaaaaattggttaattgtca
 39279  agaaaatctaaggtattaataaataaataatactatgacaacttgcagcgaagtttatat
 39339  catctctatattatatattaatatatatatataataataataataatattaatataatat
 39399  aagatataaaaacgttcaacgactagaaagtgaactgagatagtaatacctttccacgaa
 39459  aaccaattaatttataaattatttttaaataaagaatagattattaattttttttatata
 39519  ttaatatatattatatataaaataaaaaatatatatatatatattataaaatatcaaaag
 39579  ttttaatcttttattataaattaatgacatagtctgaacaataatgaaaattattgagat
 39639  aagatattaaataatcttatgttaacatatataaattg
;     G-cob-I5 ==> end
;     G-cob-E6 ==> start
 39677  TGTACCTGAATGATACTTATTACCATTCTATGCTATTTTAAGATCTATTCCTGATAAATT
 39737  ATTAGGAGTTATTCTAATGTTTGCAGCTATTTTAGTATTATTAGTTTTACCATTTACTGA
 39797  TAGAAGTGTAGTAAGAGGTAATACTTTTAAAGTATTATCTAAATTCTTCTTCTTTATCTT
 39857  TGTATTCAATTTCGTATTATTAGGACAAATTGGAGCATGCCATGTAGAAGTACCTTATGT
 39917  CTTAATGGGACAAATCGCTACATTTATCTACTTCGCTTATTTCTTAATTATTGTACCTGT
 39977  TATCTCTACTATTGAAAATGTTTTATTCTATATCGGTAGAGTTAATAAATAA
;     G-cob-E6 ==> end
;     G-cob ==> end
 40029  TATATAATTAAATTAATACATAGATATAATATATATATAATTATTATTAATAATATAATA
 40089  AAAATAAAAATAAAAATAAAATTATTAATAATAATAATACTTTAATAATATTCTTAAAAA
 40149  TAATATATCTCTAATTTATAAAAATTAAATAATAATAATAAAAAAAAATATTATAAAATA
 40209  TAAATTAATTAATAATGAAATAATATACTTATTAAATTAATATAAATAAATGAATAATAT
 40269  AATATAACTATATTGAATTATAATCTATCTATCTTTTTTTTCATATAATTATAATATATA
 40329  TATTAATATATATAATTATTATTTTATATATTATAGATTTATTAATTATTATTATCATTA
 40389  TTATTTTTTATTTAATCTTATTTATTATAAAATAATTAATTATCATAAAGCATAATTATT
 40449  ATAGAATCTTATTATTTTCTTTATTTAAATTTATAAAAATATAAAGTCCCCGCCCCCCTT
 40509  TTTATTTTATTTAATTATTTATTTTTATATTTTATTTAATTATTTATTTTTAAAAAGGAG
 40569  TGAGGGACCCCCTCCCGTTAGGGAGGGGGACCGAACCCCGAAGGAGTACTCATTTAATAT
 40629  AAATATTAAATAAAAATTATTTTATATATATTAATGATTATTAATATTGATAATATAAAT
 40689  TATTTTATAATTAATTATTATAAATATATAACTATTAATAATTAATTTTTAATCTAGGGA
 40749  TTTCCCCCACTTACATATACTTACGTATACTTACATATACTTATGTATACTTACATATAC
 40809  TTACGTATACTTATATATACTTATGTATACTTACGTATACTTACATATATGGGGGATCCC
 40869  TCACTTCTCCGGCGTCCTACTCACCCTATTTATTAATCATTAATAAGAAATTATTATTAA
 40929  AAAAATTATAATTTACTCAAAGTTAATTATAAATATATTTTTAAATATCTATTTTATTAA
 40989  TCTTTTATATAATTTAAATTAATTGTAATTAATTAATATTATAATAATTATTCTTAGGAA
 41049  GGATATTTATTTATTTTAATTATGAATTCCTGACATAGAGACAATTAATTAGAACTTATT
 41109  ATTATTATAATAATAATAAAAATATTCTAAATATATTATATATATTATTATTTTTTTTTT
 41169  ATTATTAATAAAATATTATAATAAATTTAAATAAGTTTATAATTTTTGATAAGTATTGTT
 41229  ATATTTTTGATTTCCAAATATATAAGTAATAGGGGGAGGGGGTGGGTGATAAGAACCAAA
 41289  CTATTCAATAAATACAAAGCACACATTAGTTAATATTTAATAATATAACTAATATATAAT
 41349  AATTATAAAATAATTAATTATATAATAAAATATAAAGTATTAACAATATAATAAATTGTA
 41409  TAAAATAAATTATAAATATTAAATAAAAACCAAATAAATAATATAATAAATGATAAACAA
 41469  GAAGATATCCGGGTCCCAATAATAATTATTATTGAAAATAATAATTGGGACCCCCACCTA
 41529  AAATATACATATTAACTAATAATATATTATATATATTAATATATAATAATATTATTAAAA
 41589  TATAATATTATATTATTAAAAAATATATATATAAAATAAGATATATATATATATAAATAT
 41649  ATATATTCTTAATAAATATTATATATAATAATAATAAATTATTTCATAATAAATTATTTA
 41709  TTTTTATTAATAAAAATTACTTATCTCCTTCGACCGGACTATTAAATATTTAATATTTAA
 41769  TATTTAATATTTAATTCTATAAATATTCATATGAAAAATAATAAGTATATAATTATGATA
 41829  ATGAATATATTTTTATTTATAATTTATTATTATAAAAATATTTTAATTTAATAATAATAA
 41889  TAAATCATTATATTAATTCTTTTAAGAATTTATAATTGTCATTATTTATTATATACTCCT
 41949  TATTAAAAGGGATTCGGTTTCCCTCATCCTCATGGGTATCCCTCACTCCTTCTGATAATT
 42009  AATTTTATAATAATAATAAAATAAACTTAATTAAATATTATATATTTATTTACAATTATA
 42069  TATATATATTACTCATAATTAAATTAAATTAAGATGCAATTCAATACGGTTGTATTATAT
 42129  TATTCATCAAATATTGTTAATATTGATACCTACAGAGATATTTAATATTTTTATTATTAT
 42189  TATCCATTACTTTTTTTATTATATTTTAATTATATTAATAATTGTATTTTTATTTATTTA
 42249  TTTATTTATTTATAATAATAATATTTCATATTATCAATTATTATTTTTTTTTATAATATA
 42309  TAATTAAATTATTTATATAGTTCCCTGAAAGGAGAATAAATAAAATATTATATAAATATT
 42369  TATATTTCTCCTTTCGGGGTTCCGGCTCCCGTGGCCGGGCCCCGGAACTATTAATATTAA
 42429  TATAAGTAATATATATAGTTTATGATATTTAATTTTATCATAATATAATAATAATTATAT
 42489  AAATCTTATACACATTTATATAAGTATATATATATATTATTAATATAATGAACATCTATT
 42549  AAATAAAATAATTGTAAATCTCAAGTAAATTATTATTATTTATTTTTAATAATAATTTAT
 42609  GATTTATAATTAATAAATAAAGAGTAATTATATGATAAAAAAGGTAATAAATAAAATTTA
 42669  TAGTTCCGGGGCCCGGCCACGGGAGCCGGAACCCCGAAAGGAGTTTATTTATATATATAT
 42729  ATGAATTAATATTTAATAATAAATAATAATATAATTAATAATATTATTATTATTATAATT
 42789  TTTTGTTTATAATATTAATAAAATATATAAATAAGTCCCTTTTTTTTTTATTTAAAATAA
 42849  AGAAGGAATAATTAAATAATATTTTAATAATTTAATTAAATAGTGTATTAAAAGATAATA
 42909  AAAAGTAATATTAATATATTAATTATATATAATATATTTATATATAATTATATATATATA
 42969  TATAAATAATAATAAATATATATATAATATAAAAATAAGAATAGATTAAATATTTAATAA
 43029  ATAAATATT
;     G-atp9 ==> start
 43038  ATGCAATTAGTATTAGCAGCTAAATATATTGGAGCAGGTATCTCAACAATTGGTTTATTA
 43098  GGAGCAGGTATTGGTATTGCTATCGTATTCGCAGCTTTAATTAATGGTGTATCAAGAAAC
 43158  CCATCAATTAAAGACCTAGTATTCCCTATGGCTATTTTAGGTTTCGCCTTATCAGAAGCT
 43218  ACAGGTTTATTCTGTTTAATGGTTTCATTCTTATTATTATTCGGTGTATAA
;     G-atp9 ==> end
 43269  TATATATAATATATTATAAATAAATAAATAAAAAAAATAATGAAATTAATAAAAAAAATA
 43329  AAATAAAATCTCATTTGATTAAATTAATAACATTCTTATAATTATATAATTATTATAAAA
 43389  TATATAAATATTATAATAATAATAATATATATAAATTATAATAAAAAATAATAATAATAT
 43449  ATAATATACCTTTTTTTTAATATATTAATATATAAATAAATAAATAATGGATAATATATA
 43509  ATTACTTTTTTTATATTATTAATAATAATAATTTATAAATATTGTTATAATAAACATTTA
 43569  TATAAATAAATATAAATTACCATAATAAGATATATTATTTATTTATAATAAAAATATTTA
 43629  TTAATAAATAAGAAATATATATATTATGATAATATTTATTAATAAATAATAAATTCTTTA
 43689  TATATAAATATATTAAATATATTTAATTGAACACAATATAATTTTTATTGTATTATTCAT
 43749  TGAATAATATTAATATTAATATAATATTAGTGAACATCTCCTTTCGGGGTTCCGGCTCCC
 43809  GTGGCCGGGCCCCGGAACTATTAATATTTAATAAAATATATATAATTTATAATTTTCATA
 43869  TAATTAATATAATAATTAGGTTTATAAATAAATTATAATATATTATAAACAATATAATAA
 43929  AATATATTATAAATCTATCTATATAATATATAAATTTATATATACATTAATAATATTTAA
 43989  TTATAATTATTTAAATATTTAATTTATTAATATTCCCCGCGGGCGCCAATCCGGTTGTTC
 44049  ACCGGATTGGTCCCGCGGGGTTTATATTATTTAAATATTAAATATTAAATAATAATTTAT
 44109  ATTATATTAATAAATATAATAAATTAAAAATATATGATTAATTATATAATAATAATAATA
 44169  ATTATTTTAATATTATAATTTATAAAATTAATTATATTAATTATATTAATTCTTATTATA
 44229  TAATAATTATTAATAATAATTTATTTTAAGAAAGGAGTGAGGGACCCCCTCCCGTTAGGG
 44289  AGGGGGACCGAACCCCGAAGGAGAAAAATAAATTAATAAAAGTTTAAAAGTTCTTATATT
 44349  AATAATTATATAATATTATATTAAAGATTTTTATAATATATATATATAATATATTTATAG
 44409  TTCCGGGGCCCGGCCACGGGAGCCGGAACCCCGAAAGGAGTTTATTTAATATTTATATTT
 44469  ATATTAATATTTATATTTATATTTATATTTATATTCCTCTTAA
;     G-trnS(uga) ==> start
 44512  GGATGGTTGACTGAGTGGTTTAAAGTGTGATATT!TGA!GCTATCATTAGTCTTTATTGG
 44570  CTACGTAGGTTCAAATCCTACATCATCCG
;     G-trnS(uga) ==> end
 44599  TAATAATACATATATATAATAATAATTTTAATATTATTCCTATAAAAATAAAATAAATAA
 44659  ATAAATAATAATAATTAATTAATTAATTAATTTTAATAAATATAAAATATATAAAAATAA
 44719  TAATAATAATAATTATTATTTTAATAAATATTATTTATATAATAGTCCGGCCCGCCCCCG
 44779  CGGGGCGGACCCCGAAGGAGTCCGACCCTTTTTATTCTTAATTAAGAAGGGGTTTTATTT
 44839  TATTAATTAATAATAATATATTAAAAATTATAAATAATTAATAATTCTTTATATTTATAT
 44899  ATATATATATATATCTATATATTTATATATATATTTTAATAATATTATGATATATTTTAT
 44959  TTTAATAATATTTTTATTTTTATTATAAAATTATAATATTTTATTTTATAAATTATTTAT
 45019  ATATAAATTATTAATAATAATTATTTTTTTATTTGGGATTTATATTATTATTATAAAGAA
 45079  TATAATGTTATTAATAACTGCAAAAAATATCTAATATATTATTATTTATAATAATAAATA
 45139  ATATTATAATAAGGATGCATATTATATATATATATATATTTCTATTTATATTAATATTAA
 45199  TATTAATATGTATATATAATAGATAAAAAGTAAAAATAAAAAATA
;     G-rps3 ==> start ;; mfannot: alternative ATG start pos 45241
 45244  ATGAAATTAAAATTATTAAATATAATTTTATCAATAATAAATAAACTTAATAATAATAAT
 45304  AATATTATTATTAATAATCTATTAGATTCATTAATAAATAAGAAATTATTATTAAAGAAT
 45364  ATATTATTAGATATAAATAATAAAAAAATAAATAATATAAAAAGAATATTAAATAATAAT
 45424  AATATAAATATTAATAATAAATTACAACATTTAAATAATATAAATAATTGAAATCTACAA
 45484  ATTTATAATTATAATAAAAATATAGAAATTATAAATACTATAAATGATAAATTAATTAAT
 45544  AAATTATTATATAAAATAATAACTTTAAAATTAAATAATATAAATATTAATAAAATTATT
 45604  ATAAGTAAACTTATTAATCAACATAGTTTAAATAAATTAAATATTAAATTTTATTATTAT
 45664  AATAATGATATTAATAATAATAATAATAATAATAATAATAATAATAATTATTATATAAAT
 45724  ATAATAAATAAATTAATAAATATTATAAATAATAATATAAATAATAATTTATGTAATATT
 45784  TTAAGTTATTATTATAATAAAAAAGTAACTATTGAACCTATTAAATTATCATATATTTAT
 45844  TTAAATAGTGATATTTTTAGTAAATATATTAGTTTAAATGATATAGATAAATATAATAAT
 45904  GGTATCTTAACTAATTATCAACGTATATTAAATAATATTATGCCTAAATTAAATGATCAT
 45964  AATATTTCTATAAATTATATTAATAATATTAATAATATTAATAATAATAAATATAATAAT
 46024  ATAATTAATTTATTAAATAATAATAATAATATTAATAATAATAATAATTATAATAATAAT
 46084  AATAATAATTATATTGGTAATATTAATAATATTTATAATAATATAACTATTGATAATATT
 46144  CCTATAGATATTTTAATATATAAATATTTAGTTGGTTGATCTATTAAATTTAAAGGTAGA
 46204  TTAAGTAATAATAATGGTAGAACTAGTACACTTAATTTATTAAATGGTACTTTTAATAAT
 46264  AAAAAATATTTATGAAGTAATATTAATAATAATTATAAATTAAATTATATCCCTTCTAAT
 46324  CATAATTTATATAATAATTCTAATATTAATAAAAATGGTAAATATAATATTAAAGTTAAA
 46384  TTAAACTTTATTTAA
;     G-rps3 ==> end
 46399  TATATATATTAATAAAAATAAAATAAATATAATAAATATAATAAATAAATAAATAATATA
 46459  TATATATATATAAATATATAAAATAATATTTACTTTTTATATATATATAATTATATATAA
 46519  ATAAATATAATATAATATCATATAATTATATAAAAATAAAATTATAATTTATTTATATTA
 46579  AAAATATTAATTAATTAATTTTTTTATATAATTATTATAATAATAATTTAATTAAAAATA
 46639  AATATCAAATAAAATTATAAATTAATCCTACTTTTGGATCCTATTTATATTTTATTATTA
 46699  TAAATAATTATTATTGATAGTTAATTAAATAAAAATATATATATATATTACTCCTTTGGG
 46759  GTCCGCCCCACGGGGCGGGCCGGACTATTATAATTATTATTAATATATTAATTATTAAAT
 46819  TATATAAACCGCCCCCGCGGGGGCGGTTAGTTATTTATATTAATATATTTTATATTAATA
 46879  TATAATACTCTTTTTTCTATTATATTTTAATATATAATATTAAAAATAAATAAAATAATA
 46939  TTCTTAATTTTTATTCTTTATCTTCTTTAACCAAACTCCTTCTTAATTAAAGATAAAAAG
 46999  GGGTTCGGTCCCCCTCCCATTAGGTTAGGGAGGGGTCCCTCACTCCTTCGGCCGGACTAT
 47059  TTTAAATTTTAATTTAAATTTTATAAATATAATATTTAATTATAAATTTAATAATAATAT
 47119  ATAAAAAATATATATATGGTTAATATATATAAAGATTATAATCTTTTAATTAAATAAAGG
 47179  AAAATTTATTATATAATTTTTCTCTATAGTTATATATTTAAAACTTATTTTTTTTTTATA
 47239  AATAATAATTATAATAAATAATATTAATTATTTATTATATAATTAATTGACCCCCATGCT
 47299  GGGTTCCGGAACTCCTCCTTCTCGCGAGGTTAACACCTATTATATAACTATAACTATAAC
 47359  TATAACTATAACTATAATTATAATTATAACTATAACTATAAATATTCATTTTAATAATAA
 47419  TAATAATAATAATATTAATATAAATAGTCGAAGAATATATTTATTTATTTTAATATAAAT
 47479  AAAAAGTTTCAATTAATTTGAATTTGGAATTAAATTATTACTTCATATGGGGTTATGGAT
 47539  TTCGTTCGGAACTCCTCCCTCCTACCTCTATTTATTAATTATAAATCATAAATTATTATT
 47599  AATTAATAATAATAATTTACTCGAGGTTCATACCTATTTTAATATTAATATTGATAAAAT
 47659  ATATATTCACTAAAAAGTATATAATTTACTCAATTTATACTATAATTTTATATTTTTTAT
 47719  TATAATTTAATTATTTCAAATAAAGTAATTATAATAATATATATCCTTTATTAAATATAT
 47779  ATTAATTAATATATATATAAAAAGTAAATATTATTAATTGTATATAATTATAAATAATTA
 47839  ATATTTATTAAAATATATATAATTTATAATTCTCATATAATTAATATAATGAATAATATA
 47899  ACACAATGTAATTTAATTTAATTTAATTACATAATAAATTTATTATTATTATAATTATTA
 47959  TTTATTTATTTATTTATTATTATAAATTATAAATATTATTATAATTAAAATCAATTATTA
 48019  ATTATTAATGATAAATAATTAATGATAAATTATCAATAACCAATTAGATTATTTATCGAT
 48079  ATTTAATTATATTATATTATATTATATTATATATATATATATATATTATATTATAAAATT
 48139  TATTTATAAATATTTGTTTATTTATTTATTTATTGAATAACAATAGAATTAAATATTGTC
 48199  AATAAATAATAAATAATGTTTAATATATATTATATTATATTAATATTAATATTATTATTA
 48259  TTTTTTTTTATTATATTAATATAATTTATAAAAATATAAAATTATTATTTTTATTATAAT
 48319  TTATATATATATAATATATATATTTATTAAAATATTTTAAGAAAGGAGAAAAATAATTAA
 48379  ATTAAATTAAATTATTTATTATTATTATTATTATTTATATAATAATATATTATTTAAATA
 48439  TTTATATATTATTTTTATATTAATATTTATAGATGGGGGTCCCTATTATTATTGAAAATA
 48499  ATAATTATTAATGGACCCCAGATAGCTTCTTGTTTATCATTTATATATATATATATATTA
 48559  TTAATTATTTTATTCTCCTTTCGGGGTTCCGGCTCCCGTGGCCGGGCCCCGGAACTTTAT
 48619  AATATTATTATTAATTATTTAATTAATATTATAATCATATAATTTAATATTTTATTTAAT
 48679  TTTATTAAAATTTAATATATATATTTTTATTATTATTTAATTAATTTATAAATATAAAAT
 48739  ATTCTTAATATTAAAAATAAATAAATAATAAAGTTTATAAATCATATATTATAATTATTT
 48799  ATTATTTTTATATTATATTAATAAAATATTATTATTATAAAAAAAATAGAAATTTTATAA
 48859  TATTTTTATATATTTTTAATTATTATTATTAATATTTATTAAAGGAAATATAAAAACCGA
 48919  AGGAATATTATAATTATAATTATAATTATAATTATTATTATATTTAATTTATTATTATAA
 48979  TAATAATAATAGTCTGCTCCCCTCTTTATCTTTATCTTATCTTTATCTTTATCTTTATTT
 49039  TTATTTTAAAGAAGGATATTTAATAATTTATAATATTTAATTCATATATATATATATATA
 49099  TTTTATTTTTTATATATATATTTAATATATTATATTTATATTTATATTATTATTATATTT
 49159  ATATTATATTATTTAATTATTTTTTAATAATATATTATTAATATTTTACCTTTTGATAAA
 49219  TAAAAATTTATTAAAAATTTTATAATAAGTATTAAAATATCATAAAAGGATAATATTTAT
 49279  ATAAAATGTATAAATTTATAATCTTCTAATTAAATTAAATTAAATAAATAAAATAAAATA
 49339  AATTAAACTCCTTTTGAGATTCACACCTATTTTATTAAAAATAGGTATTCACTTAATTAA
 49399  ATTAAATTAAATTAAATTATGGATAATTTATTTAATAAATATATATATTAATTATAAAAT
 49459  AATAGTCCGGCCCGCCCCGCGGGGCGGACCCCGAAAGAGTCTGCCCCTTTTTATTTAATA
 49519  TTTAATATTTAAAGAAGGATATATTTATAATTTATCATAATATTATTTAATAAGAAATTA
 49579  TTAATTAATTAATTAATTTATTTATTTATTGTTTATATTTATTAATGTTAATATAATAAA
 49639  AATGTAAAATACTTAATATTATTAATATTATTATATATAATATATATAATAATATATTAT
 49699  ATTTATATCTCCTTTATTCCTTTTTCCCCCGCTGGGGACTTATTATATTATTATATATTT
 49759  CTTCGATGACTTTATATATATTTTATTTTTATAAAAAATATTTATATATTATTATTATTT
 49819  ACAATAATAATTATTAATAGTCCGGCCGCCCCGCGGGGGGGACCGAACCCCGAAGGAGTC
 49879  TTTTTTCTATTTATTAATAATAACTATAAATTATATTTAAAATAATAATTTACTTGTTAT
 49939  AATCTTAATGTTCCGGGGGCCGGCCACGGGAGCCGGAACCCCGAAAGGAGAAGTATATAA
 49999  ATATTTACTTGTTATAATTTATTATATATTTATAACCTCCTTCTTAAAATTATCTTTACT
 50059  TTATAATAAAAATTAATATAATATAATCTGATAATAATCGAATTTTATTATATTTAATTT
 50119  AATTAATAATAGACAATTATTATTATTATTTTACTTATTAATATTAATTTATATTTATAT
 50179  ATATAAATATTATTAATTTTATATTAATTTTTTATTAATTATTTATTTTTATATTCATAT
 50239  TTTTTATTAATATTATTTTTATTAATAACTTTTTAAATAATTATAAACTATATATTATTT
 50299  ATATTTATATTTATAATAAATGAAACAATTATAATAAAAATTACAATTACAATTATATTA
 50359  TAATT
;     G-orf116 ==> start
 50364  ATGATTACAATAGGGTTAAACATTACCTGTGAACAACTGGTAATGTTTAACCCGTATTAT
 50424  TATTTATTATATTATATATATATTAAAATATTAATATTAATATTAATATTATATTATATT
 50484  ATATTATATTATATTATATTATATTATATTATATTTATAATTATATTATATAATTTATAT
 50544  ACTTTTATAATTCTTATTATTATTTATTTATTATTTATTTATTATTATTTAAATATATTA
 50604  TTATTATATATTAATAATATATATATTATTTTATATATTTTATTTAATATAAATTATTTA
 50664  TATTTTTATATTTTATTATGAGGGGGGGGTCCCAATTATTATTTTCAATAA
;     G-orf116 ==> end
 50715  TAATTTATCATGGGACCCGGATATCTTCTTGTTTATCATTTATTATTCTTATTATTTGGT
 50775  TTTTATTTAATATTTATAATTTATTTTATACAATTTATTATATTGTTTATACCTTATTAT
 50835  TATTATATAATATATTATATTATTATAATAATTTAATTAATTATATTATAAAATATTAAC
 50895  TAATGTGTGCTCTATATATATTATTCATTCTAGTTTCTAATCACCCACCCCCTCCCCCTA
 50955  TTACTTATATATCTAGAAATAAAAATACATAACATATATTTTAAATATATATATATAATT
 51015  ATATAATAATTATTATATATAAAATATATATATATATAATATATATTTATAAAATAATAA
 51075  TAATAAATATTATTACTCCATTAGGGGTTTTGGTCCCATATCGGGAACCGAAACTATAAT
 51135  AATATATAATATTATAATAAAGATATTCTTATTTATAATATATTATTAAATAAATTAATA
 51195  ATAATTATAATATATATATATAATATATTATAATATATTTATTCGAAAACTTTTTATTTA
 51255  TTATAAAATAAAATATTTTATTTATTATTTAGTTTTTTTTTATTAAACATTTTTATAAAA
 51315  ATATAAATGTTAATAATATTATGATTAATAAGTAATAATAAATTTATTTATTTTTATTAA
 51375  TTACTTCTTCGAGGTATTAGTATCAGTATCAGTATCAGTATCAGTATCGTAAAAAACGGG
 51435  TGACTAAAATATATATATATATAAAATTATAAATAAAAATATTATAATAATTTTAAATAA
 51495  ATAAATATCAATATATTATTATTATTTATATTATAATAAATATTATCTAATAATAGTC
;; mfannot:
 51553  cggcccgcccccgcggggcggaccccgaaggagtccgaaccccttttttatttaaagaag
 51613  gagtgagggacccctcccgttagggagggggaccgaaccccgaaggagataattagatat
 51673  aattatattttattttatataaattatataatattatataataataattatataataagt
 51733  taataataattatataataagttaataataatcatatctcctttataaatgaacttttat
 51793  taaatatattttattaaatattaaatatattttttataatattaaatatattttattaaa
 51853  atattaaatatattttattaaatattaaatatattttattaaatattaaatataaataaa
 51913  ggtttatattataatttattatttatatcttctttataaattaatattcgtattagatcc
 51973  ttatttaatttataatcctttaaaaaacttttaataaatataatataatataatatatat
 52033  ataatttttattatttttatattatttttattatttaaatatattatatatttcattata
 52093  ataattatttaaaaagttatttaataaataatctgatattatattttataattaatttta
 52153  tttattttatttattatatatattattatatataattaaaattataattacaattataac
 52213  tataatttaattaaattaaattaaattggattaaattaaattaaattgggcgccaagccg
 52273  gttgttcaccgacttggtcccaatataatatgatataatataatatactccttcggggtc
 52333  cgcccccgcggggcgggccggactatatgatataatataaatataatatactatatgata
 52393  taacataaatataatatactccttcggccggattatatgaatatattattattattataa
 52453  ttataaaattataataaataaataaaatttctttaataattattaattaatattattaat
 52513  ttatttacaaatattttattaatttttatttttattaaatataaatatataaatatatat
 52573  ttatttataatattatttatatttattatatattattattaaatatatttttattatata
 52633  tcattaaatattaatatgttattatagtggtggggggtcccaattattattttcaataat
 52693  aattattattgggaccccggatatcttcttgttaatcaattattatattatttaatttat
 52753  tttatttcttatttataatttatattatataattaattatattgttaatacttttattta
 52813  tattattaattatattatattattataatatatttaattgattatattataaaattataa
 52873  ctaatgtatgctttgtatttattgaatagtttggttcttatcacccaccccctcccccta
 52933  ttacttatatatttggtaaataaaaatataacttatataaatatttaataaatatatatt
 52993  aaatatattattattaataatttattattatataataaaataataaatattattaatgat
 53053  ttaaattatataaatattaattattaaataaataattatactttctcctttcggggttcc
 53113  ggctcccgtggccgggc
;; mfannot:     /group=IB(5') (9.34e-05)
 53130  CCCGGAACTTAAAAATAATATATATATATATAAAAGTATTTTATAATAATTAGTTTAATT
 53190  ATTATTCTTTTTTTTATTAAATATAAAATCATTTTAGGTTATTAATTTTTATTTATTAAA
 53250  AATAAATTTTATAATTAATATTTCTCCTTCGGGGTTCGGTCCCCTCCCTAACGGGAGGGG
 53310  TCCCTCACTCCTTTCTTAAAATAAATAATATTATTATTATAATTATTAATTAATGAATAC
 53370  TCTTTTGGGGTTCGGTCCACCCTCCCGTATACTTACGGGAGGGGGTCCCTCACTCCTTTT
 53430  GAGACTTTAATTTTATAAATATAAATATAAATATAATAAGATGTTAACTCTTTTATAAAT
 53490  AAATAATAAATATAATTCTATTTTTAATAATAATATATAATATTTTTATAATAAAATATA
 53550  TAAATAATAATATTTATATATATATATATACTTTTTTTTATATAAGAATAATATATATAG
 53610  TCCACATTGGAAGCGGGTGGAAGGAGATAAGAAATATAATATAATATAATAATAAAAATA
 53670  TAATGAATAATAATAATAAAAATTTATATAATAACAAAATAGTCCGACCGAAGGAGATGA
 53730  GATTATTAATATTATTAAATAATAAAATGTATTAATTATAAAATATAAAACCTATAAATA
 53790  ATTTATAATATAATTTATATTATGATAATAATAATATATATATTATAATATTTTATATAT
 53850  ATATTTATTATATTTATATTTATATAAAAAAGTGATATTGATTAATTAATTAATTTATAA
 53910  TTAATAATTATTAATATAGTCCGGCCGAAGGAGTTTATTATATTATATTAAATAAGATTT
 53970  ATAATATAATTAATATATATTTTAATAAATATAAAAGATTATATTATATTATAAAAAGTA
 54030  TATTTTATATTTATATTTTATTTATTATTATTATTATATATATAAGTAGTAAAAAGTAGA
 54090  ATAATAGATTTGAAATATTTATTATATAGATTTAAAGAGA
;;     rnl ==> ;; mfannot: 5' +/- 50 nt
 54130  TAATCATGGAGTATAATAATTAAATTTAATAAATTTAATATAACTATTAATAGAATTAGG
 54190  TTACTAATAAATTAATAACAATTAATTTTAAAACCTAAAGGTAAACCTTTATATTAATAA
 54250  TGTTTTTTTTTTATTATTTTTATAATAAGAATAATTATTAATAATAATAAACTAAGTGAA
 54310  CTGAAACATCTAAGTAACTTAAGGATAAGAAATCAACAGAGATATTATGAGTATTGGTGA
 54370  GAGAAAATAATAAAGGTCTAATAAGTATTATGTGAAAAAAATGTAAGAAAATAGGATAAC
 54430  AAATTCTAAGACTAAATACTATTAATAAGTATAGTAAGTACCGTAAGGGAAA
;;
 54482  GTATGAAAATGATTATTTTATAAGCAATCATGAATATATTATATTATATTAATGATGTAC
 54542  CTTTTGTATAATGGGTCAGCAAGTAATTAATATTAGTAAAACAATAAGTTATAAATAAAT
 54602  AGAATAATATATATATATATAAAAATATATTAAAATATTTAATTAATATTAATTGACCCG
 54662  AAAGCAAACGATCTAACTATGATAAGATGGATAAACGATCGAACAGGTTGATGTTGCAAT
 54722  ATCATCTGATTAATTGTGGTTAGTAGTGAAAGACAAATCTGGTTTGCAGATAGCTGGTTT
 54782  TCTATGAAATATATGTAAGTATAGCCTTTATAAATAATAATTATTATATAATATTATATT
 54842  AATATTATATAAAGAATGGTACAGCAATTAATATATATTAGGGAACTATTAAAGTTTTAT
 54902  TAATAATATTAAATCTCGAAATATTTAATTATATATAATAAAGAGTCAGATTATGTGCGA
 54962  TAAGGTAAATAATCTAAAGGGAAACAGCCCAGATTAAGATATAAAGTTCCTAATAAATAA
 55022  TAAGTGAAATAAATATTAAAATATTATAATATAATCAGTTAATGGGTTTGACAATAACCA
 55082  TTTTTTAATGAACATGTAACAATGCACTGATTTATAATAAATAAAAAAAAATAATATTTA
 55142  AAATCAAATATATATATATATATTTGTTAATAGATAATATACGGATCTTAATAATAAGAA
 55202  TTATTTAATTCCTAATATGGAATATTATATTTTTATAATAAAAATATAAATACTGAATAT
 55262  CTAAATATTATTATTACTTTTTTTTTTAATAATAATAATATGGTAATAGAACATTTAATG
 55322  ATAATATATATTAGTTATTAATTAATATATGTATTAATTAAATAGAGAATGCTGACATGA
 55382  GTAACGAAAAAAAGGTATAAACCTTTTCACCTAAAACATAAGGTTTAACTATAAAAGTAC
 55442  GGCCCCTAATTAAATTAATAAGAATATAAATATATTTAAGATGGGATAATCTATATTAAT
 55502  AAAAATTTATCTTAAAATATATATATTATTAATAATTATATTAATAATATATATAATTAT
 55562  ATTATATATTTTTTTTTTATATAATATAAACTAATAAAGATCAGGAAATAATTAATGTAT
 55622  ACCGTAATGTAGACCGACTCAGGTATGTAAGTAGAGAATATGAAGGTGAATTAGATAATT
 55682  AAAGGGAAGGAACTCGGCAAAGATAGCTCATAAGTTAGTCAATAAAGAGTAATAAGAACA
 55742  AAGTTGTACAACTGTTTACTAAAAACACCGCACTTTGCAGAAACGATAAGTTTAAGTATA
 55802  AGGTGTGAACTCTGCTCCATGCTTAATATATAAATAAAATTATTTAACGATAATTTAATT
 55862  AAATTTAGGTAAATAGCAGCCTTATTATGAGGGTTATAATGTAGCGAAATTCCTTGGCCT
 55922  ATAATTGAGGTCCCGCATGAATGACGTAATGATACAACAACTGTCTCCCCTTTAAGCTAA
 55982  GTGAAATTGAAATCGTAGTGAAGATGCTATGTACCTTCAGCAAGACGGAAAGACCCTATG
 56042  CAGCTTTACTGTAATTAGATAGATCGAATTATTGTTTATTATATTCAGCATATTAAGTAA
 56102  TCCTATTATTAGGTAATCGTTTAGATATTAATGAGATACTTATTATAATATAATGATAAT
 56162  TCTAATCTTATAAATAATTATTATTATTATTATTAATAATAATAATATGCTTTCAAGCAT
 56222  AGTGATAAAACATATTTATATGATAATCACTTTACTTAATAGATATAATTCTTAAGTAAT
 56282  ATATAATATATATTTTATATATATTATATATAATATAAGAGACAATCTCTAATTGGTAGT
 56342  TTTGATGGGGCGTCATTATCAGCAAAAGTATCTGAATAAGTCCATAAATAAATATATAAA
 56402  ATTATTGAATAAAAAAATAATATATATTATATATATTAATTATAAATTGAAATATGTTTA
 56462  TATAAATTTATATTTATTGAATATATTTTAGTAATAGATAAAAATATGTACAGTAAAATT
 56522  GTAAGGAAAACAATAATAACTTTCTCCTCTCTCGGTGGGGGTTCACACCTATTTTTAATA
 56582  GGTGTGAACCCCTCTTCGGGGTTCCGGTTCCCTTTCGGGTCCCGGAACTTAAATAAAAAT
 56642  GGAAAGAATTAAATTAATATAATGGTATAACTGTGCGATAATTGTAACACAAACGAGTGA
 56702  AACAAGTACGTAAGTATGGCATAATGAACAAATAACACTGATTGTAAAGGTTATTGATAA
 56762  CGAATAAAAGTTACGCTAGGGATAATTTACCCCCTTGTCCCATTATATTGAAAAATATAA
 56822  TTATTCAATTAATTATTTAATTGAAGTAAA
;; mfannot:     /group=IA (9.40e-26)
 56852  ttgggtgaattgcttagatatccatatagataaaaataatggacaataagcagcgaagct
 56912  tataacaactttcatatatgtatatatacggttataagaacgttcaacgactagatgatg
 56972  agtggagttaacaataattcatccacgagcgcccaatgtcgaataaataaaatattaaat
 57032  aaatatcaaaggatatataaagatttttaataaatcaaaaaataaaat
;     G-orf236 ==> start /note=LAGLIDADG ;; evalue:0.0029
 57080  aaaatgaaaaatattaaaaaaaatcaagtaataaatttaggacctaattctaaattatta
 57140  aaagaatataaatcacaattaattgaattaaatattgaacaatttgaagcaggtattggt
 57200  ttaattttaggagatgcttatattcgtagtcgtgatgaaggtaaactatattgtatgcaa
 57260  tttgagtgaaaaaataaggcatacatggatcatgtatgtttattatatgatcaatgagta
 57320  ttatcacctcctcataaaaaagaaagagttaatcatttaggtaatttagtaattacctga
 57380  ggagctcaaacttttaaacatcaagcttttaataaattagctaacttatttattgtaaat
 57440  aataaaaaacttattcctaataatttagttgaaaattatttaacacctataagtttagca
 57500  tattgatttatagatgatggaggtaaatgagattataataaaaattctcttaataaaagt
 57560  attgtattaaatacacaaagttttacttttgaagaagtagaatatttagttaaaggttta
 57620  agaaataaatttcaattaaattgttatgttaaaattaataaaaataaaccaattatttat
 57680  attgattctataagttatttaattttttataatttaattaaaccttatttaattcctcaa
 57740  atgatatataaattacctaatactatttcatccgaaacttttttaaaataa
;     G-orf236 ==> end
 57791  tattcttatttttattttatgatatatttcataaatatttatttatattaaattttattt
 57851  gataatgatatagtct
;; mfannot:
 57867  GAACAATATAGTAATATATTGAAGTAATTATTTAAATGTAATTACGATAACAAAAAATTT
 57927  GAACAGGGTAATATAACGAAAGAGTAGATATTGTAAGTTATGTTTGCCACCTCGAT
;;
 57983  GTCGACTCAACATTTCCTCTTGGTTGTAAAAGCTAAGAAGGGTTTGACTGTTCGTCAATT
 58043  AAAATGTTACGTGAGTTGGGTTAAATACGATGTGAATCAGTATGGTTCCTATCTGCTGAA
 58103  GGAAATATTATCAAATTAAATCTCATTATTAGTACGCAAGGACCATAATGAATCAACCCA
 58163  TGGTGTATCTATTGATAATAATATAATATATTTAATAAAAATAATACTTTATTAATATAT
 58223  TATCTATATTAGTTTATATTTTAATTATATATTATCATAGTAGATAAGCTAAGTTGATAA
 58283  TAAATAAATATTGAATACATATTAAATATGAAGTTGTTTTAATAAGATAATTAATCTGAT
 58343  AATTTTATACTAAAATTAATAATTATAGGTTTTATATATTATTTATAAATAAATATATTA
 58403  TAATAATAATAATTATTATTATTAATAAAAAATAT
;;     rnl ==> ;; mfannot: 3' -20/+180
 58438  TAATTATAATATTAATAAAATACTAATTTATCAGTTATCTATATAATATCTAATCTATTA
 58498  TTCTATATACTTATTACTCCTTATGGGGTCCCGGTTGGACCGAGACTCCTCCCTTGCGGG
 58558  ATTGGTTCACACCTTTATAAATAAATAATAAATAATAAATAAAGGTGTTCACTAATAAAT
 58618  ATATATATATATATATATATATTATATTATAATATTATTTAATACTTAATATATTATATA
 58678  TTTTATATTTAATAAAAAATAATATTAATAAATAATAATATTAATAAATAAAGAAATTAT
 58738  AATTAATACCCTCTATATATAATTCTAATTAATTAAATTAAATATTTATATATAATAATC
 58798  AATATATTATTAATTTAATAATTATTATAATAGTTTATAAAAGATATATTTTTATATTAT
 58858  ATTATATTTAATAAATATTACTTTTTTTATTATTATTTTTATATATTATATAATATTATT
 58918  AATTTTTATTATAATATTATTTACTTTTTATTGGATTATTTATTTATTTATTTATTTATT
 58978  AATTAATTAATTAAATATTTATTAATTAATATATATATTAAATATTAATATTTCATTAAA
 59038  AAAAAGAGATATATGAATAATATATTATGTTATATTATATTATATAATTATATTATTTTT
 59098  TATAATATTAATAATTAAAAATAAGAACTTATTTAAAAATTATAATTATGATAATAAATT
 59158  AATACTTTTTAATTTATAAAAATATAAATTTCTTTATATATATATATATATATATTATTA
 59218  TTATTTATATTAATCATAATTTTAATATTTATAATAAATTTATATAAAATCAATTATAAT
 59278  ATTATATACTTTTTATATACTTTATAATCTTTATATCTTCACCCCCCTTTTTTTAATAAT
 59338  ATATTATATTAAAAATATAATAATTTATATGATTTATTAATACTTTTTATATAATTATAT
 59398  TATTATTTTTTTTTTATAGATGTTATATTATTTTTTATAATAATTTTTTTTTATTTAAAT
 59458  AAAATTTATAACTCCTTCTTAATTAAAGATAAAAGGGGTTCCCCCCTTAAGTATAAGTAT
 59518  ACGGGGGGGGTCCCTCACTCCTTTGTTAATTTATATATATTATTAATAATTATTTAATTT
 59578  TTATTATTTATTTATATATAAAAATATTCTAAAATTATTAATATTTATAATAGAATAAAT
 59638  ATTATAAAGTATAATTATAAATAATTAATTATTTTAATAATAATAATATATTTATTATTA
 59698  TATAATAAATATATTATAAATAATA
;     G-trnT(ugu) ==> start
 59723  GTTATATTAGCTTAATTGGTAGAGCATTCGTTT!TGT!AATCGAAAGGTTTGGGGTTCAA
 59781  ATCCCTAATATAACA
;     G-trnT(ugu) ==> end
 59796  ATAATAATAATAAAATATTAAAATAAATATAATATTTATAAAAAATTTATTAATTTATAT
 59856  AAAAAATATATATATAAATAATAATTATAATAAAACATTTTATAATCAATAATTTAATAA
 59916  ATAATCTTCTTATTATAATATTATGTTTAAATATTACTCTTTATGAGGTCCAACAAACTA
 59976  ATAAGATATAAATATATATATATTATATAATAATAATAATAATAATATATTATTTAATAT
 60036  ATTATCAAAGAGATAAATATAAATAATATTTTAATAATTTTAAATAAATCTAATTTATAT
 60096  ATTAATAATTTAATAATCTTAATATTTATTATCATTATTTCATATTTATATTATATAAAT
 60156  ATTTATTTAAATAAAAAATATTAAAGAGTTTATTTTATTTATTATAAATTATTTAATAAA
 60216  ATATATATAATAATATATAGAATAAAGATATAAATAATTATAAGTATATAAAGTAATAAA
;     G-trnC(gca) ==> start
 60276  GGAGATGTTGTTTTAAGGTTAAACTATTAGATT!GCA!AATCTACTTATTAAGAGTTCGA
 60334  TTCTCTTCATCTCTT
;     G-trnC(gca) ==> end
 60349  AAATAAATAATATAATAATAAAATATTATAGTTCCGGGGCCCGGCCACGGGAGCCGGAAC
 60409  CCCGGAAGGAGATAAATATATTATATTTAGAATAATTATATAATAAA
;     G-trnH(gug) ==> start
 60456  GGTGAATATATTTCAATGGTAGAAAATACGCTT!GTG!GTGCGTTAAATCTGAGTTCGAT
 60514  TCTCAGTATTCACC
;     G-trnH(gug) ==> end
 60528  CTATAAATAATAATAATAATATATTTTATTATTCTTAAATTTTTTATTCTTTATATTATA
 60588  TATATAATATTAATATTATTACTTTATAATAACAAAATATTATAATTAATTGATATATAT
 60648  ACCAAATATAATTAATTGAAATTAAATAATAAATAAAATATTTACTTCTTTATTAAAATT
 60708  CTAATTAATTGATTCTTTTTATTGAATATTAAATTCTATTATAACTTATTAATTAATTAA
 60768  TTAATTATAATAATAATAATAATATTTATTATTAATTATTAAATATTTATTATTATATAT
 60828  AGGATTTAATTTTAAATATTAATAAAAAAAGAATAAAATAAAATAAAATGAATAATATTT
 60888  CTTTATTTCCTTCGGTCGGACTCCTTCGGGGTCCGCCCCGCGGGGCGCGGGCCGGACTAT
 60948  TTATTATTATAATATAATATTTAATCAATAGATTTATAATTTATTTAATGAATATTTTAT
 61008  AAATATGTAAAACAATTCCTTTTTATTATTATAAATTTTTCATTATTTATTTATTTATTT
 61068  ATTCAATATATAAAAATAATTATAAAAAAGATTATTAAAAATAATAATTTAATGATAAAT
 61128  ATATATTATATATATTAATATAAAAATAATAAATATAAATATATTATGTAAATATTATAT
 61188  AAATTTGTATATGTATATATTATAATAATGTTATATAAGTAATAATATAATAAAATATTT
 61248  TATGTAATTTATATATATTTATAATTATAAAATAAAAATATTATAAATAATAAAATTAAT
 61308  AATAATAATAATTTTAATAAAATAAATTATATATTTAATTTTATTATGAAGTTTATACTT
 61368  AATATAAATTATATTTCCTTTATAAATTATTAATATATCCTTTTTAATTAAATAAAATAA
 61428  AAATATTATAAATATTAATAATTAATTTTTTATTTATATTTATATATATATTAAAGATTA
 61488  AATATATTATTAATACTAATTTATAATTTATTATTAATAAATAGTTCGACTTAAATTATA
 61548  ATTTAATAATTTTTATTTATTAATAGTTTTATTATTAATATAAAAAAAGTAAGGATAATA
 61608  ATAAATTCTTTTAATTTATTTTTAATAAAATATAATTTTAAAATAGTTTTATAGTCCGCC
 61668  CCGCGGGGGGGGGGCGGACCCCGAAGGAGTTCGGTCTGGCATTAATTATAATAATTATAT
 61728  TAATATTATTATTATTTATTATATTATAATATATTTATTTATATTTTATAATATTAATAA
 61788  TTATTTTATATTTAATAAATATAATATATATATTATTTTTTTTAATAACTATCTAATTAA
 61848  TA
;     G-trnL(uaa) ==> start
 61850  GCTATTTTGGTGGAATTGGTAGACACGATACTCT!TAA!GATGTATTACTTTACAGTATG
 61908  AAGGTTCAAGTCCTTTAAATAGCA
;     G-trnL(uaa) ==> end
 61932  ATAAATATATATAATATATATAATATATATAAA
;     G-trnQ(uug) ==> start
 61965  TGAGTCGTAGACTAATAGGTAAGTTACCAAAAT!TTG!AGTTTGGAGTTTGTTTGTTCGA
 62023  ATCAAACCGATTCAA
;     G-trnQ(uug) ==> end
 62038  TATTATAATATATATATTATTTATATATAAATATATAATTATACTCCTATTTTTATATTA
 62098  ATTAATTAATTAATAATATATGATAATATAAAAATTATTGAATTATTAACTCCTTCGGGG
 62158  TCCGCCCCGCGGGGGCGGGCCGGACTCTTATTAATAATAATAATAATCATAATAATAATA
 62218  TATATATATATAGTATATATATAAAAGTTTTATTATATTATATTATATTATATATTTATT
 62278  TATATATAATTCTTATTAATTGAAAAAAGAATAATTAATAATCTTATTAAAAAATAAATA
 62338  CTTTCATTTTATTTTATTTTATTTAATTATAATATATAAATATTTAAAAAAGGATATAAG
 62398  TTTTTTATAAGATATAATATATATATATATTAAATAGAAAGAAGTTAATATTTATAAAAT
 62458  GTTAATACTCCTTCGGGGACTTATTAATTAAATTATTAATTAATAATAATTTATGATTTA
 62518  TAAATAATAAATAAAGGAATAAGTATCAATTAATTAATATATTATATTTAATATTTTATA
 62578  TTTAATATTTAATATTTAATATTTTAAGTTCCGGGGCCCGGCCACGGGAGCCGGAACCCC
 62638  GAAAGGAGTAGTATTAATTATGGATAGTGAGGGTGGATTTAATCCTTTTGTTATGTTATT
 62698  AATTAATTAATTAATTTATATATATAAAATATTTTAATTAATTTTTATATAAATATATAT
 62758  ATATATATATATTAATAATAGTCCGGCCCGCCCCGTGGGGCGGACCCCAAAGGAGTAATA
 62818  TATATTATGTATAAACAATA
;     G-trnK(uuu) ==> start
 62838  GAGAATATTGTTTAATGGTAAAACAGTTGTCT!TTT!AAGCAACCCATGCTTGGTTCAAC
 62896  TCCAGCTATTCTCA
;     G-trnK(uuu) ==> end
 62910  TAATATTATATATATATATTCCCCTTTCTAAAAATAATAATAATTATATATAATAATAAT
 62970  ATAATTATATATATATATATTATAATAATAATAATAATAAATAATAATAATTATTTTTAT
 63030  TAATAATATTAATATATTATAATTATTAATAAATATTAATAAAAATA
;     G-trnR(ucu) ==> start
 63077  GCTCTCTTAGCTTAATGGTTAAAGCATAATACT!TCT!AATATTAATATTCCATGTTCAA
 63135  ATCATGGAGAGAGTA
;     G-trnR(ucu) ==> end
 63150  ATTATATTATATTAATAATCCCCCCCCATTTTTAATTTAATTAAATTAAGAAGTTTAATT
 63210  TACTATTTAATAATAAATGAAATAATAATA
;     G-trnG(ucc) ==> start
 63240  ATAGATATAAGTTAATTGGTAAACTGGATGTCT!TCC!AAACATTGAATGCGAGTTCGAT
 63298  TCTCGCTATCTATA
;     G-trnG(ucc) ==> end
 63312  ATTAATATTAATATAAATTAATATCCTATAATTAATTAAATACAAAATTATATTAAAACT
 63372  TATATTATATTATAATATAATATTATATTATTATTATATAAAAATATAATAATAATAATA
 63432  TTTAATTTTATTTAATAATAATATTTTATATAATAAAATAATCATATTTATAATATTTAA
 63492  TATTAATAATAATTTATTATAATAATTCTTTAATATACTTATTTATTATTATTTTAATAA
 63552  ATAAATATAATTCTTATAAATATATTATAACAAAATATATTATATTTTAATTAAATACAA
 63612  TATTATAAATATATATATATATATAAATATTTATATAAAAATAAATTAAAATATTTTAAT
 63672  AATTATTCTTTATAAATAAATAATGATAATAATAATTTATAATAATCTCCTTGTGGGGTT
 63732  CCGGCTCCCGTGGCCGGGCCCCGGAACTATAATATACTTTTTAATATATTTTTTATTATT
 63792  CCTCCTTTGGGGTCCGCCCCGCGGGGGCGGGCCGGACTATAATAATTTTTTATTGATAAA
 63852  AGTATATATAATATAATTAATATATTTCTTTTTATATAAATTATAAATATTATTTTATAA
 63912  TAAAAAAAGTATATATAATATTATATATTTAATAAATAATATAATAATAATATAAATAAA
 63972  TATATATATATTATTAATATATTAAATTTTATAATAATAATTATAATAATAGTAGTAGGT
 64032  ATAAATTTTAATAAAGAGTTTTATTCCAATGGAGTAATAATAATAATAATAATAAAATAA
 64092  A
;     G-trnD(guc) ==> start
 64093  GGATCTGTAGCTTAATAGTAAAGTACCATTTT!GTC!ATAATGGAGGATGTCAGTGCAAA
 64151  TCTGATTAGATTCG
;     G-trnD(guc) ==> end
 64165  TATATTTATACTTAATATAAAAAAAATAAATAATAATCTTTTTTATTATTATATTTATTA
 64225  ATAATAAATTATTTTGTTATTATTATTAATTTATATTAATATTTTTATATAAATTATTTA
 64285  TTTAATCTTTCATTATATATTTAATATATTATTAATATTAATTAATATTTTATAATAAAT
 64345  AAATAAAATAAATATTTTAATATAATACTTATTTTTATATTTATTAATAATAATTAATTT
 64405  TTATATAAATTTATTATTTCTTACAATATATTTATTACTATTATTTTTTAATAATCTTAT
 64465  ATATAATATATAAAATATATATATATTATATATATATATAAATATAATATATATTATTAT
 64525  AAATATTTATAATCTTATTAATTAGATTATATTATATTAGATCATATTATATTATATTAT
 64585  ATTATATTATATTATTATTATTAATATTTTTATTTTTATTTTATATTTAATAGTAAAAAA
 64645  TCATAATTTTATAATTTATTAATTATTATATAATTTCATTAATATATTTCTTCTTTTTAT
 64705  TTATTTATTTATTACTTATTAATAGTTCCGGGGGCCGGCCACGGGAGCCGGAACCCCGAA
 64765  AGGAGAATAATATATAAAATAATAATAATTTATTATAATTTATTAATTTATTAATTTATT
 64825  TATTAATTTATTAATTTATTTATTATTATATTTTTTTTTAATAAA
;     G-trnS(gcu) ==> start
 64870  GGAAAATTAACTATAGGTAAAGTGGATTATTT!GCT!AAGTAATTGAATTGTAAATTCTT
 64928  ATGAGTTCGAATCTCATATTTTCCG
;     G-trnS(gcu) ==> end
 64953  TAT
;     G-trnR(acg) ==> start
 64956  ATATCTTTAATTTAATGGTAAAATATTAGAAT!ACG!AATCTAATTATATAGGTTCAAAT
 65014  CCTATAAGATATT
;     G-trnR(acg) ==> end
 65027  ATATTATATTATATAATATTATATATTAATAAATATTATTTATTTATTTATTTATTTATT
 65087  TATTTATTTATTTATTATTAAATAAAAATATTTAATAGTTCCGGGGCCCGGCCACGGGAG
 65147  CCGGAACCCCGAAAGGAGAATAATATAAAATATTATAATTATTTATATATTAATTATTAA
 65207  TTATTAATTATTTATTATATAAAAAGTATATAATTTTGTATTTTAATATAGGGTTAATTA
 65267  ATTAATTATTAATTTTTTTATAATAAGATAATAATATATTAAAAACTTATTATAAATTTA
 65327  TAAAATAATATTTATTTAATTTGATATTATTTTTAATCTTTCATTAATATATATTTTATT
 65387  ATAAGTAATAATATAGTTTAATTTAATTAATATAAATAAATTACATAAGAATAATATTAT
 65447  AATAATATTATATATTATATAAAGAAATAATAATTTATATTTTATTTTTTATAAATAATA
 65507  TAAATATAAATATAAATATAAATATAAT
;     G-trnA(ugc) ==> start
 65535  GGGGTTATAGTTAAATTTGGTAGAACGACTGCGT!TGC!ATGCATTTAATATGAGTTCAA
 65593  GTCTCATTAACTCCA
;     G-trnA(ugc) ==> end
 65608  ATAATTATATTATATAATATATATATTAATAAATTATATATATATATAAATATTAAATAA
 65668  ATATTATATTAATAAATAATATAAATTATCCAGTTGAAGGAAATATTTATAATATAATAT
 65728  AAATATTTTAATAAATTAATAAATATTATATTAATAAATAATTAATAAATATATAAATTA
 65788  TAATAAATTTTAATATTATTATATAAATTAATTAAATATAATAATTAATGAAATA
;     G-trnI(gau) ==> start
 65843  GAAACTATAATTCAATTGGTTAGAATAGTATTTT!GAT!AAGGTACAAATATAGGTTCAA
 65901  TCCCTGTTAGTTTCA
;     G-trnI(gau) ==> end
 65916  TATTATATATCATTAATATATAAAATATAAATATATATATTATAATAATAATAATAATAA
 65976  TAATAAATATAAATATAATTATATATATATATATAAATAAATAATTATTTAATTTATAAT
 66036  AAATATATATAGTTTTATTATTAATTATATTTAATAAATATTAATTATTAATTTTATATT
 66096  TATAAATAAATTTATTACTCCTTCGGGGTCCGCCCCCTCCCCTGCGGGAGGGGAGCGGAC
 66156  TATTTTATTAAAAATATTATAATTAAATAATAATATAAATAATTTATAATATAATAATAT
 66216  ATACTTATAAATAATATTTAAATCTTATTATTAATTTATAAATCATAAATTATTATTAAT
 66276  AAATATCTCTTTTAGATAAGATAAATTGAACTTATATTTATATTATATATATATAGATAT
 66336  AAATCTTAAATAGAGTAAATATATTATAATAATTATATAAATATATATATATTATATTAA
 66396  GATAATAATATATATATATATTAATATATAA
;     G-trnY(gua) ==> start
 66427  GGAGGGATTTTCAATGTTGGTAGTTGGAGTTGAGCT!GTA!AACTCAATGACTTAGGTCT
 66485  TCATAGGTTCAATTCCTATTCCCTTCA
;     G-trnY(gua) ==> end
 66512  TAATTTATTATTAATTATATATTATTATAAATCAAATCCATTGAAATTAATATAATCCAA
 66572  TGAATAATTAATTTAATACATAATTTAATATATGAAATTATATATATATATACTTTATTA
 66632  AAAAAAAATTATATAATAATTATATTAATATATTTATATATATAAATAAATAAATAATAA
 66692  TAATTATAATTATAATTATAATTAATTAATTAATTAATTAATAAATAAATAATAATTTAT
 66752  ATTATCTTTATAATATATATATATACTTTTATAAAAAAGATATAAATAATTCTAAAATGT
 66812  ATATTTTTATTAATAAAATTAATAATAAAATAATTATTATCTGTATTTAATAAAATTTAA
 66872  TTAAAGAGTTATATTTCTATATATTTATATATTTATTTATTTATTTTAATAAAATATATA
 66932  AAATAAGGGTTTTTATTTATTTAATTAATATATATTTATTCTTTTATATAATAT
;     G-trnN(guu) ==> start
 66986  GTCCTTATAGCTTATCGGTTAAAGCATCTCACT!GTT!AATGAGAATAGATGGGTTCAAT
 67044  TCCTATTAAGGACG
;     G-trnN(guu) ==> end
 67058  ATAATAATATATATATATTTTAATTTATATATCATATATATATATATATTAAAGAAAAAT
 67118  AATATAAAAAGTATGTATTAATAATAATAATAAATAAATAATAATAAATAATTTTATTAT
 67178  ATTATATTATATTTATTAATATATTTATTGATATTTATTAATTTAAGATTATTCATTAAA
 67238  TATATAATTATTAATAATTTAATATATTTTATAATTTTTATTATATTTTATGTAAGAAGA
 67298  AACTATTTTATATATTATATATATATATATAATTTTTATAAAATGATAAATTTTATATTA
 67358  TAAATATTATTAAAATATTTTTATAAATATTTAAATTATTTATAAAAAGGTATATAATAA
 67418  TAATTATTAATATTATATTATATTATATATTTATTTATATTATATATAATAATATATTTA
 67478  TATATATATTAATTAATAAATTAAATAAGTATCTATATTTTATATTATATTATATTATAT
 67538  TATATTATTTTATTTTATTTTATTAAAATAAAAAGTATTCTAAAGAAATTATATATTTAT
 67598  TATTTTTATTAATATATTATAAATTAATAAAAAAAATAAATATGTATATATAAATTATAT
 67658  TTATTATGTTTAATTATTTATAATTTATTATAATAAATAGTATAAGATATCTTATTTATA
 67718  TTTATATATAATAAAGAATATTATTAAACTAACACCTATATTATATATATTATATTATAT
 67778  AATATTATATATATATGAATTACTAAGAATAAATTTATAATTAGATAATATTTATATTTA
 67838  TTTATTTATTTAATTAACAAATATATTAATATTTTTAATTAATTAATTAATAATACCTTT
 67898  ATATATATATATATATATATATTAATTTTAATTATATAATTATCTTTTTTTATTAATAAT
 67958  CATAAATATATTATATATTTTATATAATAAGATTATAATTTTATAATTATTTTATTTTTT
 68018  ATTAAAAATTATTATTATTATAATTATTATATTATAATTATAAATTATTAAAGAATATAT
 68078  TTATTAATATTTTAATAATTAATATCTTTTATTTATATTTATAAAATAAGGTATAAATAT
 68138  TGATAATAAAGAGTAAATATTGTATTAATTATAATAATAATTATAATTAAGGA
;     G-trnM(cau)_1 ==> start
 68191  GCTTGTATAGTTTAATTGGTTAAAACATTTGTCT!CAT!AAATAAATAATGTAAGGTTCA
 68249  ATTCCTTCTACAAGTA
;     G-trnM(cau)_1 ==> end
 68265  ATAATGATTATAATATTTATATATATATTAATAATATTAATAAATAATTACTCCTCCTAG
 68325  CAGGATTCACATCTCCTTCGGCCGGACTCCTTCGGGGTCCGCCCCGCGGGGGCGGGCCGG
 68385  ACTATTTTATTATTATTATTATTAAATAGATGTTCATTAAATAATTATAAATATAATTTA
 68445  TCTTTTAAATATATATATATAATATAATATTTAAATATATATTATAAATAAATAAATAAT
 68505  TAATTAATAAAAACATATAATGTATATTTATCTATAAAAAATATTAATTAAATTAATATA
 68565  TTATTACAGATAAATAAATAAATAAATATAAATAATTATCCTTCTTTAAAATAAAAAGGG
 68625  GGCGACCGGACTATTTTATTTTTAAATATATATTATATTAATAATATAAATATAAGTATA
 68685  AATAAAAATTAATAATATATTATATATATATTATATTAATAATAATAATAATAATAATAA
 68745  TAATAAATAATAACTCCTTGCTTCATACCTTTATAAATAAGGTAATCACTAATATATTAT
 68805  AATAATAATAATTATATATATTATATATAATCTAAATATTATATATTTTAATAAATATTA
 68865  ATATATATGATATGAATATTATTAGTTTTCGGGAAGCGGGAATTCCGTAAGGAGTGAGGG
 68925  ACCCCTCCCTATACTAACGGGAGGGGGACCGAACCCCTATTTAAGAAGGAGTGCGGGACC
 68985  CCGTGGGAACCCCTTTTTATTCTTAATTAAGAAGGAGTTTTATTTTTAGTATTTTATAAA
 69045  ATATATATTTATATGATTAATAATATTATATATATTATTTATAAAAATAATATATAATTT
 69105  TAATTATTTTTAATAAAAAAGGTGGGGTTTGGTAATATAATATTTTTATTTTATTTATAA
 69165  TATATAATAATAAATTATAAATAAATTTTAATTAAAAGTAGTATTAACATATTATAAATA
 69225  GACAAAAGAGTCTAAAGGTTAAGATTTATTAAA
;     G-cox2 ==> start
 69258  ATGTTAGATTTATTAAGATTACAATTAACAACATTCATTATGAATGATGTACCAACACCT
 69318  TATGCATGTTATTTTCAGGATTCAGCAACACCAAATCAAGAAGGTATTTTAGAATTACAT
 69378  GATAATATTATGTTTTATTTATTAGTTATTTTAGGTTTAGTATCTTGAATGTTATATACA
 69438  ATTGTTATAACATATTCAAAAAATCCTATTGCATATAAATATATTAAACATGGACAAACT
 69498  ATTGAAGTTATTTGAACAATTTTTCCAGCTGTAATTTTATTAATTATTGCTTTCCCTTCA
 69558  TTTATTTTATTATATTTATGTGATGAAGTTATTTCACCAGCTATAACTATTAAAGCTATT
 69618  GGATATCAATGATATTGAAAATATGAATATTCAGATTTTATTAATGATAGTGGTGAAACT
 69678  GTTGAATTTGAATCATATGTTATTCCTGATGAATTATTAGAAGAAGGACAATTAAGATTA
 69738  TTAGATACTGATACTTCTATAGTTGTACCTGTAGATACACATATTAGATTCGTTGTAACA
 69798  GCTGCTGATGTTATTCATGATTTTGCTATCCCAAGTTTAGGTATTAAAGTTGATGCTACT
 69858  CCTGGTAGATTAAATCAAGTTTCTGCATTAATCCAAAGAGAAGGTGTCTTCTATGGACAA
 69918  TGCTCAGAATTGTGCGGACTGGGACATGCCAACATGCCAATTAAAATTGAAGCAGTATCA
 69978  TTACCTAAATT
;     G-orf474 ==> start /note=LAGLIDADG ;; evalue:1.1e-38
 69989  TTTGGAATGATTAAATGAACAATAA
;     G-cox2 ==> end
 70014  TTAATATAAATTTGTTATTAATACTTTTAATAATTATTAATAATTTAATTTTTAAAAATA
 70074  ATAATAATAATAATAATTATAATAATATTCTTAAATATAATAGAAATATAAAAATATATT
 70134  CTATTCAATCACCTTATATTAATAATATAAATGTTATTAAAAGAGGATATCATACTTCTT
 70194  TAAATAATAATTTAATTATTGTTCAAAAAAATAATAATGAAGATAATTTAAAATTAAATA
 70254  ATTTAGAAATAAATAATTTTCATAAATGATTAGTAGGATTTACAGATGGAGATGGTTCTT
 70314  TTTATATAAAAGGTCTAGAAAGAGATTTAAAATTCTTTTATGGATTCCATTTACATAAAG
 70374  ATGATATCTCCTGTTTAGAACATATTAAAAATAATTTAAAAATACCTAATAATATTAATA
 70434  TTAGAGAGCTATCGGTTCAATTACTAGTAACAAAGAAACAATGAATAAGTGATAATTTAT
 70494  TACCTATTTTTGATAAATATCCTTGTATAACTATAAAATATTATAGCTATATAAAATGAA
 70554  AAGAAGCATTAATAAAAAGTTTAAATAAAGTATCATCAAATAAAGAATTATTAAATTATA
 70614  AATTATTAATTAATAATTATGAGGTTATTGATAATATAAAAATTCCTTATAATCATATAA
 70674  ATGATCATTGAATTTTAGGTTTTATAGAAGCTGAAGGTTCATTACTTATTGAAAGTAAAA
 70734  GAAATAGTTGTAAATTATTTATTTCACAACATGAAAAAAGTAAAAAAACATTAGAAGCTA
 70794  TTAAAGATTATATTTTAAATAATTGAAAACCTATTGATAATACACCAATATTTATTAAAA
 70854  ATTATTTATTAAATAATTGAAACAATATAATTTACTTATCTAAACTTAATAAATGTAATG
 70914  TTATCAATTTAACACTAGCTAATATAGACTTTTTATATTATGTTATTATCCCTAAATTTA
 70974  ATAACATAAATTGATATAGTATCAAATATAATAGTTTTATAAATTGACAATCTATTATTA
 71034  ATATTTATATAAAAGGTTTACATAAAATTAATAATAAAGATATTATAAATTATATTGAAT
 71094  ATCTTAGAAATTTAAATAAAAAAGGTATTAATAAAATTAATTATAATATTGAATTATATA
 71154  ATAATATTATTAATAATAATAAACCATTATATAATAAAAATTATACATATAGACTTAATA
 71214  GTATTATTCATAGTAAAAAGAATATTACAGGTGTAGGAGTATTTGTATATGATTTAAATA
 71274  ATACATTAATTATAACATTTACAGGATATGTACCTGCCAGTTTATACTTTAATTGTTCTA
 71334  AACATGAGATTGCTAAATATATTAAAAATGGTAATGTATTTATAAATAAATATATTTTAA
 71394  AAAATATTTTATTAGATTAA
;     G-orf474 ==> end
 71414  TTATTATTTTTATTTCTTCTTAAAATTAAAAAAGGAGACTTTTTTATATTTATATAAATT
 71474  ATATATATATTATTCTTTTATTATAAATATATAAAATTATTTTTTTTAATTATTTTTTAT
 71534  AATTAATTAATTAATTCTTCATGGCTATAGCCATAACTTTTAATAATATTCTTTTATTCT
 71594  TTATTATTATATATATATTTATTATTTATTATTATAGAATTTATATTTATAAAAATATTA
 71654  ATATTTTATTTAAAATAAATAATGATTAATTTATAAAATATATATTAATTAAGTTTCGGG
 71714  CCCCGGCTATGGGAGCCGGAACCCCCGAAAGGAGTTATTATATTTATAATTAAATCTTTA
 71774  AATAATATATCTTAAATTATTATATTGATATTAATATTATATTGATATTAATATTAAATA
 71834  TATATTTAATATTTAGCTTATTATTTTATAAAATTATATTTATATATTATAATATAATTA
 71894  AATATATTATAAATTTAATAATTTAATAAAAATATTCTTTTTATAATTATTATAATAATT
 71954  AAATAAATAATAATAATAAGAATAATTAATGTATAATTTTTATAAATATTATATATTTTT
 72014  ATATTAAT
;; mfannot:
 72022  agttccggggcccggccacgggagccggaaccccgaaaggagaaatattaataaaataaa
 72082  ataaaattataatataattaaattataagaattatatttactccttttataatttatatt
 72142  tataatataatataatataaaataaatataatataatataaaataaatataatgtaatag
 72202  gtattcactcctctttggggttccggtcccccatacggatacggatacggatacggatac
 72262  ggatacggatacggatacggatacggatacggatacggatacggatacggatacggatac
 72322  ggatacggatacgggggggccgtcccccagaacttaatattatatcttaaataattaata
 72382  taaatataatatattatttaataataataataaataaataaataaataaataaataaata
 72442  aattaaataaataataatattattataattactttttaataaataatattaatataatat
 72502  tatattagtattataaatagactttttattattttatatataatatagaaatatattata
 72562  taattattatttttaattataaataaaatataattattatttattatataatttatataa
 72622  atatatatatatatttattatatatataaatataaatataaatataataattaactttat
 72682  atagaaaattctaataataataataataataaatataaaatagtccggcccgccccctgc
 72742  ggggcggaccccgaaggagtgagggacccctccctatactatactaacgggagggggacc
 72802  gaaccccgaaggagatgttcattaaataattaaatatatataattaataatattaaagtt
 72862  ttatatatattaatatattataaaaggtttatatatatatataataagataagtaataaa
 72922  ttaattaattaataatataaaaatatatattatatattatgttttatttatatatatata
 72982  tatattatgtattattatataaatatatatatatattatattataagtaataataagtat
 73042  tatattatatata
;     G-trnF(gaa) ==> start ;; mfannot: evalue : 8.52e-11
 73055  gcttttatagcttagtggtaaagcgataaatt!gaa!gatttatttacatgtagttcgat
 73113  tctcattaagggca
;     G-trnF(gaa) ==> end
 73127  ataataataatatattaattaataattaatttataataaatatattataataattaatat
 73187  atatatatataatatatttaatacaaagaaaatatatattatatctcttatttatttatt
 73247  tattaatattttaataaatataatattataaaaaaaagtttatatatttagttccggggc
 73307  ccggccacgggagccggaaccccggtaggagaaatataaatataaatataaatataatat
 73367  aagtttggtattcatttaattatattatttaattaaaaatattataaataagaataaata
 73427  tcaataaaggagttataaatatatatatatattaatatatatataaaaatatatattatt
 73487  attagttcccgcttcgcgggaacccc
;; mfannot:     /group=IB(5') (3.21e-06)
 73513  GTAAGGAGTGA
;     G-trnP(agg) <== end
 73524  GGGACCCCATGGGAACCGAACCCCTATTTAAGAAGGAGTGAGGGACCCCCTC!CCT!AAT
 73582  GGGAGGGGGACCGAACCCCGAAGGAGTTT
;     G-trnP(agg) <== start
 73611  TATTATAATAAAATTTATATATATTTAATATATAATTATAAAAATATTATATAATAAATA
 73671  ATAAATAATTATTAATAATAAATAAATATAATAATAATATTATAATAAATTTATAAATGA
 73731  TTATAATAAATTTATATTAATTTTTTATTT
;     G-trnT(uuag) <== end
 73761  TGTAAATACTAAGATTTGAACTTAGATAATATGCAC!CTAA!AAACATACATTTTACCAT
 73819  TAAATTATATTTAC
;     G-trnT(uuag) <== start
 73833  CTTATTAATTATATAAATTTTATTAAATATATAATATATTAATTATATAAAAATTATTAA
 73893  ATAAATATATAATATATTATATATAATTTATAATATATATATTATAAATATTATTATATA
 73953  TAAAATATAATATACTACTTATAAAAATATATATATATATATAAATATATATATAAATAA
 74013  ATATTTTATATATTAAATTAAATAATTATTAATAAATTTAATTATAAAGTATAATTTTCA
 74073  ATAGGAATATTTAGAATATTATAATAATTATATAAATTATTATAATTATATATATATAAA
 74133  TAAATAAAATAATAATTATAATAATTAATAAGAGTTTTGGATATATATCTGTGGAGTATA
 74193  TATTTTATAA
;     G-trnV(uac) ==> start
 74203  AGGAGATTAGCTTAATTGGTATAGCATTCGTTT!TAC!ACACGAAAGATTATAGGTTCGA
 74261  ACCCTATATTTCCTA
;     G-trnV(uac) ==> end
 74276  AATCTAGATATAATATTATATCTATCTTAATATAATAATATTTATTTATTTATTAAATAA
 74336  AAAAAAAATAAATAATATTAATTAATATAAGATTCTTTTTTAATTATAATAATAAATAAA
 74396  TAAAAAGAAGATATTATCAATGATTTATATTAATAATAAATATAAATAATAAAAAATATA
 74456  TATAATATAATATAATAAATATATTTCCTTTAATATTAATAAATTAATAATAATAATAAT
 74516  AATAATAATAAAATATTTAAATAAATTATATTCAATACAAATTAATTATTTATATTATTA
 74576  ATAATTGAATAAATAATCCGGTCGAAAGAGATATTAATTCGATTATATTATTTATTTAAT
 74636  TATATTTAATTTAAATATATAAATTAATATATATATATTGAATTATATATAAATTTATTT
 74696  TATAATTTTATAAATAATATATTATTATAAATATTTAATATAATTTATATTATTATTAAA
 74756  TAAAAGATTTATTAAATTAATATTATTATTTAATTTTATTATATAGTTTAAGGGATAATA
 74816  TTTTATTAATATTTTTTTTATTTATTTATTTAATTATATTATATATATAATATATATATA
 74876  ACAATAAATTT
;     G-cox3 ==> start ;; mfannot: alternative ATG start pos 74869
 74887  ATGACACATTTAGAAAGAAGTAGACATCAACAACATCCATTTCATATGGTTATGCCTTCA
 74947  CCATGACCAATTGTAGTATCATTTGCATTATTATCATTAGCATTATCACTAGCATTAACA
 75007  ATGCATGGTTATATTGGTAATATGAATATGGTATATTTAGCATTATTTGTATTATTAACA
 75067  AGTTCTATTTTATGATTTAGAGATATTGTAGCTGAAGCTACATATTTAGGTGATCATACT
 75127  ATAGCAGTAAGAAAAGGTATTAATTTAGGTTTCTTAATGTTTGTATTATCTGAAGTATTA
 75187  ATCTTTGCTGGTTTATTCTGAGCTTATTTCCATTCAGCTATGAGTCCTGATGTACTATTA
 75247  GGTGCATGTTGACCACCCGTAGGTATTGAAGCTGTACAACCTACCGAATTACCTTTATTA
 75307  AATACTATTATCTTATTATCTTCTGGTGCTACTGTAACTTATAGTCATCATGCCTTAATC
 75367  GCAGGTAATAGAAATAAAGCTTTATCAGGTTTATTAATTACATTCTGATTAATTGTTATT
 75427  TTTGTTACTTGTCAATATATTGAATATACTAATGCTGCATTCACTATCTCTGATGGTGTT
 75487  TATGGTTCAGTATTCTATGCTGGTACAGGATTACATTTCTTACATATGGTAATGTTAGCA
 75547  GCTATGTTAGGTGTTAATTATTGAAGAATGAGAAATTATCATTTAACAGCTGGACATCAT
 75607  GTTGGATATGAAACAACTATTATTTATCTACATGTTTTAGATGTTATCTGATTATTTTTA
 75667  TACGTAGTCTTCTATTGATGAGGAGTCTAA
;     G-cox3 ==> end
 75697  GGCTATAGAATTATATATCTAAATGATTAATATATATATTATTAATAATTAACAATAATT
 75757  AATATATTATAATTTATATATATATATTTTATATTATTATAATAATATTCTTACAAATAT
 75817  AATTATTATATATTATTCCTTCAAAACTCCTAACGGGGTTCCCGCGAAGCGGGAACTAAT
 75877  AATAATATAATCATTATACTCTTTTTTCATTTACCTTTTATAAAGATAATTAATAAATTT
 75937  ATTTAATATTTATAAAAAAAAAATATAATATTAATATAATAATGTAATTATTTATATTTT
 75997  TATATTCCTTCGAGGTCACCGCCTCACCTCCAGCGGGACTTTTTTAATATGATATAATAT
 76057  AATATAAATATTATTAATTTAACTAATATATAAATTCATATATATATATATATTATTAAT
 76117  ATTATTTTATAAAAAATATTTTTTATTTGATTATTATTAAATATTATATAGTTCCGGGGC
 76177  CCGGCCACGGGAGCCGGAACCCCGAAAGGAGAAATATTAATATATTATAAATATACTATT
 76237  TATGTAATTATTTTTTGAAGTGAGCACATATTTTATATATATTTTATATATATTTTATAT
 76297  ATATTATATATATATATTTTATATATATTTTATTATATTTTATTAAAAATAGGTGTGAAC
 76357  CTCCATGAGAGAGGAATGAATACCTATTTTATAAAGTATATTTTATATTCTATATATTAT
 76417  AAATATGAACCAAAAAAAGGAGTTTAAAATTTAATTAAATTTAATTAATTGAATTTCTTT
 76477  ATTATTATTATCATAATTATTAAACCCTTTATTAATATAATAATATATTATTTATTATCA
 76537  AAATTCCTACCCTTTTTATAATTTATATCTTTAATAATATAATTAAATATAAAATGTTTA
 76597  TTAAATATTATATAAAAATAAAAATAAAAATATATATATATATATAAATGATAAATAATA
 76657  AGGAATTCACACTTATATAAATTTAAATATAAAGTCCCAAAAGAAGTATTCATTAAATAA
 76717  ATTATCATTAATTAATTATAATAAACTTATTTAATATTATTAAAGATTAATTTATAATAA
 76777  TAATTATTATTATTATTATTAATATTAATAAAATATATAAATAATTAAATAGTTCATATA
 76837  TTAAAAAGAATTAGAATTAAACTTTAATAAGTGTATTTAATATATAGAATATTAATAGAA
 76897  TATTTATTCTATTTATATATATATTTATATATATATATATTAAATAATATTATTTATATT
 76957  ATATTTTATATATATATTATTAATATAAAAAGTATATTATATGTATTATATATATTATAT
 77017  ATTATATATTTAATAATATATTACTATTATAATTAATAATTTTATAAAAAAAAATAAATA
 77077  ATTATATATCTTCTTCTTAATTAAATTAAATTAAAAAGGGGTTCGGTCCCCCTCCCGTTA
 77137  GGGAGGGGACCCTCACTCATTCAAACTATAATTTAATATATTATGATATTATTTATAATT
 77197  TATAATATAATGTATAATATTATATTATAAATATTATATAAAAATAAAATGATAATAATA
 77257  ATAATAATAATAAAAATAGAAAAGAATAATTTTTATTATTTTAGTATATATAAGAATTTA
 77317  ATAAGTTAGATTATTGCGGACACCGTTACGCGGAGTGGGGACTATTATATTTTACCTATA
 77377  TATATTAATATTATTATAATTTCCTTCTCCTTTCGGGGTTCCGGCTCCCGTAGCCGGGCC
 77437  CCGGAACTTTAAAAGAAAAAAAGGGATTCGAGAACTTATTATTATATTAATATATTAATA
 77497  ATAAATAATAATAAATAATAAAAAAGTAAATAAATATAAATTATATAAAAATATAATTTT
 77557  ATTATTAAGGAGTGAGGGACCCCCCTCCCTAACGGGAGGGGGGGACCGAACCCCAAAGGA
 77617  GTTTAAATATAAAATATAATATTATCATTAAATTCTAATAAGGGTATATAATGAAGATCT
 77677  ATTAGAACCTAAAAAGAATATTAATATATCTTTTATAAAATAATAATAATAAATATAAAT
 77737  ATAAAAATAAATTGTAATAAATAATAATATTTATAAATAATAAAAAAAAATAAGAAATAT
 77797  ATTAATTATTAATAATAAATAAATTATATTAAAATATAATATTATTATTAAATTAAAGAA
 77857  ATATATTAAATATATTTATTAAAATTTTATAAATAAGTTAATATTTTATTAAATAATATT
 77917  ATAAATAAATAAAAAATAAGTATATAATTATTAATATATTAATTTATTATGTTATATATT
 77977  TTTATATTTCAAATATATAAGTAATAGGGGGAGGGGGTGGGTGATAATAACCAGAATATT
 78037  AAATAAATACAGAGCACACATTTGTTAATATTTAATAATATAATCAATAAATATATTATA
 78097  ATAATATAATATAATTAATAATAGATATAAAGTATAAACAATATAATAAATTATATAAAA
 78157  TAAATATAAATTAAAAATAAAAACTAAATAATTAATATAATAAATGATAAACAAGAAGAT
 78217  ATCCGGGTCCCAATAATAATTATTATTGAAAATAATAATTGGGACCCCCACAATAAAATA
 78277  AAAAATTAAAAGAATTAATAATATATAAATAATATAAATATATTATATATATAATATAAT
 78337  ATATATATATATAAAATAATAAATTATATAATATAATATATATATATATAATAATAAATT
 78397  ATATATATATATATAAAATAATAAAAATAATAATCATATGAATTTTATAAATATAATTAT
 78457  TATTAATAATAATAATAATAATAATAATAATAAAGTCCGGTCCGCCCCGCGGAGGGGGCG
 78517  GACCCCCGAAGGAGATAATAATTTATAAAAATTAATATTTATTTTATGTAATATTAATAT
 78577  TAATATTAATATAATATAATAGAATACGGATTAAATATTACCAGTTGTTCACAGGTAATA
 78637  TAAAATCCTATTGTTTCACCTATTATTAATTAATAAAATAAGTATATATAATAAAATTTA
 78697  ATAAAAAAAAAAATAATTATATAATAAATATTTATATTATAATATTAATAAATATAAAAT
 78757  ATAATTGATATTAACATTATATAATTAATAATATAATCAAATAATATAAATATAATATAA
 78817  AAGTTTTAATTATTAAAATTATATAAATATTATTTAATAAAAATTAAAAATAATAATAAT
 78877  AATAATAAAGTCCGGTCCGCCCCGCGGAGGGGGCGGACCCCGAAAGAGATAAATATTTAT
 78937  ATCTTTATTTATAATTATATATAAATAAAAGTTTATTAAAATATATAATAATAATATAAA
 78997  AAGTATATAATAAATTTATTATAAATAAATAAATATTTAGTAATAATATTTAATAAAATT
 79057  ATAAATATTATAAATAAAATATTAATAATAAATAATAAATATATAATATAATATAATATA
 79117  ATAAATTAATAACAATAAGATATCCGGGTCCCCTAAATAATTATTATATAAAATAATAAT
 79177  TGGGACCCATACATATAAATATAAAATATTTTAATATTTATATATAAATAATAATAATAT
 79237  ATATTTATATTATATTATAATATAACCCCTTCCAATTAATATTAATATTTAATTACTTCC
 79297  TTAAAAAAATAATAATTAATTAATTGATTTTTATATTAATATAAAAAAGTTAATATATAT
 79357  ATTTATATATAAATAATATAAATTAATATAAAGATAATAAGTCCCCAAAGGAATAATAAA
 79417  TAATAGTATGTATTTAAATAATATTTAATATACTATATTTTTTATTATTTTTATTATTAT
 79477  AATATATTTATAATAATATATTTAATTATAATTTATAAAAAAAGAGATATAATATTTTAT
 79537  TATATATAATATTAATATAATACAAATTAACATTATTTAATTATTATTAATAATATTTAA
 79597  CTTTATTATTATCTTCTACGGTTGGATTATTATTACTATTTATTTATTAATAATAAATAA
 79657  TAAATTATAAAGTCACTGAAAGAGTGAGGAATTTCCCATGGGGGGGAATTCCAAAGGATA
 79717  ATATAAATATTATAAAATTTTTATTAAATAATATAAAATTCAATAAAATAATTTTAATTA
 79777  ATTAATTAATATAAAAATAAATATTTTTAATTAATATTAATAGTTCCGGGGCCCGGCCAC
 79837  GGGAGCCGGAACCCCGAAAGGAGAAATATAAATATAATAGTATAGTATATAGGAAGTTAA
 79897  TAATAATATAAATATTATATAATATATATATGTATATATATTATATAATTAATTTTCTCC
 79957  TTTTGGATTTACATCTTAATAAAATATAAAATATAAAATGTTATTAACAATAAAAATTAT
 80017  TAATCTTTATAATATTAATAATAGTAAATTTATTTATATATATCCTTTAGGATGGACTAT
 80077  TTTTATTTTAAAAAATATTAAATATTATAAATATATTATAAATATATTATAAATATGTTA
 80137  TAAATATATTATAAATAGAATATAATATAATATTATATATTATAATGATAAAGATTATAT
 80197  ATATTTTCTTTTTTTTTTTTATTTATTATTTTTAATAAGTAAAAATTATATTATATATAT
 80257  ATATATTAAATTTTATAAGTAATATAATATAAGTATTAATTATATAAA
;     G-trnM(cau)_2 ==> start
 80305  TGCAATATGATGTAATTGGTTAACATTTTAGGGT!CAT!GACCTAATTATATACGTTCAA
 80363  ATCGTATTATTGCTA
;     G-trnM(cau)_2 ==> end
 80378  ATAAATTAATATATAATATCTCCTTCGGGGTTCGGTCCCCCTCCCGTTAGGGAGGGGGTC
 80438  CCTCACTCCTTTCTATAAAAAGTATAATAAAATATATTATAAGAAGAATATATTATATAA
 80498  TATAATAATTATATTAATAATATTAATAAATAATATATAAATAATTATAAAAAAGTATAT
 80558  AATATTAATCAATTAATTAATTAATAAATATAAATAATATATTAATTTTTAATTAATTTG
 80618  AATAAGATATTTATATTATTAA
;     G-rnpB ==> start ;; mfannot: Approximate position
 80640  TAGGAAAGTCATAAATATATAAATTATATTATATAATTAATATAATAATAAAATAAATTA
 80700  TATATTTTATTTATAATATTATTTCTTTATAAGATAAATATTATCTAATTAATAATTAGA
 80760  TTGAATAATATTTATAAAGAAATATATATAAAAAATCATTATATAAATTTAATTATAATT
 80820  TAAATAAATTTTATATAAATTAATATAATATTAATAAAGTAATTAGTATAAATAAATAAT
 80880  ATGAAAATAAAACTTAATAAATATATAAATATAGTCCGGCCCGCCCCGCGGGGCGGACCC
 80940  CGCAGGAGTCCATATATATATATTAATAAAAAGTAATATATATATATATATTGGAATAGT
 81000  TATATTATTATACAGAAATATGCTTAA
;     G-rnpB ==> end
 81027  TTATAATATAATATCCATA
