# Supplementary material for: Global Characterization of Fungal Mitogenomes: New Insights on Genomic Diversity and Dynamism of Coding Genes and Accessory Elements
Source: Front Microbiol. 2021 Dec 1;12:787283. doi: 10.3389/fmicb.2021.787283 (PMC8672057; doi:10.3389/fmicb.2021.787283)
Supplement: Supplementary File 1 — de novo annotation files of the 685 mitogenomes investigated in this study. Annotation was performed with the Mfannot program. [file Data_Sheet_1.ZIP › Supplementary_FileS1/CP033157.1_Malassezia_restricta_CBS_7877_mitochondrion_complete_genome_mitogenome.mfres]

;; Masterfile modified automatically by mfannot version 1.35
;; on Thu Dec 24 16:03:12 2020 by user pfonseca on host LGCM-PROC
;;    - Gene Totals: 44
;;    - List of genes added:
;;      atp6                 atp8                 atp9                
;;      cob (1 introns)      cox1 (2 introns)     cox2                
;;      cox3                 nad1                 nad2                
;;      nad3                 nad4                 nad4L               
;;      nad5                 nad6                 orf101              
;;      orf107               orf214               orf232              
;;      orf240               orf260               orf332              
;;      rns                  rps3                 trnA(ugc)           
;;      trnC(gca)            trnD(guc)            trnE(uuc)           
;;      trnF(gaa)            trnG(ucc)            trnH(gug)           
;;      trnI(gau)            trnK(uuu)            trnL(uag)           
;;      trnM(cau)            trnN(guu)            trnP(ugg)           
;;      trnQ(uug)            trnR(ucg)            trnS(gcu)           
;;      trnS(uga)            trnT(ugu)            trnV(uac)           
;;      trnW(cca)            trnY(gua)           
;;
;; end mfannot
;;


>CP033157.1 Malassezia restricta CBS 7877 mitochondrion complete genome gc=4
     1  AAA
;     G-nad5 <== end
     4  TTATCCAACTAGAAGAATAGAGAAAATAAGAACAACAATAAGTCGAATATCAATAAATGT
    64  ATGAATTTGAGTAAGAATATCAGAAGATGAAATAGGAAGAAGACTAGCAAGAGGACAAAG
   124  AAGTAGTAGAGTAAGAGTAACTAGAGCAAATGCAAAGTAAATAGCATATGATGGAAGTGT
   184  ACCATTATCTAGAGTAGCAACTTTCTCACTAGAACTTCGTAGACCTGATGCTAGACCATA
   244  TCCAAATAGCATTTCAACAATACCTCGATCTAGTTGTTTAGATACAATGTATCCAATACC
   304  AAGTGATGCTGGAATTACATAAGTATTATATAGAACTTCAATGTAATATTTACCATTGAA
   364  GAAATTATAAAGATTGTATCCAAGAGAAGTTTTAGTTGTAGCTACAAGGAATGGAGTAGC
   424  ATAATGATATAGATAGAATGCAAGAGATGCACTTGCAAATGTAATGAAAGTAGGTAGAAG
   484  TTTGTATGTAGTTGGAAGAACTTCAGCCTCAATAAGAGAAATGTGAGAAGGATGTGTGAA
   544  TAGTGAATTATTAGCAAAATCAGTACCCATACCCACAAATAGATCTCGTGCAACATATCC
   604  AAAGAAGATAGCTAGGATAGCTAGAACTGACATAGGAATCATAGCAAAGATAGCAGCATC
   664  ATGTGCAGATTCATAAATTTTCTTTGGAGAATTTGGATATGTAAGGAATGTCATAGCAAC
   724  AAGTCGGAAACTATAGAATGCAGTAAGACCTGCAGAAATAGAACCAAGCCAGTATGCAAT
   784  AGATCCATGGAATACATATTGTGAACATGCAAGTTCAAGGATAAGATCTTTAGAATAGAA
   844  TCCTGTCATAAATGGAACAGCCATAAGACTAAGAGAACCAACAAGAATAGAAGTGTAAGA
   904  GAATGGTAGAAGAGGAAGGAATCCACCAAGTCGTCGTTGATCTTGTTGATCGAATGTAGC
   964  ATGAAGAACAGCACCTGCAGAAAGGAATAGAAGAGCTTTAAAGAAAGCGTGGTTAACAAG
  1024  ATGGAATAGTGCAGTATTGTACTGTGAAAGTCCACATGCTAGGAAAAGATAACCCATTTG
  1084  TGAACAAGTTGAGTAAGCAATAACTCGTTTAAGATCATTTTGTAGAAGACCAGTAGAAGC
  1144  AGCAAAGAATGCTGTAATAGATCCAATCCAAGTAATAGCAATAAGAGCTGTAGATGAATA
  1204  TTCAAGAAGAGGACTAGATCGAAGAAGTACATAAACACCCGCCGAAACTAGAGTAGCTGA
  1264  GTGAATAAGTGATGAAACAGGAGTAGGACCAGCCATAGCAGTAGGAAGCCATGTATTAAG
  1324  TCCAATTTGTGCACTTTTTCCCATACCACCAAATAGTAGTAGAAGACCAATAATAGTAAG
  1384  AGCACTTTCGTTCATCATTGGAGCTAGTGAAAATACTGTAGAGAAATCTACATTACCAAA
  1444  TAGACATACAATTCCAAGGAATGAAATAGATAGTGCCATATCACCTACACGATTTACAAT
  1504  AAATGATTGCATTGCAGATTTGTTAGCTTCAATTACAGTAAACCAGAAATTAATAAGTAG
  1564  ATATGAACATACAGCAATAAATTCCCATCCAACAAAAAGTACAAAGTAATTATCACCTGC
  1624  AACAAGAAGAACCATGAAGAAAGTAAATAGACTAAGATAACAGAAGAATCGTTGGTTATG
  1684  AGGATCACTGCTCATATAATCAATAGAGTAAAGGTGTACTAGAGAAGAAATAATAAGAAC
  1744  AGTAGTAATGATAGACATTGATAGAGTATCAAATGTGAAAGACCATGATACTGTAAGAAT
  1804  TTCAGAATGTACCCAATCTCCTAGATGGATAGTAACTGGTGAGTGACATAGTACTACTTC
  1864  ATAAAATGCAATAATAGATAGAATAGCAGAAATCATTACTGCTGAAGTAGTAATAATATG
  1924  AGCACCAGTAACACCAATTTTTCGTCCTAGTAGACCAGAAGTCATACCACCTAGACAAGG
  1984  AAGTGAAAATAGAAGGAAAAACAT
;     G-nad5 <== start
  2008  TGAT
;     G-nad4L <== end
  2012  TTAGTTTCTATGTGAAAATTCTAAACTACCATAGGATAAAGCTGTAGTGTTAGAATTTTG
  2072  ATCATTAGCAAGAGAAATAGATCCTCGTAGTCGGTAGTAAGCAACAAGAATACCAAGACC
  2132  AATAGCAGACTCAGCAGCAGCAAGAAGAATAATATAAATACCATAAGTTTGTCCTAGAAT
  2192  ATCATCGAAATTCATAGAAGATGCAAGTACCAGAATAGTAACTGCCAGTAGTAGAATTTC
  2252  AATAGAAATCATCATAAGAAGAATGTTTTTACGATTCAGTACAAATCCTAGGATACCAAT
  2312  AGTAAATAGAATAAGACTAAGATTCAT
;     G-nad4L <== start
  2339  AATATTTTAAAAAATGAATAAGTGGAAGAGTTTGATGAAAATAGAATAATATTTTATCTG
  2399  AATTTAT
;     G-trnD(guc) <== end
  2406  CGAGAACTACCCGACTCGAACGGGCATCTCCCAAACT!GAC!AATTTGGTGCATTATCCA
  2464  ATTATGCTAAGATCCC
;     G-trnD(guc) <== start
  2480  TATGGTGATATGATATTTATATAATATTATATATATATATATATAACTATATAATTGTGA
  2540  ATTATAGAAACTAGGTTTTGAATGAAAGTTAACCTATATTGGTATGAATAAGGGAATAAA
  2600  TTCCTAGTAATAA
;     G-nad1 <== end
  2613  TTAATTAATGGCAGGGATATCGAAAGCAACTAGTAGACTAGGAACAAGAACTAGCATAGC
  2673  GATAGCCATTGGAAGAAGTTGTGTCCAACAGAAAATCATAAGACGATCATATCGTTGTCG
  2733  AACGAATGTAGCACGAACCCAAACAAAGAAGAACATGAAGATAAGAGATTTCATTACAAG
  2793  AATGATACTTTGTAGGTTGATGAAAGTTTCATTTACAAGAATCTCTGGGAAAGCATATCC
  2853  TCCTAGGAATAGAATAGTAGAAAATGTTGACATAAGAACAACTCCAGAGTATTCAGCTAG
  2913  ATAGAAGAATACAAAAATCATACCAGAGTGTTCTGTCATAAATCCACTAACTAGCTCAGA
  2973  TTCAGCTTCGGGCAGATCGAATGGAGTACGGTTAAGTTCTGCAAGAGCAGAGATAAGGTA
  3033  CATAATGAAAAGTGGGAATAGAGGTACAATGAACCAAATAGATGTTTGTGCTTCTACAAT
  3093  AGTAGTGAAATTTAGTGAACCTGCAAGAAGGATAACAGCAGCAACACAAGTTGAGAAAAT
  3153  AAGTTCATAACTAACCATTTGGGCAGTAGATCGTAGAGATCCCAGGAATGCATACTTAGA
  3213  GTTAGCAGCCCATCCAGCAAATAGAGCACCATATACACCAATAGATGATACAGCTAGTGA
  3273  AAATAGCATACCTAGTGAAATATCAGTAATAGCCATACCAGATCCGAATGGAATAGTAGC
  3333  CCATCCTAGTAGACTAAATACAAGAGAAATCATAGGTGCAAGGAAAAATAGTGCTTTGTT
  3393  AGATTGTGCTGGAATAATTTGCTCTTTAACAACAAGTTTAAGAGCATCTGCGAATGGTTG
  3453  AAGTACCCCATAATAACCTACAACATTAGGACCGATTCGTCGTTGCATAGATCCCATAGC
  3513  CTTTCGTTCAATAATTGTCATAAATGCTACACATAGAAGCATAGGAACAAAAACAAGAAG
  3573  AATAAGGATAAGTGAAACAAGAGATCCTTGGTCAATATTGATATCAAAAGATTTCAT
;     G-nad1 <== start ;; mfannot: alternative ATG start pos 3872
  3630  ATCAAAGAGGTTAGTCATGGTTAGAAAAGATATATGTAATGATATTGAAAGTCAATAAGA
  3690  GAAAATCATATTGAATAGTATAATGAATATACTAGGATTCTTTATTGTAAAGAAGGGAAA
  3750  AGTTCATTCTTTCAAGAAGAATT
;     G-cox2 <== end
  3773  CTAAGATACACTTTCCATCCATTCTAGGTATTTTTCTGGACTTACAGCCTCTACACAAAT
  3833  AGGCATAAATCCATGTAGGATTCCACATAGTTCTGAACATTGTCCATAGAATAGACCTTC
  3893  TCGTTCAGCAATTGTAGCAGCTTGATTTAGTCGTCCTGGAATACCATCCACTTTCATACC
  3953  TAGAGAAGGTACAGCAAATGAATGGATAACATCTTGACCTGTAACGATAAATCGAATATT
  4013  TGTATCTACTGGAATAACTACATTATTATCTACATCTAGTAGTCGTAGTTGTCCATCTTC
  4073  AAGGTCTGATTCAGGGATCATGTATGAATCAAATTCAATAGATTCTCCATCTTCATTTAG
  4133  GAAATCTGAGTATTCATATGACCAATACCATTGGTGTCCAACAGCTTTAATAGTCATTGA
  4193  TGGAGAATATACTTCATCTGTAAGATATAGAAGTTTGAAACTTGGGAAAGCCATGGCAAT
  4253  AAGGAATAGAGCTGGAGAGATTGTCCATACTAGCTCAATAGTAGCTCCATGGCTAAAATG
  4313  ATGTGTAATAGGATTATTTTTTTCTTTGTAGTAATGTACTGTATTGAAAATAGCCCATAG
  4373  TACACCAAATACAATAATGATTAGATAAAATGTTAGAGAATCAAGTAGTTCAGAAATACC
  4433  TTCCGCAACAGGAGAGGCAGATTCTTGAATACTAATTTGCCATGGTTCTGGTGAATCACA
  4493  TTCTGCAGGAGGATATGCAATAAGTGACAGTTCAAGGCCTAGTAGAGTTAGATTTTTTAC
  4553  TAGAGAGATCAT
;     G-cox2 <== start ;; mfannot: alternative ATG start pos 4630
  4565  AGAGTAAATGCAGCAAACTGAAAGTACTCCTAGAACCATACAATCAATGTAGTTAAAACC
  4625  GTCCATTATATATAGCAATGATAATAGAGTATACCCTTATAATAATGTAATGTAATCTTA
  4685  AGATTCAATATGAATTTCTATATATAATAATAATATATATTTATATATAAATATATATAT
  4745  ATATATATATATATTTATGTGTGTATATATACTATACACGTATATGTATATATATTTGTT
  4805  CATATATACATATAAAATAGCCGGATAATAATAATTCTTTTGAATTAATCCGAAGGAGTA
  4865  ATTACTGGTAATCGTAAATAATAATGAAAAATAATTTCATTTATGAGTTATTTGGTCTTC
  4925  GTTATATTGAATATAATATAACTAA
;     G-trnV(uac) <== end
  4950  TAAGAATTAGAGGAATTGAACCTCTGTCTCCGATGT!GTA!AGATCGGCGCTATACCACT
  5008  CAGCTAAATTCTT
;     G-trnV(uac) <== start
  5021  CTGCAATCTGTATATCTTTGTATAATATAATTGTATAAATA
;     G-trnW(cca) <== end
  5062  CAAGAACAGCTGGGTACGATCCAACACTAGTGATTT!TGG!AGATCACTGTACTACCAAT
  5120  TATACTATGTTCTT
;     G-trnW(cca) <== start
  5134  GCTAAATTTACGATATATTTATTTAGTACAATTCTTTTCCTTATATTTGTTGGAAAAGTG
  5194  AGTA
;     G-trnC(gca) <== end
  5198  AGAACTGAGAGGGAATTGAACCCTAAGGAAAGAATT!TGC!AATTCTTCTTCAGTAGCCA
  5256  TCTGAAACCTCAATTC
;     G-trnC(gca) <== start
  5272  CTTGAAAATTGTAAGAGTGTAGAAAACAGTATTTATTTTATTATAACTACAGATTTTAAA
  5332  AATTTTTAAGAAATAAGGGAAAATATAAAGTAG
;     G-nad6 <== end
  5365  TTAGTTTTCCAGAGTTCGTACTTTCATAGTAAGTACAATAGGACCAATCATAGCAAGTAG
  5425  TAGGATTAGACTAGCTACAAATAGCCAGATAGATCCAAATGTATATAGTGTAAATCCAAT
  5485  TGATTGTACATCAATTAGAGTAGCAAAGTTCGAATCTGGACTGTAAGTAAATGTTTGATA
  5545  TACATCATATGAATTAGATAGAGTAGGATATCCAAAATTATGCAGAATGCTATTAAGAGT
  5605  ATTCATAATACCAATTTGCATATCTGGGAAAATTTTGAATGGGTTAAGATTTTTGTATTC
  5665  ATTATTAGAACTAAATGGAAACATAGAAAATAGTTCTACGAATAGAAGAAATACAAAAAT
  5725  AGAACCCAGAGGAAGATTTTGAGTATACTCAGAAGCCATAGCATTTAGTTCAGCAAGTTG
  5785  TAGATTTAGCATCATAACAACAAATAGGAATAGGATAGCAATAGCTCCAATATAAAGAAT
  5845  TAGATATGAAATACCCATAAATCCAAGACCTAGTAGAACAAGATATCCTGAAACATGTAG
  5905  AAATAGTGAAATAAGGAATAGAACTGACATAACAGGATTTTTAGATGTAACTACTAGTAG
  5965  TGCAGATAGGATAGCACCAAGAGTAAGAAAATCAATAAGAAAAGTATGCAT
;     G-nad6 <== start ;; mfannot: alternative ATG start pos 6042
  6016  GTGATACTGCTCATATATATTATACATGTATACATAATACAGTATACAAAGTTATTTTCT
  6076  AAAGAAGGAATGTTCATGTAGAA
;     G-cox3 <== end
  6099  TTAATAGGGAATCAATCTTTGAATTAATCCACCGTACCAGTAAACAGAAACGAATAGGAA
  6159  TAGCCATACTACATCAACAAAGTGCCAGTATAGAATACTTGATTCGTATCCAACATGGTG
  6219  AGTATTTGTGAAATGATATTGAATCATTCGACCAAGAGAAACTGCCAGCATAATTGTACC
  6279  AACAATAACATGGATACCATGGAATCCAGTAGATAGATAGAATGTAGAACCATATACACC
  6339  ATCAGAAATAGCAAATGGAGCATTGTAGTACTCAATACCTTGACAAATAGTAAATACTGT
  6399  AGCAAGTACAACAGTAAGGATAAGTCCTGAAATAGCACCTGCTCGGTTTTTGTTAATTAC
  6459  AGCATGGTGTGAGTATGTAACTGTAGCACCAGATGTAAGAAGAAGAATAGTATTTAGAAG
  6519  AGGAAGTTCAAATGGGTTGATTGATTCAATACCAACAGGAGGCCATTGTCCACCTAGAGC
  6579  AACATCAGGAGAAAGTGAAGAGTGGAATAGAGCCCAGAAGATAGAGATAAAGAAGAATAC
  6639  CTCAGTAATAATAAAGAATACCATACCTAGGCTAAGTCCTTTTTGAACTGGAATAGTATG
  6699  ATCACCTAGGAATGTACCTTCAGTAACTACATCTCGAAGCCAAAGAGCTAGACATAGAGC
  6759  AGTAGAGATGAATCCAAGAAGTACAAGAGAAATACCAGAATCTCCAAAAGGACTAGCATA
  6819  TCCTTGGATATAAACAACACTTCCCATTGTAAGAATAAGAAGAGAGAATGAAATAAACAT
  6879  AGGCCATGGACTAGCAGTAACCATATGGAATGGGAATAGTTGGAATTGATTTCGCTGTGC
  6939  TTGAAGGTTAGCTAGATTATTCAT
;     G-cox3 <== start
  6963  AATTCTATAGAAAAGTAAATATACTATATATGAAAGTATATTATGAAGTGGTTCATGATC
  7023  TAAAAGATTTTAAAGGAGGATATCATGATGATCCATATGAATGAGTATAGTAGTATCTAT
  7083  ATATATAGATACTATATACTGTCTAGATACAAGAGAATATAGTGTGTACCTCTGTGTACC
  7143  CTATAGTACATTTAGTATATGGTAGTATAGTTATATATAATAATATTTATATGAGCGTGA
  7203  GAGGAGATTTGAACTTCAACAAATCTAAGATTTGTAGAGAGTGTCGAATCTCCATTATAT
  7263  CATGTAGTATAAAATGGAAATATTATCATTCTACATACGGACGCGAGGAGATTCGAACTC
  7323  CAGCAAACCTGTGGGTTTGCAGAGAGTGACGAATCTCCAATAAATATACATATATTGAGA
  7383  TTGTATATTTATATAAAGGGGTA
;     G-trnS(uga) <== end
  7406  CGGACGCGAGGAGATTCGAACTCCTGGTTCTAAAAAGAACTCCTAGAC!TCA!AGCCAGG
  7464  CACATTAAACCACTCTGTCACACATCC
;     G-trnS(uga) <== start
  7491  TCTAAAAATGGATTAGTCAATATGTATATATATATAA
;     G-trnY(gua) <== end
  7528  TTACAGACATGGGACTCGAACCCACAACGGTAGAAACCAATGCTTT!TAC!AGAGCACCT
  7586  CCTTTACCAGTAAGGAATATCTGTA
;     G-trnY(gua) <== start
  7611  TTATGAATATAA
;     G-trnF(gaa) <== end
  7623  TACCTCGACCATGACTCGAACACGGTTCTTAGAATC!TTC!AGTTCTACGCTTTAGCCAC
  7681  ATAAGCTATCAAGGT
;     G-trnF(gaa) <== start
  7696  TTATGAA
;     G-trnA(ugc) <== end
  7703  TGGAGACAGTCAGATTTGAACTGACATCAGCTATCCT!GCA!AAGATACTATAATACCAA
  7761  TTATACCATATCCCC
;     G-trnA(ugc) <== start
  7776  AAATTTATTCTGATAAATAATTTTTATTCTTCATTTATATTATTAAATGGTATTCACTTG
  7836  AATTATCAGATAGATTCCTATATTATCCAATTCTTAGAA
;     G-nad3 <== end
  7875  TTAAATAGATGAAATTATAGAAGGGAATGAAGATAATTCTTCTTCGTTGGCAGGTTGAAC
  7935  TTGACTAAAGTATAGAGCTTTAGAGTTAAATTCATATACAAACCCAAGAATAAGAATTCC
  7995  AAAGAATACCATAATGATCCAGAATCCATAATGACCTGTTTCATAAACAGTAAGAGCATA
  8055  TGGCATTGTCATGAAAATTTCAATATCGAAAATTAGGAATAGAATACCAACAAGATAGAA
  8115  TTGAATAGTGAATGGTGATCGATTTTGACCATAGATAGGAGAAAATCCACATTCATAAGA
  8175  TGTAACTTTTTCAGAATAAGGTACATGTTTAGCTAGTAGGATATTTACCAGTAGTAGAAT
  8235  AAAACCTACAACTGGTACAAGAATAAGATAAAGAGTAAGAGAATTCAT
;     G-nad3 <== start
  8283  AGAAGTGAAAAAGAAAGATCTTTTGTCTA
;     G-nad2 <== end
  8312  TTAAGAAGAGAATAGACTTAGACTTAGAAGATGACAAGCATTTAGTAGGATAGAAGAATC
  8372  AAATAGGTAAAGTGAAATCATAAGAGTAAGGATAGCAATAACAGAACTATGCATTGATGT
  8432  AATAAGAGGTGTTCCTGTTTCAGATGTTTCACCTTCTGAAGATAGAGTTGTAGGTACAGA
  8492  ATCTTTCTGGAAGAACATAAGTTGTACAATTTTTAGATAATAACTAGCACTAATTACACT
  8552  CATTACAATAGCTAGAATAGCAACATATGAGTAGTTGTAAGATACTGAGTAAAGAACCAT
  8612  TTGTTTTGCAAAGAATCCCATAAGTGGAGGAATACCTGCCATAGAGAATAGTGAAACAGA
  8672  GAAACTAATAACAAGTAGAGGATTTTTGTAGAATTGACCTTTTAGATCATCTAGTAGTAC
  8732  AAATTCTCGTACACTAGAATTATTTTGTAGAATTCCTTTCGTAATATATCCGAAAGCAAG
  8792  AATTGTTAGGAAAGTATTTACATTTGTTAGTGAATATTGTACTAGGTAGAATACAAATCC
  8852  TTCTACAGATTCTTCAGTACTTACAGCAAGAGCTAGTAGTAGGAAACCTACGTGATTAAT
  8912  TGTAGAGAATGTAAGAAGTCGTTTAATTCGTACTTGTGATAGACCTACAATACTTCCTAC
  8972  AATAAAACTAAGCACAGATGATACAAGTAGTAGTGTTTGGAATGGTTTAGCATAAGAAGT
  9032  AAATAGATCACTTCCTTGAAGGAATTCAGTATTCCATGATAGATCATATCCTGTTACAAT
  9092  AAAGCTAAGGTTTAGTAGGAATACTAGAATACCGATCTTAGGCATAGTACTTACCCAAGA
  9152  TGTAATGATAGTAGGAACTCCATCATATACATCAGGAGCCCAATTATATAGTGGAGCAGC
  9212  ACCTACTTTGAAAATGTAACCAATACCAATTAGTAGAAGACCACCTGCAATACTTAGAGT
  9272  TACATAAGTATTAGCAGAAGAAATGTCACCTACAGAGATAAGAGTAGCAAGATCATCAAA
  9332  TCCAGTAATACCAGTACCAGCATAAATAATAGCAGTACCAAGTACAATAATACCAGATGC
  9392  TAGACTACCAAGTAGGAAATATTTAAGACCAGCAAATGTAGCAGATTGTGAATTTCGATA
  9452  TAGAGAACATAGAATATAAGCAGCAAAACTTTGAAGTTCAATACCCATATACATAGATAG
  9512  GAAATTATAACTAGAAATAAGAAGTACAGAACCAAGTACACTGAATAGTACAATCATACT
  9572  ATATTCATTAATAGTATTCACGTGAACAAAATTAGTATTAATACTTACAGACCGTTCAAT
  9632  ACCTACTTTAGAATTACCAAGTTTTAGACTATATGTAGTAGGACCCCAACCAGCAAGTAG
  9692  GATAGCACCAACTACACATACAAGAATTTGGAAAGCTAGAGTAGTTGTAGATACATGGAA
  9752  TAGACCACTATATAGACCAACACCACCTTGACTAAGTGGTAGATAATATAGTGAATTCCA
  9812  TGTAAGAATTGCTGAATAAAATAGAACAATAGCAACAATTCGAGTAAAAACGGTAGCTGT
  9872  AATTTTATGGGCGAAAAGAGGAACAGCTAGAATAAATGAAATAAGAGAAATAGTTAGCAT
;     G-nad2 <== start
  9932  GACTTATTCTCCTGCAAAAAG
;     G-trnG(ucc) <== end
  9953  TACTAGCATTCGGAATTGAACCGAAACCCGGGTATT!GGA!AGTACCTGATTCTACCATT
 10011  AAACTATGCTAGC
;     G-trnG(ucc) <== start
 10024  TTTATTTCTATACAAGAACAATGATAATGTTCTAGCATACTATTATTCACCTATAAAAAT
 10084  AAGAAGAATATATAGGAGCGAAATATATGTTTTCAAATATTATAATAAGT
;     G-trnK(uuu) ==> start
 10134  AGGGATATAACTCAGTTGGTTAGAGTGAAAAACT!TTT!AATTTTTTGGTCAGGAGTTCG
 10192  AATCTCCTTATCCCTA
;     G-trnK(uuu) ==> end
 10208  GTTATTCTTTTTTTTATTTAAAAATAGAAATCTCATGTCACTATGGAGATTCGACACTCT
 10268  CTACAACAACAACAGGTAGCTGGAGTTCGAATCTCCTTATCCCTAATTACTAAGATATTA
 10328  TACATAATATAATAATACATTGTCTTTGTGGAGATTCGATACTCGTAAATTATTCTTCAT
 10388  TCTGAAGAATAATAGAGTTCGAATTTCCTTATCCCTAATTACTAATATCATAAAGATATC
 10448  GTACTAAGTGTAATACTTATATTATTACTCATG
;     G-trnQ(uug) <== end
 10481  CTAGGATGGGTTGAATCGAACAACCATTCTTTCATC!CAA!AAAGAAATGTCCTGCCATT
 10539  AGACGACATCCTA
;     G-trnQ(uug) <== start
 10552  ATTATTGTATATTTATACAGAGTATCTAAAATA
;     G-trnT(ugu) <== end
 10585  TGCCGACTACTAGGATCGAACTAGTGACAAGTAATT!ACA!AGTTACCTATTTTACCAAC
 10643  TAAACTAAATCGAC
;     G-trnT(ugu) <== start
 10657  ATTTCCATATATATATATATATATATATATATATATATTGTTATGTACATACTACTTATA
 10717  ATAACATACATATTTA
;     G-trnE(uuc) <== end
 10733  TGATCTTTAGGCGACTCGAACGCCCACTCACTCAGAT!GAA!GACCGAGGGTTTTACCAT
 10791  TAAACTAAAAGACC
;     G-trnE(uuc) <== start
 10805  CCTTGAAATAATAGAATTTCTAAATAGATTTTAATAAAG
;     G-trnM(cau)_1 <== end
 10844  AGTACATTCCAGGAATCGAACCTAGTCTTACAGATC!ATG!AGTCTGTCGTGCGACCTAC
 10902  TACACTAAAGTAC
;     G-trnM(cau)_1 <== start
 10915  TATAGCCCCTATAATAAGAAAATATACTAATTTGAAAAAGTATATATATATATATACTGG
 10975  TTAAAAGGGAAATATCTATTGACTTCCACAATTATTTTGTAGAA
;     G-cob <== end
;     G-cob-E2 <== end
 11019  TTATTTTTCTTCTGAAACTGCTACATCCATTAGTGTATTCTCAATAATACCTACTACTGG
 11079  AACAACAATAAAGAAGTATGCAAAGTAGAATACTGTAGCATAGCTACCGATATCTGAATA
 11139  AGGATATTCAGGATGTTGAGCACCAATCCATAGTAGAATTAGGAAATCTACTACAAATAC
 11199  CCAGAATGCAAATCGAGATAGAGGTCGGAATTGGTTACCTCGAATTCGAGATGTATCAAG
 11259  GATAGGCATAGCTAGAAGGATTAGTAGAGAACCAAACATAGCAATAACTCCAATGATTTT
 11319  TGATGGAATTGATCGAAGAATTGCATAGAATGGAAGTAGATACCATTCAGGTACAATTGA
 11379  AGGAGGAGTTTGCATTGGATTAGCTGGGATATAGTTATCAGAATGTCCAAGAGCATTTGG
 11439  ATAGAAGAATACAAATACTGAAAGAATAAGTAGGAATAGAACAATAGTTACAAGATCTTT
 11499  AAATACGAAGTAAGGATGGAATGGAAGTCGGTCAGTATTACCACTAATACCAAGAGGATT
 11559  ACTACTTCCATGTTCATGAATTGTAAGAAGATGCATTGCTGAAAGAGCAGCAAGAATAAA
 11619  TGGAAGTAGGAAGTGTAGTGAGAAGAATCGGTTAAGTGTAGCATTATTTACACTAAATCC
 11679  TCCCCATACAAACTCTACGAAATCATTACCAATCCATGGGATAGCACTTAGAAGGTTTGT
 11739  AATTACAGTAGC
;     G-cob-E2 <== start
;     G-cob-I1 <== end
 11751  catatacttaattctatgttgtaaatattacacttcttcaaatcatagaaccatgtactc
 11811  tattcgttctttgatgcaaagaatctttgaatgagccttgtgtattgtaactccatttaa
 11871  ttacaataaagtattcgactgtacattaagcatagatagataatacattactctataccc
 11931  actgatgaaccagtctgtagcgatcatataacaaagaaaatattttattatattaccgac
 11991  ggtctaaatgcaagaagaacattgttaaccgttttcatcagcatcgcctaatattctatt
 12051  taatagaaattattagactatacagttatactaataata
;     G-cob-I1-orf260 <== end
 12090  ttacttaaacagtgcattattatttaatccttgaattttatatagcatggaagataccat
 12150  ataatcctttactagatcaaaaagaataggcatagattctttcattacataaattacata
 12210  ttgattttctttacctgcagaatgtacattgcatttaatattatattttttatatagtac
 12270  ttctgtaagaagaaaacaatcttcgtaactaaaagcatttgttgcccatttaagagtttt
 12330  accatgccgagtaccatcatccatagttcaaatagcaatagcaagaggagttagatattc
 12390  ttcaatatttgatggtacttttttaataccatctttataccattcatcatatagccaatt
 12450  tagacttgaataagtaaaagtatgaaatcgaataatatatcgaacttttcctcctgcccc
 12510  tattcgactttgaacaacaggtacagtaggattacaatatcctttctcagaaataataga
 12570  atgaagccaaataagataactttttcgattagattcttgactaaaactaagacgagttcc
 12630  attaccttcttttcgtttttctgcatgactatctccaagtagagaaccataaaaaatgct
 12690  aagaatatctttgttatgaggaccaatacgatactcagatcgaatacgtttagcaaaata
 12750  atgttttgtattaggattctttgtatcaagaaaaattataataaaaataatggatgaata
 12810  agtaatatgaacaagaaaagctaaaatattagtataattgcatgtggggcaatatttctc
 12870  ttc
;     G-cob-I1-orf260 <== start /first_aa=E
;     G-cob-I1 <== start /group=ID (1.37e-28)
;     G-cob-E1 <== end
 12873  ACCCCATAGTGACATTTGTCCATAAGGAAGAACATAACCTAGGAATGCTGTAGCCATTGT
 12933  AAGAATTAGAATAATTACTCCGATAGACCAAGGAAGGATTCGAGGAGATTTGTATGAACC
 12993  ATAGTAAAGACCTCGTCCAACATGGAAGTACATGAATAGGAAGAAGAATGAAGCAGTATT
 13053  AGCATGTACATATCGGATAGCCCATCCGTAGTTAACATCTCGCATAATATGTTCAACACT
 13113  AGCAAATGCAAGATCAACATTAGGACAATAATGCATAGCAAGGAAAATACCTGTAAGAAT
 13173  TTGGATAACAAGACAAAGACCAAGTAGAGAACCAAAATTCCACATGTAAGAAATATTGGC
 13233  TGGTTCAGGGTTATCGATAATATAACTATTAGCCAGACCAAGAATAGGATTAGATTTAAG
 13293  GATACGCAT
;     G-cob-E1 <== start
;     G-cob <== start
 13302  TTGAAAATGATATATCTAGGAATTCTAATTATCTCGTGAGAGATAAATTCTTGCAAATTT
 13362  GATTCAATTTCTATAAATACATGGAATATTTCATAATTATGAATAGTATCAAAAAC
;     G-trnI(gau) <== end
 13418  TTTGTCCTAGAGGAATCGAACCTCTATAACATCTTT!ATC!GGAGATGCATTCTAACCGT
 13476  TGAATTAAGGACAA
;     G-trnI(gau) <== start
 13490  TCTTTGAATAATAAATA
;     G-trnN(guu) <== end
 13507  AGGTGTTAGAAAGATTCGAACTTTCGTAAAAATGCATT!AAC!AGTACACCGCATGACCT
 13565  CTATGCTATAACACC
;     G-trnN(guu) <== start
 13580  CATAAATAGAAATGGATAGAAAAATGAAAAGATTCGATTTCAACTTTAGCAATATTTTTT
 13640  TACATTAATGTTATATAGATCCAAATAGTAAATTCGAACCTAAATGTAACAAAGTTATAT
 13700  TAGAGTGACGAATCTTCATTACCAACATAATACTTAATCTAATTATTAGAATAATGTTGA
 13760  TATCAAGCAGTGGAGATTCGAACTTCAATAAATCTAAGATTTATAGTGAGTGACGAATCT
 13820  CCATACTATATATTATCTATATATATATATATATATATTTAATATATATATATCAAGCAG
 13880  TGGAGATTCGAACTTCAACAAACCTATGGGTTTGTAGTGAGTGTCGAATCTCCATTACCA
 13940  ACATAATACTTAATACAAATTATTGGAATTCAGTTGGTA
;     G-trnP(ugg) <== end
 13979  TCAAGCAGTGGAGATTCGAACTCCGTACTCCCCTTC!CCA!AAAGAGGCGCCCAGCCATT
 14037  AGGCCATCTACCTG
;     G-trnP(ugg) <== start
 14051  ATAAATT
;;     rnl <== ;; mfannot: 3' -20/+180
 14058  TGAAAAATAAATGAACAATATGGTACAATTAAGTTTGATCAATACATTAGAAATGTTTAA
 14118  CATACATTCACATCCTAGACTAGAAATAGTCTTTTTCTTATTTGAGAATATCAGAAGATC
 14178  TGTTTCACACTTGATATGCTTTCAGTATTTATCTTTTAGAATTGTAGCTACTCTACTGTG
 14238  CCATATTTCTACAACAATAGATACACCATGGAATTCTCTCTAACGGTCCTTTCGTACAAA
 14298  TTAGAGGTTCTTCTTCTATTCTTGTTCCCTTCCGAGGATAGAATCTATACTGACTCACGT
 14358  CGTATTAAACCCAACTCACGTTCCTCTTTACTCAGCGAACAGCTGAACCCTTCCAAGCTA
 14418  CTACACCTGGAGGATGAGAAGAGTCGAC
;;
 14446  CATTTTTCTTTATCTATATAATTCCTAGACAAGCTAAATGCCAGAAATATTTTCTATAAA
 14506  TAAAGATAGTAAGTTGTTTATACTTACTTACCATTAGTCACCTAATGGATT
;; mfannot:
 14557  agactatatcttcaaaatacatttgaagtgacaatcaaatatattttgttgggcgctcgt
 14617  ggaaagattattgttggtataactcactttctagtcgttgaacctttttattacataatt
 14677  atttctagcataattctttcaaattactaaagaaaa
;     G-orf107 ==> start
 14713  atgaaaaataaaaaataccgtaataaacttggctgcgaattgtcttattgaaagagtggg
 14773  atttctttaagagttttccgca
;; mfannot:     /group=I(derived) (1.36e-04)
 14795  TTTCACCCAATTTAACCTCGACAACGACTCTTCATAAAAATATTTTTATTTTATCGAGGT
 14855  GTCAAACCGTTTGGACAATGTGAACTCTCGCAAACGATAAACCTGTTATCCCTAGCGTAA
 14915  CTTTTATTTCTTGAGCGATGATCATTCCATTCTGAATCATCGGATCACTATATCCTACTT
 14975  GCGTAACTGATCGATCTATCAATCTTTCAGTAAAGCATACTTTTATCATTACATTTTGAT
 15035  AG
;     G-orf107 ==> end
 15037  ATACAATTATCTATTGGTTTCTGACCAATGTAAGTATACCTTTGAAGGCCTCTGATACTT
 15097  TCTTAGAGGCTACCGCCCCAGTAAAACTGACCATCTGATACTGTCTTTTTTAGAAAAATA
 15157  AGTTATTCCATTCAATATATCAAGGTATTTCACGGATGTTACACTCCCTTGTATTCTACA
 15217  CTATATATCACGAATAACAATATCAGAATACAGTAAAGCTGCATAGGGTCTTCGCGTCCT
 15277  CCGGAAGGCAAACCGCATCTGCACGGCTAATTCAATTTCACTGAGAAGCTAGTGGAGACA
 15337  GCAGGGCCGCGTTACCTCATTCATGCAGGACCACATTTAATGGCCAAGGAATTTCGCTAC
 15397  TTTCAGATCCTTATAGTTAAGACCGTCATTCACCACCGCATCAGTCAGGAACACTTCCCG
 15457  GAAGAAGATTCCCTTCCTTAAACAAATGGCATTGGACAGAGTTCACAACTTATACAAGTA
 15517  CTTTTCGTCTTAGCAAGTTGCTATGTTTTTAGTAAACAGTCGAAGCCCTCACTTTTGTGA
 15577  CAAGTTATAAAAGAATCATAAAATGATTCTAAATTATAACTTCTTCTTTATCGTCGAACT
 15637  TACAGAAGCATTTTGCCGAGTTCCTTCACTAGCCTTATCTCTACGCCTTAGTATACTCTA
 15697  CCCACGAACCTGTGTCGGTTTCAGGTACGGTTACTATCAATAGTAGAAATCTTTTTCTAG
 15757  AAGAAAGATTCTTTCTCTATGATTTCTATTCTTCATCAGAAAATAACAATTCGTTTATTT
 15817  TCCTTAGAAACCGTGTAAATTATGGCAGATTACCTTTTCCATAAAACCCTTTCGTGTTCG
 15877  GCGAGAAGTATTTTAACTTCTTAATCGTTACTCATGCCAGCATTCTCTCTTTAGTATAGT
 15937  CCAAAATGTATTCATACACTTCTTCACTCTCATACTAAGTGTTCTGCTACCTACATATAC
 15997  ATTTCTATATGAAAAATAAAAATGTATATATACCATAATGTAGGTTAAATATTTCAGACC
 16057  CGTTAATCTTCGATGCCTTTTATCCATTAGACTATTGAGTTGTTACACTTTCATTAAAAG
 16117  GTAGCTACTTCCAAGCTTACTTTGTAGTTGTATTAGATAAAAGACCTTCTTATGTTCACT
 16177  AAATATTTATTAGGGACCTTAATTTATGATCTGGGCTGTTTCCCTTTTGTCTATTTACCT
 16237  TATCACAAATAGACTGTCAGTTTCTGATCAAGATATTCTTCTTCTGAGGTTAACTTCCAA
 16297  TAGTAGGATCTTTTGATCCCCTAATTTATTCTATAAATAATAAATTGGAATCCAATTTAT
 16357  CAAGAAATGGAAATAAGTGCTATACAAAGAATATTTTACAGAAACTTTCTACTTAAATAG
 16417  ATTTCGCAGAATATCAGCTATCACCAGATTAGATTAGCATTTCACCCCTTTTCACAGCTC
 16477  ATCAGAAAATACTGCAACATTTTGCTGTTCGGTCCATTATAACCTGGCCATGAAAAGATC
 16537  ATCTGGTTTCGGATCTAATTATAAATACTTTTCTCATTTTTTAATCGCTTTCGCTAAGAT
 16597  TTATCATCTTGCATTTATAATTAACTTGCTGACCCATTATGCAAAAGGTACGTTATCATT
 16657  CTATTCTATAGAACTCTAACTGCTTGTAAGGCTTGTAATTCAAGATCTATTTCACCAGTC
 16717  ATACACTTACTTTTCACCTTTCACTCACGTTACT
;;
 16751  CTTCACTATCGCTAGATATACTATACTTAGCCTTGGAGAATGGTATCCCCATATTTCATA
 16811  CAAAGCTGCCGTCTTCATATTACTTTGTTTACTCATACATGTATGTAAATATATCTATTT
 16871  CTTGAATGCAAGAAAATAGTAGTCTGGACTTTCACCATCTTTGGTATATTATACTACTAT
 16931  ACATAGTATAGTAGTATAATAAATATATTGAATTCCACAATATTTTACTATACTAAATAT
 16991  ATTTACAATATGAATAATAGGCTGATTCTGTTTCACTCACCATTACTACAGAAGTCTCAT
 17051  TAGATTTCCTTTCCTACTGGTACTGAAATGTTTTAGTTCCCAGCGTAATCTATTTTATTG
 17111  GTTTTCCTTAGGATTGTAATAGTTTACAAATTTCTTACTATTACTTAAAGATTTACTTCC
 17171  TTTCAAGTATATCTGCTAGGTATCCTTACAAACCTCTTTCATTACTTAATTGTATACTCC
 17231  ATATTGTTAGATTCCTATATTTTTGTTAAAT
;;     rnl <== ;; mfannot: 5' +/- 50 nt
 17262  TTTCACATTTTCTGTTAAATATTCTATATATTTTCAATCTATGAAATATATCAAAGAATT
 17322  ATCTAGTTAATAATAAATTCAACTTAAGGGATAAAATAGAAAAATACTTATATGTAAGTT
 17382  AAGTAGGGAAATTCATATTTATCCTTACTTTTAAATACACTAACTAC
;     G-rps3 <== end
 17429  CTAGTTATGTACACCACCATAAATAGTTACTAGTGATGTAATCCATACCTTTAGAGTAAA
 17489  AGATCCTAGGTGATTTTTTGCTGTGTATTTACCAAAATCTTCCACTTTATTGTTCAGACT
 17549  ATCTGCTGAAACATTTGACATTTGTAGAGAGATACCAGAATTTGTATTAGGACTATCCAT
 17609  TCGATATACTTGTTTAGTCATTCGAGGTACTACTCGTTCTGAACCAATTCGACCTGAAAG
 17669  TTCTAGACAAATACTATCAATATATGATGGTAGAATATATTTTTCACCTTCTTTACCCAC
 17729  TACACCAAAAAGTCCTACTTTTACACTACTTTTGGATACCAGTGCATCACATAGTTGTGA
 17789  AAATTTATTTTTATCCGTCTTTCCACATAGATATTGTGCTAGAATTTGACTATTCATGTA
 17849  AGGATATCGAACCCGAATTAGATTTAGATTTACTTTTTTCTTAAATACTAGTGAAGATAG
 17909  AGATTTACATAGTTCTAGTACTTTACTCTCTTTTAGATAATGATGTTGCACAAAATCTTT
 17969  TGCTTGAGGATTTTCATCATTATAATAATAGAATAGAGTAATTTGTACTTCATTTGTACT
 18029  ATGTTGAAACTTAGGTTTACTAATAAGAATTTTAGAATTTCCAAAAATCTCTAGCCCCTC
 18089  TAGTTCTTTTCGAGCATTCTTATGCTCCTTTACTTTATTTGGATATGTATTATTCTCCAT
 18149  TGGTACACTATGGAAATAAGAATCTAGAAAACTCTTTGCTACATTCTGTAGAACAAATTG
 18209  ATTTCGCCAATTCTCTTTCGAATTCTCAATAAGAATATCGTTAGAAAAATCATTTAGAAT
 18269  ATTTGTTAGTGTTTCATCTTTTTTTAGTACTTGTTTATTTTTAAAACAATTTGTTGTACT
 18329  ATAAAATTGACAAATAGTTGTATTTTTCAT
;     G-rps3 <== start
 18359  GATAAATTATATAGAAATAATAATAAGTTATAATAAGATTGACTAGAATAGAACATTAAG
 18419  TAATATATACATATTACTTATATA
;     G-atp8 <== end
 18443  CTAATGTACAATATGTACTAAGGGAATTATTCTTAAAATATATTTATTATTAATAATTAC
 18503  AATATGTACATATTTACATACTATTAAGTTCAGTTTTGTAATATATAGTCGTACTACATT
 18563  TAGTTCTACAAATGCAGGTAGAATATATCGGCTAAATAGGAAAATTAGCACAAATAGACC
 18623  AAATAGTACGAATGATAGTTGATTTAGGAAATAAAAAGGTACTAGTTGTGGCAT
;     G-atp8 <== start
 18677  TTTCTTAGAAAATATTCATTTTTATTTTCTTTCTTCATAGTAAATTATAAACTTACAGAC
 18737  TATTGTGATATTATTCAATAATAACAAAGAAGGGAAAGATAATAGAAATATTATCTACAT
 18797  CACATTACATGCTATGTATTAATTTCACAAATAAAGTTCTATCATTCTTTTAGATACTTC
 18857  ATTTATTAAAAGTAATACTACC
;     G-cox1 <== end
;     G-cox1-E3 <== end
 18879  TTAAGATTGTTTTGGTACTACATGGAATGCGTGGAATGGTGTAGGTGATTCTACTGCCCA
 18939  CTCTAGTGATGTAGCTGGATTAGCTTCTAGCCAATAGATTGGTGTTGACTCGAAGTATCC
 18999  TGGCACTGCCCATGGATTATTATCTGCTTCTTCTCCATAAACTAGTGCATCATATACTAG
 19059  GTATGCAAAGATGAATACACCTGCTACAGAGATTACACTTCCTAGAGAAGAAATGTAATT
 19119  GTATGGTGCAAATGCATCAGGGTAATCAGGGATACGTCGAGGCATTCCTGCTAGACCTAG
 19179  GAAATGTTGTGGGAAGAATGTTAGGTTAACTCCTACAAAGAATGTCCAGAAATGGATTTT
 19239  TGCAAGAGTTTCATTGTATGTTTTACCAACAATTTTTGGGAACCAATAATAGAATCCAGC
 19299  AAAGATTCCGAATGAAGCACCCATTGATAGTTGATAGTGGAAGTGAGCAACTACATAGTA
 19359  TGTATCGTGGAATGCAATATCTAGTGATGCATTTGATAGAGTTACTCCTGTACTACCTCC
 19419  AATTGTAAATAGAATTAGGAATCCTACACAGAATAGCATAGGTGCAGTTAGTCGGATAGA
 19479  TCCACCGTACATTGTAGCTAGCCAACTGAAAATC
;     G-orf232 <== end
 19513  TTAATACCTGTTGGTACAGCAATAATCATTGTAGCTGCTGTAAAGTATGCACGTGTATCT
 19573  ACATCTAGACCTACAGTGAACATATGGTGTGACCATACTAGCATTCCTAGCACTCCAATT
 19633  GTACTCATAGCATATACCATTCCTAGGTAACCAAAGATTGGTTTTGATGAGAATGTTGAT
 19693  ACTACTTGACTTACAATTCCGAATGCAGGAATAATTAGAATATATACTTCTGGATG
;     G-cox1-E3 <== start
;     G-cox1-I2 <== end
 19749  ctatatagtttctaatatataaactatattggactatatcatcaactaagaacaaagaaa
 19809  agattaagcaaactttattccatttgtcataaaattttttccaaactttatgataaatac
 19869  tatcttcatgatatgcttttattgtttttagttcataaaaatcatgaaccataaaaaatc
 19929  gcttcgattttatactcttaaaaatatgtgtctgaaaataagaaagaaaattctcaatat
 19989  ctttttgagattgaatatgccacttgtaataaccatttttagaagtatcataataaatat
 20049  taccaccaaaatgttctttataatattgaacatcctctagatatttattactaacttcta
 20109  cctgaagtgtatactgagcatattgagaattctttacatttttagtagaaata
;     G-cox1-I2-orf214 <== end
 20162  ttaattgtaccatcagaatcaaagaatcctagcaaaccaatgcgaatttt
;     G-orf232 <== start /note=LAGLIDADG ;; evalue:2.7e-16
 20212  tagttagatttacagtatcttgaataggaatattcattacagagcaaacacgatgtagtt
 20272  gagatttacgaatactatgttgaatatatccatttaccatatttactacattcattattc
 20332  ctttcttattatgcatacgataccgatatgattttgatcctgatcgtagtttaatatttc
 20392  caccacctactttatcctgaatataatgaagtaggtaaagatctttctgatctacagtga
 20452  tttctagagatgtatatcctttcttattaacaagaaaacaaccatctccatcaatcattc
 20512  ccgcaaaccattctttaaaagcaatatcattattagtattcccatttttcttcattgtct
 20572  tagttgttacgcatgtagtctctgaagttcctactagactagatttatatagtcgttggt
 20632  tacctgctgattgcatcttacatactttattttcacttggtagggatacagtaaaaagag
 20692  taccacttattaccatagtaaaagcattttcagtaaactctggaaagtttacatgatgtt
 20752  cccagcacatagcgtaattcgaattcagaatttcttctgaaaagggccaataaaa
;     G-cox1-I2-orf214 <== start /first_aa=F /note=LAGLIDADG ;; evalue:1.2e-34
;     G-cox1-I2 <== start /group=IB (1.47e-24)
;     G-cox1-E2 <== end
 20807  ACCGAAGAACCAGAATAGATGTTGATATAGTACTGGATCACCACCTCCTGCTGGATCATA
 20867  GAATGATGTATTAAAGTTACGGTCAGTTAGTAGCATTGTAATAGCACCTGCTAGTACAGG
 20927  TAGTGTAGTGATTAGTAGAATTGATGTTACAAATACTGACCATACAAATAGTGGCATTTT
 20987  GTACATAGTCATACCTGAAGCTCGCATATTTAGGATAGTTACCATAAAGTTCATAGCACC
 21047  TAGCATAGATGAAATACCTGATAGGTGAAGACTAAAGATAGCTAGATCAATTGAACCTCC
 21107  TGAGTGACTTTGTAGTCCTGCCAGTGGTGGATAA
;     G-cox1-E2 <== start
;     G-cox1-I1 <== end
 21141  ctttcttaactatatttagacgcactaaatatataccaatattctcatattggattggac
 21201  tataccttcattttataatatgcttgcataa
;     G-cox1-I1-orf332 <== end
 21232  ttaatttgtgtaatcaatacttattttattccgaagattattcataatcttttgaatttt
 21292  tactagttcttcaaaactattcttttttcgaaaagatcgacttcaaatacgatattctag
 21352  tgatttcatgccctttatagtacggaaaaaataatgaatcactttgttaacacttgcttg
 21412  agttgttgttttacaagtaaaatatgtacttttacacatcactttcatatctagtagtag
 21472  tgaaataccttttagtacaattttatcattcttttgagtaatctcaaaacaatgaactat
 21532  tcgagaaggacctttttttgtaagataaaaactaccttctgcctcagtaaatcctacaac
 21592  ccaatatttagacataatagattgcacttgatctacacttagaaattcttcatttatacc
 21652  ttttcatacaaaagatatataattcattggcgttttcttacttttattaaaaacaagcag
 21712  tttttctttctcatctttgcttagattattatctagataaacaagaagactctcacgaaa
 21772  tgtttcatatgcaaattgtttggaagttagtagaggatacttatcaaaaataggaagaat
 21832  tttttctttaagatgaatcacatttcgaattcgatactctgcacatgaagatgcttcata
 21892  aggtactgtaatatgacctacacctagcattttcttcataaaataaagaacacgaagatt
 21952  atattgactttgacctactttaaaacagaaagttcaagcacctttctttgttttaccaaa
 22012  gtagaaacaaccatctccatctactattccaacaaaccattgatgaaatacattttctgg
 22072  agaatttttagcaagcatactataaaatgcactacgtgtagtctctgatggtccaaatac
 22132  atattttttatatgatttaaaccaggcggattgtccccatgttgatgacatttttacatt
 22192  ttctttcatcattttatatttcataagaaaagtattcat
;     G-cox1-I1-orf332 <== start /note=LAGLIDADG ;; evalue:1.4e-62
 22231  ctccgtatatattatatattattcaatatatttgaggagtttcccgcatcgagtagtgtt
 22291  taccgacagcttatccttttta
;     G-cox1-I1 <== start /group=IB (3.13e-21)
;     G-cox1-E1 <== end
 22313  ACTGTCCATCCTGATCCAGCCCCTTGTTCTACGAAAGCACTTGCTAGTAGTAGAATTAGG
 22373  CTAGGTACTAGTAGCCAGAAACTAATGTTATTTAGTCGTGGGAAAGCCATATCTACAGCA
 22433  CCTACCATTACAGGAGTGAAGTAGTTACCAAATCCACCCATTAGAGCTGGCATTACTAGG
 22493  AAGAATACCATTAGGAATGCGTGAGCTGTAATAATCACATTAAATAGTTGATGATTTCCT
 22553  CCCAGAACTTGAACACCAGGCGCAGCTAGTTCAGCACGAATTAGGATTGAGAATCCTGTA
 22613  CCTAGTAGTCCTGAGAATACAGCAAAGATAAGGTAAAGAGTACCAATATCTTTAGCATTT
 22673  GTAGAATAAAGCCATCGAGTCAT
;     G-cox1-E1 <== start
;     G-cox1 <== start
 22696  AATAGCTCTATTGTTGGGAATACTCGATTCTTATTAGGATATATCTAAGTAGATGTTCTA
 22756  TACATTTCGATTATAAACTTATTAGAGAAAAGGGAGATTCGAACTACAGCAATCCAATAT
 22816  TGCAGAGAGTATCGAATCTCCAATATCATATACATATATATATATATATATATATTGTTT
 22876  CATAATTTTTATTTTTAAAGGACAAAAGGAGATTCGAACTCTATATTTTTCTAAGAAAAA
 22936  TATTCACGAGTGACGAATCTCCATTATACATACATATCTACATTCTCTATATTGTATATA
 22996  AATAGCTAGGACAAAAGGAGATTCGAACTCCAACAAACCACCTTTTGGTTTGTAGAGAGT
 23056  ATCGAATCTCCAATGTTAAATACATACATATTACTTCATATATCTTATTTTTTCTA
;     G-trnS(gcu) <== end
 23112  AGGACAAAAGGAGATTCGAACTCCCACGGGTTTATACCCAGATAATT!AGC!AATTACCC
 23170  TTACTTCGCCAATAGCCGTTTGTCC
;     G-trnS(gcu) <== start
 23195  ATAATTCATTCTACAGCATTTTATAAAGTAGATAATATATTATAGTTCAGTATATATATA
 23255  GTATACCTTATATAAAAAGATACAAGGGGAAAAATTG
;     G-rns <== end
 23292  ATAAATTATAATTCAGCCGCAAGTTCCCTTACGGCTACCTTGCTATAACTTCACCTCAGT
 23352  TCTATTCTAAACGTCCTCTTCATTGACATTCCGAGTTCCGTAGTCAAACAAAACCAAGAT
 23412  GTGATAGACAGTTAGTATCTCCCTAATGAGTGGTTCACCGTTTCATACTAATAAACGATT
 23472  ACTCGGTATTCCTGATTCATGTGGACGAATTTCAGTCCACAATCCTTATCGAATCTTATT
 23532  TCATAGATTTGCTCAATCTTACGATTTTGCCTCTTATTGTTAGATTTTAGTAGCACGTCT
 23592  GTAGCCCATACTCCATAAGGGTCATGACGACTTATCGTAATCCATCATATCACTTTTATC
 23652  AAGTTGATAGAAGAAAGAATTGATTCCTTCCATGGATTGCGTTCGTTAGCGGACTGAACC
 23712  TAACATCTTACGACACGAACTGACGACAGCCATGCAACGCCTGTATCTTATTTATCATTT
 23772  TTAGAAAAAATGACGATACTAAGATATACAAGGAGAGGTAAGGTTTTACGCGTATTTTCG
 23832  TATTAAACAACATGCTCCACACCGGTTCTTAAGGATGGTCTAATCTTTTTGCTTTCAACC
 23892  TTGCGGCATTACTAACAAGGTGTTACACATACAGCCTTTCGCTTTCCCTCTGATTATTTT
 23952  CTCATATTACTATGAACCAAAGGGTCAGTGTAAATAGTTTACGGTTTGGACTACTCAGGT
 24012  AGCTAATCTGTTTCGCTCCCCAAACTTTCATCTCTCAGCGTCAATTCTTACCTGGAAAAT
 24072  TGCTTTCGCCTTTAGTATTCCGTTAAGTATCAACAAATATCATCTCTACTCTTAACGTTC
 24132  TATTTTCCTCTATTGAATTCTAGCTATGAAAAGAAAAATCTATTTCTTTTCATTGCCGCC
 24192  TACAGATCCTTAAAACCTATTTATTCATTCAACGTTCGCCCAGTTCGTATAACCGCGTCT
 24252  GCTGGCACGAGACTTAGATTGGACTAATAGTAAGGTAACGTCATTATCCTCCCTTACCAC
 24312  ACTCTACTATACTTCGAGTTCTGGTTAGCTGGGTCACTCTTTCGAGCATTGCCCAAGATT
 24372  CTCCTCTGCAGCAATCAGACAACTGATCGATCGGTTTATTAAAACCAATTGCGGGAATAG
 24432  AAGCTTTCGCTCTTTCCTATTTGTCACCGGCTTGGTACGCCACTATCGTACCAACTACCT
 24492  ACAAAACAAAGAATGAATCTATCAAAATATCAAGGCATCTATTCTTTGTATTCCTCGCCT
 24552  GCGCGCCATATATACGTATATATATATGACTTGCATGAGTAAAACTACCAGATAACGTTC
 24612  GAACTTTGCTAAGATTAAACAATTACAATA
;     G-rns <== start
 24642  TACTTCTAATATCCATCTATATCATATACAATGAATTATATAGATAATTCTAGAAGTTTT
 24702  ATGATAAAATATATCAGTCATATCAAGATAATACTTCCTTTAAATACTCTACCAATATAT
 24762  AATTTATATATAAGTATTTACATAAATAGTAAATATCCTTACATAATATTCTATACCCTC
 24822  TGCAAAATTCTATTATATTCCCTACCCACTCCAAAACATATACATCCCTTACCTTAAAAA
 24882  AATACTCCTAGTTCATCTCATCCTTCTATATCTCATATAAGTAAGAAAGTTGTGGCAAAA
 24942  CATGCCATTCAATTCCTATTAGATAATCTTGATATACCTACATGATCATTATC
;     G-atp6 ==> start ;; mfannot: alternative ATG start pos 24983
 24995  ATGAATTTATTCATTATGCTATATAATATCCATTCACCTCTTGAACAATTCGAGGTTGTT
 25055  AGTCTTGCCTACACTGAAATCCCATATTTCGGACATGTTGCTCTAACAAATCTTGGACTA
 25115  TATACTATCATTACTGTATTCTTTGTTCTAGCATTCCATATTCTAGGATTCAACCACAAA
 25175  ATTGTTCCTAGCCGATGGAGTCTTTCACTTGAATCTAGTTTCGCTTCTGTTCATGGACTT
 25235  GTTAAATCACAAGTTGGTGCAGCTAACGAACGATTCCTTCCTTTTGTTTATTCTCTATTC
 25295  TTCTTCCTACTATTCGCTAACCTAAACGGAAATATCCCATACGGATTCACAGTTACTACA
 25355  TCAGCTATTGTTTCTATGGGACTTAGTGTTATTGTATTTATCGGTGTTACTATCCTTGGA
 25415  CTAAGTATCCATAAAGTACACTTCTTCTCATTCTTTGTTCCTGCAGGTACTCCTCTTGCT
 25475  CTAGTTCCTTTCCTTGCACCTATTGAACTAATTTCTTATCTAGCTCGTGCACTTTCACTA
 25535  GGAGTACGGCTACTAGCTAATATGGCTGCTGGACACTCACTAATGAAAATTCTTGGTGGA
 25595  TTCCTATTCTCACTATTTACATCTAGTTTCCTTATTAGTATCCTAACTATTGTTCCATTT
 25655  GTTATCTTCATTGCTATTATTGTACTTGAATTTGCTGTATCATTTATTCAAGCTTATGTA
 25715  TTCTGTATTCTTACATCATCATACATTAAAGATGCTATTGACCTACACTAA
;     G-atp6 ==> end
 25766  TAGTAATGTATTATATTACATACAAAAGAACTTTATAATATATATATCTCTCTAAGGAAA
 25826  GACAATACATTCCCTTACTTATTCTATTTCATAGATAGTACATACTATACAAGTATAAAG
 25886  TCAATGAGACATCAGAATAATAATATATATATATATATATATATATATATATATTCTGAA
 25946  CAGATAGAATAGTTACATCTATTTATTACAATATAATAAATATTATAAGTATATCGTACT
 26006  ACCCACACTAGTCAACATCACTATTATATTCACCGTTCTATACTTTATCCCTCTATATAC
 26066  AAAACTCTCTCTCTTATCCCTATCAATTGCATTTATAGGCAAATTAGCAATTCTTTTACT
 26126  ACTTCATTCTTATCTATTTTACAATTGCTACTTTTCTTTCTCATTACGACAGATTCTGAT
 26186  CATTCGATATTCTTATCTTCATTACC
;     G-nad4 ==> start
 26212  ATGATCCTTCTTACTCTTATTCTTATTCCTCTATTTGGTGTTGCTATTATTGCTCCATCT
 26272  TATCAAACTCATCAACATCTTCCTATTCTTCAAAATCAAAGTCATGTTGATCCGGATACA
 26332  AAAATCAAATATATTGCTCTTACTGTTTCTATTATTGCATTTCTATATTCTCTTATCCTT
 26392  CTTGTTCTATTTGATCCTTCTACTCCGGATTATCAATTTACTTTCCATCTACTTACATCT
 26452  AAATCATTCTCTTCTGATTTTCAAATGGGTGTTGATGGTATTTCTATTTATTTCGTAATT
 26512  CTTACTACTTTCCTATTTCCTATTTCTTTCCTTGCTAGTTGGAAAATCTCTTCTTCTACT
 26572  ACTCTTGGAGGTAACAAATACAATGTGAAGTTTTATCTATGTACTATGCTTCTTCTTGAA
 26632  ACTCTTCTTATTCTTCTATTTGTTGTTACTGATATTATGCTATTTTATATCTTCTTCGAG
 26692  AGTGTTCTTATCCCTCTTTTCCTTATTGTTGGTATTTGGGGTAGTAGTGCTAACCGAATC
 26752  CGAGCCGCTTTCCTTCTATTCCTATTTACTCTTGCTGGTTCTCTATTTATGCTACTTTCT
 26812  ATCCTAGCTATTTATTATAATGTTGGATCTACTGATTTCCAACTTATCCAACAATTCCAT
 26872  TTCGATCCTTCTGTACAAAAACTTCTATGGATTGGTGTATTTATTAGTATGGCTATTAAA
 26932  TTCCCACTTTGGCCTCTTTATTCTTGGCTATATCGAGCCCATGCTGAAGCTCCTATTGCT
 26992  GGTAGTATTCTACTAGCTGGTATTGTTCTTAAGATGGCTACAT
;     G-orf240 ==> start
 27035  ATGGTAGTCTACGTCTTCTACTACAATTCCTTCCTGATGCTTCATATTACTTCAGTCCTC
 27095  TTGTACAAACTATGGCTATTATGAGTATTATTTATGCTAGTCTTGCTACTCTTCGACAAA
 27155  CTGATTTCAAGGCTCTTGTTGCATATTCAAGTATTGGGCATATGGGTATTATTGCTCTTG
 27215  GACTATTCTCTAATACTATCCAAGGTATTGAAGGTTCTATTGTTCTTTCTATTGCCCATG
 27275  GATTCGTTAGTCCTGCACTTTTCATTCTTGTTGGTGCTGTTCTTTATGATCGATTCCATA
 27335  CTCGTACTATTCGATACTATCGAGGTGTTGTTACATATATGCCTATTTTCTCTGTATTCT
 27395  TCTTCCTATTTACTATTTTCAATGCTGGTATCCCTCTTAGTGCTAATTGGGTTGGTGAAC
 27455  TACTTTGTCTTATTGGTACATTCCAATTTAACCCTATCGTTGCTGTTCTCGCTGCTTCTG
 27515  GTATTGTTCTTAGTGCTGCTTATTCTATCTGGCTTTATAACCGTATCTCATTTGGTACAT
 27575  ATAGTCAATACCTTAACTTTACTAAAGATATCAACCGACGAGAATTCCACCTTATCCTTC
 27635  CTCTTCTATTCCTTACTATCCTTGTTGGTATTCTTCCTAATACTATCCTTGATAATATTG
 27695  ATGTATCTGTTACAACACTACTATATCAAGTATAA
;     G-nad4 ==> end
 27730  TCATATATTAAAATACAACACTCAATAA
;     G-orf240 ==> end
 27758  AAAGTGAACATATCCCCTCATAATATATTATGTATATATAATATATTTGCAATGTATTTC
 27818  TTCTACATAAAATGTTCCCTTAAAAATAAAAATTTACAACTATGATACTTTCTATGTATA
 27878  TAGTACACAAAGAAAATTCTTCTAGTTGGATAATTTTTCTTTCCCTTTTCTAGGAGACTA
 27938  GGAGAGATACAGATAGATATAGATATATCTATAGATATAGAGGTAGAGATAGAGGAGGGG
 27998  GAGTTCGTCACTCTCTCTACCCAACCTACGGTTGTTGATATTCGTCACTCTATACACTCT
 28058  ACCCAACCTGCGGTTGTTGGCTACACTCTACAACCTGCGGTTGTTGGCTACACTCTACAA
 28118  CCTGCGGTTGTTGGAGGAGGAGGATGAGGATTCTCTAGAATTTCTACGAATGAACCACTT
 28178  CCCCTCTGTCTATACTTCCCCTCTGTCTATGTTAGATTTAGCACTTACCCTGTTATCCAC
 28238  TATTTCTCTATGTTAGTTACCACTTAGTCGGTATCCAGTATTTTCATTTACTTGTATTGA
 28298  ATATTTCTCTATGTTAGATATTTGCTTAGCATAGCATCCATTTACATTTACCTGGTATAC
 28358  AAAAATAGAAGATATACAACAATATTTGCACTTACCCTCTATTATCAATTATAAGTATCT
 28418  CGTTATATTTCACATTCATACCCTCAACACCTCTACTATACCACCTACCTACCCATATCA
 28478  ACATATACATACACAGACACATACACTACACATACACTACACATACACTACACATACACT
 28538  ACACATACACTACACATACTTATGAAAATTCACTTATTTATATTATATATTATATATAAG
 28598  TATTACCTACTATTGTACATACATACATACATCCCTAACACACTACCAAAACAAAACAAA
 28658  CAATAATAACCCTTACCTATTCACTAATATTATTACACCACCTACTACCTACTTATTCTT
 28718  ACATCATTCTC
;     G-trnR(ucg) <== end
 28729  AGCACCTTGAAGGACTCGAACCCACAATCTCCTAATC!CGA!AGTTAGGCGCTTTCACCA
 28787  ATTTAGCTAAAGATGC
;     G-trnR(ucg) <== start
 28803  TACCTATTATTCTACCATCCATAAAAAAATATTTCAACTATGTCCCACTGGAGTAAAAAT
 28863  TCCCTTTAAGAATCTTATTATATATATATTCTATGTAAGCAGTGGACTTGTTAAAAACTT
 28923  CCTTTTTAACTATGTCCCACTGGCTTGAATTTCTTTAGGTATATTATTATATATATATAT
 28983  ATATATATATATATATATTCT
;     G-trnL(uag) <== end
 29004  TGTAAGCAGTGGGACTTGAACCCACACAGTTTTACACTACTATTTC!CTA!AGAATAGCT
 29062  TGTCTACCAATTTCAACATGCTTAC
;     G-trnL(uag) <== start
 29087  ATTACTATATACAAAAAATCCATTACCCTAAAAACCCATTAGAGTAACCCCTATATTCTT
 29147  ACCAATTCTATTACTTCCCATTCAATCCTTTCCATCATTCAAAAATACATTACCAATCAA
 29207  TATCCTTTATTACCCCACTAAACCTACCCTACTACTTACAACACAAAAAAAAACCCACCC
 29267  TAATATTTATATTCATATTACACTACACTTACTAATATATTCTTAGATATATATATATAT
 29327  ATATATATATATATATCTTCATACACCTACATCATATACCTCTACATATCATCTATACAT
 29387  ATAGGTGATGATATGATCATATATATATTCATATTTCATCAGAAATATAAAAATAAAAAA
 29447  CAGATAATAAAATTATCTTACTCTTTCACAAACAAAACATATATATATCAGTGTTATTAC
 29507  AACACAAAAATACACACAAAAACCACCACATGTTTACCCTTATTATAGAATCAACCACTT
 29567  GTCTCTATTTCTATAATTCTTTCTATCTACTTACTT
;     G-atp9 ==> start
 29603  ATGCTTGGTGCTGCTAAATACATTGGTGCTGGTATTGCTACTCTTGCTCTTGCTGGTGCT
 29663  GGTATTGGTGTAGGTATTGTATTCTACGCTCTTATCCAAGGTACATCTCGAAACCCTAGC
 29723  GTTAAAAATCAACTATTCCAATATGCTGTTCTTGGATTCGCTCTTTCAGAGGCTACTGGA
 29783  CTATTCGCTCTTATGGTTTCATTCATGATCCTATTCTCTTAA
;     G-atp9 ==> end
 29825  TCTCTATTACACTACTTATCCATAATAGTTATTAAGTCTATATTTGAATAGGTCATAGTA
 29885  GGGAATATATACTTCTAAAAAGGGAATATTACATTCCCATTCCCTACTATATATTGTATA
 29945  TACAAAATATATATATATATTTATATAAAAAAAGAAGAATATATATATATTCTTATTCAT
 30005  TATATATTTCATATTATCTCAATGAAGAAAATATACCATCTTCACTCTATCATTTAGATT
 30065  TATCATTCATTCTACTTACAATCACTATTATTTACTCAGTTATGAGTATATATACACTCA
 30125  TATATCTCAAATGAATGAATACTCTATATTCACTACTACTAAACTATAGTTACACCACAT
 30185  TACTATCACATACACATATGTACATACCAACATATATTACCATATATACCATATATAGAT
 30245  GTATCTATTATGTGTACACCACATACATTATGTATACATATGTATGTATACATACTCTAT
 30305  CATTCTCTTGATTTATATTTTCCCATATATAAATATATTATACCCACCTATTATATTACA
 30365  TACTCTATTGCATTGTATCAGTATATATACTATATATATAATACAATATACAGATATATT
 30425  ATATTACAATATACATAACATGTATACAATATGTTTATATATATTATAATTATATAATAT
 30485  ATATATATTATTGTATACAATACAGTATATACATACTATGTATATGATATAGTGTACATA
 30545  TATACATGATATAGTGTACATATATACAACATAATACTATTCATAGTATTTAACAATACA
 30605  TGAAATATAGTCTACTGATGACTA
;     G-orf101 <== end
 30629  TTATTCATGATAATATAATAATATCGACCTATGTCTAAGATGGAGGATAGAGAATAATAA
 30689  TAAATATAAGTTTATTAGCATATATATATATAATATGCTATATATTATTAATATAAATAT
 30749  GTGAGTAGTAATCAATACTAATGATTGTATGTATGATTGTGTATGATTGTATGTATGATT
 30809  GTATGTATGTATATATGTATGTACATATACATATGGTATGTTCACTATATGATAAAGTAG
 30869  TAATGATAAAGTAGTAATGGTAAGGTATAGTATATACTGTATGAAAGTAAGGATATGTGT
 30929  ATTCAT
;     G-orf101 <== start
 30935  ACAATTGTAGGATGAAATAAGTGAATAGATAGGTGGGTTCTATTTTCAGTGTAAGTAAGT
 30995  AGGTAATAATTGTGTATGTAAGATATATATCTATCTATCTAAGATAGTGGTGTATTTTGA
 31055  TTGTAAGTTGGTATATATATAGTAGTAGTGATGAGTAATAGGTAAGATAGTATATATATA
 31115  TATTTGGTAAGAAGTAGTAGTGAGTATGGTAAGAGAAGATGAAGATATAGTTTTGGTTTT
 31175  GTAAGAGTGTAATATCGACACACTTATATAATATAAATGGTGATGTGGTTTTTGTTTGGG
 31235  TCTGGTGAATAGATATGGGTAGGTTTGTGTATGTGTGGTGTAGAATAGAGAATAGTGGTA
 31295  ATATAGTGAATAATATAACTAT
;     G-trnM(cau)_2 <== end
 31317  AGCTGAAAGAGGGAATCGAACCCTCTATTCACAAGT!ATG!AATTGTATGGTTTACCATT
 31375  AACCTATTTCAGC
;     G-trnM(cau)_2 <== start
 31388  GTAGTATGTAAGTGTATAATATTAGTATAACGGAATATTATAAATAGTACAAATAGTATA
 31448  CTTATATAGTAAGAATAAGTATTAGAGTAAGCAAGTATAAATATATGAGTAGTAGTAGTA
 31508  TTTATATAACTGTGAATATGTTAGAGATAACTGAGTGTAAGCTTTGGTGATAGTGATAAG
 31568  GGTGAATGATAGTAATGGTAAGAGAATGGGTAGGGCTATAGTAGTAGTTAAAGTATAAAT
 31628  AAAATGTAGAATAAGGATTGGAATGGTGAGTTTGTATTGTAGTGGATAGTAGGAAGAGTG
 31688  GTTTTGTAAGGGTGTATATGTGTATGTATTTGTGAATGTTAGATAGTAATAGTGATGAAT
 31748  ATATAGTTATATATATAACATGTGTAATAATTGAATAGATAGGTGGTAGGAGTGAATAAT
 31808  AGAGTAAGAGGGATCTAGCAATGAAAGAGAGATTATATATAGATAGTATCTATAGATAAG
 31868  ATAGTATATAAGTATATCTTATCTAACAAGATAGATGGCATTTGTTCATGATCAATGGTA
 31928  TTCATCTATCTCACTCACTTACTATTTCATAGTGAGTAAGTGAACACTGAATACTCAAAC
 31988  TTACAACTTAGTGAGAATACACCTAGTGAGAGACTCTCATACATACAAATATATTGGTAT
 32048  TGATATAGACCAATGAATTAGATATATATCTGGATATATATATATGAATATACATATAAT
 32108  ATATATATATATATAATATATATTATATAGATATATCAGTGAAAGTGTAGTAATAGTAGT
 32168  TCCTTCAAATACAGAGAAAGAAATATAGTAATGGGTATGTCCTATGAACATTTGTGAAAT
 32228  GCATAGAGATATAGATAGATGCATGTAAGTATAGTAGTTATAGAGAATAATAACACTGAA
 32288  AGAACAACACTCATGAATATACTAGAGTAAGTAAGTATAATATAATATACTTAGTTAGTA
 32348  GAATAGGAGGATAAGGTGTCAGATCACCATCAAAAACGTATTATTCATTATACTTATAAT
 32408  AATAATGAATTCATAGAAATATTAGAATCATTCTTATTATTCTTGAATAGAATATATATA
 32468  TATATATATTCTTCTCAACACTGAATCTAAATACCCTTATTATTTACTTTCACTAACCAA
 32528  TCCCATTCATACCACACTTACTACTCTTTGACTACTAAACACAGAACTAGATAAAAATAT
 32588  CCTACTTATACTTACCCACTACTAACAAATACCACCACATACCATTTATTTTTATATAAA
 32648  TAAATATATATTTATCACTATCTATGATACACAGATAAGTGGTAACTATCTATTCTAACA
 32708  TAGTTTCATACCATCAGTGATACTTGCACCAACCGCCTAATTATATACTATATAAATTAT
 32768  ACCTTACTTACTTAACACCTAGATTCACACTTAACCTAGATTAGATATCTTATTTTTAAA
 32828  TAAGTGCAAAAGAGACAAATAGAAGAATTTATCTTTATGCTCAATGAAGGGAAAGGGGAA
 32888  AAATTTTTCCCAACTATATATTTAAGTTAAATGAAATGAATGTTATTCTATTATTATTGC
 32948  TATAATATAATGGATTGCAATTTTAACGTAAATTACAATATGTATAATTCTAGCAGTTAG
 33008  AATTATACTAATAATTATGACCCTGTCATAATATAAGGGAATCATAATATATAAATATAG
 33068  TTATATACTCCGTAGTCTAAATTTTGTTTATACAAATCGAATTTGTATGAAATAGATTTA
 33128  CTTATTCTAAATTCTAAAAGTAAGTTCATTTTTATTTATCTTATTTCACTATGCTTTTAT
 33188  TATAATTTATAAAAAATTAGGGAATAAAAGTTACCTTTTTCTTTACTGTATATTTATTAT
 33248  AAATAGATATATTTATCTTATGAACTTTAAGACTTACTTATTATTTTACATAATACTATT
 33308  TTTGGAGTATATAACTCACCTATATATAAGTTATAGAAG
;     G-trnH(gug) <== end
 33347  GGTAAAACTTTGGACTTGAACCAAATCCTTCGAATC!CAC!AGATCGATGCTCTACCTGT
 33405  TGAGCTAGATTTACC
;     G-trnH(gug) <== start
 33420  ATTTAATCATCATTTATAAAAATGGATAGTATACTAAAATATTTAATTAAATCTAGTATA
 33480  TATATATATATATTATGCTACTACTTCTTATAAAGTAAGTTTTAATATATACCAAAAGTA
 33540  GAAATTATCAAGATAAGTAATAAATGAATAATAATAAATGAAGACTTATTTAAAAATAAG
 33600  ATAT
