# Supplementary material for: Global Characterization of Fungal Mitogenomes: New Insights on Genomic Diversity and Dynamism of Coding Genes and Accessory Elements
Source: Front Microbiol. 2021 Dec 1;12:787283. doi: 10.3389/fmicb.2021.787283 (PMC8672057; doi:10.3389/fmicb.2021.787283)
Supplement: Supplementary File 1 — de novo annotation files of the 685 mitogenomes investigated in this study. Annotation was performed with the Mfannot program. [file Data_Sheet_1.ZIP › Supplementary_FileS1/CM022153.1_Aspergillus_flavus_strain_E1236_mitochondrion_complete_sequence_whole_genome_shotgun_sequence_mitogenome.mfres]

;; Masterfile modified automatically by mfannot version 1.35
;; on Thu Dec 24 14:48:48 2020 by user pfonseca on host LGCM-PROC
;;    - Gene Totals: 45
;;    - List of genes added:
;;      atp6                 atp8                 atp9                
;;      cob                  cox1 (1 introns)     cox2                
;;      cox3                 nad1                 nad2                
;;      nad3                 nad4                 nad4L               
;;      nad5                 nad6                 orf127              
;;      orf153               orf232               orf667              
;;      rnpB                 rns                  rps3                
;;      trnA(ugc)            trnC(gca)            trnD(guc)           
;;      trnE(uuc)            trnF(gaa)            trnG(acc)           
;;      trnG(ucc)            trnH(gug)            trnI(gau)           
;;      trnK(uuu)            trnL(uaa)            trnL(uag)           
;;      trnM(cau)            trnN(guu)            trnP(ugg)           
;;      trnQ(uug)            trnR(acg)            trnR(ucu)           
;;      trnS(gcu)            trnS(uga)            trnT(ugu)           
;;      trnV(uac)            trnW(uca)            trnY(gua)           
;;
;; end mfannot
;;


>CM022153.1 Aspergillus flavus strain E1236 mitochondrion complete sequence whole genome shotgun sequence gc=4
     1  AAAAAAAAAAAAAAAGTTGTAGTTGTCATGATAAATTATTTATACTCGTAAATTATTAAG
    61  GTTAACACCTAGGTGTTAATATATATATATATATATTATACACCAATAATATTATTATTA
   121  ATAATATATAGATTTATATTATCTTTATATTAAAATATATTATTAAATATTTTTAATTTT
   181  AAGGAAAAATTAATAAAAAAAAAAAAATAATAATAAAAAATGGCTATA
;     G-atp9 <== end
   229  TTAGGCTACATATAATAATAAGAAAGCCATCATTAATGCGAATAATCCAGTTGCTTCAGC
   289  AAAAGCAAAACCTAGAATAGCATAAGAGAATAATTGTCCTCTTAATGATGGATTTCTAGC
   349  TACACCTAATATTAGTGCACCGAAAACAACTCCGATACCTACACCAGCTCCGATTAAACC
   409  TGTTGTAGCCATTCCTGTTCCAATTATTTTTGCTGCTTGTATCAT
;     G-atp9 <== start
   454  AATATATTATAAATATTAGTGTACAGCCATTTAGTAGAGGTAACCTCGATTAATATATAT
   514  ATATTATATTTATTTGTAAATACTAAAACTTAAAATAAATAAGTTTTATCTAAATTTAAT
   574  ATCAATAATTCATAATTTAAAAAAACTATATAAACATTAATCTCCTATAGATCTGTATGG
   634  GGTAGTCCTCTAGCAATAGTTATAGCTCTTGTACCTCCACTTAGCTCTCTAATATTATCT
   694  ATGTGGTTATGTATATCGTCTATTCTATCATTAAAGGATCTTATATAAAAATCTCTCTCT
   754  TCAATTGTAGCTGGACATACACTTCGTCCATTAAGACATAACACACCACCAACAACA
;     G-cox1 <== end
;     G-cox1-E2 <== end
   811  CTAAACCATACTTGATTGTACAGGTAAACTTGCAAAAGCATGAGGTTTAGGTGGACTTGT
   871  TAAACATCATTCTAATGAACTATTATTTCTAGTGAATAACACTTGGAATGTATCACTAAA
   931  TAATTGTGGAGTTAATCAAGGATATCTTGAAACTGCTTTACCTTCTGTTAATTGTTTATA
   991  AATAATAGTTAAGAAATATCATGTAGCTACAACACTAATAATAGAACCAACACTACTTAC
  1051  TAAATTTCAACCATAGAAAGCATCAGGATAATCACTTATTCTTCTAGGCATACCTTGTAA
  1111  ACCTAAGAAGTGTTGTGGGAAGAATGTTAGATTAACACCAACAAATAAAATTCAGAAATG
  1171  TACTTTAGCTGCAAATTGATCATATGATAAACCTAATAATTTAGGTATTCAGAAATATCA
  1231  ACCACTAAATAAAGCAAAAACAGCACCCATAGATAATACATAGTGGAAATGAGCAACTAC
  1291  ATAGTAAGT
;     G-cox1-E2 <== start
;     G-cox1-I1 <== end
  1300  ctttgttactaaacaaaaaaaaaaatcaatagatttaataattaatcatgtttatagtaa
  1360  gttattaatgtttatattaaatttaatattcaagttttttttattt
;     G-cox1-I1-orf153 <== end
  1406  ttaatgtttatatgaattttttaatctattaaattgtgagacatgatcagttaattttgt
  1466  ctcataattaggatctatatcaaataaatcctcttcaactgatatacctagatgtaataa
  1526  attttctgttttatctagatgagtatgtattaagttatccagaagattaactctagccga
  1586  aataagtttagcttgagcttttgatataccatctggtacttgtatagataaattaccttg
  1646  tgcatcagtaactacattgatatcatgtgttataatttgattattaaattgattgataaa
  1706  atcagctaattgaggtaacaatctagccaattcagtaacaatctcaagtatatcaacatt
  1766  agattctaaaggtttacttgcaaaacaatgaggtttagctatagatacctttgatatcaa
  1826  tttaaaaaaattaaaaaatttataaaatgttaatttaaacat
;     G-cox1-I1-orf153 <== start
  1868  taaacttaatattactagtattaatactatagtaatatataagatgtgaaaatattcata
  1928  agtctataattttcacaagattaatattattataattatctttgataaacataataatta
  1988  ttaatttcattttttgcatcactcccatgatggatcggaccataacttatctaattactt
  2048  aacttaataagctttcgattgccacgtttggcctctacggaacctactaacaaattcaat
  2108  ttgctttggtttccacggtattctcaaatatcataataaatttttttgctttaaaaaaaa
  2168  taatataagtatttaccgttagcaataattataattattattaccggaataaaaaaaaaa
  2228  tgaaaaattttattccatggtggcatacaacatgacactta
;     G-cox1-I1-orf232 <== end
  2269  ctattttgaaatatttttaataaatatatctaaagatttggatttattacccaataaagg
  2329  atataatttacaatgacttataatataatttaaagtttcttttttataaatttctaataa
  2389  ataaaaagttttagaaggatttttaattttaacacttacagaaaagaaatttttaataat
  2449  atttaataaataataatcatcattcatttttattgaaaatgaatgatttccattttctct
  2509  tattaaaaagcaacctttagcttcaataaacccacttaatcaaataggaaaataatcagg
  2569  aataataaaattattatttttattaaaatttttaataagattagatttagaactatactt
  2629  taaatttctatttaataaataattatttactgaagtatcttttaaacaaacttttaaaaa
  2689  gtttaattggcaaattaatctcgaagttaaaggagaatatttttcaaaaatttcaacaca
  2749  attgaatattttttttttttcatcaactgttcaaataacttctttatttgaatttacaat
  2809  tcttacttcacctcctataactttagctatttcaattaacatattataatttaatttatt
  2869  ataatttaatttaattataagtctatattgtaaagattttttacgaaaatgattaatttg
  2929  tatattaccatttccatccattaaaccaacccaaaacat
;     G-cox1-I1-orf232 <== start /note=LAGLIDADG ;; evalue:1.5e-44
  2968  tttaatatattcattattattatatcatatattattattacttttaccatcgtatattat
  3028  tattatttaataataagatagaaaaaattgtaaataatacatagtgttt
;     G-cox1-I1 <== start ;; mfannot: no intron type identified
;     G-cox1-E1 <== end
  3077  ATCATGGAAAGCAACGTCAAGTGATGCATTGGCTAAAACAACACCACTTAATCCTCCAAT
  3137  AGTGAATAACACAACAAATCCTAATGCAAATAACATAGGAGGTGTTAAGTGTAATGATCC
  3197  ACCATAACAAGTAGCTAATCAACTGAATATTTTAATTCCAGTAGGTACTGCAATAATTAA
  3257  AGTAGCAGCTGTGAAATAAGCTCTTGTATCAACATCTAAACCAACAGTATACATGTGATG
  3317  ACTTCAAACTATGAAACCTAAAACACCAATAGACATCATGGCATAAACCATACCTAAGTA
  3377  ACCGAATACGTTTTTACCTGATCCTGCGGCAATAACTGTACTAATTATACCAAATCCTGG
  3437  TATAATTAAAATGTAAACTTCCGGATGTCCGAAGAATCAGAACAGATGTTGGAATAAAAT
  3497  AGGATCACCACCTCCGGCTACTTCAAAGAATGAAGTATTGAAGTTTCTATCAGTTAAAAC
  3557  CATAGTAATACCTCCGGCTAATACAGGTAATGATAATAATAATAACACTGCTGTTATTAT
  3617  TACAGCTCAACCAAATAAAGCCAATTTATGTAAACGTATACCTGGACTTCTCATATTTAA
  3677  AATAGTTGTAATAAAATTCATAGCACCTAACATACTACTGATACCACTTAAGTGTAAACC
  3737  AAAAATTGCTAAATCAACACTTGGTCCACTGTGTGATTGGATTCCAGATAAAGGAGGATA
  3797  TAAAGTTCAACCTGTACCAGCACCATTTTCTATAGTTGCAGAGAAAACAAATAATAGTAA
  3857  ACTAGGAACTAATAATCAGAAACTAATGTTATTTAGTCTAGGGAATGCCATATCAGGTCC
  3917  TCCCACTAATAATGGTAATAAGAAATTACCAAAACCTCCGATTAAAGCTGGCATAACCAT
  3977  AAAGAAAATCATCATAATAGCATGAGCTGTTATTATACTATTATATAATTGGTTATCTGC
  4037  AATATATTGAACACCTGGTCCAGATAATTCTAATCTTATAAGTACAGAAAATGCTGTACC
  4097  TAATAAACCTGAGAATAATGCAAACATTAAGTATAAAGTACCAATATCTTTAGCGTTAGA
  4157  TGATAAAAATCATCTTTCTTGTCATTCTGTAGGTTGTTTTAAAGTTAAAAAAGATGAACT
  4217  TTCTTGACTACTTATCGAGGCAACATCTTCTTTTTTAGTTGAAGTTGAAAAACCTCTTCC
  4277  AAATGAAATATTATATTTTGTTAAATTATCTAACAA
;     G-cox1-E1 <== start
;     G-cox1 <== start
  4313  AAAAATAATTTATTTTTGTTCTTCGTGAAAACGAATTTAAAGTTATGTGAATAACATTAC
  4373  ATAATTACGTTATTTAG
;     G-trnH(gug) <== end
  4390  GGAGGGTACCTAGAATCGAACTAGGATATACTATGC!CAC!ATACAGCTGTTCTACCGTT
  4448  GAACTACACCCACC
;     G-trnH(gug) <== start
  4462  TTATATATATGAATTTCATATATATATAATTAAATTTTATTTTTTATATAAAATAGATTC
  4522  AAGTATTTCCATATACTTCTTAAAAACATCAACCGGAAAGTAAATTTTTTTAGTTTTTTT
  4582  ATCAACTATAATATTTATGACGCTTGGTCCTAAATGAAGGTTTTTGTTAGCAAAAAGAGT
  4642  AGGCTAACAAAAACTAATATAATAAAAATACTAATAAAAATAAAAATTAAAATTAAAAAT
  4702  AAATAACAATATTTATTGTATATTTCATATAATAATGTTTTATTTATCTCTATAACTAAA
  4762  TTAGAAGAAAAAAATCGGAGACCGAGACGGTTTGTGTCAAGAAGAATGGATCTTCTATAA
  4822  AACTATTAAGTGTTTTGATCATATTTATATTGATTAATTTAAAGGTAACTTTTCATAAAT
  4882  TACTGATTTTATTTATCGAAAAATCGAAAACGATTTGTGTCAAGAAAAATGAATCTTCTA
  4942  TAAAACTATTAAGTGTTTTGATCATATTCTTATTAATTAATTTAAACGTAACTTTCCATA
  5002  AATTACTAATTTTATTTAATTCTGCTG
;     G-trnM(cau)_1 <== end
  5029  AGCCAGGAGAGAAACTCGAATTCTCATTCTTAATTC!ATG!AAATTATTGTTCTACCGAT
  5087  TGAACTATCCTAGC
;     G-trnM(cau)_1 <== start
  5101  GGTAATCTGCGCCCTTAGGCACGAATGCGGTACCCCAAAAGCTAGCAAATATAAGATTAA
  5161  GATTAGATA
;     G-trnQ(uug) <== end
  5170  TTATGTTGGGGCGACTCGAACACCCAATAGTAAATAC!CAA!AAATTTATGACTTACCGA
  5228  TTAGTCGACAACATA
;     G-trnQ(uug) <== start
  5243  TAATATATAAACTTTTTTTTTTTAACTATTAAAAATTAACTAAACTA
;     G-trnL(uag) <== end
  5290  TATGGGTAACAAGACTTGAACTTGTAAAGTATAAAACTATTCCGTC!CTA!AGCGGAACC
  5348  TGGTTACCAAATTTCAGCATACCCAT
;     G-trnL(uag) <== start
  5374  TTAT
;     G-trnF(gaa) <== end
  5378  TGCTCGAGATAAGACTTGAACTTATAACCTAATCATC!TTC!AGTGATCCGCTCTACCAA
  5436  TTGAGCTTCTCAAGC
;     G-trnF(gaa) <== start
  5451  TATTTTATCT
;     G-trnA(ugc) <== end
  5461  TGGAGTTATCGGGACTCGATCCTGAAATAACGATAT!GCA!AAATCGCCGTTTTACCAGT
  5519  TAAACTATAACCCC
;     G-trnA(ugc) <== start
;     G-trnL(uaa) <== end
  5533  TATCCGAGAAACGATTCGAACGTTTACGACTTGCGTCACTTAAAC!TTA!AGTTAAGACT
  5591  GTCTACCAATTCCAGCACTCGGAT
;     G-trnL(uaa) <== start
  5615  TATT
;     G-trnM(cau)_2 <== end
  5619  TAAGGCTAAAATGACTTGAACATTTACTCAAACCATC!ATG!AGTGGTTCGCTTTACCGA
  5677  TTAAGCTATAGCCTT
;     G-trnM(cau)_2 <== start
  5692  TGG
;     G-trnM(cau)_3 <== end
  5695  TTGCGGATTTAGGAATTGCACCTAAATATTTTGGTC!ATG!AGCCATCTATGTTACTATT
  5753  ACATCAATCCGCA
;     G-trnM(cau)_3 <== start
  5766  TTTATAAT
;     G-trnV(uac) <== end
  5774  TAAGAAATAGGTGACTTGAACACCTGACCTTTCGCGT!GTA!AAGCGACAGCTCTACCAA
  5832  CTGAGCTAATTTCTT
;     G-trnV(uac) <== start
  5847  T
;     G-trnE(uuc) <== end
  5848  CAACCCAAGGGAGATTTGAACTCCCGCACTAACAGT!GAA!AATGTTATGTCTTAACCAA
  5906  ACTTGACCATTGGGTC
;     G-trnE(uuc) <== start
  5922  TTTAATTTTAT
;     G-trnT(ugu) <== end
  5933  AGCCCAGTGCAAGTATCGCACTTGCTTCTACCGATT!ACA!AAACGGTTGCATTACTTTT
  5991  ATGCTAACCGGGC
;     G-trnT(ugu) <== start
  6004  TAAATTTAATTTATACGATATGTGAAATATTTAGTATATTAATAATTAGT
;;     rnl <== ;; mfannot: 3' -20/+180
  6054  ACTTTATGTCTAAAAATGTTAAGATTAGTACAACTAAAGCCTATTAATCATTAGAACCCC
  6114  GAAGGGTATATAACAATTATACTCGTAGTGTTCTACTACGTTTAAAAGTATCCTAAAGTA
  6174  AGCTTCGCGCTTAAATGCTTTCAGCACTTATCTTTAACTGACGTAGCCTTCCTGCCATGC
  6234  CTATGTGAACAATTTACTTAAGTATAAGTAAATGATATATTATGTATAATAATATATAAC
  6294  ATAAACAACAGGTAAACCATAGGTCAATATACCCAACTCCTTTCGTACGAAGGGGCTATC
  6354  TTTATTCTACTTTAATTCCCTCTAGAAGATAGAAACCATACTGTCTCACGACGTATTAAA
  6414  CCCAGCTCATGTAGCTCTTTAATCGACGAACAGTCGAACCCTTCATGATTTTTGCATTCA
  6474  TGTGGATGAGCTAAGCCGAC
;;
  6494  ATCGAGGTGCCAAACCGCGCACTCAATTTGTACTCTCTTGCGCAAATTAGCCTGTTCAAT
  6554  TTATGTTATCATAAAAGGTTTTTCCTTTTATTTCCATTTTTCTCAAAATGGTTC
;; mfannot:
  6608  agactatttcatcatctttattaactaatttaggtatatttaaatttaatta
;     G-rps3 <== end
;;     G-rps3 <== end
  6660  ttaaacaccacttactcaacctttaacaccaaaagatccaatacgtgatttagaatttaa
  6720  tttagtatattgtatattaggtttataatttcctcttattacagctgaaggataaccttt
  6780  aatagaagaataagcatttattaaattaccactatatctaactttgtgttgagatcttga
  6840  agctgtataacgtctagttaatctacctgcagcttctaatctaacacctgatactctttt
  6900  aaattttatatcatttaatacaacttttttaagatcttttgaacttgttttattttgttc
  6960  tattaatttatttaataaattatttgtagtatcaagattatttaatttaaataaattttc
  7020  taattcaaaaaaatattttgatctttcatttaatttaatatctttaatttttgcttttct
  7080  aactaaagctttaagatatcttaataattttcttttttttcttaattttaatactaaagg
  7140  ttgtgtaaaaatatcactattataataaaagtattttaaattaataatattaaattctac
  7200  attttttttatatatttttcttactaaatttattaaaccttgtaaatatgaattttcaaa
  7260  tttagctttattaatataaagtaattgtttataatacatgtagtattttaatcttttaag
  7320  agatttttttataaaatttctataataaagattttgtactgaatatacttttgaactata
  7380  attaggtaaaacatttgttaatattttacttttttcttgttgtttgtttaagatattcaa
  7440  tcctacatttcttattaactgtaattttcttacaaatgtaacctttctaaataaacttag
  7500  atatctttttcttaattttaataagtaattaagtctttgtctattatatacatataatgt
  7560  tatatttacattatcattagtatgtttaaattcaccatcactaataaagattttatttgt
  7620  agataattttcttaatctacgacgtaatttttcttttcttaatttagattctatatttaa
  7680  attatatgaattaaaataacctttaattaatttcattactaatctgcttgcaacaggtat
  7740  caaacttaaagaatttttgttgtaaacataaatactattttttcaatctcttacagcagg
  7800  aactaaatctttattacgtatagtaacattttcactatttaatgattttttcttatatgt
  7860  attttttaattttgattttataatatttagcat
;     G-rps3 <== start
  7893  atttatatttaa
;;     G-rps3 <== start ;; First ATG found at 7892 HMMmatch = 134,156
  7905  ttataatattaatataattaatcaaattaattatataatatttaagcttggtataaaacc
  7965  aagtctatttcattattattactaataattattatacaatttttttcttttagttaataa
  8025  agatgttgggcattaaaaaaaggattattgttagcaatactcaccttttagtcgttgaac
  8085  gtccttattttatcttaggatttaatcctaaaattaagcgcagaactactgctacttttg
  8145  ctaaaataagtttcgcttcaaatacacttaatttatttataagttatctttgaaatttac
  8205  ccaa
;; mfannot:     /group=IA (5.05e-23)
  8209  TATATTACCAATATTTTTAAATATTGGAGGACTCACAGATATAAATCCCTAGCGTAACTT
  8269  TTTCTATAATCCAAGACCTTTCCTTTATGCATCTTGTGATCATATGCCCCGCTTACGCGA
  8329  CTGATAGACTTGTAGGTCAAACAGTAAAGCAAGATTTAGCCATTAAACTTTTAAAGTATA
  8389  ATTAATTATCATATCAATAAAGATAAAATACAATATTAATATGAGAAAAAACTTTTAAAT
  8449  ATCCCGGAGTTGGATCACTCCCTCCCCGGGTAAAGTTTAAAATACATCTATTCACCATAT
  8509  AGTTAAAATCTTACTTAAATAAAAAATAAATATTGAACTTAATCTAACAATAACTGTATA
  8569  ATTATGAATATAATTATAACAAATTAAAATATTTGTAAAGAAATTTACAAATTTACAAAA
  8629  TGAACTTTGGATATACCCAGGTACTTTTTGTGGGATCTGTGCCCCGCATAAACTGCCTCC
  8689  CAATCCTCAAGAGCATATAGTAGGAAACGAATAAAGGTGTTTCATTGTTATCAAACAACT
  8749  ACCTTATACACTCGAAATCATCCTAAATTTCCACTCTTGCAATTAGTAACAGTAAAGCTG
  8809  CATAGGGTCTTCTCGTCTATCTAGAGGTAAACAGTATCTGCACTGCTATTCCAATTTCAC
  8869  TGAGACAATCATCGAGACAGCTGTTGTATCGTTAAGTCATTCATGCAGGACCGCATTTAA
  8929  CGGCCAAGGTATTTCGCTACCTTAGGACCCTCATAGGTAAGGCCGCCATTAATCGGGGTA
  8989  TCCTTCAAAACCTCAGTTAAAAACCAAGGTAAATCCGTTACCCAGCCGACATTGGGCAGA
  9049  CATCACACTCAATACTTTGATATTTTATCTTTGCAGAGTGCTGTGTTTTTATTAAACAGT
  9109  CGTACAACATTATTTCATGTTTCCTCTTATGATTAGTTTAATTAAATCATATCATAAGAT
  9169  ATGTTAAACTAATCATAATGGCCCTCCTTATCCCGAAGTTACGGTAGTCAATTTGCCGAG
  9229  TTCCTTAATGATTGTTCACTCAAACGCCTTTGTATTCTCTACTTGCTTACTTGTGATAGT
  9289  ATCTAGGTACGGTATATATAAACCTTACTTATACAATAGTATAAAAAAGAAAATATATTT
  9349  AATATAGATAAAATCTATACAATCTTGAAAACTTGTAACAAGAAAATTATATAAATTATA
  9409  ATATACCTATATTGCATTATACTTCACTTAATAAAAATAAAAAATTTTCCAGAACCTTTA
  9469  TTACTTGTTAAAGGTTTTGTTTTTTATTTTTAAGTATTTATATATAAATATCATCAAAAT
  9529  TACCTTTTGATTAATACTTTTAGATACCGAAAATTAAATATAATACCATAAGCTTAAGGC
  9589  GAGGATATTCCTTTTTCGTTACTCATGTCAGCATTCTCTCTTGGATTATATCGATGGATT
  9649  ATATTAATAATAAAGACAGATATAATCTATCTATATATTCATCTAAACATTATACCTTTT
  9709  AGGTATAATAATTTTACATAAATATCTTTAATAAATAAATATTTTTAATAATAATCCATA
  9769  CTTATTACTTCTTAGAAGAAATAATAATTAATATTTATCCAATGTTCCGCTACCCCACAT
  9829  ATACAATATTAATATTATAAATATGTGTACAAGGTTTCGGTATATTGTTTAGATCCGTTA
  9889  AATTTTCGGTGTTTTTTTCTAAATTTAATTAATCAGTGCTCTGTTACGAGGTCTTCAAAA
  9949  AATGGCCGCTTCTAAGCCTATTTCCTGATTGTTTTTAAAAAAAACATCCTTAATTTCACT
 10009  CAACAATAATTTTGGAACCTTAACTCTTGTTCTGGGCTGTTTCCCTTTAGACATACAACC
 10069  TTATCGCACTATGTCCGATTATTCAACATTCATCTTTGCCATTCCGAGTGCAAATACTCT
 10129  CCGGTAAAGTCACTACAACCCCCCGATGTTGACAAAATCAAAAGATATTGTCCGAGATCA
 10189  CAGTTCTGTACCTGCTAAGATGTTAGTTAAATTACCTACTCATATAGGTTTCGCGGAAAA
 10249  CCAGCTATACTAGTCAGTTTTGTCTTTCACTAACTTACCACAATTCTTCGGATATCTATA
 10309  CAACGATAACCCGTTCGGACTTTTATAATCCTGACCATGGTAAGATCACTAGCCTTCGGG
 10369  TCTAATTCTAGATACTTATTCATTTTCTCATAATTGGTTTATCTAAGCTAGTTCCATGCG
 10429  CAAAGCGCACGAAATCATTGCTTGCATCTAAAATTAACTTGCTGACCCATTATGCAAAAG
 10489  GTACACTCTTATTACTTATTTAAATTTTCACTCGAGCTGCTTATAAAACTACTATTTCAA
 10549  AT
;;
 10551  TTTACCTCACGGTACTTTTCACTATCGCTTATATATCATATTTAGCCTTAGAGGAAGGTT
 10611  CCCCTATATTCAAACAGATTTTAATCCATTTTACTTTAACAAGTTTTGTTAATAGGCTCT
 10671  TGTTATTTAGTTTGCACCAAATAACAATCTCGTTTGATTTCTTTTCCTAAAGTTACTAAG
 10731  ATATTTCAATTCACTTCGTTTATTATTCGATTTCTCTTAGAAACTAGATTTACTAGTTAT
 10791  TCTTTAATATATAGCTAATTATCCATAATAATTTCTTTATATACTTGCCATGCGCAAAGC
 10851  GCATGAAATATATCTTTCATATTGTCTATATTGCAAAATACACTCATAAATTAAATTTAT
 10911  ACT
;     G-trnP(ugg) <== end
 10914  TCAGGT
;;     rnl <== ;; mfannot: 5' +/- 50 nt
 10920  TATTATGATTCGAACATAACTACTCCTCAAC!CCA!AATGAGACGCCTAACCAACCTGGC
 10978  TCTAACCTG
;     G-trnP(ugg) <== start
 10987  TAAATTATAGATAAATATAATAGTATATTATCTATCTATAATTATGATTAATATAATTTA
 11047  ATTAAATAAGTAATTTAGCTATAT
;     G-trnS(uga) <== end
 11071  CAGAGAGTATATGATTCGAACATATGAAAGTTTTACCTTTAGCTAGAC!TCA!AGCTAGC
 11129  CGCCTTAAACCACTCAGCCAACTCTCT
;     G-trnS(uga) <== start
 11156  TAAATTTTTTATTTCCTTGACTTCCGCTGCAAGGAGTCGCGTAGCTGCTATATATAATCA
 11216  AAAA
;     G-trnI(gau) <== end
 11220  TGATTCTTCAGTGACTCGAACACTGAACATATCCTT!ATC!AAGAACACACTTTACCAGT
 11278  TAAGTTAAAGAATC
;     G-trnI(gau) <== start
 11292  AATTAATATATAACTT
;     G-trnW(uca) <== end
 11308  CAAGAGCACTTAGATTTGAACTAAGAAATATAAGGT!TGA!AGCTTACAGTTTTGCCTAT
 11366  TAAACTATGCTCTT
;     G-trnW(uca) <== start
;     G-trnS(gcu) <== end
 11380  CGGAAAAGAGATGAATCGAACATCTAAGTGTAAAAACACAATATTT!AGC!AAATATCTT
 11438  ACCCTACCAATAGCAACTTTTCC
;     G-trnS(gcu) <== start
 11461  TTTTATTA
;     G-trnD(guc) <== end
 11469  CGGGTTAAACCGGTCTCGATCCGGCATCAATTTTCCT!GAC!AAGAAAACTCTTTACCAA
 11527  TTAAGTTATTAACCC
;     G-trnD(guc) <== start
 11542  TTT
;     G-trnG(ucc) <== end
 11545  TACGGCTAGCTGAATTCGAATCAGCACACTTCGTAT!GGA!AAACGAACAGTCTACCATT
 11603  AACTTATAGCCAT
;     G-trnG(ucc) <== start
 11616  TTTATTTTTTTTTATATTATACTTATATAA
;     G-trnG(acc) <== end
 11646  TATGACTAGCTGAATTCGAATCAGCACATCTTATAT!GGT!AAATAAGCAGTCTACCGTT
 11704  AACTTATAGTCAT
;     G-trnG(acc) <== start
 11717  TTATAGTAAAAGAAAC
;     G-trnK(uuu) <== end
 11733  TAAGACTTATGGGACTTGAACCCATATGGTAATGATT!AAA!AGTCACATGTTTTACCTT
 11791  TAAACTAAAGTCTC
;     G-trnK(uuu) <== start
 11805  TTATATAACTTTTATAAAATATAATATATTTATTTTATTTAATAAATAAAAAAATAAAAA
 11865  AAAAAATTTTTTTCATTTATAT
;     G-cox3 <== end
 11887  TTAATAACCTCAGTAGTACACTGATATATAAAGGAATAATCATACTACGTCAACAAAGTG
 11947  TCAGTATAAAATTCCTGATTCATAACCAAGATGATGGTGATCTGTTAAGTGATATGCAGC
 12007  TAAACGTCATAAACCTACTGCTAAGAATGCAGTTCCTATAATAACGTGTAATCCGTGGAA
 12067  ACCTGTTCCAAAGTAGAAACATGATCCGTAAACACTATCAGATATAGTGAATGAAGATAC
 12127  TGAATATTCTACACCTTGGAAGATTGTGAAAATAACTGCTAATAGAATTGTAACAACTGT
 12187  TCCATATAATGCTCCTTTTCTATTACCTTGTATTAATGAATGATGAGCATAAGTAATTGT
 12247  AACACCTGATGATAATAAAATTACTGTATTTAATAATGGTAATTCAAAAGGATTTACAGC
 12307  TTGTATACCTAAAGGTGGTCATTGTGCTCCTAATTCAACACTAGGTGATATTGCACTGTG
 12367  GAAGAATGCTCAGAATATTGCTAAGAAAAAGAATACTTCTGAGATAATAAATAAACCTAC
 12427  TCCTAAATTTAATCCTTTTTGAACTGCATTTGTGTGATTACCTAAATATGTTCCTTCTGA
 12487  GATAACATCTCTAAATCATAAACCCATTACGTAAGCTACATTAATTACAGCTACAGGTAC
 12547  TAAGTACTCAAAACTTTGAAAACCATGCATAAATAAAACTGTAGCAGTTGTAAGAATAAA
 12607  TAATGATACACTTGTAAATAAAGGTCAAGGTGATGGAGAAACTAAATGAAACGGATGATT
 12667  TTGGAAATTTCTTTTTGATTGATAGATCAT
;     G-cox3 <== start
 12697  ATAATATTAATTATGTTAAACGTAACTTTCCATAAATTA
;     G-nad6 <== end
 12736  CTATTTTTGTTTAATAGTTATTACTATGGCACCTACCATACCTAATAGTAATATAACAGA
 12796  ACTTATGATTAATCATAATGAATAACTAGTATACATAATATTACCTATTCCAGTTATATG
 12856  TGTAAACTCTACTAATGAGCTATCTCAACTTTTACTACTAGCATATGCTATTTCATGTTT
 12916  TAAGTTTACCATATTTAAAAACTCATTATCTAATTGTACGTTATAGACTTCAGAAAATGA
 12976  ATTTGATAAAGAAGAAACAATAGTATTATCTGTTAAATTAGAAGGTAATACTTGTCCTAT
 13036  TATATAATAGAATAGTAAAACTGTTAATACAGCTAAAGGTATATCATTATTAGTCTCACT
 13096  TAATAATTCAGAAATTCTGATATTTATTAACATTAATATAAAAAGGAATAAAATTGAAAC
 13156  AGCACCTACATATACTAATATATAAGATAATCCAATATAATTACATCCAACTAATATTAA
 13216  TAAACCAGCTATATTTACAAATAAACCTATTAAAAATAATACAGAAACTATAGGATTTCT
 13276  ACTTACAATAGTTAATACTCCAAATAAAATAGAAATTAAATAGATAACATCTACAAATTC
 13336  TATTCTAAATCCATTAGTTATATAATCATTTAATAAAAAAATATTATTCAT
;     G-nad6 <== start ;; mfannot: alternative ATG start pos 13425
 13387  AAAAATTAAGAATTCTTTATCTCTCATCATTTTATACATATATAAAATATCGAAATTGGA
 13447  CTATTCTTGAGA
;     G-trnY(gua) <== end
 13459  TAGGAAGAAAAGGAATCGAACCTTCGATGGCCTATAGCCATTGAGTT!TAC!AGCTCAAC
 13517  CCGTAAACCAACAAACGGACCCTTCCT
;     G-trnY(gua) <== start
 13544  TATTATATATATATAATTTATCTTTTTCTGGATTTGAACCAGTTGAAAAAAAAATCTTAT
 13604  ACCTATAAAAGATTATATAAAATATATTTATATTTTATATATATATACCTTATGAATTTT
 13664  TTTTGTT
;     G-rns <== end
 13671  AAAATTTATTCATCCCGTGCAATTTCCATTACACGAACCATATTTCGACTTAACACCAAT
 13731  CAAAGTCATGCATACGAAAATAATACTTACATATTTATATACCTGATTATATATATTAAT
 13791  ACATAAGCAAATCAAACTTATTGCACATACTCCTTTCAGCGCCTGACGAGTGGTTAGTAC
 13851  CTAGCTGAGATTAAATTCACCGTGACGATGGTGATTCACGATTACTAGTAATTCCTTATT
 13911  CATGTAGTCGAGTTACAGACTACAATCCATATTATATCCAATTTTGGGGATTAGCTCCAT
 13971  TTCACAATATCGCATCCCTTTGTTAAGGCGTATGTGGCACGTCTATAGCCCACAGTATTT
 14031  AGGCCATGATGACTTGTCTTAATCCCTATTATCTGGTCCAATGTAGTGGCGAACCACTTT
 14091  ATGTATTCAAATAAAGTGAGGGTTTTCGTTAATTAGAGGAGTTAACCAAATCTCACGACA
 14151  TTAACTAAAGACAGCCGTGCAGCGCTTGTAACAATTTTATTGTTATTCAAACTGTGGTAA
 14211  GGTTTTTCGCGGGTTATCGAATTAAATAACATACTTCACTACTGGTTTCAGAAACGGTCT
 14271  AATGATTTCAGTTTATATGTTGCCATATTACTCTTGAGGTGGAATGCTTACACTTTCATT
 14331  TATAGACTAAATTTTAAATCTAGCCTATGACATTCATCATTTTCTGCTTGGACTACTAGG
 14391  GTATCTAATCCTTATTGCTACCCAAGCCTTCGTCCCTCAACGTCAGTTTTTACATAGAAG
 14451  GATGCCTTCGCCGTTACCAGTCCTTCTGGTATCAAAGTATTTCATCCCTACTCCAGAAAT
 14511  TCTTCCTTCTCACATAAAACTCTAGTAAAAAAGTACTCATTTAGAGTTTAATTTACCGTC
 14571  TAGGTACCCTTTAAACCTAATAAAGATGACTAACACTAGTCTTCTACGTATTACCGCGAC
 14631  TGCTGGCACGTAATTTGGTCAAGACTTATAAATAGGAAATTGTCATTATCATTATCCTAT
 14691  TTAGAATTTTATACGAGTTAATCGTTATTGTATTACAATAATACACTTACATTCTTCCAA
 14751  GTTACTGGTTCAGCCTTTCGGCCATTGACCAATATTCCTCACTGCTGTACTAATACGCAT
 14811  TGGGGTTTTTTCAGACCCAATGTGGTCGATCGACCTCTCAGTCACGACTACGGATTTTAG
 14871  CTAGAAAAGTCATTACCTTTCCTACTACTCCCCGAGATAAAGATTAACATCTTAAAGCGG
 14931  ACTTTTATTTTCCTTTCGTTTATAAGGGATTTTCCCCTTACTTTAAGGTAGCCAAATTAT
 14991  CTTTTACTCACCTGTACACCACTACTACTTAGTTTATTAAAACTAATTAGTCGTTCGATT
 15051  AGCATGTGTCAAGTACTTGGACAGCGTTCAATCAGAGCCATCATCAAACTCAAAAAATT
;     G-rns <== start
 15110  TATTTTTTTGGTATATATCATACCTATATTGTAATATACACATTTTACTTTTTTTATTTA
 15170  TTAACTTATAAAGTAAATAAAAATAAAAAAAAAAAAATTATTTTTTTTTTTTAATAAAGA
 15230  TATAA
;     G-rnpB <== end
 15235  TTAAGCCGGTTCCTGTTTAAAATTTTAATAATTCTAAATTAAAACTAAGCATAGGGTTTA
 15295  TTGTTCGCAATTATTATAACGCTTATATTTACGTATATATAATAATTTTTAGTTTCTGTT
 15355  AAAATCCTTATATTTTTATAAAGCTTGGTATAATACCAAACATATATGCCTAAAAAGTTT
 15415  TGGACTTTCCTA
;     G-rnpB <== start ;; mfannot: Approximate position
 15427  TTTTCATAAAATTTTTATATCTTTATTTTTCTATCTGAAGGTACCTAATGGTAGGGGTAC
 15487  GTCTTTTTGGGACTCCCTTTCAACCCCATTAGTTTGCTAATGAGGTACCACGGTATTAAA
 15547  CGTATTTTCGTTTACCCCTTCTTCAATACTTTCCCCTTAGGAAATAATTTTGTGTGTTAA
 15607  ATTATTTTAACACATTGGACTGATTAAAAAATTTTTTTTTTTATGTAAATTTTATACTAT
 15667  TCGTTTTTATACTATAAGTTATCTTAGAGTATTTAATATAAAATTTTTTAGGGTAAAAGA
 15727  TGTATTCATGAATTTAGATGTATTCATGTATTAGA
;     G-atp6 <== end
 15762  TTAGTGTAAATCTAATCCGTCTTTAATATATGAACAAGCTAAAACTATGAAAACTTGAGC
 15822  TTGAATAAATGCAATAGCTAATTCTAATCCTGAGAATGCTATAATAAATGCTAAAGGTAC
 15882  TAAACCTATAAAGAAAAATAATATACCACTAGTCATAATGTTATATGTAAATCCACTTAA
 15942  AATAGATAAAAGCATGTGACCTGAAAGTATATTAGCTGCAAGTCTTAATCCTAATGAAAC
 16002  ATTTCTAGATAAATATGAAATGAATTCGATTAAAACTAATAGAGGTAATAATGCTAAAGG
 16062  ACAACCTGAAGGTACAAATAATGAAAAGAATTTTAATCCATGTTTTTGGAATCCTAAGAA
 16122  TGTTGCACCTAAAACAATAGTGAAACTCATTGAGAATGTTAAAATAAAATGAGATGTTGA
 16182  TGCAAAACTATATGGTACCAATCCTATTAAATTATTTACTAATATAAATATGAATAATGC
 16242  ATATATAAAAGGGAAATATAATTGTCCTTTTGTTGGGTTAAGTTGGTTTATAACAATACT
 16302  ATGTACTGTTGCATAAATACTTTCTTGACTGATTGATCAGCTATTTGGTATTATTTTATT
 16362  ATTATTTGTTGCTAACAAACTGTATGATAAAGCTAAAAATAAACCTATTGATAAATATAA
 16422  ACCTATATTTGTTAATGATAAATGAATATTTCCTAATAAATTAGCATTTATAGAAAATAA
 16482  ATCTCTAATTTCAAATTGGTCCAATGGACTTAATACAAAATTAAAATGACGCAT
;     G-atp6 <== start
 16536  ACGATTTTATGTTAATTATATATTTAATTTATTGATATAGTCAATTTTATTTTATAGA
;     G-atp8 <== end
 16594  CTATAATTTATTTATATAGATACGAGAAATAAAAAGACGTACAAATCTTGGTAAAATGTA
 16654  TTTACTTAATGCGTATATTAAAACTGTTAATACAACAAAAGCAAATACTACTTGATTTAC
 16714  AAAAAAGAATGGAACTAATTGTGGCAT
;     G-atp8 <== start ;; mfannot: alternative ATG start pos 16752
 16741  ACTTATATTCATTATTATTGAATTAAATAATTTCTTAGATTTATTTAGACTTTTTAAGAT
 16801  TTTAAGGTTTTGCGTTATGTATATTTA
;     G-trnN(guu) <== end
 16828  AGCCCTTAAGATGAATCGAACATCTATCAAAATATT!AAC!AGTATTCCGCTCTACCGTT
 16886  GAGCTATAAGGGC
;     G-trnN(guu) <== start
 16899  TAATAAGAATTATT
;     G-trnR(ucu) <== end
 16913  ATTCTTATCCAAGACTCGAACTTGGATCAAAATATT!AGA!AGTATTCTGCTCTACCATT
 16971  GAGCTAATAAGAA
;     G-trnR(ucu) <== start
 16984  TATAAGATATATATATATATATATCTAACAGATATCATATAATTTTAAAGCTTAGCTTTT
 17044  TATCTTATATAAATTATTATACTAGAAATTAATAATTTT
;     G-nad4 <== end
 17083  TTAATTTACATTATAAATTAAAGAAGAAACTGAATAGTGTAAACCATCTAATATAGGAGC
 17143  TGGATATATTCCAAATAATACTGTTAGTATTACAAATACTAATAACATTATAAATTCTCT
 17203  TCTAGTTACATCACCTATATTCTCTACAAAATAAAGAGAGTAAGAACCTCCAAATACTAT
 17263  TCTATTATACATAAATATTGTATAAGCAGCAGAGAATACTATAGAAGTACTAGCTAAAAC
 17323  ACCTAAAATAGGCATTCTTTCAAATACTCCATATAATGACATGAATTCACCTAAGAAATT
 17383  TAAAGTTAAAGGAGTTCCACTATTTCCTAAAGCTAATATGAAGAATAATACAGAGAAAAT
 17443  AGGCATAACTTGAGCCATACCTCTGTAATATGTAATCAATCTAGTAGATGATCTGTCATA
 17503  TAAAATTCCTCCTGCACAAATAAATAATCCTGATGAAACAAAACCGTGAGCTAATCCTAA
 17563  AACTATTGAACCCTCAATACCTTGTATTGTATTACTAAATGCACCTATTAAGTAAACAGC
 17623  TGCATGAGATACTGATGAATAAGCAATTAATTCTTTAATATCTATTGTTCTTAATGTACT
 17683  AAAACTAGCATATAATATTGTTATTACACCTATTACGTATATTACGTAAGTATAATTTAT
 17743  AGAAGCTTTAGGTAATAAAGGTAACATTAATCTAAATATACCATATAAACTTAATTTTAA
 17803  AACTATACCAGCTAAAATTATACTTCCTGATAATGGTGATTCAACGTGAGCTTTTAATAA
 17863  TCAAGTATTTAAAAAAATTACTGGTGTTTTTACAGCAAAAGCTATAAATATTCCATAAAA
 17923  TAAAAATAATTGAGTTATATAGTTAAAGTTTGCTTTTGATAGAGCATCAAAATCTGTTGT
 17983  TCCCATTATAGAAGACATACCTATTATTGATAATAACATAAATAATGATCCTAATAAAGT
 18043  ATATAAGAATAAATAAAAACTAGCTCTTACTTTATTACTTGAACCAAATAATCCTATTAA
 18103  TAAAAATAAAGGTGGTAAAATACTTTCAAAGAATATATAAAATAATAATACATCTAAAAC
 18163  TAAAAAGACTGCTAGTAATAATGATTCTAATAATAACATTATTACTACAAATGATAATAC
 18223  ATTTTGAGATTTTATTGAATTTCAATTTGATAATATTGCTATAGGCATTATTATAGTTGT
 18283  TAATAATACAAAGTATATTGATAAACCATCAACACCTAAATATATATCAAAATAACTTAT
 18343  TTGATAATGCTCTTCAATAAATTGAAATTGTTTACTACTAAAATCAAATAGTATAAACAT
 18403  AACTAATGATACAATTAAGTTAACTATTGAAGTAGTTAAGGCAATAGATTTTATTCTTAT
 18463  ATTATTTATAAGTGATAAACCATAATTTGCCTCTACTGTTACTAAACCTACTCCTATTAA
 18523  AGGTATTAATAATAATAATAAAGACAT
;     G-nad4 <== start
 18550  ATCTACTTAAAAAAATTTTTTTTTTTTATTTACTACTAATAAAATACTACATAATATTTT
 18610  ATATATTACACTTTATGTATGCCATAAAGTTAATTAATTTAACATTAAATTACCAAAAAG
 18670  TTAATAGCTTTTAACTTTAAAGTAAACAACTAATGTAACTCTATATAGAACAATACTTAA
 18730  TA
;     G-orf667 <== end
 18732  TTAAGGATTTAATATATCTTTCATTCTAATTTTATTAGATTCTGGCCTTGGTGAATTAAC
 18792  CATATCTGATATATTAATTCTTCTTGGTTGTTTAGGTGTATTAAGCATGTCTGATATATT
 18852  AATTCTATTATGTTCCGTATTTGCTGAGTTTTTTGTAGTGTTAAGTATATCAGTTATATT
 18912  AACATTAGTTGCAGGATTATTTGTAGAAGTTACTACAGGATTATTTGTAGAAGTTACTAC
 18972  AGGATTATTTGTAGTAATAGTTACAGTATTACCACCACTTCTTGTATTATATTGTGTATA
 19032  AGGATTATTATATATATTATTACCACTTATTGCACTATTTTGTGTATAAGGATTATTATT
 19092  ATTATTGTATATAGAATTATCACTTATTGCACTATTTTGTGTATAAGGATTATTTTGTGT
 19152  ATAAGGATTATTTTGTGTATAAGGATTATTATATGTATAATTATCACTTATTGTATTATT
 19212  TTGTACATTAGGATTATTATGATTATTTTGTAAATAAGGATTATTATTATAATCATTCAA
 19272  GTAAGGATTATTATACGAATAAATCATAGGTGGATTTTGCATTGAATAATCCAAATATGT
 19332  TTGAGATTGAGAGTTATAAGGTATAACATCATTCTCTTGTAATGTATAAGAGAATCGTGA
 19392  ATCATGTGTAGGATAATTTTGGTTCTCTATAAATCCTTGTGGTTGAGATATATTTTCATT
 19452  ATGTGACACAAGAGGATTTTGATCTGTCTCCTGTGCATAATGTGGAACAGGAGGATTTTG
 19512  TTCTATCTGAGGTAGATTACCTTCAATATATCCTTCTCGTATTCTATTACCTTCTGCAAT
 19572  CATAGTTTCTAAATCTTTAGCAGAACGTCCTTCTAAATTTAAATCAAAACTACTATTGTA
 19632  TCTATTACGCATATTAGCTGCGTCACGTTTTTCTCGTAGTTTTTTCCTTCTTTCATATTC
 19692  ATCTAAAGTCATAACACGCTTTGCTCTATTATTAAACTTATATCTTTCCACTTTTTCATC
 19752  ATAAGCCTCTGGATTTTCTTCATGTAATAATACATCCCTCTCATCTCTTCTTCTTTTAGC
 19812  TTCACGATTTTCTTCATAAGTTTTTCTTTTATATTTAGATATATTCTTAGTTTTATAAAA
 19872  AGTTTTATCATTACCTCCTGGAGGTCTTGATGGACCTCCTGAAGGTTGATCACCAGATGG
 19932  ACCATTTGGACCACTTGGTGTTCCTCCTTCACTACCAGGTGGACCACCCGGATTGGGTGG
 19992  TCCAGTGTTAGGTGTAGGATTTGATCCGTTTATTTTTACTCTTATATAATCATTAATATA
 20052  GATAAGTGATGATCTTATTATTAATAAAGAAAAAACTATTAATATTAGAGACATTATTAA
 20112  AAGTAATAGATAAATAATAGGTTTATTATTTATATTTTTATTTATAAAATTTATATATAT
 20172  AAATAACATTGTAGAAAGATATAGTAAAGTTAAACCTAAAATTAAACCAGCTATAGCTAT
 20232  AAAAAATAAAGATTTATAGCTATAACTAAAGTATATTAATATTATATTAATTGTTATTAT
 20292  ATTTTTATAATGATCTTTTAAAATTTTATAAAAAACTTTATTATATACTTGTTCAATTGA
 20352  ATTGTTATTATCAATAATAAATGAAATAACATTTACTATATAGGATTTAATCAAGGATGA
 20412  TATATAAGATTTTATTTTTGAATAAATTAATCATGATAAAAAAATATCAATAGAGGAGAA
 20472  TTTAAATAAATTATAAAGAAATAAAGCTAAACTTAGAAATTGTATGATTTCTATTAGAAT
 20532  TGAACCTATAAATAGTAATCTTTTTAACTGTGAAAAAAAGATATTTAATTTAATTTTAGT
 20592  ATTATTGTCTAAACAATTAAATAAAACATCCAAATATATTTTATATAAATTAGTTAAAGA
 20652  AGAATAAAAACCTTTTAGTTTTTTACTATTTGATATAATTAAAGAAAAAAAATTTATTGT
 20712  TTTCATTATCATTGCCATTGTCAT
;     G-orf667 <== start
 20736  AGTTTTTTTTTA
;     G-nad1 <== end
 20748  TTATAATAAAGATATATTTATAGGAATAATACCTAATCCATATACAATACAAGGCATTAG
 20808  AACAACATAAGCTATTACGATTGGTAATAAAACAGTTCAACAAACTGACATTAATTGATC
 20868  AAAACGTATTCTAGGGAAAGAAGCTCTAACTCAAATGAATACAAATATTAAAAAAGCTGT
 20928  TTTTAAAGCTAAATTTAAAGGAGAAGAAGAAATATGTACAAATATATCATATAAAATAGT
 20988  ATTATTTACATCAAAAAATAAATTTAAAACATTTAAAATTAAATCTAAAGGAATAATACT
 21048  TAAATAACCTCCTAAAAATAAAATACTATTTAAAACACAAATTAATACAATACTAGCATA
 21108  TTCAGCTAAGAAGAAGAATACAAAAATACTAGCAGAGTGTTCTGTCATGAAACCACTAAC
 21168  AAGTTCTGATTCTGCTTCAGCTAAATCAAAAGGAGCTCTATTAGTTTCTGCTATAGAACC
 21228  TATAAAGAATACTAAAAATAAAGGAAATAATGGAAATAAGAAATTTACTGCTCTTTGTGA
 21288  TTCTACTATAGTAATAACATTTAAACTACCTGTTAATAATAAAACTAATAATATAACAGA
 21348  ACTTAATATTAATTCATAACTAATTAATTGAGCTGTACTTCTTAATGATCCTAAGAATGC
 21408  ATATTTAGAATTAGCAGATCAACCTGCTAATAATATTCCATATGTAGCTAAAGAACTAAC
 21468  TGCTAACATATATAATAAACCTAAACTATAGTCAGATATAAATAAACCTGAACCAAAAGG
 21528  AACTGTTAAATAACCTAATAAAGAGAAAATTAAAGTTATAATAGGTCCAAGGAAGAATAA
 21588  AATTATATTAGCTTGTGTTGGTGCTACATATTCTTTTAATAATAATTTTAAAGCATCAGC
 21648  AAATGCTTGTAATAAACCATAATAACCTACTACGTTAGGACCCAATCTTCTTTGCATACT
 21708  AGCCATGGTTTTTCTTTCCGCTATTGTTACAAAAGCAACAGATAATAAAGCAGGAACTAT
 21768  TACTAATAATCCTTCAAGTACGGATATTAAATATATCAT
;     G-nad1 <== start
 21807  ATGTTATTTTTTTTTTACTTACATAAAGAAAAATATATAAATATATTAAAGAAATATTAA
 21867  ATAACGTGCAGTATTGTTAATTATATTTATATATTTTTATATCTATGTGTAATTTAAAAG
 21927  TAAAATATCTTTATTATATATTACCTACTATTTTTGTTATTTTAATAATAATAATATTAC
 21987  ATTAAATATTATTGTATTTAACATCTAAACAATAATTATAGATAATTAATTAATTTATTT
 22047  AATATAAGAATTATCTATATTGCATAATACAAATTTAAATTATAAAATCTTATAATTTTC
 22107  ACCTATTTCATATATTATTATTAATTTAATTAATAATTTATATACAA
;     G-trnC(gca) <== end
 22154  AGGAGCCCGGGGAACTCGAATCCCTTTATTTCGATT!TGC!AATCGAAACGCAGAACCCT
 22212  CTGCTCAAGCTCC
;     G-trnC(gca) <== start
 22225  TTATATAATTTTTAGTAATAAAAAATATATAAATTATAATAACTTT
;     G-cob <== end
 22271  TTATTTTTTAGTAGCTAATTCTACTAAACTATTTTCGATTAAACTAACTACAGGTACTAT
 22331  TACAAAGAAATATGCAAAGTATAAAACTGTAGAAATTTGTCCAAATTCAATAAATGGAGT
 22391  TTCAACGTGTTTTGCACCTATTTGCATTAATACTAAGAAATTAGCTACAAATATGTAGAA
 22451  TGCTACTTTACTTAAAGGTCTGAATTGTACTCCTCTTAATTTAGATAAATCAGTTATAGG
 22511  CATAACCATTAATGCTAATATTGCAGCAAACATAGCAATAACACCTAATAATTTGTTAGG
 22571  TATAGATCTTAAAATTGCATAGAAAGGTAATAAGTATCATTCTGGAACGATAGCAGGTGG
 22631  AGTTTGCATTGGATTAGCCATAACATAATTTTCACTATCTCCTAAAGCATTAGGCATAAA
 22691  GAAAACAAATATAGATAATACTATAAAGAAAATAAAGATAGTAACTAAATCTTTAAATAT
 22751  GAAATATGGAGCAAAAGGTAATCTATCATAATTACCAGATATACCTAAAGGATTACCAGA
 22811  TCCTACAGTATCGTGCATAGCGATTAAATGCATTAAAGCTAATGCAGCTAATACAAAAGG
 22871  TAATAAGAAATGTAATGCAAAGAATCTATTTAATGTTGCATTATTTACAGAGAAACCTCC
 22931  TCAAATAAATTCAACTATGTCTTGACCTATTCAAGGTATAGCACTCATAAGGTTAGTAAT
 22991  AACTGTAGCTCCTCATAAACTCATTTGACCATAAGGCAATACATATCCTAAGAAGGCTGT
 23051  AGCCATCATAACTATAAGGATAACTGTACCAATAGCTCATGTTAAAGTTCTAGGTGATTT
 23111  ATATGATCCATAATATAAACCTCTTCCTATGTGTAAATACACTAAAAAGAAGAAAGCTGA
 23171  AGCTGTATTAGCGTGTAAATAACGTACTAATCAACCATTGTTTACATCTCTCATAATGTG
 23231  TTCAACAGAATTAAATGCTTCTAATACACTAGGTGTATAGTGCATAGCTAATGTAACACC
 23291  TGTTACTATTTGTATTACTAAACATAAAGCTAATAAAGATCCAAAATTTCATAAATAACT
 23351  TATATTAGCTGGTTGTGGTGAATCTATTAAATATCCATTTAATAATTTTAATAAGGGATG
 23411  ACTTTTTAAAATTCTCAT
;     G-cob <== start
 23429  TTATAAATAAAATATAAGTGTTTTTTAATTCGCATAATTATTATATAAAAAAATTCATTT
 23489  ATCAAATTAATCAAATTATTATATATATATAAATATATAATAACTTATATAAAGTAAAAA
 23549  AAAAATAAAATTTAATTTCTTATTTTTTAGTATCCTCGCCCTTAAGGGCGAAGTTTTTAA
 23609  TATTTAAT
;     G-nad2 <== end
 23617  TTATATACTACTTGGCACAAATAATATAATAGATAAAATATTAGTCATATGTAATCATTC
 23677  GTTAGGCATAAACATGAATAAAAGAATAATTAATGTTAATATAGAGATAGTTATACTTAA
 23737  AGAACTAGATAAAGCAAATTTTGAATCAAAGTATATTTTATTTACAATTTTATCTTTTTG
 23797  TAAGATAAGTGCTGGTATTTTAAGATCTTTTAATTTATTAAAGTATGTATATGAATGTCC
 23857  ATCAAAGAACATTGTTTTAACAATATATAAGTAATAAACTGCACTAATAACACTAGTTAA
 23917  AACTCCTATAAGTGTTATAAAAATAAATCCTTCTTGTAAGGCAGCAGAGAACACCATCAA
 23977  TTTAGCGAAGAATCCCATTAAAGGTGGAATACCTGCAAATGAGAATAAAGTTATAGTTAA
 24037  ACTTAAAGCTAACATACTATTTATATGGAAATAACCTTTAAGCTGACTTATTAATTGGAT
 24097  AGGTGAATTATTTTTATCTATTAAATTGTTATGGTTTATATTTTTATCGTTATAAGCATA
 24157  TAAACTATAACCTATAGCTACTAATAAAATAAAGGCATTTAAATTAGATAAACTATATTG
 24217  TATTAAATAGAAAATAAAAGATTGTATTGATTCAACACTATTTATAGTTAATGCTAATAA
 24277  CATAAAACCTAAATGAGAAATTGTACTATAAGCAAATAATCTTTTAATTCTAAACTGAGT
 24337  TAAACCTAAAATAGTTCCTATTAATAATGATAATAAAGAACTAACTAATAAACTTGTAGT
 24397  TCAAGAATAGCTAGTTGTTATATATATACTATTAGTATAATGAACTAATTGTAATAACAG
 24457  AGTTAATATTGATATTTTTGCTATTATAGCAACAAAAGTTGTTACTATTGTAGGTATACC
 24517  ATCATAAACATCAGGAGATCAGAAGTGGAATGGTGCAGCTGATATTTTAAATAAAAATCC
 24577  TACAGATATTAATAATAAACAATATGGTATATATGTTGTTATTTCTTGATCATTTACTAT
 24637  TCCAGCTAAATTATTTATAACATAAAAACTATCTAAATATGTAACACCTAAATTTGCATA
 24697  AATTAATGCAATACCTAATAAAATAAAACAAGAAGATAATCCACCTAGTAAAAAATAAGT
 24757  TAAACTAGCTGAAGTAGAAGATTCAGAATTTCTATACATAGCACATAATAGATATAATCC
 24817  ATAACTTTGTAATTCTATAGATAAGAAAATAGAAACTAAATCACTACTTGATATTAATAA
 24877  TACACTTCCTGTTATTATAAAAAATAACATTAATGTATATTCTAATATTGTATATTGTTC
 24937  TCCTTTTTTTAATATAATATTAGATACAGTTAAATTTTTAACAAATTGTAATTTTGTAAA
 24997  TAATAATTTACTGAAACTCATATATTCACTAGATATAAGTTTTCTTGGGTAAAAACCTGT
 25057  CATATTCAATATCAATAAACTGATTATAAATATTAATATATGAAATACTTGTGTTATAGA
 25117  AGATGTGTAAAATAACCCACTAAATAACCCAATTCCATTATCTAAATATGTTATAAATAA
 25177  ATTATTATAAGATAAATAGATACAATAAAATAATGCTATTATACCAATTCTACTATATAG
 25237  AATAGCAGTATCACGTCTAAAAGACAAAGCATTAGATAATAATAAACAGAATATTGAGGA
 25297  TAAAAGCAT
;     G-nad2 <== start
 25306  ATCATATTCTTAAATAAATTTAAATTAAACAAAATATATGTATATA
;     G-nad5 <== end
 25352  TTACTTCGTTTCTTTAAGCGAAGTATTATTACTATTTAATAAAGCAAATAATGTAAAAAT
 25412  AACTAATATTAATAAGTTATTATCATTATAAGAGAAATATAAAAGAGTAATATAGAATAT
 25472  TAATCCTATTAAAATGTATAGAGCGTAAGTAGTTACAATTCCTGTACTTAATTTACCTAT
 25532  ACTATTACTTAAAGCTAATAATCCTTTTTCTAAACCATAAGGTCCTATTAATTCTACAGT
 25592  ACCTTTATCTAAACTCTTAGATGTTTGACCACCTAATTTAAGAACACCTTCTACAATATA
 25652  TTTATTATAGAATAATTCTATATAGAATCTTTGATTAAAGAAACTAAAGATATTATAACC
 25712  TAATCTAGAGAATTTAAAATTAATTAATAATTTAGGTAAGAATTCTGATAATAATACAGA
 25772  AATTACACTTAATGATACAGTAAATACAAAAGGTAATAATTTAAAGAATGTAGGTACAGC
 25832  AAATTCAGTATCTAACATAATTTCATGACTAGGATGAATAAATAAACTATTATCTGTAAA
 25892  GAAACCAGTACCTAATCCTATAAAAATATCTTTAGTTAAGTATCCAAAGAATATTGAAAA
 25952  AATAGCTAAAATAATTAATGGTATAGTCAGGAACAAGTCACCTTCATGAGCATGTTTATA
 26012  GCTAACTAAAGGACCATTAGGATTAGCTAAGAATGTTAGATATAAGACTTTAGCTGAATA
 26072  AAGTGTAGTAAACATAGCACCTATTGTTGCTACAAAGTAAACTATAGTACTTGATAGGTA
 26132  ATATTGTCCATATGCAGACTCAAGTATAAAATCTTTAGAATAGAATCCTGTCATAAAAGG
 26192  CACAGCTACTAAACTTAATGAAGCTATTAACATAACTGAATATGTTAAAGGTAAGAATTC
 26252  TCTTAAACCTCCATATCTTCTAAAATCTTGATTATCTGCTACAGCGTGTATAACTGAACC
 26312  AGCACCTAAGAATAATAATGCTTTATAGAAAGCATGATTAACTAAATGGAATAAAGCTAA
 26372  GTTATAACTTGATAAACCAACAGCTATTACCATCATACCTAATTGACTCATAGTTGAATA
 26432  AGCAATAACTTTTTTAATATCTTGTTGGAATAAACCAATTAAAGAACTAAATACTGTAGT
 26492  TATAGCACCTAATCATAAACAAAGTACTAATACAGTTGAACTATACTCAATTAAAGGTGA
 26552  TGATCTCATTAATAAGTATACTCCTGCTGTAACCATAGTAGCTGCGTGAATTAAAGCAGA
 26612  TACAGGTGTAGGACCTTCCATAGCTTGAGGTAATCAAATATGTAAACCAACTTGTGAACT
 26672  TTTAGCTGTAGCACCTATTAATAAACAAATTCCAATAATTGTAATTATTGTTTCATTGTA
 26732  ATATGGAGCTAATGCAAATACTGTACCATAATCTATATTACCAAAAGATCATAATATAGC
 26792  AAACATACCTACAGTTAATAAAGTATCACCTACTCTATTAGTTAATATTGCAGATAAAGA
 26852  ACTTTGGTTTGCTGCTATTCTAGTAAATCAGAAATTTACTAATAAATATGAACAAACACC
 26912  AACACCTTCTCAACCTACAAACATTATTAAAAAATTATTACCTGTTACAAGAATAATCAT
 26972  CATAAAAGTGAATAAACTTAAATAACTAAAGAATCTTTGATTATGAGGATCATGACTCAT
 27032  ATAACTTATAGAATATACGTGTACTAAACTAGATACTATTAATACAGGTAATAACATAGA
 27092  AACAGTTAATGAATCAAATCTGAAATTTCATAATACGTTTAGTGATTCTACATCAATTCA
 27152  TCTTGCTACATGTATTGTTACAGGTATATTATTAAAACCTACTTCAAAAAAAGCTAATAT
 27212  AGCTAAGAATGTTGTTGTTATAACTGAAGTACATGTTATTAAATGTGCTCCACTTACTCC
 27272  AACTTTTCTACCAAAGAAACCTGAAACTATTGAACCTAATAAAGGTAAAATTATCAATGT
 27332  TAAATACA
;     G-nad4L <== end
 27340  T
;     G-nad5 <== start
 27341  TATTTATATTGTATTGATATACTTCCTCTTAATCTATAATATGCAACTAAAATTCCTAAA
 27401  CCTATTGCAGATTCTGCTCCTGCTATTGTTATAATATAAATAGCAAAAGTTTGTCCTAAA
 27461  ATATCATCAAAACTAAGTGAACTAATTAATATCAAGAATGTTATTGATAATAACATAATT
 27521  TCTATAGAAATTAGCATTAGTATAATATTTTTTCTATTTAAAACGAAACCTAATATTCCT
 27581  ATAAGGAATAAAAATATTGAAAAATTCAT
;     G-nad4L <== start
 27610  TGTATAAAAATTTTTATTTTGATTTATCTATACTATATTATTATTTTTTGATAAACAATA
 27670  TATTACTATATTGTCAA
;     G-trnR(acg) <== end
 27687  AGACGTGTATAAGACTTGAACTTATATTTACGTGTC!CGT!AGCACGATATTCTACCATT
 27745  AAATTAACACGCC
;     G-trnR(acg) <== start
 27758  TATATATAAATAAATATTTATATAAAACATTAAGTAAGATATTATATTTTATATCTTATT
 27818  ATTCTAAGTACTATATAATTATTAAACTAAAATATAACTATATTATAATTTAATCTAA
;     G-cox2 <== end
 27876  TTAACCTTCCATTTGATCTCTTAATCATAATAAGAAATCTTTAATAGATACAGATTGTAT
 27936  TGCAATAGGCATAGAGCTATGAAGTATACCACAAATTTCTGAACATTGTCCAAAGAATGT
 27996  TCCAGGACGATTTACATAAACAGAAGCTTGATTTAATCTTCCTGGGTATGCATCAGCTTT
 28056  TATACCTAAAGATGGACAAGCATAAGAATGTATAACATCTGCAGCTGAGATTACAAATCT
 28116  AGTGTGAGTTAACTCTGGTATAATAACTCTGTTATCTACTTCTAACATTCTAAATTGACC
 28176  ATCTTCTAAGTCACTTTCTGGTACTATATATGAATCAAATTCAATAAACTCATTTTCTTC
 28236  ATTTGTAAAGTCAGGATATTGATAACTTCAATATCATTGATGACCTTCAGCATAAACTAC
 28296  TAATGAAGGATCCATAACCTCATCCATTAAATATAATAATTTGAATGAAGGGAATGCGAT
 28356  TAATATTAAAATAAACGCAGGTGTAATTGTTCAAATTAATTCTATTAATGTACCATGGTT
 28416  TAAATATTTATGTGCTATAGGAGATTTTGTAGCTACAAAATTTCTTATAATTGTTATCAT
 28476  CATTCATGTAACTGTGAATAAGATAACAGCTAAATAAAACATAATATTATTATGTAATTC
 28536  TTCTATTCCTTCCATTTGAGGTGAAGCGCTATCTTGGAAAAATAAACCTCAAGGAGTAGG
 28596  AGCATCCAATAGTAAATGTCCTTTTAATATATCTAAAAGCAT
;     G-cox2 <== start
 28638  TTATATATATTTATAATATTCATTTATTTTTATAACTAGTCCAAATGAGCTAACCTTTTA
 28698  ATCATGTTAAATCATGTAAAAAATTATACTCCTTAGATTAATAATAATCTAAGTATTATT
 28758  TGATTAAAATTATTTATAATCAAATAATTAAAATTATTCCACCCTAATATTCAAAATAGT
 28818  AATTTCAAA
;     G-nad3 <== end
 28827  TTAATTATATATTAATGAATAACCACTTCAAGATTTATAATTAAAATTATAACCTTGTCT
 28887  ACTTTCAATTTTTAAAGCATTTTTCCCTAGTTCAAAGGCAAATCCTAAAGTTAATACTAG
 28947  GAAAAATACTAACATAATTACTAAACCATATATTCCGTTTGTATATGCACTTACCACATA
 29007  AGGGTAAACTAATAAAATTTCTAAATCAAATAATAAGAATAATAGGGCAAATATAAAGAA
 29067  AGATATACTGAACTGTGTTCTATTCTGTCCTAAGAAAGAATGAAAACCACATTCAAAAGC
 29127  GCTATCTTTTTCTTGATATGGATTGTGGGGAGAAAGAATCAAATTTACTGCTAACAATAT
 29187  TATTGCTAATACTGGTATTAAGAATAAAAAAAAAGTTGTAGTTGTCAT
;     G-nad3 <== start
 29235  GATAAATTATTTATACTCGTAAATTATTAAGGTTAACACCTAGGTGTTAATATATATATA
 29295  TATATATTATACACCAATAATATTATTATTAATAATATATAGATTTATATTATCTTTATA
 29355  TTAAAATATATTATTAAATATTTTTAATTTTAAGGAAAAATTAATAAAAAAAAAAAAATA
 29415  ATAATAAAAAATGGCTATATTAGGCTACATATAATAATAAGAAAGCCATCATTAATACGA
 29475  AAAATCCAGTTACTTCAGCAAAAGCAAAACCTAGAATAGCATAAGAGAATAATT
