# Supplementary material for: Global Characterization of Fungal Mitogenomes: New Insights on Genomic Diversity and Dynamism of Coding Genes and Accessory Elements
Source: Front Microbiol. 2021 Dec 1;12:787283. doi: 10.3389/fmicb.2021.787283 (PMC8672057; doi:10.3389/fmicb.2021.787283)
Supplement: Supplementary File 1 — de novo annotation files of the 685 mitogenomes investigated in this study. Annotation was performed with the Mfannot program. [file Data_Sheet_1.ZIP › Supplementary_FileS1/NC_036309.1_Cladonia_rangiferina_voucher_NYLendemer_46392_mitochondrion_complete_genome_mitogenome.mfres]

;; Masterfile modified automatically by mfannot version 1.35
;; on Fri Dec 25 00:39:09 2020 by user pfonseca on host LGCM-PROC
;;    - Gene Totals: 56
;;    - List of genes added:
;;      atp6                 atp8                 atp9                
;;      cox1 (4 introns)     cox2                 cox3                
;;      nad1 (2 introns)     nad2                 nad3                
;;      nad4                 nad4L                nad5 (1 introns)    
;;      nad6                 orf124               orf128              
;;      orf131               orf168               orf183              
;;      orf207               orf216               orf217              
;;      orf239               orf324               orf328              
;;      orf353               orf393               orf436              
;;      orf439               orf475               orf633              
;;      rnl                  rns                  trnA(ugc)           
;;      trnC(gca)            trnD(guc)            trnE(uuc)           
;;      trnF(gaa)            trnG(ucc)            trnH(gug)           
;;      trnI(gau)            trnK(uuu)            trnL(uaa)           
;;      trnL(uag)            trnM(cau)            trnN(guu)           
;;      trnP(ugg)            trnQ(uug)            trnR(ccu)           
;;      trnR(ucg)            trnR(ucu)            trnS(gcu)           
;;      trnS(uga)            trnT(ugu)            trnV(uac)           
;;      trnW(uca)            trnY(gua)           
;;
;; end mfannot
;;


>NC_036309.1 Cladonia rangiferina voucher NYLendemer 46392 mitochondrion complete genome gc=4
     1  GTTGGCTAAAATTACATAGCCACCTCTTTATTAAAACTAATACGAAAATTCGTTTTATTA
    61  TTAACCTAATTTTTTAATAAGACATATACTTTTTTCTGCATACTGCCTGTGAAAGTAAGC
   121  TTATATTATGTAAGCTTATGTTATGTAAGCTTATGTTATGTAAGCTTATATTATCTAAGC
   181  AATCACTACAATGGGTTATTATTTATAGTTTCTAGCTGATACATTGTACTGATTACGTAC
   241  TAAAATTGCTGCTAACCTTTAAAGCTGTACTACATAATAATGTGATTGCATAAGTTTGTG
   301  AGCACCACACCATATAGCTTAATTTCACTAAGCAGGCCAGAAGCTATGCAGGTACTTCGT
   361  ATTACCATGTAGACAGCATTACGAAGTAAAACATACTTACGAAGTTATGCAAACCAATCA
   421  ATAAAAGATTATACACTTAATTTTACATT
;     G-nad1_1 ==> start
;     G-nad1_1-E1 ==> start
   450  ATGTTATATTTACCCTTACTGATTTCTATTGTAGAAGTTTTAATAGTAACTGTTCCCGTT
   510  CTACTAACTGTAGCATTTG
;     G-nad1_1-E1 ==> end
;     G-nad1_1-I1 ==> start ;; mfannot: no intron type identified
   529  ttacggttgctgaaagaaaaactatggcaagcatgcaaagaagattaggccccaatatag
   589  tgggatactatggtcttttacaagtatttgcagacgctttaaagtttttactgaaaaaat
   649  atgtttcccctacgcaagctaattcaattttattttttcttg
;     G-nad1_1-I1 ==> end
;     G-nad1_1-E2 ==> start
   691  TTACGGTTGCTGAAAGAAAAACTATGGCAAGCATGCAAAGAAGATTAGGCCCCAATATAG
   751  TGGGATACTATGGTCTTTTACAAGCATTTGCAGACGCTTTAAAGCTTTTACTGAAAGAAT
   811  ATGTTTCCCCTACGCAAGCTAATTTAATTTTATTTTTTCTTGGACCTATAATAACGTTAA
   871  TATTTTCTTTGTTAGGATTTTCTGTTGTACCTTATGGACCCGGGTTGGCTATCTCGGATT
   931  TTAACCTCGGTATACTTTATATGTTAGCTGTTTCTTCTTTATCTACGTATGGTATATTAT
   991  TAGCAGGTTGATCTGCTAATTCTAAATATGCATTTCTGGGATCATTAAGAAGTACAGCTC
  1051  AATTAATTAGTTATGAGTTGATTTTAAGTTCAGCTATTTTACTTGTAATATTGTTATCAG
  1111  GTAGTTTAAGTTTAACTGTTAACATTGAATCTCAAAAAGCAGTATGATACATCATACCAC
  1171  TATTACCTATATTTATCATATTTTTTATAGGGTCCATAGCAGAAACAAATAGAGCTCCCT
  1231  TTGATTTAGCCGAGGCT
;     G-nad1_1-E2 ==> end
;     G-nad1_1-I2 ==> start /group=IB (3.51e-21)
  1248  attgactaaaaacaatatgatttggtctcgtaaaagattgctatatgctgaaaaacctta
  1308  atattataagacaatcagcaggaaacaaacagatactaaggtatcctagtagaatcttca
  1368  gagactacacgcaatcattaaatacaaatttatattgtatttaataaaatatagtccaac
  1428  cttatatgtgaatgtaaaaataatatatatataagaaatctaggttgtgtacaactaaca
  1488  cttataaaataggactccgtacctatatcgaacaaaaaaaaggctattctagtttgattt
  1548  ctagatctttttcttcctctcaatcgttgaacaatttatctactcctgtgcctataaaag
  1608  cttttcataatttaaataataatgaaacggttatttcatataataaaatattaagaaata
  1668  aagcaggtatatactgttttgtaaatactgtaaataataagcgatatataggtagcgcga
  1728  aggatttatacttaagacttattgaacatcttgcaaacaaaaaatctaatatcgctttat
  1788  aaaatgctatattaaaatatggcttaaataagtttgagttttgtgtttacgaatatttta
  1848  cttatcatagtaaactggcaagtaataaagctttaacagacttagaaacaagttatatta
  1908  aaaaatattcctttgatagcttgtataatttt
;     G-nad1_1-I2-orf128 ==> start /note=GIY ;; evalue:4.9e-32
  1940  atgagaacagctacaagtattgaaggctataaacatacagacgaagctaaattaaaaatg
  2000  ttaaaaagatttgagtataaatctaatcatcctatgtacggtaaatcacataaggaggaa
  2060  actttaaaacagataagtaaaccaggtgagttgaaccctatgtttggtagaaaacatagt
  2120  gaagaagcaaagaaaatgataagcgatagattaagtaaacatagaaacggtgtaggtata
  2180  tttgatttaaaaaataatctaattaaaaactttaaaaataatgttgaattagccaagtat
  2240  ttaaatatatctaaagttacagttggtaaatatttaaattcatgccttatttataaaaag
  2300  cagtatagatttaaagtgaataactaa
;     G-nad1_1-I2-orf128 ==> end
  2327  taaataaactaaaaggtttatttctcttatatatatattacacaag
;     G-nad1_1-I2 ==> end
;     G-nad1_1-E3 ==> start
  2373  GAATCAGAGTTAGTTAGCGGTTTCATGACAGAACATGCAGCAGTTATTTTTGTTTTTTTC
  2433  TTTCTAGCTGAATATGCTAGTATTGTTCTTATTTGTATACTGACAACTATACTTTTTTTA
  2493  GGAGGCTACATAATTAATTTCATACCCCTCATATATTTGTTTAAAGAAATTGATCCCTAT
  2553  TTATATGTTAATATTATAAACTCAGGTTATGAAACTCTATTATCTGATCCTATAATAGAA
  2613  GGAATGGTGTATGGGCTTACATTAGGGTTAAAATCCTGTATAATGATATTTATTTTTATA
  2673  TGGGCTAGAGCCTCATTCCCTAGAATACGTTATGATCAATTGATGTCATTTTGTTGAACA
  2733  ATACTTTTACCCCTTGTACTGGCTTTTATATTTTTATTTCCTTGCATTCTTATTAGCTTT
  2793  GATTTAATACCTAGTAATGTGCATTTACTATAG
;     G-nad1_1-E3 ==> end
;     G-nad1_1 ==> end
  2826  ACTATATAATGTTTGACGCATGCATCAAACAAGCCACTACTAATACCCAACCACCTCTAA
  2886  TTTTGATCTCTTTTTTATACTTTAATAGTATCATACTACGTGATTTTTCCTTTTAGTATG
  2946  AAAAAAAATCAACAAAACCTTATTAGATTTAGTTGGAGGGACTATTTTTAATCAATCATA
  3006  AAATAAAAATGGCTATCATAACAGAAAAAAAATAAATATAAAGTAAGTATTTTTTAGATG
  3066  TGTAAAAAGCTAACATACGTGTAGCAAAAAATACGCATATGCCTTATATCTATTTAGTTA
  3126  ATAAATAAGACATTCATAGGGTAAAACGTATAGAGTCTTACTGCATGCATGCAATAAGTA
  3186  TGAATAACTAAGTAACCCTACAAAAATATAAATTTCACAGTTTGATATTGATACTACGTA
  3246  CACTTTTTTCGCAAACTTTACTTTTCTAGCTTATAGTTTGAGGGTTACACCATCGATACA
  3306  CCCTAGTATAATTATTAATATATATGTAAATAGTTAACAATATAGGTAATAAAAGTATTA
  3366  TGTGGTAAATTTTTTATATGACGTATGTTTCGTGATAATAATACTAATACTATTAATACC
  3426  TTTGGCAGGAGTATTTATTATTTCCACATTAATGTATAATGTTAAACCTGAAGCTCTTAC
  3486  TGGCGATATCGATAAAACAAAAATTAAAGCTGTTACTGGCGATAAGGACGAAAACCCAAA
  3546  TGTGAAGAAAGTAGTGTTTAATTCTGGGGATTCTTATCTAGCATATGCAGGTGCGTATGC
  3606  AGAT
;     G-nad4 ==> start ;; mfannot: alternative ATG start pos 3457
  3610  GTGAGTTATAATAACGAGTTAGACCATCAATCCCTACCGCTGACACAAAAAAAATTTTCA
  3670  GAAGTAAAAACAGTCAACAAACCACGCATGTTAAAGCCTAATGTGCCAATGGTTAAATAT
  3730  ATAACTACGTGGACGAACATATCCCTTAAATCTACAGCATTGAAAACATCAATATTAGCC
  3790  TTATTTGTATCTTTAGTGTTATTTGCATTTTTTGATTTCACTAACAATCAATTTCAATTT
  3850  GTACAAGAATATCATGAAGTAAATACCTTTAGTTTTTATTTAGGTGTAGATGGTTTATCT
  3910  ATATATTTTGTCTTGTTAACAACAATAATAATGCCTATTGCATTGTTATCGAATTGAACA
  3970  TCTATATCCCACAACTTGAGATCGTTTCTCATAATAATATTGTTGTTGGAAACACTACTA
  4030  TTGTGCGTGTTTCTAGTACTAGATATTTTATTGTTTTACATTTTTTTTGAAAGTATATTA
  4090  CCTCCTTTGTTCATATTGATAGGGTCTTTTGGTTCAAGCAACAGGGTAAGAGCTAGTTTT
  4150  TACTTATTTTTATACACACTTTTGGGTTCTTTATTTTTATTATTGTCTATAGTTACAATG
  4210  TCTTCCATAATAGGAACCACCGATTTTGATGCTTTATATAAAACTAATTTAAACTATTAT
  4270  ACTCAATTTTTCTTATTTTGTGGTATTTTTATAGCTTTTGCGGTTAAAACACCAGTAATT
  4330  ATTTTAAATACTTGACTGTTAAAAGCTCATGTTGAATCACCATTAAGTGGTAGTATAATA
  4390  TTAGCAGGAATAGTTCTTAAACTAAGCTTATATGGTATACTTAGATTAATGTTACCTTTA
  4450  TTACCAAAAGCTTGTTTAAATTACACTTATATCATATATTTAATTGGTGTTATTACTATT
  4510  ATATATGCTAGTATAAGTACATTAAGAACGATAGATGTAAAAGAGCTTATAGCGTATTCA
  4570  TCTGTATCACATGCTGCAGTTTACCTTATAGGTGTTTTTAGTAATACAATACAAGGTATA
  4630  GAAGGAGGGATAACACTGGGTTTAGCTCATGGCTTTGTCTCTTCTGGCCTATTTATTTGT
  4690  GTAGGAGGTGTTTTATATGATAGATCTTCTACTAGACTGATAACTTATTATAGAGGTATG
  4750  GCCCAATTAATGCCCTTGTTTTCTATTGTTTTGTTCATACTATGTTTGGGTAATTGTGGT
  4810  GTACCTCTTACCTTAAATTTTGTAGGTGAATTTTTATCATTATACGGAGCGTTTCAAAAG
  4870  TCTACAATATTGGGAGTTTTAGCTAGTTCATCTATTATATTTTCTGCTGCTTATACCATA
  4930  TACATGTTCAACAGAATAGCTTTTGCTGGATCATATTCTAAATTTTTCAATGTAAACGTT
  4990  CCTGATCTTAATAAACGTGAATTCTATATCTTATTAACATTGGTTTTATTTACATTAGTT
  5050  TTAGGTATATACCCCGCCCCCGTATTAGATGGTTTACATTATTCTGTAACAACTTTAATA
  5110  TACTCTCCCTGCATGTTTTAA
;     G-nad4 ==> end
  5131  ACCTAAGCAAGTTTTTAGTTTTAATATATATATATATATATACTATTATTTAACATATAT
  5191  TTTTGCTTATATACTTGTATGTTTTTACTTAATACATACTTATAATTATATAAAAGATAC
  5251  TTGTATACTATAAGTAAATAGTATACTTGTACAAATGTTATACATTAGCACTTAAGTTTT
  5311  TAATGGTAAGGGCTTTATTTACTGATGTTTCATACTCCTGATGTTACACACTCCTATTAC
  5371  CTGATGCCTCGCTACTTCGTACTTTTTTTTCCTGATGTTTCACACTCCTCTTCACCCTGG
  5431  TGTTACACACTTTTTCTTATATTACATATTACTTTTTCCTTATATTACATATTACTTTTT
  5491  CCTTGTGTTTAGCTGCCTCGCACCCCTATTTACTGATGCTTACTACCTCCAATGTTATAC
  5551  ATTCCTTGATTTCTTTAATTTTAATTAAATAGTGTGTAATGTGCTATGTAAATTAATTAT
  5611  AGATTTATTAACTATATGGCTTATATATTACATTAATATTACTTATATGTATAAAATCAA
  5671  TTATATTTTTTATTGTATTATGCAACGTTAATCTATTTAAGCGCTACCCTAAGATTAAGT
  5731  ATGGTTGCAGCTGATATTCTATACTACAAATGCAAAATTTAGTCCTGTTTTCTCTTATTT
  5791  TTTTAAGCTTTGCTGTGTGTGCTTAACTTATGTAATGGCTTAGTGTGCATGTTTACGTAT
  5851  TTATACAATCAGGTAATCGAAGCATGATAGCAAAAAATAAGCATAAAACATCATTTATTT
  5911  ACGAAAATAGGTATGCTTAGCTTCTTATTTTTATAGTTTATTAAGTATACTTACGAGGTT
  5971  AATCTATTGAAGATAAGTTTGCATATTGCTACCTAGTAAAGTATCCAAGCTTGCATGTAG
  6031  AATACTTGCTGCTTAAGCATTTTCTATTATATAATATATTTATGATCGCATGTTTTACCA
  6091  TAGAAATATTATACAATAGCCTATATTATAAGGTAGTGTATTATAAATACTACATATATT
  6151  ATGTTTTACACAACAGTGATCAATAATTAACATGAATATTTCCTGCTTTTTACATTAATT
  6211  AATATACTGTAATGTGTGTTAAATATTAACGCATATTATCTTTAGCTGTATGGATGCTTA
  6271  CGAAGTTGTGCAATTATATCACTACATACGCTTAGTTGTTTTATTTATTTATTTCCGATA
  6331  CTTCGCTGATTAGCTACTTAGCACTCCCAATTTTATACACTATTTTTCTTTATTCTACTT
  6391  CAGGAATGTGTAACACTTAGGGAGGAAATGTTATAGATCAAAATAAAATAATGAAACAAG
  6451  GCGTGCAAAGCACGCTAGTAGCATCAGAAGTTAACCATTACTAACTTCTTGCTGGTTGCT
  6511  CATACTCCCTAAACATTGCATGTAATAAAGTAAGCCATAAGTAAAACGTGGTTATCGCTC
  6571  TACAAGGCAATACAAAAGATAAAAATAACGGATTGACTTTAGTCCTCCAATGTTTAAGTA
  6631  ATCATTGGCAAACA
;; mfannot:     /group=IA(5') (1.58e-07)
  6645  ctgagcaaatttcaaagaacacttgttatttataagtgtatttgaagcgaaattcactag
  6705  agctttatatatgtttattgcatatagatcatataaatagtgaaaacgttcaacgactag
  6765  atggtgagtattgctaactataaccttccaactatgcttgg
;; mfannot:
  6806  CATCTTTAAAAACTTTCTATATTTTTTGGAATATCATATTTTTACTTTTTATTAATTTAA
  6866  TTAGTAATCATTATATTTGTATTAATTTTTACCATATGTGTTTATGTTTCAATACTAGCT
  6926  TGCATACTATAAGTTGTGCACGTTATGTAATACTGGAAATAAAAACCTAAGGATTAGTTT
  6986  CAAGGGCAGTATATAGTATACAAGTAAAGCTATATATAAAAGTAAAGCTATACAGCTAAT
  7046  CATGTCCTTTTTAATATTATATATTAGCTATTTTATATATTAGTATACATGTCACTATAT
  7106  AATTTAAATAAAAAATAATTATAATTTTTTGAAAATATC
;     G-orf633 ==> start
  7145  ATGGAGAAAAATAATTATTCAAAAAAAGTTTGTAGCAATAACATTATTTATAATTATAAT
  7205  GAATTTAACGGTAATCTGCGTTATGTTACGAGGCAATCAGTAGGAAATGGATTGCTATTG
  7265  TTTTACAACCACGTTAGTAAAGTAAATAAAAATAAACGTTCATTAGTAAATAAAGTACAG
  7325  TATACTACTGATGCGTGCAAAAGGTTAGAGAGACAATTATCAAAAAAATATAAATTATCA
  7385  AAAAGGCTAACAAATATGAAGGCAAACAACTACATAGGTAAACCGCGACATTTTTCTCCA
  7445  TTGAGTAATGAATGGTACAATAGTATCTACACATTTAATATGAATCTGCTCAAAATTTTA
  7505  CCTACTCTTAATAAGATCCTACTTAGAATAGTAAAAAGTTATTTTAATTTTTACAGCCGC
  7565  AAGTTAGAAAAAAATATTAAATCTCGTCGTTTGCGTATTAAAGCTAGAAGGTTGTCTATT
  7625  AACAAGATATTAACTAGCAAACCACAACTAAAACACACAAATGACCAAATAATTATTACT
  7685  TTATATACTTACAATAGGCAAAAAATATATTATCTTAACAAACTAAAAAAGATTGCTTCT
  7745  TTAGATGTAATGGATACTTTTTTACCTAATTTTTTAAAAGAAAAAATTCTTAAATCTAAC
  7805  ACAGAAGACTGACCTTCTAACATTAAATTAAGAACAATTAAAAATAAAGGTTTAGATCTC
  7865  TTGGTCCTTAACTCCAAAATAAACCAGCAAAAAAGTAACATTTCAATAAATATGGATGCT
  7925  GTTGCACAGGCTAATGCTTCCAATAATCCTATATACAAAGATTTAATTGCAAATATATCT
  7985  AATGAGAAGTTTTATTCTTTTTACAAAAATTACGCTGCTAAATGTTTACGTGAAGAAATA
  8045  CTATCTGTTTACATTAAACAGTTAATATACTTTAACAAGTCTAAATTTGATCAAAGGTAC
  8105  ATTATGCCTTTGGTAGACCTGGTAAAAAAAATTTACAATAAAAATATTAAATTTAATATT
  8165  GTTGACCTTAAATATATATATCTTAATAGTTATATTTTTTCAGAAACACTGCTGACAAAA
  8225  TTAAAAAATAGAAAAAATAATATACTTAAGGTATTAGATAAATCTTTGTGGTTATTTACG
  8285  GTACCAGATATGGATAAATTAGCCGTATATAATGACATATATACTCGCGAAAAGAGATTA
  8345  CAAAACTTAAAAGCAAACAGCTTTACTAAAGTTGAGAGCTTAAACCTAAAAACAAGTAAT
  8405  AACAATAAAATTTTACAACTACTTTTCAGTGGTAATAGTGAAATTTCGAGAGTAAATACC
  8465  GTGAATAACAAGCAAAACATAAAGATTAATAGTTATGAAGATTTTTTACATGTAAAACCA
  8525  AAGCCTAATGATGGAGTAGATTCACTATTATCAGCAGTATATACCACCCGAAGTTTGGAT
  8585  ATATTTAAAAATTATAAAACGTCTAAACATGTAGACAATATTTGCAAGACTTACAATGGT
  8645  ATATCTATTGAAAATCAAAAACAAGCAACCTGTGCAGCCATACCGTTAAACTTAAGATGT
  8705  TGTGATTATACACATGATAGACAACAAAAAGTGTTTAAAAATATAAAAAACGTGGACGTA
  8765  ACTGGTATAAGAATTGAGGCAGCTGGAAGATTGACTAAGCGTAACACTGCTGCTAAATCT
  8825  GTTTCTAAACTTAGATACACGGGTAATATAAAAGATATGGATTCTTCTTATAAAGGCTTA
  8885  TCTTCAGTTACTTTAAGAGGTTTTGCAAAATCTAACCTGCAGCATACCAAATCTGAATCT
  8945  TACATACGTATTGGATCTTATGGTATGAAAGTGTGGATCAGTAGTTTTTTATCTAGACGT
  9005  ATATATTTATTATTAATATCAATATATCTTTTTCACATTTAA
;     G-orf633 ==> end
  9047  TCTACTTATAGTCATATGTTGCTTACGTTTATTCTGTTTATAAATACATATATTTATACC
  9107  TAAAAATACATTTATTGATTGATGTTTTACTACGATATGTTTTGCGTATTTACTAATACT
  9167  TGATTATATTATTTTTCTTTTTAAGTTAAGAAAAATAAGAGTAATGTTTACATGTGAGTC
  9227  TACAATTACAACTGTGCCATTTGTACATATCTTGCCTTGCGTTAAATATAGGAAGTAATT
  9287  AAAGATGATGAAATAGTCTGAGCCGTCTTGTAAAAGCCGGAAATGTGACATAAACAACTC
  9347  ACATAAAACAAAAACTGATTTAAATACGGTTAAGTATATTATATATAATCCACGGTTTAT
  9407  TTATTTTTATTGCATAACTTTATACGCATGATAAAAATATCAGAAATATCAGAAGTTAAG
  9467  TAACAAAAAAATAAATATAAAAAAGAAAAAGAAATGTTTGTGGATGCTTACAAAACTATG
  9527  CAATCACATTACAAGCATATAGATATGAAAATATTTACTATTATATTTATAAAACATATT
  9587  GCGTTTTAATATACAGTTCGCGAGAAATCATAAGACAGATTGCGCTTCAATATACAATTT
  9647  GCAATAAATCATAAAACCTACAATAACCTTATTTGTTTTGTAGGCACATTAATTTTTATA
  9707  AATAAAGTTATAATATAAATA
;     G-orf475 ==> start /note=GIY ;; evalue:7.5e-21
  9728  TATATGATAAAAATGAGAATATTCAAGAGTCATCCTTTATTAAAATTGGTTAATTCATAT
  9788  TTAATAGATTCATCGCAACCATCTAATTTAAGTTTTTTATGAAACTTTGGTTCTTTATTA
  9848  GCCTTTTGTTTAATAATACAAATAATTACAGGAGTAACATTAGCAATGCATTACAATTCC
  9908  AATGTTTTAGAAGCATTTGATTCAGTAGAACATATTATGCGTGATGTTAACAATGGATGA
  9968  TTGATACGATATTTACATTCAAACACAGCTTCCGCATTCTTTTTTACAGTTTATTTTCAC
 10028  ATAGGGAGAGGATTATACTATGGATCATATAAAGCTCCTAGAACATTAGTTTGAACTATA
 10088  GGTACAGTTATATTTATTTTAATGATGGCTACAGCATTCCTGGGTTTTTTAAATAGCCCA
 10148  AAATGGTATAAATTAAACAATATAAAAAACAACAATAAAAAACAATGAAATAAAGTAAAT
 10208  TCTAAACAAGTCATGTTTTGCTTAGGCTTTGTTTCTACAAACAAAAAATTAAGCACTATG
 10268  TCAACTACATCCTTTTTTGGTAAAGGCGGTGTAAAACATTTTTCTACTTTTTCTAGATCA
 10328  TTAAGTATAATCAAAAAAAAAAAAGAATTAGGTACTTATAATTCTTTACAAGAGCATTCT
 10388  AAAGATGTTACAGATTTTCTAAGTGAAAACAACCTTAAACCTGTACATATTTATGAAAGT
 10448  TTAAATGAAAAGTCAACTCAAAATAAAGTGTTAAACGAAACTAGGAAGATAGCGGGTGTA
 10508  TATTTAATTTTAAATAAGATTAATTTAAGCTGTTACGTAGGATCTGCTTCCACAAATAAA
 10568  TTCAATGCTAGGTTCCGTAAGCATTTATTTAATTTTACTGGTAGCAAGATAGTAAAAGCT
 10628  GCAGTAAAAAAGTATGGGATAGACAATTTTGCTTTTATGATATTACATGTTTTTCCCAAA
 10688  ATTGTTACTAAAGAAAATAATAAAGAACTGCTAAACTTAGAGGATTATTATTTGAAATCT
 10748  TTATTACCTGATTATAATATAGTGACTGAAGCTGGAAACACTTTTGGCTATAAGCACTCT
 10808  GAAATAACGAGAATAAAAATGGTAGAAAACTATAGCCAAGAACGCCGTTTAAAAATAGGT
 10868  GATTTAAATAAAGGTAAATTCATGAGTGAGGTACACAAGGCAAATATTAAAGCAGCTGCT
 10928  TTAACTCGTAAAAAGCCTGTATACTCTAAAGAAAGCTTAGTTAACATGGCAAAAAATTCT
 10988  AAACCCATAATACTGTTCAATTTAGATAGAACGGTATATGGTGAATACCCTAGTATTACG
 11048  GCAGGAGCTGAATCATTAAGGTGTAGTGTAAAAACTATATGAAGAGCTATGAACACACCT
 11108  AAGAAAATACTAAAAAAACGTTGAATTATTAAATTTCTGACAAAGTAA
;     G-orf475 ==> end
 11156  AATTACATCTTAACCTGTATTGTTTATTTGATTGCTCTTTTTCTACAAATTTAATTGTTG
 11216  TTTGTTCAATAGTTGTTTAATTTAAACCATAGTCCCATGAGTACAAATTTTTATGCAATT
 11276  TTATAAAAAAAATAAAAATTAAAGTGGAATAGCCTGACAAGGTTATTTAAGAGATATCTT
 11336  TATTTCTTAGGCAATATTAGTGGTACGATCAAAGAACTTTTAATATTGGTATATAGTGTA
 11396  AAGTTAACTATATAGCCGGCTATATTATTATGTTAGAGATCGTCGGTTATTATAATGACC
 11456  GCGACAGACTGGGTCACTGATGGGTGTCTGAAATGATGCTTAATGCACAGTCGGAGTATT
 11516  TAGTTGTCATAGATTAATAGAATATACGAATTCAAAGTTATTCTAGCTTTTTATAAATAA
 11576  CTTACAGTTTATATTAAGTATACTTGTATGTTTTACCATATGGTCAAATGAGTTTATGAG
 11636  GCGCAACAGTTATAACTAGTCTTATGAGCGCCATACCATGAGTTGGACAAGATATAGTTG
 11696  AGTTTATCTGAGGTGGTTTCAGTGTAAATAATGCTACATTAAATAGATTTTTTGCCTTAC
 11756  ATTTTGTTTTACCTTTTATATTAGCTGCTTTAGTTTTAATGCATATGATTGTACTGCATG
 11816  AAAAAGCAGGTTCAGGTAATCCTTTGGGTGCTTCAGCTAATTATGACAGATTACCATTCG
 11876  CCCCTTATTTTATTTTTAAAGATTTAATTACAATATTTATTTTTATATTAGTATTATCTA
 11936  TATTTGTATTTTTTATGCCTAACTTATTAGGAGACAGTGAAAATTATGTAATGGCTAATG
 11996  CAATGCAAACTCCTCCTGCCATAGTACCTGAGTGATAAATAAAAGATGTCACTTAATCTC
 12056  GCTGTTTGCTGGAAAATCCTAAACTTATATTTACCTTTTGCGTTGCAGAGCAATCAGCGT
 12116  GATATAATTATGGTTAGGATTATCAGCAGGAAACCAACGGATATACTGGCTTATTTGTGT
 12176  TAACATTTTATGCCATTATCCTACTAGGTTCCTCAGAGACTATACGCGAGACTTTTTAAG
 12236  AGTCGACTCTTAAAAATGAAGAGATAGTCCAAATATTGTAGTAATACAATAAATATAAAT
 12296  ATATATATGTTGTATTTATAAAATTAACAT
;     G-orf207 ==> start /note=LAGLIDADG ;; evalue:9.3e-08
 12326  GATTCATTTAATATTCTTTTATGATCTAGTGGTGCATTATATGCAGCTCGATCCACAAAA
 12386  GGTATTACACGTTTATCTTCAGCTGATAGAGCTTTGATAACACTACCTCAAGAAATAAAA
 12446  GATATATTAATTGGTATTATACTAGGTGATGCCCACATAGTAAAAAGATCCTTTATTGGT
 12506  AACTCTAGATTGGTGTATGCTCAATCTAGCATAGAACATAAGGAGTACTTTAATTATGTA
 12566  TTTAGCTTTTTTAAGCCTTTTTGTGTTAATGGTTATACACCTCAATCTAGAATAGTCAAA
 12626  GATAATAGAACTAAAAAGACATATAGTGCTATCTCTTTTACAACTATGCAACTTCCCTGT
 12686  TTTAATGTATATAGAGAAATGTTTTATCCATCAAATGTAAAAAGGATTCCTGATAATATT
 12746  TATGAATTACTAACACCTAGAGGGCTAGCCTTTTGAATAATGGATGACGGAAGCCGTCAC
 12806  GGGCTCGGTTTGCATTTGAGTGTTTATGCTTTCTCTAATGAAGATGTAGATAAACTTATG
 12866  TTTGTTCTACAAGATAAATTTAACTTAAGATGTTCAATACATTATAACAGAGATAATAAA
 12926  CCCCGTATTTATATTTTCAAATAA
;     G-orf207 ==> end
 12950  AGTATGGATAATTTAAGATCATTAACTAGTCCATATTTTGTTAATAAAATGTTATATAAA
 13010  TTAGGGTTATAAAGCTCACACTAACGGTTTGATTATTTTTTAAGCTTATATTTTAAAGAT
 13070  TAAATCGCATGTTAAAATAAAATTGATCTTTTACCATTTTATGCTATACTTAGATCTATA
 13130  CCTAATAAACTATTAGGTGTAATTGCT
;; G-orf217_cox2 ==> start
;     G-orf217 ==> start
 13157  ATGTTTTCTGCTATATTAATATTATTAATTATGCCCTTCACTGATCTTTCTAGGTCTAGG
 13217  GGTATACAATTTAAACCTTTAAGTAAAGTAGCTTTTTTTTTATTTGTAGCTAATTTTTTA
 13277  ATATTGATGGAACTAGGTGCTAAACATGTGGAATCCCCATTTATAGAATTTGGACAAATA
 13337  TCTACAGTTGTTTACTTTGCATATTTTTTAATTATAGTTCCATTAATTAGTTTAATTGAA
 13397  AATACATTAATTGAACTGTCTATGGAATCAGATGATAGAAGACAGTTATGACATGGTTTA
 13457  AAGATGGTTCAATCTAATCCTATAGCTTTAACTAAGATCGCTGCCTATCGTGCCAAAAAA
 13517  ATGCCTCAGTTAGGTAAAGATGATTTTCCTAGTGATGCTAGTTTAAGTAAGGATGGAACA
 13577  ACCGTTATATGCCCTCCTCATCCTGAGAAACCAGCTAGCCTGTATTCACCTAATATAAAC
 13637  CCTGAGAATGTCCAGGGAGATATACCTCCAAAATTGACTAAGCACCTTATAAAAGTTCAG
 13697  CATCCAAATGGAGATTTGGAGATAATAGATCCTTATACCGGGTGATGTATTACAGTAACA
 13757  CGTTTTATAAAAAAAGTAGTAGGTGGTGAAGTTAATCCTGATTACATAAAT
;     G-orf217 ==> end
;     G-cox2 ==> start ;; mfannot: contiguous and in phase with orf217
 13808  GTGCAGGCAATCATTGATGCAAACAAAGGTTCTTTAATTACATCAGGTCGTAGTAATTTT
 13868  GGGGATAAGAATGCTTGAATCAATGAGCGTATTGTT
;; mfannot: G-cox2 ==> start Def by similarity
 13904  CATGATGGCTTTAATAGCTTTGATAGTATTAAAGGAGCGGCTACTGCTTTTAGAAATACG
 13964  CATACTGATGCACCTAGACCTTGAGGTTTATATTTTCAAGATAGTGCATCACCGCAAATG
 14024  GAAGCTTTAGTAGAATTACATAATAATATACTGTTTTATCTAGTGATAATACTATTTGGA
 14084  GTAGGATGATTACTAATAATCATAGTTAGAAAATATACTACTACAGAATCACCTATTTCA
 14144  TTTAAATATTCAAGTCATGGTACATTGATTGAATTGATATGAACTATTACTCCTGCTTTA
 14204  ATATTAATTTTAATCGCTTTTCCGTCTTTTAAGTTATTATATTTAATGGATGAAGTAATT
 14264  GATCCAGCTATGGCTATATTAGCAGAAGGACATCAATGGTATTGAAGTTATCAGTATCCT
 14324  GACTTTTTAAACAGTGATGATGAGTTTATTGAATTCGATTCATACTTAATACCAGAATCT
 14384  GATTTAGAAGATGGTACGCTTAGAATGTTGGAGGTAGATAACAGACTTATTTTACCAGAA
 14444  CATACTCATATAAGGATTATTGTAACAGGGGCTGATGTTATACATTCTTTAGCTTGTCCT
 14504  GCATTAGGTCTAAAATGTGATGCTTATCCTGGACGATTAAACCAAACATCTGTTATTATC
 14564  AGTAGAGAAGGAACTTTTTATGGACAATGCTCGGAGATTTGTGGTATATTACATAGTTCT
 14624  ATGCCTATTGTTATAGAGTCGGTTTCCATAGAAAAATTTGTATCATGATTACGAGAACAA
 14684  TAA
;     G-cox2 ==> end
;; G-orf217_cox2 ==> end
 14687  TTATATCGATGATAAGTTGCAAATTTTATTTTGTTTTTCTTAGATGCGCTACATTTACTG
 14747  CACATGCTGCATCCCTTACAACCGCGGCATCCACTACATTGATTGTTTTTTCTAAAATAA
 14807  AAAGACAAATCCTAACAAAATATCGTGTTGTGTTAACAAAAAATTAATAGGTGCAGTACC
 14867  GTGTGGTATGGTTGCTTCTGAAGTTATGCAATTACACCACTACTAATGCTTCGTAGGCGA
 14927  GAAGTATTAGTAATTTGTATTAGCAAAACAATTAGATCGTATACCACCCATTAATTTACT
 14987  TATCTACGCAATTACTTATATACACAATCACTATTAATATTA
;     G-trnR(ucu) ==> start
 15029  TTCTTATTAGCTCAATGGTAGAGCAGAATACT!TCT!AATATTTGTATCTAAGTTCGAGT
 15087  CTTAGATAAGAAT
;     G-trnR(ucu) ==> end
 15100  TCACTCTTTTAGCTACTTGCTAATTTATATTTCATCTATACAATTTTTTTATTTTAAGTT
 15160  TTTAGTAACTTACTAGTTATTATATTTTACTTGTTTTGTACTATTTTAAAATGCAATAAA
 15220  TTTGACTTTATTTACTTTAACTAGCATGCCTCTATGGATACTTACGAAGTCATGCAATCA
 15280  CACTTAGGCATATCAGTGGTTAAGCACATATAACAATTAAAACTTACAGATTAAAACCGA
 15340  TTATACTTTAATATCAAACATATATACATTAAAATAA
;     G-trnC(gca) ==> start
 15377  GGGATATGTTGTACAAGGTAGTGCGGTTTGATT!GCA!GATCATATATAAGAGGTTCGAT
 15435  TCCTCCATATCTCT
;     G-trnC(gca) ==> end
 15449  AATAAATTAAATAAAAACAAATCTATCTATGTTTGCATTATTAATGTTTTATCTATAAAT
 15509  AAATAAAAATTTTCATA
;     G-trnR(ccu) ==> start
 15526  TTCTTATTAGCTCAATGGTAGAGCAGAATATT!CCT!AATATCTGGATCTAAGTTCGAAT
 15584  CTTAGATAAGAAT
;     G-trnR(ccu) ==> end
 15597  TTACTTTAATTTTTATCTATATAATAATTAATAATTTGTACGTTTTAAAAGTTAAACCTA
 15657  TCTTTTTATGAAAACTTTCTAAGCATGTTTGCAAAAGCTATATACTAAATTGAAACTATA
 15717  CTGCCGACCAAGATTATATATTAAATACATATAGATATTATCATCGATTTAAAATTTATT
 15777  TTATTTTTAATCCTATTTTTTTTATATATAACATATATATATTATTATACGCATCTATGC
 15837  TAATGCCCTTTTTTACCCAAATTTAATGATTTACTTTTTTTCCTGCTGTTTCGCACTTTT
 15897  TTCATATTACACACTCCTAATTTGTCTAATGCTCCCTAATAAGAAAGAAATGTGTAACAT
 15957  TCAATATAAAGGGTAATAAGACATGCTTAACTTATTGTTTTGCATGTAAAAAAGTTAACA
 16017  TCTCTTAATAAGATGTGAATGGCTAGGTAAATAAAAAATTAGAGTATAATTATAAACATA
 16077  ATAATTAATAGAAAGCAAAACCCTTTTAATGCAGATGAAATTTTTATTTATTAATCAATA
 16137  GTACTTAGTAAGGTATACAACACTTGTTTTTTATTAGTACTACGTAGGTTTGCATCTTTT
 16197  GGTTTATAAAGCGCAAAATTGATTTAGTGACTTTCAATATACTGTATTATGTGTATCACA
 16257  CACATTATTAATCATACCTACTAAAGATTAAGATAAGGAGACAAAATATCTGGCTGTTGT
 16317  CACTGTATTATGCGGGCATGGGGCGTAGTACCTTGTATTTTTATATATATGCATAAGCTT
 16377  TTTATTGATATATAGCTAGATATACCTTAGTGTTAACACTCAGCAATATATCCTTAATAT
 16437  GTAAATGTAAAAGCGTTAAACCATATAGGAATGGAGATACATGCATTAAAATCCCATTGG
 16497  TATCGTATGATACAATTATTATGACTGTTATAGACTTAAACTTCTTGTTTTTTTCAACAA
 16557  TTTAAATTATTAAATATGATTTTTCATTTATAGGGATTTAACTCTTTTTATTAGTTATTT
 16617  GGCAATATTTTTAATACTATTAATAGCTTAAAATCCCCTTACAT
;     G-orf239 ==> start
 16661  ATGCTCAAGCAAATTTCAAATAGAATACTAAATAAAAAGTTCATTTATAGCTGTATTATT
 16721  GTATTTTGTACAGGCTTTTTTAGCAGGTATCTTATTTTAATTTATTTGGATGTCAATGTT
 16781  TTTACAGACATATTCAATAAAATTTCTATTTTTTATTATGCTGTAATGAGCGTACATATC
 16841  CGTTTAGTAGGTGAAATAATCAATGAATCATTAAAACCCTCTGAAATTATGATGAGTACT
 16901  AGTACTTCAGTTGGTGGCAATCCGCCTATGGGTAGTGCAAATGCACCTGCACCTGCACCT
 16961  GCAGGTAGTGCTAATGCCCCCGTAGGTGGTGGTGGTGCGGCTAATCCACCTGCTGGGCAA
 17021  GGCGCTAATAATACAGGTATAGATGGTACTTTAAAGGCTAATCGTATTAACGGAGCTATT
 17081  GTCGTAGATGACCCTTACGACCAAAAGCACGAATATGTACCTGGAGGTACAAACCAACCT
 17141  TATTGTCGTAATTTTGGTAGAACTTTAAACCACCAACGCCAAATAGGTAGTCCTGGATTT
 17201  AGTAGATTTATGTTTACGGATACTCAAGCACGATATTTCTTAAGTTTTTTAAAGGATCAA
 17261  CATCCCGAGCTTCATGACCGATTTTTTCGCGATAAACAAGGTAATCGTACTGATAAACCT
 17321  GTGTGATATACAATACCTAATACCAAGAAGTTTACGGATACCTTTGAAAAACCAAAATAA
;     G-orf239 ==> end
 17381  AATGGGGGTGTTCATGTTTTCAAGCATGAACACACCTGGGCAGTTGCTGCCCTGTCTAGC
 17441  CCTGCTAGCGAATTTGGTGTATGGGTTGATCTCTTACTAAGACTACTTTTGTGGGCACAC
 17501  TGTCTAGAAGAACAATTTCCTATGATCTTCTGGAGGAGTGATCGTGCTCAGGCACTCTTC
 17561  CTTTTCCCTGGAAGGGCCCAAACGTGCCGAGGTTTTAAAACTAAAAGGGGACGGGGGGCC
 17621  TCGCTATTGCGAGGCCCCCCCATCATGCTATTATAAATTATTAAATATGCTTTTTCATTT
 17681  ATAGGGATTTAACTCTTTTCATTAGTTATTTGGCAATATTTTTAATACTATTAATAATTT
 17741  AAGATGTTTACA
;     G-atp9 ==> start ;; mfannot: alternative ATG start pos 17744
 17753  ATGATACAAGCGGCAAAAATTTTAGGTACAGGTATGGCTACAACAGGTTTAATTGGAGCC
 17813  GGTGTTGGTATAGGTGTTGTTTTTGGAGCATTAATCTTGGGTGTCGCTAGAAACCCTGCC
 17873  TTGAGAGGACAGTTGTTTGCTTATGCTATATTAGGGTTTGCTTTTGCAGAAGCTACAGGA
 17933  TTATTTGCTCTTATGATGGCATTTTTATTATTGTATGTAGCATAA
;     G-atp9 ==> end
 17978  AATTTATTTATGTTGTTAATAAAATAACCTAAAATAAGCGCAAAAAATAGAAATAGGTAT
 18038  GTAATATAAAGAGATACACAAGCCAATCAAATGGTTAGCAGATCAATCAAATGGTTTGCA
 18098  TATCAAAATCCATTGATCAAATGTTATGCAAGGGGTGGTGGGAGAGAGATGTACTGCAAA
 18158  GACAGTACTACCTTTCTCCACCCTCCTGGGCATGATCCATGCCCGAGTCTAGCCCTGCTA
 18218  GCGAACTAGGCGTATTCGTTGATCTCTTGCAAACGACTACTTTTGTGGTCTACTTGAGTA
 18278  TCAATGATTACCTTCGAGCCGGCAAGTGTTTTAGACTTGGCAGATCGACCGATAACCACC
 18338  CAAATACGACTAGTTGTGTTTGGTG
;     G-orf216 <== end
 18363  CTACAGACAGCAGCCATGAAAGCCTGTTGCAAGGAGCCTGGTGCTCCAGGCAGCAGCCAT
 18423  GAAAGCCTGTTGCAAGGTGCTCCAGGCAGCAGCCATGAAAGCCTGTTGCAAGGAGCTTTC
 18483  GCGTCCAGGAAATTCTTTGTTAGCAGCAAGAGAAAACGGAAGATCAGATGTATTAATAGA
 18543  TCTCTCATTAGGGGGTAATGCCTTAACACCTCCAATATCTTTAACATATTGAAGTCATCC
 18603  TGAATATAACTTAGAAACTAGCCTACTAAGAGGGTAGTCCATAAGATTATAATCATATAA
 18663  CTTCATAATGTTATAATCTGTGAAGGCACTCACTATGCAGTTTAAGAAGATGTTTTTACA
 18723  CTCTTTCCCTTCTTCTCCCCCCCCCTTCGGGGGTCTGAGTTTTAAAACCTCAGCACGTTT
 18783  AGGGCTCCTTCAAAGAATTTCCTGGACGCGAAAGCTCCTTGCAACAGGCTTTCATGGCTG
 18843  CTGCCTGGAGCACCTTGCAACAGGCTTTCATGGCTGCTGCCTGGAGCACCAGGCTCCTTG
 18903  CAACAGGCTTTCATGGCTGCTGTCTGTAGCACCAAACACAACTAGTCGTATTTGGGTGGT
 18963  TATCGGTCGATCTGCCAAGTCTAAAACACTTGCCGGCTCGAAGGTAATCAT
;     G-orf216 <== start
 19014  TGATACTCAAGTAGACCACAAAAGTAGTCGTTTGCAAGAGATCAACGAATACGCCTAGTT
 19074  CGCTAGCAGGGCTAGACTCGGGCATGGATCATGCCCAGGAGGGTGGAGAAAGGTAGTACT
 19134  GTCTTTGCAGTACATCTCTCTCCCACCACCCCTTGCATAACATTTGATCTCCTTATCTCG
 19194  ATAACATTATTTGGCAATAACCCTGTTTGTAATGGCGAATTAATAGTTTATTTATTTTAA
 19254  CGGACAAAAAAAATTTTTTATTTTTGCATTTTTTTTTATGAACAAATCTAATTAGTTTTG
 19314  GACTTTATGCTATTAATTATAATTAACTGTGAATTAATGATTAAAAGATATGATTAATTA
 19374  TTAGTGCCACCAGCTTATATATCTATAGTTATAAAAATTACATTGAGCCCAGACGCCTTG
 19434  CCACCAGTTTACATATGCCTTGTCAGTAGCCCATTTATACATGTTTAGCTATAAAAATTA
 19494  AGCCCTGTCTAGCCACCAACATACATTAATATGTAAGCTAGTACCAAGGCAACAAAACAA
 19554  CTACACAATGGGGCAATAGAGCAGCTTTTATATATAAAGTCTGATTTTCTAGTATTTTTT
 19614  ACATTTAAAGATTTATATGAGTTATTTTAGCAAAATGCGATTGTTACCTAGATTTATTTT
 19674  ACTATACATGCGAAAGTATTCAATTACTTTAGCTGTATTTGTATATTTAATCCTATTGTT
 19734  TTCTCTCTTACCTCTCATTGGTGAAGTTTGGTCAGCACTTAGCTACTATTTTTTTATTAT
 19794  TAGTACCCAAGAAGAATGTGCAATATCAGAAATAAAAAATTTAACTTATATAGGAAAACA
 19854  CAATAATATA
;     G-atp6 ==> start ;; mfannot: alternative ATG start pos 19630
 19864  ATGTTTTATATAAGAAAAGAAATGCCCCACACAGCTAATAGCCCACTCGACCAGTTTGAA
 19924  ATTAGAGATCTTATAAGTTTAAATGCTCCTATTTTAGGTTATTTACGGATATTTGTAACC
 19984  AATATAGGACTTTATTTAACAACTGCTACAGTTATCGCTTTGGCTTTTAATTTATTAGGT
 20044  ACTAATAAAGATAAGATAGTAGCTAATCATTGATCAATAAGTCAAGAGTCAATATATGCT
 20104  ACTATTAATAGCATAGTTATAAACCAAATAAACTCCAAAAAAGGACAGGTTTATTTCCCT
 20164  TTTATATACACATTATTCATTTTTATACTAATAAACAACCTGGTAGGTATGGTTCCATAC
 20224  AGTTTTGCATCTACCTCTCATTTTATTTTAACATTTTTTATTAGTTTTACAGTAGTGTTA
 20284  GGAGCAACTATATTAGGTTTTCAAAAACATGGCCTAAAATTATTTTCTTTATTTGTACCT
 20344  GCAGGTTGTCCTTTGGGTCTTTTACCTTTATTAGTATTAATAGAATTTATTTCGTATTTA
 20404  GCCAGAAACGTATCGCTGGGATTAAGATTAGCAGCTAATATTTTGAGTGGGCATATGCTG
 20464  CTCAACATATTAAGTGGGTTTGCATATAATATTATGAATTCAGGTTTTGTTTATTTTTTT
 20524  GTAGGTTTAATACCTTTAGCGTTCATTATAGCATTTTCAGGGTTGGAACTGGGAATAGCT
 20584  TTTATACAAGCACAAGTGTTTGTAGTATTAACTTCTTCATATATTAAAGATGCTTTGGAC
 20644  TTACACTAG
;     G-atp6 ==> end
 20653  ATAAGGACAAACATATGAAATATTTCATCTACTTTAAAAAGTTAGTTATATATAGCTTAT
 20713  TTGCAGATAATAAATTAATACTTATACGTTAAACAACCTACTAACCGTAATTTATTACAC
 20773  TGTATTAATAAAATGTCAAGATATATTAACTTGTTTTATTACGATTGCAAAATTATAATT
 20833  TAAAATTCCGTATTATATTATTGGGAATAATTCAGGCAAGAATAGGGAATAAATTTATAA
 20893  CACTGTTTCACACAGTGCTTTATTTCCGTTATGTCTAACTTCTTGCTAATTGTTGATACT
 20953  CCTAGCGTGCTTATTTTTTTTTTTAATAAATATCAGCCTCAAAATATATAAATATAATAT
 21013  ACTTTTTTGCTTTAGTTAACCCTATCTTTAGTTAGATTATGATGCAGAAATCAGTAATGA
 21073  TAGCACCAACTTATAATTTTTATCTATATT
;     G-atp8 ==> start
 21103  ATGCCACAGTTGGTACCTTTCTATTTCTTAAATCAAATTATATTTGCCTTTGCCTTACTT
 21163  ACAATAATGATATATATGTTTTCAAAATATATTTTGCCGAAATTCATTCGTTTATTTACA
 21223  GCTCGTATATTTTTAACAAAACTATAA
;     G-atp8 ==> end
 21250  TTAAACGTACTGACATATATATATATATATATGTTTCTGCTTTATTATGAAATTAAACCT
 21310  AGTTTTCGAAGCATACCTGGAGTAACGCATACTTAACGTTTAAAACATATATATACACTT
 21370  ACATCGTTTCACTATTTGTTTACACTCCCTTTGTGCAATTAAACAAGGTTTTATGGTTTT
 21430  TTTAGCTTTGTTCTAAAAAAATAAACAAATATTTTATTGTGATACATATTGTTTCATGCT
 21490  ATCTTAGGGTTAATAGCATAGGGAAGTCCAAAGCTAATTAGATTTATGCCTAAAAAAGAT
 21550  GCAAAGATAAAATTTTTGGTTTTTAACAGTAAATATATTATATACTTTTTATATATGATT
 21610  TATCTTAGTTTAGTATAATAATAGTTGAAATATCAATCCCAAATTTAGCCTTTGTTTAGA
 21670  GTAATTAACAACAACAGGAACCGGCTTACTTGTATCCGTAATTATGCGTAAAAGTTAAGT
 21730  TATCATTTATTTTTTGATAATCTAACAAATAGAATTTATTCTTTTTTATTTTTTTATGCT
 21790  TAACTAGGTAAACATAAAAAACAACAATCGAAAAATATAAGTATAAAGGTAAATTAATGA
 21850  TAAAATATTATGTTTGTTATATATATATTAAAATTTACTATACAATTGTTAAAATACTGT
 21910  AATGGTGGTATGTAAAACATTATTATATATCACACAAACGAGATAATATAAGTTATAAGA
 21970  TTATAATGTAAGATATGCATATGTAATAAAAGCATTAACATTTACATAAACAAA
;     G-rns ==> start
 22024  AATAAGTTGAGTTTGATGATGGCTCTGAGTGAACGCTGTCCAAATGCTTGACACATGCTA
 22084  ATCGTACGACTTCGCTCATTTTTTCAAAAAATGAGCGAAGTAGTGGTGTACAGGTGAGTA
 22144  TAAGATAACGTGACCGCCTTGGAGTAAGGAGAAAGATCCCTTATATTAATAAAGAAACTA
 22204  AGGTTTCGCTCTTAGAAGCATGTATCTCGTGTAGTTGTAGTAGTTAAAGTAGTGGTTTAA
 22264  CTAGCCTTTTACACGTAGTCGAAACTGAAAGGTTGATCGATCACAGTGGGACTGAACAAA
 22324  TCCCACGATTATTATCACAGCAGTGAGGAATATTGGTCAATAGCCTAACGGCTGAACCAG
 22384  CAATTTGGAAGAATGTATAGCAATAGCTGATTGCACCAACAAACAGTTGATGCAAAATTG
 22444  ATTATATCAAATAAAATTCTAGGTAGATTTTTGATAATGACATTGCTTACCTAAGTCTTG
 22504  ACCAAATTACGTGCCAGCAGTCGCGGTAATACGTAAAAGACTAGTGTTATTCATCTTTAA
 22564  TTGGTTTAAAGGGTACCTAGACAGCGAATAAAGCCATTGTAGGGACTGATTCGCTAGAGT
 22624  TACTTATGAGGGGGTTTTAAAGTACTGCAGGTGTAGAGATGAAATTTTGTTATACCTCTT
 22684  TTCGTATGAGAAACTATGGCACAGGTATAGGTGAAAGCATCCCCTTATGTGATAACTGAC
 22744  GTTGAGGGACGAAGGCTTTTTGTCGCGAACAGGATTAGATACCCCAGTAGTCAAAGCAGA
 22804  AAATGATGAATGTCATAGATTAGATATACAATTTATTCTATAAATGAAAGTGTAAGCATT
 22864  CCACCTCAAGAGTAATTTGGCAACATTGGAACTGAAATCATTAGACCGTTTCTGAAACCA
 22924  GTAGTGAAGTATGTTGTTTAATTTGATGATACGCAAAAAACCTTACCACAATTTGAATAT
 22984  TTATATATATATTTTATTGATTTTTACTAACATATATGTAGACAATTAAAATGATGCTTA
 23044  TTTCTCGTTTGTGAGACTAAGCATCAAAAAAGATAGTATATTTACAAGCGTTGCACGGCT
 23104  GTCTTCAGTTAATGTCGTGAGATTTTGGTTAGTTCCATTAAATTAACGTAAACCCTTACT
 23164  TTATTTTTATATAAAGTAGTTCTCCGCTATATTGGATATGATAACAGGGACTAAGACAAG
 23224  TCATCATGGCCTGAATATTGTGGGCTATAGACGTGCCACATAAACCTTACAAAAGGATGT
 23284  GAAATTGTGAAATTGAGCTAATCCTCCAAAAATGGATAAACATTTAATGGATTGCAGTCT
 23344  GTAACTCGACTGCGTGAAAAAGGAATTACTAGTAATCGTGTATAAGTACGGCACGGTGAA
 23404  TCTAATCTCAGATAGGTACTAACTACTCGTCAGGCGCTGAAAAAAGTATGTGCAATAAGT
 23464  TTGGCTAGTGCTTATTTAAATTTTGGACGATCTTGTCCAAAAACTTAGGCATGTTGTCTT
 23524  CGTATGCGTGACTTTAATTAGTGTTAAGTCGAAATACGGTTCGTGTAGTGGAAATTGCAC
 23584  GGGATTTATGTATATT
;     G-rns ==> end
 23600  AAAATCACCCCTCCTCCCCGGTTGTGAAAGAATATAATATGCCTATTAAGTGGCTACTTA
 23660  TTTAACTAAAAGCTAAATAAAACTAATAGTTGTTTAAGGAGCATATTTTATTCTTTTATA
 23720  ACACCCCCTAATACTCAATGCTTTTTTGTTGTCTTTATTTGTTTGTATGTGTTTTTTACA
 23780  AACTAAACATCAGTTATTACGTTTATGCTTAACTTTGCAAAATGTTTACTTTTATCATAA
 23840  AAATAGTAACTAGGTATAATACTAACATTAAGTAAATAAGCAGTGACATGGTGTTTTAAC
 23900  TAGTATATTATATGAAAAATTATTATAAAAACACA
;     G-trnY(gua) ==> start
 23935  AGGAAGGTTCCGTATGTTGGTACAACGGGTTGAGCT!GTA!AACTCAATAGCTTTTGCTG
 23993  TCGAAGGTTCAATTCCTTTCCTTCCTA
;     G-trnY(gua) ==> end
 24020  TTTTGTTATAACTTTTTACGTGAAGTAAAATATTTTTTATATAACAATTTATGATTTATA
 24080  AAGGATTATTTATATTACGTACGCTTGCATGTAAACATGATTATTCTTTTTCCTTTTTTT
 24140  ATTATTTATCTGTATTTTGCTATGTTTTTCTATATTTTATTTATTTTGGATTTTATTTAT
 24200  TTTGTTTTTTTTGTTACATATTACTTGCATATTTTATATTATTTGGTTTTTTGCGTTAAA
 24260  TACTTTTTAATTAAAAAGGAAATAAAAATGCGAAGCATCAGAAATAAAGGGAATGTCAAT
 24320  AAACATCTATCATGAATGCTTACAGAATGTCAATATGTAAGGTAAGTTTTTTGCTGAAAT
 24380  TTTTATAACGCGGTAACAGTAATTAGCATAAGCCATAAATAAAAATATATAGGCATAAAC
 24440  ATAAAACCTGCATGATGTGAAGTATATT
;     G-trnW(uca) ==> start
 24468  AAGAATATAATTTAAGGGTAAAATGAGAAGCT!TCA!GTCTTCTTTTTCTCAGTTCGAAT
 24526  CCGAGTGTTCTTG
;     G-trnW(uca) ==> end
 24539  AGTAAGTTTATTTTAAATTATACCAATAATATTTAATATAAAAACGCCAAAATTTTAATT
 24599  GTTATTTTTCCTTTCTCATTTGAAAAATAAAAAAGCCTAAAAATATATATAAGTTACATC
 24659  AGATAAAGCATTTTCTTTAGATTGGAATTTTAAATTTTATAGTGTATAATCTGTGCTTTA
 24719  ATTTTTACACCTTAAAATCTAAGCTTTAAATTTTAGATTTTGTGTTTTAATTGTTATTTT
 24779  TCTTTAATA
;     G-trnN(guu) ==> start
 24788  GCCTTTGTAGCTCAACGGTAGAGCGAAATACT!GTT!AATATTTTGATAAGTGTTCAATT
 24846  CACTTTGAAGGCT
;     G-trnN(guu) ==> end
 24859  TTGCTTTTATAGGCAACATTTATAGTGTACGTGCCCACAACTTAATTTTTAATGTACATG
 24919  CCCACAATTTAATTTCGTAGTGTACATGCCTCTCATTATATAACTATATATTGATAAAGA
 24979  TCAATATTGCTTATTTATTTATCACAAAGCCAAGTGGTGTATATGCTTACGAAAACATGC
 25039  AATCACATCTTATAACCTAGCACGGTTTTTATTTTTTATTATTCTTTATAGATTTTTCTA
 25099  TTTTTTCCCTTACCATCATTTTGTTTGTAGCATAGTAAATATTACTATATTTGTAACATT
 25159  CAAGGAAAATAATAGTGTGTGTAACATAATAAAAATTAAAACAGGTATATAAAAGTAAAT
 25219  GCAAAGCATATGCATATACAGGTATTTTTAGATAAAAATTTTATGCATATAA
;     G-trnR(ucg) ==> start
 25271  GGCATGTTAGCTTAATTGGTTAAGCGATGTGTT!TCG!GCCACAAGGATTGTAAGTTCGA
 25329  GTCTTACACATGTCT
;     G-trnR(ucg) ==> end
 25344  CTCTTGTTTGAAAACATATGTATAGTTAATCATCAACTTCTTATATATAATAAATACGAT
 25404  AATAATGCAATAGTTATTATTGTTTTTTATTATATATTAAGACAGATATATATGCCTTAA
 25464  TATT
;     G-nad6 ==> start
 25468  ATGTTTAGTTTATTGCTTATAGACGAAACTTACACCAACGGGTATAAGACTGAGTTTTTA
 25528  AATGTTATTTCATTGGCATCTATACTATCGGGTATCTTTGTTATAATCAGCAAAAATCCT
 25588  ATAGTTTCGGTATTGTTTTTGATAGGCCTTTTTTTGAGTATAGCTTGTTATCTGTTTATA
 25648  TTAGGTATAAACTTTATAGGTTTATCATACTTATTGGTTTATGTTGGAGCAGTATCTATT
 25708  TTATTTTTATTTATATTAATGTTAATTAATGTTAGAATATCTGAACTTTTAAACGATACG
 25768  AGTAGTAGCATCCCTTTAGCAATGGTTATTGTTATCTCTTTTAATTACTCTGTTTATCAA
 25828  ATATTACCTATTAATATGTTAACCATGAATGCTTCTAGCTTTAAAGGCGATTTTATAGAT
 25888  GATTTAAAATTTTATTTAAATGATTTAAATCTTAAGACCAAGGCTAGTGAGTACATATTT
 25948  ATGTTTTTTAATTTTTTTAGTAATAACCAAAGTAAGCAAATATTGTATGTAACATCTAAA
 26008  TTTTGAGATGGTAATTTGACAGAGACAGCTCATATTTCTAGTATAGGTAATATTATGTAC
 26068  ACTAGTTACTCTATATGATTAGTAATAACTTCTATTATATTACTGTTAGCCATGGTTGGT
 26128  GCTATTGTTATAACAATAAAACAAAAAAATTAG
;     G-nad6 ==> end
 26161  TTTGTTTTATACATCACAATTAAGGTGTAAACAGAAAGTATGGTAATTTTTTTATTCATA
 26221  TCTGCAAAAGCAACGTAGGCTAGTATTATCATTTTAATTATACTGTATATTATACTGCTC
 26281  ACATATATATATAATCAGCGCTTATATTTTATTTCTTATGATGTTTCTTTTTATTGATTG
 26341  CTTGAAAAGTTACTTTCATGATAATCTCTCTAAACCAAAATGACATAGAAAGTATTACCC
 26401  CATGCATGGTAAATGCAAAAAAAATCTGATTATAGATACTAGTGTAAGTTACTTTCACAA
 26461  TATATAAATAAAAATA
;     G-trnK(uuu) ==> start
 26477  GAGACCTTAGTTTAATTGGTAGAATGTATGACT!TTT!AATCATTAATACGTGGGTTCAA
 26535  ATCCCACAGGTCTTA
;     G-trnK(uuu) ==> end
 26550  TTTAATATAATCATTATAATATAATCATTTTAATATAATCGTTTTAATATATATATATTA
 26610  GCTGATTGTTGTGTTTTTTATGTTGCATTATTTCGGGCATGCTTGACAAAGTAAGCTAAC
 26670  AAGAACATCACTTTATGTTATTTATATCTTCCTTTTTTTTACGAAGTTAAGCATGCATAG
 26730  TTATTTGCTTAATTTCGTGTCCCATACTATTAGTTTGGTATATTTCATGTAACTATGGGG
 26790  GCTATTAGCAATTAAAAAAAAAATTAAGGCATATGTAAAACATGATATGAAATTAGCAAT
 26850  TGAATAAAGCATAAAAGAGCAGCAAATCATAGTATGCACAAGTAAAATAAGCATAAGGT
;     G-cox3 ==> start
 26909  ATGATATATAAAACAAGAAACAGTTTTCAGGTTCACCCGTTTCACTTAGTATCACCTTCA
 26969  CCTTGACCTATATATACTTCTATATCTCTTTTAGTACTTACTACATCAGGTGTACTCACT
 27029  ATGCATGGGTTTTTTTCTGCACAAGATTTCGTGTTTTTGGGTTTATTATCTGTGATACTT
 27089  TCTATGTCATTTTGATTTAGAGATATTATCAGTGAAGCAACATATTTAGGTAATCATACT
 27149  TTAGCAGTACAAAGAGGATTGAACATGGGCGTTGGTCTATTCATAGTAAGTGAAGCTTTA
 27209  TTTTTTTTAGCAATATTTTGAACTTTTTTTCATAGTGCGTTATCACCAGCTGTAGAAGTC
 27269  GGAGCTCAATGACCACCTAAAGGTATAGATTCTGTTAATCCCTTTGAATTACCTTTACTT
 27329  AACACAGTAATATTATTATCATCTGGATTTACAGTTACTTTTGCTCATCATTGTTTAATA
 27389  CAAGGATACAGAAAAGGAGCCTTACATGGAATATTTTATACAATAGTACTAGCTATAATA
 27449  TTTACTGCTTTACAAGGATTAGAATACACAGTTTCTTCTTTTACTTTATCTGATAGTACA
 27509  TATGGTTCTTGTTTTTATTTTGGTACCGGTTTCCACGGCTTACATGTAATGATAGGGACT
 27569  GCTTTTATTGCAGTAGGTTTCTGAAGATTTCTAGCTTATCATTTTACTGAAAATCATCAT
 27629  TTGGGTTTTGAAACTTCCATACTTTATTGGCATTTCGTTGATATAGTTTGATTAATTTTA
 27689  TTTATATCCATTTACTATTGAGGGTCATAA
;     G-cox3 ==> end
 27719  TTGTTTTTAACAACATAAACAAATATAAATTTTACACAAATAATAAACCATAATATCAGT
 27779  ATGATTGTAAAACCGATTTTGAATATGATTCAGATATATAGCTATGAATTTTAACATAGT
 27839  TTATATACAAAAATTTAGCGGTAAATAAAGGGTAATTATATAATTACATTAGTTTTCAGA
 27899  CTTATATCCCTTAATGTAAAAATATTAATA
;     G-trnG(ucc) ==> start
 27929  ACGGGCATAGGTTAATGGTAGACCATTTGTCT!TCC!AAACAAAGTGTGTCGGTTCGATA
 27987  CCGACTGACCGTA
;     G-trnG(ucc) ==> end
 28000  ATATCATATGGTGTATTTTTATTATATTTATCTTTTGGTAATATCAAATACACATCGTAG
 28060  TATGGCTTGGTACATTGGTTTAAAAAATTAAACCAATATACCAAGCCATGCAGAGCCTAC
 28120  GAAGTATCAGCAGTTAAACAGGCTTATTACATTAAGCCTTATTAATGCTTAATTTCTTAT
 28180  AATTTGTATGTTATGCATTAAAAAAATAAGTATGCAGCTGATAAAAAAAAAGCAAAAATA
 28240  CACATA
;     G-trnD(guc) ==> start
 28246  GGGTTAGTAACTTAATAGGCAAAGTCCTTTCTT!GTC!GAGAAAGTGGATGCCGGATCGA
 28304  GGCCGGTCTAACTCG
;     G-trnD(guc) ==> end
 28319  TACGTATTTATACTAATACATATATTGCATATTACTTAGTGTTTATTTTGAAGCAATATG
 28379  TGAAG
;     G-trnS(gcu) ==> start
 28384  GGGAAAATAGCCAATGGTAAGGCAATGTATTT!GCT!AAATATTGTGTAATTAACACCTA
 28442  GATGTTCGAATCATCTTTTTCCCG
;     G-trnS(gcu) ==> end
 28466  CCTGTTTTATTAGATTAATCTTATCCTATTAAGGGTTTATTATAGATATTTAGTATAAAT
 28526  AGTTTACTAAATTATTTCTCTTTATCTTTTATTTTCGTTTATACTTATTGTTATACATAA
 28586  TATAGTTATGACATATAAGCAATAAACCTGTACTAATTTTAGCTACTAATTTTGTTTTGG
 28646  ATGCTATGCTTTGTATTTCCTGATGATTTGTACTTATTTTTCCTGGTGTTTCACATTTTT
 28706  TATGTTAAATACTCCTGGTCATACATGCATATGAAATAAAAGAAAATAAAATGAAGTATA
 28766  ATATAAGAATAAATTGAGTAAAACATCCATTAAACTTAGTTTATGGAACAAGCTAGGATA
 28826  AAGCATGCTTATAAAAATAAGTATGTACAGTTTACGATATTTTGCATGCAAGATCAGCAA
 28886  ATTATATAACAACTATTAATCTTGTTTTATTTTAATTATTTTTTCAAGCATAAGCACTTA
 28946  TACAATATACTGCAACATATTACAA
;     G-trnI(gau) ==> start
 28971  GGTTCCTTAACTTAATAGGTAAAGTATACTTTT!GAT!AAGAGTAGGTTTGGCGTTCAAT
 29029  TCGCTGAGGAATCA
;     G-trnI(gau) ==> end
 29043  ACTATAATGCTTGCAATTTATGATATGTATGATTCGTATACACCAGCCGTAAATGAGCCA
 29103  CAATCATATAATAAA
;     G-trnS(uga) ==> start
 29118  AGAGAATTGACCGAGTGGTCTAAGGTGATAAGCT!TGA!AACTTATTCGGTTCGTTTGAC
 29176  CACATCCGTTCGAATCGGATATTCTCTG
;     G-trnS(uga) ==> end
 29204  TAGCAATGCCTTATCATAAAAAAGAAGCTGCTTTCTATAACATAACTTTGTAAGTACACA
 29264  AAAATAATTTATTATCATATATTATTATAATAATATATACTATAATTGACTATTATATAT
 29324  ATTTATATTAATA
;     G-trnP(ugg) ==> start
 29337  CGGGTTAGAGCCTGGTTGGTTGGGCGTCTCATT!TGG!GATGAGGAATTTTTATGTTCGA
 29395  ATCATAATGACCCGA
;     G-trnP(ugg) ==> end
 29410  GTTTATGTGTATTAGTTTTATATAGTAATTATTGTTTTATAATAATTATCGTTTTATTAT
 29470  GTGTTTTTTATTAGTGGCATGTTAGTCTATTTACACAAATATTGCTGTTTTGTTGCATAA
 29530  TTTCTTTTCTAAACAAGTTATACACACAAATAATTTTTTATAAAAAATAAACTTACAATA
 29590  TACAGTAATGATACAGATGATATGGATAATATTATTTTGCTGCGCATTCTTTTAAAGTAT
 29650  G
;     G-rnl ==> start
 29651  AAAAAAAAAGGATGAAAAAATAAAATAATGCGCAGCACACAAGTATACAAAGAGATTGTT
 29711  ATGGAATCACAGCTATATATTAAATAGAGCCTAAAGGGGCCAACAAAAGAATAATTTTAA
 29771  TAATAAATTATTCTTAGAATAATTCTAATAATAAATTATATATCTAAAAAACGAAGTGAA
 29831  TTGAAATATCTTAATAACTTCAGGAAAAAAAATCAAAAGAGATTTCTTAAGTAATGTGAA
 29891  TGAAACAGAATAAGTCTTGTTTTTGTATTTGGTCTTTTTCTTTTTCTCCATTTTTGATTG
 29951  CTCTAGCATATTGTTATTTAAAAATTTTAATGCTTGCTTGTAATACTAAGCAAGCTTAGG
 30011  TAGTTATCATAATAAAAAAAGAAAAAGACACATGCTTGTTAAATTAAACGAGCTGGTGTT
 30071  ACGTACAGAAAGGAAAAAGTAAAATGGAGTGCATATCTGTTTGAATAAAAGGGGAACCTT
 30131  CCTCTAAGACTAAATATAATATATAAGCGATAGCGAATAGTACCGTGAGGGAAAGGATTG
 30191  AAATAGTAATTTTATAAGCAGCTCAAAAATAGTTTAAATAAACAATGAGAGCGTACCTTT
 30251  TGCATAATGGGTCAGCAAGTTAATATTCGATGCGAGCAACAATGCAAAGATAAAACAATT
 30311  ATGATATAATGATGTAGTATCGAAATTAGACCCGAAGCCTAGTGATCTTACCATGATCAG
 30371  GGTTATAAAAGTCCGAACGGGTTATCGTTGTAAAGATATCCGAAGAATCGTGGTAAGTTA
 30431  GTGAAAGACAATTCTGACTAGGATAGCTGGTTTTCTGCGAAACCTATATAAGTAGGTAAT
 30491  TTAAATAGAATATCAGAAGGTACAGAATTGTGATCTCATGCAACCAGTATTCATTTTTAT
 30551  ATTAATCCGAAAAATAACAGCTTGTTTGTGTGCTTATATTAGGTTATGCTACGTAAGTAT
 30611  TTATGCATGTATGCATTTTTTAGGGTAATTTATAATATAAATAAATATATACTTTTTGTG
 30671  GACATTGGGGGGTCGTGAAGACTCTATCAGTGAGTATTTGTTCTCGGAAGGACTAGATAT
 30731  GTATATTGAATAATCAGACATAGTACGATAAGGTTGTATGTCTAAAGGGAAATAGCCCAG
 30791  AACAAGAGTTAATAAGGTTCCAAAATTTTTGTTAAGTGAAATTAAGGCAGTATTTATCCC
 30851  AATCGGCCAGGGAATAGGCTTAGAAGCGGCCATTTTTTGAAGACCTCGTAACAGAGCACT
 30911  GGTTTTCTATTTTATGGATAAAAGCACCGAAAATTTAACGGATCTAAACAAAATACCGAT
 30971  ACCTTGTCCATATATATTAATGTGTATATTATATATTGTATATATGGGGTAGCGGAACAT
 31031  TGGGTAGCTATTTTTAATCCTTTATAAGGATTAATTTGTTTAGAGTTTAACTTATTATTC
 31091  TCTGGACTAAACAAGCCCAAGTGATAATGCTGACATGAGTAACGATAAAGGATCAACCAG
 31151  GACAGATAAGATCACCTGAACAGATAATATGACCTGAACAGATAATATCGGAGAATCCTC
 31211  GCCTAAAGCTTATGGAATTTATTAAAGTTACGGCCTCTAAGTTTATTTTTTTTTCATAAC
 31271  TTTCAACTATTTATATGTAGATGTTAAATATATACTAGATATAAATATGTACTATTTATG
 31331  TAAATTACCTAGTGGTATAAACGATGAGAAAACCTAGAGTTTACAGTAATTAACGTTTTT
 31391  TATTTACGTAGTAACCGAAATTCCGCTTCTCCCCTTGAATTATTATTTTAATAATTTATT
 31451  TTTAAAGGGAAAACGGAAGCTGTTTGCTAATATTTTAAGTAAATTAAGTGAAAAATGTTC
 31511  TGGAAAACTGTAGGCTCCGTAAGTAATATAAAATAAGTAAAACAAAAATATATTGTAAGC
 31571  TTACGCTATAATACCGTACCTAAATACTAACACAAGTGAGCAAGTAGAGAATACGAAGGC
 31631  GTTCGAGCTAACAATCATTAAGGAACTCGGCAAATTGACTCTCGTAACTTCGGGATAAGG
 31691  TGGACCATTTCTTCTGATTAATATCAGGCAAGAAACAGGAGGCATAGAATGGTGTTGTAC
 31751  GACTGTTTAATTAAAACAAAGCACGCTGCGAAGAAATAAATTCGAAGTATTGAGTGTGAT
 31811  CTCTGCCCGATGGCGGCTGGTTAACTAATTTGCTTAGTTAAATCTAATAAGCTAGGCTTT
 31871  GATGGAAACCCCGTTCAATGGCGGCCTTACCTATAAGGGTCCTAAGGTAGCGTAATACCT
 31931  TGGCCGTTAAATGCGGTCTTGCATGAATGATGTAACGATACAACAGCTGTCTCTATGATT
 31991  GGCTCGGTGAAATTGGAATAACTGTGCAGATACAGTTTACCTTTAGTTGGACGAGAAGAC
 32051  CCTATGCAGCTTTACTGTTGCTAGTTACTGAATATGATATAATGAGTTGTAGTGTATAAG
 32111  GTAATTAATATAAAATTGAAACACCTTTACTTCATTTATCATATTATATAAACCTTACAA
 32171  GCAAATCGCCAGTAAAGTCAATAAATATGATTGCTGGTTGTGAAAATTGATAGGAACAAT
 32231  TGCTAGGTGGCAGTTTATGCGGGGCACAGATCCCATAAAGAGTACCTGGGAGTATCCAAA
 32291  GACGTTTTTTTAGATTGCAATTTGCAATTTAATATGAACTTTTATTAGTATAAATTCATA
 32351  TTTTTTAGTTTGCAATAAGTGTTATATTATAATATAACGCTAATTTAATTATAAATCCAT
 32411  TTAAGTTGGAACTTTTTTTTTAATTAGGTAAGATTTTCACTATATTTAAATATAGATGTA
 32471  ATTAAATCATTATGTGCTGCCAGTAAGGCATATTAACGTAACTAGAGATAATATAATGCG
 32531  GTGTGATATGTTTTTCTACGAATGTATACTTATAAGTTGTTGATATTTTTTATATTTTTT
 32591  ATTTCTTGATGTTTAACTTATGATACTTATAGCATATATACTAAGTTATGCCTGCTTATG
 32651  GAGTATGAGGAAAAAGTAAAAAAAAAAAGAAATATAAAAAACAACAAAAGAGATCAGTTA
 32711  ATCAAAAAGAAATAAGGTATCACTTTTTATTCTTAACTTATTGTGTGTATGCTTACAAAT
 32771  ATATGCAATCACGCCATTACTTATGCAGGCATAGGTAAAAATTTATTAGCTATTATATTT
 32831  TAATTAGTTTGCATAACGATTTTTGTTGTATACTAGTCTACATAATGTATTAAATATATT
 32891  TACGAGTTAAATATATATGTATATGTTTATATACCATGTATATGATAGTTATTTTGCTTA
 32951  TCAAGTTTAACGGCTTAATCTTGCTTTACTGTTTGACTTACATGTCTTTCAGTTGCGTAA
 33011  GCGGGGCATATGATCACAAGATGCAGAAAGGAAAGGTCTTGGATTATTGAAAAAGTTACG
 33071  CTAGGGATAACAGGCTAATCCCGCCAGAGAGTTCAAATTGAGTGCGGGGTTTGGCACCTC
 33131  GATGTCGGCTTAGCTCATCCACATGAATGTAGGAGTCATGAAGGGTCCGACTGTTCGTCG
 33191  ATTAAAGAGCTACACGAGCTGGGTTAAATACGTTGTAAGACAGTATGGTTTCTATCCTCT
 33251  AAAGGAAGTTGGAATAAATTAAGGATAGCCCCTTGTACGAGAGGAATTGGGTATATTAAC
 33311  CTATGGTTTACCTGTTGTTTGTATTGCCATATTATTGTAACTGATAGAGATATTGTATCC
 33371  ATTTTGTTATAGCCCCTGAGTTTATAACCAAGAACGCAATATTCTGGGTGTCATGGCTTA
 33431  TGCTGGTAATTACTTTTCACTAAAGTAATATTTACTTAGGCAGTAAGAAACTGAAATAGA
 33491  TGATATGTCTAGTAAAAAGGCACGGCAGGAAAGCTACGTTAGTTAATGATAAGTGCTGAA
 33551  TGCATATAGGCACGAAACATACCTTAGAATATTCTCATATATACGTAGTTTAATACTACA
 33611  ATTTTAATTTTTATTAATAGGCTTTAGCTTAAAGAATTGTGATATTTTTAGGCATTAAGT
 33671  ACTAATTTTATAGTCTACTA
;     G-rnl ==> end
 33691  TATAATACGCTTATCGTAAATATCTGTATCTCATCTTTTTTTTTTATTTTTTGCTTATAA
 33751  AATACCACTTAGTGCTACATATCTACGAAGTAGTATAAGTAATGTATTAAACATCACACG
 33811  TCAATACTTTACACCTAAGATTACTCGGCTAATCTGCATATACAGTATCAAAAAATGCAA
 33871  CATAATAATCCATAGAATTAAGCACCACTTCCCTTACATTTGGGTCTTTGTATTTAACAA
 33931  CTACAACAATTCTAATTTTTGCTTTATCGATATTGCCAGCAATAGCCTCAGGTTTCACAT
 33991  TGTGCATTAATGTGGAAATAATAAATACTCCTGTCTAAGGTATTAATAGTATTAGTATTA
 34051  TTATTACGAAACATACGTCATATAAAAATTTTACCACATAATCTTTTTATTATCTATATT
 34111  GTTAAGTATTTACATATATATTAATAATTATACTGGGGTGTATTGACTGCAAAATATAAA
 34171  AGTAGTGCTAATACTCCGTACGCATATAAAAAACAAAACTTGCCAAATGTTGATAAAAA
;     G-trnT(ugu) ==> start
 34230  GCCTGGTTAGCATAAAAGTAATGCAACCGTTT!TGT!AATCGGTAGAAGTAAGTGCGATA
 34288  CTTGCACTGGGCT
;     G-trnT(ugu) ==> end
 34301  CTTTTTTATTTTCATTTATTTGCTTGCTGATACTACGTATCGGTGTGATACAGGCAAATT
 34361  AATATAATGTAATAAAAAATAAATTAATAATTTATGTATTATACATA
;     G-trnE(uuc) ==> start
 34408  GGCCCAGTAGTCTAGTGGTAAAGACATATTGTT!TTC!ACCAATGCATCAAGGGTTCGAT
 34466  TCCCTTCTGGGCTC
;     G-trnE(uuc) ==> end
 34480  TCTACTTAAGGATTAGTTTGATTCTAGTCTTGCATGTCCGTATTATTAAGAAGTTATTCC
 34540  TAACTTCGCGGTAAAGCTAATAATATGTAATTAGTAAATACCTATTATGCAGTATGCATA
 34600  AAACTCCTAATAAGTATTTCGATGTATTTTATTAATGCTCTTGAGCTTTACTTATTAGGG
 34660  TTATATTAGTTAAGACATTAAAAAGTAAATAAAAGATATTAAATATCCTGATCTAAGTAC
 34720  ATAATTTATAATATA
;     G-trnM(cau)_1 ==> start
 34735  TGCGGATTGATGTAACAGTAACATAACCGGCT!CAT!GACCAGTATATAAGGGTGCGATT
 34793  CCTTTATCCGCCT
;     G-trnM(cau)_1 ==> end
 34806  TTTATCTTATAATATCAAAGTCATAAGAGTTTGGTTTTAGATGATGATTAGATAGATGAA
 34866  CTGATGATAATTATCCCTGATATCTCTATCTAATAATATAAATTATAA
;     G-trnM(cau)_2 ==> start
 34914  AGGGCCATAGCTTAATAGGTAAAGCAAGCTGCT!CAT!AACGGTTTAGATGAGTGTTCAA
 34972  ATCATTCTGGCCTTA
;     G-trnM(cau)_2 ==> end
 34987  AATTAGTATTTATATTTGCATATGTTTATTACATGTGCGA
;     G-trnL(uaa) ==> start
 35027  GTCCGAGTGCTGAAATTGGTAGACAGTGCAAATT!TAA!GCTTTGCTGATTATATATCGT
 35085  AGACGTTCAAGTCGTCTCTTGGATA
;     G-trnL(uaa) ==> end
 35110  CATGATGAACAACAATTTAAAGTAGAATATTTCTACTAGCAAAAATAATAATTTCATAGA
 35170  TAACATATTAACACTTGTCCACTGCAAATTATCACCAATTGGATCAATTAAGCCTATTAG
 35230  AACCTATTTAAAGGCGTATCTTCATAAAGTGTCTAAAAGATAGTCAAGGAAAAACAATAG
 35290  CTCACATATTAATACCTAAAAATCTAGGTAAACTCTAAGTAGGTTCAGCTGAAAACATTA
 35350  AGCGTATATTTAAAAATTATTATAACGTGTACTACTTATAAAATTAAATTAATAAAAATA
 35410  AAAATTTTATTTATAGAACCCTTTTAAAGTACAACTACTTTTCCTATAATTTTTATATTA
 35470  TTGAGTATTGTGATATAACTTTTTTTATTGAGCAATAACAGTACTATTTAATTTTATTAA
 35530  AACCTGTAGATATTATCCATAAGTTTCCTTATTGTCCGGCTGGTTTAAAACATACTGAAG
 35590  CTATTAAAGATCTTATGCACTCATTAATAATAAATCGTATATATATTGAAGGGACAAAAA
 35650  ATAGCAGTCAATACTGCTGCATCATAATTATTACAGACATTAAAACAGGTGAGACCTAAC
 35710  AGTTTATATATATCAGAATAATGGCGGATTATATAAATTAAGTACAAATATCTTATATTG
 35770  CTAAAAGTCTTAATAATAAAGGTATATATAAAGTAAAATATTAAACTAAAAAAAAAATAA
 35830  CATAGTTACTTAGGTTGGCTACTTTAACTAAGTTATCGTTAGCCCATGGTTTATACAACA
 35890  AAAAAAGATAAAACAAAATTAAAATTTATGGTTTAGCATCGTTAATGTTAAAGTCGTTTT
 35950  TTGTATACTTGTTTAATAAAAGCACAGGTATAATTTAACTATTAAAATAACATAAAGATA
 36010  TATTTTTATATGGTTTTATCCAAAACCATTGTTATAGCTAAA
;     G-trnA(ugc) ==> start
 36052  GGGGATATAGTTTAATTGGTAAAACATCTATGT!TGC!ATATCGTCATTTCGGGTTCAAT
 36110  TCCTGATATCTCCA
;     G-trnA(ugc) ==> end
 36124  TATTTATATTTTGCTTTTTATTTAATTACTGGCAACAAACAATAAGTATAAGTTTATGGT
 36184  TTATTTGTTTTTCTTTATTTTTTATATATTTTTGCTATTTATTTATATATTTAGCATGCT
 36244  TAACTTTGTAGGCATGTATTAAGAGTATAGCAGGCTTAATCTAACATGTATAACTTATTG
 36304  TGTGTATCAGTGCCACAAACGCTGTAGATATAACAAAATTTAATAGAAAACAATGCACTT
 36364  GTAAACTTATAATTAGTTTTATTTTTTATATACACTATCTTATTTGTTTTATAATGTTTA
 36424  TTTTTTTCATAAAAGATAGCTTTTTATAAAATATAATTATTTATAAGATATGACCTTTGT
 36484  AAGACACAGTTTTTTGTATTGTGTAATTATTAACAATGTCTAGCATTATGTAACTTATGA
 36544  ATGTTTATAACATATAACTTTTATATGGTATATGTATAAAAAAATAAACATGTAAAATTA
 36604  AATGTGATATA
;     G-trnF(gaa) ==> start
 36615  GCCTAAGAAGCTCAACTGGTTGAGCGGAACTCT!GAA!GATGTTTAGGTTATAAGTTCGA
 36673  ATCTTATCTTGGGCA
;     G-trnF(gaa) ==> end
 36688  TTTAATTTTTAGATAAGTTAAAATATATAAGACAAAAGATAGTTAGGATAAAAGGTAGTC
 36748  AGGATAAGTGATAGTCAGTATAAATTATAGTCAGGATAAGTGATAGTCAGTATAAATTAT
 36808  AGTCAGGATAAAATACAGATATAAAAAAAGGTTAAATATATAAAACCCTAATAATTTTGT
 36868  TATGGTTTTAATATAGAATATTAAGCAAAACACTGGTGTAATTAAATGTTACAAATTTTA
 36928  TACTATTAGCTTTAATTTAAACTTTAACTAATAAATCGTTATTTTTTATGCTTATATAAC
 36988  TATTAAGTTAAGTATAATAAAAAAAGTCATTAAAAAAATGTTAAATAATAAATAAAGGTG
 37048  CTTGCATTATCTAAAATAATAAATTAGCAGTTAACAATAGTATACGTGAATAATGGTATA
 37108  TTAGTTTTGTACTTAATTAAGTAAATATTAGAAAT
;     G-trnL(uag) ==> start
 37143  AGGGTAGTGATGGAATTGGTAGACATGAGTAGTT!TAG!GACTATTTGATTTTAATATCT
 37201  TATCCGTTCAAGTCGGATTTACCTTA
;     G-trnL(uag) ==> end
 37227  AACAGTTGTTATATTTAATATCAAAGCTAATAATTACTAAATACAGGTTTTTAATATTAT
 37287  TTTATATTTATACTATCTTTTTATCTACATTTATATTTCATTTAGATTGCAATTTTTAAT
 37347  TATACTGTTTTATTATTTACTAGTATAATACCTTATTAACGTTAAGA
;     G-trnQ(uug) ==> start
 37394  TATGTTGTAGACTAATAGGCAAGTCATAAATTT!TTG!GTATTTATTATTGAGTGTTCGA
 37452  ATCACTCCAACATAA
;     G-trnQ(uug) ==> end
 37467  AACTAAGTAACATTAATATTGCTTTTTTGGTTTAAAACTATACTGGGAAATATTTAAGAT
 37527  ACATGTTTAGATAATTAAGCATAGCTTATGCCTTACTGTAACATCCTTGAAACAAATAAA
 37587  AAGTACAGTATTCTGCATTAATATA
;     G-trnH(gug) ==> start
 37612  GGTGGTTATAATTCAATGGTAGAATGACTGTAT!GTG!GAACAGATTGTTCCCTGTTCAA
 37670  ATCAGGGTATCCACC
;     G-trnH(gug) ==> end
 37685  CTTTAACCTAAATAGCTAAGTTTATATGATATTTAAAAAATAAAAAAGAATAGATAAAAC
 37745  GTGCACGGTCTGTGTGCATTCATAACTTCGTGTGGACGTTGATGCATCCGAAACTATGCA
 37805  ACTACATCACTAGGTTGACTTAGTTTTTGATGCTTAACTTATTAACTACGTTAATAGTAT
 37865  CAGAAGTTGATAATGCAGCTAACATTATTACCTAGTGCTGCGTAAAAG
;     G-trnM(cau)_3 ==> start
 37913  GCCAGGATAGTTCAACTGGTTAGAACGTTAATTT!CAT!ACATTAAGAATGAGAATTCGA
 37971  GTTTCTCTCCCGGCT
;     G-trnM(cau)_3 ==> end
 37986  AGCCTAAAATATTTTTTCTTGATCACATAAAATTAGATATATAGTTTTATAGTTTACTGG
 38046  TTGCGTATACTTCGTAAGCATTGCAAAAATTATCTGGATATTTATTGTATCATTATAATA
 38106  ACTACATAAACAAAATATCTTTTATTACATGGTTTTTGTTATATATTATTTAACATATAT
 38166  TGTTTTATGCACAGAGAAAACATTTTATTTCATATATTAAAAAGGCATGTCTCCTTCAAT
 38226  AATCTGTTGTTAATATACTGTAACAGTAGAAATATCTACTTATAATAAAAAAATTATGTA
 38286  AATATTTTATATAAAATTTAACGATATGCATGTTATAACCTTTTCTTCTAATGAATATTA
 38346  TTTTACTTGGTCAATACATTACTTTTAATACTTCATAAACATGCCTCAGAAACAAGAGCA
 38406  AAGTCTAAAAATATCACAGTAAAACAATACAAAAAATTCACTTAATATATATATATATAA
 38466  AGTATATGTTTTATGAAAGGCTTATCTTCTTTAGCTAGCTAAACAAACTTTTTTTTCTGT
 38526  TTTTAGTTAAATTTTCATTTGGTTACTTATTTATGGCACGTCTCAACGGCGTGGATGCTA
 38586  AAAGTTAAATACATACAACTAAAGCTAAACATTTATAAGAAAAGCAACAAAAAATAGGTA
 38646  GGTTTAAATCCTACAAAAACA
;     G-nad2 ==> start
 38667  ATGGCTGTATTTTCTATATTATTTTTGTTATTATCTAATGCCGTCACGTTTAGACGAGAA
 38727  AAATCTATTCTTTATTCCAGAGAAACCATAATAATTTTATTATGCTCTTGTTTCATAGCA
 38787  TCAAATAATTTAAATATGTCTTTTTTAGACAAGGGTTTGGGTTTATATGGCGGTCTATTG
 38847  CATGTTACACCTATTACACATGTTTTTCATCTTTTTCTTTTTTTACTAAGCGCAATTATT
 38907  TTTCTACTAACTGGTTTTTATCCTAGAAAACTTTTACTTAAGGATTCTGCATATAGTGAT
 38967  GTTTTACCTTATTCTATAAATTCTGTATATTCTCCCTTCACTTTTATTTACGATACAAAC
 39027  TTAATAAATAAAATGGGACAACAGTTTAGGTTAATAGAATACCCTTTAATAATACTATTT
 39087  ACAATAATAGGAGGTAGTTTTTTAGTTTCAGCTAGTGACATTGTTTCAATTTTTTTATGT
 39147  ATAGAGCTACAAAGTTATGGCTTATATCTGCTTGCTACAATCTACAGAAACTCTGAACTA
 39207  TCTACATCAGCAGGTCTTACTTATTTTTTATTGGGTGGTTTATCATCATGCTTAATATTA
 39267  TTAGGCACGAGCTTATTATACGCAAATTCTGGTACAACAAGTCTAGATGGTTATTACATA
 39327  ATAACAGGCTTATCTAGCGTAGCAAATGAGTATGCAAGTACTATGTTAGATTGATATAAA
 39387  CCTTTTTACTTAAACATTTCTCTTTTAATAATGTCGGTAGGGTTTTTATTTAAAATATCA
 39447  GCAGCTCCTTTTCATTTTTGGAGTCCAGATGTATACGATGCTATTCCTACTATAGTAACG
 39507  ACTTTCGTTGCAATAATACCTAAAATTTCTATCTTAGTTTTTTTATTAGAATTAGTACAT
 39567  TACACCAGTAATTTTTATTTTGTATTTAATTTTACATGAACCTCTGGCTTATTATTTAGT
 39627  TCATTTTTATCTTTAATAATAGGTGCTGTTTTAGGTTTAACACAATTTAGAATAAAAAGG
 39687  TTATTTGCATATAGTACTATATCACATTTAGGTTTTATACTTTTAGCTTTAAGCATAAAC
 39747  AGTTTAGAATCTGTTCAAGCCTTTATCTTTTATTTAATGCAGTATTCTATTTCAAACTTA
 39807  AATGCATTTGTCTTGCTAGTTAGTATAGGATTTTCCTTGTACCCCTTTATAAATAAAGAT
 39867  ACTAGTAAAATAGAGTATAACAATTTACCAGATAGTAACAACTCTCCTATACAACTTATT
 39927  ACTCAACTAAAGGGTTATTTTGATCTTAACCCTGTAATAGCTTTAAGCTTAGCTATCACT
 39987  TTATTTTCTTTTATTGGTATACCACCTCTTGTTGGCTTTTTTGCAAAACAAATGGTATTA
 40047  TCTGCTGCGTTAGATAGTGGGTATGTATTTTTAACTCTTGTAGCCATATTAACTAGTGTT
 40107  ATTGGTGCTGTTTATTACTTAAATATAATTAAACAAATGTTTTTTGATGTACACGAATAC
 40167  AAGGTAAATAAAAAATACGCTGATAAAACTTTACAAGGTAGTATCCAATGTCATAGTAAG
 40227  CCTGAAACAATATATACAAGTAACAGCTTAAACAGATATAAATGCATTAATCTTTTAGGA
 40287  AAGGGTGTATTACTTAAGTATGCCAAAAATAAAGCAAGTGATATATATTTTAAAATAGAT
 40347  AATGTAGTTTTATCATCTTGTTTAGCCATTATTATTTCTATTTTAACTTTAATGTTGTTA
 40407  TTATTTATATTTGTAACTAATATACTTATAAGATTATCAAGTGTACTTGCAATTATAATG
 40467  TTTAACCCTTAA
;     G-nad2 ==> end
;     G-nad3 ==> start
 40479  ATGTCTAGTACTACTTTTTTTTTTTTATTTATACCTTTATTAAGTTTTGTTTTATTGGCT
 40539  GTAAATTTAGTATTTGCTCCACATAACCCGTATCAGGAAAAAGACAGTGCATTTGAATGT
 40599  GGGTTTAGTTCATTTTTAGGACAAAATAGAACACAATTTAGCATATCTTTTTTCATATTT
 40659  GCTTTGTTGTTTTTGCTGTTTGACTTAGAAATTTTATTAGTGTATCCATATCTGGTGAGT
 40719  GCTTATACAAATGGTGTTTATGGCTTAACTATTATGTTAGTATTTCTTTTAGCTTTAACT
 40779  TTAGGCTTTGCCTTTGAATTGGGTAAGAAAGCATTATCTATTGATAGTAGACAAATCTTA
 40839  AACGATAGCAATAAACAGTTTAACCTATAA
;     G-nad3 ==> end
 40869  ATTTAACAGCTTAACCTATAAATTTAACATTAAAAAGGTAATAAAATAAACGATGTTTAT
 40929  TGTGTAGGTAATCATACGGAATATTCAGATGACTCTTATGAGCATTAGCAAAGCTATTGA
 40989  GATCAAGATTGGGATAGTAAAGCTATACTAATTAGGATACCAAGACCAGAAAGAGTTGCA
 41049  AAGTAAAAAGTTAGGCATAAAAAAAGAACAATCGAAAAATATAAGTATAAAGGTAAATTA
 41109  ATGATAAAGTATTATGCCCGTTATATACATATTAAAATTTACTATATCTTTGTTAAAATA
 41169  CTGTAATGGTGATATGTAAAGCTATATGGTATCATACCTAGAAGATTGTTTATTAGTATG
 41229  AACCTCTCTATAATTAACTAGCCTTTGTACCTTAGCCTTACATATCGGGTATATCGGGTT
 41289  GTTGCCATGTCGGGTTGTTGCCATGTCGGGTTGTTGCCATGTCGGGTTGTTGCCATATCG
 41349  GGTTGTTGCCATATAATATTATAAAAAGCAAGGAGGCAAAATATCTGGTTGTTGTCACTG
 41409  TATTACGCGGGCATGGGGCGTAGTACCTTGTGTCTATATATCTTTTTACGTTTATATAAT
 41469  AATAATTAATAATTTGTACATTTTCTATATTATAAGTTCCTATTAAATGTATACATATGC
 41529  CATAAATGTAGTTGATGTTTGAGGCTTTGCTTCTAGAAAGTAAGCACAATACTTAAGTTG
 41589  GCTAAAATTACATAGCCACCTCTTTATTAAAACTAATACGAAAATTCGTTTTATTATTAA
 41649  CCTAATTTTTTAATAAGACATATACTTTTTTCTGCATACTGCCTGTGAAAGTAAGCTTAT
 41709  ATTATGTAAGCTTATGTTATGTAAGCTTATGTTATGTAAGCTTATATTATCTAAGCAATC
 41769  ACTACAATGGGTTATTATTTATAGTTTCTAGCTGATACATTGTACTGATTACGTACTAAA
 41829  ATTGCTGCTAACCTTTAAAGCTGTACTACATAATAATGTGATTGCATAAGTTTGTGAGCA
 41889  CCACACCATATAGCTTAATTTCACTAAGCAGGCCAGAAGCTATGCAGGTACTTCGTATTA
 41949  CCATGTAGACAGCATTACGAAGTAAAACATACTTACGAAGTTATGCAAACCAATCAATAA
 42009  AAGATTATACACTTAATTTTACATT
;     G-nad1_2 ==> start
 42034  ATGTTATATTTACCCTTACTGATTTCTATTGTAGAAGTTTTAATAGTAACTGTTCCCGTT
 42094  CTACTAACTGTAGCATTTGTTACGGTTGCTGAAAGAAAAACTATGGCAAGCATGCAAAGA
 42154  AGATTAGGCCCCAATATAGTGGGATACTATGGTCTTTTACAAGTATTTGCAGACGCTTTA
 42214  AAGTTTTTACTGAAAAAATATGTTTCCCCTACGCAAGCTAATTCAATTTTATTTTTTCTT
 42274  GGATCTATAATAACGTTAATATTTTCTTTGTTAGGATTTTCTGTTGTACCTTATGGACCC
 42334  GGGTTGGCTATCTCGGATTTTAATCTCGGTATACTTTATATGTTAGCTGTTTTTTCTTTA
 42394  TCTACGTATGGTATATTATTAGCAGGTTGATCTGCTAATTCTAAATATTCATTTCTGGGA
 42454  TCATTAAGCAGCCCACCTAAACCTCATGCTTTCATAAGTATGCCTGTACAAAGTAGTCTT
 42514  AACTTTAGATTAATTAATAAAACTTCATTGTTATTATTAACTGCTTTCTTTATATTAGCA
 42574  TTTAGATGACCAATTAAAGCTATCTTTGGACAATTAGATATGCTCGCATATTATCCTATT
 42634  GCTAATACATTCATATCACTCGGTTTAGCTTATTTCGTGACTGCCGTTTCGCTTAAAAAA
 42694  TTATCTAATTTTAAAATAGCATCTATCATAATTATAGGTGCGGTATTACCTTTATCAGTC
 42754  TTATTTATAACTAAAAATATTGATAACCTATGCTTATGTATTGGAGCACTTATTCATTTA
 42814  TATACATTATTCACTATGCTCTTTTCTCCTATAAAATTGGGGAGTATTTCATTCGCTTCA
 42874  GCAGCTGACCAAAATATAGGCAGCTCTAGTGGTGCCGGTATAGGCAGCTCTAGTGGTGCA
 42934  GGAGTTGGCAGCTCCACAGCTGCTAACGTAGATAGTACTTCTTTACGAGATGAGATAGAT
 42994  GAAGATAGAAGAGCTAAACAAGAGGAACTTGATAGAGCTACTAGGAATCTAGCTAATCTT
 43054  AGACTTGAGCAACACCTAAAACTTAAGACGGCAGGTTTAATGGAGAATGCAAAGAGAGGC
 43114  ATAGAAGAGTTTTGTAGAAAAAACTCAAAATCTGCTGAGTTTAAGGCCGAGTCAATAAAG
 43174  GATATGGAAGATTATTTTACACAACAGTTAGATATTGAGATCGAGGCAGAAAAATTACGG
 43234  CAAATTGCTGGTAATGCTCCCCATGCAAATACATGAAGAGATGAGTTAGACGCCCCTGGT
 43294  ACTTTGTTAAAGAAAGTACATGACGATGGTGTGCATGATTGTGATGAGCTAAACAAGGCT
 43354  AAAAGAAAAAATATATACCGTGAAGCTAGGAATGCAATAAAATACGAAGCACCACCTAAA
 43414  GATATGCTTGAAAACTCAACCTTAAAAAAGCACCTGGGGTACCTAAACGTTTTGGCCCGA
 43474  ATCGAATTGGAACAAGCAGCATTGGACGTAGCAAAGAGTCGTCACCCTGAGGCGGTTTCT
 43534  GAAAAAAAAGTAACTGAAAATAAAGCTAGCCTGAATCTAGCTAAGCTACTTATAACAAAT
 43594  AGATTAGGCTATCGGACTAGTAAATATAATACTCAGGATCGTGAAACGTGCGAAAATAAT
 43654  GTTAGCTATTTAGGAGATACTTATTATCGATCTCAGGATCAGAGTAAAAATAATGTTAGG
 43714  TGACCTGCAAACCATGATCATGATAATAATAATGATGTTGACTAA
;     G-nad1_2 ==> end
 43759  GCATGCTTAGTGTATACTAATAAAACGTGATTATAATGCCAGGTGCATATCTTATTTCTA
 43819  TTTAATTAACTAGCCTTTTGTACCTTAGCCTTACATCCAGGATCGTTGCCATATAATATT
 43879  ATAAAAAGCAAGGAGGCAAAATATCTGGTTGTTGTCACTGTATTACGCGGGGCCGGGGCG
 43939  TAATAGCCTGTGCTTATATCTTTGCCTTTGTGAGGGTGGGCGTGATACCTTGTGTTTATA
 43999  TCTCTGCCTATGTTGGGTTGGGGTGTAATACTATGTAAATAATGTGTAGATAAAAGTAAA
 44059  AACAATTAAATTATCGGAGCGCCTATACGACTCAGCCTTCTCGTAAAGGTTAGGGTGCTC
 44119  CAGATTTTCGTCATCCAAATTGTGGCGATTCAGACCCTCGTCTCCCTGATGATTGTAACC
 44179  CAAATTGTTATGGTCGTGTTCTAGCCCTACAGCAAAGGACCGATACACGGCCAGAGAATG
 44239  GTCACATATAACTATACAGTGTTAAACAATAATTAATACGTAACAATGCTAGTAGTATCG
 44299  CAAGTTAATAATGGTTAATTTCTGGTGCTACTAGCGTGTTTTGTATGCCTTATTTCGCAA
 44359  TGAAACATTACGAAGTATAATGTTTTGGTTTTCTTTCTTTTAACGAAAAAAAAATGATGC
 44419  TTTGTGTATGCACACCATATGTGCATTCCCTCGGTATAAAATAAGCACCTAAGTAATGCT
 44479  TGTAAACTTACATTTTTTTTTTGTAATACTATATAATA
;     G-nad4L ==> start
 44517  ATGAATTTATCACTAATATTATTTTTAATAGGTATATTAGGTTTTGTTTTAAACAGAAAA
 44577  AATATAATTTTAATGCTTATATCCATAGAAATAATGCTTTTAGCTATTACATTTTTAATA
 44637  CTGGTAAGCTCACTTAGCTTTGATGATATATTAGGACAAACATATGCTATCTATGTAATA
 44697  GCAATAGCCGGAGCAGAATCAGCAATAGGCCTGGGTATACTAGTAGCTTTTTACAGATTA
 44757  AGAGGAAGTATAGCAATAGAACATAAATA
;     G-nad5 ==> start
;     G-nad5-E1 ==> start
 44786  A
;     G-nad4L ==> end
 44787  TGTATTTAGCCATAATTATCTTACCTTTATTAGGTTCAATAGTTTCCGGTTTTTTTGGTA
 44847  GAAAAGTAGGGGTTAGCGGAGCACACTTAATTACATGTATGTGTGTAATAGTAACAACAT
 44907  TGTTAGCGTTATTTAGTTTTTTTGAGGTAGGCTTAAATAATATACCTGTTTCCATTATAT
 44967  TATTCAAATGAGTCGATTCAGAATCACTTGATGTATTATGAGGTTTTAGCTTTGACTCCT
 45027  TAACAGTTTCTATGCTAATACCTGTATTAATTGTTTCTTCTTTAGTTCATATATATTCCA
 45087  TAGGTTATATGAGTCATGACCCT
;     G-nad5-E1 ==> end
;     G-nad5-I1 ==> start /group=IC2 (1.45e-40)
;     G-nad5-I1-orf439 ==> start /first_aa=R /note=LAGLIDADG ;; evalue:2.1e-22
 45110  cggggtcacgttaggggaaaacgtgtctatgggggtaaattgtcaaactccggggaactc
 45170  ctaaagcttaaggtaccaagctctaaatgaaaatgtatgagtggctgaagtaattactca
 45230  ggtacggtaataagtcttaagatgagtgaaaacgaaatggacaatcgcggatctaagtca
 45290  actatactaaacagtatagctgtaaaagagcaacgagtagacggcagttgattaattgag
 45350  cccagcttggttaatttaaggtgtactctaaggggttccgaaaggaatagaggtgtaata
 45410  ctcagtttcaaccagagacaaggttgaaattctcatgtcaaaaccctgtctaagctattc
 45470  gatttaaaaaaattttctacctataattctgtttatgattctactattgtaaatcctggc
 45530  gtttgatctggtttaatagacggtgagggttcgtttagtataatagtagataaaaataaa
 45590  acacgtaaattaggttgacgtgttcaattgaaatttcaaataggcctacacacaaaagat
 45650  cttaacttattatataaactacaacaatatttaggtggtgtagatataggttctatacat
 45710  ttagctcgaaatcgtgaaatggttaattattcaatagattcaaataaaggtttaagtaaa
 45770  cttattattcatttagaagaatatccgttattaagtaaaaaaaatgtagattttatgttg
 45830  tttaaacaagcggtaaaacttgtcaataataaagctcatcttactgttgaaggtttaaat
 45890  gaaatagtgaatataaaagcatccatgaatttaggtttatctgacatgttaaaatcagag
 45950  tttgatggacatattcctgttgaaaaacctcttatcgataataataacataattatggac
 46010  cctaattgaatttcaggttttgttagcgctgaaggaaactttgacgttcgtataccatca
 46070  accaatagtaaattaggttatcgagtacaattgagatttagagtttctcaacatgatagg
 46130  gattttaaattaatggaaaagatagttgaatattttgggtgcaagcagggaaagatatat
 46190  aaatatggcggtaaatccgctgtgagtttaacaatagtagactttgccgatatcactaat
 46250  ataatagttccattttttaataaataccctattttaggtataaaactctatgattatctt
 46310  gattggtgtaaaatacataatttaatgattaatcgtttacattttacggttcaaggtata
 46370  gattcaattagaaatataaaatctggtatgaacacaggtagaagttttaaagataaataa
;     G-nad5-I1-orf439 ==> end
 46430  ccactgttaatatcttatgcaataaatcaatagtaagacaaatttggcttaaatg
;     G-nad5-I1 ==> end
;     G-nad5-E2 ==> start
 46485  CATAACCAAAGATTTTTTAGTTATTTAAGTTTATTTACTTTCATGATGATTATACTTGTT
 46545  ACAGCAAATAATTTCTTACTTATGTTTGTAGGATGAGAGGGTGTTGGAGTTTGTTCCTAT
 46605  CTTTTAGTAAGTTTTTGATTTACTAGAATAGCAGCTAACCAAAGTTCCATGTCTGCTTTT
 46665  TTAACTAACAGAGTCGGTGATTGTTTATTAACTATAGGTATGTTTACTATTATATGAACA
 46725  TTTGGTAACTTGGATTACTCTACCGTATTTTCATTAGCTGCTAATATAAGTGAAAATATT
 46785  GTTACTATTATTGGTATTTGTTTATTAATAGGGGCTATGGCTAAAAGTTCACAAATTGGG
 46845  CTTCATGTTTGGTTACCTCTTGCCATGGAAGGTCCTACACCTGTTTCTGCTTTGATTCAT
 46905  GCCGCTACAATGGTTACAGCTGGTGTGTATTTATTAATGCGAGCATCTCCTCTAATAGAA
 46965  TATAGTTCAACAGTGTTAATACTTTGTTTATGAATAGGTAGCATTACTACTGTGTTTAGT
 47025  TCTCTAATAGGTTTATTCCAACAAGATATAAAAAAGGTTATAGCTTACTCTACTATGAGT
 47085  CAATTAGGCATGATGGTTATTGCAGTAGGCTTGTCTTCATATAATGTTGCTCTATTTCAC
 47145  TTAGTTAACCACGCCTTCTATAAAGGACTTTTGTTTTTAGGAGCAGGTGCTGTAATACAT
 47205  GCTGTAGCTGATAATCAAGACTTTAGGAAATATGGTGGTTTAATAAGATTTTTACCTTTA
 47265  ACTTATTCAGTTATGCTAATAGCTTCCCTTAGTTTAGTGGCTTTTCCTTTTATGACTGGT
 47325  TTTTATTCTAAAGATTTTATACTTGAGTCTGCATATGGACAATTTCAATTTTCTAGTATT
 47385  GCTGTGTATTTTATAGCAACTATTGGTGCTATGTTTACTACCTTATATTCAGTTAAAGTT
 47445  TTATATCTAACATTTATAACTAATCCTAATGGGCCTTTAGCTAATTATAAAAAAGCACAT
 47505  GAAGGTGATATGTTTATGAGCTTACCCTTAATTATTTTGGCAGTTTTTTCTATATTTTTT
 47565  GGTTATATAACTAAGGATATATTTATAGGATTAGCTTCTAATTTCTATGCAGACAACAGC
 47625  TTATTTATACATCCTTTACATGAAATTATGTTAGAAACTGAATTTGCTGTTCCTAATTTT
 47685  TTCAAATTATTGCCCTTATTATTAACGGTTATATTAAGTGCAGTATCATTAATATTATCT
 47745  GAATACCTATTTAGTTTACTTATTAAGTTTAAGTTTACTAGACTGGGCTACAACACTTTT
 47805  AGTTTTTTTAATCAACGCTTTATGATCGAGCTTTTTTATAACAAATATATTACTCGTTTT
 47865  ATACTTAACTTGGGAGGACAAACCACTAAAGTTTTAGATAAGGGTTCAGTAGAATTATTA
 47925  GGGCCCTATGGCTTAGAAAAAGGACTACTGATATTAAGCAAAGGCCTAAGCAGTCTAAAT
 47985  ACTGGTATCATAACTTCTTATGCTTTATATATATTAGTTGGTTTAATCATATATATATTA
 48045  ATACCTTATATGTCTATTAGAGACATTGGTTTATTATTGTTAATAATGTTTGTTCTACTT
 48105  ACAATAACCATTGATTTAGATTCATATAAGTTTAGTGTATTTATTAGCTTACCTGTACAA
 48165  AGCAATATCTTTTTTTGTGAAAAGTAA
;     G-nad5-E2 ==> end
;     G-nad5 ==> end
 48192  TAACCTTTCTGTTATTACTGCAAAATTAATACAAATGATAGCGGATTAAACAGACTTATC
 48252  ACTAAATAATCAGTCTGATCTAGCTCATATTATATTAAAAAATTTTGCAAGATGTGTTTT
 48312  TGTGGAATATTTTTTAATAAATCCTGATTGTGCAAGGAATTATTTTACATATCAAGATGT
 48372  GTTTATTGTTTGACAAAAAACCATTTGTGGTGATCTAAAAAGATTGATTTATTATAAACA
 48432  TTGCTATACACATGGTTCTACTATTTTTAATCAAGATATATCATCTAAAGGTCATTAATT
 48492  TTTTTATAAAGTAACTGCTAGATACAAAATAGGTAGTGTTAAAAAGATGGAACAGGCCTC
 48552  CGATAGCCTTGCTGAATGAAGTAGGAATACAATCACGAAACGAGCTAAAAGACCCACATA
 48612  TATATTATTGCCTATTTTGCATTTACAATAAATTTATAAAAAACGTTAGAAAATTTTAAA
 48672  GTGCATACATTGTCAGATCTTTTTGATGACTTTAAATAAAACAAATAGTAATAAAAATAA
 48732  AA
;     G-trnV(uac) ==> start
 48734  AAGGGATTAGCTCAATGGTAGAGCAATCGTTT!TAC!ACACGAAAGGTTAGGTGTTCAAA
 48792  TCACCTATCCCTTA
;     G-trnV(uac) ==> end
 48806  TGTATAATTAGGTTTACTAAGCTATATTCTAAATATAAAGGTATATATCCAATATTACAC
 48866  ATTAACGTTTGTTTTTTATTGATGCATAACTCCTGATATTACTAGCATATTATAAGTTAT
 48926  GTATGCAAAGCAATAAGTTTAGTTTTTTGCATACTATGCTTACGGAGTATTAGACACCAG
 48986  CAATATATTAAGCATGACATAAATAGAAAAGACCTAAAAAATAATGAGTATTATACATAT
 49046  ATAGGTGTACCTGCAAGATTACGAATTATCAAAAGTAAGCATTAAAAATTTAACTGCATA
 49106  GCTAACGTTTAACCCTTTTTTATAAGAAAGGTATAGCCATGCTAATATTCATTTTCATTT
 49166  TAATCCATGTTATCCAAAAGACTATAGCCTAAATCAATTTCATCCTGAAATGCTCCCATA
 49226  TATTTATCATCCTCATTTATAATTGTTCTCGTAAGCTCATATAACCGTGGATATTGTCGA
 49286  ACACCTTTATCTAGGTCCATATATGTATCTGGTACAGCCACAGGCTGGTATTGTAGCTTC
 49346  AACAATAGAGGTTGGTGCTATTGTTATAACAATAAAACAAAAAATTACTTTGTTTTAAAC
 49406  ACCACTATTAAGGTGTAAACAAAAAGTATGATAATTTTTTTTATTCATATCTGCAAAAGC
 49466  AAGGTAGACTAGTATTATCATTTTAATTAATACGTATTAAAGTGGTTAATTGTTATTATT
 49526  GCTATCAATATAAGTAAGGTAAAATTAATTTACAATAGAATGGTTTAATTAAACCTACAA
 49586  ACACATTTATAACGATTAGGCTAGAAACTTTTTATTTAGTTTTTTATCGAGGCTTAAATT
 49646  TGTAAGCATGCTAGAAGTATTCTAAGTTAAGCATCCATAAAAATCAAAAAAAAAAATATT
 49706  GAAATAGCAATATTTCATATAAGCATTAAATTTAATGCTTGGTTTATGTAGTCCTTTACT
 49766  TATATTTTGCCTATCCCTATGGGTTATACCACTGATTCAGAACAAAAGATGCAGTTATTG
 49826  AATAACAATACTGGAAAAAAAGATTTAAAATCTTATTACGAA
;     G-cox1 ==> start ;; mfannot: alternative ATG start pos 49784
;     G-cox1-E1 ==> start
 49868  ATGGATAAAAAAAATAAAAAAAATAAGCTAAACATTAACTTTAGTCTTATA
;; mfannot: G-cox1 ==> start Def by similarity
 49919  TCGTTAAGATCAGAGAGATGATTTTGATCATCAAATGCAAAAGATATTGGAACTTTATAC
 49979  CTTATTTTTGCTTTACTCTCAGGTTTAATAGGTACAGCTTTTTCTGTGTTAATCAGATTA
 50039  GAGCTATCTGCACCTGGAGTTCAATTTATAGCAGATAATCAGTTGTATAATAGTATAATA
 50099  ACTGCTCATGCTCTTGTTATGATATTTTTTATGGTCATGCCAGCTATGATAGGAGGGTTT
 50159  GGTAATTTTTTATTGCCATTGTTAATAGGGGGAGCCGATATGGCATTTCCTAGGTTAAAC
 50219  AATATTAGTTTTTGGCTCTTAATACCAAGTCTAGCATTATTTTTATTTGCTAATGGTATA
 50279  GAGAATGGAGCAGGTACAGGCTGAACTCTCTATCCACCCCTATCAGGAATACAAAGTCAT
 50339  AGTGGACCCAGTGTAGATCTCGTTATATTTGCTTTACATTTATCTGGAATAAGCAGTTTA
 50399  TTAGGGGCTATGAATTTTATATCTACTATTCTTAACATGAGATGCCCAGGTATTAGATTA
 50459  CATAAGTTAGCACTATTTGGGTGAGCTGTTGCTATAACAGCTGTATTACTTCTGTTATCT
 50519  TTACCTGTGCTAGCCGGTGGTATTACTATGATATTAACGGACAGAAACTTCAATACATCT
 50579  TTTTTTGAAGTAGCTGGGGGTGGTGATCCTATCTTGTATCAACACCTTTTCTGATTTTTT
 50639  GGTCACCCAGAGGT
;     G-cox1-E1 ==> end
;     G-cox1-I1 ==> start /group=IB (2.54e-22)
 50653  t
;     G-cox1-I1-orf328 ==> start /first_aa=K /note=LAGLIDADG ;; evalue:1.1e-44
 50654  aaatttgtaggcctcttaacattgctgtatgctgggaccactttgttacaaagttttaga
 50714  tacttcatcgtacacgacatagttaaaaagctaaaacaaaaaagtaaatcagcaggtaac
 50774  atttcattatacggaacaaatacaatgaatggaacctcagagactctacgcaatggaatt
 50834  gtagtaaattcagaacatgtaaaacgtacatcaagacatgttcctaaacacttgaagcct
 50894  cttaataatggacaattaggtcattatttagcaggtttaattgatggtgatggtcatttt
 50954  agtaaagctcaacaattagttatagtatttagctcttcagatgcatttattgcttattat
 51014  gtaaaagaaaaattaggtaattgtaatgttagaaaagtaaaagataaaaacgcatatatt
 51074  ttaatagtgtccaaaaaggaaggaatactaaatgtgcttaacttaataaatggtaaatta
 51134  agctcagaaaatagatttaatcaagtaattgatgatatattaaatcatgttagatataag
 51194  gatataaatattaattttactatgaacttgaccaacgattttaacaatcactgattagca
 51254  ggtttttctgatgcagatgctagttttcaagttaagattattaatcgtactacgagaaac
 51314  aagccagaaataagattaaattatcaaatagatcaaaaaaataatatactattaaggaaa
 51374  ataaaaaattatctaggtggtaatattggatatagaaaatcccaagatacttactattat
 51434  ggttctactagttttggttctgctaaaaatgttatagaatattttaatcaatttaattta
 51494  caatctagaaaacacataagttatttaagatgaagaaaagtctacacattaatacaagat
 51554  agagaacatttaactgataaaggcttaataaaaattctaataataaagtccttaattaac
 51614  caccatgaagaaaatactacaatttaa
;     G-cox1-I1-orf328 ==> end
 51641  gataaagtcctaacaaaaatataaaagtttttgaaaattaatgaggactccgcagaacag
 51701  actttgatttaaagttgatgctgttcaattaattaaaatattcg
;     G-cox1-I1 ==> end
;     G-cox1-E2 ==> start
 51745  CTACATATTAATAATACCAGGTTTTGGAGTAATTAGTACTACAATATCAGCCAGCTCAAA
 51805  TAAGAGCGTATTTGGTTATCTTGGTATGGTATATGCCATGATGTCCATAGGTGTTCTAGG
 51865  TTTTGTTGTCTGATCACACCACATGTATAGTGTTGGTCTAGACGTGGAT
;     G-cox1-E2 ==> end
;     G-cox1-I2 ==> start /group=IB (5.24e-13)
;     G-cox1-I2-orf324 ==> start /first_aa=K /note=LAGLIDADG ;; evalue:1e-43
 51914  aaaattgtgttcacggtaaaaatcttgctgtatgctggaaactcctgtttaagtggtcca
 51974  ctcgtattaattacgttaggtaaaatctgcttaaagtataataaactaccaggacaatca
 52034  gcaggaaactttggttttagtgcaagtgctacggctgacactaaaaatacttataatagt
 52094  tatactaaactttcttctatttctgaacatgtatctaaacataaatcttaccttactgat
 52154  actgagtttggttattttttaactggcttaatagaaggggacggttgatttggtaaaaag
 52214  cagttatacatcatttttgctgaaaatgatgtagcactagcttactatatcaaaaaacaa
 52274  ataggttatggtaatgtatacaaaattaaaaacaaaaaagcagttagatatatttgtaaa
 52334  aatgcaaaaggtttatcatacatcttatctttaattaatggtaaatttgtaagtagacct
 52394  aaatatgaacaattacttaaacacaattatgatgtagattttaattataccatattgcca
 52454  cccctaaattgtttgtcattagataaccattgactggcgggctttacccaggcggatggt
 52514  tgctttcatatcagcgttataaaaagtaaatcacataatacgggatttagtgtaagatta
 52574  gagttttctttaaaacaaaatgacgttgtacctttaaaacttctctatgatacagttaaa
 52634  atgggtaatctttctcaatataacaccggcatatggtgctacaaaagtacagggtttaaa
 52694  actgcacagattctaattaattattttgatatatataaagtgtttgctggtaaatatgta
 52754  aactatctgaaatacagaaaagtgtacattatgataactaatggtcaacacttggaagta
 52814  agaggtataactaagataaaaagtattgcaactaaaggatcctcagagacaagtacgcaa
 52874  gaagtcaatctgtaa
;     G-cox1-I2-orf324 ==> end
 52889  aaaaactgactaagatactgtccaaaatttaatg
;     G-cox1-I2 ==> end
;     G-cox1-E3 ==> start
 52923  ACAAGAGCGTATTTCACAGCTGCTACTTTAATTATAGCAGTGCCAACTGGAATTAAAATA
 52983  TTCAGTTGGTTGGCTACATGTTACGGAGGATCTTTTCAGTTAACACCTTTCATGTTATTT
 53043  GCCTTAGGATTCGTATTTATGTTCACAGTTGGAGGGT
;     G-cox1-E3 ==> end
;     G-cox1-I3 ==> start /group=IB (1.04e-18)
 53080  ta
;     G-cox1-I3-orf436 ==> start /first_aa=I /note=GIY ;; evalue:4.9e-06
 53082  ataaaccacttagctctccctttaaagattactatttgctgggaacttctaacaattaca
 53142  ttactcgttatcttaatgatcgcagtgataatatgtgattttgaacaatcagcaggaaac
 53202  caacagattaagttctcagtaggatcctcagagactatacgtaatccgttacatagcagt
 53262  ttacttgctattaatgaagatagagtccatgaaataaaatataaattaatgcttcttgct
 53322  acacagcacactttgcgtagtgtggagcacaaaaacaattgtaggaaatttagtagtaaa
 53382  tatctaaataataaagaagacaatattgataatttaaagcctataaatgtttataataat
 53442  tttaaagaaagtagaagtttaatattaaaacaagaaaaagataaattaggtatatactgc
 53502  ttagtcaataatgtaaataaacatacctatattggtagttctatacatttagctaataga
 53562  atgaaaaattatctaaatcctgcatttctaaagagtaaacaaaatattaatatgcctatc
 53622  acaaaagctttgctaaaatatgatacacacaatttctctctttgaattttagaatatgta
 53682  gatataaatgacatatctattagagaaacctattatataacaagtgtaatgccctattac
 53742  aatgtattaaaacaaggttattcttctttgggttatgtgcatacagaagaaactaaaaaa
 53802  ttattatctgaattagccaaaaacagggtacattcttttgaaactaaaagtttaatagct
 53862  aggcgtttaacaggagagaataatcctttttataacaaatgtcattctattgaaagtaaa
 53922  aggagaataatggaggcgagatccgcgtattcagtatatgtatatgattcttataaacat
 53982  ttactagtaatatttccatcagtgttatccttgtcaaagttaattaaatgtaatcattct
 54042  actctagtagaagtaataaaagataacaaattatttaggggtgaatggtacatgagtaat
 54102  attccacataatattgaggatacacctgtaataaaggacatatattcagaagaatgtaaa
 54162  aaacttattgaggcctttaataataacagtcgtataaaaaaagctatatttgtatatgat
 54222  atagatatgaactttataaataaatatgatggagtaatggcagcagctagatccttaaat
 54282  tttagccatgaagctataaaaaaaaaagctttggctaaggaagtatataataattattat
 54342  tttagctatgaacgtatagataatagtaataatattctagttaaaaaataa
;     G-cox1-I3-orf436 ==> end
 54393  agcatatttagtagttgcttgctatataacacagcattagattaaaaaatttgtattaaa
 54453  aaaaaaggtattatatatactttagttttctttatattagtaatattttaatgccatact
 54513  tcgtatagcaatactaatttcttatttaaagttaatgtgaatttaactttaattgtttgt
 54573  taatttataaattattcg
;     G-cox1-I3 ==> end
;     G-cox1-E4 ==> start
 54591  TAAGTGGGGTTGTTTTGGCTAATGCTTCGTTGGATATAGCTTTCCATGAT
;     G-cox1-E4 ==> end
;     G-cox1-I4 ==> start ;; mfannot: no intron type identified
;     G-cox1-I4-orf393 ==> start /first_aa=K /note=LAGLIDADG ;; evalue:4.4e-21
 54641  aaatactttatttgtttatgtagtttgctttatatataccctgatagatacgatgaaaaa
 54701  tttcatatgaaacaatatgatattaatgttaataatataacattatcatctaattttatt
 54761  attactatttctaatgaaagtaaaaaacatctgtttagtgttttaatttctgaggtggat
 54821  tcaacttctgatatggttttaactcctgagacagatctatgccaaagtgtatccaaatgt
 54881  gaggagtcaaaagctgataaacaaacacctatactggcatcggatttaaacaaactaaac
 54941  cttgtaaaccttgtaaacgagtttaaatctctaaatttaaaggtcagcaaagtttcctca
 55001  aataaactatgcaggccacccggcccatttgatgacagtaataataacttgaaattaaca
 55061  ggtaactattctcaagactacttaaataaatactgagtaggtcttatggatggttcgggt
 55121  gatatacaagttaatcacgtacataagaagaccttacagtttcgttttatattaacgcta
 55181  gatgataatatacaaaatcataaagcgttagtagacatatctaaaaatataaaaggaaat
 55241  attttacataataagaagaaaaaattctttacactaagtataattacatatagtgaatct
 55301  gttgaactcgaaaatcttttaaaggtattttctctttacccacccttaacccaaaggtta
 55361  cattgtaagttaaattttgtaaaggaatgccttaaagctaaatcagtaaattgatattta
 55421  gaaaacagagataaaaagtatgaagatttttcatctggttttgaaactgtacgacctcgt
 55481  caaacaacctattttactgtctggttaactggttatttagaggctagaggtatttttgtt
 55541  tataaaaaacaaaaagatgtttcgtacttttgtattagggccgatacggataaacaaatt
 55601  atagaggaaatacaacgatatttttctgttacgatcccggtatttgtgttaaaaaaaaaa
 55661  aaaagtaatcaagatatagcaaaagaattattttattttaaaacatatcgaaaaaccatc
 55721  attagtaatataattaaccatattaaatcttatccttttataggaagtaagaaaaaagaa
 55781  ttagatgattttttatctatcgcttgggatcaaagcaaataa
;     G-cox1-I4-orf393 ==> end
 55823  acataaatttataaatataatcaataaatagttatagtgagtgtcatgttgtattgcact
 55883  atggtatttttattagtttattatcggtactatcgaaagatagtgctaacggtgaaaccc
 55943  tatacacatctgaaagcttgatgtcataaacatatagggcaataccgtgggaagtcttac
 56003  gagaccccgtagaggctaaacgtgcatacctatataaaaattaagttttttatcggtaaa
 56063  gatatagtccattttctttccgtaaggaaaaatgttaataccctggttttaacaaaaaac
 56123  taatgtacgcgttatgttaaaaaagataaatttatattatccacaaattttaattctata
 56183  agcgtattaattaa
;     G-cox1-I4-orf353 ==> start
 56197  atgattcaggctttattgtattctatacaatttaagcaaaaatttatactattactgatc
 56257  attaaatttatattttatcttggatcaaagtatctccttacttttattaaatcggcatgg
 56317  gttaattttactaaccctaaaagtaaacatatcattaagtataatcatatcattaagaat
 56377  aatcatatcattaaaagtgtattatctacgaaacaaatggtaatgtgggctctttatgga
 56437  ataggggtgtgtatagtgaaggcacaagaatgcaccatcttaggtgaacgctacagcata
 56497  aggggtaatcatatcagcaaattaaacgaacctgtttataccaagctagctgaaggagtg
 56557  ctcttaacaaacaaaggccatgttactgttacaaaacaagttatggatataccttataat
 56617  acagataaaacattaaccatatttacagaacccgaaggtacatttacaaaaactgtaagt
 56677  aaaacatttggacaatttatacaagaaactgattcagcttgtcctgctacaacagtaact
 56737  tctacagtgacatcaatgattagagcgacagtgacaaaaacagtcacggaaacgttaaca
 56797  tcatcaccgtcacctataaatacaccagaaggtgctagttgcgattataaacgtgtttca
 56857  ggttgattaggaggtgctttacttttagtaggtcatcagtgaatggatggttgtaatata
 56917  gtgtttacttctggaactcttgaatatgccgcttgtcgtggtataagtgactcagccctt
 56977  agttttactgggtctgtttttgttaacaatgttagtaactgtcacccaaacataattata
 57037  ggagtagcaagtgggagtgctattttaacacaacttactacaatatatctaactagaaag
 57097  ttgcaaaaactaggtgtagagatggagccttttaaaccattatttgctgaaggtacaata
 57157  gctaaatcttttatagatagtgaacatagtttcaatataaaaaaagaatattttaaaaag
 57217  agtaactcttttttattgaactgtttggctaaccaagtttaa
;     G-cox1-I4-orf353 ==> end
 57259  taacatatctgcattttaaatgtaaaaaacataaccatactgacaaaaaaataataaata
 57319  gaaagtgtgatttaaag
;     G-cox1-I4 ==> end
;     G-cox1-E5 ==> start
 57336  ACTTACTATGTAGTAGCGCATTTTCATTACGTTTTAAGTATGGGTGCTGTTTTTGCACTA
 57396  TATAGTGCCTGATATTTTTGAATACCTAAGATATTAGGTGTTGACTATAACAGATCATGG
 57456  GGAAAAGTACATTTCTGAATCTTATTCATAGGGGTTAATGTTACGTTTTTCCCTCAACAC
 57516  TTTCTAGGTTTGCAGGGTATGCCTAGAAGAATAAGTGATTATGCTGATGCTTTCGCAGGT
 57576  TGAAACATGATATCTAGTTTTGGTTCTATAATTAGTGTGATAGCAACATTCTTGTTCTTA
 57636  CACGTATTATATACACAGTTGACAACAGGTAAACCTGTATTAGGTTATCTTTGATCTATG
 57696  CCTAGCTATTTTTCCGATGCATTACAAGCTCTTATCATTAGATCATTTGATTCCTTAGAG
 57756  TGAGCACTAAGTAGCCCACCTAAACCTCATGCTTTCGTAAGTCTGCCTGTACAAAGTAGT
 57816  AACTTTTGATTGATTAGTAGAATTTCAATATTATTATTAACTGCTTTTTTTACATTTGCA
 57876  TTAAGATGACCATTTAAATCTATGCTTGATAATTTAGATATGCTGGCATATTATCCTATT
 57936  ATTAATACGTTAATATCACTAGTTTTAGCTTTTTGCGTTACTACCGCTTTGCTTAAAGAA
 57996  TTATCGTTTCTTAGAATAGGAGTTATCATATGTACGGGTACGATATTACCTATGTTAGTA
 58056  TTTTTTTTTACTAACAATTTTGATAGTGTATGCTGTTGTATTGAAGCACTTGCTGTTTCA
 58116  TATACATTAACGACTTTGATCTTTTATCCTATAGAATCGGGCAGTTTTTTATTAGCTGCT
 58176  TCGAGTAGTGATAATATAGGCAGCTCTGCGGATGCAGGAGTTGGCAGCTCTACTGGCGCT
 58236  GGAATAGATAGCTCTTCACATAGTACTTCTGAGCAAGAAAAGCTAGATGAAGCTATCAAA
 58296  GCTACACAGGAGAAGCTTAAGAGTGCTGAGGTTCATCTAGATTTTCTTACATTTCAAGAT
 58356  AACCTCAAACTTACAGCAGCGCAACAAATGGAAATTCAAAAAAAGCGTATACTAGATGGA
 58416  TGAAAAAAATCAAAAATATCTCCTATAGAAATGAAAGAACAAATGAATGATATGGAGAAT
 58476  CATTATATACAACAACTTGACCTTGAGATTCAATTAAAGCAGTTATTAATAGAAGCTGGT
 58536  AATTCTCCCCATGCAGCATCATGAAGAGAAAAAATAGAGTCTCCTGGCGTATTATTAGAC
 58596  TTAGTACAAAAGTCAGGTGTGCATGCTATTGAAATAAGCAAGGATCAAAGAAAAAATATA
 58656  TATAATCAATGTAAGGAAGCAATAAAATACCAACCATATCCTAAAGAAATGACCCTAACT
 58716  CCAAAATTAAACAAACAAGTGTCGTACCTAAACATTTTGGCTCGTATTGAATTAGAACAA
 58776  GCAGCATTGGATGCAACAAAGAAGGTTAACCCTAGTGTAATCCCTGAAGAACATTTAAAG
 58836  ACTAGCAAAGCTAGCCTGAAGTTAGCTCATCTACTTGTATCAAAGAGAGCTCAATGGTTG
 58896  TTTGATCAAGAATTTAACGATGAGGAACGTGAAAAATGCTATAATAGTATTACTTCCTTT
 58956  AAAGGAGATACTTATTATAAACCTCTTGTTCCTAAAAAGAATAAGAAAAAAAGTATTAAG
 59016  TGACCTATAAACCATGATAATGATGTTGACTAA
;     G-cox1-E5 ==> end
;     G-cox1 ==> end
 59049  GCATGCTTAGTGTATACTAATAAAACGTGATTATAATGCCAGGTGCATATCTTATTTCTA
 59109  TTTAATTA
