# Supplementary material for: Global Characterization of Fungal Mitogenomes: New Insights on Genomic Diversity and Dynamism of Coding Genes and Accessory Elements
Source: Front Microbiol. 2021 Dec 1;12:787283. doi: 10.3389/fmicb.2021.787283 (PMC8672057; doi:10.3389/fmicb.2021.787283)
Supplement: Supplementary File 1 — de novo annotation files of the 685 mitogenomes investigated in this study. Annotation was performed with the Mfannot program. [file Data_Sheet_1.ZIP › Supplementary_FileS1/NC_035825.1_Opegrapha_vulgata_voucher_45910_mitochondrion_complete_genome_mitogenome.mfres]

;; Masterfile modified automatically by mfannot version 1.35
;; on Fri Dec 25 00:25:49 2020 by user pfonseca on host LGCM-PROC
;;    - Gene Totals: 45
;;    - List of genes added:
;;      atp6                 atp8                 atp9                
;;      cob                  cox2                 cox3                
;;      nad1                 nad2                 nad3                
;;      nad4                 nad4L                nad5                
;;      nad6                 orf101               orf125              
;;      orf126               orf148               orf194              
;;      orf208               orf468               orf585              
;;      orf735               rns                  trnA(ugc)           
;;      trnD(guc)            trnE(uuc)            trnF(gaa)           
;;      trnG(ucc)            trnH(gug)            trnI(gau)           
;;      trnK(uuu)            trnL(uaa)            trnL(uag)           
;;      trnM(cau)            trnN(guu)            trnP(ugg)           
;;      trnQ(uug)            trnR(acg)            trnR(ucu)           
;;      trnS(gcu)            trnS(uga)            trnT(ugu)           
;;      trnV(uac)            trnW(uca)            trnY(gua)           
;;
;;    nad4 is potentially trans-spliced (annotation in comments)

;; end mfannot
;;


>NC_035825.1 Opegrapha vulgata voucher 45910 mitochondrion complete genome gc=4
     1  GG
;     G-cob <== end
     3  TTCCGGCATACTTATTATAGGTAAACTAATATAGCTATGGGGTTTAGGTAACAGATTAGT
    63  TAAAGTGTAAGGTTTAGGTAATAAATTAGTTAAAGTGTCTTTTATAACATTGCTTATTTT
   123  TACGAACAATTCTTTCATGTTTACAAATACTTGTGAAAAGCTTACTTCAACCAAGCTACC
   183  TGTAGGAGATGTCAACATAAAGTATAAGAAATAAACGGCAGTACCTAATTGACCTATTTC
   243  TATAAATGGGCTTTCTACATGTCTAGCTCCTAGTATCATTAAAAACAATAAATTACTTAC
   303  AAACAAGAAGTATGTTGTTTTATTTAAAGGTTTAAACTGTGTTCCTCTTAATTTAGCAAA
   363  ATCTGTTATTGCTAAAACCAATATTATCAATATAGCAGTAAACATAAATATTACTCCAAA
   423  TAATTTACTAGGCACAGATCTAAGTATTGCATAAAATGGTAGTAAGTATCATTCTGGAAC
   483  TATTGCAGGTGGGGTTTGCATAGGGTTCGCCATAACATAGTTTTCGCTATCACCTAATAG
   543  GTTGGGTGTAAAAAACACAAATAAAGATAATATAAGCATATATAGATATGCAGTTATTAA
   603  ATCTTTAAATACGTAATATGGTGCAAAAGGTATTTTATCTATATTAGATGTAGTTCCCAC
   663  AGGGTTTCCTGATCCTGCAGAAGCATGTAATGTCATCAGGTGCATTAATACTAATCCAGC
   723  TAGCAAGAAGGGAAGTACAAAGTGCAGTGAGAAAAATCTATTTAAAGTGGCGTTGCTTAC
   783  AGAGAAACCTCCTCATATAAACTCAACTATATCTTGTCCTATTCAAGGTATAGCACTCAT
   843  TAAATTAGTAATAACTGTTGCACCTCATAGGGACATTTGACCGTAAGGTAACACATAACC
   903  CAGAAAAGCTGTAGCCATCATTAATATAAAAATTGTGGTACCTATTGTTCATACCAACGT
   963  TCTTGGTGCTTTGTAAGATCCATAATATAAACCTTTACCTATATGTAAGTAGACTAAAAA
  1023  AAAGAATGCTGAAGCAGTATTGGAGTGTAAGTAACGAATTAACCATCCATTATTTACATC
  1083  TCTCATAATATGTTCAACTGAATTAAAAGCCTCTGTTGTGCTAGAGTTGTAGTGCATTGC
  1143  TAAAGTTACACCAGTTATTATTTGTATAATTAATGACAATCCTAATAAAGAACCAACGTT
  1203  TCATCAGTAACTTATGTTAGCAGGTTGTGGTGAGTCTATTACATAATTATTGGCTAGGCT
  1263  AAGAAGCGGATGTGATTTCAAAATTCTCAT
;     G-cob <== start
  1293  GGTATATTATATTTTGTATTCTTTATTTTCTATATATTCAAAGATATTAATTATCTAGAT
  1353  TAAGTGGTATTGTGTTACATTTTATAAATATATTTTTTATATAAAAAAAATATACACACA
  1413  TGATATTTTTATCTCTGTACTGAGAGTTGTAACTCTGATTATCATTGCGTACTTTTTTTT
  1473  TACTATCGCTAATTTTAAATATTCATTATATATCTAATTTTACTATTTTTGTTGATAAAA
  1533  GCACAAGATTGCGTAAAGCCAACAATAGCAATTTTCTTTATATATATCTTATATATCATA
  1593  TAAGATATAAGC
;     G-trnL(uaa) ==> start
  1605  ATCCGAATGCTGGAATTGGTAGACAGGATAATCT!TAA!GATTTATTGATATAAAATCGT
  1663  AAACGTTCAAGTCGTTTTTCGGATA
;     G-trnL(uaa) ==> end
  1688  TGCGCAACTCATCCTGTAAATTAAGTTTATTTTAACAAACAAAACTAACAATAACCTGTT
  1748  TTTAAACGTAAATTATGGCATCTTAAGTGTTCAAATCACTTACTACAAAA
;     G-nad2 ==> start
  1798  ATGATAATAACTAGTATATTATTGTTGACAAATTCAAGTGCCGTCGCAATTAGACGAGAT
  1858  AAATCAATTACATATGCAAGATCTAGCATAACAGTGTTAATTTTGTGTATAATAATAAGT
  1918  TTAAACAACTTTGATTACAAATTTTTAGAAAAAGACTTAGGTCTTTTTCATGCTTCGTTT
  1978  CACGGTACCGGCGTAAGCCATGTATTTCAAGCTTTTATGTTTATAATATCAGTACTTATA
  2038  CTACAACTAAATGGGTTTTACCCTAGAAAAGTATGAATGGAAAAGTTTTCTTCTCTATAT
  2098  AATTTAGTTTTCTGTAAACTAAATTATTACAATAACTCAATACTAAATAAAATGGCAGGT
  2158  CAATTTAGAGTTATAGAATATCCTTTGATAATATTATTTGTTATAGTGGGAGGTACATTT
  2218  TTGGTCTCGTGCTGTAATTTAATTTCAATATTCTTGTCAATAGAATTGCAGAGTTACGGA
  2278  TTATACATACTATGTACTGTTTACAGAGATTCAGAAAAGGCCACATCAGCTGGCCTTACT
  2338  TATTTTCTATTAGGTGGTTTGAGTTCTTGTTTTATACTGTTAGCTTCAAGTCTGATTTAT
  2398  AGTAACTCTGGTGATACTAGTTTTGATGGCATGTATATTATAGGCAATATATCTGCTGTT
  2458  AGTGATGTTACAAATAATACAGATCTGTTTTTATATAAATCTTATTTTGTGAATTTTTCT
  2518  TTAATAGTTATGTCTATTGGGTTTCTGTTTAAAATAGCAGCAGCTCCTTTTCACTTTTGA
  2578  AGTCCAGATGTTTATGATAGTATTCCTACTATTGTAACAACTTTTGTTGCTATTTTCGCC
  2638  AAGATATCTATATTAGTTTTATTTCTACAACTAATACACTGCACTTACAATAATGAACTT
  2698  TTTTCTAAAGAAAACAACCTAGAAAACAACCTAGAAAACAATGTAAAAAACAATGTAGAA
  2758  AACAGTATAAAATCCAATCAAAAAACGTTGAATGTACCATGAACTTTTAGTTTATTAATT
  2818  AGCTCGTTCCTATCTTTAATAATAGGATCAGTGTTGGGTCTTACTCAACTTAGAGTAAAA
  2878  AAACTATACGCTTACAGTACTATATCTCATATTGGTTTTATACTGTTAGCTTTATGTATA
  2938  AACAGTATAGAATCTATACAATCTTTCATTTTTTATTTAATACAATATTCAATATCAAAT
  2998  TTAAATGCGTTTATTATCTTGATAACAATAGGATTTTCTTTATATATGTATATAGAAGAA
  3058  AAAAACCCTAAAGGTTTAAATGACAATTTATTAGCTACTAAGATGTCAGACAAAACCAAT
  3118  TCCCCTTTGCAATTAGTTAGCCAACTAAAAGGATATTTTCATATAAATCCTGTATTGGCT
  3178  ATTAGTTTAGTTGTAACCCTATTTTCTTTTGTAGGTATCCCTCCTTTGATAGGTTTTTTC
  3238  GCTAAACAAATGGTGTTAACTTCAGCTTTAGATAATGGATACGTGTTTATAACATTTATT
  3298  GCTATATTAACTAGTGTAATAAGTGCTTACTATTACCTAGGATTAATAAGACAAATGTTT
  3358  TTTCAAAAAAGCAACTATATAATAAATACTCAATTAAACAATATTAAAGGTACTATTGTA
  3418  AATATAATTAATAATAATTTATTACATAATGTAAATATTACTGATAGAGACATAACGTTA
  3478  TCTGGTTGTTTGGCAATAGTTATTTCTTTTTTAAGTTTGATTATATTGTTGTTTATATTA
  3538  AACCCTCAAGAATGATTAAGTGTAGCTAATATTTTAGCATTAAATTTGTACAATAGATA
;     G-nad3 ==> start
  3597  A
;     G-nad2 ==> end
  3598  TGAGTTCGACAATGTTTTTTATAGTAGTTACATCGATCCTAAGTTTTGTCTTATTGTTAG
  3658  CTAATTTTGTGTTTGCTCCCCACAATCCTTACAGAGAAAAAAAAACTCCTTTTGAATGCG
  3718  GATATCATTCCTTTCTTGCACAAAGTAGAACTCAATTCACTATATCATTTTTTATATTTG
  3778  GTTTATTATTTTTATTATTTGATCTTGAAATCGTTATGATATATCCCTTGACGGTTAGTG
  3838  GCTACATAAATGAGGGTTATGGCTTTATAGTAATAATTTTATTTGTATTAATTCTAGCGT
  3898  TAGGGTTTATATTTGAGTTAGGTAAAAAAGCTCTTAAAATAGACAGTAAACAAATCAGTA
  3958  ACTTACTATTAAGTGTCTCATTTAAATCACATAACTTTGTCAACAGTTCTTTACAAAGTA
  4018  ACATTTTCAGTTTCATTGTTATGAAAATGCTAAAATTTGCAATTAAAAAAATAAAACTTT
  4078  ATATATTGGCGAGCACATTAACATGATTAAAGTCACATATATTTTGTGCTACATCAACAT
  4138  ATGTAAAAAAGGTATTTAAAGATACTTCCGCTAATTTTATACAGTTAATTTTTTATTGGG
  4198  GTATAATAAATACGCTTAACTTCATCGCTACATTTATGTATCTAATAATGTACGATCTAC
  4258  GAAAAAATATAGTAGGTGGTATAGTGTTACTTTTTGTACTATCTTTTAGCATAGAAAACA
  4318  GTGTTTTTTTGACTAATTTTTTAATAAAAATCTGTTTACTGGGATTGTTGTTATATATTC
  4378  ACACTAATTGTGTTATTCCCTATTATTATCGTAATGTACCAAATATATGACTTAACATGT
  4438  TTGTTATAATATCATTTTCATTTATCATTTGTTGTGTGGTTTTAGTATATTGAGACATAT
  4498  TCTACATGTTTGAGTGTATTATCAACCAGATGTTAGACTTAGTATATGGGCTAATATTAA
  4558  AGGCAACAGGCGGCAACGAGTCCGATTCAAATTTTCCTGGAAGTTCTAAACAAAATCCAA
  4618  AAGGACCGGGGGGTCCTGATCCTGATCCTGATCCTGATAACCCCATTTCTTACGGTCATA
  4678  ATAAACAAAAAAGGAAACGAAGTAAGGAAAGTGAGGAAAAAGAAACGGAAAAAAAAACAC
  4738  CTGTCACTTACTATCAGCGCGCGAATCCTTCCCCTGTTACTGCTGATAATATGACTATCG
  4798  AAGAACTAACGGAGGAAAGAAACAAGGATCCCTTACGCGGTATGGATATTGAAAATATGA
  4858  ATAAAATGCAATTGATATCACTAAGAGACAAGATGACTGCTCAAGCCCAAAAATATAGGG
  4918  GTCGTTTGAATAAGAGTAGATGAGCTGAACATCATAAAACGCTTACAGAACTACAACTAG
  4978  AATATTGTATAAGAAAACGTGATAGGCTTTCATATGAAGTGAAACGATCGACAGGCCAAG
  5038  AAGAATGATAA
;     G-nad3 ==> end
  5049  CAACAAAACAAAAACGAGAAAAACGACAATAAAAGCATTTTTTTTTACAAAAAAAGCACT
  5109  AATGTGTTAACTATGATTTGTTTAAAAGTAAATCACATATAATATAGATTTAATTAATAA
  5169  AGATATTTTATTTTCGATGTTATAAATACAACTATAAGTAAAATATTTAGATCTTATAAC
  5229  AGCAAAAATGTATATTCTGTTTTTTATGTTTTTTCTAACAGTTATCAAGCAAAAGTTCCC
  5289  CGCTTGTGTTTGGTGCATAGATTGTTTATCGCCCTTAACCCTTACAATAAAGGCTATGTA
  5349  ATAAATAAAATAAAGATTTATTGAATAAACAGATATGTTTATTACTTATTAAACTCATTA
  5409  TTATAGTGCTTATTTTAGTATTTACCCTAGTGGTTGTTTATAAGGTTATGCTTGTACTTA
  5469  GTAATAGGTTTTTGCTCCTGTGCCTATGTTATGTTTAGCTACACTTCTGCAAATATGTTT
  5529  GTTTTTATGCCTTTTTTTATCATTGTTATACTTGCCGTTATCATCGTTTTTATATATAAA
  5589  ACATGTATACTAATATATATATATATTCAGCTATTATTATACATTATTATTTACATCAGT
  5649  TTATGTACTTTAATTATAACAAAAAAA
;     G-trnG(ucc) ==> start
  5676  ACGGCTATAGGTTAAAGGTAGACCAGTCGTCT!TCC!AAACGATTTGTGTCGATTCGAGT
  5734  TCGACTAGCCGTA
;     G-trnG(ucc) ==> end
  5747  TATATTGCAGAAAATGCGTTTAATACTTAAATATGTAACTAAA
;     G-trnK(uuu) ==> start
  5790  GAGACCTTAATTTAATAGGAAAAATATGTGACT!TTT!AATCATTAGTACGTAGGTTCGA
  5848  GTCCTGCAGGTCTTA
;     G-trnK(uuu) ==> end
  5863  TATAACCCATAAAGGACGTGTGTAATAAGCA
;     G-trnE(uuc) ==> start
  5894  GGCTCAATGGTCAAGAGGTTAAGACATGACTTT!TTC!GAAGTCATTACACGGGTTCAAA
  5952  CCCCGTTTGAGCTA
;     G-trnE(uuc) ==> end
  5966  TAAAACTTTTAAAGGTTTCAAACATAAAGGTTTTAAA
;     G-trnS(gcu) ==> start
  6003  GGAAAGGTGGCTACAGGTAAGGCGAGATATTT!GCT!AAATATTGTGTATTTACACTTGG
  6061  ATGTTCGAATCATCCCTTTTCCG
;     G-trnS(gcu) ==> end
  6084  CTTAAATAATTAGTTTAAA
;     G-trnI(gau) ==> start
  6103  GATTTCTTAACTTAACCAGGTAAAGTATACTTTT!GAT!AAGAGTAGGTTTGGCGTTCGA
  6161  ATCGCTAAGAAATCA
;     G-trnI(gau) ==> end
  6176  AACAAAAACAGTATAAATAAAGCAAAAGTCAATTATAATTTAATT
;     G-trnS(uga) ==> start
  6221  AGAGAATTGACCGAGTGGTTTATGGTGGTAAGCT!TGA!AACTTATTTGGCTTGTAATAA
  6279  GTCACATCCGTTCGAATCGGATATTCTCTG
;     G-trnS(uga) ==> end
  6309  TTTACAAAAATTATAAAAATTAAAATAAATATAAAAACAAACAATAAAAATATATTGA
;     G-trnP(ugg) ==> start
  6367  CGGGTTAGAGCCGGGTTGGCTAGGCGCCTTATT!TGG!GATGAGGAATCGCTGTGTTCGA
  6425  ACCACAGTAACCCGA
;     G-trnP(ugg) ==> end
  6440  GTTAGTTAATAACTGTGTTTCTGTTAGTTATATAATAGACATATATCTATATATATATTG
  6500  TGATATGTAATATGTTGTTTTATCAT
;;     rnl ==> ;; mfannot: 5' +/- 50 nt
  6526  TTAAAGTTAAGTGATAAAAAGTATATAAAAAGACTATTCCGGATGGATGGCTATACGTCA
  6586  AGGAGAAATTATTATAATTACAAGCCAATTTATCTATTTTGATAAAAGATTTCTATAGAA
  6646  ATTTGATGTAATGTAAAATAACCTCTTAGAGAAATTAAATAGCAAACGAAGTGAATTGAA
  6706  ATATCTTATTAACTTCAGGAATATAAATCAAATGAGATTCTACGATTAATGTGAATAAAA
  6766  GTAGTAGTAGCCTTTAGTTTAAAATTTAAATACTTTATACTTATATACAAATATTATAAG
  6826  TACACAAGTCTAAATGAAATAATTGAAATAATTAAAATGAAATGTTATTTTGTTTGAATA
  6886  TAGGGGAACCTTCCTCTAAGGCTAAATATGGTGTATAAGCGATAGTGAAA
;;
  6936  AGTACCGTGAGGGAAAACCTATAAAAGAGTAGTTTTATAAGCAGCTCACGTTTAGTTTAA
  6996  AATAAACTAGAGCGTACCTTTTGCATAATGGGTCAGCAAGTTAATATTAGATGCGAGCAT
  7056  TTTTTGCTTAGAAAATTCGGTTATGAACAAATGAGTAAGTATCTAAAATTAGACCCGAAA
  7116  CCTAGTGATTTTACCATGATCAGGATTATAAAAGTCCGAACGGGTTATCGTTGCATAGAT
  7176  ATCCGAAGAATCATGGTAGGTTGGTGAAAGACAAAACTGACTAGGATAGCTGGTTTTCCG
  7236  CGAAACCTATTTGAGTAGGTAGTTTAAACAATATCTTAGCAGGTACATAATCGGTTCTCT
  7296  GACAAAATAGCTTTTAAAGCTATTTTGTGCACATCGGGGGGCTTGTGAGAGCAATACCGG
  7356  TGAGTAGTCGTAATCGGAAGGGCAAAGATTATAGTTACATATGTGTGGTAATGTATATAT
  7416  GTATATATGTATGTATCTATATTATTTTGAACAATCAGACATAGTACGCTAAGGTTGTAT
  7476  GTCTAAAGGGAAACAGCCCATAACAAGAGATAATAAGGTTCCAAAATTATTATTAAGTGA
  7536  ATTGAAGGAAGTTATTATTCAACACGGCCAGGAGATAGGCTTAGAAGCGGCCATTTTTTG
  7596  AAGATCTCGTAACAGAGCACTGGTTAAACAATAAAGTTTAATGGCGCCGAAAATTCTACG
  7656  GATCTAAATAATATACCGACACCTTGTTCATACATACATAAATAGAATTTTAGTTTTTTC
  7716  TTTTTCATCGTATGCATGAGGTAGCGGGACGCTGAGGAAATTTAGGAAGTTTTCTTTTAA
  7776  AGGAAAAATATTTAAATAACTCAAGTGACAATGCTGGCATGAGTAACGAAAAAGGATAAT
  7836  AATAAAATGTACATATTTTATTAACCTCGCCTAAAGCTTATGTTTAGTTAAAAGTAACGG
  7896  TCTCTAAGTTTATAACCCTAAAGGGCTGAACAATGATATACATCTAGTGTACATGTAAAA
  7956  CCTTTATTAACTATATTTCACGAAAAGAATGTGTGGTTTTTGTTTTACTAGAAGCTGAAC
  8016  AGATGATTTAACGTTTAACATAAACAATACCTTTTAGTAAGTATAGTTAAAAGTGAGAAG
  8076  CGTTCTGGAAAAAAGTGTATATTTATAACACCGTGACTAAAAACTTTGAAGGTAAGCTAG
  8136  TGTAGAATACGAAGGCGTAGAGTTACCAATCATTAAGGAACTCGGCAAATTGACTTGCGT
  8196  AACTTCGGGATAAGCAGAGCCATTCCTCTCGATTGATATCGAGTAAAGAAGAGGAGGCAT
  8256  AGAATAGTGTTGTACGACTGTTTAATTAAAACAAAGCACTTTGCATAAGATGAAAATCAA
  8316  AGTATTGAGTGTGATATCTGCCCTCTATCGGCTGGTTAACGGTATTTGCTTAACCGACTA
  8376  AAGTAGGTTAGGCTTTGAAGGAACCCCCGATCAATGGCGGTCTTAACTATAAGGATCCTA
  8436  AGGTAGCGAAATACCTTGGCCGTTAAATGCGGTCCTGCATGAATGATGTCACGATACAAC
  8496  AGCTGTCTCAATGATTGACTCAGTGAAATTATAATAACTGTGCAGATACAGTTTACCTCT
  8556  AGTTAGACGAGAGTGCGACCAGAAAAGTGTTTAATAGTAATGAGGTGTAATCCCTCCTTG
  8616  CAGTCCATTGCATGAGCTCATACGGCATGCATAGAAAGAAATTTTTGTGTGTGAAGCCCG
  8676  TTAAATTCCATCCTATATTGAGTTATACTCTAGGATGGTGAGCTATATTACCAAGGATAA
  8736  AAATATTTTTGAATTCACGTTTGAAGCGTAACTAGATACCGTGTTTATAATGGTATTATT
  8796  ATCGATAGCAAAAACAAGTTCTCGTTTGTTCTTTTATGGGCCTATGTAGATAATCCTACA
  8856  AATCGATAAACGTGTAGTGGAATCCTAAAGTAATTACAAAAGTACTATTAAATAAACTGG
  8916  GTAAGCCCAATAAGACCCAATGTATCGTTAATTCGGATATTGGAAGTTTAATCGTAAGAT
  8976  TAAATACATCTTAGTGGGTAAAGGATGTTCTAAAAAGCTAACGCCATGATGTAATGTCTT
  9036  GGATAGGTTTTATAACTAGTCTGAAAGGATGCTGACTTAGAACTAGCTTTTATATACGTG
  9096  TAAAAAAACAAAAGCTTGTTAGTTTAATGATTATACTCTTGTTAAGTCAAGAGTGCAAAT
  9156  CCGAGTCTTGCACAAGCTCCTTTTCTTAATGATCGTCTAGACAATCATTATATAAACAGA
  9216  AAAATAAACGAATACACATTTTAAATGTATTCATACACGTAAATAAAAGCCT
;; mfannot:     /group=II (3.74e-15)
  9268  gagccgtatgcgatgaaagttgcacgtacggttcttggaggg
;; mfannot:
  9310  GGAAGTTTTAGTAATAAAATGACCTATCTCAACAGACCCTTTGCAGCTTTACTGCTACTA
  9370  ATTATTGAATATAACTTAATTGGTTTTAGAGAATAAGGTAACTATAAGTTCAATTGAAAC
  9430  ACCTTTACCTAGTTTGTTATATACTTAGAGGATGGTCGTGTAGGTTTTACATATATGAAC
  9490  ATAAACGTTTGTATATTGTAACTGCCTAGGTGTGTCACATTACGCCTGCGGCCAAATTCT
  9550  ATCAAACTTATCCTTTTCAAAGGAAACAATTATTAGTAGGCAGTTTATGCGGGGCACAGA
  9610  TCCCATAAAAAGTACCTGGGTATGTCCAAAGTTAATTTAGTAAAATACTTGTGTTTTTAA
  9670  AATATGCAAGATTTAATACGTAATATATAGATACTATTTATTCAGAAAAATTCTATTGAG
  9730  TTAGATTCATTTTTTTTTATTTAAGTAAGATTTTAACTATATTGAACATAGTTGTAAGTT
  9790  GAAGCAGCAAAATCATTTTTTGCAGTTTCAATCTTTTTATTGAAATATTATAAATTGAAG
  9850  GTTATAGCTACAAGCAAAGTTTGAATGGCTAAATCTTGCTTTACTGTTTGACTCACATGT
  9910  CTATCAGTCGCGTAAGCGGGGCATATGATCACAAAACACGGAAAGGAAAGGTTTTGGATT
  9970  TTTGAAAAAGCTACGCTAGGGATAAATTAATGTTGTCCTCCCATATTAATTACTATGTGT
 10030  AAAAAATAATCGGGTTATATA
;; mfannot:     /group=IA(5') (2.58e-06)
 10051  caggttaaaattcaagaactactttaatataaagtgtatttgaagcgaagcatttaacag
 10111  tttaaataagctttagtgcacgttcaacgacttaaacggcctgggtctatttaaatcata
 10171  catacgcatatacacatacgcatatacacatacacatacccacgtgtagacatatacaca
 10231  taaaaaaccaaacatcgaaaaaaaaaaatagtcta
;; mfannot:
 10266  TTGACTTAGTCTAAATACAAACATTATT
;     G-orf585 ==> start
 10294  ATGAAACTTAAAGGTCATTTGTGTATTTATAAGAATGCTGAGCAAGGCGTAAAAGAGTAC
 10354  AAAACACTGTCTATTGATACTGTTAAAAACAAACACTATGCGCCTGCTATTAAAGAGTGA
 10414  AACAATAGCGTATATAATTATAATAACAAAGGTATGATAGATATACCTGTTAAAGATGCC
 10474  GCAGCAAAAAGTTTCATTAAAAGCTATTTTAATCTTGTGATGACTCCAAAACTAATAACA
 10534  AAGTCCCATAGAATGAGGACATTGATAAGGCGTTCATCCTCCAAAAATGTACTAATAAGT
 10594  AATCCTGAAATTAAGCAAAATAATAATAAAGCTGTTATTACTGTTTATCTATTCAATAGA
 10654  GAAAACCAATTATATAAAAAAAAACTGCTTTTTATAAAAAAATGGTTGAGAAAAAACAAT
 10714  GATAATAACTTAAATAGCCTACTGTATATGTCTAACTCGATTTATAATCACGCTAAATAC
 10774  ATAGGAAAAACCAAACTAATATACAATCATCTAGTAAATAGAAAATTTTTACATAAACTT
 10834  ATGACGCAAATTAATTTAACAAAGATTAAATCGAAGCGTAAAAATTTTCGTAAGGTACGC
 10894  CGTGTATTACGAAAAGAAATATCTTCATTTAATCCTAAGAAAAATTACTATTCCAATTAC
 10954  TTAAGTGCATCACTATTAAAAAAAAAGTTTTTATTAAAAAACATTTTTTTTTTCACTTTT
 11014  ATAAAGTGAGCTTTATCTATTTTCAAAATTAAAACTGTATTTTATATTCCTAGAGATAAA
 11074  AGGGGTAGACGTTTAAAAAATGAAAGGTTAAAATTGTTTGTTATAAAAGGCATAAAACAT
 11134  AGACTATTGTTGGATAAGCATTATATTAAGCTTAATGATCTTAATGGGGTAAATGTAATA
 11194  TTATTGAGATGTCTGATGTTTAATTTAAAAAAGATTCTATCTAATTCTTTTGAACAACGT
 11254  AAAAACATAAACTTACTGTTCATTAGATTTAAAAATAAATATCACAGAAAATATGTAAAA
 11314  AGGTTCCTAAAAAAACAAATATTAGGTTTAAGCTACTTAAATAGATCCTATTTAAATATG
 11374  TTTAAGTTTGAAAAGTACTTACCATTTTTAAAAACGTTTGTAAAAAATTTTTACAACAAA
 11434  AAATTAGAATTTAATTTTGTAGAACAAAAGTATTTGCATATGAATTCTGATATATTATCA
 11494  GAGGCGATATCAGTAAAATTAAGAAAAAAAAGAGGTAATGTGTTAAGAGTATTAAGAAAA
 11554  TCTATGAAACTAATTAAGTTACCTAAAATAATAATAAAAGATCAAAGTCAATACAGGCAA
 11614  AACAACATAAAACAGTTACATGGTAACTTTAAAAATAAAGACTTTTTATACGGATTATTT
 11674  GAAAAAATGTTTCAATATAAATTATTTTCTTTTAAGAAAAAAAAGTCAAGATTTTTTTGA
 11734  AGAATGAATATACGTCATATACTATCTTTAGTTAAATATAAGTGAACTACAGGAGTAAGA
 11794  GTCGAGGCTAGAGGAAGGTTGACAAGACGTTTCACTGCTTCAAGAGCCCTGTATAAATTT
 11854  AAGTATAAGGGTAATTTAAAAAACCTAGACAACTTATTAGATAGTGGTTACTTACATAGA
 11914  AAATCTGTAGAAGTAAACAAATCACCAAAGCTACATATGTTAAGAGCAGAATTTAAGCCT
 11974  AACCTGCAACATACATTTGCTTATTCAAATAAGCGAATAGGATCCTTTGGTATTAAAGCA
 12034  TGAATCAGTGGTAATTAG
;     G-orf585 ==> end
 12052  TCGTTATTACAGTTTAGTGCTGGAAATAAATAAATAAGCAAATAAATAAAAGTGATATGG
 12112  TATGAATAATTAAACTATATGAAGTATGTGTGATTTATTTAGGTTAAGAAATAGTCTGAA
 12172  CCACTTTGTAAGAGGTGGAAAGCTTAGTTTATAAGCTTTTTTAACAATATTGAACAGGCT
 12232  AATTGCGCAAGAGAGTACAAATTGGGTGCGCAGTTTGGCACCTCGAT
;;
 12279  GTCGGCTTGGCTCATCCACATGAATGTAAGAATCATGAAGGGTACGGCTGTTCGTCGATT
 12339  AAAGAGCTACACGAGCTGGGTTAAATACGTCGTGAGACAGTATGGTTTCTATCTTCTAGA
 12399  GGAAATATAGTAGAATAAGGATAGCCCCTTCGTACGAAAGGAGTTGGGTATGTTAACCTC
 12459  TGGATTACCTGTTGTTTATGTGCCTAATATTAACATTACGAGTAAGATATAATGGACGAT
 12519  TTGATTTAGTGTTTGGTAGCGTGTTTACGCGGTCAATAGCAGTTATATTGTTGAAAGTTA
 12579  TGTTCATATTTTATATTCAAAGAAAAAATACTTTTTTGGTATAAAATATGACGGGTTTTA
 12639  CTTACACTTAAGTGAATATATGATAT
;;     rnl ==> ;; mfannot: 3' -20/+180
 12665  AAGCATGGCAGGAATACTAAGTTGGCTAGAGATAAGTGCTGAATGCATATAGGCACGAAA
 12725  CTTCCTTTAAATATACTTTAAAGTAAAGTAATTTAATATTACTATTTATATATAAGGTGA
 12785  AAAATATAAACCTTTATAGGCTTTAACTGAAAGAGTTTTGATGCTTTTAGGTATAAAGTA
 12845  CTAATTTTACTGAACCTAATAAGGTTACTTAACAAATAAACTAAAAAGATGATGTTGAGT
 12905  AAAACTTATACTGGTATAAACTAAATAACGAACTTATCGCAAAAAAATTTATATAACTAT
 12965  C
;     G-trnT(ugu) ==> start
 12966  GCCTGGTTAGCATAAAAGTAATGCAGCCGTTT!TGT!AATCGGTAGAAGTAAGTGCGATA
 13024  CTTACACTAGGCT
;     G-trnT(ugu) ==> end
 13037  CTATATACAATGTCTAAATGTGTTGATACAATAATAAAACACGAATGGCTTATA
;     G-trnD(guc) ==> start
 13091  GGGTTGTTAACTTAATAGGTAAAGATCTTTCTT!GTC!AAGAAAGAAGATATCGGATCGT
 13149  AGCCGATACAACTCG
;     G-trnD(guc) ==> end
 13164  CTTATGTGAATCTTATATAAATTAG
;     G-trnM(cau)_1 ==> start
 13189  CGCGGATTGATGTAATGGTAACATATTTGGCT!CAT!GACCAAAATATAAAGGTTCGAAC
 13247  CCTTTGTCCGCAT
;     G-trnM(cau)_1 ==> end
 13260  TTTGTATTTTTGTTTGTTTTTTGTTTGTCTTTTTCTTATCCTTTTATTTCAGTTAA
;     G-trnM(cau)_2 ==> start
 13316  AAGGCTATAGCTTAACTGGTAAAGCAAGCTGCT!CAT!GACAGCTGAGTTGAGTGTTCAA
 13374  ATCATTCTGGCCTTA
;     G-trnM(cau)_2 ==> end
 13389  GCCGCAAATATGATAGTATATTATGTCAATTTGTAGCAGTATAAATAAAAAATAGAAGCA
 13449  AGTTAT
;     G-rns ==> start
 13455  GTAGAATTGAGTTTGATGATGGCTCTGATTGAACGCTGTCCAAATGCTTGACACATGCTA
 13515  ATCGTACGACAAATCTCAATTAATTAATTGTAGTTTGTAGTGGTGAACAGGTGAGTAAAT
 13575  GATAATTAAACTACCTTTTAGCAAGGTATTAAAATACCTTATAACCAAAGAATGTGAATT
 13635  CGCTTTAAGATGTTTTCTTTTTTATCTCGGAAAAGTAGTAGGTAAAGGTGGTATTTACTT
 13695  AGCATGAATTCCGTAGTCGAAACTGAGAGGTTGATCGACCACATTGGGTCTGAAAAAACC
 13755  CCAATACGTATAGTACAGCAGTGAGGGATATTGGTCAATAGTCTAACGGCTGAACCAGCA
 13815  ATTTGGAGGAACGTAAGGGAAAAAAGTGTGTTACAAATACATTTTTTTCTAGTGGTTTAT
 13875  CCGCATAAAGTTCTAGATAAAGACTGATAATGACAATCTTTCATCTATAAGTCTTGACAA
 13935  AATCACGTGCCAGCAGTCGCGGTAATACGGGAAAGACGAGTGTTATTCATCTTTAATGGG
 13995  TTTAAAGGGTACCTAGACAGCTTATTCAACTCGAAAGGGTAGTCATAAGCTAGAGTTTGA
 14055  TGTAAGAGGAATGTCAGTACTAACGGTGTAGAGATAAAATTCTGTAATACTGTAGGGCAC
 14115  TGGTAACGGCGAAGGCAAACCTTTATGTAAAAACTGACGTTGAGGGACGAAGGCTTGGGT
 14175  AGCAAACAGGATTAGATACCCTAATAGTCCAGGCAGAAAATGATGAGTGCCATAGGTTAG
 14235  ATATATTTTGATCTATAAATGAAAGTGTAAGCATTCCACCTCAAGAGTAATGTGGCAACG
 14295  CAGGAACTGAAATCATTAGACCGTTTCTGAAACCAGTAGTGAAGTATGTTGTTTAATTCG
 14355  ATGATCCGCGAATAATCTTACCACAGTTTGTATATTATATTAATTTGTATTTTGATATTA
 14415  AAACATAATAATTAGAAATATAAATTGCCTTTAATACAGGTGCTGCATGGCTGTCTTTAG
 14475  TTAATGTCGTGAGACGTAGGTTAGATCCAGAAATTAACGTAAACCCTTGCATCATTTGTA
 14535  AATGATGTAGTTCCCCGCTATATTGGAAAGACAAAAGGGATCAAGACAAGTACTCATGGT
 14595  CCTAATACTGTGGGCTATAGACGTGCCACATTTGCCTAATACAAAAAGATGCAAAGATGC
 14655  AAATAGCAAGCTAATCTTTAAAATAGGTAATAAAATGGATTGTAGTCTGAAATTCGACTG
 14715  CATGAATAAGGAATTACTAGTAATCGTGAATCACCACGTCACGGTGAATGCTATCTCAGA
 14775  TAGGTACTAACCACTCGTCAAGCGCTGAAAGGAGTATGTGCAATAAGTTTGGTTACTGCT
 14835  GGTTTGTAAAAGAGAAGAGATCTCTACATATTGGTAAATGATCTTCGTATGCATGATTCT
 14895  GATTGGTGTTAAGTCGAAATACGGTTCGTGTAGTGGAAATTGCACGGGTTTAATTGCTAT
 14955  T
;     G-rns ==> end
 14956  AAAAATAAAAAAAAACTTCTAATGGTTAATACAATAGTTTGGTTCAATTCCAGAAAGAGG
 15016  TTATACTTGATATAAATATACAAGTGTGTATTATAATAATTATCCAATCGTTAAATACAA
 15076  TTCGTAAGTATATTAGACAATTATGAAATAAACGTTCATAAATACATACACATGAACTTT
 15136  TAGACATAAACATCTACACATCTACATATAAACACTTACACATGAGCATCTACACATAGA
 15196  TGGGCATCAGCATAGGTCAATATATTGGTATACTGTGTTTAACATTTTGACATGTTAATA
 15256  ATTAAATA
;     G-trnY(gua) ==> start
 15264  AGGAAGGTTCCGTTTGTAGGTATGACGGGTTGAGCT!GTA!AACTCAATAGCGTAAGCTG
 15322  TCAAAGGTTCAAGTCCTTTTCTTCCTA
;     G-trnY(gua) ==> end
 15349  GAGTATTGTATTTAGTGCAAAAATAGTTTACCATCATAAA
;     G-trnR(ucu) ==> start
 15389  TTCTTATTAGCTTAAAGGTAGAGCAAAATACT!TCT!AATATTTGTATTCAAGTTCGAGT
 15447  CTTGAATAAGAAT
;     G-trnR(ucu) ==> end
 15460  AA
;     G-trnW(uca) ==> start
 15462  AAGAGTATAGTTTAATGGTAAAATATGAAGCT!TCA!AACTTTATTTTTTCAGTTCAAGT
 15520  CTGAATGCTCTTG
;     G-trnW(uca) ==> end
 15533  GTCACAATTTCCAGAATAAAACAAGTAAAAGCGCATTTAAAAAATAAAAAGTGTACAGAT
 15593  TATACGTTATAGAAACAACCATAAAATATAGGTAACAAAAAGAGTAA
;     G-trnA(ugc) ==> start
 15640  GGGGACATAGTTTAATAGGTAAAACTGCGATTT!TGC!ATATCGTTATTTCAGGATCGAC
 15698  TCCTGATGTCTCCA
;     G-trnA(ugc) ==> end
 15712  TAAGATTTTCAA
;     G-trnF(gaa) ==> start
 15724  GCTCGAAAAGCTCAACTGGTTGAGCGGAACACT!GAA!GATGTTTAGGTTATAAGTTCGA
 15782  GTCTTATTTCGGGCA
;     G-trnF(gaa) ==> end
 15797  AGCATAAAGTAATGACGGAGTAACTAGAGATCTGTTAAA
;     G-trnL(uag) ==> start
 15836  ATAGATATGTTGGAATTGGTAGACAATTTCCACT!TAG!GATGGAATGGTTTAGGCCGTA
 15894  CAAGTTCGAGTCTTGTTATCTATA
;     G-trnL(uag) ==> end
 15918  CACAAAATAAGTGAGATGAATAAGCGAGGTTAAATGATAACCGATTTATTACTGATAAAA
 15978  ATGAACATTTACTGTATATGCGTTTAACTGTATATGTTTACAAATTAATTACCAGTAAAA
 16038  CTATATTTATGCGAGGGTTCAGCTACTAATCTTTTACAACATTTTATACAGCATATCTGT
 16098  AGATGTTATAAACATAAATATAACGATAATAAGCTTTGTAATATAACTAGTAAATAAGGG
 16158  TATGATAATATTCAACATACGACAGAGAAAATTGAATTAAAAGATAGTTAAAAAACGGAA
 16218  AAAAATAGTAATAGTAAAAAAAGAGCTATTTAACCAAATATCTACCCAGGCTAAATATTA
 16278  ATAAAAAAGCAGGGTACATACTCATACATAAACATTGTGAAGTTATGAAATCAAAATTTG
 16338  GTTACATACATATAAATAAATCACACAAAACAATTTTCAAATTTAAAAACAAACCCCTTA
 16398  AGTAACAAGACCAAGTATAAATTAAGTTTAAAGTAAAAAGATACTTTTGTTTCAGTGTTA
 16458  GATTAAAATCTAAAATTAATAACATGATTTTATACTATGAAAAATACTGCAGATTATGTA
 16518  GGCTTGTTTATTAGTAGTACAAGTATATAAAAATATTATTTGAAATAAAAAATATTATTT
 16578  TAAACTTTAATTATATCTGTTCAAGTAGGATTTACTTTAAAATAACATTAAAACTTTTTA
 16638  CTAGCCCCTA
;     G-trnQ(uug) ==> start
 16648  TATGTTGTGGACTAACAGGTAAGTCATAAATTT!TTG!GTATTTATACATGGGTGTTCGA
 16706  GTCGCCCCAACATAA
;     G-trnQ(uug) ==> end
 16721  AAAAAAGCTGAGCCCAGTTCTGGTTCCAGTATCAACCCTGCTCTAGTCCTAGCCCTAGTA
 16781  ACAAAATTAGGACCAGAATTGACATCAATGCTTTGATGTGGAAAAACACAAATAAAAATA
 16841  TAAATAAAGACGAAAACGAAAAAAAG
;     G-trnH(gug) ==> start
 16867  GGTGGATATAGTTCAATAGGTAGAACAACTGTAT!GTG!GAACAGTAAGTTTCCTGTTCA
 16925  ATTCAGGGTATCCTCC
;     G-trnH(gug) ==> end
 16941  TTATCGTATAAATATTTTTGGTCGATTTATATCATATGCAACTTAGATAACGAAGT
;     G-trnM(cau)_3 ==> start
 16997  GCCAGGATAGTTTAATAGGTTAAAACATTAATTT!CAT!GCATTAATAATGAGAATTCAA
 17055  ATTTCTCTCCCGGCT
;     G-trnM(cau)_3 ==> end
 17070  TATAGATTATTTGTCGATTGA
;     G-trnR(acg) ==> start
 17091  AACGTATTAATTAAATGGTATAATGTTGTACT!ACG!GATACAAACTAATAAGTTCGAAT
 17149  CTTATATACGTTT
;     G-trnR(acg) ==> end
 17162  AAACTCTAAATATGTTATTACGTATGTTTTAAATAACA
;     G-trnV(uac) ==> start
 17200  AAAGAATTAGCTCAACTGGTGGAGCAACCGTTT!TAC!ACACGGTAGGTTAGGTGTTCGA
 17258  ACCACTTATTCTTTA
;     G-trnV(uac) ==> end
 17273  GATTTAATATTATGGAGATATGTCGTGTAGATGGTTCTGCGTTTGGATTGCAAATCTGAA
 17333  ATATGGAGTTCGATTCTTCCTTATCTCTTTATCTCAAGCAAAATAAATACAATAGCTTAT
 17393  ATTTATTTAATTAAATTACTATTTATACTTAGCTTATATATACA
;     G-trnN(guu) ==> start
 17437  GCCTTTATAGCTCAACGGTAGAGCGAAATACT!GTT!AATATTTTGATGTATGTTCAATT
 17495  CATACTAGGGGCT
;     G-trnN(guu) ==> end
 17508  TATTTATACCGTAATAACTCTTAACATCATGGCATAGTTTAGTATGAAAATATTTGATTA
 17568  GATATTGGAAATAAGTGTAATACTATTTTTAATTAATGTTCTTTTGATAGTACTAAATAA
 17628  ATTGTACTATTAAAACTATTATTAATCATAAAATTAAAAAGGTGAGAAATAGAACTCATA
 17688  AAGATACC
;     G-orf208 <== end
 17696  TTAGTTTAAAAATAACATTAAACAAGAAAAGTACTGATTATTTTTAGTACCTTTTATAAG
 17756  GATTCTATTTTTGTTATTCAAGATTATCTTGCAAGAGCGACAAATAGCTAGTTCGGCTTC
 17816  A
;;     G-cox1 ==> start
 17817  ATG
;;     G-cox1 ==> start ;; 3,434
 17820  TTTTTTGAAAGATGATTTTGATCTTCTAACGCTAAAGATATAGGTACCTTGTACCTAATG
 17880  TTTAGTCTATTTTCAGGTTTAATAGGTACTGCCTTTTCTGTATTAATAAGAATAGAATTA
 17940  AGTGCGCCAGGAGTACAATATATTGGAGATAACCAATTATATAATAGTATAATTACAGCT
 18000  CATGCTATCGTGATGATATTTTTTATGGTCATGCCAGCTATGATAGGAGGTTTTGGTAAC
 18060  TTTTTATTACCTTTATTAGTAGGAGGTCCTGATATGGCATTTCCTAGACTTAATAATATA
 18120  AGTTTTTGAATGTTAGTACCAAGTTTGGCTTTATTCCTTTTTGCGGGTGGAATAGAGAAT
 18180  GGAGCAGGGACAGGCTGAACCATATATCCTCCTTTGTCTAGCACACAAAGTCATAGTGGA
 18240  CCCAGTGTAGATCTTGCAATATTTTCTTTACATTTGTCAGGAATAAGTAGTTTATTAGGT
 18300  GCCATGAATTTCATCACAACCAT
;     G-orf208 <== start ;; mfannot: TTG upstream: 18466
 18323  ATTAAATATGAGAACTCCAGGTATAAGTTTACACAAGTTGGCTTTATTTGGTTGAGCAGT
 18383  AGTGGTTACTGCTATCTTATTATTATTATCTCTACCTGTTTTAGCTGGTGCTATAACAAT
 18443  GTTACTAACTGACAGAAATTTCAATACTTCCTTTTTCGAAATAGCAGGAGGAGGAGATCC
 18503  CTTATTATATCAACATCTTTTCTGGTTCTTTGGTCACCCTGAGGTCTATATATTGATAAT
 18563  ACCAGGGTTTGGTATAATAAGTACAACTATATCGGTTGCTTCTAACAAAGGAGTATTTGG
 18623  TTATTTAGGTATGGTTTATGCTATGATGTCTATAGGAGTGCTGGGTTTTGTGGTTTGAAG
 18683  CCACCATATGTATTCAGTAGGACTAGATGTAGATACAAGAGCTTATTTTACAGCCGCTAC
 18743  GTTAATAATAGCAGTTCCTACTGGAATTAAGGTATTTTCATGATTAGCTACATGTCACGG
 18803  AGGATCATTAAAGGCAACACCTTCAATGCTTTATGCATTAGGTTTTGTGTTTATGTTTAC
 18863  AATAGGAGGATTAAGTGGAGTAGTATTAGCAAATGCTTCTCTTGATGTTGCGTTTCATGA
 18923  TACTTATTACGTGGTTGCCCATTTCCATTATGTTTTAAGTATGGGAGCGGTATTTGCGTT
 18983  ATTTAGTGCATGATACTTTTGAATACCTAAGGTATTAGGTTTGGAGTATAATATATCTAG
 19043  AGGTAGGGTACATTTTTGAATGATGTTCATAGGAGTTAACGTCACTTTTTTTCCACAGCA
 19103  TTTCTTAGGT
;;     G-cox1 ==> end
 19113  CGGTAGGCCCGTATATATAGTAATATATATAAAAGTATATCGTGAACTACTGGAACCTCC
 19173  TTGTAACTAGGAAAATCAGTAGGGTATTGTTCGTATATCATCATACTAGCAGTATCTTCA
 19233  GAGACTAAGTACGATATGTCCACAAGAATTACTAGATGTAATTTTGATTAACTATTTATA
 19293  AGATGCGCGATCCGCTACTATAAATTAGCACTTATACGGACAATGATATAGTCCAATCCA
 19353  CTATGTAAATGATGGAACTGTACCTAGACGTGTGTTTAAGATATGTATACATGAATGTAT
 19413  ATATGAATGTACATTGTACATACTTATAAAAATAATGCATATATTGCAATTACAGCACGA
 19473  AA
;     G-orf194 ==> start
 19475  ATGTTACCGCAGCTCAATAAAAATAAACCCCACGGTTTTGTATCTTCGTATAAGCTAAGT
 19535  CATATTGATTTTACAGCATGATTAGACATTATAACATGGAAAAACAATTTTGCCGTATGT
 19595  TACCTAGCTAAAGGTATAATTGATAATATTTTCACTGGTTGCGGTTGCGCGCTGGGTATG
 19655  ACTACTGTTTTTACTACTATTGTGGAAACATCCAGAAGTACAATGCAACAAACATCTGAA
 19715  TTAAATACATTGATTCAAGAACTTGAACGGCAACTATCCCAACTAGATAACTATATACAA
 19775  ATGTTTAACAACTTTGAAATGAATAACGCTTTCAATGTTGTTTTTGAAGATGGTCAAATA
 19835  GGGATAGATACCGGAACTGAGGTATCTGATACAGTGGCTCAGACATGAACTGAAAGAGTA
 19895  AATGTATTTAATAATGTTATACATGCAAGATGCCATAGTATAGAAGACATGCTTAATGAT
 19955  ATTTTCGACATAGAATCTAGTATAGATGATACAGACTATGAATTTAGATTTTCTTATTTT
 20015  TTAGAAAAATACTTAAACGTCACGTCTAGGTACAGACACTTTTAA
;     G-orf194 ==> end
 20060  CAAACCTGTTAAAAGTGTTTAATAGACAGAG
;;     G-cox1 ==> start ;; 435,521
 20091  CTGCAAGGA
;; G-orf735_cox3 ==> start
;     G-orf735 ==> start
 20100  ATGCCTAGAAGAATTAGTGACTATCCCGATGGGTTTGCGGGATGAAACTTGGTGAGTAGT
 20160  TTAGGATCTATAATATCTGTGGCTGCTACTGCACTATTTTTACATATTCTATATGTACAG
 20220  CTTGTATATGGTAAAGCTGCGCACAGATACAGTTGATTAGCTACAGAACATTACGATGAC
 20280  TCTTTACAAGCCCTGTTGAATAGAGCTACTGTAAGTCTAGAATGAAACTTATCAAGTCCT
 20340  CCTAAACCTCACGCTTTTGCCAGTTTACCTTTACAG
;;     G-cox1 ==> end
 20376  AGTTTACCTGTAGTATGAACAAATCTTTTATGAATAAAATTGTACAGTACAAGACCTATA
 20436  CAGGGTTTTGCTTTAACGCTTAATCCAGACAAAAGACCAGGAGGGTTTGTACCACATCAT
 20496  ACTGATACTTATACTGAATTTGATAAAAACTGTCGTATGTTAAGTTCAATGAGATCAATG
 20556  CCACTTAGAGATCTCTGTGGAGATAAAGAAACCACTTTTGTTCTATCGGAAAAAGCATCA
 20616  GGTCTTAATTTAGAGGAATTTCATAAATATTTTTCAGAACTGGAAAAGGAGTATAGTAAA
 20676  GTTCTTGATAATAACTGTGCCGAATTCAGGTTCGTATTTAACTATGAATTCAAAGAATTA
 20736  AAAACTAAGGCTGGACTTCTTAGCGATAATGCAGAAGTTAAACAATGAGCTGAATCATTC
 20796  GTAAATTACCAACAACAGAATATAGTTGAATCTACTGTTGTGGAATGTAAAACATCAATG
 20856  GAGTCTATCAACGCCAGGATAGAACCAAAGTCTGGTATCGTACAACTAGTAAAACAAGAA
 20916  GGTTTATTGTCTAAGTTTCATGGATCTAATGCAGATCAATCTCCGGTCCTTACAGGAGAA
 20976  GGCTCATCTGACAGTGAAACTAATCCATCACTGTTATCTACTAACGAAACGCTCAAGGAT
 21036  AAAAGCCATGATTTCACAAATATGAACCTAGATACACAAGGGTTACGCCAAAAGAACTAC
 21096  GGATTTTTTGATTGAGATAGTATAGACCCTTCCAGCGTAACAAACCTATGAAATCAATTA
 21156  TATATGTGATGATTAGTATCCCTGTCTACAGCCGTAATAGTTAGTGTAGCATTTATCTGT
 21216  TACATCATAAAAAAACACAGAAAACAATATTATGATAATAACATATATAAAGAGAAATAT
 21276  GATTTTGTGATATATCGCAAGGAAAGTATGATTGTGAACATATCAACAGTTAATTTACGG
 21336  AATAATTCGTTTTTTTCTAGATTAGCCTGATTGTTAAATAAATATATTTTTTTATTTTGT
 21396  TGACAAAACGTTTCAGCAAGTCCTCCTAAGCCTCACATATTTGTTAGATTAGCCTTAAAA
 21456  AGTATGCCTGACACTCATGCCTTGGAAGAAAGAGCTAGAAAAGTGCGAGAGCTTGCACCT
 21516  ACGATGCCTGCTAAGGACGATATGTATACAAATAAACAACATCTTCCTGTTACCGATTCA
 21576  GAGGAGGCAGCTAGATATGACAGTAATTCAGCTGAATGGGTAGCAGCAGGTAACAATAAG
 21636  TTCCCTGATGGCTGTCCAGGTAATTCGCTTCATCATAAGCTAAAAACGTTTTCAGACGGT
 21696  TGTGTTTCCGCCGAACGGCACGCATCGCATAGAATATCTGGGAATGAAACGTCTGAAAAT
 21756  GAAATGGCTGTAAAACGTCATTTATGTACACCTCCTACAAATTATTACGAAGATCAAGTA
 21816  GGTAATATTGCAGTTACAACTAGAAATAACCCTACAAACGTCAGTGGAGGAGGCTCCGGA
 21876  GGTACTAATGGAGGTGGCACTGGAGGTGTCTCTGGAGGTGTCTCTGGAGGTGGCTCTGGA
 21936  GGTGGCTCTGGAGGTGCCACCGGAAACAGCTTTGTAGGTAACGCTGGAAATAACGTCGGA
 21996  ACTAACTACTGTGATAATTCCCCTTTACAGCCTGTTACAGTTTTCGGTCCTTACAAAAAT
 22056  ACCGAAGTTCACACAATTCTCGACGCTTACACTAACCTCAAATCTGGCTCAAATAGCGAT
 22116  CCTGACATAATTATCGATCTTGATACAGATTTTGATCCTCGCACAATTCTCAATTCTCAC
 22176  ACAACTTCTAAATATAGTATCCACATAGGGCCCGATGGAGTTTCTAACGATGATTTCTCC
 22236  TTGTACCCTTACACACTTTATGACCATACAGACAACACACTCATTTATTTAGCAGTTGTA
 22296  TTAATCATA
;     G-orf735 ==> end
;     G-cox3 ==> start ;; mfannot: contiguous and in phase with orf735
 22305  GTGGGGTTTATATTTTTATACAAAAAGAATAAAAAAAATAAAAAATTTATAAAAGTTAGG
 22365  TTA
;; mfannot: G-cox3 ==> start Def by similarity
 22368  GAGAATAGTATTGATAACTTTACAAGAAGCAATTTTCAGGCTCATCCCTTTCATTTAGTA
 22428  TCTCCTTCACCTTGACCGTTAAATACATGTATTTCTTTATTTGCTTTAACCACTACAGGA
 22488  GTGTTAACCATGCACAGTTTTTGATTCGCAAACAATTTTTTGTTTGTGGCTATAACGTGT
 22548  TTAATTTTATGTATGTCATTTTGGTTCAGAGACATTACATCCGAAGGTACCTATTTGGGT
 22608  AACCATACAGGAGCAGTTCAAAAAGGTCTGAACTTGGGAGTAGCATTATTTATAGTTAGT
 22668  GAAGCATTGTTTTTTCTAGCTATTTTTTGGGCATACTTCCATAGTTCGTTAAATCCTACC
 22728  GTAGAGTTAGGAGCTCAATGACCGCCTACGGGTGTAGAAGCTGTAAACCCTTTTGAACTA
 22788  CCTATAATAAATACAATCATACTGTTGTCATCGGGTTTTACAGTTACATATGCACATCAC
 22848  TGTTTGATACAAGGAAATAGAGTGGGAGCTTTAAATGGTTTGTTATTTACAGTTATATTA
 22908  GCATTCGTTTTCACTAGCTTCCAGGGTGTAGAATATTCGGTTTCTTTTTTTGAAATGGGT
 22968  GACAGTACTTTTGGATCTTGTTTTTACTTTGGTACTGGATTTCATGGACTGCACGTCATG
 23028  ATAGGTGGAGCAATGATAGCTGTAGGTTTGTGACGTATGTTGGCTTATCATTCCACTGAA
 23088  AATCATCATCTGGGTTTAGAGTCTGGTATCTTATATTGACACTTTGTAGACGTGGTGTGA
 23148  ATTTTCTTATTTATATCGATGTACTACTGAGGATCATAA
;     G-cox3 ==> end
;;     G-cox1 ==> end
;; G-orf735_cox3 ==> end
 23187  TTAAGTCCCAATAATATTTTACATCACATCACATCACATCACATCACATCACATCACTAA
 23247  ATATACTGTTTATTTGCTAATATAATAATTAATTAATCATTATCACCTTTATTAATATTT
 23307  TATATATGCCTAACCCGGATTCAAAGTAGAGAAAAAAATACATACTAAAAATCTACGTTA
 23367  AGTAATTTATCATAACATGCAACATTGAAAACATTTGCAATATTATTATATATATATACC
 23427  ATATTTTGTTGCTGTGCTGTGTTACAACACCACCTATATACACACACCATATACAATTTA
 23487  TCGTATCATCGCTAAAGCACATAAATTCAAATGCATATAATAATTTAACATAGTTAAAAT
 23547  AGGCTAAACAACATAATGTTGGTGCCTACGTAATAAAATGTAAGAGAACATAGAAAACAT
 23607  AGAAAAATATAACATAACATGACATAACATGGCAAAAGAAAAAAAAAGAAGAGGAATAAA
 23667  AAAGAGTGAAAAAGACTATTTTTAAATAAAAAAAAAACAAAACAAACAAAAATACAAAAT
 23727  CT
;     G-orf468 ==> start
 23729  ATGACAAAAAAAAGCATACTCTATCACTATAACAGTTTCTCAAATCAATTTAACATAGCT
 23789  GACATTTTAAGTTTATATTCGTCAAATTATTCTGGAAATTTCAAAATAAAATTGGTATTT
 23849  ATGAAAATCATCAGGGGTGTAATAGGTATTCATATAAAGACTCCTGTAGTATCAAATAAG
 23909  TTTATTAGATTAAACTTAACTTCTGATTGCTTCAGCAGATATCTATTCAATAGCACTTTT
 23969  ATATATTCCATATTGCCTTATACCTTGCTAGTGATGTTAACTATAAAATTACCTGGCATT
 24029  ACGTTTATAAAAATTCTTTCTAATAACTATATATTAATTATGCCGTTTTTTATAGCATTA
 24089  TGTTCAATGTTAACTACAATATTAATCACTAACAGTAGGGGGAATAGACCTAATAGAAAT
 24149  ACGGTTTTATTGGGAGGGCTTTTCTCATTTGTTTTTTCTATTTTGATATGTAATTTCATC
 24209  AATCCCTTGTTAGCTGAAACGTTGAAAAATATTTTTCAGCTACTTGATTTATCTAATTTA
 24269  AATAACGCATTGAATGCATTAACTGGTGCAATTACTTTGAGTACAGTGCCGACTGCAACG
 24329  CTACACGTTATTAATAATGGCGACATGAACATCCTTTTTTGTAGACCGGGAGGTGAATCT
 24389  TCACAAGGCCCAAGTGGAACTTCTGGTTCAACAGGTGGTTCTGGTTCGGCTGGCAGTTCT
 24449  GGTTCAGCAAGTGGTTCTGGTTCTGGTTCTGGTTCTGGTTCTGGTTCTGGTTCAGCAAGC
 24509  GGCTCTGGTTTGACCGGTACTTCTGGTTCTGATACAAGACAAAATTATCTAACCAGAGTT
 24569  TTTGGTTTAAGTGGTAATACCCGTCCCTCACAGCCTTCACAGAGCTATATTACAAGTATT
 24629  TTAGAAGGTCTCAATAACAATGAAACTCGTATACCGGCTCACGGAAATCCGTTTTTCAGT
 24689  TATGCTACACTAGCTGGTTGTAGAAGAAACGTTATATGGGATATGTATAAAGACTGATTT
 24749  CCTCAGGAACAAAATAACATGCCTTGAAATCTGTTTTTTAATGTTCTGAGTGATTGAAGA
 24809  AAGGATATGGCTGAACTTGAAACTTTGTTTGTGAAAGCCGATGGTAAGATTAATCTTGCA
 24869  AGGCTTGATACTACACGTACACCTGAACAAACTCGTGTAATAGACCGTTACGACTTTATG
 24929  CGGGATTCCTTTAGAGCAGACGTTATACGCTTAAATGAAAGACATTTGGACATAAAAATA
 24989  AAACCCATATCGCCTGGTCAGAAATTAGATCTTTTAGAAATAGAAGCAAAAGAAATACCT
 25049  ACTTTATGTAGAAGATTTGAACGTGAATTGAAGAAGTTTGATACAGTGTATGAAGACGCC
 25109  AAAAATAATAAGGACAATAAAGACTAG
;     G-orf468 ==> end
 25136  TATTGTAAACTAGCGAAAGTAAAAAAAAATTTTTTTTTCTCTTATTTAATAGCGTTGTTG
 25196  TTATTTGTTAATTATGATTTATAAGATTGCGTTTTTTAGAAAAATATACACATACTATAG
 25256  TAATGTTTATTAATCTATTCGTTTATCTATTTATTATATGATCCATTTACTGATTAATCT
 25316  ATCTATGTATACAACAAGCATAAACATATGTATATAATAATTTAATCATTTTAATAATAA
 25376  ATTAAATGGTAAATATTTGGGTTTATGTAATAAAACATAGGAAAACATATAAAAATATAA
 25436  CATAATATAACATAACATAACACAACGTAAACAAAGAGAAAAAAAAAGTGAAGTGAAAAG
 25496  AGAAAAAAAAGATTATTTTTAAATTAAAAAAGAAACAAAACAAAAGAACTAATTACAAAT
 25556  ATC
;     G-atp6 ==> start
 25559  ATGACTGAGACTGATAAAGATGAGCCCGAGTATTATAATAACAGTCCTTTAGATCAATTT
 25619  AATATAGCTGATATCTTGAGTTTAGAGATACTTCAAAATATAAGAGTATCTATCACAAAT
 25679  ATGGCTTTATACCTTGTAACAGCTAGCTTTGTTACACTTAGTTATAATATGTTAAATAAT
 25739  AACTATTATAGGCTGGTTTGTGATAAATTCAGTTCAGCCCAGGAATCTATTTACACTACT
 25799  GTATATAGTATTGTTATAAATCAAATAAATGAGCATAAAGGTCAAGTGTTTTTTCCTTTT
 25859  ATTTACTCTTTGTTTATATTTATCTTAAGCAACAACCTCGTTGGTATGATACCGTACAAT
 25919  TTCGCTTCTACATCGCATTTCATAGTTACTTTTTCATTAAGTGTTATGATAGTGCTAGGT
 25979  GCAACTTTTCTAGGTTTAATAATACACACGTTTAAATTCTTTTCGCTATTAGTACCAGCA
 26039  GGTTGTCCTCTAGCTTTATTACCTCTATTAGTTATGATAGAGTTTATATCATATATAGCT
 26099  AGAAATGTTTCCTTGGGATTAAGACTGGCAGCTAATATATTGTCGGGCCATATGTTATTG
 26159  AATATTTTGAGCGGTTTTACTTACAATATTATGAAATCTGGGTATTTATATTTTATAATT
 26219  GCTTTATTCCCTTTAGGGTTCATAATAGCGTTTTCAAGTTTAGAAGTAGGTATAGCTTTT
 26279  ATACAAGCTCAAGTGTTTGTGGTGTTATCTTGCTCATACATAAGAGATGGGTTAAATCTA
 26339  CATTAA
;     G-atp6 ==> end
 26345  AAAACATCTATGTGATGAAGATAATATAGTATAACAGTGGTTTAATCCAAAAAAAAGGAC
 26405  AAATGTTGTAATATGTTTATGTTAGGTGCTAACACTGCAAATAAACGTATAGCTAAGTGT
 26465  ATATAAACAGCTAAAAAAGTGTATATTTATAACACTTTGTTGGAATTCAATTATATGCAA
 26525  CATAGATAAGTCATGAAACAAAGGAGTAGATAAATAAAAGCGAGGAAAACGATGGGGACA
 26585  ATAAAGGTAAAATAAAAAAAATCAAAAAAGGTTTTTTTAGGTAATATATGAAATAAATGT
 26645  TGAATAGCTAGAAAAATTGCGAAAAAAAAAGTTTATCAGCATTAATTGTAAAATAATCAA
 26705  GTATACTCAGGATGAAATGTCTATAGCTTATAGTATGAGCATAATACGGACAAACCTGCA
 26765  ATATAACTACACAAGCTAATTTGCATCAGTTTTGTTATTATTATATCAAAACATAAAGAT
 26825  AAAAACACATTACTACTAGAGTATATATAAACTTAATTAATAAGTATATCAGTATGTGGC
 26885  TAAAAAACTAATTATTAAATTTACATTATGTTGAACTATATTGTCTATATAAGATTGGTA
 26945  CAGTTTTACAATCAAAATTTATATTATAAGTGATAAAGTAGCGTTTGTAAACACTACTTT
 27005  TAAAAATATAGATATATATACGTGATATTTTTAAGTGTTTATATATCCACTTAATTTGTA
 27065  AAAAAATGCTACTACAGTAAACATCCATAATGACCAGAACTTTCAAATCGTGCTCGTATT
 27125  AATTATAAAAAGACTAATTAATACAAAAGATCATAATCTATGCTTATGAACCCAAGCTGG
 27185  CGCTAAAATCATCAGCAATATTATCGGGCAGTGATGTTAATATAAATGTCCAGTAAAGCG
 27245  TTAGATAGTAATTGTCACCACATGTCTATCCATTTGTTGCTTTGCCTGTTTATTTGTTTG
 27305  CTTAATTTAGGCGTGACAACAGTAATATATCCAGTGTTACCAGTTATAAAACGTTATACA
 27365  CATTAAAATAATGGTTGGGAGTTCGATAAAAAGAGTTATCGCTATTAACTAGATTAGGGT
 27425  ATGTACATATTTGTGTTAAAATAACATTATATTGAGATAATTTTTTGCTTTTATTTTTTA
 27485  TTGCAGGTGTAAACTTATACCCATTCTATATATAAGCAAAATTATATATGTTATGAAACA
 27545  TTTTATAAAGCCTCCGCAAAAACCTATGACATGGTATAATATTTTTATGGTAAAACTTAA
;; mfannot: G-nad6 ==> start Def by similarity
 27605  TTCATTTTCGACATT
;     G-nad6 ==> start
 27620  ATGTACAAAGTGTTCACAGAAAATTATACTGCAGGTTTTCAAGACGTGTACTTATATCTT
 27680  GTATATTTGCTTTCTATAATATTGGGTATATATATTATTATAAGTAAAAATCCTATCATA
 27740  TCTGTTTTATACTTAATAGGTCTGTTTTGTAGTATGTCTTTATATCTTATAATGATAGGT
 27800  CTATATTTTATAGGTTTGTCATATTTGCTAGTATATGTAGGGGCCATTTCCATACTATTT
 27860  CTATTCATATTAATGCTTATAAATATAAGAGTATCGGAACTGTTAACTGATAACAATAAT
 27920  AGTATACCTCTAGCTATATTTAGTGTAGTATGCTTTAATTATGCTGCTGGTAATATATTA
 27980  CCTAGTAATACGTTTTATAAAAAGGATACATATGATTATATAACATACTTAGCAGAAAAT
 28040  TTCTATAACAGTAATCTAGAAAACATCAGTTCTACTGATGATGCTATATCCTACTTATTA
 28100  TATCATACACCTAGTCATGATATATTAAGTATAGAAGGCAAATCTTGGGCATCTATACTT
 28160  GTTACCACGTCACACATAGCCTCAATAGGGAACATTTTATACACTAACTTGTTTATATTT
 28220  TTTATAATGATATCTTTGATATTACTACTAGCCATGGTGGGAGCAATAGTAATTACAGTA
 28280  AACAGGCCAATGAGAAAATAA
;     G-nad6 ==> end
 28301  AAGTCATATACAACTCTAATTAAAAAAATAGACCAACCAACAAATAAATAAATTAGCGAA
 28361  TGGAAAGATTAGAAACGAACATTTTTTATTAGAATTATTTTCTCTATTATAACAAAGTCG
 28421  TTTTTACTAATACAGGTTTGTATTAAAATTTACTAACATTAT
;     G-atp8 ==> start
 28463  ATGCCCCAATTAGTTCCCTTTTATTTTATGAATCAATTATTTTTTGTGTATTTAATTATG
 28523  ATTGTGAGCGTATACTTCTTTTCAAAGTATATATTACCTGGATTTGTTTCACTATTTGCA
 28583  AGCCGTATGTCAATAAGCAAACTATAA
;     G-atp8 ==> end
 28610  CAGTATTGCATGTGTTTTACGTTATGGGTACAATTAAGGAGGATTCTGTACTCCAATATA
 28670  CAACTAAATTAAAATCCAAGACAAGCTTGCAAGTTCGCTATTAGATCATAAACTAATCCT
 28730  TAATTTCTGTTTAATACTTAAAATATTTTTATATGTGATACATGCCCGTATAATAATTAA
 28790  ATTTACAATAATACCTGACTTTCCTGTTGTCTACGACTGTTTTGTGCCACATAATAAACA
 28850  CCAATACAAACAAACACACAAACAAATATAAACAAACATAAACAAACATAAACAAACATA
 28910  AATATGACTATAACCGCAAATGTAAGTATAACCGTAATTATGGTACAGCTCGTATTTAAT
 28970  TGCCACGTGCAAATAGACCATACTAATTATTCCAGGTATAAAGTCTCTGAATAGACTTAA
 29030  AAAAGTTTTACTGCTGATTAGCTTA
;     G-nad4 <== end
 29055  TTACACAAACAAAGTTTGGCCTGTAATTAGCTTTTTCTGCAAATACCAAGTATTGAGCTG
 29115  ACATAGTATGAATTT
;; nad4-E1 <== end
 29130  ACCAGCTAAAATAATACTTCCACTTAAAGGCGACTCTACATGGGCTTTTAATAACCAAGT
 29190  ATTCAAAAATATAGTGGGAGTTTTTACTGCAAAAGCTATGAAAACCCCACAAAATAAAAG
 29250  TAGTTGTGTAACGTAGTTAAAATTTGTTTTGTATAAAGCATCGAAATCTGTACTGCCCAT
 29310  TATAGATGACATCATCAATATTGCAATTAATAGAAATAGTGAACCCAACAGTGTGTATAA
 29370  AAACAAGTAAAAGCTAGCTCTTACTCTATTACTAGACCCAAATATACCAATTAATAAGAA
 29430  TAAAGGGGGTAATATACTTTCGAAAAAAATGTAAAATAATAGTATATCTAACACCAAAAA
 29490  CACAGCCAATAACAGAGTTTCCAGTAATAAAATTATTAACACATAACTCTTAATATTATC
 29550  TTTTATAGAAGTTCAATTGGATAGTAACGATATAGGAGTGATTACAGTAGTTAATAAAAC
 29610  AAAGTATATAGAAATACCATCCAGACCAATATAGATGTTGAAATTATTTCATTTGTGAGA
 29670  CTCTTGTACAAATTGGTATTGATCACTTGAAAAATTGAACGATATAAATATGAGTAATGA
 29730  TACTAATAAGTTTATAATAGAAAATGTTAACGCTATACTCTTCATTTTTTCTGTATCAAC
 29790  ATTAGATACAAAATTTATTGACAAAATACCTAATAAAGGTATCAGTAATAATGATATTAA
 29850  TAACAT
;; nad4-E1 <== start
;     G-nad4 <== start
 29856  TGTGTGTACACAATTATATTGTTTACATTTACCTATTTACCTGCAATAAATTATTAAGCA
 29916  GAACTATACCATAAGTATCCATATGATAAGATAGTATGTATTTTTGTCGATACTATTTTT
 29976  TTATAAATTTTCATTTTAGTATATATTTTTTTTTTACACGCATGTAAACCGATGTATATA
 30036  CGTGTGTATAGATATATATGTATTAA
;     G-atp9 <== end
 30062  TTAAGCTACGTATAATAATAAAAATGCCATCATAAGAGCAAATAAACCTGTGGCTTCAGA
 30122  AAAAGCAAACCCTAGTATAGCGTATGCGAATAACTGACCTCTTAATGAGGGGTTTCTAGC
 30182  CACACCTAATATTAATGCACCAAATACTACACCTATACCTATACCTGCTCCGGTTAATCC
 30242  TGTAGTAGCCATACCTGTACCTATTATTTTTGCTGCTTGTATCAT
;     G-atp9 <== start
 30287  TTTTAGAAAATAAAAGATTAGATAAACTGCATTGTTTTTTGTTGATTTATATAAAAAAGA
 30347  AAACTTTTATTCATTATATAGTGCAAATGACACATAAATAACGTACTTAAGTTAGTATCA
 30407  TTGCACACACATACATACATACATACATACATACATACATACATACATACATACATACAT
 30467  ACATACATACATACATACATACATACATATATTCCGATCATTAGCGAAAAGTTACTATAA
 30527  ATGGGTAGTTGTTTGATACATATTATCAAAATTGTAAAATTTTATTTTTTTTTTTAGCTA
 30587  TACCAGATATAACCGGTTAACACTCAATATATGTGTTATTTAAATGATTTGTAGTTTTCA
 30647  AAAAAGAACTGTTTGTACACTGTGCTCATATGTTAGATAATTGGTTATCTAAAAAAAAAT
 30707  GTTCAGTGCAAAACAAAATAAAAATGCTATCAGGGATATAACTTTTTTTGTGTAAAAATA
 30767  TAATAATAAATTTTAGCCACCTTTGCTTTTTTTATTTCAATATTCTAGCATTAGCATCCC
 30827  CATTATAACTATAGTTAAATTCTTATTTGTATATTGGATGTGATTTGCATGTTGTTTATA
;;     G-nad4 <== end
 30887  TTAGTGTAATGCAGAGCA
;; nad4-E2 <== end
 30905  ATACAATAACGATGATACGTTATAATGTAACCCGTCAAATATTGGTATCGGATATATACC
 30965  AGGTATTACCGTGAATAGAACTAGGCTAAATAAAATAACAAACTCACGCCTATTCAGGTC
 31025  TGGCACATTTATACGGAAGAATTTGGTAAATGACCCTCCAAATGCTATTCTGTTGTACAT
 31085  AAATATCGTGTAGGCTGCGCTTAATATTATAGAAAAGCTGGCAAATACACTTAATAATGG
 31145  TAACCTTTCAAAAATACCATACAAACACATAAATTCTCCTATAAAGTTTAGAGTAAGAGG
 31205  AACTCCGCAATTACCTAATGAAAGTATAAAAAACAATATAGAAAATATTGGCATTAACTG
 31265  GGTGATCCCTCTATAATAAGTTATTAATCTTGTATGTGATCTATCGTATAAAACTCCTCC
 31325  GGCACATATAAATAAACCCGAAGAAACAAAACCATGCGCTAATCCTAGAATAATACCACC
 31385  TTCTATTCCTTGCATAGTATTACTGAATACTCCCATAAGATACACTGCGGCATGACACAC
 31445  AGAAGAATAAGCTATAAGTTCTTTAACGTCGACTGTTCTTAATGTACTTATACTTGCGTA
 31505  TATTACTGTTACTACACCTATGAGATACACTATATATGTATATTCTGTATATGCTTTGGG
 31565  CAATAAAGGCAATATTAGCCTTAATATACCATACAAACTTAATTTCAACACTAT
;; nad4-E2 <== start
 31619  CGGATA
;;     G-nad4 <== start ;; First GTG found at 31615 HMMmatch = 248,484
 31625  TTAATCTTATCGACTATGTATCCATTTATTCTACAATAGATTTATAAAGATACACCACAG
 31685  CTCACACAGTGGATTGGACTATATTGTGATAATTGACGTTATTTAAATTTTCTTTTATAG
 31745  ACAACAGATAATAGAGATGATCTGTAAACTACCCTATTTTTTTTTTCTGTGACTATAAGC
 31805  GTGGCGTTAGTAAGAAACAATAAATTAGGTATACATCTATGCACATGTTACAACATATAC
 31865  GCGACTAAATATGTATAAACGACGTTTTTTTTTGTAAAAATAGCTCTAATCAGGCAATTG
 31925  ATATTATAAACCGTCCTGACTATATATTTATTACCAAACTTTAATGTAAAATATTGTTCA
 31985  CACCAAACAAATATCATATATTTAACAGAATTTTCCTATTCAATTTGGTTTTACGTAATT
 32045  TATCTATCGTTTTATCAGTTAAATGCAATTGGTCATCAGATTCAGCAGGGGTGTGGCTAT
 32105  AATGCCTATTCGAATCACTACGTTGTATTGTTACAGTAAAATCCATCAGTGCGTTATTAC
 32165  AAAGGATCTTTCTTGAAATGGATGCCTAATTTAAATGCAATTGGTCATCAGATTCAGCAG
 32225  GGGTGTGGCTATAATGCCTATTCGAATCACTACGTTGTATTGTTACAGTAAAATCCATCA
 32285  GTGCGTTATTACAAAGGATCTTTCTTGAAATGGATGCCTAACCTACCCGAAATCTCATAT
 32345  AATCAAGTACTATAGCTGTATTTTCGGCAGTAGG
;     G-orf148 <== end
 32379  TTAGTTGTCGTTTTCGTTGAATCCACCCCTATTTTTTTGTTCCTCAAACTCATCAGGTCT
 32439  TACACCTATAATTTTATTATATTTAGCTTTAGGGCCTCTTACCCCAATCTCTATACAGTC
 32499  ACCTGGCACTTTATATACACCTATCACTACGTTAGACAATCTATTGTTTGCAGTACCGAG
 32559  ATTACCCAGTTGACTATTTAGGAGCACTGAATTGACTTGGTTGCTGAGAGAAGAGACTGG
 32619  TTGATTACATTGTGTTTGTTGGATGTTATTTGACCCTGATGTTTCTAACACTTGTTGCGA
 32679  TAAACCTGGCCCCTGCTGTGAAGCTCCTGACCCTTTGGGGTGATTAAACAAATGTTCAGT
 32739  ATTGTTTGGTCAACGTGTAGCATAACCTATAAACCTACCTTCTTCATTAATATTACCGTA
 32799  AACTAGACCAAATAAATATTTATTCAT
;     G-orf148 <== start
 32826  GTCATTTATTCCGCTTTAGCTTGTACCATACAAAGGCTTATTTATGCCATTTACGCCAGC
 32886  TCCACCTGCGGTCATAAGCACTTTACTGTGGATATTTGCAGCAATTAATGCAATGACTGC
 32946  TGCAACTTGTTTAGTAAGTTTATTTAACTCATTAGAACAACTAATACCACTTAAAAAAAT
 33006  GTATAGTAAAAAATAACATGCAAAAGAAAATAGCATAAAAGATAAAATTGATGTTACACC
 33066  TATTCAGAGTAAATTTATTTTGTTACTTAAAGGTTAAAAATTTTCATTGTTAAAAAGATT
 33126  GGCTACTATAAAGTAATACCGAAAATAGGGCAAAAGGTGGATGTAAACACGAAAACGTGA
 33186  TTGTTAGTAAACTAACTCACAAGAAGCTTAAATGGATATCTTAA
;     G-nad5 <== end
 33230  TTACAGTGTTATATATAATGATGTAAATCATGTTTTAGTGAAAACAGACGACTTTAAGTT
 33290  AGTGAGCCCATGATTTGGTTTGTAGTTTACATGCATGTCCCCGTAGTAGAATAAAACAAA
 33350  CAGTGACAACGTTGTTGTTAAGATCAAACTAAAGTCAGGGGTGTAGGGAATAAGTATGTA
 33410  TATAACCATACCTATTACTATATACAAGGCGTAATTTGTAATTATACCGGAATTTAAGTT
 33470  AGATATTTTTGTACTTAGGTATAATAGACCTTTTTTTAAACCGTAGGGTCCAATTAATTC
 33530  CATAGAACCTTTATCTAATACTTTAGTAGTGTTACCACCTAATTGTAATACAAAATCAGA
 33590  TATATACTTATTGTAAAACAATTCAATATAAAAACGTTGATTCAATAGACTGAATGTATT
 33650  GTACCCCAATCTAGTCGTTTTTAACCGTATCAACCATGTTTGATAGAATTCTGACACTAT
 33710  AATAGAAGCAACTACTAAAACAATCGTGAATATGAGTGGCAATAATTTTAAGATAAAGGG
 33770  TACTGCAAATTCAGTATTTATCACAATTTCGCGATCAGGACGAATAAATAGACCATTGTC
 33830  TATATAAAAATCTGATCCTAATCCTGTAAATAGGTCTTTTGTAACATAACCAAAAAATAT
 33890  AGATAGAATAGCTAGTAACACTAAAGGATAACTCATAAAAATATCATTTTCATGTACATT
 33950  TTTATAGTCTATCTCAGAACCATTCGGGTCAGTAATATAAGTTAAGTACAATACCTTAAC
 34010  TGAGTATAACGTAGTAAACATAGCTGCTGTAGCAGATATAAGATATACAGCGAAGCCAGA
 34070  AAATTCAAATTCACCATAACAAGATTCTATAATGAAATCTTTGGAATAAAATCCTGTCAT
 34130  AAAAGGAAAAGCTATTAAACTTAAAGAAGCTATCAACATTACTGAGTAAGTCAGAGGTAA
 34190  TAAATGTCTCAATCCTCCATATTTTCTGAAATCCTGATTATCTGACATAGAATGAATTAT
 34250  AGATCCGGCTCCCAAAAATAAAAGTGCTTTGTAAAAAGCATGATTTACTAGGTGAAACAA
 34310  CGCAACGTTGTATGAAGATAACCCTATAGCTATTACCATCATACCTAATTGACTCATCGT
 34370  AGAATAAGCTATGACTTTTTTAATATCTTGTTGAAATAATCCTATAAGGGAACTAAATAG
 34430  TGTAGTAAGTGCTCCTATTCATAAGCACAACATCAATACTGTACCACTGTATTCTATTAA
 34490  AGGCGAACAACGCATTAATAAGTAAACACCGGCAGTAACCATTGTAGCTGCATGTATAAG
 34550  AGCTGAAACAGGTGTAGGACCTTCCATCGCCATAGGTAATCATATATGTAATCCTATTTG
 34610  AGAACTTTTAGCCATTGCACCTATAACTAAACAAGTTCCTATGATAATTACAGTATTTTC
 34670  ATTAACGTAAGGGGCTAATGAAAACACGGTGGCATAATCTATATTACCAAAAGATCATAT
 34730  CAAAGCAAACATACCTATTGTTAAAAAACAATCACCGACTCTATTAGTTAACATAGCTGA
 34790  TATAGAACTCTGGTTTGCTGCTATTCTAGTGAATCAAAAGCTTACCAATAAGTAGGAACA
 34850  TATTCCAACTCCTTCTCAACCGACAAACATGGATAAAAGGCTATCAGATGTTACTAATAT
 34910  TATCATCATAAAAGTGAAAAGACTTAAGTAACTAAAAAATCTTTGGTTATGAGGATCATG
 34970  ACTCATGTAGCCTACTGAGTAGATATGTACCAAACAAGATACAACAAGCACCGGTATTAG
 35030  CATTGATACAGTTAAACTGTCAAAATTGAAAGCTCACAATATACTAACAGTTTCTGCGTC
 35090  GATTCATTTAAATAACTGTAAATTTACTAAAGCATTATTAAAGCCTACCTCAAAAAATAT
 35150  AATTATACTGAAAACTGTAGTTAGTGCCACACATAAAATATTTATGATTTGTGATCCTCT
 35210  AACTCCGATTTTTCTACCAAAAAAACCGGATACCAACGAAGCCATCAACGGTAATATTAT
 35270  TATTGTTAGATACA
;     G-nad4L <== end
 35284  T
;     G-nad5 <== start
 35285  TATTTATATTCTATAGCCACGCTTCCTCTTAATCTGTAAAAAGCTACTAATATTGCTAAG
 35345  CCTATGGCAGATTCTGCTCCCGCCACGGATATAATAAAAATAGCAAATGTTTGCCCTAAA
 35405  ATATCATCAAAAGCTAAAGAACTAACCAATATCAAAAAGGTTATAGCTAAAAGCATTATT
 35465  TCTATAGAGATAAGCATTAATATTATGTTTTTTCTGTTCAAAACAAACCCTAACATACCT
 35525  ATTATAAAAAGTATTAGTGATAAACTCAT
;     G-nad4L <== start
 35554  CTTAAAAAATGTTTTTGTTTACAATTTTATTT
;     G-orf125 <== end
 35586  TTACATATAAGATATGTATTGTGTGTATGTATATATACATGTATAGTTCATATAATACAC
 35646  GTGAATTATTGTTTCTTGTCCTATTAATACTGTCGCTACTACTACTACATTATTGTTTCT
 35706  TGTCCTATTAATACTGTCGCTACTACTACTACTATTACTATCACTGCTAATTTTACTGGT
 35766  GCTGTTATTGCTATTGCTATTGCTATTGCTACCATTGTTAACACTACTGCTAATACTACT
 35826  GCAATAGCTACTGCGTGTATTAATATTAGTTTTAGAATTAGTGCAGTAGATATTTAATAT
 35886  AACAATAAGCAAATCGATCAATAAGTGAAAAGCTTTTTTCTTTTCTGACAAAAACTGACC
 35946  GCTTGTAGTAGTGACCAT
;     G-orf125 <== start
 35964  TAAAAAAGTATTGTACTAAACAGTCTTAGTTTTGATTTTTGTATTTTTTTTGAGAAAAAA
 36024  CAAGTTTCTTACAAAGTGTCTTATTAACAAGTGGATAGTATCCGTTTAATAATAGTACAA
 36084  TGGATATATAATTGTGACGCCTGAAAGACGTTTGTACTAAATAAAACAGACATAATATTA
 36144  TTATTAAGATAATTTTGCCTTATTGTTTATTTATCACATTTATGCACATGTAAATCTTAA
 36204  TATGTATAATTTACGTGTATTTCACAAATTTGTGTATTTGTTATTAAACCATAATAATAT
 36264  GGATTTTAAAACCTTTATGCTTATATTA
;     G-nad1 <== end
 36292  TTACAAAAATAAAATACTGTCGGGTATGACTTGTAACAGATAAATTAAACAGGGGACAAA
 36352  AACTATAAAAGCAAAGATTAAAGGCAACAATACGGTTCAACAGTATGACATCAATTGATC
 36412  AAAACGTATTCTAGGAAACGAGGCTCTAACTCATATAAACATAAATATCATTATAAAAGA
 36472  TTTTATAGCCATAGACAAGCTACATATAACATTGACTATCGTAATATTTTTTATTCAGTT
 36532  TTCAGCACTAAAATTCGCGACATCTTCATAGATAGTATCTTCTCTATCGTTGTAGATTCA
 36592  TCCTAGTTTTAGACCCATATAATGTAATGATGTGTTATTTGTAATGTAAGATCTTTCTGT
 36652  GTAAACTATTTCTAGTTTTCCTGTAAGATAATCAATTCCAATAATAGAATTCAAGTACGA
 36712  TAAATAGTCTAATATATCATCTATACTGTATATGATATTAATTCATATTACTACGAAGTT
 36772  TAAAAACAAGTAATGTATAAATTCCACGACTATTATGATAGTTCCGAAATTCACGTTATA
 36832  CCCACCCAAAAATAAAATACTTATCATTATGCACATCAATACGATACTGGCATACTCAGC
 36892  TAGAAAAAAAAAGACGAATATTACTGCAGAATGTTCTGTCATAAAACCACTTACCAATTC
 36952  TGATTCAGCCTCAGCTAAGTCAAAGGGGGCCCTATTAGTTTCCGCTACAGCAGCTATGAA
 37012  AAATATGATAAATACAGGTAATAATGGCAAGATAAACCAGACACATTTTTGTACTTCTAC
 37072  GTTTACAGTTATATTTAAACTACTAGTTAATAAAACAACTAAAAATATGGCAGAACTTAA
 37132  CACTAACTCATAACTAATTAACTGGGCAGTGCTTCTAAGAGATCCCAAAAAAGCATACTT
 37192  AGAATTGGCGCTTCAACCTGCTAATAATATACCATAGGTAGCAATGGAAGACACAGCTAG
 37252  CAAATATAGTACTCCTAGATTTGAATCAAAAAGCGACAAACCAGCTGCATAAGGTATCAC
 37312  CGCATACCCTAATAATGAAAATATCAAGGTTACAACTGGACCAAGAAAAAATAATATTAT
 37372  GTTAGCTTGTGTGGGAGAGACATATTCTTTTAGCAAAAGCTTAAGTGCATCTGCAAACGC
 37432  TTGCAATAAACCATAATATCCCACAACATTTGGTCCCAGTCTTCTTTGCATACTGGCCAT
 37492  GGTTTTTCTTTCAGCTATAGTTACAAAAGCAACAACAAGTAAAATAGGCAAAGCCACTAT
 37552  TAATGTTTCTAAAATGGAAACCAAAGATTTTATGTACAACAC
;     G-nad1 <== start
 37594  AAATTATGTCGAATTAAAACTACCTATATTTTAGACTGAATAAATACTTGTTTTTTGTTA
 37654  AAAATAGATTTGCACTAAACGTATCAGTATTTAGGTAATGTTTATGTTTAAAGTTAGAAA
 37714  AGGTGTCTAACCTATAATTTATTTATAACCGTTATTATACGATTGATACATTTTCATTTA
 37774  GCCAGAGTTCAGTTTATATTTTAGTATTTCATTTTTTCTTACATCACATGATGGTGAAAT
 37834  TTCAATAATAATAACAATAACAACAATAAAAGCAAGAATGATAGCAACAGTAATGGCAAC
 37894  GGCAACGGCAACGGCAACGGCAACGGCAACGGCAACGGCAATGGCAACAACGACCTAAAC
 37954  AAGAACAGAAAAGTTAT
;     G-cox2 <== end
 37971  TTATTTTTCTTCTAAAAAGACTAGAAATTTTTCTAATGAAACAGATTGAATGGTTATGGG
 38031  CATAGAACTATGCAGTATACCACATATTTCTGAACACTGACCATAAAAAGTACCTAATCT
 38091  GTTTATCAAAGCGGATGCTTGGTTTAACCTACCTGGATAAGCATCAGCTTTTATACCCAA
 38151  TGAAGGACAAGCGTAGGAGTGTATCACATCTCCACTTGATACTAAAAATCTAGTGTGAGT
 38211  AACTTCCGGTATTATGACTCTTTCATCAACATCTAACATTCTTAGTGCGCCATTTTCTAG
 38271  ATCTGATTCAGGAGTTAAATAAGAATCATATTCAATATAATTACCATCATCTGTCATAAA
 38331  ATCAGGGTATTGATAACTTCAGTATCATTGGTGACCCTCTATATAAAGAGTCATGTCTAT
 38391  ATCACTCACTTCATCCATCAAGTATAGTAGTTTAAAAGAAGTAAAAGCTATAAACAGCAA
 38451  AATAAATCCTGGAGATAGAGTTCATATTAATTCAATTAACGTACCATGACTTACATATTT
 38511  ATGATTTACACCACCTTTAGCTTGTTCAGTCATTATGGCGTATATTATTCAACCTACTGC
 38571  AAATAATATTATCACTAGATAAAACATTATATTATCATGTAGTTCTACTAGAGCTTCCAT
 38631  TTGGGGACTAGCGCTATCTTGAAAATATAATCCTCATGGTCTAGGTGCGTCACATTGTTC
 38691  AACATTGTAAGTACTTAATACGTAACATTTACCTTTTTTTGCCAAAATCGTCAT
;     G-cox2 <== start ;; mfannot: alternative ATG start pos 38783
 38745  AGATTCTGATAGGTTTAAATCAAATAAATATATCGACATTAACACAGTAATAGTAAACGC
 38805  TAGCACTGTTATTAACAATGGAGTAACTATAGTTCTTTTACAGATAGTTCCACATTCGGG
 38865  GCAGTTATTTCCTGGCAATACCCAAACATTTTTGCCTTTTTTACCACACTCAGGACACTT
 38925  AACGCCTGAAACA
