# Supplementary material for: Global Characterization of Fungal Mitogenomes: New Insights on Genomic Diversity and Dynamism of Coding Genes and Accessory Elements
Source: Front Microbiol. 2021 Dec 1;12:787283. doi: 10.3389/fmicb.2021.787283 (PMC8672057; doi:10.3389/fmicb.2021.787283)
Supplement: Supplementary File 1 — de novo annotation files of the 685 mitogenomes investigated in this study. Annotation was performed with the Mfannot program. [file Data_Sheet_1.ZIP › Supplementary_FileS1/NC_023127.1_Rhynchosporium_orthosporum_mitochondrion_complete_genome_mitogenome.mfres]

;; Masterfile modified automatically by mfannot version 1.35
;; on Thu Dec 24 21:30:41 2020 by user pfonseca on host LGCM-PROC
;;    - Gene Totals: 53
;;    - List of genes added:
;;      atp6                 atp8                 cob                 
;;      cox1 (2 introns)     cox2                 cox3                
;;      nad1                 nad2                 nad3                
;;      nad4                 nad4L                nad5                
;;      nad6                 orf106               orf179              
;;      orf182               orf221               orf222              
;;      orf263               orf265               orf299              
;;      orf365               orf419               orf434              
;;      orf465               orf807               rnpB                
;;      rns                  trnA(ugc)            trnC(gca)           
;;      trnD(guc)            trnE(uuc)            trnF(gaa)           
;;      trnG(ucc)            trnH(gug)            trnI(gau)           
;;      trnK(uuu)            trnL(uaa)            trnL(uag)           
;;      trnM(cau)            trnN(guu)            trnP(ugg)           
;;      trnQ(uug)            trnR(ccu)            trnR(ucg)           
;;      trnR(ucu)            trnS(gcu)            trnS(uga)           
;;      trnT(ugu)            trnV(uac)            trnW(uca)           
;;      trnX(uuuu)           trnY(gua)           
;;
;; end mfannot
;;


>NC_023127.1 Rhynchosporium orthosporum mitochondrion complete genome gc=4
;     G-cox1 ==> start
;     G-cox1-E1 ==> start
     1  ATGATATTCTTTATGGTTATGCCTGCTTTAATCGGTGGTTTTGGTAATTTCTTATTACCA
    61  TTATTAGTAGGGGGTCCTGATATGGCTTTCCCTAGACTTAATAATATAAGTTTCTGATTA
   121  TTACCACCTAGTTTATTATTATTTATTTTTGCTAGTGGTATAGAAAACGGGGTAGGTACT
   181  GGTTGAACTCT
;     G-cox1-E1 ==> end
;     G-cox1-I1 ==> start /group=IB (4.93e-15)
   192  t
;     G-cox1-I1-orf365 ==> start /first_aa=K /note=LAGLIDADG ;; evalue:4.3e-69
   193  aaaggtagggagttattttatggtgacataaaaaaaagtaaattcttctcgatgcgtgaa
   253  cctcttcaagtaaacaataaatttttttatattttacacgtagtacactactcatgtcta
   313  tttataattaatacaattataatcagtacgtatgtaaaaatgtgtgcatcatggagacaa
   373  tgcgcctggctagcaaataaacgtttgtttactagccatcagagacttaacgaagaacat
   433  cttaatggaaaattttcaaatcgagctttgtttgaacaatgattagttgggtttacagat
   493  ggagatggtaattttcatattacacagcaaggaactggtacatcaattaaatgagggcta
   553  agttataaattagctcaatcagggtataatttaagaattcttaattatataaaaaaagag
   613  ttaaaagtaggttctataacaaaagatggtaccaaagcacaatactttattagggacaga
   673  aaagttttagaaacaattatactgccaatttttgataaatatcctcttttaacgactaag
   733  tatttagattatgtaaaaataaaagaatcactagcaattttaaataacatatctatgact
   793  aaagaagagaaaaatacaaaacttttagctattaaaaatgctaaacctcataaggattat
   853  gtgtctcctgcttgaactaatgcaaaattacctttgagggacgtagattcaatcaataac
   913  gtgatgactaaaagttgactagtggggtttattgaagcagaaggtagtttttatctagtt
   973  aataaaacttccactagaatagtacatggatttggtttaacacaaaagttagataaaata
  1033  gtattagaaagtataggtattatgttacatatcaaaaccgctgttagatataaagaatta
  1093  cataaccattatatactagatacgactaactctagagcaattgagaatataatagatttt
  1153  tttaaaaatacaatgaaaggagtaaaatctttagaatatagaatatgggctagaacatat
  1213  aataaatataaaggtaattttactaagttgtctggaataagagatattataagaaatctg
  1273  cgaaaaaaccagtcataa
;     G-cox1-I1-orf365 ==> end
  1291  tttactaaggttttttgctacgcgcaccattaagatgaaggtatagtccgaacagtatag
  1351  agatatactgcgtataacgatagtattagtattggttagtatctttattaatttaaagca
  1411  taaaaacgctaatatgaggttatcaacaaaattg
;     G-cox1-I1 ==> end
;     G-cox1-E2 ==> start
  1445  TTACCCTCCTTTAAGTGGAGTACAAAGTCATAGTGGACCTAGTGTAGATTTAGCTATATT
  1505  TGGATTACATCTATCTGGTGTAAGTAGTTTATTAGGTGCTGTAAACTTCATTACGACTAT
  1565  ACTAAATATGAGAAGTCCAGGTATCAGGTTACATAAATTAGCCTTATTCGGTTGAGCTGT
  1625  AGTTGTTACTGCAGTATTATTATTATTATCATTACCAGTATTAGCAGGTGCAATCACTAT
  1685  GCTTTTAACTGATAGAAATTTTAATACATCATTCTTCGAAGCAGCAGGTGGTGGTGACCC
  1745  TATATTATATCAACATCTTTTCTGATTCTTCGGTCACCCAGAAGTTTATATCCTTATTAT
  1805  ACCAGGATTCGGTATAATAAGTACTACTATCTCAGCTAGCTCTAACAAGAGTGTGTTCGG
  1865  GTATTTAGGAATGGTATATGCTATGATGTCAATTGGTGTATTAGGTTTCGTTGTTTGAAG
  1925  TCATCACATGTATACTGTTGGTTTAGATGTAGATACAAGAGCTTATTTCACAGCTGCTAC
  1985  ATTAATTATTGCCGTACCTACTGGTATTAAAATATTCAGTTGATTAGCTACATGTTACGG
  2045  GGGATCTTTACATTTAACACCTTCAATGTTATTTGCATTAGGTTTCGTTTTCATGTTTAC
  2105  AATTGGAGGTTTATCTGGTGTTGTACTAGCTAATGCATCTTTAGATATTGCATTCCATGA
  2165  CACATATTACGTAGTTGCTCATTTCCACTACGTCTTAAGTATGGGTGCAGTATTTGCTTT
  2225  ATTTAGTGCATGATATTTTTGAATACCAAAAATGTTAGGTCTAGATTATAATAGGATGTT
  2285  AGGTAAAGTACACTTCTGATTACTATTCATAGGGGTTAACGTCACATTCTTCCCTCAACA
  2345  TTTCTTAGGT
;     G-cox1-E2 ==> end
;     G-cox1-I2 ==> start /group=IB (3.75e-16)
  2355  caaatacaatttgtaggccctttataatagtaacattatattttgcataccataaattgc
  2415  taaaacacccacaatactaagatgatatagtattgagggtaattagcaggaaattattag
  2475  ggatataaatattataaattcattttcttagtaggatcttcagagactaaacatggtata
  2535  tccataaacatggataatgacatagtccaactcctatagtaatataggtaaatataaata
  2595  taaaaattattgtttgttatatctttttattacactctatttatttcgcgtaaaaatatt
  2655  tcgtaaatatgctactgaaaatttatgtgggtcttggctataacgtgcttcgtattatta
  2715  gcacttgttttctaaaagcttaaacatatattattatcttagaacgtagaatatataaaa
  2775  aaaacatatatattattatgctatataatattgttctaggtatacatataagaattagcc
  2835  attatctttaaatcgtagtataattccttttactttttttttttagtagatatcttaaaa
  2895  gtttagtgtatttattttatataacaatatataaatatattaaattaaaaatagtg
;     G-cox1-I2 ==> end
;     G-cox1-E3 ==> start
  2951  CTACAAGGAATGCCAAGAAGAATTAGCGATTATCCTGACGCCTTTGCCGGATGAAATTTA
  3011  ATCAGTAGTTTTGGTAGTATCATTAGTGTGGTTGCAACATGACTATTCCTATACATAGTA
  3071  TATGTACAGTTAGTTGAAGGTAAAGCTGCAAGTAGATATCCATGACTAACTCCGCAGTTC
  3131  TATAGTGATAGCTTACAAACGTTATTAAACAGGAGTTATAATAGTTTAGAGTGAGCATTA
  3191  AGTAGTCCACCTAAGCCACATGCATTTGTAAGCTTACCACTTCAAAGTGGTTTACCCGAA
  3251  CTACTTGTGATTATATCTGATATAGATCATGTACTACCTGTTTTAACTAGATTTATTGAG
  3311  GAATTTAATATTGTTGTAGCTAATAATGACATAACTGTTATAACAAATCATAAGGGTGAT
  3371  ATGTCTATAGACGTACCTTTAAACATGCCTAACGATAAAACTCAGTTTTTAAGTAATCGT
  3431  ATAGGTAAGTTAGATAGATTCATTAACACCAATGGTTCCGATTTACAAACATTATTTCAA
  3491  AAAGCGCAAATAGAGCAGGATAAGTTAAAAGCTTTAAATTGCAAAGAAATACCTAAAATA
  3551  AGTAAACAAATCCAAACTTTTATAGAATTAAATAAATCTTATAAAAACTAG
;     G-cox1-E3 ==> end
;     G-cox1 ==> end
  3602  CTTACCCTTTTAATACTTAAGCTAAAATTTAATAAAGAATATTAATAGGTACTTTTATAG
  3662  CATAAAGAGCTGTATACTGTATTTCCTAGAATGGTATTTTAGTGTATACACTAAAAACTA
  3722  TAATAAATATAAAATATTATATAAATATTCGTGCTACAAGGAATGCCAAGAAGAATTAGC
  3782  GATTACCCTGATGCCTTTGCAGGATGAAATTTAATCAGTAGTTTTGGTAGTATCATTAGC
  3842  GTAGTTGCCACTTGATTATTCTTATACATAGTATATGTACAGTTAGTTGAAGGTAAAGCG
  3902  GCAAGCCGATATCCATGATTAACACCACAATTCTATAGTGATAGCTTACAAACATTATTG
  3962  AATAGAAGTTACAATAGTTTGGAATGAGCTCTAAGTAGTCCACCTAAGCCACACGCATTT
  4022  GTAAGTCTACCTTTACAGAGTGCAATAGATATTGAAGATATATTGTTCTGTGGACGGTTA
  4082  GTTTTACTACTAGCTAGTTGTAGAAGTAATGTGGCTTATCATTCAAACAGAGTCTACTGT
  4142  TTAAGAAATGGTATACCTTTACCTGGCTATACTGGTAATAGTGCATTTCAAGCTGCCTTA
  4202  TTTTTGCCAAATGCGCGGCAAGAATTAGCCATAGCTAGAGATGAGAGGGACGGTGTCCTA
  4262  GATGCATTAGATGCTTTAAACATAAATTGAGCTGATGTCGGCTAATTTATTGGATAGTTT
  4322  TAAAAACTATATACATAAATTATTATATAAATATATAGTGCTACAAGGAATGCCGAGAAG
  4382  AATTAGCGATTACCCTGACGCCTTTGCAGGTTGAAATTTAATCAGTAGTTTTGGTAGTAT
  4442  CATTAGCGTGGTTGCTACTTGATTATTCTTATATATAGTCTATGTGCAGTTAGTTGAAGG
  4502  TAAAGGGGGAAGTCGTTACCCTTGATTAACACCACAATTCTATAGTGATAGCTTCCAAAC
  4562  ATTATTAAATAGAAGTTATAATAGTTTAGAATGAGCCTTAAGTAGTCCGCCTAAACCACA
  4622  CGCATTTGTAAGCTTACCTTTACAAAGTGCTACTCTTGGACAATTAAGGAGTAGGCAAAC
  4682  CTATTGATCAAATACATTAGAATCACACGATACCCGGACATTTGATAGTAATAGAAGGTT
  4742  CGAGGCCATTATGAAACACCAAAACACCGTTGGTTGAAATGCGGCGGCTACTAGATACGA
  4802  TATTAATATGAGACGTCGTATCTACATAGAAAATAGATTATGGGCCTTAACAGCCCGTAT
  4862  GGATCACGTTTTTGCAGGTTCAGTTGATAACAGACCTGCAACTAGTTACGACGAATCGAT
  4922  TGATGAAATAGAATGTTAAGAG
;     G-orf179 ==> start
  4944  ATGTTCACTTGACTTTGAGAAAACTATTTAAAACCTTTTGTCTATAAAATACCTTTGTTT
  5004  ATTATTATTTTTTTTTTTTTTCTTATTTATTATTTTAGTACTGATAAAAAAGATTTTTCT
  5064  TTTTTATTATTATGTTCGTTTTTGTTCGAAAGGGCTGGTTATTTCTTCGCTGGTATATTT
  5124  TTTGGTAGGGCTCGTGTAAATCTATTTGAAAGATATCAAAGGAGTTCCTATTATCTCGAA
  5184  TGATTAATATTATGGAGTAACATTAAACAAATGTTTAATGGTAAACTAGAAAATAAAGTA
  5244  AGAATAGAAACTAGCTTAGTGAGGTTTAAACTTAAAAATATCCCTCTATATCCTAAGGAT
  5304  ATTATTTATTTAAGGCTTAGTCAAAGATGTACTCAATTAATTAAAGAAATAACGCAATTA
  5364  AGTAATGATATATGTAAGGCAGATAATATAGATAACATGTTGTACGAAAAATTTGGTGAA
  5424  AAATTACGTGAATATAATGATATCCAGGATAAATATTCAAAACACACAATAAATAGGTAA
;     G-orf179 ==> end
  5484  GTTAACTATATGTTATATTTTTTTTATCTATAGTACATTAGGTTTTGATGAATAAGATTT
  5544  ATATATGTAGTTAATATGTGATACTAGTATATATATTTTATATATCT
;     G-trnC(gca)_1 ==> start
  5591  GGGATATGCAGTAGATGGTTCTACGTTTTGATT!GCA!GATCTTAAATATGGGGTTCGAT
  5649  TCCTCCATATCCCT
;     G-trnC(gca)_1 ==> end
  5663  TTAAATGTTTTTAAACTTGAATTAATTGTAATCGTTATTTGTTTAAACAAATTAGCAAGA
  5723  TCTGGCTAATCTTATATATGTCCAAAGCTAGTTATTTAGTATTTCTAAAAATAAACCCTA
  5783  CGTAGATTATCGGTATTAAACATATTGGTAAATGACTTAGTAACATTTTCAGTATAATTA
  5843  AGTTTATATGCAATAATTTGTATAGAACTAATATCATTATCTTCATAATTATAAGAATCC
  5903  ATAGATAATGCTAATCTACCGATTAACACCACATGTAGGTTATCACATTCTTTTCGAATG
  5963  TCCTTTAAACCATTAATACCATACTGTCTACCAAGCATTTTATATAAGGATTCATCACCA
  6023  TAACAAAATCTAAACAGAAGTTAATATCGTTTAGATGAGTCGATAGAATCCCTTATTTTA
  6083  TAACCAAGTACCTCCATGTTGCTAAATTCATCGTATGATAAATAAATTTCGCTATATTTA
  6143  ACCTTAGATACAAAATTGTTACCTTCTTCTTTCCCTTCATGACTAATAGGGAAATTATTA
  6203  TCATCATTATTAAGATTCAACTTAAGACTGTTAGTAAAGACTTAATATTCTTATTATTAC
  6263  TACTAGTCAAAAATCTAACCTTGTAGCTTAACTGTTTAGTGTACCCAGATAGAACTGTAT
  6323  ACACTTGTTTGTTGGTTGTTGTTGTTGTTGTTGTTGTTGTTGTTGTTTTTCATATTTAAA
  6383  TTTATATAGTTGGATATTATGAGGTTCGCACCTTTGTACCAAATTTGTAAAATTGTTAAA
  6443  CCTGAAATCCTGGCCATATTAGTCGTTTATCCTCAAAAACATTATATAAAAGGGTATTAT
  6503  AAATTAATTATATATGATAGTTAAATAATATTCCGATCTAATCAAATACAAGTGCACGTC
  6563  TCTAGATAACAACCACGAAAAATCTGATAAATGAAAATATATAAGAAAGTGACCTGTTAC
  6623  TAGAATCTATCCGCAATAAATAGACAATAGCCCACAACTAACCAATGGCATGTGAATTAT
  6683  CGAAAATTGATAAAGTAAACATGCTAGTTATTGAGTATTTCTAAAAATAAATCCTA
; G-orf419 <== end
  6739  TATATACCGACT
;;     G-dpo_1 <== end
  6751  TAACTCGTCTGAATCTAAACTATTCTTATCGATATAAAAACAATTGGGGTTGTTTTTAGT
  6811  ATAAAACCCTATAGCATAAACTTTACTTATGCCTTCATCATTATATGTTTCTAAATCTAA
  6871  GGTACCTATAAAAGGATCAGCTGTATCATACCTCTTACTACTAGCTTTAGTAGCTCTAAT
  6931  ATGTGATAACTTTACATCGATCGAATTACTTACAACTGCTTTCTCATGTTTAGCAGTGTC
  6991  TTTAATTTTAGTTATGTTATTTATCTTTCTACTAAAGGTATTGACCGTTAGTAAGGTATC
  7051  TCTACCTTCCAAAATATGACCACCGGCTGAGGTAAAAACATTCATTATATGTACTTTATT
  7111  ATTGTTAATACAGACCCGTTTAACAATTGTAACATATTTATTATTTTTTACTAAGAAATA
  7171  TCTCACTATCACTAGAAACAACAAAGTTTTAACTAATTTGAATTGGTTTACACTTTCGAT
  7231  GAAATATTTACCCTTAATTCATATATGCTTAATAGTATTCGTATTAACATCTATTACAAC
  7291  ATCATCTGAAGAAATACGATTACCGTATTTCTTCAGATCCATTGTTAACGGTAATATATT
  7351  TCTACCAACCAAATTTAAGATACTCTTGGGCACGTC
;;     G-dpo_1 <== start ;; HMM match pos. 320,499 score 1.1e-18
  7387  TATTAAATCAGAATTGTGACCAAGGTTATCTATATTAAACCGGTTGTTGTATAGCTTAGG
  7447  TGCTTCAATACTATAAGTAACTTTAAAACCCCTTATCTGAATTGTTGTAATATAATTTTC
  7507  ATTATAGTGATATTCATCCATAGACAGAGCTAAACGCTCTGTTAGTAGATCATGTAAATC
  7567  ACTTAGAAAAACAATATTATCAGTAGAATCAGGGATGGCTAAAACATATTGATTACCTAG
  7627  CATTTTATAAACAGAAGTATCACCATAACAAACCCTAAACATCAAAGCATAACGTGAGGA
  7687  TAAAGCAAGAGAACTAGATAGTTTATTAATGAAAATTGAGACATCAAATAATTCCTCCGG
  7747  TGAAAAATAAATAGCTTTTAATCTATCCTTCGTATATGTAGAAGGATTTCTAGTTGAGTC
  7807  ATGAAAAGAACGTCTCGAGATGAAACTATTATAAACCATCGCATTGTTAAGGAAAGGAAC
  7867  AACAATATACTCAAAATTATAATCATTATAAAAATTATAACGACTAATAATATGAATTTT
  7927  GTAAAAAAGTCTAGCATTGAAAGTGCTAGTAAAAAGAGTGTGTGTGTAAATTATTTTACA
  7987  TTTGTGAAATAT
; G-orf419 <== start ;; contain dpo
  7999  TTATATTTATATTTATATTTATATTTATATATATTAACGCTTAATCTAAGATGCAACTAT
  8059  GAGCGAGTAATAAAACCCTGACCACTTACAAAATAAGTGGTCTCACTAGAGTCAACCGTC
  8119  TAAGATCTATAAATGTAGATTTAGTATTACACACAAGGGCATTCTGTAGCAATAAACCAT
  8179  TGATGTTCACCGAATGATTAAAGGTATATTAGTCTAACCAAAAGAATAAAGGTATAAATA
  8239  TATACTCAAAGGGGGGTCTATAGAAGTTGAACAATAATTGTTAGAACAAAAGCTGCGTCC
  8299  TCCAAAAACAGCTTCTGGTGCTAACAAATAAAGAACAAAAAACCACCAGTGGAAAAATTT
  8359  AGAACTTCATAAGATATTCATCTCATTACGGTCGTGTAAGAAATCTTAAAAAGAATTCCC
  8419  TGTAATCTCAAATAAGAATCAGCGTAAAGGGGTATAATAGGATTTAGAGAAGATACGAAT
  8479  CAATATAAATAAAATATCGATTATCGTTTCTTTACTCCATAAGGGATGAGGTAACCTGAG
  8539  TAAAAAACATAGGGTATACTAATATATTTATTCTTATTATACTTTGTTTAAGTGCAAATA
  8599  TACTTATGTTTAATAATATATATATTACCTATAATTTTAATATATAAA
;     G-trnR(ccu) ==> start
  8647  CTCTTATTAGCTCAATGGTAGAGCAGGATATT!CCT!AATATCTAGATCTAAGTTCAAGT
  8705  CTTAGGTAAGAAT
;     G-trnR(ccu) ==> end
  8718  ATTAAAATTAAATATTTTGTATCTATAAAAAAAAAGTTATATATTTTTAAATATAATTAT
  8778  ATATTTTATTAAATAATTATATTTTAGTAATTAGTAATGGTATAGAAGGCTTTTTATATA
  8838  ACTATATTTATATTTATATATACAATCTATACCATTACCTTTATACAC
;     G-orf299 ==> start
  8886  ATGAGAGCACAAATATTTTTAATAGTAAGAAAAACATCGGCGTCGTTTACACTAGCAAAA
  8946  TTTTGTGGAGCTATTTTAACTGTTACAATATTGGCATCGATTAAATATTTAATTTCAGGT
  9006  AGTTTTCATATAGAATATTGTGATTTTTTTAACAATATTGGAATAGGACTACTAGGCTGA
  9066  ACTCTTAACACCGGTATAATAGGTTGATTGTCGGAATATTTAGGTATTAAAGGTATTAAT
  9126  TTCAATTTAAGCCATATTTTATTTGGTATGGATACTATGGATTTAGGTGACAAATCTTCA
  9186  CCTCCAGTAGAAGAATTTAAACCTAAATTATACAATGCTATGGATGTGGACTCAGAACCG
  9246  GACTCCGAGCCTAAGCCTGATAAAGGTAAAGGTGTGGATAAAGAATTACACCCCAATCAC
  9306  CCTAGTCATAGGGGTGTAAACAGTAATTTTTGAGTAAGTGATGCTGGATCTATACCTTTA
  9366  CCGGTTCGAATCCCAACTTTCGTACCCTTACCTCAAAAAATTATTGATGAGCCTGGGTTT
  9426  AACGTTCCTGGTGGTGTAGTACCTATACAAGATGAAATATGTAAACATATTGGATATAAC
  9486  TCACATGTACTTAAGCAATTCAGAACAATGGGCCTAGAAAAAGCCATAGAACAAAGAGAT
  9546  AATTGATTTAATTATGGCCGTATAATGGAGCAAAGAATAGCTTATGCGCAATCGGTATAT
  9606  CAAAAAATACCAACTATACCTACTACGGAGTATGAATTTAACCTAAAAAATCAAATAGAA
  9666  AAAGATGTAGAGAAATTCAGCAGAGAAAAAATAGAAGCAGAAAGCCGAGGAACTCTGCTG
  9726  AAATCTAGAGTAGAATTTATAGAAGCTCAAAGAAATTTTAATAATAACAATAAAAATTAA
;     G-orf299 ==> end
  9786  ATTGAAATATTATAAATAACTTTTTCCATTTATCTTGGTTAGTTTGTACAAAGTTTTAGG
  9846  TATTGGTGTAAATAATATATGTATGACGAGGAGAGAGGGCAACATATATATAGTATTTAT
  9906  ATTA
;     G-trnC(gca)_2 ==> start
  9910  GGGATATGCAGTAGATGGTTCTACGTTTTGATT!GCA!GATCTTAAATATGGGGTTCAAT
  9968  TCCTCCATATCCCT
;     G-trnC(gca)_2 ==> end
  9982  TTAAATGTTTTTGCTTTGCATTTGCTTTGCACGAAACAACAACTTAAACCATATATATAT
 10042  ATATATATTCTTATATCGGTTACATATGCCCTATTATATATACTTGTTATTCATTTACTT
 10102  AATATTTATTTGTTTATTTAGTATTTAAAGTATACAGTATGATTATTTCTAAATACTATA
 10162  TATCTAGGTGGTATAAATAATCTGGCTATTTTATTTTTATTACTGTGGGATTAGCGTTAA
 10222  GCAAAATATGGTTTAA
;     G-trnR(ucu) ==> start
 10238  CTCTTATTAGCTCAATGGTAGAGCAGGATACT!TCT!AATATCTAGATCTAAGTTCAAGT
 10296  CTTAGGTAAGAAT
;     G-trnR(ucu) ==> end
 10309  AATATATTAAATAATAATAATGGATAAATTATAGCCTATATAAAGATAGTAATATCCAGG
 10369  TAAATATTTATTTTATATTAAGGTAAATCTTGTTTATAAAGGTGATAAATTTATTTTTAA
 10429  CTTTATACTTTAAGCTTAAAAAAATATTTATTAAAATATTTTTTTAGAGAGTAAATATAA
 10489  AACATAAAATATCAATCA
;     G-nad1 ==> start
 10507  ATGTTATACATACCTACCTTAATTTCTGTTCTAGAAGTCTTACTCGTAACTGTGCCTGTA
 10567  TTATTAACTGTAGCTTATGTGACTGTAGCCGAAAGAAAAACTATGGCTAGTATGCAAAGA
 10627  AGATTAGGTCCTAATGTAGTAGGGTACTATGGTTTATTACAAGCATTTGCGGATGCCTTA
 10687  AAACTACTCTTAAAAGAGTATGTTTCACCTACACAAGCTAACTTAGGATTATTTTTCCTT
 10747  GGTCCGGTTATAACATTAATATTCTCATTATTGGGATATTTAGTTGTACCATATGGTCCT
 10807  GGTTTATCTTTAAGTGATTTTAATTTAGGTATACTTTATATGTTAGCCGTATCTTCTTTA
 10867  TCTACATATGGTATATTACTAGCTGGATGAAGTGCTAACAGTAAATATGCTTTTTTAGGT
 10927  TCACTTAGAAGTACTGCACAATTAATTAGTTATGAATTGATCTTAAGTTCAGCTATACTA
 10987  CTTGTTGTTATGTTAACAGGTAGCCTTAATCTTACTGTAAATATAGAAGCTCAAAGAGCC
 11047  ATATGATTTATAGTACCTCTATTTCCTGTATTTATTATATTCTTCATAGGATCTATAGCT
 11107  GAAACTAACAGAGCTCCTTTTGATTTAGCTGAAGCAGAATCGGAACTTGTTAGTGGGTTT
 11167  ATGACAGAGCATGCTGCTGTTGTATTCGTATTCTTTTTCTTAGCTGAATATGGTAGTATT
 11227  GTTTTAATTTGTATATTAACTAGTATTTTATTCTTAGGTGGTTACTTATATGATTACTTA
 11287  CCTTTGTTTACATTAATGCAATATATAAATTTTGAATATTATATAAATAATTTACATAAT
 11347  GAAAGTTTATTTTCCGGTCCTTTAATGGAAGGTTTGTTATATGGTTTAACTTTAGGTGTT
 11407  AAATCTTGTGCAATGATTTTTATTTTCATATGAGCTAGAGCTTCATTTCCTAGAATACGG
 11467  TTTGATCAATTAATGTCTTTCTGTTGAACGATATTATTACCTATAGTTATAGCTTTCGTT
 11527  ATACTTGTTCCCTGTATACTATACAGTTTTGAAATTATACCTAGTAATATTTCTTTACTG
 11587  TAA
;     G-nad1 ==> end
 11590  AATAAATTATCTTTATTTATGTATTTATTAATTAAATCTATATACAGAAAAAAACTATAC
 11650  GATTAGGTCTAAGATAAATTATATCTTATTTTATAGCCACTTGCCATATAGTTGTATATG
 11710  GCGTTAAGAAAGATTAAACTAAATGTTTAATCCTGAGGGAAATTTGTTTTATTTATATTT
 11770  ATATAAATT
;     G-nad4 ==> start
 11779  ATGTTACTTACACTTTTATTATTAATCCCCTTATCGGGTGTACTTACTATATCTACTCTT
 11839  ATGTCATACGAATTATCTTTTTTAAATATTAGACGTATTAAGACAATCGCCTTAACCACA
 11899  TCAATCGTAAACCTTATAGTCTCATTAATAACCTTTATTTTGTTTGATTTCAGTAGTAAC
 11959  CAGTACCAGTTCGTACAAGAATATCATGAGATTAGCTCTTTTGATTTCTATCTAGGTTTA
 12019  GATGGACTATCTATATATTTTGTTTTATTGACAACTATTATTACACCGATTGCATTATTA
 12079  AGTAATTGAAATTCTATTAATGAAAATGTAAGGTCATTTGTAATAATAATATTACTATTA
 12139  GAATCGTTATTATTAGCCGTATTTTTAGTATTAGATATCTTGTTGTTTTATATTTTTTTC
 12199  GAAAGTATCTTACCTCCGTTATTTATACTAATAGGTCTATTCGGTTCAAGTAACAAAGTA
 12259  AGAGCGAGTTTTTATCTATTCTTGTACACTTTATTTGGTTCATTATTCTTGTTATTATCA
 12319  ATATTAGCTATGTCTTCTATAATGGGTACAACCGATTTTGATGCATTATACAAAACTAAT
 12379  TTTAATTATTCCACACAATTATTTTTATTTTATGGTATATTTATTGCCTTCGCTGTAAAA
 12439  ACACCCACTATATTCTTAAATACTTGATTACTAAAGGCTCATGTTGAGTCACCTTTAAGT
 12499  GGTAGTATTATTTTAGCTGCTATTGTGCTAAAATTAAGTTTATACGGTATATTCAGATTA
 12559  ATTTTACCTTTACTACCTAAAGCTTCTTTAGATTATACTTATATAATATATCTTATAGGT
 12619  GTTATCACTATAATATACGCTAGTTTTAGTACTTTAAGGACAATAGACATTAAAGAACTT
 12679  ATAGCATATAGTTCTGTATCACACGCTGCAGTTTATCTAATAGGTGTGTTTAGTAATACT
 12739  ATACAAGGAATAGAAGGTGGTATAGCTTTAGGTCTAGCTCACGGTTTTGTTTCTAGTGGT
 12799  TTATTTATTTGTGCTGGTGGTGTATTATATGATAGATCTGGAACTAGATTAATTAGTTTC
 12859  TACAGAGGTATTGCTCAAATAATGCCATTGTTTTCTATATTATTTTTCATTTTATCTTTA
 12919  GGTAATTGTGGTGTTCCACTTACTTTAAATTTTGTCGGTGAATTTATGTCACTTTATGGT
 12979  GTATTTGAAAGATTACCTTTATTAGGTGTATTTGCTAGTTCATCTATCGTGTTTAGTGCT
 13039  GCATATACTATATATATGTTTAACCGTATAGCTTTTGGTGGATCTTTCAGTAAATTTTTC
 13099  GAGGCTAATATTAGTGATGTTAATAAACGTGAATTCTTTATATTACTTACATTAGTAATA
 13159  TTTACTGTAGTATTAGGTATATATCCTGCACCTATACTAGACGGTTTACATTACTCTGTT
 13219  TCATCTTTGATATATAATAGTTAA
;     G-nad4 ==> end
 13243  ACCTATATCGTTTAAATATAAAGGAAAATATAGTTCTTATTTTTCCGTAATCCTAACTAA
 13303  AAACTATAACTAGCCGTAAATACAGACACATGGTTTATCATGTATATTTTATTAAATTTA
 13363  TCCTAATAAATTTATTATGTTTAAATATATATATATATTATTTTTATATTCGATTATTAC
 13423  ATTGAAATAGCCGGATATATTTATAATTTAGATTATTTTTCAGTTATTTAATTAAGTTAA
 13483  TACTAACATATTTTATATACTACGGATTATACGAGATGTTTATTAAAATTAACTCATTAA
 13543  ATTATTATAATTAAGAAACAATAGATAAAAACATATAAAGTGTATATAATTTGTAGTATT
 13603  TTAATCTCTAAAA
;     G-trnV(uac)_1 ==> start
 13616  AAGGGATTAGCTCAATGGTAGAGCAACCGTTT!TAC!ACACGGAAGGTTAGGTGTTCAAG
 13674  TCACCTATTCCTTA
;     G-trnV(uac)_1 ==> end
 13688  AACCTCAAGATATATATATATCGATAATATAAATATATTGTGCTTTAAGATACCTCGGGT
 13748  ATGCATAGATACATATATATTTCTTTTAAAACAAGTTTATATATATATTATGAAATTATA
 13808  TAAACAATATAAAATTATATATGAACATGACTATAAAAGCAGTAACAAGCGTAACATTTA
 13868  TTCTACTTGTAAAAAAAGGGTATATAATTTTATATTATTATTAATATATTATTATTATTT
 13928  TTTTTTTATTAAGCAGTTTAATTTCTATCTTTTACTATATATTAATGGCTATATATATTA
 13988  CTATATACATTGACAAAGAAGAATAAACATGAT
;     G-atp8 ==> start
 14021  ATGCCACAATTAGTACCTTTTTATTTTATAAATCAAGTTACATTTGCTTTTATATTATTT
 14081  GTAGTTATGATATACGTCTTTTCTAAGTTCATATTACCAAGATTTGTACGATTATTTACT
 14141  ACTAGAGTATTTATAAGTAAGTTATAA
;     G-atp8 ==> end
 14168  TATTTAAATATAAACTAGCTTGCCCCTAATTTATATATAAACCTATATCTTTGTATAATA
 14228  CCTTTATAATGTTACCGTAAAATACCCATACAGTTATACATAATTTAACCCATACATCAA
 14288  AAAAAAACTTTTTAT
;     G-atp6 ==> start
 14303  TTGTTAAAATATATCAATAAAAATCCCTTAAACTCCTTTGCTGTGTATAATTTATCATAT
 14363  ACAATTATAACAAGTCCCCTAGATCAGTTTGAAATTAGAAACTTCTTAAGTATAGACGCC
 14423  CCTATACTTGGGAATTTACATATATCATTAACTAACATAGGTTTATACTTAACAATAGGT
 14483  GCATTCGCAATTTTAACATTGAATGTCTTAGCTACTAACTCTAATAAAGTTATAAGTAAT
 14543  AGTTGATCAATAAGTCAAGAAACAATATATGCTACTGTACATAGTATAGTGACAAATCAA
 14603  ATAAACCCAACTAAAGGGCAAATATATTTCCCTTTTATTTATACTTTGTTTATATTTATA
 14663  CTTGTGAATAACTTAATAGGTATGATACCATACAGTTTTGCTTCAACAAGTCATTTTATA
 14723  TTTACATTCGCTCTTAGTTTTACAGTTGTGTTAGGTGCAACTATATTAGGTTTCCAAAAA
 14783  CACGGATTAAAATTCTTTTCTTTATTAGTGCCTGCAGGTTGTCCTTTAGCTTTATTACCT
 14843  TTATTAGTATTAATCGAGTTTATCTCATACTTATCTAGAAATGTTTCTTTAGGACTTAGA
 14903  TTAGGAGCTAATATCTTAAGTGGTCATATGTTATTAAACATTTTAGCCGGATTTACATAT
 14963  AACATTATGACTTCTGGGTTTATATTCTTCTTTTTAGGTTTAATACCTTTAGCTTTTATA
 15023  ATTGCCTTTTCAGGTTTAGAATTAGGTATTGCCTTTATACAAGCTCAAGTATTCGTAGTT
 15083  TTAACTAGTAGTTATATTAAAGATGCTTTGGACTTACATTAA
;     G-atp6 ==> end
 15125  TTAAAAGTAAAATAAGTTATATTATCTATTGTTACTCACGCTTGTAGCCTGTTAAGGTCT
 15185  ATATACTATACAATAAATTTGTTGTTTTTGTGATACTAATAGTACAAGTGCTATAAGTAT
 15245  AGTA
;     G-rnpB ==> start ;; mfannot: Approximate position
 15249  CAGGAAAGTCTGGTGCTTATTAAATGTCAACACCTAAAATATGAGTGTTGGGTAAAAACT
 15309  TGAGTATTTAATAGAAAATCTTTAAGGTCTTTCTATAGTTATTTAAACTATAGGTAAATG
 15369  TATAGAAAACAATAAAAAAAATAAAAAAAAAGTAAATTTAGTATTAAAAATTATATGAAC
 15429  AAAACAAATTAAAAAGTATACAGTAAAATAATCTTAATGAGATCTCAAGCTTGACGTTAG
 15489  GCCTTAATATAGACTAATAACTATAACAGGATCCGGCTTAA
;     G-rnpB ==> end
 15530  AAGTATCCAAAAACAATAAAAATTCTTAATATAATTATATAAAAATATAATTATATAAAT
 15590  ATATTAATTAGTAATGGTATAGAAATGTAAATACCTTAATATTTGATTTCTATACC
;     G-rns ==> start
 15646  TATATATTGAGTTTGATGATGGCTCTGAATGAACGCTGTCCAAGTGCTTGACACATGCTA
 15706  ATCGAACGTCTAATTTAATTAATGATTAGTTTCATCTATTTCATTAGAAGTGGTGTACAG
 15766  GTGAGTATATAACATTTTGGCTGCCTTAGAGTAAGGTTTATAAATACCTTATAATACGCA
 15826  ATAAAAGGAAATTAACTTCCGCTTTAAGAGGACAATAAATGTTTCGGATAGGTAGTAGTT
 15886  AAAGTAATGGTTTAACTAGCTTAAAATTCCGTAGTCGAGGCTGAGAGGTCGATCGATCAC
 15946  ATTGGGTCTGAAAAAACCCCAATACGTATAGTACAGCAGTGGGGAATATTGGTCAATAGC
 16006  CTAACGGCTGAACCAGCAACTTGGGAGAATGTATAGCTTCGGCTAGTTATATTTGGCTGT
 16066  TTAATTAATCATATACAAAGCTTTGAATTTGTATATAGGAGATTATTCACTTATTGATTC
 16126  TTTTGACGCCGATGTTTTCAATATTAATTTACCACTCACCGTAAGGTGCACGTAAGTAAT
 16186  ACTTAAGTGGACAAAATAACATCGATTTTATCGAATAAAGTTCTAGATAGGATACTGATC
 16246  ATGACAATTTCCTGTCTATATGTCTTGACCAAATTACGTGCCAGCAGTCGCGGTAATACG
 16306  TAGAAGACTAGTGTTATTCATCTTTAGTAGGTTTAAAGGGTACCTAGACGGTATAATTAG
 16366  TCTATAATAGGAAACGGTTATACTAGAGTTATATATGAGAAGGTGAGTATTTGTGGAGTA
 16426  GAGTTGAAATTCTTTGATACCATGAGGACTGGTAAAGGCGAAAGCAACCTTTTATCTAAT
 16486  AACTGACGTTGAGGGACGAAGGCTCGGGTAGCGAACAGGATTAGATACCCTAGTAGTCCA
 16546  AGCAGATAATGATGAATGCCATAGGTTAGATAATATTTTAGTCTATAAATGAAAGTGTAA
 16606  GCATTTCACCTCAAGAGTAATGTGGCAACGCAGGAACTGAAATCATTAGACCGTTTCTGA
 16666  AACCAGTAGTGAAGTATGTTATTTAATTCGACGGTACGCGAAAAACCTTACCACAACTTG
 16726  AATATTATATTAAGTAAATCTTATCTTATAATAAGAGATATAAAATATATTACAAGCGTT
 16786  GCACGGCTGTCTTCAGTTAATGTCGTGAGATATTGGTTAATTCCATTAAATTAACGGAAA
 16846  CCCTTGCTTTATTTGCGATCTAATCTAAATAAAGCAGTTCACCATCACATCGGATATGAT
 16906  AACAGGGACCAAGACAAGTCATCATGGCCTAAATGTTGTGGGCGATAGACGTGCTGCATA
 16966  TTCCTATACAAAATGATGCAATAATGTGAATTGGAGCTAATCTAATAAAGTAGGATAAAA
 17026  CATGGATTGTAGTCTGTAATTCGACTGCATGAATAAGGAATTACTAGTAATCGTGAATCA
 17086  CCACGTCACGGTGAATTTTATCTCAGATAGGTACTTACTACTCGTCAGGCGCCGAAAGAA
 17146  GTGTGTGCAATAAGTTTGGTCTTTCATTTAATTTTACTCTAGTCTATTCGTTCTAGTTTT
 17206  TTTTATGGAAGATTTTCGTATGCGTGACTTTGATTGGTGTTAAGTCGAAATACGGTTCGT
 17266  GTAGTGGAAATTGCACGGGATTGATTAATGTT
;     G-rns ==> end
 17298  AACAATACAGGTATATTTTTATACTTATATGTATAATACTTATAGTTTTGTCCTCCATGC
 17358  TCGAGACTATAAGATCATTATATATAT
;     G-trnY(gua) ==> start
 17385  AGGAAGGTTCCGTTTGTTGGTATGACGGGTTGAGCT!GTA!AACTCAATAGCAATATGCT
 17443  GTCGAAGGTTCGAGTCCTTTTCTTCCTA
;     G-trnY(gua) ==> end
 17471  TTTATTTACGTATAAAGGCGCCATTAG
;     G-trnN(guu) ==> start
 17498  GCCTTTATAGCTCAAAGGTAGAGCAAAATACT!GTT!AATATTTCGATAGATGTTCGATT
 17556  CATCTTGAGGGCT
;     G-trnN(guu) ==> end
 17569  GGGAACTTAGAATATGTCG
;     G-trnR(ucg) ==> start
 17588  GGCGTGTTGGCTTAATGGTAAAGTTCTGTGTT!TCG!GCCACAAGTATATAAGTTCAACT
 17646  CTTATACACGTCT
;     G-trnR(ucg) ==> end
 17659  TTATTCTTATTTAACTGCCCTTTCCTCTAGCTTTGTTAGATTTAAAATATTTCTAACTAT
 17719  GGTAGTTAATTTTTATTTAATGTTATTTAGTTAAATATA
;     G-nad6 ==> start
 17758  ATGAGGTTTTTTTCTGTTTTATCTATGAATAGTCTTTATATTTTAAATGAAAGTTTCACG
 17818  AATGGCTATAGATCAGAGATATTAGACATTATATCTTTATCTGCTATTTTATGTGGAATA
 17878  TTAGTTATTATTAGCAAAAACCCTATTGTTTCTGTTCTATTTTTAATAGGTTTATTTTTA
 17938  AGTATCGCTAGTTACCTAATGATATTAGGTTTAAACTTTATTGGTCTTTCTTACTTATTA
 17998  GTGTATGTTGGAGCTGTGTCAATTTTATTCTTATTTATTTTAATGTTAATAAACGTTAGG
 18058  ATAAGTGAGCTATTAAGTAAGACTAGCAATAGTATACCTTTAGCTATATTTATTACCATT
 18118  GCATTCAACTATCCTTTATATCAAATATTGCCATATAGTGTTGCCTCTTTTAATAGTTAT
 18178  ACTGTTGATTTAAATAATACTTTAAATGATATTCGATATCATAATTATAGTGATAGCTTA
 18238  AATAAATTTTTTAAGTTAAATGGTGCTGAATTAGACAACGGTGAAATATCCTTTGTTACT
 18298  AGTAAAATCTGAGACGGTAATTTAGCCGAAACTAGTCATATATCTAGTATAGGTAATATT
 18358  ATGTACACTAGTTATAGTATATGATTAATATTAACTTCTATTATATTATTATTAGCTATG
 18418  GTAGGTGCTATCGTTATTACAATAAAACAAAAAAATTAA
;     G-nad6 ==> end
 18457  TAAAACCATCTATAAAAGATGGCTTTATATTTATATATATATAATAATTTAACTTATACA
 18517  CTCATTATTTATATTATAATTCTTAAGTTATATTTACAATATATCTTATACAATTATAA
;     G-trnD(guc) ==> start
 18576  GGGCTAGTCCTTTCTAATTGGTCAGAAACTTTCTT!GTC!ATGAAAGTAAATGTCGGTTC
 18634  GAATCCGACCTAACCCG
;     G-trnD(guc) ==> end
 18651  TTGCTATTTTATAAACAAAA
;     G-trnV(uac)_2 ==> start
 18671  AAGGGATTGGCTTAATGGTAGAGCAACCGTTT!TAC!ACACGGAAGGTTAGGTGTTCAAG
 18729  TCACCTATTCCTTA
;     G-trnV(uac)_2 ==> end
 18743  AACCTCAATATATGTATAGTATTCATATGTATATATATATATATATATATATTGTGCTTT
 18803  AAAGATATACCTCGGGTATGCATAGATATAAATATATCTTTTGTTAAACAAGAATATATA
 18863  TATATTATGAAATTATATAGACAATAAAAAAGAATAT
;     G-cox3 ==> start
 18900  ATGACAAATATGACTAGAAGTAATTTTCAAGCTCATCCTTTTCACTTAGTATCACCGTCA
 18960  CCCTGACCATTATATACTTGTATTGCTTTATTAACATTAACAACAAGTGGTGTATTAACA
 19020  ATGCACGGTTTTAGTAATGGTGAAATGTTTTTATCGTTAGCTTTTGTAACACTTATTTCT
 19080  TCAATGTCATTATGATGAAGGGATGTTATAAGTGAGGGTACATATTTAGGTAACCATACA
 19140  TTAGCAGTACAAAGAGGTTTAAATATGGGTGTGGCTTTATTTATAGTTTCGGAAGCGTTA
 19200  TTCTTCTTAGCTATATTTTGAGCTTTTTTTCACAGTGCCTTATCTCCTACCGTAGAATTA
 19260  GGAGCACAATGACCACCTATGGGTATAGAAGCTATTAACCCATTTGAATTACCTTTACTT
 19320  AACACAGTAATTCTGTTATCAAGTGGTGTTACAGTTACATATGCTCATCATTCTTTAATA
 19380  CAAGGAAATAGAAGTGGAGCTTTATATGGATTAGTGGCTACAGTAATCTTAGCTGTAATA
 19440  TTCACAGGTTTCCAAGGTGTAGAATACACTGTTTCTTCTTTCACAATAAGTGACGGTGCC
 19500  TTTGGATCTTGTTTCTATTTTGGTACTGGTTTTCATGGACTTCATGTTATGATAGGTACT
 19560  GCTTTTATTGCAGTGGGTTTGTGACGAGTATTAGCCTACCATTCTACAGAAAACCATCAT
 19620  TTGGGTTTAGAGTCAAGTATATTATACTGACATTTTGTGGATGTGGT
;     G-orf265 ==> start ;; mfannot: TTG upstream: 19508
 19667  ATGGTTATTTCTTTTCATTTCAATATATTACTGGGGATCTTAA
;     G-cox3 ==> end
 19710  TATTAATGCACCTTAATATTTTGTATTTAATATTTATACTTTACAATACAAAATTTTTTC
 19770  ATTATTTAAGTATAGTAGATAATATATGTATAAAAAGTAAACATTTTTATATCTATATAA
 19830  AAGAAAATTGGATGGCTGTATTAGGCTTATTTAGTTTAGTTACCTTGCTTGATAATATAT
 19890  TATCTTATTTAAAAGAAAAAATGTTTTGTGTGGTAGATTGTATATCAGAAATATTTATAG
 19950  TACTTAATAACATATCTAATATTCATATCTTTATTGTTATTAGTGCTTTATTCTTTATAA
 20010  ATTATAGTTACAAACATAAGCTATGAATAGATTACCCTTATACTTATTGATGTGGAAACG
 20070  CAATATGTTTCATAGTTATACTTATTATTTTTTATAAATATTTAGGTATTATATATGATA
 20130  TATATAATATTATCCGGTTTTTCATTGTAAAAATGAGTAATCCAGCTTCTGGAACTTGAG
 20190  CTGGAGGTTCTTCAGGTGGCGGTTCTTTTGGAGGCGGTAAACCACCAAAGAAGCCAGGTC
 20250  CGGATAATGATTATTATAGTAGATTATCTAAAACAGATCGAGAAAAAAAGAGAAAATATG
 20310  ATAAAGCTCGACGTGCGGCTCTTCGTGCACGATATGCTGAAGAGGCAAGGGTAGCTGAAG
 20370  TGGCAAGGGTAGCTGAAGTGGCAAGGGTAGCTGAAGTGGCAAGGGTAGCTGAAGTGACAA
 20430  GACTTGAAAATATTAAACATGGAAGACCATGATAG
;     G-orf265 ==> end
 20465  AAAGAATAATCTAAATTATTCCTAACTTATACTTCTGATTTATATTCAGGTAAACTTCTT
 20525  TTGTCCTTTTCTACAATATTAAGCTAAACTTTAGTGATTCTCTATAATGTTATGCTAAAC
 20585  TTGTTTTATTCCTTTAACTTTCAGGTACTATTTACTTTTTCATATTTAAAATTACTTAAA
 20645  ATTTTATGATATTTTTTTTTCCTATCTTCTTTCTTTTTAGTCTTATATTGTGTTTATCCT
 20705  ACGCTTTTCCCTTTTATTATTGGTGTATTTCCCAACGACACATGTATGTACTAGCTTATT
 20765  ATATTTGTTAGTATTATTTTAACATAATATTAACCTATTAGGTTTCTTATTTATATATAT
 20825  ATTGTCATATAATTAACGCGCTGTTTATTAACATAGTTTTTTATATAATAAAAACTATA
;     G-trnK(uuu)_1 ==> start
 20884  GAGATCTTAGTTTAATGGTAAAATACGAGATT!TTT!AATCTTTGTTATAAGGGTTCGAC
 20942  CCCCTTAGGTCTTA
;     G-trnK(uuu)_1 ==> end
 20956  C
;     G-orf465 ==> start
 20957  ATGAAAACACAAAATACAATAAGCAAAATTAATATACAGGCTAGCCTTGCCGGAGCTAGG
 21017  AATCAAATAAAAACATTAAGGTGTTTTTCCCTGTTACGGAAAGTACATACAATAACAAAT
 21077  GTATGCGCGGTTGGAGCGTGTCAAAAGCGCGTAGCCAAATTGCATGTAGGTGCAACTCAT
 21137  TTTTATTTCTCGTTACATGCTAAGCCGTCTTGTTCTTTTTTTATTAGGTCTAGGTTCATA
 21197  TCAACCACATCCCGTTTGTTTACTAAAGATGTAGGTATAGATGGCAAAGTTATAGGTAGA
 21257  ACTAGAGAGGTTGTTAATAAAGGCCTTCAACCTTTTAAGAATCATGATCCTCTGATGCCT
 21317  TATATAATAAGTAGATTTAATAAACATAGCGGGTACCCTTCACCTGATGTATCCGCTAAT
 21377  AATATGTTTCGTCCGATAGCAAAAACGCTTCCAGGTGCTGTATTTTACGGTAGCAGTGCT
 21437  CGGGATAAATGGATCGAGCTAGATACATCTAATAGAGAACATTTGCTTAAACGTCTCCTA
 21497  ATTTTAAAGAAACATAAAAAAAATGTTATAGGTTTTACTAGTGAGGCTGATACAGCTTGT
 21557  CGTGAATTATTTCATTATGTATTTACGTATATGTACAGTAAATACCCCAAAGAGTATTAT
 21617  TTATATCGAAATGATCATATATATTTTATTATATGTTATTCAACTAATCATCATTATTAT
 21677  GTAGGGGATTTGGCCAGTCATGATCCTCTAGATTTATTAAGAATATTAAGTGAATGTGTG
 21737  GTAGTCGACTTTTCAATACTAAAGAAAGTTAATGGTAAATACTTAATTATAGCTTCTAAT
 21797  AGTATATTTTCAATAAATTGACAAGTATCTGATCGTTTAGGTTATGATATGATTAAACTA
 21857  CATGGCACAGCGCCTGGTTGACAAGAGGGCGGTATACATTATAAGAGGTATGTTAAATAT
 21917  TTTGATAACATCAACAGTAATGTTATAAGTAAAAGGTCTAATATTTTTATCATTAATACA
 21977  TCCAAGTTTTTTTTAGCTAGACATGTTACAAGAGTACCTTTAACTAGTGAAATTGGGGTT
 22037  GTGGTTGGTTATAGACTAAGAGATTTATACCTTAGACGTGAAGTTCAAACATTTCATTTG
 22097  TTACCTGTGTCTGGTTTAATTGTTTTTGGTGTGAGAACATATATGCAACCTCTAGATAGC
 22157  CTTAGTTATTCCGATTTACTTGATATACAAACTTTAGTTAATAATTGAAAAGATGATATA
 22217  GCTATATATCATGAAAGAGATACTTGACTGCCTGTCATAGATAAACATATAAATGAAATG
 22277  GTTGTTTATCATAGAAATATACGAATTGGTATATATATATTTTTCTTCTTTTACTTTGGA
 22337  TATGCTATTTTTTATTAG
;     G-orf465 ==> end
 22355  GTAGGCATACTATAAGCTCATATTTATGTATAAGCACTAGGTTTAATTATTTTTATTTAA
 22415  GTATAAATTAATTAAACAA
;     G-trnG(ucc) ==> start
 22434  ACGGCCATAGGTTAATGGTAGACCTTTCGTTT!TCC!AAGCGAATTGTGTCGATTCGAAT
 22492  TCGGCTGGCCGTA
;     G-trnG(ucc) ==> end
 22505  TTATTATTTCTTTGATTAAACCCGTCTAAGTATCTGTATAATCCTTTATAATAAACAAGA
 22565  CTTAAGTATAAGCATCCTTATATTTTTATGCGAATATAAAATCCACAACGAGATATTCTA
 22625  GAGCTCGTTTGTAATTAACTAGCTATAGATTGAACGAGTCTGAATAAGATAGTCTTAAAT
 22685  ATATTTTGCGTGTTATCCTTTTTATTACTGCTAATATGCCTCTTTTAACTCTACAGTTAG
 22745  TCGTACCAGTATGTACCGCTAGATATGCTAGCCATTATATATTAACCTTTTTTGTATTGA
 22805  TCTTCATAATAATGGTAGTTCCTTTGCCTATAGTCGTAGTGTATACCATTATACAGTAAC
 22865  CATTAGTGGTAATATAGATAAGTAAATTAGTCATTATCTACTTAAAGATATAAAAAATAA
 22925  AAAATCTATGTTTTATCAACTTAAAGAGATAAAATATATGTTTATATAAAATTTATATAA
;     G-trnS(gcu) ==> start
 22985  GGAAAAGTTGCTATTGGTAAAGCGAGATATTT!GCT!AAATATTGTGTTATGCACCTGGA
 23043  TGTTCGAATCATCTCTTTTCCG
;     G-trnS(gcu) ==> end
 23065  TAATATACAATAAGGTTTATACATTAATAATAACCTTATTAAATAT
;     G-trnW(uca) ==> start
 23111  AAGAGCATAGTTTAATGGTAAAATTTGAAGCT!TCA!AACTTCACTTTCTCAGTTCAAAT
 23169  CTGAGTGCTCTTG
;     G-trnW(uca) ==> end
 23182  CATGAAAACTATAAATAATAGAATTTTTAGCTAAACGCGAAAGCTTTAGTGGGGATATGT
 23242  TTAACAACCTTTAATTTGCAAAAAGGCTATACACAAAATATTGTATCACTAGTAAAACTG
 23302  ATACAAAAATAGTAGTTAAAAATAATATAAAATAA
;     G-trnI(gau) ==> start
 23337  AGTTCTTTAGCTTAACTGGTAGAGCGTATTCTT!GAT!AAGAATGTTATTCAAGTTCAAG
 23395  TCTTGAAAGAACTA
;     G-trnI(gau) ==> end
 23409  AGTAAATAAATCTTTTATTAAGTAAAGGGTAGACAAGAAATGTAAGATTTAGAATAAAAA
 23469  AAAAGTTTATTATCTTCGCATAGTAAACGGCGTTTAGGATAAAAACCTTTTATTTAAATG
 23529  TATTAAATAATAAAAGAACTAAAATTTAATTAAAGGTATTATTTATAAGTATGTGTTTTT
 23589  TAATTTAAGAGCTTCTATTACATATATCTTTAATATATTAACCATTAAATTATGTAT
;     G-trnS(uga) ==> start
 23646  AGAGAATTGACTGAGTGGTTTAAAGTGATAAGCT!TGA!AACTTATTTGATTTAATAGAT
 23704  CACATCCGTTCAAATCGGATATTCTCTG
;     G-trnS(uga) ==> end
 23732  CTTTAACACTAATAGAGTTATAATAAATAAAA
;     G-trnP(ugg) ==> start
 23764  CGGATTAGAGCCAGGTTGGTTAGGCGCCTCATT!TGG!GTTGAGGATCTGTTATGTTCGA
 23822  ATCATAATAATCCGA
;     G-trnP(ugg) ==> end
 23837  AAAAAAAAAATATAAAAAATATATTTTTATATTTAAACAAATTAGTAATGTGTAAGATAT
 23897  CTATGGCGAATTTCTATGTAATTTTACATAGGAAAGTATATAAAGAGATTATTATGGATA
 23957  CCTAGCTATATAT
;;     rnl ==> ;; mfannot: 5' +/- 50 nt
 23970  TAAAGAGAGTACTAAAATTAAATTGTGACAGGTCAAAGAAAGAAATTGTAAAGTTGTTCT
 24030  TTTATATCAAATCACCTTAATAGGGTGAGGAGGATGCCAAGTAAACCTTTTTTTATTAAA
 24090  AGGGTGATAAATTTCACATGAACTCTTAGATAAATTAAATTATAAACGAAGTGAATTGAA
 24150  ATATCTTAGTAACTTCAGGAAAAGAAATCAAACGAGATTCTATGATTAGTGAGAATGAAA
 24210  GTAGAAGAGCCTAATTGTTTACCGGTATATTATAAATAAATTATAATATAATGCGATGTA
 24270  ACAAGAAAAAAAGTAAAACGGGCAAAACCTGTTTGAACAAAGGGGAACCTTCCTCTAAGG
 24330  CTAAATATAATATATAAGCGATAGCGTAT
;;
 24359  AGTACAGTGATGGAATGGTTTGAAGTAGTAGTCTTATAAGCAGCTCGAGTAAAATTTAAA
 24419  TAAAAAGTAAGAGCGTACCTTTTGCATAATGGGTCAGCGAGTTAATATTAGATGCGAGCA
 24479  GTAATGCCCAGATAAACCAATTATGAAATAATGAATTAGTATCTAAAATTAGACCCGAAG
 24539  CCTGGTGATATTACTACAGTCAGGGTTATAAAAGCCCGAACGGTTTATCGTTGTAAAGAT
 24599  ATCCGAAGAACTGTGGTAAGTTAGTGAAAGACAATACTGACTAGGATAGCTGGTTTTCTG
 24659  CGAAACCTATATAAGTAGGTAATTCAAGGTACATCATAGCAGGTACAGAACTGTGATCTC
 24719  AGGCAACTTCTATCATATTATCCTATTGCTACACACAATGTAGCTATAGTATAATGGGTG
 24779  ATTTTGCATATATCGGGCAATCGTGAAGATTTTATCGGTGAGTATTCGCACTCGGAAGGG
 24839  CAATGATGAATATTGAATAATCGGACATAGTACGATAAGGTTGTATGTCTAAAGGGAAAC
 24899  AGCCCAGAACAAGAGTTAAGGTTCCAAAATTATTGTTAAGTGAAATTAAGGAAGTTTCTA
 24959  TCTAATACGACTAGGAAATAGGCTTAGAAGCGGTCCATTTTTTGAAGATCTCGTAACAGA
 25019  GCACTGGTTTAATAAATTAAGTTTACGCTTATTTATATTGATAGTTGCACCGAAAATTTA
 25079  ACGGATCTAAACAATATACCGACACCTTGTCCATATTTATTAATAATTTATTATTATATT
 25139  TAATGGGGTAGCAGAACGTTGGGTAAATCTAGGACTTATTCTTTTTAAGAATGAATATAA
 25199  GATAACCCAAGTGAGAATGCTGACATGAGTAACGAAAAAGGGACTAACGTACCCCAAAGG
 25259  TCTGACTAACTATATGTTTACAGACCGGTACGGGCATACCTCGCCTAAAGCTTATGGTTT
 25319  TAATAAAGTAACGGCCTCTAAGTTTACCAACCTAAAGGATTAAAAAACGATGAGCAAAAA
 25379  AAAAAATCTCTATCGAGTAGTAACAACCTTCTTTTTTCGAGTTGCAAAACTGTCTTTTTT
 25439  TCTAAATAAAAAAAAAGTAAAGTGAAGAAGGTTCTGGAAAAACATCGATACATCTAGTTG
 25499  TCAACTTGTAATAAACTAAAAAGATGAATAACAAGACAATGGATTTGACCGTACCTAAAT
 25559  ACTACCCCAAGTAAGCTAGTAGAGAATACGAAGGCGTTTGAGTGAACAATCATTAAGGAA
 25619  CTCGGCAAACTAACTACCGTAACTTCGGGATAAGGAGAGCCATTCCTCCTAATTAATATT
 25679  AGGTTAAGAATAGGAAGCATGGAATAGTGTTGTACGACTGTTTAATTAAAACAAAGCACT
 25739  CTGCAGTAAGATAATAAATCAAAGTATTGAGTGTGATTTCTGCCCGATGTCGGCTGGTTA
 25799  ACGGATTTGCTAAGCTGACTAATATAAGCTTGGCTTCGAAGGAAACCCCGATCAATGGCG
 25859  GCCTTACCTATGAGGGTCCTAAGGTAGCGGAATACCTTGGCCGTTAAATGCGGTCTTGCA
 25919  TGAATGATTTAACGATACAACAGCTGTCTCAATGATTGGCTCAGTGAAATTGGAATAACT
 25979  GTGCAGATACAGTTTACCTCTAGTTAGACGAGAAGACCCTATGCAGCTTTACTGTTGCTA
 26039  GTTATTGAATATGATATGGCGAATTTTAGTTATAAGGTAGTGTAAACACAATTGAAACAC
 26099  CTTTATTTAGTTTATCATATTGGTAGATTTTCTACGTGAAACTCTCAAACATATCTAGCT
 26159  TTTGCTAGAGATTTGAGATAATCATTAACCTTCAAAGAAGGAACAATTGCTAGGAGGCAG
 26219  TTTATGCGGGGCACAGATCCCATAAAAAGTACCTGGGTGTATCCAAAGTTAATTTTGTAA
 26279  AATTGTCATAATTATTTGACAATTAAATATACTAATGATGTATATTTTTTTATTTTTAGT
 26339  ATGTTATTTGGTATAGCTTAAGCTATAACTAATCCAGCTATATATCTATTGAGTTAGAAC
 26399  TAATATTTTTTTCCAAGTAAGATTTTAACTATATGGAAAATAGTTGTAATTAAAACATTA
 26459  AGAAAATAGGGCAAATACTTTTAATTTTCCAATGTTTTTAGTTATATTATTAGTTGGCTT
 26519  AGTTTATAATAATTAAGTTTGTGCGTATTTTTTTTTTATATGAAAATACTAATAATATAA
 26579  TTATGTTTATTACTTGTCAAGTTTAATGGCTTAATCTTGCTTTACTGTTTGACTTACACG
 26639  TCTATCAGTCGCGTAAGCGGGGCATATGATCACAAGATGCAGAAAGGAAAGGTCTTGGAT
 26699  AATTGAAAAAGCTACGCTAGGGATAAATAGCTTATTGTCCCACAATATTTCTTATAGAGA
 26759  AATATTGTAATAA
;; mfannot:     /group=IA(5') (6.02e-07)
 26772  ttgggttaatttcaagaaagactttaaaatgtttacttgaagcgacttttgacatgcgat
 26832  atttccgtttcaaaaacgttcaacgactaataggtttgttattttatataacagcttaat
 26892  aagaatccaacatgtattttctcctcttttataataatataaggtctacttaaataatat
 26952  tttaagtaatcaataattaatataaataatattaatgaaatagacttaatcctag
;; mfannot:
 27007  ATTAAAGATTAAGCGAACGAAATAGTATATAACTTGCTTGATTTGAAGAAAGATGTAAAA
 27067  CTTAATAATTTTCAAGATGAAAATAACTACGAACAGAATTTACCGATATTATTTGACAAA
 27127  AAAAGTAAAATAAGTCGATCTAAACAATTGAGCTATATTAAAAGCGATACAGGTAAAACT
 27187  AGACATTATACACCTGCAGCTCAAGAGTGGTATAATAGTGTATATTCATATAACTCTAAT
 27247  TATATAAAAACATTGCCTGTAGCAAATACAAACCTT
;     G-orf434 ==> start ;; mfannot: TTG upstream: 27040
 27283  ATGGCCCTTTTAAAAAGCTTTTTTAATTTTCAACTTAACCAAAATTTGATGCAAAATAAA
 27343  ACTAAGCGCTTACAACTTAGATTCCGCCGAGTATCCACAAAAAAAGTGTTTATAGGTAGA
 27403  GGTGATGTAAAGCATACCAGTAATAAAGTACTAATAACATTTTATGTCCTTAATACGGAG
 27463  GGTATGTTATTAACACAGAATTATGAAAAGGCTAAAAAAGATCTTTTTTATCCACCTTTT
 27523  CCCTTAGAAAAAACGGTTAAATATAATCGTAAGGGTGAAGCTACAATAACTTACAATAGA
 27583  GTTTTAAGCAGTCAGGAAAATTTTGTTCAGGGGGATCATCAAGAATTATATGATCTATAT
 27643  ACCATGTCCATAATGAACAAATACGCTTACTCTTCGGAAATAGAGTTATTAAATTCTTAT
 27703  TGTAATCTTTTAACTAGGCTAGTGGAAACAAATATTTTAACAAATGATGAGAAACGTATC
 27763  CTATTTATTAATAAAATTTCACTATGGAAACCTTTAGATTATCTTAATTTTAATCAAGTT
 27823  AAACTTGAATCTCTTAAACGGTTTAAAGAAAAAAAATTACGTTACTTTTATCATTTATTG
 27883  AAATTAAATAGTTTAAAATTTACAAATCAGTTTATGTCAAAGCTGATTTTTTTAGTTAGA
 27943  AAATTATATAATAAAGATGTTGAATTCAATATTGTTAAATTAAAAAAAATGCATCTAAAC
 28003  AGTGATATATATACTCAAGGTGTATCCTTAAAATTAAGGAATAGAGATAATCGGCTATAT
 28063  AAAGTTTTAAAAAGATCTCTACGTAAAATTGATTTACCTGTTATAAGTAGAATAAGCGAA
 28123  AGAATAAGTAAACCATTAAAAGAAGAATTCTTTGTTAATAGAATCCGTAATAATATCATT
 28183  AGTTCCATGATTAATTACAATAAAGGGAAAGATTCTTTAAATAATCTATTGTTAAGTTTC
 28243  TACCCTGCAACTGATGACTTAGAAATAAACATTATAAAAAGATCATTTACAAAGAAACAA
 28303  AAAGTATCTTTAAAAGGTTATGTACTTAGACATCACTTAAAACATTTAAATTTAAGAGGT
 28363  ATTAGAGTAGAAGCTAAAGGAAGGCTTACACGCCGTGCAACTGCTTCAAGATCTGTATTT
 28423  AAAGTGAAATGATTAGGTGGTTTAAAAAATGTAGATTCTTCTTTCAGAGGCTTATCTACT
 28483  GTTATGCTAAGAGGTTATCATAAATCAAATGTACAATATACTGTTATTAATTCTAAAAAC
 28543  CGTAACGGAGCTTTTGGTGTTAAGGGTTGAGTAAGTAGTAAATAA
;     G-orf434 ==> end
 28588  AACCTTAAATTAGCTTACTTGGTATTTTGCTTAATATAAAAATAAATGCAAATATTTATA
 28648  TAAGTACAAGTAAGGTAATTGTATAATAATGAGTGTCTAAAACAAGGTTTATATTTTTAA
 28708  TATATCTTTATCACTATAACTTTTTAGTTATGGTTTTACACCTGTGCAAGTTTATATTTG
 28768  CCTTAATTATATTTTCGCGTTGCAAATATTATAAAAAGAGAAAAACATGAAGAAATAGTC
 28828  TGAACCGTTTTAAAAAAAACGGAATTTTAACATAATTTGAACAGGCTAATTGCGCCAGGA
 28888  AGTACAAATTGAGTGCGCAGTTTGGCACCTCGAT
;;
 28922  GTCGGCTTAACTTATCCACATGAATGCAGGAATCATGAAGGGTTCGACTGTTCGTCGATT
 28982  AATAAGTTACACGAGCTGGGTTAAATACGTCGTGAGACAGTATGGTTTCTATCTTCTAGA
 29042  GGAAATTAGAATAAAATAAGGATATCCCCCTCGTACGAAAGGAGCTGGGTATATTAACCT
 29102  CTGGTTTACCTGTTGTTTATGTGCCCAATATTAAATATATGTAGTAAAGTCCTATAGACT
 29162  ATAAAATGTCAGGATCTGGGGTGTTACTTTCACTTAAGTAATTCTATAACATAGGCACGG
 29222  CAGGAACGCTAAGTTAGTTAAAAATAAGTGCTGAATGCATCTAGGCACGAAATTTACTTT
 29282  AAGATATTCTTAAATATACGTAGTGGAATACTACGAAATTATAAATAATAAAAAGATATA
 29342  ATAAGAAAGATTAAATCGATAATACAACAATAAACTCGAGATAAATATAGCAGAT
;;     rnl ==> ;; mfannot: 3' -20/+180
 29397  GCATAATTCGATATTTAAACCCCATATAGGCAGTTAAACACAAGACAACCCATTATCGAG
 29457  TTATGCAAATGTAATAAAAAAAAAAAAAATGCAGCTGAAATACAGAGATAATCGCTTATA
 29517  ATTATCAACTTTATTATTTAGCAATAAGTACCCTTTACTCTTAAGGTAAATAATTTATTG
 29577  TTATCAATAGGCTTTAGCTGAAAGAATTTAAATGTTTTTAGGTATAAAGTACTAATTTTA
 29637  TATTCAACTAAATTTGCGCGATATCACACAACTTATTTATGTTTAAATGAATAATAAATA
 29697  CAACTACATTAACTTCA
;     G-trnT(ugu) ==> start
 29714  GTCCGGTTAGCATAAAAGTAATGTAGCTGTTT!TGT!AACCAGCATAAGCAAGTGCGATA
 29772  CTTGCACTGGACT
;     G-trnT(ugu) ==> end
 29785  TAATATATACATAATA
;     G-trnE(uuc) ==> start
 29801  GGCCTTATAGTCAAGTGGTTAAGACATAATGTT!TTC!ATCATTACATACATGGGTTCAA
 29859  TCCCCATTGAGGCTA
;     G-trnE(uuc) ==> end
 29874  CGGTTAGTGTATATATTATACTAACTAAAGAAGAAGAAGTTTATGTTTTTATAATTAATA
 29934  ATATATAATTGGGTTATGCCCAGTTATATATAATTAA
;     G-trnM(cau)_1 ==> start
 29971  TGCGGATTGATGTAATAGTAACATAACTGGCT!CAT!GTCCAGTCAATATTGGTGCAAGT
 30029  CCTTTGTCCGCAT
;     G-trnM(cau)_1 ==> end
 30042  ATTTAAC
;     G-trnM(cau)_2 ==> start
 30049  AAGGTTATAGCTTAATTGGTAAAGCAAGCTGCT!CAT!GACAGCTGAGATGAGTGTTCAA
 30107  CTCACCCTGGCCTTA
;     G-trnM(cau)_2 ==> end
 30122  GCTTAAACAAAATTATAC
;     G-trnL(uaa) ==> start
 30140  GTCCGAGTGCTGGAATTGGTAGACAGGACGAGCT!TAA!GTTTCGTTGATATAATATCGT
 30198  AGAGGTTCAAGTCCTCTTTTGGATA
;     G-trnL(uaa) ==> end
 30223  CGTTTTAATTAAATTAAAAACTAATTATTTTAAGTTTTTAATATATTTTAGATCTTTATG
 30283  GTTTAATTTATAAACTAAAAGCTACATAAGCTTTATATATAAGCATCTATACATCTTAAG
 30343  ATGTTACAACATCGTATAATGCTTATATACATATAATAAAAGTTAAATATATAATGATAA
 30403  TAAAAATATTCTAAATTAATATTTTTTTTTATTTTTATTACACAAAAA
;     G-trnA(ugc) ==> start
 30451  GGGGACATAGTTTAATTGGCAAAACTGCGATTT!TGC!ATATCGTTAATTCAGGTTCGAT
 30509  TCTTGATGTCTCCA
;     G-trnA(ugc) ==> end
 30523  CTAAGTATTGGTAAAATTCTACTTATTATATGTGTCAAATATACGAAAATAATTAAGATT
 30583  ATTAATGTAGCCTGCTTAACTAAAAAAAATTTTAATGCTATATTAGCTAAACTTATTTTT
 30643  AATTGTTTCAAAACTTAAATTGATAATTAAGGTGCGAGCAATTTAACACTTGGTTTAGTT
 30703  TATGTATACTTCAGTAGTCTAACTAGTGAGTTTACAATATAAAACATATAAAAATTATGT
 30763  TATATAACCGTTTATAGCTTTAGTGTAAGCTAATCTATATAAAAAGTTAGACTTTACACC
 30823  TATAG
;     G-trnF(gaa) ==> start
 30828  GCTCGAAAAGCTCAACCTGGTAGAGCGGAACTCT!GAA!GATGTTTAGGTTGTAAGTTCA
 30886  AATCTTATTTCGAGCA
;     G-trnF(gaa) ==> end
 30902  ATTTA
;     G-trnL(uag) ==> start
 30907  AAGGTAGTGATGGAATTGGTAGACATGAATAGCT!TAG!GCCTATTTGATTATTATTATA
 30965  TCTTATCCGTTCAAGTCGGATTTACCTTA
;     G-trnL(uag) ==> end
 30994  TGTAAATTTATATTTAGTATATTTCTCTATATATTGATATATTTAAATA
;     G-trnQ(uug) ==> start
 31043  TATGTTGTGGACTAATCGGTAAGTCATAAATTT!TTG!GTATTTACCATTGAGTGTTCGA
 31101  ATCACTCCAACATAA
;     G-trnQ(uug) ==> end
 31116  TTACTTTCTTGTATTTTATGTTTAAAGTTTTATAAAACTTTATGATTTAAA
;     G-trnH(gug) ==> start
 31167  GGTGGATATAGTTCAATCGGTAGAGCGACTGTAT!GTG!GATCAGTCTGTTCCCTGTTCA
 31225  AGTCAGGGTATTCACC
;     G-trnH(gug) ==> end
 31241  CTTCATCCATTTAATTTACAATAAA
;     G-trnM(cau)_3 ==> start
 31266  GCCAGGGTAGTTTAATTGGTTAGAACATTAATTT!CAT!GCATTAAGAATGAGAATTCAA
 31324  ATTTCTCCTCCGGCT
;     G-trnM(cau)_3 ==> end
 31339  ATTATTAATACTACATAGTTGTATTATTTTTATTGTTATGTATATAAGTATCTAATATAC
 31399  ATATATACTTATATGCGTATTGGTATATGTTATAATATATAACATATATGATATATCTTT
 31459  TGCAAGTAATATTTTGTTTTATATATGTATTATATATATATATATATATATATATTACTT
 31519  TTGCCCTTTAGATAGTCTTTATGTATATGTAATAGTAAGGTTTTACCGTGTGGTTTGTAT
 31579  TTATATAGGTTTATGTATATAATATATACATTTTTATTATACAAGTGTAGAATATATGCA
 31639  TTCTAAATTGTATGTATTAATTAAAGATTTAAAGTAATATATATTGAATATAGCATATTA
 31699  TAAAAAAAAAGATAAGTCAGCGGTCTGTTATAAAACCATATTTTATATAAAATATGCATA
 31759  TAAAAAAGTTCGATTCTTTTACTTCCTT
;     G-nad2 ==> start
 31787  ATGTTATTAATTTCTATAATTCAATTATTATTGTCTAATGCGGTTACCTTACGGCGAGAC
 31847  AAGTCTATATTATATAGTAGAGTCTCTATATTAATACTTATTTATTCAGGTTTAATATCT
 31907  TTCATGAGTTTAAACTTCAAAACTTTAAGTAGAGGTATTGGTTTATATGGTGGACTATTT
 31967  GTTTCAACAAGTATTACACATATATTTCAACTTTTTATATATATAATCAGTGCACTAATA
 32027  CTACAACTTACAGCATTTTATCCTCGAAGGGTATGAACAGCTGCATATTCTTCATTAATA
 32087  AAAATGCTGTTTTATAATTTCTTATATTACAGAACTAAAATTGTAAACAAGATGGGGGAA
 32147  CAATTTAAAATAATCGAGTACCCTTTAATCTTATTGTTTATAGTTAGTGGTGCAACATTT
 32207  TTAGTATCTACATCCGATTTAGTATCGATATTTTTATCGATAGAGCTACAAAGTTACGGT
 32267  TTATATTTACTTAGTACACTATACCGAAATTCTGAATTAGCTACATCAGGTGGTTTAACT
 32327  TATTTCTTATTAGGGGGTTTAAGTTCTTGTTTTATTTTACTAGGTACTAGTTTATTATAT
 32387  GCAAATTCAGGTACTACTAATCTTGATGGTATATATGTTATAACGAGCTTAAGTGATTTG
 32447  ACCAATCAAGGGGACAATAATATTTTATACTGATATAAAAGTTATTATATTAACTTTTCA
 32507  TTGCTTATACTTAGCGTAGGTTTCCTATTTAAAGTGAGTGCTGCACCTTTCCACTTCTGA
 32567  TCACCAGGTGTTTATGATGCTATACCTACAATAGTGACTACATTTGTAGCCATAGTAGCC
 32627  AAAATTTCCATTTTTGTATTTTTATTAGAATTAGTGCATTATACAGGTGATTCTCTATTT
 32687  AGTTTTAATTTAAGTTGGACTTCTAGTTTACTGGTAAGTTCTTTATTATCATTGATTGTT
 32747  GGTACAGTAGTAGGTCTAACTCAACTAAGAATTAAAAGATTGTTTGCCTACAGTACTATA
 32807  TCACATGTAGGGTTTATATTGCTTGCACTAAGTATAAACAGTATAGAGTCTATACAAGCC
 32867  TTTATATTTTACCTAATGCAGTACTCTATTAGTAATTTAAATGCTTTTATCATCTTAATT
 32927  AGTATTGGTTTTTCTCTTTATTATTACGTAAACGAGAGCAATGAATACAAACAACTAGAT
 32987  GATAAAAATAATTCACCTGTACAATTAATAAGTCAACTTAAGGGATATTTTGAGATAAAT
 33047  CCTTTATTAGCTTTAAGTTTAACTATTACAATCTTTTCTTTTGCAGGTATTCCACCTCTT
 33107  ATGGGTTTCTTTGCAAAACAAATGGTACTGAGTGCTGCTTTAGACAGTGGCTACATTTTT
 33167  CTTGCTCTAGTTGCGATATTAACTAGTGTTATTGGTGGTGTTTACTACTTAAATATTATT
 33227  AAACAAATGTTCTTTGATGCACCTGAACATACCATTAATAAAGAAACTGCCGATCTTATT
 33287  TTACACGGTAACATCTTAGACCAGGATAAGGTAGTTGAAAATATAACATTTAAAGCTAAT
 33347  AGTATCGTATTATCTAGTTATTTGACAATTACTATATCTCTATTAACTTTAACAATACTT
 33407  TTATTTATATTTATACCACAAGAATGATTAAGTTTAGCTAATATTTTGGCATTAATATTA
 33467  TTTAACCAGTAA
;     G-nad2 ==> end
;     G-nad3 ==> start
 33479  ATGACAAGTACTACATTCTTTTTTGTATTTATACCGTTATTAGCGGTTATATTATTAGCT
 33539  ATTAATTTAATCTTTGCCCCTCATAACCCTTACCAAGAAAAGGATAATGTTTTTGAGTGT
 33599  GGGTTTCATTCTTTCTTAGGTCAAAACAGGACACAATTTAGCATTTCCTTCTTCATATTT
 33659  GCATTACTGTTTCTATTATTTGATTTAGAAATTCTTTTAGTTTATCCTTACGTGGTTAGT
 33719  GCACACACGAATGGTATATATGGTTTAGCTATAATGTTAATCTTTTTTTTAGCCTTAACT
 33779  TTAGGTTTTGCATTTGAATTAGGTAAAAATGCTTTAAAAATTGATAGTAGACAAATGGTT
 33839  ACTTTAAGTAATTATAAATTTACTACAATAAGTACTGTATCTAGTTTTTCTAACTTTATA
 33899  CACAAAAGAATGGCTAATATTAGATTAGCTACAATTTGTGGTGGAATTATGAGTGCTGCA
 33959  ATATTAGCATCGGCTAAATATACTTGGTCAGGTAGTCTTCTTATAGATTACTCTGATTGG
 34019  AGTAGCAATTTTGGTATGGGGCTACTAGCCTGAACTGTTAGCAGCAATATCATAGCTTGG
 34079  TTTACGTAA
;     G-nad3 ==> end
 34088  CACTGAGGTATTAAAGGTATTAATTTCAACCTAAACCAAGTGTGATATGGT
;     G-orf221 ==> start
 34139  ATGAATACTATGAATTTAGGTGACAAATCTTCACCTTCAGTAAAAGAATTTAAACCTAAA
 34199  TTATACAATGCTATGGATGTTGACCCAGAACCGGACTCCGAGCCTAAGCCTGATAAAGGT
 34259  AAAGGTGTGGATAAAGGGCCCCGTTCTAGATCTAGCTCTCCTATAATGGGTGAACAAGAG
 34319  CAAGGCTCCGGCACTAGATCACCCTCACCTATATTAAGTGCAGAAGTGGGAGGGCCCCAA
 34379  TTTATTTTGAATGATTTGCGTCACGAGTTGGGTATATCTGATGGTAATATTCGTATTAGA
 34439  ATTAATAAGCTTAGAAGGGAACTATACTTTTTGTATTTTAAGAATGAAGATATTTCAAAA
 34499  ATTTCGGATGAATTATTAAAGTTAGAGGCATTAAGGGATCGAGTTTATAAAAGAGGGAGC
 34559  GTTGCGGCTCTAGAACTTCATAAAGCTCTAGATGCGATAGGTGAAACTAATTCTTTTTTT
 34619  CATAAATTAGCATATGAGGCTAGCTATCCTATACAAAATAGTGAGCCCTCTGGTAGTCTA
 34679  AATAACACTAGATCATCCGTTAGTTCTTCGCAATCCGATAAGGATTTAGCAGAAGCTATA
 34739  GCCTTGTCCTTACAATCTCTCGATTCTGATAAAAATGAACCTGGTGAAGGTTCAAGTAAA
 34799  AAATAG
;     G-orf221 ==> end
 34805  GTAAAAACATGTAAACACTTTATTTAATATATAATTTAATTATGATTATACGTGGTTTAT
 34865  CTTTTTTTTTCAGCTATCTCTTTTTATTTGTTATATGTCAATAGGCATAGAGTTAATATA
 34925  AAGCTAGTATAAAAACTACTTTTATTAATTAACAAGGAGGTTAACTTATATAATCGGCTA
 34985  CACTTTTCTTACTGGTATTCTTTTTTTTTATTGTATATACAATTTAAAGGCTCCTAATAT
 35045  AGTATATGGAAATTAGCACTATACTATCTCAATATATACTAATGAACATAAGTGAAAACT
 35105  ATGTTTTAGTATAAGCTGTTTAATGGTTTCTAATCTTTAAGTATATAAACTATAAGTTAG
 35165  AAAAAACGAAATATAAAATATAT
;     G-cox2 ==> start
 35188  ATGTTTTTTTTATTATTTTCAAATATTGTTAATAATTGTGATACACCTAAGCCGTGAGGT
 35248  CTTTATTTTCAGGATAGTGCTACACCTCAAATGGAAGGGTTAGTTGAATTACACGATAAT
 35308  ATTATGTTCTATTTAGTTATAATTTTATTTGGTGTAGGTTGAATAATGATATCGATTGTA
 35368  AGAAATTATACTAGTACAAAATCACCTATATCTCATAAGTATTTAAACCACGGTACACTT
 35428  ATCGAATTAATATGAACAATTACTCCTGCCTTAATATTAATATTAATAGCTTTTCCTTCA
 35488  TTTAAGTTATTATATTTAATGGATGAAGTTAGTGATCCTGCTATGTCTGTATTAGCAGAA
 35548  GGACACCAATGATATTGAAGTTATCAATATCCGGATTTTTTAAATGCAGATGATGAATTC
 35608  ATCGAATTTGATTCATATTTAGTACCAGAGTCTGATTTAGAAGATGGAGCTTTAAGAATG
 35668  CTTGAAGTAGATAATAGAGTTATCCTTCCTGAATTAACACACGTAAGATTTATTGTTACA
 35728  GCTGCAGATGTTATTCATTCTTTCGCCTGTCCATCTTTAGGTATTAAATGTGATGCTTAC
 35788  CCAGGTAGATTAAATCAAGTTTCAGTTCTTATAAATAGAGAAGGAACTTTCTACGGTCA
;     G-orf263 ==> start
 35847  ATGTTCAGAAATATGTGGTATTTTGCACAGTTCTATGCCAATAGTTATAGAATCTGTAAG
 35907  CATTGAAAAGTTTTTGTCGTGGCTAGAAGAGCAATAG
;     G-cox2 ==> end
 35944  AGAGCTTAAACAATTTAAAAAATTATATATTTGTCTCCTTTAACGGTACGGGTGTAATTA
 36004  TACCAACTAAGCCCCCTATAGGTATTCAGGATATACCACTAATACCTATGGACTTGTCTG
 36064  TTGCTTTACTGCTAGCTTTTTTGCTAGGTTCGGGCTATGTTATAATTAGAAGGCTACAAC
 36124  ACAATACCTATATAGCTTTACGCTTTCAAGTGGTTACTATGGCTAATGGAGATACCTATA
 36184  GCTGTCTGTTTGATGACAAACGTCGATATGATATAACTTTATTAAGTATATTGTATTACT
 36244  TTAGTGATGTTAAACTAGTAAATATTAGGATTAGGACTACTAATGATCGTAATATAGTAG
 36304  CCTTAAGATTTAACAATAGTAAAAATAAGTTTAAGTTTGACCTTTGATCTAGGGGTGCCG
 36364  TTATTAATCATATACCTAGCTTATTTAATGTTACACCTGTTTCGAATCTGCCTACAGGTA
 36424  GGTTTGACATAGATTACCCCGTTTGTATTCTATGAGCCGAAGTGCCTAACTTTTTCATAT
 36484  GAAAATATATGACAGAAGTACTGAATATCCGTGTAGTAAATATGGGTGAAGTACTTGAAC
 36544  CCGATATGTACTACCAATATACTGGTATATTGCCTATAAAAGGTACAAGGTACAATCGTT
 36604  GTAATGATCGTATTATCTCAGACAGATTACTTTAG
;     G-orf263 ==> end
 36639  GTATATTGTTTATAAAAAGCAGTACATTTTATAAACCTAGCTTATTAGCAAAAATACGTT
 36699  TAAGTTTATCTCCTAAAGAATTTATTATCGACTTACTTAGTTCTATTTATTAGCTATGCA
 36759  AGGGGAATTACTGGGTTTTTTCATGGTAGGGTAGATATATTATAATAGGCGAAGTAGTGG
 36819  GGGGTGAGTAGTGGTAAGGGTTTTTAGTATACATAAATTGTAACTAAAACTATAAGTAAA
 36879  TTATATTGTTGTGTGGTGTATAAATGACTATAATATGCACTAAATCTAATAAAGTTATAA
 36939  TTAATAGATTATCAACATGTTCTAGTCTTATAAATATAATATATTTATAAA
;     G-trnK(uuu)_2 ==> start
 36990  AAGAAGAAGCTTAATGGTAAAGCAACATTAT!TTT!ATAATGCTATATAAGTTCGATTCT
 37048  TTTTCTTCTTT
;     G-trnK(uuu)_2 ==> end
 37059  ATGATATGAATTTCTATAATTCAATTATTATTGTCTAATGCGGTTACCTTACGGCGAGAG
 37119  AAGTCTATATTATATAGTAGAGTCTCTATATTAATACTTATTTATTCAGGTTTAATATCT
 37179  TTCATGAGTTTAAACTTCAAAACTTTAAGTAGAGGTATTGGTTTATATGGTGGACTATTT
 37239  GTTTCAACAAGTATTACACATATATTTCAACTTTTTATATATATAATCAGTGCACTAATA
 37299  CTACAACTTACAGCTTTTTAACCTCGAAGGGTATGAACAGCTGCATATTCTTCATTAATA
 37359  AAAATGCTGTTTTATAATTTTTATATATAAAAAATATATTTTTATATTTAAACAAATTAG
 37419  TAATGTGTAAGATATCTATGGCGAATTTCTATGTAAAATTACATAGGAAAGTATATAAAG
 37479  AGATTATTATGGATACTTAGCTATATATTAAAGAGAGTACTAAAATTAAATTGTGACTAG
 37539  AGAAATAAATTGTAAAGTTGTCCTTTTACTGTTCTTGAAGGGGGTGAGGTAGACGCCACA
 37599  TAAGCCCTTTGAATTCAAATGGAAAAACACAAACACTTTTTATATAGAAAAAGTAGTAAA
 37659  ATTTAACAAAGGCAAAAAAA
;     G-trnX(uuuu) ==> start
 37679  AAAGAATTAGCTTAAAGGTAAAGCAAGATTAT!TTTT!ATAATCACATAAAAGTTCGATT
 37737  CTTTTATTCTTTA
;     G-trnX(uuuu) ==> end
 37750  TAGCATTTAATTATTTGTACTACCGCGATACAAACTCGCAAAGGAGGTCATGAGTATATA
 37810  AAACATATTACTTAAAGAATTTTAAAAAGAAGTTAAATTAGAGTAGTAGCAAAAGGAAGG
 37870  CTTACACGCCGAGCAACTGCTTTAAATAATTATATTTAATTATAAATTAAATAGAAGGTA
 37930  AAAAAATATGCTAATCATTTCTAAAAAGGGTTTTATAGTTATACGGTCTAGTATGTATGT
 37990  AATTATAATTAAATGCTAATTTATATTTTCGCGTTGCAAATATTATAAAAAGAGAAAACA
 38050  TGAAGAAATAGTCTGAACCGTTTTGAAAAAAACGGAATTTTAACATAATTTGAAAAGCTG
 38110  TTGCTATCCTAATTGTAGCAAGGAAACATGGTACACAGGAAGGAGGTCTATGTCTTCGTT
 38170  TTCACCAACCTTCTTTTATCGAGTCAGGCTAAAGGAGGCAGACTCTTCGTTAGGGTTACT
 38230  ATGCAGGTTTACGCACAAAATAACGTTAAAAATACAAAAACGTATTGTATTTCAGGGAGT
 38290  AATTACGCAACTGATAAATAATAAGCTATTATTTAGAGATAATGTTGGTTTGCTCTCAAA
 38350  AAAAAACGTTAAAAATACAAAAACGTATTGTATTTCAGGATGTAATTACGCTAGGGATAA
 38410  ATAGCATATTGTCCCACAATATTTCTTATAGAGAAATATTGTAATAATTGGGTTTATTTC
 38470  AAGAAAGACTTTAAAATGTTTACTTGAAGCGACTTTTGACATGCGATATTTCCGTGTCAA
 38530  AAACGTTCAACGACTAATAGGTTTGTTATTTTAGATAACAGCTTAATAAGAATCCAACAT
 38590  GTATTTTCTCCTCTTTTATAATAATATAATGTCTACTTAAATAATATTTTAAGTAATCAA
 38650  TAATTAATATAAATAATATTAATGAAATAGACTTAATCCTAGACTAAAAGTTAAGCGAAT
 38710  AAAGTTAGAATATGTT
;     G-orf182 ==> start
 38726  ATGTATTTTAAATTTGGAATAATTGTACCTGAAACATTGTTTAACACACCCTTAAACGAA
 38786  ATATTTTCTTTATCAAACTTGTTATATTACGTATTAGCATCTCTTACAATTCTTTATAGT
 38846  GTGCTTGATTTTTTTTCTTCTTTAACCTTAAATCTGCAAGACCTTGCAGTTAATTTAGTA
 38906  TTGTTCTATACGGATATTAGTGCAGAAGGACGTATTGAATATTTCTTGGTAGACCGAGAC
 38966  ATTATACTACAACGTGGCGTAGAGGGGGATTCCGGGGTTTACATGAAAGTAAGACTTCTA
 39026  GCTAGATTCAACATACAGCAAGATTTTAACTTACGAAATAATACTAATAGACATATATAC
 39086  CATTTAACTAGTACCGTTTGTCGCCTTACTTTAGCCGAAAGCAGTTATTTAAGTGCCAAC
 39146  GTACATCTTTTAAATGGTACTTCTTATACAGTAGACAATTACCGTAATTTAAGGGACGCA
 39206  ACGGGTGGTTTAGCTGTATCCACGTTTCATCTACAGGATATGGTACGTCGTTACTTCCCG
 39266  GATAACTAA
;     G-orf182 ==> end
 39275  TCTTATTGTATTATTTAAAGGTTAAAGCAAAAACTAAGTGTATAGTATAATGTTATACGC
 39335  TAATATCCACAATAAAAAGAATATATGACTTTGAGCTTAGGCTCAAATTCTTACAAACCT
 39395  AAAAATTTTGTAA
;     G-trnK(uuu)_3 ==> start
 39408  AAAGAATTAGCTTAATGGTAAAGCAATATTAT!TTT!ATAATGTTATAAAAGTTCGAATC
 39466  TTTTATTCTTTC
;     G-trnK(uuu)_3 ==> end
 39478  GATCCTTTATCCTATATAGCTGGAACTTTAATAAGGTATTATACAAAGATATAGTATTAA
 39538  ATATAAATTAGGGGCGATCTAGTTTAAATTTAAATATTATAACTTATGTATATGTAATCG
 39598  TAGAAAATTTGGTAATAAGTTTCCTAAGTACGTAAGCCATAATTACACATAATATATAAG
 39658  CAAATATAACATTATATATAATATGGTACTAATTGTGCCATATCGTTTTGAATATATCAA
 39718  TAAAAATCACACCATTATAACTAT
;     G-orf807 ==> start
 39742  ATGTCCCACAACTTTAAATGTATCCAGTTTATTCAGGGTATACCTCGCCAATTCTCAACT
 39802  ACATTTAATAAAAATGTCACAGGTATAATAATTCTATTACAGCAAACGCTATGTATACCT
 39862  ACTAGTTTATATATTTACTCTCTTTCTAATAATCCTTATTCGTTTTTATTATTGAATATT
 39922  TCATTATTATCATCATTATTGTTATCATATCTTATTGTTAAACCTGTTAAAAATATTGGT
 39982  ATATTTAGATTAATACGTATTATATACAATAAATGTATAAAGTTACCCTGTAATGAAATA
 40042  ATAGGGTATGTATTATCTTATTTATGTTTTTTTATTCTTACCATATGTGTTAGTAATCTT
 40102  TTAACTACAGTTTTTTTAAACACCATAGACGTTAATATTGATATGTTAAATAGTTATTAT
 40162  TTTTTATTGTATCTACGATCCATTATACTTTTTCCTACATTGTATATTACGTATATAATA
 40222  CAACAATTGCATAAGAGGTTTAGAGGTACAGATAAATTTATTTATACATCTATGGGTATA
 40282  AATAATTTAAATTACGGTATATATAGCCTATTTTTTATGAGTATTTCTATATATTTAGGG
 40342  GATACTTATTTAAAACCATATGTTAACGCTAAAATTTCAGCATATCAATTAAATAAATTG
 40402  ATCGATACAGAATATTCAACTAAGTTTATAAATATAATAGATATGGATAAATTAAATAAC
 40462  TTTATATATGTCAAATTTAAACATACTAGTATACAAACTATAATATTTGAATTAAACAAC
 40522  AAAAAGGTTCATGTAATATACCAGGCTTACTACGAAAAATTTGGTGTAACTTTTGAAAGT
 40582  ATACCAGAGAAAAAAACTTTATTAAACCGTTTTTATATTACTGTGGTAGGTAACAACCAT
 40642  TACCATAGTTTTGATAACTATAGTAAACAATTTTTATATAATACTCCTGGTAGCTTAATT
 40702  AGAGATTTTGAACGTTTAAGCGTTCCGCTTAAACCAATAAATAACGTATATTTAAATGAT
 40762  AAGTCTATAGCGATTAATATATTTAGAGAAGTTTATATATTATCCGTTAAGAAAGGTATA
 40822  TATGAAAATAGTGTTAAAGGGCTATGTCTACATAAAAAGTTCTTTAAACCTAGTATCAAT
 40882  ATATTATATAATATTAACAGACATGAAAGTGTCGTACAAGAAATAATAAATAACTTTACT
 40942  AGGATAGATGTTACACAAGAAATAATAAATAACTTTAATAGGATGGATGTTACTTCTGAA
 41002  ATTAATAAGATGGATGTAGAACTATCTATATCAAATTTAATAAATAAAGCAGTGGACCCT
 41062  CTTATTAATTATAATGACAATATGATTGAAATGATGAGGGATTACACACCAGGTAGTATT
 41122  GAAAGTCTTAGAAATACTATTGTTTATATTTATTCAGAAGATAATAATCCTATGTCTATT
 41182  TTAGATCCGTGAGATCCTATTGCGGATTATGAATTCACAATTGCAAATAGAGAGGTTGAG
 41242  TCTTATTATGCGGATAATGAAAATTTAACTGAAAACAGTGAAGTAGTGCCAAACATTGCG
 41302  GATAATGAAAACTTAAATGAAAATATGGGCTTAAACATAGAACCTGCGTCATTAAATACT
 41362  GACATAGTACCAAATATCCTAGATAACTCCGATTTAGATTTTATCTTAGGAAACCTTATG
 41422  GATTTCGACGAATCGAATCTCGATAAAGGTTTAGATAAAGGTAAAGGTGTGGATAGAGCA
 41482  TTACACCCCAATCACCCGAGTTTTCAGGGTGCAAACAGTGGGGATTTTGTTAGTGATGCG
 41542  GAATCAGGGGTTGAAAGGGCAAATGTATTACCTTATATTAATGAAAATATCGATAAAGGT
 41602  TTAGATAAAGGTAAAGGTGTGGATAGAGCATTACACCCCGATCACCCGAGTTTTCAGGGT
 41662  GCAAACAGTGGGGATTTTGTTAGTGATGCGGAATCAGGGGTTGAAAGGGCAAACGTATTA
 41722  CCTTATATTAATGAGAATCCTTGTTATGTAGAAAATACCGGAGATTTTTCGAACGATAAA
 41782  GAGTATCTTACTTTAAGTAGGGCTGTTAAAACAATAGATGGTTTAGAATATACAACTGCT
 41842  TCTAGTGAAATGAAGAGACAAAATGGTGTTGTACACGGTACTTATCAGATTTATTACAAA
 41902  GATTCTAATGGAAATAGAATTGAAAGAATAAACGATGAAACAATCTATGATAATAGACGC
 41962  CGTAAAATTTTTTATACTTTAGATACTTCAGATATATCTAATATAGAAACTCGCTATTCT
 42022  AGTTTAAAAGAAGCTGTAGGATCAATAGAGGGTTTAAGTTATTTTATTGCCGTTAAAGAA
 42082  ATGCAGATCCATAAATGTGTTCTATATAATGCATATGTAATATATACCAAAGACTATCAT
 42142  GGAAATAGTATTGGAAGAATATAG
;     G-orf807 ==> end
 42166  GTTGTATCAGATAATAGCTATAAACCTTGTTAAGTTATTGATACTGCAGATATTTCTAAT
 42226  AAAGAAACGAATTACTTTAGTTTAAGCCAAGCTGTTCAGACAATAGAGGGCTTATCGTAT
 42286  GATATTGCTAGAGCTTTAATGCGTAGACATAATGTTGTTGAATATGGTACTTATAAGATC
 42346  TTTTATCTGAAGTAAATCCTAATTAAATTATGGATATACGTGGCTAAATATCTTATTTAA
 42406  ATATGTTACCTAGTCTACCTGTAAATGAAGCAAACACTGGGTTTAATACATATTATAATA
 42466  TTAATAATACTGGGTTTTACCTAAATATAGAACCTATTTCTTATAGGAAATATGTGCGAT
 42526  ATATAAAATTATAAGAAATTAAATTATTAATATTGCAGATTTTAAGGCTAACCGTTTTGG
 42586  GTATTTTTGTTATAGTTTATTTTTAGGTTTTTATGTATATAAGCCGCTAAAAATATAAAA
 42646  ACTATAAAGTATATAAGAGTGTAGGTGTCAATACTGGTAATTTAAATTTAACTATATTGC
 42706  ATTCTATTTTCTATTAATAATATTGGTACTAAAGTATTTTTAGTTAAAGGTTCATGCTGT
 42766  GTATGGTAAATAGTCTTTCACTTAGTTTTTTAAATAATAAGAAGGGATGACTTTTAGTTT
 42826  GTACTAATAGTCATATAAGATTTATATAAAATATAAATCTTATATAAATCTTATAA
;     G-trnK(uuu)_4 ==> start
 42882  AAAGAATTAGCTTAATGGTAAAGCAATATTAT!TTT!ATAATGTTATAAAAGTTCGAATC
 42940  TTTTATTCTTTA
;     G-trnK(uuu)_4 ==> end
 42952  ATGCTTGTATAGTGTTATTTAATGTAAACAGTTAAAACTATATAAGTATGTTTAAAGGTT
 43012  TATTATAAACCCTTTTTTATCTAAATTAGAATTAATTAAATGATTTAGGGTTTGTTATAG
 43072  GCTTTTTATATAATTCAGGTAAAAAATATATACA
;     G-nad4L ==> start
 43106  ATGAATTTATCCTTAATACTTTTTTTAATCGGAATCTTAGGTTTCGTTTTAAATAGAAAA
 43166  AATATAATATTAATGCTTATTTCGATAGAAATAATGTTATTAGCTATTACATTCTTAATA
 43226  TTGGTAAGTTCACTTAGCTTTGATGATATATTAGGCCAAACATACGCTATTTATATAATA
 43286  GCTATAGCTGGTGCAGAATCAGCAATTGGTTTAGGTATTTTAGTTGCATTTTATAGATTA
 43346  AGAGGTAGCATTGCAATAGAATATAAATA
;     G-nad5 ==> start
 43375  A
;     G-nad4L ==> end
 43376  TGTATTTAGCTATAATTACTTTACCTTTATTAGGATCAATAGTTTCCGGATTTTTTGGTA
 43436  GAAAAGTCGGTGTTAGCGGAGCCCAATTAATTACATGTACTAGTGTAATTGTAACAACTT
 43496  TATTAGCAATAGTTGCCTTTTTTGAAGTAGGTTTAAATAACATACCCGTTTCAATAAACC
 43556  TTTTTAGATGAATAGATAGTGAATCACTTAACGTACTATGAGGTTTCCATTTTGATAGCT
 43616  TAACAGTGTCTATGTTAATACCTGTCTTAATCGTTAGTTCTTTAGTACATATTTATTCTA
 43676  TAGGTTATATGAGCCACGACCCACATAATCAAAGGTTCTTTAGTTATTTAAGTTTATTCA
 43736  CATTTATGATGATTATACTTGTTACAGCTAATAATTTTTTATTAATGTTTGTTGGATGAG
 43796  AAGGTGTAGGAATTTGTTCGTACCTTTTAGTAAGTTTCTGATTTACTAGAATAGCTGCAA
 43856  ATCAAAGTTCTATGTCTGCTTTTTTAACTAACAGAGTGGGTGATTGTTTTTTAACAATAG
 43916  GTATGTTTGCTATATTATGATCATTTGGTAACATTGATTATAGTACAGTATTCTCTTTAG
 43976  CTCCTTTTGTTAATGAAAACATTGTTACAATTATTGGTATATGTTTATTAATAGGTGCTA
 44036  TGGCTAAAAGTTCTCAAGTTGGATTACATGTTTGATTACCTATGGCTATGGAAGGTCCTA
 44096  CACCTGTTAGTGCATTGATACACGCAGCCACTATGGTTACTGCGGGTGTTTATTTATTAA
 44156  TGCGTACAAGTCCTTTAATCGAGTATAGCTCGACTGTTTTAATTTTATGTTTATGATTAG
 44216  GTGCTATAACTACCGTCTTTAGTAGTCTTATAGGTCTATTCCAACAAGATATAAAAAAAG
 44276  TTATCGCTTATTCCACTATGAGTCAATTAGGGATGATGGTGATAGCTGTTGGATTGTCTT
 44336  CATATAACATAGCTTTATTTCACTTAGTTAATCATGCCTTTTATAAAGGGCTATTATTCT
 44396  TGGGTGCAGGTGCTGTAATTCACGCAGTAGCAGATAACCAAGATTTTAGGAAGTATGGTG
 44456  GATTAAGACCATTCTTACCTTTAACATATTCTGTTATGTTAATAGCTAGTCTTAGTTTAG
 44516  TAGCCTTCCCTTTTATGACGGGTTTCTATAGTAAAGATTTCATATTAGAATCTGCTTATG
 44576  GACAGTTTTACTTTAGTGGTACAGTAGTTTACTTTATAGCAACTATTGGTGCTATGTTCA
 44636  CTACCTTATACTCGGTTAAAGTTTTATACTTAACTTTCTTAACTAATCCTAACGGACCGG
 44696  TGGTTAATTATAAACATGCTCATGAAGGTGATATATTTATGAGTTTACCTCTTATTATAT
 44756  TAGCTATCTTTTCTATATTCTTTGGTTATATAACTAAAGATATCTTTATAGGTTTAGGTT
 44816  CTGGTTTCTTTGCGGATAATAGTTTATTTATTCATCCTACACATGAAATAATGTTAGATA
 44876  CTGAATTTGCCGTACCTACTTTATTTAAATTATTACCTTTATTCTTTACTGTATCTCTGA
 44936  GTATTTTAGCTATAGTTCTTTCTGAATTCTTACCTAAAATACTTATAAGCTTTAAATTAT
 44996  CTAGATTAGGTTATAATATATTTGGATTCTTTAATCAACGTTTCTTGATTGAATTATTTT
 45056  ATAATAAATATATAACAGGATTAGTTCTTAAATTAGGTGGTCAAACTACTAAAGTTTTAG
 45116  ATAAAGGTAGTGTTGAATTATTAGGACCTTTTGGTTTAGAAAAAGGTTTAATTACTTTAA
 45176  GTAGAAACATTGCTAATTTAGATACAGGTGTAATTACAAGTTATGCTCTGTATATTTTAA
 45236  TTGGTTTTATTTTCTATATATTAATACCTTATTTAGCTTTAGCTGACAATAGTTTACTTT
 45296  TATTATTACTATTAGCATTATTTAGTGTTATAAATAGTTATGAAATAAATAGTAGTTTTA
 45356  ATACAATGAAAAATGCTAGTGCTATAGTTGTATTAAGAAGTAGCCTTCCGGCCGATTTTG
 45416  TTGCCGGAAGTGCAGCTGCTGCAGTTGTTCAAGAAGTTATAACTTGAACTATAACAGTTA
 45476  CAGAGGTAGTTACTTCAGAAGTAAATACAACTGGAGTACCTGTTGTTGCTGAGATATTTA
 45536  CTACATGTTATAGTTAA
;     G-nad5 ==> end
 45553  AAATTTATTTTTGTATTTCAGCCTCAAATATTTTGTTTAGTTTACCCTTAATATACTTTA
 45613  GTTTGTCCTAAATAGTTTTTATTGTTTAACGTAGTTTAAACCTATCTTTTTGTAAAAATA
 45673  AAAAAAAACTATACGATTAGGTCTAAGATAAATTATATCTTATTTTATAGCCACTTGCCT
 45733  TATAGTTGTATATGGCGTTAAGAAAGATTAAACTAAATGTTTAATCCTGAGGGAAATTTG
 45793  TTTTATTTATATTTATATAAATTATGTTACTTACACTTTTATTATTAATCCCCTTATCGG
 45853  GTGTACTTACTATATCTACTCTTATGTCATACGAATTATCTTTTTTAAATATTAGACGTA
 45913  TTAAGACAATCGCCTTAACCACATCAATCGTAAACCTTATAGTCTCATTAATAATCTTTA
 45973  TCTTGTTTGATTTCAGTAGTAACCAGTACCAGTTCGTACAAGAATATCATGAAATCAGCT
 46033  CTTTTGATTTTTATTTAGGGTTAGGTGGACTATCTATATATTTTGTTATATTAACAACTA
 46093  TTCTTACAGTTATTGCAATATTAAGTAACTGAAATCTGCAAAATGAAAATTTAATATCAT
 46153  TTGTAATAATAATATTACTATTAGAATCGTTATTATTAGCCGTATTTTTAGTGTCAAGTT
 46213  TTTCATTTATTTATGTCTTAAGTATAGTTGTTTCGTTATTTATACTAGTAGGGCTATTCG
 46273  GTTCAAGCAATAAAATAAGAGTTAGCTTTTTCTTATTCTTTTATGTTATCCTTATATTAG
 46333  TTTATTATATATTACCTTACATTGATGTAATTGGCTTATGCCGAGTAATTGGTATAAGTT
 46393  TAATTTTCTATGGTTATACATACCATAAATTTTATTTGCCTATACACATTGCTTTATATA
 46453  ATAATTTAAAATTATTTATGGATAATAGACTATTGGAATATATTTATAATTGATCTATTT
 46513  CAATTAACACATACCCCTATTCTAAAAATAAATTATTAGCTATGCCTTTTGTTATCAGTT
 46573  TATTGCCTGAATTTGTCGCAGCTGCGGCAATTGTTACATTAAATACTGCGTTAGGGTTAG
 46633  TCGAAGCACAGTTACATGAAATACAAGGTTTAAGCGGAGCCGAACGTTTGTCAGCTTTAC
 46693  AAGAAATGCAAGCTAGGTTGTCTTCTATAGCCACTGATCAGTGCGCCGAGGCTAACGCGA
 46753  TAATGGGTAAAGTGGACAGTATTCAAGATGCAAACCCTACGCACAATAGTAACATTAGTG
 46813  AATCTCTTGATTATTACCGTAGCCCTGAATATGCTCGACAAAGACAGGTTAATACAGATT
 46873  TAGTAAAAAGAATGATTGCACTACACAAAGAAGGAGTTACTAATGATTACTCTTTCAATA
 46933  ACTCAGGTTTAAAATTAAAAGTAACGGATTTTTCAAGGACTTACCAACAAGAATACCGTT
 46993  TTAGTAAATTTTATAGAAACATATAAAAAAAAAAACTAATTTTAATTATTCAATACAATT
 47053  AATTTTTTTTTTTATTTTATAGTGTTATAAAAAACTATAAAAACTTTAGTGGGTCTTTAC
 47113  TATGATATATAAGATATATCAGGGTCTTTATGTTTAGACAGTTATCCTACCCGTATTAAT
 47173  ACATGCTAGATTTTTTGTCATAATTGCATATATCATCCATTCATTGAGCTCTCCGATATA
 47233  TAAAGCTTATACTTATAAGGATATAACATTTATGTTCTTTATATTTTGTCTTAAATAATA
 47293  ATTTAGGTTTATTAGCTTTGTATTTGCACTATATGGTGCAAACACTAATGAAATAGTAAG
 47353  ATAGGTTACCTATTACGGTAGCATAATCTTATATATATATAGTTAAAAAACTACTAGAGT
 47413  ACTACAGTAACAAACATGAATAAAAGTTGATGTTATTTTTACATAATCCCATTTAACTAC
 47473  TAGATAAGATAAAAAACAATAGAAGAATTAAAA
;     G-cob ==> start
 47506  ATGAGAATTTTTAAGAGTCATCCTTTATTAAAATTGGTAAATTCCTATATAATCGATTCA
 47566  CCACAACCATCTAATCTAAGCTACTTATGAAATTTTGGTTCTTTATTAGCCTTTTGTTTA
 47626  GCTATACAAATAGTTACAGGTGTAACATTAGCTATGCATTACAACCCAAGTATATTAGAA
 47686  GCGTTTAATTCAATAGAACATATTATGCGTGATGTAAATAACGGATGATTAATACGATAT
 47746  TTACATGCTAACACAGCATCTGCTTTCTTTTTCCTTGTGTATCTACACATAGGTAGAGGT
 47806  TTATATTATGGGTCATACAGAGCACCTAGAACATTAGTATGAACTATAGGTACATTTATA
 47866  TTCATATTAATGATAGTTACAGCATTCTTAGGTTATGTTTTACCATATGGACAAATGTCT
 47926  TTATGAGGTGCAACAGTTATAACTAATCTTATGAGTGCTATACCTTGAATAGGACAAGAT
 47986  ATTGTTGAATTTATTTGAGGTGGTTTCTCTGTTAATAATGCAACTTTAAATAGATTCTTT
 48046  GCATTACATTTTGTTTTACCTTTTATATTAGCTGCATTAGTATTAATGCACTTAATAGCC
 48106  TTACACGATAGTGCAGGGTCAGGTAACCCATTAGGTGTATCAGGTAATTACGATAGATTA
 48166  CCTTTTGCTCCTTACTTCTTATTCAAAGATTTAATAACTATCTTTTTATTTATTTTTGTA
 48226  TTAAGTTTATTCGTATTCTTCATGCCTAACGTATTAGGTGATAGTGAAAATTACGTTGTA
 48286  GCTAACCCTATGCAAACTCCGCCTGCTATAGTTCCGGAGTGATATTTACTACCTTTCTAT
 48346  GCTATATTAAGATCTATACCTAACAAATTATTAGGTGTTATAGCTATGCTTAGTGCTATA
 48406  TTAGTTATATTAGCTATGCCATTTACAGATTTAAGTAGATCTAGAGGTATACAATTTAGA
 48466  CCTTTAAGTAAAATAGCTTTTTATATTTTTGTAGCTAATTTCTTAATATTAATGGTGTTA
 48526  GGTGCTAAACACGTTGAATCTCCATTCATCGAATTTGGACAAATAAGTACCGTGATATAC
 48586  TTCTCACACTTCTTAATAATAGTACCTATGGTTTCTTTAATAGAAAACAGTTTAATAGAT
 48646  TTAAACACGTCTAAAAACTAA
;     G-cob ==> end
 48667  ACTTAGCATAACCAAATTGGTATTGTTATATTAAAAACTAGCGTTAACAGCACTGTTATT
 48727  TTTGCGGGTCTTTATCATCTAAATATACATTTATATCCTTAAATTCTAATTTATAAGAGT
 48787  GTTTCTTGCTTTAAATATATTTAACCTGTTTGTAGAGTTATTTGTATCAAGAAAATATTT
 48847  GCTTATATTTTACCTCCCGTAGCTTAATTTCATATTGAAGCTCTAATAATAGTCTTGGGG
 48907  GGGGGGGGGGTTTTATTTCCTGTCGGTTGTTTTATTACAAATATTTTTGTATATAAGATA
 48967  TGGGTTCAAATCCTATAAGGAAAAATATAAATCTGTTTTTCGTATCTAACTTTACTGATC
 49027  TAAACATTTATTAATTGTATAATTAATAAAACCTAAAAGAGTAAACATTATAAACCCTAA
 49087  TTAGGGAATATCTTAGGTATCTTAAGATAGTTTCGTGCAAGACAACTCTGAAATATCTTA
 49147  AAAAGTATATTTTAAATATTAAACCTACCTAATGCTTGTAATAAAGTTTATTACTATATA
 49207  AGCATAGTGTGTTGGTGTCATTGTTTGCCTGCTGCCCATCTCCATGTCTACGATGTTTCA
 49267  TCTAACAATAACACATCATCAGAGCAACCCGGGGAGACGCAAAAGTCAAATATATCTGTC
 49327  TTAAGGTCAAGTATCTCTTTATGAACAGAGCGTTGATTTTTGTCATCTAATGCTAAAGAT
 49387  ATTGGTACACTATACTTAATCTTTGCTTTATTTTCTGGATTAGTTGGTACTGCTTTTTCT
 49447  GTTCTTATAAGATTAGAATTAAGTGGACCAGGTGTTCAATATATTGCAGATAATCAACTA
 49507  TATAATAGCATTATTACAGCTCATGCTATATTA
