# Supplementary material for: Global Characterization of Fungal Mitogenomes: New Insights on Genomic Diversity and Dynamism of Coding Genes and Accessory Elements
Source: Front Microbiol. 2021 Dec 1;12:787283. doi: 10.3389/fmicb.2021.787283 (PMC8672057; doi:10.3389/fmicb.2021.787283)
Supplement: Supplementary File 1 — de novo annotation files of the 685 mitogenomes investigated in this study. Annotation was performed with the Mfannot program. [file Data_Sheet_1.ZIP › Supplementary_FileS1/NC_011194.1_Cordyceps_brongniartii_mitochondrion_complete_genome_mitogenome.mfres]

;; Masterfile modified automatically by mfannot version 1.35
;; on Thu Dec 24 18:23:21 2020 by user pfonseca on host LGCM-PROC
;;    - Gene Totals: 46
;;    - List of genes added:
;;      atp6                 atp8                 atp9                
;;      cob (1 introns)      cox1 (2 introns)     cox2                
;;      cox3                 nad1 (1 introns)     nad2                
;;      nad3                 nad4                 nad4L               
;;      nad5                 nad6                 orf138              
;;      orf196               orf203               orf270              
;;      orf289               orf368               orf422              
;;      orf471               rns                  trnA(ugc)           
;;      trnC(gca)            trnD(guc)            trnE(uuc)           
;;      trnF(gaa)            trnG(ucc)            trnH(gug)           
;;      trnI(gau)            trnK(uuu)            trnL(uaa)           
;;      trnL(uag)            trnM(cau)            trnN(guu)           
;;      trnP(ugg)            trnQ(uug)            trnR(acg)           
;;      trnR(ucu)            trnS(gcu)            trnS(uga)           
;;      trnT(ugu)            trnV(uac)            trnW(uca)           
;;      trnY(gua)           
;;
;; end mfannot
;;


>NC_011194.1 Cordyceps brongniartii mitochondrion complete genome gc=4
     1  TTT
;;     rnl ==> ;; mfannot: 5' +/- 50 nt
     4  AGAAATAAAAATAAGATATATAAATTATACTTATTAGCTTTAACAAGTAATGTAAGTATG
    64  TAAAGAAATTATTATGCAATTCTAGCTATGTATTAAGGAGAGCAAATTTGATATAAAAAG
   124  GAATATTATATATTTCTAGTTAATAAGCTCTAGAATAAATTTAATAATAAACGAAGTGAA
   184  GTGAAATATCTCAGTAACTTCAGGAAAAGAAATCAAAAGAGATTCTATGAATAGCGTGAG
   244  CCAAAGTAGATAAGTCTATTAAGTAAAATGGTTTATAAACTGTTTGAACGGGGAACCTTC
   304  CTCAAAGACTAAATATGATACATAAGCGATAGATAATGGGCCGTGAGGTAAT
;;
   356  TAGAAGTTAGTAGTAATTTTATAAGCAGTTCTAATAAATTAAATTTAAAGAACGTACCTT
   416  TTGCATAATGGGTCAAAGTTAACATTAGATGCGAGAAAATTTCGTAGTTAAACCAAACAT
   476  TAAAATAACGATTAGTGTCTAAAGTTAGACCCGAAGCCTAGTGATTTTACTATGATCAGG
   536  ATTATAAAAGTCCGAACGGGTGATTGTGGGAAAAATCTCCGAAGAATCGTGGTAGGTATA
   596  GTGAAAGACAATACTGACTAGGATAGCTGGTTTTCTGCGAAACCTATAACAGTAGGCAAT
   656  TTAAGTAAATATCTTAGCAGGTACAGAATTTAATATAAGGAAGTGTTATATTGCGCAAAT
   716  TGGGGAATCGTGAAGATTTTATCAGTGAGTATGTAGACTCGGAATGGCAAAGATATATCT
   776  TGAATGATCAGACATAGAATGATAAGGTTGAATACAGCCTTTTTGTAGAAGTGACCTTTC
   836  TGCTATA
;; mfannot:     /group=IC1 (6.06e-28)
   843  aaccctcaaattgacggggaacccctaaagcaatcataacccagtaagaatagtaatttt
   903  tcttatggctcaggtaatgactcgaggtaaggtaaaatcatgattgatatacggtagtat
   963  aatgggaatccacagccaagcacccactgcttaatttaagtaaaggtgcgaagttcatcg
  1023  gctaaatgttggttggcttaggcgattttttgaaaattaaccctaagcttaggatattgt
  1083  caggc
;; mfannot:
  1088  AATAATAGTGATGATCGATGGCAATAAAAAATAATTATTTTTTGAAATATATTTCCATAA
  1148  GAAAATGAAATATTATACCTTTGTAATAT
;     G-orf270 ==> start /note=GIY ;; evalue:1.4e-32
  1177  TTATTTCAAATATTAAGAATAACAATGGAAAAAATAATACCTGTAAAAATGTATAATAAT
  1237  GCTTTTATAAAAAAAAGTAAAATATTTTTAGATAATAAAAATAAATCTGGTATTTATAAA
  1297  TGAATAAACAATATAAACGGTAATACTTACATAGGTAGTGGTTTAAATTTAACAAAGAGA
  1357  ATAGGGGATTATTTTAACGAAAGTGAATTAAAAAGAAATCCTAGGCCTATTCATGCTGCT
  1417  TTGTTAAAACATGGTCATGATAACTTTACGTTGGAAATATTAGAATATTGTAAACCTGAT
  1477  GAACTTATTAAAAGAGAACAATATTATCTCGATTTAATGAAACCTGAATATAATATATTA
  1537  AAAAATGCTTATTCTTTATTAGGTTTTAAACATAGTGATGAAACTATTACTAGATTAAAA
  1597  TTAAAATCTATTTCAGAAGAACATAAAAAGATATTATCTTCAGCACATTTAGGTAAAGAA
  1657  GTTAGTCAAGAAATTAGAGATAAATTATCTTTAGCTACGACTAATTATAAAAAAAATAAC
  1717  CCTTTATCTCCGGAAGCTTTAGCTAATATTAAAGCTAAAACTACGGAGCGTGAAGGTAAA
  1777  AAAGTTAGAATTTTAAATATTAAAACTAATGAAACATTAGATTTTTCTACTTTAACAGAA
  1837  GCTGGTGAATATTTAGGAATTAAAAGACAAGCTATAAGAAATGCAATCAATAGAGGAAGT
  1897  ATTGTTAAACAACAATATCGTATTTTTTGAGCAATAATTATTTTTAGTTTGATTTATAGT
  1957  GCTATAGTGATGTGTATAAGAGACAGGCTATAG
;     G-orf270 ==> end
  1990  TGCCTATTAATTAAACTAAGGTTTATTTATAAACCTTATTGTCCAAATGGATAATTTATA
  2050  ATATATAAATTATTTAGGGATAACATTTTGTTTATTTTATAAGCAAAATTCCGTGTATGT
  2110  CAAAAGGGAAACAGCCCAGAACAAGAGTTAAGGTTCCTAAATTATTTGTTAAGTGAAAGT
  2170  AAGAAAGTTTTTATTAAAGTCGACAAGGAGATAGGCTTAGAAGCAGCCATAATTTTATGA
  2230  CCTCGTAACAGAGCGCTTGTTAAGTTATAAAAGCATCGAAAATATAACGGATCTAAACAA
  2290  TATACCGAAACCTTGTCCATAAATTAATGCAGGGATTCTTGCATATTTATGGGGTAGCAG
  2350  AACGTTGAATTAGGCTAAATAGCAAGTTTATAAATTTGTTATGTTAATTCAAGTGAGAAT
  2410  GGTGACATGAGTAACGAAAAGAATAGTAGATTTTGGAAATTTTTTTCTTAGTAGTAGCCT
  2470  AGTAAGCTATAAAAATACAAAAGAATAATAATCTAAATACATTAAATAATAGATCTTATT
  2530  TAGTGCTTACAAGATCTACTATCCGCCTAAAGCTTATGGTTAGAATTAAGTAACGGCCTC
  2590  TAAGCTTTTTATCTAAAGATGGAAGCGATGAGAAAATCTTTTATTATGAAACGACATTTA
  2650  TCTAGTGAAAAATGTACAGGAAATATCATGATATAGTAACCGTACCTAGAAACCGACTAC
  2710  GGTAAGCTAGTAGAGTATACGAAGGCGTAATTGAGGTAACAATCATAAAGGAACTCCGGC
  2770  AAATTGACTATCGTAACTTCGGGATAAGTAGGGCTCATTATTCTTGATTAATATCAGGTA
  2830  AAGAGGAAGAAACATAAATGAATGTTGTACGACTGTTTATTAAAACACAGCACTTGTGCT
  2890  TAAAGATTAAAAATCTATGTATAAAGTGTGATGTCTGCCCGGGTGCCGGCGGCTGACAGA
  2950  GATAATTGGATGTGATTACTGTTTGATATTGATGGAGGCCCCGGTTAAAGGCGGCCTTAA
  3010  CGTGAGGGTCCTAAGGTAGCGAAGTGCCTTGGCCGTTAAATGCGGTCTTGCATGGGTGGT
  3070  GTACGGTGCAACAGGTGTCTCTGTGATTGACTGCGGGAGTTGGAATAGCTGTGCAGATAC
  3130  AGCTTACCACTGGTTAGACGGGGAGACCCTTTGCAGCTTTACTGTTACTAATGATAGATC
  3190  TTGGTGAAAAATTTTCAGACTAGACGGGAATTGATTAAATGTATATGAGAAACCTTTATT
  3250  TTTGATCCTCCATTTGAATGAATTGATATACCTACAAGTGTTACGTATATCATCCTAGTT
  3310  CAGCCTATATTCTTAGTTTATTAAGAAATAGGTAACCTTGGAAAGGAACTATTACTAGGA
  3370  GACAGTTTATGTGGGGCACAGGCCCTGTAAAGAGTACAACAGGCTGTGTCTAATTATTAT
  3430  TTTTATATTTGTTTGCTATTTTTATATAAATCATATTCACTTTGATATAATTCTATTGTA
  3490  ATACTTGGTAGTACGCCTTACAAGTTATACTCTTATAATTATATCCAAAATTTAGGTCAG
  3550  AATTTGACTATACTGAAATTAGAGATAATTTAAAATTTTATGTATTACTTGGTGGTTCCT
  3610  TTTTTATAGCAAGCTATAAAAAAATACTACAAGCTTAATACTAAAGTTTTATAGTTATTC
  3670  GTATTTATATACGAACTAATTATGTTTTGAATATCTAAAAAGCTCAACGGCTTAATCTTG
  3730  CCTTACTGTTTGATTATCGACAAATCTTACAGTTGCGGTAACAGAGCATAGGATCACAAG
  3790  ATGCAATAAGGAAAGATCTTGGATTATTGGAAAAGCTACGCTAGGGATGTTTGTCCTTTA
  3850  ATCTTTATTAAAAGAATTATTATAAA
;; mfannot:     /group=IA (2.53e-22)
  3876  ttgggtaaatttcaagaattatctagttttcgcattaattgtaaacttgaagcgaaattt
  3936  atcttagcataatataagataaaaacgttcaacgactatatggtgagtgttatgcatagt
  3996  ttgctgctacttagtttgcttttagtaagctaaaattaagcaagctacaacgcaataatc
  4056  ctttattactacccaacattttattattatatattgtattattacaaaaaaagaaaaaaa
  4116  attatt
;     G-orf471 ==> start
  4122  atgaaaacaaatattacattaagacgcaagctacatcttatattatctaaagtacctcaa
  4182  aaaattactttaaataataaaatagctgatataagaaaaacaaagtatttaccttctttc
  4242  tctgaagaatgaaaagatactatatattcttataataaaaatactataaaaaatattcca
  4302  agccatcatcttaatattcataagataatacaaagttattctcatttatatttttctaat
  4362  aaaaaaaataataataacaaaagatttatatatccaggtaaatatattactatgaaaaga
  4422  aggcgtaatttattaagaaaaatttatgttagtaatccagatattcaatatacaaataat
  4482  aacgcaattattactttatttacattaaatagagaaagaaattatttatttaaaaaatat
  4542  gttaaagtgaacaaaaaaatacaaaattatttaatgcaacgttatttacccttatatcca
  4602  aataatataataaatttatataatgtttttgaaggcactaactttagcttacttagcaag
  4662  ctaaagctctgagataaaaataaatttatacaatataaattaaaatatctaagtaaattt
  4722  ttattattaaaaaatttatatttaaaaaaagtatgaagtagaatcattaagacttttctt
  4782  aaaagacatttaatctttttaagaaaatatgaattattatattcattaaatcaattaaaa
  4842  tttaataaattaactttattaaataaattaagtttattattaaataagattttaggtaaa
  4902  aaaatagaatataatataataaatctaaaatctattatatttaatcgtgatttatttcac
  4962  tcaagctctcgctttgaaattaaaaaattaataatcatttatactatatataaaagatat
  5022  attaatatattaggtaaagtaaattttccagatactgatcttacacatagtgaaggtgga
  5082  aactacatattaaataaatataaagatggaaaaattttatcttaccatacgctatttata
  5142  gcttgcgcagaaaaaaaatacaggactagcgcctgagctaaaccggagagtataaataac
  5202  cataaaaacttagataaatttatagatgtacacaaactaataataatagccataccactg
  5262  agaaatatactaatatatatacataaagaaatatttaattcaattcaatataaaaacatt
  5322  gaaggtataaaaatcgaagctaaaggtagattaactaaacgttatagagcagatagatct
  5382  gctcattatagaaaatgaaaaggtggattacaaaaaacatctttacattcaactttattt
  5442  agaggaaatgttaatcctaatatatcatattctatagctaataatacacgtcgtgtaggt
  5502  tcatttgctataaaaggttgaatatcaggaaaataa
;     G-orf471 ==> end
  5538  tattttgtgcagcagcttcttattttttataaaaaaatagcagccactccttaacttgct
  5598  ataattaaaaagttaagaaaaattagagctaaagctcatcaatatatatatatataaaat
  5658  gaagacatagtct
;; mfannot:
  5671  GAACCATTTTGAAAGAATAGGAAATTAAGGTTAGCAATTATTGCTAATATATAAAGCTAA
  5731  AGCAAGAAAGCTATAGATTCTGATAACAAATAGAACAGGCTAATTTGCGCAAGAGTGTAC
  5791  AAAATGAGTGCGCGGTTTGGCACCTCGAT
;;
  5820  GTCGGCTTAACTTATCCTCATGGATGAAGAAACTGTGTAGGGTGCGACTGCTCGTCATTA
  5880  AAAAGTTACAAGAGCTGGGTTAAATACGTCGTGAGACAGTATGGTTTCTATCTTCTAGTG
  5940  GAAATTAGAATAAAATAAGAACGAACTTTTGTACGAAAGGAACAAGAATGATTTTGTAAC
  6000  TTGCTATATTTTTATTAGCAAGTGGGAAGTTATAGTTACTAACCTATGGTTTACCTGTTG
  6060  TTTATATGCCCTGTTATTAAATATATAAATTGCATGAATATATTACTATTAATATATTTA
  6120  TTAATTAGTATTAGTCGCTTCGCATAAATATTTATATTTAGATCAATACCATGCTAATTT
  6180  AGTAATACACTACTGTTTATATATATGTATATATTAATAATATATACAGAGGAT
;;     rnl ==> ;; mfannot: 3' -20/+180
  6234  GTATCGTTCACTAGGATAATATATTATATAGGCACGGCAGGAAAGCTAAGTTGGTTAAAG
  6294  ATAAGTGCTGAAAGCATAATAGGCACGAAGCTTATCTTAATATATCTCTTAAATATATGT
  6354  ATTAGAATAATACACAATAGGCTTTCTTTTGTAAGAATCTCGAGATTTGTAAGATGAAAG
  6414  TACTAATTTTATAAAATACTATGTATATATATATCATTTTTATTAATA
;     G-trnT(ugu) ==> start
  6462  GCCTGATTAGCATAAAAGTAATGCAATTGTTT!TGT!AATCAATAGACGGAGGCGCGATA
  6520  CCTCTATCGGGCT
;     G-trnT(ugu) ==> end
  6533  TTAGTTAACAAGACTAACTATATATAATATATAGCATATATAGCTAATATATTTGTATAT
  6593  ATGTAGCTTAGCTTGCCTCGCGGCGATTTTTTGATGCTATTTATAGCTTTATATTTTTTC
  6653  TGCGCAAATAGGAGCCCTAGCATTAATAAAAAAAATAAAGCTATACAGGGCCTATTTTTT
  6713  TTTAATAATATTTGAATTCTTAGAAAAAAAGGTTATGCCTAGCTTGCGCTATTTATAGCT
  6773  TTAGGTATTTTTTTTCTGCGCAAATAGGAGCCCTAGCATTAACAAAAAAAATCTAAATGA
  6833  TTCAATTAGTGGATGCTAGTATCGATGACATTATAAATACATTTTCTTGTTAAAAGAGTA
  6893  CAAAAAACGAAATTTAATAGTAAATTAAGGCTAGGGATATTTATGCGAACGCGAAGCCCT
  6953  AAAGCTATATCTAAAATTTATAAAGTTATCTTTAAAGCCCTCCACCATCACTACGCTTTA
  7013  TATTTATATAAATATAAAATCGTGGGCCACTAGA
;     G-trnE(uuc) ==> start
  7047  GGATTAGTAGTCAAGTGGTTACGACATAGCTCT!TTC!AATGCTACCATCGCAGGTTCGA
  7105  TCCCTGTCTAGTCTA
;     G-trnE(uuc) ==> end
  7120  T
;     G-trnM(cau)_1 ==> start
  7121  AGCGGATTAGTGTAATAGAAACACGTTCGGCT!CAT!GATCGAAAAATATTGGTGCAATT
  7179  CCTTTGTCCGCGT
;     G-trnM(cau)_1 ==> end
  7192  ATTTAATGTTACTTACCTTGTTATGCTTCGCATAAAAGTTTTATGGTATACCTAAAATAA
  7252  GTAGTCTCGGCTAGCAGGTAGATTAAATCAATTATCAATATTTGTTAAGGTGTATTTTAT
  7312  AATCAATGTTCTGAAATATATATATATATTATTTATATAGGCACTACGAATTAGAAAAAA
  7372  ATACTAAGGGGTTATAGCTTATAGGTCAAGCTACACTTAGCTAACGTACTAGTATAAAAA
  7432  TAATAAAAAATTTCTTTTATCTTAGAAAGGTTCCATACTGCGCTATTAATACCTTTAGGG
  7492  CTCCCTCGCATAAAAATCCTAGCTTTAAAAATAGTATAATAATATAATGTAATAATAATA
  7552  TATTCAAACTAGAATATAATA
;     G-trnM(cau)_2 ==> start
  7573  GGGGCTATAGCTTAATCGGTAAAGCATACTGCT!CAT!AACAGTAATAATAAGTGTTCAA
  7631  GTCACTTTAGCCCTA
;     G-trnM(cau)_2 ==> end
  7646  CAT
;     G-trnL(uaa) ==> start
  7649  GTCCAAGTGGTGAAATTGGTAAACACAACAAACT!TAA!GCTTTGTAGACTTCGGTCTTG
  7707  AAGGTTCAAGTCCTTTCTTGGATA
;     G-trnL(uaa) ==> end
  7731  TTA
;     G-trnA(ugc) ==> start
  7734  GGGGATATAATTCAATTGGTAGAATGTTAACTT!TGC!ACGTTAAAAGCCTAGGTTCGAT
  7792  TCCTAGTTTCTCCA
;     G-trnA(ugc) ==> end
  7806  A
;     G-trnF(gaa) ==> start
  7807  GCTTGTGAAGCTCAATTGGTTGAGCGAAATATT!GAA!GCTATTTAGGTTGTAAGTTCGA
  7865  ATCTTATCACGAGCA
;     G-trnF(gaa) ==> end
  7880  ATAGCTAGAACC
;     G-trnK(uuu) ==> start
  7892  AGGGTTTTAGTATAACGGTGAATGCATATGACT!TTT!AATCATAAAGATGTAGGTTCAA
  7950  TTCCTGCAAATCCTA
;     G-trnK(uuu) ==> end
  7965  T
;     G-trnL(uag) ==> start
  7966  ATAAATATGCCGGAATAGGTAGACGGGATGGTTT!TAG!GAGCCATTGAATTTATATTCA
  8024  TGTAGGTTCGACTCCTATTATTTATA
;     G-trnL(uag) ==> end
  8050  TCA
;     G-trnQ(uug) ==> start
  8053  TATCTCGTAGATTAATAGGTAAATCATGAATTT!TTG!GTATTCAATAGTGGGTGTTCGA
  8111  ATCACCTCGAGATAA
;     G-trnQ(uug) ==> end
  8126  AGCCTTCCACCATCCTACGCTCGATGTAGGGATCACAGTAA
;     G-trnH(gug) ==> start
  8167  GGTGGTTATAGTTCAATCGGTAGAGCAGCTATTT!GTG!GCATAGCAAGTTCCCTGTTCG
  8225  AACCAGGGTTTCCACC
;     G-trnH(gug) ==> end
  8241  CTTATTATTCATAGCTTTATGCGAAGCATTACATAGCAACATTAACAATAGCTTAT
;     G-trnM(cau)_3 ==> start
  8297  GCCTAAGTAGTTCAACGGTTAGAACACTGATCT!CAT!ACATTGGTAATAAGAGTTCGAT
  8355  TCTCTTCTCAGGCT
;     G-trnM(cau)_3 ==> end
  8369  TAGTATT
;     G-nad2 ==> start
  8376  ATGATAATTATTTCTATTTTATCTCTTTTACTTTCGAATGCCGTTAATTTAAGACGTGAT
  8436  GTAGCTATTTTATATAATAGAATAGCCATACTTATTTTACTATATTGTATAGTACATGAT
  8496  TATACTTCTTTAACTGTAGTAACTAAAGGAATAGGGCTACATGGGGGTTTATTATTAATT
  8556  AATAATCTTACACAAATATTTCATATTTTTGTTTTTATTGTTACTATATTTATTTTAACC
  8616  TTAACTAGTTTTTACCCTAGAAAAGTATGAGTATCAGAATATTCTTCAATCAAAGATCTT
  8676  TTGTTTAATAAATTTATATATTATAATACTAAAATTATTAATAAAATGGGTGAACATTTA
  8736  AAAATTATAGAATATCCTTTAATTATATTATTTATTGTTAGTGGTGCTATATTCTTAATG
  8796  TCTAGTAATGATTTAATTACTATATTTTTATCTATTGAATTACAAAGTTATGGTTTATAT
  8856  ATTTTAAGTACTGTATATAGAAACTCTGAATTATCTACTACTGGAGGGTTAATTTATTTC
  8916  TTATTAGGAGGGTTAAGTTCTTGTTTTATATTATTGGGTACTGCATTATTATACGCTAAT
  8976  AGTGGTAGTACTAGTTTAGATAGTTTATATATTATTACAAGTATTAGTGATATACGTAGC
  9036  GAAGCTTCTAATGATTTATGATATTCCCCTAATTATATAAGTTTATCTTTAGTTATATTT
  9096  ACTATGGGATTTTTATTTAAAATTAGTGCAGCACCATTTCATTTCTGATCTCCTGACGTT
  9156  TATGATGCTATACCTACTATTGTTACTACTTTTGTAGCATTAATAGCTAAAGTATCTATA
  9216  TTAATCTTATTATTGCAATTAGTATATTATACTAATGCAGATATCACTATGAATAATTGA
  9276  ACATTTATATTGTTAATTAGTTCATTATTCTCATTAGTTGTAGGTACTGTAGTAGGTTTA
  9336  ACTCAATTTAGAATTAAAAGATTATTAGCTTATAGTACAATTTCACATGTTGGATTTATG
  9396  TTATTAGCTTTAAGTATTTCTAGTATTGAATCAATACAAGCACTTATATTTTATTTAACT
  9456  CAATATATAATTAGTAATTTAAATGCATTTATTATATTATTAGCTATAGGTTATACATTA
  9516  TATTGCTATACTAGTGATAATAAAGAACATGACGAATTATTAGATAAAACAAATTCACCT
  9576  ATTCAATTAATAACACAATTAAAAGGTTATTTCTTTATAAATCCTGTTTTAGCTTTAAGT
  9636  TTAACTATTACTATATTCTCATTTGCTGGAATACCTCCTTTAGTAGGGTTCTTTGGTAAA
  9696  CAAATGGTATTAAGCGCTGCTTTAGATAAAGGTTTATATTTCATAACTTTAATTGCTATA
  9756  TTAACTAGTGTTATAGGGGGAATATATTATTTAACTATTATTAAAGAAATGTTCTTTAGT
  9816  AAATCGAATTATAAAGTAAATACATTATTAGGGCTTAACTTACGTAGTGAGCTAAGCGGA
  9876  CTAAAGCTATTCAAATTAAAAGGTAATGTTTATAATAATAATGTAGCTATAAAAAGTGTA
  9936  GAATATAATTATAAAAATATAGTTCTATCTAGTTCTATATCCTTTATTATATCTATCCTT
  9996  ACTTTAACTATATTATTATTCTTATTTATGAACAAAGAATGACTTAGTATGAGTACCATA
 10056  TTGGTACAATTAATATTTAATAGTTA
;     G-nad3 ==> start
 10082  A
;     G-nad2 ==> end
 10083  TGAGTGGTACAACTTTTCTTTTTATTTTTGTATGTATAATAGCTATATTATTTTTAGCTT
 10143  TAAATTTTATATTAGCTCCACATAATCCTTACCAGGAAAAATATAGTATATTTGAATGTG
 10203  GTTTTCATAGTTTCTTAGGTCAAAATAGAACACAATTTGGTGTAAAATTTTTTATCTTTG
 10263  CATTAGTTTATTTATTATTAGATTTAGAAATATTAGTAATATATCCTTATGGATTAAGTA
 10323  GTTATGAAAATGGTATATATGGTTTAATTATTGTATTATTATTTATAGGTATAATTACAG
 10383  CAGGTTTTGTATTTGAATTAGGTAAAGGAGCCTTAAAAATAGATAGTAGACAATCTTATA
 10443  ATTATTATAATGTACAATCTACTAAAAATTTTATCAATACATTTTTTGAAAATAAATAA
;     G-nad3 ==> end
 10502  TAGGATGTTTAGCTTACTTAGTTTTATGCGAAGCATTACTAACTATTAATTTTATTGTTT
 10562  AATAGCTTTATGCGAAGCATTACTATTAATAAACTTTAGTGCTATTTATAGCTTTAGGTA
 10622  TTTTTTTTTCTGCGCAAATAGGAGCCCTAGCATAAAAAAATAAAGCTATAGTCCCTCTAG
 10682  TGCCTTATTATTTTATGAAATTTTTATTCTAAGTCAATGGGCGATAGGTTCCACCTATAT
 10742  AAAGCTAGTAAATAAATTATGATCATTTTATTATTATTATAATATAAAT
;     G-atp9 ==> start
 10791  ATGTTACAATCTTCAAAAATAATAGGAGCAGGATTAGCTACTGTAGGATTAGCAGGAGCA
 10851  GGAGTAGGAATTGGAGTAGTTTTCGGTTGCTTAATATTAGGTGTTGCTAGAAACCCTTCA
 10911  TTAAAAAATCAATTATTCTCTTACTCTATTTTAGGATTTGCTTTCTCAGAAGCTACTGCG
 10971  TTATTTGCATTAATGATGGCATTATTATTATTATATGTTGCTTAA
;     G-atp9 ==> end
 11016  TTAAATTTAGCATATTAGTTGATGTTAATTAGCAGGGATGGTGGTGGGTGCGTATAAACG
 11076  TAATTAAAAATTTTTTATTTAGAAATGGATATTTAAAATAAA
;     G-cox2 ==> start
 11118  ATGACAAATATATTAAATTCAATTATTAGCTTTGATGCTCCGGAAGCATGAGGTATTTAT
 11178  TTCCAAGATAGTGCTACTCCGCAAATGGAAGGATTAATAGAATTACACGATAATATTATG
 11238  TATTATTTAGTTTTAATATTATTTGCTGTGGGATGAGTATTATTTTCAATAGTAAAAAAT
 11298  TTTGCTATGAAAAATTCACCTATATCTCATAAATATTTAAATCATGGTACATTGATAGAA
 11358  TTAATATGAACTATTACACCAGCATTAGTTTTAATATTAATTGCTTTCCCTTCATTTAAA
 11418  TTATTATATTTAATGGATGAAGTTAATGATCCATCATTAACTATTATAGCTGAAGGACAT
 11478  CAATGATATTGAAGTTATCAATATCCTGACTTTATAAATTCAGATGGTGAATTTATAGAA
 11538  TTTGATTCTTATATTGTGCCAGATTCAGATTTAGAAGATGGAGGATTAAGAATGTTAGAA
 11598  GTAGATAACAGAGTTATGTTACCTGAATTAACTCATACAAGATTAGTAGCTACTAGTGGT
 11658  GATGTTATACACTCATTAGCTTGTCCAGCTTTAGGTATTAAATGTGATGCATATCCAGGT
 11718  AGATTAAATCAATTATCAATATTTGTTAATAGACCAGGTGTATTTTATGGTCAATGTTCT
 11778  GAAATATGTGGAATATTACATAGCTCAATGCCTCTTGTATTCCAATCTACAGATTTACCT
 11838  ACATTCTTAAATTGATTATATAATGCATAA
;     G-cox2 ==> end
 11868  TTGTAAATATACATATAGTAATTTCACTATACCCTTTGGTTATTTTTTATTAAAAAATAG
 11928  GCCCATGGACCTATCTTTATTTTTTTTATTAAAAAATCGCCGGAAGGTAA
;     G-trnR(acg) ==> start
 11978  AAGATATTAGTTTAATGGTAGAATAAGATACT!ACG!GATGTCTTGATAATAGTTCGAAT
 12036  CTATTATATCTTT
;     G-trnR(acg) ==> end
 12049  AGGACAAATTGACAAAAATATTAATTAATTAATTAA
;     G-nad4L ==> start
 12085  ATGAGTTTAACTTTAATACTTTTTTTAATAGGAATTTTAGGATTCGTATTTAATAGAAAA
 12145  AATATAATATTAATGTTAATTTCCATCGAGATAATGTTAGTATCTATTACATTCTTAATT
 12205  TTGATAAGTTCTATAAATATTGATGATATTATAGGACAAACGTATGCTATATATATTATC
 12265  GTTATTGCTGGAGCAGAATCTGCTATAGGTTTAGCTATATTAGTAGCCTTTTATAGACTT
 12325  AGAGGAAGTATAGCAATAGAATATAAATA
;     G-nad5 ==> start
 12354  A
;     G-nad4L ==> end
 12355  TGTATTTGAGTATAATTATATTACCATTATTAGGTTCAATAGCATCTGGTTTTTTTGGTA
 12415  GAAAAATTGGTATATCAGGTAGTCGTATATTAAGTTGTATAACTATATTTATGACTACAA
 12475  CATTTGCTATAATAGGATTCTTTGAAATTGGATTTAATAATAACCCTGTATCAATTAATT
 12535  TATTTAAATGATTAGACAGTGAATCATTTAATATAGCATGAAATTTCCAATTTGATAGTT
 12595  TAACAGTCTCAATGCTAATACCTGTATTAATAATAAGTTCTTTAGTACATTTTTATTCTA
 12655  TAGGTTATATGAGCCATGATCCTCATAGTCAAAGATTTTTTAGTTATTTAAGCTTATTTA
 12715  CTTTTATGATGATTATCTTAGTAACAGGTAATAATTATTTATTAATGTTTGTAGGTTGAG
 12775  AAGGTGTTGGTGTTTGTTCTTATTTATTAGTGAGTTTCTGATTCACTAGAATAGCTGCAA
 12835  ATCAAAGTTCTTTATCTGCATTCTTAACAAATAGAGTAGGTGATGCTTTTTTAACTATAG
 12895  GAATGTTTATAATATTATGATCTTTAGGTAATTTAGATTATAGTATAGTATTTTCATTAG
 12955  CTCCTTATATTAATGAAAATATAATAACTATTATAGGTATATGTTTATTAATAGGTGCAA
 13015  TGGCTAAAAGTTCACAAGTAGGTCTTCATATTTGATTACCTATGGCAATGGAGGGTCCTA
 13075  CACCTGTTTCTGCATTAATTCATGCTGCTACTATGGTTACAGCCGGAGTATATTTATTAA
 13135  TACGTTCATCACCATTGATAGAATATAGTTCTACAGTATTATTAATATGTTTATGATTAG
 13195  GTGCTGTTACTACAGTATTTAGTTCATTAATAGGTTTATTCCAACAAGATATTAAAAAAA
 13255  TTATAGCTTATTCTACTATGAGTCAATTAGGTATGATGGTTATCGCTATAGGTTTATCAT
 13315  CATACAATATAGCAATATTCCATTTAGTAAATCATGCTTTCTATAAAGGATTATTATTCT
 13375  TAGGTGCAGGTGCTGTAATTCATGCTGTAGCTGATAATCAGGATTTAAGAAGATATGGTG
 13435  GATTGATATCATTCTTACCTTTAACTTATACAGTGATATTAATAGCTAGTCTTAGTTTAG
 13495  TAGCTTTCCCTTTCATGACAGGATTCTATAGTAAAGATTTTATCTTAGAATCTGCATTTG
 13555  GTCAATATCATTTCAGTAGTATTAGTGTTTATTTTATAGCTACTATCGGTGCTATATTTA
 13615  CAACACTATATTCAGTTAAAGTAATTTATTTAACATTTATAGCTAATCCTAACGGACCTA
 13675  TACAATATTATAAAAATGCACATGAAGGTGATATATTCTTAAGTTTACCTTTAGTAATAT
 13735  TAGCTATATTCTCTATATATTTTGGTTATTTAACTAAAGATGTATTTATAGGTTTAGGTT
 13795  CAGGTTTTTTTATTGATAATAGTATATTCATACATCCTATGCATGAAATATTAATTGATA
 13855  CTGAGTTTGCTGTACCTACTATATTTAAATTATTACCTTTTATATTTACAATATCATTCT
 13915  CAGTTTTAGCTATAATTTATCCTGAATTTATGTCTAGCAGTGTAACAAACTTTAAATTAT
 13975  CTAATCTCGGATATTATATATTCGGTTTCTTTAATCAACGTTTTTTAATAGAATATTTCT
 14035  ATAATAAATATATAGTAAATACAGTATTAGACCTTGGAGGTCAAACAACTAAAATCTTAG
 14095  ATAAAGGAAGTATAGAATGAGTAGGTCCTTATGGTATAGGTTTATCATTACAAAAAGTAA
 14155  GTAAAACAATATCAAGTTTACATACAGGGATAGTAACAGATTATGCATTATATATATTAT
 14215  TAGCAATTTGTTTCTATATATCTATATTTACTTTTGTGTCTATATTTAACGATATAATTA
 14275  ATATTATAACATTATCAAGTGTATTAGTGGCATGCCTTATTACAAGCAAGTTAAAAATAT
 14335  AA
;     G-nad5 ==> end
 14337  TATAAAAAATTATTAGGTTGAGCCTATAGTATCTTTTTACTTACGGTGATTTTTTGATGC
 14397  TATTTTTTTTATTAAAAAAAAGCTATAAATATAGGTATACAACAAAACAGCTTCACACAA
 14457  ATTATAATTTGTATTAATTACAGTACTAATAAAACGAAATTATACAGTGATGCTTAGCTT
 14517  GCTTCTATACAAGCTAAAGCTATAAATAAACTGTGTGTCAAATTATTTATCAAAAAGTCA
;     G-cob ==> start
;     G-cob-E1 ==> start
 14577  ATGAGAATATTAAAAAGTCATCCTTTATTAAAATTACTTAATGCTTATATAATTGATCAT
 14637  TCACAACCAACTAATATAAGCTATTTATGAAACTTTGGTTCATTATTAGGTTTATGTTTA
 14697  GGTATACAAATAATTACAGGAGTAACATTAGCTATGCATTATAACCCTAGTGTAGCTGAA
 14757  GCATTTAATTCAGTAGAACATATTATGCGTGATGTAAACAATGGATGATTAATCCGTTAT
 14817  TTACATAGTAACACTGCATCAGCTTTCTTCTTTTTAGTGTATTTACATATAGGAAGAGGA
 14877  TTCTACTATGGATCATATAGATCACCAAGAACATTAGCTTGAATCTTAGGTGTAATTATA
 14937  CTTATCTTAATGATGGGTATAGGATTCCTGGGT
;     G-cob-E1 ==> end
;     G-cob-I1 ==> start ;; mfannot: no intron type identified
 14970  tactttaacatagcccaaaatgattataatatttataataataataataaaactattaat
 15030  agcgcttgcgctattttttttattaaaaaaaaatctaacaacaaaagatattattctacg
 15090  tctgctatttatagctttaggtattttttttctgcgcaaataggagccctagtattgata
 15150  aaaaaaataaaggtagtaatcctattaatgattttttacattctaaaaacttaaagccag
 15210  tatttatatatgataatgtagataaagattctgttcgtaaaaatattactaaagaaacta
 15270  aaggacttagtggtatttat
;     G-cob-I1-orf196 ==> start /note=GIY ;; evalue:8.6e-22
 15290  atgattttaaataaagaaactttaagttattatataggatctgcctctacaggaagaata
 15350  tattcaagatttacaagtcatttaatttattttaaaggaagtaaaatggtaaaaaactca
 15410  gttaaaaaatacggtttacataattttgtttttattattttagaattatttcccgaaata
 15470  gttaatcaagaaaacaataagcaattattaaatttagaagatttttacttaaaatctctt
 15530  ttacctgattataatatattaactgaagcaggtagtagttttggttataaacatacagaa
 15590  ataactagaataaaaatgaaaacaaactatagtgaaaaacgtagacaagaaataggtaat
 15650  ttgaataaaggtaaaagtttttcacctgaaactatagaaaatatgagagaatcagcttta
 15710  aatagagataatattaattatactgaaccaagtattttaaatatgaaaaaaaactctaaa
 15770  gctatcatagttaaagaattaaataatatagtatacggagaatttaatagtattgttgat
 15830  acagctaaggctttaaattgttctactaaaacaatacaaagaactttataa
;     G-cob-I1-orf196 ==> end
 15881  aagcccaagccaaaatttaaaaggtcgttgaatattaaattttaaataaattcatacctt
 15941  gaatattataattatagtcctgcaagtaataaattttatgcaatttatggaaaaaaatca
 16001  aatttaaagcagaatgacttgacagagtcattgaagaaatatctatttctttggcgatac
 16061  tagtgaaaacgatcaaaagatatatatattatatataagagatacgtcggttatccatat
 16121  aatcgcgacagactgggtcactagtgggtggctgaaatgctgcttaatgcacagtcgaaa
 16181  ctttttatctaagataaatgtaatattcgaactataaagatattacagcttttattgcta
 16241  gcgcgctatgcgtaaaagtaagtaacg
;     G-cob-I1 ==> end
;     G-cob-E2 ==> start
 16268  TATGTATTACCTTATGGACAAATGTCTCTATGAGGAGCTACAGTTATTACAAATTTAATA
 16328  AGTGCTATTCCATGAATAGGACAAGATATCGTTGAGTTCATATGAGGAGGTTTCTCTGTA
 16388  AATAATGCAACTTTAAACAGATTTTTTGCATTACATTTTGTATTACCATTTGTATTAGCT
 16448  GCATTAGTTATTATGCATTTAATAGCTGTTCATGAAACAGCTGGAGCAAGTAACCCTTTA
 16508  GGTACACCTGCATATTATGATAGAATACCATTTGCACCATATTACTTATTTAAAGATTTA
 16568  ATAACAATATTTTTATTTATGTTTGGATTAAGTATATTTGTATTCTTCATGCCTAATGTA
 16628  TTAGGTGATAGTGAAAATTATATAATGGCTAATCCAATGCAAACACCGGCAGCTATAGTG
 16688  CCTGAATGATATTTATTACCATTCTATGCTATATTAAGATCTATACCTAAGAAATTATTA
 16748  GGTGTAATAGCTATGTTCGCATCATTAGTAATTTTAATGGTATTACCTAAAACAGATTTA
 16808  GGTATTACTAAAGGTTTACAATTTAGACCTTTAAGTAAGATAGCATTCTATTTATTTGTA
 16868  ACTAATTTTTTATTATTATTACAATTAGGTGCTAAACATGTTGAAAGTCCATTTATAGAA
 16928  TTTGGACAAATAAGTACAGCTTTATACTTTGCTTATTATTTAATAATAATGCCTGGTATA
 16988  AGTATATTAGAAAATACTTTAATAGATTTATGCGCAGTAGCTAGCACACAAAAAGTTCAA
 17048  TAA
;     G-cob-E2 ==> end
;     G-cob ==> end
 17051  TTAATTTAGAAGCCATAGTACATATTCTAGTTATATTTCGTTTTACTTAAAAAAAGCTAA
 17111  GTATAACAAA
;     G-trnC(gca) ==> start
 17121  AAATGATGATTGTAAAAGGTTTACACTTTAATT!GCA!AATTAAAAGTTTGAGGTTCGAT
 17179  TCCTCCATTATTTT
;     G-trnC(gca) ==> end
 17193  TAATTAAATCTATATAATAAGTTACTATATAAAATTATAGAAAATAATTTATAAAGCTTT
 17253  TTATTAAGGCTATTTTTGTTTATGCTAATATATTTATATAAAGCTAACACTAAATATTAT
 17313  ATTTAAAATTTTTGAAGTATATTACAATAAATTTTGCTTATAAGCAGATAAATAATATTT
 17373  ACTTAATTTATACAATATCAATATATATTAATATGAAAAAAACAACTTAAAATCTCAA
;     G-cox1 ==> start
;     G-cox1-E1 ==> start
 17431  ATGTCAATGGGTATAGAAAGATGATTTACTTCTACTAATGCCAAAGATATAGGAACATTA
 17491  TATTTAATATTTGCCTTATTTTCTGGATTATTAGGTACAGCATTTTCTGTATTAATAAGA
 17551  TTAGAATTAAGTGGACCAGGAGTTCAATTTATAGCAAATAATCAATTATATATAACAGGT
 17611  ATAATAAACACTCACGCTATATTAATGATATTCTTCATGGTTATGCCTGCTTTAATAGGA
 17671  GGGTTCGGTAACTTCTTAATGCCTTTAATGGTAGGAGGTCCTGATATGGCATTTCCAAGA
 17731  TTAAATAATATTAGTTTCTGATTATTACCACCTAGTTTATTATTATTAATATTCTCGGCT
 17791  TGTATAGAAGGTGGAGTAGGT
;     G-cox1-E1 ==> end
;     G-cox1-I1 ==> start /group=IB (1.54e-15)
 17812  tctttcctgtgcctaaatagtaattaattactatttagtatatcactgtatgctggaaat
 17872  acctatgaagggaaatcagcaggaaaccaaacagatatctaatatcttagtaggatcctc
 17932  agagactatacgtgatacatccaatggatgaagagatagtccaattttatatgtaaatat
 17992  aaaaaaacgaattttattgtataggcagaaaaaaacgataaaattactaaatcttcctgt
 18052  aatctttctttatctaatgaaaatatacctaatcaacaattaggtagttatttagctgga
 18112  ttaatagaaggagatggatctataattgtacctaaaacaattagaaattcaaaaggtaaa
 18172  ttattatatcctgtagtaaaaatcacttttgtaaaaaaggatgcaccattagctattaaa
 18232  atacaagaaaaaattagtggcggaacgctggcgtatccaaagaattccaattatgtggat
 18292  cttttgtttcaaaataaggattctatacaaaagattgctatactgcttaatggtaat
;     G-cox1-I1-orf203 ==> start /note=LAGLIDADG ;; evalue:2.2e-44
 18349  atgcgtacacctaagattgaagccttacatagattaattgattgattaaacagtagaaat
 18409  caaacacaattaattaaattagtggcattgcctataaattctacttctttaggtaacaat
 18469  tcttgattagctggatttatagaagcagatggtagttttcattgtggttttgatttaaat
 18529  gaccaaggtttagctaatagagtaagatgttatatgactatatcacaaaaacaagtatat
 18589  aatgttgataggcttgatctactaaaaaaaaataattctaatttagatttcatgaaacaa
 18649  atacaagaatttcttgaagttaaaacagtaaatgaaattaaaagaattaaaaaactttat
 18709  gtagaagaagcttatatcgttagaaccaataaaaaagcttcttgtgatattttaataaac
 18769  tatttaaagacttatccattgtttagctctaaacatcaagactttttagattgatctaaa
 18829  gcatatcatattaaaataactaaaaagtatattaataaggaaggtacgtatgaattatta
 18889  tctattaaaaatagcatgaatactaaaagaactcaatttaattgagattcattaaacaat
 18949  ttttatgtttaa
;     G-cox1-I1-orf203 ==> end
 18961  tgcgatcaggatatataataaatagattgaaaaattaaattaatcactg
;     G-cox1-I1 ==> end
;     G-cox1-E2 ==> start
 19010  ACAGGATGGACTTTATATCCTCCATTATCAGGATTACAAAGTCATAGTGGACCTAGTGTA
 19070  GATTTAGCAATATTTGCTTTACACTTATCAGGGGTAAGTAGTTTATTAGGTGCTATTAAC
 19130  TTTATAACTACAATAGCTAATATGAGAACACCTGGTATAAAATTACATAAATTAACTTTA
 19190  TTTGGGTGAGCAGTAGGTATTACAGCTATATTATTATTATTATCATTACCAGTATTAGCT
 19250  GGTGGAATTACTATGATATTACCGGATAGACCCTTTAATACATCATTCTTTGAAGTAGCT
 19310  GGTGGTGGAGATCCTATATTATTCCAACATCTTTTCTGATTCTTCGGACATCCAGAGGTT
 19370  TATATTTTAATAGTACCAGGATTCGGTATAATTAGTACAACAATATCAGCTAATTCTAAT
 19430  AAACCTATATTTGGTTATATTGGTATGGTTTATGCTATGATGTCTATCGGTATATTAGGT
 19490  TTCATTGTTTGAAGCCATCATATGTATACAGTAGGTTTAGATGTAGATACTAGAGCTTAT
 19550  TTCACAGCTGCTACATTAATCATTGCGGTTCCAACTGGAATTAAAATATTCTCTTGATTA
 19610  GCTACTTGCTACGGAGGATCTATTAAAATGACACCTTCAATGTTATTCTCATTAGGGTTT
 19670  GTATTTATGTTTACTATTGGAGGAT
;     G-cox1-E2 ==> end
;     G-cox1-I2 ==> start /group=IB (4.02e-28)
 19695  ta
;     G-cox1-I2-orf422 ==> start /first_aa=I /note=GIY ;; evalue:7.7e-08
 19697  ataaaccacttagttctccctaaaaagatcgctatatgctggaaacttctaacaactatg
 19757  gtactaggatttataaattcagtaacaattcatagttttgaacaatcagcaggaaaccag
 19817  cagatatctaatatgttagtaagatcttcagagactacacgcgatccttatgttattaat
 19877  aacataagaagatatagtccgtgaaataacacgttaatgcttcgcatcaaaaataatagt
 19937  aatgctttgcataaaactattattcgtcagtattcaactcataaagagcttgcgccagaa
 19997  gataatataaaaaacataaattttatcaatacatatactaattttaaagaaaaccgaaac
 20057  caaatattaaaagaattaaaagataaatcaggtgtttatcttctaattaataatataaat
 20117  ggacatacttatgtaggaagttcagtacatttagcagctagaatgaaaaattatcttaat
 20177  actgcttttttaaaaagtaaacaaaatttaaatatgcctataacaaaagctttgcttaaa
 20237  tatgatcaatctaattttagtttatttatattagagtttgtaaatatagatatgttaact
 20297  gttaaagaaactttttatataacttctattttaccttattataatgtaataaaacaaggt
 20357  tattcctctttaggttataaacatactgaagaaactaaaaaattattatctgaattagct
 20417  aaaaatagaagacatagtgaaacaactaaaggattaataactagagccttgataggtgaa
 20477  aataatcctttttataataaaaatcattctattgaaagtaaaagaagaatagtagaagct
 20537  aaatcagcttatcctgtttatatttataattcttttaaacaattattagtaatttctcct
 20597  tcagtattaactatagctaaaaaaattaatactaatcattctactataattagttatata
 20657  aaagaacaaactttgttcagaggtgaatgatattttactaatataccttataatatagag
 20717  gatagtcctaaaattgataattgatataataatttaaaaattacagtattaattaatgat
 20777  atgataaaaaataaacatattaaaaaagctgtttatgtatatgatgaaaatagaaatttt
 20837  ttatctaaatatggtggagttactgatgctcaaagagctttaaatattagtcatagtaca
 20897  attaaaaaatatgcagaaatgaatgctgcttataaaaactatatttttagctttgagaga
 20957  ttaaattaa
;     G-cox1-I2-orf422 ==> end
 20966  agttattcg
;     G-cox1-I2 ==> end
;     G-cox1-E3 ==> start
 20975  TAAGTGGTGTTGTTTTAGCTAATGCATCATTAGATATAGCATTCCATGATACATATTATG
 21035  TAGTTGCTCATTTCCACTATGTATTAAGTATGGGTGCTGTATTTGCTATGTTTGCAGGAT
 21095  GATATTATTGAATCCCTAAAATAATAGGATTAAATTATGACTTACATTTAGCTAAAATAC
 21155  AATTCTGATTATTATTTATTGGAGTTAATGTAACATTCTTCCCTCAACATTTCTTAGGTT
 21215  TACAAGGTATGCCTAGAAGAATTGGAGATTATCCTGACGCTTTTGCAGGATGAAATTTAA
 21275  TTAGTAGTGTTGGATCTATCATCAGTGTAGTAGCTGCTTGATTATTCTTATATATTGTTT
 21335  ACAGACAATTATTAGATGGGAAAGTTGCAAGTAGAAATCCTTGATTAATACCTGGATTTT
 21395  ATACAGATATCTTACAAAGTAATTTAAATAGATCATACAGTAGTTTAGAATGAGGATTAT
 21455  CAAGTCCACCTAAACCTCATGCATTTGCAAGTTTACCTTTACAATCCTGTCTAGGGACGA
 21515  AACCTATTTAA
;     G-cox1-E3 ==> end
;     G-cox1 ==> end
 21526  AAATTTATTGCACAAAATATGAACATTTATACTTACATTTTTCAATAAAAATTGATTGCA
 21586  CAAGATATGAACATTTATACTTACATTTTTCAATAAAAATTATTGAATAATAGAACTAAT
 21646  ACTAGTGATAGTAATATTATTTGTA
;     G-orf368 ==> start
 21671  ATGTCTTATTTGATGTTAGATGTTCCTACTACATATCTTGCGGCACCTAACCCAAAAAAC
 21731  TCCTCTAACTTTTGAACTACTGTTTTAGAGAATAGAGAAAATATTTTTAATCCTTCTGGG
 21791  GATAATAATACCCTTAATGTTGAATCTAGACCAACTACCCCTGTGGTTGAACCTAGACCA
 21851  ACTACTGCTGTGGTTGAACCTAGACCAACTATTCCTATGGTTGAATCTAGACCTGAAGTT
 21911  TTGACTGTTGAACCTAGACCATCAGGATCTAGTTCTCGAGTTAACACTCGTAGAGCTATG
 21971  GATATTAACAATTTTATATGACGTGAGGATATTCATGGTTATAAATATCCCTCTCAGGGT
 22031  TTACAAACAAATCCTTCAATTAATTCACATATTAACTACAATGTAAGTAATACTATGAAT
 22091  TCTAGCAGTTACATTTTCCAAAGTAATTTAAATCCTATACATGTTAATTATACTGTTGGA
 22151  AATCAAAGTACTATTATGCAAAATGTAGCTGAATCTAGTTTTCAAGCTCAAAGTACTATT
 22211  ATGCAAAATGTAGCTGAATCTAGTTTTCAAGCTCAAAGTAATATGCCTGAGATGAGAGCT
 22271  ATAGCTGAATCTAGTTCTCAAGCTCAAAGTAATATGCCTGAGATGAGAGTCATAGCTGAA
 22331  TCTAGTTCTCAAGCTCAAAGTAATATACCTGAAATGAGGGTTATAACTGAATCTGGTTTT
 22391  ACTGAACCAAATTTAAAACCTATATGGATTGATAATTATAGTAATGTAGTAAATACTGCT
 22451  ACATCTAAATGTTTTAATCCCATGTTTTCAAGTTTACTTCCTTGACACGAAATACAGCTT
 22511  TCTGATATAGCTAAATTAAATAGACCTAAAATAGTAGGTATTAATTTTGACTTTTCTCAT
 22571  CAAAATATAGAAGCAGTACTTCAAGAATTTAGATTACCAAAGGCATTTTATGTGTCTCAT
 22631  GAACATGTTCCTGGTTTAACTCCAAGTAATTATAAAGAATGTATTATTAATTACTATCAT
 22691  ACTAAGGCCTGTAATAAACCCTCTATATTACTTCAGGCAGTTTTGATCGAAAATGGAGAT
 22751  GTTTTGAAAGTAATTAAAGGTAGATAG
;     G-orf368 ==> end
 22778  TATAAGTATAATTATACTTCTA
;     G-trnR(ucu) ==> start
 22800  ATCTCATTAGCTCAATGGCAGAGCATAATACT!TCT!AATATTACAATCCTAGTTCGATT
 22858  CTAGGATGAGATT
;     G-trnR(ucu) ==> end
 22871  ATTATTTTAAGACTTAGCTTGCTTAATAAGATAAACAAAGTATGGAAATAGATTAAACTA
 22931  TTTTATTTCTATTAATATCTTATTATTTATAGGCTATTATATTAACAAAATAGATTATAG
 22991  GATACACCTATGAATCAGAAACACGTCGCACAAATGATTATTTCAAGGCTATTAAATAAA
 23051  GCTCGTTACTTATAGTTTCTTTAGCTTTATATATGCTAGCATATCATACTAATAGTAGAG
 23111  CAGAGAGCTTATAATAAAGATTGCTATATCTATACATCAATATATTATATAGTAAGGCTA
 23171  TGAAATAAAGCTCTTTATTATTACTACTATAACTAAAGCTTTTAACAAATTAATTTAATA
 23231  CCTACCATACATATTAATAAATAAACAATGTTAATGTTATGATTAGTCGCTGCGAATATG
 23291  AAGCCACACTATTTATAGCTTTAGGCGGAGCCCTAGCATTAATATAAAACTATAGAATTA
 23351  TCTTTTATAATTATTTATTAACTGTAACTATGTAAAAACA
;     G-nad1 ==> start
;     G-nad1-E1 ==> start
 23391  ATGAATATAACTATTTTGTCTATAATAGAAACTATTATTTTAATGCTTCCTGCATTATTA
 23451  GTAGTAGCTTATGTAACAGTAGCTGAAAGAAAAACAATGGCTAGTATGCAAAGAAGATTA
 23511  GGGCCTAACGCTGTAGGT
;     G-nad1-E1 ==> end
;     G-nad1-I1 ==> start /group=IC1 (4.30e-31)
 23529  caaataaatagactttttttttaagattttatcatagtgataaatccattgaaattttat
 23589  ataaaaaccgtaaagctcctttgaaaccttttaaagggaatatagtaagcgtatgtgaag
 23649  atttattatctttatcttttgttaatacatattttaaaaactataaaaggaaaaggggca
 23709  tatat
;     G-nad1-I1-orf289 ==> start /note=GIY ;; evalue:1.5e-61
 23714  atgtttactttaaaaaataactctgatattttttatattggtagagctaaagatttaggg
 23774  cgcaacttgatatttaaaagccaccttaatgttaatttgaatgatagatttcatactttt
 23834  gctaaaactattggtttagataaatgaattaaaggtggtatcaaaggtaattatttattt
 23894  agtcatgaattagtggcgtctatagcttgcgttatttttatgcgacgcgaaccactttta
 23954  tttttttttattaatgctagggctcctatttgcgcagaaaaatataaagctataaatagc
 24014  agaaaaaatataatattaaaagaaatatctttattaagaaaatttaataattgtaaagta
 24074  tgaatttatgatgctttaactttggaattactaactgataaatttcctagtatgcaaaaa
 24134  gcagctgattattttaacatagactataggaccatattaaataatatggacactaattta
 24194  gctataatgaaaggtaataaatgaatattaatttttagtcatgaattaactgaatctaag
 24254  aaaaaattattaattagtaatactccaaaggctgtcaatagaaactgtttatttaaaggg
 24314  tatgtaaaaaagttaatagggggatacatattactagataatataaacctatttaatact
 24374  tcgaaatttggaaggcatctaataaaattaaaaattgagtaccaaaacaaaagtggcgtg
 24434  ccctatttaggacaccaatataggattataaagaattatatttttagtctaatttcatta
 24494  aaaaagttcagggaaatgttagatattttacttggccttagtgaaagtgaaccttttgct
 24554  atacatcgtcaaattgcggagaccccttaa
;     G-nad1-I1-orf289 ==> end
 24584  agctattttaactaaatgtattaggtaactagtacatggcacaggtaatgactcgtggta
 24644  cagtaaaatcaaaatagatgcacgaaaggaaataggaaatccgcagccaagcatcgactg
 24704  ctattaatatagtaaaggtgtgcagttcatcgactaaatggtgatgggcttgggatttac
 24764  cctagcttaagatatagtcagaccttacttgaaaaagtacagggtataaattttatacct
 24824  gttaaatggataattaatagtcataggtatattaattatttagggagaaagtcttataac
 24884  ttttcctgtattattgcgttatataaatggataaattaagatgaattcg
;     G-nad1-I1 ==> end
;     G-nad1-E2 ==> start
 24933  TATTATGGACTATTACAAGCTTTTGCTGATGCCTTAAAATTGATATTAAAAGAATATATA
 24993  GCACCTACTCAAGCTAATTTAGTATTATTCTTCTTAGGTCCTATTGTTACTTTAATATTT
 25053  GCTTTATTAGGATATGCTGTAATACCATATGGTCCTGGTTTATCTTTAGGTGATATGGAA
 25113  TTAGGAATATTATTTATGTTAGCTGTATCATCATTAGCAACATACGGTATTTTATTAGCA
 25173  GGATGAAGTGCTAATAGTAAATATGCTTTCTTAGGTTCATTAAGAAGTACAGCTCAACTA
 25233  ATAAGTTATGAATTAGTATTAAGTTCTGTATTATTAATTATTATTATTATTAATAATTCA
 25293  TTAAATTTGAATATTAATGTACAATTCCAAAAAATAGTATGATTAGCTTTACCTTTATTT
 25353  TGTATATTAATAATATTCTTTATAGGATCTGTAGCCGAAACAAATAGAGCACCATTTGAT
 25413  TTAGCAGAGGCTGAATCAGAATTAGTTAGTGGATTTATGACAGAACATGCCGCTGTAATT
 25473  TTCGTATTTTTCTTCTTAGCTGAATATGCTAGTATTGTATTAATGTGTATATTTACAAGT
 25533  ATATTGTTTTTAGGAGGTTATTTAATAGATATACATTTAATTTATTTATTTGATATAATT
 25593  AATAGTATTTATGCACATTTATTTGACATAGATTGATTAGAATCTACTACTTATACAAAA
 25653  TTCAGAGAACAATTGACAGGTTCATCATTAAATGGGTTATTATCTAGTTTAATATTAGGT
 25713  ATAAAAAGTTCAATGATGGTGTTTATATTTATCTGAGTAAGAGCGTCGTTCCCAAGAATT
 25773  AGATTTGACCAATTAATGTCCTTTTGTTGAACAGTATTACTTCCAATATTATTTGCGTTT
 25833  ATAATACTAGTTCCTTCTTTATTATATATACTAGGAATAAACTTTATAAATGTAAGCTTA
 25893  TTTTGATAA
;     G-nad1-E2 ==> end
;     G-nad1 ==> end
 25902  TTTATTAATGAGTTAGCATTATTATAGGTTACTTATAAAACCATATTCGTAGAGCTTGCG
 25962  CCTTAAAATAATAAATTAAAGAGCTTGCGCTATTTATAGCTTTAAGTATTTTTTTTCTGC
 26022  GCAAATAGGAGCCCTAGCATTAACAAAAAAAAATATAAAAATCACCGCGAGGCTAGCTAA
 26082  AGCTAGTAAATAAGCTAAAAGTAATAAATATTTATTATGTTAAGACTAGCTATACTTTTT
 26142  TATAAGGTTAATAGGCTTCTGGCTTTTTTTTAATAAAAAAAGCACTACAAACAAAGTTTA
 26202  AAATCATGTTCATAATTGTATCCAAATATATAAAAATTCTTTATTTTATTAAA
;     G-nad4 ==> start ;; mfannot: alternative ATG start pos 26207
 26255  ATGTTATTATCCTCCTTATTACCAATACCTTTAATAGGAAAAATTATAGTCTCTACTATA
 26315  GATTCATATAAAAATACATCTATTAAATCTATAGCATTAATAACAAGTATTATTAATTTA
 26375  ACCACATCATTAATAAAATTTATATTATTTAATAGTAGTACTAATCAATTTCAATATATA
 26435  CAAGAACATTATAATGTTCAATTATTTGATATATATTTAGGAATAGATGGTATATCTATC
 26495  TATTTTTTATTATTAACTACAATAATAATGCCTATAGCTTTATTATCTAATTGAGATTCA
 26555  ATTAAAGAAAACGTTAAATCATATTTAATTATTATGTTATTATTAGAAACATTATTATTA
 26615  GCTGTATTCAAGGCTTTAGATATTATGTTATTCTATATTTTTTTTGAAAGTATATTACCT
 26675  CCTTTATTTATATTAATAGGTATATTCGGATCAGATAATAAAGTAAATGCAAGTTATTAT
 26735  TTATTTTTATATACATTATGAGGTTCATTATTCTTATTATTATCAATATTAAGTATATCA
 26795  TCTATTATGGGTAGTACTGATTTTGATACATTATTTAAATTAAATTTTGAATATACAACA
 26855  CAAGTATTCCTATTTATTGGTATATTTATAGCTTTTGCTGTAAAAACACCAACAATATTT
 26915  TTAAATAATTGATTATTAAAAGCTCATGTTGAAAGTCCTTTAGGGGGTAGTATAGTATTA
 26975  GCTGGTATAGTATTAAAATTAAGTTTATATGGTATATTTAGATTAATATTGCCTATGTTA
 27035  CCTAAAGCATCATTAGATTATACATTTGTAATATATACAATAGCAGTAATTACAATAATT
 27095  TATGCTAGTTTTAGTACATTAAGAACAACAGATATAAAAGAATTAATAGCATATAGTTCT
 27155  GTATGTCATGCTGCAGTTTATTTAATAGGTGCATTTAGTAATACAATTCAAGGATTAGAA
 27215  GGAAGTATAATCTTAGGGTTAGCTCATGGATTTGTATCAAGTGGGCTATTTATATGTGCC
 27275  GGGGGTGTATTATATGATAGAACAGGTACAAGAAGTATATTCTTCTATAGAGGTGTAGCC
 27335  CAATTAATGCCTATATTTGCCATATTATTCTTTATATTAGCATTAGGTAATTGTGGAGCT
 27395  CCATTGACATTAAACTTTATAGGTGAATTTATGTCATTATATGGAATAATTGAAAGATTA
 27455  CCTGTATTAGGTGTATTTGCATGTTCATCTATAGTATTTTCAGCTGCATATACAATATAT
 27515  ATGTTTAATAGAACAGCATTTGGTGGTACATTTACTAGATTTTTAGATGAAAGTGTATAT
 27575  GATGTAAATAAAAGAGAATTTATCTTATTATTTATATTAGTAGCATTTACAGTAATATTA
 27635  GGAATTTATCCTTCTATTATATTAAACGTATTAGATTACTCAATGAATAATTTAATATAT
 27695  AGTGTATAA
;     G-nad4 ==> end
 27704  TATAAATATATATATTATATAATTATGACTCTTTTTCGCGTTTATAAATTATAATATAAA
 27764  AGTATAATAAA
;     G-atp8 ==> start
 27775  ATGCCTCAATTAACACCTTTTTACTATATGAATGAAATAGTATTTGCTTTCGCAATCATT
 27835  GTAATAGTATTATATATATCATCTAAATATATTTTACCAAGAATAGTTCGTTTATTCTTA
 27895  TCACGTATGTTTACTAATAATATATAA
;     G-atp8 ==> end
 27922  TATTATTTTGTAACTTTAGCTTTGTTTACTATATTTTTAGTAAGCTAAGTAATAAATGCA
 27982  ATAATTCGTTTTTCTCAAGACATATATATAATTAGTAGTTCAAACTACTA
;     G-atp6 ==> start
 28032  ATGTTAAATCAAAACATAAAGAGTTGCGCCTTCACAGAAATAAGAAGTCCCTTAGATCAA
 28092  TTTGAAATAAGAGATATCTTAAATTTAGAAATATTAGGTGGTAACTTACATTTATCATTA
 28152  ACAAATATAGGCTTATATTTAACAATTGGATGTATATTAGTATTAGGTTTATCTATATTA
 28212  AGTACTAATTATAATAAATTAGTAAGTAATAACTGATCAATAGCTCAAGAATCTTTATAT
 28272  GTAACAATACATAATATAGTAACAAGCCAAATTAACCCTGGAAGAGGTCAAATCTATTTT
 28332  CCATTAATGTATACATTATCTGTATTTATTTTAATAAATAATTTAATTGGTATGGTTCCT
 28392  TATAGCTTTGCATCAACAGGTCATTTTGCATTAACATTTGCTTTAAGTTTCACAATCGTA
 28452  TTAGCAGCAACAATAATAGGATTTAAAGAACATGGATTAAAATTCTTTTCATTATTGGTA
 28512  CCAGCTGGTTGTCCTTTAGTGTTATTACCTTTATTAGTAACAATCGAATTAATATCTTAT
 28572  TTAGCTAAAAATGTTTCATTAGGATTAAGATTAGGTGCTAATATAACATCAGGTCATATG
 28632  TTATTAAGTATATTAAGTGGGTTTGTATATAATATAATGAATTCAGGAATAATATTCTTT
 28692  ATAATAGGATTAATACCATTAACATTTATAATAATGTTCTCAGGATTAGAGTTAGTAATA
 28752  GCCTTTATCCAAGCACAAGTGTTTGTAGTATTAGCTTCAGCATATATTAAAGACGGATTA
 28812  GATTTACATTAA
;     G-atp6 ==> end
 28824  TAGGCATAGCTTATAGTTTAATTTATTTTATTATGTATAGCTTATAACAATAAAAAGCTA
 28884  GCCTAATATTGTAAGCTAAATTAATAGGTGTTCTTGCGCCATTTTTATGCGAAGCACGAA
 28944  GCCGCTTTATTTTTTTTTTATTAATGCTAGGGCTCCTATTTGCGCAGAAAAAAATATAAA
 29004  GCTATAAATAGCATGAAAAAATCTTAATAAAGTATATAAAGAGCTTGCGCCTTAATAGCG
 29064  TAGCCTATAAAATTAAAGTAAAAGAAGAATTATGTAATTAGGGAAGCTTATATAATAATA
 29124  ATATTGAATATAAATATAATAAGATATAAATATTATAATAAGAAATTAATAAAAAGGTTT
 29184  TTCGTAACTAATATATATAATGAAAATAATAATTTTCAATTAAAAGGTTCAATTTATAGT
 29244  TTGCTAATAGTATTAGCTTGGTTAGCTAACTTAACAACTAAAGCTAGTAAGTTACAAAAC
 29304  ATAATATAGTTTATTTCTTTTCTTTAAAAAATTAGAACATATAGTA
;     G-rns ==> start
 29350  ATATAGTTGAGTTTGGTGATGGCTCTGATTGAACACTGTCCAAGTGCTTGACACATGCTA
 29410  ATCGAACGTTTTAATTAAGGCTGGTTTAGCTTATCATGTAAGTTAAATAGGCTTCGCCTA
 29470  TAAAGCTCATAATTAAAAAGTGGTGTACAGGTGAGTATAATAATATTTATGCCGGCCTTA
 29530  GAGTGAAGATAAATTCTTCATATAATAAAGGGATTAAGTATTCCCGCTTTAAGAGGATGA
 29590  TAAATATTTTCGGGATAGGTAGTAGTGAAGGTTATGTCTTCACTAGCCTCAACTCCCGTA
 29650  GTCGAAATTGAAAGGTTGATCGACCACATTGGGTCTGAAAAAAGCCCAATGCAAGTTAGT
 29710  ACAGCAGTGAGGAATATTGGTCAATGGCCTAACGGCTGAACTGGCAACTTGGAGAAGTGT
 29770  TAAGTCTTTATTTTTGTATTGTAATAGGCTACCTTTTAATAAGCTATATGTAAATATAGT
 29830  GCTTAATTATTAGGCGGAGTTCCTAACAGACAAATTAAAGATTAAATTAGTATTGAATGA
 29890  AACTTTGTTTATATATCGATAATGACGATATATGTATTATGTCTTGACCAATTACGTGCC
 29950  AGCAGTCGCGGTAATACGTAAAAGACTAGTGTTATTCATCTTAATTAGGTTTAAAGGGTA
 30010  CTCAAACGGTCTGTTTTGCACAAAAGACTAGAGTTATATAGAAGAAGGTAGTACCTTAAG
 30070  TGTAGAGATAAAATTTAGTTATACTGGAGGGACTTAGAAAAGGCGTAGGCAACCTTCTAA
 30130  GTAATAACTGACGTTGAAGGACGAAGGCATAGATCACGAACAGGACTAGTAACCCAAGTA
 30190  GTCTTTGCAGTCAATGATGAATGCCATAGGTTAGATAAAAATTTAGTCTATAAATGAAAA
 30250  TGTAAGCATTTCACCTCAAGAGTAATGTGGCAACGCAGGAACTGAAATCACTAGACCGTT
 30310  TCTGACACCAGTAGTGAAGTATGTTGTTTAATTCGATGATCCACGAAAAACCTTACCACA
 30370  ATTTGTATATTTTACAGGAGTTGCACGGCTGTCTTCAGTTGATGTTGTGAAACTATGGGT
 30430  TGCATGAATTAACGCAATCCCTTGCTTTATTTTTGTTCGTACAAACTAGGGCTTAGTTAA
 30490  AGCTATATCTAGTTACTATAAAGCATTTGACCCTATAATTAGGGAAGAAAAAAGGGAGTA
 30550  AGACAAGTCATCATGGCCTTAATATTGTGGGCTATAGACGTGCCACATAAGCCTATACAA
 30610  AGGGATGCGAAAATGTGAATTCTAGCAAATCTCCAAAATAGGAAATAAAAAGGATTGTAG
 30670  TCTGAAATTCGACTATATGAATAAGTAATTACTAGTAATCGTGAATCACCATGTCACGGT
 30730  GAATATTTATCGGATTGGTACTAACCACTCGTCGCATGCTGAAAGGAGTTTGTACAATAA
 30790  GTTTGCTCTTTTATAATAAAAAAATAAAATAATTAGATTTTGTATATATTATTATAAAAT
 30850  TCTTCGTATGTATAGCTCTAATTAGTGTTAAGTCGAAATACGGTTCGCGTAGTGGAAGTT
 30910  GCGCGGGAATAATTAATCCT
;     G-rns ==> end
 30930  GAACAATAGATAAGAGAGTTAGCTTAATGCTACTCTTA
;     G-trnY(gua) ==> start
 30968  AGGAGGGTTCCTTTATTGGTAAGAAGGGCTGAACT!GTA!AATTTAGTACATTATAATGT
 31026  TTTGAGGGTTCGAATCCCTCGTCTCCTA
;     G-trnY(gua) ==> end
 31054  TTA
;     G-trnD(guc) ==> start
 31057  GATCTAGTAACTTAATAGGTAAAGGATTTCCTT!GTC!ACGGAAATAGATGTCGGTTCGA
 31115  TGCTGATCTAGGTCG
;     G-trnD(guc) ==> end
 31130  AGATTAATTTAAAGCACTACTATTTTTTTTAACAAAAAAAATATAAAGCAGTGGTTTGCT
 31190  TTAACTCACA
;     G-trnS(gcu) ==> start
 31200  GGAAAAATCTCCATTGGCAGGGTAAGACACTT!GCT!ATGTGTTATGTTTTTACATTTAG
 31258  GTGTTCGATTCACCTTTTTTCCG
;     G-trnS(gcu) ==> end
 31281  TTAAA
;     G-trnN(guu) ==> start
 31286  GTTCTTATAGCTCAACGGTAGAGCATAATACT!GTT!AATATTATGATAAATGTTCGATT
 31344  CATTTTAAGGACT
;     G-trnN(guu) ==> end
 31357  CATATATAAATAAAGAAATCTTTATTCAGTAAACTTAAGCTAGAAAATTAATAACAAAAA
 31417  AT
;     G-cox3 ==> start
 31419  ATGACAAATTTAACAAGAAATCATTTTCAAGATCATCCTTTTCATTTAGTATCCCCTAGC
 31479  CCTTGACCTTTATATACAAGTATATCATTGTTTACTTTAACTGTAAATGGTGCATTATCT
 31539  ATGCATTTATTTAGTAATAGCTATATAGTGTTCTTTATAGCTATGGCTACAGTTATAGCA
 31599  TCTATGACATTATGATTTAGAGATATTATAGCAGAAGGTACTTATTTAGGGAACCACACC
 31659  CTTGCTGTACAAAAAGGATTAAATTTAGGTGTTATATTATTTATAGTATCTGAAGCTTTA
 31719  TTCTTTGCAGCCATATTCTGAGCATTCTTCCATAGTGCATTAACACCTACAGTAGAATTA
 31779  GGAGCTCAATGACCACCTATGGGTATAGAACCTGTAAATCCTTTTGAATTACCATTATTA
 31839  AATACAGTTATATTATTAAGTAGTGGTGCTACTATAACATATGCTCATCATTCTTTAATA
 31899  AAAGGTGAAAGAAAAGGTGCTATATATGGAAGTATCTTTACAGTAATATTAGCATTAATA
 31959  TTCACTGTTTTCCAAGGTATAGAGTATTCAGTATCATCATTTACTATTAGTGACGGTGTA
 32019  TTTGGTACATGTTTCTTTTTTGGAACAGGGTTCCATGGATTACATGTTATAATAGGTACA
 32079  ATATTTTTTGCAGTAGGTCTATGAAGAATTATATCATATCATTTAACAGATCATCACCAT
 32139  TTAGGTTATGAAGCAGGTATATTATACTGACATTTTGTGGATGTAGTTTGATTATTCTTA
 32199  TATGTATCAATGTATTATTGAGGTTCTTAA
;     G-cox3 ==> end
 32229  TATAGAAACTTAAGATATATATCTTAATAATTATTATTAAGATAA
;     G-trnG(ucc) ==> start
 32274  GCGGGTATAGGTTAAAGGTAGACTTTTCACTT!TCC!ACCTGAAATTTGTCAGTTCGATT
 32332  CTGACTACCCGTA
;     G-trnG(ucc) ==> end
 32345  TATTTAATATCATAATATTATATTATATCTTT
;; mfannot: G-nad6 ==> start Def by similarity
 32377  TTAACCGGTTATAAATTAACT
;     G-nad6 ==> start
 32398  ATGATTTGATCTATACATGAATATTATTTTTCAGGTTATACTGTAGAATTCTTAGATATA
 32458  TTAAGTGTTATAGCAGTATTATTCGGTATAACAGTAATTATAAATAAAAACCCTATAGGT
 32518  TCTTTATTATTTTTAATAGGGTTATTTGCTTCAATTTCAGTCTATTTAATATTATCAGGA
 32578  TTAACATTTATTGGTTTTTCTTATTTAATAGTATATATAGGAGCAGTATCTATTTTATTT
 32638  TTATTTATATTAATGCTTATTAATATAAGAACAAGTGAATTACAAAGTAATAATGTAAAT
 32698  AGTATACCTTTAGCTTTATTTATAGGTATATTATGAAATTACAGCTTATTCCAATTATTA
 32758  CCTTATACTTTATCAATAAATACTAATAATTGATTATTAGGATCTTATAATTATAATAAT
 32818  ATATTACCAATTGTCAATAACATCGATACAAGTAATATAATGTTTGTAACAAGTAATAAC
 32878  TGAGACGGTACAATGACAGAAACAAGTCATATTTCAACAATAGGAAATATATTATATACA
 32938  TCATATAATATGTGATTATTCTTATCAAGTATAATATTATTATTAGCAATGACGGGTGCT
 32998  ATAATAATAACAATAAAACAAGACAGTAGAAATGAGTAA
;     G-nad6 ==> end
 33037  ACTGCTATAACATAATGAAAAATATATACCATTTATCCCCTGGCTGAGCTTTCTCCTATT
 33097  TTTTATAAAGGATAATCTTCATTTTCAGCGTCTATAGCTTGCGTTATTTTTATGCGCAGC
 33157  CGCACCCCTTTTATTTTTTTTTATTAATGCTAGGGCTCCTATTTGCGCAGAAAAAAATAT
 33217  AAAGGATATAGTACGTTCTACTTGTTAATTGACACGAAGTATAAACTAAGGGAGAATATG
 33277  AATACAGACTTGCGCGATTTATACTTGCGCAGAAAAAAATATAAATTATCTATAATTAAT
 33337  ATAATAAGGTGCTATAGTAATAATTATAAAAAAGAAAACAATTAATATGAAATAAAGCTC
 33397  TTTATATATGCAGTAGGCGTAACCTATTATAGCTATATAAACTAAAACTATAGCATTTTT
 33457  AAAGCTAACATAAGCGCTTCGCATAAATGGTA
;     G-trnV(uac) ==> start
 33489  GAGGAATTAGTTCAATTGGTAGAGCATTTGTTT!TAC!ACACAAAAAGTTGTAGGTTCGA
 33547  ATCCTGCATTCCTTA
;     G-trnV(uac) ==> end
 33562  ACAA
;     G-trnI(gau) ==> start
 33566  GATTCCTTAGCTTAATCGGTAAAGCATATTATT!GAT!AATAATAAGTTCTGCGTTCAAT
 33624  TCGCGGAGGAATTA
;     G-trnI(gau) ==> end
 33638  TTGTTAGCTTGCTCAGCAAGTTAAGCAAACTAAAGCT
;     G-trnS(uga) ==> start
 33675  AGAGAATTGGCCGAGTGGTTTAAGGCGATAAGTT!TGA!GTTTTATTAGGTGATAAACCT
 33733  GCATCCGTTCGAATCGGATATTCTCTG
;     G-trnS(uga) ==> end
 33760  A
;     G-trnW(uca) ==> start
 33761  AAGAGTATAGTTTAATAGGCAAAATACGAAGCT!TCA!ACCTTCAGGTTCTTGGTTCAAA
 33819  TCCAAGTACTCTTG
;     G-trnW(uca) ==> end
 33833  TATAATAAATT
;     G-trnP(ugg) ==> start
 33844  CGGATTAGGGCCGGGCGGTCAGGCACTTCGTT!TGG!GACGGAGATTAGTTATGTTCGAT
 33902  TCATAATAATCCGA
;     G-trnP(ugg) ==> end
 33916  ATATTAGAACA
