# Supplementary material for: Global Characterization of Fungal Mitogenomes: New Insights on Genomic Diversity and Dynamism of Coding Genes and Accessory Elements
Source: Front Microbiol. 2021 Dec 1;12:787283. doi: 10.3389/fmicb.2021.787283 (PMC8672057; doi:10.3389/fmicb.2021.787283)
Supplement: Supplementary File 1 — de novo annotation files of the 685 mitogenomes investigated in this study. Annotation was performed with the Mfannot program. [file Data_Sheet_1.ZIP › Supplementary_FileS1/CM018971.1_Saccharomyces_cerevisiae_strain_YAF019_mitochondrion_complete_sequence_whole_genome_shotgun_sequence_mitogenome_g3.mfres]

;; Masterfile modified automatically by mfannot version 1.35
;; on Sat Dec 26 17:25:21 2020 by user pfonseca on host LGCM-PROC
;;    - Gene Totals: 50
;;    - List of genes added:
;;      atp6                 atp8                 atp9                
;;      cob (4 introns)      cox1 (7 introns)     cox2                
;;      cox3                 orf102               orf103              
;;      orf104               orf107               orf119              
;;      orf158               orf190               orf195              
;;      orf203               orf214               orf250              
;;      orf262               orf415               orf469              
;;      orf88                rnpB                 rns                 
;;      rps3                 trnA(ugc)            trnC(gca)           
;;      trnD(guc)            trnE(cuc)            trnE(uuc)           
;;      trnF(gaa)            trnG(ucc)            trnH(gug)           
;;      trnI(gau)            trnK(uuu)            trnL(uaa)           
;;      trnM(cau)            trnN(guu)            trnP(ugg)           
;;      trnQ(uug)            trnR(acg)            trnR(ucu)           
;;      trnS(gcu)            trnS(uga)            trnT(ugu)           
;;      trnT(uuag)           trnV(uac)            trnW(uca)           
;;      trnX(cacg)           trnY(gua)           
;;
;; end mfannot
;;


>CM018971.1 Saccharomyces cerevisiae strain YAF019 mitochondrion complete sequence whole genome shotgun sequence gc=3
;     G-atp6 ==> start
     1  ATGTTTAATTTATTAAATACATATATTACATCACCATTAGATCAATTTGAGATTAGACTA
    61  TTATTTGGTTTACAATCATCATTTATTGATTTAAGTTGTTTAAATTTAACAACATTTTCA
   121  TTATATACTATTATTGTATTATTAGTTATTACAAGTTTATATCTATTAACTAATAATAAT
   181  AATAAAATTATTGGTTCAAGATGATTAATTTCACAAGAAGCTATTTATGATACTATTATA
   241  AATATGCTTAAAGGACAAATTGGAGGTAAAAATTGAGGTTTATATTTCCCTATGATCTTT
   301  ACATTATTTATGTTTATTTTTATTGCTAATTTAATTAGTATGATTCCATACTCATTTGCA
   361  TTATCAGCTCATTTAGTATTTATTATCTCTTTAAGTATTGTTATTTGATTAGGTAATACT
   421  ATTTTAGGTTTATATAAACATGGTTGAGTATTCTTCTCATTATTCGTACCTGCTGGTACA
   481  CCATTACCATTAGTACCTTTATTAGTTATTATTGAAACTTTATCTTATTTCGCTAGAGCT
   541  ATTTCATTAGGTTTAAGATTAGGTTCTAATATCTTAGCTGGTCATTTATTAATGGTTATT
   601  TTAGCTGGTTTACTATTTAATTTTATGTTAATTAATTTATTTACTTTAGTATTCGGTTTT
   661  GTACCTTTAGCTATGATCTTAGCCATTATGATGTTAGAATTCGCTATTGGTATCATTCAG
   721  GGATATGTCTGGGCTATTTTAACAGCATCATATTTAAAAGATGCAGTATACTTACATTAA
;     G-atp6 ==> end
   781  ATTATAAAATAAAATTATAAAATAAAATAATTTACATATGGAGTATTAAACTATAATAAA
   841  TACAATATACCCCATCCCCCCCTTTTAATAATATTCTTTTATCTAATAAAATATTTATTT
   901  ATTAATATTATTATCTTCTTCAAGGACTTATTTAATATATTTAATAACTTATTATACTTA
   961  TTTATATTTATAATTAATACAAATATATTATTAATCTTACTCCTTCGGAGTTCGGCCCCC
  1021  CATAAGGGGGGACCTCACCTCC
;; mfannot:     /group=IB(5') (1.10e-03)
  1043  ccactgcactggatgcggggacttatttttattattattatttaatctttatttataaaa
  1103  ttatatattatatataaattattatacttaataattaaaaaaaaacctctaattattatt
  1163  aatattatatataatatatatattctcattaatgttatatataatatatatattctcatt
  1223  aatatattaatatagtattaaaaaataaaatatttaataaatattattattaataatatt
  1283  tattaaaaataatataacataataaatataagattattatataatatatttattatatca
  1343  tatagttccggggcccacgggagccggaaccccggaaggagaaattataacatatttttt
  1403  aataatattcatatttattttatatacaaataaatatatttatttagaataataaaaaaa
  1463  ataataaataaatatattattatcattattatactttattcattatttattataataatt
  1523  atatataacaattataatatataattatattttatataatattatattaatatttaatat
  1583  atttattattattattacttctatggaaactttatattttagatatttttattattatta
  1643  ttaatttataatgttatatttttgatttataaatatataagtccagtttcttacgaaacc
  1703  gggacctcgagacgtaataggggagg
;; mfannot:
  1729  GGTGGGTGATAATAACCAGAATATTCAATAAATACAGAGCACACATTAGATAAATTTTAT
  1789  AATATAACCAATATAAAATAAAATTAAAATAATTAATATATATATATAAATATAATAAAT
  1849  TATTATATATAAATATATATAATTTTTATAATAAATATTATAATATTATATAAATAAATA
  1909  ATTATAATATATAATAAATATATAATAATAATAAAAATATTAACAATATAATAAAAATTT
  1969  ATAATATAAATATAAATTATAAATAAGTTAAATTAATAAAATAATAAATGATTAACAAGA
  2029  AGATATCTGGGGTCCCATTAATAATTATTATTTTCAATAATAATTGGGACCCCCACCATT
  2089  ATAATATCATATTAATTAATATAATAATAATGTATATAAAATAGAAATAATAATTAATAT
  2149  AATAATAATAATATATATAAAATAGAAATAATAATTAAATATATATATAAATAATTATTT
  2209  ATATAATATATTATAAATAATAATAATAATAAATATTTATTAATTAATAATGATTATAAA
  2269  TATTTTATTTAATATAAATTTATAACTATTTTATTATATATATATTTTTTATTCATAAAA
  2329  ATTCCTTTTGAGGATTTTTATTTTATATAAATATCTTCTAATATTTATAATAAATAATAA
  2389  TATATTCATTATATTTATAATTATATATAATGGGTAAACATTACCCGTTGTTCACGGGTA
  2449  ATGTTTACCCTATTTTATATAATTCTTAATAAATATATTTATATTTTTATATAAAAAAAA
  2509  TTATAATAATTTATTAATTCTCCTTTCGGGGTTCCGGCTCCCGTGGCCGGAACTCCGGAA
  2569  CTATAAAAATAATTTTAATATAATTTATATATTTTATGATTAATATAATATATTATTAAT
  2629  GTAACTCCTTCGGGATTTGGTCCCCCTCGTAAGTATATAGTATATAGTATATAGTATACG
  2689  GGGGTCCCTCACTCCTTCGGGGTTCGGTCCTCCCTTACGGGTACGGATACGGATACGAAT
  2749  ATGGGGAGTCCCTCACTCCTTATCACTACGCTGAAGGTGGAATTTATTTTATATTATTAT
  2809  TAAATCTTTATTTATTTAATTATATATTTAATATATATATTATTATAATAAAACACCTAA
  2869  TTATTATTAATGTTATATTTAATATAATATATATATTCTTAAAAATTTATATAATATAAA
  2929  TAAATAAAAAAAAAGAAAGTACATAATTAATATTATTATAAATAATATTATTAAAAAGAA
  2989  TATAATATAATTAATAGAAAGACGTTTTAAAAATAAAAATAAAAATAAAAATAAAAATAA
  3049  AAATAAAAATAAAAATAAAAATAAAAGAGTTTTGGTTTACATATCAAGACCCAATTCAAT
  3109  TGAAACTATTTATTTATTAATCTCCTCCCCTCCCCCTCACTATTATTATAAGTACAATTA
  3169  GGGCGCCAACCCCGCAGTGTTATTTACTGGGAAATGTTTATCCCAATTAATATAATAACG
  3229  AGAGTTATTAATTATTATTTATAAATTCATATAATGTAATATAATGTAATGTAATTAATA
  3289  GAACATTATTGTGTTATTCACCAGTGTTAAGATATATTAATCCCAATTTTATTTAATAGT
  3349  GAAGATTATATTTTATTAATTATGAATCCATATTATTATTATTTAATATATTTATAATAT
  3409  TATATATAATTATAATTATAAATAATTTATATAAAAAAGTTTTATTAAAAAATATTATTA
  3469  AAAATATAATATTAATAATAAATAAAAATAATATTATACTCTTAATAGAATTTATAATGA
  3529  TAAAAATTAAGATGAAGACTTTTTTTATAATTATTATAAATTTATATAAAAATAATATAT
  3589  ATATATTTATATTTATTTTATTAATATATATAATATATTTATGTATATTAAAAAGATATA
  3649  TTTAAATATTTTTATTTTTTTTTATAAGATAATTTTGTAAATATATAAGTAATAAATTAA
  3709  GTTTTATAGGGGGAGGGGGTGGGTGATTAGAAACTTAACTGAATAATATATATAAAGCAT
  3769  ACATTAGTTAATATTTAATAATATAATCAATATATAATAATTATAAAATAATTAATTATA
  3829  TAATAATAATAATGTATAAACAATATAATAAATTGTATAAAATAAAATATAAATCATAAA
  3889  TAAAGCTAAATTAATAAAATAATAAATGATAAACAAGAAGATATCCGGGTCCCAATAATA
  3949  ATTATTATTGAAAATAATAATTGGGACCCCATATAGAATATAAATAATTAAATATATATA
  4009  TATAAATAATAATTTATATAATATATTATAAATAAATAATAATAAATATTATTAATCTAT
  4069  AATAATTATAAATATTTTATTAATATAAATTTAATAATTATATATATTTTTATAATAACT
  4129  CCGAAAGAGTAAGGAGATATTAATTTCTTATAAAAATTTATTAATAATAATAATATATAA
  4189  AATATATAAATAATATATTATATATAAAATAAAATAAAATAAATAATATATTAAAAATAT
  4249  TGAAAGTATTTTAATAAATAATAAATTTAAAATTCATATTTATAATAATAAATAAATAAA
  4309  TAAATAAATAAGTAAATATTTAGATTCTCATTAATATTAATATTTATATTTCTTTTTTTT
  4369  ATAATAATAAAAATATCATATATAAATATAATATAATATAATATAATAAATTATTATATA
  4429  TAAATAATAAATATTAAATATAATATATAATAATATATAATCTTACAATTTATAATTTAA
  4489  TAAAGAAGGAAATAAATAATAATAACTCCTTTTGGGGTTCCGGTGGGGTTCACACCTTTA
  4549  TAAATAATAAATAAAGATGTTTACTCCTCTTCGGGGTTCCGGTCCCCTTTTGGGTTCCGG
  4609  AACTAATTAATATTTTATATAATAATAATAATATATTAATATAATTTCATTATTAATAAA
  4669  TATCTCCTGGGGTTCGGTTCCCCTGGGGTCCCTCACTCCTTCGGAGCGTACTATTATTAT
  4729  AAATAATTATATATTATAATATAATTAAAAAGTATTATAATTGAAACGAAAATTGTAATT
  4789  TTAAATGGAATAATAATTATTATATATTTAATATATTTAATAAAGTTATAATATCTCTTT
  4849  CTACCGGACTATTTTATTTTATTTTATTTTATTTTTATAAAGAAAAATAGTAATAATATT
  4909  ATCTTCTCCTCCTTTCGGGGTTCCGGTTCCGGGCCCCGGAACTATTAATTATATAATATA
  4969  ATATAATATAATATAATATAATATGATACGGATCAAACATTACCCGTTGTTCACTGGCAA
  5029  TGTTTAATCCTATTGTATATAAATATAATAAAATAATTATCCCTCTCGTAATTCACATAT
  5089  ATAAAATATAAAATATAAAATAAAAATATTATGATTATTATAATATATATATATATATAT
  5149  ATATATATATATATATATATATATTATATATATTATATATATAAAAAATATTAAATTTAC
  5209  TTTTATAGAAAGGAGTGAGGGACCCCCCCTTACGGGGGGAACCGAACCAGGAGATATTTA
  5269  TTTTAATACTTATATAGTATTTATTAATAATATAATAATTGTTATTATAAATATTAATAA
  5329  TAATATAAAAATAGGGTAAATAATATAAATAATATGAATAAATATAAAAACATATTAAAT
  5389  ATAAAATATATCATAAATTTAATAAATATTATAATAATTTATAAATGATAGATATCTGGG
  5449  GTCCTATAAATAATAATTATTTTCAATAATTATAGGGACCCCCACCTATTATATAAATAT
  5509  AAATATAAATATAAATATAAATACAAATATAAATATATAAATATATAAATATAATATAAA
  5569  TACAAATATAATATATAAATATAAATATAAATATATAAATATAAGTCCCGCCCTGGCGGG
  5629  GACCCTGAAGGAGTGAGGACCCTCCCTATACTAATGGGAGGGGGACCGAACCCTGAAGGA
  5689  GTATAAATAAAAATTAATAATATATATATAATTATAATAGTTCCAGGGCCCAGCCACGGA
  5749  ACCTGAAAGGAGAAATAATAATATAATATATAATAAAATATAACTTATTAATATAATATT
  5809  AAAAATATAATTAACAAGAATAAATAGTCCGTGGGATCGAACCCCCTTTTTATTTAATAT
  5869  TTAATATTTAAAGAAGGAATTGTTTATATATATTAATATCTTATTTGGGGATTAATATAA
  5929  TATATAAGTTTTGGATACCAGGCCAAAGACCGGAATCCCAAAAGGAGATTATATAAATAT
  5989  TATTTATCTCCCTTTTTAATATTATAATAATTTTATTAAAAATAAAATAATAATAATAAT
  6049  TATAATTTATAATAACAATTATAATAATTTAATTAATTAATTAATTAATTAATTAATTAA
  6109  TTAATTAATTAATAATAAATATAAATATAAAAGAATATAATTTATAATAAATAAATTTAT
  6169  ATATATATATATATATTAAATAAAATATTTACTTCATTAATATAAAATATAAATATATTT
  6229  AATTAATAAGTATATATATATAATAATATATAATAACCTATTTATATATATAATCTTAAT
  6289  ATAATTATAAGAAATATTATATAAGTAATATATAAAAATAATATAAAATAATTATAATTC
  6349  AATTTATATATTAATAGTTCAGGGCCCGGAGCCGGAACCCCGAAAGGAGGAATAAGATAA
  6409  ATATATAAATTATATTAATAAATATAAATTTTAAATGAATTAATAAAATTAATATATATA
  6469  TGTATATATATATATATTAAAAATATTTAATTATTTTTAGGAAGGAGTGATAG
;     G-trnX(cacg) <== end
  6522  ATCCCTTTGGGGGACCGAACCCCTATTTAAGAAGGAGTGTGGGACCC!CGTG!GGAACCG
  6580  AACCCCTTTTTATTTAAAGAAGA
;     G-trnX(cacg) <== start
  6603  AGTTTTATTTTATTTTATTTTATTTTATTTTATTTTATTTTATTTTATTTTATTTTATTT
  6663  TATTTAATTTAATTTTAATTAGGTTAATAAATAGTAATAATAAACTTAATAATAATAATA
  6723  ATAATTTTATTTTTATAATTTATTAATAATAATAATAATTATATATATATATATTATTAA
  6783  TAAATATA
;     G-trnE(uuc) ==> start
  6791  GACCTTATCGTCTAATGGTTACGACATCACCTC!TTC!ATGTTGATAATATCGGTTCGAT
  6849  TCCGATTAAGGTTA
;     G-trnE(uuc) ==> end
  6863  TTCATAATAATAAATATTTGTAAAAAAAGTATATATAATTAAACATATTCTTTATATTAA
  6923  TTAATAATTATTAATAATATACATTTTATATAATACAATTATATATATATATATATTTTT
  6983  TTTAATACAAATAATATATTCATAATAATAAATACCGATTGTTATTATACTATAATAAAA
  7043  TATATAATATATTTTTCATTATAATATTTTTAAATAAATATTATAATAAATTATATAAAT
  7103  AATATTTATGTATAATAATAATAATAATTGTTATTAATTAATTCTATAATTATTATATAT
  7163  TTAATTTTTTTTTTAATATAATATATAATAATATAATTTATTTTATTTTTTTTATAGTTC
  7223  GGGGCCCGTCACGGAGCCGGAACCCTGAAAGGAGAATATAAATTAATAATAATATAAATA
  7283  ACATATTAACAATAAATTATTGTTAATATAATAATAATAATAACAATATTAATAAATAAT
  7343  ATAAAAATTATTAATATTATATTTATATAATATTAATATAAAAATCTTCATAATATTAAT
  7403  TATTATTAAATAATAATGATATCATTAATATTAATATAATCGTCAATATTATTTATTTAT
  7463  TTATTTATTTATTTATTTATTTATTTATTTATTATTAAATAAATATTTTTAAATATTATA
  7523  TTATATTATTAACTTTTTATTAAAAAAATTAATAATGATATAATATAATTAATATTATCC
  7583  ACGGGACCAATGACCAACCCAGTAGTTGACCGGATTGGCGCCCATGAGGTTTATATTTAA
  7643  TAAATAATAATAATAATATTAATAAAATCTATTAACTTTTTTTTTAATGGATTATATTAA
  7703  TGAAAAAAATGAGAAATATCTTTTTTTTTAATAATTATAATTTATATATAATAAAATATG
  7763  TATATATAATAAAAAAATAGTTTTTAATATTATAATATAATTATATATATAATTATAAAT
  7823  ATATATATATATAATAAGTATTAATTAATAATATATATTTATATATTTTTTATTAATTAA
  7883  TATATATAAAATATTAGTAATAAATAATATTATTAATATTTTATAAATAAATAATAATAA
  7943  T
;     G-cob ==> start ;; mfannot: Aproximate start
;     G-cob-E1 ==> start ;; mfannot: frameshift of 2 nt
  7944  ATGGCATTTAGAAAATCAAATGTGTATTTAAGTTTAGTGAATAGTTATATTATTGATTCA
  8004  CCACAACCATCATCAATTAATTATTGATGAAATATGGGTTCATTATTAGGTTTATGTTTA
  8064  GTTATTCAAATTGTAACAGGTATTTTTATGGCTATGCATTATTCATCTAATATTGAATTA
  8124  GCTTTTTCATCTGTTGAACATATTATAAGAGATGTGCATAATGGTTATATTTTAAGATAT
  8184  TTACATGCAAATGGTGCATCATTCTTTTTATGGTAATGTTTATGCATATGGCTAAAGGTT
  8244  TATATTATGGTTCATATAGATCACCAAGAGTACTATTATGAAATGTAGGTGTTATTATTT
  8304  TCATTTTAACTATTGCTACAGCTTTTTTAGGTTATTGTTGTGTTTATGGACAGAGTGAGA
  8364  CA
;     G-cob-E1 ==> end
;     G-cob-I1 ==> start /group=II(derived) (3.04e-12),ID (8.37e-22) ;; mfannot: two introns identified
  8366  AGTATAAGTATATTATTATAATATCATACCATTAAATAAATTATTTTAATGAAATGATTA
  8426  TGTTTATATATAACATATACCTAATTAGACATGCATTATTAGTAATAATTTTGTATGAAA
  8486  CTCTAATAATAATAATTATTATTAATTATTAAGGTAAGATTCATATGGATAGCGTAAGTC
  8546  AATCTAATATTATAAAATATCGTAACATAAACAATATTTTTTCTATTATTAATTAATAAA
  8606  TAATAATAAATAAAAATAATTATATGAGAAGTAAGATATTCAATTCTGTCTAGAATACAT
  8666  ATATATACGTTAATACTCATCGGTATAAAATTAGAATCCTAAGTGAATTATTGAAAGTAT
  8726  AATAATATAAACTTGGTAAGCCCAATTATTTCCATATAATATTAATATAAATATTATATG
  8786  GTAGTTATATATAATATTATTAAATAAATAATAATAGAAATTATAATATAGATAAGTGGG
  8846  TAAAAGACTATTGAAAAAGCTAAAGATTATATGTAATGTATAATATAGATCAAATTATTT
  8906  ATATATTTTAATAAAAATATATTAATAATGGTTAATATTATTATTAATTAATTAATTAAT
  8966  TAATTAATAATAATAACGAATAAATGATTAATGTGAAAGCATGCTAACTTCAATATAGGA
  9026  TGATTTATATAGTATATAAATTGTTT
;; mfannot:     /group=II(derived) (3.04e-12)
  9052  gagctgtatactatgaaagtagtacgtacagttctgagtgggggaa
;; mfannot:
  9098  AATTTGTAAAGATCTACCTATCACAATTGTCACATTGAGGTAATATAAATATCGCCTCAA
  9158  ATATATTTAATATAATAAAACTAATTTATATAATAATGTTAATATTATTAATTTATATTT
  9218  TTATACGATTATAATAAGACAAATAATAAAAACTAAAGAATATCTTATATTAATTAAGAG
  9278  TATAGATTATATTAATAAAAATAAATATATAATTAATTTAAATATAACAAATAAGAAAGA
  9338  TATAAATAATAATATTGGTCCATTAAATATAAACATTTTATCAATTATTTATGGTTCAAT
  9398  ATTAGGAGATGGTCATGCTGAAAAAGAAAAGGTGGTAAAGGAACAAGAATTGTATTTCAA
  9458  CAAGAATATTGTAATATTAATTATTTATATTATTTACATAGTTTATTAGCTAATTTAGGT
  9518  TATTGTAATACTAATTTACCTTTAATTAAAACTAGATTAGGTAAAAAGGTAAAATTAGAC
  9578  AATATTTAAAATTTAATACATGAACTTATGATTCATTTAAT
;     G-cob-I1-orf119 ==> start
  9619  ATGATTTATTCAGAATGGTATATTAAAAATATATCTGGAAAAGGTAATATTAAAGTTATT
  9679  CCTAAATCTTTAGACAATTATTTAACTCCTTTAGCTTTAGCTATTTGAATTATAGATGAT
  9739  GGATGTAAATTAGGTAAAGGTTTAAAATTCACAACTAATTGTTTTAGTTATAAAGATGTT
  9799  CAATATTTACTTTATTTATTACATAATAAATATAATATTAAATCTACTATTCTTAAAGGC
  9859  AATAAAGAAAATACACAATTTGTTATTTATGTATGAAAAGAATCTATACCTATTTTAACT
  9919  AAAATTGTATCTCCTTATATTATTCCTAGTATAAAATATAAATTAGGTAATTATTTATAA
;     G-cob-I1-orf119 ==> end
  9979  TAAAATATATAGTATTATATTAATTATTATATTATTATAA
;; mfannot:     /group=ID (8.37e-22)
 10019  tgcgatattattgaaaacatgtcaaaattatattattaagtaacaagacagtgggttata
 10079  taattatatgatcccaacagaatacaccaataataggtattattataaaaaaaataataa
 10139  tatttaatgtttattcga
;; mfannot:
 10157  AGAAAATTTATAATATTATTATTATAACACAAGGTTTAATAATCTATATATATATATTAT
 10217  ATATATAACTACTGTTATTATTCCATTTACCTAATTAATATATAAATAATGAATTATAAT
 10277  TATTATGATTAATATTTTTATAATAATAACCCCATCATAACATTTATATATAACATTTAT
 10337  ATATAACATTTATATATAATATTTATATTATGGTATTATTAGGTATAAATATTTATTCAT
 10397  AAGAGAAAATAGTGATTAAATGGAATTATAAAAGGGTAGATATTATTAAATACAGGGTAT
 10457  TATTTATATTAATAAATCAATAAATATTGAGATTATTATTATTAAAAAATAATAATAATT
 10517  TATAAATAATATTATT
;     G-cob-I1 ==> end
;     G-cob-E2 ==> start
 10533  TTCTTGGCACTAGTTATTACTAATTTATTCTCAGCAATTCCATTTGTAGGTAACGATATT
 10593  GTATCTTGATTATGAGGTGGGTTT
;     G-cob-E2 ==> end
;     G-cob-I2 ==> start /group=IB(3') (9.90e-05)
 10617  aat
;     G-cob-I2-orf250 ==> start /note=LAGLIDADG ;; evalue:9.3e-38
 10620  atagaggatccatattatagtaatataatattaaataaatctgttttatgctgaaatatc
 10680  ttcatttgaataataaattactatattattcaattaattatttataataatataatttga
 10740  aataaaaataatatagttaaaatatttattataagaagaaaattagcagtaattaatata
 10800  tatatatatataaaattaattattcagagactttatagttattatataaataatactatt
 10860  atttatgataaaaatcataaattaaacacagataatcctatttatgcatatattgttggt
 10920  ttatttgaaggagatggttgaattactatttcaaaaaaaggtaaatatttattatatgaa
 10980  ttaggtattgaaatacatattagagatattcaattattatataaaattaaaaatatttta
 11040  ggtattggtaaagtaacaattaaaaaattaaaaataaaagatggtactattaaagaaata
 11100  tgtaaatttaatgtaagaaataaaaatcatttaaagaatattattattcctatttttgat
 11160  aaatatcctatattaactaataaacattatgattatttatattttaaagataatttatta
 11220  aaagatattaaatattataatgatttatcttattatttacgtcctattaaaccatttaat
 11280  actcttgaagatattttaaataaaaattatttttcttcatgattaattggttttttgaag
 11340  ctgaaagttgttttagtatttataaacctataa
;     G-cob-I2-orf250 ==> end
 11373  ataaaaaaataaaacttgctagttttgaagtatctcaaaataatagtatagaagttatat
 11433  tagctattaaatcatatttaaaaattactcaaaatatttatacagataaatttaataatt
 11493  caagaataacacttaaaagtattaatggtattaaaaatgttgtaatatttattaataata
 11553  accctattaaattattaggttataaaaaattacaatatttattattcttaaaagatttac
 11613  gtcttattcttaaatataataattattttaaaattcctcctaaatattaatcttatataa
 11673  aaatataataataatatatttatatattatataattatataaacaaaatataatttatat
 11733  ataattatttattataatatagtccggccatgggcggaccctgaggagtgaggaccctcc
 11793  tattctaacgggagggggaccgaaccctgaaggagtttaattatatattaaatatattat
 11853  tatcaataaataattcctttgaactatttattattttattatatttattttctccttcat
 11913  tattaatttttattaataattaaaatcttatcattttatggtatttttatttctatttta
 11973  ggatatcgaaactataaattaaaaagtataattttattaattataatttatgattaataa
 12033  ataagaaataaaaactttagaagtaatatttatctttttttttataaataaatattatga
 12093  ttaatatataatcatttataaatatttatatataattatatatatacataaataggatta
 12153  agatatagtccgaacaatatagtgatatattgataatagttttcaaatatgtaactattt
 12213  aaacattaaaagc
;     G-cob-I2 ==> end
;     G-cob-E3 ==> start
 12226  TCAGTATCTAACCCTCTAATCCAGAGATTCTTTGCGTTACATTATTTAGTACCTTTTATC
 12286  ATTGCTGCAATGGTTATTATGCATTTAATGGCATTACATATTCATGGTTCATCTAATCCA
 12346  TTAGGTATTACAGGTAATTTAGATAGAATTCCAATGCATTCATACTTTATTTTTAAAGAT
 12406  TTAGTAACTGTTTTCTTATTTATGTTAATTTTAGCATTATTTGTATTCTATTCACCTAAT
 12466  ACTTTAGGT
;     G-cob-E3 ==> end
;     G-cob-I3 ==> start /group=I(derived) (3.57e-07)
 12475  caaaat
;     G-cob-I3-orf103_1 ==> start
 12481  atggccttattattaattacatatgtaattaatattttatgtgctgtatgctggaaatct
 12541  ttatttattaaatatcaatgaaaaatttataataaaactctatattattttattattcaa
 12601  aatattttaaatacaaaacaattaaataatttcgtattaaaatttaattgaacaaagcaa
 12661  tataataaaataaatattgtaagtgatttatttaatcccaatagagtaaaatattattat
 12721  aaagaagataatcaggtaaccaatataaattcttctaatactcacttaacgagtaataaa
 12781  agaatttattag
;     G-cob-I3-orf103_1 ==> end
 12793  tagatacttcagagactacacgcacactaaaaataaatttaattatttattaaatatttt
 12853  taatataaaaaaataaatcaaattattcttaaaagacattatagtatttataaagatagt
 12913  aatattagatttaaccaatgattggccggtttaattgacggagatggttatttttgtatt
 12973  actaaaaataa
;     G-cob-I3-orf214 ==> start /note=LAGLIDADG ;; evalue:3.2e-30
 12984  atatgcatcttgtgaaattcttgtagaattaaaagatgaaaaatgttaagacaaatccaa
 13044  gataaatttggtggttctgtaaaattaagatcaggtgttaaggctattagatatagatta
 13104  caaaataaagaaggtataattaaattaattaatgccgttaatggtaatattcgtaatagt
 13164  aaaagattagtacaatttaataaagtatgtattttattaaatatcgattttaaagaacct
 13224  attaaattaactaaagataatgcttgatttatagggttctttgatgctgatggtactatt
 13284  aattattattattccggtaaattaaaaattagacctcaattaactattagcgttacaaat
 13344  aaatatttacatgatgttgaatactatagagaagtatttggtggtaatatttattttgat
 13404  aaagctaaaaatggttattttaaatgatctattaataataaagaattacataatattttt
 13464  tatctttataataaaagttgtccttctaaatctaataaaggtaaacgtttatttttaatt
 13524  gataaattttattatttatatgatttattagcttttaaagcacctcataatactgcttta
 13584  tataaagcttgattaaaatttaatgaaaaatgaaataataattaa
;     G-cob-I3-orf214 ==> end
 13629  attttctccgtattcattattatattatctaatttataaaatatttaaagattccttata
 13689  ataatataacatctttgtaaattattgttaaagataatataaattattatgaatcggtag
 13749  attatattttacaatcttattaaataaaattctgatcattaaacatgattgaagaaataa
 13809  taatagtttatgaaataagatagtgtaatataaatttttatgaagatatagtccatttta
 13869  tatttattataaaag
;     G-cob-I3 ==> end
;     G-cob-E4 ==> start
 13884  CATCCTGATAACTATATTCCTGGTAATCCTTTAGTAACACCAGCATCTAT
;     G-cob-E4 ==> end
;     G-cob-I4 ==> start /group=IA (1.54e-22)
 13934  tgatattaaaaatattaataaaattattattatttaatcttatttattttatataaaaaa
 13994  ataaataataattattaataaaaatatattatttatttctcctttcaagttatttatata
 14054  tattcctttataatttatatttaatatattatattaaatatatgaaaaattataataaat
 14114  aaattaattaattaataataaataataataaaaagtacagtagcattaaatattcttaag
 14174  tttccgctttgtgggaactcccataaggagtttaatgattaaaattggttaattgtcaag
 14234  aaaatctaaggtattaataaataaataatactatgacaacttgcagcgaagtttatatca
 14294  tctctatattatatattaatatatatatataataataataatattaatataatataagat
 14354  ataaaaacgttcaacgactagaaagtgaactgagatagtaatacctttccacgaaaacca
 14414  attaatttataaattatttttaaataaagaatagattattaattttttttatatagttcc
 14474  gggccccggccacgggagccggaaccccggaaggagtaatatatattatatataaaataa
 14534  aaaatatatatatatatattataaaatatcaaaagttttaatcttttattataaattaat
 14594  gacatagtctgaacaataatgaaaattattgagataagatattaaataatcttatgttaa
 14654  catatataaattg
;     G-cob-I4 ==> end
;     G-cob-E5 ==> start
 14667  TGTACCTGAATGATACTTATTACCATTCTATGCTATTTTAAGATCTATTCCTGATAAATT
 14727  ATTAGGAGTTATTCTAATGTTTGCAGCTATTTTAGTATTATTAGTTTTACCATTTACTGA
 14787  TAGAAGTGTAGTAAGAGGTAATACTTTTAAAGTATTATCTAAATTCTTCTTCTTTATCTT
 14847  TGTATTCAATTTCGTATTATTAGGACAAATTGGAGCATGCCATGTAGAAGTACCTTATGT
 14907  CTTAATGGGACAAATCGCTACATTTATCTACTTCGCTTATTTCTTAATTATTGTACCTGT
 14967  TATCTCTACTATTGAAAATGTTTTATTCTATATCGGTAGAGTTAATAAATAA
;     G-cob-E5 ==> end
;     G-cob ==> end
 15019  TATATAATTAAATTAATACATAGATATAATATATATATTATTATTAATAATATAATAAAA
 15079  ATAAAAATAAAATTATTAATAATAATAATACTTTAATAATATTCTTAAAAATAATATATC
 15139  TCTAATTTATAAAAATTAAATAATAATAATAAAAAAAAATATTATAAAATATAAATTAAT
 15199  TAATAATGAAAATAATATACTTATTAAATTAATATAAATAAATGAATAATATAATATAAC
 15259  TATATTGAATTATAATCTATCTATCTTTTTTTCATATAATTATAATATATATATTAATAT
 15319  ATATAATTATTATTTTATATATTATAGTTCCGGGGCCCGGTCACGGAAGCCGGAACCCGC
 15379  AAGGAGATTTATTAATTATTATTATCATTATTATTTTTATTTAATCTTATTTATTATAAA
 15439  ATAATTAATTATCATAAAGCATAATTATTATAGAATCTTATTATTTTCTTTATTTAAATT
 15499  TATAAAAATATAAAGTCCCCGCCCCCTTTTATTTTATTTAATTAAGAAGGTATTTTAAAA
 15559  GGAGTGAGGGACCCCCTCCCGTTAGGGAGGGGGACCGAACCCTGAAGGAGTACTCATTTA
 15619  ATATAAATATTAAATAAAAATTATTTTATATATATTAATGATTATTAATATTGATAATAT
 15679  AAATTATTTTATAATTAATTATTATAAATATATAACTATTAATAATTAATTTTTAATCTA
 15739  GGGGTTTCCCCACTTACATAAACTTACGTATACTTACATATACTTATGTATACTTACATA
 15799  TACTTACGTATACTTATATATACTTATGTATACTTACGTATACTTACATATATGGGGATC
 15859  CCTCACTCCTCCGGCGTCCTACTCACCCTATTTATTAATCATTAATAAGAAATTATTATT
 15919  AAAAAAATTATAATTTACTCAAAGTTAATTATAAATATATTTTTAAATATCTATTTTATT
 15979  AATCTTTTATAAAATTTAAATTAATTGTAATTAATTAATATTATAATAATTATTCTTAGG
 16039  AAGGATATTTATTTATTTTAATTATGAATTCCTGACATAGAGACAATTAATTAGAACTTC
 16099  TTATTATTATTATAGTAATAATAAAAATATTCTAAATATATTATATATATTATTATTTTT
 16159  TATTATTAATAAAATATTATAATAAATTTAAATAAGTTTATAATTTTGATAAGTATTGTT
 16219  ATATTTTTTATTTCCAAATATATAAGTCCCGGTTTCTTACGAAACCGGGACCTCGAGACG
 16279  TAATAGGGGGAGGGGTGGGTGATAAGAACCAAACTATTCAATAAATATAGAGCACACATT
 16339  AGTTAATATTTAATAATATAACTAATATATAATAATTATAAAATAATTAATTATATAATA
 16399  TAATATAAAGTCCCATGGCAGACCCAAAGAGTATTAACAATATAATATATTGTATAAAAT
 16459  AAATTATAAATATTAAATAAAAACCAAATAAATAATATAATAAATGATAAACAAGAAGAT
 16519  ATCCGGGTCCCAATAATAATTATTATTGAAAATAATAATTGGGACCCCCATCTAAAATAT
 16579  ATATATAACTAATAATATATTATATATATTAATATATAATAATATTATTAAAATATAATA
 16639  TTATTAAAAAAAAGTATATATAAAATAAGATATATATATATAAATATATATATTCTTAAT
 16699  AAATATTATATATAATAATAATAAATTATTTCATAATAAATTATTTCTTTTTATTAATAA
 16759  AAATTACTTATCTCCTTCGACCGGACTATTAAATATTAAATATTTAATATTTAATATTTA
 16819  ATATTTTATTCTATAGATATTCATATGAAAAATAATAAGTATATAATTATGATAATGAAT
 16879  ATATTTTTATTTATAATTTATTATTATAAAAATATTTTAATTTAATAATAATAATAAATC
 16939  ATTATATTAATTCTTTTAAGAATTTATAATTGTCATTATTTATTATATACTCCTTATTAA
 16999  AAGGGATTCGGTTTCCCTCATCCTCATGGGTATCCCTCACTCCTTCTGATAATTAATTTT
 17059  ATAATAATAATAAAATAAACTTAATTAAATATTATATATTTATTTACAATTATATATATA
 17119  TATTACTCATAATTAAATTAAATTAAGATGCAATTCAATACGGTTGTATTATATTATTCA
 17179  TCAAATATTGTTAATATTGATACCTACAGAGATATTTAATATTTTTATTATTATTATCCA
 17239  TTACTTTTTTTATTATATTTTAATTATTTATTTATTTATTTATTTATAATAATAATATTT
 17299  CATATTATCAATTATTATTTTTTTTTTTATAATATATAATTAAATTATTTATATAGTTCC
 17359  CCGAAAGGAGAATAAATAAAATATTATATAAATATTTATATCTTTATTAATATTAATATA
 17419  AGTAATATATATAGTTTATGATATTTAATTTTATCATAATATAATAATAATTATATAAAT
 17479  CTTATACACATTTATATAAGTATATATATATATTATTAATATAATGAACATCTATTAAAT
 17539  AAAATAATTGTAAATCTCAAGTAAATTATTATTATTTTATTTTTAATAATAATTTATGAT
 17599  TTATAATTAATAAATAAAAGAGTAATTATATGATAAAAAGGTAATAAATAAAATTTATAG
 17659  TTCCGGGGCCCGGCCACGGAGCCGGAACCTGAAAGGAGTTTATTTATATATATATATATG
 17719  AATTAATATTTAATAATAAATAATAATATAATTAATAATATTATTATTATTATAATTTTT
 17779  TATTTATAATATTAATAAAATATTATTATATATATATTATAATAATATTAATAAGATATA
 17839  TAAATAAGTCCCTTTTTTTTATTTAAAATAAAGAAAGAATAATTAAATAATATTTTAATA
 17899  ATTTAATTAAATAGTGTATTAAAAGATAATAAAAGTAATATTAATATGTTAATTATATAT
 17959  AATATATTTATATATAATTATATATATATATATAAATAATAATAAATATATATATAATAT
 18019  AAAAATAAGAATAGATTAAATATTTAATAAATAAATATT
;     G-atp9 ==> start
 18058  ATGCAATTAGTATTAGCAGCTAAATATATTGGAGCAGGTATCTCAACAATTGGTTTATTA
 18118  GGAGCAGGTATTGGTATTGCTATCGTATTCGCAGCTTTAATTAATGGTGTATCAAGAAAC
 18178  CCATCAATTAAAGACCTAGTATTCCCTATGGCTATTTTAGGTTTCGCCTTATCAGAAGCT
 18238  ACAGGTTTATTCTGTTTAATGGTTTCATTCTTATTATTATTCGGTGTATAA
;     G-atp9 ==> end
 18289  TATATATAATATATTATAAATAAATAAAAAATAATGAAATTAATAAAAAATAAAATAAAA
 18349  TAAAATCTCATTTGATTAAATTAATAACATTCTTATAATTATATAATTATTATAAAATAT
 18409  ATAAATATTATAATAATAATAATATATATAAATTATAATAAAAAATAATAATAATATATA
 18469  ATATACCTTTTTTTAATATATTAATATATAAATAAATAAATAATGGATAATATATAATTA
 18529  CTTTTTTATATTATTAATAATAATAATTTATAAATATTGTTATAATAAACATTTATATAA
 18589  ATAAATATAAATTACCATAATAAGATATATTATTTATTAATAATAAAAATATTTATTAAT
 18649  AAATAAGAAATATATATATTATGATAATATTTATTAATAAATAATAAATTCTTTATATAT
 18709  AAATATATTAAATATATTTAATTGAACACAATATAATTTTTATTGTATTATTCATTTAAT
 18769  AATATTAATATTAATATAATATTAGTGAACATCTCCTTTCAGGTTCCGGCTCCCGTGGCC
 18829  CCGAACTATTAATATTTAATAAAATATATATAATTTATAATTTTCATATAATTAATATAA
 18889  TAATTAGGTTTATAAATAAATTATAATATATTATAACAATATAATAAAATATATTATAAA
 18949  TCTATCTATCTATCTATATAATATATAAATTTATATATACATTAATAATATTTAATTATA
 19009  ATTATTTAAATATTTAATTTATTAATATTCCCATGGCGCAATCCGGTTGTTCACCGGATT
 19069  GGTCCTGAGGTTTATATATTTAAATATTAAATATTAAATAATAATTTATATTATATTAAT
 19129  AAATATAATAAATTAAAAATATATGATTAATTATATAATAATAATAATAATTATTTTAAT
 19189  ATTATAATTTATAAAATTAATTATATTAATTATATTAATTCTTATTATATAATAATTATT
 19249  AATAATAATTTATTTTAAGAAGGGTGAGGGACCCCCTCCCGTTAGGGAGGGGGACCGAAC
 19309  TGAAGGAGAAAATAAATTAATAAAAGTTTAAAAGTTCTTATATTAATAATTATATAATAT
 19369  TATATTAAAGATTTTTATAATATATATATATAATATATTTATAGTTCCGGGCCCGGCCAC
 19429  AGGAGAACCTGAAAGGAGTTTATTTAATATTTATATTTATATTAATATTTATATTTATAT
 19489  TTATATTCCTCTTAA
;     G-trnS(uga) ==> start
 19504  GGATGGTTGACTGAGTGGTTTAAAGTGTGATATT!TGA!GCTATCATTAGTCTTTATTGG
 19562  CTACGTAGGTTCAAATCCTACATCATCCG
;     G-trnS(uga) ==> end
 19591  TAATAATACATATATATAATAATAATTTTAATATTATTCCTATAAAAATAAAATAAATAA
 19651  ATAAATAATAATAATTAATTAATTAATTAATTTTAATAAATATAAAATATATAAAAATAA
 19711  TAATAATAATTATTATTTTAATAATATTATTTATATAATAGTCCGGTCCGACCCTTTTTA
 19771  TTCTTAAGAAGGGATTTTATTTTATTAATTAATAATAATATATTAAAAATTATAAATAAT
 19831  TAATAATTCTTTATATTTATATATATATATATATTTATATATTTATATATATATTTTAAT
 19891  AATATTATGATATATTTTATTTTAATAATATTTTTATTTTTATATATAAAATTATAATAT
 19951  TTTATTTTATAAATTATTTATATATAAATTATTAATAATAATTATTTTTTTTTATTTGGG
 20011  ATTTATATTATTATTATAAAGAATATAATGTTATTAATAACTGCAAAAATATCTAATATA
 20071  TTATTATTTATAATAATAAATAATATTATAATAAGGATGCATATTATATATATATATATA
 20131  TTTCTATTTATATTAATATTAATATTAATATGTATATATAATAGATAAAAAGTAAAAATA
 20191  AAAATAATGAAATTAAAATTATTAAATATAATTTTATCAATAATAAATAAACTTAATAAT
 20251  AATAATAATATTATTATTAATAATCTATTAGATTCATTA
;     G-rps3 ==> start
 20290  ATAAATAAGAAATTATTATTAAAGAATATATTATTAGATATAAATAATAAAAAAATAAAT
 20350  AATATAAAAAGAATATTAAATAATAATATTAATAATAAATTACAACATTTAAATAATATA
 20410  AATAATTGAAATCTACAAATTTATAATTATAATAAAAATATAGAAATTATAAATACTATA
 20470  AATGATAAATTAATTAATAAATTATTATATAAAATAATAACTTTAAAATTAAATAATATA
 20530  AATATTAATAAAATTATTATAAGTAAACTTATTAATCAACATAGTTTAAATAAATTAAAT
 20590  ATTAAATTTTATTATTATAATAATATTAATAATAATAATAATAATAATAATTATATAAAT
 20650  ATAATAAATATAATAAATAAATTAATAATATAA
;     G-rps3 ==> end
 20683  ATAATAATATGTAATTTTATTATTATATAAAATTATATAAAAATATATATATTATTTATA
 20743  TATATAAATATATTAGTAAATATATAAATATAATAATGGTATCTTATAATTATCAACGTA
 20803  TATTAAATAATATTATGCCTAAATTAAATGATCATAATATTTCTATAAATTATATTAATA
 20863  ATATTAATAAATATAATAATATAATTAATTTATTAAATAATAATAATAATATTAATAATA
 20923  ATAATAATTATAATAATAATAATAATAATTATATTGGTAATATTAATAATATTTATAATA
 20983  ATAAAATATAAATAGGTATTAATAATAATAATAAAAATATTAA
;;     G-rps3 ==> start ;; No ATG or GTG start codon at 21050 and HMMmatch = 292,327
 21026  ATTAAATATTTATGAAGTAATATTAATAATAATTATAAATTAAATTATATCCCTTCTAAT
 21086  CATAATTTATATAATAATTCTAATATTAATAAAAATGGTAAATATAATATTAAAGTTAAA
 21146  TTAAACTTTATTTAA
;;     G-rps3 ==> end
 21161  TATATATATTAATAGTTCAGGGCTAAAATAAATATAATAAATAAAATAAATAAATAAATA
 21221  ATATATATATATATATAAATATATAAAATAATATTTACTTTTTATATATATATAATTATA
 21281  TATAAATAAAATATAATATAATATCATATAATTATATAAAAATAAAATTATAATTTATTT
 21341  ATATTAAAAATATTAATTAATTAATTTTTTTATATAATTATTATAATAATAATTTAATTA
 21401  AAAATAAATATCAAATAAAATTATAAATTAATCCTACTTTTGGATCCTATTTATATTTTA
 21461  TTATTATAAATAATTATTATTGATAGTTAATTAAATAAAATATATATATATATTACTCCT
 21521  TCAGGGTCCACCAAGGGACTATTATAATTATTATTAATATATTAATTATTAAATTATATA
 21581  AACCACTTATATATTAATATATTTTATATTAATATATAATACTCTTTTTCTATTATATTT
 21641  TAATATATAATATTAAAAAAAATAAATAAAATAATATTCTTAATTTTTATTCTTTATCTT
 21701  CTTTAACCAAACTCCTTCAGGGTTCGGTCCCCTCCCATTAGGTTAGGGAGGGGGTCCTCA
 21761  CTCTTCGGGGTCCGCCCCCAAGGGCCGGACTATTTTAAATTTTAATTTAAATTTTATAAA
 21821  TATAATATTTAATTATAAATTTAATAATAATATATAAAAAATATATATATGGTTAATATA
 21881  TATAAAGATTATAATCTTTTATTAAATAAAGGAAAATTTATTATATAATTTTTCTCTATA
 21941  GTTATATATTTAAAACTTATTTTTTTTTTTTATAAATAATAATTATAATAAATAATATTA
 22001  ATTATTTATTATATAATTAATTGGCCCCCATGCTGGGTTCCGGAACTCCTCCTTCTCATG
 22061  AGGTTAACACCTATTATATAACTATAACTATAACTATAACTATAATTATAATTATAACTA
 22121  TAACTATAAATATTCATTTTAATAATAATAATAATAATATTAATATAAATAGTCGAAGAA
 22181  TATATTTATTTATTTTAATATAAATAAAAAGTTTCAATTAATTTGAATTTGGAATTAAAT
 22241  TATTACTTCATATGGGGTTATGGATTTCGTTCGGAACTCCTCCCTCCTACCTCTATTTAT
 22301  TAATCATAAATCATAAATTATTATTAATTAATAATAATTTACTCGAGGTTCATACCTATT
 22361  TTAATATTAATATTAATATTGATAAAATATATATTCACTAAAAAGTATATAATTTACTCA
 22421  ATTTATACTATAATTTTATATTTTTTATTATAATTTAATTATTTCAAATAAAGTAATTAT
 22481  AATAATATATATCCTTTATTAAATATATATTAATTAATATATATATAAAAGTAAATATTA
 22541  TTAATTGTATATAATTATAAATAATTAATATTTATTAAAATATATATAATTTATAATCCT
 22601  CATATAATTAATATAATAAATAATATAACACAATGTAATTTAATTTAATTACATAATAAA
 22661  TTTATTATTATTATAATTATTATTTATTTATTTATTTATTATTATAAATTATAAATATTA
 22721  TTATAATTAAAATCAATTATTAATTATTAATGATAAATAATTAATGATAAATTATCAATA
 22781  ACCAATTAGATTATTTATCGATATTTAATTATATTATATTATATTATATTATATATATAT
 22841  ATATTATATTATAAAATTTATTTATAAATATTTGTTTATTTATTTATTTATTGAATAACA
 22901  ATAGAATTAAATATTGTCAATAAATAATAAATAATGTTTAATATATATTATATTATATTA
 22961  ATATTAATATTATTATTATTTTTTTATTATATTAATATAATTTATAAAAATATAAAATTA
 23021  TTATTTTTATTATAATTTATATATATATAATATATATATTTATTAAAATATTTTAAGAAA
 23081  GGAGAAAAATAATTAAATTAAATTAAATTAAATTATTTATTATTATTATTATTATTTATA
 23141  TAATAATATATTATTTAAATATTTATATATTATTTTTATATTAATATTTATAGATGGGGG
 23201  TCCCTATTATTATTGAAAATAATAATTATTAATGGACCCCAGATAGCTTCTTGTTTATCA
 23261  TTTATATATATATATATATTATTAATTATTTTATTCTCCTTTCGGGTTCCGGCTCCTTTA
 23321  TAATATTATTATTAATTATTTAATTAATATTATAATCATATAATTTAATATTTTATTTAA
 23381  TTTTATTAAAATTTAATATATATATTTTTATTATTATTTAATTAATTTATAAATATAAAA
 23441  TATTCTTAATATTAAAAATAAATAAATAATAAAGTTTATAAATCATATATTATAATTATT
 23501  TATTATTTTTATATTATATTAATAAAATATTATTATTATAAAAAAAATAGAAATTTTATA
 23561  ATATTTTTATATATTTTTAATTATTATTATTAATATTTATTAAAGGAAATATAAAAACCG
 23621  AAGGAATATTATAATTATAATTATAATTATTATTATATTTAATTTATTATTATAATAATA
 23681  ATTATAGTCTGCCCCCTCTTTATCTTTATTTTAAAGTTCCCGGGAACTGAAGGATATTTA
 23741  ATAATTTATAATATTTAATTCATATATATATATATATATTTTATTTTTTATATATATATT
 23801  TAATATATTATATTTATATTTATATTATTATTATATTTATATTATATTATTTAATTATTT
 23861  TTTAATAATATATTATTAATATTTTACCTTTTGATAAATAAAAATTTATTAAAAATTTTA
 23921  TAATAAGTATTAAAATATCATAAAAGTATAATATTTATATAAAATGTATAAATTTATAAT
 23981  CTTCTAATTAAATTAAATTAAATAAATAAAATAAAATAAATTAAACTCCTTTTGAGATTC
 24041  ACACCTATTTTATTAAAAATAGGTATTCACTTAATTAAATTAAATTAAATTAAATTAAAT
 24101  TATGGATAATTTATTTAATAAATATATATATTAATTATAAAATAATAGTCCGGCCCGCCC
 24161  TTTTATTTAATATTTAATATTTAATATTTAATATTTAATATTTAATATTTAAAGAAGGAT
 24221  ATATTTATAATTTATCATAATATTATTTAATAAGAAATTATTAATTAATTAATTAATTAA
 24281  TTTATTTATTGTTTATATTTATTAATATTAATATAATAAAAATGTAAAATACTTAATATT
 24341  ATTAATATTATTATATATAATATATATAATAATATATTATATTTATATCTCCTTTATTCC
 24401  TTTTTCCCCCGATGGGGACTTATTATATTATATTATTATATATTTCTTCGATAACTTTAT
 24461  ATATATTTTATTTTTATAAAAAATATTTATATATTATTATTTACAATAATAATTATTAAT
 24521  AGTCCGCCCGTCCTGGGGAACTGAAGGAGT
;     G-trnE(cuc) <== end
 24551  GGGACCCTGTGGGAACCGCATCCCTTTTATTTTTAATTAAGAAGGAGT!GAG!GGACCCC
 24609  GTGGGGACCGAACCCCGAAGGAGTC
;     G-trnE(cuc) <== start
 24634  TTTTTCTATTTATTAATAATAACTATAAATTATATTTAAAATAATAATTTACTTGTTATA
 24694  ATCTTAATGTTCGGGGCCCGGCCACGGGAGCCGGAACCTGAAAGGAGAAGTATATAAATA
 24754  TTTACTTGTTATAATTTATTATATATTTATAACCTCCTTCTTAAAATTATCTTTACTTTA
 24814  TAATAAAAATTAATATAATATAATCTGATAATAATCGAATTTTATTATATTTAATTTAAT
 24874  TAATAATAGACAATTATTATTATTATTTTACTTATTAATATTAATTTAGATTTATATATA
 24934  TAAATATTATTAATTTTATATTAATTTTTATTAATTATTTATTTTTATATTCATATTTTT
 24994  ATTAATATTATTTTTATTAATAACTTTTTAAATAATTATAAACTATATATTATTTATATT
 25054  TATATTTATAATAAATGAAACAATTATAATAAAAATTACAATTACAATTATATTATAATT
 25114  ATGATTACAATAGGGTTAAACATTACCTGTGAACAACTGGTAATGTTTAACCTGTATTAT
 25174  TTATTATATTATATATATATTAAAATATTAATATTAATATTAATATTATATTATATTATA
 25234  TTATATTATATTATATTATATTATATTATATTTATAATTATATTATATTATATAATTTAT
 25294  ATACTTTTATAATTCTTATTATTATTTATTTATTATTTATTTATTATTATTTAAATATAT
 25354  TATTATTATATATTAATAATATATATATTATTTTATATATTTTATTTAATATAAATTATT
 25414  TATATTTTTATATTTTATTATGGGGGGTCCCAATTATTATTTTCAATAATAATTTATCAT
 25474  GGGACCCGGATATCTTCTTGTTTATCATTTATTATTCTTATTATTTGGTTTTTATTTAAT
 25534  ATTTATAATTTATTTTATACAATTTATTATATTGTTTATACCTTATTATTATTATATAAT
 25594  ATATTATATTATTATAATAATTTAATTAATTATATTATTAAATATTAACTAATGTGTGCT
 25654  CTATATATATTATTCATTCTAGTTTCTAATCACCACCCCCTCCCCCTATTACTTATATAT
 25714  CTAGAAATAAAAATACATAACATATATTTTAAATATATATATAATTATATAATAATTATT
 25774  ATATATAAAATATATATATATATAATATATATTTATAAAATAATAATAATAAATATTATT
 25834  ACTCCATTAGAGGTTTTGGTCCCATATCAGGAACCGAAACTATAATAATATATAATATTA
 25894  TAATAAAGATATTCTTATTTATAATATATTATTAAATAAATTAATAATAATTATAATATA
 25954  TATATATAATATATTATAATATATTTATTCGAGAACTTTTATTTATTATAAAATAAAATA
 26014  TTTTATTTATTATTTAGTTTTTTTTATTAAACATTTTATAAAAATATAAATGTTAATAAT
 26074  ATTATGATTAATAAGTAATAATAAATTTATTTATTTTTATTAATTACTTCTTCGAGGTAT
 26134  TAGTATCAGTATCAGTATCAGTATCGTAAAAAACGGGTGACTAAAATATATATATATAAA
 26194  ATTATAAATAAAAATATTATAATAATTTTAAATAAATAAATATCAATATATTATTATTAT
 26254  TTATATTATAATAAATATTATCTAATAATAATAGTCCTGATTGAACTCCTTTTTATTTAA
 26314  TTTATTTAAAGAAGGAGTGAGGATAATTAGATATAATTATATTTTATTTTATATAAATTA
 26374  TATAATATTATATAATAATAATTATATAATAAGTTAATAATAATTATATAATAAGTTAAT
 26434  AATAATCATATCTCCTTTATAAATGAACTTTTATTAAATATATTTTATTAAATATTAAAT
 26494  ATATTTTTATAATATTAAATATATTTTATTAAAATATTTAATATATTTTATTAAATATTA
 26554  AATATATTTTATTAAATATTAAATATAAATAAAGGTTTATATTATAATTCATTATTTATA
 26614  TCTTCTTTATAAATTAATATTCGTATTAGATCCTTATTTAATTTATAATCCTTTAAAAAC
 26674  TTTTAATAAATATAATATAATATATATATAATTTTTATTATTTTTATATTATTTTTATTA
 26734  TTTAAATATATTATATATTTCATTATAATAATTATTTAAAAAGTTATTTAATAAATAATC
 26794  TGATATTATATTTTATAATTAATTTTATTTATTTTATTTATTATATATATTATTATATAT
 26854  AATTAAAATTATAATTACAATTATAACTATAATTAAATTAAATTAAATTAAATTGGATTA
 26914  AATTAAATTAATTGGGCGCCAAGCCGGTTGTTCACCGACTTGGTCCCAATATAATATGAG
 26974  ATAATATAATATACTATATGATATAACATAAATATAATATATTATATGATATAACATAAA
 27034  TATAATATACTTTCTCGAATATATTATTATTATAATTATAAAATTATAATAAATAAATAA
 27094  AATTTCTTTAATAATTATTAATTAATATTATTAATTTATTTACAAATATTTTATTAATTT
 27154  TTATTTTTATTAAATATAAATATATAAATATATATATATTTATTTATAATATTATTTATA
 27214  TTTATTATATATTATTATTAAATATATTTTTATTATATATCATTAAATATTAATATGTTA
 27274  TTATAGTGGTGGGGGTCCCAATTATTATTTTCAATAATAATTATTATTGGGACCCCGGAT
 27334  ATCTCTTGTTAATCAATTATTATATTATTTAATTTATTTTATTTCTTATTTATAATTTAT
 27394  ATTATATAATTTATTATATTGTTAATACTTTCGCCGGGCGGGGACTTTATTTATATTATT
 27454  AATTATATTATATTATTATAATATATTTAATTGATTATATTATAAAATTATAACTAATGT
 27514  ATGCTTTGTATTTATTGAATAGTTTGGTTCTTATCACCCACCCCCTCCCCCTATTACTTC
 27574  TCGAGGTCCCGGTTTCGTAAGAAACCGGGACTTATATATTGGTAATTAAAAATATAACTT
 27634  ATATAAATATTTAATAAATATATATTAAATATATTATTATTAATAATTTATTATTATATA
 27694  AAAAAATAATAAATATTATTAATGATTTAAATTATATAAATATTAATTATTAAATAAATA
 27754  ATTATACTTTCTCCTTTCGGGTTCCGGCTCCCGTGGCCGGGCCCCGGAACTTTAAAATAA
 27814  TATATATATATATAAAAGTATTTTATAATAATTAGTTTAATTATTATTCTTTTTTTTATT
 27874  AAATATAAAATCATTTTAGGTTATTAATTTTTATTTATTAAAAATAAATTTTATAATTAA
 27934  TATTTCTCCTTTCTTAAAATAAATAATATTATTATTATAATTATTAATTAATGAATACTC
 27994  TTCTCTTTTGGGGTTCGGTCCACCCTCCCGTATACTTACGGAGGGGGGTCCCCACCTTTG
 28054  AGACTTTAATTTTATAAATATAAATATAAATATAATAAGATGTTAACTCTTTTATAAATA
 28114  AATAATAAATATAATTCTATTTTTAATAATAATATATAATATTTTTATAATAAAATATAT
 28174  AAATAATAATATTTATATATATATATATACTTTTTTTATATAAGAATAATATATATAGTT
 28234  CACATTGGAGGCGAGTAAAAGGAGATAAGAAATATAATATAATATAATAATAAAAATATA
 28294  ATGAATAATAATAATAAAAATTTATATAATAACAAAATAGTCCGACCGAAGGAGATGAGA
 28354  TTATTAATATTATTAAATAATAAAATGTATTAATTATAAAATATAAAACCTATAAATAAT
 28414  TTATAATATAATTTATATTATGATAATAATAATATATATATTATAATATTTTATATATAT
 28474  ATTTATTATATTTATATTTATATAAAAAGTGATATTGATTAATTAATTAATTTATAATTA
 28534  ATAATTATTAATATAGTCCGGCCCTTGTGGACCGAAGGAGTCCGGCCGAAGGAGTTTATT
 28594  ATATTATATTAAATAAGATTTATAATATAATTAATATATATTTTAATAAATATAAAAGAT
 28654  TATATTATATTATAAAAAGTATATTTTATATTTATATTTTATTTATTATTATTATTATAT
 28714  ATATAAGTAGTAAAAAGTAGAATAATAGATTTGAAATATTTATTATATAGATTTAAAGAG
;;     rnl ==> ;; mfannot: 5' +/- 50 nt
 28774  ATAATCATGGAGTATAATAATTAAATTTAATAAATTTAATATAACTATTAATAGAATTAG
 28834  GTTACTAATAAATTAATAACAATTAATTTTAAAACCTAAAGGTAAACCTTTATATTAATA
 28894  ATGTTATTTTTTATTATTTTTATAATAAGAATAATTATTAATAATAATAAACTAAGTGAA
 28954  CTGAAACATCTAAGTAACTTAAGGATAAGAAATCAACAGAGATATTATGAGTATTGGTGA
 29014  GAGAAAATAATAAAGGTCTAATAAGTATTATGTGAAAAAATGTAAGAAAATAGGATAACA
 29074  AATTCTAAGACTAAATACTATTAATAAGTATAGTAAGTACCGTAAGGGAAA
;;
 29125  GTATGAAAATGATTATTTTATAAGCAATCATGAATATATTATATTATATTAATGATGTAC
 29185  CTTTTGTATAATGGGTCAGCAAGTAATTAATATTAGTAAAACAATAAGTTATAAATAAAT
 29245  AGAATAATATATATATATAAAAAATATATTAAAATATTTAATTAATATTAATTGACCCGA
 29305  AAGCAAACGATCTAACTATGATAAGATGGATAAACGATCGAACAGGTTGATGTTGCAATA
 29365  TCATCTGATTAATTGTGGTTAGTAGTGAAAGACAAATCTGGTTTGCAGATAGCTGGTTTT
 29425  CTATGAAATATATGTAAGTATAGCCTTTATAAATAATAATTATTATATAATATTATATTA
 29485  ATATTATATAAAGAATGGTACAGCAATTAATATATATTAGGGAACTATTAAAGTTTTATT
 29545  AATAATATTAAATCTCGAAATATTTAATTATATATAATAAAGAGTCAGATTATGTGCGAT
 29605  AAGGTAAATAATCTAAAGGGAAACAGCCCAGATTAAGATATAAAGTTCCTAATAAATAAT
 29665  AAGTGAAATAAATATTAAAATATTATAATATAATCAGTTAATGGGTTTGACAATAACCAT
 29725  TTTTTAATGAACATGTAACAATGCACTGATTTATAATAAATAAAAAAAATAATATTTAAA
 29785  ATCAAATATATATATATTTGTTAATAGATAATATACGGATCTTAATAATAAGAATTATTT
 29845  AATTCCTAATATGGAATATTATATTTTTATAATAAAAATATAAATACTGAATATCTAAAT
 29905  ATTATTATTACTTTTTTTTAATAATAATAATATGGTAATAGAACATTTAATGATAATATA
 29965  TATTAGTTATTAATTAATATATGTATTAATTAAATAGAGAATGCTGACATGAGTAACGAA
 30025  AAAAGGTATAAACCTTTTCACCTAAAACATAAGGTTTAACTATAAAAGTACGGCCCCTAA
 30085  TTAAATTAATAAGAATATAAATATATTTAAGATGGGATAATCTATATTAATAAAATTTAT
 30145  CTTAAAATATATATATTATTAATAATTATATTAATTAATTAATAATATATATAATTATAT
 30205  TATATATTATATATTTTTTATATAATATAAACTAATAAAGATCAGGAAATAATTAATGTA
 30265  TACCGTAATGTAGACCGACTCAGGTATGTAAGTAGAGAATATGAAGGTGAATTAGATAAT
 30325  TAAAGGGAAGGAACTCGGCAAAGATAGCTCATAAGTTAGTCAATAAAGAGTAATAAGAAC
 30385  AAAGTTGTACAACTGTTTACTAAAAACACCGCACTTTGCAGAAACGATAAGTTTAAGTAT
 30445  AAGGTGTGAACTCTGCTCCATGCTTAATATATAAATAAAATTATTTAACGATAATTTAAT
 30505  TAAATTTAGGTAAATAGCAGCCTTATTATGAGGGTTATAATGTAGCGAAATTCCTTGGCC
 30565  TATAATTGAGGTCCCGCATGAATGACGTAATGATACAACAACTGTCTCCCCTTTAAGCTA
 30625  AGTGAAATTGAAATCGTAGTGAAGATGCTATGTACCTTCAGCAAGACGGAAAGACCCTAT
 30685  GCAGCTTTACTGTAATTAGATAGATCGAATTATTGTTTATTATATTCAGCATATTAAGTA
 30745  ATCCTATTATTAGGTAATCGTTTAGATATTAATGAGATACTTATTATAATATAATGATAA
 30805  TTCTAATCTTATAAATAATTATTATTATTATTAATAATAATAATATGCTTTCAAGCATAG
 30865  TGATAAAACATATTTATATGATAATCACTTTACTTAATAGATATAATTCTTAAGTAATAT
 30925  ATAATATATATTTTATATATATTATATATAATATAAGAGACAATCTCTAATTGGTAGTTT
 30985  TGATGGGGCGTCATTATCAGCAAAAGTATCTGAATAAGTCCATAAATAAATATATAAAAT
 31045  TATTGAATAAAAAAAAATAATATATATTATATATATTAATTATAAATTGAAATATGTTTA
 31105  TATAAATTTATATTTATTGAATATATTTTAGTAATAGATAAAAATATGTACAGTAAAATT
 31165  GTAAGGAAAACAATAATAACTTTCTCCTCTCTCGGTGGGGGTTCACACCTATTTTTAATA
 31225  GGTGTGAACCCTCTTCGGGTTCCGGTTCCCTTTCGGGTCCCGGAACTTAAATAAAATGGA
 31285  AAGAATTAAATTAATATAATGGTATAACTGTGCGATAATTGTAACACAAACGAGTGAAAC
 31345  AAGTACGTAAGTATGGCATAATGAACAAATAACACTGATTGTAAAGGTTATTGATAACGA
 31405  ATAAAAGTTACGCTAGGGATAATTTACCCCTTGTCCCATTATATTGAAAAATATAATTAT
 31465  TCAATTAATTATTTAATTGAAGTAAA
;; mfannot:     /group=IA (1.41e-25)
 31491  ttgggtgaattgcttagatatccatatagataaaaataatggacaataagcagcgaagct
 31551  tataacaactttcatatatgtatatatacggttataagaacgttcaacgactagatgatg
 31611  agtggagttaacaataattcatccacgagcgcccaatgtcgaataaataaaatattaaat
 31671  aaatatcaaaggatatataaagatttttaataaatcaaaaataaaataaaatgaaaaata
 31731  ttaaaaaaaatcaagtaataaatttaggacctaattctaaattattaaaagaatataaat
 31791  cacaattaattgaattaaatattgaacaatttgaagcaggtattggtttaattttaggag
 31851  atgcttatattcgtagtcgtgatgaaggtaaactatattgtatgcaatttgagtgaaaaa
 31911  taaggcatacatggatcatgtatgtttattatatgatcaatgagtattatcacctcctca
 31971  taaaaagaaagagttaatcatttaggtaatttagtaattacctgaggagctcaaactttt
 32031  aaacatcaagcttttaataaattagctaacttatttattgtaaataataaaaa
;     G-orf88 ==> start /note=LAGLIDADG ;; evalue:1e-07
 32084  cttattcctaataatttagttgaaaattatttaacacctataagtttagcatattgattt
 32144  atagatgatggaggtaaatgagattataataaaaattctcttaataaaagtattgtatta
 32204  aatacacaaagttttacttttgaagaagtagaatatttagttaaaggtttaagaaataaa
 32264  tttcaattaaattgttatgttaaaattaataaaaataaaccaattatttatattgattct
 32324  ataagttatttaatttttataatttaa
;     G-orf88 ==> end
 32351  ttaaaccttatttaattcctcaaatgatatataaattacctaatactatttcatccgaaa
 32411  cttttttaaaataatattcttatttttattttatgatatatttcataaatatttatttat
 32471  attaaattttatttgataatgatatagtct
;; mfannot:
 32501  GAACAATATAGTAATATATTGAAGTAATTATTTAAATGTAATTACGATAACAAAAATTTG
 32561  AACAGGGTAATATAGCGAAAGAGTAGATATTGTAAGCTATGTTTGCCACCTCGAT
;;
 32616  GTCGACTCAACATTTCCTCTTGGTTGTAAAAGCTAAGAAGGGTTTGACTGTTCGTCAATT
 32676  AAAATGTTACGTGAGTTGGGTTAAATACGATGTGAATCAGTATGGTTCCTATCTGCTGAA
 32736  GGAAATATTATCAAATTAAATCTCATTATTAGTACGCAAGGACCATAATGAATCAACCCA
 32796  TGGTGTATCTATTGATAATAATATAATATATTTAATAAAAATAATACTTTATTAATATAT
 32856  TATCTATATTAGTTTATATTTTAATTATATATTATCATAGTAGATAAGCTAAGTTGATAA
 32916  TAAATAAATATTGAATACATATTAAATATGAAGTTGTTTTAATAAGATAATTAATCTGAT
 32976  AATTTTATACTAAAATTAATAATTATAGGTTTTATATATTATTTATAAATAAATATATTA
 33036  TAATAATAATAATTATTATTATTAATAAAAAATAT
;;     rnl ==> ;; mfannot: 3' -20/+180
 33071  TAATTATAATATTAATAAAATACTAATTTATCAGTTATCTATATAATATCTAATCTATTA
 33131  TTCTATATACTTATTACTCCTTTTAATTAAATTAAAAGGGGTTCGGTTCCCCCCATAAGT
 33191  ATGATTATAATTATAATTATAATATAAGGGAGGGGTCCCTCACTCCTTATGGGGTCCCGG
 33251  TTGGACCGAGACTCCTCCCTTGCGGGATTGGTTCACACCTTTATAAATAAATAATAAATA
 33311  ATAAATAAAGGTGTTCACTAATAAATATATATATATATATATATATATTATATTATAATA
 33371  TTATTTAATACTTAATATATTATATATTTTATATTTAATAAATAAAAAAATATTAATAAA
 33431  TAATAATATTAATAATAAAGAAATTATAATTAATACCCTCTATATATAATTCTAATTAAT
 33491  TAAATTAAATATTTATATATAATAATCAATATATTATTAATTTAATAATTATTATAATAG
 33551  TTCCGGGGCCCACAGGAGCCGGAACCCGAAAGGAGTTTATAAAAGATATATTTTTATATT
 33611  ATATTATATTATATTTAATAAATATTACCTTTTTTATTATTATTTTTATATATTATATAA
 33671  TATTATTAATTTTTATTATAATATTATTTACTTTTTATTGGATTATTTATTTATTTATTT
 33731  ATTTATTAATTAATTAATTAAATATTTATTAATTAATATATATATTAAATATTAATATTT
 33791  CATTAAAAAAAGAGATATATGAATAATATATTATGTTATATTATATTATATAATTATATT
 33851  ATTTTTATAATATTAATAATTAAAAATAAGAACTTATTTAAAAATTATAATTATGATAAT
 33911  AAATTAATACTTTTAATTTATAAAAATATAAATTTCTTTACATATATATATATATATTAT
 33971  TATTATTTATATTAATCATAATTTTAATATTTATAATAAATTTATATAAAATCAATTATA
 34031  ATATTATATACTTTTTATATACTTTATAATCTTTATATCTTCACCCCCCTTTTTAATAAT
 34091  ATATTATATTAAAAATATAATAATTTATATGATTTATTAATACTTTTTATATAATTATAT
 34151  TATTATTTTTTTTATAGATGTTATATTATTTTTTATAATAATTTTTTTTTATTTAAATAA
 34211  AATTTATAACTCCTTCTTAATTAAAGATAAAAGGGGTTCCCCCCTTAAGTATAAGTATAA
 34271  GTATAAGTATAAGTATAAGTATAAGTATAAGTATAAGTATAGTATACGGGGGGGGTCCCT
 34331  CACTCCTTCGTTAATTTATATATATTATTAATAATTATTTAATTTTTATTATTTATTTAT
 34391  ATATAAAAATATTCTAAAATTATTAATATTTATAATAGAATAAATATTATAAAGTATAAT
 34451  TATAAATAATTAATTATTTAAATAATAATAATATATTTATTATTATATAATAAATATATT
 34511  ATAAATAATA
;     G-trnT(ugu) ==> start
 34521  GTTATATTAGCTTAATTGGTAGAGCATTCGTTT!TGT!AATCGAAAGGTTTGGGGTTCAA
 34579  ATCCCTAATATAACA
;     G-trnT(ugu) ==> end
 34594  ATAATAATAATAAAATATTAAAATAAATATAATATTTATAAAAATTTATTAATTTATATA
 34654  AAAAATATATATATAAATAATAATTATAATAAAACATTTTATAATCAATAATTTAATAAA
 34714  TAATCTTCTTATTATAATATTATGTTTAAATATTACTCTTTATGAGGTCCAACAAACTAA
 34774  TAAGATATAAATATATATATATTATATAATAATAATAATAATATATTATTTAATATATTA
 34834  TCAAGAAGATAAATATAAATAATATTTTAATAATTTTAAATAAATCTAATTTATATATTA
 34894  ATAATTTAATAATCTTAATATTTATTATCATTATTTCATATTTATATTATATAAATATTT
 34954  ATTTAAATAAAAATATTAAAGAGTTTATTTTATTTATTATAAATTATTTAATAAAATATA
 35014  TATAATAATATATAGAATAAAGATATAAATAATTATAAGTATATAAAGTAATAAA
;     G-trnC(gca) ==> start
 35069  GGAGATGTTGTTTTAAGGTTAAACTATTAGATT!GCA!AATCTACTTATTAAGAGTTCGA
 35127  TTCTCTTCATCTCTT
;     G-trnC(gca) ==> end
 35142  AAATAAATAATATAATAATAAAATATTATAGTTCCGGGCCACGGAGCCGGAACCTGGAAG
 35202  GAGATAAATATATATATATTTATAATAATTATATAATAAA
;     G-trnH(gug) ==> start
 35242  GGTGAATATATTTCAATGGTAGAAAATACGCTT!GTG!GTGCGTTAAATCTGAGTTCGAT
 35300  TCTCAGTATTCACC
;     G-trnH(gug) ==> end
 35314  CTATAAATAATAATAATAATATATTTTATTATTCTTAAATTTTTATTCTTTATATTATAT
 35374  ATATAATATTAATATTATTACTTTTTAATAACAAAATATTATAATTAATTGATATATATA
 35434  TATACCAAATATAATTAATTGAAATTAAATAATAAATAAAATATTTACTTCTTTATTAAA
 35494  ATTCTAATTAATTGATTCTTTTATTGAATATTAAATTCTATTATAACTTATTAATTAATT
 35554  AATTAATTAATTATAATAATAATAATATTTATTATTAATTATTAAATATTTATTATTATA
 35614  TATAAGATTTAATTTTAAATATTAATAAAAAAGAATAAAATAAAATAAAATGAATAATAT
 35674  TTCTTTATCTCTTTCGATCGGACTCCTTCGGCCGGACTCCTTCGGGGTCCGCCGGACTAT
 35734  TTATTATTATAATATAATATTTAATCAATAGATTTATAATTTATTTAATGAATATTTTAT
 35794  AAATATATAAAACAATTCCTTTTATTATTATAAATTTTTCATTATTTATTTATTTATTTA
 35854  TTTATTTATTCAATATATAAAAATAATTATAAAAGATTATTAAAAATAATAATTTAATGA
 35914  TAAATATATATTATATATATTAATATAAAAATAATAAATATAAATATATTATGTAAATAT
 35974  TATATAAATTTGTATATGTATATATTATAATAATGTTATATAAGTAATAATATAATAAAA
 36034  TATTTTATGTAATTTATATATATTTATAATTATAAAATAAAAATATTATAAATAATAAAA
 36094  TTAATAATAATAATAATTTTAATAAAATAAATTATATATTTAATTTTATTATGAAGTTTA
 36154  TACTTAATATAAATTATATTTCCTTTATAAATTATTAATATATCCTTTTAATTAAATAAA
 36214  ATAAAAATATTATAAATATTAATAATTAATTTTTTATTTATATTTATATATATATTAAAG
 36274  ATTAAATATATTATTAATACTAATTTATAATTTATTATTAATAAATAGTCCAGCCCGCGG
 36334  GACCCCGAAGGAGTTCGACTTAAATTATAATTTAATAATTTTTATTTATTAATAGTTTCG
 36394  GGGCCACGGGAGTCGGAACCCCGAAAGGAGTTTTATTATTAATATAAAAGAGTAAGGATA
 36454  ATAATAAATTCTTTTAATTTATTTTTAATAAAATATAATTTTAAAATAGTTTTTATAGTC
 36514  CGGCCCGCCCATGGGGCGGACCCCGAAGGAGTTCGGTCTGGCATTAATTATAATAATTAT
 36574  ATTAATATTATTATTATTTATTATATTATAATATATTTATTTATATTTTATAATATTAAT
 36634  AATTATTTTATATTTAATAAATATAATATATATATTATTTTTTTAATAACTATCTAATTA
 36694  ATA
;     G-trnL(uaa) ==> start
 36697  GCTATTTTGGTGGAATTGGTAGACACGATACTCT!TAA!GATGTATTACTTTACAGTATG
 36755  AAGGTTCAAGTCCTTTAAATAGCA
;     G-trnL(uaa) ==> end
 36779  ATAAATATATATAATATATATAATATATATAAA
;     G-trnQ(uug) ==> start
 36812  TGAGTCGTAGACTAATAGGTAAGTTACCAAAAT!TTG!AGTTTGGAGTTTGTTTGTTCGA
 36870  ATCAAACCGATTCAA
;     G-trnQ(uug) ==> end
 36885  TATTATAATATATATATTATTTATATATAAATATATAATTATACTCCTATTTTTATATTA
 36945  ATTAATTAATAATATATGATAATATAAAAATTATTGAATTATTAACTCTTATTAATAATA
 37005  ATAATAATCATAATAATAATATATATATATATAGTATATATATAAAAGTTTTATTATATT
 37065  ATATTATATTATATATTTATTTATATATAATTCTTATTAATTGAAAAAGAATAATTAATA
 37125  ATCTTATTAAAAAATAAATACTTTCATTTTATTTTATTTTATTTAATTTAATTATAATAT
 37185  ATAAATATTAAAAAAAGGATATAAGTTTTTTATAAGATATAATATATATATATATTAAAT
 37245  ATAAAGAAGTTAATATTTATATTTTAATTATAAAATGTTAATACTCCTTTGGGGACTTAT
 37305  TAATTAAATTATTAATTAATAATAATTTATGATTTATAAATAATAAATAAAGGAATAAGT
 37365  ATCAATTAATTAATATATTATATTTAATATTTTATATTTAATATTTAATATTTAATATTT
 37425  TAAGTTCAGGGCCCACGGCCGGAACCCGGAGTAGTATTAATTATGGATAGTGAGGGTGGA
 37485  TTTAATCCTTTTGTTATGTTATTAATTAATTAATTAATTTATATATATAAAATATTTTAA
 37545  TTAATTTTTATATAAATATATATATATATATATATTAATAATAGTCCAGCCCGCGGACCC
 37605  CAAAGGAGTAATATATATTATGTATAAACAATA
;     G-trnK(uuu) ==> start
 37638  GAGAATATTGTTTAATGGTAAAACAGTTGTCT!TTT!AAGCAACCCATGCTTGGTTCAAC
 37696  TCCAGCTATTCTCA
;     G-trnK(uuu) ==> end
 37710  TAATATTATATATATATTTCCCTTTCTAAAAATAATAATAATTATATATAATAATAATAT
 37770  AATTATATATATATATATTATAATAATAATAATAATAATAATAAATAATAATAATTATTT
 37830  TTATTAATAATATTAATATATTATAATTATTAATAAATATTAATAAAAATA
;     G-trnR(ucu) ==> start
 37881  GCTCTCTTAGCTTAATGGTTAAAGCATAATACT!TCT!AATATTAATATTCCATGTTCAA
 37939  ATCATGGAGAGAGTA
;     G-trnR(ucu) ==> end
 37954  ATTATATTATATTAATAATCCCCCCCATTTTTAATTAAATTAAGAAGTTTAATTTACTAT
 38014  TTAATAATAAATGAAATAATAATA
;     G-trnG(ucc) ==> start
 38038  ATAGATATAAGTTAATTGGTAAACTGGATGTCT!TCC!AAACATTGAATGCGAGTTCGAT
 38096  TCTCGCTATCTATA
;     G-trnG(ucc) ==> end
 38110  ATTAATATTAATATAAATTAATATCCTATAATTAATTAAATACAAAATTATATTAAAACT
 38170  TATATTATATTATATTATAATATTATATTATTATTATATAAAAATATAATAATAATAATA
 38230  TTTAATTTTATTTAATAATAATATTTTATATAATAAAATAATCATATTTATAATATTTAA
 38290  TATTAATAATAATTTATTATAATAATTCTTTAATATACTTATTTATTATTATTTTAATAA
 38350  ATAAATATAATTCTTATAAATATATTATAACAAAATATATTATATTTTAATTAAATACAA
 38410  TATTATAAATATATATATATATATAAATATTTATATAAAAAAAAATAAAAATATTTTAAT
 38470  AATTATTCTTTATAAATAAATAATGATAATAATAATTTATAATAATCTCCTTGTGGGGTT
 38530  CCGGCTCCCGTGGCCGGGCCCTGGAACTATAATATATTTTAATATATTTTTTATTACTCC
 38590  TCCTTTAGGGTCCACTATGGGCGGACTATAATAATTTTTATTGATAAAAAGTATATATAA
 38650  TATAATTAATATATTTCTTTTATATAAATTATAAATATTATTTTATAATAAAAAAAGTAT
 38710  ATATAATATTATATATTTAATAAATAATATAATAATAATATAAATAAATATATATATATT
 38770  ATTAATATATTAAATTTTATAATAATAATTATAATAATAGTAGTAGGTATAAATTTTAAT
 38830  AAAGAGTTTTATTCCAATGGAGTAATAATAATAATAATAAAATAAA
;     G-trnD(guc) ==> start
 38876  GGATCTGTAGCTTAATAGTAAAGTACCATTTT!GTC!ATAATGGAGGATGTCAGTGCAAA
 38934  TCTGATTAGATTCG
;     G-trnD(guc) ==> end
 38948  TATATTTATACTTAATATAAAAAAAATAAATAATAATCTTTTTATTATTATATTTATTAA
 39008  TAATAAATTATTTTGTTATTATTATTAATTTATATTAATATTTTATATAAATTATTTATT
 39068  TAATCTTTCATTATATATTTAATATATTATTAATATTAATTAATATTTTATAATAAATAA
 39128  ATAAAATAAAATAAATATTTTAATATAATACTCCTTCGGGGTTCGGTCCCCCTCCCATTA
 39188  GTATAGTATAGGAGGGGTCCCTCACTCTTCGGGGTCCCATGGGACTTATTTTATATTTAT
 39248  TAATAATAATTAATTTTTATATAAATTTATTATTTCTTACAATATATTTATTACTATTAT
 39308  TTTTTAATAATCTTATATATAATATATAAAATATATATATATTATATATATATATAAATA
 39368  TAATATATATTATTATAAATATTTATAATCTTATTAATTAATTAGATTATATTATATTAT
 39428  ATTAGATCATATTATATTATATTATATTATATTATATTATTATTATTAATATTTTTATTT
 39488  TTATTTTATATTTAATAGTAAAAAATCATAATTTTATAATTTATTAATTATTATATAATT
 39548  TCATTAATATATTTCTTCTTTTTATTTATTTATTTATTACTTATTAGTTCCGGGGCCACG
 39608  GAGAACGAAAGGAAAATAATATAAAAAATAATTATAATTTATTATAATTTATTAATTTAT
 39668  TAATTTATTAATTTATTTATTAATTTATTAATTTATTTATTATTATATTTTTTTTAATAA
 39728  A
;     G-trnS(gcu) ==> start
 39729  GGAAAATTAACTATAGGTAAAGTGGATTATTT!GCT!AAGTAATTGAATTGTAAATTCTT
 39787  ATGAGTTCGAATCTCATATTTTCCG
;     G-trnS(gcu) ==> end
 39812  TAT
;     G-trnR(acg) ==> start
 39815  ATATCTTTAATTTAATGGTAAAATATTAGAAT!ACG!AATCTAATTATATAGGTTCAAAT
 39873  CCTATAAGATATT
;     G-trnR(acg) ==> end
 39886  ATATTATATTATATAATATTATATATTAATAAATATTATTAATTAATTTATTTATTTATT
 39946  TATTATTAAATAAAAATATTTAATAGTTCAGGGCCCGGCCACGGGAGCTGAACGAAAGGA
 40006  GAATAATATAAAATATTATAATTATTTATATATTAATTATTAATTATTTATTATTTATTA
 40066  TATAAAAGTATATAATTTTATATTTTAATATAGGGTTAATTAATTAATTATTAATTTTTT
 40126  ATAATAAGATAATAATATATTAAAAACTTATTATAAATTTATAAAATAATATTTATTTAC
 40186  TTTGATATTATTTTTAATCTTTCATTAATATATATTTTATTATAAGTAATAATATAGTTT
 40246  AATTTAATTAATATAAATAAATTACATAAGAATAATATTATAATAATATTATATATTATA
 40306  TAAAGAAATAATAATTTATATTTTTATTTTTTTATAAATAATATAAATATAAATATAAT
;     G-trnA(ugc) ==> start
 40365  GGGGTTATAGTTAAATTTGGTAGAACGACTGCGT!TGC!ATGCATTTAATATGAGTTCAA
 40423  GTCTCATTAACTCCA
;     G-trnA(ugc) ==> end
 40438  ATAATTATATTATATAATATATATATTAATAAATTATATATATATATATATATAAATATT
 40498  AAATAAATATTATATTAATAAATAATATAAATTATCTAATCGAAGGAGATATTTATAATA
 40558  TAATATAAATATTTTAATAAATTAATAAATATTATATTAATAAATAATTAATAAATATAT
 40618  AAATTATAATAAATTTTAATATTATTATATAAATTAATTAAATATAATAATTAATGAAAT
 40678  A
;     G-trnI(gau) ==> start
 40679  GAAACTATAATTCAATTGGTTAGAATAGTATTTT!GAT!AAGGTACAAATATAGGTTCAA
 40737  TCCCTGTTAGTTTCA
;     G-trnI(gau) ==> end
 40752  TATTATATATCATTAATATATAAAATATAAATATATATATTATAATAATAATAATAATAA
 40812  ATATAAATATAATTATATATATATATATATAAATAAATAATTATTTAATTTATAATAAAT
 40872  ATATATAGTTCCCATGAAGCGGGAACCCCATAAGGAGTTTTATTATTAATTATATTTAAT
 40932  AAATATTAATTATTAATTTTATATTTATAAATAAATTTATTACTCCTTCTTAATTAAGAA
 40992  TAAAAGGGATGCGGTTCCCATGGGGTCCCGCACTCCTTCAGTCCGCCCTCCCTGCGGAGG
 41052  GAGCGGACTATTTTATTAAAAATATTATAATTAAATAATAATATAAATAATTTATAATAT
 41112  AATAATATATACTTATAAATAATATTTAAATCTTATTATTAATTTATAAATCATAAATTA
 41172  TTATTAATAAATATCTCTTTTAGATAAGATAAATTGAACTTATATTTATATTATATATAT
 41232  ATAGATATAAATCTTAAATAGAGTAAATATATTATAATAATTATATAAATATATATATAT
 41292  TATATTAAGATAATAATATATATATATATTAATATATAA
;     G-trnY(gua) ==> start
 41331  GGAGGGATTTTCAATGTTGGTAGTTGGAGTTGAGCT!GTA!AACTCAATGACTTAGGTCT
 41389  TCATAGGTTCAATTCCTATTCCCTTCA
;     G-trnY(gua) ==> end
 41416  TAATTTATTATTAATTATATATTATTATAAATCAAATCCATTGAAATTAATATAATCCAA
 41476  TGAATAATTAATTTAATACATAATTTAATATATAAAATTATATATATATACTTTATAAAA
 41536  AAAAAATTATATAATAATTATATTAATATATTTATATATATAAATAAATAAATAAATAAT
 41596  AATAATTATAATTATAATTATAATTAATTAATTAATAAATAAATAATAATTTATATTATC
 41656  TTTATAATATATATATATACTTTTATAAAAAAAATATATAAATAATTCTAAAATGTATAT
 41716  TTCTCCTTTCGGGTTCCGGCTCCCGTGGGCCCCGAACTATTAATAAAATTAATAATAAAA
 41776  TAATTATTATCTGTATTTAATAAATTTAATTATAGAGTTATATTTCTATATATTTATATA
 41836  TTTATTTATTTATTCTCCTTCCGGAACTAATAAAATATATAAAATAAGGGTTTTTATTTA
 41896  TTTAATTAATATATATTTATTCTTTTATATAATAT
;     G-trnN(guu) ==> start
 41931  GTCCTTATAGCTTATCGGTTAAAGCATCTCACT!GTT!AATGAGAATAGATGGGTTCAAT
 41989  TCCTATTAAGGACG
;     G-trnN(guu) ==> end
 42003  ATAATAATATATATATTTTAATTTATATATCATATATATATATATATTAAAGAAAATAAT
 42063  ATAAAAGTATGTATTAATAATAATAATAAATAAATAATAATAAATAATTTTATTATATTA
 42123  TATTATATTATATTTATTGATATATTTATTGATATTTATTAATTTAAGATTATTCATTAA
 42183  ATATATAATTATTAATAATTTAATATATTTTATAATTTTTATTATATTTTATGTAAGAAG
 42243  AAACTATTTTATATATTATATATATATATATAATTTTTATAAAATGATAAATTTTATATT
 42303  ATAAATATTATTAAAATATTTTTATAAATATTTAAATTATTTATAAAAGGTATATAATAA
 42363  TAATTATTAATATTATATTATATTATATATTTATTTATATTATATATAATAATATATTTA
 42423  TATATATATTAATTAATAAATTAAATAAGTATCTATATTTTATATTATATTATATTATTT
 42483  TATTTTATTAATTCCGGAAGGAGAATAAAAAGTATTCTAAAGAAATTATATATTTATTAT
 42543  TTTTATTAATATGTTATAAATTAATAAAAATAAATATGTATATATAAATTATATTTATTA
 42603  TGTTTAATTATTTATAATTTATTATAATATATAGTATAAGATATCTTATTTATATTTATA
 42663  TATAATAAAGAATATTATTAAACTAACACCTATATTATATATATTATATTATATAATATT
 42723  ATATATATATTAATTACTAAGAATAAATTTATAATTAGATAATATTTATATTTATTTATT
 42783  TATTTAATTAACAAATATATTAATATTTTTAATTAATTAATAATACCTTTATATATATAT
 42843  ATATATATATTAATTTTAATTATATAATTATCTTTTTATTAATAATTATAAATATATTAT
 42903  ATATTTTATATAATAAGATTATAATTTTATAATTATTTTATTTTTTATTAAAAATTATTA
 42963  TTATTATAATTATTATATTATAATTATAAATTATTAAAGAATATATTTATTAATATTTTA
 43023  ATAATTAATATCTTTTATTTATATTTATAAAATAAGGTATAAATATTGATAATAAAGAGT
 43083  AAATATTGTATTAATTATAATAATAATTATAATTAAGGA
;     G-trnM(cau)_1 ==> start
 43122  GCTTGTATAGTTTAATTGGTTAAAACATTTGTCT!CAT!AAATAAATAATGTAAGGTTCA
 43180  ATTCCTTCTACAAGTA
;     G-trnM(cau)_1 ==> end
 43196  ATAATGATTATAATATTTATATATATTAAAATAATATTAATAAATAATTACTCCTCCTAG
 43256  CAGGATTCACATCTCCTTCGGCCGGACTCCTTCAGGGTCCGCGGGGCGGGCCGGACTATT
 43316  TTATTATTATTAAATAGATGTTCATTAAATAATTATAAATATAATTTATCTTTTAAATAT
 43376  ATATATATAATATAATATTTAAATATATATTATAAATAAATAAATAAATAATTAATTAAT
 43436  AAAAACATATAATGTATATTTATCTATAAAAAATATTAATTAAATTAATATATTATTACA
 43496  GTTCCGGGGCCGGCCACGGGGTGAACCCGAAGAGATAAATAAATAAATAAATATAAATAA
 43556  TTCTTCTTCTTTAAAATTAAATAAAATAAAATAAAAGGGGCGGACTCCTTCGGGGTCCGC
 43616  CCCTCCGCGGACTATTTTATTTTAAATATATATTATATTAATAATATAAATATAAGTCCG
 43676  CCCTGGCGGGGACCCTGAAGGAGTATAAATAAAAATTAATAATATATTATATATATATTA
 43736  TATTAATAATAATAATAATAATAATAATAAATAATAACTCCTTGCTTCATACCTTTATAA
 43796  ATAAGGTAATCACTAATATATTATAATAATAAAAATTATATATATTATATATAATCTAAA
 43856  TATTATATATTTTAATAAATATTAATATATATGATATGAATATTATTAGTTTTTGGGAAG
 43916  CGGGAATCCCGTAAGGAGTGAGGGACCCCTCCCTAACGGGAGGAGGACCGAAGGAGTTTT
 43976  AGTATTTTTTTTTTAATAAAATATATATTTATATGATTAATAATATTATATATATTATTT
 44036  ATAAAAATAATATATAATTTTAATTATTTTTAATAAAAAAGGTGGGGTTGATAATATAAT
 44096  ATAATATTTTTTATTTTAATTTATAATATATAATAATAAATTATAAATAAATTTTAATTA
 44156  AAAGTAGTATTAACATATTATAAATAGACAAAAGAGTCTAAAGGTTAAGATTTATTAAA
;     G-cox2 ==> start
 44215  ATGTTAGATTTATTAAGATTACAATTAACAACATTCATTATGAATGATGTACCAACACCT
 44275  TATGCATGTTATTTTCAGGATTCAGCAACACCAAATCAAGAAGGTATTTTAGAATTACAT
 44335  GATAATATTATGTTTTATTTATTAGTTATTTTAGGTTTAGTATCTTGAATGTTATATACA
 44395  ATTGTTATAACATATTCAAAAAATCCTATTGCATATAAATATATTAAACATGGACAAACT
 44455  ATTGAAGTTATTTGAACAATTTTTCCAGCTGTAATTTTATTAATTATTGCTTTTCCTTCA
 44515  TTTATTTTATTATATTTATGTGATGAAGTTATTTCACCAGCTATAACTATTAAAGCTATT
 44575  GGATATCAATGATATTGAAAATATGAATATTCAGATTTTATTAATGATAGTGGTGAAACT
 44635  GTTGAATTTGAATCATATGTTATTCCTGATGAATTATTAGAAGAAGGTCAATTAAGATTA
 44695  TTAGATACTGATACTTCTATAGTTGTACCTGTAGATACACATATTAGATTCGTTGTAACA
 44755  GCTGCTGATGTTATTCATGATTTTGCTATTCCAAGTTTAGGTATTAAAGTTGATGCTACT
 44815  CCTGGTAGATTAAATCAAGTTTCTGCTTTAATTCAAAGAGAAGGTGTCTTCTATGGAGCA
 44875  TGTTCTGAGTTGTGTGGGACAGGTCATGCAAATATGCCAATTAAGATCGAAGCAGTATCA
 44935  TTACCTAAATT
;     G-orf469 ==> start /note=LAGLIDADG ;; evalue:1.9e-30
 44946  TTTGGAATGATTAAATGAACAATAA
;     G-cox2 ==> end
 44971  TTAATATTTACTTATTATTAATATTTTTAATTATTAAAAATAATAATAATAATAATAATT
 45031  ATAATAATATTCTTAAATATAATAAAGATATAGATTTATATTCTATTCAATCACCTTATA
 45091  TTAAAAATATAAATATTATTAAAAGAGGTTATCATACTTCTTTAAATAATAAATTAATTA
 45151  TTGTTCAAAAAGATAATAAAAATAATAATAAGAATAATTTAGAAATAGATAATTTTTATA
 45211  AATGATTAGTAGGATTTACAGATGGAGATGGTAGTTTTTATATTAAATTAAATGATAAAA
 45271  AATATTTAAGATTTTTTTATGGTTTTAGAATACATATTGATGATAAAGCATGTTTAGAAA
 45331  AGATTAGAAATATATTAAATATACCTTCTAATTTTGAAGAACTACTTAAAACAATTATAT
 45391  TAGTAAATTCACAAAAGAAATGGTTATATTCTAATATTGTAACTATTTTTGATAAGTATC
 45451  CTTGTTTAACAATTAAATATTATAGTTATTATAAATGAAAAATAGCTATAATTAATAATT
 45511  TAAATGGTATATCTTATAATAATAAAGATTTATTAAATATTAAAAATACAATTAATAATT
 45571  ATGAAGTTATACCTAATTTAAAAATTCCATATGATAAAATAAATGATTATTGAATTTTAG
 45631  GTTTTATTGAAGCTGAAGGTTCATTTGATCTATCTCCAAAACGTAATATTTGTGGTTTTA
 45691  ATGTTTCACAACATAAACGTAGTATTAATACATTAAAAGCTATTAAATCTTATGTATTAA
 45751  ATAATTGAAAACCAATTGATAATACACCATTATTAATTAAAAATAAATTATTAAAAGATT
 45811  GAGATTCATCTATTAAATTAACTAAACCTGATAAAAATGGAGTTATTAAATTAGAATTTA
 45871  ATAGAATAGATTTTTTATATTATGTTATTTTACCTAAATTATATTCATTAAAATGATATA
 45931  GTCGTAAAGAAATTGATTTCCAATTATGAAAAACACTTATAGAAATCTATATAAAAGGTT
 45991  TACATAATACACTTAAAGGTTCTAATTTATTAAAATTAATTAATAATAATATTAATAAAA
 46051  AAGATATTATTCTAATTATAATATTTCTCCTTTCGGGGTTCCGGCTCCCGTGGCCGGGCC
 46111  CCGGAACTAAAAATATTATTGATGATGTATTAAATATAAATCTTATCTATAATTATAAAT
 46171  TACCATATCGTATAAATAGTGATATTCAACGTTTAAATTCTATAAATAATAATAATACTA
 46231  AATTTATTAATGTTGGAGTATTTGTTTATGATTTAAATAATACATTAATTATAACATTTA
 46291  CTGGTTATAGACCAGCAGCTCTTTACTTTAATTGTTCTCGGGGTCCCGACTGGGGCCGGG
 46351  ACTAA
;     G-orf469 ==> end
 46356  ACATGAAATTGCTAAATATATTAAAAATGGTAATGTATTTATAAATAAATATATTTTAAA
 46416  AAATATTTTATTAGATTAATTATTATTTTTACTTCTTCTTAAAATTAAAAAGGAGACTTT
 46476  TTTATATTTATATAAATTATATATAAATTATTCTTTTATTATAAATATATAAAATTATTT
 46536  TCTTTTAATTATTTTTATAATTAATTAATTCTTCATGGCTATAGCCATAACTTTTAATAA
 46596  TATTCTTTTATTCTTTATTATTATATATATATATTTATTATTTATTATTATAGAATTTAT
 46656  ATTTATAAAAATATTAATATTTTATTTAAAATAAATAATGATTAATTTATAAAATATATA
 46716  TTAATTAAGTTTCGGGTCCCGACTACGGGAACCCTGAGAGGAGTTATTATATTTATAATT
 46776  AAATCTTTAAATAATATATCTTAAATTATTATATTGATATTAATATTATATTGATATTAA
 46836  TATTAAATATATATTTAATATTTAGCTTATTATTTTATAAAATTATATTTATATATTATA
 46896  ATATAATTAAATATATTATAAATTTAATAATTTAATAAAAATATTCTTTTATAATTATTA
 46956  TAATAATTAAATAAATAATAATAATAAGAATAATTAATGTATAATTTTTTATAAATATTA
 47016  TATATTTTTATATTAATAGTTCCGGGGCCACGGGAGCCGGAACCTGAAAGGAGAAATATT
 47076  AATAAAATAAAATAAAATTATAATATAATTAAATTATAAGAATTATATTTACTCCTTTTA
 47136  TAATTTATATTTATAATATAATATAATATAAAATAAATATAATATAATATAAAATAAATA
 47196  TAATGTAATAGGTATTCACTCCTCTTTGGGGTTCCGATCCCCCATACGGATACGGATACG
 47256  GATACGAATACGGATACGGATACGGATACGGGGGCCGTCCCCAGAACTTAATATTATATC
 47316  TTAAATAATTAATATAAATATAATATATTATTTAATAATAATAATAAATAAATAAATAAA
 47376  TAAATAAATAAATTAAATAAATAATAATATTATTATAATTACTTTTTAATAAATAATATT
 47436  AATATAATATTATATTAGTATTATAAATAGACTTTTATTATTTTATATATAATATAGTCC
 47496  ATAAGTGGACCCTGAAGGAGTAATATATTATATAATTATTATTTTTAATTATAAATAAAA
 47556  TATAATTATTATTTATTATATAATTTATATAAATATATATATATATTTATTATATATATA
 47616  AATATAAATATAATAATTAATAATATTAAAGTTTTATATATATTAATATATTATAAAAGG
 47676  TTTATATATATATATAATAAGATAAGTAATAAATTAATTAATTAATAATATAAAAATATA
 47736  TATTATATATTATGTTTTATTTATATATATATATATATTATGTATTATTATATAAATATA
 47796  TATATATATTATATTATAAGTAATAATAAGTATTATATTATATATA
;     G-trnF(gaa) ==> start
 47842  GCTTTTATAGCTTAGTGGTAAAGCGATAAATT!GAA!GATTTATTTACATGTAGTTCGAT
 47900  TCTCATTAAGGGCA
;     G-trnF(gaa) ==> end
 47914  ATAATAATAATATATTAATTAATAATTAATTTATAATAAATATATTATAATAATTAATAT
 47974  ATATATATATAATATATTTAATACAAAGAAAATATATATTATATCTCTTATTTATTTATT
 48034  TATTAATATTTTAATAAATATAATATTATAAAAAAAAGTTTATATATTTAGTTCAGGGCC
 48094  CGGCCACGGAACCTGGTAGGAGAAATATAAATATAAATATAAATATAATATAAGTTTGGT
 48154  ATTCATTTAATTATATTATTTAATTAAAAATATTCTAAATAAGAATAAATATCAATAAAG
 48214  GAGTTATAAATATATATATATATTAATATATATATAAAAATATATATTATTATTAGTTCC
 48274  GCTTTGCGGGAACCCCATGAGTGAGGGACCCCATGGGAACCGAACCCCTATTTAAGAAGG
 48334  AGTTTTATTATAATAAAATTTATATATATTTAATATATAATTATAAAAATATTATATAAT
 48394  AAATAATAAATAATTATTAATAATAAATAAATATAATAATAATATTATAATAAATTTATA
 48454  AATGATTATAATAAATTTATATTAATTTTTATTT
;     G-trnT(uuag) <== end
 48488  TGTAAATACTAAGATTTGAACTTAGATAATATGCAC!CTAA!AAACATACATTTTACCAT
 48546  TAAATTATATTTAC
;     G-trnT(uuag) <== start
 48560  CTTATTAATTATATAAAATTTATTAAATATATAATATATTAATTATATAAAAATTATTAA
 48620  ATAAATATATAATATATTATATATAATTTATAATATATATATTATAAATATTATTATATA
 48680  TAAAATATAATATACTACTTATAAAAATATATATATATATATAAATATATATATAAATAA
 48740  ATATTTTATATATTAAATTAAATAATTATTAATAAATTTAATTATAAAGTATAATTTTCA
 48800  ATAGGAATATTTATAAGATTATAATAATTATATGAATTATTATAATTATATATATATAAA
 48860  TAAATAAAATAATAATTATAATAATTAATAAGAGTTTTGGATATATATCTGTGGAGTATA
 48920  TATTTTATAA
;     G-trnV(uac) ==> start
 48930  AGGAGATTAGCTTAATTGGTATAGCATTCGTTT!TAC!ACACGAAAGATTATAGGTTCGA
 48988  ACCCTATATTTCCTA
;     G-trnV(uac) ==> end
 49003  AATCTAGATATAATATTATATCTATCTTAATATAATAATATTTATTTATTAAATAAAAAA
 49063  AAATAAATAATATTAATTAATATAAGATTCTTTTTAATTATAATAATAAATAAATAAAAG
 49123  AAGATATTATCAATGATTTATATTAATAATAAATATAAATAATAAAAATATATATAATAT
 49183  AATATAATAAATATATTTCCTTTAATATTAATAAATTAATAATAATAATAATAATAATAA
 49243  TAAAATATTTAAATAAATTATATTCAATACAAATTAATTATTTATATTATTAATAATTGA
 49303  ATAAATAATCCGGTCGAAAGAGATATTAATTCGATTATATTATTTATTTAATTATATTTA
 49363  ATTTAAATATATAAATTAATATATATATATTGAATTATATATAAATTTATTTTATAATTT
 49423  TATAAATAATATATTATTATAAATATTTAATATAATTTATATTATTATTAAATAAAAGAT
 49483  TTATTAAATTAATATTATTATTTAATTTTATTATATAGTTTAAGGGATAATATTTTATTA
 49543  ATATTTTTTTATTTATTTATTTAATTATATTATATATATAATATATATATAACAATAAAT
 49603  TT
;     G-cox3_1 ==> start ;; mfannot: alternative ATG start pos 49587
 49605  ATGACACATTTAGAAAGAAGTAGACATCAACAACATCCATTTCATATGGTTATGCCTTCA
 49665  CCATGACCTATTGTAGTATCATTTGCATTATTATCATTAGCATTATCACTAGCATTAACA
 49725  ATGCATGGTTATATTGGTAATATGAATATGGTATATTTAGCATTATTTGTATTATTAACA
 49785  AGTTCTATTTTATGATTTAGAGATATTGTAGCTGAAGCTACATATTTAGGTGATCATACT
 49845  ATAGCAGTAAGAAAAGGTATTAATTTAGGTTTCTTAATGTTTGTATTATCTGAAGTATTA
 49905  ATCTTTGCTGGTTTATTCTGAGCTTATTTCCATTCAGCTATGAGTCCTGATGTACTATTA
 49965  GGTGCATGTTGACCACCCGTAGGTATTGAAGCTGTACAACCTACCGAATTACCTTTATTA
 50025  AATACTATTATCTTATTATCTTCTGGTGCTACTGTAACTTATAGTCATCATGCCTTAATC
 50085  GCAGGTAATAGAAATAAAGCCTTATCAGGTTTATTAATTACATTCTGATTAATTGTTATT
 50145  TTTGTTACTTGTCAATATATTGAATATACTAATGCTGCATTCACTATCTCTGATGGTGTT
 50205  TATGGTTCAGTATTCTATGCTGGTACAGGATTACATTTCTTACATATGGTAATGTTAGCA
 50265  GCTATGTTAGGTGTTAATTATTGAAGAATGAGAAATTATCATTTAACAGCTGGACATCAT
 50325  GTTGGATATGAAACAACTATTATTTATCTACATGTTTTAGATGTTATCTGATTATTTTTA
 50385  TACGTAGTCTTCTACTGATGAGGAGTCTAA
;     G-cox3_1 ==> end
 50415  GGCTATAGAATTATATATCTAAATGATTAATATATATATTATTAATAATTAACAATAATT
 50475  AATATATTATAATTTATATATATATATTTTATATTATTATAATAATATTCTTACAAATAT
 50535  AATTATTATATATTATTCCTTCAAAACTCTAACGGGGTTCCCATGAAGGGAACTAATAAT
 50595  AATATAATCATTATACTCTTTTTCATTTACCTTTTATAAAGATAATTAATAAATTTATTT
 50655  AATATTTATAAAAAAAAAATATAATATTAATATAATATAATATAATAATGTAATTATTTA
 50715  TATTTTTATATTCCTTCGAGGTCACCGCCTCACCTCCAGCGGGACTTTTTTAATATGATA
 50775  TAATATAATATAAATATTATTAATTTAACTAATATATAAATTCATATATATATATATATT
 50835  ATTAATATTATTTTATAAAAAATATTTTTATTTGATTATTATTAAATATTATATAGTTCC
 50895  GGGGCCCACGGGAGCCAAAGGAGAAATATTAATATATTATAAATATACTATTTATGTAAT
 50955  TATTTTTGAAGTGAGCACCTATTTTATATATATTTTATATATATTTTATTATATTTTATT
 51015  AAAAATAGGTGTGAACCTCCATGAGAGAGGAATGAATACCTATTTTATAAAGTATATTTT
 51075  ATATTCTATATATTATAAATATGAACCAAAAAGGAGTTTAAAATTTAATTAAATTTAATT
 51135  AATTGAATTTCTTTATTATTATTATCATAATTATTAAACCCTTTATTAATATAATAATAT
 51195  ATTATTTATTATCAAAATACCTACCCTTTTATAATTTATATCTTTAATAATATAATTAAA
 51255  TATAAAATGTTTATTAAATATTATATAAAAATAAAAATAAAAATATATATATATATATAA
 51315  ATGATAAATAATAAGGAATTCACACTTATATAAATTTAAATATAAAGTCCCAAAAGAAGT
 51375  ATTCATTAAATAAATTATCATTAATTAATTATAATAAACTTATTTAATATTATTAAAGAT
 51435  TAATTTATAATAATAATTATTATTATTATTATTAATATTAATAAAATATATAAATAATTA
 51495  AATAGTTCATATATTAAAAGAATTAGAATTAAACTTTAATAAGTGTATTTAATATATAGA
 51555  ATATTAATAGAATATTTATTCTATTTATATATATATTTATATATATATATATTAAATAAT
 51615  ATTATTTATATTATATTTTATATATATATTATTAATATAAAAGTATATTATATGTATTAT
 51675  ATATATTATATATTATATATTTAATAATATATTACTCCTTTGGGTGGGTCCTTACAGGGC
 51735  CGGACTATTATAATTAATAATTTTATAAAGTTCCGGGGCCCGGCAGGAACCTGAAAGGAG
 51795  AATAAATAATTATATATCTTCTTCTTAATTAAATTAAATTAAATTAAATTAAATTAAATT
 51855  AAATTAAAAGGGTTCGGTCCCCCTCCCTAACGGGAGGGGGTCCCTCACCCATTCAAACTA
 51915  TAATTTAATATATTATGATATTATTTATAATTTATAATATAATGTATAATATTATATTAT
 51975  AAATATTATATAAAAATAAAATGATATATATAATAATAATAATAATAATAATAAAAAAAT
 52035  AGAAAAGAATAATTTTTATTATTTTAGTATATATAAGAATTTAATAAGTTATATTATTGC
 52095  GGACACCGTTACGCGGAGTGGGGACTATTATATTTTACCTATATATATTAATATTATTAT
 52155  AATTTCCTTCTTTAAAAGAAAAAAGGAATTCGAGAACTTATTATTATATTAATATATTAA
 52215  TAATAAATAATAATAAATAATAAAAAGTAAATAATTATAAATTATATAAAAATATAATTT
 52275  TATTATTAAGAAAGGAGTTTAAATATAAAATATAATATTATCATTAAGTTCTAATAAAGG
 52335  TATATAATGAAGATCTATTAGAACCTAAAAAGAATATTAATATATCTATTATAAAATAAT
 52395  AATAATAAATATAAATATAAAAATAAATTGTAATATTTATAAATAATAATAAAAAATAAA
 52455  TAAGGAATATATTAATTATTAATAATAAATAAATTATATTAAAATATAATATTATTATTA
 52515  AATTAAAGAATTATATTAAATATATTTATTAAAATTTTATAAATAAGTTAATATTTTATT
 52575  AAATAATATTTATAAATAATAAAAAAATAAGTATATAATTATTAATATATTAATTTATTA
 52635  TGTTATATATTTATATATTTCAAATATATAAGTAATAGGGGGAGGGGGTGGGTGATAATA
 52695  ACCAGAATATTAAATAAATACAGAGCACACATTTGTTAATATTTAATAATATAATCAATA
 52755  AATATATTATAATAATATAATATAATTAATAATAGATATAAAGTATAAACAATATAATAA
 52815  ATTATATAAAATAAATATAAATTAAAAATAAAAACCAAATAATTAATATAATAAATGATA
 52875  AACAAGAAGATATCCGGGTCCCAATAATAATTATTATTGAAAATAATAATTGGGACCCCC
 52935  ACAATAGAATAAAAAATAAAAAGAATTAATAATATATAAATAATATAAAATATATTATAT
 52995  ATATATATAATATATATATATATAATAAAAAAAATATATAATATAATATATATATATAAA
 53055  ATAATAAATTATATATATATATAAAATAATAAAAATAATAATCATATGAATTTTATAAAT
 53115  ATAATTATTATTAATAATAATAATAATAATAATAGTCCGGTCCGCCCATGGAGGCGGACC
 53175  CGAAGGAGTGCAGGACCCCGTGGGAACCGCATCCCTTTTATTCTTAATTAAGAAGGAGAT
 53235  AATAATTTATAAAAATTAATATTTATTTTATGTAATATTAATATTAATATTAATATAATA
 53295  TAATATAATACGGATTAAATATTACCAGTTGTTCACAGGTAATATAAAATCCTATTGTTT
 53355  CACCTATTATTAATTAATAGTTCCGGGGCCCACGGAGCCGGAACCTTGAAAGGAGAATAA
 53415  GTATATATAATAAAATTTAATAAAAAAATAATTATATAATAAATATATATATTATAATAT
 53475  TATATAAATATAAAATATAATTGATATTAACATTATATAATTAATAATATAATCAAATAA
 53535  TATAAATATAATATAAAAGTTTTAATTATTAAAATTATATAAATATTATTTAATAAAAAT
 53595  AAAAATAATAATAATAATAATAAAGTAGGAGAACCGAACCCCTTTTTATTTAAAGAAGGA
 53655  GATAAATATTTATATCTTTATTTATAATTATATATAAATAAAAGTTTATTAAAATTTATA
 53715  ATAATAATATAAAAAGTATATAATAAATTTATTATAAATAAATAAATATTTAGTAATAAT
 53775  ATTTAATAAAATTATAAATATTATAAATAAAATATTAATAATAAATAATAAATATATAAT
 53835  ATAATATAATATAATAAATTAATAACAATAAGATATCCGGGTCCCCTAAATAATTATTAT
 53895  ATAAAATAATAATTGGGACCCATACATATAAATATAAAATATTTTAATATTTATATATAA
 53955  ATAATAATAATATATATTTATATTATATTATAATATAACCCTTTCCAATTAATATTAATA
 54015  TTAATATTAATTACTTCCTTAAAAAATAATAATTAATTAATTGATTTTTATATTAATATA
 54075  AAAAGTTAATATATATATTTATATATAAATAATATAAATTAATATAAAGATAATAAGTCC
 54135  CGCTTTCAGCGCAGTGAGGGACCCCCTCCCGTAAATATACGGGAGGGGAGACCGAACCAA
 54195  AGGAATAATAAATAATAGTATGTATTTAAATAAATATTTAATATACTATTTTTTTATTAT
 54255  TTTATAATATATTTATAATAATATATTTAATTATAATTTATAAAAGAGATATAATATTTT
 54315  ATTATATATAATATTAATATAATACAAATTAACATTATTTAATTATTATTAATAATATTT
 54375  AACTTTATTATTATCTTCTACGGTTGGACTCCTTCTTAAAAGGGTTCGGTCCCCTCCCAT
 54435  TAGGAGGGTCCTCACTCCTTCAGGTCCGCGCCCCCCGCGGACCGGACTATTATTACTATT
 54495  TATTTATTAATAATAAATAATAAATTATAAAGTCACTGAAAGAGTGAGGAATTTTCCTTT
 54555  TCCCAAGGGAAAACCCCAAAGGATAATATAAATATTATAAAATTTTATTAAATAATATAA
 54615  AATTCAATAAAATAATTTTAATTAATTAATTAATTAATTAATATAAAAATAAATATTTTT
 54675  AATTAATATTAATATTAATAGGGGCCCGGCCACGGGAGCCGGAACCCCGGAAGGAGAAAT
 54735  ATAAATATAATAGTATAGTATATAGGAAGTTAATAATAATATAAATATTATATAATATAT
 54795  ATATGTATATATATTATATTATATAATTAATTTTCTCCTTTGTATTTACATCTTAATAAA
 54855  ATATAAAATATAAAATGTTATTAACAATAAAATTATTAATCTTTATAATATTAATAATAG
 54915  TAAATTTATTTATATATCTCCTTTAGGATGGACTCCTTCGGCCGGACTCCTTCAGTCCAT
 54975  ATGGGGCGGACTATTTTATTTTTTTAAAAATATTAAATATTATAAATATATTATAAATAT
 55035  ATTATAAATATGTTATAAATATATTATAAATAGAATATAATATAATATTATATATTATAA
 55095  TGATAAAGATTATATATATTTTCTTTTTTTTATTTATTATTTTTAATAAGTAAAATTATA
 55155  TTATATATATATATATATTAGATTTTATAAGTAATATAATATAAGTATTAATATATAAA
;     G-trnM(cau)_2 ==> start
 55214  TGCAATATGATGTAATTGGTTAACATTTTAGGGT!CAT!GACCTAATTATATACGTTCAA
 55272  ATCGTATTATTGCTA
;     G-trnM(cau)_2 ==> end
 55287  ATAAATTAATATATAATATTTATAAAAAGTATAATAAAATATATTATAAGAAGAATATAT
 55347  TATATAATAATTATATTAATAATATTAATAAATAATATATAAATAATTATAAAAAAGTAT
 55407  ATAATATTAATCAATTAATTAATTAATAAATATAAATAATATATTAATTTTAATTAATTT
 55467  GAATAAGATATTTATATTATTAA
;     G-rnpB_1 ==> start ;; mfannot: Approximate position
 55490  TAGGAAAGTCATAAATATATAAATTATATTATATAATTAATATAATAATAAAATAAATTA
 55550  TATATTTTATTTATAATATTATTTCTTTATAAGATAAAATATTATCTGATGAATAATTAG
 55610  ATTGAATAATATTTATAAAGAAATATATATAAAAGTCATTATATAAATTTAATTATAATT
 55670  TAAATAAATTTTATATAAATTAATATAATATTAATAAAGTAATTAGTATAAATAAATAAT
 55730  AAAAATATATAATATAGTCCCCGCCTGGGCGGACCCTGAAGGAGTGAGGGACCCTCCTAA
 55790  TGGGAGGGGACTGAACCCCTTAAGAAGGAGTCCATATATATATTAATAAAAAAAAGTAAT
 55850  ATATATATATATTGGAATAGTTATATTATTATACAGAAATATGCTTAA
;     G-rnpB_1 ==> end
 55898  TTATAATATAATATCCATATTCATAATTAATTTTTATATATATATTATATTATAATATTA
 55958  ATTTATATTATAAAATAATATTTATTATTAAAATATTTATTCTCCTTTTGCCGGCTCCGT
 56018  GGGCCCTGAATTAATTAATAATAAATTATTATTAATAATTATTTATTATTTTATCATTAA
 56078  AATATATAAATAAAAAATATTAAAAAGATAAAAAAAATAATGTTTATTCTTTATATAAAT
 56138  TATATATATATATAATTAATTAATTAATTAATTAATTAATAATAAAAATATAATTATAAA
 56198  TAATATAAATATTATTCTTTATTAATAAATATATATTTATATATTATAAAAGTATCTTAA
 56258  TTAATAAAAATAAACATTTAATAATATGAATTATATATTATTATTATTATTAATAAAATT
 56318  ATTAATAATAATCAATATGAAATTAATAAAAATCTTATAAAAAGTAATGAATACTCCTTT
 56378  TTAAAAATAAAAGGGTTGGTCCCCCTTCCGTATACTTACGGGAGGGGGGTCCCTACCCTT
 56438  CTTAATTAAATTATCTTAATTAAATTATCTTAATTAAATTATCTTAATTAAATTATCTTA
 56498  ATTAAATTATCTTAATTAAATTAAAGGGGACTTTATATTTATAAAGTAATTATATTATTA
 56558  TTATTATTATTATTTATTTATTTTATTTTATTATTTTATTATATATATTATATATTAATA
 56618  CAGATAGAAGCCAAAAGGTCAGGCGCTTTGGGAGAAAGACCTAGTTAGTTCGAGTCTATC
 56678  CTATCTGATAATAATTTAATTAACCATTAAAAAGTATATATATTTATCATAATATATTAA
 56738  ATTTTATTACATTACAAATGAACACTTTTATTTATATTTATAAAATATGAATTTTTGGTC
 56798  CACTTATCCTATTATTATTATTATAATTATTATTATAATTATTATTATAATTATTATTAT
 56858  AATTATTATTATAATTAAAGAGTTTTGGATACCAATATGATATAATATGATATAGGACCG
 56918  AAACCCCTCATTTTATCATTTATTTATAATATTATAAATAAAAAAATATTATATATTATA
 56978  ATAAAATTAATATCATAATATATTATATTATATATTATATTATATATATATATATATATT
 57038  CTTTTATAAAATTTATATTCTTCTTATTAAAATTAAAAAGGAGCGGACTTTTAATTATAT
 57098  TTAATTATAGTTTTAATCATTGGTTGAGATTTCAAAATAAGGTATAATATTTATATTATT
 57158  CTTTAACAAATATTATATTATAAAAAAGATATAATATTTATATTATTCTTTAACAAATAT
 57218  TATATTATAAAAAGATATAATATTTATATATTATTATTAATATTATTTTAAGTTCCGAAA
 57278  GGAGAAACTTATAATTTTATATCATTATTTATTATTATTTTAATTTCAACTCCTTTTAGG
 57338  TATTTCCATTTAACTTTCAGCAGAGACTTTCTAATTATAATTATATATATATAAATTTAA
 57398  ATACATTTATAAAAAGTATATAATATAATTATATTATATATAATATTATTAAATGAAGTA
 57458  TTCTTTATTATTAATTATAGGATATCTGGGTCCATTAATAATTATTATTGTAAATAATAA
 57518  TAAGGACCCCCCATTATCTAATTAATAAATATATAAATAATCATTAATAAATATAATTAT
 57578  TAATAAATATATAAATAATCATTAATAAATATATAAATAATATAATATATTATAAAAATA
 57638  TAATAATAATAATTTATTATTAAAATATAATAATTTATTATAAAATATAATAATTTATTA
 57698  TAAAATATAATAATAACTCCTCACACCTTTATAAATAATAAATAATAAATAATAAATAAT
 57758  AAATATTAGTATTCACTAATATAAAATAATAATTATAAAAATAATCATTATTAAAAATAT
 57818  TATTAATTATTAAATACAATTAATATAATTTAGTTGTTTATATAATTTTAAATAATGTTT
 57878  ATATCAATTTAATAAAATTAAATTTATAGTTCCGGGGCCGGCCAGGATTAAACCTGAAAG
 57938  GAGTTTATCTATATATTATAATAACTATATGAATTTAATTATTAAAAATAATAAAATAAG
 57998  GAATTTTAATAAGAAGTAATATTTATTATATAATATATAAAAAATATATATATATATATA
 58058  AAAATATATAATAAGTTTTATTATAATATATATTAAATTAATTATTATGAGGGTTCGGTC
 58118  CCTTTCAGACTAATTCATCTCATCTCATTTATTTCATTTCAATATCATCTAATCTCATTT
 58178  CTTATAGATTTTACATATAAATATAAATATAAGATATTCACATTTATATATAATATAATA
 58238  TAATATAATAGATATTCATTCCTCTTTGATTAAACTAATAATTAATAATTAATAATTAAT
 58298  AATTAATAATTAATAATTATTCAGTAGAACTCCTTCTTAAAAGGGTTCGGTCCCCTCCCA
 58358  TTAGTAAATATTTTATATATTAAATTAAATATTATTAATAAATTTAATTATAAATATAAT
 58418  TTTAAATAGGAATATTTATAAGATTATAATAATTATATGAATTATTATAATTATATATAT
 58478  ATAAATAAATAAAATAATAAATTATAATAATTAATAAGAGTTTTGGATATATATCTATGG
 58538  AGTATATATTTTATAAGGAGATTAGCTAATTGGTATAGCATTCGTTTTAAAAGATTATAG
 58598  GTTCGAACCTATATTTCCTAAATCTAGATATAATATTATATCTATCTTAATATAATAATA
 58658  TTTATTTATTAAATAAAAAAAATAAATAATATTAATTAATATAAGATTCTTTTAATATAA
 58718  TAATAAATAAATAAAAAGAGATATTATCAATGATTTATAATAATAAATAAATAATAAAAA
 58778  TATATATAATATAATATAATAAATATTTCCTTTAATAAATTAATAATAATAATAATAATA
 58838  ATAAAATATTTAAATAAATTATATTCAATACAATTAATTATTTATATTATTAATAATTGA
 58898  ATAAATAATCCGAAAGAGATATTCGATTATATTATTTATTTAATTATATTTAATTTAAAT
 58958  ATATAAATTAATATATATATATTGAATTATATATAAATTTATTTAATTTTATAAATAATA
 59018  TATTATTATAAATATTTAATATAATTTATATTATTATTAAATAAAAGATTTATTAAATTA
 59078  ATATTATTATTTAATTTTATTATATAGTTTAAGGGATAATATTTTATTAATATTTTTATT
 59138  TATTTATTTAATTATATTATATATATAATAT
;     G-cox3_2 ==> start
 59169  ATATATAACAATAAATTTATGACACATTTAGAAAGTAGACATCAACAACATCCATTTCAT
 59229  ATGGTTATGCCTTCACCATGACCTATTGTAGTATCATTTGCATTATTATCATTAGCATTA
 59289  TCACTAGCATTAACAATGCATGGTTATATTGGTAATATGAATATGGTATATTTAGCATTA
 59349  TTTGTATTATTAACAAGTTCTATTTTATGATTTAGAGATATTGTAGCTGAAGCTACATAT
 59409  TTAGTGATCATACTATAGCAGTAAGAAAAGGTATTAATTTAGGTTTCTTAATGTTTGTAT
 59469  TATCTGAAGTATTAATCTTTGCTGGTTTATTCTGAGCTTATTTCCATTCAGCTATGAGTC
 59529  CTGATGTACTATTAGGTGCATGTTGACCACCCGTAGGTATTGAAGCTGTACAACCTACCA
 59589  GAATTACCTTTATTAAATACTATTATCTTATTATCTTCTGGTGCTACTGTAACTTATAGT
 59649  CATCATGCCTTAATCGCAGGTAATACAAAGCCTTATCAGGTTTATTAATTACATTCTGAT
 59709  TAATTGTTATTTTGTTACTTGTCAATATATTGAATATACTAATGCTGCATTCACTATCTC
 59769  TGATGGTGTTTATGGTTCAGTATTCTATGCTGGTACAGGATTACATTTCTTACATATGGT
 59829  AATGTTAGCAGCTATGTTAGGTGTTAATTATTGAAGAATGAGAAATTATCATTTAACAGC
 59889  TGGACATCATGTTGGATATGAAACAACTATTATTTATCTACATGTTTTAGATGTTATCTG
 59949  ATTATTTTTATACGTAGTCTTCTACTGATGAGGAGTCTAA
;     G-cox3_2 ==> end
 59989  GGCTATAGAATTATATATCTAAATGATTAATATATATATTATTAATAATTAACAATAATT
 60049  AATATATTATAATTTATATATATATTTTATATTATTATAATAATATTCTTACAAATATAA
 60109  TTATTATATATTATTCCTTCAAAACTCTAACGGGGTTCCCATGAAGCGGGAACTAATAAT
 60169  ATAATCATTATACTCTTTTCATTTACCTTTTATAAAGATAATTAATAAATTTATTTAATA
 60229  TTTATAAAAAAAAAATATAATATTAATATAATATAATATAATAATGTAATTATTTATATT
 60289  TTTATATTCCTTCGAGGTCACCGCCTCACCTCCAGCGGGACTTTTTTAATATGATATAAT
 60349  ATAATATAAATATTATTAATTTAACTAATATATAAATTCATATATATATATATATTATTA
 60409  ATATTATTTTATAAAAATATTTTTATTTGATTATTATTAAATATTATATAGTTCAGGGCC
 60469  CGGCCAAGCCAGAAAGGAGAAATATTAATATATTATAAATATACTATTTATGTAATTATT
 60529  TTTGAAGTGAGCACCTATTTTATATATATTTTATATATATTTTATTATATTTTATTAAAA
 60589  TAGGTGTGAACCTCCATGAGAGAGGAATGAATACCTATTTTATAAAGTATATTTTATATT
 60649  CTATATATTATAAATATGAACCAAAAAGGAGTTTAAAATTTAATTAAATTTAATTAATTG
 60709  AATTTCTTTATTATTATTATCATAATTATTAAACCCTTTATTAATATAATAATATATTAT
 60769  TTATTATCAAAATACCTACCCTTTTATAATTTATATCTTTAATAATATAATTAAATATAA
 60829  AATGTTTATTAAATATTATATAAAAATAAAAATAAAAATATATATATATATATAAATGAT
 60889  AAATAATAAGGAATTCACACTTATATAAATTTAAATATAAAGTCCCAAAGAAGTATTCAT
 60949  TAAATAAATTATCATTAATTAATTATAATAAACTTATTTAATATTATTAAAGATTAATTT
 61009  ATAATAATAATTATTATTATTATTATTAATATTAATAAAATATATAAATAATTAAATAGT
 61069  TCATATATTAAAAAGAATTAGAATTAAACTTTAATAAGTGTATTTAATATATAGAATATT
 61129  AATAGAATATTTATTCTATTTATATATATATTTATATATATATATATTAAATAATATTAT
 61189  TTATATTATATTTTATATATATATTATTAATATAAAAGTATATTATATGTATTATATATA
 61249  TTATATATTATATATTTAATAATATATTACTCCTTTAGGTGGTCCACTTACAGGGCTGAC
 61309  TATTATAATTAATAATTTTATAAAGTTCCGGGGCCCGGCCACGGGACAGAACCCTGAAAG
 61369  GAGAATAAATAATTATATATCTTCTTCTTAATTAAATTAAATTAAATTAAATTAAATTAA
 61429  ATTAAATTAAATTAAAGAGAGTTCGGTCCCCCTCCCTAACGGGAGGGGGTCCCTCACTCA
 61489  TTCAAACTATAATTTAATATATTATGATATTATTTATAATTTATAATATAATGTATAATA
 61549  TTATATTATAAATATTATATAAAAATAAAATGATATATATAATAATAATAATAATAATAA
 61609  AAAAATAGAAAAGAATAATTTTATTATTTTAGTATATATAAGAATTTAATAAGTTATATT
 61669  ATTGCGGACACCGTTACATGGAGTGGGGACTATTATATTTTACCTATATATATTAATATT
 61729  ATTATAATTTCCTTCTTTAAAAGAAAAAGGAATTCGAGAACTTATTATTATATTAATATA
 61789  TTAATAATAAATAATAATAAATAATAAAAAAGTAAATAATTATAAATTATATAAAAATAT
 61849  AATTTTATTATTAAGAAAGGAGTTTAAATATAAAATATAATATTATCATTAAGTTCTAAT
 61909  AAAGGTATATAATGAAGATCTATTAGAACCTAAAAGAATATTAATATATCTATTATAAAA
 61969  TAATAATAATAAATATAAATATAAAAATAAATTGTAATATTTATAAATAATAATAAAAAT
 62029  AAATAAGGAATATATTAATTATTAATAATAAATAAATTATATTAAAATATAATATTATTA
 62089  TTAAATTAAAGAATTATATTAAATATATTTATTAAAATTTTATAAATAAGTTAATATTTT
 62149  ATTAAATAATATTTATAAATAATAAAAAAAAATAAGTATATAATTATTAATATATTAATT
 62209  TATTATGTTATATATTTATATATTTCAAATATATAAGTAATAGGGGGAGGGGGTGGGTGA
 62269  TAATAACCAGAATATTAAATAAATACAGAGCACACATTTG
;     G-orf158 <== end
 62309  TTAATATTTAATAATATAATCAATAAATATATTATAATAATATAATATAATTAATAATAG
 62369  ATATAAAGTATAAACAATATAATAAATTATATAAAATAAATATAAATTAAAAATAAAAAC
 62429  CAAATAATTAATATAATAAATGATAAACAAGAAGATATCCGGGTCCCAATAATAATTATT
 62489  ATTGAAAATAATAATTGGGACCCCCACAATAGAATAAAAAATAAAAAGAATTAATAATAT
 62549  ATAAATAATATAAAATATATTATATATATATATAATATATATATATATATAAAAAAATAT
 62609  ATAATATAATATATATATATAAAATAATAAATTATATATATATATATAAAATAATAAAAA
 62669  TAATAATCATATGAATTTTATAAATATAATTATTATTAATAATAATAATAATAATAAAGT
 62729  CCGGTCCGCCCCATGGAGGGGCGGACCCCCGAGTGCGGGACCCCGTGGGAACCGCAT
;     G-orf158 <== start
 62786  CCCTTTTATTCTTAATTAAGAAGGAGATAATAATTTATAAAAATTAATATTTATTTTATG
 62846  TAATATTAATATTAATATAATATAATATAATATAATACGGATTAAATATTACCAGTTGTT
 62906  CACAGGTAATATAAAATCCTATTGTTTCACCTATTATTAATTAATAGTTCAGGGCCCGGC
 62966  CACGGGAGCCGGAACTGAAAGAGAATAAGTATATAATAAAATTTAATAAAAAAATAATTA
 63026  TATAATAAATATATATATTATAATATTATATAAATATAAAATATAATTGATATTAACATT
 63086  ATATAATTAATAATATAATCAAATAATATAAATATAATATAAAAGTTTTAATTATTAAAA
 63146  TTATATAAATATTATTTAATAAAAATAAAAATAATAATAATAATAATAATAAAGTCCGGT
 63206  CCGCCCCCTCCATGGAGGGGGCGGACCCTGAAAGAGTGAGGGACCCCGTATACTTACGGG
 63266  GAGAACCGAACCCTTTTTATTTAAAGAAGGAGATAAATATTTATATCTTTATTTATAATT
 63326  ATATATAAATAAAAGTTTATTAAAATTTATAATAATAATATAAAAAGTATATAATAAATT
 63386  TATTATAAATAAATAAATATTTAGTAATAATATTTAATAAAATTATAAATATTATAAATA
 63446  AAATATTAATAATAAATAATAAATATATAATATAATATAATATAATAAATTAATAACAAT
 63506  AAGATATCCAGGTCCCCTAAATAATTATTATATAAAATAATAATTGGGACCCATACATAT
 63566  AAATATAAAATATTTTAATATTTATATATAAATAATAATAATATATATTTATATTATATT
 63626  ATAATATAACCCTTTCCAATTAATATTAATATTAATATTAATTACTTCCTTAAAAAATAA
 63686  TAATTAATTAATTGATTTTTATATTAATATAAAAAGTTAATATATATATTTATATATAAA
 63746  TAATATAAATTAATATAAAGATAATAAGTCCCGCTTTCAGCGCAGTGAGGGACCCCCTCC
 63806  CGTAAATATACGGGAGGGGGAGACCGAACCCCAAAGGAATAATAAATAATAGTATGTATT
 63866  TAAATAAATATTTAATATACTATTTTTTTTTATTATTTTTATAATATATTTATAATAATA
 63926  TATTTAATTATAATTTATAAAAAGAGATATAATATTTTATTATATATAATATTAATATAA
 63986  TACAAATTAACATTATTTAATTATTATTAATAATATTTAACTTTATTATTATCTTCTACG
 64046  GTTGGACTCCTTCTTAAAAGGGTTCGGTCCCCTCCCATTAGGAGGGGTCCTCACTCCTTC
 64106  AGGTCCGCGCCCCCCATGGGGGGGCGGACCGGACTATTATTACTATTTATTTATTAATAA
 64166  TAAATAATAAATTATAAAGTCACTGAAAGAGTGAGGAATTTTCCTTTCCCAAGGGAAAAC
 64226  CCCAAAGGATAATATAAATATTATAAAATTTTTATTAAATAATATAAAATTCAATAAAAT
 64286  AATTTTAATTAATTAATTAATTAATTAATATAAAAATAAATATTTTTAATTAATATTAAT
 64346  ATTAATAGTTCAGGGCCCGGCCACAGGGAACCCTGGAAGGAGAAATATAAATATAATAGT
 64406  ATAGTATATAGGAAGTTAATAATAATATAAATATTATATAATATATATATGTATATATAT
 64466  TATATTATATAATTAATTTTCTCCTTTGTATTTACATCTTAATAAAATATAAAATATAAA
 64526  ATGTTATTAACAATAAAAATTATTAATCTTTATAATATTAATAATAGTAAATTTATTTAT
 64586  ATATCTCCTTTAGGATGGACTCCTTCGTCGGACTCCTTCGGGGTCCGCCCATGAGCGGGC
 64646  CGGACTATTTTATTTTTTTTTAAAAATATTAAATATTATAAATATATTATAAATATATTA
 64706  TAAATATGTTATAAATATATTATAAATAGAATATAATATAATATTATATATTATAATGAT
 64766  AAAGATTATATATATTTTCTTTTTTTTTATTTATTATTTTTAATAAGTAAAAATTATATT
 64826  ATATATATATATATATTAGATTTTATAAGTAATATAATATAAGTATTAATATATAAA
;     G-trnM(cau)_3 ==> start
 64883  TGCAATATGATGTAATTGGTTAACATTTTAGGGT!CAT!GACCTAATTATATACGTTCAA
 64941  ATCGTATTATTGCTA
;     G-trnM(cau)_3 ==> end
 64956  ATAAATTAATATATAATATTTATAAAAAGTATAATAAAATATATTATAAGAAGAATATAT
 65016  TATATAATAATTATATTAATAATATTAATAAATAATATATAAATAATTATAAAAAGTATA
 65076  TAATATTAATCAATTAATTAATTAATAAATATAAATAATATATTAATTTTTAATTAATTT
 65136  GAATAAGATATTTATATTATTAA
;     G-rnpB_2 ==> start ;; mfannot: Approximate position
 65159  TAGGAAAGTCATAAATATATAAATTATATTATATAATTAATATAATAATAAAATAAATTA
 65219  TATATTTTATTTATAATATTATTTCTTTATAAGATAAAATATTATCTGATGAATAATTAG
 65279  ATTGAATAATATTTATAAAGAAATATATATAAAAAGTCATTATATAAATTTAATTATAAT
 65339  TTAAATAAATTTTATATAAATTAATATAATATTAATAAAGTAATTAGTATAAATAAATAA
 65399  TATGAAAATAAAACTTAATAAATATATAATATAGTCCGGCCCGCCCCATGGCAGGCGGAC
 65459  CCTGAAGGAGTGAGGACCCCTCCCTAATGGGAGGGGACCGAACCCTAAGAAGGAGTCCAT
 65519  ATATATATATTAATAAAAAAAAGTAATATATATATATATTGGAATAGTTATATTATTATA
 65579  CAGAAATATGCTTAA
;     G-rnpB_2 ==> end
 65594  TTATAATATAATATCCATATTCATAATTAATTTTTATATATATATTATATTATAATATTA
 65654  ATTTATATTATAAAAATAATATTTATTATTAAAATATTTATTCTCCTTTCGGGGTTCCGG
 65714  CTCCCGTGGCCCCGGAATTATTAATTAATAATAAATTATTATTAATAATTATTTATTATT
 65774  TTATCATTAAAATATATAAATAAAAAATATTAAAAAGATAAAAAAATAATGTTTATTCTT
 65834  TATATAAATTATATATATATATATAATTAATTAATTAATTAATTAATTAATAATAAAAAT
 65894  ATAATTATAAATAATATAAATATTATTCTTTATTAATAAATATATATTTATATATTATAA
 65954  AAGTATCTTAATTAATAAAAATAAACATTTAATAATATGAATTATATATTATTATTATTA
 66014  TTAATAAAATTATTAATAATAATCAATATGAAATTAATAAAAATCTTATAAAAAAGTAAT
 66074  GAATACTCCTTTTTAAAAATAAAAGGGTTCGGTCCCCCCTTCCGTATACTTACGGGAGGG
 66134  GGTCCCTACCCTTCTTAATTAAATTATCTTAATTAAATTATCTTAATTAAATTATCTTAA
 66194  TTAAATTATCTTAATTAAATTATCTTAATTAAATTAAAAGGGGACTTTATATTTATAAAG
 66254  TAATTATATTATTATTATTATTATTTATTTATTTTATTTTTATTATTTTATTATATATAT
 66314  TATATATTAATA
;     G-trnP(ugg) ==> start
 66326  CAGATAGAAGCCAAAAGGTCAGGCGCTTTCTT!TGG!GAGAAAGACCTAGTTAGTTCGAG
 66384  TCTATCCTATCTGA
;     G-trnP(ugg) ==> end
 66398  TAATAATTTAATTAACCATTAAAAAAAAGTATATATATTTATCATAATATATTAAATTTT
 66458  ATTACATTACAAATGAACACTTTTATTTATATTTATAAAAATATGAACTCCTTCAGGGTC
 66518  CATGACGGACTCATATTATTATTATTATAATTATTATTATAATTATTATTATAATTATTA
 66578  TTATAATTATTATTATAATTAAAGAGTTTTGGATACCAATATGATATAATATGATATAGG
 66638  ACCGAAACCCCTCATTTTATCATTTATTTATAATATTATAAATAAAAAAATATTATATAT
 66698  TATAATAAAATTAATATCATAATATATTATATTATATATTATATTATATATATATATATA
 66758  TATATTCTTTTATAAAATTTATATTCTTCTTATTAAAATTAAAAAGGGAGCGGACTTTTA
 66818  ATTATATTTAATTATAGTTTTTAATCATTGGTTGAGATTTCAAAATAAGGTATAATATTT
 66878  ATATTATTCTTTAACAAATATTATATTATAAAAAAGATATAATATTTATATTATTCTTTA
 66938  ACAAATATTATATTATAAAAAAGATATAATATTTATATATTATTATTAATATTATTTTTA
 66998  AGTTCCGAAAGGAGAAACTTATAATTTTATATCATTATTTATTATTATTTTTAATTTCAA
 67058  CTCCTTTTAGGTATTTCCATTTAACTTTCAGCAGAGACTTTCTAATTATAATTATATATA
 67118  TATAAATTTAAATACATTTATAAAAAGTATATAATATAATTATATTATATATAATAATAT
 67178  TATTAAATGAAGTATTCTTTATTATTAATTATAGGATATCTGGGGTCCATTAATAATTAT
 67238  TATTGTAAATAATAATAAGGACCCCCCATTATCTAATTAATAAATATATAAATAATCATT
 67298  AATAAATATATTAATAATTATTAATAAATATATAAATAATCATTAATAAATATATAAATA
 67358  ATATAATATATTATAAAAATATAATAATAATAATTTATTATTAAAATATAATAATTTATT
 67418  ATAAAAATATAATAATTTATTATAAAAATATAATAATAACTCCTTTCGGGTTCACACCTT
 67478  TATAAATAATAAATAATAAATAATAAATAATAAATAATAAATATTAGTATTCACTAATAT
 67538  AAAATAATAATTATAAAAATAATCATTATTAAAAATATTATTAATTATTAAATTAAATAC
 67598  AATTAATATAATTTAGTTGTTTATATAATTTTAAATAATGTTTATATCAATTTAATAAAA
 67658  TTAAATTTATAGTTCCGGGGCCCGGCCACGGGAGCCGAAAGGAGTTTATCTATATATTAT
 67718  AATAACTATATGAATTTAATTATTAAAAATAATAAAAATAAGGAATTTTAATAAGAAGTA
 67778  ATATTTATTATATAATATATAAAAAAAATATATATATATATATAAAAATATATATAATAA
 67838  GTTTTATTATAATATATATTAAATTAATTATTATGAGGGGTTCGGTCCCTTTCCGGGCCC
 67898  CAATTCATCTCATCTCATTTTATTTCATTTCAATATCATCTAATCTCATTTCTTTATAGA
 67958  TTTTACATATATATAAATATAAATATAAGATATTCACATTTATATATAATATAATATAAT
 68018  ATAATAGATATTCATTCCTCTTTGATTAAACTAATAATTAATAATTAATAATTAATAATT
 68078  AATAATTAATAATTATTCAGTAGAACTCCTTCTTAAAAGGGGTTCGGTCCCCTCCCATTA
 68138  GTATAGTATAGGGAGGGGTCCTCACTCCTTCGGGGTCCGCCCGCAGGCGGACTATTATTA
 68198  AATAATTTATAATTTATTATTTATTAATATATTTATATAATATAATATAATATAATATTA
 68258  TTCATACTTTTTATTAATATAATATAATATTATTAATACTTTCTCCTTTCGGGGTTCCGG
 68318  CCCCGAACTATTAATATAAAGAAAAGAGTTTCAATTATTTATTTATTTATTTATTTTTTA
 68378  TAAAATAAGTCCCATGGGACCCCGAAGGAGTATTAATTTAAATAATTTATTTAATGAAAT
 68438  TATTAATTATAAATAAAAATAATAATTTTTAAAGATGTAATATAAAAATAAATATAATAT
 68498  AATTTAGGATAATTATATAAAATATTTATTATATATAGTTTTTATAAAGAGTTTTAAAAG
 68558  TGATAATATAATATATAATATTTATAAGTTCCGGGGCCGGAGCCGGAACCCCGAAAGGAG
 68618  TTATTTATATATATATAATTATAATCTTATTAATTATTTATATATATATTTAATATTATT
 68678  TTTATATAATTTTATATTAAAGTATTATAATTATATATTTAATATTATTTTTATATAATT
 68738  TTATATTATTTATTTATTTATTTATTTATTTAAAAATATTATAATCATATATTTAATATT
 68798  ATTTAATATATTTTATATATTATATCTTTTATTGATTTATATATATATAGATTTAATAAA
 68858  TATATATATATATATATATATAAATATTCATTATATATTTATTATTATTATTATTATTTA
 68918  TTACTATTTTTATTATATATTAATAATATATATATTATTAGTTATGGGTATCCTAATAGT
 68978  ATATTATTATTTTTAATAATAATTTATGATTTATGTATAATAAATAAGTAGGGAATCGGT
 69038  ACGAATATCGAAAGGAGTTATATATTATTAATTATTTATAATTATTTTATATATTATTAA
 69098  TTATTTATAATTATTTTATATATTTATAATTATTTTATAGATAGGGGTCCCATTTATTAT
 69158  TTACAATAATAATTATTAATGGGACCCGGATATCTTATTGTTATTAATTTATATATTATT
 69218  CATTATTATTAATATATATTTAATATAATTAAATATTATATTATATTATATTATATTATT
 69278  TATTAAAAAAAATCTATTACTTATTTTTTTTATTAATATATAAATTATTTATATAATTTA
 69338  TCATTTTTATTTATATATTATTATTTTTTATATATAAATTAATATATATATATATTATAT
 69398  ATACTTTTTTTTTATAATATATCTATATATATAAATAAATATATTATATTATATTTTTAT
 69458  ATAATATATTATTAATTATTATTTTAATTTTCTATTCTATTGTGGGGGTCCCAATTATTA
 69518  TTTTCAATAATAATTATTATTGGGACCCGGATATCTTCTTGTTTATCATTTATTATTTTA
 69578  TTAAATTTATTATTATTTTTAATTTATATTTATATTATATAATTAATTATATCGTTTATA
 69638  CTCCTTCAGGGTGCCAAGTGGGACTTTATATTTATTATATAATATATTATATTCTTATAA
 69698  TATATTTATTGATTATGTTATAAAATTTATTCTATGTGTGCTCTATATATATTTAATATT
 69758  CTGGTTATTATCACCCACCCCCTCCCCCTATTACGTCTCGAGGTCCCGGTTTCGTAAGAA
 69818  ACCGGGACTTATATTTATAAATATAAATCTAACTTAATTAATAATTTAAATAATATACTT
 69878  TATATTTTATAAATAAAAATAATTATAACCTTTTTATAATTATATATAATAATAATATAT
 69938  ATTATCAAATAATTATTATTTCTTTTTTTCTTTAATTAATTAATTAATTAATATTTTATA
 69998  AAAATATATTTCTCCTTACGGGGTTCCGGCTCGTAGCCGGGGCCCGAAACTAAATAAAAT
 70058  ATATTATTAATAATATTATATAATATAATAATAATATAATAATTTTATATAAATATATAT
 70118  TTATATATTAAATTAAATTATAATTTTATTATGAAAATTATATCTTTTTTTATATTTTTA
 70178  TATAATAAAAATATGTTATATATATATTAATAATAAAAGGTAGTGAGGATTAAATAAATT
 70238  ATATAATAATTATAACTCTTAATTATAAAATAAATATATATATATATATAAGTATCCATT
 70298  TCCATATAATCTTTTAATAAATATTAATAAATATTAAAAAAAATAATATTATAATATTTT
 70358  AGTATATAATTCAATAAAATTCATTGGAGGGGTAAATAATAATAATTTACTAATGGCAAG
 70418  TTATAGTCTTAAAGGTTTTTATTTTTTTTATTAAATTAATAAAATAATAATACCATTTAT
 70478  ATATTCCATTATATATATATATTTAATAAAAATAATAATATCATTTATATATTTTATTAT
 70538  ATATTATATATATTTTATATAAAATAATAATAATAAATTTATATTTTTATATATTATTAT
 70598  TAAATAATAATAATATAAATAACTCCTTCAAGGGTTCGGTCCCCACGGGTCCCTCACTCC
 70658  TTCTTAAGAATAAAAGGGTTCAGTCCCCTCCCGTTAGTACACGGGAGGGGTCTCACCTCT
 70718  TCTTAAAAATAAAAAGGTGGAAGGACTAATATAATTTTAAATAATAATTAATACTTTAAT
 70778  AATAATTTGTATTTCTTTATTATTAATATATTAAATATAATAATAATTAATATAATTACA
 70838  ATATATTAATATTATCAAATATTAATAAATATACTTTTTATATAATTTATTTATTTATTT
 70898  ATTTTTTTTTATTAAACTAATTATAATTGTAATTTCGAAAGGGGGTGGGAGTAAACATAT
 70958  ATAATTTATAATCTATATATATATATATAATTTTTAATAAATATTAATAAATATTTATAA
 71018  AAGAATAATTTATATTTATAATATATAATTTATATATTTTATTTTTATTATACAATTAAT
 71078  ATAAAATATAAAATATTAAATATTAAATATTAAATATTAAATATTAAATATTAATTTTTA
 71138  TAGGGGTTATATAATAATTATATTTATAATTATATAATATTAAAAGGGTATTTTTATAAT
 71198  TATTACATTTTTATTTTATTTATAAAAATATTAATTTTAATAAGTATTGAATACTTTATA
 71258  TAATATAAATATTAATTACATAATTAATAATTAAATAATATTTAATAATATTATTTAAAT
 71318  TTATTATTTATAATTATTTATTTATAAAATTCTATTTTTATTATTATTATTTTTATTTTA
 71378  TTATTAAAGATTAATATAATAATTATTAATATATTAAAAATCTTTTATTATATTAATATT
 71438  TATAAAAAGTATTTAATAAAAAGATGTATAAATTTATAAATTATATAATATTATTAATTT
 71498  ATATAATAATAATATTATAACTTTGTGATTGTCAATTTAGTTAATCATTGTTATTAATAA
 71558  AGGAAAGATATAAAAATATTCTCCTTCTTAAAGGGGGTCCCCACCCTTTGGTCGGACTTC
 71618  AATACTATGGGCGGGCCGGACTAATTTAACTTTTAATATTAATATTAATATTATTTATAT
 71678  TTTTAATATATAAAAATAAATAATTTTATTTTTATTAATAGTATATTATATAAACAATAA
 71738  AATAGTATTAATTATATAAAATTTATATAAAATATATATAAATTTATTATATATATATAT
 71798  TAATATTTTAATAAAGTTTTTATTATAAATTTATTTATTTATTTATTATAATATTAATAA
 71858  TTTATTTATTATTATATAAGTAATAAATAATAGTTTTATATAATAATAATATATATATAT
 71918  ATATATTATTATATTAGTTATATAATAAGGAAAAGTAAAAA
;     G-rns ==> start
 71959  ATTTATAAGAATATGATGTTGGTTCAGATTAAGCGCTAAATAAGGACATGACACATGCGA
 72019  ATCATACGTTTATTATTGATAAGATAATAAATATGTGGTGTAAACGTGAGTAATTTTATT
 72079  AGGAATTAATGAACTATAGAATAAGCTAAATACTTAATATATTATTATATAAAAATAATT
 72139  TATATAATAAAAGGATATATATATAATATATATTTATCTATAGTCAAGCCAATAATGGTT
 72199  TAGGTAGTAGGTTTATTAAGAGTTAAACCTAGCCAACGATCCATAATCGATAATGAAAGT
 72259  TAGAACGATCACGTTGACTCTGAAATATAGTCAATATCTATAAGATACAGCAGTGAGGAA
 72319  TATTGGACAATGATCGAAAGATTGATCCAGTTACTTATTAGGATGATATATAAAAATATT
 72379  TTATTTTATTTATAAATATTAAATATTTATAATAATAATAATAATAATATATATATATAA
 72439  ATTGATTAAAAATAAAATCCATAAATAATTAAAATAATGATATTAATTACCATATATATT
 72499  TTTATATGGATATATATATTAATAATAATATTAATTTTATTATTATTAATAATATATTTT
 72559  AATAGTCCTGACTAATATTTGTGCCAGCAGTCGCGGTAACACAAAGAGGGCGAGCGTTAA
 72619  TCATAATGGTTTAAAGGATCCGTAGAATGAATTATATATTATAATTTAGAGTTAATAAAA
 72679  TATAATTAAAGAATTATAATAGTAAAGATGAAATAATAATAATAATTATAAGACTAATAT
 72739  ATGTGAAAATATTAATTAAATATTAACTGACATTGAGGGATTAAAACTAGAGTAGCGAAA
 72799  CGGATTCGATACCCGTGTAGTTCTAGTAGTAAACTATGAATACAATTATTTATAATATAT
 72859  ATTATATATAAATAATAAATGAAAATGAAAGTATTCCACCTGAAGAGTACGTTAGCAATA
 72919  ATGAAACTCAAAACAATAGACGGTTACAGACTTAAGCAGTGGAGCATGTTATTTAATTCG
 72979  ATAATCCACGACTAACCTTACCATATTTTGAATATTATAATAATTATTATAATTATTATA
 73039  TTACAGGCGTTACATTGTTGTCTTTAGTTCGTGCTGCAAAGTTTTAGATTAAGTTCATAA
 73099  ACGAACAAAACTCCATATATATAATTTTAATTATATATAATTTTATATTATTTATTAATA
 73159  TAAAGAAAGGAATTAAGACAAATCATAATGATCCTTATAATATGGGTAATAGACGTGCTA
 73219  TAATAAAATGATAATAAAATTATATAAAATATATTTAATTATATTTAATTAATAATATAA
 73279  AACATTTTAATTTTTAATATATTTTTTTATTATATATTAATATGAATTATAATCTGAAAT
 73339  TCGATTATATGAAAAAGAATTGCTAGTAATACGTAAATTAGTATGTTACGGTGAATATTC
 73399  TAACTGTTTCGCACTAATCACTCATCACGCGTTGAAACATATTATTATCTTATTATTTAT
 73459  ATAATATTTTTAATAAATATTAATAATTATTAATTTATATTTATTTATATCAGAAATAAT
 73519  ATGAATTAATGCGAAGTTGAAATACAGTTACCGTAGGGGAACCTGCAGTGGGCTTATAAA
 73579  TATC
;     G-rns ==> end
 73583  TTAAATATTCTTACATAAATATTAATCTAAATATTAATATAAATATTAATATTAATAGTT
 73643  CCGGGGCCCGGCCACGGGAGCCGGAACCCTGAAAGGAGAAATATTAATATAAATATAAAT
 73703  ATTAATATAAATATAAATATAAATATAAATATATTTTAATATAATATAATATAATATATA
 73763  ATATATTATATAAATATAATATATAAATAATATAATAAAATATTTTAATATATATATAAT
 73823  ATAATATAATTATTATTATAATTTAATATAAATTATTATTATAATTTAATATAATAAATA
 73883  AATAAATAATTATAATTATAATTATAATTATAATCTCAATATATAAATGATAAATTATTA
 73943  TAAATACAAAGGAAATAATTGATTTTTAAAATATATTTAATAAAATATATAATATAAATT
 74003  ATACTTTTTTGTTATTATATAATAATTATATTAATATATTTAATAGAATTAAACTCCTTC
 74063  GGCCGGACTATTATTCATTTTATATATTAATGATAAATCATTAATTATTATTAATAAATT
 74123  TATTTATAATATTTAATTTTATATATTATTATTTATAATAAAAAAATTATATTATAACAA
 74183  TTTAATTTTAATTTTTATTTTTAAATTATAAAATTAATAATTTATTTGTTTAAATAAAAT
 74243  TTATAACTCCTTCGGGGTTCGGCCGGACTATTAATATAAATAAATAATAAATATTTATAA
 74303  TAAAATAATATACATCTTCTTTAAATAAAAAAGGGGACATTATAAATAGTATATAAATAT
 74363  ATTATATCTTTTTATTATTATTATTAATAAATAATAATAATAATTTATATATTTATAATA
 74423  TATTTAATAGTTCCGGGGCCCACGGGAGCCGGAACCCCGAAAGGAGAATGTATTATAATT
 74483  ATTACATATAATTATTATTATTCACTTCTTATTAAAAATAATACTCTATATAATTTATAT
 74543  AATTTATTTTAATATATATATTTATATATAATATAATATATATATTTATTTATTATAATC
 74603  ATTTTTTTTAACTTAAAATAAAACTTATTATAATTTATATAATTTATAATTTTTATATAA
 74663  AAATAATTATATAATTTTTATTTATTTATATAATAATAATATTATTTGTTATATATTATA
 74723  TATTATATATATAATAAATAAATAAATAATAAATAATAATAAT
;     G-trnW(uca) ==> start
 74766  AAGGATATAGTTTAATGGTAAAACAGTTGATT!TCA!AATCAATCATTAGGAGTTCGAAT
 74824  CTCTTTATCCTTG
;     G-trnW(uca) ==> end
 74837  ATAATAATAATAAAAATATGTATTTATTTAATTATTTTAATATTTCTCTCCTGTGGCTGG
 74897  CCCTGAACTATTAATATAATATAATATAATATAAATATTCATTTATCTTTTTTTAATATT
 74957  CTTAATTAATTAATTAATTAATATATTAATTATAAAAAATATATTATAATTTTATTATTA
 75017  ATAAGTATAAATATATTATTAATAATAATTTATTAAAATATATTATTATAATATATTAAT
 75077  ATATCATAATTATAATCAATATTATATTATTTAATTTTATAATACTTAATTATTAATATA
 75137  TTATTCATATATATATAAATTAAATTAAATTAATTATATTGAATATATAAATATATATAT
 75197  ATATAAATATATAAAAATTATATAAATTATTTTAAGTAAAAATAATATTAATAAAATTAT
 75257  ACAATAATAATAATAAATATTCATTATTATTTAATTAATATCTCCTTTACTTCTTTTCCT
 75317  CCGTTGAGGACTTATTATTAAGTATATTATTATATACTACTTAAGATTATATATATAATA
 75377  TATATATATATATTATATATAAAATATAAATATATAAATAATATAAAAATTAATAAAATA
 75437  AATAAAATAAATTAGTCCGATCGAATCCCCTATTTAATTAAATTAAATTAAATTAAGAAA
 75497  GAGATAAATTTATATAAAATATTATTTATAATTAATTATAATTAAATTATAATATAATAT
 75557  AATATAAATAATAATATAATAAAAATAAAAATAAAATAATATTAGATTATATTATATAAT
 75617  TTATATAATTTTTTAATAATAATAATAAATAAGTTTATTTATAATTATAAATATAAATAT
 75677  AAATATAAATAAAGAAGGTATTATATTTTATAAAATATAATAATAATACAAAATTTATAT
 75737  TTTAATAAATATTAATATAAGTTTAAAGTTCAGGAGCCGGAACCCTGAAAGGAGAAATAA
 75797  ATAATATATTTATAAAAATTAAATAAATAAATATTATCTATTTAAAAATAAATATAATAT
 75857  AATATAATATAATAATTCTAAATATAAATAATATTTATTATAATTATTATAATAATTGTA
 75917  TTATTTATTAATAATATATATAATTATATTAAAACTAATATTACATTATTTTGTATATTT
 75977  AAACAATTAAATTGATTATTCTTATTTGTAATCTTTATTTATTTTATTATATCTTATTAA
 76037  TGATAAATTATAATTATTATTAAAATAATAATTTACTTCTTTTGATATAAAAATAAATAA
 76097  TATAGTTCCGGGGCCCACGGAGCCGGAACCTGGAAGGAGATAAATATATTATATTTTTAT
 76157  TCCTACCTATTAAAGGTAAAGACTCGATTCTCATAATTAAATTTATATCCTTCGGCCGGA
 76217  TTAATTTATTTTATTTATATTTATATTTATAGTGAATACCTTTTTAATATTTATTTTTAA
 76277  TATTTATTTTTAATATTTTATTTTTAATAAAATATAATCTTGTAAGTAAGAAAAGAATTT
 76337  CGGTGATTGGAACCTTGAAAGGATAAATTTCTTATTTATTATAATATTTATATTATTAGT
 76397  TCCGGGGCCCGGCCACGGGAGCCGGAACCCCGAAAGGAGTATTATTAAACATTTAATATA
 76457  TTATATTAATATTTAATTTAAATGATTAATATATTATTATAATAATATTTATTTTATATT
 76517  AAAATATTATAATTAATATATATATATTTATTTTAATAATATTATTATTATTATTAAAAT
 76577  TATTATTTTTATAAATATATATATATATATATATATATTATTTTTATTCTTATATAAATT
 76637  ATATAAAAAAATATATATAATATATAATTAATTAATATATATTATTTAAATTATATATTA
 76697  TTTAAAATACTTTTATATTATATCTTCTTTAAATTAAAATATAATTATTATTTATATTAT
 76757  AATTATTTATGAAATATTATTATTAAAATAAAAAGAGGTTTAGACTATATATTTATTATT
 76817  TATAAACTTATTATATTATTTATTATTAGTTCCGGAACCTGAAAGGAGAAATAAATAAAA
 76877  TAAAAAATAATAAATATTAATATTATTAAATATTATTTATAATAAATATTAATATTATTA
 76937  AATATTATTCATATTAATAAATTTTATTATTATTTGTAATATATTAAATATTAATAATAT
 76997  ATATATTATTTATTATAATGAAAACCTATCCTATATTATCCTATCATATAATATCATATC
 77057  ATATTATATTATATCTTATTATATGATATATAAAGTATTCACTCTATATGAGGTTATGAT
 77117  TATTATATAAATCTTATTTTATTTTTATTTTTATTTGGACTAATAATAATTATAATAATA
 77177  ATTATTGATATGTTCTAATATTAATAAATACATATTTATATTATAATATAAATATTCATT
 77237  TCTTACTAATTAATAAAAAGTTTTTATATTCATTATAATATAAATATATAAATATATATA
 77297  AATATTTTAATAATTATAATTATATTAAGATATTATAAATATATATTTATTTTTTTTATA
 77357  AAATAAATAAATAAATAAATAATTAATATTTTTATATTATAACTTATTTTTATAATAATA
 77417  ATAAGTATTTTATTTTTATTATATTATTATTTATATAATTATATATATATTAATTTCAAT
 77477  TTAATTAATTAATTAATTGGTATTTGGCATATAATATCAATTAATTGTAATTCTTATAAG
 77537  AATTAATTAATTAATATGCTTTTATATAATTTATACTTTTATATTTCTCCTGGCCTGAAC
 77597  TATTATTATTATTTTTATTTATTTATTATTAAAATATAATAATAAATAGTCATGGACGCC
 77657  GGAGGAGAATTATATTTTTATATAATAATTTATATTTCTATATATATATATATATTATAT
 77717  ATAAATATTATTATATATATTTTTATATATATTATAATTATATTCATTAATATTTTATTA
 77777  TAGTGGTGGGGTCCCAATTATTATTTTCAATAATAATTTATCATGGGACCCGGATATCTT
 77837  CTTGTTTTTATTTATTATTTTATTAAATTTATTTTAATTATTTATTTATAATTTATATTA
 77897  TACAATTTATTATTTCGTTAATACCTTTATTTATATTATATAATATATTATATTATTATA
 77957  ATATATTTATTGATTATATTAATACATTTAACTAATGTGTGCTCTATATTTATTGAATAG
 78017  TTTGGTTCTTATCACCCACCCCCTCCCCCTATTACGTCTCTGAGGTCCCGGTTTCGTAAG
 78077  AAACTGGGACTTATATATTTAATACTAAAAATATAACTACATTACTTTTTTAATATATAT
 78137  AACAATATATATATATATATTAATTATATAAAATATAATACTCTATATTAAATATTATTT
 78197  TTATCAATATTTATTTATATATATAATAATAATAATAATAATCAATATTAATTATTTATA
 78257  TATATAAGATTAATATTATTTAATATATTATGAATAATTTAATTAATAAATCTTTAAATA
 78317  TTATCATAAAAATATAAATTAAATAATTTCTTATTTATAATAAAGAATAATAATATATAT
 78377  AAATATAATAAAGAATGTAAATAATATATATATAATATAATATAAAATATATATATATAA
 78437  ATATATATATAATATATAGATAATAATATATATATTAATATATAATTTATAATAAATAAT
 78497  ATATTTATATATATATTAATATTTTATTAATAATATAATATAAATAATAATAATATATAA
 78557  ATAATAATATATAGTTAATATTTTATATAAATAATATATAATATTATATAAGATTATATA
 78617  AGTAATAGATATAATAATATATTATTAATATATATATATTTAATAATTTAAATGATATTA
 78677  ATTAATATATATATATTTATATAATTTATGATAATATATATATATATTATATTATAGATT
 78737  ATGATACATTTATATAAATAATATATATATAAAAATTAATTATACTATTACTTTATAATA
 78797  TAATAATATTTATTTATAAAGATATAAAAGAATTGTTTAAAGTTATAACTAAAATATTAT
 78857  ATAGTATTCATTAATAATTAATATTATAAATTCAACTATTGTTATATTTATAAATAGAAT
 78917  AATATATTATTATCCTTTAAGATATAACAATAATTATTTAAATTAAATTAAATTAAATTT
 78977  AATTAATTTTTTTTTTAATGAATATAATAATAATAATATTATTAAAATTAATATATAAAA
 79037  AAAAAGTAAAA
;     G-cox1 ==> start ;; mfannot: Aproximate start
;     G-cox1-E1 ==> start
 79048  ATGGTACAAAGATGATTATATTCAACAAATGCAAAAGATATTGCAGTATTATATTTTATG
 79108  TTAGCTATTTTTAGTGGTATGGCAGGAACAGCAATGTCTTTAATCATTAGATTAGAATTA
 79168  GCTGCACCTGGTTCACAATATTTACATGGTAATTCACAATTATTTAATG
;     G-cox1-E1 ==> end
;     G-cox1-I1 ==> start /group=II (8.36e-14)
 79217  gt
;     G-cox1-I1-orf107 ==> start /first_aa=A
 79219  gcgcctctcagtgcgtatatttcgttgatgcgtctagcattagtattatgaatcatcaat
 79279  agatacttaaaacatatgactaactcagtaggggctaactttacggggacaatagcatgt
 79339  cataaaacacctatgattagtgtaggtggagttaagtgttacatggttaggttaacgaac
 79399  ttcttacaagtctttatcaggattacaatttcctcttatcatttggatatagtaaaacaa
 79459  gtttgattattttacgttgaggtaatcagattatgattcattgttttagatagcacaggc
 79519  agtgtgaaaagatgaaggacctaa
;     G-cox1-I1-orf107 ==> end
 79543  ataacacaaaaggaaatacgaaaagtgagggatcaactgaaagaggaaactctggagttg
 79603  acagaggtatagtagtaccgaatactcaaataaaaatgagatttttaaatcaagttagat
 79663  actattcagtaaataataatttaaaaatagggaaggataccaatattgagttatcaaaag
 79723  atacaagtacttcggacttgttagaatttgagaaattagtaatagataatataaatgagg
 79783  aaaatataaataataatttattaagtattataaaaacgtagatatattaatattagcata
 79843  taatagaattaagagtaaacctggtaatataactccaggtacaacattagaaacattaga
 79903  tggtataaatataatatatttaaataaattatcaaatgaattaggaacaggtaaattcaa
 79963  atttaaacccatgagaatagttaatattcctaaacctaaaggtggtataagacctttaag
 80023  tgtaggtaataaaagataaaaagttatacaagaattataagaataaattttagatacaat
 80083  ttttgataaaaagatatcaacacattcacatggttttagaaagaatataagttgtcaaac
 80143  agcaatttgagaagttagaaatatatttggtggaagtaattgatttattgaagtagactt
 80203  aaaaaatgttttgatacaatttctcatgatttaattattaaagaattaaaaagatatatt
 80263  tcagataaaggttttattgatttagtatataaattattaagagctggttatattgatgag
 80323  aaaggaacttatcataaacctatattaggtttacctcaaggatcattaattagtcctatc
 80383  ttatgtaatattgtaataacattggtagataattgattagaagattatattaatttatat
 80443  aataaaggtaaagttaaaaacaacatcctacatataaaaaattatcaaga
;     G-cox1-I1-orf262 ==> start
 80493  ataattgcaaaagctaaaatattttcgacaagattaaaattacataaagaaagagctaaa
 80553  ggcccactatttatttataatgatcctaatttcaagagaataaaatacgttagatatgca
 80613  gatgatattttaattggggtattaggttcaaaaaatgattgtaaaataatcaaaagagat
 80673  ttaaacaattttttaaattcattaggtttaactataaatgaagaaaaaactttaattact
 80733  tgtgcaactgaactaccagcaagatttttaggttataatatttcaattacacctttaaaa
 80793  agaatacctacagttactaaactaattagaggtaaacttattagaagtagaaatacaact
 80853  agacctattattaatgcaccaattagagatattatcaataaattagctactaatggatat
 80913  tgtaagcataataaaaatggtagaataggagtgcctacaagagtaggtagatgactatat
 80973  gaagaacctagaacaattattaataattataaagcgttaggtagaggtatcttaaattat
 81033  tataaattagctactaattataaaagattaagagaaagaatctattacgtattatattat
 81093  tcatgtgtattaactttagctagtaaatatagattaaaaacaataagtaaaactattaaa
 81153  aaatttggttataatttaaatattattgaaaatgataaattaattgccaattttccaaga
 81213  aatacttttgataatatcaaaaaattgaaaatcatggtatatttatatatatatcagaag
 81273  ctaaagtaa
;     G-cox1-I1-orf262 ==> end
 81282  ctgatccttttgaatatatcgattcaattaaatatatattacctacagctaaagctaatt
 81342  ttaataaaccttgtagtatttgtaattcaactattgatgtagaaatacatcatgttaaac
 81402  aattacatagaggtatattaaaagcacttaaagattatattctaggtagaataattacca
 81462  taaacagaaaacaaattccattatgtaaacaatgtcatattaaaacacataaaaataaat
 81522  ttaaaaatataggacctggtatataaaatctattattaatgatactcaatatggaaagcc
 81582  gtatgatgggaaactatcacgtacggtttgggaaaggctctttaacacgtggcaacatag
 81642  gttaatttgctatttcat
;     G-cox1-I1 ==> end
;     G-cox1-E2 ==> start
 81660  TTTTAGTAGTTGGTCATGCTGTATTAATGATTTTCT
;     G-cox1-E2 ==> end
;     G-cox1-I2 ==> start /group=II (2.02e-16)
 81696  gt
;     G-cox1-I2-orf415 ==> start /first_aa=A
 81698  gcgccgtttcgcttaatttatcactgtattgaagtgttaattgataaacatatctctgtt
 81758  tattcaattaatgaaaactttaccgtatcattttggttctgattattagtagtaacatac
 81818  atagtatttagatacgtaaaccatatggcttacccagttggggccaactcaacggggaca
 81878  atagcatgccataaaagcgctggagtaaaacagccagcgcaaggtaagaactgtccgatg
 81938  gctaggttaacgaattcctgtaaagaatgtttagggttctcattaactccttcccacttg
 81998  gggattgtgattcatgcttatgtattggaagaagaggtacacgagttaaccaaaaatgaa
 82058  tcattagctttaagtaaaagttgacatttggagggctgtacgagttcaaatggaaaatta
 82118  agaaatacgggattgtccgaaaggggaaaccctggggataacggagtcttcatagtaccc
 82178  aaatttaatttaaataaagtgagatactttagtactttatctaaattaaatgcaaggaag
 82238  gaagacagtttagcgtatttaacaaagattaatactacggatttttccgagttaaataaa
 82298  ttaatagaaaataatcataataaacttgaaaccattaatactagaattttaaaattaatg
 82358  tcagatattagaatgttattaattgcttataataaaattaaaagtaagaaaggtaatata
 82418  tctaaaggttctaataatattaccttagatgggattaatatttcatatttaaataaatta
 82478  tctaaagatattaacactaatatgtttaaattttctccggttagaagagttgaaattcct
 82538  aaaacatctggaggatttagacctttaagtgttggaaatcctagagaaaaaattgtacaa
 82598  gaaagtatgagaataatattagaaattatctataataatagtttctcttattattctcat
 82658  ggatttagacctaacttatcttgtttaacagctattattcaatgtaaaaattatatgcaa
 82718  tactgtaattgatttattaaagtagatttaaataaatgctttgatacaattccacataat
 82778  atgttaattaatgtattaaatgagagaatcaaagataaaggtttcatagacttattatat
 82838  aaattattaagagctggatatgttgataaaaataataattatcataatacaactttagga
 82898  attcctcaaggtagtgttgtcagtcctattttatgtaatattttttag
;     G-cox1-I2-orf415 ==> end
 82946  ataaattagataaatatttagaaaataaatttgagaatgaattcaatactggaaat
;     G-cox1-I2-orf104 ==> start
 83002  atgtctaatagaggtagaaatccaatttatactagtttatcatctaaaatttatagatgt
 83062  aaattattatctgaaaaattaaaattgattagattaagagaccattaccaaagaaatatg
 83122  ggatctgataaaagttttaaaagagcttattttgttagatatgctgatgatattatcatt
 83182  ggtgtaatgggttctcataatgattgtaaaaatattttaaacgatattaataacttctta
 83242  aaagaaaatttaggtatgtcaattaatatagataaatccgttattaaacattctaaagaa
 83302  ggagttagtttttag
;     G-cox1-I2-orf104 ==> end
 83317  ggtatgatgtaaaagttacaccttgagaaaaagaccttatagaatgattaaaaaggtgat
 83377  aattttattagggttagacatcatactagtttagttgttaatgcccctattagaagtatt
 83437  gta
;     G-cox1-I2-orf203 ==> start
 83440  ataaaattaaataaacatggctattgttctcatggtattttaggaaaacccagaggggtt
 83500  ggaagattaattcatgaagaaatgaaaaccattttaatgcattacttagctgttggtaga
 83560  ggtattataaactattatagattagctaccaattttaccacattaagaggtagaattaca
 83620  tacattttattttattcatgttgtttaacattagcaagaaaatttaaattaaatactgtt
 83680  aagaaagttattttaaaattcggtaaagtattagttgatcctcattcaaaagttagtttt
 83740  agtattgatgattttaaaattagacataaaataaatataactgattctaattatacacct
 83800  gatgaaattttagatagatataaatatatgttacctagatctttatcattatttagtggt
 83860  atttgtcaaatttgtggttctaaacatgatttagaagtacatcacgtaagaacattaaat
 83920  aatgctgccaataaaattaaagatgattatttattaggtagaatgattaagataaataga
 83980  aaacaaattactatctgtaaaacatgtcattttaaagttcatcaaggtaaatataatggt
 84040  ccaggtttataa
;     G-cox1-I2-orf203 ==> end
 84052  taattattatactattaaatatgcgttaaatggagagccgtatgatatgaaagtatcacg
 84112  tacggttcggagagggctctttatatgaatgttattacattcagataggtttgctactct
 84172  ac
;     G-cox1-I2 ==> end
;     G-cox1-E3 ==> start
 84174  TCTTAGTAATGCCTGCTTTAATTGGAGGTTTTGGT
;     G-cox1-E3 ==> end
;     G-cox1-I3 ==> start /group=IB (2.29e-35)
 84209  aaccaaaaaagatatgaaagtaataataataataatcaagtaatagaaaataaagaatat
 84269  aatttaaaattaaattatgataagttgggaccttatttagctggattaattgaaggtgat
 84329  ggaactattctagttcaaaattcatcttcaataaaaaaatctaaatatagaccgttaatt
 84389  gttgtagtatttaaattagaagatttagaattagctaattatttatgtaatttaactaaa
 84449  tgtggaaaagtgtataaaaaaattaatcgtaattatgtattatgacttattcatgattta
 84509  aaaggtgtatatacattattaaatattattaatggatatatgagaacacctaaatatgaa
 84569  gcatttgttagaggtgctgaatttataaataattatattaattcaacaacaattctacat
 84629  aataaattaaaaat
;     G-cox1-I3-orf190 ==> start /note=LAGLIDADG ;; evalue:6e-17
 84643  atagataatattaaaattaaaccattagatacatcagatattggttcaaacgcttgatta
 84703  gctggtatgacagatgcagatggtaatttttctattaatttaataaatggtaaaaatcgt
 84763  tctagtagagcaatgccttattattgtttagaattaagacaaaattatcaaaaaaattct
 84823  aataataataatattaatttttcttatttttatattatgtctgcaattgcactatatttt
 84883  aatgttaatttatatagtagagaacgtaatttaaatttattagtatctcttaataatacg
 84943  tataaactatattatagttataaagtaatagtggctaatctatataaaaatattaaagta
 85003  atagaatactttaataaatattctttattatcatctaaacacttagattttttagattga
 85063  tctaaattagttattttaattaataatgagggtcaaagtataaaacttaatggtagttga
 85123  gaattaggtataaatttacgtaaagattataataaaactagaactacgtttacttgatct
 85183  catttaaaaaatacatatttagaaaataaataa
;     G-cox1-I3-orf190 ==> end
 85216  ataaattattattactttcttcccctccgaatccgtaatatatttacggatatataatct
 85276  cgtagtgtaaaaggtgtaacgagattattaataagttgccgtaatatattgtaaaatata
 85336  ttattattacaacactatatgcgggaaaaccctaaagtcataatataatattatccccac
 85396  gagggccacacatgtggccctcatagtatggtaaatttaattaagttataaatgtactat
 85456  agtattaaaaattattatgaataattttccccaccccatgcgaagcatgggggggtataa
 85516  gtatggacaatccgcaggaaaccaaataataattaatatcctgaacaaagtaagtgaagg
 85576  agatatcttaaaatatatataatatatattttataaattattatgtaggatcctcagaga
 85636  ctacacgtgttgcacccattatattatgtataatgggttgaagatatagtccaaatataa
 85696  ttgaaagattataataaaatg
;     G-cox1-I3 ==> end
;     G-cox1-E4 ==> start ;; mfannot: frameshift of 2 nt
 85717  AACTATTTATTACCATTAATAATTGGAGCTACAGATACAGCATTTCCAAGAATTAATAAC
 85777  ATTGCTTTTTGAGTATTACCTATGGGGTTAGTATGTTTAGTTACATCAACTTTAGTAGAA
 85837  TCAGGTGCTGGTACAGGGTGAACTGTCTATCCACCATTATCATCTATTCAGGCACATTCA
 85897  GGACCTAGTGTAGATTTAGCAATTTTGCATTACATTTAACATCAATTTCATCATTATTAG
 85957  GTGCTATTAATTTCATTGTAACAACATTAAATATGAGAACAAATGGTATGACAATGCATA
 86017  AATTACCATTATTTGTATGATCAATTTTCATTACAGCGTTCTTATTATTATTATCATTAC
 86077  CTGTATTATCTGCTGGTATTACAATGTTATTATTAGATAGAAACTTCAATACTTCATTCT
 86137  TTGAAGTAGCAGGAGGTGGTGACCCAATCTTATACGAGCATTTATTTTGATTCTTTGGT
;     G-cox1-E4 ==> end
;     G-cox1-I4 ==> start /group=IB (3.39e-21)
 86196  caaacagtggcccttattattatattaataatatataatgatatgcatttttctaa
;     G-cox1-I4-orf195 ==> start /note=LAGLIDADG ;; evalue:1.4e-32
 86252  atgctggaaattattaaaaaatgaattacaaatattataagtctattatttaaagcctta
 86312  tttgtaaaaatattcatatcttataataatcagcaggataagataataaataatcttata
 86372  ttaaaaaaagataatattaaaagatcctcagagactacaagaaaaatattaaataattca
 86432  ataaataaaaaatttaatcaatgattagctggattaattgatggtgatggatattttggt
 86492  attgtaagtaagaaatatgtatcattagaaattctagtagcattagaagatgaaatagct
 86552  ttaaaagaaattcaaaataaatttggtggttctattaaattaagatcaggtgtaaaagct
 86612  attagatatagattacttaataaaactggtataattaaattaattaatgcagttaatggt
 86672  aatattagaaatactaaaagattagtacaatttaataaagtttgtattttattaggtatt
 86732  gattttatttatccaattaaattaactaaagataatagttgatttgttggatttttgatg
 86792  ctgatggtacaattaattattcatttaaaaataatcatcctcaattaa
;     G-cox1-I4-orf195 ==> end
 86840  caatttctgtaactaataaatatttacaagatgtacaagaatataaaaatattttaggtg
 86900  gtaatatttattttgataaatcacaaaatggttattataaatgatccattcaatcaaaag
 86960  atatagtattaaattttattaatgattatattaaaataaatccatcaagaacactaaaaa
 87020  taaataaattatatttaagtaaagaattttataatttaaaagaattaaaagcttataata
 87080  aatcttctgattcaatacaatataaagcatgattaaattttgaaaataaatgaaaaaata
 87140  aataaattatttaataaagatatagtccaaattatatatatataatatatatatatataa
 87200  caag
;     G-cox1-I4 ==> end
;     G-cox1-E5 ==> start
 87204  CACCCTGAAGTATATATTTTAATTATTCCTGGATTTGGTATTATTTCACATGTAGTATCA
 87264  ACATATTCTAAAAAACCTGTATTTGGTGAAATTTCAATGGTATATGCTATGGCTTCAATT
 87324  GGATTATTAGGATTCTTAGTATGATCACATCATATGTATATTGTAGGATTAGATGCAGAT
 87384  CTTAGAGCATATTTCCTATCTGCACTAATGATTATTGCAATTCCAACAGGAATTAAAATT
 87444  TTCTCATGATT
;     G-cox1-E5 ==> end
;     G-cox1-I5 ==> start /group=IB (1.48e-42)
 87455  aataaatccctttagcaaggataaaaataaaaataaaaataaaaagttgatcagaaatta
 87515  tcaaaaataaataataataatataataaaaacatatttaaataataataatataattata
 87575  ataaatatatataaaggtaatttatatgatatttatccaagatcaaatagaaattatatt
 87635  caaccaaataatattaataaagaattagtagtatatggttataatttagaatcttgtgtt
 87695  ggtatacctctatatactaatattgtaaaacatatagtaggtattcctaataatatttta
 87755  tatattataacaggtattttattaacagatggttgaattgattatctatctaaaaagatt
 87815  tagataaaaaacaattatagaaattaattgtagatttagattaaaacaatcaataattca
 87875  tagtgaatatttaatatatgtatttatattattatcacattattgtataagttatcctaa
 87935  aataaaaattgctaaagttaaaggtaaatcatataatcaattagaattttatactagatc
 87995  attaccatgttttactattttaagatatatattttataatggtagagtaaaattgtacct
 88055  aataattt
;     G-cox1-I5-orf103_2 ==> start
 88063  atatgatttattaaattatgaatctttagctcatataattatatgtgatggttcatttgt
 88123  aaaggtggaggtttatatttaaatttacaatcttttctaactaaagaattaatttttatt
 88183  ataaatattttaaaaattaaatttaatttaaattgtctattacataaatctagaaataaa
 88243  tatcttatttatataagagtagaatctgttaaaagattatttcctataatttataaatat
 88303  attttaccttctataagatataaatttgatattatattatgacaaaaaaatataatatga
 88363  ttaattaattaa
;     G-cox1-I5-orf103_2 ==> end
 88375  ttaattaattaatttatttattatttactttttgatatatatagaggcaaactcgaggaa
 88435  aaccatataattagaataagtaataattatatgacaaccgtcgaactaaatcatattcaa
 88495  gaaattaatatgtaaaagcgtagagattagacgcctctggttatctaagtaatatatata
 88555  tatatattatatgataacataaggtataatccaatgagatcagtaatgattttaaaacaa
 88615  taattttgttttaagtattaataataatattaatattcgacctcttaattgaggatatta
 88675  taatcataatttttatattataatataaaatttaactagctagataatattatataaaaa
 88735  aaaaaataatattatataaattaattaaaataatttttattaattgaaactgaaatgttt
 88795  taaagttaaataaaag
;     G-cox1-I5 ==> end
;     G-cox1-E6 ==> start
 88811  AGCTCTAATCCATGGTGGTTCAATTAGATTAGCACTACCTATGTTATATGCAATTGCATT
 88871  CTTATTCTTATTCACAATGGGTGGTTTAACTGGTGTTGCCTTAGCTAACGCCTCATTAGA
 88931  TGTAGCATTCCACGAT
;     G-cox1-E6 ==> end
;     G-cox1-I6 ==> start /group=I(derived) (4.56e-09)
 88947  attaatttaataagtgtcgtgcttaaaattcactaaaataatatataataaattataata
 89007  aatatataaaaaaataaaaaaaataaaaaaaattaatatcttatgattaattttatataa
 89067  ataaaaatttattaaatattattggttatatatatatatattaataataaaaaaatatat
 89127  atatatatatagctaacggggaaactcttataattattatttatataataaataagacaa
 89187  tcccgtgataactttaatatatatatattatatattaaagtattgtagagactaaacgtg
 89247  aatgattttaatattatttaaatattaaaattaagagatagtccaatcttatatgtaaat
 89307  ataagttaataccaaaaaaaaaataatattattttgacttattatatattaatattatta
 89367  ataataattttaactaataataaagtttttatagaaactttatattattatttaatattt
 89427  aattttcaattaatatctccttttggggttccggtccctggtccggccccccgaaactaa
 89487  agatattaagaatttatatgaatcaatt
;     G-cox1-I6-orf102 ==> start /note=LAGLIDADG ;; evalue:4.2e-12
 89515  ataaataattatattaatattttaaataaatatcttattaatattaataaagataatatt
 89575  aataaattaaaatttttagataattatactgaagaagaaaaaggttattatttatctgga
 89635  ttatttgaaggagatggtaatatttatactagatgtttttcaattactttttctttagaa
 89695  gatgttttattagctaattatttatgtctttattttaaaattggtcatattacagctaaa
 89755  tataattttaataaagaattaacagctgttaaatgaaatattataaaaaaaaacaagaag
 89815  tatttataa
;     G-cox1-I6-orf102 ==> end
 89824  attatattaatggtaaattattaacatataaaagatatgatcaatattttaaatataatt
 89884  ttaataatcgtttaaatattaaattattaaaacctaaagaatttgatttactattaaatc
 89944  cttgattaacaggttttaatgatgctgatggttatttttatctaggttttcaaaaacata
 90004  aaaatagtcaatgattaaaatttcatttagaattatcacaaaagatagttatattttagt
 90064  ccggccgcggaccccaaaggagatattattaaaaaatattttaaacttggtggtatttta
 90124  aaagagattataaatctggtgctacagcttatatttataaagctcaatcatcaaaagcta
 90184  taaaaccttttattgaatattttaataattatcaaccattaagtcttagaagatataaac
 90244  aatatttattattaaatattgcttacttattaaaattaaataaattacatatattactta
 90304  attctttattaatattaaaagaattaatattattacaaagtgttaaaaatatatctttag
 90364  aaataaaaatgaattaaataatagagttaaaattattattaataaacttcattataacaa
 90424  tatcgaataatgataatattaaagagtaaaattcttaaagtgttaattaaataatattct
 90484  tttttttttatg
;     G-cox1-I6 ==> end
;     G-cox1-E7 ==> start
 90496  ACTTACTACGTGGTGGGACATTTTC
;     G-cox1-E7 ==> end
;     G-cox1-I7 ==> start /group=II (1.08e-18)
 90521  gtgcggtctgaaagttatcataaataatatttaccatataataatggataaattatattt
 90581  ttatcaatataagtctaattacaagtgtattaaaatggtaacataaatatgctaagctgt
 90641  aatgacaaaagtatccatattcttgacagttatattataaaaaaagatgaaggaactttg
 90701  actgatctaatatgctcaacgaaagtgaatcaaatgttataaaattacttacaccactaa
 90761  ttgaaaacctgtctgatattcaattattatttattattatataattatataataataaat
 90821  aaaatggttgatgttatgtattggaaatgagcatacgataaatcatataaccattagtaa
 90881  tataatttgagagctaagttagatatttacgtatttatgataaaacagaataaaccctat
 90941  aaattattattattaataataaaaaataataataccaatatatatattatttaatttatt
 91001  attattatattaataaaatttaatatatattataaataattattggattaagaaatataa
 91061  tattttatagaaattttctttatatttagagggtaaaagattgtataaaaagctaatgcc
 91121  atattgtaatgatatggataagaattattattctaaagatgaaaatctgctaacttatac
 91181  tataggtgatatgcctatctttatttatatatatattattattaataataaaaaaaaaat
 91241  taaaaaaaagataggaggtttatatataactgataaatatttattatattattttttttt
 91301  ataataaatattaaaagatattgcgtgagccgtatgcgatgaaagtcgcacgtacggttc
 91361  ttaccgggggaaaacttgtaaaggtctacctatcgggat
;     G-cox1-I7 ==> end
;     G-cox1-E8 ==> start
 91400  ACTATGTATTATCAATGGGTGCTATTTTCTCTTTATTTGCAGGATACTATTATTGAAGTC
 91460  CTCAAATTTTAGGTTTAAACTATAATGAAAAATTAGCTCAAATTCAATTCTGATTAATTT
 91520  TCATTGGGGCTAATGTTATTTTCTTCCCAATGCATTTTTTAGGTATTAATGGTATGCCTA
 91580  GAAGAATTCCTGATTATCCTGATGCTTTCGCAGGATGAAATTATGTCGCTTCTATTGGTT
 91640  CATTCATTGCACTATTATCATTATTCTTATTTATCTATATTTTATATGATCAATTAGTTA
 91700  ATGGATTAAACAATAAAGTTAATAATAAATCAGTTATTTATAATAAAGCACCTGATTTTG
 91760  TAGAATCTAATCTTATCTTTAATTTAAATACAGTTAAATCTTCATCTATCGAATTCTTAT
 91820  TAACTTCTCCACCAGCTGTACACTCATTTAATACACCAGCTGTACAATCTTAA
;     G-cox1-E8 ==> end
;     G-cox1 ==> end
 91873  GTTATAAAATTTAATTATTTACTTAATAATTAAAAAGTAAATATTATATCTAAACTTAAT
 91933  AATATAATAATAATATTCTTATAAAAATATATAAAAAAAATATATAAAATTTATTAAAAT
 91993  ATCTCCTTTCGGGAACTATAATATATTTATATAAATAAATACTAATATAATCCTATTATA
 92053  TATATATATATAAAATAATATATATATATAATTAATATAAATAATATTTATAATAATTTT
 92113  TAATATATATAATTTAATATATTAATGAATATTATATAATTATTAAATATATTATAATAT
 92173  TATTATTATTTTATAATAAAAATATTTTTAATACTAATTATTATTTATTATTTATAAATA
 92233  TATAAATAGTATGTTTAATATTATTAATACTAAAAAAATATAATTATAATTAGGATCTAA
 92293  CAATACATTTATCTGATTAATATTAATATTAATATTAATATTTATATTAATAAACGGATT
 92353  AAATTAATTGTATCCAATTTAATTAAATTATAGATATATTATTTATAATATTAATATATT
 92413  GTTTTATTAAAAAGGTAAAAATAGTTTTTATTTTATATATAAATATAGGATATAAATAAA
 92473  TATATTATAGTGAACCCCGAAAGGAGAATATATTAAGAATATATTTATATTTTACATATA
 92533  ATTATTTATAATATAAATATCTCCGCAAAGCCGGATTAATGTAATTATTTAATAATTTTA
 92593  TTTAATAATTTATTAAAATAAATATTTACATTTGATAATATTTATATTATGTCAGTTATT
 92653  TTATATTAATGTTTAATCTATTATAATATTTTTTTTATAAATATATTATTTATTTATATT
 92713  AATTATATATATATATTATTTTTATAATATATATATATTTTTATTAAATATTTATTAAAT
 92773  ATTTATTAAATTATTATAATGTTGTTATTAATCTTATTAAAAATATATATAAAA
;     G-atp8 ==> start ;; mfannot: alternative ATG start pos 92788
 92827  ATGCCACAATTAGTTCCATTTTATTTTATGAATCAATTAACATATGGTTTCTTATTAATG
 92887  ATTCTATTATTAATTTTATTCTCACAATTCTTTTACCTATGATCTTAA
;     G-atp8 ==> end
 92935  GATTATATGTATCTAGATTATTTATTTCTAAATTATAATATATATTATTAATTTATTTAT
 92995  TCATATAAATATTATTATTATATATAAATATTAATAATATTTATACTTATTTAATAATAA
 93055  TAAAATAAAAATAATTATAATTTAATATATTTAATATATTTCCTTACGGACTATATATTT
 93115  ATATATATATATTAAATACAATTTAATTTAATTTAATTATGTTATTTATTAAATAAAGTT
 93175  ATATTATGATATAATAACAATATTATATATTATTATATAATTATAATATATTTTAATATA
 93235  ATTATCAAAAGAAATAATAAAAAAATATTAATAAGAATATAATTTAATAATTATTAAAAA
 93295  AAATTCTTATAGTCCGGCCTGCCCAGGCGGACCCCAAAGGAGGAGTAATAAAAATTATTA
 93355  AATACAAATATTATATATATATAATTCATTATATATATATATATAATAATTAATCTTATT
 93415  TTTTTATATATTTATTTATATATCTATTTATATTTTATATATATTTATTTATATAGGGGT
 93475  TCGGTCCCTCCCCCGTAAGTATAATATACGGGGGTGGGTCCCTCACTATTTATATTTTTA
 93535  TTTTATATATTTTATATATTTATAAATAAAGTATAATAAGATATAATTATGATTAATTAT
 93595  TTATAAGTTATAGTTTTATAAATTTATAATTATT
