# Supplementary material for: Global Characterization of Fungal Mitogenomes: New Insights on Genomic Diversity and Dynamism of Coding Genes and Accessory Elements
Source: Front Microbiol. 2021 Dec 1;12:787283. doi: 10.3389/fmicb.2021.787283 (PMC8672057; doi:10.3389/fmicb.2021.787283)
Supplement: Supplementary File 1 — de novo annotation files of the 685 mitogenomes investigated in this study. Annotation was performed with the Mfannot program. [file Data_Sheet_1.ZIP › Supplementary_FileS1/CM022323.1_Rhizopus_oryzae_strain_GL49_mitochondrion_complete_sequence_whole_genome_shotgun_sequence_mitogenome.mfres]

;; Masterfile modified automatically by mfannot version 1.35
;; on Wed Dec 23 22:54:22 2020 by user pfonseca on host LGCM-PROC
;;    - Gene Totals: 53
;;    - List of genes added:
;;      atp6                 atp8                 atp9                
;;      cob (2 introns)      cox1 (3 introns)     cox2                
;;      cox3 (1 introns)     nad1                 nad2                
;;      nad3 (1 introns)     nad4                 nad4L               
;;      nad5                 nad6                 orf102              
;;      orf160               orf174               orf195              
;;      orf200               orf202               orf211              
;;      orf289               orf291               orf292              
;;      orf305               orf360               orf370              
;;      rnl                  rnpB                 rns                 
;;      trnA(ugc)            trnC(gca)            trnD(guc)           
;;      trnE(uuc)            trnF(gaa)            trnG(ucc)           
;;      trnH(gug)            trnI(gau)            trnK(uuu)           
;;      trnL(uaa)            trnL(uag)            trnM(cau)           
;;      trnN(guu)            trnP(ugg)            trnQ(uug)           
;;      trnR(ucg)            trnR(ucu)            trnS(gcu)           
;;      trnS(uga)            trnT(ugu)            trnV(uac)           
;;      trnW(cca)            trnY(gua)           
;;
;; end mfannot
;;


>CM022323.1 Rhizopus oryzae strain GL49 mitochondrion complete sequence whole genome shotgun sequence gc=1
     1  TTGTAATATTTAAAAAATTACACAAGAACTATAGGTCTAAAGAATTTAAAGTATAGTTAT
    61  AGTTTAAGTCGGGCCGACCTTTAGGTCGGCCCGGCAGATCTAGAATTGAATCATTAGTAT
   121  CTTTTTACAACTATTTTATAATGATATTAATTATTATAAAAAATAAAAATTAAATTTGTT
   181  AAATTTATATAAAACGAAAGGCCGATGAGCGGCCCAAGGCTTTGAGACAAGGGGTCGCCC
   241  CGGTGGTTCTTTTTTGTTATTTTTATTTTTTTTGTAATAATATATTAAAATATAAAAGAA
   301  ACAATATAAGAAA
;     G-trnG(ucc) ==> start
   314  GCAAGTGTAGCATAATTGGCTAATGCGGTTTCCT!TCC!AAGAAATTGATTGCGAGTTCG
   372  AGTCTCGCCACTTGCA
;     G-trnG(ucc) ==> end
   388  AATATAACTTCTTAATTTTAATTTATTTAAACTTATTAAATTTATTAAAAAATATTGTCA
   448  CTTTTATAGATAAAATTACGTTATTTTGTGTATAAAAATTGTGACTTTATTTCAAGGAAG
   508  TTATAAAATTATAAAAAATAAAAGTTAAATGCTAATAAATTAGCCTATCGAATAATATAA
   568  AGTTATTCGATGGATCCAAACAAAAACTAATTTTTTGTATTGGACATATAGTATCTAATA
   628  CAAAAATTAGAGACAAATTTGTCAAAATAATGACCTACAAATTAATTAAAAATTATAAAT
   688  ACTTAATTTATTTTTTTTAATTATTACCGATTTTGGTTATTATTTTAATATGGTACGGGG
   748  CATTAGTCCCGGATAATTTAACCTATTTCTCACTATTATAATTTAATTATAATGGTAGAG
   808  TATTAAAAAGAGATATATTACTATTTCAATAATTAATTATTGACTTTTCTATTTTATGAT
   868  AGAAATGTATGATAGGAATTACATATACAAT
;     G-cox3 ==> start ;; mfannot: alternative ATG start pos 863
;     G-cox3-E1 ==> start
   899  ATGACAACGAAAATTATGAATAGATCAGTTCAAGCGCATCCATTTCATTTAGTTGAAGCT
   959  TCGCCTTGGCCAATTGCTGTATCATTTTCTTTATTAGTAGTTACTCTATCAGGAGTAATG
  1019  ACATTCCAAGGATATTCTAATGGTTTATTTTTATTAACTCTTGGATTTATCTCTCTAGTT
  1079  TCTACTATGACTTTATGGTTTAAAGATATTTCTAGAGAAGGT
;     G-cox3-E1 ==> end
;     G-cox3-I1 ==> start /group=IB (9.03e-20)
  1121  atgaaaattatttataaagtgtcgggcatgcacagcgtacctggcacaagggtctccggt
  1181  cccagtgccttctataaatttaactatatgctggaaactccttagaacttttagtactaa
  1241  tttagtaacaatctaaaagattggacaatcagcaggaaacaaaataaataatattaagat
  1301  ccgacctcgactttgtcgggacaggatcttaatggacaagacgtccaatcggatcctcag
  1361  agactacatgttaaatattggtagatttatgctttttacattaaaaatgtatttatctaa
  1421  cactataatgtcaaataattaaattattataaagaaatttatttttatttaggaaaatta
  1481  ttagaaaaaaataattatattgaaattaaatttgataatagtacaacaaaaaattaatca
  1541  aaaattttaatttactttctataaaaataatctaaatttatttaaataattaaaaaaact
  1601  tatgttttgtataaattaaggtttattctataattttaataaaaaataaattaaagtaag
  1661  tcaaaaactgtctttgagaacccgtgcgtagcgcgggctctcttatttagaaaaataaaa
  1721  aattaaattaattgtaattaatattaacctaaataaaaaataaaatattgtgaatctgtt
  1781  tttcgttgttatattgtattataaaagcataaattttgaatttattcaccttatataggg
  1841  ccataaaaatatagtccaaatcaatatttaaaatattgatataattg
;     G-cox3-I1 ==> end
;     G-cox3-E2 ==> start
  1888  ACTTTCCAAGGACATCATACTTTTGCAGTACAAAAAGGATTAAGTTTAGGTTTTGTTCTA
  1948  TTTGTTGTTTCTGAAGTATTTTTCTTTATTAGTATTTTTTGGGCATTTTTCCATTCAGCA
  2008  TTAGCTCCTACTGTAGAATTAGGAGCTCATTGGCCTCCAGCAGGTATTGAAACATTAAAT
  2068  CCTTGGGAGGTACCATTATTAAATACAGTAATTTTACTTTCTTCAGGTGCAACTGTAACT
  2128  TATGCTCATCATAGCTTAATCCAAGGTAACCGAGCAGGAGTTATTTACGGATTAATTGCT
  2188  ACAGTAGTTTTAGCAACAGTATTTACAGGATTCCAAGGATTTGAATACTATAATGCTCCA
  2248  TTTACATTTAGTGATGGTGTTTACGGATCTACTTTCTATATGGCTACAGGATTTCACGGA
  2308  ATTCACGTTTTAGTAGGTACTATTTTCTTAACAGTTGGTTTATTTAGAGTATTATCTTAT
  2368  CATTTAACGGATCACCACCATTTAGGATTTGAACAAGCTATTCTTTACTGGCATTTCGTA
  2428  GATGTAGTTTGGTTATTCTTATTCATTAGTGTTTACTGGTGGGGAGGATAG
;     G-cox3-E2 ==> end
;     G-cox3 ==> end
  2479  TCATAACTATTAGTCCATATAATAACTATTAATTAAAAATTAACACCACCCAAAAATAAA
  2539  ACCCTATATTAATAATATAAATAATTAATACTTAAAATTAATAATTTTCTAAAATATTAA
  2599  TATCTACAAAAATAAAAATAATAAATATTATTTACAAATTATAAGTAATGATAATTATTA
  2659  AATTTTAAATAAATTTTATTTAAATCCAAGATAATTTTTAAATAATAATTATCATTAATA
  2719  AAAATTAAATGCTAATAAATTAGCTCATTAAATATAATAATTTAATGAATTTAAATTATA
  2779  TTTATTTAATATAATTTGATACGAGACATTAGTTTCGGACAATTTAATTTATTTCTCACT
  2839  ATTATAATTTAATTATAATGGTAGAGTATTAAAAAGAGTTATATTACTATTTTATTATAG
  2899  GACATTTTTAAAAAC
;     G-orf202_1 ==> start
  2914  ATGAATAAAGAAACAACTAAATTAATTGGAATTGTAGGAGCAACATTTACAGGTATTTTT
  2974  ACAGCTACTATAATTTCAATTTCAAAACAACAAGAAATTAAAGCTAAAAAAGAAATTGAC
  3034  TTAGAAAGATTAGAGTTAGAAAGACAAAGATTTGTATTAGAACAACAACAACTTGAATTT
  3094  AATAAAGAAAAGTTCGAATTCGAAAAATTTCAACAATTAAAAGTTGAAAATGTATCTGAT
  3154  TACAAAGAAACATTTAAGGCAGTTTTTAATAATATGTCAGAAAGCACAAGTAATTCTAAT
  3214  ACAGACTTTCCTAATATTAATTCTTCTTTCGAATCAATTTTAAACTCTTCTAATCTAGTT
  3274  GTTGACAATATGAGTTTAACATTCATTTGTTTTACTTCAGTAACTATTATTTGTACTATT
  3334  AGTTTAACATTTAATTATTTAACTAAAATGTATGGAGATAGTTTAAAAAATAAATTACCT
  3394  AAAATGTTTCATCCTTTATTTAATTACTATAGTAAATATTTACTATTTTCAAGTTTATTT
  3454  GACTTAAGTATTATTTTATTATGTAATGGAGTAGGTTTATTATTATGTTTATATTTATTT
  3514  ATTTTTTAA
;     G-orf202_1 ==> end
  3523  TTTATAATTAATATAATTACAATATTAAATTTCTTAATAATTTTTTATACTAAAAAATAT
  3583  TAATTTAAAATTAACTTAGACAAAGCTTAATTTATTTTAAAACTAATTTATCAATTTATG
  3643  TAGAAATTAATCTTTACTAAAAACACCACCCATTTATTCTAAAGGTTATACAATTTAATA
  3703  GAAGTTTTTAATAAATTATAATAATTTTTATAAAAGAATATATATGGAGTTTCAATTAAT
  3763  TAATTAATAATAATATTTTATGTAAA
;     G-trnE(uuc) ==> start
  3789  GACCTCATGGTACAATGGCTAAGACACCACAAC!TTC!ACTGTGGGAATATCGGTTCGAT
  3847  TCCGATTGGGGTTA
;     G-trnE(uuc) ==> end
  3861  ATAACTTATTAATATAAGTAATAATATCTTTAATTTTATAAAATTAAAAATATTAAATTA
  3921  AAGGTTAAATGCTAACAAATTAGCAAATTAAATTTAAAATTAAATGCTAACAAATTAGCA
  3981  AACTAAATAAACTTAAATTTAATTTATTGGAATTTTCCATACGGGGCATTAGTCCCGGAT
  4041  AATTTAACTTATTTCTCATTATTGTTATCATTAAACAATAATAGAGTATTAAAAAGAGAT
  4101  ATACTACTATTAAAAAAATTTAATTCTTTTTATTTATATTTTTAAATATAAATATATGAT
  4161  AGGTAAAATTTTTT
;     G-orf174 ==> start
  4175  ATGTTAAACTTATTTTTATTTTTATTTTTTTGGCTTATCTATAGTTTTTTAACTTATTTA
  4235  TTTTATTCAGTATTTCCAAAATCTACAAATTGGAAAATTAATATTATTAAAGAGGTATTT
  4295  GTTACATTAATTATTATGTTTATTTTAGTCTTTTTAATTTTTTCTTTTCAATTAGAACTT
  4355  TTTGAAAATAATATTGTATATTGTTCTGATGGTAATGAAGATAATCATAATCCTTATAAA
  4415  TTAAGACTTGTTTCAGATTATTTTAAAAAAAGTTTTGAACTTGATCTAAAAAACTTGTAT
  4475  GATTTTGCATTATTAACTGGTGTTTTTAAAACTACTGTTGCATCAGTTAAATATGCTCCA
  4535  GCATCTGTAAAAGCATCAGTAGGAACAGCTGTAACAATTTCAACCGGATTAATTGCTTTA
  4595  GAATTTAAAAATTCTACATATGGAATTGATCAATCTAGAGAAATTGTTATTACATCTGGA
  4655  GAAAATTCAGTAAGTGTAATTAAAAAACAAACTCAAGATAAGTGA
;     G-orf174 ==> end
  4700  AATAATAATAATTCATTAAAAGATAATGAACCATCTTCTTTATCAGATGATATTTTTTCT
  4760  ATTGATTCTCCAAATAAAGAATTTACTGTATTTGATACAATTTATAGTTTATTAATTAGT
  4820  TCGTTAGGTCTTACATTAATTTCATTATTTTGTTTTATTTTTTTTGTATTATTTTATTAT
  4880  ATTAAAAATCAAAAATCAAAATTATTAAATAAAATTGATAACAAATATTTAAATTATATT
  4940  ATTAATAAAATTGAAAATTTATCTACAATTATTTTTATTATGTTAATTTTATTAATTATT
  5000  GTAGATTTAAGTTTTAGTCTATATTTTATTAATAAAGTAATAGAAATTATTAAAATTATA
  5060  ATTAATAATAATTAATAATAATATATTATAATTATTTTATTTAATAATACAATATAAAAT
  5120  TATTTTAAAATACATACATTTATTATAATAAACTTAACCTATTTATTTTAAACTTTATAT
  5180  ATATTATAAATACTTTTTAAAATTTTTACTATAAAATAAAAAAATAATATTTTTTCCCTT
  5240  CTTATTTAATAAGAGGGTTTTTATAGTAAATAATATAGGTTATAATATAATAAGTCTATC
  5300  TAATAATAGATTGAACCCATTTTGGATATGATGATTATACAAATTAGTTTGTATAAAAAG
  5360  ATTCATTATCACTAATACAGATTACGCTGCGTATAGTAATAAGAATATTATCATTTTTCT
  5420  AAACAAGAATTTTATAAATTCTTTCTTAAAAGACAAAAACCTATTAATTAAAATTAATTT
  5480  AGTATGTCATATATTATTATCGGAATAAATAAAATTTATTTAATTAATATTTATATATTA
  5540  AAATTAATATATGAAATAATGTAGATTTATATCAAAAAAAATAAAATATTTTATTTTTTA
  5600  TAATTTTAATTTATATTATTTATTTAAAATTATATAATTAATT
;     G-orf160 <== end
  5643  TTATTTTCTAATAAATCGTCTAAAAACAGTTATTATTATATTTTTTATATTATTTTTCTT
  5703  ATTTATAAATTTAATTGATGTAATATTAGGTTTAATTGGAGTATTATTTATTAAATTATT
  5763  TTTAAATAATTCATTTATTATTTGAAATTGCATATTAGTTAATTTTAATTGAATTCCTTT
  5823  TTTAATACTTTTACCAATAAAATTAATAAAATTTAAGATTGAATTTTTATATTTAATTAT
  5883  AATTAAAGTAATTCCTATTATTATTCCTGTATTTAATATAAATTTAGAATAATTTAGAAT
  5943  TTTAAACTTTTTATTATATTTTTTAAGACTTTCAATTTCTTTATTATATTTTTCAATAAG
  6003  AATTTTGGTTTCTTTATTATGTTTTTCAAGATTATTAATTTTTTCAATAAGAATCTTAGT
  6063  TTCTTTTTCGATAAGTTTATTAATAAAAACTTCAATTTCTTTATTATTATTATTCTCACT
  6123  CAT
;     G-orf160 <== start
  6126  TTTATAATTAATATATAAAATTCAATTTTTATTTATTTAATTATTTTTATTAAATTAATT
  6186  ATTAATTAATCTATAGGTTATATAATAGTTATAATATTAATATAGGTTAATAAATAAGGA
  6246  GGGCCACAGATAAATCTGTGACCCGGGGATAATAATTATATACAGATTACGCTGCATATA
  6306  GTAATAAAAATGTCATCATTAAAAAATTTAATTAAAAAAAGGTTAGTAATTAATTAATCT
  6366  AGATTAA
;     G-orf289 <== end
  6373  TTACATTACTGAAGATTTATAGATTAATAATGCTTTTAATACACTATATGATCCATAACA
  6433  AGAAATTAAAGAAATAAACAATAATAATAATAAAATAGGAATTACTACAGAAGTTCTTGC
  6493  TACTTTAATTCGTTCAATAAATTTTAATAATTTAGGATTATCATTTAACCATTTAACTTT
  6553  TGTAAAATCTTTTAAGTTTAAAATTACAGTAATTAAAACATATAAAGTTAATGTGAAACT
  6613  AACCATAGATAATGTTAATAAACTTTCCATAATTTTTTGTAAAGAATTTGTTGATTCTAA
  6673  ATTAGATAAAAGAGTACTTAAATCTAAAAAATTAGATTCATGAGGACTATTAATAATACA
  6733  ATCATTATTTAAAGAAGATTGTGGTTTATCAATAGGTTTAAAATTATCAGAAAAATTATT
  6793  AGTTTTAATAGTAAACATATCAATTTTTCCTGTTTTTTCGACAACAGTTTTAGCAGCGAC
  6853  TGTTACTAAAACAGTACCTATAACAACTGCTGCTTTATCTGCTAAAGTTGGAGTCATTTC
  6913  TGCAAATTTAGTACCAGTATAAACTCCAGCTGAAACTGTTAAAGAAGAAGCTGCAGCATT
  6973  TACTACTTGTCTTGTATTTGGTGATACATCTACTTTAATTCCTTCTTCTCTAACTTCAGT
  7033  TAAAGTATTATTTACTAAATTTAAAGTATTATTTACTTTTTTTAGAGTTCCAGTAATTGC
  7093  TTTAGATAAATTTTCATTATCAGTTTCCATTGCGTAAGTAACATAAGATGATAATTTGAT
  7153  TTCCCAAAAATCAGGATTAAACAATACATTAATTAAGATTGTTACACTAATAAGCATAAC
  7213  AATTAAAGAAATTTTTTCTAAAAAAAACAT
;     G-orf289 <== start
  7243  TATTTTACTAGTAGTAAAATATTTTAATTGAAACTCTTTTAAAGCTTCAATTAATTTAGT
  7303  AAATTTAATATTCACAATAAGTATTTTATACAAGTGCTTTTTTATCAAATCGGTACCTCT
  7363  AGTCCTTAAATACCTTACGGTTTATATTATTAGTATATTCTAATATTAAATGCTAATATA
  7423  TTTAATTTAAGAATAAGAAAGAAAGGACGGATGTAAAACATCAATCTGATATTATATTAT
  7483  AAACTCTTAAAATTTTATTCAAAGCGAGGGACCTAAAAGGTCTCACTGCCGGCCAGTATT
  7543  AGGCAATTTATACTAAACGACTACCTATTGTAAATTTTAATTAATATTTATTAATATAAT
  7603  AATCAGACTATTACATAATTATTAATCTGCTGGAAGCGAATCCTTCAACTGATCCCCGCG
  7663  CGGGCGGAGTAAAAATAAATGGTTTACCATTTATTTTTATAAAAATAATAAATTTTAGTC
  7723  TGCGCAAGATTTTAAAATAAATTTACCTTATATAATTATACGGATATATATTTTAAAATA
  7783  ATAAAAAGAAATAAGGCCACCTTACTTATAATAAATTATAAAATTTATTTATATTAAAAA
  7843  TAAGAGGCAAAGCTTTTAAGACTACTTAATTTAGAATAAAGGTTTTATGAGAGGAGGTAA
;     G-orf195 <== end
  7903  TTAATTTGATTTAGATACAATAAAATATAAATTTCTAAATAATTTATTAGAATCTCGATA
  7963  TTTAGATAAAGTGGCCTTATCGGCCTTTAAATAAAGACTTAATTCTGTTATTGATTTAAA
  8023  ATCTCCAATAATATTATTATTTGAATCTTTCAAGAATACAGGTTTAGCATTATTTGGTTT
  8083  AGTTCTTTTTAAAGCTACCTGTGACATTAATTCTTTAACTTCTTCAGTATGAGTTTTACC
  8143  ATAAAAACTATTATTTTCTTTAATGAATTTACCTTTTTTAGCTAAACTTATTTTTTTAAT
  8203  AGCTTCTAATGTATGTTTATAACCCTCTGAAGAGTAAGCATATTTAAGAATATTATAAGG
  8263  AGGATTTAATAAATCAAGATAATATTGTTCTCTTGTGATTACTAAATCTTTATTACAATA
  8323  CTCAAGAATAGAAAGATTAAAATTACTATAACCATATTTTACTAATGCATAACAAATAAT
  8383  GCTTTTACTTCGTGATGGATGTGTAATATAAGATTGTCGGTAATACTCAGACATTCTCTT
  8443  ATTTAAATCAACAGCACTACCAATATAAAATTCTCCTGAGATTTTATT
;     G-orf195 <== start /note=GIY ;; evalue:1.2e-27
  8491  TTCTCATTTATAAATTCCACTCTTATTCTTATTTTCAAGTAGAATTTGAGATTTTAATTT
  8551  TTCTGCATCTTCATAGAATTTTACAGGATTAATATTTAGTTTTGAGTTTGTGCTCATAAA
  8611  TAGTTTATTTAATTTAATCATTATTTTTTTAATTTATAGATGGAAATATTATAGTAGCTA
  8671  TTGCCTAAATTTTTATTATAAATCTATAGAAGAAAATGAAGGGGGCCCAATTTAATAAAT
  8731  TAAATTGAACCCGTTTTGGATAAATAATGATTATACAAATTAATTTGTATAAAAAGATTT
  8791  ATTACCATTAATACAGATTACGCTGCATATAATAGTAAGAAAGCCATCATTAATGCAAAT
  8851  AGACCAATTGCTTCTGTTAATGCGACAAATACTTGTTATCATAGAGGCTCTTTATCCTCT
  8911  ATTTCAGTTCCTTACGGAACTGTTC
;; mfannot:
  8936  agactatgtcatcaacattaataaataaatttaatgttgtcgggcgctcgtgtccagatt
  8996  attgctagtgttgctcactgattagtcgttgaacgttcatgtatttttaaaacactaata
  9056  catgcttcgctgcaaattgtccaatataatattggaattcttgcaattcacccga
;; mfannot:     /group=IA (1.21e-29)
  9111  TGTTTCCATATGATCTTACGATCAAAGGGGGCACACATT
;     G-atp9 <== end
  9150  TTACCCAAGAATTGTGTAAGAGAATAATTGAGGTCGTAGAGAAGGGTTTCGAGAAGTAGA
  9210  GTTAATTAAAGCGGCGAATACTAATCCTACACCAACTCCAGCTCCTGCTAGTCCAATTGT
  9270  TGCTAATCCAGCTCCTAAAATTTTAGCTGCTGCTACCAT
;     G-atp9 <== start
  9309  AATATTTTAATAATCTAACCAAAGGCTAGTTAAAATTTAATTTGAAATTAATGGATTAAA
  9369  TCCATTGGGAAATATTTAACCGGCATTAAGATAATTTCTTAAGATATTTTATATATACTT
  9429  AAAAAATTCCGACTATTAAATAATCGATGTAATAAATAGTTTACAAAATAATTTATTATT
  9489  TTGTATTTACTTATTTAATAAATTTACATAAACTAATTATTACAATATTGCCTATAATCA
  9549  TTACTTATAATATTTTTAAATTTAATTAAAGTTTTCAATAAAATTATAAAATATTTTTTT
  9609  ATTGAAAACTTATTTTTTTTTTCATTAAAATAAAATTTTAATAAATATTAAAAATTTATT
  9669  TATTTTTAAAAAATAATAATAAATTTTTATTAAATCTGTATTTTAAAAAATAAAGCCGGT
  9729  TATTAATAAATTTATTGTAAAAAATGAATCATCGCTAACGATGATTTATTATAATCTTAA
  9789  TATTAAACCCTTTATTTTTATAAAGGGTGGTGTTATAAAGACGTCGGTGGCTGAAGACCA
  9849  CCGACGTCAAGAAGGTCGCTGTGTGACTTTCTTGATTATTTATAAAAATAATAATATAAA
  9909  TATGGTTTATTAGTGTCAATAAATTTTAATTTTTAATATTTA
;     G-nad1 <== end
  9951  TTATACAAATTCAAATGCTACACCAATACAAGGAACTAAAATAATGAATCCTAAAACAAT
 10011  TGGTAACATTCCTGTCCAACAGAAACTCATTAATTGATCATATCTTAATCTAGGAAACGA
 10071  AGCTCGTAACCAAATATAGATAAATACAATTAAACTAGTTTTAATACCTAAACTTAGACC
 10131  ACTAAAAATATTAAATAAAATATTTACTTCTCCAAAATAAGGTAATAAATAACCTCCTAA
 10191  GAATAAAATTGAATATAAAGTTGACATTAAAATAATTGATGCGTATTCTGCTAAGAAAAA
 10251  CATTACAAATGGAACTGAAGAATGTTCTGTAAAGAAACCAGCAACTAATTCCGACTCAGC
 10311  TTCAGGTAAATCAAAAGGTGCTCTATTTGTTTCAGCTACAATAGTAATTAAGAACATTAA
 10371  TCCCATAGGAAGTAATGGAATAATAAACCAAACACTAATTTGATTTTGAACAATATTTGT
 10431  TAAATTTAATGAACCAGTTAAAATGATTACTGTTAAGATAACTAATCCCATTACAACTTC
 10491  ATAAGAAATCATTTGTGCAGTACTTCTTAAACCACCTAAAAAAGCATATTTAGAATTAGC
 10551  AGACCATCCAGCTAATACAACTCCATAAATTCCTAAAGAACCTACAGCTAATAAATAAAA
 10611  AATACCTAAACTAAGATCTGCTAATGTTAATCCTGAACCAAAAGGAATTACTCCCCATGC
 10671  TAATAAACTAGTAATTAAACTAATAATAGGAGCAAATAAGAATAAAGCTTTATTAGAATG
 10731  AGCAGGAATTACTGATTCTTTAACAAATAGTTTTAAAGCATCTGCAAATGGTTGTAGTAA
 10791  ACCATAATATCCTACTCGATTAGGACCTAATCGTCTTTGCATAGATCCCATAGCTTTTCG
 10851  TTCCGCAATAGTTACAAAAGCTACAGATAGTAATAATGGTACAATAACAATAAGTACCTC
 10911  AATAAATGATAATAACAT
;     G-nad1 <== start
 10929  GAGTAAATTTTAATATATGAATAATCAATCCCCATAGGGATTATTAATTCTATCGTCATC
 10989  AAGCTATTAAAGCTTAGTTAATTTTTTAATTGGTAATTTAACCATTTTTTAAAAATTTAG
 11049  TTTAAAAGCCCCGGGTCGGACTCGCTCCCCTGACTTGGGGCCAGGGGCGGCGAGCCGCCC
 11109  CGGGATTAAATCTTTTATTGATAAAAATCAACATATTATGTTGGAATTTTAAAAATATAC
 11169  CTTAACCTTAAGGTTAAGGTATATTTTAATTAATATTTTAAATATTTAATTAAATTTTGT
 11229  CAGATTAGTAAAAATTCGTATATTTATTTTTAATAAATTAAAATTTTACAAACAGTATTT
 11289  CATTTAGAAAATTTTAATAAATAAAATAATTTAAACTCCGGCGCAGCCGGCGATAGGTAA
 11349  GCGGGCGCTCTGCCCCCGCTTGCTTTATATATAATTATTTTAAATTCCGTCTTAATCTGT
 11409  TTTATTAATTAT
;     G-nad6 <== end
 11421  TTAAGATACTCGTTTAGTAGGGTTAAGACATAAAATAATAGGTCCCACCATAGCTAATAA
 11481  TAGAATCATACTTGCTACAATTAAAAATAATGCATGAGATGTGTATAATACTTGACCAAT
 11541  ACTGTTAATTTGATCCATAGATACAAATACATTATCCCAATTTGAATGATTAATTGTTAA
 11601  TGTTTCTAATGTATTAGATTTAAATGATAATAAATTAACCCAATCAAAAAGTCCAGATAA
 11661  ATCTAATTTAATACCAGACCCATTAGAACTTCCAAATAATGATTGTTCTGAATGAACTCC
 11721  CCAAATATTTTTATTAGTTAAACTTAAACCACTTACAAATAAAGTACCTAATACAAAAGC
 11781  TAATGGATATGGATTAGAATAATCTTCTGAAGAATCTTGTAATTCTACTAATTTAATATT
 11841  TAACATCATAATTACGAATAAAAATAAAATAGCAATTGCTCCTACATAAACAATTAAATA
 11901  TGCAAGACCGATAAAATTGATACCTAATAAAATTAAATAACAAGCTACATTAATAAAAAC
 11961  AGAAATTAAAAATAAAACAGAAACTACAGGATTTCGTGATGTAATTACTAAAATACCTGA
 12021  TAATACAGAACCAAAAACCAATAAATCTAATAGAATTGCGTTCAT
;     G-nad6 <== start
 12066  GTAAATTTAAAAATCCTTATTAAATTAAGGTTAATTAAGAATTTTTCTTAATTCCTACAC
 12126  AAATTGAAATAATATAACTAAACCGAAAACCATTAGACAAATCTAATGAAAAAGCCCGCT
 12186  ATGTGGACTTGCTTTCAAAAAATTTTTATATTTTTGAATATAATTAAAAATTTAATATAA
 12246  AATAAATTTAGTCGAGGAGGCCGCGCAGCGGCCTCCTTGACATCGGGGGCCTTCGGCCGC
 12306  CGACGTCTTTAAATAAATAAAAATAATAAGATAAAAAATATCTTAAATTTTAGATATTAT
 12366  CTCTAATTAATTGCTTTGAAATTTAGAAATTCTTAAATTCACTTATTAATAAAAATAATT
 12426  TTTTAATAAAATATATCCTGAATAAAACAAAATTAATTATTAACAAATTAATAGCAACAG
 12486  CCATTATTAATTAATGAATTGTTTAAAAATTTTAAAATTTTAAACTAAGTCTACCAATTT
 12546  TTATAATTTTTGCTACACATAAGTATTTTAAAAAATTATATTTAATTTAATAAATTACAC
 12606  ATATTTTATAAACAGGATTGTGAAATAAAATTTACTTTTTTAATTTTTTGCAAATAAATA
 12666  ATATTAAAAATTAAACTTATTAAATAATTAATACTTTATTACCAGCGACAATATTGGGTC
 12726  TATAGACTTTATCCAATCCACTTCTTAAATAAAACTTATTTAGCAAAACAAGGCCACCGT
 12786  GTATCACACAGTGGTTCTATTGAATTGGTTATGATACAACCATCTCTTCGATTTTAATAA
 12846  ATTAAAAAAGTTTTCCATTACATAAATCAAATAAAGTATATTATAATATACTTTATTTGA
 12906  TGTAGTATAAAACTACTATGGAATTTTTTTATAT
;     G-trnN(guu) <== end
 12940  AGCCGTTAAGAGGAATCGAACCTCTATACATAAATT!AAC!AGTTTACCGTTCTACCTTT
 12998  GAACTATAACAGC
;     G-trnN(guu) <== start
 13011  ATTCGATTTTATCTTATAAATTAAATATTTATATAATGATATTATCATTGTGAAATTAAT
 13071  GATTATCATTATAAAAATATTATTTTTAATTTATTATACCTTAGATTTTATAAAATATAG
 13131  TTTTGAAAGATTATTAATAAATAAATTAATATTTTAAAATTATAAATTTAAAAACAATAA
 13191  TTTAGGGTCTAATTTAAAATTATACTTTGCATTATTATTTAATTTTATAATTTTAATAAA
 13251  AATGGGCCCAAAGGGCCCTACCTATAGAAATACATTCGAAAAATATTTTCGAGGACTCAA
 13311  AAACGGCCCTATGACCCTCAGGAACTGAGGTTGCTTTCTACGGGCATTTTAATAAATAAT
 13371  AAAATATACCACCTATTTTAAACATAATGAATATAAAATAAATTAAAAAATAGATCAATA
 13431  AGTGAATCTTATATTTATCCTGAAAATAATTTATTATATTATAGGTAATATATTGTCCAT
 13491  TTAAATTAATAAACTTTAAAGTGTCAAAGCTTTACTTATAATTATAAGTAAATATTTAAA
 13551  AATAATTTAAATATTTTATCCCATCCTAAGAAACACCTTTCTTATTAGATGTTATATTAT
 13611  TCTTATTTAAGTAGAATATTTTTTAATAAAAATGACTTTGGATGCAAACATCTGAAATTA
 13671  ATGGCCCGCGCTTCGCGCGGGCCCCAATTTGTTTTTAAGGTCCTAGTAAAATTTTAGATA
 13731  AAATAAATTTTAATTTTTAAAACGACGATCCACGAAATTTAAAATTAGCATACTAATTTT
 13791  AAATATTTAATTTATTAAAAATAGGCCGATGTTCGCCGAGGCCAGAGGCCCGCCGAACTT
 13851  TATAATTTTGTATAAGTAATAGATTAA
;     G-trnK(uuu) ==> start
 13878  GGGGTTGTAACTTAATCGGTAAAGTTCCCGACT!TTT!AATCGGTATTATTAGGGTTCGA
 13936  GTCCCTACGACCTCA
;     G-trnK(uuu) ==> end
 13951  ATTTATTTAAAATTTTTAGATATATTTTAAGATTTAGATTATTTTAAGATCCGGCTAACG
 14011  CAGTTCATAAATCCAATGAGAAAGACCGAGAAAAAAAGGTCATATACCTTTTTTCTTGGT
 14071  CAAGAAGCCGCAGAGCGGCTCCTCGACCTTTAGTCTTTCTCGATCTTTAATAAAAGACAT
 14131  GGATTTAAGTAATTTTAATCTGAAAGCAAAACAAATGATCAATAGGTCCTTTGCAAATCG
 14191  GGGCTTCGCTTCGATTTGTTTCTCATTTTATATTTTCTATGGGAATTCTATATTTTACAA
 14251  GGATTTATTTTGTTCTAAAAACTTTAAAATAATTTAGAAGATGTTAAATCATAATATTAT
 14311  TTATTAATAATTAGTAAAAGTACCAATGATATAATTTAAATAGTAAAATAATATATTTCT
 14371  GCGGACCCACAGAATTAAAAATTAATGTACTTATTTTAAATATTTAATTTATTAAAAACG
 14431  GTTCCATGGTCCTCGGGAGCTAGAAATTGCTTCTTGCAGGCCTAATTTATTTGTATAGAT
 14491  AAAAATACTATTATTATTTTCTTTAAATTAAGGTAAAAAATATAAATATTTTATAAGTAT
 14551  TTGCCTTATTCTAAAGTCCTCATATGTCATGGATGGATAGTTTACAAAAATTTTATTTAA
 14611  ATAAATTATTTTAAGGTTTATATTGTCTTTACATAATTAAATGCGTGATTCATCATATTT
 14671  ACGTGGTATAATAAATAATTAAAATAAAAATAATAAGTAAGCACAGGTAATTTTTAATAA
 14731  ATAG
;     G-rnl ==> start
 14735  ATAAATAAAATAAGTATCCAATAATGATATGTAATGTATTACCAAGATGAAAAAGGGACT
 14795  ATCGGGAATGACTAGCCAATACATCCAAAGGAGGTAGTTATACCAAAAATCGTAATGAAT
 14855  GATTTGATAATTACGATAATCCTAAGGGAAACCAATTTAATAATAACTCTACGAACTGAA
 14915  ACATCTAAGTAGTAGAAGGAAAAGAAATCAACCGAGATCCTGTTAGTAGTGGTGAGCGAA
 14975  AGCGGGTTAGCCTATTTTTTAGTGAGTTTCAAAGGCGAAAGTCTTTGGAACTCAAATTTT
 15035  ATTATAATTTGTTTGGAATGACAAACCATAGAGGGTGAAAGTCCCGTGATAAAAAAATTA
 15095  GTCCTGTATTTAATAATGCGGGCTTACTAAAAATAGTAAGTAAGATGAGAGATAACTTGT
 15155  CTGAATATAGGGGAACCATCCTCTAAGGCTAAATATGATGTATTGAGCGATAGTGAAGAG
 15215  TACCGTGAGGGAACGTTGAAAAGAAAGTAGATAACTGGTGAAAAGATCCTGAACCGGTAG
 15275  TTCTATAAGCAGCAGGAATCTTAGTTTAAATACAAGATGACTGCGTACCTTTTGCATAAT
 15335  GGGTCAGCGAGTTAATCTGTGGTGCAAGTAGAAATACTTAGCGAAAGCGACTACGTTAAA
 15395  TGGGTAAGTACCATGGATTAGACCCGAAACCAGGTGATCTTATCATGACCAGGTCATTAA
 15455  GGACCGAACCAGTGTTTGTGGCAATAAACTTGGATGAGTTGTGATAAGCAGAGAAAGTCA
 15515  AATCTGACCTGGAGATAGCTGGTATTCCGCGAAACATATTTTGGTATGTTGTCCTTCGTA
 15575  TCTGTAAACTGGTACAGCACTGGATACTATGTCCCTTGTGGACTTGATTGGGGGGTCGTG
 15635  ATGGCTCTATCAATAGAATCGGTTGTAAAACCGATTCCCAAACATTTTTGTTTGGGAATC
 15695  TAACCTCGGAATGGTTTATAGTTAATAAAGGACGGTCAGACTATAGGTGCTAAGGTCTTT
 15755  AGTCGAGAGGGAAACAGCCCAGAACAAAAATTAAGGTCCCTAAATACTACTAAGTGAAAT
 15815  TAAGGTAGTCCATAAAATTACACAACCATTCGGTGGGCTTGGAAGCAGCCATCCGTTAAT
 15875  GAAAGCGTAATAGCTCAATGGTCTGTAATAATAAGTTTTAAGGGCACCGACAATGTATCG
 15935  GGTCTAAGTAGTATACCGAGATTTTGTCCCAATGGAATTAATTCCATTGGAGGGTAGCGG
 15995  AACACTCAGGACATGGTTGAAGGATAGGGTTTCCTTATCTGGACATAACTGAGGAGAGAA
 16055  TGCTGACATGAGTAACGTAAAAGTGGGTAAGATCCCACTCGCCGAAAGCAGAAGGGTTTC
 16115  ATGGCTGGGCTCAACCTCCATGAGTAAAGTAACGGCCTCTAAGGTTTTTTAACAATCGGT
 16175  CATAAATAATAGCACTATTACCCAAAAGGTGTAGTGTTATTTATTTGTGATTTTTTAAGA
 16235  TTGGAACCCCGATAGGGGTAACCGATGAGAAAAACTGATTTAAATAACAATTTTAAATTT
 16295  ATACATATCGGTAACGGTATAGTTGTAATTTAAAATTCAGGAAATGATTTACCTCGCACG
 16355  GCGGCACCATTTAGGTGTCATTCCGCGCGGGGCTGATATTTAACCGTACCCTAAACCGAC
 16415  ACTGGTCTGCTGGTAGAATATACCAAGGCGTTGAGCGAATCATCTTGAAGGAACTCGGCA
 16475  AAATGACCCCGTAACTTCGGGAGAAGGGGTACGACTTTTATGGTCGTGGCACAGAATAGA
 16535  AGAGTACGACTGTTTACTTAAAACACAGGTCTTTGCTAATAGGAAACTAGATGTATAAAG
 16595  ACTGATACCTGCTCAGTGCTGGTAAGTCAAGAGAGGTACTAATACGGTACTGATTGAACC
 16655  TCCAGTAAACAGCGGTTGTAACTATAACGATCCTCAGGTAGCGAAATACCTTGGCCACTA
 16715  ATTATGGTCGTGCATGAATGGTTTAACGATACTCTTACTGTCTCCAAGATGAGCTCAGTG
 16775  AAATTGAATTATCCGTGCAGATGCGGATTACCATTAGCTAGACGGGAAGACCCTATGCAG
 16835  CTTTACTGTAGTTAGTCATTGTGTGCTTATAATTAAGGTGTAGAATACAAGGGAGTCGAT
 16895  TAGACATCAGTGAAATACCTTGACTTAATTAGGAGCATGCTAAACCAAATTTTTGGGACA
 16955  GTGATTAATGGGCAGTTTATCTGGGGCGGATTTCTCCCATATAGTACCGGAGAAGTACAA
 17015  AGGTCGGCTTAAATCCGATGGAAACGGATGGGCTAAAGAGAGCCTAATTAAGTGTAATGG
 17075  CATAAGCCGGCTTAACTGTAAGACCCACAAGTCATACAGATACGCAAGTAGGTCATAGTG
 17135  ATCCGGTGGTCCATTATGGAATGGCCATCGCTCAACGAATAAAAGCTACGCTAGGGATAA
 17195  CAGGCTGATCAATCCCGAGAGTCCATATTGACGGATTGGTTTGGCACCTCGATGTCGACT
 17255  CATCACATCCTGGGGGTGTAGGCGCTCCCAAGGGTTCGGCTGTTCGCCGAGTAAAGTGGT
 17315  ACGTGAGTTGGGTTAAGTACGTCGTGAGACAGTACGGTTCCTATCTACTAATGGAATTAG
 17375  AATCAAACAAGAACCTGCCCCTTGTACGAGAGGATCGGGGTGGACTAATCTCTGGTATAC
 17435  CAGTTATTGTTTCTTTCCCTTTTGGGATGGGTACAGTACGGCTGGAAAGCTACATTAGGA
 17495  AGGGATAACTGCTGATAGCGTCTTAAGCGGGAAGCCTGTCTTGACATGATTCTTTAATAG
 17555  AGTGACTGTAGATCACAGTCTTAATAGGTTGCAGGTGTAAGCGGAGTAATCCGTTAAGCT
 17615  GGGCAATACTAAATTCTTAAGTAACTTGGTAATAAC
;     G-rnl ==> end
 17651  ATATCTTTTCAAAAAATTTAACATCTAAGAGGGCGGCACAGCCGCCCTCTTGAGTAGAGC
 17711  CGCCGCGCTATGCGCGGCGGCCCCACCTTTTACCTTTATACTAATAAAGGGTTTAATATT
 17771  AAATAACCCCCTAAAATAAATTTAAAAATAAGGGAATATAATTAAATTGATAAAATGACT
 17831  ATGTTTCAAAATAGTTTATACAAGTTTAAGTCTTGTTATATTCATAAGTGATATAGTGAA
 17891  CATCTATATCTAAAACTTTAAATATTTTTAAAAAGTGATATAGTGAACACCTATCCTTAA
 17951  AAATTTTTATATTTATTAAAAATGATATAGTGAACACCCATCCCTAAAACTTTTTAATAT
 18011  TTTAGATTTTATCAATTTAATTATATAAATATTATAAAGGGGTTTAATATAGGATCGGTT
 18071  GTTAATTTATTAATAAAATAAAAAAAATAATAACTAATATTTGTTAAAATATTAATAATA
 18131  TTATCAAATGTATAAGTATTAATTATTGGTTTTGAATAAATATTAATATTAGTCAAATTA
 18191  TTTACAAAATTATCTAAATTTCTGTATAGAAAATAATTATAAGTCATTAAGTATTGTAAA
 18251  TTTTAGTAATTCTTTAATTTAACAGTTAAATGTAGTATTTAGTAAAGAAGATGTAGAATT
 18311  TAACAAAAAAAGAACAACATATGGTATAAAAATTAATAATATTAGTTTAAAAATTAGATA
 18371  GTAATTAATTAATAAACTACCTTTTTTCTAAAGGGTTTAATATATTTAAAATGTAGACGT
 18431  CGGCGGCCGAAGGCCCCCGATGTCAAGGAGGCCGCTGCGCGGCCTCCTCGACTAATTTTA
 18491  TTATTAAATATTTTATAAACATTTAGGATAAAACAAGAATTAATTTTAATAATACTAAAG
 18551  GTAAATTAACGTAATTTCTAATTTTAAAATTAATCTTTAATAAAAAATACACCGACATAT
 18611  CTGACTTCGCTATATTAAATTTATTTAATTTAATATACGAGGCGGCGGTGTAAATAAAAA
 18671  ATCCATTGGGAAATAATAAAAGTAATGATTATAGGCAATATTGTTATAATTAGTTTACAT
 18731  AGGCTTATTAAACGAATAAATACAAAATAATAAATTATTTTGTAAACTATTTATTACATT
 18791  GATTATTTTTTAAGTATACACAAATACAGAAAGAAATAATCTTAATGCTGGTTAAATATT
 18851  TCCCAATGGATTTAATCCATTAATTTCAAATTAAAATTTAACTAGCCTTTGGCTAGATTA
 18911  TTAAAAT
;     G-orf200 ==> start
 18918  ATGTTAAAAAAACTTTCTATGGAATTAGCAATTATTTATGGAGTAATTACAGTAGCTATT
 18978  GGTTCTGTTTATAACAATGAAAGAAATATTGTGGAAAATAAAAAAAATTTACAAGAAAAA
 19038  AATGAAACTTTAGATCGACATACTGAAGCTTTAAATAAAAATACTGAAGCTTTAAAGGAA
 19098  CAAAATAGATTAACAGAGGATTTTCAAAAAAAACTTGAGGATTATAAAAAACATTTTCAA
 19158  GAAGCCCCAAACAAATCAGATTTTAAATCTCCAGAAGAATTTAAAAAAGAATTAGATGAT
 19218  CTATTAGAGAGACCTTCTATTAATTCTCCTTTTGAATATTCAGAATTAATGTCTTTCAGT
 19278  ACTTCTATTATTTTATTTTGTTTTGTAACTTTCTCAGCTCTATCAGGTTTAATTTTTAAT
 19338  CATTATATTAAATTATATGGAGATAAATATCCTGAAAAAATTCCTAAATTTATTTTACCT
 19398  TTAATGAAATTTTATTTAAAATTAGCTGTATATAGTAATAGTTATTATATTACATTAATT
 19458  TTAATTTCTCAAAGTTTTGTATTATTAATTGGTATTTACATGAAAATTAGAGGTATTGCT
 19518  TAA
;     G-orf200 ==> end
 19521  AATTAATAAGTATCAAAAAGTGAGTTAATTTAATTATCTTTTTAAATCTAGGTTCAATCT
 19581  ATTATTAGATTGGGCCCCCCATATTTAAACATTTTATTAAACCCCCTTATATGATAAAGG
 19641  TTATGTGTTTTAGATCTGGGCCCGGATGACCTTGATCAGCCGCGGGCTACGCCCGCGGCA
 19701  GAACTATTTTTTAAATTATTTAGGAGGTTTTTAATCCCCACCAGAATCTATTGTTAATAA
 19761  CCTTTTTGTGGTGGATTCTATAAGTATCATTAAAAATTAATGAGAAACTAAAATTAACAA
 19821  ATAAATATTTTAAATCCCGTCCTTATTAATAAGGACGGGATTAACAGGTAAGTATCCTCA
 19881  CCGCTCCTCCTTATTAAAAACCTTTAGATTAATAAAATAGTTATAATTAAATATAAAATG
 19941  ATGTATAATGTATAGTTTTTTCATAAACGGGGGGCCGACGGGCGGCCCAAGGCCTTGGGG
 20001  CGAGGGGTCGCCCCGGCGGTCCTTTTTATATTTTAATTAAAAATAGATGTTAAAATAAGT
 20061  ATAAATTATAAAATAATTTATTAAAATAATAAATAAAAATATTAACTATTCATAAAATAA
 20121  TGTTATCTACTAATTTGTTAATTTTAGAATCGGCGGGCCCGCAGGGCCCGATGGCTCATC
 20181  GCCGGCTGTGCCGGCGACGAATCTTTAGATTTATCAAAAATAAAATAATCTAAACTATTA
 20241  AGTTTATTCATATAATCATCTATATTATCAATAATACTATTATCTATACTATCAATTGAT
 20301  AATATATTATTAAATAAAGGGTTTAATATATTGGGAGGGACTTATTGTCCCCCC
;     G-rns <== end
 20355  GGTAATAACCATTCAGCCACTCGTTCCCGAACGGCTACCTTGTTATGACTTCAGACCAGT
 20415  CGTTTACTATCCTTGGATGTCTTTAGACAACTTCAGGTATAGCTTACTCCCAGCCCGTGA
 20475  CAGGCAGTTAGTAGATCTTGAAGCTTTAATTTCACCGTGACGTGGTGATTCACGATTACT
 20535  AGCAATTCCTAATTCATGAGCTCGAGTTACAGAGCTCAATCCACAAAGGGGAAATTTGGG
 20595  GATTACCTCCAAGTTACCTTATTGGATCCTTTTGTATTCCCCCTAGCTGCACGTCTGTAG
 20655  CCCACTCCATAAGGGCCATGAGGGCTTGTCTTAGTCCTAATTATTCGGGTTTATCACCCG
 20715  ATGCTCAACTAGATATTAACTAGTTGCAAGGGTTTTGTTCGTTATGCGGACTTAACCTTA
 20775  CATCTCACGACACGAACTGAAGACAGCCATGCAACGCCTGTGTTACATTCAAGGAGTGGT
 20835  AAGATGTTGTGCGGATCATCACATTAAACAACATGCTTCACTGCTGGTTTTCAAGACCCT
 20895  CTATACTTTTGGGTTTCAACCTTGCGGCAGTACTCCCCAGGTGGAGTGCTTTAATCTACA
 20955  TTTATAGACCCATTAAAAACGGATCTAAGGCACTCATCGTTTACGGTATGGACTACACGG
 21015  GTCTCTAATCCGTTTTGCTCCCCATACTTTCGTACCTCAGCGTCAGTGTTTAGTTAGAAA
 21075  AAAGCCTTCGCCTTAAGCGGTCTTCCGAGGATCAACAGATTCCATCCCTACTCTCGGAGT
 21135  TCCTCTTTCCTCCATTACACTCTAGTTTCATAGTTACTGAAAAACTCTTATTCATTTAGT
 21195  TCGATACCTTTCAGTCTTATGATACAGCCTACGTACCCTTTAGACCCATTAATGATGAAT
 21255  AATGCTTACCCCTCTCGTATTACCGCGACTGCTGGCACGAGATTGGTCGGGATTAATAGG
 21315  AAAGTACAGTCATTATCCTCCTTTCCGTTAGGACTTTATCAAATTAATGTATCCGTCCTT
 21375  CTAGGTGACTGGTTCAGCCTTTCGGCCATTGACCAAGATTCCGCACTGCTGCCGATACTT
 21435  TGCTCGTGTGGGCCTTTCTCATTCCCACTGTGGTTGATCGTCCTCTCAGACCAACTATAG
 21495  ATCATTGGCTTGGTAAGCCGTTACCTTACCAACTACCTAATCTATTCAATAGGTACATCC
 21555  ATAGGCGAAATTAATCTTTTCTTACCCGCGCAAAGCGCGGGCTTAAATACAAAAAACCTA
 21615  CATAGTAGGTTTTTGTATTTAATATTTGGTATTCCACCAATCCTATGGGTAGCTTACCTA
 21675  TTCATTACTCACCCGTTCGCCATGTCGGACCACAAGTGGTCCGCATTCAACTCGCATGTG
 21735  TCAAGTCCCTAGATAGCATTCACTCGAAACTAAGTTTAAATTTTTACTTAT
;     G-rns <== start
 21786  TATTCTAATTTAACGGGATTATAGATCCCCTTTTCATTAAAATCATAGATTCGTTTAAAG
 21846  GATCGGCGGGCGCCTGCGCCCGATGATCCATCGCCGGCTGTGCCAGCGCCGGATCTAAGA
 21906  AATTTACCGTTTCACGGTTTCGAAAATATTAGAAATTAAAATCTTATTTGTTACTTATAT
 21966  TTTATTAAATATAATTATTAGTTTCACTGGGTATCTGTCTAAATAAGTCAAGACCCACGT
 22026  AGGTTTTTATCCTAATGACGACGCCTAAATTCTATTTATATTATTGAAATGTTATATCAT
 22086  TAAATACTACCCATTCTTGATTTAATAATCATTGATAAATTTTTCTATCATATTATACAC
 22146  ATTAGGTTGTTTAAAAGAAAAGTGAAACCTTATTATAAAATTTAAAGGATCTCGATTTAC
 22206  AAAAAATTAAAAGGAATCGGGGCAAAGCCCCGATTTGCAAGGGTTTA
; G-orf102 <== end
 22253  TCGGCCTCTTGCTTTATAATAATCTGGAGCCAAAGGCTTGCTCCTTAAACCTAAGACGAG
 22313  GCTATTAATAAATAAATTGATGATTACTGGATTATT
;;     G-dpo_1 <== end
 22349  AATATTCCAGTGATCATCAATTTGGGATTTTGATAAATTTAATGGTTTCGAATCTCTGAT
 22409  AATTAACATTTCATTATCATTTAATTCAATAACATCATATACTTGATAATTAAGAAGGAT
 22469  TTTTTCTAATTGATCTACAGTAATAATTTCTGTTTTCATGATTTGCGGGTTTCTTCCCAT
 22529  ATAACCATAAATTGA
;;     G-dpo_1 <== start ;; HMM match pos. 865,931 score 2.9e-08
 22544  TGTTTTAAAATTATAAAT
; G-orf102 <== start ;; contain dpo
 22562  TTAAAAATTCCGGCCCAGAGTTTATATTATTTATTTAATCTACAAACAAATGATATTTTT
 22622  TCGAAGTTAGGTGTCATTATCCGCGGAAATCTAAATATAAAAGTAATAATGGATTTTATT
 22682  TTAATAAAAATTAATAA
;     G-trnT(ugu) ==> start
 22699  GTTGGTTTGGCTTAATTGGTAAAGCACTCGATT!TGT!AATCGAGGTAATAGTAGTTCGA
 22757  GTCTACTAACCAGCA
;     G-trnT(ugu) ==> end
 22772  CATATTCAAATAATTAAATAATATTATAACACCTCCATAATTAAAGAGAAATCTACTGAT
 22832  TATTTTGTAGATTTATCACCGAAAACCTTTAATTTAAATAACTTATATTGTGGTGATATT
 22892  AGTTATTTTCAACTATTTTTAACGTCACTTTACAAATTGGAATTCCTATGTTTTCAGACT
 22952  GGTAAAATCACCTTATAATTTATACCACCTTCTATATACTTCCTTGTCGATCCTACTTCT
 23012  GATTATCCACAAGTAGGATCGACAATAATCTTATTTGTTCTAGAATTATCTAAAATTCTT
 23072  GAATAATTATTATTTCTTAATTCTTGAACATATCTGATTGTGTTATCTGATTCTAATCTA
 23132  TAATTTGGTTCTACATTAATGTTTTCATCAACATCTTCAAAATTAATATTTTCTATAATA
 23192  TTTTTATCATAAGTTAATGTAGTAGAAGAATTTCTTGCAGAGTTAGTTTCAGAATCAGAT
 23252  ACAGGTCCAAAAACTAAATCACAAACTCAATTCATAAATCTATCGTGGAGTGAATGATTT
 23312  TCTAAATCAAAAGAGTTTGATGAAATATTATCAATAAAATTATTAAAATTATTTCTAATT
 23372  TGAGAAATAAAGGAATGTGTTCCAATAATTGTAGAATAAATAGGATTTGTGATAATATGA
 23432  AATAAATTATATACATAAACACAACAGTTATAACCAATACAATAAGTACTGTAACTAACA
 23492  AATCCAAATAAGATTATAAAAATTGTAAATTTAATTATTTATAAAATTTGTTACATTTTC
 23552  TGAATCAATTGATCTGGGCAACAATAAATTTCTAGTTGATAAAATATAACTTTCAAAAAT
 23612  ATTTCTAATGTCGAAGATAAAATCTAGAACAGAATTTTCAACAACAGTAGGGATTTCTTG
 23672  TTGAGAACTTGAAATAATATCAATATTCTCATTTAATAAATATAATAATAAAGCATTTAT
 23732  GTTAAATTATAGTAAAATATAGAATAAAGTATGACAACTTAAA
;     G-orf211 <== end
 23775  TTAATTTTTAATTTTTAAATTAGTAATTACAGATCTTCCATCAATGATTTTTTTGGTACA
 23835  TTCCACATATTTTAATTTTTTTAAAATTAATAATAATGTAGATGAAAACATTCTTAAAGA
 23895  TAAACCATCCAAACCTTTTTTTTCACAGTATTTTAAATAGTTAGAATATAAAAAATGTTT
 23955  AGGATCACTGTCTTTACTTCCAATCGGAGTATTATTGTTATTTGAAGCTACTAAACAATT
 24015  TAAAATCCATTCTTTAAGAATGTTTTCAGATGCTGGATCAATATCTTGTTTTTCTAGGAA
 24075  GATATTGTTTTGATTATTAATTTGTTCATCTTGGTAAATTTTATAAATAATTTTATTTAA
 24135  ACTAATTTTTAAAAGATTATAAATTTTTAATAAACACCAAGAATTAAAAAATAATAAGAT
 24195  CATACTTAAAATAGAATAAGAAATAATAATAATATTTAATAGTGTTTTCATATCCATAAT
 24255  GTTATAAATATAATAAGAAAATACTATAGTAAACAACAATAAGATTCTTTTAAGAGTAGT
 24315  AATTAATAACATTGGATTTTTAAAAATCACATTCAAGATAAATCTTGAAATTATAATATT
 24375  AATATTTCTAAAGAAATAAATTAAAAACAATCTCAT
;     G-orf211 <== start
 24411  AATAAAATTTAAACTTATATTATGACAACAGGGGGATTAAATAAATATTTATTTAATCCT
 24471  TTTTTAATTATAATTATTAAAATTATAATTTTAATAATTATAATAATATTGCCGCTGTTC
 24531  TCGTATATTTAACAAAGTTAAATATTACGAAGGTAATTACGGTGGCTTAAATTAATAATA
 24591  AATTAAAATAAATTAGAAAACTTTTTAAAAAGGTTAACACTGTCACCATTGTTGCAATTT
 24651  TATTTAAATATTATATGATTTAATATTTATTTAGATTGGGTGGTGTTAATTATTATATAT
 24711  TTATTATAGATTATAATGAGTTATTTTAACCTTATTTGTTTGACATTAAGTTATTGTCGT
 24771  CGTCGTCTAAGGTATTTTACAGTTAGATGATCAGAAGATGGATTGTTAGGGATTTTATTA
 24831  TTTACTGGTGTTGTATCTGGGGAAGGTGGTGTTACAATAATTGTTGAAATATCATTATTT
 24891  TCTGTGTTATCATCTTCTGTGTTATCATCTTCTGTGTTATCATCTTCTGTGTTACTATCT
 24951  TCTGGTGAATTATTTATAGTTTCAGTAAATTAAGTTGATTTTTTAGCAATTTCATTTTCT
 25011  AGAATATTAGATTCATATAATTGTTTATAAAGACTTTCTTCGAAGTTGTTATTTAAAGTA
 25071  TCTAGGTTTTTTAGATTTTCATTATTAAAAAATATTAAAACTTTTAAGTTTAAGTTTTCA
 25131  TATTATCATTAAATAGAAGGGTACAAAATTATTTAACGGGGACAAATACACCACCGTAAT
 25191  TCCCTTCGCTATATTTTATTTTAAATAAAATAAAATATACGAGGACGGTGGTGATCAAAG
 25251  TAATTATATAATATATTCAGTTAAATAATCAGGTAGGTGTTAATTTTTATTGTAGATGAA
 25311  TTATTCTTCAAAAATAATAGTCACAAATGTGTTAAAATAATGAGTAATATTATTAAACAT
 25371  TTTTAGCGTATGTTCATGTACATGGTGATTATAATTTAAAAAAGAAGGTAATAAATAAAC
 25431  TAAAATAAAATATTAACTAAAAAATAAATTTAAATATATATAGAAAAATATATCGGTAAA
 25491  AATAGTAGAAGTTAAAATAAAAAATATCAAAAATTAATGTTTTTTATTAATATATCTTAA
 25551  GAGTTAAAATTAAAAATTTATAAAAATAAGTCTTTATTTTCATTTTCTACTTAGATAATC
 25611  AAAATTAATTTGTTTTTTTCTATATACCTGGTTATCAAGAAATAAACAGGAAAAAAAGTG
 25671  TGTTCTTCTTAATAAATTAAATTTTAATATTAAGATTTTAAAAATAGTGTTTTTATTTTA
 25731  TGAGGCTATTAATAAACATTTTATTTTTTATTTTTTTTGATGATTGTCTATATAGATAGT
 25791  ATCCTAAATATAAATAAATTAAATATAATCTAGAGAAGGATCTGCAGGGCCCTTCCTAGA
 25851  AGAACTTCTTTTTGGGAGTCCTTAGTTTTTTTGATATAATAGATATTATATATACTTATT
 25911  ATAAAATAGGACGGCCAAAAACCGTCGATCTTAAACTAGCTTTACGCGTGAAATATTTAT
 25971  AAATATTCAGAGTATGAACATTTTATTATAAAATTTATGATTTATTTATAATTTATTCTT
 26031  ATTTAAACATAAAATTTTAGATTAAATTAAAAAAAAAATCGCCGAGATGACCTTTCGCCC
 26091  CAAGGCCTTGGGCCACTCGTCGGCCCCCCGTTTTAATATTAACTATATATACTCTGAATA
 26151  TTTTTATATAATAATTTTATTATTTAGTCAAGGAGGCCGCTGCGCGGCCTCCTTGACATC
 26211  GGGGGCCTTTGGCCGCCGATGTCTTTATATTTACAGCTTTTTTTATACTTTATAAATTTA
 26271  ATAATTATTAAATAAAAGTAATAATAAAAAAAAAAGGATTATAACAACTTCTAAT
;     G-cox1 ==> start
;     G-cox1-E1 ==> start
 26326  ATGGTTAGATGGCTGTTCTCAACAAATGCTAAAGATATTGGTACTTTATATATTATCTTC
 26386  TCTATTTTTGCGGGTATGATTGGTACTGCCTTTTCTATGTTAATTAGATTAGAATTAGCT
 26446  GGTCCTGGAATTCAATATCTACATGGTGATCATCAATTATATAATGTAATTGTAACTGCT
 26506  CATGCATTTGTTATGATTTTCTTCTTAGTTATGCCTGCTATGATTGGAGGTTTTGGTAAC
 26566  TGGTTTGTTCCTTTAATGATTGGAGCGCCTGATATGGCATTTCCTCGATTAAATAATATT
 26626  TCATTCTGGTTATTACCTCCTTCTTTAATTCTTTTAGTAGCTAGTGCTTTCGTAGAAAAC
 26686  GGAGCTGGTACTGGATGGACTGT
;     G-cox1-E1 ==> end
;     G-cox1-I1 ==> start /group=IB (7.69e-22)
 26709  t
;     G-cox1-I1-orf370 ==> start /first_aa=E /note=LAGLIDADG ;; evalue:9.9e-76
 26710  gaaaatggtaagcagtcgccgatctgtaaagatcgggcaacaaaacatcactcgatgcgg
 26770  gaaactcctcaattcggaaagaactactcatcaatcataaatcctttggggtttaataga
 26830  ttggcagtaaaaatgttcttgacacggggacaatccgcctggggtaaattagattattct
 26890  actttatcccatcagagactaaatgtgatgcaacctaagaatacagaatttcaacaatgg
 26950  cttgtcggtataactgatggagatggatctttttctgtcttacgtcaagacgacaagtgg
 27010  actttaacgtttaaaatctctcaaaatacttataacttacgagctttgtattatattaaa
 27070  caacaattaggagtaggttcagtaagtgtagaatctaataaagatatgggtagttttaga
 27130  atcagagatcgaaaacaattggcgaatattattttccctatttttgatcgatatcctcta
 27190  ttaacaaccaaatatttcaattatgctaaattcaagtcagcatatgctattcttgaggat
 27250  aaagaattaactaaatcccaaaaaaatgcacagattgaaactctattattgattcaacct
 27310  gatgaatcttatatctctccagcttggaataaaattactttacctattgctgatgcaaat
 27370  gaagcaggtaaggttatttctaagtcatggttaattggatttgtagaagctgaaggtagt
 27430  ttttatttggtatctaaggatgcaagtagaatcgtacatgaatttagtattactcaaaaa
 27490  ttagatagagtagtactagaaggtattagacatattcttcatatttccactaaagtcgta
 27550  tacaaagaaaaatataaccactatatgattgatactactaattctagagcaatcagtaat
 27610  gtatcaaaatatttcttcaatactatgaaaggtatgaagggtgttgaatacagaatttgg
 27670  tctagatcgtttaataaacacaaaggagactattctcaacttgtaaagattcagaaagta
 27730  ttacgaggattaagaaaggttagagccaataacacattgtggacttctaagtctcctaaa
 27790  gggggaatgccctgggaataccttaggtcttag
;     G-cox1-I1-orf370 ==> end
 27823  gttgaaggtatagtccgaccaacggcgagagctgttgagtataacgatagaactcctgta
 27883  tctaataggtacagaagtttgaggttatcaacattaatg
;     G-cox1-I1 ==> end
;     G-cox1-E2 ==> start
 27922  TTATCCTCCATTATCAGGTATTGCTTCTCATTCTGGTGGATCTGTAGATTTAGCGATCTT
 27982  TAGTCTTCATTTATCTGGTATTTCTTCTATGTTAGGAGCAATGAACTTCATTACTACTAT
 28042  TTTAAATATGAGAGCTCCTGGAATGTCATTCCACAAAATGCCTCTATTTGTATGGGCTGT
 28102  ATTAATTACAGCAGTTTTATTACTTCTATCTTTACCTGTATTAGCCGGT
;     G-cox1-E2 ==> end
;     G-cox1-I2 ==> start /group=IB (3.62e-26)
;     G-cox1-I2-orf360 ==> start /first_aa=K /note=LAGLIDADG ;; evalue:1e-45
 28151  aaacttattctgccggctttaaattcggctatttgctggaaactgtttgataattataca
 28211  ttatatcaaacacaatcagcaggaaacccattagatttgaattttttggggatcttcaga
 28271  gactatacgccggaattaatctgttgttatattttacctgtatctcaattaaaaattaac
 28331  aaagtcaataaagattcaagattctttgatgaatctgatttaaatttaaccaaatacaat
 28391  cttatcaattcaaaatttaattcttattttactggactaatcgaaggtgatggtacaatt
 28451  attgtacctaaaactgaaagatctcctaaaggaagaattaactatccttcggtacaaatt
 28511  gtttttcatctaaaagatttaccattagccttaattattcaaaaacaattaaaaaatggg
 28571  tctctttctagaaaaaaaggagtaaatgcttacattttaactattaataattatgaagga
 28631  ttattattagttgctacattacttaatggtaatatgcgaactcctaaaatcaaagcatta
 28691  aacaatctaattgattggctaaatcttaagtttgataatcttaatatggttaataaacct
 28751  ttagatactagtccattggattcaaatgcttggttatctggatttattgaagcagatgga
 28811  catttttctgtaagaacaactaccacttctaaatatcctagagtagaatgtagatttgaa
 28871  ttatctcaaagtcaaaaagatcataaattagaaaataaattatcatttatgaataatttg
 28931  gcagaatttctatttacttctgttaaggctattagagaggataaacctaaacctgaatat
 28991  aaagtaagaacgactagtttaaagggaaatttagtattagaaaattatcttaatctattt
 29051  cccttatttggtagtaaatatttggattataaagattggattaaagttttagattacttt
 29111  aaacaaggtggatttaagcataatcaaaatattgataaaatcattgaaattaaatcttgt
 29171  ataaatgacaaaagaacagtttttatttgggatcatttacagaatttttacaacttagat
 29231  taa
;     G-cox1-I2-orf360 ==> end
 29234  taagatatagtcccaacatacatgtgaatgtatgagtatttaccttaacaaataacattt
 29294  gttttgaggtcagattataattataatctgagccatgggtcctatgaccagtaaatcaag
 29354  atatattatattatttaaatttaatataattcaaaag
;     G-cox1-I2 ==> end
;     G-cox1-E3 ==> start
 29391  GGAATTACAATGTTACTAACAGATCGAAACTTTAATACTTCTTTCTACGAGCCAGCAGGA
 29451  GGAGGAGATCCATTATTATATCAACATCTTTTCTGGTTCTTTGGT
;     G-cox1-E3 ==> end
;     G-cox1-I3 ==> start /group=IB (6.74e-30)
;     G-cox1-I3-orf305 ==> start /first_aa=Q /note=LAGLIDADG ;; evalue:2.4e-50
 29496  caacttcggcccgattcatttaatatgaatatgaactacgctataagctgggaatgtctg
 29556  ttaccaatcatgattacttcgaacataagaggtttatttaataaatcccgatcaagtcaa
 29616  aatatcgtgattgagacacaatcagcaggtaaccaacgacacgaaagtagtctagtagga
 29676  acctcagagactacacgcgtagcaccttattcaaaatcattttgtgaatggcttgccgga
 29736  ttaattgatggagatggtagtcttcaagtaagtaaaaaaggatatacttctttagaaatt
 29796  attatgggactagaaaatctacgttgtttacgttatatccaagataaacttggaggtagt
 29856  attaaaatgcgatcaggcgctaaagcttatcgttatagactacataacaaacaaggtatg
 29916  attaatcttatcaattgtattaacggctatattcgacacacttcacgtcttcaacaatta
 29976  catcgagtttgtcaacaacttgaaatttctgttatttatccaataaaattagataaaaaa
 30036  tctaattggtttgctggattttttgatgctgatggaactattacaatgagtatgaaaaat
 30096  aattgtcctcaattaagtattagagtagtaaataaattattacaagatgtacaatattat
 30156  aaagatgtatttggaggcaatgtatattttgatagtgctcaaaatggttattatcaatgg
 30216  tctgtacaaagtcgtgaagatgtattaaatatgttacaatattttaaaacacatacaagt
 30276  cgaagtcataaatcacaaagattatttcttattaaagattattttactttacgtgatcta
 30336  gaagcttttaaagctgatagtattcattataaagcatggttagattttataaatagatgg
 30396  aataagttgaagatatag
;     G-cox1-I3-orf305 ==> end
 30414  tccttttttcttctaactatattaattgaagaaaaag
;     G-cox1-I3 ==> end
;     G-cox1-E4 ==> start
 30451  CATCCAGAAGTTTATATTTTAATTATTCCTGGATTCGGAATTGTTAGTCACGTAGTATCT
 30511  ACTTTCTGTGGTAAACCAATTTTTGGATACTTAGGTATGGTTTACGCAATGTTATCTATT
 30571  GGTGTTCTAGGATTTATTGTATGGTCTCACCATATGTATACTGTAGGATTAGATGTTGAT
 30631  ACTCGAGCATACTTCACAGCAGCTACAATGATTATTGCAGTACCTACTGGTATTAAAATT
 30691  TTCTCATGGTTAGCTACTCTATATGGAGGAAGTATTCGATTCACAACTCCTATGTTATTT
 30751  GCATTAGGATTCTTAGCATTATTCACTATTGGAGGACTTACAGGTGTAATGCTTGCTAAT
 30811  GCTTCAATGGATGTAGCTTTACATGATACATATTATGTAGTTGCTCATTTCCATTATGTT
 30871  TTATCTATGGGAGCAGTATTTGCAATGTTTGCTGCTTTCTATTACTGGATTGGTAAAATT
 30931  ACTGGTAAAACTTATAATGAATTATTAGGACAAATTCATTTCTGGAGTCTATTTATCGGG
 30991  GTAAATCTTACATTCTTCCCTCAACATATGTTAGGTCTAGCAGGAATGCCTCGAAGAATT
 31051  CCAGATTACCCAGATGCATATGCAGGATGGAATTTAGTATCTAGTTTTGGATCTATTATT
 31111  TCTATTGTAGCTTCATTAGTTTTCCTATACGCATTATATGATTTATTAGCTCGACAAGAA
 31171  TATAACTTAGCTAATAACTATTGGTATGTACCTCAATTCTTTAGTAGTTCACGAGCAATT
 31231  GGAGCTACTTCAACAGCTTCAACTTTAGAATGGTCATTAACTAGTCCACCATCATTCCAT
 31291  ACTGTAAATTCATTACCAGTTCAATCTTAA
;     G-cox1-E4 ==> end
;     G-cox1 ==> end
 31321  TTAAATTAATAATATAACACCCCCTTAGAATCTGGACCTAAAAGTCTAAATTCGGCCTTT
 31381  TGGCTCGAATTTTAAAATATTTAGTTTTATTCAAATAATAATATCATATTTAAATAATAA
 31441  ACTTATTTAATATAAAATTAAGATTCTAGGCTATTATTTTAAAACTTAAAATTTTAAAAT
 31501  ATTAATCTATTTATTAATAGTCCTTCGGAACTAATATTTTTATTAAAATTTTATAATAAT
 31561  TTTAAAACAAATTGGGACAAAGCTCTTATTTGTAAGGAGTTTATCGGTTTTTTGTTTTAT
 31621  AATTTAAAAAATTAAATATTTTTAAAAAATATTTATATATGTATTTTATGTAAAATCGAT
 31681  TTACCTTTTTGTGGTAGATTCTATAAGTACCATTATAATATGTGGGAAACTAAATAATCG
 31741  ATTTAATAATTATAAATTTTATAAATTTGATTAGACATTAATTATGCTTAATAATAATTA
 31801  AAATATATGTTATTTTAAAAAGATAAAATATAAATTAGGATATATTAAATTTATAAAAAT
 31861  AAGTAAGTAATTTTTAATTTTTTGAATAAATGAGAAAAATAAATTTTTTTGTTTACTAAT
 31921  AAAATTTTTATTTATATTTAATATAAAAAATTTATTTATACTTAAAAAATAAAAAGTCCC
 31981  TCCGGGGGGCATTTTAACCCACAAGAGACATAGAGCTGTTCATTAGGCTCTTAAATTACA
 32041  ATTTATCGAATTTATGTTTTTTAAATATAGAAATAACAACAAAAAATTATAATTTTTATT
 32101  ATTAAAAATATTCCTGAAAATATTATAATCAGATAGGATTAATGATAATCTTATTTATAA
 32161  GCAAAATTTATATTAATAAAATAAAATAAATTGAACGGTTTAATTAACAATATATTATTT
 32221  TTTTATATTTTAATATTACCTAGTTAAAAACGGATTTTAATAATATTATTTATTTTGTAA
 32281  TAAATTGTATATTATATAAGTAATAAATTTATTTAAAATTTATTTTTCACTGGTTTTTAT
 32341  ATTTTACTTTAAAGTAAAGATAAATATTAGTTTAAAGTTTATAATAAACTTTAATCTTCT
 32401  CTTAATTTTGTTAAGACTTAAAATTTATTTTAATCTTAATAAATTAAAGATAATATCTCT
 32461  AATGAGATAGTTGTTAAGTGAGTA
;     G-nad2 ==> start
 32485  ATGGTTTTATTCGGTGTATTAACCATGATTTTAGCGATTGCCTTATTTTCCCTTCGAATT
 32545  CCTGCGATTTATTTTAATCGAATCACAATTATTTTACTACTTTTTTCTGCTTTATTATCA
 32605  TATAATTCTCTTTATATGAATAATATTGGTTCAGGAGTAGGAGTGTTCGGTGGATTATTT
 32665  CAAGTTACAACTATTACTCAAAGTATTGATGTATTTATTTATTTATTAGGAGCTTTAGTA
 32725  CTTTTATTAAGTGAAAAAGCAAATAGAGCAAATACTCTATCATTTAATAAATTAAATTCA
 32785  ACTTTAGTAAATAAGAGTAAAGGATTATCAGTATTAGCTGAATATCCTCTTATTGCTTTA
 32845  TTTTCTGTATTAGGTATGAGTAGTTTAATTTCAAGTAGTGACTTAATTTCTATGTTTTTA
 32905  TCTATTGAATTACAAAGTTTTGCTGTATATATTTTAGCTACTATTTACAGAGAGTCAGAA
 32965  TCTGCAACATCAGCTGGATTAAAATATTTCTTATTAGGAAGTTTATCTTCAGCTTTAATT
 33025  TTATTAGGAAGTAGTTTATTATATAGTTTTACAGGACTAACTAGTTTTGAAGGATTATAT
 33085  ATGTTATGTTCTACAACAGAAACAAATACTGCGATTGAAATTAGTGTATTATTAATTATG
 33145  GTAGGTTTACTATTTAAAGTATCTGCAGCTCCATTTCATAATTGGGCTCCAGATGTATAT
 33205  GATGGAGTACCTACAGTAGTAACAACTTGGTTAACAACAATGCCAAAAATTGCTTTCTTA
 33265  GTATTTATTTTAGAATTCCAAGGATTTACTCAATTAGCTAATTGGTCTTCATGGACTAAT
 33325  TTATTATTAATTAGTTCATTATTATCATTATTAATTGGTACAATTGGAGGATTAGCTCAA
 33385  TATAGAATTAAACGATTATTAACATATAGTACAATTTCTCATGTAGGATTTTTACTATTA
 33445  GCATTAGCAATTAATAATGAAGAATCTGTAGAATCTTTTTTATTTTATCTAATTCAATAT
 33505  TCATTAACTAATATTAATGTATTTTTTATTTTAGTAGCATTTGGTTACTTATTAGGATCT
 33565  AAAGGATTATCTATTTATTCACCAATTCAATTAATTAATCAATTAAAAGGTCAATTTAAA
 33625  GTAAATCCTTTACTTGGATTAAGTCTTGCTATTTGTTTATTTTCTATGGCAGGTATTCCT
 33685  CCTTTAGTAGGATTTTTTGGTAAACAGATGGTTTTATATGCAGCAACTCATAATGGAAAT
 33745  TTCTTTTTAGCTTTTGTAGCTATTTTAGTAAGTGTAGTTAGTGCTGCATATTATTTAAGA
 33805  ATTATTAAAGTTATTCATTTTGATCCTGTACCAGCGCCATCAGCATTATCATTAATTAAA
 33865  ACTACGGAAATTTCTTCTGATTTAAATGTAACTGAAACAAATAATTCTCTAGAAGGTTCT
 33925  TCTGAAGAATTATCAACTTCAAGTAGTTTAGTAATTGCAACAATTACTCTTCTATTAATT
 33985  TTCTTTATTATTAATCCAACACCATTATTAAACAGTGTTCACTTAATCACTTTAAATCTA
 34045  TTTTATTGGTA
;     G-nad3 ==> start
;     G-nad3-E1 ==> start
 34056  A
;     G-nad2 ==> end
 34057  TGAGTACATTAACATTTTTAGTTTTATTCCTTCCTATTTTAACATTAGTTTTACTTGTAG
 34117  TAAATGGATTATTAGCTGTTAATAAACCTTACAGTGAAAAAGTATCACCCTATGAGTGTG
 34177  GGT
;     G-nad3-E1 ==> end
;     G-nad3-I1 ==> start /group=IA (3.61e-31)
 34180  aagtgtatgccccctataatagtaatattattcggaaaatcgggtgaattgcaaaaaact
 34240  ccaatttaattaattggacaatttgcagcgaagcttatatcggtattttaatagatatat
 34300  gaacgttcaacgactagaaggtgagtaataccaacaataatctttccacgagtgcccgac
 34360  aaccttaaataaatcaaaggttgatgacatagtctgaaccatatggtaacatatggaaat
 34420  aaagaataaaaatctttatgttaacaaaattg
;     G-nad3-I1 ==> end
;     G-nad3-E2 ==> start
 34452  TTACACCTTTAGGAGATGCTCGACAGAAATTTTCTGTTCAATTCTATTTAGTAGCGATCT
 34512  TATTCATTGTATTTGATTTAGAAGTTCTATTCTTATTCCCATTTGCAGTATCTTTATACG
 34572  AAATCTCAACAATGGGATTTTGGGTAGTAATTCTATTTTTAGTTGTATTAACAATTGGAT
 34632  TTGTTTACGAATTTGGTAAAGGAGCTTTAAAATTTACTAAAGATCCTTCTACTTCAAAAA
 34692  TTAATTTATAA
;     G-nad3-E2 ==> end
;     G-nad3 ==> end
 34703  TTATAATATTTTTGGGGTCATTAATGGTCAGTCATTAATGGCTCCTCCTTTTGATAAAGG
 34763  TTATTTAATAAATTTACACCGTCACAACTCCTTTATATATAAAATTTATTAAATTAAATA
 34823  TATAAGGTAAATGGTGAAAAGATTATAAAAGGTTTAACATAATTTATTAATTATAGGATT
 34883  TTAATAAAAATTTATTATTATTTTTTTAAAAACAAATAAATTTTTAAAATTTTATTGAAA
 34943  ATTTTAATTAAATCCGGAAAATTATAAAAGCAATGATTATAGGCAATATTGTAATAATTA
 35003  GTTTATGTAAATTTATTAAATAAGTAAATACAAAATAATAAATTATTTTGTAAACTATTT
 35063  ATTACATTGACTATTTTTTAAGTATATACAAAATATTTTAAGAAATAATCTTAATGCTGG
 35123  TTAAATATTTCCCAATGGATTTAATCCATTAATTTCAAATTAAATTTTAACTAGCCTTTG
 35183  GCTAGATTATTAAAAT
;     G-orf292 ==> start
 35199  ATGTTAAAATTTATGTTATCTTTATTATTAGGTTTGCTTATTGCTAATCTATCTATTGAA
 35259  TTTATTCAATACATTTTGACTAAGTTCGTAAAACCTGTTCCATACAAACTTTATAATATT
 35319  TCATTATTTGTAGTTGGAATTTTTTGGGTTTATATTTTTAGTCTTATTCCAAATAATTTA
 35379  ATGGATGATTTTATGACTGTATACGCATCAGATGGGGTAGATAAAAATAATAATGATTTT
 35439  TTTAAATTATTTATTAAATTATCATTATTTGATCAAGAACTTTCTTTAGATCTTAGATCT
 35499  GTGGGTGATGTAGCAGCATTAAGTTTAATTGGTAAATTTACTATTAGTGCTGTTAAATCT
 35559  TCTCCAGCTTCAAATAAACTAACTGCTACTATTGGTACTGCTACAGCAATGGGTACAACT
 35619  TACCTTGGAATTAGAATTCTAGAACATATTGAGAATCAAAAAAGAGTATTTACTATTACT
 35679  AAAAATGATAAAAGTGCGAATTTAATCATTGAACCTAATCCTGAATTAGGAGGTACTGAA
 35739  AAAGATGTGGAAGAGGTAATTAAAAATATTAAAATTAATTCACCTTATGAAGCTTCTGAA
 35799  ATTTTAAATGGTATTAAGATGATTTTATTTTGTACTGAAATTCTTTCTACATTGGTAATT
 35859  ATTAGTTTTATTTTTTATAGTTTATTTATTTTCATTAAATATGTAAATTTTAATAAATTT
 35919  AAAATTAATAATGTTATTTGTATTAAATTTATTAATTTAGTACAAAAAGCAAGTATTATT
 35979  TATGTTTTATTTTGGGGTGGATTAACATTATTTAATATTAGTGCTATTCTTTATTTAAAT
 36039  ATTAGATTATCTAATTTTTTAGATACTCTTACTGTATAA
;     G-orf292 ==> end
 36078  TATTATAATATTTAGTTATTATGTTATCCATAAATAAATTATTTTAAAAATATAGGGTTA
 36138  ATTTTATTATATATTTCGGCTTTTCTATAAAAATCTTTAATTTTTTTATATAAAAATTTT
 36198  AAATGATGTATAGTATATAATTTTCTAATAAATTATTTAAAAATTTATATTTTATTATAT
 36258  CTAAACCAAATTAACAACCTCCCTTAATGAAAACCTTTATTAATATAGATGTAATAAAAA
 36318  ATTAATATTATAATAATTATAATAAGTTAATTTTTAGGTTTAAATTATTAATTAAAAATA
 36378  TGAATAAAATTTTTAAGAAGGACTCGCGCATAGCGCGGGTCTCTTAGGAACGGCCTTTGG
 36438  CCGGTTTTGAGTTGTAAAATTAATTTAGTTTCCCATTTAATGGTACTTACAATATCACCA
 36498  CGAGAAGGTATTAATTAAGATATTGAGGGGGGAATAT
;     G-nad5 <== end
 36535  TTATTTTTGAGTAGTATTATTAGGTAATAAAAATACTGCCCATAATAGAAGAACAAATAA
 36595  TCTAGGGTCTCCAATAAAGAAAATTAAAGTAATAAATAAAATTAAACCATTAAAAATGTA
 36655  CATAGCATATGTAGGAATAAATCCAGAATCTAATCCAGAAACTTTATTAGAAGCAGATTT
 36715  AAATACATTTACTAATCCATAAGGTCCAACTAATTCAATAGCTCCTCTATCAAGGATTTT
 36775  GTTAGTTGTATAACCAAAATTTAAAAATTTATTTAATAATAAATTATTATAAATATTATC
 36835  AAAATAATATTTTTGATTAAAGAATCTATAAATTCCTCGACCTAATTTAGTACTAATAAA
 36895  TTTATTAGGTAATTCATCAAAAATCCAATAAATAGCTAAAACTCCGAAAGTACCTAAAAG
 36955  ACTACCAATTAATGGTAAAAATTTCATAGACATAGGAAGTCCAAATTCAGTATCTACTAG
 37015  AATAGAATGGTTAGGATGAATAAATAAAGCATTATTATAAAAATCTGTTCCCATTCCTAC
 37075  AAATAAATCTTTAGTTACATAACCAAAGAAAATACTAAATACAGCTAATACTACTAAAGG
 37135  AATTGCCATAATTAAAGGAGCTTCATGAATATTATTATAATTAATTTTTGGTCCATTTGG
 37195  ATAACCTAAGAAAGTTAAATATAAAGATCGGATAGAATACATAGCTGTAAATACTGCAGC
 37255  TACAGAAGCTAACCAATATACTAAATTACCAGAAAAACTATAATGTCCATAAGCTAATTC
 37315  AATAATTAAATCTTTAGAATAGAATCCAGTTAAAAATGGTAATGCCATTAAACTTAAAGA
 37375  TCCAATTACCATCATAGAATATGTAAATGGTAATAATCTTGATAATCCACCAAATTTTCT
 37435  TAAATCTTGTTCATCATTCATTGCATGAATTACAGAACCAGCTGATAAGAATAATAAAGC
 37495  TTTAAACCATGCATGATTTACTAAATGAAATAATGCTACATTATATTGACTTAATCCACA
 37555  AACTAAGAATAAAAGACCTAATTGAGAACAAGTTGAATAAGCAATAACTCGTTTTAAATC
 37615  ATTTTGTAATAATCCAGTAGTTGCTGCAAAAAATGCAGTTAAAGCACCTACCCATGTAAT
 37675  TAAAATTAAAGCTGTTGACCCAAATTCTAAAATAGGAGAAGATCGTAGAAGTAAATAAAC
 37735  TCCTGCAGTTACCATTGTAGCTGCATGAATTAATGCTGAAACTGGTGTTGGACCCTCCAT
 37795  CGCATCTGGTAACCAAGTATGAAGACCAATTTGAGCTGATTTACCCATAGCTGCTACTAA
 37855  TAAACAAATAGAAATAATTGTAATTAATTCTTCATTAATAAATGGAGCTAAAGAAAATAC
 37915  TGTAGTAAAATCAAGATTACCGAAAGTCCAGAAAATAGCCCAAAGACCAATACTGAAACC
 37975  CCAATCACCTACTCTATTCATTACTAATGCTTTAATTGCTGCTTTATTAGCTTGTAATCT
 38035  AGTAAACCAGAAGTTAATTAATAGGTAAGATGAAATACCTACACCTTCCCAACCAATAAA
 38095  CATTACTAAATAATTATCACCTGTTACTAACATTAACATAAAAAATGTAAACATTGATAA
 38155  ATATGCAAAAAATCTTTGATTATGAGGATCTTCACTCATATAATTTGTAGAATAAATATG
 38215  TACTAAAGCAGATACAATAAGTACTGGTAATAACATAGATACAGTTAAACTATCGTAAAT
 38275  AAATCCCCATGATACTAATAAAAATTCTGAATCAATCCAGCTCATTAATTTAATAGAAAC
 38335  TGGTGATCCACATAATCCTACTTCGTAAAAAGCTACTAAAGCTAATAAAGCTGTTAAAAC
 38395  TAGAGAACTACAAGTAATTAAATGACTACCAGTTTTACCAATTTTTCTTCCTAAAAATCC
 38455  AGCTACTGTGGCTGATAATAAAGGTAGTGTTAAAATAGCTAAATACA
;     G-nad4L <== end
 38502  T
;     G-nad5 <== start
 38503  TATGCTTTAATTGCAATACTACCTCTTAATCTATAATATGCAACTAAAATTCCTAATCCA
 38563  ATAGCTGATTCTGCTCCTGCAATAGCAATAATATAAATACCATAAGTTTGACCTAAGATA
 38623  TCATCAAAGCTAAATGAACTTAAGATAATTAATAATGTTACAGCTAATAACATAATTTCG
 38683  ATGGAAATCAACATTAGAATAATATTTTTTCGGTTAAGAATAAATCCTAAAATACCGATA
 38743  AGAAATAATACCATCGATAAATTCAT
;     G-nad4L <== start
 38769  TCTGTTTATTTGTAATTAACTTTATAATTGTAATATTATAATCTTTTGTGTATAATTATT
 38829  ATATAAACAAAATCATAAAAACAGGCCCTTAAGATTAATTTATTAAAAACTTGTATAATG
 38889  GCCGTTGTATTTAAAATATTAATTGAGATTTAATTCTAATTTTTTAAATCAAAATCTCAC
 38949  CGAGATTGTCTTAGGGCTGAGTTTAATTTATTTAAAAATAAAATATTTTTGACACAGAAA
 39009  TTTAAAATTCTATATATAAATTTTAAATTATTCCATTTATTAAAAATAATATTATATCTT
 39069  TAAATTTAATAATAATGTTACTGCATCAAGTTAATAAAATTATCTTTCATATTTTCAGGT
 39129  TCGTCGCCGGCGCCGCCGGCGATAAGCTATCGGGCCCTGCGGGCCCGCCAGTTCTAAAAT
 39189  AGAGTCCTAAAAATTTATTTACAAAAATTCTATAATTATTATAATTATTGAATAATTCTA
 39249  TATTTTTATTTAAATTATTTAAATATTATTATATAAATATAAAATAATAATTTATTCAAA
 39309  AAATTATTTTTAAATTAAATTATTTTTAATTTTTAAATTTTTGAACTGAACAAAGCACAA
 39369  ATTTAGTTATTTAAATAAAAAAGGCCCGCGCATAATACAGATTGTCAAAGATGGCTTTTA
 39429  GCCGCTTTTAATTTATAAATATTTATATTTTAAAGTATAAAATTTACTATAATTTAAAAA
 39489  CAGTGAATTAAACAAAGGACCCGCGCTGTGCGCGGGTCCTTTGTTTATTTTAAA
;     G-trnF(gaa) <== end
 39543  TGTCCTGGGGAAGAATTGAACTTCCTCACTACGATT!TTC!AGTCGTACGCTCTACCATT
 39601  TAAGCTACCGGGAC
;     G-trnF(gaa) <== start
 39615  TTTTAAT
;     G-trnS(uga) <== end
 39622  TAGGTATAGTAGGAATCGAACCCACATATGTTTTATT!TCA!AGTAAAATGCTTTACCAG
 39680  TCAGCCATATACCT
;     G-trnS(uga) <== start
 39694  TAATAATAAATTTAATAAATATACTATTTAAATATTAAATTAATATTTAATCTGTAGGTA
 39754  AATTATCTTAGACCATATAAATATATGATTTTGAGATAATAAATTTAGTTATACAAAACA
 39814  TAACTTAAATTTTGTATAAAATTATAGATTTTTAATAAATAAAATGTAAAAATAATTTAT
 39874  TTTATTCTTAAATTAATTTAAGAAAAATAACAAAAAAAGAACCGCCAGGACGATCTTCCG
 39934  CCCTAAGATTTTGGGCCGCTCGTCGGCCTCCCGTTTTATTTAAAATAATTTTTAATTTCA
 39994  AAATAAAAATTAAAAAATATCCTATTTATTAAAAAAATTATGTAATAACAGCTATTTTTA
 40054  ATAAAAAATTTTTTATTATATTATTTATAATGTTAATATTTTGAAAGTAAAATCAAAAAA
 40114  TGTTATTGCTTATAACTTCTTTATTTAATTATTTAAAAT
;     G-trnI(gau) <== end
 40153  TAGTCTGAAGAGGGATCGAACCTCTAACTTATACGTT!ATC!AACATATCACTCTACCGA
 40211  TTGAGTTACCAGACT
;     G-trnI(gau) <== start
 40226  TATAGATTTATTTATTAAAATTTTATTTATATTATTCTTTTATATAATCTAAAAAAGCAA
 40286  AAATTTTTTAATTTTTATTGATAACTATTTTTATTTAATTATAACTATTCTTAAATTTAT
 40346  TTATATAAAATTAAACTAAAATTAATTTTAAATATTTA
;     G-trnW(cca) <== end
 40384  CAGGAGAGGTAGGATTCGAACCCACTACTAGGATTT!TGG!AGATCCTTATTTTAAACCA
 40442  AGTAAACTACACTCCT
;     G-trnW(cca) <== start
 40458  TTATTTATTGTTTTCTTTTATATAATTATAAATTAAATAAAATATATTTCTTAAATTTAT
 40518  CGACAAGATTATTTATATAATAAAAATTATAAATACCTAAAAATTTATATAGTAACTTTT
 40578  TAAATTGAGAAAATTTTAAGTTTTTTTGATTATTATTATAAAATAATTTAATTTTTATTT
 40638  TCAAATATTAATTTTAATTTTGTCAGTTCAATTAATAATAAATAAGCCTATAAATTTTAT
 40698  TTTGTCAAAATTAATAATAAATAAAAATATTGCTATATAGCGGTAATTAATTTATTATTT
 40758  TAAAATAAATTAATTAAGATCCGCCGAAACTTATAATAATTTAATATTAAAAAATAAAAG
 40818  TAACAATTTAAATAATAAAATAATAAT
;     G-trnQ(uug) ==> start
 40845  TGGGCTGTGGACTAATTTTGGCAAGTCATCGACTT!TTG!ATGTCGACTAATGGGAGTTC
 40903  GAGCCTTCCCGGCCCAG
;     G-trnQ(uug) ==> end
 40920  TAATAAAATATTTATTTAATAAATTTGTGTTATACACAAATTTATTATAATATAATTATT
 40980  ATAAAAATATTATAATAATTTTAAATTATTTTATATAAAATAATATCTTTTAAATAATCG
 41040  ATAAATAAGTTAATATATTGCTTTATTTTTTTAATTAAAAAAGTATTTATGTTTATTTAA
 41100  ATATTAAAATTTAATAAATTTAATCATATAAATTTATTTATATTTTTTTAAATAAAAAAA
 41160  TTAAAATATTAATAAAATAATGAGAGTAAATAAATATATTAATTTTTTAAAATATAGCGA
 41220  TATAATTATATAATAAGATTTAACTAAGTTTAGTTAAATCTTATTATTTTATAAGTAATA
 41280  ATATTGCGTTCCTAGAAAAAATAATATATTATTTTTTTCAGGAAACGCTTCCTTTGGA
;     G-trnR(ucg) ==> start
 41338  GCGTTTCTAGCTTAATTGGTAGAGTACAGGATT!TCG!GCTCTTGTTGGTAGAGGTTCAA
 41396  CTCCTCTGAAACGTT
;     G-trnR(ucg) ==> end
 41411  ATATTATCAAATCAAAAAATCTATTGTTTAGTAATATTAAATTCATAAATTATATTTATA
 41471  AAAATAAGTTTTTAAT
;     G-trnH(gug) ==> start
 41487  GGTGGGAATAGTTCAATCGGTAGAACATTAGTTT!GTG!GTACTAACGGTTCCCGGTTCG
 41545  ATTCCGGGTTTTCACC
;     G-trnH(gug) ==> end
 41561  CTATATAATATTATAAATAATAATATTTGATAATTATTATTATAACTTAATTTATGCGAA
 41621  CATACAATTCTAAATCTTGGGCCGCATCGCGGCCGAAGTTTTTTATATAATATTAAAAAT
 41681  TATCATAATTTATTGAATAATTTACAATAAAAATTTTAAATAAATTGATTTTAATATTAT
 41741  ATAAATTATAAAATTAAATTTTATATTAAATATTTAATAATTTTATCTCATAATAAGTTT
 41801  TATTGTATAAATTATAAAAATAATATTAAAATAAATAAAAATTATAAATTAATATAAAAT
 41861  AACAAAATATTAAAAACAGTTTTTGGTCACTTCTAAGAATCCATATTGTATATAGATTTT
 41921  TTTATAATTAATCTAATAAAAATAAGTATTTAAAATACATTAATGTTTTTATTTAATTAA
 41981  GATAATATTATAATTATATAAGTAATATAAAAATTTTTTATATAAATAATAATAATTTTT
 42041  AATAC
;     G-trnV(uac) ==> start
 42046  AGGGAATTAACTCAGTGGTTAGAGTGTTAATCT!TAC!AAATTAAAAGTCGGTAGTTCGA
 42104  TTCTACTATTCCCTA
;     G-trnV(uac) ==> end
 42119  TTATAAATATTTATTTAAATTAAATATTAATTTATAAACTAATATATTTAAAAAATAATT
 42179  AAAATTTTACATTTTATACAAATTTTGTAATCCGAGCCGGGTTATGCCCGGCTCGGGTTT
 42239  TTAAATAAAATATATTATAAAAAAACCGTGCATAGCGCGGATTTCCAGAGATAACTTTTA
 42299  GCCGGCTCTGGTTTATTTTTAAATAAAATATTAAAATATTTTAATATTTATATACATATT
 42359  ATATTTATGTATATTTTATA
;     G-trnS(gcu) ==> start
 42379  GAATAGATGACCGAATCGGTAAGGAAGTAGTTT!GCT!AAACTATGGATATAACAATCCT
 42437  TGTGGGTTCAAGTCCCACTCTATTCA
;     G-trnS(gcu) ==> end
 42463  TTTTGATTCATAAGTTTATTTTAAGTAAATAAATATTTTAAATAATATTTTTTAATATAT
 42523  TCTCTTAAAAACTTATTTTAAGCTTTGATTAAAAAATGAATATTTATTTTCTTTTTGAAT
 42583  TAAATAAATTTAAAATAATTATAGTTTAATATTTGTTTAAATAAAAATATTTAATAATTT
 42643  AAAAAAGATTTATATAATACGTAAATTCTGAAAATTAAAATTATAAAATTTTAAAACAAT
 42703  TAATTAATAATAAATTTTATAAAATTATCTTATATTTTAAAAATTTAATTAATTAATATT
 42763  AGTTTATATTATTATATTTATTTTTATTAATTTA
;     G-trnC(gca) ==> start
 42797  GACCAACTAGCATAACTGGTAATGCGATAGATT!GCA!AATCTTCCAGATAAGTGTTCAA
 42855  GTCACTTGTTGGTCT
;     G-trnC(gca) ==> end
 42870  ATTTTTAAATTTATTTTGTATATTATATTTTAAATATTTTTGATTAAATACTTTATATAA
 42930  TTATATAAAGTATTTAATTTATTAAATTATAAAATAATTATTAAATTTTATTTAAATAAT
 42990  AAAATAT
;     G-trnD(guc) <== end
 42997  CGAGGTAGACCGGATTTGAACCGGTATTCACTTACGT!GAC!AAGTAAGGACTTTACCAA
 43055  TTAAGCTACTACCCC
;     G-trnD(guc) <== start
 43070  TAAAATTTATATATCTTTTTATTTATTTAGATAATATAAAAATTTATCTTATATAAAACA
 43130  ATTTATTTTAAAAAATAATAATATCATATAAATTAAAATTAATTAAAAGTATTAGGCAGA
 43190  TCCTTTATTAATTAAGATTAAAAATCTTAATATATTTTTTATAAAATT
;     G-trnL(uag) <== end
 43238  TATGATTGGCAGGACTTGAACCTGCAAGGTATTACTACCAGCTGAAC!CTA!AATCAACC
 43296  ATGTTTGCCAATTTCATCACAATCAT
;     G-trnL(uag) <== start
 43322  TTTAAAATAAGTAATTAGGATTAATAAACAAATCTTAATAATTTAAGATTTGCCCGCAGA
 43382  GCGGGCGAAATCTTGGGATCTTCGGCCCTTTAATTAAAAAATACTTTAAATAAAGAATGT
 43442  TACTTTTAATAATTAAAAAATATTATTCATTTTAAAATTTAAATAAATAATAATAATTTA
 43502  TA
;     G-trnR(ucu) ==> start
 43504  GCTTGCCTAGTTCAATGGTAGAACAGGGTATT!TCT!AACACCCAAATCCAGGATCGAAA
 43562  CCTGGGGTGAGTT
;     G-trnR(ucu) ==> end
 43575  ACTTATGAACAAATAATATTTTTATAAAAATATACTGCTTATGAATTATTAAAATAAATC
 43635  AACAAAATTTAAAATTATAGATATAAAAATTATTATTTTTTATC
;     G-trnP(ugg) <== end
 43679  TCAGGTTGGTAAGATTTGAACTTACACTATTTTACAC!CCA!AAGTAAATGCCTTACCAG
 43737  ATTAGGCTACAACCTG
;     G-trnP(ugg) <== start
 43753  ATTATTAATTGTATATTAAATAATTATAAAGAATATTTAGCAATATATTAATAAATTATT
 43813  TTATTTATATAATAAATAACAAAATTTTTATTGTATTTTTATAAAAATTTTAATTTTGAA
 43873  T
;     G-trnA(ugc) <== end
 43874  TGGAGTTACCGAGACTTGAACTCGGACTACTCGTAT!GCA!AAACGAGCCCTCTACCATT
 43932  TAAGGAATAACCCC
;     G-trnA(ugc) <== start
 43946  TATTTTTTATAGAATAATTTAATATTAAAAAGTTAATTGTTACTTATATATTATTTGTTT
 44006  AAAATAAAAACCTTATATTACAAATTTTAATTTAAATAAAATACCAATGTAGTTGGCAAT
 44066  AGTATATTGTGGGTTCTGTCTCGACGTATTTAAACATTTATAAAAAATAAATCGGAATTT
 44126  TTTAATATTATCTATTATAAAACATTTATTAAATAATAAATTACTACTATATAATATTAA
 44186  TATTTAATTAACATCTCTCTTTACTAAAATTCTTATTAATATAATAAAACTCCCTTCATA
 44246  CATATACAATTATATATCCTAAGGTATATTTACCAAAATGTAAATACTAATTTTATACAT
 44306  CTATTTTATACACCTTATATACAATTTTGTTATGTTATTTTATTAACAACGAATACTAAT
 44366  ACATTTTTTTATTTTATACGAAATTTAATATCATTAAATTTTTAATTTATTTGCAAAATT
 44426  TTAATTTTTTTAACGTAAAATTACTCTTTAACTCATATCTATATTCTATTAATTTTTGAA
 44486  TTTTTTGTAAAAATTTAATATTTTTAATGTAAAACCTATCTTATACCCACATCCTTATCC
 44546  CTCGTGCAAAGTGCGGATTTTAATCGAATAAAAATAATAATTTTAATAAAAGAAGGTTTT
 44606  CCGATAAGTCTTTAAATTTATTATTAATTTAATAATAAATTTATATAAGTAATCAATATA
 44666  TTTTTATTTATTTTGTATATAAAACATAAATAAAAGTCGGCCCTAGGAACCCGCACTATG
 44726  CGCAGGTTCTCTTTTATTAAAAAATATTTATTAACTTTATAAAAAGTAATTTTTAATAAA
 44786  ATATGCTTTACATAAATAATTTTTTTATAA
;     G-trnY(gua) ==> start
 44816  GGGGAGAATACTGATTGGTCAGTGAGCGAGCT!GTA!AACTCGTGAGCCCTTGCGCTCTT
 44874  TGGGGGTTCGAATCCCTCTCTCCTCA
;     G-trnY(gua) ==> end
 44900  TATTAAATAATAAATTAATTTATAAACAAAATTATTAAATAAATTTAAAAATAATAAATT
 44960  TATTAATAGCCGAGAAAAATTTATTTATCTTGACCAGGGCCGGGCTTTGCCCGGCCCGGA
 45020  CCTTTGTTTGGGGTTCAAGGCAAAGCCTAAGACTAAACAATAA
;     G-trnM(cau)_1 ==> start
 45063  TGCGGATTGGTGTAATGGCAGCATACTAGACT!CAT!GATCTAGACGTGGTAGTTCAAAT
 45121  CTATCATCCGCAC
;     G-trnM(cau)_1 ==> end
 45134  AATTAATATAAATTCAGGGCCGATCAAAAGTAGTTCTTTGGGAATACGTAGGTCTTATTT
 45194  AATAATAAATTTAATCCAAAAATAAATTTAATTAAAAATTTAAATATTAAAAATTTATTA
 45254  TTAAATTAAGAAGATCTGTTCGTAGTGTAAACTTTCTAATGAAATGTAAAATAAAGATAA
 45314  CCTACACATAATATAAGTTTTTAGGGACGGCTTTTGGCCGTCCCATTTTATTATAATTTA
 45374  AAAAGTTTATTAAAATAAACTTTTTATTATCATTTAATAAATTTTATAATAAATAATTTA
 45434  AATTTTAAGCTTAAATTTTATAATATTTATTGTAATTTTTTATAAGTAATAATTTTTCTT
 45494  AGGAGTTATAATAGTTAACCAAATAAAATTTATTTG
;     G-rnpB ==> start ;; mfannot: Approximate position
 45530  GAGGAAAGTCCGGGGCTTATTATTTAATAAATTAAATAACCACAATGTAAAATATCTAAT
 45590  GAAAATTAGGGTAATTAAAAGAAATATTTTGGGCCCCATAATTATAATTTTTTTAATTTT
 45650  AGATAACTGTATTTATCGTCGTCTTTTATTTTAAAAATGATAAATATGGACCGGCTATAT
 45710  CAACCAAAATTTAAAATTTTTTAAATTATAATTTTAAGTGAGTAAGTAGTAATACTTGAC
 45770  TTTGAGTACATTATCTACTAACAAATTTATTTTTAATAATATTTTTAAAAAATTTTTAAA
 45830  TAAAATTTATAATTGATCAAAAATAGACAATTTAAATTTAAAATCTCAAAAAAGTAAATT
 45890  TACAATAAAAAGTACTAGAGCATAGCTTTTATTTATAGGATCTTTCGGCTCTAAATATTT
 45950  TTAACTTTTTTAATAGATTGACTCTAAAAAATACTTTTTTTAAGATTTTACAAAAGTGTT
 46010  GGCCGTGTAATATTTAATGCAGAGGGCCTTTGGTCTTATGCTAAAATTTATGATAGAATA
 46070  ATTTAACCTGTGGTAAGCCTAAGCTAAAAATTTTTAACTAAAAATAAATATTTCGTCAAG
 46130  GGCGGCTATGCCGCCCTTAACCTCGCCAGGCTACAAGTAGCCCGGCGAGGGTTTAATTTT
 46190  AGTTGAAGATCTAAAGCGCTTTAATCCTTAGTAAGGATAGCTTTTTATTCAATAAATAAA
 46250  TTTATTGAGTATAGATATATTAACTTAATAACAGAATTCGGCTTAT
;     G-rnpB ==> end
 46296  TTAACTCTAAGAATAATATATACTTAAAATTAATATATAGTTTAATAAATAAAAGAAACA
 46356  ATATA
;     G-trnM(cau)_2 ==> start
 46361  GCCGGGATAATTTAATGGTAAAATGTTTATTT!CAT!ACATAAAACTTGGGAGTTCAAAT
 46419  CTCTCTCCCGGTA
;     G-trnM(cau)_2 ==> end
 46432  ATATATATTTTTTATATCCAGGCAACCTTAAGATTCTTGAGTTTTAAATTCCCAAACATT
 46492  TTTAGATTTAAAAATTTATTTTTGTTTAATTTCAAAGGAAAACTTTAATGAGCGCACATA
 46552  AAGTGCGCTCATTTTATTATTAAAATAATAATTAGACTTAATTTATAGGATATAAAGTAT
 46612  CACAAATTTTAGTATTTAATTAAAACAGGGTCGACTATTAATAAATTAATTGTTTTAAAT
 46672  TTTAGAAAATAAGAATATTACTTATTTTCACGGAATATAAAAAATTTTATTCACTAAATA
 46732  TAATAATTTTT
;     G-trnL(uaa) ==> start
 46743  GCTTACTTGGAGAAATTGGTAAACTCTCCGAATT!TAA!ACTTCGGTGCCGAGAGGCTTG
 46801  TGGGTTCGAGTCCCACAGTAAGTA
;     G-trnL(uaa) ==> end
 46825  TACTATAAAAATTAAATTTAAGAATATCTACGGATGAAAGCCTGTTAATATTGAATATAC
 46885  TTTATCTGACTAAATGTCTTAAAATTAAATTACTAAAATTTAATAAATTCAAATAAAAAG
 46945  TCAATAAATGATATAATTAGGAATTAAATAAGAACAAAATATAAATTAAGTAAAACTCAG
 47005  AGACGAAACTTAAAATGAAGGTTTAAATCCTTCCATTCTTTAAATTTTAAGAATATTCAC
 47065  CACCGTTTTCGCATAATTTATTTACAATTAAATATAGCGAAAAAATTTACGGTAGTGATC
 47125  AATAAAGTATTTTAAAGATAAAGGGTTTTATAAAGAATAAAATTGTAACTGATGTAACTG
 47185  ATGTCATTTTCTATTAAAACACACAGACTAAAGAGTGATATAATTTCAAATTATGTCACA
 47245  GAGATGTCACTGGGATATTATAAGGATTTTAATTAATGAGTAATGACTTCAATACTATCA
 47305  TCCTCATATTTACCACAAATTTTTATAATCTCCTTTTTCTGTATTTTATAGGCTTATAAC
 47365  TAATTTTTTCAAGATTACATTAAGGAGGTGGTTATTTTTAAGTTTAGAATTTATTATAAA
 47425  TATTTATATGAACTATTGTTATTAATTTATCGTAAAAAAAGAATTTTAGTATTTAACTTA
 47485  ATATTAGTAATTACAGTACCGTGATTTATATTGAAAAATGTATGTTTTATTTTTAGTTTT
 47545  ATTATTTTTTTACTTTTTTATAATTATAATATTATATAATTAAGTAAAATTGTATCTATT
 47605  ATAGGTCCTAGTATAATACTTATATTTAATTGGTTATAAAGGTTATAATAAAGGGAAGGG
 47665  TGTATATTAATTTTTATTGTATCTAATATAAATATTTAAAATTAAATGGCTTAAAGATTT
 47725  TTTTATATAAAAGACGAATAAATTAAAAAATTTATTTCGGCAAAATATTTTCAGTAAAGC
 47785  CCGGTTTTATTAAAAAATTTTTCGAAATTCACCGAAATTAGATTATTTCGGACTATCTTA
 47845  ATAAATTAA
;     G-atp8 <== end
 47854  TTATTTAGATGCTAAGAACATTCGAGAAGATTGTACTAACTTAAAGTTAGGTAAAATAAA
 47914  TTTAGATACTACATATAGTAAAACCATAAGTAGAAGAAATGCAAATGATACTTGATTTAA
 47974  AAAATAAAATGGAACTAATTGTGGCAT
;     G-atp8 <== start
 48001  TGGGTTTTAAAATTATTAATAGGTTAAGGGATTTATTATTGGGAAATTAAAATTATAAAT
 48061  TGAATAGCTAAGCAATATTATTTTTATTAAAATAAAACATTTAGTATTTTAATAAATTAT
 48121  ATAATTATTTTGTCGAATAATCCAAAATAATTTTTATTTGGCATTTTATTATTATCGCTG
 48181  ATATAATCAGCAAAATGGATATCGCTACGCGATATTCATCTTTAATTATATTTTCAGTTT
 48241  CTACGGCAGGTAAAGCCTACAGTTGAAATAAGGAATTACTTAGCGATTCTCTCGTTTCTT
 48301  TTATAAATTAAATTTTATATAATTTATATATTATAAATTTTTATTAAAAGATAGTATAAA
 48361  ATAACATAAATTTTAATAATTTATTATTGAAATTTTGGATTTATAACTATTTTTGCCTGT
 48421  CTCAAGTTAAAATATGGGATGTCCGTCAGGACCGTGTAAGGTATGGGCTAAACCTTAAAA
 48481  TTTAATTTATCTGACTTCGTATATAAAAAATACCCAAAAAGGGTTATATTTTTTGTTGTT
 48541  TAAGGGCTTTTAATGAACTCTGATATCTTCCTTGTATTCAGTAATTTTAATTTGTATGAA
 48601  TTAAGAATTAAATAATTTTAGCTTTATATGTTTTACACATAAGTTAGAAATATTATTCTT
 48661  AATTTTTTTATTAAGGTAAGTTTTAATCCCTCGATAAGGATAAATTTTTTAATATTTATT
 48721  ATTTAATTATTTTGTATAATAAATATTCTCTCTATTTAAGAAGTTACAATTTAAATTATA
 48781  ACT
;     G-nad4 ==> start
 48784  ATGATTTTATCATTATTAGTTACTCCTATTTTAGGTGTTTTTGGTGTTATCTTATCTGGA
 48844  GAAAATTCTTTTTTACAGAAAAAGGTAGCTCTTGCTAGTTCATTATTAACTTTTGTATTA
 48904  TCTTTAGTTCTTTGGGCTGGATTTGATTCTAATTATAATGGATTTCAATTTGTTAGTTCT
 48964  TTTCCTACTGTAACTACTCAAGAAGTAGTTGGAGTAGATGGTATTTCTTTATTTTTTGTT
 49024  TTACTAACTACATTTATTATTCCTATTTGTATTTTAGCTAGTTGGGAAAGTGTTAAAACA
 49084  GGAATTAAATATTTCTTAATTGCTTTCTTAGTTTTAGAAACTTTATTAATTGCAGTATTT
 49144  GTTGTTTTAGATTTATTATTATTTTATATTTGTTTTGAAAGTGTATTAATTCCTATGTTT
 49204  TTAATTATTGGTATTTGGGGTGCACGAGAAAGAAAAATTCATGCAGCTTACCAATTTTTT
 49264  CTATATACTTTATTAGGTTCTTTATTTATGTTATTAGCTATTTTAGTAATTTATTTTGAA
 49324  GTAGGTTCAACAGATTATCAAGTATTAGCAGTAGCAGATATTAGTGAAACTCGACAAAAA
 49384  ATTTTATGGTTAGGATTCTTTTTATCATTTGCAGTAAAAGTTCCTATGATTCCTTTCCAT
 49444  ATTTGGTTACCTGAAGCTCATGTAGAAGCTAATTTAGCTGGATCAATTATTTTAGCTGGA
 49504  ATTTTATTAAAATTAGCTGGTTACGGATTTTTACGATATTCTATTGCTATTTTACCAGAT
 49564  GCTTCTGTATTTTTTACTCCTTTAGTTTACTCTTTAGCTGTTATTAGTATTATTTATTCA
 49624  TCTTTCACTACTTTAAGACAAGTAGATTTAAAAAAAATTATTGCTTATTCTTCTGTAGGA
 49684  CATATGAATATTACTTTATTAGGTTTATTTAGTAATACAATTCAAGGAATTGAAGGATCA
 49744  TTAATTCTTATGCTTGCTCATGGAGTAGTATCTCCTGCTTTATTCATTTGTGTAGTTATT
 49804  TTATATGATCGATATCATACTCGATTATTAAAATATTATCGAGGATTAACTCAACATATG
 49864  CCTGTATGGTCTATTATGTTCTTTTTATTTACATTAGGTAATATTGCAGTACCATTATCT
 49924  GCTAATTTTGTAGGTGAATTTATGACACTTACTGGAGCATTCCAACAAAATCCAGTATTA
 49984  ACTGTATTAGGAGGATTAGGAATGATTTTAAGTGCTGCATATGGTATTTGGCTATATAAT
 50044  AGAACTGCATTTGGTGCTCAAAGTAAATATTTAGTTCCAATGGGTGATATCAACCGAAGA
 50104  GAATTTATGACATTATTACCATTATTATTCTTAATGTTTGTAATGGGATTATTCCCAAAT
 50164  TTATTCTTAGAACCTATGCATTTAGCAGTATCTAATTTATTAATCTAA
;     G-nad4 ==> end
 50212  TAACTATTATTAATTACCCCCCTTTTATTAAACCCTTTAGATTTTATAAAATGTTAAATC
 50272  TCTGATTTAAAATGATTCATTAATTAATAGTAATTGCCACATAGCAACAACTATCTTTAA
 50332  TTTATTATAAATTTATAATTAATTAATTATAAATTTTTTAATTTATTAAAAATAAGCCCG
 50392  TATGTAGCATAGATTTATATGATCGACCTTCGGTCGGCCGAGTTAAAATATTTTTACATA
 50452  AATTGTATTATGAGTTTTTAATTATATGAAGGGGACCCGCGCTGCGCGCGGGTTCCCAAA
 50512  GAACTACTTTTGGCCGGTTCTGATTTTATTTTAAAGATTAGTGTATTGAATTAATTTTAA
 50572  TAGGTCAGGTCGCCGCGCATTGCGCGGCGGTATTACTTAAGAAATGGTGTAGTTGTCACT
 50632  CTGGTCCATTTTAATTTTAAAATTTTTCTTAGATATTATTATATTAAAATTATTTAATAA
 50692  TTTAAAAAGTATAATATTTAGTCCAATTATAAGTAAGGTCACCTTACTTTTTATTATGTT
 50752  TTAAATTAAATTATAATAATAAAGTAGTCTAAGTTAATCTTATTAATTAGATTATTTTAG
 50812  ATTGATGTTTTACATCCGTTCTCTCTTTCTAGGCCGGACAATCTTATTTGTTCGTGCAAA
 50872  ATTTAATTTAATTTATAAAATTAAAAAATCAAGGCAGGCGCAGCCTGCCTTGATCGGGTC
 50932  CGCGCATTTTGCGCGGAACCAATTTTTAATCTTATTAGGTTAAAAATTTAAATAATTATA
 50992  TAAATTTTTTAATATTTGAGAACTAGAGGTACCGATTTGATAAAAAAGCACTGATAAATA
 51052  AATAAAA
;     G-atp6 ==> start
 51059  ATGTCAACTTTAGCTACAACTTTCTTAGTTAATAACCCACTAGAGCAATTTGAAATTAAT
 51119  GATTTTGTTTTCATTTTAGCTCCAATTTTTGGATTTACTAAATTATCTTTAACTAACATT
 51179  GGATTTTATTTAATTATGGTAGTAGTAATTACTATCAGTATGAATGTTTTATCTTTAAAT
 51239  AATGGTTATGTAATTCCTTCTCGATGGACTATTCATTCTGAATCTGTTTACGGATCTATT
 51299  TTAAATTTAGTTCGAGAACAAATTGGACCAAAAAATGAAGTTTATGTACCATTCATTTTT
 51359  GCTTTATTCAATTTTATTTTAATTAGTAATCTAGTAGGTTTAGTACCTTATTCTTTCACA
 51419  ACTACTTCTCATCTTGTTTTAACTATTAGTTTAGCTACAGCTATTCTAATTGGAGTTACT
 51479  ATTATTGGATTCCAACGACATGGATTAGGATTTTTTGCATTCTTTATTCCAGCTGGTACT
 51539  CCATTTGCTCTAGTATTTTTATTAGTAGCTATTGAGTTAATTTCTTATTTAGCTCGAGCA
 51599  GTTTCTTTAGGTGTTCGATTAGGTGCTAATATGATTGCAGGACACTCTTTATTAAAAATT
 51659  ATTTCAACTTTCACATGGAAAATGGTAGTAGCAGGACCTGTATTATTATTAGTTAGTCTA
 51719  TTACCTCTATTATTCTTAACAGCTTTAGCTGGTTTAGAATTTGGTATTGGTATTCTTCAG
 51779  GCATATGTTTTCACTATTTTAACTTGTTCTTACCTAAAAGATGCAATTGAACTACACTAA
;     G-atp6 ==> end
 51839  TTTTTAAGTAGATTAATTATGGACCTCTACGCAAAAAATAATTTTTCTTTTTAAGTGTAA
 51899  GATTGTTTTGCACAAAGTTAAGTTATGGATTTTAATAATCAATAATCCACTTAATTATTT
 51959  AATATTAAAGCCTATTTTGACGGCTAAATAAACTATACATTAATTTTGTTTATGTATAAT
 52019  TAATTTATTAATTATTTAATTTATTTATTTTATCTAAGGGATATCGTGAATAAGAATTT
;     G-cox2 ==> start
 52078  ATGTTAAATATGCTTAAATCATTAAATATCATTTCTCCTGTATGGAATGATGCTCCTGAG
 52138  CCTTGGCAATGGGCTTTCCAAGATGGTGCATCACCTTCATATGAAGGAATTGTAGAATTA
 52198  CATGATCAAATTATGTTTTATCTAGTAGTTATTTTATTTGGAGTTTCTTGGGTGTTAACT
 52258  TCAATTATTGTAAATTTTGGTTCTAATAAAAATCAAATTGTTTATAAATATCATAATCAT
 52318  GGTACTTTAATTGAATTAATTTGGACTATTACTCCAGCTTTTGTATTAATTGCAATTGCT
 52378  TTCCCTAGTTTCAAATTATTATATTTAATGGATGAAGTAATTGATCCTGCTATGACAATT
 52438  AAAGCATTAGGACATCAATGGTATTGGTCTTATGAGTATTCTGATTTTGTTAATGAAGAT
 52498  GGAGAATCTATCGAATTTGATTCTTATCTAGTTCCAACAGATGACTTAGAAGAAGGTCAA
 52558  CTACGACTTTTAGAAGTAGATAACCGAGTAGTAGTTCCAGTAGGAACTCACATCCGATTC
 52618  ATTGTAACTGGTGCTGACGTAATTCATTCATTTGCTGTTCCTTCTTTAGGACTTAAAATT
 52678  GATGCAATTCCTGGACGATTAAACCAAACTTCCGTTTTAGTAGAACGAGAAGGAGTTTAC
 52738  TACGGACAATGTTCGGAGATTTGTGGAGTTCACCACGGGTAG
;     G-cox2 ==> end
 52780  GTAATAAGCCCCCCATTATTAGATGAGGATAATCTCACTATATGCCCGAAACTCCTAAAG
 52840  CCCAATTTACGGAAACCGTGATAATAATTGGGATAATACAATGGACAATGGGCAGGAAAC
 52900  AGAAAATTTATTCTG
;; mfannot:     /group=IB(3') (5.98e-13)
 52915  gctcctcagagactacacgtgaaacattcattttaatgaatgaagatatagtcc
;; mfannot:
 52969  CATCCATGACGAAATTCATGGCGGTTATACCGGAGTTATTTTTAAATAACTTAAGACGAA
 53029  TGTTATGCCAATTGCTGTAGAAGCTGTATCATTAGAAAAATATTTAGCTTGGTTAAACGA
 53089  GCAAGCGTAAATATTTTTTAATAATATAATATATCTAAATAAAATTAATAACCACCCCCT
 53149  CCCCTTACTAAAACCTTTATTTTATGATAGGCATGACATATAAGTAGAAGATTATCTTAT
 53209  GCCTATTGTCGTAAAAGCAGTATTTTAAAAAAAATACTTAACTTGGTTAAATGAGCAAGC
 53269  TTAGTATTTTACTACTAAAAAGTTAAATTAATCTTAATTATTTATATAATAACTATTAAT
 53329  ATTCTTTTTTTATTAAATCCTTTATTACATTATAATTATTTAAATTTTAAGTAAATTTTA
 53389  TAATGGAACAATGTAAATTTGCTCATTAAATTTTTAAAATATTTATTAATTTTAAGTAAT
 53449  TTATATAGTGTAACAGTATAAACTTAATCATAAAATAATTAATTATTTTTAATTTTAATC
 53509  TTAAATAATTTACAAGAAAGAAAAATTTTTATTAATCTAAAGGGTTTAATAAGGGTGGTT
 53569  GTTATTTTATTTAAATTTGTAGAATATTTTTTTTGA
;     G-cob <== end
;     G-cob-E3 <== end
 53605  TTAAGATTTATTTTCTGTAGCTAAATCAATTAAAGTATTCTCAATTACACTTACCACTGG
 53665  TACAATAATTAAGAACCAACTAAAATAGAATGTTGTTGCAAATTGTCCTAAAGTAATGAA
 53725  TGGTTCTTCTACGTGTTGAGATCCACACCATAATAAGATAAGGAAATCTACTACTAATAA
 53785  CCAGAAGAAGAATTTCATTAATGGTCGGAATGCCGAACCTCTAACTCTTGAAAGATCTAA
 53845  TAAAGGCATAGCTAATAGAATTAATAAAGAACCAAACATAGCAATTACTCCTCCTAATTT
 53905  ATCAGGAATAGATCGTAAAATTGCATAGAAAGGTAATAGGTACCACTCTGGTACAATTGA
 53965  CGCAGGAGTTTGCATTGGATTAGCTGGAATATAATTATCAGGATGACCAAGTTTATTTGG
 54025  TGCATAAAATAAGAATAAAGCTAATACTAAGAAAAATAAGAAAATTGTTACTAAATCTTT
 54085  AAATGTATAATAAGGATGCATATAAAGTCTATCAGCATTTGCTGTAATTCCTAATGGATT
 54145  ACTTGATCCATGTTCGTGTAGAGCTAATAAATGCATAACAGCTAAAGCTGCTAAAATGAA
 54205  TGGTAATAAGTAATGAAGACTGAAGAATCGGTTTAATGTTGCATTATCAACACTGAAACC
 54265  TCCCCAGATGA
;     G-cob-E3 <== start
;     G-cob-I2 <== end
 54276  caaaaatattatcgatacaacatttaattgtaccttcttattatcactaataagtttaga
 54336  ctatgtcatcgaccatttctaacttaaatggattatccattaaataagttgacgatgtcg
 54396  ttgggcactcgtgtccggattattgctagtgcagctcaccgattagtcgttgaacgttca
 54456  tatatctttatagcactgatatatgcttcgctgcaagttgtctccctgtgaacaaagaga
 54516  tgttcttgcaattcacccaatttgcgattaaactattaagtttaatggaactcataatgt
 54576  cttaactccgaaatcttaaagatctcggtagttatatctaggatgatgtcaacaccctag
 54636  aattagaaaatgtttaattttattttatttatcaaatcgtgaatttatacttaatttatt
 54696  a
;     G-cob-I2-orf291 <== end
 54697  ttaaggtaatttaatctttccatatcgtgaactttctcgaatattatttaaccataaatt
 54757  atattgtgttaatttataaccaacaagaggatgtaaatctgagaaagagaaaaaatcaac
 54817  tactttttgaatatccctaatggaactaaccataaatttagaataatcttcagaagtatc
 54877  aatttttacttttgtattaaaaataattttgaatgcctcaaataataattcatgtgttct
 54937  ttgttttaatgaaaaacaaatatccttattatttttaacaaaaaatgatccttctgctat
 54997  tgtaaaaccgacaatccaatttgggaaaaaatctaatttactataatcctctgcagttac
 55057  aggtaaattacagtaaaccggaaatttatcaggtagctcagaatactttttaatattatt
 55117  ttgaagaataaacattactttatcaaattgagcttctcgtgtttctgttaagaaatataa
 55177  attatgataaataaatagaggaaataaaatagtttgtagatctgttcttgaaatagttaa
 55237  ctttactacatttaattttggatatttatttacacgaccaatttttaacaccgaatgaat
 55297  atagttaatcaaatctaaatctcttaaatctaaagagataattagatcaattctaatata
 55357  attttttggtgttttagtaatagcaatatatccatcaccatcaattaaaccaacaagcat
 55417  agcaagaaaactttttgaagtttttagtgtatctaatctttcttgttctgttcgaagttt
 55477  aattttatttaaagctttactattaatagtaccaataataggtaaaatacctagttctac
 55537  aacatttgaataaataaaaacattttctaagtttcc
;     G-cob-I2-orf291 <== start /first_aa=G /note=LAGLIDADG ;; evalue:3.6e-45
 55573  ga
;     G-cob-I2 <== start /group=IA (1.40e-26)
;     G-cob-E2 <== end
 55575  ATTCTACTAAATCTTTACCAATCCATGGGATAGCAGAAAGTAAGTTAGTAATTACTGTTG
 55635  CACCCCATAAACTCATTTGACCCCAAGGAAGAACATA
;     G-cob-E2 <== start
;     G-cob-I1 <== end
 55672  caatttccaaaatataaacaccattataatgacatctggtttatatttcatgtaccttat
 55732  caatttactgatcctcaagttcgttaattctctttccagtaaatatcatttaaggccttg
 55792  tggagaataaagggatattctcggaaatccgactgtacattaagcaccatttcaggcacc
 55852  cattgatgacccagtctgtagcgatggtatacaccaccgacggtcttgaaaaagatgtct
 55912  aatctttgaccgttttcatcaatatagccaaagaggtcgttatcctcttcaatgcccctg
 55972  tcagggcattctatactactgaatagcttttctgtatagattgcgcaattctccatatag
 56032  gactatgattagaagtgaataataatactcttatgtaattatatggtaattaatctaatt
 56092  taatataccattgttttttgaaaagttctccagacttaatatatttattaatggtcttat
 56152  gatcacactcgaagtgtttaatcattaatcgaatacctccaaatttcatataaactgaac
 56212  cgtcttcattatataacgttatcggttttgaagaagcgtcggccgcgtagcggcagatgc
 56272  taggaggggcgagaaaagttaaaaccttttcttgccccaaaggaggttttctcttcttcg
 56332  gggcttcgcccctcctcgctaatctatatttattcttaacttcatttgatctacttaaag
 56392  ccgaggggccggaggccccttggcaagtgcctgctacgcggaccctcgcctt
;     G-cob-I1-orf202_2 <== end
 56444  ttatctaattaaagcttttacagaatctgataaagtcttatttttattgattaaagaaac
 56504  tcgttttcttttctcatctgaataaatatctcttattttctgtttaacttcctcagaatg
 56564  agtatatcctaaaaagttaccagcttcaagtagaatgttataagttggtttatatgtttg
 56624  aatccaataagtttctaaaaccattagatctgggttattccgttttgttactgattctgg
 56684  gaagtattctagaataacaaatacgaaggattcaattccatatttttcgagatcaatggc
 56744  aatatttttattacctaaacctctaataagatgtttataaaatctactgtaaaatctatt
 56804  agttacagcgcttccaatataaaaattaccggtagttagatttaaaataccataaatacc
 56864  tgctttttttctagtttcagctctaagattttctttaactgattctttataaagttctga
 56924  aaatacaagatatggtttaatcttatattcatcaaatagagatttaagtttaggagaaat
 56984  aatcaaattactagtcattaagaaagttcccatttcatcatctaaccattttgggcatgt
 57044  gttttcaat
;     G-cob-I1-orf202_2 <== start /first_aa=I /note=GIY ;; evalue:1.6e-21
;     G-cob-I1 <== start /group=ID (2.77e-44)
;     G-cob-E1 <== end
 57053  ACCCAGGAAAGCTGTAGCCATCATTAAAATTAAAATAATTACACCAATACTCCATGGTAA
 57113  TGCTCTAGGAGATTTATATGAACCATAGTATAATCCTCTACCAATATGTAAGTATACAAA
 57173  TAAGAAGAAGAATGATGCAGTATTAGCATGAAGATATCTAATCATCCATCCATAATTTAC
 57233  ATCTCTCATAATATGTTCTACACTAATAAAAGCTAAATCAATATTAGGTGTATAGTGCAT
 57293  AGCTAAAGTAACTCCAGTAACAATTTGGATACCTAAACATAAAGCTAGTAAAGATCCAAA
 57353  ATTCCAAGCATAATTAAGATTAGAAGGTTGAGGTGAATCAATTACATAACTATTAGCAAG
 57413  GCTTAAAAAGGGATGACTTTTTAGTAATTTCAT
;     G-cob-E1 <== start
;     G-cob <== start
 57446  TAAAAATAAAATGAATTTAGGCTGATAAAAAAAAGTTATTTAAATTTATCGAAAATTCCA
 57506  TCATAATTTTATTTAATTATAATTGAGTTTTATTAGAGTTTTAAAACCCCAAGTTTACTC
 57566  ATTTCAGATTTAAAAATTTTATAAAAAATCCGAAAAATGTATTTTATTTTTTTAATTTGT
 57626  AAACTAATAATAATTATATAATAATTATTATTTAAATTAAAAAAAATTCTATGGATTAAT
 57686  TTTTAAAAATATAAAAATTATTTAACCTTTAGAATGAAAATAAATACATTATCTATTTAT
 57746  TTCTCAAGATATAAAAACGTATAAAACGCAAAATTATATTTATATATTTATAAATATAAA
 57806  ATATAAAATAAATTTATTTAAAAATAAATTTTATTCCTTAAATATTTAAATTAAATCTAA
 57866  AAAACCTTAAAATTAAATTTATTTTGTTTTGTATAATATTATTTTTAAATAATAATATTA
 57926  TAATTAAAAAGGGTTAAAATTATTATTTTAATTTATTTTGAATCAAGAATTCATAGAATT
 57986  CTTTCCTAAAAGACAAAACCTAATTACCAAATTAAAATTTTGATATTAATCTTATCCCGT
 58046  GCTGAATTAAAAATTATTTATTTTAAATTTATTTATTTATTAAAAACAACATCTTAAAAA
 58106  ATAATGATGTCATTACGCGGGATTTTAGTTTTAAGAATAAAACTTTCAATAACAAGTCAA
 58166  TCCGAAAAATTTAAATAAAATTTTATTTATATAAACTAAATTACTATATAAACATTATTT
 58226  TTATTTAAATTTTAATTCTTACTTATAATTTTTTTAAATATGCAACAAAATTATATATAT
 58286  ATTATAGAATTTTTATTATATAAAAATAAACCAAAATTTTTAAATTAATAATTCAGAAAA
 58346  TTTATAAATAAAAAAAATCTGATTATTAAAATTTTCTTGATTTTAAGATAAATTTATTAT
 58406  TTATTATTTAATTTATATTTAAGTTAAAAAGTCTTTGGTTATAAATTTTATGCAAAGTAC
 58466  AGGAATTGGTAATTAAGTTTAATATAAAATAAAGATTTAAAAAATAAATAACTTAAAAAG
 58526  TAAAAAATTCTGAGTTCTGCTTTAAACCTAAGATAAAAATTTTGAATCTTATAATAAAAT
 58586  AATCTATATTATTATTATTAAATATAGAACAGCTTAACTATGCTATTTTATTATTTTTTT
 58646  GAATATTCTAATTTAAACATATTTTTATATAATTAATATTATAATTAGATTTAAGTATAT
 58706  TTTTCTATAA
