# Supplementary material for: Global Characterization of Fungal Mitogenomes: New Insights on Genomic Diversity and Dynamism of Coding Genes and Accessory Elements
Source: Front Microbiol. 2021 Dec 1;12:787283. doi: 10.3389/fmicb.2021.787283 (PMC8672057; doi:10.3389/fmicb.2021.787283)
Supplement: Supplementary File 1 — de novo annotation files of the 685 mitogenomes investigated in this study. Annotation was performed with the Mfannot program. [file Data_Sheet_1.ZIP › Supplementary_FileS1/CM022413.1_Rhizopus_oryzae_strain_GL42_mitochondrion_complete_sequence_whole_genome_shotgun_sequence_mitogenome.mfres]

;; Masterfile modified automatically by mfannot version 1.35
;; on Wed Dec 23 23:10:33 2020 by user pfonseca on host LGCM-PROC
;;    - Gene Totals: 52
;;    - List of genes added:
;;      atp6                 atp8                 atp9                
;;      cob (2 introns)      cox1 (3 introns)     cox2                
;;      cox3 (1 introns)     nad1                 nad2                
;;      nad3 (1 introns)     nad4                 nad4L               
;;      nad5                 nad6                 orf102              
;;      orf160               orf174               orf195              
;;      orf200               orf202               orf211              
;;      orf289               orf291               orf292              
;;      orf305               orf360               orf370              
;;      rnl                  rns                  trnA(ugc)           
;;      trnC(gca)            trnD(guc)            trnE(uuc)           
;;      trnF(gaa)            trnG(ucc)            trnH(gug)           
;;      trnI(gau)            trnK(uuu)            trnL(uaa)           
;;      trnL(uag)            trnM(cau)            trnN(guu)           
;;      trnP(ugg)            trnQ(uug)            trnR(ucg)           
;;      trnR(ucu)            trnS(gcu)            trnS(uga)           
;;      trnT(ugu)            trnV(uac)            trnW(cca)           
;;      trnY(gua)           
;;
;; end mfannot
;;


>CM022413.1 Rhizopus oryzae strain GL42 mitochondrion complete sequence whole genome shotgun sequence gc=1
     1  GTGAGTAAGTAGTAATACTTGACTTTGAGTACATTATCTACTAACAAATTTATTTTTAAT
    61  AATATTTTTAAAAAATTTTTAAATAAAATTTATAATTGATCAAAAATAGACAATTTAAAT
   121  TTAAAATCTCAAAAAAGTAAATTTACAATAAAAAGTACTAGAGCATAGCTTTTATTTATA
   181  GGATCTTTCGGCTCTAAATATTTTTAACTTTTTTAATAGATTGACTCTAAAAAATACTTT
   241  TTTTAAGATTTTACAAAAGTGTTGGCCGTGTAATATTTAATGCAGAGGGCCTTTGGTCTT
   301  ATGCTAAAATTTATGATAGAATAATTTAACCTGTGGTAAGCCTAAGCTAAAAATTTTTAA
   361  CTAAAAATAAATATTTCGTCAAGGGCGGCTATGCCGCCCTTAACCTCGCCAGGCTACAAG
   421  TAGCCCGGCGAGGGTTTAATTTTAGTTGAAGATCTAAAGCGCTTTAATCCTTAGTAAGGA
   481  TAGCTTTTTATTCAATAAATAAATTTATTGAGTATAGATATATTAACTTAATAACAGAAT
   541  TCGGCTTATTTAACTCTAAGAATAATATATACTTAAAATTAATATATAGTTTAATAAATA
   601  AAAGAAACAATATA
;     G-trnM(cau)_1 ==> start
   615  GCCGGGATAATTTAATGGTAAAATGTTTATTT!CAT!ACATAAAACTTGGGAGTTCAAAT
   673  CTCTCTCCCGGTA
;     G-trnM(cau)_1 ==> end
   686  ATATATATTTTTTATATCCAGGCAACCTTAAGATTCTTGAGTTTTAAATTCCCAAACATT
   746  TTTAGATTTAAAAATTTATTTTTGTTTAATTTCAAAGGAAAACTTTAATGAGCGCACATA
   806  AAGTGCGCTCATTTTATTATTAAAATAATAATTAGACTTAATTTATAGGATATAAAGTAT
   866  CACAAATTTTAGTATTTAATTAAAACAGGGTCGACTATTAATAAATTAATTGTTTTAAAT
   926  TTTAGAAAATAAGAATATTACTTATTTTCACGGAATATAAAAAATTTTATTCACTAAATA
   986  TAATAATTTTT
;     G-trnL(uaa) ==> start
   997  GCTTACTTGGAGAAATTGGTAAACTCTCCGAATT!TAA!ACTTCGGTGCCGAGAGGCTTG
  1055  TGGGTTCGAGTCCCACAGTAAGTA
;     G-trnL(uaa) ==> end
  1079  TACTATAAAAATTAAATTTAAGAATATCTACGGATGAAAGCCTGTTAATATTGAATATAC
  1139  TTTATCTGACTAAATGTCTTAAAATTAAATTACTAAAATTTAATAAATTCAAATAAAAAG
  1199  TCAATAAATGATATAATTAGGAATTAAATAAGAACAAAATATAAATTAAGTAAAACTCAG
  1259  AGACGAAACTTAAAATGAAGGTTTAAATCCTTCCATTCTTTAAATTTTAAGAATATTCAC
  1319  CACCGTTTTCGCATAATTTATTTACAATTAAATATAGCGAAAAAATTTACGGTAGTGATC
  1379  AATAAAGTATTTTAAAGATAAAGGGTTTTATAAAGAATAAAATTGTAACTGATGTAACTG
  1439  ATGTCATTTTCTATTAAAACACACAGACTAAAGAGTGATATAATTTCAAATTATGTCACA
  1499  GAGATGTCACTGGGATATTATAAGGATTTTAATTAATGAGTAATGACTTCAATACTATCA
  1559  TCCTCATATTTACCACAAATTTTTATAATCTCCTTTTTCTGTATTTTATAGGCTTATAAC
  1619  TAATTTTTTCAAGATTACATTAAGGAGGTGGTTATTTTTAAGTTTAGAATTTATTATAAA
  1679  TATTTATATGAACTATTGTTATTAATTTATCGTAAAAAAAGAATTTTAGTATTTAACTTA
  1739  ATATTAGTAATTACAGTACCGTGATTTATATTGAAAAATGTATGTTTTATTTTTAGTTTT
  1799  ATTATTTTTTTACTTTTTTATAATTATAATATTATATAATTAAGTAAAATTGTATCTATT
  1859  ATAGGTCCTAGTATAATACTTATATTTAATTGGTTATAAAGGTTATAATAAAGGGAAGGG
  1919  TGTATATTAATTTTTATTGTATCTAATATAAATATTTAAAATTAAATGGCTTAAAGATTT
  1979  TTTTATATAAAAGACGAATAAATTAAAAAATTTATTTCGGCAAAATATTTTCAGTAAAGC
  2039  CCGGTTTTATTAAAAAATTTTTCGAAATTCACCGAAATTAGATTATTTCGGACTATCTTA
  2099  ATAAATTAA
;     G-atp8 <== end
  2108  TTATTTAGATGCTAAGAACATTCGAGAAGATTGTACTAACTTAAAGTTAGGTAAAATAAA
  2168  TTTAGATACTACATATAGTAAAACCATAAGTAGAAGAAATGCAAATGATACTTGATTTAA
  2228  AAAATAAAATGGAACTAATTGTGGCAT
;     G-atp8 <== start
  2255  TGGGTTTTAAAATTATTAATAGGTTAAGGGATTTATTATTGGGAAATTAAAATTATAAAT
  2315  TGAATAGCTAAGCAATATTATTTTTATTAAAATAAAACATTTAGTATTTTAATAAATTAT
  2375  ATAATTATTTTGTCGAATAATCCAAAATAATTTTTATTTGGCATTTTATTATTATCGCTG
  2435  ATATAATCAGCAAAATGGATATCGCTACGCGATATTCATCTTTAATTATATTTTCAGTTT
  2495  CTACGGCAGGTAAAGCCTACAGTTGAAATAAGGAATTACTTAGCGATTCTCTCGTTTCTT
  2555  TTATAAATTAAATTTTATATAATTTATATATTATAAATTTTTATTAAAAGATAGTATAAA
  2615  ATAACATAAATTTTAATAATTTATTATTGAAATTTTGGATTTATAACTATTTTTGCCTGT
  2675  CTCAAGTTAAAATATGGGATGTCCGTCAGGACCGTGTAAGGTATGGGCTAAACCTTAAAA
  2735  TTTAATTTATCTGACTTCGTATATAAAAAATACCCAAAAAGGGTTATATTTTTTGTTGTT
  2795  TAAGGGCTTTTAATGAACTCTGATATCTTCCTTGTATTCAGTAATTTTAATTTGTATGAA
  2855  TTAAGAATTAAATAATTTTAGCTTTATATGTTTTACACATAAGTTAGAAATATTATTCTT
  2915  AATTTTTTTATTAAGGTAAGTTTTAATCCCTCGATAAGGATAAATTTTTTAATATTTATT
  2975  ATTTAATTATTTTGTATAATAAATATTCTCTCTATTTAAGAAGTTACAATTTAAATTATA
  3035  ACT
;     G-nad4 ==> start
  3038  ATGATTTTATCATTATTAGTTACTCCTATTTTAGGTGTTTTTGGTGTTATCTTATCTGGA
  3098  GAAAATTCTTTTTTACAGAAAAAGGTAGCTCTTGCTAGTTCATTATTAACTTTTGTATTA
  3158  TCTTTAGTTCTTTGGGCTGGATTTGATTCTAATTATAATGGATTTCAATTTGTTAGTTCT
  3218  TTTCCTACTGTAACTACTCAAGAAGTAGTTGGAGTAGATGGTATTTCTTTATTTTTTGTT
  3278  TTACTAACTACATTTATTATTCCTATTTGTATTTTAGCTAGTTGGGAAAGTGTTAAAACA
  3338  GGAATTAAATATTTCTTAATTGCTTTCTTAGTTTTAGAAACTTTATTAATTGCAGTATTT
  3398  GTTGTTTTAGATTTATTATTATTTTATATTTGTTTTGAAAGTGTATTAATTCCTATGTTT
  3458  TTAATTATTGGTATTTGGGGTGCACGAGAAAGAAAAATTCATGCAGCTTACCAATTTTTT
  3518  CTATATACTTTATTAGGTTCTTTATTTATGTTATTAGCTATTTTAGTAATTTATTTTGAA
  3578  GTAGGTTCAACAGATTATCAAGTATTAGCAGTAGCAGATATTAGTGAAACTCGACAAAAA
  3638  ATTTTATGGTTAGGATTCTTTTTATCATTTGCAGTAAAAGTTCCTATGATTCCTTTCCAT
  3698  ATTTGGTTACCTGAAGCTCATGTAGAAGCTAATTTAGCTGGATCAATTATTTTAGCTGGA
  3758  ATTTTATTAAAATTAGCTGGTTACGGATTTTTACGATATTCTATTGCTATTTTACCAGAT
  3818  GCTTCTGTATTTTTTACTCCTTTAGTTTACTCTTTAGCTGTTATTAGTATTATTTATTCA
  3878  TCTTTCACTACTTTAAGACAAGTAGATTTAAAAAAAATTATTGCTTATTCTTCTGTAGGA
  3938  CATATGAATATTACTTTATTAGGTTTATTTAGTAATACAATTCAAGGAATTGAAGGATCA
  3998  TTAATTCTTATGCTTGCTCATGGAGTAGTATCTCCTGCTTTATTCATTTGTGTAGTTATT
  4058  TTATATGATCGATATCATACTCGATTATTAAAATATTATCGAGGATTAACTCAACATATG
  4118  CCTGTATGGTCTATTATGTTCTTTTTATTTACATTAGGTAATATTGCAGTACCATTATCT
  4178  GCTAATTTTGTAGGTGAATTTATGACACTTACTGGAGCATTCCAACAAAATCCAGTATTA
  4238  ACTGTATTAGGAGGATTAGGAATGATTTTAAGTGCTGCATATGGTATTTGGCTATATAAT
  4298  AGAACTGCATTTGGTGCTCAAAGTAAATATTTAGTTCCAATGGGTGATATCAACCGAAGA
  4358  GAATTTATGACATTATTACCATTATTATTCTTAATGTTTGTAATGGGATTATTCCCAAAT
  4418  TTATTCTTAGAACCTATGCATTTAGCAGTATCTAATTTATTAATCTAA
;     G-nad4 ==> end
  4466  TAACTATTATTAATTACCCCCCTTTTATTAAACCCTTTAGATTTTATAAAATGTTAAATC
  4526  TCTGATTTAAAATGATTCATTAATTAATAGTAATTGCCACATAGCAACAACTATCTTTAA
  4586  TTTATTATAAATTTATAATTAATTAATTATAAATTTTTTAATTTATTAAAAATAAGCCCG
  4646  TATGTAGCATAGATTTATATGATCGACCTTCGGTCGGCCGAGTTAAAATATTTTTACATA
  4706  AATTGTATTATGAGTTTTTAATTATATGAAGGGGACCCGCGCTGCGCGCGGGTTCCCAAA
  4766  GAACTACTTTTGGCCGGTTCTGATTTTATTTTAAAGATTAGTGTATTGAATTAATTTTAA
  4826  TAGGTCAGGTCGCCGCGCATTGCGCGGCGGTATTACTTAAGAAATGGTGTAGTTGTCACT
  4886  CTGGTCCATTTTAATTTTAAAATTTTTCTTAGATATTATTATATTAAAATTATTTAATAA
  4946  TTTAAAAAGTATAATATTTAGTCCAATTATAAGTAAGGTCACCTTACTTTTTATTATGTT
  5006  TTAAATTAAATTATAATAATAAAGTAGTCTAAGTTAATCTTATTAATTAGATTATTTTAG
  5066  ATTGATGTTTTACATCCGTTCTCTCTTTCTAGGCCGGACAATCTTATTTGTTCGTGCAAA
  5126  ATTTAATTTAATTTATAAAATTAAAAAATCAAGGCAGGCGCAGCCTGCCTTGATCGGGTC
  5186  CGCGCATTTTGCGCGGAACCAATTTTTAATCTTATTAGGTTAAAAATTTAAATAATTATA
  5246  TAAATTTTTTAATATTTGAGAACTAGAGGTACCGATTTGATAAAAAAGCACTGATAAATA
  5306  AATAAAA
;     G-atp6 ==> start
  5313  ATGTCAACTTTAGCTACAACTTTCTTAGTTAATAACCCACTAGAGCAATTTGAAATTAAT
  5373  GATTTTGTTTTCATTTTAGCTCCAATTTTTGGATTTACTAAATTATCTTTAACTAACATT
  5433  GGATTTTATTTAATTATGGTAGTAGTAATTACTATCAGTATGAATGTTTTATCTTTAAAT
  5493  AATGGTTATGTAATTCCTTCTCGATGGACTATTCATTCTGAATCTGTTTACGGATCTATT
  5553  TTAAATTTAGTTCGAGAACAAATTGGACCAAAAAATGAAGTTTATGTACCATTCATTTTT
  5613  GCTTTATTCAATTTTATTTTAATTAGTAATCTAGTAGGTTTAGTACCTTATTCTTTCACA
  5673  ACTACTTCTCATCTTGTTTTAACTATTAGTTTAGCTACAGCTATTCTAATTGGAGTTACT
  5733  ATTATTGGATTCCAACGACATGGATTAGGATTTTTTGCATTCTTTATTCCAGCTGGTACT
  5793  CCATTTGCTCTAGTATTTTTATTAGTAGCTATTGAGTTAATTTCTTATTTAGCTCGAGCA
  5853  GTTTCTTTAGGTGTTCGATTAGGTGCTAATATGATTGCAGGACACTCTTTATTAAAAATT
  5913  ATTTCAACTTTCACATGGAAAATGGTAGTAGCAGGACCTGTATTATTATTAGTTAGTCTA
  5973  TTACCTCTATTATTCTTAACAGCTTTAGCTGGTTTAGAATTTGGTATTGGTATTCTTCAG
  6033  GCATATGTTTTCACTATTTTAACTTGTTCTTACCTAAAAGATGCAATTGAACTACACTAA
;     G-atp6 ==> end
  6093  TTTTTAAGTAGATTAATTATGGACCTCTACGCAAAAAATAATTTTTCTTTTTAAGTGTAA
  6153  GATTGTTTTGCACAAAGTTAAGTTATGGATTTTAATAATCAATAATCCACTTAATTATTT
  6213  AATATTAAAGCCTATTTTGACGGCTAAATAAACTATACATTAATTTTGTTTATGTATAAT
  6273  TAATTTATTAATTATTTAATTTATTTATTTTATCTAAGGGATATCGTGAATAAGAATTT
;     G-cox2 ==> start
  6332  ATGTTAAATATGCTTAAATCATTAAATATCATTTCTCCTGTATGGAATGATGCTCCTGAG
  6392  CCTTGGCAATGGGCTTTCCAAGATGGTGCATCACCTTCATATGAAGGAATTGTAGAATTA
  6452  CATGATCAAATTATGTTTTATCTAGTAGTTATTTTATTTGGAGTTTCTTGGGTGTTAACT
  6512  TCAATTATTGTAAATTTTGGTTCTAATAAAAATCAAATTGTTTATAAATATCATAATCAT
  6572  GGTACTTTAATTGAATTAATTTGGACTATTACTCCAGCTTTTGTATTAATTGCAATTGCT
  6632  TTCCCTAGTTTCAAATTATTATATTTAATGGATGAAGTAATTGATCCTGCTATGACAATT
  6692  AAAGCATTAGGACATCAATGGTATTGGTCTTATGAGTATTCTGATTTTGTTAATGAAGAT
  6752  GGAGAATCTATCGAATTTGATTCTTATCTAGTTCCAACAGATGACTTAGAAGAAGGTCAA
  6812  CTACGACTTTTAGAAGTAGATAACCGAGTAGTAGTTCCAGTAGGAACTCACATCCGATTC
  6872  ATTGTAACTGGTGCTGACGTAATTCATTCATTTGCTGTTCCTTCTTTAGGACTTAAAATT
  6932  GATGCAATTCCTGGACGATTAAACCAAACTTCCGTTTTAGTAGAACGAGAAGGAGTTTAC
  6992  TACGGACAATGTTCGGAGATTTGTGGAGTTCACCACGGGTAG
;     G-cox2 ==> end
  7034  GTAATAAGCCCCCCCATTATTAGATGAGGATAATCTCACTATATGCCCGAAACTCCTAAA
  7094  GCCCAATTTACGGAAACCGTGATAATAATTGGGATAATACAATGGACAATGGGCAGGAAA
  7154  CAGAAAATTTATTCTG
;; mfannot:     /group=IB(3') (5.99e-13)
  7170  gctcctcagagactacacgtgaaacattcattttaatgaatgaagatatagtcc
;; mfannot:
  7224  CATCCATGACGAAATTCATGGCGGTTATACCGGAGTTATTTTTAAATAACTTAAGACGAA
  7284  TGTTATGCCAATTGCTGTAGAAGCTGTATCATTAGAAAAATATTTAGCTTGGTTAAACGA
  7344  GCAAGCGTAAATATTTTTTAATAATATAATATATCTAAATAAAATTAATAACCACCCCCT
  7404  CCCCTTACTAAAACCTTTATTTTATGATAGGCATGACATATAAGTAGAAGATTATCTTAT
  7464  GCCTATTGTCGTAAAAGCAGTATTTTAAAAAAAATACTTAACTTGGTTAAATGAGCAAGC
  7524  TTAGTATTTTACTACTAAAAAGTTAAATTAATCTTAATTATTTATATAATAACTATTAAT
  7584  ATTCTTTTTTTATTAAATCCTTTATTACATTATAATTATTTAAATTTTAAGTAAATTTTA
  7644  TAATGGAACAATGTAAATTTGCTCATTAAATTTTTAAAATATTTATTAATTTTAAGTAAT
  7704  TTATATAGTGTAACAGTATAAACTTAATCATAAAATAATTAATTATTTTTAATTTTAATC
  7764  TTAAATAATTTACAAGAAAGAAAAATTTTTATTAATCTAAAGGGTTTAATAAGGGTGGTT
  7824  GTTATTTTATTTAAATTTGTAGAATATTTTTTTTGA
;     G-cob <== end
;     G-cob-E3 <== end
  7860  TTAAGATTTATTTTCTGTAGCTAAATCAATTAAAGTATTCTCAATTACACTTACCACTGG
  7920  TACAATAATTAAGAACCAACTAAAATAGAATGTTGTTGCAAATTGTCCTAAAGTAATGAA
  7980  TGGTTCTTCTACGTGTTGAGATCCACACCATAATAAGATAAGGAAATCTACTACTAATAA
  8040  CCAGAAGAAGAATTTCATTAATGGTCGGAATGCCGAACCTCTAACTCTTGAAAGATCTAA
  8100  TAAAGGCATAGCTAATAGAATTAATAAAGAACCAAACATAGCAATTACTCCTCCTAATTT
  8160  ATCAGGAATAGATCGTAAAATTGCATAGAAAGGTAATAGGTACCACTCTGGTACAATTGA
  8220  CGCAGGAGTTTGCATTGGATTAGCTGGAATATAATTATCAGGATGACCAAGTTTATTTGG
  8280  TGCATAAAATAAGAATAAAGCTAATACTAAGAAAAATAAGAAAATTGTTACTAAATCTTT
  8340  AAATGTATAATAAGGATGCATATAAAGTCTATCAGCATTTGCTGTAATTCCTAATGGATT
  8400  ACTTGATCCATGTTCGTGTAGAGCTAATAAATGCATAACAGCTAAAGCTGCTAAAATGAA
  8460  TGGTAATAAGTAATGAAGACTGAAGAATCGGTTTAATGTTGCATTATCAACACTGAAACC
  8520  TCCCCAGATGA
;     G-cob-E3 <== start
;     G-cob-I2 <== end
  8531  caaaaatattatcgatacaacatttaattgtaccttcttattatcactaataagtttaga
  8591  ctatgtcatcgaccatttctaacttaaatggattatccattaaataagttgacgatgtcg
  8651  ttgggcactcgtgtccggattattgctagtgcagctcaccgattagtcgttgaacgttca
  8711  tatatctttatagcactgatatatgcttcgctgcaagttgtctccctgtgaacaaagaga
  8771  tgttcttgcaattcacccaatttgcgattaaactattaagtttaatggaactcataatgt
  8831  cttaactccgaaatcttaaagatctcggtagttatatctaggatgatgtcaacaccctag
  8891  aattagaaaatgtttaattttattttatttatcaaatcgtgaatttatacttaatttatt
  8951  a
;     G-cob-I2-orf291 <== end
  8952  ttaaggtgatttaatctttccatatcgtgaactttctcgaatattatttaaccataaatt
  9012  atattgtgttaatttataaccaacaagaggatgtaaatctgagaaagagaaaaaatcaac
  9072  tactttttgaatatccctaatggaactaaccataaatttagaataatcttcagaagtatc
  9132  aatttttacttttgtattaaaaataattttgaatgcctcaaataataattcatgtgttct
  9192  ttgttttaatgaaaaacaaatatccttattatttttaacaaaaaatgatccttctgctat
  9252  tgtaaaaccgacaatccaatttgggaaaaaatctaatttactataatcctctgcagttac
  9312  aggtaaattacagtaaaccggaaatttatcaggtagctcagaatactttttaatattatt
  9372  ttgaagaataaacattactttatcaaattgagcttctcgtgtttctgttaagaaatataa
  9432  attatgataaataaatagaggaaataaaatagtttgtagatctgttcttgaaatagttaa
  9492  ctttactacatttaattttggatatttatttacacgaccaatttttaacaccgaatgaat
  9552  atagttaatcaaatctaaatctcttaaatctaaagagataattagatcaattctaatata
  9612  attttttggtgttttagtaatagcaatatatccatcaccatcaattaaaccaacaagcat
  9672  agcaagaaaactttttgaagtttttagtgtatctaatctttcttgttctgttcgaagttt
  9732  aattttatttaaagctttactattaatagtaccaataataggtaaaatacctagttctac
  9792  aacatttgaataaataaaaacattttctaagtttcc
;     G-cob-I2-orf291 <== start /first_aa=G /note=LAGLIDADG ;; evalue:3.6e-45
  9828  ga
;     G-cob-I2 <== start /group=IA (1.46e-26)
;     G-cob-E2 <== end
  9830  ATTCTACTAAATCTTTACCAATCCATGGGATAGCAGAAAGTAAGTTAGTAATTACTGTTG
  9890  CACCCCATAAACTCATTTGACCCCAAGGAAGAACATA
;     G-cob-E2 <== start
;     G-cob-I1 <== end
  9927  caatttccaaaatataaacaccattataatgacatctggtttatatttcatgtaccttat
  9987  caatttactgatcctcaagttcgttaattctctttccagtaaatatcatttaaggccttg
 10047  tggagaataaagggatattctcggaaatccgactgtacattaagcaccatttcaggcacc
 10107  cattgatgacccagtctgtagcgatggtatacaccaccgacggtcttgaaaaagatgtct
 10167  aatctttgaccgttttcatcaatatagccaaagaggtcgttatcctcttcaatgcccctg
 10227  tcagggcattctatactactgaatagcttttctgtatagattgcgcaattctccatatag
 10287  gactatgattagaagtgaataataatactcttatgtaattatatggtaattaatctaatt
 10347  taatataccattgttttttgaaaagttctccagacttaatatatttattaatggtcttat
 10407  gatcacactcgaagtgtttaatcattaatcgaatacctccaaatttcatataaactgaac
 10467  cgtcttcattatataacgttatcggttttgaagaagcgtcggccgcgtagcggcagatgc
 10527  taggaggggcgagaaaagttaaaaccttttcttgccccaaaggaggttttctcttcttcg
 10587  gggcttcgcccctcctcgctaatctatatttattcttaacttcatttgatctacttaaag
 10647  ccgaggggccggaggccccttggcaaatgcctgctacgcggaccctcgcctt
;     G-cob-I1-orf202_2 <== end
 10699  ttatctaattaaagcttttacagaatctgataaagtcttatttttattgattaaagaaac
 10759  tcgttttcttttctcatctgaataaatatctcttattttctgtttaacttcctcagaatg
 10819  agtatatcctaaaaagttaccagcttcaagtagaatgttataagttggtttatatgtttg
 10879  aatccaataagtttctaaaaccattagatctgggttattccgttttgttactgattctgg
 10939  gaagtattctagaataacaaatacgaaggattcaattccatatttttcgagatcaatggc
 10999  aatatttttattacctaaacctctaataagatgtttataaaatctactgtaaaatctatt
 11059  agttacagcgcttccaatataaaaattaccggtagttagatttaaaataccataaatacc
 11119  tgctttttttctagtttcagctctaagattttctttaactgattctttataaagttctga
 11179  aaatacaagatatggtttaatcttatattcatcaaatagagatttaagtttaggagaaat
 11239  aatcaaattactagtcattaagaaagttcccatttcatcatctaaccattttgggcatgt
 11299  gttttcaat
;     G-cob-I1-orf202_2 <== start /first_aa=I /note=GIY ;; evalue:1.6e-21
;     G-cob-I1 <== start /group=ID (2.91e-44)
;     G-cob-E1 <== end
 11308  ACCCAGGAAAGCTGTAGCCATCATTAAAATTAAAATAATTACACCAATACTCCATGGTAA
 11368  TGCTCTAGGAGATTTATATGAACCATAGTATAATCCTCTACCAATATGTAAGTATACAAA
 11428  TAAGAAGAAGAATGATGCAGTATTAGCATGAAGATATCTAATCATCCATCCATAATTTAC
 11488  ATCTCTCATAATATGTTCTACACTAATAAAAGCTAAATCAATATTAGGTGTATAGTGCAT
 11548  AGCTAAAGTAACTCCAGTAACAATTTGGATACCTAAACATAAAGCTAGTAAAGATCCAAA
 11608  ATTCCAAGCATAATTAAGATTAGAAGGTTGAGGTGAATCAATTACATAACTATTAGCAAG
 11668  GCTTAAAAAGGGATGACTTTTTAGTAATTTCAT
;     G-cob-E1 <== start
;     G-cob <== start
 11701  TAAAAATAAAATGAATTTAGGCTGATAAAAAAAAGTTATTTAAATTTATCGAAAATTCCA
 11761  TCATAATTTTATTTAATTATAATTGAGTTTTATTAGAGTTTTAAAACCCCAAGTTTACTC
 11821  ATTTCAGATTTAAAAATTTTATAAAAAATCCGAAAAATGTATTTTATTTTTTTAATTTGT
 11881  AAACTAATAATAATTATATAATAATTATTATTTAAATTAAAAAAAATTCTATGGATTAAT
 11941  TTTTAAAAATATAAAAATTATTTAACCTTTAGAATGAAAATAAATACATTATCTATTTAT
 12001  TTCTCAAGATATAAAAACGTATAAAACGCAAAATTATATTTATATATTTATAAATATAAA
 12061  ATATAAAATAAATTTATTTAAAAATAAATTTTATTCCTTAAATATTTAAATTAAATCTAA
 12121  AAAACCTTAAAATTAAATTTATTTTGTTCTGTATAATATTATTTTTAAATAATAATATTA
 12181  TAATTAAAAAGGGTTAAAATTATTATTTTAATTTATTTTGAATCAAGAATTCATAGAATT
 12241  CTTTCCTAAAAGACAAAACCTAATTACCAAATTAAAATTTTGATATTAATCTTATCCCGT
 12301  GCTGAATTAAAAATTATTTATTTTAAATTTATTTATTTATTAAAAACAACATCTTAAAAA
 12361  ATAATGATGTCATTACGCGGGATTTTAGTTTTAAGAATAAAACTTTCAATAACAAGTCAA
 12421  TCCGAAAAATTTAAATAAAATTTTATTTATATAAACTAAATTACTATATAAACATTATTT
 12481  TTATTTAAATTTTAATTCTTACTTATAATTTTTTTAAATATGCAACAAAATTATATATAT
 12541  ATTATAGAATTTTTATTATATAAAAATAAACCAAAATTTTTAAATTAATAATTCAGAAAA
 12601  TTTATAAATAAAAAAAATCTGATTATTAAAATTTTCTTGATTTTAAGATAAATTTATTAT
 12661  TTATTATTTAATTTATATTTAAGTTAAAAAGTCTTTGGTTATAAATTTTATGCAAAGTAC
 12721  AGGAATTGGTAATTAAGTTTAATATAAAATAAAGATTTAAAAAATAAATAACTTAAAAAG
 12781  TAAAAAATTCTGAGTTCTGCTTTAAACCTAAGATAAAAATTTTGAATCTTATAATAAAAT
 12841  AATCTATATTATTATTATTAAATATAGAACAGCTTAACTACGCTATTTTATTATTTTTTT
 12901  GAATATTCTAATTTAAACATATTTTTATATAATTAATATTATAATTAGATTTAAGTATAT
 12961  TTTTCTATAATTGTGATATTTAAAAAATTACACAAGAACTATAGGTCTAAAGAATTTAAA
 13021  GTATAGTTATAGTTTAAGTCGGGCCGCCCGTTAGGTCGGCCCGGCAGATCTAGAATTGAA
 13081  TCATTAGTATCTTTTTACAACTATTTTATAATGATATTAATTATTATAAAAAATAAAAAT
 13141  TAAATTTGTTAAATTTATATAAAACGAAAGGCCGATGAGCGGCCCAAGGCTTTGAGACAA
 13201  GGGGTCGCCCCGGTGGTTCTTTTTTGTTATTTTTATTTTTTTTGTAATAATATATTAAAA
 13261  TATAAAAGAAACAATATAAGAAA
;     G-trnG(ucc) ==> start
 13284  GCAAGTGTAGCATAATTGGCTAATGCGGTTTCCT!TCC!AAGAAATTGATTGCGAGTTCG
 13342  AGTCTCGCCACTTGCA
;     G-trnG(ucc) ==> end
 13358  AATATAACTTCTTAATTTTAATTTATTTAAACTTATTAAATTTATTAAAAAATATTGTCA
 13418  CTTTTATAGATAAAATTACGTTATTTTGTGTATAAAAATTGTGACTTTATTTCAAGGAAG
 13478  TTATAAAATTATAAAAAATAAAAGTTAAATGCTAATAAATTAGCCTATCGAATAATATAA
 13538  AGTTATTCGATGGATCCAAACAAAAACTAATTTTTTGTATTGGACATATAGTATCTAATA
 13598  CAAAAATTAGAGACAAATTTGTCAAAATAATGACCTACAAATTAATTAAAAATTATAAAT
 13658  ACTTAATTTATTTTTTTTAATTATTACCGATTTTGGTTATTATTTTAATATGGTACGGGG
 13718  CATTAGTCCCGGATAATTTAACCTATTTCTCACTATTATAATTTAATTATAATGGTAGAG
 13778  TATTAAAAAGAGATATATTACTATTTCAATAATTAATTATTGACTTTTCTATTTTATGAT
 13838  AGAAATGTATGATAGGAATTACATATACAAT
;     G-cox3 ==> start ;; mfannot: alternative ATG start pos 13833
;     G-cox3-E1 ==> start
 13869  ATGACAACGAAAATTATGAATAGATCAGTTCAAGCGCATCCATTTCATTTAGTTGAAGCT
 13929  TCGCCTTGGCCAATTGCTGTATCATTTTCTTTATTAGTAGTTACTCTATCAGGAGTAATG
 13989  ACATTCCAAGGATATTCTAATGGTTTATTTTTATTAACTCTTGGATTTATCTCTCTAGTT
 14049  TCTACTATGACTTTATGGTTTAAAGATATTTCTAGAGAAGGT
;     G-cox3-E1 ==> end
;     G-cox3-I1 ==> start /group=IB (9.05e-20)
 14091  atgaaaattatttataaagtgtcgggcatgcacagcgtacctggcacaagggtctccggt
 14151  cccagtgccttctataaatttaactatatgctggaaactccttagaacttttagtactaa
 14211  tttagtaacaatctaaaagattggacaatcagcaggaaacaaaataaataatattaagat
 14271  ccgacctcgactttgtcgggacaggatcttaatggacaagacgtccaatcggatcctcag
 14331  agactacatgttaaatattggtagatttatgctttttacattaaaaatgtatttatctaa
 14391  cactataatgtcaaataattaaattattataaagaaatttatttttatttaggaaaatta
 14451  ttagaaaaaaataattatattgaaattaaatttgataatagtacaacaaaaaattaatca
 14511  aaaattttaatttactttctataaaaataatctaaatttatttaaataattaaaaaaact
 14571  tatgttttgtataaattaaggtttattctataattttaataaaaaataaattaaagtaag
 14631  tcaaaaactgtctttgagaacccgtgcgtagcgcgggctctcttatttagaaaaataaaa
 14691  aattaaattaattgtaattaatattaacctaaataaaaaataaaatattgtgaatctgtt
 14751  tttcgttgttatattgtattataaaagcataaattttgaatttattcaccttatataggg
 14811  ccataaaaatatagtccaaatcaatatttaaaatattgatataattg
;     G-cox3-I1 ==> end
;     G-cox3-E2 ==> start
 14858  ACTTTCCAAGGACATCATACTTTTGCAGTACAAAAAGGATTAAGTTTAGGTTTTGTTCTA
 14918  TTTGTTGTTTCTGAAGTATTTTTCTTTATTAGTATTTTTTGGGCATTTTTCCATTCAGCA
 14978  TTAGCTCCTACTGTAGAATTAGGAGCTCATTGGCCTCCAGCAGGTATTGAAACATTAAAT
 15038  CCTTGGGAGGTACCATTATTAAATACAGTAATTTTACTTTCTTCAGGTGCAACTGTAACT
 15098  TATGCTCATCATAGCTTAATCCAAGGTAACCGAGCAGGAGTTATTTACGGATTAATTGCT
 15158  ACAGTAGTTTTAGCAACAGTATTTACAGGATTCCAAGGATTTGAATACTATAATGCTCCA
 15218  TTTACATTTAGTGATGGTGTTTACGGATCTACTTTCTATATGGCTACAGGATTTCACGGA
 15278  ATTCACGTTTTAGTAGGTACTATTTTCTTAACAGTTGGTTTATTTAGAGTATTATCTTAT
 15338  CATTTAACGGATCACCACCATTTAGGATTTGAACAAGCTATTCTTTACTGGCATTTCGTA
 15398  GATGTAGTTTGGTTATTCTTATTCATTAGTGTTTACTGGTGGGGAGGATAG
;     G-cox3-E2 ==> end
;     G-cox3 ==> end
 15449  TCATAACTATTAGTCCATATAATAACTATTAATTAAAAATTAACACCACCCAAAAATAAA
 15509  ACCCTATATTAATAATATAAATAATTAATACTTAAAATTAATAATTTTCTAAAATATTAA
 15569  TATCTACAAAAATAAAAATAATAAATATTATTTACAAATTATAAGTAATGATAATTATTA
 15629  AATTTTAAATAAATTTTATTTAAATCCAAGATAATTTTTAAATAATAATTATCATTAATA
 15689  AAAATTAAATGCTAATAAATTAGCTCATTAAATATAATAATTTAATGAATTTAAATTATA
 15749  TTTATTTAATATAATTTGATACGAGACATTAGTTTCGGACAATTTAATTTATTTCTCACT
 15809  ATTATAATTTAATTATAATGGTAGAGTATTAAAAAGAGTTATATTACTATTTTATTATAG
 15869  GACATTTTTAAAAAC
;     G-orf202_1 ==> start
 15884  ATGAATAAAGAAACAACTAAATTAATTGGAATTGTAGGAGCAACATTTACAGGTATTTTT
 15944  ACAGCTACTATAATTTCAATTTCAAAACAACAAGAAATTAAAGCTAAAAAAGAAATTGAC
 16004  TTAGAAAGATTAGAGTTAGAAAGACAAAGATTTGTATTAGAACAACAACAACTTGAATTT
 16064  AATAAAGAAAAGTTCGAATTCGAAAAATTTCAACAATTAAAAGTTGAAAATGTATCTGAT
 16124  TACAAAGAAACATTTAAGACAGTTTTTAATAATATGTCAGAAAGCACAAGTAATTCTAAT
 16184  ACAGACTTTCCTAATATTAATTCTTCTTTCGAATCAATTTTAAACTCTTCTAATCTAGTT
 16244  GTTGACAATATGAGTTTAACATTCATTTGTTTTACTTCAGTAACTATTATTTGTACTATT
 16304  AGTTTAACATTTAATTATTTAACTAAAATGTATGGAGATAGTTTAAAAAATAAATTACCT
 16364  AAAATGTTTCATCCTTTATTTAATTACTATAGTAAATATTTACTATTTTCAAGTTTATTT
 16424  GACTTAAGTATTATTTTATTATGTAATGGAGTAGGTTTATTATTATGTTTATATTTATTT
 16484  ATTTTTTAA
;     G-orf202_1 ==> end
 16493  TTTATAATTAATATAATTACAATATTAAATTTCTTAATAATTTTTTATACTAAAAAATAT
 16553  TAATTTAAAATTAACTTAGACAAAGCTTAATTTATTTTAAAACTAATTTATCAATTTATG
 16613  TAGAAATTAATCTTTACTAAAAACACCACCCATTTATTCTAAAGGTTATACAATTTAATA
 16673  GAAGTTTTTAATAAATTATAATAATTTTTATAAAAGAATATATATGGAGTTTCAATTAAT
 16733  TAATTAATAATAATATTTTATGTAAA
;     G-trnE(uuc) ==> start
 16759  GACCTCATGGTACAATGGCTAAGACACCACAAC!TTC!ACTGTGGGAATATCGGTTCGAT
 16817  TCCGATTGGGGTTA
;     G-trnE(uuc) ==> end
 16831  ATAACTTATTAATATAAGTAATAATATCTTTAATTTTATAAAATTAAAAATATTAAATTA
 16891  AAGGTTAAATGCTAACAAATTAGCAAATTAAATTTAAAATTAAATGCTAACAAATTAGCA
 16951  AACTAAATAAACTTAAATTTAATTTATTGGAATTTTCCATACGGGGCATTAGTCCCGGAT
 17011  AATTTAACTTATTTCTCATTATTGTTATCATTAAACAATAATAGAGTATTAAAAAGAGAT
 17071  ATACTACTATTAAAAAAATTTAATTCTTTTTATTTATATTTTTAAATATAAATATATGAT
 17131  AGGTAAAATTTTTT
;     G-orf174 ==> start
 17145  ATGTTAAACTTATTTTTATTTTTATTTTTTTGGCTTATCTATAGTTTTTTAACTTATTTA
 17205  TTTTATTCAGTATTTCCAAAATCTACAAATTGGAAAATTAATATTATTAAAGAGGTATTT
 17265  GTTACATTAATTATTATGTTTATTTTAGTCTTTTTAATTTTTTCTTTTCAATTAGAACTT
 17325  TTTGAAAATAATATTGTATATTGTTCTGATGGTAATGAAGATAATCATAATCCTTATAAA
 17385  TTAAGACTTGTTTCAGATTATTTTAAAAAAAGTTTTGAACTTGATCTAAAAAACTTGTAT
 17445  GATTTTGCATTATTAACTGGTGTTTTTAAAACTACTGTTGCATCAGTTAAATATGCTCCA
 17505  GCATCTGTAAAAGCATCAGTAGGAACAGCTGTAACAATTTCAACCGGATTAATTGCTTTA
 17565  GAATTTAAAAATTCTACATATGGAATTGATCAATCTAGAGAAATTGTTATTACATCTGGA
 17625  GAAAATTCAGTAAGTGTAATTAAAAAACAAACTCAAGATAAGTGA
;     G-orf174 ==> end
 17670  AATAATAATAATTCATTAAAAGATAATGAACCATCTTCTTTATCAGATGATATTTTTTCT
 17730  ATTGATTCTCCAAATAAAGAATTTACTGTATTTGATACAATTTATAGTTTATTAATTAGT
 17790  TCGTTAGGTCTTACATTAATTTCATTATTTTGTTTTATTTTTTTTGTATTATTTTATTAT
 17850  ATTAAAAATCAAAAATCAAAATTATTAAATAAAATTGATAACAAATATTTAAATTATATT
 17910  ATTAATAAAATTGAAAATTTATCTACAATTATTTTTATTATGTTAATTTTATTAATTATT
 17970  GTAGATTTAAGTTTTAGTCTATATTTTATTAATAAAGTAATAGAAATTATTAAAATTATA
 18030  ATTAATAATAATTAATAATAATATATTATAATTATTTTATTTAATAATACAATATAAAAT
 18090  TATTTTAAAATACATACATTTATTATAATAAATTTAACCTATTTATTTTAAACTTTATAT
 18150  ATATTATAAATACTTTTTAAAATTTTTACTATAAAATAAAAAAATAATATTTTTTCCCTT
 18210  CTTATTTAATAAGAGGGTTTTTATAGTAAATAATATAGGTTATAATATAATAAGTCTATC
 18270  TAATAATAGATTGAACCCATTTTGGATATGATGATTATACAAATTAGTTTGTATAAAAAG
 18330  ATTCATTATCACTAATACAGATTACGCTGCGTATAGTAATAAGAATATTATCATTTTTCT
 18390  AAACAAGAATTTTATAAATTCTTTCTTAAAAGACAAAAACCTATTAATTAAAATTAATTT
 18450  AGTATGTCATATATTATTATCGGAATAAATAAAATTTATTTAATTAATATTTATATATTA
 18510  AAATTAATATATGAAATAATGTAGATTTATATCAAAAAAAATAAAATATTTTATTTTTTA
 18570  TAATTTTAATTTATATTATTTATTTAAAATTATATAATTAATT
;     G-orf160 <== end
 18613  TTATTTTCTAATAAATCGTCTAAAAACAGTTATTATTATATTTTTTATATTATTTTTCTT
 18673  ATTTATAAATTTAATTGATGTAATATTAGGTTTAATTGGAGTATTATTTATTAAATTATT
 18733  TTTAAATAATTCATTTATTATTTGAAATTGCATATTAGTTAATTTTAATTGAATTCCTTT
 18793  TTTAATACTTTTACCAATAAAATTAATAAAATTTAAGATTGAATTTTTATATTTAATTAT
 18853  AATTAAAGTAATTCCTATTATTATTCCTGTATTTAATATAAATTTAGAATAATTTAGAAT
 18913  TTTAAACTTTTTATTATATTTTTTAAGACTTTCAATTTCTTTATTATATTTTTCAATAAG
 18973  AATTTTGGTTTCTTTATTATGTTTTTCAAGATTATTAATTTTTTCAATAAGAATCTTAGT
 19033  TTCTTTTTCGATAAGTTTATTAATAAAAACTTCAATTTCTTTATTATTATTATTCTCACT
 19093  CAT
;     G-orf160 <== start
 19096  TTTATAATTAATATATAAAATTCAATTTTTATTTATTTAATTATTTTTATTAAATTAATT
 19156  ATTAATTAATCTATAGGTTATATAATAGTTATAATATTAATATAGGTTAATAAATAAGGA
 19216  GGGCCACAGATAAATCTGTGACCCGGGGATAATAATTATATACAGATTACGCTGCATATA
 19276  GTAATAAAAATGTCATCATTAAAAAATTTAATTAAAAAAAGGTTAGTAATTAATTAATCT
 19336  AGATTAA
;     G-orf289 <== end
 19343  TTACATTACTGAAGATTTATAGATTAATAATGCTTTTAATACACTATATGATCCATAACA
 19403  AGAAATTAAAGAAATAAACAATAATAATAATAAAATAGGAATTACTACAGAAGTTCTTGC
 19463  TACTTTAATTCGTTCAATAAATTTTAATAATTTAGGATTATCATTTAACCATTTAACTTT
 19523  TGTAAAATCTTTTAAGTTTAAAATTACAGTAATTAAAACATATAAAGTTAATGTGAAACT
 19583  AACCATAGATAATGTTAATAAACTTTCCATAATTTTTTGTAAAGAATTTGTTGATTCTAA
 19643  ATTAGATAAAAGAGTACTTAAATCTAAAAAATTAGATTCATGAGGACTATTAATAATACA
 19703  ATCATTATTTAAAGAAGATTGTGGTTTATCAATAGGTTTAAAATTATCAGAAAAATTATT
 19763  AGTTTTAATAGTAAACATATCAATTTTTCCTGTTTTTTCGACAACAGTTTTAGCAGCGAC
 19823  TGTTACTAAAACAGTACCTATAACAACTGCTGCTTTATCTGCTAAAGTTGGAGTCATTTC
 19883  TGCAAATTTAGTACCAGTATAAACTCCAGCTGAAACTGTTAAAGAAGAAGCTGCAGCATT
 19943  TACTACTTGTCTTGTATTTGGTGATACATCTACTTTAATTCCTTCTTCTCTAACTTCAGT
 20003  TAAAGTATTATTTACTAAATTTAAAGTATTATTTACTTTTTTTAGAGTTCCAGTAATTGC
 20063  TTTAGATAAATTTTCATTATCAGTTTCCATTGCGTAAGTAACATAAGATGATAATTTGAT
 20123  TTCCCAAAAATCAGGATTAAACAATACATTAATTAAGATTGTTACACTAATAAGCATAAC
 20183  AATTAAAGAAATTTTTTCTAAAAAAAACAT
;     G-orf289 <== start
 20213  TATTTTACTAGTAGTAAAATATTTTAATTGAAACTCTTTTAAAGCTTCAATTAATTTAGT
 20273  AAATTTAATATTCACAATAAGTATTTTATACAAGTGCTTTTTTATCAAATCGGTACCTCT
 20333  AGTCCTTAAATACCTTACGGTTTATATTATTAGTATATTCTAATATTAAATGCTAATATA
 20393  TTTAATTTAAGAATAAGAAAGAAAGGACGGATGTAAAACATCAATCTGATATTATATTAT
 20453  AAACTCTTAAAATTTTATTCAAAGCGAGGGACCTAAAAGGTCTCACTGCCGGCCAGTATT
 20513  AGGCAATTTATACTAAACGACTACCTATTGTAAATTTTAATTAATATTTATTAATATAAT
 20573  AATCAGACTATTACATAATTATTAATCTGCTGGAAGCGAATCCTTCAACTGATCCCCGCG
 20633  CGGGCGGAGTAAAAATAAATGGTTTACCATTTATTTTTATAAAAATAATAAATTTTAGTC
 20693  TGCGCAGGATTTTAAAATAAATTTACCTTATATAATTATACGGATATATATTTTAAAATA
 20753  ATAAAAAGAAATAAGGCCACCTTACTTATAATAAATTATAAAATTTATTTATATTAAAAA
 20813  TAAGAGGCAAAGCTTTTAAGACTACTTAATTTAGAATAAAGGTTTTATGAGAGGAGGTAA
;     G-orf195 <== end
 20873  TTAATTTGATTTAGATACAATAAAATATAAATTTCTAAATAATTTATTAGAATCTCGATA
 20933  TTTAGATAAAGTGGCCTTATCGGCCTTTAAATAAAGACTTAATTCTGTTATTGATTTAAA
 20993  ATCTCCAATAATATTATTATTTGAATCTTTCAAGAATACAGGTTTAGCATTATTTGGTTT
 21053  AGTTCTTTTTAAAGCTACCTGTGACATTAATTCTTTAACTTCTTCAGTATGAGTTTTACC
 21113  ATAAAAACTATTATTTTCTTTAATGAATTTACCTTTTTTAGCTAAACTTATTTTTTTAAT
 21173  AGCTTCTAATGTATGTTTATAACCCTCTGAAGAGTAAGCATATTTAAGAATATTATAAGG
 21233  AGGATTTAATAAATCAAGATAATATTGTTCTCTTGTGATTACTAAATCTTTATTACAATA
 21293  CTCAAGAATAGAAAGATTAAAATTACTATAACCATATTTTACTAATGCATAACAAATAAT
 21353  GCTTTTACTTCGTGATGGATGTGTAATATAAGATTGTCGGTAATACTCAGACATTCTCTT
 21413  ATTTAAATCAACAGCACTACCAATATAAAATTCTCCTGAGATTTTATT
;     G-orf195 <== start /note=GIY ;; evalue:1.2e-27
 21461  TTCTCATTTATAAATTCCACTCTTATTCTTATTTTCAAGTAGAATTTGAGATTTTAATTT
 21521  TTCTGCATCTTCATAGAATTTTACAGGATTAATATTTAGTTTTGAGTTTGTGCTCATAAA
 21581  TAGTTTATTTAATTTAATCATTATTTTTTTAATTTATAGATGGAAATATTATAGTAGCTA
 21641  TTGCCTAAATTTTTATTATAAATCTATAGAAGAAAATGAAGGGGGCCCAATTTAATAAAT
 21701  TAAATTGAACCCGTTTTGGATAAATAATGATTATACAAATTAATTTGTATAAAAAGATTT
 21761  ATTACCATTAATACAGATTACGCTGCATATAATAGTAAGAAAGCCATCATTAATGCAAAT
 21821  AGACCAATTGCTTCTGTTAATGCGACAAATACTTGTTATCATAGAGGCTCTTTATCCTCT
 21881  ATTTCAGTTCCTTACGGAACTGTTC
;; mfannot:
 21906  agactatgtcatcaacattaataaataaatttaatgttgtcgggcgctcgtgtccagatt
 21966  attgctagtgttgctcactgattagtcgttgaacgttcatgtatttttaaaacactaata
 22026  catgcttcgctgcaaattgtccaatataatattggaattcttgcaattcacccga
;; mfannot:     /group=IA (1.27e-29)
 22081  TGTTTCCATATGATCTTACGATCAAAGGGGGCACACATT
;     G-atp9 <== end
 22120  TTACCCAAGAATTGTGTAAGAGAATAATTGAGGTCGTAGAGAAGGGTTTCGAGAAGTAGA
 22180  GTTAATTAAAGCGGCGAATACTAATCCTACACCAACTCCAGCTCCTGCTAGTCCAATTGT
 22240  TGCTAATCCAGCTCCTAAAATTTTAGCTGCTGCTACCAT
;     G-atp9 <== start
 22279  AATATTTTAATAATCTAACCAAAGGCTAGTTAAAATTTAATTTGAAATTAATGGATTAAA
 22339  TCCATTGGGAAATATTTAACCGGCATTAAGATAATTTCTTAAGATATTTTATATATACTT
 22399  AAAAAATTCCGACTATTAAATAATCGATGTAATAAATAGTTTACAAAATAATTTATTATT
 22459  TTGTATTTACTTATTTAATAAATTTACATAAACTAATTATTACAATATTGCCTATAATCA
 22519  TTACTTATAATATTTTTAAATTTAATTAAAGTTTTCAATAAAATTATAAAATATTTTTTT
 22579  ATTGAAAACTTATTTTTTTTTTCATTAAAATAAAATTTTAATAAATATTAAAAATTTATT
 22639  TATTTTTAAAAAATAATAATAAATTTTTATTAAATCTGTATTTTAAAAAATAAAGCCGGT
 22699  TATTAATAAATTTATTGTAAAAAATGAATCATCGCTAACGATGATTTATTATAATCTTAA
 22759  TATTAAACCCTTTATTTTTATAAAGGGTGGTGTTATAAAGACGTCGGTGGCTGAAGACCA
 22819  CCGACGTCAAGAAGGTCGCTGTGTGACTTTCTTGATTATTTATAAAAATAATAATATAAA
 22879  TATGGTTTATTAGTGTCAATAAATTTTAATTTTTAATATTTA
;     G-nad1 <== end
 22921  TTATACAAATTCAAATGCTACACCAATACAAGGAACTAAAATAATGAATCCTAAAACAAT
 22981  TGGTAACATTCCTGTCCAACAGAAACTCATTAATTGATCATATCTTAATCTAGGAAACGA
 23041  AGCTCGTAACCAAATATAGATAAATACAATTAAACTAGTTTTAATACCTAAACTTAGACC
 23101  ACTAAAAATATTAAATAAAATATTTACTTCTCCAAAATAAGGTAATAAATAACCTCCTAA
 23161  GAATAAAATTGAATATAAAGTTGACATTAAAATAATTGATGCGTATTCTGCTAAGAAAAA
 23221  CATTACAAATGGAACTGAAGAATGTTCTGTAAAGAAACCAGCAACTAATTCCGACTCAGC
 23281  TTCAGGTAAATCAAAAGGTGCTCTATTTGTTTCAGCTACAATAGTAATTAAGAACATTAA
 23341  TCCCATAGGAAGTAATGGAATAATAAACCAAACACTAATTTGATTTTGAACAATATTTGT
 23401  TAAATTTAATGAACCAGTTAAAATGATTACTGTTAAGATAACTAATCCCATTACAACTTC
 23461  ATAAGAAATCATTTGTGCAGTACTTCTTAAACCACCTAAAAAAGCATATTTAGAATTAGC
 23521  AGACCATCCAGCTAATACAACTCCATAAATTCCTAAAGAACCTACAGCTAATAAATAAAA
 23581  AATACCTAAACTAAGATCTGCTAATGTTAATCCTGAACCAAAAGGAATTACTCCCCATGC
 23641  TAATAAACTAGTAATTAAACTAATAATAGGAGCAAATAAGAATAAAGCTTTATTAGAATG
 23701  AGCAGGAATTACTGATTCTTTAACAAATAGTTTTAAAGCATCTGCAAATGGTTGTAGTAA
 23761  ACCATAATATCCTACTCGATTAGGACCTAATCGTCTTTGCATAGATCCCATAGCTTTTCG
 23821  TTCCGCAATAGTTACAAAAGCTACAGATAGTAATAATGGTACAATAACAATAAGTACCTC
 23881  AATAAATGATAATAACAT
;     G-nad1 <== start
 23899  GAGTAAATTTTAATATATGAATAATCAATCCCCATAGGGATTATTAATTCTATCGTCATC
 23959  AAGCTATTAAAGCTTAGTTAATTTTTTAATTGGTAATTTAACCATTTTTTAAAAATTTAG
 24019  TTTAAAAGCCCCGGGTCGGACTCGCTCCCCTGACTTGGGGCCAGGGGCGGCGAGCCGCCC
 24079  CGGGATTAAATCTTTTATTGATAAAAATCAACATATTATGTTGGAATTTTAAAAATATAC
 24139  CTTAACCTTAAGGTTAAGGTATATTTTAATTAATATTTTAAATATTTAATTAAATTTTGT
 24199  CAGATTAGTAAAAATTCGTATATTTATTTTTAATAAATTAAAATTTTACAAACAGTATTT
 24259  CATTTAGAAAATTTTAATAAATAAAATAATTTAAACTCCGGCGCAGCCGGCGATAGGTAA
 24319  GCGGGCGCTCTGCCCCCGCTTGCTTTATATATAATTATTTTAAATTCCGTCTTAATCTGT
 24379  TTTATTAATTAT
;     G-nad6 <== end
 24391  TTAAGATACTCGTTTAGTAGGGTTAAGACATAAAATAATAGGTCCCACCATAGCTAATAA
 24451  TAGAATCATACTTGCTACAATTAAAAATAATGCATGAGATGTGTATAATACTTGACCAAT
 24511  ACTGTTAATTTGATCCATAGATACAAATACATTATCCCAATTTGAATGATTAATTGTTAA
 24571  TGTTTCTAATGTATTAGATTTAAATGATAATAAATTAACCCAATCAAAAAGTCCAGATAA
 24631  ATCTAATTTAATACCAGACCCATTAGAACTTCCAAATAATGATTGTTCTGAATGAACTCC
 24691  CCAAATATTTTTATTAGTTAAACTTAAACCACTTACAAATAAAGTACCTAATACAAAAGC
 24751  TAATGGATATGGATTAGAATAATCTTCTGAAGAATCTTGTAATTCTACTAATTTAATATT
 24811  TAACATCATAATTACGAATAAAAATAAAATAGCAATTGCTCCTACATAAACAATTAAATA
 24871  TGCAAGACCGATAAAATTGATACCTAATAAAATTAAATAACAAGCTACATTAATAAAAAC
 24931  AGAAATTAAAAATAAAACAGAAACTACAGGATTTCGTGATGTAATTACTAAAATACCTGA
 24991  TAATACAGAACCAAAAACCAATAAATCTAATAGAATTGCGTTCAT
;     G-nad6 <== start
 25036  GTAAATTTAAAAATCCTTATTAAATTAAGGTTAATTAAGAATTTTTCTTAATTCCTACAC
 25096  AAATTGAAATAATATAACTAAACCGAAAACCATTAGACAAATCTAATGAAAAAGCCCGCT
 25156  ATGTGGACTTGCTTTCAAAAAATTTTTATATTTTTGAATATAATTAAAAATTTAATATAA
 25216  AATAAATTTAGTCGAGGAGGCCGCGCAGCGGCCTCCTTGACATCGGGGGCCTTCGGCCGC
 25276  CGACGTCTTTAAATAAATAAAAATAATAAGATAAAAAATATCTTAAATTTTAGATATTAT
 25336  CTCTAATTAATTGCTTTGAAATTTAGAAATTCTTAAATTCACTTATTAATAAAAATAATT
 25396  TTTTAATAAAATATATCCTGAATAAAACAAAATTAATTATTAACAAATTAATAGCAACAG
 25456  CCATTATTAATTAATGAATTGTTTAAAAATTTTAAAATTTTAAACTAAGTCTACCAATTT
 25516  TTATAATTTTTGCTACACATAAGTATTTTAAAAAATTATATTTAATTTAATAAATTACAC
 25576  ATATTTTATAAACAGGATTGTGAAATAAAATTTACTTTTTTAATTTTTTGCAAATAAATA
 25636  ATATTAAAAATTAAACTTATTAAATAATTAATACTTTATTACCAGCGACAATATTGGGTC
 25696  TATAGACTTTATCCAATCCACTTCTTAAATAAAACTTATTTAGCAAAACAAGGCCACCGT
 25756  GTATCACACAGTGGTTCTATTGAATTGGTTATGATACAACCATCTCTTCGATTTTAATAA
 25816  ATTAAAAAAGTTTTCCATTACATAAATCAAATAAAGTATATTATAATATACTTTATTTGA
 25876  TGTAGTATAAAACTACTATGGAATTTTTTTATAT
;     G-trnN(guu) <== end
 25910  AGCCGTTAAGAGGAATCGAACCTCTATACATAAATT!AAC!AGTTTACCGTTCTACCTTT
 25968  GAACTATAACAGC
;     G-trnN(guu) <== start
 25981  ATTCGATTTTATCTTATAAATTAAATATTTATATAATGATATTATCATTGTGAAATTAAT
 26041  GATTATCATTATAAAAATATTATTTTTAATTTATTATACCTTAGATTTTATAAAATATAG
 26101  TTTTGAAAGATTATTAATAAATAAATTAATATTTTAAAATTATAAATTTAAAAACAATAA
 26161  TTTAGGGTCTAATTTAAAATTATACTTTGCATTATTATTTAATTTTATAATTTTAATAAA
 26221  AATGGGCCCAAAGGGCCCTACCTATAGAAATACATTCGAAAAATATTTTCGAGGACTCAA
 26281  AAACGGCCCTATGACCCTCAGGAACTGAGGTTGCTTTCTACGGGCATTTTAATAAATAAT
 26341  AAAATATACCACCTATTTTAAACATAATGAATATAAAATAAATTAAAAAATAGATCAATA
 26401  AGTGAATCTTATATTTATCCTGAAAATAATTTATTATATTATAGGTAATATATTGTCCAT
 26461  TTAAATTAATAAACTTTAAAGTGTCAAAGCTTTACTTATAATTATAAGTAAATATTTAAA
 26521  AATAATTTAAATATTTTATCCCATCCTAAGAAACACCTTTCTTATTAGATGTTATATTAT
 26581  TCTTATTTAAGTAGAATATTTTTTAATAAAAATGACTTTGGATGCAAACATCTGAAATTA
 26641  ATGGCCCGCGCTTCGCGCGGGCCCCAATTTGTTTTTAAGGTCCTAGTAAAATTTTAGATA
 26701  AAATAAATTTTAATTTTTAAAACGACGATCCACGAAATTTAAAATTAGCATACTAATTTT
 26761  AAATATTTAATTTATTAAAAATAGGCCGATGTTCGCCGAGGCCAGAGGCCCGCCGAACTT
 26821  TATAATTTTGTATAAGTAATAGATTAA
;     G-trnK(uuu) ==> start
 26848  GGGGTTGTAACTTAATCGGTAAAGTTCCCGACT!TTT!AATCGGTATTATTAGGGTTCGA
 26906  GTCCCTACGACCTCA
;     G-trnK(uuu) ==> end
 26921  ATTTATTTAAAATTTTTAGATATATTTTAAGATTTAGATTATTTTAAGATCCGGCTAACG
 26981  CAGTTCATAAATCCAATGAGAAAGACCGAGAAAAAAAGGTCATATACCTTTTTTCTTGGT
 27041  CAAGAAGCCGCAGAGCGGCTCCTCGACCTTTAGTCTTTCTCGATCTTTAATAAAAGACAT
 27101  GGATTTAAGTAATTTTAATCTGAAAGCAAAACAAATGATCAATAGGTCCTTTGCAAATCG
 27161  GGGCTTCGCTTCGATTTGTTTCTCATTTTATATTTTCTATGGGAATTCTATATTTTACAA
 27221  GGATTTATTTTGTTCTAAAAACTTTAAAATAATTTAGAAGATGTTAAATCATAATATTAT
 27281  TTATTAATAATTAGTAAAAGTACCAATGATATAATTTAAATAGTAAAATAATATATTTCT
 27341  GCGGACCCACAGAATTAAAAATTAATGTACTTATTTTAAATATTTAATTTATTAAAAACG
 27401  GTTCCATGGTCCTCGGGAGCTAGAAATTGCTTCTTGCAGGCCTAATTTATTTGTATAGAT
 27461  AAAAATACTATTATTATTTTCTTTAAATTAAGGTAAAAAATATAAATATTTTATAAGTAT
 27521  TTGCCTTATTCTAAAGTCCTCATATGTCATGGATGGATAGTTTACAAAAATTTTATTTAA
 27581  ATAAATTATTTTAAGGTTTATATTGTCTTTACATAATTAAATGCGTGATTCATCATATTT
 27641  ACGTGGTATAATAAATAATTAAAATAAAAATAATAAGTAAGCACAGGTAATTTTTAATAA
 27701  ATAA
;     G-rnl ==> start
 27705  ATAAATAAAATAAGTATCCAATAATGATATGTAATGTATTACCAAGATGAAAAAGGGACT
 27765  ATCGGGAATGACTAGCCAATACATCCAAAGGAGGTAGTTATACCAAAAATCGTAATGAAT
 27825  GATTTGATAATTACGATAATCCTAAGGGAAACCAATTTAATAATAACTCTACGAACTGAA
 27885  ACATCTAAGTAGTAGAAGGAAAAGAAATCAACCGAGATCCTGTTAGTAGTGGTGAGCGAA
 27945  AGCGGGTTAGCCTATTTTTTAGTGAGTTTCAAAGGCGAAAGTCTTTGGAACTCAAATTTT
 28005  ATTATAATTTGTTTGGAATGACAAACCATAGAGGGTGAAAGTCCCGTGATAAAAAAATTA
 28065  GTCCTGTATTTAATAATGCGGGCTTACTAAAAATAGTAAGTAAGATGAGAGATAACTTGT
 28125  CTGAATATAGGGGAACCATCCTCTAAGGCTAAATATGATGTATTGAGCGATAGTGAAGAG
 28185  TACCGTGAGGGAACGTTGAAAAGAAAGTAGATAACTGGTGAAAAGATCCTGAACCGGTAG
 28245  TTCTATAAGCAGCAGGAATCTTAGTTTAAATACAAGATGACTGCGTACCTTTTGCATAAT
 28305  GGGTCAGCGAGTTAATCTGTGGTGCAAGTAGAAATACTTAGCGAAAGCGACTACGTTAAA
 28365  TGGGTAAGTACCATGGATTAGACCCGAAACCAGGTGATCTTATCATGACCAGGTCATTAA
 28425  GGACCGAACCAGTGTTTGTGGCAATAAACTTGGATGAGTTGTGATAAGCAGAGAAAGTCA
 28485  AATCTGACCTGGAGATAGCTGGTATTCCGCGAAACATATTTTGGTATGTTGTCCTTCGTA
 28545  TCTGTAAACTGGTACAGCACTGGATACTATGTCCCTTGTGGACTTGATTGGGGGGTCGTG
 28605  ATGGCTCTATCAATAGAATCGGTTGTAAAACCGATTCCCAAACATTTTTGTTTGGGAATC
 28665  TAACCTCGGAATGGTTTATAGTTAATAAAGGACGGTCAGACTATAGGTGCTAAGGTCTTT
 28725  AGTCGAGAGGGAAACAGCCCAGAACAAAAATTAAGGTCCCTAAATACTACTAAGTGAAAT
 28785  TAAGGTAGTCCATAAAATTACACAACCATTCGGTGGGCTTGGAAGCAGCCATCCGTTAAT
 28845  GAAAGCGTAATAGCTCAATGGTCTGTAATAATAAGTTTTAAGGGCACCGACAATGTATCG
 28905  GGTCTAAGTAGTATACCGAGATTTTGTCCCAATGGAATTAATTCCATTGGAGGGTAGCGG
 28965  AACACTCAGGACATGGTTGAAGGATAGGGTTTCCTTATCTGGACATAACTGAGGAGAGAA
 29025  TGCTGACATGAGTAACGTAAAAGTGGGTAAGATCCCACTCGCCGAAAGCAGAAGGGTTTC
 29085  ATGGCTGGGCTCAACCTCCATGAGTAAAGTAACGGCCTCTAAGGTTTTTTAACAATCGGT
 29145  CATAAATAATAGCACTATTACCCAAAAGGTGTAGTGTTATTTATTTGTGATTTTTTAAGA
 29205  TTGGAACCCCGATAGGGGTAACCGATGAGAAAAACTGATTTAAATAACAATTTTAAATTT
 29265  ATACATATCGGTAACGGTATAGTTGTAATTTAAAATTCAGGAAATGATTTACCTCGCACG
 29325  GCGGCACCATTTAGGTGTCATTCCGCGCGGGGCTGATATTTAACCGTACCCTAAACCGAC
 29385  ACTGGTCTGCTGGTAGAATATACCAAGGCGTTGAGCGAATCATCTTGAAGGAACTCGGCA
 29445  AAATGACCCCGTAACTTCGGGAGAAGGGGTACGACTTTTATGGTCGTGGCACAGAATAGA
 29505  AGAGTACGACTGTTTACTTAAAACACAGGTCTTTGCTAATAGGAAACTAGATGTATAAAG
 29565  ACTGATACCTGCTCAGTGCTGGTAAGTCAAGAGAGGTACTAATACGGTACTGATTGAACC
 29625  TCCAGTAAACAGCGGTTGTAACTATAACGATCCTCAGGTAGCGAAATACCTTGGCCACTA
 29685  ATTATGGTCGTGCATGAATGGTTTAACGATACTCTTACTGTCTCCAAGATGAGCTCAGTG
 29745  AAATTGAATTATCCGTGCAGATGCGGATTACCATTAGCTAGACGGGAAGACCCTATGCAG
 29805  CTTTACTGTAGTTAGTCATTGTGTGCTTATAATTAAGGTGTAGAATACAAGGGAGTCGAT
 29865  TAGACATCAGTGAAATACCTTGACTTAATTAGGAGCATGCTAAACCAAATTTTTGGGACA
 29925  GTGATTAATGGGCAGTTTATCTGGGGCGGATTTCTCCCATATAGTACCGGAGAAGTACAA
 29985  AGGTCGGCTTAAATCCGATGGAAACGGATGGGCTAAAGAGAGCCTAATTAAGTGTAATGG
 30045  CATAAGCCGGCTTAACTGTAAGACCCACAAGTCATACAGATACGCAAGTAGGTCATAGTG
 30105  ATCCGGTGGTCCATTATGGAATGGCCATCGCTCAACGAATAAAAGCTACGCTAGGGATAA
 30165  CAGGCTGATCAATCCCGAGAGTCCATATTGACGGATTGGTTTGGCACCTCGATGTCGACT
 30225  CATCACATCCTGGGGGTGTAGGCGCTCCCAAGGGTTCGGCTGTTCGCCGAGTAAAGTGGT
 30285  ACGTGAGTTGGGTTAAGTACGTCGTGAGACAGTACGGTTCCTATCTACTAATGGAATTAG
 30345  AATCAAACAAGAACCTGCCCCTTGTACGAGAGGATCGGGGTGGACTAATCTCTGGTATAC
 30405  CAGTTATTGTTTCTTTCCCTTTTGGGATGGGTACAGTACGGCTGGAAAGCTACATTAGGA
 30465  AGGGATAACTGCTGATAGCGTCTTAAGCGGGAAGCCTGTCTTGACATGATTCTTTAATAG
 30525  AGTGACTGTAGATCACAGTCTTAATAGGTTGCAGGTGTAAGCGGAGTAATCCGTTAAGCT
 30585  GGGCAATACTAAATTCTTAAGTAACTTGGTAATAAC
;     G-rnl ==> end
 30621  ATATCTTTTCAAAAAATTTAACATCTAAGAGGGCGGCACAGCCGCCCTCTTGAGTAGAGC
 30681  CGCCGCGCGATGCGCGGCGGCCCCACCTTTTACCTTTATACTAATAAAGGGTTTAATATT
 30741  AAATAACCCCCTAAAATAAATTTAAAAATAAGGGAATATAATTAAATTGATAAAATGACT
 30801  ATGTTTCAAAATAGTTTATACAAGTTTAAGTCTTGTTATATTCATAAGTGATATAGTGAA
 30861  CATCTATATCTAAAACTTTAAATATTTTTAAAAAGTGATATAGTGAACACCTATCCTTAA
 30921  AAATTTTTATATTTATTAAAAATGATATAGTGAACACCCATCCCTAAAACTTTTTAATAT
 30981  TTTAGATTTTATCAATTTAATTATATAAATATTATAAAGGGGTTTAATATAGGATCGGTT
 31041  GTTAATTTATTAATAAAATAAAAAAAATAATAACTAATATTTGTTAAAATATTAATAATA
 31101  TTATCAAATGTATAAGTATTAATTATTGGTTTTGAATAAATATTAATATTAGTCAAATTA
 31161  TTTACAAAATTATCTAAATTTCTGTATAGAAAATAATTATAAGTCATTAAGTATTGTAAA
 31221  TTTTAGTAATTCTTTAATTTAACAGTTAAATGTAGTATTTAGTAAAGAAGATGTAGAATT
 31281  TAACAAAAAAAGAACAACATATGGTATAAAAATTAATAATATTAGTTTAAAAATTAGATA
 31341  GTAATTAATTAATAAACTACCTTTTTTCTAAAGGGTTTAATATATTTAAAATGTAGACGT
 31401  CGGCGGCCGAAGGCCCCCGATGTCAAGGAGGCCGCTGCGCGGCCTCCTCGACTAATTTTA
 31461  TTATTAAATATTTTATAAACATTTAGGATAAAACAAGAATTAATTTTAATAATACTAAAG
 31521  GTAAATTAACGTAATTTCTAATTTTAAAATTAATCTTTAATAAAAAATACACCGACATAT
 31581  CTGACTTCGCTATATTAAATTTATTTAATTTAATATACGAGGCGGCGGTGTAAATAAAAA
 31641  ATCCATTGGGAAATAATAAAAGTAATGATTATAGGCAATATTGTTATAATTAGTTTACAT
 31701  AGGCTTATTAAACGAATAAATACAAAATAATAAATTATTTTGTAAACTATTTATTACATT
 31761  GATTATTTTTTAAGTATACACAAATACAGAAAGAAATAATCTTAATGCTGGTTAAATATT
 31821  TCCCAATGGATTTAATCCATTAATTTCAAATTAAAATTTAACTAGCTTTTGGCTAGATTA
 31881  TTAAAAT
;     G-orf200 ==> start
 31888  ATGTTAAAAAAACTTTCTATGGAATTAGCAATTATTTATGGAGTAATTACAGTAGCTATT
 31948  GGTTCTGTTTATAACAATGAAAGAAATATTGTGGAAAATAAAAAAAATTTACAAGAAAAA
 32008  AATGAAACTTTAGATCGACATACTGAAGCTTTAAATAAAAATACTGAAGCTTTAAAGGAA
 32068  CAAAATAGATTAACAGAGGATTTTCAAAAAAAACTTGAGGATTATAAAAAACATTTTCAA
 32128  GAAGCCCCAAACAAATCAGATTTTAAATCTCCAGAAGAATTTAAAAAAGAATTAGATGAT
 32188  CTATTAGAGAGACCTTCTATTAATTCTCCTTTTGAATATTCAGAATTAATGTCTTTCAGT
 32248  ACTTCTATTATTTTATTTTGTTTTGTAACTTTCTCAGCTCTATCAGGTTTAATTTTTAAT
 32308  CATTATATTAAATTATATGGAGATAAATATCCTGAAAAAATTCCTAAATTTATTTTACCT
 32368  TTAATGAAATTTTATTTAAAATTAGCTGTATATAGTAATAGTTATTATATTACATTAATT
 32428  TTAATTTCTCAAAGTTTTGTATTATTAATTGGTATTTACATGAAAATTAGAGGTATTGCT
 32488  TAA
;     G-orf200 ==> end
 32491  AATTAATAAGTATCAAAAAGTGAGTTAATTTAATTATCTTTTTAAATCTAGGTTCAATCT
 32551  ATTATTAGATTGGGCCCCCCATATTTAAACATTTTATTAAACCCCCTTATATGATAAAGG
 32611  TTATGTGTTTTAGATCTGGGCCCGGATGACCTTGATCAGCCGCGGGCTACGCCCGCGGCA
 32671  GAACTATTTTTTAAATTATTTAGGAGGTTTTTAATCCCCACCAGAATCTATTGTTAATAA
 32731  CCTTTTTGTGGTGGATTCTATAAGTATCATTAAAAATTAATGAGAAACTAAAATTAACAA
 32791  ATAAATATTTTAAATCCCGTCCTTATTAATAAGGACGGGATTAACAGGTAAGTATCCTCA
 32851  CCGCTCCTCCTTATTAAAAACCTTTAGATTAATAAAATAGTTATAATTAAATATAAAATG
 32911  ATGTATAATGTATAGTTTTTTCATAAACGGGGGGCCGACGGGCGGCCCAAGGCCTTGGGG
 32971  CGAGGGGTCGCCCCGGCGGTCCTTTTTATATTTTAATTAAAAATAGATGTTAAAATAAGT
 33031  ATAAATTATAAAATAATTTATTAAAATAATAAATAAAAATATTAACTATTCATAAAATAA
 33091  TGTTATCTACTAATTTGTTAATTTTAGAATCGGCGGGCCCGCAGGGCCCGATGGCTCATC
 33151  GCCGGCTGTGCCGGCGACGAATCTTTAGATTTATCAAAAATAAAATAATCTAAACTATTA
 33211  AGTTTATTCATATAATCATCTATATTATCAATAATACTATTATCTATACTATCAATTGAT
 33271  AATATATTATTAAATAAAGGGTTTAATATATTGGGAGGGACTTATTGTCCCCCC
;     G-rns <== end
 33325  GGTAATAACCATTCAGCCACTCGTTCCCGAACGGCTACCTTGTTATGACTTCAGACCAGT
 33385  CGTTTACTATCCTTGGATGTCTTTAGACAACTTCAGGTATAGCTTACTCCCAGCCCGTGA
 33445  CAGGCAGTTAGTAGATCTTGAAGCTTTAATTTCACCGTGACGTGGTGATTCACGATTACT
 33505  AGCAATTCCTAATTCATGAGCTCGAGTTACAGAGCTCAATCCACAAAGGGGAAATTTGGG
 33565  GATTACCTCCAAGTTACCTTATTGGATCCTTTTGTATTCCCCCTAGCTGCACGTCTGTAG
 33625  CCCACTCCATAAGGGCCATGAGGGCTTGTCTTAGTCCTAATTATTCGGGTTTATCACCCG
 33685  ATGCTCAACTAGATATTAACTAGTTGCAAGGGTTTTGTTCGTTATGCGGACTTAACCTTA
 33745  CATCTCACGACACGAACTGAAGACAGCCATGCAACGCCTGTGTTACATTCAAGGAGTGGT
 33805  AAGATGTTGTGCGGATCATCACATTAAACAACATGCTTCACTGCTGGTTTTCAAGACCCT
 33865  CTATACTTTTGGGTTTCAACCTTGCGGCAGTACTCCCCAGGTGGAGTGCTTTAATCTACA
 33925  TTTATAGACCCATTAAAAACGGATCTAAGGCACTCATCGTTTACGGTATGGACTACACGG
 33985  GTCTCTAATCCGTTTTGCTCCCCATACTTTCGTACCTCAGCGTCAGTGTTTAGTTAGAAA
 34045  AAAGCCTTCGCCTTAAGCGGTCTTCCGAGGATCAACAGATTCCATCCCTACTCTCGGAGT
 34105  TCCTCTTTCCTCCATTACACTCTAGTTTCATAGTTACTGAAAAACTCTTATTCATTTAGT
 34165  TCGATACCTTTCAGTCTTATGATACAGCCTACGTACCCTTTAGACCCATTAATGATGAAT
 34225  AATGCTTACCCCTCTCGTATTACCGCGACTGCTGGCACGAGATTGGTCGGGATTAATAGG
 34285  AAAGTACAGTCATTATCCTCCTTTCCGTTAGGACTTTATCAAATTAATGTATCCGTCCTT
 34345  CTAGGTGACTGGTTCAGCCTTTCGGCCATTGACCAAGATTCCGCACTGCTGCCGATACTT
 34405  TGCTCGTGTGGGCCTTTCTCATTCCCACTGTGGTTGATCGTCCTCTCAGACCAACTATAG
 34465  ATCATTGGCTTGGTAAGCCGTTACCTTACCAACTACCTAATCTATTCAATAGGTACATCC
 34525  ATAGGCGAAATTAATCTTTTCTTACCCGCGCAAAGCGCGGGCTTAAATACAAAAAACCTA
 34585  CATAGTAGGCTTTTGTATTTAATATTTGGTATTCCACCAATCCTATGGGTAGCTTACCTA
 34645  TTCATTACTCACCCGTTCGCCATGTCGGACCACAAGTGGTCCGCATTCAACTCGCATGTG
 34705  TCAAGTCCCTAGATAGCATTCACTCGAAACTAAGTTTAAATTTTTACTTAT
;     G-rns <== start
 34756  TATTCTAATTTAACGGGATTATAGATCCCCTTTTCATTAAAATCATAGATTCGTTTAAAG
 34816  GATCGGCGGGCGCCTGCGCCCGATGATCCATCGCCGGCTGTGCCAGCGCCGGATCTAAGA
 34876  AATTTACCGTTTCACGGTTTCGAAAATATTAGAAATTAAAATCTTATTTGTTACTTATAT
 34936  TTTATTAAATATAATTATTAGTTTCACTGGGTATCTGTCTAAATAAGTCAAGACCCACGT
 34996  AGGTTTTTATCCTAATGACGACGCCTAAATTCTATTTATATTATTGAAATGTTATATCAT
 35056  TAAATACTACCCATTCTTGATTTAATAATCATTGATAAATTTTTCTATCATATTATACAC
 35116  ATTAGGTTGTTTAAAAGAAAAGTGAAACCTTATTATAAAATTTAAAGGATCTCGATTTAC
 35176  AAAAAATTAAAAGGAATCGGGGCAAAGCCCCGATTTGCAAGGGTTTA
; G-orf102 <== end
 35223  TCGGCCTCTTGCTTTATAATAATCTGGAGCCAAAGGCTTGCTCCTTAAACCTAAGACGAG
 35283  GCTATTAATAAATAAATTGATGATTACTGGATTATT
;;     G-dpo_1 <== end
 35319  AATATTCCAGTGATCATCAATTTGGGATTTTGATAAATTTAATGGTTTCGAATCTCTGAT
 35379  AATTAACATTTCATTATCATTTAATTCAATAACATCATATACTTGATAATTAAGAAGGAT
 35439  TTTTTCTAATTGATCTACAGTAATAATTTCTGTTTTCATGATTTGCGGGTTTCTTCCCAT
 35499  ATAACCATAAATTGA
;;     G-dpo_1 <== start ;; HMM match pos. 865,931 score 2.9e-08
 35514  TGTTTTAAAATTATAAAT
; G-orf102 <== start ;; contain dpo
 35532  TTAAAAATTCCGGCCCAGAGTTTATATTATTTATTTAATCTACAAACAAATGATATTTTT
 35592  TCGAAGTTAGGTGTCATTATCCGCGGAAATCTAAATATAAAAGTAATAATGGATTTTATT
 35652  TTAATAAAAATTAATAA
;     G-trnT(ugu) ==> start
 35669  GTTGGTTTGGCTTAATTGGTAAAGCACTCGATT!TGT!AATCGAGGTAATAGTAGTTCGA
 35727  GTCTACTAACCAGCA
;     G-trnT(ugu) ==> end
 35742  CATATTCAAATAATTAAATAATATTATAACACCTCCATAATTAAAGAGAAATCTACTGAT
 35802  TATTTTGTAGATTTATCACCGAAAACCTTTAATTTAAATAACTTATATTGTGGTGATATT
 35862  AGTTATTTTCAACTATTTTTAACGTCACTTTACAAATTGGAATTCCTATGTTTTCAGACT
 35922  GGTAAAATCACCTTATAATTTATACCACCTTCTATATACTTCCTTGTCGATCCTACTTCT
 35982  GATTATCCACAAGTAGGATCGACAATAATCTTATTTGTTCTAGAATTATCTAAAATTCTT
 36042  GAATAATTATTATTTCTTAATTCTTGAACATATCTGATTGTGTTATCTGATTCTAATCTA
 36102  TAATTTGGTTCTACATTAATGTTTTCATCAACATCTTCAAAATTAATATTTTCTATAATA
 36162  TTTTTATCATAAGTTAATGTAGTAGAAGAATTTCTTGCAGAGTTAGTTTCAGAATCAGAT
 36222  ACAGGTCCAAAAACTAAATCACAAACTCAATTCATAAATCTATCGTGGAGTGAATGATTT
 36282  TCTAAATCAAAAGAGTTTGATGAAATATTATCAATAAAATTATTAAAATTATTTCTAATT
 36342  TGAGAAATAAAGGAATGTGTTCCAATAATTGTAGAATAAATAGGATTTGTGATAATATGA
 36402  AATAAATTATATACATAAACACAACAGTTATAACCAATACAATAAGTACTGTAACTAACA
 36462  AATCCAAATAAGATTATAAAAATTGTAAATTTAATTATTTATAAAATTTGTTACATTTTC
 36522  TGAATCAATTGATCTGGGCAACAATAAATTTCTAGTTGATAAAATATAACTTTCAAAAAT
 36582  ATTTCTAATGTCGAAGATAAAATCTAGAACAGAATTTTCAACAACAGTAGGGATTTCTTG
 36642  TTGAGAACTTGAAATAATATCAATATTTTCATTTAATAAATATAATAATAAAGCATTCAT
 36702  GTTAAATTATAGTAAAATATAGAATAAAGTATGACAACTTAAA
;     G-orf211 <== end
 36745  TTAATTTTTAATTTTTAAATTAGTAATTACAGATCTTCCATCAATGATTTTTTTGGTACA
 36805  TTCCACATATTTTAATTTTTTTAAAATTAATAATAATGTAGATGAAAACATTCTTAAAGA
 36865  TAAACCATCCAAACCTTTTTTTTCACAGTATTTTAAATAGTTAGAATATAAAAAATGTTT
 36925  AGGATCACTGTCTTTACTTCCAATCGGAGTATTATTGTTATTTGAAGCTACTAAACAATT
 36985  TAAAATCCATTCTTTAAGAATGTTTTCAGATGCTGGATCAATATCTTGTTTTTCTAGGAA
 37045  GATATTGTTTTGATTATTAATTTGTTCATCTTGGTAAATTTTATAAATAATTTTATTTAA
 37105  ACTAATTTTTAAAAGATTATAAATTTTTAATAAACACCAAGAATTAAAAAATAATAAGAT
 37165  CATACTTAAAATAGAATAAGAAATAATAATAATATTTAATAGTGTTTTCATATCCATAAT
 37225  GTTATAAATATAATAAGAAAATACTATAGTAAACAACAATAAGATTCTTTTAAGAGTAGT
 37285  AATTAATAACATTGGATTTTTAAAAATCACATTCAAGATAAATCTTGAAATTATAATATT
 37345  AATATTTCTAAAGAAATAAATTAAAAACAATCTCAT
;     G-orf211 <== start
 37381  AATAAAATTTAAACTTATATTATGACAACAGGGGGATTAAATAAATATTTATTTAATCCT
 37441  TTTTTAATTATAATTATTAAAATTATAATTTTAATAATTATAATAATATTGCCGCTGTTC
 37501  TCGTATATTTAACAAAGTTAAATATTACGAAGGTAATTACGGTGGCTTAAATTAATAATA
 37561  AATTAAAATAAATTAGAAAACTTTTTAAAAAGGTTAACACTGTCACCATTGTTGCAATTT
 37621  TATTTAAATATTATATGATTTAATATTTATTTAGATTGGGTGGTGTTAATTATTATATAT
 37681  TTATTATAGATTATAATGAGTTATTTTAACCTTATTTGTTTGACATTAAGTTATTGTCGT
 37741  CGTCGTCTAAGGTATTTTACAGTTAGATGATCAGAAGATGGATTGTTAGGGATTTTATTA
 37801  TTTACTGGTGTTGTATCTGGGGAAGGTGGTGTTACAATAATTGTTGAAATATCATTATTT
 37861  TCTGTGTTATCATCTTCTGTGTTATCATCTTCTGTGTTATCATCTTCTGTGTTACTATCT
 37921  TCTGGTGAATTATTTATAGTTTCAGTAAATTAAGTTGATTTTTTAGCAATTTCATTTTCT
 37981  AGAATATTAGATTCATATAATTGTTTATAAAGACTTTCTTCGAAGTTGTTATTTAAAGTA
 38041  TCTAGGTTTTTTAGATTTTCATTATTAAAAAATATTAAAACTTTTAAGTTTAAGTTTTCA
 38101  TATTATCATTAAATAGAAGGGTACAAAATTATTTAACGGGGACAAATACACCACCGTAAT
 38161  TCCCTTCGCTATATTTTATTTTAAATAAAATAAAATATACGAGGACGGTGGTGATCAAAG
 38221  TAATTATATAATATATTCAGTTAAATAATCAGGTAGGTGTTAATTTTTATTGTAGATGAA
 38281  TTATTCTTCAAAAATAATAGTCACAAATGTGTTAAAATAATGAGTAATATTATTAAACAT
 38341  TTTTAGCGTATGTTCATGTACATGGTGATTATAATTTAAAAAAGAAGGTAATAAATAAAC
 38401  TAAAATAAAATATTAACTAAAAAATAAATTTAAATATATATAGAAAAATATATCGGTAAA
 38461  AATAGTAGAAGTTAAAATAAAAAATATCAAAAATTAATGTTTTTTATTAATATATCTTAA
 38521  GAGTTAAAATTAAAAATTTATAAAAATAAGTCTTTATTTTCATTTTCTACTTAGATAATC
 38581  AAAATTAATTTGTTTTTTTCTATATACCTGGTTATCAAGAAATAAACAGGAAAAAAAGTG
 38641  TGTTCTTCTTAATAAATTAAATTTTAATATTAAGATTTTAAAAATAGTGTTTTTATTTTA
 38701  TGAGGCTATTAATAAACATTTTATTTTTTATTTTTTTTGATGATTGTCTATATAGATAGT
 38761  ATCCTAAATATAAATAAATTAAATATAATCTAGAGAAGGATCTGCAGGGCCCTTCCTAGA
 38821  AGAACTTCTTTTTGGGAGTCCTTAGTTTTTTTGATATAATAGATATTATATATACTTATT
 38881  ATAAAATAGGACGGCCAAAAACCGTCGATCTTAAACTAGCTTTACGCGTGAAATATTTAT
 38941  AAATATTCAGAGTATGAACATTTTATTATAAAATTTATGATTTATTTATAATTTATTCTT
 39001  ATTTAAACATAAAATTTTAGATTAAATTAAAAAAAAAATCGCCGAGATGACCTTTCGCCC
 39061  CAAGGCCTTGGGCCACTCGTCGGCCCCCCGTTTTAATATTAACTATATATACTCTGAATA
 39121  TTTTTATATAATAATTTTATTATTTAGTCAAGGAGGCCGCTGCGCGGCCTCCTTGACATC
 39181  GGGGGCCTTTGGCCGCCGATGTCTTTATATTTACAGCTTTTTTTATACTTTATAAATTTA
 39241  ATAATTATTAAATAAAAGTAATAATAAAAAAAAAAGGATTATAACAACTTCTAAT
;     G-cox1 ==> start
;     G-cox1-E1 ==> start
 39296  ATGGTTAGATGGCTGTTCTCAACAAATGCTAAAGATATTGGTACTTTATATATTATCTTC
 39356  TCTATTTTTGCGGGTATGATTGGTACTGCCTTTTCTATGTTAATTAGATTAGAATTAGCT
 39416  GGTCCTGGAATTCAATATCTACATGGTGATCATCAATTATATAATGTAATTGTAACTGCT
 39476  CATGCATTTGTTATGATTTTCTTCTTAGTTATGCCTGCTATGATTGGAGGTTTTGGTAAC
 39536  TGGTTTGTTCCTTTAATGATTGGAGCGCCTGATATGGCATTTCCTCGATTAAATAATATT
 39596  TCATTCTGGTTATTACCTCCTTCTTTAATTCTTTTAGTAGCTAGTGCTTTCGTAGAAAAC
 39656  GGAGCTGGTACTGGATGGACTGT
;     G-cox1-E1 ==> end
;     G-cox1-I1 ==> start /group=IB (7.77e-22)
 39679  t
;     G-cox1-I1-orf370 ==> start /first_aa=E /note=LAGLIDADG ;; evalue:9.9e-76
 39680  gaaaatggtaagcagtcgccgatctgtaaagatcgggcaacaaaacatcactcgatgcgg
 39740  gaaactcctcaattcggaaagaactactcatcaatcataaatcctttggggtttaataga
 39800  ttggcagtaaaaatgttcttgacacggggacaatccgcctggggtaaattagattattct
 39860  actttatcccatcagagactaaatgtgatgcaacctaagaatacagaatttcaacaatgg
 39920  cttgtcggtataactgatggagatggatctttttctgtcttacgtcaagacgacaagtgg
 39980  actttaacgtttaaaatctctcaaaatacttataacttacgagctttgtattatattaaa
 40040  caacaattaggagtaggttcagtaagtgtagaatctaataaagatatgggtagttttaga
 40100  atcagagatcgaaaacaattggcgaatattattttccctatttttgatcgatatcctcta
 40160  ttaacaaccaaatatttcaattatgctaaattcaagtcagcatatgctattcttgaggat
 40220  aaagaattaactaaatcccaaaaaaatgcacagattgaaactctattattgattcaacct
 40280  gatgaatcttatatctctccagcttggaataaaattactttacctattgctgatgcaaat
 40340  gaagcaggtaaggttatttctaagtcatggttaattggatttgtagaagctgaaggtagt
 40400  ttttatttggtatctaaggatgcaagtagaatcgtacatgaatttagtattactcaaaaa
 40460  ttagatagagtagtactagaaggtattagacatattcttcatatttccactaaagtcgta
 40520  tacaaagaaaaatataaccactatatgattgatactactaattctagagcaatcagtaat
 40580  gtatcaaaatatttcttcaatactatgaaaggtatgaagggtgttgaatacagaatttgg
 40640  tctagatcgtttaataaacacaaaggagactattctcaacttgtaaagattcagaaagta
 40700  ttacgaggattaagaaaggttagagccaataacacattgtggacttctaagtctcctaaa
 40760  gggggaatgccctgggaataccttaggtcttag
;     G-cox1-I1-orf370 ==> end
 40793  gttgaaggtatagtccgaccaacggcgagagctgttgagtataacgatagaactcctgta
 40853  tctaataggtacagaagtttgaggttatcaacattaatg
;     G-cox1-I1 ==> end
;     G-cox1-E2 ==> start
 40892  TTATCCTCCATTATCAGGTATTGCTTCTCATTCTGGTGGATCTGTAGATTTAGCGATCTT
 40952  TAGTCTTCATTTATCTGGTATTTCTTCTATGTTAGGAGCAATGAACTTCATTACTACTAT
 41012  TTTAAATATGAGAGCTCCTGGAATGTCATTCCACAAAATGCCTCTATTTGTATGGGCTGT
 41072  ATTAATTACAGCAGTTTTATTACTTCTATCTTTACCTGTATTAGCCGGT
;     G-cox1-E2 ==> end
;     G-cox1-I2 ==> start /group=IB (3.65e-26)
;     G-cox1-I2-orf360 ==> start /first_aa=K /note=LAGLIDADG ;; evalue:1e-45
 41121  aaacttattctgccggctttaaattcggctatttgctggaaactgtttgataattataca
 41181  ttatatcaaacacaatcagcaggaaacccattagatttgaattttttggggatcttcaga
 41241  gactatacgccggaattaatctgttgttatattttacctgtatctcaattaaaaattaac
 41301  aaagtcaataaagattcaagattctttgatgaatctgatttaaatttaaccaaatacaat
 41361  cttatcaattcaaaatttaattcttattttactggactaatcgaaggtgatggtacaatt
 41421  attgtacctaaaactgaaagatctcctaaaggaagaattaactatccttcggtacaaatt
 41481  gtttttcatctaaaagatttaccattagccttaattattcaaaaacaattaaaaaatggg
 41541  tctctttctagaaaaaaaggagtaaatgcttacattttaactattaataattatgaagga
 41601  ttattattagttgctacattacttaatggtaatatgcgaactcctaaaatcaaagcatta
 41661  aacaatctaattgattggctaaatcttaagtttgataatcttaatatggttaataaacct
 41721  ttagatactagtccattggattcaaatgcttggttatctggatttattgaagcagatgga
 41781  catttttctgtaagaacaactaccacttctaaatatcctagagtagaatgtagatttgaa
 41841  ttatctcaaagtcaaaaagatcataaattagaaaataaattatcatttatgaataatttg
 41901  gcagaatttctatttacttctgttaaggctattagagaggataaacctaaacctgaatat
 41961  aaagtaagaacgactagtttaaagggaaatttagtattagaaaattatcttaatctattt
 42021  cccttatttggtagtaaatatttggattataaagattggattaaagttttagattacttt
 42081  aaacaaggtggatttaagcataatcaaaatattgataaaatcattgaaattaaatcttgt
 42141  ataaatgacaaaagaacagtttttatttgggatcatttacagaatttttacaacttagat
 42201  taa
;     G-cox1-I2-orf360 ==> end
 42204  taagatatagtcccaacatacatgtgaatgtatgagtatttaccttaacaaataacattt
 42264  gttttgaggtcagattataattataatctgagccatgggtcctatgaccagtaaatcaag
 42324  atatattatattatttaaatttaatataattcaaaag
;     G-cox1-I2 ==> end
;     G-cox1-E3 ==> start
 42361  GGAATTACAATGTTACTAACAGATCGAAACTTTAATACTTCTTTCTACGAGCCAGCAGGA
 42421  GGAGGAGATCCATTATTATATCAACATCTTTTCTGGTTCTTTGGT
;     G-cox1-E3 ==> end
;     G-cox1-I3 ==> start /group=IB (6.83e-30)
;     G-cox1-I3-orf305 ==> start /first_aa=Q /note=LAGLIDADG ;; evalue:2.4e-50
 42466  caacttcggcccgattcatttaatatgaatatgaactacgctataagctgggaatgtctg
 42526  ttaccaatcatgattacttcgaacataagaggtttatttaataaatcccgatcaagtcaa
 42586  aatatcgtgattgagacacaatcagcaggtaaccaacgacacgaaagtagtctagtagga
 42646  acctcagagactacacgcgtagcaccttattcaaaatcattttgtgaatggcttgccgga
 42706  ttaattgatggagatggtagtcttcaagtaagtaaaaaaggatatacttctttagaaatt
 42766  attatgggactagaaaatctacgttgtttacgttatatccaagataaacttggaggtagt
 42826  attaaaatgcgatcaggcgctaaagcttatcgttatagactacataacaaacaaggtatg
 42886  attaatcttatcaattgtattaacggctatattcgacacacttcacgtcttcaacaatta
 42946  catcgagtttgtcaacaacttgaaatttctgttatttatccaataaaattagataaaaaa
 43006  tctaattggtttgctggattttttgatgctgatggaactattacaatgagtatgaaaaat
 43066  aattgtcctcaattaagtattagagtagtaaataaattattacaagatgtacaatattat
 43126  aaagatgtatttggaggcaatgtatattttgatagtgctcaaaatggttattatcaatgg
 43186  tctgtacaaagtcgtgaagatgtattaaatatgttacaatattttaaaacacatacaagt
 43246  cgaagtcataaatcacaaagattatttcttattaaagattattttactttacgtgatcta
 43306  gaagcttttaaagctgatagtattcattataaagcatggttagattttataaatagatgg
 43366  aataagttgaagatatag
;     G-cox1-I3-orf305 ==> end
 43384  tccttttttcttctaactatattaattgaagaaaaag
;     G-cox1-I3 ==> end
;     G-cox1-E4 ==> start
 43421  CATCCAGAAGTTTATATTTTAATTATTCCTGGATTCGGAATTGTTAGTCACGTAGTATCT
 43481  ACTTTCTGTGGTAAACCAATTTTTGGATACTTAGGTATGGTTTACGCAATGTTATCTATT
 43541  GGTGTTCTAGGATTTATTGTATGGTCTCACCATATGTATACTGTAGGATTAGATGTTGAT
 43601  ACTCGAGCATACTTCACAGCAGCTACAATGATTATTGCAGTACCTACTGGTATTAAAATT
 43661  TTCTCATGGTTAGCTACTCTATATGGAGGAAGTATTCGATTCACAACTCCTATGTTATTT
 43721  GCATTAGGATTCTTAGCATTATTCACTATTGGAGGACTTACAGGTGTAATGCTTGCTAAT
 43781  GCTTCAATGGATGTAGCTTTACATGATACATATTATGTAGTTGCTCATTTCCATTATGTT
 43841  TTATCTATGGGAGCAGTATTTGCAATGTTTGCTGCTTTCTATTACTGGATTGGTAAAATT
 43901  ACTGGTAAAACTTATAATGAATTATTAGGACAAATTCATTTCTGGAGTCTATTTATCGGG
 43961  GTAAATCTTACATTCTTCCCTCAACATATGTTAGGTCTAGCAGGAATGCCTCGAAGAATT
 44021  CCAGATTACCCAGATGCATATGCAGGATGGAATTTAGTATCTAGTTTTGGATCTATTATT
 44081  TCTATTGTAGCTTCATTAGTTTTCCTATACGCATTATATGATTTATTAGCTCGACAAGAA
 44141  TATAACTTAGCTAATAACTATTGGTATGTACCTCAATTCTTTAGTAGTTCACGAGCAATT
 44201  GGAGCTACTTCAACAGCTTCAACTTTAGAATGGTCATTAACTAGTCCACCATCATTCCAT
 44261  ACTGTAAATTCATTACCAGTTCAATCTTAA
;     G-cox1-E4 ==> end
;     G-cox1 ==> end
 44291  TTAAATTAATAATATAACACCCCCTTAGAATCTGGACCTAAAAGTCTAAATTCGGCCTTT
 44351  TGGCTCGAATTTTAAAATATTTAGTTTTATTCAAATAATAATATCATATTTAAATAATAA
 44411  ACTTATTTAATATAAAATTAAGATTCTAGGCTATTATTTTAAAACTTAAAATTTTAAAAT
 44471  ATTAATCTATTTATTAATAGTCCTTCGGAACTAATATTTTTATTAAAATTTTATAATAAT
 44531  TTTAAAACAAATTGGGACAAAGCTCTTATTTGTAAGGAGTTTATCGGTTTTTTGTTTTAT
 44591  AATTTAAAAAATTAAATATTTTTAAAAAATATTTATATATGTATTTTATGTAAAATCGAT
 44651  TTACCTTTTTGTGGTAGATTCTATAAGTACCATTATAATATGTGGGAAACTAAATAATCG
 44711  ATTTAATAATTATAAATTTTATAAATTTGATTAGACATTAATTATGCTTAATAATAATTA
 44771  AAATATATGTTATTTTAAAAAGATAAAATATAAATTAGGATATATTAAATTTATAAAAAT
 44831  AAGTAAGTAATTTTTAATTTTTTGAATAAATGAGAAAAATAAATTTTTTTGTTTACTAAT
 44891  AAAATTTTTATTTATATTTAATATAAAAAATTTATTTATACTTAAAAAATAAAAAGTCCC
 44951  TCCGGGGGGCATTTTAACCCACAAGAGACATAGAGCTGTTCATTAGGCTCTTAAATTACA
 45011  ATTTATCGAATTTATGTTTTTTAAATATAGAAATAACAACAAAAAATTATAATTTTTATT
 45071  ATTAAAAATATTCCTGAAAATATTATAATCAGATAGGATTAATGATAATCTTATTTATAA
 45131  GCAAAATTTATATTAATAAAATAAAATAAATTGAACGGTTTAATTAACAATATATTATTT
 45191  TTTTATATTTTAATATTACCTAGTTAAAAACGGATTTTAATAATATTATTTATTTTGTAA
 45251  TAAATTGTATATTATATAAGTAATAAATTTATTTAAAATTTATTTTTCACTGGTTTTTAT
 45311  ATTTTACTTTAAAGTAAAGATAAATATTAGTTTAAAGTTTATAATAAACTTTAATCTTCT
 45371  CTTAATTTTGTTAAGACTTAAAATTTATTTTAATCTTAATAAATTAAAGATAGTATCTCT
 45431  AATGAGATAGTTGTTAAGTGAGTA
;     G-nad2 ==> start
 45455  ATGGTTTTATTCGGTGTATTAACCATGATTTTAGCGATTGCCTTATTTTCCCTTCGAATT
 45515  CCTGCGATTTATTTTAATCGAATCACAATTATTTTACTACTTTTTTCTGCTTTATTATCA
 45575  TATAATTCTCTTTATATGAATAATATTGGTTCAGGAGTAGGAGTGTTCGGTGGATTATTT
 45635  CAAGTTACAACTATTACTCAAAGTATTGATGTATTTATTTATTTATTAGGAGCTTTAGTA
 45695  CTTTTATTAAGTGAAAAAGCAAATAGAGCAAATACTCTATCATTTAATAAATTAAATTCA
 45755  ACTTTAGTAAATAAGAGTAAAGGATTATCAGTATTAGCTGAATATCCTCTTATTGCTTTA
 45815  TTTTCTGTATTAGGTATGAGTAGTTTAATTTCAAGTAGTGACTTAATTTCTATGTTTTTA
 45875  TCTATTGAATTACAAAGTTTTGCTGTATATATTTTAGCTACTATTTACAGAGAGTCAGAA
 45935  TCTGCAACATCAGCTGGATTAAAATATTTCTTATTAGGAAGTTTATCTTCAGCTTTAATT
 45995  TTATTAGGAAGTAGTTTATTATATAGTTTTACAGGACTAACTAGTTTTGAAGGATTATAT
 46055  ATGTTATGTTCTACAACAGAAACAAATACTGCGATTGAAATTAGTGTATTATTAATTATG
 46115  GTAGGTTTACTATTTAAAGTATCTGCAGCTCCATTTCATAATTGGGCTCCAGATGTATAT
 46175  GATGGAGTACCTACAGTAGTAACAACTTGGTTAACAACAATGCCAAAAATTGCTTTCTTA
 46235  GTATTTATTTTAGAATTCCAAGGATTTACTCAATTAGCTAATTGGTCTTCATGGACTAAT
 46295  TTATTATTAATTAGTTCATTATTATCATTATTAATTGGTACAATTGGAGGATTAGCTCAA
 46355  TATAGAATTAAACGATTATTAACATATAGTACAATTTCTCATGTAGGATTTTTACTATTA
 46415  GCATTAGCAATTAATAATGAAGAATCTGTAGAATCTTTTTTATTTTATCTAATTCAATAT
 46475  TCATTAACTAATATTAATGTATTTTTTATTTTAGTAGCATTTGGTTACTTATTAGGATCT
 46535  AAAGGATTATCTATTTATTCACCAATTCAATTAATTAATCAATTAAAAGGTCAATTTAAA
 46595  GTAAATCCTTTACTTGGATTAAGTCTTGCTATTTGTTTATTTTCTATGGCAGGTATTCCT
 46655  CCTTTAGTAGGATTTTTTGGTAAACAGATGGTTTTATATGCAGCAACTCATAATGGAAAT
 46715  TTCTTTTTAGCTTTTGTAGCTATTTTAGTAAGTGTAGTTAGTGCTGCATATTATTTAAGA
 46775  ATTATTAAAGTTATTCATTTTGATCCTGTACCAGCGCCATCAGCATTATCATTAATTAAA
 46835  ACTACGGAAATTTCTTCTGATTTAAATGTAACTGAAACAAATAATTCTCTAGAAGGTTCT
 46895  TCTGAAGAATTATCAACTTCAAGTAGTTTAGTAATTGCAACAATTACTCTTCTATTAATT
 46955  TTCTTTATTATTAATCCAACACCATTATTAAACAGTGTTCACTTAATCACTTTAAATCTA
 47015  TTTTATTGGTA
;     G-nad3 ==> start
;     G-nad3-E1 ==> start
 47026  A
;     G-nad2 ==> end
 47027  TGAGTACATTAACATTTTTAGTTTTATTCCTTCCTATTTTAACATTAGTTTTACTTGTAG
 47087  TAAATGGATTATTAGCTGTTAATAAACCTTACAGTGAAAAAGTATCACCCTATGAGTGTG
 47147  GGT
;     G-nad3-E1 ==> end
;     G-nad3-I1 ==> start /group=IA (3.82e-31)
 47150  aagtgtatgccccctataatagtaatattattcggaaaatcgggtgaattgcaaaaaact
 47210  ccaatttaattaattggacaatttgcagcgaagcttatatcggtattttaatagatatat
 47270  gaacgttcaacgactagaaggtgagtaataccaacaataatctttccacgagtgcccgac
 47330  aaccttaaataaatcaaaggttgatgacatagtctgaaccatatggtaacatatggaaat
 47390  aaagaataaaaatctttatgttaacaaaattg
;     G-nad3-I1 ==> end
;     G-nad3-E2 ==> start
 47422  TTACACCTTTAGGAGATGCTCGACAGAAATTTTCTGTTCAATTCTATTTAGTAGCGATCT
 47482  TATTCATTGTATTTGATTTAGAAGTTCTATTCTTATTCCCATTTGCAGTATCTTTATACG
 47542  AAATCTCAACAATGGGATTTTGGGTAGTAATTCTATTTTTAGTTGTATTAACAATTGGAT
 47602  TTGTTTACGAATTTGGTAAAGGAGCTTTAAAATTTACTAAAGATCCTTCTACTTCAAAAA
 47662  TTAATTTATAA
;     G-nad3-E2 ==> end
;     G-nad3 ==> end
 47673  TTATAATATTTTTGGGGTCATTAATGGTCAGTCATTAATGGCTCCTCCTTTTGATAAAGG
 47733  TTATTTAATAAATTTACACCGTCACAACTCCTTTATATATAAAATTTATTAAATTAAATA
 47793  TATAAGGTAAATGGTGAAAAGATTATAAAAGGTTTAACATAATTTATTAATTATAGGATT
 47853  TTAATAAAAATTTATTATTATTTTTTTAAAAACAAATAAATTTTTAAAATTTTATTGAAA
 47913  ATTTTAATTAAATCCGGAAAATTATAAAAGCAATGATTATAGGCAATATTGTAATAATTA
 47973  GTTTATGTAAATTTATTAAATAAGTAAATACAAAATAATAAATTATTTTGTAAACTATTT
 48033  ATTACATTGACTATTTTTTAAGTATATACAAAATATTTTAAGAAATTATCTTAATGCTGG
 48093  TTAAATATTTCCCAATGGATTTAATCCATTAATTTCAAATTAAATTTTAACTAGCCTTTG
 48153  GCTAGATTATTAAAAT
;     G-orf292 ==> start
 48169  ATGTTAAAATTTATGTTATCTTTATTATTAGGTTTGCTTATTGCTAATCTATCTATTGAA
 48229  TTTATTCAATACATTTTGACTAAGTTCGTAAAACCTGTTCCATACAAACTTTATAATATT
 48289  TCATTATTTGTAGTTGGAATTTTTTGGGTTTATATTTTTAGTCTTATTCCAAATAATTTA
 48349  ATGGATGATTTTATGACTGTATACGCATCAGATGGGGTAGATAAAAATAATAATGATTTT
 48409  TTTAAATTATTTATTAAATTATCATTATTTGATCAAGAACTTTCTTTAGATCTTAGATCT
 48469  GTGGGTGATGTAGCAGCATTAAGTTTAATTGGTAAATTTACTATTAGTGCTGTTAAATCT
 48529  TCTCCAGCTTCAAATAAACTAACTGCTACTATTGGTACTGCTACAGCAATGGGTACAACT
 48589  TACCTTGGAATTAGAATTCTAGAACATATTGAGAATCAAAAAAGAGTATTTACTATTACT
 48649  AAAAATGATAAAAGTGCGAATTTAATCATTGAACCTAATCCTGAATTAGGAGGTACTGAA
 48709  AAAGATGTGGAAGAGGTAATTAAAAATATTAAAATTAATTCACCTTATGAAGCTTCTGAA
 48769  ATTTTAAATGGTATTAAGATGATTTTATTTTGTACTGAAATTCTTTCTACATTGGTAATT
 48829  ATTAGTTTTATTTTTTATAGTTTATTTATTTTCATTAAATATGTAAATTTTAATAAATTT
 48889  AAAATTAATAATGTTATTTGTATTAAATTTATTAATTTAGTACAAAAAGCAAGTATTATT
 48949  TATGTTTTATTTTGGGGTGGATTAACATTATTTAATATTAGTGCTATTCTTTATTTAAAT
 49009  ATTAGATTATCTAATTTTTTAGATACTCTTACTGTATAA
;     G-orf292 ==> end
 49048  TATTATAATATTTAGTTATTATGTTATCCATAAATAAATTATTTTAAAAATATAGGGTTA
 49108  ATTTTATTATATATTTCGGCTTTTCTATAAAAATCTTTAATTTTTTTATATAAAAATTTT
 49168  AAATGATGTATAGTATATAATTTTCTAATAAATTATTTAAAAATTTATATTTTATTATAT
 49228  CTAAACCAAATTAACAACCTCCCTTAATGAAAACCTTTATTAATATAGATGTAATAAAAA
 49288  ATTAATATTATAATAATTATAATAAGTTAATTTTTAGGTTTAAATTATTAATTAAAAATA
 49348  TGAATAAAATTTTTAAGAAGGACTCGCGCATAGCGCGGGTCTCTTAGGAACGGCCTTTGG
 49408  CCGGTTTTGAGTTGTAAAATTAATTTAGTTTCCCATTTAATGGTACTTACAATATCACCA
 49468  CGAGAAGGTATTAATTAAGATATTGAGGGGGGAATAT
;     G-nad5 <== end
 49505  TTATTTTTGAGTAGTATTATTAGGTAATAAAAATACTGCCCATAATAGAAGAACAAATAA
 49565  TCTAGGGTCTCCAATAAAGAAAATTAAAGTAATAAATAAAATTAAACCATTAAAAATGTA
 49625  CATAGCATATGTAGGAATAAATCCAGAATCTAATCCAGAAACTTTATTAGAAGCAGATTT
 49685  AAATACATTTACTAATCCATAAGGTCCAACTAATTCAATAGCTCCTCTATCAAGGATTTT
 49745  GTTAGTTGTATAACCAAAATTTAAAAATTTATTTAATAATAAATTATTATAAATATTATC
 49805  AAAATAATATTTTTGATTAAAGAATCTATAAATTCCTCGACCTAATTTAGTACTAATAAA
 49865  TTTATTAGGTAATTCATCAAAAATCCAATAAATAGCTAAAACTCCGAAAGTACCTAAAAG
 49925  ACTACCAATTAATGGTAAAAATTTCATAGACATAGGAAGTCCAAATTCAGTATCTACTAG
 49985  AATAGAATGGTTAGGATGAATAAATAAAGCATTATTATAAAAATCTGTTCCCATTCCTAC
 50045  AAATAAATCTTTAGTTACATAACCAAAGAAAATACTAAATACAGCTAATACTACTAAAGG
 50105  AATTGCCATAATTAAAGGAGCTTCATGAATATTATTATAATTAATTTTTGGTCCATTTGG
 50165  ATAACCTAAGAAAGTTAAATATAAAGATCGGATAGAATACATAGCTGTAAATACTGCAGC
 50225  TACAGAAGCTAACCAATATACTAAATTACCAGAAAAACTATAATGTCCATAAGCTAATTC
 50285  AATAATTAAATCTTTAGAATAGAATCCAGTTAAAAATGGTAATGCCATTAAACTTAAAGA
 50345  TCCAATTACCATCATAGAATATGTAAATGGTAATAATCTTGATAATCCACCAAATTTTCT
 50405  TAAATCTTGTTCATCATTCATTGCATGAATTACAGAACCAGCTGATAAGAATAATAAAGC
 50465  TTTAAACCATGCATGATTTACTAAATGAAATAATGCTACATTATATTGACTTAATCCACA
 50525  AACTAAGAATAAAAGACCTAATTGAGAACAAGTTGAATAAGCAATAACTCGTTTTAAATC
 50585  ATTTTGTAATAATCCAGTAGTTGCTGCAAAAAATGCAGTTAAAGCACCTACCCATGTAAT
 50645  TAAAATTAAAGCTGTTGACCCAAATTCTAAAATAGGAGAAGATCGTAGAAGTAAATAAAC
 50705  TCCTGCAGTTACCATTGTAGCTGCATGAATTAATGCTGAAACTGGTGTTGGACCCTCCAT
 50765  CGCATCTGGTAACCAAGTATGAAGACCAATTTGAGCTGATTTACCCATAGCTGCTACTAA
 50825  TAAACAAATAGAAATAATTGTAATTAATTCTTCATTAATAAATGGAGCTAAAGAAAATAC
 50885  TGTAGTAAAATCAAGATTACCGAAAGTCCAGAAAATAGCCCAAAGACCAATACTGAAACC
 50945  CCAATCACCTACTCTATTCATTACTAATGCTTTAATTGCTGCTTTATTAGCTTGTAATCT
 51005  AGTAAACCAGAAGTTAATTAATAGGTAAGATGAAATACCTACACCTTCCCAACCAATAAA
 51065  CATTACTAAATAATTATCACCTGTTACTAACATTAACATAAAAAATGTAAACATTGATAA
 51125  ATATGCAAAAAATCTTTGATTATGAGGATCTTCACTCATATAATTTGTAGAATAAATATG
 51185  TACTAAAGCAGATACAATAAGTACTGGTAATAACATAGATACAGTTAAACTATCGTAAAT
 51245  AAATCCCCATGATACTAATAAAAATTCTGAATCAATCCAGCTCATTAATTTAATAGAAAC
 51305  TGGTGATCCACATAATCCTACTTCGTAAAAAGCTACTAAAGCTAATAAAGCTGTTAAAAC
 51365  TAGAGAACTACAAGTAATTAAATGACTACCAGTTTTACCAATTTTTCTTCCTAAAAATCC
 51425  AGCTACTGTGGCTGATAATAAAGGTAGTGTTAAAATAGCTAAATACA
;     G-nad4L <== end
 51472  T
;     G-nad5 <== start
 51473  TATGCTTTAATTGCAATACTACCTCTTAATCTATAATATGCAACTAAAATTCCTAATCCA
 51533  ATAGCTGATTCTGCTCCTGCAATAGCAATAATATAAATACCATAAGTTTGACCTAAGATA
 51593  TCATCAAAGCTAAATGAACTTAAGATAATTAATAATGTTACAGCTAATAACATAATTTCG
 51653  ATGGAAATCAACATTAGAATAATATTTTTTCGGTTAAGAATAAATCCTAAAATACCGATA
 51713  AGAAATAATACCATCGATAAATTCAT
;     G-nad4L <== start
 51739  TCTGTTTATTTGTAATTAACTTTATAATTGTAATATTATAATCTTTTGTGTATAATTATT
 51799  ATATAAACAAAATCATAAAAACAGGCCCTTAAGATTAATTTATTAAAAACTTGTATAATG
 51859  GCCGTTGTATTTAAAATATTAATTGAGATTTAATTCTAATTTTTTAAATCAAAATCTCAC
 51919  CGAGATTGTCTTAGGGCTGAGTTTAATTTATTTAAAAATAAAATATTTTTGACACAGAAA
 51979  TTTAAAATTCTATATATAAATTTTAAATTATTCCATTTATTAAAAATAATATTATATCTT
 52039  TAAATTTAATAATAATGTTACTGCATCAAGTTAATAAAATTATCTTTCATATTTTCAGGT
 52099  TCGTCGCCGGCGCCGCCGGCGATAAGCTATCGGGCCCTGCGGGCCCGCCAGTTCTAAAAT
 52159  AGAGTCCTAAAAATTTATTTACAAAAATTCTATAATTATTATAATTATTGAATAATTCTA
 52219  TATTTTTATTTAAATTATTTAAATATTATTATATAAATATAAAATAATAATTTATTCAAA
 52279  AAATTATTTTTAAATTAAATTATTTTTAATTTTTAAATTTTTGAACTGAACAAAGCACAA
 52339  ATTTAGTTATTTAAATAAAAAAGGCCCGCGCATAATACAGATTGTCAAAGATGGCTTTTA
 52399  GCCGCTTTTAATTTATAAATATTTATATTTTAAAGTATAAAATTTACTATAATTTAAAAA
 52459  CAGTGAATTAAACAAAGGACCCGCGCTGTGCGCGGGTCCTTTGTTTATTTTAAA
;     G-trnF(gaa) <== end
 52513  TGTCCTGGGGAAGAATTGAACTTCCTCACTACGATT!TTC!AGTCGTACGCTCTACCATT
 52571  TAAGCTACCGGGAC
;     G-trnF(gaa) <== start
 52585  TTTTAAT
;     G-trnS(uga) <== end
 52592  TAGGTATAGTAGGAATCGAACCCACATATGTTTTATT!TCA!AGTAAAATGCTTTACCAG
 52650  TCAGCCATATACCT
;     G-trnS(uga) <== start
 52664  TAATAATAAATTTAATAAATATACTATTTAAATATTAAATTAATATTTAATCTGTAGGTA
 52724  AATTATCTTAGACCATATAAATATATGATTTTGAGATAATAAATTTAGTTATACAAAACA
 52784  TAACTTAAATTTTGTATAAAATTATAGATTTTTAATAAATAAAATGTAAAAATAATTTAT
 52844  TTTATTCTTAAATTAATTTAAGAAAAATAACAAAAAAAGAACCGCCAGGACGATCTTCCG
 52904  CCCTAAGATTTTGGGCCGCTCGTCGGCCTCCCGTTTTATTTAAAATAATTTTTAATTTCA
 52964  AAATAAAAATTAAAAAATATCCTATTTATTAAAAAAATTATGTAATAACAGCTATTTTTA
 53024  ATAAAAAATTTTTTATTATATTATTTATAATGTTAATATTTTGAAAGTAAAATCAAAAAA
 53084  TGTTATTGCTTATAACTTCTTTATTTAATTATTTAAAAT
;     G-trnI(gau) <== end
 53123  TAGTCTGAAGAGGGATCGAACCTCTAACTTATACGTT!ATC!AACATATCACTCTACCGA
 53181  TTGAGTTACCAGACT
;     G-trnI(gau) <== start
 53196  TATAGATTTATTTATTAAAATTTTATTTATATTATTCTTTTATATAATCTAAAAAAGCAA
 53256  AAATTTTTTAATTTTTATTGATAACTATTTTTATTTAATTATAACTATTCTTAAATTTAT
 53316  TTATATAAAATTAAACTAAAATTAATTTTAAATATTTA
;     G-trnW(cca) <== end
 53354  CAGGAGAGGTAGGATTCGAACCCACTACTAGGATTT!TGG!AGATCCTTATTTTAAACCA
 53412  AGTAAACTACACTCCT
;     G-trnW(cca) <== start
 53428  TTATTTATTGTTTTCTTTTATATAATTATAAATTAAATAAAATATATTTCTTAAATTTAT
 53488  CGACAAGATTATTTATATAATAAAAATTATAAATACCTAAAAATTTATATAGTAACTTTT
 53548  TAAATTGAGAAAATTTTAAGTTTTTTTGATTATTATTATAAAATAATTTAATTTTTATTT
 53608  TCAAATATTAATTTTAATTTTGTCAGTTCAATTAATAATAAATAAGCCTATAAATTTTAT
 53668  TTTGTCAAAATTAATAATAAATAAAAATATTGCTATATAGCGGTAATTAATTTATTATTT
 53728  TAAAATAAATTAATTAAGATCCGCCGAAACTTATAATAATTTAATATTAAAAAATAAAAG
 53788  TAACAATTTAAATAATAAAATAATAAT
;     G-trnQ(uug) ==> start
 53815  TGGGCTGTGGACTAATTTTGGCAAGTCATCGACTT!TTG!ATGTCGACTAATGGGAGTTC
 53873  GAGCCTTCCCGGCCCAG
;     G-trnQ(uug) ==> end
 53890  TAATAAAATATTTATTTAATAAATTTGTGTTATACACAAATTTATTATAATATAATTATT
 53950  ATAAAAATATTATAATAATTTTAAATTATTTTATATAAAATAATATCTTTTAAATAATCG
 54010  ATAAATAAGTTAATATATTGCTTTATTTTTTTAATTAAAAAAGTATTTATGTTTATTTAA
 54070  ATATTAAAATTTAATAAATTTAATCATATAAATTTATTTATATTTTTTTAAATAAAAAAA
 54130  TTAAAATATTAATAAAATAATGAGAGTAAATAAATATATTAATTTTTTAAAATATAGCGA
 54190  TATAATTATATAATAAGATTTAACTAAGTTTAGTTAAATCTTATTATTTTATAAGTAATA
 54250  ATATTGCGTTCCTAGAAAAAATAATATATTATTTTTTTCAGGAAACGCTTCCTTTGGA
;     G-trnR(ucg) ==> start
 54308  GCGTTTCTAGCTTAATTGGTAGAGTACAGGATT!TCG!GCTCTTGTTGGTAGAGGTTCAA
 54366  CTCCTCTGAAACGTT
;     G-trnR(ucg) ==> end
 54381  ATATTATCAAATCAAAAAATCTATTGTTTAGTAATATTAAATTCATAAATTATATTTATA
 54441  AAAATAAGTTTTTAAT
;     G-trnH(gug) ==> start
 54457  GGTGGGAATAGTTCAATCGGTAGAACATTAGTTT!GTG!GTACTAACGGTTCCCGGTTCG
 54515  ATTCCGGGTTTTCACC
;     G-trnH(gug) ==> end
 54531  CTATATAATATTATAAATAATAATATTTGATAATTATTATTATAACTTAATTTATGCGAA
 54591  CATACAGTTCTAAATCTTGGGCCGCATCGCGGCCGAAGTTTTTTATATAATATTAAAAAT
 54651  TATCATAATTTATTGAATAATTTACAATAAAAATTTTAAATAAATTGATTTTAATATTAT
 54711  ATAAATTATAAAATTAAATTTTATATTAAATATTTAATAATTTTATCTCATAATAAGTTT
 54771  TATTGTATAAATTATAAAAATAATATTAAAATAAATAAAAATTATAAATTAATATAAAAT
 54831  AACAAAATATTAAAAACAGTTTTTGGTCACTTCTAAGAATCCATATTGTATATAGATTTT
 54891  TTTATAATTAATCTAATAAAAATAAGTATTTAAAATACATTAATGTTTTTATTTAATTAA
 54951  GATAATATTATAATTATATAAGTAATATAAAAATTTTTTATATAAATAATAATAATTTTT
 55011  AATAC
;     G-trnV(uac) ==> start
 55016  AGGGAATTAACTCAGTGGTTAGAGTGTTAATCT!TAC!AAATTAAAAGTCGGTAGTTCGA
 55074  TTCTACTATTCCCTA
;     G-trnV(uac) ==> end
 55089  TTATAAATATTTATTTAAATTAAATATTAATTTATAAACTAATATATTTAAAAAATAATT
 55149  AAAATTTTACATTTTATACAAATTTTGTAATCCGAGCCGGGTTATGCCCGGCTCGGGTTT
 55209  TTAAATAAAATATATTATAAAAAAACCGTGCATAGCGCGGATTTCCAGAGATAACTTTTA
 55269  GCCGGCTCTGGTTTATTTTTAAATAAAATATTAAAATATTTTAATATTTATATACATATT
 55329  ATATTTATGTATATTTTATA
;     G-trnS(gcu) ==> start
 55349  GAATAGATGACCGAATCGGTAAGGAAGTAGTTT!GCT!AAACTATGGATATAACAATCCT
 55407  TGTGGGTTCAAGTCCCACTCTATTCA
;     G-trnS(gcu) ==> end
 55433  TTTTGATTCATAAGTTTATTTTAAGTAAATAAATATTTTAAATAATATTTTTTAATATAT
 55493  TCTCTTAAAAACTTATTTTAAGCTTTGATTAAAAAATGAATATTTATTTTCTTTTTGAAT
 55553  TAAATAAATTTAAAATAATTATAGTTTAATATTTGTTTAAATAAAAATATTTAATAATTT
 55613  AAAAAAGATTTATATAATACGTAAATTCTGAAAATTAAAATTATAAAATTTTAAAACAAT
 55673  TAATTAATAATAAATTTTATAAAATTATCTTATATTTTAAAAATTTAATTAATTAATATT
 55733  AGTTTATATTATTATATTTATTTTTATTAATTTA
;     G-trnC(gca) ==> start
 55767  GACCAACTAGCATAACTGGTAATGCGATAGATT!GCA!AATCTTCCAGATAAGTGTTCAA
 55825  GTCACTTGTTGGTCT
;     G-trnC(gca) ==> end
 55840  ATTTTTAAATTTATTTTGTATATTATATTTTAAATATTTTTGATTAAATACTTTATATAA
 55900  TTATATAAAGTATTTAATTTATTAAATTATAAAATAATTATTAAATTTTATTTAAATAAT
 55960  AAAATAT
;     G-trnD(guc) <== end
 55967  CGAGGTAGACCGGATTTGAACCGGTATTCACTTACGT!GAC!AAGTAAGGACTTTACCAA
 56025  TTAAGCTACTACCCC
;     G-trnD(guc) <== start
 56040  TAAAATTTATATATCTTTTTATTTATTTAGATAATATAAAAATTTATCTTATATAAAACA
 56100  ATTTATTTTAAAAAATAATAATATCATATAAATTAAAATTAATTAAAAGTATTAGGCAGA
 56160  TCCTTTATTAATTAAGATTAAAAATCTTAATATATTTTTTATAAAATT
;     G-trnL(uag) <== end
 56208  TATGATTGGCAGGACTTGAACCTGCAAGGTATTACTACCAGCTGAAC!CTA!AATCAACC
 56266  ATGTTTGCCAATTTCATCACAATCAT
;     G-trnL(uag) <== start
 56292  TTTAAAATAAGTAATTAGGATTAATAAACAAATCTTAATAATTTAAGATTTGCCCGCAGA
 56352  GCGGGCGAAATCTTGGGATCTTCGGCCCTTTAATTAAAAAATACTTTAAATAAAGAATGT
 56412  TACTTTTAATAATTAAAAAATATTATTCATTTTAAAATTTAAATAAATAATAATAATTTA
 56472  TA
;     G-trnR(ucu) ==> start
 56474  GCTTGCCTAGTTCAATGGTAGAACAGGGTATT!TCT!AACACCCAAATCCAGGATCGAAA
 56532  CCTGGGGTGAGTT
;     G-trnR(ucu) ==> end
 56545  ACTTATGAACAAATAATATTTTTATAAAAATATACTGCTTATGAATTATTAAAATAAATC
 56605  AACAAAATTTAAAATTATAGATATAAAAATTATTATTTTTTATC
;     G-trnP(ugg) <== end
 56649  TCAGGTTGGTAAGATTTGAACTTACACTATTTTACAC!CCA!AAGTAAATGCCTTACCAG
 56707  ATTAGGCTACAACCTG
;     G-trnP(ugg) <== start
 56723  ATTATTAATTGTATATTAAATAATTATAAAGAATATTTAGCAATATATTAATAAATTATT
 56783  TTATTTATATAATAAATAACAAAATTTTTATTGTATTTTTATAAAAATTTTAATTTTGAA
 56843  T
;     G-trnA(ugc) <== end
 56844  TGGAGTTACCGAGACTTGAACTCGGACTACTCGTAT!GCA!AAACGAGCCCTCTACCATT
 56902  TAAGGAATAACCCC
;     G-trnA(ugc) <== start
 56916  TATTTTTTATAGAATAATTTAATATTAAAAAGTTAATTGTTACTTATATATTATTTGTTT
 56976  AAAATAAAAACCTTATATTACAAATTTTAATTTAAATAAAATACCAATGTAGTTGGCAAT
 57036  AGTATATTGTGGGTTCTGTCTCGACGTATTTAAACATTTATAAAAAATAAATCGGAATTT
 57096  TTTAATATTATCTATTATAAAACATTTATTAAATAATAAATTACTACTATATAATATTAA
 57156  TATTTAATTAACATCTCTCTTTACTAAAATTCTTATTAATATAATAAAACTCCCTTCATA
 57216  CATATACAATTATATATCCTAAGGTATATTTACCAAAATGTAAATACTAATTTTATACAT
 57276  CTATTTTATACACCTTATATACAATTTTGTTATGTTATTTTATTAACAACGAATACTAAT
 57336  ACATTTTTTTATTTTATACGAAATTTAATATCATTAAATTTTTAATTTATTTGCAAAATT
 57396  TTAATTTTTTTAACGTAAAATTACTCTTTAACTCATATCTATATTCTATTAATTTTTGAA
 57456  TTTTTTGTAAAAATTTAATATTTTTAATGTAAAACCTATCTTATACCCACATCCTTATCC
 57516  CTCGTGCAAAGTGCGGATTTTAATCGAATAAAAATAATAATTTTAATAAAAGAAGGTTTT
 57576  CCGATAAGTCTTTAAATTTATTATTAATTTAATAATAAATTTATATAAGTAATCAATATA
 57636  TTTTTATTTATTTTGTATATAAAACATAAATAAAAGTCGGCCCTAGGAACCCGCACTATG
 57696  CGCAGGTTCTCTTTTATTAAAAAATATTTATTAACTTTATAAAAAGTAATTTTTAATAAA
 57756  ATATGCTTTACATAAATAATTTTTTTATAA
;     G-trnY(gua) ==> start
 57786  GGGGAGAATACTGATTGGTCAGTGAGCGAGCT!GTA!AACTCGTGAGCCCTTGCGCTCTT
 57844  TGGGGGTTCGAATCCCTCTCTCCTCA
;     G-trnY(gua) ==> end
 57870  TATTAAATAATAAATTAATTTATAAACAAAATTATTAAATAAATTTAAAAATAATAAATT
 57930  TATTAATAGCCGAGAAAAATTTATTTATCTTGACCAGGGCCGGGCTTTGCCCGGCCCGGA
 57990  CCTTTGTTTGGGGTTCAAGGCAAAGCCTAAGACTAAACAATAA
;     G-trnM(cau)_2 ==> start
 58033  TGCGGATTGGTGTAATGGCAGCATACTAGACT!CAT!GATCTAGACGTGGTAGTTCAAAT
 58091  CTATCATCCGCAC
;     G-trnM(cau)_2 ==> end
 58104  AATTAATATAAATTCAGGGCCGATCAAAAGTAGTTCTTTGGGAATACGTAGGTCTTATTT
 58164  AATAATAAATTTAATCCAAAAATAAATTTAATTAAAAATTTAAATATTAAAAATTTATTA
 58224  TTAAATTAAGAAGATCTGTTCGTAGTGTAAACTTTCTAATGAAATGTAAAATAAAGATAA
 58284  CCTACACATAATATAAGTTTTTAGGGACGGCTTTTGGCCGTCCCATTTTATTATAATTTA
 58344  AAAAGTTTATTAAAATAAACTTTTTATTATCATTTAATAAATTTTATAATAAATAATTTA
 58404  AATTTTAAGCTTAAATTTTATAATATTTATTGTAATTTTTTATAAGTAATAATTTTTCTT
 58464  AGGAGTTATAATAGTTAACCAAATAAAATTTATTTGGAGGAAAGTCCGGGGCTTATTATT
 58524  TAATAAATTAAATAACCACAATGTAAAATATCTAATGAAAATTAGGGTAATTAAAAGAAA
 58584  TATTTTGGGCCCCATAATTATAATTTTTTTAATTTTAGATAACTGTATTTATCGTCGTCT
 58644  TTTATTTTAAAAATGATAAATATGGACCGGCTATATCAACCAAAATTTAAAATTTTTTAA
 58704  ATTATAATTTTAA
