# Supplementary material for: Global Characterization of Fungal Mitogenomes: New Insights on Genomic Diversity and Dynamism of Coding Genes and Accessory Elements
Source: Front Microbiol. 2021 Dec 1;12:787283. doi: 10.3389/fmicb.2021.787283 (PMC8672057; doi:10.3389/fmicb.2021.787283)
Supplement: Supplementary File 1 — de novo annotation files of the 685 mitogenomes investigated in this study. Annotation was performed with the Mfannot program. [file Data_Sheet_1.ZIP › Supplementary_FileS1/NC_013660.2_Pneumocystis_carinii_mitochondrion_complete_genome_mitogenome.mfres]

;; Masterfile modified automatically by mfannot version 1.35
;; on Thu Dec 24 18:44:06 2020 by user pfonseca on host LGCM-PROC
;;    - Gene Totals: 40
;;    - List of genes added:
;;      atp6                 atp8                 atp9                
;;      cob                  cox1                 cox2                
;;      cox3                 nad1                 nad2                
;;      nad3                 nad4                 nad4L               
;;      nad5                 nad6                 orf115              
;;      rnl                  rnpB                 rns                 
;;      trnA(ugc)            trnC(gca)            trnE(uuc)           
;;      trnF(gaa)            trnG(ucc)            trnH(gug)           
;;      trnI(gau)            trnK(uuu)            trnL(uaa)           
;;      trnL(uag)            trnM(cau)            trnN(guu)           
;;      trnP(ugg)            trnQ(uug)            trnR(ucg)           
;;      trnR(ucu)            trnS(gcu)            trnS(uga)           
;;      trnT(ugu)            trnV(uac)            trnW(cca)           
;;      trnY(gua)           
;;
;; end mfannot
;;


>NC_013660.2 Pneumocystis carinii mitochondrion complete genome gc=4
     1  AAATTAATAATCATAAATATTTATTAATGTTTATTGTTCTATAAGGTAAATTATTATATA
    61  GATGGGCAATAACCTAATATAATAATTATTATCACTTTATAGAATATTCGCAGGATAAAT
   121  ATCTAGAATAATTCGTACAATCTACATATTTACCATATTTGAATACATTAGTAAGTACAG
   181  ATCATTATTGTTTCTTATGAATTAATAAAATATAATAATCTGTAAATACAATGATTTATT
   241  AATTATAAACATTTTTATTATTATTCATAATCATTTCTATTTATGAATAATAATATTTTA
   301  TGGATAGGGATGGATGTTTGTATTTATGAATCTTTGTATGGATGGATGTTGATGATCCCT
   361  CATACAAATGCATGTTTACAATGTGGAACACGACATCGAGGACATTATCATCATCGAATA
   421  CTTTACATTGTATGAACACCAACGTGTAAAAGTCGGAATCGCATGGATCATTTAATAGAA
   481  TGGTTTAGAGAAATGTTCTAGGGGTCGGAATCGCAATGATTGATTAAACATTAGGATTAA
   541  GGGATCATGTTTAATTCAAGGATGGATATTATCAATTTAGACTTTAACACAAGGGATTTG
   601  TGTGATGTTCTAGGGGTCGGAATCGCAATGATCATTTAACACAATGAATGAAAGGATCAT
   661  GGTTAATATAAGGATTATTTAGTACTTGGTAGGATTTATTATTTATACAATATATAATTG
   721  GGTCATGAGTAAATGTAGGGATTTATATATTCTACAGTAGAGATTGCTATAACCCCATAG
   781  ATGAATACACAACTAGGTATTTACAGGTGAGTAAACTCATAGATGTATATTCATTATTTT
   841  TAGATTATTTAATTGTATTGATGAATACACGAGGGTATTCATAGGTTATTATATCTTAGG
   901  AGTTATTAGAATATATTTAGGATATATATATATATATTATTATAATAATGTATTTAAAGA
   961  TGATTATATATATAGATTATTATATATATATTTAGGATTATTATTATGTATAGATTACAT
  1021  ATAGTAATGTATTTACAGGTTATTATATGTATAGATTATATAATAATTTATTGATGATTA
  1081  TTATATATATATAGATTATATATAATTATGTATTTACAGATTATTATATGTATGGATTAT
  1141  ATAATAATTATTTATTGATTATTATATATATATTATATATAATAATGTATTTATAGATTA
  1201  TAAATGTATAGATTGTATAACAATATTTATTATTATATATCCCCATATATATTATATATA
  1261  TATTATTATGTATATATATATATTATAATTATGTATATTATATATTATTACATATTATAT
  1321  ATTATTATATATGGTGTACTTTTACAAGAAACCCCTATACAGATATTATTATATACCCAG
  1381  ACTCCTGATCATTAATACATTTATTATTATATAATTATATTATTATTTATACATTATATT
  1441  ATTATAATTTATTATTATACCATTATACCATTATATAATAAAAATTTTATATCCATTCAA
  1501  TACAGTTATATTAATTTGTACTCAGGAGTCTGGGAAATTATTCATGGAAAACCCATACAT
  1561  TTATTCATGAATCCCCCATACAATTTATTTATTGGTATACATTATATACCAGAAAAATTT
  1621  ATCCGGAGGAAAAAAACTAATGTACTTTTCTGGTTTTTAGAGTCCT
;     G-orf115_1 ==> start
  1667  ATGGGTTTTCCTAGCCTTACAGATCCTTTCCCTGGCTTTCTCCCCCCTCTCCCTTCCTAT
  1727  ATATTGTATATTATATATATTACCATATACCATATATATCATATATACCATATATCATAT
  1787  ATATCATATATTATTATATATATTATTATATTATATTATATATATATATTATTATTATGT
  1847  ATACTATATGTATATGTATATATATACCCATATATATATTATTATATATTATATATACTA
  1907  TATTATGTATGTATATCTATATATATATATTATATATATTATATATTATGTATGTATATT
  1967  TATCTGTATGTATCTATTATATTATTATATATGTATATATACACGTAG
;     G-orf115_1 ==> end
  2015  ATAGATATGTATATTATATTATTATATAGATATGTATTCATAGATGTATAAATGTATATG
  2075  TCTGTAAATACTTGTATAGATCTATATATGTATATATCTAATATATACCTAATGTATGTA
  2135  AAGATTATTTAATGTATGGATGGATAATCCTTATCTATGATTTTATTCTATCTATACCCC
  2195  TATGTATTCATAGGTGGGTATAAATCTGGGATGATAAGTATCCTCATTTATTTATAAACT
  2255  CTATATATTATAATAATTTTTATATAGATATATATGTATGTATATTATTATTTATATATA
  2315  ATATATAATTTATATTAATATAGATTATAGTTATATTTATAAATATAATTTATAACAATA
  2375  AGTGAATATATATATGGTTATATTGGTTAGTTTGATCTGGTAATTTTATGTGTTAATCTT
  2435  ATATAGTTTTAGTATAATATGTGGTGTGTGTGATAATGTATATGTTTAATTAGTAAAATG
  2495  AGTACAGGGTTAAAGGAAAATCGGTTTTGGCCGGTTTTATATATAATAGTGATAGAATAT
  2555  ATTGAATATTCTCTTTGATAAGGAATGTATATTTTATGAATTGGATTATAGTTTC
;     G-rnl ==> start
  2610  TTTTGTGGGAATGAATAGTTGTATAAAGAGATTATGGTTTAATTTAATTGTTTATAAAGA
  2670  AGTTAATAAGGATAACTAGCTAGTATATTTTAGGAGGTTTTATACCTAATTCATGATTAT
  2730  ACATATGTTATCATGTAACTCCGAGAAGGAAACTTTATTAAGATTACGAAGTGAACTGAA
  2790  ACATCTTAGTAACTTTAGGAATAGAAATCAACCGAGATTTTGTGAGTAGTGGTGAGCGAA
  2850  AGCAAAGTAGCCTATGCATTTATTGATAGTAATATTGTCATTATTAATCTGACTCTATGA
  2910  GTTGGAATCTTATAACTGAGATTTAATTTCATGATAAAAAGTTGGAAACCTTTCAATAGA
  2970  ATAGATAGAATAGTAATGTTCTTGATATGTGGAAGCGAAAGATGGTGAAAGCCCATGATC
  3030  CATGAAGATAAATGTTATTTAAGTAGAACGAGGTTAATCTTGTTTGAATACAGGGGATCT
  3090  ATCCTCTAAGGCTAAATATAGTATACTAAGCGATAGTGAAGAGTACCGTGAGGGAAAGTT
  3150  GAAAAGAATATAATAAGGAGTATTATCTTTATTAAGTAAGTGAAATAGATCTTGAATTAT
  3210  TAACTTTATGAGCAGCCGGAGGACTTAGGTCTGACGGTGTACCTTTTGCATAATGGGTCA
  3270  GCGAGTTAATATTAAATGTAAGTAGTGATACCTAAAGAAATTGATTCTGATAAGGAGTAT
  3330  AATATTTAATATTAGACCCGAAACCTAGTGATCTTACTATGATCAGATGAAAGATTGAAC
  3390  TGGTGTACGTTGCAAAGTACTCAGATGAATTGTGGTAAGGAGTGAAATACAAATCGGACT
  3450  AGGATATAGCTGGTTTTCTGCGAAATCTATTTTGGTAGATGACTTGTTATTATTTGTAGT
  3510  GGGTATAGCACTGAATATCTAACTTATGTTAGAAGGGAGTATGAAGGTACTTACTTTGGA
  3570  TATTTAATCTCAGAATAGCTATTAATATATGATGAGTTATCAGACTTCTTGCGATAAGGT
  3630  GAGGAGTCGAGAGGGAAACAGCCCAGAATAATATATAAAGTTCCAAAATTGTTATTGAGT
  3690  GAATTAAAAGAAGTTTTCTTTCGTAGACAGTCAAGAAGTGGGCTTGGAAACAGCCATCTT
  3750  ATAATAAACACGTAATAGTGTAATGATCTCAGGAAGGGAGCGCTTAAAATATACGGATCT
  3810  AAATAACATACTGAAATATTATTATATTATTATTAATCAGTGTATGCTGGATACTTGTAA
  3870  GTGACTACGGGGTTTTTGTATATAGGTTTAGTTGTAAAGAGTATTAATAATGATATGGGT
  3930  AGCAGAACATTTAGTAAATAGATGAAGAACAGTATTTTATTGTTTGGATATAACTAAAGA
  3990  GAGAATGCTGACATGAGTAACGTTAAAGTGGGTGAGAATCCTGCTCGCCGGAAACAGAAG
  4050  GGTTTTATGGTAAAGCTTAACTACCATAAGTGAGTGCGGTCTCTAACAGTATCTCGAAGG
  4110  AGTAATGGATGAGTAGAATATAAGTAAAAATTATGGTTGTGATGGGTTATTATTCATTAT
  4170  AATTGTAATTCGGGAAAAGGTATATTTATAAACCGTACTAAAACCGACACAGGTCTGTGG
  4230  ATATTAATGTATTAAGGCGTATGAGAGAATTATTGCGAAGGAACTCGGCAAAATAATCTC
  4290  GTAATTTAGAGACAAGAGGTGCCTATTAGTGGGAATTCCTATATGTATATATATGTTATG
  4350  TATATGTAGGAACCTTCTTAAGGTGTCACTAAAAAATGTTGTACAACTGTTTACTTAAAA
  4410  CACAGTACTTTGCAAAGATGAGAATCTTAGTATAAAGTATGAGATCTGCCCAATGCTAGG
  4470  GAACGAACAGTTTGATTTTGAGTGAATCTTGAAATCGATTGAAGTTCTAGTGAATGGCGG
  4530  CCTTAACTATAAGGGTCCTAAGGTAGCGAAATTCCTTGGCCGTTAAATGCGGTCCCGCAT
  4590  GAATGGTTTAATGATACAACAACTGTCTCCGCAATAAACTTAGTGAAATTGGAATAGCCG
  4650  TGCAGATACGGTTTATGTGTAGAAAGACGGGAAGACCCTGTGCAGCTTTACTGTAGTTAG
  4710  TTATTGTTATTAACTCTCACGTTGGTAGTATATAAGGTAGTTGATTAGACATAAATGAAA
  4770  TACCTTTATCGTGGGCTGCGATGACTTACTGATATATCAGGACATTGATTAACAGACAGT
  4830  TTATGTGGGGCGCATGTCTCAAAAAGAGTATCTGGGATGTCCTAAGGTGAAGTAAAATTG
  4890  GATGGTAACCAATCAAGTTTGAAATATTAGTTATGGTGTCTAATTGTTAGGATTCTAAAT
  4950  TAGAATGGGTGTCAGTATTGTGAGATATTGAGATCAATAGATATTTGTAATACTAATGTT
  5010  AATGAATTCTTGGAAGAAGCATAATGGTATAACTTTGCTTAACAGTGAGATTGACAGATC
  5070  GATCTGACACGTAAGTGGGGCATAATGACCCTCGTATTCATAATGGAATGGTACGAGAAC
  5130  AACGAATCAAAGCTACGCCAGGGATAACAGGGTTATTTCGTGCGAGAGATCCTATCGACC
  5190  ACGAAGTTTGCCACCTCGATGTCGACTCAACCTATCCTCCAGAGGTAAAAGATTGGAAGG
  5250  GTTTGGCTGTTCGCCAATTAAAAGGTTACGTGAGTTGGGTTAAAAACGTTGTGAAACAGT
  5310  TTGGTTCCTATCTTCTATGTATAAAAAGTTAACGAAGAATTTATTCCTAGTACGCAAGGA
  5370  TCGGAATATCTTAATCCCTGGTTTAATTGTTGTGAAAGCATGGCAATAAAGCTAAATTAG
  5430  GTAGGAATAAAATTTGAAAGCATCTAAAAATTGAAATCCCTCTTCAGAAACTTGATATTT
  5490  TCGTTAAAGATGATGACGTGGATAGGCTTTAGCTGTAAGAATAGTAATGTTCGAAGGTAT
  5550  AAAGTACTAATAAAAGATGAAACTGAAATATACTCTTA
;     G-rnl ==> end
  5588  TCATAATAAGAAATGAAGGTTGTCAATA
;     G-trnT(ugu) ==> start
  5616  GTTAGATTAACTTAATTGGTAGAGTGTGTATCT!TGT!AAGTACAAAGTTAAGAGTTCAA
  5674  ATCTCTTATCTAACA
;     G-trnT(ugu) ==> end
;     G-trnE(uuc) ==> start
  5689  GGCTTAATCGTCTAAGAGGTTAGGACATAACAAC!TTC!ACTGTTAAAATGTTGGTTCAA
  5747  TTCCAATTTAGGCTA
;     G-trnE(uuc) ==> end
  5762  CTAACTTTATT
;     G-trnM(cau)_1 ==> start
  5773  AGTGGATTAGTGTAATGGTAACATCTTTTGCT!CAT!GACTGAAAGTTAAAGGTTCAAGT
  5831  CCTTTGTCCGCAT
;     G-trnM(cau)_1 ==> end
  5844  G
;     G-trnM(cau)_2 ==> start
  5845  GAGATTCTAGCTTAATGGTAAAGCAAACCGCT!CAT!AATGGTTGAATATTGGTTCGATT
  5903  CCATTGAGTCTTA
;     G-trnM(cau)_2 ==> end
  5916  AACAAGATAATATTGAGTAATATTTGTTGAATGAGTCTTGTTCAATTAGGGAATTGTTAA
  5976  GTAAGATGGATGGTTTTATTTAATTGGATG
;     G-trnL(uaa) ==> start
  6006  GTCTACGTGCTGAAATGGTAGCCAGAACAAACT!TAA!GATTTGTTATCTTAGGATGTAA
  6064  GAGTTCGAGTCTCTTCGTAGATA
;     G-trnL(uaa) ==> end
  6087  TCTTA
;     G-trnP(ugg) ==> start
  6092  CGGATAGAAGCATTATTGGTAATGTGTCTACTT!TGG!GTGTAGAAGAAAGTTAGTTCGA
  6150  ATCTAACC
;; mfannot: G-cox3 ==> start Def by similarity
  6158  TGTCTGA
;     G-trnP(ugg) ==> end
  6165  ATTATTATATAAAATTAGAGTCA
;     G-cox3 ==> start
  6188  ATGTATTCACATCCTTATCACATGGTTAGGTTAAGTCCATGGCCAATTGTGAATTCTTTT
  6248  GCACTTCTTTCATTAACATTATCTGCAATATTGATGTTTCAGGATGCGCCATATGGGGCA
  6308  ATATTATTTACAGGTAGTTTATTATCTGTAGTGGGATCAATGTTTTTATGGTTAAGAGAT
  6368  GTTATTTATGAGGGTAGTTATGAAGGTTCACATTCAAGCATAGTAGCGAAAGGTCTACGG
  6428  GTGGGAATGGTGCTTTTTATTGTTTCAGAAGTATTCTTTTTCCTCTCAGTATTCTGGGCT
  6488  TTTTTCCATAATGCATTATCTCCAGCAGTAGAGGTAGGAGGTTTTTGGCCTCCAAAAGGA
  6548  ATTCAGCCAGTAGATCCTTGGGGAATTCCTTTATTAAATACTATTATATTATTAACTTCA
  6608  GGTTGTACGGTGACTTATGCTCATCATTCATTAATCGAAGGTAATTGAAGAGGAACAATA
  6668  CTAGGATTATTCTTTACAATTTTATTAGCACTTGTTTTTACATTCATACAATGGATGGAA
  6728  TATTATGAGTCTCCATTTACAATTAGCGATGGAATATTTGGTTCTTGTTTCTATTTTGCT
  6788  ACAGGATTTCATGGTGCTCATGTTATAGTGGGTACAATCTTTTTAATTGTGGGTCTCTAT
  6848  AGAGTTTGGAATTATCAATTGACATCTCATCGTCATTTAGGTTTAGAGGCAGGAATTTTA
  6908  TACTGGCATTTTGTAGATGTGGTCTGGTTATTCTTATTTGTTGCTATTTATTGGTGGGGA
  6968  AGTTAA
;     G-cox3 ==> end
  6974  ATAGTTTGATTTAACTACTTGAGTGGTAGTGATTTAATTGTTTGAGTAGTAATAATTAAC
  7034  TGTTTAATTTATATTAATTGACTGTCATTTTTTAAAGGTGATTAAGTCGCCTGTAAGGTG
  7094  TCTTCTTTTCTTCATCTTCGTTTTAGAGATGTAAGTATTTATTTATTTATTCATTTTATA
  7154  AAA
;     G-atp9 ==> start
  7157  ATGGTACAAGCAGCAAAAATTATTGGATCAGGTTTAGCTACAATAGGTTTAGCCGGAGCT
  7217  GGAGTCGGAATCGGTTTAGTATTCGGTAATTTACTTGTGGCTACAAGTCGAAATCCTTCT
  7277  TTAAAAGGTCAATTATTTACTTATGCAATATTAGGATTTGCCTTAGCAGAAGCAACAGGT
  7337  TTATTCTGTTTAATGATGGCATTCTTATTATTATATGCCGCATAA
;     G-atp9 ==> end
  7382  ATAAATAGTAGTAGTAGTAATAGTTTATTGTTTCTCTCCTT
;     G-nad4L ==> start
  7423  ATGAGTCTTTCATTAACACTGTTCGTCATAGGACTATTAGGATTTATTTTACATAAGAAA
  7483  AACGTTTTCTTGATGTTAATGTGTATAGAAATAATGTTATTATCGATAACGTTATTGATA
  7543  ATATTAAGTTCTCAATCCATGGATGATATATTAGGTCAATGTTTTGGTATTTATATAATA
  7603  TCCATAGCAGGGGCTGAATCTGCCTTAGGATTGGGAATGATTGTTTCTTATCATCGACTA
  7663  AGAGAATCTATAATAGTAGAAAATTAA
;     G-nad4L ==> end
  7690  TGATTTATTCAATGAAATATTA
;     G-nad5 ==> start
  7712  ATGTATTTAACTATTATGACATTACCATTACTTAGTGGTACAGTCGTGGGATTCTTAGGA
  7772  CGTAAAATCGGTATACAAGGTACTTATTACATTTCTGTATTGAGTATCTTGTTAGCTACT
  7832  TTTTTAGGATATCTATGTTTTTATGAAGTCATTTTTTGTCATTCACCTGTTTCTATTCAT
  7892  TTAACTTCTTGGATAGGATCGGATAGTTTGTCATTAGATTGGGAATTTAATTTTGATGAA
  7952  TTAACTGCGGGTATGTTACTTCCAGTTTTAACGATTTCTTTATTAGTTCATCTTTATTCG
  8012  GTAAACTATATGAATACAGATCCTCATAATCCACGATTTTTCTCATATTTATCCTTATTC
  8072  ACCTTTTTTATGATTCTATTAGTCTCAGGAGATAACTATTTAATACTCTTTATGGGTTGG
  8132  GAAGGTGTAGGAATCATGTCTTTTTTATTAATAAGTTTTTGGTTTACTAGAATACAAGCT
  8192  GCTAAAAGTGCTATGAGTGCGATACTCTATAATAGAGTAGGTGATCTCTTCTTTATTGTA
  8252  GGTATGTCAATCTTATTAGCTAGTGTTGGAAGTTTAAAGTTTTCTGTTGTTTATTCTCTA
  8312  TCTCCTTACTTGAATAAGACAGTTTTATTCTTTGTAGGGATCTGTTTTATTCTAGCAGCG
  8372  ATGGGTAAATCCGCACAATTAGGTTTACATATCTGGTTACCTCAAGCAATGGAAGGTCCA
  8432  ACTCCAGTTTCTGCATTAATTCATGCGGCAACTATGGTAACAGCAGGAGTATACTTAATG
  8492  TTACGATCTTCTCCATTATTGGAATTTAATGCAGATGTTCTAAGTTTAATAGGTTGGTTA
  8552  GGAGCTTTAACTTCTTTAGCTTCAGGGTTAATAGGATTATTTCAGAATGATTTAAAAAGA
  8612  ATTATTGCTTATTCTACTTGTTCTCAATTAGGAATGATGTTTGTTTCTATAGGGTTATCT
  8672  AAGTATAGTTTAGCATTATTTCATTTGGTAAATCATGCTTTCTTTAAAGCATTATTATTT
  8732  TTAAGTGCAGGAGCTATTATTCATGCTTTAAATGATGAACAAGATATACGACGAATGGGA
  8792  GGACTTCGTTTAGGAATGCCTTTGACTTATCTATTTGTATTAATAGGTTCAATGAGTTTA
  8852  ATGGCTATGCCATTCTTAACGGGTTATTACTCTAAAGACGTAATTCTTGAAATGTCTTTT
  8912  GAGAGAATGGAATTCTATTCCTTATTGATTTTAGTAGCAGTTTTAACTTCTTCTTATTCT
  8972  TTTAAATTAATATACTATGTATTCTTATCTCCTCCTCATGCTAATAAGGACACTTATAAA
  9032  AAAGTACACGATGTACCAATGGGTATGTTTTTACCACTCTTTTTATTAAGTGTTGTTAGT
  9092  ATCTTTGGAGGGTATTTACTTAAAGAGTTATTTGTCGGTGTGGGTAGCTCTGCACTTGGT
  9152  AATAGTCTATTCTCTTCTAAAGAGTCTTTTGTAGAATTTGAGATTCCAATGTTCTTCAAA
  9212  ATCTTACCTCTATTATTAAGTATATTAGCTGTAATAGTATTATTTGTTATCTATCACTAT
  9272  AATTTTAGAGTGTTTGATTCTAAGAATGTATATTGAATGTTTAATCAAAGAATGTGGTTA
  9332  GACTTATTATATACAAGAGTTTCAAATCAAATTGTTTCTTTAGGTTATTATACTTCTAGA
  9392  TATTTAGACAAAGGAGTGTTAGAGTACATTGGACCTTGGGGATTTTTTAGATTATTTACT
  9452  TATTTAACTCATACTATCTCTCGAGCGGATACTCAAGTCTTAAGACATTATATGATATAT
  9512  ATGTGTCTGGGACTAATGAGTGTAATTGTAATTGTTTATAGTAATATTGAATACAATATA
  9572  CTATTAATAATATTAACAAGTACTTTATTAGTAATTACTTTTTCTTCTTAA
;     G-nad5 ==> end
  9623  GCA
;     G-nad4 ==> start
  9626  ATGTTGTTAACTTCATTATTGTTGTTACCAGTAATAAGTATGGTAATAATAATGTTCTTG
  9686  CCTTCTCATCAAGGTTCTATAATTAAAAGAATAGGTTTGGCATCTTCTCTGATAACCTTA
  9746  TGGATTTCTTTGATGTTGTGGATGTATTTGGATGAATCGAATGTCTTAATATTATCTGCA
  9806  AATCCTTATTATCCTCTGGTCTTTGTCTCTGATGGATTGTCAATCTTCTTTATATTATTA
  9866  ACTACTTTTATTACTCCGATTGCTTTATTATCTAATTGGAGTAATTTAGAGAAGGAATCT
  9926  CTTTCTATAAAATATTATACGGTATTGATAATATTAGTAGAATTCTTATTATTATTGGTT
  9986  TTTACTGTCACAGATTTATTATTATTCTATATTTTCTTTGAGGCAATTTTACCTCCACTA
 10046  TTTATGTTAATAGGTCTATATGGATCACAGAGAAAAATTAAGGCTTCATTTTATTTATTT
 10106  CTTTATACATTCTTAGGATCTTTATTTATGTTATTATCCTTCTTAGGTATTTACTGGGTA
 10166  ACAGGTACAACAAATATCCTTTTACTTAAAGATTTATCAATAACAATCCCTATACAAAAA
 10226  ATACTTTGGATTGGAATTTTCTTTGCATTTGCAATTAAAACTCCATTAGTACCTCTTCAC
 10286  TTGTGGTTACCTCTGGCTCATGCTGAAAGTCCATTAGGAGGAAGTGTTCTGTTGGCAGGT
 10346  ATTGTATTAAAATTATCATTTTATGGAGTCTTAAGAATCTTAATACCTATTTTACCAGAA
 10406  GCGAGCCTTTATTATACACCATGGGTATATACAATTTGTGTAATAACTATTATTTATTCT
 10466  AGCTTAACAACTTTAAGACAGATAGATCTAAAAGTTATTATTGCTTATTCTTCAGTAGGT
 10526  CATATGGCAATCTGTATCTTAGGTGCTTTCTCAAATAATTTAGAAGGTATTGAAGGTTCA
 10586  GTTTTATTAGCCATTGCCCATGGATTAGTTAGCCCTGCCTTATTCATTTGTGTTGGAGGA
 10646  ATCTTATATGATTGAACACATACTCGAGTCCTTAATTATTACAGAGGATTAGTATGTTAT
 10706  ATGCCTCTCTTCTCAGTAATCTTCTTTCTCTTAACTTTATCTAATATAGCAGTGCCTTTT
 10766  ACAGCGAATTTCTTAGGAGAATTGATGATATTAAGTGGTTCTTTCCAAAGAATGCCTATA
 10826  CTAGCAATACTATGTAGTAGTAGTATAATTCTTTCTGCTAGTTATGCTATTTGGTTATAT
 10886  ATTTGAATCATTTATGGTTCATATTCTCCATATCTAAGTGTTTTATCTGATGTAACTCGA
 10946  AGAGAAGTATATTTAGTAGTACCCTTGTTAGCCTTAACAATTCTTTTAGGGGTGCGTCCA
 11006  GATATAGTACTAGATGTTCTTCATTATCCTGTTACAAGGATATTATATTAA
;     G-nad4 ==> end
 11057  AAAGATGTGTGGGGAGATGGATTCTCCCTCTTTCAGATATGTGGGAGATGTACTCTTCTT
 11117  CTTTCTTGTTCCTCTCTATGAGGAAGAACATAATATTGGTTAATATTCTCAATCCC
;     G-trnV(uac) ==> start
 11173  AGGAGATTAGCTCATCGGTAGAGCAATCGTTT!TAC!ACGCGATGTTGAGAAGGTTCAAT
 11231  TCCTTCATTTCCTA
;     G-trnV(uac) ==> end
 11245  ATTACTTTAAAATAAATTCT
;     G-cob ==> start
 11265  ATGAGAATAATTAAAGTACATCCCTTACTTTCCATTTTAAATCATTATATGATTGATTCC
 11325  CCTCAACCTGTGAATCTTTCTTATCTTTGGAATTATGGTTCCTTATTAGGAGTTTGTTTA
 11385  TGTATTCAGATAGTTACGGGTATTACCTTAGCTATGCATTACATACCTTCTATAGACTTA
 11445  GCCTTTTTAAGTGTAGAACATATAATGAGAGATGTGAATTATGGTTGGCTTATTCGGTAT
 11505  CTCCATAGTAACACAGCATCTTTCTTCTTCTTATTTGTATATTTACATATAGCTAGAGGT
 11565  ATTTATTACGGATCTTATAGACATCCACGGACGCTGGTTTGGTCTATTGGAGTAGTAATT
 11625  TTCTTATTAATGATCATTACAGCTTTTTTAGGTTATGTTCTACCCTTTGGTCAAATGTCC
 11685  TTATGGGGAGCTACAGTAATTACTAATTTATTATCTGCAATTCCTTGGATGGGTGAAGAT
 11745  TTAGTTCATTTTATATGGGGAGGATTTTCTGTAAATCATGCAACATTAAACAGATTTTTC
 11805  TCTCTTCATTATTTATTACCTTTTTTATTATCGGGATTAGTTATAGCTCATTTGATAGCA
 11865  CTCCATGAACATGGAAGTAGTAATCCAATTGGAGTGAGTGGGAATTTGGATCGTGTACCT
 11925  TTTCATCCATATTATTCTTTCAAAGATTTAGTAACAGTATTCTTATTTTTAATAATTTTA
 11985  TCATACTTTGTGTTCTATAATCCAAATGTGTTAGGTCATAGTGATAATTATATTATGGCT
 12045  AATCCAATGTCGACACCTCCAAGTATAGTGCCAGAATGGTATCTATTACCCTTTTATGCA
 12105  ATTTTAAGATCTATTTCTGATAAATTGTTAGGGGTTGTAGCAATGATAGCCTCAATATTA
 12165  GTATTGTTCTTATTACCTCTCTTAGATTTATCTAGAATTCGAGGATCTGTCTTTCGACCT
 12225  CTAAGTAAATTCTTCTTTTGGATCTTTGTTACAAATTTCTTATTATTAATGTACTTAGGA
 12285  TCTCAACATGTAGAAGAACCTTATATTACTATTGGTAGATATGGAACCCTACTTTACTTC
 12345  TCATATTTTGTCTTTATAGTACCAATTATAGCAGTGATTGAGAATACTTTAGCAGATCTA
 12405  GCTTTAACAAAATAA
;     G-cob ==> end
 12420  TTCAGGATTTTTATTATTTAAAAAGGTATTCTTT
;     G-rnpB ==> start ;; mfannot: Approximate position
 12454  TTGGAAAGTCCGATACGAGTTAAAGATAATAGAATAAAATCTATTCTGTAAAAATAGAAG
 12514  ACATTTAGAAGAAACTAAAATCTCTATCTTTAGATGGAGTTAAGCGAGCCTATTAATCTT
 12574  ATCTTCGTTATTTACTAAACTAAGTAATATTTAAATTGCTTGGTATTCAAGTTAATTTCA
 12634  ATAGATAATTAAATAATTAATAAACAGAATTCGGCTTAT
;     G-rnpB ==> end
 12673  TAAAATCTGAAAAA
;     G-nad2 ==> start
 12687  ATGTTATTATCAAGTATAATTAGTCAGCTAATTGCTATAGCTCTTTCTTCTTCTCACTGG
 12747  AATTTAGTTTTGTTGAGTAGAATAAGTATTATTTCCTTAATCTATTCTATAATTTTGACA
 12807  TATAATGTTTATTATGTAGAGATTATAGGGTTAGGTTTAGGAATCTATAATGGATTTTTA
 12867  CAAGTAACTAGTTTAACACAATTTGTTGATATCTTTATTTTTCTCTTAGGAATTTTAATA
 12927  TTGGGTATTACAGGGTTCTATCATGTTGACAAAGACAATTCACGAGAACTTACAAGTCTT
 12987  TATGATTTTAAACAACATTTAGAGTATCCAGTTCTAAGTCTTTTCTTATTATTTGGAAGT
 13047  CAAATTCTAGTAAGTTCATTGAATGTGATTACTTTCTATTTATCTTTAGAATTACAAAGT
 13107  TTCTCTCTTTATATCTTGTCATCTTTAAGATCCTCTAAACAAGGTTTAAAATATTTTTTA
 13167  TTAGGGGCTCTATCTTCTTGCTTTATTCTATTAGGATTTGGTTTGGTGTACAGTTATACA
 13227  GGAATAACATCTTTAGAATCTCTAGCGATATTTAGTAAGGTTAATCTAAATATTTATATG
 13287  CAGATTAGTTTATTAATTTGTGTATTAGGAATTCTCTTTAAAATAGGGATAGTACCTTTC
 13347  CATCAATGGGCAATCGATGTTTATGATGGAGTACCAACAATAATAACGACCTGGTTAACA
 13407  ACTTTAACAAAAATATCTTTATTAATATTCTTAATGGAGTTTATTTATCATCATTCATCA
 13467  GAAAATTGGACAACAATATTAATGTTATTATCAGTGTTATCTGTGATAGTGGGGTCTCTC
 13527  CTGGGATTATCTCAATCCCGTATTAAACGATTATTAATCTATAGCATGGTAAGTCATGTA
 13587  GGATTTTTAATGCTATCCTTATCAATAATGACAGAGAAATCTTTAGAAGCATTCTTATTT
 13647  TATTTAGTACAATATAGTATAACAAATTTAAATGTCTTTTTAATTCTGATTGCTATGGGA
 13707  TATTTCTACAAAAATCCAGATAGTGAAGATTCTCCAATAATTTATATCAATAGTTTAAGA
 13767  GGTTTGGTGAGAGTCCAGCCCTTATTATCTATTTGTTTAGCCATCTCTTTACTATCTCTG
 13827  GGGGGAATACCGCCTTTTATAGGATTTTTTGGTAAGTTAAATATTCTATATAGTACGATA
 13887  ACTCAAGGATATTTATTTATATCTATACTTCTTGTCTTAGCGAGTGTTTTAAGTATAAGT
 13947  TATTATTTAAAAGTGGTACAATTGTTATTTGTGGGAGAGTCTTCTTTAAGTTTTAGAAAT
 14007  ATACAGATTTCTACATATTTAAGTACATTAATCGGTGTTCTAACTTTAATGATAGCAATG
 14067  TTTTTAGTTAACCCTGATTTTATATTACAATTAATAAATATAACAATTTGTAAATATTTT
 14127  ATTCTATAA
;     G-nad2 ==> end
 14136  CTAGTAATCC
;     G-nad3 ==> start
 14146  ATGCAAATATTAGTAATAGTTACAGTAGCTATTTCATTATCATTAATAATATTAAATGTT
 14206  TTATTAGCTAAGACCTCTCCAACATTAGAGAAAGTTTCTCCCTTTGAATGTGGATTTAGT
 14266  TCTTTTCATCAAACGCGAAGTCCTTTTAACATTTATTATTATTTAATAGGTTTATTATTT
 14326  CTAATCTTTGATTTAGAAATTTTATTAATTTATCCCTATGCTTTATTTACAACAACCTAT
 14386  GGATTTTATATATTTAATATATTTTTAATCTTTTTAACAATAGGTTTTATATACGAATTT
 14446  GGCAAGGGAGTTTTAAAATTTAAGACCC
;     G-cox2 ==> start
 14474  ATGAATAA
;     G-nad3 ==> end
 14482  TATTATACATAACGATGCACCCACTCCTTGGGGTATATATTTCCAAGATGGAGCGAGTCC
 14542  CGTCTATGATGGTATAGTAGAATTACATGACCAAGTTCTTTTTTACTTACTAATAGTATT
 14602  AGTAGGAGTTTCTTGGATTCTGTTCTCTACAATTTTACGATTCAGAGGTTCAGGGATCGT
 14662  CCATAAATATCATAATCATAGTACAACTATAGAATTTGTTTGGACAGTGAGTCCAGCACT
 14722  TTTACTAATAGCCATTGCTTTTCCAAGTTTCAAATTATTGTATTTAATGGATGAAGTGAT
 14782  CGATCCATCCATAACAATTAAAGCGATAGGTCATCAATGGTATTGGTCCTATGAATACTC
 14842  CGATTATACAGACAAAGAGGGTCAATCTATAGAATTTGATTCTTATATGTTACCCACAGA
 14902  AGATCTTGAGGAGGGTCAATTAAGACAATTAGAGGTTGATAACCGAGTCTTAGTTCCAGT
 14962  GAATACTCCTCTTCGATTTATTATTACTGCTACAGATGTTTTACATGATTTTGCGGTTCC
 15022  TTCTTTAGGAATCAAAGTGGATGCGAGTCCAGGTCGATTAAATCAAGTATCAACATATGT
 15082  ACAACGTGAAGGAGTGTATTATGGTCAATGTAGTGAACTATGTGGTGTATTACATAGTAG
 15142  TATGCCGATTGTCATCGAGGCAGTCTCTTTAGAAAAATTTTTATCTTGGTTGGATAATCA
 15202  ATAA
;     G-cox2 ==> end
 15206  TCCATCATTCTTCCATTTACTCTCCGTGAGGAAAGAAAATAGATTGGAATAGAATTATCT
 15266  ATTTTTAAACGGATAGTTCAT
;     G-rns ==> start
 15287  GAAAGTCAGAGTTTAATGTTAGCTCAGAATGAACGCTATCTAGAGGCATTACACATGCAA
 15347  ATCGTCAGGGGTGGTTTACCATTCCTACGGTGTACAGGTGAGTATAAATAGGAATCTACC
 15407  CATTAACATTCTAAGAGTTAGTGGATGAGCCTATCTTGGGGAAGGTAGTTGGTGGGACAA
 15467  AAGCTTACCAAGCCAGAGAACCCTAGTCAATGTTTGAAAGAACCTCTGACCACATTGGCT
 15527  CTGAAACAATAGCCAAGATTCTCTACCAGGGAGTCCAGCAGTGAGGAATATTGGTCAATG
 15587  ATCGCAAGATTGAACCAGCCATCTAGAAGAATTTTTATATTCTAAACAAAGAGAGGATGA
 15647  TGACGTTATCTTTGTTACAGTCTCGACCCAATCTCGTGCCAGCAGTCGCGGTAATACGAG
 15707  TGAGGCAAGCGTTATTCATCATTACTAGGTCTAAAGGGTGAGTAGGTGGTTATGAACTTA
 15767  TTAATTAACTAGAGTCGAATCGAAGAATAAAGAATTTTGGGAGTAGAGATGAAATCCGAT
 15827  GATACCCAAAGGACTGCTCATGGCGAAAGCATTATTCTAATTATCGACTGACACTGAGGT
 15887  ACGAAAGCATAAGGAGCGAAAAGGATTAGATACCCTTGTAGTTTATGCTGTAAACGATGA
 15947  ATGCTAGAAATTAGAATACTCTATTTTAGTTTCTGTGGTGAAGACTTTAAGCATTCCACC
 16007  TGAGAAGTACTGTCGCAAGGCTGAAACTCAAAACATTAGACGGTCACAGAGATCAGCAGT
 16067  GAAGCATGTTGTTTAATTCGATAACCCACGACAAATCTTACCACTCCTTGTATAATAAAT
 16127  ATTTTCCTTAAGGGATTGTTTTGACTTTGAGGAACTTTAATTAAATAATAACATATATAC
 16187  TTATGATAAGTCTTTAAACTTACTTATATATATTTGTAATACGTCATCTAAACTTATATT
 16247  AATAATAATTCAATAGTTATTATTGAATCGATGACATAATTGTTGTTAATGTGATGGATA
 16307  GTAATAATAATTAAATATTGTTATGGGTGTGAGTAACATTAGTAATAATAACTAATTATT
 16367  ACCATTATAAACCACAGTAATAATAATTGATTAAATAATTAAATGGAATGAATGATTAAG
 16427  CAATTAGTAATTCATTAATATTTATTACAGGTGTTGCATGGCTGTCTTTAGTTCGTGTTG
 16487  TGAAATGTTAGGTTAATTCCGAAAACGAACGCAATCCTTATCTTTATTTAAAACTATATA
 16547  AAGAGGTATCTTTCCATAAGAAGGAATAATTAGGGTGAAGACAAGTCCTCATGACCCTTA
 16607  TGGAGTGGGCTACAGACGTGCCACAAATATTTCTACAAAGGGAAGCAAAGATGAAAGTCT
 16667  GAGCTAATCCTCAAAAGAAATAAAAGTACGGATAAGAATCTGGAACTCGATTCTTTGAAG
 16727  AAGGAATTGCTAGTAATCGTTCATCATCAAGGAACGGTGAAACGAACATCTGTGATGTAC
 16787  TAACTACTCGTCAAGCGCGAAAATCATTAAGAAGTATCAAGTTGATTGAATTTAATTTCT
 16847  AAAGAGTTAAAGAATTTAACATCTGTAGAATCAAAGGATTTCAGCGTCTATTTCCTAGAA
 16907  ATTTGTGCTAAGTCGAAATAAGGTAGCTGTAGGGGAACCTGTAGCTGAAAGATTAAATAA
;     G-rns ==> end
 16967  CCCATAACCCCACCTCATTTCTTAA
;     G-trnY(gua) ==> start
 16992  GAGAAGAATCTTGATAGTGGTCCCAAGGATAGGCT!GTA!AACCTATAAGTTTTTAATAC
 17050  TTGTGAGGGTTCGACTCCCTCTCTTCTCA
;     G-trnY(gua) ==> end
 17079  TACTTCGATTGACTCTCTCTCTCATACTTCGATTGACTCTCTCTCTCATACTTCGACTTA
 17139  TCTTTCTCATACTTCGACTGTCTTTTTCTCATGCTTCAAGTGACTCTTCTCATTTATTCG
 17199  ATTTACTTTATTCCCAATAGTTTGATTATTTATTCCTACTCGTTCAATGACTTTGTTCTA
 17259  CTCTTATAAATTTAATCAATTCTATTCTTATGTTTTGAATA
;     G-trnN(guu) ==> start
 17300  GTTACTATAGCTTAGTGGTAAAGCAAAGCACT!GTT!AATGCTTCAACAGAAGTCCGATT
 17358  CTTCTTAGTAACG
;     G-trnN(guu) ==> end
 17371  A
;     G-nad6 ==> start
 17372  ATGTTTAGTTTAGAAAACTCAACAAGTTGCTTGAGCATTCTATTAGCTATATTAGTGGTA
 17432  ACTTCTAAGAATCCAGTTCTTTCTTTATTATATTTGATTGGATTATTTATAGATATAGGT
 17492  GTGTATTTGATATCTCTTCAGTTAACTTACTTAGGGTTATCATATATAACTGTATATGTT
 17552  GGAGCTATTGCAATGTTGTTTATCTTTGTAATTATGATGTTAAATATCCAAGTTGTAGAA
 17612  TCTAAAAAGAAGACAAATTACTTAAGAAGTATACCCTTAGGTTTATTTTTAGGATCTAGC
 17672  TTAGTATTTACACTTTATTTATCTCTACCAAGAGAAATAATAATGGAGAAATATTCTCAT
 17732  CTCTTCTCATACTTCTCTTGGGAAAATAGAATTTTAAATCCTTCAGTCGTAGAAATACTA
 17792  GGTAAAGTACTTTATACAGACTATTCTCTCTGGTTATTGTTAATAAGTCTAATATTGGTG
 17852  CTAGCTATTGTTGGAGCCATTTCTATAGCAGCTCACAAAGAATAA
;     G-nad6 ==> end
;; mfannot: G-nad1 ==> start Def by similarity
 17897  GTTAATATTATCCATCAATTA
;     G-nad1 ==> start
 17918  ATGTTATTTGAAGTATTAGTATTAATAGTATCCGTACTGTTAAGTGTTGCTTATCTAACC
 17978  TTAGCAGAGAGAAAAGTGATGGGATCTATGCAAAGACGTTTAGGACCGAATGCCGTAGGA
 18038  TATTATGGTTTATTACAACCCTTTGCAGATGCCTTAAAATTGATAGTGAAAGAAACAATA
 18098  ATACCTTCTCAAGCCAATAAAATCTTATTCTTTCTAGGTCCTATGATTGCTTTAGTCTTT
 18158  GCCTTGTTAGGATGGGGTCTAATACCTTATGGGCCTGGGGCAACAATCTGTGATTTTGAA
 18218  TTAGGAGTTCTCTATAGTTTAGCTATTTCTTCTGTAGGGGTTTACGGAATCTTAATAGGG
 18278  GGTTGGTCATCCAATTCCAAATATGCTTTAGTAGGTTCTCTAAGGAGTACAGCTCAATTA
 18338  ATTAGTTATGAACTAGTTCTTACTTCGATTGTATTCATCATTGTCTTCTTCTCTGGAACT
 18398  CTTAATTGGACTCAATTGGTCGAAGCTCAACATTCTATTTGGTATTGCATACCTCTTCTA
 18458  CCACTTTTTGTCATGTATTTCATTGGAGCTTTAGCTGAAACAAATCGAGCTCCTTTTGAT
 18518  TTACCCGAAGCGGAGTCTGAATTAGTTGCAGGATTTATGACAGAATATTCCGCAGCTATA
 18578  TTCGTATATTACTTCTTAGCAGAATACGGGAATATTCTTTTAATCTCAACATTATCAGTG
 18638  ATCTTCTTCTTGGGAGGTTATTTATTACCTTTCGAAGGTTGTCTACAACTTGTTGGAATT
 18698  GGTTTACAGTCTATTACTGGCTATAGAGTACCTATTTTATTCTTAACTTCTTCAGTTACA
 18758  GAAGGAATCTTTTATGGTCTTTCCCTAGGTATTAAAGTATCTTTATTAATATTTTTATTT
 18818  ATATGGGTTAGAGCTTCTTTCCCACGAATAAGATATGATCAACTTATTTTATTCTGTTGG
 18878  ACAGTCTTCTTACCTCTATTATTTGCTTGGATCTTCTTCATTGCAGCCGTGCTTTACAGC
 18938  TTTAATAGTCTACCAACTTCAATATAA
;     G-nad1 ==> end
 18965  TCTCATCA
;     G-trnH(gug) ==> start
 18973  GGTGGATATAATTCAAAGGGTTAGAATATAAATTT!GTG!GTATTTACTGTTTCTGGTTC
 19031  GAGTCCAGATATTCACC
;     G-trnH(gug) ==> end
 19048  TTAAA
;     G-trnM(cau)_3 ==> start
 19053  GTCAGAGTAGTTTAAAAGGGTAAAAACATATATCT!CAT!ACGTATAAAAAGAAAGTTCA
 19111  ATTCTTTCCTCTGACT
;     G-trnM(cau)_3 ==> end
 19127  TACAATTCAAGTTAATGAAAAATAAAGTTCTTTATTATAGTTTTAATAATAATAACATTA
 19187  TTCACACCGCTACTCTTTATTTGAAAGAAAGTCAAGAAATAGCTAGAATAGTTAGACAAT
 19247  TCTTCTTTGATATGAATTTAAGTGATCCAAAGGTCAATATTCAGATGCATAAAATTTATG
 19307  TTCGATTCTATTATTATAATCCAGGAAGACCGATTGATCCTAAAAGAATTACACAATTAG
 19367  AACAAGAGCTATCTAAACAATACAAGAGAAAAGTTAAGATAGATGGAATTCCTTTAATTT
 19427  ATCCTTTTACAGATAGCCAAATCTTTGCAAATCATTTTCATCATACTCCCCTTAAAGAAA
 19487  TCCGTAAGAAGGTACAAACATACCTTCGACCTGTAGAAGATTCTTTATTTTTTATCCCTG
 19547  GTAAATATTTATCAGGTATTCAAATACAAGTGGGAGGTCGATATTATCGAAACCAGAAAA
 19607  GATCTAAGAGAGAAAAGCTCTTTCTTGGAACCAAAAGTCCGTACTTCAGTAGTCGACATT
 19667  CAACTACACGGACGGTCTACGGTTTAAGAACTATGACAGTGACTCTCTATTT
;     G-trnQ(uug) ==> start
 19719  TGGGTTGTAGACTAACAGGTAAGTCACAGAAAT!TTG!AGTTCTGTCTATAAAAGTTCGA
 19777  ATCTTTTCGACCCAG
;     G-trnQ(uug) ==> end
 19792  GAGAATATAACTCAGAGAAAAGGATATTCTCTCCATAATCATAGAGAATATTATTTAAAG
 19852  AAGAATAGAAAATATCACTCGGAGTAGAAACATGGAAAATGTTACTCGAAGTAGAAACAT
 19912  A
;     G-trnK(uuu) ==> start
 19913  GAGAATATAGCTTAAAGAGAAAGCCTTTGCCT!TTT!AAGCAAATGAATAAGAGTTTGAC
 19971  TCTCTTTATTCTCA
;     G-trnK(uuu) ==> end
 19985  GTAAATTCACGA
;     G-cox1 ==> start
 19997  ATGATTTCACGCTGGTTATTCTCAACGAATGCAAAAGATATAGGGGTCTTATACCTCATG
 20057  TTTGCATTGTTTTCAGGAATGCTTGGAACAGCTTATTCTGTCTTAATACGAATGGAATTA
 20117  GCTTCTCCAGGTGTTCAATACTTACAAGGAGATAATCAATTATATAATGTGTTAGTTACA
 20177  AGCCATGCTTTATTAATGATCTTCTTTATGGTAATGCCGGCCATGGTGGGAGGATTTGGT
 20237  AATTGGTTAGTACCAATTATGATTGGTTCTCCAGATATGGCCTTTCCAAGATTGAATAAT
 20297  ATTTCTTTCTGGTTATTACCACCTTCACTGATCCTATTAATTCTTTCTTCTCTTGTAGAG
 20357  GGAGGAAGTGGAACAGGGTGGACTTTCTATCCACCTCTCTCAGGAATTGAGAGTCATTCT
 20417  TCAGCAGCTGTCGATTTATCAATATTTAGTTTACATTTAGCAGGAATTAGTTCCATGCTT
 20477  GGGGCGATGAATTTTATTACAACCATCTTAAACACTTGAGCACCTGGAATGACAATGCAT
 20537  AAATTACCTCTATTTGTTTGGTCAATCTTTGTAACAGCAATTTTATTATTATTATCCTTA
 20597  CCAGTATTAGCCGGAGGTATTACAATGTTATTAACAGATAGAAATTTTAATACATCATTC
 20657  TATGAAGTCAGTGGAGGAGGAGATCCCTTGTTATATCAACATCTCTTCTGGTTCTTCGGT
 20717  CATCCTGAAGTCTATATTCTAATTATTCCAGGATTTGGAATTATTAGTCATGTTATCTCC
 20777  ACATTCTCAGGAAAACCTATTTTTGGTTATTTAGGAATGGTTTATGCCATGCTATCAATT
 20837  GGTGTATTAGGGTTCTTAGTCTGGAGTCATCACATGTATACTGTAGGACTAGATGTCGAT
 20897  ACAAGAGCTTATTTCACAGCTGCTACAATGATTATTGGAGTTCCTACTGGTATTAAAATA
 20957  TTCTCTTGGATAGCAACAATGTATGGAGGAATTATAAGATTGACTACTCCAATGTTATTT
 21017  GCCATTGGGTTTCTATTCTTATTTACAATTGGAGGATTAACTGGAATTGTATTATCCAAT
 21077  GCATCTTTAGATATCGCCTTCCATGACACTTATTATGTTGTAGCACATTTCCACTATGTT
 21137  TTATCTATGGGAGCTGTGTTTGCTTTAATAGCAGGATGGTATTTCTGGTCTCCAAAGATC
 21197  TTAGGACTTTCTTACAGAGAAGAATTAGGTCAAGTTCACTTCTGGGCTTTATTCTTAGGA
 21257  GTTAACTTAACTTTCATGCCAATGCACTTTTTAGGTTTACAGGGAATGCCTAGACGTATT
 21317  CCTGATTATCCTGATGCCTTTGCTGGATGGAATTTCATAGCCAGTTTAGGAAGTTTCATT
 21377  TCTGTTGTAACAACTGTCTTATTCATTTATTCTATCTATTGTCAATTAACACAAGGTCAA
 21437  TCTGTATCTAAAAATCCTTGGTATTATCCTGCCTTCTTTACTAGTCATACTAATAAAGTA
 21497  GTTAGCAGAACTACTTCTCTAGAATGGGCAGTTCAGTCTCCACCTGCATTCCATCATTTT
 21557  ACAATTTTACCTAAACAATCTTAA
;     G-cox1 ==> end
 21581  TC
;     G-atp8 ==> start
 21583  ATGCCACAATTAGTACCTTTTTATTTTGTAAATCAAGTGCTCTGTGGATTCACAGTTTTA
 21643  TTATTCTTAACTTATCTTTATTCTAAGTGGATTTTACCAAAATATTTACGAATCTTCGTC
 21703  ATTCGATCTTATATTACTAAATTATAA
;     G-atp8 ==> end
 21730  ATAAATCCATAAAT
;     G-atp6 ==> start
 21744  ATGACAACAACAATTTTCCAAAGTCCTTTAGAGCAATTCGAAATTTATACCGTATTTAGT
 21804  ATTGTTCTTCCCTTCTTAGGATACAAAGAAATACTAGTTACAAATATTGGTATTTATTTC
 21864  TCCATCATCACTTTCATGTTAATTCTTTGGAATATTCTTGCTTTCTCCAATAAGAAAATT
 21924  ATTGGGAATAGTTGGAGAATAACTCAAGAATCTTTATACATGACAGTTCTTAATATTATA
 21984  GAAAATCAAATCGGTTCTAGAGGATATGTTTACTTCCCTTTCATCTTCTCTATCTTTGTA
 22044  TTTATCTTACTAAGTAACTTCATAGGGATGATACCATATTCTTTTGCCGTAACTTCACAT
 22104  TTAGTCTTTACAGTCTCTTTAAGTATGGTTGTATTGATTGGAGCAACAATCATAGGATTG
 22164  AAACATCATGGATGGAATTTCTTTTCTTTCTTTATTCCTTCAGGTGTTCCATCCGTCTTA
 22224  ATACCTTTCTTAGCAGTAATAGAACTTGTATTATACATTTCTAGAGGATTCTCTCTAGGA
 22284  ATTAGACTAGGAGCTAATGTATTAGCTGGTCATATGCTAATGAAAATTATAGCAGGATTT
 22344  ATTCATCAAATGATGATTTCTGGAGTTCTTTTCTTCATATTAGGATTGATACCTCTAGCA
 22404  TTACTCATTGCCATTTCTGGACTAGAACTTGCTATCTCATTCATACAAGCTTATGTCTTT
 22464  ATTGTTTTAACTTCTAGTTACATTAGAGATTCTATTTATCTACACTAA
;     G-atp6 ==> end
 22512  ATCATAAACTCCTAAACACAATACA
;     G-trnR(ucu) ==> start
 22537  ATCCTTTTAGCTTAATGGTAGAGCTTAATACT!TCT!AATATTAAGATTCTGGTTCAATT
 22595  CCAGAAAAGGATG
;     G-trnR(ucu) ==> end
 22608  AA
;     G-trnC(gca) ==> start
 22610  GATAAAGACAGAAGGTTTCTGAGATTGGATT!GCA!AATCTAATTCTTTAAGGGTTCAAT
 22668  TCCCTTCTTTATCT
;     G-trnC(gca) ==> end
 22682  CAATGAATTTCTTA
;     G-trnW(cca) ==> start
 22696  GAGAGTGTAATTCAATGGTAGAAGCTTTGATT!CCA!AATCAATGAGTAAAAGTTCAAAT
 22754  CTTTTCACTCTTG
;     G-trnW(cca) ==> end
 22767  AAG
;     G-trnI(gau) ==> start
 22770  GATTTTTTAACTTAATGGTCAAAGTGCAAACTC!GAT!AAGTTTGAAATACTGGTTCAAC
 22828  TCCATTAAAAATCA
;     G-trnI(gau) ==> end
 22842  CTATTACCATTGTTATACATACATTTATATTTATCAACTAAATTTATTTTATTTATACAT
 22902  ATATATATACATTTATTTATTATATGAGTTTGTATGAATATAAATAAATATTGTTAATAA
 22962  TCAACA
;     G-trnS(uga) ==> start
 22968  GGATAAGTGGCCGAGTGGTTTAAGGCATGATACT!TGA!GATATCAAACACTTCTCTCCC
 23026  CCCTCTCCGAGTGTCGCGAGTTCGAATCTCGCCTTATCCG
;     G-trnS(uga) ==> end
 23066  TA
;     G-trnA(ugc) ==> start
 23068  GGGGATATAGTTTAAATGGTAAAACACATATTT!TGC!ACGTATGTATTATGGATTCGAT
 23126  TACCATTATCTCCA
;     G-trnA(ugc) ==> end
 23140  TAA
;     G-trnF(gaa) ==> start
 23143  GCTTAGATAACTTAACGGTAAAGTAAAACTCT!GAA!GAAGTTTCTATTTAGGTTCAATT
 23201  CCTAGTCTAAGCA
;     G-trnF(gaa) ==> end
 23214  ATTGTAATAATAAATTATTTACCTT
;     G-trnL(uag) ==> start
 23239  ATGGTAGTGACGGAATGGGTATACGTGATATGCT!TAG!GACATATTTTATAAGGGTTCG
 23297  AATCCCTTCTACCGTA
;     G-trnL(uag) ==> end
 23313  ATC
;     G-trnR(ucg) ==> start
 23316  ACACTTTTAGTTTAATGGTTAAAACCGTAGTCT!TCG!AAACTACTTATACAGGTTCAAA
 23374  TCCTGTAGAGTGTT
;     G-trnR(ucg) ==> end
 23388  ATCTAACCCCTCTATAAGGATATTCAATACCTAAACAAATACAATTACTAATACAAATAT
 23448  TTATTTATATACAAACACCTACTA
;     G-trnG(ucc) ==> start
 23472  GCAAGTATAAGTTAAGGGTAAACTTCATGCCT!TCC!AAGCATTCAATGCTCGTTCGAAT
 23530  CGAGTTACTTGCA
;     G-trnG(ucc) ==> end
 23543  AGGGTCTGTAGCTTAAGGTAAAGTATCAATTTGTCACATTGATGGATGCCCCTTCGTAAG
 23603  GGTCAGACTCGA
;     G-trnS(gcu) ==> start
 23615  GGAAAAATCGTTATCGGTAAGACAGAATACAT!GCT!AGGTATTTGTTATTTATTAAAAT
 23673  AACTAAGGGTTCAACTCCCTTTTTTTCCG
;     G-trnS(gcu) ==> end
 23702  TATTATAAATATACATAACCAATATAACCATATATATATTCACTTATTGTTATAAATTAT
 23762  ATTTATAAATATAACTATAATCTATATTAATATAAATTATATATTATATATAAATAATAA
 23822  TATACATACATATATATCTATATAAAAATTATTATAATATATAGAGTTTATAAATAAATG
 23882  AGGATACTTATCATCCCAGATTTATACCCACCTATGAATACATAGGGGTATAGATAGAAT
 23942  AAAATCATAGATAAGGATTATCCATCCATACATTAAATAATCTTTACATACATTAGGTAT
 24002  ATATTAGATATATACATATATAGATCTATACAAGTATTTACAGACATATACATTTATACA
 24062  TCTATGAATACATATCTATATAATAATATAATATACATATCTAT
;     G-orf115_2 <== end
 24106  CTACGTGTATATATACATATATAATAATATAATAGATACATACAGATAAATATACATACA
 24166  TAATATATAATATATATAATATATATATATAGATATACATACATAATATAGTATATATAA
 24226  TATATAATAATATATATATGGGTATATATATACATATACATATAGTATACATAATAATAA
 24286  TATATATATATAATATAATATAATAATATATATAATAATATATGATATATATGATATATG
 24346  GTATATATGATATATATGGTATATGGTAATATATATAATATACAATATATAGGAAGGGAG
 24406  AGGGGGGAGAAAGCCAGGGAAAGGATCTGTAAGGCTAGGAAAACCCAT
;     G-orf115_2 <== start
 24454  AGGACTCTAAAAACCAGAAAAGTACATTAGTTTTTTTCCTCCGGATAAATTTTTCTGGTA
 24514  TATAATGTATACCAATAAATAAATTGTATGGGGGATTCATGAATAAATGTATGGGTTTTC
 24574  CATGAATAATTTCCCAGACTCCTGAGTACAAATTAATATAACTGTATTGAATGGATATAA
 24634  AATTTTTATTATATAATGGTATAATGGTATAATAATAAATTATAATAATATAATGTATAA
 24694  ATAATAATATAATTATATAATAATAAATGTATTAATGATCAGGAGTCTGGGTATATAATA
 24754  ATATCTGTATAGGGGTTTCTTGTAAAAGTACACCATATATAATAATATATAATATGTAAT
 24814  AATATATAATATACATAATTATAATATATATATATACATAATAATATATATATAATATAT
 24874  ATGGGGATATATAATAATAAATATTGTTATACAATCTATACATTTATAATCTATAAATAC
 24934  ATTATTATATATAATATATATATAATAATCAATAAATAATTATTATATAATCCATACATA
 24994  TAATAATCTGTAAATACATAATTATATATAATCTATATATATATAATAATCATCAATAAA
 25054  TTATTATATAATCTATACATATAATAACCTGTAAATACATTACTATATGTAATCTATACA
 25114  TAATAATAATCCTAAATATATATATAATAATCTATATATATAATCATCTTTAAATACATT
 25174  ATTATAATAATATATATATATATATCCTAAATATATTCTAATAACTCCTAAGATATAATA
 25234  ACCTATGAATACCCTCGTGTATTCATCAATACAATTAAATAATCTAAAAATAATGAATAT
 25294  ACATCTATGAGTTTACTCACCTGTAAATACCTAGTTGTGTATTCATCTATGGGGTTATAG
 25354  CAATCTCTACTGTAGAATATATAAATCCCTACATTTACTCATGACCCAATTATATATTGT
 25414  ATAAATAATAAATCCTACCAAGTACTAAATAATCCTTATATTAACCATGATCCTTTCATT
 25474  CATTGTGTTAAATGATCATTGCGATTCCGACCCCTAGAACATCACACAAATCCCTTGTGT
 25534  TAAAGTCTAAATTGATAATATCCATCCTTGAATTAAACATGATCCCTTAATCCTAATGTT
 25594  TAATCAATCATTGCGATTCCGACCCCTAGAACATTTCTCTAAACCATTCTATTAAATGAT
 25654  CCATGCGATTCCGACTTTTACACGTTGGTGTTCATACAATGTAAAGTATTCGATGATGAT
 25714  AATGTCCTCGATGTCGTGTTCCACATTGTAAACATGCATTTGTATGAGGGATCATCAACA
 25774  TCCATCCATACAAAGATTCATAAATACAAACATCCATCCCTATCCATAAAATATTATTAT
 25834  TCATAAATAGAAATGATTATGAATAATAATAAAAATGTTTATAATTAATAAATCATTGTA
 25894  TTTACAGATTATTATATTTTATTAATTCATAAGAAACAATAATGATCTGTACTTACTAAT
 25954  GTATTCAAATATGGTAAATATGTAGATTGTACGAATTATTCTAGATATTTATCCTGCGAA
 26014  TATTCTATAAAGTGATAATAATTATTATATTAGGTTATTGCCCATCTATATAATAATTTA
 26074  CCTTATAGAACAATAAACATTAATAAATATTTATGATTATTAATTT
