# Supplementary material for: Global Characterization of Fungal Mitogenomes: New Insights on Genomic Diversity and Dynamism of Coding Genes and Accessory Elements
Source: Front Microbiol. 2021 Dec 1;12:787283. doi: 10.3389/fmicb.2021.787283 (PMC8672057; doi:10.3389/fmicb.2021.787283)
Supplement: Supplementary File 1 — de novo annotation files of the 685 mitogenomes investigated in this study. Annotation was performed with the Mfannot program. [file Data_Sheet_1.ZIP › Supplementary_FileS1/NC_024200.1_Lichtheimia_hongkongensis_mitochondrion_complete_genome_mitogenome.mfres]

;; Masterfile modified automatically by mfannot version 1.35
;; on Thu Dec 24 21:43:36 2020 by user pfonseca on host LGCM-PROC
;;    - Gene Totals: 42
;;    - List of genes added:
;;      atp6                 atp8                 atp9                
;;      cob                  cox1 (1 introns)     cox2                
;;      cox3                 nad1                 nad2                
;;      nad3                 nad4                 nad4L               
;;      nad5                 nad6                 orf120              
;;      rnl                  rnpB                 rns                 
;;      trnA(ugc)            trnC(gca)            trnD(guc)           
;;      trnE(uuc)            trnF(gaa)            trnG(ucc)           
;;      trnH(gug)            trnI(gau)            trnK(uuu)           
;;      trnL(uaa)            trnL(uag)            trnM(cau)           
;;      trnN(guu)            trnP(ugg)            trnQ(uug)           
;;      trnR(ucg)            trnR(ucu)            trnS(gcu)           
;;      trnS(uga)            trnT(ugu)            trnV(uac)           
;;      trnW(cca)            trnX(ugcg)           trnY(gua)           
;;
;; end mfannot
;;


>NC_024200.1 Lichtheimia hongkongensis mitochondrion complete genome gc=4
     1  TTAACTATGTCAAGGGGCAGCTATGCAGCCCTTTGGCGCTGTTAATTAGGTTTACTCGGG
    61  GCATTTGCCCCGCGGACCTAATTGGTTAATATTACCAGGGCCCGGGCGGCTAAGCCGCCC
   121  GGATCTCTTACCCCGGTGGTGCTACGCGCCACCGGGGCTCTTAATTGAGTGTTAACTTAG
   181  GGGTTATTAAATATAATCCCTAGATCCTCGGACCGCATTGCGGCCCGCGGGACAGACCCC
   241  ACGCGCTACGTGCGCGGGGTTTTGGAATCTAATATACTATATTCTTGAAAGGTACTGCCA
   301  ACCAGTATTCTAGAATACGGAAAGTCAAAGGTCTTAAAAAGACTGAATCAAGATAAAACT
   361  TTCCAAAAGCTCGCCAGGCGGATTTGCCCTAGATGAGGTTCAATATTTTAGACTATAGTA
   421  TAACCCCTGATCATAATCGGGGAAGTTTAACTTACCTTTTCGTGGTAGATTCTATAAGTA
   481  CCATAAATTAATGGGAAACTAAATAGTTAAAATTAATATATAATATATATAGGTACTAGT
   541  AAAGTATTAAGGCAGGTTAAACCTGCCTAATCAATTTGCGAATTAAATAAATATCATTAC
   601  TAAAATATAAACCCCTTAATATTAAATTATATTACTCTCTACTCTTGCAATTATTAGGAT
   661  AGCAAAACAGTTTAAGAAATAAGGACCCGCCAGGCGGGCCTAGGTGTGGTATAATTTAAT
   721  AATTCTATGTAAATAACGAGTTAACATTGGTTATTTTTAATAAAACTA
;     G-rnl ==> start
   769  TTAATAAAATAAGTATCAAATAATGATATGTAATGTATTACCAAGATGAAAAAGGGACTA
   829  TCGGGGATGACTAGCCAATACATCCAAAGGAGGTAGTTTATACCAAAATTCGTAATGAAT
   889  GATTTAATAATTACGAAAATCCTAAGGGAAACCAATATAATAATAACTCTACGAACTGAA
   949  ACATCTAAGTAGTAGAAGGAAAAGAAATCAACCGAGATCCCGTTAGTAGTGGTGAGCGAA
  1009  AGCGGGTTAGCCTATTTTCTAACGGAATGGTTTACCATTCCGTGAATTTCCATCTTTGGT
  1069  GGAAATTAAAATTAAATTATAATTTGTCTGGAATGACAAACCATAGAGGGTGAAAGTCCC
  1129  GTAATAAGATAAATTAGAAAAGTAGTAAGTAAGATGAGAGATAACTTGTCTGAATATAGG
  1189  GGAACCATCCTCTAAGGCTAAATATGATGTATTGAGCGATAGTGAAGAGTACCGTGAGGG
  1249  AAAGTTGAAAAGTAAGTAGGTAACTGGTGAAAAGATCCTGAACCGGTAGTTCTATAAGCA
  1309  GCAGGAATCTGAGTTTAAATACAAGATAACTGCGTACCTTTTGCATAATGGGTCAGCGAG
  1369  TTAATCTGTGGTGCAAGTAGAAATACTTAGCGAAAGCGACTACGTTAAATGGGTAAGTAC
  1429  CATGGATTAGACCCGAAACCAGGTGATCTTACCATGACCAGGTCATTAAGGACCGAACCA
  1489  GTGCCTGTGGCAATAGGCTTGGATGAGTTGTGGTAAGGGGTGAAAGGCCAATCTAACCTG
  1549  GAGATAGCTGGTATTCCGCGAAACATATTTTGGTAAGTTGTCCTTCGTATCTGTAAACTG
  1609  GTACAGCACTGGATACTATGTCCCTTGTGGACTTGATTGGGGGGTCGTGATGGCTCTATC
  1669  AATAGAATCGGTTATTTAACCGATTCCCAAACATTTATTGTTTGGGAATCTAACCTCGGA
  1729  ATGGTTTACAGTTAATAAAGGACGGTCAGACTATAGGTGCTAAGGTCTTTAGTCGAGAGG
  1789  GAAACAGCCCAGAACAAGAATTAAGGTCCCTAAATACTACTAAGTGAAATTAAGGTAGTC
  1849  CATGAAATTACACAACCATTCGGTGGGCTTGGAAGCAGCCATCCGTTAATGAAAGCGTAA
  1909  TAGCTCAATGGTCTGTATTTATAAGTTTCAAGGGCACCGACAATGTATCGGGTCTAAGTA
  1969  GTATACCGAGATCTTGTCCCAACATTATAAAGAATGTTGGAGGGTAGCGGAACACTCAGG
  2029  ACATGGTTGAAGGATAGGGTTTCCTTATCTGGACATAACTGAGGAGAGAATGCTGACATG
  2089  AGTAACGTAAAAGTGGATAAAATCCCACTCGCCGAAAGCAGAAGGGTTTCATGGCTAGGC
  2149  TCAACCTCCATGAGTAAAGTAACGGCCTCTAAGATTTTTAAAGCTCTATATGAGTGAACT
  2209  CCGATAGGAGTAATCGATGAGAAAAACTAATTTAGATAACAGTTTTAATATTAATCTATA
  2269  TCAGTAATGGTGTAGTATTAGTTTAAAATTCAGGAAATGATCTAATTATTTAACCGTACC
  2329  CTAAACCGACACTGGTCTGCTGGTAGAATATACCAAGGCGTTGAGCGAATCATCTTGAAG
  2389  GAACTCGGCAAAATGACTCCGTAACTTCGGGAGAAGGAGTACGATTTTTATGATCGTGGC
  2449  ACAGAATAGAAGAGTACGACTGTTTACTTAAAACACCGGTCTTTGCTAATAGGAAACTAG
  2509  ATGTATAAAGACTGATACCTGCTCAGTGCTGGTAAGTCAAGAGAGGCACTAATACGGTGC
  2569  TGATTGAACCTCCAGTAAACAGCGGTTGTAACTATAACGATCCTCAGGTAGCGAAATACC
  2629  TTGGCCACTAATTATGGTCGCGCATGAATGGTTTAACGATACTCTTACTGTCTCCAAGAT
  2689  GAGCTCAGTGAAATTGAATTATCCGTGCAGATGCGGATTACCATTAGCTAGACGGGAAGA
  2749  CCCTATGCAGCTTTACTGTAGTTAGTCATTGTGTGCTTATAATTAAGGTGTAGAATACAA
  2809  GGGAGTCGATTAGACATCAGTGAAATACCTTGACTTGATTAGGAGCACGCTATACGGAAT
  2869  TATTCCGGACAGTGATTAATGGGCAGTTTATCTGGGGCGGATTTCTCCCATATAGTACCG
  2929  GAGAAGTACAAAGGTCGGCTTAAATTGGATGGAAACCAATGGGCTAAAGATAGCCTAATT
  2989  AAGTGTAATGGCATAAGCCGGCTTAACTGTAAGACTGACAAGTCATACAGATACGCAAGT
  3049  AGGTCATAGTGATCCGGTGGTCCATCATGGAATGGCCATCGCTCAACGAATAAAAGCTAC
  3109  GCTAGGGATAACAGGCTGATCAATCTCGAGAGTCCATATTGACAGATTGGTTTGGCACCT
  3169  CGATGTCGACTCATCACATCCTGGGGGTGTAGGCGCTCCCAAGGGTTCGGCTGTTCGCCG
  3229  AGTAAAGTGGTACGTGAGTTGGGTTAAGTACGTCGTGAGACAGTACGGTTCCTATCTACT
  3289  AATGGAATTAGAATCGGACAAGAACATTACTCTAGTACGAGAGGACCGAGTGATATGAAC
  3349  CTCTGGTATACCTGTTATTGTTTACTACCTATTTTAGGTCTGTTACAGTACGGCAGGAAA
  3409  GCTACGTTCAGAAAGGATAACTGCTGATAGCGTCTTAAGCGGGAAGCCCATCTTGACACG
  3469  ATTCTTTATTAGAGTGACTGTAGATCACAGTCTTAATAGGTTGCAGGTGTAAGCATAGTA
  3529  ATATGTTAAGCTGGGCAATACTAAATTCTCAAGTAACTTGGTAATAAC
;     G-rnl ==> end
  3577  ATATCATCAAATATATCAAACGATATACATATCTAAAGGTTTTATACTTTAGTGATATAT
  3637  TCGGGGCTCGTCCCCTTAATCCTCGAGTCCCAGGCTTCGCCTGGAAACTTAATTATTTAA
  3697  AGTGAATAACAGTGTCCCTTTCATATTATTGTGGAACATGATAATTGAACACTGTTATTC
  3757  GACAAGAAATGGATAATAAATACTGGTCCCGCGCGTAGCGCGGGTCTGTCAGAAGGGGCC
  3817  CTGCTGGCCCTCATATTTTTAGATATGACAACACATAGCATTGTTTAAGTATCGGATAAA
  3877  TTATTTAATTAAATAAAAGTAATAA
;     G-trnT(ugu) ==> start
  3902  GTTGGCTTAGCATAATTGGTAATGCACTCGATT!TGT!AATCGAGGTAATAGTAGTTCAA
  3960  TTCTACTAGCCAGCA
;     G-trnT(ugu) ==> end
  3975  TATATTTTAATAAAATGGGTAAGGCCCACTTCCGTGGGCCCTTGCCGGGGTTTAAAATTA
  4035  AATAAGGGATACCTAGGGGGACTCAGCCCCTTAGGTCTTTAATCCCCTGAGTTGGATAGA
  4095  GGCCCAAGTCAGATTCACCTGGTCAAAGCTCAGAAAGCTGAGCATTCCTTATGGAGAACG
  4155  GCCTGCGGTTGCTCTCAGCTTTCTCGGGTTTAAT
;     G-trnQ(uug) ==> start
  4189  TGGGCTGTTGACTAATTGGTAAGTCACCGACTT!TTG!ATGTCGGCTAATGGGAGTTCGA
  4247  GCCTTCCCAGCCCAG
;     G-trnQ(uug) ==> end
  4262  TAATTTAATAAAATATAGGCCGCGCTTTAGAATGCGATAGGTAAACTCCAGGGGCAGTGC
  4322  CCGGTTTAGGGCTCTTTGGATTTTTTATA
;     G-trnE(uuc) ==> start
  4351  GACCTCATGGTACAATGGTTAAGACACCACAAC!TTC!ACTGTGGGAATATCGGTTCGAT
  4409  TCCGATTGGGGTTA
;     G-trnE(uuc) ==> end
  4423  TTATTAATATAAGTAATGATAATAGGCAATATAACTAGATTACAATGTAATCTATGTGCC
  4483  GTCTTGTAATTTCTCAACGGATTAATTCCGTATATTTCACAAATGTTTTATCTTAACTAG
  4543  CCTTTGGCTGGATAAATAAAAAATT
;     G-atp9 ==> start
  4568  ATGGTAGCAGCAGCTAAAATTTTAGGAGCAGGATTAGCAACTATTGGACTAGCAGGAGCT
  4628  GGAGTTGGAGTTGGATTAGTATTCGCAGCTTTAATTAACTCTACTTCTCGAAACCCTTCT
  4688  CTACGACCTCAATTATTCTCTTACACAATTCTTGGGTTCGCTTTAACAGAAGCAATTGGT
  4748  CTATTCGCATTAATGATGGCATTCCTATTACTATACGCAGCGTAA
;     G-atp9 ==> end
  4793  TTCGTTTCGATAGTAATAAGAGTTATACAAATTAATTTGTGTAATCATTATTAATTCTTT
  4853  TCGGGTTCAATTTTTAACTAGATTGGGCCCCCTTTAGTAATTAAAGGAATTACTTATAGG
  4913  GATAGGGTAGGATGCGTCCTGGGATTACTGGGGCAGGAATTTCATTTTTTTAGCTGTTGT
  4973  GTGTCTGCCCCTTGTCCATGATTCTTAGTTAAAATGAGTTAAAAAAAAATCTATAATAAC
  5033  CACAACAAAAATACCCATATTGATTTAACCTACGCATTATATGATGAGTCGAGTTTGGGC
  5093  CCGCCTTGTCAGCGGGCCGTCCCCCTAATTACTCTACGACCTAACTCATCATGTTATATT
  5153  TGCGTATTGGTTGGGTTATTTAAAAAAGGTATTTTAATATGGCTTCGCCGATATCTATTA
  5213  TTAGATGTTTATTTATAACAGTTGTTTATTATAATAGGTTTTAATTTATTGGTCTTATTT
  5273  TTATTTAGGTTTTTATTTATAAATAGGTTTTGATTAGGTGTGGGGGTGGTTATTCCTAGG
  5333  GTAATCTAAAGTTTATATGTATTGTTAGTTAGAGTTTTTATATTCTGATACTCTTTCTAC
  5393  AATATCTGGTACTAATAGGATCATTCCAATGCTAACAAAGTAAATAATTGCCATTACAAT
  5453  TACTCTAGTCTTGCTTGAGTATGGATCAGTGTAGATTTTTCGCTATAGTGTATCAAATAA
  5513  GAATAATAATCCAGGATTAGCAACAAATGGCAGAAGTGCGAATAGTAGTGCTTCTAGCAT
  5573  GTATATATTCTAATTAATAAGTTAAGGGAAATATTCCATGACGAATCACAGATACATAAT
  5633  ATAACAATAAAAACAATAATTACTGATATATTACTTATAATAGTATAAATAGGGTTTTAT
  5693  ATACAGGGTCCTAGCTTAATAAGACCCTTGATTATGTTAACTCAATGTTAACCCAATGTT
  5753  AACTCATAATTTATTTATCAAGGAATTACTGGTAAAATGCTAACTATGCTAACTATGTTA
  5813  ACCTTTTCTAAAACTTTTGGGGAAAATTTATTAATAATT
;     G-trnX(ugcg) <== end
  5852  TAAGAATAAAAAGATTCGAACTTTTATCATAAGATA!CGCA!ATTCTTATATTTACCAGT
  5910  TAAACTATACTTCT
;     G-trnX(ugcg) <== start
  5924  ATTTATAAAATAATCTATATAGGCTCGGGTTAAAAATAAGAGGTAAGGTTCACTAAATAA
  5984  AATGAAACTAATAATTATATTTAGTAAAATATAAGTAACAAATAAGATTTTAATTTATAA
  6044  TATCTTCTATTCCATCTATGATTCAGTAGAAGAGGAGATCAACGATCTCTCCAAATTATA
  6104  ATA
;     G-rns ==> start
  6107  GTAAGTAAAAATTTAAACTTAGTTTCGAGTGAATGCTATCTAGGGACTTGACACATGCGA
  6167  GTCGAATGCGGAATACTTGTATTCTGACATGGCGAACGGGTGAGTAATGAATAGGCAAGC
  6227  TACCCATAGGATTGGTGGAATACCAAATATTGAAACGGATTAATTCCGCCTATGGATGTA
  6287  CCTATTGAATAGATTAGGTAGTTGGTAAGGTAACGGCTTACCAAGCCAATGATCTATAGT
  6347  TGGTCTGAGAGGACGATCAACCACAGTGGGAATGAGAAAGGCCCACACGAGCAAAGTATC
  6407  GGCAGCAGTGCGGAATCTTGGTCAATGGCCGAAAGGCTGAACCAGTCACCTAGAAGGACG
  6467  GATACATTAATTTGATAAAGTCCTAACGGAAAGGAGGATAATGACTGTACTTTCCTATTA
  6527  ATCCCGACCAATCTCGTGCCAGCAGTCGCGGTAATACGAGAGGGGTAAGCATTATTCATC
  6587  ATTAATGGGTCTAAAGGGTACGTAGGCTGTATCATAAGACTGAAAGGTATCGAACTAAAT
  6647  GAATAAGAGCTTTTCAGTAACTATGAAACTAGAGTGTAATGGAGGAAAGAGGAACTCCGA
  6707  GAGTAGGGATGGAATCTGTTGATCCTCGGAAGACCGCTTAAGGCGAAGGCTTCTTTCTAA
  6767  CTAAACACTGACGCTGAGGTACGAAAGTATGGGGAGCAAAACGGATTAGAGACCCGTGTA
  6827  GTCCATACCGTAAACGATGAGTGCCTTAGATTGGTTATTAATCAGTCTATAAATGTAGAT
  6887  TAAAGCACTCCACCTGGGGAGTACTGCCGCAAGGTTGAAACCCAAAAGTATAGAGGGTCT
  6947  TGAAAACCAGCAGTGAAGCATGTTGTTTAATGTGATGATCCGCACAACATCTTACCACTC
  7007  CTTGAATGCTACACAGGCGTTGCATGGCTGTCTTCAGTTCGTGTCGTGAGATGTAAGGTT
  7067  AAGTCCGCATAACGAACAAAACCCTTGCAACTAGTTAATATCTAGTTGAGCATCCAGTGA
  7127  TAAACTGGAATAATTAGGACTAAGACAAGCCCTCATGGCCCTTATGGAGTGGGCTACAGA
  7187  CGTGCAGCTAGGGGGAATACAAAAGGATCCAATAAGGTAACTTGGAGGTAATCCCCAAAT
  7247  TTCCCCTTTGTGGATTGAGCTCTGTAACTCGAGCTCATGAATTAGGAATTGCTAGTAATC
  7307  GTGAATCACCACGTCACGGTGAAATTAAAGCTTCAAGATCTACTAACTGCCTGTCACGGG
  7367  CTGGGAGTAAGCTATACCTGAAGTTGTCTAAAGACATCCAAGGATAGTAAACGACTGGTC
  7427  TGAAGTCATAACAAGGTAGCCGTTCGGGAACGAGTGGCTGAATGGTTATTACC
;     G-rns ==> end
  7480  GGGGGGACAATAAGTCCCTCCCCCAATAACTTAAACCCTTTATTTTATATTATAAGGAGT
  7540  AGATCCTAGTCCCGCGCGCAGAGCTGACCAGCGGAGCCGCGTAGCGGCTCCACGGGCTAG
  7600  AGTTTAATACTAAATATTCATTTTCTTAAGGTGATAAGACTATATTTTTATTATATTTAC
  7660  TATGAGATTAATCAAGGCCTCGGGTCGCCCCGGCGGGCCTATTTATTTTTATAGATATAA
  7720  ATAGTCCAGTCTGGCTATTCTATTACAAAGGGTTTATATTATAGAGCATGCGAGTCCGCG
  7780  TCTTCTAGATTTATTAAGGTTAGCCCTTTTGTTATGTTAAATTTCTATAGTTGAAATAAC
  7840  TGTGTTCCTTTCATATAATTATGAAACATAATTATTGAACTCAGTTATTTAAATTAGACT
  7900  AACCACCTCCTTATTGTAAACCCTATAATAATATATATTATTATTACCCCCTACGCTCTT
  7960  ATTATTATAAAGGTTATTGTTAAGGGGGTGGTTATTTATTTAATTAGATTGAGTTGGTAA
  8020  TTCAGAATATA
;     G-cox2 <== end
  8031  TTAGGCTTGCTCGTTTAACCAAGCTAAGTATTTTTCTAATGATACTGCTTCTACAGCAAT
  8091  AGGCATGAAACCGTGGTGTACTCCACAAATTTCTGAACATTGTCCGTAGTAAACTCCTTC
  8151  TCGTTCAACTAAAACAGAAGTTTGGTTTAGTCGTCCAGGAATAGCATCAATTTTAAGTCC
  8211  TAAAGAAGGAACAGCAAATGAATGAATTACATCCGCTCCTGTTACAATGAATCGAATGTG
  8271  AGTTCCTACTGGAACTACAACTCGGTTATCTACTTCTAAAAGTCGTAATTGTCCATCTTC
  8331  TAAGTCATCTGTTGGAACTAAGTAAGAATCGAATTCAATAGATTCTCCATCTTCGTTAAC
  8391  AAAATCAGAGTACTCGTAAGACCAATACCATTGGTGTCCTAATGCTTTAATAGTCATAGC
  8451  AGGATCAATTACTTCATCCATTAAGTATAATAATTTGAAACTAGGGAAAGCAATTGCAAT
  8511  TAATACAAAAGCTGGAGTAATAGTCCAAATTAATTCAATTAAAGTACCATGGTTGTGGTA
  8571  TTTGTAAACAATTTGGTTTTTGTTAGAACCAAAGTTTACAATAATTGAAGTTAACATCCA
  8631  AGCAACTCCAAATAAAATAACTACTAGATAGAACAT
;     G-cox2 <== start
  8667  AATTTGATCATGTAATTCTACAATTCCTTCGAACGAAGGTGATGCACCATCTTGGAAAGT
  8727  CCATTGCCAAGGCTCAGGAGCATCAAATTC
;; mfannot: G-cox2 <== start Def by similarity
  8757  TTATGAACGATATCCCTTAGATAAAATTAATATATTGTATATTTTATATAATATACGTCG
  8817  TATTAATTGATAATTATTTATTACCATCAATTAATATAATATCAGAGACAAAATAACTCT
  8877  GACCCCAAAGTTTTAGATAAACCCTGGCTATACCCGTAGCCTTAAATATCGGATTATGAA
  8937  TATCATAACTTAATTTAAGATAAGGAGCGCTTGGCGCTCCTTATCAAGAACGGCTTACGG
  8997  CCGTTCTCGACGAACGGTCTTGAAATAATGAATAATAATGTTTACACATTATTATTATTA
  9057  ATTCCATACAGGAGAAATGATATTTAATGATTTAAGCATATTTAACAT
;     G-atp6 <== end
  9105  CTAGTGTAGATCGATAGCATCTTTTAAGTAAGAACAAGTTAAAATTGTAAATACGTATGC
  9165  TTGTAAGATAGCAATACCAAATTCTAATCCAGCTAAAGCTGTTAAGAATAATAGAGGTAA
  9225  TAGACTAACTAATAATAATACAGGTCCTGCAACTACCATTTTCCATGTGAATGTAGAAAT
  9285  AATTTTTAATAGAGAGTGTCCTGCAATCATATTAGCACCTAATCGAACACCTAAAGAAAC
  9345  AGCTCGAGCTAAGTAAGAAATTAATTCAATAGCTACTAATAAGAATACTAATGCTAAAGG
  9405  AGTACCAGCTGGAATGAAGAATGCGAAGAATCCTAATCCATGTCGTTGGAATCCAATGAT
  9465  AGTAACTCCAATTAAGATAGCTGTTGCTAAACTCATAGTTAATACTAAGTGAGAAGTAGT
  9525  AGTGAATGAGTAAGGTACTAGACCAACTAAGTTACTAATTAAAACAAAATTGAATAAAGC
  9585  AAAGATGAATGGAACATAAACTTCGTTTTTTGGTCCAATTTGCTCTCGAACTAGATTTAA
  9645  GATAGATCCGTATACAGATTCAGAATGAATTGCCCATCGAGAAGGAATAACGTATCCGTT
  9705  ATTTCGAGATAGAACATTCATACCGATAGTGATAGCCACTACCATAATTAAATAGAATCC
  9765  GATATTAGTTAAAGATAATTTAGTAAATCCGAAGATTGGAGCTAAAATGAAAACAAAATC
  9825  ATTAATTTCAAATTGCTCTAGAGGGTTATTAACTAAGAAAGTTGTAGCTAAAGTTGACAT
;     G-atp6 <== start
  9885  TTTTATTTATTTATCAGTGCTTTTTTATCGAATCGGTACCTCTAGTCCTCAAGTACCTTG
  9945  CGGCTAATACCATTAATCTAATTAATGGTATTGTAGAGAGAGAGGACGGATGCATAGCAT
 10005  CAATCCAGTTAAGACTATGGTTAAACAAGGTCAGATAAACTAACCTGAACTACTTAAGTA
 10065  TTAACTAGACTACTACATAATTATTATATAATATATATTAAATAATAAAAAGAAGTAAGG
 10125  CCACCTTACTTATAATTTATATAATCCCCTTTAATTACTAAAGGGGGTGGTTATTAATTA
 10185  GTTTTATATAATTTATACAAAAACTTGCAAATCTTATATTTACAAAAATTTAAGTTATGA
 10245  GAATTAGTCTCGACTTATGTCTTAACCCCAAGGTTAAGAGCATAAGCCTGCTAGACTCTT
 10305  CCTAAGTTAATA
;     G-cox3 <== end
 10317  TTATCCTCCCCACCAGTAAACACTAATGAATAAGAATAACCAAACAACATCAACAAAATG
 10377  CCAATATAGAATTGCTTGTTCGAATCCTAAGTGGTGGTGATCTGTTAAGTGGTATGATAA
 10437  TACTCGGAATAATCCTACAGTTAAGAAAATTGTTCCTACAATAACGTGAATTCCGTGGAA
 10497  TCCAGTAGCCATATAGAAAGTAGACCCGTATACACCATCACTGAATGTGAATGGAGCATT
 10557  ATAGTACTCAAATGCTTGGAAACCAGTGAAAACTGCAGCTAAAGCTACAGTAGCGATTAA
 10617  TCCGTAAATAACTCCTGCTCGGTTACCTTGGATTAGGCTATGGTGAGCATAAGTTACAGT
 10677  AGCACCTGAAGAAAGTAAAATTACTGTATTAAGTAATGGTACTTCCCATGGGTTTAGTGT
 10737  TTCAATACCAGCTGGTGGCCAGTGAGCACCTAATTCTACAGTAGGAGCTAATGATGAATG
 10797  GAAGAATGCCCAGAAAATACTAATGAAGAAGAAAATTTCAGAAATAACAAATAGAACAAA
 10857  ACCTAAACTTAATCCTTTTTGTACTGCAAAAGTATGGTGTCCTTGGAAAGTACCTTCTCT
 10917  AGAAATATCTTTAAACCATAAAGTCATAGTAGAAACTAGAGAGATAAATCCAAGAGTTAA
 10977  TAAGAATAAACCATTAGAGTATCCTTGGAATGTCATTACTCCTGATAGAGTAACTACTAA
 11037  TAAAGAAAATGATACAGCAATTGGCCAAGGCGAAGCTTCAACTAAATGAAATGGATGCGC
 11097  TTGAACTGATCTGTTCATAAATTTCGTTGTCAT
;     G-cox3 <== start ;; mfannot: alternative ATG start pos 11156
 11130  ACTGTATATGTAATTCCTATCATACATTTCTTGAGGCTAATACCCTAATACGTAGGCCCA
 11190  TCGGGGCGAATATTCGCCCCAGATCAGAGCCTACGTCCAAGAAAAGTCAATAATTTATTA
 11250  TTGAAATAGTAATATATCTCTTTTTAATACCCTTAGGCCGTGAAACGGCCCTGGACCATT
 11310  TGAGGTAAATTATAACCAAGGGACCAAAGGTCCCCCTGCAAGAGCTCGCTACACGGGCCC
 11370  TCGCCTCAATAGGCCTACCTAATTAATAATAAATATAAGTGGGAAACTAGTTAAATTTCG
 11430  GAAAACCTAGCTATCTATATCTTAAATGATATTAGATACTAATAAATTAATTTTGTAAGG
 11490  CAACGCCTGTCAATGCCAGAAATATAATATATATCTAGACAATAGTTATATATTATATAT
 11550  AATATATATAACTATAATTAAGGTGAACCTATATTTTTAACCTTTACTTTTAATTTATTT
 11610  AGTTTAGATACTTTATCTGGAACTCCTGATTGTTAAATTGATACTATAGCCAGGATAAAG
 11670  TGGTGACTTCCTTGCGTTTTATAGGGCGAGGTTTATTTTCTTGTAGTTTACTAGGCTATG
 11730  AATTCTAAATACTTAATATATCTGTGGGGTTTTATTTATTAGTACATCCTTTTTATCATA
 11790  ATATTATTCTTAATAGATTTTCATTAAAAAGAGGTAATTAAAAGGTCTTTGCTTACCCAA
 11850  AGGCTTTGGCCATGCAGAGGGCGCGGAGCGCCCTCCCGGCTACCAAATAATTATAAGTAA
 11910  GGCAAAAGAGGCGTGTAGTGCTTCCGGCTCGACAAAATATAATTTTAAATCAGGAAACCT
 11970  TAGATGGATACTGGTATATAGTATCAGATCTTCTGTTTGTTTTAAAGTCAAAGGTAGAAA
 12030  ATACGTCACCTCTGAGGTATTATTA
;     G-trnC(gca) ==> start
 12055  GACCAGCTAGCATAACTGGTAATGCGATAGATT!GCA!AATCTTCCAGATAAGTGTTCAA
 12113  GTCACTTGTTGGTCT
;     G-trnC(gca) ==> end
 12128  ATTATAAATTTACTTAATAATGAGGAGTGCCTGGCGCTCCTTACCTTAAATGGTTTACGG
 12188  TATATTTTAGTTCATTGAGGCTTATACTATTTCCAAAGATTAAAACTCACTTGATAATTC
 12248  TAGTAAAAACTCTATAAAGCCTTAAGGCTTTGATATGTATTAGATATTTGGAATTAAAGA
 12308  ATATTATATAATAATTATTATATAAGTAATCAATTAATTTATTAAATATAATAATTACAG
 12368  TTGTTTACTCTTAAGTGAGTATCAGTATCTTAACTTTAAGACGTATAATAATATA
;     G-trnY(gua) ==> start
 12423  GGGGCGAATACTGATTGGTCAGTGAGCGAGCT!GTA!AACTCGTGAGCCATGTGCTCTTT
 12481  GGGGGTTCGAATCCCTCTCTCCTCA
;     G-trnY(gua) ==> end
 12506  TATACAATATAATAATATAAGCCTTGAGTAGAGTAAACCCTGATAGATTTAAGATTCATT
 12566  CATAAATAAATACCCGGGGCGGCTCGTCCGCCCCATACCTCGTGGAGGGCAAGCTCCGCC
 12626  TCGGGACTAGATAATTTT
;     G-trnM(cau)_1 ==> start
 12644  TGCGGATTGGTGTAATGGCAGCATACTAGACT!CAT!GATCTAGACGTGGTAGTTCAAAT
 12702  CTATCATCCGCAC
;     G-trnM(cau)_1 ==> end
 12715  TATAATTAATTATAATCTAAACAAATCAAAGGACAATAAATAAAATATACATATAATAAA
 12775  TCTTAGGAGTTAAAATAGTTAACCAAATATTATTTTTG
;     G-rnpB ==> start ;; mfannot: Approximate position
 12813  GAGGAAAGTCCGGGGCTTAAAATTTAATAAATCATAATGTAAAACATCTAATGAGAATTA
 12873  GGGCAATATAAAGAAATATACTAATAAAGCGGATATTCCGCTAAATAGTAGAATAATTTA
 12933  ACCTATGAGAAGCCAGGGTATGAAAGCCCTAGGTTGAAGGCGCAACCTTCAGCCTTTTAT
 12993  TTAATACAATAATATTAAATACAGATACATTAACTTAATAACAAAATCCGGCTTAT
;     G-rnpB ==> end
 13049  TTATCTCTAAGATTTATTAATTATATAAAGTAACTCAAGGAGGCATAGCTCTTGATCAAG
 13109  CTTTTGAGCTTTAGACTTACGTTAAAGCAAAGGGCGGCTGTGCCGCCTTTATTTGGTTTA
 13169  AACTGAGTTAACTTGCAATTATTATAAATAAAAGAAACAAATATTTAATG
;     G-trnM(cau)_2 ==> start
 13219  GCCGGGATAATTTAATGGTAAAATGTTTATCT!CAT!ACATAAAGCTTGGAAGTTCAAAT
 13277  CTCCCTCCCGGTA
;     G-trnM(cau)_2 ==> end
 13290  ATATTACCTTAATCGGGATAAATTGCCCGAGGTCAGACTCCTAGGCCTTAAATAGGTTAT
 13350  CTATATAAGATCGAGGGATTATATTATTAAGTATCCGCTTTGCGGATTTACCTATTAATG
 13410  TAAGGCAACCCTATGGATCATCGCCGACATAGTCGGCGTTGGACCTTTT
;     G-trnL(uaa) ==> start
 13459  GCTTACTTGGAGAAATTGGTAAACTCTCCGAATT!TAA!ACTTCGGTGCCGAGAGGCTTG
 13517  TGGGTTCGAGTCCCACAGTAAGTA
;     G-trnL(uaa) ==> end
 13541  TATTATTTATTGTTCAAGGCAAATGTCTTTATGATAATTTGCCTTGGCATATTCAAAACC
 13601  TTTAATTAATAATCGATTATGATTTAAATAAGGCGAGGGCCCGCGGAGCGGGCTCTTGCG
 13661  GGGGGCCGGAGGCCCTCGGCTATAATAGAATATTTAGTTAACTAGAAGCTCTACAGGTCA
 13721  ACCCACAAGAAACGGCCCTGTAAGCAAAGATGGCCGAAGGCCCTCTTGCCCACATTAATG
 13781  TATGAGGCTTTTGCTTATTTATATAGTATAGCATTGTAAAACCTTTATTATCTTGTTCTT
 13841  AATATAAGTAATAATAAAAAAAAGGATAATAACAACTTCTAAT
;     G-cox1 ==> start
;     G-cox1-E1 ==> start
 13884  ATGGTTAGATGGCTGTTCTCAACAAATGCTAAAGATATTGGTACTTTATATATCATCTTC
 13944  TCTATTTTTGCGGGTATGATTGGTACTGCTTTTTCTATGTTAATTAGACTAGAATTAGCT
 14004  GGTCCTGGAATCCAATATCTACATGGTGATCATCAATTATATAATGTAATTGTAACTGCT
 14064  CACGCATTTGTAATGATTTTCTTCTTAGTAATGCCTGCAATGATTGGTGGTTTCGGTAAC
 14124  TGGTTTGTTCCTTTAATGATTGGAGCTCCAGATATGGCTTTCCCTCGATTAAATAATATT
 14184  TCATTCTGGTTATTACCACCTTCTTTAATTCTTTTAGTAGCTAGTGCTTTCGTAGAAAAC
 14244  GGAGCAGGTACTGGGTGGACAGTTTACCCTCCATTATCAGGTATTGCTTCTCACTCTGGT
 14304  GGATCTGTAGATTTAGCTATTTTCAGTCTTCATTTATCTGGTATTTCTTCTATGTTAGGT
 14364  GCAATGAACTTTATTACAACAATTATTAATATGAGAGCTCCTGGAATGTCATTCCATAAA
 14424  ATGCCTCTATTTGTATGGGCTGTATTAATTACAGCAGTTCTATTACTTCTATCTTTACCT
 14484  GTATTAGCAGGAGGAATTACTATGTTATTAACAGATCGAAACTTTAATACTTCATTCTAC
 14544  GAGCCAGCAGGTGGAGGAGATCCTCTATTATACCAACATTTATTCTGGTTCTTCGGACAT
 14604  CCTGAAGTTTATATTTTAATTATCCCTGGATTCGGAATTGTTAGCCACGTAGTATCTACT
 14664  TTCTGTGGTAAACCTATTTTCGGTTACTTAGGTATGGTATATGCTATGTTATCTATTGGT
 14724  GTATTAGGATTCATCGTATGGTCTCACCATATGTATACTGTAGGATTAGATGTAGATACT
 14784  CGAGCATACTTCACAGCAGCTACAATGATTATTGCAGTACCTACTGGTATTAAAATTTTC
 14844  TCATGGCTTGCTACTCTATACGGAGGAAGTATCCGATTTACAACTCCTATGTTATTCGCA
 14904  TTAGGATTCTTAGCTTTATTCACACTTGGAGGTTTAACAGGTGTAATGTTAGCTAATGCA
 14964  TCTATGGATGTAGCTCTACATGATACTTATTATGTAGTTGCTCATTTCCATTACGTATTA
 15024  TCTATGGGAGCAGTATTTGCATTATTTGCTGCATTCTATTACTGGATTGGTAAAATTACT
 15084  GGTAAAACTTACAATGAATTATTAGGACAAATCCACTTCTGGAGTCTATTCATTGGAGTT
 15144  AACTTAACATTCTTCCCTCAACATATGCTAGGT
;     G-cox1-E1 ==> end
;     G-cox1-I1 ==> start /group=IB (6.13e-26)
 15177  caactttagctaggcctattggaatagtaatatttcataagtacatcactatatgctgga
 15237  aactcctaaagatccaagtacctaaatggtaacaatcttggatatgttacaatggacaat
 15297  cagcaggaaacctgattaacaattagggttcctcagagactacacgtgatgccccgttaa
 15357  ccatagacgggtgaagatatagtccggccgatatcgaaagatcttggacctatttatcat
 15417  atcccatttttagatattttcattggacaataatgataaatagaactcg
;     G-cox1-I1 ==> end
;     G-cox1-E2 ==> start
 15466  CTAGCAGGAATGCCTCGAAGAATCCCAGATTACCCAGATGCATACTCAGGATGGAACTTA
 15526  GTATCTAGTTTTGGATCTATCATTTCTATTGTAGCTTCATTAGTATTCCTGTACGCATTA
 15586  TATGATCTATTAGCTCGACAAGAATATAACTTAGCTAATAACTATTGGTACGTACCTCAA
 15646  TTCTTTAGTAGTTCACGAGCAATCGGAGCAACTTCTACAGCTAATACATTAGAATGGTCT
 15706  TTAACTAGCCCACCATCATTCCACACTGTAAACTCATTACCAACTCAATCTTAA
;     G-cox1-E2 ==> end
;     G-cox1 ==> end
 15760  TTAAATTGTAAATATAACCCCCCCGGAATCTTAAATACAATATATAATATTGTATAACCT
 15820  TATATTAATTAAGGGGTCAACTTACCTTTTCGCGGTAGATTCTATAAGTACCATAAATTG
 15880  ATGGGAAACTAAATAGTTGATTTATAATATCATGAAGGATATACAAATTTGTATATTAAA
 15940  ACTTATAAAGGGTCTATATCCTATAGTATAAGTAATATAATTAATTTATATTATCATTAA
 16000  TTTTGGTTTAAACCAAATAAAACCCTCAGATCAGATTTATTCTGTATCTGGGGTTGGGTC
 16060  ACCCCAGGTTGTTAAGTGAGTA
;     G-nad2 ==> start
 16082  ATGGTTTTATTCGGTGTATTAACCATGATTTTAGCGATTGCCCTATTTTCCCTTCGAATC
 16142  CCTGCGATTTATTTTAACCGAATTACAATTATTCTACTACTTTTCTCTGCATTATTATCA
 16202  TATAATTCACTTTATATTGATTTAATCGGTTCTGGAGTAGGAGTATTCGGTGGATTATTT
 16262  CAAGTTACAACTATTACTCAAAGTATTGATGTATTCATTTATTTAGTAGGAGCTTTAGTG
 16322  CTTTTATTAAGTGCAAGAGCTGGTGGAGCACAAACTTTACCATCTAATGGATCAAATTCA
 16382  ACTTTAGTAAATAAGAGTAAAGGATTATCAGTATTAGCTGAATATCCTCTAATTGCTTTA
 16442  TTCTCTGTATTAGGAATGAGTAGTTTAATTTCAAGTAGTGACTTAGTATCTATGTTCCTA
 16502  TCTATTGAACTACAAAGTTTTGCTGTATATATTTTAGCAACTATTTATAGAGAATCTGAA
 16562  TCTGCTACAGCAGCTGGATTAAAATACTTCTTATTAGGAAGTTTATCTTCAGCTTTAATT
 16622  TTATTAGGAAGTAGTTTATTATATGGTTTCACAGGACTTACAAGTTTTGAAGGACTATAT
 16682  ATGTTATGTTCTACAACAACAGCAAATACTGCTATTGAAATTAGTGTATTACTAATTATG
 16742  GTAGGTTTACTATTCAAAGTATCTGCAGCTCCATTCCATAACTGGGCTCCGGATGTATAT
 16802  GATGGAGTACCTACAGTAGTAACTACTTGGCTAACAACTATGCCAAAAATTGCTTTCTTA
 16862  GTATTCATCTTAGAATTCCAAGGATTTACTCAATTAGCTAATTGGTCTTCATGGACATAT
 16922  TTATTATTAATTAGTTCATTATTATCACTTCTAGTTGGTACTATCGGTGGATTAGCTCAA
 16982  TATAGAATTAAACGATTATTAACATATAGTACTATTTCTCACGTAGGATTCTTACTATTA
 17042  GCATTAGCTATTAATAACGAAGAATCAGTAGAATCATTCTTATTCTACTTAATCCAGTAT
 17102  ACATTAACAAATATTAATGTATTCTTCATTTTAGTAGCATTTGGTTACTTATTACAAACT
 17162  AAAGGATTATCTGTTTATTCTCCAATTCAATATATTAACCAATTAAAAGGTCAATTTAAA
 17222  GCAAATCCTTTACTAGGATTAAGTCTTGCAATTTGTTTATTCTCTATGGCAGGTATTCCT
 17282  CCATTAGTAGGATTCTTTGGTAAACAGATGGTTTTATACGCAGCAACTCATAATGGAAAC
 17342  TTCTTCTTAGCATTTGTAGCTATTTTAGTAAGTGTTGTTAGTGCAGCATATTATTTAAGA
 17402  GTTATTAAAGTAATTCATTTTGATCCTTTAAATGTGACTGAAACAGTTCAAACAAATAAA
 17462  GGAGAATTAGCTACTTCAAGTAGTTTAGTAATTGCTACAATTACTCTTCTATTAATTTTC
 17522  TTTATTATTAACCCAACACCATTATTAAACAGTGTTCACCTAATCACTCTAAATCTATTT
 17582  TATTGGTA
;     G-nad3 ==> start
 17590  A
;     G-nad2 ==> end
 17591  TGAATACATTAACATTATTTATCCTATTCATTCCTGTTTTAACTTTAGTTTTACTTGTAG
 17651  TGAATCAATTATTAGCTGTTAATAAACCTTACAGTGAAAAAGTATCACCTTATGAGTGTG
 17711  GATTTACACCTCTAGGAGATGCTCGACAAAAATTCTCTGTACAATTCTATCTTGTTGCTA
 17771  TTTTATTTATTGTATTCGATCTAGAAGTTTTATTCTTATTTCCTTTCGCAGTGTCTTTAT
 17831  ATGAGATTTCTACAATGGGATTCTGGATTGTAATTCTTTTCTTAATTATTTTAACAATCG
 17891  GATTTGTATATGAATGGTCGAAAGGAGCTCTTAAATTTACTAAAGACCCTACGACTTCTA
 17951  AAATTAATTTAAATTAA
;     G-nad3 ==> end
 17968  TAACCCCCCCCCCTTATTAATACCCTCTTTTAATTATTAAAGGATATTATATTATAAGTT
 18028  CTATATTAATTATATTTACTACTCTAATAATAATAACAGCGGCCTCATATCACGATTTAT
 18088  AAAGGCAAATTAAACCAAGGGTGCGCGATCTTAGACCCCGGAGGAAAGGATTTAAATACT
 18148  CCATTTATTAGACTTAATACCTATTAATAACTATTGGCAATTATTAATATAAATATAAGT
 18208  AAGGTTTAAAAATAAAATTATTAGGCTTTGTCTTTTTAAAATATATTTTGTTAATAAGGT
 18268  GAATATTTCAGGGTCGGACTTCCGACTCAAGTCTTAACGGACACCTGGACTAAAACTTTA
 18328  CCCGAGGGATGGCCCTTACCCCTTGAGGGTCGAAGGGTCGACCTCCCGTAGGGCTCATTG
 18388  TATATTTTGTTTGCATTTTACATGTTTTATTATCCTGGCCACACTTTAGGTGTGGCCGGC
 18448  TCAGGCTTTATGGGTTTAGGCTCATGGCCTGTTGGTCGGTCTATTAATTAATAAATTTAT
 18508  AATAAGGGGATTTACCCTCTGTATTTGCCATCACACGGCCAATATTTTTTGATATTGAAT
 18568  AAATTTATTCTTGTAGACCTAAATCTTAAGACTCTTGAAATAATCCTAAAGATTCATGCC
 18628  AATTAAGTATGAATAGTTGGTAATTTTATTACTTGTAGTCTAAAGATTAATTACAATAGA
 18688  TTTATATTGTAATGGAATTTTCGATAAATTGAGGTAACTCCTCTTATCAGTCTAAATTAA
 18748  TTTTATTTTTA
;     G-cob ==> start ;; mfannot: alternative ATG start pos 18699
 18759  ATGAAATTACTAAAGAGTCATTCCCTTTTAAGTCTTGCTAATAGTTACGTTATTGATTCA
 18819  CCTCAACCTTCTAATCTTAATTATGCTTGGAATTTTGGATCTTTACTAGCTTTATGTTTA
 18879  GTTATCCAAATTGTAACAGGAGTAACTTTAGCTATGCATTATACACCTAATATCGATCTA
 18939  GCTTTTATTAGTGTAGAACATATTATGAGAGATGTTAACTACGGATGGATGATTAGATAT
 18999  CTTCATGCTAATACTGCTTCATTCTTCTTCTTATTTGTTTATTTACACATCGGTAGAGGA
 19059  TTATACTATGGTTCATACAAAGCTCCTCGAGCTTTAGTATGGAGTATTGGTGTTATCATC
 19119  TTAATTTTAATGATGGCAACAGCATTCCTAGGTTATGTTTTACCTTGGGGACAAATGTCT
 19179  TTATGGGGAGCAACTGTAATTACTAATCTATTATCGGCTATCCCTTGGATTGGTAAGGAT
 19239  TTAGTAGAGTTCATCTGGGGAGGTTTCTCTGTAGATAATGCGACATTAAACCGATTCTTC
 19299  AGTCTTCACTACTTATTACCATTCATCTTAGCAGCTTTATCTTTAATGCATTTAATTGCT
 19359  AAAGAAGAAAATGGATCTAATAATCCACTAGGAATTACAGCAAATACTGATATGGTTTAT
 19419  CTTCATCCTTATTACGTATTTAAAGATTTAGTAACAATTTTCTTATTCTTCTTAGTATTA
 19479  GCTTTATTCTTATTCTATGCACCTAATAAATTAGGTCATCCTGATAATTATATTCCAGCT
 19539  AACCCAATGCAAACTCCTGCATCTATTGTACCAGAATGGTATCTATTACCTTTCTATGCT
 19599  ATTTTACGATCTATTCCTGATAAATTAGGAGGAGTTATTGCTATGTTCGGTTCTCTATTA
 19659  ATTCTATTAGCTATGCCTGTATTAGACACTTCTAGAGTTAGAGGATCAGCATTCCGACCA
 19719  TTAATGAAATTAGCTTTCTGGCTATTAGTAGTAGATTTCTTAATCTTATTATGGTGTGGA
 19779  GGACAACATGTTGAAGAGCCATTTATTACTTTAGGACAATTTGCAACAGCATTCTACTTT
 19839  GGTTGGTTCTTAATTATTGTTCCTGCAGTAGGTATTATTGAGAATACTTTAATGGATTTA
 19899  GCAGCAGATGAAAATAAAACAGCATCGACTAAATAA
;     G-cob ==> end
 19935  TTTACAGTAAGTAACCCTAAATAAGATTTTATATCTTATTAAGGTTTTATATTAATTAAA
 19995  TAAATAACCACCCCAATTAACTAAAATAAAGGAGATAATACTATATTATAATTAATTTAA
 20055  ATATATATGTACTATTCTTTAATTTATCAATGAAACTAATTCACATCTTTTATAAATGTA
 20115  ATATCCTTAACCAATAGTCATATATACTATACCCCTTGGATTATACTAGACCCCTTGGAT
 20175  TATGCTATACCCTTTTAATTATAGGGTGGTTATTAATATTGGTTAGATAAATTAGACATA
 20235  GTTTACCAGGTAATATCTGGTAAGACTATTTGTCAGGTATCCTGATCA
;     G-nad1 <== end
 20283  TTAAGCAATTTCGAAAGCCATTAAGATACATGGTACTAAAATAATAAATCCTAGAGTTAA
 20343  TGGTAACATTCCTGTCCATGTGAAACTCATTAATTGATCATATCGTAGTCTTGGGAATGA
 20403  TGCCCGTACCCAGATATAAATAAATAGGATTAAAGAAGTTTTAAGACCTAATGCTAATCC
 20463  TTCGAATGAGAAGAATGTTGGGTTTTCAAAAGATACGAAAGGAATTAAGTATCCTCCTAA
 20523  GAATAACATTACTACAAATGTAGACATTAAAATAATAGAAGCATACTCGGCTAAGAAGAA
 20583  CATTACGAAAGGTACAGAAGAATGCTCAGTAAAGAATCCGGCTACTAGCTCAGATTCCGC
 20643  CTCAGGTAAATCAAAAGGAGCTCTATTAGTTTCAGCAATTGCTGAAATTAAGAACATTAG
 20703  AGAAAGTGGTAATAATGGAATAATATACCAAACATTAATTTGGGCTTGAATAATATTAGT
 20763  TAGATTTAATGATCCTACTAATAATACTACAGTAAGAATAATTAATCCCATTACAACCTC
 20823  ATAACTAACCATTTGAGCAGTACTTCGTAATCCTCCTAAGAAAGCATATTTAGAGTTGGC
 20883  AGACCAACCTGCAAAAATTACTCCGTATACTCCTAAAGAACCTACAGCTAATAGATATAA
 20943  AATACCTAGACTAAGATCTGATAATGTTAATCCTGCACCGAAAGGAACTACTCCCCATGC
 21003  TAATAAACTAGTAATTAAAGAAATTACAGGCGCTAATAAGAATAAAGCTTTATTCGAATG
 21063  AGCAGGAATTACTGATTCTTTAACAAATAGTTTTAATGCATCTGCAAATGGTTGTAGTAA
 21123  ACCGTAGTATCCTACTCGATTAGGACCTAATCGTCTTTGCATTGAACCCATAGCTTTTCG
 21183  TTCCGCAATTGTCATGAAAGCTACAGATAATAATAATGGTACAATAACAATAAGTACCTC
 21243  AATAAATGATAATAACATGAGTAAATTATAATACAT
;     G-nad1 <== start ;; mfannot: alternative ATG start pos 21341
 21279  GAATAATAAGTTAATCTTTGATGGTCCTGTAGGGTAGCAAAACTGCCCGCTGACTAAATT
 21339  CATAATCTAGGGTAAGCAAAACATACCTAAATTTCAGAACCAGGTAAATATAAACTGCCT
 21399  TTGATCAAAAGATTTAACTTATTATTAATTCTATTGTCATCAAGCTATTAAAGCTTAGTG
 21459  GATTTATTTAGTTGGTTATTAACCATATTTTAATATTAAACGAGTTAAACACGCTTATAA
 21519  TTAATGTATAGGACCCAAGCTGTGCCTGGTACCAATTTATTAATAATA
;     G-nad6 <== end
 21567  TTAACTAATTCGTTTAGTTGGTTTTAAACAAAGAACAATCGGTCCTACCATAGCTAAACA
 21627  TAAAATCATACTCGCAATAATTAAGAATAATGCATGAGATGTATATAATACTTGACCAAT
 21687  ACTGTTGATTTGATCCATAGATACAAATACACTATCCCAATTTGTATGACTAACTGTTAA
 21747  TGTTTCCAATGCATCAGATTTAAATGATAATAAGTTAATAGAATCAAAGATTGAAGGTAA
 21807  ATCAAATTTAGAAAAATTTGAGTTAGTTAAACTTAAACCACTAACAAATAAAGTACCTAA
 21867  TACAAAAGCTAATGGGTATGGGTTAGAATAATCTTCTGAAGAATCTTGTAATTCAACTAA
 21927  TTTAATATTTAACATCATAATAACAAATAAGAATAAAATAGCAATTGCTCCTACATATAC
 21987  AATTAAATATGTAAGCCCAATAAAATTAATTCCTAATAAAATTAAATAACAAGCAACATT
 22047  AACAAAAGTAGAAATTAAAAATAAAACAGAAATAACAGGATTTCGTGATGTAATTACTAA
 22107  AATACCTGATAATACTGAACCAAAAGCCAACAGATCTAATAGAATTGCGTTCAT
;     G-nad6 <== start
 22161  GTAAACTAAAAATTCCCTATTAAATTAGGGCCCGGACTATGTCCGCACTCTAAAGACATA
 22221  AATCTGCCTCTAGAGCTAATTTATAACTTCCTCGGAAATTATAAAATTCATTTAGGATAT
 22281  AATCCCATACACCCATGAATTATCTAAATCGCCCTCGATTATAATCAGGGAAAGAGGTAA
 22341  AGACCACTTCGCGATTCTTATTTTTCTAATCGTATGAATTACTATAACGATATATGGGTA
 22401  TAATATAATATACTATATAAGGCGTATATTATATCATGAATCTAAAATATTTAATCTTAG
 22461  GTTTCCAGGCGTGTCACCTGAGACTTAACCTATTAATAAACCCTAAACTAACTTATCAAA
 22521  AATTAGTCCCCGGAAACCCGGGACTAATAGATTTAACGTTGTCAGTTCAAGAATTAAAGA
 22581  AATTTTCCAATATTTATTAAATAAATTTTAAATTGTTTATTTAGGTGGTATAACCACTAT
 22641  GGAATTTTATAT
;     G-trnN(guu) <== end
 22653  AGCCGTTAAGAGGAATCGAACCTCTATACATAAATT!AAC!AGTTTACCGTTCTACCTTT
 22711  GAACTATAACAGC
;     G-trnN(guu) <== start
 22724  ATTGTATTCCGGTTTAAGATATTCAAAAAATTTATTAAATAGTATATACTTTTACATTGT
 22784  TAACTTATAAAATAAATTATATTTGGTAAAGCCATATAATTGTTTATCCTTGAAGTGCTT
 22844  CGATGAACAGCAGGATGCCTGATTAAATACTTGCTAAATACCCCTAGGTTATATTGAAGT
 22904  ATAGAAGGTCTAATTTATACCTAAATTAAATTCAAGAATTTACTCCTTATTAAAATATAA
 22964  TTTATATAATTTGACCCTAGCCCCGCGCGCGTTCTGCGCGCGGGTCGGACTCGCGGAGCA
 23024  GCTACGCTGCTCCGCGGGCTAGTCTATTTTAATATTATATAAGTAACAAATAACGAACCT
 23084  AATTAAAGACCACTAGGTCTATATAATAAGGACCACCTGATGGTCCTTTAACGATCTAAT
 23144  ATAATAGTATTATAATTTGTTCTCGAGTTCATC
;     G-trnA(ugc) ==> start
 23177  GGGGTTATCCCTTAAATGGTAGAGGGCTCGTTT!TGC!ATACGAGTAGTCCGAGTTCGAG
 23235  TCTCGGTAACTCCA
;     G-trnA(ugc) ==> end
 23249  ATTTATAAGCCCCAGGTTCATGTATATACCTGGGTTATAAA
;     G-trnP(ugg) ==> start
 23290  CAGGTTGTAGCCTAATCTGGTAAGGCATTTACTT!TGG!GTGTAAAATAGTGTAAGTTCA
 23348  AATCTTACCAACCTGA
;     G-trnP(ugg) ==> end
 23364  TATAATCCCTATATTAAAGATAAATACAGAAGGTCCGATAGAATATCTGGTAATATCTTT
 23424  ACTTTGGGCACCCCTGGCCCGGTGGCTTAATTAATCGTATCTTTAAACTTTC
;     G-trnR(ucu) ==> start
 23476  GCTTACCTAGTTCAAAGGAAGAACAGGGTACT!TCT!AATACCCAAATCCAGGATCGAAA
 23534  CCTGGGGTGAGTA
;     G-trnR(ucu) ==> end
 23547  ATTATCATAAACCCGTCTTATAAATACCGACCTGAAAGAATACACTGTCTTATCGAGGTG
 23607  ATCGGGACCCCTAACTATTAATTTTATTTTATAATATTATATAAGTAACATTTCCATTA
;     G-trnL(uag) ==> start
 23666  ACGATTGTGATGAAATTGGCAAACATGGTTGATT!TAG!GTTCAGCTGGTAGTAATACCT
 23724  TGCAGGTTCAAGTCCTGCCAATCGTA
;     G-trnL(uag) ==> end
 23750  ATATTTAATTTATCTGTAAAAGGTCATGCCTTATAATTTGGGCAAGGGTTCGTAAGACGG
 23810  TCAGACTATAGGTGTAAAGGTCGACCCTTAGGGCTCTAGGTAAATTTA
;     G-trnD(guc) ==> start
 23858  GGGGCAGTAGCTTAATGGTAGAGTCCTTACTT!GTC!ACGTAAGTGGATATGGGTTCAAG
 23916  TCCCACCTGCCTCG
;     G-trnD(guc) ==> end
 23930  TCTATAAATATCATTATTTATATAGTAAATACTATAAATATATACATACCCTTTTTTAAC
 23990  TGTATAAT
;     G-trnG(ucc) <== end
 23998  TGCAAGTGGCGAGACTCGAACTCGCAGTAGTCTACTT!GGA!AGGTAGGGGCATTAGCCA
 24056  ATTATGCTACACTTGC
;     G-trnG(ucc) <== start
 24072  TTTCTTTTATTTAATATTAATATATTACTTATACTTTTAAACCTTGAGGGCCGCGACTTG
 24132  GCCTCAATACCTTTAGGTAGCGACAGGCGCAGCCCGGCGTGGCTAATTCGTCTTTTATTA
 24192  AAAATGGACCGTGTGCATGGATTAGTGTAATATGATCAATTTATAAGTAATAATAAGGTT
 24252  CATCAAACCGCGGAGCTGCAAATATACAGAGGCCGCTCTGCGGCCCCGATTCTAGATATT
 24312  TTAGAGTTTAAGTACAAAGCATTTGTTTTAAAAAAGATTATTAATCTTGCATATATAGCA
 24372  CAGGCTAGTATATTACATATATTTAGGGTTATTTATACTCATAACTATATTTTCAGA
;     G-trnR(ucg) ==> start
 24429  GCGTTTCTAGCTTAATTGGTAGAGTACAGGATT!TCG!GCTCTTGTTGGTAGAGGTTCAA
 24487  CTCCTCTGAAACGCT
;     G-trnR(ucg) ==> end
 24502  GTATAATAATTGTA
;     G-trnH(gug) ==> start
 24516  GGTGGGAATAGTTCAATCGGCAGAACATTAGTTT!GTG!GTACTAACGGTTCCCGGTTCG
 24574  ATTCCGGGTTTTCACC
;     G-trnH(gug) ==> end
 24590  CTTTACTTTAGACCCTTTACTTAGACTAATATAAAGAAATTCTTATTTTCAGGTTTAAAC
 24650  GGGTTAAATCTTTCCTCCCAACAGCTGCCTGGACCTTCTAAGCTTAGAAAGCTTTGCATC
 24710  TAGGCTACTAAATTACAACCTATTGATAAAACAATAATTACCTCGATAATGAAAACTTTA
 24770  AAATATATTAATATAAGTAACAAATATATTATATGTCTTGTACCACA
;     G-trnV(uac) ==> start
 24817  AGGGGATTAGCTTAATGGTAGAGTGGTTATCT!TAC!ACATAACTGGCAGTAGTTCGATT
 24875  CTACTATTCCCTA
;     G-trnV(uac) ==> end
 24888  TCATCTTAGATGATTAAATCATTCAAGTAACCATATAATGGTGTTATATTTATAATGCCC
 24948  ATTTGGCCTCCTATTTAAGTACAGGCTGGACCCTTCGATTATTTCGATGGATTTTC
;     G-trnS(gcu) ==> start
 25004  GGATAGATGACCGAATCGGTAAGGAAGTAGTTT!GCT!AAACTATGGATTTAATAATCCT
 25062  TGTGGGTTCGAGTCCCACTCTATTCA
;     G-trnS(gcu) ==> end
 25088  TTTAAGATGGAGCCAGAATCAGGAGGGCTCCACAAAGGGCTGCGCCTTCAGCCAGCTTAA
 25148  CCAAGGATTAACCATTTTCGACTGTGTAATTTATATAGGCATTATGAATACCTCTGTATA
 25208  AAATCCTTTATTATATATATTATTCTAATATAGAACTTTAGGCCTCGGGTAACTTTTACT
 25268  TAGAAGGGCCTACCTCAAGGTAATATAATTTTAATTAATTTAGTTTCCCATATATTAATG
 25328  GTACTTACAATATCACCACGAGAAGGTATTAATTATGATATCGAGGGAGAGGGGGGGGTT
 25388  A
;     G-nad5 <== end
 25389  TTATTTTTGAGTAGAGTTAGTATTATTAGGTAATAAGAATACTGCCCATAATAGTAGAAC
 25449  AAATAGTCTTGGGTCCCCAATAAAGAAGATTAAAGTAATAAATAGAATTAAACCACTGAA
 25509  GATATACATAGCATATGTAGGGATAAATCCAGAATCTAATGAAGCAACTTTATTAGAAGC
 25569  AGATTTAAATACATTAACTAATCCATAAGGTCCAACTAATTCAATTGCACCTCTATCAAG
 25629  GATTTTATTAGTTGTATAACCAAAACCTAATAATTTATTTAAGATAAAATTGTTATAAAT
 25689  ATTATCAAAGAAGTATTTTTGGTTAAAGAATCGATAAATTCCTCGACCTAAACTAGTACT
 25749  AATAAATTGGTTAGGTAATGAATCGAAAATCCAATAAATAGCTAAAACTCCAAAAGTTCC
 25809  TAATAGACTACCAATTAATGGTAAGAATTTCATAGACATAGGAAGTCCGAATTCAGTATC
 25869  TACTAAGATAGAATGGTTAGGATGAATAAATAATGCATTATTATAGAAATCTGTACCCAT
 25929  TCCAACAAATAAATCTTTAGTTACATAACCAAAGAAAATACTAAATACAGCTAATACTAC
 25989  TAATGGAATAGCCATAATTAGTGGAGCTTCGTGGATATTTTGATAATTGATTTTTGATCC
 26049  ATTTGGGTAACCTAAGAAAGTTAAATATAAAGATCGGATAGAATACATAGCTGTAAATAC
 26109  TGCAGCTACAGAAGCTAACCAATATACTAAATTACCTGAGAAACTGTAATGTCCATAAGC
 26169  TAATTCAATAATTAAATCTTTAGAATAGAATCCTGTTAAGAATGGTAAAGCCATTAAACT
 26229  TAAAGATCCAATAACCATCATAGAGTATGTAAATGGTAATAATCTAGATAATCCACCAAA
 26289  TTTTCTTAAATCTTGTTCATCATTCATTGCATGAATAACAGAACCAGCAGATAAGAATAA
 26349  TAGGGCTTTAAACCATGCATGATTTACTAAATGGAATAATGCTACATTATATTGAGATAA
 26409  TCCACAAATTAAGAATAAAAGACCTAATTGAGAACAAGTTGAATAAGCAATTACTCGTTT
 26469  TAAATCATTTTGTAATAATCCAGTAGTTGCTGCAAAGAATGCAGTTAATGCACCTACCCA
 26529  TGTAATTAAAATTAAAGCTGTTGATCCAAATTCTAAAATAGGAGAAGATCGTAGAAGTAA
 26589  ATAAACTCCTGCAGTTACCATAGTAGCTGCATGAATTAATGCTGAAACTGGTGTAGGTCC
 26649  TTCCATTGCGTCAGGTAACCAAGTGTGAAGACCAATTTGAGCAGATTTACCCATAGCAGC
 26709  AATTAATAGACAAATTGAGATAATTGTAATTAATTCTTCGTTAATAAATGGAGCCAGTGA
 26769  GAATACTGTTGAAAAATCAAGGTTACCGAAAGTCCAGAAAATAGCCCAAAGACCAATACT
 26829  GAACCCCCAATCTCCTACTCTATTCATAACTAAAGCTTTAATAGCTGCTTTATTAGCTTG
 26889  TAATCTTGTAAACCAGAAGTTAATTAATAGGTAAGATGAAATACCTACTCCTTCCCAACC
 26949  AATAAACATTACTAAATAGTTATCACCTGTTACTAACATTAACATGAAGAATGTGAACAT
 27009  AGATAGATATGCAAAGAATCTTTGATTATGAGGATCTTCACTCATATAATTTGTAGAATA
 27069  AATATGTACTAAAGCCGATACAATAAGTACTGGTAGTAACATAGATACAGTTAAACTATC
 27129  GTAAATAAATCCCCAAGATACTAGTAAGAACTCAGAATCAATCCAGCTCATTAATTTAAT
 27189  AGAAACTGGTGATTGACATAATCCTACTTCATAAAAAGCAACTAAAGCAAATAAAGCTGT
 27249  TAAAACTAGAGAACTACAAGTAATTAAATGACTACCAGTT
;     G-nad4L <== end
 27289  TTACCAACTTTTCTCCCTAAAAATCCAGCTACAGTAGCTGATAATAGAGGTAGTGTAATA
 27349  ATAGCTAAATACAT
;     G-nad5 <== start
 27363  ATGCTTTAATAGCGATGCTACCTCTTAATCTATAATATGCAACTAGAATTCCTAGTCCAA
 27423  TAGCTGATTCTGCTCCTGCGATCGCAATGATATAAATACCATAAGTTTGACCTAGAATAT
 27483  CATCAAAACTAAATGAACTTAAGATAATTAATAGCGTTACAGCTAATAGCATAATTTCGA
 27543  TGGAGATTAGCATTAGAATAATATTTTTTCGGTTAAGAATAAATCCTAGAATACCAATAA
 27603  GAAATAATACCATCGATAAATTCAT
;     G-nad4L <== start
 27628  TATGTTTATTTGTAGTTAACTTTATAAATGTAATACTATAATCAAGGTCAACTAAGTTGA
 27688  CCTTGATTCTTACAAGCCTGGGAACCTATAAGGTTTAACCATTAATTCGCCCTTTTCAGG
 27748  GTTTGGCCCCAAGACAGCTGATGCCATCCGTTACCATTAAGCCTATAAGTCTCATTATAA
 27808  CAACTCGAAAATCGAGGTTTGAAAAAAGTTTAATTTCGTCTTGAAAGCGCAAGGCACCGT
 27868  CAAGGATTCAGGGGGTAGCCCTCCTGTGTTTTTTAAAAATTATATTTAAAAAACTCTATA
 27928  CTTTTACATACAATTTAAAATATTTAATTGTATGTATATACTGGAATTAAATATTTGTCT
 27988  CATAATTATATATAAATATAACCTTTATAATCGT
;     G-trnF(gaa) <== end
 28022  TGTCCTGGGGAAGAATTGAACTTCCTCACTACGATT!TTC!AGTCGTACGCTCTACCATT
 28080  TAAGCTACCGGGAC
;     G-trnF(gaa) <== start
 28094  TTTTTAATAATAATTAATTATACTTAGGATAACCTCTTTGTCCCTGAATTTCAGGCAAAA
 28154  TCCTGGTCCATTAATAGAATATTAAGGATGTCTTCTACAATAATTATAAT
;     G-trnS(uga) <== end
 28204  TAGGTATAGTAGGAATCGAACCCACATATGTTTTATT!TCA!AGTAAAATGCTTTACCAG
 28262  TCAGCCATATACCT
;     G-trnS(uga) <== start
 28276  TAGAGATTTAACCTGGGTAAACCTAGCTCAAAGAGTCAAGGTCTATAGTTTAAGAATGGC
 28336  CTTAAGTATATACACCAGTTTTATTGTACCTTAAATATTTTTA
;     G-trnI(gau) <== end
 28379  TAGTCTGAAGAGGGATCGAACCTCTAACTTATACGTT!ATC!AACATATCACTCTACCGA
 28437  TTGAGTTACCAGACT
;     G-trnI(gau) <== start
 28452  GGTTAAAGCCCAGAGAGTAAATATCTCCGTACCACTTGGGTAACGTCGGGTTATACCCGC
 28512  GCGGTTATTATTCTTATATTATAATAATTTTAGCCCCGCCGGGGCAGCCTCTGCCCCAAG
 28572  GGGTACGGGCCCACGAATATAAACAACTTCTGGTTTGTAGATCTTAGGTAAAACTTGTTC
 28632  GGGCAACTTCTGACCTGAACAAAGCCAAGGGTGCTTAAGGCGTTCTTTGATCACCGTCGG
 28692  CTTTTATAAC
;     G-trnW(cca) <== end
 28702  CAGGAGTAGTAGGATTCGAACCCACGACAAAGATTT!TGG!AGATCCCAATTATAACCAA
 28760  CTTAACTATACTCCT
;     G-trnW(cca) <== start
 28775  CAAAGGACCGGCCAAAGGCCGGCCTTTTAAATCCTAAACGTTTTACGTTCAGATCTTTTT
 28835  AAAAATTTATTCTTTACTTATATTAGGAACAAATTAAT
;     G-trnK(uuu) <== end
 28873  TGAGGTCGTAGGGATTTGAACCCTAATAATACCGATT!AAA!AGTCGGGAACTTTACCGA
 28931  TTAAGTTACAACCCC
;     G-trnK(uuu) <== start
 28946  TTAATCCATTACTTATACAAAATATTCAGGTCGGTGGATTACTATGTTACTTGGATTTAC
 29006  TAATTAGATTCAGGTCCGCGTCCCTCAAGTGTATCCTCTTGTGCTGGGAGCTTCGCCCCC
 29066  AGACCATAAACCTATAATAGAAAACCCATAGTTATTAGTAATAGATGTATGGCTCCTAGA
 29126  TTTTATGCAGTGATATTTCAATTTTCAAGATTGTTTGTTAATTCATGTTTTTTTGGTTTT
 29186  CATATTGATTTTCTTAATATTCCGTTTCTTTAATATAGGCTTCGCCGATACCCTGGTTCC
 29246  CATGTTTTTCTTCTGTTCTATTTATCTATTTATTCGTTATTTTTATTGTGGCTGGTATTC
 29306  TTTACCTGTTTTATGTTTTATGGGGTATTTTTATTGTCTTATTTTGGGGGTGGTTATTTA
 29366  TTAATAAAGTATTTAGTTAAGGGGGGGGTGGTTATTAA
;     G-nad4 <== end
 29404  TTAAATTAATAAATTAGATACTGCTAAATGCATAGGCTCTAAGAATAAGTTAGGGAATAC
 29464  TCCCATTACAAACATTAAGAATAATAATGGAACTAAAGTCATAAATTCTCGTCGGTTAAT
 29524  ATCACCCATTGGAGCTAAATATCGACTTTGAGCACCGAATGCAGTTCTGTTATATAACCA
 29584  GATACCGTATGCAGCACTTAAAATCATTCCTAAACCTCCTAATACAGTTAGTACAGGATT
 29644  TTGTTGGAAAGCTCCAGTGAATGTCATAAACTCACCTACAAAATTGGCAGATAATGGAAC
 29704  TGCAATGTTACCTAATGTGAATAGGAAGAACATAATAGACCATACAGGCATGTGTTGAGT
 29764  TAATCCTCGGTAATATTTTAATAGTCGAGTATGGTATCGATCATATAAAATTACTACACA
 29824  AATGAATAATGCAGGAGATACTACTCCATGAGCAAGCATAAGGATTAATGATCCTTCAAT
 29884  TCCTTGAATTGTGTTACTAAATAAACCTAATAAAGTAATATTCATATGTCCTACAGAAGA
 29944  ATAAGCAATAATTTTTTTTAAATCTACTTGTCTTAAAGTAGTGAAAGATGAATAAATAAT
 30004  ACTAATAACGGCTAAAGAATAAACAAGAGGAGTAAAGAATACAGAAGCATCTGGTAAAAT
 30064  AGCAATAGAATATCGTAAGAATCCATAACCAGCTAATTTTAATAAAACTCCAGCTAAAAT
 30124  AATAGATCCGGCTAAACTAGCTTCTACATGAGCTTCAGGTAACCAAATATGGAAAGGAAT
 30184  CATAGGAACTTTTACCGCAAATGATAAGAAGAATCCTAACCATAAAATTCTTTGTCGTGT
 30244  TTCACTAATATCTGCTACTGCTAATACTTGGTAATCAGTTGATCCTACTTCAAAATAAAT
 30304  TACTAGAATAGCTAATAACATAAATAAAGAACCTAATAAAGTATATAGGAAAAATTGGTA
 30364  AGCTGCATGAATTTTTCTTTCTCGTGCACCCCAAATACCAATAATTAAGAACATAGGGAT
 30424  TAATACACTTTCGAAACAAATGTAGAATAATAATAAATCTAGAACTACAAATACTGCGAT
 30484  TAATAAAGTTTCTAGAACTAAGAAAGCGATTAAGAAATATTTAATTCCTGTTTTAATACT
 30544  TTCCCAACTAGCTAAAATACAAATAGGGATAATAAGTGTAGTTAGTAAAACAAAAAATAA
 30604  AGAAATACCATCTACTCCTACTACTTCTTGAGTAGTTACAGTAGGGAAAGAACTAACAAA
 30664  TTGGAATCCATTATAATTAGAATCAAATCCAGCCCAAAGAACTAAAGATAATACAAAAGT
 30724  TAATAATGAACTAGTAAGAGCTACCTTTTTCTGTAAAGAAGTATTTTCTCCAGATAAGAT
 30784  AACACCAATAACACCTAAAATAGGTGTAACCAATAGTGATAAAATCAT
;     G-nad4 <== start
 30832  AGTTATAATTTAGATTGTTACTTCTTAAATAGAGAAAACAGTAATTATATTAAAAGATTA
 30892  GGGACGCTCAGGGCTCCTTACAGGAAGCAGCCGTAATCGCTCTCAGCCTCAATGCCAAAC
 30952  TCGGCATTAATTCATAGACAATAAGTGGTTTATCACTTTAATATAATTTGGCCTAAGACT
 31012  GAGTTCCCAAATATTATATATTTTATATATAATATTATAACCTAAGGCAAGCCCTTAGGC
 31072  CATAACTCCGGCGATAGCCGGGACCTTAAATATGGGAACCTTTGACCCGGGTTCTATAGA
 31132  TCCGGGGCTAATAAAATAATACTGCTATTCCGAAATAATTTCGGAACTGGGGCTTAACCA
 31192  CAGTTTAGTTATAAATCCAAAATTTAATAACAGGGCGA
;     G-orf120 ==> start
 31230  ATGCCCTGGATAAAATTTATGTTATTTTATACTATCTTTTACTTTAATACTGATAATAAA
 31290  TTATACAGTTTATATAACATAATATGGGGTTTATATAACATAGTATGGAGCCCCCCTGGG
 31350  AGGTCAACTCTTCGATCCTCAAGAGGTAAAGGGCTGTCCCGGTGTGGGGCCCCGTTCAAT
 31410  AACCTAAGAGTACCTAAGACCTTTATCAAAGAGGGGCGCTTCGCGCCCTTTTCAACTAAT
 31470  TTAATATATAATATTTATAAACACACAATAACAACATTAAATAATGTATTTAAGATAGAC
 31530  ACCTTGAATTATAAGTCCAGGTTAACCAGACTCAATATTTCTAAAATAAAAGAAACTAAA
 31590  TAA
;     G-orf120 ==> end
 31593  TAAACCCTATTATATGGTTTATTATTTATAATAAATCTACAGCTTTGCTGTGGAAGATTT
 31653  CCCTTAACTTATTAATAATTTTTAGAAAATA
;     G-atp8 ==> start
 31684  ATGCCACAATTAGTTCCATTTTATTTCTTAAACCAAGTATCATTCGCATTTCTTCTACTT
 31744  ATGGTTTTACTATATGTAGCATCTAAATACATTTTACCTAACTTTATGTTAGTACAATCA
 31804  GCTCGAATGTTCTTAGCGTCTAAATAA
;     G-atp8 ==> end
