# Supplementary material for: Global Characterization of Fungal Mitogenomes: New Insights on Genomic Diversity and Dynamism of Coding Genes and Accessory Elements
Source: Front Microbiol. 2021 Dec 1;12:787283. doi: 10.3389/fmicb.2021.787283 (PMC8672057; doi:10.3389/fmicb.2021.787283)
Supplement: Supplementary File 1 — de novo annotation files of the 685 mitogenomes investigated in this study. Annotation was performed with the Mfannot program. [file Data_Sheet_1.ZIP › Supplementary_FileS1/NC_010222.1_Mycosphaerella_graminicola_mitochondrion_complete_genome_mitogenome.mfres]

;; Masterfile modified automatically by mfannot version 1.35
;; on Thu Dec 24 18:16:37 2020 by user pfonseca on host LGCM-PROC
;;    - Gene Totals: 57
;;    - List of genes added:
;;      atp6                 atp8                 atp9                
;;      cob                  cox1                 cox2                
;;      cox3                 nad1                 nad2                
;;      nad3                 nad4                 nad4L               
;;      nad5                 nad6                 orf107              
;;      orf126               orf138               orf149              
;;      orf155               orf157               orf196              
;;      orf200               orf213               orf221              
;;      orf228               orf233               orf249              
;;      orf351               orf473               orf481              
;;      rnl                  rnpB                 rns                 
;;      trnA(ugc)            trnC(gca)            trnD(guc)           
;;      trnE(uuc)            trnF(gaa)            trnG(ucc)           
;;      trnH(gug)            trnI(gau)            trnK(uuu)           
;;      trnL(uaa)            trnL(uag)            trnM(cau)           
;;      trnN(guu)            trnP(ugg)            trnQ(uug)           
;;      trnR(acg)            trnR(ccu)            trnR(ucu)           
;;      trnS(gcu)            trnS(uga)            trnT(ugu)           
;;      trnV(uac)            trnW(uca)            trnY(gua)           
;;
;; end mfannot
;;


>NC_010222.1 Mycosphaerella graminicola mitochondrion complete genome gc=4
     1  GTTAAATATAAGTAAAGTATTAATCTTGTCTTATACAAATTAAATTAAATAAATAGATTA
    61  TAACATAACTGATGTAATTGTTTAAAAGTCGTAATAGACAATATTGTAATAACAAA
;     G-trnM(cau)_1 ==> start
   117  GCCCGAGTAGTTCAATGGTTAGAACATTAATTT!CAT!GCATTAAGAATGAGAATTCGAA
   175  TTTCTCCTCTGGCT
;     G-trnM(cau)_1 ==> end
   189  AACCCTTTTTGCCCCTTTTTTTTATACTGGGTTATTAACTAGATTTTACTGAGTAAGATA
   249  CACAT
;     G-cox3 ==> start ;; mfannot: alternative ATG start pos 263
   254  TTGTTTATTATGTCAAACTTGAATCGTAGTGTATTTCAAGGTCACCCTTTCCACCTTGTT
   314  TCACCTTCACCCTGACCTATTTTAACTTGTGTAAGTCTGTTAGACTTAACAACGTCGGGT
   374  GTTTTAAGCATGCATGGATTTACATATGCAGCTTACTGATTACCTTTAGCCTTAATACTT
   434  TTAATGTCAAGTATGTTTTTCTGATTTAGAGATGTAATATCTGAAGGTACTTACATAGGT
   494  AACCATACTCTGGCTGTACAGAAAGGTTTAAATATGGGAGTATCCTTATTTATTATATCT
   554  GAAGCTTTATTTTTCTTAGCTATATTCTGAGCCTATTTTCATAGTGCTCTTTCACCTACT
   614  GTAGAATTAGGTGCACAATGACCTCCTATGGGTATAGAAGCAATTAACGCTTTTGAATTA
   674  CCGTTACTTAACACTGTGTTATTACTGGCTTCTGGAGTAACTATTACCTATTCTCATCAC
   734  TCTCTAATACAAGGTAACAGAAATGGTGCCTTGTACGGAGCCTTGTTTACAATAGTTTTA
   794  GCAGTTGTATTTACATTATTCCAATATGTAGAATATTCAGTTTCTTCTTTCACTATAACT
   854  GACGGTGCATACGGATCTTGTTTCTATTTTGGAACAGGTTTCCATGGATTACATGTTATC
   914  ATAGGAACAATGTTCATAGCGGTGGGTTTTTGACGTTTAGTGGCTTACCATTTGACGGAG
   974  AATCATCATCTGGGTATGGAAGGTGCGATACTATACTGACATTTTGTTGATGTGGTGTGA
  1034  CTTTTTTTGTTTCTATCTGTTTACTACTGGGGATCTTAA
;     G-cox3 ==> end
  1073  GCGTTTGTTCACCTACTCCATTTTTTCTATGTGTTTGTACTAATTAGTACTCTACTTTAT
  1133  TTCGTTAACTTTATTATTACCCATCGGTATATTCTTTTTGACTTTTTTCTATTATACTTT
  1193  CTACCTGCAATTTTAGTTATATTTTATTTATTATTTTACGTTGTTGTATCTATTGGCCCT
  1253  CCATTTAACTTATCGAATCATAATTTAGTTATCTTATCTGTATTAACGGTTTCTTCGTTA
  1313  TCCGCTTATCTTACATTGTTGTTATCTTCATACAATGAGTACAATTGTAGTATA
;     G-orf249 ==> start ;; mfannot: GTG upstream: 1103
  1367  ATGGGTTTATTAAATAATAATTATAAACTCATTTTATTTGGTGTTACAACCTTCATCTCT
  1427  GTTTTAAATATCTTGCTATTTGTAGCAGTTAATGTTTACGACAGTTTTCTTTGTACTTTT
  1487  TTAGCTTTTGTGTTTAGTTTGGTTGCTTTATACTCATTAGTATTTAATTTTCATGGATTT
  1547  AAAGCAAGATACCCTTTACTTAGTTTTCTTCTCTTAGTTACGTTAGTACTAATTGTGTTA
  1607  TTAACTTCTCTCTTATTAAGCAGAGAGTTGTTTAACTTACTCTATAGGCTATGTATGAAT
  1667  TCAGCCGGTCCCTCTAATAGTTCTGGAGGAGCTACAGGTGGAAATACTGGGGGTGGAGGC
  1727  GGCTCAGGGCCAGGGGGTCAGCCACCTCACAGTACCCCTATTACTCCACAGCAACTAAAA
  1787  AGAGACAGGAAAGATAGGGAAAACTTAATCCGTAGGGGTAATAGAGCTCTAAAGGCCATT
  1847  GAAAAAATTAAATCAAATCTTACAGCTGAAAACCAGGCTAAACCACAAGAATTGAGAATA
  1907  GCAGAAGAGCTTCTTAGTTCACCAGAACTAAGAAAGAAAGAAATTAATTTAGTAAATATA
  1967  GCTAAGTCATTTGAGGAGATTAAGAACAAAATGGTAAACGATGGGACATCTAAACAACCG
  2027  TTAACACTTCCCTGAGAAGTAATGGCGGATTATATAAGTAAAATAAATAAACTAAAAGAA
  2087  ACACAAGATGAGTCAGAAAGTCAAAATTAA
;     G-orf249 ==> end
  2117  TAAAAAAAAAAATTTTTTTTTTAGTTATAAGTAATTCGTATGACCTTTTTTATAAAACTA
  2177  AGGTCATAGGTTTAAACATTTAAGCCCTTATTACTATTTACTTAAATTTGCAGATAAATG
  2237  TCTAGCTATGGATGCTAAAGCAATATCTTTGTATAATTTATATATATCTATACCTTAAT
;     G-nad1 ==> start ;; mfannot: alternative ATG start pos 2248
  2296  ATGTTGTATTCACCGACAATTATATCAATAGTTGAAGTACTACTAGTAACTGTTCCTGTA
  2356  CTTTTAACTGTCGCTTTTGTTACTGTGGCTGAAAGAAAAACTATGGCTAGTATGCAGAGA
  2416  AGGTTAGGGCCTAATGTAGTGGGATACTACGGTCTATTACAAGCATTTGCAGATGCTCTT
  2476  AAACTTATATTGAAAGAGTACGTATCACCTACACAAGCTAACTTAGTTCTATTTTTTCTT
  2536  GGTCCTGTAATTACATTAATATTTTCTTTATTAGGTTATGCCGTTGTACCTTATGGTCCG
  2596  GGACTTGCTTTATCAGATTTTAATTTAGGTATCTTATATATGCTAGCTGTTTCTTCGTTA
  2656  TCTACTTATGGTATACTATTGGCTGGTTGATCTGCAAATTCCAAATATGCTTTTTTAGGT
  2716  TCATTAAGAAGTACAGCCCAACTAATAAGTTATGAGCTTATACTGAGCTCAGCTATACTG
  2776  TTGGTAGTATTATTAAGTGGTAGCTTAAATTTAACTGTTAATATTGAAGCTCAAAGAGCG
  2836  ATATGATTTATAATGCCATTACTCCCTATATTTATCATATTCTTTATAGGAAGTGTGGCA
  2896  GAAACTAATAGAGCTCCCTTTGATTTAGCGGAGGCAGAATCGGAATTAGTTAGTGGATTT
  2956  ATGACAGAGCACGCTGCAGTTATATTTGTTTTCTTCTTTTTAGCAGAGTATGGTAGTATA
  3016  GTACTTATATGTATACTTAATACTATGCTATTTTTAGGAGGATATTTATTTGACTTTTCA
  3076  TTCTTATTTTATATATTTAACGGAGTGCAATATCTACTGGACTTGCTATTTTTAGAAGTA
  3136  CCATCACCTTTGTGAGGGGGGGTCGAATATGCTAGTCCTATTTACCCTCAATATGGTGTG
  3196  CAAGGCTCTTATGAAGGACTTGAAATTTTTAATAGTCCATTATTAGAAGGTCTAGTGACA
  3256  GGGCTAATTATAGGTATTAAATCATGTATAATGATATTTATATTTATATGAGTTAGGGCA
  3316  TCTTTCCCTAGAATACGTTTTGATCAATTGATGTCCTTTTCTTGAACAATACTTTTACCA
  3376  ATAATTATAGCTTTTATAGTTTTAATTCCTTGTATCGTTTATAGCTTCGAAATTATACCT
  3436  AGTAACATTAGTTTACTTTAG
;     G-nad1 ==> end
  3457  TTTTATTACAATACGCAATTTAACTTTCAAAAAAAAAAAAAACTAATTATGGTATTAGCA
  3517  CCGACAATTAAGCTTAAACGCCTGCTTTATACCTATAAAGAGCTATTTTGTACCCACTAG
  3577  GTACTGCAAGCTTTTATATAATTTCGTACATATGTTATATGTTATTATATATATGCCTTA
  3637  TTCTACAATTTGCATTTACCTTCAAATACTACTTATAATCTTACTAATATCTGTATTTAC
  3697  ACA
;     G-trnN(guu) ==> start
  3700  GCCTTTGTAGCTCAATGGTAGAGCGGAATACT!GTT!AATATTCTGATACATGTTCGATT
  3758  CATGTCAAGGGCT
;     G-trnN(guu) ==> end
  3771  ATATATGATGACTATAGCTTGTTATTGTATAGCTCTAATTATTAACGAATGCAAATAATA
  3831  CAAATG
;     G-trnR(acg) ==> start
  3837  GACGTGTTAACTCAATGGTAGAGTGTTGTACT!ACG!GATACGATGGTTGCAGGTTCGAG
  3895  TCTTGCACGCGTCT
;     G-trnR(acg) ==> end
  3909  TATATTATTCTACTTTGTTTAAATAATAAAAAATGAAACACACA
;     G-trnC(gca) ==> start
  3953  GGGACATGCAGTAAAAGGTTTTACATTTTGATT!GCA!GATCGGAAATATGGGGTTCAAT
  4011  TCCTCCTTGTCTCT
;     G-trnC(gca) ==> end
  4025  TTAGTCCTAAGCTTCTTTTTTTTAGCACTATTATCATAAAAAAAAAGAAAATAGGTGGTG
  4085  CGTTACCTAGTTCGACTAATAATTATCTTATTAAAAAAAGCATATACGACATATTAGTTA
  4145  CAAA
;     G-trnR(ucu) ==> start
  4149  TTCTTATTAGCTTAATGGTAGAGCAGGATACT!TCT!AATATCTGGGTCTAAGTTCGAGT
  4207  CTTAGATGAGAAT
;     G-trnR(ucu) ==> end
  4220  AGTTATCGTCATACCAACGACCTAAACTTTACTTACAAAAAAAGTGCGATATAGTACAGA
  4280  TTAGGTATAAATATTGTACAAAACTGTATACGTTTATAGTATTAA
;     G-trnK(uuu) ==> start
  4325  GAGAGCTTAGCTTAATGGTAAAGCATGTGACT!TTT!AATCATTTTTATGTGAGTTCAAA
  4383  TCTCATAGCTCTTA
;     G-trnK(uuu) ==> end
  4397  AATTATATTAATAGTTATTGTAATTAGATCTACGAGTATAGGTACTTTTTATCCTCTTAA
  4457  TATATAAGTTTAAAAACTTATTTTATTTTCATTTTTAACCATAATTTCTACATATAAATC
  4517  ATAGCTGCGTACTATCTAAGGCTGTTAAGCCTATACATTTAATTATTAATTAATTGCAAG
  4577  GTTGAGTTTTAAATATGATACTGCTATTGTCGCATTCGCTTTTTTATTAATACACAAAA
;     G-orf213 <== end
  4636  TTACGAATATGTATCTAATATAGCGAGTAAGAACCATGGATCTGAGTTAAATAAC
;     G-cox1 ==> start
  4691  GTGCATAACTCAGCAATATCTATGTGATCTGAACGTTGATTTCTTAGTAGTAATGCAAAA
  4751  GATATAGGAACTTTATATCTTATTTTTGCCTTATTTTCAGGTTTACTTGGTACAGCCTTT
  4811  TCTGTACTAATAAGGCTAGAACTATCTGGACCTGGTGTACAGTACATAGCGGATAACCAA
  4871  CTGTATAACAGTATTATAACTGCTCATGCGATACTTATGATATTTTTCATGGTTATGCCT
  4931  GCTATGATAGGAGGTTTTGGTAACTTTTTACTGCCTTTATTAGTAGGAGGACCTGATATG
  4991  GCATTTCCTAGACTAAATAACATTAGTTTCTGATTATTACCACCTAGTCTTGTATTATTT
  5051  ATTTTTGCTAGTACAATAGAAAACGGAGCCGGTACAGGATGAACATTATATCCTCCTTTA
  5111  TCAGGTATACAAAGTCACAGTGGACCAAGTGTAGATTTAGCCATCTTTGCTTTACACCTG
  5171  TCTGGTATAAGTAGTTTATTAGGTGCAAATAACTTCATAACAACTATATTGAATATGAGA
  5231  AGTCCTGGTATAAGACTACACAAATTAGCCTTATTTGGATGAGCCAT
;     G-orf213 <== start ;; mfannot: GTG upstream: 5364
  5278  ATTAGTTACAGCTGTATTATTACTATTATCTTTACCTGTATTAGCAGGTGCGATAACTAT
  5338  GGTTTTAACAGATAGAAACTTTAACACATCATTCTTCGAAGTAGCAGGTGGTGGAGACCC
  5398  TATACTGTACCAACATTTGTTCTGATTCTTTGGACACCCTGAAGTTTATATATTAATTAT
  5458  ACCTGGGTTCGGTATTATAAGTACAACTATATCTGCTAGTTCAAATAAAAGTGTATTTGG
  5518  ATACCTGGGTATGGTATACGCTATGATGTCTATAGGTGTGTTAGGGTTTGTAGTATGAAG
  5578  CCATCACATGTATAGTGTAGGATTAGACGTAGACACACGTGCCTACTTCACTGCAGCTAC
  5638  TTTAATCATTGCGGTTCCTACAGGTATTAAGATATTCAGCTGATTAGCTACTTGTTATGG
  5698  AGGATCATTACAATTAACACCCTCTATGCTATTTGCATTAGGTTTTGTGTTTATGTTTAC
  5758  TATAGGAGGTTTAAGTGGAGTTGTTTTGGCCAATGCATCATTAGATATAGCATTCCATGA
  5818  CACTTACTACGTTGTAGCACATTTCCATTACGTTTTAAGTATGGGTGCTGTATTTGCATT
  5878  ATTTAGTGCATGATACTTCTGAATACCTAAAATACTAGGGTTAAATTACGATATAATGTT
  5938  AGGTAAAGTACACTTCTGAATATTATTTATAGGTGTTAACGTTACTTTCTTCCCTCAACA
  5998  TTTCTTAGGATTACAAGGTATGCCTAGAAGAATTAGTGACTACCCCGACGCTTTTGCAGG
  6058  ATGAAACATGGTAAGTAGTTTTGGATCTATTATATCTGTTGTAGCTACATGATTATTCTT
  6118  GAACATATTATATCTACAGTTAACTATAGGTGAAAGTGTGTCTAGATACCCTTGAGCTAT
  6178  ACCACAGTTTTTCTCTGATTACTTAAGGTTCTTACTTAATAGAGCGTTTTTAAGTTTAGA
  6238  GTGATGTCTTAATAGTCCTCCTAAACCTCATGCGTTTGCAAGCTTACCTGTACAATCCGT
  6298  TATGCATATACCTGCGGATTTAATAAATATAGACTGACAAAGCATATTTGCGTCTATACC
  6358  AGCTGAAGCCCTTATTGATTGTACTAAGAATATAGTAACTGGTATTATTACTTTAACTAG
  6418  CCAGTCTGCCGGTACTTTATATGTAACGGTAGGAGAGTTAATGACACATTTAGTTAGTGA
  6478  AAGTGTTCAATTAGTAGGGGACGTTACATCCAGACAAATTTATAGTGCCTTGATACACTC
  6538  TATGACCACAGTAATGCCTACCCCATGAAATCCTACATTATTAGGAGGTATTCTTCAAAC
  6598  TGGTAATGCTATAGTTTGATCTGCAGATAGTCCCATTCATATGCTTAAGCCTATGTTAGA
  6658  TGCTATGCCAACTAATCTATCACAGGAGCTTACTAGTTCGTTAACTAGACTAGCTACTAG
  6718  ATAA
;     G-cox1 ==> end
  6722  GTATAGTTTTTACACTACAATAAAAAAAAAAAATCTGCTTACCAATAGTAGTTTATCTTA
  6782  ATATTACTGCTTTATTTAGGTATTGTCACTACAAAGTATATTTATCTTACTTGTAAGCGC
  6842  AATAATTCTTGCTTTTGCTGCATTTCACCGTATAAAAATATACGTATATAAACACTACTC
  6902  GATATTGGGATCGCTTAAAGAGGACTTCTTGTATAATAATAGCTCGGTATTACACAAAAC
  6962  CGAAAAACGATTTCCTATAATTTAATGCTCGTTTATTACTGCGTTCATGATATGTGTAGT
  7022  TTTTTTTTTATCTCACGGACATTAATATATTAGGAAGGATAATGTTTACTTAGATAGCAA
  7082  GTGTGATTACTATTATTGTTTAGTACTACACTGGGTAATATAGTTGTATAAGTCCTACTT
  7142  TAGTTAGGGTTTATAAAGAAAACCCTTATGTAAAGTTACCTAATAATCAGGCTATCTCGC
  7202  TAAATGCAGGTACGCTCATATTGTTTAATGGTAATTATTACTGTTATTCTAATATAGACG
  7262  CAAAACATTTAGTGCATTAAGTAGCGTTAAGGTATGTAATTTCGCATAGAATATGTATCA
  7322  TGCCTTCCGTTCTATACATAATAACATAATCAGTTACGGTTTATATAGGCAGTTACTATG
  7382  TTAATATTATAGTACTTTGCTTATGCAAGTATAAGCTGCACCATCGCTAATATCTGTATG
  7442  CACGCTTATAGGGTATGTTATATAAATAACATTGTACATCACTATATCTATATAAAAAGG
  7502  GTAGTATTGTTTTTTTTTTTAATCCTCTAGGGATTTAAGTAAAGACTCTACAGTTGCTAC
  7562  ATTATCGGAGGGGCTAATATAAGGAAAGCTATCACAAATATCAACCTTCTCACCGGGGAA
  7622  CCGTATAAAGGTAAGCTGTATATTGGGATTATATTTATTAATGTAATTACTATCTGTGAA
  7682  ATAATAACGTTGCAACTGGAGGTCTATAGCATCTATAAACCCTTCAGTGCAAAAAACTTC
  7742  AGATATATATAATTTATGCAACAATACACTGTTCTTGCTAAACTCCAATATTAAGGGTAC
  7802  GGACAAATTGTAATAAAGGGTAACTCAGATAGAATTAATGTATGACTAAGTAGTGACGTT
  7862  AATGTTAAAGAAGAAGAGAAAGTATCGGAGGATAAACAGTCTTCAATAAACTCCGAGACA
  7922  GCTAACAAATACTTTGGTAACAGGTCTCCATTTAAACCAGAAGTCTTCACACCAACAGAT
  7982  AGTATACCTGCATATATAAGTGAAAACACCTGTGAG
;     G-orf149 ==> start
  8018  ATGGCTAAACAGGTAGAATTACCTTCAGATAAAAGTAGTGATCAACTAGATGGGAAATTT
  8078  GATGAATCATTTATACCTACAGCAAAACACAGAACTATAGTTAAAGATGAGAACTTAGAT
  8138  AAAGATGAGTCAAGTAAAGTATTTGATGTATCAGCTAAATATAATCAGGAGTTAACCGGT
  8198  TTAACTCTAGAAGATACCTTAAAAGAAAGAAGAGGTGTTATTAAACAAAAAGATTACAGC
  8258  ATTCTAGGTGAAATTAACCCTACAGAATATGACAATAATATGCCTGAAACAGCTAAAATT
  8318  CTTCCTGAAACAATTGAACAACAACAGCCTCATAACCTAGATGAAGTTAGAAAATTATCT
  8378  ATTACTAGTCAGCTGTGACATAGAAAGTATCATTTATTAGACGCTGATGGATTTTGATGA
  8438  AGAAAGAGAGAGGAACAGAATGATAAATAG
;     G-orf149 ==> end
  8468  GGTATAATTAAAGATATCAGAACGAATTGCACGTTCATCAAACAATTCGATGTTCGGTTT
  8528  TACTATTAAACTACGATATC
;     G-orf155 <== end
  8548  TTATATAATAAGTATGTAGTTACTATCTATTAATATTTTACTACTAAAGTGTTTGGAATG
  8608  TACCAATACTTTTTGTATGTCAGGTACCTCGTACACTAATGTTTCCCCTTGTTGGCTTGT
  8668  ACTTATCTCAAATCTGTTATTAACCGCATCGTAATTCTTTTCCTTTAAATAATTCTTTAA
  8728  GGTAGAAAGTATAGTTGCGTGGAAAGTTTCTAAGTAATTAGAATTGAAATAAAGCTCTAT
  8788  ATAAGCTTGTCTTATACCTGCCAATAATAATTCAGCTTTGTCAGCTGTAGTACCAAAGCA
  8848  ATCATGTATTGTAAACAGATTAACACTGTGATTTCTACCTGAGAAATGACTACAGTATTG
  8908  CTCGTAATCGTACATTGAGAAATTAGCTTCTAATAAGAATTTATACAATAATGCTATAGC
  8968  ACATCCATCTAGTGAGTGGATGAAATTAGGCATCAGAGAATATTGCAT
;     G-orf155 <== start ;; mfannot: GTG upstream: 9186
  9016  TTTCTTAATGTCAAAGTGCTCTGTTACACTTCTATACTTGAATGATCTCTTTTCACCAAC
  9076  AAAGGGTTTAAATTCTTCAACAGCTGTTTGTTTGTAACCTGATTGTATTAGCACACCTGA
  9136  AGGTAGAGTTCAAGGTACAGGTAGATTCAATTTTCCTAAAAGCTTTGCCACTTGACTTAG
  9196  ATACTTTTTAAGCTCGTTAATACCTGGTATCTTTTCTTTAAAGAAAGCGTCAAATAGTCC
  9256  TACATATACTCATATGTCTGTACTTAATACTTAATTACCTTCAAATACATATTTAGTTAT
  9316  GACTTGCTCCCCTTTTGCACATTTGTAATTGTTATTTTCTAGTAATTCCATAGGGTTATC
  9376  CCCTACTTTTAAGTATTTACTTGTTTCACATGTAGTAGCCAATGACTCTTCAATGTATTT
  9436  ACACATAACCTTTCTACCTGCATTGTAGTTGTAAGTCATTAAGGCGGTTTTAATTTGACT
  9496  TATAGTCAACCCAAACGTTATTAATCTTTCATATCTTGCACAGGTAGCTAATTTCTTGGG
  9556  ATCAGTACTGTCTTTGTTAGCTTTGATGTAGCTGGCCATCATTATGTTGATCGTCTCGGC
  9616  TGTGAAGCTATAAAAGTCTCTCGGTTTGTCACTTACTTCCATTTTAGTTAAATTCAAATG
  9676  AGGCATATGTTCCATATTCTTTATTAGCATAACTAAGTGTTGTAGTCCTGAACATGAAGC
  9736  ATCCAATTGTACTGCATAACGAGTATGGAAGGATGAAGCTTTGTCACTGTTCTCTCATTC
  9796  AACCAACCTTGAATATTCAAAACATCAAGATACAAAAATAGCTTTCTTTTTAGTATCACA
  9856  TTTGTTGATAAAGTCTAGATTTTCACCTATGTTGGATAATATAGCTTTATTTTCCTCCGC
  9916  TCAGGATACTCTATCTGTAATAGAAGTTTTACTCAGTAACTTACTAAATAAGGAACCCTC
  9976  TGTGTGATAACCTACCGTAACACCTAACAAATAACCTACAGATACATCCATCTTTATGTA
 10036  TTTAGATTCTTCCACGATAACTTGATAAGTAAACTTATTATTATGTGAATTTAAGCCTAG
 10096  ATTACCTTGTCTTATGTTGAAGGTGTCGTTACATAGTGGAGCGAGACAGGTGGCATAGGT
 10156  ACGCCTGCTAGAAACATAAGGTCTAGTTCTCCCTGTCACAGATACATTACCACTCCCCGA
 10216  ATAACCTTTCGGTTGGAGCGCAGTACTAAACGAGCGGAAACTAAAACTATTTTTTTTTTT
 10276  TATTGTTATTAAAGCGAACAATATTACTAAGAGTAGGTTGTTATCCAGCTCATAAAATAA
 10336  AGGTAACACTATGTAGAAAGTCAATCCTACAAGTATATACAAGGCATATGAAGTTATAAC
 10396  TCCTGTATCTAACTTAGATATGCTTGTACTTAGGTTCAATAGACCTTTCTCTAAACCAAA
 10456  AGGTCCTACTAACTCAATAGAACCTTTATCTATTACTTTAGTAGTCTGCCCTCCTAGCTT
 10516  CAATACGAGATCAGTAACGTATCTGTTATAGAACATTTCGATTAAAAAACGAGCCATCTC
 10576  TCCCTACTCATTTATATCACTAGGTTATACATATAAGGACTTATGCGTTATATGGCGTGT
 10636  AATCTACAACAAATTAAACCACCAAGAATATTAAAAGTAGCGTTAACAATATTCTTAATC
 10696  TAAGTGAAGGGTAGGATAGTAAGTACAGAGTATGATCTGTTTGGCGTATTATGTATCTGT
 10756  TATATAAGTATAGTTCGAGTAGTAATAATTAATGCAAACACCTACTATACCAATGATAAT
 10816  TATTTTTTGAGTATGAGTTACACTTACCATTTAAATCAATTGGTGCGCTTATCATATATG
 10876  TAGCAT
;     G-nad5 <== end
 10882  TTACTGTAAATAGTATCATAGTTTCAACTTATTTTTTTTTTTTTGGCTTTTTTTGTCGTA
 10942  TTCCAAAATATCAATTAAGCTCTGTTTATACGCCTGATTTTCAGAAACAGTAGTACAATC
 11002  AACATGATCATAACTATCGATAATATTATTACTAACATTATTTTTATCCGCAGGAAATCT
 11062  AATGAATATAAGCTCAATATCGGGGTTTAATATCCGTACGTAGTCTTCATCTGAAAAATG
 11122  GAAATCCCATAATTCAGAATGAATTCTGTCTACTAACCCGCTAAGATCAAATCCTTCATA
 11182  TATGTATAAACTATGTACTTCACTCCCCATGTAGTTAAACTTGATTATGAAAGGTCCTGA
 11242  TAGGGTGTAGTAAAAATAATCTGCTAGACTATTTTCAAAGCCAGCGGCTTCACTATAGTA
 11302  AGGAATTGTAATACCTAGCAAGTAACCCAGAGAAACAGTAATATGAATATACCCGGCTTC
 11362  CTCAATAAGAACTTTATATGTAAACTTACCGTTAAATGAGTTTAGACTCAGATTCCTCCT
 11422  ACTTATATTGAAACTGCTATTATTACTATGGCTAACCGTAGTAGAGAACGCCCGATAACT
 11482  GAACTTATATAGCTTGTATCCTTGCATGTAACGCTTATTACAATTATATTTGTAACAATT
 11542  AATATGTTTAGTAGTACAAGATACACCACAGTGATTGACGTATTTAATGTTACCAGATAG
 11602  GTATGATTTTATAATACAGGGTATACTTTTTTTTATTGTTACTAAAGCAAACAATATTAT
 11662  TAAAAGCAGACTGTTATCTAGCTCATAAAACAAAGGTAAAACTATATAGAAAGTCAATCC
 11722  TACAAGTATATACAAGGCATATGAAGTTATAACTCCTGTATCTAATTTAGATATGTTCGT
 11782  GCTTAAATTCAACAAAGCTTTTTCTAAACCAAAGGGTCCTACTAACTCAATAGAACCTTT
 11842  ATCTAATACTTTAGTAGTTTGCCCTCCTAGTTTTAACACTAAGTCTGTCACGTATCTGTT
 11902  ATAAAACATTTCAATTAAGAAACGTTGGTTGAAAAAACTGAAAATGTTATACCCAAATCT
 11962  AGACAGCTTAAAGTTTATTAGTGCTTTAGGTGTAAATTCAGATATTATGATTGAAATTAT
 12022  GCTTAGTGATATAGTGAATATTAAAGGTAAAATCTTAAAGAAAGTAGGCACAGCAAATTC
 12082  TGTGTCTAACATAATTTCATGACTAGGGTGTATGAATAAACTATTATCCTGGAAGAAATT
 12142  AGATCCTAACCCAATAAACATATCTTTAGTAACATAACCAAAGAATATAGAAAATACCGC
 12202  TAATATTATTAAAGGCATACTCATAAATATATCTCCTTCATGGGCGTGCTTGTAATTAAC
 12262  AATAGGTCCATTAGGGTTAGTTAAGAAAGTAAGGTACAACACTTTAACTGAATATAGTGT
 12322  AGTGAACATAGCACCAATAGTAGATATAAAGTAAACCACTGTACTAGAGAAATAAAATTG
 12382  TCCATAAGCTGATTCAAGTATGAAATCTTTAGAGTAGAAACCTGTCATGAAGGGGAATGC
 12442  AACTAAACTTAGTGAAGCTATTAACATAACTGAATAAGTTAAAGGTAAGAAAGCTTTTAA
 12502  TCCTCCATATTTCCTGAAATCTTGGTTATCTGACACAGCGTGTATAACAGCTCCAGCACC
 12562  TAAGAATAACAGCGCTTTATAAAATGCGTGGTTAACTAAGTGGAATAGAGCAACATTGTA
 12622  AGATGACAGCCCTATTGCTACAACCATCATACCTAATTGACTCATTGTTGAGTAAGCTAT
 12682  AACTTTCTTAATATCCTGTTGAAACAACCCTATAAGAGAACTAAATACAGTAGTGATAGC
 12742  ACCTATTCACAAACATAATAGTAACACAGTGTTACTATACTCTATAAGAGGAGAACTACG
 12802  CATTAATAGATAAACTCCTGCAGTAACCATAGTTGCTGCATGTATTAGTGCAGATACAGG
 12862  TGTGGGACCTTCCATTGCCATAGGTAATCATACATGCAATCCTACTTGAGAGCTTTTAGC
 12922  CATCGCACCTATAAGTAAACAGATACCTATTATGGTTATTATATTCTCGTTCATTAAGGG
 12982  TGCAATAGAGAACACAGTAGAGTAATCTATGTTACCAAATGATCATAGTATAGCAAACAT
 13042  ACCTATAGTTAAAAAGCAATCTCCTACCCTGTTAGTTAAAAATGCTGATATAGAGCTTTG
 13102  ATTTGCTGCTATTCTAGTAAATCAAAAACTAACTAGTAAGTATGAACATACTCCAACACC
 13162  TTCTCATCCTACGAACATTAGTAAGTAATTGTTTGAAGTTACAAGTATTATCATCATGAA
 13222  GGTGAATAAGCTTAGATAGCTGAAAAATCTTTGATTATGAGGATCATGACTCATATAACC
 13282  TATTGAGTATATATGTACTAAGGAAGAAACGATAAGAACAGGTATTAGCATAGATACAGT
 13342  TAAAGAATCAAAAACAAATCCTCAAGACACGTTTAATGATTCTGAGTCTATTCATGTAAA
 13402  TAATTTAATATAAACTGATATATTGTTAATACCAACTTCTAGAAAACTAATTACGCTAAG
 13462  TATAGTTGTTAATACAACAGATACACATGCTATCAGGTGTGACCCTGTAACACCTACCTT
 13522  TCTACCAAAAAATCCAGATACTATTGAGCTCAATAAGGGTAATATTATTATGGTTAGATA
 13582  CA
;     G-nad4L <== end
 13584  T
;     G-nad5 <== start
 13585  TATTTAAATTCAATTGCAACACTTCCTCTTAATCTATAAAATGCAACAAGTATACCTAAT
 13645  CCAATAGCTGATTCCGCCCCAGCAATAGCTATAATATATATGGCATACACTTGCCCTACT
 13705  ATATCATCAAAATTAAGTGAAGTAATTAAAATTAAAAATGTAATAGCGAGCAGCATTATC
 13765  TCTATTGAAATAAGCATTAATATGACGTTTTTTCTATTCAATACAAATCCTAGAATACCG
 13825  ATTAAAAACAATACAAGGGATAAATTCAT
;     G-nad4L <== start
 13854  TATTTATTAATTATTAGTTGGTAAAGTGAAAACATAATTTAGTTATGTTAGGTACGGGTG
 13914  CCTGTATAACAAGTAAGTATAACGAAATATATAAACGTTACCTTCCTTTTTTTACGTTAT
 13974  AAGGTGTAATAATGTTAAAGCAAGATAATATTATCAGGTAAAATATTGCCTAGTACCTTG
 14034  CCTTAATCAAGGTAACTGAAAAATCTTTGATTACGAGGATCATGACTCGTACAACATATT
 14094  GGTATAAGCATTAATATGATGTTTTTTTCTATTAAAGACAAGGCCTAGAATGCCGATAGA
 14154  AAACAATGCAAGGTATATATAGGTTCTTGTTTATTGTTACTTAATGCTAAC
;     G-orf157 <== end
 14205  CTAAAATAGGTCTACCAAGTATCCCGCTAGATCTAGTAGCTCCTCTAGATCGGTTTTAGG
 14265  TAAAGATGAAGGAATCTCATCTATATCAGGATTGAACGTGCTTTGTGTCCCACTTTTAGG
 14325  CAATGAAGGAGCCTGCTCAAGTGGCGTACTTGCTTCAAGCTCTGCAGGACATTCGCTACC
 14385  ATCCAATTCTGCAGGTGATTTACTACCATCCAATTCCACAGGAGATTTGCTACCATCCAA
 14445  TTCCACAGGAGATTTGCTACCATCCAATTCCACAGGAGATTTGCTGCCTTCTAGCTCAAC
 14505  AGGACTTTTAACTGATCCTTCAGTAAGTACGATACCTGTTAGAATTGTTATTACTAGACT
 14565  AGCAAATAAACATACATAAAATAAATCAGTAGTTATTTTATGTAAACTATATAATGTTCT
 14625  ATGAAAACCAGGCAAGGTTATGCCTGGTCAATACAATACAAGGGATAAATTCAT
;     G-orf157 <== start
 14679  TATTTATTAATTATTGGTTTTAGTAAAGTGAAAACATGGCTTGTATATGTTAGGTGCATG
 14739  TACCTATATAACAAAAAGTCACAACCGTATAAGTATAATTTTTTTTTTTTATTTTGTGGT
 14799  AATAATGTTATTAGTTACAGTATTTTATTTAATATTAAGGTTA
;     G-nad4 <== end
 14842  TTATACGGCAGTACAGTATATCAGTGAAGAAACAGAATAGTGTAAACCGTCCAAGATAGG
 14902  AGTAGGATATACACCCAATATAACTGTCAAGGATACTAGTGTAAGTAATATATAAAATTC
 14962  CCGTTTGTTCAAGTCAGGTATGTTAAACTTGAAAAATCTAGATAATGATCCTGCAAAAGC
 15022  AATTCTATTAAACATGTACATAGTGTAAGCTGCGCTAAATACAATTGAAGAACTGGCAAA
 15082  TGCACCTAATAAAGGGAATCTTTCGAAAGTACCGTATAAACTCATAAATTCTCCTATGAA
 15142  ATTAAGAGATAATGGTGTACCAGCGTTACCTAAACAAAGTATAAAGAACAATATAGAAAA
 15202  TAGAGGCATTATTTGTGTAACACCCCTGTAAAAAGTTATTAATCTGGTAGATGATCTATC
 15262  GTACAATACACCACCTGCACATATAAATAAACCTGAAGAAACGAAACCATGGGCTAATCC
 15322  CAACACGATTCCACCTTCTATTCCCTGTATAGTGTTACTGAATACACCTAATAGGTAAAC
 15382  TGCTGCATGTGATACAGAACTATAAGCAATTAATTCTTTAACATCTATAGTTCTTAAAGT
 15442  ACTGAAACTAGCGTATATAATAGTTATTACACCTATTACGTATATCACGCTTGTAAAGTA
 15502  GAAGTAGGCTTTAGGTAATAAGGGAAGTATTAGTCTAAGTATACCATAGAGGCTAAGCTT
 15562  CAACACTATACCTGCCAATATTATGCTACCACCTAATGGAGATTCAACATGGGCCTTCAA
 15622  TAATCAAGTATTTAAGAAGATTGTAGGGGTTTTAACAGCAAAAGCTATAAATATACCATA
 15682  GAACAGGAATAGTTGAGTTATAAAGTTAAAGTTGGTTTTATACAGTGCATCAAAATCTGT
 15742  AGTACCCATTATAGATGACATCGTAAGTATTGATAGCAATAAAAACAATGAACCTAATAA
 15802  TGTGTATAAGAACAAATAGAAACTTGCTCTAACTCTGTTACTAGATCCGAATAAACCTAT
 15862  TAGTATAAACAGAGGTGGTAATATGCTTTCAAAAAATATATAAAATAGTAATATATCTAA
 15922  TACTAGGAATACCGCAAGCAGTAAAGTTTCTAGTAGTAATATAATTATCACATAAGATTT
 15982  TATATTTTCTGATATCGAGCTTCAATTGCTCAGCAGTGATATAGGCATTATAATAGTTGT
 16042  AAGAAGTACAAAGTATATGCTTATACCGTCTACACCCAGATAAAAGTCAAAACTACTCAT
 16102  ACTGTGGTATTCTTGCACAAATTGAAACTGGTTAGAACTAAAATTAAATAGTATGAAAAC
 16162  AATTAAAGATACAAATAGATTAATAATTGAGGTACTTAACGCTATAACCTTTATTTGTTT
 16222  TGAAGAGCCAGAGCCCTGGTGTAAACTAGACAGATCCCCATTTTCTGAGTGGGATATGGT
 16282  AGATATAATAAATATACCTATTAAAGGTATAATTAGTAGAGTGATAAGCAGCAT
;     G-nad4 <== start
 16336  TAGATAATTTATGGTTATGATTTATATTCCTCTGGTCATCCTCTGGTAGTTATTTAGTCT
 16396  CATTAATACATTAGCTTGTATATTTATTATACTAGTCTCCTGCGGAGCCTTAGCTACGTC
 16456  GAGGACCAGACGAAGTCTAGATAAGGGTGAGTAAGATGTTTTGATAATACATGCGTATGT
 16516  ATGTATTTATTGGCTAAGGTTCTGGTACTTTTTTTTTTTCTAATTATAATAAATGTACAG
 16576  TTATATAGATATACATTAGAAGACACGGTACTTGTTTTTTTTTTTACGTATCTATCCATA
 16636  TAATAGGATTTAATACAGTAGATTAGAGTAGCTCGTGATTAACGGTGTTTTTTTTTTATT
 16696  TATTTTTTTTTGTGTGTTTCTTTTACAAAGAAACTAGAATAGGGA
;     G-nad6 <== end
 16741  CTATTTTATTGTTATTACTATAGCTCCTACCATTGCTAACAAAAGAATTATTGAAGTTAA
 16801  TATCAATCATAACGGATATGCAGTGTAAAGTACATTACCTATACTTGTTATGTGACTTGT
 16861  TTCTGACAGAACACCATCTCATATATGAGAACTAACAAATGATAAGTTGTTATTGTGCAC
 16921  GTTATAAGCATTGTATAAGTTACTCCCCATGTTATCACCCGCTAGTGTTTGTGCTTCTAA
 16981  AAGTGATTTGTCACTAAGGGATCCTAGCTTGTGAGGCACGAAACCATATTCATTGCTTGA
 17041  AAAATTGTTAGGTAAAAGTTTGTATAATGTAAGGTTAAATATACTACCTATCATTATAGC
 17101  CAATGGTATACTATTGTTGTTATCTGTAACAAGTTCACTAATTCTAACATTAATAAGCAT
 17161  TAAGATAAATAGGAATAATATTGATACTGCTCCTACATACACTAGTAGATAAGACAGACC
 17221  TATAAAGTTAATTCCTAACATCATTAAATATCCTGCTATGTTAAGAAATAAACCTATTAA
 17281  AAACAGTACTGATACAACAGGGTTCTTGCTGATTATAACAAGTATACCACAGATTATTGA
 17341  TGCAAATGTAATTATATTTAAAAGGTTATAATTTAAACCGTTAGTAAAGGTTTCATTTAA
 17401  TATGAATAAATTTGACAT
;     G-nad6 <== start
 17419  TTTTTATTTTTAGTTTATAAACTTATCTCGGATAATAACGATTTTTTCACTTTAAAAGTT
 17479  AAAATTAAGTTCCCAGCTAACAGTAAAATATCCTTATAACCTAGCGCAAAGGCGAGAGAT
 17539  GGTTTATCGGGTATAATTGTTAATACAGATACAATCTTATATATTAATTTATTATTTGAT
 17599  TTAAAAAGGATTAAATCAGGAAAACAGTATTAATGATAAATACTAGCACTATACGGCTTT
 17659  TTTTATGGATTATAGGATAAAGAAGAAAAAAAAAATATTTTTAAAAACAAAGTGCGCATG
 17719  GTAATTACAAAGATCGAAGGCGTGCACATAACTATGTACTGGATAGGCTAGATCATTATT
 17779  AGATACAACTGTAAAAGATAATGATAGTAATATATTCCTCTATT
;     G-orf221 <== end
 17823  CTACCCTAAGATATAATCAAGTATTTCCTTAGCTGTTGTGGAACCAGATTCTGTGCTTTC
 17883  TGTATCTGGTACATTGGACTCCCCAGTGTCCCCTTCTGACATGTCGGATTCTGTATTATC
 17943  CGTTTCTGATACGTTAGATTGTACAGGTAATTCATAAAATCTTTCGCTCAAATCTTCAAT
 18003  TTTACTCTTTACTCTATCTGTTCCATTTATGGCAGTCTCAATACCTTTATAGAATTTGTA
 18063  ATAAGAGTTATCAGAAAGTTGACCCAACAAACCGTCAAGATATACATGTTCACTATCAAC
 18123  AAACCCTTGCATATCATCCAAACGTTCAGAGTAGTCCTCACGTTTGTTATAGGTATCTTG
 18183  TGATACTGGGCTTCCAACTTCAGTGGGATTACCTAACTCCTCTCCTTTTCTATTCCGACC
 18243  TTTCTCTATATAATCAATAAGCTCTACATTGGCTTCAGACCCTAGTTTTTCCTGCTTATT
 18303  AATAACCTCCTGCTCAATCCTTGATACATATGCGTCAAGCTCATGAACCTCATCCTCTAC
 18363  TAACTTTACCTCTTCAAAGATTTCATATTGAGGGTTGGAGTTAGACATAAAGAACGCAGT
 18423  AGTAGTACTTATACCTCTAACGGTATTTTGTATTTTAACATTAGTTTTGTATAGTGGCTT
 18483  TCTCAT
;     G-orf221 <== start
 18489  TTAAAAA
;     G-nad3 <== end
 18496  TTAACTATTATGAGTCTGTCTGCTTTCAATAGACAGCGCGTTCTTACCCAACTCAAAGGC
 18556  AAATCCCAAAGTAAGCACTAAGAAAAATATAAGCATAACAATTAAACCAAATATACCGTT
 18616  AACGTATGCACTTACCACGAAAGGGTAAACCAACAGTATTTCAAGGTCAAATAAAAGAAA
 18676  TAGTAAAGCGAAAATAAAAAACGAAATACTAAACTCACTTCTATTCTGACCTAAGAATGA
 18736  ATGAAAGCCGCACTCGAATGCACTGTCTTTCTCCTCATAGGGATTATGAGGTGCAAGGAT
 18796  AAGATTTAATGTCAATAAAACTATAGCTAGTATAGGCACGAAAATTAAGAAAAATGTCAT
 18856  ACTTGTCA
;     G-nad2 <== end
 18864  T
;     G-nad3 <== start
 18865  TAGGCTCTAAATATTATTACAGTTAAAACACTAACTATATTAAATCATTCACCAGGTATA
 18925  TATATAAATAATAAAAGTAACAGAGTAAGTACTGCTATTATTGAACTAAATGAGCTATTT
 18985  ATTACAATATTACTGCTGGTGAACTTAATTTTTTCAACATTGGAACTGTTTGCCCCATTG
 19045  TATGATGGTCCAGAATTTCCATTAGAAGACCCGCGTTTTGACGATATATACGCAGTTAGG
 19105  TCCATATTGTTTATTGATGGGTTAATAACATGATCATTCTTGTAAAAAAAGATTTGCTTT
 19165  ATTAAATTTAAGTAGTACGCAGCACCTATAACGCTAGTAAGGATAGCAACTAACGCCATA
 19225  AATACATAACCGCTATCCAACGCGGCACTCAATATCATCTGCTTTGCAAAGAAACCTATT
 19285  ATAGGCGGAATACCTACAAACGAAAACAATGTTATTGCTAAACTAATTGCTAGATAAGGA
 19345  TTAATATAAAAATAACCTTTTATTTGACTTATTAACTGTATTGGTGAGTTGTTTTTCTCT
 19405  GTAGCTACTATGTTGTATAGATCTTCTTTAGATTCCTCTTTGTTTACATAGAGATAAAAA
 19465  GAAAAACCCATAGTAACAAGTATTATGAAGGCATTTAAGTTAGATACGCTATATTGTAAT
 19525  ATGTAGAATATGTAAGACTGGATAGATTCTGTACTGTTTATTGCCAAAGCAAGCAGGATA
 19585  AACCCAACATGACTTATAGTACTATAGGCAAACAGCCTTTTTATCCTAAATTGCGTTAAA
 19645  CCTAGTACTGATCCTATTATCAGAGAAAACAAACTGCTATATATGAATATACTTTTTCAA
 19705  GAGAAATCAAGGTAATTCTGTTCAGTATAGTAAATAAGTTCTAACAAAAAAGCAAATATA
 19765  GATATTTTTGCTACTATTGCAACATATGTGGTAACTATTGTAGGTATTCCATCGTATACA
 19825  TCAGGTGATCAGAAGTGGAACGGTGCTGCACTTACCTTAAATAAGAATCCTACTGACATT
 19885  ATTATTAATGACAGATGAAAATAGTGCGGTTGATATAAATACATAAAAGTAGATATACCC
 19945  TTAATTTCACTTATACTTGTTATCACGTACATGTTTTCTAAGTTAGTAGTACCTGAATTG
 20005  GCATAAAGTAATGCAGAACCTAACAATATAAAACATGACGATAAACCACCCAATAGGAAG
 20065  TATGTCAAACCACTAGCAGTTGCGGTTTCCGAGTTTCTATATAAGGTTGAAAGGATATAT
 20125  AAACCATAACTCTGTAATTCTATACTTAAAAAGATAGAGACTAAGTCCGCTGTGCTTATA
 20185  AGGAATAGAGCTCCACATATTATGAATACAATAATCAACGGGTATTCTATTATACGATAT
 20245  TGCTCTCCGGTTTTATTTGATATTGAACTTTTATTATACAAAAGATCTTGTCCAAGTATG
 20305  TTTAATATCGAAGAATGTTTATTTATGTATACCTTTCTAGGGTAAAATGCGGTTAAAGTT
 20365  AGTATTACTGCGCTTATAAGTAATATAAATATACTAAACGTTTGAGTAAATGTTGTTACA
 20425  TTAAATAAACCTCCAAAAATACCCACACCTTTACCCAGAGGGTTCAAGTACAGGTTATTA
 20485  TATGCTATAAAGCTTGTCATTAAAAGGCTTTTTATAACTATTCTAGAAAATAGTATAGAC
 20545  TTATCACGTCTTGTAGTAAGGGCATTTGAAACTAATAAGTTTATTAATAATAATATTAGC
 20605  AT
;     G-nad2 <== start
 20607  GGGTTTTTTTTTATAGTTTGTTTCGGGACTTGTAAAGTTTAGTAAGGACTTTTAACAAGT
 20667  CTCCCCCTAATCAAACTTGGACATACACAGTATATTATTACTCTGAGTTCCAGAGCAAAT
 20727  ATATAACTATAGTGTAACCCTAGATATAAATAGTGTAAGTACAGCTATTATTGAACTAAA
 20787  TGAGCTATTTATTACAATATTACTGCTGGTGAACTTAATTTTTTCAACATTGGAACTCTT
 20847  TGCCCCATTGTATGATGGTGCATAATTTCCATTAGAAGACCCGTGCTTTGACGATACATA
 20907  AGCAGTTAGGTCACTTATAAATTGGTAGGTAAGTATATCCTA
;     G-orf473 <== end
 20949  TTATCTATATATGAAACGGCCATTACCTTCAATGTCAACGGTTTGACGTATGATATTAGC
 21009  AGCAATTCCCAAATGTATCCTTCTACACCCTATATCAGGTAGTTCAGGCAGGTCTAAATC
 21069  TTCTGTATCTAAATCTGTGTTCCTTATGTTACCAAAAAAGGATAGGATAGCTTTTGAGGC
 21129  TATTTTGTCGGAAACGGAGCCAGTGCTAGTATAATCATACGCGTTAAATTGTGGGTAGAA
 21189  TACATTTTGCTGCGCCATTAAGGACAGTCCATGTCTTGTTACGGTTATGCCTAACAAATC
 21249  CTCGATCTCCTCGGATTTGCAAGAAAAACCTCTAGAAGCATGATAATCCTCCTCATACAA
 21309  GAAAGCAGATAAGTACTTTCCTTTGAATACTAAGCAATATACTCTTGTTGCGTCGTCAAA
 21369  CTTCATACCATAACGCTTCACTTGAGCTAAGGCATCAAATCAACTATCGCCGTCATGTGA
 21429  TTTATGCTCAGATATGAAGGAAGTCTTGTTATTGTACAACAGCCGGAAATCGGGCTTTTT
 21489  TAATTCTTTAGGCATTTTAGAAGCTCTAGGCTGAGGCTCTAAAGTGTATCCGTCACTAGC
 21549  AGATGATAGATGACCAAATGTAGTAGTTACTATTGCATCTACTAGAGGCTCTACTTTATT
 21609  GCTAGCCTTCATCGTTTCTATTGCATTATGTACTCCTACTTGATTAAGGTAGTAATCCGG
 21669  AGTATCTAAGGCAAAAGCATAAGGTAAATAATTAGTCATAGGTGATATATAACCCAATTG
 21729  GGCAAGACTGCTTGTGAACCGTCCCTTCAAATAAGATACCTTATACATCCGTGTGTTATC
 21789  CACTTTAACTCATTCAGATCCTTCAATATCACATTTGTGATTTTCTCTATCACCTAGATC
 21849  CTGCAGGCGATAACCTTTGGCTATCACGTCGTGTACTGTATCACTCGACTCACAATTTGG
 21909  GTTATAAACAACGGGTTGAATGTACTGTCCCGGAGGGTCCGATATATGATCGTAAGTGCC
 21969  TAAGGAGCAGTGTATTATATCAGGGTCACAGTCCGTGTTAAAACTTATACCCAAAAGTGG
 22029  AAAGACTGCGGATAGAAGGATAATATTGTTACCTACGTGATAATTTCTTACATTGTAATT
 22089  TGATTTACGACACAACTCATGTTGTGTTAATATTGTAAAAAATAATGCAATTGTATGTAA
 22149  GTCACATAGGATAATACGAGAATCTATTAGTGTTTTAAACACTTTAACTAATATTTTCGC
 22209  TATAAAAACCATAGGTACTACCAGGCTTATTATAGTTAGTAAGTATAACGGTGCATTAAG
 22269  ATTAGATATGAAGGGAGTGGATATAAATCAGTACCTTGGAGTTCTTGTAA
;     G-orf196 <== end
 22319  CTACTCAGGTAAATAAATAAGAACATAGAATAGAATAATTAGAAACAGACAT
;     G-orf473 <== start
 22371  TTATGGTATATTCTAGTAAATATAGTTATTATACGCTTTTTAAGTTTATTGTACTTGTTA
 22431  TGAATAACATTGGATAAATCAAATACCAAGTCCAATGATGTGATTGTGGTTCTATTATTA
 22491  ATAGTTAAATTATATAGGACAACTCTAAGAGTTAATGCGGAAGAGATAATAATAGCACCA
 22551  ACGATTAAGCCGTCGTAACTATAAAATATATCTATACCTAGCCCGTTATTTAGGCAGGCA
 22611  TTTTGCAGTCCAATAATATAGGCTATATATGTTAGTATTGCCGCTGATTTTTTATACTTT
 22671  AGTATCAGAGACAGCATAAGAACAAATACTAATATAAAGGCCATAACCATTATTAATATG
 22731  TAAACCACGGTTCCAATGGGTTTAATGCTATAAAGTACTATTTCATGAAATAGTGAAGAT
 22791  TTGTCACGACTCATTATGAGGGCATTTGAAATAATTAATAATAAATAAGTTAATAATTGC
 22851  ATTAAAAGGGTAAATGAGATTTGAACTCACATGAAATTATTATAAATAATATTATTCAT
;     G-orf196 <== start
 22910  CCTTAGGTTAAAATATTTTAGTTACACACAAAATAATATAATATATTTTATTTTATTTTA
 22970  TACATACTAAATTTATATTTTACTTCTATATTTTTATCTCGTATATTGTAATTAAAGTTT
 23030  ATAGAGAGCTAGGTAACGGTAACTATATTCGCCGTATACCGGGTATCACACCCAGCTATT
 23090  ATTTTTTTTTTTTTTAATAATAAAAATACATTTTTTATTTTATTTTTTTTTTTAATTACT
 23150  TTATTTATACTTAAAGCAATAAGGTTTAAAA
;     G-atp9 <== end
 23181  TTATGCAACGTATAATAGTAAAAAGGCCATCATAAGTGCAAATAGTCCAGTTGCTTCTGC
 23241  GAAAGCAAACCCTAATATAGCATAAGAGAATAGTTGTCCTCTTAAAGAAGGGTTTCTAGC
 23301  TACACCCAATATAAGTGCACCAAAAACTACTCCAATTCCTACACCTGCACCGATTAAACC
 23361  TGTTGTTGCTAAACCTGTTCCAATTATTTTTGCTGCTTGTATCAT
;     G-atp9 <== start ;; mfannot: alternative ATG start pos 23588
 23406  ATCTTTATAAATATAAATTTCTAAGGTTTTTCTAAGGGTATCCTTTATATTATTCTCATT
 23466  TATGTTTGATTTAACGTATAACCAATGTGTTCTGCTTTTTAGATAGTACAATACTCTTAT
 23526  TGTGGGGTGGTTGTATAAGGAATCAAACCTTCCACAGTAATATTGTAGCCATAACTGTTG
 23586  CATCAGCAAACAAACCCTTAATACTCCCCTAGCGTATAATAATTAGTGCTATTTATTCAT
 23646  ATATTATGCGAGCCCTGCGAAACCATTTCTTTGTTAATAAAATAACTTTTTTTTTTCTTT
 23706  TTTTTTTATTAATAATAAGGCTAACATATAGTTATATGTAATGTTATTGAGGTT
;     G-orf126 ==> start
 23760  ATGCAACGTATAACAGTAAAAATGCCATCATGAGTGCAGATAATCCAGTATTCTGCAAAA
 23820  GCAAGAAACAATTATATTAGCTTTTGCTTTTACTCTGGTAGAGAAGAAGTTGCATTGTTA
 23880  AGAAGAGTAGTAAGTCTGGATATCTCCGCCATTACAGATTCTTCTTCCCTAGCGATATTT
 23940  GCCAAACTTGTAAGGTTAAGAGGACGTCCCTCATTACCAGAAGCTATAAGCGCTCTAAGC
 24000  CGTGCTCCCTCTGCATGAGCTGCTACTTCTAAACTAGCTTTTCTGGCTTGTAAAATAGCT
 24060  ACGGAAATTCTGAGTCCCTGTACACTAGTAGGGCTTATATCAGAAGCTAACTCCATAACA
 24120  GGGAATCCAATATACTGATAG
;     G-orf126 ==> end
 24141  TAAGCTAATGTTAAAAGTATACTCATTCCTACACCCATTAAACATGTTGTTGCTGACCCT
 24201  GTTCCAATTATTTTTGCTACATGTATCATATATTTGTATATAAACTTCTAAAGTTTTTCT
 24261  AAGGGTATCCTTTATATTATTGTCAGTTATGACTGATTTAATCCTAGAATATATATAATG
 24321  CATTATTAAATATATCACATC
;     G-trnM(cau)_2 <== end
 24342  ATGCGGACATAGGATTCGCACCTATAACAACTGGTC!ATG!AGCCAGTTATGTTACTATT
 24400  ACACTAATCCGCA
;     G-trnM(cau)_2 <== start
 24413  TTGGGACCACACTATTTAAATTGTAGCCCATGTTAACAAAAAAAAAATTATATATCTAAT
 24473  ATATACGAAGATC
;     G-trnT(ugu) <== end
 24486  AGCCCAGTGAAAGTATCGCACTTACTTCTACCGATT!ACA!AAACGGTTGCATTACTTTT
 24544  ATGCTAACCAGGC
;     G-trnT(ugu) <== start
 24557  ATTACAAAAAAGAAAACCTCAAGGGATAATAAGTTATCTAAATACTACTTGTTATACTAA
 24617  GATGTACGTAATAATAATATGCATCCTATATGTATTTTTATATCACATGTAAAATAATAT
 24677  GAGTACTGCTACGATACGTATAGTAGTAAGATTAACAGGTATATTAGCACCTGTATTGAC
 24737  ATACTTATATACCGCAGTTCGCCACTCGTGGTAATACTCTTTTTTTTTTATTTTTCCTTT
 24797  TTTTTTCTTTTATGGTGGACATAT
;     G-rnpB <== end
 24821  ATAAGCTAATTTATGTAGGTGTTTATATTACTAAAAAAATACTGAAGATTGGCTTTTTAT
 24881  TTAATACGTGGCGCTTTGCGAGTACGTATAACTTAATATATTTTCTGTATAATACCAAGG
 24941  TTTTTACCCCACTAATAATGACATAGCAATATTTATAAAACAGTAGTAGACTTTCCTA
;     G-rnpB <== start ;; mfannot: Approximate position
 24999  TTTAAAACACTATATATCACACCAAAATTAATATAAGGTAACAGCTTACAGTTTACTTAA
 25059  CTGTGTGTATGTATAATAGGTAAAATATAAACCAATAAGGAGGTACAATATTTGGTTTGA
 25119  CGTTAATAAGTTTTTATCCGGATACCGTCTTAATACTAGTCTCGTTATGTTATCTTTAAT
 25179  AAATGAACATGCACACTATTAAACTGTTAAACTGTTTTTTTATTATTTTACA
;     G-cox2 <== end
 25231  CTACTGTTCGTGTAATCAAGATAGGAACTTTTCTAAAGAAATAGATTCTATTACTATAGG
 25291  CATAGAGCTGTGTAATATACCACATATCTCAGAACATTGTCCAAAGAATGAACCTTCTCT
 25351  GTTTATCATAACTGATATTTGATTTAATCTTCCTGGGTATGCATCACATTTAATACCTAA
 25411  CGAAGGGCAAGCATATGAGTGTATAACATCACCAGAAGAGATTATAAATCTTACGTGAGT
 25471  TAATTCGGGAAGTATTACCCGGTTATCAACTTCTAACATTCTTAATGCTCCTTCTTCTAA
 25531  ATCAGATTCAGGTACTAAGTATGAATCAAATTCCACTTCTTCGTCGTCGTTGTTAAGAAA
 25591  GTCAGGGTATTGGTAACTTCAATATCATTGATGTCCTTCCACAAATACTGTTAAAGATGG
 25651  ATCTGTAACTTCATCCATTAAATACAATAATTTAAATGAGGGAAATGCAATTAATATTAA
 25711  TATTAAGGCAGGTGTAATAGTTCATATAAGTTCTATTAATGTTCCATGGTTAAGGTATTT
 25771  GTTACTTATAGGAGATTTAGTGCTAATATAATTTCTAATTATTGAAACCATAATTCACGC
 25831  TACTCCAAATAGTATTATAACTAAATAGAACATGATGTTGTCGTGTAATTCTATAAGTGC
 25891  TTCCATTTGAGGACTTGCACTGTCCTGGAAGTATACACCTCATGGCTGAGGTGCGTCCAG
 25951  TGAGATAGTAAAGTTGTTAAATAAATTCAT
;     G-cox2 <== start
 25981  TTATATATAAAAAATTAATTATATTTCTAATATTAACAAGGTTTAAATCAAATGAAAGGG
 26041  GTACCTTATTTACTAATATGAACCAAGTAAGTACTTGTATGCTATAACGTTTCCTTCAAC
 26101  AATTGAAATGTAATATATCTGATATATAAAATATAAACCATCCCTTTATCTCACCACTGA
 26161  CAACTTATCTTCCGTACGATAACACCTGTAAAGTTTTTTTTTAT
;     G-orf138 <== end
 26205  TTATTTAAACCTGGCTTTATCTGAGTGGACTCTCTTCAACTGAAGTACTAAGTCTGTGAT
 26265  GTATGCTTCACAGTCCGTCAATTGGTTATAAGCCTCGGCTAAAGCAGCTTCGTCCACAAT
 26325  AGCTTCGGAAAGCAAACGTCTTATTCATGCTTGTATACGTGCTTTCTCTGCCTTATACTC
 26385  CGCTAAATCTCCCTCCAATTCACGTATAAAAGCTTCAACGATAGGGTCATCAGCTCAGAG
 26445  AGGACCTGTAGTGAAGAACTTAGGAATAGCCATTATTAACATAAATATACCAATTATTAA
 26505  TATTGATATTGAAACTAAAATAAGTGCTACGATTAGATGACTTGCACTGTCTTGAAAATA
 26565  AACACCTCATAGTTGAGGTGCATCTAGTGAAATAGTAAAGTTGTTAAATGAATTCAT
;     G-orf138 <== start
 26622  TTATATATAAAAAATTAATTATACTTCTAATATTAAAAAGGTTTAAATCAAGTGAAAAGG
 26682  GTACCTTATTTTCTAATATGAACCAAGTGTTTTTATATAATAACATCGTTGTAAGGATTA
 26742  AATTGTAATATTGTTGTATGAACATAAAAAAGTACATATAGCAATATATATATTACTAGG
 26802  TTATTTTTCGTGTATAAACACATGTATTGTAGAAATTCGTTTTACATTAGTTTTTTATAC
 26862  ATAGATCATGTAACTATAACCATAAAACTGTGTAACATAGCTGACATCTAAAAAATTAAC
 26922  CATCACTATGTATCATCACTGATAATTTAATTTATCTTCCGTAAGATGGTATCTCTAAAG
 26982  TTTTTTT
;     G-cob <== end
 26989  TTATTTTACGTTATTTGTGTTGTTTAAGTGCATATCCACTAAAGTATTCTCGATTAAGCT
 27049  TACTAGAGGCACTATGATTAAGAAATGTGAAAAGTACAGTACTGTACTAATTTGCCCAAA
 27109  TTCTATAAATGGTGACTCAACGTGTTTAGCACCTAATTGCATTAATACTAAGAAGTTAGC
 27169  AACAAATATGTAAAATGTGATCTTGCTTAAAGGTCTAAATTGTAATCCTCTACTTCTACC
 27229  TAAATCGGTAATTGGCATTATCATTATAATCAATATAGCAGAAAACATTGCGATCACACC
 27289  TAATAGTTTGTTAGGTATTGATCTTAGTATAGCGTAGAAAGGTAATAAATATCATTCAGG
 27349  CACTATAGCAGGTGGAGTTTGCATAGGGTTAGCCATAACATAATTCTCGCTGTCACCTAA
 27409  AACGTTAGGCATAAAGAAAACAAATATTGATAACACTATAATGAATAAAAATATTGTTAT
 27469  TAAATCTTTGAATATAAAGTAAGGGGCGAATGGTAATCTATCGTAGTTACCTGATACACC
 27529  TAAAGGATTTCCTGAACCCGCTGTATCGTGTAAAGCTATTAGATGCATTAAAACTAATGC
 27589  AGCTAACACAAACGGTAAAACGAAATGTAGAGCAAAGAATCTGTTCAATGTTGCATTGTT
 27649  AACAGAAAATCCACCTCATACGAATTCAACTATGTCTTGTCCAACTCAAGGTATTGCACT
 27709  CAATAAGTTAGTTATAACTGTTGCTCCTCATAAAGACATTTGACCATAAGGTAATACATA
 27769  CCCTAAGAATGCGGTTGCCATCATCAGAACTAGTATTATAGTACCGATTGTTCATGTTAA
 27829  TGTTCTAGGGGCTTTGTATGACCCGTAGTATAACCCTCTACCCACGTGCAGGTAAACTAA
 27889  AAAGAAGAAAGCTGAAGCAGTATTAGAGTGAAGATAACGTATAAGTCATCCATTGTTTAC
 27949  ATCTCTCATTATGTGTTCAACTGAGTTAAATGCTTCAGATACGCTAGGGTTATAATGCAT
 28009  AGCAAGTGTAACACCAGTAACGATTTGTATTACAAGACAAAATCCCAGTAATGAACCGAA
 28069  ATTTCATAGATAGCTTAGATTACTTGGTTGTGGTGAATCGATAAGATAACCATTAACCAG
 28129  ACTAAATAAAGGGTGACTCTTTCAAATCCTCAT
;     G-cob <== start
 28162  TATTTGTATGTGTATTAAAGATTCAATTTATTAAAGGTTTTACACAATATGATACCAGTC
 28222  AGGTATATGTCAATAGGCATGCAACCGTTTTTCATCACTGAGTATATTTAGTAATATTAT
 28282  GTTTTTTTTTTTTTTTTCCGATTTAAGTTTTACTGAAACTAGATAAGGCTACTATAAT
;     G-orf351 <== end
 28340  CTAACTAGAAAAGCGCCTAAATTTGTTTCTAAAAGACTTTGTATTATTTAAACCTGTAAA
 28400  ATCAAGCGTACCTCCATTGCTACGATGAGAAAATTCAGGATAATAATGATACAACAAATA
 28460  TCCAGAAATCCATCTCTTTTGCTCAGGAGAAAATATATTTTTTGAAATATAACAGGGATT
 28520  TCCTCCTGAAGAATTCCTATTATCATAACGTGTTTGCAGAGTATCCGCTATGCTATGAAG
 28580  GATTAATTTATTGTTTGCATTAGGATCGTAAGGGCTATTGAACTTACCCTCAGGATCGTA
 28640  TATATCCAATGGATCTGTTATTACCCCACGCTGAACTTGATTATGGGCATTATTAGTATT
 28700  GGCGGTAGCACCAGTATTAGCAGTACCGGTAGAACCTGTGTTAGTAGGGCCAATGGCACC
 28760  AGTGTTAGTAGGGCCATTTCCACCAGTATTTGCATTACCAGCTGGACCAGTATTTGCATT
 28820  ACCAGCTGCACCTGTATTAGCAGGGCCAGTAGAACCATTACTACCCGAAGGGTCGGGGTT
 28880  AAGTAGTTCGTTAATGTTCATACCAACTGCTATAGGTGCAAGTACACCAGCTACTAATTC
 28940  AACCACGCCTTGTAGTTCTAGAGAGAGATATTGTAGTACTGCAGTAAATCACAAATTTAA
 29000  AAAAAAAGGTATTGTTATACCAAAAAAACATCCTATTAAAAACAAAAACAGTAAGTATAA
 29060  TCATCCTGGTTGATACCTACCCCTAACTATATTACAAATTACGGTTATACATACCATGGA
 29120  CATACCCATAACTAAAGGAATTAACGGAGCCATATCAAGCTGTACCAAGAATAACCTAAC
 29180  AAACGATACGAATATAATATTGGAGGTTATAGCAATTCTTAATGTGTCTGACCTTATAAT
 29240  TAATAAGGCCAAAAGTGTGATAAACAATACTATAATTACCCCTATCATAAATAAGGTAAA
 29300  AGATGTTGGTATAAATAAAGGGTGACTCTTTCAAATCCTCATTATTTGTGTGTAAAACCT
 29360  ATATTTAATTAATTTATTTAAAATATTACACAACAT
;     G-orf351 <== start
 29396  GAAACTTAATACGTGTATATAAACAAAGGTTTATAATTCTTTACAATTAGAGTTAAACTA
 29456  CTATTTAGTTATACAAGTTATACTATACTGCCCCCCCCCTAGGGGGGGGGGA
;     G-trnV(uac) <== end
 29508  TAAGGAATAGGTGATTTGAACACCTAACCTACCGTGT!GTA!AAACGGTTGCTCTACCAA
 29566  TTAAGCTAATTCCTT
;     G-trnV(uac) <== start
 29581  CTGTTTTTTTTTTTTGTTGTT
;     G-rns <== end
 29602  AATGTTTATTAAACCCGTGCAATTTCCACTACACGAACCATATTTCGACTTAACACCAAT
 29662  CAGAGTCACGCATACGAAGATTATTAGAAGAAATATTTAAACCTAATCGTTTAAAGGGAA
 29722  GATCAACATGAACCAAACTTATTGCACATACTCCTTTCAGCGCCTGACGAGTAGTTAGTA
 29782  CCTATCCGAGATTAAATCCACCGTGATGTAATGATTCACGATTACTAGTAATTCCTATTT
 29842  CATCCAGCCGAATTTCAGGCTACAATCCATTTTATATTCTGTTTTAGAGGTTAGCTCATA
 29902  TTCGCATTTTCGCTTCTCTTTGTACAAATTTATGTGGCACGTCTATAGCCCACAATATTA
 29962  AGGTCATGATGACTTGTCTTGGTCCCTGTTATCGTTACCAATCTAGCGGCGAACTACTGA
 30022  ATTAATAAATTAATCCAGCAAGGGTTTACGTCAATTTTATGGATCTAACCAAAATCTCAC
 30082  GACATTAACTGAAGACAGCCGTGCAACGCTTGTGTTTAATATCCCTTTTACTTGAAGTTT
 30142  TAAAACAAATATCGGAGAGCTTTCTTAGAACTTTTTCTAAAAGAAAAAGTAATGGAAAAG
 30202  AAGTTTTAGAAAACATTCAAATTGTGGTAAGGTTTATCGCGGATCATCGAATTAAATAAC
 30262  ATACTTCACTACTGGTTTCGGAAACGGTCTAATGATTTCAGTTCCTGCGTTGCCACATTA
 30322  CTCTTGAGGTGGAATGCTTACACTTTCATTTATACACCAATTATATATTTGATCTATAAC
 30382  ACTCATAATTTTCTGCCTGGACTACTAGGGTATCTAATCCTATTTGCTCCCCAAGCCTTC
 30442  GTCCCTTAACGTCAGTTTTTACATAGAGGGTTGCCTTCGCCGTTATACATCCCATTAGTA
 30502  TAAAAAAATTTTATCTCTCCACCAATAGTCCTAATATTTACCTCCCGTATAAAACTCTAG
 30562  TATATCTGTACCCTAATATAATCGGGGCTAAATTTACTGTCTAGGTACCCTTTAAACCTA
 30622  ATAAAGATGAATAACACTAGTCTCACTTGTGTTGCCGCGACTGCTGGCACAAGAATTGGT
 30682  CGAGACATGTAAATAGACGTTTGTCATTATCAATTATCTATTTAGAACTTTATTCGACAT
 30742  AGTCGATACGCATATAACACTATTATATATGCTTACATTCCCCCAAATTGCTGGTTCAGC
 30802  CGTTAGGCCATTGACCAATATTCCTCACTGCTGTACTATACATATTGGGGTTTTTTCAGA
 30862  CCCAATGTGGCCAGTTAACCTCTCAGTTATGGCTACAAGTTTAAGCTAATTAAGCCGTTA
 30922  CCTTAATTACTACTTACTTGGAAACATTAAAGCTATCTTAAAGCGAATAATTATTCTTTA
 30982  ATTAAATACATACTGTAAATTAATATATACTTATCTTTATAAGGAATCATTTCCTTGCTT
 31042  CAAGGTAATAATAATGTATTAATACTCACCTTTACACCACCTTACTTCGTATCAAGCTAA
 31102  GAGTTTACTTTCGTAAAAGCCTTAAATTGCTACAAAATAATGTATGATTAGCATGTGTCA
 31162  AGCCTTTGGACAGCGTTCAATCAGAGCCATCATCAAACTCAAATATTC
;     G-rns <== start
 31210  GTATTTTTATTTCTGTATAAATAATTACATACTTATATAAAAGATTTGCACAAGTTATTG
 31270  TACCCATATTGTCAGTAGTGATATATCACTCATCATAAATTATCTTCGGTAATTAACATG
 31330  CAATTTTTTTTTTTTTTTTACA
;     G-orf481 <== end
 31352  TTAAATAAAATTAAAGATCAATTGGTTTAATACAACAAAAGACAAGACAAGTAAATAATA
 31412  CCTTACCATAGCACCTACCACAGATCATAACAAATTAGAGTTTGTATCTCCTACGTCATC
 31472  CATAGGATAATACCTATAAACATCAGGGTAAAGCATAAGGGTAGAAAAACAAGTTAATAT
 31532  AATAGTAGGTGTGTAAACATAATAATACTCAAACAAACGTGATAATAACTCGTAAAATCC
 31592  GTTAGTACTAAAAGCCACACCTAGAAAGGACAAATAATAGTAAAATCCATATAAATAACT
 31652  AGTTTCGCTCTTCATCTCAGAGTAGATAGTAAAGTAAGAAAAAAGTAAATGTAACATTAA
 31712  TCCTAAAATAAGGGCCATAATACTATTATTAGCTAGGTCAACATTATCTTTTCAGAAACT
 31772  TCACATAATATACGTAGTTAAAGCAACTGAATTGAATGATGCTAACTCCATTATTGACCT
 31832  AAAAATGGAATTTATGAATAATTTAGATATTGCATCACTCACTAAATTCTTTCTGAGTAT
 31892  ATACCAAATAAGAGCAAATATAATTGTACTTATTGCGCTAGATATACATAGCAATAGATT
 31952  ATTATTTGATATATATTCGCTTGACTGTAATAAATACCATACTCCATTTGTGGAAAATAC
 32012  ACCCGCTATAATATTAAAAAGATATAACACCCCCAATAAGCTATTATGCGTTAATGGTAC
 32072  TCTATTATACGACAATAATTTAAAAAGGTTAAAACCTTCGTTACTATGTAACTTAAACTT
 32132  TAAAGATTTATCACCTTTTCATTTATAAGAATAAAAGTCGAATAAGGTACCAAATATAAG
 32192  GAATAATACTGAACCCAAAGTAGCTAAAATTATAAAAACTGTAGCCTCTGTGTAAGTTAA
 32252  CTCCATAACTTTAGCACCAGATACCGAAATAAAACTTAGTAACACCATAATAAATACCAA
 32312  GTTTCTACCTCCAAACAAATAGTACAATAAGTAAGATATTATTTCACCTAATCCACCTGA
 32372  CCATGTCCTCATTAGGTATACAGTTAATATGAATATAGCATACAAAAGTAAATTATTATT
 32432  AGTGTAGTACATTAAACCTCATATACTGCTCGTTTTTAATTCCAAACAGTTATGCAAGTT
 32492  ATTGTTACCTAAATTGTTATATGAATTGACAAATGGAAAAAAGTTAATTCCTTCAAACCT
 32552  GCTCATACCCCTAATCACAAACATCATAAACCTATCATGAGTAAATCTCACACCTTCTGA
 32612  CAGTAAATAATTATTGTTATATATGGCAGAGCTATGTAATGATACATACTCATACAGATT
 32672  ATGTGATAAGTTGTAGAAGAACTGAGAAAAAACACTGCTGTCTAGGCCTAACCAGTACCT
 32732  AGGCAGCTTAATTGTTATGTGTAATATATTGGGTTTATCGTTTAAACCTAGGACAATGTC
 32792  ATACAT
;     G-orf481 <== start
 32798  TTTAATATAAAAAAAAAAAATACATTAATTTACAAGATTGTTTATAACAACAGTTTATAA
 32858  AAACAGGAAACGTTACCGTTTAACTACCGTTAACATAACTTCTATATTGTTACAACAAAT
 32918  ACTATAATACTGTTGGCCAAATACTTTACATTGGAAATATTAAGGCTAAAGGCCATCAGT
 32978  AAGCTGCATATTTAAATCCATGCATGCTTAAAGTGCTCGAAGTTGTTAAGTCTAACATAC
 33038  TTACTATTAATATACATATAAATTTCAGGGTGGATAAATATAACTTGAAGTACCTCACCA
 33098  TTTAAGTTTGACGTGACAGACAAATATCTATCTTATTCAGTAAACTTAATATATAACTTC
 33158  TACTTTCACTATTATAGTTTAACAAAGCTATTTGTACACGCATTTTTTT
;     G-atp6 <== end
 33207  TTAGTGTAAATCAAGACCATCTTTTATGTAGGAACATGATAACACAACAAAAACTTGTGC
 33267  TTGTATTAAAGCGATTGCTAATTCAAGACCTGAAAATGCCATTATAAAGGCAAGTGGAAA
 33327  TAACCCTAAAAAGAAGAAAACAAACCCAGAAGTCATAATATTATAAGTGAAACCACTTAA
 33387  AATATTTAACAACATATGCCCGCTAAGTACGTTAGCTGCTAATCTTAAACCTAATGATAC
 33447  ATTTCTAGCTAAATATGAGATGAACTCTATTAAAACTAATAAAGGTAATAAGGCTAATGG
 33507  ACAACCAGCTGGTACAAATAGAGAAAAGAATTTAAGTCCGTGTTTGCTTAAACCTAGTAT
 33567  AGTTGCACCTAACACAACAGTAAAACTTAGTGAAAAAGTCAAGATAAAGTGGCTTGTAGA
 33627  TGCAAAGCTATAAGGCACCATACCTACTAAATTATTGAATAAAATAAATACAAATAGCAC
 33687  GTACATGAAAGGGAAATATACTTGTCCACCTTTTTCATTTATTTGCCCTACTACTATACT
 33747  ATGTACAGTAGCGTATATTGACTCTTGAGATATAGATCAAGCGTTAGGTACTAATTTATT
 33807  ATTGTTTGTACTTAAAACACTTATCATAACAATTAGGTAACCACCTATTGTTAGGTATAA
 33867  TGCTATATTTGTTATTGATAGCGACATGTTACCTATAACAGGAGCATGTATGCTTAATAA
 33927  GTTTCTTATTTCGAATTGGTCCAATGGACTTATTATATCTTGAAAGAAATTCATTCCATG
 33987  AGGATATAGGTGCAT
;     G-atp6 <== start
 34002  TAATTAACAAAAACGTTAGCAACATTAATAAAAACGTTACCAGCATTTATAATACAGACA
 34062  AAAATAGTCTAAATTGTCATTTAGTTATCATACAAAGGTATTATTCACTAAGCAATATTT
 34122  ATTGATAGCTATACTAAGTATTATTGAATTAACCTTAGTATATTGTTCTTTATATCACGA
 34182  TTAAGGTATACTGCAGTTACAGCTACACACTTACACGAAATCTTTGAGTGGTTAAATCTA
 34242  CTTGTAAACGTAAA
;     G-atp8 <== end
 34256  CTATAATTTACTTATGAATAAACGTGCTGCAAACAAACGAACAAATCTAGGTAATATATA
 34316  TTTAGAAAAAACGTATACTAATAGTACAAATATAACAAACGCAAATACTACTTGATTTAT
 34376  GAAGAAAAATGGTACTAATTGTGGCAT
;     G-atp8 <== start
 34403  TTAAGAATAATAATATTTCATTACCCCTTTTGTATATTTAGGAGTATAACGTAATTAAAC
 34463  GTAATAGTTATAAAGGATAAACAACAAAAAAAAGTGTTAAAAACTAAACCCAGGGGTTAA
 34523  GCTACGCCTATGGCTAACACGCACATGTTTTGTAAGTGAATAAAACAATGAATGACATAT
 34583  ATGGCGCACTATAATCTGGCTATAGAAAATAATAGCAAAACATATAATACCACGGTTAAA
 34643  ATGGGTAAGTGTTAAGTATTAAATAAACTATATTATGCATAGTTTTTTAATACGATAGGA
 34703  TAGTTTATTACCAAATTTTCCCTTGTCATGTGATGTAATATTATATTATATAATGTAATA
 34763  TTATATACTTACAGCATTTTACAAAAGTGGAGAAGCAAAAT
;     G-trnG(ucc) ==> start
 34804  ACGGCCATAGGTTAATGGTAGACCGTTCGTCT!TCC!AAACGATGTGTATCGATTCGAGT
 34862  TCGATTGGCCGTA
;     G-trnG(ucc) ==> end
 34875  GTAATTTCTAAAAAAAAAGGTTTTTTTTTTCGTGCAACATTAATTTTAATGTTTTTTATG
 34935  TGTATTTTAGTCACAAGAATTTTCGCTCAAAGATAAAAAAAAA
;     G-trnD(guc) ==> start
 34978  GAGTTATTAACTTAATTGGTAAAGTGTTTTCTT!GTC!AAGAAAAAAGATGTCGGATCGT
 35036  AGCCGGCCTAACTCG
;     G-trnD(guc) ==> end
 35051  AAGATCTATATTATAACCTAAGTACTAT
;     G-trnS(gcu) ==> start
 35079  GGAAAAGTTGCTATTGGTAGGGCAAGATATTT!GCT!AAATATTGTGTTTATACACTTGG
 35137  ATGTTCGATTCATCTCTTTTCCG
;     G-trnS(gcu) ==> end
 35160  CATAAGGGGTCGGTGTAATAAATATCTGTAATTGGTTATGTATATAAAAAGAAATAAATA
 35220  AATAAATAAAAAAAAAAGAATAAATATTTATTCCATTAT
;     G-trnW(uca) ==> start
 35259  AAGAGTATAGTTTAATTGGCAAAATAGGAAGCT!TCA!AACTTCAAATTCTCAGTTCAAG
 35317  TCTGAGTGCTCTTG
;     G-trnW(uca) ==> end
 35331  TTTACTCTATTATTGGCTTAATTATGTGCAAAATAACAATGTAATACATTTAATTTAATT
 35391  TAATTTAACTTCTCGTAGGTATGTAGCAGTAGTAGAGTGGAAATGCGTGCGTCTTACCTT
 35451  TTTTGGTGAAAAACGTGCTATTTAAAATGGAAGTAGTTATAACATGGTGCTCCGTAAGTA
 35511  AAATAATACATATCTATTAAATATTGTATTCGACAAGATAAGATAAAAGATTGTATTCTT
 35571  GAATGTAAAATTTCAAGTATGAAAACATTAAGAACCAAAATAACTATTGGCGTTATAGAC
 35631  TAAAGTTAAGAAGGTATCATGTGCATTTGTGTTTAACGCAGTTAATAAATAATACATAAA
 35691  TAAAAATCTGCTTGGCCTTATACTGACTTGCTTTCTCTAGGACGATGAGCTAAAAAAAAA
 35751  CCTATTAGTTGTAAATTAGTTTCGATATAATAATATCTTTTTTTCTTTTTGCATATAAGA
 35811  TAATATCGATAACTGGCCATATAAGGTGATAGGTTGGTAACCTATAGGCAAGAAATAACA
 35871  AGTAATAATTACTAACGTGATTATCGCGATCTGTACTACAAGATCCAATGGTACAGATTA
 35931  GATCGGATCTATAAACGAATACAATATAATATAAT
;     G-orf233 ==> start
 35966  ATGATGACAAAATTCAAACAATTACTATATAACAAACTTACATTAGGTCTAGTATTAAGT
 36026  GTACTAGGGTCTTTAATATTCGCTGTAATACTTAAATTCTCTCTTGGATACTACTTTGAC
 36086  ATAAATCCTGTAAAGGGGGGTTTAACTGTTATAGACCTGACCTGCTTTTTATCTATCGTA
 36146  ACTTGAAAAATTTTTTTAAGTACATTTATTGAATTGATTTTAGGTGAAAAATTTTATACT
 36206  CCTATCGGGGTATATATTGATGATCCTAATTCAACTATTTCGAAAATGGATAAAGGTAAG
 36266  GATACTAGTGCAGATAAAGCGGAGTCTTCTAGTAAATCAAGTAAAACTAAGGATACCTCT
 36326  TGTAACCCTTTGGATACTGTAGATTATTATGATTTATTTATGGAGACTACTGCAAACTTA
 36386  GACAGACAGTACGAAATGGTAAGAAAGTTACGTGACCTGAAATCGTCTAATGATTTAAAG
 36446  TACTATATTAACAAGGGAGCCCTCGAGCTAGAGGTACCCAGTAACTTGAGCGAGGCTGAA
 36506  GCTAATACATTAAGCAATAAGGTAGGTATTATGGATAGGATATATAACACTAAATATAGC
 36566  GAGTACAAAAGTTTATTAAAGAAAGATAGCAGACTAGAGCCGTCCGTTGCCGAACTTAGA
 36626  AAACATGTTAAGGATGGTTACACACAGCTATTTGACAAGTAA
;     G-orf233 ==> end
 36668  ATAAACGCTTCACACCTTTTTTTTATATAAAAATAAGGGCTACATAACAAAAGCTTTCAC
 36728  CGACCCTTTATAACAAAAAAAAAAAAAAAATAAAGAGTATGTAACTTATAATTATATAAT
 36788  GATAATATGTAAAGGATGTAAGGATTGACACTTA
;     G-trnI(gau) ==> start
 36822  GGTTCCTTAGCTTAACTGGTAAAGTGTACTTTT!GAT!AAGGGTATGTTCGATGTTCAAG
 36880  TCATCGAGGAATCA
;     G-trnI(gau) ==> end
 36894  GCCATTAGCTTAAACTACTTTAAGCAATACGCAAATAATGAGATCTATATTGTTAAA
;     G-trnS(uga) ==> start
 36951  AGAGAATTGGCTGAGTGGTTTATAGCGGTAAGCT!TGA!AACTTATTTGGTTTAAAAAAC
 37009  CGCATCCGTTCGAATCGGATATTCTCTG
;     G-trnS(uga) ==> end
 37037  AAATAGCAAAAAATAAAAAAAAAAAAAATTAAA
;     G-trnP(ugg) ==> start
 37070  CGGGTTAGAGCCAGGTTGGTTAGGCGCCTCATT!TGG!GTTGAGGATCTGTTATGTTCGA
 37128  ACCATAATAACCCGA
;     G-trnP(ugg) ==> end
 37143  TGCTTTTGCAAGAGAAAATATATTAAAAGTACATAAAACAATGTTTTATTATGTACATT
;     G-rnl ==> start
 37202  AAAATTAATAATGTATTTTATATGTAATGTGAAATTTCATCATAATTATGATGTTAAGTA
 37262  TATAAAGAAACTATTATGGATAAATAGCTGTATATCAAGGAATAGCAATATAGGCTAAAG
 37322  GAGTTTAAATATTCTGATTAACCTAATTCCAGGAGAAATCCAATTTTTAAACGAAGTGAA
 37382  TTGAAATATCTTAGTAACTTCAGGAATAAAAATCAAATGAGATTCTGTCTTCATGTAAAA
 37442  GTGATGCAGATGCAGTCTTTAAAGTAAAATGGAGCAAATCTGTTTGAACATAGGGAAACC
 37502  TTTCTCTAAGACTAAATATGATATACAAGCGACAGTGAATAAGTAGCGTAAGGGAAATTT
 37562  TTGAAATAGTAGTTTTATAAGCAGCTCAAGTTTAGGTTAAACCTTGAATGAGAGCGTACC
 37622  TTTTGCATAATGGGTCAGCAAGTTAATATTAGATGCGAGATGAAGGGGTAAATCCTTTTA
 37682  GTCCTAGATAAACCAATTATTAATTAATGAATTAGTATCTGGTATTAGACCCGAAGCCTA
 37742  GTGATCTTACCATGATCAGGGTTATAAAAGCCCGAACAGGTTATCGTTGTAAAGATATCT
 37802  GAAGAATTGTGGTAAGTTAGTGAAAGACAAAACTGACTAGGATAGCTGGTTTTCCGCGAA
 37862  ACCTATATAAGTAGGTAGTTTAAATAATTTATATTTTAATTTTGCCCTAAGCTTTTGCTC
 37922  GAATAATAATAACGCTGACAATAAAAATTATTCCATCGTTGATGAGAAAGAGAAAGAGAA
 37982  AGAGAAAGGGAAAAAGAAAAAATGTAAAAACATCATTGCAGGTACAGAATTGTGATCTCA
 38042  GATAAGTTTACATAGCGCGAAAGCGGTTGTAAATTTATATATATTGGGGGATCGTGAAGA
 38102  TTTTATCAGTGAGTATTTGCTCTCGGAAGGGCAATAGATGAATATTAGACTGTCAGACAT
 38162  ATTACGATAAGGTTGTATGTCTAAAGGGAAACAGCCCAGAACAAGAGTTAAAGGTTCCAA
 38222  AATTGTTGTTAAGTGAAATTAAGGTAGTTTTTTTCATATACAGCCAGGAAATAGGCTTAG
 38282  AAGCGGCCATTTTTTTAAGACCTCGTAACAGAGCACTGGTTTAATAAAAAGACATATCTA
 38342  ATATATTAGGTATGGTTAAGTTGAACGCACCGAAAATTTAACGGATCTAAACAACATACC
 38402  GAAACCTTGTACATGACAATAGATAATTCTATACTTTTTAGAGGTATAGGGACTATTCCA
 38462  TGGGGTAGCGGAACATTGGGTAAATTTTAATAAGTTTATGTCTTCGATATGAATTAAGCG
 38522  GTTATAAGCATACGTGCAGCCGCGAAAATATCCCAAGTGAGAATGCTGACATGAGTAACG
 38582  ATAAAGGGATTACCCCTCGCCTTAAGCTTATGGTATTTAATGAAGTAACGGCCCCTTAAT
 38642  TTATTGATCTGACCTAAAGGATTAAATGATGGGTAAATCTTTAAATGTACATTTAAACAA
 38702  CGTTTAATTGCAAAAAATAAAAAAGTTCTAATCCTGAAAATTTAGTATATTTTATTCGTA
 38762  AAATATGTTAAAGGTTAACTTAGAATGTAAATAAACAATGAGCAGTTAATCTAATGAACG
 38822  TTCTGGAAAAATAAATGTACGAAATTCTTAACAGGACACTGGTCACTCCACGTGTAAACC
 38882  GTACCTAAATACTACCACAAGTAAGCAAGTAGAGAATACAAAGGCGTTTGAGATAACAAT
 38942  CATTAAGGAACTCGGCAAATTGACACCGTAACTTAGGGATAAGGTGTGCCATTACATAGC
 39002  ATTAAACTTGCAACTATCTAATTACGCCCCGCTAAAACTTTTGTAAGCGTGCCTATACTG
 39062  GTGACGACGCGTAGGTACGTCGGTAGTTGCTTAGGCAGGATGGCAACCCGCTGTGGGTTT
 39122  ATTAGCTATTTGTAAGAGGAGACATAAAATGGTGTTGTACGACTGTTTAATTAAAACAAA
 39182  GCACTTTGCATAAGATGTAAAATCAAAGTATTGAGTGTGATTTCTGCCCGATGTTGGCTG
 39242  GTTAACGGATTTTCTTAGTTGAATAAATATAGGCTAGGTTTTGAAGGAAACCCCAATCAA
 39302  TGGCGGCCTTACCGATGAGGGTCCTAAGGTAGCGGAATACCCTGGCCGTTAAATGCGGTC
 39362  TTGCATGAATGATTTAACGATACAACAGCTGTCTCAATGATTGTCTCAGTGAAATTGGAA
 39422  TAACTGTGCAGATACAGTTTTCTTCTAGTTAGACGAGAAGACCCTATGCAGCTTTACTGT
 39482  TGCTAGTAATTGGATATGATGTAACGAATTGTAGTGTATAAGGTAGTTGACAAGATATAA
 39542  TTGAAACACCTTTATTATGTTTATCATATCAGTTGCGTACTAGACTACTTTTTTGAGTAT
 39602  GATCACAATTGCATACCTGACAATTATAAGTTTCGCCTACGAGTAGTAAAAACGACTAGG
 39662  AAAAAGGGTTTTTTTGTCAGATTAAGTAAAGTAATTAAATATTACCTAGTATAGCTAAGC
 39722  TTATCCGAAAGAAAATTACATTGTCTAGAAATAAGATACGTTATTATAAACCATAGTCTA
 39782  CCAAACTATGCTTTATTTTATCACGTCTAGTTCTAGATATTATGTGAAGGAAACAGTTGC
 39842  TAGTGGATAGTTTATGCGGGGCACAGATCCCATAAAAAGTACCTGGGTGTATCCAAAGTT
 39902  AAAATTGTAAATTCATCTACTTAAGTTAATGATATGCGCTATTATTGTACTTTATGTATT
 39962  AATATAGGCAATTACTATTTTACTATGCTATAGATTATTATTTAATCTATTCAGTTATAA
 40022  TTCTATTAGGTTAGAATAATTATATTTTTTAAGTAAGGTTTTAACTATATGGAAAATAGA
 40082  TGTTAATAAAACATTAGTCTTATTGTTTTTACTTGTCTACAACTTGGCAAATGTCAAGTT
 40142  TAAAGATGATTTTTAATATTACTGTTAAAGTTTAATGGCTTAACCTTGCTTTACTGTTTG
 40202  ACTTACACGTCTATCAGTCACGTAAGTGGGGCATACGATCACAAGATGCAGAAAGGAAAG
 40262  GTCTTGGATTATTGAAAAAAGCTACGCTAGGGATAACAGGCTAATTGCGCCAGAGAGTAC
 40322  AAATTGAGTGCGCAGTTTGGCACCTCGATGTCGGCTTAGCTCATCCACATGAATGCAGGA
 40382  ATCATGAAGGGTACGACTGTTCGTCGGTTAAAGAGCTACACGAGCTGGGTTAAATACGTC
 40442  GTGAGACAGTATGGTTTCTATCTTCTAGAAGTAATTAGAGTAAAACAAGAATAGCCCCTT
 40502  CGTACGAAAGGAGTTGGGTATGTTAACCTCTGGTTTATTTGTTGTTTATGGGCGACGATA
 40562  TGTTAAGGGGCATGAGTGGTTGTGCCTACTTCTCATATAGGATATTGCATAATTAGATGC
 40622  ACATATGTACCATAGGCACGGCAATAAAGCTACGTTAGCTATAAATAAATGCTGAATGCA
 40682  TATAGGCATAAAGTTTATCTTGATATACTCTTAAATATACGTAATACACTATTACGAATT
 40742  ATTAGTTAATAACAATTAACTTGTAATTGTATAGGCTTTGGTTGTAAGGATTTTGATGTC
 40802  TTAAGATACAAAGTA
;     G-rnl ==> end
 40817  CTAATTTTATTAAAAACTAAATAATACACTTATATAATACATTAAATTAATTTTTCTCTC
 40877  AGTAACATAAATATACTCACAATAGATACCGATATGTGGTAAACAGTTTAGCAAAAAGGG
 40937  AAAAA
;     G-trnM(cau)_3 ==> start
 40942  AAGGCTATAGCTTAATTGGTAAAGCAAGCTGCT!CAT!GATAGCTCAGATGAGTGTTCAA
 41000  ATCATTCTGGCCTTA
;     G-trnM(cau)_3 ==> end
 41015  ATATATATTATTAGATGTAGATTATATCTACCTATGTATATATATGTAACTACATTTATT
 41075  AATTAGCTAAAATATGTTAAAAATAGTAAGTTA
;     G-trnL(uaa) ==> start
 41108  ATCCGAGTGCTGGAATTGGTAGACAGGGAAAATT!TAA!GCTTTTCTGACAGTTAGTCGT
 41166  AAACGTTCGATTCGTTTCTTGGATA
;     G-trnL(uaa) ==> end
 41191  TGATAAATTAATAATAGAGAGATAAATGTTTTAATCATTTATTTAATTATATAAGCA
;     G-trnE(uuc) ==> start
 41248  GACCCACTGGTCTAAGGGTTAAGACGTAATGTT!TTC!ACCATTAAATTTTGGGTTCAAA
 41306  TCCCAAGTGGGTTA
;     G-trnE(uuc) ==> end
 41320  AGCCTATTTTGTAGGTTATACGGTAGGAGATTATACATTTTCACTTGTGTTATCACATAT
 41380  AGCATTCAGGATCAAACAGGATTTATTACCTTAAAAGTAAGGATAGGCGCAACCCTACAA
 41440  ACATCTTTCTACGTCAGTAAAAAAACTGTGACGCTAGGGGAACGATATATCGGGAAACCG
 41500  AAGAAGACTTTTTTATAATAAATGCTGTTTGTGTCTATATGTTATAGCAGAAGTGGGAGT
 41560  AGCCATTACTTATTCTTAGTTATTATTCTGATGGCTAAGATAAGTTCTAAAATGAAAAAA
 41620  TTAATTATCTGATCAGATAATTAATTAATTTTATCAGGTGGAGCAAGTCACAGGATAGGG
 41680  CGTGTAGGGGGCCCATCCGGTTAGTGTAAGGTTAACATTCTGTATTATAACAGAAGTATA
 41740  ACGGAAAAGCTAATTACCAATATATTCACTGGAAGACCACATAGCTATAATCTAATTATT
 41800  TTGGTACTGATCGCGTATGGAAATTTTTCTAAGGAGGGGGAGGGTTTTTACTATATATAG
 41860  ATATATAGCTTTTCCCTCATTAATAAAAAAAAAAAAG
;     G-trnA(ugc) ==> start
 41897  GGGGATATAGTTTAATTGGTAAAACTGCGATTT!TGC!ATATCGTTATTTTAGGATCGAT
 41955  CCCTAATATCTCCA
;     G-trnA(ugc) ==> end
 41969  AAAAAATAGAAGTATCAAATAA
;     G-trnF(gaa) ==> start
 41991  GCTCGAGAAGCTCAACCTGGTAGAGCGGAACTCT!GAA!GATGTTTAGGTTGTAAGTTCA
 42049  AATCTTATCTCGAGCA
;     G-trnF(gaa) ==> end
 42065  TTTGGTCTTTTAATAAAAAAA
;     G-trnL(uag) ==> start
 42086  AAGGTAGTGATGGAATTGGTAGACATGAATAGCT!TAG!GACTATTTGATTTATAATCTT
 42144  ATCCGTTCAAGTCGGATTTACCTTA
;     G-trnL(uag) ==> end
 42169  AGGAATAAAATAAGCATGACAGAACAAGACTAGGTATTTTATAATAGTACCCATTTTCTA
 42229  TAAAAAA
;     G-trnY(gua) ==> start
 42236  AGGAAGGTTCCATTTGTTGGTATGATGGGTTGAGCT!GTA!AACTCAATAGCTGAGGCTG
 42294  TCGAAGGTTCGATTCCTTTTCTTCCTA
;     G-trnY(gua) ==> end
 42321  ATATAAAAAAAAAAGCATAGTATAATATAACGCGTCTGAAGCAGACATTATTACTTTTTA
 42381  TTGAGTATGACCTACGCAATGTATAATATCTATACGCATCTGGATTAAGCCAGATGTAAT
 42441  TTAAAAGAATAAAAAAGCATTAGTTTTTGTTAATATTTTTACCTAATTGTGGTGTCAAAT
 42501  AAAGAGAGATAAAGAAAAGAATGA
;     G-trnQ(uug) ==> start
 42525  TATGTTGTGGACTAATCGGTAAGTCATAAATTT!TTG!GTATTTACCAATGAGTGTTCGA
 42583  GTCACTCCAACATAA
;     G-trnQ(uug) ==> end
 42598  TAAGTAGAGCTAGCACCGTTCTTATAAATGTATTAAGTTATACATCTATTATTATATAGA
 42658  CAAATATATTTTAGTCTAAAAAAACATATGTATATAGTTATGATAAA
;     G-trnM(cau)_4 ==> start
 42705  AAGGACGTAGCTTAATTAGTAAAGCAAGGCTT!CAT!AAGCTAAGATAAGTGTTCGAATC
 42763  ACTTCGTTCTCA
;     G-trnM(cau)_4 ==> end
 42775  GTGACCTCTTATAAACAATTTGACAAAACCTTTTTTTATAGAAAAAATGAGAAAACGGAG
 42835  GTAACGGCTCACCGATCTTTTTCGAACTAAGGTTAACGATAAGTCTGTACAGATTTTGCA
 42895  TTTATAATGTTACTTTTACTATACTCGGTTACAAATATATAATGATAATGATAATAAAAC
;     G-orf228 ==> start
 42955  ATGACAAACTTTAACACAATACCAATAAAATTTAGCACATTTAAGAGAAAAACTAGTTTT
 43015  TCCGGAATAACATTTGTTCTAGGTAGATGATTTACTACCACTAATTATATGCTTTTACCT
 43075  AGGAAGAACGATCAAGACGATTTAATAGACGAGATTAATAAGTTAGAACAGGAGTTTAAT
 43135  GAAATTGACGCTGATATCGAAGAGCTTAATAAGGAAATCGTGGAGGGTGAAGTAGATGTA
 43195  AACTCAGATGGTGAGGAGACTGAACTATCTAAATGAGTTAAGGAGCGTGAGGAGGAGAAA
 43255  GATAGTATGGTTGGGGATAACATGGAGAATAAGGATGAGGCTCTTTTTGTAAATAATAAT
 43315  GAACGTAAGAACCACTCTTTAACTTTAGAATTAATAAAGGAGTCTGCCAGTAAAGATATT
 43375  GAAACTTTAAATGAAGTTATGGACCAATGCCCACAAGATAATCCTGCTTTCGATAGAGCG
 43435  TTAGAGCTTGTAGAAAAGGTGGAATATTTGCAGGAAAAGGCTTCGGAATTACATGAAAAG
 43495  TGACATGAAAATGATTTACCTCCAATGTCTAACTTACCTGAAAACAGCGTACCTCCTCTG
 43555  GTTGATTCACCTAAATCACATTTCCCCCAAGACAGTTCTGACGTAGAGCAAACAGAGTTT
 43615  AATTCATTTGAACCTTTCGACGAGTAA
;     G-orf228 ==> end
 43642  GAGCTTTATAAAAAAAAAA
;     G-trnH(gug) ==> start
 43661  GGTGGATATAGTTCAATAGGTAGAACAACTGTAT!GTG!GAACAGTAAGTTTCCTGTTCA
 43719  AGTCAGGATATACACC
;     G-trnH(gug) ==> end
 43735  CTAGCGAATAATAAACACGGTTAAAGAGCTATACTTATAATGTACGAGTCTTGTTTTGTA
 43795  GTTCTATTCACAAAAGTATACATAAAACATAAA
;     G-trnR(ccu) ==> start
 43828  TGCTTACTAGTTTAATGGTAGAACAGAATATT!CCT!AATATTTATGTCTAAGTTCAAGT
 43886  CTTAGGTGAGTAA
;     G-trnR(ccu) ==> end
 43899  TGTATAGGGTTAAGTGTTTTTATTTTATTAACAATAACTTTACAGCCTTTTTTTTGAAAA
 43959  AAAAAA
