# Supplementary material for: Global Characterization of Fungal Mitogenomes: New Insights on Genomic Diversity and Dynamism of Coding Genes and Accessory Elements
Source: Front Microbiol. 2021 Dec 1;12:787283. doi: 10.3389/fmicb.2021.787283 (PMC8672057; doi:10.3389/fmicb.2021.787283)
Supplement: Supplementary File 1 — de novo annotation files of the 685 mitogenomes investigated in this study. Annotation was performed with the Mfannot program. [file Data_Sheet_1.ZIP › Supplementary_FileS1/NC_030340.1_Ilyonectria_destructans_isolate_2007P476_mitochondrion_complete_genome_mitogenome.mfres]

;; Masterfile modified automatically by mfannot version 1.35
;; on Thu Dec 24 23:08:05 2020 by user pfonseca on host LGCM-PROC
;;    - Gene Totals: 53
;;    - List of genes added:
;;      atp6                 atp8                 atp9                
;;      cob                  cox1                 cox2                
;;      cox3                 nad1                 nad2                
;;      nad3                 nad4                 nad4L               
;;      nad5                 nad6                 orf106              
;;      orf120               orf1222              orf134              
;;      orf166               orf179               orf180              
;;      orf210               orf245               orf325              
;;      orf326               orf340               orf472              
;;      orf522               rns                  trnA(agc)           
;;      trnC(gca)            trnD(auc)            trnD(guc)           
;;      trnE(uuc)            trnF(gaa)            trnG(ucc)           
;;      trnH(gug)            trnI(gau)            trnK(uuu)           
;;      trnL(uaa)            trnL(uag)            trnM(cau)           
;;      trnN(guu)            trnP(ugg)            trnQ(uug)           
;;      trnR(acg)            trnR(ucu)            trnS(gcu)           
;;      trnS(uga)            trnT(ugu)            trnV(uac)           
;;      trnW(uca)            trnY(gua)           
;;
;; end mfannot
;;


>NC_030340.1 Ilyonectria destructans isolate 2007P476 mitochondrion complete genome gc=4
     1  TCTAGGATATTAAAAGTTATAACCTGGTCTAAATTAAACCATATATTACATAAATTCATC
    61  ACTATTATAATAATATAGTACAATAATACTCTATTATTTAATACTATCAAAGCTAGCATT
   121  TATTTGTTATACTGTTTATATTAAAAAGAAGCAATACACCTTCTATCATAAAAGGGACAA
   181  AGATTTCCCTACTG
;     G-trnK(uuu) <== end
   195  TAGGACTTGCAGGATTCGAACCTACATTTTAATGATT!AAA!AGTCATACGCATTCACCA
   253  TTATACTAAAGTCCC
;     G-trnK(uuu) <== start
   268  CAATACTATGTATTATATT
;     G-trnF(gaa) <== end
   287  TGCCTATGGTAAGACTCGAACTTACAACCAAAACAGC!TTC!AGTGTTCTGCTCTACCAA
   345  TTGAGCTTCACAAGC
;     G-trnF(gaa) <== start
   360  TTATACTA
;     G-trnA(agc) <== end
   368  TGGAGATACTTGGACTCGAACCAAGCCATCCAACAT!GCT!ACGTCGGCATTCTACCAAA
   426  TAAACTATACCCCC
;     G-trnA(agc) <== start
   440  TTCTGTGTTGTAAATGTACACATTTTATCGCTAGGTGGTCTAAATATTGTTTTTAGGTTA
   500  GTTGAGCAACCTAAAGATTATTTACTGTGCTAG
;     G-orf340 <== end
   533  CTATACTCTCCCTTTATTCATACCTGATTTTATTCTACGTATTTCATCTAAACCCTCTAC
   593  GGTTAAATGCATTTTATTTCGAACCATTAAAGCTACTGAGCAGAAGTCTTTAAAGTCTAA
   653  GTATTTTACCCCTTTGATAGGATATTTATTAAATAAAGGTATAATATCACCGTTAATATC
   713  TTTAAATGTAGATATTTTTAATACAACTGCCTCTTCTGAATGCTTATATACATTACCACA
   773  CATCAAAGTTTCAGCGATCTTTTCCATTAATATTTTATCTCTTAAATGTTGAGTAATATT
   833  TAAAGATAATTTCACAGTATACCCTAAAACACAATTTCTAGCTACAGGTGTATTTACAAA
   893  AAAGCAACCATCTCCGCTAAAGAAACCTGACAATCAATTATAATCTATTAGTTTAGGTAG
   953  TTTTACTTTAACTCGAGGTACTTCTTGTATAAAAGGAAAATAGGAAAGAATACTTTCGGG
  1013  TATTCCGTTATTTAATGAAGCTTTGAAATTAAGTATTTTATTTAAACCTTCTTTATTTAA
  1073  ATGCTCACTATCTTGATATAGCTTTGCTGCTTCTTTAAATAATATATAATCACTATGTTT
  1133  TTGAGTAATTAAAGGATAATTATCAAAGTGAGGTACAATAACCCCCATTATGGATGCAAT
  1193  ATCCCTAATTTGATAATTAACGCTATTTTTATAAAAAGTAATCTTCCCCGTGTTATTGAA
  1253  GAAAGACTTAATTTGTAAAAGTAAATCTAAATCCTTAACATGTAACCCTAATTCAAAAGA
  1313  GGGGGTTACTCTTCATTTACCTGAATTATTTCTATAAATACTTAGATGAAAACACCCTTC
  1373  AGCATCTATAAATCCTGTTACTCAGTTAGGATTCAAATTATTATTATTATAATTACTATT
  1433  ATAATTATTGTTGGAATTAACCTTTAATTCCTTCATTTTAATTACTGTGTGTACATAAAA
  1493  AAAGAAGCAAAAATCTTCTATATATAGCTTGCGCAGAGAAAAGGGATGATTTGAAAAGGG
  1553  TAA
;     G-orf340 <== start /note=LAGLIDADG ;; evalue:8.2e-22
  1556  AGACTA
;     G-orf120 <== end
  1562  CTAATCTGTTTCCTCTTCATATACTACTTTAAGAACAAAATATTCGATTCCTGTGGATTT
  1622  CAATTTTTCAAAGATTTCCTCAAATTCACTAAGATCATTACCCTCCGGGTAATCATAGGC
  1682  TGTAATTATATGTGTATCATTATTATAAAATTCTACATCTAATGATATAAATACATACTC
  1742  TTCTGATTTAAATAGTTCTTTACCCACGTTTAATAGGAAGAATCCTACTTGGTTTGCAAA
  1802  ATCCGCAGATGATTCAAATTGTCCTAAAGATAATTCTACTTTAGCAGCTTCATGGCTATA
  1862  CATCAGCTTATAAGCAGCTCTCCTGACTTGGTTTAACATTTCAGAATACATCTTTTCATT
  1922  CAT
;     G-orf120 <== start ;; mfannot: TTG upstream: 1960
  1925  TGTTTTTTTGTTATTATAAAATTTAAAAAGAAGCAAATCTTCTA
;     G-trnL(uaa) <== end
  1969  TATCTGAAGAGTGACTTGAACACTCACGGGACTTGCCCAGGTTATC!TTA!AGTAACCAC
  2027  TGTCTACCATTCCAGCACTCAGAT
;     G-trnL(uaa) <== start
  2051  TTAATTTCACCACTGCGAAGCGAGGGTTTATCTATACTTATATTTTCTGGCTCTATGAAA
  2111  TACCGCTAGCTATATTTATTTTCTTTTTCTGTATAGAAAAATACAGAAGTATGAATATGT
  2171  CTTTATATAAATTTTTATTCTTATTCTTATTCTCTAAATGATCTAATGAATCTGATTATC
  2231  TATTATTTATCCTTATTTTTTAAATGACCGAATACATGACAGTCATGTAAATAATACATT
  2291  CTCTAATAAATTTAATACAGATTATTATGTTGATTTATTCCTGCATGCAGTATTTCACAG
  2351  AAGCATGTCAGAAAAAGACTT
;     G-trnM(cau)_1 <== end
  2372  TAGGGCTAAAGTGACTTGAACACTTATAATTACTGTT!ATG!AGCAGTACACTTTACCTA
  2430  TTAAGTTATAGCCCT
;     G-trnM(cau)_1 <== start
;     G-trnM(cau)_2 <== end
  2445  ACGCGGGTACAGGATTTGCACCCATAGCTTTCGGGC!ATG!AGCCGAATATGTTATCTAT
  2503  TACACTAACCCGCT
;     G-trnM(cau)_2 <== start
  2517  A
;     G-trnE(uuc) <== end
  2518  TAGACTAGACAGGGATCGAACCTGCGATGGTAGCATT!GAA!AGAGCTATGTCTTACCAC
  2576  TTGACTACTAATCC
;     G-trnE(uuc) <== start
  2590  TTTTTAGGAATAGCA
;     G-trnT(ugu) <== end
  2605  AGCCCAATGCAAGTATCGCACTTGCTTCTATTGATT!ACA!AAACAATTGCATTACTTTT
  2663  ATGCTAATCAGGC
;     G-trnT(ugu) <== start
  2676  GTTTATTTTTGAATGATATATTTATAAATAGTA
;;     rnl <== ;; mfannot: 3' -20/+180
  2709  ATTTATGAAATTAGTACTTTATTCTTAAAAATCTCAGGATTCGTACGGATAAAGCCTATA
  2769  AAGAGCTTATATAGCTCTTCGTAATAATCTATTACGCATATTTAAGAAATATCTTAAGAT
  2829  AAGCTTCGTGCCTATATGCTTTCAGCACTTATCTTTAACCAACTTAGCTTTCCTGCCGTG
  2889  CCTATGCTATACATTTATCTTAGTGAAAGAAACATCCCTATGTATAAAAATACAGATATA
  2949  AATGTAGCTTGCGCATTATTTATATTTAATATTTGGGCACATAGACAACAGGTAAACCAT
  3009  AGATTAGTAACTATTATTTAACCCTTTTACAAGTTTAATTCTTCCTGTTCCTTTCGTACA
  3069  AAAGTTAGTTCTTATTATATTCTAATTCCCCCTAGAAGATAGAAACCATACTGTCTCACG
  3129  ACGTATTTAACCCAGCTCATGTAACTTTTTAATCGACGAACAGTCGCACCCTACATAGTT
  3189  CCTGCATCCATGAGGATAAGTTAAGCCGAC
;;
  3219  ATCGAGGTGCCAAACCGCGCACTCATTTTGTACACTCTTGCGCAAATTAGCCTGTTCTAT
  3279  GTGTTATCATAAAGAGCGCTATGCCCCTATTTCCATTTTTTTCAAAATGGTTC
;; mfannot:
  3332  agactatgtcttcatttttattttatatatatttttttttagtatgcctatactatacaa
  3392  ccaatataataattagctag
;     G-orf472 <== end
  3412  ttatttaccacctattcaaccttttactgcaaaagctccaatacgacgttttgatttagt
  3472  tattgaataagttacatttgatttagaattacctctaaacaaaactgaacttaaaccttt
  3532  aaaagaagaatctatatttttcaatccaccttttcattttaatgaatatatagatctatc
  3592  cgctctataacgtttagttaatcttcctttaacttctaatcttatacctcccatattttt
  3652  gtatccaacagaatcgtagattttattatggatagcgctagctgcgttttccactgtatt
  3712  catacggtatattcctactgactgcggagcagcctgagttactaataaattagatagatt
  3772  attatgtgtgatattagagattatttttaaatctttatgtactgcttcgaagccgctggt
  3832  attattatgtgatgcaagcaacccattacctttagatctttctttaatagtatttacatt
  3892  aggtaaatatgctctatttaaaatactaaacatatttttaatataatttattcttttttt
  3952  tctcatttttaatgctaaagcattagtaaaaagatctgtattatatgcaacagattttaa
  4012  attaattatattatattctatattctttcctataattttattaagtatattacttaatac
  4072  aggtaaaaatattgaattattaaatttatattgattaagagaatataataaatcatattt
  4132  tcttaataatcttagatgttttcttgcgtatttattaagaataatacctcaaactttttt
  4192  taaataaagatttttgaattttataaatttatttacatattgtaatttatattttataaa
  4252  ttctttttttcttattacatcgtttataaatatacgatcgctagctgcatatttatgttt
  4312  atttaatatattataaattttatgtatattatttctatataataaaaaataacgtttagc
  4372  tattaatcttttacttatttttttgtttatttttaagtattttttttttaatacattttt
  4432  ttctctatttatggtatacaaagtaattattgctttactattagtatgtttaatttctgc
  4492  attacttacatgtattcttcttaacagattacgtcttcttttaagtaatataaatttaga
  4552  tcctgtgtatttattatctttaaaatataaattaaaataaccttttattattttattaat
  4612  atttaaatcattaaccggtatattttttaatgtgtttttattaaaagaatatatagtatt
  4672  ttttcattctttagaaaaagaaggtaaatatttggtcattcccacatctcctaattttct
  4732  ttttaaaagtattgttttagaattttttcttaaattattattaaaaattgtagcgccagc
  4792  gcgcatttttgtattattatttattatatttgatttcat
;     G-orf472 <== start
  4831  atgtaagctatatattatttgttttattttttttttaatatatatataataaaaatgttg
  4891  ggtgttaaaaaggattattgtttattgcatataactcaccttatagtcgttgaacgtttt
  4951  tatcttataatttatgctaagataaatttcgcttcaaatttactgatagcatagcttgcg
  5011  ctattttatcgcacagtaatttttgaaatttacccaa
;; mfannot:     /group=IA (3.06e-21)
  5048  TTTATTTATTAATTATTCTATTTATGTGCTTGCTTTATTTCATAGAAGTATTTCATGCAC
  5108  GCTATACTTTTTTTTTATTATATAAAAAATAAGCATGCAATGCTTATACATGTTCCATGA
  5168  AAGTTATACAAATATTGTATGTAAGCATACAACATAAAATAAAATATTAAAGGACAAACA
  5228  TCCCTAGCGTAGCTTTTCCAATAATCCAAGATCTTTCCTTGTTGCATCTTGTGATCCTAT
  5288  GCCCTGCTTACGCAACTGTAAGATTTGTTGATAATCAAACAGTAAGGCAAGATTAAGCCG
  5348  TTGAGCTTTTTAGATATTTTAAACATAACTATTATATTGATAATAGTTAAAAAACATTAG
  5408  TCACTAAGTACATAATGTTTTTAATTATCTCTAATTTCTATATAGTGAAAATCCTACCTT
  5468  TTTTTAAATATATATACAACTAATGTACATATAAATAATTTTATATGATTAAAAATAGTT
  5528  AAACTACCTTAAATCGCAAACAAAATAATTTTAAATTATTAGACACTCCTGTTTACTCTT
  5588  TACAGGGTCTGTGCCCCACATAAACTGTCCCCTAGCGATAGTTCCTTACCAAAGGGTACT
  5648  TATATTATAAAAATAAGCTGAACTAGGTTGATTTACTAAAATGATTTTTTTATAGCCATA
  5708  GCTATAAACATCTCATAATCCTAAACCAATTCATTCATATGAAAAAAAAATAAAGGATTC
  5768  TCATTGTCATCTAGTCAATTACCTTATAATCTGAAAATTGTTTATCATACTCTATAATTA
  5828  GTGACAGTAAAGCTGCATAGGGTCTTCTCGTCTAACTAGAGGTAAACTGTATCTGCACAG
  5888  CTATTCCAATTTCACTGAGTCAATCATAGAGACAGCTGTTGTATCGTTACATCATTCATG
  5948  CAAGACCGCATTTAACGGCCAAGGCATTTCGCTACCTTAGGACCCTCACGTTAAGGCCGC
  6008  CTTTAACCGGGGTTTCCGTCTACATCAGATATTAGTATATCCAATTATATCTGTTAACCA
  6068  GCCGGCACCGGGCAGACATCACACTCTATACTTAGATTTTTAATCTTTCAGCAAAGTGCT
  6128  GTGTTTTAATTAAACAGTCGTACAACACTATTTCATGCTTCTTCCTCTTTACTTGATATT
  6188  AATCAAGAATAATGAGCTCTCCTTATCCCGAAGTTACGGTAGTCAATTTGCCGAGTTCCT
  6248  TTATGATTGTTAGCTCATTTACGCCTTCGTATTCTCTACTAGCTTACTTGTTTCAGATTC
  6308  TAGGTACGGTTACTTTTCATTTATATACATATATATATATATAAATATATTACTATTTTT
  6368  CCAGTACATTTTTCACTTAAAATGTCGTCCTTAGTAATAAAGATTATCTCATCGTTTAAA
  6428  TCTTTAGATAATATAAACTTAGAGGCCGTTACTTAATTACATCCATAAGCTTTAGGCGGA
  6488  AAATTTTCTTTTAGTTACTCATGTCACCATTATCGCTTGAGTTAAATTTTGGCAGTTTTG
  6548  CATGCGTGCATATTTTTAAGGCTTCGTAAGAAGTACACATAAAAAATCAGCATGCCCACA
  6608  CATAATTTCATTTAAAAAATAAAAATCATAATTCAGCTCAACGTTCTGCTACCCCATTTA
  6668  ATTATAATAAATTTATTATTATAAATTATCATGGACAAGGTTTCGGTATATTGTTTAGAT
  6728  CCGGTAAATTTTCGATGCTTTTAAAACTTAACAAGCGCTCTGTTACGAGGTCATAAAATT
  6788  ATGGCTGCTTCTAAGCCTATCTCCTTGTCGACTTTAATAAAAACCTTCTTAATTTCACTC
  6848  AACAAATAATTTAGGAACCTTAACTCTTGTTCTGGGCTGTTTCCCTTTTGACATACAACC
  6908  TTATCATTCTATGTCTGATAATTTAAGATATATCTTTGCCATTCCGAGTCTGCATACTCA
  6968  CGGATAAAATCTTCATGATCCCCCCATTTGTACAAAATAAAACATTTAATGTCTTGTCTG
  7028  AGATTAAATTCTGTACCTGCTAAGATATTATACTTAAATTGCCTACTATTATAGGTTTCG
  7088  CAGAAAACCAGCTATCCTGGTCAGTATTGTCTTTCACTACACCTACCATAATTCTTCCGA
  7148  GATTTATGCTACAATCATCGGTTCGGACTTTTATAATCCTGATTATGGTAAAATCACCAG
  7208  GCTTCGGGTCTAACTTTAGACACTTTACGTTATTTTAACGCTCGGTTTAACTACGTCTAT
  7268  TCTCGCATCTAATGTTAACTTGGTGACCCATTATGCAAAAGGTACGTTCTAACTTTTTTA
  7328  ATTTTCCGAACTGCTTATAAAATCACTATTTTTCTTTTA
;;
  7367  GTTCCCTCACGGTACTTTTCACTATCGCTTATATATTATATTTAGCCTTTGAGGAAGGTT
  7427  CCCCATTTAGTTTAAACAGTTTATTAACCATTTTACTTTTTAGGCTTATCTATTTTAGCT
  7487  CACGCTAATCATAGAATCTCTTTTGATTTCTTTTCCTAAAGTTACTAAGATATTTCAATT
  7547  CACTTCGTTTATTATTTAATTTCTCTTAGAGTTGATATATATCATATACATGTATATAAA
  7607  TAATTCTCTTTAATATATAGCTTAAATTCTATAATAATTTCTTTCCATACTTGTATAAAT
  7667  TATATAAACATCATTAATGCTTAATTTATATAATTATAATTTATATATCAAGTATAAA
;;     rnl <== ;; mfannot: 5' +/- 50 nt
  7725  TAGTATAAAAATATTTTGTTATTTTTATAATATATTATATTTTTATTTCTTTTTGGCTTT
  7785  TCTTTTTCTGTATAGAAAAATACAGAAACATTCACGCCTGTGTATGCATGTATGTTTACA
  7845  CATACAGAGACTATACACTTATTTCTTCAAATTAATGAATGTTATTGCCTTATAAGGCTA
  7905  TTATGAGAGTATTATTTTGTTAGCTATATTTTTTATATGTGCTATGTAATAAAGCTATTC
  7965  AAAAAATCAGCACACAAAAGTACATCAACATAATATTTAACTATCCTCAAAATTTCATTT
  8025  TGATTCAAAGTTTATCTCTAATAATTCTAAGTA
;     G-trnP(ugg) <== end
  8058  TCGGATTATCATGATTCGAACATAACTAGTCTTCGTC!CCA!AACGAAGTGCCTACCCAA
  8116  GCCGGCCCTAATCCG
;     G-trnP(ugg) <== start
  8131  TAATATACAAATATATATTTGAGGCTGTTGAAACATATAGAAGCAATGCATACAGATGTG
  8191  CTTCTTTTCTTTTTCTGTATAGAAATACAGCTAGTCAGCCACCCTTAGTGCTATGAAATA
  8251  AAGCTACAGTTATACCTACCAATAAGCAGCAAAGCAGCCTTAGCTTTAA
;     G-trnW(uca) <== end
  8300  CAAGAGTACTTGGACTTGAACCAAGAATTTGAAGGT!TGA!AGCTTCCTATTTTGCCAAT
  8358  TAAACTACACTCTT
;     G-trnW(uca) <== start
;     G-trnS(uga) <== end
  8372  CAGAGAATATCCGATTTGAACGGATGTGGTTAGAATATAACCTAATAAGAC!TCA!AGCT
  8430  TACCGCCTTAAACCGCTCGGCCAATTCTCT
;     G-trnS(uga) <== start
  8460  TTATCAATATTTAGCTTGCTTCGTAATTTAGGTGAGCTAAAGCTATATGTGTGTGTTTAT
  8520  TTATAAATAGTTTAGTTTGATATGTAAGCTGTCAATCTGTGTATATGTAAACATACTTTT
  8580  ACACAATACATATTCTATGGAGGCAAAGTATGCTTCTGATTTTTATAGCTAAAGCCATAA
  8640  AAAATATAGCTAATAGTATATTTTCATAATAATATGTTCACCAATTCATGC
;     G-trnI(gau) <== end
  8691  TAATTCCTCAGCGGATCGAACGCTGATATCATTCTT!ATC!AAAAATGCACTCTACCATT
  8749  TAAGTTAAGGAATC
;     G-trnI(gau) <== start
  8763  TTATTTACACATATATACTTATAATATTTATATAGGTGCATACTTCTTTTCTTTTTCTGT
  8823  TTACACACACACACACGCAAGCCAGAAGAAAAAATGTACTTTATCTATTTAAGATAATAA
  8883  TAT
;     G-trnV(uac) <== end
  8886  TGAAAAATGAAGGATTTGAACCTTCAAC
;     G-nad6 <== end
  8914  TTATTGTGT!GTA!AAACAATCGCTCTACCATTGAACTAATTTTTC
;     G-trnV(uac) <== start
  8958  TTTTTTCACCTTTAATTGTTATTATTATAGCCCCCACCATTGCTAATAGTAATATAAAAC
  9018  TTGCCATAAATATTCACATATTATAACTTGTATATAATATGTTACCGATAGCCGAAATAT
  9078  GACTAGTTTCTGCCATATTTCCATCTCAATTACTACTTGAAACGAACATAACGTTTGCAT
  9138  TATTTATATTTATATTTTTATTTATATAATTTACTACATCAGTGTACTTATTTCAAGGCA
  9198  AGTAGTAAATTATAGTATTTAATTTATTACTGTAATTATTTAATATTGCCATATAATATG
  9258  GTAATAATTGGAATAATGTAAAATTAGTTAATAATGTTATAAATAACCCTAAAGGGATAC
  9318  TATTTTTATTATTACTTTGTAATTCACTAGTTCTAATATTTATTAACATTAATATGAACA
  9378  AGAATAATATTGATACTGCTCCGATATAGACTATTAGATAAGATAGACCAATGAAAGTCA
  9438  AACCTAATAATATTAAATATACAGCTATGCTTGCAAATAATCCAATTAAGAATATAATTG
  9498  AAATTATAGGGTTTTTATTTATTATTATTGCTATACCGCACAATAAAGCCATTATGCTTA
  9558  TTAGATCCAAAGAACCAGTTAAATAACCATTAGAGAAAATCTCATAAACTGTCACGAGTT
  9618  GATCCAT
;     G-nad6 <== start
  9625  TATTTATTTTATTTTACCCTTAAAGGTTTTCTTTTAAAAATAGGATATATTTCTTTGATA
  9685  TATAGCTATATATTTATCACTATAAATATAATAAGTAATAATCTTAAATATGTAACATTA
  9745  TAATTATGATAAAGTTAAAA
;     G-trnG(ucc) <== end
  9765  TACGGTTAGTCAGGATCGAACTGACGCAAATCGAGT!GGA!AATCGACAAGTCTACCAAT
  9823  TAACCTATAACCGC
;     G-trnG(ucc) <== start
  9837  TAATATCGCAGTACTTGCATAATAAAGTTTCAATAATATTCTGAAAATTTTAGCATAGCG
  9897  CTAGCGCATGCTTTTCATGCTTATTTTTTATTTTTATTATTCTTTTTATTTTTATTATTA
  9957  TTTTTCTTCTTTTCTTTTTCTATACAGAAAAAGACAGAACATATATATTTTTGTACAATA
 10017  ACTTATA
;     G-cox3 <== end
 10024  TTAAGAACCTCAATAGTACATAGACACATATAAGAATAATCAAACTACGTCCACAAAATG
 10084  TCAGTATAATATTCCAGCTTCATAACCAACATGATGATGATCTGTTAAATGATATGAACT
 10144  TATTCTTCATAAAGCTACTGCTAAAAATATTGTACCTATAATAACATGGAATCCGTGGAA
 10204  TCCTGTACCAAAGAAAAAACATGTTCCAAATACACCGTCACTGATAGTAAATGAAGAAAC
 10264  ACTATATTCTACTCCTTGAAAGAAAGTAAATATTAGAGCTAATAAAACTGTAAATATAGA
 10324  TCCGTATAAAGCTCCTTTTCTGTCACCTTTTATTAAAGCATGATGTGCGTAAGTAACTGT
 10384  AGCCCCACTTGATAATAAAATTACTGTATTAAGTAATGGTAATTCAAATGGATTTACAGG
 10444  GTCTATACCCATAGGTGGTCATTGTGCACCTAATTCTACGGTAGGTGTTAAGGCACTATG
 10504  GAAGAATGCTCAGAATATAGCTACAAAGAATAAACCTTCTGATACTATAAACAAGATTAC
 10564  ACCTAAATTTAACCCTTTTTGCACGGCTAAAGTGTGATTTCCTAAATATGTACCTTCAGA
 10624  TACTATGTCTCTAAATCATAAAGACATTGAAGCTACTAAAGAGAAAAGTGAGAAATAGAA
 10684  TATTATATAACTATTACTAAAAGAATGCATAGATAAGGCCGCATTTACTGTTAAAGCAAA
 10744  TAAAGATATGCTTGTATAAAAAGGCCATGGTGAAGGAGACACTAAATGAAACGGATGATC
 10804  TTGAAAATTACTTCTTACCAAATTGGTCAT
;     G-cox3 <== start
 10834  AGATATTATGTTTTATTTTATAGCTTTACACAGCATATTTTA
;     G-trnN(guu) <== end
 10876  AGCCTCTAAGGTGAATCGAACATCTATCATAATATT!AAC!AGTATTATGCTCTACCGTT
 10934  GAGCTATAGAAGC
;     G-trnN(guu) <== start
 10947  ATTTTATATGATTGTTCTACTTATAGTTTATCTTGTATAAGACGGCTTCTTATATCCATC
 11007  CATATTTAGACATAAGTAGAACAGGTTGATATACACA
;     G-trnS(gcu) <== end
 11044  CGGAAAAGAGGTGAATCGAACACCTAAATGTAAAAACATAATACAT!AGC!AAGTATCTT
 11102  ACCCTACCATTGGAAACTTTTCC
;     G-trnS(gcu) <== start
 11125  CTACAC
;     G-trnD(guc) <== end
 11131  CGAATTAGATCAGAATCGAACCGACATCTACTTCCGT!GAC!AGGGAAGTCCTTTACCTA
 11189  TTTAAGTTACTAATTC
;     G-trnD(guc) <== start
;     G-trnY(gua) <== end
 11205  TAGGAGACAAGAGATTCGAACTCTTAAAAGCTATAGCTATTGAGTT!TAC!AGCTCAACC
 11263  CTTCTTGCCAATAAAGGAACCCTCCT
;     G-trnY(gua) <== start
 11289  TTATATAATATGTGCTTTAGTTTTGCTTCAGTATTTCATAGAAATTCTATGAAGTGCACA
 11349  TATATATGCTGGTTATGTAAAATAACCCATCACATATATAGCTATACTTTACACATAAAC
 11409  TAGGCATTCATATACTATATGTTTTTATTATGGTT
;     G-rns <== end
 11444  AAAATTAATTAATCCCGTGCAACTTCCACTACACGAACCGTATTTCGACTTAACACTAAT
 11504  TAGAGCCACGCATACGAAGATTCCCAATAAAAGAATATATAAAACTTACTTGTTTTTTTT
 11564  ACTTATTACTAAGAAAGCAAACTTATTGCGCATGCTCCTTTCAGCATGTGACGAGTGGTT
 11624  AGTACCAATCCAAGGTCTATTCACCGTGACATGGTGATTCACGATTACTAGTAATTACTT
 11684  ATTCATATAGTCGAATTTCAGACTATAATCCTTAAAATTTATATCCTATTTTTTGAGATT
 11744  AGCTTAAATTCACATTTTTGCATCTCTTTGTTTAGGTATATGTGGCACGTCTATAGCCCA
 11804  CAATATCAAGGCCATGATGACTTGTCTTTGTCCCCTTTCTCTTTCCAAATTTTCAGGATC
 11864  GAATGCTTTATCGTAATAGCTGTATTAAGCTTACAAAAATAAAGCCAGGGATTACGTTAA
 11924  TTTCATGGAAACCACAGTTTCACAACATTAACTGGAAACAGCCGTGCAACTCCTGTAATA
 11984  AAATTATTCAAATTGTGGTAAGGTTTTTCGTGGATCATCGAATTAAACAACATACTTCAC
 12044  TACTGGTGTCAGAAACGGTCTAGTGATTTCAGTTCCTGCGTTGCCACATTACTCTTGAGG
 12104  TGAAATGCTTACACTTTCATTTATAGACCAAATAATTTTGAATATTTATAATTTTTTGCA
 12164  AAGTTGCCAATTCAGGCGCTTTTATAATATATAAACATTAAATTTAGATCTGACCTATGG
 12224  CATTCATCATTTACTGCAAAGACTACTTGGGTATCTAATCCTGTTTGTTCTCTGTGCCTT
 12284  CGTCCTTCAACGTCAGTTTCTACATAGAGGGCTGCCTTCGCCTTTACAGAGTCCCTTTGG
 12344  TATCACGAAATTTCATCTCTCCTCCTCAAGTACTGCCCTCTTACATAAAACTCTAGTCAA
 12404  GTACTAACATTATAGAAGATATATTGACCGTCTGGGTACCCTTTAAACCTAATTAAGATG
 12464  AATAACACTAGTCTCTTACGTATTACCGCGACTGCTGGCACGCAATTAGTCAAGACACGA
 12524  TATATATACTGTCATTATCAATATATAAACAAAGCTTCATTCAATTCTAATAGAATTTTA
 12584  TAAAAATAGAAATATTAATTACTATTAATTATAAAACTTGCCACTTCTCCAAGTTGCCAG
 12644  TTCAGCCGTTAGGCCATTGACCAAGATTCCTCACTGCTGTACTAACTTGCATTGGGGTTT
 12704  TTTCAGACCCAATGTGGTCGATCAACCTTTCAGCTTCGACTACGAGAGTCTAAGGCTAGT
 12764  TAAGTCATCACCTTAACTACTACCTATCTCGAAGATATTTATTATCCTCTTAAAGCGGAA
 12824  ATATAAAGAAGGGGTAGGGACGATTTATGAATCATCCGATTTGTTTCTTTTCATCCCTCT
 12884  TATTCCTTTATTTATTATGAAGGATTTACCTTCACTTTAAGGCCGGCGAAGAATATCATT
 12944  ATACTCACCTGTACACCACTTTTTAATTATATATGCCTTATATTTACATATAGGGTAAGT
 13004  ACAATTAAAACGTACGATTAGCATGTGTCAAGCACTTGGACAGCATTCAATCAGAGCCAT
 13064  CACCAAACTCAACTTTTA
;     G-rns <== start
 13082  TTTTTGTCGATATAGAACTATCCTATATCTCTTATCGATCTAATTTAATTAAGCACTTAC
 13142  TTGTGCCTAGGAATAAGGATAATTTAAGCTACATAATGTTAAAATGGCTAAATAATTTAT
 13202  TGGTCCATAAAAATACTATAATTTTTTACCGCTATATTTTATAGCTATATTTTTTTTATA
 13262  TACATACTTCTTTTCTTTTTCTGTATAGAAAAATACAGAAATAAAGCTGTAGCTTGCACA
 13322  CTAAAAAATAAGCATGAATACACAAATGTGCATACTTCTGTATTTTACCTTTAGGTAAAA
 13382  TAAAAGAAATATAGCACTACTCTTTTATGAGATATATATTGCGTATTTAATTATATAAAT
 13442  AATTTTATATTATTTTCTCTTTACGTTATTATATAACTTGAGTTAATTCCTTTTGAATTA
 13502  ATAGGATTTTTATTGTTATTGTTCCCTAACTTTCCTAAATATTATCACTTATAAAATGTA
 13562  TATATGTGCATGCTTATATGAAGCGCGTATATGTCTAAGTATAGTCTCCTCAAAATAAGG
 13622  TATGTTTTACCAAGACATACTTAGCTGAAATACAGCTAGCTAACATTTTTA
;     G-atp6 <== end
 13673  TTAATGTAAATCTAAACCATCTTTTATATAAGAAGAAGATAACACTACAAACACTTGTGC
 13733  TTGAATAAATGCTATTGCTAATTCTAAACCTGAGAAAGCTATAATAAATAATAAAGGTAT
 13793  TAATCCTAAAATAAAGAATATAAATCCTGAATTCATTATATTATAGACAAAACCACTTAA
 13853  TATACTTAATAGCATATGTCCCGCAGTTATGTTAGCTGCTAATCTTAAACCTAATGACAC
 13913  ATTTCTAGCTAAATATGAAATAAATTCAATAGTAACTAATAATGGTAAAAGAGCTAAAGG
 13973  ACAACCGGCTGGTACTAATAGTGAAAAGAATTTTAAACCATGTTTTTGGAATCCTAAAAT
 14033  AGTTGCACCTAACACTATTGTGAAACTAAGAGCAAATGTTAATGCAAAATGACTTGTTGA
 14093  AGCAAAACTGTAGGGTACCATTCCTATTAAATTATTCATTAATATAAATATAAATAATGT
 14153  ATATATAAATGGGAAATAGATTTGACCATTTTTAGGGTTTATTTGGTTTGTAACTATACT
 14213  ATGTATAGTAACATATAAAGATTCTTGAGCTATAGATCAGTTATTACTAACCAATTTGTT
 14273  ATAATTAGTTGAAACTATACTTAAAGTTAATATAATTAAAGCTCCTATTGTTAAATAGAA
 14333  TCCTATGTTAGTTAAAGATAAATGTAAGTTACCGCCTAAAACTTCTAAATTTAATATATC
 14393  TCTTATTTCAAATTGATCTAAGGGACTTCTTATTACTGTGAATAAATTCTGTGTTTCTGT
 14453  AGAAAACAT
;     G-atp6 <== start
 14462  CTAGTAGTAATATTACTACTATTATATAAAAATCTTAAAATAGCTAATTATTTGCAAAAA
 14522  ATATATATAGACTTAACCTGACTTAACTCTAGCTTGCTGCCGATTTTTTTTGGAATGGCT
 14582  GCTTTATTACATAACACATATAAAAAAAGATAGCTAAGCAAGTTAAGCAATTCTTTAGAA
 14642  TATTATAAATATATTTTACTGGAGGCTTGCTTTGCAGCACAAGAAAGTTATTTCTTTAAT
 14702  AATATAGATTTATCTGTAGTGTA
;     G-atp8 <== end
 14725  TTATATTTTATTAATAAACATACGTGATAAAAATAAACGTACTATTCTTGGTAATATGTA
 14785  TTTAGATAATACATATAAAATAAATACTATTATTGCAAAAGCAAATATTATTTCATTCAT
 14845  ATAATAAAATGGTACTAATTGAGGCAT
;     G-atp8 <== start
 14872  ATTTATTTTTGTTAAATTTGATTATAATACGTGCTCTCTGCATCACTCGTAGGGAAAATA
 14932  AAAGTATATATATATTTTATATAT
;     G-nad4 <== end
 14956  TTATATACTATATATTAAACTATTCATAGAATAATCTAATACGTTTAATATTAAAGAAGG
 15016  GTATATACCAAATACTATAGTAAATAATACTAATATAAATAGTAAAATAAATTCTCTTTT
 15076  GTTTACATCATATATACTTTCTTCTATAAATTTAGTGAAAGAACCACCAAAAGATATTCT
 15136  GTTAAACATATATATAGTATATGCAGCAGAGAATACTACAGAAGAACAAGCGAAAGCGCC
 15196  TAATACTGGTAATCTTTCTATTATACTATAAAGTGACATAAATTCTCCTAGGAAATTTAA
 15256  AGTTAATGGGGCACCACAATTACCTAAGGCAAGTATAAAGAATAGTATTACAAATATAGG
 15316  CATTAATTGAGTAACTCCTCTATAGAAATATATTAATCTAGTTCCTGTTCTATCATATAA
 15376  TACTCCACCTGCACATATAAATAAACCACTAGATACAAATCCATGAGCTAATCCTAATAT
 15436  TATACTTCCTTCTAATCCTTGTATAGTATTACTAAATATTCCTATTAAATAAACTGAGGC
 15496  ATGACAAACTGAACTGTATGCTATTAATTCTTTTACATCTGTTGTTCTTAATGTACTAAA
 15556  ACTGGCGTATATAATAGTAATAACAGCTATAGTAAATATAACAAAAGTATAATCTAAAGA
 15616  AGCTTTAGGTAATATAGGTAATATTAATCTAAATATACCATATAAACTTAATTTTAATAC
 15676  AATAGCCGCTAATACTATACTTCCTCCTAATGGAGATTCAACGTGGGCTTTTAATAATCA
 15736  ATTATTTAAAAATATTGTAGGTGTTTTTACTGCAAATGCTATAAATATTCCTAGAAATAA
 15796  AAATATTTGAGTTTTATATTCTACATTTAATTTAAATAAAGTATCAAAATCTGTACTACC
 15856  CATTATAGAAGATATGCTTAATATAGATAACAATAAAAATAAAGAACCTCATAATGTATA
 15916  TAAGAATAAATAATAACTAGCACTTACTTTATTATCTGATCCGTATAAACCTATTAATAT
 15976  AAATAATGGGGGTAGTATACTTTCAAAGAAAATATAGAATAACATTATATCTAATGCCAT
 16036  AAAAACTACTAATAATAAAGATTCTAATAATAACATTATTATTAAATAAGATTTGACATT
 16096  TTCTTTTATAGAATCTCAATTAGATAATAAGGCTATAGGCATTATTATTGTAGTTAATAA
 16156  TATAAAATATATTGATATACCATCTACACCTAAATAAATATCAAATAATTGAACATTATA
 16216  ATGCTCTTGTACGTACTGGAATTGATTAGTACTATTATTAAATAAAATAAATATCACTAA
 16276  TGATATAATTAAATTTATTATACTACTTGTTAATGCTATAGTTTTAGCATATAGCTCTGA
 16336  ATTTTTTTTATACGAGCCTATACTAGCGACAATTAATGTCCCTAATACAGGTATTGTTAT
 16396  TAAAGATGATAATAACAT
;     G-nad4 <== start
 16414  TTATATTAAATATGTGCATGCTTTGCCAGCAGACATTAAAAATAATTGTCACCTATGGTC
 16474  ATGCGTGTCATGGCTTTAAGAATAATTTTTATGCTGCTTAGGAAAAATACAGCAAGCTAA
 16534  AGCTAAAGCTAAAGCTATGCGTGCTCCTATTAAGCACATATTTTAATACTAGTGGGCTAG
 16594  CTTGCTATACT
;     G-trnR(acg)_1 <== end
 16605  AGAGATATTGTAGATTTGAACTACAATTGTGACGGC!CGT!AACATCAAGTTTTACCATT
 16663  AAACTAATATCCC
;     G-trnR(acg)_1 <== start
 16676  TTACTAAGTTATTTTAAACTTATTTTTATTATCTGCTATTCCACTCGACGTGTAGCTTTA
 16736  TTTCATAGCACACAGATACTAGTAATAA
;     G-nad1 <== end
 16764  TTAAAACATATTTACATTAACTACAGGCATTCCAAATATATATAATAAACAAGGTATTAA
 16824  CACTATAAATGCGAATAAAATAGGTAATAAAACAGTTCAACAGAAAGACATTAGTTGATC
 16884  AAAACGTATTCTAGGGAATGAAGCTCTAACTCATATAAACACAAATACCATTATTGAACT
 16944  TTTTATACCTAAAGTTACACTAGATAAAAATCCTTCTATAGCTGAACTAGTTAAAATTTC
 17004  TCTTAATTTAAAATATTCTAAAGATGTAATCCATTTAATATCAAAAATATAAGCATATAT
 17064  ATAATTTAATAAATCAAATCAATATATAATATCAAATTGTAATAAATAACCACCTAAGAA
 17124  TAAAATACTAGTAAATATACACATTAAAACAATACTGGCATATTCAGCTAAAAAGAAGAA
 17184  TACAAATACAACAGCGGCGTGTTCTGTCATAAATCCACTAACTAGTTCAGATTCAGCCTC
 17244  GGCCAAATCAAATGGGGCTCTGTTAGTTTCTGCTACAGAACCTATAAAGAAAATTATAAG
 17304  TATACAGAAAAGAGGTAAGCCTAATCAAACTATTTTTTGGAATTGAACGTTTATATTTAA
 17364  ATTTAAACTATTAGTTATCATTACTATAATTAATAAAACAGAACTTAACACTAATTCGTA
 17424  ACTAATTAACTGAGCTGTACTTCTTAAAGATCCTAAGAAAGCATATTTACTGTTAGCACT
 17484  TCACCCTGCTAATAAAATTCCATAAGTAGCTAATCCTGAAACAGCTAACATATAAAATAT
 17544  ACCTAAGTCCATATCACCTAAAGATAAACCAGGCCCATAAGGAACGACAGCATAACCTAG
 17604  TAAAGCGAACACTAATGTAACTATAGGACCTAAAAAGAATAATATTACATTAGCCTGTGT
 17664  AGGGGCTACATATTCTTTTAATATTAATTTTAAAGCATCCGCAAAAGCTTGTAATAAACC
 17724  ATAATAACCTACTGCATTAGGACCTAATCTTCTTTGCATGCTTGCCATAGTTTTTCTTTC
 17784  TGCGACTGTTACATAGGCTACTACTAATAAAGCAGGTAACATTAATATTATAGTTTCTAT
 17844  AATTGAAATAATCGTGGTAGAATATTTCAT
;     G-nad1 <== start
 17874  ATTTTTTTTATATTATTTTTTTTTCCTTAATTAATATTATATGTAGGCTTATATTGGTTA
 17934  GCAAACCTATTTTATATAAGCATGTCTACCTAAATAAAGGGCTACAATATATTTTATTTA
 17994  ATCTTATAATAATGATTATCCTGAATTTTTTTTTATTTTTATATTTACTTGATTGCTTGC
 18054  TTGAACAGGTATATAGTATGTATATATATTTATTATACTTACCGTTGTTTAATAGAATAA
 18114  CCTGCTCAATTTCTAAACGCTTCTTTTCTTTTTCTTTTTCTGTATAGAAAAATACAGAAA
 18174  TAGCAGCTATAGATTAAGCATAATCATTATTATGAAAAGGGAGCAAATTTAGCCAAAAAA
 18234  TATGTTTTATTTTTACTTACTAAATATTATTTTACCTCT
;     G-trnR(ucu) <== end
 18273  TATCCCATCTTAGAGTCGAACTAAGATCTTAATATT!AGA!AGTATTCTGCTCTGCCATT
 18331  GAGCTAATGAGAC
;     G-trnR(ucu) <== start
 18344  TTATTTACATATATATAGTTATAATGAACTTTTTTACTTTATATTTTTTTATGTTGACTG
 18404  GGTGCTCTATTTACTTATATAGATACATGCCCAGCCCACAATCGTATTATGTGCTAGCTT
 18464  AAAAGCCAGTCTTACATATATATATGCTATTTAAAAATTAAATCTATAACGTACTGCATG
 18524  CATGTATGTTTACACACACACGCAAGTAGCCTAAAATAGAATTTATACCTTGTAAATGAA
 18584  AA
;     G-cox1 <== end
 18586  TTAGCTTTGTAAAGGTAAACTTACAAATGCATGAGGTTTAGGTGGGCTTGATAATCCTCA
 18646  TTCTAAACTACTGTAACATCTATTTAAGTTAGCTTGTAGTACGTCAGTATAGAATCCTGG
 18706  AGTCAATCAAGGATTTCTAGAAGCCACTTTTCCTTCTACTAATTGTAGATATATAATATA
 18766  TAAGAACAATCAAGCAGATATAACACTTACTAAAGATCCAATACTACTAATTAAATTTCA
 18826  ACCTGCAAATGCATCAGGGTAATCACTAATTCTTCTAGGCATACCTTGTAACCCTAAGAA
 18886  ATGTTGAGGGAAGAATGTAAGATTAACTCCTATGAATAAAAGTCAGAATTGTACTTTAGC
 18946  TAAGTTTAAGTTATAATTTAAACCTAATATCTTCGGTATTCAGAAATATCATCCTGCAAA
 19006  CATTGCGAAAACAGCACCCATACTTAATACATAGTGGAAATGTGCCACAACATAATATGT
 19066  ATCATGGAATGCAATATCAAGTGAAGCGTTAGCTAACACAACACCACTTAATCCTCCTAT
 19126  TGTAAACATAAAGATAAACCCTAAAGCAAATAACATAGATGGTGTCAATTTAATAGATCC
 19186  TCCATAGCAAGTAGCTAATCATGAGAATATTTTAATTCCAGTAGGAACTGCAATTATTAA
 19246  TGTAGCAGCTGTAAAATAAGCTCTTGTATCAACATCTAATCCTACAGTGTACATATGATG
 19306  AGATCATACTATAAATCCCAAGATTCCAATAGACATCATAGCATATACCATTCCGATATA
 19366  ACCAAATATTGGTTTATTTGAGTTCACAGAAACAGTTGTACTAATTATACCAAAACCTGG
 19426  CACAATTAATATATAAACTTCAGGATGACCGAAGAATCAGAATAAATGTTGGAATAATAT
 19486  AGGGTCACCACCACCAGCAACTTCAAAGAACGATGTGTTAAAATTTCTATCTGTTAATAC
 19546  CATAGTTATACCACCAGCTAACACAGGTAATGATAATAATAGTAATACTGCAGTAATAGC
 19606  TACAGCTCACCCAAATAGTGCTAATTTATGTAATCTTATTCCTGGTGTTCTCATATTAAC
 19666  GATAGTAGTTATAAAATTTATTGCTCCCAATAAACTACTTACACCTGATAAATGTAAAGC
 19726  AAATATAGCTAAGTCTACACTAGGACCACTATGACTCTGTAATCCCGCTAAAGGAGGGTA
 19786  AAGTGTTCAACCTGTTCCAACTCCACCTTCAATACAAGCAGAGAATATTAATAATAGTAA
 19846  GCTAGGGGGTAATAATCAGAAACTTATATTATTTAATCTAGGGAATGCCATATCAGGTCC
 19906  ACCAACCATTAAAGGCATTAAGAAATTACCAAATCCTCCTATTAATGCAGGCATAACCAT
 19966  AAAGAATATCATTAAGATAGCGTGAGCTGTAATAATACTATTATATAATTGATTATTAGA
 20026  AATAAATTGAACACCTGGTCCACTAAGTTCTAATCTTATTAAAACTGAAAAGGCTGTACC
 20086  TAATAACCCAGAGAAAAGGGCAAATATCAAGTATAATGTACCTATATCTTTAGCGTTAGT
 20146  AGAATTAAATCATCTTTCAAAACCCATAGACATTTGAGATTTTAATGTAAGGGAGCAAGT
 20206  TTCCTTTTCTGTGCGCAA
;     G-cox1 <== start
 20224  ACTAGACAAAATTAGGTAATTATTTGAGTACTTATAGTAAACATAATTTTTCACATAAAA
 20284  GTTATTAACCAATATTTTTGGTTAATAATTATATCTAGTTATCATTGACTGTTTATACGG
 20344  TCTTAAAACGTGTAAACATGCGTGCTTTTATATTTTTCAGCCTGGTGTGTATAAACATAC
 20404  ATGCATACACAGGCGCTATGCTTGTATTATAAGGTAAAAGCATGTACGCTGATTTGTAAT
 20464  ATAGCATGCGTGCGTGCGTGCTTCTATGAAATACAGCAAGCAAGCAGAAAAAGAAAAGCT
 20524  GATAAACTAAATAAAATTAATATAATAACTGTTGTACTATTATTTCAGGCTAGCTGGCTG
 20584  GGCTTATAAAGCCTACATGTACACATGAATGCATGTAAACACCACCTTAGCTATATTTTT
 20644  TTAAGGCTGCGAAGTAGCACATTTCAAAAAATAAGCAGAAATATGCTGGTGTGTGTAAAC
 20704  ATTGTGTAAACATACATGCCGCGCTAGCCCTACAATTAAGTACTCCTATATAATAATTTA
 20764  AACACAAATATTCTGGGAATAAGCTTTGTTGTATGAAACTATATATGAATTTATTGACTC
 20824  TGTTTTACAGAAGCAGCAAACATACATAACCATACACAAACTAAAATATCTCAGGCTATT
 20884  TTTATAAAAAGCGCAAATATAGAATAAATATATTCTATAATTCTTTATAGTAACTTATTT
 20944  GTATTTATAAATATTAGTATTATATATTATTAATAAGAGACTAAAAACTAAATGTGTGTG
 21004  TAAATATACATGCACACATATGACTTATATAACT
;     G-trnC(gca) <== end
 21038  AAGATTAAGGAGGAATTGAACCTCAGACAAATGATC!TGC!AATCACCGTGTAAAACCTT
 21096  TTACAATCATAATCT
;     G-trnC(gca) <== start
 21111  TTATCTATATTATTGTCATAACAACAATAATATAGGCTGCTGTATTTCTATACAGAAAAA
 21171  GAAAAGAACAGCACATAATTATTTATAGCTCTCTGTGTACATGAACTAAGCAACATATAC
 21231  ATAGAGAGTTATATAGTAAATAATCAAAATTACCATATAACTAAAGCTAATTTTTAATAA
 21291  AGAAAATA
;     G-cob <== end
 21299  TTATATATTTTTATTATTATTTTCTAAATCCAAGTCTACAAGAGTATTTTCTAATATACT
 21359  TACAGCTGGTAATATAAATAAGAAATGAGAGAAATATAAAACAGTACTTAATTGTCCTAT
 21419  TTCTATAAATGGAGTTTCCACATGTTTAGCTCCTAATTGCATTAAAAGTAAGAAATTCAT
 21479  CAAGAATACATAGAATACTATCTTGCTTAAAGGTCTAAATTGTAAACCTTTAGTTGCACC
 21539  TAAATCACTTATAGGTAATAACATTATAATTAATATAGCAGCTAACATAGCTATAACACC
 21599  TAATAGTTTATTAGGTATTGATCTTAAAATAGCATAGAAAGGTAAAAGATATCATTCTGG
 21659  TACTATAGCAGGAGGAGTTTGCATAGGATTGGCCATTATATAATTATCACTGTCACCTAA
 21719  CATATTAGGGTAAAAGAATACAAATAAAGATAAAACAAATATAAAAATAAATATAGTAAT
 21779  TAAATCTTTAAATAAGAAATATGGAGCCATAGGCAATCTATCATAGTATACTGGTACACC
 21839  TAAAGGATTACTTGATCCGGCTGTATCGTGTAATGCTATCATATGCATTAAAACTAATGC
 21899  GGCTAAGATAAAAGGCAATACAAAATGTAAAGCGAAGAATCTGTTTAAAGTAGCATTATT
 21959  AACTGAGAAACCTCCTCAAATGAACTCAACTATATCTTGTCCAATTCATGGTACAGCACT
 22019  TATTAAATTAGTAATAACTGTAGCACCTCATAATGACATTTGACCGTAAGGTAAAACATA
 22079  ACCCAGGAAACCTGTAACTATCATAACTATAAGTATTATTGTACCTATAATTCATGTTAA
 22139  TGTTCTTGGAGCTCTATATGATGCATAATACATACCTCTTCCTATGTGTAAATACACTAA
 22199  AAAGAAGAAAGCAGATGCAGTGTTACTATGTAAATAACGTATAAGTCACCCGTTGTTCAC
 22259  ATCACGCATGATATGTTCTACAGAATTAAATGCTTCTAATACAGAAGGATTATAATGCAT
 22319  AGCTAAAGTAACACCAGTTACAATTTGTATAACTAAACAAAGTAATAATAAAGATCCAAA
 22379  ATTTCATAAATAACTTATATTACTGGGCTGTGAAGCATCTATTAGATAACCATTAGCTAA
 22439  TTTTAGTAAAGGATGATTTTTTAATATTCTCAT
;     G-cob <== start
 22472  GGTAATAATTAATAATATATATAATATGTATAAATATACCTATATTGACCTATATAAATA
 22532  TATTTATTTTATATTTTTGAGTGCACTAGCTCTATGCTTTTATTTTTCTATAATATAGCT
 22592  AAAGCAGTGCTGCTATACTTCATTAGAAGGAACACACACGAACTGCGCAAAGCACGCATA
 22652  AGGACTAATTAGCCCATGCTAAAACTGTATAATTTACAATGTTATTTATTTAATATAAAT
 22712  TCTTAGAGATACTCTATATAATCCTTTATATAGCCAATACATTACATACTGTTTAGTTTA
 22772  AGATATAATAGCTTGCGCATACACAAAGAAAAAATATAGAGCAAATTAGCCATATATATG
 22832  TTATTAAGGCGGGAGGGATAGGTAAATCATAGAATGAATTCGTACTATATCACTTTATCG
 22892  TTCTAAGAGTATTATATACTAATTAAAATTTATATTAAATACTACATTGGTCTAAGTATA
 22952  TTATATATATCACATATCTGCAAAGCTTAATTCTATTATAGAAGCCACCTATACATATAT
 23012  GTATTATATACTAACTATTAT
;     G-nad5 <== end
 23033  TTATTTTATATGTGCAATTGAACCTATTGAATTAACATTAATTAACATTAATATAGCAAC
 23093  ACAAGATATTGTAATAGAATTAACAGTATCAGAAAGAACTGGAACAAAAGTAAATATTGA
 23153  TAAATAAAAACAAATACCTATTAAAATATAAAGAGCATAGTTAGTAACAACCCCATTACT
 23213  TAAGCTAGAAATAATTTTACTTGATTTAGTTAAAATTACACCAAATCCATAAGGACCTAC
 23273  TGATTCTATACTACCTTTATCTAAAACTTTTGTAGTTTGACCTCCTATTTCTAAAACTGA
 23333  ATTAACAATATATTTATTGTAGAAGAATTCTACTAAGAAACGCTGGTTAAAGAAACCATA
 23393  AATATAATATCCTAAATTAGATAATTTAAAACTAGATATAATTTTAGGCATAAACTCTGA
 23453  ATATATTACAGCTAATGCTGAGAAAGAAACAGTAAATATAAAAGGAATTAATTTAAAGAT
 23513  AGTTGGCACACCAAATTCAGTATTAATCATTATTTCATTCATAGGGTGAATAAATATACT
 23573  ATTATCTACAAAGAATCCTGAACCTAAACCTATGAATATATCTCTAGTAATATAACCAAA
 23633  ATATATAGAAAATACTGCTAATACAGCCAAAGGTAAACTAATAAATATATCACTTTCATG
 23693  AGCATTTCTATAATAATTAACCGGTCCATTAGGATTTGTTAAGAAAGTTAAATATATAAC
 23753  TTTTACTGAGTAAAGTGTAGTAAATATAGCACCTATTACTGCAATAATATACACACTAAC
 23813  ACTACTAAAATTAAATTGTCCATAAGCAGATTCTAATATAAAATCTTTACTATAGAATCC
 23873  AGTCATGAATGGGAAAGCCACTAAACTAAGACTAGCTATTAATATAACTGAATAAGTTAA
 23933  GGGTAAGAATGATATTAATCCACCATATTTTCTTAAATCTTGATTATCAGCCACTGCATG
 23993  TATAACTGCACCAGCCCCTAGGAATAGTAATCCTTTATAAAAAGCATGATTTATTAAATG
 24053  GAATATAGCTACATTATAAGAAGATAGACCTATTGCTATAACCATCATACCTAATTGACT
 24113  CATAGTAGAATAAGCAATAATTTTTTTAATATCCTGTTGAAATAATCCTATAAGAGAACT
 24173  AAATACGGTTGTAATTGCACCTAATCATAAACATATTAATAATACAGTTGAACTATATTC
 24233  AATTAAAGGAGATGAACGTATTAATAAATACACACCAGCTGTAACCATAGTAGCAGCATG
 24293  TATTAGAGCAGACACAGGAGTAGGTCCTTCCATAGCCATAGGTAATCATATATGTAAACC
 24353  TACTTGAGAACTTTTAGCCATAGCACCTATTAATAAACATATACCTATAATAGTTATAAC
 24413  ATTTTCATTCATATAGGGAGCTAATGAGAATACAGCACTATAATCTAAATTACCTAAAGA
 24473  TCATAACATGATAAACATTCCTATCATTAAAAAAGCATCTCCCACTCTATTAGTTAAAAA
 24533  GGCTGATAGAGAACTTTGATTAGCGGCTATTCTAGTAAATCAAAAACTAACCAGTAAGTA
 24593  TGAACAAACACCTACACCTTCTCATCCTACGAACATTAATAAATAATTATTACCTGTTAC
 24653  TAATATTATCATCATAAAAGTGAATAAACTTAAATAACTAAAAAATCTTTGATTATGAGG
 24713  ATCGTGGCTCATATATCCTATTGAATAAAAATGAACTAAAGAACTAATAATCAACACAGG
 24773  TATTAACATTGATACTGTTAAACTGTCAAATTGAAAATTTCATGCCATATTAAATGATTC
 24833  ATTGTCTAATCATTTAAATAAATTTATTGAAATAGGGTTATTATTAAATCCTACTTCAAA
 24893  AAAACTAATTATAGCTAATATTGTAGTAATCATTATACTTAAACAACCTAAAATACGGCT
 24953  ACCTGTAACACCAATTTTTCTACCAAAAAAACCGGATACTATAGAACCTAATAAAGGTAA
 25013  TACTATTATACTTAAATACA
;     G-nad4L <== end
 25033  T
;     G-nad5 <== start
 25034  TATTTATATTCTATTGCAATACTTCCTCTTAGTCTATAAAAAGCTACTAAAATAGCTAAA
 25094  CCAATAGCAGATTCTGCTCCAGCAACAACTATAATGTATATAGCATAAGTTTGTCCTATT
 25154  ATATCATCAAGATTAACAGAACTTACCAATATTAAGAATGTTATAGATAATAGCATTATT
 25214  TCTATTGAAATAAGCATTAGTATTATATTTTTTCTATTAAATACAAATCCTAAGATTCCT
 25274  ATTAAAAAAAGTACTAAAGTTAAATTCAT
;     G-nad4L <== start ;; mfannot: alternative ATG start pos 25404
 25303  ATTTTTTTTAGTAAAATTACTAATTATTCGGTGCAGCAATTGTAGCACAGCCCGACTTGC
 25363  TTTATTTCTGTCTTTTTCTATACAGAAAAAGAAAAGAAGCATGCATGATAGCTTTAGCTA
 25423  TATTCTAAAAAAGATCGGCGGCTTCATAGAACACCACATGGCTGACTTTGTACACAGGCA
 25483  CATATTTAATGATATGTCTATGAAATACTGCATTACTTTGCAATGCACGTATAGTTCTAT
 25543  AGCTATACT
;     G-trnR(acg)_2 <== end
 25552  AGAGATATTGTAGATTTGAACTACAATTGTGATGGC!CGT!AACATCAAGTTTTACCATT
 25610  AAACTAATATCCC
;     G-trnR(acg)_2 <== start
 25623  TTACTAAGTTATTTTAAACATACTATAATTCGGTATGAATTGTTTACACACCAGCAATAT
 25683  AAACATCAATAAATTCAAGTTTATA
;     G-cox2 <== end
 25708  TTAAACAGAATAAAGTCAATGAACGAATTTATCTATATTTACAGATTCTATAACTATAGG
 25768  CATTGAGCTATGAAGGATACCACATATTTCTGAACATTGTCCATAGAATACTCCTTCTCT
 25828  GTTTATGAAGACTGAAACTTGGTTAAGTCTACCTGGGTATGCATCACATTTTATACCTAA
 25888  AGAAGGTACAGCAAAAGCATGTATTACATCACCAGATGTAATAACAAATCTAATATGTGT
 25948  TAATTCAGGAACTAATACTCTATTATCAACTTCTAACATTCTTAGTCCACCATCTTCTAA
 26008  ATCAGCATCTGGCACTATATAAGAATCAAATTCTATAAATTCTTCATTAGAATCTATGAA
 26068  ATCAGGATATTGGTAACTTCAATATCACTGATGACCTTCAGCTAAAATAGTCATAGAGGG
 26128  GTCATTTACTTCATCCATTAAATATAATAATTTAAAAGAAGGGAATGCAATTAATATTAA
 26188  TATAAGAGCTGGAGTTATAGTTCATATTAATTCGATTAAAGTTCCATGATTTAAGTATTT
 26248  ATGCGATATTTGTGTTTTAGTGTATGCAAAATTTCTTACTACAGAAAATAGTATTCATGT
 26308  AACCCCAAATAAAATTAGCACTAAATAGTACATAATATTATCATGAAGTTCCACTAATCC
 26368  TTCCATTTGTGGAGTAGCACTATCTTGAAAATATATACCTCAAGGCATAGGTGCGTCAAA
 26428  ATTAATAAATGTATTAAATAATTGTTTCAT
;     G-cox2 <== start
 26458  ATATAAATTTTTAATTAAAAATTTCTAATTATATAGCTATATTTTTTAAGTGCGATGCAT
 26518  GCATGTTTACGCACACATCAAAAAATCAGCAGTATTTATGGCTATACTTCTATATTTTAT
 26578  AGAAGCACAGCATACAAGCTTCTCTTCTAACTAGTATATGTCTGCGCTTGCGCAAGCTAT
 26638  GCTATACATAGAAGCCAATACTTATATAATAGAATTGCCACCCGTTATAGGTATCTTATA
 26698  ATATGATAAGGTTCTTACATGTTAATGTGTGTTGAGTGAGAAAAATTATGCCCACAATAT
 26758  AAAA
;     G-atp9 <== end
 26762  TTATGCAACATATAATAATAGTAAAGCCATCATTAAAGCAAATAAGGCTGTTGCCTCTGA
 26822  AAAAGCAAAACCTAGTATAGAATATGAGAATAATTGATTTTTAAGTGAAGGATTTCTAGC
 26882  AACACCTAATATTAAACATCCAAATACTACTCCAATTCCTACTCCTGCACCGGCTAGGCC
 26942  TATAGTTGCTAATCCTGCTCCAATAAGTTTTGATGATTCTAACAT
;     G-atp9 <== start
 26987  TATATTATTAATATATATTTTAAATTATATGGATTGATACTAAAGCTTATTATTGTTTTT
 27047  ATTTGAACTTAGAAATTACAATTTCACAAAATAATATAAACCGTGTCTAGTATTTTATAA
 27107  TAGCTATCTTATATGATAGGTTTTATAAAATCCATAGCTTTATTTCATAGCACACAGCTG
 27167  CGCATAGATGCATACAAGTACGCA
;     G-nad3 <== end
 27191  CTATTTATATTCAGTAAACATATTTATAAATTTTTTTGATTTATAAAAATAATTATTTGA
 27251  TTGTCTACTATCTATTTTTAAGGCATTTTTACCTAATTCGAATACAAATCCTGCAGTTAT
 27311  TATACCTATAAAAATAAGTACAACTATTAATCCATAAATACCATTTTCATAAACACTAAT
 27371  ACCATATGGGTATACTACTAAAATTTCTAAATCTAATAATAGATAAACTAATGCAAATAT
 27431  AAAAAATTTTACACCGAATTGAGTTCTATTTTGACCAAGAAAACTGTGAAAACCACATTC
 27491  AAAAATACTATATTTTTCTTGATAAGGATTATGAGGAGCAAGTATGAAATTAAGAAGTAA
 27551  AAAAACTACAGCTAAAATAGCTACAAATACAAAAAGAAAAGTTACACTACTCAT
;     G-nad3 <== start
;     G-nad2 <== end
 27605  TTAATTATTAAATAATATTTGTACCAATATGGTACCCATGCTTAATCATTCTTTGTTCAT
 27665  AAATAAAAATAATAGAATAACAAGTGTAATTGTAGAAATCACAAAAGATATAGGGCTTGA
 27725  TATTGCTATATTTTTATAATTAAAGTCTATTTTTTTAATTACTTTTTTATCTGTGTGTAA
 27785  ACCTGCACCACTTGCATTTAATATATTACCTTTTAATACTAGATTTTCTAATAATGGATT
 27845  TATTTTATATTCTGGTAAGCTAAAGAACATTTCTTTTACTATACCTAAATAATATACTCC
 27905  TCCTATAACACTAGTTAATATAGCAACTAAAGATAAGAATATAAGACCTTTATCTAAAGC
 27965  TGCACTTAATACCATCTGTTTTCCAAAGAATCCCAATAAAGGTGGAACTCCTGCAAATGA
 28025  GAAGATAGTAATAGCTAAACTTATTGCTAAGAAAGGATTTATATAAAAATAACCTTTTAA
 28085  CTGGCTTATTAATTGTATAGGTGAATTAGTTTTATCCACTAATTCTTCATGCTCTTTATT
 28145  TTCACTTATATAACAATATAAAGAAAATCCTATAGCTATTAATATAAAGAATACATTAAT
 28205  ATTACTTATAGAATATTGCGTTAAATAAAAAATAAATGCCTGAGTAGATTCAACACTAGA
 28265  TATGCTTAATGCTAAAAGTATAAATCCTACATGAGATATTGTACTATAAGCAAACAATCT
 28325  TTTTATTCTAAATTGAGTTAAACCTACTACAGTACCTATTATCATTGAAAAGAATGAACT
 28385  TATTAATAAAATAAATGTTCAGCTCATTTCTGTAGGTGTTTCACCTCCTAAACTATTATT
 28445  AGTATAATATACTAATTGTAATAATAATATAAAGATAGAAATTTTAGCCACTATAGCGAC
 28505  AAATGTAGTAACTATCGTAGGTATGGCGTCATAAACATCCGGTGATCAGAAATGGAATGG
 28565  TGCTGCACTTACTTTAAATAAAAATCCTATAGTAAAAATTACTAAAGAAAGATTAATATA
 28625  ATAAGGTGTATATCATAAATTTGATGCTCCGCCTGAAATATCACTTATACTTGTTATAAT
 28685  ATATAGACCATCCAGATTAGTAGTACCTGAGTTTGCATATAATAAACTAGTACCTAATAG
 28745  AATAAAACATGAACTTAATCCTCCTAATAAAAAGTAGATTAAACCACCTGTAGTTGATAA
 28805  TTCAGAATTTCTATAAATAGTACTTAATATATAAAGACCGTAACTTTGTAATTCTATAGA
 28865  AAGGAAAATAGATACTAAATCATTAGTTGACATTAATAATATTGCACCTGTTATAATAAA
 28925  TAATATTATTAAAGGATATTCAATAATTTTTAAATGTTCTCCCATTTTATTGATTATTTT
 28985  TGTATTGTAATAAACAAATTTATGTAATAATAAATCTTTTATAGAAGAATATTCCGATAC
 29045  TCATACTTTTCTTGGATAAAAACTAGTTAATTGTAGTATTAATATACTAACTAAAAAAAT
 29105  AAAAATATGAAACATTTGTGAAATATTTGTTATAAGTAGTAAACCACCATGTAAACCTAT
 29165  ACCTTTAGTTATAACAGCTAAAGAAGACATGTCATGTAAAATACAATAAATTAATATTAA
 29225  TATCGCTATTCTATTAAATAGTATTGATAAATCTCGTCTTATATTGACGGCGTTAGATAA
 29285  TAAAACTAATAATATTGATAATATAATCAT
;     G-nad2 <== start
 29315  ATGTTGTTGCTAATAAACGTTAATTAATTAAGGAAAATAAACTATTATATATTC
;     G-trnM(cau)_3 <== end
 29369  AGCCTTAGGAGAAAATCGAATTCTCATCTTTAACGT!ATG!AAATTAAGGTTTTAACCAT
 29427  TTAAACTACTAAGAC
;     G-trnM(cau)_3 <== start
 29442  CCATACTAAATATAGAACTTTATTCTATATTTAATTTTATTATTG
;     G-trnH(gug) <== end
 29487  GGTAAATACTCGGAATCGAACCGAGAACCGACTATGC!CAC!AAATAGTTGCTCCACCTA
 29545  TTGAGCTATATCTACC
;     G-trnH(gug) <== start
 29561  TTATGTTGAAATACTCCTATTAATAGCTTGCGTATCCTATATATTTTATTTTAACATTAG
 29621  ACAGTTAATACGTACTTAACAGAAGCACAGTGCTAGACCGGGTGTTTATTTTATATATTT
 29681  ATTTAATTAATAACCTTATTACATAAGACATACATAGCTTTTGTAGCAAGGTTAAAGCTA
 29741  TGAATTTAA
;     G-trnQ(uug) <== end
 29750  TTATCCTGGAGAGATTCGAACTCACAATATTAAATAC!CAA!AAATTTATGACCTACCCA
 29808  TTGGTCTACAGGATA
;     G-trnQ(uug) <== start
 29823  GCTTTAGCTTGCGCAGCATCCATAGTATTTATTAATTATACATAGACCCTAGCTTTATTT
 29883  CTTTTCTTTTTCTGTATAGACAGAACACACATACCTCTATAACTAAGGTATATATAACTT
 29943  AAAGAATAAATTATTATTATATAATATAGGTAGCAAGACTTGAACTTGCACGGCATTTAT
 30003  TCCATCCGAACCTAAATCGGATCTGT
;     G-orf326 <== end
 30029  CTACCAATTATGGGTTATTTTAAATTGAAACTGGTCTCTTCATAGTTTATTATTTTTAGA
 30089  ATAATTTGTTAACGTTCTTCTACTTATATTTAAAAATTCGGATGCTTTTGTTACGCTTTT
 30149  AAATCTATATATCAGCTTATTATCATTTAATACTTCGAATACGCAAGATCTACGGTTTAG
 30209  AGTCTTTATATTATCAATCCGAGTCGTAACAGTGTTGTCGTAATTGTCTAAAGGAAAAGA
 30269  GATGTTGTTATTCACTATATTGGTCTTTAGTTTAAAATAGTACTTATTATTCCATAGTTT
 30329  CCCGCTTTTAATATATTTACTTACACTCGTAGGTGATAATTCTACAAATTTGGCCGTATC
 30389  TTTTATACTGCTAAATTCCGTTACGTATATGTTTTCATTAGTATATATAATAACTGTTAT
 30449  ATTTTTACTGTGTAGTTTTAGTTTTAACATAGTCTCTTGGCTTACTTCAGGTCTTATTAC
 30509  TACTCCTTTAATTTTCCTATAACATTTCCCTGCACGCATTATACCATAATTCTTTTTAGT
 30569  ATCTTCACTATGTCTAAATCCACGCATAGAACCTGCGAATTTATTAGTATTTAAACTAGG
 30629  CGATAACAAATCCAAATACTTTTGTTCTGTATATATAATAATGCTTCTTTTATCTTTAAA
 30689  TTCAGTATCTTGCTTGAAATCTATGTATTCCATAATACCAAATTTAAAGTTATTTCAGCC
 30749  ATATTCCATTACATAGCGATATAATACACTATTGTATATTAATTCTCTTTGAAAAACTTC
 30809  AGCTCTATATTTATGTTGTCTAAATCGTTGCTTTATGTTGATAGTTGATCCTATGTAGAA
 30869  CTTTTCTTCATCTAATAAAAACTTGTAAACATATATTCCACCTTTTTCGGGTAAGGGTCA
 30929  AATAATTTTATTGTGCTTCTTAATAATATAACCTTCCTTGTTTAAATTATACCATTTCAC
 30989  GTTATCCATAATAATAATAAT
;     G-orf326 <== start /note=GIY ;; evalue:5.4e-05
 31010  TAATTACTAAAAAGAACCAACTCAATTGTTCTAAA
;     G-trnL(uag) <== end
 31045  TACAGGCGGTAGGACTTGAACCTACACAGCGTTAGCTATTTGTAC!CTA!AAACAAACTT
 31103  GTCTACGATTCCAACACGCCTGC
;     G-trnL(uag) <== start
 31126  TTGGCCTTAAACCACTGAAGTTTAAAGCTAAAAAGATATTAATGAGTGCTAGCAAAGCGC
 31186  GCACACAATCCGACGAATACTATTTATATAAAGAATAAACTAAAAAAGTA
;     G-orf180 <== end
 31236  TTATTTATATGAAGGCAAATATCTATCTTTAGTTAGTATATTAAATGAATTTTCTGAATT
 31296  AAATCTTTTATAGTCCATATCAAATAAAATCATTAGATAGCACGATAGTCTAAAATCGAT
 31356  AGGGCTTACCATGTGCGATTTTTGTGATGACCCTCTAACAATATTGGCTTTCATATTTTG
 31416  TACGGTAGTAAATAATTCTTTTACATCAGAATAATTACCATCCCTTAAAATATATAAAGT
 31476  ATTTTTGTTAAATTGTCAAAAATCGTGGTTTCCAGGATTTTCTAAGTAGTTTTCTACAAA
 31536  GAATTTTAATCCTACTTCAATATATTTTACATTACATGGAGATTTTACTTCTTTAATCTC
 31596  ATACTGAAGTTTATCACACATAACTATAGAAATAATATAAAACATATCTAACTTCATACA
 31656  GCTCGATAAATTGGCCGTATTTTGTAAGGTATTTTCTATAGGGTTGTTTAATACAACCAT
 31716  TTTTGTAGTTAAATGGGTGATATCCTTATTTTTCGAATTATTATTTATTGTTAATAAGAA
 31776  CAT
;     G-orf180 <== start
 31779  TAAATCTGTACTATTTACTTTAAAATTATAATTTCCTCGCGTTGTTTATATTTTGCGTCA
 31839  TCATCATTATTATTATTTTTTTATTTTAAAAAGAGCCAAATCGAAGCAATATTCTAAGCT
 31899  TACACTTAAAATACCGCGCGCACTCTGGAGTGGGGAGAGAAAATCGGAACTTTCATCCAA
 31959  ATCTGTTAATTCTAAACTAACCGCATTAATTTTTATGCTATTTTCCCTTATTCAGCTAAA
 32019  ATTTTATTCTTACGATCTATGCTGTATTTTCCCGCTGTAAAGCGGGAAAATAAGAGCTAG
 32079  ACTTTGGCTGACTTAGCCACGTAGAAAGCACAGCGACAAAGTGGCGTACTTTTATCACTA
 32139  CACAATCTAATCAAATTATCTATTATACTATTTATTCACACTGTGAGCTATAATAGGGCT
 32199  ACCATTACTATTA
; G-orf1222 <== end
 32212  GAAAGAATTTCTTAAATT
;;     G-dpo_1 <== end
 32230  AGATCTATCTCTAGTTTTTCATATTTCGCTTCTTCATTTAATTATATCAGAAACTGTATG
 32290  TTGACTAAATGTCCTATCATCGGTAATTAATGGAGATACTTGTAGTAAAGGACTTTCCTG
 32350  TGTAATAGTAGGAGATACTTGTAATGAAGAACTTTTATTGAGAGTATTGGTCATAACAGG
 32410  GCTACTATTACTAATTGAATTAATTCTAGCGTTTACATCTGAATCTGGTATAGTTAAGGT
 32470  TTCTGACCTTGAAGTTATTAAACTTTTTCTGATATTATTATTAAGAAATTCGTATTCGGG
 32530  TCATTTATGTACGTGTACAGCAGGTACATAATCTTTATTTAAAGAATCTAATTCCTCCAA
 32590  ATTAGTGAATTTGTATCCTATAGGATCAAATATATTATGATTGTTAAGTCTCATACTAGC
 32650  TTGTGCACTCGTTTCATATTTATAGACATAAGATCTTGATATAAGATTGTATAACGAGGG
 32710  TTCCTCGAAAATATGTGTATAAAGGTTGTAATTGTTTTTCTTAATATTATATACTAATTT
 32770  AACAATAGACTCGAATTCACTCGTAGTGATTTTTAAACGTCCTAATTTAATTTCTTTTAG
 32830  GAGATAATTTATACTAAAATCTGTCATATCTTTTAGGCTAGTGAATTTCTTTTTATTAGC
 32890  TAGATTATTAGAAATAATTTCTTTAATCGTATTATCATACACTTTATGTATTTTTCGTGC
 32950  TTTAGCATAATCTATATTTATGCTACGGTTAGCCGTTTGTACAGGAATTTCCTTAATATT
 33010  TGTAAATTCAAATATATAAGGTCTATTAGGGCAATTGACTTCAATATTATCATTCTTCAC
 33070  TCAATTAATAGCTTCCGTAGGAATCGTGTAGTCCGCACTCTTTTCATAGCTTGCGTCTAG
 33130  GTCAGCATAATAGGCAATAATACATATAATTGCCATAGCTGAAATCAATAACAACAATTC
 33190  TAGGATTAATCCCAACGACTCTATATATACACGCCTACTTAATCCCTTTAAAGATAGTTT
 33250  TAGTTTACGCTGTGAGCTAAACATACTAAAGCTACTACGTACATTTTTCATAGCAATGGA
 33310  ATTGGTGTCTATTCGTGCTACGCAAGCTAAAGCTACGGATTTACTATTAAATACTTCAAC
 33370  ACTATTATTAAAATCTAAATTATCCTTAAAAGATTTATCTTTTAATAGTTTTAGTTGACC
 33430  TAAAGAGCCCGTGTTTATATTATTGCAGAAATTAATATCAGTAATTACAGTATGTGCATC
 33490  AGCATAATATATATGACCTTTTTGATTAAATATATCTAACTTTAGTTTACCCATATGAAT
 33550  ACGAGCGTATGCCGTATTAGCTGTATACAATAATAAAGAAAGACTTTCAAATTCATTATT
 33610  CCGTTTATTATC
;;     G-dpo_1 <== start ;; HMM match pos. 938,1255 score 1.2e-07
 33622  ACCTACCCCGTAAGCTAAAGTATTTATAGCTTTCGCATCATAATAACTTGAGGGTAATAA
 33682  ATTCTCAAGTAAATTTTCCATGGCCCATTTTTCAACTAA
;;     G-dpo_2 <== end
 33721  ATTATTTGTTGTAGATTTAACACGGTATAGTGAATTAACATAATTATTAAGTACATCATG
 33781  CTCTTTACTGAAATTATAACCTTTTAATACTGTTATCTTATAACCATTCTCGCTAGCGAA
 33841  TTTCAATTCTTCGCTAAAGTATCAACCTTCTCACTTACTGGTTAACGGGTCCCCAGTTTT
 33901  AGCACATGCAGGCAGTAAACCTAATAATAAAGAATCCTTCTGCTTGTTTGTAATTTGAAT
 33961  TTCGCAAAAAAAATATCCAAATAAATCCTTTAATTTTAGACCTCCCCTTATTTTTTCAAT
 34021  GTATGTATATCTATTGCCACACATAGGCTTTAAAGCCGCATGTGAGTGTATAAAATCAAC
 34081  CCCATAATGATAGCTAGAGCCCCCATTAAAGGGTTCATAAACTTGAGCCACATCCTTATG
 34141  ACAACTTAATCTAATATCATCGTAAAGCTTACCTTTAATTATAGGAATTTTAGAATCTTT
 34201  AAGATAATCTTTTATAAATATATTTAAAGATAGTTCACTAATAGTTAAACTATCTGTTAA
 34261  TTGAGTATCAAATCTTTGATTAATATACTTATTAAATATGTTCATAATATTTAATAATAT
 34321  CAACAATTCTTCTCCTAAATATAAAAGACACTCTTTCTTTAAGTTTCATACACGAGCTCC
 34381  AGATTTGTACACGAGGCTTAATTCATTATAACTATCTAAGCTCATATTTTTTCAAAAGCC
 34441  ATAAGCTGGTATATCTCCTTCATAGTCTAAAGTATCTAGAGTTATAAATTCATGAGGTAA
 34501  AACTCTTTGATTGTCATGTAAATTAAATAGTTTAGCAATGTCTCTTAATCCACCTTTTAG
 34561  TAACCCTGTAGAATCTAAAAATACTATTTTATTTTTATTATTACCAATTTCTAACTTTAA
 34621  TGTAAGACTACCTCTATATATGGTATTTACACGAAAAAATTCTTCACCTACATAATCATT
 34681  ATAAGCTTTTAATTTATTCAAGATGAATGTATGATTATAACTAAGGTTGTCTGTATAAAA
 34741  AATATAACCGTTGTATCTACTAGTTAACATTATTTTCAAGCATTCAACTATTAAATCTTG
 34801  CTTTATAGCTTCCACCTTACCTCTATTTTTATAGCTTGCGTCCAAATAGAATGTAATCGG
 34861  AGTTTGATTTAATATACAAAAACCTAAAAGATATACCTTATCATTACCAAGTTCGTCTTT
 34921  TACAGTCTTTAAGTTAAATGTACCTATAGAAGAATTATAGGATTTAATACCCATTTTTTG
 34981  TGCGCTAGCTGTTATCACAGGTAAAGTTATATCTTCATTTGTAATTTTTATAATTTTATC
 35041  GTTAGTAATAGTAAATTTAGTAGATTCATATTCCCTTTCGAAAGTATCAGTCGATAGTAT
 35101  AACATCTGTACATTTAGCTTCTAATTTACCTGACTTTAGACTAAATACTTCCCTAAAGAT
 35161  TTTATGATTATCCACCGCAGTACTTAATATAATATATTTATTATCATAAATATGCATAAA
 35221  ATCATAGTTTATGGTCCCATCTTCACATATTAAACTATAGTATTCGCTACTGATCAATTT
 35281  ATTATATCTATTACATTTATTACCCATAATAAGTTTACCGTAGTAATCTGTATCTAGACT
 35341  TAAAGGCAATAAATCTAAATTATTTTTAATAGTTTTGGCCTGCATGTTTCACCAGGCAGG
 35401  GGTAGTAGTTACATTATTGCTTGTGTACTCCTTAGAGTCACAGGCAGATGGAGTCTGACC
 35461  AAACTCTCCGTTTACGGTGAAATTGTCAACCTTCACAAATAAAACTTGAACCGAATTTAT
 35521  ATCTTCTGCGCTAGCTACATAATAAAATTCCTTAAAAGAATTTAGTCTATTCACGATTTC
 35581  ATAATACAAGTTATTTAATATTTGTAAACAATTTTCGGAATTAAATTTAAAACTTAATTG
 35641  GCCACCTGCCATAGCATATTTACCTGAATTGAACTCAACTCTTAATAATAAAGAATAAGA
 35701  ATTATTAAATTTGAATTTATTCAATGCAAAATTAGTAAAAGCTTGCTTATCCATTTTTTT
 35761  ATAATTAAGGTAAAAATATTTTATTTT
;;     G-dpo_2 <== start ;; HMM match pos. 197,852 score 9e-89
 35788  TGGGGGTGCTATATCTCATAACATTTTAGGTTTTTTATTTTGATTATATTTCATTGTTAT
 35848  TCATAATATATATATATTTATTAACACAATACT
; G-orf1222 <== start ;; contain dpo
 35881  CTAACTTAGCTTATATAGCAAGCTAGTAATGAGATAAGAATTTAGGATTATTTATATTTA
 35941  TAACTTAGCAGTAATCACTTAATAACTATACACCTAAGTAAGCTCTATCAAATAGCCTAT
 36001  GAAATAGAACTAAAG
;     G-orf325 <== end
 36016  CTATAGAATATGACGGCATGAGTATCATCTTACATTACCTAAATTCATATGAATATTCCT
 36076  AAAAGAAAATTTAGACTTAGCCAAAGCATACTTGATATCTACTTGACCAAATCTAACGTG
 36136  AAAATTACTATGGTAATATAGACTATTTCTATAATCAGAGTCAATACTGCTAAGTAGCTC
 36196  ACTCATTGAGTTAATCTGCCCTCTTCATTTTTGAGGTCCTTCACTGATATCATATCCATT
 36256  CTTTTTAGCTTCTTTTCTAAATGCATTAATATCATTTACAATAAATAATTTAGAATTCAA
 36316  TAAATTAATATCTTGATTGTTGTCAATATCATCTAAATGGAAGAATTTATCTTTAACAAA
 36376  AGGATTTAGGATGGTCTGAATATAATTTTTATAATCTTTTTTGACTGACAAATTTATAAT
 36436  ATTTATAACTTCATTCATATTAAATGTAACATACGTTAAGTTATTAATTAAATTTATTAA
 36496  ATTAGTAGTTATAGAGTTTGAACTGTCTAAACTTAAGCTTCGGTTAGACTTAATAGAATA
 36556  AAAATATTGATTTAAATCACTTAAATCTGAAAATACTAATCTACTATAATCACTATTTTG
 36616  GGAGGTATCTTTACTCACCCCAGGTAAAGAAGTATCAATTTGATAGCTTGCGCTTGGGTT
 36676  ATTATCTATTATGTTTTTATCGATAATATAAAACATATCTCCTCATTCCAGGGGTTTAAT
 36736  GTTGTTTCTAGTCAGAACATATGTTAAAAAAGTCTCTAGAAATATGCTGGGATAATATAC
 36796  ATAATTATATATTATTGTACCTTTTTCTTTATTAAGTAATCTAATGGCGATCAGATATAT
 36856  ACCTAAGTTTTTAGATACTGTCTTAGGCGTACGCAAACTAGGCGATACGCTGCTTAATCT
 36916  TTCTTCTTCTAAAGCTTTATGTAGCTCTCTAGAAATAAGATATTTATCTTTATATAAAGT
 36976  GTTTTTATTGTTAAGCAT
;     G-orf325 <== start
 36994  ATAATAGGTAATGGGAAAATTATTTTAGGATAAAATACTATTTTATTAAATAGATAAAAA
 37054  AACTGTAGTGGCTGGATGTAGCTTTATGCGTAATATGCACATATTCACTCCAATAA
;     G-trnD(auc) <== end
 37110  CGAATTAGATCAGAATCGAACTGATATCTACTTCCGT!GAT!AGGGAAGTCCTTTATCCA
 37168  ATTAAGTTACTAATTC
;     G-trnD(auc) <== start
 37184  TTTTTGTGTGCTTTTAAGGCGAAGCACACCTTTAGGTAAAATACAGCAAGCTAAAGCTAT
 37244  GCTTAACGCAGCCTGAAAAGATATCAAAAGGGAATAATTATCTTAGTTCTAAAATAAATA
 37304  TTAATACCGATACTACTATAAGATTATAACAATAATAATAATATATTAATAATTGATTTT
 37364  TAGCTCGAGATTTTCTACTCCTTCATCTATCAAATACCAATAAACATTCTCAAATCTCTC
 37424  CATATTATTTTTTAAGCCAAAGCAATAATGAATAAGGTATAAA
;     G-orf179 <== end
 37467  TTAGTTTATAGAATGTTGTATTAATTTTAAATCATGTATTGTTTCTGACATAATTTCTTC
 37527  ATAATTCTGTACTTTCTGATAAAAAATAGCATACTTATACATATATTTAACTTCTCCATA
 37587  AGATAAATGATATTCTTCTACATTAGGTAAAGATTTATTACCAATGTAGTATATATTTTT
 37647  TAATTCTATAGGTAAATAATAGTTAATATTATTTGGATCATACGCCGCGAATAAGCTTAA
 37707  GAATTTGGAATATATATTATATTCATTACCTTCTTCATTACCATGGGGATTATCAATTAA
 37767  CTCCTTAGGACAATCATACCCTTCTAAATATTTTATATTTTCCATGCTGATGTGCATAAT
 37827  ATTTAATTCATTAAATACTGAAAATATAAACAAGGTTGAAGACAATAAATATGACATCAA
 37887  AAAGATTGCGAAAAAGATATTATCTGCCCTTAGATATTTCATCGAGAAATATATCAATCC
 37947  ATATAATATTCTATGATAATAAAATAATAATGTATAGCTTATGTATAAA
;     G-orf134 <== end
 37996  TTAGTTTTCAT
;     G-orf179 <== start
 38007  TGTGATTTTTATTTATTTGATATAAAGAGCCATTATCTTCTTGCTCTAGCATTTCCAGAA
 38067  AGCTGGGTTCATCCAAAAATTCTGCTTCATTTAAAAATTCTAAGTTTACAATTAAAAATC
 38127  TTGTATGATTTTGTATAGATTCTCTATAAATCTCTACAAATTTTATATCTTTATCCGGAA
 38187  AAGGGTAAAAGTATAAAGCTGAGATGTTTAATGTGCTATTGTGCATTACTAAACTCAATA
 38247  ATTCATACGTAGAGTTTGTAGCGGAATACTCTTTTTGAGCATAAGTGGCTAAAAATTCGT
 38307  ACATATAATCTGAAAATTCTCAACAATTCTTGAAATTATCTAAATTTAGATAAAATTGGT
 38367  TATAATTTATTAAATAGGCTTTCTTTTTTTGCAT
;     G-orf134 <== start ;; mfannot: TTG upstream: 38430
 38401  TAAAGTATTAATTTTGATAAAATGAAGCAAAATAATTTACCCTAGCTTGTTAAACTAGCT
 38461  AAGTAAACAATATTCTTCTTATAAGGTTTGTCTAGCTGTGTGTACACTATTTGATAGAGT
 38521  ATCTACTATGAAATAAAGCTATTAAAAGCATGAATAAAGCTATTATGTAGCATTCAAGTT
 38581  TTAAATAGTAAATA
;     G-orf245 <== end
 38595  TTAATATATAATTTTTTTACCTTTACTTTTTTTCTTAAATTTATCCGCATAATAATAAAT
 38655  TTGTTCAGCTCTTTCTAGCTTGTCCATAGCGCTTTTACCGTACAATTTTTCATAAGCTTT
 38715  GCAACTTTTTCGAATTCTACGATTTTCTTCCATCTTACGATCCCACCTTTTTTGGTTTTT
 38775  GATATATTCTTCAGTCCCTTTATCTAATTCTTTTCCTCATTTAACAATTTTATTTTTTAT
 38835  AGTTGTAATTAAACTAGGTTTAGTTTTAGGTAATGTAGGATGAATAATATAAGGGTTTCT
 38895  ATGATCAGAGTAATAATGACTGTGTGATTTATAAAGATTTTTTCTATCCCCATAATGATT
 38955  AATTTCAGGATTATCTCCATCACGAGTAGCGGTAGAGTATTCAAGCGGGGCTTTATATTC
 39015  TTCCATGTACAGGCCATTTCAATGTGGCCGATAACATGTATCACCTGGTAATTCTACTAC
 39075  ACCAGGTAATTCAGATAGCGAATTTTCAGGTAAATTTACTTTACCATATTCCGGTAAAGG
 39135  CTGTATGTAATCAGAATTTTCTCAAAAGCCTTCAGGTCTACTGATATGCATAATTGTTGA
 39195  TGTATCATATACACAAGTTGACATAGTCAAATAAAAACTATAAATATTTAACAATATAAA
 39255  AAAAATTAGATTTATATACATGTTATTATTTAAAATTTTATAGTATAAAATAAATTTATA
 39315  TGCGCTTGCGTTATTCAT
;     G-orf245 <== start
 39333  TGTAATTTTTATAATAAAAAAAAAGAAACAATTTTTTTCTGTATTTTTTGTGTTTTAAGG
 39393  CACAACTGCCTCAAAGGTTAAACCGTACATTTACTTACGGTATTACTTCCATGAAATACC
 39453  GCTTGTTTCGCATAATTTTCCTTTTAAGTT
;     G-orf166 <== end
 39483  TTATTCTCCTTTTCTACGGTTTATGAATCAGTATAGTGTTTGTTTAAAGAGAATTATTTT
 39543  CTGCTTCTTTTCTTCATACCTGCTGCTAATCTTATTAATTAATTTAGTATTATTATCTCA
 39603  TTGGTTTTTAAATTCTTCGTATGAAGTTCCTTCAAACTGTCCCAGAAAATATCAGTGAGC
 39663  TTTACGCCTACATCTATCTTTAAATTGATAATCATTATTTATAATTCAATCTCGAGGTCT
 39723  AGATTTTAACAATTCCAGATTATTTTCTATAATTTTTTGATGGGTAGCTTGCGCACTCAA
 39783  AAGATTGGCTGGAATTAAAAAGGACTCTCCTAAGGTAAAAGTAGTTAATAAAGCAAAGAT
 39843  TTCAATTAAGAAATCTCCTCCATCTAATAGATAATTAGCAAAAAATCTAAAGAATAAACC
 39903  TACAGTAAATAACAATATAATTTTTAATAAATTATTATATTTAAAAAGGCTTTTGAAAAA
 39963  AGAAGTAAAATTCTTGTTCAT
;     G-orf166 <== start
 39984  AATTTATTGTTTTTAATATTAAAAAAGAGACATTTTCTCTAATAAAGCTTAAGTCTTTTT
 40044  TTTTAGA
;     G-orf522 <== end
 40051  CTATCTTCTTTCTCTTCGCGGTAATACGGGTCTATGTCTGCTTGAGTTTAGATTATTTAA
 40111  ACGACTTTGAGTACTTGAATTAGGTAATCTTCTAATATCACTTACATCTATTGGCTTAGT
 40171  ACTAGAACCAAATGGATTAGTATTTAATAGATCACGTACTTCCCTGGATAAATCGGACTT
 40231  AACTACTCGAGATATTTCTTTAAATATTTTTGTTTTAGGATCAAAATTATTTTTAAATTC
 40291  TTGATAAGAATCATAATTACCACGACCCTTTTCTCATATATTTCAGAAGAATTTACGTTT
 40351  CGTTAAATCATGATATTTAAGGTATAAGCTCTGAATAGTACCTGTCTCTCTATGGATTTT
 40411  AACCCCTACTTTTGCTTTACCTTGTAATCTATTATTATATAAAATAACTTCAGTATGTTT
 40471  AATTTGAGAAGGTTGTGCAGCTACATCCATAAAACCTTGAGCTAAACTTTCATTTATCCT
 40531  GTGCGTCAATAAATTTCTTTTAGCTCTTCAATCTATTTCAGACATCCCTTCATCAAGGTT
 40591  TACGGCATTAGGATTTATACTGCTAGTATCTGGACTATTACGGCCTAAAGTTCCATGGTT
 40651  TGTACCATTACTGTTTATACTTAATAAGCTAGGGTTTATAGACCCCGCCTCAGAAGGGAA
 40711  CAATGGAGTCATAGTAGAAGGAGTAGTTAAATTACTAGGTCTAGGTTGATTTGGAAAAAC
 40771  GGGGGTTTTAATTCTATTCCCTGTAATTGAATCGATAGTAGTCCTCATTAATCTGAGATT
 40831  TCCACCTTCGCTTTCTAAAGAATCTACAATAAAATATCTTTCACTATCACCTGTGGCTGG
 40891  ACTATTATTAGATGGGCTATCATATAAATAGTTTCTATGATCAAATTGATCAGACTCTAA
 40951  TCTTCTCCCTAATTGTCCTTCAATACCTTCAAACAGGGAATCTTGTCCTTGGGGAAGATG
 41011  GTTATATCTATTTGGATTTACCGGAGACTCAGGAGCAAAAGGGTTATCTTGAGCGACTCT
 41071  TGCATAAAAACTATTTGCACTATGTTCTCTCGCAGGGTATCTTAATTCTTGATGGTTGAG
 41131  AGGATCTAATGGTAATTGTGTATTAGCAGAATATATTGATCCTTGCGTACTAATAGGATA
 41191  TCTAGATACTTGTGTATCAGTAGGATATCTTGATACTTGTGTACCATTTGGATAATAGCT
 41251  TTCACTATTTCCCGAACTTAACCCAGATCTTCTAGAATCCCCTATTGACATCATATGTGT
 41311  ATTTCTTATAAATAAACCGTTTAAGGCAATACCTACTTTATTAAATATACCTAATACAAA
 41371  ATCAGGTATTATATTAATGTTAAAAAAAGAAAAGGATTCATTAACAAAGACAACGAAAGC
 41431  TGCAAAGATTGAATAAAAAGTAATAGAAACTAAACTTAAATATTCTGTAAAGACATTTAT
 41491  ATTCAGATATTCATTAATTAAATATCTGGATAATAAACCTGCGGTAAATATAACTACAAT
 41551  TTTACTTAGATTAGTTGGTGTAAATATTTTATTAAATAAAAATATGCATATATTATAAAA
 41611  TTTTTTCAT
;     G-orf522 <== start
 41620  GTTATGGTTAATTGTTTATATAAAGAAGCAATTATCTTCTAATAGAAAAGGAATGATTCG
 41680  AGCATTCAAACTTATTTACTTTTCCCCTCCCGGGCTTTTCCTTTTT
;     G-orf210 <== end
 41726  TTATGGTTTTATTATTCCCTTTAATATCAACAATTCTTCCAATTTATACAAATAAGAATC
 41786  AATAAAAAATAAAAGTTTATTGCTCTTAAGAGATAAATTTATATTATTTTCCGGTAATAA
 41846  GTTTGTATTATTCTCTAAGCCAGTCGTAAAAGATGTAGGTACGCTGTTTACATTGACGAG
 41906  TTTATCACTAATAAACTTATTTTTACAGAAAGTATTTTTGAATTCTTCTTTTACTGAACA
 41966  ATTAAACTTACTATCAGAATTAAATAAATTTAAAAATCTTACTACTATATTATCCGAATC
 42026  TGCACTGTAAAAGCTAAAGCTATTATAGTCTCTTAATCCGTACGCTATATCTAGTGATGG
 42086  TTCTTCAGGTCTTTTTAAAACATTGTATAATTCAGAAGAACATGTATTAATAGCTTGCGT
 42146  ACGCAGCGCATCCATATTTATCGTTATTGTCCCGATATCATAATATGTAGGTAAAATATA
 42206  TAATACTACCACTATTATGTATAATAATAATAAAACTATATTCACTATTATTATATTGAA
 42266  TTTGAAATAATTTATTATAATCAATAATCACTTTATATTATTACGATTTAGTGCTAAATG
 42326  GGATGAAATGTTTTTCATAGCGCTAGCGCACAT
;     G-orf210 <== start ;; mfannot: TTG upstream: 42391
 42359  ATTTTTATTTAATAAAATTTTATAAAGAAGCAACTATCTTCTGTCTACAAAGGAGTTAAC
 42419  TAAACCCTCTAATACAGGGAATCTCTAATGAGATGCCAATCCTTATTTCTGTTCAGTCTA
 42479  AACACTTTGATTAGTGTAACAGTTAATTACACCATCGATATACATTGTACGCGAATATAT
 42539  GTAGCTTGCGCATTAAATAGAAA
;     G-orf106 <== end
 42562  CTATTTAAGGTTTTTGATATAAGTAGTGTATATCCCGTTTTTTACTCCGGATTTTACATC
 42622  AGATCTGATACTATAGCAACGGGGATCTCATCTAAATTTATAGTTATTATAGCTAGCGAA
 42682  TTCACCTGTGTATTTACCTATGATTTTCCAGTACGTAAATTTCCTTACCTTGTCATATAG
 42742  ACTTAAAGTAGGAAACATAGGTACAGTATTAGGTAACATTATACCATCTTCAGTATACAG
 42802  TTGATACCTATTATTTTCATCCAAAGAATCTCTATACCTCCTAGCACCCTCAACCGCTTC
 42862  AGCGGTTTCAGGTGCAAGCAT
;     G-orf106 <== start
 42883  AGGTCCACTATTT
