# Supplementary material for: Global Characterization of Fungal Mitogenomes: New Insights on Genomic Diversity and Dynamism of Coding Genes and Accessory Elements
Source: Front Microbiol. 2021 Dec 1;12:787283. doi: 10.3389/fmicb.2021.787283 (PMC8672057; doi:10.3389/fmicb.2021.787283)
Supplement: Supplementary File 1 — de novo annotation files of the 685 mitogenomes investigated in this study. Annotation was performed with the Mfannot program. [file Data_Sheet_1.ZIP › Supplementary_FileS1/NC_023268.1_Acremonium_chrysogenum_mitochondrion_complete_genome_mitogenome.mfres]

;; Masterfile modified automatically by mfannot version 1.35
;; on Thu Dec 24 21:37:09 2020 by user pfonseca on host LGCM-PROC
;;    - Gene Totals: 43
;;    - List of genes added:
;;      atp6                 atp8                 atp9                
;;      cob                  cox1 (1 introns)     cox2                
;;      cox3                 nad1                 nad2                
;;      nad3                 nad4                 nad4L               
;;      nad5                 nad6                 orf146              
;;      orf162               orf183               orf300              
;;      orf446               rns                  trnA(ugc)           
;;      trnC(gca)            trnD(guc)            trnE(uuc)           
;;      trnF(gaa)            trnG(ucc)            trnH(gug)           
;;      trnI(gau)            trnK(uuu)            trnL(uaa)           
;;      trnL(uag)            trnM(cau)            trnN(guu)           
;;      trnP(ugg)            trnQ(uug)            trnR(acg)           
;;      trnR(ucu)            trnS(gcu)            trnS(uga)           
;;      trnT(ugu)            trnV(uac)            trnW(uca)           
;;      trnY(gua)           
;;
;; Gene for cob and trnC is probably in family

;; end mfannot
;;


>NC_023268.1 Acremonium chrysogenum mitochondrion complete genome gc=4
;;     rnl ==> ;; mfannot: 5' +/- 50 nt
     1  AAATATATGTAATTTATACTTGTATATATTTGTAATGTTTATTTACTTATATATACATAA
    61  GTATACAAAGAAATTATTATGGAATTTTAGCTGTATATTAAAGAGAAGATGTATAACTAT
   121  AATATTACATATTATAAGTTATATAAACTCTAAGAGAAATTAAATTTTAAACTAAGCAAA
   181  TTGAAATATCTCAGTAGCTTAAGGAAAAGAAATCAAAAGAGATTCTAAAAATAGCGTGAG
   241  TGAAATTAGAAAAGTCTGAAAGTAAAATTGTATATAAACTGTTTGAACTATATGGGGAAC
   301  CTTCCTCAAAGACTAAATATAATATACAAGCGATAGTGAAAACGTACCATGAGGGAAA
;;
   359  ATTAGAAAAATAGTAATTTTATAAGCAGTTCGATGTATAAACTATAGAACGTACCTTTTG
   419  CATAATGGGTCACCAAGTTAACATTAGATGCGAGAAAATGCGTAGTTAAACCGGACGTTA
   479  AAATAACGATAAGAGTATCTAAAGTTAGACCCGAAGCCTGGTGATTTTACCATAATCAGG
   539  ATTATAAAAGTCCGAACGGTTTATTGTTGCAAAAATATCCGAAGAATTATGGTAGGTATA
   599  GTGAAAGACAAAACTGACCAGGATAGCTGGTTTTCTGCGAAACCTATAATAGTAGGCAAT
   659  TCAAGAAAATATCTTAGCAGGTACAGAACTTAATCTCAGACAAGACAAATATTGTCATAT
   719  TTTGTACATATTGGGGGATCGTGAAGATTTTACCAGTGAGTATGCAGACTCGGAATGGCA
   779  AAGATAAAACTTGAATGATCAGACATAGAATGATAAGGTTGTATGTCAAAAGGGAAACAG
   839  CCCAGAACAAGAGTTAAGGTTCCTAAATTATTAGTTAAGTGAAATGAAGAATGTATTTAT
   899  TAAAGTCGACAAGGAGATAGGCTTAGAAGCAGCCATAATTTTATGATCTCGTAACAGAGC
   959  ACTTGTTAAGGTATAAATAGCATCGATAATTTAACGGATCTAAACAATATACCGAAACCT
  1019  TGTCCATCTTATATTATAAAGAGAATTCTTTTTATAATTTAATGGGGTAGCAGAACGTTG
  1079  AATTAAGTTATGACTTTTATTTTTCAAATAAAATTATAATTATTTAATTCAAGTGAGAAT
  1139  GGTGACATGAGTAACTAAAAGAAAAAAAAAATTTTTTCCGCCTAAAGCTTATGGATAGAT
  1199  TTAAGTACGGCCTCTAAGTTTTACAATCTAAAGATTGAAACGATGAGAAAATCTTATATT
  1259  ATTAATGACAACATTTTAGTGGAAAATGTGCTGGAAAAATAATAATATATTATTTGTTTT
  1319  TAACAAATAAAAATTAACCGTACCTAGAAACTGATACAAGTAAGCAAGTAGAGAATACGA
  1379  AGGCGCGTGAGCTAACAATCATAAAGGAACTCGGCAAATTGACTACTGTAACTTCGGAAT
  1439  AAGGAGGGCTCATAATTCTTGATTAATATCAAGTAAAAGGGAAGAAGCATGAAATAATGT
  1499  TGTACGACTGTTTAATTAAAACACAGCACTTTGCTGAAAGATAAAAAAATCTAAGTATAA
  1559  AGTGTGAAATCTGCCCGGTGCCGGCTGGTTAATCGAGATAATTGAATGATTTAACATTTG
  1619  ATGTTGACAGAACCCCCGGTTAAAGGCGGCCTTAACGTGAGGGTCCTAAGGTAGCGAAAT
  1679  GCCTTGGCCGTTAAATGCGGTCTTGCATGAATGGTGTAACGATACAACAGCTGTCTCTAT
  1739  GATTGACTCAGTGAAATTGGAATAGCTGTGCAGATACAGCTTACCTCTAGTTAGACGAGA
  1799  AGACCCTATGCAGCTTTACTGTCACTAATTATAGAGTATGATAAACATCTTTCAGGCTAG
  1859  AAGGTAGTAGATAGATATAACAATGAGAACCCTTCAATTGTTTTTCATATGAATGAGACG
  1919  GTTTAAAAATAATTTATTAAGATAGGGGATTTAACCTCTTTCAAAATAAATAGTTTTTAA
  1979  ATTCACCTAGTCTCTGCCTATTTTAGGTGACCTTAGTGGAGGAACTATTACTAGGAGACA
  2039  GTTTATGTGGGGCACAGACCCTGTAAAGAGTAAACAGGAGTGTCTAATAATTTCAAATTT
  2099  TGTTTGTAATTTTAAATAGTTTTACTATTTTTTATCGTATTAACTTATTTATATATACAC
  2159  ATTTGTTATTCAAATAATAAATTGTTGTGTATATATTTAAAAAAAATAGGAAGGTAGGAT
  2219  TTTCACTAGGTAGAAGTTAGTGATAATTGAGAAGATTATGAATTTTCATTCTAATCTTTT
  2279  TTAGCTATTAATTAATTAATAGTAATGTGTGATATTTACAAAGCTCAACGGCTAAATCCT
  2339  GCCTTACTGTTTGATTATCTACAAATCTTACAGTTGCGTAAGCAGGGCATAGGATCACAA
  2399  GATACAATAAGGAAAGATCTTGGATTATTGGAAAAGCTACGCTAGGGATGTTTGTCCTTT
  2459  AATATTTTATTTGAGCTAAGAGCTCTTAAAATAATTGATATAAA
;; mfannot:     /group=IA (9.60e-21)
  2503  ttgggtaaatttcaaaaattacttaagatagtaaatttgaagcggaatttattttagcat
  2563  atgttataaaataaaaacgttcaacgactataaggtgaatgttatgcaatacatgataat
  2623  ccttttaaactacccaacatttttatggctataggttaaagctataataagcatataaaa
  2683  agaaataaaaagaaataaataataaataaaa
;     G-orf446 ==> start
  2714  atgaaaatttttaagaataatttaaataaaaatatcagaacttctggtttaaaacctaaa
  2774  ttaactgttataaataatatgaaatatttacctgctttttcaaaagaatgaaaaaatgtt
  2834  atatattcttttaataaaaataatatgaaaaatataccagctaatactgtaaatataaat
  2894  aaaataattaaaagttattttaatttattttttaaaaaccgtcaatttttaggtaaaact
  2954  aaatttatatatctaaaaaaaagacgtaattttttaagaagaatttttgtaagtgatgct
  3014  aatataaaatatacaaatagtaaagcaaaaataacactatttactataaataaagaaaaa
  3074  aaagcattaaaaagaaaatatcatctattaaatatgagaataacttataacttgtttaag
  3134  aattatacttctttgtacaataattatataaaaaatatttattctcttttatataaaaaa
  3194  tataaaatgtatgatgagtatttttttgtaaaagattttataaaaaaaagaaaatacatt
  3254  aattatacttttaaatacttaaatacatttttaaaattaaatcatcttattttgaaaaaa
  3314  atgtggaatgaattaattaaaaatgaatcagggaaatattttaattatttgagaaaatat
  3374  agtttgttatattctttaaatcaatttaaatttaataaagtaagattattatctaaattg
  3434  acctatttattagaactaataatagggaaaaaaatacaatataatatagtaaatttaaaa
  3494  tctattacttatcatcctgatatttttactgatcttctggcattaaaggttaagaaagat
  3554  agacttaatcctcgtagaaaaatgcatagtgtattacataaagctcgtatacttgaaaaa
  3614  aacagaatacaagaaagaagtaaagcacaaatatcagataaaattgatatttttagagat
  3674  aaatatagagatttaaaaattatttctcatatgaaaaatctgaatttgtctgggttagta
  3734  aatactatattggaaaaaaatagaaaaaatataaaaaaaaacaaaaatatacacagttta
  3794  atattcaattctataggttataaacatttaagtggaattaaattaaaagtttcagggaga
  3854  ttaactaaacgttatagagcagatagagctgtacaagttttaaaatgaaaaggaggatta
  3914  aaaaacatagattcttctttcaaaggtttaagttcagtatctttcagaggaaattctaat
  3974  tctaatgttagttattcttgatctaaatcaaaacgtcgtataggatcttttgcagtaaaa
  4034  ggttgaataggaggtaaataa
;     G-orf446 ==> end
  4055  taataaaggatatctataatatgcttataataaaaatgaagacatagtct
;; mfannot:
  4105  GAACCATTTTGAAAAAAATGGAAATTCAATTAGATGATAACAAAAAGAACAGGCTAATTT
  4165  GCGCAAGAGTGTACATAATGAGTGCGCGGTTTGGCACCTCGAT
;;
  4208  GTCGGCTTAACTTATCCTCATGGATGCAGAAACTATGTAGGGTGCGACTGTTCGTCGATT
  4268  AAAAAGTTACATGAGCTGGGTTAAATACGTCGTGAGACAGTATGGTTTCTATCTTCTAGA
  4328  GGAAATTAGAATAAAATAAGAAGGAACTTTTGTACGAAAGGAACAAGAAGTATTTAATTG
  4388  TTATTAGTTAAATAATAGTTACTAACCTATGGTTTACCTGTTGTTTATGTGTCTAAATAT
  4448  TAAATATATATATACTAATATATATATCTGTACAATAAGTACATAAGAATGTTTCTTTCA
  4508  CTAAGATAAATATATATAGCATAAGCACGGCAGGGAAGCTAAGTTGGCTAAAGATAAGTG
  4568  CTGAAAGCATATAGGCACGAAGCTTTTCTTAAGATATTTCTTAAATATCCGTATTATACT
  4628  AATACGAAATTTTTATAGGCTTTATTTGTAAGAATCTTGAGATTTTAAGGAAGATAGTAC
  4688  TAATTTTATAAATTACTAAGGATAT
;;     rnl ==> ;; mfannot: 3' -20/+180
  4713  ACGTATCTTTTTTTTTATTT
;     G-trnT(ugu) ==> start
  4733  GCTTAGTTAGTATAATAGAAATACAATTGTTT!TGT!AATCAATGAATATAAGTGCAAGT
  4791  CTTATACTAAGCT
;     G-trnT(ugu) ==> end
  4804  TATTATTACTA
;     G-trnE(uuc) ==> start
  4815  GGATTAGTAGTCAAGTGGTAAGACATAACTCT!TTC!AATGTTACCATCGCAGGTTCGAA
  4873  TCCTGCCTAGTCTA
;     G-trnE(uuc) ==> end
  4887  GAAAAATA
;     G-trnM(cau)_1 ==> start
  4895  AGCAGGTTAATGTAATAGTAACATATTCGGCT!CAT!GTCCGAAAAAGTATTGGTGCAAA
  4953  TCCAATATCTGCAT
;     G-trnM(cau)_1 ==> end
  4967  GAATAA
;     G-trnM(cau)_2 ==> start
  4973  GGGAAAATAGCTTAATCCGGTAAAGCATACTGCT!CAT!AACAGTACTTATAAGTGTTCA
  5031  AATCACTTTTTTCCTA
;     G-trnM(cau)_2 ==> end
  5047  AATAACTAGAAATGCTCATGGAATGGTGGCGTTTCATAGATTTAAATTCTACTATTATAT
  5107  CTTTAATAACTAAATTATATATTATAAAAATAAATAGTACAAATACTCTGTCTGGTAAGA
  5167  CATTACCTAGAAAAAAAAATTATTTAGTATGTATTATTTTCTGTTTAGATCTTTTAGTAA
  5227  TAAATAAAAATGAATATTTTTAAGAAATACAATTTTACATGA
;     G-trnL(uaa) ==> start
  5269  ACCCAAGTGCTGGAATAGGTAGACAGTGAAAGCT!TAA!GTTTTTCTGAGATAGCATCTC
  5327  GTGTGTGTTCGAATCACTCCTTGGGTA
;     G-trnL(uaa) ==> end
  5354  GCTCTAATAAGATCTAATTTTTTTAAGTAAAAAAAAACTTTTTAATTCTATACAAAAAGG
  5414  AAAACGAGTATGGATTAATGATAAACCGTTTGTCTTCCAAACAAATTATGCTGGTTTGAT
  5474  TTTAACTATTCATAA
;     G-trnN(guu) ==> start
  5489  GCTTCTATAGCTCAATGGTAGAGCATGGTACT!GTT!AATATCGTGATAGATGTTCGATT
  5547  CATCTTAGAGGCT
;     G-trnN(guu) ==> end
  5560  TAAAACCCTTTAGTGTTATAATTTAGCTGTGTAAAACACATGTCATAGGGGTAAATTGTT
  5620  CGATTTAATTATTTGATTTATCTCTGGTATGTCAGAGAGTAAATTTATTTAATTTTATAA
  5680  AAACCTAATATTTTCTATACATGTTATCAATTATTATATTTATTAAAGGGAATTAAAACA
  5740  ATAAATTATA
;     G-trnA(ugc) ==> start
  5750  GGGGATATAGTTTAACTGGAAAAATAATAGAGT!TGC!AATCTATAGTTTCAGGGTCGGC
  5808  TCCTGATATCTCCA
;     G-trnA(ugc) ==> end
  5822  TATAAA
;     G-trnF(gaa) ==> start
  5828  GCTCGAGAAGCTCAGTTGGTCGAGCGGAACATT!GAA!GCTGTTTAGGCCGTAAGTTCGA
  5886  ATCTTACCTTGGGCA
;     G-trnF(gaa) ==> end
  5901  AATATACTAATTATTATGATAAATAAGTTTGAAGTAGATAAATTTGGTTAGATAACTATT
  5961  TCACTTAAAATGTTAATTAAGGGTATAATTTTATATTACTGGTATTAACAACAATAATTC
  6021  AAATAATATAAATATTATATTGTAAAGTAATAAACAATAACATATAATATAAAATAATTA
  6081  TTTAATAAAGATTATTCTTTAAAGATTTATTTTTTGTTGCTAACGCAGAAAATGATTATT
  6141  ATTTTTAATAGTGTTTTTGGTATTTAAAGATATAGAAAGATTAGACTTAATTAATATTAT
  6201  TAATGAA
;     G-trnK(uuu) ==> start
  6208  GGAACTTTAGTATAATGGTAATACGTATGACT!TTT!AATCATTATGATATAGGTTCGAC
  6266  TCCTGTAAGTTCTA
;     G-trnK(uuu) ==> end
  6280  TTTAAATTGTTTCTAGTAATATTTTTTTATTATACACATGATAACATTAGTTATCTTGAT
  6340  TCATATACTTAAATTAAGATAATAAAAATTATTTGAGAGTAAAGAAATTTGGATAAAAAT
  6400  ACTTTATAAGTAAATATACAAACTAAAATTTAAAGATTTTATTTAACTTAAGACTATAGA
  6460  CCTCTTAAATAA
;     G-trnL(uag) ==> start
  6472  ATTCAAATGTCGGAAATGGTAGACGAGGTAATTT!TAG!GTGTTGCTGGGTGAAATATAC
  6530  CGTAAAGGTTCAAGTCCTTTTTTGAATA
;     G-trnL(uag) ==> end
  6558  AGTAAAACAAAGGGGAACTTTCCTATGTAGAATATATAAGTATACATAAAATGATAAATG
  6618  GGAAGGAAAATATAATTTAAATATAAAAATACAGATAAACAATAAAATAATTTATTTAAT
  6678  TACATAGATCTAATTTATCTTTATGTAATAATATGAATATAGGTAAATTAACTAAAAAAT
  6738  AATTTTTAAATTGTTA
;     G-trnQ(uug) ==> start
  6754  TTTCGAGTTGACTAACGGGTAGGTCGTAAATTT!TTG!GTATTTATTGTGGGTGTTCGAA
  6812  TCACCCCTCGAAAA
;     G-trnQ(uug) ==> end
  6826  ATTCATGCGTATTAAGAAAAGATAA
;     G-trnH(gug) ==> start
  6851  GGTAGATATAGTTCAACGGTTAGAACGTCTAATT!GTG!GCTTAGAAGGCTCTAGGTTCA
  6909  AATCCTAGTATTTACC
;     G-trnH(gug) ==> end
  6925  CTTGCGCAAGCTAT
;     G-trnM(cau)_3 ==> start
  6939  GCTTGAATAGTTTAATGGCCAAAACCTTAATCT!CAT!ACGTTAAAGATAAAAGTTCGAT
  6997  TCTTTTTTCAAGCT
;     G-trnM(cau)_3 ==> end
  7011  TAAAAAAAAAATAATTTACA
;     G-nad2 ==> start
  7031  ATGTTAATTCTTTCAATAATTTCAACTTTATTATCGAATGCCGTCAATAGTAGACGTGAT
  7091  GTATCTATTCTATATAATAGAATAGCCATACTAGTTTTAATTTATTGTATATTTAATGAT
  7151  ATTCTTTCTTTAACTGTAGTAACGAAAGGTGTAGGTTTACATGGAGGTTTATTATTAATT
  7211  AATAACATAACACAAATATTCCATATATTTGTTTATTTCATAAGTGGAATAATATTAACA
  7271  TTAACTAGTTTTTATCCTAGAAAAGTATGAGTATCTGAGTATTCATCGTTATCAACTTTA
  7331  TTAAGTAGTAGATTTGTTTATTATAATACAAAAATAATAAATAAAATGGGGGAACAATTT
  7391  AAAATAACAGAATATCCTTTAATAATATTATTTATAGTAACAGGTGCAATATTTTTAATG
  7451  TCTACTAATGATTTAGTGTCTATTTTCTTATCTATAGAATTACAAAGTTACGGTTTATAT
  7511  ATATTAAGTACAATATATAGAAATTCAGAATTATCAACTACAGGAGGATTAATTTATTTC
  7571  TTATTAGGTGGATTAAGTTCATGTTTTATTCTATTAGGTACAGGTTTATTATATGCTAAT
  7631  TCAGGTAGTACTAGTTTAGATAGCTTATATATTATAACTAGTTTAAGTGATATAAATTCT
  7691  TCAGATCTATGATATAAACCTTATTATATAAATCTTTCTTTAGTTATTTTTACAATAGGG
  7751  TTCTTATTTAAAGTAAGTGCAGCTCCTTTTCATTTCTGATCTCCTGATGTATATGATGCT
  7811  ATTCCTACCATAGTAACTACATTTGTAGCTATTATAGCAAAAATTTCTATATTTATTTTA
  7871  TTATTACAAATAGTATATTACACTAATAATAGTTTTGTTAATGGACAAGGAATAAATTGA
  7931  ACATATATTTTATTAATGAGTTCATTATTTTCATTAATAATTGGTACAGTAGTAGGTTTA
  7991  ACTCAATTTAGAATAAAAAGATTATTAGCCTATAGTACTATTTCTCATGTAGGATTTATA
  8051  TTATTAGCTTTAGGTATATCAAGTATTGAGTCAACTCAAGCTTTTATTTTTTATTTAACA
  8111  CAATATACAATAAGTAATCTAAATGTATTTTTTATATTAATAGCTATGGGATTCTCATTG
  8171  TATTGTTATACAAGTGAAAATAAAGAACACGAAGAATTATTAGATAAAAATAATTCTCCT
  8231  ATTCAATTAGTAAATCAATTAAAAGGATTCTTTTATATAAATCCTTTATTAGCTTTAAGT
  8291  TTAGCCATAACTATTTTTTCATTTGCAGGTATACCACCCTTAGTAGGATTTTTTGGTAAA
  8351  CAGATGGTATTAAGTGCAGCATTAGATAAAGGTTTAATATTCCTATCTTTAATAGCTATA
  8411  ATAACAAGTGTTATTGGGGCTATTTATTATTTAAGTATAGTAAAAGAGATGTTTTTCAGT
  8471  GAACCTGAATATAAAATTAATACATTCTTAAAAAATTTAACATTGAAAGGTAATATCATT
  8531  AACGATAAAAAAATCATAGATGTAGATTTTAAATATAATAATATAGTTTTATCTAGTCCT
  8591  ATTTCATTTATTATAGCTAACATTACATTAATAATATTATTATTCTTATTTATGAATAAA
  8651  GAATGATTAAGCATGGGAACCATCTTGGCTCAAATATTATTTCATTCTTAA
;     G-nad2 ==> end
;     G-nad3 ==> start
  8702  ATGAATAGTATAACATTTTTATTTATATTTGTATCTGTTTTAACTTTATTATTTTTAGTA
  8762  CTTAATTTTGTTTTAGCTCCTCATAATCCTTATCAAGAAAAGTATAGTATATTTGAATGT
  8822  GGTTTTCATAGTTTTTTGGGGCAAAATAGAACTCAATTTGGAGTAAAGTTTTTTATATTT
  8882  GCATTGGTTTATTTATTATTAGATTTAGAGATAATAATTATATATCCTTTTGGTCTTAGT
  8942  GGATATGAAAATGGTATTTATGGTTTAATAATTGTATTAATTTTTATTGGAATAATTACA
  9002  GCAGGATTTGTGTTTGAATTAGGAAAAAACGCGTTAAAGATAGATAGTCGACAATCTAAT
  9062  AATTTTTATCATAAATCGACTGAATTTATAAATACTTTTGTTGAAAATAAATAA
;     G-nad3 ==> end
  9116  GAGTGTGTTATCCTAATTTTGTGAAGTTTGCTTTTTAACCTTGAAATTTTCCGAGAATAT
  9176  TTTTAGAATATATAAATACTGTTTAT
;     G-atp9 ==> start
  9202  ATGTTATTACAATCTTCTAAAGTAATAGGTGCAGGTTTAGCTACTGTAGGTCTAGCTGGT
  9262  GCTGGAGTAGGAATAGGAGTAGTGTTTGGATGTTTAATTTTAGGAGTTTCTAGAAATCCT
  9322  TCATTAAAAAATCAATTATTCTCTTATTCTATCTTAGGATTTGCTTTCTCAGAAGCAACA
  9382  GCTTTATTTGCTTTAATGATGGCTTTATTACTTCTTTATGTAATATAA
;     G-atp9 ==> end
  9430  ATAATAATATTTGTTAGGTTGAGAGTCATCTGTTATATATATGCATTAAGTAATCATAAA
  9490  AGGTGGAGGGGTAGTGCTTTTTAATTCTTTTAGTGGTTTACTTAGGCTAAATATTCTATT
  9550  TACAGAA
;     G-trnR(acg) ==> start
  9557  GGGGTATTAGTTTAATGGTAAAACAAAGTGCT!ACG!GACACTTAGATTATAGTTCAAAT
  9615  CTATCATACCTTA
;     G-trnR(acg) ==> end
  9628  GGTAATAAAAATGTTATTATCTATCTATGTATATTTATTTTATAAAATAAATATATGTAT
  9688  ATATTACAGAATAATTTGTCATAATAATATATATTTAAA
;     G-nad4L ==> start
  9727  ATGAGTTTAACTTTAGTACTTTTTTTAATAGGAATCTTAGGGTTCGTATTTAATAGAAAA
  9787  AATATAATATTAATGCTTATTTCAATAGAAATAATGCTTTTATCTATAACATTTTTAATA
  9847  TTGGTAAGTTCTATTAATTTAGATGATGTAATAGGACAAACTTATGCTATTTATATTATA
  9907  GTAGTTGCAGGAGCAGAATCAGCTATAGGATTAGCTATATTAGTTGCTTTTTATAGATTA
  9967  AGAGGAAGTATTGCAATAGAATATAAATA
;     G-nad5 ==> start
  9996  A
;     G-nad4L ==> end
  9997  TGTATTTAAGTATAATTGTATTACCTTTATTAGGATCTATAGTGTCTGGTTTTTTTGGTA
 10057  GAAAAATCGGTGTGACAGGTAGTCGTGTTTTAGGTTGTTTTAGTATTCTAACAACAACAG
 10117  TATTAGCTGTAATAAGCTTTTTTGAAGTAGGGTTTAATAATAATCCTGTCTCTATTAATT
 10177  TATTTAAATGATTAGATAGCGAAACATTTAATGTTTTGTGAGATTTTCAATTTGATAGTT
 10237  TAACTGTATCAATGCTTATTCCTGTGTTAATAATAAGTTCTTTAGTTCACTTTTATTCTA
 10297  TAGGATATATGAGCGATGATCCTCACAATCAAAGATTTTTTAGTTATTTAAGTTTGTTTA
 10357  CTTTTATGATGATAATATTAGTAACAGGTAATAATTATTTAATAATGTTTATAGGATGAG
 10417  AAGGTGTAGGAGTATGTTCTTATCTATTAGTGAGTTTCTGATTTACTAGAATAGCCGCAA
 10477  ATCAAAGTTCGTTATCTGCTTTCTTAACAAATAGAGTGGGGGACTCTTTTTTAATGCTAG
 10537  GAATGTTTATAATATTATGATCTTTAGGTAATTTAGATTATAGTACAGTATTTTCATTAG
 10597  CTCCTTATATTAATGAAAATATTATAACAATAATAGGTATCTGCTTATTAATAGGAGCTA
 10657  TGGCTAAAAGTTCACAAGTAGGTCTTCATATCTGATTACCTATGGCAATGGAGGGTCCAA
 10717  CTCCAGTATCTGCATTAATTCACGCAGCTACAATGGTTACAGCGGGAGTTTATTTATTAA
 10777  TACGTTCATCTCCTTTAATTGAATATAGTTCTACTGTACTATTAATATGTTTATGATTAG
 10837  GTGCAATTACTACTGTATTTAGTTCTTTAATAGGATTATTTCAACAGGATATAAAAAAAA
 10897  TTATAGCTTACTCTACAATGTCACAATTAGGGATGATGGTTATAGCTATCGGTTTATCTT
 10957  CATATAATATTGCTATATTTCATTTAATAAATCATGCTTTTTATAAAGGATTATTATTTT
 11017  TAGGTGCGGGGGCTGTAATACATGCAGTAGTAGATAATCAAGATCTGCGTAAATATGGAG
 11077  GATTAAGAGCTTTCTTGCCTTTAACATATACTGTTATATTAATAGCTAGTCTTAGTTTAG
 11137  TAGCCTTCCCTTTTATGACTGGATTTTACAGTAAAGATTTTATTTTAGAATCTGCTTATG
 11197  GGCAATATCATTTTAGTAGTATCGATGTATATGTTATTGCAGTAATAGGAGCTATTTTTA
 11257  CTACTTTGTACTCAGTGAAAGTTTTATATTTAACTTTTTTAACTAATCCAAACGGATCTA
 11317  TTAATTATTATAAAAATGCTCATGAAAGTGATATTTTTATAAGTTTACCATTAGTAATTT
 11377  TAGCTATTTTTTCTATTTATTTTGGATTTATAACTAAAGATATTTATATTGGTTTAGGTT
 11437  CAGGATTTTTTACTGATAATAGTATATTTATTCATCCTTTACATGAAATATTAATTGATA
 11497  CTGAATTTGGTGTTCCTACTATATTTAAATTAATACCTTTAATTTTAACTTTATCTTTTA
 11557  CTGGTTTAGCTTTATTTTATCCTGAATTTATACCTAGTTCAATATCTAATTTTAAATTAA
 11617  CTAAATTAGGATATTATATATTTGGATTCTTTAATCAACGTTTTTTAATAGAATTCTTTT
 11677  ATAATAAATATATTGTAAATAATATATTATTTTTAGGTGGTCAAACTACAAAAGTTTTAG
 11737  ATAAAGGTAGTATCGAATGAATAGGTCCATATGGTATAAATATGATATTAAATAAAATAA
 11797  GTAAAATGGTTTCAAGCTTGAATAAAGGAGTTGTTACTGATTATGCTCTATACATATTAA
 11857  TAGGGATTTGTTTTTATTTATCTATATTTACATTCTTTTCTTTATTTTATAGTTTAATGT
 11917  ATTGTATTACTATATCTTGTTTATTCTCTTTACTATTATATGGTCATTGAAATTCTTTAT
 11977  CTAAAGATTCTCTTGTTATCTCAACTAATTCTAATTTAATTTCAGGTTTTACATGATTGA
 12037  CTTTACCTGGGAGGAAAAAAACTTTTATCTTTTTTAATTGATAA
;     G-nad5 ==> end
 12081  TGTTTTTACATTTAAGTTTATAACTAGAATTTTTATTTTATTATTATCTTTTTTTATCAG
 12141  TTCTGAATTATTTAATTTAGATGGTAATGAAGAAAACTTAGAAAATAAAGGTAAAGAAAA
 12201  AGCCATAG
;     G-orf162 ==> start
 12209  ATGAAAGTGAAGAAAATAAAGAAAAAAAAAGATGAAGAAAAAGCTGTAGAAGAAACATTT
 12269  GAGTCTAAGTATAAAGCTGGTTATATGACTAAGAAATTTGAAGAAATGTATGATCAAATG
 12329  GCTAAATGAGAAAATGAAAAGTTAGAGGATGAAAAGAAAATATATCAAGAGACAGGACAT
 12389  ATTGATGCTGAGAATTTACATTCTAAAATAGCTGAATTTAGAGAAGATGATGAGGTAATA
 12449  TTGAAGGAGCTTAGAGAAAAAGTAGAAAAAGTAAGATTAGCTGATTCTCCAGATGATGTA
 12509  GGTAGCTCTTCAAATAAAAGAGAATATACAAAGGATGATGAATCTTTATCAGAAGAAGGC
 12569  TCTTCAAATAAGAAAGAATGTACAAAGGATGAATCTTCATCTAAAGAAGATTCTTCAAAT
 12629  AAAACAGAATCTACAAAGGATGATGAATCTTCTTCTAAAGGAGATAGCTCTTCAAATAAA
 12689  AGAAAATAA
;     G-orf162 ==> end
 12698  AAGGATATTAAAAGAAAAAGGATAGTGTGCATGATTTGCAAATTACGTAAGAAATCTTTC
 12758  TACGTGATTTTTAAGGAGTACTTGTTTTTAGGGTGGGCCAATATAATTTACTCCGACATA
 12818  TTTAAATATATAACTAAAAT
;     G-cob ==> start
 12838  ATGAGAATATTGAAAAGTCATCCTTTATTGAGATTGCTTAATTCATATTTAATAGATCAT
 12898  TCTCAACCGAGTAATATAAATTATTTATGAAATTTTGGTTCATTATTAGCTGTTTGTTTA
 12958  GGTATACAATTAGCTACAGGTGTTACTTTAGCTATGCATTATAATCCTAGCGTATTAGAA
 13018  GCATTTAATTCTATAGAACATATTATGCGTGATGTAGAGAACGGGTGATTAATTCGTTAC
 13078  TTACATAGTAATACAGCATCAGCTTTCTTTTTCTTAGTGTATTTACATATAGGAAGAGGT
 13138  TTATATTATGGATCTTATAGAGCACCCAGAACATTAGCTTGAGCTATAGGTACAGTTATA
 13198  TTAGTTTTAATGATAGGTACTGCTTTCTTGGGATATGTATTGCCGTATGGGCAAATGAGT
 13258  TTATGAGGAGCTACTGTTATCACTAATCTTATTAGTGCTATACCTTGAATAGGGCAAGAT
 13318  ATTGTTGAATTTATTTGAGGAGGTTTCTCTGTAAATAATGCAACATTAAACAGATTTTTT
 13378  GCTTTACACTACTTATTACCTTTTGTTTTAGTAGCATTAGTAATTGCTCATTTAATTGCT
 13438  GTTCACGAAACGGCAGGGGCAAGTAATCCTTTGGGTGTACCTGGTTATTATGATAGAATA
 13498  CCTTTTGCTCCTTATTACTTATTTAAAGATTTAATAACTATATTTATCTTTATATTCGTA
 13558  TTAAGTATGTTCGTATTTTTTATGCCTAATGTTTTAGGGGATAGTGATAATTATATACCA
 13618  GCTAATCCTATGCAAACGCCAGCTGCTATAGTACCAGAATGATATTTATTACCTTTCTAT
 13678  GCTATATTAAGATCTATACCTAACAAGTTATTAGGTGTTATAGCTATGTTTAGTGCAATA
 13738  TTAATTATTTTAATTTTACCTATTACTGATTTAGGTAAAACTAAAGGTTTACAATTTAGA
 13798  CCTTTTAGTAAAATAATTTTCTATATATTTGTAGCTAATTTCTTAATATTAATGCAATTA
 13858  GGAGCTAAACATGTAGAAAGTCCATTTATAGAATTAGGACAAATAAGTACAATTCTTTAT
 13918  TTTAGTTATTTCTTAGTATTAACACCTTTAAGTGCTATAATTGAAAATACAATTATGGAA
 13978  ATACAAGAAAATAAAACGATAAATAGAA
;     G-trnC(gca) ==> start
 14006  AGATTATGTTTGTAAATGGATTTTACACTATGATT!GCA!AATCCTAAGTTTTGAGGTTC
 14064  GATTCCTCCATAA
;     G-cob ==> end
 14077  TCTT
;     G-trnC(gca) ==> end
 14081  TGTTAATAGGTTTTTGTTTGTTTACATAAAAAATACTTAGAATAATAATGTAAAAAATTT
 14141  TTAATCTAAGTATGGCAAGAACAACGTCTAGACTTTTCATTTTATTTTAAATGCATGTTA
 14201  AATATAATTTATTTTACTTTATTTTTTTCTATTATTATAATTTACCTTAGATAAGTTTAT
 14261  TCCTAAGTGTTAAATAATAGAATTTCTTAGTTTATGATGTTGCTTACTGTTGACCTTTTC
;     G-cox1 ==> start ;; mfannot: alternative ATG start pos 14294
;     G-cox1-E1 ==> start
 14321  TTGAAAATAGAAGATATATCTAATTGGTCATTAAAATCACAAATTAGTATGGGATTTGAA
 14381  AGATGATTTTTTTCAACTAATGCTAAAGATATAGGTACTTTATATTTAATATTTGCTTTA
 14441  TTTTCAGGTTTATTAGGTACAGCTTTTTCTGTTTTAATAAGATTAGAATTAAGTGGACCT
 14501  GGTGTTCAATTTATAGCTAATAATCAGTTATATAATAGTATAATTACAGCTCATGCTATA
 14561  TTAATGATATTTTTTATGGTTATGCCCGCTTTAATCGGTGGTTTTGGTAATTTCCTATTA
 14621  CCTTTAATGGTAGGTGGACCAGATATGGCTTTCCCAAGATTGAATAATATAAGTTTTTGA
 14681  TTATTACCTCCTAGTTTAATGTTATTACTTCTTTCTACTTGTATAGAAGGTGGTGCAGGT
 14741  ACAGGTTGAACTTTATATCCTCCTTTATCAGGATTACAAAGTCATAGTGGACCTAGTGTA
 14801  GATCTTGCTATATTTGCATTACATTTATCAGGTGTAAGTAGTTTATTAGGAGCTATGAAT
 14861  TTTATAACTACTATTATTAATATGAGAACACCTGGAATAAAATTACATAAATTAGCACTT
 14921  TTTGGTTGAGCAGTAATAATTACAGCTGTATTATTATTATTATCGCTACCAGTATTGGCT
 14981  GGTGGAATTACTATGATACTTACAGATAGAAATTTTAATACTTCTTTCTTTGAAGTAGCT
 15041  GGAGGAGGTGATCCTATATTATTCCAGCATCTATTCTGATTTTTTGGT
;     G-cox1-E1 ==> end
;     G-cox1-I1 ==> start /group=IB (1.36e-24),IB (1.84e-24) ;; mfannot: two introns identified
 15089  TAATAAAGGATGGCTATTTTTTATAAAAAAA
;; mfannot:     /group=IB (1.36e-24)
 15120  atactttgctatatgctggaagttcattaaagctttaaatactaaatcctattattgtga
 15180  taatgtaaaaattttaaagatgtaacaattgataatcagcaggaaacttgatataaggat
 15240  cctcagaggctatacgcaaagcatctttcgtgtaatgaaggatgaaaatagagtcc
;; mfannot:
 15296  AAAAAATAATCCATATGGTTTAAAAGCTGATATGTTTAATTAGAATATATAAGTTTTTAA
 15356  TTATGAAACAGTAAAAGAAAAATATTTATATAAATAATATTTGGTATTATATTACCATGG
 15416  ATTTGTA
;     G-cox1-I1-orf300 ==> start /note=LAGLIDADG ;; evalue:4.8e-36
 15423  ATGCATCCAGAAGTTAACTATATTGGCTTCT
;; mfannot:     /group=IB (1.84e-24)
 15454  taatgttgctatatgctgggactacttctaaatcaaattttaactactatatttcgaaaa
 15514  ttacagtaacaaggttaaaacaatggagtaaatcagcaggtaacgttattctttgtaata
 15574  atggaacctcagagactttacgcaacaaaacagtaaaaaatttaaataatgtgagatcag
 15634  tttctgttcatgttcctaaatatttaaaacctttaagttatgaacaatttggtcaatatt
 15694  tagcaggtttaatagatggtaatggtaattttgtcgctgacgcagaaaatcagcaattaa
 15754  ttattacattcaaaaaaatagatatttctttagcatattatataaaaaagcgtataggtt
 15814  atgggagtgtaaaaaaggttaaaagtaaagatactattttgttaattatatctaagaagg
 15874  agggattggaaaaagtaataatttgaataaataataaaattagaactaaaacaaagtatg
 15934  atcagattataaacaatgtacttaatcatccaaatttttttgaatttagagaaaagataa
 15994  acttaagaataaatttagaaaaaaattttaaaaatcattgattagctggattgtctgatt
 16054  gtttaggtaatttttatgtaaacccagaaaatgaactaggaaatattttatattttcaat
 16114  taaattgagatgaaagaaatatcttacttttaattaaagaatttttaggtggaaaaatta
 16174  tttatgaccctagcttacatatttatacttatatatctaataatgcaaaaaatattatag
 16234  gttattttgatgaatatcatttattgtcaaataattatattactttttttaaatgaagaa
 16294  aaacttttttaagattaaacatatttaaatag
;     G-cox1-I1-orf300 ==> end
 16326  atattgctgtttaagataaagtcc
;; mfannot:
 16350  TAACAAAAATGGAAAGTTTTTGAGTATTAATTCTAATAGATTGCATTAAAAAGTAACTAC
 16410  TAAATTAAT
;     G-cox1-I1 ==> end
;     G-cox1-E2 ==> start
 16419  CAAAATAATTGTTATATATTAATTGTACCGGGATTCGGTATTATTAGTACAACTATCTCA
 16479  GCTAGCTCTAATAAACCTATATTTGGTTATATAGGTATGGTTTATGCTATGATGTCTATA
 16539  GGTGTACTAGGGTTTATAGTATGATCACATCATATGTATACTGTAGGATTAGATGTAGAT
 16599  ACTAGAGCTTATTTTACTGCAGCTACATTAATTATTGCTGTACCAACAGGTATTAAAATA
 16659  TTCTCTTGATTAGCTACTTGTTATGGAGGATCTATTAAAATGACACCTTCTATGTTATTT
 16719  TCATTAGGATTTGTTTTTATGTTCACTATAGGTGGATTATCAGGTGTAGTTTTAGCTAAT
 16779  GCATCATTGGATATAGCATTCCATGATACTTATTACGTAGTAGCTCATTTCCACTATGTT
 16839  TTAAGTCTGGGGGCTGTATTTGCTATGTTCGCAGGATGATATTTCTGAGTACCTAAAATG
 16899  TTAGGTTTAACATATAATGTAAATATGGCTAAAGTACAATTTTGATTATTATTTATAGGA
 16959  GTTAATTTAACATTTTTCCCTCAACATTTTTTAGGTTTACAGGGTATGCCTAGAAGAATA
 17019  AGTGATTATCCTGATGCTTTTGCAGGTTGAAACTTAATAAGTAGTGTAGGATCAATAGTA
 17079  AGTGTTATAGCTGCAGCACTATTCTTATATATTGTTTATTCACAATTAGTAGAAGGAAAA
 17139  GTTGCAGATAGAAATCCTTGAATGACTCCGGGATTCTATACTGATATTTTACAAGCTAAT
 17199  TTGAATAGATATTATAATAGTTTAGAATGAGGGTTATCTAGTCCTCCTAAACCTCATGCA
 17259  TTTGTAAGTTTACCTAAACAAAGTAGAGGGTTTTAA
;     G-cox1-E2 ==> end
;     G-cox1 ==> end
 17295  GTTTAGAATAATGATTAATACTATCCTAAATACAA
;     G-trnR(ucu) ==> start
 17330  GTCTCATTAGCTCAATTGGTAGAGCATAATACT!TCT!AATATTTGTATCCTAGTTCGAA
 17388  TCTAGGATGAGATT
;     G-trnR(ucu) ==> end
 17402  TAATACGAGACAATCTTTTCTAAAATAAATTGCCTATTGAAGTCTTTGGCTGTTTTTGCG
 17462  TTATTTTTGGTTTAATATATGATAAATAAAAAAATAAAGCTAATAAACCTTAATGAATTT
 17522  TCTTTTTGTTCATTAATAGAAATATTCAAGATTACTACAACTAAAATAAATATATTTTTT
 17582  ATAATAAGTTATTATTAACTAAAGAAAATTTAAAGAAAAGAATTTATAAACTAAACTAAA
 17642  ATAAAAAGAAGAATAAATT
;     G-nad1 ==> start
 17661  ATGATTTTTCATAGTACAATGATTTCTATTCTAGAAAATCTTATATTAATGCTTCCTGCT
 17721  CTTTTAGTAGTAGCTTATGTTACAGTAGCAGAAAGAAAAACTATGGCTAGTATGCAAAGA
 17781  AGATTAGGACCTAATGCTGTAGGTTATTATGGTTTATTACAAGCTTTTGCTGATGCCTTA
 17841  AAACTAATATTAAAAGAATATGTAGCACCGACTCAAGCTAATATTATTCTATTTTTCTTA
 17901  GGACCAATAGTAACACTGGTATTTGCTTTATTAGGTTATGCAGTAATTCCTTATGGTCCC
 17961  GGTTTATCTTTAAGTGACATGGAATTAGGAATATTATTTATGTTAGCAGTTTCATCTTTA
 18021  GCTACTTATGGTATTTTACTTGCAGGATGAAGTGCTAATAGTAAATACGCTTTTTTAGGA
 18081  TCTTTAAGAAGTACTGCTCAATTAATTAGTTATGAGCTAGTATTAAGTTCCGTTTTATTG
 18141  ATTATTATATTGATAACTAATAGTTTAAATTTAAATTTAAATGTTCAATTTCAAAAAATT
 18201  ATTTGATTAGCTTTACCATTATTATGTATATTAATAATATTTTTTATAGGTTCTGTAGCT
 18261  GAAACAAATAGAGCTCCTTTTGATTTAGCCGAAGCTGAATCGGAGTTAGTTAGTGGATTT
 18321  ATGACAGAACATGCTGCTGTTATATTTGTTTTCTTTTTTTTGGCGGAATATGCTAGTATA
 18381  GTACTAATGTGTATTTTAACTAGTATTTTATTTTTAGGTGGTTATTTAATAGAATTTGAT
 18441  TATTCATATTTATTATATAATTACTATTATTTTGATATTGGGTCTTCTTACAGTTTAATG
 18501  AGAGAAGAATTATTAAATAGTACATCTTTCAATGGTCTTTTGACTAGTATTACTTTAGGT
 18561  ATAAAAACTTCAGCCATGGTATTTATATTTATTTGAGTAAGAGCCTCTTTCCCTCGAATT
 18621  CGTTTTGATCAATTAATGTCATTTTGTTGAACGGTTTTACTACCGATATTATTTGGGTTC
 18681  CTTATTTTAATTCCTTCTTTACTTTATACCTTCGGTATGTTTTTTTGTTCGCTTACATAA
;     G-nad1 ==> end
 18741  AGACAAATACTCTTGTTAAAAATAAATAAGAGCGTGTTATCCTAATTTTGTGAAGTTTGC
 18801  TTTTTAACCTTGAAATTTTCCGAGAATATTTTTAGAATATATAAATATTGTTCATTTGAT
 18861  TAAATTCTTAAATAGTCAAAAATTAAGCACTAAAAGA
;     G-orf183 ==> start ;; mfannot: TTG upstream: 18856
 18898  ATGTTTAGCACTACCCCGATACGTCATGCGATACCCACAGGTGGAGCTGAAGTAGAACTA
 18958  GCCCTAATTCTATATGCGATTCCCGTCAGTTCTATGTTTTTTATGGCCATCGTCTGAGCT
 19018  ACAGTTACTATAGCTGCAGGTGAACTTCTTGCTACAAGATTATCAGAATCAGCTGTGGAA
 19078  GCACAAGATTTAGTAATGTTTCCTGAAAATCTCCAGGGTCCTTTCTTTTTTGTTCCTGTC
 19138  AATACTATGAATTTGTTAAATTGATATATTTTAAGATTACGTGAGGGTGTAGCTTTTTGA
 19198  TCTAATTTACAAAATTATGAGACATTAAGTGCAAACGAAGTAATAGAATTTATACGGCAG
 19258  TTAGATTTAATGCTGGCAAGAATAAGACAAGTGGACTTCTTTTCTGACCTTATTACTGAA
 19318  TTAGATGATACAACGATGAATGCAAATCTTGAACATCTTCATAGACATAGGGCAGAGCTG
 19378  AATCTTCTGATTCAGCAGATAGAAGGAATTAAACTATTAATTCATCGTGAAATTTTAGGT
 19438  CTTCCTCATTAG
;     G-orf183 ==> end
 19450  TTGTAGATTAACTTTAAATTACTTATAGTAACCAGGAATGCTCATGCAATGGTGGCGTAA
 19510  TATATAAATAGA
;; mfannot: G-nad4 ==> start Def by similarity
 19522  GCTTTAAGTTTT
;     G-nad4 ==> start ;; mfannot: alternative ATG start pos 19732
 19534  GTGTTGTTATCTTGTTTAATTTTATTTCCTGTGCTGGGAACTATTCTTGTATCAAGTATT
 19594  AACTCATACCAAGAAGAATTACATGTTAAGTTGACAGCATTAGTTATAAGTGTAATAAAT
 19654  TTAATTATATCTTTATTTATATTTGTATTATTTAATAATAGTACAAATCAATTTCAATAT
 19714  GTTCAAGAACACTATAACATGCAATATTTTAATATATATTTAGGTATAGATGGTATTTCA
 19774  ATATATTTTATATTACTAACAACAATTATAATGCCAATTGCTTTATTATCTAATTGAAAT
 19834  TTTATAAAAGAAAATGTGAAATCGTATTTAATTATAATGTTATTATTAGAATCTTTATTG
 19894  CTTATAGTATTTATGGCATCAGATATATTAGTATTTTATATTTTCTTCGAAAGTATTTTA
 19954  CCACCTTTATTTTTATTAATAGGTATATTTGGTTCAGATAATAAAGTGACTGCTAGTTAT
 20014  TATTTATTTTTATATACACTTTGAGGTTCTTTATTTTTATTATTATCTATTTTAAGTACA
 20074  TCTTCTATAATGGGTAGTACAGATTTCGATATATTATTTCAATTAAATTTTGAATATAAA
 20134  ACTCAAATATTCTTATTTATAGGTATATTTATAGCTTTTGCAGTAAAAACACCTACAATT
 20194  TTTTTAAATAATTGATTATTGAAAGCTCATGTTGAATCTCCTTTAGGTGGAAGTATTGTA
 20254  TTAGCTGGTATAGTTTTAAAATTAAGTTTATATGGTATCTTTAGATTGATTTTACCTATA
 20314  CTACCTAAAGCATCTTTAGATTATACTTTTATAGTATATACTATTAGTGTAATAACAATA
 20374  ATATATGCTAGTATAAGTACAATAAGAACAACAGATATAAAAGAATTAATTGCTTATAGT
 20434  TCAGTATGTCATGCAGCTGTATATTTAATAGGTGCATTTAGTAATACAATACAAGGAATA
 20494  GAGGGTAGTATAATATTAGGATTAGCTCATGGATTTGTATCTAGTGGTTTATTTATATGT
 20554  GCAGGAGGTATTCTTTATGATAGAACTAATACTAGATTATTATATTATTATAGAGGTGTA
 20614  GCTCAATTAATGCCTATTTTTAGTATATTATTCTTCTTACTAGCATTAGGTAATTGTGGT
 20674  GCTCCGTTAACATTTAATTTTATAGGTGAATTTATGTCACTATACGGAATAGTTGAAAGA
 20734  TTACCTGTTTTAGGTGTATTTGCTTGTTCTTCTGTTGTATTCTCTGCGGCATATACTATA
 20794  TATATGTTTAATAGAACGTCTTTTGGAGGTTCTTTCAGTAAAATGATAGAAAATGGTTTA
 20854  TTAGATGTTAACAAAAGAGAATTTATTTTATTATTAATTTTAGTATTATTTACTGTTATA
 20914  TTTGGAATATATCCTTCTTTAATATTAAATGTATTAGATTATTCTGTAAGTAATCTAATT
 20974  TATGCATTATAA
;     G-nad4 ==> end
 20986  TTTAATTATTGTATTTATTAAAACTAAGAAGATCATCTCTAGAAAAAAAAAATTCTATAT
 21046  AGAAAAAAAAAATTCTATATAAGAAATTAACTAAAAAAACAAAA
;     G-cox2 ==> start
 21090  ATGAAAATTATTTTTAACTCAATAATTCGTTTAGACGCACCTATGCCTTGAGGTATTTAT
 21150  TTTCAAGATAGTGCTACTCCCCAAATGGAGGGACTAATAGAACTTCATGATAATATTATG
 21210  TTCTACTTAGTATTAATTTTATTTGCTGTAGGATGAATGATGTTTTCAATAATAAAAAAC
 21270  TTCATACACACAAAAACTTCTATATCTCATAAATATTTAAATCATGGTACTTTAATTGAA
 21330  TTAATTTGAACTATAACTCCTGCTGTTATATTAATACTTATTGCTTTTCCTTCCTTTAAA
 21390  CTTTTATATTTAATGGATGAAGTAAATGATCCTTCTATGTCTATATTGGCTGAAGGGCAT
 21450  CAATGATATTGAAGTTACCAGTATCCAGATTTTATAGACTCTAATGAAGAATTTATAGAA
 21510  TTTGATTCTTATATTGTTCCAGATTCAGATTTAGAAGAAGGAGGATTAAGATTATTAGAA
 21570  GTAGATAACAGAGTAATAGTACCTGAATTAACTCATATAAGATTTGTAATAACATCTGGA
 21630  GACGTTATTCATTCATTTGCTTGTCCTTCTTTAGGTATAAAATGTGATGCATATCCAGGT
 21690  AGATTAAATCAAGTATCAGTATTTATAAATAGAGAAGGAGTATTTTATGGTCAATGTTCC
 21750  GAAATATGTGGTATATTACATAGCTCTATGCCTATAGTAATAGAATCAGTAAATATAGAT
 21810  AAATTTGTTCATTGATTATTAAATGAAAGTGAATAA
;     G-cox2 ==> end
 21846  TGGGAAAAAAATAACATTAAAGTAAAAATTATGCCTATTTTATATTGCATATTATATGAA
 21906  AATATTAATAGAATT
;     G-atp8 ==> start ;; mfannot: alternative ATG start pos 21876
 21921  ATGCCACAATTAGTGCCTTTTTATTATATGAATGAAATTGTATTTTCTTTTGGATTAATA
 21981  GTATTTATTTTATATATATTATCTAAATTCATATTACCTAGAATAGTTCGTTTATTTGTA
 22041  TCTCGTGTATTTATAAATAAGATCTAA
;     G-atp8 ==> end
 22068  TTAAAGATTTTTATTATAAAAACAAGGTATTACTATCTAAACACTTAGGTATTTTTCAAG
 22128  ATTTATATGTGAATAATTAAACAAAAATTAA
;     G-atp6 ==> start
 22159  ATGTCATACAAGAAAGAAAGTTTATTATTAGAAGTAATTAGTCCTTTAGATCAATTTGAA
 22219  ATAAGAGATATATTAAATTTAGAAATATTAGGAGGAAATTTTCATATATCTTTAACTAAT
 22279  ATTGGTTTTTATTTAATATTAGGAACTTTAGTTATATTAATAACTAGTTTATTAGCTACT
 22339  AATTATAATAAATTGGTAGGTAATAATTGATCTATTGCTCAAGAATCATTATATGTAACT
 22399  ATACATAATATTGTTACAAACCAAATTAATCCTAAAAATGGTCAAATCTATTTTCCATTT
 22459  ATGTATACTTTATTTATATTTATATTAATGAATAATTTAATAGGTATGATACCATATAGT
 22519  TTTGCATCTACAGGACATTTTGCTTTAACTTTTGCACTTAGCTTTACAATAGTTTTAGGT
 22579  GCAACTATATTAGGGTTTCAAGAACATGGTTTAAAGTTCTTTTCTGTATTAGTACCAGCA
 22639  GGTTGTCCTTTACCTTTATTACCTTTATTAGTTTTAATTGAATTTATATCTTATTTAGCT
 22699  AGAAACGTATCTTTAGGTTTAAGATTAGCCGCTAATATTACAGCAGGACACATGTTACTT
 22759  AGTATATTAAGTGGTTTTGTTTATAATATAATGAATTCAGGTTTAATATTCTTTATTTTA
 22819  GGTTTAATACCTTTATTATTTATAATAGCTTTTTCAGGGTTAGAATTGGCTATAGCATTT
 22879  ATTCAAGCACAAGTTTTTGTAGTCTTATCTTCTTCATATATAAAAGATGGATTAGACTTA
 22939  CATTAA
;     G-atp6 ==> end
 22945  TTAAGCTAAAATTAAATTTCTATTAAAATAGATTTTTATTTATAATATAAAAAGTGAGTA
 23005  AAAATGGAAAATTATCTGGTTATATATTTTTAATTTTCTTTAAGAAAAATAAAATTAATT
 23065  ATATGTTACGAAAATAGAAAATAAAAAAAAAAAGATAGTTAATTATAAAAGAAAAAGAAG
 23125  CGAACAATAGCACATGTAAAATTCTAAGTGAAAAATCAAGAAAATATAACAATAAATAAT
 23185  TTATTTTATTCCTTTTTAGAACTAGTAGTGA
;     G-rns ==> start
 23216  TATAAATTGAGTTTGGTGATGGCTCTGATTGAATGCTGTCCAAGTGCTTGACACATGCTA
 23276  ATCGTACGTTTTAATAATAAATATTAAAAAGTGGTGTACAGGTGAGTATTAGATATTTTT
 23336  TGCCTATCTTAAAGAGAAGGTAGATCCTTCATATTAATAAAGAGGTAACGACATAAAATA
 23396  CATTATGTTGTCTGCCTTGCTTTAAGAGGATGATAATTATCATCGAGACAGGTAGTAGTT
 23456  AAGGTGATGACTTAACTAGCCGACAACTCTCGTAGTCGTATCTGAAAGGTTGATCGACCA
 23516  CATTGGGTCTGAAAAAAGCCCAATGCATATAAGTACAGCAGTGAGGAATCTTGGTCAATG
 23576  GCCTAACGGCTGAACTGGCAACTTGGAGGAGTGATAAGTCTTAAGTGTCGATTTTCATTT
 23636  AAGATTTTATTGAACATCGAATGAAGCTTTGTCTATATATTGATAATGACAATATATATA
 23696  TTACGTCTTGACCAATTACGTGCCAGCAGTCGCGGTAATACGTAAAAGACTAGTGTTATT
 23756  CATAAGGATTAGGTTTAAAGGGTACTTAGATGGTCATAATAGCTTGTAATAATGTAACTA
 23816  TTAGACTAGAGTTATATGTAAGAGGGCAGAACTTGCGGAGGAGAGATAAAATTCTTTGAT
 23876  CCCAAAGGGACTGGTAACGGCGAAGGCAGCCCTTTATGTAATAACTGACATTGAAGGACG
 23936  AAGGCATTGATAACAAACAGGATTAGATACCCTTAGTAGTCTTTGCAGTCAATGATGAAT
 23996  GCCATAAGTTAGATTTTAAATTTAATAAACGGAAATAAATCTTATTATTAAATAGTATTT
 24056  AGCTTATAAATAAAAGTGTAAGCATTCCACCTCAAGAGTAATGTGGCAACGCAGGAACTG
 24116  AAATCACTAGACCGTTTCTGACACCAGCAGTGAAGTATGTTGTTTAATTCGATGACCCAC
 24176  GAAAAACCTTACCGCGGTTTGTATAACTTTTTAGTTACAGGTATTGCACGGTTGTTTTCA
 24236  GTTAATGTTGTGAAACTGTGTTTTTTTTACATGAAATTAACGTAATCCCTAACTTTATTT
 24296  CGTAGATTTACGATAAAGTGTTCATTTCACCAAAAGTGAAATTAGTGAGAAAGGGGACTA
 24356  AGACAAATCATCATGGTCTTAATACCGCGGGCTACAGACGTGCCACGTACTCCTATAACA
 24416  AAGAGATGCAAAAATGTGAATTTAAGCTAATCTCAGAAAAAAGGATATAAATTAGATATG
 24476  GATTGTAGTCTGAAACTCGACTATTTGAAAAAGTAATTGCTAGTAATCGTGAATCACCAT
 24536  GTCACGGTGAATTTCTCTCGGATTGGTACTAACCACTCGTCACATGCTGAAAGGAGTTTA
 24596  CACAATAAGTTTGCTTTTTTAGTTATAAGCACTTGAACAAATAGGTTCATTCTTAAGCTG
 24656  AAAATCTTCGTATGTGTAATTCTAATTAGTGTAAAGTCGAAATACGGTTCGTGTAGCGGA
 24716  AGTTGCACGGGAAGCATTATTATT
;     G-rns ==> end
 24740  AACTATATAAATTGTATAATATATAGATCTTAATTTATCTATTATATAA
;     G-trnY(gua) ==> start
 24789  AGGAGACTTCCTTTATCGGTAAGAAGGGTTGAGCT!GTA!AACTCAATAGCGACAGCTTT
 24847  TAAGAGTTCGAATCTCTTGTCTCCTA
;     G-trnY(gua) ==> end
 24873  AAAA
;     G-trnD(guc) ==> start
 24877  GAATTAGTAACTTAATTAGGTAAAGGATTTCCTT!GTC!ACGGAAATAGATGTCGGTTCG
 24935  ATTCTGATCTAATTCG
;     G-trnD(guc) ==> end
 24951  TTCTAAAA
;     G-trnS(gcu) ==> start
 24959  GGAAAAGTTGCCATAGGTAAGGCGAGATGTTT!GCT!ATACATTGTGTAATTCACTTGGG
 25017  TGTTCGATTCACTTCTTTTCCG
;     G-trnS(gcu) ==> end
 25039  TAAGACCCTAATACTCAAGGGTAGAGTATAGTATAATTAATATCGTGATAAAGTCCGATT
 25099  AATATTAAAGGGCTTACTTTAATTTTATGATATTATCTGTGCAAAAAAAAAGAATTTTT
;     G-cox3 ==> start ;; mfannot: alternative ATG start pos 25125
 25158  ATGACAAATTTAACTCGTAGTAATTTTCAAGACCATCCTTTTCATCTAGTTTCTCCATCT
 25218  CCATGGCCATTATATACTAGTATTTCATTATTTATTTTAACAGTAAACGCTGCATTATCT
 25278  ATGCATCTTTTTAATAATAGTTATATAATGGTATATATGGGTATGTTTTTGCTTATAACT
 25338  TCTATGTCTTTCTGGTTTAGAGACATAATAGCAGAAGGAACTTATTTAGGTAACCATACT
 25398  TTAGCTGTTCAAAAGGGGTTAAATTTAGGAGTTATTTTATTTATAGTGTCAGAAGCTTTA
 25458  TTTTTCTTAGCTATCTTCTGAGCATTTTTCCATAGTGCTTTAACACCTACAATAGAGTTA
 25518  GGAAGTCAATGACCACCTATGGGAATTGAACCTGTAAATCCTTTTGAATTACCTTTATTG
 25578  AATACAGTTTTATTGTTATCTAGTGGAGCTACAATTACTTATGCACATCATTCTTTAATT
 25638  AAGGGTGATAGAACAGGATCTTTATATGGATCTATCTTTACAGTTATTTTAGCATTAGTA
 25698  TTTACATTATTTCAAGGTATAGAATATAATGTTTCTTCGTTTACAATAAGTGATGGTGCT
 25758  TTTGGAAGTTGTTTCTTTTTTGGTACAGGATTCCACGGATTTCATGTTATTATTGGTACA
 25818  ATTTTCTTATCTGTTGCTTTATGAAGAATATACGCATATCATCTAACAGATCATCACCAT
 25878  GTTGGTTATGAAACAGGAATATTATATTGACATTTTGTTGATGTTGTTTGATTATTTTTA
 25938  TATGTATCAATGTATTACTGAGGATCTTAG
;     G-cox3 ==> end
 25968  AAAAAAAA
;     G-trnG(ucc) ==> start
 25976  ACGAGTATAGGTTAATGGTAAACCGTTTGTCT!TCC!AAACAAATTATGCTGGTTCGATT
 26034  CCGGCTATTCGTA
;     G-trnG(ucc) ==> end
 26047  CTTTTATCTATAAATATAAATTCCTTAAAAAAAAAGGTTAATAAAAAGAAAAAAAAA
;     G-nad6 ==> start ;; mfannot: alternative ATG start pos 25876
 26104  ATGAGTAATCAATTAGTAGTTTTATTTGATTTATTAAGCAGTGGGTTTAAAGTAGAGTTT
 26164  TTAGAAATACTTAGTTTAATTGCATTATTATTTGGTATAGCTGTAATTACTATAAAAAAT
 26224  CCCATAAGTTCTTTAATGTGCTTGATAGGGTTATTTAGTGCAATTTCAGTATATTTAATT
 26284  GTTATAGGATTAAATTTTATAGGATTTTCTTATTTAATTGTATATATTGGAGCTGTATCT
 26344  ATTTTATTCTTATTTATATTAATGTTAATTAATATAAGAACAAGTGAACTATTAAGTAAT
 26404  AATATAAATAGTATACCCTTAGCTTTATTAATTATAATTTTATTGAATTATGCTTGAATT
 26464  CAATTATCTCCGGAATACGGGGGAATTTTTAATAATATAACAGGTAATTTAGTTTATACT
 26524  AATTTATTAGGAAACTTCTTAGAATCTGTGTTTGTAAATAAAAATATGATAAATATTATG
 26584  TTTATAACTAGTAATAATTGAGACGGATTTATGACAGAAACAAGTCATATTGTAGCTGTA
 26644  GGTATGATATTATATACTGTATTTAATATGTGATTATTATTAGCTAGTTTAATATTATTA
 26704  TTAGCAATGGTAGGTTCAATAATTATAACTATAAAAAAAAAGGGGTTTAGTTCAGTGGTA
 26764  GAATATTTGTTT!TAC!ACTCAAGAGGTGAAAGGTTCGATTCCTTTAATCCCTAGATATG
 26822  ATA
;     G-trnI(gau) ==> start
 26825  AGTTCTTTAACTTAACGGTAAAGTGCATTTTT!GAT!AAGAATGAAATTTAA
;     G-nad6 ==> end
 26875  GTTCGATTCTTAAAAGAACTA
;     G-trnI(gau) ==> end
 26896  AAAAAA
;     G-trnS(uga) ==> start
 26902  AGAGAATTGGCCGAGTGGTCTAAGGCGGTAAGTT!TGA!GTTTTATTAGGTGTAAAAAGC
 26960  CTCATCCGTTCGAATCGGATATTCTCTG
;     G-trnS(uga) ==> end
;     G-trnW(uca) ==> start
 26988  AAGAGTATAATTTAATTGGTAAAATAAGAAGCT!TCA!ACCTTCTATTTCTTGGTTCGAG
 27046  TCCGAGTACTCTTG
;     G-trnW(uca) ==> end
 27060  TATG
;     G-trnP(ugg) ==> start
 27064  CGGATCAGGGCCGGGTAGGTAAGGCACTTCTCT!TGG!GATGAAGGTATGTTAGGTTCGA
 27122  ACCCTAATGATCCGA
;     G-trnP(ugg) ==> end
 27137  TTTAGATCTTATAGAGATAAACATCCAATTTAGAATTTGGATAAAAATTAAAATTTGAAA
 27197  ATATGTTCTAAAATATATAGAATATAAATAAAACTTTTCAAATAAAATAAATAGAAATAA
 27257  AATAAAAATT
