# Supplementary material for: Global Characterization of Fungal Mitogenomes: New Insights on Genomic Diversity and Dynamism of Coding Genes and Accessory Elements
Source: Front Microbiol. 2021 Dec 1;12:787283. doi: 10.3389/fmicb.2021.787283 (PMC8672057; doi:10.3389/fmicb.2021.787283)
Supplement: Supplementary File 1 — de novo annotation files of the 685 mitogenomes investigated in this study. Annotation was performed with the Mfannot program. [file Data_Sheet_1.ZIP › Supplementary_FileS1/NC_021373.1_Flammulina_velutipes_strain_4019-20_mitochondrion_complete_genome_mitogenome.mfres]

;; Masterfile modified automatically by mfannot version 1.35
;; on Thu Dec 24 20:06:24 2020 by user pfonseca on host LGCM-PROC
;;    - Gene Totals: 58
;;    - List of genes added:
;;      atp6                 atp8                 atp9                
;;      cob (1 introns)      cox1 (7 introns)     cox2                
;;      cox3                 nad1                 nad2                
;;      nad3                 nad4                 nad4L               
;;      nad5 (1 introns)     nad6                 orf1014             
;;      orf107               orf112               orf1567             
;;      orf174               orf216               orf230              
;;      orf234               orf245               orf330              
;;      orf344               orf345               orf370              
;;      orf372               orf381               orf384              
;;      orf387               orf418               orf832              
;;      rnl                  rns                  trnA(ugc)           
;;      trnC(gca)            trnD(guc)            trnE(uuc)           
;;      trnF(gaa)            trnG(ucc)            trnH(gug)           
;;      trnI(gau)            trnK(uuu)            trnL(uaa)           
;;      trnL(uag)            trnM(cau)            trnN(guu)           
;;      trnP(ugg)            trnQ(uug)            trnR(ucg)           
;;      trnR(ucu)            trnS(gcu)            trnS(uga)           
;;      trnT(ugu)            trnV(uac)            trnW(uca)           
;;      trnY(gua)           
;;
;; end mfannot
;;


>NC_021373.1 Flammulina velutipes strain 4019-20 mitochondrion complete genome gc=4
;     G-cox1 ==> start
;     G-cox1-E1 ==> start
     1  ATGAATTGGTTTAATTCTACTAATGCTAAAGAAATCGGTACAATATATTTAATCTTTGCC
    61  GTATTTGCTGGAATGATCGGTACTGCTTTTTCAGTATTAATAAGATTAGAATTATCATCA
   121  CCAGGTGTTCAATTTTTATCTGGTGATCATCAATTATTTAATGTTATTATTTCCGCTCAT
   181  GCTTTTATAATGATTTTTTTCATGGT
;     G-cox1-E1 ==> end
;     G-cox1-I1 ==> start /group=IB (3.26e-33)
   207  t
;     G-cox1-I1-orf381 ==> start /first_aa=R /note=GIY ;; evalue:2.4
   208  agacatatcactattattaaatataatttaatttatttttatttttattttttaactttt
   268  ttattaactcacttaatttatttaaataaattattttatttatttacaaaatgatattct
   328  gaaattaaagaaaaacctttaataattaaagatattttagtaaatgaagaaaatatagaa
   388  aaaaataattttaataattttaataattttaataattttaataattctaataattctaat
   448  gaaaacaataaaggaacacaagcacctcataaatatattgaaatttatattaaagatgca
   508  ttttttaatagaaaagaaataactaaatttgctaaaaatgcaattggagtttatgttttt
   568  aaatcagttaaaggagattgctatgttggaagtagtatttctctttataatcggatatgt
   628  tcttattttttgccatccattttaattaaaggagatcgtcgtgttattagatattttcat
   688  aattatggattttcaaatattgatcttactttatatatactggataataataataataat
   748  aataatttaaatataaaacaaaaaaagattttagaattagaacaattttttattgagaaa
   808  ttaaatcctaatcttaatgttaatcttatttgttcaagtacaggttttcatgaacctatt
   868  tctatggaatgaagacaatattttagagaattaagaggtacacctatttatgtttatgat
   928  atttgtaatttaacacttattcatatatttgattcaaaaacttatttatatagatctttg
   988  catatagatcatagaactttagataaatatattaaaaataataaaccttttctttctcgt
  1048  tttatctttactttgaatcctataatatcaatgtctgttgaaggaataattaatatttct
  1108  gatataaagttattatttgaacaaatacgaaaagactttaataatggagaatttcaattt
  1168  aaaaatagaaaaaaaattttagcagaaaatatagtaaattctaatcttactaaaaattat
  1228  atctctattaatgcttgtgttaaagatctaaaaggagatcgttcaactattagaaaatat
  1288  ttagaaaataaaaataataaaccttattatcgaggacaatgaaaattaagttatattaaa
  1348  aattaa
;     G-cox1-I1-orf381 ==> end
  1354  aatataatagtgtaaatggcatagccgggctatgaagtaatttatagtttttatttcgct
  1414  gtatgctggaaaccccttaagatttataaactagatctttttaaccatagttataattaa
  1474  acctacggtattaagaaaacagtaacatttataaatattgggcaatcagcaggaaacctt
  1534  ataatcataaaacttttatatttaatttttatgtttaacgttaacgttaaatattaaaat
  1594  taataacttaaagtaatatatttttatgtcggcgccgtacggcagacagataagggatcc
  1654  tcagagactatacgcgaaataccctactattcttttattaattataaattaattaattta
  1714  taaataaaaatataaggataagggtaaagagatagtccagcccttttggaaacattaggg
  1774  gtataactg
;     G-cox1-I1 ==> end
;     G-cox1-E2 ==> start
  1783  TATGCCTGGTTTAGTTGGGGGATTCGGT
;     G-cox1-E2 ==> end
;     G-cox1-I2 ==> start /group=IB(3') (2.12e-11)
;     G-cox1-I2-orf372 ==> start /first_aa=K /note=LAGLIDADG ;; evalue:7.5e-28
  1811  aagataacaaaatactctttttcgtattatatttttagtaaaaaattttattttttaatt
  1871  aacaaaaattttaattatttttttaaattaaaattaaataaacttaatctaataactaaa
  1931  aattataatacaataacaaaattaaatgaaaataatacaatttataatagtactattaat
  1991  aattataatataaattattcaaatttaggaccttatttggctgggttaattgaaggggat
  2051  ggtactatagctatacatgatcctaataaccaaaataataaatataatcctaaaattata
  2111  attatttttaaaaaatctgatttaaaattagctacttttttacaaataataactaaaagt
  2171  gggataattttaaataaaccagaaagaggttatatcttatgacaaattcaagatattgaa
  2231  agtatttataatataattaatcttattaatggttatattcgtacaccaaaaatagaagca
  2291  gttcatagaactattgattgattaaataattatattttaaaaaataaaaatagtcattta
  2351  attattactcaaaaaattttatctaaaattactatattagaaaaaaaacctttagatttt
  2411  tcttctattgatagtaatagttgattttctggtttttcagatgctgatggtaatttttct
  2471  attaatattcataaaagaactaatagaaattctactagagtgcaattattttatagatta
  2531  gaaattagacaaaattatcatagattagatagtgctaataataatttaaattattttaat
  2591  ataatgtctaaaataggtttatttttaggagtaactgtttacagtagatctagaattatt
  2651  aaagataaaatattttattcttttattattatgacccataataaaattagtaatttgaaa
  2711  gtatgtgaatatttttataattttccacttctttcttctaaatatttagattataaagat
  2771  tgaaaagatattttagaattacaaaataataatttaaatactacttcttatttggataaa
  2831  gctataaatatgagaaaagattttaatagtactagaacaacttatgtatgaaatcattta
  2891  aataattgttattttttcgtaaaaagaaataaagagtaa
;     G-cox1-I2-orf372 ==> end
  2930  aaaaaaagtaattgccgtgtttgattgtaaaatcaaacttattacgctactatttgcagg
  2990  aagttcctaaagtatttttatagaattagctgaaaatttgtttaattatttaataataac
  3050  aaacgtacagcaatcttaagtattaaaaataatatatgataaaaaaattaaaatattttt
  3110  atcattaatggataacccgcaggaaaccaaaatatatttaattatacttaattaattaaa
  3170  ttaatttaaattaaattaaattaatttgttattaactattataattatttattattgtag
  3230  gatcctcagagactatacgtagcgcggttatttattttttaattaagtaacctgaagata
  3290  tagtccaatcatttttgaaaaattatgagtttaatg
;     G-cox1-I2 ==> end
;     G-cox1-E3 ==> start
  3326  AATTATTTTTTACCAATACATTGTGGAGCTCCAGATATGGCTTTCCCTAGATTAAACAAT
  3386  GTTTCTTTCTGACTTTTACCACCATCATTATTATTACTATTATTAAGTGCTTTAGTAGAA
  3446  AACGGTCCTGGAACCGGATGAACAGT
;     G-cox1-E3 ==> end
;     G-cox1-I3 ==> start /group=IB (5.90e-23)
  3472  t
;     G-cox1-I3-orf387 ==> start /first_aa=W /note=LAGLIDADG ;; evalue:3.4e-71
  3473  tgaaataagctgttttattatagtaatataatttttataaaaccttactcgatgcgggaa
  3533  actcttctattaggaagtaattgctcattgttattttttacagtagaaaaaatattacag
  3593  acatgaagattatccgcctgtaataactttaaattaatttattttttactttttaatttt
  3653  aattttaatattaatttgttattacatcagagacttaacgtaaggcatcttaattttaat
  3713  tcttttaaagaatttaatataaataaaagaggattaactgaaaatcaagaaatatttaat
  3773  caatgattagtaggttttacagatggagatggtacctttaatgtttcttattcaaataat
  3833  aaatgaaatttagcttttcaaattggtcaaaattcttataatttaagagttttacatttt
  3893  ataaaaaaacaattaaaagttggaagtatatttgtagaaaaagatggtaatatggctgtc
  3953  tttagaattagagatcgtaaagttttagaaaatattatttttcctatttttgataaatat
  4013  acacttttaactactaaacaatttaattatataaaatttaaaaattgtcatactatttta
  4073  tctaataatgatttaactaaagaagataaagataaattattatttaatattttaaaaact
  4133  aaacctagtacagattatatttcttctgcttggtctattgttgataataatgtttttaat
  4193  tttgaaacagcatctaaagttatgagtaaatcttgattaattggatttactgaagctgaa
  4253  ggttctttttatcttgttaataaaactacaaatagaatagtacatggttttgaaattaca
  4313  caaaaattagataaaatagttttaatagctattaaacatattttaggatttaataataaa
  4373  attcaaattaaaaaaacaggttatttttctatttcaacaactaattctcgtgctattgaa
  4433  aatattataaaatattataataatactatgaaaggaatgaaatctgtggaatatagaatt
  4493  tgagctagatcttatgtaaaacataaaggtgatttttttaatcttaatgaaatacgtaaa
  4553  aaaatacgtctttttagattaaaaagatttactctttcctgtatgaatccgtccgaatat
  4613  tttataaataaaaaaattaaataa
;     G-cox1-I3-orf387 ==> end
  4637  gatgaagggatagtccgatctttagtgaaaattaaagcgtgtaatgatagtatccaagta
  4697  attttttggatatgagattaccaacatatatg
;     G-cox1-I3 ==> end
;     G-cox1-E4 ==> start
  4729  TTATCCTCCTCTAGCCGGAGTACAATCACACTCTGGGGGATCAGTAGATTTAGCTATTTT
  4789  TAGTTTACATTTAGCTGGAGTTTCTTCTTTATTAGGAGCTATTAATTTCATTTGTACAGC
  4849  AATTAACATGAGAACTAATGGTATGTCTATGCATAAACTTCCGTTATTTGTTTGATCTAT
  4909  TTTTATTACAGCTATTCTATTGTTATTGACTTTACCTGTGTTAGCTGGAGCTATTACAAT
  4969  GCTTCTAACTGATAGAAACTTTAATACTAGTTTCTATGACCCAGCAGGTGGAGGAGATCC
  5029  TATTCTTTACCAACATTTATTTTGATTTTTTGGT
;     G-cox1-E4 ==> end
;     G-cox1-I4 ==> start /group=I(derived) (4.28e-03)
  5063  cgataaccttcgcattagttttttaaaacataaatatgttataacatgtattataacata
  5123  ggatttaacttaataataataaaagtattaaaattaaggataattgattaaaactggcca
  5183  aaataaaacttaactatatgtctagaaattagattaaattatatataccttaagctattt
  5243  tttaaccataattatatttattattaattattattcttgtttaattaatttaaaggtgaa
  5303  aattatatactttctataactagcaagaaattaataaattcttcacagactacatgttaa
  5363  gatttacgaaataacaatttaagttataaattaaaaataaaattaatttataatttataa
  5423  ttattttatttttttagatgcattctttttagttagtgacttaatataaacgtaaaaagt
  5483  ttgattttaattaaaaatctaaaaaaattccttagtaaattaagaaatagtcgaaatatt
  5543  tttattaattattaattattatttattaattaataaataattgacaaacctaagttaaaa
  5603  aatagcagtttttttcttttaggttaattaatatttttaataaattgtttaatttaatgt
  5663  atactgttgctcatatttaaatactaaaattatatagtatttaaattttaatttttatat
  5723  gctttaaatattctaaaaataaaatttaaaataaaaaaacacaaaaagcacatagaagat
  5783  gaaaatgtcaattatcttactgttaatatt
;     G-cox1-I4-orf216 ==> start
  5813  atgtctttaagtatgtttaaaaaaggaaaagaaggttatcgtcatgacaatattaattct
  5873  aataaaaatagtttgttatgtaaaagatttttccatagttctaagcgccatttatttttc
  5933  gatgaaataataacttttgtcagtcaccattgttgtgtttgttctgaaaatgcttcagat
  5993  gctgaaaatgtagtaaatgatagtttagatgaagtttcgccattacccactgaaactaca
  6053  cctttaattaaaaataattctagtaattatgaagctacatcttcagatttatcccctaat
  6113  atttctaataagtcttctcaagagaattttaaatttactgaaaatagtaattctcaaacg
  6173  aaagcttcaggtaatatttatgaagctagttcttcttcttcttcttcttcttcttcttct
  6233  tcaaccaatcaatcacaattatccagaagtgcccctatgtctatcaaagtaccatctaga
  6293  gaacatgtaagaatattacaacctcaaaatttagctgatccttcttccttaaaagtaggt
  6353  tctttatatgataatattcataaatctggagattctgaaagatttataagattagataaa
  6413  aaagtagaaagagaaactttatcagtagtacaagaagaagatgaaagttaa
;     G-cox1-I4-orf216 ==> end
  6464  aaataattttaaaagtaaaataagtaaaatttaaaatgtcttaatttaatttattttatt
  6524  ataattaaaattattggcttattttaaaatataag
;     G-cox1-I4 ==> end
;     G-cox1-E5 ==> start
  6559  CATCCTGAAGTTTATGTTTTAATCTTACCTGCTTTTGGTATTGTTAGTCAAATAGTTTCA
  6619  ACATTTTCTGGAAAAAATGTTTTTGGTTACATAGGGATGGTTTATGCTATGTTTTCTATT
  6679  GGAATATTAGGATTATTAGTTTGATCACATCATATGTTTGCTGTTGGTTTAGACGTGGAT
;     G-cox1-E5 ==> end
;     G-cox1-I5 ==> start /group=IB(5') (4.85e-08),IB(3') (5.90e-04) ;; mfannot: two introns identified
;     G-cox1-I5-orf345 ==> start /first_aa=R /note=LAGLIDADG ;; evalue:6.6e-46
  6739  AGATTTGTGTTCACGGAAA
;; mfannot:     /group=IB(5') (4.85e-08)
  6758  aaatcttgctatatgctggaaaatctagtattagtagtccactcgtatttattacgttag
  6818  gaaaaatctactattcgattcccaagaaacaaattcatactaaaaataaatttttatttg
  6878  aaaaaagaattattggggaaaaacagttaattctgtctagacaatcagcaggaaacttta
  6938  gttttagtacaaaagctacggctgttattaaaaataattatactaattattttaatctac
  6998  ctttaatatctgaacatgttcctatacataaaactaatcttaatgataatgactttggtt
  7058  attttttagctggtcttattgaaggagatggttggtttggtactaaagaattacatatta
  7118  tcttttctgaaaatgatatatcgttagcttattatataaaaaaaaaaataggttatggtc
  7178  acatttataaaataaaaaataaaaaagcagttagatatatttgtaaaaataaaaaaggca
  7238  tgtctattattttatctttaataaatggtaaattggtaagtacacctaaatataatcaat
  7298  taattaaacataattacaatattaattttaattatgaaatattaccaccttcaaatactt
  7358  taactttagataattattgattagcaggatttactcaggcggatggttgttttcatatta
  7418  gtattataaaaagtaaaacccataaaacaggagttagtgttagattagaattttctatta
  7478  aacaaaaagatgttatacctttaaatctcttatacaatagtataaaaatgggtaatcttt
  7538  cttattatactaaatctgatatttcatgttataaaagtacaggg
;; mfannot:
  7582  TTTAAAACTGCAGCTATACTACTTAATTATTTTGATAAATTTAATTTATTTGCAGGTAAA
  7642  TATGTTAGTTATTTAAAATTTAGAAAAGTGTATCTTATGATAACTAAAGGTAAACATTTA
  7702  GAAGATAAAGGAATAATTAAAATAAAAAGTATTACAACTAAAG
;; mfannot:     /group=IB(3') (5.90e-04)
  7745  gatcctcagagacaagtacgcaagaaatttaa
;     G-cox1-I5-orf345 ==> end
  7777  ttttttatattttaaaatttggttgtaatcatattaaaaaatatatagattaaattaaga
  7837  tactgtcc
;; mfannot:
  7845  AAATAATTTG
;     G-cox1-I5 ==> end
;     G-cox1-E6 ==> start
  7855  ACAAGAGCCTATTTTACAGCTGCTACTATGGTAATTGCTGTACCAACAGGTATCAAAATC
  7915  TTCTCTTGATTAGCTACATTATATGGTGGTAGTTTAAAATTTAATACACCTTTAATTTTT
  7975  ACAATTGGATTCTTAGCATTATTCACAATAGGAGGATTAACTGGGGTTGTATTATCTAAT
  8035  GCGTCATTAGACGTTGCATTCCATGACACATATTACGTGGTAGCT
;     G-cox1-E6 ==> end
;     G-cox1-I6 ==> start /group=IB (6.57e-23)
;     G-cox1-I6-orf330 ==> start /first_aa=Q /note=LAGLIDADG ;; evalue:1.8e-26
  8080  caaatgggcctgaataaattttatttttatattaataaactaaatttaatttatttaaat
  8140  aaaaactattctgcaattgactatatgctggaaactatattattatataactattgacta
  8200  tttagtaataatttgttatatttagggaatagtaaaactaatagttataatatacatctt
  8260  ttaggatgtatgaatatacaatcagcagaaaactgtaaaggattctcagagactaaacgt
  8320  cacttgtctgattttagttttaataaattattaaaaaaactaaatttaataactaacaaa
  8380  ggaacaaaaatttctttagaagattcaaaattatctatcaattctactttttataattat
  8440  cctcatttttcatcaaagattgaaaaagataaaagatttaaattaaatacaaaatttaat
  8500  actaatttatttactttacagagatatactttattaaaaagatatactgatataaaaaat
  8560  ataaattataaaaccaatcacttttctaccgttgtaccaaatatttttaaagaatctaat
  8620  aataaattaaaattagatacaaatttttattcttggttagcaggtataatcgatggagat
  8680  ggtaattttgatattagaaaaaatagtaataatgaactaaaattaaaagctattagaata
  8740  aaattacataatagagacataagaattttaactcgtatttttaattatttacatataggt
  8800  aaaataacaacagataaacataaaccttattctatgtttataatatctaaaacagaggat
  8860  atgtttaatttagttactcaactaaatggattaattagaataaaagtacctagttttaaa
  8920  aaagtttgtgaaatatacaatatttcttatattgaacctaattataaacttttagaaaat
  8980  gatagctattttgcaggtttaattgatacagacgggtctatagtttttaattttaattct
  9040  tcgccgtacggcatagaattgaatgtaatttag
;     G-cox1-I6-orf330 ==> end
  9073  aatttaaatataatgagtatacttctaaacttaatttagataatattatacctaaattta
  9133  aaccttatattttaatacgaaataaaagtaatcaaaattctaaagttactaatataaaat
  9193  ataaatctatatcatataaatttcaaagtgttaaaggtatgttaccattatatgattatt
  9253  ttattaaaaatagattatattctgatttcaaattttatagggtaactcaaattaaaaaat
  9313  ttattgaaattagagatttaaaacattcagaatttgatagtatagaatatcaaatttatt
  9373  ctgattttgtcttaaattgaatacaatataaaaatcctttatgaactaaagttccatttg
  9433  ttaaaaaacttaaaattagataatgagatagtccaaattttatgccaaccttggggtttt
  9493  aactcacacttaatttataattttctcaataaaaatattaatttcaatttaaagtttatt
  9553  ttttaaacataataaattaattataatttttatagtacaatactatttataatattataa
  9613  attaatgatatattataaattttgtgatataggtaaaaacaaacaatttaatttttaata
  9673  attaatgtttatggcaaaaaaaaaag
;     G-cox1-I6 ==> end
;     G-cox1-E7 ==> start
  9699  CATTTCCATTATGTATTATCAATGGGAGCAGTATTTGGGTTATTTGCAGGATTTTATTTC
  9759  TGAACACCTAAAATAGTTGGTAAAATATTTAATGAATTATATGGAAAAATTCATTTTTGA
  9819  ACTTTATTTGCAGGAGTAAATTTAACATTTTTCCCTCAACACTTTTTAGGAATGGCAGGT
;     G-cox1-E7 ==> end
;     G-cox1-I7 ==> start /group=IA (7.92e-29)
;     G-cox1-I7-orf234 ==> start /first_aa=M /note=GIY ;; evalue:4.1e-29
  9879  atgtatgaaattacatctaatttatttgaaaataattttaatattaatggattaattaat
  9939  tgtattaattgtatacattatggaccttatttaaaaccattttttttaactaaaactgaa
  9999  cctgtacgtatttataaacctaaattaaatcgtaacttaattggtgtagaaaatcgaaaa
 10059  caaacaataatttatcaatgatttaatctaattaatggaaaaatttatattggtagtgct
 10119  tgaaatggttcaattagattattatcatattgaacacctagtgttttaaaacgtaattta
 10179  ccaatatataataacattaattattatggtcataataacttttgtttagcaattttagaa
 10239  aatttaggaaagactaatactgttagtaaagaatatatgttacaacgtgaacaattttat
 10299  ttagatatcctttttaaagattttaatcattttaaattaaatttatgtcctacagctgga
 10359  aatactttaggacttaaacaatcagaaaattttaaattaaaccgtttgggaaaattaaat
 10419  ccaatgtttaataaaacattttcatcagagtatttaaaaatgcaaaatcgtgataaaaaa
 10479  ggaataaataatccaatgtttggtactgaaaaaaaacattcagtgacgtacggcagccgt
 10539  acggcagccgtacggcagaaacattgtctaaattacataaattaa
;     G-cox1-I7-orf234 ==> end
 10584  tttatgtttacgattatgacactaaaaattttataggttattattctacagtacaatgtt
 10644  caaaaaaatttaaaatgggtaaagatactttatataagtacttaaataatggactacctt
 10704  ttaaaaataaaatattttctaaaataaatttatattaatttttattgcctctatagatta
 10764  ctttaaatagtctattagaaaattgggtgaattgcaaggaagtcctatttataggaaaat
 10824  ttgcagcgaagtttatttaaatacagctaattaatttatttattttttatatcaaattaa
 10884  ttagtttctaaataaaaacgttcaacgactaacaggtgagtagtattaacaataaccctg
 10944  tactgttttattaaatcagaacagaagcgcccaatcagttttactgcaatttaaaactga
 11004  aagacatagtctgaacctttaattatatcttattttattttaatttttaattttaatatt
 11064  aaatttaagatttaacttaagaataataatttctttttaaaaataattatttaattttta
 11124  ataaattaatttaataaatttaaattttcattaaaatatttttaaaactaccgtaaggaa
 11184  aggagtctaggaaaaatatcctaggattaacacaattg
;     G-cox1-I7 ==> end
;     G-cox1-E8 ==> start
 11222  ATGCCAAGAAGAGTACCAGATTATCCAGATGCTTATAGTGGGTGAAATACTGTTTCCAGT
 11282  TTTGGTTCTCTAGTGTCTTTAGTAGCCACACTTATATTTATCTATATAATCTATAACATA
 11342  TTTATAAATGATAATTATAGTTCTAAAAATCCTTGAAAAATAATATCTTATTTTTTCGGT
 11402  GAAGATGAAACTGAAGAAGGTAATTTCTCTAATACACTGGAATGAACTTTAGCAAGTCCA
 11462  ATTCCTTTACATGCCTTTGATAATTTACCAAAACAATCTTAA
;     G-cox1-E8 ==> end
;     G-cox1 ==> end
 11504  ATCTTAAACCCTTCTAACCTTAATTAAAACAAATAAA
;     G-orf1014 ==> start
 11541  ATGCTAAATTTAAAAAACAACTTAATTAACTTAAAAAAATTAATAATTATATTCAAATAT
 11601  AAATTATTAATAATATTAATTATTAAATTAAATTTAATACTAATCATATTTAAATTTTTT
 11661  TTAATATTAATAAAAAGAGATTGAAAATTTAAGCTACTATGTTTTAATACCTTAAATTTC
 11721  TTGTTACTCTTATTTATGTCTATTTTAAAATATTCTTTAAGTTTAATTACAAAATATAAA
 11781  TGTTTAATTAAATCTTTTAATTTAAAAAAAATATTAAATCTATCTAATTATCTCTTTATG
 11841  ATTAATTTTTTATTATTTATTAAATATTATAATTTAAAATTAAATTTTATTATTAAAAGT
 11901  GAATTAATTTTTTTAAATTTTATATCTAAATTTAAGATATGTTTAAAGATCTTAAAGGAT
 11961  AATATTTTTATTAAATATTATAATTTTTTAAATAATATAGAATTAAAAGCACAAAAATTA
 12021  CATAAAAAATTAAAATTAAAATCCAATTATAATAAAATATTAAAAATAATAAGAAATTAT
 12081  TGAGAAATAATAAATAAGAGAATAATTAAACCTTATAAAATAATAGTTGTCATAATAAAT
 12141  TTAATATTACTTATAAAATATTTTTATTTAAATAGAGATTTAAATATTTTGATCTTAATA
 12201  GAAAAAATCTTTATAGAAAATAATCTAAATCAATACTTAGATAAAGTATTAAATTTTATA
 12261  TCATATAATTTTTCATTAAAAAATATCATTAATATTATAATTACTAATTATAATTATCTA
 12321  TATGAAAAATATTTATTTATAATCAATTATTTAATTTGATTATTATTATTTTTAAATAAT
 12381  TTAATTTTTAAATTTTTTTATAAATTAACAGAATTTATTTTAATTATACAAATTTTAATT
 12441  ATGAAATATTATTATTTAATATCTTATAAAATTGGTTATTTTATAATTGTTATAACTTTT
 12501  TTAAATATAACACCTAAAGAAGAATATTTAATTTTTATTAATATCTTAGAAATACTAAAA
 12561  ATTATATTTTTTTTATATTTAATAAATTTTGTTATTTTTTATTTAATTTGAATTAAACAA
 12621  TATATTTTTATTTTTAATAACAACTATTATTTTTTTAATTTTTTAATTTTAAGAAAAAAG
 12681  TATATAATTGAAAGACTAATTTGATTTTTTAATTATTTATGTTTTTTTTTTAAATTGGAT
 12741  ATCTTAAATACATTAAAGAATTTTTTTAATTTAATATTTAAATTAATAGAAATTTTTTAT
 12801  TTAAATTTCAGTTTTATACTTTTTAATATTTTAAATACTTTTTTTAAGTATTTTAACATT
 12861  TTACAATTTTATAAATTTATTTTATTTTTATTTTTTTATATTTTAAAAAAAATATTTATT
 12921  TTAATTAACAAAGTAATAAAAAAATTAAATAATTTAATTAATTTTCTCTTAATTGTTATA
 12981  AATAATATAATTATAGTATCTTTAAAGAAGATTTTAACTTTTATTATATTTATATTAAGA
 13041  ATATTTAAATTTAAAAGTAATAAATTAGATGATTATATATTATTTACTGAAAAAAATTTT
 13101  TACTTTCTGAAACTTAAAAAAAAAATGTGTAATTTAAATAAATATTATAATATTTTTTCA
 13161  GTAAATATATTTAAGGTTATTTTTAAATATATTAAAAACCAAATAATTAAAATAAATATA
 13221  TTTAACTTAACTATTAAAAATACTTTTATTTCAGTAACACCATTAACAATAATAAAAACA
 13281  AATATACTAATAGACTATAACTATTATATAAATATTAATAATTTAAAAATAGAAAGTTTA
 13341  CAATTCTTTTCAATTTATCCTTTTCTTTTTTTTTTTAGATTATCAAATAAAAAGAATTAT
 13401  ATAAATAATAAGAAATTACATAAAATTTTAAGTTATAAATTTAATTTTCAATTTAAAAAA
 13461  TATTTACAAATATTTAAAAATATTTATAATATCTTTTTTGTTATAAATGTTATATATATA
 13521  TTTATAAATGTTATTGGTATTATTTGTTTTGGTTTTTTTTTTAATATTTTAAATTTTAAT
 13581  TTTAATTATTTGTATTTTATTAGAAATGTTAATTTTTTCAATAATAATTATTTGGAAAAA
 13641  GATAGTTATATATTTAATAATTTTTTTAAATTTAATTTAATTTTAGAAAATAATTATAAT
 13701  TTATTTAATAATTCTAAAATATCTAATATACTGTCATATGAAAGAAAAAGTTATACTTTT
 13761  AATGATAATTCTAATTATAATTTTATGTCTCTTAATTTATTAAAAGAAATAAATATGAAT
 13821  AAAAGTTTATTAATTAATAATAATTTAAATTGAAAAAAAGATGATTATTTGTATTATATT
 13881  AATAAGTTTAATTTAACTAAATTTAATTTAGATGCTAGAAATTATGGTAATTTATTAATT
 13941  AATAACTTAAGTTATAATAATGATTATTTTAATTTACTAAATATTAAATTAAACCCTTTA
 14001  AATCAAAATATCATACCTAGTAATGAAATAAATTTAAATTATTTAAATGATGATTCAACA
 14061  AAAGATTATTACAATTTATTAAATAAATTTAAATTAGAAAAATATTTAAATTCTAAATTT
 14121  GATTATATTAATAATAATTGGGATAAACAAGTAGTAAATAAAATTTTTTTATATTATATT
 14181  AATTCAGATATTTTTATTAAAGATATTGAATTTTTAAATTCTAATTCTTTGGAATTTAAT
 14241  AATTTTAATGATTTAAATTTAATTCAAAAATATAATTATTTAAAATTAAATTTTTATAAT
 14301  AAAGGATTAGATTATAATCCTTATTTAAGTAAATGATTATGTGAAAATTTAAGTAATACT
 14361  AATAATAATAAATTATTTGTTGATAATTATATTGAATCTAATCTTAATACAGTATTAAAA
 14421  TTAGAAAATGAAGTTAAACTTAATACACATTCTTTTACTAGATTTAAACCTTTTTTACGT
 14481  TTTACTTCAAATGAAAGTTATACTAAAAAATATTATATTTCTGAATTTTCTCCACCTAAT
 14541  GTAATACCTCATAAAAATACAATTTTTTATGATTGAAATTATTAA
;     G-orf1014 ==> end
 14586  TTAGAATTTATTTTTTTGGAAGATATTCATTTAATTTATTTTAATTTACTCATATTTAAA
 14646  AATATAAATTTACTATAAAGTTTATAATAACTATTAAAATATTTTATTATATTCATTTTT
 14706  ATTCTTAATTTAATATTTTTTAGTATATTATAAAATAGTATATTTTAATTTATTTTTATT
 14766  ATATTTTTAATTTTAATTGAATTTTAAATTGGATATTATAAGAATAATTAAAATATAAAA
 14826  ACATAAATAAATTGTTTTTATTTTACGTATAACGATTAAAGATTAATTATTAACGTTAAA
 14886  TTATTAAGTAATGATTAATGATTACTAATTAATGATTAACGATTAATATTTAACAATTAA
 14946  CGATTCGATTTAGGGTTAACGAATTACGTTTAATAATTAACAATTATAGATTAACAACGA
 15006  AATTAAAATTTTTAATTTTTTCTTAGTTTAATATTACATTAATATTATAATTTTTATATA
 15066  TTTAATAATATTAACTAATTTCCTTAAATTATTAAAAATAACATAAAAATGTATTATGTG
 15126  AATAAAATTTAACAATAATAATTTTTATAATTTGTTACTTTTATTTATTAAGTATAATTT
 15186  GTTTTTATTATATTAAATTTTTAATGTTGATAAGACTCTTTTTTACTTAAGTACTTTTAT
 15246  TTATAAAATTTAGTTATAATTTTATAATTAAACATACCTAGCCTTACCTTAAATGATGGT
 15306  TTGGCTAGGTTTACTATATTGTCCCTCTTAAAAGAGAAAAATAACAAATAATAAATTAGA
 15366  TAATTAGTTTAAATTTATAATATATTGGATTATCTATATTATATATCGAACAGAAAAAAA
 15426  TAAAAATTATAAATTTTTTAGTTTATTAATATAATCTAAAAAAATATTACTTTTTTATTG
 15486  AAACTTAAACTTATAAAAATTAAATAATCCATTATAATACGTCAATGGAACATTAAAAAT
 15546  TTATTTAATTATTTTTTTAATTAAATAAATACGTCAATGGAACATTAAAAATTTATTTAA
 15606  TTATTTTTCTAATTAAATATATAAAAGATACTTTTTTTAATTTATTATACAATTATATAC
 15666  ATTATTATTTTAATTTATAATACTTTAAACTTAATTTAATTTTGTTTATTATTTAAGATA
 15726  TATATAAATAATTTATTATATAATTAAATAAATTAATTTTCAAATAATTAAAAGATAATT
 15786  ATAACAAATAAACTATTTTTAATTTATAAATATTATTAGTTATACTAAAGTTATAATTTT
 15846  TTGTTTAGTTAAATAATTTTATTTTTGTATTTGTTAATCTCTTAATTCTAATAAAAATTT
 15906  TAATATTTGTGATATTTTTTAATATAAATTAATTTTAATTATTTACTTTCTAATTAAAAG
 15966  AATTGGTTATAAAAAAATTTAATAACTTACAAATATTTATATAATTATCAATTAATTTTA
 16026  AATAAAAATATTTAAAATTTTAATAATATTATAAATATTACAAATATTAA
;     G-trnY(gua) ==> start
 16076  GGGTAGGTGATCCGATTGGTAATGGTGATTCTCT!GTA!AAAGAATTGGTTAATAGCCGT
 16134  ATTGTGTTCGATTCACAAACTACTCA
;     G-trnY(gua) ==> end
 16160  TAAAAATTAAATGTGAAAGATATATATAATATTTAACACTTTGTCTTACTGCCATATGGC
 16220  AGCCTTAGGACTGGTAAGGCGAGATATGATTTACAATATATATTTATTTTTGCTTTAGAT
 16280  TACATAAGTATTTGTTTATACTTATTAAAAATTTTAATACAATTTATACTATTTAAAATA
 16340  AATAACAATAACTATATTTATTTAAATAAAAATAAATTTAATCTTTATAATTTAACAAAT
 16400  AAAATTATTTTTAATTAAGATTTTATATTTTATTTGATATCTTTTTTAATAATGATTATC
 16460  AAATTAGTGAGTGTATTAATTCATTTTTAGTTTAAATCCTTTTTATATGAGCTTTAAAAA
 16520  AGGAATAAATTAGTCTAATTAAATTTATTAAAAAAAATAATAAAATAAATTAATGTTTTA
 16580  GTCTAAAATTACACATAATTTATTTTTATTTAATCCACTGAACTTGAACTTTAACTTTAA
 16640  CTTTAACTTTAACTTTAACTTTAATTTTAACTTAAAAAAAATATTATAATTTATATTTAA
 16700  TATTTTAGTATAAAATTTTTATACTTATTATTAAAAGTATCATTAATAATAGAAATAAAT
 16760  TAATTATAAATTTAAATTAAAAATACTAATATATTTATAAATAAAAATAATAATAAAAAT
 16820  AAATTAATTAATTAAATAATATTAAATATACTAAAATAATAATAATTTATTAAAATTAAC
 16880  TTTAATTAAATAAAAATTAATTATATTAAATTTAATATTTAATTAAATTAACAAACATTA
 16940  TCAAACAATTATATTTTATTATTACCAAACAAATTATAACTTATTTAAACTTATTAAATA
 17000  TTTTGCAGTAAAAGTAACAAAGAATAAAATTAATAAAAAAATTATAAATTTAAAAATAAA
 17060  ATAACTAAATAATTAACTAAATAAAAAATTAAATTTATAAAAATTTAAAATATTAAATAA
 17120  CTAAAAAAAAATAAAATAAAAAAAAAATAAAAAATAATAAAAGAACAAAATAATAAATAA
 17180  TAATAAAAATTTAAATAATAATATTTATTAATTAAAATAAACAAACTAAAATAATTAAAA
 17240  TATTTAAAAATATAATTAAATAATAAAAATATAAATAAATAGTCAATTAAAAATTAATAA
 17300  AAAAAATTAATGTTAATAAATTAATCTAAAAGAATCTAAAATAAGATAAAAATAATATCA
 17360  AATAATAATAATAATAATAAAAATAAAGATAAAAATAATATCAAATAATATAAAAATTTA
 17420  AATAGTCAATTAATCAAAAAGATTTGATTAAAAGAATCGATG
;     G-rnl ==> start
 17462  ACAATATAGAAAATAACATCAAAGCAAATTAAAGGGGTTATTAAGAATACTTAACAAATT
 17522  TATATAAAAAGGAGGTTATAAATACCAAATTTTTTCTAGTTTATTTTATTTTTGGAATAA
 17582  ACTAACTTAAGAAAAGACTCCTAAGGTAAACCATATTTAATAAATACTTCCTGAAGTAAA
 17642  ACATTTTATTAAGGAAAGGAAAGGAAATCAACCGAGACTCCAAAAGTAATGGTGAGTGAA
 17702  ATTGGATTAGCCTAATAAAAAATAAAGAATTGAAAACTAAAATAGGTAATTAACAATTAT
 17762  AGTAATATGATTAGTTCGTAAGTCCTGTAAATTTTTTATTTTTTAAATAATCACAAAAAG
 17822  TTTAGATTATATATAAATTTAATTTTAAATCAAATTTCTGTTAAAGTAATTTTGGTTTAA
 17882  TTTAATTGGTATATATTTTCTTTATTATAATAAAATTAATATTTTTTATATTTATTAAAA
 17942  TTTTGTTAGTGTAAAAGTACAATGAGTGTTAACTTGTTGGAATATAGGGGAACCATCCTC
 18002  TAAGGCTAAGTATATATAAATTTAGTGATAGTGAACAAAAGTACTGTAAAGGAAAAGATA
 18062  TGAAAAAGGAATTTGTGTTAAACATGAAAATGAAATAGAAATTGAATTAGTAACTCTATA
 18122  AGCAGTCGAAATTCAAAAAATTAAATTGAATGACGGCGTACCTTTTGCATAATGGGTCAG
 18182  CAAGTTAATAAGAGTAGCAAGGTTTAAAGCCCTAGCGAAAGCGACTGAACTATTTTTATA
 18242  ATATAGTGTTGGATTAGTTACTTTTATTAGACCCGAAGCCAGGTGATCTTACCTAGACCA
 18302  GATTATAATGGATCGAACGGGTGAATGTTGCATTATTCTCCGATGAGTTTAGGTAAGCGG
 18362  CGAAATACCAATCTGACCTGGTGCTTTCTGGTTTTCTACCGAAACATATTTTAGTATGAC
 18422  ATCTACCACAAGATTTATGGAGGTACAGAAAGGCAATTCCAAACAAGAATTAAATTATTT
 18482  TTTAGAAAATAGAAAATAATTTTTTAGGCGTTTAGGTTGAGGGGACGTGAAAATCCTACC
 18542  TTTGGAAGCGAAACTCGAAATTACATAAATTGATAGTAGATATTCAGACTGCTCATGCTA
 18602  AGTTGAGTAGTCAAGACGGAAACAGCCGAGAACACGGATTCAAGGTCCCGAATGATTGTT
 18662  AAGTGAAAATTAAGGTCGTTGACAAATTCTTATACAGTTGTAAAGTGAGCCTGGCAGTCG
 18722  CTACTTATAATGAACGTAATGTAACAACGCATCAGCAGTATGGTTTGTTGCGCCGAAAAT
 18782  TTAACGGGTCTAAACAATCAACCGATACCGTGTTGGTATTAAATATATAAATTAATTTTT
 18842  ATTTATTTTTTATCTAGGTAGTAGAACATTCAGTCAATCTAATGATTAAATAGTGTTTCA
 18902  TTATTTATAGGTAACTGAAGAGAGAATGCTGACATGAGTAACGTAAAAGAAGATATAATT
 18962  CTTCTCGCCGAAAACGAAAGGGTTTCATATCAAGTTTAGAACGGGTATTGATTTATAGCG
 19022  GCCTCTAAGGACTATAACCAAAGTTATGGCTGATGAGTATATAATAGAAAGTCCTATATG
 19082  GACCAAGAAAATAATATTATTTAATTATAATCATTATTTAAGTTTATAATATTATTTAAT
 19142  TTTATTATGAAAATTATTTCTAACCTTTTAAAAGTTCTTTAATTAATATTTTAAGTTAAT
 19202  CGAAATATTAACATTTAAGTATTTTTTAATTTAAAAAATTTTATTATTAAATTTTTTTTA
 19262  TAAGTTTAATTATAAGTAATAGATAATCTAAAAAATAAAATAAAATTTAACTATTTATAT
 19322  TTTTCTTTTTACTTTAACATTTAAATTAGTCAATAGTTTAAAAAAAATAGAAATTGAGAT
 19382  CGGTGGATCTTTATAAATAAGTTTTTTTAATTTATTCATTTAAATTAGAAAATTAGTTTA
 19442  TTTATTCTTTATTTTTTTAAATTTATAATAATTCTTTTAATTATTTTATTTTTCGCTCAT
 19502  TATTTTTAATAAAGAGTGCTGATCCTTTTTACTTTTAAGTTTAATTAGTTAATAATTTTA
 19562  TTTATAAAGTTAAGGATAATTTATAATATTAAAAATTAAAACTATAGTCTTTTAAATATT
 19622  ATTAAAAATATTCGTTTTTTTTTTAAGAAATTATAATAAAATAATAAACAATTAAAATAT
 19682  TTTATTATATTAATAATATTTATTTTTCAAATAATTTAATTTTTAAATATTAGGTTATAT
 19742  TTTATATTTTAAATATAAGATATCAAATTTTTTTAATTTGGAGAAGTTTTTATAGAGTGA
 19802  TAAAATTATTTGATATTTTTTTTAATGATTTATTTTTATTACTACCGTACCTTAAACCGA
 19862  CACAGGTTCGTTGGTAGAGTATACTAAGGCGTAGAGCTAAAAGTTGTAAAGGAACTCGGC
 19922  AAAAAGCCCTCATAAGTTCAACGAAAAGAGGTGCCTGCTGTTTTTAATATTAAAATATTA
 19982  ATTACCGTATGGTTAAGTAAATCGGAGGCCCCGACTGTTTACTAAAAACACAAGAAAAAG
 20042  CAAACACGAAAGTGATAGTATTTTTTCTGACATTTGCCCGATGCCATTAATATAAGAAAG
 20102  GTCATTGAAAAATGTGACTGATTGAAAGTCTGGTTAATAGCGGTCTTAACCATGAGGATC
 20162  CTAAGGTAGCAAAATCAGTTGGCCATTAAATGTGGTCCGGTATCAATAATCTAACGATGG
 20222  TCTCACTGTCTCTACAACTTGCTCAGTGAAATTGAATTACCCGTGAAGATGCGGGTTATC
 20282  TGTAGGGGGACGGGAAGACCCTATGCAGCTTCTACTGTAGTTAGTTATCATGGGTATCTA
 20342  GAACAGTCTTAATTTTTAGTGAATAGGTATTGTCGAAAGATTTTTAATTTTTTTTAATTA
 20402  AGTGTAAAACCTTATTAAGATTGGGTATTTGTTTACCTTATTTGTTTTATAATTAAATTT
 20462  ATAATCTCATACAAAGAGGGAGAGTTGACTAATTGGCAGTTTGACTGGGGCGGTCGTCTT
 20522  TAATAGAGTAGCAAAGTACAATCCAAATATTTTCACAAATTAAAAGAAATAAAATTATTG
 20582  CATTATTTTTTTTAATAAATTAATATATTTTTATATAAAAAGGAAATATATTTAATTTTT
 20642  TTTAGATTTTTTAATTTATTTTATTTAATCTTTATATTAATTATTTTTACATCAATTTAA
 20702  ACATTTAATATGTTATTATAATTTTTTATTTTTTAATTTTAATTAATAATTTATTTTATT
 20762  GATTAAATCTAAATTATAATTTATTTTTATATAACTCTTTTTTATAATCTTTATTATCTT
 20822  TTTAAATTTTATTAAGATAAGTCAATAATAGATTTAAACTTATAATTATTATCTACTTTT
 20882  ATTTTTATATTTTTATTAATATTTAAATAACTAAGATTAACTAATTATAATAAATATTAT
 20942  ATTAATTTTTAATAATTAAGTAATATTACAAAATAAATAAAAGGTATAGCTAGATGTTGT
 21002  ATGGAGAACAACTCAACCAATGAAGGGTTGCGCAGAGTTTAATGGCGGAAAGCATGCTTA
 21062  ACTGAAAGACCTATAAGTCGCTCAGATACGTAAGTAGGGCATAGTGACCCCTCGCTATAG
 21122  TATGGAATAGACGGGGATCAATAGATAAAAGTTACGCTAGGGATAACAGGCTGATCACCG
 21182  ACGAGAGTACACATTGTCTCGGTGGTTTGGCACCTTGAAATTTTAATTAATTTTACTTAA
 21242  ATAACAGTAATTTCTATTTAAACATCGGGGATTTTTAATAGTAATATTAAATTAGTAGTT
 21302  GTTAATATGCTGGAATATCCTTAGAGCTTTCAATATTAATTTATTTAATCTAAATTTGAA
 21362  AGATTGGACAATCAGCAAGGAATAATATCCTTCAACGAACATAACACAACACCTAAATAA
 21422  TATCAATTTGCTCTTGATACTAGGTGAAAATATGATCTAATCTTAATCTAAAGATTAAGT
 21482  ACATAATTATAAATATTTTTATATTTTTAATTATATTTATTGCGATGTCGACTCATCCTA
 21542  TCCTCCGGGGGTAGAAGCTTGGAAGGGTTCGGCTGTTCGCCGATTAAAAGGGTACGCGAG
 21602  TTGGGTTTAATACGACGTGAGTCAGTATGGTCCCTATCTTCTACAGAGAAAATTAGTAAA
 21662  AAGAGGTAGACCTTCTAGTACGAAAGGATCAATAGGCTGTGTTTCTCTAGTGTACCAATT
 21722  GTTTAATAATTATTAAGTATTATTTATATTTTAAATAAAACATAACACTTTATATTTTTA
 21782  CTTTTTTACTGTTTGATTCAAATATTTATATTTGAAGATAAAAAAAGTAAATTATTATTG
 21842  ATAATAGTTAGTAAGGCATTGTTGGGTAGCCACAAACATTGTAGATAAGTGCTGAAAGTA
 21902  TATAAAGCAAGAATCTACCCTCTAGATACTACAAACGAATCTTTTAACTATATATTATAT
 21962  ATAAAATTAAATTACAATTTTTTATAATTTTGATATTAACCTTTTTTTTATTTTTAAACT
 22022  TTTAAACAATTAATTA
;     G-rnl ==> end
 22038  ATTTTAATTTTTTAGTTGTTAAGGAATAATTTAAAGGTATTACCCATTATTAGTTAATTT
 22098  TAATTTATATATACTTAAAAGTTTAAAATCGTTAATTAAGAAATAGAACATTTCTAGATA
 22158  GGCTGCAAATGTAAACGCTTTAAGGATCGCCTTAAAAAAAATTTAATTTTTTTAAAAGTT
 22218  TAGCAGTACTAATTTATAAATACGCTTGATGTTAAAGATTGTCTATATATTATTTTAATT
 22278  ATTTATTTTATCTTTTATATTTTTATAATCTTATATCTTTTAAGTTATAAAATTTATTTA
 22338  ATGATAATATAAAATTTATTTTTTTAATTTTTATTTATTGA
;     G-trnP(ugg) ==> start
 22379  GTGGAAGACTACTAATTGGTCGGTTACTCCCTT!TGG!GTGGGAGACTTTGCGAGTTCGA
 22437  GTCCCGCCTTCCACA
;     G-trnP(ugg) ==> end
 22452  TTAAATTTAATATTTAAAATTTTGTAAAAAAAGAATATTTTAATAATACTTTATCTATTT
 22512  TTACTAATACTAATAATAATACTAATACTAATATTAATATTAATACTAATACTAATACTA
 22572  ATACTAATACTAATACTAATAAAATTTTTATTTTATAATTTTTTTATTATTTTTTAATTT
 22632  ACTCTTAAAATTTAGTAATTTAAATTATAGTTTATAAATTAATTTAAGTTAATAAAATTA
 22692  TTTTAATTTAAACATTTAATTAAATTTAATAATCTTTTAATATTAATTTTGATATTTATT
 22752  TTTATTCTTATTCTTATTCTTATTCTTATTCTTATTTTTATTTTTATTCTTAATATTAAT
 22812  TTATGCCGTGTTGTCCGGCAGATAATAATTTTTTATTTATATAACTTTTTATTTTAGATT
 22872  TTAAAACAATAAACAAAAATAG
;     G-trnN(guu) ==> start
 22894  GGTCTTATGGCTGAGTGGTTATAGCGGAGTACT!GTT!AATACTTTATACAGAGGTTCAA
 22952  GTCCTCTTAAGGCCT
;     G-trnN(guu) ==> end
 22967  ATTTATTCTTTAAATAAAAAAATAATATTAAAAAAAGATATCATTTTTTCAATTATTATT
 23027  TAAATTTAATAATAAAATTGTTTTAATTATGTTTAAATTTGTTAGTTAGTTAATTAATTT
 23087  AATTAATTTATTTAAACAAAAATATCTAATTGGAATTTTTAAATTTAAATTTAATCTTAA
 23147  ATAAACAGCCTTTTTAATTTAATTTAATTTAATTTAAATTTATTTATTTAAATTTAATTC
 23207  TTTGGATCTAAAGGTTATAATTTAAAATCTAAATATCACTTACAAGATTGTAATATCTAT
 23267  AAATTATAAAGGTTAAAAGATTAAATATTATA
;     G-trnL(uaa) ==> start
 23299  GCGAATGTGTTGAAATTGGTAAACAATCTTCTTT!TAA!GCAGAAGTGGAAGTAATTCCT
 23357  TAGGAGTTCGAGTCTCTTTGTTCGCA
;     G-trnL(uaa) ==> end
 23383  CTTTTTTTCAAAGATACTTTAAGGTTATCATTAATATTTATAATATTTTGAATACCCATA
 23443  ATTATTCTTTTTAATTGAAAAAATTTAATTATTTTATTTTATTTTATTTAATTTTATTAC
 23503  CTTTTAAATGTAATTATAATTATTAATTACAAATTTATAAATTATATAAAATTAAATAAT
 23563  TATTGTGAATACATCTTTTATCTATTTATAATTTATTATTTATAAATTATTATTTTATAT
 23623  TTTTAATTAATATAAAGATTAATTTAAATTTAATTTAATTAATATTTAATGTCTTAATAA
 23683  AAAAAATGTTTATTATAGTAATAAATATTTTTTAAAAACAATCTTAAAACAATTAAA
;     G-trnM(cau)_1 ==> start
 23740  AGCGAGATAGTGTACAGGTTCGCACTAGAGTCT!CAT!TAGCTCTCAGTTTAGGTTCAAT
 23798  TCCTAATTTCGCTA
;     G-trnM(cau)_1 ==> end
 23812  TATAAATTTTATTATTTTTTTATTTAAATAAATTTTTAATAATTAATTAAATAAAAATTA
 23872  TAACTTTAATCTAATAATATTTAATTTGTTAAACATTTTAATTATTATTCGTTTGTCATT
 23932  TTAAATTATTAATATAATAAACAAAATAAATTTTTTATTTAATTAATATAATAAACCAAA
 23992  TAAATTTTATCAAATAAACAAAATAAATTTATTAACTTTTTAATTTTAATTAATATGAAA
 24052  AATATAAACATTTTTTAAATTTGATATTAATCTTAACTTAGTTAAATTAAATCGGTTTAT
 24112  TTTGTTATTTA
;     G-trnE(uuc) ==> start
 24123  GGTCCTTTGGTATAGTGGCAGTACAGCTCCCT!TTC!GAGAAGCTAGGACCAGTTCAATT
 24181  CTGGTAAGGATCA
;     G-trnE(uuc) ==> end
 24194  ATTTATTTAAATAATTTTAGTTTTTAACTTTTAAATTTTAAATATTTTTAGTTTTTAATT
 24254  TATATTTATTATTAATTTAATAATTTTAGATTTTAAGTAATTATTATTTTTCTAAATCTT
 24314  TTTGAATCTTTAGTTTAAATCATAAATTTATTTTTGTAATAATTAACTTAATAATAAAAA
 24374  TCTTCACAAAACATTAAATATTAATTTAAATTATATACTTTTAAAGTTATAATATAGTGC
 24434  AGTTATATATTTAATTTATTTATAAAAAAATACAAATAAAAATATATAATACTATAGGTT
 24494  ACTAATAAAAAGGATTAAATTAGATTATTATAAAATAACTAAATTATATTAATTCTTATT
 24554  ATCATTATATAATATTTTCGTATTTAATTATTATTTTTTATTATTATAAATTTTAGTTAA
 24614  ATAAATACTAATTAATAAATATTAAATAATTAATACTAAATTACTAATTTTATAATCTAC
 24674  TAAATACTAAAACTAAATACTAAACTAAATACTAATAATTAATACTAACTAATAAATAAT
 24734  AACTAATAACTAATAAAGAATAATTAATAACTAATAAAGAATAATTAATAAAGAATAAAG
 24794  AATAAAGAATAAAGAATAAAGAATAAATATATAAATTAATAAATATATCTTTTATTTTTT
 24854  ATTATTAATAGAGATTAAAATAATAGTAAATTAATTGTTATGGTAATATCAGACAGGAGG
 24914  GATTAAATTGTAGTATAATAAATTTAATATATAAGCATTATATAGAGAATGAAACTATTA
 24974  AATAAAAATTTACATTTAGATTTAGAGATAAATAATTATAAAAA
;     G-trnF(gaa) ==> start
 25018  GCCTCGGTTGCTTAGGGGTAAAAGCATTATATT!GAA!GCTATAAATATGGAAGTTCAAC
 25076  TCTTTCCCGGGGCA
;     G-trnF(gaa) ==> end
 25090  TAAATAATTAACATAAATTTATTTTTAAATTAAAATAATAATTAACTTAATTATAACTAA
 25150  ATAAAAATACAATAAACTATAAATATAAATATAAATATAAATAGAATATATGTTATAATT
 25210  ATATATTATTTAAAATTTAAACATCTATTTTTTAGATAAGATAAATAATTTTTATTAATT
 25270  ATAAATTAAATTAATAGTATTAATTATAATTTTAAATTAATGTAAATATAACTAAAAAAA
 25330  TAAAAATATCTTTTTTTTTATCTAAATTTAAAAATTTCA
;     G-trnT(ugu) ==> start
 25369  GTCGATATAGTTTAATTGGTTAAAATAATATCCT!TGT!AAGATTTAGCTAGTGGTTCGA
 25427  GTCCATTTTTCGGCA
;     G-trnT(ugu) ==> end
 25442  ATTTAATTATTTCTGTTAATATATTTATTAACATTTTTAATTTTTTATTTTTATTTTATT
 25502  TAATTTTTTTAATTTTTTTAATTTTTAAATTATTTTATTAATTTTTTTATTTAAATCTTT
 25562  AATTTAAGATTTAATCTTAAATAAATAATTATTTTGAATAAATAATTTTCTTTTTATCTT
 25622  ACATGTCAATTATAATTAATTAAGTATTTAGTACTTTTTTTTATGATTATGATTAATTAT
 25682  TAAATTATTGTATATTATGATGGTTATATCTATGAGTTTAATTAAAGAATTTTTAATTAA
 25742  AGAATTAT
;     G-trnQ(uug) ==> start
 25750  TGAGTTGTAGTTTAATTTAGGCAAAACACCATTTT!TTG!GGAATGGATAATACCAGTTC
 25808  GAATCTGATTGACTCAT
;     G-trnQ(uug) ==> end
 25825  TTTACTTATTAAATATATTTTTAATAAGTATAATACTTAAATATTTTTATATTAATTAAT
 25885  TTTAATATGCAGTTATTTAAATTTAAACTAAATATAATAATTATATTATAAAAGTAAAGA
 25945  TCATACATGATTTAATTCAATTTTAAATTAAAAATTAAGTTATACTAAATTTTACAGTAA
 26005  TACTTATTTTTTTAATGATTTAATAACTTAAAGATTTAATCTTTTAATCTTTTAATTTTT
 26065  TAATTTTTAAATTTTTAATCTTTTATCAAATTTTATTTTTTTTATCTAATCTTAAAAAAA
 26125  AAAGTATATCTTAATATCTTATGACAAAAAATATATTTAAACAAATAAT
;     G-trnK(uuu) ==> start
 26174  GGAAACAGAACTCGATCGGTAGAGTGTTTCACT!TTT!AATGAAAAGGTTTTTGGTTCGA
 26232  ATCCAAATGTTTTCA
;     G-trnK(uuu) ==> end
 26247  GTTTTAATTATAAGTTTTTGGGTACTATCCCAAATGTTTTCATTTTCATAAAAAAAAAAT
 26307  TAAATATTGTTAATAAACATAATAAAATAAAAATGTAATATAACAAAAATTATTTAATAT
 26367  TTAGTTTTATTAATATAATCATTATTTCAATTAAATTAAAATTTTAAATTTATTAATTAT
 26427  ATTTTTAATTTATTAAATATATTAAGAAAACAACTAGAAATAGTAACTATTAATTAAGTA
 26487  ATTAATTAATTATAACAACATAAAAATTAAATTTAAATTATATTGTAACAATACTTTATA
 26547  TAATAAATTTAAAAAAATACCCTCATATTTAAATAATTTGTAATAATAAATTATTATAAT
 26607  ATTTTTATATAAAAGAGGGTCTGTTTATTAATATTAATAATTTTCAATAAGAATATCCCC
 26667  TTTTATAACTAAATTCAAGGTTAATTAAATTTTATAATATACAAATATGATATTTTTTTA
 26727  TAGATTCATTGTATTAAAAAAAAGTAAATTAATTATTTTAATTTAATTATATAATATTTT
 26787  AAACATATATTATGCTCATCAGTCATAAGCATAAGACTACTTGTCTAACATAATAAATAA
 26847  TTAAAAAATCTTAAATTTAATCCTAAAAGATCGTTAATCTTATTTTATTTTATAAAGTTA
 26907  AATTTAAATAATCTATTTAGTAAAAGTAAATATAACTAATATTAATAAAAATCAATTACT
 26967  TTATAAACATTTATTTATGTTTATTTTTTTTTTATAAAGTAATATTTTAATCTTGTATAA
 27027  TTTTTATCTATAAAATATTAAATTGTATATAGTATTAACAGTTTAAATAATAATCTATGT
 27087  TTTAATTTTAATTTTAATTAAATTTTAATTTAATTTTAATCTTAATTCTTTATATTTATA
 27147  AAAAAAGTAAATATAAAATAAAAAAAAAATAAATAAAAAATACTTTAAATAAACTAATAT
 27207  AATAAAAGTTCAAATAAACAATAAAATATTATAAAAATTTATTTTTATCTTTCATATAAA
 27267  AAGTATAAATTCTAAATTATAATTTTAAATTTAGGTTTATATTAAATATAAATAAATATT
 27327  CTAATAAATAATAACAAAATAAACTAAAAAAACAAAA
;     G-orf1567 ==> start
 27364  ATGAAAAATAACAAAAACAAAATTTTCAGTTTAAATAAAACCAAAAAAATAAAAAATAGT
 27424  TTAAATAAAAAAATCAAATCAAAAGTTTATATGCTATTAAAAAGTAAAGCATCTAATAAT
 27484  TCTTTTAATTATAAATTTTTAACAATATTAAAAAAGGTTGTTTTAAAATTATGAATATCT
 27544  AAATTAAAAATATTATTAGAATTATCAAAAAATGATTTTCAAAATGTTTCTAATAGATTA
 27604  TTAAATAAAATTTTAAAAAAAGATATAGAAAAATTTAAACCATTTAAAATTCTTTGAGAT
 27664  AAAAAAACAAATTTAGAAAGTTCAACTTGATATTATAAAAATAATAAACAAAATAATAAT
 27724  AAATTTAATAAAAAAAATAAAAATATAAAAAATAATAATAATCAATATAATTTTAATTTA
 27784  AAAATTAAAATTAATGATATTAATAAATATTCTAAATTTAAAATTAAAAATTTATTAAGT
 27844  TTAACTTCTTATTATAATTTATTAAATTTTTTTTATAATAAAAAAATAATCTTTAAATAT
 27904  TCTAAAGATACTAATAACATGAAAAATTTATATCTTAATAATTTATCTTTAAAAAATATA
 27964  AATAAAAATAAATTTAAATTTATAAGTATAAAAAGAAAGATTTATAACAAATATAAATAT
 28024  TTAGTACATACTACTACTCTCAATATAAATCCCTATAATAAAAATTATTTAAATTATAAT
 28084  AATAATAATTTTAATTATAATAATAAATTAAATAATTTATGAATTAAAACTATTAATAAT
 28144  TTAATTAAAATTTTAAATAAAGATAATAATAAGATTATAAATACTAAATATTTTATTTCT
 28204  TTTATGCCTAAAACAATTAATTTTAATTCTAAATATATTGCTATAACTAATAATAATTTA
 28264  ATAAATAATGATATTAATTTAATTAATAAAACTAAAAATGAATTATCTAATTATCAATTA
 28324  GGTTTAATTCAAAATAAATTAAAATTTAATAATAATAATATTAAAAATTTAAATAAATCT
 28384  AATAATATATCTAATAAAAATATAGTTATAAATAATGATATATTAAATAATAATAATTTA
 28444  CTTTTACCTATTTTTAAAAATCATTTAATAACTAAATTAGAAACAGAATCTCAAAAAGTA
 28504  GTAATAACAATTGATCTTAATAATTTAAAAAAAAATAATAAAAATATGTCTAAATATAAT
 28564  AATTATTTACGTGGAATATCTAAAAATTCTAATTCTAGTACTAATAATCAAATAATTAAT
 28624  AAAAAATTAATATCTAATTTAAATTTTATTTATTTTATTCATAATAATGATAATAATATA
 28684  ATTAATAAAAATGTTAAATATATTATTAATTTACATATTTTTAACATATTTAAAAGAATT
 28744  TATTTTTTAGATAGAAATATGAATTTTTTTAAAGCTAAAAATTTCTTTTTTTATTTAATT
 28804  TTAATTGATAAATATAATTTAAATAATTTATTTTCAGTTAATAATTTAATTAATACTAAT
 28864  ACTAAAAAAATGTTAAATTTATTTAAACAAGATAAATTTAATAATACTAATACTTATAAT
 28924  AATAATAATAATTATAATATTTTCAATGAAATTAAATTAAGTTTTAAATTAGCAAAATTA
 28984  TTAATATCAGAAAATAGTAATAATTATAGATTAATAATCTTATATATTTTAAAAAAAATT
 29044  AATAATAAAATTTTAAATCAAAAATTGAATTATATTAAAAAGGTTAAAGGTTATACTAAA
 29104  AATAAATATGTTTATTTTGATAAAATTAATTTTAAAATAAAAGAAACAAATAAAATTAGA
 29164  TCTAAATCTAAATCTAAACCTATTTCAAAGGATTTAATTAGAAATAATTATTTGACTAAA
 29224  GTTGAAAAAAATATAAATCTAAATCTAAAAAATAAATCTTTAATTAATTCTGTAAATAGT
 29284  GTTAATAATAAATTGAATAAAAAAAAAATTGAATTATTTAATAAAAAATCAAAAATGTCT
 29344  AATTTTTTAAATAATAACAATATTAAAAATTATGGCTTTGGGTATAATTTTTTAACTAAT
 29404  GAGTATAATAATAATAAATTTTCTAATAAAATGAAAAATTTTTTAAATAATAATCCTAAA
 29464  AGATTTAAACCTAATCTTACTAGATTTGAAAGATTATTTTTAAAAATAATAAAAAAAAAT
 29524  TATTTTACAAACTGAAAAAATTTCACAAAAAATGAAAATTCAATAAGTTTAAAATTAACA
 29584  GATAAAGGTTTATTTGATTATTATTTAAATTTAAAAAATTTTTCACCTTATAAATATAAT
 29644  TTATTTATTGATTTATTTAATGATAGTTATAATCCTTCACGTAATTTAATTCATTTTAAT
 29704  AATAATAAATCTAATCTTAATTATTTTTTAAATAATAAATTAAAATTTAATTCTTTAGAC
 29764  AATATTAATACTAATATTAACTTATTATGATATTTAAATTTTATGAATAAAGTTTATTCT
 29824  AATAAAAAATTAAAAATTATGACTAATTTAACTAATAATTTATATGATACTAATTTAATT
 29884  AATAATAATAATTATAATAATAATTATAATAATAATAATAATAATAATTTATTATATTCT
 29944  TTAAAATTTAAATTATTTAAATTGAATAAATTTATTGGTTTTTTAAATAATTTCTTTAAG
 30004  AATGTTAATAAACAAATAAATACTATTAATAATAATAATAATAATAATTTTAAGTTAGAT
 30064  TTAAATATTAAAAATAATAATATTTTAAAAAATGATAATTTTAATTCAGAGAATTTAATT
 30124  GAAAAAAATAAATCTTCATTAAAAGAATATAATTCTAATTTTAATAATGAATTAAATAAT
 30184  TTATTTTTAAATAATTATATTAATCAATGATTAGAAAATTATTTAACTATTACTAAAAAT
 30244  AATTTAGATGTTATATTTACTAAGGAAAATGTTATTAAAATTGATCAAACTTTAGATAAA
 30304  ATTAAAAATAGTTTAATTTCAAATAATAATAATAATAAAATTATTAATAGAATATCTAAT
 30364  CCTGTTTATATGTTTAAAAATAATAATCAAATTAATAATAATTTAAATATTAACACAATT
 30424  AATAATAATAATAACTTGATTTATCTAAATAATTCTAATTTTAAATTTAATAACCAATCT
 30484  CAATATTTATTAAATTTACCTGTTTTATTTGCAAATAAAAATATATCCTTAAAAAAAAAT
 30544  AATTTAAATTTAAATAATAAACATATTTTTATTAATCAATTTTTAAAAAATATGAGTATA
 30604  TATAATATTGATATTCAAGGTACATTTATTCATTTTAATAAATTTATAGCTTATAATTTT
 30664  AATCATAATAGTAATAAATTAGTTAAAGATATTTATGATATTTTATTTTTTGCTTTTAAA
 30724  TCTATGTCTTGTTTAATTAGTAAACCTGTATTTAGTTTTAAAAATGATAAAATAATAATT
 30784  CATTTATTTTATTATTTAATTAGTCCTACTTTTTTAAAATATCATCGACCTGTATTTATT
 30844  ATTAATAAAAGTAATAAAATATTTTCTACTACAAATAATAAAACTACAAATTTAAATAAA
 30904  AATAATATTAATAAATATATAATTAAAAATAATAATAATAATAATAAAAAATTTTATATT
 30964  TTAAATATCTTACATTTTTATAAAAATAGAATTTATCAAATTAATAAAATACATAATCAT
 31024  ATACTGAAATTTAACATTTTAAATAAAAATTCTTATTTATTAAATAATTTAATAATAAAT
 31084  TGTAATAGAGATTTAAATTTAATTAATAATTTAATTAATAATAAAGAGTATAATAAGGAA
 31144  TCAATTAAATTTAACGAATTAAAATTGAAATTAATTTATAATTTTTTTATTAATTTTAAA
 31204  AGATTAAATGCTATTATTTTTATTATTAATAAATTAATAAGTTTTTATAAATTAAGATTA
 31264  CTTATTACTTTAAAATATAAAAAAGTTTTATTAAAACATAATAAAATAATTAGAAATAAT
 31324  AAAGAATATATAAATATTTTAGATAAAAATAATATTAAAAATATGATTAATAAACGTAAT
 31384  AAAAAATTTGTTAATTTAAAACAATTCAAAGGTAAATGATTTAAATTTAAAAAAATTCAA
 31444  AAATTATTTTTTTTTAAAAAAAAGAAAAAAATTAGAAATTATTATGAAAAATTAGCTAGT
 31504  ATGCCTTTAACTCAAATTTATCCTGAAAAATTTGATGCTTTATGTTTTATTTTAAGTAAA
 31564  TTTTTTAATAAACCTGTAGAATTAAATTTAATTAGAGTACATTACCCTTATAGTAATAGT
 31624  AATATTTTAGTTAATTTCTTTGCTTTATTTATGAATAATGTTAAAATTAATAGATTTGTA
 31684  CGTAAATTATTTAAATTTACTATCTTTAAAAATATTTTTAAAAATAAATTTAATCAAATT
 31744  AATAAATTTAAAAATAAAAAAAATAAATTTAATAAGTTTAATAATAATAATAAAATTAAT
 31804  AATTTTAATAATTTAACTCAAAATAATAATAATAATAATTCTACTATTATACCTGCTTTC
 31864  TTATCAGGATTTAAAATTAAAATTGGAGGAAGATTATTAAAACAATCTATTAAAGTTAGA
 31924  AAAACTGTTGCTATTCATAAAAAAGGTATTTATGCTAAAGGTAAAGTTAATTTTATTGAT
 31984  TTTGCAAGATTTACTGGAAAAAATAAAAGAGGTATATTCTCTATTTCTATTGACTCTTCT
 32044  CAAACTTTTTTTAATAAATATTAA
;     G-orf1567 ==> end
 32068  TCCTATTTTTTAATTTAATTTATTTTCATTATCTAATAAGTTATTTTTATCTTAATTTTA
 32128  TTTAATATTTTTTTATTAAATTATTTTTATTATCCCATAACCACTCTTTAAAAATTCCCC
 32188  TAATTTTTATTTTTATCAAATAGATTTAGTAGATTAAATTGTTAAATTCAGAAAATTATA
 32248  ATGTATTTTTTCTGATTGATTACATTTTCATTTATTATTTATTTGAAAATATTTTAATTA
 32308  ATAAATAAGGGGGTACCCATAAACCCCTGAATATTGAATAATATTATTAATATTGAAAAA
 32368  TTTAATTTTTAATTTTATTTTAATTTTTTTAGTTTTTTTTAAAAGGAGCGATTAATATAA
 32428  ATTAA
;     G-trnM(cau)_2 ==> start
 32433  GAGACTTTAGCATAATGGTAATGCAGTTCGCT!CAT!AATGGATATTATAAAGGTTCAAA
 32491  TCCTTTAGGTCTTA
;     G-trnM(cau)_2 ==> end
 32505  ATTATTAATTATTAATTATTAATTAATAATTAAATTATATTTTTTACTGTTTATATAAAG
 32565  CTTAATTGAATATGATTTTTTTTTTATATAAATTATTTTAACTTTTAATTATTTAGTTAT
 32625  TTAATTATAAGATTAATTTAAAAATAAATTATTTTTTTATATTAATATTTTAAGTATTTA
 32685  ATATTGATTAATGTTTATAATTTAATGATTTGTTTAATTTGTAAATTTTACTTTTGTTTA
 32745  ATTATTTAAAATTAAAATGTTAAAACTGTTATTAATTAATGTCAAATTTAATGTTAAAGT
 32805  GTAAGATATATTTAGTTAATAGTTTTTTTTTATGTTTTTATGTTTTTATGTTTTTATTCT
 32865  AAAATTAAAGTTATATAACATTTTTAATTATTACTTGATTAATAATAATAATAATTAATA
 32925  TAATAATTATTATTATTTTATAACTATAACAATATTAAGAAGATTAATAAATTAATAGTA
 32985  AGTATATTTTTAAGAGAATAATAGTATTTTTTTTCAGTAAAAAAGAGATTTTAATAAAA
;     G-trnS(uga) ==> start
 33044  GGGCATTTGGCGGAGTCTGGTTTAACGCGCTCGTCT!TGA!AAACGAGTACTTATTGTCG
 33102  TGAGTTCAAATCTCACAGTGCCCG
;     G-trnS(uga) ==> end
 33126  TAATTATAATTAGTTTTAATTATAATTTTTATAAATTATTATTCAATTAAAACTCTAAAC
 33186  TCTAAAATTTCAAATTAAAATTATAAATTCTCACATCAATTATTGTAATTACTTACTGAA
 33246  ATTGAAAAAAATAATTACATTAAAAAATGTAATAATAAATTTAAATTTAATTTAATAGTA
 33306  TTTAAACTTTTTAATTTATGTACTTTCCTTCATATATAATTTATATTTTAAGATAAAATA
 33366  TAGACGTAAAAAAGGTAATTGAAATAAATCTTGAAGTTATAAAATTATTTTTTAAAGTTA
 33426  ATAGTTAATTTATAACTATTTTTAATTGTAATAATAATTGTCAGTATAATTATTATTATA
 33486  ATTATAATTAAAAATGTAAATGTAAATAGTAGTTTGAATTTAAATTGTAATTGTAATTGT
 33546  AATTGTAATTGAAGTTGAAGTTGAAGTTAAAGTAGTAGTTGTAATTTAAGTTCAAATAAA
 33606  ATGGTAGAGAAGTAGTATTGTAATAAATTTTAATACATTTTTATTAATTTTACGTCTATT
 33666  TAATAAATTTAAATTATAACAGTTTTTTTATTATAAATTAGAATTATTTTATTTATATTA
 33726  TAAAAATTATATCACTTTTTTAATGTCTGTTTAGTTACTTATAAATTATAATATTAAAAT
 33786  TTAATAAATATTTTTTAATAGAGTTAAGATATCTAATTCTGATTTATTAAATTAAGTTAA
 33846  ATAAATTTAATTACATAATAAAAATTTATCATCTTTTATATTACTAAATAATTAATTTGT
 33906  AATACTTTTTTTATATTAAATATTAAAAAAACAAAATAAATAATTATTTTTCAATAAATA
 33966  ATTTAACTAATAAAAGTTTGGTAAACTAAAATTAAATTAAATTTAATTTAAATTATATAA
 34026  GTAGGAAGGTTCAATGTTAAATATTATATAAAATCAAATATAAATTTGTGGTTACAAAAA
 34086  GAGAATATATTAACTTTAAATATAATTATGTTAAACACTTTAGTTTGTTAATTAATTATA
 34146  TTGTTATAACAAAAAATTAAATAATGTTATAATTAAAAAAACAGTTATTAAATACAACAC
 34206  CTATATAAAACATATTAATTTTTAGATTCCATCCAGAAAATGCTACTATCTACCTTTTTT
 34266  TATATTTTTATTTAATAAATATATAACTTTATGTAGAATTAATGTAGAATAAATAGTATT
 34326  ATAAATAAATTATAATTATAAATTTTGTAATACTTTTTATTAAACTAAATTTGTCTTATA
 34386  GATAATTATTCTAACTCTAAATTAATTTAAATTTTAATTAATAAGTATTAATAAAGTAAA
 34446  CTATTAAAGGGACTATTAATTGGTTTTAATTTTTATAAAAAAATATAATTAAACTTAAAC
 34506  TTAACCTTAAACTTAAACAATAAAAATTTTAATTAAATCTGCTGTAATAAGATTTTAACA
 34566  GTAAAAATAAAAGTCTTTTTAAATAAAAACAAAAAAAAAATA
;     G-orf107 ==> start
 34608  ATGGAATATATAATGTGATTTAAAAAAATGTTAGGGGTTGCTAGTTCGGATGTTTTAGTT
 34668  TTGTATGCAATATCTAATTTAATTTTATGTGCTTTATCTATATGATGTTTTATAAATATA
 34728  ATTATATATTTATATTTAAGATTATTTTTATCTGAAAATAAATATTTATTAAGTCAAATG
 34788  GAAAAAAGAAAATGATTAAAAAGGATTATAAATTTATATATTAATACAAATATGTGTTGG
 34848  ATTTATTTTGAAATAGGGTTATATTTATTTTCGATGGGTACAATTATACAAACGAGTTTA
 34908  AAAATTATTTATTATAGTAATTAG
;     G-orf107 ==> end
 34932  ATAAAGATTTTAATTAAAACATTTTATAAATTTAAAAGTTCCATTAAAAGTAAATAAAAA
 34992  TAATGGTTAATTTATTAAATTCTTTTATTAATTATTAATTAAATTAGAAATATCAAAAAA
 35052  TTTTATTAATTTAAGAATAAATATTAAACTTTAAACATTAGATATTAATTTAAATTTAAA
 35112  ATTTAAATACTTCATTATTTAAAAATTTAGTATATAATTAAAAGGTAAATTAAATAAATT
 35172  TATGGATCTTACCTAAAATACTAAAATAAAAATTTAAAAATTAACTAAATAAAAATAAAA
 35232  TAATTAATTAATTATTTACTAAAAAAAATAATAAAATAAACTAAAAAAATAAAAAAAAAA
 35292  TAAATAGTCAATTAAAAAAAATAAAAAGATTAAAAGAAGATAATAAAAATTGTAAAAAGC
 35352  ATATAAAATATAACAAAAAAAAAAATTTGTTTAATT
;     G-rns ==> start
 35388  ATTCGTAAGAATTTAATTTTGGTTCTGATTGAACGTTTTTCAGTAGTTTTAAGACATGCA
 35448  AATCATTGTTTTTGTTGAAAAAAATATTAATTTTTAATATTATAATAATAAAAAAACAAG
 35508  GTGTAAGGGTGAGTAAAAATAGATTAGGTTCCTTATAGTCTCTTTAAATAGGAGATTTTT
 35568  TTATTTCTCTTCAGTAATACTGTTCAAATAAATATTGTAGTTAAATATGAATGCCATATT
 35628  AATTAATTCTAATTTATAATTTAATTAATTAAACTAATATAAATTAGGTACAGTTAATTC
 35688  TTAATTAATTAATTGGTATGAGAGAATACTAAAAAAAAATAATATAACTAAAAGATATTA
 35748  TTAATTAACACTTAATAATATTAACACAACTTTTAGGTTCTAAACTGGTATTTAATTATT
 35808  AAAATTTTTTTTAGGATAATAAAAAATAATAAATTAGCATTTATATAAAGGAAATTTTCT
 35868  GCTATAAGATCCGATCTATTCTGATTAGAGGTAGTTGGTGGAGTAAAAGCCTATCCAAGC
 35928  TAACGATCAGTAGCTAAGTTTGATAGAACAAATGGCCACATGGGTAAAGAAAAAATACTC
 35988  AGTAGTATATTACTACCAGCAGTCGAGAATATTAGTCAATGCTCGAAAGAGTGAACTAGC
 36048  TAACTGAAATCGCAATATCGTTACTACTACTATACTGTGACGGTAGCGTGATAAGGTAAG
 36108  GGAAAATAATTATGATAATAGCTTACTATTAGTGTTGTCTAAAACTGGTGCCAGAAGACT
 36168  CGGTAAGGCCAGAAACACAAACGTTAATCCTAATAACCAGGCGTAAAGGGTTCGTAGGCA
 36228  GCTTTTAAAATAAAAATTTATTTTAGCTATATAAAAATATATAATTATATTATTATATTA
 36288  AATTTTTAAGTTTGAAGATATAATCAAAGAGAGGTTTAGCCGATAAATGCTTAGAGTAAG
 36348  GTTTATATCTATAGATACTAGGTAGAGTTCTTATGGTGAAAGCTATTTTTCCACTATTGA
 36408  TTGAAGCTGAGGAACGAAGGTTTGAACAGAAAATAGGATTTGATACCCAGATATCTCTTA
 36468  CTGTCAACTATGAATGGTAGTCATTAGTTTTTATAACTAGTTTCAAAGCTAACGCGTTAA
 36528  CCATTCCGCCTTGAGAGTACGGTTGCAAAACTTAAACCAAAAAAATTAGTCGGTCTCGAA
 36588  GAAAACGGAATGAAGCATGTTATTTAATACGATAATCCGCGTAAAATCTTACCAGTTCTT
 36648  GTATAGCTAGTATAATCTTAAAATAACTAATTTTAATTAGTAATTTCTTTTATTATATGA
 36708  CAAAATTTATTAATTAAATCTTTTTTTTTAATAAATTGTTTACAGGTGTTGCATGGCTGT
 36768  CGTCAGTCCGTACTTTAAGGAGTTAGGTTTGTTCCACAAACGGACGAAATCCCTATTGTA
 36828  AATTTATACTTTACAATTTTGTGTTTTTTAAATAAATTCATTTGGGGCAAAGACAAGTCG
 36888  TTATGGTCCTAATGAACTGGGCTATAGACGTGCCACGATAACTTTTACAAAGTGATGCAA
 36948  ATTTGGACTTTTTATTTTTAATTTTTAATTTTTTAATTAATTATTTTGATTAATACACAA
 37008  GTCTGTATAAAATTAGCTAATCATTAAAAAAAGTTACGTCTAATAAATAATAGACGAATT
 37068  GTTACCTGAAATTCGGTAGCATGAAGAAGGAATTTCGAGTAATCGTTGATCACAAGCGCA
 37128  ACGGTGAAGGTCAAAAATTCGTGATGAACTAACTGTCTGTCACTGGGAAGGAGCTCGGGT
 37188  AGGGGGAAATTGCTATTAATTAATAACTTTTACAAAAATTAGTTTTTTTGATATTACTTT
 37248  AATATCTAACTTTAATAATTTACGTTGATATTTTTATACACATCTTTATTTACTTTTAAT
 37308  TTTTTTTATTTTAAGATAAATTAAACATTTTTGTGTAAGCTTAATTAATCTTAAATAACT
 37368  CACTTGGGTAACATTTCAAAAGTCATAGCAAGGTAGCTGTACTGGAAAGTGCTGCTGTAA
 37428  TATAAATACA
;     G-rns ==> end
 37438  ATCTCATATCAACCCCCGATATTTTTTTTATTTATTTAATTTATATTGTAATTTTTAACT
 37498  AATTTGTATTTATATTTATATTTTTATTTATATTTATATTTTATTTTTTTATTTAGAATT
 37558  AAAATGTTTAGATAAAATAATTTTTTAATTAAAATTTTATTGGTATTGTTAAGGGTATTT
 37618  TTATTTTTTGCAGTTTAAGTATATTTTATATATTTATTTATTTTTAATCTTTAAA
;     G-trnV(uac) ==> start
 37673  GGGAGGTTAGCTGAGTGGTTTTAGCATTAACTT!TAC!ACGTTTTGTACAGGGTTTCGAT
 37731  TACTCTACTTCTCA
;     G-trnV(uac) ==> end
 37745  TTTATAAAATAAATTTTATAACCTAAGAATATACATTGACTATTAAAGATAATAAAAAAA
 37805  TAAATAATAAATTAATTTATTTTAATCCTTATTGTTTACCATTCTTTTTAAGGTTAATTT
 37865  ATTTAATTTTTAATTATTTTATATCTCTTTGGATATTTAAATACAAAATATCACAAATTA
 37925  TTATAATTCTTTTTATCCTAATTTATAAAAATAAATATATTTTGGATAATTGTCTGTAAA
 37985  ATTTAAATAAATAAAATAACATAAAAATCTTTTAATAAATATAAAATAAAAATTAAATAA
 38045  AATACATAAATAATAAACTAATTTATTTAAATTAACCAAATTTATAATAGTTATCTATAA
 38105  ATGCTTATCTTTATTTATTCAAATTATAAAAAATATTTAAATTTACATTTAAAATTTATT
 38165  GTTTTAATTTATAAATTATATAAAATTAATAAAATTTAGTATCATTATATTTTTTTTAAC
 38225  ATAAAAATATAGATTAATTTTTAACTAAATGATTATATTAATTTTTCTTTAATATTATTA
 38285  TATTATTTAATTTTTCTTAAGAATAATTTAATAATTAAATATCTTTTTAATTCTTAATTC
 38345  TCACTTGTGATTTATTATAATAATTAATATTAATCATATTTGA
;     G-trnR(ucg) ==> start
 38388  GCATTCTTAATTTAATGGTTAAAATAGTAGATT!TCG!GACCTTCAAATATTGGTTCAAT
 38446  TCCAATAGAATGTT
;     G-trnR(ucg) ==> end
 38460  AAATGTTAAGTTTAATTCAATTAGAAAGATAATTATAATTATAATTAAATATTTTAAATT
 38520  TAAATTTAATATACTTTTATCAAAACATTTTTATAAATTTAAGGTTATTTTAATCTTAAT
 38580  AATAAATTTTAACTTAATATAGTAAAAATTGTTAAAAATATCTAAATTCTTTTTAAATTA
 38640  TACGTCGGTGCCATGAATTATTTAAATAACTATTTTTTTTTTTTATTTTATATTATTTTA
 38700  TTTTTATATTATTATAATTTTATTTTAATATTAATTAATTAAAATTTATTTAATGGAAAA
 38760  AATTAAAGATATTCAGTATTTCATTTATTATCTTATAGTAAAAAAATATTATAAATCT
;     G-trnC(gca) ==> start
 38818  GAGTTAAGTTTACAGATGGTTTCTGTAGTAGACCT!GCA!AAGTCTATAAAGTTAAGGTT
 38876  CAATTCCTTCTTAATTCT
;     G-trnC(gca) ==> end
 38894  AAACTTAAATAAAAATAAGTAATTATATTTCTAAATAAATTAGATTAATATAAAATACTT
 38954  ATAACTTTTTTAATATTTCAATTATGATTTATTAAAATTAAAATTTTCTTTAAGTTTAGA
 39014  AGTTATAATTAATAAACTATTTAATTAAAATATTTTAAATATTTAATAACATATTTATTT
 39074  ATATAAAATCCTACATATCTCAATAAGTTTTTATTACTTATTACTTATTTTTAATTAATA
 39134  ATTTTATTTTTAAAATATAATAATTTTATTAATTTAAGTAATAATATTAATATAATTATA
 39194  ATTTATTTTATATTAAAAAATATAAATTAAATTAATATGGTTGTATTATTTACGTAGAGA
 39254  TAGTTCAATATTGAATGAAAAAAATTTAGTCTAAAAGACTTTAACTTTTTATTTTTTAAT
 39314  AATTAAAGTTTAAATTTATTACAAATTAAA
;     G-atp8 ==> start
 39344  ATGCCTCAAGTAATACCATTCTTTTTTTTAAATCAAATAGTTTCTTCATTTGTAATCTTA
 39404  TTTTTATTAGTATATATATTTTCTGTATATTTTTTACCTTTATTTACTTTACAACAAGTA
 39464  ATTAGAATATATATTACTAAATTAAGTAAAAATAATTAA
;     G-atp8 ==> end
 39503  TTATTTATTTATTTAAATATTTATTTATTTAATTCTTTATATAAATTTATTTATTTATTT
 39563  TAATTTTTATTAATTATAAAATTTTTATTATCTAATATTTTTAATTAAAAATCTCAATTA
 39623  TAATTATTTTTTTATAGTTTTAATTTTTTAATTTATATCTAAATTTTAGAATATTTCTAT
 39683  TTAATTGGGTTTACTTTCAACCCACCCTAATAATATTTTAACATCTTAATATACACATTT
 39743  ATTTTTATTTTTATAATTTAATTTGATATCCTAGATTAAATCTAATTTTTTTATAATTAA
 39803  TAAAAAAATATAA
;     G-trnD(guc) ==> start
 39816  GAGTCATTAGCTCAATCGGTAGAGCACCTAATT!GTC!AATTAGGATTATTTCAGTTCAA
 39874  ATCTGTAATGACTCG
;     G-trnD(guc) ==> end
 39889  TTAATTTAGATAGTTAACCATTAAAAATAATTTTTTAATTTATAATCTAAATTTTTAGAA
 39949  TAACTTTAATAACTAAAAAAAAAAGATACCTTTAAGTGTAATTGTAATTGTAATTATAAT
 40009  TGTAATTGTAAGTGTAAAAATAATTATTCTTCAGGTATGATCTAGTTTAAAAGAATATAT
 40069  AAATAATTATAACTAAAATTATCTTTATTAAAAATAAATTAAGTTATAATTATTTTTTAA
 40129  ATAAATTTAATTTGTATAATTATTATTAAGATTATTTTACTTTAATAATTATTAATTTAT
 40189  AAAATAAGTATTGTTGTTTAGATATAATTAATTATGATAAATAATGTTAATTAATTATAT
 40249  TTTAATAATTTATAATTTTAATAATTTAAAAAAGTTTAATATTTTAAGAATT
;     G-trnW(uca) ==> start
 40301  AAGAGTGTAATATAAAGGTAGTATATTGATCT!TCA!AAATCAATCGTAGGTGTTCAATT
 40359  CGCCTCATTCTTG
;     G-trnW(uca) ==> end
 40372  CTTTTAATTATTAATAAATAAAATTAAATAAATAAATTATTGTAGTAATCATCCTTAAAT
 40432  TATTTTATTTAATATTCTTATTAATTTTAATTATAATTAATTTAAACTTTTCTTAAGCTA
 40492  TAAGGGAATATAATTTTTTTTTAATTAAAAAAAAATATAAATCTAATAATATATAAGTGA
 40552  TATTATATATATTTATAATCAAAAATGAAAATACTATTATATAATTAAATTAAGATAAAA
 40612  AGATATATTAAATAATAATTAATTTTGGATAAATTTATAATTAAATTTAAGTTAATATAA
 40672  ATAATTATTTATTTTTATAACATTATTATTATATTTTATAAAATTAAACAAATAAAATAA
 40732  TTAAGTAATA
;     G-trnI(gau) ==> start
 40742  GAGCCTATAATTTAATGGTAGAATAATTTCTT!GAT!GAGGAATCAGTAGAAGTTCAAAT
 40800  CTTCTGTGGCTTA
;     G-trnI(gau) ==> end
 40813  AACTAACTAATTAAATTAAATTAATTAAAAAATTAGTTTAATATTACTAAAATAAACTAA
 40873  TATAAATAATCTAAATAATAAATTTAAAATAATTTTAATAAAAAAATATTAAAAATATAA
 40933  AAGAATAATAACTAATATTATTAATATTAAAAAATTAACTAAAATTAATTATATCAATTA
 40993  AAATATTAATAATCTAATTTAAATAAAAAGAATCTAAATTAATATATTTATTATAAATTA
 41053  TATAAATAAAGGTTTATAATTAAAATTAAATAATTAAATTCAAATATATTTTGGTCAAAT
 41113  ATACTTCTTTTTTAATTTTAAGTTTAAGTGCTAGATTTAATAATTATATTTACGTTTA
;     G-trnR(ucu) ==> start
 41171  ATTTTCTTAATTTAAAGGCAGAATAGTACTCT!TCT!AAAGTACATATTCCGGTTCGATT
 41229  CCGGAAGAGAATA
;     G-trnR(ucu) ==> end
 41242  ATTAAAAAATATTAAATTTTATTAACGTTATTTATTTTATTTTTTAATTTACAAATAACT
 41302  AAATTAATTAAAAGTTCAAATTATTCATTATAATTTAATGTGAACGATTATTTCCATTTA
 41362  TATTAAATAATAATTTAAACCATTTATATTATTAAAGA
;     G-trnG(ucc) ==> start
 41400  ACAAGTTTAGGTAAATGGTATACCAATTGCCT!TCC!ACGTAATTATTGCTGGTTCGAAT
 41458  CCAGCAACTTGTA
;     G-trnG(ucc) ==> end
 41471  TTATCTAAAAAAATAAAATTAAAATGGATCCACTAAAATAACAAATTCAAATTAAAAAGT
 41531  ATAATATACTTATATCACTATTCCATTTTTGTATATTTATCTAAAATTTATAAAAATTTA
 41591  ATATATTTTTGTTTTCAATAGTTAATCAAAACATTTATTCATAATATTTTTAGGTATTTA
 41651  AATTGGAAATATACATCCAAATAATAAGATCTTTAATTCTTAATTAAATTTTAATCGATA
 41711  TTTTTATATTTATTTTGTTTATTTAATTTTTATATTTTATTTAAATTTTTTCTTTATTTG
 41771  TAAATTCATTTGAAAGTTTTAATAAGTTAAGTTATATTTACTCTGCCTTACGACATTCTG
 41831  CTATTTATTGTCATATTTTTATTTTATTTTATTTAAAAAGATATAGTTTTAAATTTAATA
 41891  AATACCTTTTTTTGTTTAAATTTAAACATTATAAAAAAAATGTTTAAGTGTGTTATTATA
 41951  CATATTTAAGCTTTTTCATATTAATTTTTAAATTATTTTGTTTATTCTTATATACCCTAA
 42011  ATTATAAAATATAAACAATTAAATAAATAATTAAATATAAACTATTATATCTTATTTATT
 42071  GGTTTAATATAATTATTTTTTGATGATATTTTTTTGATATAGTGTAAATAATTTTAATTA
 42131  AATAATAATTTATTAATTTAGTATTAATTTTTAATACTATAAATTAGTAACATCTTAACT
 42191  AAATATTAATGAAATAAATTTTGCTAGATTAAATATCTTGACTTGTTTTCTATCATCTTA
 42251  ATCATCTTATCTTATAATTAAAAATTAAATTAGTTTTAGTAAAATTTTATTATATAACTC
 42311  AATTTGTATTTGCTTTAGATTTTTAATTATTTAAAATATTCTTTCTTTTATATTTTTATT
 42371  ATTAATCTTAATATTATATAAAAAAAATATGTAAAATAGAAAATTTTAATTATAATTATA
 42431  ATAAAATAATTTTATGTCTAAATCTAAATCAAAAAGAGTTTTTAATTTCTTAATTATAAA
 42491  ATAATTAAAAATAGAAATCAGTAATTATATATTACTTATTACATAATTTAATTATTTGGA
 42551  TCCCCCTTGCCTAGCCTTGCCTGGATTGCAAAACATACATAATTTAAATTAAATTTTTCT
 42611  TAAGTTTAATTTAATTATATGTTTAACCTTAATATAAAAAAAATTAAAATTTAAATCTTA
 42671  AAATAATTAATTTTTTAATTATTACAGATTAATTAGCAGTTATATTTATTTTTAATAAAT
 42731  TTATACTTTTTTATTAAATTTAATATTACAGGGAAATTTTAATTATTTATAGATAATTTA
 42791  GATAATTTTAATATATTCTAATTTTAATTAATATAAGATTTAACTAATAAATAATAACTA
 42851  TTAACTATTAACTATGGAAATTGATATATTAAAAAAATTTATTATTATTAAAAGTTACTT
 42911  AATATTGTTTAATAATATAATAAAAAGAGTATTTTTATTTATTATAACTGTTTGGTTTAT
 42971  AAACTTAAAAATATTAAAGGTTAAATATTTTAATTTAATAATTAAATCTTAATTTAAAAA
 43031  GTAATATTGTCTCATATATCTTAATTAGTTCATAAAATTAAATAATTATATAAGTATATT
 43091  ATTATTAATAATAATTTAATAATAAAAAAATTAAAATAAAAATTTAATTAATAACTAAAA
 43151  GAGTGTAGAGATAAGAGTATATATAAAAAATTAATTAAAAAAATAATA
;     G-nad1 ==> start
 43199  ATGAACAATATATATTTTTCTTTTTTTAAAGATAGT
;; mfannot: G-nad1 ==> start Def by similarity
 43235  AATTCTTTAAATTCATGGAGTGATGGATTATTTCATTTTATAGATGTTCTATGTGTTATT
 43295  TTTCCTATTTTATTAGCAGTAGCTTTTATGACAATTATTGAAAGAAAACAATTAGCTGCT
 43355  CATCAAAGAAGAGTAGGACCTAATGCTGTTGGATATTATGGACTTCTTCAACCTTTTTCC
 43415  GATGCTTTAAAACTTATTCTTAAAGAAACAATTATCCCTTCTCATTCTAATAAAATTTTA
 43475  TTTTTTTTAGCTCCAGTTTCTACTTTAATTTTTAGTTTATTAGGTTGAGCTGTTATACCT
 43535  TTAGGACAAGGTTTAGTAATTCTTGATATATCTTTAGGTATTTATTATACTTTAGCTTTA
 43595  TCTTCTTTAGGAGTATATGGTATCTTATTTGCAGGTTGAAGTGCTAATTCCAAATATGCC
 43655  TTTTTAGGTTCTTTAAGATCAACATCAGCTATGATTTCTTATGAATTAATTTTAAGTTCT
 43715  ACTATTTTAATTATTATTTTTTTAACAGGATCTTTAAATTTTACTAATATTATTGAAAGT
 43775  CAACAAGCTATTTGATTTATTATACCTTTATTTCCTGTATTTATAATTTATTTTATAGCC
 43835  ATTTTAGCTGAAACTTCCCGTACACCTTTTGATTTACAAGAAGCTGAATCCGAATTAGTA
 43895  TCAGGTTTTATGACTGAACATTCCTCAGTTCCTTTTGTTTTCTTTTTTCTTGGAGAATAT
 43955  TCATCAATTGTATTATTTAGTTGTATAACTGCTATTTTATTTTTAGGAGGTTATAATTCA
 44015  CCTGAATTTTTTGTAAATGAATCAATATTTAATATCCAATCTATTATTTTAGGTTTAAAA
 44075  ACTTGTATTTTTTGTTTTTTATTTGTATTAGTTAGAGCCACTTTACCTAGACTTAGATAT
 44135  GATCAATTAATAGATTTATGTTGATTATATTTATTACCTCTTTGTGTTGCTTTAATTATT
 44195  TTAGTTCCTAGTATTTTAATAGCTTTTGATATTATCCCTTATTAA
;     G-nad1 ==> end
 44240  ATTATTTAATTAATTTAATTAACTTAAATATATTAAAAAATTTTACATTTATATATTAAA
 44300  TATTATACTTAATCTTAAATTATCTTTTATTAGTTTAATATTAAAAAATTAAAATTAACT
 44360  TAATTAAACAAATTTATACTTTGAAAATTAAAATTAACTTAATTAAACAAATTTATACTT
 44420  TGGTATACTTTTTTTTAACAATTTAATTTTATAATTAAATAATTAAATATTTAATATTTT
 44480  TTATAATTAAATTAAACCTAAATTTAAATAAAATCAATATAAATGGCTTAAATTATCCTT
 44540  TTTATTTAGTACTTAAAATTAATATCTTTAATTAATTTATTTTAAGTATTAAATTATAAT
 44600  TATTTAATATTTTTATTATATTTTTAATTTATTAACTTTTTAATAATTTTTAATTTTTAA
 44660  TTGATTCATAGTAGTTTTTAATATTGTTTAATAATTTTGAAAGTAATTATTAATTTATAA
 44720  ATTGTATTTTTATTTTAGTTATTTTTAATAGGACATATTATAATTTATATTAATTTTTTA
 44780  GATTATAATTTAAATTAATTTGATTAAGAATTAAAAAGTATTAAATTAATAATAGGTTTA
 44840  ATTTTATGTTAAAAGAATAATTATTTATTAAAAATAAAAAATATTAAATGTAAAATAAAT
 44900  ATTTTAATTTAAAGTTATAGTGTTAAGTATATTATTAAATCTTAAGAAATAAAATAAATT
 44960  TAATTTTATTTTTATAATTTTATAATTTAATCTTAATTAATATATAACTACTAATATTAA
 45020  ATATACTAAAAATTAAACTATATTTAACTAATTTAGTTAATTTTAAAATATAACTTTTTT
 45080  TGATATAATATCAAGATCTAATTTTTTTAATTAGTCTATTATAATTAAAGAGAGATTTAA
 45140  ACTCCTTTATTAAAATAAATATATTTATTTTATGTTTATCTAAATTCAAATAAATTAAAT
 45200  ATTATAATCTAATTATAAGAATATAAAAATTAAAATTATATATTTCTTTAATTATAATAA
 45260  AAGTAAGTAACTTAATAATTTATATTTT
;     G-cob ==> start
;     G-cob-E1 ==> start
 45288  ATGAGAATTTTAAAAGATAATGTTATATTGAGAATTTTGAATTCTTATCTTGTAGACTCT
 45348  CCTCAACCTGCTAATCTTACTTATTTATGAAACTTCGGTTCTTTATTAGGACTTTGTTTA
 45408  GTTTTACAAATTTTAACTGGATGTTTTTTAGCAATGCATTATACTCCAAATGTAGATATG
 45468  GCTTTTAATAGTGTTGAACATATAATGAGAGATGTTCAATCAGGATGAATAATTAGATAT
 45528  ACTCATGCTAATGTTGCTTCATTCTTTTTTACATTTTTATATATTCATGTAGCAAAAGGT
 45588  TTATATTATAATTCCTATAAATCTCCTAGAGTTTTATTATGATCTATTGGAGTTATTATT
 45648  TTAATTTTAATGATGGCTATTGGTTTCCTGGGT
;     G-cob-E1 ==> end
;     G-cob-I1 ==> start /group=ID (3.32e-44)
;     G-cob-I1-orf344 ==> start /first_aa=L /note=GIY ;; evalue:9.2e-22
 45681  ttgttacatagcccaaaatgatttaaattaaattttaaaaaatataaattaaataaattt
 45741  aacattaataaattctctcttaattctgtaaatattcataatactgtttctgcctgcctt
 45801  gccgtacgtcaagcaagtcattgtttttttttaagacatggtatacataaaactttttca
 45861  gatataaaacaaagtaattttataggtaaaagaaatttttatacttcaagtagaaaagac
 45921  ttatttttaactttaccttgtaaaaataattgtgatgaaataaataaatttattacaatt
 45981  aaaaatattaatcctgtgtttatatatgataatctagttgataataatataaaaaaaaat
 46041  attttaaaagatacaaagaatcttagtggtatttatctaattttaaataaattcacttta
 46101  gattattatataggatcagcttctactggtaaattatatgctagattcactaatcattta
 46161  ttaaattttaatggtagtaaggttgttaaaaatgcagtaaaaaaatatggtttatcttca
 46221  ttttcttttatgattttagaattatttcctgaaatagtaaacaaagaaaataataaaaaa
 46281  ttattagatttggaagatttttatttaaaatctttattacctaattataatattttaact
 46341  gaagcaggatctagttttggttataaacatagtgaaattactagaattaaaatgaaagct
 46401  atttacagtgaagaacgtagaatgactattgcaaacttaaataaagataaaaaattatct
 46461  catgaaactatagaacttatgagacaatcggctttaaatcgtaagaaacctattttttca
 46521  gaagaatctttaacaaaaatgaaaaaaaaatctaaagctatattagtatataatttagat
 46581  tatacagtatatggtgaattttctagtattacagatgcttctaaatctttaagttgtgat
 46641  caaaaaacaattattagagctttaaatagtcctaaaaagatattaagaagacgttgaatt
 46701  gttaaatatgtttaa
;     G-cob-I1-orf344 ==> end
 46716  attaattttttttatatttaaaaattgaatttaaattatagtcccataagtaataatttt
 46776  tatgcaatctatggagagaaataaaaattaaagtggaatagcccgacagggatattgaag
 46836  aaatatttagatttctttggcaatgttagtgaaaacgatcaaagaatttttaattctact
 46896  ttacttaaaagactaattagtaaagatttatgatattaaatgttagagatcgtcggttat
 46956  ccatataatcgcgacagactgggtcactaatgggtgtctgaaatgatgcttaatgtacag
 47016  tcgaaatttttagtttaatgacatgtttaaacatgtttaggactaatataatatacgaaa
 47076  tcaaagttattatagctttttatttttaacctgagaattattttaacttttaaaattaat
 47136  tttcagattatagtcactacttaaataaaattaataaaataagtaaaaaaataaaaagta
 47196  aataaaaaag
;     G-cob-I1 ==> end
;     G-cob-E2 ==> start
 47206  TATGTATTACCTTTCGGTCAAATGTCATTATGAGGTGCAACAGTTATTACTAATCTTTTA
 47266  TCAGCTATTCCAGTATTTGGACAAGATATTGTTGAATTAATTTGAGGAGGTTTTTCAGTA
 47326  TCTAATGCGACATTAAATAGATTTTTTTCATTACATTATATTTTACCATTTGTATTAGCT
 47386  GCTTTAGTTGTGGCACATTTTATGGCTTTACATATTCATGGTTCAAATAATCCTAATGGA
 47446  GTTACAGCACATGCTGATAGATATCCAATGTATCCTTTTTTTATTTTTAAAGATTTAGTT
 47506  ACAGTTTTTGCATTCTTTTTAGTTTTATCAATTTTTGTCTTTTTTTATCCTAATTTACTT
 47566  GGTCATTCAGATAATTATATTCCAGCAGATCCAATGGTTACACCTGTTTCTATTGTTCCT
 47626  GAATGATATCTTTTACCTTTTTATGCTATTTTAAGAAGTATACCTAATAAATTATTAGGT
 47686  GTTTTAGCTATGTTTGGAGCATTATTAATCTTTTTAATATTACCTTTAACCGATATATCT
 47746  AGAATTAGAGGAAATCAATTTAGACCAGCAATGAAAATTTTATTTTGATTTTTTATAGTT
 47806  GATTTCTTAATTTTATTTTGAATTGGATCTCAACATCCTGCTACTCCTTACTTAGAAATT
 47866  GGACAAATTGCTACTGCTTTTTATTTTGCTTGATTTATAGTAATTGTACCTTTAACTGGT
 47926  TTAGTTGAAAATACTCTTTTAGATATCTCTACTAAAGATAAATCTTAA
;     G-cob-E2 ==> end
;     G-cob ==> end
 47974  TTTTTATTTTACTAAATATTTTAACTTAAATTATATTTTAAAATTTAATTATATTTATTA
 48034  TTTTTATAATAATAATTATTTTTTATTATTTTAGTATTTAAGAGATTAGTATTTATAAAT
 48094  TATATTTTTATATGATTTAGACATCCTTTAGTTAAATTTAAATTAAAAATTAGATATAAA
 48154  AATAACAAAAAAGATAAATTAATAAATTAAAGCAAATAAAATAATAAATTTATTGGAATT
 48214  ATTCTCATATCAGTGATTCTGTTATAATATCTACTGATAGTTAATAGTTTTATAAGGGAA
 48274  GATTTTCTTGTTTAATCCTTTATTAAAATAAACTTGAATTATACATTAAGTATTAGTAAA
 48334  TATTATAAAAATAATAATATTACTCTTCATTATGTAACATAAGTAATACTAATATTAAAA
 48394  ATATTAAGGTTTAATTATACTTATTAATATAAAAAAATAAATTATTGGACATAGTTAATA
 48454  ATACTAATGTTGATCAATTTTTTATTATAATTATATTTTAATTATAATTTACAATATTTT
 48514  AATTGATAGTTAAATATAATTTTTAAGAATTTTTATTTTTAAAGTTATAAAAGAAATTAA
 48574  TTGACCTTAACTATTTAAACTTAAGATCGAATTACAAATTATTTAATTCCGGCAAAAAGT
 48634  TAAAAAATTCAAATAAAAAAAAGTAATTTAAGTTGGAAAATTATATTATAAATTACTAAT
 48694  TAATAAATAAAATTATATTATTTTTAGTATATTGTTGATTATTAGGAATAATCTCATTAA
 48754  AAAAAAAATATATTAAATTTAATTGGCAATTGATAGTCCAATACTTCATGAACAATTTAT
 48814  AAACAAAAAATTAATTATTAATTTTGTAATAATAAGTTATTAGTTTTTAGATTTGTTAAA
 48874  AAAAATCAAGGATTGAGAATAAATATAATTAATTATATAAATAAATATTAAAATAAAGTT
 48934  TAATAATAAATTAATAATTTAAATTTTTATTATATATTTCTTTAATTTAAAAACTAAAAT
 48994  TATAATAGATTAAATTAATATTAATATTTTAAATTTTAATATCTCTTAAGTATAATTAAA
 49054  TTATATTTTTTTTTTAATCATAGTTTAAAAATAACAAATAAAAATAACTAATAATTATAT
 49114  AATTATTCTAAAAAATAAATTATTTTAATATTTATTTATATATATAATTATATTTATTAT
 49174  CAACCCTTGAAAGAAATTTTAAATATTTATATTTAACTTATCATTTATATTAATATAAAA
 49234  AAAAGATATATAAATTAACCATTATTTTAACTTTTAATTTAATTTCATAACATTATTATT
 49294  CTAAATATCCTGTTTATTTAGGGTTTTATGTTATTAAATAAAGCTATTTTTCTAGATTTA
 49354  GATCTAGATATATTAATATTCGTGAAAGACACTATTATGCCTGCCAGAAAATAAAATAAA
 49414  AATTAACTAATCTTTAAAATTTAAAGTTTAAAATATTAGAGTAATATCTATGTTAATTAT
 49474  AATTCTGTACTACATTGTAAAATTTGTTATTAATTTATAATATTATATTATTATTAATTT
 49534  TTTAGATCTTTAATCTTAATCTTTATTTTTTAATTTTTAATTTAAATTCAATTTAAATTA
 49594  ATTTTAAATAACGACTTAAAAAATCTTAAAGTCAATGGCTATTGTAAAATTTAATTGTTA
 49654  TAATTTTATTTAATAAATAAAAAAACACACTAGATTCATTAATGGATTTACACACTACTC
 49714  TTAGGTTCGATTCCTATAATCCTTAGATTAAATAATTTATTAAATTATTTAAGAATAAAT
 49774  TAAAAGATTAATCTTAAGAAACATTAAATTTAAATTAATAAAAAATAAATTAATAATTAA
 49834  TTAAAAATAATATTTTTATTTTAGTTGATTATAATATTTATTTGTATTTATTATTCTGTA
 49894  TTATTAAATAATTTAATTTTTATTTTTATTTTTATTTTTATTTTTAACTTATATTTAATA
 49954  AAAATAAAATTTAAATTTGTCGCAAATAATAATCAATTATTATTTAAATTTTATATTTTT
 50014  AATGTAATATAATTATTAATTTAATACTTAATGTTTTAAATTCTATTTTTTGTTTTTTAA
 50074  TTAAAATTTAATTAAGTTATTTAAATTATAAATTTCTTATTTTATTTTAGTTTAAGTATA
 50134  TTAGGTTTATTTATTTATTTTTAAATAAATAATTCCTATTAAAATATTTTACCTTATTTA
 50194  TTCTTATTTAAAATATTAAATAAATATAATAATAAATATTTAAATACTTATTCTCTTATT
 50254  ATTATCAACTAAATTAATTAATAATAAAATTATTTACAGAATATACATTAATTTTATTTG
 50314  TTAATTTTTATGAAGGTACTATTTAAAATTAATATTAATTTAATATAAAATATAAATTTA
 50374  TATTAACTAAAATTACTTACATTGTAACACTCATAATTAATTTCTGTACTTATTGAATAT
 50434  TCTTTAAATTAAATTTATTATACTTTTTTTAATTGTTTTAAATTCTTTTTTATTTGTATA
 50494  AACGTAAATATAAACACAAATATAAGTGTCTATTATAATACGTCATAAAGGATTAATCTG
 50554  TATGTATTTATGAATTATTATTTATATAATAATTGAATTTATAAATATAGGACAAAATTG
 50614  TAGTTTAATTATTAATTTAATATTTTACTAATCATTATTTAAATAAAGAAAATAATATAA
 50674  TTGCATATATTTTTATTTTTTATTTTATAGTTTAATAGAAAACATGATTCTTAATCTTTA
 50734  ATTGTTATTTTTGTTATTAATATTTAAAATAATCTTAATCTTAATCTTAATCTTAATCTT
 50794  AATCTAAAAATCTTAAAGATAAATTTCTTTTTAATCTATTTAATTTAATATCTGAACAAA
 50854  ATATGTTTCAATTAAAATTTTATTTTAAATAAACTCATTAAATGATTAATTAATAATAGT
 50914  TTTTTTTATTAAAAGTAAAAATATGATATAATTAAAAATAATATTTTTAGTTTAATTTAA
 50974  TAAAAAAGATTAAATTCATAGTTATGATTTATAATTAAAATATAAAAAATAGAATTAGTA
 51034  AATTAAGATAAACATAATTAAAATAATTA
;     G-cox2 ==> start
 51063  ATGACACAATTTTTATATTTATTTAATAATATTATATGAAATGATGCAGCTGAACCATGA
 51123  CAAATAGGATTTCAAGATAGTGCTGCTCCAGGATTTACTGGTTTAGTAACACTTCACAAT
 51183  AGTATAGGTTTTTATTTAATTGTAATCGGAGTTTCAGTTTTCTGAATTCTTTTTTCACTT
 51243  ATTTATTATTATAATTCTAATAAACATCCTATTGCTCATAAATATTTAAATCACGGTACA
 51303  GTTTTAGAATTAGTATGAACTATTACTCCTGCTTTAGTTTTAATAGCTATTGCTTTTCCT
 51363  TCATTTAGATTATTATATATAATGGATGAAGTTATTTCTCCAACTCTTACAATTAAAGTA
 51423  GTAGGTCATCAATGATATTGATCTTATGAATATAGTGATTTTATTTCTGAAGATGGTGAA
 51483  TCTATTGATTTCGATTCTTATATGATTCCTGAATCAGATTTAGAATTAGGACAATTTAGA
 51543  CTTTTAGATGTTGATAATAGATTAGTTATTCCTGTTGATTGTCATATTAGATTAATTGTT
 51603  ACAGGTGCTGATGTTATTCACTCTTTTGCTGTGCCTTCTTTAGGTTTAAAATTAGATTGT
 51663  GTACCTGGAAGATTAAATCAAGTTTCATTTATTGCGGAAAGACCAGGTATCTTTTATGGT
 51723  CAATGTTCTGAAATTTGTGGAGTATGACATGGATTCATGCCTATAGCTGTTGAAGCTGTT
 51783  GAAAGTAATGATTTCTTAGTTTGATTAGATTCTCAATTTTAA
;     G-cox2 ==> end
 51825  TATAATCAATTTAAATTACCTAATTTCACATTATTTAATTTAATAAACTATTACTATTTT
 51885  AATTTAATTTTAATTTTAATTTTATTTTTAATTTTATTAATATTATTAGAAGTTATTAAA
 51945  ATAAATATAAATTTTTTAAATTTTAATGTTACGGTAGAAATTTAACTGATTAATTATTTG
 52005  TATAAATCTTTTAATAATTTTTAAAATAAAATTAAATATAAATTTAGTTTTTAAAAGGAT
 52065  ATGTGGATTGAAGATGAAGATGAAAAATTTATATATAGATGTAGATGGACGTTAAGATTT
 52125  AACGTTATATAAAACTAATTAAATTAAAATTTATTAATTAAAATTAATAAAGTATAAAAA
 52185  TTAAAAATCTAACAATTATCAAAGAACTATTTAGTCTAAACAAAAATATTTTAACT
;     G-nad4L ==> start
 52241  ATGACATTTGCATTAATTTTATTTTTAATAGGTATTTTAGGTTTTGTTTTAAATAGAAAA
 52301  AATATTATATTAATGATCATTGCAATTGAAATAATGTTATTAGCAGTTACGCTTTTAATA
 52361  TTAATCAGTTCTTTAGGTTTTGATGATAGTATTGGACAAACTTTTAGTATTTTTATTATT
 52421  GCAATAGCAGCTGCAGAGTCTGTTATAGGTTTAAGTATTCTTGTAGCTCATTACAGATTA
 52481  AAAGGAACAATTTCTTTAAGAACTTAA
;     G-nad4L ==> end
 52508  AAA
;     G-nad5_1 ==> start
;     G-nad5_1-E1 ==> start
 52511  ATGTATATTTTAATTATTTTATTACCTTTATTAGGTTCATTATCAGCAGGTTTATTAGGT
 52571  AGAAAAATAGGAATTAAAGGATCCCAATTTATAACTATAACTACTTTATTATTATCATCT
 52631  TTATTTATGTCTATAGCTTTTTATGAAATTTGTATTTGTGGATCACCTGTTTATATTAAT
 52691  TTAGGTAGTTGAATAGATTCTGAATTTTTAGTTATTTCTTGAGAATTTATTTTTGATCAA
 52751  TTAACAGTTTCTTTAGGATTAGCTGTTTTATATTGTTCTACTTTAATACATATTTATACT
 52811  ATTGATTATTTATCTTCAGACCCT
;     G-nad5_1-E1 ==> end
;     G-nad5_1-I1 ==> start /group=IC2 (4.03e-48)
;     G-nad5_1-I1-orf418_2 ==> start /first_aa=D /note=LAGLIDADG ;; evalue:4.7e-31
 52835  gacaagcattttaggaaaatgctaaaaaggggtaaactatcaaactccggggaaccccta
 52895  aagcttatgataccaaactatagtcgaaaggctataagtggatgaactaattactcatgt
 52955  acggtaacaagtcataagatgagtgaaaacgaaatgggtaatcgcggatctaaatcagat
 53015  tattttaataattctgtaaaagagcaacgagtagacggtagttggtgttttaaatcttca
 53075  aaaaataatttaaaacatttaaggtgtactctaatggattttgaaaaaaattatccaatc
 53135  aaaatcctttctaaacaattaaatttaaaaaatttttctacatgtagttattccgccgat
 53195  attaatccttgatttgtaactggtcttatagatgctgaaggttcattttctattataatt
 53255  gataaaaatataaatcgtactttaggttggcgtattcaacctaaatttcagttaggttta
 53315  catatatgtgatatttctttattattacagttacaacaattttgaggaggaattggttca
 53375  atacataaaaatactaatcgaaacatggtaaatttatctgttgattcaattaaagatttg
 53435  actttaataatcaaacattttgaaaaatatccgctattaactcaaaaagcggaagatttt
 53495  tttctttttaaacaagtaataactattataaagaataaagctcatctgtctatcgaagga
 53555  ttacatcaaataattaatataaaagcatcaattaatagaggattatctaatatgttaaaa
 53615  tctgaatttaaaaattttactccagttgaaagatttattattaaaactgaaaacattcca
 53675  gatccgtattgattaactggatttgttaatggtgatggatgttttgatgtaaatattacc
 53735  caatcaacaaataaaataggatatcgagtacaattaagatttagaataactcagcataac
 53795  agagatataaatttaatgaaattattaaaaaaatatctaagatcaggaataatatataaa
 53855  tatcctaaccaatctgctgttagtttaacaatatataatatttctgatataaataatata
 53915  attatacctttttttaataaaaatactctgtttggtgtaaaattattagattatctagat
 53975  tgattagaaatagtaaaattagttaatgatggttcccatttgacaattgaaggtttaaat
 54035  ttaattcgaaaattaaaggatggaatgaacacaggtagaaaatttaataatatttaa
;     G-nad5_1-I1-orf418_2 ==> end
 54092  ttgcatgataaatttgatagccatg
;     G-nad5_1-I1 ==> end
;     G-nad5_1-E2 ==> start
 54117  CACAATCAAAGATTCTTTTCTTACTTATCTGCTTTTACTTTTGGAATGTTAGTTTTAATT
 54177  AGTGGAGGTAATTATTTTGTAATGTTTGTAGGATGAGAACTTATTGGAGTTGTAAGTTAT
 54237  TTACTTATTAATTTTTATTTTACTAGAATTCAAGCAAATAAAGCAGCAATTTTAGCTTTT
 54297  ACTATGAATAGACAAGGTGATATGTTATTAAGTATAGGTTTTTTTGCTTTAATCGCTTTA
 54357  TTTAGTTCTTTAAATTATTCTACAATTTTCTCATTAGCGCCTTATATGAACGAAACAGCT
 54417  ATAACTATAATAGCTTTATTATTATTTGGAGGTGCTTCTGCTAAATCGGCACAAATACCT
 54477  TTACATAGTTGATTACCAGGAAGTATGGAGGCTATAACA
;     G-nad5_1-E2 ==> end
;     G-nad5_1 ==> end
 54516  AAACTCTAATTATTTTATTATTATTTATTCTTTTTAACTAATTAAATCATTTTTATTTTT
 54576  ACTGAAAAAAAATGTATAATTAAATTTTATAATATAATCGAAAACTATTTACTATAACAA
 54636  AAGAATTAAATTATTAATTATACAAAATTAATTAAATAAATGTAATAATATTGTTTATAA
 54696  TCTTGATCTAATAATTTAATTATTTTTTTATATTTTTTAACATTATAATATTTAAATTAA
 54756  AGAAGAAAAAGTAATAAAATAAAATAGTAGTGGTCTCCTAATCAAAAAATAAACTATATG
 54816  CTGGAAAAAAATAACAAATTTGAGTACTAAAATAAAAAATATAAAAATATTTAATTATAT
 54876  TTTTATTATTTAGTGAAAATCTTAAATTTTTTTTCTATCAGCAAGATTATATTTAAATCT
 54936  TCAGAGACTTCATGTTTATTAGTGAAATATTTAAAATATTTTAATTTAATTTTTAAATTA
 54996  AAATTTAAATTTATATCACAAAAGATAAAGTCCTATTTTCTCGTTATAATTAATATATTA
 55056  ATGTTTATGTCTAATTTATAATTAACATATTATTGTATATCTTTAAATTTTATTAAGCTA
 55116  AACTGTATTTATCTAAATTATTTTTTATATAAAATATTTAGTATGCTATCTCTACCATTT
 55176  TTACTTTTAATTTTTAATTAAAGTTTTAATATTTATAAAGCTTAATTAATTATTTTAGTT
 55236  TTAAACAAAAAACCTCATATAATAATTTATATTAACATGAATATTTTTATTATTTTTAAT
 55296  ATTTTTACGTTATGACAATATAAATAGTTATTTTTATTTTTAATTTAAATAAATATAATC
 55356  CAATTTATTTACCTTTTAAATACATTTAAATAAATTAAAATAATATATTAATTATTAAAC
 55416  CCTTAATTTAAATTATAATTATTTAATAAATTTAAAATATTTAATTGTTTTATATTTGTT
 55476  TTATTTAATAGAAATTTAATTCTTTTAAGATTTTAAAATATTAGAATCTTAACTTTATCT
 55536  TTTTAATAGTCAATTATTTAATAAATATTTAAAAGAGTATATCATAATAAATTTAAAATT
 55596  ATCTTAAAAATAACTTATTTCATAACATCTCAAAAGAGTAAAAAATAATTCAAAATATAA
 55656  AATTATATTTTACAAATTATAAACAATTTTATCTAATTAAGTGAATATTTAAAGATATTT
 55716  AATTTTATTATTTTTAATATTAAGTATTTTTTTATTATTATTTTTAATAATTTAATAAAT
 55776  ATTAGTATAATTTTAATTACATAAGTTTTCTTATTTTATAAAATTAAAATTTATCGTTAA
 55836  ACCTAAACTTACTTCTACTTAATCTAACTTTTTAAAGTTTTGTATTAATATAATAAAGAA
 55896  ATAATATATAATTAAAATTTAAATAATAATTTATATCTTTTATCATAACGATTGACTGTT
 55956  TGTCATACTTATATTTAATTTTATTAAATAATATATTAATTTATTTTATTTTATATATAT
 56016  CTTCATATCAAGAACTATCCCATTTTAAGTGAGCTATTAATATCTATACTGTTTATATTA
 56076  CGAATAATCTACTTTATTAAAAAAATCCCAAATTTATTAATAAAGTATTATTAATAACTA
 56136  AATTTTTCTTATAAAAATTAAAAATATTTAATTATTTTTTATTTTATAATAAATTTTTTA
 56196  TAATAATTAATTAATTTTTATCAAATTATTAATTTATTTTATTATTTAATATTATTCATA
 56256  AACAGAATTAGATGTACAATTAATAAGCTATTAAGTAACATATGTTTAATTAAACAAAAT
 56316  TTAATTATTTTTTAATAATATAAAAATTAATTAGAATTTTTTATTAAACATATTAATATT
 56376  AAAAGACAAATCAAATAATATAAAAAAAAATATAATTCA
;     G-cox3 ==> start
 56415  ATGATTACTTTAATTAATTTTAATTTTTCTAAT
;; mfannot: G-cox3 ==> start Def by similarity
 56448  GTTATAAAAAAAACTATAACAGGGTTAAAAAATATGTTTCAGGCTCATCCTTATCATTTA
 56508  GTAGATAATTCTCCTTGACCATTTTCTATTAGTTGAACTTTATTTTATATGGCTATAGGT
 56568  GCTGTTTTATCAATGCAAGGTTTTGTAATGGGATCTAAATTATTATTATTAGGTTTATTA
 56628  ACAACTTGTGGAGTAATGTTTTTCTGATTTAGAGATGTAAATACAGAAGGAACATTATTA
 56688  GGTAATCATACTAAAGAAGTTAAAAAAGGTTTAGTTTTAGGTTTCTTATTATTTGTTATT
 56748  AGTGAAGTGATGGCTTTTTTATCTGTATTTTGAGCTTATTTCCATAGTGCTTTATCACCT
 56808  TCAGTTGAATTAGGTGGAAATTGACCTCCTTTAGGTATAACTCCTTTAGATTCTTTTTCT
 56868  ATACCTTTACTTAATACTTTTTTATTATTATCTAGTGGTGCTTTTATTACTTATGGACAT
 56928  CATACATTAATAGGTGGAAAAAGATTTGATGCAATAACTAGTATTTTTATAACAATTATC
 56988  TTAGCTTTAATCTTTACAATGTTTCAATATTTTGAATATGTTCATGCTGATTTTAGTATA
 57048  GCTGATGGAGTATTTGGTACAGTATTTTATGCTTCAACTGGATTACATGGATTTCATGTA
 57108  ATTATAGGTACAATTTTTATTATTGTTATGTTTGGAAGACAAATATTATTTTATATAAAT
 57168  AAACAAGGTC
;     G-orf384 ==> start
 57178  ATGTTGGACTTGAATCAAGTATTTTATATTGACATTTTGTTGATATTGTTTGATTATTTT
 57238  TATATATGACTGTATATGTATGAGGTAGCAATTCTTCTTCTTAA
;     G-cox3 ==> end
 57282  TAATTTACAAATGTTTTGTAAATTTTATATTAAGAGGATATTCTGAAAAGTTAAAACTAT
 57342  AAATTTTAAGTATTTTTATTTATTTTTAAATTTTTTTAAATCACTAATTTTTAATATTAA
 57402  AATTGAATACTTTATTTGATTAATTCTCTCTGTATCTTTTTTAATAATTATTTCTAAATT
 57462  TAATTATAATTTACTAATTTGTATTATTTTTTTATTTTTAATTAAAAATAAATTTAATTT
 57522  AAATTTTTATTTTAATAAATTAGAATTTTATTATAATAATATTTATAAATTTTCATCTAA
 57582  AAATTATAACTTAAATGAAAAACATAATAATATTTATAATTCTAAACTTAAATTTTTTAA
 57642  ATTAGAGGAATCTAAAAAATCATCTAATTTTAAAGTATCTGATGATAATTTAAAAAAATT
 57702  ATATTCAATAATTAAAGAAAAAAGTATTTTTGGTGATATAATTAATATTATTTATAATAT
 57762  TAAATTTAATTTATTTTTATTAATACCTAGTTTAGTTTTATTATTTGTAATTATTCTAAT
 57822  AAAAATTGAATTATGTGAAACTTTTACTTTCACAATAAAATTAAATTATGAAAATTTTAT
 57882  CTCTTCAAATCTTAATAGTCAACAAAACTTTTTACCCTTTATATGAAGGAATAAAAATTC
 57942  TTTTATGTGAATTATATCTTTTTTTTATATAATGTCTCTTATTTTTAATTATTTTGGTTA
 58002  TAGTTTACCTGTTTTATTATTTAATAACAGTTCTTATTATGTTTGTATTAGTGGAATAAT
 58062  AGTTAGTACGATTATGATTAGTTATAGCTTAACAGTTTTAATTTATTATTTACATTTAAA
 58122  AAAAATTAATAAGAATAAAAAGAAAAATAATAATAATAAATTTTATAAATTCTCCCCTTA
 58182  TTTACCCAAATTTCTCATAAGTGAAATAGACAAAATAAGAGTAATAAGAAAAATAGATTT
 58242  ACCTTATATAGATATGATGGTTATAGAATTAGTTTTTTATGTCCTTATATTTATTATTAA
 58302  TTGATATATTTTTTTTTATGTGTTTACTTAA
;     G-orf384 ==> end
 58333  TAATTATTGTTCAATTTATTATCATTTAGATTTTAATTTTATTCAATTAAATATTAGAAT
 58393  ATATTTACAAATTTGACCTTAATTTTAAGTTTCAATTATTTATTTTAATATTATTGTAAA
 58453  CTTAAAATTATAAATAAAATAAGCGTCTTTAATTATTTTTAGTATATTTAAAAATATAAT
 58513  TAAATTAAAATAATTATTATAATTTTATTTACTTTTTTAGATGTTTGGATATGCACTGTT
 58573  ATTATACCCTTACAAACATATTTCTATTTTTAATTTAATTAGATTAATATAAACCCATAC
 58633  ATTTTTCTAATATTAAATAGTATTTATTAAGTATAATTAAATTAGTACAGTATTAATTAT
 58693  AACCTTTGTTTACAAATTTTAATAAAAATATTAAATTTTAAATAACTATAATTAAAAATA
 58753  TAAATAATTGTTTAATTTTAAATTAAAAAAACATAGTAAAATAAAAATAATAAAATAATA
 58813  AAAAAAAAATAATAAAATTGAAGTTAATAAGTGTATTATTAGTAAGTTATTATTAAGTAT
 58873  CATTTTTGGTTTTATAGTTTAAAATTTAGTTTAATTAATGAGAAAATAGCCTACACCT
;     G-nad5_2 ==> start
 58931  GTTTCTGCTTTATTACATGCTGCTACTCTAGTTACAGCTGGAATATATTTACTATTAAGA
 58991  AGTTCACCAATTTTAGAATATAGTCCAACTGCTTTATTAGTTATAACTTTAGTTGGAGCA
 59051  ACTACAGCTTTTTTTGCTGCTACTAGTGGTTTAGTACAAAATGATTTAAAAAGAATAATA
 59111  GCTTTTTCCACAATAAGTCAATTAGGTTATATGGTTATGGCTGTAGGTTTAAGTCAATAT
 59171  AATGTTGCTTTATTTCATACAGTTAATCATGCCTTTTTCAAAGCTTTATTATTTTTATCT
 59231  GCTGGTGCTGTAATACATTCCTTTAATGATGAACAAGATGTAAGAAAAATGGGTGGTTTA
 59291  ATAAAATTTTTACCTTTCATTTATTCTGTTATGATTGTTGGTACTTTATCTTTATTAGCT
 59351  ACTCCTTTTTTAAGTGGTTTTTATAGTAAAGATTTAATATTAGAATTAGCATATGGTAAA
 59411  TATAAATTTAGTGGTATGTATGCTTATTTATTAGGTTCTATAACTGCAGGTTTAACTGCT
 59471  TTTTATAGTTTCCGTTTAATAAGTTTAGTATTTTTAAGTAGTCCTAATGGTAATAAAAAT
 59531  TCATATTTAAATTCACATGAATCAAATATATCCATAATATTACCTTTAATAATCTTATCT
 59591  TTATTTAGTATCTTTTTTGGATATCTTTTTTCAGATATGTTTGTAGGTATTGGTTCTGAT
 59651  TTTTTTGGAAATTCATTATTTATACATCCTAATAATATTAATTTAGTTGAAGCTGAATAT
 59711  TCTTTAAATTTATTTATTAAATTATTACCAACTATTTTAAGTTTTTTAGGAGCAATTATT
 59771  GGTTTAATTCTTTATAATCAAACTCCTTATATTTTAAATATTTTTAATGAATATTCAATT
 59831  ATTAAAAATTTATATAGATTTTTTAACGGTAAATATTATTTTGATGTTATTTATAATAAT
 59891  TATATATTTTCTAATGGATTTAAATTTGGTTATTTAATTTCTAAACAAATTGATAGAGGA
 59951  GTTATTGAATTATTAGGACCTCATGGTTTAAGTAGTTTATTTAATTCATTTAGTTTAAAT
 60011  ATTTCTAAATTAGATACTGGTTTAATTACTACTTATGCTCTTTATTTTACTATTTCTTTA
 60071  TTATTCTTAATATCTGTAGTATTTAGTAATTATTTATTTGATCTACAAAGTTTTAATGAT
 60131  TTTATAAGATTAATGATATTATTAACATTTACATTATATGTTTCTCAACGTAAAGAAAAA
 60191  ATTAACTAA
;     G-nad5_2 ==> end
 60200  GTCAATCTCTGCCTGCCATACGACAGCCGTCCATTTGCCATTTAGCTGTCGTACGTAAGA
 60260  CACATAGTTACATTATAATTTTTAATTATTTTTATTTTTATTTTATTTTGTAATATGAAT
 60320  TATCAACCCCCGACACACCTAAAGATACCTTTTAGATTTTTTTTTACATTTTTTGACTTT
 60380  AATTTAATTAATTTTATTTTTACATTTAATTTAATCTTTTTATTTTTATTTTTTAATTAA
 60440  ATCTATAGTATTAAATTTTTATATTTATTAAAATTATAAATTAGAGAAATTAGAAAAATT
 60500  TTTTTAATCTTTAAGTTTCTTTTTAAATTGGTGAGGGTTTAATATTGTTAAATAATATTA
 60560  AATTATAAAATGTAGATTATTATGTAAGATTTTTCTTATTTATAATTATTTTAGAGGGGA
 60620  TTTATATTTATTTAAAAGAAGCCATGCAATACAACAGATATTTGGTTAATTATTATAATT
 60680  ATTTTATTATTATTATTATTTTAAATTTTAACCATAGTTAATAGTTCATTTACATAATTT
 60740  AATATTAATATAAAGTTAATATTTATTTTTAAAATTTATTTAATTAAATTTAACTATAAA
 60800  GCAAAATACTATTTTTTTGTAATTTTAAAGTTATAAATTTAAATTATATAAAAATTTAAA
 60860  GTTAAAGTTTAAATTTGCTTAATCTTAAATTTTCTTTTTTAAGTCTAAAAGTAATATTAA
 60920  TTTAAAGTTTAAAGATTAAAGGATTAAGATTAAGATTAAGATTAAGATTAAGATTAAGAT
 60980  TATTTTAAATATTAATAACAAAAATACCAGATTAAGATAAGGATAAAGATTAACATTAAA
 61040  ATTCTTATTAATATAGCTAAATTATTAACAGTTTAAATTAATCTAGGGTTAATTCTAAAA
 61100  AAAAATAAAAATTATTAATTGTTTTAATAATAAATAATTAATAATTAATTGGATATAATA
 61160  TAAATTTTATTATTAAAAGGATATTTAGTTTAATTGTAAATATTAGATGTAATATGATTA
 61220  AATGTAATATTTATTATAGAAATATTTTTTAATTGTATTTGATTTATATTATTTTTAATA
 61280  TTAAAACTTTAATATGATAGAGGAATAATTTATTTAATTATTAAAAGTAATATCTTTTTA
 61340  TAATAACTTTTATATTAAATATATTCAGTTATAATAAATTTATTTTATAAAATTTTTAAT
 61400  TAAAAAAAAGTATACTATTATAAGAAGATACATTTATTAATAAAATATTTTTTAGATTAA
 61460  CTAATTTTTATTTGGAATAAAAAAATTTATTAATTAGTATCTCTTTTTTTTTTAATAATA
 61520  AATAATTATTATTAAGACAGAAATTATGTTTAATGATGAGAATAAATTATAAACTATAAT
 61580  AGTAAAAAACTTTTAGATAAAAATTAAAAAAAATAAATAGAGTTAGTAAATTAAGATAAA
 61640  TAGGCCGGAAAGGCAAAAAAAAGAAAATAATGTTTTTAACTTTAAAAAAAAAAGTATATG
 61700  AATTTATAGGTATTGTTGTTAAAAAAATTAAGTATTTGACATATACTATTAGAAGTTTAT
 61760  GTTTAGTATATGTAATTATAAATTGTTGATTGGATATTAGGTTTATTTATGTAATTTTAT
 61820  TCTTTTGATTATTTATTGAATTATTATTTGGTATATTTAAAAGATATTTTTATGCTAAAT
 61880  TTATCCTTAAAATAAAAAAAATAAAAATAATATAACAAAATATAAGAAGTATATTAATAT
 61940  TTTCTTATTTTTAAAT
;     G-orf832 ==> start
 61956  ATGATATTTTTGTGTTATATTATATACGTAATGTTAATAGATATTTTTAAATTAGTATAT
 62016  TATTTTTATTTGGAATTTTTAAAATTTAATAAAATTATAGAATTAAATAATGTAAATTAT
 62076  TTTAATGATAATAATTATAATATTAAACAACCTTCATTATTTAGTATTGGTATAATTTCT
 62136  TATTATGGTATTAGAGGTATTTTTAATATTTTTAAAAATAATATCTTTGTTACAGCTAGT
 62196  TTTTTTAGTATTATTAAATTTTCGTTAATATATTATAGTTATGTATTTGGAGGTTACGCT
 62256  AATAAAGTTATTAAAAATTTTATTAAAAAAATATATGAAGACAATAAAGGCAGTGATAAC
 62316  AATAGTGAAAATTCTAATGGTGGAAATACAAAAAGAGATGCTAAAGTTGAAGCAGATATT
 62376  AATAAGTCTTCTGATTCAAATCAGGAAATAAATAATAAATTTAATGATGATTTAGCTTTA
 62436  AATAATTATAATCTTGATACTATTAATAATGAAGTAGATCTTAATAATAATGGTGAAATA
 62496  TTTAATAATTTACTTTATTCTGTTAATGATGGAGGATCAAGTATAGAAATATTAATTAAT
 62556  AATATATATTTACTTGAATTTTGTAAAATTATATTTTTATATTTGATATTTAATATTTTA
 62616  ATTAATAGAATTATTCTAAAATTATTAGATAATAGTGGAATTATTTATAAGATTAATATC
 62676  AATTGATTTAAAAATTATATGATAAAACATTTTGAAAAAATATTAATTATTAATAAAAAT
 62736  TTTTTTAATCTTATTATTAAGTTTAATATAATATCCGTAATTGCAATAACTTTAATAGAT
 62796  TTATTTGGAATATTTGCTATTTGATTAGATATTAGAAAAGTAGTAATTGATTATTTAGTT
 62856  AAAGATATGAGTGGTAAAGTTTCATTGACTATAACTAATATAAATCAATTAAGTATATTG
 62916  GAGAATTACATATGACAATTATTTTATATTAATCTTTTAATAATCTTTTTAATATTTATT
 62976  AGTCTAATTTTATATAGAAATGTAAAAAATATTAAAGAATTTACAAAGAGATGAATAATC
 63036  TTATATTTTTTAATATTTTTAATTATAGTATTGTTTATAATTTTTTTTATTTATATTAAA
 63096  GATTTATCACTTAATTTAGATAAATATCTTTTAGATTATATTGATTTACATATAATAGTT
 63156  AATAGTTTATTTATATTTAATAATAAGGATATATCTCTAAAAAGTAGATATTATCATAAA
 63216  AGTAATGTTAATTATACTTTTAATAATAATTATAATACTGACTCTATTAATAATGAAGTA
 63276  TATTTAAATAATAATGATGAAATATTTAATAATTTACTTTATTCTTTAAATACTGAGGGA
 63336  TTAGGACACTCTAATATTGAGGGTATAATCAATAACATGTATATTCTTGAATTATGTAAA
 63396  ATATTATTTTTATATTTGATATATTCTATTTTAATTAATAGATTTATTTTAAAATGAATA
 63456  GATAATAGTGGAATTATTAATAAAATTAATATTAATTGATTAAAAAATCATATGATTAAA
 63516  CATATTAATAAAATGTTAATTATTAATATAAAATTTTTTAATTTTATTATTAAGTTAAGT
 63576  ATAATAACCATAATTGGAATATCTATAATGGAATTATTCGGAATATTTGGAATAAACTTT
 63636  GATATAAGAATAATCATAATAAATTATTTAAAAACAATTAATAGTGGTAAAATACATTTA
 63696  ACTATAATAAATATGGATCAATATAGTGTATTGGAAAATAGTATTCATACAATATTTTAT
 63756  ATTAATCTTTTAATAATCTTTTTAATATTAATAAGTCTAATTTTATATAGAAATGTAAAA
 63816  AATATTGATACAAATCTAAAAAGGTGAATAATATTATATATCCTAATTTTTTTAATTAAT
 63876  ATAATATTTATTTTTAATCATATTTATATTAAAGATTTAATGGATAATTTAAATAAATAT
 63936  ATATTAGATTACATGGATTTACATATAATAGTTAATAGTTTATTTATATTTAATAATAAG
 63996  TATAAAATTAAAGAATTAAATAAAAGAATTAAAAAGTTTATTTATATTAAAATAAAATTA
 64056  ATTTATTGTACGTATAAATTTATTTATTCAAAAATTAATGATTTGTTTTATAATTTTAAA
 64116  AATAAATCTAAATATTGTTTTATATTACCTTTTATTATTAAAACTTTAGAAAAAGAAATA
 64176  CCGGCAGAGGCAGATCATATAATCTCCTTTAGTTTTAATATATTAATCTTATTAATAATA
 64236  GTATTACTTAGTTTTATTAATATAATTGGTTACTTTCTATCTATATACTTAATTAATAAA
 64296  TATGATATAGAAACTAAATTTCCTAAGTTTAGTTGAATAATAAGAAAGTATGAACAAAGT
 64356  AATTTAATTTTTGTATCTATAGAAATTTTTATAGCTTTAACTTTTTTAATTATAGCTATA
 64416  ATTGGACATTTATGATTTATTGGTATATTTGTATTTTAA
;     G-orf832 ==> end
 64455  TTGTATATATATTCTTTTCATATTTAATTATTTGGTTAAATATAAATACTATTTGACTTA
 64515  TTGGTTAATACTTTAATTAATTATTGACATTTTCTGCAGACATTCACTTAATCAATTATT
 64575  TATTCAAGTATAAACTTAATATTTTATAAAATTTAGTATTTAAAATTTAATTTCTAAATT
 64635  GTAATATTAGTTATCAACCCCTGACGTCCCTGTCACGTAGATTTATATTTAATTTTAATA
 64695  TTTTGAGGTGATAAATTAAGTTATAAAAAATAAATTAATATTTCTGTTTATATTTTAAAT
 64755  GTTGTTAATTATTAATAAGGGGTATGCTAATTATAATTAATTTTTTATTAAATCCAAAAT
 64815  AAAAATTAATAAATATAAATTTAAAGAAGTATTTAATTATAATTAATCTTTTGGATTCAT
 64875  TAGTAGATACATTAATTTAGTTAAGATTTAGTATGTTATTTAATTAATAAATTAAAATAA
 64935  AAACATAAAATTAAAGATATAGTGTTAAGAATATATCCTCTTAATTAAATATTTTATACT
 64995  AATTTTAAATATATATTTGATAAAAGAATATTTAAGTAACATAGTATATTAAAAAATATA
 65055  ACTTTATTTAATATAATATTAAGATGTTTAATTATAAAATATTTTGAGAATATATCAGAA
 65115  TATTTAATTTATCCAATTAATCTCATTTTAAATTTAAGGTCTATTAAAGAATTACTAATC
 65175  TGTATAATTTAATTGTTTTAATTATTTAAATTTTACAGTTTTGTTTAATGTTTATTTATA
 65235  TTAAAATATAAATGAATTCTTAAGTTTAAAAAAAATCAAGTTTTAACAACCTTTATACTA
;     G-orf174 ==> start
 65295  ATGACTAATATTTATAATTTAATTTTATTTTTAGATAAATATCCTTTGGTTTGTTTTTTG
 65355  GGTAGTATTTTTATAGTTTATCCGGTAGTGTCTTTTGTATTTGATGGTTGAAAATTTTCT
 65415  AAATATCATAAAGTAAAATTATGACAAATATTCATTTTTTTATTATTATTATTTAGTATT
 65475  ATTATTATTTTATATTATCTATATTTTAATTTTTATTTTATAAAACATTCTGATGGTGCA
 65535  GTATCTTTAAGTTTTAAATTTCTTTCTGATAGTAATTATTATTTATTTAAAAATACCATA
 65595  GAATTAAATAATGATCCTAAAGAGTTAGCTGATTCTTTAATAAATGTTTTGAATATTTTT
 65655  TCTAATAGTTTTTTTTTTGCTATTAGTGTTAATATTTTTGTAGATATTATTATGACTAGT
 65715  ATGTATTCTGGACCTTTAAAAGTTATAATTTTAATAGGTCTTGGAACTATTTCAACAATT
 65775  CTTTATAATTATGTAGATTATGCTATCAAAATTTTTACTATATAA
;     G-orf174 ==> end
 65820  TATTAATGAGAATGAGAGATCACAATAGAAAAATGCAAATACTTTCAGTTATTTTTCGAA
 65880  AGAAAGAGGTATTAAAGAAACTAAGTTTATTGAAGCTTGTGATGAAAATATAAAATTTAA
 65940  GGTTGGAATTTCAATTTTTAATTTAAACTTTAAAGAAGAAAACAAAAACTATCAACAATT
 66000  TGAAAAAGCTTGTCTATACAAATTTTAATTTTATTTGGATAAAAGATAATCTTAAAAGAG
 66060  AAGAATCTATGGAAGATATATTATCTAAATTTAATAAGTGGAGTATTAATGAAATTTTAA
 66120  TTTATTATAAATTAATAATTATTATGATTTAATGTCTAAATTATATTTAGACAAAATAAT
 66180  TCTGATATTCAATATTTTTTATATTTTGCTATTTTAACTTCTTTTATTAATGGTTTATCA
 66240  GTAACCTTAAGGATAAATCTTATAAGTTTTAGACAAATATCCTAGAATATTAAGATTATT
 66300  AAATTAAGAAATAATATGAATAATAAATTAAATAAAATGATGTTAATAATACATTTAACT
 66360  TTTATACTTTTTGGACTTATAGATACTTTTTATGTGTTATTATAAAGTTTTTTTATTTAA
 66420  ATTTAACAATAAAAATAGTTATTTTCCTTTGTTAATTTATTTGAAGAGAGTCTTCATTAA
 66480  GTTAAAATATATTAACAGTTATATATTATTTAATAAATATGGCGGGGGGAGGTTTATCTC
 66540  TTTTAATTTATATTTATTTATATTAAATAAAAGGAATATTAAGTTATAAAAATATATATT
 66600  ATTTTTATTATTGTTTATTTTTAATCTAGCTTATAAATTAATCCTTTTAATTAAATATTT
 66660  TCATTATCTAAAATTATTTTTAGTTTTTATGTTTAGTTATATTAATTTTATAAATTATAT
 66720  AAATTAAAGTAAATTTATATTTTTATAATTAAAAAAAAATTAGATAATATTAGTTATACT
 66780  AAAAATTATAAAATATAAATAGTATTTAAATAATTTAACTATTTTAATTTCGTTTAATTT
 66840  AGTTAAAAATTTTATCTTTTTAGTTTTAGATACTCAAATAACTTAATAATAATATAATAT
 66900  TATAAATTATTAATTTATATCAACCCCCGATTTGTATTTTAGATTATAAATAATCTAAAA
 66960  TCAAATAATAAAATATAATACTTTAGTTTTTTCTTATTTTGCTTTTTTTATATTTCAATT
 67020  TTTTACTTTAGTTAAATTAAGTATCTATTAATATAAATAAAAGGGGTTTATGCTTATTGT
 67080  TTATTTATCTGATTTATAAAATGGTTAATAAAACCAAATAATTAAAAAAATTAAATGGTT
 67140  AATTAAAAGAAAATAAATCTTTAAAAGAAGGATGTTTTAAAAATTTACAATATTTTTAAA
 67200  TAAAGGTTAATCATCTAAAATTTGTATTAACCTTGGGCATCTTTTTCTTGATAAAAAAAA
 67260  ACACTTATATTAACAAAAAATTATTAACAAAAAAAAACATTTTATTGGAAATATTTGGAT
 67320  CAATGTTTAAGATTTTACATTTAAAAAATTAATCTTTTAAATTGGACTTAAAATTATATA
 67380  ATAAAAACCACTGATACTAAAGATTTAATTAAGGGTATAAAATTAAACCCTAGTGACATA
 67440  GAAATACTTAAAAAAGATTTAGAAACTTTAAAAAACCCTACATCAAACATATTTGATGTA
 67500  TTAGTAGCTAAAGAGGGTAATGATAATTTCTGGACTTGAAGTTTAAATTCTAAATTAGAA
 67560  TTATTTAAAGGTAAAGGACTTACGGGTGGAGAACCCCAAAGAAATGAAGAAGAAAGTTTA
 67620  ACAAAAAATTCAAATGTTAATAGTACTGTAAAATTAAATGAAGAAGATTTAAAAAAAGCA
 67680  TTAATAACACAACTAAAAGGGCATATTGACAGTACAACAGATGAAATTTTAGATCTAAAA
 67740  TTAAGAGATATTTTACAAAAATTTAAAGAA
;     G-orf245 ==> start
 67770  ATGAAAATTGTAGATTATTATAAATATTTGGATCTAATTGTTAATTTAGGTCATATACTT
 67830  GGTTTAGGAATGTTAATTAAAGTTCTTACAAATTCTGTTGATAAAGCTATGTATAAAAAA
 67890  TATACTTTAAGTAAAAACCAATTAAAAAAAATACCTCCTAAAGATATTTTAAAAAATGAA
 67950  CAATTTATTAAATTACTAAAGATGCAAATGAAAGTTATATTAATACCTGGCATAGCATTA
 68010  TTCTTCTATCACTTAAGAGGAGGTTTCGGTGGAACACCACCTTTAAGTGTAAAATTAAAT
 68070  ATTAATAATTTATTATCTTCAGATGATTCTGCTAACACCAATTTTTTACCTTTTATAACT
 68130  TTATTTAAAAATAATTATATGTGGATACCATCTTTTTTTTATATAATTTATGTTCTTTTA
 68190  AATTATTTTGGTTTCAATTTACCAATTATAAATTTAAATTATATTATGTATTATATTAGT
 68250  CTTATAGGTATAATTTCTAGTTCTATTATGTTTATATTTAAATTATTTACTTTTAATTAT
 68310  TATTTGGCCTTAAAAAAAAATAAAAAAGTAAAAGGAATATCACCTCTTTGACCTAATTTT
 68370  ATTAAATATCAATTTGAATTAATAAGAGGTATAAGTAAAATAAATTTACCTTATATAGAT
 68430  ATGATGATTATGGAATTAGTTTTTTATGCTATTATGATTATTATTAATTCGTATGGTTTT
 68490  TTTTATATTGTTATTTAA
;     G-orf245 ==> end
 68508  TGATTCCTGCTCAAAAAAAGGTGGGTAGTGATGGGATTTTCCGATTTTTATCTTCTTATC
 68568  TATATATTTACCTTTTAGTTTGCCGTTTCGATCCTTATTATGTAATTTAAATTAGATTGT
 68628  TTAACCCATTATTATTATTTGTGACTATCGTTAAACTGTTTTAAGTGTCTAACAGTAAAA
 68688  AAAAAAAAGGAACTAAAAATTAATTTTTTAAGATTAAAAAAAATTAATTTAATATATTTA
 68748  TTTAATTTTTAAGATTAAAAAAAATTAATTTCACATATTTATTTTATTTTTTAACCTTAC
 68808  GCCTGCCGTAGGATGTCATACTGCGCCATCAGAAAATTTTATTTGTATTTTAGTTTTAAT
 68868  TAAAATTTAAAATTTTTTATTTTATTAAATTATTTAAACTTTTTAATAATATTTAGGATA
 68928  TTTTAGGTTTAGATTTTTAATTTCAGAATGTAAATGTTTAGAAAAAATTTTAATTATTAA
 68988  TATTACTAATAATGTTTATACTAATAATCTGCAAATTGTTATAATTTTTTCAATGATAAA
 69048  AAAAGTAAAATTTTTTAAATTATAAAGTTATCTATTTGGTTTAAGCTTAGTAGATTTTCT
 69108  GTAATCTCTGTTATGTTGTGGTTTATAACACGTACTTGAAAGATTATTTTAGATGTTTAT
 69168  ATTATTAGTTATATAAAATTTTAATAGGGTTAATTATCAACCCTTGACTTGAATAATTTG
 69228  TAAATGTTGAATCTTAATTAAAGTATTTAAAAAATTTAAATATTTATAAAATTTTATATT
 69288  AATTGTATTTTTATATTAAAATTATAAGAATAATATGATCTCATAATTTCTAATTAATGT
 69348  TATCATGTTATCATATTATTATAATTATTTAAAAATATTAGCTTTATATTGGTTATAATT
 69408  AATGATAATTTAAAATATTATCTAAATTATTATAGGTTTTTAGAAATAACCTAGAAAAAA
 69468  AAAAATTCTATTAAATTAAATATACAAAAATCA
;     G-orf418_1 ==> start
 69501  ATGAAAAAAACAGAAATACAAAAAAAAAAAGTTTCTCCGGAATTAATTGATCTACCAATA
 69561  AGTTATTGTAAATTACCTGAAGAGGAATTTATAATATTATTTTTAGGTTGTAGAGTAGAA
 69621  GATAATATTCATAAATTTAGAAATGAAAAACATCTAATAGTGAGTAGTTTTTGTTTTTAT
 69681  CATGATATTTCCTTATATGCTACAGTACAAAAATTGGTTGAGAATCGTAAAAGAAAAACT
 69741  ATAGTATTTTTAGGTCCATGGAATGATGAAGCTGTTAAAGGTAAAGTAAAAATGCAAGAA
 69801  GAAAGAATAGAATTATTAAAATATGATAATATATGAGAACTTATAGAAGATTATTATGAA
 69861  GAAGATTCAATTTTAAAAAATTCAATATTACTTCATTATGGTGAGGTCGTTTACACAAAA
 69921  GGACTTATAGATTCTTCTAATTTATTGTTTTTATTTAAAAATGTACATTGAAGTAACATT
 69981  TTATTATTATTTGAAATATTTGATATTAAAATAAGTGGTGTTAGTAGTACTATGACACAT
 70041  AGATTGAGTTATACTAGTTATAATTTAAGTAATTTTATTGAGCAATCATTAATATTTGCA
 70101  GAAACTTTTGATTTAACAAAAAAAATTGAGGATGATGTTAATTTTAAAATTTACCAAGAC
 70161  TGGGGGATTAATATTAATGATCCTTTACCAGAAAGTGAAAAACTTTGGGCAAAAAAAATT
 70221  TATGAAAGAGAAAAAAGGATAATGAATACTAAACATCTTTTAATAAGTAATTCTAATAAC
 70281  AAAAGTAATAGTTTTAATTTAGAAAAACATTTAGACTTCAGTTTAAAAGAAAAGGATTTA
 70341  AAATTTGAGAATCAAAGAGATCAAATTTGAAATTTAGAAGATATTGCTTTAATTAAATTA
 70401  TTTAAATCAACTACTGACGTAAAAATTCAAAATTATATAATAAAATTATCTTTACTAAAA
 70461  AAATTAATATTTAGAGATTTAATTAATTATTGTTTTATTACCGGTAATTTACCTGTTACT
 70521  TTAAGTTTAGAAGATTTTAAAAAAGATTTAATTTGTAAAATTTTACCTATTACTGAAGTA
 70581  ATACAAAGACATTCTTGACCTCTTTCACTTAAAGGTATATTAAAAAAATACGATGAAATA
 70641  TGTTTAGAAAAAAATATTTCTAAACTAGAATTATTAAGAAAAGACATATATAAATTATCT
 70701  AAAAATCATAATAAAACATCTAAACTAATAAATAAATATAATAAATTTAATAATTAA
;     G-orf418_1 ==> end
 70758  TTTAAATAATCAAAAGAAATTATATTTTTTATACACCCATTTTTTTTTTATTCTAAAGTA
 70818  TGTACTTTTTATAATATTAAAAGTATTTTTTTACGTGAATTTAATTAAATTTAACCATTT
 70878  TAAAGAGAAATTTTTAAATTATTTAAAATATTATTATTATATGATAATTTTAGTTTTTTA
 70938  TCTTTATTTTTAATTTACTTTTTAATTAATAATTTAAATTTAACTATCTAAAATTAAGTT
 70998  AACTATTACTTAATAACAAAAATAATAAAATAGATATTTAATTATTTTATTAATTTATAA
 71058  AAGAATAATTAGAAATTAATTATAAAATAATTAGAAATTAATTAAAAATTTATTACTAAT
 71118  TTATACTAATTTGTTAATTTTTTAATACTTAAATTAGTTAAATTAATGTTAAAATTTATA
 71178  TTTGTTTAGATACTAATAATTTTTAATAAAAAAGTTAATAAGAACAATTAAATTTAAATT
 71238  ATAACAATTAGTAAAAATATTAAATAATTAAATTTATTTTAAATAATGGTTAAAGAGATT
 71298  AAAATATTAAATAAAATTATTATAAATATAATTTAATAATAAAAAATAGGATTTAAAAAA
 71358  TAATAATAAGATTCAGAAATATATAATAAATATAATTATTTTAATTTTAAAAACTTAGTA
 71418  ATTATTTAACATACTAATTTTAGTAAATAAAAAGTATGAATATTATTAATTTAATTTAAT
 71478  TTAATATAACGAGAAAATTTGTTTAATAATTTTTAGATTAATTTATTTTAATTATTCAAG
 71538  TTAAACATTATAAGACTACTTTAGATTTAAATTTAGATTTAGAAACACAAAAATTAAATA
 71598  ATTTAATTAATAATATCTCAATAAATGATATAGAATTAAATAATTATACATTATATACTT
 71658  ATATTTCAAAATTTAGTGATTATCTAATAAAT
;     G-orf230 ==> start
 71690  ATGATAGATTTTAAAATTAAAGAATATATAATTTTATTTAAAAATACTGAATTAGATATA
 71750  GATTCTTTAATAGTAAATAAAAATATGCTATTAGGTTTTTTATTTGAAAATTTTGAAAGT
 71810  ATGGAAAAATTATCTAAACTTTTAATAATATATTGTATATTTAGTTTTATAATTTTAAAT
 71870  TGTTTATTTATTATAGTTATTAACATATATAAAGATTTTTTTTTAATAAAATTTAACATT
 71930  AAAGAGAAATTTCCTAAACTAATTAAATTTATAAATAAAAAAACTAATAATTATTATATT
 71990  TTAGTTTATTTTTTAATAATAATTTTTATTTGTTTAGGTCAAATAATATTAGGTATAATT
 72050  AATTTATATCCAGAATTTTTAACAGAAAATAATAGTTTAATATTAAGTGAAATATATTTA
 72110  AAATATGAAAATTTAAATATTATATCTAAAGTACTATTTTTGTATAGTTTCAGTGCAGGA
 72170  TTAGTACTTAACTGTGTATGAGTTATAGCTCTTAATTTTTATGGTGAATATTTAATAACT
 72230  AAATATAAACTTGACGATAAATATCCTAAACTAGCAAGATTTATAAACATGAGGAAAAAA
 72290  ATAGGTAAATTTTATATTCTTTCTAACATCACATTTATAACTCTTATTTCTTTAAGTCAA
 72350  ATACTTTTAGGAGTTAGTATACTATCAATATAA
;     G-orf230 ==> end
 72383  TAACATTTTAAATGTTATTATTTCCTTTTTATTTTTACTTACTGAAATAAAAAAATTATT
 72443  ATTTATTTTACTTTTTTAAGTTTAACTGAAAAATTTACTAAAATCAATCATTACATAATT
 72503  ATAATTTAATATTAGTAATTTTAATTATAATTATTTATCAACCCCCGATTAACTTTAAAT
 72563  TTTAAAAATTATTTAAATTTAAATAGTGTTTCACTTTAGATTATAATTTAATAATAGAAA
 72623  TAATAATAAAAATAAATTCAAAAGTATTAATTTAAATTATTTAATTTAAATAGTCAATTA
 72683  TTTAGATTTCTATGAAATAATTTAAATAGTAAATTATTTAGGTTTCTATGAAAAGAAACA
 72743  GAAAAATTTTTTAAAATTATAATAACCTTTTATTGTTTTTCCATTTATTCTAAAGTAAAT
 72803  TAAAATTTAACTAAAAATCGTTCTTCTAGTTCTGGATCTTATCACACAATTGTTCTAGAT
 72863  TAAATAATTGATCGGGGCTGAATAACCAAAATCCTTTTAAAATTTAATCTTTTAATATTA
 72923  ATAATTTTAATAAAAATTAATTTAATTAAAAAAAAAAATATAATAATATACTAATATAAT
 72983  AATATAATAATAATATTATAAAATATAAAATAATAAATATAAAATTAAAATTATAATTAA
 73043  TTAAAAAAAATAAATAAAGAATTAAATAATAAAAATTAAAATTAATATTAAAAAATTAAA
 73103  ATAAATAATAAAATTAAGGTAGAGGTATATACTTTAATTGATAATTACCTATAAATTAAA
 73163  ATTTTAAAAATCTTTAATTTTTCTAATAATTAAGTTATTAATTAAAACTTATAAATATGG
 73223  TTTTTTTTTTAATTAAAAAAAAAATGTATCAATATAACTTTAAAATATATAAATAAAAAT
 73283  AAGAGGCTTAGTAAA
;     G-nad2 ==> start
 73298  ATGTTAATTATTTCTTTAATATCACTTATTACATGTAAAGCACTGTCTTTTATAAGACCA
 73358  AATTTAGCACATCATTTTTACTTGCGGGTATCAACCATAATTTTACTATTTTCAAGTTTT
 73418  TTAGTTTTTAATTGTACTGATTTAAGCGGAATAATAGATTCCGGAATAGGGATATATGGT
 73478  GGATTATTTCAAGTAACCCATATAATTCAAACGATAGAAATAATATTATTATTAATTGGT
 73538  TCTTTAATATTAATTTCTTGACCAATAAAAATAAAATTAAATAATAATTCATTAGATTTA
 73598  TTTAAAAATTATACTAATAACAATTATAATTATATTAATGACGTTTATGTTAAAGATAAT
 73658  TTTTTAAAAAATAGTACTAATTATACAATAACAATAATTTTTAGTAGTTTAGGAGCAAGT
 73718  TTATTATTATCTAGTTCAGATTTAATATCAATGTATATCTGTATAGAATTACAATCTTTT
 73778  TCTTTATATATTTTAGCTACTTTATTTAAAGATTTAGAAAATTCTACTTCTGCTGGTTTG
 73838  AAATATTTTTTATTAGGAGGTTTAGCTTCTTGTTTAATCTTATTAGGATCAGGTTTAGTT
 73898  TATAATTCTATAGGTTTAACAAATTTTGATTCTATTTCTACTTTAATTTCTAATCAAAAT
 73958  TTAATGACTTTAAAGGGATTACAATTAGGTATAGTTATTATATTTATAGGTTTTTTAATA
 74018  AAAATAGCAGCTGCTCCTTTACATAATTGATCTCCAGATGTTTATGATCAAACACCTAGT
 74078  ATTGTTACTATTTGATTAACAATTATACCTAAATTATCTATTTTAATTTTATTATTTGAA
 74138  ATTTTTAGTATTTTTAATTTAGATTATTTAGGACAAGATTTAATAAGTCAAATATTATTA
 74198  CTATCAGAAGAAAATTACTTTCCTTATATTGATTTTTTTACAAAAGATTTATGAAATAAT
 74258  AAATTATTAAAATATTTATTATTAATTGTTTCTTTAATTTCTTTAATTACAGGAGGGATA
 74318  GTGGGATTAAATCAAAAACATATAAAAAGATTATTAGCTTATAGTACAATATCTCATTTA
 74378  GGATTTATATTATTATCTTTAACTATTTTTAGTGAACAATCTATAGAATCCTTTTTATTT
 74438  TATATTATTCAATATTCTATAACTAATTTAAATATTTTTTTAATTATAATAGGATTAAGT
 74498  TATTTAAATTATAATTTTATTTATAATAAATTAAATAATAATAATTATTTATTAAATAGA
 74558  ATTAAAGATATAATATTAATATCTGAATTTAAAAGTCAATTTTATTTTAATCCTTTTATT
 74618  AGTATTTGTTTTAGTATTTGTTTTTTTTCTTTAGCAGGAATACCACCTTTAATAGGTTTT
 74678  TTTTCTAAACAATTTGTTTTATTATCTTCAATTCAAGAAGGTTATTATTTTATAACAATA
 74738  GTAGCTATAATTGTTAGTGTAATAAGTGCATCATATTATTTAAAAGTAATAAAAGAACTT
 74798  TATACAGAATCACAAAATTCAAATGAAGAAAAAATAAATAATAACAAAATAAATTATAAT
 74858  TATTTTGAAGAAAATAATAATAATAAAGTTAATACTATTTTTATAGATTATAATAATTCT
 74918  ACTATTAATAATTATTTAAAAGATAAATATATTTTATCTAGTTCTCATAGTTATTTAATT
 74978  TCTACTATTACTTTTTTTATTTTATTTTTTATTTTTAAACCCTCTTTAATCTTAAACCCT
 75038  TCTTTAATAGTTTCATTAACTATTTTTCCTATTTAA
;     G-nad2 ==> end
;     G-nad3 ==> start
 75074  ATGACATTAATTTTTAATACTTTTACTATTTATACTATAGTTGTTACTGCCTTAGCTTTT
 75134  ATTTTCCTTTTAGTTAATTTTTTTTTATCACCTCATAGTCCTTATGAAGCCAAAGTCTCT
 75194  CCTTATGAATGTGGATTTATTGGTGAAATCTATCAAACTAGAGAAATTTTTTCTATTCAA
 75254  TTTATCTTAGTTGCTCTATTATTCTTACCTTTTGATATGGAATTAGTTGCATTTTTTCCA
 75314  ATAGTACCTAGTTATTTAGAATTAGAATATTATGGTTATACAACTATTCTTATATTCTTT
 75374  TTAATCTTAACTTTAGGATTTATATTAGAATTAGGTAGTGGAGCTATTTCTTTAATAAAT
 75434  TATACTTATGAAAAAGAAAAAAAATAA
;     G-nad3 ==> end
 75461  TATTAATATTTCTAATTTTTAATTTTTAATTATAAATATAAGTTTATTTGTATTAATTAA
 75521  TTAATTTTTTATTTTATTTTAATATTAATTTATTTATTTTTAAGTTATTAAATTAGTTTA
 75581  TAATCTTTATATTTAAATATTAATATTTTCATTTAAAAATAAAATTAGTTATAGTTTAAT
 75641  ATATTAGAATTAATTTATTAGATTCATTTGGTTAATATTGAAAAATATTGACCCTTTAAC
 75701  AAGTTTAGTTAAACAGGTATAACAATTACTAAAGTAATATTTTAGGTTCGAATCCTTAAA
 75761  CTTGCAGGTTATTTTTTAATATAAATTTTTATTTATTATTATTTAAAGTTTATTATTTTT
 75821  AATTATCTATAATTTTTATATTTGAATTTTTTTTAATATAACTCAATTTAAATAAATAAA
 75881  AGTGTGTTTAATTTTTAATTATATTTTTAAATTAAATTTAATAAATTCTTCTAATTTAAA
 75941  TAATCTAATTTTTATTTAATTATAACTAAAATAAATTTTTTTAATTAATAATATTTATTT
 76001  ACAAAATTTATCTGAATATCCATTAATTAATATTTATTTGTTATAAATATTTTTAATTAT
 76061  ACTAAAAATATTTGTATACTTTTAATACTATATTATTATTTTTCTAAATATTAGATTATG
 76121  TCAAATAAATTATAAATAATAAATAAAGGTAAAATTTTTATTATATTATTATATGTTTCC
 76181  AATTTATATTATAATTTATATTGTATAGATTTAGATTAATAATTTTAATTTTAAAATTAA
 76241  ATTATAGTTTAATAACAAATAATTACACTAATTTAATATTAAATAATAATTATAATAACC
 76301  AAGTTTAAATGTGTATATCCATTTTTTATTAAAAGATTAAAATTTTAAAAAATTTAAATT
 76361  TGTCTAATAAATTAAGTTATTATGTATTTGAATATTTTGTCAATTAATTACATATCCTTA
 76421  TTAAGACTATTAATGTTAACTTTTTAATAGTTAATTAATTTAATACTCTTTTAATTTATG
 76481  ATTAAAAAGGTGTAAAAATTCTTTCATTTTATTAATTAAAAATTACATTAAATTAAAAAT
 76541  TACTACTATAATTTATATCCAAATTTATTTAATTTTTAATAAAATAAAAATAATTCTTTA
 76601  ATAGAATAAAATTTTATCTAATAGATTTACTAATTATTACCTTAATATCTTTAATTTTTA
 76661  ACTTAATTTAATCAATTAATTTAAAATAAAAATTTATTACTTTTTATACTTTTCTCTAAT
 76721  TTAATTTATTCTTAATATTTATTAAAATTTATAAACTATAAACTACAAAAAAAATATTAA
 76781  AATTAATAAAATATTATTAATTTATCAGTTATTTAAATAGAAAGTATTTAATTATATTAA
 76841  TTGATTTATATTTTTATTTTAATATTCTCTTTTTTAAGTTTAATTTATGTTTAATATCCT
 76901  TTAATTCAAAAAAATTAAATGTTAAATTTTTAATTTTATGTCTAAATAAATTTTTTTCAG
 76961  TAAGTTACATTTTTAATATAATTTATTAAGATTATATAAATTTATATAAATAAATAAAAA
 77021  TAATATTAATAAATAAAAAGGTTTGAAGATTAAAGATAAAGTAAAAATATAAATCAAATT
 77081  TGTAAATTAACAAAATAAAAAAATTCAAAACCCTAAAAA
;     G-nad4 ==> start
 77120  ATGTTAACCTTATTAATTTTAATACCCGTAATTGGAGCAATTTTAATTTTACCAATAAAT
 77180  ACCAATATTTCAAAATATTTTTCAAATAATAGTGTTACAAATTTACAAACTTTAGCACAA
 77240  TTAGAGACAAAAGAAACAGATGAAAATTTAAATAATTTTTTAAAATTAAAAAAAGAAAAA
 77300  AATGAATTATTAATGAGACAAATAGCTTTAACTACATCCTTAATAAATTTTTTTATCTCT
 77360  TTATTTTTATTATATTTATTTGATTCTAATAATAGTCATTATCAATTTATATCAGAATTT
 77420  AATCAATTAAATTTTTGTCATTTTAATTTTGGTATAGATGGTATATCTATTTTTTTTGTT
 77480  TTATTAACAACTTTTGTTACTCCTATAGCTATTTTATCTAATTATTATAATATTACAAAT
 77540  AATTTTAAAGTTATTTTAATTTCTTTATTAATTTTAGAAAGTTTACAAATTTGTGCTTTT
 77600  GTGTCTTTAGATTTATTACTTTTTTATGTGTTTTTTGAAAGTATTTTACCTATTCTTTTT
 77660  ATTGTTATTGTTATTTTTGGACATGGTAATGATAGATTTAGATCTGCTTTTTTATTTTTT
 77720  TTATATACTTTAACTGGTAGTTTACCTATGTTATTAAGTATTTTAATGATTAATAGTTTT
 77780  ATAGGATCTACTGATTTTTCTTTAATTGCTTTATATGATATTAGTTTTAATTATCAAATT
 77840  ATTTTATGAATTGGGTTTTTTATAGCTTTAGCTGTTAAAACACCATTATATCCTATGATT
 77900  ATATGATTACCTAAAGCTCATGCTGATTCAGCTTTATCAGGTTCTATTATATTAGCTGCT
 77960  ACTGTTTTAAAATTAGCTACTTATGGTTATTTAAGAGTATTAATTAATATGTTACCTGAT
 78020  GCTACTAATTTTTTTAATCCTTTTGTATTAACTATTGCTGTAATTTCTATTGTTTATGCT
 78080  TCATTTTCTACTATAGTTCAACAAGATACTAAAAGATTAATAGCTTATTCTTCTATTGCT
 78140  CATATGGGTGTTGTTGTTTTAGGTTTATTTTCTAATACAATTCAAGGAATTCAAGGTGGA
 78200  ATTTTAATGGGAATAGCTCATGGTTTTGTTTCACCTGCTTTATTTATTTGTGTAGGAGGA
 78260  GTTATATTTGATAGATTACATACTAGAACTATTTTGAATATTAGAGGATTAGTTACTTAT
 78320  ATGCCTGTATTTACTATTTTATTTTTTTTATTTACTTTAGCAAATACTGGAATACCTTTA
 78380  ACTTTAAATTTCTTAGGTGAACAATTATCTTTAATTGGTATATTTGAAAGAAATCCTATT
 78440  ATTGCGGTAATAGGTGCTAGTGGTATTGTTTTAAGTGCTATTTATTCTATGTTTTTATAT
 78500  AATAGAATCTCTTATGGATCTTATTCACCTTTATTAAATCCTTTAAAAGATATTAGTAGA
 78560  AGAGAATTTATGCTTTTATTTTCTTTATTAATCCCTACAATCTTATTAGGTTTATTTCCT
 78620  AATATTTTATTAGAATGTTTAAATTTATCTGTTTCAAAATTATTATATGTTTAA
;     G-nad4 ==> end
 78674  TACTTCTAAAACCTTTATAATTACTTTAATTTATACATTTTTTTATTATTATTAATTAAT
 78734  TTAATTTATACATCTTTTATTATTATTAATTATAAAAATACTTAATATGTTAAATTAATT
 78794  TTTTTTAATCTTAAATAATTAAAATAAAAATTCTAATTATAAAATAGTATAAATCATCAT
 78854  AAATTTATTTAATTTATAATTTATTAGTTTAAATTTTAATTTATTTTTTTACTTTTGTAG
 78914  TTTATCTCTTATTTTTATAATTAGAATTATTAAAATATTAAATTTTTTAAAAACTATTTT
 78974  TTTTAACTTAAATTGTAATTATTATAATTTACAGTAATACTTTTTTTCATTTTATTAAAC
 79034  CTATTTTTTTTTTTAATAATTTTTAATAAATTAATACTATTAAGTATTATAATTATTTGT
 79094  TTAGATTTTAATTTTTTAATTGTTATAATTTTATTTAATAATTTATAATTAAATTAATAT
 79154  CTTAAAGTAAATTTATTTTACAGTTAAATATTAATTATTTTATTAAATTTATTATTAAAA
 79214  TTAGATATAAAAATAATTTAAATATTATTATTCTTTTTAAGTTTTATTTTATAAATTAAA
 79274  GGATAATTATTTTAGTATTATTTTCTGTGCAAATTTATTAGTAATTATATTACTTTTTCC
 79334  GTTAAACCTAATTTTTAGCCCATTTTCATCTTAATAATTACAA
;     G-orf370 ==> start
 79377  ATGTTAAATTTATTAATACAAAATAAGTATTTAATTGAATTATTTATATTTTTATTTATA
 79437  TGTTATATCTTTAATTTTAATTTTTTAATTAAGAATTGATTATATTTTATTTTTATATAT
 79497  TTTAAATTTAATAAATTAGATCTAAAAATTAAAATTATTAAAACTTTTTTAATTTTAGGA
 79557  ATTATATTATTTGTATTTTTAGAAATACCAAATATTATAAAATTATTAACTAAAATATTT
 79617  TATTTAAAAACTATAACAACAAATAATATTAGTTATGTAGACTATAATATATTGTATTCT
 79677  AATGTTAATAATAATAATTATAATAAAATAATTAAAATTAATAATAATGATTCATTTTTT
 79737  GAATTAAATAATAATAAATTAGATAATTTTAATATTTGTGATAATTCAACTATTTTAAAT
 79797  AATAATATTTTATATTCTATAAATGATATTAGATCACCTTTAGAAAATATGTTAATAAAT
 79857  TTAATAGATTTAATTTATTTAATAAGTAGTAGTATTGGTATTATTATTAGTATTTTATTA
 79917  GTTAGATTTATTTTAAGTAAATATAAAAATGGAATAATTAATTTAGTTAATAAAATACTT
 79977  AAAAATAAATTAAATATAGTTAGGATAGTTGATAATATTTTAATATATAATCTAAAATTT
 80037  TATAATTTAATAATAAAATTTAATATACTTATAATTATAATTATGTTCTCTGTAGTAATT
 80097  TATGGTATATTTAAATTATATTTAAATATTTTAAAATATGTTGTAACTTATAACATTACT
 80157  CATAAAATATATAATGTTCAATGTAATAATGTTACTATAGAATTTATTAATACAGAATAT
 80217  CTATCTAATTTAGAATTAATATTAAAATTATTATATTTTAATAATATTTTTATTATTTTT
 80277  ATATTTTTATTATTACTAATTATTTTTATTAAATATAATTATTTTAGCAATGAAAATTTA
 80337  GTTATTGAAAAAAAAGAAATTAAATTAATATTAATTATATTATTATTATTATTATTTTTA
 80397  GGATTATTAATAAATTTATATAATTTAGTTAATTTATCAATACATATAGATAAATTTGTA
 80457  TTAGAATATAGTTATAATCATATTAAATTTTAA
;     G-orf370 ==> end
 80490  TTCTTAAAATTTAAACTATATTAAAATTATTTTTATAATATAAAAAAATTTAACTATTAA
 80550  AAATAAACTATATTTATATTATTTAATAAATTCTAATATTAATAAATTAAGATATATTTA
 80610  ATAATTATCATTTTATTTTAAAATACTATTTATTTTTACTTTTTTTTATAATTTTTTAAT
 80670  TTAATTAAAATTAACAAAAATTTATGTTAGTAATATTAAATTATTCTATTATAATTTTTA
 80730  TTTTATAAATAAAATAACTAGTTAAAATTAGTAATATTAAAAATATTAATACCTAGTATA
 80790  TCTAATTAATCCCAAATATCAAATAAATATTTATTGAATTCTATTATAATATTAAATAAA
 80850  TATTTATTTATCATAACATTAATTTTAATTTAAATTAAACTTAAAATACTTAAAAAAAAA
 80910  ATACTATAATTATAAACTGATTATAAAAATTATTTAATTATTTTATTGAAAAACCTTTAT
 80970  ATTATTATATATTTTTAAAATATGATAAAAATATCCTTTTTTTTTTTTCAAAAAATAACA
 81030  AATAAAATATAATATCATATCAAAATTTATTCAATTATTATTATTCCATTCAATCTTTTA
 81090  AATCTAAAAGAGATAAATATTATTAATTATTATAATTATTTTATAATTAAAAATACTAAA
 81150  ATTCTCTTAATGTAAATAATATTATAAAATAATATTTAAATTTATTTTTATAATACTAGA
 81210  TTTACATTATTCATTTTTATTAGACCTTAAAACTTTTATAGCATTAATTTTTGTTATATT
 81270  AAAGTTTGCGGTTATTCAATTTAAAAATATTATTTCATATTAACAATAAATTTTAAATTG
 81330  CAATCAATATTTAAATTTAAAAATTTAAATCATACACAAATTTTTTAGTATAACTTACTT
 81390  ATACTTTATTGAATTAAATCAAATAATTCAAATATACCTATATTATTAATTTATTTTTAC
 81450  ATTAATGAATCCAAAAGATTACAATAAAGTACAAATTTTAAATTAGAAAAAATTTACTAT
 81510  TTTATTATATTTAATAATAAAAAATATAAATCTTAAATTAATAGTATTTAATTACTATCA
 81570  AATTTGTTTATATTATTATAATTTTATTAAATTATAATTATTATAATACTTATTAAGTCT
 81630  AATTAATAAATTAAGTATATAATATTTTAATTTTTTTAATAATATAAAATAAAAAATAAG
 81690  TTAGGTAAATTTGGATAATTAGTACTTTTTACTTTTTATTGAAACAATATTAATTGTTTA
 81750  ATTCATAAATTTAAGTTTATAGTCTTAAAAAATTATTATTAATATAATAACAATAATTCT
 81810  ATCTATATCTTTATAACTATCTATATAAAATATCTAATTAAAAATATTGTTGATTTCATT
 81870  AAACAGATATTAAAAATTAAATAGGTTTTCAATTTTAATTTTAATTTCAAATATATTAAA
 81930  ATTGTCTTTTATTTATTAATTTAAATAAATATTATAAAAAATTAAATTAGTTAGTACTAT
 81990  TAAATTAAGTAAAACTTTTTAATAAAATATTTATAGATATTGATATTAGTATTGATATTA
 82050  TTGTAATTAAAAATAAAAATAATATAAATAAAGTTTAAATTATTTTTAGAAATATTAATA
 82110  ATAGTTAAAAAATAAAACAAATTTATTTAATTTAATAAAAATTTTGTAGACTTTTAATTA
 82170  ATTAATCTTTTTA
;     G-nad6 ==> start
 82183  ATGACAAATTTATCTGTAATTTTTTTAATTTTTGGTGCATTATTAACTTGTATTTTATCT
 82243  ATAACTTCCAAAAATCCTGTAATATCTGTAATTTTTTTAATATTGACATTTTTACAATCA
 82303  GCAATATTTTTAATATTAAAAGGTATTACTTTTATAGGATTATCTTATATTGTTATTTAT
 82363  GTTGGAGCAATTGCTGTTTTATTTTTATTTGTAGTTATGATGATAAATATTAGATTAACT
 82423  GATATTTTAGAAACAGAAAATCAATATACTAAAAATTTACCTTTAGCTATAATAATAGGT
 82483  TATTTATTTTTATTTCTTATTACTGAAATATTAGAATTTAATTTATTTAGTGATTTACTA
 82543  GTTAGTCATTTTCATCCTGAAGAATGTTTTCATTTTATATATTTAACTTATAATAAAAGT
 82603  ATGTCTTATTTTTTTTCAATATCTAGTGATTATTTTATTGATTTATTAATTAATGTTAAT
 82663  AATCTTAATTCAGATTTGAAAATAATAGATTTATTACAATTAGAAATTTTAGGTTATAAT
 82723  CTATATACTTATTATGCTGTTTTATTAATAATTTTAGGTTTTATTTTATTATTAGGTATG
 82783  TTTGCTGCTATTATTATTACTAGAAATGATGATAAACAAGATTATATAATTAATTAA
;     G-nad6 ==> end
 82840  ATATTTATTATATTCATTAATTTCTTTTTCTTAATTGTTATTAAATAATAAATAATTTCA
 82900  CATATTAAAATTTTATAATAATTATAATTATTAAATTTATTTTGTTATTATTTATTTAAA
 82960  TTTTTATATATTTTTAATTTATATTAAATTACTTTTTGTTTAATCATCTTTTTTATTTTA
 83020  TTTTTATTTAAAAAAAAGATAGTATTTTTAAAGTTATTTGTTTATTTAGTTTTGTTAGGA
 83080  TTAATTTGTTAAATTTATCTTTAATTAATATAATATTAAACTTAACCAATTAAAATTTAA
 83140  ATTAAATAGTTAATTATTTAATATTGAACTAAAAGAATGTTTAATAATTATAACTATTCT
 83200  ATCAATAAAAAAAATAAAATAATATAAATTATATAAAAAAAAACCGAAGTAACTGAATAT
 83260  TATAATTAAATTTAATTTTTAATAATATTATTAAAATAATTTAATATTATTAAACATCTT
 83320  TATAAATTATCTAAAACCTTTATTTTTAATACAGATCTAATATAATAAATATTTTATTCT
 83380  TAATACTAATATTATTAAAT
;     G-atp9 ==> start
 83400  ATGTTAGCAGCTGCTAAATATATTGGTGCAGGTATTGCTTGTTCAGGTTTAATTGGTGCC
 83460  GGAGTTGGAATTGGTTTAATTTTTGCTTCTTTAATTAGTGCTTCAGCTAGAAATCCTAAA
 83520  GTAACAGGACAAATCTTTACTTATGCAATTTTAGGATTCGCTTTAGCCGAAGCTACTGGA
 83580  TTATTCGCATTAATGGTTGCTTTCTTATTATTATATTCATAA
;     G-atp9 ==> end
 83622  TCTCTCAATATTATTGTTTTAATAAAATTTAAATTTTATATTTTTAAATAATTAAGTATA
 83682  TTTACAACTTTATTAATATTAATTAATAAATTTATTTAATACTTTTTTATTTATACAAAT
 83742  TAAATCTATTACATAAAAACTTTTAAATTCTAAACTAAAATTTAATTTAATTAATTTTAA
 83802  GAGACGAAATAAAGATAAAAATAAAACAAATTTATTGATATTGATTAAAAAAAAAATAAC
 83862  TATTTAAATTAAAGATATAAAATAAAAATAACTATTTAAATTAAAGATATAAAATTGGTT
 83922  TAGAATCTTGATTGCACGATAGAAATTATATTTGTAAAATATATAATTTATCATTTTTAT
 83982  CTAGATTAAAATCTTGATGTAAAGTGTATGGGTTGATAATAAGGTTGGTAATGTTTATTA
 84042  AAAAATAAAATTTAGACATTTACTTTATTTTAATAATTTATAATTTATAATAATTTATAA
 84102  TTATAATTAATAGTTATTAAAAATAAAAAAAATAACTATCAACCCATACACCTCTATTTA
 84162  TTTTTACTAGAAAGGATAAATTTTTATTTAAATTTTAATTTTAAATTAACAAATTAAAAA
 84222  ATTAATCTTAAATTTTTAATATAAATTAATTTTAATAGATG
;     G-trnL(uag) ==> start
 84263  ACGAATATGCTGAAATTGGTAGCCAGGTGAAATT!TAG!GATTTCATAATTATTTATTAT
 84321  TAGGAGTTCAAGTCTCTTTATTCGTA
;     G-trnL(uag) ==> end
 84347  ATATCAAATTAAAAATAATCTAAAAAATAAAATTAATTAACTTAATGCCGTATCCAAAAA
 84407  TTAAATAAAAAATTAAAATTATTTTCATATAAGTATTATCTTTATTATATAATTTAAAAT
 84467  ATCTAATATACACTTTAATTATGACTTAAATATCTAAATATTCATATTATTATAATTATT
 84527  ATTGAAAATTCTTTAAGTCTAAAAAAAAGAAAAAAGTAATTACCAAATTATAGAATAAAA
 84587  AATAAATATTATTCTATTTATTCTTATAAAAATAAAAAAATTAAATATTAAACATTTATT
 84647  AAACATAATTTTTTTTTATTAATTTATTTTATGTTTATTAGTTATAATTTTAAATATAAA
 84707  TTATAAATTTTATATTATTTATTTTATTTTAAAAATTAATTCTAAGTCTAAATATCTTCT
 84767  TAGTTTTAGTTTTAGTTTTAAAATTAAATCTAGTTTATTTTTATTACTATTTTATTTAAG
 84827  TATTATTTCTAGTTAAAAAATATTTATTTATTAATGTTAACAAACAGATATATAATGTGA
 84887  GGTTATA
;     G-atp6 ==> start ;; mfannot: potential frameshift
 84894  ATGTTTAATCTTTTATTTTCTCCTTTATCACAATTTGAAGTATATCAATTAATAGGATTA
 84954  GATTTATCAATATTAGGAAATATTTATTTATCTCTTACTAATTTAAGTTTATATGCTATT
 85014  TTAGTTTTATTATCTGTAATAAGTTTACATTTTTATGCCAATAATGATTTTAATTTAGTA
 85074  CCTAATAAAGGTTCTATAGCTTTAGAAACATCATTTGCAAGTTTAAGTTCAATGGTTAGA
 85134  AATCAAATAGGTGGTTTAAATGAAGCATATATACCCTTTATTTATACTTTATTTTTTTTG
 85194  TTTTATTTGGAAATTTAATATCTAATATACCTTATTCATTTGCTATTAATGCTAGTGCTA
 85254  TTGTAACTTTAGGTTTATCTTTAACAATATTTTTAGGTGTAACTATTTTATCTTTATCTA
 85314  AACATGGTATTAAATTTTTTTCTTTCTTTATTCCAGGAGGAACACCTTTAGCTTTAGTTC
 85374  CTTTATTAGTTTTAATTGAATTTATAAGTTATTTAGCTAGAGCTGTATCTTTAGGAGTTA
 85434  GATTATTTGCTAATATTTGTGCTGGACATTCTTTATTAAAAATTTTATCTACTTTTTTAT
 85494  ATAAATTATTTTCAGGTAGTGTATTTATAGCTATTTTAACTTTAATTCCTTTTACTATTT
 85554  TTATAGGATTAATCGGACTTGAATTAGCTGTTTCTTTTATTCAAAGTTTTGTATTAAATT
 85614  TACTTGTTTGTTCATATCTTAAAGATGCCATTGATTTACATTAA
;     G-atp6 ==> end
 85658  TTAATATTTAAAATATTTTTTATATTTTTATTTTTTATTCTTACTTAATTTAAAATTTTA
 85718  TTAATATATTAAAATTTTTATTAATAAAAATAATTAAGTGTCGTAAAATGTTTCTTAATA
 85778  TTGCCTGGTTATTAAGACCAGGCCCCTGA
;     G-trnH(gug) ==> start
 85807  GGTAGAATTAGTTTAATGGCAAAATATCGTTTT!GTG!GCAACGATGTTCGGAGTTCGAA
 85865  TCTCTGATTTTACC
;     G-trnH(gug) ==> end
 85879  CTTATTAACACACCCCCTTTTAATTTTAATTTAAATTAAATTAAAAATACTTTTATCATT
 85939  TTAGTACAAATAACATTTAAATTAATAACTATTATTTAAAAATTTATTAATGAATTTTAA
 85999  ATTTTATTTATTAGTTTTTTTTTATAATCTATAATCTATAATCTATAATCTTCTTTTTTT
 86059  TAATTTAACAAATTTAAATAAGAATAATTATAAGAAATATGATTATATCAATTAATATTA
 86119  ATTTATTTTTATAAAGTTATAATATAAAATAAATTTTAATTTAATTTAAATTTAATTAAA
 86179  ATTTAAAATAATTGGTTTAATTCTAATTTATAAAATTTTTATATTTTAGGATATAACTTA
 86239  CATTTAATTTAATTAAATTAATTATATTAATTATAAATATTAATAAGATTAGATTAATTA
 86299  TTTTATTATATATTTTTATTAAAATTTAAACTATTATTAATAACCTAAATTATTTTAATA
 86359  ATTAATTTATTTAATAAGTAATTACTTTTGTCGTACTTAGAAAAAAAGTTAAATTTTTAT
 86419  AGGTTAAAATCTTAAAAGAATGTCCATTTATCCTTATATTCTTTTTATTTTTAGGATAAG
 86479  ACATTAACACAAAGTAATAAAATTATTACTAAATTAAATTATAATAGTTAATAATCAATA
 86539  ACAATTTATCAAATTTATATATAATATTTATTTTTATTTTTTTTTATTATTTGATATTAT
 86599  TTGAAATTAATTTATATTAATTGATATTAAACAACAATAAATTAAAATTAATTATTTAAA
 86659  TAAGAGTAATTTATTGTTATCTTAATTTTTGCAGCCATAACTTATATTTAATATTATCTT
 86719  TTTTTTTTTTAATATTTAATTAATGATATAAGCAGAACAATTTATTATAATTAATTAACT
 86779  AATTAAATTTAATAATAAAAGTATATTTAAGATAAATTTTTTAATTTT
;     G-trnM(cau)_3 ==> start
 86827  GCTAATATAGTTTAATAGGTTAAAACATACCTTT!CAT!GAGGGTAAACTAAAGGTTCAA
 86885  TTCCTTTTATCAGCT
;     G-trnM(cau)_3 ==> end
 86900  TAATGACATAAATCTTATAACTAAATTTAAATTTTAATTTAAATAAACTTCTAAACTTAT
 86960  ATAATTAAATATATAATTTTTTTTAATTAATTTATATTTTTAAGATAATTGTTATATTTA
 87020  TTTATTTAGTTAATCTTTTTTTATTAATAAAAAATAATCTTTTAAAAGAATTATATAATA
 87080  AAATTTAATTAAATTAAAATTTTATTTTTATAATAATGCACAAAAATTTAAATATTTCTG
 87140  TAAAATGATATTTTATATTTATTTTTATTATTAGTATTCAAGTAAGAAGAAATATTTATT
 87200  AAAAATTAAATAATATTATATTTGCAGGTATTAATATGTTATATTTTAATTATTTTATAT
 87260  TATTTATTTATTTAAATCTTAAAATTAAAAAAAATCTCACATAAAAAAAAATAAAAAGTA
 87320  GCAAATTAAAAAAAAAAGG
;     G-trnA(ugc) ==> start
 87339  GGGGAAATATGATAATTGGTAATCGGTTATATT!TGC!AATATAAAATATGATAGTTCAA
 87397  ATCTATCTTTCTCCA
;     G-trnA(ugc) ==> end
 87412  AATACAGATCCAAATACAGATCCAAATATAGATCCAAATACAGATCCATTCTTTTTACTT
 87472  AGGATCCAAATATTTAAAATTTAAATAATTATTATTATTTAAAATATATCATTTAAATAA
 87532  TAATTAATAAATTTAAATATATTATCAGTAATTAAATTAATTTTAGTTATAAAAAAAAAC
 87592  TAATATAAATAAATTAATAAAGTAATTAAATTAGTTTTAATTTATTTCTAGTAATGATTT
 87652  TAAGTTTATTTAATTTTTATATTAACTATTAGTAATTTATTTAAAATTAAAGTTATTAAA
 87712  ATGTTGAAGTATCTTAAATTATAAAAATATAAAATATAAAATATAAAATATTAAATATAA
 87772  AATATTAAATATAAAATATTAAAATATAAAATATAAAATATTAAGTATTAAAAATATAAT
 87832  ATAAAATATTAAGTTTAGAAAAAAATATATTTAATTTAATATAAGATAAATATATAATTA
 87892  AAAGTATTTAATATGTTTAATTTATAATT
;     G-trnS(gcu) ==> start
 87921  GGGATAACTTACAATGGCTTGTTAAATCGATT!GCT!AATCGACTGATTTAATATCACTA
 87979  GGTGTTCGACTCACCTTTATCCCG
;     G-trnS(gcu) ==> end
 88003  TGAGAATCTAATTAAAAATTAAAAAATAATTAAATAATAACTTTATAAATATCTATAAAT
 88063  TTTAAGTTTTATAAATTTATAATTAAAGTAAATTTTAATTACATTTAATTAAATTAATTA
 88123  ATTTAATTGTACAGTTTTAATTATTGATTATATAAATTACAAATTTTTTTAATTAATATC
 88183  TCATCAAATATGATTTTAAGTTTATGCTATATCAATTTTTATTTTTAAATAAATTAACCA
 88243  ATTTTTTTAAACCTAAATTTAAACCAATTAATTTAATAAAATTAATTGTTACAATAAAAA
 88303  TCTCAATTATCAGTTATAATTAAAATAATACTATAATAAATATTAAAAATTAAATTAAAA
 88363  AGGAGATTAAATAATAAATTTATTAAAATCAGATTAATATAAATTTAAAAGTAATTAAAT
 88423  TAAATTATTATTATTATACAAAAATAAAATGATTATCGTTAAACCTAATTTTTATAAATC
 88483  ATTTGTTATTTTATTTTCTTAATTTA
