# Supplementary material for: Global Characterization of Fungal Mitogenomes: New Insights on Genomic Diversity and Dynamism of Coding Genes and Accessory Elements
Source: Front Microbiol. 2021 Dec 1;12:787283. doi: 10.3389/fmicb.2021.787283 (PMC8672057; doi:10.3389/fmicb.2021.787283)
Supplement: Supplementary File 1 — de novo annotation files of the 685 mitogenomes investigated in this study. Annotation was performed with the Mfannot program. [file Data_Sheet_1.ZIP › Supplementary_FileS1/NC_022170.1_Candida_labiduridarum_strain_NRRL_Y-27940_mitochondrion_complete_genome_mitogenome.mfres]

;; Masterfile modified automatically by mfannot version 1.35
;; on Thu Dec 24 20:53:12 2020 by user pfonseca on host LGCM-PROC
;;    - Gene Totals: 45
;;    - List of genes added:
;;      atp6                 atp8                 atp9                
;;      cob (3 introns)      cox1 (6 introns)     cox2                
;;      cox3                 nad1                 nad2                
;;      nad3                 nad4                 nad4L               
;;      nad5 (1 introns)     nad6                 orf144              
;;      orf293               orf298               orf307              
;;      orf323               orf336               orf941              
;;      rns                  trnA(ugc)            trnC(gca)           
;;      trnD(guc)            trnE(uuc)            trnF(gaa)           
;;      trnG(ucc)            trnH(gug)            trnI(gau)           
;;      trnK(uuu)            trnL(uaa)            trnL(uag)           
;;      trnM(cau)            trnN(guu)            trnP(ugg)           
;;      trnQ(uug)            trnR(acg)            trnR(ucu)           
;;      trnS(gcu)            trnS(uga)            trnT(ugu)           
;;      trnV(uac)            trnW(uca)            trnY(gua)           
;;
;; Gene for nad2 and trnR is probably in family

;; end mfannot
;;


>NC_022170.1 Candida labiduridarum strain NRRL Y-27940 mitochondrion complete genome gc=4
     1  ATCATAAAATATCTTAATTATATGTATAAATATATAATAAGATAATAAAGATTAATATCT
    61  TACCTAATTTTATAAATAATAAAATAATAAAATGATAATTAAATAAACTTGGAAATTAAT
   121  ATAATAGAAATTATACCTATTTATTAACTTAATATAAATCTAAAGATTAAACGAAATATT
   181  ATTATATAAAATTATATATATTAATATAAAATATTATGAGATATAAAATATATTAATATA
   241  TAATATATTAATATATAATTATATAATATTATAATATAAATATATTAAATATAAAAGTAT
   301  AATTAAATATATAAAAATGGAAATAGATTATTAATGGTTATAAATTAAAGAGATATAAAT
   361  ATATTAAATATAAATGTAATATTAAATAAGAGTAAAGTAAGATTAATTTATAATTAAAAG
   421  TATTTAAATACTAAAGTTTAAATATATATAATAATATATATTTAAACATATAAGGTATAT
   481  AATAAAAGATGGATAATAATAAATTATATATGGATAAATATTATAAGAGTATAAATAGGT
   541  AATATATGGGAATAGTAGTATTATGTAAAGGTGAATATTATTAGATATTTATTTAAAAGG
   601  TATAAAGATATATATAACACATATAATAAATAATATGTATAATTTATTATATAATTAA
;     G-trnM(cau)_1 ==> start
   659  AGCAATATAATGTAATGGTAACATATAAGACT!CAT!GATTTTATTATAACAGTTCAAAT
   717  CTGTTTATTGCAA
;     G-trnM(cau)_1 ==> end
   730  TATAATAGGTTATATATAAATATATAATAAATAAAATAATAAAATATCTTTATAATATGT
   790  ATTAATTATTAAAAAGAATATAATATATGAAAATATAAAAGATCTATATGAAGATATAAA
   850  TAAATTAAAGAATTATTAAATAATTAAGAGATATAATAAATATAAATAATACTTATTTAC
   910  AGGTAATTAATAACCAACAGGTAGTTAATTATATCATATATATTCTAATATTATATTTAT
   970  ATAATTTATAACTTATATTTGGAATACTATTACTAATTAATAATTTATTAATATATATAT
  1030  ATTTTATTAATTATAAAAGTATAATTAATTACTAATAATTAACATACTATAACTAGTGTA
  1090  TAGTTATTTAATATATATATTATAATATTATAATTATATAATTTATTACTAATAATTGAC
  1150  ATACTATAACTAGTGTATAGTTATTTAATAGGGGTATATTCTTATTAATTACAATAATAT
  1210  AATTATATACATATATATGGAAATATATAATAATATGGATAATATAAAATATATAAAATA
  1270  TAATAAAAAGTAATATTTAATAAAATATATAATAAATAATAAATAAAGGTAATGAATGAT
  1330  GATTACTAAAAATGATTATATTCATATAAGATTGAAAATTGACGATATGATAGAGAGTAT
  1390  TATAATATAAACTAATAATATTATGAGATAGGTTAATATAACATAACTATTAGGTTGATA
  1450  TTAGTGGGTATATATATATATATTATCTGGTAGGGATTAGGGAATACATAGTTATATTTT
  1510  AATCTTATATACATAGTTATATATTAACTCATCATTAATATTATTATCACCATATATTTA
  1570  TATTATATAATTAATATATTTATTATCTTATTATATCTTCTATTATCTCCATAGATTTTA
  1630  TATTATCTATAATTAATAGATTTATTATAATCTATATATTATAATATCTATAATTTAGAT
  1690  ATTTATATAAATATTATATATAAATATATATAAAATAATATATATATATATATATAAAAA
  1750  TATAATATAATATAATAAAATATATATAGGTTATATAATAATATATAAAAGATATATATA
  1810  GAGAATATATAGAGAGAGTAGAAATAGATAGAAATATATATATAAATAAGTAGAAATATA
  1870  ATAACAATATAGGTTAAAAAGATGCTATGTATATCAGAATATAAAATAAAGTTGTTATAT
  1930  CAATCATATCACATACATCAATATAATATATATCTTATATACATCACATAAACTTTATGT
  1990  TATAATACCCTATCTCGTCAATTTTCAATCCTCTCTGACTAACAATCATTTTTAGTAATC
  2050  ATCATTCATTACCTTTATTTATCTTTTATTGATACCGTATTTTACATTTATATAATATTT
  2110  ATCATATTAATTTAATTAATTATTCATTTATTATGTATTATATATTACTATATTATTATT
  2170  ATTATGCATTAAGTAAAAGTTAATCATTTTATTATAATTAATTATTCATTAATTATTAAC
  2230  CATATACCCCCCTTGGTAATAAATATTGCTATTGTAATCATGTGGCAGTTATTAATAATT
  2290  AATGTTACTTTTATAATTAATAATCTATATTTATATTAATATATATATCAGATTATATAA
  2350  TTATCCTATATTATATAATATATATACATATTATTTTATTTATTATATTAAATTAATATT
  2410  GCATAGTTTAATATATATCCCATTAATTACTTATATATATTTATTATCCATAGTATAATA
  2470  TATTTTACATATATTTACTATATTTTTATATATTATAATTATTAAATATCCCATATTATT
  2530  ATATATATGAAATATATTAATATTATAATTTTATAATTATACATATTATATATATAATTA
  2590  TATTAATAGATAATAGATAATATATATATTTATATATATAAATATCTATCTTTATTATTA
  2650  TTATAATTAATATAATAATAATTAGAAATTATTATAATAATTAAATAAATGAATAATTAA
  2710  TTATAATCTTTAATATTTAGAATAATCTATAATTATATATTTTAATTTATATAAATTAAT
  2770  TAATTAATAAATATTATTAATTAATAAATAAAATATTATTAAAATTTAAATTAAATTAAA
  2830  TTAAAATTAAATTAAATAATATGTTGATATTAAGTTAAATTAACGGGGAAAAGTGAAAAA
  2890  AGATAAATAATAAAAATAGTATATATAAATGAT
;;     rnl ==> ;; mfannot: 5' +/- 50 nt
  2923  AAAATAAAAAAGATATAAATAAAAAGAATAAAGAATAAAGAGAATAGGTGAGGTAATTGA
  2983  AAACTAACGATATTAATCAAAATATTAAAGTATGGAACATAAAATTATAATTAATAAAAG
  3043  ACAAAGATAAGGTTAAACCAATCTAAACTAGAAATAGTAAAAAAGATAAAAATATCTGAA
  3103  CTGAAACATCTAAGTAAGATATAAATAAACCAATAGGGACTATAAAATTACCGGTGAGGG
  3163  AAATTATAGGAGTATAAAAGTAATATCATATGATATAAAAATAGTAGTACTACTACTAAT
  3223  ACTAAAAAATAATTATAAATATCAAGTACCGCGAGGGAAC
;;
  3263  ATGTAATAAAAATCATTGAATATTAATAAAAATTATTTATATATATATAATAATATTTAA
  3323  ATGAAATTTATATAACTTATAATATAATAAATATATAATTATTAATAAATAATTAAATAA
  3383  GAATTATATAAAAAAAGAATATAAAAAGTAGATATAAATAAAATATAAATGAAAATCAAT
  3443  GAAGAAATACTTTAATAAAGAGCAACTATAGAATAGTGTACCTCTTGTATAATGGGTCAG
  3503  TGAGTTATTATTATTAGCGAAATAATAAAATTATATATAATAAGATAAAGTTAAGAATAA
  3563  TAGACCCGAAAGTATATGATCTATACATTATCAGGTATATTATAATTATAATATATATAA
  3623  TATATGAAAATATATAAAAATATATATTTAAATTAAATTAAATATAAAAAGAATGTAAAG
  3683  ATATAAAATATTTAATATAAGAATAAATATAATATGACCGAACAGGTAGGTGTAGCAATA
  3743  CCTTCTGAAGAATAATGTATTGAAGTGAAAGGCAAATCTAATATACAGATAGCTGGTTAT
  3803  CTGCGAAATATATCTTAGTATAGCATTTAATAATTTATAACACTAGGTAAATCACTAGAT
  3863  TTGAAGATTAAAAAATATATATAATATAATATAATATATATATATTTTTTTATATGGGAG
  3923  TTATTATAATTTATCATACGAATCTAATATCTGAACTAGATGTAATATAAAAATTAAATA
  3983  GTCAATCATAGTGCGATAAGGTACTATGATTAAAAGGAAACAACCTAGACTGTAAAATGT
  4043  AAGTCCTTAACTATCATTAAGTGGTATCAATCTTATATTATTTATATAATAAATATATAT
  4103  AAATAAATTTCTAATAAGACAATTAATCAGTGGATATGATAGTAATCATCTGCTAGAGAA
  4163  CGTGTAACAACGCATTAATAGATATATAGAGAATAAGAGTAGATATACGGGCCTATAAAG
  4223  ATAGACTGAATTACAGATAATAATATAAAATAAAAATTATTATGGTAGCAGATTACACTA
  4283  TGAGAATAGTGAAGAATATGCTGACTTGAGTAACGTTAGTAGGGTTAAACCCTACCTCCT
  4343  ATAAATATAAGGTTTTACAAAAATTAACGGTCTCTAATTTATTATATGATAATATATATA
  4403  AAGATGAGTATAATTACTAGAAATTAAATTAACCGTACCGTAAACCGACTCAGGTATATT
  4463  TATTATTCTTATATTATTAATTATATTAATTAATTTTAATATAAATTATATAATAAGAAT
  4523  AATTATATTATAATATAAATTTATAAATATCTCATAAATTATAAATTAAAAAATATAAAT
  4583  AAAGATTATATAAAATAAGAAGAAGAATAAGAAGGAGGATGAGAAAATCCATATAAATGA
  4643  ACTCGGCAATTAAGGTTAAACCCTTAAAATATAGTGCGACTGTTTACCAAAAACGTAGCC
  4703  TATTGCAGATCTGTAAAGATTAGTATAATAGGTGCTACCTGCCCAGTGTTAGAAAGATAA
  4763  TATATAATGTTTTAATTAACGGCGGTCTTATTATGAGGATCCGAAGGTAGCGAAATTCCT
  4823  AGACGTTTAATTGGCGTCCTGCATGAATGAGTACACGATGCTATAATTGTATCTATATGG
  4883  GTCTCAGTGAAATAGTATTTGCAGTGAAGATACTGTATAACAATAGATTGACGAGAAGAC
  4943  CCTATACAGCTTTACTATAGTGTTATCTTAATATAATTATATTTAATATAATGTAATTTA
  5003  TAATAATTATAATTTATTTAATCATCACTTATATCTTATAATAATAAAATATTTTCTTTT
  5063  ACATATTTATATTAATAATCTAATAAATTAATATTAAATGAAAATAATAATAAAATAGAG
  5123  ATATATATTTTATAATATGAGACAGGGTAACATGGTTAGTTTCGATGGGGCGTCGACATC
  5183  ACAAAATATAACTGATGTGTCTATATGACTAAATTGTAATATATTTTTAAATTTATTTAA
  5243  GTTTATTCTTAAATATATAAAAATTTAAAGATTATAATAGTATATTAAAATACAGTAATG
  5303  CTAAATGGTAATTAGTTATTCTTTATATAATATATAATATTATTATAATTAATTAATAAT
  5363  ATTTATATAAAGAAATGTTAAATATAATAATATAACTGTGTTAAGATAATTTAATTAACA
  5423  AATTAAATTAGTACGTAAGTATAGTATAGTGAACAGGCAATAACTAAGTATAGTATGTCG
  5483  ATAGCGAATCAAAGTTACGTTAGGGATAACAGGGTAATACCGCTAGAGAGTTGATATCGT
  5543  CAGCGGTGTTTGCCACCTCGATTAACTAGACAATAGTTGAGGTTAAA
;; mfannot:     /group=IA (2.62e-22)
  5590  ttgggttaattgcataaatatctaagtatttatatttttatatatatatatgacaatatg
  5650  cagcgaagtatattttatacatttaatagagaaatataaacgttcaacgactagaaagtg
  5710  agtagtataacaataatctttccacgaaagcccaaaaatattatattatatttatataat
  5770  atttatgacatagtct
;; mfannot:
  5786  GATCTATATATAAATATATAGAGATATTAAATTAAAAATTAATATAATTTTAATTATTTA
  5846  TTAATAATTAAATAAACAAAATG
;;
  5869  GTCGTCTAGGCTCAACCTTATGGCCGCAGCAGCTATAAAGGGCATGACTGTTCGTCATAT
  5929  AAAGAGCTACTTGAGATGGGTTAATTACGGCGTGAGCCAGTAATGTTTCTATCATCTATT
  5989  GTATTATAATAAACTTTAAATTACATGTGTACGAGAGGATTATGTAGTCTAAACCTATGG
  6049  TTATAATATATTATTATATATTTATTTTTATTATATTTTATTATAATTCTAGAATATATA
  6109  TATATATTATTATATGCTAAGTTTAGTTGAGGTAAATATTGACTGCATATCAAATATGAA
  6169  ACCTATAATAGTTTATTATTAACATTAAAGATAATTATGTTATAGTATTATTATTGTTTT
  6229  TATACATTAATATTGTATATATATAAAATTATATATATAAATTAATTATAAATAATAGAT
  6289  ATA
;;     rnl ==> ;; mfannot: 3' -20/+180
  6292  ATAACTAATAAAAATTAAATTAATAATTTAATGAAATGATTATATCAATTTTAATTACCT
  6352  CAA
;     G-trnA(ugc) ==> start
  6355  GGGATCCTAGATTAATGGTAAATCACTTGCTT!TGC!ATGTAAGTAATATCGGTTCAATT
  6413  CCGATGGATTCCA
;     G-trnA(ugc) ==> end
  6426  TTATTTATATATATTTTATTTATTATAAAATAA
;     G-cox2 ==> start
  6459  ATGATCTTTTTAGATGTACCAACACCATGAGGTATAAGATTACAAGATACCGCAACACCT
  6519  AATGCAGAAGGTATTCATGAATTATATGATCATATTATGTTCTATTTATGTTTAATATTA
  6579  GGTTTAGTATCATATATATTATTTGTTATAATTAATGATTATAAAGATAATAAATTTGCT
  6639  TATAAATATATTAGACATGGACAAGTTATTGAAATTATATGAACTATATTCCCAGCTATA
  6699  ATATTATTATTAATAGCTTTCCCATCATTTATATTATTATATTTATGTGATGAAGTTTTA
  6759  ACTCCAGCTATGACTATTAAAGTTATAGGTTTACAATGATATTGAAAATATGAATATTCA
  6819  GATTTTGTTGATTCATTAGGAGAAACTATAGAATATGAATCATATGTTATACCTGATGAT
  6879  ATGTTAGAACCAGGTCAATTAAGATTATTAGATACTGATACATCTATAGTAGTACCAGTA
  6939  GATACACATGTAAGATTTATAGTTACAGCTAATGATGTAATACATTGTTTTACTATACCT
  6999  TCATTAGGTATTAAAGTTGATGCTACACCAGGTAGATTAAATCAAGTTAGTGCTTTAATT
  7059  CAACGTACAGGTGTTTACTATGGTCAATGTAGTGAATTATGTGGTGTTAATCATGGTATG
  7119  ATGCCTATTAAATTAGAATGTGTTTCTATTGAAGATTTCATTGAATGATTAGGTAATAAT
  7179  GATAAA
;     G-trnN(guu) ==> start
  7185  GTCATAATAGCTCAATGGTAG
;     G-cox2 ==> end
  7206  AGCTGTACACT!GTT!AATGTATAGATCTTAGTTCAATTCTAAGTTATGACG
;     G-trnN(guu) ==> end
  7256  TTGTATGTATAGTCTTTGTTAATAATATATATATATTATATATATATTTATATATATTAT
  7316  TATCTTTTAATTTAATCT
;     G-nad6 ==> start
  7334  ATGTCTTTAATAAGTGGTATAGCTAGTATATTAGCTATAGGTTTATTATCTCCAGTTCAA
  7394  AGTATATTAGCTTTAATTTGTCTATTTGTTAGTATAGCTATATCTTTATATATATCTGGT
  7454  TATGTTTTAATGGGTATTCTTTATATCCTTGTTTATGTTGGTGCTATCGCTATATTATTT
  7514  TTATTTATTTTATCTTTATTAAATATTGAATATAAACCTGTAGGTGGTATGAATCCATTA
  7574  ATTATATTTATAATAATTTTAATATTATTACCATTTGATATATCATTTGATTCTTATGCA
  7634  CCTATAGAATCTATTTCTTCAACTTATAATGAATTAAATATTATAGGTTCATTATTTTAT
  7694  AGTGAATATGCTATTATTATAATTATATTAAGTATAATATTAGTATTATCTGTTATAGGG
  7754  GCTATAGGTATAACAAGATA
;     G-nad1 ==> start
  7774  A
;     G-nad6 ==> end
  7775  TGTTAAATATAATAGAATTATTAATAATGTTTATAAGTATATTATTAGCAGTAGCATTTT
  7835  TAACTGTAGCTGAACGTAAAACATTAGGATATATGCAACGTAGAGTTGGTCCTAATGCAG
  7895  TAGGTTATTATGGTATATTAATGGCTATAGCTGATGCAGCTAAATTATTATTAAAAGAAA
  7955  TAATTATACCAACTCATGCAGATAAATTAATATTATTTATTAGTCCTATGATATCTTTAA
  8015  TATCTGCTTTATTATGTTGAGCTGTTATACCTTTTGCACCTGGTGTAACTATTTATGATA
  8075  GTAATTATGGTTTTATTTTAACTTTAGCTATTAGTAGTGTAGGTGTATTTGGTACTTTAT
  8135  TAGCCGGATGATCAGCTAATAGTAAATATTCATTATTAGGATCTATACGTTCTACAGCTC
  8195  AATTAATTAGTTATGAATTAGTTTTAACAACTATTATATTATTATGTATTTTATTAGCTG
  8255  GTACTATGAATTTATCTAAATATATATATTTACAAGAAGCTATATGATATGGTATACCTT
  8315  TATTACCATTAGCTATAATGTTTTATATAGGTTGTGTAGCTGAATGTGCAAGACCACCAT
  8375  TTGATAATGTTGAAGCTGAATCTGAGTTAGTATCAGGACATATGACAGAATATAGTAGTA
  8435  GTATATTTGTATTATTCTTTTTATCAGAATATGCATCTATATTATTTTTAAGTACATTAA
  8495  CAGCTATATTATTTATAGGTGGAGGTACAGGAATAATATTAGGTTTAAAAGCAAATATAT
  8555  TTGCATTTACATATATATGAGTTAGAGCAACATTACCTCGTGTAAGATATGATAAATTAA
  8615  TTAATTTATGTTGAATGATATTTTTACCTATATTATTTGGTGTAGCTATAGCGATACCTG
  8675  CATGAATTTATAGTATAGATAGTTTAATAATATAA
;     G-nad1 ==> end
  8710  ACTAAATATACTAATAAAAATAATAAATATTCAAGTTAAAGGTAATGAA
;     G-trnL(uaa) ==> start
  8759  ATGACTGTGATGGAATGGTAGACATAATACATT!TAA!GCTGTATAGGTATTAACCGTGT
  8817  GGGTTCAAGTCCCGCCAGTCATA
;     G-trnL(uaa) ==> end
  8840  T
;     G-trnY(gua) ==> start
  8841  GGGATAGTTCTAATGTTGGTAATTAGACCTATATT!GTA!GCTATAGTGCCTTTGGCTGC
  8899  GACTGTTCGATTCAGTCCTATCTCA
;     G-trnY(gua) ==> end
  8924  TTTTTATA
;     G-trnH(gug) ==> start
  8932  GGTAACTATAATTTAATGGTAAAATCTCCGTAT!GTG!GAACGGTCCATCTGAGTTCAAT
  8990  TCTCAGTAGTTACC
;     G-trnH(gug) ==> end
  9004  CC
;     G-trnT(ugu) ==> start
  9006  GTCTCATTAGCTCAATTGGTAGAGCATTCGTTT!TGT!AATCGAAAGGTTATAGGTTCAA
  9064  CTCCTATATTAGACA
;     G-trnT(ugu) ==> end
  9079  TTATTTTTTATTA
;     G-trnE(uuc) ==> start
  9092  GACCTTATGATCTAATGGTATGATACAACATC!TTC!ATTGTTGATATACGAGTTCAATT
  9150  CTCGTTAAGGTTA
;     G-trnE(uuc) ==> end
  9163  TTATTTTTATAATATATATATTATATATATATTATATATATAA
;     G-trnQ(uug) ==> start
  9206  TGAATCATTGACTAATTGGCAAGTCCCTTAGAT!TTG!GTCTAAGTTATATACGTTCGAA
  9264  TCGTATTGATTCAG
;     G-trnQ(uug) ==> end
  9278  TTATAT
;     G-trnD(guc) ==> start
  9284  GCATTACTAGCTTAATGGTAAAGCCCTATAAT!GTC!ACTATAGGTGATGTCAGTTCGAA
  9342  TCTGATGTATTGCG
;     G-trnD(guc) ==> end
  9356  AT
;     G-trnS(gcu) ==> start
  9358  GGTTAATTTGATTTATTGGTAAAATCAGGCTATTT!GCT!ATATAGTCCCTTTATAGGTT
  9416  CAGTGTTCGATTCACTGGTTAACCG
;     G-trnS(gcu) ==> end
  9441  TTTAAT
;     G-trnR(ucu) ==> start
  9447  TATCCTATAGTTTAATGGTAAAACAATATACT!TCT!AATATTTAAATATAGGTTCAATT
  9505  CCTATTAGGATAT
;     G-trnR(ucu) ==> end
  9518  TTATTAATTTAA
;     G-trnV(uac) ==> start
  9530  TAGTTGTTAGATTAATGGTAAATCTTAGATCT!TAC!ACATCTACGTTATTGGTTCAAAT
  9588  CCATTACAACTAA
;     G-trnV(uac) ==> end
  9601  TTTGT
;     G-trnW(uca) ==> start
  9606  AAGAGTATAGCTTAATGGTAAAGTTAATGTCT!TCA!ACACATTCGATGATAGTTCAATT
  9664  CTATCTACTCTTG
;     G-trnW(uca) ==> end
  9677  TTATATTTTATATATATATATTATTATTTTATAT
;     G-trnF(gaa) ==> start
  9711  GCCTTTGTAGCTCAATGGTAGAGCAATTGCTT!GAA!GCGTGATTAGTCTGAGTTCAAAT
  9769  CTCAGCATAGGCA
;     G-trnF(gaa) ==> end
  9782  TTTTTA
;     G-trnK(uuu) ==> start
  9788  GAGAATGTCGTCTAAAGGTTCGGACTCTTGCCT!TTT!AAGCAAGCTATACTGGTTCGAA
  9846  TCCAGTCATTCTCA
;     G-trnK(uuu) ==> end
  9860  TTTATTTTATTATTCTTTTTCTCTTTTTATTTATTTA
;     G-cox3 ==> start ;; mfannot: alternative ATG start pos 9792
  9897  ATGACTAATAATATTAGAGGTTATTTACAATTACATCCTTTTCATTTAGTTGGTCCTTCA
  9957  CCTTGACCTATTTTTACTTCTTTTAGTTTAATGGATTTAGCTTTAAGTCTTGGTTTATCA
 10017  GCTCATGGTTATATTAATAATATATGAATTATTATTTTAGCTATTATTGTTGTTTTATAT
 10077  AGTATGACTTTATGATTTAAAGATATTATCGCTGAAAGTACATATTTAGGTGATCATACT
 10137  TTAGCTGTTAAACGTGGTATTAATCAAGGTTTCTTATTATTTGTTTTATCTGAAATTTTA
 10197  ATATTTGCTTCATTATTCTGAGCTTATTTACATTCTGCTTTAAATCCTACTATGGAATTA
 10257  GGTATGCAATGACCTCCTGCTGGTATTCCTGTTATATCTCCTGCTGAATTACCTTTACTT
 10317  AATACTATTATTTTATTAGCATCAGGTATTACTGTTACTTATGCCCATCATGCTTTAATT
 10377  CAAGGTCATAGATCACATACTTTATATGGTTTTTCATATACTACATTATTAATTGCTTTA
 10437  TTCGTTTATTTCCAATATTTAGAATATTGTTATTCTGGTTTCACTTTAAGTGATGGTGTT
 10497  TATGGTTCTACTTTCTTTAGTTTAACTGGACTACATGGTTTACATATGATTATGTTAACT
 10557  ATTATGTTAATTATTTGTACTTATCGTGTATATAATTATGATTTTACTAATACTAGTCAT
 10617  GTAGGTGCTGAAACTACTATATTATATTTACATGTATTAGATGTTATATGATTATTTATA
 10677  TATATTATAGTATATTGATGAGGAAGTTAA
;     G-cox3 ==> end
 10707  TTTAACTTAATATCAACATATTATTTAATTTAATTTTAATTTAATTTAATTTAAATTTTA
 10767  ATAATATTTTATTTATTAATTAATAATATTTATTAATTAATTAATTTATATAAATTAAAA
 10827  TATATAATTATAGATTATTCTAAATATTAAAGATTATAATTAATTATTCATTTATTTAAT
 10887  TATTATAATAATTTCTAATTATTATTATATTAATTATAATAATAATAAAGATAGATATTT
 10947  ATATATATAAATATATATATTATCTATTATCTATTAATATAATTATATATATAATATGTA
 11007  TAATTATAAAATTATAATATTAATATATTTCATATATATAATAATATGGGATATTTAATA
 11067  ATTATAATATATAAAAATATAGTAAATATATGTAAAATATATTATACTATGGATAATAAA
 11127  TATATATAAGTAATTAATGGGATATATATTAAACTATGCAATATTAATTTAATATAATAA
 11187  ATAAAATAATATGTATATATATTATATAATATAGGATAATTATATAATCTGATATATATA
 11247  TTAATATAAATATAGATTATTAATTATAAAAGTAACATTAATTATTAATAACTGCCACAT
 11307  GATTACAATAGCAATATTTATTACCAAGGGGGGTATATGGTTAATAATTAATGAATAATT
 11367  AATTATAATAAAATGATTAACTTTTACTTAATGCATAATAATAATAATATAGTAATATAT
 11427  AATACATAATAAATGAATAATTAATTAAATTAATATGATAAATATTATATAAATGTAAAA
 11487  TACGGTATCAATAAAAGATAAATAAAGGTAATGAATGATGATTACTAAAAATGATTGTTA
 11547  GTCAGAGAGGATTGAAAATTGACGAGATAGGGTATTATAACATAAAGTTTATGTGATGTA
 11607  TATAAGATATATATTATATTGATGTATGTGATATGATTGATATAACAACTTTATTTTATA
 11667  TTCTGATATACATAGCATCTTTTTAACCTATATTGTTATTATATTTCTACTTATTTATAT
 11727  ATATATTTCTATCTATTTCTACTCTCTCTATATATTCTCTATATATATCTTTTATATATT
 11787  ATTATATAACCTATATATATTTTATTATATTATATTATATTTTTATATATATATATATAT
 11847  ATTATTTTATATATATTTATATATAATATTTATATAAATATCTAAATTATAGATATTATA
 11907  ATATATAGATTATAATAAATCTATTAATTATAGATAATATAAAATCTATGGAGATAATAG
 11967  AAGATATAATAAGATAATAAATATATTAATTATATAATATAAATATATGGTGATAATAAT
 12027  ATTAATGATGAGTTAATATATAACTATGTATATAAGATTAAAATATAACTATGTATTCCC
 12087  TAATCCCTACCAGATAATATATATATATATACCCACTAATATCAACCTAATAGTTATGTT
 12147  ATATTAACCTATCTCATAATATTATTAGTTTATATTATAATACTCTCTATCATATCGTCA
 12207  ATTTTCAATCTTATATGAATATAATCATTTTTAGTAATCATCATTCATTACCTTTATTTA
 12267  TTATTTATTATATATTTTATTAAATATTACTTTTTATTATATTTTATATATTTTATATTA
 12327  TCCATATTATTATATATTTCCATATATATGTATATAATTATATTATTGTAATTAATAAGA
 12387  ATATACCCCTATTAAATAACTATACACTAGTTATAGTATGTCAATTATTAGTAATAAATT
 12447  ATATAATTATAATATTATAATATATATATTAAATAACTATACACTAGTTATAGTATGTTA
 12507  ATTATTAGTAATTAATTATACTTTTATAATTAATAAAATATATATATATTAATAAATTAT
 12567  TAATTAGTAATAGTATTCCAAATATAAGTTATAAATTATATAAATATAATATTAGAATAT
 12627  ATATGATATAATTAACTACCTGTTGGTTATTAATTACCTGTAAATAAGTATTATTTATAT
 12687  TTATTATATCTCTTAATTATTTAATAATTCTTTAATTTATTTATATCTTCATATAGATCT
 12747  TTTATATTTTCATATATTATATTCTTTTTAATAATTAATACATATTATAAAGATATTTTA
 12807  TTATTTTATTTATTATATATTTATATATAACCTATTATA
;     G-trnM(cau)_2 <== end
 12846  TTGCAATAAACAGATTTGAACTGTTATAATAAAATC!ATG!AGTCTTATATGTTACCATT
 12904  ACATTATATTGCT
;     G-trnM(cau)_2 <== start
 12917  TTAATTATATAATAAATTATACATATTATTTATTATATGTGTTATATATATCTTTATACC
 12977  TTTTAAATAAATATCTAATAATATTCACCTTTACATAATACTACTATTCCCATATATTAC
 13037  CTATTTATACTCTTATAATATTTATCCATATATAATTTATTATTATCCATCTTTTATTAT
 13097  ATACCTTATATGTTTAAATATATATTATTATATATATTTAAACTTTAGTATTTAAATACT
 13157  TTTAATTATAAATTAATCTTACTTTACTCTTATTTAATATTACATTTATATTTAATATAT
 13217  TTATATCTCTTTAATTTATAACCATTAATAATCTATTTCCATTTTTATATATTTAATTAT
 13277  ACTTTTATATTTAATATATTTATATTATAATATTATATAATTATATATTAATATATTATA
 13337  TATTAATATATTTTATATCTCATAATATTTTATATTAATATATATAATTTTATATAATAA
 13397  TATTTCGTTTAATCTTTAGATTTATATTAAGTTAATAAATAGGTATAATTTCTATTATAT
 13457  TAATTTCCAAGTTTATTTAATTATCATTTTATTATTTTATTATTTATAAAATTAGGTAAG
 13517  ATATTAATCTTTATTATCTTATTATATATTTATACATATAATTAAGATATTTTATGATGT
 13577  CTCCCCGTCCCACGATTTATTATTTATATATATATTTATATAAATCTTACTTTATTCCTC
 13637  TTTTATATTAATATATTATACTTTATTATAAAAGTATAATATAATTTTTATTATATAGAA
 13697  TAAATAGAACTAAGTAATTTATTAAATTATAAAATAAATGAAAATATTAAGAATATAATA
 13757  TATAGATATATAACTATATAAACATATTAAATATTAGGAGAGTTTATAGTAATATAAATA
 13817  TAAAATAATATTATATAAAATATATATAATATGTTATAAAAATAACGAAACAAAAAATAA
 13877  AAAATAAAAAAAAAAATAAACAGAAAGAAAAAATAAAAATGAAAATTAATGAACAATCTA
 13937  TTAATGAAAATCATAAG
;     G-cox1 ==> start ;; mfannot: alternative ATG start pos 13915
;     G-cox1-E1 ==> start
 13954  ATGAGTTATTTAACAAGATGACTTTTCAGTACTTCTCATAAAGATATAGGTATCTTATAT
 14014  ATGATATTTGGTATGATATGTGCAATGGTAGCGACAGCGATGTCAGTTATAATAAGATTA
 14074  GAATTATCCGGACCAGGTCCAATGTATTTACATTCAAATAACCAAGTATTTAACGTATTA
 14134  GTAACAGGTCATGCTATAGCAATGATTTTCTTATTCGTAATGCCTTTCTTAATTGGTGGA
 14194  TTT
;     G-cox1-E1 ==> end
;     G-cox1-I1 ==> start /group=II (2.74e-10) ;; mfannot: splice boundaries uncertain
;     G-cox1-I1-orf941 ==> start /first_aa=L /note=HNH ;; evalue:0.53
 14197  ttacgacgcggtcgagttgtttttagaaattatcataaatataagatatgaataatatct
 14257  ccagtgtgtgattcaatagtgtgtagatcactagtgcactgagacctaaatacaggaggg
 14317  cagtccaacgaggcagtctttgaaggttgtaggaaatggcaaaaggatcaaaaattagga
 14377  tatgatccaagtagtctaggtctagctctagttgtgttattaagtttaacgaaagtgaat
 14437  cttcatattaaaaccggtacagcgatagctggtaatcctaaaatttattatgcaaataat
 14497  gaaataaaaaatatcagcggccaaataattacaagaggtataaatgaaaccatatatctc
 14557  aaaatcacaagtaaggccaaaaccgacacagaggaggacttaactaacacacaagatatg
 14617  aaagtagtaactaataaaggaacaaaattatatcaggaggaaaacaaaagcaaacgcggg
 14677  aacctcggaaatgatagattattgaaatttataatgaacaatataaaagtactttgagta
 14737  aaatcaaaggatactgtaatctatctttatgtatatataatatatatattatatatagtt
 14797  tttgacctagtatcttcaagtgtccaacaagaagatattagcataaacgggggcaagata
 14857  agcaaaaaagcaaatgttctaggtaatgctagaaatactgggtgctatagttatagaaga
 14917  aggactatagattaccagccaaagagtgttctacttggagaaaagctgaatttgcgatgc
 14977  cttaacaagaattatctaacaaatgtacgtcattattcaacaatcaaggacaaacctaag
 15037  ttgtcaaatacggtggttaagagattaataatgaagaatggtgttttaaactgaccagat
 15097  aataaaactttaagttttattgatagggaggttttcaaagagcagatggagttagttaag
 15157  aaagcggaaagttatggtacacatagtaatgaagtttaccagcagcaaatattattatgt
 15217  aaatctttatatttcagaataatggcagtggataaattatctaaatcaacaggttctaga
 15277  accgctggtatagataatatagcatttacaaaaaaaaatgaaaatattaaagattacata
 15337  gagttagtagaatgattaaagataataattgataatcctgaattatataaatctgatcct
 15397  attagaagaatatgaataccaaaaagtaataagtcgttaagacctataggtatttctact
 15457  attagagacagagctttacaacatttaataaatttaattttagaacctttagtcgaaatg
 15517  acgggggaaaaacatagttatggatttagaccaaatagatcaactaagaatgcaatagca
 15577  tatcttagagctcaacttaaaactatggatacaaaacttagaagtaatattagtgatgca
 15637  aatcttaataacaatatagtaaaacagatgtgtgaggataaatgaatcttagatgccgat
 15697  attaaaggtttctttgataatattaataataattgattaatagataatttattcttaaat
 15757  aataagctgaaatatattattaaatcttgattaaatagtggtgttatagataatagtgtt
 15817  tttcataaaactgaaagtggtacacctcaaggtggtataatatctcctacattagctaat
 15877  ttcacgttaaatggattagaagatgttattaataaggcattataccctataactaagagt
 15937  aaagaacaaaggatagtaattaaattacctgataatacaaaaactcgtataccttatggg
 15997  cttgcttatgtaagatatgcggatgattttgttgttatagcaagatccaaatatattatt
 16057  gataatttagtactaccagctattaaagcttttcttttagaaaggggtttatcattaaat
 16117  tatgataaaactaaattatttagacttaaagataattctaagcaattagattttttaggt
 16177  tatacatttaaatatcaagataaatgaagacatgataaacatgtgttttatactaatcat
 16237  gctggagctaggggtatagctttatatcccaataaattgaaagttttagcatatattgat
 16297  aagataagacgtattttttataagtctcaaaattgagatgcgtataatttaatagctaaa
 16357  ctaaatcccatcattaggggttggtctaactattataacatgggaaattcttcacgttat
 16417  agaagtctagttagaaatgctatatataatttagtatgaaaatgagctcataggaaacac
 16477  agacgttgaggtaaaaaattaatagctagaaattactttctaactattaataagctaaat
 16537  gagaaaaatcctaataaatctagttatactaaaattaaaagggttaaatgagtctttcat
 16597  ggtatagttaagggtgattctagatatggtggtaaaatcaagagtatttacttagtggat
 16657  acagttaatagtactcaactactatctactaaacattatgtattgcccaagaatttatga
 16717  catgttcatgcatatcatcctgattatatgaaagttatagaattcaatactaataataat
 16777  tttaaatcaatgggtcttaattcatccttcaaggagagactattgaaagctcaggacaac
 16837  ttatgtacagaatgtaaaaaacctcttctatcttcaataggtttatatgaaggattgcat
 16897  atccatcatgttacacctatacatagaggaggtaaacgtaatgatatcaataatatggta
 16957  ttattacactcatgatgtcattacgaggtagaccataatatcagaagcgtagataaaaaa
 17017  aagtaa
;     G-cox1-I1-orf941 ==> end
 17023  agtataattaaatacaatttattaaatttatctatttgttagggtgagccgtatacgtgg
 17083  tgacatgtacgtgcggttcttttaggggattggttagtgataaccttttccatctatagt
;     G-cox1-I1 ==> end
;     G-cox1-E2 ==> start
 17143  GGGAATTTCTATTTACCTATTATGATTGGTGGAGTTGATATGGCATTTGCTAGATTAAAT
 17203  AATATTAGTTTTTGATGTTTACCACCTGCATTAGTATGTGTTATAGCATCATTATTAATT
 17263  GAAACAGGAGCTGGTACAGGTTGAACGGTATATCCTCCTTTATCATCTATTAGTGCTCAT
 17323  TCAGGTCCATCAGTTGATTTAGCTATTTTTGCTATTCATTTAACTAGTATATCTTCATTA
 17383  TTAGGTGCTATTAATTTCATAGTTACAACTATTAATATGAGAAGTATTGGTATTCATATG
 17443  ACAGATATGCCATTATTTGCTTGATCAATATTCTTTACTGCTATATTATTATTATTATCA
 17503  TTACCAGTTTTAACAGCAGGTGTTACATTATTATTAATGGATCGTAACTTTAATACAGGT
 17563  TTTTATGATGTAGGAGCTGGAGGTGATCCAGTCTTATATCAACACCTTTTCTGATTCTTT
 17623  GGT
;     G-cox1-E2 ==> end
;     G-cox1-I2 ==> start /group=IB (7.74e-15)
 17626  catggatggccctttataatcgtgagattatttatgcattacactatatgcttaaaactt
 17686  taatttatatattatatttattattatatattttatttgtaataagcagatacttaatat
 17746  ataattattatattatctatttatattaattatttattaagtatatcagagactacacgt
 17806  gtaactactttataattttaattatttatttaaagtagatgatatagtccttatag
;     G-cox1-I2 ==> end
;     G-cox1-E3 ==> start
 17862  CACCCAGAA
;     G-cox1-E3 ==> end
;     G-cox1-I3 ==> start /group=IB (1.57e-24)
 17871  gttaattaggcttctttttaaacattactatatgctggaataatttattttatattaaat
 17931  atatattaattatataatttatatatagatatattatatagtataattattatataatat
 17991  aataaatcaatcagcaggtaaccttaatgagggtacctcagagactaaacgtaatggaac
 18051  cacaattaataataataatttatattataattaatttatattaaatttattatattaatt
 18111  aatatataaatatataattaattaaagtataataaatataaaatatatatattatatata
 18171  ataattgtgatttaagatatagtccaattaatatatatatattaaagcaaaattatatat
 18231  aacttaggtataatatttttattaattatacctataataccatttatattatatataaat
 18291  aattgagaagagataaataataaacaatataatattataaaagagagatatatcactaaa
 18351  gaaaaaaataagacagcatataataatgaattaggatattatatagctggactattagat
 18411  ggtaatggccaaattactttagatagtattatctttaattatagtaatggtggtttacca
 18471  ttagcttattatatattagaattattagatattaatagaaaaaataaatatattaatatt
 18531  aatatagctaataatcaattaattattcaaggtgaggataatatagctagaatcattcat
 18591  ttagttaatggtagaattagatctctcgatcgttattctgaaattgattattatttatta
;     G-cox1-I3-orf144 ==> start /note=LAGLIDADG ;; evalue:1.4e-06
 18651  atgaatgattataaaggtttattattagtacttgatgagacatatgatttttataatact
 18711  tgattagctggttatatagatgctaatggtgatttcttttttagaatagattctaaaaat
 18771  gatattcatactatttatatgggtttaattatattttctaataatgatgaacttcttcat
 18831  cagattaaatcttttttaggtggttatgtagattttaataataatattaataaatattat
 18891  tataaatcttatcatgatgaatatcttaatattattcatatttatgataatattaatttt
 18951  atttctgaaaaaaaaagaagagaattaatttatatgaaagctattcatcatacaactaaa
 19011  ggtcgttttgatcttcatggtttattattccttaaaatttcaagatttgttaataaaatc
 19071  aataaatataaataa
;     G-cox1-I3-orf144 ==> end
 19086  ttatcttatctttaatttatatttattatatattatatatttaggttaatattatatatt
 19146  aaataattgtgatataagatatagtccttattaatgaataaattatattaatataattta
 19206  ttatttattttca
;     G-cox1-I3 ==> end
;     G-cox1-E4 ==> start
 19219  AGTTATATTTTAATTATTCCTGGTTTTGGTATAATTTCACATATAATTAGTACTTATACT
 19279  AAAAAACAAATATTTGGTCAAATTGGTATGATTTATGCTATTGGTAGTATTGGTTTATTA
 19339  GGTTTCTTAGTTTGAAGTCATCATATGTATGTTGTTGGTTTAGATATTGATAGTCGTGCT
 19399  TACTTTACTAGTGCAACTATGGTTATCGCTATCCCAACTGGTATTAAAATATTTTCATGA
 19459  TTGT
;     G-cox1-E4 ==> end
;     G-cox1-I4 ==> start ;; mfannot: no intron type identified
 19463  ta
;     G-cox1-I4-orf323 ==> start /first_aa=N
 19465  aattccttcagtaagaattgttatatgatcaaaatatataacttatatttaaataatatt
 19525  tcatctaaaggtattgaattaaataaaattgatatttcatctaaaggtatagaattaggt
 19585  ttaaataataataatgtattattacctgatataaatataaataatatatataaaacattt
 19645  cctagaggaaataaattttatattcaaccaaataatgtaaataaagaattagttgtttat
 19705  ggttctaatttaccctcttcattaaatattaaaccttattctaaaatagttagaaatatg
 19765  gttaatattcctaatagaatattatatatattagtaggtataattatatctgatggaact
 19825  ataacttatgcatctaaaaagaatttagaggatagtatttttcaagtcgaagattatact
 19885  attattaactataatgatagaggattattgacagaacataatagtagatttagattaaaa
 19945  caaagtatagatgattttgaatatgtatgatatgtttataatatattatcacattattgt
 20005  ttatctttacctgttaaaaccaaaacaaaacttaaaggtaaaacatttcaaggtctagaa
 20065  ttagttactatggctttaccttgttttagtttattaagacgtttattttatacaggtaga
 20125  gttaaaactttaccttctaatatttatgatttaataaattatgaatcattagctcatatt
 20185  attatgggtgatggtgcttataatcacaaaggtattactttacatttacaagcttttact
 20245  atacaagaattagttatgttgattaatatattttatattaaatttgatataaaatctact
 20305  atacataaacatagaaataaacatgttatatatattggtgttgaatcaactaagaaatta
 20365  tatcctcatattgaaccttttattataccatctatgagatataaatttcataaatcttta
 20425  tgaatgaaataa
;     G-cox1-I4-orf323 ==> end
 20437  ttatatataagttatataatatatggggcaaactcgggaaacatcctttatatagaatat
 20497  aaatatataaaggacaatcgtcgaactaaatcacaaacttatatttataaatataagatt
 20557  tatagccgccccttcggggcggctttatttcgggaaactattgtgtaaaagcgtagagat
 20617  tagacgctccaggtagtctaaggatatcttatctatgattgcctaaggtataatcctaag
 20677  tcatcagtaatgacaataagtttttatcacttatttaagtatataaatattatttttata
 20737  tatgagacggtataaatcaactgtgatctgaaatgattaaagatttatataatgag
;     G-cox1-I4 ==> end
;     G-cox1-E5 ==> start
 20793  CTACCCTATATGGTGGAGAACTACGTTTAGCCGTTCCTATGTTATTTGCTCTTGGTTTCT
 20853  TATTCCTATTTACAATAGGTGGTACAACAGGAGTTATGCTTTCTAATGCTAGTATTGATA
 20913  TTGCTTTCCATGAT
;     G-cox1-E5 ==> end
;     G-cox1-I5 ==> start /group=I(derived) (1.96e-09)
 20927  attattaagtgtcatgtttaaatatcactatgataaatttattttatcggtataatttat
 20987  tttatgctaacggtaaaacctttaaatatcttactagttaaaaacttttatagccccccc
 21047  gaaggggcggttatatatgcatagatagttcttatttataagtttaatctattaaaggca
 21107  ataccgtggaaatgtatatatttacatatctgtagagactatacgtgataattataatta
 21167  taatttataataagatatagtccaatcctttaggcaactaaagatttattg
;     G-cox1-I5 ==> end
;     G-cox1-E6 ==> start
 21218  ACTTATTATGTTGTT
;     G-cox1-E6 ==> end
;     G-cox1-I6 ==> start /group=IB (5.12e-17)
 21233  ggtctattttggccctttataaatatttaggtttattttatatttatcttgttattgact
 21293  atatgctggaaactatatttatattttttatattttattttttttttatataaatatatt
 21353  atcagcaagtaacgtttaacgtaacttcagagactatacgtcaattatataatttatatg
 21413  tatatatatatatatacaatataattaaccttaatgattattcattaatatttaaattat
 21473  ataaatagatagtccaaatattatatataataataattatatatataat
;     G-cox1-I6 ==> end
;     G-cox1-E7 ==> start
 21522  AAGCATTTCCATTATGTATTATCAATGGGAGCATTATTTAGTTTAATTGGTGGTTATTAT
 21582  TATTGAGGTCCATCAATGTTTGGATTAAATTATAATAAAGTATTAGCTGAAGTTCATTAT
 21642  TGAATATTATTTATATCAGTTAATATTATATTCTTACCAATGCATTTCTTAGGATTAAAT
 21702  GGTATGCCTAGACGTATACCACAATATCCTGATTCATTCTATGGTTGAAATTTAATCTCA
 21762  TCATGAGGTTCAATAATGTCTATATTATCAGTTATTATAGCTTTATATAGTGTATTAATA
 21822  CAATTAGATAATGGTAAAAATGAAAGAGAAGAAATACATGTTACACCTGATTTCTTAGAA
 21882  TCTAATAATACTAGATCAATTAGAGATTCTGATTTAGAATTAATATTATCAAAACCTGCT
 21942  AATTATCATACATTCTTAGAATTACCTATTCTAATCCAACACTATTAA
;     G-cox1-E7 ==> end
;     G-cox1 ==> end
 21990  TTTAATTATATAAATTTATTTATATTTATTAATTTAATATAGTTTATAATTATAAATTAT
 22050  TTAATTATAAAAATATATTCAGATCTTAAGATCTTATAATTATTCATATTTATATTATTT
 22110  TTTATATATATATATAAGGTAAGATGCATATATCATATATATATATATAGAATTAAATTT
 22170  CTAAAATATAAAATTAAATATTTAAGAATAAATATTATTTAATAAT
;     G-cob ==> start
;     G-cob-E1 ==> start
 22216  ATGCCAATACGTAAAACAAATACATATTTATCATTGGTAAATAGTTATTTAATTGATAGT
 22276  CCACAACCTAGTAGTATAAATTATTGATGAAATTTAGGTTCATTATTAGGTTTATGTTTA
 22336  GTTATACAAATAGCTTCAGGTGTATTCTTAGCTATGCATTATAGTAGTAATTTATTATTA
 22396  GCTTTTGATAGTATAGAACATATCATGAGAGATGTTAATGCTGGATGATTATTAAGATAT
 22456  ATTCATGCTAATGGTGCTAGTTTCTTTTTCTTATGTATGTATGCTCATATCGGTAAAGCT
 22516  TTATATTATGGTAGTTATAAACAACCTAGAATTATGACATGAGTTATAGGTGTTATAATA
 22576  TTTGTATTAACTATGGCTATAGCATTCTTGGGT
;     G-cob-E1 ==> end
;     G-cob-I1 ==> start ;; mfannot: no intron type identified
 22609  tgttaatatagacaatagcccaatataataatattattacagctttgtttaagtaattaa
 22669  tgttaattacatttaattaatgtttacaagcatttatttaattaaagttgcattacatta
 22729  ttaatgtctatatatatataattaatatataagatataaataatataaatttataatata
 22789  attatagtttcttttttaatcctgttatttaaataaaattaagtattaatttatatttaa
 22849  aggattaaaaacttggcaacaaaagtgtttacggttaaaaattatatatagaccgtcgag
 22909  gatactagaatctcgctacagactggttcacttttggatatcgtaagatattaaatgtac
 22969  agtcgatatatg
;     G-cob-I1 ==> end
;     G-cob-E2 ==> start
 22981  TATTGTCTAGTTTATGGACAAATGAGTCATTGAGGTGCTACAGTTATTACTAACTTATTA
 23041  TCAGCTATACCTTTTATAGGTAATGATTTAGTACCGT
;     G-cob-E2 ==> end
;     G-cob-I2 ==> start /group=IA (7.05e-23)
 23078  taatcacactctcatcattatttttaatttctctttaaaaataaaatcaaataaaaaaat
 23138  aaaatgagcggctatatatagtgatatatatatgataattgggtgaattgcgggaaaatc
 23198  tatatatatatatatagataatccgcagcgaagtatattttatacatatatataaatata
 23258  aataaatatataaaggaatataaacgttcaacgactagaaagtgagtagtataacaataa
 23318  tctttccacgagcgcccaacaactatattaatattaaattaataataaaatattaaatat
 23378  aatatagttgatgatatagtctaatatcttaggtgactaagaatgaataaagataaacac
 23438  tttataaaatggtgagttataatg
;     G-cob-I2 ==> end
;     G-cob-E3 ==> start
 23462  TCATTTGAGGTGGTTTTTCAGTAAGTAATCCTACAATTCAACGTTTCTTTGCTTTACATT
 23522  TCTTATTACCATTTATATTAAGTGCATTAGTATGTATGCATTTAATGGCATTACATGTTA
 23582  ATGGATCATCTAATCCTTTAGGTGTAACAGGTAATATAGATAGATTACCAATGCATCCTT
 23642  ATTTCATATTTAAGGATTTAGTGACTGTATTTGTATTTATATTAATATTTAGTTTATTTG
 23702  TATTTTACAGTCCTAATTCATTAGGT
;     G-cob-E3 ==> end
;     G-cob-I3 ==> start /group=IB (3.35e-13)
;     G-cob-I3-orf298 ==> start /first_aa=H /note=LAGLIDADG ;; evalue:1.8e-32
 23728  catatatggccctatttattaataaatattatattattattaatatatttaataaatatg
 23788  tattgtgctatatgctggaagttatcaatagataataatcagcaaatattaaatttaatt
 23848  aatatttcagagactaaacgcacacatattttaaattttaaacgtttttatcatataaaa
 23908  tataataaaaaattatataatgatattaaatttaatcaatgattagctggtttaattgat
 23968  ggttcaggttattttgatttaaaaaaaaaaactataccatttttacaaataacattatca
 24028  tcagaacattatgaattattaaaaataatacaaaataaatatggtggatatattaaatat
 24088  agagctggacatcattcagtaagatatacattatttaatataaataatataataattata
 24148  ttaaataatattaatggtaatataagacatactaaaagattaacacaatattctaaaata
 24208  tgtgataaattagatattaaagttaaatatcctataaaattagataaaaataataaatga
 24268  tatagtggatattttgatgctttaggtactattaactatacatttataaataataaacct
 24328  ttattatatattaatattactgaattatattatcatgatgttatttatttaaaatatata
 24388  tttaatggtgatattatatatttaaaacaaagtaatggtttatttaaatgagaaatatat
 24448  aatattgataatttattaaaatttagatattataatatatctgatattaaaagttataaa
 24508  tttaatagaattaaattaattaatttatatattaaattatataatcttaaagcttataat
 24568  aatgattcaatatataatatatattgaaaagaatttacacgtttatgaaataaataa
;     G-cob-I3-orf298 ==> end
 24625  aatatgaatttatagtcctttttag
;     G-cob-I3 ==> end
;     G-cob-E4 ==> start
 24650  CATTCTGATAATTATATACCTGGTAATCCTATGGTTACACCACCTTCTATTGTACCTGAA
 24710  TGATATTTATTACCATTCTATGCTATTTTAAGAAGTATACCTGATAAATTAGGTGGTGTA
 24770  TTAGCTATGTTTGGAGCTATTTTAATATTATTAACTTTACCATTAACTGATAGATCAATT
 24830  ATTAGAGGTAATACATTTAAAATATTATCTAAATTAGCTTTCTACTTATTTATCTTTAAT
 24890  TTCTTATTATTAGGTAATTTAGGTCAATTACATGTAGAAATACCATTTATAGCTTTAGGT
 24950  CAATTTGCAACTCTTTACTATTTTGCTCATTATATAATTATTATACCATTAATTTCAACT
 25010  ATAGAAAATATAATGTTTTATATAGGTACAATTAATAAATAA
;     G-cob-E4 ==> end
;     G-cob ==> end
 25052  TTATAAATTAAATAATAAATATTCAAATAAAGGTAATATAA
;     G-trnM(cau)_3 ==> start
 25093  TGAATTATAGCTCAATGGTAGAGCGCTCCACT!CAT!AATGGATTGATCTCGGTTCAATT
 25151  CCGAGTAATTCAA
;     G-trnM(cau)_3 ==> end
 25164  CACTTTGCATT
;     G-rns ==> start
 25175  AACTACATAAATTTGATGTAGGTTTAGATAAAACGCTAAATAGAGACATAACACATGCAT
 25235  GTTTATATATATTATATAATTATATTAATATATAATTTATTTATATAATATTAATTATTA
 25295  TTTTTAATAAATATATCGATATAGTATTAAGTAGATTATTATTAATAATATTCATTAATT
 25355  AATGTATATAGATAATTATAATATAATTATAATATATAAGCGATTAGGTGAGTATAATAA
 25415  AGTTAAATTAACTTTAAGAGATGTAGGTATTAGTATTAATTGACTAGCCAAAGACCTCTA
 25475  CTCCATGGTGGAAGCCATAAGGAGCACATAGATATTATATCTACTACTATTAGTAGCAGC
 25535  AGTGGGGAATTATTGACAATGATCTAACGATTGATCATGTTATCTATTAAAGATTTTGTT
 25595  TTATTTATAATATTTATAAATTATTTAATTATAATTATTATATATAATTATATTTATATA
 25655  TAATCTACTATATAAATATATATATATAATATCTACAAATATATTAACTCACATTAATAT
 25715  AATGTTATATTTTATATTTTATATAAAATGAAATAGAAATAAATATTATATCATAACAAA
 25775  TATATCTTAATATATTAATTAATAATGATAATTAATAATATTTAGTCCTTACTAAGATGT
 25835  GTGCCAGCAGTAGCGGTCATACACACAGGGCAAGCGTTTATCATCCTTGGTATAAAGGAT
 25895  CCGTAGGCTTAATATCGATTATTATTATAATCTTTTTAATGGATTATAATTAATTATTTT
 25955  ATTTTTTAATTAATTTAAAATAAGATCTATTTATATTATTATTTATTATTATATAATAAA
 26015  TAATTTTATTATAAATATATATAATATATATTAAATAAATATTAATTTATTAAATATTAA
 26075  TTTAATTAATTAGTAAATATAATATAGAATAATCATAGAATCTTATAAATTTAATATGTA
 26135  AATTATATAAAGAGTTAATATGCTATGACATATAATAGACAGCAAAGAAGTTAAATAATA
 26195  AGATTGACGCTGAGGGATGAAAGCTGTAATAGTGACATGGATTCGGTACCCATTTAACTG
 26255  CAGCCGTAAACTATGTATATCACGTAAATCATTTTCACTTAATTTCACCAACCCTAATAC
 26315  AAGTATTAATTATATAGTTTATTCTTATAATTTTTATACATTAAATATAATTTTATTTAT
 26375  ATCTAATTAGATTAAAATAATAATAAATTATTATTATTTAATATTTAATTATCTTTTATT
 26435  AGTAATAATAAATTATTATAAATAATTAATATTAATTATTAAATATATAAATTATATATC
 26495  ATTTATATATTAAAAATAAGTTATAAATAAAAAGATATATAAAAAATAAATAAGAATATA
 26555  TAAGAAAATATTAGGTTATTATATAAAAGTATAATACTAGATTATTAAAGTTAAAATAAT
 26615  ATCAATATATTATAATATATTAGACTATATTTATATAAAATATATAAATATAATATAAAA
 26675  TAATAAATTGTTTTTAATGGAGATAGTATAATTATATAATAAATGGATATATTAGAATTA
 26735  AAATTAGATCTAATTATTATAAGATAATAAAATTTAGTCTAAGTATTATTATATTATAAT
 26795  AAAATGTCTTATACTAGTTTAAAAGTAAATGAATAATTTTAAAGATATATAAAATTAATA
 26855  ATATAAAAGTGTAAATATAATAATTTATTAATATTTAATTATAAAAAAGAAAGATAGATA
 26915  GTAATATAAATATAATAAATATTATAGGTGAATAATAAGAGAGATTTGAGCAAATTAACA
 26975  TTAAGAATATACCACCAGACTAGTACGTTCGCAAGAATGAAATGTAATACATTAGACGGT
 27035  TATATACCGATACAGTGGATCATGCTGTTTAATTGGACGATACCCCATAAATCTTACCAT
 27095  TTCTTGAATATATTATTTAAATATATATAATTAAATATATTAAATATATTAATTATTATT
 27155  TTTAATAATTATAAATTAATAAATTTATTATTTATAAATATAAATAATATACAGGCGTTA
 27215  CATTGTTGTCGTCAGTTCATGCCATCATGGTTTATTATTAAGTTATGTAATGAACGAAAT
 27275  CCTTGTTTAGAATTTTATTTTTATAAAATTTTATAAAATAGTATAATAGAGATATTATAG
 27335  TAAGTAAAGGTTAAAGACTAATCCGCATGACCCTTATGAAATGGGCTACAGGTGTGATAC
 27395  GAATTAACTATTAATTATATATCTTATAAATATAGATAAATATGAATTAGTTAAATTAAG
 27455  GAATTATATCTTTAAATGAATTAATACCTGAAACTCGGTATTATAAAAGAGGAACTGTCA
 27515  GTAATCATATTTTAGTATAATATGGTGAATTTGTCATATATTTCGCACTAATCACTCATC
 27575  AATAGCACAGATGGATTTTATAAATATTTATATCTTAATTATATTTCTTATATTTATATA
 27635  TTATATCTTTTATATATATAATATACGTATATTTATTTAATATATATTAATTATTAATAT
 27695  GATATTATTCTATATATATCTAAGTATATTTTATATTTATATATAAATGAATTATTATAT
 27755  ATATAATTAATTATTATAAAAGTATATATCGATATAATAATTATAATGTATAATATATTT
 27815  ATATTTATATATTAATATAATTAATATTAATAAAATAAATTAATCTATATAATAGATATT
 27875  ATCAGATGAATTAAATATTAAAAAATATAAATTAATAAAATAAAATTTTATATAATATGA
 27935  ATATACAATTATAAATTAATATAAATAAATAAAAATATGATGATTATAATAAAATATAAA
 27995  TTATATTTTATATAAGTGAAAATAAAGAATATAAAATATATAAATAAATTATAATAAGTT
 28055  GAATTATTGAAAAAAGATGATTTAGACATTTAATAAAGTAAATAATATAAACGAAAAAGA
 28115  ATATAAGAAAAGAAATTAAAGATTAATAAAAATATTTATTAGAAATGAAAAATATGCTAT
 28175  AAGTTGAAATATAGTTCGGGTAAGGGAACTTGCTCGGGGTTTATAAAAATA
;     G-rns ==> end
 28226  TTAACTATTCAAATTAATAAA
;     G-trnI(gau) ==> start
 28247  TAGCTTATATCTCAACGGTAGAGAGCCTGATT!GAT!AATCGGGAAATATAGGTTCGATC
 28305  CCTATTAAGCTAA
;     G-trnI(gau) ==> end
 28318  CATTGACATTTATATATATTAATATATTAAGATTATATAAAAACTTAGAA
;     G-atp9 ==> start
 28368  ATGCAATTAGCACTTGCAGCTAAGTATATAGGAGCTAGTATAGCTACTATCGGTTTAGGT
 28428  GGTGCCGCTATTGGTATCGCTTTAGTTTTCGTAGCATTAATTAATGGTACATCACGTAAT
 28488  CCTTCATTACGTAGCACATTATTCCCTCAAGCTATCTTAGGTTTCGCCTTAGCTGAAGCT
 28548  TGTGGTTTATTCTCTTTAATGATTAGTTTCTTATTATTATATGGAGTTTAA
;     G-atp9 ==> end
 28599  TCTATTTATTCATTTTTTTTAAC
;     G-trnR(acg) ==> start
 28622  TGACATATAGTATA
;     G-nad2 ==> start
 28636  ATGGTAATACACATTACT!ACG!GATAATGTTATAGGTGTTCGAATCCCCTTATGTCAT
;     G-trnR(acg) ==> end
 28693  ATGTTACTAGTATCTCTAGTTTCATTTATAGTTTATTTAGCTTATAATCCTAATACTCAA
 28753  CATTATAATAGATTAGCTTCTATTAACTTATTATTCATAAGTTATTTAGCTTGAGAATCT
 28813  TTAAATATACAATATTCTAATATTACATTATTTAATGATTGATTTAAATATACATCAGGT
 28873  AATAGTCCTATAGTTATATTATTAATTATATTAGTTTTAAGTTTACTAATATATAGTACA
 28933  ATAATTATTAAATATAATATATCTAATAAATGAATTGCTTTATTAATGATAATAAATTTA
 28993  ATAGGTTTAATATTATTACCTATGGTTAATGATTTAATTCCTTTATATGTTATTATAGAA
 29053  TTACAATCTTATTCATTATATATTATAACTGGTATTTATAATAAATCATATAATGCTACT
 29113  CGTGGTGCTATATTATATTTTGTTACAGGTGGTGTAGCATCAGTATTAATCTTATTATCA
 29173  TCAGCTGAAGTTTATCATCAAACTGGTTTAACTAATCTTAACGAATTAAGCACTTATTAT
 29233  TTATTTAATAATAACAATATATTTAATTCTTTTAATATTTTAATTATAGGTCTTATATTT
 29293  AAAATGGGTCTAGCACCATTACATAGTTGAAGTATAGCAGTTTATAGTTATACTCCAACT
 29353  TATATAACAGCTTATATAAGTATAGTAGCTAAAGTATCTATAATGTCATTTATATATTTA
 29413  AATATATCATTATTTAATTCACAAATATTAATATTATCATTTTATTTATCTATAATAATA
 29473  GCTGCATATATGCCATTATATCAAGTAACAATAAAAAGTATATTAGCATATAGTGGTATA
 29533  TTAAATTTTGGTTATTTAATAACTGCAGTAATATTAGCTGATCAATCATATTATTTATAT
 29593  ATATTACAATATAGTTTAACACATATATTAATATTTTATATTATATTAGTGATAGGATCA
 29653  AATACAGTTAAACCATCATCACAATGATCACCAATAGTAAATGTTAATGAATTATTAATA
 29713  AATAATAATACATTAATTATAATATTTATTATATGTTTATTTTCATTAATAGGTATACCA
 29773  CCATTACCAGGTTTTTATGGTAAATATTATATCATAGTAGCTTTAATGGATTCTGGTTTA
 29833  TATTTAGAAAGTTTAACTATTATTATATTTAGTGTTATAGCTACATATTATTATGCTTAT
 29893  ATAATTAAACAATTAGCTATTAATTTAAATAACAATAATGATAAAGTATTAATTAATAAT
 29953  ACTGTATCATTAATTATAAGTATATATATTGTTATATTAATAAGTATATATTTAATTTTA
 30013  CCAACATTATTAGAAGGGTTAACATTAATAATAAATTAA
;     G-nad2 ==> end
 30052  T
;     G-nad3 ==> start
 30053  ATGTTTATATATTATATGATAATAGCACCTATAGTTGCGTTAGTATTGGTAGGTTTAAAC
 30113  TGATTATTAGCACCAAGTAATGCTTACATAGATAAAACAGGTCCATTTGAATGTGGTTTT
 30173  ACATCTTATCAACAATCTAGATCTGCTTTTTCTGTAGCTTTTATATTAGTAGCTATATTA
 30233  TTTTTACCATTTGATTTAGAAATATCATCAATATTACCATATGTAACTAGTGCTTATGTT
 30293  AATGGTTTATATGGTTTAATTATATTAATAATATTTTTAACAATATTAGTTATAGCATTT
 30353  GTATTAGAAGTTATATTAGAAGTATTAAAAATAGATAGACAATATCTTAAAAATAATGCG
 30413  AATACAGAATATTATAAAATATAA
;     G-nad3 ==> end
 30437  TATTCAATTCAATATTAATTATTCAAATGAATATATATTTATATATATGAATATATAATA
 30497  AATTAATTAATAAATTAATTAATCATAATTAATTAACAAGAATAGATACTAAATTAATTT
 30557  AAATATATAAATTAATTATATAGATAGATAT
;     G-nad5 <== end
;     G-nad5-E2 <== end
 30588  TTATATAAATAGGAATAGTAAACTATTTATAAATATAATATTAACAAAAGTAATAGATCT
 30648  ACTAATACCAGTAGAACCTAAAACTTTAAGTAAACCTTGATCAATATATTTATTCATATT
 30708  ACCAGCTAATAATAATACAGGACGTATTAATATATTATTTAATAATTGATCAAAATATAT
 30768  TCTATTACTTAGATAATTATAAACTTTATTATTAGTTAATTTATAATTAAATTCATAATA
 30828  ATAAACTAAGATTATAGATAATGATAAACCAGCTATTAATGGTAATAATTTAATATATCA
 30888  AGGTAATGTGAATTCTGTTTCTATAATATAATTATTATTAGGTAAATTAAATGCATAATG
 30948  ACCTATAACATTATCTCTTTGATATCCAATAAATATACTATAAAAGATTAAAACTAACAT
 31008  AGGAATTAACATACCATAATTTTCATGTACATAATTATAAATATATTTATTACTTTTAGG
 31068  TTCATTTAAGAATGTTAGATATAAAACTCTTATAGAATAAATACTAGTTAAAGTAGCTGA
 31128  ACCAACAGCGAAATAATATAACATATAACCACTAAATGAATAAGAACCATATAAACTTTC
 31188  AATTATTATATCTTTACTATAATAACCTGTTAAACCAGGGATAGCCATTAAAGATAAAGA
 31248  AGCAGTTAATATAGCTATATAACTAAATGGTAAATAATTAATTAAACCCCCATATTTTCT
 31308  TATATCCTGAGTTTCAGATAATACACTATGAATTATACAACCTGAACCCATAAATAATAA
 31368  AGCTTTAAAGAAAGCATGACAATATAAATGATATATAGCTAAATCATAATTACTTATCCC
 31428  TATAGCTAATAACATAATTGCTAACTGTGACATTGTAGATAAAGCTATAATTCTTTTTAT
 31488  ATCATTAGTAACTATAGCTATTAAACCACTAATAATAGTTGTGAAACCTCCTAATCAACA
 31548  TATAAATATTAATATACTTGGTGAATATTCTAATATATTATTAGATCTAACTAAAACATA
 31608  TATACCGGCACAAACCATTGTAGCAGCATGTAGTAAAGCACTTACAGGTGTAGG
;     G-nad5-E2 <== start
;     G-nad5-I1 <== end
 31662  caatttatcataatatctctattatgttggactatatcttcatattctttatatgtttca
 31722  catttagtctcttagaatttttatatttatttatttatttataatatatatatataattt
 31782  tctgctaattaaccatatatatatatatatggtagtttaagcatatagtgaaatttaacg
 31842  agggccaaaaga
;     G-nad5-I1-orf293 <== end
 31854  ttaattaagacctaatttataataaaattcaggtaataaatgtttcttaactaataatat
 31914  aaatttatgagttgaattagcacgaactctaactctatatctagtaattaatttattatt
 31974  atttatatatttaataactaatatagtacttttaatattatattgtttatctaaataatt
 32034  aattaatttaatcacttcatctttactaaatgtatcagaacataatattatagaactagt
 32094  ataagtaccatctcccattaatcaatgagctaatgatattggactaatatttaaatattc
 32154  aggtaatattttaatatatttattattaatataatcatatttatatcataatttatgtaa
 32214  atctaatatatcaggtctatatttagtgctaaatcaatattgaataggattatctttagg
 32274  atatggtgatggtaatgtatcattacataaagattttaatttattaaattttaaataatt
 32334  aacataatttaaagatttagatgaaaatgttcattctaatctagctgatttattattagg
 32394  tgataaatttatatgaccatcacctaataattcacctattataatctctttaacattatc
 32454  tgatatatttatattatatttatttaattcattattatttaataatttataactaaataa
 32514  atatttatatttatatattttattattatttaaatatttagttattgtatttctagatat
 32574  atttattcttctactacattcagttatagaattatattcatttaataatttcatattaat
 32634  tatatcatatattcagatcattttaccttttttaggtttacgattatttgttgtaatatt
 32694  atttacattattcattatatttcttttatttattttcatcat
;     G-nad5-I1-orf293 <== start
 32736  ttttttttctttatttatattttttataatttatataaattataatttataattatatat
 32796  aattttatattataatataataatgggacaaatgaataattaattaattaattaaaataa
 32856  cgggataaatgaataattatttattagatagatagatagaaggaagaattagaataaac
;     G-nad5-I1-orf307 <== end
 32915  ctaacttaaatatgaagaatcaattttatatcaaaaagattctaacatatgaggtttaac
 32975  taattctataaatttatcttgacaagattcatcaatttttattctataaccgtctggaag
 33035  agctctacctaaagtatatgttaaaactaaataacatttaatattaaatttaaattttaa
 33095  tatatgacataatatttcaatttcttgatgattaaaatattcagttgataaaacagttga
 33155  accatcaaaataacctacaccactagttcaatgagctaatgatataggtgttataatatc
 33215  ataaatattattaggtaatatttttaaatatttttcttcagattcatctcatttatatca
 33275  attattatatatatcatataattgtggcatatatttagtactaaaactatattgtttaac
 33335  ttcacctttatccttattaggataacgtgtaggtgcagtattagtacataaagattttaa
 33395  tatattaaattttaaataattaacatattctaaagctttaggtgaaaaatatcatactat
 33455  agctgctgttttagatgatttattattattattaatattcatattacctttacctaataa
 33515  ttcaccagtaattacctctaatattttaggtgtaagtataatatatttatttaataaatc
 33575  tttagataattcaatattactaaatatatatctatatttatataattctttattatcaag
 33635  atatttacgtattgtttgtttattaatacctaattctttattacaagcagatatagacat
 33695  ataatatttattattaactaattccatagtcgttatatcataaacatatataagattatt
 33755  attattcttacatgatgtattataattgattatttgtttagataaattataatttattat
 33815  atttcttatattcttatttagcat
;     G-nad5-I1-orf307 <== start
 33839  ttttaatttattaattgtgttgagataattgattaattatattattaattaattacaatt
 33899  atctattctataattaaaattatataactaattattaatagttaaattataaatataatt
 33959  atatttatatatataataataaatattatatataagttataataatccaatattataata
 34019  ataataaagagatattatataaatataatgaataattaaaataattatacatatataacc
 34079  gccccaaaggggcggctataacactgaaaagatataagtattgaggatataaatatacca
 34139  aatactctgaataaataagataatatatattatatatataataatatataaatgaataac
 34199  cttaatatatataaata
;     G-nad5-I1-orf336 <== end
 34216  ttatatatattttatagtataagcctcaggtttatatttaggatctattttatatcaaaa
 34276  tgatttcaacatatgaggtttaactaatttaataaactcatcttgactatctttgtcaat
 34336  tttaagtctataacgttcagatctaattttacctgtgtaattatgtcttttacttatata
 34396  acaatttaaaccatatttacgatataaaatatcacataagagtttaacttcctctacagt
 34456  aaaattttcagtacataaatgagttgatttatcagcgaaataaccatcaccgctggttca
 34516  attagccagagctaatggagttaataattcctcaatattagatggtaatactttaatata
 34576  tttattttctaaataatctcatttatatcaaatattatgtaattgatataactgatacat
 34636  tgatttagatttaaatgaatattgagtaggttctaatgcccctttaggtgtgtaaggtga
 34696  tggtaatgcatcagtacatattgaagataatatatcaaatttaagataattaatatattc
 34756  taatgctaatttagcataagtccatgataaatatgctgtttccactgtattacttctagc
 34816  tatgtggccatcacccaataactcaccagttataacttctaattgtttaggacctagtgt
 34876  tatatatgtagataatattttattagataaaggagtataactaaatacatatctatgttt
 34936  aaataattccttattatctgcatattttattatagtacctctattaactcctaaatattt
 34996  gtgacagtccattatagttttataaggtacacccttaattaataccatagtagttatatc
 35056  atatgcatatataactttaggatatctaggttctcttaaggctgttttataatttctata
 35116  ttgtatatatacaggatttatcatattattattaattgaattattatatactctattttc
 35176  attattacttatatttcttttatatttattatttattatttccttatggaa
;     G-nad5-I1-orf336 <== start /first_aa=F
;     G-nad5-I1 <== start /group=IB (6.39e-14)
;     G-nad5-E1 <== end
 35227  ACCCTCCATTGACTGTAAAAGTCAAGAGTGTAAGCCCAGTTGAGAACTTTTGGCTGTCGC
 35287  GGCTAATACTAACAATAATGAAACAATATTCACTAATGAAATATCAAAATGTTTAGTTAA
 35347  TAAATTAATAGTTTCAAAATCTAAAGCTCTATAATTAATTAACATTAAACCTAATGCTAT
 35407  AACAAAAAATGTATCACCCATACGATTCATTAATATTGCTGATAATGCAGATTTCATACC
 35467  TGCTATACGTGTTGATCAAAATGAGATTAATATATATGATATAACACCAACATATTCTCA
 35527  ACCAACAAATAAAAGTAAATAATTACCAGCTACAATTAAGATTGTCATAAATATAACAAA
 35587  TATACTTAATAATATTAAGAATATATTACGTTTAGGATCATGCGCCATATAATATATAGC
 35647  ATACATTAATACACTTAATGTAACTATATATACAGGTACTAATACAGTCATAGATAATTC
 35707  ATCTAATGATAAATCATAAGAGATATTAATATCTCCTATATTTAATCAATTACCTAGATC
 35767  AATTCAAATAGATTCTTCATGATTATATTTTAAAAAATTCA
;     G-nad4L <== end
 35808  T
;     G-nad5-E1 <== start
;     G-nad5 <== start
 35809  TATATTTTATGACCAATAGAACCTCTTAAACGATAATAAGCTACTAATAAGCTTAAACCT
 35869  ATAGCTGATTCAGCACCAGCTAAAATTAAAATAATTAAACTATAAATAGTACCATAAGAA
 35929  TCATCATAATAACCACTTATATTGATAATTTTCAATGTAACAGTTAGTAATAATATTTCT
 35989  ATAGCTATTAATAATGTAATTAAATTATTACTACTCATATAATATATAAGTAATGTTGTT
 36049  ATAATTGCAATCAT
;     G-nad4L <== start
 36063  TGTTTCTTTCTTTAATAATTTAATATTCTATATTATATATTATATTCGTGAATAGCCGCT
 36123  TTATAAAAGGTAATATAATAGTAATTTATTTATATTATCATTTATTATTTATATAAATA
;     G-trnS(uga) ==> start
 36182  GGGTGTATGACTGAGTGGTTTAAGGTATGATATT!TGA!GCTATCAAGGTTTATAACCCA
 36240  CGTGTTCGAATCACGTTGCACCCG
;     G-trnS(uga) ==> end
 36264  AA
;     G-trnL(uag) ==> start
 36266  ATGATTATGGCGGAACGGTATACGCGATTAACT!TAG!GATTAATTTTTTATGGGTTCAA
 36324  ATCCCATTAA
;; mfannot: G-nad4 ==> start Def by similarity
 36334  TCATA
;     G-trnL(uag) ==> end
 36339  TATATTTAGTTTTTATAAATATTAT
;     G-nad4 ==> start ;; mfannot: alternative ATG start pos 36655
 36364  TTGTCTTTAATTTATATTTTATTTTTATTAAGTATTACATTATTAAATAGATCTTTAATA
 36424  TCATATGCTAAACCATTAATTTTAATATCTAGTATATTATTAGTTATACCTACATTATCA
 36484  GATTGAAATGAAATAGGTATATATTATACTTCAGATGGTATAGCTGATATATTTATATTA
 36544  TTAACTGCTTATTTATTACCATTAAGTATTATAGCTAATTGAAATAATATAAAAAATATA
 36604  TTATATTTTGAATTAGTTTTAACATTAGGTGCTATATTATTAATAAATTTTATGTGTCAA
 36664  GATATGTTATCATTCTATGTTTATTTTGAAGCATCATTAGCTCCATTATTTATTTTAATA
 36724  GGTCTTTACGGTGCCAATAACAGAGATAAAGCATCTGATTATATCTTAATTTATACATTA
 36784  TTTAGTAGTTTATTTATGTTATTAGCTATTGGTACATATGAAGTTTTAATTGGTAATACA
 36844  GATTATCAATCTATTAGTTTAGTTGTATTAAATACTGATTTACAATGTATATTATTTATA
 36904  TGTTTATCTATAGGTATTATGGTTAAAACACCATTAGTACCAGTTCATACTTGATTACCT
 36964  GTTGTACATAGTGAAAGTCCATTAGCTGGTTCTATGTTATTAGCTGGTGTAATATTAAAA
 37024  TTAGCAATATATGCTATAATACGTTTAATATTACCTAGTTTATCTGATGCTACTGTATTA
 37084  TATACACCTGTAGCTTATCTTATATGTGTTATAACTATAATATATACATCTTTAATAACA
 37144  TTAAGACAAAGTGATCTTAAAGTGATAGTAGCATATAGTTCTATAAGTCATATGGCTGTA
 37204  TGTATATTAGGTATATTATCTAATAATATATTTGGTATAAATGGTAGTTTAATAATGAGT
 37264  ATAGCTCATGGATTTGTATCACCTGCTTTATTTATTATAGTTGGTGGTATATTATATGAT
 37324  CGTTATCATAATAGATTAATTTATTATTATCAAGGTTTATTAACTTATATGCCTATATTA
 37384  TCTATATATTTATTAATATTATCATTTAGTAATATTGGTACACCTTTAACTGTTAATTTT
 37444  ATAGGAGAATTATTTAGTTTAACAGGAGCTATACAACGTTCAACTATTATAGGTATAATA
 37504  TCATCTTTATCAGTATTATTATCAGCAGCATATATGTTAAAAGTTACTAATAGATTAACA
 37564  GGAGGTATTAAAACACCATATATATCATTAACAAGTGATTGTACATATAGAGAGAATATA
 37624  TTAATGTTATCATTAATAATACCTACAATATGATATGGATTATTTCCTAATGGTATAATA
 37684  AATATGATATGACAAAGTACAAGATTATTATATATATTCATAATAGGTAAGTTAAATGAT
 37744  AATAGGTTAATGGTAGACCCTGGCACT!TCC!AATGCCACTGTGCGTGTTCGATTCACGT
 37802  TTATCATAT
;     G-trnC(gca) ==> start
 37811  CATCATGTTTTCAGCTGGTGCTGAGAATTTATT!GCA!AATAA
;     G-nad4 ==> end
 37852  ATTTATGAGGGTTCAATTCCCTACATGATGT
;     G-trnC(gca) ==> end
 37883  CTTATTATATAAAGTCTATATATTATAAATATAAATATATTAATTAGATATTAATATTAT
 37943  TAAATTAAGCTAAATTAATAAGATTTAA
;     G-trnP(ugg) ==> start
 37971  CAGATTGTATCGTAATTGGTAACGAGTCAACAT!TGG!GTGTTGAAACTTAGGGGTTCGA
 38029  GTCCTCTCAATCTGA
;     G-trnP(ugg) ==> end
 38044  TAGTCTTTATTTATTTTATCATTAAATTTTAATTATTATATAA
;     G-atp8 ==> start
 38087  ATGCCTCAATTAATCCCATTCTATTGAATGAATTTATTATCTTTCGGTATATTAGCTTTA
 38147  TCTATATTATTATATTTAACAGCTACAATAATATTACCTAATATTTTACGTTTATTAATA
 38207  GCTAGATCTATTATTATCCGTATATAA
;     G-atp8 ==> end
 38234  ATTATCATTTATTGATTATTTTTTACTTTATATAAACCATTTAAAGGTTAAATTTATATA
 38294  TAATATATA
;     G-atp6 ==> start
 38303  ATGTTATATTCACCACTTGATCAATTTGAAATTAAACCATTATTAATGGTTAATAATTAT
 38363  TTAACTTTATCTATTACTAATTATAGTTTATATATTATAATAGTTATATTAATAATATTT
 38423  AGTTATAGTTTTATAATAACTAATACTTATTTAAAAGGTTCTAGATGAGCTGTAGCAATT
 38483  ATTGCTTTATATGATACATTATATAATTTAGTATCATCTCAAATAGGACGTGCTGGAGGT
 38543  ATTTATTTCCCTTTAATATTTACTATATTTAATTTTATATTTATAGCTAATTTAATATCT
 38603  ATGATACCTTATTCATTTGCTATATCTGCTCAATTAGTTGCTATAGTTTCATTTAGTTTA
 38663  GCATTATGAATTGGTAATGTTATATTAGGTTTATATTTACATGGTTGAGGTTTCTTTGCA
 38723  TTATTTGTACCTAGTGGTACTCCTTTACCATTAGTTCCTGTTCTTGTTCTTATTGAAGCT
 38783  CTTTCTTATAGTTCTAGAGCTATTTCTTTAGGTTTACGTTTAGGTGCTAATATTTTATCT
 38843  GGTCATCTTCTTATGCTTATTTTAGGTTCTTTAATTATTAGTCTTATGAGTTCTTCATTA
 38903  TTAGGTTTTGTTAGTGGTTTTATTCCTATTATCGCTGTTGTAGCTATTACTATTTTAGAA
 38963  TTTGGTATTGCTATTATTCAAGCTTATGTTTTTAGTATCTTATTATCTGGTTATATTAAA
 39023  GATTCTGTTGCTCTTCATTAA
;     G-atp6 ==> end
 39044  TTATTCATTTTTTTATTTTATTTTTTATATAAATATATATATTTTATTTTTTTATTTTAA
 39104  TATTATTAATTTTAATTAATAATTTATTTATATATATCTTATAATTTATAAGATAATTAT
 39164  TATATATATAATATAATATAAATTATTATAAGTATAATTATATGTATTTAATAAAGTTTA
 39224  AGGGAATAATAGTGAGATGCATAGAGGATAATTAATAAGATAGATACGATGCCCTATTTA
 39284  TTTTATTTGGTATAAATATATAAATAAATTCTAAATAATATGTATAATTTATTTATTATT
 39344  TATTCTTGCAATATTATTTTATTTAATTTTTAATATATATATTATTATATATAATAAAAT
 39404  ATATTAATATTTTAAATAATAAAATATATTAATATTTTTA
