# Supplementary material for: Global Characterization of Fungal Mitogenomes: New Insights on Genomic Diversity and Dynamism of Coding Genes and Accessory Elements
Source: Front Microbiol. 2021 Dec 1;12:787283. doi: 10.3389/fmicb.2021.787283 (PMC8672057; doi:10.3389/fmicb.2021.787283)
Supplement: Supplementary File 1 — de novo annotation files of the 685 mitogenomes investigated in this study. Annotation was performed with the Mfannot program. [file Data_Sheet_1.ZIP › Supplementary_FileS1/CP008048.1_Saccharomyces_cerevisiae_strain_TNPLST-4-S-2_mitochondrion_sequence_mitogenome_g3.mfres]

;; Masterfile modified automatically by mfannot version 1.35
;; on Sat Dec 26 22:41:02 2020 by user pfonseca on host LGCM-PROC
;;    - Gene Totals: 48
;;    - List of genes added:
;;      atp6                 atp8                 atp9                
;;      cob (4 introns)      cox1 (7 introns)     cox2                
;;      cox3                 orf187               orf198              
;;      orf219               orf224               orf249              
;;      orf316               orf335               orf348              
;;      orf386               orf391               orf474              
;;      orf777               rnl                  rnpB                
;;      rns                  rps3                 trnA(ugc)           
;;      trnC(gca)            trnD(guc)            trnE(uuc)           
;;      trnF(gaa)            trnG(ucc)            trnH(gug)           
;;      trnI(gau)            trnK(uuu)            trnL(uaa)           
;;      trnM(cau)            trnN(guu)            trnP(ugg)           
;;      trnQ(uug)            trnR(acg)            trnR(ucu)           
;;      trnS(gcu)            trnS(uga)            trnT(ugu)           
;;      trnT(uuag)           trnV(uac)            trnW(uca)           
;;      trnX(agn)            trnX(nnn)            trnY(gua)           
;;
;; end mfannot
;;


>CP008048.1 Saccharomyces cerevisiae strain TNPLST-4-S-2 mitochondrion sequence gc=3
     1  NNNNNNNNNNNNNNNNNNNNNNNNNNNNNNNNNNNNNNNNNNNNNNNNNNNNNNNNNNNN
    61  NNNNNNNNNNNNNNNNNNNNNNNNNNNNNNNNNNNNNNNNNNNNNNNNNNNNNNNNNNNN
   121  NNNNNNNNNNNNNNNNNNNNNNNNNNNNNNNNNNNNNNNNNNNNNNNNNNNNNNNNNNNN
   181  NNNNNNNNNNNNNNNNNNNNNNNNNNNNNNNNNNNNNNNNNNNNNNNNNNNNNNNNNNNN
   241  NNNNNNNNNNNNNNNNNNNNNNNNNNNNNNNNNNNNNNNNNNNNNNNNNNNNNNNNNNNN
   301  NNNNNNNNNNNNNNNNNNNNNNNNNNNNNNNNNNNNNNNNNNNNNNNNNNNNNNNNNNNN
   361  NNNNNNNNNNNNNNNNNNNNNNNNNNNNNNNNNNNNNNNNNNNNNNNNNNNNNNNNNNNN
   421  NNNNNNNNNNNNNNNNNNNNNNNNNNNNNNNNNNNNNNNNNNNNNNNNNNNNNNNNNNNN
   481  NNNNNNNNNNNNNNNNNNNNNNNNNNNNNNNNNNNNNNNNNNNNNNNNNNNNNNNNNNNN
   541  NNNNNNNNNNNNNNNNNNNNNNNNNNNNNNNNNNNNNNNNNNNNNNNNNNNNNNNNNNNN
   601  NNNNNNNNNNNNNNNNNNNNTAATTAAATTAAAAGGGGACTTTATATTTATAAAGTAATT
   661  ATATTATTATTATTATTATTATTTATTTATTTTTTTTTTATTATTTTATTATATATATTA
   721  TATATTAATA
;     G-trnP(ugg) ==> start
   731  CAGATAGAAGCCAAAAGGTCAGGCGCTTTCTT!TGG!GAGAAAGACCTAGTTAGTTCGAG
   789  TCTATCCTATCTGA
;     G-trnP(ugg) ==> end
   803  TAATAATTTAATTAAACATTAAAAAAAAATATATATATTTATCATAATATATTAAATTTT
   863  ATTACANNNNNNNNNNNNNNNNNNNNNNNNNNNNNNNNNNNNNNNNNNNNNNNNNNNNNN
   923  NNNNNNNNNNNNNNNNNNNNNACTCCATATTATTATTATTATAATTATTATTATAATTAT
   983  TATTATAATTATTATTATAATTATTATTATAATTAAAGAGTTTTGGATACCAATATGATA
  1043  TAATATGATATAGGATCGAAACCCCTCATTTTATCATTTATTTATAATATTATAAATNAA
  1103  AAAAAATATTATATGTTATAATAAAATTAATATCATAATATATTATATTATATATTATAT
  1163  TATATATATATATATATATATTCTTTTATAAAATTTATATTCTTCTTATTAAAATTAAAA
  1223  AGGGAGCGGACTTTTAATTATATTTAATTATAGTTTTTAATCATTGGTTGAGATTTCAAA
  1283  ATAAGGTATAATATTTATATTATTCTTTAACAAATATTATATTATAAAAAAAGATATAAT
  1343  ATTTATANTATTNNNNNNNNNNNNNNNNNNNNNNNNNNNNNNNNNNNNNNNNNNNNNNNN
  1403  NNNNNNNNNNNNNNNNNNNNNNNNNNNNNAGAAACTTATAATTTTTATATCATTATTTAT
  1463  TATTATTTTTAATTTCAACTCCTTTTGGGGGTTTCTATTTTACCTTCAGCAGAGACTTTC
  1523  TAATTATAATTATATATATATAAATTTAAATACATTTATAAAAAAGTATATAATATAATT
  1583  ATATTATATATAATAATATTATTAAATGAAGTATTCTTTATTATTAATTATAGGATATCT
  1643  GGGGTCCATTAATAATTATTATTGTAAATAATAATAGGGACCCCCCCCATTATCTAATTA
  1703  ATAAATATATAAATAATCATTAATAAATATATTAATAATTATTAATAAATATATAAATAA
  1763  TCATTAATAAATATATAAATAATATATTATATTATAAAAATATAATAATAATAATTTATT
  1823  ATTAAAATATAATAATTTATTATAAAAATATAATAATTTATTATAAAAATATAATAATAA
  1883  CTCTTTTCGGGGTTCACACTTTTATAAATAATAAATAATAAATAATAAATAATAAATAAT
  1943  AAATATTAGTGTTCACTAATATAAAATAATAATTATAAAAATAATCATTATTAAAAATAT
  2003  TATTAATTATTAAATTAAATACAATTAATATAATTTAGTTGTTTATATAATTTTAAATAA
  2063  TGTTTATATCAATTTAATAAAATTAAATTTATAGTTCCGGGGCCCGGCCACGGGAGCCGG
  2123  AACCCCGAAAGGAGTTTATCTATATATTATAATAACTATATGAATTTAATTATTAAAAAT
  2183  AATAAAAATAAGGAATTTTAATAAGAAGTAATATTTATTATATAATATATAAAANNNAAA
  2243  AATATATATATATAAAAATATATATAATAAGTTTTATTATAATATATATTAAATTAATTA
  2303  TTATGAGGGGTTCGGTCCCTTTCCGGGCCCCAATTCATCTCATCTCATTTTATTTCATTT
  2363  CAATATCATCTAATCTCATTTCTTTATAGATTTTACATATATATAAATATAAATATAAGA
  2423  TATTCACATTTATATATAATATAATATAATATAATAGATATTCATTCCTCTTTGATTAAA
  2483  CTAATAATTAATANNNNNNNNNNNNNNNNNNNNNNNNNNNNNNNNNNNNNNNNNNNNNNN
  2543  NNNNNNNNNNNNNNNNNNNNNNNNNNNNNNNNNNNNNNNNNNNNNNNNNNNNNNNNNNNN
  2603  NNNNNNNNNNNNNNNNNNNNNNNNNNNNNNNNNNNNNNNNNNNNNNNNNNNNNNNNNNNN
  2663  NNNNNNNNNNNNNNNNNNNNNNNNNNNNNNNNNNNNNNNNNNNNNNNNNNNNNNNNNNNN
  2723  NNNNNNNNNNNNNNNNNNNNNNNNNNNNNNNNNNNNNNNNNNNNNNNNNNNNNNNNNNNN
  2783  NNNNNNNNNNNNNNNNNNNNNNNNNNNNNNNNNNNNNNNNNNNNNNNNNNNNNNNNNNNN
  2843  NNNNNNNNNNNNNNNNNNNNNNNNNNNNNNNNNNNNNNNNNNNNNNNNNNNNNNNNNNNN
  2903  NNNNNNNNNNNNNNNNNNNNNNNNNNNNNNNNNNNNNNNNNNNNNNNNNNNNNNNNNNNN
  2963  NNNNNNNNNNNNNNNNNNNNNNNNNNNNNNNNNNNNNNNNNNNNNNNNNNNNNNNNNNNN
  3023  NNNNNNNNNNNNNNNNNNNNNNNNNNNNNNNNNNNNNNNNNNNNNNNNNNNNNNNNNNNN
  3083  NNNNNNNNNNATAAATAAGTTATTTATATATATATAATTATAATCTTATTAATTATTTAT
  3143  ATATATATTTAATATTATTTTTATATAATTTTATATTAAAGTATTATAATTATATATTTA
  3203  ATATTATTTTTATATAATTTTATATTATTTATTTATTTATTTATTTATTTAAAAATATTA
  3263  TAATCATATATTTAATATTATTTAATATATTTTATATATTATATCTTTTATTGATTTATA
  3323  TATATATAGATTTAATAAATATATATATATATATATATATAAATATTCATTATATATTTA
  3383  TTATTATTATTATTATTTATTATTATTTTTTATTATATATTAATAATATATATATTATTA
  3443  ATTATGGGTATCCTAATAGTATATTATTATTTTTAATAATAATTTATGATTTATGTATAA
  3503  TAAATAAGTAGGGAATCGGTACGAATATCGAAAGGAGTTATATATTATTAATTATTTATA
  3563  ATTATTTTATATATTATTAATTATTTATAATTATTTTATATATTTATAATTATTTTATAT
  3623  AGATAGGATAGATAGGATAGATAGTATAGATAGGGGTCCCATTTATTATTTACAATAATA
  3683  ATTATTAATGGGACCCGGATATCTTATTGTTATTAATTTATATATTATTCATTATTATTA
  3743  ATATATATTTAATATAATTAAATATTATATTATATTATATTATATTATTTATTNAAAAAA
  3803  AATCTATTACTTANTTTTTTTATTAATATATAAATTATTTATATAATTTATCATTTTTAT
  3863  TTATATATTATTATTTTTTATATATAAATTAATATATATATATATTATATATACTTTTTT
  3923  TTTTATAATATATCTATATATATATATAAATTTAATATATTATATTTTTATATAATATAT
  3983  TATTAATTATTATTTTAATTTTCTATTCTATTGTGGGGGTCCCAATTATTATTTTCAATA
  4043  ATAATTATTATTGGGACCCGGATATCTTCTTGTTTATCATTTATTATTTTATTAAATTTA
  4103  TTATTATTTTTAATTTATATTTNNNNNNNNNNNNNNNNNNNNNNNNNNNNNNNNNNNNNN
  4163  NNNNNNNNNNNNNNNNNNNNNNNNNNNNNNNNNNNNNNNNNNNNNNNNNNNNNNNNNNNN
  4223  NNNNNNNNNNNNNNNNNNNNNNNNNNNNNNNNNNNNNNNNNNNNNNNNNNNNNNNNNNNN
  4283  NNNNNNNNNNNNNNNNNNNNNNNNNNNNNNNNNNNTCCGAGGTCCCGGTTTCGTAAGAAA
  4343  CCGGGACTTATATATTTATAAATATAAATCTAACTTAATTAATAATTTAAATAATATACT
  4403  TTATATTTTATAAATAAAAATAATTATAATCTTTTTTATAATTATATATAATAATAATAT
  4463  ATATTATCAAATAATTATTATTTCTTTTTTTTCTTTAATTAATTAATTAATTAATATTTT
  4523  ATAAAAATATATTTCTCCTTACGGGGTTCCGGCTCCCGTAGCCGGGGCCCGAAACTAAAT
  4583  AAAATATATTATTAATAATATTATATAATATAATAATAATATAATAATTTTATATAAATA
  4643  TATATTTATATATTAAATTAAATTATAATTTTATTATGAAAATTATATCTTTTTTTTATA
  4703  TTTTTATATAATAAAAATATGTTATATATATATTAATAATAAAAGGTAGTGAGGATTAAA
  4763  TAAATTATATAATAATTATAACTCTTAATTATAAAATAAATATATATATATATATAAGTA
  4823  TCCATTTCCATATAATCTTTTAATAAATATTAATAAATATTAAAAAAAAATAATATTATA
  4883  ATATTTTAGTATATAATTCAATAAAATTCATTGGAGGGGTAAATAATAATAATTTACTAA
  4943  TGGCAAGTTATAGTCTTAAAGGTTTTTATTTTTTTTATTAAATTAATAAAATAATAATAC
  5003  CATTTATATATTCCATTATATATATATATTTAATAAAAATAATAATATCATTTATATATT
  5063  TTATTATATATTATATATATTTTATATAAAATAATAATAATAAATTTATATTTTTATATA
  5123  TTATTATTAAATAATAATAATATAAATAACTCCTTCGGGGTTCGGTCCCCACGGGTCCCT
  5183  CACTCCTTCTTAAGAATAAAAAGGGGTTCGGTCCCCCTCCCGTTAGTACACGGGAGGGGG
  5243  TCTCTCACTCCTTCTTAAAAAATAAAAAGGTGGAAGGACTAATATAATTTTAAATAATAA
  5303  TTAATACTTTAATAATAATTTGTATTTCTTTATTATTAATATATTAAATATAATAATAAT
  5363  TAATATAATTACAATATATTAATATTATCAAATATTAATAAATATANNTTTTTATATAAT
  5423  TTATTTATTTATTTATTTTTTTATTATTAAACTAATTATAATTGTAATTTCGTAAAGGGG
  5483  GTGGGAGTAAATATATATAATTTATAATCTATATATATATATATATAATTTCTTAATAAA
  5543  TATTAATAAATATTTATAAAAAGAATAATTTATATTTATAATATATAATTTATATATTTT
  5603  ATTTTTATTATACAATTAATATAAAATATAAAATATAAAATATTAAATATTAAATATTAA
  5663  ATATTAAATATTTATTTTTATAGGGGTTATATAATAATTATATTTATAATTATATAATAT
  5723  TAAAAAGGGTATTTTTATAATTATTACATTTTTATTTTATTTATAAAAATATTAATTTTA
  5783  ATAAGTATTGAATACTTTATATAATATAAATATTAATTACATAATTAATAATTAAATAAT
  5843  ATTTAATAATATTATTTAAATTTATTATTTATAATTATTTATTTATAAAATTCTATTTTT
  5903  ATTATTATTATTATTATTTTATTATTAAAGATTAATATAATAATTATTAATATATTAAAA
  5963  ATCTTTTATTATATTAATATTTATAAAAAAGTATTTAATAAAAAAGATGTATAAATTTAT
  6023  AAATTATATAATATTATTAATTTATATAATAATAATATTATAACTTTGTGATTGTCAATT
  6083  TAGTTAATCATTGTTATTAATAAAGGAAAGATATAAAAAATATT
;     G-trnY(gua)_1 ==> start
  6127  CTCCTTCTTAAAAAGGGGTTCGGTTCCCCCCC!GTA!AGGGGGGGGTCCCTCACTCCTTT
  6185  GGTCGGACTCCTTCGGGGTCCGCCCCGCGGGGGCGG
;     G-trnY(gua)_1 ==> end
  6221  GCCGGACTAATTTAACTTTTAATATTAATATTAATATTATTTATATTTTTAATATATAAA
  6281  AATAAATAATTTTATTTTTATTAATAGTATATTATATAAACAATAAAATAGTATTAATTA
  6341  TATAAAATTTATATAAAATATATATAAATTTATTATATATATATATATTAATATTTTAAT
  6401  AAAGTTTTTATTATAAATTTATTTATTTATTTATTATAATATTAATAATTTATTTATTAT
  6461  TATATAAGTAATAAATAATAGTTTTATATAATAATAATAATATATATATATATATATTAT
  6521  TATATTAGTTATATAATAAGGAAAAGTAAAAA
;     G-rns ==> start
  6553  TTTTATAAGAATATGATGTTGGTTCAGATTAAGCGCTAAATAAGGACATGACACATGCGA
  6613  ATCATACGTTTATTATTGATAAGATAATAAATATGTGGTGTAAACGTGAGTAATTTTATT
  6673  AGGAATTAATGAACTATAGAATAAGCTAAATACTTAATATATTATTATATAAAAATAATT
  6733  TATATAATAAAAAGGATATATATATAATATATATTTATCTATAGTCAAGCCAATAATGGT
  6793  TTAGGTAGTAGGTTTATTAAGAGTTAAACCTAGCCAACGATCCATAATCGATAATGAAAG
  6853  TTAGAACGATCACGTTGACTCTGAAATATAGTCAATATCTATAAGATACAGCAGTGAGGA
  6913  ATATTGGACAATGATCGAAAGATTGATCCAGTTACTTATTAGGATGATATATAAAAATAT
  6973  TTTATTTTATTTATAAATATTAAATATTTATAATAATAATAATAATAATATATATATATA
  7033  AATTGATTAAAAATAAAATCCATAAATAATTAAAATAATGATATTAATTACCATATATAT
  7093  TTTTATATGGATATATATATTAATAATAAAATTAATTTTATTATTATTAATAATATATTT
  7153  TAATAGTCCTGACTAATATTTGTGCCAGCAGTCGCGGTAACACAAAGAGGGCGAGCGTTA
  7213  ATCATAATGGTTTAAAGGATCCGTAGAATGAATTATATATTATAATTTAGAGTTAATNAA
  7273  ATATAATTAAAGAATTATAATAGTAAAGATGAAATAATAATAATAATTATAAGACTAATA
  7333  TATGTGAAAATATTAATTAAATATTAACTGACATTGAGGGATTAAAACTAGAGTAGCGAA
  7393  ACGGATTCGATACCCGTGTAGTTCTAGTAGTAAACTATGAATACAATTATTTATAATATA
  7453  TATTATATATAAATAATAAATGAAAATGAAAGTATTCCACCTGAAGAGTACGTTAGCAAT
  7513  AATGAAACTCAAAACAATAGACGGTTACAGACTTAAGCAGTGGAGCATGTTATTTAATTC
  7573  GATAATCCACGACTAACCTTACCATATTTTGAATATTATAATAATTATTATAATTATTAT
  7633  ATTACAGGCGTTACATTGTTGTCTTTAGTTCGTGCTGCAAAGTTTTAGATTAAGTTCATA
  7693  AACGAACAAAACTCCATATATATAATTTTAATTATATATAATTTTATATTATTTATTAAT
  7753  ATAAAGAAAGGAATTAAGACAAATCATAATGATCCTTATAATATGGGTAATAGACGTGCT
  7813  ATAATAAAATGATAATAAAATTATATAAAATATATTTAATTATATTTAATTAATAATATA
  7873  AAACATTTTAATTTTTAATATATTTTTTTATTATATATTAATATGAATTATAATCTGAAA
  7933  TTCGATTATATGAAAAAAGAATTGCTAGTAATACGTAAATTAGTATGTTACGGTGAATAT
  7993  TCTAACTGTTTCGCACTAATCACTCATCACGCGTTGAAACATATTATTATCTTATTATTT
  8053  ATATAATATTTTTTAATAAATATTAATAATTATTAATTTATATTTATTTATATCAGAAAT
  8113  AATATGAATTAATGCGAAGTTGAAATACAGTTACCGTAGGGGAACCTGCGGTGGGCTTAT
  8173  AAATATC
;     G-rns ==> end
  8180  TTAAATATTCTTACATAAATATTAATCTAAATATTAATATAAATATTAATATTAATAGTT
  8240  CCGGGGCCCGGCCACGGGAGCCGGAACCCCGAAAGGAGAAATATAAATATAAATATAAAT
  8300  ATTAATATAAATATAAATATAAATATAAATATATTTTAATATAATATAATATAATATATA
  8360  ATATATTATATAAATATAATATATAAATAATATAATAAAATATTTTAATATATATATAAT
  8420  ATAATATAATTATTATTATAATTTAATATAAATTATTATTATAATTTAATATAATAAATA
  8480  AATAAATAATTATAATTATAATTATAATTATAATCTCAATATATAAATGATAAATTA
;     G-orf224 <== end
  8537  TTATAAATACGAAGGNNNNNNNNNNNNNNNNNNNNNNNNNNNNNNNNNNNNNNNNNNNNN
  8597  NNNNNNNNNNNNNNNNNNNNNNNNNNNNNNNNNNNNNNNNNNNNNNNNNNNNNNNNNNNN
  8657  NNNNNNNNNNNNNNNNNNNNNNNNNNNNNNNNNNNNNNNNNNNNNNNNNNNNNNNNNNNN
  8717  NNNNNNNNNNNNNNNNNNNNNNNNNNNNNNNNNNNNNNNNNNNNNNNNNNNNNNNNNNNN
  8777  NNNNNNNNNNNNNNNNNNNNNNNNNNNNNNNNNNNNNNNNNNNNNNNNNNNNNNNNNNNN
  8837  NNNNNNNNNNNNNNNNNNNNNNNNNNNNNNNNNNNNNNNNNNNNNNNNNNNNNNNNNNNN
  8897  NNNNNNNNNNNNNNNNNNNNNNNNNNNNNNNNNNNNNNNNNNNNNNNNNNNNNNNNNNNN
  8957  NNNNNNNNNNNNNNNNNNNNNNNNNNNNNNNNNNNNNNNNNNNNNNNNNNNNNNNNNNNN
  9017  NNNNNNNNNNNNNNNNNNNNNNNNNNNNNNNNNNNNNNNNNNNNNNNNNNNNNNNNNNNN
  9077  NNNNNNNNNNNNNNNNNNNNNNNNNNNNNNNNNNNNNNNNNNNNNNNNNNNNNNNNNNNN
  9137  NNNNNNNNNNNNNNNNNNNNNNNNNNNNNNNNNNNNNNNNNNAATATAATATATATATTT
  9197  ATTTATTATAATCAT
;     G-orf224 <== start
  9212  TTTTTTTTTACTTAAAATAAAACTTATTATAATTTATATAATTTATAATATTTCTATAAA
  9272  AATAATTATATAATTTTTNTTTATTTATATAATAATAATATTATTTGTTATATATTATAT
  9332  ATTATATATATAATAAATAAATAAATAATAAATAATAATAAT
;     G-trnW(uca) ==> start
  9374  AAGGATATAGTTTAATGGTAAAACAGTTGATT!TCA!AATCAATCATTAGGAGTTCGAAT
  9432  CTCTTTATCCTTG
;     G-trnW(uca) ==> end
  9445  ATAATAATAATAAAAATATGTATTTATTTAATTATTTTAATATTTCTCCTTTCGGGGTTC
  9505  CGGCTCCCGTGGCCGGGCCCCGGAACTATTAATATAATATAATATAATATAAATATTCAT
  9565  TTATCTTTTTTTTAATATTCNNNNTTAATTAATTAATTAATATATTAATTATAAAAAATA
  9625  TATTATAATTTTATTATTAATAAGTATAAATATATTATTAATAATAATTTATTAAAAATA
  9685  TATTATTATAATATATTAATATATCATAATTATAATCAATATTATATTATTTAATTTTAT
  9745  AATACTTAATTATTAATATATTATTCATATATATATAAATTAAATTAAATTAATTATATT
  9805  GAATATATAAATATATATATATATAAATATATAAAAAATTATATAAATTATTTTAAGAAA
  9865  ANNNNNNNNNNNNNNNNNNNNNACAATAATAATAATTAATATTCATTATTATTTAATTAA
  9925  TATCTCCTTTACTTATTTTTCCTCCGTTGGGGACTTATTATTAAGTATATTATTATATAC
  9985  TACTTAAGATTATATATATAATATATATATATATATTATATATAAAATATAAATATATAA
 10045  ATAATATAAAAATTAATAAAATAAATAAAATAAATTAGTCTGATCGAATCCCCTATTTAA
 10105  TTTAATTTAATTTAATTTNNNNNNNGATAAATTTATATAAAATATTATTTATAATTAATT
 10165  ATAATTAAATTAAATTATAATATAATATAAATAATAATATAATNATAATAAAAATAAAAT
 10225  AATATTAGATTATATTATATAATTTATATAANTTTTTAATAATAATAATAAATAAGTTTA
 10285  TTTATAATTATAATTATAAATATAAATATAAATAAAGAAGGTATTATATTTTATAAAATA
 10345  TAATAATAATACAAAATTTATATTTTAATAAATATTAATATAAGTTTAAAGTTCCGGGGC
 10405  CCGGCACGGGAGCCGGAACCCCGAAAGGAGAAATAAATAATATATTTATAAAAAATTAAA
 10465  TAAATAAATATTATCTATTTNCAAATAAATATAATATAATATAATATAATAATTCTAAAT
 10525  ATAAATAATATTTATTATAATTATTATAATAATTGTATTATTTATTAATAATATATATAA
 10585  TTATATTAAAACTAATATTACATTATTTTGTATATTTAAACAATTAAATTGATTATTCTT
 10645  ATTTGTAATCTTTATTTATTTTATTATATCTTATTAATGATAAATTATAATTATTATTAA
 10705  AATAATAATTTACTTCTTTTGATATAAAAATAAAATAATATAGTTCCGGGGCCCGGCCAC
 10765  GGGAGCCGGAACCCCGGAAGGAGATAAATATATTATATTTTTATTCCTTCCTATTAAAGG
 10825  TAAAGACTCGATTCTCATAATTAAATTTATATCCTTCGGCCGGATTAATTTATTTTATTT
 10885  ATATTTATATTTATAGTGAATACCTTTTTTAATATTTATTTTTAATATTTATTTTTAATA
 10945  TTTTATTTTTAATAAAATATAATCTTGTAAGTAAGAAAAGAATTTCGGTGATTGGAACCT
 11005  TGAAAGGATAAATTTCTTATTTATTATAATATTTATATTAATATTNNNNNNNNNNNNNNN
 11065  NNNNNNNNNNNNNNNNNNNNNNNNNATTATTAAACATTTAATATATTATATTAATATTTA
 11125  ATTTAAATGATTAATATATTATTATAATAATATTTATTTTATATTAAAATATTATAATTA
 11185  ATATATATATATTTATTTTAATAATATTATTATTATTATTATTAAAATTATTATTTTTAT
 11245  AAATATATATATATATATATGTATATTATTTTTATTCTTATATAAATTATATNAAAAAAA
 11305  TATATATAATATATAATTAATTAATATATATTATTTAAATTATATATTATTTAAAATACT
 11365  TTTTATATTATATCTTCTTTAAATTAAAATATAATTATTATTTATATTATAATTATTTAT
 11425  GAAATATTATTATTAAAATAAAAAAGAGGTTTAGACTATATATTTATTATTTATAAACTT
 11485  ATTATATTATTTATTATTAATAGTTCCGGGGCCCGGCCACGGGAGCCGGAACCCCGAAAG
 11545  GAGAAATAAATAAAATAAAAAATAATAAATATTAATATTATTAAATATTATTTATAATAA
 11605  ATATTAATATTATTAAATATTATTCATATTAATAAATTTTATTATTATTTGTAATATATT
 11665  AAATATTAATAATATATATATTATTTATTATAATGAAAACCTATCCTAAATTATCCTATC
 11725  ATATAATATCATATCATATTATATCATATCTTATTATATGATATATAAAGTATTCACTCT
 11785  ATATGAAGTTATGATTATTATATAAATCTTATTTTANTTTTATTTTTATTTGGACTAATA
 11845  ATAATTATAATAATAATTATTGATATGTTCTAATATTAATAAATACATATCTATATTATA
 11905  ATATAAATATTCATTTCTTACTNNCTAATAAAAAGTTTTTATATTCATTATAATATAAAT
 11965  ATATAAATATATATAAATATTTTAATAATTATAATTATATTAAGATATTATAAATATATA
 12025  TTTATTTTTTTTTATTAAATAAATAAATAAATAAATAATTAATATTTTTATATTATAACT
 12085  TATTTTTATAATAATAATAAGTATTTTATTTTTTATTATATTATTATTTATATAATTATA
 12145  TATATATTAATTTCAATTTAATTAATTAATTAATTGGTATTTGGCATATGAGATCAATTA
 12205  ATTGTAATTCTTATAAGAATTAATTAATTAATATGCTTTTTATATAATTTATACTTTTAT
 12265  ATTTCTCCTTCCGGGGTTCCGGCTCCCGTGGCCGGGCCCCGGAACTATTATTATTATTTT
 12325  TATTTATTTATTATTAAAATATAATAATAAATNNNNNNNNNNNNNNNNNNNNNNNNNNNN
 12385  NNNNNNNNNNNNNNNNNNNNNNNNNNNNNNNNNNNNNNNNNNNNNNNNNNNNNNNNNNNN
 12445  NNNNNNNNNNNNNNNNNNNNNNNNNNNNNNNNNNNNNNNNNNNNNNNNNNNNNNNNNNNN
 12505  NNNNNNNNNTGGGGTCCCAATTATTATTTTCAATAATAATTTATCATGGGACCCGGATAT
 12565  CTTCTTGTTTTTATTTATTATTTTATTAAATTTATTTTAATTATTTATTTATAATTTATA
 12625  TTATACAATTTATTATTTCGTTAATACCTTTATTTATATTATATAATATATTATATTATT
 12685  ATAATATATTTATTGATTATATTAATACATTTAACTAATGTGTGCTCTATATTTATTGAA
 12745  TAGTTTGGTTCTTATCACCCACCCCCTCCCCCTATTACGTCTCCGAGGTCCCGGTTTCGT
 12805  AAGAAACCGGGACTTATATATTTAATACTAAAAATATAACTACATTACTTTTTTAATATA
 12865  TATAACNATATATATATATATATATATTAATTATATAAAATATAATACTCTATATTAAAT
 12925  ATTATTTTTATCAATATTTCTTTATATATATAATAATAATAATAATAATCAATATTAATT
 12985  ATTTATATATATAAGATTAATATTATTTAATATATTATGAATAATTTAATTAATAAATCT
 13045  TTAAATATTATCATAAAAATATAAATTAAATAATTTCTTATTTATAATAAAGAATAATAA
 13105  TATATATAAATATAATAAAGAATGTAAATAATATATATATAATATAATATAATATAAAAA
 13165  ATATATATATATATAAATATATATATAATATATAGATAATAATATTTTTATATAATTTAT
 13225  TTTATTATTAAGTAATGAATAATAATAAAATCAATATATTAAATAATATATTTATATTAG
 13285  TTCGGTTTAGTTGGTATTTTGTAATGAGTAAAAAGTAATATATAATATTAAATAATAAGT
 13345  ATTGATATAAGTAATAGATATAATAATAATATTATTAATATTTTATATAAATAATATTAA
 13405  TAATATAGATTATGAAAGAGAGTATTAATATCATTAAATATATATATATGTTATATAATT
 13465  TAAATGATTTTAATATATATATATATATTATATTATAGATTATGATACATTTATATAAAT
 13525  AATATATATATAAAAATTAATTATACTATTACTTTATAATATAATAATATTTATTTATAA
 13585  AGATATAAAAGAATTGTTTAAAGTTATAACTAAAATATTATATAGTATTCATTAATAATT
 13645  AATATTATAAATTCAACTATTGTTATATTTATAAATAGAATAATATATTATTATCCTTAA
 13705  GGATATAACAATAATAATTTAAATTAATTTTAATTAAATATAAAAAATTTATAATTTTAA
 13765  TGAATATAATAATAATAATATTATTAAAATTAATATATATAAAAAAAGTAAAA
;     G-cox1 ==> start ;; mfannot: alternative ATG start pos 13755
;     G-cox1-E1 ==> start
 13818  ATGGTACAAAGATGATTATATTCAACAAATGCAAAAGATATTGCAGTATTATATTTTATG
 13878  TTAGCTATTTTTAGTGGTATGGCAGGGACAGCAATGTCTTTAATCATTAGATTAGAATTA
 13938  GCTGCACCTGGTTCACAATATTTACATGGAAATTCACAATTATTTAATG
;     G-cox1-E1 ==> end
;     G-cox1-I1 ==> start /group=II (6.61e-14)
 13987  gt
;     G-cox1-I1-orf777 ==> start /first_aa=A
 13989  gcgcctctcagtgcgtatatttcgttgatgcgtctagcattagtattatgaatcatcaat
 14049  agatacttaaaacatatgactaactcagtaggggctaactttacggggacaatagcatgt
 14109  cataaaacacctatgattagtgtaggtggagttaagtgttacatggttaggttaacgaac
 14169  ttcttacaagtctttatcaggattacaatttcctcttatcatttggatatagtaaaacaa
 14229  gtttgattattttacgttgaggtaatcagattatgattcattgttttagatagcacaggc
 14289  agtgtgaaaaagatgaaggacctaaataacacaaaaggaaatacgaaaagtgagggatca
 14349  actgaaagaggaaactctggagttgacagaggtatagtagtaccgaatactcaaataaaa
 14409  atgagatttttaaatcaagttagatactattcagtaaataataatttaaaaatagggaag
 14469  gataccaatattgagttatcaaaagatacaagtacttcggacttgttagaatttgagaaa
 14529  ttagtaatagataatataaataaggaaaatataaataataatttattaagtattataaaa
 14589  aacgtagatatattaatattagcatataatagaattaagagtaaacctggtaatataact
 14649  ccaggtacaacattagaaacattagatggtataaatataatatatttaaataaattatca
 14709  aatgaattaggaacaggtaaattcaaatttaaacccatgagaatagttaatattcctaaa
 14769  cctaaaggtggtataagacctttaagtgtaggtaatccaagagataaaattgtacaagaa
 14829  gttataagaataattttagatacaatttttgataaaaagatatcaacacattcacatggt
 14889  tttagaaagaatataagttgtcaaacagcaatttgagaagttagaaatatatttggtgga
 14949  agtaattgatttattgaagtagacttaaaaaaatgttttgatacaatttctcatgattta
 15009  attattaaagaattaaaaagatatatttcagataaaggttttattgatttagtatataaa
 15069  ttattaagagctggttatattgatgagaaaggaacttatcataaacctatattaggttta
 15129  cctcaaggatcattaattagtcctatcttatgtaatattgtaataacattggtagataat
 15189  tgattagaagattatattaatttatataataaaggtaaagttaaaaaacaacatcctaca
 15249  tataaaaaattatcaagaataatagcaaaagctaaaatattttcgacaagattaaaatta
 15309  cataaagaaagagctaaaggcctactatttatttataatgatcctaatttcaagagaata
 15369  aaatacgttagatatgcagatgatattttaattggggtattaggttcaaaaaatgattgt
 15429  aaaataatcaaaagagatttaaacaattttttaaattcattaggtttaactataaatgaa
 15489  gaaaaaactttaattacttgtgcaactgaactaccagcaagatttttaggttataatatt
 15549  tcaattacacctttaaaaagaatacctacagttactaaactaattagaggtaaacttatt
 15609  agaagtagaaatacaactagacctattattaatgcaccaattagagatattatcaataaa
 15669  ttagctaataatggatattgtaagcataataaaaatggtagaataggagtgcctacaaga
 15729  gtaggtagatgactatatgaagaacctagaacaattattaataattataaagcgttaggt
 15789  agaggtatcttaaattattataaattagctactaattataaaagattaagagaaagaatc
 15849  tattacgtattatattattcatgtgtattaactttagctagtaaatatagattaaaaaca
 15909  ataagtaaaactattaaaaaatttggttataatttaaatattattgaaaatgataaatta
 15969  attgccaattttccaagaaatacttttgataatatcaaaaaaattgaaaatcatggtata
 16029  tttatatatatatcagaagctaaagtaactgatccttttgaatatatcgattcaattaaa
 16089  tatatattacctacagctaaagctaattttaataaaccttgtagtatttgtaattcaact
 16149  attgatgtagaaatacatcatgttaaacaattacatagaggtatattaaaagcacttaaa
 16209  gattatattttaggtagaataattaccataaacagaaaacaaattccattatgtaaacaa
 16269  tgtcatattaaaacacataaaaataaatttaaaaatataggacctggtatataa
;     G-cox1-I1-orf777 ==> end
 16323  aatctattattaatgatactcaatatggaaagccgtatgatgggaaactatcacgtacgg
 16383  tttgggaaaggctctttaacacgtggcaacataggttaatttgctatttcat
;     G-cox1-I1 ==> end
;     G-cox1-E2 ==> start
 16435  TTTTAGTAGTTGGTCATGCTGTATTAATAATTTTCT
;     G-cox1-E2 ==> end
;     G-cox1-I2 ==> start ;; mfannot: no intron type identified
 16471  gtacgccgtttcgcttaattgnnnnnnnnnnnnnnnnnnnnnnnnnnnnnnnnnnnnnnn
 16531  nnnnnnnnnnnnnnnnnnnnnnnnnnnnnnnnnnnnnnnnnnnnnnnnnnnnnnnnnnnn
 16591  nnnnnnnnnnnnnnnnnnnnnnnnnnnnnnnnnnnnnnnnnnnnnnnnnnnnnnnnnnnn
 16651  nnnnnnnnnnnnnnnnnnnnnnnnnnnnnnnnnnnnnnnnnnnnnnnnnnnnnnnnnnnn
 16711  nnnnnnnnnnnnnnnnnnnnnnnnnnnnnnnnnnnnnnnnnnnnnnnnnnnnnnnnnnnn
 16771  nnnnnnnnnnnnnnnnnnnnnnnnnattggaagaagaggtacacgagttaaccaaaaatg
 16831  aatcattagctttaagtaaaagttgacattcggagggctgtacgagttcaaatggaaaat
 16891  taagaaatacgggattgtccgaaaggggaaaccctggggataacggcgtcttcatnnnnn
 16951  nnnnnnnnnnnnnnnnnnnnnnnnnnnnnnnnnnnnnnnnnnnnnnnnnnnnnnnnnnnn
 17011  nnnnnnnnnnnnnnnnnnnnnnnnnnnnnnnnnnnnnnnnnnnnnnnnnnnnnnnnnnnn
 17071  nnnnnnnnnnnnnnnnnnnnnnnnnnnnnnnnnnnnnnnnnnnnnnnnnnnnnnnnnnnn
 17131  nnnnnnnnattagaatgttattaattgcttataataaaattaaaagtaagaaaggtaata
 17191  tatctaaaggttctaataatattaccttagatgggattaatatttcatatttaaataaat
 17251  tatctaaagatattaacactaatatgtttaaattttctccggttagaagagttgaaattc
 17311  ctaaaacatctggaggatttagacctttaagtgttggaaatcctagagaaaaaattgtac
 17371  aagaaagtatgagaataatattagaaattatttatnnnnnnnnnnnnnnnnnnnnnnnnn
 17431  nnnnnnnnnnnnnnnnnnnnnnnnnnnnnnnnnnnnnnnnnnnnnnnnnnnnnnnnnnnn
 17491  nnnnnnnnnnnnnnnnnnnnnnnnnnnnnnnnnnnnnnnnnnnnnnnnnnnnnnnnnnnn
 17551  nnnnnnnnnnnnnnnnnnnnnnnnnnnnnntcaaagataaaggtttcatagtcttattat
 17611  ataaattattaagagctggatatgttgataaaaataataattatcataatacaactttag
 17671  gaatccctcaaggtagtgttgtcagtcctattttatgtaatatttttttagataaattag
 17731  nnnnnnnnnnnnnnnnnnnnnnnnnnnnnnnnnnnnnnnnnnnnnnnnnnnnnnnnnnnn
 17791  nnnnnnntccaatttataatagtttatcatctaaaatttatagatgtaaattattatctg
 17851  aaaaattaaaattgattagattaagagaccattaccaaagaaatatgggatctgataaaa
 17911  gttttaaaagagcttattttgttagatatgctgatgatattatcattggtgtaatgggtt
 17971  ctcataatgattgtaaaaatattttaaacgatattaataacttcttaaaagaannnnnnn
 18031  nnnnnnnnnnnnnnnnnnnnnnnnnnnnnnnnnnnnnnnnnnnnnnnnnnnnnnnnnnnn
 18091  nnnnnnnnnnnnnaaaagttacaccttgagaaaaaagaccttatagaatgattaaaaaag
 18151  gtgataattttattagggttagacatcatactagtttagttgttaatgcccctattagaa
 18211  gtattgtaataaaattaaataaacatggctattgttctcatggtattttaggaaaaccca
 18271  gaggggttggaagattaattcatgaagaaatgaaaaccattttaatgcattacttagctg
 18331  ttggtagagnnnnnnnnnnnnnnnnnnnnnnnnnnnnnnnnnnnnnnnnnnnnnnnnnnn
 18391  nnnnnnnnnnnnttttattttattcatgttgtttaacattagcaagaaaatttaaattaa
 18451  atactgttaagaaagttattttaaaattcggtaaagtattagttgatcctcattcaaaag
 18511  ttagttttagtattgatgattttaaaattagacataaaataannnnnnnnnnnnnnnnnn
 18571  nnnnnnnnnnnnnnnnnnnnnnnnnnnnnnnnnnnnnnnnnnnnnnnnnnnnnnnnnnnn
 18631  nnnnnnnnnnnnnnnnnnnnnnnnnnnnnnnnnnnnnnnnnnnnnnnnnnnnnnnnnnnn
 18691  nnnnnnnnnnnnnnnnnnnnnnnnnnnnnnnnnnnnnnnnnnnnnnnnnnnnnnnnnnnn
 18751  nnnnnnnnnnnnnnnnnnnnnnnnnnnnnnnnnnnnnnnnnnnnnnnnnnnnnnnnnnnn
 18811  nnnnnnnnnnnnnnnnnnnnnnnnnnnnnnnnnnnnnnnnnnnnnnnnnnnnnnnnnnnn
 18871  nnnnnnnnnnnnnnnnnnnnnnnnnnnnnnnnnnnnnnnnnnnnnnnnnnnnnnnnnnnn
 18931  nnnnnnttggtttgctaattttc
;     G-cox1-I2 ==> end
;     G-cox1-E3 ==> start
 18954  TCTTAGTAATGCCTGCTTTAATTGGAGGTTTTGGT
;     G-cox1-E3 ==> end
;     G-cox1-I3 ==> start /group=IB (1.65e-35)
;     G-cox1-I3-orf335 ==> start /first_aa=N /note=LAGLIDADG ;; evalue:2.1e-36
 18989  aaccaaaaaagatatgaaagtaataataataataatcaagtaatagaaaataaagaatat
 19049  aatttaaaattaaattatgataagttgggaccttatttagctggattaattgaaggtgat
 19109  ggaactattctagttcaaaattcatcttcaataaaaaaatctaaatatagaccgttaatt
 19169  gttgtagtatttaaattagaagatttagaattagctaattatttatgtaatttaactaaa
 19229  tgtgggaaagtgtataaaaaaattaatcgtaattatgtattatgacttattcatgattta
 19289  aaaggtgtatatacattattaaatattattaatggatatatgagaacacctaaatatgaa
 19349  gcatttgttagaggtgctgaatttataaataattatattaattcaacaacaattctacat
 19409  aataaattaaaaaatatagataatattaaaattaaaccattagatacatcagatattggt
 19469  tcaaacgcttgattagctggtatgacagatgcagatggtaatttttctattaatttaata
 19529  aatggtaaaaatcgttctagtagagcaatgccttattattgtttagaattaagacaaaat
 19589  tatcaaaaaaattctaataataataatattaatttttcttatttttatattatgtctgca
 19649  attgcactatattttaatgttaatttatatagtagagaacgtaatttaaatttattagta
 19709  tctcttaataatacgtataaactatattatagttataaagtaatagtggctaatctatat
 19769  aaaaatattaaagtaatagaatactttaataaatattctttattatcatctaaacactta
 19829  gattttttagattgatctaaattagttattttaattaataatgagggtcaaagtataaaa
 19889  cttaatggtagttgagaattaggtataaatttacgtaaagattataataaaactagaact
 19949  acgtttacttgatctcatttaaaaaatacatatttagaaaataaataa
;     G-cox1-I3-orf335 ==> end
 19997  ataaattattattactttcttcccctccgaatccgtaatatatttacggatatataatct
 20057  cgtagtgtaaaaggtgtaacgagattattaataagttgccgtaatatattgtaaaatata
 20117  ttattattacaacactatatgcgggaaaaccctaaagtcataatataatattatccccac
 20177  gagggccacacatgtgtggccctcgcggggtatggaaaatttaattaagttataaatgta
 20237  ctatagtattaaaaattattatgaataatttccccacccccatgcgaagcatgggggggg
 20297  gtataagtatggacaatccgcaggaaaccaaataataaataatatcctggaacaaagtaa
 20357  gtgaaggagatatcttaaaatatatataatatatattttataaattattacgtaggatcc
 20417  tcagagactacacgtgttgcacccattatattatgtataatgggttgaagatatagtcca
 20477  aatataattgaaagattataataaaatg
;     G-cox1-I3 ==> end
;     G-cox1-E4 ==> start
 20505  AACTATTTATTACCATTAATGATTGGAGCTACAGATACAGCATTTCCAAGAATTAATAAC
 20565  ATTGCTTTTTGAGTATTACCTATGGGGTTAGTATGTTTAGTTACATCAACTTTAGTAGAA
 20625  TCAGGTGCTGGTACAGGGTGAACTGTCTATCCACCATTATCATCTATTCAGGCACATTCA
 20685  GGACCTAGTGTAGATTTAGCAATTTTTGCATTACATTTAACATCAATTTCATCATTATTA
 20745  GGTGCTATTAATTTCATTGTAACAACATTAAATATGAGAACAAATGGTATGACAATGCAT
 20805  AAATTACCATTATTTGTATGATCAATTTTCATTACAGCGTTCTTATTATTATTATCATTA
 20865  CCTGTATTATCTGCTGGTATTACAATGTTATTATTAGATAGAAACTTCAATACTTCATTC
 20925  TTTGAAGTAGCAGGAGGTGGTGACCCAATCTTATACGAGCATTTATTTTGATTCTTTGGT
;     G-cox1-E4 ==> end
;     G-cox1-I4 ==> start /group=IB (2.80e-21)
;     G-cox1-I4-orf316 ==> start /first_aa=Q /note=LAGLIDADG ;; evalue:2.2e-47
 20985  caaacagtggcccttattattatattaataatatataatgatatgcatttttctaaatgc
 21045  tggaaattattaaaaaaatgaattacaaatattataagtctattatttaaagccttattt
 21105  gtaaaaatattcatatcttataataatcagcaggataagataataaataatcttatatta
 21165  aaaaaagataatattaaaagatcctcagagactacaagaaaaatattaaataattcaata
 21225  aataaaaaatttaatcaatgattagctggattaattgatggtgatggatattttggtatt
 21285  gtaagtaagaaatatgtatcattagaaattctagtagcattagaagatgaaatagcttta
 21345  aaagaaattcaaaataaatttggtggttctattaaattaagatcaggtgtaaaagctatt
 21405  agatatagattacttaataaaactggtataattaaattaattaatgcagttaatggtaat
 21465  attagaaatactaaaagattagtacaatttaataaagtttgtattttattaggtattgat
 21525  tttatttatccaattaaattaactaaagataatagttgatttgttggattttttgatgct
 21585  gatggtacaattaattattcatttaaaaataatcatcctcaattaacaatttctgtaact
 21645  aataaatatttacaagatgtacaagaatataaaaatattttaggtggtaatatttatttt
 21705  gataaatcacaaaatggttattataaatgatccattcaatcaaaagatatagtattaaat
 21765  tttattaatgattatattaaaataaatccatcaagaacactaaaaataaataaattatat
 21825  ttaagtaaagaattttataatttaaaagaattaaaagcttataataaatcttctgattca
 21885  atacaatataaagcatgattaaattttgaaaataaatgaaaaaataaataa
;     G-cox1-I4-orf316 ==> end
 21936  attatttaataaagatatagtccaaattatatatatataatatatatatatataacaag
;     G-cox1-I4 ==> end
;     G-cox1-E5 ==> start
 21995  CACCCTGAAGTATATATTTTAATTATTCCTGGATTTGGTATTATTTCACATGTAGTATCA
 22055  ACATATTCTAAAAAACCTGTATTTGGTGAAATTTCAATGGTATATGCTATGGCTTCAATT
 22115  GGATTATTAGGATTCTTAGTATGATCACATCATATGTATATTGTAGGATTAGATGCAGAT
 22175  ACTAGAGCATATTTCCTATCCGCACTGATGATTATTGCAATTCCAACAGGAATTAAAATC
 22235  TTTTCTTG
;     G-cox1-E5 ==> end
;     G-cox1-I5 ==> start ;; mfannot: no intron type identified
 22243  attactannnncnnnnnnnnnnnnnnnnnnnnnnnnnnnnnnnnnnnnnnnnnnnnnnnn
 22303  nnnnnnnnnnnnnnnnnnnnnnnnnnnnnnnnnnnnnnnnnnnnnnnnnnnnnnnnnnnn
 22363  nnnnnnnnnnnnnnnnnnnnnnnnnnnnnnnnnnnnnnnnnnnnnnnnnnnnnnnaatta
 22423  tattcaaccaaataatattaataaagaattagtagtatatggttataatttagaatcttg
 22483  tgttggtatacctatatatactaatattgtaaaacatatagtaggtattcctaataatat
 22543  tttatatattataacaggtattttannnnnnnnnnnnnnnnnnnnnnnnnnnnnnnnnnn
 22603  nnnnnnnnnnnnnnnnnnnnnnnnnnnnnnnnnnnnnnnnnnnnnnnnnnnnnnnnnnnn
 22663  nnnnnnnnnnnnnnnnnnnnnnnnnnnnnnnnnnnnnnnnnnnnnnnnnnnnnnnnnnnn
 22723  nnnnnnnnnnnnnnnnnnnnaagttaaaggtaaatcatataatcaattagaattttatac
 22783  tagatcattaccatgttttactattttaagatatatattttataatggtagagtaaaaat
 22843  tgtacctaataatttatatgatttattaaattatgaatctttagctcatannnnnnnnnn
 22903  nnnnnnnnnnnnnnnnnnnnnnnnnnnnnnnnnnnnnnnnnnnnnnnnnnnnnnnnnnnn
 22963  nnnnnnnnnnnnnnnnnnnnnnnnnnnnnnnnnnnnnnnnnnnnnnnnnnnnnnnnnnnn
 23023  nnnnnnnnnnnnnnnnnnnnnnnnnnnnnnnnnnnnnnnnnnnnnnnnnnnnnnnnnnnn
 23083  nnnnnnnnnnnnnnnnnnnnnnnnnnnnnnnnnnnnnnnnnnnnnnnnnnnnnnnnnnnn
 23143  nnnnnnnnnnnnnnnnnnnnnnnnnnnnnnnnnnnnnnnnnnnnnnnnnnnnnnnnnnnn
 23203  nnnnnnnnnnnnnnnnnnnnnnnnnnnnnnnnnnnnnnnnnnnnnnnnnnnnnnnnnnnn
 23263  nnnnnnnnnnnnnnnnnnnnnnnnnnnnnnnnnnnnnnnnnnnnnnnnnnnnnnnnnnnn
 23323  nnnnnnnnnnnnnnnnnnnnnnnnnnnnnnnnnnnnnnnnnnnnnnnnnnnnnnnnnnnn
 23383  nnnnnnnnnnnnnnnnnnnnnnnnnnnnnnnnnnnnnnnnnnnnnnnnnnnnnnnnnnnn
 23443  nnnnnnnnnnnnnnnnnnnnnnnnnnnnnnnnnnnnnnnnnnnnnnnnnnnnnnnnnnnn
 23503  nnnnnnnnnnnnnnnnnnnnnnnnnnnnnnnnnnnnnnnnnnnnnnnnnnnnnnnnnnnn
 23563  nnnnnnnnnnnnnnnnnnnnnnnnnnnnnnnnnnnnnnnnncttg
;     G-cox1-I5 ==> end
;     G-cox1-E6 ==> start
 23608  ATTAGCCCTAATCTACGGTGGTTCAATTAGATTAGCACTACCTATGTTATATGCAATTGC
 23668  ATTCTTATTCTTATTCACAATGGGTGGTTTAACTGGTGTTGCCTTAGCTAACGCCTCATT
 23728  AGATGTAGCATTCCACGAT
;     G-cox1-E6 ==> end
;     G-cox1-I6 ==> start /group=I(derived) (3.21e-09)
 23747  attaatttaataagtgtcgtgcttaaaattcactaaaataatatataataaattataata
 23807  aatatataaaaaaaataaaaaaaaataaaaaaaattaatatcttatgattaattttatat
 23867  aaataaaaatttattaaatattattggttatatatatatatatattaataataaaaaaat
 23927  atatatatatatatagctaacggggaaactcttataattattatttatataataaataag
 23987  acaatcccgtgataactttaatatatatatattatatattaaagtattgtagagactaaa
 24047  cgtgaatgattttaatattatttaaatattaaaattaagagatagtccaatcttatatgt
 24107  aaatataagttaataccaaaaaaaaaataatattattttgacttattat
;     G-cox1-I6-orf249 ==> start /note=LAGLIDADG ;; evalue:3.6e-18
 24156  atattaatattattaataataattttaactaataataaagtttttatagaaactttatat
 24216  tattatttaatatttaattttcaattaatatctccttttggggttccggtccctggtccg
 24276  gcccccgaaactaaagatattaagaatttatatgaatcaattataaataattatattaat
 24336  attttaaataaatatcttattaatattaataaagataatattaataaattaaaattttta
 24396  gataattatactgaagaagaaaaaggttattatttatctggattatttgaaggagatggt
 24456  aatatttatactagatgtttttcaattactttttctttagaagatgttttattagctaat
 24516  tatttatgtctttattttaaaattggtcatattacagctaaatataattctaataaagaa
 24576  ttaacagctgttaaatgaaatattataaaaaaaaaagagcaagaagtatttataaattat
 24636  attaatggtaaattattaacatataaaagatatgaccaatattttaaatataattttaat
 24696  aatcgtttaaatattaaattattaaaacctaaagaatttgatttactattaaatccttga
 24756  ttaacaggttttaatgatgctgatggttatttttatctaggttttcaaaaacataaaaat
 24816  agtcaatgattaaaatttcatttagaattatcacaaaaagatagttatattttagtnata
 24876  annnnnnnnnnnnnnnnnncacaatattag
;     G-cox1-I6-orf249 ==> end
 24906  atattattaaaaaatattttaaacttggaggtattttaaaaagagattataaatctggtg
 24966  ctacagcttatatttataaagctcaatcatcaaaagctataaaaccttttattgaatatt
 25026  ttaataattatcaaccattaagtcttagaagatataaacaatatttattattaaatattg
 25086  cttacttattaaaattaaataaattacatatattacttaattctttattaatattaaaag
 25146  aattgatattattacaaagtgttaaaaatatatctttagaaataaaaaatgaattaaata
 25206  atagagttaaaattattattaataaacttcattataacaatatcgaataatgataatatt
 25266  aaagagtaaaattcttaaagtgttaattaaataatattcttttttttttatg
;     G-cox1-I6 ==> end
;     G-cox1-E7 ==> start
 25318  ACTTACTACGTGGTGGGACATTTTC
;     G-cox1-E7 ==> end
;     G-cox1-I7 ==> start /group=II (8.04e-19)
 25343  gagcggtctgaaagttatcataaataatatttaccatataataatggataaattatattt
 25403  ttatcaatataagtctaattacaagtgtattaaaatggtaacataaatatgctaagctgt
 25463  aatgacaaaagtatccatattcttgacagttatattataaaaaaagatgaaggaactttg
 25523  actgatctaatatgctcaacgaaagtgaatcaaatgttataaaattacttacaccactaa
 25583  ttgaaaacctgtctgatattcaattattatttattattatataattatataataataaat
 25643  aaaatggttgatgttatgtattggaaatgagcatacgataaatcatataaccattagtaa
 25703  tataatttgagagctaagttagatatttacgtatttatgataaaacagaataaaccctat
 25763  aaattattattattaataataaaaaataataataataccaatatatatattatttaattt
 25823  attattattatattaataaaatttaatatatattataaataattattggattaagaaata
 25883  taatattttatagaaattttctttatatttagagggtaaaagattgtataaaaagctaat
 25943  gccatattgtaatgatatggataagaattattattctaaagatgaaaatctgctaactta
 26003  tactataggtgatatgcctatctttatttatatatatattattattattaataataaaaa
 26063  aaaaaattaaaaaaaagataggaggtttatatataactgataaatatttattatattatt
 26123  tttttttataataaatattaaaagatattgcgtgagccgtatgcgatgaaagtcgcacgt
 26183  acggttcttaccgggggaaaacttgtaaaggtctacctatcgggat
;     G-cox1-I7 ==> end
;     G-cox1-E8 ==> start
 26229  ACTATGTATTATCAATGGGTGCTATTTTCTCTTTATTTGCAGGATACTATTATTGAAGTC
 26289  CTCAAATTTTAGGTTTAAACTATAATGAAAAATTAGCTCAAATTCAATTCTGATTAATTT
 26349  TCATTGGGGCTAATGTTATTTTCTTCCCAATGCATTTCTTAGGTATTAATGGTATGCCTA
 26409  GAAGAATTCCTGATTATCCTGATGCTTTCGCAGGATGAAATTATGTCGCTTCTATTGGTT
 26469  CATTCATTGCACTATTATCATTATTCTTATTTATCTATATTTTATATGATCAATTAGTTA
 26529  ATGGATTAAATAATAAAGTTAATAATAAATCAGTTATTTATAATAAAGCACCTGATTTTG
 26589  TAGAATCTAATCTTATCTTTAATTTAAATACAGTTAAATCTTCATCTATCGAATTCTTAT
 26649  TAACTTCTCCACCAGCTGTACACTCATTTAATACACCAGCTGTACAATCTTAA
;     G-cox1-E8 ==> end
;     G-cox1 ==> end
 26702  GTTATAAAATTTAATTATTTACTTAATAATTAAAAAGTAAATATTATATCTAAACTTAAT
 26762  AATATAATAATAATATTCTTATAAAAATATATAAAAAAAAATATATAAAATTTATTAAAA
 26822  TATCTCCTTTCGGGAACTATAATATATTTATATAAATAAATACTAATATAATCCTATTAT
 26882  ATATATATATATATAAAATAATATATATATATAATTAATATAAATAATATTTATAATTAT
 26942  TTTTTAATAATATATATAATTTAATATATTAATGAATATTATATAATTATTAAATATATT
 27002  ATAATATTATTATTATTTTATAATAATAATATTTTTAATACTTATTATTATTTATTATTT
 27062  ATTNNNNNNNNNNNNGTATGTTTAGTATTATTAATACTAAATAAAATATAATTATAATTA
 27122  GGATCTAACAATACATTTATCTGATTAATATTAATATTAATATTAATATTTATATTAATA
 27182  AACGGGTTAAATTAATTGTATCCAATTTAATTAAATTATAGATATATTATTTATAATATT
 27242  AATATATTGTTTTATTAAAAAGATAAAAATAGTTTTTATTTTATATATAAATATAGGATA
 27302  TAAATAAATATATTATAGTGAACCCCGAAAGGAAAATATATTAAGAATATATTTATATTT
 27362  TACATATAATTATTTATAATATAAATATCTCCNTAAATTCGGACTAATGTAATTATTTAA
 27422  TAANTTTATTTAATAATTTATTAAAATAAATATTTACATTTGATAATATTTATATTATGT
 27482  CAGTTATTTTATATTAATGTTTAATCTATTATAATANTTTTTTTAATAAATATATTATTT
 27542  ATTTATATTAATTATATATATATATTATTTTTATAATATATATATATTTTTATTAAATAT
 27602  TTATTAAATATTTATTAAATTATTATAATGTTGTTATTAATCTTATTAAAAAATATATAA
 27662  AAAA
;     G-atp8 ==> start ;; mfannot: alternative ATG start pos 27654
 27666  ATGCCACAATTAGTTCCATTTTATTTTATGAATCAATTAACATATGGTTTCTTATTAATG
 27726  ATTCTATTATTAATTTTATTCTCACAATTCTTTTTACCTATGATTTTAAGANTATATGTA
 27786  TCTAGATTATTTATTTCTAAATNNNNNNNNNNNNNNNNNNNNNNNNNNNNNNNNNNNNNN
 27846  NNNNNNNNNNNNNNNNNNNNNNNNNNNNNNNNNNNNNNNNNNNNNNNNNNNNNNNNNNNN
 27906  NNNNNNNNNNNNNNNNNNNNNNNNNNNNNNNNNNNNNNNNNNNNNNNNNNNNNNNNNNNN
 27966  NNNNNNNNNNNNNNNNNNNNNNNNNNNNNNNNNNNNNNNNNNNNNNNNNNNNNNNNNNNN
 28026  NNNNNNNNNNNNNNNNNNNNNNNNNNNNNNNNNNNNNNNNNNNNNNNNNNNNNNNNNNNN
 28086  NNNNNNNNNNNNNNNNNNNNNNNNNNNNNNNNNNNNNNNNNNNNNNNNNNNNNNNNNNNN
 28146  NNNNNNNNNNNNNNNNNNNNNNNNNNNNNNNNNNNNNNNNNNNNNNNNNNNNNNNNNNNN
 28206  NNNNNNNNNNNNNNNNNNNNNNNNNNNNNNNNNNNNNNNNNNNNNNNNNNNNNNNNNNNN
 28266  NNNNNNNNNNNNNNNNNNNNNNNNNNNNNNNNNNNNNNNNNNNNNNNNNNNNNNNNNNNN
 28326  NNNNNNNNNNNNNNNNNNNNNNNNNNNNNNNNNNNNNNNNNNNNNNNNNNNNNNNNNNNN
 28386  NNNNNNNNATTATATATTTTATATATATATAAATATATTATAATTAAAGATTATTATGAT
 28446  TAA
;     G-atp8 ==> end
 28449  TTATTTATAAGTTATAGGTTTATAAATTTATAATTATT
;     G-atp6 ==> start ;; mfannot: alternative ATG start pos 28478
 28487  ATGTTTAATTTATTAAATACATATATTACATCACCATTAGATCAATTTGAGATTAGACTA
 28547  TTATTTGGTTTACAATCATCATTTATTGATTTAAGTTGTTTAAATTTAACAACATTTTCA
 28607  TTATATACTATTATTGTATTATTAGTTATTACAAGTTTATATCTATTAACTAATAATAAT
 28667  AATAAAATTATTGGTTCAAGATGATTAATTTCACAAGAAGCTATTTATGATACTATTATA
 28727  AATATGCTTAAAGGACAAATTGGAGGTAAAAATTGAGGTTTATATTTCCCTATGATCTTT
 28787  ACATTATTTATGTTTATTTTTATTGCTAATTTAATTAGTATGATCCCATACTCATTTGCA
 28847  TTATCAGCTCATTTAGTATTTATTATCTCTTTAAGTATTGTTATTTGATTAGGTAATACT
 28907  ATTTTAGGTTTATATAAACATGGTTGAGTATTCTTCTCATTATTCGTACCTGCTGGTACA
 28967  CCATTACCATTAGTACCTTTATTAGTTATTATTGAAACTTTATCTTATTTCGCTAGAGCT
 29027  ATTTCATTAGGTTTAAGATTAGGTTCTAATATCTTAGCTGGTCATTTATTAATGGTTATT
 29087  TTAGCTGGTTTACTATTTAATTTTATGTTAATTAATTTATTTACTTTAGTATTCGGTTTT
 29147  GTACCTTTAGCTATGATCTTAGCTATTATGATTTTAGAATTCGCTATTGGTATTATCCAA
 29207  TCTTATGTTTGACTTATCTTAACAGCATCATATTTAAAAGATGCAGTATACTTACATTAA
;     G-atp6 ==> end
 29267  ATTATAAAATAAAATTATAANNNNNNNNNNNNNNNNNNNNNNNNNNNNNNNNNNNNNNNN
 29327  NNNNNNNNNNNNNNNNNNNNNNNNNNNNNNNNNNNNNNNNNNNNNNNNNNNNNNNNNNNN
 29387  NNNNNNNNNNNNNNNNNNNNNNNNNNNNNNNNNNNNNNNNNNNNNNNNNNNNNNNNNNNN
 29447  NNNNNNNNNNNNNNNNNNNNNNNNNNNNNNNNNNNNNNNNNNNNNNNNNNNNNNNNNNNN
 29507  NNNNNNNNNNNNNNNNNNNNNNNNNNNNNNNNNNNNNNNNNNNNNNNNNNNNNNNNNNNN
 29567  NNNNNNNNNNNNNNNNNNNNNNNNNNNNNNNNNNNNNNNNNNNNNNNNNNNNNNNNNNNN
 29627  NNNNNNNNNNNNNNNNNNNNNNNNNNNNNNNNNNNNNNNNNNNNNNNNNNNNNNNNNNNN
 29687  NNNNNNNNNNNNNNNNNNNNNNNNNNNNNNNNNNNNNNNNNNNNNNNNNNNNNNNNNNNN
 29747  NNNNNNNNNNNNNNNNNNNNNNNNNNNNNNNNNNNNNNNNNNNNNNNNNNNNNNNNNNNN
 29807  NNNNNNNNNNNNNNNNNNNNNNNNNNNNNNNNNNNNNNNNNNNNNNNNNNNNNNNNNNNN
 29867  NNNNNNNNNNNNNNNNNNNNNNNNNNNNNNNNNNNNNNNNNNNNNNNNNNNNNNNNNNNN
 29927  NNNNNNNNNNNNNNNNNNNNNNNNNNNNNNNNNNNNNNNNNNNNNNNNNNNNNNNNNNNN
 29987  NNNNNNNNNNNNNNNNNNNNNNNNNNNNNNNNNNNNNNNNNNNNNNNNNNNNNNNNNNNN
 30047  NNNNNNNNNNNNNNNNNNNNNNNNNNNNNNNNNNNNNNNNNNNNNNNNNNNNNNNNNNNN
 30107  NNNNNNNNNNNNNNNNNNNNNNNNNNNNNNNNNNNNNNNNNNNNNNNNNNNNNNNNNNNN
 30167  NNNNNNNNNNNNNNNNNNNNNNNNNNNNNNNNNNNNNNNNNNNNNNNNNNNNNNNNNNNN
 30227  NNNNNNNNNNNNNNNNNNNNNNNNNNNNNNNNNNNNNNNNNNNNNNNNNNNNNNNNNNNN
 30287  NNNNNNNNNNNNNNNNNNNNNNNNNNNNNNNNNNNNNNNNNNNNTATATATATAAATATA
 30347  ATAAATTATTATATATAAATATATATAATTTTTATAATAAATATTATAATATTATATAAA
 30407  TAAATAATTATAATATATAATAAATATATAATAATAATAAAAATATTAACAATATAATAA
 30467  AAATTAATAATATAAATATAAATGATAAATAAGTTAAATTAATAAAATAATAAATGATTA
 30527  ACAAGAAGATATCTGGGGTTCCATTAATAATTATTATTTTCAATAATAATTGGGACCCCC
 30587  NNCCATTATAATATCATATTAATTAATATAATAATAATGTATATAAAATATAAATAATAA
 30647  TTAATNNNATAATAATAATGTATATAAAATATAAATAATAATTAAATATATATATAAATA
 30707  ATTATTTATATAATATATTATAAATAATAATAATAATAAATATTTATTAATTAATAATGA
 30767  TTATAAATATTTTANTTAATATAAATTTATAACTATTTTATTATATATATATTTTTTATT
 30827  CATAAAAATTCCTTTTGAAGATTTTTATTTTATATANATATCTTTTAATATTTATAATAA
 30887  ATAATAATATATTCATTATATTTATAATTATATATAATGTAATACGGGTAAACATTACCC
 30947  GTTGTTCACGGGTAATGTTTACCCTATTTTATATAATTCTTAATAAATATATTTATATTT
 31007  TTATATAAAAAAAATTATAATAATTTATTAATTCTNNNNNNNNNNNNNNNNNNNNNNNNN
 31067  NNNNNNNNNNNNNNNNNNNNNNNNNNNNNNNNNNNNNNNNNNNNNNNNNNNNNNNNNNNN
 31127  NNNNNNNNNNNNNNNNNNNNNNNNNNNNNNNNNNNNNNNNNNNNNNNNNNNNNNNNNNNN
 31187  NNNNNNNNNNNNNNNNNNNNNNNNNNNNNNNNNNNNNNNNNNNNNNNNNNNNNNNNNNNN
 31247  NNNNNNNNNNNNNNNNNNNNNNNNNNNNNNNNNNNNNNNNNNNNNNNNNNNNNNNNNNNN
 31307  NNNNNNNNNNNNNNNNNNNNNNNNNNNNNNNNNNNNNNNNNNNNNNNNNNNNNNNNNNNN
 31367  NNNNNNNNNNNNNNNNNNNNNNNNNNNNNNNNNNNNNNNNNNNNNNNNNNNNNNNNNNNN
 31427  NNNNNNNNNNNNNNNNNNNNNNNNNNNNNNNNNNNNNNNNNNNNNNNNNNNNNNNNNNNN
 31487  NNNNNNNNNNNNNNNNNNNNNNNNNNNNNNNNNNNNNNNNNNNNNNNNNNNNNNNNNNNN
 31547  NNNNNNNNNNNNNNNNNNNNNNNNNNNNNNNNNNNNNNNNNNNNNNNNNNNNNNNNNNNN
 31607  NNNNNNNNNNNNNNNNNNNNNNNNNNNNNNNNNNNNNNNNNNNNNNNNNNNNNNNNNNNN
 31667  NNNNNNNNNNNNNNNNNNNNNNNNNNNNNNNNNNNNNNNNNNNNNNNNNNNNNNNNNNNN
 31727  NNNNNNNNNNNNNNNNNNNNNNNNNNNNNNNNNNNNNNNNNNNNNNNNNNNNNNNNNNNN
 31787  NNNNNNNNNNNNNNNNNNNNNNNNNNNNNNNNNNNNNNNNNNNNNNNNNNNNNNNNNNNN
 31847  NNNNNNNNNNNNNNNNNNNNNNNNNNNNNNNNNNNNNNNNNNNNNNNNNNNNNNNNNNNN
 31907  NNNNNNNNNNNNNNNNNNNNNNNNNNNNNNNNNNNNNNNNNNNNNNNNNNNNNNNNNNNN
 31967  NNNNNNNNNNNNNNNNNNNNNNNNNNNNNNNNNNNNNNNNNNNNNNNNNNNNNNNNNNNN
 32027  NNNNNNNNNNNNNNNNNNNNNNNNNNNNNNNNNNNNNNNNNNNNNNNNNNNNNNNNNNNN
 32087  NNNNNNNNNNNNNNNNNNNNNNNNNNNNNNNNNNNNNNNNNNNNNNNNNNNNNNNNNNNN
 32147  NNNNNNNNNNNNNNNNNNNNNNNNNNNNNNNNNNNNNNNNNNNNNNNNNNNNNNNNNNNN
 32207  NNNNNNNNNNNNNNNNNNNNNNNNNNNNNNNNNNNNNNNNNNNNNNNNNNNNNNNNNNNN
 32267  NNNNNNNNNNNNNNNNNNNNNNNNNNNNNNNNNNNNNNNNNNNNNNNNNNNNNNNNNNNN
 32327  NNNNNNNNNNNNNNNNNNNNNNNNNNNNNNNNNNNNNNNNNNNNNNNNNNNNNNNNNNNN
 32387  NNNNNNNNNNNNNNNNNNNNNNNNNNNNNNNNNNNNNNNNNNNNNNNNNNNNNNNNNNNN
 32447  NNNNNNNNNNNNNNNNNNNNNNNNNNNNNNNNNNNNNNNNNNNNNNNNNNNNNNNNNNNN
 32507  NNNNNNNNNNNNNNNNNNNNNNNNNNNNNNNNNNNNNNNNNNNNNNNNNNNNNNNNNNNN
 32567  NNNNNNNNNNNNNNNNNNNNNNNNNNNNNNNNNNNNNNNNNNNNNNNNNNNNNNNNNNNN
 32627  NNNNNNNNNNNNNNNNNNNNNNNNNNNNNNNNNNNNNNNNNNNNNNNNNNNNNNNNNNNN
 32687  NNNNNNNNNNNNNNNNNNNNNNNNNNNNNNNNNNNNNNNNNNNNNNNNNNNNNNNNNNNN
 32747  NNNNNNNNNNNNNNNNNNNNNNNNNNNNNNNNNNNNNNNNNNNNNNNNNNNNNNNNNNNN
 32807  NNNNNNNNNNNNNNNNNNNNNNNNNNNNNNNNNNNNNNNNNNNNNNNNNNNNNNNNNNNN
 32867  NNNNNNNNNNNNNNNNNNNNNNNNNNNNNNNNNNNNNNNNNNNNNNNNNNNNNNNNNNNN
 32927  NNNNNNNNNNNNNNNNNNNNNNNNNNNNNNNNNNNNNNNNNNNNNNNNNNNNNNNNNNNN
 32987  NNNNNNNNNNNNNNNNNNNNNNNNNNNNNNNNNNNNNNNNNNNNNNNNNNNNNNNNNNNN
 33047  NNNNNNNNNNNNNNNNNNNNNNNNNNNNNNNNNNNNNNNNNNNNNNNNNNNNNNNNNNNN
 33107  NNNNNNNNNNNNNNNNNNNNNNNNNNNNNNNNNNNNNNNNNNNNNNNNNNNNNNNNNNNN
 33167  NNNNNNNNNNNNNNNNNNNNNNNNNNNNNNNNNNNNNNNNNNNNNNNNNNNNNNNNNNNN
 33227  NNNNNNNNNNNNNNNNNNNNNNNNNNNNNNNNNNNNNNNNNNNNNNNNNNNNNNNNNNNN
 33287  NNNNNNNNNNNNNNNNNNNNNNNNNNNNNNNNNNNNNNNNNNNNNNNNNNNNNNNNNNNN
 33347  NNNNNNNNNNNNNNNNNNNNNNNNNNNNNNNNNNNNNNNNNNNNNNNNNNNNNNNNNNNN
 33407  NNNNNNNNNNNNNNNNNNNNNNNNNNNNNNNNNNNNNNNNNNNNNNNNNNNNNNNNNNNN
 33467  NNNNNNNNNNNNNNNNNNNNNNNNNNNNNNNNNNNNNNNNNNNNNNNNNNNNNNNNNNNN
 33527  NNNNNNNNNNNNNNNNNNNNNNNNNNNNNNNNNNNNNNNNNNNNNNNNNNNNNNNNNNNN
 33587  NNNNNNNNNNNNNNNNNNNNNNNNNNNNNNNNNNNNNNNNNNNNNNNNNNNNNNNNNNNN
 33647  NNNNNNNNNNNNNNNNNNNNNNNNNNNNNNNNNNNNNNNNNNNNNNNNNNNNNNNNNNNN
 33707  NNNNNNNNNNNNNNNNNNNNNNNNNNNNNNNNNNNNNNNNNNNNNNNNNNNNNNNNNNNN
 33767  NNNNNNNNNNNNNNNNNNNNNNNNNNNNNNNNNNNNNNNNNNNNNNNNNNNNNNNNNNNN
 33827  NNNNNNNNNNNNNNNNNNNNNNNNNNNNNNNNNNNNNNNNNNNNNNNNNNNNNNNNNNNN
 33887  NNNNNNNNNNNNNNNNNNNNNNNNNNNNNNNNNNNNNNNNNNNNNNNNNNNNNNNNNNNN
 33947  NNNNNNNNNNNNNNNNNNNNNNNNNNNNNNNNNNNNNNNNNNNNNNNNNNNNNNNNNNNN
 34007  NNNNNNNNNNNNNNNNNNNNNNNNNNNNNNNNNNNNNNNNNNNNNNNNNNNNNNNNNNNN
 34067  NNNNNNNNNNNNNNNNNNNNNNNNNNNNNNNNNNNNNNNNNNNNNNNNNNNNNNNNNNNN
 34127  NNNNNNNNNNNNNNNNNNNNNNNNNNNNNNNNNNNNNNNNNNNNNNNNNNNNNNNNNNNN
 34187  NNNNNNNNNNNNNNNNNNNNNNNNNNNNNNNNNNNNNNNNNNNNNNNNNNNNNNNNNNNN
 34247  NNNNNNNNNNNNNNNNNNNNNNNNNNNNNNNNNNNNNNNNNNNNNNNNNNNNNNNNNNNN
 34307  NNNNNNNNNNNNNNNNNNNNNNNNNNAATAATATAATATATAATAAAATATAACTTATTA
 34367  ATATAATATTAAAAATATAATTAACAAGAATAAATAGTCCGTGGGATCGAACCCCCTTTT
 34427  TTATTTAATATTTAATATTTAAAGAAGGAATTGTTTATATATATTAATATCTTATTTGGG
 34487  GATTAATATAATATATAAGTTTTTGATACCAGGCCAAAGACCGGAACTCCAAAAGGAGAT
 34547  TATATAAATATTATTTATCTCCCTTTTTTAATATTATAATAATTTTATTAAAAAAAAAAT
 34607  AATAATAATAATTATAATTTATAATAACAATTATAATAATTTAATTAATTAATTAATTAA
 34667  TTAATTAATTAATTAATTAATTAATAATAAATATAAATATAAAAAGAATATAATTTATAA
 34727  TAAANNNNNTTATATATATATATATATATTAAATAAAATATTTACTTCATTAATATAAAA
 34787  TATAAATATATTTAATTAATAAGTATATATATATAATAATATATAATAACCTATTTATAT
 34847  ATATAATCTTAATATAATTAATAGAAATATTATATAAGTAATATATAAAAATAATATAAA
 34907  ATAATTATAATTCAATTTATATATTAATAGTTCCGGGGGCCGGCCACGGGAGCCGGAACC
 34967  CCGAAAGGAGGAATAAGATAAATATATAAATTATATTAATAAATATAAATTTTAAATGAA
 35027  TTAATAAAATTAATATATATATGTATATATATATATATATANNNNNNNNNNNNNNNNNNN
 35087  NNNNNNNNNNNNNNNNNNNNNNNNNNNNNNNNNNNNNNNNNNNNNNNNNNNNNNNNNNNN
 35147  NNNNNNNNNNNNNNNNNNNNNNNNNNNNNNNNNNNNNNNNNNNNNNNNNNNNNNNNNNNN
 35207  NCGAATTTTATTTTATTTTATTTTATTTTATTTTATTTTATTTTATTTTATTTTAATTAG
 35267  GTTAATAAATAGTAATAATAAACTTAATAATAATAATAATAATTTTATTTTTATAATTTA
 35327  TTAATAATAATAATAATTATATATATATATATTATTAATAAATATA
;     G-trnE(uuc) ==> start
 35373  GACCTTATCGTCTAATGGTTACGACATCACCTC!TTC!ATGTTGATAATATCGGTTCGAT
 35431  TCCGATTAAGGTTA
;     G-trnE(uuc) ==> end
 35445  TTCATAATAATAAATATTTGTAAAAAAAGTATATATAATTAAACATATTCTTTATATTAA
 35505  TTAATAATTATTAATAATATACATTTTATATAATACAATTATATATATATATATATTTTT
 35565  TTTTAATACAAATAATATATTCATAATAATAAATACCGATTGTTATTATACTATAATAAA
 35625  ATATATAATATATTTTTCATTATAATATTTTTAAATAAATATTATAATAAATTATATAAA
 35685  TAATATTTATGTATAATAATAATAATAATAATTGTTATTAATTAATTCTATAATTATTAT
 35745  ATATTTTATATTTTTATATAATATAATATATAATAATNNNNNNNNNNNNNNNNNNNNNNN
 35805  NNNNNNNNNNNNNNNNNNNNNNNNNNNNNNNNNNNNNNNNNNNNNNNNNNNNNNNNNNNN
 35865  NNNNNNNNNNNNNNNNNNNNNNNNNNNNNNNNNNNNNNNNNNNNNNNNNNNNNNNNNNNN
 35925  NNNNNNNNNNNNNNNNNNNNNNNNNNNNNNNNNNNNNNNNNNNNNNNNNNNNNNNNNNNN
 35985  NNNNNNNNNNNNNNNNNNNNNNNNNNNNNNNNNNNNNNNNNNNNNNNNNNNNNNNNNNNN
 36045  NNNNNNNNNNNNNNNNNNNNNNNNNNNNNNNNNNNNNNNNNNNNNNNNNNNNNNNNNNNN
 36105  NNNNNNNNNNNNNNNNNNNNNNNNNNNNNNNNNNNNNNNNNNNNNNNNNNNNNNNNNNNN
 36165  NNNNNNNNNNNNNNNNNNNNNNNNNNNNNNNNNNNNNNNNNNNNNNNNNNNNNNNNNNNN
 36225  NNNNNNNNNNNNNNNNNNNNNNNNNNNNNNNNNNNNNNNNNNNNNNNNNNNNNNNNNNNN
 36285  NNNNNNNNNNNNNNNNNNNNNNNNNNNNNNNNNNNNNNNNNNNNNNNNNNNNNNNNNNNN
 36345  NNNNNNNNNNNNNNNNNNNNNNNNNNNNNNATATTATTTAATATTATAATATAATTATAT
 36405  ATATAATTTAAAATATATATATATATAATAAGTATTAATTAATAATATATATTTATATAT
 36465  TTTTTATTAATTAATATATATAAAATATTAGTAATAAATAATATTATTAATATTTTATAA
 36525  ATAAATAATAATAAT
;     G-cob ==> start
;     G-cob-E1 ==> start
 36540  ATGGCATTTAGAAAATCAAATGTATATTTAAGTTTAGTGAATAGTTATGTTATTGATTCA
 36600  CCACAACCATCATCAATTAATTATTGATGAAATATGGGTTCATTATTAGGTTTATGTTTA
 36660  GTTATTCAAATTGTAACTGGTATTTTTATAGCTATGCATTATTCATCTAATATTGAATTA
 36720  GCTTTTTCATCTGTTGAACATATTATAAGAGATGTGCATAATGGTTATATTTTAAGATAT
 36780  TTACATGCAAATGGTGCATCATTTTTTTTTATGGTAATGTTTATGCATATGGCTAAAGGT
 36840  TTATATTATGGTTCATATAGATCACCAAGAGTACTATTATGAAATGTAGGTGTTATTATT
 36900  TTCATTTTAACTATTGCTACAGCTTTTTTAGGTTATTGTTGTGTTTATGGACAGAGTGAG
 36960  ACA
;     G-cob-E1 ==> end
;     G-cob-I1 ==> start /group=II(derived) (2.40e-12) ;; mfannot: splice boundaries uncertain
 36963  agtataagtatattattataatatcataccattaaataaattattttaatgaaatgatta
 37023  tgtttatatataacatatacctaattagacatgcattattagtaataattttgtatgaaa
 37083  ctctaataataataattattattaattattaaggtaagattcatatggatagcgtaagtc
 37143  aatctaatattataaaatatcgtaacataaacaatatttttttctattattaattaataa
 37203  ataataataaataaaaataattatatgagaagtaagatattcaattctgtctagaataca
 37263  tatatatacgttaatactcatcggtataaaattagaatcctaagtgaattattgaaagta
 37323  taataatataaacttggtaagcccaattatttccatataatatttatattaatattatat
 37383  ggtagttatatataatattattaaataaataataatagaaattataatatagataagtgg
 37443  gtaaaagactattgaaaaagctaaagattatatgtaatgtataatatagatcaaattatt
 37503  tatatatttttattaaaatatattaataatggttaatattattattaattaattaattaa
 37563  ttaattaataataataacgaataaatgattaatgtgaaagcatgctaacttcaatatagg
;     G-cob-I1-orf474 ==> start
 37623  atgatttatatagaatataaattgtttgagctgtatactatgaaagtagtacgtacagtt
 37683  ctgagtgggggaaaatttgtaaaaatctacctatcacaattgtcacattgaggtaatata
 37743  tatatcgccttaaatatgttttatattataataataataaatataatannnnnnnnnnnn
 37803  nnnnnnnnnnnnnnnnnnnnnnnnnnnnnnnnnnnnnnnnnnnnnnnnnnnnnnnnnnnn
 37863  nnnnnnnnnnnnnnnnnnnnnnnnnnnnnnnnnnnnnnnnnnnnnnnnnnnnnnnnnnnn
 37923  nnnnnnnnnnnnnnnnnnnnnnnnnnnnnnnnnnnnnnnnnnnnnnnnnnnnnnnnnnnn
 37983  nnnnnnnnnnnnnnnnnnnnnnnnnnnnnnnnnnnnnnnnnnnnnnnnnnnnnnnnnnnn
 38043  nnnnnnnnnnnnnnnnnnnnnnnnnnnnnnnnnnnnnnnnnnnnnnnnnnnnnnnnnnnn
 38103  nnnnnnnnnnnnnnnnnnnnnnnnnnnnnnnnnnnnnnnnnnnnnnnnnnnnnnnnnnnn
 38163  nnnnnnnnnnnnnnnnnnnnnnnnnnnnnnnnnnnnnnnnnnnnnnnnnnnnnnnnnnnn
 38223  nnnnnnnnnnnnnnnnnnnnnnnnnnnnnnnnnnnnnnnnnnnnnnnnnnnnnnnnnnnn
 38283  nnnnnnnnnnnnnnnnnnnnnnnnnnnnnnnnnnnnnnnnnnnnnnnnnnnnnnnnnnnn
 38343  nnnnnnnnnnnnnnnnnnnnnnnnnnnnnnnnnnnnnnnnnnnnnnnnnnnnnnnnnnnn
 38403  nnnnnnnnnnnnnnnnnnnnnnnnnnnnnnnnnnnnnnnnnnnnnnnnnnnnnnnnnnnn
 38463  nnnnnnnnnnnnnnnnnnnnnnnnnnnnnnnnnnnnnnnnnnnnnnnnnnnnnnnnnnnn
 38523  nnnnnnnnnnnnnnnnnnnnnnnnnnnnnnnnnnnnnnnnnnnnnnnnnnnnnnnnnnnn
 38583  nnnnnnnnnnnnnnnnnnnnnnnnnnnnnnnnnnnnnnnnnnnnnnnnnnnnnnnnnnnn
 38643  nnnnnnnnnnnnnnnnnnnnnnnnnnnnnnnnnnnnnnnnnnnnnnnnnnnnnnnnnnnn
 38703  nnnnnnnnnnnnnnnnnnnnnnnnnnnnnnnnnnnnnnnnnnnnnnnnnnnnnnnnnnnn
 38763  nnnnnnnnnnnnnnnnnnnnnnnnnnnnnnnnnnnnnnnnnnnnnnnnnnnnnnnnnnnn
 38823  nnnnnnnnnnnnnnnnnnnnnnnnnnnnnnnnnnnnnnnnnnnnnnnnnnnnnnnnnnnn
 38883  nnnnnnnnnnnnnnnnnnnnnnnnnnnnnnnnnnnnnnnnnnnnnnnnnnnnnnnnnnnn
 38943  nnnnnnnnnnnnnnnnnnnnnnnnnnnnnnnnnnnnnnnnnnnnnnnnnnnnnnnnnnnn
 39003  aatatagtgattaaatgtaattataaaaagggtagatattattaa
;     G-cob-I1-orf474 ==> end
 39048  atacagggtattatttatattaataaatcaataaatattgatattattattattaaaaaa
 39108  taataataatttataaataatattatt
;     G-cob-I1 ==> end
;     G-cob-E2 ==> start
 39135  TTCTTGGCACTAGTTATTACTAATTTATTCTCAGCAATTCCATTTGTAGGTAACGATATT
 39195  GTATCTTGATTATGAGGTGGGTT
;     G-cob-E2 ==> end
;     G-cob-I2 ==> start /group=IB(3') (8.90e-05)
 39218  t
;     G-cob-I2-orf348 ==> start /first_aa=N /note=LAGLIDADG ;; evalue:1.3e-49
 39219  aatatagaggatccatattatagtaatataatattaaataaatctgttttatgctgaaat
 39279  atcttcatttgaataataaattactatattattcaattaattatttataataatataatt
 39339  tgaaataaaaataatatagttaaaatatttattataagaagaaaattagcagtaattaat
 39399  atatatatatatataaaattaattattcagagactttatagttattatataaataatact
 39459  attatttatgataaaaatcataaattaaacacagataatcctatttatgcatatattgtt
 39519  ggtttatttgaaggtaatggttgaattactatttcaaaaaaaggtaaatatttattatat
 39579  gaattaggtattgaaatacatattaaagatatccaattattatataaaattaaaaatatt
 39639  ttaggtattggtaaagtatcaattaaaaaattaaaaataaaagatggtactattaaagaa
 39699  atatgtaaatttaatgtaagaaataaaaatcatttaaagaatattattattcctattttt
 39759  aataaatatcctatattaactaataaacattatgattatttatattttaaagataattta
 39819  ttaaaagatattaaatattataatgatttatcttattatttacgtcctattaaaccattt
 39879  aatactcttgaagatattttaaataaaaattatttttcttcatgattaattggttttttt
 39939  gaagctaaaagttgttttagtatttataaacctataaataaaaaaataaaacttgctagt
 39999  tttgaagtatctataaataataatatagaagttatattagctattaaatcatatttaaaa
 40059  attaataataatatttatataaatgaatttaataattcaaaaataacacttaaaagtatt
 40119  aatgatattaaaaatgttgtaatatttattaataataatcctattaaattattaggttat
 40179  aaaaaattacaatatttattattcttaaaagatttacgtcttattcttaaatataataat
 40239  tattttaaaattcctcctaaatattaa
;     G-cob-I2-orf348 ==> end
 40266  tcttatataaaaatataataataatatatttatatattatataattatataaacaaaata
 40326  taatttatatataattatttattataaatatagtccg
;     G-trnX(agn) <== end
 40363  gcccgccccgcggnncgaaccccgaaggagtgagggacccctccnnnn!nct!aatggga
 40421  gggggaccgaaccccgaaggag
;     G-trnX(agn) <== start
 40443  tttaattatatattaaatatattattatcaataaataattcctttgaactatttattatt
 40503  ttattatatttattttctccttcattattaatttttattaataattaaaatcttatcatt
 40563  ttatggtatttttatttctattttaggatatcgaaactataaattaaaaagtataatttt
 40623  attaattataatttatgattaataaataagaaataaaaactttagaagtaatattaatct
 40683  tttttttttataaacaaatattatgattaatatataatcatttatatatatttatatata
 40743  attatatatatacataaataggattaagatatagtccgaacaatatagtgatatattgat
 40803  aatagttttcaaatatgtaactatttaaacattaaaag
;     G-cob-I2 ==> end
;     G-cob-E3 ==> start
 40841  CTCAGTATCTAACCCTCTAATCCAAAGATTCTTTGCGTTACATTACTTAGTACCTTTTAT
 40901  TATTGCAGCAATGGTTATTATGCATTTAATGGCATTACATATTCATGGTTCATCTAATCC
 40961  ATTAGGTATTACAGGTAATTTAGATAGAATTCCAATGCATTCATACTTTATTTTTAAAGA
 41021  TTTAGTAACTGTTTTCTTATTTATGTTAATTTTAGCATTATTTGTATTCTATTCACCTAA
 41081  TACTTTAGGT
;     G-cob-E3 ==> end
;     G-cob-I3 ==> start /group=IB (4.18e-20)
;     G-cob-I3-orf386 ==> start /first_aa=Q /note=LAGLIDADG ;; evalue:7.3e-44
 41091  caaaatatggccttattattaattacatatgtaattaatattttatgtgctgtatgctgg
 41151  aaatctttatttattaaatatcaatgaaaaatttataataaaactctatattattttatt
 41211  attaaaaatattttaaatacaaaacaattaaataatttcgtattaaaatttaattgaaca
 41271  aagcaatataataaaataaatattgtaagtgatttattaaatcccgatagagtaaaatat
 41331  tattataaagaagataatcagcaggtaaccaatataaattcttctaatactcacttaacg
 41391  agtaataaaaagaatttattagtagatacttcagagactacatgcacacataaaaataaa
 41451  tttaattatttattaaatatttttaatataaaaaaaataaatcaaattattcttaaaaga
 41511  cattatagtatttataaagatagtaatattagatttaaccaatgattggccggtttaatt
 41571  gacggagatggttatttttgtattactaaaaataaatatgcatcttgtgaaattcttgtt
 41631  gaattaaaagatgaaaaaatgttaagacaaatccaagataaatttggtggttctgtaaaa
 41691  ttaagatcaggtgttaaggctattagatatagattacaaaataaagaaggtataattaaa
 41751  ttaattaatgccgttaatggtaatattcgtaatagtaaaagattagtacaatttaataaa
 41811  gtatgtattttattaaatatcgattttaaagaacctattaaattaactaaagataatgct
 41871  tgatttataggattctttgatgctgatggtactattaattattattattccgataaatta
 41931  aaaattagacctcaattaactattagcgttacaaataaatatttacatgatgttgaatac
 41991  tatagagaagtatttggtggtaatatttattttgataaagctaaaaatggttattttaaa
 42051  tgatctattaataataaagaattacataatattttttatctttataataaaagttgtcct
 42111  tctaaatctaataaaggtaaacgtttatttttaattgataaattttattatttatatgat
 42171  ttattagcttttaaagcacctcataatacagctttatataaagcttgattaaaatttaat
 42231  gaaaaatgaaataataattaa
;     G-cob-I3-orf386 ==> end
 42252  attttctccgtattcattattatattatctaatttataaaatatttaaagattccttata
 42312  ataatataacatctttgtaaattattgttaaagataatataaattattatgaatcggtag
 42372  attatatttttacaatcttattaaataaaattctgatcattaaacatgattgaagaaata
 42432  ataatagtttatgaaataggatagtgtaatataaatttttatgaagatatagtccatttt
 42492  atatttattataaaag
;     G-cob-I3 ==> end
;     G-cob-E4 ==> start
 42508  CATCCTGATAACTATATTCCTGGTAATCCTTTAGTAACACCAGCATCTAT
;     G-cob-E4 ==> end
;     G-cob-I4 ==> start /group=IA (1.10e-22)
 42558  tgatattaaaaatattaataaaattattattatttaatcttatttattttatataaaaaa
 42618  aataaataataattattaataaaaatatattatttatttctccttccggggttatttata
 42678  tatattcctttataatttatatttaatatattatattaaatatatgaaaaattataataa
 42738  ataaattaattaattaataataaataataataaaaagtacagtagcattaaatattctta
 42798  agtttccgctttgtgggaactcccataaggagtttaatgattaaaattggttaattgtca
 42858  agaaaatctaaggtattaataaataaataatactatgacaacttgcagcgaagtttatat
 42918  catctctatattatatattaatatatatatataataataataataatattaatataatat
 42978  aagatataaaaacgttcaacgactagaaagtgaactgagatagtaatacctttccacgaa
 43038  aaccaattaatttataaattatttttaaataaagaatagattattaattttttttatata
 43098  gttccgggccccggccacgggagccggaaccccggaaggagtaatatatattatatataa
 43158  aataaaaaatatatatatatatattataaaatatcaaaagttttaatcttttattataaa
 43218  ttaatgacatagtctgaacaataatgaaaattattgagataagatattaaataatcttat
 43278  gttaacatatataaattg
;     G-cob-I4 ==> end
;     G-cob-E5 ==> start
 43296  TGTACCTGAATGATACTTATTACCATTCTATGCTATTTTAAGATCTATTCCTGATAAATT
 43356  ATTAGGAGTTATTCTAATGTTTGCAGCTATTTTAGTATTATTAGTTTTACCATTTACTGA
 43416  TAGAAGTGTAGTAAGAGGTAATACTTTTAAAGTATTATCTAAATTCTTCTTCTTTATCTT
 43476  TGTATTCAATTTCGTATTATTAGGACAAATTGGAGCAAGCCATGTAGAAGTACCTTATGT
 43536  CTTAATGGGACAAATCGCTACATTTATCTACTTCGCTTATTTCTTAATTATTGTACCTGT
 43596  TATCTCTACTATTGAAAATGTTTTATTCTATATCGGTAGAGTTAATAAATAA
;     G-cob-E5 ==> end
;     G-cob ==> end
 43648  TATATAATTAAATTAATACATAGATATAATATATATATAATTATTATTAATAATATAATA
 43708  AAAATAAAAATAAAATTATTAATAATAATAATACTTTAATAATATTCTTAAAAATAATAT
 43768  ATCTCTAATTTATAAAAATTAAATAATAATAATAAAAAAAAAATATTATAAAATATAAAT
 43828  TAATTAATAATGAAAATAATATACTTATTAAATTAATATAAATAAATGAATAATATAATA
 43888  TAACTATATTGAATTATAATCTATCTATCTTTTTTTTTCATATAATTATAATATATATAT
 43948  TAATATATATAATTATTATTTTATATATTATAGTACCTTTNNNNNNNNNNGGAAGCCGGA
 44008  ACCCCGCAAGGAGATTTATTAATTATTATTATCATTATTATTTTTTATTTAATCTTATTT
 44068  ATTATAAAATAATTAATTATCATAAAGCATAATTATTATAGAATCTTATTATTTTCTTTA
 44128  TTTAAATNNNNNAAAATATAAAGTCNNNNNNNNNNNNNNNNNNNNNNNNNTTAATTATTT
 44188  ATTTTTAAAAAGGAGTGAGGGACCCCCTCCCGTTAGGGAGGGGGACCGAACCCCGAAGGA
 44248  GTACTCATTTAATATAAATATTAAATAAAAATTATTTTATATATATTAATGATTATTAAT
 44308  ATTGATAATATAAATTATTTTATAATTAATTATTATAAATATATAACTATTAATAATTAA
 44368  TTTTTAATCTAGGGGTTTCCCCCACTTACATAAACTTACGTATACTTACATATACTTATG
 44428  TATACTTACATATACTTACGTATACTTACATATACTTATATATACTTACGTATACTTACA
 44488  TATATGGGGGATTCCTCACTTCTCCGGCGTCCTACTCACCCTATTTATTAATCATTAATA
 44548  AGAAATTATTATTAAAAAAATTATAATTTACTCAAAGTTAATTATAAATATATTTTTAAA
 44608  TATCTATTTTATTAATCTTTTATAAAATTTAAATTAATTGTAATTAATTAATATTATAAT
 44668  AATTATTCTTAGGAAGGATATTTATTTATTTTAATTATGAATTCCTGACATAGAGACAAT
 44728  TAATTAGAACTTCTTATTATTATTATAATAATAATAAAAATATTCTAAATATATTATATA
 44788  TATTATTATTTTTTTTATTATTAATAAAATATTATAATAAATTTAAATAAGTTTATAATT
 44848  TTTGATAAGTATTGTTATATTTTTTATTTCCAAATATATAAGTCCCGGTTTCTTACGAAA
 44908  CCGGGACCTCGGAGACGTAATAGGGGGAGGGGGTGGGTGATAAGAACCAAACTATTCAAT
 44968  AAATACAAAGCACACATTTGTTAATATTTAATAATATAACTAATATATAATAATTATAAA
 45028  ATAATTAATTATATAATAAAATATAAAGTCCCCGCCCCGGCGGGGACCCANNNNNNNNNN
 45088  NNNNNNNNNNNNNNNNNNNNNNNNNNNNNNNNNNNNNNNNNNNNNNNNNNNNNNNNNNNN
 45148  NNNNNNNNNNNNNNNNNNNNNNNNNNNNNNNNNNNNNNNNNNNNNNNNNNNNNNNNNNNN
 45208  NNNNNNNNNNNNNNNNNNNNNNNNNNNNNCGAAACTAATAATATATTATATATATTAATA
 45268  TATAATAATATTATTAAAATATAATATTATTNAAAAAAAAGTATATATAAAATAAGATAT
 45328  ATATATATAAATATATATATTCTTAATAAATATTATATATAATAATAATAAATTATTTCA
 45388  TAATAAATTATTTATTTTTATTAATAAAAATTACTTATCTCCTTCGACCGGACNNNGGAC
 45448  TATTAAATATTTAATATTTAATATTTAATATTTTATTCTATAGATATTCATATGAAAAAT
 45508  AATAAGTATATAATTATGATAATGAATATATTTTTATTTATAATTTATTATTATAAAAAT
 45568  ATTTTAATTTAATAATAATAATAAATCATTATATTAATTCTTTTAAGAATTTATAATTGT
 45628  CATTATTTATTATATACTCCTTATTAAAAGGGATTCGGTTTCCCTCATCCTCATGGGTAT
 45688  CCCTCACTCCTTCTGATAATTAATTTTATAATAATAATAAAATAAACTTAATTAAATATT
 45748  ATATATTTATTTACAATTATATATATATATTACTCATAATTAAATTAAATTAAGATGCAA
 45808  TTCAATACGGTTGTATTATATTATTCATCAAATATTATTAATATTGATACCTACAGAGAT
 45868  ATTTAATATTTTTATTATTATTATCCATTACTTTTTTTATTATATTTTAATTATTTATTT
 45928  ATTTATTTATTTATAATAATAATATTTCATATTATCAATTATTATTTTTTTTTTTTATAA
 45988  TATATAATTAAATTATTTATATAGTTCCCTGAAAGGAGAATAAATAAAATATTATATAAA
 46048  TATTTATATCTTCCGNNNNNNNNNNNNNNNNNNNNNNNNNNNNNNNNNNNNNNNNNNNNN
 46108  NNNNNNNNNNNNNNNNNNNNNNNNNNNNNNNNNNNNNNNNNNNNNNNNNNNNNNNNNNNN
 46168  NNNNNNNNNNNNNNNNNNNNNNNNNNNNNNNNNNNNNNNNNNNNNNNNNNNNNNNNNNNN
 46228  NNNNNNNNNNNNNNNNNNNNNNNNNNNNNNNNNNNNNNNNNNNNNNNNNNNNNNNNNNNN
 46288  NNNNNNNNNNNNNNNNNNNNNNNNNNNNNNNNNNNNNNNNNNNNNNNNNNNNNNNNNNNN
 46348  NNNNNNNNNNNNNNNNNNNNNNNNNNNNNNNNNNNNNNNNNNNNNNNNNNNNNNNNNNNN
 46408  NNNNNNNNNNNNNNNNNNNNNNNNNNNNNNNNNNNNNNNNNNNNNNNNNNNNNNNNNNNN
 46468  NNNNNNNNNNNNNTAATAATATTAATAAAATATATAAATAAGTCCCTTTTTTTTTATTTA
 46528  AAATAAAGAAGGAATAATTAAATAATATTTTAATAATTTAATTAAATAGTGTATTAAAAG
 46588  ATAATAAAAAGTAATATTAATATATTAATTATATATAATATATTTATATATAATTATATA
 46648  TATATATATAAATAATAATAAATATATATATAATATAAAAATAAGAATAGATTAAATATT
 46708  TAATAAATAAATATT
;     G-atp9 ==> start
 46723  ATGCAATTAGTATTAGCAGCTAAATATATTGGAGCAGGTATCTCAACAATTGGTTTATTA
 46783  GGAGCAGGTATTGGTATTGCTATCGTATTCGCAGCTTTAATTAATGGTGTATCAAGAAAC
 46843  CCATCAATTAAAGACCTAGTATTCCCTATGGCTATTTTAGGTTTTGCCTTATCAGAAGCT
 46903  ACAGGTTTATTCTGTTTAATGGTTTCATTCTTATTATTATTCGGTGTATAA
;     G-atp9 ==> end
 46954  TATATATAATATATTATAAATAAATAAAAAATAATGAAATTAATAAAAAAATAAAATAAA
 47014  ATAAAATCTCATTTGATTAAATTAATAACATTCTTATAATTATATAATTATTATAAAATA
 47074  TATAAATATTATAATAATAATAATATATATAAATTATAATAAAAAATAATAATAATATAT
 47134  AATATACCTTTTTTTTAATATATTAATATATAAATAAATAAATAATGGATAATATATAAT
 47194  TACTTTTTATATATTATTAATAATAATAATTTATAAATATTGTTATAATAAACATTTATA
 47254  AAAATAAATATAAATTATCATAAGAAGATATATTATTTATTTATAATAAAAATATTTATT
 47314  AATAAATAAGAAATATATATATTATGATAATATTTATTAATAAATAATAAATTCTTCATA
 47374  TATAAATATATTAAATATATTTAATTGAACACAATATAATTTTTATTGTATTATTCATTT
 47434  AATAATATTAATATTAATATTAATATAATATTAGTGAACATCTCCTTTCGGGGTTCCGGC
 47494  TCCCGTGGCCGGGCCCCGGAACTATTAATATTTAATAAAATATATATAATTTATAATTCT
 47554  CATATAATTAATATAATAATTAGGTTTATAAATAAATTATAATATATTATAACAATATAA
 47614  TAAAATATATTATAANNNNNNNNATCTATCTATATAATATATAAATTTATATATACATTA
 47674  ATAATATTTAATTATAATTATTTAAATATTTAATTTATTAATATTCCCCGCGGGCGCCAA
 47734  TCCGGTTGTTCACCGGATTGGTCCCGCGGGGTTTATATTNNTTAAATATTAAATATTAAA
 47794  TAATAATTTATATTATATTAATAAATATAATAAATTAAAAATATATGATTAATTATATAA
 47854  TAATAATAATAATTATTTTAATATTATAATTTATAAAATTAATTATATTAATTATATTAA
 47914  TTCTTATTATANNNNNNNNNNNNNNNNNNNNNNNNNNNNNNNNNNNNNNNNNNNNNNNNN
 47974  NNNNNNNNNNNNNNNNNNNNNNNNNNNNNNNNNNNNNNNNNNNNNNNNNNNNNNNNNNNN
 48034  NNNNNNNNNNNNNNNNNNNNNNNNNNNNNNNNNNNNNNNNNNNNNNNNNNNNNNNNNNNN
 48094  NNNNNNNNNNNNNNNNNNNNNNNNNNNNNNNNNNNNNNNNNNNNNNNNNNNNNNNNNNNN
 48154  NNNNNNNNNNNNNNNNNNNNNNNNNNNNNNNNNNNNATTCCTCTTAA
;     G-trnS(uga) ==> start
 48201  GGATGGTTGACTGAGTGGTTTAAAGTGTGATATT!TGA!GCTATCATTAGTCTTTATTGG
 48259  CTACGTAGGTTCAAATCCTACATCATCCG
;     G-trnS(uga) ==> end
 48288  TAATAATACATATATATAATAATAATTTTAATATTATTCCTATAAAAATAAAATAAATAA
 48348  ATAAATAATAATAATTAATTAATTAATTAATTTTAATAAATATAAAATATATAAAAATAA
 48408  TAATAATAATAATTATTATTTNNNNNNNNNNNNNNNNNNNNNNNNNNNNNNNNNNNNNNN
 48468  NNATTCTTAAGAAGGGATTTTATTTTATTAATTAATAATAATATATTAAAAATTATAAAT
 48528  AATTAATAATTCTTTATATTTATATATATATATATATATTTATATATTTATATATATATT
 48588  TTAATAATATTATGATATATTTTATTTTAATAATATTTTTATTTTTATATATAAAATTAT
 48648  AATATTTTATTTTATAAATTATTTATATATAAATTATTAATAATAATTATTTTTTTTTAT
 48708  TTGGGATTTATATTATTATTATAAAGAATATAATGTTATTAATAACTGCAAATAATATCT
 48768  AATATATTATTATTTATAATAATAAATAATATTATAATAAGGATGCATATTATANNNNNN
 48828  NNNNNNNNNNNNNNNNNNNNACTATTAATATTAATATATATATATAATAGATAAAAAGTA
 48888  AGAATAAAAAATA
;     G-rps3 ==> start ;; mfannot: alternative ATG start pos 48898
 48901  ATGAAATTAAAATTATTAAATATAATTTTATCAATAATAAATAAACTTAATAATAATAAT
 48961  AATATTATTATTAATAATCTATTAGATTCATTAATAAATAAGAAATTATTATTAAAGAAT
 49021  ATATTATTAGATATAAATAATAAAAAAATAAATAATATAAAAAGAATATTAAATAATAAT
 49081  AATATAAATTNNNNNNNNNNNNNNNNNNNNNNNNNNNNNNNNNNNNNNNNNNTAAATATT
 49141  AATAATAAATTACAACATTTAAATAATATAAATAATTGAAATCTACAAATTTATAATTAT
 49201  AATAAAAATATAGAAATTATAAATACTATAAATGATAAATTAATTAATAAATTATTATAT
 49261  AAAATAATAACTTTAAAATTAAATAATATAAATATTAATAAAATTATTATAAGTAAACTT
 49321  ATTAATCAACATAGTTTAAATAAATTAAATATTAAATTTTATTATTATAATAATGATATT
 49381  AATAATAATAATAATAATAATAATAATAATTATTATATAAATATAATAAATAAATTAATA
 49441  AATATTATAAATAATAATATAAATAATAATTTATGTAATATTTTAAGTTATTATTATAAT
 49501  AAAAAAGTAACTATTGAACCTATTAAATTATCATATATTTATTTAAATAGTGATATTTTT
 49561  AGTAAATATATTAGTTTAAATGATATAGATAAATATAATAATGGTATCTTAACTAATTAT
 49621  CAACGTATATTAAATAATATTATGCCTAAATTAAATGATCATAATATTTCTATAAATTAT
 49681  ATTAATAATATTAATAATATTAATAATAATAAATATAATAATATAATTAATTTATTAAAT
 49741  AATAATAATAATATTAATAATTATAATAATTATAATAATAATAATAATAATTATATTGGT
 49801  AATATTAATAATATTTATAATAATATAACTATTGATAATATTCCTATAGATATTTTAATA
 49861  TATAAATATTTAGTTGGTTGATCTATTAAATTTAAAGGTAGATTAAGTAATAATAATGGT
 49921  AGAACTAGTACACTTAATTTATTAAATGGTACTTTTAATAATAAAAAATATTTATGAAGT
 49981  AATATTAATAATAATTATAAATTAAATTATATCCCTTCTAATCATAATTTATATAATAAT
 50041  TCTAATATTAATAAAAATGGTAAATATAATATTAAAGTTAAATTAAACTTTATTTAA
;     G-rps3 ==> end
 50098  TATATATATTAATAGTTCCGGGGCCCGGCCACGGGAGCCGGAACCCCGAAAGGAGAAATA
 50158  AAATAAATATAATAAATAAAATAAATAAATAAATAATATATATATATATATAAATATATA
 50218  AAATAATATTTACTTTTTATATATATATAATTATATATAAATAAAATATAATATAATATC
 50278  ATATAATTATATAAAAATAAAATTATAATTTATTTATATTAAAAATATTAATTAATTAAT
 50338  TTTTATATATTATTATTATAATAATAATTTAATTAAAAATAAATATCAAATAAAATTATA
 50398  AATTAATCCTACTTTTGGATCCTATTTATATTTTATTATTATAAATAATTATTATTGATA
 50458  GTTAATTAAATAAAAATATATATATATATTACTCCTTTGGGGTCCGCCCCCCACGGGGCG
 50518  GGCCGGACTATTATAATTATTATTAATATATTAATTATTAAATTATATAAACCGCCCCCG
 50578  CGGGGGCGGTTAGTTATTTATATTAATATATTTTATATTAATATATAATACTCTTTTTTC
 50638  TATTATATTTTAATATATAATATTAAAAAAAATAAATAAAATAATATTCTTAATTTTTAT
 50698  TCTTTATATTCTTTAACCAAACTCCTTCGNNNNNNNNNNNNNNNNNNNNNNNNNNNNNNN
 50758  NNNNNNNNNNNNNNNNNNNNNNNNNNNNNNNNNNNNNNNNNNNNNNNNNNNNNNNNNNNN
 50818  NNNNNNNNNNNNNNNNNNNNNNNNNNNNNNNNNNNNNNNNNNNNNNNNNNNNNNNNNNNN
 50878  NNNNNNNNNNNNNNNNNNNNNNNNNNNNAGATTATAATCTTTTAATTAAATAAAGGAAAA
 50938  TTTATTATATAATTTTTCTCTATAGTTATATATTTAAAACTTANNNNNNTTTTTTTATAA
 50998  ATAATAATTATAATAAATAATATTAATTATTTATTATATAATTAATTGGCCCCCATGCTG
 51058  GATTCCGGAATTCCTCCTTCTCGCGAGGTTAACACCTATTATATAACTATAACTATAACT
 51118  ATAACTATAACTANNNNNNNNNNNNNNNNNNNNNNNNNNNNNNNNNATAATAATAATAAT
 51178  AATAATATAAATATAAATAGTCGAAGAATATATTTATTTATTTTAATATAAATAAAAAGT
 51238  TTCAATTAATTTGAATTTGGAATTAAATTATTATTTCATATGGGGTTATGGATTTCGTTC
 51298  GGAACTCCTTTCTCCTACCTCTATTTATTAATCATAAATCATAAATTATTATTAATTAAT
 51358  AATAATAATTTATTCGAGGTTCATACCTATTTTNNNNNNNNNNNNNNNNNNNNNNAAATA
 51418  TATATTCATTAAAAAGTATATAATTTATTCAATTCATACTATAATTTTATATTTTTTTAT
 51478  TATAATTTAATTATTTCAAAAAGAGTAATTATAATAATATATATCCTTTATTAAATATAT
 51538  ATTAATTAATATATATATAAAAAGTAAATATTATTAATNGNNNNNNNNNNNNNNNNNNNN
 51598  NNNNNNNNNNNNNNNNNNNNNNNNNNNNNNNNNNNNNNNNNNNNNNNNNNNNNNNNNNNN
 51658  NNNNNNNNNNNNNNNNNNNNNNNNNNNNNNAAATTTATTATTATTATAATTATTATTTAT
 51718  TTATTTATTTATTATTATAAATTATAAATATTATTATAATTAAAACCAATTATTAATTAT
 51778  TAATGATAAATAATTAATGATAAATTATCAATAACCAATTAGATTATTTATCGATATTTN
 51838  NNNNNNNNNNNNNNNNNNNNNNNNNNNNNNNNNNNNNNNNNNNNNNNNNNNNNNNNNNNN
 51898  NNNNNNNNNNNNNNNNNNNNNNNNNNNNNNNNNNNNNNNNNNNNNNNNNNNNNNNNNNNN
 51958  NNNNNNNNNNNNNNNNNNNNNNNNNNNNNNNNNNNTAATATTAATATTATTATTATTTTT
 52018  TTTATTATATTAATATAATTTATAAAAATATAAAATTATTATCTTTATTATAATTTATAT
 52078  ATATATAATATATATATTTATTAAAATATTTTAAGAAANTATAAAAATANNTAANNTANN
 52138  NNAAATTAAATTATTTATAATTATTATTATTATTTATATAATAATATATTATTTAAATAT
 52198  TTATATATTATTTTTATATTAATATTTATAGATNGGGGGTCCCTATTATTATTGAAAATT
 52258  ATAATTATTAATGGACCCCAGATAGCTTCTTGTTTATCATTTATATATATATATATATTA
 52318  TTAATTATTTTATTCTCCTTTCGGGGTTCCGGCTCCCGTGGCCGGCCCCCGGAACTTTAT
 52378  AATATTATTATTAATTATTTAATTAATATTATAATCATATAATTTAATATTTTATTTAAT
 52438  TTTATTAAAATTTAATATATATATTTTTATTATTATTTAATTAATTTATAAATATAAAAT
 52498  ATTCTTAATATTAAAAATAAATAAATAATAAAGTTTATAAATCATATATTATAATTATTT
 52558  ATTATTTTTATATTATATTAATAAAATATTATTATTATNAAAAAAAATAGAAATTTTATA
 52618  ATATTTTTATATATTTTTAATTATTATTATTAATATTTATTAAAGAAAATATAAAAACCG
 52678  AAGGAATATTATAATTATAATTATAATTATTATTATATTTAATTTATTATTATAATAATA
 52738  ATAATAGTCTGCCCCCTCTTTATTTTTNNNNNNNNNNNNNNNNNNNNNNNNNNNNNNNNN
 52798  NNNNNNNNNNNNNNNNNNNNNNNNNNNNNNNNNNNNNNNNNNNNNNNNNNNNNNNNNNNN
 52858  NNNNNNNNNNNNNNNNNNNNNNNNNNNNNNNNNNNNNNNNNNNNNNNNNNNNNNNNNNNN
 52918  NNNNNNNNNNNNNNNNNNNNNNNNNNNNNNNNNNNNNNNNNNNNNNNNNNNTACCTTTTG
 52978  ATAAATAAAAATTTATTAAAAATTTTATAATAAGTATTAAAATATCATAAAAGGATAATA
 53038  TTTATATAAAATGTATAAATTTATAATCTTCTAATTAAATTAAATTAAATAAATAAAATA
 53098  AAATAAATTAAACTCCTTTTGAGATTCACACCTATTTTATTAAAAATAGGTATTCACTTA
 53158  ATTAAATTAAATTAAATTAAATTAAATTATGGATAATTTATTTAATAAATATATATATTA
 53218  ATTATAAAATAATAGTCCGGCCCGCCCCGCGGGGCGGACCCCGAAGGAGTCTGCCCCTTT
 53278  TNNNNNNNNNNNNNNNNNNNNNNNNNNNNNCCTTTTTATTTAATATTTAAAGAAGGATAT
 53338  ATTTATAATTTATCATAATATTATTTAATAAGAAATTATTAATTAATTAATTAATTTATT
 53398  TATTTATTGTTTATATTTATTAATGTTAATATAATAAAAATGTAAAATACTTAATATTAT
 53458  TAATATTATTATATATAATATATATAATAATATATTATATTTATATCTCCTTTATTCCTT
 53518  TTTTCCCCGCTGGGGACTNNNNNTATTATATTATTATATATTTCTTCGATGACTTTATAT
 53578  ATATTTTATTTTTATNAAAAAATATTTATATATTATNNNNNNNNNNNNNNNNNNNNNNNN
 53638  NNNNNNNNNNNNNNNNNNNNNNNNNNNNNNNNNNNNNNNNNNNNNNNNNNNNNNNNNNNN
 53698  NNNNNNNNNNNNNNNNNNNNNNNNNNNNNNNNNNNNNNGGGGACCGAACCCCGAAGGAGT
 53758  CTTTTTTCTATTTATTAATAATAACTATAAATTATATTTAAAATAATAATTTACTTGTTA
 53818  TAATCTTAATGTTCCGGGGCCCGGCCACGGGAGCCGGAACCCCGAAAGGAGAAGTATATA
 53878  AATATTTACTTGTTATAATTTATTATATATTTATAACCTCCTTCTTAAAATTATCTTTAC
 53938  TTTATAATAAAAATTAATATAATATAATCTGATAATAATCGAATTTTATTATGTTTAATT
 53998  TAATTAATAGTAGACAATTATTATTATTATTTTACTTATTAATATTAATTTATATTTATA
 54058  TATATAAATATTATTAATTTTATATTAATTTTTTATTAATTATTTATTTTTATATTCATA
 54118  TTTTTTATTAATATTATTTTTATTAATAACTTTTATAATAATTATAAACTATATATTATT
 54178  TATATTTATATTTATAATAAATGAAACAATTATAATAAAAATTACAATTACAATTATATT
 54238  ATAATTATGATTACAATAGGGTTAAACATTACCTGTGAACAACTGGTAATGTTAGACCCG
 54298  TATTATTATTTATTATATTTTATNNNNNNNNNNNNNNNNNNNNNNNNNNNNNNNNNNNNN
 54358  NNNNTTATATTATATTATATTATATTATATTATATTATATTTATATTTATATTATATTAT
 54418  ATAATTTATATACTTTTATAATTTTTATTATTATTTATTTATTATTTATTTATTATTATT
 54478  TAAATATATTATTATTATATATTAATAATATATATATTANTTTATATATTTTATTTAATA
 54538  TAAATTATTTATATTTTTATATTTTATTATGGGAGGGGGTCCCAATTATTATTTTCAATA
 54598  ATAANTTATTATGGGACCCGGATATCTTCTTGTTTATCATTTATTATTCTTATTATTTGG
 54658  TTTTTATTTAATATTTATAATTTATTTTATACAATTTATTATATTGTTTATACCTTATTA
 54718  TTATTATATAATTTATTATATTATTATAATAATTTAATTAATTATATTATTAAATATTAA
 54778  CTAATGTGTGCTTTATATATATTATTCATTCTAGTTTCTAATCACCCACCCCCTCCCCCT
 54838  ATTACTTATATATCTAAAAATCAAAATACATAACATATATTATAAATATATATATATAAT
 54898  TATATAACAATTATTATATATAAANNATATATATATATAATATATATTTATAAAATAATA
 54958  ATAATAAATATTATTACTCCATTAGGGGTTTTTGCCCTATACCGTAAACCGAAACTATAA
 55018  TAATATATAATATTATAATAAAGATATTCTTATTTATAATATATTATTAAATAAATTAAT
 55078  AATAATTATANNATATATATATAATATATTATAATATATTTATTCGAGAACTTTTTATTT
 55138  ATTATAAAATAAAATATNNNNTTTATTATTTAGTTTTTTTTTATTAAACATTTAATAAAA
 55198  ATATAAATGTTAATAATATTATGA
;     G-orf198 <== end
 55222  TTAATAAGTAATAATAANNNNNNNNNNNNNNNNNNNNNNNNNNNNNNNNNNNNNNNNNNN
 55282  NNNNNNNNNNNNNNNNNNNNNNNNNNNNNNNNNNNNNNNNNNNNNNNNNNNNNNNNNNNN
 55342  NNNNNNNNNNNNNNNNNNNNNNNNNNNNNNNNNNNNNNNNNNNNNNNNNNNNNNNNNNNN
 55402  NNNNNNNNNNNNNNNNNNNNNNNNNNNNNNNNNNNNNNNNNNNNNNNNNNNNNNNNNNNN
 55462  NNNNNNNNNNNNNNNNNNNNNNNNNNNNNNNNNNNNNNNNNNNNNNNNNNNNNNNNNNNN
 55522  NNNNNNNNNNNNNNNNNNNNNNNNNNNNNNNNNNNNNNNNNNNNNNNNNNNNNNNNNNNN
 55582  NNNNNNNNNNNNNNNNNNNNNNNNNNNNNNNNNNNNNNNNNNNNNNNNNNNNNNNNNNNN
 55642  NNNNNNNNNNNNNNNNNNNNNNNNNNNNNNNNNNNNNNNNNNNNNNNNNNNNNNNNNNNN
 55702  NNNNNNNNNNNNNNNNNNNNNNNNNNNNNNNNNNNNNNNNNNNNNNNNNNNNNNNNNNNN
 55762  NNTTAAATATATTTTATTAAATATTAAATATAAATAAAGGTTTATATTATAATTCAT
;     G-orf198 <== start
 55819  TATTTATATCTTCTTTATAAATTAATACTCATATTAGATCCTTATTTAATTTATAATCCT
 55879  TTAAAAAACTTTTAATAAATATAATATAATATATATATAATTTATATTATTTTTATATTA
 55939  TTTTTATTATTTAAATATATTATATATTTCATTATAATAATTATTTAAAAAGTTATTTAA
 55999  TAAATAATTTGATATTATATTTTATAATTAATTTTATTTATTTTATTTATTATATATATT
 56059  ATTATATATAATTAAAATTATAATTACAATTATAACTATAATTAAATTAAATTAAATTAA
 56119  ATTGGNNNNNATTAAATTAAATTGGGCGCCAAGCCGGTTGTTCACCGANNNNNNNNNNNN
 56179  NNNNNNNNNNNNNNNNNNNNNNNNNNNNNNNNNNNNNNNNNNNNNNNNNNNNNNNNNNNN
 56239  NNNNNNNNNNNNNNNNNNNNNNNNNNNNNNNNNNNNNNNNNNNNNNNNNNNNNNNNNNNN
 56299  NNNNNNNNNNNNNNNNNNNNNNNNNNNNNNNTTATNAATAAATAAAATTTCTTTAATAAT
 56359  TATTAATTAATATTATTAATTTATTAACAAATATTTTATTAATTTTTATTTTTATTAAAT
 56419  ATAAATATATAAATATATATATATTTATTTATAATATTATTTATATTTATTATATATTAT
 56479  TATTAAATATATTTTTATTATATATCATTAAATATTAATATGTTATTATAGTGGTGGGGG
 56539  TCCCAANNNNNNNNNNNNNNNNNNNNNNNNNNNNNNNNNNNNNNNNNNNNNNNNNNNNNN
 56599  NNNNNNNNNNNNNNNNNNNNNNNNNNNNNNNNNNNNNNNNNNNNNNNNNNNNNNNNNNNN
 56659  NNNNNNNNNNNNNNNNNNNNNNNNNNNNNNNNNNNNNNNNNNCTTTTATTTATATTATTA
 56719  ATTATATTATATTATTATAATATATTTAATTGATTATATTATAAAATTATAACTAATGTA
 56779  TGCTTTGTATTTATTGAATAGTTTGGTTCTTATCACCCACCCCCTCCCCCTATTACTTAT
 56839  TNAANNTNNNNNNNNNNNNNNNNNNNNNNNNNNNNNNNNNNNNNNNNNNNNNNNNNNNNN
 56899  NNNNNNNNNNNNNNNNNNNNATATATTAAATATATTATTATTAATAATTTATTATTATAT
 56959  AATAAAATAATAAATATTATTAATGATTTAAATTATATAAATATTAATTATTAAATAAAT
 57019  AATTATACTTTCTCCTTTCGGGGTTCCGGCTCCCGTGGCCGGGCCCCGGAACTTAAAAAT
 57079  AATATATATATATATAAAAGTATTTTATAATAATTAGTTTAATTATTATTCTTTTTTTTT
 57139  ATTAAATATAAAATCATTTTATGTTATTAATTTTTATTTATTAAAAATAAATTTTATAAT
 57199  TAATANNNNNNNNNNNNNNNNNNNNATAATATTATTATTATAATTATTAATTAATGAATA
 57259  NNNNNCTCTTTTGGGGTTCGGTTTCCCCTCCCGTATACTTACGGGAAGGGGGTCCCTCAC
 57319  TCCTTTTGAGACTTTAATTTTATAAATATAAATATAAATATAACAAGATGTTAACTCTTT
 57379  TATAAATAAATAATAAATATAATTCTATTTTTAATAATAATATATAATATTTTTATAATA
 57439  AAATATATAAATAATAATATTTATATATATATATATACTTTTTTTTATATAAGAATAATA
 57499  TATATAGTCCACATTGGAGGCGAGTGAAAGGAGATAAGAAATATAATATAATATAATAAT
 57559  AAAAATATANNNNNNNNNNNNNNNNNNNNNNNNNNNNNNNNCGTCGTAGTCCGACCGAAG
 57619  GAGATGAGATTATTAATATTATTAAATAATAAAATGTATTAATTATAAAATATAAAACCT
 57679  ATAAATAATTTATAATATAATTTATATTATGATAATAATAATATATATATTATAATATTT
 57739  TATATATATATTTATTATATTTATATTTATATAAAAAAGTAAAATTGATTAATTAATTAA
 57799  TTTATAATTAATAATTATTAATATANNNNNNNNNNNNNNNNNNNNNNNNNNNNNNNNNNN
 57859  NNNNNNNNNNNNGAGTTTATTATANTATATTAAATAAGATTTATAATATAATTAATATAT
 57919  ATTTTAATAAATATAAAAGATTATATTATATTATAAAAAGTATATTTTATATTTATATTT
 57979  TATTTATTATTATTATTATATATATAAGTAGTAAAAAGTAGAATAATAGATTTGAAATAT
 58039  TTATTATATAGATTTAAAGAG
;     G-rnl ==> start
 58060  ATAATCATGGAGTATAATAATTAAATTTAATAAATTTAATATAACTATTAATAGAATTAG
 58120  GTTACTAATAAATTAATAACAATTAATTTTAAAACCTAAAGGTAAACCTTTATATTAATA
 58180  ATGTTATTTTTTATTATTTTTATAATAAGAATAATTATTAATAATAATAAACTAAGTGAA
 58240  CTGAAACATCTAAGTAACTTAAGGATAATAAATCAACAGAGATATTATGAGTATTGGTGA
 58300  GAGAAAATAATAAAGGTCTAATAAGTATTATGTGAAAAAAATGTAAGAAAATAGGATAAC
 58360  AAATTCTAAGACTAAATACTATTAATAAGTATAGTAAGTACCGTAAGGGAAAATATGAAA
 58420  ATGATTATTTTATAAGCAATCATGAATATATTATATTATATTAATGATGTACCTTTTGTA
 58480  TAATGGGTCAGCAAGTAATTAATATTAGTAAAACAATAAGTTATAAATAAATAGAATAAT
 58540  ATATATATATAAAAAAATATATTAAAATATTTAATTAATATTAATTGACCCGAAAGCAAA
 58600  CGATCTAACTATGATAAGATGGATAAACGATCGAACAGGTTGATGTTGCAATATCATCTG
 58660  ATTAATTGTGGTTAGTAGTGAAAGACAAATCTGGTTTGCAGATAGCTGGTTTTCTATGAA
 58720  ATATATGTAAGTATAGCCTTTATAAATAATAATTATTATATAATATTATATAAATATTAT
 58780  ATAAAGAATGGTACAGCAATTAATATATATTAGGGAACTATTAAAGTTTTATTAATAATA
 58840  TTAAATCTCGAAATATTTAATTATATATAATAAAGAGTCAGATTATGTGCGATAAGGTAA
 58900  ATAATCTAAAGGGAAACAGCCCAGATTAAGATATAAAGTTCCTAATAAATAATAAGTGAA
 58960  ATAAATATTAAAATATTATAATATAATCAGTTAATGGGTTTGACAATAACCATTTTTTAA
 59020  TGAACATGTAACAATGCACTGATTTATAATAAATAAAAAAAAATAATATTTAAAATCAAA
 59080  TATATATATATTTGTTAATAGATAATATACGGATCTTAATAATAAGAATTATTTAATTCC
 59140  TAATATGGAATATTATATTTTTATAATAAAAATATAAATACTGAATATCTAAATATTATT
 59200  ATTACTTTTTTTTTAATAATAATAATATGGTAATAGAACATTTAATGATAATATATATTA
 59260  GTTATTAATTAATATATGTATTAATTAAATAGAGAATGCTGACATGAGTAACGAAAAAAA
 59320  GGTATAAACCTTTTCACCTAAAACATAAGGTTTAACTATAAAAGTACGGCCCCTAATTAA
 59380  ATTAATAAGAATATAAATATATTTAAGATGGGATAATCTATATTAATAAAAATTTATCTT
 59440  AAAATATATATATTATTAATAATTATATTAATTAATTAATAATATATATAATTATATTAT
 59500  ATATTATATTTTTTATATATAATATAAACTAATAAAGATCAGGAAATAATTAATGTATAC
 59560  CGTAATGTAGACCGACTCAGGTATGTAAGTAGAGAATATGAAGGTGAATTAGATAATTAA
 59620  AGGGAAGGAACTCGGCAAAGATAGCTCATAAGTTAGTCAATAAAGAGTAATAAGAACAAA
 59680  GTTGTACAACTGTTTACTAAAAACACCGCACTTTGCAGAAACGATAAGTTTAAGTATAAG
 59740  GTGTGAACTCTGCTCCATGCTTAATATATAAATAAAATTATTTAACGATAATTTTATTAA
 59800  ATTTAGGTAAATAGCAGCCTTATTATGAGGGTTATAATGTAGCGAAATTCCTTGGCCTAT
 59860  AATTGAGGTCCCGCATGAATGACGTAATGATACAACAACTGTCTCCCCTTTAAGCTAAGT
 59920  GAAATTGAAATCGTAGTGAAGATGCTATGTACCTTCAGCAAGACGGAAAGACCCTATGCA
 59980  GCTTTACTGTAATTAGATAGATCGAATTATTGTTTATTATATTCAGCATATTAAGTAATC
 60040  CTATTATTAGGTAATCGTTTAGATATTAATGAGATACTTATTATAATATAATGATAATTC
 60100  TAATCTTATAAATAATTATTATTATTATTATTAATAATAATAATATGCTTTCAAGCATAG
 60160  TGATAAAACATATTTATATGATAATCACTTTACTTAATAGATATAATTCTTAAGTAATAT
 60220  ATAATATATATTATATATATATTATATATAATATAAGAGACAATCTCTAATTGGTAGTTT
 60280  TGATGGGGCGTCATTATCAGCAAAAGTATCTGAATAAGTCCATAAATAAATATATAAAAT
 60340  TATTGAATAAAAAAAAAATAATATATATTATATATATTAATTATAAATTGAAATATGTTT
 60400  ATATAAATTTATATTTATTGAATATATTTTAGTAATAGATAAAAATATGTACAGTAAAAT
 60460  TGTAAGGAAAACAATAATAACTTTCTCCTCTCTCGGTGGGGGTTCACACCTATTTTTAAT
 60520  AGGTGTGAACCCCTCTTCGGGGTTCCGGTTCCCTTTCGGGTCCCGGAACTTAAATAAAAA
 60580  TGGAAAGAATTAAATTAATATAATGGTATAACTGTGCGATAATTGTAACACAAACGAGTG
 60640  AAACAAGTACGTAAGTATGGCATAATGAACAAATAACACTGATTGTAAAGGTTATTGATA
 60700  ACGAATAAAAGTTACGCTAGGGATAATANANNNNNNNNNNNNNNNNNNNNNNNNNNNNNN
 60760  NNNNNNNNNNNNNNNNNNNNNNNNNNNNNNNNNNNNNNNNNNNNNNNNNNNNNNNNNNNN
 60820  NNNNNNNNNNNNNNNNNNNNNNNNNNNNNNNNNNNNNNNNNNNNNNNNNNNNNNNNNNNN
 60880  NNNNNNNNNNNNNNNNNNNNNNNNNNNNNNNNNNNNNNNNNNNNNNNNNNNNNNNNNNNN
 60940  NNNNNNNNNNNNNNNNNNNNNNNNNNNNNNNNNNNNNNNNNNNNNNNNNNNNNNNNNNNN
 61000  NNNNNNNNNNNNNNNNNNNNNNNNNNNNNNNNNNNNNNNNNNNNNNNNNNNNNNNNNNNN
 61060  NNNNNNNNNNNNNNNNNNNNNNNNNNNNNNNNNNNNNNNNNNNNNNNNNNNNNNNNNNNN
 61120  NNNNNNNNNNNNNNNNNNNNNNNNNNNNNNNNNNNNNNNNNNNNNTAGTCGTGATGAAGG
 61180  TAAACTATATTGTATGCAATTTGAGTGAAAAAATAAGGCATACATGGATCATGTATGTTT
 61240  ATTATATGATCAATGAGTATTATCACCTCCTCATAAAAAAGAAAGAGTTAATCATTTAGG
 61300  TAATTTAGTAATTACNNNNNNNNNNNNNNNNNNNNNNNNNNNNNNNNNNNNNNNNNNNNN
 61360  NNNNNNNNNNNNNNNNNNNNNNNNNNNNNNNNNNNNNNNNNNNNNNNNNNNNNNNNNNNN
 61420  NNNNNNNNNNNNNNNNNNNNNNNNNNNNNNNNNNNNNNNNNNNNNNNNNNNNNNNNNNNN
 61480  NNNNNNNNNNNNNNNNNNNNNNNNNNNNNNNACACAAAGTTTTACTTTTGAAGAAGTAGA
 61540  ATATTTAGTTAAAGGTTTAAGAAATAAATTTCAATTAAATTGTTATGTTAAAATTAATAA
 61600  AAATAAACCAATTATTTATATTGATTCTATAAGTTATTTAATTTTTTATAATTTAATTAA
 61660  ANNNNNNNNNNNNNNNNNNNNNNNNNNNNNNNNNNNNNNNNNNNNNNNNNNNNNNNNNNN
 61720  NNNNNNNNNNNNNNNNNNNNNNNNNNNNNNNNNNNNNNNNNNNNNNNNNNNNNNNNNNNN
 61780  NNNNNNNNNNNNNNNNNNNNNNNNNNNNNNNNNNNNNNNNNNNNNNNNNNNNNNNNNNNN
 61840  NNNNNNNNNNNGATAGAATAAAAGTTGAACAGGGTAATATAACGAAAGAGTAGATATTGT
 61900  AAGTTATGTTTGCCACCTCGATGTCGACTCAACATTTCCTCTTGGTTGTAAAAGCTAAGA
 61960  AGGGTTTGACTGTTCGTCAATTAAAATGTTACGTGAGTTGGGTTAAATACGATGTGAATC
 62020  AGTATGGTTCCTATCTGCTGAAGGAAATATTATCAAATTAAATCTCATTATTAGTACGCA
 62080  AGGACCATAATGAATCAACCCATGGTGTATCTATTGATAATAATATAATATATTTAATAA
 62140  AAATAATACTTTATTAATATATTATCTATATTAGTTTATATTTTAATTATATATTATCAT
 62200  AGTAGATAAGCTAAGTTGATAATAAATAAATATTGAATACATATTAAATATGAAGTTGTT
 62260  TTAATAAGATAATTAATCTGATAATTTTATACTAAAATTAATAATTATAGGTTTTATATA
 62320  TTATTTATAAATAAATATAATATAATAATAATAATTATTATTATTAATAAAAAATAT
;     G-rnl ==> end
 62377  TAATTATAATATTAATAAAATACTAATTTATCAGTTATCTATATAATATCTAATCTATTA
 62437  TTCTATATACTTATTACTCCTTTTTAATTTAATTAAAAAGGGGTTCGGTTCCCCCCCCCC
 62497  ATAAGTATGATTATAATTATAATTATAATATAAGGGAGGGGTCCCTCACTCCTTACGGGG
 62557  TCCCGGCTGGACCGAGACTCCTCCCTTGCGGGGTTGGTTCACACCTTTATTTTTNNNNNN
 62617  NNNNNNNNNNATAAAGGTGTTCACTAATAANNNNAAATATATATATATATATATTATATT
 62677  ATAATATTATTTAATACTTAATATATTATATATTTTATATTTAATAAATNNAAAAAATAT
 62737  TAATAAATAATAATATTAATAATAAAGAAATTATAATTAATACCCTCTATATATAATTCT
 62797  AATTAATTAAATTAAATATTTATATATAATAATCAATATATTATTAATTTAATAATTATT
 62857  ATAATAGTTCCGGGGCCCGGCCACGGGAGCCGGAACCCCGAAAGGAGTTTATAAAAGATA
 62917  TATTTTTATATTTTATTNTATTATATTTAATAAATATTAACTTTTTTTATTATTATTTTT
 62977  ATATATTATATAATATTATTAATTTTTATTATAATATTATTTACNTTTTTATTGGATTAT
 63037  TTATTTATTTATTTATTTATTAATTAATTAATTAAATATTTATTAATTAATATATATATT
 63097  AAATATTAATATTTTATTAAAAAAAAGAGATATATGAATAATATATTATGTTATATTATA
 63157  TTATATAATTATATTATTTTTATAATATTAATAATTAAAAATAAGAACTTATTTAAAAAT
 63217  TATAATTATGATAATAAATTAATACTTTTTAATTTATAAAAATANNNNNNNNNNNNNNNN
 63277  NNNNNNNNNNNNNNNNNNNNNNNNNNNNNNNNNNNNNNNNNNNNNNNNNNNNNNNNNNNN
 63337  NNNNNNNNNNNNNNNNNNNNNNNNNNNNNNNNNNNNNNNNNNNNNNNNNNNNNNNNNNNN
 63397  NNNNNNNNNNNNNNNNNNNNNNNNNNNNNNNNNNNNNNNNNNNNNNNNNNNNNNNNNNNN
 63457  NNNNNNNNNNNNNNNNNNNNNNNNNNNNNNNNNNNNNNNNNNNNNNNNNNNNNNNNNNNN
 63517  NNNNNNNNNNNNNNNNNNNNNNNNNNNNNNNNNNNNNNNNNNNNNNNNNNNNNNNNNNNN
 63577  NNNNNNNNNNNNNNNNNNNNNNNNNNNNNNNNNNNNNNNNNNNNNNNNNNNNNNNNNNNN
 63637  NNNNNNNNNNNNNNNNNNNNNNNNNNNNNNNNNNNNNNNNNNNNNNNNNNNNNNNNNNNN
 63697  NNNNNNNNNNNNNNNNNNNNNNNNNNNNNNNNNNNNNNNNNNNNNNNNNNNNNNNNNNNN
 63757  NNNNNNNNNNNNNNNNNNNNNNNNNNNNNNNNNNNNNNNNNNNNNNNNNNNNNNNNNNNN
 63817  NNNNNNNNNNNNNNNNNNNNNNNNNNNNNNNNNNNNTTAATAATA
;     G-trnT(ugu) ==> start
 63862  GTTATATTAGCTTAATTGGTAGAGNATTCGTTT!TGT!AATCGAAAGGTTTGGGGTTCAA
 63920  ATCCCTAATATAACA
;     G-trnT(ugu) ==> end
 63935  ATAATAATAATAAAATATTAAAATAAATATAATATTTATAAAAAATTTATTAATTTATAT
 63995  AAAAAATATATATATAAATANNNNNNATAATAAAACATTTTATAATCAATAATTTAATAA
 64055  ATAATCTTCTTATTATAATATTATGTTTAAATATTACTCCTTATGAGGTCCAACNGNCNN
 64115  ATAAGATATAAATATATATATATTATATAATAATAATAATAATAATATATTATTTAATAT
 64175  ATTNNNANNNNNATAAATATAAATAATATTTTAATAATTTTTAATAAATCTAATTTATAT
 64235  ATTAATAATTTAATAATCTTAATATTTATTATCATTATTTCATATTTATATTATATAAAT
 64295  ATTTATTTAAATAAAAAATATTAAAGAGTTTATTTTATTTATTATAAATTATTTAATAAA
 64355  ATATATATAATAATATATAGAATAAAGATATAAATAATTATAAGTATCTAAAGTAGTAAA
;     G-trnC(gca) ==> start
 64415  GGAGATGTTGTTTTAAGGTTAAACTATTAGATT!GCA!AATCTACTTATTAAGAGTTCGA
 64473  TTCTCTTCATCTCTT
;     G-trnC(gca) ==> end
 64488  AAATAAATAATATAATAATANNNNNNNNNNNNNNNNNNNNNNNNNNNNNNNNNNNNNNNN
 64548  NNNNNAATTAAATAAATATATATATATTTAGAATAATTATATAATAAA
;     G-trnH(gug) ==> start
 64596  GGTGAATATATTTCAATGGTAGAAAATACGCTT!GTG!GTGCGTTAAATCTGAGTTCGAT
 64654  TCTCAGTATTCACC
;     G-trnH(gug) ==> end
 64668  CTATAAATAATAATAATAATATATTTTATTATTCTTAAATTTTTTATTCTTTATATTATA
 64728  TATATAATATTAATATTATTACTTTATAATAACAAAATATTATAATTAATTGATATATAT
 64788  ATATACCAAATATTATTAATTGAAATTAAATAATAAATAAAATATTTATTTCTTTATTAA
 64848  AATTCTAATTAATTGATTCTTTTTATTGAATATTAAATTCTATTATAACTTATTAATTAA
 64908  TTAATTAATTAATTATAATAATAATAATATTTATTATTAATTATTAAATATTTATTATTA
 64968  TATATAAGATTTAATTTTAAATATTAATAAAAAAAGAATAAAATAAAATAAAATGAATAA
 65028  TATTTCTTTATCTCCTTCGGTCGGATTATTTNNNNNNNNNNNNNNNNNNNNNNNNNNNNN
 65088  NNNNNNNNNNNNNNNNNNNNNNNNNNNNNNNNNNNNNNNNNNNNNNNNNNNNNNNNNNNN
 65148  NNNNNNNNNNNNNNNNNNNNNNNNNNNNNNNNNNNNNNNNNNNNNNNNNNNNNNNNNNNN
 65208  NNNNNNNNNNNNNNNNNNNNNNNNNNNNNAATATATAAAAATAATTATAAAANGATTATT
 65268  AANAATAATAATTTAATGATAAATATATATTATATATATTAATATAAAAATAATAAATAT
 65328  AAATATATTATGTAAATATTATATAAATTTGTATATGTATATATTATAATAATGTTATAT
 65388  AAGTAATAATATAATAAAATATTTTATGTAATTTATATATATTTATAATTATAAAATAAA
 65448  AATATTATAAATAATAAAATTAATAATAATAATAATTTTAATAAAATAAATTATATATTT
 65508  AATTTTATTATGAAGTTTATACTTAATATAAATTATATTTCCTTTATAAATTATTAATAT
 65568  ATCCTTTTTAATAAAATAAAATAAAAACATTATAAATATTAATAATTAATTTTTNNNNNN
 65628  NNNNNNNNNNNNNNNNNNNNNNNNNNNNNNNNNNNNNNNNNNNNNNNNNNNNNNNNNNNN
 65688  NNNNNNNNNNNNNNNNNNNNNNNNNNNNNNNNNNNNNNAATTATTTCGGCTTAAATTATA
 65748  ATTTAATAATTTTTATTTATTAATAGTTTCGGGGCCCGGCCACGGGAGTCGGAACCCCGA
 65808  AAGGAGTTTTATTATTAATATAAAAAGAGTAAGGATAATAATAAATTCTTTTAATTTATT
 65868  TTTAATAAAATATAATTTTAAAATAGTTTTTATAGTCCGGCCCGCCCCGCNNNNGGGGGC
 65928  GGACCCCGAAGGANNNNNGTCTGGTATTAATTATAATAATTATATTAATATTATTATTAT
 65988  TTATTATATTATAATATATTTATTTATATTTTATAATATTAATAATTATTTTATATTTAA
 66048  TAAATATAATATATATTTTATATATTTTAATAACTATCTAATTAATA
;     G-trnL(uaa) ==> start
 66095  GCTATTTTGGTGGAATTGGTAGACACGATACTCT!TAA!GATGTATTACTTTACAGTATG
 66153  AAGGTTCAAGTCCTTTAAATAGCA
;     G-trnL(uaa) ==> end
 66177  ATAAATATATATAATATATATAATATATATAAA
;     G-trnQ(uug) ==> start
 66210  TGAGTCGTAGACTAATAGGTAAGTTACCAAAAT!TTG!AGTTTGGAGTTTGTTTGTTCGA
 66268  ATCAAACCGATTCAA
;     G-trnQ(uug) ==> end
 66283  TATTATAATATATATATTATTTATATATAAATATATAATTATACTCCTATTTTTATATTA
 66343  ATTAATTAATAATATATGATAATATAAAAATTATTGAATTATTAACTCTTATTAATAATA
 66403  ATAATAATCATAATAATAATATATATATATATAGTATATATATAAAAGTTTTATTATATT
 66463  ATATTATATTATATATTTATTTATATATAATTCTTATTAATTGAAAAAAGAATAATTAAT
 66523  AATCTTATTAAAAAAATAAATACTTTCATTTTATTTTATTTTATTTTATTTAATTATAAT
 66583  ATATAAATATTAAAAAAAGGATATAAGTTTTTTATAAGATATAATATATATATATATTAA
 66643  ATATAAAGAAGTTAATATTTATATTTTAATTATAAAATGTTAATNNNNNNNTGTNTACTT
 66703  ATTAATTAAATTATTAATTAATAATAATTTATGATTTATAAATAATAAATAAAGGAATAA
 66763  GTTTCAATTAATTAATATATTATATTTAATATTTTATATTTAATATTTAATATTTAATAT
 66823  TTTAAGTTCCGGGGCCCGGCCACGGGAGCCGGAACCCCGAAAGGAGTAGTATTAATTATG
 66883  GATAGTTAGGATGGATTTAATCCNTTTGTTATGTTATTAATTAATTAATTAATTTATATA
 66943  TATAAAATATTTTAATTTATTTTTATATAAATATATATATATATATATATTAATAATAGT
 67003  CCGGCCCGCCCCGTGGGGCGGACCCCAAAGGAGTAATATATATTATGTATAAACAATA
;     G-trnK(uuu) ==> start
 67061  GAGAATATTGTTTAATGGTAAAACAGTTGTCT!TTT!AAGCAACCCATGCTTGGTTCAAC
 67119  TCCAGCTATTCTCA
;     G-trnK(uuu) ==> end
 67133  TAATATTATATATATATATTCTCCTTTCTAAAAATAATAATAATTATATATAATAATAAT
 67193  ATAATTATATATATATATATTATAATAATAATAATAATAATAATAATAAAAAATAATAAT
 67253  TATTTTTATTAATAATATTAATATATTATAATTATTAATAAATATTAATAAAAATA
;     G-trnR(ucu) ==> start
 67309  GCTCTCTTAGCTTAATGGTTAAAGCATAATACT!TCT!AATATTAATATTCCATGTTCAA
 67367  ATCATGGAGAGAGTA
;     G-trnR(ucu) ==> end
 67382  ATTATATTATATTAGTGATCCCCCCCCCTTTTTTAATTTAATTAAAAAGTTTAATTTACT
 67442  ATTTAATAATAAATGAAATAATAATA
;     G-trnG(ucc) ==> start
 67468  ATAGATATAAGTTAATTGGTAAACTGGATGTCT!TCC!AAACATTGAATGCGAGTTCGAT
 67526  TCTCGCTATCTATA
;     G-trnG(ucc) ==> end
 67540  ATTAATATTAATATAAATTAATACCCTATAATTAATTAAATAAAAAATTATATTAAAACT
 67600  TATATTATATTATATTATAATATTATATTATTATTATATAAAAATATAATAATAATAATA
 67660  TAAAATTTTATTTAATAATAATATTTTATATAATAAAATAATCATATTTATAATACTTAA
 67720  TATTAATAATAATTTATTATAATAATTCTTTAATATACTTATTTATTATTATTTTAATAA
 67780  ATAAATATAATTCTTATAAATCTATTATTATAAAATATATTATATTTTAATAAAATACAA
 67840  TATTATAAATATATATATATATANNNNNNNNNNNNNNNNNNNNN
;     G-trnX(nnn) ==> start
 67884  NNNNNNNNNNNNNNNNNNNNNNNNNNNNNNNNNNNNN!NNN!NAATAATAATAATTTATA
 67942  ATAATCTCCTTGCGGGGTTCCGGTCCCCGTGACCGGG
;     G-trnX(nnn) ==> end
 67979  CCCCGAAACTATAATATATTTTAATATANTTTTTATTACTCCTCCT
;; mfannot:     /group=IB(5') (5.72e-04)
 68025  ttggggtccgccccgcgggggcgggccggactataataattttttattgnttaaaaagta
 68085  tatataatataattaatatatttctttttatataaattataaatattattttataataaa
 68145  aaaagtatatataatattatatatttaataaataatataataataatataaataaatata
 68205  tatatattattaatatattaaattttataataataattataataatagtagtaggtataa
 68265  attttaataaagagttttattccaatggagtaataataataataataataaaataaa
;     G-trnD(guc) ==> start ;; mfannot: evalue : 7.32e-10
 68322  ggatctgtagcttaatagtaaagtaccatttt!gtc!ataatggaggatgtcagtgcaaa
 68380  tctgattagattcg
;     G-trnD(guc) ==> end
 68394  tatatttatacttaatataataaaaataaataataatcttttttattattatatttatta
 68454  ataataaattattttgttattattattaatttatattaatattttatataaattatttat
 68514  ttaatctttcattatatatttaatatattattaatattaattaatattttataataaata
 68574  aataaaataaaataaatattttaatataatactccttcgggnnnnnnnnnnnnnnnnnnn
 68634  nnnnnnnnnnnnnnnnnnnnnnnnnnnnnnnnnnnnntccccgccggggcggggacttat
 68694  ttttatatttattaataataattaatttttatataaatttattatttcttanaatatatt
 68754  tattattattgttttttaataatcttatatataatatataaaatatatatatattatata
 68814  tatatataaatataatatatattattataaatatttataatcttattaattaattatatt
 68874  nnnnnnnnnnnnnnnnnnnnnnnnnnnnnnnnnnnnnnnnnnnnnnnnnnnnnnnnnnnn
 68934  nnnnnnnnnnnnnnnnnnnnnnnnnnnnnnnnnaaaattataattttataatttattaat
 68994  tattatataatttcattaatatatttcttctttttatttatttatttattacttattaat
 69054  agttccggggcccggccacgggagccggaacc
;; mfannot:
 69086  CCGAAAGGAGAATAATATAAAAAATAATAATAATTTATTATAATTTATTTATTTATTTAT
 69146  TTATTTATTTATTTATTAATTTATTAATTTATTTATTATTATATTTTTTTTAATAAA
;     G-trnS(gcu) ==> start
 69203  GGAAAATTAACTATAGGTAAAGTGGATTATTT!GCT!AAGTAATTGAATTGTAAATTCTT
 69261  ATGAGTTCGAATCTCATATTTTCCG
;     G-trnS(gcu) ==> end
 69286  TAT
;     G-trnR(acg) ==> start
 69289  ATATCTTTAATTTAATGGTAAAATATTAGAAT!ACG!AATCTAATTATATAGGTTCAAAT
 69347  CCTATAAGATATT
;     G-trnR(acg) ==> end
 69360  ATATTATATTATATAATATTATATATTAATAAATATTATTAATTAATTTATTTATTTATT
 69420  TATTATTAAATAAAAATATTTAATAGTTCCGGGGCCCGGCCACGGGAGCCGGAACCCCGA
 69480  AAGGAGAATAATATAAAATATTATAATTATTTATATATTAATTATTAATTATTAATTATT
 69540  TATTATATAAAAAGTATATAATTTTGTATTTTAATATAGGGTTAATTAATTAATTATTAA
 69600  TTTTTTATAATAAGATAATAATATATTAAAAACTTATTATAAATTTATAAAATAATATTT
 69660  ATTTAATTTGATATTATTTTTAATCTTTCATTAATATATATTTTATTATAAGTAATAATA
 69720  TAGTTTAATTAAATTAATATAAATAAATTACATAAGAATAATATTATAATAATATTATAT
 69780  ATTATATAAAGAAATAATAATTTATATTTTTANTTTTTTTATAAATAATATAAATATAAA
 69840  TATAAT
;     G-trnA(ugc) ==> start
 69846  GGGGTTATAGTTAAATTTGGTAGAACGACTGCGT!TGC!ATGCATTTAATATGAGTTCAA
 69904  GTCTCATTAACTCCA
;     G-trnA(ugc) ==> end
 69919  ATAATTATATTATATAATATATATATTAATAAATTATATATATATATATATATATAAATA
 69979  TTAAATAAATATTATATTAATAAATAATATAAATTATCTAATCGAAGGAAATATTTATAA
 70039  TATAATATAAATATTTTAATAAATTAATAAATATTATATTAATAAATAATTAATAAATAT
 70099  ATAAATTATANNNNNNNNNAATATTATTATATAAATTAATTAAATATAATAATTAATGAA
 70159  ATA
;     G-trnI(gau) ==> start
 70162  GAAACTATAATTCAATTGGTTAGAATAGTATTTT!GAT!AAGGTACAAATATAGGTTCAA
 70220  TCCCTGTTAGTTTCA
;     G-trnI(gau) ==> end
 70235  TATTATATATCATTAATATATAAAATATAAATATATATATTATAATAATAATAATAATAA
 70295  ATATAAATATAATTATATATATATATATATATAAATAAATAATTATTTAATTTATAATAA
 70355  ATATATATAGTTCCCGCGAAGCGGNNNNNNNNNNNNNNNNNNNNNNNNNNNNNNNNNNNN
 70415  NNNNNNNNNNNNNNNNNNNNNNNNNNNNNNNNNNNNNNNNNNNNNNNNNNNNNNNNNNNN
 70475  NNNNNNNNNNNNNNNNNNNNNNNNNNNNNNNNNNNNNNNNNNNNNNNNNNNNNNNNNNNN
 70535  NNNNNNNNNNNNNNTAACTATTTTATTAAAAATATTATAATTAAATAATAATATAAATAA
 70595  TTTATAATATAATAATATATACTTATAAATAATATTTAAATCTTATTATTAATTTATAAA
 70655  TCATAAATTATTATTAATAAATATCTCTTTTAGATGAGTTAAATTAAACTTATATTTATA
 70715  TTATATATATATAGATATAAATCTTAAATAGAGTAAATATATTATAATAATTATATAAAT
 70775  ATATATATATTATATTAAGATAATAATATATATATATATTAATATATAA
;     G-trnY(gua)_2 ==> start
 70824  GGAGGGATTTTCAATGTTGGTAGTTGGAGTTGAGCT!GTA!AACTCAATGACTTAGGTCT
 70882  TCATAGGTTCAATTCCTATTCCCTTCA
;     G-trnY(gua)_2 ==> end
 70909  TAATTTATTATTAATTATATATTATTATAAATCCAATCCATTGAAATTAATATAATCCAA
 70969  TGAATAATTAATTTAATACATAATTTAATATATGAAATTATATATATATATACTTTATNN
 71029  AAAAAAAAATTATATAATAATTATATTAATATATTTATATATATAAATAAATAAATAAAT
 71089  AATAATAATTATAATTATAATTATAATTAATTAATTAATAAATAAATAATAATTTATATT
 71149  ATCTTTATAATATATATATATACTTTTATAAAAAAAAAATATAAATAATTATAAAATGTA
 71209  TATTTCTCCTTTCGGGGTTCCGGCTCCCGTGGCCGGGCCCCGGAACTATTAATAAAANTA
 71269  ATAATAAAATAATTATTATCTGTATTTAATAANNNNNNNNNNNNNNNNNNNNNNNNNNNN
 71329  NNNNNNNNNNNNNNNNNNNNNNNNNNNNNNNNNNNNNNNTGAAATATCTAAAATAAGGGT
 71389  TTTTATTTATTTAATTAATATATATTTATTATTTTATATAATAT
;     G-trnN(guu) ==> start
 71433  GTCCTTATAGCTTATCGGTTAAAGCATCTCACT!GTT!AATGAGAATAGATGGGTTCAAT
 71491  TCCTATTAAGGACG
;     G-trnN(guu) ==> end
 71505  ATAATAATATATATATATTTTAATTTATATATTATATATATATATATATTAAAGAAAATA
 71565  ATATAAAAANTAAGTCNNNNNNNNNNNNNNNNNNNNNNNNNNNNNNNNNNNNNNNNNNNN
 71625  NNNNNNNNNNNNNNNNNNNNNNNTATATTTATTGATATTTATTAATTTAAGATTATTCAT
 71685  TAAATATATAATTATTAATAATTTAATATATTTTATAATTTTTATTATATTTTATATAAG
 71745  AAGAAACTATTTTATATATTATATATATATATATAATTTTTATAAAATGATAAATTTTAT
 71805  ATTATAAATATTATTAAAATATTTTTATAAATATTTAAATTATTTATAAAAAGGTATATA
 71865  ATAATAATTATTAATATTATATTATATTATATATTTATTTATATTATATATAATAATATA
 71925  TTTATATATATATTAATTAANNNNNNNNNNNNNNNNNNNNNNNNNNNNNNNNNNNNNNNN
 71985  NNNNNNNNNNNNNNNNNNNNNNNNNNNNNNNNNNNNNNNNNNNNNNNNNNNNNNNNNNNN
 72045  NNNNNNNNNNNNNNNNNNNNNNNNNNNNNNNNNNNNNNNNNNNNNNNNNNNNNNNNNNNN
 72105  NNNNNNNNNNNNNNNNNNNNNNNNNNNNNNNNNNNNNNNNNNNNNNNNTCTTATTTATAT
 72165  TTATATATAATAAAGAATATTATTAAACTAACACCTATATTATATATATTATATTATATA
 72225  ATATTATATATATATGAATTACTAAGAATAAATTTATAATTAGATAATATTTATATTTAT
 72285  TTATTTATTTAATTAACAAATATATTAATATTTTTAATTAATTAATAATACCTTTATATA
 72345  TATATATATATATATATTAATTTTAATTATATAATTATCTTTTTTNTTAATAATCATAAA
 72405  TATATTATATATTTTATATAATAAGATTATAATTTTATATTTATATTTTTTTTTATTAAA
 72465  AATTATTATTATTATAATTATTATATTATAATTATAAATTATTAAAGAATATATTTATTA
 72525  ATATTTTAATAATTAATATCTTTTATTTATATTTATAAAATAAGGTATAAATATTGATAA
 72585  TAAAGAGTAAATATTGTATTAATTATAATAATAATTATAATTAAGGA
;     G-trnM(cau)_1 ==> start
 72632  GCTTGTATAGTTTAATTGGTTAAAACATTTGTCT!CAT!AAATAAATAATGTAAGGTTCA
 72690  ATTCCTTCTACAAGTA
;     G-trnM(cau)_1 ==> end
 72706  ATAATGATTATAATATTTATATATATTAAAATAATATTAATAAATAANNNNNNNNNNNNN
 72766  NNNNNNNNNNNNNNNNNNNNNNNNNNNNNNNNNNNNNNNNNNNNNNNNNNNNCNGGCCGG
 72826  ACTATTTTATTATTATTAAATAGATGTTCATTAAATAATTATAAATATAATTTATCTTTT
 72886  AAATATATATATATAATATAATATTTAAATATATATTATAAATAAATAAATAAATAATTA
 72946  ATTAATAAAAACATATAATGTATATTTATCTATAAAAAATATTAATTAAATTAATATATT
 73006  ATTACAGTTCCGGGGGCCGGCCACGGGAGCCGGAACCCCGAAGGAGATAAATAAATAAAT
 73066  AAATATAAATNNNNNNNNNNNNNNNNNNNNNNNNNNNNNNNNNNNNNNNNNNNNNNNNNN
 73126  NNNNNNNNNNNNNNNNNNNNNNNNNNNNNNNNNNNNNNNNNNNNNNNNNNNNNNNNNNNN
 73186  NNNNNNNNNNNNNNNNNNNNNNNNNNNNNNNNNNNNNNNNNNNNNNNNNNNNNNNNNNNN
 73246  NNNNNNNNNNNNNNNNNNNNNNNNNNNNNNNNNNNNNNNNNNNNNNNNNNNNNNNNNNNN
 73306  NNNNNNNNNNNNNNNNNNNNNNNNNNNNNNNNNNNNNNNNNNNNNNATATTATAATAATA
 73366  ATAATTATATATATTATATATAATCTAAATATTATATATTTTAATAAATATTAATATATA
 73426  TGATATGAATATTATTAGTTTTCGGGAAGCGGGAATTCCGTAAGGAGTGAGGAACCCCTC
 73486  CCTAACGGGAGGGGGACCGAAGGAGTTTTATTTTTAGTATTTTTTTTATAAAATATATAT
 73546  TTATATGATTAATAATATTATATATATTATTTATAAAAATAATATATAATTTTAATTATT
 73606  TTTAATAAAAAAAGGTGGGGTTGATAATATAATATAATATTTTTTATTTTAATTTATAAT
 73666  ATATAATAATAAATTATAAATAAATTTTAATTAAAAGTAGTATTAACATATTATAAATAG
 73726  ACAAAAGAGTCTAAAGGTTAAGATTTATTAAA
;     G-cox2 ==> start
 73758  ATGTTAGATTTATTAAGATTACAATTAACAACATTCATTATGAATGATGTACCAACACCT
 73818  TATGCATGTTATTTTCAGGATTCAGCAACACCAAATCAAGAAGGTATTTTAGAATTACAT
 73878  GATAATATTATGTTTTATTTATTAGTTATTTTAGGTTTAGTATCTTGAATGTTATATACA
 73938  ATTGTTATAACATATTCAAAAAATCCTATTGCATATAAATATATTAAACATGGACAAACT
 73998  ATTGAAGTTATTTGAACAATTTTTCCAGCTGTAATTTTATTAATTATTGCTTTTCCTTCA
 74058  TTTATTTTATTATATTTATGTGATGAAGTTATTTCACCAGCTATAACTATTAAAGCTATT
 74118  GGATATCAATGATATTGAAAATATGAATATTCAGATTTTATTAATGATAGTGGTGAAACT
 74178  GTTGAATTTGAATCATATGTTATTCCTGATGAATTATTAGAAGAAGGTCAATTAAGATTA
 74238  TTAGATACTGATACTTCTATAGTTGTACCTGTAGATACACATATTAGATTCGTTGTAACA
 74298  GCTGCTGATGTTATTCATGATTTTGCTATTCCAAGTTTAGGTATTAAAGTTGATGCTACT
 74358  CCTGGTAGATTAAATCAAGTTTCTGCTTTAATTCAAAGAGAAGGTGTTTTCTATGGGGCA
 74418  TGTTCTGAGTTGTGTGGGACAGGTCATGCAAATATGCCAATTAAAATCGAAGCAGTATCA
 74478  TTACCTAAATT
;     G-orf391 ==> start /note=LAGLIDADG ;; evalue:5.8e-31
 74489  TTTGGAATGATTAAATGAACAATAA
;     G-cox2 ==> end
 74514  TTAATATTTACTTATTATTAATATTTTTAATTAANANAAATAATAATAATAATAATAATT
 74574  ATAATAATATTCTTAAATATAATAAAGATATAGATTTATATTCTATTCAATCACCTTATA
 74634  TTAAAAATATAAATATTATTAAAAGAGGTTATCATACTTCTTTAAATAATAAATTAATTA
 74694  TTGTTCAAAAAGATAATAAAAATAATAATAAGAATAATTTAGAAATAGATAATTTTTATA
 74754  AATGATTAGTAGGATTTACAGATGGAGATGGTAGTTTTTATATTAAATTAAATGATAAAA
 74814  AATATTTAAGATTTTTTTATGGTTTTAGAATACATATTGATGATAAAGCATGTTTAGAAA
 74874  AGATTAGAAATATATTAAATATACCTTCTAATTTTGAAGAACTACTTAAAACAATTATAT
 74934  TAGTAAATTCACAAAAGAAATGGTTATATTCTAATATTGTAACTATTTTTGATAAGTATC
 74994  CTTGTTTAACAATTAAATATTATAGTTANNNTAAATGAAAAATAGCTATAATTAATAATT
 75054  TAAATGGTATATCTTATAATAATAAAGATTTATTAAATATTAAAAATACAATTAATAATT
 75114  ATGAAGTAATTTCTAATTTAAAAATTCCATATGATAAAATAAATGATTATTGAATTTTAG
 75174  GTTTTATTGAAGCTGAAGGTTCATTTGATCTATCTCCAAAACGTAATATTTGTGGTTTTA
 75234  ATGTTTCACAACATAAACGTAGTATTAATACATTAAAAGCTATTAAATCTTATGTATTAA
 75294  ATAATTGAAAACCAATTGATAATACACCATTATTAATTAAAAATAAATTATTAAAAGATT
 75354  GAGATTCATCTATTAAATTAACTAAACCTGATAAAAATGGAGTTATTAAATTAGAATTTA
 75414  ATAGAATAGATTTTTTATATTATGTTATTTTACCTAAATTATATTCATTAAAATGATATA
 75474  GTCGTAAAGAAATTGATTTCCAATTATGAAAAACACTTATAGAAATCTATATAAAAGGTT
 75534  TACATAATACACTTAAAGGTTCTAATTTATTAAAATTAATTAATAATAATATTAATAAAA
 75594  AAAGATATTATTCTAATTATAATATTTCTCCTTTCGGGGTTCCGGCTCCCGTGGCCGGGC
 75654  CCCGGAACTAA
;     G-orf391 ==> end
 75665  AAATATTATTGATGATGTATTAAATATAAATCTTATCTATAATTATAAATTACCATATCG
 75725  TATAAATAGTGATATTCAACGTTTAAATTCTATAAATAATAATAATACTAAATTTATTAA
 75785  TGTTGGAGTATTTGTTTATGATTTAAATAATACATTAATTATAACATTTACTGGTTATAG
 75845  ACCAGCAGCTCTTTACTTTAATTGTTCTCCTTTTCGGGGTCCCGACTGGGGCCGGGACTA
 75905  AACATGAAATTGCTAAATATATTAAAAATGGTAATGTATTTATAAATAAATATATTTTAA
 75965  AAAATATTTTTTTAGATTAATTATTATTTTTACTTCTTCTTAAAATTAAAAAAGGAGACT
 76025  TTTTTATATTTATATAAAATATATATAAATTATTCTTTTATTATAAATATATAAAATTAT
 76085  TTTCTTTTAATTATTTTTATAATTAATTAATTCTTCATGGCTATAGCCATAACTTTTAAT
 76145  AATATTCTTTTATTCTTTATTATTATATATATATATATTTATTATTTATTATTATAGAAT
 76205  TTATATTTATAAAAATATTAATATTTTATTTAAAATAAATAATGATTAATTTATAAAATA
 76265  TATATTAATTAAGTTTCGGGCCCCGGCTATGGGAGCCGGAACCCCCGTAAGGAGTTATTA
 76325  TATTTATAATTAAATCTTTAAATAATATATCTTAAATTATTATATTGATATTAATATTAT
 76385  ATTGATATTAATATTAAATATATATTTAATATTTAGCTTATTATTTTATAAAATTATATT
 76445  TATATATTATAATATAATTAAATATATTATAAATTTAATAATTTAATAAAAATATTCTTT
 76505  TTATAATTATTATAATAATTAAATAAATAATAATAATAAGAATAATTAATGTATAATTTT
 76565  TTTATAAATATTATATATTTTTATATTAATAGTTCCGGGGGCCGGCCACGGGAGCCGGAA
 76625  CCCCGAAAGGAGAAATATTAATAAAATAAAATAAAATTATAATATAATTAAATTATAAGA
 76685  ATTATATTTACTCCTTTTATAATTTATATTTATAATATAATATAATATAAAATAAATATA
 76745  ATATAATATAAAATAAATATAATGTAATAGGTATTCACTCCTCTTTGGGGTTAATATNNN
 76805  NNNNNNNNNNNNNNNNNNNNNNNNNNNNNNNNNNNNNNNNNNNNNNNNNNNNNNNNNNNN
 76865  NNNNNNNNNNNNNNNNNNNNNNNNNNNNNNNNNNNNNNNNNNNNNNNATTATTTAATAAT
 76925  AATNNNNAATAAATAAATAAATAAATAAATAAATTAAATAAATAATAATATTATTATAAT
 76985  TACTTTTTAATAAATAATATTAATATAATATTATATTAGTATTATAAATAGACTTTTTAT
 77045  TATTTTATATATAATATAGTCCGGCCCGCCCCCGCGGGGCGGACCCCGAAGGAGTAATAT
 77105  ATTATATAATTATTATTTTTAATTATAAATAAAATATAATTATTATTTATTATATAATTT
 77165  ATATAANNNNNNNNNNNNNNNNNNNNNNNNNNNNNNNNNNNAATTAAATATAATAATTAA
 77225  TAATATTAAAGTTTTATATATATTAATATATTATAAAAGGTTNNTATATATATATAATAA
 77285  GATAAGTAATAAATTAATTAATTAATAATATAAAAATATATATTATATATTATGTTTTAT
 77345  TTATATATATATATATATTATGTATTATTATATAAAAATATATATATATTATATTATAAG
 77405  TAATAATAAGTATTATATTATATATA
;     G-trnF(gaa) ==> start
 77431  GCTTTTATAGCTTAGTGGTAAAGCGATAAATT!GAA!GATTTATTTACATGTAGTTCGAT
 77489  TCTCATTAAGGGCA
;     G-trnF(gaa) ==> end
 77503  ATAATAATAATATATTAATTAATAATTAATTTATAATAAATATATTATAATAATTANNAT
 77563  ATATATATATAATATATTTAATACAAAGAAAATATATATTATATCTCNNNNTTATTTATT
 77623  TATTAATATTTTAATAAATATAATATTATAAAAAAAAGTTTATATATTTAGTTCCGGGGC
 77683  CCGGCCACGGGAGCCGGAACCCCGGTAGGAGAAATATAAATATAAATATAAATATAATAT
 77743  AAGTTTGGTATTCATTTAATTATATTAATTAATTAAAAATATTCTAAATAAGAATAAATA
 77803  TCAATAAAGGAGTTATAAATATATATATATATTAATATATATATAAAAATATATATTATT
 77863  ATTAGTTCCCGCTTCGNNNNNNNNNNNNNNNNNNNNNNNNNNNNNNNNNNNNNNNNNNNN
 77923  NNNNCCCCTAAGGAGTTTTATTATAATAAAATTTATATATATTTAATATATAATTATAAA
 77983  AATATTATATAATAAATAATAAATAATTATTAATAATAAATAAATATAATAATAATATTA
 78043  TAATAAATTTATAAATGATTATAATAAATTTATATTAATTTTTTATTT
;     G-trnT(uuag) <== end
 78091  TGTAAATACTAAGATTTGAACTTAGATAATATGCAC!CTAA!AAACATACATTTTACCAT
 78149  TAAATTATATTTAC
;     G-trnT(uuag) <== start
 78163  CTTATTAATTATATAAATTTTATTAAATATATAATATATTAATTATATAAAAATTATTAA
 78223  ATAAATATATAATATATTATATATAATTTATAATATATATATTATAAATATTATTATATA
 78283  TAAAATATAATATACTACTTATAAAAATATATATATATATATAAATATATATATAAATAA
 78343  ATATTTTATATATTAAATTAAATAATTATTAATAAATTTAATTATAAAGTATCATTTTCA
 78403  ATAGGAATATTAAGAAGGTTATAATAATTATATGAATTATTATAATTATATATATATAAA
 78463  TAAATAAAATAATAATTATAATAATTAATAAGAGTTTTGGATATATATCTGTGGAGTATA
 78523  TATTTTATAA
;     G-trnV(uac) ==> start
 78533  AGGAGATTAGCTTAATTGGTATAGCATTCGTTT!TAC!ACACGAAAGATTATAGGTTCGA
 78591  ACCCTATATTTCCTA
;     G-trnV(uac) ==> end
 78606  AATCTAGATATAATATTATATCTATCTTAATATAATAATATTTATTTATTAAATAAAAAA
 78666  AAAATAAATAATATTAATTAATATAAGATTCTTTTTTAATTATAATAATAAATAAATAAA
 78726  AAGAAGATATTATCAATGATTTATATTAATAATAAATATAAATAATAAAAAATATATATA
 78786  ATATAATATAATAAATATATTTCCTTTAATATTAATAAATTAATAATAATAATAATAATA
 78846  ATAATAAAATATTTAAATAAATTATATTCAATACAAATTAATTATTTATATTATTAATAA
 78906  TTGAATAAATAATCCGATCGAAAGAGATATTAATTCGATTATATTATTTATTTAATTATA
 78966  TTTAATTTAAATATATAAATTAATATATATATATTGAATTATATATAAATTAATTTTATA
 79026  ATTTTATAAATAATATATTATTATAAATATTTAATATAATTTATATTATTATTAAATAAA
 79086  AGATTTATTAAATTAATATTATTATTTAATTTTATTATATAGTTTTGAGGATAATATTTT
 79146  ATTAATATTTTTTTTATTTATTTATTTAATTATATTATATATATAATATATATATAACAA
 79206  TAAATTT
;     G-cox3 ==> start ;; mfannot: alternative ATG start pos 79195
 79213  ATGACACATTTAGAAAGAAGTAGACATCAACAACATCCATTTCATATGGTTATGCCTTCA
 79273  CCATGACCAATTGTAGTATCATTTGCATTATTATCATTAGCATTATCACTAGCATTAACA
 79333  ATGCATGGTTATATTGGTAATATGAATATGGTATATTTAGCATTATTTGTATTATTAACA
 79393  AGTTCTATTTTATGATTTAGAGATATTGTAGCTGAAGCTACATATTTAGGTGATCATACT
 79453  ATAGCAGTAAGAAAAGGTATTAATTTAGGTTTCTTAATGTTTGTATTATCTGAAGTATTA
 79513  ATCTTTGCTGGTTTATTCTGAGCTTATTTCCATTCAGCTATGAGTCCTGATGTACTATTA
 79573  GGTGCATGTTGACCACCTGTAGGTATTGAAGCTGTACAACCTACCGAATTACCTTTATTA
 79633  AATACTATTATCTTATTATCTTCTGGTGCTACTGTAACTTATAGTCATCATGCCTTAATC
 79693  GCAGGTAATAGAAATAAAGCCTTATCAGGTTTATTAATTACATTCTGATTAATTGTTATC
 79753  TTTGTTACTTGTCAATATATTGAATATACTAATGCTGCATTCACTATCTCTGATGGTGTT
 79813  TATGGTTCAGTATTCTATGCTGGTACAGGATTACATTTCTTACATATGGTAATGTTAGCA
 79873  GCTATGTTAGGTGTTAATTATTGAAGAATGAGAAATTATCATTTAACAGCTGGACACCAT
 79933  GTTGGATATGAAACAACTATTATTTATCTACATGTTTTAGATGTTATCTGATTATTTTTA
 79993  TACGTACTATTTTATTGATGAGGTGTTTAA
;     G-cox3 ==> end
 80023  TACTAAAAAATTATATATCTAAATGATTAATATATATATTATTAATAATTAACAATAATT
 80083  AATATATTATAATTTATATATATATATTTTATATTATTATAATAATATTCTTACAAATAT
 80143  AATTATTATATATTATTCCTTCAAAACTCCTAACGGNNNNNNNNNNNNNNNNNNNNNNNN
 80203  AATAATATAATCATTATACTCTTTTTTCATTTACCTTTTATAAAGATAATTAATAAATTT
 80263  ATTTAATATTTATNNAAAAAAAAATATAATATTAATATAATATAATATAATAATGTAATT
 80323  ATTTATATTTTTATATTCCTTCGAGGTCACCGCCTCACCTCCAGCGGGACTTTTTTAATA
 80383  TGATATAATATAATATAAATATTATTAATTTAACTAATATATAAATTCATATATATATAT
 80443  ATATTATTAATATTATTTTATAAAAAATATTTTTTATTTGATTATTATTAAATATTATAT
 80503  AAAANNNNNNNNNNNNNNNNNNNNNNNNNNNNNNNNNNNNNNAAATATTAATATATTATA
 80563  AATATACTATTTATATAATTATTTTTTGAAGTGAGCACCTATTTTATATATATTTTATAT
 80623  ATATTTTATTATATTTTATTAAAAATAGGTGTGAACCTCCATGAGAGAGGAATGAATACC
 80683  TATTTTATAAAGTATATTTTATATTCTATATATTATAAATATGAACCAAAAAAAGGAGTT
 80743  TAAAATTTAATTAAATTTAATTAATTGAATTTCTTTATTATTATTATTATAATTATTAAA
 80803  CCCTTTATTAATATAATAATATATTATTTATTATCAGAATTCCTACCCTTTTTATAATTT
 80863  ACATCTTTAATAATATAATTAAATATAATATGTTTATTAAATATTATATAAAAANAAAAA
 80923  TAAAAGTATATATATATATATAAATGATAAATAACAAGTAATTCACACTTATATAAATTT
 80983  AAATATAAAGTTCCAAAAGAAGTATTCATTAAATAAATTATCATTAATTAATTATAATAA
 81043  ATTTATTTAATATTATTAAAGATTAATTTATAATAATAATTATTATTATTATTATTAATA
 81103  NNAATAAAATATATAAATAATTAAATAGTTCATATATTCAAAAGAATTAGAATTAAACTT
 81163  TAATAAGTGTATTTAATATATAGAATATTAATAGAATATTTATTCTATTTATATATATAT
 81223  TTATATATATATATATTAAATAATATTATTTATATTATATTTTATATATATATTATTAAT
 81283  ATAAAAAGTATATTATATGTATTATATATATTATATATTATATATTTAATAATATATTAC
 81343  TCCTTTGNNNNGGGTCCGCCCCACGGGGCGGGCCGGACTATTATAATTAATAATTTTATA
 81403  AAGTTCCGGGGCCCGGCCACGGGAGCCGGAACCCCGAAAGGAGAATAAATAATTATATAT
 81463  CTTCTTCTTAATTAAATTAAATTAAATTAAATTAAATTAAATTAAATTAAATTAAAAAGG
 81523  GGTTCGGTCCCCCTCCCTAACGGGAGGGGGTCCCTCACTCATTCAAACTATAATTTAATA
 81583  TATTATGATATTATTTATAATTTATAATATAATGTATAATATTATATTATAAATATTATA
 81643  TAAAAATAAAATGATATATATAATAATAATAATAATAATAATAAAAAAATAGAAAAGAAT
 81703  AATTTTTATTATTTTAGTATATATAAGAATTTAATAAGTTATATTATTGCGGACACCGTT
 81763  ACGCGGAGTGGGGACTATTATATTTTACCTATATATATTAATATTATTATAATTTCCTTC
 81823  TTTAAAAGAAAAAAGGAATTCGAGAACTTATTATTATATTAATATATTAATAATAAATAA
 81883  TAATAAATAATAAAAAAGTAAATAATTATAAATTATATAAAAATATAATTTTATTATTAA
 81943  GAAAGGAGTTTAAATATAAAATATAATATTATCATTAAGTTCTAATAAAGGTATATAATG
 82003  AAGATCTATTAGAACCTAAAAAGAATATTAATATATCTATTATAAAATAATAATAATAAA
 82063  TATAAATATAAAAATAAATTGTAATATTTATAAATAATAAAAAAAAATAAATAAGGAATA
 82123  TATTAATTATTAATAATAAATAAATTATATTAAAATATAATATTATTATTAAATTAAAGA
 82183  ATTATATTAAATATATTTATTAAAATTTTATAAATAAGTTAATATTTTATTAAATAATAT
 82243  TTATAAATAATAAAAAAAAATAAGTATATAATTATTAATATATTAATTTATTATGTTATA
 82303  TATTTATATATTTCAAATATATAAGTAATAGGGGGAGGGGGTGGGTGATAATAACCAGAA
 82363  TATTAAATAAATACAGAGCACACATTTGTTAATATTTAATAATATAATCAATAAATATAT
 82423  TATAATAATATAATATAATTAATAATAGATATAAAGTATAAACAATATAATAAATTATAT
 82483  AAAATAAATATAAATTAAAAATAAAAACCAAATAATTAATATAATAAATGATAAACAAGA
 82543  AGATATCCGGGTCCCAATAATAATTATTATTGAAAATAATAATTGGGACCCCCACAATAG
 82603  AATAAAAAATAAAAAGAATTAATAATATATAAATAATATAAAATATATTATATATATATA
 82663  TAATATATATATATATATAATAAAAAAAAATATATAATATAATATATATATATAAAATAA
 82723  TAAATTATATATATATATATAAAATAATAAAAAANNNNNNNNNNNNNNNNNNNNNNNNNN
 82783  NNNNNNNNNNNNNNNNNNNNNNNNNNNNNNNNNNNNNNNNNNNNNNNNNNNNNNNNNNNN
 82843  NNNNNNNNNNNNNNNNNNNNNNNNNNNNNNNNNNNNNNNNNNNNNNNNNNNNNNNNNNNN
 82903  NNNNNNNNNNNNNNNNNNNNNNNNNNNNNNNNNNNNNNNNNNNNNNNNNNNNNNNNNNNN
 82963  NNNNNNNNNNNNNNNNNNNNNNNNNNNNNNNNNNNNNNNNNNNNNNNNNNNNNNNNNNNN
 83023  NNNNNNNNNNNNNNNNNNNNNNNNNNNNNNNNNNNNNNNNNNNNNNNNNNNNNNNNNNNN
 83083  NNNNNNNNNNNNNNNTAAGTATATATAATAAAATTTAATAAAAAAAAATAATTATATAAT
 83143  AAATATATATATTATAATATTANATAAATATAAAATATAATTGATATTAACATTATATAA
 83203  TTAATAATATAATCAAATAATATAAATATAATATNAAAAGTTTTAATTATTAAAATTATA
 83263  TAAATATTATTTAATAAAAATAAAAATAATAATAATAATAATAATAATAAAGTCCGGCCC
 83323  GANNNNNNNNNNNNNNNNNNNNNNNNNNNNNNNNNNNNNNNNNNNNNNNNNNNNNNNNNN
 83383  NNNNNNNNNNNNNNNNNNNNNNNNNNNNCCCGAAGGAGATAAATATTTATATCTTTATTT
 83443  ATAATTATATATATATAAAAGTTTATTAAAATTTATAATAATAATATAAAAAAGTATATA
 83503  ATAAATTTATTATAAATAAATAAATATTTAGTAATAATATTTAATAAAATTATAAATATT
 83563  ATAAAAAAAATATTAATAATAAATAATAAATATATAATATAATATAATATAATAAATTAA
 83623  TAACAATAAGATATCCGGGTCCCCTAAATAATTATTATATAAAATAATAATTGGGACCCA
 83683  TACATATAAATATAAAATATTTTAATATTTATATATAAATAATAATAATATATATTTATA
 83743  TTATATTATAATATAACCCCTTCCAATTAATATTAATATTAATATTAATTACTTCCTTAA
 83803  AAAAATAATAATTAATTAATTGATTTTTATATTAATATAAAAAAGTTAATATATATATTT
 83863  ATATATAAATAATATAAATTAATATAAAGATAATAAGTCCCCGCTTTCAGCGCAGTGAGG
 83923  GACCCCCTCCCGTAAGTATACGGAAGGGGAAACCGAACCCCAAAGGAATAATAAATAATA
 83983  GTATGTATTTAAATAAATATTTAATATACTATTTTTTTTTATTATTATTATAATATATTT
 84043  ATAATAATATATTTAATTATAATTTATAAAAAAGAGATATAATATTTTATTATATATAAT
 84103  ATTAATATAATACAAATTAACATTATTTAATTATTATTAATAATATTTAACTTTATTATT
 84163  ATCTTCTTCGGTTGGANTNNTTATTNNNNNNNNNNNNNNNNNNNNNNNNNNNNNNNNNNN
 84223  NNNNNNNNNNNNNNNNNNNNNNNNNNNNNNNNNNNNNNNNNNNNNNNNNNNNNNNNNNNN
 84283  NNNNNNNNNNNNNNNNNNNNNNNNNNNNNNNNNNNNNNNNNNNNNNNNNNNNNNNNNNNN
 84343  NNNNNNNNNNNNNNNNNNNNNNNNNNNNNNNNNNNNNNNNNNNNNNNNNNNNNNNNNNNN
 84403  NNNNNNNNNNNNNNNNNNNNNNNNNNNNNNNNNNNNNNNNNNNNNNNNNNNNNNNNNNNN
 84463  NNNNNNNNNNNNNNNNNNNNNNNNNNNNNNNNNNNNNNNNNNNNNNNNNNNNNNNNNNNN
 84523  NNNNNNNNNNNNNNNNNNNNNNNNNNNNNNNNNNNNNNNNNNNNNNNNNNNNNNNNNNNN
 84583  NNNNNNNNNNNNNNNNNNNNNNNNNNNNNNNNNNNNNNNNNNNNNNNNNNNNNNNNNNNN
 84643  NNNNNNNNNNNNNNNNNNNNNNNNNNNNNNNNNNNNNNNNNNNNNNNNNNNNNNNNNNNN
 84703  NNNNNNNNNNNNNNNNNNNNNNNNNNNNNNNNNNNNNNNNNNNNNNNNNNNNNNNNNNNN
 84763  NNNNNNNNNNNNNNNNNNNNNNNNNNNNNNNNNNNNNNNNNNNNNNNNTTATTAAAAAAT
 84823  ATTAAATATTATAAATATATTATAAATATATTATAAATATATTATAAATATATTATAAAT
 84883  AGAATATAATATAATATTATATATTATAATGATAAAGATTATATATATTTTCNTTTTTTT
 84943  TTTATTTATTATTTTTAATAAGTAAAAATTATATTATATATATATATATATTAAATTTTA
 85003  TAAGTAATATAATATAAGTATTAATATATAAA
;     G-trnM(cau)_2 ==> start
 85035  TGCAATATGATGTAATTGGTTAACATTTTAGGGT!CAT!GACCTAATTATATACGTTCAA
 85093  ATCGTATTATTGCTA
;     G-trnM(cau)_2 ==> end
 85108  ATAAATTAATATATAATATTTCTAAAAAAGTATAATAAAATATATTATAAGAAGAATATA
 85168  TTATATAATAATTATATTAATAATATTAATAAATAATATATAAATAATTATAAAAAAGTA
 85228  TATAATATTAATCAATTAATTAATTAATAAATATAAATAATATATTAATTTTTAATTAAT
 85288  TTGAATAAGATATTTATATTATTAA
;     G-rnpB ==> start ;; mfannot: Approximate position
 85313  TAGGAAAGTCATAAATATATAAATTATATTATATAATTAATATAATAATAAAATAAATTA
 85373  TATATTTTATTTATAATATTATTTCTTTATAAGATNAAATATTATCTAATTAATAATTAG
 85433  ATTGAATAATATTTATAAAGAAATATATATAAAAAGTCATTATATAAATTAAATTATAAT
 85493  TTAAATAAATTTTATATAAATTAATATAATATTAATAAAGTAATTAGTATAAATAAATAA
 85553  TATGAAAATAAAACTTAATAAATATATAAATATAGTCCGGCCCGCCCCCCCGAGGCGGGC
 85613  GGACCCCGAAGGAGTGAGGGACCCCTCCCTAATGGGAGGGGGACCGAACCCCTTTTTAAG
 85673  AAGGAGTCCATATATATATATTAATANNAAAAAGTAATATATATATATATATTGGAATAG
 85733  TTATATTATTATACAGAAATATGNNNNN
;     G-rnpB ==> end
 85761  NNNNNNNNNNNNNNNNNNN
