# Supplementary material for: Global Characterization of Fungal Mitogenomes: New Insights on Genomic Diversity and Dynamism of Coding Genes and Accessory Elements
Source: Front Microbiol. 2021 Dec 1;12:787283. doi: 10.3389/fmicb.2021.787283 (PMC8672057; doi:10.3389/fmicb.2021.787283)
Supplement: Supplementary File 1 — de novo annotation files of the 685 mitogenomes investigated in this study. Annotation was performed with the Mfannot program. [file Data_Sheet_1.ZIP › Supplementary_FileS1/CP008082.1_Saccharomyces_cerevisiae_strain_T8_mitochondrion_mitogenome_g3.mfres]

;; Masterfile modified automatically by mfannot version 1.35
;; on Sat Dec 26 22:45:09 2020 by user pfonseca on host LGCM-PROC
;;    - Gene Totals: 45
;;    - List of genes added:
;;      atp6                 atp8                 atp9                
;;      cob (4 introns)      cox1 (7 introns)     cox2                
;;      cox3                 orf101               orf118              
;;      orf1346              orf175               orf236              
;;      orf306               orf316               orf326              
;;      orf348               orf373               orf383              
;;      orf386               orf474               orf785              
;;      rns                  rps3                 trnA(ugc)           
;;      trnC(gca)            trnF(gaa)            trnG(ucc)           
;;      trnH(gug)            trnI(gau)            trnK(uuu)           
;;      trnL(uaa)            trnM(cau)            trnN(guu)           
;;      trnP(ugg)            trnQ(uug)            trnR(acg)           
;;      trnR(ucu)            trnS(gcu)            trnT(aag)           
;;      trnT(ugu)            trnT(uuag)           trnV(uac)           
;;      trnW(uca)            trnX(nnn)            trnY(gua)           
;;
;; end mfannot
;;


>CP008082.1 Saccharomyces cerevisiae strain T8 mitochondrion gc=3
     1  NNNNNNNNNNNNNNNNNNNNNNNNNNNNNNNNNNNNNNNNNNNNNNNNNNNNNNNNNNNN
    61  NNNNNNNNNNNNNNNNNNNNNNNNNNNNNNNNNNNNNNNNNNNNNNNNNNNNNNNNNNNN
   121  NNNNNNNNNNNNNNNNNNNNNNNNNNNNNNNNNNNNNNNNNNNNNNNNNNNNNNNNNNNN
   181  NNNNNNNNNNNNNNNNNNNNNNNNNNNNNAAAAATAATGTTTATTCTTTATATAAATTAT
   241  ATATATATATATAATTAATTAATTAATTAATTAATTAATAATAAAAATATAATTATAAAT
   301  AATATAAATATTATTCTTTATTAATAAATATATATTTATATATTATAAAAGTATCTTAAT
   361  TAATAAAAATAAACATTTAATAATATGAATTATATATTATTATTATTATTAATAAAATTA
   421  TTAATAATAATCAATATGAAATTAATAAAAATCTTATAAAAAANNNNNNNNNNNNNNNNN
   481  TTAAAAATAAAAAGGGGTTCGGTCCCCCCCCTTCCGTATACTTACGGGAGGGGGGTCCCT
   541  CACTCCTTCTTAATTAAATTATCTTAATTAAATTATCTTAATTAAATTATCTTAATTAAA
   601  TTATCTTAATTAAATTATCTTAATTAAATTAAAAGGGGACTTTATATTTATAAAGTAATT
   661  ATATTATTATTATTATTATTATTTATTTATTTTATTTTTATTATTTTATTATATATATTA
   721  TATATTAATA
;     G-trnP(ugg) ==> start
   731  CAGATAGAAGCCAAAAGGTCAGGCGCTTTCTT!TGG!GAGAAAGACCTAGTTAGTTCGAG
   789  TCTATCCTATCTGA
;     G-trnP(ugg) ==> end
   803  TAATAATTTAATTAACCATTAAAAAAAAGTATATATATTTATCATAATATATTAAATTTT
   863  ATTACATTACAAATGAACACTTTTATTTATATNNNNNNNNNNNNNNNNNNNNNNNNNNNN
   923  NNNNNNNNNGGGGCGGGCCGGACTCCATATTATTATTATTATAATTATTATTATAATTAT
   983  TATTATAATTATTATTATAATTATTATTATAATTAAAGAGTTTTGGATACCAATATGATA
  1043  TAATATGATATAGGACCGAAACCCCTCATTTTATCATTTATTTATAATATTATAAATAAA
  1103  AAAAAATATTATATATTATAATAAAATTAATATCATAATATATTATATTATATATTATAT
  1163  TATATATATATATATATATATTCTTTTATAAAATTTATATTCTTCTTATTAAAATTAAAA
  1223  AGGGAGCGGACTTTTAATTATATTTAATTATAGTTTTTAATCATTGGTTGAGATTTCAAA
  1283  ATAAGGTATAATATTTATATTATTCTTTAACAAATATTATATTATAAAAAAAGATATAAT
  1343  ATTTATATTATTCTTTAACAAATATTATATTATAAAAAAGATATAATATTTATATATTAT
  1403  TATTAATATTATTTTTTAGTTCCGAAAGGAGAAACTTATAATTTTTATATCATTATTTAT
  1463  TATTATTTTTAATAATAACTCCTTTTAGGAATTTCCATTTAACCTTCAGCAGAGACTTTC
  1523  TAATTATAATTATATATATATAAATTTAAATACATTTATAAAAAAGTATATAATATAATT
  1583  ATATTATATATAATAATATTATTAAATGAAGTATTCTTTATTATTAATTATAGGATATCT
  1643  GGGGTCCATTAATAATTATTATTGTAAATAATAATAAGGACCCCCCCCATTATCTAATTA
  1703  ATAAATATATAAATAATCATTAATAAATATATTAATAATTATTAATAAATATATAAATAA
  1763  TCATTAATAAATATATAAATAATATATTATATTATAAAAATATAATAATAATAATTTATT
  1823  ATTAAAATATAATAATTTATTATAAAAATATAATAATTTATTATAAAAATATAATAATAA
  1883  CTCCTTTCGGGGTTCACACCTTTATAAATAATAAATAATAAATAATAAATAATAAATAAT
  1943  AAATATTAGTATTCACTAATATAAAATAATAATTATAAAAATAATCATTATTAAAAATAT
  2003  TATTAATTATTAAATTAAATACAATTAATATAATTTAGTTGTTTATATAATTTTAAATAA
  2063  TGTTTATATCAATTTAATAAAATTAAATTTATAGTTCCGGGGCCCGGCCACGGGAGCCGG
  2123  AACCCCGAAAGGAGTTTATCTATATATTATAATAACTATATGAATTTCATTATTAAAAAT
  2183  AATAAAAATAAGGAATTTTAATAAGAAGTAATATTTATTATATAATATATAAAAAATATA
  2243  TATATATATATATAAAAATATATATAATAAGTTTTATTATAATATATATTAAATTAATTA
  2303  TTATGAGGGGTTCGGTTCCCTTCCGGACCCCAATTCATCTCATCTCATTTTATTTCATCT
  2363  CAATATCATCTAATCTCATTTCTTTATAGATTTTACATATATATAAATATAAATATAAGA
  2423  TATTCACATTTATATATAATATAATATAATATAATAGATATTTATTCCNNNNNNNNNNNN
  2483  NNNNNNNNNNNNNNNNNNNNNNNNNNNNNNNNNNNNNNNNNNNNNNNNNNNNNNNNNNNN
  2543  NNNNNNNNNNNNNNNNNNNNNNNNNNNNNNNNNNNNNNNNNNNNNNNNNNNNNNNNNNNN
  2603  NNNNNNNNNNNNNNNNNNNNNNNNNNNNNNNNNNNNNNNNNNNNNNNNNNNNNNNNNNNN
  2663  NNNNNNNNNNNNNNNNNNNNNNNNNNNNNNNNNNNNNNNNNNNNNNNNNNNNNNNNNNNN
  2723  NNNNNNNNNNNNNNNNNNNNNNNNNNNNNNNNNNNNNNNNNNNNNNNNNNNNNNNNNNNN
  2783  NNNNNNNNNNNNNNNNNNNNNNNNNNNNNNNNNNNNNNNNNNNNNNNNNNNNNNNNNNNN
  2843  NNNNNNNNNNNNNNNNNNNNNNNNNNNNNNNNNNNNNNNNNNNNNNNNNNAAATAATTTA
  2903  TTTAATGAAATTATTAATTATAAATAAAAATAATAATTTTTAAAGATGTAATATAAAAAT
  2963  AAATATAATATAATTTAGGATAATTATATAAAATATTTATTATATATAGTTTTTATAAGG
  3023  AGTTTAAAAAGTGATAATATNNNNNNNNNNNNNNNNNNNNNNNNNNNNNNNNNNNNNNNN
  3083  NNNNNNNNNNNNNNNNNNNNNNNNNNNNNNNNNNNNNNNNNNNNNNNNNTAATTATTTAT
  3143  ATATATATTTAATATTATTTTTATATAATTTTATATTAAAGTATTATAATTATATATTTA
  3203  ATATTTTTTTTATATAATTTTATANTATTTATTTATTTATTTATTTATTTAAAAATATTA
  3263  TAATCATATATTTAATATTATTTAATATATTTTATATATTATATCTTTTATTGATTTATA
  3323  TATATATAGATTTAATAAATATATATATATATATATATATAAATATTCATTATATATTTA
  3383  TTATTATTATTATTANNNNNNNNNNNNNNNNNNNNNNNNNNNNNNNNATATATATTATTA
  3443  ATTATGGGTATCCTAATAGTATATTATTATTTTTAATAATAATTTATGATTTATGAATAA
  3503  TAAATAAGTAGGGAATCGGTATGAATATCGAAAGGAGTTATATATTATTAATTATTTATA
  3563  ATTATTTTATATATTATTAATTATTTATAATTATTTTATATATTTATAATTATTTTATAT
  3623  AGATAGGTTAGATAGGATAGATAGGATAGATAGGGGTCCCATTTATTATTTACAATAATA
  3683  ATTATTAATGGGACCCGGATATCTTATTGTTATTAATTTATATATTATTCATTATTATTA
  3743  ATATATATTTAATATAATTAANNNNNATATTATA
;     G-orf101 <== end
  3777  TTATATTATATTATTTATTNAAAAAAAATCNNNNNNNNNNNNNNNNNNNNNNNNNNNNNN
  3837  NNNNNNNNNNNNNNNNNNNNNNNNNNNNNNNNNNNNNNNNNNNNNNNNNNNNNNNNNNNN
  3897  NNNNNNNNNNNNNNNNNNNNNNNNNNNNNNNNNNNNNNNNNNNNNNNNNNNNNNNNNNNN
  3957  NNNNNNNNNNNNNNNNNNNNNNNNNNNNNNNNNNNNNNNNNNNNNNNNNNNNNNNNNNNN
  4017  NNNNNNNNNNNNNNNNNNNNNNNNNNNNNNNNNNNNNNNNNNNCCGGATATCTTCTTGTT
  4077  TATCAT
;     G-orf101 <== start
  4083  TTATTATTTTATTAAATTTATTATTATTTTTAATTTATATTTATATTATATAATTAATTA
  4143  TATCGNTTATACTCCTTCGGGGTCCCCGCCGGGGCGGGGACTTTATATTTTATTATATAA
  4203  TATATTATATTCTTATAATATATTTATTGATTATGTTATANNNNNNNNNNNNNNNNNNNN
  4263  NNNNNNNNNNNNNNNNNNNNNNNNNNNNNNNNNNNNNNNNNNNNNNNNNNNNNNNNNNNN
  4323  NNNNNNNNNNNNNNNNNNNNNNNNNNNNTATATATTTATAAATATAAATCTAACTTAATT
  4383  AATAATTTAAATAATATACTTTATATTTTATAAATAAAAATAATTATAACCTTTTTTATA
  4443  ATTATATATAATAATAATATATATTATCAAATAATTATTATTTCTTTTTTTTCTTTAATT
  4503  AATTAATTAATTAATATTTTATAAAAATATATTTCTCCTTACGGGGTTCNNNNNNNNNNN
  4563  NCCGGGGCCCGAAACTAAATAAAATATATTATTAATAATATTATATAATATAATAATAAT
  4623  ATAATAATTTTATATAAATATATATTTATATATTAAATTAAATTATAATTTTATTATGAA
  4683  AATTATATCTTTTTTTTATATTTTTATATAATAAAAATATGTTATATATATATTAATAAT
  4743  AAAAGGTAGTGAGGATTAAATAAATTATATAATAATTATAACTCTTAATTATAAAATAAA
  4803  TATATATATATATATAAGTATCCATTTCCATATAATCTTTTAATAAATATTAATAAATAT
  4863  TAAAAAAAAATAATATTATAATATTTTAGTATATAATTCAATAAAATTCATTGGAGGGGT
  4923  AAATAATAATAATTTACTAATGGCAAGTTATAGTCTTAAAGGTTTTTANNTTTTTTATTA
  4983  AATTAATAAAATAATAATACCATTTATATATTCCATTATATATATATATTTAATAAAAAT
  5043  AATAATATCATTTATATATTTTATTATATATTATATATATTTTATATAAAATAATAATAA
  5103  TAAATTTATATTTTTATATATTATTATTAAATAATAATAATATAAATAACTCCTTCGGGG
  5163  TTCGGTCCCCACGGGTCCCTCACTCCTTCTTAAGAATAAAAAGGGGTTCGGTCCCCCTCC
  5223  CGTTAGTACACGGGAGGGGGTCTCTCACTCCTTCTTAAAAAATAAAAAGGTGGAAGGACT
  5283  CATATAATTTTAAATAATAATTAATACTTTAATAATAATTTGTATTTCTTTATTATTAAT
  5343  ATATTAAATATAATAATAATTAATATAATTACAATATATTAATATTATCAAATATTAATA
  5403  AATATANNTTTTTATATAATTTATTTATTTATTTATTTTTTTATTATTAAACTAATTATA
  5463  ATTGTAATTTCGTAAAGGGGGTGGGAGTAAATATATATAATTTATAATCTATATATATAT
  5523  ATATATAATTTCTTAATAAATATTAATAAATATTTATAAAAAGAATAATTTATATTTATA
  5583  ATATATAATTTATATATTTTATTTTTATTATACAATTAATATAAAATATAAAATATAAAA
  5643  TATTAAATATTAAATATTAAATATTAAATATTTATTTTTATAGGGGTTATATAATAATTA
  5703  TATTTATAATTATATAATATTAAAAAGGGTATTTTTATAATTATTACATTTTTATTTTAT
  5763  TTAGAAAAATATTAATTTTAATAAGTATTGAATACTTTATATAATATAAATATTAATTAC
  5823  ATAATTAATAATTAAATAATATTTAATAATATTATTTAAATTTATTATTTATAATTATTT
  5883  ATTTATAAAATTCTATTTTTATTATTATTATTTTTATTTTATTATTAAAGATTAATATAA
  5943  TAATTATTAATATATTAAAAATCTTTTATTATATTAATATTTATAAAAAAGTATTTAATA
  6003  AAAAAGATGTATAAATTTATAAATTATATAATATTATNNNNNNNNNNNNNNNNNNNNNNN
  6063  NNNNNNNNNNNNNNNCAATTTAGTTAATCATTGTTATTAATAAAGGAAAGATATAAAAAA
  6123  TATT
;     G-trnT(aag) ==> start
  6127  CTCCTTCTTAAAAAGGGGTTCGGTTNCCCCCCGT!AAG!GGGGGGGTCCCTCACTCCTTT
  6185  GGTCGGACTCCTTCGGGGTCCGCCCCGCGGGGGCGG
;     G-trnT(aag) ==> end
  6221  GCCGGACTAATTTAACTTTTAATATTAATATTAATATTATTTATATTTTTAATATATAAA
  6281  AATAAATAATTTTATTTTTATTAATAGTATATTATATAAACAATAAAATAGTATTAATTA
  6341  TATAAAATTTATATAAAATATATATAAATTTATTATATATATATATATTAATATTTTAAT
  6401  AAAGTTTTTATTATAAATTTATTTATTTATTTATTATAATATTAATAATTTATTTATTAT
  6461  TATATAAGTAATAAATAATAGTTTTATATAATAATAATAATATATATATATATATATTAT
  6521  TATATTAGTTATATAATAAGGAAAAGTAAAAA
;     G-rns ==> start
  6553  TTTTATAAGAATATGATGTTGGTTCAGATTAAGCGCTAAATAAGGACATGACACATGCGA
  6613  ATCATACGTTTATTATTGATAAGATAATAAATATGTGGTGTAAACGTGAGTAATTTTATT
  6673  AGGAATTAATGAACTATAGAATAAGCTAAATACTTAATATATTATTATATAAAAATAATT
  6733  TATATAATAAAAAGGATATATATATAATATATATTTATCTATAGTCAAGCCAATAATGGT
  6793  TTAGGTAGTAGGTTTATTAAGAGTTAAACCTAGCCAACGATCCATAATCGATAATGAAAG
  6853  TTAGAACGATCACGTTGACTCTGAAATATAGTCAATATCTATAAGATACAGCAGTGAGGA
  6913  ATATTGGACAATGATCGAAAGATTGATCCAGTTACTTATTAGGATGATATATAAAAATAT
  6973  TTTATTTTATTTATAAATATTAAATATTTATAATAATAATAATAATAATATATATATATA
  7033  AATTGATTAAAAATAAAATCCATAAATAATTAAAATAATGATATTAATTACCATATATAT
  7093  TTTTATATGGATATATATATTAATAATAATATTAATTTTATTATTATTAATAATATATTT
  7153  TAATAGTCCTGACTAATATTTGTGCCAGCAGTCGCGGTAACACAAAGAGGGCGAGCGTTA
  7213  ATCATAATGGTTTAAAGGATCCGTAGAATGAATTATATATTATAATTTAGAGTTAATAAA
  7273  ATATAATTAAAGAATTATAATAGTAAAGATGAAATAATAATAATAATTATAAGACTAATA
  7333  TATGTGAAAATATTAATTAAATATTAACTGACATTGAGGGATTAAAACTAGAGTAGCGAA
  7393  ACGGATTCGATACCCGTGTAGTTCTAGTAGTAAACTATGAATACAATTATTTATAATATA
  7453  TATTATATATAAATAATAAATGAAAATGAAAGTATTCCACCTGAAGAGTACGTTAGCAAT
  7513  AATGAAACTCAAAACAATAGACGGTTACAGACTTAAGCAGTGGAGCATGTTATTTAATTC
  7573  GATAATCCACGACTAACCTTACCATATTTTGAATATTATAATAATTATTATAATTATTAT
  7633  ATTACAGGCGTTACATTGTTGTCTTTAGTTCGTGCTGCAAAGTTTTAGATTAAGTTCATA
  7693  AACGAACAAAACTCCATATATATAATTTTAATTATATATAATTTTATATTATTTATTAAT
  7753  ATAAAGAAAGGAATTAAGACAAATCATAATGATCCTTATAATATGGGTAATAGACGTGCT
  7813  ATAATAAAATGATAATAAAATTATATAAAATATATTTAATTATATTTAATTAATAATATA
  7873  AAACATTTTAATTTTTAATATATTTTTTTATTATATATTAATATGAATTATAATCTGAAA
  7933  TTCGATTATATGAAAAAAGAATTGCTAGTAATACGTAAATTAGTATGTTACGGTGAATAT
  7993  TCTAACTGTTTCGCACTAATCACTCATCACGCGTTGAAACATATTATTATCTTATTATTT
  8053  ATATAATATTTTTTAATAAATATTAATAATTATTAATTTATATTTATTTATATCAGAAAT
  8113  AATATGAATTAATGCGAAGTTGAAATACAGTTACCGTAGGGGAACCTGCGGTGGGCTTAT
  8173  AAATATC
;     G-rns ==> end
  8180  TTAAATATTCTTACATAAATATTAATCTAAATATTAATATAAATATAAATATTAATAGTT
  8240  CCGGGGCCCGGCCACGGGAGCCGGAACCCCGAAAGGAGAAATATAAATATNAATATNNAT
  8300  TTTAATATNAATATAAATATAAATATAANNATATTTTAATATAATATAATATAATATATA
  8360  ATATATTATATAAATATAATATATAAATAATATAATAAAATATTTTAATATATATATAAT
  8420  ATAATATAATTATTATTATAATTTAATATAAATTATTATTATAATTTAATATAATAAATA
  8480  AATAAATAATTATAATTATAATTATAATTATAATCTCAATATATAAATGATAAATTATTA
  8540  TAAATACGAAGGAAATAATTGATTTTTANNNNNNNNNNNNNNNNNNNNNNNNNNNNNNNN
  8600  NNNNNNNNNNNNNNNNNNNNNNNNNNNNNNNNNNNNNNNNNNNNNNNNNNNNNNNNNNCG
  8660  CGGCCGGACTATTATTCATTTTATATATTAATGATAAATCATTAATTATTATTAATAAAT
  8720  TTATTTATAATATTTAATTTTATATATTATTATTTATAATAAAAAAAATTATATTATAAC
  8780  AATTTAATTTTAATTTTTATTTTTAAATTATAAAATTAATAATTTATTTGTTTAAATAAA
  8840  ATTTATAACTCCTTCGGGNNNNNNNNNNNNNNNNNNNNNNNNNNNNNNNNNNNNNNNNNN
  8900  NNNNNNNNNNNNNNNNNNNNNNNNNNNNNNNNNNNNNNNNNNNNNNNNNNNNNNNNNNNN
  8960  NNNNNNNNNNNNNNNNNNNNNNNNNNNNNNNNNNNNNNNNNNNNNNNNNNNNNNNNNNNN
  9020  NNNNNNNNNNNNNNNNNNNNNNNNNNNNNNNNNNNNNNNNNNNNNNNNNNNNNNNNNNNN
  9080  TTATAATTATTACATATAATTATTATTATTCACTTCTTATTAAAAATAATACTCGATATA
  9140  ATTTATATAATTTATTTTAATATATATATATTTATATATAATATAATATATATATTTATT
  9200  TATTATAATCATTTTTTTTTNACTTAAAATAAAACTTATTATAATTTATATAATTTATAA
  9260  TTTTTATATAAAAATAATTATATAATTTTTTTTTATTTATATAATAATAATATTATTTGT
  9320  TNNNNNTTATATATTATATATATAATNAATAAATAAATAATTAATAATAATAAT
;     G-trnW(uca) ==> start
  9374  AAGGATATAGTTTAATGGTAAAACAGTTGATT!TCA!AATCAATCATTAGGAGTTCGAAT
  9432  CTCTTTATCCTTG
;     G-trnW(uca) ==> end
  9445  ATAATAATAATAAAAATATGTATTTATTTAATTATTTTAATATTTCTCCTTTCGGGGTTC
  9505  CGGCTCCCGTGGCCGGCCCCCGGAACTATTAATATAATATAATATAATATAAATATTCAT
  9565  TTATCTTTTTTTTAATATTCNNNNTTAATTAATTAATTAATATATTAATTATAAAAAATA
  9625  TATTATAATTTTATTATTAATAAGTATAAATATATTATTAATAATAATTTATTAAAAATA
  9685  TATTATTATAATATATTAATATATCATAATTATAATCAATATTATATTATTTAATTTTAT
  9745  AATACTTAATTATTAATATATTATTCATATATATATAAATTAAATTAAATTAATTATATT
  9805  GAATATATAAATATATATATATATAAATATATAAAAAATTATATAAATTATTTTAAGANN
  9865  NNNNNNNNNNNNNNNNNNNNNNNNNNNNNNNNNNNNNNNNNNNNNNNNNNNNNNNNNNNN
  9925  NNNNNNNNNNNNNNNNNNNNNNNNNNNNNNNNNNNNNNNNNNNNNNNNNNNNNNNNNNNN
  9985  NNNNTAAGATTATATATATANNATATATATATATATTATATATAAAATATAAATATATAA
 10045  ATAATATAAAAATTAATAAAATAAATAAAATAAATTAGTCCGATCGAATCCCCTATNNNN
 10105  NNNAATTAAATTAAATTAAGAAAGAGATAAATTTATATAAAATATTATTTATAATTAATT
 10165  ATAATTAAATTATAATATAATATAATATAAATAATAATATNNNNNNAATAAAAATAAAAT
 10225  AATATTAGATTATATTATATAATTTATATAANTTTTTAATAATAATAATAAATAAGTTTA
 10285  TTTATAATTATAAATATAAATATAAATATAAATAAAGAAGGTATTATATTTTATAAAATA
 10345  TAATAATAATACAAAATTTATATTTTAATAAATATTAATATAAGTTTAAAGTTCCGGGGC
 10405  CNNNNNNNNNNNNNNNNNNNNCGAAAGGAGAAATAAATAATATATTTATAAAAAATTAAA
 10465  TAAATAAATATTATCTATTTAAAAATAAATATAATATAATATAATATAATAATTCTAAAT
 10525  ATAAATAATATTTATTATAATTATTATAATAATTGTATTATTTATTAATAATATATATAA
 10585  TTATATTAAAACTAATATTACATTATTTTGTATATTTAAACAATTAAATTGATTATTCTT
 10645  ATTTGTAATCTTTATTTATTTTATTATATCTTATTAATGATAAATTATAATTATTATTAA
 10705  AATAATAATTTACTTCTTTTGATATAAAAATAAAATAATATAGTTNNNNNNNNNNNNNNN
 10765  NNNNNNNNNNNNNNNNNNNTAAAATAAATATATTATATTTTTATTCCTTCCTATTAAAGG
 10825  TAAAGACTCGATTCTCATAATTAAATTTATATCCTTCGGCCGGATTAATTTATTTTATTT
 10885  ATATTTATATTTATAGTGAATACCTTTTTTAATATTTATTTTTAATATTTATTTTTAATA
 10945  TTTTATTTTTAATAAAATATAATCTTGTAAGTAAGAAAAGAATTTCGGTGATTGGAACCT
 11005  TGAAAGGATAAATTTCTTATTTATTATAATATTTATATTAATAGTTCCGGGGCCCGGCCA
 11065  CGGGAGCCGGAACCCCGAAAGGAGTATTATTAAACATTTAATATATTATATTAATATTTA
 11125  ATTTAAATGATTAATATATTATTATAATAATATTTATTTTATATTAAAATATTATAATTA
 11185  ATATATATATATTTATTTTAATAATATTATTATTATTATTATTAAAATTATTATTTTTAT
 11245  AAATATATATATATATATATATATATTATTTTTATTCTTATATAAATTATATNNAAAAAA
 11305  TATATATAATATATAATTAATTAATATATATTATTTAAATTATATATTATTTAAAATACT
 11365  TTTTATATTATATCTTCTTTAGATTAAAATATAATTATTATTTATATTATAATTATTTAT
 11425  GAAATATTATTCTTAAAATAAAAAAGAGGTTTAGACTATATATTTATTATTTATAAACTT
 11485  ATTATATTATTTATTATTAATAGTTCCGGGGGCCGGCCACGGGAGCCGGAACCCCGAAAG
 11545  GAGAAATAAATAAAATAAAAAATAATAAATATTAATATTATTAAATATTATTTATAATAA
 11605  ATATTAATATTATTAAATATTATTCATATTAATAAATTTTATTATTATTTGTAATATATT
 11665  AAATATTAATAATATATATATTATTTATTATAATGAAAACCTATCCTAAATTATCCTATC
 11725  ATATAATATCATATCATATTATATCATATCTTATTATATGATATATAAAGTATTCACTCT
 11785  ATATGAAGTTATGATTATTATATAAATCTTATTTTATTTTTATTTTTATTTGGACTAATA
 11845  ATAATTATAATAATAATTATTGATATGTTCTAATATTAATAAATACATATCTATATTATA
 11905  ATATAAATATTCATTTCTTACNNNNTAATAAAAAGTTTTTATATTCATTATAATATAAAT
 11965  ATATAAATATATATAAATATTTTAATAATTATAATTATATTAAGATATTATAAATATATA
 12025  TTTATTTTTTTTTATAAAATAAATAAATAAATAATTAATTAATATTTTTATATTATAACT
 12085  TATTTTTATAATAATAATAAGTATTTTANTTTTTATTATATTATTATTTATATAATTATA
 12145  TATATATTAATTTTAATTTAATTAATTAATTAATTGGTATTTGGCATATAATATCAATTA
 12205  ATTGTAATTCTTATAAGAATTAATTAATTAAT
;     G-orf118 ==> start
 12237  ATGCTTTTTANANNNNNNNNNNNNNNNNNNNNNNNNNNNNNNNNNNNNNNNNNNNNNNNN
 12297  NNNNNNNNNNNNNNNNNNNNNNNNNNNNNNNNNNNNNNNNNNNNNNNNNNNNNNNNNNNN
 12357  NNNNNNNNNNNNNNNNNNNNNNNNNNNNNNNNNNNNNNNNNNNNNNNNNNNNNNNNNNNN
 12417  NNNNNNNNNNNNNNNNNNNNNNNNNNNNNNNNNNNNNNNNNNNNNNNNNNNNNNNNNNNN
 12477  NNNNNNNNNNNNNNNNNNNNNNNNNNNNNNNNNNNNNNNNNNNNNNNNNNNNNNNNNNNN
 12537  NNNNNNNNNNNNNNNNNNNNNNNNNNNNNNNNNTGTTTTTATTTATTATTTTATTAA
;     G-orf118 ==> end
 12594  ATTTATTTTAATTATTTATTTATAATTTATATTATACAATTTATTATTTCGTTAATACCT
 12654  TTATTTATATTATATAATATATTATATTATTATAATATATTTATTGATTATATTAATACA
 12714  TTTAACTAATGTGTGCTCTATATTTATTGAATAGTTTGGTTCTTATCACCCACCCCCTCC
 12774  CCCTATTACTTATCNNAGGTCCCGGTTTCGTAAGAANNNNNNNNNNNNNNNNNNNNNACT
 12834  AAAAATATAACTACATTACTTTTTTAATATATATAACAATATATATATATATATATATTA
 12894  ATTATATAAAATATAATACTCTATATTAAATATTATTTTTATCAATATTTATTTATTTAT
 12954  ATAATAATAATAATAATAATCAATATTAATTATTTACATATATAAGATTAATATTATTTA
 13014  ATATATTATGAATAATTTAATTAATAAATCTTTAAATATTATCATAAAAATATAAATTAA
 13074  ATAATTTCTTATTTATAATAAAGAATAATAATATATATAAATATAATAAAGAATGTAAAT
 13134  AATATATATATAATATAATATAATATAAAAAATATATATATATATAAATATATATATAAT
 13194  ATATAGATAATAATATTTTTATATAATTTATTTTATTATTAAGTAATGAATAATTATAAA
 13254  ATCAATATATTAAATAATATATTTATATTAGTTCGGTTTAGTTGGTATTTTGTAATGAGT
 13314  AAAAAGTAATATATAATATTAAATAATAAGTATTGATATAAGTAATAGATATAATAATAA
 13374  TATTATTAATATTTTATATAAATAATATTAATAATATAGATTATGAAAGAGAGTATTAAT
 13434  ATCATTAAATATATATATATGTTATATAATTTAAATGATTTTAATATATATATATATATT
 13494  ATATTATAGATTATGATACATTTATATAAATAATATATATATAAAAATTAATTATACTAT
 13554  TACTTTATAATATAATAATATTTATTTATAAAGATATAAAAGAATTGTTTAAAGTTATAA
 13614  CTAAAATATTATATAGTATTCATTAATAATTAATATTATAAATTCAACTATTGTTATATT
 13674  TATAAATAGAATAATATATTATTATCCTTTAAGATATAACAATAATTATTTAAATTAAAT
 13734  TAAATTAAATTTAATTAANNNNAATTTTTAATGAATATAATAATAATAATATTATTAAAA
 13794  TTAATATATAAAAAAAAAGTAAAA
;     G-cox1 ==> start ;; mfannot: alternative ATG start pos 13764
;     G-cox1-E1 ==> start
 13818  ATGGTACAAAGATGATTATATTCAACAAATGCAAAAGATATTGCAGTATTATATTTTATG
 13878  TTAGCTATTTTTAGTGGTATGGCAGGAACAGCAATGTCTTTAATCATTAGATTAGAATTA
 13938  GCTGCACCTGGTTCACAATATTTACATGGAAATTCACAATTATTTAATG
;     G-cox1-E1 ==> end
;     G-cox1-I1 ==> start /group=II (6.19e-14) ;; mfannot: splice boundaries uncertain
 13987  tttagnnnnnnnnnnnnnnnnnnnnnnnnnnnnnnnnnnnnnnnnnnnnnnnnnnnnnnn
 14047  nnnnnnnnnnnnnnnnnnnnnnnnnnnnnnnnnnnnnnnnnnnnnnnnnnnnnnnnnnnn
 14107  nnnnnnnnnnnnnnnnnnnnnnnnnnnnnnnnnnnnnnnnnnnnnnnnnnnnnnnnnnnn
 14167  nnnnnnnnnnnnnnnnnnnnnnnnnnnnnnnnnnnnnnnnnnnnnnnnnnnnnnnnnnnn
 14227  nnnnnnnnnnnnnnnnnnnnnnnnnnnnnnnnnnnnnnnnnnnnnnnnnnnnnnnnnnnn
 14287  nnnnnnnnnnnnnnnnnnnnnnnnnnnnnnnnnnnnnnnnnnnnnnnnnnnnnnnnnnnn
 14347  nnnnnnnnnnnnnnnnnnnnnnnnnnnnnnnnnnnnnnnnnnnnnnnnnnnnnnnnnnnn
 14407  nnnnnnnnnnnnnnnnnnnnnnnnnnnnnnnnnnnnnnnnnnnnnnnnnnnnnnnnnnnn
 14467  nnnnnnnnnnnnnnnnnnnnnnnnnnnnnnnnnnnnnnnnnnnnnnnnnnnnnnnnnnnn
 14527  nnnnnnnnnnnnnnnnnnnnnnnnnnnnnnnnnnnnnnnnnnnnnnnnnnnnnnnnnnnn
 14587  nnnnnnnnnnnnnnnnnnnnnnnnnnnnnnnnnnnnnnnnnnnnnnnnnnnnnnnnnnnn
 14647  nnnnnnnnnnnnnnnnnnnnnnnnnnnnnnnnnnnnnnnnnnnnnnnnnnnnnnnnnnnn
 14707  nnnnnnnnnnnnnnnnnnnnnnnnnnnnnnnnnnnnnnnnnnnnnnnnnnnnnnnnnnnn
 14767  nnnnnnnnnnnnnnnnnnnnnnnnnnnnnnnnnnnnnnnnnnnnnnnnnnnnnnnnnnnn
 14827  nnnnnnnnnnnnnnnnnnnnnnnnnnnnnnnnnnnnnnnnnnnnnnnnnnnnnnnnnnnn
 14887  nnnnnnnnnnnnnnnnnnnnnnnnnnnnnnnnnnnnnnnnnnnnnnnnnnnnnnnnnnnn
 14947  nnnnnnnnnnnnnnnnnnnnnnnnnnnnnnnnnnnnnnnnnnnnnnnnnnnnnnnnnnnn
 15007  nnnnnnnnnnnnnnnnnnnnnnnnnnnnnnnnnnnnnnnnnnnnnnnnnnnnnnnnnnnn
 15067  nnnnnnnnnnnnnnnnnnnnnnnnnnnnnnnnnnnnnnnnnnnnnnnnnnnnnnnnnnnn
 15127  nnnnnnnnnnnnnnnnnnnnnnnnnnnnnttatgtaatattgta
;     G-cox1-I1-orf383 ==> start
 15171  ataacattggtagataattgattagaagattatattaatttatataataaaggtaaagtt
 15231  aaaaaacaacatcctacatataaaaaattatcaagaataatagcaaaagctaaaatattt
 15291  tcgacaagattaaaannnnnnnnnnnnnnnnnnnnnnnnnnnnnnnnnnnnnnnnnnnnn
 15351  nnnnnnnnnnnnnnnnnnnnnnnnnnnnnnnnnnnnnnnnnnnnnnnnnnnnnnnnnnnn
 15411  nnnnnnnnnnnnnnnnnnnnnnnnnnnnnnnnnnnnnnnnnnnnnnnnnnnnnnnnnnnn
 15471  nnnnnnnnnnnnnnnnnnnnnnnaactttaattacttgtgcaactgaactaccagcaaga
 15531  tttttaggttataatatttcaattacacctttaaaaagaatacctacagttactaaacta
 15591  attagaggtaaacttattagaagtagaaatacaactagacctattattaatgcnnnnnnn
 15651  nnnnnnnnnnnnnnnnnnnnnnnnnnnnnnnnnnnnnnnnnnnnnnnnnnnnnnnnnnnn
 15711  nnnnnnnnnnnnnnnnnnnnnnnnnnnnnnnnnnnnnnnnnnnnnnnnnnnnnnnnnnnn
 15771  nnnnnnnnnnnnnnnnnnnnnnnnnnnnnnnnnnnnnnnnnnnnnnnnnnnnnnnnnnnn
 15831  nnnnnnnnnnnnnnnnnnnnnnnnnnnnnnnnnnnnnnnnnnnnnnnnnnnnnnnnnnnn
 15891  nnnnnnnnnnnnnnnnnnnnnnnnnnnnnnnnnnnnnnnnnnnnnnnnnnnnnnnnnnnn
 15951  attgaaaatgataaattaattgccaattttccaagaaatacttttgataatatcaaaaaa
 16011  attgaaaatcatggtatatttatatatatatcagaagctaaagtaactgatccttttgaa
 16071  tatatcgattcaattaaatatatattacctnnnnnnnnnnnnnnnnnnnnnnnnnnnnnn
 16131  nnnnnnnnnnnnnnnnnnnnnnnnnnnnnnnnnnnnnnnnnnnnnnnnnnnnnnnnnnnn
 16191  nnnnnnnnnnnnnnnnnnnnnnnnnnnnnnnnnnnnnnnnnnnnnnnnnnnnnnnnnnnn
 16251  nnnnnnnnnnnnnnnnnnnnnnntattaaatcacataaaaataaatttaaaaatatagga
 16311  cctggtatataa
;     G-cox1-I1-orf383 ==> end
 16323  aatctattattaatgatactcaatatggaaagccgtatgatgggaaactatcacgtacgg
 16383  tttgggaaaggctctttaacacgtggcaacatatggaaattcactatttaat
;     G-cox1-I1 ==> end
;     G-cox1-E2 ==> start
 16435  TTTTAGTAGTTGGTCATGCTGTATTAATGATTTTCT
;     G-cox1-E2 ==> end
;     G-cox1-I2 ==> start /group=II (1.45e-16)
 16471  gt
;     G-cox1-I2-orf785 ==> start /first_aa=A
 16473  gcgccgtttcgcttaatttatcactgtattgaagtgttaattgataaacatatctctgtt
 16533  tattcaattaatgaaaactttaccgtatcattttggttctgattattagtagtaacatac
 16593  atagtatttagatacgtaaaccatatggcttacccagttggggccaactcaacggggaca
 16653  atagcatgccataaaagcgctggagtaaaacagccagcgcaaggtaagaactgtccgatg
 16713  gctaggttaacgaattcctgtaaagaatgtttagggttctcattaactccttcccacttg
 16773  gggattgtgattcatgcttatgtattggaagaagaggtacacgagttaaccaaaaatgaa
 16833  tcattagctttaagtaaaagttgacattcggagggctgtacgagttcaaatggaaaatta
 16893  agaaatacgggattgtccgaaaggggaaaccctggggataacggagtcttcatagtaccc
 16953  aaatttaatttaaataaagtgagatactttagtactttatctaaattaaatgcaaggaag
 17013  gaagacagtttagcgtatttaacaaagattaatactacggatttttccgagttaaataaa
 17073  ttaatagaaaataatcataataaacttgaaaccattaatactagaattttaaaattaatg
 17133  tcagatattagaatgttattaattgcttataataaaattaaaagtaagaaaggtaatata
 17193  tctaaaggttctaataatattaccttagatgggattaatatttcatatttaaataaatta
 17253  tctaaagatattaacactaatatgtttaaattttctccggttagaagagttgaaattcct
 17313  aaaacatctggaggatttagacctttaagtgttggaaatcctagagaaaaaattgtacaa
 17373  gaaagtatgagaataatattagaaattatctataataatagtttctcttattattctcat
 17433  ggatttagacctaacttatcttgtttaacagctattattcaatgtaaaaattatatgcaa
 17493  tactgtaattgatttattaaagtagatttaaataaatgctttgatacaattccacataat
 17553  atgttaattaatgtattaaatgagagaatcaaagataaaggtttcatagacttattatat
 17613  aaattattaagagctggatatgttgataaaaataataattatcataatacaactttagga
 17673  atccctcaaggtagtgttgtcagtcctattttatgtaatatttttttagataaattagat
 17733  aaatatttagaaaataaatttgagaatgaattcaatactggaaatatgtctaatagaggt
 17793  agaaatccaatttataatagtttatcatctaaaatttatagatgtaaattattatctgaa
 17853  aaattaaaattgattagattaagagaccattaccaaagaaatatgggatctgataaaagt
 17913  tttaaaagagcttattttgttagatatgctgatgatattatcattggtgtaatgggttct
 17973  cataatgattgtaaaaatattttaaacgatattaataacttcttaaaagaaaatttaggt
 18033  atgtcaattaatatagataaatccgttattaaacattctaaagaaggagttagtttttta
 18093  gggtatgatgtaaaagttacaccttgagaaaaaagaccttatagaatgattaaaaaaggt
 18153  gataattttattagggttagacatcatactagtttagttgttaatgcccctattagaagt
 18213  attgtaataaaattaaataaacatggctattgttctcatggtattttaggaaaacccaga
 18273  ggggttggaagattaattcatgaagaaatgaaaaccattttaatgcattacttagctgtt
 18333  ggtagaggtattataaactattatagattagctaccaattttaccacattaagaggtaga
 18393  attacatacattttattttattcatgttgtttaacattagcaagaaaatttaaattaaat
 18453  actgttaagaaagttattttaaaattcggtaaagtattagttgatcctcattcaaaagtt
 18513  agttttagtattgatgattttaaaattagacataaaataaatataactgattctaattat
 18573  acacctgatgaaattttagatagatataaatatatgttacctagatctttatcattattt
 18633  agtggtatttgtcaaatttgtggttctaaacatgatttagaagtacatcacgtaagaaca
 18693  ttaaataatgctgccaataaaattaaagatgattatttattaggtagaatgattaagata
 18753  aatagaaaacaaattactatctgtaaaacatgtcattttaaagttcatcaaggtaaatat
 18813  aatggtccaggtttataa
;     G-cox1-I2-orf785 ==> end
 18831  taattatnnnactnttaaatatgcgttaaatggagagccgtatgatatgaaagtatcacg
 18891  tacggttcggagagggctcttttatatgaatgttattacattcagataggtttgctactc
 18951  tac
;     G-cox1-I2 ==> end
;     G-cox1-E3 ==> start
 18954  TCTTAGTAATGCCTGCTTTAATTGGAGGTTTTGGT
;     G-cox1-E3 ==> end
;     G-cox1-I3 ==> start /group=IB (9.96e-36)
;     G-cox1-I3-orf326 ==> start /first_aa=N /note=LAGLIDADG ;; evalue:1.7e-37
 18989  aaccaaaaaagatatgaaagtaataataataataatcaagtaatagaaaataaagaatat
 19049  aatttaaaattaaattatgataagttgggaccttatttagctggattaattgaaggtgat
 19109  ggaactattctagttcaaaattcatcttcaataaaaaaatctaaatatagaccgttaatt
 19169  gttgtagtatttaaattagaagatttagaattagctaattatttatgtaatttaactaaa
 19229  tgtgggaaagtgtataaaaaaattaatcgtaattatgtattatgacttattcatgattta
 19289  aaaggtgtatatacattattaaatattattaatggatatatgagaacacctaaatatgaa
 19349  gcatttgttagaggtgctgaatttataaataattatattaattcaacaacaattctacat
 19409  aataaattaaaaaatatagataatattaaaattaaaccattagatacatcagatattggt
 19469  tcaaacgcttgattagctggtatgacagatgcagatggtaatttttctattaatttaata
 19529  aatggtaaaaatcgttctagtagagcaatgccttattattgtttagaattaagacaaaat
 19589  tatcaaaaaaattctaataataataatattaatttttcttatttttatattatgtctgca
 19649  attgcactatattttaatgttaatttatatagtagagaacgtaatttaaatttattagta
 19709  tctcttaataatacgtataaactatattatagttataaagtaatagtggctaatctatat
 19769  aaaaatattaaagtaatagaatactttaataaatattctttattatcatctaaacactta
 19829  gattttttagattgatctaaattagttattttaattaataatgagggtcaaagtataaaa
 19889  cttaatggtagttgagaattaggtataaatttacgtaaagattataataaaactagaact
 19949  acgtttacttgatctcattaa
;     G-cox1-I3-orf326 ==> end
 19970  aaaaatacatatttagaaaataaataaataaattattattactttcttcccctccgaatc
 20030  cgtaatatatttacggatatataatctcgtagtgtaaaaggtgtaacgagattattaata
 20090  agttgccgtaatatattgtaaaatatattattattacaacactatatgcgggaaaaccct
 20150  aaagtcataatataatattatccccacgagggccacacatgtgtggccctcgcggggtat
 20210  ggaaaatttaattaagttataaatgtactatagtattaaaaattattatgaataatttcc
 20270  ccacccccatgcgaagcatgggggggggtataagtatggacaatccgcaggaaaccaaat
 20330  aataaataatatcctggaacaaagtaagtgaaggagatatcttaaaatatatataatata
 20390  tattttataaattattacgtaggatcctcagagactacacgtgttgcacccattatatta
 20450  tgtataatgggttgaagatatagtccaaatataattgaaagattataataaaatg
;     G-cox1-I3 ==> end
;     G-cox1-E4 ==> start
 20505  AACTATTTATTACCATTAATGATTGGAGCTACAGATACAGCATTTCCAAGAATTAATAAC
 20565  ATTGCTTTTTGAGTATTACCTATGGGGTTAGTATGTTTAGTTACATCAACTTTAGTAGAA
 20625  TCAGGTGCTGGTACAGGGTGAACTATCTATCCACCATTATCATCTATTCAGGCACATTCA
 20685  GGACCTAGTGTAGATTTAGCAATTTTTGCATTACATTTAACATCAATTTCATCATTATTA
 20745  GGTGCTATTAATTTCATTGTAACAACATTAAATATGAGAACAAATGGTATGACAATGCAT
 20805  AAATTACCATTATTTGTATGATCAATTTTCATTACAGCGTTCTTATTATTATTATCATTA
 20865  CCTGTATTATCTGCTGGTATTACAATGTTATTATTAGATAGAAACTTCAATACTTCATTC
 20925  TTTGAAGTAGCAGGAGGTGGTGACCCAATCTTATACGAGCATTTATTTTGATTCTTTGGT
;     G-cox1-E4 ==> end
;     G-cox1-I4 ==> start /group=IB (2.14e-21)
;     G-cox1-I4-orf316 ==> start /first_aa=Q /note=LAGLIDADG ;; evalue:2.8e-47
 20985  caaacagtggcccttattattatattaataatatataatgatatgcatttttctaaatgc
 21045  tggaaattattaaaaaaatgaattacaaatattataagtctattatttaaagccttattt
 21105  gtaaaaatattcatatcttataataatcagcaggataagataataaataatcttatatta
 21165  aaaaaagataatattaaaagatcctcagagactacaagaaaaatattaaataattcaata
 21225  aataaaaaatttaatcaatgattagctggattaattgatggtgatggatattttggtatt
 21285  gtaagtaagaaatatgtatcattagaaattctagtagcattagaagatgaaatagcttta
 21345  aaagaaattcaaaataaatttggtggttctattaaattaagatcaggtgtaaaagctatt
 21405  agatatagattacttaataaaactggtataattaaattaattaatgcagttaatggtaat
 21465  attagaaatactaaaagattagtacaatttaataaagtttgtattttattaggtattgat
 21525  tttatttatccaattaaattaactaaagataatagttgatttgttggattttttgatgct
 21585  gatggtacaattaattattcatttaaaaataatcatcctcaattaacaatttctgtaact
 21645  aataaatatttacaagatgtacaagaatataaaaatattttaggtggtaatatttatttt
 21705  gataaatcacaaaatggttattataaatgatccattcaatcaaaagatatagtattaaat
 21765  tttattaatgattatattaaaataaatccatcaagaacactaaaaataaataaattatat
 21825  ttaagtaaagaattttataatttaaaagaattaaaagcttataataaatcttctgattca
 21885  atacaatataaagcatgattaaattttgaaaataaatgaaaaaataaataa
;     G-cox1-I4-orf316 ==> end
 21936  attatttaataaagatatagtccaaattatatatatataatatatatatatataacaag
;     G-cox1-I4 ==> end
;     G-cox1-E5 ==> start
 21995  CACCCTGAAGTATATATTTTAATTATTCCTGGATTTGGTATTATTTCACATGTAGTATCA
 22055  ACATATTCTAAAAAACCTGTATTTGGTGAAATTTCAATGGTATATGCTATGGCTTCAATT
 22115  GGATTATTAGGATTTTTAGTATGATCACATCATATGTATATTGTAGGATTAGATGCAGAT
 22175  ACTAGAGCATATTTCCTATCCGCACTAATGATTATTGCAATTCCAACAGGAATTAAAATT
 22235  TTCTCATGATT
;     G-cox1-E5 ==> end
;     G-cox1-I5 ==> start /group=IB (8.68e-43)
 22246  a
;     G-cox1-I5-orf306 ==> start /first_aa=M /note=LAGLIDADG ;; evalue:2.6e-10
 22247  ataaatccctttagcaaggataaaaaaaaagataaaaataaaaagttgatcataaattat
 22307  caaaaaaaaaataataataagataataaaaacatatttaaataataataatataattata
 22367  ttaaatatttataaaggtaatttatataatatttatccaagatcaaatagaaattatatt
 22427  caaccaaataatattaataaagaattagtagtatatggttataatttagaatcttgtgtt
 22487  ggtatacctatatatactaatattgtaaaacatatagtaggtattcctaataatatttta
 22547  tatattataacaggtattttattaacagatggttgaattgattatatatctaaaaaaaat
 22607  ttagataaaaaaacaattatagaaattaattgtagatttagattaaaacaatcaataatt
 22667  catagtgaatatttaatatatgtatttatattattatcacattattgtataagttatcct
 22727  aaaattaaaattgataaagttaaaggtaaatcatataatcaattagaattttatactaga
 22787  tcattaccatgttttactattttaagatatatattttataatggtagagttaaaattgta
 22847  cctaataatttatatgatttattaaattatgaatctttagctcatataattatatgtgat
 22907  ggttcatttgtaaaaggtggaggtttatatttaaatttacaatcttttctaattaaagaa
 22967  ttaatttttattataaatattttaaaaattaaatttaatttaaattgtctattacataaa
 23027  tctagaaataaatatcttatttatataagagtagaatctgttaaaagattatttcctata
 23087  atttataaatatattttaccttctataagatataaatttgatattatattatgacaaaaa
 23147  aaatataatatgattaattaa
;     G-cox1-I5-orf306 ==> end
 23168  ttnattaattaattaatttatttattatttacttttttgatatatatagaggcaaactcg
 23228  aggaaaaccatataattagaataagtaataattatatgacaaccgtcgaactaaatcata
 23288  ttcaagaaattaatatgtaaaagcgtagagattagacgcctctggttatctaagtaatat
 23348  atatatatatattatatgataacataaggtataatccaatgagatcagtaatgattttaa
 23408  aacaataattttgttttaagtattaataataatattaatattcgacctcttaattgagga
 23468  tattataatcataattttttatattataatataaaatttaactagctagataatattata
 23528  taaaaaaaaaaaataatattatataaattaattaaaataatttttattaattgaaactga
 23588  aatgttttaaagttaaataaaag
;     G-cox1-I5 ==> end
;     G-cox1-E6 ==> start
 23611  AGCTCTAATCTATGGTGGTTCAATTAGATTAGCACTACCTATGTTATATGCAATTGCATT
 23671  CTTATTCTTATTCACAATGGGTGGTTTAACTGGTGTTGCCTTAGCTAACGCCTCATTAGA
 23731  TGTAGCATTCCACGAT
;     G-cox1-E6 ==> end
;     G-cox1-I6 ==> start /group=I(derived) (3.19e-09)
 23747  attaatttaataagtgtcgtgcttaaaattcactaaaataatatataataaattataata
 23807  aatatataaaaaaaataaaaaaaataaaaaaaaattaatatcnnnnnattaantttatat
 23867  aaataaaaatttattaaatattattggttatatatatatatatattaataataaaaaaat
 23927  atatatatatatatagctaacggggaaactcttataattattatttatataataaataag
 23987  acaatcccgtgataactttaatatatatatattatatattaaagtattgtagagactaaa
 24047  cgtgaatgattttaatattatttaaatattaaaattaagagatagtccaatcttatatgt
 24107  aaatataagttaataccaaaaaaaaaataatattattttgacttattat
;     G-cox1-I6-orf175 ==> start /note=LAGLIDADG ;; evalue:7.2e-11
 24156  atattaatattattaataataattttaactaataataaagtttttatagaaactttatat
 24216  tattatttaatatttaattttcaattaatatctccttttggggttccggtccctggtccg
 24276  gcccccgaaactaaagatattaagaatttatatgaatcaattataaataattatattaat
 24336  attttaaataaatatcttattaatattaataaagataatattaataaattaaaattttta
 24396  gataattatactgaagaagaaaaaggttattatttatctggattatttgaaggagatggt
 24456  aatatttatacgagatgtttttcaattactttttctttagaagatgttttattagctaat
 24516  tatttatgtctttattttaaaattggtcatattacagctaaatataagtctaataaagaa
 24576  ttaacagctgttaaatgaaatattataaaaaaaaaagaacaagaagtatttataaattat
 24636  attaatggtaaattattaacatataaaagatatgaccaatatttttaa
;     G-cox1-I6-orf175 ==> end
 24684  tataattttaataatcgtttaaatattaaattattaaaacctaaagaatttgatttacta
 24744  ttaaatccttgattaacaggttttaatgatgctgatggttatttttatctaggttttcaa
 24804  aaacataaaaatagtcagtgattaaaatttcatttagaattatcacaaaaagatagttat
 24864  attttagtccggtccgcccccgcggggcggaccccaaaggagatattattaaaaaatatt
 24924  ttaaacttggtggtattttaaaaagagattataaatctggtgctacagcttatatttata
 24984  aagctcaatcatcaaaagctataaaaccttttattgaatattttaataattatcaaccat
 25044  taagtcttagaagatataaacaatatttattattaaatattgcttacttattaaaattaa
 25104  ataaattacatatattacttaattctttattaatattaaaagaattaatattattacaaa
 25164  gtgttaaaaatatatctttagaaataaaaaatgaattaaataatagggttaaaattatta
 25224  ttaataaacttcattataacaatatcgaataatgataatattaaagagtaaaattcttaa
 25284  agtgttaattaaataatattatattttttttatg
;     G-cox1-I6 ==> end
;     G-cox1-E7 ==> start
 25318  ACTTACTACGTGGTGGGACATTTTC
;     G-cox1-E7 ==> end
;     G-cox1-I7 ==> start /group=II (7.13e-19)
 25343  gagcggtctgaaagttatcataaataatatttaccatataataatggataaattatattt
 25403  ttatcaatataagtctaattacaagtgtattaaaatggtaacataaatatgctaagctgt
 25463  aatgacaaaagtatccatattcttgacagttatattataaaaaaagatgaaggaactttg
 25523  actgatctaatatgctcaacgaaagtgaatcaaatgttataaaattacttacaccactaa
 25583  ttgaaaacctgtctgatattcaattattatttattattctataattatataataataaat
 25643  aaaatggttgatgttatgtattggaaatgaacatacgataaatcatataaccattagtaa
 25703  tataatttgagagctaagttagatatttacgtatttatgataaaacagaataaaccctat
 25763  aaattattattattaataataaaaaataataataataccaatatatatattatttaattt
 25823  attattattatattaataaaatttaatatatattataaataattattggattaagaaata
 25883  taatattttatagaaattttctttatatttagagggtaaaagattgtataaaaagctaat
 25943  gccatattgtaatgatatggataagaattattattctaaagatgaaaatctgctaactta
 26003  tactataggtgatatgcctatctttatttatatatatattattattattaataataaaaa
 26063  aaaaaattaaaaaaaagataggaggtttatatataactgataaatatttattatattata
 26123  tttttttataataaatattaaaagatattgcgtgagccgtatgcgatgaaagtcgcacgt
 26183  acggttcttaccgggggaaaacttgtaaaggtctacctatcgggat
;     G-cox1-I7 ==> end
;     G-cox1-E8 ==> start
 26229  ACTATGTATTATCAATGGGTGCTATTTTCTCTTTATTTGCAGGATACTATTATTGAAGTC
 26289  CTCAAATTTTAGGTTTAAACTATAATGAAAAATTAGCTCAAATTCAATTCTGATTAATTT
 26349  TCATTGGGGCTAATGTTATTTTCTTCCCAATGCATTTCTTAGGTATTAATGGTATGCCTA
 26409  GAAGAATTCCTGATTATCCTGATGCTTTCGCAGGATGAAATTATGTCGCTTCTATTGGTT
 26469  CATTCATTGCACTATTATCATTATTCTTATTTATCTATATTTTATATGATCAATTAGTTA
 26529  ATGGATTAAACAATAAAGTTAATAATAAATCAGTTATTTATAATAAAGCACCTGATTTTG
 26589  TAGAATCTAATCTTATCTTTAATTTAAATACAGTTAAATCTTCATCTATCGAATTCTTAT
 26649  TAACTTCTCCACCAGCTGTACACTCATTTAATACACCAGCTGTACAATCTTAA
;     G-cox1-E8 ==> end
;     G-cox1 ==> end
 26702  GTTATAAAATTTAATTATTTACTTAATAATTAAAAAGTAAATATTATATCTAAACTTAAT
 26762  AATATAATAATAATATTCTTATAAAAATATATAAAAAAAAATATATAAAATTTATTAAAA
 26822  TATCTCCTTTCGGGAACTATAATATATTTATATAAATAAATACTAATATAATCCTATTAT
 26882  ATATATATATATATAAAATAATATATATATATAATTAATATAAATAATATTTATAATAAT
 26942  TTTTTAATAATATATATAATTTAATATATTAATGAATATTATATAATTATTAAATATATT
 27002  ATAATATTATTATTATTTTATAATAAAAATATTTTTAATACTAATTATTATTTATTATTT
 27062  ATAAATATATAAATAGTATGTTTAATATTATTAATACTAAAAAAAATATAATTATAATTA
 27122  GGATCTAACAATACATTTATCTGATTAATATTAATATTAATATTAATATTTATATTAATA
 27182  AACGGATTAAATTAATTGTATCCAATTTAATTAAATTATAGATATATTATTTATAATATT
 27242  AATATATTGTTTTATTAAAAAGGTAAAAATAGTTTTTATTTTATATATAAATATAGGATA
 27302  TAAATAAATATATTATAGTGAACCCCGAAAGGAGAATATATTAAGAATATATTTATATTT
 27362  TACATATAATTATTTATAATATAAATATCTCCGCAAAGCCGGATTAATGTAATTATTTAA
 27422  TAATTTTATTTAATAATTTATTAAAATAAATATTTACATTTGATAATATTTATATTATGT
 27482  CAGTTATTTTATATTAATGTTTAATCTATTATAATATTTTTTTTTATAAATATATTATTT
 27542  ATTTATATTAATTATATATATATATTATTTTTATAATATATATATATTTTTATTAAATAT
 27602  TTATTAAATATTTATTAAATTATTATAATGTTGTTATTAATCTTATTAAAAAATATATAT
 27662  AAAA
;     G-atp8 ==> start ;; mfannot: alternative ATG start pos 27654
 27666  ATGCCACAATTAGTTCCATTTTATTTTATGAATCAATTAACATATGGTTTCTTATTAATG
 27726  ATTCTATTATTAATTTTATTCTCACAATTCTTTTTACCTATGATCTTAAGATTATATGTA
 27786  TCTAGATTATTTATTTCTAAATTATAA
;     G-atp8 ==> end
 27813  TATATATTATTAATTTATTTATTCATATAAATATTATTATTATATATAAATATTAATAAT
 27873  ATTTATACTTATTTAATAATAATAAAATAAAAAATAATTATAATTTAATATATTTAATAT
 27933  ATTTCCTTACGGACTATATATTTATATATATATATTAAATACAATTTAATTTAATTTAAT
 27993  TATGTTATTTATTAAATAAAGTTATATTATGATATAATAACAATATTATATATTATTATA
 28053  TAATTATAATATATTTTAATATAATTATCAAAAGAAATAATAAAAAAATATTAATAAGAA
 28113  TATAATTTAATAATTATTAAAAAAAAATTCTTATAGTAANNNNNNNNNNNNNNNNNNNNN
 28173  NNNNNNCTTAATAGGAGTAATAAAAATTATTAAATACAAATATTATATATATATAATTCA
 28233  TTATATATATATATATATAATAATTAATCTTATTTTTTTATATATTTATTTATATATCTA
 28293  TTTATATTTTATATATATTTATTTATATATCTAAGGGGTTCGGTCCCTCCCCCCGTAAGT
 28353  ATAGTATAGGGGGGTGGGTCCCTCACTATTTATATTTTTATTTTATATATTTTATATATT
 28413  TATAAATAAAGTATAATAAGATATAATTATGATTAATTATTTATAAGTTATAGTTTTATA
 28473  AATTTATAATTATT
;     G-atp6 ==> start ;; mfannot: alternative ATG start pos 28478
 28487  ATGTTTAATTTATTAAATACATATATTACATCACCATTAGATCAATTTGAGATTAGACTA
 28547  TTATTTGGTTTACAATCATCATTTATTGATTTAAGTTGTTTAAATTTAACAACATTTTCA
 28607  TTATATACTATTATTGTATTATTAGTTATTACAAGTTTATATCTATTAACTAATAATAAT
 28667  AATAAAATTATTGGTTCAAGATGATTAATTTCACAAGAAGCTATTTATGATACTATTATA
 28727  AATATGCTTAAAGGACAAATTGGAGGTAAAAATTGAGGTTTATATTTCCCTATGATCTTT
 28787  ACATTATTTATGTTTATTTTTATTGCTAATTTAATTAGTATGATTCCATACTCATTTGCA
 28847  TTATCAGCTCATTTAGTATTTATTATCTCTTTAAGTATTGTTATTTGATTAGGTAATACT
 28907  ATTTTAGGTTTATATAAACATGGTTGAGTATTCTTCTCATTATTCGTACCTGCTGGTACA
 28967  CCATTACCATTAGTACCTTTATTAGTTATTATTGAAACTTTATCTTATTTCGCTAGAGCT
 29027  ATTTCATTAGGTTTAAGATTAGGTTCTAATATCTTAGCTGGTCATTTATTAATGGTTATT
 29087  TTAGCTGGTTTACTATTTAATTTTATGTTAATTAATTTATTTACTTTAGTATTCGGTTTT
 29147  GTACCTTTAGCTATGATTTTAGCTATTATGATTTTAGAATTCGCTATTGGTATTATCCAA
 29207  TCTTATGTTTGACTTATCTTAACAGCATCATACTTAAAAGANNNNNNNNNNNNNNNNNNN
 29267  NNNNNNNNNNNNNNNNNNNNNNNNNNNNNNNNNNNNNNNNNNNNNNNNNNNNNNNNNNNN
 29327  NNNNNNNNNNNNNNNNNNNNNNNNNNNNNNNNNNNNNNNNNNNNNNNNNNNNNNNNNNNN
 29387  NNNNNNNNNNNNNNNNNNNNNNNNNNNNNNNNNNNNNNNNNNNNNNNNNNNNNNNNNNNN
 29447  NNNNNNNNNNNNNNNNNNNNNNNNNNNNNNNNNNNNNNNNNNNNNNNNNNNNNNNNNNNN
 29507  NNNNNNNNNNNNNNNNNNNNNNNNNNNNNNNNNNNNNNNNNNNNNNNNNNNNNNNNNNNN
 29567  NNNNNNNNNNNNNNNNNNNNNNNNNNNNNNNNNNNNNNNNNNNNNNNNNNNNNNNNNNNN
 29627  NNNNNNNNNNNNNNNNNNNNNNNNNNNNNNNNNNNNNNNNNNNNNNNNNNNNNNNNNNNN
 29687  NNNNNNNNNNNNNNNNNNNNNNNNNNNNNNNNNNNNNNNNNNNNNNNNNNNNNNNNNNNN
 29747  NNNNNNNNNNNNNNNNNNNNNNNNNNNNNNNNNNNNNNNNNNNNNNNNNNNNNNNNNNNN
 29807  NNNNNNNNNNNNNNNNNNNNNNNNNNNNNNNNNNNNNNNNNNNNNNNNNNNNNNNNNNNN
 29867  NNNNNNNNNNNNNNNNNNNNNNNNNNNNNNNNNNNNNNNNNNNNNNNNNNNNNNNNNNNN
 29927  NNNNNNNNNNNNNNNNNNNNNNNNNNNNNNNNNNNNNNNNNNNNNNNNNNNNNNNNNNNN
 29987  NNNNNNNNNNNNNNNNNNNNNNNNNNNNNNNNNNNNNNNNNNNNNNNNNNNNNNNNNNNN
 30047  NNNNNNNNNNNNNNNNNNNNNNNNNNNNNNNNNNNNNNNNNNNNNNNNNNNNNNNNNNNN
 30107  NNNNNNNNNNNNNNNNNNNNNNNNNNNNNNNNNNNNNNNNNNNNNNNNNNNNNNNNNNNN
 30167  NNNNNNNNNNNNNNNNNNNNNNNNNNNNNNNNNNNNNNNNNNNNNNNNNNNNNNNNNNNN
 30227  NNNNNNNNNNNNNNNNNNNNNNNNNNNNNNNNNNNNNNNNNNNNNNNNNNNNNNNNNNNN
 30287  NNNNNNNNNNNNNNNNNNNNNNNNNNNNNNNNNNNNNNNNNNNNNNNNNNNNNNNNNNNN
 30347  NNNNNNNNNNNNNNNNNNNNNNNNNNNNNNNNNNNNNNNNNNNNNNNNNNNNNNNNNNNN
 30407  NNNNNNNNNNNNNNNNNNNNNNNNNNNNNNNNNNNNNNNNNNNNNNNNNNNNNNNNNNNN
 30467  NNNNNNNNNNNNNNNNNNNNNNNNNNNNNNNNNNNNNNNNNNNNNNNNNNNNNNNNNNNN
 30527  NNNNNNNNNNNNNNNNNNNNNNNNNNNNNNNNNNNNNNNNNNNNNNNNNNNNNNNNNNNN
 30587  NNNNNNNNNNNNNNNNNNNNNNNNNNNNNNNNNNNNNNNNNNNNNNNNNNNNNNNNNNNN
 30647  NNNNNNNNNNNNNNNNNNNNNNNNNNNNNNNNNNNNNNNNNNNNNNNNNNNNNNNNNNNN
 30707  NNNNNNNNNNNNNNNNNNNNNNNNNNNNNNNNNNNNNNNNNNNNNNNNNNNNNNNNNNNN
 30767  NNNNNNNNNNNNNNNNNNNNNNNNNNNNNNNNNNNNNNNNNNNNNNNNNNNNNNNNNNNN
 30827  NNNNNNNNNNNNNNNNNNNNNNNNNNNNNNNNNNNNNNNNNNNNNNNNNNNNNNNNNNNN
 30887  NNNNNNNNNNNNNNNNNNNNNNNNNNNNNNNNNNNNNNNNNNNNNNNNNNNNNNNNNNNN
 30947  NNNNNNNNNNNNNNNNNNNNNNNNNNNNNNNNNNNNNNNNNNNNNNNNNNNNNNNNNNNN
 31007  NNNNNNNNNNNNNNNNNNNNNNNNNNNNNNNNNNNNNNNNNNNNNNNNNNNNNNNNNNNN
 31067  NNNNNNNNNNNNNNNNNNNNNNNNNNNNNNNNNNNNNNNNNNNNNNNNNNNNNNNNNNNN
 31127  NNNNNNNNNNNNNNNNNNNNNNNNNNNNNNNNNNNNNNNNNNNNNNNNNNNNNNNNNNNN
 31187  NNNNNNNNNNNNNNNNNNNNNNNNNNNNNNNNNNNNNNNNNNNNNNNNNNNNNNNNNNNN
 31247  NNNNNNNNNNNNNNNNNNNNNNNNNNNNNNNNNNNNNNNNNNNNNNNNNNNNNNNNNNNN
 31307  NNNNNNNNNNNNNNNNNNNNNNNNNNNNNNNNNNNNNNNNNNNNNNNNNNNNNNNNNNNN
 31367  NNNNNNNNNNNNNNNNNNNNNNNNNNNNNNNNNNNNNNNNNNNNNNNNNNNNNNNNNNNN
 31427  NNNNNNNNNNNNNNNNNNNNNNNNNNNNNNNNNNNNNNNNNNNNNNNNNNNNNNNNNNNN
 31487  NNNNNNNNNNNNNNNNNNNNNNNNNNNNNNNNNNNNNNNNNNNNNNNNNNNNNNNNNNNN
 31547  NNNNNNNNNNNNNNNNNNNNNNNNNNNNNNNNNNNNNNNNNNNNNNNNNNNNNNNNNNNN
 31607  NNNNNNNNNNNNNNNNNNNNNNNNNNNNNNNNNNNNNNNNNNNNNNNNNNNNNNNNNNNN
 31667  NNNNNNNNNNNNNNNNNNNNNNNNNNNNNNNNNNNNNNNNNNNNNNNNNNNNNNNNNNNN
 31727  NNNNNNNNNNNNNNNNNNNNNNNNNNNNNNNNNNNNNNNNNNNNNNNNNNNNNNNNNNNN
 31787  NNNNNNNNNNNNNNNNNNNNNNNNNNNNNNNNNNNNNNNNNNNNNNNNNNNNNNNNNNNN
 31847  NNNNNNNNNNNNNNNNNNNNNNNNNNNNNNNNNNNNNNNNNNNNNNNNNNNNNNNNNNNN
 31907  NNNNNNNNNNNNNNNNNNNNNNNNNNNNNNNNNNNNNNNNNNNNNNNNNNNNNNNNNNNN
 31967  NNNNNNNNNNNNNNNNNNNNNNNNNNNNNNNNNNNNNNNNNNNNNNNNNNNNNNNNNNNN
 32027  NNNNNNNNNNNNNNNNNNNNNNNNNNNNNNNNNNNNNNNNNNNNNNNNNNNNNNNNNNNN
 32087  NNNNNNNNNNNNNNNNNNNNNNNNNNNNNNNNNNNNNNNNNNNNNNNNNNNNNNNNNNNN
 32147  NNNNNNNNNNNNNNNNNNNNNNNNNNNNNNNNNNNNNNNNNNNNNNNNNNNNNNNNNNNN
 32207  NNNNNNNNNNNNNNNNNNNNNNNTTATAGGGGGAGGGGGTGGGTGATTAGAAACTTAACT
 32267  GAATAA
;     G-atp6 ==> end
 32273  TTTATATAGAGCATACATAAGATAANATTTAATAATATAATCAATAGATAATAATTATAA
 32333  AATAATTAATTATATAATAAAAATA
;     G-orf1346 ==> start
 32358  ATGTATAAACAATATAATAAATTNNNNNNNNNNNNNNNNNNNNNNNNNNNNNNNNNNNNN
 32418  NNNNNNNNNNNNNNNNNNNNNNNNNNNNNNNNNNNNNNNNNNNNNNNNNNNNNNNNNNNN
 32478  NNNNNNNNNNNNNNNNNNNNNNNNNNNNNNNNNNNNNNNNNNNNNNNNNNNNNNNNNNNN
 32538  NNNNNNNNNNNNNNNNNNNNNNNNNNNNNNNNNNNNNNNNNNNNNNNNNNNNNNNNNNNN
 32598  NNNNNNNNNNNNNNNNNNNNNNNNNNNNNNNNNNNNNNNNNNNNNNNNNNNNNNNNNNNN
 32658  NNNNNNNNNNNNNNNNNNNNNNNNNNNNNNNNNNNNNNNNNNNNNNNNNNNNNNNNNNNN
 32718  NNNNNNNNNNNNNNNNNNNNNNNNNNNNNNNNNNNNNNNNNNNNNNNNNNNNNNNNNNNN
 32778  NNNNNNNNNNNNNNNNNNNNNNNNNNNNNNNNNNNNNNNNNNNNNNNNNNNNNNNNNNNN
 32838  NNNNNNNNNNNNNNNNNNNNNNNNNNNNNNNNNNNNNNNNNNNNNNNNNNNNNNNNNNNN
 32898  NNNNNNNNNNNNNNNNNNNNNNNNNNNNNNNNNNNNNNNNNNNNNNNNNNNNNNNNNNNN
 32958  NNNNNNNNNNNNNNNNNNNNNNNNNNNNNNNNNNNNNNNNNNNNNNNNNNNNNNNNNNNN
 33018  NNNNNNNNNNNNNNNNNNNNNNNNNNNNNNNNNNNNNNNNNNNNNNNNNNNNNNNNNNNN
 33078  NNNNNNNNNNNNNNNNNNNNNNNNNNNNNNNNNNNNNNNNNNNNNNNNNNNNNNNNNNNN
 33138  NNNNNNNNNNNNNNNNNNNNNNNNNNNNNNNNNNNNNNNNNNNNNNNNNNNNNNNNNNNN
 33198  NNNNNNNNNNNNNNNNNNNNNNNNNNNNNNNNNNNNNNNNNNNNNNNNNNNNNNNNNNNN
 33258  NNNNNNNNNNNNNNNNNNNNNNNNNNNNNNNNNNNNNNNNNNNNNNNNNNNNNNNNNNNN
 33318  NNNNNNNNNNNNNNNNNNNNNNNNNNNNNNNNNNNNNNNNNNNNNNNNNNNNNNNNNNNN
 33378  NNNNNNNNNNNNNNNNNNNNNNNNNNNNNNNNNNNNNNNNNNNNNNNNNNNNNNNNNNNN
 33438  NNNNNNNNNNNNNNNNNNNNNNNNNNNNNNNNNNNNNNNNNNNNNNNNNNNNNNNNNNNN
 33498  NNNNNNNNNNNNNNNNNNNNNNNNNNNNNNNNNNNNNNNNNNNNNNNNNNNNNNNNNNNN
 33558  NNNNNNNNNNNNNNNNNNNNNNNNNNNNNNNNNNNNNNNNNNNNNNNNNNNNNNNNNNNN
 33618  NNNNNNNNNNNNNNNNNNNNNNNNNNNNNNNNNNNNNNNNNNNNNNNNNNNNNNNNNNNN
 33678  NNNNNNNNNNNNNNNNNNNNNNNNNNNNNNNNNNNNNNNNNNNNNNNNNNNNNNNNNNNN
 33738  NNNNNNNNNNNNNNNNNNNNNNNNNNNNNNNNNNNNNNNNNNNNNNNNNNNNNNNNNNNN
 33798  NNNNNNNNNNNNNNNNNNNNNNNNNNNNNNNNNNNNNNNNNNNNNNNNNNNNNNNNNNNN
 33858  NNNNNNNNNNNNNNNNNNNNNNNNNNNNNNNNNNNNNNNNNNNNNNNNNNNNNNNNNNNN
 33918  NNNNNNNNNNNNNNNNNNNNNNNNNNNNNNNNNNNNNNNNNNNNNNNNNNNNNNNNNNNN
 33978  NNNNNNNNNNNNNNNNNNNNNNNNNNNNNNNNNNNNNNNNNNNNNNNNNNNNNNNNNNNN
 34038  NNNNNNNNNNNNNNNNNNNNNNNNNNNNNNNNNNNNNNNNNNNNNNNNNNNNNNNNNNNN
 34098  NNNNNNNNNNNNNNNNNNNNNNNNNNNNNNNNNNNNNNNNNNNNNNNNNNNNNNNNNNNN
 34158  NNNNNNNNNNNNNNNNNNNNNNNNNNNNNNNNNNNNNNNNNNNNNNNNNNNNNNNNNNNN
 34218  NNNNNNNNNNNNNNNNNNNNNNNNNNNNNNNNNNNNNNNNNNNNNNNNNNNNNNNNNNNN
 34278  NNNNNNNNNNNNNNNNNNNNNNNNNNNNNNNNNNNNNNNNNNNNNNNNNNNNNNNNNNNN
 34338  NNNNNNNNNNNNNNNNNNNNNNNNNNNNNNNNNNNNNNNNNNNNNNNNNNNNNNNNNNNN
 34398  NNNNNNNNNNNNNNNNNNNNNNNNNNNNNNNNNNNNNNNNNNNNNNNNNNNNNNNNNNNN
 34458  NNNNNNNNNNNNNNNNNNNNNNNNNNNNNNNNNNNNNNNNNNNNNNNNNNNNNNNNNNNN
 34518  NNNNNNNNNNNNNNNNNNNNNNNNNNNNNNNNNNNNNNNNNNNNNNNNNNNNNNNNNNNN
 34578  NNNNNNNNNNNNNNNNNNNNNNNNNNNNNNNNNNNNNNNNNNNNNNNNNNNNNNNNNNNN
 34638  NNNNNNNNNNNNNNNNNNNNNNNNNNNNNNNNNNNNNNNNNNNNNNNNNNNNNNNNNNNN
 34698  NNNNNNNNNNNNNNNNNNNNNNNNNNNNNNNNNNNNNNNNNNNNNNNNNNNNNNNNNNNN
 34758  NNNNNNNNNNNNNNNNNNNNNNNNNNNNNNNNNNNNNNNNNNNNNNNNNNNNNNNNNNNN
 34818  NNNNNNNNNNNNNNNNNNNNNNNNNNNNNNNNNNNNNNNNNNNNNNNNNNNNNNNNNNNN
 34878  NNNNNNNNNNNNNNNNNNNNNNNNNNNNNNNNNNNNNNNNNNNNNNNNNNNNNNNNNNNN
 34938  NNNNNNNNNNNNNNNNNNNNNNNNNNNNNNNNNNNNNNNNNNNNNNNNNNNNNNNNNNNN
 34998  NNNNNNNNNNNNNNNNNNNNNNNNNNNNNNNNNNNNNNNNNNNNNNNNNNNNNNNNNNNN
 35058  NNNNNNNNNNNNNNNNNNNNNNNNNNNNNNNNNNNNNNNNNNNNNNNNNNNNNNNNNNNN
 35118  NNNNNNNNNNNNNNNNNNNNNNNNNNNNNNNNNNNNNNNNNNNNNNNNNNNNNNNNNNNN
 35178  NNNNNNNNNNNNNNNNNNNNNNNNNNNNNNNNNNNNNNNNNNNNNNNNNNNNNNNNNNNN
 35238  NNNNNNNNNNNNNNNNNNNNNNNNNNNNNNNNNNNNNNNNNNNNNNNNNNNNNNNNNNNN
 35298  NNNNNNNNNNNNNNNNNNNNNNNNNNNNNNNNNNNNNNNNNNNNNNNNNNNNNNNNNNNN
 35358  NNNNNNNNNNNNNNNNNNNNNNNNNNNNNNNNNNNNNNNNNNNNNNNNNNNNNNNNNNNN
 35418  NNNNNNNNNNNNNNNNNNNNNNNNNNNNNNNNNNNNNNNNNNNNNNNNNNNNNNNNNNNN
 35478  NNNNNNNNNNNNNNNNNNNNNNNNNNNNNNNNNNNNNNNNNNNNNNNNNNNNNNNNNNNN
 35538  NNNNNNNNNNNNNNNNNNNNNNNNNNNNNNNNNNNNNNNNNNNNNNNNNNNNNNNNNNNN
 35598  NNNNNNNNNNNNNNNNNNNNNNNNNNNNNNNNNNNNNNNNNNNNNNNNNNNNNNNNNNNN
 35658  NNNNNNNNNNNNNNNNNNNNNNNNNNNNNNNNNNNNNNNNNNNNNNNNNNNNNNNNNNNN
 35718  NNNNNNNNNNNNNNNNNNNNNNNNNNNNNNNNNNNNNNNNNNNNNNNNNNNNNNNNNNNN
 35778  NNNNNNNNNNNNNNNNNNNNNNNNNNNNNNNNNNNNNNNNNNNNNNNNNNNNNNNNNNNN
 35838  NNNNNNNNNNNNNNNNNNNNNNNNNNNNNNNNNNNNNNNNNNNNNNNNNNNNNNNNNNNN
 35898  NNNNNNNNNNNNNNNNNNNNNNNNNNNNNNNNNNNNNNNNNNNNNNNNNNNNNNNNNNNN
 35958  NNNNNNNNNNNNNNNNNNNNNNNNNNNNNNNNNNNNNNNNNNNNNNNNNNNNNNNNNNNN
 36018  NNNNNNNNNNNNNNNNNNNNNNNNNNNNNNNNNNNNNNNNNNNNNNNNNNNNNNNNNNNN
 36078  NNNNNNNNNNNNNNNNNNNNNNNNNNNNNNNNNNNNNNNNNNNNNNNNNNNNNNNNNNNN
 36138  NNNNNNNNNNNNNNNNNNNNNNNNNNNNNNNNNNNNNNNNNNNNNNNNNNNNNNNNNNNN
 36198  NNNNNNNNNNNNNNNNNNNNNNNNNNNNNNNNNNNNNNNNNNNNNNNNNNNNNNNNNNNN
 36258  NNNNNNNNNNNNNNNNNNNNNNNNNNNNNNNNNNNNNNNNNNNNNNNNNNNNNNNNNNNN
 36318  NNNNNNNNNNNNNNNNNNNNNNNNNNNNNNNNNNNNNNNNNNNNNNNNNNNNNNNNNNNN
 36378  TTATTTAATATTATAATATAA
;     G-orf1346 ==> end
 36399  TTATATATATAATTTAAAATATATATATATATAATAAGTATTAATTAATAATATATATTT
 36459  ATATAATTTTTATTAATTAATATATATAAAATATTAGTAATAAATAATATTATTAATATT
 36519  TTATAAATAAATAATAATAAT
;     G-cob ==> start
;     G-cob-E1 ==> start
 36540  ATGGCATTTAGAAAATCAAATGTATATTTAAGTTTAGTGAATAGTTATGTTATTGATTCA
 36600  CCACAACCATCATCAATTAATTATTGATGAAATATGGGTTCATTATTAGGTTTATGTTTA
 36660  GTTATTCAAATTGTAACTGGTATTTTTATAGCTATGCATTATTCATCTAATATTGAATTA
 36720  GCTTTTTCATCTGTTGAACATATTATAAGAGATGTGCATAATGGTTATATTTTAAGATAT
 36780  TTACATGCAAATGGTGCATCATTTTTTTTTATGGTAATGTTTATGCATATGGCTAAAGGT
 36840  TTATATTATGGTTCATATAGATCACCAAGAGTACTATTATGAAATGTAGGTGTTATTATT
 36900  TTCATTTTAACTATTGCTACAGCTTTTTTAGGTTATTGTTGTGTTTATGGACAGAGTGAG
 36960  ACA
;     G-cob-E1 ==> end
;     G-cob-I1 ==> start /group=II(derived) (2.21e-12) ;; mfannot: splice boundaries uncertain
 36963  agtataagtatattattataatatcataccattaaataaattattttaatgaaatgatta
 37023  tgtttatatataacatatacctaattagacatgcattattagtaataattttgtatgaaa
 37083  ctctaataataataattattattaattattaaggtaagattcatatggatagcgtaagtc
 37143  aatctaatattataaaatatcgtaacataaacaatatttttttctattattaattaataa
 37203  ataataataaataaaaataattatatgagaagtaagatattcaattctgtctagaataca
 37263  tatatatacgttaatactcatcggtataaaattagaatcctaagtgaattatagaaagta
 37323  taataatataaacttggtaagcccaattatttccatataatatttatattaatattatat
 37383  ggtagttatatataatattattaaataaataataatagaaattataatatagataagtgg
 37443  gtaaaagactattgaaaaagctaaagattatatgtaatgtataatatagatcaaattatt
 37503  tatatatttttattaaaatatattaataatggttaatattattattaattaattaattaa
 37563  ttaattaataataataacgaataaatgattaatgtgaaagcatgctaacttcaatatagg
;     G-cob-I1-orf474 ==> start
 37623  atgatttatatagaatataaattgtttgagctgtatactatgaaagtagtacgtacagtt
 37683  ctgagtgggggaaaatttgtaaaaatctacctatcacaattgtcacattgaggtaatata
 37743  tatatcgccttaaatatgttttatattatnnnnnnnnnnnnnnnnnnnnnnnnnnnnnnn
 37803  nnnnnnnnnnnnnnnnnnnnnnnnnnnnnnnnncaaataataaaaactaaagaatatctt
 37863  atattaattaagagtatagattatattaataaaaataaatatataattaatttaaatata
 37923  acaaataagaaagatataaataataatattggtccattaaatatagacattttatcaatt
 37983  attnnnnnnnnnnnnnnnnnnnnnnnnnnnnnnnnnnnnnnnnnnnnnnnnnnnnnnnnn
 38043  nnnnnnnnnnnnnnnnnnnnnnnnnnnnnnnnnnnnnnnnnnnnnnnnnnnnnnnnnnnn
 38103  nnnnnnnnnnnnnnnnnnnnnnnnnnnnnnnnnnnnnnnnnnnnnnnnnnnnnnngtaaa
 38163  aaaggtaaaattagacaatatttaaaatttaattcatgaacttatgattcatttaatatg
 38223  atttattcagaatggtatattaaaaatacatttggaaaaggtaatattaaagttattcct
 38283  aaatctttagacaattatttaactcnnnnnnnnnnnnnnnnnnnnnnnnnnnnnnnnnnn
 38343  nnnnnnnnnnnnnnnnnnnnnnnnnnnnnnnnnnnnnnnnnnnnnnnnnnnnnnnnnnnn
 38403  nnnnnnnnnnnnnnnnnnnnnnnnnnnnnnnnnnnnnnnnnnnnnnnnnnnnnnnnnnnn
 38463  nnnnnnnnnnnnnnnnnnnnnnnnnnnnnnnnnnnnnnnnnnnnnnnnnnnnnnnnnnnn
 38523  nnnnnnnnnnnnnnnnnnnnnnnnnnnnnnnnnnnnnnnnnnnnnnnnnnnnnnnnnnnn
 38583  nnnnnnnnnnnnnnnnnnnnnnnnnnnnnnnnnnnnnnnnnnnnnnnnnnnnnnnnnnnn
 38643  nnnnnnnnnnnnnnnnnnnnnnnnnnnnnnnnnnnnnnnnnnnnnnnnnnnnnnnnnnnn
 38703  nnnnnnnnnnnnnnnnnnnnnnnnnnnnnnnnnnnnnnnnnnnnnnnnnnnnnnnnnnnn
 38763  nnnnnnnnnnnnnnnnnnnnnnnnnnnnnnnnnnnnnnnnnnnnnnnnnnnnnnnnnnnn
 38823  nnnnnnnnnnnnnnnnnnnnnnnnnnnnnnnnnnnnnnnnnnnnnnnnnnnnnnnnnnnn
 38883  nnnnnnnnnnnnnnnnnnnnnnnnnnnnnnnnnnnnnnnnnnnnnnnnnnnnnnnnnnnn
 38943  nnnnnnnnnnnnnnnnnnnnnnnnnnnnnnnnnnnnnnnnnnnnnnnnnnnnnnnnnnnn
 39003  nnnnnnnnnnnnnnnnnnnnntataaaaagggtagatattattaa
;     G-cob-I1-orf474 ==> end
 39048  atacagggtattatttatattaataaatcaataaatattgatattattattattaaaaaa
 39108  taataataatttataaataatattatt
;     G-cob-I1 ==> end
;     G-cob-E2 ==> start
 39135  TTCTTGGCACTAGTTATTACTAATTTATTTTCAGCAATTCCATTTGTAGGTAACGATATT
 39195  GTATCTTGATTATGAGGTGGGTT
;     G-cob-E2 ==> end
;     G-cob-I2 ==> start /group=IB(3') (8.79e-05)
 39218  t
;     G-cob-I2-orf348 ==> start /first_aa=N /note=LAGLIDADG ;; evalue:4.2e-52
 39219  aatatagaggatccatattatagtaatataatattaaataaatctgttttatgctgaaat
 39279  atcttcatttgaataataaattactatattattcaattaattatttataataatataatt
 39339  tgaaataaaaataatatagttaaaatatttattataagaagaaaattagcagtaattaat
 39399  atatatatatatataaaattaattattcagagactttatagttattatataaataatact
 39459  attatttatgataaaaatcataaattaaacacagataatcctatttatgcatatattgtt
 39519  ggtttatttgaaggagatggttgaattactatttcaaaaaaaggtaaatatttattatat
 39579  gaattaggtattgaaatacatattagagatattcaattattatataaaattaaaaatatt
 39639  ttaggtattggtaaagtaacaattaaaaaattaaaaataaaagatggtactattaaagaa
 39699  atatgtaaatttaatgtaagaaataaaaatcatttaaagaatattattattcctattttt
 39759  gataaatatcctatattaactaataaacattatgattatttatattttaaagataattta
 39819  ttaaaagatattaaatattataatgatttatcttattatttacgtcctattaaaccattt
 39879  aatactcttgaagatattttaaataaaaattatttttcttcatgattaattggttttttt
 39939  gaagctgaaagttgttttagtatttataaacctataaataaaaaaataaaacttgctagt
 39999  tttgaagtatctcaaaataataatatagaagttatattagctattaaatcatatttaaaa
 40059  attactcataatatttatacagataaatttaataattcaagaataacacttaaaagtatt
 40119  aatggtattaaaaatgttgtaatatttattaataataaccctattaaattattaggttat
 40179  aaaaaattacaatatttattattcttaaaagatttacgtcttattcttaaatataataat
 40239  tattttaaaattcctaataaatattaa
;     G-cob-I2-orf348 ==> end
 40266  tcttatataaaaatataataataatatatttatatattatataaatatataaacaaaata
 40326  taatttatatacaattatttattataaatatagtccggcccgccccgcggggcggacccc
 40386  aaaggagtgagggacccctccctattctaatgggagggggaccgaaccccgaaggagttt
 40446  aattatatattaaatatattattatcaataaataattcctttgaactatttattatttta
 40506  ttatatttattttctccttcattattaatttttattaataataaaaatcttatcctttta
 40566  tggtanttttatttctattttaggatatcgaaactataaattaaaaagtataattttatt
 40626  aattataatttatgattaataaataagaaataaaaactttagaagtaatattaatctttt
 40686  ttttttataaacaaatattatgattaatatataatcatttatatatatttatatataatt
 40746  atatatatacataaataggattaagatatagtccgaacaatatagtgatatattgataat
 40806  agttttcaaatatgtaactatttaaacattaaaag
;     G-cob-I2 ==> end
;     G-cob-E3 ==> start
 40841  CTCAGTATCTAACCCTCTAATCCAAAGATTCTTTGCGTTACATTACTTAGTACCTTTTAT
 40901  TATTGCAGCAATGGTTATTATGCATTTAATGGCATTACATATTCATGGTTCATCTAATCC
 40961  ATTAGGTATTACAGGTAATTTAGATAGAATTCCAATGCATTCATACTTTATTTTTAAAGA
 41021  TTTAGTAACTGTTTTCTTATTTATGTTAATTTTAGCATTATTTGTATTCTATTCACCTAA
 41081  TACTTTAGGT
;     G-cob-E3 ==> end
;     G-cob-I3 ==> start /group=IB (3.15e-20)
;     G-cob-I3-orf386 ==> start /first_aa=Q /note=LAGLIDADG ;; evalue:7.2e-45
 41091  caaaatatggccttattattaattacatatgtaattaatattttatgtgctgtatgctgg
 41151  aaatctttatttattaaatatcaatgaaaaatttataataaaactctatattattttatt
 41211  attaaaaatattttaaatacaaaacaattaaataatttcgtattaaaatttaattgaaca
 41271  aagcaatataataaaataaatattgtaagtgatttattaaatcccgatagagtaaaatat
 41331  tattataaagaagataatcagcaggtaaccaatataaattcttctaatactcacttaacg
 41391  agtaataaaaagaatttattagtagatacttcagagactacatgcacacataaaaataaa
 41451  tttaattatttattaaatatttttaatataaaaaaaataaatcaaattattcttaaaaga
 41511  cattatagtatttataaagatagtaatattagatttaaccaatgattggccggtttaatt
 41571  gacggagatggttatttttgtattactaaaaataaatatgcatcttgtgaaattcttgtt
 41631  gaattaaaagatgaaaaaatgttaagacaaatccaagataaatttggtggttctgtaaaa
 41691  ttaagatcaggtgttaaggctattagatatagattacaaaataaagaaggtataattaaa
 41751  ttaattaatgccgttaatggtaatattcgtaatagtaaaagattagtacaatttaataaa
 41811  gtatgtattttattaaatatctattttaaagaacctattaaattaactaaagataatgct
 41871  tgatttataggattctttgatgctgatggtactattaattattattattccggtaaatta
 41931  aaaattagacctcaattaactattagcgttacaaataaatatttacatgatgttgaatac
 41991  tatagagaagtatttggtggtaatatttattttgataaagctaaaaatggttattttaaa
 42051  tgatctattaataataaaaaattacataatattttttatctttataataaaagttgtcct
 42111  tctaaatctaataaaggtaaacgtttatttttaattgataaattttattatttatatgat
 42171  ttattagcttttaaagcacctcataatactgctttatataaagcttgattaaaatttaat
 42231  gaaaaatgaaataataattaa
;     G-cob-I3-orf386 ==> end
 42252  attttctccgtattcattattatattctctaatttataaaatatttaaagattccttata
 42312  ataatataacatctttgtaaattattgttaaagataatataaattattatgaatcggtag
 42372  attatatttttacaatcttattaaataaaattctgatcattaaacatgattgaataaata
 42432  ataatagtttatgaaataggatagtgtaatataaatttttatgaagatatagtccatttt
 42492  atatttattataaaag
;     G-cob-I3 ==> end
;     G-cob-E4 ==> start
 42508  CATCCTGATAACTATATTCCTGGTAATCCTTTAGTAACACCAGCATCTAT
;     G-cob-E4 ==> end
;     G-cob-I4 ==> start /group=IA(5') (1.47e-08)
 42558  tgatattaaaaatattaataaaattattattatttaatcttatttattttatataaaaaa
 42618  aataaataataattattaataaaaatatattatttatttctccttttggggttatttata
 42678  tatattcctttataatttatatttaatatattatattaaatatatgaaaaattataataa
 42738  ataaattaattaattaataataaataataataaaaagtacagtagcattaaatattctta
 42798  agtttctgctttgtgggaactcccataaggagtttaatgattaaaattggttaattgtca
 42858  agaaaatctaaggtattaataaataaataatactatgacaacttgcagcgaagtttatat
 42918  catctctatattatatattaatatatatatataataataannnnnnnnnnnnnnnnnnnn
 42978  nnnnnnnnnnnnnnnnnnnnnnnnnnnnnnnnnnnnnnnnnnnnnnnnnnnnnnnnnnnn
 43038  nnnnnnnnnnnnnnnnnnnnnnnnnnnnnnnnnnnnnnnnnnnnnnnnnnnnnntnnana
 43098  gttnnnnnnnnnnnnnnnnnnnnnnnnnnccccggaaggagtaatatatattatatataa
 43158  aataaaaaatatatatatatatattataaaatatcaaaagttttaatcttttattataaa
 43218  ttaatgacatagtctgaacaataatgaaaattattgagataagatattaaataatcttat
 43278  gttaacatatataaattg
;     G-cob-I4 ==> end
;     G-cob-E5 ==> start
 43296  TGTACCTGAATGATACTTATTACCATTCTATGCTATTTTAAGATCTATTCCTGATAAATT
 43356  ATTAGGAGTTATTCTAATGTTTGCAGCTATTTTAGTATTATTAGTTTTACCATTTACTGA
 43416  TAGAAGTGTAGTAAGAGGTAATACTTTTAAAGTATTATCTAAATTCTTCTTCTTTATCTT
 43476  TGTATTCAATTTCGTATTATTAGGACAAATTGGAGCAAGCCATGTAGAAGTACCTTATGT
 43536  CTTAATGGGACAAATCGCTACATTTATCTACTTCGCTTATTTCTTAATTATTGTACCTGT
 43596  TATCTCTACTATTGAAAATGTTTTATTCTATATCGGTAGAGTTAATAAATAA
;     G-cob-E5 ==> end
;     G-cob ==> end
 43648  TATATAATTAAATTAATACATAGATATAATATATATATAATTATTATTAATAATATAATA
 43708  AAAATAAAAATAAAATTATTAATAATAATAATACTTTAATAATATTCTTAAAAATAATAT
 43768  ATCTCTAATTTATAAAAATTAAATAATAATAATAAAAAAAAAATATTATAAAATATAAAT
 43828  TAATTAATAATGNAAATAATATACTTATTAAATTAATATAAATAAATGAATAATATAATA
 43888  TAACTATATTGAATTATAATCTATCTATCTTTTTTTTTCATATAATTATAATATATATAT
 43948  TAATATATATAATTATTATTTTATATATTATAGTTCCGGGGCCCGGTCACGGAAGCCGGA
 44008  ACCCCGCAAGGAGATTTATTAATTATTATTATCATTATTATTTTTTATTTAATCTTATTT
 44068  ATTATAAAATAATTAATTATCATAAAGCATAATTATTATAGAATCTTATTNNNNNNNNNN
 44128  NNNNNNNNNNNNNNNNNNNNNNNNNNNNNNNNNNNNNNNNNNNNNNNNNNNNAATTATTT
 44188  ATTTTTAAAAAGGAGTGAGGGACCCCCTCCCGTTAGGGAGGGGGACCGAACCCCGAAGGA
 44248  GTACTCATTTAATATAAATATTAAATAAAAATTATTTTATATATATTAATGATTATTAAT
 44308  ATTGATAATATAAATTATTTTATAATTAATTATTATAAATATATAACTATTAATAATTAA
 44368  TTTTTAATCTAGGGGGTTCCCCCACTTACATAAACTTACGTATACTTACATATACTTATG
 44428  TATACTTACATATACTTACGTATACTTACATATACTTATATATACTTACGTATACTTACA
 44488  TATATGGGGGATTCCTCACTTCTCCGGCGTCCTACTCACCCTATTTATTAATCATTAATA
 44548  AGAAATTATTATAAAAAAAATTATAATTTACTCAAAGTTAATTATAAATATATTTTTAAA
 44608  TATCTATTTTATTAATCTTTTATAAAATTTAAATTAATTGTAATTAATTAATATTATAAT
 44668  AATTATTCTTAGGAAGGATATTTATTTATTTTAATTATGAATTCCTGACATAGAGACAAT
 44728  TAATTAGAACTTCTTATTATTATTATAATAATAATAAAAATATTCTAAATATATTATATA
 44788  TATTATTATTTTTTTTATTATTAATAAAATATTATAATAAATTTAAATAAGTTTATAATT
 44848  TTTGATAAGTATTGTTATATTTTTTATTTCCAAATATATAAGTCCCGGTTTCTTACGAAA
 44908  CCGGGACCTCGGAGACGTAATAGGGGGAGGGGGTGGGTGATAAGAACCAAACTATTCAAT
 44968  AAATACAAAGCACACATTTGTTAATATTTAATAATATAACTAATATATAATAATTATAAA
 45028  ATAATTAATTATATAATAAAATATNNNNNNNNNNNNNNNNNNNNNNNNNNNNNNNNNNNN
 45088  NNNNNNNNNNNNNNNNNNNNNNNNNNNNNNNNNNNNNNNNNNNNNNNNNNNNNNNNNNNN
 45148  NNNNNNNNNNNNNNNNNNNNNNNNNNNNNNNNNNNNNNNNNNNNNNNNNNNNNNNNNNNN
 45208  NNNNNNNNNNNNNNNNNNNNNNNNNNNNNTATAACTAATAATATATTATATATATTAATA
 45268  TATAATAATATTATTAAAATATAATATTATTNAAAAAAAAGTATATATAAAATAAGATAT
 45328  ATATATATAAATATATATATTCTTAATAAATATTATATATAATAATAATAAATTATTTCA
 45388  TAATAAATTATTTATTTTTATTAATAAAAATTACTTATCTCCTTCGNNNNNNNNNNNGAC
 45448  TATTAAATATTTAATATTTAATATTTAATATTTTATTCTATAGATATTCATATGAAAAAT
 45508  AATAAGTATATAATTATGATAATGAATATATTTTTATTTATAATTTATTATTATAAAAAT
 45568  ATTTTAATTTAATAATAATAATAAATCATTATATTAATTCTTTTAAGAATTTATAATTGT
 45628  CATTATTTATTATATACTCCTTATTAAAAGGGATTCGGTTTCCCTCATCCTCATGGGTAT
 45688  CCCTCACTCCTTCTGATAATTAATTTTATAATAATAATAAAATAAACTTAATTAAATATT
 45748  ATATATTTATTTACAATTATATATATATATTACTCATAATTAAATTAAATTAAGATGCAA
 45808  TTCAATACGGTTGTATTATATTATTCATCAAATATTATTAATATTGATACCTACAGAGAT
 45868  ATTTAATATTTTTATTATTATTATCCATTACTTTTTTTATTATATTTTATTTATTTATTT
 45928  ATTTATTTATTTATAATAATAATATTTCATATTATCAATTATTATTTTTTTTTTTAATAA
 45988  TATATAATTAAATTATTTATATAGTTCCCTGAAAGGAGAATAAATAAAATATTATATAAA
 46048  TATTTATATTTTTATTAATATTAATATAAGTAATATATATAGTTTATGATATTTAATTTT
 46108  ATCATAATATAATAATAATTATATAAATCTTATACACATTTATATAAGTATATATATATA
 46168  TTATTAATATAATGAACATCTATTAAATAAAATAATTGTANNNNNNNNNNNNNNNNNNNN
 46228  NNNNNNNNNNNNNNNNNNNNNNNNNNNNNNNNNNNNNNNNNNNNNNNNNNNNNNNNNNNN
 46288  NNNNNNNNNNNNNNNNNNNNNNNNNNNNNNNNNNNNNNNNNNNNNNNNNNNNNNNNNNNN
 46348  NNNNNNNNNNNNNNNNNNNNNNNNNNNNNNNNNNNNNNNNNNNNNNNNNNNNNNNNNNNN
 46408  NNNNNNNNNNNNNNNNNNNNNNNNNNNNNNNNNNNNNNNNNNNNNNNNNNNNNNNNNNNN
 46468  NNNNNNNNNNNNNNNNNNNNNNNNNNNNNNNATATAAATAAGTCCCTTTTTTTTTATTAA
 46528  AAATAAAGAAGGAATAATTAAATAATATTTTAATAATTTAATTAAATAGTGTATTAAAAG
 46588  ATAATAAAAAGTAATATTAATATATTAATTATATATAATATATTTATATATAATTATATA
 46648  TATATATATAAATAATAATAAATATATATATAATATAAAAATAAGAATAGATTAAATATT
 46708  TAATAAATAAATATT
;     G-atp9 ==> start
 46723  ATGCAATTAGTATTAGCAGCTAAATATATTGGAGCAGGTATCTCAACAATTGGTTTATTA
 46783  GGAGCAGGTATTGGTATTGCTATCGTATTCGCAGCTTTAATTAATGGTGTATCAAGAAAC
 46843  CCATCAATTAAAGACCTAGTATTCCCTATGGCTATTTTAGGTTTCGCCTTATCAGAAGCT
 46903  ACAGGTTTATTCTGTTTAATGGTTTCATTCTTATTATTATTCGGTGTATAA
;     G-atp9 ==> end
 46954  TATATATAATATATTATAAATAAATAAAAAATAATGAAATTAATAAAAAAAAAAAATAAA
 47014  ATAAAATCTCATTTGATTAAATTAATAACATTCTTATAATTATATAATTATTATAAAATA
 47074  TATAAATATTATAATAATAATAATATATATAAATTATAATAAAAAATAATAATAATATAT
 47134  AATATACCTTTTTTTTAATATATTAATATATAAATAAATAAATAATGGATAATATATAAT
 47194  TACTTTTTATATATTATTAATAATAATAATTTATAAATATTGTTATAATAAACATTTATA
 47254  AAAATAAATATAAATTATCATAAGAAGATATATTATTTATTTATAATAAAAATATTTATT
 47314  AATAAATAAGAAATATATATATTATGATAATATTTATTAATAAATAATAAATTCTTCATA
 47374  TATAAATATATTAAATATATTTAATTGAACACAATATAATTTTTATTGTATTATTCATTT
 47434  AATAATATTAATATTAATATTAATATAATATTAGTGAACATCTCCTTTCGGGGTTCCGGC
 47494  TCCCGTGGCCGGGCCCCGGAACTATTAATATTTAATAAAATATATATAATTTATAATTCT
 47554  CATATAATTAATATAATAATTAGGTTTATAAATAAATTATAATATATTATAACAATATAA
 47614  TAAAATATATTATAANNNNNNNNATCTATCTATATAATATATAAATTTATATATACATTA
 47674  ATAATATTTAATTATAATTATTTAAATATTTAATTTATTAATATTCCCCGCGGGCGCCAA
 47734  TCCGGTTGTTCACCGGATTGGTCCCGCGGGGTTTATATTATTTAAATATTAAATATTAAA
 47794  NNNNNNNNNNNNNNNNNNNNNNNNNNNNNNNNNNNNNNNNNNNNNNNNNNNNNNNNNNNN
 47854  NNNNNNNNNNNNNNNNNNNNNNNNNNNNNNNNNNNNNNNNNNNNATATTAATTATATTAA
 47914  TTCTTATTATATAATAATTATTAATAATAATTTATTTTAAGAAAGGAGTGAGGGACCCCC
 47974  TCCCGTTAGGGAGGGGGACCGAACGCCGAAGGAGAAAATAAATTAATAAAAGTTTAAAAG
 48034  TTCTTATATTAATNNNNNNNNNNNNNNNNNNNNNNNNNNNNNNNNNNNNNNNNNNNNNNN
 48094  NNNNNNNNNNNNNNNNNNNNNNNNNNNNNNNNNNNNNNNNNNNNNNNNNNNNNNNNNNNN
 48154  NNNNNNNNNNNNNNNNNNNNNNNNNNNNNNNNNNNNNNNNNNNNNNNNNNNN
;     G-trnX(nnn) ==> start
 48206  NNNNNNNNNNNNNNNNNNNNNNNNNNNNNNNNNNNNN!NNN!NAGTCTTTATTGGCTACG
 48264  TAGGTTCAAATCCTACATCATCCG
;     G-trnX(nnn) ==> end
 48288  TAATAATACATATATATAATAATAATTTTAATATTATTCCTATAAAAAATAAATAAATAA
 48348  ATNAATAATAATAATTAATTAATTAATTAATTTTAATAAATATAAAATANNNNNNNNNNN
 48408  NNNNNNNNNNNNNNNNNNNNNNNNNNNNNNNNNNNNNNNNNNNNNNNNNNNNNNNNNNNN
 48468  NNNNNNNNNNNNNNNNNNNNNNNNNNNNNNNNNNNNNNNNNNNNNNNNNNNNNNNNNNNN
 48528  NNNNNNNNNNNNNNNNNNNNNNNNNNNNNNNNNNNNNNNNNNNNNNNNNNNNNNNNNNNN
 48588  NNNNNNNNNNNATGATATATTTTATTTTAATAATATTTTTATTTTTATATATAAAATTAT
 48648  AATATTTTATTTTATAAATTATTTATATATAAATTATGAATAATAATTATTTTTTTTTAT
 48708  TTGGGATTTATATTATTATTATAAAGAATATAATGTTANNNNNNNNNNNNNNNNNNNNNN
 48768  NNNNNNNNNNNNNNNNNNNNNNNNNNNNNNNNNNNNNNNNNNNNNNNNNNNNNNNNNNNN
 48828  NNNNNNNNNNNNNNNNNNNNNNNNNNNNNNNNNNNNNNNNTATATAATAGATAAAAAGTA
 48888  AGAATAAAAAATA
;     G-rps3 ==> start ;; mfannot: alternative ATG start pos 48898
 48901  ATGAAATTAAAATTATTAAATATAATTTTATCAATAATAAATAAACTTAATAATAATAAT
 48961  AATATTATTATTAATAATCTATTAGATTCATTAATAAATAAGAAATTATTATTAAAGAAT
 49021  ATATTATTAGATATAAATAATAAAAAAATAAATAATATAAAAAGAATATTAAATAATAAT
 49081  AATATAAATANNNNNNNNNNNNNNNNNNNNNNNNNNNNNNNNNNNNNNNNNNNNNATATT
 49141  AATAATAAATTACAACATTTAAATAATATAAATAATTGAAATCTACAAATTTATAATTAT
 49201  AATAAAAATATAGAAATTATAAATACTATAAATGATAAATTAATTAATAAATTATTATAT
 49261  AAAATAATAACTTTAAAATTAAATAATATAAATATTAATAAAATTATTATAAGTAAACTT
 49321  ATTAATCAACATAGTTTAAATAAATTAAATATTAAATTTTATTATTATAATAATGATATT
 49381  AATAATAATAATAATAATAATAATAATAATTATTATATAAATATAATAAATAAATTAATA
 49441  AATATTATAAATAATAATATAAATAATAATTTATGTAATATTTTAAGTTATTATTATAAT
 49501  AAAAAAGTAACTATTGAACCTATTAAATTATCATATATTTATTTAAATAGTGATATTTTT
 49561  AGTAAATATATTAGTTTAAATGATATAGATAAATATAATAATGGTATCTTAACTAATTAT
 49621  CAACGTATATTAAATAATATTATGCCTAAATTAAATGATCATAATATTTCTATAAATTAT
 49681  ATTAATAATATTAATAATATTAATAATAATAAATATAATAATATAATTAATTTATTAAAT
 49741  AATAATAATAATATTAATAATTATAATAATTATAATAATAATAATAATAATTATATTGGT
 49801  AATATTAATAATATTTATAATAATATAACTATTGATAATATTCCTATAGATATTTTAATA
 49861  TATAAATATTTAGTTGGTTGATCTATTAAATTTAAAGGTAGATTAAGTAATAATAATGGT
 49921  AGAACTAGTACACTTAATTTATTAAATGGTACTTTTAATAATAAAAAATATTTATGAAGT
 49981  AATATTAATAATAATTATAAATTAAATTATATCCCTTCTAATCATAATTTATATAATAAT
 50041  TCTAATATTAATAAAAATGGTAAATATAATATTAAAGTTAAATTAAACTTTATTTAA
;     G-rps3 ==> end
 50098  TATATATATTAATAGTTCCGGGGCCCGGCCACGGGAGCCGGAACCCCGAAAGGAGAAATA
 50158  AAATAAATATAATAAATAAAATAAATAAATAAATAATATATATATATATATAAATATATA
 50218  AAATAATATTTACTTTTTATATATATATAATTATATATAAATAAAATATAATATAATATC
 50278  ATATAATTATATAAAAATAAAATTATAATTTATTTATATTAAAAATATTAATTAATTAAT
 50338  TTTTTTATATAATTATTATAATAATAATTTAATTAAAAATAAATATCAAATAAAATTATA
 50398  AATTAATCCTACTTTTGGATCCTATTTATATTTTATTANNNNNNNNNNNNNNNNNNNNNN
 50458  NNNNNNNNNNNNNNNNNNNNNNNNNNNNNNNNNNNNNNNNNNNNNNNNNNNNNNNNNNNN
 50518  NNNNNNNNNNNNNNNNNNNNNNNNNNNNTATTAATTATTAAATTATATAAACCGCCCCCG
 50578  CGGGGGCGGTTAGTTATTTATATTAATATATTTTATATTAATATATAATACTCTTTTTTC
 50638  TATTATATTTTAATATATAATATTNNNAAAAATAAATAAAATAATATTCTTAATTTTTAT
 50698  TCTTTATATTCTTTAACCAAACTCCTTCGGGGTNNNNNNNNNNNNNNNNNNNNNNNNNNN
 50758  NNNNNNNNNNNNNNNNNNNNNNNNNNNNNNNNNNNNNNNNNNNNNNNNNNNNNNNNNNNN
 50818  NNNNNNNNNNNNNNNNNNNNNNNNNNNNNNNNNNNNNNNNNNNNNNNNNNNNNNNNNNNN
 50878  NNNATATATATATGGTTAATATATATAAAGATTATAATCTTTTAATTAAATAAAGGAAAA
 50938  TTTATTATATAATTTTTCTCTATAGTTATATATTTAAAACTTANNNNNNTTTTTTTATAA
 50998  ATAATAATTATAATAAATAATATTAATTATTTATTATATAATTAATTGGCCCCCATGCTG
 51058  GATTCCGGAATTCCTCCTTCTCGCGAGGTTAACACCTATTATATAACTATAACTATAACT
 51118  ATAACTATAACTATAACTATAACNNNNNNNNNNNNNNNNNNTNNNNNNNNNNNNNNNNNT
 51178  AATAATATAAATATAAATAGTCGAAGAATATATTTATTTATTTTAATATAAATAAAAAGT
 51238  TTCAATTAATTTGAATTTGGAATTAAATTATTATTTCATATGGGGTTATGGATTTCGTTC
 51298  GGAACTCCTTTCTCCTACCTCTATTTATTAATCATAAATCATAAATTATTATTAATTAAT
 51358  AATAATAATTTATTCGAGGTTCATACCTATTTTAATATTAATATTAATATTGATAAAATA
 51418  TATATTCATTAAAAAGTATATAATTTATTCAATTCATACTATAATTTTATATTTTTTTAT
 51478  TATAATTTAATTATTTCAAAAAGAGTAATTATAATAATATATATCCTTTATTAAATATAT
 51538  ATTAATTAATATATATATAAAAAGTAAATATTATTAATAGTTNNNNNNNNNNNNNNNNNN
 51598  NNNNNNNNNNNNNNNNNNNNNNNNNNNNNNNNNNNNNNNNNNNNNNNNNNNNNNNNNNNN
 51658  NNNNNNNNNNNNNNNNNNNNNNNNNNNNNNNNNNNNNNNNTTATTATNNTTATTATTTAT
 51718  TTATTTATTTATTATTATAAATTATAAATATTATTATAATTAAAACCAATTATTAATTAT
 51778  TAATGATAAATAATTAATGATAAATTATCAATAACCAATTAGATTATTTATCGATATTTA
 51838  ATTATATTATATTATATTATATNNNNNNNNNNNNNNNNNNNNNNNNNNNNNNNNNNNNNN
 51898  NNNNNNNNNNNNNNNNNNNNNNNNNNNNNNNNNNNNNNNNGAATTAAATATTGTCAATAA
 51958  ATAATAAATAATGTTTAATANNNNNTATATTATATTAATATTAATATTATTATTATTTTT
 52018  TTTATTATATTAATATAATTTATAAAAATATAAAATTATTATCTTTATTATAATTTATAT
 52078  ATATATAATATATANNNNNNNNNNNNNNNNNNNNNNNNNNNNNNNNNNNNNNNNNNNNNN
 52138  NNNNATTAAATTATTTATAATTATTATTATTATTTATATAATAATATATTATTTAAATAT
 52198  TTATATATTATTTTTATATTAATATTTATAGATNGGGGGTCCCTATTATTATTGAAAATT
 52258  ATAATTATTAATGGACCCCAGATAGCTTCTTGTTTATCATTTATATATATATATATATTA
 52318  TTAATTATTTTATTCTCCTTTCGGGGTTCCGGCTCCCGTGGCCGGGCCCCGGAACTTTAT
 52378  AATATTATTATTAATTATTTAATTAATATTATAATCATATAATTTAATATTTTATTTAAT
 52438  TTTATTAAAATTTAATATATATATTTTTATTATTATTTAATTAATTTATAAATATAAAAT
 52498  ATTCTTAATATTAAAAATAAATAAATAATAAAGTTTATAAATCATATATTATAATTATTT
 52558  ATTATTTTTATATTATATTAATAAAATATTATTATTATAAAAAAAAATAGAAATTTTATA
 52618  ATATTTTTATATATTTTTAATTATTATTATTAATATTTATTAAAGAAAATATNNNNNNNN
 52678  NNNNNNNNNNNNNNNNNNNNNNNNNNNNNNNNNNNNNNNNNNNNNNNNNNNNNNNNNNNN
 52738  NNNNNNNNNNNNNNNNNNNNNNNNNNNNNNNNNNNNNNNNNNNNNNNNNNNNNNNNNNNN
 52798  NNNNNNNNNNNNNNNNNNNNNNNNNNNNNNNNNNNNNNNNNNNNNNNNNNNNNNNNNNNN
 52858  NNNNNNNNNNNNNNNNNNNNNNNNNNNNNNNNNNNNNNNNNNNNNNNNNNNNNNNNNNNN
 52918  NNNNNNNNNNNNNNNNNNNNNNNNNNNNNNNNNNNNNNNNNNNTAATATTTTACCTTTTG
 52978  ATAAATAAAAATTTATTAAAAATTTTATAATAAGTATTAAAATATCATAAAAGGATAATA
 53038  TTTATATAAAATGTATAAATTTATAATCTTCTAATTAAATTAAATTAAATAAATAAAATA
 53098  AAATAAATTAAACTCCTTTTGAGATTCACACCTATTTTATTAAAAATAGGTATTCACTTA
 53158  NNNNAATTAAATTAAATTAAATTAAATTATGGATAATTTATTTAATAAATATATATATTA
 53218  ATTATAAAATAATAGTCCGGCCCGCCCCGCGGGGCGGACCCCGAAGGAGTCTGCCCCTTT
 53278  TTATTTAATATTTANNNNNNNNNNNNNNNNNNNNNNNNNNNNNNNNNNNAAGAAGGATAT
 53338  ATTTATAATTTATCATAATATTATTTAATAAGAAATTATTAATTAATTAATTAATTTATT
 53398  TATTTATTGTTTATATTTATTAATGTTAATATAATAAAAATGTAAAATACTTAATATTAT
 53458  TAATATTATTATATATAATNNNNNNNNNNNNNNNNNNNNNNNNNNNNNNNNNNNNNNNNN
 53518  NNNNNNNNNNNNNNNNNNNNNNNNNNNNNNNNNNNNNNNNNNNNNNNNNNNNNNNNNNNN
 53578  NNNNNNNNNNNNNNNNNNNNNNNNNNNNNNNNNNNNNNNNNNNNNNNNNNNNNNNNNNNN
 53638  NNNNNNNNNNNNNNNNNNNNNNNNNNNNNNNNNNNNNNNNNNNNNNNNNNNNNNNNNNNN
 53698  NNNNNNNNNNNNNNNNNNNNNNNNNNNNNNNNNNNNNNNNNNNNNNNNNNNNNNNNNNNN
 53758  NNNNNNNNNNNNNNNNNNNNNNNNNNNNNNNNNNNATTTAAAATAATAATTTACTTGTTA
 53818  TAATCTTAATGTTCCGGGGCCCGGCCACGGGAGCCGGAACCCCGAAAGGAGAAGTATATA
 53878  AATATTTACTTGTTATAATTTATTATATATTTATAACCTCCTTCTTAAAATTATCTTTAC
 53938  TTTATAATAAAAATTAATATAATATAATCTGATAATAATCGAATTTTATTATGTTTAATT
 53998  TAATTAATAGTTNNNNNNNNNNNNNNNNNNNNNNNNNNNNNNNNNNNNNNNNNNNNNNNN
 54058  NNNNNNNNNATTATTAATTTTATATTAATTTTTTATTAATTATTTATTTTTATATTCATA
 54118  TTTTTTATTAATATTATTTTTATTAATAACTTTTTAAATAATTATAAACTATATATTATT
 54178  TATATTTATATTTATAATAAATGAAACAATTATAATAAAAATTACAATTACAATTATATT
 54238  ATAATTATGATTACAATAGGGTTAAACATTACCTGTGAACAACTGGTAATGTTGGACCCG
 54298  TATTATTATTTANNNNNNNNNNNNNNNNNNNNNNNNNNNNNNNNNNNNNNNNNATTATAT
 54358  TATATTATATTATATTATATTATATTATATTATATTATATTTATATTTATATTATATTAT
 54418  ATAATTTATATACTTTTATAATTCTTATTATTANTTANTTATTATTTATTTATTATTATT
 54478  TAAATATATTATTATTATATATTAATAATATATATATTATTTTATATATTTTATTTAATA
 54538  TAAATTATTTATATTTTTATATTTTATTATGGGGGGGGGTCCCAATTATTATTTTCAATA
 54598  ATAATTTATCATGGGACCCGGATATCTTCTTGTTTATCATTTATTATTCTTATTATTTGG
 54658  TTTTTATTTAATANTTATAATTTATTTTATACAATTTATTATATTGTTTATACCTTATAA
 54718  TTATTATATAATTTATTATATTATTATAATAATTTAATTAATTATATTATAAAATATTAA
 54778  CTAATGTGTGCTCTATATATATTATTCATTCTAGTTTCTAATCACCCACCCCCTCCCCCT
 54838  ATTACTTATATATCTAAAAATCAAAATACATAACATATATTATAAATATATATATATAAT
 54898  TATATAACAATTATTATATATAAAATATATATATATATAATATATATTTATAAAATAATA
 54958  ATAATAAATATTATTACTCCATTAGGGGTTTTTGCCCTATACCGTAAACCGAAACTATAA
 55018  TAATATATAATATTATAATAAAGATATTCTTATTTATAATATATTATTAAATAAATTAAT
 55078  AATAATTATANNATATATATATAATATATTATAATATATTTATTCGAGAACTTTTTATTT
 55138  ATTATAAAATAAAATATTTNNNNNNNNNNNNNNNNNNNNNNNNNNNNNNNNNNNNNNNNN
 55198  NNNNNNNNNNNNNNNNNNNNNNNNNNNNNNNNNNNNNNNNNNNNNNNNNNNNNNNNNNNN
 55258  NNNNNNNNNNNNNNNNNNNNNNNNNNNNNNNNNNNNNNNNNNNNNNNNNNNNNNNNNNNN
 55318  NNNNNNNNNNNNNNNNNNNNNNNNNNNNNNNNNNNNNNNNNNNNNNNNNNNNNNNNNNNN
 55378  NNNNNNNNNNNNNNNNNNNNNNNNNNNNNNNNNNNNNNNNNNNNNNNNNNNNNNNNNNNN
 55438  NNNNNNNNNNNNNNNNNNNNNNNNNNNNNNNNNNNNNNNNNNNNNNNNNNNNNNNNNNNN
 55498  NNNNNNNNNNNNNNNNNNNNNNNNNNNNNNNNNNNNNNNNNNNNNNNNNNNNNNNNNNNN
 55558  NNNNNNNNNNNNNNNNNNNNNNNNNNNNNNNNNNNNNNNNNNNNNNNNNNNNNNNNNNNN
 55618  NNNNNNNNNNNNNNNNNNNNNNNNNNNNNNNNNNNNNNNNNNNNNNNNNNNNNNNNNNNN
 55678  NNNNNNNNNNNNNNNNNNNNNNNNNNNNNNNNNNNNNNNNNNNNNNNNNNNNNNNNNNNN
 55738  NAATATTTAATATATTTTATTAAATATTAAATATATTTTATTAAATATTAAATATAAATA
 55798  AAGGTTTATATTATAATTCATTATTTATATCTTCTTTATAAATTAATACTCATATTAGAT
 55858  CCTTATTTAATTTATAATCCTTTAAAAAACTTTTAATAAATATAATATAATATATATATA
 55918  ATTTTTATTATTTTTATATTATTTTTATTATTTAAATATATTATATATTTCATTATAATA
 55978  ATTATTTAAAAAGTTATTTAATAAATAATTTGATATTATATTTTATAATTAATTTTATTT
 56038  ATTTTATTTATTATATATATTATTATATATAATTAAAATTATAATTACAATTATAACTAT
 56098  AATTAAATTAAATTAAATTAAATTGGATTAANNNNNNNNNNNNNNNNNNNNNNNNNNNNN
 56158  NNNNNNNNNNNNNNNNNNNNNNNNNNNNNNNNNNNNNNNNNNNNNNNNNNNNNNNNNNNN
 56218  NNNNNNNNNNNNNNNNNNNNNNNNNNNNNNNNNNNNNNNNNNNNNNNNNNNNNNNNNNNN
 56278  NNNNNNNNNNNNNNNNNNNNNNNNNNNNNNNNNNNNNNNNNNNNNNNNNNNNNNNNNNNN
 56338  NNNNNNNNNNNNNNNNNNNNNNNNNNNNNNNNATTATTAATTTATTAACAAATATTTTAT
 56398  TAATTTTTATTTTTATTAAATATAAATATATAAATATATATATATTTATTTATAATATTA
 56458  TTTATATTTATTATATATTATTATTAAATATATTTTTATTATATATAATTAAATATTAAT
 56518  ATNNNNNNNNNNNNNNNNNNNNNNNNNNNNNNNNNNNNNNNNNNNNNNNNNNNNNNNNNN
 56578  NNNNNNNNNNNNNNNNNNNNNNNNNNNNNNNNNNNNNNNNNNNNNNNNNNNNNNNNNNNN
 56638  NNNNNNNNNNNNNNNNNNNNNNNNNNNNNNNNNNNNNNNNNNNNNNNNNNNNNNNNNNNN
 56698  NNNNNNNTATTTATATTATTAATTATATTATATTATTATAATATATTTAATTGATTATAT
 56758  TATAAAATTATAACAA
;     G-orf373 ==> start
 56774  ATGTGTGCTTTGTATTTATTGAATAGTTTGGTTCTTATCACCCACCCCCTCCCCCTATTA
 56834  CGTCTCCGAGGTCCCGGTTTCNNNNNNNNNNNNNNNNNNNNNNNNNNNNNNNNNNNNNNN
 56894  NNNNNNNNNNNNNNNNNNNNNNNNNNNNNNNNNNNNNNNNNNNNNNNNNNNNNNNNNNNN
 56954  NNNNNNNNNNNNNNNNNNNNNNNNNNNNNNNNNNNNNNNNNNNNNNNNNNNNNNNNNNNN
 57014  NNNNNNNNNNNNNNNNNNNNNNNNNNNNNNNNNNNNNNNNNNNNNNNNNNNNNNNNNNNN
 57074  NNNNNNNNNNNNNNNNNNNNNNNNNNNNNNNNNNNNNNNNNNNNNNNNNNNNNNNNNNNN
 57134  NNNNNNNNNNNNNNNNNNNNNNNNNNNNNNNNNNNNNNNNNNNNNNNNNNNNNNNNNNNN
 57194  NNNNNNNNNNNNNNNNNNNNNNNNNNNNNNNNNNNNNNNNNNNNNNNNNNNNNNNNNNNN
 57254  NNNNNNNNNNNNNNNNNNNNNNNNNNNNNNNNNNNNNNNNNNNNNNNNNNNNNNNNNNNN
 57314  NNNNNNNNNNNNNNNNNNNNNNNNNNNNNNNNNNNNNNNNNNNNNNNNNNNNNNNNNNNN
 57374  NNNNNNNNNNNNNNNNNNNNNNNNNNNNNNNNNNNNNNNNNNNNNNNNNNNNNNNNNNNN
 57434  NNNNNNNNNNNNNNNNNNNNNNNNNNNNNNNNNNNNNNNNNNNNNNNNNNNNNNNNNNNN
 57494  NNNNNNNNNNNNNNNNNNNNNNNNNNNNNNNNNNNNNNNNNNNNNNNNNNNNNNNNNNNN
 57554  NNNNNNNNNNNNNNNNNNNNNNNNNNNNNNNNNNNNNNNNNNNNNNNNNNNNNNNNNNNN
 57614  NNNNNNNNNNNNNNNNNNNNNNNNNNNNNNNNNNNNNNNNNNNNNNNNNNNNNNNNNNNN
 57674  NNNNNNNNNNNNNNNNNNNNNNNNNNNNNNNNNNNNNNNNNNNNNNNNNNNNNNNNNNNN
 57734  NNNNNNNNNNNNNNNNNNNNNNNNNNNNNNNNNNNNNNNNNNNNNNNNNNNNNNNNNNNN
 57794  NNNNNNNNNNNNNNNNNNNNNNNNNNNNNNNNNNNNNNNNNNNNNNNNNNNNNNNNNNNN
 57854  NNNNNNNNNNNNNNNNNAAGTTTATTATATATTATTAAATAA
;     G-orf373 ==> end
 57896  GATTTATAATATAATTAATATATATTTTAATAAATATAAAAGATTATATTATATTATAAA
 57956  AAGTATATTTTATATTTATATTTTATTTATTATTATTATTATATATATAAGTAGTAAAAA
 58016  GTAGAATAATAGATTTGAAATATTTATTATATAGATTTAAAGAG
;;     rnl ==> ;; mfannot: 5' +/- 50 nt
 58060  ATAATCATGGAGTATAAAAATTAAATTTAATAAATTTAATATAACTATTAATAGAATTAG
 58120  GTTACTAATAAATTAATAACAATTAATTTTAAAACCTAAAGGTAAACCTTTATATTAATA
 58180  ATGTTTTTTTTTTTTATTTTTATAATAAGAATAATTATTAATAATAATAAACTAAGTGAA
 58240  CTGAAACATCTAAGTAACTTAAGGATAATAAATCAACAGAGATATTATGAGTATTGGTGA
 58300  GAGAAAATAATAAAGGTCTAATAAGTATTATGTGAAAAAAATGTAAGAAAATAGGATAAC
 58360  AAATTCTAAGACTAAATACTATTAATAAGTATAGTAAGTACCGTAAGGGAAA
;;
 58412  GTATGAAAATGATTATTTTATAAGCAATCATGAATATATTATATTATATTAATGATGTAC
 58472  CTTTTGTATAATGGGTCAGCAAGTAATTAATATTAGTAAAACAATAAGTTATAAATAAAT
 58532  AGAATAATATATATATATAAAAAAATATATTAAAATATTTAATTAATATTAATTGACCCG
 58592  AAAGCAAACGATCTAACTATGATAAGATGGATAAACGATCGAACAGGTTGATGTTGCAAT
 58652  ATCATCTGATTAATTGTGGTTAGTAGTGAAAGACAAATCTGGTTTGCAGATAGCTGGTTT
 58712  TCTATGAAATATATGTAAGTATAGCCTTTATAAATAATAATTATTATATAATATTATATA
 58772  AATATTATATAAAGAATGGTACAGCAATTAATATATATTAGGGAACTATTAAAGTTTTAT
 58832  TAATAATATTAAATCTCGAAATATTTAATTATATATAATAAAGAGTCAGATTATGTGCGA
 58892  TAAGGTAAATAATCTAAAGGGAAACAGCCCAGATTAAGATATAAAGTTCCTAATAAATAA
 58952  TAAGTGAAATAAATATTAAAATATTATAATATAATCAGTTAATGGGTTTGACAATAACCA
 59012  TTTTTTAATGAACATGTAACAATGCACTGATTTATAATAAATAAAAAAAAATAATATTTA
 59072  AAATCAAATATATATATATTTGTTAATAGATAATATACGGATCTTAATAATAAGAATTAT
 59132  TTAATTCCTAATATGGAATATTATATTTTTATAATAAAAATATAAATACTGAATATCTAA
 59192  ATATTATTATTACTTTTTTTTTAATAATAATAATATGGTAATAGAACATTTAATGATAAT
 59252  ATATATTAGTTATTAATTAATATATGTATTAATTAAATAGAGAATGCTGACATGAGTAAC
 59312  GAAAAAAAGGTATAAACCTTTTCACCTAAAACATAAGGTTTAACTATAAAAGTACGGCCC
 59372  CTAATTAAATTAATAAGAATATAAATATATTTAAGATGGGATAATCTATATTAATAAAAA
 59432  TTTATCTTAAAATATATATATTATTAATAATTATATTAATTAATTAATAATATATATAAT
 59492  TATATTATATATTATATTTTTTATATATAATATAAACTAATAAAGATCAGGAAATAATTA
 59552  ATGTATACCGTAATGTAGACCGACTCAGGTATGTAAGTAGAGAATATGAAGGTGAATTAG
 59612  ATAATTAAAGGGAAGGAACTCGGCAAAGATAGCTCATAAGTTAGTCAATAAAGAGTAATA
 59672  AGAACAAAGTTGTACAACTGTTTACTAAAAACACCGCACTTTGCAGAAACGATAAGTTTA
 59732  AGTATAAGGTGTGAACTCTGCTCCATGCTTAATATATAAATAAAATTATTTAACGATAAT
 59792  TTTATTAAATTTAGGTAAATAGCAGCCTTATTATGAGGGTTATAATGTAGCGAAATTCCT
 59852  TGGCCTATAATTGAGGTCCCGCATGAATGACGTAATGATACAACAACTGTCTCCCCTTTA
 59912  AGCTAAGTGAAATTGAAATCGTAGTGAAGATGCTATGTACCTTCAGCAAGACGGAAAGAC
 59972  CCTATGCAGCTTTACTGTAATTAGATAGATCGAATTATTGTTTATTATATTCAGCATATT
 60032  AAGTAATCCTATTATTAGGTAATCGTTTAGATATTAATGAGATACTTATTATAATATAAT
 60092  GATAATTCTAATCTTATAAATAATTATTATTATTATTATTAATAATAATAATATGCTTTC
 60152  AAGCATAGTGATAAAACATATTTATATGATAATCACTTTACTTAATAGATATAATTCTTA
 60212  AGTAATATATAATATATATTATATATATATTATATATAATATAAGAGACAATCTCTAATT
 60272  GGTAGTTTTGATGGGGCGTCATTATCAGCAAAAGTATCTGAATAAGTCCATAAATAAATA
 60332  TATAAAATTATTGAATNNNAAAAAAATAATATATATTATATATATTAATTATAAATTGAA
 60392  ATATGTTTATATAAATTTATATTTATTGAATATATTTTAGTAATAGATAAAAATATGTAC
 60452  AGTAAAATTGTAAGGAAAACAATAATAACTTTCTCCTCTCTCGGTGGGGGTTCACACCTA
 60512  TTTTTAATAGGTGTGAACCCCTCTTCGGGGTTCCGGTTCCCTTTCGGGTCCCGGAACTTA
 60572  AATAAAAATGGAAAGAATTAAATTAATATAATGGTATAACTGTGCGATAATTGTAACACA
 60632  AACGAGTGAAACAAGTACGTAAGTATGGCATAATGAACAAATAACACTGATTGTAAAGGT
 60692  TATTGATAACGAATAAAAGTTACGCTAGGGATAATTTACCCCCTTGTCCCATTATATTGA
 60752  AAAATATAATTATTCAATTAATTATTTAATTGAAGTAAA
;; mfannot:     /group=IA (8.76e-26)
 60791  ttgggtgaattgcttagatatccatatagataaaaataatggacaataagcagcgaagct
 60851  tataacaactttcatatatgtatatatacggttataagaacgttcaacgactagatgatg
 60911  agtggagttaacaataattcatccacgagcgcccaatgtcgaataaataaaatattaaat
 60971  aaatatcaaaggatatataaagatttttaataaatcaaaaaataaaat
;     G-orf236 ==> start /note=LAGLIDADG ;; evalue:0.0026
 61019  aaaatgaaaaatattaaaaaaaatcaagtaataaatttaggacctaattctaaattatta
 61079  aaagaatataaatcacaattaattgaattaaatattgaacaatttgaagcaggtattggt
 61139  ttaattttaggagatgcttatattcgtagtcgtgatgaaggtaaactatattgtatgcaa
 61199  tttgagtgaaaaaataaggcatacatggatcatgtatgtttattatatgatcaatgagta
 61259  ttatcacctcctcataaaaaagaaagagttaatcatttaggtaatttagtaattacctga
 61319  ggagctcaaacttttaaacatcaagcttttaataaattagctaacttatttattgtaaat
 61379  aataaaaaacttattcctaataatttagttgaaaattatttaacacctataagtttagca
 61439  tattgatttatagatgatggaggtaaatgagattataataaaaattctcttaataaaagt
 61499  attgtattaaatacacaaagttttacttttgaagaagtagaatatttagttaaaggttta
 61559  agaaataaatttcaattaaattgttatgttaaaattaataaaaataaaccaattatttat
 61619  attgattctataagttatttaattttttataatttaattaaaccttatttaattcctcaa
 61679  atgatatataaattacctaatactatttcatccgaaacttttttaaaataa
;     G-orf236 ==> end
 61730  tattcttatttttattttttgatatatttcataaatatttatttatattaaattttattt
 61790  gataatgatatagtct
;; mfannot:
 61806  GAACAATATAGTAATATATTGAAGTAATTATTTAAATGTAATTACGATAACAAAAAATTT
 61866  GAACAGGGTAATATAGCGAAAGAGTAGATATTGTAAGCTATGTTTGCCACCTCGAT
;;
 61922  GTCGACTCAACATTTCCTCTTGGTTGTAAAAGCTAAGAAGGGTTTGACTGTTCGTCAATT
 61982  AAAATGTTACGTGAGTTGGGTTAAATACGATGTGAATCAGTATGGTTCCTATCTGCTGAA
 62042  GGAAATATTATCAAATTAAATCTCATTATTAGTACGCAAGGACCATAATGAATCAACCCA
 62102  TGGTGTATCTATTGATAATAATATAATATATTTAATAAAAATAATACTTTATTAATATAT
 62162  TATCTATATTAGTTTATATTTTAATTATATATTATCATAGTAGATAAGCTAAGTTGATAA
 62222  TAAATAAATATTGAATACATATTAAATATGAAGTTGTTTTAATAAGATAATTAATCTGAT
 62282  AATTTTATACTAAAATTAATAATTATAGGTTTTATATATTATTTATAAATAAATATAATA
 62342  TAATTATAATAATTATTATTATTAATAAAAAATAT
;;     rnl ==> ;; mfannot: 3' -20/+180
 62377  TAATTATAATATTAATAAAATACTAATTTATCAGTTATCTATATAATATCTAATCTATTA
 62437  TTCTATATACTTATTACTCCTTTTTAATTTAATTAAAAAGGGGTTCGGTTCCCCCCCCCC
 62497  ATAAGTATGATTATAATTATAATTATAATATAAGGGAGGGGTCCCTCACTCCTTACGGGG
 62557  TCCCGGCTGGACCGAGACTCCTCCCTTGCCTGGTTGGTTCACACCTTNNNNNNNNNNNNN
 62617  NNNNNNNNNNNNNNNNNNNNTCACTAATAANNNNNNATATATATATATATATATTATATT
 62677  ATAATATTATTTAATACTTAATATATTATATATTTTATATTTAATAAATNNAAAAAATAT
 62737  TAATAAATAATAATATTAATAATAAAGAAATTATAATTAATACCCTCTATATATAATTCT
 62797  AATTAATTAAATTAAATATTTATATATAATAATCAATATATTATTAATTTAATAATTATT
 62857  ATAATAGTTCCGGGGCCCGGCCACGGGAGCCGGNNNNNNNNNNNNNNNNNNNNNNNNNNN
 62917  NNNNNNNNNNNTATATTTTATTATATTTAATAAATATTANCTTTTTTTATTATTATTTTT
 62977  ATATATTATATAATATTATTAATTTTTATTATAATATTATTTACTTTTTTATTGGATTAT
 63037  TTATTTATTTATTTATTTATTAATTAATTAATTAAATATTTATTAATTAATATATATATT
 63097  AAATATTAATATTTTATTAAAAAAAAGAGATATATGAATAATATATTATGTTATATTATA
 63157  TTATATAATTATATTATTTTTATAATATTAATAATTAAAAATAAGAACTTCTTTAAAAAT
 63217  TATNNNNNNNNNNNNNNNNNNNNNNNNNNNAATTTATAAAAATATAAATTTCTTNNNNNN
 63277  TATATATATATATANTATTATTATTTATATTAATCATAATTTTAATATTTATAATAAATT
 63337  TATATAAAATCAATTATAATATTATATACTTTTTATATACTTTATAATCTTTATATCTTC
 63397  CCCCCCCCTTTTTTAATAATATATTATATTAAAAATATAATAATTTATATGATTTATTAA
 63457  TACTTTTTATATAATTATATTATTATTTTTATTTATAGATGTTATATTATTTTTTATAAT
 63517  AATTTTTTTTTATTTAAATAAAANNNNNNNNNNNNNNNNNNNNNNNNNNNNNNNNNNNNN
 63577  NNNNNNNNNNNNNNNNNNNNNNNNNNNNNNNNNNNNNNNNNNNNNNNNNNNNNNNNNNNN
 63637  NNNNNNNNNNNNNNNNNNNNNNNNNNNNNNNNNNNNNNNNNNNNNNTAATTTATATATAT
 63697  TATTAATAATTATTTAATTTTTATTATTTATTTATATATAAAAATATTCTAAAATAATTA
 63757  ATATTTATAATAGAATAAATATTATAAAGTATAATTATAAATAATTAATTATTTTAATAA
 63817  TAATAATATATTTATTATTATATAATAAATATATTATAAATAATA
;     G-trnT(ugu) ==> start
 63862  GTTATATTAGCTTAATTGGTAGAGCATTCGTTT!TGT!AATCGAAAGGTTTGGGGTTCAA
 63920  ATCCCTAATATAACA
;     G-trnT(ugu) ==> end
 63935  ATAATAATAATAAAATATTAAAATAAATATAATATTTATAAAAAATTTATTAATTTATAT
 63995  AAAAAATATATATATAAATAATAATTATAATAAAACATTTTATAATCAATAATTTAATAA
 64055  ATAATCTTCTTATTATAATATTATGTTTAAATATTACTCTTTATGAGGTCCAACAAACTA
 64115  ATAAGATATAAATATATATATATTATATAATAATAATAATAATAATATATTATTTAATAT
 64175  ATTATCAAGAAGATAAATATAAATAATATTTTAATAATTTTAAATAAATCTAATTTATAT
 64235  ATTAATAATTTAATAATCTTAATATTTATTATCATTATTTCATATTTATATTATATAAAT
 64295  ATTTATTAAAATAAAAAATATTAAAGAGTTTATTTTATTTATTATAAATTATTTAATAAA
 64355  ATATATATAATAATATATAGAATAAAGATATAAATAATTATAAGTATATAAAGTAATAAA
;     G-trnC(gca) ==> start
 64415  GGAGATGTTGTTTTAAGGTTAAACTATTAGATT!GCA!AATCTACTTATTAAGAGTTCGA
 64473  TTCTCTTCATCTCTT
;     G-trnC(gca) ==> end
 64488  AAATAAATAATATAATAATAAAATATTATATATANNNNNNNNNNNNNNNNNNNNNNNNNN
 64548  NNNNNNNNNNNNNNAATATATNTATATTTAGAATAATTATATAATAAA
;     G-trnH(gug) ==> start
 64596  GGTGAATATATTTCAATGGTAGAAAATACGCTT!GTG!GTGCGTTAAATCTGAGTTCGAT
 64654  TCTCAGTATTCACC
;     G-trnH(gug) ==> end
 64668  CTATAAATAATAATAATAATATATTTTATTATTCTTAAATTTTTTATTCTTTATATTATA
 64728  TATATAATATTAATATTATTACTTTTTAATAACAAAATATTATAATTAATTGATATATAT
 64788  ATATACCAAATATAATTAATTGAAATTAAATAATAAATAAAATATTTACTTCTTTATTAA
 64848  AATTCTAATTAATTGATTCTTTTTATTGAATATTAAATTCTATTATAACTTATTAATTAA
 64908  TTAATTAATTNATAATAATAATAATAATATTTATTATTAATTATTAAATATTTATTATTA
 64968  TATATAGGATTTAATTTTAAATATTAATAAAAAAAGAATAAAATAAAATAAAATGAATAA
 65028  TATTTCTTTATCTCNNNNNNNNNNNNNNNNNNNNNNNNNNNNNNNNNNNNNNNNNNNNNN
 65088  NNNNNNNNNNNGATTATTTATTATTATAATATAATATTTAATCAATAGATTTATAATTTA
 65148  TTTAATGAATATTTTATAAAGATGTAAAACAATTCCTTTTTATTATTATAAATTTTTCAT
 65208  TATTTANTTANNNATTTATTTATTTATTCAATATATAAAAATAATTATAAAAAGATTATT
 65268  AAAAATAATAATTTAATGATAAATATATATTATATATATTAATATAAAAATAATAAATAT
 65328  AAATATATTATGTAAATATTATATAAGTTTGTATATGTATATATTATAATAATGTTATAT
 65388  AAGTAATAATNNNATAAAATATTTTATGTAATTTATATATATTTATAATTATAAAATAAA
 65448  AATATTATAAATAATAAAATTAATAATAATAATAATTTTAATAAAATAAATTATATATTT
 65508  AATTTTATTATGAAGTTTATACTTAATATAAATTATATTTCCTNNNNNNNNNNNNNNNNN
 65568  NNNNNNNNNNNNNNNNNNNNNNNNNNNNNNNNNNNNNNNNNNNNNNNNNNNNNNNNNNNN
 65628  NNNNNNNNNNNNNNNNNNNNNNNNNNNNNNNNNNNNNNNNNNNNNNNNNNNNNNNNNNNN
 65688  NNNNNNNNNNNNNNNNNNNNNNNNNNNNNNNNNNNNNNNNATAATTCGGCTTAAATTATA
 65748  ATTTAATAATTTTTATTTATTAATAGTTTCGGGGCCCGGCCACGGGAGTCGGAACCCCGA
 65808  AAGGAGTTTTATTATTAATATAAAAAGAGTAAGGATAATAATAAATTCTTTTAATTTATT
 65868  TTTAATAAAATATAATTTTAAAATAGTTTTTATAGTCCGGCCCGCCCCGCNNNNGGGGGC
 65928  GGACCCCGAAGGANNNNNGTCTGGTATTAATTATAATAATTATATTAATATTATTATTAT
 65988  TTATTATATTATAATATATTTATTTATATTTTATAATATTAATAATTATTTTATATTTAA
 66048  TAAATATAATATATATTTTATTTATTTTAATAACTATCTAATTAATA
;     G-trnL(uaa) ==> start
 66095  GCTATTTTGGTGGAATTGGTAGACACGATACTCT!TAA!GATGTATTACTTTACAGTATG
 66153  AAGGTTCAAGTCCTTTAAATAGCA
;     G-trnL(uaa) ==> end
 66177  ATAAATATATATAATATATATAATATATATAAA
;     G-trnQ(uug) ==> start
 66210  TGAGTCGTAGACTAATAGGTAAGTTACCAAAAT!TTG!AGTTTGGAGTTTGTTTGTTCGA
 66268  ATCAAACCGATTCAA
;     G-trnQ(uug) ==> end
 66283  TATTATAATATATATATTATTTATATATAAATATATAATTATACTCCTATTTTTATATTA
 66343  ATTAATTAATAATATATGATAATATAAAAATTATTGAATTATTAACTCTTATTAATAATA
 66403  ATAATAATCATAATAATAATATATATATATATAGTATATATATAAAAGTTTTATTATATT
 66463  ATATTATATTATATATTTATTTATATATAATTCTTATTAATTGAAAAAAGAATAATTAAT
 66523  AATCTTATTAAAAAAATNAATACTTTCATTTTATTTTATTTNATTTTATTTAATTATAAT
 66583  ATATAAATATTAAAAAAAGGATATAAGTTTTTTATAAGATATAATATATATATATATTAA
 66643  ATATAAAGAAGTTAATATTTATATTTTAATTATAAAATGTTAATNNNNNNNNNNNNACTT
 66703  ATTAATTAAATTATTAATTAATAATAATTTATGATTTATAAATAATAAATAAAGGAATAA
 66763  GTATCAATTAATTAATATATTATATTTAATATTTTATATTTAATATTTAATATTTAATAT
 66823  TTTAAGTTCCGGGGCCCGGCCACGGGAGCCGGAACCCCGAAAGGAGTAGTATTAATTATG
 66883  GATAGTTAGGATGGATTTAATCCNTTTGTTATGTTATTAATTAATTAATTAATTTATATA
 66943  TATAAAATATTTTAATTAATTTTTATATAAATATATATATATATATATATTAATAATAGT
 67003  CCGGCCCGCCCCGTGGGGCGGACCCCAAAGGAGTAATATATATTATGTATAAACAATA
;     G-trnK(uuu) ==> start
 67061  GAGAATATTGTTTAATGGTAAAACAGTTGTCT!TTT!AAGCAACCCATGCTTGGTTCAAC
 67119  TCCAGCTATTCTCA
;     G-trnK(uuu) ==> end
 67133  TAATATTATATATATATATTCTCCTTTCTAAAAATAATAATAATTATATATAATAATAAT
 67193  ATAATTATATATATATATATTATAATAATAATAATAATAATAATAATAAAAAATAATAAT
 67253  TATTTTTATTAATAATATTAATATATTATAATTATTAATAAATATTAATAAAAATA
;     G-trnR(ucu) ==> start
 67309  GCTCTCTTAGCTTAATGGTTAAAGCATAATACT!TCT!AATATTAATATTCCATGTTCAA
 67367  ATCATGGAGAGAGTA
;     G-trnR(ucu) ==> end
 67382  ATTNNATTATATTAATAGTCCCCCCCCCTTTTTTAATTTAATTAAAAAGTTTAATTTACT
 67442  ATTTAATAATAAATGAAATAATAATA
;     G-trnG(ucc) ==> start
 67468  ATAGATATAAGTTAATTGGTAAACTGGATGTCT!TCC!AAACATTGAATGCGAGTTCGAT
 67526  TCTCGCTATCTATA
;     G-trnG(ucc) ==> end
 67540  ATTAATATTAATATAAATTAATACCCTATAATTAATTAAATATAAAATTATATTAAAACN
 67600  NNNNTTATATTATATTATAATATTATATTATTATTATATAAAAATATAATAATAATAATA
 67660  TAAAATTTTATTTAATAATAATATTTTATATAATAAAATAATCATATTTATANNNNNNNN
 67720  NNNTAATAATAATTTATTATAATAATTCTTTAATATACTTATTTATTATTATTTTAATAA
 67780  ATAAATATAATTCTTATAAATCTATTATTATAAAATATATTATATTTTAATAAAATACAA
 67840  TATTATAANNATATATATATATATAAATATTTANNNNNNNNNNNNNNNNNNNNNNNNNNN
 67900  NNNNNNNNNNNNNNNNNNNNNNNNNNNNNNNNNNNNNNNNNNNNNNNNNNNNNNNNNNNN
 67960  NNNNNNNNNNNNNNNNNNNNNNNNNNNNNNNNNNNNNNNNNNNNNNNNNNNNNNNNNNNN
 68020  NNNNNNNNNNNNNNNNNNNNNNNNNNNNNNNNNNNNNNNNNNAATTTTTTATTGNTTAAA
 68080  AAGTATATATAATATAATTAATATATTTCTTTTTATATAAATTATAAATATTATTTTATA
 68140  ATAAAAAAAGTATATATAATATTATATATTTAATAAATAATATAATAATAATATAAATAA
 68200  ATATATATATATTATTAATATATTAAATTTTATAATAATAATTATAATAATAGTAGTAGG
 68260  TATAAATTTTAA
;; mfannot:
 68272  taaagagttttattccaatggagtaataatannnnnnnnnnnnnnnnnnnnnnnnnnnnn
 68332  nnnnnnnnnnnnnnnnnnnnnngtcataatggaggatgtcagtgcaaatctgattagatt
 68392  cgtatatttatacttaatatnaaaaaaataaataataatcttttttattattatatttat
 68452  taataataaattattttgttattattattaatttatattaatattttatataaattattt
 68512  atttaatctttcattatatatttaatatattattaatattaattaatattttataataaa
 68572  taaataaaataaaataaatattttaatataatactccttcggnnnnnnnnnnnnnnnnnn
 68632  nnnnnnnnnnnnnnnnnnnnnnnnnnnnnnnnnnnnnnnnnnnnnnnnnnnnnnnnnnnn
 68692  nnnnnnnnnnnnnnnnnnnnnnnnnnnnnnnnnnnnnnnnnnnnnnnnnnnnnnnnnnnn
 68752  nnnnnnnnnnnnnnnnnnnnnnnnnnnnnnnnnnnnnnnnnnnnnnnnnnnnnnnnnnnn
 68812  nnnnnnnnnnnnnnnnnnnnnnnnnnnnnnnnnnnnnnnnnnnnnnnnnnnnnnnnnnnn
 68872  nnnnnnnnnnnnnnnnnnnnnnnnnnnnnnnnnnagtttataatataatattagtattat
 68932  taatatttttatttttattttttatttaatagtaaaaaattataattttataatttatta
 68992  attattatataatttcattaatatatttcttctttttatttatttatttattacttatta
 69052  atagtanannnnnnnnnnnnnnnnnnnnnnnnnnnnnnnnnnnnnnnnnnnnnnnnnnnn
 69112  nnnnnnnnnnnnnnnnnnnnnnnnnnnnnnnnntttatttatttatttattaatttatta
 69172  atttatttattattatattttttttaataaa
;     G-trnS(gcu) ==> start ;; mfannot: evalue : 4.90e-11
 69203  ggaaaattaactataggtaaagtggattattt!gct!aagtaattgaattgtaaattctt
 69261  atgagttcgaatctcatattttccg
;     G-trnS(gcu) ==> end
 69286  tat
;     G-trnR(acg) ==> start
 69289  atatctttaatt
;; mfannot:     /group=IB(5') (4.26e-04)
 69301  TAATGGTAAAATATTAGAAT!ACG!AATCTAATTATATAGGTTCAAATCCTATAAGATAT
 69359  T
;     G-trnR(acg) ==> end
 69360  ATATTATATTATATAATATTATATATTAATAAATATTATTAATTAATTTATTTATTTATT
 69420  TATTATTAAATAAAAATATTTAATAGTTCCGGGGCCCGGCCACGGGAGCCGGAACCCCGA
 69480  AAGGAGAATAATATAAAATATTATAATTATTTATATATTAATTATTAATTATTAATTATT
 69540  TATTATATAAAAAGTATATAATTTTGTATTTTAATATAGGGTTAATTAATTAATTATTAA
 69600  TTTTTTATAATAAGATAATAATATATTAAAAACTTATTATAAATTTATAAAATAATATTT
 69660  ATTTAATTTGATATTATTTTTAATCTTTCATTAATATATATTTTATTATAAGTAATAATA
 69720  TAGTTTAATTAAATTAATATAAATAAATTACATAAGAATAATATTATAATAATATTATAT
 69780  ATTATATAAAGAAATAATAATTTATATTTTTATTTTNNNNNNNNNNNNNNTTAATATAAA
 69840  TATAAT
;     G-trnA(ugc) ==> start
 69846  GGGGTTATAGTTAAATTTGGTAGAACGACTGCGT!TGC!ATGCATTTAATATGAGTTCAA
 69904  GTCTCATTAACTCCA
;     G-trnA(ugc) ==> end
 69919  ATAATTATATTATATAATATATATATTAATAAATTATATATATATATATATATATAAATA
 69979  TTAAATAAATATTATATTAATAAATAATATAAATTATCTAATCGAAGGAAATATTTATAA
 70039  TATAATATAAATATTTTAATAAATTAATAAATATTATATTAATAAATAATTAATAAATAT
 70099  ATAAATTATAATAAATTTTAATATTATTATATAAATTAATTAAATATAATAATTAATNNA
 70159  NTA
;     G-trnI(gau) ==> start
 70162  GAAACTATAATTCAATTGGTTAGAATAGTATTTT!GAT!AAGGTACAAATATAGGTTCAA
 70220  TCCCTGTTAGTTTCA
;     G-trnI(gau) ==> end
 70235  TATTATATATCATTAATATATAAAATATAAATATATATATTATAATAATAATAATAATAA
 70295  ATATAAATATAATTATNNNNNNNNNNNNNNNNNNNNNNNNNNNNNNNNNNNNNNNNNNNN
 70355  NNNNNNNNNNNNNNNNNNNNNNNNNNNNNNNNNNNNNNNNNNNNNNNNNNNNNNNNNNNN
 70415  NNNNNNNNNNNNNNNNNNNNNNNNNNNNNNNNNNNNNNNNNNNNNNNNNNNNNNNNNNNN
 70475  NNNNNNNNNNNNNNNNNNNNNNNNNNNNNNNNNNNNNNNNNNNNNNNNNNNNNNNNNNNN
 70535  NNNNNNNNNNNNNTAAACTATTTTATTAAAAATATTATAATTAAATAATAATATAAATAA
 70595  TTTATAATATAATAATATATACTTATAAATAATATTTAAATCTTATTATTAATTTATAAA
 70655  TCATAAATTATTATTAATAAATATCTCTTTTAGATGAGTTAAATTAAACTTATATTTATA
 70715  TTATATATATATAGATATAAATCTTAAATAGAGTAAATATATTATAATAATTATATAAAT
 70775  ATATATATATTATATTAAGATAATAATATATATATATATTAATATATAA
;     G-trnY(gua) ==> start
 70824  GGAGGGATTTTCAATGTTGGTAGTTGGAGTTGAGCT!GTA!AACTCAATGACTTAGGTCT
 70882  TCATAGGTTCAATTCCTATTCCCTTCA
;     G-trnY(gua) ==> end
 70909  TAATTTATTATTAATTATATATTATTATAAATCCAATCCATTGAAATTAATATAATCCAA
 70969  TGAATAATTAATTTAATACATAATTTAATATATGAAATTATATATATATATACTTTATNT
 71029  AAAAAAAAATTATATAATAATTATATTAATATATTTATATATATATATAAATAAATAAAT
 71089  AATAATAATTATAATTATAATTATAATTAATTAATTAATAAATAAATAATAATTTATATT
 71149  ATCTTTATAATATATATATATACTTTTATAAAAAAAAAATATAAATAATTCTAAAATGTA
 71209  TATTTCTCCTTTCGGGGTTCCGGCTCCCGTGGCCGGGCCCCGGAACTATTAATAAAANTA
 71269  ATAATAAAATAATTATTATCTGTATTTAATAAATTTAATTAAAGAGTTATATTTCTATAT
 71329  ATTTATATANNNNNNNNNNNNNNNNNNNNNNNGAACTAATGAAATATCTAAAATAAGGGT
 71389  TTTTATTTATTTAATTAATATATATTTATTATTTTATATAATAT
;     G-trnN(guu) ==> start
 71433  GTCCTTATAGCTTATCGGTTAAAGCATCTCACT!GTT!AATGAGAATAGATGGGTTCAAT
 71491  TCCTATTAAGGACG
;     G-trnN(guu) ==> end
 71505  ATAATANNNNNNNNNNNNNNNNNNNNNNNNNNNNNNNNNNNNNNNNNNNNNNNNNNNNNN
 71565  NNNNNNNNNNNNNNNNNNNNNNNNNNNNNNNNNNNNNNNNNNNNNNNNNNNNNNNNNNNN
 71625  NNNNNNNNNNNNNNNNNNNNNNNNNNNNNNNNNNNNNNNNNNNNNNNNNNNNNNNNNNNN
 71685  NNNNNNNNNNNNNNNNNNNNNNNNNNNNNNNNNNNNNNNNNNNNNNNNNNNNNNNNNNNN
 71745  NNNNNNNNNNNNNNNNNNNNNNNNNNNNNNNNNNNNNNNNNNNNNNNNNNTAAATTTTAT
 71805  ATTATAAATATTATTAAAATATTTTTATAAATATTTAAATTATTTATAAAAAGGTATATA
 71865  ATAATAATTATTAATATTATATTATATTATATATTTATTTATATTATATATAATAATATA
 71925  TTTATATATATATTAATTAATAAATTAAATAAGTATCTATATTTTATATTATATTATATT
 71985  ATATTNNNNNNNNNNNNNNNNNNNNNNNNNNNNNNNNNNNNNNNNNNNNNNNNNNNNNNN
 72045  NNNNNNNNNNNNNNNNNNNNNNAATTAATAAAAAATAAATATGTATATATAAATTATATT
 72105  TATTATGTTTAATTATTTATAATTTATTATAATAAATAGTATAAGATATCTTATTTATAT
 72165  TTATATATAATAAAGAATATTATTAAACTAACACCTATATTATATATATTATATTATATA
 72225  ATATTATATATATATGAATTACTAAGAATAAATTTATAATTAGATAATATTTATATTTAT
 72285  TTATTTATTTAATTAACAAATATATTAATATTTTTAATTAATTAATAATACCTTTATATA
 72345  TATATATATATATATATTAATTTTAATTATATAATTATCTTTTTTNTTAATAATCATAAA
 72405  TATATTATATATTTTATATAATAAGATTATAATTTTATAATTATTTTATTTTTTATTAAA
 72465  AATTATTATTATTATAATTATTATATTATAATTATAAATTATTAAAGAATATATTTATTA
 72525  ATATTTTAATAATTAATATCTTTTATTTATATTTATAAAATAAGGTATAAATATTGATAA
 72585  TAAAGAGTAAATATTGTATTAATTATAATAATAATTATAATTAAGGA
;     G-trnM(cau)_1 ==> start
 72632  GCTTGTATAGTTTAATTGGTTAAAACATTTGTCT!CAT!AAATAAATAATGTAAGGTTCA
 72690  ATTCCTTCTACAAGTA
;     G-trnM(cau)_1 ==> end
 72706  ATAATGATTATAATATTTATATATATTAAAATAATATTAATAAATAATTACTCCTCCTAG
 72766  CAGGATTCACATCTNNNNNNNNNNNNNNNNNNNNNNNNNNNNNNNNNNNTCACCGGCCGG
 72826  ACTATTTTATTATTATTAAATAGATGTTCATTAAATAATTATAAATATAATTTATCTTTT
 72886  AAATATATATATATAATATAATATTTAAATATATATTATAAATAAATAAATAAATAATTA
 72946  ATTAATAAAAACATATAATGTATATTTATCTATAAAAAATATTAATTAAATTAATATATT
 73006  ATTACAGTTCCGGGGGCCGGCCACGGGAGCCGGAACCCCGAAGGAGATAAATAAATAAAT
 73066  AAATATAAATAATTATTCTTCTTTAAAATANNNNNNNNNNNNNNNNNNNNNNNNNNNNNN
 73126  NNNNNNNNNNNNNNNNNNNNNNNNNNNNNNNNNNNNNNNNNNNNNNNNNNNNNNNNNNNN
 73186  NNNNNNNNNNNNNNNNNNNNNNNNNNNNNNNNNNNNNNNNNNNNNNNNNNNNNNNNNNNN
 73246  NNNNNNNNNNNNNNNNNNNNNNNNNNNNNNNNNNNNNNNNNNNNNNNNNNNNNNNNNNNN
 73306  NNNNNNNNNNNNNNNNNNNNNNNNNNNNNNNNNNNNNNNNNNNNNNNNNNNNNNNNNNNN
 73366  NNNNNNNNNNNNNNNNNNNNNNNNNNNNNNNNNNNNNNNNNNNNNNNNNNNNNNNNNNNN
 73426  NNNNNNNNNNNNNNNNNNNNNNNNNNNNNNNNNNNNNNNNNNNNNNNNNNNNNNNNNNNN
 73486  NNNNNNNNNNNNNNNNNNNAAGGAGTTTTATTTTTAGTATTTTTTTTATAAAATATATAT
 73546  TTATATGATTAATAATATTATATATATTATTTATAAAAATAATATATAATTTTAATAATT
 73606  TTTAATAAAAAAAGGTGGGGTTGGTAATATAATATAATATTTTTTATTTTTATTTATAAT
 73666  ATATAATAATAAATTATAAATAAATTTTAATTAAAAGTAGTATTAACATATTATAAATAG
 73726  ACAAAAGAGTCTAAAGGTTAAGATTTATTAAA
;     G-cox2 ==> start
 73758  ATGTTAGATTTATTAAGATTACAATTAACAACATTCATTATGAATGATGTACCAACACCT
 73818  TATGCATGTTATTTTCAGGATTCAGCAACACCAAATCAAGAAGGTATTTTAGAATTACAT
 73878  GATAATATTATGTTTTATTTATTAGTTATTTTAGGTTTAGTATCTTGAATGTTATATACA
 73938  ATTGTTATAACATATTCAAAAAATCCTATTGCATATAAATATATTAAACATGGACAAACT
 73998  ATTGAAGTTATTTGAACAATTTTTCCAGCTGTAATTTTATTAATTATTGCTTTTCCTTCA
 74058  TTTATTTTATTATATTTATGTGATGAAGTTATTTCACCAGCTATAACTATTAAAGCTATT
 74118  GGATATCAATGATATTGAAAATATGAATATTCAGATTTTATTAATGATAGTGGTGAAACT
 74178  GTTGAATTTGAATCATATGTTATTCCTGATGAATTATTAGAAGAAGGTCAATTAAGATTA
 74238  TTAGATACTGATACTTCTATAGTTGTACCTGTAGATACACATATTAGATTCGTTGTAACA
 74298  GCTGCTGATGTTATTCATGATTTTGCTATTCCAAGTTTAGGTATTAAAGTTGATGCTACT
 74358  CCTGGTAGATTAAATCAAGTTTCTGCTTTAATTCAAAGAGAAGGTGTCTTCTATGGACAA
 74418  TGTAGTGAATTGTGTCGGACGGGACATGCCAACATGCCGATTAAAANNNNNNNNNNNNNN
 74478  NNNNNNNNNNNNNNNNNNNNNNNNNNNNNNNNNNNNNNNNNTTTTAATAATTATTAA
;     G-cox2 ==> end
 74535  TANATTTAATTTTTAAANAAAATAATAATAATAATAATTATAATAATATTCTTAAATATA
 74595  ATAGAAATATAGAATTATATTCTATTCAATCACCTTATATTAAAAATATAAATGTTATTA
 74655  AAAGAGGATATCATACTTCTTTAAATAATAATTTAATTATTGTTCAAAAAAATAATAAAA
 74715  ATAATAANNNNNNNNNNNNNNNNNNNNNNNNNNNNNNNNNNNNNNNNNNNNNNNNNNNNN
 74775  NNNNNNNNNNNNNNNNNNNNNNNNNNNNNNNNNNNNNNNNNNNNNNNNNNNNNNNNNNNN
 74835  NNNNNNNNNNNNNNNNNNNNNNNNNNNNNNNNNNNNNNNNNNNNNNNNNNNNNNNNNNNN
 74895  NNNNNNNNNNNNNNNNNNNNNNNNNNNNNNNNNNNNNNNNNNNNNNNNNNNNNNNNNNNN
 74955  NNNNNNNNNNNNNNNNNNNNNNNNNNNNNNNNNNNNNNNNNNNNNNNNNNNNNNNNNNNN
 75015  NNNNNNNNNNNNNNNNNNNNNNNNNNNNNNNNNNNNNNNNNNNNNNNNNNNNNNNNNNNN
 75075  NNNNNNNNNNNNNNNNNNNNNNNNNNNNNNNNNNNNNNNNNNNNNNNNNNNNNNNNNNNN
 75135  NNNNNNNNNNNNNNNNNNNNNNNNNNNNNNNNNNNNNNNNNNNNNNNNNNNNNNNNNNNN
 75195  NNNNNNNNNNNNNNNNNNNNNNNNNNNNNNNNNNNNNNNNNNNNNNNNNNNNNNNNNNNN
 75255  NNNNNNNNNNNNNNNNNNNNNNNNNNNNNNNNNNNNNNNNNNNNNNNNNNNNNNNNNNNN
 75315  NNNNNNNNNNNNNNNNNNNNNNNNNNNNNNNNNNNNNNNNNNNNNNNNNNNNNNNNNNNN
 75375  NNNNNNNNNNNNNNNNNNNNNNNNNNNNNNNNNNNNNNNNNNNNNNNNNNNNNNNNNNNN
 75435  NNNNNNNNNNNNNNNNNNNNNNNNNNNNNNNNNNNNNNNNNNNNNNNNNNNNNNNNNNNN
 75495  NNNNNNNNNNNNNNNNNNNNNNNNNNNNNNNNNNNNNNNNNNNNNNNNNNNNNNNNNNNN
 75555  NNNNNNNNNNNNNNNNNNNNNNNNNNNNNNNNNNNNNNNNNNNNNNNNNNNNNNNNNNNN
 75615  NNNNNNNNNNNNNNNNNNNNNNNNNNNNNNNNNNNNNNNNNNNNNNNNNNNNNNNNNNNN
 75675  NNNNNNNNNNNNNNNNNNNNNNNNNNNNNNNNNNNNNNNNNNNNNNNNNNNNNNNNNNNN
 75735  NNNNNNNNNNNNNNNNNNNNNNNNNNNNNNNNNNNNNNNNNNNNNNNNNNNNNNNNNNNN
 75795  NNNNNNNNNNNNNNNNNNNNNNNNNNNNNNNNNNNNNNNNNNNNNNNNNNNNNNNNNNNN
 75855  NNNNNNNNNNNNNNNNNNNNNNNNNNNNNNNNNNNNNNNNNNNNNNNNNNNNNNNNNNNN
 75915  NNNNNNNNNNNNNNNNNNNNNNNNNNNNNNNNTAAATAAATATATTTTTAAAAATATTTT
 75975  ATTAGATTAATTATTATTTTTATTTCTTCTTAAAATTAAAAAAGGAGACTTTTTTATATT
 76035  TATATAAAATATATATAAATTATTCTTTAATTATAAATATATAAAATTATTTTCTTTTAA
 76095  TTATTTTTATAATTAATTAATTCTTCATGGCTATAGCCATAACTTTTAATAATATTCTTT
 76155  TATTCTTTATTATTATATATATATATATTTATTATTTATTATTATAGAATTTATATTTAT
 76215  AAAAATATTAATATTTTATTTAAAATAAATAATGATTAATTTATAAAATATATATTAATT
 76275  AAGTTTCGGGTCCCGGCTACGGGAGCCGGAACCCCCGAAAGGAGTTATTATATTTATAAT
 76335  TAAATCTTTAAATAATATATCTTAAATTATTATATTGATATTAATATTATATTGATATTA
 76395  ATATTAAATATATATTTAATATTTAGCTTATTATTTTATAAAATTATATTTATATATTAT
 76455  AATATAATTAAATATATTATAAATTTAATAATTTAATAAAAATNNNNNNNNNNNNNNNNN
 76515  NNNNNNNNNNNNNNNNNNNNNNNNNNNNNNNNNNNNNNNNNNNNNNNNNNNNNNNNNNNN
 76575  NNNNNNNNNNNNNNNNNNNNNNNNNNNNNNNNNNNNNNNNNNNNNNNNNNNNNNNNNNNN
 76635  NNNNNNNNNNNNNNNNNAAAATAAAATTATAATATAATTAAATTATAAGAATTATATTTA
 76695  CTCCTTTTATAATTTATATTTATAATATAATATAATATAAAATAAATATAATATAATATA
 76755  AAATAAATATAATGTAATAGGTATTCACTCCTCTTTGGGGTACTTNNNNNNNNNNNNNNN
 76815  NNNNNNNNNNNNNNNNNNNNNNNNNNNNNNNNNNNNNNNNNNNNNNNNNNNNNNNNNNNN
 76875  NNNNNNNNNNNNNNNNNNNNNNNNNNNNNNNNNNNNNNNNNNNNNNNNNNNNNNNNNNNN
 76935  NNNNNNNNNNNNNNNNNNNNNNNNNNNNNNNNNNNNNNNNNNNNNNNNNNNNNNNNNNNN
 76995  NNNNNNNNNNNNNNNNNNNNNNNNNNNNNNNNNNNNNNNNNNNNNNNNNNNNNNNNNNNN
 77055  NNNNNNNNNNNNNNNNNNNNNNNNNNNNNNNNNNNNNNNNNNNNNNNNNNNNNNNNNNNN
 77115  NNNNNNNNNNNNNNNNNNNNNNNNNNNNNNNNNNNNNNNNNNNNNNNNNNNNNNNNNNNN
 77175  NNNNNNNNNNNNNNNNNNNNNNNNNNNNNNNNNNNNNNNNNNNNNNNNAATAATATTAAA
 77235  GTTTTATATATATTAATATATTATAAAAGGTTNNTATATATATATAATAAGATAAGTAAT
 77295  AAATTAATTAATTAATAATATAAAAATATATATTATATATTATGTTTTATTTATATATAT
 77355  ATATATATTATGTATTATTATANNNNNNNNNNNATATATTATATTATAAGTAATAATAAG
 77415  TATTATATTATATATA
;     G-trnF(gaa) ==> start
 77431  GCTTTTATAGCTTAGTGGTAAAGCGATAAATT!GAA!GATTTATTTACATGTAGTTCGAT
 77489  TCTCATTAAGGGCA
;     G-trnF(gaa) ==> end
 77503  ATAATAATAATATATTAATTAATAATTAATTTATAATAAATATATTATAATAATTANNAT
 77563  ATATATATATAATATATTTAATACAAAGAAAATATATATTATATCTCNNNNTTATTTATT
 77623  TATTAATATTTTAATAAATATAATATTATAAAAAAAAGTTTATATATTTANTTCCGGGGC
 77683  CCGGCCACGGGAGCCGGAACCCCGGAAGGAGNNNNNNNNNNNNAAATATAAATATAATAT
 77743  AAGTTTGGTATTCATTTAATTATATTATTTAATTAAAAATATTCTAAATAAGAATAAATA
 77803  TCAATAAAGGAGTTATAAATATATATATATATTNNNNNNNNNNNNNNNNNNNNNNNNNNN
 77863  NNNNNNNNNNNNNNNNNNNNNNNNNNNNNNNNNNNNNNNNNNNNNNNNNNNNNNNNNNNN
 77923  NNNNNNNNNNNNNNNNNNNNNNNNNATAAAATTTATATATATTTAATATATAATTATAAA
 77983  AATATTATATAATAAATAATAAATAATTATTAATAATAAATAAATATAATAATAATATTA
 78043  TAATAAATTTATAAATGATTATAATAAATTTATATTAATTTTTTATTT
;     G-trnT(uuag) <== end
 78091  TGTAAATACTAAGATTTGAACTTAGATAATATGCAC!CTAA!AAACATACATTTTACCAT
 78149  TAAATTATATTTAC
;     G-trnT(uuag) <== start
 78163  CTTATTAATTNNNNNNNNNNNNNNNNNNNNATAATATATTAATTATATAAAAATTATTAA
 78223  ATAAATATATAATATATTATATATAATTTATAATATATATATTATAAATATTATTATATA
 78283  TAAAATATAATATACTACTTATAAAAATATATATATATATATAAATATATATATAAATAA
 78343  ATATTTTATATATTAAATTAAATAATTATTAATAAATTTAATTATAAAGTATCATTTTCA
 78403  ATAGAAATATTAAGAAGGTTATAATAATTATATGAATTATTATAATTATATATATATAAA
 78463  TAAATAAAATAATAATTATAATAATTAATAAGAGTTTTGGATATATATCTGTGGAGTATA
 78523  TATTTTATAA
;     G-trnV(uac) ==> start
 78533  AGGAGATTAGCTTAATTGGTATAGCATTCGTTT!TAC!ACACGAAAGATTATAGGTTCGA
 78591  ACCCTATATTTCCTA
;     G-trnV(uac) ==> end
 78606  AATCTAGATATAATATTATATCTATCTTAATATAATAATATTTATTTATTAAATAAAAAA
 78666  AAAATAAATAATATTAATTAATATAAGATTCNTTTTTAATTATAATAATAAATAAATAAA
 78726  AAGAAGATATTATCAATGATTTATATTAATAATAAATATAAATAATAAAAAATATATATA
 78786  ATATAATATAATAAATATATTTCCTTTAATATTAATAAATTAATAATAATAATAATAATA
 78846  ATAATAAAATATTTAAATAAATTATATTCAATACAAATTAATTATTTATATTATTAATAA
 78906  TTGAATAAATAATCCGATCGAAAGAGATATTAATTCGATTATATTATTTATTTAATTATA
 78966  TTTAATTTAAATATATAAATTAATATATATATATTGAATTATATATAAATTTATTTTATA
 79026  ATTTNNNNAGTAATATATTATTATAAATATTTAATATAATTTATATTATTATTAAATAAA
 79086  AGATTTATTAAATTAATATTATTATTTAATTTTATTATATAGTTTTGAGGATAATATTTT
 79146  ATTAATATTTTTTTTATTTATTTATTTAATTATATTATATATATAATATATATATAACAA
 79206  TAAATTT
;     G-cox3 ==> start ;; mfannot: alternative ATG start pos 79195
 79213  ATGACACATTTAGAAAGAAGTAGACATCAACAACATCCATTTCATATGGTTATGCCTTCA
 79273  CCATGACCAATTGTAGTATCATTTGCATTATTATCATTAGCATTATCACTAGCATTAACA
 79333  ATGCATGGTTATATTGGTAATATGAATATGGTATATTTAGCATTATTTGTATTATTAACA
 79393  AGTTCTATTTTATGATTTAGAGATATTGTAGCTGAAGCTACATATTTAGGTGATCATACT
 79453  ATAGCAGTAAGAAAAGGTATTAATTTAGGTTTCTTAATGTTTGTATTATCTGAAGTATTA
 79513  ATCTTTGCTGGTTTATTCTGAGCTTATTTCCATTCAGCTATGAGTCCTGATGTACTATTA
 79573  GGTGCATGTTGACCACCTGTAGGTATTGAAGCTGTACAACCTACCGAATTACCTTTATTA
 79633  AATACTATTATCTTATTATCTTCTGGTGCTACTGTAACTTATAGTCATCATGCCTTAATC
 79693  GCAGGTAATAGAAATAAAGCCTTATCAGGTTTATTAATTACATTCTGATTAATTGTTATC
 79753  TTTGTTACTTGTCAATATATTGAATATACTAATGCTGCATTCACTATCTCTGATGGTGTT
 79813  TATGGTTCAGTATTCTATGCTGGTACAGGATTACATTTCTTACATATGGTAATGTTAGCA
 79873  GCTATGTTAGGTGTTAATTATTGAAGAATGAGAAATTATCATTTAACAGCTGGACACCAT
 79933  GTTGGATATGAAACAACTATTATTTATCTACATGTTTTAGATGTTATCTGATTATTTTTA
 79993  TACGTACTATTTTATTGATGAGGTGTTTAA
;     G-cox3 ==> end
 80023  TAATAAAAAAATATATATCTAAATGATTAATATATATATTATTAATAATTAACAATAATT
 80083  AATATATTATAATTTATATATATATATTTTATATTATTATAATAATATTCTTACAAATAT
 80143  AATTATTATATATTATTCCTTCAAAACACCTAACGGGGTTCCCGCGAAGCGGGAACNNNN
 80203  NNNNNNNNNNNNNNNNNNNNNNNNNNNNNNNNNNNNNNNNNNNNNNNNNNNNNNNNNNNN
 80263  NNNNNNNNNNNNNNNNNNNNNNNNNNNNNNNNNAATATAATATAATATAATAATGTAATT
 80323  ATTTATATTTTTATATTCCTTCGAGGTCACCGCCTCACCTCCAGCGGGACTTTTTTAATA
 80383  TGATATAATATAATATAAATATTATTAATTTAACTAATATATAAATTCATATATATATAT
 80443  ATATTATTAATATTATTTTATAAAAAATANTTTTTATTTGATTATTATTAAATATTATAT
 80503  AGTTCCGGGGCCCGGCCACGGGAGCCGGAACCCCGAAAGGAGAAATATTAATATATTATA
 80563  AATATACTATTTATATAATTATTTTTTGAAGTGAGCACCTATTTTATATATATTTTATAT
 80623  ATATTTTATTATATTTTATTAAAAATAGGTGTGAACCTCCATGAGAGAGGAATGAATACC
 80683  TATTTTATAAAGTATATTTTATATTCTATATATTATAAATATGAACCAAAAAAAGGAGTT
 80743  TAAAATTTAATTAAATTTAATTAATTGAATTTCTTTATTATTATTATCATAATTATTAAA
 80803  CCCTTTATTAATATAATAATATATTATTTATTATCAGAATTCCTACCCTTTTTATAATTT
 80863  ATATCTTTAATAATATAATTAAATATAAAATGTTTATTAAATATTATATAAAAAAAAAAA
 80923  TAAAAGTATATATATATATATAAATGATAAATAACAAGGAATTCACACTTATATAAATTT
 80983  AAATATAAAGTCCCAAAAGAAGTATTCATTAAATAAATTATCATTAATTAATTATAATAA
 81043  ACTTATTTAATATTATTAAAGATTAATTTATAATAATAATTATTATTATTATTATTAATA
 81103  TTACGGNNNNNTATAAATAATTAAATAGTTCATATATTCAAAAGAATTAGAATTAAACTT
 81163  TAATAAGTGTATTTAATATATAGAATATTAATAGAATATTTATTNTATTTATATATATAT
 81223  TTATATATATATATATTAAATAATATTATTTATATTATATTTTATATATATATTATTAAT
 81283  ATAAAAAGTATATTATATGTATTATATATATTATATATTATATATTTAATAATATATTAC
 81343  TCCTTTGGGGTGGGTCCGCCCCACGGGGCGNNNNNNNNNNNNNNNNNNNNNNNNNNNNNN
 81403  NNNNNNNNNNNNNNNNNNNNNNNNNNNNNNNNNNNNNNNNNNNNNNNNNNNNNNNNNNNN
 81463  NNNNNNNNNNNNNNNNNNNNNNNNNNNNNNNNNNNNNNNNNNNNNNNNNNNNNNNNNNNN
 81523  NNNNNNNNNNNNNNNNNNNNNNNNNNNNNNNNNNNNNNNNNNNNNNNNNNNNNTTTAATA
 81583  TATTATGATATTATTTATAATTTATAATATAATGTATAATATTATATTATAAATATTATA
 81643  TAAAAATAAAATGATATATATAATAATAATAATAATAATAATAAAAAAATAGAATAGAAT
 81703  AATTTTTATTATTTTAGTATATATAAGAATTTAATAAGTTATATTATTGCGGACACCGTT
 81763  ACGCGGAGTGGGGACTATTATATTTTACCTATATATATTAATATNNNNNNNNNGGCCAAC
 81823  TTTAAAAGAAAAAAGGAATTCGAGAACTTATTATTATATTAATATATTAATAATAAATAA
 81883  TAATAAATAATAAAAAAGTAAATAATTATAAATTATATAAAAATATAATTTTATTATTAA
 81943  GAAAGGAGTTTAAATATAAAATATAATATTATCATTAAGTTCTAATAAAGATATATAATG
 82003  AAGATCTATTAGAACCTAAAAAGAATATTAATATATCTATTATAAAATAATAATAATAAA
 82063  TATAAATATAAAAATAAATTGTAATATTTATAAATAATAAAAAAAAATAAATAAGGAATA
 82123  TATTAATTATTAATAATAAATAAATTATATTAAAATATAATATTATTATTAAATTAAAGA
 82183  ATTATATTAAATATATTTATTAAAATTTTATAAATAAGTTAATATTTTATTAAATAATAT
 82243  TTATAAATAATTAAAAAAAATAAGTATATAATTATTAATATATTAATTTATTATGTTATA
 82303  TATTTATATATTTCAAATATATAAGTAATAGGGGGAGGGGGTGGGTGATAATAACCAGAA
 82363  TATTAAATAAATACAGAGCACACATTTGTTAATATTTAATAATATAATCAATAAATATAT
 82423  TATAATAATATAATATAATTAATAATAAATATAAAGTATAAACAATATAATAAATTATAT
 82483  AAAATAAATATAAATTAAAAATAAAAACTAAATAATTAATATAATAAATGATAAACAAGA
 82543  AGATATCCGGGTCCCNATGATAATTATTATTGAAAATAATAATTGGGACCCCCACAATAG
 82603  AATAAAAAATAAAAAGAATTAATAATATANNNNNNNNNNNNNNNNNNNNNNNNNNNNNNN
 82663  NNNNNNNNNNNNNNNNNNNNNNNNNNNNNNNNNNNNNNNNNNNNNNNNNNNNNNNNNNNN
 82723  NNNNNNNNNNNNNNNNNNNNNNNNNNNNNNNNNNNNNNNNNNNNNNNNNNNNNNNNNNNN
 82783  NNNNNNNNNNNNNNNNNNNNNNNNNNNNNNNNNNNNNNNNNNNNNNNNNNNNNNNNNNNN
 82843  NNNNNNNNNNNNNNNNNNNNNNNNNNNNNNNNNNNNNNNNNNNNNNNNNNNNNNNNNNNN
 82903  NNNNNNNNNNNNNNNNNNNNNNNNNNNNNNNNNNNNNNNNNNNNNNNNNNNNNNNNNNNN
 82963  NNNNNNNNNNNNNNNNNNNNNNNNNNNNNNNNNNNNNNNNNNNNNNNNNNNNNNNNNNNN
 83023  NNNNNNNNNNNNNNNNNNNNNNNNNNNNNNNNNNNNNNNNNNNNNNNNNNNNNNNNNNNN
 83083  NNNNNNNNNNNNNNNNNNNNNNNNNNNNNNNNNNNNNNNNNNNNNNNNNNNNNNNNNNNN
 83143  NNNNNNNNNNNNNNNNNNNNNNNNNNNNNNNNNNNNNNNNNNNNNNNNNNNNNNNNNNNN
 83203  NNNNNNNNNNNNNNNNNNNNNNNNNNNNNNNNNNNNNNNNNNNNNNNNNNNNNNNNNNNN
 83263  NNNNNNNNNNNNNNNNNNNNNNNNNNNNNNNNNNNNNNNNNNNNNNNNNNNNNNNNNNNN
 83323  NNNNNNNNNNNNNNNNNNNNNNNNNNNNNNNNNNNNNNNNNNNNNNNNNNNNNNNNNNNN
 83383  NNNNNNNNNNNNNNNNNNNNNNNNNNNNNNNNNNNNAGATAAATATTTATATCTTTATTT
 83443  ATAATTATATATAAATAAAAGTTTATTAAAATTTATAATAATAATATAAAAAAGTATATA
 83503  ATAAATTTATTATAAATAAATAAATATTTAGTAATAATATTTAATAAAATTATAAATATT
 83563  ATAAATNNNNNNNNNNNNNNNNNNNNNNNNNNNNNNNNNNNNNNNNNNNNNNNNNNNNNN
 83623  NNNNAATAAGATATCCGGGTCCCCTAAATAATTATTATATAAAATAATAATTGGGACCCA
 83683  TACATATAAATATAAAATATTTTAATATTTATATATAAATAATAATAATATATATTTATA
 83743  TTATATTATAATATAACCCTTTCCAATTAATATTAATATTAATATTAATTACTTCCTTAA
 83803  AAAAATAATAATTAATTAATTGATTTTTATATTAATATAAAAAAGTTAATATATATATTT
 83863  ATATATAAATNNNNNNNNNNNNNNNNNNNNNNNNNNNNNNNNNNNNNNNNNNNNNNNNNN
 83923  NNNNNNCTCCCGTAAATATACGGGAGGGGAGACCGAACCCCAAAGGAATAATAAATAATA
 83983  GTATGTATTTAAATAAATATTTAATATACTATTTTTTTTTATTATTTTTATAATATATTT
 84043  ATAATAATATATTTAATTATAATTTATAAAAAAGAGATATAATATTTTATTATATATAAT
 84103  ATTAATATAATACAAATTAACATTATTTAATTATTATTAATAATATTTAACTTTATTATT
 84163  ATCTTNNNNNNNNNNNNNNNNNNNNNNNNNNNNNNNNNNNNNNNNNNNNNNNNNNNNNNN
 84223  NNNNNNNNNNNNNNNNNNNNNNNNNNNNNNNNNNNNNNNNNNNNNNNNNNNNNNNNNNNN
 84283  NNNNTTATTTATTAATAATAAATAATAAATGATAAAGTCACTGAAAGAGTGAGGAATTTT
 84343  CCTTTTCCCAAGGGAAAACCCCAAAGGATAATATAAATATTATAAAATTTTTATTAAATA
 84403  ATATAAAATTCAATAAAATAATTTTAATTAATTANNNNNNNNNNNNNNNNNNNNNNNNNN
 84463  NNNNNNNNNNNNNATTAATATTAATAGTTCCGGGGCCCGGCCACGGGAGCCGGAACCCCG
 84523  GAAGGAGAAATATAAATATAATAGTATAGTATATAGGAAGTTAATAATAATATAAATATT
 84583  ATATAATATATATATGTATATATATTATATTATATAATTAATTTTCTCCTTTTGTATTTA
 84643  CATCTTAATAAAATATAAAATATAAAATGTTATTAACAATAAAAATTATTAATCTTTATA
 84703  ATATTAATAATAGTAAATTTATTTATATATCTCCTTTAGGATGGACTCCTTCGNNNNNNN
 84763  NNNNNNNNNNNNNNNNNNNNNNGGACCGGCCGGACTATTTTTATTTTTTTTTTAAAAAAT
 84823  ATTAAATATTATAAATATATTATAAATATATTATAAATATGTTATAAATATATTATAAAT
 84883  AGAATATAATATAATATTATATATTATAATGATAAAGATTATATATATTTTCTTTTTTTT
 84943  TTTATTTATTATTTTTAATAAGTAAAAATTATATTATATATATATATATATTAGATTTTA
 85003  TAAGTAATATAATATAAGTATTAATATATAAA
;     G-trnM(cau)_2 ==> start
 85035  TGCAATATGATGTAATTGGTTAACATTTTAGGGT!CAT!GACCTAATTATATACGTTCAA
 85093  ATCGTATTATTGCTA
;     G-trnM(cau)_2 ==> end
 85108  ATAAATTAATATATAATATTTATAAAAAAGTATAATAAAATATATTATAAGAAGAATATA
 85168  TTATATAATAATTATATTAATAATATTAATAAATAATATATAAATAATTATAAAAAAGTA
 85228  TATAATATTAATCAATTAATTAATTAATAAATATAAATAATATATTAATTTTTAATTAAT
 85288  TTGAATAAGATATTTATATTATTAATAGGAAAGTCATAAATATATAAATTATATTATATA
 85348  ATTAATATAATAATAAAATAAATTATATATTTTATTTATAATATTATTTCTTTATAAGAT
 85408  AAAATATTATCTGATGAATAATTAGATTGAATAATATTTATAAAGAAATATATATAAAAA
 85468  GTCATTATATAAATTTAATTATAATTTAAATAAATTTTATATAAATTAATATAATATTAA
 85528  TAAAGTAATTAGTATAAATAAATAATATGAAAATAAAACTTAATAAATATATAAATATAG
 85588  TCCTATA
