# Supplementary material for: Global Characterization of Fungal Mitogenomes: New Insights on Genomic Diversity and Dynamism of Coding Genes and Accessory Elements
Source: Front Microbiol. 2021 Dec 1;12:787283. doi: 10.3389/fmicb.2021.787283 (PMC8672057; doi:10.3389/fmicb.2021.787283)
Supplement: Supplementary File 1 — de novo annotation files of the 685 mitogenomes investigated in this study. Annotation was performed with the Mfannot program. [file Data_Sheet_1.ZIP › Supplementary_FileS1/CP042205.1_Venturia_effusa_strain_albino_mitochondrion_complete_genome_mitogenome.mfres]

;; Masterfile modified automatically by mfannot version 1.35
;; on Thu Dec 24 16:10:40 2020 by user pfonseca on host LGCM-PROC
;;    - Gene Totals: 102
;;    - List of genes added:
;;      atp6 (3 introns)     cob (3 introns)      cox1 (7 introns)    
;;      cox2 (3 introns)     cox3                 nad1                
;;      nad2 (2 introns)     nad3                 nad4 (1 introns)    
;;      nad4L                nad5 (4 introns)     nad6                
;;      orf100               orf101               orf104              
;;      orf106               orf107               orf110              
;;      orf111               orf112               orf113              
;;      orf115               orf116               orf117              
;;      orf120               orf122               orf132              
;;      orf142               orf144               orf148              
;;      orf150               orf155               orf172              
;;      orf178               orf179               orf184              
;;      orf185               orf187               orf197              
;;      orf202               orf205               orf208              
;;      orf210               orf216               orf218              
;;      orf229               orf232               orf2332             
;;      orf250               orf251               orf256              
;;      orf258               orf260               orf263              
;;      orf270               orf283               orf290              
;;      orf296               orf315               orf332              
;;      orf365               orf373               orf393              
;;      orf427               orf429               orf446              
;;      orf458               orf490               orf52               
;;      orf639               orf797               orf802              
;;      orf916               orf95                orf97               
;;      orf99                trnA(ugc)            trnD(guc)           
;;      trnE(uuc)            trnF(gaa)            trnG(ucc)           
;;      trnH(gug)            trnI(gau)            trnK(uuu)           
;;      trnL(uaa)            trnL(uag)            trnM(cau)           
;;      trnN(auu)            trnN(guu)            trnP(ugg)           
;;      trnQ(uug)            trnR(acg)            trnR(ccu)           
;;      trnR(ucg)            trnR(ucu)            trnS(gcu)           
;;      trnS(uga)            trnT(ugu)            trnV(uac)           
;;      trnW(cca)            trnW(uca)            trnY(gua)           
;;
;; end mfannot
;;


>CP042205.1 Venturia effusa strain albino mitochondrion complete genome gc=4
     1  TTTTTATCTTCTTTTTTGATGTGTTATTAATGGATAAGCTTATACACTTAAAAAAAAGAA
    61  ATAAAAAAAGGTATTTTTTCTCGTAGATTTTTGGATGTAAACATCCAAAAACGAACCTTT
   121  TTTGGAGGTACTATTTACTTACGACTAATCTCAGAATAAAAATAGATGTTACTATGGCCA
   181  TAGTAGTCGTCCATGTCGAATTAGAACCAATATTCAGTAAATCAAGAGGAATTGGTAAAG
   241  ATTATAATCCTACAATTCTATACTTATACAATAA
;; mfannot:     /group=ID (1.42e-14)
   275  ggtgaaaacggttaataagatcctaaacgggataatatcttaaagaccgtcggctgttat
   335  aaaagtcgctacagattggatcaccggggttaggctgaaatgtctgtccaaatgtacaat
   395  cgg
;; mfannot:
   398  TCCCTAAAAAGAGTCAGAAATCGCAAGAAGAAAAGAGGAAGCAACACAAGAAAAAAACTT
   458  TCTTTTTTCTAGCACAGTGCGAGAAAAAAAACTCTTTTTTCTTGTCTATTCTTACGCGTA
   518  AGTAACTCCTAAATGAGTTTATTAG
;; mfannot: G-nad5 ==> start Def by similarity
   543  CTCTTTTTTTCA
;     G-nad5 ==> start
;     G-nad5-E1 ==> start
   555  ATGAAGTTATATTATTATTTCTGTCGCTACGCGTTTCATCAAAACACGCCAATTATGGGA
   615  TGATCCATGTTAATACCAGTACTAATAGTATCTTCTTTAGTTCACATATATTCAATAGGA
   675  TATATGAGCCATGATCCACATAATCAGCGTTTCTTCAGTTATTTAAGTTTATTTACCTTT
   735  ATGATGATAATATTAGTGACAGCTAATAATTTCTTACTTATGTTTGTGGGTTGGGAAGGT
   795  GTAGGAGTCTGTAGTTATCTATTAGTGAGTTTTTGATTTACTAGAATAGCGGCTAACCAG
   855  AGTTCTATCTCTGCCTTTTTGACAAACCGAGTAGGTGATTGTTTCTTAACTATAGGTA
;     G-orf95 ==> start /note=LAGLIDADG ;; evalue:5.4e-09
   913  TGTTTGCTATACTGTGGTCTTTTGGT
;     G-nad5-E1 ==> end
;     G-nad5-I1 ==> start /group=IB(3') (2.01e-09)
   939  aatacaaaaaaaaaggaaagtttctacatgtaacaatagttatgtttacgctcaaaagaa
   999  aatggaaaaaaaaacaagttctgcttatgttcccatgtttctaaaaaagagatctcttta
  1059  tttccattcaagaagaaaatattctacaagtcaacgatcaataaatggttcccttggtcc
  1119  ttatttagcagggttaatagaaggagacgggtacatcggtgtacaagaaaaaaaaatttt
  1179  tttttttctcccctcactctaa
;     G-orf95 ==> end
  1201  gacgaaggtggttttttggccgaaaattattcttgtttttaatattaatgataaaccttt
  1261  agctgaaaaattatctgcagaattagaagtaggtaaagtg
;     G-nad5-I1-orf110 ==> start /note=LAGLIDADG ;; evalue:2e-14
  1301  atgaatagagaaaaggctggtcatgtattattacaaattttagctaaaaaagaagtgtta
  1361  aaaataattcatttaataaatggaaacatgcgtacaccaaaaatagaagctttgcataga
  1421  gctatttgttgaataaatgaaaaagagaatacttctataccttgcctaggtttagattta
  1481  tcccctttagatagttatagttgattggcaggttttactgacgctgatggtaatttttct
  1541  ataacagtatatgatagaaagaaaaaatggagcctttttaagaacaagtgttcaaacttt
  1601  tttccgtctagaagtgaaacaaaattattctag
;     G-nad5-I1-orf110 ==> end
  1634  agaagttagtgtagataaaggaggtgctagttattttggcattttaactaagatatgtac
  1694  ctttttgactgtaaatctctacactagaacacgagaaaaagaggataaagtgttttatgc
  1754  ttttatggcggtggctcataactccagaagtcatgaagagaaaaaaaaagggttcccttt
  1814  ttttttcttgtccgtaattattttgatcgttttccactatattcttctaagtatatagca
  1874  tataaagacggatgtcttgttcaagatcttcctagaggaagtctaactaaagagaagttg
  1934  gataagataaaagtgattaaaaataatttcaatagtaaaagaaaacattttaatttctca
  1994  catttagattgtttactttttaaagtttggtagtgaaaaaaagcaggggtcgtgtttttt
  2054  tcactaccaaactaaaaattgccgtgggtagtagtaatattacccttattatacaactat
  2114  atcgctggaaacccctaaaatcattttataggattttgtgaaaacatctttttagatgcg
  2174  tacacagaccataaacattaaaatgaatagatcttatagtttaataagtgaaaatggaca
  2234  atccgcaggaaacattaaatatatattatatatcgaggatcctcagagactacgcgttgt
  2294  acccctttgaaaaataaaagggtgaagatatagtccaaattatagctgaaaggctataag
  2354  taatttg
;     G-nad5-I1 ==> end
;     G-nad5-E2 ==> start
  2361  AATATAGACTACGCTACAGTGTTTTCTTTAGCACCATTTATGAATGAAAATATTGTTACT
  2421  ATAATTGGAATATGTTTATTAATAGGAGCTATGGCTAAAAGTTCTCAAATTGGT
;     G-nad5-E2 ==> end
;     G-nad5-I2 ==> start ;; mfannot: no intron type identified
;     G-nad5-I2-orf296 ==> start /first_aa=Q /note=LAGLIDADG ;; evalue:1.7e-40
  2475  caagtgaaggcccttaagaaatgaagatatgactcttttttcttttgaacttcgatattt
  2535  gctggaaagatttcaaatgctttagagtccgtaggtttaattcataatgttaacccggaa
  2595  gaacctcaaggacatggaatccatcagcagggaataaataaatacgatgaaaaattttta
  2655  cagtgatttattggttttgcggaaggagatggttcgtttgttataactggtggtaaaagc
  2715  ctattctctatacatttacatttaatcgatttgcctttattatatataataaaaacagaa
  2775  ttaaatatgggaaatgtttatactcacaagaatagttgtatttggattgtaaaagctaaa
  2835  aaggatgtctataatttaataaatatatttaatggtaatctatatctaaataaacgaaga
  2895  ttattatttacaaaatgagtaaataattttaatcaaaaaaataagttaacaatagaaata
  2955  ttaaaacaggacttcaaacctagcttatttgacaattgattatccggatttatagatgct
  3015  gaaggttcttttatggtatcagtatccaaaactaagattattcaaagatttgtattagct
  3075  caaaaagatgctgaagcggaatttatgtatttgagcttattgttaaacggttatactgaa
  3135  aaacttaaaaataaggatagattagttataaattttaataaattaaatttattaatagga
  3195  tatttaaatgatcataaattacattctgtaaaggaaaaatcattagaaaaatgattagaa
  3255  atatattatattcgagttcatcagtgttctcctttagatatcgcccattacaactccata
  3315  aaaaaaaaagccagtttgattaactctttacgtaaaactagtaaactttaa
;     G-nad5-I2-orf296 ==> end
  3366  attatttatttaaaaaaccctcagagactgagtttttacgctcctaagtttaatttagat
  3426  ataatctatttttattattgctaaaatagatgtttagcgctcctatttttttttgtaatt
  3486  actcgcagtttttttttattacggaatcgaagattcgtgataaaaaagaaagtatccaag
  3546  attcgtagattcaaaagaaaaagagaaaattttatttaaaacttagacactcgaagtaaa
  3606  tagatagattcataattcttctatttaaagatatagtccaaaaaaaaaagtttgtttttt
  3666  ttg
;     G-nad5-I2 ==> end
;     G-nad5-E3 ==> start
  3669  CTTCACGTATGGTTACCTATGGCGATGGAGGGTCCAACCCCTGTGTCCGCATTAATACAC
  3729  GCTGCCACAATGGTTACAGCAGGTGTCTACCTGTTAATGCGTTCATCTCCTTTAATAGAA
  3789  TATAGTTCTACAGTATTGATGCTATGTCTATGAATTGGTGCCATTACAACTGTATTTAGC
  3849  TCACTTATTGGATTATTCCAACAAGATATTAAAAAGGTCGTAGCCTACTCTACAATGAGT
;     G-nad5-E3 ==> end
;     G-nad5-I3 ==> start ;; mfannot: no intron type identified
;     G-nad5-I3-orf446 ==> start /first_aa=Q /note=LAGLIDADG ;; evalue:1.3e-35
  3909  caattggctcgaatatatattcataatcggacctgcatagttaaatgcagtaaccctaca
  3969  aaaaagggttttttcttgtgtagttttttttcctttttatttataaaaaaaaactccccg
  4029  attctaatttttatatataggaatcaagctatatgcgtaaagttcacccttttagggttg
  4089  aataattcgcaggtaaccaaagcccatgattatctgaataatcatattagttacataggg
  4149  tttctttctcatttgtcgcattatgaatatgcaatagtatttatagttattatattatta
  4209  gaaaagagaaaacctatgactaaacgcaggttagtaggaacctcagagatcacacgcttg
  4269  atattcatctttattttccctcgcactatctttttaaaaaaaaaactcataacctatcac
  4329  ttaaaaatctataattacccttttttccttaagcccgtattacggagaaaaaggggtttt
  4389  ttttacttgcccgttcatttttctcatactagttcccgttttttttcttgcaagagtttt
  4449  ctaatggaacctaaaaatagctttttttatgcgcaggaaaaaaaaaaagaattttttgtt
  4509  aatgctagctctgtaacctccataaagacatcaacaaatgctagcacttttttaaaaaaa
  4569  acaagcaaagaggttaaccaagatctttttagctgggctagacacagtcaggagcgatgt
  4629  ttttttgaatgattggcaggggtaatagacggagtaggtgtatttaatttaaccaagaaa
  4689  ggtattgctcgtttcactataactatgaatattcgggataaaaaaatattatttgatatt
  4749  agacacaaatttggtggttctatacatactattgctaaaagtggtgctttaaaataccaa
  4809  ataagtcataaaaagggtctgatagatttaataggagctgtaaatggtttaataaggaat
  4869  ccttctaaattattgcaaatgaataaattatgtgtaaaatataatataccaattatttac
  4929  cctaaacctattacatactataatggatgatgaagtggttttatagatagtgagggttta
  4989  gttcaatttaatgcggtaagtggtgaagtttttattagtataaatcaaaaaaataaatat
  5049  ttattagatcctttagtttatttatatggtggaaaagtaaaaatgcattctaaacgggaa
  5109  gctttcgaatatattatacatagaaagcaagagttattaaatttaatagacaattatttt
  5169  attagatatcctttaagaacaagaaaataccacagtattaacttaataaaagaatactat
  5229  gtaaaaaaaaaactcgtttaa
;     G-nad5-I3-orf446 ==> end
  5250  ataaaccagatcgctcccacgcccagctaaaaagcaatgaattagttgataattaccatc
  5310  aatgcagagaaaaataggataaattagaaagatattctttgaagtatacggaaggtggag
  5370  taaatagccaagggttggtttcattaaatactaatgtcggattcgttcatccacttaaag
  5430  taaagccaacaaatcctaatccacgaggagttcggttttacagtgtatcatctgaaaagg
  5490  ttaaacttgtgaatgatgaaaattttctagagtgatttagaggattggtggacggtgaag
  5550  gtacatttattgtcagacctcaatatacgtatgctttcaagtttacatttaaaataggtt
  5610  tgcacgtagatgatgttaacctacttcattttattcacaaatcttgggggtttggtggag
  5670  tgtgaataggtaagagtgttgcagtttttaaactagagtctcttaaagatatacgaaaaa
  5730  tcatagatattttcacagaccgtcctcttaatactactaaacacttgaattttttagact
  5790  ttaaaaaagcttacgaattatatactagtaattataatgataaaatggagtccaaacaag
  5850  caatagataatgttattctttatatgaactcaaaaagaaagtttttatctccctcgcttg
  5910  cgcaaaacaaggcaaaaaaaaaccagaacaacccctttattcgcgaatgcgaagaattac
  5970  accttattgatttctgggttttgtgttattttttttgaattacggtagaaaaaaaataaa
  6030  aattatattttttattttttttttctcctacgatttgacatgtcaaatccgtaattcgta
  6090  gattcaaaaaaaaaatcaggagagggaagtttttatatatcaaaaaagaataaattttca
  6150  ttaggatttaatctatgtcagtctaatagggatttcattttaatggaagaaattaaaaga
  6210  tatatgttaactttaccaggaatatcttctaaaaataatgactttattcatctatctatc
  6270  actaaagcaacgaacaataaatcttttgatatgatttatctaaaaatcttccatttggaa
  6330  tatataactaaggtcttaataccttttttcgattctatggaatgacaatcaaaaaaacag
  6390  catgattacctagattgaaaaacgatattaaaactaaaacagttaggtctgcattacacc
  6450  gataaagggcaaaaatgtatagatcaaacatcttttaagtcca
;     G-nad5-I3-orf113 ==> start
  6493  atgaatcttaatagactatctactaattctaaacctaaagcagatagaaccttattacta
  6553  gtatatattaataatttattaagcagcggagagtctaattttgaaataagaaatggacga
  6613  acttttattaagtctttaaatatatattattctgaccctaaatgcgtcgaagttcaactt
  6673  caagataaagatggtaaccctatacatacttttgattgctttagtagttgtgggaaattc
  6733  ttaggtgtataccctggaacagtaaaaacatgaatagttaaaaagaaaatagtgatagtt
  6793  gataaaataccatgctttatttgttataaagataatagttag
;     G-nad5-I3-orf113 ==> end
  6835  cctattccacaatgagtcaactggtttgagaagttattaataagttgcagcaatgagttt
  6895  tatttaaggataggtgagataaatacaaagatgaataaagaaatggtccaaattatactt
  6955  tcagtataatcag
;     G-nad5-I3 ==> end
;     G-nad5-E4 ==> start
  6968  CAATTGGGAATGATGGTTATAGCAATAGGTTTATCTTCATATAACATTGCTTTATTTCAC
  7028  TTAGTTAATCATGCTTTTTACAAAGCTTTACTTTTCTTAGGTGCAGGGTCAGTAATTCAT
  7088  GCTGTCTCGGATAATCAGGATTTTAGAAAATACGGAGGGTTAAGACCCTTTTTACCTTTA
  7148  ACTTATTCAGTTATGCTTATAGCTTCCCTTAGTCTAGTTGCATTTCCT
;     G-nad5-E4 ==> end
;     G-nad5-I4 ==> start ;; mfannot: no intron type identified
  7196  tttatgaagggattaactaccaaattccggggacctcctaaagcatatggtaccaaacta
  7256  taactgaaaagttattagtggctgaagtaattactcaggtatggtaataagtcatatgat
  7316  tttgtttcactttcttagcttagcttagttttgcagaatatttttttttatctacgattt
  7376  ttcgtataaaacggctccgtaataaaagagggctaaaataaatataaaaaaacggattcc
  7436  actataaaaacggttaaaatagcttaaaaaaatgaaaattgtgccctgcatagctagact
  7496  ttttctccttttttataaaaaaggggagagctagggcctaaaaaaaccaattggttttta
  7556  agcttttgtgaagttgaacaaaatggacaatcgcggatctaagtcaataatagattttta
  7616  ttgtaaaagagcaacgagtagacggtagttgatgtattaagaatattatacatttaaggt
  7676  gtactctaccaggtttagaaacaaacttgaaagaaactaaaatatacaaataaataaaag
  7736  agagctgatataacagagagcttataaagaagagaacagtgaaagatgttatatagcggg
  7796  tgttc
;     G-nad5-I4-orf490 ==> start /note=LAGLIDADG ;; evalue:8.6e-48
  7801  atgactacttgtaattattttttcctcgtattggtgcttgtacatttacttttacttata
  7861  tatttccaatctaacaaatctatccatacgaaaacaccgagggaagaaaataatacctta
  7921  agaactaccacttttaatggtaaagtaaataaaagtgttctactatatacccaaagggag
  7981  gggagaaaaaaaagagttttttttcttcccggttgcaatcgtctttatacgaccacttcg
  8041  actgaacatagtgttcattttctggaatgatttcgagggtttgcagatggtgagggctgt
  8101  ttttcaataggtaaagtaggaaagctacattttagttttgtttttttaatcggtttacat
  8161  gttgatgatgtaaaaacattagagtttatacaaaaaacacttggaataggtagaataaat
  8221  tttagcggtgacatggttagatgagtcgttgggcgacaagaggatgtacaaaaaataata
  8281  gatatttttacattagcaccattaaacacagttaaacaactagatttcttagacttttct
  8341  aaagcttttgagctttataccagtagtaagaagaaaagtatagatctaaaaacccagatc
  8401  gatctaattataggttctatgaatagtagtagatccaattttgaatgaccttatgatcaa
  8461  atacgtacttattctattacttctgattggttggttgggtttatagaaggtgagggttca
  8521  tttgtagtattaaaaaaagcaaattttcgtttaaggtttaatttatcacagtctgttaaa
  8581  gatttacctttaatgattgaaattaaaaattaccttaataatttagctgtaaagcaatca
  8641  gtaaccattataggtaggagaaattttgcaggtgctgtcagcctttccgtaagtgaaagg
  8701  aaaaatacgaatggagtccctcaggttagtttatgagttgagaacactaagtttatgacg
  8761  aatattcttataccttttttggatttacttacttgacatagtaagaaacgtttagatttt
  8821  gatgattttaagtctatagctattatgaaagaaaaaggtctccaatttacacttgaaggt
  8881  gaagaggttattcaatttattataagtcaaatgaatagtaaaaggttatctacttatgat
  8941  ctaaaaaataaagatgtagatattagacttatgcaagtacgtcttaataaattacttagt
  9001  ggaccatctaacttagaagtaagggaacaaggtaaaatcttcattaagtccttaaagagg
  9061  ttttattcaccacgtgattctttaactgtacaacttcaagatgaaaacagactagttata
  9121  agaacttttgattctttagctgaagttgcaaggtattttgaagtagaccctaaaacagtg
  9181  aaatattgaattgtaagtaataaacctgtacctaaacatagtccccatggtgatgaaaac
  9241  ggagagaataaattcttaatcattccttattag
;     G-nad5-I4-orf490 ==> end
  9274  tctgttactacaccatccatctaataaatcccccccttttgtattaaactagcgtccgat
  9334  caaagtggaagctaactgaaaaaccctttcaaccatataaaataaactcgtgttatttta
  9394  ctgctagcccagaaaaaaagtccaaaacaggttcagaaaagcctcaggcaagagaaattc
  9454  tatttttaacgcgattcaaacaccaaaacaggtttttttttagacttttttttctttata
  9514  aacttttatttgtatggtatttatcacattg
;     G-nad5-I4 ==> end
;     G-nad5-E5 ==> start
  9545  TTCATGACAGGTTTCTACTCGAAAGATTTCATATTAGAATCTGCATACGGTCAATTTTAC
  9605  TTTTCTAGTATAGCAGTATATTTCATAGCTGTTATAGGTGCTATGTTTACAACTTTATAT
  9665  TCAGTAAAAGTATTATATCTAACTTTCTTAACGAATCCTAATGGACCTTTAATCAATTAT
  9725  AAAAAAGCTCATGAAGGAGATATATATATGTCAATACCATTGATCATATTAGCTATTTTC
  9785  TCTATCTTTTTTGGATATATCAGTAAAGATATATTTATAGGATTAGGTACAGGATTCTTT
  9845  ATAGACAATGGATTGTTTATACATCCATCGCATGAAATAACTCTGGAAACAGAGTTTGCA
  9905  GTACCGTTATTGTTTAAGTTATTACCATTACTATTTACAATAACATTAACAATTATATCT
  9965  ATATTATATTCTGAGTTTTTCCCTAATCCGTTGATACATTTTAAATTATCTAGGTTAGGT
 10025  TATAACATCTTTGGTTTTTTTAATCAAAGATTCCTTATAGAACTGTATAATAACGAATAT
 10085  ATTACAAATATGGTGTTAAAATTAGGTGGTCAAACAACCAAAGTATTAGATAATGGATCT
 10145  ATTACTTACGTAGGGCCATATGGTTTAGAACTAGCTATAGTGAATTTAAGTAAAAAAATT
 10205  TCTACTTTAGACTCAGGTATAATAACATCCTATGCTTTATATATCTTAGCTGGTTTCATA
 10265  TACTATCTTTTCTTTTTTTCAATGGAAGACAGTATTATGATATTATTAATATTATATGGG
 10325  TTTTTATCACCAATAGCTGGTGCAAAATTAGCAATAGGATTGGGTAAATTCATTCAATTT
 10385  TATAGATTGAGAGAAAGTATTGTTCCAGTTTTTTTTCTAATCCCTGCACCAGATTCTCCA
 10445  ACTCCTGATGTGTTGGGAGCCTTATTTATATTCTCGATTTTTTTTTATGTGGCGATGGCT
 10505  TTAGCATGGAAACGGAGAGATAGAACATGATCTCTTTTTTACAGTAGTGTAGTTGGTCCA
 10565  CTAGAATCTAGGCCACTTAGATTCAGAATAGCCTCCGAAGTGGTTCCTTTAAAACTAAAT
 10625  CTCCCTACGGAGATTTGGCGTCTGTGTGCGCACCCCTCTCATGTCATATTGAATGAGTGC
 10685  GTGGGTAGCCCTCATTTTAATAAGTGGGTAATGGCAGATGTCTATTGTAGCCATTCCTTT
 10745  GCAGGTACATTGCATCTAGTACCCTGGAGGACTGATACTAACTACCCCCCCTTTTCTCGG
 10805  CCCTTATTAGAGAAATAA
;     G-nad5-E5 ==> end
;     G-nad5 ==> end
 10823  ATAGTGCAAGCCAAA
;     G-trnN(auu) ==> start
 10838  TAGGAATTAGCTCAATAGGTAGAGCAATCGTGTAAT!ATT!GATACATGCAAATAAGATA
 10896  TGTGTTCGAATCACATATTCCTAC
;     G-trnN(auu) ==> end
 10920  CCGTAAATCTTAGGGCGCTATAGCCATCCACAAAAATTATAATTATATATTTGCTTTTTG
 10980  TGGGTTCTTTTTTTGTCCTTTTTTGCCACGGACTAAAAAAAGGTTCGTTTTTGGATGTTT
 11040  ACATCCAAAAATCTACAGTAAAAAAATACTTTTTTTTTTTAGGTATTATTAATAGATAAG
 11100  TTTATAAACTTTAGACTTCCTTCTTTTTATTATAGCTACTTCCTTCTTTTTAGCGCTCTA
 11160  ATTGAATAAAAATAAGGAAGTTAAGCGCTAAAAAGAAGGAAGTATAAAGATAAATAAAGG
 11220  TATTTTTTAATTGCTTTGCTAGAAAAAAAAAAACTCTACAAAATATAAAACCTTTTTAAC
 11280  TAAAAATACTCCTTATATACTAATGTATATTTGTGATTTGAGAATCCTCCTAAAAAAAGT
 11340  AAAGATGTGGCTAACGAAGTGAAGTAGGTTCGTTTTTGGATGTTTACATCCAAAAATCTA
 11400  CGAGAAAAAATACCTTTTTTTATTTCTTTTTTTTAAGTGTATAAGCTTATCCATTAATAA
 11460  CACATCAAAAAAGAAGATAAAAAAAGTATTTTTTGCTTGCTAGAAAAAAAAAATTTTTTC
 11520  TTCCGCTTCGCAGAAAAAAAAAAGAAAATACGTTTTCTTTTTTTTTTTTTTTACCTACTT
 11580  TTATTCTAAATACACTTTTTCTTATTTTTAGTATAAAAGCCACTAAATATAACTTTTTTT
 11640  TTGACGATTCCATTTATTTACTACACT
;     G-nad1 ==> start
 11667  ATGTTATATTTAAGTTTTATTACATCTATTCTTGAGGTTATTGTTATAACTGTACCAGCA
 11727  TTACTTATAGTAGCTTATGTTACTGTGGCAGAAAGGAAAACTATGGCTAGTATGCAAAGA
 11787  AGACTAGGGCCTAACGTTATAGGTTACTACGGTTTATTACAAGCATTTGCAGACGCTCTT
 11847  AAGTTATTATTAAAAGAATATGTTTCTCCTACACAAGCTAATTTTATATTATTCTTTCTT
 11907  GGTCCTATAATAACTTTAGTGTTTTCTTTACTAGGGTACGGAGTAATTCCGTATGCACCT
 11967  GGTTTAACTATTTTTGATTTTAATTTAGGTATACTTTATATTTTAGCTGTTTCATCTTTG
 12027  GCTACCTATGGTATTTTATTAGCAGGATGATCAGCTAATTCTAAATATGCCTTTCTGGGT
 12087  TCCCTTAGAAGTACTGCACAATTAATAAGTTACGAATTAATTTTAAGTTCTGCCATATTA
 12147  CTAGTTATTTTCTTAACTGGTAGTTTAAATCTAAGTGTAAATATAGAAGCTCAAAAAGCT
 12207  GTCTGATTTATATTTCCGTTATTTCCTGTATTTATAATATTCTTTATTGGATCTGTCGCA
 12267  GAAACAAACAGGGCACCCTTCGATCTAGCTGAGGCTGAATCAGAACTTGTTAGTGGTTTT
 12327  ATGACTGAGCACGCTGCAGTTATATTCGTTTTCTTTTTCCTAGCTGAATATGCTAGTATA
 12387  GTACTTATATGTATTTTAACTAGCATATTATTTTTAGGTGGATATTTATTGAATATTATG
 12447  CCTTTGCTGTATTTATGATATATTATGGATATAAGCACAGTTTATCTTGTTAATGATTTA
 12507  ATGCCTGCTCTTTACTCCTTTTTCATTTTATTAGAGCCAGTTGAAAATATCTCGCTATCT
 12567  AATCCGTATACTTCTGAAAACCTATCTTTTTTTATGGCAGAAAAAGAAAGTATTATATTC
 12627  GATCCATTGATGGAAGGTATTATTAGTGGAGTAATATTGGGAGTAAAGTCCTGTATAATG
 12687  ATCTTTATTTTTATTTGAGCAAGAGCATCTTTATATACAAAAAGGTTCGATAAATGAATG
 12747  TCGCTTTGTTGAAAAGTGTTATTACCTATACTTTTGGCTATTATTATAAATCTATCTACT
 12807  TCATTAAGTTGCGAGATATTTCCTCTTACTCCGTTTTATTTAATGACAACACCTATTTCA
 12867  GTACTTCAGCTGGATAAAAAAAGATGTTCATCTTAA
;     G-nad1 ==> end
 12903  TACTTCATTGCATATAAAAGTGAATGGCTCATTAGTTA
;     G-orf97 ==> start /note=GIY ;; evalue:1.3e-07
 12941  GTATACCTGTATATAAAAGATGTTTACAGGGATATTACAGATAAATCTACTTTATATAGA
 13001  TTAAAACAAGATCTAAAATTAGTGAGTGGTATTTATGCATTTATGCATAAAGATACTATA
 13061  AAACTTTACCTAGCTACTACTTTTAATTTAGCTAGAATAATAGACGAGCATTTGAATAAT
 13121  AGAAACTCTAATATTCATTTACAACGTGGTTTTACTCTTTTGGCTCTTTTTTATCTTTAT
 13181  ACTTCCTTATTTTTAGCGCTAAACTTCCTTATTTTTAGCGCTCTAATTGAATAA
;     G-orf97 ==> end
 13235  AAATAAGGAAGTAGCTGTAATAAAAAGAAGGAAGTCTGAAGTTGAATAACTTATTACTTG
 13295  ATATAAGCGACCCCTTCGGACAAAAAAATGAAAGAAAGAAAAAAGTTTGTATGGTTTAAT
 13355  TCATTTTTCTTTATATATCTTAGAAGTATAAAATACATTTAGTGAAGCTAATCCATCTGC
 13415  AATGGTAGAAAAAAAAATCTTTTCTCTTCATGTAAAACTTATCGAGAATATATGCTCGAA
 13475  TGAATGCAATTAGAGCAAAAGTATTTTGATTTATTTTATAATAAATAGAACATAAATCCT
 13535  CCCATTACTTTTTTTTTTATTTACTCGCTTTACTTCCTCATTTTTATTATAAAAATAAGG
 13595  AAGTATAAAGGATGCAAAGCTACACCTTCACTTCGTTAGAAAAAATATCTTTTTTTTTTT
 13655  TTTTTTCTCCTACGA
;     G-orf120 <== end
 13670  TTATACTATACTAGAAAAATCCATAACAGATTTTTTTTCTTCTGCGCAAATTTTTTTTTT
 13730  GAATCTACGATTTTTCATGTCAAATCCGTAATTAAAAAAAAAATGATGCGTTAGAATAAA
 13790  AAAAAAGTTGGAAAGTAGATTAAATGCTAAACATTGCGCAAATACTAAGGCGTTGTTTAG
 13850  TAAGCTTAATAAGGAAGAGAAAAAAAAAAGGAAAAAGATATTTTTTCTTTTTTTTTCTAC
 13910  GCCTTTCTTAAATAAGACTCATGGTGTAGAGGTGTTAGAAGTAATGCGTAAGCGTATGAC
 13970  CGGATCTTCAAATCCTATGTTTGGAAGAAAAAAAAGAATTTTTTTTTCTCTCCTGTTATT
 14030  CAT
;     G-orf120 <== start
 14033  GAAAATAAAAAGAGAATATCGGATCTATTTAGAAAAGATGTATATCTTTATGATGCGAAT
 14093  ACTCTTACTTTCATTAGCCAATATAACAGCCACAAGGATTTAGTTAAAAAAGATGCTTAC
 14153  AATGTCTAGTAAAACTATAGTTAAGTACAAGGATTCTGGTTTGGTGTATAAAAATCAGTA
 14213  TATAATAAGTTCCAAAAGTCCCAAGGAAGTAACCTAAGTAAAAAGTAGTATTATTTTGTA
 14273  ATTGTTTGTATCCTTTTTTCATGGTGCTGTGGGTAATAGATAATCCCACCTAGTTGTTAT
 14333  TCATCATGGTAACGATTAAGCGAAACACGATACATATTCTAGATCGAAGCAAACTACACG
 14393  TTTCTATTTGAATATAAGTAACA
;; mfannot:     /group=ID (8.63e-17)
 14416  accggacaagatgaaaacggttaacaacactcctagcttagtggaagaccgtcggtggct
 14476  taaatacatcgctacagactggttcatccacgtagagcttaaatgctcgcgaatgtacag
 14536  tcga
;; mfannot:
 14540  AACTTAGATTATAATCAGCAAGGGAAAAATAAAATGTCTTTTTTTCTAGCCTGGCTTAAA
 14600  TATTGGTATGAAGGGTACAATGATACATAGGTATATAAAACACCTGTTGTAGTTTTTCTT
 14660  TTTTCCTTTTTATACTTAAGTATAAAAAAGGAAAAAGAAAATTAAAAGCCCACATTCTTT
 14720  AACTAAGTTAGCATTTCCTCGTATACGTTTTGATCAATTAATGTCTTTCTGTTGAACTAT
 14780  TTTATTACCTCTTGTAATAGCTTTTATTATATTAGTACCATGTATTTTATATAGCTTTGA
 14840  GATAATACCTAGTAATACTCTATTCTTTTAAACTACAAGTATAAACTAGAATAGAAAAAT
 14900  ATATTTTTTCTCTTATAGCGAAGCAGGCATAAAAAAAAACTTTTTTCTTTTTTTCCGTTT
 14960  CCATCGGATGCATAGGTTTTTAGCTATTTTTATAGTTAAAAAGCTTGCTCGTTGTACTTT
 15020  ATTTTAGTTATATTTCTTTCAGCTTTGTTGCGTTTTTTATAACTGATTTAAAGTATAAAG
 15080  GGGTAAGTCGCAGATGGTTCTGCGTTTTGATTGCAGATCCTAAATTTGAAGTTCAATTCT
 15140  TCCTTATCTCTATTACTATTTGTTTTAAATAGAATTATTTTTTTAACATAATAAATTCTA
 15200  AAAAAAATACTAGTAACAATACTGCTTTTTTTCTGCTATTGGTATGTAAATAAAAAAAGG
 15260  ATTACCTTATATCACTAGGTATTTTTTTAATACATTCAACAATAAAAAGGTAACCTTTTT
 15320  AAATCACCGTGTTTAGCTGTTACTAATAGCACACCGCTTTATACATCTCTTGCTGTTCGT
 15380  TCACATGTTGATGAAAAGAATACGAGAAGAACATCTGTTTATGCTCTCTCCTCTCTATCT
 15440  CTAGATGAACAAATCAAAAAAAAGGACCAGATTTATTTTCTAAATAAGTGGATTTGTAAC
 15500  AATCAGAAAAATTCTTTTTTGCAAACGCAAGCGCAAGCAAGAAATTTATCTGCTTTTATT
 15560  TGCTCTCCAACAAACACAAACATACCAAAAAGGAGGTTTTTATTGTGTGTAAACACAATT
 15620  TTGCTGTTGCTGTTGCTGTTGCTGTTAAAAAGCAATCTAAAT
;     G-orf218 ==> start ;; mfannot: TTG upstream: 15518
 15662  ATGGCTTGCGGGAGTGGTGAAGGTGAAAGCAATGAAAAAGGGAATGAAAATAATAATAAA
 15722  TTTAGAGTAAATTCTGACATAAATAACGTAATTTTGGAGGATGGTCTAGCTACGTTATTT
 15782  ACAAATGGTGATCTACCTATGTCTTGATTTGGAAAAAAGTTACCAATAGGTAATTATAAA
 15842  ATAACGAATTTTCCTCATATTCCTGATTTTACTCCATTAGATTTATTTAGTTTAATTGAT
 15902  AATAATGAAAACTTATATCTATATAAAGATAAAAGTCTTTACAGAAGTCGAATGGGTACT
 15962  CAAATTCATATTTCAAAGGTAAAAATCCCTGGAGATGATACTTTAGCTACAATAGTCTTT
 16022  TTTCTATTTGTAGATCAATTCCCTTATAATAATATAGATAAATTGAAACATCTAGAGAAA
 16082  ACATTTCTAAGGGATATGAATGTAAGTTCAGATAGACAATCATTCATGGTTATATGAAAT
 16142  GTAGATGATAATTATTTTGATAATGAAGGATCTATTCCAGGTTACACCAGAAAAAGAACG
 16202  GAAACATTTCATTTTTCTAACAAAGCAAGCAATTCGAATGGAGTGAATTCCGTTTTTTCA
 16262  ACAAAAAGAACCTTTCCCTTTCACCTCAACCGGTCCCCATATTCATATTGCTTTTAG
;     G-orf218 ==> end
 16319  TGCAATGAAAAGCAGAGAAATTTCTTACTTGGCTTTCGAGGATTTTTCTTGCTTGCATAA
 16379  AAGAAATCTGCTCATGTGTGAGCTTTGTTCCAACCCAGATAAAGATGTTCTTCTCGTATT
 16439  GTTTAGATTCGTTAGAAATAACACATTTTGTTCATCCAAAAAATCTCTCGCTTAGAACTT
 16499  CAAATCTCTAGAGTAAAGAGTTCGATCCTCTTAGACAATTCTTAGCTTAAAGGGTAACGG
 16559  TAACCAAAAACTTTTTGTTTTGTTTTGCTAGACTTCCTTATTTTTAGCGCTCTAATTGAA
 16619  TAAAAATAAGGAAGTATAAAAGGGAAGAAAGGGAAGGCAAGGCAAGGGGAGGGGGGGAAA
 16679  GTTCACAACTGCATATCTTTTTGTACTTTATGCAATATAAAATAAGGTCTAACTAAATAT
 16739  TAGATGTATAAAAATAGCTTTTTATACATTTTTGGGTTTAAATAGTAGTAACATAAGTAA
 16799  TTCTTCACTTTTATATATATAATATTCATACAA
;     G-atp6 ==> start
;     G-atp6-E1 ==> start
 16832  ATGAATACAAATTTTAATACATTCCATCTTATTACTAGTCCACTAGACCAATTTGAAATA
 16892  AGAGACTTAGTTAGCTTAGACTTACCAGTATTAGCTAATTTACACCTATCTTTAACAAAC
 16952  ATTGGACTATACCTTATTATAGCTTTCTTTATTTCATTATTATTTACAACATTAGCTACT
 17012  AATCAAAATAGAATAGTATCTAACCATTGATCAGTTAGTTTAGAAACAATATACGCTACT
 17072  GTACATGGAATAGTAGTAAATCAAATAAATGCTACAAATGGACAGAAATATTTTCCCTTT
 17132  ATTTACGCCTTATTTGTATTTATTTTAATAAATAATTTAATAGGAATGGT
;     G-atp6-E1 ==> end
;     G-atp6-I1 ==> start /group=IB (2.14e-12)
 17182  c
;     G-atp6-I1-orf155 ==> start /first_aa=Q /note=LAGLIDADG ;; evalue:8.9e-26
 17183  caagagtgcctatctatcaatatatttatcttttggtgttacaccgctatattttatact
 17243  tctttctggggggtattaccactccgtactaaccctagtttggcacgtaggtgaactagt
 17303  aatatgaattcttattatcttgatccatactatgttacagggtttatagatgggcaagga
 17363  tgttttaccacttctatttttagaaatagtagaagcttaatagggtgacaaattaaacct
 17423  atatttaaaatttccttgcataagaaggacggaaagttgttacaagcaatacaaaaaaca
 17483  ttaggtggagcgggtaaaatatataaaaacggatcagatgcattagactatcgtgttagt
 17543  tgtttaaaagatttaaaagtaataataaatcatttagataactaccctttattaactaaa
 17603  aaattagcttattatattttatttaaacaatctgtcgagattgtttaa
;     G-atp6-I1-orf155 ==> end
 17651  tagaaaaaaaagaacatttaactatgacaggtttactgattttagagggtataaaggcta
 17711  gtttaaactgaggtttatccgaaaaag
;     G-atp6-I1-orf142 ==> start
 17738  atgtttaaagagtcgtttcctaatataatacctgcaatcagaccagacgttccatttaca
 17798  gaaataaaagatactaactggttaatagggtttgtgttcttttttttggaattactccgt
 17858  aggggtagaaaaaaaattaaaaatataatttttatttttttttctcctacgatttgacat
 17918  gtcaaatccgtaattcgtagattcaaaaaaaaattagctgaaggatccttccatctagca
 17978  tttaacgtatctaaagacaaaaaaaaggaatatgtaagtttaagatttgtaatatatcag
 18038  cattctcgtgatagaattttattagaaagtttagtccaaacatcttttagattgcggaag
 18098  tatcatttcacatgcaaatcggaagcaagtctattttgttgttacagttttttcagacat
 18158  aatcaataa
;     G-atp6-I1-orf142 ==> end
 18167  gattatacctttatttaacgaatatcctctaattggtaataaaaaatgggatttcttaga
 18227  ttttgtaaaaatagcttagattgttaaatctaaagatcatttaacaaaggagggattaga
 18287  aaaaataaaagtaattaacagtaatatgaataatagaagagttcatacgtctgcgtaacg
 18347  caaatgaataaagatagtattagtacaatatatataatataaaatataaaagataaatat
 18407  aataagtagatacattacactatatgctggaaatttcatcacattcgtgaagatacgacc
 18467  cttaactaatgtcccttgcctgccagggctttttttgtatctaacgcggaccgcagaatt
 18527  tttcttgtaaaatccgtagataaaaaaaaacagtcgtagcgtatatgaaaaaaaaatcct
 18587  ttaaggtttttgcttcgtactttagtcttttctctatagtgcttgcccgtagtgcttagc
 18647  aggtataaaaggaattcattattcaaaggacgtgacaattctaaatataatacgatgaat
 18707  aatcagcaggaaaccgccttaaaaagtctttatagatgtctaggcggaatccctagagac
 18767  tacacgtgataggttgctcaatctatttaacagacgagtgatcaagatatagtccggctt
 18827  ttataagtctataagtcttataaagttg
;     G-atp6-I1 ==> end
;     G-atp6-E2 ==> start
 18855  ACCATACAGTTTTGCTTCTACTAGCCATTTTATATTAACTTTTTCTTTAAGTTTTACAAT
 18915  CGTTTTAGGTGCTACTATATTAGGTTTTCAAAAACATGGACTACATTTCTTTTCATTATT
 18975  TGTACCTGCAGGTTGTCCTTTAGCTTTACTTC
;     G-atp6-E2 ==> end
;     G-atp6-I2 ==> start /group=II (5.95e-13)
 19007  gt
;     G-atp6-I2-orf802 ==> start /first_aa=A
 19009  gcgccgcgcgaggcgctgtggtttattaagatcatgtccgatctttcatgtatatatggt
 19069  cttcgaactaacgatgatacatgccgtgggcattcacgacgttgagggctaataatcctc
 19129  tctggctggaaagctgaatgcatatggatactatgatgtgggctgccccacaaagaaggg
 19189  tatctaaacgggaatagctatgtcgaggttaacaaacctgatacttataagcgccttcaa
 19249  gctacggataatatcttaagcagaatatatcggtattattgcggcattgctgagggatat
 19309  ggttgtaagttcctcagtcaccataaagtcgtacgctctcttcatacaaagggttcgaaa
 19369  gaatataagcaggcggctaaggctataaggactttaaacgtaaccacattgcaaccgcgg
 19429  gatctaaccgcctctatatttatgcggagacggagtttccatagtagtcacagccttgtg
 19489  acgaagggaaacagcgaaacctcttcaaaagcagaagttatagatagtaaccgagaaaag
 19549  ctagcgaacgaggtcaaacctgcaagggtggctaagcgagttggtgttaccactattacg
 19609  agaaagctcttgaaacagaatcaaaactacggtcagaaacattatgagataatgaagatc
 19669  ataaccgatccaaattttttagttgcctgttatgaacaaattaagagtaaacctggtaac
 19729  atgactaagggatcagacaaaataactcttgatggtattaattatgaatgattttccaaa
 19789  atttctaaacaactaaagaagggtacctttaagttccaaccaaacaggagagtagatata
 19849  cccaaagcaaatgggaagacacgtcctttaggtattggatctcctagggacaaaatagta
 19909  caacaagctctccatgcggtcttagaagcgatatatgaacctatgtttcttccttcttcc
 19969  cacggtttcagacctaatagatctactcactcagctttacttaaagtatatcttgccggt
 20029  cataaacacaattgagtcatacaaggggatatcacgaaatgttttgattctatacctcac
 20089  aaagttattatgaaaggtattgaaaagcaaatcggtgacaagggttttctgagcttacta
 20149  cgtaaattcttagaagcgggatacatcgacactaaatcgggaaagataataaagtcagat
 20209  tgcggagcacctcaagggggaatcctttcccctattctaagtaatatagttttacacgaa
 20269  ttagaccagtatatggagaatcagaaaagaagttttaataagggacgaaagcgtagatga
 20329  aaccctttgtataaaagtcttcttgcgaaaaggggtagatctaactccccaacgggaaga
 20389  ctggaactcctaggaaaaatgcgtacaatgaggagcgtagactccttcgatccccatttc
 20449  agaaggttggattatgttagatatgccgatgaatttgtggtgttggttacgggtagtctt
 20509  aaagatgcaagctttataaagagtaatttgaaagacttacttctagcgaaatgtggtcta
 20569  gaactaaatacagaaaaatccatcatctctaacattgcgactgaacgctgaactttcttg
 20629  ggggcagaagtaaagaaacttagattaaacgccagctgacttgttgagcacggtgaccat
 20689  agaattatagggacacctatgttacaggttaacgctcccatatccgatttgattaaatct
 20749  ttgaaaaaagctggtatagtaagacagaaccgggaacagacggtattaccccaaggattg
 20809  ggtagcatgatgaacctttctcattatgaaattataaaattttacaatcataagatacat
 20869  ggaattctgaactattatagcttcgcgtccaatcgtaatggtttaaactccatcttttga
 20929  ttgctgaaagcctcatgcgctctaacccttgcacggaaattcaaacttagaaccttaagt
 20989  aaaacgtttcgtaagtttggcggaggtcttgaatgccctgaaactgggattagaatcttt
 21049  agccctaagacgctgaaggtattgcatgaatttaataatagccctacggtcaatagtgtt
 21109  gatgatacaatccaacaaaactgaagtggtaaacttacccgatcaagttttggtctctcc
 21169  tgtgctatctgtggctcaactaaggatcttgaaatgcaccactacagatccataggtgat
 21229  gtacgtgccaaatacagaaagggagaagtgctatcctatgcccaattccgaggtgcacta
 21289  cttagaaaacaaatacctttatgtcaatatcaccataaactatatcatagaggtgatcta
 21349  aacttccaagatcttaagataattaccaagtataatcataataatactccaacctattcc
 21409  caagaataa
;     G-atp6-I2-orf802 ==> end
 21418  tatttgtctctctcaatttgttcatatctcacatcttctctcataaccctgtccttaggt
 21478  atacgcaagtatactaaagtctgtattccagtggtttcgtggcgagccgtatgatgggaa
 21538  actatcacgtacggttctgagggcagttgcactgcgcgctgaccctac
;     G-atp6-I2 ==> end
;     G-atp6-E3 ==> start
 21586  CACTTTTAGTGATTATCGAATTCATATCGTATCTCGCTAGAAATGTTTCATTGGGGTTAC
 21646  GTTTAGGAGCCAACAT
;     G-atp6-E3 ==> end
;     G-atp6-I3 ==> start ;; mfannot: no intron type identified
 21662  aaataagagatagtacctctattgtgtataaaaaccaaactccgggcaaatcctaaagca
 21722  ttagtaaccaagtatatatcggaaactttatatatggcctgataaatgactcagggtatg
 21782  gtaatatcactaatgatgatagtaattgaaatggatgatcgcggatctaaatcaaacgcc
 21842  caagaaaaaattttttttttttctcggggattattttagttaaaaatagttttttatttt
 21902  ctaaatcaaactaggataaaaagtttgtaaaagagcaacgagtagacggtttttcgtata
 21962  tatatacttatatacgtaaggtgtactcttgtcgccgggaaaccggttctaggacgaaaa
 22022  caagtaattctagattaaagttaccataatagttttatatgatttatatatatattcacg
 22082  aaaaaaagagaaaaaaaaaaaggttttttttctcttttattacgttaaacatatctagat
 22142  agttttataatgagaaacatatgttgtgggtcgtatattatatttcttcctatattttaa
 22202  acctatattattaaaagacaagaaaaaactcgtttctttctacccctttaatactactaa
 22262  ttattctataaattctaacttgctttttagacataggactaataaaccccttttacatag
 22322  aaactacacaaccgaatctaatagtaatattatccattatgattcggataaggataaatt
 22382  gattctccttgacctttgtaaaaataaaagtggtatttac
;     G-atp6-I3-orf179 ==> start /note=GIY ;; evalue:2.2e-23
 22422  atgtgaactaataaatttaatattaagaaatatattggtagttctgtgaatttaaggcgt
 22482  agattcttggaatattataatgttaatagattattaagtcaaaatagcatggctattaat
 22542  agagctatattaaagtatggttatagtagttttactgtaaatatattagaaatatgtgat
 22602  attaaggaccttgtaactaaagaaaaatactattttgagatatactcacctgaatataat
 22662  atattaaaaattcctggaagtccatctagaggatcaggatgaaaacattctgaagcaaca
 22722  aaagaaaaaatgagacttggaaccattgcaagtcttaaatctttagaatcaagagttaaa
 22782  ctttcattagcacaaaaaacaggaataagtataatggttacaaatgtagtaacaaatata
 22842  gataccatctacccatctattaaaggagcagctcgtgctttaagtattgacagtagatat
 22902  ataaaaaattatattcatttaaaccaggataaacctgttctaggtttatatattttataa
;     G-atp6-I3-orf179 ==> end
 22962  ctacttattccccgagtagatgacataaaggctataagtcaaaaaagatctcaaaaaatt
 23022  caagtgctagatgtgaaaacaaaacagactatagtatatccctctatatcttctgcagct
 23082  agagcattaggattacgacaacctagcatttctttatatcttaaagagaaccgctctaaa
 23142  ccttttagagcaagatatgtatttaaacttgtaccttaatcttgtattactatttgcatc
 23202  ttaatctcgtatttaaacaactttctataacatataaaaaacttatggttcg
;     G-atp6-I3 ==> end
;     G-atp6-E4 ==> start
 23254  AATTTCAGGTCACATGCTGTTAAATATACTTAGTGGATTTACTTATAACATAATGACATC
 23314  AGGTATCCTGTTTTTCTTTATAGGACTGTTGCCGTTAGCTTTTATAATAGCGTTCTGTGG
 23374  ATTGGAATTAGGTATTGCTTTCATTCAAGCGCAGGTTTTTGTAGTTTTATCATGTTCTTA
 23434  CATAAAAGATTGTTTAGAGCTACATTAA
;     G-atp6-E4 ==> end
;     G-atp6 ==> end
 23462  TGGAACTTTTCAACGATAAGATACATAAATATTTATATACTGGAATAAATTGGATTTAAT
 23522  ATTCTTTTTTTTATATAAATATAGTATATATTCACGTGAATATAAAAAAGGGGTAAGTTG
 23582  CAGATGGTTCTGCGTTTTGATTGCAGATCCTAAATTTGAAGTTCAATTCTTCCTTATCTC
 23642  TAATAACCCTCGTAAGCGTTATAAGTAATCATAGCTAACTAGAAGTATGTATTGTAAAAA
 23702  TGGTTATTTTCGGTGTTACCTTTTTACTTTTATATAACCCTTTTTTTCAGCTATAGCTGA
 23762  AAAAAAAAGTCATACAATAAAAAAGATAAAAGTATAAGGCTAGCCTTATACTTTTATACT
 23822  TTATCTTACATAAGGTAAAGTATAAAAGAAAAATATCTATTGCCAGCTTTTAAAGTATAT
 23882  ATAAATTATATGAAAAAAATAGGTTCATAAAACCCCACAGGGTTTTCTTACACCTTTCCT
 23942  TTCGCTAGCTCTACCACCTGGGGGGGGGAATGCAAGGGTTTTCCAATCTTTATTATGAAT
 24002  AAAAAAGGAGAGAAAAACCTTGTGAAACAAAGGTTTAGTTTTTGGATGCATTGTTTGCAT
 24062  CCAAAAAAACCTAGCCTCCTTTTGTGTTTACAACACAAAAGCCACGGCTTTGCAAATTTT
 24122  TTTTGGAATCTACGAATCTATTATTCTTGCTAGTTCCTTTTTTTTATTATAGCTACTTTC
 24182  TTATTTTTAGCGCTCTAATTGAATAAAAATAAGGAAGTTAAGCGCTAAAAACAAGAAAGT
 24242  AAAGCGAGTAATTAAAAAGGTTTACAGAGTTTTTTTCTTTTAGAGAGTTTTTTTTTAACA
 24302  AAAAAAAACTACCCGTAATTCCAAAAAAAAGAATGCTA
;     G-trnR(ucg) ==> start
 24340  GGGGAATTAGCTTAATGGTAAAGCGTACGTTT!TCG!GCACGTGATATTAAGTGTTCAAG
 24398  TCACTTATTCCTCT
;     G-trnR(ucg) ==> end
 24412  AAACTTTATTCTAATATTAGTGTTTTTCTAAAAAAAAACATTGGTTGTAGATTAGATCAA
 24472  GTTGAAATAGTATTTACTACTATTGTTAGGCTATTATATAAAAAAAAGGGAGCCGTTTTT
 24532  ATATGTAAATAAAGGGTTTATATTATATGACGAGTTTTCGGCTTTTTTTATATACTAAAG
 24592  TATATAAAGAAATAAACTCCCCCTGAAAAAAAAAGTCTTTTTCTTATTACTATATTAGTA
 24652  AAAGCTTGTTATTTTTAGCACGAAGCTAATATTATTATGAGTTGCCTTTTTTTGGATACT
 24712  TATTATATAATAAGTATCCAAAACGAGATAGTCACTTCCATTTCTTATTTAATATCGTAC
 24772  AAAACAAAAAAAAAACATAACTAACGAGGTGTCAATGGTGTCTTTACATACTATTTTTTT
 24832  TCTAAAAGTCTTTAATGGTGAATTATTTACTGGTTCTTTTATAGGAAAAATGTATTATAG
 24892  AGGGAACTCTACTCATATTTAACTAT
;     G-nad4 ==> start
;     G-nad4-E1 ==> start
 24918  ATGCTATTATTAAGCTTACTAACCTTACCATTACTAGGTGTATTTATAATCTCAGCGGAT
 24978  CTTGAGAATTTACCATTTCAATCTAAATCTATTGAAAATAAAAAAAGAATAGCCTTGTTT
 25038  ATTTCTATTATGAATTTTCTACTATGCTTATTTATTTTTATATTGTTTGACTTTTCCTAT
 25098  AATCAATTTCAATTTGTACTGGAACCACATAGCGTTAGTGAATATCCTTTTTATTTAGGA
 25158  TTAGACGGTATCTCCATTTATTTTGTATTATTGACTACTTTCATAATGCCTATTACTATA
 25218  TTGTCAAATTGAACATCAATATCACACGATGTAAAGGGATATTTGATCATCATGTTATTA
 25278  TTAGAAACTCTTTTATTAGCTGTGTTCATGGTACTAGATATATTTTTATTTTATATATTT
 25338  TTTGAAAGTATTTTACCCCCTCTCTTTATCCTAATAGGATTATTTGGTTCAAGTAATAAA
 25398  GTAAGAGCGAGCTTTTATTTATTTTTATATACATTTTTC
;     G-nad4-E1 ==> end
;     G-nad4-I1 ==> start /group=IC2 (1.48e-35)
 25437  tcaaagtgtaaaagagccaaacaccgggcaagccctaaagctctagtaaccaaagttgta
 25497  aaggaagctttacagccggcctgatgaatggctcagggtatggtaacatcactagttttc
 25557  ttttcagaaaaactacttaaggtagtagatatgtgggtgatcgcggttctaagtcattct
 25617  aaagttgtttaaagtatctaaagctttaaatattaagagtgtaaaagagcaacgagtaga
 25677  tggttcttcaagttctagaaatttagaacttgtaaggtgtactctagtagcagggaaacc
 25737  tgttttaggaagaaaatttcataatcctaccagtaaatttatagcacaaagtaatattta
 25797  taaaaaatatatacatacgattatttctagtttaaatccttgatttataacaggttttgt
 25857  gttattttttttattttttttgaatgacggtagaaaaaaaataaaaaaatctatttttta
 25917  tttttttttttctcctacgatttgacatgtcaaatccgtaattcgtatattcaaaaaaaa
 25977  aatccgcagaaggatgctttacattaggttttatgataaatgctacatttaaaaggggtt
 26037  atccaacccaagctatatttaaaataagtttgcatgtaaaagatttccatttattatcca
 26097  aagttcaaaattattttggcgtagggactattacaaaacatggtaatactactatacaat
 26157  atgtagtaagatctttaaaagatgtagagataataatatctcattttgataaatacccat
 26217  tattaactctgaaatatgcagattttatcttatttaagaaaggtatttcattacttaaaa
 26277  ataaagaacatttcaataactaaggttttatgttttatgaaaattctttctataaaagat
 26337  tctatgaatttaggtttatcggatgaattaaaattagcttatcctcaggttaaacctatt
 26397  aaaagacctttatcggctccaaaataaaactattgcagatcctccttgaatagcaggtct
 26457  agcaagtggagatggatgtttttatgtatctatacgtcattcaatcacaactaaaaccaa
 26517  aaaagcagtagtattccattttagcattgttcaatatagtagagatactgaaacattgaa
 26577  aatgattatatctactctagggtgtggttatattgaattactattaaagcaataagctgt
 26637  atattttgtagtagtaagtttcaaagatatatttgaaaaaagaatacctttattttatca
 26697  ttatcctattctaggtgttagagctttgaattatttggattttaaaaaagtagctatttt
 26757  aatgcataacaaagaacatcttactgaaaaaggtctatataaaattcaagctataaaatc
 26817  aaatatgaagctgtttatctaggaaactataaattattggtgagaaaaaaaaattttttt
 26877  tttcttgccggttagccggtctgattggaagtaatcctaaattaaataaatcacaagaat
 26937  agcttttatcggaaatcactatgtgatacaggtattaggtgtagaaaaaaaaccttttgt
 26997  tagcttttttttttttcttctcttgtggaaacgtattg
;     G-nad4-I1 ==> end
;     G-nad4-E2 ==> start
 27035  GGATCTTTGTTTTTATTATTATCCATATTAGTTATATATTCTGTAATGGGTACTACAGAT
 27095  TTGGATGCATTATATAAAATAAATTGAAACTATTCCACACAATTCTTTTTATTTTGTGGT
 27155  ATATTTATTGCTTTTGCTGTAAAAACACCTGTTATATTCTTAAACACGTGATTACTAAAG
 27215  GCACATGTTGAATCTCCTTTAGGAGGTAGTATACTATTAGCTGCGATAGTATTGAAATTA
 27275  AGTTTATATGGTATTTTGAGATTAATATTACCCATATTACCCAAAGCTACCTTAGATTAT
 27335  ACATTTATAGTGTATCTTATAGGTGTGATCACTATCGTTTATGCAAGTTTTAGTACGCTT
 27395  AGAACGATAGACATTAAAGAACTAATAGCTTATAGCTCGGTATCTCATGCTGCCGTATAC
 27455  GTTCTAGGTGTATTTAGTAATACAATACAAGGTATTGAAGGAGGTATAACTTTAGGATTA
 27515  GCCCACGGATTTGTATCTTCTGGTTTATTCATTTGTGCGGGTGGTGTATTATATGATAGA
 27575  TCTTCTACTAGATTAATTACTTTCTATAGAGGTGTTGCTCAATTAATGCCACTATTTTCT
 27635  ATATTATTCTTTATACTATGTCTAGGAAATGCTGGAACCCCGTTAACGCTTAACTTTGTA
 27695  GGGGAATTCCTAAGTCTATATGGAACATTTGAAAGATTACCTCTAATGGGTGCTTTAGCT
 27755  AGCTCATCTATCGTATTGTCGGCAGCTTATACTATGTACATGTTTAACAGAATTGCCTTT
 27815  GCTGGGAAATTCTCCAAGTTTTTCAAAGTAAATATACCTGATTTAAACAAGCGTGAGTTT
 27875  TACATACTTTTAATATTAGTTTTAATCACTGTTGTATTAGGTGTTTACCCATCCCCTATA
 27935  CTAGATGGTTTACATTATTCTATTTCTACATTAATTTATTCAACAGATGTAGTAACATTG
 27995  TCAGTTGAAAATGTAGTTATGTCAGATATAAATCTACCTTTAAATGGTTTATATAATAGT
 28055  AATAATACATTTCATAATTTGCCTTTATCTGATGCATCTCCTACTTGAGGAGGATATTTT
 28115  CAATACACAGCCAGTGATTTATTTTATATACTGCTTAGTATAATTTGAATATATCACTCT
 28175  AGTAAAATATGAAAGACACAGCCAGACGTCCGATGAGCCTAA
;     G-nad4-E2 ==> end
;     G-nad4 ==> end
 28217  ATTAGCACTTGAGGACGATTTTGAGAAAGCTGAGGATCAGTATATGGCTAGCGAAAAAAA
 28277  GGGTTAAAGATATAGAACACGCTAAGGATAAGTAAATGTTCTACTAGCTAAACTATCAGC
 28337  ATATTGTTAATAATAATGATCATCTTACACTTTTTTAGCTAATTATCTTACAGTTATTAT
 28397  TTAGACTTTTTTAGAATTTTCTTTTTAAGATGTTTTCTCTTTTTATATTTATTGTACCAA
 28457  ATAAAAGCCCATGTTATTAGCGCTCTTATAACATAAAGGAATATTTGTGTTTATAATAAA
 28517  TATAAAAACAAGTAAAGGTTTGTTGGTATACAAAAAACAGGTAAGCTGTTTACCATTCTT
 28577  TTTTTGGAGCTGTAAACACTCCACCATAGTTTTGGCTATGAAAGGTTCTATTCCTTTCCT
 28637  TCCTACAGGGTAGAAAAAAACCTCTTTTTCTACCCTAAAATGAAAAAAAGGAATATATAT
 28697  ATTCACGTTCCTCTCCTGGTAATTCTATCTGAAATACCTGTAATAAAAGTTTCGCATAAT
 28757  TTTTCTTTATAGGAGAGCATAAAAAAAAAATACCTTTTTTGTAAGTCTATCCATTTATTC
 28817  GTTTATATAGATACAAAATAAAAAAAGACTTTTTTTAAGTAGATTTTGGGAACCGTGTAA
 28877  CACACACATTTTTTTTTTCCAAAACGAACCTAGCAAAGTTCAAGCAAAGAAACCGCTTTG
 28937  CAGTAAAAAAAAAAGAAAACATGTTTTCTTTTTTTGGAACCTAGCAAAGTTCAAGCAAAG
 28997  GAGTAGCTTTCCTGAGCTTTGCTTACAATGTAAGCAAAGCTCAGGAAAGCGAACCTACTT
 29057  TTTTGTATCCTTTATTTCATCAATAATGGGTAAATTAAAGTCTTATAGTACTGCTAGTTT
 29117  GTCTAGGATTTTAACAATCTCTAAGGTTCATAAAGTGGCGATATAAAAGTATTTTTTCTG
 29177  GATAGATTTATATGTAATAGGAATCTTTCTCTTTACTAAATATAAGAAGGCAAAGGCTAC
 29237  ATCAATACTACTTCTTTATTTAATACATAAACTTCCTATTTCATACTTGCTACATGTAAA
 29297  CATGCAATCATCTTATTGCATATTTATATGTCATGCGTCTTATCCTTGGGGATTTTAAAA
 29357  GCAAGTTTTACCCTTTCCAACTTAGTACATGTAATTATGCAATAAACTTATAGATTTTAG
 29417  T
;     G-cox2 ==> start
;     G-cox2-E1 ==> start
 29418  ATGAATTCATTATTATTCAACTTTACTTTATGTGATGCACCTCATCCTTGAGGATTATAT
 29478  TTTCAAGACACAGCCAGTCCTCAAATGGAGGCATTAATAGAACTACATAATAATATTATG
 29538  TTTTATTTATTTATTATACTGCTTGGTGTAAGTTGAATATTAGTATCTATTTTAAAAAAC
 29598  TATATATACTACAATTCTATAATAAGTAACAAATATTTAAATCACGGTACACTTATCGAA
 29658  TTAATTTGAACAATTACTCCCGCCCTTATTTTGATATTAATAGCATTCCCTAGTTTTAAA
 29718  CTATTATATCTTATGGACGAAGTTACTGATCCTAATTTATCTATTACAGTAGAAGGT
;     G-cox2-E1 ==> end
;     G-cox2-I1 ==> start /group=ID (1.70e-23)
;     G-cox2-I1-orf250 ==> start /first_aa=H
 29775  cacggtggccttaaaccgtatacatgaaataaaagagcaaatacctgcaaaggtctaaga
 29835  aaaggttctatatttacaaatagtttttgtttaaataacttgccatctcgtacattccat
 29895  actaaagtaaaagctggatctagaataggtccacataatcaagatgttatctcagtaatt
 29955  gtaggttcattgttaggggattcttatgctaataggagatccacagaaggaacaagaata
 30015  tgttatagacaaagtagtataaataaagaatacttgttttgattacattctttttttttt
 30075  actaatgggtatagttctaatctggaacctagaaaatctactattatattgaagcataaa
 30135  ggtatagtaagtacacattatagatatgaatttaatacttttacctttagaagttttaat
 30195  tgaatacatgaaatgttctatcgcaaaggaaaaaaagtgataaaacctattatagagaat
 30255  tatatgactcctttatgtttagccatactcatttcagatgacgggtgttgagctaaacct
 30315  ggtgttagaatagcaacaaattgttttacttactctgaaacagaattattggtcagaata
 30375  cttaaaaacaaatttaacttggattgtacaattcagcatgtaaaaactagtaatcaatat
 30435  tctatttatataaaaagttcatctatacctaatttaagaaaaatggtactaccatatatg
 30495  cattgttctatgaagtataaattaggattatag
;     G-cox2-I1-orf250 ==> end
 30528  tttaaaagttatttttcaactaacgactttgtcaaataaaaaattttttctaacctgctc
 30588  tactgatatctcctatatacggtagtcgaaaacggaatacacatgaaaatgtatttcatt
 30648  ttgagtttccgccaggattctctaagaaaaagagaaaaaaaagtatcctttgtttttgct
 30708  aacaaagtgaaggtgtagatttttggatgcttacctagtaagcatccaaaaacgaaccta
 30768  ggttttttctctttttctttggcgatgcgagttaaaacagttaatatatttttagtgagg
 30828  gtaatccttaaaaatacaagactgtcagtaatattttttcatattattgcaacagactga
 30888  ggaactcgtgggtgtcctttatcggatgcttaatgtacagtcgaaatatttattataaat
 30948  aaatatg
;     G-cox2-I1 ==> end
;     G-cox2-E2 ==> start
 30955  CACCAATGATACTGAAGCTACCAGTATGTAGATTTTTTAAATAACGAGGACGAATTTATC
 31015  GAATACGATTCCTATTTAGTACCAGAATCTGATCTAGAACAAGGAGGTCTAAGAATGTTG
 31075  GAAGTGGATAACAGAATCATTTTACCTGAATTGACTCATACTAGATTCATGGTTACTGCC
 31135  GCTGATGTGATACAT
;     G-cox2-E2 ==> end
;     G-cox2-I2 ==> start /group=IC2 (1.29e-34)
 31150  taaaaatgaggttaggctctcatcatagtgttaaatagccaaattccggagaacccctaa
 31210  agcattagttactaaacattagatctaaaaggatcatgatgcggctgaactaatcactca
 31270  ggtatagtaacaagactaatgattatctgaaaagaaaatgggtaatcgcggatctaaatc
 31330  acctctcacagcttttcattaagatgatgtgtaaaagagcaacgagtagacggttattca
 31390  gtattagatttcgattttttcgaaaaaatactgtaaggtatactctagtcaccgggaaac
 31450  cggctctagtaagaaattaagtaatgctagattaaagttaactcaatagcctttctaaat
 31510  tattaatactttatttccctttttttagttgctcgatattcatcgaccttacataataaa
 31570  ggttagtttacatttttgtaactaataaaaattctagattatttttacattataggtaat
 31630  taataacaagatgaatttgtgtaacgtacgcgattatattcaatattaaaaaaaacctaa
 31690  acaagaaaccttccctagcaattagtaacgttacttctaatacgtttttgagatcttatt
 31750  ctaatattaagatttatgataagtacgaagatataacaagtgaaacgctaaataaattag
 31810  ttactaaccaaggtatttcaatttcacaggatgaacttgatatattaaaaagcatatctg
 31870  gtgttaagtttgatttaccacttaatgatcagactaagcatgctttagttgctttaatcg
 31930  gtaaacctaagactagagggttaaaaccgggtgtttatattttcacacataaaataacag
 31990  gttataaatacgtaggttcaagtaatagtctttataggagtaaaaaaaaaagagactctt
 32050  tttttttttgaccaatactttcattttaaacatttgaatcaagacgactcaggacacgaa
 32110  aaaaaaataaaaaatatattttttattttttttcgctactacctttgcttaataaggaag
 32170  ggtttgataagtttagtttagaaatttttgtaatgcctttagaccttcgttctcattatt
 32230  cttttttatttttggaacaatactatttattacacaaaagttttaacttaaatactcaaa
 32290  caatagtcacaaaaaaaaattttttttttgcttcgtgttaatcaaggtaaccctatttat
 32350  ttatatgatttaaaaggaaatacattatattattcttctaaatctttaagacaaattaaa
 32410  ggtgatcttggtatacaccctagtacttgtaaaagttgtctaaagggtaattcttattta
 32470  aatttctttaagattacggatattcctcttgaaggtgcatatcaggctaatttaagtgtt
 32530  agtgagatagctaatttaatctcagagaaaaaaactttgttcttaagcaatgcatccaga
 32590  gtactatttagtcaaccagttattgtaaaaaatgtgaaaacaggagaaactatggaattt
 32650  cctagcattgtttcaatagtcaataaatttaaaacgctaaacataacaatggatagaaat
 32710  aagatagctaaaatttggaatacaggtaaacattataatggttatatatttataaaatag
 32770  tgttaaatattcgatgttaggggggagaaaaaaaaagctaatattaataataagataaat
 32830  ttgtgtaacg
;     G-cox2-I2 ==> end
;     G-cox2-E3 ==> start
 32840  TCCTTTGCTTGTCCATCATTAGGTATAAAATGTGATGCTTATCCTGGAAGATTGAACCAA
 32900  ATGTCTGTACATATTAACAGAGAGGGTACTTTCTTTGGT
;     G-cox2-E3 ==> end
;     G-cox2-I3 ==> start /group=I(derived) (9.29e-04)
 32939  ctttttgaacaatggccaaaactgtagtaaacctacggttataaatcatcaaattgcgga
 32999  aatcccctaaagaaatcttaaccaagtaggtatagtaatataacttatggcacaggtaat
 33059  gactcgtggtacggtaaaatcaagatttattattcaatgggcaatccgcagccaagtgcc
 33119  aaatatagaatatctggtatgcagttcatcgactaaacggtggttggtgttgttgtagtt
 33179  ttaacctttacttgtttacttttaaaaaaagtataaaaatcgcttcattcgttttatgcc
 33239  tgcatttttttttattatctacgatgtacgtattttacttgaaagatggtaggagaaaaa
 33299  aattcaatttttttttttattttctagctagcgataaacataaggtttttcttagcttat
 33359  atagagttacgaaaaaaaataagaaataaaaatactaataatgcttaagatatagtcaga
 33419  cccctcttgaaaaagagcagaaaaataaaccgttttttctagtgaagcaaaggtgtagct
 33479  ttttatatactttgcatctaaaaacaaacctattttttgttaaatagatataaattaatt
 33539  cgttaattctatttaggggggggcggtctctacaatagtttgctaaacttatatttatgt
 33599  atgtataaaaggaatatgaatgtaaaatagtaatgttacacttggtttttatacaagcac
 33659  ccctagtattgtttccgttataaagagattttgttcagttagtgtgtaaaactactactg
 33719  tagaaattgtgtagcaaaattcaataggggaaagttttgtaagtctattc
;     G-cox2-I3-orf111 ==> start
 33769  atgttatataaacgtgctggaatacgttctatagctactcattctttaaggagatctttt
 33829  agttctactagctcatctagtttaattataaaaaaaaagccttttttgcccgttaaacca
 33889  gaatctttagcgttagaacacatccatagtggaaaatctactttttcaagtattctcaat
 33949  aaaatattattaaaccaaaatttattagttactaattctaaactaacccaattattaaat
 34009  gtgaaaggtgttgaattaggtataggtgtaggtgaaaaaaagcttttttttcacctactc
 34069  ctataccttcacttcgttagatcttaccttatctag
;     G-cox2-I3-orf111 ==> end
 34105  tgctgaaaataataaacttttagctgaatgaactggacaatctaaatataatggtttttt
 34165  tttgtgtatatatgtttatacataaaaatacaggacataaatacgtaggttcatcttaca
 34225  gtatggatgacgtagaatggactattatcttaaaggagatttttctcagctttgtcagga
 34285  aaatttttacctttacttagccaacaaggactaaaagcttttaatttaataatatataga
 34345  ttagatagtacagaattcagaattaaagacgctttaatattagaacagtaccacttatta
 34405  aataagaaattcaatgtaaatacattaagagtagttaatgcaggatcttcaaagggtgat
 34465  gctgtatatgtttacgatttaacatgtagtacactttattatcatgataaatcacgtatt
 34525  gaagctgttaaaaagggtgttaaaaatacatactgaaactagtaaaaagtatgtagattc
 34585  taaattaccctatcttaataaattcctactgttaagctatttcatacctactgctacact
 34645  tttttttttttaaggataaagcaatataccgctaaataaattagcaggtattatgcaaaa
 34705  agaaagaggtagtgact
;     G-cox2-I3-orf185 ==> start
 34722  atgcgtcaggagaaaaaaaaagtgttttttttcttccagacttccttctttttattatat
 34782  gcgcgaccgctaaaaagaaggaagtctagaagtatttctgtcgaattagttattcaacaa
 34842  ggaaattctctggtagattataaacggggtagtttgaatttgaattgtttaacatcttgt
 34902  attgaatatttaagaaaattaggtttgatcattaaaagagagactctatctaaatatata
 34962  aaaaatgaaacagtgtttccccatttttttttatgtaaatattctaataaagtaaaactt
 35022  gataatttggaacaagtagaatacattatgcatgaatgcaaaaaagagaaagtagataca
 35082  aatttagtaaaggttaatagaaagaatagggctatattagtaaaaggagaaaatatggat
 35142  aaacaatttggaagtagtaaagatacaattcaatattttaatactttaaatataaaaata
 35202  gatagaaaagctttatatctatgtatcctttttatacttccttatttttattccatgaat
 35262  aaaaataaggaagtataa
;     G-cox2-I3-orf185 ==> end
 35280  aaaaagggtaggttcgttttttttttctttttttaaataaaaaaaaatctacacctttgc
 35340  tttgctagaaggggaaaaaaatataaaaattatacattttcttagatatagttatataaa
 35400  accctctattttctctttttgctatacctatcaatagcaatccattacaatatataaaca
 35460  tagagatacttcg
;     G-cox2-I3 ==> end
;     G-cox2-E4 ==> start
 35473  CAATGTTCAGAAATATGTGGTATACTGCATAGTTCTATGCCAATCTCAATACAGAGCGTC
 35533  TCTTTGGAAAAATTCCTAGT
;     G-orf290 ==> start
 35553  ATGATTAAGAAATCAGTAA
;     G-cox2-E4 ==> end
;     G-cox2 ==> end
 35572  TGTATATAAGTAAACAAATAGCGGTAAAATATAACTTTATGTCGATAGATTGGTCTTACA
 35632  AGAACCAGTTTCTTTATTATATTTGATATATCAATAGTAAAATAAATATCTTAAATTTAG
 35692  ATCAAATACATTATATGGTTTTATTTTTAAGTATGTATGTATTAGAACTTGCTAAACATA
 35752  CTGATTTATTTATTGTATTGTTTTCTGCAATCTCATTTGTTTTTTTAGCATTACAATGGT
 35812  ATATAGTATTTAGAAACAATCATCTTTTCTTTTCATTTCTATATTCGTACCTATGTATGT
 35872  TTGGATGAAATAAATCCAATATTTACAAGTACGTTATAATATTGGTAGTAATTGTTCTTG
 35932  TATTATGTATAGTGCTTGTATCTATATTGGATCCACACCTTTTATATAATTGAGTTTTTA
 35992  CTTCCCCAGATAACCCAGATGGTACTGGCAATAGTTCTGGTGGGAATAACCCTGGTGAAA
 36052  ATCATAATTCTGGTGGTAATGGGAACAATCCTAATTCTGGGGGTAATGGTAACAATCCTA
 36112  ATTCCGGGGGTAATGGTAACATTCCTAATTGTGGTGGTATAGGGAACCGTCATTATTGTT
 36172  CACACGGGACTGATTGTAATGATCCTTCTTATGAAGCAGGACCACGTACATGATTACCAG
 36232  TAGAGCGAAGTTTAGCCGATCTGGAACAAAAAAGATTGGATTTTGCTAATGGGTTAATAA
 36292  CTAGTGAACAGGTGGATAAAGCACAAGAAAAAGCGGATAAAGCATTACAAGTCTATGAAA
 36352  AGGAAGCTAATGACCATTATTCAGCTAAAGCTAGCAATTTTAGAGGACCTAATAATGTTC
 36412  AAATTCTTAACTAG
;     G-orf290 ==> end
 36426  TACCGCTTTTTATTCTAATGCAGCTGTACTTTATGGAATATCACTACTAATGTATATGGT
 36486  TATCTCACTACTAATGTACATGGTTATCTCTCTGTTATATATTTCTTTCTACTATTTGGT
 36546  TAAAACCTTGTTATTAGCTAATTATACAATATTACACTAGAACAAAAAAGAGTACACTTA
 36606  GTTTACTGTAAAACGTAAGCTATTCTTATCCTCTTATTATTTTTATACCCCTTAGCCTTT
 36666  AAAATATAAAAAGGTTGAAAATGACTAAGCTTTAAATATGTGTTCGAATTTCACATTCTA
 36726  CAAACAGTATTCCTCTTCTTATAGGACAAAAAATACTAAAAAGAAAAAAACTCTTTTTTT
 36786  TTCTTACGCCTTTCCTTCGTAAGGTTTTCCCTTTGTAAAGGAGGAAATCATTTCTTCCTT
 36846  ATCTAGGGAAGAAATGATTTCCTCCTTTTCTAGGTAAGAATAAGTAATACGGTAGGTTAA
 36906  CAGTTGTAATAAGTTATTTCACCCCTTTTTTTTTTTATTGGCTGTTATTACTTGTTTTTA
 36966  TTCACTTTTATTTTACCAAGCTTACAAAAACAAGTAAAAAAGAGATCTTAGGTTTAATGT
 37026  AAAACCAAAAGACACTAGTAAAACTAAACCTTGCACTCCCCTTACTTTTTGGATTTACTC
 37086  GCTTTACTTCCTTGTTTTTAGCGCTTAACTTCCTTATTTTTATTCAATTAGAGCGCTAAA
 37146  AATAAGGAAGTATAAAGGATGCAAAGCTACACCTTTGCTTTGCTAGAAAAAAAAGGTACA
 37206  AAAAGTAAGGGGGGGGGGGGGAGAACTAGGTTTATTTTGGATGCTTACTATGTAAGCATC
 37266  CAAAAACGAACCTACTACACCTCTGCTTCGCTAGGCTAGGAAAAATTCTTTTTTTTCTTA
 37326  CGGTTTTGCTAGGTTTTTCTGAGTTAAAGTCTCAAAGGTCTTCT
;     G-nad2 ==> start
;     G-nad2-E1 ==> start
 37370  ATGTTATTTACAGGTATATTATTATTATTAATATCTAATGCTGTAACCTTTAGAAGGGAC
 37430  AAGTCTATTTTATTTGCCAGATTAACAATCTTAATACTAACTAACTGTAGTATTTTATTA
 37490  GCTACAATTATAAGTTTTTCTTTTTTATCTAAATCTATAAGTCTATTTGGAGGTTTAGTG
 37550  TATTGTAAAATTCATACTTTGGTGTTTACTTTATTTATTTTTGCTCTTACCATTTTTATA
 37610  TTAAGTTTATCAAGTTTCTATCCTAGAAAAGTGTGACATGAAAAATCAGCTACTTTGTCA
 37670  GATGTTGTATCTATTAAAAAAGAGGATACCGAAAGTACTAAGCTACTAAACAAGATGGGT
 37730  GAACAATTTAGAATAATAGAATACCCACTTATCATATTATTTGTGATAACAGGAGCTACG
 37790  TTTCTAATAGCAAGTTCAGATCTAGTAACTATTTTTTTAGCGATAGAATTACAAAGTTAT
 37850  GGTC
;     G-nad2-E1 ==> end
;     G-nad2-I1 ==> start /group=II (6.49e-15)
 37854  gt
;     G-nad2-I1-orf797 ==> start /first_aa=A
 37856  gcgccgggcgaggcttacactgctgaggtattaaatatactatcagatataattggcctt
 37916  gttattaaattaagaagatatctgccacgggtaatcaccggatgaatagctaataactat
 37976  catcctgggatagctgattacaaaaggatgagtcaaaatggactgccacatttggagata
 38036  cattctagtggggatagtcatggacaggataacaaatttgatacgcatagagagggtcag
 38096  cttgccccgtatgtcctaagcagaatagtgcggcattcgaaagggaaccaaaatgttaat
 38156  attagtagaccatataatattaattgccaaaaaccctttactcacttcaggatagaagat
 38216  tacaatgcgcaaagtcctaaaactatcaatctaaacgccagtgtactgcaaccccgggat
 38276  ctaaccgcctctaaatacatttcgtatttactgcggagacggagttttcatagtagctgt
 38336  acagcgaaggaaaacagtcagaaatcgttaccacttattactcgcgtctctaacactaaa
 38396  ggtgctgaagacctcaaccttgcaaaaggcagcaaatcaattacatccgttagtatgtgg
 38456  gctaaaaaagaggtaagtaaatatataaggaaagacaatatgtataatggtctaatcaac
 38516  attatatccaaccctctgtttttacaagggtgttataatgaaattaagagcaagcctggt
 38576  aacatgtcaaaaggaaccaatcccgaaactttagacggtattagccttaaatggttcgat
 38636  aacgtcgcactggatctgaaagccggtaagtttcaattccaaccttccagaagggttatg
 38696  atacccaaacctggtaaaaaggaacttagaccacttagcgtaggtaaccctagagacaaa
 38756  ataatccagaaagccttaactgtagttttagaagccatatgagaagataaattctccaac
 38816  gattcctacggatttagacctaagagatctttacaacaagctctctaccaaatatacagg
 38876  aatggttctaactatcaacaagtcatccaaggagatatatccaaatgttttgataagata
 38936  cctcatgaaataataaacaatatcatccaatctactatagtttgtgataaaactttattg
 38996  cttattagaaaatcacttagggctggatacatcgaccccaacaacggtgaactcataata
 39056  cccgagcatgggactccccaaggtagtgttcttagccctttattagctaatatagttctt
 39116  aatgaattagataaattcatgactaaaactaaactcacttttgaaaaaggaaaaaagaaa
 39176  gctagaaaccaagattatgataaaattacaagcaaaatccaacgactacaaatatccaaa
 39236  cccggatcacctgaaataaaaaacttagcagttgaaagaaggagcatacctagtacgata
 39296  cataatgatccgaacttcaagagaataatgtatctaagatacgctgacgacttcataatc
 39356  ctaatttcagggtcttcggacgatgccattatgataaagaatagggtaaaaaatattctt
 39416  ttaaaaaaatgtgggcttgaactgaatgaggataagacaaaaatttctgcaacgaaagac
 39476  ggatttaagtttctaggagcatgatgcataaaaccctcatccattaaatcggggctattc
 39536  ccacgtaaaaacgggaacccgggtaagtacagaatgagaatgagaataatgacacctgtt
 39596  gatgaacttatccaaaaactaataacgaataaattcgttaaaaggaatgcatatggttta
 39656  cctaatgctactgccaggcgtgatctagtgaactttactcatcatgaaatcattacattc
 39716  tataaccaccgtatccaaggattcaccgtattctacagtttcgcatgtaatcttacaagt
 39776  cttagaaagatcataatgtttctacatctatcttgcgccttaaccttagcccttaaattt
 39836  aaattaagaacctgtaggaaagcattcaagaagtttggtagaaaccttaccgatactgac
 39896  actggcattggtcttaaactacctaacactcttaaagtgaaacataactattctggaaca
 39956  catcccgtttctaactccgataacatacttaaaatgtcatgatataaaaagatgtcaaaa
 40016  tctagtctgaataaggcatgtgtcatatgtaatactttacaccgggtagaaatgcatcac
 40076  atcagaaaagtgaaagacattaagaataaaatcaaaacaggtaatagtacatatgctcag
 40136  tgaacagggagctatttgagaaaacaaatacccctatgctcttatcaccatgacctttac
 40196  cactgtggggatctaaactacgcagatatgacaaaaatacgtagttatacataa
;     G-nad2-I1-orf797 ==> end
 40250  accttatatatttatcagagatctgatggagagccgtatgatgggaaactatcacgtacg
 40310  gttcggagggcagggtaatcaatccactgaccctac
;     G-nad2-I1 ==> end
;     G-nad2-E2 ==> start
 40346  TATATTTGTTATCAACTATATATAGAAATTCAGAACTTTCTACGAATGCTGGTTTGACTT
 40406  ATTTTTTATTAGGTGGATTATCATCTTGTATAATACTACTGGGGCAAAGCTTATTGTATA
 40466  TTAACTCTGGTAATACAAATCTAGATGGTATATATATAATTAATAGTATCTTGGTGAACA
 40526  ATATAGATGGGTTAGAGAATACAACATCTATTACAAATATACCTAATATATACCAATATT
 40586  ACATACAGTTGTCTTTCGTAATTATGTCAGTAGGTCTTTTATTTAAAATATCATCTGCCC
 40646  CATTTCATTTTTGAAGCCCT
;     G-nad2-E2 ==> end
;     G-nad2-I2 ==> start /group=IC2 (5.74e-38)
;     G-nad2-I2-orf150 ==> start /first_aa=D
 40666  gacgcatgatatggaaaatcattctatacacaggaatcgtgtatacggggaaaactgcca
 40726  aattccggggacaccctaaagcttctggtaccaagctatagtcgaaagactataagtggc
 40786  tgaactaattcctcaggtaaggtaataactcagaatatgatcgaaagagaaatgggcaat
 40846  cgcggatctaaatcagttactagtttatatataaataaacaacaaactgtaaaagagcaa
 40906  cgagtagacggtcgttgatgcaatgaaaaaagattgcatttaaggtgtactctattaggt
 40966  ttcgaaataaaccgttcagtaaaaatcccttctaaccaaattatccctagccgattttat
 41026  acaaatactaacaatattaactttaagacagattctcttccaattatcctacctttatac
 41086  gtaacagggtggtttttttttatttatatataa
;     G-nad2-I2-orf150 ==> end
 41119  ataaaaaaaaacccattatgcagtaaaaaaaaataattttttttttaatgggtgtttcac
 41179  tattatttcacgtaaataaactaatagtaacactggttgaaaaatctaagctaattttat
 41239  catccatcttcataaataagatgttcatctcttaaaagctattcaaaacttctttggagg
 41299  tataggacaaataagtaaggagagaaatggttgttgtgcttttacagtctgttctttaaa
 41359  tcaaattataactgtaattctccctcatttcgataaataccccttaattactaaaaagct
 41419  cgcggattctattttatttaaagaggttgttatgattatgaaaaaagctgaacatttaac
 41479  atacaaaggtgtaaaagctattattaatatcaaagcttccatgaatagaggggggagaaa
 41539  aaaaaactcttttttttcttgtgcctcattgatacaagcttttgctggatatatttctgt
 41599  acttagacctttcgttgttccacagaagttacttattcatccttcttgaattgcagtaga
 41659  aaaaaaatatatttttttctcttgcttcaggtgatggttcttttatggtaaaagtaacaa
 41719  atagtaatgatttaaaagcaggagtaggttcgtttttggatgcttacattgtaagcatcc
 41779  aaaaatctacgaccgcttcgcagaaaaaaatacctttttttatttctagcaaagcaaagg
 41839  tgtagattttgggatgtaaacatccaaaaacgaacctattttgaagtatataaacttatc
 41899  cattaataatacctcaaaaagtattttttaagcactacgttagaaaaaaaaagttttttt
 41959  tttcttgtgttgaattggcctttgttttaactcaacattctcgtgatctatctcttagga
 42019  tgattttagctgatcatttggagtgtggacactgttatacttataaggattatgcggaat
 42079  ttaaatgtcgtaatttaaaagatattaatgagaagatattacccccttttccttaaatac
 42139  cctcttgttggtgttaaaccccaagatttcgaagatggagctaaggttgcagagattatg
 42199  aattcgaaagctcatcttactaagcaagggttggagcaaattaaagtgatgaaggctgga
 42259  atgaatagaagtagagataatgtttcatcgtttttatttagcgattagaaaaaaactagg
 42319  taaaaaaaaaacgttttttttttttaagataagtaaaacgttttatcttgttatgtatta
 42379  tatatgtatatagtcgcacttaaggtaatttgtaagataaattttactacaaag
;     G-nad2-I2 ==> end
;     G-nad2-E3 ==> start
 42433  GATGTCTATGACGCAATTCCTACTATAGTAACAACATTTGTAGCTATAATAGCCAAAATT
 42493  TCTATATTCCTACTATTATTAGAGTTCATTTATTATACTAGTATAACTATGTTAGATTAT
 42553  TCATGAAAAAGTAATTTACTTGTTAGTTCCTTTCTATCTTTAATTATTGGATCAGTATTA
 42613  GGTCTAACACAATTCAGGATAAAAAGATTATTTGCGTATAGTACAATTAGTCATATAGGT
 42673  TTCATATTACTAGCATTGAGTATAAATAGCATCGAATCCATACAAGCTTTTTTTTTCTAT
 42733  ATTATGCAATATTCTGTGTCAAACTTAAATGCATTTATAATATTGCTAACAATAGGATAT
 42793  AGTTTTTTAGGGTGAAAACGCGAGAGTAATAATCAAGAAAATACTAGTAATCAGGATCAC
 42853  ACTGAAAAAGATTTAAAAGACAAAAACTTATCCCCTATTCAACTAATACATCAGTTGAAA
 42913  GGATATTTTTACATGAATCCTTTATTGGCTATAAGTCTAGCTATCACATTATTTTCTTTT
 42973  ATAGGTGTACCACCTTTATTAGGATTTTTTGCTAAACAGATGATATTAAGTGCAGCTTTA
 43033  GATAATGGATATGTATTTATGTCGCTATTAGCTATTTTAACTAGTGTGATAAGTGCTGTA
 43093  TATTATTTAGTTGTAATACAAGAAATATTCTTTGAAAAACCAGAATATACAAAAGAAAAT
 43153  AATAAGGACCGCTGCGCAGAAAATCTAAAGAATAGTATCGTTTCGGATACATCTACACCC
 43213  ACTATAACATTGTCAAGTTCTTTGACAGGTAAAATATCTATTTTAACTTTAACTATTTTA
 43273  TTATTTATTTTTATACCTAAAGAAATAATGGGTTTAACAAATATAATGTCTATGTTACTA
 43333  TTCTATAATTAA
;     G-nad2-E3 ==> end
;     G-nad2 ==> end
;     G-nad3 ==> start
 43345  ATGAGTAACTTAACTTTTTTTTTAATTTTTATACCTTTCTTGGCAGTATTATTGTTGACA
 43405  ATAAATCTGATCTTTGCACCTCATAATCCTTATGGAGAAAAAAAGACTAGTTTTGAGTGT
 43465  GGGTTCCACTCTTTCTTAGGACAAAATAGAACACAATTTAGTATTTCCTTTTTCATTTTC
 43525  GCGCTTTTGTTTCTTCTTTTTGACCTAGAAATTCTCTTAATCTACCCTTATTCTGTTAGT
 43585  AGTTATATTAATGGTGTGTATGGGTTAGTAGTTATGCTTCTGTTCTTCATATTACTTACT
 43645  TTAGGTTTTATTTTTGAGTTAGGAAAGAAAGCATTAGATATACCATCTAGACAGTCTACC
 43705  ACGAATGATAAAAGTATGTACGAGATTTTTTAG
;     G-nad3 ==> end
 43738  ACTTTCATTCTGTACTTTATGAATGGTACAAAGAAACTACAAAGAAACAAAAAACTATAT
 43798  AAACTAGGTTCAGAAATTCCCCCCCCCCCTTTTTTTTAACCTATTTTTTATGCCTCCATT
 43858  GTTATGTGTTATTATACCTGCTGCACTGCGCTTTATATAGGGCGTTTATAGGGGTATAAG
 43918  CATCCTCTCCATATAATTATAACATCTGCCCCAATACTAGCTGGACTTAGCTTTATATAA
 43978  GCGCTTTAGCTTACTATCTAGCATTAGATAGGAACTGCTAGATTAGCAACCTCCAGATAG
 44038  CTTTTTTTTTTCGGCAATATGACATATAACGGTAATATATATTAGCTGTTAAAGTCTATA
 44098  AATAGTTTGAAAAAAATAGGGGGAGTGTATGTTCGTAATCAAAAATCCCGCTCCCAGTCC
 44158  TTATCACATAATTTTTATCCATTAGAATTGATCTATAGTATATTAACAATATGTCGTTTT
 44218  TAGGATTATATTGGTTTTTGTACTAGCAATAGAAAAGGTTTTACTTTGATGCTTTACAAG
 44278  CATCAAAAGCAAACCTAGCAAAGATATAGTAGGTTCGTTTTTGGATGGTTATAACATAAG
 44338  CATAGAAAATTCTAGACCTTCACTACATTAGATCCCTCCCCTTTTTTTTTTTTGAATTCT
 44398  GCGAAAATTTTTTTTTTGAATCTACGATTTGACATGTCAAATCCGTAATTCAAAAAAAAT
 44458  GATGCGTTAGAATAAAAAAAAGGGAGGGATTAAACCGGAGGCTAGCTTCGTTTTTGGATG
 44518  CTTACTTGGTAAGCATCCAAAAATCTACTTCGGAGGGGAAGAAACCAATTTTTTTTCTAA
 44578  CGAAGTGAAGATGTAGCTTTCCTTTGCTTACATAGTAAGCAAAGCTCAGGAAAGCGAACC
 44638  TAGTAAAGTTCAAACAAAGGTGTAAAAAAAAAATAAGTACGGCTTCCAAAACAAACCCAT
 44698  CGGTTTTTTT
;     G-trnV(uac) ==> start
 44708  AGGGAATTAGCTCAACTGGTAGAGCAACCGTTT!TAC!ACACGGTAGGTTAAGTGTTCGA
 44766  ACCACTTATTCCTTA
;     G-trnV(uac) ==> end
 44781  TATTCAATGTTTAGGAGTAGAAAAATGGTTAGATTTTTTCGCTATGTTCCTGTAGCTTCT
 44841  TATTGTACTATACTTTATTACTTACATATGTAAAAAAAAGAAAGTATAATTTATAGTAGA
 44901  GAATCTATACTTTACCCCGACTCCATTTTCTGAGCTTATATTAAGCTCAAAAAATGAAGC
 44961  CGAAAGTCTAAAGTAGCATTGATAGTTGGAAATGAA
;;     rns ==> ;; mfannot: start of 5'
 44997  ATTGAATTGAGTTTGATGATGGCTCTGATTGAACGCTATCCAAATGCTTGACACATGCTA
 45057  ATCG
;;
 45061  TACGTCATCATGTGTACTTTTTTATTTGTAAGAATATAAAGTATTCATAGGATGAAGTGG
 45121  TGTACAGGTGAGTAGATAATTTGTCTGCCTTAGAGTAAGGCATAAAAAATCCCTTATAAT
 45181  CTATTTTTACTTAGAGAAAATCTTCGCTTACTTTTTTATTCTACTAATTACGGATTTTTC
 45241  GTGTATAGAAAAATCGTATATTCCGTAAATAAAAAAATAAATTATGCGAAGAGATAATCT
 45301  TGAAGGTAAATTGAACAAAAGAAGAAATTCGCTCTAAGATGTCATTTAATTATATCGAGT
 45361  AAGTAGTAGGTAAGGTAATTGCTCAACTAGC
;     G-orf100 <== end
 45392  TTAAACTCGTAGTCGTAACTGAGAGGTTGATCGACCACATTGGGTCTGAAAAAACCCCAA
 45452  TGCGTATTG
;;     rns ==> ;; mfannot: corr to pos 358-392 of R.americana
 45461  TACAGCAGTGAGGAATATTGGTCAATAGTCTAACG
;;
 45496  ACTGAACCAGCAACTTGGAGGAACACGCATGGCTACCTTCGAAAGGAAGGTTTTGTCTCC
 45556  ATGGAACATGCACTAGATACTTTAATGTATATATAGTTCTAGATAGATAAATGATAAAAG
 45616  ACAACTTTCTATCTATGTTG
;;     rns ==> ;; mfannot: corr to pos 485-571 of R.americana
 45636  TCTTGACCAAATCTTGTGCCAGCAGTCGCGGTAATACAAGGGAGACTAGTGTTATTCAT
;     G-orf100 <== start
 45695  CTTTATTAGGTTTAAAGGGTACCTAGACGG
;;
 45725  TGTATCTAGCCTGCGAGGGAACGGATACGACTAGAGTTTTATGTGGGAGGTAAATATCGT
 45785  ACTATGGGTGTAGAGATGAAATTCTTTGATAACAGTAGGACAGGTAATGGTGAAAGCAAT
 45845  CCTCTATGTAAAAAC
;;     rns ==> ;; mfannot: corr to pos 735-810 of R.americana
 45860  TGACGTTGAGGGACGAAGGCTTGGAGCACGAACAGGATTAGATACCCTGGTAGTCCATGC
 45920  AGAAAATGATGAATGCC
;;
 45937  ATAAGTTAGAGACTAAAAAGGAAGGATTGTGTTTTCCTTTCTTAAAGAAAGGAAGGATTA
 45997  TGTTTTCTTTAAGAAAGGAAAACATAATCCTCCTATTTTATTTGGCTTATAAATGAAAGT
 46057  G
;;     rns ==> ;; mfannot: corr to pos 850-965 of R.americana
 46058  TAAGCATTCCACCTCAAGAGTAATGTGGCAACGCAGAAACTGAAATCATTAGACCGTTTC
 46118  TGAAACCAGTAGTGAAGTATGTGTGCGACAAGAAGCGGAGATTAGTAATGTGGTGC
;;
 46174  GATACCACTAGGTTATTTCTCAACCTAACACTACCTGCACATGCTAGCCAGTAATGTATA
 46234  GTGTGAAGCTGCAGGGACAATGTAACCTATCTTAAATGGTGATGTAAATATCTTGAACAA
 46294  AGGTCAGAATGGAAAAAAATCTCTTTTTTTTTTTATTCTTTT
;     G-orf116 <== end
 46336  TTACCCATATTTGTAGATATTTCCAGGGGCTAGTGTAAGTAAGACATGGTGAGCGAAAGT
 46396  CAAGGTAGCAATGACGCTTCGTAACACTACGGAATTTATCTTTGGTATGTTAATTTTATG
 46456  GGAGATAAAAAAAATCGCAAAAGGAAGGTAATAGATTTTACATACTAGTCTATTTGAGAA
 46516  ACCACATTTCCTTCGGAGTAAAGCTACCCACCTAAATCTTACATAAATTTTATTAATCTT
 46576  TGAACTTGGTAACCCCTTTATCTTCAGCAGGGAGCTATATAAGTTGCATTGTTGACATAA
 46636  GAGAAAAAGAAGTTTTTTTTTCTCCTGCGTATCATCATCTTGCTTAGCCAT
;     G-orf116 <== start
 46687  TAGTTAACTGAAGAGGCAACATATAAGGTGTTGTACCGGATAAAGGGGAAAGGAGAAGTT
 46747  AAAAAGCAAATGCCTAACTGGAGATTCCAATGGAAGTGAATCTTGGTTATGGATATAGGT
 46807  ATATATAGGTATCGTTTTTGTAATATTATATTGTTCTAATTTGTAAACCATTTTTCATAC
 46867  ACAATATCTTACGAACTACCGCTGATAAAATGATAAACTTTAATCTCTTTAGAGAAATAT
 46927  AAAAAAATAGAAT
;     G-orf270 ==> start /note=LAGLIDADG ;; evalue:2.7e-17
 46940  AACCATGAATTAGAACAAGAAATGAATACATCAAATTACAATACATTAAATAATCACACT
 47000  GCAGCAGGTTTATTTGACGCAGAAGGAAGTTTCATCGTTAGTGTGCTAAAAGACACAAGG
 47060  CGTAAATTAGGATATGTAATTATAATATCCGTTGAAATGGGTATGAATTACAAAGATAAA
 47120  GCTTTACTAGAAAAATTTCGTAATACTTTAGGTGTAGGTAATATTTATTACAATATTAAT
 47180  GATAAGACCTATAAATGAAAAGTATCAAACCTACAAGATATTAACTTAGTAATCTTGCCT
 47240  TTTTTTACCCAGTATAGGTTAATGACTCAAAAGGGAGTGGATTTCGTCTTATTTTCTATA
 47300  GTAATTGAAATAGTAAACTCTCAAAATCATCTAACCCAATCAGGTCTGCAAGATATTATC
 47360  AATAGTAAGGCTAGCCTTAATCTTGGTTTATCTGAAAATTTAAGACTAGGATTCCCTAAT
 47420  ACTATTGACGTAAAAAGAATAGAAACAAAAATAACAGCTTCTATAAATCCCTATTGACTA
 47480  AATGGTTTTATTGAGGGTGAGGGTTGTTTTTTCGTTAGTATTTACAAATCACCCAAATCC
 47540  AAAACAGGGTGAGCTGTGCAACTAGTGTTTAAAATAACTCAACACATCCGTGATGTAGAC
 47600  TTATTAAATTTAGTCGCCGACTATTTAAAAGTAGGAAGAGTCGAAATCCGTAAAGGAGAA
 47660  GCATGTGATTTCACTGTTACTTCTATAAAAGATATTGAAAATATCATTGTAGCTTTTTTT
 47720  TACAATATCCATTACAAGGTAGTAAGCTTTTAA
;     G-orf270 ==> end
 47753  ACTTTGAATTATTTAACCAGGTGGTTGAGATAATGAAAGCCAAAGGTCACTTAACTGAAC
 47813  AGGGTATTGAAAAGATAAGAGTTATAAAAAGTAGGATGAATATTCTTAGTCGTTAGCCGT
 47873  TAGCTTTTACCCTCAGGTGATCGGAGGTTATATAATCCTCTTAAAATTAGCTAACCAATT
 47933  TATAAATTACTAGCTAGTTAAATGTATTCTATATATATCTGGGTCTTAGTAGTCAATGGT
 47993  TAGAACTTTTTTTTATCTACAATGCAGATAAAAAGTACTCAAATGGTTTTCATTTATTTG
 48053  ACAGCTTCATTGCATACTAGGATGGCAGACTTAACATGAGGCAGAAACTGACAAATAGCT
 48113  CTACGTTACTAAAAAAACTTTAGAGTGGGATATACATATTTAGTAGAGCCAGTCGTTTAC
 48173  GATTGGCTCCATAATATATATTTGTTCGCGGCGATGGCTGCTAGGTTGGTTTTTTTTCCA
 48233  AATAAAACTCTAAAACCAAAGT
;;     rns ==> ;; mfannot: score : 2e-06 / corr to pos 850-965 of R.americana
 48255  TTACTGTTT
;; mfannot:     /group=II (8.22e-15)
 48264  gagccgtatgcggtgaaagtcgcacgtacggttcttagagggg
;; mfannot:
 48307  GAAAGTTCGAGAGGACCTACCTATCTCGACTATTTAATTCGATAATCCTCGAAAAACCTT
 48367  ACCA
;;
 48371  CAATTTGAATGTTCATTACTATTAATGAA
;;     rns ==> ;; mfannot: corr to pos 1014-1044 of R.americana
 48400  TACAAGCGTTGCACGGCTGTCTTCAGTTAATGTCGTGAGA
;;
 48440  CCTGGTTAGATCCTTTAAATTAACGCAAGCCCTATCTTTATTTATTCATAATAATGATGC
 48500  TAATCGCTATATTGAATATCATAAAAGGG
;;     rns ==> ;; mfannot: corr to pos 1190-1252 of R.americana
 48529  ATTAAGACAAGTCATCATGACCTTAACTCAATTGTGGGCTATAGACGTGCCACATATGCC
 48589  TAAACA
;;
 48595  AAAGGATGCAAAATTGCAAAATAAAGCTAATCCCTAAAATAGGATAAAATA
;;     rns ==> ;; mfannot: corr to pos 1305-1411 of R.americana
 48646  TGGATTGTAGCCTGAAACTCGGCTACATGAATAAGGAATTACTAGTAATCGTGAATCACC
 48706  ACGTCACGGTGAATCAAATCTCAGATAGGTACTAACCACTCGTCAG
;;
 48752  GCGCTGAAAGGAGTACGTGCAATAAGTTTGGTTGCTATCCATTTCTATTATATTAAGTTA
 48812  TAACATTTAGATAAACAATCTTCGTATGCGTGA
;;
 48845  CCCCGATTGGTGTTAAGTCGTAATACGGTTCGTGTAGCGGAAGTTGCACGGGATAGATAA
 48905  ACAAT
;;     rns ==> ;; mfannot: end of 3'
 48910  TTAACAATACCCCCCCCCAAAAAAAGTCCACTTAGTTTAACGTAAAACGTAAGCTATACT
 48970  TAGCATACTTTTTATTACTTTCATACTTACATATTTGTTGCAAGTCTTTTATTAGACTAT
 49030  GAATAGAAAAAACGTAATCGATAAAGTGTTAAAAAAGCAGAGTAAATAGGGTTTAAAAAC
 49090  CTAGGCTTAAATTATGAGTTCGAAACTTCATAGTGGACACCCAGCTCTAATCTTATTCCA
 49150  CTAGTTGTTAGGTAGCGGGAGAAAAAGGGTTTGGAAGACCTGGTACAAGGGGTTCATTTA
 49210  TACATCGTGTTTAGATTACATGGAGTACGCATTCCAAATCCAAAAGCAGGAGAAAGTACC
 49270  TTTAACTGGATGCAACTCCCAGGGCTGCGACTAGGAAGTCGCCGTCAAATATAGATAATG
 49330  AACTAAGCGTAGATAAACTGGATCAGCGATGCCATTATTTGCTTCGGTTCTATCCAATGA
 49390  ATACTTAAATGGATGGATAACCCTCCCCCTCCTTCGCATAGAATGTCCTAGTTACGATTC
 49450  TGTTTACAAATATGGAGATCAGCTCGCCTCAAAGGTAGTAATTTTTTTTTTATCCATCTA
 49510  ACTACATCCTTACGTCGTAAGGCCAACGTTGTTACCCCGATCGAAACCTTATCTCGAGAA
 49570  TTTAAGGTGGATCTGAGATCGGACTGTTATGTTGGTGGCCTCTATTACAAGTAATCCAAT
 49630  TGTAAAAACGTAGCCAAGCAAGCCGTGCTATTATTAACTCCATTAATAATACTCCAAACA
 49690  ATGGAACAGGAGCTTTGCTTTCGATCCACCCTTAAGTGATTATTAGGGATCTAATAGGGA
 49750  ATTGCTCTATAGCAAGGACGAATTGTCAATAAAATATGTTAAAATAAGGATAAGGAGCTG
 49810  TGTAACCGCGTAATAGTTCGGAGTCGCTTTTAAATAAAACAAAAAAGATTCCACTTAGTT
 49870  TAATGTAAAATGTAAGCTATATTTAGCATCCTTTTTATTAGTTTTATACTTACATATTTG
 49930  TTGTAAATCTTTTATTAGACTATGAATAGAAAGAACGTAGTCGATAAAGTGGTAAAAAGG
 49990  CAGAGTAAAAAAGGGGGGGGGGTTAAAACCTAGGCTTATATTATGAGTTCAAAGCTTCAT
 50050  AGTGGACAATAAGAAAAAGAGCTAGCTTTTCATTATACACTTTTTAATTCTAAAATAGGT
 50110  TCGCTTTCCTGAGCTTTGCTTACTAAGTATGCAAAGAAAAGCTACACCTTCGGAAATTTT
 50170  TTGGAATCTACTGGAAAAACCTTTTTAATCTACGAATCGTAGATTAAAAAGGTTTTTTCC
 50230  CTTTTTTCCGTAATGAAAAAAAAAATGCTGATAGAAAAAGCAAGAGAATAAAAAAACTTT
 50290  TTTTTTTCTCTTTATCATGATCGGGTTTCACATATTAGTGGTAGATATAGCAATATAGTA
 50350  TCTTTTAAAATATAAATAGGAAAATCTGGAGCTTACTAGGTAGATGTATAAGTATAAACT
 50410  TTCGTTATTAAAATAGAAAATAGAATATATAGAACTTTTTTTTGGTTTATTTAAACCCTA
 50470  AAGTATTTAAAGAAAAAAAAAAAGTATCATATATAAACGAACAATAAAGCCTTCTGCCGA
 50530  GCTTTTATTTAGTTCCATATTCTATAACAGGACCCCGTTTACTTCTACCCTAATTAAATA
 50590  AATGTAAAACTCAAATCATATTGATAGTACTAGGGAAAAAAAAAAGAATCCAAAAGATCC
 50650  ATAGTAAACAATAGGATTTTTTTGA
;     G-orf122 ==> start
 50675  ATGTTTTGCATCCCAAAATATACTAAAAAAAGTATTTTTTTTAATCGCAGATTTTTTTTT
 50735  GAATCTACGATGAACTCTACAAAGTTTTTTCCTTTTGTAGTTTTTTTTTTCCTTTTTATA
 50795  CTTAAGTATAAAAAAGGAAAAAACTCTCTAAAGAATACTGCTCTAAAAAAAAATCCTTTC
 50855  TATTTTCTTTATCTCTTTAGTACAAGTGTATATTGACTTGCCCTTTTTTGGGTTTCTTTC
 50915  GTTTCGTTTTATTTCGTTTCGGTTTGAGTTTTTTTTTACCTTAATTCAAAAAAAACTTTT
 50975  CATTGTAACACTTCTATTAAGGAGATAACATTTTCCTCAACTAATGTAGTTTGGTTTTTC
 51035  TTTTTCTAG
;     G-orf122 ==> end
 51044  TATATT
;     G-nad6 ==> start
 51050  TTGGATAAATTAGTAATAACAAACAATGTTAAGAGGGTT
;; mfannot: G-nad6 ==> start Def by similarity
 51089  ATATATATATATAAATTTTTTATGGAAACTCTATTTCTTTTAACTGATTTTTCTTCTAAT
 51149  GGGTACAATGATCTGTACCTACAACTTGCATCTCTTACGGCTATTCTTACTGGTATATCT
 51209  GTAATAGTTATAAAAAATCCGATACTATCTGTTTTATTCTTGATAGGTTTATTTATGTCT
 51269  ATTTCTTGCTATTTATTATTATTAGGGTTAAATTTTATAGGACTAGCTTATCTACTTGTT
 51329  TATATTGGAGCAGTTTCCATTTTATTTTTATTCATTTTAATGCTAATTAATGTAAGAATA
 51389  TCCGAATTACAAGCTGAAACTAGTAACGGATTACCACTAGCTTTATTAATTGGTATTTGT
 51449  TTTTATTCAATAGTATATGAAATATCTCCGTTTAAAATTGCAGATAATATAAATAACGAT
 51509  ATACCCCTTATAGTTTGGGATTTATATAAGCAAACAGATAATATAGCTTATGTTACATCT
 51569  TTTCTATGAGATGGTTATATGGGAGAAACCTCTCATATTACTAGTATAGGAAACATAATG
 51629  TATACTAGTTACTTTTTATGACTTATGATAACATCTCTAATATTATTATTAGCTATGGTA
 51689  GGAGCTATTGTAATTAATATAAGACCAGCGGTTTCAAAATAA
;     G-nad6 ==> end
 51731  GAATAATTTTATTCATATTATTACTAGCCTCTTGTTTTTTTCTTTCTTAATTATAAAAAC
 51791  AAGAGGAGATGAATAATATCCAAACACATACTTAGGTACTATTATAGATACTTGTAGACT
 51851  TATTATACTTGCTTCAAAATATATATATATTGTAAAAATATAACCGCGTTTTCTGATCCT
 51911  TTATAATAGTTCAGAAAAAGCACTAAAGTAGTATATAAAAAAAGGAGTTATACACTATA
;     G-trnR(ucu) ==> start
 51970  TTCTCATTAGCTTAATTGGTAGAGCAAGATACT!TCT!AATATCTCAGGTATAAGTTCGA
 52028  GTCTTATATGGGAGT
;     G-trnR(ucu) ==> end
 52043  TTATTCCTAGCATTCTTTTGTTATTCATCTCGGGATGGGCAAAACTTTTTTCCTGTAGAT
 52103  TCAATAAATTGCAAAGCCTTAACTTATAATGCAAGAAAAAAAGGCGTAAGAAAAAAGGCG
 52163  TAAGAAAAAAATATTTTTCTTACGCCTTTGCTAGGTTTTATTTATAAAAAAACCACTAAA
 52223  TATGTATACATTCTA
;     G-trnR(ccu) ==> start
 52238  CTCTCATTAGCTTAATTGGTAGAGTAAGATACT!CCT!AATATCTTAGATATAAGTTCGA
 52296  GTCTTATATGAGAGT
;     G-trnR(ccu) ==> end
 52311  TTTTTTAGTAAAAAATAATAGAAGTATCCATGATATGTAACATCTAATAAAAAAAAA
;     G-trnK(uuu)_1 ==> start
 52368  GGGACCTTAGTTTAAAGGTAAAACATGTGCCT!TTT!AAGCATTACTATTTGGGTTCAAA
 52426  TCCCAAAGGTCCTA
;     G-trnK(uuu)_1 ==> end
 52440  AAATATCTTTTACTGTTTCTAATTTAGCAATAGAGTAAACAATA
;     G-trnN(guu) ==> start
 52484  GCCTTTATAGCTCAAAGGTAGAGCGAAATACT!GTT!AATATTTTGGTTGAATGTTCGAG
 52542  TCATTCTAGAGGCT
;     G-trnN(guu) ==> end
 52556  TACTATCGGAGAAGGGTTATACTTCAGATATATACTTAAGTTTCATTTCTAACGAAGTGA
 52616  AGGTATATTTTTTACCCCTGTGATATATACATTAGTTTTCTCTGCGATATATCCCTTTTC
 52676  TGATAATATTTACAGATCCTAAAAAAAGCGGAGTAAATAAATCCAATTATTGTTACTCCT
 52736  TTTACTGCTTTACAGACTTTATAATAGGATGAATATATTCCGTGAATAGGCTATTGGGTA
 52796  GCTCTCCCCCTTTTTATTATAGCAGATCTAAGCTGTAGATTTTGTGAGCTGTGCAGATTT
 52856  TTTTTTTTTTTAATTACGGATTTGACTCGTCAAATCCGTAATTAAAAAACTAACCTACCC
 52916  TTCGGCTTGCACCATAGTTTTTATTTACTGACTTTTTAGGGGGAGGGAATAGAAAAATTT
 52976  TTATTTTTTTTCTTGGTAGCTACGAATAAAAAGAGGGGGGGGAAAGAAAAAGGGGTTTTC
 53036  CAAACTTTTTTTTTATAAAAATAAATAGAAATACCTAGTACTAAAAGGGGGGGGGATAAT
 53096  AATAATACTTATTAAATGGTACTTTTATTACATACTCCTTCTATCTCGTTTTAGCTTA
;     G-trnQ(uug) ==> start
 53154  TATGTTGTAGACTAATTGGTAAGTCATAAATTT!TTG!GTATTTATCTATGAGTGTTCAA
 53212  ATCACTCCAACATAA
;     G-trnQ(uug) ==> end
 53227  ATAAAATGAAGAATTTGCAGTTTTCTGTGTAATACTCTGTTTACTTATTTTTAGTTATTG
 53287  AAAAATTTACCACTACATTCGTAATAAAAAAAAACCTAGCTCTCCTTGTTTTAAAGGAGT
 53347  GCAATGCACTCCCCCCCCCCCTTAAAGGTTAGGTGAGTACTAGGTAAGGATGTTTTTTAT
 53407  ACTTTATAATAAAGTCTATTAAAAAAGTAAAAATGGTAGGCAAACTATTCCAATAGAAAA
 53467  TCTAAATATATATTTACCATTTTTAA
;     G-trnR(acg) ==> start
 53493  AGCACATTAGCTAAATGGTATAGCAGTGTTCT!ACG!AAAACATTAGTATGAGTTCGAAT
 53551  CTTATATGTGCTA
;     G-trnR(acg) ==> end
 53564  TAAATAGGTTTAATTTAGCCAGAATTTTTATAAAAAACTTTCTTAAGCCGAAAAAAAGAA
 53624  GTCTTTTTTTCTATAAAAGTAAAAATAAGTATAAAAAAAAATCCCCCCCCCTTCCCCTTT
 53684  ACTGGTATATATGTTATTCATATTATATATTTTTATAATAAATGGCCATAGGTTAATGCA
 53744  TTTAAAAGTATAAGTCCAAATAAAGGGTTAGCACATAGACAAAGCCTACCTTATATGGTA
 53804  CGGTTTTAAGGTGCAAATCCTTACTAACTCC
;     G-orf107 ==> start
 53835  ATGGTAAACTTAAATATAAAAAGAATAAAACTAGGGTTGATCAACTGCATACCAAAATGT
 53895  ATTAGATATATCTGATTCTTATATGTATATTATCTCCTTTTCTGTCTACTCGTATTGGTA
 53955  TTACTATTGCTATTGCTATTCCTATTGCGATTTCTCCTATCGTTATATATTATGGACAAT
 54015  ATCCTTACAATAAATGATATTAGTCCTACGTCCTTTATCTCTTGTTTACCGGTTGTTTTT
 54075  TTTATACGAATGTTTATAAAGAAAAAGCAGATATTATTAAGGATAATTG
;     G-orf52 ==> start /note=GIY ;; evalue:8.5e-10
 54124  AAAAAAAAAGAAGGTATTTATATATGAACCCCTAA
;     G-orf107 ==> end
 54159  CCCCTCAGGTAAAATTTATGTAGGTTCTGCTATAGATTTAACTAGAAGATTTATAAGTTT
 54219  TTTTTTTCTAAATCTTCTACTTTTTAGAAAAATAAGAAAGGGACGGAAAGAGTATAATTT
 54279  GTAG
;     G-orf52 ==> end
 54283  TTCATTAGTAAATGATGGCTATGCCGAATTTACTTTGGAAATACTAGAGTATTGTTATCC
 54343  TATAAATATAATTTCTAAGCAACAATACTATATTGGTAACTTAAACCCTGAATAGAACAT
 54403  CTTGAGATTTGCAAGGTCATCTAAAGGGTTTAAACACAGTGAAAATACGAATTACCTTTT
 54463  TCGTACTTTAAAGATGTTTACATCATATTGTATTAGATGTTACAAAACTAAAGATATCTA
 54523  TTTATAACAGTCAATCTAACTCTATCGTAATTAGGTATATAGAGACGGCTATAAATAAAA
 54583  AAAAAAAAAGAAAAATATATTTTTAACGCGAGGTTTTTGTTAAACACCAAAAACAAGTTT
 54643  TTTTTCTCCTAAATGGGTGTTTTCTACTATCGTTAAGGCTTAAAGACATAAGGGTATATC
 54703  TCCTACACACTTTCATTACCACCTTTTTTAACAACCAAGTAAGGGTATTTATTTAGTAGT
 54763  AAAAATAGTAAGTAAAGATGTTACTAGAGATATAGAAAAATCCGTAATTCCTATATAAAA
 54823  AAAAAGGGTACAAAGTCACTCGCTTTTTGTGTTGTAAAAAAAGATACAGGTGTATCTACC
 54883  GAGTTTTTATCCATTACAAATGCAGAAGAGTTTTTAGGTATTACAAAATCTTTTGTTAGC
 54943  CATTGTATTAGAGAAGGTAAACCTTGTAGAGGGTATAACGTGATACGTATATAAGTATAA
 55003  TAAAATATAGCCACTGATATAGTAATATCCATATAAGAATATTATATAACAAACATGAAT
 55063  ATTATATACAAAAAAAAGTA
;     G-trnG(ucc) ==> start
 55083  GCGGCCATAGGATAATGGTTATTCCGTTCGTCT!TCC!ACACGAAGTGTACCGATTCGAA
 55141  TTCGGTTGGCCGTA
;     G-trnG(ucc) ==> end
 55155  AA
;     G-trnD(guc) ==> start
 55157  GGGTTAATAGTTAATTGGTAGACAACTTTCTT!GTC!ACGAAAGGAAATGCCGGATCGAA
 55215  ACCGGCTTAACCCG
;     G-trnD(guc) ==> end
 55229  TATAATAAAAAAAAATATGTGAAAAGTCTAAAAAGATGCTTTAAATACCTTTTTTCTCGT
 55289  CTTTTTTTATTTAAATTATACCAGTATATACAGTAAAAGAGGATAAA
;     G-trnS(gcu) ==> start
 55336  GGAAAAGTTGCTATAGGTAGGGTAAGATATTT!GCT!AAATATTGTGTTATACACTTGGA
 55394  TGTTCGAATCATCTCTTTTCCG
;     G-trnS(gcu) ==> end
 55416  ATACATGATAAAAAAGAAGAAAGTATCTAACAGCCATTTTTTTTTGTGTTTAATTACGTA
 55476  ATAAAAGGGTAAAAACCTCTTTAATTACTCGCTTTACTTCCTTCTTTTTAGCGCTTAACT
 55536  TCCTTATTTTTATTCAATTAGAGCGCTAAAAAGAAGGAAGTAGCTATAATAAAAAAAAGG
 55596  AACTAGCAAGTAGGTTCGAAAAAAAGAAGAAAAAAAAGTCTAAAAAAAAAACTTGTTTTT
 55656  GGTGTTTAACAAAAACCTCGCGTTAAAAATATCTTTTTTCTTCTTTTTTTTTTTCCTTCG
 55716  ATTTGTAGATTAAAAAGGTTTTTCCCCGTAGATTCCCAAAAAATTTGGGTAAAGGGGGTA
 55776  AGAAAAAAAGTGTTTTTCTTATCCTATCTTATTTTCTACTATTTTATCGTCCCTTTTTTT
 55836  AGTACATATAATAAAAAAAAGTCTAAAAGCTGTACAAATTAAAAAAGGCTAAAAAAGCAA
 55896  ATTCCTATTATTCATTCTAAAGTACACTAATACACTTAATAGCTTTTTATTAATAAAGCC
 55956  AATAAATAGCATTAGTAATATGAAAATACTTTGTGTAAAGTTCACAAATTCACTA
;     G-trnW(uca) ==> start
 56011  AAGAGTATAGTTTAATTGGTAAAGCAGGAAGCT!TCA!AACTTCTCATTTTCAGTTCAAG
 56069  TCTGAATACTCTTG
;     G-trnW(uca) ==> end
 56083  TTTGTCATTATACTTACCCATTATACTTGTTTATTTTCAATATATACAAAAAACAAGCAT
 56143  AATTTAAGCAAGTATAAATGTACACAGTAAAAAGTAATTACAAGGCATTATACATATAAA
 56203  AGTAATTAGTGTAAAGTACACAAGTACACAA
;     G-trnW(cca) ==> start
 56234  AAGGGTATAGTTTAATTGGTAAAGCAGGAAGCT!CCA!AACTTCTCATTTTCAGTTCAAG
 56292  TCTGAATACTCTTG
;     G-trnW(cca) ==> end
 56306  TAACCAATTGGAATAATTAGTTACCTGTTAATAGTAAAAAGTTTAAATATGCACT
;     G-trnI(gau) ==> start
 56361  GGTTCCTTAACTTAATCGGTAAAGTGTATTTTT!GAT!AAGAATATTTTCAGCGTTCAAG
 56419  TCGCTGAGGAATCA
;     G-trnI(gau) ==> end
 56433  AAATATTTATGTAATAGTTGCTAAAAAAACATCCTTTTTTTTTTCTATCTTGCACTATAA
 56493  AATATAGATCGTCTACAATTTATATATTCTTAGAGCGACTCTATACTTTTATACTTCTTT
 56553  TTTACCCTTTAGAAGTACTATGTAAAAAAAAAAAGCAATCGATAAAGTTTTTTTTTCTCT
 56613  AGCAAAGGTATATAATTTTGGATGCTTATATTGTAACCATCCAAAAACTAACCTACTACA
 56673  CGTTTGCAGATTTTTTTTGGAATCTACGAATCTATGATTCTTGCTAGTTCCTTTTTTTTT
 56733  ATTATAGCTACTTCCTTGTTTTTAGCGCTTAACTTCCTTATTTTTATTCAATTAGAGCGC
 56793  TAAAAACAAGGAAGTAAAGCGAGTAATTGAAAAAAAAAACCGCTGTGACATAA
;     G-trnS(uga) ==> start
 56846  AGAGAATTGGCTGAGCGGTTTAAAGCGATAAGCT!TGA!AACTTATTTTAGTTCATACTA
 56904  ACATCCGTTCGAATCGGATATTCTCTG
;     G-trnS(uga) ==> end
 56931  TAGCATACAAAAAAAATATGGATATAAAAAAATGTATCTATTTTTAACCTGTGTTGTATA
 56991  TTCTAAGTTTTTTCTAGCGGAGCGAAGGTGTAGATTTTTGGAGCCGTGCAAGGCATCCAA
 57051  AAACAAACCTAGCAAAGTTCAAGCAAAGCTCAGGAAAGCGAACCTAGTTTTATTTGAAAT
 57111  CCACAGAAAGTAAATTATAAAAAGGTTGAAAAACAGCTTTTATAATTTATCTCTTAAATT
 57171  CAAATAATACAAGAATTTTATTTCTTAACAAAACATAATTTTAAAATGAACAAAAAAAAA
 57231  ATGGTAAATAAATATTTAAAGAATGAAGATGGAACATTAGTATTACCTCTTAGGAGTTAT
 57291  TGTAATCCTGAGCTTTTATAGGAGCAATAATTACTAGGTGATGATACCACTGTTAGCTTA
 57351  ACTACTATCCCTACTGAAACTGTACATACTGATACGAAAAAAAAACAAATTCTGCTTGCT
 57411  CTGAAGATATATAATAATGATGATACTAATAAGCTGCTAATACTAAATGACAATAAAGGT
 57471  AAATCTGGATAGAAAAAAAAAATTTTTTTTTCTCTATCGTTTATCTAAATTAGTAAATGG
 57531  ATATTCATATATTGTAAATAGTGTAAATCTCAACAGAAGATTTAGGGAATATTATAACAT
 57591  TAACCATTTACAATAAGCACTTAACAAGAGCAAGAGCCATATTCATGCTTCTCTTCTAAA
 57651  ATACGGCTAGTGCCAGTTTCCATTAGAAATACTGAGATATTGGGATATATCGGATTTACT
 57711  AAACAGGGAGCAATTTTTTATAGATAATCATATCCCTGAGTATAATATATTAAAATTGGC
 57771  TGGATAAAAAGGGTCTAAAAATACATTTTTAGACCCTTTTTTTCTACCCGTGCGGGTTAT
 57831  AAGTATTCCAAAAAGTCTTTAACTAAGATTTGAACATCGGAGCGAAAATGGACTAAAACT
 57891  TTTTAATGAGAGTTGCTTTTTGGAAGAAAATATTAAAAATATGCAGATTACTATTATTTA
 57951  TACAGTATAAATTTTGGATACAATTTCTAATAAAATAAATGTATACAATTATATTAAAGC
 58011  TGCATAAAGGGTAATAGGACGTAACCACGCGACAATTATACTTGCTTTAAATCATACAGA
 58071  GGAAAATGGATTTTCCAGTGTTTATCCTTTTTTATAAAAAAAAAAGGTATAAATATTTAA
 58131  GTGCAGGTATATAGAGGGTGGTGAAGTTAAAAAAAAAAAAAGAAACAAA
;     G-trnP(ugg) ==> start
 58180  CGGGTCAGGGCCGGGTGGTTAGGCATCTTATT!TGG!GTTGAGAATCAGTTATGTTCGAA
 58238  TCATAATGACCCGA
;     G-trnP(ugg) ==> end
 58252  AAAAGGAAAGTATTTATATATTTTT
;;     rnl ==> ;; mfannot: 5' +/- 50 nt
 58277  TTTTACAGAGGGGTATATAGTAGTAATACATACTATATTAGATATGTAATGTATTATTTC
 58337  ATTTTCTTTGCTTTAAGCGAAGATCTTGGCAAGTATATAAAGAAACTATTACAGAGTAAT
 58397  TGGCTATATATCAAAGGAAGACAGTCCTAAATGAAAACACAGCAAAATAAACAAAGTGAA
 58457  TTGAAATATCTTAGTAACTTTAGGAAAAGAAATCAAACGAGATTCTATGAATAGTGTGAA
 58517  TGAAAGTAGATCTAGTCATGTAAGTAAAATGGAATATAAATCTGTTTGAATATAGGGGAA
 58577  CCTTCCTCTAAGACTAAATATGATATATAAGCGATAGCGAATAGTACCGTGAGGGAAG
;;
 58635  ATAAACGAAAATAGTAGTTTTATAAGCAGCTCGAAAAAAATTCTATTGAATTAGAGCGTA
 58695  CCTTTTGCATAAGTGCGACAAGAAGTGCACATAACCAATGTGGTGAAATTCCACCGGGCT
 58755  CGTCCAATAGCCTGACCCTATCTAGACAAGCGAGAGGAGTAATCTTCTGGTTTGAAGCTC
 58815  TAGAGACAATGTAACATTATACTTACTTGGTAACAAGTCGGTGTGCTAGGGTAAAGGATT
 58875  CTATGATGAACGAAAGTGAAT
;     G-orf106 <== end
 58896  CTACATGGAGGCTTCTAAAAAGTGAGTTGGAAACAACGAATGTCAGGGACATATTTTTCT
 58956  TATGCTGGAATATGGATTGGAACTAATTGACACGGAGTAAAGTAGGCATCTAAGGAATCC
 59016  GACTAAATTGTGGTTGTGCGTAAACTTGGTAAGCCCTTCATCTTCAGCCATCTGTATAAG
 59076  ATGTAAGAGGTAACATATAAGAGTTAAATCGAAGGTGTTATATCAGATGTAGGGTACAAG
 59136  AACGTCTAAAAAGCGAACGCAGACCTGTAATCGGTTTGATAGAATTTTATATTCAACTTG
 59196  AAAAAGTGCTGACTTAGACAT
;     G-orf106 <== start ;; mfannot: TTG upstream: 59273
 59217  TGTGATCAACGTAATCAGAAGTATCTTGGAATTAAAAGGAGTTCAGCCCGAGTTCAAAAC
 59277  TGTTATTGATGGCAGTTAAGGAAACACAGCAGTACCGACCAATCGGCGAACAATATTTAA
 59337  ACCTTCAATAACTTAAATAAAGCTTAATCTAAATATTTATTATAGCCAAGATTGTTAGCA
 59397  GCTTCAACAGATAAACAAGCTGACCTAAATTAGAGTTGGCGACTTCAAAAGAGTCGTTCC
 59457  CTTTTTAGGATTGTCAAAAAGAACTAAAACCAACAAAGAGTTGGCTCAGTATTTCTCCAA
 59517  CTAGAGGAGGCTTTCACTGAGATAACAATGGAAACGTAAAAATAAAGCAGTCTTGAGACA
 59577  ACATAATAAAATTGAAAATACACATTAATAAATAAAATGACAAATACAAAAATACAAATT
 59637  AAAACCAAAAATTCGAATCTCAAAATAAGAAATAATACCAAATCACTTGGACTGATTGAG
 59697  ATGAAAGGGTAGTTTAGGAACAATCAATAAAAGACTCAGAACCTCGGTGACGGAACGAAA
 59757  TTCCAAACAGGGTTGGCATAATAAAGATTGGAGGAAAGCGGAGAATAAAGTTAAAGAATT
 59817  ACAAGAGAAAATAGTTATTGCCACATTAGAGAATGAGTTTAGAAAGATTTAAGGTAGCTT
 59877  TGCCGTTAAAAGCAAGGCTAAATGCCAAGGATAAATCTAAATAAGGAATATGTAGTGGGG
 59937  AAAACTAAATTATAACCTCTATTGGCTAAGATAAATGGAACGAATCCCCAGATTGGTGGG
 59997  ATATAAAGTTTATCGAGCGTGATTGCAC
;; mfannot:     /group=II (2.94e-17)
 60025  gagccgtgtgcggtgaaagtcgcacgcacggttctaagggggg
;; mfannot:
 60068  GAAAGTCTGAGAGGACCTACCTATCCCAATTGGGTCAGCAAGTTAATGTTAGATGCAAGC
 60128  ATGCCAGTAGTATATGCGTTTCTAAGAGTTTTGTTCTAGAATGAAATCGGGTTTATTAGT
 60188  CACTATCTTAAAGCCATACTTCACGTTAGTTGTACCTAACTAGACCCCAGGTTAGGTACA
 60248  ACTAACGTGAAGTATAAGAATACGTATAACTACACTTGCCCAGGTAAACCAATTATAATC
 60308  TAATAATTTAGTATCTAATGTTAGACCCGAAGCCTAGTGATCTTACCATGGTCAGGATTA
 60368  TAAAAGTCCGAACGGGTTATATAAAGAAATGAGCCTCTTTAATTAGCTCAAGTAGAAGGA
 60428  AACCTTCTGCTAAAGATCGTCAAATGGACGGAAAACCCCTAAAGTAATATTTACTAACTT
 60488  AGTATGGTAACATAACTAAGGG
;; mfannot:     /group=I(derived) (1.38e-03)
 60510  cgcaggtaatgactcgcggtatagtaatatcaatattaattacgtaagtgaatgggcaat
 60570  ccgccgccaagcagcataataggtttagcccccccctcctcaagttttgagagggggggt
 60630  ccaaacagattgttatggtgtgcagttcatcgactagatggtgatcggcgaaagcttaag
 60690  atatagtca
;; mfannot:
 60699  AACCTCTGTGGAAACATAGCAGGATAATATAATTTTGGTAAGTTTATAGTCTCGATTTTT
 60759  TTTAATAAAACATATTTAGTTTTGTTGTGAGCTAAATATATTTCAGGTATCTCACAACAG
 60819  CTTTCTTAGACATTGTTATTTTATTACCTTCAAATTCACGAATTTGAACAATAGACGAGT
 60879  AAATTATGGCTAGTATATACCCGTAGCAGCTACAAGCAAGGTAGACCGTAGAAAGGTACT
 60939  CGGGCCATTGAAAGGCTAGCACCCTAACTC
;     G-orf263 ==> start /note=GIY ;; evalue:1.4e-20
 60969  AATGATAGAATAGAAAGTATAACCCTCAAAATAATGTATGTCAACCTTGGTAAAAAAAAC
 61029  AATCTAAAATTTAAAGCTACTACAATATTCTTTCTACTAACAATAAAACATTTTTTTAGG
 61089  TCATTTTCTTCAGCAAATATTGGTAATTTCAAACCAGTTGTTATTTATGATAACGCTGAT
 61149  GTGGACAAAATACGGATCCTAACAGAAAACCGTAATAAAGTAGCTGTATATCGTTGAGTA
 61209  AATAACGTAAATGGTAATATATACATTGGTAGCTCTACTAATTTACATGTTAGAATGTAC
 61269  ACCTATTTTAGCTTACGTTCTCTAGCAAAAAGTAATAGACCTATTGATAGAGCTCTTTTA
 61329  AAACACGGGGAGAAAAAAAAATATATTTTTTTTTCTTCTAACTTTAGACTAGAAATATTG
 61389  GAATATTGTTCCTGTGAAGATGTACTTAAAAGAGAGCAATATTATTTAGATCTTTATAAA
 61449  CCCCATTATAACATAGCTACAATAGCAGGTTCTACTTTAGGATATAAACATTCCCAGGAA
 61509  TCACTAGAAAAAATGAGAAACATTATTCTAAGTGATGAAGTAAGAGAAAGAAAAGCTCTT
 61569  TCTACTGTTAATGCTTCGATAGCTAATAGATTGGCTATTAGTGTTAAAAATACAATAACT
 61629  AATGATGTAACAAGTTATGCTAGCATGACTGAGGCAGGTAAAGCATTAGGTGTGACAAAA
 61689  GCTGCAGTAAGTCAAGCATTGTTGCATAATAGACTAATTAAAAAAACGTATTCTATCTGT
 61749  AAAATTAGATAA
;     G-orf263 ==> end
 61761  AAATGTACAAAAAGAATAAAATTATATTATCCGTTAAATGGATAGTAATAAAATACTAT
;     G-orf132 <== end
 61820  TTAGGGAGAAAAGTCTCAACTCGGCCTAAGCTGGAATAAAGCTCAGAAAATTCAAGTGGC
 61880  CAAAGAGATAATTTGTATCGTTGTAAAGATATCCGATGAATTGTGGTAAGTTAGTGAAAG
 61940  ACAATACTGACTAGGATAGCTGGTAGAAAAATAGGGTAAGCTCCTATTTGGGCCAGTAAG
 62000  TGGAGGTGAACCTTCTGCTAAA
;; mfannot:     /group=IC1 (6.44e-34)
 62022  aatcaacaaattgacgggaacgccctaaagcaatttcaaccaaacaaacgtggtaacaca
 62082  gtttgtggcacaggtaatgactcgtggtatggtaaaatcgaaattgatctacacgcgcaa
 62142  gcgtgtaaatgggtaatccgcagccaagcaccccgaaaaaaaaagaatttttttttttcg
 62202  ctgggtgtgcagttcat
;     G-orf132 <== start
 62219  cgactaaaagttggttggctagtttataaaatatagaaattagcttaagatatagtcaag
 62279  c
;; mfannot:
 62280  CTCATCTGAAAGGATGCAGGATATTAATATACTTTCAATAATTTAACAATACCCCCCCCC
 62340  CTTTTTTTGTTTAAACTTTATTACCTTAAGAGTACTTTAACACGTTTAAAGTGTTTTTAA
 62400  TAATAGCCGAGCAATTATTATAAGTAAATACCCGTAGCAGCTATAAGCAAGGTACACCGT
 62460  AGAAAGGTACTCGGGCCATTGGAAGGCTAGCACTCTAACCCAATGATAGAATTGAAAGAA
 62520  TAACCTCTAAAGTGAGAGCTAAATACAACAAACATATAAAATTTTTAAAGCTAATAACAC
 62580  AAACATCTTTCTACAAACAACTAAATGAACACGTCCCTTTTCGTCTCCATTCTCTACTAT
 62640  TTCTAATATTACACCTATAATAAGTTATTCTGATTGTGAACTAAATAAAAAGAATATCTT
 62700  TAAGGAAAATAGGTTCGCTTTCCTGAGCTTTGCTTACTAAGTA
;     G-orf229 ==> start /note=GIY ;; evalue:6.7e-23
 62743  AGCAAAGGAAAGCTACACCTTCGCTCCGCTAGAAATAAAGCTGGTATATATCGTTGAATT
 62803  AACAATGAAAATAAAAAAACATATGTAGGTAGTTCTGGTAATATTAGTATAAAATTATAT
 62863  AAATATTATAGTACAGAACACTTACTTAAAAATAAGACACCTATACATAATGCTCTCTTA
 62923  AAGTATGGATATTCCAAATTTTCTTTTGAAATTATAGAATACTGTGAAAAGATAGATCTA
 62983  CTAGTAAGAGAGCAATTTTATTTAGACTTTTTGAAACCCGAATATAATATACTAGCATTA
 63043  ACAAATTCATCTTTAGGTTTTAAACATAGCAAAGAAACGTTAGAATTATTTAAAAATCGA
 63103  ATAGTAAGTGAAAATACCAAAAATAATTTATCTTTGGCAGCAACAGGTAGAATCTTAACT
 63163  GAAGAAGATAGAAAAAAAATATCCACTTCACGTATAGGTATAGAACTTTCAAATGAAGTA
 63223  CGAGCTAAAATATCAGCAAGTATAACATCCAAAATAGGTATACCTGTTATAATTAAAAAT
 63283  AAGAATACTATGGAGGAAATAGAATATATAAACTTAACTGAAGCAGCCAAAGCAATAGGT
 63343  GTAAGTAGAACTTCTATAAAGAAAGCACTGGATTCAGGTAAACTGATACAAAAGTTATAT
 63403  CATGTGGCCACAAAAAAAAAAGAAAAGTAA
;     G-orf229 ==> end
 63433  AGTATATTTATATCTGTAAAATGGATAGTGAAGACTATTTAGGGAGAAGGACCTCGGCTT
 63493  TGTTTTATTGAAATTAAGACTAAAGAGGTAGATCTGTTTCCGCGAAACCTATGTAAGTAG
 63553  GTAATTTAATAAATATCTTAGCAGGTACAGTATTTGATCACGATAATATAAACAGTACTT
 63613  GTTGAATAGACAATATTGTTTATTTTGTATATATCGGGGGATCGTGATGATTTTACCGGA
 63673  GTGTTTCAGATCTCGGAAGGGCAATGATAAAGGTTAAATAATCAGACATAGTACGCTAAG
 63733  GTTGTGTCAATAAAGGAACAAACAGCCTAAGTGGAAGTGAACCTTCTGCTAAAAATCATC
 63793  CAATTGACGGAGACGCTCTAAAGCAATTTCAACCAAACAAACGTGGTAACACAGTTTGTG
 63853  GCACAGGTAATGACTCGTGGTATGGTAAAATCGAAATTGATATAC
;; mfannot:     /group=I(derived) (2.89e-04)
 63898  cgcgcaagcgtgtaaatgggtaatccgcagccaaccaccttcattttattaaggtgtgca
 63958  gttcatcgactaaatgttgattggcatttcatcttccaaaatagtaaagctattttaagt
 64018  tgatttgcttaagatatagtca
;; mfannot:
 64040  GGCCTCACTCGAAAGGGTGCAATGGCAATAAAATAATTTACATTTGTTTTTCTAGCAGAG
 64100  CAAAGGTGTAGATTCTTGGATGCAAGAAAAAAAAATATTTTTTTTCTTGCATCCAAAAAC
 64160  AAACCTTTTTTCTGTTGGGTTTAAATA
;     G-orf332 ==> start /note=GIY ;; evalue:2.3e-28
 64187  GTAGTAAAAAAAGTAGTTCTTAAAGTTTTTAAAAATCATAAATATACAATGAATAGTAAT
 64247  AATAATAATAATAATAATAATAATATAAATATGTCTACATTTCTTGATAGAGATGTTAGA
 64307  TTAGTTTTTCCTGTGAAGTGTTATGGTAATGCAAAATTACTAAAAAAGGAGGTGTTCCAA
 64367  GATAATAAGGAACAATGCGGTGTCTACCGTTGGGTAAATAATCTAAATGGTAAAATATAT
 64427  GTTGGTAGTGGATTAAATTTAACAAAAAGATTAAGAAGTTATTATAATGAGAAAGAACTA
 64487  CTTAAAAATCCAAGACCCATACATCGTGCCTTAGTAAAATATGGACACAATAACTTTACA
 64547  TTAGAAATTTTGGAATATTGCCCTAAAGCTAAACTGCTTGAAAGAGAACAGTTTTATCTT
 64607  GATCTACTCCTTCCAGAATATAACATATTAAATTATGCATATTCTTTATTAGGGTTTAAA
 64667  CATAGTGAGGAAACTTTAGTAAAGTTAAGAGATAAAGTGATTTCTCCTGAGCATAAAGAA
 64727  ATTTTATCTTCAATACATAAAGGAAAGGTAGTTAATGAAGAGACTAGAAACAAATTAGCT
 64787  TCTGCAACTGCAAGCTATCGAAAAAAAAATCCTTTAACACTTGAAGCCTTAGCGAATATA
 64847  AGAGGTAAAACTTTAGCACGTGAAGGAGTATCAGTTTCAGTGTTCAATACTGAAACTAGA
 64907  GAGATAAAAGAGTTTACAAATCAAACCGAAGCTGGTCAGTTTATAGGAGTAACTAGACAA
 64967  GCAATTTATAATGCTATTAAAAGGAGTTCACCAATAAATGGTGTATATATTGTAACAAAA
 65027  AAAAATAAAAGAAAAAGGTTTGTTTTTGGATGCAAAAAAATATTTTTTTTTTTTGCATCC
 65087  AAGAATCTACACCTTTGCTCTACTAGAAAAACCAATCAAATTATTTTAGTTTCAGCCACT
 65147  AGCTGAAAGCAGGCATTTAAAATAGTGCCTGTTGTCTAA
;     G-orf332 ==> end
 65186  ATGGATGGTTAGAAAAAGACATTTTCTAACTGTTTGGGGAGAAGGTACCTTCTTTTGCTC
 65246  AACTTTGTTGGATTAAGAAGTTGGTACCTCCGTGTATGTCAAAAGGGAAACAGCCCAGAA
 65306  CAAGAGTTTAAGGTTCCAAAATTATTGTTAAGTGAAATAAAGGAAGTTTTTTTCAAATAC
 65366  AATCAGGAAATAGGCTTAGAAGCGGCCATTTTTTAAAGATCTCGTAACAGAGCACTGGTC
 65426  TAATTAAATATATTTATACTTGATTATTTCATTTTATAATTAAATATATTTACATTTATA
 65486  TTTAAAGTAAAAAGCGCCGAAAATATAACGGATCTAAACAATATACCGACACCTTGTCTA
 65546  TAAATATTCATTTGACTACAGAAAGTTAGTATTTAATATTTATAGGGTAGCGGAACGTAG
 65606  GGTAAATCTGGTAATAATGATTTTATTCTTAAAAATCAAAAGATGTATTCATGGGTCGTG
 65666  TTATAGTATAACACTATCTGTAAATAAACTGAAATAGATGTTACAGAGTGACACATGAAG
 65726  AAGAATATCCCTAGTGAGAATGCTGACATGAGTAACGATAAAGGGTAAGGATACAAGATT
 65786  ACCCTCGCCTAAAGCTTATGGTTTTTATTAAAACCCTTAAAGGTAAGGGTTACGGCCTCT
 65846  AAGTTTATATACTGCCCAAAGGATTAAACGATGAGTTATGCGATAACAACCTTACTTTTA
 65906  TTTTACTTCTAAAAAAAAATAGAAACAGTACGATAGTTATGGAAAAAATAGGAGGAGATA
 65966  GGTTGTGCTATAAAGTATATTTTATTTAGAAAAAAATAAAAAGAGTAGATAGGTTCTGGA
 66026  AAAAATAGCATGGAATTCAGGTTGTGCTTGAAAGTATGCTTTACGGACATTAGCTAGTGG
 66086  GTCGTGTCCAAGTGGTTAATGAAGGTCTCTGGGGGAAGGACCCCCATTGTGTATATGAGT
 66146  ATGGTAGATTATTAAACCACCACCGTACCTAAATACTACCCCAAGTAAGCTAGTAGAGAA
 66206  TACGAAGGCGTTTGAGCTAACAATCATTAAGGAACTCGGCAAATTGACTCCGTAACTTCG
 66266  GGAGAAGGTGGGCCATTCCTCTTGATTAATATTAAGAGAAGAGGAGGCATAGAATGGTGT
 66326  TGTACGACTGTTTAATTAAAACAAAGCACTTTGCGTAAGATGTAAAATCAAAGTATTGAG
 66386  TGTGATTTCTGCCCTATGTCGGCTGGTTAACGGATTTTCTTATCTGACTAAAATAAGGTA
 66446  GGTTTTGAAGGAACCCCCGATAAATGGCGGCCTTATCTATAAGGGTCTTAAGGT
;     G-orf429 ==> start /note=GIY ;; evalue:1.1e-11
 66500  AGCGGAATACCCTGGCCGTTAAATGCGGTCTTGCATATGAAAAAAAACATCCAACTATTA
 66560  AAATGAATATCTAATGCCGCAGTACTGCGAGAACGCTATATTAGTCATAGATCAATAACA
 66620  AATTGATCTGAAATTAAGCAAATGAAAGGTTCGTATGACATTGCAATGAATATTCTAAAA
 66680  TATAATTTACCAATTACTATAGAAATTCTTAACCAAATTTTAGTTACAAATAACTTAAAT
 66740  ATCACAAAAACTCAACTAGATCAATTATTAAATATACCGAAGGTAGAATATAGCAATCTT
 66800  AACTACAATAGTTATAAAAGAGAAGATTTTATAGGAAAAATAGGTACCGTAAGAAATGAA
 66860  AATTATCCTGGTGGTGTATACATCTGAACACATATTTCAACAGGTAATAAATATGTTGGA
 66920  TCATCTTCTTCTTTAGCTAGAAGACTAATAGGTTATTTTAAAGGAACACATGCAAATACT
 66980  GGTAAATTTATTCCCCTTTTGAACAAACAAGGAGTAAATGCTTTTAAACTGCAAGTTATT
 67040  CCTATAGATAATAGCATTTATACAGATGGTATTCAATTATGTTTGGAACAATATTTTTTA
 67100  TTAAATTCTGTTTTCAACTTAAATACTTTAAGAATTGTAAACAAAATATCTGGTTCTAGA
 67160  TCAAACCCTCTATATATATATAAAGATAACCATTTATTATATAAAGCAAACAATCAAGAA
 67220  GAAATTATATTTGGGCTGAATATTCATTATACTAGTATAATAAACTGTATAAAAGAAAAC
 67280  AAGCCCTTTCTTAACCAATTTTATTTTTATAGCACTCCCATTAACAATGCTAAAGAAAAA
 67340  GTAATGTCTTTAGACGACTTATTGATTCTTATTGAAAAAGAGAGATTAAATAATAAAAAA
 67400  GGGAGAAAATTACTGTTAAATTCAATGGATGGTAAAACTAATATTCATTTTAATAGTATT
 67460  CAGGATTGTTTAATTTATTTAAATAGTATAGCCCCGAGTTTTAAAACTACTTTATATAGA
 67520  TATATAGAATCTGGAGAACCTTATCATGGTTTTATTTGTAATTGAGAAGGGGGTGAAAGT
 67580  AATATTAATCATTGCTTTAAAAAAGGGATTGAAATAAGTATAACGGATGTTGAAACTAAA
 67640  AAAGTAATAAAGATAAATTCTATTAGGAAGGCAGCTTTATGATTCCATCCTAATACGACT
 67700  GGCCAAACTGTGAAATCTTATCTGGAATCTGGTAAATTATTTAGAAATAAATTTCATATA
 67760  GAATACAATAACTCAAATGCAAACGATTAA
;     G-orf429 ==> end
 67790  AATTTAATAGAATTAAATCAATCTAGGAAATTGATTATTTTGTGCAATA
;; mfannot:     /group=IC2 (1.29e-34)
 67839  aagaggcaaactccgggaaaaccttaaagctcttttaaccaagtttaaatttaaaagaat
 67899  ttaaatggcctgtctaattaacagtggtatggtaacatgaaaagagatatacgaaagtaa
 67959  agtaggtaaccgcggatctaaatcacctctcacagcttttcattaagatgatgtgtaaaa
 68019  gagcaacgagcagatgcttcttccattaaatttatttttaatggtaaggtgtgctctagt
;; mfannot:
 68079  CACCAAGAAATTGGCGCTTAACCTAATTGAATAAGTTAAGCTTAAGGCGATCACTATAAC
 68139  CTAAACCTAAGGTATATCTAAGGTTAAAGTAGTGAAACGGAATGATGTAACGATACAACA
 68199  GCTGTCTCAATGATTGGCTCAGTGAAATTGGAATAGCAGTGCAGATACTGTTTACCTCTA
 68259  GATAGACGAGAAGACCCTATGCAGCTTTACTGTTACTAATTATAGGGTATTTTAAATAAA
 68319  GTTTTAGTGTAAAAGGTAATTGTCAGATAAAGTTGAAACACCTTTACTTTGTTTACTATA
 68379  TTCAGGAATAGGAGTATAACTATATATTTATGCTGTTCTATTCGAAAATAATCCTTATAA
 68439  ATGTCATCGAGATATCTATGTGTCATATATATAAAAGGCTTTATGAGGAATCCTTATAGA
 68499  TATCCTATCTAATTCATCTGGATTACTCATAAATGTCTTCTATATATCTTCGCATGCGCG
 68559  AAGATACAAGGATTAAGGAGTAATCTTTCTATATGATATATAGATATAATATGTAAAATC
 68619  ATCTGGGATCACTCAGAGAGTACTGATATAACGGGGGTCTTAGTAGGTATAACCTTGTAG
 68679  CAAGTTATAATTATTATAGGATATTTCTTGTGTGGATTATGCAAGACTACTACCTTTGTT
 68739  ATGTCCGAGTACTTCTATTAGGTGATAAACCTTTGTTTTTTTTTTGGTCAAAAAAAACAA
 68799  AGGTTTATCACCTTTTAGATGCGGAGATGATTCTTGGAGCATTATGGGGGTCGCGTAGTG
 68859  AAAGAAAAAAAAACTTTCTTTTTTCTCTCCTTGGGTTAATATGCCGTATGGGTAGTATCC
 68919  AATCTTGACTACATATTACATGTTAGTTTTTTTTTAACAAATACTAAATTGTTTAGTATG
 68979  GCAGGGAGACAATTGCTAGTAGACGGTTTATGCGGGGCACAGATCCCATAAAAAGTACCT
 69039  GGGTATATCCAAAGTTAATTTTGTAAATATATATAAAAATAAAGGTAACTTTTTGTAGAA
 69099  TACAGACTTACCTCTTACTTTTACAAGAGTTTTCCTGTAGTTTTTTATTACATTTATTTT
 69159  GTTGTTGGTTTATTTTTGGTTGTTAACAGAAAATGGTAGATTTTATATCTATAGCAACTT
 69219  TTTTGTCAATTCAATTATTCTTCTATTGAGTTAGACTTATTTTTTTATTCCAAGTAAGAT
 69279  TTTTATTATATGGAAAATAGTTGTAAATTAATTATTAATTTGACTGAGAGAATCTCGGGT
 69339  CGCTAATCCCTTCATTTAGAAAAATCTTGAGAGCCTCTCTCTATAGTAGATTGGCAGAGA
 69399  GAAAACAAGTTTTCTCTTCACGTGTTTGCTTTTGTACACGTTTTATTTCTATCAAATAAT
 69459  ATTTATAGTTATATTGTTATCAAGATGTTTGATATATATATGATTTTTATATTTACTTAT
 69519  AAAGTTTAATGGCTTAATCTTGCTTTACTGTTTGACTTACACGTCTTTCAGTCGCGTAAG
 69579  CGGGGCATATGATCACAAGATGCAGAAAGGAAAGGTCTTGGATTTTTGAAAAAGCTACGC
 69639  TAGGGATAACAGGCTAATTGCGCCAGAGAGTACAAATTGAGTGCGCAGTTTGGCACCTCG
 69699  AT
;;
 69701  GTCGGCTTGGCTCATCCACATGAATGCAAGAGTCATGAAGGGTTCGACTGTTCGTCGATT
 69761  AAAGAGCTACACGAGCTGGGTTAAATACGTCGTGAGACAGTATGGTTTCTATCTTCTAGA
 69821  GGAAATTAGAGTAAAATAAGGATAGCCCCTTCGTACGAAAGGAGTTGGGTATGTTAATCC
 69881  CTGGTTTACCTGTTGTTTATGTATTGCCTAATATTAATCTTTGGATATTCCACTAGACAT
 69941  ATAGTAATTTAAATATAAATATTAGCTAGCTTCTATTTTATTAGTAGGCTGGGGTTTGTT
 70001  TATAGTTACTTATGATGGAAATTACTTTACTCTAGTAATGATTGCACTCGCAATAATGTA
 70061  CATAGGCACGGCAGGAAAGCTATATTAATTAAAAATAAGTGCTGAA
;;     rnl ==> ;; mfannot: 3' -20/+180
 70107  TGCATATAGGCACGAAGTTTACCTTAAGATACTTTTAAAAATACGTAATAGAACATTACG
 70167  ATATAGGCTTTAGCTGTAAGGATTTTGATGTTTTGAGGTATAAAGTACTAATTTTATTCA
 70227  ATACTAAATAATATACATATCACTCCCTAAGGGGATAATTGGAAAATAAGAGAACGTGAA
 70287  TAATTCTAATTTCTTACTTTTTTACCAATCCAAATAAGTAATAAAACCAATGTAAAAAAA
 70347  AAAAAA
;     G-trnT(ugu)_1 ==> start
 70353  GCCTAGTTAGCATAAAAGTAATGCACCCGTTT!TGT!AATCGGAAGAAGTAAGTGCGATA
 70411  CTTGCACTGGGCT
;     G-trnT(ugu)_1 ==> end
 70424  CCTATCAATGATACATTCCCGGAAACCACACGTAAAGCTATGTAATAAGCAAGCCAGAGG
 70484  CTATAACCCCGCGGAGAAATCGGCTTTTGAAGAGCTGGTTATAGGAAACGTCCTAATTAC
 70544  TTATAGTCCTAATCTATAATGATGGACCCTTGGGTTGACGTATGCATGGTTGAAGTTGAT
 70604  ATAAAGGAGCAAGCGAATGTATCTAGGTCTGGAGTGGACCTCCTCAGCAAAACCAACATG
 70664  AATCTATAAGATTCATGTAGGATTGTGTGTGCCAGTGCCCTCATCTAAGTTTGTGTGTGC
 70724  CAGTGGCCTCCTTTGCGCGTGACAAAGATTAGCTGGAAGTTGGAAGGCAACCATATAAAA
 70784  GCAAATCTATAAGTGGGAAATTCAATATGATTGGAAAATCATC
;     G-orf115 <== end
 70827  TTAAAACAGAACCATTCAGGTAATAGCAACACCCGAATGTGATAGAAGAAGTGAAATGAA
 70887  TTTCTTTAAAAGTCTAGCTAACTTTAATAAGGAAAAGAGATAGCCAGTAAACTTCGAAAG
 70947  TGGTTTTTGAATTGGAATAGAGTTTACAATAGAAATAGCGTTTTGAAGACGTAACTCTCG
 71007  TTTTACAATTTCAAACGCAGGGTAAGTACCTAATTCATTGGGTGCAATTCTCTGGTCAGC
 71067  GAAAGTAAGACACCAGTAAAAAGCCCCTTGCTTTAGAAAAGTAGGAAACATGGATCCGAT
 71127  TCCGAACAGACGGTCGTACGGACCCGGACCCAACAAAGAAAAGATCAT
;     G-orf115 <== start
 71175  GACCTATAGAATTGATCGTCGGCATCAGGGTATCGATGAATCAAACGGATGGTTAAGGAA
 71235  GAGCAATTGATCTCGAAAAAAAAAAA
;     G-trnT(ugu)_2 ==> start
 71261  GCCTAGTTAGCATAAAAGTAATGCACCCGTTT!TGT!AATCGGAAGAAGTAAGTGCGATA
 71319  CTTGCACTGGGCT
;     G-trnT(ugu)_2 ==> end
 71332  ATCTATATATACATAGTATACAAACTTTACTATATTACTTTTTTTTTTTAAGGACTTTTT
 71392  TGGATAAAAAAGTTCAAAATCATAATGTTATAACTCTTTCATTAATACGTAACCTAGTGT
 71452  TATTTTTTTTATCTCTATTATTTTAAAAAGAAAAAAACCAAAAAAGATAACGAATAAAAC
 71512  CTCTTTATATTTGTTTCCTTTTTTTTTTCCCTAGGGCATTGCTTAATTGTATAATCCTAC
 71572  ATGTAGGTTTATGTAATTTGTTTTCTTTTTCTATTTCTGTAAGCTATTACATAATAGTAT
 71632  CATCCTACA
;     G-trnM(cau)_1 ==> start
 71641  TGTGGGTTGATGTAATTGGTAACATTATTGGCT!CAT!GACCAAAGTATTTAGGTTCAAC
 71699  CCCTTTACCCACAT
;     G-trnM(cau)_1 ==> end
 71713  TAAAAAAATTAA
;     G-trnM(cau)_2 ==> start
 71725  AAGGTTATAGCTTAATTGGTAAAGCAAGCTGCT!CAT!GATAGCTCAGATGAGTGTTCGA
 71783  GTCATTCTAGCCTTA
;     G-trnM(cau)_2 ==> end
 71798  TATATGTAAAGTGTATTTTATTAATGGACAATAAGAAAGGAGAGCAATACTAATAATGAA
 71858  AAGTTTTTTTTTCTGCTTTTTTTTCATGTTTTTGAATTCTATAAGATATAAAAGATATAA
 71918  AATTGTAACTCACAAGCTTATTATTTATATTTTGTATATCATTCTATATTTTTTTACGCA
 71978  A
;     G-trnL(uaa) ==> start
 71979  ATCCGAGTGCTGGAATTGGTAGACAGGGCGAGCT!TAA!GTTTCGCTGACGTATCGTCGT
 72037  AAACGTTCAAGTCGTTTTTCGGATA
;     G-trnL(uaa) ==> end
 72062  ACTTATAAGCGCGTAAGCGGAAAATAAGGAACAATCTATTTTTCTATTGTGTTATACAAA
 72122  GTATATTTGAATGTAGGAGAAAAAAGGGGGGGGGGGGAAAGAAAAAACTACTTTTTTTTC
 72182  TTTTTACCTTTATTGATTCCAAAAAAGGTGTGATAGATATACTTTTTTTTTGACATTTAT
 72242  GATGTATATTTAAATATTGTTTTATAAGTAAAATAGGGTACCAGTTTTAGGGTAACTAAA
 72302  ATTAGTTACTATTCTACAAAAAAACAAGAAAACTTTTTATATTCAAAATAGATTTGTTTT
 72362  TTTCAAATTGTTTTTTAATGGTTTA
;     G-trnE(uuc)_1 ==> start
 72387  GAACCATTCGTCCAATGGTCAAGACAGAACTCT!TTC!ACTATTAAAATAAGGGTTCGAT
 72445  TCCCTTATGGGTTA
;     G-trnE(uuc)_1 ==> end
 72459  TACTAGTATACTCTTTTTTTTTTCGACTACCCTATTTTTAGCTCAAAAAAAAACTAGGGT
 72519  GCAATTAAGTAAACATCTTTTTGGTAACATATACTGTGGATATACCATGAATAGTAGTAA
 72579  GTGTATTAGCACAGATAGATGTAATATACACTACTTATGAAAAAAACTAAA
;     G-trnA(ugc) ==> start
 72630  GGGGGTATAGTTTAACTGGTAAAACGGTGATTT!TGC!ATATCATTAATTTAGGATCGAT
 72688  TCCTAATATCTCCA
;     G-trnA(ugc) ==> end
 72702  TTATAAAGATATATAAATATTTACAACAATAAGTTATGTATATGTTATATAACTACTAAA
 72762  AATATATTGACTATTATTTAAGTTACTTTTGTTCTAGTGTAATAATATACAAAGTTATAA
 72822  CCTTAAGTATATAAATTTTTCTTTTTAACACTTTTTCGTTATGTATATATATACTACATA
 72882  TAGTTTTTTTCTTTATTATAAAGTATAATAAATAAAAAAAAACTCTATGGTAAATAAATT
 72942  AGTGTAACAAGTAGAGCTCAATAATCTCTACTGACTGAGCGGAACTCTTAAAGCTTATAA
 73002  TAGGTAGTTTTAGATTCAATATATTCTAAACAAGAAAATGAAAATCTTTCATAAGCTAAT
 73062  GATATACATAAATATAAAACGTAAATTATTCGGTTTTATAGCTTTTGACGTTAGATATAA
 73122  ATGCTATGCTAGGATCACATTGGAAACTAGACGAAAATACTCTACATTAAAGCCCTAATC
 73182  TTTAGCTGTAGTAGATAAATTGGAGTTAGGTTCGTTTTTCTTTGCTTACTTAGTAAGCAA
 73242  AGCTCAGGAAAACTACTGAAAAAAAATATATTTTTTTTAGGTGTATTCACTTATTCATTA
 73302  ATAAAAGCGACCCCTTCGGACAAAAAAAAATAAAAAAAAAATATTATTGGAATTCACTTT
 73362  GTTACAACTAAAAGAAATTTTGCAACAAGATATTATCAGATCTCAAAAACCTTGTTTAGA
 73422  TTAGAAATTAAAGATTGTACCTGTAAGATATTACCCAAAAGGATAACTATTCAAATATTG
 73482  AATATGAAAGGAAAACAATAATAAAGCGGGGAGAAAAAAGAGTATATTTTTTCTTTTTTT
 73542  TCTTTACCGTTAAACGAATTTAATAAATGGTAAATATTATAGATGATCTTACCTATATTT
 73602  AAAGAAAAGATTAAAAACATATAATAGTATAGCAAATATGAACAGTAAATTAGGTTTGTT
 73662  TTGGAATGTTTTGCATCCCAAAATATACTAAAAAAAAAATACCTTTTTTTTTCTAGCAAG
 73722  CAAAAAATACTTTTTTTATTTCTTTTTTGATGTGTTATTAATGGATAAGCTTATACACTT
 73782  AAAAAAAAGAAATAAAAAAAGGTATTTTTTCTCGTAGATTTTGGGAGCCGTGTAACACAC
 73842  ACATTTTTTTTTTCCAAAACGTACCTTTTTTAAAGTCTATAAACTTATTTGTGTAGCATC
 73902  TTTTTTTTATAAAAAAACTTTAACGAATCAAAAAAAAAAAGTCTTTTTTTAATCGCAGAT
 73962  TTTTTTTGGAATCTACGAATAAATGATTCTTGCTAGTTCCTTATTTTTATTATAGCTACT
 74022  TCCTTCTTTTTAGCGCTCTATTTGAATAAAAATAAGGAAGTTAAGCGCTAAAAACAAGGA
 74082  AGTAAAGCGAGTAATTCAAAAAAAAACCGCTAGAAAAATAAAACAGTATTATATACTTAT
 74142  CATTATTAAAATATAAATCTTATAACTTTAGTTTAGAAATATTAGAATATTGTGATAAAG
 74202  ATCAATTAATTTATAGAGAACAATACTATCTAGATAGTTTAGAACCTGAATACTACATTA
 74262  TCCTTTTTTTAGGGTAAATAGCTGCTTCACGTAAAGGATTTAAGTTATCATCAGAAACTA
 74322  AAGGTATGATAAGTAATGCTACCCTTTATACTTCCTTATTATTATTCATAGAATAATAAT
 74382  AAGGAAGTATAAAAATAGGATAAGCAAGAGTTTTTCCGATAAGTCTCTAGAAAAATGGAA
 74442  AATTGCAGCTAGAAATAGAAAAGGTGATAGAACATCCTTTTATGGTAAGAGACATACATA
 74502  TAAAATGAAAGGAAAAATGGCTTAAAAAAATATATACAAGTAAAAATTTCAGATTTACAA
 74562  ACAAAACAAATTTCATTATTCAAAGGAAATATAGAAGACTCCAACTAGTTGAATATAGGA
 74622  GAATCTACATTACGGAGATATAAAAATACTAAAACCTTGTATTTAGATTTATACTTAATA
 74682  GAAAATCATGAATTAGTTTTGGAGAAAAAAAA
;     G-trnF(gaa) ==> start
 74714  GCTTAAGAAGCTCAATTGGTTGAGCATGGTCCT!GAA!GAGACTGGGGTTATAAGTTCGA
 74772  ATCTTATCTTGAGCA
;     G-trnF(gaa) ==> end
 74787  AATCATATTATTATTCTTATTATCTACTAGGGTTTGCTTATTAGTAACAAAGTAAATGGA
 74847  AACCGTTTGGACTTTTATAAGCTCAGAAAATGGGGGGGGGGGAGAGTGCAAGGGAATAAG
 74907  TAAGAAATCATGTCATGATTTATCGCTTGCTTAGCAATAAAAGTATATAACTAGAAAATA
 74967  TATAAATTACTAGAAAAAGTATGTTCTTTTTCT
;     G-trnL(uag) ==> start
 75000  ATGGGTATGCTGGAATTGGTAGTCAGGTCCCGCT!TAG!GACGGGGTGGTATTAACCGTA
 75058  CAAGTTCAAGTCTTGTTACCCATA
;     G-trnL(uag) ==> end
 75082  TAATTCCTTAATACTTTTACACTTTCGAATAGATTAGTACTCATTTAATAGAAGTTTTGA
 75142  GAATAAGCAAAATATTATATATTCTATATTTATTTTTTAAGTAAAGGGTTAACTTTCTAA
 75202  GCTTAACAACCCTAAAAATAGGTCGTTTATTTTTTTTCGTGGGTAAACTTTTGGATGCAT
 75262  CCCCTTTTTTTTTTTATCTACGAATAACTTCTTTTTATAGTATATAATAATCATAGGAGA
 75322  AAAATATATATTTTTTTTTCTCCCGTAATAAAAAAAAAAGGATACTAAGCTAACGAACTG
 75382  AAGCTGTAAGAAAAAATGCTTTTTTTATAGCGTATCTTATTTTACTTTTTGACGTACAAA
 75442  AAAAAAAAGAATCTAAAAACCA
;     G-trnH(gug) ==> start
 75464  GGAGGTTATAGTTCAATTGGTAGAGCAGCTGTAT!GTG!GCACAGTAAGTTCCCTGTTCA
 75522  AATCAGGGTATCCTCC
;     G-trnH(gug) ==> end
 75538  CAACTATCTTTATATAAATATAACTTAGCACTCTTTTTTTATAATAAAGGTTAGGGGTAA
 75598  CAATACCTTATTTCTAGCTTATCTTTTATATATTTTATACTTTCTTATTTAGACTCTATG
 75658  GTGGAAGTTTTATAAATAAAAGTAG
;     G-trnM(cau)_3 ==> start
 75683  GCCAGGATAGTTCAACAGGTTAGAACATTAATTT!CAT!GCATTAAGAATGAGAATTCGA
 75741  ATTTCTCTCCCGGCT
;     G-trnM(cau)_3 ==> end
 75756  TATTTTCTTCTTCCTTTAAGGGTATTTTTTCTTCTTTATAAAAAAAAGGGTACTGTTACA
 75816  AAAAAGGTGCTTTTACTTTTTTATTATATAATAAAATAAACAA
;     G-trnY(gua)_1 ==> start
 75859  AGGAAGGTTCCGTTTGTTGGTTGACGGGTTGAGCT!GTA!AACTCAATAGTTTCGGCTAT
 75917  CGAAGGTTCGATTCCTTTTCTTCCTA
;     G-trnY(gua)_1 ==> end
 75943  GGGGGTATTTATAATCTAGTTCACTTTTTAGCCCTAACCGAGCTTTATAACTTTTTTATT
 76003  CTACAAATTACGAATTTTTCATATATAATGGTAGATTCCATAAGAAAAAATGGTGAAAGG
 76063  TTTAACTTTACAGGTTATAAATACTCTATTTCTTCATATTTAGAAAATGATGTACAAAAA
 76123  AAGGACGAATTCAACAACAAGTAATTTCCAAGCGCATCTATTTGTTTTAGTGATTCCGTC
 76183  ACGGTTACCGATCTCTATTAGCTTTCATTTATTAACAGTTACTACTATAGTACTGTTCAC
 76243  TATGCATAGTTTTCCTATTTTTATCTTTACTAAGCCAACCCCATAACCGAGCCCACAACC
 76303  GACCGATCAAAATGGTGACGAAGCTCCCATTAAAGAGCATAAGGGAAACGTAGAACAGTG
 76363  GGTTAGTAATCTTCCGCATAGAATAGATCCCCCTGTAGGTTGTCCCGACCCTCCCAAAGA
 76423  ATATACTGGAAAGATTTGGGAGTGGGTATATAATGTTACGGATATAATATAACCCGTTAT
 76483  AGGTTCTATGTAATAATCGGTGTATGACTCGAGGTAAAGTAGATAAAAAGAGAAAACGAG
 76543  ATAGAGTAAGAAACTGTGTTTATGGTATCTGAAGCGTTATTCTTCCTAGCTATTTTCTGA
 76603  ACCTTTTTTCACAGTGCCTTATCTCCTTACATAGAATTAGGAGCGCAATGACCACTCCAC
 76663  AGAAAATCATCACTTAGGTTTTGAATCTGTAATCTTATATTGACATTTTGTGGATATAGC
 76723  ATTTTTTTTATCTCAGTATTACTGTCGTTTATCATTATACAATGATGTTTTTTTTCTTCA
 76783  CAAGGTAGCTAGATTACATTTAGATTTATATCCTAATAGATACACCTATTTCTATGTAAA
 76843  TCCGAGTGCTGAAATACCTATACAGGGCGAACTTAATATTCGCTGCCAAATTGTCGTAAA
 76903  CGTTAAAGTCGTGTTTCGGATAATGAATAAGCGAATAATGAGTGGCGGAAAAGGTTTTTA
 76963  AAGAAATAAAAAAGGGAAAATTGGTTAAAAACCGTTTTACGATAGTTAGAGTGTTCGAAT
 77023  CACTCTTTTCTCTAAACTATTCTTTTTAGAGTGATAAAAATAATAAACAAAAAAAAGTTT
 77083  AAATTGAACATCAAGTATTTTGTAAAGGAATATTTGTTTGTTGTTTTATAAACGGAGATA
 77143  GAAACTATGGTTTCGGCTATTACAGGTTTGAGCCACTTATTCCTCTTAGCTTCACATTTT
 77203  ATTTTATTACGCAATCTACCATTATATAAGAAAAATCCTAAATTGGTAGAATAAAAAAAA
 77263  AAGTGTGAAAGGTTTCACTTTACAGGTTATAAATACTCTATTTCTTCATATTTAGAAAAT
 77323  GATGTACAAAAAAA
;     G-cox3 ==> start
 77337  ATGACTATTTCAACAAGAAGTAATTTCCAAGCGCATCCATTTCATTTAGTGACTCCGTCA
 77397  CCGTGACCGATCTCTATTAGCTTTAATTTATTAGCACTTACTACTACAGGAGTATTAACT
 77457  ATGCATAACTTTGCTAACGCATCTACGGTGTTTTTTATAGCTCTGTTATTACTAATAAAT
 77517  ACAATGGCCTTATGATTCAGAGATATTATATCAGAAGCTACTTATATAGGAAATCATACT
 77577  TTAGCAGTTCAAAGAGGAATAAATATGGGTGTCGCATTATTCATAGTATCTGAAGCGTTA
 77637  TTCTTCCTAGCTATTTTCTGAACCTTTTTTCACAGTGCCTTATCTCCTAACATAGAATTA
 77697  GGAGCGCAATGACCACCTATGGGAATTCAAGCAATAAACCCTTTCGAACTACCTTTATTA
 77757  AATACGGTTATTTTATTATCATCAGGTGTAACCGTTACCTATGCTCATCATTGTTTAATT
 77817  CAAGGAGACAGAGCAGGTAGTTTATACGGATTAGTATATACTATTATACTAGCCACGATC
 77877  TTTACCGGATTACAAGGAGTAGAGTACTCTGTGTCTGGATTTTCTATTTCAGATGGAATT
 77937  TACGGGTCGTGTTTTTACTTTGGTACCGGGTTTCACGGTATACACGTTATTATAGGTACC
 77997  ATCTTTTTACTGGTGGGTTTGTGACGTGTTTTAGCCTACCACTCGACAGAAAATCATCAC
 78057  TTAGGATTCGAATCAGGAATCTTATATTGACATTTTGTGGATGTGGT
;     G-orf393 ==> start ;; mfannot: TTG upstream: 78083
 78104  ATGGCTTTTTTTGTATATTTCTGTCTACTATTGGGGGTCGTAG
;     G-cox3 ==> end
 78147  GTCCAGTAGTAGTAAATATTGGTTATACTATATGTATAACTTCTATGATATTACTAACAA
 78207  ATATATTTATGGTTATATCAGATAGTATTTGTTTTTTTGAAACAGAATATCAAAAAATAC
 78267  TATGTAATCATAGAGAAGTTTTTATTGTAATATATTTAGTACTTTTCTTGGTACCACATA
 78327  TGTTTTATGTATACAGTGTTTATAAACAATATAGCTGGATCATATCTCTCTGTGGTATTT
 78387  ACTTACAATGCAAATACCCTAAAGGTACTAAAAAAGTCGTTTTTTTTTTGCTTATTTTAC
 78447  TTTTTATCTTATGTATAGCTATTCTTCTAATCTTTACTGAGATTGGATCATGGTGTATAC
 78507  TTACATCCTCAGGCGGCGGTAGTGATAATATTGGTAATGGTTCCAGTGGAGATAGTCCAA
 78567  CTGATAACCCTAATGGGAATAATGGTAATAATGGGAATAATGGGAATAATGGAAATAATG
 78627  GTAATAATGGGAATAATAATAATAATTTATATGAGAGCCTCCAGGCAGGTGATTCTGATG
 78687  ATAATTCGGATAAGGAATCATCCAAAAAAAAATCACATAATAAATCGGAGGAGCAATCCT
 78747  CCGGAAAGAAATCCGTCGATAAAGGAAAAAGGGCTATTTATAATGATAATGTAGAAGAAA
 78807  AAATAACCCCTATTTCTAATGATTTTAGGCTACAAGAAGATCGTGATTATGAAACGGCAA
 78867  GAGAGCGTAGTATGATGGATACAAGAACCTTTTCAGCTGGTAATACTATGGCTGGCCCAT
 78927  CCAATACTAATGGTGGTCCATCCAATGCTCATGATAATGAATCCTCTCCTTGTTCTAGAT
 78987  CAAGTTCGCTAAGTAGAGTAAATAGTTCAAGTTCGACAAGTAGTAGCACTAGTTACTCAA
 79047  GTCAGGAAGAGCTTTGACGGGTTATTTTACCAGGAAGTGCGAGAGATATTCATATGCAGA
 79107  ATGAACGTCTTGCAGCTGCTGCTGCCGAAAGGGCAGCAATGGAGGCCGAAAGGGCTTATA
 79167  ATCAGGCACTAAGAGATATGCCTGATTCTGCCTATAATAGTGATCAGGAGTCTACTTCGG
 79227  AGGATTCCAGTGATCAGGAGTCTAGTTCGGGGGATTCCAGTGGGGAGAAGAAGGATTAA
;     G-orf393 ==> end
 79286  ATGCTTTTGTTGGATAAAACCGGTCTATTTTTCCTTCTTTTAGTTATATTATTATTATTT
 79346  TTATATTGTATATATTTTATTTATAATTTCATTTTCATTTATTTCTAACCAACCTAGCAA
 79406  AGTTCATGCAAAGAAACCGCTTTGCAGTAAAAAAAAAGAAAACATGTTTTTTTGGAACCT
 79466  AATTTATTTCTAATTTCCAAATTCTCTTTTTAGGGAAGATAAGTTTAACCTGAGTTTGAA
 79526  GGAACATACCTTAGCAAGCACCGCGAAACTAAAGGCAAGGCTACATTACAAGGTTCGATA
 79586  GTAATATCAAAGGGCTATCATCACTGGGCCGACTTGGAGGAGTTTCTACGTAGCAAGCCA
 79646  CTATTTGTTGTTCCTGACGACTTAGTCCTCTACGTAGGACACTGATGAATTGATAGAGAT
 79706  CTTGTAGTATACGTTATACCGTATACTACACCGGTCGAGTATGAATAAAACGGACGGTTG
 79766  CGTTCTCTTTGAAGTTACTTTTGGAGTAATTATACACAATAAGTTCCTAATGTGATAAGT
 79826  TTATATGGGTTCATCTCCCAATATATCACAGCTCAGACAATCTGATTCACAAGATGAAGG
 79886  TCGTCGGAGTACTCCAACACCA
;     G-trnE(uuc)_2 ==> start
 79908  GACCCATTCGTCCAATGGTCAAGACAGAACTCT!TTC!ACTGTTAAAATAAGGGTTCGAT
 79966  TCCCTTATGGGTTA
;     G-trnE(uuc)_2 ==> end
 79980  TATTAGTATAGTATGTTTTCGACCAGCTTATTCTAAGAACAAGGTAGTAGAATAGGGTGT
 80040  AATAAAATAAAGATCTTTTTTGTAATATATACTATGGATATACCATGAATAGTAGTAAGT
 80100  CTATTATCATAGATAGATGAAATATACACTACATATGAAAAAAACTCCACTGCGTGCGCC
 80160  CTTATCCTACATTCATTTAAATTCACATTTATAAAGGAAATAAGAGGGTTCGCACCGGGA
 80220  CATGCTGTACATGTTTCGTCAACGAAGACTCATAAGCCGGTAATCTGCTTATTATGTATT
 80280  TGGAGAGAATAGGATCATTCATAGCATTAAATCCCCAGTAATGGGGCTAATGTCATCAAT
 80340  GCCCTTTGTTCCAAAAGGTGAGATGTTCATTTCCAGTAGGTGTTTTTAGTACTTCCCATG
 80400  GGTCTTCCCCATTACGGTTGTCTGTCTTGCGTTATAAAGTGGACATTTATCTTTTATTAT
 80460  TAAGCCCAGTGGGCGAATATATAAATCCAAACCTTATATGGAGAAGAAAAAAATATTTTT
 80520  TTTCTCCTCCTTGTCCTTTTTCAAATCTAGATTATAATAATAGTATGATGCTTACTTTAT
 80580  TCTTTTTTAATGTAAAAAAGGAATAAATTATAACTGAAAAAAAAAAGAAATCTACTCTTT
 80640  TAGCACAAAGGTGTTATACACCTTGTGTAAGCTTAGTGAAAGGGTGGAATAAATCTTCCC
 80700  ATCATTTATTGTCCTTTCTATTCAACTTTTACTACATTTTGTAAAAAAATACAGATAGTA
 80760  TTGATACTAACTATAAAGTATTATCGAATAGTAAAGGATCCGATTATGCAATATGACCTC
 80820  ATTATGCAATATAAAGTTATACTTACATTGAGTATAAAAGAAAAGTGTAAATCCTTTCGC
 80880  TTTCAAATAAAAAGATGCTCGATTGCTTTCATTTACAAATGAAGCAATCGAATATTAAAT
 80940  AGAGATAAGATCGTCTTAAATAAAAATAATATTGTTAATGAGTCAGTCCGTAGCTCCGCG
 81000  TAGTTTTAAGAAAAGATTTCTTATTTTCTTCTTAAGGGAAAAAGACTTTGTATATCTACA
 81060  TTGGATACCTACATTGGAACAGGGTAGGGGGCACGTGTTTCGACGCACACACCAGATATG
 81120  AAATAATAAATTATGTCTGGAGGTAAGGGTTGTATATCTTTTTGAAATAAGGTATAGTCC
 81180  ACTGTTGTCTATATGAGTTAAACAATAAACCTCCTTCTGAAATAGTTTTGTTTATATATT
 81240  CGTTTTTTGGATTTAGATTATTTTATACATAAGATTGAAAATATCAGCAACTTCATTACA
 81300  ATGCAAACAGGTAATTATGATCGTTATACTATAACCCTTTATTGGAAAGGATTTTGCAAG
 81360  GGGAATCCGTTACATCCCTAGGTCCATTAGGAGAGGGCCAATCCTCAGATATGCAATACG
 81420  CGGACTTGCTTCTAGAAGCAGCTAGGAGAGCCTAATTATCGGCTTACGAATTTTCAGAAG
 81480  CAATCAAGGCAGCTTATTATCAAGCTGCCGCCGTAAGACTACATAGGCAATTACTACTAG
 81540  ATCCTCCCCGTGGCTATCATACCCTAAATTTGTATATATCAAAAAAAAAAAGCACTTTTA
 81600  TTTACTAAGAAAAAATTATCTTTATTTACTAAGAAAAAACTATTAATAATACGAATAAAG
 81660  CAGGTAAAGATCGTGACAATTTTTATTCTAATAATATAAATAAAAACCAGATATGAATAT
 81720  ACAATTTATATACATTGTTTGTTTTATTCTTAGTATTCCATAGGAGTCAATATTAGAATT
 81780  TGCGTTGGAAGATAAATTAAGTTATATAATAGAATTTTTATCTTTATGGGAGAAATCTCT
 81840  TAGGGATAATTGAAGTACCCCCTCCCCATTTAAACTATTAAAGAATAAATGAATTACCCC
 81900  TATTCATGATTACTTTAAGTCTTTATGAAGAAATGTTTTCAAAACATCACAAGAAAGAAA
 81960  ACCTATCTTTGACGTATCACAACGATCTAAAAAAGCAAGATCAAATCCACAGAAGAAAAC
 82020  ATATTCAAACAACCCTTTATATTCTAAATTTAGTACATTTGAAAAAAAGAACCCCTTTAA
 82080  CAAAGTAAAAGAATCCTCTTCATGTAAACCTACCACATTACCAAGAAAACAAATTGAACC
 82140  TGGATTTCATAAACCATATACAAAACCAAGTCCAGTATCAACTATGCAGGCTACTTAGAC
 82200  TCTAAACCCTGATATATCAGATTCTGAAGATTCTGATGATGACTCGGGTTATGGCTCAGA
 82260  TGTTGATGGTGGCCAGAACAAGAATAATCCTAAGTAAGGTATTCTAGATTATGGTTATAA
 82320  AGGTAAAGTAAAGAAAATCCGGGTTTTAGTGATGGAATATTCATAAGAAGATGTATGAAT
 82380  ATTTGCAAAAGAAAAAAAAAA
;     G-trnK(uuu)_2 ==> start
 82401  GAGGAATTAGCTTAACTGGCAAAGCAACCGT!TTT!ACGGTAGTTTAAGTGTTCGAAGCA
 82459  CTTATTCCTCT
;     G-trnK(uuu)_2 ==> end
 82470  TTTCTTAACCCTTCAAACCGGTTAAGGAAACCTTAAAAGGAGAAAAAAAAAGGAAAAAAT
 82530  GCATTTTTTCTTTTTTTTTCTTCCTAATCGGTGTGCGTATTCCCTTTTATGTAGATAACA
 82590  ACTTATGTTTATTGCTTGATTTCAAACGGCTGGCTAGATTCAAAATCTTAAGATGTATGT
 82650  AAGTGCTGACACCTCTTTCATACTTCTCCAGGGTTTTTCTTGTTTAAACTTAAGTTGAAG
 82710  TCTCAGGAATTATTTCCCCGTTTAAAATATGATCAATTCGTTTTTATAACCAAGATCGGT
 82770  ACTTTTGTAGATAGGAGCCTTGTTCACAAGATAGGGCTAGAATACTAAATAACGGCTTAA
 82830  TTCTGAGGACTATCTTATATGGGTAATTCGACGGATTACTCTGTTTAGCTATTGACCGGT
 82890  AGAGGTAGGACCAAAATCCCTACTGACTATACATCTACCTACATTAGAGAATAAATATCT
 82950  TATCAGTGTAGAGAGGCGCAACTCCTCTCAAGATATTTAGACTTTAATTGTTATACTAAC
 83010  AAAATTAGGAGTTACTTTAAACATGTGGACTTTTTTCGAGCCTTTTTGGTTATACTATAT
 83070  TTTTAAGATAAACAAGTCAACAACATATTTTTTTTTTTTATTAAACTG
;     G-orf639 ==> start
 83118  ATGGTTTCTAGTGCAACCAATATAATGAACTACATGGTGAGCGTATTATCAGACTGGGAC
 83178  TCGCTAAAAAGTATATTTACTTTTATTCAATACCTTTACGATATAGAAAGTTATTTACTA
 83238  TCTATTTGTTATAATCTAAATAGTCTATTTTCTTCTATAGAATATACTTATGATCTAGTA
 83298  ATTTGTTTACTCTCGATTTCCCATAACATAACTTATATAGAAAGCTTTCTTTTTTTTATT
 83358  TTTTTTTGTATTTGTTTCTCATGTAGGCGTTTTATTATGCCAATTCTATTTTTTTATATT
 83418  TGTATTATAAACACGTATATCTTGTTATCTATTATAGAGGAAAATAATTTTATATTTATC
 83478  TTACTAGCTGTAGGATTATTTACTATGTATATTTTAGCTAAAAAAAAAAAGAGTCTACCT
 83538  TTTCTAGTAATTATAATACATCATTTGAATATGATATTTCATAACCCATCTAGAATGTTA
 83598  CTGTTTTATTTATTTCAATTAGTTATATCTAGTCTTTTAAGATTGCCTGTATATACTGTA
 83658  TTTATAAATGGAGGACTAGATAATTATTCAAGTTTTATGTTGGCTTTTATTTCTACTTGG
 83718  TTAATACAGTGCTATATTATGCATATTATTACACAAATTTATAATAAAAATATATTAAAA
 83778  CAAAATATAAAATGGAACTATTCAATGTCTAGTGTATATAAAAATATAACATGATGTAGG
 83838  GCTAGTACAATTATATTACTTAATATATATATACCTAATCTAGATTTAGATATATATAAT
 83898  GAATGTAATAATCCCTTTTTGGACATTAAAATGGAATGTAATAAAGCTTTTCATCTAATA
 83958  GATGAAAAACTTACTTTCATTTCCCACTTTTTCACTTTTTCTTTCCTAGCTGAAGCTAAG
 84018  GGGTTATTTATTAAACTAGAATATGCTTTAAATATACCTTTACTTGAAATTTCAGATCCT
 84078  AGTTTCGAATTTTCATCTTCACACATGTTATCTATGAATTCTACGCATCCTAGTTCTACT
 84138  GGTAACTCCATGGGTGCATCTAGTCCAGTAGACAGCTCTGCTACTTATGGAGGCTCTTGT
 84198  TCTCTTACTGGAACTGATAATCCTCCAGTAACAACGGGTTCTAGTAATCCATCAGTAACA
 84258  TACGAATCTAGTACTACATTAACTACAAACCCAAAGGGTACAGTAAAATCAAGTGAACAA
 84318  CCCGAAACAAATAGTATCGAAGTTCAACAGGCTAAAGCCAGAAGTGATTATAATAAGAAT
 84378  ATCGAAGATGCATACATCCGACTAGCAGAAACTAGGAGATTATTGAAAGAATCTAAGGAT
 84438  ACAGCCTATATAAGCGATAAAATACATCTAAATAGTGTAAAAAAGACTAGTGTGCTTCAA
 84498  AAGGGGCTTGAAATAGGTATAGAAGATGATGCCAATCTTGCATCTCGAATAAAATCTAAG
 84558  AATGCTTTAAGTCTAAAAAAATATAATGAAAATGTTCTAACTGCTAACCAAAAACATGAA
 84618  CAATCTATATCTGTACAAGAACAAAATAAAAAAGGATGTGTAATAGATGGTGATAAAGGT
 84678  AAAAAGCTAACAGAAGAAGATAGTAACCGTGTTGAAAGAGCTAAATGTCTAGTTAACCAA
 84738  GCTGAAAAGGTGGAAGAAATAGCTAAAATGTTAGCTTCTAAAGAACCAGAACCTTTTAAA
 84798  GCAGAGATCGATAAGCTACGTATGCGGATTGAAAAAGCTAAATTAGAGGATGAACAAGCT
 84858  AGAATAATTTCGATACAAGATAAAAATAAAGAGTCTATATCTACAATAGAACATGATAAA
 84918  AGTCGTGAAAATGTTCGTCAAATTATGAGTAAATTTAAACAAGATAGTAAAAAAATAGTA
 84978  GAATCATCAGAGAAATCTAATGAGTCTTATAAACTTTCTAAAAAAAAAAAAGGAAATTAG
;     G-orf639 ==> end
 85038  CTTAAATCGTAAAGCAACCGTTTTACGGTAGATTAAGTGTTGAAACCACTTATTTCTTTA
 85098  AATTTAAACTAAATTATCTAAAATTATAAAATATTTTAATTACCTAAGATATAGGTAATT
 85158  AAAATATTTTAATTATCTAAACCTATATTATAGTTAATATAAATAGATAAGGACTTTTTC
 85218  GGATAGAAAAGGACCCTATTATGCAATATAAAGTTATAGTTAGCATGTTACTATGAAAAT
 85278  TCATTTTTACTTAGTAAATTTACTTATAATATCTTAAATATAAAAAAGGGGGGGGTGACG
 85338  AAGATATCCTGGAGAAGAAAAAATATATTTTTTTTTCTCCAGGATATCTTCAGGATATCT
 85398  TCGTGAATGTTCAGCTAGCGCTAATGGAGTTAGTTACCGTTCGGCTTGCCCCCCCCCCTT
 85458  TGTTGATTATTAAAGAAAGGTTCAAATCCTTTCGCTTGCATATAAAAAGATGCTCGATTG
 85518  CTTTTTTTTTTTTATTTACGGTAGAAAAAAATGAAAAAATATATTTTTAACGCGAGGTTT
 85578  TTGTTAAACACCAAAAACAAGTTTTTTTTTTATACTTTTTTTTCTCCTACGATTTTTCTT
 85638  GCAAAATCCGTAATTCGTAGAATAAAAAAAAAGCAATACCAGAAAGCGAATATTAAATAG
 85698  AGATAAGATAGTTATAAAACAAGTATATAGAATGTTTCAAATCGGCTTCTGATATTATTA
 85758  TAGATCAGAAGCCGATTTGAAAGAGGATAGTTTAAGCTTTATTAAAAGTACTTTAAACCT
 85818  GTTAAAGTGTTTTTTATAATAGCCGAATTATTATTAGAATAAATACCGGTAGCAGCTATA
 85878  AGCAAGGTACACCGTATAAAGTCACTAACTGTTGTTCCTGATGACTTAGTTCTCTTCGGA
 85938  GGGCACTTATGAACTGATAGAGATCTCGTAGTATACGTTATACCGTGTACTACGGTCGAG
 85998  TATGAATAAAACGGACGGTTCCGTCTTATTTCAAGTTACTTTTGGAGTAATTATACACAA
 86058  TAAGTTCCTAATGTGATAAGTTTATATGGGTTCATCTCCCAATATATCACAGCTCAGACA
 86118  ATCTGATTCACAAGATGAAGGTCGTCGGAGTATTTAAACACCA
;     G-trnE(uuc)_3 ==> start
 86161  GACCCATTCGTCTAATGGTCAAGACAGAACTCT!TTC!ACTGTTAAAATAAGGGTTCGAT
 86219  TCCCTTATGGGTTA
;     G-trnE(uuc)_3 ==> end
 86233  ACACAGTCGGCTTACTCCGCCGACTGTGTCTAGCAGAACTTTTTTTTTCTCACGAACACG
 86293  GAATCATAAAGAAAAAAGTTTGTAGAGTTTTTACTAGGAAAAGCAACTCCAAAAAGACTT
 86353  TTTTTTTTAGACTTTAAAGCATCTTTTTTTATCAAAAAAAGATGCTACACAAGTTCATAG
 86413  AGTTCCAAAAAGGTAATCTTAGCTAAGATTTTTTTTCTACCCCTACGGAGTACTTTCAAA
 86473  AAAAAATCTGTAAAGGTGATGTAGGTTTCTAGTAGGATGCTTACCTAGTAAGCATCCTAA
 86533  TACAAGCCTATTCCGTTTTCTGAAAAAACCAAAAACGGTTTAGAGAGTTTTTTATACTTA
 86593  TGTATAAAAAAGATCAACTTCTAAAGTAAAACCCCTTAACGCAATACCACATATCAAATA
 86653  CATTAAACATACACGCTGTTTAGAATGCTGACTTAAGGGAATATATACCTTACTCTCCAA
 86713  CTATAAAACATGAAAAAAAACAACAAATTTGAAATTCAAAAAACAAATACAAACGCAATA
 86773  CAGAATACAAAGATACAAAATAGTATAGTAGAAAAGAATACATTCTTTTCTATGCCTACT
 86833  CATTTAAACAATATCAAAACCATATGTCATAATATATGACGGTATACTATGCAGATTACT
 86893  ATAGAAAAAATAAATACTATGACCTTCTTTAATAAGAAAACGATGTTAGTCCCTTTTCTA
 86953  TCAAACGACAAAGTCCTAAGACATAATCCTGCAACCACTTCGGAATGAAATAATAGTAAC
 87013  TACTCCTATGTAAAAACTGAGTTGCAACTCACCCCTGTAGTAGAACAATCTATACATGAA
 87073  ATTATAAAGCAATATTTTAACTTCAGCCCTAAAACTACTGCAATTAAAAGGAATCTAAGC
 87133  AATCTGCCTTTTGCAGTAAACTTATTACTAAATAATATGATCAATTTAACAACAAGTATT
 87193  TTTCAAGCGCATATCTTTCATTTACGTACTTTACGAGTTCAAATAGGTATAAAGATGGCA
 87253  GTTGCATTATCCTGCTTATCACTAGTCTTACCCGTGTTAGTATGCTATTTTATACCTTGT
 87313  TTACAAGATAGTGTAAATATTTTGGTGATGTATTTACATTATATTCTAATAAATTTGATT
 87373  GTTATTGCAATCCATTTACTCTTCTTTGTTATCTTTATGCCGTCTTTGGCATTAGAATAC
 87433  CTTAGTCTTTTTAGAAAAATTTATGCAGTCTTAAGAAATATACAAGGATGCAATGGGTGA
 87493  GAAAAAATAAAATGATATATTTTATTATACCTAGTACCATTCTCATATTTGTTTTTTTTC
 87553  CTTGCATATTTATTGGATAGTAGTACTCTTCTTTTAGGTAGTCCCTCTGATATTGGAGAT
 87613  TTTCTAGTTTTATTTGGTTCTGATGGAGGTAACGGCGATAGTTCGGGTGGAAGTTCTTCT
 87673  AATCCACAATCTGGGGGAAATAATCCGGATCCGGGTGATGGTGGTGGTTATTTTGAGGCT
 87733  GCTATGGGAGAGAATATGACTAGAGATAGCCGTTCCTCAACACCAGATAATAGTAGGGAG
 87793  CAACCTTGAGGGGGGCAAGTTTCTTTAGCTCCTAGGCCAGGAAGTGAAGATGGGGAGGAT
 87853  ACCTATTCTGATATTCTTGATTTTAGTGCCTGCCGTAGTCCTAGCCCTGAGTCTAATGTA
 87913  GCTAAAGGAG
;     G-orf178 ==> start
 87923  ATGCTCAACCTATTCAATCTTCTACTACTGTCTCTTCTGGACAGCAACAAGTTTCTTTTG
 87983  CTCCGCCACAAGTTTCATCAGGTCACTCGCAGGCTACGTTTTCACAACCTCAGCCAGAAG
 88043  CTTTATCAGGTCACCCGCAGGCTACGTTTTCACAACCTCAACCAGAACAAGTTAATATTA
 88103  ATGGTAATTTGACTAATGTGCCCTCACAACCTCAGCCTGTGCATCCACAACCTCAGCCTG
 88163  TGTACATACAACCTCAGCCTGTGCATCCACAACCTCAGCCTGTGCATCCACAACCTCAGC
 88223  CTGTGCAAGTGGGTACATATAGTAATTTTAATGTGCATCCACAACCTCACCCTGTGCACG
 88283  CACAACCTCACCCTGTGCACGCACAACCTCACCCTGTGCACGCACAACCTCACCCTGTGC
 88343  ACGCACAACCTCAGCCTGTGCAAGTGGGTACATTTAGTCATTTTACTAATGTGCCCCCAC
 88403  AGCCTAATCCTAATTATACAGTACAACCACAAGGATATAATCCGGGGTTTGGTGTAG
;     G-orf178 ==> end
; G-orf427 ==> start ;; contain dpo
 88460  GTGGAGCAGCACATGTACCTGAATATCATGCAGCTGGACCTTCTGGTGCACCAGGACCGG
 88520  GAAATCCATTTCAACCATCAGGTAGAACGTTTGGTCCAAATAGCAGTATGTGAGGACCAG
 88580  GTAGACCATAAAATCGGGAGCTTTCCAAGAAATAGC
;;     G-dpo_1 ==> start ;; HMM match pos. 594,969 score 1.1e-127
 88616  CAAGTTTTCCCTCACAAATTTGCAGGAGATAATACTCTATTTTATATAGGGAGTACACTT
 88676  GATATAAAATATTATGAGAATAAATTAAATAGTTATGAGTATAATTGTCTACAAAGTGAT
 88736  AATTGGGATTTAAAACAAGAATGTATAAAATATCTTAGATTAGATGTAGATAGCTTATTA
 88796  GAAGTTGTTACTAAAGCTAAAAAGAAAATATGTAGAGATTATGGGGTAAATATGGTAGAT
 88856  AGTATTACTATATCTGGATTAGCATTCAATTTATTTATGAGTAAATACTATAAAAAGAAT
 88916  CTACCATCCATTACTTCCAAAAGTATATATAACGATATAAAGAGTGCATATTATGGAGGG
 88976  GTTAAAGAGGTATACAAATCTTACGGTGAAAACCTTTACTATTATGACGTAAACTCTCTT
 89036  TATCCTTATGCAGCATTACAAGTTATGCCTGGTTTATTAGCTCATAGATTAGAGTATTAT
 89096  AACTTCAATCCTAATCTACAAGAATTATTTGGATTCTTTTATTGTGATGTTTACACACCT
 89156  AAGTCAGGTTACCTAGGATTACTACCTCATAGGACGCGTAATAAAGGTTTAATATATCCA
 89216  TTAGGTAACTACAGCGGGTGATACTTCAGTGAACAGTTGAAGTTTGCAGCGAAAAATGGG
 89276  TATGTTATTAATGTTATAAAAGGGTATACATTTAATAAACAACAAGGAGTATTTAATAAA
 89336  TATGTAGAAGATATATATACCAAAAAATCGAATGCAGAAAATAAGACCGAAAGGCAATTA
 89396  GCGAAATCATTTATTAATAACCTTTTAGGTAGATTTGGAATCAATATTGACAAAGATATT
 89456  ACTAAGGTAGTAAATCAGGATGAATATGATATTATATCTGTAGGACATAATATTATTAAT
 89516  GAGTACACATTTACTGATGACAAAATCTTAATAACTTATGATAGCGAATTAAACTCTGAT
 89576  CTATTAAAACAGCATGATTTAGATATTGTGAAATACCTTAATAAATATCCTAATGCTTCC
 89636  TCTGCACAAGTTGTTAGAGCTACTTCAGTAACTACAAGTGCTGCTGTAACATCTTATGGT
 89696  AGAATACATATTACTGATCTAAAACTA
;;     G-dpo_1 ==> end
 89723  AAGGTAA
; G-orf172 ==> start ;; contain dpo
 89730  TGAAAT
;;     G-dpo_2 ==> start ;; HMM match pos. 972,1109 score 1.4e-32
 89736  TGGGGGGG
; G-orf427 ==> end
 89744  TAAAATAGGATATTCTGATACCGACAGTCTTGTTACTGATATACCTTTACCTGCTGACAT
 89804  GGTAGATCCTTCATCATTAGGTAAGTTAAAGCTAGAGCATGAAAATATAAGAAAAGGTAT
 89864  CTTTATATCAGGTAAGACCTACTGTCTAGAAAAAGATGACGGTAGCGTATTAAGTATAGC
 89924  TAAAGGAGCTGCTCGTAATAGTAATACGTATGAACAATACGTGGAATTATTAAATAATAA
 89984  GGATATAACAACGTTTAAAACAGGAAGCTATAAAAGTTGGTCAAAAGGTGTAGATATACA
 90044  TACAGCTGAAATAAAATTACAAGCTAATGCATATAATAGCAGAAAAAAGATATATAATGA
 90104  GAATAAAATGGGGGTAGATACAGCTCCTATTATTATTAGT
;;     G-dpo_2 ==> end
 90144  AAGGTTATCTGACCTGTAAGAACTGGTATGGAATTAGTTTTGTATGACCAAAAAAGGTTT
 90204  TTTGTATTGTATAATCCTTTACAAAATGTAATTAGAACTTCTAAT
; G-orf172 ==> end
 90249  TAGATTCCTACAGTATCCAGTGTAATAAACAACAATTCTACCTCTATCAATAGTAATTCC
 90309  TCTAGGTATTTTTCTGCTATAGCTTGCTTTTCAAGAGAAGTAATCCTTTTAAGGGTTATG
 90369  GAAAATATATTAGT
;     G-orf184 ==> start ;; mfannot: TTG upstream: 90332
 90383  ATGTTTATTCCGAAAATGGGAACTATAAAAATATTCTTTATATTTGTAATTTCGGGTTTA
 90443  GCATTTCTATTGTTTATGGCGGGGAAAGAGCCTGAAGATAATCTATTCAAGAATATAGAA
 90503  TTAGAAGATCCTGAAGAGAATCTCTTAAAGAATATAGAATTAGAAGATCCTTTTATTAGT
 90563  GTTAATGAAAGTAATATATCTCTTCCCGAATGCGAAGATAGCGAAACCTCCACCTCTTTA
 90623  CTAGCTACTACTGATAACAAAGAAACAACTCCAAAGGTGAAACAAGAGAAGTTTTTGTTA
 90683  AAAGTGAAGGAAAGTACATTTTTAGAGAAATATTTATCTCTTTTTAAAGAAAAAGAGAAA
 90743  CCAAAATGACATTTTCTATATTGAAAAGAAAGCAGGAGAAAAATGAATCCTGTTTATACC
 90803  GCTCTATTAGATGATCACGATGATAGGGTTTTCGTAGATGTAAGTAATCCCAAAAATATT
 90863  CATGTTCCTGAAGAATATAGGACCCAGGATCATACCTTAACTTTAAATGATAACGAGCCT
 90923  GTTAGAAGGGGGTAG
;     G-orf184 ==> end
 90938  GTACTGTTACTATAGAACAACCTAAGACACCGATAACAGCTATTCGTATTTATCCACCTG
 90998  TTACGGATGAAAATACATCCCCATCTGTAACGGTAACTGGGGGGGGATGAAAATTCATCC
 91058  CCATCTGTAACGCATGAAAATCCATCCCCCCGATTGTATTTGGTCCTATTACACCTCAAC
 91118  AAAACTTACTAAATTTGTATAATGAATAGGGATTAGCTAATGAAAAACTCCCTGATAAA
;     G-orf205 ==> start
 91177  ATGCTTACTAATTACACTGTTGAGCAACTAGTAGAGGAACTAGATAAAACGAAAGAAAGT
 91237  ATACATTCTATTTCTGAAGTTATTGGTGATGATGAAACTAAGGAAAAAGTAGAAAACAGT
 91297  TTACATGAATATGAAAAACATTTATTGTTACAATGGAATACTCAACTTAAGGGGATGACT
 91357  AAGTCTACAGTGGAAAGATTGACAGCGGATGACTATGTAGAGCCTGACTATATATCAGAG
 91417  CTTCTAAGTGAAGCGCGAGATTCTGGAAGTATCGCTGTCCCAAAAAGTAGTGAAAATCAA
 91477  ATTCAAAATCAAAATCAAAATCCGTGTGATTTTTCAAACACTAGTGTTAATAGTGAGAGA
 91537  AATGATAAAGGGGTTTCTCCTTACTTGTACAGTCCCAATCTCTTGAAAGAGTTCAAAACT
 91597  ACTGAAGACATTACTAATACGGATAAAAAAAGTAATCGTGTTATGATGTGACTTGGAAAA
 91657  TTTGTTATGTATATGAAATATTTCAAAGTTGATTCATCGACTTTTAATATATTGCGAATG
 91717  AGGATACGTTTAAATACTAATGAAAGTACTTTATTCAAAAGCTATAAAGAAAGGAATAAT
 91777  TTTGAAGATGATCAGTAA
;     G-orf205 ==> end
 91795  GTAAACCCTTTAGTAATTGATAAAACTCAAGAGGATATCCAGGAGGATATTTTCAACCCT
 91855  GAAATTTTAGATGCTTTACAAGGAGAAGTTAGGTATACCGAATATCGATTACGTACTTTG
 91915  AATGCTGATAGTATAGAGAATGATCAGCAAATGGAATATGTTCACAATAAGATACATCAA
 91975  TACAATTATCTCTTAGGTCAACTAGAAAAACACTATAGGGCTGTATAAAAAGTTATATCC
 92035  CTAAATAATGAAAATAGTAAATTAGATCATGAGACATTTGAAAATGATGTGCAGGAATTA
 92095  AAAGATAAGATAAATGGTTTAACCTCTATTATTCATGATCATAAAGATAAATGTGAAGTT
 92155  TGAGAAAAGAAACAGAGTAGTGAGAGGAATAAATTGAATGATATTTTATCAAAAAAAAAA
 92215  AAAAAATATCAAAAAAAAATCTCCATCAGTCTTTCTATCTAGTGAGGATCTAAAAAATAG
 92275  ATATAATCCAAAAAAAGAATATCTTTAGCATTTAATTCAAAAAAAAAAAAAAAAAAAAAG
 92335  TCTTTTTGGAGTTGCTTTTCCTATAAAAAAAAATTCTAAAAACTTTTTTCTTTATGATTC
 92395  CGTGTTCGTGAAAAAAAAAAACCTATTTAGTTTATGTAAACACTAGATTCCTCTAGAGTA
 92455  AAGAGTTCAATCCTCTTAATGGGTAACAAATAAACAACTAAAACTAAAAAAAAAAACACA
 92515  CAAAAAGGTATTTTTGTGTGTTTTTTTTTTTTATCATCCGGGGTGATAATATTTACAATA
 92575  TAATTTGTATAAAAAAAACTACCAAATATATTGGTAGAAAAAAAAAAGGTATTTTATTTT
 92635  TTTTTTTTTGATTAAATCTATTATCTGATAATA
;     G-orf283 <== end
 92668  TTAGTTTAGTCTATTACTATAAAGTATAACAAACTGCTCGTCTATCTTATGAATAACTTC
 92728  GTCATCCATTTCGGTATTGTTTAATACTCAATTTATATCATGAATATCATAATGATCACC
 92788  ATCAGATAAGATTACCCTTCTAACAGTCCCGTTGTTATTGTGATACACTTTAATCTCACA
 92848  ATTACTAGTCTCTTTTATAATATATTCAACATGTTTATCCAACTTTATTAAATACTGATC
 92908  ATTAATATATATATCAGTGTAAATAGAAGCTAATAAGGTTTTTAACATATGTATCTTTTC
 92968  AGCCGTAGTACCAAAACAATCATGAATGGAAAAGAACGGAGGTTTAGTGAATTCTTCACT
 93028  GAATTTCTCATATGCTAAAGCTAAAGAGGTAGCATCCAATGAATGAATTAGATTAGGCAT
 93088  CAAAGATCTAACTTGTCTATTTTTATCAAACTTGTCTTTACTAGAAACCAAAAAGTGAAA
 93148  TGAAACTTTGGTATAAGTGAAGGGAGTAATACTGGTTACTTTAGTTTCCATGTAATTCTG
 93208  ATTTATTTCTAATCCTGTAGGTAGATTTCATGAAATAGGTAATCCTAATTTATAAAACAA
 93268  ACCTGCTATATTTAAAAGATATAGCTTTAACTTTCTCCTTTTTTCGAAGTCGTTAAATAG
 93328  AAATTGTCTAAGAAGATCTACTAATAATTGAATATCATGGTCATTCACTTGTATGCTGCT
 93388  GTCTACTTTGGATACTGAATACCACATACATTTATTATCTTGATCTCAAATGTTACCATT
 93448  ATTCACAAGATATAACATATCTA
;     G-orf365 <== end
 93471  TTATATACTTTTTCATAGATCTACTCTGAACGTTATAAGGTATCGTCAT
;     G-orf283 <== start
 93520  AATAGCCTTAAAAAAAGAGTTCTATCTCAAGGAAATAGGGAAAGTCTAGATCAACTTCCT
 93580  TTAGATTTTAGAACAGTATTCTCCTTTTTACCATTCTCTTTTATAATTTTGGTTACCTTA
 93640  AATAATATAAAATTATAAAAGTCTTTTCCTTCTCATTCATTAGGATCGCTATCATCATCC
 93700  TCTTTTTTCTTGGAGCGTCTGGTTAAATTCAAATCGTGAAATAATTGCTTTTCATTACTT
 93760  AATAAAGCCATATGTTGAAATCCATTACATGTCGCATCTAATTGTATAGGTAGGTAAGTA
 93820  TCGAAATTACCGATAGCATCACTATTACAAAAATCATGCAACCGTTTATACTCAATGCAA
 93880  AAAGCTAAAAATAGATATTTCTCTTTTGCTAAAGATAATAAATTCCCATTTTCATACGAA
 93940  ATAATATCTTTTTCATTCTCATCTACTCATTTTACTTTCAAATTTAGGGACTTCTTGGAT
 94000  GAAATTCCAAAACATATAGCTCCATAAGATTTAAAATATTGAATAGCATAGGTATCCTTG
 94060  TTACTCATTACTCCCGGATCTCTAAATAAAAGTAGTGATTTAGCCAACTCATTAGATTGA
 94120  TAGTTAAAAAAACTAGGGCTAGCATATAATCTTCCTCTTTGATCTATACGCAGAGGGAAA
 94180  TAGAATTCAGATACTTTAGAATAAAACTCCGCTATTTCTAATATATTTTCTTGTAAGGCT
 94240  ACAGCACTATTATGAGATCTATATTGAGTCTCTTGAAGTTTAGTTCTTTTCTTCATATCG
 94300  GCATATGGATGCTTTATAGATGGGTCTATCAATAGATTTAGATTAGAGTTATTCTTTAAG
 94360  AAGTCTAACAACACTGTATTTACTTTAAATGGAATACTGCTAATATTATTAACCACATCA
 94420  TATAACCTTTTACTTTTCAGCTTACTGTTAACACTATAGGCTTTTTTATGTATAATCAAA
 94480  TCCTCATAATACTTTACATTATTTAGTAAATAACCTCCTGAGGATTTTTCTGTATAAGGA
 94540  TTAGGTTTCACTATCATAGGTAATTTCAT
;     G-orf365 <== start
 94569  AGGGAGTACAGATAATCTAGTATTTTTAAAGGGGTTTTTAACTCCGTAGAAGCGATATCT
 94629  ATCTCATAATATTGATTTATTTTAGTTGTACGGTGAAGCTTTTTAGTTAGTATATCT
;     G-orf148 <== end
 94686  CTATCCAATAATATTTCCAGAAAGGGGAGCTCCTAAATCTACGTAAAACCTATAATCATG
 94746  ATCATCTAATAAAGAGCTATAAATAGGATTAGCAAGTCTTCAACTTTCTCTCCATTCCAC
 94806  AAAAGTTTGGGAGCAATTTGGGAGAAATCTGTGTACTTCCCCTTTTTTGGATTTCTCTTT
 94866  TCCTTTTAAAAGAGAGAAATATTTCTGTAATAATTTTTTACCTATAAATATATTCGCTTC
 94926  CACTAAAGTTATTAGGTTCTCCTTGTCAGTTTGAGAATAGGTTAGAACTCATAATATTGT
 94986  ATATATACAAATATCTCTTTGATATATAGGATCTACTTCACCTAATATATCATGCATAAA
 95046  TGAATATTGATTTCTTTTTTTAACACTTTCCGTGTTTATGAATACATTCAGGATGTGTGA
 95106  TCTTAAATTGTTTAATGAATTATCCAT
;     G-orf148 <== start
 95133  ATCCTCTAGTATACTATGTATATAGGGATTTATAGTACCACCTAATACACTACTACTAAC
 95193  ACCACCTATCGTATAAGTCTTCGATAAGTTTTAACTATTAAATCCCTTAATAATAGCCTC
 95253  TTCTAACTTTATTTGAGTATCTTTATTTATACTATAGTTAGAGGTATGGAGAATATTAGA
 95313  TAATTCAGCAAATACGGATATATTGTTACCAGTAGATTCATTTATCATAGTTAGATTACT
 95373  TGCAGTAAACACAACACAACACAACACAACACCATTTCTCCTCCAGATTTACTAGTTATC
 95433  TCTCTCTTAAGCTTAAGATTATTACCACTATTGCGATATCTTGTTTTCTCAGACTTAAAG
 95493  ATAGAGGAAAGAGTATAAACAGATGTTCTTCTCGTATTATCCCGCCAAAAAAACCTTACC
 95553  TTTTCACCTCAACCGGTCCCCATATTCATATTGCTTTTAGTGCAATGAAAAGCAGAGAAA
 95613  TTTCTTACTTGGCTTTTGGGTAGGATTTTTCTTGCTTGCATAAAAGAAATCTGCTCATGT
 95673  GTGAGCTTTGTTCCAACCCAGATAAAGATGTTCTTCTCGTATTGTTTAGATTCATTAGAA
 95733  ATAACACATTTTGTTCATCCAAAATGGATTGTTCTCTCTTTTTTAGTAAGGATACTACGG
 95793  CAGAAAGACGAACATACCTTGTATTATTATTATTATTTAATTTTGAAATATTCTTTATTA
 95853  TTATCATTTTGTTTATTTATTTATTTACTTCCTCTCAATCTATAAAATGCCACTAAATAC
 95913  TTAATCCTATTGCTGATTTTTATCATCAGCATTTGCTATAATAAAATGAGGTGCTTCTAT
 95973  CTCTCATTAGTGCTTCGCGCTAAAAGACTTTACCTCCTTTACCTCTATATTGTATAATTC
 96033  TTTGGACATACTAGTTCTAATAATGGGTAACTCAGAAATTAAGACTAACTTTTTCAATTA
 96093  CCATACTACATACATTTTATCTTAAATTTCATTATAAGAGGAGGGCCTTTTATCCCCCAA
 96153  CTTATAACCTGTAACAAACTGAAGGTTTCTAGTGGCGCTAACCTTTATCCCCCACCTCTT
 96213  CCGTAGTACGGAGACGACTTGTGATCGTTCAGTTAAAAATCATAAAAGGATGTATAGAGG
 96273  GTAAAGGATTCCATTAGCCGTTTCATCATATCCAATATAATTGTAAAATCCAAAGAACTA
 96333  TAAACTAGAATGATATTATACACAAACCTATTTAGATCTATAAATGAAGAACAGGAGAGA
 96393  AAAAATATACTTTTTTCCTTTTTTTTTCAAAGTTCAGAAAACTCGTATTCTTTTTTCTTG
 96453  ATTTATACAAGTAAAAATACTTGTTAGACAGATTGGGTATTTCACAGCCCCGTTGCCTAA
 96513  GTCCTCGTGCCTACTACGGTCGTTTTAAATAAGGCTACTGGTGTATAGGAACAATTCTAG
 96573  CTATGTCTTCTTCCCTTTTTTTTTTATTTTTTTTTTTTATAACCGTACCTGCATACTATA
 96633  TTATATCCAAGTCTATGTCTACGTATTCCTGAATAAAAAAATATTTTTTTGCTAAAAAGA
 96693  AAATACGCAACTTTTCTTGTTAACCAAGAAAAAAAGGGACTCAGCTTAACTGTAATAGAA
 96753  AAAAAAATATTTTTTTTTTACAGGAAAATAGGCATAGAATCCCTTGTTTTTTTTCTTATG
 96813  CATAAGAATGTTTTTTCTTATGCATAAGAAAAAACAAAGAGGAATTAGCTTAATGGTAAA
 96873  GCGTACGATTTCGACCCGTAAGATTAAGTGTAAAAGTGACTTGTTCCTCTTCATTTATAT
 96933  CCACTTAGATTACCTATCAGTAGAATATAGATAGTATTTATACTAACTATAAAGTATTAT
 96993  AGGATAGAAAATTCTTTTTTTATGCAATATAAAGTTATACTTACATTGAGTATAAAAGAA
 97053  AAGTGTAAATCCTTTCGCTTTCAAATAAAAAGATGCTCGATTGCTTTCATTTACAAATGA
 97113  AGCAATCGAATATTAAATAGAGATAAGATAGTTATTAAACAAGTATATATAACGTATCCA
 97173  ATTGTTATGCTAATTCATTTCGAGAGTGACCATTAACTCTGAA
;     G-cox1 ==> start
;     G-cox1-E1 ==> start
 97216  ATGATTAGCATACAAGATAAGATAAACACAAAAAACGCTTCTATATCCTTATGACTGGAA
 97276  AGATGATTTTTATCTTCCAATGCTAAAGATATTGGTACATTGTACTTAATGTTTGCGTTG
 97336  TTCTCAGGACTAATAGGTACTGCCTTTTCTGTTTTAATCAGATTAGAGCTATCTGGACCT
 97396  GGTGTACAATACATAGCAGATAATCAATTATATAATAGTATAATTACAGCTCATGCTATA
 97456  GTTATGATATTCTTTATGGTTATGCCTGCTTTAATAGGAGGTTTTGGAAATTTTTTACTA
 97516  CCGTTAATGGTGGGTGGGCCAGATAT
;     G-cox1-E1 ==> end
;     G-cox1-I1 ==> start ;; mfannot: no intron type identified
 97542  c
;     G-cox1-I1-orf202 ==> start /first_aa=M /note=GIY ;; evalue:1.4e-24
 97543  atgaatctagaaggtttaattcttcttacttcctactataaaacgtatcacaatgctgat
 97603  acagataaaaagaacatctatttagacaatagggggaaaagtggtatttatatgtgagtc
 97663  aataacattaatggtaaaagatacgtggatagctctgtcgatcttaagcgtagattttct
 97723  tcttattacagtgttgctttcttgacaagacaaaatggaatccaaatacatagagcttta
 97783  ctaaaatatggctattctgcttttactttacacattttagagttatgtgagaaaccagag
 97843  ctagaatctagagagcaacactatttagatctatataaacctgaatataatactttgaag
 97903  ttagcacgttcatcttttggttttaaacaaactgaagattcaatacttagaaacatctta
 97963  aaccaacctaaagttatgaaaataactgtaactgacttaactacaaatatcaccacttgt
 98023  tatgattccatgggattagcctccagagctttaggtatagatccttcagttataccttat
 98083  tacttcaaacgtaatcagataagaccttataaaaatagatatgtctttacattggataag
 98143  gtagagtaa
;     G-cox1-I1-orf202 ==> end
 98152  aaaaattagaattaaatgtatatcatacatggtcagattagtcttctgacacattcttcg
 98212  taaaaggtatcgtgagtacaaaaaaatctcacttagtcattcgtaactcatagtaaacgt
 98272  tatagcggaatatgcgaacatggaatgattggacatagtgaaaccggttaacaaccccct
 98332  tattgaagaccggcggtggctataaacatcgctacagactggttcacttacgtagagctg
 98392  aaatgctcgcgaatgtacagtcggaacttaggatcagctaacaaagctgatggatgtaga
 98452  gggtctcacacaattttattgtgtgtaaatgtaaagagcattagagaacatcctgggata
 98512  ttttacatataggtaatctatcgctatatctaagtttg
;     G-cox1-I1 ==> end
;     G-cox1-E2 ==> start
 98550  GGCATTCCCTAGACTTAATAACATAAGTTTCTGACTATTACCACCTAGTTTATTATTATT
 98610  TTTATTTGCTAGTGGTATAGAAAATGGAGCGGGTACAGGTTGGACACTTTACCCACCTTT
 98670  ATCAGGTATACAAAGTCACAGTGGACCTAGTGTGGATTTAGCTATCTTTGGATTACATTT
 98730  ATCAGGTGTAAGTAGTCTATTAGGTGCTATGAATTTCATTACTACAATATTAAATATGAG
 98790  AAGTCCAGGTATTAGATTACATAAATTATCTTTATTTGGTTGAGCAGTTATAGTAACCGC
 98850  TGTACTGCTTTTATTATCCCTACCTGTCTTAGCCGGTGGAATAACAATGGTT
;     G-cox1-E2 ==> end
;     G-cox1-I2 ==> start /group=IB(3') (8.08e-04)
 98902  tatatatatgtaggcaatatattcagatcataataggcgaactaaatattcgtctagttt
 98962  tatattgaaagatgaactacaagttaaaaaaaaactttacactttagataaatagttttt
 99022  aaagtttggtgtagaaaaaaaagaaacgatggggagaaaaaaaaaattttttttttcttg
 99082  ccgggtgaaaagtattttttttttcttattttgttggctgtcattttttatgcatgcata
 99142  aaaaaaaactagcgacaaaaaaaatattttttatttgcactcaaaagatctaaaaaccat
 99202  aggttttactcgttctactcaatataaggcaaaaccttccaattgacgggaaagccctaa
 99262  agctttaagcaaccaaacgaataaggtaacttatttcgtggcataggtaatgactcgtgg
 99322  tacggtaacatcgcttaaagataaatgaaaattgaatgggtaatccgcagccaactacct
 99382  agagtcttctgtatactttttgtatatgatttcgctaggtgtgcagttcatcgactaaac
 99442  ggaggttggtaagtaatcataattcggcgcttgcgtgagttttttttataaaaaaaaagt
 99502  tgctacacacactatttatactttctactttttaacacaacactattttttttctgaact
 99562  ttataaagcgaccgcgacttttattgtttttttcttttttttccgtatcttatttattca
 99622  tccatgatgaataaataagaaaggataacaatccaaaaaacccttactaaaaaaagacct
 99682  cagaaagaagataatacagactaaaaagtggagaataatattggagagaaacgcaagcaa
 99742  tcgcgaaaaagccgaaccatattatttgcttaagatatagtcaggcataacttaaacgtt
 99802  atgggaatacccagcctacctaagtaagtttcccacgctagtgagaagaaatagtacttt
 99862  gtaacattatgaatgttacaaataatattggtttttctagaacggtactacgtaaaaatc
 99922  ttataaggtaaaggggaaacgcg
;     G-cox1-I2 ==> end
;     G-cox1-E3 ==> start
 99945  TTAACAGATAGAAATTTCAATACTTCGTTTTTTGAAACAGCAGGTGGT
;     G-cox1-E3 ==> end
;     G-cox1-I3 ==> start /group=IB (5.98e-14)
 99993  tgataattaggatcactgccacctaattctatcaaatgctggaaaccttcttagaatgta
100053  tagtacgtaacattcttaaaacaatagtataactgtgatttggttccttaaggtaaaggc
100113  tacccatagggtgtaattatgcgcagcgtttatctgctttgtttggatcctctgttcata
100173  tattaaaaaacaacaaatcgttgttttagtcgctgcgtgctttaattagtttacattgtt
100233  gttttagaattagttacgttaaataactttatagcatttacaaaggcaatcagcaggaaa
100293  ccttagtgttaaggcttcctcagagactaaagatagaaataattgaaaaagaaaagttca
100353  gccaatatttattttcatccttttagtattcgtgaacgatttattgtataagttgtagct
100413  gtcgacttgttttcatattataagatatagtccaatggaagagtgatattagaattatta
100473  ttgatgctcacccatattattacatttttgcgattgtacctcctatttttacacgatcct
100533  atgcaaaacaagctaaatctcaaaatcatttacctgctttagatacttac
;     G-cox1-I3-orf187 ==> start /note=LAGLIDADG ;; evalue:1e-08
100583  atgaagcaagtattggtaggagttatattaagcgacgggtgaatcgaaaagccgaaggtg
100643  aatgctagatttatatttgagcaaactagtaagcataaagatttctttttccatttatat
100703  gaaattttttctgcttactgtaagagtccacctaagcttagagacaggtttgacaagagg
100763  acaaataaagtttactctagtaggttattgtcaacggtttgtgatccagtttttaccgaa
100823  tttcatagtatattctatatgaacaaaaaaaagatggttcctgagaatataatggaaatg
100883  ataggtccagcgagtctagcatttttaattatgggagacgggtgaagacataataaaggg
100943  gttactattgcaacgaatgcgttctcgattgacgataacctattgcttatagaagcgtta
101003  aatagtaaatttaatttgaattgcagaatggtaaaagaccatggtgatccttctatacat
101063  atacctttttctagtttacccaagttgcaagatttaatagttccatacatgcatgtatct
101123  atgttgtataaattatctgattag
;     G-cox1-I3-orf187 ==> end
101147  agaaaacccgttattatactagcttaatataatgcgtagcataataagtggttcgtttgt
101207  ggagagaaaaaaaaacatgcagcaaaagcaattcaaaaaagactttttggaagttttatt
101267  aatggataagtttatagacttccaaaaagtcttttttttcagtcatgagaaaaaaacatg
101327  tttttttctccccgagtttttttttgtatttttttgttttttttcttggccatacgtttt
101387  ttgtttgacccgtagcttatttaataggaatacaatcttactatgtgagtttttaattgt
101447  aattctactagccttcctatatag
;     G-cox1-I3 ==> end
;     G-cox1-E4 ==> start
101471  GGAGATCCTATACTATACCAACATCTTTTCTGATTCTTCGGT
;     G-cox1-E4 ==> end
;     G-cox1-I4 ==> start /group=IB (6.51e-25)
;     G-cox1-I4-orf315 ==> start /first_aa=Q /note=LAGLIDADG ;; evalue:1.4e-49
101513  caaaagtggcctgtagatatagcaatatatctatgaaaatggactatatgctggaactcc
101573  gaatattcattcatgaatactttatgtataagtggtattgtatctaacagatcatatccc
101633  cataaagtgaaaattttgtgtatgctggacaatcagccggtaacaaaaagatgcaatttc
101693  ttaataggaacctcagagactatacgtccattatccttaccatcttataagcaaaatgac
101753  agatcttgaaatgaatgactagctggccttattgatggagatggatctcttttaataagt
101813  aaagcaggttatgctagttgtgaaatcacaatgagtataaaagatgagcatgcattagct
101873  attataaaacaaaagttaggtggatctataaaattaagatcaggagtacaagctttaaga
101933  tacagattacataataaaaaaggaatgatagaattgttggatagaattaatggtaatata
101993  agacatacatccagaaccaaacaattagaatctctttgtttaaacctaaatagaaacata
102053  aaatatccttcggatattactatagataatggctgatttgcaggattttttgatgcggat
102113  ggtactattacttattctatgaaaaagaactatccccagctaactatctctgttactaat
102173  aaattattagtggatgtagctagcttccaaaaaatattcggcggtaatgtttactttgat
102233  aaatcacaaaacggttattataaatggagtatacaaagcaaaacggacatagattttttt
102293  aaagcttatcttttcaaatatccgtttctttctaataaaaaacaaagattatttttaacg
102353  gatcaatattatgaattaaaatcaataaaagcttattccgcgttacctggaactccttta
102413  tataaagcatgaaaagggtttgattataaatgatatggtagaggataa
;     G-cox1-I4-orf315 ==> end
102461  agatatagtccaaaataaagaaaaaggtttttttctatatttag
;     G-cox1-I4 ==> end
;     G-cox1-E5 ==> start
102505  CACCCAGAAGTTTATATACTTATAATCCCAGGTTTTGGTATAGTTAGTACAACAATATCA
102565  GCTGCTTCCAATAAAAGTATTTTTGGGTATCTTGGTATGGTTTATGCCATGATGTCCATT
102625  GGTGTACTAGGTTTCGTTGTATGGAGCCATCACATGTATACTGTGGGGCTAGATGTCGAT
102685  ACGAGAGCTTACTTCACAGCTGCTACATTGATTATAGCCGTTCCGACAGGAATTAAAATA
102745  TTCTCTTGATTAGCAACTTGTTATGGAGGATCAGTACACTTAACAGTGTTTATGTTATTT
102805  GCATTAGGGTTTGTATTCCTATTTACTATAGGAGGGT
;     G-cox1-E5 ==> end
;     G-cox1-I5 ==> start /group=IB (2.37e-19)
102842  tatcaaaccacttagctctccctttaaagactacaatatgctggggaattctaacaatga
102902  taccactaattatttggataaaaaaaagagtgtattatttttaacaatcagcaggtaaca
102962  aagggggtatttaataccttagcagatacctcagagactaaacgtagtcctcttacatct
103022  tgtaagtgaagatatagtccgagtaataaaaattcaataaaaaatgtatatcttattaca
103082  atatataacaaaaacactgtccgtcactattctagttttattaaaaaggaggataaccta
103142  aaaaatgtacttgctctaaaaatttataaaaattgtaaagaagataaggctataattcta
103202  aaagaacaaaaggataaatctcccgtttattatttagtgaacaatataaatgaccatgtt
103262  tatataggaagttctataaacttagcttctagt
;     G-cox1-I5-orf208 ==> start /note=GIY ;; evalue:2e-18
103295  atgaagaattatcttaatactacctttttaaaaagtagacagaacagcaatatgcctata
103355  gtgaaagctttacttaaatatgataaatcttatttttctctttttatagttgaatacgtt
103415  acacctgaatttttaactgtaagggaaactttttatacgctacctttttttcttgtgagt
103475  ggtttgtacatggcggaagattctaaactaaatattgagtgtatgcctttacacttattt
103535  aagtgaaactgggttgctgagaaaaatatagatttatcctttattcctatacttacttat
103595  ttgaacgccgatactgaaaaattgtctctcttaaaggataataaagggaaatcaggtgta
103655  tatatgtgaactgacttagagaacggtaagcgttatgtaggaagttctgttaatttctct
103715  agaagacttgcgcaatattataatcttaatttattaaccaaattcaggaaaaacagtctt
103775  attcataaagctctcttaaaatatggttattccaactttaaattagaaatcttggaatat
103835  tgcgacctagggggatgaaataaagagagaacaatattacatggatacattaaaaccgga
103895  gtacaatattatcctttttttttataa
;     G-cox1-I5-orf208 ==> end
103922  aaaaaagggtagtatgcgggttcatctttaggttataaacagtcagctgagactattgaa
103982  attttgcgtcttaaagctacaggtcgtaaacatactattgaaactttagcaaaaatgatg
104042  ggtcgttcacattcagcagcaacgaagaataagattaaagacattttacgtactgaaaaa
104102  gtacgaaaaaaaatgccggatgcctttacccttttttttttataaaaaaaaaggataacg
104162  tacaggtgttaaagtctcagatgaaacccgggccaaaatgcaattcgctcagagaaatag
104222  agactgagtaacagtagcaggtgtaaaagtggaggtgaaagaccttattactaatttagt
104282  aaccgtgtatgattctataagtaaggcagctgaggctcttcagataccgaaaggtactat
104342  agcgagaagaattaagcttaatatagaaaaaccatatataaaaagatatattataaaagc
104402  cggttaaggtaaatctaccctcagcaacagggtgctggaattgcttatgtatatttttta
104462  taaaaaaaaatatatgctacagtattattaaattaacaccaggcaacctgggttgcaggg
104522  gggtcagctaaccctatcataatgtattaaaacaaggttattcttctttaggttataaac
104582  atacagaagaaaccaaaaaattgttatccgaattggctacaaatagagtacatactgaaa
104642  aaacgaaaggtttttttttttagcgagagctttaactggtgaaaacaatcctttttataa
104702  taaaagtcattctatagaaagtaaggtaagaatgatagaagctaattcaaagtaccccgt
104762  ttatatttaccattcatttaaaagattgttagttatttctccctccgttttatctttagc
104822  taaacttattaaataaaatcattctactctagtaggggttattaaagataaagtgatatt
104882  tagagggaaatgatatttaagtaatataccttataatatacttgatactcctttaataga
104942  ttgacaatccaaagaatgtgaacaattgatagtcgttatgaatgatcaaaaggatattaa
105002  aaaagccgtttttgtatatgatgcaaataaaaagtttataactaaatatgaaggtgtaac
105062  aaaagcgaccccttcggacaaaaagagttaaatataagtcatagtactataaagaaatat
105122  gctaaggttgccggtttatataacggttatatatttagctatgaaagattacattaataa
105182  tgaattattattattcg
;     G-cox1-I5 ==> end
;     G-cox1-E6 ==> start
105199  TAAGTGGAGTAGTTTTAGCAAACGCATCACTTGATACCGCATTTCACGATACTTATTACG
105259  TCGTCGCT
;     G-cox1-E6 ==> end
;     G-cox1-I6 ==> start /group=IB (1.29e-16)
;     G-cox1-I6-orf373 ==> start /first_aa=R /note=LAGLIDADG ;; evalue:6.7e-33
105267  cgaatgggccagaataatttatcttcttatttattgcaagtaataaataaaagttattct
105327  gctactgactatctgctggaaactgtattacttgtgtattttttactatttattaatacg
105387  ttttatctttataaactagatgttagtagtgttatggcagggagagaaaaaaaaaattac
105447  tcttgctatcgcattttaaatagtcaaaataagaataccactataaatagacaacttatg
105507  gatacacaatcagcagaaaactgtaaaggattctcagagactgtacgtcagttacctcgt
105567  agtgaagattacaaattttgaaattgattcgcgggagtagtagatggtgatggtaatttt
105627  gatattagagtagatccttctagtaaaaaaaaagttcttaaacaaattagaattaaatta
105687  cataaccgagatattagaatattaactaggatacaagattatttacacataggtaggatt
105747  agatcggataaaaataagccttattctatctacatagtttctactaaagaaaccatgatc
105807  tacatcattaacaatattaatgggttggttagacttaaagtgcctaattttaaacaggct
105867  tgtcatttatataatataaactatatagaggccaattataatatagaattatatgatcca
105927  tatttttcaggactagtagatacggatggtagtattgtgtttaattatgctggaaataga
105987  atagaatgtaatttagaatttaaatataatcaatattcttctaagttcaattttaatagt
106047  actatacttcattgtaaaccttatgttataacacgtaaaaaatcttcagggtcagattgt
106107  tctaaaaactacacatccatcgcattcaaatttcaaaacgtagataatatgctatttata
106167  tatgattattttatgcataatagattatattgtgatatgaagttctatagagttactaaa
106227  attaaaccctttatagatattagaaaatataaaacctctcctcatggtagtgtagagcat
106287  aaaatatattctaactttgtcctaaattgaattaaatatgataatcccttgtgatataaa
106347  gtaccttttgttactaaatatctaatatacaaggacaaatag
;     G-cox1-I6-orf373 ==> end
106389  tatacttattacaggtaaagagacagtccatcttagaaattcggaaaaaaaaaaattttt
106449  ttttttctcgtatttatgataagg
;     G-cox1-I6 ==> end
;     G-cox1-E7 ==> start
106473  CATTTCCACTACGTATTAAGTATGGGAGCAGTATTTGCATTATTTAGTGCATGATACTTC
106533  TGAATACCTAAAATAGTAGGATTAAGTTACAATGTACTACTATCTAAAGTTCATTTCTGA
106593  ATCTTATTCATAGGGGTAAATCTAACATTTTTTCCTCAACATTTCTTAGGTCCAAATTAG
106653  GC
;     G-cox1-E7 ==> end
;     G-cox1-I7 ==> start /group=IB (4.17e-18)
106655  cctttacctaacaaattaggtatttgcacaagactgtatgctagaaactctctttgtgta
106715  ataagtataacaaaaagacaattagcaggaaaccttattaatgatggcatgtattcatgt
106775  aggggtatcctcagagactatacgtcttgcaactaaaccttccctttttgataaatatag
106835  cttgtagctatggaaaaggaggcagttgattaaatagtccatacatcatagtgatatgat
106895  gatactttagctaagttttgtattatgtcattgtctaagattattatattataaccattt
106955  tttgttattaaaaaggcaaggtaatggtgaaggtaatggacattctaaagaatcctcttg
107015  gagttttcattgtgatcctgaacctgaactttaacctgaacaagagccagaagatgaaaa
107075  tttacttcatcaaacaatcgagaataataatctaattacggtgaatcctaatcgcaaatt
107135  cagtcaagaacaaaaactggatttgatgaatttaaaagtcatacctgcttctcctatata
107195  taatcttttaaaagatcggaatacgattttaagggaatataaaaataaaggtggtgtcta
107255  tcttatacataataatgtgaatggtaagcagtatgtaggtagtggtatggatttatctaa
107315  aagattagccacttattattttccctcacgtttagcggatggtcggtttatttctagcag
107375  agcgaaggtgtagatttttggatgcttactatgtaaacatccaaaaacgaacctagcaaa
107435  gaaaccgctttgcagtaaaaaaaaaagaaaacatgttttctttttttggaacctaattct
107495  attttaaaat
;     G-cox1-I7-orf210 ==> start /note=GIY ;; evalue:1.6e-12
107505  atggccacggaaatttgaaatttttcggtggttattttagctgttttagggaatactctt
107565  acggatgcatatacaaaaacaggtattatctataaagaacaagaatatatgaatttatat
107625  aaaccaattcttaatttaaatccggtagcgggatctagtgttggtttcaaacactcagat
107685  gaatctaacaagcttctttcggagttccgtaaaggtaaaccattatctaaaaacactaaa
107745  ataagacttagtgctttgttttctggtgaattaaatccgttttgatctaaagttcactct
107805  gcaactaccttagagaaaatgagtagagctaaggtaggtgacttaaacccaatgtttaat
107865  aagatgaagtctaaagagtttctggcacatatgaacaaagatcgtaaaggatctaataat
107925  cctatgtatggtaaacctaaatcggaagctactttagctaaggtaagaaaaaaggtttat
107985  atttataatagtagtcgacagtttattaaatgctattatagtctcggatatgctgtaaag
108045  gatttacgtatagcagtcgaaactattaaaaagtatttagatacagataaactatatgaa
108105  gataaatatttttattctgagactatatcataa
;     G-cox1-I7-orf210 ==> end
108138  taaatttatttactttttataagcaaagtataaaaagctacaagctgttttttttaactg
108198  ttttacagatttttagggtcttgtgtacttttggtatattttgtatcctctactatctat
108258  ttagtggtacaaaatagcctaaagttgtttgttggatacatctccaacaaacaatagtgc
108318  accaggggatcctaaagataataaaccaaataaatcttctaaaccaaaagataataatga
108378  gatcaaatcccctatttacccacatactcctgttaaggtgtatattgatgccaatgtctc
108438  taagtctgatattactaaagactttaaagatgtatctataatctat
;     G-cox1-I7-orf216 ==> start /note=GIY ;; evalue:8.7e-28
108484  atgtgatttaataagattacaggtagaatatatattggtagtgctgtaaatggatctaaa
108544  cggttagctacttattatcaaccctctattttaagaaaaaagagtttaatttatcaaagt
108604  attttaaaatatggacatgctagcttttctgttattattttagataattgtggaaatacg
108664  tctacagtatctaaacatgatatactagaaagagagaagttttacttagatggagcttta
108724  aaaacttatggtctggctgtttttaatatgcttcatcttccggtatctagtcttggttac
108784  aagcatacggaagaaagtttattaaaaatgagtgaattaaaaaagggtgataaaaatcct
108844  atgtataataaacctaaacccgaagcctttctatatgaacaagtaagggataagtctggt
108904  aaaaataacccgatgtatggtaagactaagtctgacgatactttaaaaaagatgatcttt
108964  gtgtatgatgttacacaaaattataaattattaggagtataccctactgttatgtgtgct
109024  cgtatatttaaattgtgtaacaataccttaactaaaagaataaacaataaagaaatacat
109084  aaaggtaactacttgttttgtaaaaaaccgtacgattctgaggaggtatag
;     G-cox1-I7-orf216 ==> end
109135  aagttttttggtttaatgtagtatttaatcaagattaaatactactgtaaaatttagaat
109195  gtaaatattatatttactttatattgacaggttgtaaataaaaaaaatgctacaaggaat
109255  gccgagttgtgaagagaccttaagcaagtttcaattattgctctaaagtagccaaactcc
109315  gggtaaatcctaaagaataagataccaagtagttacctaaaagggtaagctcacggccag
109375  aagtaactactctgggtatggtaaaaagtcttattattaatggtccctttactacctaaa
109435  tattgctgcataaagaaccaacaatatcttcgtaaagggtcctggtcgaaagacaacaat
109495  ggacgttcgcggatctaaatcacctcttaataatgtgtaaaagagcaacgggtagatggt
109555  tactcgccatgtattaggttaaaacctcgaataactcctgatagagaggatagatacatg
109615  gtgtaaggtatactctaatagccgaggaaacgaggcgttatgtattcagcttatacctaa
109675  gtagaacttggtttttcccttagctttagttaaacgcgtggtttgtattaaatccgcttt
109735  ggtgaatttttttctatatggtagaagaatattaa
;     G-cox1-I7 ==> end
;     G-cox1-E8 ==> start
109770  GACATGAAGAATAAGTGATTACCCTGATGCGTTTGCAGGATGAAACTTAATTAGTAGTAT
109830  CGGATCATTGGTATCTGTAGTAGCTACAGCTTTATTTTTACATATAGTTTATTTACAATT
109890  GGTTGAGGGTAAAAGCAGTATTAGATACCCATGATATAAACCGGAGTTTTTTTCAGATTA
109950  TCTACAAATCATATTAAAAAGGGTTTTTGAGTCTATGGAATGAGCTTTAAACAGTCCACC
110010  TAAACCACATCCATTTCTCTCCTTACCTTTAACTAATGATTTGGATGGATATTTTGAGGC
110070  AATGCAGAAAATCCTGGATGTCGTTGCTGCTAATGGGTGAAAACCCTATGACATTATTCA
110130  ATTTAAACAAAATGCCATAGGTATTCACATGTCCGGTCCTCACCAATACCTTGCTTTTAC
110190  GCATTCTGATATATGAAACTATCTAAGTTCTCTAAGTTACTCACCGGATCTTAAAGTTAA
110250  ATACTTTGAAATGGTAAGCTCATGTTTTCACGATATGAGCGCCATTGATCAGTCTAATGT
110310  ATTAAGATCTATTAAGGGAGTTACACAAGTATCAGAAGTCAATAGTAATACGATTGGTAA
110370  CCTGCTTATAAAACCTAAGCTAGATTGTCCAGTTATGTCCCATTTTGTAACTCTGATGGA
110430  GAGAGTGAGCGAACTAAAAGACCCCTCTCAAATTGGAAAAAGAATTATCATGCATATGGG
110490  TGCGGGGGATATCCCAGGGATAGAGGATTACAAAGTAAGGCAGGAATATTGACAATCGGT
110550  ATGAAATAACAGGAGTCAGTAA
;     G-cox1-E8 ==> end
;     G-cox1 ==> end
110572  TAATTCTTTTAAGTAAAAATAGACATGTAGATACAAGATACCTTTAATAGACTCCAAAGT
110632  TGTTTTCATATTGTTTAGAAATCATCTTGAATAGATCTTTGGAGTCTATGGAGTGAGCTG
110692  GCCTTAAAAAAAAAGGATACAGCCCACCTAAGCCTCACCCTTTCATCTCTCTACCTTTAA
110752  TATGTTAGAGCTAGAGATATTTCACTTTGCTACTGCATTGCTAGGTAACATATTTGGTTT
110812  ATTCTTTACTTCCCTTTACATGACTACTGGTTTAACATTGGAGTCTTCTATATATACAGT
110872  TACAACCACTTCTAATATACAATTGGTGGGTAAGATATTTGGTTTATACATTAGTTCCCT
110932  TTACGTTATTACTGATTTCACATTCGAGTCTTCTATATATATAGAAAATGGGGGGTGAGG
110992  GTATTAGTCAATGAAGACTAAGGGTAGATTCTGTAACAGGTATAGAAGTTGGAGTTGCGC
111052  CTCCTATAACGGGACCGTTCATAGGTCCATATGTCTATGGGAATAAATAGGATTTTTAAT
111112  TTAGAATGAACTGAATAAGTTACCTTTACTCCTGGTTTTTTTTACTAGCGTTTGCGTTGC
111172  TACACTTATTAATAATAAAATAAGTAGCCTTATTTTACGCATTAAAACTAAGGCTTTGTT
111232  TACGAAAAAAAGAAGGAGTTCAATATTTTTTCCTTTTCAGGAATTAGTGTCTAAAAAGAG
111292  GATGAATCCAGATAAACATAAATACAAGAGATCTTAGTTTAATATAAAACAAAAAGACAC
111352  AAGTTTTTTTTCACTCCAAAACTAGGTTCAGAAAAAGGACAATTTTCTTACACCTTGAAA
111412  AAAAAAAATGCTACTAGAAAACTATGTCTTTTATTTTGAGTTCAAGTCTCAAAGGTCTCA
111472  GGGTGAAAAAAAAGTCTTTTTTTCACCCGAACTGAAAAAAAAAAACCAGTAGGGTTTTCT
111532  GAACCTAGTTTGCTTATTATTTGTCTAGGTCTAGCTGAGTTCACTAGTATATAATACTAG
111592  ATAATATTAATATAAATGTGCGACGCTTATCTGACCTGCGGACCTATAGAGGGAGTAGTG
111652  GTTTTTTCCAAATCTCGACTTCCTTATATATGCGACGGGCTTTCCTATACCTGACCTATA
111712  GAGGGAGATGTGCAAATGTATAGCTAGTTGAATGGAACCCTCCCTTGAGAGGACACGTGC
111772  TTGGCAGAAATGTTTTGGAATGATGTCTTCAGATCAATGTTGGATAGAACCCCTTTGATA
111832  TTTGGCTTTTAGAGAGGAAAGATAGGGGGTTGCTCGTGTTGGTTGTGAAACTTTCCTGTC
111892  CTGAGAGAGAGAGAGAGAGAGGATGGAGATTGGCTATGTGTTTTTGACACACCCATGAGA
111952  GGACATGTGCTTGGCAGAAATGTTTTGGTATGATGTCTTATGACCAATGTTGGATAGAAC
112012  CCCTTTGATATTTGGTTTTACTGGGGAATGATAGGGTTTTGGTATGATGTATTCAGATCA
112072  ATGTAGGATAGAACCCTTTGGTTTTGTTGTAAAGCAAGGGAAAGCTTTGT
;     G-orf101 <== end
112122  TTACAAGTATTTAATTGGTTGTGTGTTATACCAAACGAGTTTTTTTTCGATTATCTTTAT
112182  TGGAGAGACGGGCGAATATTGTAATAGACTTGTTGGTAGATGTTTTTTGGTAGATGGTTT
112242  GGACATAGCTAGAATTGTTCATATATACACACGTAGCAAATCAAAACCGTATTTAAACGA
112302  CCGTCATAGGCACGAGGTCTTAGGCAACGGGACTGAAATATCCAATCTGTCTAACAAGCC
112362  TTTCGAGCTTGTATGAATGAAATGAATGAAATGAATGAATTCATTTCATTCATTTCATTC
112422  ATTCAT
;     G-orf101 <== start
112428  TGATCTAAATAGGTTTGTGTATATAAATGATTCTAGTTTATAGTTCTTTTGATTTTACAA
112488  TTATATTGGATATGATGAAACGGCTAATGGAATCCTTTACTCTCTATACATCCTTTTTAT
112548  TTTTAAACTGAACGGTCACAAGTCGTCTCCGTACTGCTGAAGAGGTGGGGCATAAAGGTT
112608  ACCCCCACTAGAAACCTTCAGTTTGTTACAGAATATAAGTTGGGGGATAAAAGGCCCTCC
112668  TATTATATTAAAATGGAAGATAAAATGTATGTAGTATGGTAGTTGAAAAAGTTAGTCCTA
112728  ATTTCTGAGTTACCCTATATGAGAACTAGTATGTCAAATGAATTATACAATGTAGAGGGA
112788  AAGTTTTTCCCCTTTTTTATTATAGCATAAGCTGGTGATGAATCAGCTATTGGATTAAGT
112848  ATTTAGTGGCATTTTATAGATTGAGAGGAAGTAATAAAAAAAAAAAAAAA
;     G-orf458 ==> start ;; mfannot: TTG upstream: 112868
112898  ATGAATCCATATTTCAACATTCAAATTAATAAAAAAAATGTTCGTCTTTCTGACGAAGTA
112958  TCCTTTAAAAGAAATGATATTGCTCTTTTACCTGTAAACAACCCTGTTTTAGCTCTTAAC
113018  AGTCCTTGTTTAGATATTTCCCACAAAAAAAAAAAAAACGCTCTTTTATCTATTCATAAA
113078  AAGCTTATAAATCCTGTTTATTTCCTTAGTCCATCAGGGATTTACTCTATTAATAAGATG
113138  AAAACTCGATCTTTTTCTTGCTCTAAACCTAATTATTCATTAGATCATACATCTATTCTA
113198  TTAGATAAATCTAATCCCGAAAGGATTAGCGGGGGATGTATTCCATTATCTTCTTTGCCA
113258  TCTAAAATTGGTTTAAAAAGATATTTTTCTAGCGGACCTTTTCATCCTTGTTCTTGATGA
113318  TATAAAAATTATAGGCTGGAATTAGGGGATAGACATATAAGACGTAAAAGAATGTCGCTT
113378  TCAGATAAGAGAAAAAAGAAAATTCAAATTCAAAATCTTGAATTAGCTAAGATTGAAAGA
113438  GACCTAAGTATTTGAAATCTTAAAGCAGGTCTTTATAGTAGGATACCTATAACTAATTGA
113498  ATAAAGTATAACTATTCTAATAAAGCAATTCCTAAACCTGATTATGTATTTCTTACTAGT
113558  TTTATTGATTTTAATGGAATAACAAGTGTTGATTTGAATATATCTAGTATTCAATATAAT
113618  AAATACTTTTATAGTTTTTATTATGTAAATTTACATTATTATAAACTAAATAAAACTATA
113678  GTGAATAGTAATTATTATTTATATTTAATAAATACTCCAGATAACATATTGAAGTTAAAT
113738  TGTTTTAGGCAGATTAGTTGTTATTATGAAAGAATACATATAGGTACTAGAGATGAATCT
113798  AACTATCCGTTGATGCGTTCTACCGATTATGAATATGAATTATTTTCATTGTATCATGAA
113858  TTAGGTAAAATATTAGTATTAGATTGTCTGAAATATATGTATACTCAATATGTAAAACAT
113918  TGTAAGAATGTAAGTATTACAGGGGAAGCATACAATAAATATACTATACGTGTTAAAGAC
113978  AGAAATTTAGAATTAGATTTATTCTTAAGTTTTACTAAGTTTAAGAATCTTTTAACAAAG
114038  GAGCTTTTTGATCTAGGTACAGGAGATCTAATTAAATATGGTAAAGATATGTATATATTT
114098  ACCCTGTTCAATATTTATTTATTTCATTTTAATTCCAAAAAGCAAAAAGAATATGGATGA
114158  AATCTAGAAATGAAGGTTGAGTGTAAAGCTTTAGTTAATGTTATTAAACCAAATATAGAT
114218  CATTTAGATGATGAATTGTTCATTTCTCAGTATCAACAATACTGACAATGTTTCTAA
;     G-orf458 ==> end
114275  TATGGTAGTAGGTAGAAGTTTAAATAACTGCATAGTGTTAAATCAAAACGATGTATGTAA
114335  TTCATTATTGAACACTAAAGGATTAACTAAGTCTGGCTATACAGGTGTAGTAATAAACTA
114395  TAGGAGTTTTTTCTAGTTCAACTAGTTTTAGGTTACCTCCATCTCCCTTTCACTCTATAT
114455  ATAGGAGTTTGACCAGATATTTTTATAGTCATTTCTTTGTTAATTTTAACCGGGGTTCAC
114515  ATTCACATAACCGATTCTTTTTTCAACCGTCGCGAGTGGGTTTATCCAACTATGAGTTT
;     G-orf112 ==> start ;; mfannot: TTG upstream: 114463
114574  ATGCATAAGATAAATAGATATTTTTATTCCTCTTTATCTTCACCCATTTCCAAGCTTAAT
114634  AATATTTATAAAACTAAGATGTCATTATTGGGTAGTGATTATGCTAATTCCTTATTAAAA
114694  ATTTTAAATGAGCCTTTAAGTATTAAAGATAAGCAAATTAAATTGGAAGATTTCATATTT
114754  GCGGAGTATGAATATAATTTGGTCAAGAGACTTTCCCAAAATAAAAGCTATTCATATGGT
114814  GAAGGTTTATCGATAATTATACACGTTTTAAATAACATGAATGAATACCTAGTAAAGGTT
114874  AAACAGTCTCATAAAATTTTTGGGAGAGGTAAGAAATAG
;     G-orf112 ==> end
114913  AATCATTATATCTTAAATATTTCCAACGATGTCTTAGTTTCAGTAGTCCTATCTAACGTA
114973  CTACCAACTCTTTTCAAATATGAAGATCCTAGAGACCATGAAGTTACTAAGCTATGTGTT
115033  AGAATTGGAAAAAATGTAGTAAATTTCTATCACAGAGAAGAGTTTAAAAAGTAGAATGAA
115093  TATTACAGAATAAGAGATCTTGAAAATAGGAATAGTATGA
;     G-orf232 ==> start ;; mfannot: TTG upstream: 115112
115133  ATGAGCCAGATTTTTCTGAACTTTCATTCAAAAAAAAACCTGATAAATGAAAACCCTTTC
115193  AATAATTATAGATATGTTTATAATATAACAGATTATAAAATCATACCTCGAGGTTTATCC
115253  TATGAAGAGTTCATTCATTTCATAATACCTATAGTCTTAACCGATGAATCAGACTTGCTT
115313  AAATTTGGTTTTGATTTGTTAACATTAGTGTCTGAACAGTCCAATTTATTTACGATAGAG
115373  GAAGATTACGATAAAGAAACTTGTTCTACTTATAGAGCTTTGTTTATTGATTCTAATGCA
115433  AACATCCCATTATTACAACTTGTAACATATGATTATAGTATATTGCCTATGATACACAAA
115493  CCTAATGATTGAGAATGTTCAATGAATGATAAAAATGAATTCATTATTAATAAGGCTGGA
115553  GGATTTTTAAAGCATCCGGAAAAACATATAATTCATAAAACACATAAAAATTCAGGTCAG
115613  ACAGGTTTTGTTTATAGTAAAGTTGTGAATACTATAAATTATTTACAAAAAACGGCGTTT
115673  ATCATCAAAAAGGATGTTTTAAATATATTATTAAAATGTGCCGACGAAGGATCTCTTAAT
115733  ACAATACTCCCTCTAGTATATCATACTGATACTGATAAAGTAAATATATATAGAAAAAAA
115793  AGGAAAGGAAAAGGATTTTACGGATGCTATTATATTTAA
;     G-orf232 ==> end
115832  AAATATATTAAAATACAACAGTCTTGTGTATTACAACAGAAATGTTTTAACTAAAGCTAT
115892  TATTCTTGAAAATTGTGATAATATTTATAATCCTATATTTATAGATGGACGTGGAAGATA
115952  TTATACTTCAACATCGTCATTCTCTTATCAGGGAGGTGATTTATCCAAAGCTTTATTATT
116012  GTTTAGTGAAGGTGTAAAATGAAAGTGGATTGGAAAAAAGGAAGCTTTATGCTGGTAAAT
116072  GTTATGGATATAAACTTTATGGGTGTAACAAGACATCTTCGAATAGTCATATCTTACATT
116132  GAATAAACGAAAAT
;     G-orf258 ==> start ;; mfannot: TTG upstream: 116041
116146  ATGGATTTGATTATAGATATAGATAATAAATTTTGGATGAAAGCTGATGAACCTTTTCAA
116206  GCTTTACCGGTTTATTTAGAACTTAAAAAATATTACGATATGAAGGATAAAGATAAATTT
116266  GTCACACATATTCCTATATATATTGATGCTACTTGTAACGGACTACAACATTTAGCTGCT
116326  ATGACTTCTGAGACCAGTTTGGGTTATTATGTGAATCTATTGAAATCTACTGATGAGGAT
116386  ATACCTCAAGATATTTATACTGAAATGTCCAACTTACTTGTAAATAGTATTAAAACCAAT
116446  GTTGCAGATCCTAAATCTAGATGTGCTGATATTTGATTATCTCTCACACCTGACCGAAAA
116506  TTTATAAAAAGAGCTATTATGACTATACCTTATGGTGTTACGAAAATGGGGGTATGCGAA
116566  CATTTAAAACAAGAACATTTTTCTACCTATTATGGAGAAAAAGCTAAACAGTATTACATT
116626  ATTAAACCTGAATATATAAATGAGTCAGGAAAGTATTATAGATTCACTAATAAAGAAATA
116686  CACCAATTAGCTGATATTATACATGAGATATTGTTTGTGTCATATCCTAATATTAAGGCT
116746  GTAGTGGATTATTTCAAAAATATGAATAGATTTTTAAAAGGATTAGGCTGTAACTTAGGT
116806  ACTGTGTGAAAAACTCCTTCAGGTTTAATAGTTAACCAACGTTATGTGGTATCTAAATCT
116866  ATAGAAATTATTACTCATATTTTAAATAAGACAAAGTCTATATCATTGGAAAAATAG
;     G-orf258 ==> end
116923  GATACTTAGAAAGTAAATTTAACAAGACAGAATTTAAGTATAATACCAAATCTTATTCAT
116983  TCTCTAGACGCAGCTCATGTTACATTGATTATTGATAGATTGATGAATGCTCATAGATAT
117043  ATAAACATTTTAACTATTCATGACTGTTTTGCTACTAACCCTAATTATATTGATGAGTTA
117103  CATTATCACATAAGAATCGCATTTATTACTATTTATTCTGAAAAAAATTATATATTAGAC
117163  TTTCATTCGTTTATTCTAAATCATCTTAAGACTATAGGTTTTATTATTCACGAAGATAAA
117223  GGTATTATTCTTTGAAGTATTAATAACAAGGGGAAAAAAAAAATTAAAACCCTTCAATTC
117283  CTGAGTTTAGCAATGGATTAGACTTAAAAACATTATTACCGCAATAAAAGTATTTCGTTC
117343  ATTAAATATGAAAAAAATATGTCTCATATCTCGGTTATAATGTAATGATCTGAAACGTTA
117403  GGATGATAAATCTTAAAGAATATATTAGACAATTCCACTCTTTCAATATGTGCATTTTCT
117463  GCAGAAAGGTTAAAGCAAAAAAAAAAAACCAGTAGGGTTTTCTCAACCTAGTTTGCTTAT
117523  TATTTGTCTAGGTCTAGGTCTAGGTCTAGGTCTAGGTCTAGGTCTAGCTGAGTTCACTAT
117583  ATAATACTAGATACTATTAATAAACAGTGGTATGATTAGGTGTGTAAAAATCATATTCCA
117643  CCCCGACCTTTTACCTACAAAAACTAGGTAACCCTCGTACTATATAAAATGTTATTGTTC
117703  GACTATATATCCAAAAATTCCACATTTTAAAATAAATATGACTGAATGAACTAACCTAAT
117763  TTAAATGCAATGTCTGGATATAATAATGACTGCAAAAATATTATCTAGTCAGATCGGCGC
117823  AAGACCTTTTCTAGAAAACTTTCTAAGGATGGGTGGAGCAAGTGATTATAATAGGGAGTT
117883  ACTAGAACAATTCTTTGCAGCAAATAATATATTCGCAGATGATATAGTAACACTACCGTA
117943  TATATTCACTTATATACAATATTACAATCTGAACCTACTATCGATGAATAATTAGCCAAT
118003  TCTTATATAATCGATAGTCCACAACCTTGTAAGATAAGTTACTTATAAAACTTCGGATTT
118063  TTCCGATGGTATTCTTCCACTTTATACCCAAAAATCTAACTTTTTCCAATTTAT
;     G-cob ==> start
;     G-cob-E1 ==> start
118117  ATGCGTATTTTAAAAAGTCATCCACTATTAAGATTAGCCAATTCTTATGTCATAGATTCT
118177  CCACAACCCTCTAACATAAGTTACTTATGAAATTTCGGATCTTTACTAGCATTTTGTTTA
118237  GTTATACAAATTATTACAGGTGTTACTTTAGCAATGCACTACAACCCTAGTGTGCTAGAA
118297  GCGTTTAATTCCGTTGAGCAT
;     G-cob-E1 ==> end
;     G-cob-I1 ==> start /group=IB (2.60e-10)
118318  ataacattctcgcaggatgtgttcattaaacaaagctatatgctggaaacccgttgctta
118378  tcttactattttacgagtatatagaaagatatttagggcaatcagcaggataccttaaga
118438  tatataaatatctgaaagtatcctcagagactacacgcttaactattaagaagttttttt
118498  ttttttaagcagttaaagaagattatatagtccaaaaacaatcgatccactgtttatatc
118558  ttttcataggtgtatttatattattattatttgttgcaagtattatctatataagtatat
118618  atacttacctttcttttatttccaatcgaaatttaaaaatacctagactaaatacaggaa
118678  tctcagatacaaataacttaagatgagatgaatctaaatgtaaagtaggttcaaaaaaaa
118738  agaaaacttcttttcttattactttagatcgtggttttgtcaaatttagattcaaaatac
118798  acccagacttagtaagtactaaccgtcaatattcaacactaaacacgagtttagatccac
118858  actggtttacaggatttgccgatgccgaagggtgttttaagataacagttcgaaaacaaa
118918  gtgggtctaccggctgaggagtgtctgcagactttagtttaaatttacacgctaaggatt
118978  tacttttattatacaaaattcaaaactttgtaggtgtaggtagaatacatgcaagtagtg
119038  gaggaaaaactgctagttttactgtatcaagaattgatgatataataaatgtaatcatcc
119098  cgcactttaagcaataccctttacaaagtgctaaaagtattgattttcaattgtgaaatc
119158  agtgtgcagagatgttggctaacaaagaacacttaaatatcttaggattaaataaaatag
119218  ttggtcttaaatctgcccttaatttgggtctttcttaatatataaaattagagtttaagg
119278  atgttattcctatggaaagacctgcatttatggtggatccgaatccacttaatgctaact
119338  gaattagtgggtggtttttttttatttatatataaataaaaaaaaaacccatgaaggaga
119398  tggttcttttcatgtttctatttaatctaagaccggtcaggtaagaatattttacagcat
119458  tggtttaaataggcgtgaattacctttcattgtcaaaatacaagagtacttaggtggtat
119518  aggtaaaatttcacactatgctaaaaataatgtagtacagtttattgttgctgatattaa
119578  aagtcttaatgaaataattaaccctcaatttgatacatatctattatgtggaaataaacg
119638  taccaattatttaatttgaaaggaaatattgttgttagttaattccaaagctcatttaac
119698  aagtgaagggctaaatacgataaagggtctaaaatctaaccttaatcagtgataagtaaa
119758  gaaatattgtaataaatgcagaagcacaatgcaggatagacaaaatcccattttaaagat
119818  tgcatgttaaattactactactaacaccttcatagaagttcttaagaccataaattcaaa
119878  gttaagggtaggtagagttacagaggaattaactaggttcaaaaaaaaaagaaaacttct
119938  ttttttttttacaccttcgctccgctagaaatcgttgttcttttatagtagaaaaatagg
119998  aggatataagaaatgtaatatgtcctctatttaatcaataccctttacaaataaaaaatg
120058  agattttcaagactttcacaaagctgttttgcttaaagatgtcctaaagagaaagttatc
120118  tgatatcgaaatggtaaaaatgagagaaatgaaagatggtatgaactctacctctactag
120178  aaaaatattagtaaatgaaactactgaatctattaaaataaaccctaactggtttatagg
120238  atttttagaaggtgaaggtacttttggtattaaaactccatcttccttatattttcaagt
120298  agcgaccgcttcgcacaaaagaatacgagccaagatagtttaaacgccataactactttt
120358  ttaacagatttaccctctagtgctttacatcatagaaaaatatcatggaatgttacaagt
120418  gctacgaatgtaagaacaggagtagtatctttagtagttagtaatatagatagcttatat
120478  ttttgtctgttaccttttttagattcgtctactatgtatacccgtaaagctatagattac
120538  aaacgcccctccggagaaaaataactttattactaaaaatacaaggttactttcttttgc
120598  cagaaggtaaaaaactatttattacaatatctgacattcttaataaaaggtatagcacgt
120658  ctagtataaacaccgatgaaagtatacaagagatattagagttatcccaagctatattca
120718  tgaaagaccctccttttgacctaaaagctaatataggtcatctagataatgtacgtaagt
120778  gaagtatagctaatagattagaaaatcctatacaagtttatatatatgtaaataataaga
120838  tgatgaaagggtctcctttttctgagcttcatatagtgctgcacatatttcattaggact
120898  aaatccaagtagtaatgcttgtaatagatacatagataccaacaaattatataaaaataa
120958  gtatatttttacatctaaccggatagataatccttagataaattatctaaggattataga
121018  ttgaccttttg
;     G-cob-I1 ==> end
;     G-cob-E2 ==> start
121029  ATTATGCGAGACGTTAACAACGGATGATTAATACGTTACTTACACGCTAATACTGCCTCA
121089  GCTTTCTTCTTCATCGTTTATTTACACATGGGAAGAGGGCTATATTACGGTTCATACAGA
121149  GCACCTAGAACGTTAGTGTGAACTTTAGGTGTAATTATCTTTATATTAATGATAGTTACA
121209  GCCTTCCTGGGTTATGTATTACCT
;     G-cob-E2 ==> end
;     G-cob-I2 ==> start /group=IC2 (2.09e-36)
121233  tgaccagccgatgtaggaaatcgtgtttatagggtataactgccaaattacgggtaactc
121293  ctaaagcttcttataccaagctgtagttgaaaggctattagtggaccaagtaatcactgg
121353  tgtatggtaacaactaagaagattattgaaaaataaatggactatcgcgtatctaaatca
121413  tatattcaatatgtaaaagagcaacgagtagacggtagttaatgtattcattttatacat
121473  ttaaggtgtactctactagatttagaaattcatctttcatcagaatcctttctaaacaaa
121533  tagtaagatttattataaaacatgaatctattatttgcaagataaatctgagttgacgtg
;     G-cob-I2 ==> end
;     G-cob-E3 ==> start
121593  TATGGTCAAATGAGCCTATGGGGT
;     G-cob-E3 ==> end
;     G-cob-I3 ==> start /group=ID (4.19e-29)
121617  ggaagtttatcgatatcatgtacagatttaacatcattcaactgcttagcagtaggggtg
121677  ttaaaataaaaaattt
;     G-cob-I3-orf260 ==> start /note=LAGLIDADG ;; evalue:2.4e-31
121693  atgagtatgtttgttggtctagtagatggggatggttatattgaaataggacctcagaaa
121753  caatataataaatctacattattttcacctaaaactaccattagagcccgtctggttatt
121813  agattacataacagagataaagcttttttaacctatttaacgaaaattctaggggtaggt
121873  tctatttctaacttaacttctattaatcaaacgagattaattttaagtaaaagggattta
121933  caggaagtagtaatacctctgatgaaacaatacaatctacagtttttaaccggtaataga
121993  tcaagacaattcgctttacttaattacataatagacaataaaattatgcattgagaaaac
122053  gtcggctttaatccttgtatacctgtgtacagcttacatgatctgattagtttctctttt
122113  ttctcagattgagtagttggtttcactattgcagaagggtcttttggacacaaatccaat
122173  ggttcagctttctaccaaataaaacaaaaggggctggaaaactatgttttaataaaagcc
122233  atatgtttatccattgccggtagacaagctaaacccataaaggctgacgtttctgattgc
122293  tatcaattgacattgtcatctaaattagatgtgcaaaaagtggtagattttttttcatca
122353  gctgctaattatcctttgtatggttacaaacttgaacaatacaacaaatgaatagtaggg
122413  ttgaaaaaaagtgtccgctatcggggacttattaatatacatgagattaaccatattagc
122473  tag
;     G-cob-I3-orf260 ==> end
122476  aaatactttttattttttattttatgtgatactgttcgccccaaatgtcgggtatttagc
122536  tttttatattttttatctaaaggtaacttcggacaatgtactgtttttttttagtcctac
122596  gctagcatctaatacaggtgcgtcttggttagctatgcataattctttaaagtctaatta
122656  cctagatatagtcatgtattaaatatagtgataatttttactaaaaagactattagtaca
122716  aatttaattccaaaaggtacataatacattggccacactgatgtatacggatcaaatatg
122776  ttggtttagcataaagaccgtcggtagagtaaactatcgctacagactggttcattggtg
122836  ggtggctgaaatgctgcttaatgtacagtcggaatcttttttcattatgtttttataatg
122896  aaacaaaaggctttatcaagtattatattacgatcatcttatttaagatgaagatcaagt
122956  acagggtttgcttgttttaaacatgaaaagcttatttaaaagctataatgagcaaattaa
123016  agatttg
;     G-cob-I3 ==> end
;     G-cob-E4 ==> start
123023  GCAACTGTTATAACTAACTTAGTAAGTGCGGTGCCTTGAATTGGTACTGATATAGTCGAA
123083  TTTCTGTGAGGAGGTTTCAGCGTGAACAACGCTACTTTAAACAGATTTTTTGCACTACAT
123143  TTTGTACTCCCTTTTGTCTTAGCAGCACTAGCTTTAATGCACTTAATAGCATTACATGAC
123203  AGTGCGGGGTCAGGTAACCCTTTAGGTGTGTCAGGTAACTTTGACAGACTACCTTTTGCT
123263  CCTTATTTTATATTTAAAGATTTAATAACTATCTTTTTATTTATACTAGGATTATCTATC
123323  TTTGTTTTCTTCGCACCTAATATTTTAGGTGATAGTGAGAATTACGTGGTAGCTAACCCT
123383  ATGCAAACACCACCTGCCATAGTACCGGAATGATATCTTCTTCCCTTCTATGCTATCTTA
123443  AGATCTATACCTAACAAATTATTAGGTGTTATAGCTATGTTTGCAGCTATAGTGATCTTA
123503  TTAGTTATGCCATTTACTGATTTAAGTAGAAGTAGAGGTATACAATTTAGACCATTAAGT
123563  AAAATAGCTTTCTATATCTTTATAGCTAACTTTTTAATTTTAATGCAGTTAGGTGCTAAA
123623  CATGTTGAATCTCCATTTATTGAGTTTGGACAAATTAGTACAGTGTTATACTTTTCTCAC
123683  TTTGTGATTATCGTACCTCTTGTATCATTAATAGAGAATACTTTGGTGGACTTACATCTT
123743  CATAGTACTTTATCACCTAAAAAGGGTTTTTAA
;     G-cob-E4 ==> end
;     G-cob ==> end
123776  TATCAGAA
;     G-orf197 ==> start
123784  ATGGCAGATAGTAATAGCAAATTATGAATATGTATATATATACTGTTATGATTTATTGTA
123844  CTGCCATTGGCCATTTTCTGTTTATGGGGATGTTATTACGATTATATTAGTTCTAAACCT
123904  GTAATATTGCAGGCTTTTTTATTTATTGCAAGTGTTTTATCTTTTTATCACCATCTTATT
123964  ATGGGAAAAAAAATAGGCAATTTAGATAGGATAGATGACAATTATATAAAGATACACCTT
124024  TATAATCTGATACCTAGCCTTCTAGAGTTCATCAGCTTTATCATAACTATGGGTATTGTG
124084  ACGTATCTTAGAGTAGTATTCTGTGATGAGTGTAATTTATTACCTATATGACTATGAACT
124144  ATAATAGTTGCACATCTTTCTAGATTGGTATCATCCCATTTATTAAATTGGTATAAACCA
124204  AAAGAACATAAGTTGTATAAGAATATAAATGTTCACCAATACTCTAAATATATAATAAAA
124264  TCGTTTCTATCTATTATAACACTGTATTTAAAATATGAACCAATCAGTAAATTTATTATT
124324  GAGATGAATAATTATATTCTAAATACTAATATAATGGTCTGACTAATCTCTTAA
;     G-orf197 ==> end
124378  AAATTTCGATTTTTGTTAAAAGTATTATTACCTTATTCTAAGGTAAACAA
;     G-trnY(gua)_2 ==> start
124428  AGGAAGGTTCCGTTTGCTGGTTGACGGGTTGAGCT!GTA!AGCTCCATAGTTTCGGCTAT
124486  CGAAGGTTCGATTCCTTTTCTTCCTT
;     G-trnY(gua)_2 ==> end
124512  TTTCAATAAAAAAAAAAGACTTCTTTATCTCTTGGGATGCTTAGTGAGCATCCCAAAACA
124572  AACCTATTCCGTTTTCTGAAAAAACCAAAAACGGTTTAGAGAGTTTTTTATACTTATGTA
124632  TAAAAAAGATCAACTTCTAAAGTAAAACCCCTTAACGCAATACCACATATCAAATACATT
124692  AAACATACACGCTGTTTAGAATGCTGAATTAAGGGAATATATACCTTACTCTCCAATTAT
124752  AAAAC
;     G-orf916 ==> start
124757  ATGAAAAAAAACAACAAATTTGAAATTCAAAAAACAAATACAAACGCAATACAGAATACA
124817  AAGATACAAAATAGTATAGTAGAAAAGAATGTATTCTTTTCTATGACTACTCATTTAAAG
124877  ACCCTAAATAATATAAGTCATATTACAAAAGAAAATACTATGCATATTACAAAACAAAAT
124937  ACTATGCATATAACTTTATATAACAAGTATATGACAAATAATATTGGATTCCAAAATATT
124997  AAGCATATACCTTTATCAAAAGAGGTTATGACAAAGAATATTGGCTTTCAAAATCAAATA
125057  AGCAATGTTCCTTTTTCAAGAAACTTATTACTAAATAAAATAAGCAATGTCCCTTTTTCA
125117  ATAAACTTATTACTAAAAACTAGTAAGAAATCCTTTTGAGCGATAAACCTGTCTTTAGTC
125177  TCTAATGTTAACACAAAGAAATTGTGTATAGAGAAGAGAACATTGCGGACATTGATAACT
125237  TTATCGAACTATCAGGTAAAAATAAATTACTCCGATGTATATACCAATATGAATATGCAG
125297  ACTTTTTTATCTATCAGTAGAATAAATAAAAAAGTAGGGCGAAGTGGAGGGAAAAATTAT
125357  TTTCCCTGCTGGTCTGATCCCTATTATTCCAAGTTGGAGAATACAACATGTTTAGCATTA
125417  CAAAAATATACTACACCTCCTGCTAGTGGAGTTTCTATGTGTAATGATATTAGAAAGTCT
125477  TTCCCTAAGGGAAAAGGAATTACCTGCAAATTCTTTACAAGAATAACTCATTATTGTTAT
125537  AGAGATGATATTATAGAGTGGCATATGTATTATACAAATCGTGAGAGTATACTATGTGTA
125597  GCATTAACTACTGTTTTATCATGTTTAGCATTAACTACTACAGGTACTGGTAGCTTAGTA
125657  CATCTCAAAACAAAAAAAGATGGACCTCGTCATTCTTTACGTTCTAAAAGTAATGTTTGT
125717  TTAAGCTTACAATTTTTACAAAAAAGAGCATTTTCTAGCTCAAAAAAATTTCAAATGGAT
125777  AATGGTGATAATAATCCGCCTAATTTTAATAAAAAAGTGGATAAGGGAAAAGGTCGAGCT
125837  ACTGAGGACGGAACATCATCCTATGAAATATCTGAACGAAACAGGCAACAAACTGAACAA
125897  GCGGGTGCGACAGAAAATGAACCATGGATAGCATATGATGGTTCTAGTATAACAACTGAA
125957  CTATTAAACCAACCCCATCTAATGTACGGTGTTAGAGTGGGTACGGATGGTTCTCACCAA
126017  TTTTATGATATAGCATTAATACAAGGTATAATTACATACACTCCCATTTATTCAACAGAC
126077  ATTTCATTATCATCTATTCATGATTTGACTATTGTATACATGAATGAGGAATCTTTTAAT
126137  AACACTTATCTATTATCAGAATTGGCTCCTTATCTTGAAGCCGGAAGTTTAGTACCTAAT
126197  ATAGGTGGCCCCATTACATCAGACCATGAGTTGGCTTATCAAATCGAAATGCAACGTCAA
126257  AGCGATAATAATTTGGACTGAAATACCGTCCGCTATAGACATGAGCGAGGTATCGAAGCT
126317  AATCCATATTTTCATATGTATGCATGAAACTATGGTATACGAAATTTAGACGGAGACGCT
126377  TTGGACGAAGAGATTCATAGAGAAAATAATTCTATAGAAGCACAGCATGATGCTGCTGTA
126437  GCAAGAGTTTCTGAAAATAGAGCCGAAGAATATTATGCTAGTGTGCAAGAAGAATACAAC
126497  GTAGAGCCATTTATAGTAACGGCTGAAGCTGACCGTTGAGGTGACAGCGCTAGCGTATAT
126557  GCAAGACAAATACAGGAAAATATTCGAAATAATGCTTATTTTTATGATGAGCAAGATTTA
126617  CTCTCAGAGCAACTTACTTATGCTGCGGATGCTCTAGAACTTTCGCAAACAGGTGTTGCT
126677  AGAGCAAATAATGAAGCACGGCAGGCCCAATCCTCAGGTATGCAATACGCGGACTTACTT
126737  CTAGAAGCAGCTAGTAGAGCCCAAGTAAGCGCTGACGATCTTTCACAAGCAATTAAGATA
126797  GCTGATGCTCAAGCTGCCGCCGGAAAACTAGCTAGGGAATTAGACAGAAATCCTCCCCGA
126857  GGCTATACTGCCGAAATTTTGGAAATTTTGGAAATATCAATAAAAAAATTACTTTTATTT
126917  ACTAAGAAAAAAGGATGTATATTTACTAAGAACAAAACCACTATTCATAAACCCAATAAA
126977  GCAGGTAAAGATGGTGACAAGCTTTATCCTAATAATGTAAATAAAATAACAAAAGTGAAT
127037  ATAATATTTATATACATTGTTTGTTTTCTTCTTAGTATTCCATATGAATCCATATTACAT
127097  TTAGCGTTGGAAGATCAAATAAGTTATACAATAGAATTTTTATCTTTAGTAGAGAAATAT
127157  TATAGGGATAAATGAAGTATACGATCTAAACCTATCTTTGACGGATCACAACGATCTAAA
127217  AAAGCAAGATCAAATCCACAGAAGAAAAGTGATTCAAACAACCCTTTTTATTCTAAATTT
127277  AGTACATCTAAAAAAAAGAACCCCTTTAACAAAGCAAAAAAATCATCAAGATCTTTTCCT
127337  ACCACATTACCAGGAAAACATATTGAACCTGGATTTCATAAACCATCTACAAAACCAAAA
127397  CCAAATCCAGAATCCACTAAACAGGCTAGTGAGACTTTAAACCCTTATATATCAGATTCT
127457  GAAGAATCTGATGATGACTCGGGTTATGGCTCAGATGTTGATGGTGGCTAG
;     G-orf916 ==> end
127508  AAGAAAAAGAATCCTTCATAAGGTATTATAGATTACGGTCATAAAAGTAAAGGCAAGTAA
127568  ATCCGGGTTTTAGTGATGGGATATTTATAAGAAGATGTAGGAATATTTGCAAAAGAAAAA
127628  AAAATCTGTAAAGGTGATGTAGGTTTCTAGTAGGATGCTTACCTAGTAAGCATCCTAATA
127688  CAAGCCTATTCCGTTTTCTGAAAAAACCAAAAACGGTTTAGAGAGTTTTCTATACAACTT
127748  TTTTTTTTTCTAAGAATTACGGATTTTGCAAAGCTTAGAAAAATCGTAGGAGAAAAAAAA
127808  AAGTAGTATAAAAAAGATCAACCTCTAAAGTAAAACCCCTTAACGCAATACCACATATCA
127868  AATACATTAAACATACACGCTGTTTAGAATGCTGACTTAAGGGAATATATACCTTACTCT
127928  ACTACTATAAAAC
;     G-orf2332 ==> start
127941  ATGAAAAAAAACAACAAATTTGAAATTCAAAAAACAAATACAAACGCAATACAGAACACA
128001  AACATACAAAATAGTATAGTAGAAAAGAATGTATTCTTTTCTATGCCTACTCATTTAAAG
128061  ACTCTAAATAATATAAGTCATATTACAAAACAAAAAACAAATCCTATGCCTTTCTATAAT
128121  AAGGATATGATGTTAGTCCCTTTTCTATCAAACGACAAAGTCCTAAGACATAATCCTGCA
128181  ACCACTTCGGAATGAAATAATAGTAACTACTCCTATATAAAAAGTGAGTTGCAACTCACC
128241  CCTGTAGTAGAACAATCTATACATGAAATTATAAAGCAATATTTTAACTCCAGCCCTAAA
128301  ATTACTGGAATTAAAAATTCTTCTATATTTAGTCATAAATCGATATTGAAAACATATATA
128361  GCAATACCACGTATTAAAACTAGTATTAACAGAGCGAGAATTAACGTATATAAATATGAT
128421  AGACAAAAATTCTATAATATAAATATGCTAAATAAAATACAAACGTTGTGACCCTACATA
128481  GATCTGACTAAGCAGAAAGTAAATAAAAATGCTATAAAGTTGCGCGCAAAAGAGTTAGTT
128541  AGAAACCCTTATGGATTAGAAAAAAAGATTTCTACCAAAAAGTATACTAATGTTAAACCT
128601  AACGGAAAACTAGTTACCTCTAAAAGAACACGACTTTGTAACATTTGGAATGAAAAACCA
128661  ATAAATAGGAATGTTTCATTTCGTTTACATTTGCCTAAAACCCTAGTAAGAGGAATATGA
128721  ACCACTGCTATTCCTAGCCGTAATAGAAATAGTAAGAAAATGATAGCAATCCATAGAAGA
128781  CAAATTTGGCAAGGAGATCTGGAATCGTTTATTGAGACTATAATAGATAAAGCATCGGAA
128841  AAAGCAGGTATAAGTTTATACGATGGTGCACCAACAGAAGGAGATGGTAAAGATCAAGAT
128901  GATGATAACTCTACGGGCGAACCTAGTAAAGGTGATGGTGATGATGATGATGATAATGAT
128961  GATAATGATAGTGATGATGATCCCAATGACCCTTGGAAAAATGAAAATGTTGGAAAAATA
129021  AAAGGTAAAAGCGCTTCAACAGAAGAGGAAGCAAAAAAGCAAGCAGAAGCTAGAGCCCTT
129081  GGTCTTTCAGAAGACTTGACATTAACAGAACATGAGAAAGGGACAAATCCTGACGAAAAG
129141  GGAAATCCTGACGAAGGGACAAATCCTGACGAAAAGGGAAATCCTGACGAAGGGACAAAT
129201  CCTGACGAAAAGGGAAATCCTGACGAAGGGACAAAAGCTGACAAAGTAGAATTATCAGGC
129261  TTGAAAGAAGTTAGGACCAAATGAATACCTAAAAATGGATACTATGTTCCACAAAGGGTC
129321  CAAGTTCCTATAGAAACACCTCAAAATAACCCTGGCGATCCTACACCACCACCAGGCTTT
129381  CATTACCGGCACAGATGGACGGGAATAACTAAGGGGAATGTAAAGCTATATGAAAGGGGA
129441  ATAGTTCGTGATGCCTACGTACCAAATCCAACAGATGAAGATGAAGGGTATGAGAGTGAT
129501  AATCCTAGACGTTTATTTCTAATGCCTAATACTAATACAGTTGCAACCTCTTCTAGTATA
129561  CCTTCAGCTTCTACTGTACAACCTTCTTCTACTGAACAAGGCTCTTCTACAGAACAAGGG
129621  TCTTCAACAGAACAACCCTCTTCTACTGAACAACCCTCTTCTACAGAACAAGTGTATTCT
129681  ACTGAACAAGGCTCTTCAACAGAACAAGGGTCTTCTACTGAACAACCCTCTTCAACAGAA
129741  CAAGGGTCTTCTAATGAACAACCCCCTTCCACTGAACAAGGCTCTTCTACAGAACAAGGG
129801  TCTTCTAATGAACAAGGCTCTTCTAGTGAACAAGGGTCTTCTACAGGTAATAACCCTTTA
129861  TCGAACAACTATACTAATTCTAACCCTGGAAAAGGGCGTAATAATGGTGGTGGTAGCAGA
129921  GGATATAGCACTTGTGCCTTTTCTACTTCTGTTATAAACTCTAGTTTACGTAAAGTGCTA
129981  TCGGTATTCAATAATATGAAAATGAAATCCGCAGTTAAATATAAAAAGCTCTCTACTAGA
130041  CAGTATGTTACACGACCTTGTAATAAAGGAGTAAACAGTTTCTGACCACTAGCAATAGGA
130101  AGAAAAAAAGGGTTTGTTTTTGGATGCAATGCATCCAAAAATCTACACCTTAGCTCTTAT
130161  AGAAAAATACAGAAGAGTGGAAAATACATGGTAAGCCTAAATAGAGGTAAAAGTATATTC
130221  TTTGAACGAAAAAGACAAATTGGCCTCCAAAAGCGTGTTAACCGTGTATGATATAGTAAG
130281  AAAAAAAAAAAAGCTGAAAATAGTATTGCATTCAACATAGTAAGAAAGAATACATTAGGT
130341  TTTGTATTGAGTAAAGTTAAAAACAAGTTTAAACCCTTTAATAAACTATTACAAAAATGC
130401  CAAAAAGAAATTGTGTTAGCAATGGATAAGAAAAAAAAGGCAAGTTTATTTCTAGCTAAC
130461  TATATATATAAGACCTTTTGTATTCCTACTATAGATTATCTTGTTAGTATTCTTAATAAA
130521  TGTACGAATGGTCTTTTTTCTAGTGAAAAATATATTTTGAATGGGGTAATAAAAAAAAAT
130581  AGAAAAAAACGGAACTTTTATAATCATATTATATCCATCCCTAAGATAGGTATTGATATG
130641  TTCGCTGAATATATGTTTAAAAAGATATACTCATCTACATTTTATTTTGCCATATTTTGA
130701  GTATCCTATATTAAATCTAGTTATGTATATTTATCTCGGTTAGTGTATATTATTAAAAAG
130761  AAAATAAGTAAAACTATTGGATTGAATGTTGTAGATTTAAAATACCTGTATTTAGATAGT
130821  AATATAATGGCTAGCGCAATAACTACAAAGTTAAAAGATAGAAACAAAAGAGTTCTTAGG
130881  GTATTAAAAAAAATCTTAGGTCTAATTAAAAAGCCCTATTTTAAGATACACCTATACAAT
130941  AAGAAAAAAACGTTAGAAAAAGTAAATACGGATTACTTGTTCATGGATAAAAAGATGACT
131001  GGGTGGACTAATTGGTGAGATCTATCTAATCTATACAATAAACAGATTTTTGAAAATCCT
131061  AGTGATTATAAACCTCGTCTATTACTTTACCATTTAAAACATAAAACCGTTAGTGGGGTT
131121  AGAGTAGAAGGTTCAGGTAGATTAACAAAAAGATTAACAGCCTCTAGATCTATCTCTAAA
131181  TACAAATATATGGGTAGCTTGCAAAATCTGGAATCTTCTCGTCAAGCTGTATCTACCGTA
131241  ATGCTAAGAGGATTTATGAAATCTAATTTACAGTATAACAATATAAATAGTTATAACCGG
131301  AATGGTGCTTTTGGGGTGAAAGTATCGGTAAGTTCATACTTATATACTTGAGCTTTTTGT
131361  AAACGTAATAAAAGGAATATTACACCCATTTTTCCACTAATACTAAAAAAAAGAACCTTT
131421  ACTTCTTCTTCAAGTAGAAAAAATCTATTATGAGAATTAGTTAAAGGTTGTTTAGGGTTA
131481  GATGGAGACAGTGAAAGCTCTGAAAACGAAGGAACGGAATTAGAAGAGTTGCCAGTGTCC
131541  TCTACTGAACAAGGCTCTTCTAGTAAAAAAGTGACTTCTAGTGAAGGAGTGCCTTCTACT
131601  GAGCCTACAGGAAAAGGTAAACAGCCTGCTAGTTCTTCTAGTGAAGCAGTGCCTTCTACT
131661  GAGCAACCCCCTTATACTGAAGCTACAGGAAAAGGTAAACAGCGTGCTACTTCTGTAACT
131721  TCTGAAGAAGATAGTTCTCATACAGATGGTGATATGGCTATGGGGAAAGAGCTGTCCAAA
131781  AAAGAGGGGCAAGGTAATCCTTGAGAGGAAAATAATCAAGCTGGTCCATCTAAAACTGGT
131841  GTTTCCCCTTATAATAAAGAACCAATGATACCTAGCGATCGACCTTGATTTATAGATAGA
131901  TCTACTTTAGGTAATGTTGACCAAATGGAAGATGAGGAGTTGGAAGAAATAGAGAATAGA
131961  TTTAATAATGCAAGAGAACTAGTCGAGAAAGAAATCGATAAAGTTTTAGCTAATAAAGAC
132021  GAACATACACAAAAAAAATTAGATCGTCTTTGGGGTGAATTAGCAGAACTAACTGACATG
132081  GAGGAGGGATTCATGGATGGTAAGTCTGTAGAGTATGATCACTGAAATACAGACTCAGAA
132141  CGAGAGTCAGAACCAGATTCTGAAAGTTCAGAAAAATCTAACACAGTTGCTGAACCATCT
132201  GCTCAAAAGGCAGATCCAAATGCTAATACAGATAAAGAGGATCGTTCTAATAACAGGGAC
132261  GATTCTGAGCACGGAGATCCTTCTAGTACTACTTCTAAATATATGGGTAGCTTACAATAT
132321  CTGGAACCTACTCGTCAAGCTGTATCTACGATAATGCTAAGAGGATTTATGAAATCTAAT
132381  TTACAATATAACAATATAAATAGTTATAACCGGAATGGTGCTTTTAATGTGAAACTATCA
132441  GTAAGTTCATTCTTTCACACTTCAGCTTTTACCATATCTTGTAAAAGTAATGTTTCCTTT
132501  ACTTCATTACCAGTAAAGAAAGCTTTTAGTACCTCAGTAATCTATCTCCAAAAAAAGGGT
132561  AAAGGTCGCGCGACAGAGGAGCAAGCACTGGCACAAGAAAAAGCCTCAGACGAAGGAAGA
132621  ATTTTAGATTTTACAGAACCAGTAGCTTCTAATATTATTCCAGACACTTCTCCATTGATA
132681  TATATATATAACCGTCCTGTATTTGGGTCGGCTATGAATCCGGACGGTTCTTATAGATAT
132741  TACAATTTAACAGGGTTCAGTGACTCAAGAAAACACTTTGATCCTATACCAACTTGACGG
132801  TTTTTGGACGTAGCAAGAGATGATGATCTGATCATTGATCTAACCATGCATCCGCTATCT
132861  GAAAATACCTTTACTGTTAGAAATCTTGCTTTAAATCAAAGTAATAGATATAATACTAAT
132921  TATATACAATCAGAGGGACACTTTAATCCATTCACTAGGACAAACATTGGATTTCGACAC
132981  CTGCATAATCCAACTATACCTTATAATCCTCAGCCTAATATAAGAGGAGTAAATCGTTCT
133041  GGCTTTCGTAGTGGACCCGGACCTGATTTGTACGATCAGATGAATCCCTTAAGTAATACT
133101  ATATCTGAGGATACTTTTTCTGATAGAAATATAATGGAACAGAACTATGAGAATAGTATT
133161  CAATACGCTCAAAATGTAATGGATATAGCAAGAAATAACTTGTCGACAGGTCATAGTGGG
133221  GGAATGATTAGTCCTGAAACCATAATTCGATGAAAACAGATAGATCTTACTCACATTCAT
133281  CTGTTGTATGAGAGGTATAGATTAAATGCACCCTCTGTGGAGATATTAAAAAAGTATAGA
133341  GCTTTATATGATCGAGAAGTACGTAGATTTGACTTAGATTATAAATTAAGAAAACTCTTT
133401  GAAGAAAAAGCTAAAAATGAACTTTATGATATAAAACTTAAGAAAGAAATAAAAAGGGTG
133461  GATACTTTGAAACAAAATCACAATATATGATTATCTAAAAGGAAGATTATACGTGAAAAA
133521  GAAAACCATGTAATAAATATTAAAAGGCATTCAAGAACTAGCTTACTTGACGAATATCCT
133581  GGAAATAACATTTCTCAAGAGGATACTCACGAAGAAAGAGAAAGGATTAGAATAGACTAT
133641  GGTGACCTTCTATCAAAAGAGTGAAGGAAAATGCATACCTCTTTCTTTGATCCGTACTTA
133701  ACTTCTTTAGAAAAAAACGCGGTATTAGATAGAGGTTTCTCTAATGTCGACCACATAAAG
133761  GAACAGTGAGCTACATATATCTCTTATCGACATACTGAAGGTGCAGATATTTACCGTGAA
133821  CCTAGTATAGGTGCACCAGGTGAAATAGGTATAGATAATTGGTATTACGAATATGAAAAA
133881  AAAAATAACAAAAATGATTTAATAATACAAGGTGGACCATCTAACCTTGGATCATCTCAG
133941  AACTTCTCCACTCAGTCTAATAATAACCAAAATGACTTACAAGAGGAGTCCTCAGAGGAG
134001  TCATCTACTGAGTCAAATAATAACCAAAATGACTTACAAGAGGAGTCCTCAGAGGAGTCA
134061  TCTACTGAGTCAAATAATAACCAAAATGACTTACAAGAGGAGCCCTCAGATCGGGCATCC
134121  ACTGAATCAAATAATAACCAAAATGTGTACTCTGTGTACCATATTACTCCTAATTTGGAT
134181  ACTTCCCCTGTATTCTCTTCTTTATCTAATATGAAAAAAACTAGTAATAGTATTTATAAA
134241  CCAGCAATAAAGCAAGACAATTTATATACTAAAAACAGCAATAATAAACTAGTAGAAATT
134301  ATAATGGAAAACATACCAAGGTTGACTCGATTTATTATAATTAGATGAGTATCAGCGTTA
134361  TATTATCCAGGGATATCACTATTTATTACTCCTGAATATTTAGTATATATTATAGGATTG
134421  ATTACTACTGATTTTGGACTATACATAGAACAATTCATTACAATATGAGAAAATGTCAAA
134481  TCAGGTAAACTAACTATTTTGGGAGATATTCCCTTACCGGACAGTAAAGAATTGGAAAAA
134541  GGAAATAGCAGTAATATACCATCACCTTTAGAAGTAAATAATGAGCCTGCTGTTATAGAA
134601  TCTATTATAAAAAAAGATAGTCTAGAGATAGGAGGAGATTTAACCCAAATTTCAGAAATG
134661  GAACCGGTTGCGCAGGAAGAAAAACCCTATTCATTACCTGGAATGGATAACCCTGAAGAT
134721  CCATTTCCACTAACTTATGAAAATTTATATGAGGATACAAAATCCAAAAGCTTAACCCCA
134781  TCTGAGGCAGAGGCTGAAACAGAAAAGGGATCTCCAAAGTCCTCAGAGGGTGATTCCGTA
134841  AAGGATAGTTCTAATAAAAAAAAAAAGGACGATTACGAAGACGGAAATGGTTCTAGTTCT
134901  AAAAAGCAAAAGTTCAGTTTTACTATAAAAAAAGGGTAG
;     G-orf2332 ==> end
134940  AACAGCTTAATAACAATTTATTATTAATGGATCCAAACATTTTTGTATATGTGGACTTAA
135000  AGTAATAATACCAGGTTTTAGTGATGGAATCTTAATAATAAGATCTATTCATACTTCCTT
135060  TTTTTCATTTTACATTTTTTTTTCTAATCATCCTATTCGCTTACTTTATGCTTTTCTGTT
135120  CCTTTTTACACGCTTATTCTATATAAAAGTAATGAGCGTGTAAAAAGAAAAGTGTAAAGG
135180  TCAACAAATAAAAAAAAAGGGAAACTAGCTCACCAGGTAGAGCAACCGTTATATACTTTT
135240  GCGTAAGCTAAGTAAAACGGTAGGTTAAGTGTTCTAATCACTTTTTCCCTATACTTCCTT
135300  ATTATTAAACTTTGACTAATTTATCTAAAATAAGAAAGGAGATAATACTGATATATGACT
135360  ATTAACTCTTTTTTTAATAAAAAAGAGTTAATAGTCATACATGACTGATATATCCCGGTT
135420  TTATTTTGGTTTCATAATGAATAGTTTATATTCGATATAAAGAGAAACATTTTTAACGGT
135480  TGAAAATACAGATAATTTTAAATA
;     G-orf251 ==> start
135504  ATGCAAATTAAAAAAACGAAGAGTAAATTACATTTTTTTTTTTTCTACTCCATACTAAGT
135564  AAAATAGAATACTTATTTCTATGTTTTTCATATATTTGGCATATCATAGTTATTCCTTTA
135624  AACCTTTTATATTATGACTCTATATACATAGTAGATATCACTTTATGTATATGAAGTTTA
135684  CAATTCACATGATTGTCTGCGTTATCTATAGTGATAACGTCGGTGGGTATATGAAAGTGA
135744  GGAATAGAAAAATGGATTGCTATACAAAAATGGTTCTTCTTACCAAGATATATATCCGGT
135804  AAACCTCTACTAAATAAACCTGATGTACCAGTTGTTATAGTTACTGCATCAGCCTTACCC
135864  ATTAAGGCTGCCTATGATCAAAAAGGAGAAGAGTTAGATAAGTGCGAACATGATGAGCAT
135924  GATAAAAATGCCAAAGTAGATGATCTAGTGTCTAAACGTGATATATTAAAGGCTAAGCAA
135984  GATGAGGAGTTAAATCATAAAGAAATAGCTACAGTACTTGGAAATCCAGCTACTATAACT
136044  CTACATGACGTGAATAGAGCACGTCAAATAGATAATAATGAGGCTCAAATACAAGTTGCG
136104  GACAAATTAGCTGTAGAAGCAATGAATAAAACAGAGAAAGTTGCAGGTGAATATCATGCG
136164  TTAGAAAAAAAATCTAAAGAACAAGGCTATCCGACACATAATGAGGAATATGATGCGACA
136224  CATGATAAGGATGACTCGTCCATTGTTGATGATTAA
;     G-orf251 ==> end
136260  CCCTATGTATATACGTGTATATACAAAGCTTGCTTACAGAGTAACAACTCTAAAGTGAAT
136320  ATATTTCTAATTTATTATCTCTTTTACAATGTCAGCAATAAAACTTCGTTACAGCACTTA
136380  TTGATAACTTTGATACATACAAAAAAGAGAGAAAAAAAAAGTGGATAACTTTGATACATG
136440  TGAAAAATAGGAGAAACTAGCTTCAATGTTGGATAATTCTTTTTCATTTATAATGTTGTA
136500  AGTTACCAACCGGTTGAAAATACTTCTAGATTTCATT
;     G-nad4L ==> start
136537  ATGAATTTATCTTTAATTTTATTTTTAATAGGTATATTAGGTTTCGTTTTAAATAGAAAA
136597  AATATTATATTAATGCTTATTTCGATAGAAATAATGTTATTATCTATCACATTTTTAATA
136657  TTAATAAACTCATTTAGTTTTGACGATATTTTAGGGCAAACTTTTGCCATTTATATTATA
136717  GCAATAGCTGGTGCAGAATCAGCCATAGGATTGGGTATTTTAGTGGCATTTTATAGATTG
136777  AGAGGAAGTATTGCTTTAGATTATAAATAA
;     G-nad4L ==> end
136807  TGTATTTAACTCTAATAATATTACCCTTAATATCATCCATTGCGGCCGGTTTTTTCGGGC
136867  GTAAAATCGGAGTTAGTGGTGCTCAATGAGTAACATGTACTTCTGTTATTATAACAACAT
136927  TACTGGCAATTCTTACTTTTTTTGAAGTAGGATTTAATGGTATACCTGTAACAATGAAAC
136987  TATTCAGATGAATAGATTCTGAATCCCTTAATATATTATGAGGGTTTAATTTTGATTCGT
137047  TAACAGTGTTTAATGCCTTTATATTAAATAAAGGACGTAAAGATGCTGTGTTGGTGAAAA
137107  CCCAACTGTATACGGTGATTTCTGTGAATAAATTAGGTTCTGGTGGCGGTTTTATGGATA
137167  ATAATTTAGGTATGGCTTATCTAAATACTCAATATCAGAAAAGATATCACGTTTCTTCTT
137227  TTTCTTTTTTACAAAAAAGATACTTTTCAATAAAAAGTACTGCTTATACTACACAATCTC
137287  TTTACCCTTTTATACTTGTCGAAAAAAAAAAGGATAGCCTCCTTTTGTGTTGTATACAAC
137347  ACAAAAGTGACTAAAAAAAAATACCTTTTTTAATTTTTTGTAAGTATATAAACGTATTCG
137407  TTCATAAAGGCGACCCCTTCGGACAAAAAGAAATAAAAAAGAATTTTTTTAATTGCTTTT
137467  GCTAGAAGTAGATTTTCTTACATGATTTGTCGGATTTTCGGATGCTGAAGCATGTTTTAG
137527  TATTAATCCTTTAATCCTTTTTTTTTTTTTTTTAAAGGGTAAAAAGATAAAGTTACGATA
137587  TCTAGTTTTTCTTTCATGTATCCTTTTTTTTATAAAAAAAAGGGTAATAGCAC
;     G-orf256 ==> start /note=LAGLIDADG ;; evalue:2.9e-27
137640  TACATAAAGACGATAAGGGGTGTTTTAAAATATATTCATAATAAGTTAGCCATTGGTAAT
137700  GTTCGATTATATAAGAATGAATGTATATTTAATGTTAGAGACAGGAAAGGAATTCAATTC
137760  TTAATTTCTATCTTTGACAAGTACAATCTTAATACTACTAAGTACCTAGATTATTTAGAT
137820  TATAAGAAAGCTTTTCATTTATATATTAATACTCATAGTGAGGGGGCGATAAATAAAAAT
137880  AGAAGTGGGGAATGGATTCAAAATACAATTCTAGAATGAAAGAATAATATGAATACTAAC
137940  CGTTTTAATTATGATCGACCAGAAAACTCTCCCATTGTAATTACGAAAAGCTGACTATTA
138000  GGCTTCATAGAAGGAGACGGATCCTTTTTTGTAACAAGAGATACTTTAACACCACATTTT
138060  TCCATAGAATTAACTGGAGTACAGCTTGACGTTTTACTTAAAATAAATGAATTTTTAGAA
138120  AAGTATCTGGGGTTTGATACATATAGTTTATATAAATTAAAAAACTCTTCCATCATAACA
138180  GTAACAACCAAAAAAGCTAGGTTCGCTTTCCTGAGCTTTGCTTACATAGTAAGCTCAGGA
138240  AAGCTACACCTTTGCTTGAACTTTGCTAGAAAGAATAGTAAAAGTAGCGTAGCTATTACA
138300  GTTAAAAATGTGAGAGTTCTTCATAATTATATGATACCTTATTTAGACGATATGTCATTT
138360  TTAACTAAAAAAGGTAAAGATTTCCATCCGCAGGGGTCGTTTTGTGTTTAA
;     G-orf256 ==> end
138411  A
;     G-orf144 ==> start
138412  ATGATTTGTAGAGTTATGCATAACGGGGCATATAGAAATGAAGAGATAAAAAGAAGAATC
138472  TTAAAGTTATCTTACACAATGAATAATTACCGCTTATCAACTAATACAGCACCAGCCTCA
138532  TCTTTAAGTAAAGATGAAAGAGATAAGCTAGTTTCTGTAGCACCGACTTTCGAACATCTT
138592  TATGATGGTAGAGTAAGAGATATTTACACTGGAAAAACGATTCATCAACAAATCAGTTGT
138652  GTATATGAGATACGTAAATTAGATAGAGAGGTCTTAATGGCAAATACTTTACCAGAAGCT
138712  CCCACTATCATAGGAGTATATCCTGATACTTTGAGTTGATATTTAGATGTGAAAGTCCAA
138772  GATTCTATAGTACATTGAGTTCGACTCAATAACCATGATATTAGAAGAAAAGCTGTTTTT
138832  AACCTATTTGCATAG
;     G-orf144 ==> end
138847  TGATTTCTACTTTTATTTGGCTTAAGTTTTAGTTTTATATCCGTTATTTCGTCTACATCA
138907  TCTGTAATATATGTGAAGTTACTATCATTGGTTTAAGTACTAGTTTCATATACAAGAAAG
138967  GAATGTAGGGGTAAAAAAAAGGGAATGGAAAAAAAAAGAATATTTTTAATTTCTAGCAAG
139027  CAAAAATAC
