# Supplementary material for: Global Characterization of Fungal Mitogenomes: New Insights on Genomic Diversity and Dynamism of Coding Genes and Accessory Elements
Source: Front Microbiol. 2021 Dec 1;12:787283. doi: 10.3389/fmicb.2021.787283 (PMC8672057; doi:10.3389/fmicb.2021.787283)
Supplement: Supplementary File 1 — de novo annotation files of the 685 mitogenomes investigated in this study. Annotation was performed with the Mfannot program. [file Data_Sheet_1.ZIP › Supplementary_FileS1/NC_022162.1_Candida_oxycetoniae_strain_AS2.3656_mitochondrion_complete_genome_mitogenome.mfres]

;; Masterfile modified automatically by mfannot version 1.35
;; on Thu Dec 24 20:40:30 2020 by user pfonseca on host LGCM-PROC
;;    - Gene Totals: 50
;;    - List of genes added:
;;      atp6                 atp8                 atp9                
;;      cob (2 introns)      cox1 (4 introns)     cox2                
;;      cox3                 nad1                 nad2                
;;      nad3                 nad4                 nad4L               
;;      nad5                 nad6                 orf1082             
;;      orf130               orf177               orf310              
;;      orf319               orf379               orf778              
;;      orf797               orf803               orf830              
;;      orf953               rnl                  rns                 
;;      trnA(ugc)            trnC(gca)            trnD(guc)           
;;      trnE(uuc)            trnF(gaa)            trnG(ucc)           
;;      trnH(gug)            trnI(gau)            trnK(uuu)           
;;      trnL(uaa)            trnL(uag)            trnM(cau)           
;;      trnN(guu)            trnP(ugg)            trnQ(uug)           
;;      trnR(acg)            trnR(ucu)            trnS(gcu)           
;;      trnS(uga)            trnT(ugu)            trnV(uac)           
;;      trnW(uca)            trnY(gua)           
;;
;; end mfannot
;;


>NC_022162.1 Candida oxycetoniae strain AS2.3656 mitochondrion complete genome gc=4
     1  GTGTGTACACCACACTGTTTATTAATTTTTTTTAGGTCATTGTAGAAGGAGAGGTTTTCT
    61  CATTCTTATCTCCTTAATGACCCTGAACCATTTTTTGGATAAGTTGTTTAATGTATTTTC
   121  CCCCTCTTTCTTAGTTTGTATCCTTAATTTAATGTTAATTTAATGATAGTTTATAG
; G-orf1082 ==> start ;; contain dpo
   177  ACTATATATATAAATAAAATATATAAAAAT
;;     G-dpo_1 ==> start ;; HMM match pos. 147,1109 score 2.7e-155
   207  AATAATAATAATAATAATAATAATAATAATAATAATACGATGTTTAAGTTCTTAATTAAT
   267  TCAATTCGTTTTGAATATAATAATATTTCTTATAGTTATTTTATAAGAATGTTTACTCAT
   327  AGTAATTTTATGAGTAATAATAATAATAATAGTAATAATAATACTAAATTAGAGATTATT
   387  GATACTAGTTTAAAGTATAGTTTATATTTTAAATTATCTTCTTTTAGTAGAGCTACTCTT
   447  GAAACTGAATTATTAAAGTTAATACCTAGTGATAATCTTAATAGATATTTTAATGTTTCT
   507  TGTGTATTGTATACTGATTTAGGTAATGGTATGGGTGATTCTTTTTATACAGTTAACACT
   567  GAGAGTGTATTAGTTAATATACATAATATTAGTGATGTATATGATACTATCTTTTTAAGT
   627  TTAGATAGTATGGTTGATAATTATGGTTGTGATTATTCTTCATTAGTTAAAGATATTAAA
   687  AATTGTGATAGTTATATAAAGGTTAATTTAAATGAAAATTTAGAAGTAATTAAGTATATA
   747  AATGAGAATTCAATAATAACTAATAATATATCTAATAGTATAAGATCTACTGATTATAAT
   807  AATATTAAAACATCATTTGAACGTAAGAAAATACCTCTTTGTTTTGATATTGGTTCTGTT
   867  AGTAATTTAATAGATAAGTCTAATTTAGGTAATGTATATTCTAGATTCTTAATTAATGCA
   927  TGTAATAATAATTTAATAAATTATGTTATAAATGATAAAAATAAATTGTTAACTGAAATG
   987  AAATCTGTATTTAATAATGAGAATAGTAGTCTATATGAATTTGTATGAAAATTTAATAAT
  1047  ATAGATTCAGTTAGTGGATTATTAGTTTTACCTTGTGTTGATCCTAATAAACATACTATA
  1107  TATGTTTTTAATGTTCGTAATAATGTTGTTGTTATTCGTAATTGTGTATATGATGAATTA
  1167  TTATCAGATAATAGAATAATTAGATCAATTAATAATACTAGTTTAGTAATTGATAAAGGT
  1227  CAATATGTATTCTTAAAAATAGATAATTATCTTACTACTTTCTCTAAATATTTAAAAAAT
  1287  GTTAAAAATGATCTAATTCTTGAGAATGTTAAATATAATAAAATTGCTAAGAAAGGTAGT
  1347  ACACCTAGTATAGGTTCTTTTGATATAGAAACTGCTCGTATAGGTGATGATTATGTTGTT
  1407  ATAGCTCTTGGTTATAGTTGTTTTAATAGTTTTCTAAGATCTTTATATTATAGAGATTAT
  1467  ATTAATGATATAAACTATAATATATTTAGTATTTATAATTATATGATTAGTTCTATTAAA
  1527  CGTATAAATTATAAAGAGATATCAAATATAATGGTAATAGATTGTTTAAGAAAAATGCTT
  1587  ACTGATTATAATGATTATACTTTTTATTGTCATAATTTTGGTAAATTTGATAGTATATAT
  1647  ATATTAAATAGTATATTGATACACAATAAGAATAATCCTTTAGATATATTTAATTGTGAA
  1707  TTTCTATATAGAGATAATATATTAATAAAATTAACAGTAAGTATTAAGATAGATGATAAT
  1767  ATACATAAAATACATTTTCTAGATAGTTATGTATTATTAACTAATTCTTTATCTAAGTTA
  1827  GCTAATGATTTTAATATTAATGAGAGTAAAGGTTACTTTCCTTATTCTTTTGTTAATGAA
  1887  TCTACATTAGATTATGTAGGTACTACACCCTCAATAGAATATTATCCTAATATAAGTAAT
  1947  GATGAATATAATGAAATCTATAAAACTAATTATAGTTTAAAAGATGATTTATTAAATTAT
  2007  TTAAAACAAGATCTTAAGGTCTTATTATTAATAATGGAATGTTTTAGAAATACATTATAT
  2067  GTTTCTTTTCGTATAGATTTAATTAAAAATCCTACTATATCTAGATTATCTTTAAATGTA
  2127  TTTAAACAATTATTTAGTAAAGATTATATGTCTATACCTGAAGTTAATGTACATAATGTT
  2187  TATACGTTTGTTAGTAAAACACTCTTTGGTGGTATAACTACTGTATATAAACCTTATGGT
  2247  AAAGATTTATATTATTATGATATTAATTCTTTTTATCCTTTTTCTGCTCTTAATAAGATG
  2307  CCTGGTAATAGATATACTTTTATAGCTTATAAAACACCTATATTAATAACAGATATAGAA
  2367  AAGTCTATATTTAATTTTGATAATAATATTGGTTATTTTAAAGCTTATGTAGAATCACCT
  2427  TTAGATTTACCTTTTGGTTTATTACCTTATAAAACTGATAATGGTGTATTATATCCTTTA
  2487  GGTAATTTTAATGGTTATTGAACTAGTGTAGAATTGAAATTAGCTTTAGATAATGGTTAT
  2547  AAAATATATATTTATGAAGGTTATGTATTTAATACTATGAATTCTCCATTTACAAATTAT
  2607  GTAAATCATTTCTATATGTTAAAAAGTAGATGTTCTGGTGCTGATAGAGTATTATTTAAA
  2667  TCATTATTAAATAATTTAATAGGTAGATTAGGTATTAAGCATAATCATAAAAGAACATTT
  2727  CTTTTAGATAAACCTATATTTGATTTATTAAGTATAGGTTATAAATTAGAAAATACTCAT
  2787  GAAATTGTAGATTCTTACCTTATAACTAGTAATTTTAGACCTAAAATGTCCAAGATATTA
  2847  GATAATATAGATATTAATAAATATTATAGTGCTAGTAGTGAATGATTAGCTAATAATAAG
  2907  GTAAAAACTAAAACACCTATATATAAGGAATCTTCTGTAATTATGACTTCTATAATTAAT
  2967  TCTTATTCTCGTGTATATCTTAATAAACTTAAACTTCATTTATTAAGTCTAGGTTATACT
  3027  TTATACTATTGTGATACTGATAGTCTTATTATAGATAAGGAATTACCTAGTGAATATGTT
  3087  GGTACTGAGTTAGGTCAATTTAAATTAGAACATACTATTAGTGAAGGTTATTTTATATCT
  3147  GGTAAATTATATCATCTTATTAATAATGATGGTTCTATAAAATCTGTAGCTAAAGGTATC
  3207  ACTGAATCCCTAACTACTAATGATTATAAAGATTTACTTAATAGAATAAATGTCTCTGCT
  3267  GATAAATTATCCTCTATAAGACATTATAGTGAAGGTTATGTAAGTATAGATAATATGAAA
  3327  ATTGTTATTAATCATGATTCTTTTGATAAAAGAAGAAAAATATATATCAATAATATATGA
  3387  TCGGATACTACACCTATAATAATAAAT
;;     G-dpo_1 ==> end
  3414  GAAGAAATATTG
; G-orf1082 ==> end
  3426  TAAATACTTCTATTCTAGATTATTATACTTTATAAAGTAAATTTAAATTTGTATCAATAA
  3486  ATATTGACTAATTATCTAGTCTCTAATATTAGTATGTCATACTAAATATAATTATTCCTA
  3546  TACCCTATTATAGGTAGTAACTTAATTCATACTATATGTATATCTTAACACTATCCTTTG
  3606  TATATATATATATATACCTATTTAATTAAATATATATATATTAATTTCAATGTGATCAAA
  3666  TATGATATTACTACAAGTTAATTTATTCTATCAATAATAAAAACTATTAAAGTATATATT
  3726  AATACTTATTAGAATATGGAAGTTATAATTTATCTGAATATATAATTATCTGTATATTAA
  3786  TCTTTACATTTTATGTATTTCTTATTTATATAACTGTTTACTTAAGTTTAAGCATTGCTT
  3846  AATGAAATAGCAGAGAGATGAGTATTTGAATAATAAGATATAGAATCTATAGGTGAGGTT
  3906  ATATTTTATAATAAATTATTATTGCCCCCCCCTTATAAATAAGGGGGAATATATATATT
;     G-trnV(uac) ==> start
  3965  AAGTAATTCGATTAATGGTAAATCAAGGATTT!TAC!ACATCTTAGCTAATGGTTCAATT
  4023  CCATTATTACTTA
;     G-trnV(uac) ==> end
  4036  TATACTAAACTAGTACTAAATTATACTATATTATACTATATTAGACTCTATTATTACTAA
  4096  ACTATAGTAGACTATACTAGATTATACTATTACTATTACTAAACTATACTAAACTATA
;     G-trnP(ugg) ==> start
  4154  CTTGCTGTAACGTAGTGGTAACGTGCCTATAT!TGG!GTGTAGGAAATCAAAGGTTCAAA
  4212  TCCTTTCAGCTTGA
;     G-trnP(ugg) ==> end
  4226  TATATATAATCTATGTCCCCCTCCTTCGGCTATCTATATTTGATATATTTCAATACTTTT
  4286  AGATAATCTAATCTATAGAAGTTATATTAATTAAGTTTGATATAATATATATTTAGTA
;     G-trnR(ucu) ==> start
  4344  TGACTTATAATTTAATGGTAGAATTCTATACT!TCT!AATATAATAATTCAGGTTCGAAT
  4402  CCTGATAAGTCAA
;     G-trnR(ucu) ==> end
  4415  TAATTATTGATATAATAGTTTATA
;     G-trnW(uca) ==> start
  4439  AAGGGTATAGCTTAATGGTAGAGCAGGTGTCT!TCA!ACATACTTAGTAGTAGTTCAATT
  4497  CTACTTACCCTTG
;     G-trnW(uca) ==> end
  4510  TTATTATTGCCTTCTTTACGCCCCTTCTTTTTCCAAAGGAGAACTAAGCGCTGAAATATA
  4570  TATAGTATCTATATTT
;     G-trnF(gaa) ==> start
  4586  GCCTTTGTAGCTTAAATGGTAGAGCAATCGCTT!GAA!GCGCGATCTGTCTGAGTTCGAT
  4644  TCTCAGCGTAGGCA
;     G-trnF(gaa) ==> end
  4658  TTGTTAATATTTCCATGTTATATATATTAACTATAATATTTCCATATATATATAATTTAA
  4718  GAATTATAAAGACTATATTAATAGTTTCTGTAAAAGCGTAATATATTGTATTATATCATA
  4778  TCATAT
;     G-trnC(gca) ==> start
  4784  CGTTGTGACTAAAGGTTAGACTGTCAATT!GCA!ACTTGATATAATAGGGTTCGAATCCC
  4842  TACACAATGT
;     G-trnC(gca) ==> end
  4852  ACTCTATATCTAAGTCTATATATATATGTATACTTCAATCATAATCTATATTCGCCCCCC
  4912  CTCCTTCGGACTGAAATATTAATACTATAATAGTTAGATAATCTATAATATGGCTAATAA
  4972  TATTAGAGTATAGAGATAATAATGATATTTATGTATAAATTACAATAATAAGGTTTGAAT
  5032  CCTTATATCTCATAATATTTTTATTAATCATTTTTATAAAAGGAAGTGACAAATTAAAAG
  5092  TTTATATTCATTGAATTAATTTTCATATTTACATCGATTTGTAGCTCCCCCCTTCTATTG
  5152  AGTCTATTGAGTCTATTGAGGGGTGACTATATATTACTTATAAAAGTAATTATTACGATT
  5212  AATTAATTAACAAATTATATATTT
;     G-cob ==> start
;     G-cob-E1 ==> start
  5236  ATGCCTTTACGTAAAAGCAATGCGTATTTATCGTTAGTGAACAGTTATTTAATAGACAGT
  5296  CCACAACCTAGCAGTATTAATTACTGATGAAATGTAGGAAGTTTATTAGGTTTATGTTTA
  5356  GTTATACAAATACTTAGTGGATTATTTCTTGCAATGCATTATTCGTCAAATACTTCATTA
  5416  GCATTTGATTCAGTTGAACACATTATGAGAGA
;     G-cob-E1 ==> end
;     G-cob-I1 ==> start /group=II (1.31e-15)
  5448  g
;     G-cob-I1-orf803 ==> start /first_aa=C
  5449  tgcgcctctgtgtcgagcgtcgaaagcattgcgtctacaatgcctattattgtaggttta
  5509  tatcatatggtatgaataatagcctccaagtactacgacttcggtaagtccaataaactc
  5569  gaggaatggatagcagtatgggaacaggttatacagtctgtatttgaacagataatagat
  5629  aacctcaggggattcatctatggttacgttaagaaacttgatacgtataagtggaatact
  5689  catagtcaggtagtcctaattggaatatgacggctattttgcataaaagctattataaat
  5749  gtctctcattatattagttacctatattatgcacactgctgtaaatcaacagttgatact
  5809  ttggaatcagatacgcaaggacctacggatgaaaagacattaaaatcagacgactcggaa
  5869  cttagggaattaaccgccaccgacaatagtaatattgacgagcggaatcagagtcctcgt
  5929  agtagtaatgatattgataatgataacattgcgaagggggacagtgaattgtgaacattg
  5989  atgaaaccttccaataatcagcatgaaagcggtaaaaacccttcaagaaagcctgtgcgt
  6049  aaaacacgtccagtcctgattgtagaagttagtaagaaattgaagaaatatgttagtaaa
  6109  gatggtaaatattttaatattaatgagttaatcggtgatccttactttttaatagcttgt
  6169  tatgaggaaatcaaaggtaaatcaggaaatatgacaaaaggtatagataattatactctc
  6229  gatggtattaatgggaaatgattcattaaaacagccatgaaactcaagaagggtacgtat
  6289  aaatttaaccctgctagattggtggaaatacctaagagtaacgggaaaactagaactctt
  6349  agtattacatctcctagtgataaaatagtacagaaagcatttgctgttatactagaagcc
  6409  atatatgaacccctatttaaatcatcttcttatggttttagacctaaactaggtgtacat
  6469  gatgctctacatacagtgaaacttcaaggagcagcatatagttgagtcattcaaggtgtc
  6529  atctctaaatgttttgattctattcctcattatattattagaagagaaataaataaaact
  6589  attgcttgtcccaatacgaaggcttttattaataaactaattgcttatccttatgttgat
  6649  aaggctggtaacactttcaaaactcaaattggtgttcctcagggaacagtttgtagccct
  6709  gtaattgctaatattgtgttacacttattagaccaatacatggaagattatgctacctct
  6769  ttctataaaggtaaattacgtaagcacaaccctgtttacattaacttacaatatttaaga
  6829  aagaaagctttagataataaggactataaattagctattaagtaccttgtacagatgaga
  6889  cgtattccaggttatgttcctatggaccctaactttagacgtttactctatattagatat
  6949  gtagatgattttataatattagtgataggtagcatgaaagaatgtgataaaatccgtgat
  7009  gacgttacagacttcttactttccaaatgtggtataactcttaataaagataaaactact
  7069  atatcatctactaagaagcatttctatttcttaggtgcatatatagtgaataaagactat
  7129  gtggtctatgacaagggtcttaaaatatgaaagaaaggccacatcagatcactagttaaa
  7189  gcacccattagtgcattagaggatatacttattacaaatggtctacttaaacgtaatagg
  7249  ttaggaaaactctttcccaaaggtcgtactaacctgttcactgctagtaattatgacata
  7309  ataagttgatataatagtaaagtaaatggaatactcagcttttattcatttgcatctaat
  7369  tttcctaaacttagtactatcatctgatatctgaaggcttcatgtgctttaactcttgct
  7429  aataagtataagttaaagacgatggctaaggccttttccaaatttggtaaaaaccttaca
  7489  gatcctaatactcgtatatcctttagacaaccttctaactttaaagttactaacaagtat
  7549  caattaggtaaacctattaacttatctaatcttgaaagaactattaattcctcttgatca
  7609  tctaaacttactgatacttcatttgatatggcatgctgtatatgtggtgttacctctaat
  7669  attgaaatgcatcattttcggaagatcgccaatattaaagctaatctacggtttaatggt
  7729  tataaatatagtaaactaattagtgacataaatcgtaaacaagtaccactatgcgtatat
  7789  catcacgatttacttcatgcaggtaaattaagccgttgagaatacagtagaatagttgaa
  7849  tacaagaaataa
;     G-cob-I1-orf803 ==> end
  7861  taaatttatacatattattatgaatataatcattagattaatagttgacatttatcctct
  7921  ttctaataatattagcaaatcatggagagccgtatgatgggaaactatcacgtacggttc
  7981  ggagagcagttcgaataggctgactctat
;     G-cob-I1 ==> end
;     G-cob-E2 ==> start
  8010  TGTTAATGCTGGTTGATTAATAAGGTATATTCACGCCAACGGTGCTAGTTTCTTCTTTAT
  8070  CTGTATGTATTTACATATAGGTAAAGCTTTATATTATGGTAGTTATCGTCAACCTAGAGT
  8130  TTTATTATGAACTATAGGTGTAATTATCTTAATATTAACTATGGCTACTGCATTTATGGG
  8190  TTATTGTTTAGTCTATGGTCAAATGAGTTTATGAGGTAGTACTGTAATAACTAATTTATT
  8250  ATCAGCTATACCTTTTGTCGGTAATGATATTGTACCATTTATATGAGGTGGTTTTAGTGT
  8310  AGGTAATCCAACTATACAACGTTTCTTTGCTTTACATTTCTTATTACCATTTATATTAGC
  8370  TGCATTAGTTTGTATGCATTTAATGGCATTACATGTACATGGATCATCTAATCCACTAGG
  8430  TATAACAGGGAATGTAGATAGAATACCTATGCATCCATATTTTATATTTAAA
;     G-cob-E2 ==> end
;     G-cob-I2 ==> start /group=II (1.24e-10)
;     G-cob-I2-orf797 ==> start /first_aa=V
  8482  gtgcgccgttgtggtatttttattaagttgttacagagcaacaagtattccgtaaatata
  8542  cttacaccactacacttaagtattatgtgaaaacatatattgaacatagcatgtgtagaa
  8602  aagggtcaaatattgtatatgatagaaattacaataaactcaggtgaaatatctaagatc
  8662  aggattatactattcaaacatcaattaccaatgctctctaataaaggagatcgtcatgct
  8722  atcaataggacgttaatttattatactgaaactggccttgaaggttttggtaatacggag
  8782  ataaattcatattgtggtaatactacaattaaggtaatgagtgatggatctaaggatata
  8842  ttctgaaataaatatataactacgggattcgcttcatctagtaatagatatgcgaacaga
  8902  ggtctcatagtagttgattcattattgaaatataatagaagtaatattctatgaaacaga
  8962  ttaatatctgctcagcaaaggggaccagtgtatatatctgataattattgtcagaatcta
  9022  agaatgtacagtacaagaacaggaagttcaataaatgtactgaataaattagatagtctt
  9082  aaaactagatcaaaagataatcctaatagtattattgatcgtcctttatatgatactttc
  9142  atactgaataaagatcttttaaaaatagcttgtgataatttaaattatttccgcgctccg
  9202  aatccttcgattcggaggggggcaaaatataatatgaatacttctcaatttaattctatt
  9262  actttaaatagtatatctgaaaaaagattagataaaataatctataaacttagaaataat
  9322  agttttcaatttagtttagttaaacgagaaatgatatctaatactaaattaaattcaata
  9382  tatttaggttcacctgaagataaaatagtacaagaagtaatacgtatggtattagaagct
  9442  atatatgaacctatatttttagatgtatctcatggatttcgtccaaaaagaaattgtcat
  9502  acagctttaaaaaatatatttacttcttttaaaggttgtacatgatgaattaagtgagat
  9562  attaaatcttgtatagataatatatctcatgataaattaattaatatattgtctaataag
  9622  attagtgataaacgttttattgaattaatacgtaaatcattaaattctggatatttatat
  9682  caatatagacgtaaaacagatattattaattctactcaaggttctataattagtcctata
  9742  ttagctaatatatacctacatcaattagatatatttataataaatttaaaaaataaattt
  9802  gactataaaggtttatatactaaatatgataataattataatagtagtaatatacataga
  9862  ttacataatactgtaaagttaagaaaacatgtaattaaggatgagtttaatcataaactt
  9922  caatatattagatatcttgatgattgaattgtagctataaatggttcttattctataact
  9982  aaaagtattttaaatcaaattagtttattttgtttaaatgaattaggtataactatatca
 10042  aatactaaaataactaatacttataaagagtctattttgtttttaggtacttatattaaa
 10102  cattctactactagtacttatcataaaactggtaagtatttacaacgtagttcagatttc
 10162  ttaatatttaatgcacctatggatcttattaaatctaaattaattaatactggattctta
 10222  gctatgaaagatcataaacatgtaggtattagtagagtatcttgaattagtttaaaacct
 10282  caacaaataatatatttagctaatagtgtgattaaaggttatataaattattatactttt
 10342  gtacataatagaagtactatagttacttatattttctatattattaaagatgttgtactt
 10402  cgtactttagctcataaatatagtttaactacaagaactaaagtttatagtaaattcgga
 10462  tctaatattcaaatatttgattataatattcgtaataatgataatactcctaaagtattg
 10522  gctacattatttaatcctattaataatttccgtactccaaaggctaaattaaatttatga
 10582  aataataattataatactaatatacctgcactatattctaataatatatctttaactact
 10642  attatgaaagctaaatgtttagtttgtttaagtgattataaagtaaatatgtatcatatg
 10702  atgaaggatcttaaacctatcaagggtacttttgataatttaatagttaaatcaaaatgt
 10762  aaacaagtgcctctttgtataaattgtcacttaaagtatcatactgataatcttactatt
 10822  ccttgtcaattatgcccccctccgaaggattcggaggggagcgcagaatattaa
;     G-cob-I2-orf797 ==> end
 10876  gaaaattaagaatattgataatcttgataatattaaggaatatatatctaagactgaata
 10936  aatatatacatggaaagccggatgatgggaaactatcacgtccggtttggtgacgagtat
 10996  tgacaaccctacctaataatagattactatttttaaagggattaatgcttagttcaat
;     G-cob-I2 ==> end
;     G-cob-E3 ==> start
 11054  GATCTTATAACTGTATTTGTATTCTTAATTATATTCTCATTATTTGTATTCTATTCACCT
 11114  AATACTCTTAATCATCCTGATAATTATATACCTGCTAACTCTATGGTTACTCCTCCATCT
 11174  ATTGTTCCTGAATGATACCTATTACCTTTCTATGCTATTCTTAGATCTATACCTGATAAA
 11234  TTAGGTGGGGTTATTACTATGTTTGGTGCTTTATTAATCTTATTAGTTTTACCTTATACT
 11294  GATAGATCTGTTATTAGGGGTAACTCTTTTAAAGTTTTATCTAAAGTAATGTACTTTATT
 11354  TTTATATTTAACTTTATATTATTAGGTAACTTAGGACAATTACATGTAGAAGTTCCATTT
 11414  ATATTCCTAGGTCAAGTAGCTACTGCTTTCTACTTTGCATACTACTTAATTATAGTTCCT
 11474  GGTATCTCTATACTAGAAAATATACTATTCTATCTAGGTGTTAATCGTTAA
;     G-cob-E3 ==> end
;     G-cob ==> end
 11525  AATATTCATTATTATTTATTCCTTTATATTATTAAATATATATCTTACTATACCAATAGA
 11585  TAGCTCCCTAAAGAAGGGGGCAATAAGTAAGTAAGTAAGTAAGTTGTAAATATTAATAGA
 11645  TTTATTTGTTGAATTATATAAACTCTTTAATCATATATATTACCATAATAATATAAGGTT
 11705  TATCTATAATAAAAGAAATAGAGTACTAATACTTATATTTTTCAGTAGGTAGCTCCGAAG
 11765  GAGGGGGGCAATACTATAAAGCTGAATAATATAGTACTTTTATAGATAGTATATATATAT
 11825  GTACATTAATATAGTTCAGCCGATAGCTCCCCTCCGAATTGATTCGGAGGGGGCAATAAT
 11885  ATATCTATAGGAAATTAATTATTTATTATATTAGATTATTATAGGAGATTATAAAT
;     G-trnG(ucc) ==> start
 11941  ACGATAGTAAGTTAATGGTAAACTCAAGCACT!TCC!AATGCTTCAATGCGTGTTCGAAT
 11999  CACGTCCATCGTA
;     G-trnG(ucc) ==> end
 12012  ATTTATTATTATTATTAAGTTATATTATATATTTTATTTTA
;     G-trnK(uuu) ==> start
 12053  GGGAATGTCGTCTAGTGGTTAAGACCTTATCTT!TTT!AAGTTAATTACATAGGTTCAAA
 12111  TCCTATCTTTCCTA
;     G-trnK(uuu) ==> end
 12125  CTAAACAATACATATCGTATATAAATATATTAAATAAATAAATATT
;     G-cox3 ==> start
 12171  ATGACAAATAGTGTTAGAGGATATTTACAATTACATCCTTTCCATTTAGTTGGTCCTTCA
 12231  CCTTGACCTGTATTCACTGCTTTTAGTTTAATGGACTTAGCTTTAAGTTTAGGTCTTACT
 12291  TCTCATGGTTATATCGCTAGTAATATCGCTATTATATTAAGTATAATAAGTGTATTATAT
 12351  AGTATGACTTTATGATTTAAAGATATTATAGCTGAAAGTACTTATTTAGGTGATCATACT
 12411  ATAGCTGTTAAAAGAGGTTTAAATCAAGGTTTCTTATTATTTGTAGTTAGTGAAATATTA
 12471  ATCTTTGCTTCTTTATTCTGAGCTTATTTACATTCTGCTTTAAATCCTACTATGGATATT
 12531  GGTATGTCTTGACCTCCTTTAGGTATCGATGTTATCTCTCCTGCTGAATTACCTTTATTA
 12591  AATACTATTATTTTATTAGCTTCTGGGGTTACTGTTACTTATGCTCATCATGCTTTAATT
 12651  AATGGTAATAGAACTAATACTTTATATGGTTTTATATATACTACTATATTAATAGCTTTA
 12711  TTTGTAGGTTTCCAATTCTTAGAATATAGATATGCTGGATTTACTATATCTGATGGTGTA
 12771  TATGGTTCAACTTTCTATTCTTTAACTGGTTTACATGGTTTACATATGATTATGCTAACT
 12831  ATTATGTTAATTATATGTACTTATAGAGTATATGATTATGATTTTACTGATAATAGTCAT
 12891  GTAGGTGCAGAAACTACAATATTATATTTACATGTATTAGATGTAATATGATTATTTATC
 12951  TATATAATAGTATACTGATGAGGTTCATAA
;     G-cox3 ==> end
 12981  ATATATTCAATATTATACTTATATATATTATTCATTATATAAAATATACATAATATGTAT
 13041  TATATCTATAAAACTTAAAATAATTATATTATAAAATAAATATAA
;     G-trnL(uaa) ==> start
 13086  ACGATTATGATGAAATGGTAGACATATGACACT!TAA!GATGTCAGGGCATTAGCCATGA
 13144  AGGTTCGAGTCCTTCTAATCGTA
;     G-trnL(uaa) ==> end
;     G-trnY(gua) ==> start
 13167  GAGATAGTTCTAATGTTGGTAATTAGAGTTATATT!GTA!GCTATAATGCGTAAAGCTAC
 13225  GACTGTTCGATTCAGTCCTATCTCA
;     G-trnY(gua) ==> end
 13250  ATATTATTAATACCTTACATAAAAGATATGTATTAATATTCAACCATATATATATATATA
 13310  TAAAATATATAAAATATATTAATACTTTAACTGAAAGGTAGGGAAATAAGTTAAGAATTA
 13370  GTTTTCTAGCCCCCCTCCGAATCGAAGGATTCGGAGGGGAGCGATCGGCGGAAATAA
;     G-trnH(gug) ==> start
 13427  GGTAGCTATAATTTAAAGGTAAAATAGTCGTAT!GTG!GAGTGACGTATCTGAGTTCAAT
 13485  TCTCAGTAGTTACC
;     G-trnH(gug) ==> end
 13499  CTTATATC
;     G-trnT(ugu) ==> start
 13507  GTCTTATTAGCTTAATTAGGTGGAGCAGTCGTTT!TGT!AATCGACAGGCTATAGGTTCG
 13565  ATTCCTATATAAGACA
;     G-trnT(ugu) ==> end
 13581  TTCTATATATACTATCTAATACATTATTGCACCCCCTCCGAAGGAGGGGAGCCCAGAAGT
 13641  AATTAGAATAAATATACTCTATAATAATTTCAGCAATAAATATATGAAATATTATAATAA
 13701  TAATATATATATATAAATAAAATATATATTT
;     G-trnE(uuc) ==> start
 13732  GACCATATGATCTAATGGTTATGATAGGACTTC!TTC!GTAGTCTTTATATGAGTTCAAA
 13790  TCTCATTATGGTTA
;     G-trnE(uuc) ==> end
 13804  ATAATTAATTAATAATCACACTCATTATAGATAATCTATTTCCCCCAATTGATAGCTCCC
 13864  CTCCGAATTATTCGGAGGGGGCGATATAATATATATAATCTATAAACTATAGATATTATA
 13924  ATGTATAAACTATTAAAATAATAAGTATTATGTACTATTAAACTTTCTGTGTTACGAAGG
 13984  ATTCGATTCGATTCGATTCGATTCGATTCGGAGGGGATATAATAATTTCAGTATAAAAAT
 14044  CTATTAAATTAGGCTATCTAATTGGTAATATTCTATAAATTATTATTATAACTTGAAGTC
 14104  AAACATATAATTTTTGTCAAAGATAAATAACCTGTATTCAAAGATATTCTATTTCACGCT
 14164  CCCCTCCTTCCAGATTCGATTCGTAAAGAAGGGGATATATAGTTTTAATTAATTAAATTG
 14224  ATTACAAGATTATATTGTAACTATATTAGTTATTTCAGCACTCCCCCCCAAAGGGGGGGG
 14284  ACTATTGAATAGAGACCTTTTAATTGAAGGTATAGATTATTACTTATTCAAATATTTCCT
 14344  TCAAAGGAGCGATATGTTTATATTATTATCCAGTATAGATATAAATTACAAATAATAATA
 14404  TTTAGACTATTATTGAGTATAGGTATACTATTATCCAGTATAGGTATATTATTATCGAGT
 14464  ATAGATATAGTTTACAAATATATAATTATTAGACTTGTATTATTGAATATAATTATCTAA
 14524  TATATATAATTGTACAT
;; mfannot: G-nad4L ==> start Def by similarity
 14541  AATTATAAAATAATAAATAATAAA
;     G-nad4L ==> start
 14565  ATGATAGCTATATTATCTATACTATTAATATTTTATATGAGTAAAAATAATTTAATAACG
 14625  TTATTAATAGCTATAGAAATCTTATTATTAATGGTAACTATTAAAATAATCTATATAGGT
 14685  AATCTATATGATGATATATATGCTACTATATTTGGTATAGTAATCATATTGTTAGCCGGT
 14745  GCTGAATCAGCTATAGGTTTAAGTATATTAGTATCTTATTATAAATTAAGAGGTAAAATA
 14805  GTACAAAGTATTTA
;     G-nad5 ==> start
 14819  A
;     G-nad4L ==> end
 14820  TGTTAAATTATATATATTATATATGAGAAGAACCAGTTTATATTACTTTAGGTAATTGAT
 14880  TTAATGTAGGTGATATATGTGTTCCTTATGGTTTATCTTTAGATTCTTTAGCTTTGACTG
 14940  TAATCATACCTGTGGGTATAGTAACTATAGCTGTATTAATCTATGCTATAGAATATATGT
 15000  CTCATGATCCTAATCGTAATGTATTCTTAATAATATTAAGTGTATTTGCATTATTTATGA
 15060  CTATATTAATTATTAGTGATAATTATATTATGTTATTTATAGGTTGAGAATTTGTTGGTG
 15120  TTATTTCTTATTTATTAATATCTTTTTGATCTACTCGTATTGCTGCTATGAAAGCTGCTT
 15180  TATCAGCTATATTACTTAATAGAATGGGTGATACCTTCTTTATGTTAGTTTTAGGTATAT
 15240  TATTATCTTATTTTCATGCTATTGATTTTGAAACTATTGCTTTATCTACACCGTATACTA
 15300  ATACATTTTTATTAAATATAATTAGTTTATTATTATTAATGGCTGCTACAGCTAAAAGTG
 15360  CTCAATTAGGTTTACATTCATGATTACTTCTTGCTATGGAAGGTCCTACTCCTGTTAGTG
 15420  CTCTATTACATGCTGCTACTATGGTATGTGCTGGTGTATATTTACTTGCTAGATCTTACT
 15480  TTATATTAGAATATTCTCCTAGTATATTATTAATAATATGTTGATTAGGTGGTATAACTA
 15540  CTTTAGTTAGTGGTTTAATAGCTATATTAACTAATGATATTAAAAAAGTAATAGCTTTAT
 15600  CAACTATGTCACAATTAAGTATAATGATATTAGCTATAGGTATTAGTAGTTATGATTTAG
 15660  CTATATATCATCTATATTGTCATGCTTTCTTTAAAGCTTTATTATTTATGGGTGCTGGAT
 15720  CTATAATACATAGTTATGTATCTGAAACTCAAGATATGCGTAAATATGGTGGTTTAATTA
 15780  ACTATTTACCTATGAGTTATACTGCTATATTAATAGCTTCATTATCTTTAATGGCTATAC
 15840  CAGGTCTTTCAGGTTATTACTCTAAAGATATTATAATAGAATCTTTATATGGTACTTATA
 15900  CTTGTAGTGGATATATACTATATTATCTAGCTGTTTCTTCAGCTACTCTTACTAGTATTT
 15960  ACTCTATAAGAGTTTTATATCTTACTTTTTATAATATACCTAATAGTAATAAAAATAGTT
 16020  ATAAATATATACATGAGAACTTTAAAATTATAATACCTATGTTATTATTAATTATATACA
 16080  GTATATATTTAGGTTATAATAGAGATTCAGTTATAGGACATATGGCATACTCATTACCAT
 16140  CAAATAATAATTTTATAGATACAGAATTTACATTACCTTTTTATATTAAGTTATTACCTT
 16200  TAATAGCAGGTTTATCATTATCAATATTATTAGTTTATATATATGAATATACTTATAGTT
 16260  TATATAGAATAGAAATATATAATTATTTCCGTAATAAATTATATTATGAACAATTATTAA
 16320  ATAATTTAATTATACGTAAAGTATTACATATTGGTGGTTTATTAAATAATTATACTGATA
 16380  ATGGATTATTACGTACTTTAGGTTCTACTGGTATAAGCAGAGGTGTACTTTATATTAATA
 16440  TATGAATAATATTAAATCTATTATATATATTCCTTTTAATTTCCACACTTCCCCCCTCCA
 16500  AAGGAGGGGGGGACTATATTATTATAATTAAATAA
;     G-nad5 ==> end
 16535  ATATCTATATTGTATTATACTTAATATATATTTTAACTCTTATATTTCACCCCAATTATA
 16595  TAATAAAACTATTATATTAAAATCCTTATTTTAATTATTAAATAAATATATTAATCTATA
 16655  TAACTATACTTTTATAGTATTATTAACTATACTTTAATGAGAAATAACATAATTAACTAT
 16715  TTCAGATACATAACTATATAAATCTATATAACTATTTCCATAACTATTATTAGTACTATA
 16775  ACTATATATATACTATATATGCGGAAATGTATATATGACTATTACTTTTATTAGTTCTAT
 16835  AACTATTATTAACTATACTCTCTATGTGGAATAATATATATAACTATTATTAACTATATC
 16895  CTCTATGTGGAATAATCTATATAACTATACTTTTATTAGTATACTTTTATTATTAACTAT
 16955  TTCTACCGATAGATAACTATACTATGTCTATAACTATAACTATACTATGCTCCCCCCCGA
 17015  AGGGGGGGAGCTACCTGCTGAAGAGTCTATAAGACTATACTTTAGTATTTCAGCATCGAA
 17075  GGGGGGAATTACTATTATTAACTATACTATATAAATATATATAACTATACTTTTAATATT
 17135  ATATTTTTATAAGTAAATATACTAAACTATATTATACTAAACTATACTATCTATGCTCCC
 17195  CCCCTTCGGGGGGGAGCTACCTGCTGAATTATCTATATGACTATATTTTTATTATTAGGC
 17255  TTTTAGTATTAACTATACTATACTTTACTATATATGTGAAAATGTATATACTATCTATAT
 17315  GACTATACTATATTCTAGTATACTATTTATACGAAAATGTATATACTATATATGTCTATA
 17375  CTATATATGCCCCCCCCTTCGTTCTCCGCACCCTCCAAAGGAGGGGGCGTAAAGAAGGGG
 17435  GGGGAGCTACCTGCTGAATTATCTATATGACTATACTTTTATTATTCTACTATATATGCG
 17495  GAATACCCCCCTCCGATTGGAAGGATTCGGAGCTACCTGCGGAAATATAATTATATGCAC
 17555  TTATATATAAGTATAACTATAATGAATTAAACATTACTATATCTGAGATAAGATAAATGT
 17615  AATGTAAGATAAATGTAATGTAAGATAAATGTAACATAAATGTATATATAAATATAAGAT
 17675  TATGTATTAAAGTGTATATGAACTATATATTATGTTATAGACCATAACTACAACGGAATG
 17735  CCCCCCCCCCTTCGGGGGGGGGAGCTATCGGTGGAAATAGAAAAGTTAATAAATAAATAG
 17795  ATATAAGAATTTATAGGAGAATATACTGAATAAATATACATA
;     G-trnQ(uug) ==> start
 17837  TGAATTGTTGACTAATTGGCAAGTCATTTAGAT!TTG!GTCTAAACTATACACGTTCGAG
 17895  TCGTGTCTATTCAA
;     G-trnQ(uug) ==> end
 17909  TAATAATAATACTACTAAATTATAAATAATCATATAATATATATAGCTCCCCTCCTTTTG
 17969  GAACCAAAAGGAGGGGGTAGAAAGATATTTAAATAT
;     G-trnD(guc) ==> start
 18005  GTATTACTAGCTTAATGGTAGAGCCCCCCAAT!GTC!ACTGAGGAAGCTGTCAGTTCGAA
 18063  TCTGATGTAATACG
;     G-trnD(guc) ==> end
 18077  TTAA
;     G-trnS(gcu) ==> start
 18081  GGTCAATTTTACTTATTGGTACAGTTAAATTATTT!GCT!ATATAATTCCTATATTAGGA
 18139  TCAGTGTTCGATTCACTGATTGGCCG
;     G-trnS(gcu) ==> end
 18165  ATATATTACTATACTATATTCTAATAAACTATAATATTATGTTATATTCAATTACACACC
 18225  CCTCCGAAGACGCTGAAAGATTATATTTATATTTTTATAATAAATAAAGTAATCATATAT
 18285  GATCCCCCTTCAGCGCTGAAGTATATATTTCTACATTATAATATATCTCTCCGCGCCCCC
 18345  CTCCGAAGGAGGGGGGCGTAATATAGAATGTCTATACTATATACTAGTTATTAATATAAT
 18405  AATGTCTATACTATTTACTAGTTATTAATTTATGCGCTCCCCTCCGAAGGAGGGGGGCAA
 18465  TAATAATGTATTTTATCTATACTATATACTAGTTATTTAGATAATAATGTATTTTATCTA
 18525  TACTATATACTAGTTATTTAGATAATAATGTAATTTATAACTGTTTATATTTCCGTACTC
 18585  CCCCCCCCCTTCTATACGCCCCCTCCTTTGGAGGGTGCGGAGAATGAAGGGGGGGGACAT
 18645  TAATATTGATCTCCATAATAATTAATTAGTGATAGAATATTAGTCTTTACTTATAGAATA
 18705  TTCCCGCCGATCGCACCCCTCCGAATTGATTCGGAGGGGGGCGTAATAAAATATATAGAA
 18765  TATTAGTCTTTACTAATACAAAGATAATACTAGTCTTAACTAAGATATATATAATATTAG
 18825  TCTTTACTAATATAAATTCAAATAGATATAAGTTAATTATATATAAATACTCTTTTCAAA
 18885  TATACTTTTCAAATAGAAAGAAGTTAATTATATACTAATTCAAGTAAAGTAGAGATAAGT
 18945  TAATTATATATATTAATTCAAATAAAATAGAGATAAGTTAATTATATATACTAAATCTTA
 19005  TAAAGATAAGTTAATTACTATTATTCCGCGCTCCCCCCCCCTTCTAAAGAAGGGGGGGGG
 19065  TGGCATATATATATTTTATTCAATAATCTACT
;     G-trnR(acg) ==> start
 19097  AGACATATAGTATAAAGGTAATACACATTACT!ACG!GATAATGTTATATAG
;; mfannot: G-nad2 ==> start Def by similarity
 19147  GTTCGATTCCTATTATGTCTT
;     G-trnR(acg) ==> end
;     G-nad2 ==> start
 19168  ATGCTTTTAGTATTTAGTATAATTCTATTAGTATTTATAGCTTCTAATAAGGCTGTCAAC
 19228  TTTCATTTAAATAGATTAGCTTCTATAGGACTACTATATGTCCTTTATCTTACATATAAT
 19288  TGTATAGATTTAAGATATAGTCAATTTACTTTATATAATGATTGATTTAAATTAAATGAT
 19348  ACTAATATTCCTCTTGTTTATTTACAAATAATATTAGTATTAATATTATTAATTTATACT
 19408  ACTGTTAAACAAAGATATACATTAGATTCTAAATGAATATATACATTAGTTTATATAAAT
 19468  TTAATAGGTTTATTATTATTCCCTATGGTTAATGATTTATTATTACTTTATATAATTATT
 19528  GAATTACAAAGTTATTCTTTATATATTATAACTGGAATACATAGTAAATCATATAATAGT
 19588  ACTAGAGGTAGTATGCTATACTTCGTTACAGGTGGTATCGCTAGTATCGGTATTCTTCTT
 19648  GCTACTTATTTTGTATATAATAATGTAGGTAGTTGTAATATTACTGATATTTCTAACTAT
 19708  TATTTAATACATAATTATAATAATAATTTCTATAATGCTATAGATATCTTAATATTAGCT
 19768  TTAGTATTTAAAATGGGTTTAGCTCCATTACATTCTTGAAGTATAGCTGTATATAATTAT
 19828  GCTCCTACATATATAACTGCTTATATCTCAATAGTAGCTAAATTATCTATATTATCATGA
 19888  ATATATACTAATTCTAATTTAATTCATACAGATATAATAATATTAGTATTTTATGCATCA
 19948  ATAGCTGTAGCTGCTTATAAACCATTATTTCAAATTAATATAAAAACTATATTAGCTTAT
 20008  AGTGGTATATTAAATTTTGGTTATTTATTAATACCTGCATGTTTACAAGATATATCTTTT
 20068  TATGTATATTTAATACAATATTTAATGACACATATATTAATATTTATAAGTTTATTAGCT
 20128  ATAAATAAGTTTGTAATTACACCATCAAATATATGATCACCAATATTACGAGTTAATCAA
 20188  TTAATAATACCTAATAAGTTATTAGTAACAGTATTAATATTATGTTTTTTATCATTAATA
 20248  GGAATACCACCATTACCAGGATTTTATGGTAAATATTATGTAATACAAAGTTTAATTAAA
 20308  TATAATTATACTATTGAAGCTTTATCTATAGTAATATTTAGTGTTATAGCTACATATTAT
 20368  TATGCATTTATTATTAAACAATTAGCATCTAATTATAATCTTTCAATAAATAAGCCTATT
 20428  AATAGAACTTTAAGTTTAACAATAAGTACATTAGTAGTTATATTTATATTATATTATACA
 20488  TATTTATCTAATATATTAGAAGTGTTAAGTATATCGATAGTATA
;     G-nad3 ==> start
 20532  A
;     G-nad2 ==> end
 20533  TGTTTACAGCATACATGATATTAAGTCCAATAGTAGCTATAGCATTAGTAGGATTAAACT
 20593  GATTATTAGCTACTAGTAATTCATATATTGAAAAAAGTGGTCCTTTTGAATGTGGATTTA
 20653  CTTCTTATCAACAATCTAGATCAGCATTTAGTGTTGCTTTTATATTGGTCGCTATATTAT
 20713  TCTTACCTTTTGATTTAGAAATATCTTCTATATTACCTTATGTAATTAGTCCTTATAATA
 20773  ATGGCCTTTATGGTTTAATTATATTAATTATATTCTTATTCTTATTAGTTGTCGCTTTTA
 20833  TAGTTGAAATACAATTAAAAGCTTTACAATTAAATAGAGAATTTGTAGATGATGGCCCTA
 20893  TTTCTATATTATATAATATAAATAAATAA
;     G-nad3 ==> end
 20922  ATAAAATATTCAATATCTTATATATACTATATATAATTATATTATTCTAATTGCCCCCCT
 20982  CCGAAGGAGGGGAGCTATCGGCGGAAATTTATTAATAATAAGTTATATATTAACTATACT
 21042  ATTCTTTATCAGTGAAAATATAACTAATATTAATCATATCTTGTTTGATATCTATTATTT
 21102  TAATATTAATTCTATCTTGTTTGATATCTATTATTAATATATTTGTATATTATTACTTAA
 21162  TAATCTTTTTAATTAATTAATTATTTAATTTTATATTGATTATTAAAGTTTACTATTTGT
 21222  TTTCTATATTCTTACCTTCGGATATATATTCTATATTGATTTTAGTATCTTAATTCATAT
 21282  TCTATACTCTTGCCTCCCCTCCGAAGGAGGGGAGCGATCGGCGGAAATATTCTATATTCT
 21342  ATATTATATATTCTATATTCTATATTGATTTTAGTATCTTAATTCATATTCTATATTGAT
 21402  TTTAGTATCTTAATTAATATTCTAATAGATTATTCTTTCAGTCTATAGCTTCCCCCCCCT
 21462  TCGTTTCTGCGCACCCCTCCAAAGGAGGGGGGCGTAAAGAAGGGGGGGGGGAGTGCATAT
 21522  ATATTATGTATTATATTATCTATTATATTATAGTTATGTTAGAACTATTTATACTTTCCC
 21582  ACCAATTGTAGTATAAGTAGCTATTAGGGAGGATTTATATATCTCTATTATATTATATTC
 21642  TATTATATTATATTCTATTATATTCTATTATATTACGCACCCCTCCGAATCAATTCGGAG
 21702  GGGGGCGATCGGCGGAAATATTCTATTAATACAGTTATATATTTACATTCTGTAGTTATT
 21762  ATTGTAATTTATATATTTATATATTTACATTATGTAGTTATTATTGTAATTTATATATTT
 21822  ATATATTTACATTATGTAATTAGATTCAATTAATACTGTTATATATGTAAATTATGTAGT
 21882  TAAATTCTATTTATACTGTTATATATTAACAATTTGTATTTAAATTCTATTAATACAGTT
 21942  CTATATTAACATTTTATAGTTATTATTGTAATTAATACAGTTTTATATTAACATTATGTA
 22002  GTTATTATTATAATTAATATATTTCTATATTAACATATATGTAAGTTATATTAAGAATAA
 22062  TCAAAAAGCCATAATATAGTTGATATACATTGGCAATATTATAATATCCGTACTCCCCCT
 22122  CCGAAGGAGGGGGCAATAAAGTTTAATAGATTAACCCCTAATAGCTTGCAGCTATTGTGG
 22182  AAGCAGAGATATTTAGTTCTCCGAAGACAAAAAGAGATTATATTATTAGTTATCAATTGT
 22242  ATAAATTAATATATAGAGATTATATTATTAGTTATCAATTGTATATTAATATTTTCGTAC
 22302  TCCGAATGCAAAAATAGATTATATTATTGCCGAAATAAGATTTATATATCGATAAAATAT
 22362  TAGCTAATATAAACTAGTAAATAATTAAATTATGAATGCCCCCCCTTCGGGGGGGAGTTA
 22422  TCTAAAGGGAGTTATCTTATTAACCAGTAGCCTCCCTTCTATATAATCACTGAATTAGTT
 22482  ATAATAAGTCAGTAATAATCAAAGCTACTTTCATAAATAGATTAGAGAATTAGAATAATC
 22542  AATTTACATATATATTTATAGTTACTTTTATAGAATGTATATATCATATTATTAGAATAA
 22602  TCAATTGACATAAATCTTTATAGCTACTTCATAGAATGTTTATTGATTTATATTACTGAT
 22662  TAAATAAATATTCGCCCCCCTCCTTTGGAGGGGTGCGCAGAAATATATTATCTTAAATAT
 22722  AGATTAAGTTCACTATTGGATTAATATAAAAGGTATAATATATTCTATTATACACACTTA
 22782  TATAATTATAATCTTATCTTTTTAATTACACTCCCTTCCTTTGGAAGGGAGCGCATAAAG
 22842  TTATTTCATCTTATTGATAATTATGATGCAATTGAGGCCCTTATATCAATTATATCAATT
 22902  ATATATTATTTCCGTATTCTATTCTATTATATTCTATTAATACAGTCAATAATAATATTT
 22962  CAGTAGGTAGCTCCGAAGCAGGAGTGCGTAATAATAAAAAGATAGTCTATTAATCTTATT
 23022  AATTATATTTCTGTATACTACTATATAACATATATCTAATAGCTTCTTACTATATGTATT
 23082  ATTACATAGTTTAATATTCAGTATATAATATAGCTTTTAGGTATAATAATATAATGTAAT
 23142  GTTATTTTAACTATAAATTATTTATGAATATTTAGAGTGTGGGGTCATAATAATAAATTA
 23202  TAAAAATAGATATATAATTACGTTCACCCCCTCCTTTGGAGGGGGTGCGTATATTACCTA
 23262  ATAACTTCCCTTCGAAGAAGGGTGAATATAGATTTATTAGACATTATGAATAAATAAAAC
 23322  TTAAAAGTTATTATAATAAAAACTATCCTTCGAATATACTTATTAAACATAATTAATAAT
 23382  AACAACTAAAAAGTAAATAGAATATAACTAGTTAATCGTACATTCTATTTCAGTACTCCA
 23442  CCCCTTCAGAATGAAGGGGTGGGGCATTATCTAATAATAATAATAAACTATAATTAATTT
 23502  CAGCCCTATTAATATAGTTATAACACTATATATTATATATTGTCTATTCATATTTTTACA
 23562  TTTATATCTATATTGTAATATGTTGTTAATCATATTATATCGACTATATAATCATATATT
 23622  TGATATATAATCTTTTATTTAATCTTTGGAAGGGTGCGTATAAATTATATAAGAAGTATA
 23682  TTATTTCAGCATCCCCCCCGAAGGGGGGGCATTCAGTGCTTCTAGATAAGTGGGCATTTA
 23742  GTTATTTAATTTAAATCTGTTATTTTAATCTTTATATATATTTAACTAATTTAATATTTA
 23802  ACCACTAATCTATATATAGATATCTTAATTTAACTTTTAAAGTATAATAATAATACATAC
 23862  GTTATACTTTATAGTATTTATTAGTAATTCTATTAATATATTGCTTATTGAAATTAATAT
 23922  TCGCCCCCCTCCTTTTTACAAAGGAGGGGTGCGCAGAAATAGATAATCTTAATTATATTC
 23982  TATCCAATGACTTTAATTAAACTATAACTAATTATATTATTTCCGCGCTCCGAATCCTTC
 24042  GATTCGGAGGGGGGCATTCAGTAGGTAGCTCCCCCCCGAAGGGGGGGCATTCAATACTTA
 24102  TTTATACAGATATATATATATAACTAGCTATATACTACTATATTAGTCTATATTATAATA
 24162  TACTTTATAAAACACATAAATTGTAGTCTGATTATAAACATTAATTCATCTATTAATTTC
 24222  AGCATAATAAACCTTTTGATATATAACTCAATGATTTCAACCAATCGATAGCTCCCTTCT
 24282  TTCGATTCGTTTCTGCGCACCAAAGGAGCGTAAAGAAGGGGTATTATTATAAAGAAGGCA
 24342  TTATAATATTATAATGTACATATAAGAACATATAGATATATTACTTCTATTTATTCAATG
 24402  TGTAGTTTATTCCGCGCTCCCCCTCCTTCGGAGGGGGCTATAAAATATAATACTTTTCCT
 24462  TATTCAAGATATAGTCTATATAGTAATAATACTTAATACTTATTACTTAATACTTATTCG
 24522  ATATAAAGTAGTATATATAGAGATAAACAAAATGTTATATATATGGTAAAATAATTATTA
 24582  GTATACTTATTCAATATATAAATTTCAGTTATAATAGTGAAAGTTTAATTATATATTATT
 24642  AATAAATAGCTGTTTATACTAACTTTTACATTTATACTTATACTTACATTTATATTTACT
 24702  TTTACGGTTATTTAATTAGTTTTATACTTATATTCAATGTATTAGTATATGTTGATTAAT
 24762  ATAATTCACTGTAGATATAAGATATATTTAACAAATATTTGATATATACTCAATATTATT
 24822  GTATATCTTACCGTGCACCCCTCCTTCGGAGGGGTGCGTAATATAGATTATCTATACTTT
 24882  TTATTTAAACTTATTTCCGCAGGTAGCTCCGAATCCTTCAGTTCCTAACCAGTTCCAGTT
 24942  CCAGAAGGAGGGGGGCATTCCGAAGGCATTCAAAAGAAGAGGGGAATATTATTTATTTTA
 25002  AGTAATACTATGTATTTGTTATACATATTAATTATATTTTAATTATTAACACTTATTTAT
 25062  AACTTTATATCTTTTACGAAAGTTAATATTATTTATTGTGTATTTTATATATTTGATATT
 25122  CGCACTCCTCCAAAGTTCAGAAATAGGTATAACAATACTAATATATGTTTACTATATTTC
 25182  CACCGATCGATAGCTCCCCCCAAAGGGGGGCATACTGAAATGTTTATCAATGCTTATTTA
 25242  TACTTATTTATGCTTATTAATGTTTATATATAGATTTATATATAGATTTATCTATAATTA
 25302  TCAATATTTATTTATTATTATATTTATCTCTGTTTATATATACTAACTATTAAGATTTAT
 25362  AGTTTTTTATTATATAAGATCTTTCTATAGTTAGACATTCTTTATATTTTTATGCTCATT
 25422  TGGAGTCGGAGTCGGAGCTATCTGCTGAAATATTAAGTAACCACCCCGCTGCTTAAGCAG
 25482  CGGGGAAGAGTGGAATATTAGAAAGTAAAGTATAGTATAGTATAGTAAAGTTATTATCCT
 25542  TATTTTATTATATAAAATTATATAACTATTTAACTAGTATTTCATAAATATATTTAGTTT
 25602  TCAAATAAACCATTTGATATATAAACTATATTGATATATATTATTATTTCTGCGCACCCC
 25662  TCCTTTGGAGGGGGGCGAATACTTACTATTCAATATATAATTATATTTAACTAATATTTA
 25722  GATATCACAAATACATATTATGGTATTAATTATAATAGTATAGATATCACAAATACATAT
 25782  TATGGTATTTAGATTATTATAATAGTTTTGATAGGTTAGTCTAGTAGATAATATTATTAA
 25842  TAATTAGTTTTCACGTTTATAGAACTTATCTAAATTATATTCTTGCCGCAGAACTAATTT
 25902  AGCATATTAATAAAGGACTATTAAATATACAGAAGACTATGATAATAATGTTTATTACTA
 25962  AATTAATATATCCTTATACTGTATATAGATTAAATTATATTTTATTATACAAAAATAGAC
 26022  TAAAATTAAGATTAATATAAGATATTGAATATAATTAATTAACGTAAATTAATAGTTTAT
 26082  TACTTTCCTCCGCTCGTAATATAAAATATATATAAAGTAGTATAATTATTGTTATTTCAA
 26142  ACCTTTATAAAGACATTATAAAGTAGACTGTATTTATAAAATTAAATACATATTATTATC
 26202  TCTTTTAATTAATTTCACATATGCAGTTATTGAGGAAAGACATAATATTATTACTTGATC
 26262  TTATCTATCTGATGATATATTACTTGATTATTATTTCAGAAGGAGGGGGACATATATATT
 26322  ATAGTTAGTATATTTGAATGTTCGTAAATAGTTAATTACTATCAATGGTGATAATTTCAA
 26382  TTCTTTTATAATATTAGATAATATTATTATTATTTTATTAAAGTATGTATATATGTACAT
 26442  TTATATATATATATTATATTATTAATATTTGGTATTCGCACCCCTCCTTTGGAAAAAGGA
 26502  GGGGTGCGCAGAAAGAATAAATCTATATAAATTATATACAGATATTTTATAATCTTTCAG
 26562  TTTTCCGTATAATGAATTGTTCGATATAACTAGATTAATTATATATTTGTAGATCTTATA
 26622  TATTTTCCGTAAGAATAAATCTATACTTAAGATACATTATTATTATTATTATTATTTTAA
 26682  TTAATTAAATTACTTATTTTCCTTTTAATTGAAAATGCCCCCCCCCCGAAGGGGGGGGAG
 26742  CACTGAAATTATTAAATGAAAGCAATAAGTAGGTATAAAAGAATTACATAAATGTATTAT
 26802  TCAAATAACACAATATATAGAAAAGTGGACAAGATATTAATATTATTGATACAGTTTATT
 26862  AGGTAAACATTTGATATTAGTCTATTATTCACTTATTTCTGGAATTAAAAATTATATATT
 26922  TAAATTAACTCTCTAGTTATTGAAGGTATTATAAAGTTTATAAACTATTATATTTCCGCA
 26982  CTCCAAAGGCAAGAATATATATTATATTTATATTTCAATATGTATAAAAATTATAGATTA
 27042  TTACATATTCACTTTAATCTTCAGTTAACATATTTGTCATTTATCATTGGTACTAATCAT
 27102  AGTATAGATTTTATATTATTATTATTTACCACTGGTACTAATCATAGTATATATTTTATA
 27162  TATTATATCAAAAGATATATTTCGTTTCTGCGCACCCCTCCAAAGGAGGGGGGCGTAAAG
 27222  AAGGGGATATAAATAGATAGATTTCCGCAGGATATAATTAATATCAAGTATTAGTAGTAA
 27282  TAGTAGTATAATATATTAGATAGTATAATAAAATACATTTAAGTAGTAGTATAACTATTA
 27342  GATAATTAGTATTAATATTTCCGCGCTCCGAATCCTTCGATTCGGAGGGGGGCATTCAGC
 27402  AGGTAGCCCAAAGGGGGGACATATATTGTATAATTTGTATTTCAAGTAGTAGTAGTAGAA
 27462  CTATTAGATAGTATAATTTGTATTATTTATGCATTAATATTTCAGTGCTCCCCCCCCCCT
 27522  TCTTTACGAAGGGGGGGCAGTCAGACTTGTTATTATGTAATATACGTAATATACACTAAT
 27582  TCTAATAAATATATTAGTCAATGAATAGTAAATACTTATTAGTTTATTTATTTTTGGAAA
 27642  AAGGAGGGGGGCGAATATTAAATTCAATAAGATTATATATATATATTATGATATATTTCA
 27702  GTGCTCCCCCCCCTTCGGGGGGGGGCATTCAGCATTTATAAATCAATATCCATATATATT
 27762  ATTGTAGATTATATTTATAGGAGACTTAACTGTTATTAATTATAA
;     G-trnS(uga) ==> start
 27807  GGATGTATGACTGAGAGGTTTAAGGTGTGATATT!TGA!GCTATCAAGGTAATTACCCAC
 27865  GTGTTCGAATCACGTTGCATCCG
;     G-trnS(uga) ==> end
 27888  TAATACTAGTATTAAACTTATATATTTCAACAGGTAGCTCCCCTCCGAATAGAAGCCTTT
 27948  CAGTTACTAACCAGAAGGAGGGGGACATTCCGGAAGTTAATGAATATTTAATTAATATTA
 28008  ACTATATTATTGCTTTTTGGAAATTATATTTAAATCTATTATATTAAATTATATTAATAT
 28068  TAAAAGTGTTAAGTTATATTATTCCTCCCCTCCTTCGGAGGGGAGGGCGGAAGTTATATT
 28128  TAAGTGTTAAGTTATATTAGATGTATTAAAGTTATATTAGATATTAATATTATAATTAAT
 28188  TAGTTAATTAGTTAGTTAATGAATGTTTAATATATTTATATTAGATGTTATAAAGTTAGT
 28248  TATTATCCCTCGCTCCCCCTCCAAAGGAGGGGGGCAGCAGTATTTTATAAAGGCATTAGT
 28308  TATTTA
;     G-trnL(uag) ==> start
 28314  ATGATCATGGCGAAATGGTATACGCGATTAGCT!TAG!GACTAATTTTTTATGGGTTCAA
 28372  ATCCCA
;     G-nad4 ==> start
 28378  TTGATCATA
;     G-trnL(uag) ==> end
 28387  TATTATATATTTTATTATATTTTATATTTATATTTTATGACTTTAATTTATTTTATTATT
 28447  TCAGCTACTACTTCAATATTTAGTAGATTATTTAATAATAGTAAAGGGATTATATTAATA
 28507  TCGAGTATATTAATTGTATTACCTACGATTTATGATTGAGCTGAATTAGATATTTATTAT
 28567  ACATCTGATGGTATAGCTGACATATTTATATTATTAACTGCATATTTATTACCATTATCT
 28627  ATTATATCAAATTGAAATAGTATTAATGTTAAATTATACTATGAATTAATACTTAATTTA
 28687  GGTATTATATTATTAATTAATTTTATGTGTCAAGATATGTTATCTTTCTATATTTATTTT
 28747  GAAGCTTCTTTAGCTCCTTTATTTATATTAATTGGTTTATATGGTGCTAGTAATAGAGAA
 28807  AAAGCTGCTGATTATATTTTAATATATACTTTATTATCTTCATTATTTATGTTAGTAGCT
 28867  ATAGCTTTATATGAAGTTTTATTAGGTAATACTGATTATCAAGCTGTTAGTTTAGTTTTA
 28927  TTATCTATTGATTTACAATCTATATTATTTATTGCTATTTCTATAGGTATTATGGTAAAA
 28987  ACACCATTAGTACCAGTACATACATGATTACCAGTAGTTCATTCAGAAAGTCCTTTAGCT
 29047  GGTTCAATGCTATTGGCTGGTGTTATACTTAAATTAGCTGTATATGCTATAATACGTTTA
 29107  TTATTACCTACTTTATCAGATGCTGTAGTATTATATACTCCAATAGTCTATATGATATGT
 29167  TTAATAACTATAATATATACTAGTATAATTACATTAAGACAAACTGATTTAAAAGTTATA
 29227  ATTGCCTATAGTTCTATTTCACATATGGCTGTATGTATATTAGGTATAATGTCTAATACA
 29287  GTTATAGGAATTAATGGAAGTTTAATACTTTGTATAGCTCATGGTTTTGTTTCACCTGCT
 29347  TTATTTATTATTGTAGGAGGTATACTATATGATAGATATCATAATCGTCTTGTATATTAT
 29407  TATCAAGGTTTATTAAATTATATGCCAATATTATCTATATATTTAATATTATTAAGTTTT
 29467  TGTAATGTAGGAACTCCTTTAAGTGTTAACTTTATAGGTGAATTATTATCATTATCAGGT
 29527  GCAATTAATAGAGTACCTTTATTAGGTAGTATATGTTTAATATCAGTATTATTATCAGCT
 29587  TCATATATGTTAAAATTAACTAATAGATTAACTGGAGGTATTAAAACACCTTATGTATCT
 29647  TTAACTAGTGATTGTACATATAGAGAACAATTCTTATTAATATCATTAATAATACCAACT
 29707  ATATGATACGGTATATATCCAAATGGTATAATAAATATGATATGATCAATACCTAAATTA
 29767  TTATATATATTCTATATACATAATATATATCTGTACTTTGAAAGTATATATATATAA
;     G-nad4 ==> end
 29824  TTAAATAATATACTGTATTTGTAAGTATTCGCCCCCCTCCAAAGGAGGGGTGCGCAGAAA
 29884  TATTAATATAATTA
;     G-trnM(cau)_1 ==> start
 29898  AGCAATATAGTGTAATAGGAAACACCTAAGACT!CAT!GTTTTTATAATGATAGTTCGAC
 29956  TCTATCTATTGCAA
;     G-trnM(cau)_1 ==> end
 29970  ATAGGAATATAAGAATATATTAATAAC
;     G-trnM(cau)_2 ==> start
 29997  TGAATTATAGCTCAATGGTAGAGCGCTCCACT!CAT!AATGGATTGATCTCAGTTCAATT
 30055  CTGAGTAATTCAA
;     G-trnM(cau)_2 ==> end
 30068  CATTAATACCCATTCA
;     G-rns ==> start
 30084  ATCATAATGAATATGATGTTGATTCAGATAAAATGCTATATAGAGACATAACACATGCAA
 30144  ATAGAATAATATTCTGTGTACAGGTGAGTAAAAATAGATAGAGATATCTAAATTAGATTA
 30204  AGGTAATAGTGTAACCTAATATACTAGCCTAAGAACTATAATTGATGATGGAAGTCATAA
 30264  CGATCACATATGCTAATTAGCATACTACTATTAGTAGCAGCAGTGAGGAATCATTGACAA
 30324  TGACCGTAAGGTTGATCATGTTATCTATAAGAAATATAATAAGTTATTATAACTAATCTT
 30384  AAATTATATAATTTGTATATAAATATAGTTTTATACTATAAATATATATATATATATATA
 30444  GCTACACTATTTTCTTATTTATAAGTTTAGAGTGTAAATTTAACATTAATATTAGGTATA
 30504  TTTCACCTTATAATTTAATAATGATAGATTATAAAGGTAAGTTCTAACCAATGTATGTGC
 30564  CAGCAGTTGCGGTGAGACATCAAGAGCGAGCATTAATCTACCTTGGCCTAAAGAACCTGT
 30624  AGATTGCTTATATAAGAGCTAGAATATATTATAGATATAAAGTACTACTGTTATAGAGAT
 30684  AAAATACGATAACAACAGTACTACTGCATAATATATATTAATAATATATTGACATTGAGA
 30744  GGTGAAAGCTATAGTAGCGATATGGATTCGATACCCATGTAGTTATAGCCGTGAACTATG
 30804  CATACTATATAGAAATACGAAGGTGTAAAGTATGCCGCCAGACTAGTACGTTTTCACGAA
 30864  TAAAATGCAAGACATTAGACGGTTATATATAAAGGCAGTGGAGTATACTGTTTAATTGGA
 30924  TGATACCCCTTAAACCTTACCTATTTTTGAATAATATTTATATTTTTATATATATATATT
 30984  ACAGGCGTTACATCGTTGTCGTCAGTTCATGCTTTATGGTATATTATTAAGTTATTTAAT
 31044  GAACGTTAACCTCTTTCACTAATATAATAAAGTGAATCAGTATCTTTGATAAAAGATAGG
 31104  AAGTAGAGGCTTAAGACTAATCATGATGACCCATATAAATAGGGCTACAGGTGTACTACA
 31164  ATTATTTACTTAATTATAAGTTATATAAATAACTATATATTAATATAAATTATTAAGATT
 31224  AACATTCTATATAATTGGATTATTAACTGCAATTTGTTAATATGAAAAAGGAATTGCTAG
 31284  TAATCATAGACATAGAGAGCTATGGTGAATTATACATATATTTCGCACTAATCACTCATC
 31344  AATAGCATAGATAAGACCTTTATAGATAAACTATATATGTTGTCTATGATATGCTATAAG
 31404  TTGAAATACAGTTCGAGTAAGGGAACTTGCTCGGGATTTATAATAAGA
;     G-rns ==> end
 31452  TTATATATTCATACATACATATATATACATATTTTCGTATATCACTCCGAAGCCTTTCAA
 31512  TTTCAATTTCAATTTCAATTTCAATTTCGATTCAGAGGAAGACATAAAAAGATATATATT
 31572  ACATATATTTCCATCAATAATCAAAGGAATATTTCCATCGATCGATAGCTCCCTCCCAAA
 31632  GGGAGGGGACATATATTTATATACGTATTTATATACTCTGTATATTTACACTATTGCCCC
 31692  CTCCGAATCGAATGATTCGGAGGGATAGGCGGAAATATAATAATTTGTCATATCTTATGT
 31752  ATATTATAATATAAATACTATAATAGTTTATGTGTATAATAATATAAATTCTATAATAGT
 31812  TTATATATATAATAATAGTTTATATGTAGAATAATAGTAATATCATAATTCAACGCTCCC
 31872  CCCCTTCTTTACGCCCCCCTCCTTTGGAGGGGTGCGCAGAAACGAAGGGGGGGGTGAGA
;     G-trnI(gau) ==> start
 31931  TAGCTTATATCTTAACGGTAAAGAGACTGATT!GAT!AATCGGTAAATATAAGTTCGATT
 31989  CTTATTAGGCTAA
;     G-trnI(gau) ==> end
 32002  TATATAGTATAGAAGACCAATAATAAATAAGAC
;     G-atp9 ==> start
 32035  ATGCAATTAGCATTAGCAGCAAAATACATAGGAGCTAGTATAGCTACATTAGGATTAGGA
 32095  GGAGCAGCCATAGGTATTGCTTTAGTATTCGTAGCTTTAATTAATGGTACATCACGTAAC
 32155  CCTTCATTAAGAAGCACATTATTCCCTCAAGCTATTTTAGGATTTGCTTTAAGTGAAGCT
 32215  TGTGGTTTATTCTGTTTAATGATCTCTTTCCTTTTATTATACGCTGTATAA
;     G-atp9 ==> end
 32266  TTTAATAATTAATTTATTCATTATTATTTATATCTATCTCCTATTACATAACAATATATA
 32326  CATATATTATCTTATCTTCTATTACTTAATAGTATATACATATATTATCTTATTTTCTAT
 32386  TACTTAATAGTATATTCAGATATTACTTATCGCCCCCCTCCTTCGGAGGGGGATTGAATT
 32446  TATATTACTACTGATAGTTTATATTTAATCTTACACATAACTATGTATACTGCTATTGAG
 32506  ATCTATATTTCGATATATAGTTATATTTTAATATAGTTATTATATAGTTAGAGCCAATTA
 32566  TATAAATAAGACTAATATATATCATTCCGCCGATAGCTCCCCCTTCGTTTATGCGCACCC
 32626  CTCCTTTGTAAATTTGGAAATTTGGAAAAAGGTGGGGCTATAGTTAATATGTCACTCCTA
 32686  ATTGAAATTAGTATTGATTATTAGTTGACTGTGTAATATTATTTATTTCAGTAAGGCAAA
 32746  TATATTTATATACATTACATTACATTATATTACATTATATTACATTATATTACATTACAT
 32806  TATTGACTTAATATATTAGTATAGAACTTTATATTTAGTATTGATATACATAGATTAGTT
 32866  TATAATTTTATAATTTCCGCAGGTAGCTCCCCTCCGAATTCTTCGATTCGGAGGGGGGCA
 32926  ATAGTATAGATATAAAGAGATTAGTATCTAGCTTTATAATTAGTATTGATCTATATACAG
 32986  ATAGTATTTATCTTTATTATTTCCGCGCTTCCCCTCCACTAGAGATGGAAAGTTGAGTCA
 33046  CCTCA
;; mfannot:
 33051  acctcaaagaaccgtacgtgtagatcaccctacatacgggtc
;; mfannot:     /group=II (1.43e-04)
 33093  ACCCTAATATCACAAGTGAATTTTTATTTAGGTATTTCCTTATACCCTTTTTAT
;     G-orf310 <== end
 33147  TTACTTGTGGCTTCCATTCCTACGGTGTTGATCTTTATGACATCATGAATGTATTAAAAC
 33207  TAAATTATCAATTTTATTACGAGCACCACCTTTGGCTATAAGGTTGATATGATGAATGTG
 33267  TAAAGCCTTATTTCAACCTATAGAGGATTCCATTAGTGTGCCCTTGCAATGAGGACATAT
 33327  GTTATTTTGTTTGACTATTAGACGTTGTTTGAAAGGAGCTGATTTACCTAAGGCTTTGAA
 33387  ATTAACATTTGTATTGAATTCAATAATCTTCATGTAATCTTTGTGATATGCATGAATACC
 33447  TATAATATTTCTAAGTATCACGTATTTTCTAAATGTAAGTAGTTGTGATGCATTTCCTAC
 33507  GTCTACTAAATATATTGTTTTTGAATTGTCAATATATCTAGATTTGGAATTTGTTTTTCC
 33567  ATGGAAAACTCATTTTACATTTATTACTTTGAAATACTGAGTATTGTATCTTTTTGTACC
 33627  CAAGACCTTAGGGGTTAGGAAGTAGTAACTAGCGATCTTAATTCTACCTCATTTTCTATG
 33687  TTTTCTTTTAGCTCATTTTCATACTATATGATATATAGCATTACGAACAGTGTCTCTATA
 33747  ATGAGAGGAGTTACCCATGTTATAGTAGTTAGATCATCCTATAAAAATAGAATTTAATCT
 33807  AGCAATTAGATTATATGAGTATAAATTCATAGATTTCTTAAATATCTCCCTTATTTTATC
 33867  AATGAATGTTTTAACCTTATCTTTATTAGGGTATAATGCTATACCTCTACTTCCGGCATG
 33927  GTCAGTATAAAAGACATGTCTTTTAATACTTCATTTATCTTGATATTTCAGAGTATAACC
 33987  T
;     G-orf177 ==> start
 33988  ATGAAATCTAATTGACTTCCCTTATCTTTGAGTCTAAACATTTTAGTTTTTTCATTGTTA
 34048  AGAGTTAAGCCTCTATCGGCTAATAAATTATC
;     G-orf310 <== start /note=HNH ;; evalue:3.9e-11
 34080  GAATTATATCTGGTTTAATATAGTTCACCATTATATGTTTTGATCTTGCTATAACAACAA
 34140  AATCATCGTCATATCTAACATATGCAAGTGCTGAGCTTACACGTGTACGTGAACCATCTT
 34200  TAAGTTTAACTGTAATTTTTTACTTTTTGTTAAAGGAAATAACGCTTCCATTATAACCTT
 34260  CTCCAATCCATTAAAAGTAAAGTTAGCTAATAAAACACCACTTGAAATTCATGCTTTTAC
 34320  GAATATTAATAATTTTGAATGTATAAATAAGTTATCAATCAATCATGTATGATTAAGGTT
 34380  ATCAAAGAAACCTTTAATATCGGTATCCAATATCCATTTGTTTTCTGGTAGTAGTCGAGA
 34440  TAAGTTATTCATCAGATTATTACTAGAAGTATTTTTCAATATTTTTGTTTCATCAATAGT
 34500  ATTAAGATGAGTT
;     G-orf130 <== end
 34513  CTAAGATAA
;     G-orf177 ==> end
 34522  GTTATAGCATTCTATAGAAGAACGATATGGTCTAAAACCAAAACTGTGTGGATCACTTGT
 34582  CATTTCTATTAGAGGTTCCAGCACTAGGTTTATTAATAGTTGTAGTGCTCTATATCTAAG
 34642  AGTAGGTATACTAATAGGTCTTAGTTTCCCATTCGCTTTTGGTATTCAAACTCTTTTGAC
 34702  AATATCAGCCTTATAATTTTTAGGGTATTTAACTGTAGATTTCAATAATTCTACTAAGTA
 34762  TTGGTATAGTTCTTTATCACTATCTAATCATTTTATATATATATTATCTATTCCAAAAGT
 34822  ACGAGACCCTCTATATTTCGATAATTTATCTACTGCAAACAGTCTAAAAGCCAATGAATT
 34882  TACATATGTTAATTGTTTATTCAT
;     G-orf130 <== start
 34906  GACTTCTTTATAATTAACACCGTATATGTTAGCTTAATTAACTAATTCCATTTGTTGTTT
 34966  AAATACTACCTTTCTAACTATTCCTAAGATTTTATTATCAGGTCAAATAAGTAAACCTTT
 35026  AGCTACCGATTTCAAATATTCATCATAATGTTTCGTATCGTCCTCAATCGTTGAGTAGCT
 35086  ACATTTAAGGGTTAGCTGATTCATATTAAGGCATTGTGAATTCTGCTTTTGTCCAATATG
 35146  TTCAACTCTTGGCTATTGTAATATTTTCCTATCCCTAGGATTCTATTTGATGATATTTCT
 35206  GACATTACTCAGAACATTTGCTTCTTCACTTATTTTACCCCTGTGTATTCTATTAATATT
 35266  TAGTGTTAACCTTATGATTAATAGGTTGTAATATACAACTATATTTCTAGTGAAATATAC
 35326  ATACAGACTTACAACAGTATCCTTATATTTAAGTAAATGAGATCAGACAGTCTCTCATGT
 35386  CAACTGTAAGTCCATGTTTTGTTATGTTAGTCTTCAGGCTATTGCCTTGGATAGTTTTTA
 35446  TGTTCTCCTCTATTTTGGTATTCTTGTTGATGGATCTTGAACGTACGCATTCAACTACGT
 35506  CCATTACAATTATTGAATTCACTATAAATTTCAGAAAATATAGGTATTGCTGAACCAATT
 35566  TTAAAACAAGGATTCACTTAAAAACACCACTAAAGTTAGGTCTAGGATACTAGATACTAC
 35626  ACTGAGAGTTTGTATCTTTCACACAACCTTCAAAGACTACCTCGTTGGATAGGTTTCCCG
 35686  TGTTTATACCCTTATGTAATGAGTTAATCATTAATCCATCCATAATAGGTATTCATATTA
 35746  TTAATACTATTATTAGTATAATAATATACGAACCACTAACAAACTGTCGTAAGAATCCTT
 35806  CGATTCGGAAAAGTATTGATCTATATATATTAGTATATAGTTTTATTATTTCCGCCTATC
 35866  CCTCCGAATCATTCGATTCGGAGGGGGGCATTCAGCAGGTAGCTCCCCTCCGAATCCTTC
 35926  GGAGGGGGACAAAAGATGGTAAAGATATCTAAATATAATGTATCTACTTAAAATATATTC
 35986  ACTTATTGATATATTATATTATATATTAAATATATTCTCCTATTGAATATAATAATACAT
 36046  ATATTCTTACATATTATAAAGATATTTACTTAAAATAACTTTAATGATAAAATAGTACAT
 36106  AAAGTCTTACATATTATATTATAAATTAATTATATAACTAGATTTAGTTAATGGATTCAA
 36166  ACTTAATAGATATACGTATTCTATATTGCTTGCCCCCCTCCGAATCAATTCGGAGGGGAG
 36226  CTATCGATTGGCGGAGATTAATAGAGATATTACTAATTGTTTTAATCGTATACTTCATAT
 36286  GTCTCCACTCAAATATAATATAATCGAATGATTCGGCTGAAATATATTTAAATTAACTAT
 36346  TAAGTGTTATTATATTTTATATATCATTTAAAATCACAAGTGTAGTTAAAGTTAATAGGC
 36406  ATATACAGGTATATATACTCAATAAAGTAGTATATTTACTAATATTATTATTATATAATA
 36466  TCCCACTGAATTATATATCTGATATTTAATAAATGTGTAAGCAATCTCTTGATTATAAAG
 36526  CTTATAGTATTTAGTGTTTAATTATTAATAAGAATTATATTCAATAATCCTGTTATTATA
 36586  TTAAAACTTATTATTGCCTTCTTTCTTTTGTTTATGCGCACCCCTCCTTTGTAAATTTGT
 36646  AAATTTGTAAAAAGGAGGGGAGCGATCGGCGTAAATAAGCACTGAAATATATATTTTCCA
 36706  CTATTATACAGAATACAGTATTATACTATTTTATATTATTATATATGTATCATTTATATT
 36766  ATACAGAATACAGTATTATACTATTTTATATTATTATATATGTATCATTTATATTATATT
 36826  AGACTATAATAGACTAGACTACGCACCACTCCGAAGGAGTGGTGCGCGGAAGGATATACT
 36886  GAGGATTTCTAAATAGTTATTATATATTATTTATAAGTATCATTTAGACTATACTATATA
 36946  GTATGCACCCCTCCGAATCAAGAATCAAGAATCAAGAATCAAGAATCAATTTGGAGGGGT
 37006  GCGATCGACGGAAAGATATATTGATTATATTGTAATACTAATTATTGTTACATTTAACAT
 37066  AACTTATATAATTAATAACTAAATATGATTTATAACTTTATTACATTCGGAGGAAAATAT
 37126  ATAAAGAAACTATATAAATAGTATTAGATGCTTTAGATATAACTACTATAGTAAATAACA
 37186  AAGATATATTATTAGTAAGTATCAGATATATATTAAAATTATTAGTTAGTAACAGATATT
 37246  TCCCCTCCTTTCAAAAGGCAAGAATAATTATAAGTATAGTAAATATCAGAGTACATATGT
 37306  ATAATTATTAATATAATAAGTATCAGAATATATATGTATTATTATTATAAATATAGTAAA
 37366  TATCAGAATATATATGAATTATTATAAATAATAGTAAGTATCATAACAAAGATAGAGTAT
 37426  TAGAAATATAGTAAATAGTAAAGATAGATTATTAAAAGTATAGTAAAATAATATTATTAG
 37486  AAGCATAGTAAAGATATATTATTAGGAACTAGTTACTTTTCATTTTATTTATACAAATAT
 37546  ATTAAATGATTTAACTTATTGTTTATACAAATATATTAAATGGTTTAACATATATAATTC
 37606  GGAATACCCCCCCCTTTGGGGGGGGAGCTATCAGTTGGCTGAAAGAGATTATATATTATA
 37666  AATATATTAATGATATTATATCTAATTGGTAATTATAACAATTATGTTCATCATAATATA
 37726  CTTAGTAATATTTAGCTATTTATAGATTATTTCAATGTGATAACATAAAATAAATATAGT
 37786  TAATATAAGGCATTATACTATAACTATATATAAATAATAATAACAATGATTATTCCTTTA
 37846  CTGACTGGTTATTATTCTAGTATTATAATAGTTATCTGACATCTTGTAATGAACTTCTTG
 37906  TAATGCTACATTCTTGCCTTTTGGTTTCAATTACAAAAATAACTTTGAAATAAAGATTTA
 37966  TAAACTATTAACTGCCTTTTATACTAATTCAATATACAATTTTATATATCTAGAGCTAAT
 38026  ATATCGACAATGCCCCCTCCGAATCAATTCGGAGGGGAGCTATCGGATGAAATATTGAAA
 38086  ACATTATATCTTCTTGCCCCCTCCGAATATATATCAATATCAATTCGGAGGGGAACTATC
 38146  GTTTGGCGGAAATAAACAATTAACAGTTAATAATGACTTTAATAAGGATTGTGTATTATG
 38206  TGGTTCTTTAAATATACTGGATATATATCTTATATAGACATATTAAATACATTAAGGTTA
 38266  AAATACATGCTATTAGATATGTTAAATACATTATGCCCCCCTCCGAATCGAATGATTCGG
 38326  AGGGATAGGCGGAAAGAGTTAAATTGTGTATATATTAAATATACTTAATGAGTAGATGAC
 38386  AATATACGTTAATAAATACCTATTTGTTATTATTCATAATATCATATTATATCATACTAT
 38446  GTAGATTAAGTAACCTATTTGAACTTAATACTTCTTATTTCAGTATGCGGAATAAAATTA
 38506  ATTTCGCTATCAATTGGTGGAAACTTATAAATGGACAATATATTGGCTCGCCCCCCTTTG
 38566  GGGGGGGGCTAATATTATATTATTATTTAAATACTAAAATATAGTATAATTATGCCTCCT
 38626  CCGAATCGAAGGAAAATTACTTTAATCTATTACCCATATATTATTTCAGTGTTTCTTTCA
 38686  GCATTTAGTTCTCCTTTTTCCAAAGGAGGGGGCGTAAAGAAGAGGGAGTATTAGTTATTA
 38746  TATTACAATATATCTTTAGATAACATATAAGAATCATATATGACGCTGACTTATACAATA
 38806  GATACTTTACATAGTATTAAATAGTCTATAATTTTATAGAAATGTAAAGATGATATAAGC
 38866  TACATTATCTTTCCGGCGATAGCACCCCTCCGAATTGATTCGGAGGGGTGCATAATCTAA
 38926  TCTATATAGTTATACATATTAATTCTCTGTAGTATGTTAATTATCTATATTATGTATTAT
 38986  ATACAATATCTATATTATATTAATAATATGTATTATATTAATTCTATTCCTTTATATGTT
 39046  AACTTTAATAGTTCCATGCTTCCCTCTTCTTTTGTTTATGCGTCCCCCTCCTTTGTAAAA
 39106  AGGAGGGGGCGTAAAGAAGGGCGAGTTTATCTAAATAAATAGACTTATAGATTGTTTTAA
 39166  TCTATATATATATATTATAAAAGTTATTCTAATAGTAATGTTTAAAATACTATATTTATA
 39226  AGTAATCTTGTCAATTCCAATAAACATTTAAATTAATAATAAGAGTAAACATATACTATA
 39286  TCAAGTATTTATTAAGAAGATATATAAGATCTAACTATATGATTTAATATAACAGGACAT
 39346  TATATCAATGTAGATATACATAAATAATTAAGTATAAGTAGACAAATATTTATTAATAAG
 39406  AGAAATAGACTATAATAGTTATATTTCCTATTTCAACATAGTGTTTAATAATATATTATC
 39466  AGTTTTAATATATAAAGTGGTATATATTTAGCTAGCTAGTTATAAGGGTTATCATACAAT
 39526  AGATATCTAATAATAATTAATATTAATGCCTCCTCATTCAGTTCTAGTTCCAAAAGGATA
 39586  TATTGGCTGAAATATATTAGTATATAGTATTATTATTTCCGCCTATCCCTCCGAATCATT
 39646  CGATTCGGAGGGGGCAATAGTATAAGTACATTAGTAATTAATTTAATAATTAGTATATAG
 39706  TATAAAGAATATAGTTATATGATATATAAATCAGTTAATATAATTAAGTTATCTCTAGAG
 39766  AGAGGGTATATTAATGAATATATATAT
;     G-cox2 <== end
 39793  TTATTCAGAAGCTTCAGATAATCATTCAATAAAATCAGAGATAGAAACACATTCTAATTT
 39853  AATAGGCATCATACCGTGATTAACACCACATAATTCACTACATTGACCATAGAATACTCC
 39913  AGTACGTTGTATTAAGGCACTAACTTGGTTTAATCTACCAGGAGTAGCATCTACTTTAAT
 39973  ACCTAAAGAAGGTATAGTGAAACAATGAATTACATCATTAGCTGTAACTACAAATCTAAT
 40033  ATGTGTATCAACAGGTACAACTATTGAAGTATCAGTATCTAATAATCTTAATTGACCTTC
 40093  TTCTAATAAATCATCAGGTATTACATAAGATTCAAATTCTATAGATTCACCTGTATCACT
 40153  TACAAAATCTGAATATTCATATTTTCAGTATCATTGTAAACCTATTACTTTAATAGTCAT
 40213  AGCAGGAGTTAATACTTCATCACATAAATATAATAAAATAAAACTAGGGAATGCAATTAA
 40273  TAATAATATTATAGCAGGGAATATAGTTCATACTATTTCTATAGTTTGACCATGTCTTAT
 40333  ATATTTATAAGCAAAACGATTCTTTTTATAATCTTTAATTATTACAAATAATAAATAAGA
 40393  AACTAAACCTAATATTAATGTTAAATAATACATTATATGGTCATACAATTCATGTATACC
 40453  TTCACTATTTGGTGTAGCAGAATCTTGAAATCTAATTGCTCAAGGTGTTGGTACGTCTAA
 40513  TCAAATCAT
;     G-cox2 <== start
 40522  TTTATATATATATTATATATCTTATAGGTA
;     G-trnA(ugc) <== end
 40552  TGGAGTAAGTCAGAATCGAACTGACATTGTACGCAT!GCA!ACGCATAAGATCTACCATT
 40610  AATCTATTACCCC
;     G-trnA(ugc) <== start
 40623  ACCATTATTATATATAAATATAATTCTATATTACTCCCCATTATTATATATAAATATAAT
 40683  TCTATATTACTTCCCATTATTATATATAAATATAATTCTATATTAGTCCCCATTATTGTA
 40743  AATAAATATAATTTTATATTAGCCCCCCAAAGGGGGGCGAGCCAATATATTATCTATTAT
 40803  CTTTTGTTATATTATAGTAATAATTTCCGCGCTCCCCTCCGAATTCTTCGATTCGGAGGG
 40863  GGGCAATAGTAATAATATAGTTATTCTACATCCTGCCCCCCCTTCTTTACGCCCCCTCCT
 40923  TTGGAGGGTGCGGAGAACGAAGGGGGGAGCGTTGAAATATATATATGTCATTTATTATAA
 40983  TATTTCAGTAAAGTTATTATTTCAGCACCTTCGTATTATATATAAATATTAATCTATATT
 41043  AATCAATAATATTTATTATCAATATAAAGAGATAGTTTTATCCTTAGGATATTGAATATT
 41103  AGTATAAATTAATGATATGATTTGTTATGTTAATAC
;     G-rnl <== end
 41139  ATAAGTTATAATTAGTATATTAATAGAACCATTATTTATTTAATTATTAAAAAATAAACA
 41199  GTTCAATATAAAACTATTACATTATTATCTATAATGTTATTAATTATTAACTTTATATAA
 41259  GATTTCATACTTGATAAGCGATCAGTATTTATTCTTAATAGTCTTAGTTATTAATATAGT
 41319  GTAAGAGTTATTAACTATAATCTATATTATATTTATACACCATTGGACTATACTATACAA
 41379  TCCTCTCGTACACATATAGTTATATAAAGTTATTATACCATAGATGATAAAATCCTTACT
 41439  GACTCACGTCGTAATTAACCCATCTCAAGTAACTTATTAAACGACGAACAGTCGTACCCT
 41499  TATTAGCGTCTGCTACCAATAGGTTAAGTCTAGACGACATCGAGGTGGCAAACACTGCTG
 41559  ACGATATCTACTCTCTAGCAGTATTACCCTGTTATCCCTAGCGTAACTTTGATCCGTTAT
 41619  CGACATACTACTCTATAGTTATTGCCTGTTCATTATACTATACATAAGTACTAGCTCTAC
 41679  TCGTGGGTATCACTATCATTGCACAGTTATGTTATTATCCTTATTATTAATATTTTACTA
 41739  GTTGCCGGCTAGTATTACTGTACATGGTCATTCTATTATATTCTTATATTTTAAGAAATT
 41799  AACTTCTAATTATATAATTAGATTCTTGCCCCCCTCCGAAGGAGGGGGAGCGTAGAAATT
 41859  ATAAACTAATTATAAACTAATAATTAAAAGGTTTATAAAGTATCATTTAGACACATCAGT
 41919  TGTATTCTATGATGTCGACGCCCCATCGAAACTAACCACTTTATAATGTCTTCTTCTCCT
 41979  TCTGGAACGAAGGAGCACTGAAATATATATATATCTTACTCTTTATTATAAAAAGTGTTT
 42039  ATATATATATTATTATTCTATGAATTAGATAATCTATTAATAGTTAAGCTATTATATTTA
 42099  TTAATATAATATATACTTATTAATCAATATTATTATCAATATAAAGTTATAGTAAAGCTG
 42159  CATAGGGTCTTTTTGTCAATCTATGGTCACACAGTATCTTCACTGCGATTACTATTTCAC
 42219  TGAACCTATGCTTGATACAGCTATAGTATCGTGTTATCATTCATGCAGGACACCAATTAT
 42279  ATGCCAATGAATTTTGCTACTATCAGATCCTCATGATAAGACCGTCATTTATTAGCTCAT
 42339  TATTTATTATCTAACTAACAGTGGACAGATATCACTTATTATACTAATACTCTCGTATCT
 42399  GCAATAAGCTATGTTTTTGGTAAACAGTCGTACTATTATTTGCCGAGTTCATTAAGCATA
 42459  GTTAATTCATTATTACTAATCTAATTAATTACGTACCTTATTAAAGGAAACGTAGAAAGA
 42519  TACTATATATAGTTTATATTATATTCTATATATAATTTATACATACCTGTGTCGGTTTAC
 42579  AGTACGGTTATTATTATTTCTTGTTTTATTTGTCATCATATATATAACTTCTTATATAAA
 42639  TTTAGACACCGTTAATTTATATTAAAACCTTATGTATTTAGTAATGATAATCTTATATTA
 42699  TCTATCGTTACTCAAGTCAGCATATTCTTCATAATTATTATTATATTATGTAGTCTGTTA
 42759  CTATGTATATTTTATATTTTATTTTATATATATATACATCTATAATTCGGTTAAGAACTT
 42819  AGACCCGATTATTAATTCCTCAATATAGATATTCTATTAGTGTATTGTTACATGTTCATT
 42879  AACAGATGATTATTGTCAAACCCACTGACTAATTGTCTAATCAGATATCAAGGATTATAT
 42939  TCACTTAGTTCTTAATAAGGGACCTTCATTTAATAGTTTAGGCTGTTTCCTTTTCGACAT
 42999  ACTACCTTATCGCAATATGTCTGACTCTATATACTTTAGAAAATAATAACTTGTTCAGAG
 43059  ATTAAATAAATATAGTAAATATAAATACCCCCATATATTATTCAGAGCTTTACCAAGTAT
 43119  TACATTATATATAGGCTATACTAAAATATATTTCACAGACAACCAGCTATCTCCATATCA
 43179  GATTTGTCTTTCACTACTATACACGTATCTATAGAAGATATTGCTACATCTACCTATTTA
 43239  AGTCATATTATTATTATATATATTAATATTAATATACTTATACATATATAAATCATATGG
 43299  TTTCGAGTCTATTTATATAAACTTTAAACTAATTATATTTAATTCTTAATTACGCTTATA
 43359  CAAATAACTCACTGACCCATTATACAAGAGGTACGCTATACTATAGCTGCTCTCCATTAA
 43419  AGTATTTATTAACTAATATAAATATATTATCATACTTTTTTTATTAAAAAATAAACTTTA
 43479  TTTTCATTAAGCACCCCTCCGAAGGAGGGGTGCTCTCGACGGATAGTTTACTTAGTAAAG
 43539  TTGATATTATAATATATAGTCTTAACTATTTCCTTCACAGTACTTTAAACTTAATATTGT
 43599  TTATTAGCATTAGTAGTAGAACTACTTTATTCATATTATTAAATATTACTTATATGCTTA
 43659  TATGCTTTCTCTCACCGATACTTACATACACCCTATTGGTTATATTAACTAAGATACTAA
 43719  GATGTTTCAATTCTCTTAGCTTTATATATACTATTTATAGTTAGGATTAAGATGTTAATT
 43779  ATCTTTATTCTTCCTATTACAATATTAGCTCTTTAGCTACCATACTTTAATGTCAATTGT
 43839  ATTGAACAATATTTTCAAATCATATCACCTATATTTGTTATATTTATTATATTTTATATT
 43899  AATAAATTAA
;     G-rnl <== start
 43909  TGTTAATTATTCTATTCAATAAACTTATTATATATTAAATGCATAAATTAATGTTAATTA
 43969  TTCTATTTAATAAACTTATTATATATTATAAAATTAGTATAGTAATCATTAAATACTTAA
 44029  TCCCCCCCCTTCGTTCTCCGCACCCTCCAAAGGAGGGGGCGTAAAGAAGGGGGGGGGAGC
 44089  TACCAATATTATTCTTGCCCCCCTCCGAAGGAGGGGAGCTATCGGCGGAAATTCTAATAT
 44149  ATTATTGCCCCCCTCCTTTTGGAAGGAGGGGGAGCGTGGATACTAATATAGTACTCATTA
 44209  AATATTATTATATTCTAATATTTTATTTAGAAATATCTATTATAAATAATATCAACTATT
 44269  GATGTACTCCATCTTGTAGATACTAACTATGATTATCAAATAATATAATTCCATTAACAT
 44329  TCATTATCGATATTGAATCTATTTGAAGACTATTACTAATACTATAACTATTACTATTAT
 44389  TCTTACTCTTATTGTTACTATAATTATTATTATAATTAGTATTATTACTATAACTATAAT
 44449  TAGAACTAATACTATAACTATAACTATAATTATAACTAATACTATAACTATTACAGCTGG
 44509  TAGCTCCCCCCCTTCGGGGGGGAGCATAACTATAACTAGTTCAGTGATTCTATATAAGGG
 44569  GGGGGGGCAGTACTATTACATTCAAAGTCTATAATAAATTATATATTACATTCAAAGTAT
 44629  ATAATAAAATATATATTACATTCGAAGTATATAATAAAATAAATATTACATTCGAAGTAT
 44689  ATAATAAAATAAATATTAAAGATAGTCTATATTTCCACCAATCGATAGCTCCCCTTCGTT
 44749  CTCCGCCCCCTCCTTTGGAAAAAGGAGGGGGGCGTAAAGAAGGGGGGTGGGAGTATATAG
 44809  ATGAATATTT
;     G-nad1 <== end
 44819  TTATAATAAGATTATACTATCTAAAGTATAAATTAAAGAAGGTATAAATATAATTAAACC
 44879  GAATAATAAAGGTAAGAATACCATTCAACAAAGATGAATTAATCTATCATATCTAACTCT
 44939  AGGTAAAGTAGCTCGTACTCAAATATAACCATATGCAAATACATTAGCTTTAATAGCTAA
 44999  AATAACACCAGTACCACCTCCGAAGAATAATATTGCTGTTAATGTAGAAAGGAATAATAT
 45059  AGATGCATATTCAGATAAAAAGAATAATACAAATATAGATGATGAATATTCAGTCATATG
 45119  ACCAGATACTAATTCAGATTCAGCTTCTACAGTATCAAATGGAGGTCTAGCTGTTTCAGC
 45179  TATACAACCTATATATCATATAATACTTATAGGTAATAATGGTATACCTAATCATATAGA
 45239  TTCTTGTAATTCTATATATTTACTTAAATTCATAGTACCAGCTAATAATATACATATTAA
 45299  TATAATAGTAGTTAATATTAATTCATAACTAATTAATTGAGCAGTAGAACGAATACTACC
 45359  TAATAAAGAGTATTTACTATTAGCAGATCAACCAGCTAACAGAGTACCAAACACACCTAT
 45419  ACTACTAATAGCTAAAGTTAATATAAATCCATAATTACTATCATATATAGTAACTCCAGG
 45479  TGCAAAAGGTATAACACTTCAACTAAGTAAAGAACTTATTAAAGCTATCATAGGACTTAT
 45539  TATTAATATAAATTTATCAGCATGTGTAGGTATAATTATTTCTTTTAATAATAATTTAGC
 45599  AGCATCAGCTATAGCCATTAATACTCCTAAATAACCTACAGCATTAGGTCCAACTCTACG
 45659  CTGCATATAACCCATAGTCTTACGCTCAGCTACAGTTAAAAATGCTACAGCTAATAATAT
 45719  ACTTAAAAAGATTATTAATAATTCTATTATAT
;     G-nad6 <== end
 45751  TTAACAT
;     G-nad1 <== start
 45758  TTAGTTATACTAATAGCACCTATAATTGATAAAACTAAAATAAGACCTATTAATACTAAA
 45818  GGTATAGCATACTCAGTATATAATTGAGCACCTACTATATTTAATTCTAAATAAATCTCT
 45878  GATATTCCCTCTATATTTGAATCTATTATAGAAATTAGATTATTATTATAAAATAAATCT
 45938  AATGGTATTAAACATACAATAACTATAGTAAATATTAAAGGATTAATAGTGTTATTATAT
 45998  GTATATTCTATATTAAGTAAGGATAATATAAATAAGAATAAGATAGCGATAGCACCAACA
 46058  TATATTAGGATATACAATATACCGAAAAGGACATATCCAGAGGTATAGAGGTTAATAGCG
 46118  ACACTAACGAACAGTCCTATTAAAGCCACTATACTTTGTACAGGAGATAGTAAGCTAATA
 46178  GCTAATAAGCTACAAATTCCACTAATTAAAGTCAT
;     G-nad6 <== start
 46213  AAAGTTTTAATATTATTTAATTGATAATTAAGACTTAATAATATCATCAATATTAATAAA
 46273  TAAGAGAAGATATAGTATTAATTAAATCAATTATTACATAGTCTATACATTCTAAA
;     G-trnN(guu) <== end
 46329  CGTCTTAAACTAGAATCGAACTAGTATACATACATT!AAC!AGTGTACTGCTCTACCATT
 46387  GAGCTATTAAGAC
;     G-trnN(guu) <== start
 46400  TTATATAATTCAACGCTCCCCACCGAATCCTTCGATTCGATTCGATTCGGAGGGGGGAAG
 46460  AATAT
;     G-atp6 <== end
 46465  TTAATGTAATTCTACAGAATCTTTAATATAACCTGATAATAATATACTAAATACATAAGC
 46525  TTGTATAATAGCAATACCAAATTCTAATATAGTTATAGCTACTACAGCTAAAATAGGTAT
 46585  GATACCACTAACAAAACCTAATAAATTAGTAGACATTAAACTAATTATTAAACTACCTAA
 46645  GATTAACATTAATAAATGACCAGATAGGATATTAGCACCAAGACGTAAACCTAAAGATAT
 46705  AGCTCTAGATGTATATGAAAGAGATTCTATTAATACTAATACAGGTACTAAAGGTAAAGG
 46765  AGTACCACCAGGTACAAATAATGCAAAGAAACCTCAACCATGTAAATATAAACCTAATAT
 46825  TACATTACCTAATCATAAAGCTAATGAGAAAGATACTACAGCTACTAATTGAGCTGATAT
 46885  TGCAAATGAATAAGGTATCATTGATATTAAATTAGCTATAAATAAGAAATTAAATATACT
 46945  AAATATTAATGGAAAATAATATCCTCCTTTACGTCCTATTTGACTAAATACTAAATTAAG
 47005  TATAGTATCATATATAGATAATATTACTACTCCTCAACGTGTTGATCCAAGATATGAAGA
 47065  ACGTATTATACTATTATAAAATATTATTATTGATAAAACTATTATTAAATATAATATATA
 47125  ATTAGTTAAACCTAATGTATAATTATTGTTAATATATATTAATGGCTTTATTTCAAATTG
 47185  ATCTAATGGTGAATAAAACAT
;     G-atp6 <== start
 47206  ATAGATATTTATAGATGCCTTATATTTTATTAGGCTATTGAGTTATTTTATTATTTTAAT
 47266  ACTCTTTCACTTCATTATAAGTTAAGAAGGGAAGGGCATATATCTCCTTGCTTGAAATAT
 47326  TAATTATTTATAATTAGAAGACAAGATA
;     G-atp8 <== end
 47354  TTATAATTTTATTATTATAGTACGAGCTACTAATAATCTTAATATATTAGGTAATATTAT
 47414  TGTAGCTACAATATATATAATTAAAGATAGAATAAGTATTCCACCTGTTAATAAATTCAT
 47474  AAAGTAAAAAGGTACTAATTGAGGCAT
;     G-atp8 <== start ;; mfannot: alternative ATG start pos 47650
 47501  ATTAATTAATAATATAGTTAGATAGATATCAGTTATATTTATACGAAAAGATATTAAGGA
 47561  ATTGAACCTTATATATGTAAATATGTATAAACATATATAACCATATATCTTAGATATTGT
 47621  ATATAAATTATAGAACTTATAAATGTGCATATAGTCTCTCTTAATTATTATTTCCGTACT
 47681  CCCCTCCGAATAATTCGGAGGGGGTGGCAATAATGTATATATAGTCTATATTTAACTAGA
 47741  TAGATAATGTCTATAGAATCACTGAAATATTTATTAGTTATTAGTTATTAGAATACTTTT
 47801  ATTAATTCTATTTATTAGTTATTAGAATACTTTTATTGGAAGCCCTTCTTTACGCCCCCT
 47861  CCTTTGTAAAAAGGAGGGGGCGGAGAACGAAGGGGGAGTTCTATTTATTAGAATTAATTT
 47921  ATTTATTAATAGATATTATTAATATTAGATTTAGTATATTTAAATATATAATTTAGTATA
 47981  ATATATAGAATATAAAATATATTTATTTCTTTAAGTTAATATTTAATTTACTATAATTAT
 48041  TATAATAATAAGATATAAAATATAATACTTTTTATTAGTACGGACCCCTCCGAATCGATA
 48101  TCGATTCGGAGGGGAGTGCAGAAAGATTAGTTTTACATATATCTACATCACCTATATCAT
 48161  ATATGTATAGAAGTATATAAGTATAGAAATATATAAGTTTATAAGTATAGAAGTATATTT
 48221  TGACTGTTGAAATATAAAGATTCATATATTTATTATCCTCTTCTTATAAATAAGTGCTGA
 48281  AATATATATTGATTATATTACACAATAATATATATATATAGATAATTAATTGAATATGCG
 48341  GAATAAAATTAATTTAGCTACCTACTGAATGCCCCCCTCCGAATTCTTCGGAGCGCGGAA
 48401  ATAGATAATCTATACTATTAACAAGTAGAATCTATATCTTGTCCTCCCCCTCTCTGAGGG
 48461  GGAGAGTGCATAAATCTATAACCTGATATATATCTTAGTTATTAAATATATTAAAAATGT
 48521  ATATTATAATTATTGCTAATAAAAAATCTACAATTAAAATATTATAAGATTAAAATAAAG
 48581  CTCTCAAAATAGAGTAGTTATCTCTAACAACTATATAAACATTAATATGATAAACTAATT
 48641  CAATTTAGTTAAAGATAAGATAATACTGTCAAGGAAAATAATAGTATTAATAAGAGAACT
 48701  ATTTCAAATATAAATGTCCTCCACCCCCTTCATTCTCCGCACCCTCCAAAGGAGGGGGCG
 48761  TATAGAAGGGGGGAGTACTGAACTATATAGATTAATTTAATCATACTTATCTTAATTGAT
 48821  ACTAGTCATTGATAATATAGATTAAAATATATAATAAGGTTAATTAAGTCTATATTAATA
 48881  TAGATTAATAATTATTAATAGTTAATGTTAGTCTATTATTTAATAAATAAGATGTTATAT
 48941  ATAAATAAATAATAATATTATAATACCTTAGTTAATATATATATCTCTTTATGTCCCCCT
 49001  CCTTCGGAGGGGAGCGTTGAATGATATAGAATAGATTATATATACGTTATCAATAACTAC
 49061  ATATATTTCCGCGCTCCCCCCCCCCCCTTCTTTAGAAGGGGGGGGGGGCATTCTATACGT
 49121  TTATTAATGTTTGCTTACATATATTTACATACGTTTACTAATGTATACATACGTTTACAT
 49181  ATATTTATATACGTTTACTAATGTATACATACGTTTACATATATTTATATACGTTTGCTA
 49241  ATATATCCTTACGCTTACGTTTATTTATACTTACTTACGTTTCATTAATTATAAATATAA
 49301  ATAGTTTACTAATAGTTAGATAAATAGTTTACTAATAGATATAATGATATATTATTTCAG
 49361  CGCTTATAAAGAAGGGGGTGCGAATAGTTATAATACTAATTTAATAGATAACTAATAGTT
 49421  ATATTAAGTTATATTATTTCAGCCTAATCATTCGTTTCGATTCGATTATCTTCGGAGGAA
 49481  GGCATTCCGGAAGTTAATAAGTTAATAGGAATAATTATATTCTTTTACAATATATTTCAG
 49541  CACTTTTTTACTCACCCCTCCTTTGGAGGTGGGTGTGCAGAATTAAGAGCATAATATATT
 49601  AATAAAAGTTATGTATAACACTATATTTAAATACTAAT
;     G-cox1 <== end
;     G-cox1-E5 <== end
 49639  TTAGGCAGTAATTAATATAGGTAATTCAGAGAATGTATGATAATAAGCAGGTTTATTTAA
 49699  AATCATTTCTAGATCTGAGTCTCTAGTTTCTCTAGTTGTATTTGATTCTAAGAAATCAGG
 49759  AGTTACTGGTTCTTCTCTTTCTATATTTTCACCATTAGTTAACTGTATTAATATACCGTA
 49819  TAAACCAATTAAAACTGAAATAATAGACATTATAGAACCTCAAGAGCTAATAATATTTCA
 49879  ACCTAAGAAAGCATCAGGATATTGAGGTATTCTACGAGGCATACCATTTAAACCTAAGAA
 49939  ATGCATAGGTAAGAATATAAGATTAACTGAAATAAATAATGTTCAGAAATGAGCTTCACC
 49999  AATAACTTTATTATAATTTAGACCAAACATAGGATAACTTCATAAGTAGTAACCTGCAAT
 50059  AAGGCTAAATACAGCACCCATAGATAATA
;     G-cox1-E5 <== start
;     G-cox1-I4 <== end
 50088  atgaaatagcagcccgtgctatgcctagaaggcggtcacgtgaagcctttcccaaaccgt
 50148  gcgtgaaagtttcccttcacacggctttccatcaagggggtctctattaaaagtatttat
 50208  aaaccaagatcattatattgacctttatatattatttgtaataaattatatattgatata
 50268  aattatgactatccttacatagaaggattcattttactcattaggtttgatatataatct
;     G-cox1-I4-orf778 <== end
 50328  ctaccgatttttatatattttagatatatgtttaatatgatgaacttcaatattgttttt
 50388  agatccacttatcttgcattgaccttcgaatagttttttatttcgaatagctaaatctat
 50448  tgttgatttagattcataatctttcatatcagataatttaaatccagactttatttgata
 50508  taacattttatcatcaaaacgtgctacttccttcatagatcctttcactttctcattaac
 50568  tattagattatatccgtatttacgtataacaaccttcatagtattgagttttagtttaga
 50628  tgcgaatgttaatacacatgagtatttaagaatataagtaactcttgctttaagacgagt
 50688  gaaattatcagcacatgaatagtagttaagaagacctttacctaaagctaggtatttatc
 50748  tataattagaggtaatggtagatgaatgaatttacctacacgagtgggcactccacgtct
 50808  accttttctgcaaaacccaccagtttcaagattagctacaattttacgtattggagctat
 50868  tatttgtggtctagagttctgcactaccaggcgagtagtaccgttctttctaaacactct
 50928  ttttaactgtctcttctcatatggagttatggttatatcaaatcctagaaaatgagcctt
 50988  tgacttggtggctgaagttatgttaattttatcttgcgacaactcaatatccaacttgtc
 51048  tttcagaaatactgttatatcattcttgatttgacagcaatccttatatgagccactgac
 51108  acctattaagcagtcatctgcatatctaacaaatctcatacgtttaaagtctggatcgtt
 51168  acctatatgagaacgtattttatcattgtgtatttccgttcgtaaagtattctttatatt
 51228  aggaatgcgattaatataattatcatacaaagggttggtcttacgacgagtacctttgct
 51288  aaaactatttgagtaatcttctaatcatttatccaatactgtgagtaatatattagacag
 51348  aataggatttatactataaccttgagtatacccagctttaggtattattccctccgaatc
 51408  ctttccaattccaattccaatcagaggggggaagaattgtttactaggatcaatatatcc
 51468  agcattaaaacttttgtataaaagatctaaaaatacttgatcttgtattttatctgctac
 51528  cttttgtataataatattatgagataaattatcaaaacaattggttatatctaccttaat
 51588  aaaccatgatatttctttgaaaatacttctcacttggtataaggctgtatgtacattttt
 51648  attaattctaaaaccatgagagtatatagacatatgtggttcgaatatagtttcaagaat
 51708  aaccttcatagctgttagtacgattttatcacgaggtgaagggattcctaacagtctaac
 51768  accacctttgtgtttagatatttttattctacgactgggacggaacttaaaagctccaga
 51828  tcctatttctctagctataacatcaaagtcatgtaaagaaaggtcatcaaaggttttctt
 51888  atcatatgtcatattatttgatttatatttaataagactatatgcatacaataagaattc
 51948  agaattagctataatagaacgaatattagtgtatttataatctgatttataatttatgtt
 52008  ttttaatagtttgtctagcttagctatacccgcgggcatacttttacttttacttttact
 52068  tgacaacccttgactagttcccttcagtggggacgccgatgaatgcagagcacgcatagg
 52128  tcgtcatattccacctaatatggaacctctgtcatctatacgttttcacgtttcagatga
 52188  tcccaagttcctatacatttttctagctgtggttaggtgctctggcaatataagcacgat
 52248  actttctataagcatgatactttctataagcatgatactttctgctgggtcggactggat
 52308  tctcaattcactgggcattatgtaaaccccttgaacagatccgacaactggttttgaacc
 52368  agtagggatttctgaccctccaattgctgttaagagttcgttaacctcaccatacactgc
 52428  atatcttgacgaaactctttcattcgcctttatgagcatgctattgtcccctcctggttg
 52488  cgcccaggataggttagctcattgacttaccttacgtatataataatatttttccgcact
 52548  ccgaatccttcgattcggaggggggcaataataaacggagtatccaataagggtgatcgt
 52608  catcataaacactaggtttataattgatcacgagaataatgtataatgaaatggcgc
;     G-cox1-I4-orf778 <== start /first_aa=A
 52665  ac
;     G-cox1-I4 <== start /group=II (7.20e-12)
;     G-cox1-E4 <== end
 52667  CATAATGGAAATGACCAACTGTATAATAAGTATCATGGAATGCAATATCAATACTAGCAT
 52727  TAGATAACATAATACCAGTACATCCACCTACAGTAAATAAGAATAAGAAACCTAAAGCGA
 52787  ATAACATTGGTACAGCAATACGTATTTCACCACCATATAAAGTAGCTAATCAACTAA
;     G-cox1-E4 <== start
;     G-cox1-I3 <== end
 52844  atagagtagaattgagatctaataaatagcattctaaaaatagatcatacccttaattta
 52904  aaagatccaaagctctctccgaacccggcgagatagttacctatcaccgggctctccaac
 52964  tctaacgtggtttcactgactaattgtata
;     G-cox1-I3-orf830 <== end
 52994  ttaatctttcaatgataaataatgtttatgacataaagctattttagatatattaatagc
 53054  tcttatatatttggctattttactctttttaaatttaagatccttaatattatatacttg
 53114  tactttatcaaatgttccacatctatcacaagggacaccttgatgtctaagtgatttttg
 53174  taattgtcattttaaagaatgtaaaggattactagcataactttcatttaaatacataat
 53234  cagttcttcagtattattattttcaatagctttaatataatcgggttttcatttgttgaa
 53294  caacttactacttccccttttaggtattttatgatatctatcgtataatatacctggtat
 53354  tttaactttattaagaatacctactgctgattttcttttagctccaataggatgactaag
 53414  attattacctcctagtttaaatattgcagctacagtattggctttaaatttagctgcata
 53474  aactttagctaatgaatatcttagtatatatgctacatatgcaaccttttgtttacgatc
 53534  attagctatacttcatcaattacataaactatataatatcatattaatacgtttattact
 53594  ttcatattgtgataaattaataaatctgaaattaggtataggtttaccactaccatcaca
 53654  aaatcttagttctgatagaagagatataacttttttcatatttatatatattgttggaat
 53714  tatcatctttcgattaaccaacttaccactataactttgtttaataaagtaagtattacg
 53774  acctaaaatatagcctagaaagtgtatacctttgctaatatgtctaatctgtagattaac
 53834  atcatttaaattaagttcttctttaaagaatttattaattaatatattaatttctgatgc
 53894  taatttacaacttccatttatacctataataaatttattagcatatctgatatatttaac
 53954  tgatctgtactcttcttgaaatggattattacgacttaaatgttgagaataaaccatttt
 54014  cttatttcctgatctcattaaagcattatactctgatgatttttgtcgattattagattt
 54074  aatagaacctttcgcccccctccttcggaggggggcgcagaagtatttaatacataaatc
 54134  ctccatgaacttatcaaatttatctaaataaatattagtgataagagtactaagtattcc
 54194  tccttgtggtgttcccacttcaggtagatactcaattttatcatcaaagactttggcttt
 54254  aagtccagtccgtatcaatctaagtatgataggatctttgattcgagtttcaattatctg
 54314  tattattctaaattgatctattatatttaaataatcttttatatcaccttctatatatca
 54374  tatacactctttcatataagtattataatatttaagagcatgatgacagcttctattagg
 54434  tctaaaaccaaaagaattattagaaaatgtagtttcatatataggttcaattatcatttt
 54494  tataacttcttgtacaagtatattatttatattaggaattccaattgatcgtgtctttcc
 54554  tgagtcagatatattatcattatttccaattcaattgaatttattagataaaactgcttc
 54614  ttttaattcatatattcgtaatcgagttaatgaatcaactgctagtttatcaagtccgac
 54674  tgtcgatcctctgttattcattatctttatatatgatgctaatcatataccatctaattt
 54734  taaataaccttttaaatctttaaatatacgtgtaggattatttatacaattttgtcaatg
 54794  tttaactaaaaaatctaactctttggcgttttcttcctgtaattgtacaattacagagtt
 54854  atcttttttgtttctcgttgaatatgacctaatttgattaatattattattcataattaa
 54914  gtatttagtccccttcatttgagtatatttactcatactactacgagacctctgccatct
 54974  ctttttataaaaattaaaattaaaattaaataaagttaattcctttttagagacttctcc
 55034  ggtagcatgtatgacgtgtagtaattgattaattactatattatatatggatctcatttt
 55094  gttgtctgtccttaatgcgataagtaatgtatttgttattaatattgaactaactccagc
 55154  gcaaatttttatcactaagcaacaaatatattcatgtaagtgtagttcccaagaaaagga
 55214  agaatctttcccaaaacaactttgagttcagtaattcaacttattccatatataatcact
 55274  agcttcgaagagtatcttgatcagatattctaaaatatctactacagatgacctcatatc
 55334  tctttttagtacaggctgttgtccccctcctctcacgattataaggtaagtactatagct
 55394  ttctatatgttcaattatatagtcgaatttagcatatatattattatatatatttctata
 55454  tattcgaaatttcatacatactcgaacggacgc
;     G-cox1-I3-orf830 <== start /first_aa=A
 55487  cc
;     G-cox1-I3 <== start /group=II (5.93e-11)
;     G-cox1-E3 <== end
 55489  AAATCTTAATGCCGGTTGGTACCGCAATGACCATTGTCGCACTAGTAAAGTACGCTCTAC
 55549  TGTCAATGTCTAAACCTACTATGTACATGTGGTG
;     G-cox1-E3 <== start
;     G-cox1-I2 <== end
 55583  ctatttcgttaataaatattttatttatatttacccataatttattattatgctt
;     G-cox1-I2-orf379 <== end
 55638  ctatttaaaataaaagtatcggactatatctttatcttttaatttataggattttctacc
 55698  tgttttagttgttaaactattatttatactcatattagtttttattcttctaatcttcat
 55758  taatccttcttctgttaaatgttctttatttattaacatattatagactttattataact
 55818  attatatgatatagattttttagtatataaaggatatttattaaaataagatattatttt
 55878  ataatttccttttaatcctgtaatagtatatctatatacaccattagtattatttctaag
 55938  ggttactttacctaaactaaataaatttttaattttattcaatattatttcatctttttg
 55998  atctaataaatatctaagtttaattctctgattagaagaatatcttctattattttcaat
 56058  tgatatattgaaacaaccttcagcatcagtaaatcctgataatcaaggatcatttaatga
 56118  aatatctactggtttattaattaatttaatatttttattatttaatttaattattgattt
 56178  aatatttaatagattaattcaatgtgataattgatttattctagaatttatagctaaatt
 56238  accatttaataaatatgttaataacaatatatgtgaatttttagtaactattaatctata
 56298  gaaatcatttttattattatatttaccttgaggataatgtactactttacctatacctaa
 56358  tatattttgtattagatataatacattagattctttttgagttaatacaaacttaaattt
 56418  gtcagagtaggtttggatagctccatctccttctataaatcctattaaccatattaagaa
 56478  atcatcaggtatagagtttatatttttatataataaatcatttttattagttaaaatttg
 56538  gttatatttatgaaaatcatataaattaaaagatatttcgcgtgtagtctctgaggcgct
 56598  ttgtatatatttacatattaattttcggggaagtaaatcaagtgacaaattgcctgctga
 56658  ttggatataacaatatagatttttacatttcaatgtactatattgctttaaatcgttcca
 56718  gcatatagcgaaattaattttattccttatatcactataaggtgaagccgccactaatca
;     G-cox1-I2-orf379 <== start /first_aa=W /note=LAGLIDADG ;; evalue:1.3e-47
;     G-cox1-I2 <== start /group=IB (1.64e-29)
;     G-cox1-E2 <== end
 56778  ACTTCATACTAAGAATCCAAGTAAACCAATACTTGCGATCGCGTATACCATTCCCATACG
 56838  ACCAAAGATTTCTTTTTTACTGTAAGTTGCAATAACATGTGATATTATACCAAAACCAGG
 56898  TATGATTAATATGTAT
;     G-cox1-E2 <== start
;     G-cox1-I1 <== end
 56914  caatattttgattattaaaataactatgtattataacacaatatattttaattaatactc
 56974  aagaatttttatatccttgttaggactttatcttaagttgtagtatt
;     G-cox1-I1-orf319 <== end
 57021  ttatttatgacgatttatattggatttaatggttagtattttagataaccctttatatgt
 57081  taaatgttctttgtcttgtattaatctatatacctttcttcatcttaaatagcttatatg
 57141  ctttttagattgtaaatggtatttatcaaaatattctataatctttttagcagaaccaaa
 57201  attagtagaatcatagtaataggtatcttgagacttcctatatccaatatttccacctaa
 57261  gtattcttttataatatttaacaataaatcacttttttgataaatttgaaaatttaattt
 57321  tatttccggtttatctctgataatacgtttaataattttaatttgaaaactagcatccgc
 57381  atcagagaaacctgctagtcagtgattatccaaatttttacttgaatcgatagtaaaatt
 57441  aatatttatatctgtatacttagtatgacttaatacattattaactacttggttaaatct
 57501  gtgttctgtttttaatttaccatttatcaagtttattacatttaacatacctattttatt
 57561  agatacaattaaaaggtatgcgtttttatcttttacttttcttacattaccgtaacctaa
 57621  tctttctttcaaataataggctagaaatgcatctggagaactaaaagttataattaattg
 57681  ttgagttttactaaaatgaccatcaccgtcaattaatcctgctaaataatatcctaattg
 57741  ttctttatttagaggctttaaatgtttaggtacgtgatttgatatacgtttaacattttc
 57801  taaatttactacaactccgttgcgtagagtctctgaggttccatttcttatatataaaat
 57861  gttacctgctgatttccttcattgttctaacttttttactatgccttttaaggtggagta
 57921  tttagaactatttagcgaaggggttccagcatacagcaacgttatgaggcctacatattt
;     G-cox1-I1-orf319 <== start /first_aa=K /note=LAGLIDADG ;; evalue:4.1e-52
 57981  a
;     G-cox1-I1 <== start /group=IB (1.35e-23)
;     G-cox1-E1 <== end
 57982  ACCTCAGGATGACCGAAGAATCAGAACAGATGTTCATATAATATAGGGTCACCACCGGCA
 58042  GCTACATCGTAGAAACCAGTATTGAAGTTACGGTCCATTAATAATAATGTTACCCCAGCT
 58102  GTAAGTACAGGTAATGATAATAATAATAATCATGCAGTAAAGAATATAGATCAAGCATAT
 58162  AAAGGCATATCTATCATATGAATACCGATACTACGCATATTTAATGTTGTAACTATAAAA
 58222  TTAATAGCACCAAGAAGACTAGATATACTAGTTAGGTGTATAGCAAATATAGCTAAATCT
 58282  ACTGAAGGACCAGAATGAGCACTAATTGAGCTTAAAGGTGGATATACTGTTCATCCAACA
 58342  CCAGGTCCATTTTCTATTAGTAAAGAACCTATTATACATACTAATGCAGGAGGAAGACAT
 58402  CAGAAACTAATATTATTTAATCTAGCAAATGCCATATCTACGGCTCCCAGCATTATAGGT
 58462  AAAAAGAAGTTCCCGAATGCGCCTATAATCACAGGCATTACAAATAAAAATATCATCGCT
 58522  AGTGCGTGTCCACTGATTAGAACGTTATACACCTGATTATCAGAATTTAAATATAATGGA
 58582  CCTGATCCTGACAGCTCTAATCTTATTATTACTGACATTCCTGTACCTACCATAGCACTA
 58642  ATCATACCATAGATTAAGTATAATATTGCTATATCTTTATGTGATGTACTAAATAGCCAT
 58702  CTTGTTATATAGGACAT
;     G-cox1-E1 <== start
;     G-cox1 <== start
 58719  AAAATATTGTTTTTTAATTTATATATATTAGTTATTTTTACATTTATATATATATATTTA
 58779  ATATATATATAACTTTTTTACTTCTCCTATAGAAATTATAGATTTTAGACACCCCTCCGA
 58839  ATCGAAGTATTCGGAGGGGAGCGCGGAAATAAGTTAGCTAAATAAATAGTTATAATATGT
 58899  ATATAGTTAGCTAAATAAAGAGTTATAATATATGTATATAGTTAGCTAATTAAATAGTAA
 58959  TAACATATATAGAGTTTAACTAAATAGATATTAATAATTTTTAATTCCAGAAATAAAAGA
 59019  ATATTGACAATATATAGCGGAAAAAAGATTAGTATTTAATAATATTTAGGTATATTAGTT
 59079  ATATTAGAACACTTTTTAGTCTTTATTTTTTAGTATTTGCCCCTTTCAAAGAAAGGAGAT
 59139  AGATTAATATTAGAATACTCTTATTGTATTTTATATACACTTAATTAATTATATCATATA
 59199  TATTTTATATTTATTTCAATACTAAGAGTATATTTACTATATTTAATTATAGATTAATTA
 59259  ACTAATTTATATCTTTTATATTATTTTTAACGAAGGAAATGAATAGAGTTTATATCATTG
 59319  CAAATCATAACTTTATATTATTTAGTCCCCTATTGATTAAGATATATATCAATTTCAACG
 59379  CTTAGTTCTCAGCTCCTTTTTCCAAAGGAGGGGGGCGTAAAGAAGATGAGGAATACAATT
 59439  ATATAGGAATATTTATTTATAGGAATAATTATATGTTTAAATATATCA
;     G-orf953 <== end
 59487  TTAATTAGCAAGATAAGTTGATTCATGTTTTATTGAATAATGATTATCCATATTAATAAA
 59547  GTTTAATGATGGAATTTTAATTTGTGTATGATTTTTAGATACACGAATATTAACAGGTAA
 59607  AGGTAATACTAATTCTCTAGTATAATCATATTTATCGATATCATCAGGAAAGATTTCAGG
 59667  ATATATAGTACTTATATTATCTATAAATTTTTTATGAAAATCGAGTAAGTAATTACGATC
 59727  TTGATATACTTTAATATAAACATCAGCTAAAGAAGTCATTAATAAAGGAACATCAGTTAG
 59787  ATTAGTAGCAAAACAATCATGAATAGCATATATATTTTTATTAAATTCACTTAACTTTCA
 59847  TAGATTATTTATTAATAATGATAAACATGTAGAATCTAATGAATGTATAAAATTAGGCAT
 59907  TAAAGCTCTTTTCTGTTTAGTAACATTAAGACGATCTAAAGGTAAACTTAAATTTAAAGA
 59967  ATATAAAGAATATTGATTAAATCTAACATTAATACTACGACTATCTTGATAATATTGTCT
 60027  AATATGTACACCAGAAGGTGTTTCTCAAGGTATAGGTATATTTAACCTATTAGCTACAAT
 60087  AGCTATTTTATTAAAGTAATCAGTAAATTTAGCTATATTAGGGAATATTCTATTTAATAT
 60147  TTCTCTTAAAGAGTCAGCTATAACTTTAATATCTTTATAACTTAACACTATATTAGGATT
 60207  ATCAATATAACTATATAGATCATCATCTATTTTATTAAATTGATTAAATATTGATTCAGC
 60267  CATAGTACGAACAGATGCATTATAAGGTATAATCATAATACATTTCTTTACCATTTTACG
 60327  AGGTATACTTACATTTAGTAAAGTTTGCATACTTTGTAATATATCATCTTTTAATATTTT
 60387  ATCTTTAATACAAGATTCAAAATAATCTATTAATTTAATAGTACAATAATTATAAAAATC
 60447  ATCAGGTATATCTGTAAAACCTTTATTATCTAAATTTAATTTATTTAATAAATATATATC
 60507  TCTAATAAGCATAGATATATGTTGAAAACCATTACATGTAGAATCTAAACCAATAGGATA
 60567  ATGAGAAGTATAAAAAGACTCACCATTAATTTTAGCATTATTATATTTATTATATTCTAT
 60627  ACAAAAAGCTAAAAAGGCTAATTTATCATCAGCTTCATTAATAATACTATTATTATGATA
 60687  ATTAATTATCTCATTATGTTTACTATCAATTAATTTAACACGATCTATAAAAGATAATTT
 60747  ATCTTTACCTAAAGCATTAGCACCAGATATTTTTAAATAATTAATAGCTATTTCATTATT
 60807  AATATCAATATTAACAGGATTAGCAAATTCAAGTAAATACTTACTTAAAGAACTACCTTG
 60867  ATAATGTAAATATCTAACATCACAATATATACGTGATCTAAAATCTAATCTTAAAGGAAT
 60927  ATAGAATTTATTAATATTAAGATATGTATAAGCTATATCAAGAATACCATTATCTAAAGC
 60987  TCTTTTAGATATAAAACTTTCATAATCTCTAAGTCTTTTTACAGATATTTTTTTATTACC
 61047  TGATAAAATATCCTCTTCATAAGGATGATTTTCATTTAAAGGTATATAAAATTTATAAAC
 61107  ATTATTATTATTTAATATAAAATTATATAATTCTTTATTTATTCTATAAGGTACACTCAT
 61167  CATACGATTAACACTATCTAATACAGTATCAGTATTACCATGAGATATAACAGTTTGATA
 61227  TTTATACAAAGGTTTATTATAAATTATATTATTATAATATTTCTTACCATTATTAAGATA
 61287  ACCACCAAAATAGAAACAAACACCATCACTATTAGTATCTACACTATAAGGTACAGGAGG
 61347  ACAAACCATAGGTAGATAACCATTCAATACATTATAAGTACGACCTATATAACGACCATT
 61407  TTTATCAAAATTAAGAGTATCTTTAGTTATAAGATCATTAAATTTATTAGTAAAACTAAC
 61467  TATATTATATATTCTATTTACTTTAAGCCCCTTAATAGCTTTTATAGTTATTAAACCAAA
 61527  ACTTATCAAAGTCTCTAATATTTCATTACTTAATAAGTATTCAACTACAGGTTGATTTAT
 61587  TAAACTAATATTAAATTCATTAATATATCAATCTTTAAAACTAATTGAATTAGTATTCTT
 61647  TTTACAATATATAAGATATTGTTTATATACATACATATCTATTCAACATTTATATATAAA
 61707  ATTATTAACATTACTAATCTTTAGTATTTCAAAACCTTTATGATTTTCTACCATTAAATA
 61767  AAATATAACACTAACATATAAATCAGCTAACTCACTACTAGAGAAACAACTAACATATTT
 61827  ATATAAATCACTGGACTTATACAAAAGTACATCAGGACCATGTCTACTAATTATTTCAGA
 61887  TCTTAATTCTAATATATAATTCTTTATACGTTTATCTAATAAACACATAAATATATTACA
 61947  ATCTACCTTCTCTAATCTTCCGGTTATCTTTTCTAAATTATTCTGTACATATAATGGATC
 62007  ATTATTATCTATATCTAATTCTTTATTAACTTCCCTTAATATAGCCTTTAAATTAGTTAA
 62067  ACTCTTATCATTATTAATAATACTATTTTTAACCTTAACACTATTAGTAATATTATTATT
 62127  ATTCATAGTATCTATATTAATACTCATATTATTATTAATATTCGAATTATTATTTAGATT
 62187  ATTATTATTATCAACACTATTATTATCAACATTATTATTATTATTAACAACCTCATTCTT
 62247  ACTAATCAGAGTATATTTACTATGAGTAAACATTCTTATAAAATAACTATAAGAAATATT
 62307  ATTATATTCAAAACGAATTGAATTAATTAAGAACTTAAACAT
;     G-orf953 <== start
 62349  CGTATTATTATTATTATTATTATTATTATTATTATTATTATTTTTATATATTTTATTTAT
 62409  ATATATAGTCTATAAACTATCATTAAATTAACATTAAATTAAGGATACAAACTAAGAAAG
 62469  AGGGGGAAAATACATTAAACAACTTATCCAAAAAATGGTTCAGGGTCATTAAGGAGATAA
 62529  GAATGAGAAAACCTCTCCTTCTACAATGACCTAAAAAAAATTAATAAACAGTGTGGTGTA
 62589  CACAC
