# Supplementary material for: Global Characterization of Fungal Mitogenomes: New Insights on Genomic Diversity and Dynamism of Coding Genes and Accessory Elements
Source: Front Microbiol. 2021 Dec 1;12:787283. doi: 10.3389/fmicb.2021.787283 (PMC8672057; doi:10.3389/fmicb.2021.787283)
Supplement: Supplementary File 1 — de novo annotation files of the 685 mitogenomes investigated in this study. Annotation was performed with the Mfannot program. [file Data_Sheet_1.ZIP › Supplementary_FileS1/CM022329.1_Rhizopus_oryzae_strain_GL10_mitochondrion_complete_sequence_whole_genome_shotgun_sequence_mitogenome.mfres]

;; Masterfile modified automatically by mfannot version 1.35
;; on Wed Dec 23 22:58:24 2020 by user pfonseca on host LGCM-PROC
;;    - Gene Totals: 53
;;    - List of genes added:
;;      atp6                 atp8                 atp9                
;;      cob (2 introns)      cox1 (3 introns)     cox2                
;;      cox3 (1 introns)     nad1                 nad2                
;;      nad3 (1 introns)     nad4                 nad4L               
;;      nad5                 nad6                 orf102              
;;      orf160               orf174               orf195              
;;      orf200               orf202               orf211              
;;      orf289               orf291               orf292              
;;      orf305               orf360               orf370              
;;      rnl                  rnpB                 rns                 
;;      trnA(ugc)            trnC(gca)            trnD(guc)           
;;      trnE(uuc)            trnF(gaa)            trnG(ucc)           
;;      trnH(gug)            trnI(gau)            trnK(uuu)           
;;      trnL(uaa)            trnL(uag)            trnM(cau)           
;;      trnN(guu)            trnP(ugg)            trnQ(uug)           
;;      trnR(ucg)            trnR(ucu)            trnS(gcu)           
;;      trnS(uga)            trnT(ugu)            trnV(uac)           
;;      trnW(cca)            trnY(gua)           
;;
;; end mfannot
;;


>CM022329.1 Rhizopus oryzae strain GL10 mitochondrion complete sequence whole genome shotgun sequence gc=1
     1  AATGATTATAGGCAATATTGTAATAATTAGTTTATGTAAATTTATTAAATAAGTAAATAC
    61  AAAATAATAAATTATTTTGTAAACTATTTATTACATTGACTATTTTTTAAGTATATACAA
   121  AATATTTTAAGAAATTATCTTAATGCTGGTTAAATATTTCCCAATGGATTTAATCCATTA
   181  ATTTCAAATTAAATTTTAACTAGCCTTTGGCTAGATTATTAAAAT
;     G-orf292 ==> start
   226  ATGTTAAAATTTATGTTATCTTTATTATTAGGTTTGCTTATTGCTAATCTATCTATTGAA
   286  TTTATTCAATACATTTTGACTAAGTTCGTAAAACCTGTTCCATACAAACTTTATAATATT
   346  TCATTATTTGTAGTTGGAATTTTTTGGGTTTATATTTTTAGTCTTATTCCAAATAATTTA
   406  ATGGATGATTTTATGACTGTATACGCATCAGATGGGGTAGATAAAAATAATAATGATTTT
   466  TTTAAATTATTTATTAAATTATCATTATTTGATCAAGAACTTTCTTTAGATCTTAGATCT
   526  GTGGGTGATGTAGCAGCATTAAGTTTAATTGGTAAATTTACTATTAGTGCTGTTAAATCT
   586  TCTCCAGCTTCAAATAAACTAACTGCTACTATTGGTACTGCTACAGCAATGGGTACAACT
   646  TACCTTGGAATTAGAATTCTAGAACATATTGAGAATCAAAAAAGAGTATTTACTATTACT
   706  AAAAATGATAAAAGTGCGAATTTAATCATTGAACCTAATCCTGAATTAGGAGGTACTGAA
   766  AAAGATGTGGAAGAGGTAATTAAAAATATTAAAATTAATTCACCTTATGAAGCTTCTGAA
   826  ATTTTAAATGGTATTAAGATGATTTTATTTTGTACTGAAATTCTTTCTACATTGGTAATT
   886  ATTAGTTTTATTTTTTATAGTTTATTTATTTTCATTAAATATGTAAATTTTAATAAATTT
   946  AAAATTAATAATGTTATTTGTATTAAATTTATTAATTTAGTACAAAAAGCAAGTATTATT
  1006  TATGTTTTATTTTGGGGTGGATTAACATTATTTAATATTAGTGCTATTCTTTATTTAAAT
  1066  ATTAGATTATCTAATTTTTTAGATACTCTTACTGTATAA
;     G-orf292 ==> end
  1105  TATTATAATATTTAGTTATTATGTTATCCATAAATAAATTATTTTAAAAATATAGGGTTA
  1165  ATTTTATTATATATTTCGGCTTTTCTATAAAAATCTTTAATTTTTTTATATAAAAATTTT
  1225  AAATGATGTATAGTATATAATTTTCTAATAAATTATTTAAAAATTTATATTTTATTATAT
  1285  CTAAACCAAATTAACAACCTCCCTTAATGAAAACCTTTATTAATATAGATGTAATAAAAA
  1345  ATTAATATTATAATAATTATAATAAGTTAATTTTTAGGTTTAAATTATTAATTAAAAATA
  1405  TGAATAAAATTTTTAAGAAGGACTCGCGCATAGCGCGGGTCTCTTAGGAACGGCCTTTGG
  1465  CCGGTTTTGAGTTGTAAAATTAATTTAGTTTCCCATTTAATGGTACTTACAATATCACCA
  1525  CGAGAAGGTATTAATTAAGATATTGAGGGGGGAATAT
;     G-nad5 <== end
  1562  TTATTTTTGAGTAGTATTATTAGGTAATAAAAATACTGCCCATAATAGAAGAACAAATAA
  1622  TCTAGGGTCTCCAATAAAGAAAATTAAAGTAATAAATAAAATTAAACCATTAAAAATGTA
  1682  CATAGCATATGTAGGAATAAATCCAGAATCTAATCCAGAAACTTTATTAGAAGCAGATTT
  1742  AAATACATTTACTAATCCATAAGGTCCAACTAATTCAATAGCTCCTCTATCAAGGATTTT
  1802  GTTAGTTGTATAACCAAAATTTAAAAATTTATTTAATAATAAATTATTATAAATATTATC
  1862  AAAATAATATTTTTGATTAAAGAATCTATAAATTCCTCGACCTAATTTAGTACTAATAAA
  1922  TTTATTAGGTAATTCATCAAAAATCCAATAAATAGCTAAAACTCCGAAAGTACCTAAAAG
  1982  ACTACCAATTAATGGTAAAAATTTCATAGACATAGGAAGTCCAAATTCAGTATCTACTAG
  2042  AATAGAATGGTTAGGATGAATAAATAAAGCATTATTATAAAAATCTGTTCCCATTCCTAC
  2102  AAATAAATCTTTAGTTACATAACCAAAGAAAATACTAAATACAGCTAATACTACTAAAGG
  2162  AATTGCCATAATTAAAGGAGCTTCATGAATATTATTATAATTAATTTTTGGTCCATTTGG
  2222  ATAACCTAAGAAAGTTAAATATAAAGATCGGATAGAATACATAGCTGTAAATACTGCAGC
  2282  TACAGAAGCTAACCAATATACTAAATTACCAGAAAAACTATAATGTCCATAAGCTAATTC
  2342  AATAATTAAATCTTTAGAATAGAATCCAGTTAAAAATGGTAATGCCATTAAACTTAAAGA
  2402  TCCAATTACCATCATAGAATATGTAAATGGTAATAATCTTGATAATCCACCAAATTTTCT
  2462  TAAATCTTGTTCATCATTCATTGCATGAATTACAGAACCAGCTGATAAGAATAATAAAGC
  2522  TTTAAACCATGCATGATTTACTAAATGAAATAATGCTACATTATATTGACTTAATCCACA
  2582  AACTAAGAATAAAAGACCTAATTGAGAACAAGTTGAATAAGCAATAACTCGTTTTAAATC
  2642  ATTTTGTAATAATCCAGTAGTTGCTGCAAAAAATGCAGTTAAAGCACCTACCCATGTAAT
  2702  TAAAATTAAAGCTGTTGACCCAAATTCTAAAATAGGAGAAGATCGTAGAAGTAAATAAAC
  2762  TCCTGCAGTTACCATTGTAGCTGCATGAATTAATGCTGAAACTGGTGTTGGACCCTCCAT
  2822  CGCATCTGGTAACCAAGTATGAAGACCAATTTGAGCTGATTTACCCATAGCTGCTACTAA
  2882  TAAACAAATAGAAATAATTGTAATTAATTCTTCATTAATAAATGGAGCTAAAGAAAATAC
  2942  TGTAGTAAAATCAAGATTACCGAAAGTCCAGAAAATAGCCCAAAGACCAATACTGAAACC
  3002  CCAATCACCTACTCTATTCATTACTAATGCTTTAATTGCTGCTTTATTAGCTTGTAATCT
  3062  AGTAAACCAGAAGTTAATTAATAGGTAAGATGAAATACCTACACCTTCCCAACCAATAAA
  3122  CATTACTAAATAATTATCACCTGTTACTAACATTAACATAAAAAATGTAAACATTGATAA
  3182  ATATGCAAAAAATCTTTGATTATGAGGATCTTCACTCATATAATTTGTAGAATAAATATG
  3242  TACTAAAGCAGATACAATAAGTACTGGTAATAACATAGATACAGTTAAACTATCGTAAAT
  3302  AAATCCCCATGATACTAATAAAAATTCTGAATCAATCCAGCTCATTAATTTAATAGAAAC
  3362  TGGTGATCCACATAATCCTACTTCGTAAAAAGCTACTAAAGCTAATAAAGCTGTTAAAAC
  3422  TAGAGAACTACAAGTAATTAAATGACTACCAGTTTTACCAATTTTTCTTCCTAAAAATCC
  3482  AGCTACTGTGGCTGATAATAAAGGTAGTGTTAAAATAGCTAAATACA
;     G-nad4L <== end
  3529  T
;     G-nad5 <== start
  3530  TATGCTTTAATTGCAATACTACCTCTTAATCTATAATATGCAACTAAAATTCCTAATCCA
  3590  ATAGCTGATTCTGCTCCTGCAATAGCAATAATATAAATACCATAAGTTTGACCTAAGATA
  3650  TCATCAAAGCTAAATGAACTTAAGATAATTAATAATGTTACAGCTAATAACATAATTTCG
  3710  ATGGAAATCAACATTAGAATAATATTTTTTCGGTTAAGAATAAATCCTAAAATACCGATA
  3770  AGAAATAATACCATCGATAAATTCAT
;     G-nad4L <== start
  3796  TCTGTTTATTTGTAATTAACTTTATAATTGTAATATTATAATCTTTTGTGTATAATTATT
  3856  ATATAAACAAAATCATAAAAACAGGCCCTTAAGATTAATTTATTAAAAACTTGTATAATG
  3916  GCCGTTGTATTTAAAATATTAATTGAGATTTAATTCTAATTTTTTAAATCAAAATCTCAC
  3976  CGAGATTGTCTTAGGGCTGAGTTTAATTTATTTAAAAATAAAATATTTTTGACACAGAAA
  4036  TTTAAAATTCTATATATAAATTTTAAATTATTCCATTTATTAAAAATAATATTATATCTT
  4096  TAAATTTAATAATAATGTTACTGCATCAAGTTAATAAAATTATCTTTCATATTTTCAGGT
  4156  TCGTCGCCGGCGCCGCCGGCGATAAGCTATCGGGCCCTGCGGGCCCGCCAGTTCTAAAAT
  4216  AGAGTCCTAAAAATTTATTTACAAAAATTCTATAATTATTATAATTATTGAATAATTCTA
  4276  TATTTTTATTTAAATTATTTAAATATTATTATATAAATATAAAATAATAATTTATTCAAA
  4336  AAATTATTTTTAAATTAAATTATTTTTAATTTTTAAATTTTTGAACTGAACAAAGCACAA
  4396  ATTTAGTTATTTAAATAAAAAAGGCCCGCGCATAATACAGATTGTCAAAGATGGCTTTTA
  4456  GCCGCTTTTAATTTATAAATATTTATATTTTAAAGTATAAAATTTACTATAATTTAAAAA
  4516  CAGTGAATTAAACAAAGGACCCGCGCTGTGCGCGGGTCCTTTGTTTATTTTAAA
;     G-trnF(gaa) <== end
  4570  TGTCCTGGGGAAGAATTGAACTTCCTCACTACGATT!TTC!AGTCGTACGCTCTACCATT
  4628  TAAGCTACCGGGAC
;     G-trnF(gaa) <== start
  4642  TTTTAAT
;     G-trnS(uga) <== end
  4649  TAGGTATAGTAGGAATCGAACCCACATATGTTTTATT!TCA!AGTAAAATGCTTTACCAG
  4707  TCAGCCATATACCT
;     G-trnS(uga) <== start
  4721  TAATAATAAATTTAATAAATATACTATTTAAATATTAAATTAATATTTAATCTGTAGGTA
  4781  AATTATCTTAGACCATATAAATATATGATTTTGAGATAATAAATTTAGTTATACAAAACA
  4841  TAACTTAAATTTTGTATAAAATTATAGATTTTTAATAAATAAAATGTAAAAATAATTTAT
  4901  TTTATTCTTAAATTAATTTAAGAAAAATAACAAAAAAAGAACCGCCAGGACGATCTTCCG
  4961  CCCTAAGATTTTGGGCCGCTCGTCGGCCTCCCGTTTTATTTAAAATAATTTTTAATTTCA
  5021  AAATAAAAATTAAAAAATATCCTATTTATTAAAAAAATTATGTAATAACAGCTATTTTTA
  5081  ATAAAAAATTTTTTATTATATTATTTATAATGTTAATATTTTGAAAGTAAAATCAAAAAA
  5141  TGTTATTGCTTATAACTTCTTTATTTAATTATTTAAAAT
;     G-trnI(gau) <== end
  5180  TAGTCTGAAGAGGGATCGAACCTCTAACTTATACGTT!ATC!AACATATCACTCTACCGA
  5238  TTGAGTTACCAGACT
;     G-trnI(gau) <== start
  5253  TATAGATTTATTTATTAAAATTTTATTTATATTATTCTTTTATATAATCTAAAAAAGCAA
  5313  AAATTTTTTAATTTTTATTGATAACTATTTTTATTTAATTATAACTATTCTTAAATTTAT
  5373  TTATATAAAATTAAACTAAAATTAATTTTAAATATTTA
;     G-trnW(cca) <== end
  5411  CAGGAGAGGTAGGATTCGAACCCACTACTAGGATTT!TGG!AGATCCTTATTTTAAACCA
  5469  AGTAAACTACACTCCT
;     G-trnW(cca) <== start
  5485  TTATTTATTGTTTTCTTTTATATAATTATAAATTAAATAAAATATATTTCTTAAATTTAT
  5545  CGACAAGATTATTTATATAATAAAAATTATAAATACCTAAAAATTTATATAGTAACTTTT
  5605  TAAATTGAGAAAATTTTAAGTTTTTTTGATTATTATTATAAAATAATTTAATTTTTATTT
  5665  TCAAATATTAATTTTAATTTTGTCAGTTCAATTAATAATAAATAAGCCTATAAATTTTAT
  5725  TTTGTCAAAATTAATAATAAATAAAAATATTGCTATATAGCGGTAATTAATTTATTATTT
  5785  TAAAATAAATTAATTAAGATCCGCCGAAACTTATAATAATTTAATATTAAAAAATAAAAG
  5845  TAACAATTTAAATAATAAAATAATAAT
;     G-trnQ(uug) ==> start
  5872  TGGGCTGTGGACTAATTTTGGCAAGTCATCGACTT!TTG!ATGTCGACTAATGGGAGTTC
  5930  GAGCCTTCCCGGCCCAG
;     G-trnQ(uug) ==> end
  5947  TAATAAAATATTTATTTAATAAATTTGTGTTATACACAAATTTATTATAATATAATTATT
  6007  ATAAAAATATTATAATAATTTTAAATTATTTTATATAAAATAATATCTTTTAAATAATCG
  6067  ATAAATAAGTTAATATATTGCTTTATTTTTTTAATTAAAAAAGTATTTATGTTTATTTAA
  6127  ATATTAAAATTTAATAAATTTAATCATATAAATTTATTTATATTTTTTTAAATAAAAAAA
  6187  TTAAAATATTAATAAAATAATGAGAGTAAATAAATATATTAATTTTTTAAAATATAGCGA
  6247  TATAATTATATAATAAGATTTAACTAAGTTTAGTTAAATCTTATTATTTTATAAGTAATA
  6307  ATATTGCGTTCCTAGAAAAAATAATATATTATTTTTTTCAGGAAACGCTTCCTTTGGA
;     G-trnR(ucg) ==> start
  6365  GCGTTTCTAGCTTAATTGGTAGAGTACAGGATT!TCG!GCTCTTGTTGGTAGAGGTTCAA
  6423  CTCCTCTGAAACGTT
;     G-trnR(ucg) ==> end
  6438  ATATTATCAAATCAAAAAATCTATTGTTTAGTAATATTAAATTCATAAATTATATTTATA
  6498  AAAATAAGTTTTTAAT
;     G-trnH(gug) ==> start
  6514  GGTGGGAATAGTTCAATCGGTAGAACATTAGTTT!GTG!GTACTAACGGTTCCCGGTTCG
  6572  ATTCCGGGTTTTCACC
;     G-trnH(gug) ==> end
  6588  CTATATAATATTATAAATAATAATATTTGATAATTATTATTATAACTTAATTTATGCGAA
  6648  CATACAGTTCTAAATCTTGGGCCGCATCGCGGCCGAAGTTTTTTATATAATATTAAAAAT
  6708  TATCATAATTTATTGAATAATTTACAATAAAAATTTTAAATAAATTGATTTTAATATTAT
  6768  ATAAATTATAAAATTAAATTTTATATTAAATATTTAATAATTTTATCTCATAATAAGTTT
  6828  TATTGTATAAATTATAAAAATAATATTAAAATAAATAAAAATTATAAATTAATATAAAAT
  6888  AACAAAATATTAAAAACAGTTTTTGGTCACTTCTAAGAATCCATATTGTATATAGATTTT
  6948  TTTATAATTAATCTAATAAAAATAAGTATTTAAAATACATTAATGTTTTTATTTAATTAA
  7008  GATAATATTATAATTATATAAGTAATATAAAAATTTTTTATATAAATAATAATAATTTTT
  7068  AATAC
;     G-trnV(uac) ==> start
  7073  AGGGAATTAACTCAGTGGTTAGAGTGTTAATCT!TAC!AAATTAAAAGTCGGTAGTTCGA
  7131  TTCTACTATTCCCTA
;     G-trnV(uac) ==> end
  7146  TTATAAATATTTATTTAAATTAAATATTAATTTATAAACTAATATATTTAAAAAATAATT
  7206  AAAATTTTACATTTTATACAAATTTTGTAATCCGAGCCGGGTTATGCCCGGCTCGGGTTT
  7266  TTAAATAAAATATATTATAAAAAAACCGTGCATAGCGCGGATTTCCAGAGATAACTTTTA
  7326  GCCGGCTCTGGTTTATTTTTAAATAAAATATTAAAATATTTTAATATTTATATACATATT
  7386  ATATTTATGTATATTTTATA
;     G-trnS(gcu) ==> start
  7406  GAATAGATGACCGAATCGGTAAGGAAGTAGTTT!GCT!AAACTATGGATATAACAATCCT
  7464  TGTGGGTTCAAGTCCCACTCTATTCA
;     G-trnS(gcu) ==> end
  7490  TTTTGATTCATAAGTTTATTTTAAGTAAATAAATATTTTAAATAATATTTTTTAATATAT
  7550  TCTCTTAAAAACTTATTTTAAGCTTTGATTAAAAAATGAATATTTATTTTCTTTTTGAAT
  7610  TAAATAAATTTAAAATAATTATAGTTTAATATTTGTTTAAATAAAAATATTTAATAATTT
  7670  AAAAAAGATTTATATAATACGTAAATTCTGAAAATTAAAATTATAAAATTTTAAAACAAT
  7730  TAATTAATAATAAATTTTATAAAATTATCTTATATTTTAAAAATTTAATTAATTAATATT
  7790  AGTTTATATTATTATATTTATTTTTATTAATTTA
;     G-trnC(gca) ==> start
  7824  GACCAACTAGCATAACTGGTAATGCGATAGATT!GCA!AATCTTCCAGATAAGTGTTCAA
  7882  GTCACTTGTTGGTCT
;     G-trnC(gca) ==> end
  7897  ATTTTTAAATTTATTTTGTATATTATATTTTAAATATTTTTGATTAAATACTTTATATAA
  7957  TTATATAAAGTATTTAATTTATTAAATTATAAAATAATTATTAAATTTTATTTAAATAAT
  8017  AAAATAT
;     G-trnD(guc) <== end
  8024  CGAGGTAGACCGGATTTGAACCGGTATTCACTTACGT!GAC!AAGTAAGGACTTTACCAA
  8082  TTAAGCTACTACCCC
;     G-trnD(guc) <== start
  8097  TAAAATTTATATATCTTTTTATTTATTTAGATAATATAAAAATTTATCTTATATAAAACA
  8157  ATTTATTTTAAAAAATAATAATATCATATAAATTAAAATTAATTAAAAGTATTAGGCAGA
  8217  TCCTTTATTAATTAAGATTAAAAATCTTAATATATTTTTTATAAAATT
;     G-trnL(uag) <== end
  8265  TATGATTGGCAGGACTTGAACCTGCAAGGTATTACTACCAGCTGAAC!CTA!AATCAACC
  8323  ATGTTTGCCAATTTCATCACAATCAT
;     G-trnL(uag) <== start
  8349  TTTAAAATAAGTAATTAGGATTAATAAACAAATCTTAATAATTTAAGATTTGCCCGCAGA
  8409  GCGGGCGAAATCTTGGGATCTTCGGCCCTTTAATTAAAAAATACTTTAAATAAAGAATGT
  8469  TACTTTTAATAATTAAAAAATATTATTCATTTTAAAATTTAAATAAATAATAATAATTTA
  8529  TA
;     G-trnR(ucu) ==> start
  8531  GCTTGCCTAGTTCAATGGTAGAACAGGGTATT!TCT!AACACCCAAATCCAGGATCGAAA
  8589  CCTGGGGTGAGTT
;     G-trnR(ucu) ==> end
  8602  ACTTATGAACAAATAATATTTTTATAAAAATATACTGCTTATGAATTATTAAAATAAATC
  8662  AACAAAATTTAAAATTATAGATATAAAAATTATTATTTTTTATC
;     G-trnP(ugg) <== end
  8706  TCAGGTTGGTAAGATTTGAACTTACACTATTTTACAC!CCA!AAGTAAATGCCTTACCAG
  8764  ATTAGGCTACAACCTG
;     G-trnP(ugg) <== start
  8780  ATTATTAATTGTATATTAAATAATTATAAAGAATATTTAGCAATATATTAATAAATTATT
  8840  TTATTTATATAATAAATAACAAAATTTTTATTGTATTTTTATAAAAATTTTAATTTTGAA
  8900  T
;     G-trnA(ugc) <== end
  8901  TGGAGTTACCGAGACTTGAACTCGGACTACTCGTAT!GCA!AAACGAGCCCTCTACCATT
  8959  TAAGGAATAACCCC
;     G-trnA(ugc) <== start
  8973  TATTTTTTATAGAATAATTTAATATTAAAAAGTTAATTGTTACTTATATATTATTTGTTT
  9033  AAAATAAAAACCTTATATTACAAATTTTAATTTAAATAAAATACCAATGTAGTTGGCAAT
  9093  AGTATATTGTGGGTTCTGTCTCGACGTATTTAAACATTTATAAAAAATAAATCGGAATTT
  9153  TTTAATATTATCTATTATAAAACATTTATTAAATAATAAATTACTACTATATAATATTAA
  9213  TATTTAATTAACATCTCTCTTTACTAAAATTCTTATTAATATAATAAAACTCCCTTCATA
  9273  CATATACAATTATATATCCTAAGGTATATTTACCAAAATGTAAATACTAATTTTATACAT
  9333  CTATTTTATACACCTTATATACAATTTTGTTATGTTATTTTATTAACAACGAATACTAAT
  9393  ACATTTTTTTATTTTATACGAAATTTAATATCATTAAATTTTTAATTTATTTGCAAAATT
  9453  TTAATTTTTTTAACGTAAAATTACTCTTTAACTCATATCTATATTCTATTAATTTTTGAA
  9513  TTTTTTGTAAAAATTTAATATTTTTAATGTAAAACCTATCTTATACCCACATCCTTATCC
  9573  CTCGTGCAAAGTGCGGATTTTAATCGAATAAAAATAATAATTTTAATAAAAGAAGGTTTT
  9633  CCGATAAGTCTTTAAATTTATTATTAATTTAATAATAAATTTATATAAGTAATCAATATA
  9693  TTTTTATTTATTTTGTATATAAAACATAAATAAAAGTCGGCCCTAGGAACCCGCACTATG
  9753  CGCAGGTTCTCTTTTATTAAAAAATATTTATTAACTTTATAAAAAGTAATTTTTAATAAA
  9813  ATATGCTTTACATAAATAATTTTTTTATAA
;     G-trnY(gua) ==> start
  9843  GGGGAGAATACTGATTGGTCAGTGAGCGAGCT!GTA!AACTCGTGAGCCCTTGCGCTCTT
  9901  TGGGGGTTCGAATCCCTCTCTCCTCA
;     G-trnY(gua) ==> end
  9927  TATTAAATAATAAATTAATTTATAAACAAAATTATTAAATAAATTTAAAAATAATAAATT
  9987  TATTAATAGCCGAGAAAAATTTATTTATCTTGACCAGGGCCGGGCTTTGCCCGGCCCGGA
 10047  CCTTTGTTTGGGGTTCAAGGCAAAGCCTAAGACTAAACAATAA
;     G-trnM(cau)_1 ==> start
 10090  TGCGGATTGGTGTAATGGCAGCATACTAGACT!CAT!GATCTAGACGTGGTAGTTCAAAT
 10148  CTATCATCCGCAC
;     G-trnM(cau)_1 ==> end
 10161  AATTAATATAAATTCAGGGCCGATCAAAAGTAGTTCTTTGGGAATACGTAGGTCTTATTT
 10221  AATAATAAATTTAATCCAAAAATAAATTTAATTAAAAATTTAAATATTAAAAATTTATTA
 10281  TTAAATTAAGAAGATCTGTTCGTAGTGTAAACTTTCTAATGAAATGTAAAATAAAGATAA
 10341  CCTACACATAATATAAGTTTTTAGGGACGGCTTTTGGCCGTCCCATTTTATTATAATTTA
 10401  AAAAGTTTATTAAAATAAACTTTTTATTATCATTTAATAAATTTTATAATAAATAATTTA
 10461  AATTTTAAGCTTAAATTTTATAATATTTATTGTAATTTTTTATAAGTAATAATTTTTCTT
 10521  AGGAGTTATAATAGTTAACCAAATAAAATTTATTTG
;     G-rnpB ==> start ;; mfannot: Approximate position
 10557  GAGGAAAGTCCGGGGCTTATTATTTAATAAATTAAATAACCACAATGTAAAATATCTAAT
 10617  GAAAATTAGGGTAATTAAAAGAAATATTTTGGGCCCCATAATTATAATTTTTTTAATTTT
 10677  AGATAACTGTATTTATCGTCGTCTTTTATTTTAAAAATGATAAATATGGACCGGCTATAT
 10737  CAACCAAAATTTAAAATTTTTTAAATTATAATTTTAAGTGAGTAAGTAGTAATACTTGAC
 10797  TTTGAGTACATTATCTACTAACAAATTTATTTTTAATAATATTTTTAAAAAATTTTTAAA
 10857  TAAAATTTATAATTGATCAAAAATAGACAATTTAAATTTAAAATCTCAAAAAAGTAAATT
 10917  TACAATAAAAAGTACTAGAGCATAGCTTTTATTTATAGGATCTTTCGGCTCTAAATATTT
 10977  TTAACTTTTTTAATAGATTGACTCTAAAAAATACTTTTTTTAAGATTTTACAAAAGTGTT
 11037  GGCCGTGTAATATTTAATGCAGAGGGCCTTTGGTCTTATGCTAAAATTTATGATAGAATA
 11097  ATTTAACCTGTGGTAAGCCTAAGCTAAAAATTTTTAACTAAAAATAAATATTTCGTCAAG
 11157  GGCGGCTATGCCGCCCTTAACCTCGCCAGGCTACAAGTAGCCCGGCGAGGGTTTAATTTT
 11217  AGTTGAAGATCTAAAGCGCTTTAATCCTTAGTAAGGATAGCTTTTTATTCAATAAATAAA
 11277  TTTATTGAGTATAGATATATTAACTTAATAACAGAATTCGGCTTAT
;     G-rnpB ==> end
 11323  TTAACTCTAAGAATAATATATACTTAAAATTAATATATAGTTTAATAAATAAAAGAAACA
 11383  ATATA
;     G-trnM(cau)_2 ==> start
 11388  GCCGGGATAATTTAATGGTAAAATGTTTATTT!CAT!ACATAAAACTTGGGAGTTCAAAT
 11446  CTCTCTCCCGGTA
;     G-trnM(cau)_2 ==> end
 11459  ATATATATTTTTTATATCCAGGCAACCTTAAGATTCTTGAGTTTTAAATTCCCAAACATT
 11519  TTTAGATTTAAAAATTTATTTTTGTTTAATTTCAAAGGAAAACTTTAATGAGCGCACATA
 11579  AAGTGCGCTCATTTTATTATTAAAATAATAATTAGACTTAATTTATAGGATATAAAGTAT
 11639  CACAAATTTTAGTATTTAATTAAAACAGGGTCGACTATTAATAAATTAATTGTTTTAAAT
 11699  TTTAGAAAATAAGAATATTACTTATTTTCACGGAATATAAAAAATTTTATTCACTAAATA
 11759  TAATAATTTTT
;     G-trnL(uaa) ==> start
 11770  GCTTACTTGGAGAAATTGGTAAACTCTCCGAATT!TAA!ACTTCGGTGCCGAGAGGCTTG
 11828  TGGGTTCGAGTCCCACAGTAAGTA
;     G-trnL(uaa) ==> end
 11852  TACTATAAAAATTAAATTTAAGAATATCTACGGATGAAAGCCTGTTAATATTGAATATAC
 11912  TTTATCTGACTAAATGTCTTAAAATTAAATTACTAAAATTTAATAAATTCAAATAAAAAG
 11972  TCAATAAATGATATAATTAGGAATTAAATAAGAACAAAATATAAATTAAGTAAAACTCAG
 12032  AGACGAAACTTAAAATGAAGGTTTAAATCCTTCCATTCTTTAAATTTTAAGAATATTCAC
 12092  CACCGTTTTCGCATAATTTATTTACAATTAAATATAGCGAAAAAATTTACGGTAGTGATC
 12152  AATAAAGTATTTTAAAGATAAAGGGTTTTATAAAGAATAAAATTGTAACTGATGTAACTG
 12212  ATGTCATTTTCTATTAAAACACACAGACTAAAGAGTGATATAATTTCAAATTATGTCACA
 12272  GAGATGTCACTGGGATATTATAAGGATTTTAATTAATGAGTAATGACTTCAATACTATCA
 12332  TCCTCATATTTACCACAAATTTTTATAATCTCCTTTTTCTGTATTTTATAGGCTTATAAC
 12392  TAATTTTTTCAAGATTACATTAAGGAGGTGGTTATTTTTAAGTTTAGAATTTATTATAAA
 12452  TATTTATATGAACTATTGTTATTAATTTATCGTAAAAAAAGAATTTTAGTATTTAACTTA
 12512  ATATTAGTAATTACAGTACCGTGATTTATATTGAAAAATGTATGTTTTATTTTTAGTTTT
 12572  ATTATTTTTTTACTTTTTTATAATTATAATATTATATAATTAAGTAAAATTGTATCTATT
 12632  ATAGGTCCTAGTATAATACTTATATTTAATTGGTTATAAAGGTTATAATAAAGGGAAGGG
 12692  TGTATATTAATTTTTATTGTATCTAATATAAATATTTAAAATTAAATGGCTTAAAGATTT
 12752  TTTTATATAAAAGACGAATAAATTAAAAAATTTATTTCGGCAAAATATTTTCAGTAAAGC
 12812  CCGGTTTTATTAAAAAATTTTTCGAAATTCACCGAAATTAGATTATTTCGGACTATCTTA
 12872  ATAAATTAA
;     G-atp8 <== end
 12881  TTATTTAGATGCTAAGAACATTCGAGAAGATTGTACTAACTTAAAGTTAGGTAAAATAAA
 12941  TTTAGATACTACATATAGTAAAACCATAAGTAGAAGAAATGCAAATGATACTTGATTTAA
 13001  AAAATAAAATGGAACTAATTGTGGCAT
;     G-atp8 <== start
 13028  TGGGTTTTAAAATTATTAATAGGTTAAGGGATTTATTATTGGGAAATTAAAATTATAAAT
 13088  TGAATAGCTAAGCAATATTATTTTTATTAAAATAAAACATTTAGTATTTTAATAAATTAT
 13148  ATAATTATTTTGTCGAATAATCCAAAATAATTTTTATTTGGCATTTTATTATTATCGCTG
 13208  ATATAATCAGCAAAATGGATATCGCTACGCGATATTCATCTTTAATTATATTTTCAGTTT
 13268  CTACGGCAGGTAAAGCCTACAGTTGAAATAAGGAATTACTTAGCGATTCTCTCGTTTCTT
 13328  TTATAAATTAAATTTTATATAATTTATATATTATAAATTTTTATTAAAAGATAGTATAAA
 13388  ATAACATAAATTTTAATAATTTATTATTGAAATTTTGGATTTATAACTATTTTTGCCTGT
 13448  CTCAAGTTAAAATATGGGATGTCCGTCAGGACCGTGTAAGGTATGGGCTAAACCTTAAAA
 13508  TTTAATTTATCTGACTTCGTATATAAAAAATACCCAAAAAGGGTTATATTTTTTGTTGTT
 13568  TAAGGGCTTTTAATGAACTCTGATATCTTCCTTGTATTCAGTAATTTTAATTTGTATGAA
 13628  TTAAGAATTAAATAATTTTAGCTTTATATGTTTTACACATAAGTTAGAAATATTATTCTT
 13688  AATTTTTTTATTAAGGTAAGTTTTAATCCCTCGATAAGGATAAATTTTTTAATATTTATT
 13748  ATTTAATTATTTTGTATAATAAATATTCTCTCTATTTAAGAAGTTACAATTTAAATTATA
 13808  ACT
;     G-nad4 ==> start
 13811  ATGATTTTATCATTATTAGTTACTCCTATTTTAGGTGTTTTTGGTGTTATCTTATCTGGA
 13871  GAAAATTCTTTTTTACAGAAAAAGGTAGCTCTTGCTAGTTCATTATTAACTTTTGTATTA
 13931  TCTTTAGTTCTTTGGGCTGGATTTGATTCTAATTATAATGGATTTCAATTTGTTAGTTCT
 13991  TTTCCTACTGTAACTACTCAAGAAGTAGTTGGAGTAGATGGTATTTCTTTATTTTTTGTT
 14051  TTACTAACTACATTTATTATTCCTATTTGTATTTTAGCTAGTTGGGAAAGTGTTAAAACA
 14111  GGAATTAAATATTTCTTAATTGCTTTCTTAGTTTTAGAAACTTTATTAATTGCAGTATTT
 14171  GTTGTTTTAGATTTATTATTATTTTATATTTGTTTTGAAAGTGTATTAATTCCTATGTTT
 14231  TTAATTATTGGTATTTGGGGTGCACGAGAAAGAAAAATTCATGCAGCTTACCAATTTTTT
 14291  CTATATACTTTATTAGGTTCTTTATTTATGTTATTAGCTATTTTAGTAATTTATTTTGAA
 14351  GTAGGTTCAACAGATTATCAAGTATTAGCAGTAGCAGATATTAGTGAAACTCGACAAAAA
 14411  ATTTTATGGTTAGGATTCTTTTTATCATTTGCAGTAAAAGTTCCTATGATTCCTTTCCAT
 14471  ATTTGGTTACCTGAAGCTCATGTAGAAGCTAATTTAGCTGGATCAATTATTTTAGCTGGA
 14531  ATTTTATTAAAATTAGCTGGTTACGGATTTTTACGATATTCTATTGCTATTTTACCAGAT
 14591  GCTTCTGTATTTTTTACTCCTTTAGTTTACTCTTTAGCTGTTATTAGTATTATTTATTCA
 14651  TCTTTCACTACTTTAAGACAAGTAGATTTAAAAAAAATTATTGCTTATTCTTCTGTAGGA
 14711  CATATGAATATTACTTTATTAGGTTTATTTAGTAATACAATTCAAGGAATTGAAGGATCA
 14771  TTAATTCTTATGCTTGCTCATGGAGTAGTATCTCCTGCTTTATTCATTTGTGTAGTTATT
 14831  TTATATGATCGATATCATACTCGATTATTAAAATATTATCGAGGATTAACTCAACATATG
 14891  CCTGTATGGTCTATTATGTTCTTTTTATTTACATTAGGTAATATTGCAGTACCATTATCT
 14951  GCTAATTTTGTAGGTGAATTTATGACACTTACTGGAGCATTCCAACAAAATCCAGTATTA
 15011  ACTGTATTAGGAGGATTAGGAATGATTTTAAGTGCTGCATATGGTATTTGGCTATATAAT
 15071  AGAACTGCATTTGGTGCTCAAAGTAAATATTTAGTTCCAATGGGTGATATCAACCGAAGA
 15131  GAATTTATGACATTATTACCATTATTATTCTTAATGTTTGTAATGGGATTATTCCCAAAT
 15191  TTATTCTTAGAACCTATGCATTTAGCAGTATCTAATTTATTAATCTAA
;     G-nad4 ==> end
 15239  TAACTATTATTAATTACCCCCCTTTTATTAAACCCTTTAGATTTTATAAAATGTTAAATC
 15299  TCTGATTTAAAATGATTCATTAATTAATAGTAATTGCCACATAGCAACAACTATCTTTAA
 15359  TTTATTATAAATTTATAATTAATTAATTATAAATTTTTTAATTTATTAAAAATAAGCCCG
 15419  TATGTAGCATAGATTTATATGATCGACCTTCGGTCGGCCGAGTTAAAATATTTTTACATA
 15479  AATTGTATTATGAGTTTTTAATTATATGAAGGGGACCCGCGCTGCGCGCGGGTTCCCAAA
 15539  GAACTACTTTTGGCCGGTTCTGATTTTATTTTAAAGATTAGTGTATTGAATTAATTTTAA
 15599  TAGGTCAGGTCGCCGCGCATTGCGCGGCGGTATTACTTAAGAAATGGTGTAGTTGTCACT
 15659  CTGGTCCATTTTAATTTTAAAATTTTTCTTAGATATTATTATATTAAAATTATTTAATAA
 15719  TTTAAAAAGTATAATATTTAGTCCAATTATAAGTAAGGTCACCTTACTTTTTATTATGTT
 15779  TTAAATTAAATTATAATAATAAAGTAGTCTAAGTTAATCTTATTAATTAGATTATTTTAG
 15839  ATTGATGTTTTACATCCGTTCTCTCTTTCTAGGCCGGACAATCTTATTTGTTCGTGCAAA
 15899  ATTTAATTTAATTTATAAAATTAAAAAATCAAGGCAGGCGCAGCCTGCCTTGATCGGGTC
 15959  CGCGCATTTTGCGCGGAACCAATTTTTAATCTTATTAGGTTAAAAATTTAAATAATTATA
 16019  TAAATTTTTTAATATTTGAGAACTAGAGGTACCGATTTGATAAAAAAGCACTGATAAATA
 16079  AATAAAA
;     G-atp6 ==> start
 16086  ATGTCAACTTTAGCTACAACTTTCTTAGTTAATAACCCACTAGAGCAATTTGAAATTAAT
 16146  GATTTTGTTTTCATTTTAGCTCCAATTTTTGGATTTACTAAATTATCTTTAACTAACATT
 16206  GGATTTTATTTAATTATGGTAGTAGTAATTACTATCAGTATGAATGTTTTATCTTTAAAT
 16266  AATGGTTATGTAATTCCTTCTCGATGGACTATTCATTCTGAATCTGTTTACGGATCTATT
 16326  TTAAATTTAGTTCGAGAACAAATTGGACCAAAAAATGAAGTTTATGTACCATTCATTTTT
 16386  GCTTTATTCAATTTTATTTTAATTAGTAATCTAGTAGGTTTAGTACCTTATTCTTTCACA
 16446  ACTACTTCTCATCTTGTTTTAACTATTAGTTTAGCTACAGCTATTCTAATTGGAGTTACT
 16506  ATTATTGGATTCCAACGACATGGATTAGGATTTTTTGCATTCTTTATTCCAGCTGGTACT
 16566  CCATTTGCTCTAGTATTTTTATTAGTAGCTATTGAGTTAATTTCTTATTTAGCTCGAGCA
 16626  GTTTCTTTAGGTGTTCGATTAGGTGCTAATATGATTGCAGGACACTCTTTATTAAAAATT
 16686  ATTTCAACTTTCACATGGAAAATGGTAGTAGCAGGACCTGTATTATTATTAGTTAGTCTA
 16746  TTACCTCTATTATTCTTAACAGCTTTAGCTGGTTTAGAATTTGGTATTGGTATTCTTCAG
 16806  GCATATGTTTTCACTATTTTAACTTGTTCTTACCTAAAAGATGCAATTGAACTACACTAA
;     G-atp6 ==> end
 16866  TTTTTAAGTAGATTAATTATGGACCTCTACGCAAAAAATAATTTTTCTTTTTAAGTGTAA
 16926  GATTGTTTTGCACAAAGTTAAGTTATGGATTTTAATAATCAATAATCCACTTAATTATTT
 16986  AATATTAAAGCCTATTTTGACGGCTAAATAAACTATACATTAATTTTGTTTATGTATAAT
 17046  TAATTTATTAATTATTTAATTTATTTATTTTATCTAAGGGATATCGTGAATAAGAATTT
;     G-cox2 ==> start
 17105  ATGTTAAATATGCTTAAATCATTAAATATCATTTCTCCTGTATGGAATGATGCTCCTGAG
 17165  CCTTGGCAATGGGCTTTCCAAGATGGTGCATCACCTTCATATGAAGGAATTGTAGAATTA
 17225  CATGATCAAATTATGTTTTATCTAGTAGTTATTTTATTTGGAGTTTCTTGGGTGTTAACT
 17285  TCAATTATTGTAAATTTTGGTTCTAATAAAAATCAAATTGTTTATAAATATCATAATCAT
 17345  GGTACTTTAATTGAATTAATTTGGACTATTACTCCAGCTTTTGTATTAATTGCAATTGCT
 17405  TTCCCTAGTTTCAAATTATTATATTTAATGGATGAAGTAATTGATCCTGCTATGACAATT
 17465  AAAGCATTAGGACATCAATGGTATTGGTCTTATGAGTATTCTGATTTTGTTAATGAAGAT
 17525  GGAGAATCTATCGAATTTGATTCTTATCTAGTTCCAACAGATGACTTAGAAGAAGGTCAA
 17585  CTACGACTTTTAGAAGTAGATAACCGAGTAGTAGTTCCAGTAGGAACTCACATCCGATTC
 17645  ATTGTAACTGGTGCTGACGTAATTCATTCATTTGCTGTTCCTTCTTTAGGACTTAAAATT
 17705  GATGCAATTCCTGGACGATTAAACCAAACTTCCGTTTTAGTAGAACGAGAAGGAGTTTAC
 17765  TACGGACAATGTTCGGAGATTTGTGGAGTTCACCACGGGTAG
;     G-cox2 ==> end
 17807  GTAATAAGCCCCCCCATTATTAGATGAGGATAATCTCACTATATGCCCGAAACTCCTAAA
 17867  GCCCAATTTACGGAAACCGTGATAATAATTGGGATAATACAATGGACAATGGGCAGGAAA
 17927  CAGAAAATTTATTCTG
;; mfannot:     /group=IB(3') (6.02e-13)
 17943  gctcctcagagactacacgtgaaacattcattttaatgaatgaagatatagtcc
;; mfannot:
 17997  CATCCATGACGAAATTCATGGCGGTTATACCGGAGTTATTTTTAAATAACTTAAGACGAA
 18057  TGTTATGCCAATTGCTGTAGAAGCTGTATCATTAGAAAAATATTTAGCTTGGTTAAACGA
 18117  GCAAGCGTAAATATTTTTTAATAATATAATATATCTAAATAAAATTAATAACCACCCCCT
 18177  CCCCTTACTAAAACCTTTATTTTATGATAGGCATGACATATAAGTAGAAGATTATCTTAT
 18237  GCCTATTGTCGTAAAAGCAGTATTTTAAAAAAAATACTTAACTTGGTTAAATGAGCAAGC
 18297  TTAGTATTTTACTACTAAAAAGTTAAATTAATCTTAATTATTTATATAATAACTATTAAT
 18357  ATTCTTTTTTTATTAAATCCTTTATTACATTATAATTATTTAAATTTTAAGTAAATTTTA
 18417  TAATGGAACAATGTAAATTTGCTCATTAAATTTTTAAAATATTTATTAATTTTAAGTAAT
 18477  TTATATAGTGTAACAGTATAAACTTAATCATAAAATAATTAATTATTTTTAATTTTAATC
 18537  TTAAATAATTTACAAGAAAGAAAAATTTTTATTAATCTAAAGGGTTTAATAAGGGTGGTT
 18597  GTTATTTTATTTAAATTTGTAGAATATTTTTTTTGA
;     G-cob <== end
;     G-cob-E3 <== end
 18633  TTAAGATTTATTTTCTGTAGCTAAATCAATTAAAGTATTCTCAATTACACTTACCACTGG
 18693  TACAATAATTAAGAACCAACTAAAATAGAATGTTGTTGCAAATTGTCCTAAAGTAATGAA
 18753  TGGTTCTTCTACGTGTTGAGATCCACACCATAATAAGATAAGGAAATCTACTACTAATAA
 18813  CCAGAAGAAGAATTTCATTAATGGTCGGAATGCCGAACCTCTAACTCTTGAAAGATCTAA
 18873  TAAAGGCATAGCTAATAGAATTAATAAAGAACCAAACATAGCAATTACTCCTCCTAATTT
 18933  ATCAGGAATAGATCGTAAAATTGCATAGAAAGGTAATAGGTACCACTCTGGTACAATTGA
 18993  CGCAGGAGTTTGCATTGGATTAGCTGGAATATAATTATCAGGATGACCAAGTTTATTTGG
 19053  TGCATAAAATAAGAATAAAGCTAATACTAAGAAAAATAAGAAAATTGTTACTAAATCTTT
 19113  AAATGTATAATAAGGATGCATATAAAGTCTATCAGCATTTGCTGTAATTCCTAATGGATT
 19173  ACTTGATCCATGTTCGTGTAGAGCTAATAAATGCATAACAGCTAAAGCTGCTAAAATGAA
 19233  TGGTAATAAGTAATGAAGACTGAAGAATCGGTTTAATGTTGCATTATCAACACTGAAACC
 19293  TCCCCAGATGA
;     G-cob-E3 <== start
;     G-cob-I2 <== end
 19304  caaaaatattatcgatacaacatttaattgtaccttcttattatcactaataagtttaga
 19364  ctatgtcatcgaccatttctaacttaaatggattatccattaaataagttgacgatgtcg
 19424  ttgggcactcgtgtccggattattgctagtgcagctcaccgattagtcgttgaacgttca
 19484  tatatctttatagcactgatatatgcttcgctgcaagttgtctccctgtgaacaaagaga
 19544  tgttcttgcaattcacccaatttgcgattaaactattaagtttaatggaactcataatgt
 19604  cttaactccgaaatcttaaagatctcggtagttatatctaggatgatgtcaacaccctag
 19664  aattagaaaatgtttaattttattttatttatcaaatcgtgaatttatacttaatttatt
 19724  a
;     G-cob-I2-orf291 <== end
 19725  ttaaggtgatttaatctttccatatcgtgaactttctcgaatattatttaaccataaatt
 19785  atattgtgttaatttataaccaacaagaggatgtaaatctgagaaagagaaaaaatcaac
 19845  tactttttgaatatccctaatggaactaaccataaatttagaataatcttcagaagtatc
 19905  aatttttacttttgtattaaaaataattttgaatgcctcaaataataattcatgtgttct
 19965  ttgttttaatgaaaaacaaatatccttattatttttaacaaaaaatgatccttctgctat
 20025  tgtaaaaccgacaatccaatttgggaaaaaatctaatttactataatcctctgcagttac
 20085  aggtaaattacagtaaaccggaaatttatcaggtagctcagaatactttttaatattatt
 20145  ttgaagaataaacattactttatcaaattgagcttctcgtgtttctgttaagaaatataa
 20205  attatgataaataaatagaggaaataaaatagtttgtagatctgttcttgaaatagttaa
 20265  ctttactacatttaattttggatatttatttacacgaccaatttttaacaccgaatgaat
 20325  atagttaatcaaatctaaatctcttaaatctaaagagataattagatcaattctaatata
 20385  attttttggtgttttagtaatagcaatatatccatcaccatcaattaaaccaacaagcat
 20445  agcaagaaaactttttgaagtttttagtgtatctaatctttcttgttctgttcgaagttt
 20505  aattttatttaaagctttactattaatagtaccaataataggtaaaatacctagttctac
 20565  aacatttgaataaataaaaacattttctaagtttcc
;     G-cob-I2-orf291 <== start /first_aa=G /note=LAGLIDADG ;; evalue:3.6e-45
 20601  ga
;     G-cob-I2 <== start /group=IA (1.44e-26)
;     G-cob-E2 <== end
 20603  ATTCTACTAAATCTTTACCAATCCATGGGATAGCAGAAAGTAAGTTAGTAATTACTGTTG
 20663  CACCCCATAAACTCATTTGACCCCAAGGAAGAACATA
;     G-cob-E2 <== start
;     G-cob-I1 <== end
 20700  caatttccaaaatataaacaccattataatgacatctggtttatatttcatgtaccttat
 20760  caatttactgatcctcaagttcgttaattctctttccagtaaatatcatttaaggccttg
 20820  tggagaataaagggatattctcggaaatccgactgtacattaagcaccatttcaggcacc
 20880  cattgatgacccagtctgtagcgatggtatacaccaccgacggtcttgaaaaagatgtct
 20940  aatctttgaccgttttcatcaatatagccaaagaggtcgttatcctcttcaatgcccctg
 21000  tcagggcattctatactactgaatagcttttctgtatagattgcgcaattctccatatag
 21060  gactatgattagaagtgaataataatactcttatgtaattatatggtaattaatctaatt
 21120  taatataccattgttttttgaaaagttctccagacttaatatatttattaatggtcttat
 21180  gatcacactcgaagtgtttaatcattaatcgaatacctccaaatttcatataaactgaac
 21240  cgtcttcattatataacgttatcggttttgaagaagcgtcggccgcgtagcggcagatgc
 21300  taggaggggcgagaaaagttaaaaccttttcttgccccaaaggaggttttctcttcttcg
 21360  gggcttcgcccctcctcgctaatctatatttattcttaacttcatttgatctacttaaag
 21420  ccgaggggccggaggccccttggcaaatgcctgctacgcggaccctcgcctt
;     G-cob-I1-orf202_2 <== end
 21472  ttatctaattaaagcttttacagaatctgataaagtcttatttttattgattaaagaaac
 21532  tcgttttcttttctcatctgaataaatatctcttattttctgtttaacttcctcagaatg
 21592  agtatatcctaaaaagttaccagcttcaagtagaatgttataagttggtttatatgtttg
 21652  aatccaataagtttctaaaaccattagatctgggttattccgttttgttactgattctgg
 21712  gaagtattctagaataacaaatacgaaggattcaattccatatttttcgagatcaatggc
 21772  aatatttttattacctaaacctctaataagatgtttataaaatctactgtaaaatctatt
 21832  agttacagcgcttccaatataaaaattaccggtagttagatttaaaataccataaatacc
 21892  tgctttttttctagtttcagctctaagattttctttaactgattctttataaagttctga
 21952  aaatacaagatatggtttaatcttatattcatcaaatagagatttaagtttaggagaaat
 22012  aatcaaattactagtcattaagaaagttcccatttcatcatctaaccattttgggcatgt
 22072  gttttcaat
;     G-cob-I1-orf202_2 <== start /first_aa=I /note=GIY ;; evalue:1.6e-21
;     G-cob-I1 <== start /group=ID (2.86e-44)
;     G-cob-E1 <== end
 22081  ACCCAGGAAAGCTGTAGCCATCATTAAAATTAAAATAATTACACCAATACTCCATGGTAA
 22141  TGCTCTAGGAGATTTATATGAACCATAGTATAATCCTCTACCAATATGTAAGTATACAAA
 22201  TAAGAAGAAGAATGATGCAGTATTAGCATGAAGATATCTAATCATCCATCCATAATTTAC
 22261  ATCTCTCATAATATGTTCTACACTAATAAAAGCTAAATCAATATTAGGTGTATAGTGCAT
 22321  AGCTAAAGTAACTCCAGTAACAATTTGGATACCTAAACATAAAGCTAGTAAAGATCCAAA
 22381  ATTCCAAGCATAATTAAGATTAGAAGGTTGAGGTGAATCAATTACATAACTATTAGCAAG
 22441  GCTTAAAAAGGGATGACTTTTTAGTAATTTCAT
;     G-cob-E1 <== start
;     G-cob <== start
 22474  TAAAAATAAAATGAATTTAGGCTGATAAAAAAAAGTTATTTAAATTTATCGAAAATTCCA
 22534  TCATAATTTTATTTAATTATAATTGAGTTTTATTAGAGTTTTAAAACCCCAAGTTTACTC
 22594  ATTTCAGATTTAAAAATTTTATAAAAAATCCGAAAAATGTATTTTATTTTTTTAATTTGT
 22654  AAACTAATAATAATTATATAATAATTATTATTTAAATTAAAAAAAATTCTATGGATTAAT
 22714  TTTTAAAAATATAAAAATTATTTAACCTTTAGAATGAAAATAAATACATTATCTATTTAT
 22774  TTCTCAAGATATAAAAACGTATAAAACGCAAAATTATATTTATATATTTATAAATATAAA
 22834  ATATAAAATAAATTTATTTAAAAATAAATTTTATTCCTTAAATATTTAAATTAAATCTAA
 22894  AAAACCTTAAAATTAAATTTATTTTGTTCTGTATAATATTATTTTTAAATAATAATATTA
 22954  TAATTAAAAAGGGTTAAAATTATTATTTTAATTTATTTTGAATCAAGAATTCATAGAATT
 23014  CTTTCCTAAAAGACAAAACCTAATTACCAAATTAAAATTTTGATATTAATCTTATCCCGT
 23074  GCTGAATTAAAAATTATTTATTTTAAATTTATTTATTTATTAAAAACAACATCTTAAAAA
 23134  ATAATGATGTCATTACGCGGGATTTTAGTTTTAAGAATAAAACTTTCAATAACAAGTCAA
 23194  TCCGAAAAATTTAAATAAAATTTTATTTATATAAACTAAATTACTATATAAACATTATTT
 23254  TTATTTAAATTTTAATTCTTACTTATAATTTTTTTAAATATGCAACAAAATTATATATAT
 23314  ATTATAGAATTTTTATTATATAAAAATAAACCAAAATTTTTAAATTAATAATTCAGAAAA
 23374  TTTATAAATAAAAAAAATCTGATTATTAAAATTTTCTTGATTTTAAGATAAATTTATTAT
 23434  TTATTATTTAATTTATATTTAAGTTAAAAAGTCTTTGGTTATAAATTTTATGCAAAGTAC
 23494  AGGAATTGGTAATTAAGTTTAATATAAAATAAAGATTTAAAAAATAAATAACTTAAAAAG
 23554  TAAAAAATTCTGAGTTCTGCTTTAAACCTAAGATAAAAATTTTGAATCTTATAATAAAAT
 23614  AATCTATATTATTATTATTAAATATAGAACAGCTTAACTACGCTATTTTATTATTTTTTT
 23674  GAATATTCTAATTTAAACATATTTTTATATAATTAATATTATAATTAGATTTAAGTATAT
 23734  TTTTCTATAATTGTGATATTTAAAAAATTACACAAGAACTATAGGTCTAAAGAATTTAAA
 23794  GTATAGTTATAGTTTAAGTCGGGCCGACCTTTAGGTCGGCCCGGCAGATCTAGAATTGAA
 23854  TCATTAGTATCTTTTTACAACTATTTTATAATGATATTAATTATTATAAAAAATAAAAAT
 23914  TAAATTTGTTAAATTTATATAAAACGAAAGGCCGATGAGCGGCCCAAGGCTTTGAGACAA
 23974  GGGGTCGCCCCGGTGGTTCTTTTTTGTTATTTTTATTTTTTTTGTAATAATATATTAAAA
 24034  TATAAAAGAAACAATATAAGAAA
;     G-trnG(ucc) ==> start
 24057  GCAAGTGTAGCATAATTGGCTAATGCGGTTTCCT!TCC!AAGAAATTGATTGCGAGTTCG
 24115  AGTCTCGCCACTTGCA
;     G-trnG(ucc) ==> end
 24131  AATATAACTTCTTAATTTTAATTTATTTAAACTTATTAAATTTATTAAAAAATATTGTCA
 24191  CTTTTATAGATAAAATTACGTTATTTTGTGTATAAAAATTGTGACTTTATTTCAAGGAAG
 24251  TTATAAAATTATAAAAAATAAAAGTTAAATGCTAATAAATTAGCCTATCGAATAATATAA
 24311  AGTTATTCGATGGATCCAAACAAAAACTAATTTTTTGTATTGGACATATAGTATCTAATA
 24371  CAAAAATTAGAGACAAATTTGTCAAAATAATGACCTACAAATTAATTAAAAATTATAAAT
 24431  ACTTAATTTATTTTTTTTAATTATTACCGATTTTGGTTATTATTTTAATATGGTACGGGG
 24491  CATTAGTCCCGGATAATTTAACCTATTTCTCACTATTATAATTTAATTATAATGGTAGAG
 24551  TATTAAAAAGAGATATATTACTATTTCAATAATTAATTATTGACTTTTCTATTTTATGAT
 24611  AGAAATGTATGATAGGAATTACATATACAAT
;     G-cox3 ==> start ;; mfannot: alternative ATG start pos 24606
;     G-cox3-E1 ==> start
 24642  ATGACAACGAAAATTATGAATAGATCAGTTCAAGCGCATCCATTTCATTTAGTTGAAGCT
 24702  TCGCCTTGGCCAATTGCTGTATCATTTTCTTTATTAGTAGTTACTCTATCAGGAGTAATG
 24762  ACATTCCAAGGATATTCTAATGGTTTATTTTTATTAACTCTTGGATTTATCTCTCTAGTT
 24822  TCTACTATGACTTTATGGTTTAAAGATATTTCTAGAGAAGGT
;     G-cox3-E1 ==> end
;     G-cox3-I1 ==> start /group=IB (9.09e-20)
 24864  atgaaaattatttataaagtgtcgggcatgcacagcgtacctggcacaagggtctccggt
 24924  cccagtgccttctataaatttaactatatgctggaaactccttagaacttttagtactaa
 24984  tttagtaacaatctaaaagattggacaatcagcaggaaacaaaataaataatattaagat
 25044  ccgacctcgactttgtcgggacaggatcttaatggacaagacgtccaatcggatcctcag
 25104  agactacatgttaaatattggtagatttatgctttttacattaaaaatgtatttatctaa
 25164  cactataatgtcaaataattaaattattataaagaaatttatttttatttaggaaaatta
 25224  ttagaaaaaaataattatattgaaattaaatttgataatagtacaacaaaaaattaatca
 25284  aaaattttaatttactttctataaaaataatctaaatttatttaaataattaaaaaaact
 25344  tatgttttgtataaattaaggtttattctataattttaataaaaaataaattaaagtaag
 25404  tcaaaaactgtctttgagaacccgtgcgtagcgcgggctctcttatttagaaaaataaaa
 25464  aattaaattaattgtaattaatattaacctaaataaaaaataaaatattgtgaatctgtt
 25524  tttcgttgttatattgtattataaaagcataaattttgaatttattcaccttatataggg
 25584  ccataaaaatatagtccaaatcaatatttaaaatattgatataattg
;     G-cox3-I1 ==> end
;     G-cox3-E2 ==> start
 25631  ACTTTCCAAGGACATCATACTTTTGCAGTACAAAAAGGATTAAGTTTAGGTTTTGTTCTA
 25691  TTTGTTGTTTCTGAAGTATTTTTCTTTATTAGTATTTTTTGGGCATTTTTCCATTCAGCA
 25751  TTAGCTCCTACTGTAGAATTAGGAGCTCATTGGCCTCCAGCAGGTATTGAAACATTAAAT
 25811  CCTTGGGAGGTACCATTATTAAATACAGTAATTTTACTTTCTTCAGGTGCAACTGTAACT
 25871  TATGCTCATCATAGCTTAATCCAAGGTAACCGAGCAGGAGTTATTTACGGATTAATTGCT
 25931  ACAGTAGTTTTAGCAACAGTATTTACAGGATTCCAAGGATTTGAATACTATAATGCTCCA
 25991  TTTACATTTAGTGATGGTGTTTACGGATCTACTTTCTATATGGCTACAGGATTTCACGGA
 26051  ATTCACGTTTTAGTAGGTACTATTTTCTTAACAGTTGGTTTATTTAGAGTATTATCTTAT
 26111  CATTTAACGGATCACCACCATTTAGGATTTGAACAAGCTATTCTTTACTGGCATTTCGTA
 26171  GATGTAGTTTGGTTATTCTTATTCATTAGTGTTTACTGGTGGGGAGGATAG
;     G-cox3-E2 ==> end
;     G-cox3 ==> end
 26222  TCATAACTATTAGTCCATATAATAACTATTAATTAAAAATTAACACCACCCAAAAATAAA
 26282  ACCCTATATTAATAATATAAATAATTAATACTTAAAATTAATAATTTTCTAAAATATTAA
 26342  TATCTACAAAAATAAAAATAATAAATATTATTTACAAATTATAAGTAATGATAATTATTA
 26402  AATTTTAAATAAATTTTATTTAAATCCAAGATAATTTTTAAATAATAATTATCATTAATA
 26462  AAAATTAAATGCTAATAAATTAGCTCATTAAATATAATAATTTAATGAATTTAAATTATA
 26522  TTTATTTAATATAATTTGATACGAGACATTAGTTTCGGACAATTTAATTTATTTCTCACT
 26582  ATTATAATTTAATTATAATGGTAGAGTATTAAAAAGAGTTATATTACTATTTTATTATAG
 26642  GACATTTTTAAAAAC
;     G-orf202_1 ==> start
 26657  ATGAATAAAGAAACAACTAAATTAATTGGAATTGTAGGAGCAACATTTACAGGTATTTTT
 26717  ACAGCTACTATAATTTCAATTTCAAAACAACAAGAAATTAAAGCTAAAAAAGAAATTGAC
 26777  TTAGAAAGATTAGAGTTAGAAAGACAAAGATTTGTATTAGAACAACAACAACTTGAATTT
 26837  AATAAAGAAAAGTTCGAATTCGAAAAATTTCAACAATTAAAAGTTGAAAATGTATCTGAT
 26897  TACAAAGAAACATTTAAGACAGTTTTTAATAATATGTCAGAAAGCACAAGTAATTCTAAT
 26957  ACAGACTTTCCTAATATTAATTCTTCTTTCGAATCAATTTTAAACTCTTCTAATCTAGTT
 27017  GTTGACAATATGAGTTTAACATTCATTTGTTTTACTTCAGTAACTATTATTTGTACTATT
 27077  AGTTTAACATTTAATTATTTAACTAAAATGTATGGAGATAGTTTAAAAAATAAATTACCT
 27137  AAAATGTTTCATCCTTTATTTAATTACTATAGTAAATATTTACTATTTTCAAGTTTATTT
 27197  GACTTAAGTATTATTTTATTATGTAATGGAGTAGGTTTATTATTATGTTTATATTTATTT
 27257  ATTTTTTAA
;     G-orf202_1 ==> end
 27266  TTTATAATTAATATAATTACAATATTAAATTTCTTAATAATTTTTTATACTAAAAAATAT
 27326  TAATTTAAAATTAACTTAGACAAAGCTTAATTTATTTTAAAACTAATTTATCAATTTATG
 27386  TAGAAATTAATCTTTACTAAAAACACCACCCATTTATTCTAAAGGTTATACAATTTAATA
 27446  GAAGTTTTTAATAAATTATAATAATTTTTATAAAAGAATATATATGGAGTTTCAATTAAT
 27506  TAATTAATAATAATATTTTATGTAAA
;     G-trnE(uuc) ==> start
 27532  GACCTCATGGTACAATGGCTAAGACACCACAAC!TTC!ACTGTGGGAATATCGGTTCGAT
 27590  TCCGATTGGGGTTA
;     G-trnE(uuc) ==> end
 27604  ATAACTTATTAATATAAGTAATAATATCTTTAATTTTATAAAATTAAAAATATTAAATTA
 27664  AAGGTTAAATGCTAACAAATTAGCAAATTAAATTTAAAATTAAATGCTAACAAATTAGCA
 27724  AACTAAATAAACTTAAATTTAATTTATTGGAATTTTCCATACGGGGCATTAGTCCCGGAT
 27784  AATTTAACTTATTTCTCATTATTGTTATCATTAAACAATAATAGAGTATTAAAAAGAGAT
 27844  ATACTACTATTAAAAAAATTTAATTCTTTTTATTTATATTTTTAAATATAAATATATGAT
 27904  AGGTAAAATTTTTT
;     G-orf174 ==> start
 27918  ATGTTAAACTTATTTTTATTTTTATTTTTTTGGCTTATCTATAGTTTTTTAACTTATTTA
 27978  TTTTATTCAGTATTTCCAAAATCTACAAATTGGAAAATTAATATTATTAAAGAGGTATTT
 28038  GTTACATTAATTATTATGTTTATTTTAGTCTTTTTAATTTTTTCTTTTCAATTAGAACTT
 28098  TTTGAAAATAATATTGTATATTGTTCTGATGGTAATGAAGATAATCATAATCCTTATAAA
 28158  TTAAGACTTGTTTCAGATTATTTTAAAAAAAGTTTTGAACTTGATCTAAAAAACTTGTAT
 28218  GATTTTGCATTATTAACTGGTGTTTTTAAAACTACTGTTGCATCAGTTAAATATGCTCCA
 28278  GCATCTGTAAAAGCATCAGTAGGAACAGCTGTAACAATTTCAACCGGATTAATTGCTTTA
 28338  GAATTTAAAAATTCTACATATGGAATTGATCAATCTAGAGAAATTGTTATTACATCTGGA
 28398  GAAAATTCAGTAAGTGTAATTAAAAAACAAACTCAAGATAAGTGA
;     G-orf174 ==> end
 28443  AATAATAATAATTCATTAAAAGATAATGAACCATCTTCTTTATCAGATGATATTTTTTCT
 28503  ATTGATTCTCCAAATAAAGAATTTACTGTATTTGATACAATTTATAGTTTATTAATTAGT
 28563  TCGTTAGGTCTTACATTAATTTCATTATTTTGTTTTATTTTTTTTGTATTATTTTATTAT
 28623  ATTAAAAATCAAAAATCAAAATTATTAAATAAAATTGATAACAAATATTTAAATTATATT
 28683  ATTAATAAAATTGAAAATTTATCTACAATTATTTTTATTATGTTAATTTTATTAATTATT
 28743  GTAGATTTAAGTTTTAGTCTATATTTTATTAATAAAGTAATAGAAATTATTAAAATTATA
 28803  ATTAATAATAATTAATAATAATATATTATAATTATTTTATTTAATAATACAATATAAAAT
 28863  TATTTTAAAATACATACATTTATTATAATAAATTTAACCTATTTATTTTAAACTTTATAT
 28923  ATATTATAAATACTTTTTAAAATTTTTACTATAAAATAAAAAAATAATATTTTTTCCCTT
 28983  CTTATTTAATAAGAGGGTTTTTATAGTAAATAATATAGGTTATAATATAATAAGTCTATC
 29043  TAATAATAGATTGAACCCATTTTGGATATGATGATTATACAAATTAGTTTGTATAAAAAG
 29103  ATTCATTATCACTAATACAGATTACGCTGCGTATAGTAATAAGAATATTATCATTTTTCT
 29163  AAACAAGAATTTTATAAATTCTTTCTTAAAAGACAAAAACCTATTAATTAAAATTAATTT
 29223  AGTATGTCATATATTATTATCGGAATAAATAAAATTTATTTAATTAATATTTATATATTA
 29283  AAATTAATATATGAAATAATGTAGATTTATATCAAAAAAAATAAAATATTTTATTTTTTA
 29343  TAATTTTAATTTATATTATTTATTTAAAATTATATAATTAATT
;     G-orf160 <== end
 29386  TTATTTTCTAATAAATCGTCTAAAAACAGTTATTATTATATTTTTTATATTATTTTTCTT
 29446  ATTTATAAATTTAATTGATGTAATATTAGGTTTAATTGGAGTATTATTTATTAAATTATT
 29506  TTTAAATAATTCATTTATTATTTGAAATTGCATATTAGTTAATTTTAATTGAATTCCTTT
 29566  TTTAATACTTTTACCAATAAAATTAATAAAATTTAAGATTGAATTTTTATATTTAATTAT
 29626  AATTAAAGTAATTCCTATTATTATTCCTGTATTTAATATAAATTTAGAATAATTTAGAAT
 29686  TTTAAACTTTTTATTATATTTTTTAAGACTTTCAATTTCTTTATTATATTTTTCAATAAG
 29746  AATTTTGGTTTCTTTATTATGTTTTTCAAGATTATTAATTTTTTCAATAAGAATCTTAGT
 29806  TTCTTTTTCGATAAGTTTATTAATAAAAACTTCAATTTCTTTATTATTATTATTCTCACT
 29866  CAT
;     G-orf160 <== start
 29869  TTTATAATTAATATATAAAATTCAATTTTTATTTATTTAATTATTTTTATTAAATTAATT
 29929  ATTAATTAATCTATAGGTTATATAATAGTTATAATATTAATATAGGTTAATAAATAAGGA
 29989  GGGCCACAGATAAATCTGTGACCCGGGGATAATAATTATATACAGATTACGCTGCATATA
 30049  GTAATAAAAATGTCATCATTAAAAAATTTAATTAAAAAAAGGTTAGTAATTAATTAATCT
 30109  AGATTAA
;     G-orf289 <== end
 30116  TTACATTACTGAAGATTTATAGATTAATAATGCTTTTAATACACTATATGATCCATAACA
 30176  AGAAATTAAAGAAATAAACAATAATAATAATAAAATAGGAATTACTACAGAAGTTCTTGC
 30236  TACTTTAATTCGTTCAATAAATTTTAATAATTTAGGATTATCATTTAACCATTTAACTTT
 30296  TGTAAAATCTTTTAAGTTTAAAATTACAGTAATTAAAACATATAAAGTTAATGTGAAACT
 30356  AACCATAGATAATGTTAATAAACTTTCCATAATTTTTTGTAAAGAATTTGTTGATTCTAA
 30416  ATTAGATAAAAGAGTACTTAAATCTAAAAAATTAGATTCATGAGGACTATTAATAATACA
 30476  ATCATTATTTAAAGAAGATTGTGGTTTATCAATAGGTTTAAAATTATCAGAAAAATTATT
 30536  AGTTTTAATAGTAAACATATCAATTTTTCCTGTTTTTTCGACAACAGTTTTAGCAGCGAC
 30596  TGTTACTAAAACAGTACCTATAACAACTGCTGCTTTATCTGCTAAAGTTGGAGTCATTTC
 30656  TGCAAATTTAGTACCAGTATAAACTCCAGCTGAAACTGTTAAAGAAGAAGCTGCAGCATT
 30716  TACTACTTGTCTTGTATTTGGTGATACATCTACTTTAATTCCTTCTTCTCTAACTTCAGT
 30776  TAAAGTATTATTTACTAAATTTAAAGTATTATTTACTTTTTTTAGAGTTCCAGTAATTGC
 30836  TTTAGATAAATTTTCATTATCAGTTTCCATTGCGTAAGTAACATAAGATGATAATTTGAT
 30896  TTCCCAAAAATCAGGATTAAACAATACATTAATTAAGATTGTTACACTAATAAGCATAAC
 30956  AATTAAAGAAATTTTTTCTAAAAAAAACAT
;     G-orf289 <== start
 30986  TATTTTACTAGTAGTAAAATATTTTAATTGAAACTCTTTTAAAGCTTCAATTAATTTAGT
 31046  AAATTTAATATTCACAATAAGTATTTTATACAAGTGCTTTTTTATCAAATCGGTACCTCT
 31106  AGTCCTTAAATACCTTACGGTTTATATTATTAGTATATTCTAATATTAAATGCTAATATA
 31166  TTTAATTTAAGAATAAGAAAGAAAGGACGGATGTAAAACATCAATCTGATATTATATTAT
 31226  AAACTCTTAAAATTTTATTCAAAGCGAGGGACCTAAAAGGTCTCACTGCCGGCCAGTATT
 31286  AGGCAATTTATACTAAACGACTACCTATTGTAAATTTTAATTAATATTTATTAATATAAT
 31346  AATCAGACTATTACATAATTATTAATCTGCTGGAAGCGAATCCTTCAACTGATCCCCGCG
 31406  CGGGCGGAGTAAAAATAAATGGTTTACCATTTATTTTTATAAAAATAATAAATTTTAGTC
 31466  TGCGCAGGATTTTAAAATAAATTTACCTTATATAATTATACGGATATATATTTTAAAATA
 31526  ATAAAAAGAAATAAGGCCACCTTACTTATAATAAATTATAAAATTTATTTATATTAAAAA
 31586  TAAGAGGCAAAGCTTTTAAGACTACTTAATTTAGAATAAAGGTTTTATGAGAGGAGGTAA
;     G-orf195 <== end
 31646  TTAATTTGATTTAGATACAATAAAATATAAATTTCTAAATAATTTATTAGAATCTCGATA
 31706  TTTAGATAAAGTGGCCTTATCGGCCTTTAAATAAAGACTTAATTCTGTTATTGATTTAAA
 31766  ATCTCCAATAATATTATTATTTGAATCTTTCAAGAATACAGGTTTAGCATTATTTGGTTT
 31826  AGTTCTTTTTAAAGCTACCTGTGACATTAATTCTTTAACTTCTTCAGTATGAGTTTTACC
 31886  ATAAAAACTATTATTTTCTTTAATGAATTTACCTTTTTTAGCTAAACTTATTTTTTTAAT
 31946  AGCTTCTAATGTATGTTTATAACCCTCTGAAGAGTAAGCATATTTAAGAATATTATAAGG
 32006  AGGATTTAATAAATCAAGATAATATTGTTCTCTTGTGATTACTAAATCTTTATTACAATA
 32066  CTCAAGAATAGAAAGATTAAAATTACTATAACCATATTTTACTAATGCATAACAAATAAT
 32126  GCTTTTACTTCGTGATGGATGTGTAATATAAGATTGTCGGTAATACTCAGACATTCTCTT
 32186  ATTTAAATCAACAGCACTACCAATATAAAATTCTCCTGAGATTTTATT
;     G-orf195 <== start /note=GIY ;; evalue:1.2e-27
 32234  TTCTCATTTATAAATTCCACTCTTATTCTTATTTTCAAGTAGAATTTGAGATTTTAATTT
 32294  TTCTGCATCTTCATAGAATTTTACAGGATTAATATTTAGTTTTGAGTTTGTGCTCATAAA
 32354  TAGTTTATTTAATTTAATCATTATTTTTTTAATTTATAGATGGAAATATTATAGTAGCTA
 32414  TTGCCTAAATTTTTATTATAAATCTATAGAAGAAAATGAAGGGGGCCCAATTTAATAAAT
 32474  TAAATTGAACCCGTTTTGGATAAATAATGATTATACAAATTAATTTGTATAAAAAGATTT
 32534  ATTACCATTAATACAGATTACGCTGCATATAATAGTAAGAAAGCCATCATTAATGCAAAT
 32594  AGACCAATTGCTTCTGTTAATGCGACAAATACTTGTTATCATAGAGGCTCTTTATCCTCT
 32654  ATTTCAGTTCCTTACGGAACTGTTC
;; mfannot:
 32679  agactatgtcatcaacattaataaataaatttaatgttgtcgggcgctcgtgtccagatt
 32739  attgctagtgttgctcactgattagtcgttgaacgttcatgtatttttaaaacactaata
 32799  catgcttcgctgcaaattgtccaatataatattggaattcttgcaattcacccga
;; mfannot:     /group=IA (1.25e-29)
 32854  TGTTTCCATATGATCTTACGATCAAAGGGGGCACACATT
;     G-atp9 <== end
 32893  TTACCCAAGAATTGTGTAAGAGAATAATTGAGGTCGTAGAGAAGGGTTTCGAGAAGTAGA
 32953  GTTAATTAAAGCGGCGAATACTAATCCTACACCAACTCCAGCTCCTGCTAGTCCAATTGT
 33013  TGCTAATCCAGCTCCTAAAATTTTAGCTGCTGCTACCAT
;     G-atp9 <== start
 33052  AATATTTTAATAATCTAACCAAAGGCTAGTTAAAATTTAATTTGAAATTAATGGATTAAA
 33112  TCCATTGGGAAATATTTAACCGGCATTAAGATAATTTCTTAAGATATTTTATATATACTT
 33172  AAAAAATTCCGACTATTAAATAATCGATGTAATAAATAGTTTACAAAATAATTTATTATT
 33232  TTGTATTTACTTATTTAATAAATTTACATAAACTAATTATTACAATATTGCCTATAATCA
 33292  TTACTTATAATATTTTTAAATTTAATTAAAGTTTTCAATAAAATTATAAAATATTTTTTT
 33352  ATTGAAAACTTATTTTTTTTTTCATTAAAATAAAATTTTAATAAATATTAAAAATTTATT
 33412  TATTTTTAAAAAATAATAATAAATTTTTATTAAATCTGTATTTTAAAAAATAAAGCCGGT
 33472  TATTAATAAATTTATTGTAAAAAATGAATCATCGCTAACGATGATTTATTATAATCTTAA
 33532  TATTAAACCCTTTATTTTTATAAAGGGTGGTGTTATAAAGACGTCGGTGGCTGAAGACCA
 33592  CCGACGTCAAGAAGGTCGCTGTGTGACTTTCTTGATTATTTATAAAAATAATAATATAAA
 33652  TATGGTTTATTAGTGTCAATAAATTTTAATTTTTAATATTTA
;     G-nad1 <== end
 33694  TTATACAAATTCAAATGCTACACCAATACAAGGAACTAAAATAATGAATCCTAAAACAAT
 33754  TGGTAACATTCCTGTCCAACAGAAACTCATTAATTGATCATATCTTAATCTAGGAAACGA
 33814  AGCTCGTAACCAAATATAGATAAATACAATTAAACTAGTTTTAATACCTAAACTTAGACC
 33874  ACTAAAAATATTAAATAAAATATTTACTTCTCCAAAATAAGGTAATAAATAACCTCCTAA
 33934  GAATAAAATTGAATATAAAGTTGACATTAAAATAATTGATGCGTATTCTGCTAAGAAAAA
 33994  CATTACAAATGGAACTGAAGAATGTTCTGTAAAGAAACCAGCAACTAATTCCGACTCAGC
 34054  TTCAGGTAAATCAAAAGGTGCTCTATTTGTTTCAGCTACAATAGTAATTAAGAACATTAA
 34114  TCCCATAGGAAGTAATGGAATAATAAACCAAACACTAATTTGATTTTGAACAATATTTGT
 34174  TAAATTTAATGAACCAGTTAAAATGATTACTGTTAAGATAACTAATCCCATTACAACTTC
 34234  ATAAGAAATCATTTGTGCAGTACTTCTTAAACCACCTAAAAAAGCATATTTAGAATTAGC
 34294  AGACCATCCAGCTAATACAACTCCATAAATTCCTAAAGAACCTACAGCTAATAAATAAAA
 34354  AATACCTAAACTAAGATCTGCTAATGTTAATCCTGAACCAAAAGGAATTACTCCCCATGC
 34414  TAATAAACTAGTAATTAAACTAATAATAGGAGCAAATAAGAATAAAGCTTTATTAGAATG
 34474  AGCAGGAATTACTGATTCTTTAACAAATAGTTTTAAAGCATCTGCAAATGGTTGTAGTAA
 34534  ACCATAATATCCTACTCGATTAGGACCTAATCGTCTTTGCATAGATCCCATAGCTTTTCG
 34594  TTCCGCAATAGTTACAAAAGCTACAGATAGTAATAATGGTACAATAACAATAAGTACCTC
 34654  AATAAATGATAATAACAT
;     G-nad1 <== start
 34672  GAGTAAATTTTAATATATGAATAATCAATCCCCATAGGGATTATTAATTCTATCGTCATC
 34732  AAGCTATTAAAGCTTAGTTAATTTTTTAATTGGTAATTTAACCATTTTTTAAAAATTTAG
 34792  TTTAAAAGCCCCGGGTCGGACTCGCTCCCCTGACTTGGGGCCAGGGGCGGCGAGCCGCCC
 34852  CGGGATTAAATCTTTTATTGATAAAAATCAACATATTATGTTGGAATTTTAAAAATATAC
 34912  CTTAACCTTAAGGTTAAGGTATATTTTAATTAATATTTTAAATATTTAATTAAATTTTGT
 34972  CAGATTAGTAAAAATTCGTATATTTATTTTTAATAAATTAAAATTTTACAAACAGTATTT
 35032  CATTTAGAAAATTTTAATAAATAAAATAATTTAAACTCCGGCGCAGCCGGCGATAGGTAA
 35092  GCGGGCGCTCTGCCCCCGCTTGCTTTATATATAATTATTTTAAATTCCGTCTTAATCTGT
 35152  TTTATTAATTAT
;     G-nad6 <== end
 35164  TTAAGATACTCGTTTAGTAGGGTTAAGACATAAAATAATAGGTCCCACCATAGCTAATAA
 35224  TAGAATCATACTTGCTACAATTAAAAATAATGCATGAGATGTGTATAATACTTGACCAAT
 35284  ACTGTTAATTTGATCCATAGATACAAATACATTATCCCAATTTGAATGATTAATTGTTAA
 35344  TGTTTCTAATGTATTAGATTTAAATGATAATAAATTAACCCAATCAAAAAGTCCAGATAA
 35404  ATCTAATTTAATACCAGACCCATTAGAACTTCCAAATAATGATTGTTCTGAATGAACTCC
 35464  CCAAATATTTTTATTAGTTAAACTTAAACCACTTACAAATAAAGTACCTAATACAAAAGC
 35524  TAATGGATATGGATTAGAATAATCTTCTGAAGAATCTTGTAATTCTACTAATTTAATATT
 35584  TAACATCATAATTACGAATAAAAATAAAATAGCAATTGCTCCTACATAAACAATTAAATA
 35644  TGCAAGACCGATAAAATTGATACCTAATAAAATTAAATAACAAGCTACATTAATAAAAAC
 35704  AGAAATTAAAAATAAAACAGAAACTACAGGATTTCGTGATGTAATTACTAAAATACCTGA
 35764  TAATACAGAACCAAAAACCAATAAATCTAATAGAATTGCGTTCAT
;     G-nad6 <== start
 35809  GTAAATTTAAAAATCCTTATTAAATTAAGGTTAATTAAGAATTTTTCTTAATTCCTACAC
 35869  AAATTGAAATAATATAACTAAACCGAAAACCATTAGACAAATCTAATGAAAAAGCCCGCT
 35929  ATGTGGACTTGCTTTCAAAAAATTTTTATATTTTTGAATATAATTAAAAATTTAATATAA
 35989  AATAAATTTAGTCGAGGAGGCCGCGCAGCGGCCTCCTTGACATCGGGGGCCTTCGGCCGC
 36049  CGACGTCTTTAAATAAATAAAAATAATAAGATAAAAAATATCTTAAATTTTAGATATTAT
 36109  CTCTAATTAATTGCTTTGAAATTTAGAAATTCTTAAATTCACTTATTAATAAAAATAATT
 36169  TTTTAATAAAATATATCCTGAATAAAACAAAATTAATTATTAACAAATTAATAGCAACAG
 36229  CCATTATTAATTAATGAATTGTTTAAAAATTTTAAAATTTTAAACTAAGTCTACCAATTT
 36289  TTATAATTTTTGCTACACATAAGTATTTTAAAAAATTATATTTAATTTAATAAATTACAC
 36349  ATATTTTATAAACAGGATTGTGAAATAAAATTTACTTTTTTAATTTTTTGCAAATAAATA
 36409  ATATTAAAAATTAAACTTATTAAATAATTAATACTTTATTACCAGCGACAATATTGGGTC
 36469  TATAGACTTTATCCAATCCACTTCTTAAATAAAACTTATTTAGCAAAACAAGGCCACCGT
 36529  GTATCACACAGTGGTTCTATTGAATTGGTTATGATACAACCATCTCTTCGATTTTAATAA
 36589  ATTAAAAAAGTTTTCCATTACATAAATCAAATAAAGTATATTATAATATACTTTATTTGA
 36649  TGTAGTATAAAACTACTATGGAATTTTTTTATAT
;     G-trnN(guu) <== end
 36683  AGCCGTTAAGAGGAATCGAACCTCTATACATAAATT!AAC!AGTTTACCGTTCTACCTTT
 36741  GAACTATAACAGC
;     G-trnN(guu) <== start
 36754  ATTCGATTTTATCTTATAAATTAAATATTTATATAATGATATTATCATTGTGAAATTAAT
 36814  GATTATCATTATAAAAATATTATTTTTAATTTATTATACCTTAGATTTTATAAAATATAG
 36874  TTTTGAAAGATTATTAATAAATAAATTAATATTTTAAAATTATAAATTTAAAAACAATAA
 36934  TTTAGGGTCTAATTTAAAATTATACTTTGCATTATTATTTAATTTTATAATTTTAATAAA
 36994  AATGGGCCCAAAGGGCCCTACCTATAGAAATACATTCGAAAAATATTTTCGAGGACTCAA
 37054  AAACGGCCCTATGACCCTCAGGAACTGAGGTTGCTTTCTACGGGCATTTTAATAAATAAT
 37114  AAAATATACCACCTATTTTAAACATAATGAATATAAAATAAATTAAAAAATAGATCAATA
 37174  AGTGAATCTTATATTTATCCTGAAAATAATTTATTATATTATAGGTAATATATTGTCCAT
 37234  TTAAATTAATAAACTTTAAAGTGTCAAAGCTTTACTTATAATTATAAGTAAATATTTAAA
 37294  AATAATTTAAATATTTTATCCCATCCTAAGAAACACCTTTCTTATTAGATGTTATATTAT
 37354  TCTTATTTAAGTAGAATATTTTTTAATAAAAATGACTTTGGATGCAAACATCTGAAATTA
 37414  ATGGCCCGCGCTTCGCGCGGGCCCCAATTTGTTTTTAAGGTCCTAGTAAAATTTTAGATA
 37474  AAATAAATTTTAATTTTTAAAACGACGATCCACGAAATTTAAAATTAGCATACTAATTTT
 37534  AAATATTTAATTTATTAAAAATAGGCCGATGTTCGCCGAGGCCAGAGGCCCGCCGAACTT
 37594  TATAATTTTGTATAAGTAATAGATTAA
;     G-trnK(uuu) ==> start
 37621  GGGGTTGTAACTTAATCGGTAAAGTTCCCGACT!TTT!AATCGGTATTATTAGGGTTCGA
 37679  GTCCCTACGACCTCA
;     G-trnK(uuu) ==> end
 37694  ATTTATTTAAAATTTTTAGATATATTTTAAGATTTAGATTATTTTAAGATCCGGCTAACG
 37754  CAGTTCATAAATCCAATGAGAAAGACCGAGAAAAAAAGGTCATATACCTTTTTTCTTGGT
 37814  CAAGAAGCCGCAGAGCGGCTCCTCGACCTTTAGTCTTTCTCGATCTTTAATAAAAGACAT
 37874  GGATTTAAGTAATTTTAATCTGAAAGCAAAACAAATGATCAATAGGTCCTTTGCAAATCG
 37934  GGGCTTCGCTTCGATTTGTTTCTCATTTTATATTTTCTATGGGAATTCTATATTTTACAA
 37994  GGATTTATTTTGTTCTAAAAACTTTAAAATAATTTAGAAGATGTTAAATCATAATATTAT
 38054  TTATTAATAATTAGTAAAAGTACCAATGATATAATTTAAATAGTAAAATAATATATTTCT
 38114  GCGGACCCACAGAATTAAAAATTAATGTACTTATTTTAAATATTTAATTTATTAAAAACG
 38174  GTTCCATGGTCCTCGGGAGCTAGAAATTGCTTCTTGCAGGCCTAATTTATTTGTATAGAT
 38234  AAAAATACTATTATTATTTTCTTTAAATTAAGGTAAAAAATATAAATATTTTATAAGTAT
 38294  TTGCCTTATTCTAAAGTCCTCATATGTCATGGATGGATAGTTTACAAAAATTTTATTTAA
 38354  ATAAATTATTTTAAGGTTTATATTGTCTTTACATAATTAAATGCGTGATTCATCATATTT
 38414  ACGTGGTATAATAAATAATTAAAATAAAAATAATAAGTAAGCACAGGTAATTTTTAATAA
 38474  ATAA
;     G-rnl ==> start
 38478  ATAAATAAAATAAGTATCCAATAATGATATGTAATGTATTACCAAGATGAAAAAGGGACT
 38538  ATCGGGAATGACTAGCCAATACATCCAAAGGAGGTAGTTATACCAAAAATCGTAATGAAT
 38598  GATTTGATAATTACGATAATCCTAAGGGAAACCAATTTAATAATAACTCTACGAACTGAA
 38658  ACATCTAAGTAGTAGAAGGAAAAGAAATCAACCGAGATCCTGTTAGTAGTGGTGAGCGAA
 38718  AGCGGGTTAGCCTATTTTTTAGTGAGTTTCAAAGGCGAAAGTCTTTGGAACTCAAATTTT
 38778  ATTATAATTTGTTTGGAATGACAAACCATAGAGGGTGAAAGTCCCGTGATAAAAAAATTA
 38838  GTCCTGTATTTAATAATGCGGGCTTACTAAAAATAGTAAGTAAGATGAGAGATAACTTGT
 38898  CTGAATATAGGGGAACCATCCTCTAAGGCTAAATATGATGTATTGAGCGATAGTGAAGAG
 38958  TACCGTGAGGGAACGTTGAAAAGAAAGTAGATAACTGGTGAAAAGATCCTGAACCGGTAG
 39018  TTCTATAAGCAGCAGGAATCTTAGTTTAAATACAAGATGACTGCGTACCTTTTGCATAAT
 39078  GGGTCAGCGAGTTAATCTGTGGTGCAAGTAGAAATACTTAGCGAAAGCGACTACGTTAAA
 39138  TGGGTAAGTACCATGGATTAGACCCGAAACCAGGTGATCTTATCATGACCAGGTCATTAA
 39198  GGACCGAACCAGTGTTTGTGGCAATAAACTTGGATGAGTTGTGATAAGCAGAGAAAGTCA
 39258  AATCTGACCTGGAGATAGCTGGTATTCCGCGAAACATATTTTGGTATGTTGTCCTTCGTA
 39318  TCTGTAAACTGGTACAGCACTGGATACTATGTCCCTTGTGGACTTGATTGGGGGGTCGTG
 39378  ATGGCTCTATCAATAGAATCGGTTGTAAAACCGATTCCCAAACATTTTTGTTTGGGAATC
 39438  TAACCTCGGAATGGTTTATAGTTAATAAAGGACGGTCAGACTATAGGTGCTAAGGTCTTT
 39498  AGTCGAGAGGGAAACAGCCCAGAACAAAAATTAAGGTCCCTAAATACTACTAAGTGAAAT
 39558  TAAGGTAGTCCATAAAATTACACAACCATTCGGTGGGCTTGGAAGCAGCCATCCGTTAAT
 39618  GAAAGCGTAATAGCTCAATGGTCTGTAATAATAAGTTTTAAGGGCACCGACAATGTATCG
 39678  GGTCTAAGTAGTATACCGAGATTTTGTCCCAATGGAATTAATTCCATTGGAGGGTAGCGG
 39738  AACACTCAGGACATGGTTGAAGGATAGGGTTTCCTTATCTGGACATAACTGAGGAGAGAA
 39798  TGCTGACATGAGTAACGTAAAAGTGGGTAAGATCCCACTCGCCGAAAGCAGAAGGGTTTC
 39858  ATGGCTGGGCTCAACCTCCATGAGTAAAGTAACGGCCTCTAAGGTTTTTTAACAATCGGT
 39918  CATAAATAATAGCACTATTACCCAAAAGGTGTAGTGTTATTTATTTGTGATTTTTTAAGA
 39978  TTGGAACCCCGATAGGGGTAACCGATGAGAAAAACTGATTTAAATAACAATTTTAAATTT
 40038  ATACATATCGGTAACGGTATAGTTGTAATTTAAAATTCAGGAAATGATTTACCTCGCACG
 40098  GCGGCACCATTTAGGTGTCATTCCGCGCGGGGCTGATATTTAACCGTACCCTAAACCGAC
 40158  ACTGGTCTGCTGGTAGAATATACCAAGGCGTTGAGCGAATCATCTTGAAGGAACTCGGCA
 40218  AAATGACCCCGTAACTTCGGGAGAAGGGGTACGACTTTTATGGTCGTGGCACAGAATAGA
 40278  AGAGTACGACTGTTTACTTAAAACACAGGTCTTTGCTAATAGGAAACTAGATGTATAAAG
 40338  ACTGATACCTGCTCAGTGCTGGTAAGTCAAGAGAGGTACTAATACGGTACTGATTGAACC
 40398  TCCAGTAAACAGCGGTTGTAACTATAACGATCCTCAGGTAGCGAAATACCTTGGCCACTA
 40458  ATTATGGTCGTGCATGAATGGTTTAACGATACTCTTACTGTCTCCAAGATGAGCTCAGTG
 40518  AAATTGAATTATCCGTGCAGATGCGGATTACCATTAGCTAGACGGGAAGACCCTATGCAG
 40578  CTTTACTGTAGTTAGTCATTGTGTGCTTATAATTAAGGTGTAGAATACAAGGGAGTCGAT
 40638  TAGACATCAGTGAAATACCTTGACTTAATTAGGAGCATGCTAAACCAAATTTTTGGGACA
 40698  GTGATTAATGGGCAGTTTATCTGGGGCGGATTTCTCCCATATAGTACCGGAGAAGTACAA
 40758  AGGTCGGCTTAAATCCGATGGAAACGGATGGGCTAAAGAGAGCCTAATTAAGTGTAATGG
 40818  CATAAGCCGGCTTAACTGTAAGACCCACAAGTCATACAGATACGCAAGTAGGTCATAGTG
 40878  ATCCGGTGGTCCATTATGGAATGGCCATCGCTCAACGAATAAAAGCTACGCTAGGGATAA
 40938  CAGGCTGATCAATCCCGAGAGTCCATATTGACGGATTGGTTTGGCACCTCGATGTCGACT
 40998  CATCACATCCTGGGGGTGTAGGCGCTCCCAAGGGTTCGGCTGTTCGCCGAGTAAAGTGGT
 41058  ACGTGAGTTGGGTTAAGTACGTCGTGAGACAGTACGGTTCCTATCTACTAATGGAATTAG
 41118  AATCAAACAAGAACCTGCCCCTTGTACGAGAGGATCGGGGTGGACTAATCTCTGGTATAC
 41178  CAGTTATTGTTTCTTTCCCTTTTGGGATGGGTACAGTACGGCTGGAAAGCTACATTAGGA
 41238  AGGGATAACTGCTGATAGCGTCTTAAGCGGGAAGCCTGTCTTGACATGATTCTTTAATAG
 41298  AGTGACTGTAGATCACAGTCTTAATAGGTTGCAGGTGTAAGCGGAGTAATCCGTTAAGCT
 41358  GGGCAATACTAAATTCTTAAGTAACTTGGTAATAAC
;     G-rnl ==> end
 41394  ATATCTTTTCAAAAAATTTAACATCTAAGAGGGCGGCACAGCCGCCCTCTTGAGTAGAGC
 41454  CGCCGCGCTATGCGCGGCGGCCCCACCTTTTACCTTTATACTAATAAAGGGTTTAATATT
 41514  AAATAACCCCCTAAAATAAATTTAAAAATAAGGGAATATAATTAAATTGATAAAATGACT
 41574  ATGTTTCAAAATAGTTTATACAAGTTTAAGTCTTGTTATATTCATAAGTGATATAGTGAA
 41634  CATCTATATCTAAAACTTTAAATATTTTTAAAAAGTGATATAGTGAACACCTATCCTTAA
 41694  AAATTTTTATATTTATTAAAAATGATATAGTGAACACCCATCCCTAAAACTTTTTAATAT
 41754  TTTAGATTTTATCAATTTAATTATATAAATATTATAAAGGGGTTTAATATAGGATCGGTT
 41814  GTTAATTTATTAATAAAATAAAAAAAATAATAACTAATATTTGTTAAAATATTAATAATA
 41874  TTATCAAATGTATAAGTATTAATTATTGGTTTTGAATAAATATTAATATTAGTCAAATTA
 41934  TTTACAAAATTATCTAAATTTCTGTATAGAAAATAATTATAAGTCATTAAGTATTGTAAA
 41994  TTTTAGTAATTCTTTAATTTAACAGTTAAATGTAGTATTTAGTAAAGAAGATGTAGAATT
 42054  TAACAAAAAAAGAACAACATATGGTATAAAAATTAATAATATTAGTTTAAAAATTAGATA
 42114  GTAATTAATTAATAAACTACCTTTTTTCTAAAGGGTTTAATATATTTAAAATGTAGACGT
 42174  CGGCGGCCGAAGGCCCCCGATGTCAAGGAGGCCGCTGCGCGGCCTCCTCGACTAATTTTA
 42234  TTATTAAATATTTTATAAACATTTAGGATAAAACAAGAATTAATTTTAATAATACTAAAG
 42294  GTAAATTAACGTAATTTCTAATTTTAAAATTAATCTTTAATAAAAAATACACCGACATAT
 42354  CTGACTTCGCTATATTAAATTTATTTAATTTAATATACGAGGCGGCGGTGTAAATAAAAA
 42414  ATCCATTGGGAAATAATAAAAGTAATGATTATAGGCAATATTGTTATAATTAGTTTACAT
 42474  AGGCTTATTAAACGAATAAATACAAAATAATAAATTATTTTGTAAACTATTTATTACATT
 42534  GATTATTTTTTAAGTATACACAAATACAGAAAGAAATAATCTTAATGCTGGTTAAATATT
 42594  TCCCAATGGATTTAATCCATTAATTTCAAATTAAAATTTAACTAGCTTTTGGCTAGATTA
 42654  TTAAAAT
;     G-orf200 ==> start
 42661  ATGTTAAAAAAACTTTCTATGGAATTAGCAATTATTTATGGAGTAATTACAGTAGCTATT
 42721  GGTTCTGTTTATAACAATGAAAGAAATATTGTGGAAAATAAAAAAAATTTACAAGAAAAA
 42781  AATGAAACTTTAGATCGACATACTGAAGCTTTAAATAAAAATACTGAAGCTTTAAAGGAA
 42841  CAAAATAGATTAACAGAGGATTTTCAAAAAAAACTTGAGGATTATAAAAAACATTTTCAA
 42901  GAAGCCCCAAACAAATCAGATTTTAAATCTCCAGAAGAATTTAAAAAAGAATTAGATGAT
 42961  CTATTAGAGAGACCTTCTATTAATTCTCCTTTTGAATATTCAGAATTAATGTCTTTCAGT
 43021  ACTTCTATTATTTTATTTTGTTTTGTAACTTTCTCAGCTCTATCAGGTTTAATTTTTAAT
 43081  CATTATATTAAATTATATGGAGATAAATATCCTGAAAAAATTCCTAAATTTATTTTACCT
 43141  TTAATGAAATTTTATTTAAAATTAGCTGTATATAGTAATAGTTATTATATTACATTAATT
 43201  TTAATTTCTCAAAGTTTTGTATTATTAATTGGTATTTACATGAAAATTAGAGGTATTGCT
 43261  TAA
;     G-orf200 ==> end
 43264  AATTAATAAGTATCAAAAAGTGAGTTAATTTAATTATCTTTTTAAATCTAGGTTCAATCT
 43324  ATTATTAGATTGGGCCCCCCATATTTAAACATTTTATTAAACCCCCTTATATGATAAAGG
 43384  TTATGTGTTTTAGATCTGGGCCCGGATGACCTTGATCAGCCGCGGGCTACGCCCGCGGCA
 43444  GAACTATTTTTTAAATTATTTAGGAGGTTTTTAATCCCCACCAGAATCTATTGTTAATAA
 43504  CCTTTTTGTGGTGGATTCTATAAGTATCATTAAAAATTAATGAGAAACTAAAATTAACAA
 43564  ATAAATATTTTAAATCCCGTCCTTATTAATAAGGACGGGATTAACAGGTAAGTATCCTCA
 43624  CCGCTCCTCCTTATTAAAAACCTTTAGATTAATAAAATAGTTATAATTAAATATAAAATG
 43684  ATGTATAATGTATAGTTTTTTCATAAACGGGGGGCCGACGGGCGGCCCAAGGCCTTGGGG
 43744  CGAGGGGTCGCCCCGGCGGTCCTTTTTATATTTTAATTAAAAATAGATGTTAAAATAAGT
 43804  ATAAATTATAAAATAATTTATTAAAATAATAAATAAAAATATTAACTATTCATAAAATAA
 43864  TGTTATCTACTAATTTGTTAATTTTAGAATCGGCGGGCCCGCAGGGCCCGATGGCTCATC
 43924  GCCGGCTGTGCCGGCGACGAATCTTTAGATTTATCAAAAATAAAATAATCTAAACTATTA
 43984  AGTTTATTCATATAATCATCTATATTATCAATAATACTATTATCTATACTATCAATTGAT
 44044  AATATATTATTAAATAAAGGGTTTAATATATTGGGAGGGACTTATTGTCCCCCC
;     G-rns <== end
 44098  GGTAATAACCATTCAGCCACTCGTTCCCGAACGGCTACCTTGTTATGACTTCAGACCAGT
 44158  CGTTTACTATCCTTGGATGTCTTTAGACAACTTCAGGTATAGCTTACTCCCAGCCCGTGA
 44218  CAGGCAGTTAGTAGATCTTGAAGCTTTAATTTCACCGTGACGTGGTGATTCACGATTACT
 44278  AGCAATTCCTAATTCATGAGCTCGAGTTACAGAGCTCAATCCACAAAGGGGAAATTTGGG
 44338  GATTACCTCCAAGTTACCTTATTGGATCCTTTTGTATTCCCCCTAGCTGCACGTCTGTAG
 44398  CCCACTCCATAAGGGCCATGAGGGCTTGTCTTAGTCCTAATTATTCGGGTTTATCACCCG
 44458  ATGCTCAACTAGATATTAACTAGTTGCAAGGGTTTTGTTCGTTATGCGGACTTAACCTTA
 44518  CATCTCACGACACGAACTGAAGACAGCCATGCAACGCCTGTGTTACATTCAAGGAGTGGT
 44578  AAGATGTTGTGCGGATCATCACATTAAACAACATGCTTCACTGCTGGTTTTCAAGACCCT
 44638  CTATACTTTTGGGTTTCAACCTTGCGGCAGTACTCCCCAGGTGGAGTGCTTTAATCTACA
 44698  TTTATAGACCCATTAAAAACGGATCTAAGGCACTCATCGTTTACGGTATGGACTACACGG
 44758  GTCTCTAATCCGTTTTGCTCCCCATACTTTCGTACCTCAGCGTCAGTGTTTAGTTAGAAA
 44818  AAAGCCTTCGCCTTAAGCGGTCTTCCGAGGATCAACAGATTCCATCCCTACTCTCGGAGT
 44878  TCCTCTTTCCTCCATTACACTCTAGTTTCATAGTTACTGAAAAACTCTTATTCATTTAGT
 44938  TCGATACCTTTCAGTCTTATGATACAGCCTACGTACCCTTTAGACCCATTAATGATGAAT
 44998  AATGCTTACCCCTCTCGTATTACCGCGACTGCTGGCACGAGATTGGTCGGGATTAATAGG
 45058  AAAGTACAGTCATTATCCTCCTTTCCGTTAGGACTTTATCAAATTAATGTATCCGTCCTT
 45118  CTAGGTGACTGGTTCAGCCTTTCGGCCATTGACCAAGATTCCGCACTGCTGCCGATACTT
 45178  TGCTCGTGTGGGCCTTTCTCATTCCCACTGTGGTTGATCGTCCTCTCAGACCAACTATAG
 45238  ATCATTGGCTTGGTAAGCCGTTACCTTACCAACTACCTAATCTATTCAATAGGTACATCC
 45298  ATAGGCGAAATTAATCTTTTCTTACCCGCGCAAAGCGCGGGCTTAAATACAAAAAACCTA
 45358  CATAGTAGGCTTTTGTATTTAATATTTGGTATTCCACCAATCCTATGGGTAGCTTACCTA
 45418  TTCATTACTCACCCGTTCGCCATGTCGGACCACAAGTGGTCCGCATTCAACTCGCATGTG
 45478  TCAAGTCCCTAGATAGCATTCACTCGAAACTAAGTTTAAATTTTTACTTAT
;     G-rns <== start
 45529  TATTCTAATTTAACGGGATTATAGATCCCCTTTTCATTAAAATCATAGATTCGTTTAAAG
 45589  GATCGGCGGGCGCCTGCGCCCGATGATCCATCGCCGGCTGTGCCAGCGCCGGATCTAAGA
 45649  AATTTACCGTTTCACGGTTTCGAAAATATTAGAAATTAAAATCTTATTTGTTACTTATAT
 45709  TTTATTAAATATAATTATTAGTTTCACTGGGTATCTGTCTAAATAAGTCAAGACCCACGT
 45769  AGGTTTTTATCCTAATGACGACGCCTAAATTCTATTTATATTATTGAAATGTTATATCAT
 45829  TAAATACTACCCATTCTTGATTTAATAATCATTGATAAATTTTTCTATCATATTATACAC
 45889  ATTAGGTTGTTTAAAAGAAAAGTGAAACCTTATTATAAAATTTAAAGGATCTCGATTTAC
 45949  AAAAAATTAAAAGGAATCGGGGCAAAGCCCCGATTTGCAAGGGTTTA
; G-orf102 <== end
 45996  TCGGCCTCTTGCTTTATAATAATCTGGAGCCAAAGGCTTGCTCCTTAAACCTAAGACGAG
 46056  GCTATTAATAAATAAATTGATGATTACTGGATTATT
;;     G-dpo_1 <== end
 46092  AATATTCCAGTGATCATCAATTTGGGATTTTGATAAATTTAATGGTTTCGAATCTCTGAT
 46152  AATTAACATTTCATTATCATTTAATTCAATAACATCATATACTTGATAATTAAGAAGGAT
 46212  TTTTTCTAATTGATCTACAGTAATAATTTCTGTTTTCATGATTTGCGGGTTTCTTCCCAT
 46272  ATAACCATAAATTGA
;;     G-dpo_1 <== start ;; HMM match pos. 865,931 score 2.9e-08
 46287  TGTTTTAAAATTATAAAT
; G-orf102 <== start ;; contain dpo
 46305  TTAAAAATTCCGGCCCAGAGTTTATATTATTTATTTAATCTACAAACAAATGATATTTTT
 46365  TCGAAGTTAGGTGTCATTATCCGCGGAAATCTAAATATAAAAGTAATAATGGATTTTATT
 46425  TTAATAAAAATTAATAA
;     G-trnT(ugu) ==> start
 46442  GTTGGTTTGGCTTAATTGGTAAAGCACTCGATT!TGT!AATCGAGGTAATAGTAGTTCGA
 46500  GTCTACTAACCAGCA
;     G-trnT(ugu) ==> end
 46515  CATATTCAAATAATTAAATAATATTATAACACCTCCATAATTAAAGAGAAATCTACTGAT
 46575  TATTTTGTAGATTTATCACCGAAAACCTTTAATTTAAATAACTTATATTGTGGTGATATT
 46635  AGTTATTTTCAACTATTTTTAACGTCACTTTACAAATTGGAATTCCTATGTTTTCAGACT
 46695  GGTAAAATCACCTTATAATTTATACCACCTTCTATATACTTCCTTGTCGATCCTACTTCT
 46755  GATTATCCACAAGTAGGATCGACAATAATCTTATTTGTTCTAGAATTATCTAAAATTCTT
 46815  GAATAATTATTATTTCTTAATTCTTGAACATATCTGATTGTGTTATCTGATTCTAATCTA
 46875  TAATTTGGTTCTACATTAATGTTTTCATCAACATCTTCAAAATTAATATTTTCTATAATA
 46935  TTTTTATCATAAGTTAATGTAGTAGAAGAATTTCTTGCAGAGTTAGTTTCAGAATCAGAT
 46995  ACAGGTCCAAAAACTAAATCACAAACTCAATTCATAAATCTATCGTGGAGTGAATGATTT
 47055  TCTAAATCAAAAGAGTTTGATGAAATATTATCAATAAAATTATTAAAATTATTTCTAATT
 47115  TGAGAAATAAAGGAATGTGTTCCAATAATTGTAGAATAAATAGGATTTGTGATAATATGA
 47175  AATAAATTATATACATAAACACAACAGTTATAACCAATACAATAAGTACTGTAACTAACA
 47235  AATCCAAATAAGATTATAAAAATTGTAAATTTAATTATTTATAAAATTTGTTACATTTTC
 47295  TGAATCAATTGATCTGGGCAACAATAAATTTCTAGTTGATAAAATATAACTTTCAAAAAT
 47355  ATTTCTAATGTCGAAGATAAAATCTAGAACAGAATTTTCAACAACAGTAGGGATTTCTTG
 47415  TTGAGAACTTGAAATAATATCAATATTTTCATTTAATAAATATAATAATAAAGCATTCAT
 47475  GTTAAATTATAGTAAAATATAGAATAAAGTATGACAACTTAAA
;     G-orf211 <== end
 47518  TTAATTTTTAATTTTTAAATTAGTAATTACAGATCTTCCATCAATGATTTTTTTGGTACA
 47578  TTCCACATATTTTAATTTTTTTAAAATTAATAATAATGTAGATGAAAACATTCTTAAAGA
 47638  TAAACCATCCAAACCTTTTTTTTCACAGTATTTTAAATAGTTAGAATATAAAAAATGTTT
 47698  AGGATCACTGTCTTTACTTCCAATCGGAGTATTATTGTTATTTGAAGCTACTAAACAATT
 47758  TAAAATCCATTCTTTAAGAATGTTTTCAGATGCTGGATCAATATCTTGTTTTTCTAGGAA
 47818  GATATTGTTTTGATTATTAATTTGTTCATCTTGGTAAATTTTATAAATAATTTTATTTAA
 47878  ACTAATTTTTAAAAGATTATAAATTTTTAATAAACACCAAGAATTAAAAAATAATAAGAT
 47938  CATACTTAAAATAGAATAAGAAATAATAATAATATTTAATAGTGTTTTCATATCCATAAT
 47998  GTTATAAATATAATAAGAAAATACTATAGTAAACAACAATAAGATTCTTTTAAGAGTAGT
 48058  AATTAATAACATTGGATTTTTAAAAATCACATTCAAGATAAATCTTGAAATTATAATATT
 48118  AATATTTCTAAAGAAATAAATTAAAAACAATCTCAT
;     G-orf211 <== start
 48154  AATAAAATTTAAACTTATATTATGACAACAGGGGGATTAAATAAATATTTATTTAATCCT
 48214  TTTTTAATTATAATTATTAAAATTATAATTTTAATAATTATAATAATATTGCCGCTGTTC
 48274  TCGTATATTTAACAAAGTTAAATATTACGAAGGTAATTACGGTGGCTTAAATTAATAATA
 48334  AATTAAAATAAATTAGAAAACTTTTTAAAAAGGTTAACACTGTCACCATTGTTGCAATTT
 48394  TATTTAAATATTATATGATTTAATATTTATTTAGATTGGGTGGTGTTAATTATTATATAT
 48454  TTATTATAGATTATAATGAGTTATTTTAACCTTATTTGTTTGACATTAAGTTATTGTCGT
 48514  CGTCGTCTAAGGTATTTTACAGTTAGATGATCAGAAGATGGATTGTTAGGGATTTTATTA
 48574  TTTACTGGTGTTGTATCTGGGGAAGGTGGTGTTACAATAATTGTTGAAATATCATTATTT
 48634  TCTGTGTTATCATCTTCTGTGTTATCATCTTCTGTGTTATCATCTTCTGTGTTACTATCT
 48694  TCTGGTGAATTATTTATAGTTTCAGTAAATTAAGTTGATTTTTTAGCAATTTCATTTTCT
 48754  AGAATATTAGATTCATATAATTGTTTATAAAGACTTTCTTCGAAGTTGTTATTTAAAGTA
 48814  TCTAGGTTTTTTAGATTTTCATTATTAAAAAATATTAAAACTTTTAAGTTTAAGTTTTCA
 48874  TATTATCATTAAATAGAAGGGTACAAAATTATTTAACGGGGACAAATACACCACCGTAAT
 48934  TCCCTTCGCTATATTTTATTTTAAATAAAATAAAATATACGAGGACGGTGGTGATCAAAG
 48994  TAATTATATAATATATTCAGTTAAATAATCAGGTAGGTGTTAATTTTTATTGTAGATGAA
 49054  TTATTCTTCAAAAATAATAGTCACAAATGTGTTAAAATAATGAGTAATATTATTAAACAT
 49114  TTTTAGCGTATGTTCATGTACATGGTGATTATAATTTAAAAAAGAAGGTAATAAATAAAC
 49174  TAAAATAAAATATTAACTAAAAAATAAATTTAAATATATATAGAAAAATATATCGGTAAA
 49234  AATAGTAGAAGTTAAAATAAAAAATATCAAAAATTAATGTTTTTTATTAATATATCTTAA
 49294  GAGTTAAAATTAAAAATTTATAAAAATAAGTCTTTATTTTCATTTTCTACTTAGATAATC
 49354  AAAATTAATTTGTTTTTTTCTATATACCTGGTTATCAAGAAATAAACAGGAAAAAAAGTG
 49414  TGTTCTTCTTAATAAATTAAATTTTAATATTAAGATTTTAAAAATAGTGTTTTTATTTTA
 49474  TGAGGCTATTAATAAACATTTTATTTTTTATTTTTTTTGATGATTGTCTATATAGATAGT
 49534  ATCCTAAATATAAATAAATTAAATATAATCTAGAGAAGGATCTGCAGGGCCCTTCCTAGA
 49594  AGAACTTCTTTTTGGGAGTCCTTAGTTTTTTTGATATAATAGATATTATATATACTTATT
 49654  ATAAAATAGGACGGCCAAAAACCGTCGATCTTAAACTAGCTTTACGCGTGAAATATTTAT
 49714  AAATATTCAGAGTATGAACATTTTATTATAAAATTTATGATTTATTTATAATTTATTCTT
 49774  ATTTAAACATAAAATTTTAGATTAAATTAAAAAAAAAATCGCCGAGATGACCTTTCGCCC
 49834  CAAGGCCTTGGGCCACTCGTCGGCCCCCCGTTTTAATATTAACTATATATACTCTGAATA
 49894  TTTTTATATAATAATTTTATTATTTAGTCAAGGAGGCCGCTGCGCGGCCTCCTTGACATC
 49954  GGGGGCCTTTGGCCGCCGATGTCTTTATATTTACAGCTTTTTTTATACTTTATAAATTTA
 50014  ATAATTATTAAATAAAAGTAATAATAAAAAAAAAAGGATTATAACAACTTCTAAT
;     G-cox1 ==> start
;     G-cox1-E1 ==> start
 50069  ATGGTTAGATGGCTGTTCTCAACAAATGCTAAAGATATTGGTACTTTATATATTATCTTC
 50129  TCTATTTTTGCGGGTATGATTGGTACTGCCTTTTCTATGTTAATTAGATTAGAATTAGCT
 50189  GGTCCTGGAATTCAATATCTACATGGTGATCATCAATTATATAATGTAATTGTAACTGCT
 50249  CATGCATTTGTTATGATTTTCTTCTTAGTTATGCCTGCTATGATTGGAGGTTTTGGTAAC
 50309  TGGTTTGTTCCTTTAATGATTGGAGCGCCTGATATGGCATTTCCTCGATTAAATAATATT
 50369  TCATTCTGGTTATTACCTCCTTCTTTAATTCTTTTAGTAGCTAGTGCTTTCGTAGAAAAC
 50429  GGAGCTGGTACTGGATGGACTGT
;     G-cox1-E1 ==> end
;     G-cox1-I1 ==> start /group=IB (7.79e-22)
 50452  t
;     G-cox1-I1-orf370 ==> start /first_aa=E /note=LAGLIDADG ;; evalue:9.9e-76
 50453  gaaaatggtaagcagtcgccgatctgtaaagatcgggcaacaaaacatcactcgatgcgg
 50513  gaaactcctcaattcggaaagaactactcatcaatcataaatcctttggggtttaataga
 50573  ttggcagtaaaaatgttcttgacacggggacaatccgcctggggtaaattagattattct
 50633  actttatcccatcagagactaaatgtgatgcaacctaagaatacagaatttcaacaatgg
 50693  cttgtcggtataactgatggagatggatctttttctgtcttacgtcaagacgacaagtgg
 50753  actttaacgtttaaaatctctcaaaatacttataacttacgagctttgtattatattaaa
 50813  caacaattaggagtaggttcagtaagtgtagaatctaataaagatatgggtagttttaga
 50873  atcagagatcgaaaacaattggcgaatattattttccctatttttgatcgatatcctcta
 50933  ttaacaaccaaatatttcaattatgctaaattcaagtcagcatatgctattcttgaggat
 50993  aaagaattaactaaatcccaaaaaaatgcacagattgaaactctattattgattcaacct
 51053  gatgaatcttatatctctccagcttggaataaaattactttacctattgctgatgcaaat
 51113  gaagcaggtaaggttatttctaagtcatggttaattggatttgtagaagctgaaggtagt
 51173  ttttatttggtatctaaggatgcaagtagaatcgtacatgaatttagtattactcaaaaa
 51233  ttagatagagtagtactagaaggtattagacatattcttcatatttccactaaagtcgta
 51293  tacaaagaaaaatataaccactatatgattgatactactaattctagagcaatcagtaat
 51353  gtatcaaaatatttcttcaatactatgaaaggtatgaagggtgttgaatacagaatttgg
 51413  tctagatcgtttaataaacacaaaggagactattctcaacttgtaaagattcagaaagta
 51473  ttacgaggattaagaaaggttagagccaataacacattgtggacttctaagtctcctaaa
 51533  gggggaatgccctgggaataccttaggtcttag
;     G-cox1-I1-orf370 ==> end
 51566  gttgaaggtatagtccgaccaacggcgagagctgttgagtataacgatagaactcctgta
 51626  tctaataggtacagaagtttgaggttatcaacattaatg
;     G-cox1-I1 ==> end
;     G-cox1-E2 ==> start
 51665  TTATCCTCCATTATCAGGTATTGCTTCTCATTCTGGTGGATCTGTAGATTTAGCGATCTT
 51725  TAGTCTTCATTTATCTGGTATTTCTTCTATGTTAGGAGCAATGAACTTCATTACTACTAT
 51785  TTTAAATATGAGAGCTCCTGGAATGTCATTCCACAAAATGCCTCTATTTGTATGGGCTGT
 51845  ATTAATTACAGCAGTTTTATTACTTCTATCTTTACCTGTATTAGCCGGT
;     G-cox1-E2 ==> end
;     G-cox1-I2 ==> start /group=IB (3.66e-26)
;     G-cox1-I2-orf360 ==> start /first_aa=K /note=LAGLIDADG ;; evalue:1e-45
 51894  aaacttattctgccggctttaaattcggctatttgctggaaactgtttgataattataca
 51954  ttatatcaaacacaatcagcaggaaacccattagatttgaattttttggggatcttcaga
 52014  gactatacgccggaattaatctgttgttatattttacctgtatctcaattaaaaattaac
 52074  aaagtcaataaagattcaagattctttgatgaatctgatttaaatttaaccaaatacaat
 52134  cttatcaattcaaaatttaattcttattttactggactaatcgaaggtgatggtacaatt
 52194  attgtacctaaaactgaaagatctcctaaaggaagaattaactatccttcggtacaaatt
 52254  gtttttcatctaaaagatttaccattagccttaattattcaaaaacaattaaaaaatggg
 52314  tctctttctagaaaaaaaggagtaaatgcttacattttaactattaataattatgaagga
 52374  ttattattagttgctacattacttaatggtaatatgcgaactcctaaaatcaaagcatta
 52434  aacaatctaattgattggctaaatcttaagtttgataatcttaatatggttaataaacct
 52494  ttagatactagtccattggattcaaatgcttggttatctggatttattgaagcagatgga
 52554  catttttctgtaagaacaactaccacttctaaatatcctagagtagaatgtagatttgaa
 52614  ttatctcaaagtcaaaaagatcataaattagaaaataaattatcatttatgaataatttg
 52674  gcagaatttctatttacttctgttaaggctattagagaggataaacctaaacctgaatat
 52734  aaagtaagaacgactagtttaaagggaaatttagtattagaaaattatcttaatctattt
 52794  cccttatttggtagtaaatatttggattataaagattggattaaagttttagattacttt
 52854  aaacaaggtggatttaagcataatcaaaatattgataaaatcattgaaattaaatcttgt
 52914  ataaatgacaaaagaacagtttttatttgggatcatttacagaatttttacaacttagat
 52974  taa
;     G-cox1-I2-orf360 ==> end
 52977  taagatatagtcccaacatacatgtgaatgtatgagtatttaccttaacaaataacattt
 53037  gttttgaggtcagattataattataatctgagccatgggtcctatgaccagtaaatcaag
 53097  atatattatattatttaaatttaatataattcaaaag
;     G-cox1-I2 ==> end
;     G-cox1-E3 ==> start
 53134  GGAATTACAATGTTACTAACAGATCGAAACTTTAATACTTCTTTCTACGAGCCAGCAGGA
 53194  GGAGGAGATCCATTATTATATCAACATCTTTTCTGGTTCTTTGGT
;     G-cox1-E3 ==> end
;     G-cox1-I3 ==> start /group=IB (6.85e-30)
;     G-cox1-I3-orf305 ==> start /first_aa=Q /note=LAGLIDADG ;; evalue:2.4e-50
 53239  caacttcggcccgattcatttaatatgaatatgaactacgctataagctgggaatgtctg
 53299  ttaccaatcatgattacttcgaacataagaggtttatttaataaatcccgatcaagtcaa
 53359  aatatcgtgattgagacacaatcagcaggtaaccaacgacacgaaagtagtctagtagga
 53419  acctcagagactacacgcgtagcaccttattcaaaatcattttgtgaatggcttgccgga
 53479  ttaattgatggagatggtagtcttcaagtaagtaaaaaaggatatacttctttagaaatt
 53539  attatgggactagaaaatctacgttgtttacgttatatccaagataaacttggaggtagt
 53599  attaaaatgcgatcaggcgctaaagcttatcgttatagactacataacaaacaaggtatg
 53659  attaatcttatcaattgtattaacggctatattcgacacacttcacgtcttcaacaatta
 53719  catcgagtttgtcaacaacttgaaatttctgttatttatccaataaaattagataaaaaa
 53779  tctaattggtttgctggattttttgatgctgatggaactattacaatgagtatgaaaaat
 53839  aattgtcctcaattaagtattagagtagtaaataaattattacaagatgtacaatattat
 53899  aaagatgtatttggaggcaatgtatattttgatagtgctcaaaatggttattatcaatgg
 53959  tctgtacaaagtcgtgaagatgtattaaatatgttacaatattttaaaacacatacaagt
 54019  cgaagtcataaatcacaaagattatttcttattaaagattattttactttacgtgatcta
 54079  gaagcttttaaagctgatagtattcattataaagcatggttagattttataaatagatgg
 54139  aataagttgaagatatag
;     G-cox1-I3-orf305 ==> end
 54157  tccttttttcttctaactatattaattgaagaaaaag
;     G-cox1-I3 ==> end
;     G-cox1-E4 ==> start
 54194  CATCCAGAAGTTTATATTTTAATTATTCCTGGATTCGGAATTGTTAGTCACGTAGTATCT
 54254  ACTTTCTGTGGTAAACCAATTTTTGGATACTTAGGTATGGTTTACGCAATGTTATCTATT
 54314  GGTGTTCTAGGATTTATTGTATGGTCTCACCATATGTATACTGTAGGATTAGATGTTGAT
 54374  ACTCGAGCATACTTCACAGCAGCTACAATGATTATTGCAGTACCTACTGGTATTAAAATT
 54434  TTCTCATGGTTAGCTACTCTATATGGAGGAAGTATTCGATTCACAACTCCTATGTTATTT
 54494  GCATTAGGATTCTTAGCATTATTCACTATTGGAGGACTTACAGGTGTAATGCTTGCTAAT
 54554  GCTTCAATGGATGTAGCTTTACATGATACATATTATGTAGTTGCTCATTTCCATTATGTT
 54614  TTATCTATGGGAGCAGTATTTGCAATGTTTGCTGCTTTCTATTACTGGATTGGTAAAATT
 54674  ACTGGTAAAACTTATAATGAATTATTAGGACAAATTCATTTCTGGAGTCTATTTATCGGG
 54734  GTAAATCTTACATTCTTCCCTCAACATATGTTAGGTCTAGCAGGAATGCCTCGAAGAATT
 54794  CCAGATTACCCAGATGCATATGCAGGATGGAATTTAGTATCTAGTTTTGGATCTATTATT
 54854  TCTATTGTAGCTTCATTAGTTTTCCTATACGCATTATATGATTTATTAGCTCGACAAGAA
 54914  TATAACTTAGCTAATAACTATTGGTATGTACCTCAATTCTTTAGTAGTTCACGAGCAATT
 54974  GGAGCTACTTCAACAGCTTCAACTTTAGAATGGTCATTAACTAGTCCACCATCATTCCAT
 55034  ACTGTAAATTCATTACCAGTTCAATCTTAA
;     G-cox1-E4 ==> end
;     G-cox1 ==> end
 55064  TTAAATTAATAATATAACACCCCCTTAGAATCTGGACCTAAAAGTCTAAATTCGGCCTTT
 55124  TGGCTCGAATTTTAAAATATTTAGTTTTATTCAAATAATAATATCATATTTAAATAATAA
 55184  ACTTATTTAATATAAAATTAAGATTCTAGGCTATTATTTTAAAACTTAAAATTTTAAAAT
 55244  ATTAATCTATTTATTAATAGTCCTTCGGAACTAATATTTTTATTAAAATTTTATAATAAT
 55304  TTTAAAACAAATTGGGACAAAGCTCTTATTTGTAAGGAGTTTATCGGTTTTTTGTTTTAT
 55364  AATTTAAAAAATTAAATATTTTTAAAAAATATTTATATATGTATTTTATGTAAAATCGAT
 55424  TTACCTTTTTGTGGTAGATTCTATAAGTACCATTATAATATGTGGGAAACTAAATAATCG
 55484  ATTTAATAATTATAAATTTTATAAATTTGATTAGACATTAATTATGCTTAATAATAATTA
 55544  AAATATATGTTATTTTAAAAAGATAAAATATAAATTAGGATATATTAAATTTATAAAAAT
 55604  AAGTAAGTAATTTTTAATTTTTTGAATAAATGAGAAAAATAAATTTTTTTGTTTACTAAT
 55664  AAAATTTTTATTTATATTTAATATAAAAAATTTATTTATACTTAAAAAATAAAAAGTCCC
 55724  TCCGGGGGGCATTTTAACCCACAAGAGACATAGAGCTGTTCATTAGGCTCTTAAATTACA
 55784  ATTTATCGAATTTATGTTTTTTAAATATAGAAATAACAACAAAAAATTATAATTTTTATT
 55844  ATTAAAAATATTCCTGAAAATATTATAATCAGATAGGATTAATGATAATCTTATTTATAA
 55904  GCAAAATTTATATTAATAAAATAAAATAAATTGAACGGTTTAATTAACAATATATTATTT
 55964  TTTTATATTTTAATATTACCTAGTTAAAAACGGATTTTAATAATATTATTTATTTTGTAA
 56024  TAAATTGTATATTATATAAGTAATAAATTTATTTAAAATTTATTTTTCACTGGTTTTTAT
 56084  ATTTTACTTTAAAGTAAAGATAAATATTAGTTTAAAGTTTATAATAAACTTTAATCTTCT
 56144  CTTAATTTTGTTAAGACTTAAAATTTATTTTAATCTTAATAAATTAAAGATAGTATCTCT
 56204  AATGAGATAGTTGTTAAGTGAGTA
;     G-nad2 ==> start
 56228  ATGGTTTTATTCGGTGTATTAACCATGATTTTAGCGATTGCCTTATTTTCCCTTCGAATT
 56288  CCTGCGATTTATTTTAATCGAATCACAATTATTTTACTACTTTTTTCTGCTTTATTATCA
 56348  TATAATTCTCTTTATATGAATAATATTGGTTCAGGAGTAGGAGTGTTCGGTGGATTATTT
 56408  CAAGTTACAACTATTACTCAAAGTATTGATGTATTTATTTATTTATTAGGAGCTTTAGTA
 56468  CTTTTATTAAGTGAAAAAGCAAATAGAGCAAATACTCTATCATTTAATAAATTAAATTCA
 56528  ACTTTAGTAAATAAGAGTAAAGGATTATCAGTATTAGCTGAATATCCTCTTATTGCTTTA
 56588  TTTTCTGTATTAGGTATGAGTAGTTTAATTTCAAGTAGTGACTTAATTTCTATGTTTTTA
 56648  TCTATTGAATTACAAAGTTTTGCTGTATATATTTTAGCTACTATTTACAGAGAGTCAGAA
 56708  TCTGCAACATCAGCTGGATTAAAATATTTCTTATTAGGAAGTTTATCTTCAGCTTTAATT
 56768  TTATTAGGAAGTAGTTTATTATATAGTTTTACAGGACTAACTAGTTTTGAAGGATTATAT
 56828  ATGTTATGTTCTACAACAGAAACAAATACTGCGATTGAAATTAGTGTATTATTAATTATG
 56888  GTAGGTTTACTATTTAAAGTATCTGCAGCTCCATTTCATAATTGGGCTCCAGATGTATAT
 56948  GATGGAGTACCTACAGTAGTAACAACTTGGTTAACAACAATGCCAAAAATTGCTTTCTTA
 57008  GTATTTATTTTAGAATTCCAAGGATTTACTCAATTAGCTAATTGGTCTTCATGGACTAAT
 57068  TTATTATTAATTAGTTCATTATTATCATTATTAATTGGTACAATTGGAGGATTAGCTCAA
 57128  TATAGAATTAAACGATTATTAACATATAGTACAATTTCTCATGTAGGATTTTTACTATTA
 57188  GCATTAGCAATTAATAATGAAGAATCTGTAGAATCTTTTTTATTTTATCTAATTCAATAT
 57248  TCATTAACTAATATTAATGTATTTTTTATTTTAGTAGCATTTGGTTACTTATTAGGATCT
 57308  AAAGGATTATCTATTTATTCACCAATTCAATTAATTAATCAATTAAAAGGTCAATTTAAA
 57368  GTAAATCCTTTACTTGGATTAAGTCTTGCTATTTGTTTATTTTCTATGGCAGGTATTCCT
 57428  CCTTTAGTAGGATTTTTTGGTAAACAGATGGTTTTATATGCAGCAACTCATAATGGAAAT
 57488  TTCTTTTTAGCTTTTGTAGCTATTTTAGTAAGTGTAGTTAGTGCTGCATATTATTTAAGA
 57548  ATTATTAAAGTTATTCATTTTGATCCTGTACCAGCGCCATCAGCATTATCATTAATTAAA
 57608  ACTACGGAAATTTCTTCTGATTTAAATGTAACTGAAACAAATAATTCTCTAGAAGGTTCT
 57668  TCTGAAGAATTATCAACTTCAAGTAGTTTAGTAATTGCAACAATTACTCTTCTATTAATT
 57728  TTCTTTATTATTAATCCAACACCATTATTAAACAGTGTTCACTTAATCACTTTAAATCTA
 57788  TTTTATTGGTA
;     G-nad3 ==> start
;     G-nad3-E1 ==> start
 57799  A
;     G-nad2 ==> end
 57800  TGAGTACATTAACATTTTTAGTTTTATTCCTTCCTATTTTAACATTAGTTTTACTTGTAG
 57860  TAAATGGATTATTAGCTGTTAATAAACCTTACAGTGAAAAAGTATCACCCTATGAGTGTG
 57920  GGT
;     G-nad3-E1 ==> end
;     G-nad3-I1 ==> start /group=IA (3.78e-31)
 57923  aagtgtatgccccctataatagtaatattattcggaaaatcgggtgaattgcaaaaaact
 57983  ccaatttaattaattggacaatttgcagcgaagcttatatcggtattttaatagatatat
 58043  gaacgttcaacgactagaaggtgagtaataccaacaataatctttccacgagtgcccgac
 58103  aaccttaaataaatcaaaggttgatgacatagtctgaaccatatggtaacatatggaaat
 58163  aaagaataaaaatctttatgttaacaaaattg
;     G-nad3-I1 ==> end
;     G-nad3-E2 ==> start
 58195  TTACACCTTTAGGAGATGCTCGACAGAAATTTTCTGTTCAATTCTATTTAGTAGCGATCT
 58255  TATTCATTGTATTTGATTTAGAAGTTCTATTCTTATTCCCATTTGCAGTATCTTTATACG
 58315  AAATCTCAACAATGGGATTTTGGGTAGTAATTCTATTTTTAGTTGTATTAACAATTGGAT
 58375  TTGTTTACGAATTTGGTAAAGGAGCTTTAAAATTTACTAAAGATCCTTCTACTTCAAAAA
 58435  TTAATTTATAA
;     G-nad3-E2 ==> end
;     G-nad3 ==> end
 58446  TTATAATATTTTTGGGGTCATTAATGGTCAGTCATTAATGGCTCCTCCTTTTGATAAAGG
 58506  TTATTTAATAAATTTACACCGTCACAACTCCTTTATATATAAAATTTATTAAATTAAATA
 58566  TATAAGGTAAATGGTGAAAAGATTATAAAAGGTTTAACATAATTTATTAATTATAGGATT
 58626  TTAATAAAAATTTATTATTATTTTTTTAAAAACAAATAAATTTTTAAAATTTTATTGAAA
 58686  ATTTTAATTAAATCCGGAAAATTATAAAAGC
