# Supplementary material for: Global Characterization of Fungal Mitogenomes: New Insights on Genomic Diversity and Dynamism of Coding Genes and Accessory Elements
Source: Front Microbiol. 2021 Dec 1;12:787283. doi: 10.3389/fmicb.2021.787283 (PMC8672057; doi:10.3389/fmicb.2021.787283)
Supplement: Supplementary File 1 — de novo annotation files of the 685 mitogenomes investigated in this study. Annotation was performed with the Mfannot program. [file Data_Sheet_1.ZIP › Supplementary_FileS1/NC_031513.1_Saccharomyces_bayanus_strain_CBS_380_mitochondrion_complete_genome_mitogenome_g3.mfres]

;; Masterfile modified automatically by mfannot version 1.35
;; on Sun Dec 27 03:21:46 2020 by user pfonseca on host LGCM-PROC
;;    - Gene Totals: 39
;;    - List of genes added:
;;      atp6                 atp8                 atp9                
;;      cob (4 introns)      cox1 (6 introns)     cox2                
;;      cox3                 orf203               orf262              
;;      orf356               orf416               orf485              
;;      rnl                  rnpB                 rns                 
;;      rps3                 trnA(ugc)            trnC(gca)           
;;      trnD(guc)            trnE(uuc)            trnF(gaa)           
;;      trnG(ucc)            trnH(gug)            trnI(gau)           
;;      trnK(uuu)            trnL(uaa)            trnM(cau)           
;;      trnN(guu)            trnP(ugg)            trnQ(uug)           
;;      trnR(acg)            trnR(ucu)            trnS(gcu)           
;;      trnS(uga)            trnT(ugu)            trnT(uuag)          
;;      trnV(uac)            trnW(uca)            trnY(gua)           
;;
;; end mfannot
;;


>NC_031513.1 Saccharomyces bayanus strain CBS 380 mitochondrion complete genome gc=3
     1  GTAAAAAGATAGAATAATAGATTTGAAATATTTATTATATAGATTT
;     G-rnl ==> start
    47  AAAGAGATAATCATGGAATACAGAATATATTTTAATTATTTTTTATAATTAAGATATTAA
   107  ACTATTAATAGAATTAGGTTACTAATAAATTAATAACAATTAATTTTAAAACCTAAAGGT
   167  AAACCTTAAATAAATAATATATTAATAATATATATTATAAATAAATAAGAACTAAGTGAA
   227  CTGAAACATCTAAGTAACTTAAGGAAAATAAATCAACAGAGATATTATAAGTATTGGTGA
   287  GAGAAAGTAATATAGTCTAAATAAGTATTATGTAATAAATATGTAAGAAAATAGGATAAC
   347  AAATTCTAAGACTAAATACTATTAATAAGTATAAAAAGTACCGCAAGGGAAAGTATAAAA
   407  ATGATTATTTTATAAGCAATCATAAATATATTAATTATATTAATGATGTACCTTTTGTAT
   467  AATGGGTCAGCAAGTAATTAATATTAGTAAAACTAATAAGTTATAAATAAATAGATAAAA
   527  ATAATATATATATAAAAATATATAAATAATACATATATTTTAAAAATAATATGTAATATT
   587  TAATTAATATTAATTGACCCGAAAGCAAACGATCTAACTATGATAAGATGGGTAAACGAT
   647  CGAACAGGTTGATGTTGCAATATCATCTGATTAATTGTGGTTAGTAGTGAAAGACAAATC
   707  TGGTTTGCAGATAGCTGGTTTTCTATGAAATATATGTAAGTATAGCCTTTATAAATAATA
   767  ATTATTATATAATATATTCTATAATATATTATATAAAGAACGGTACAGCAATTAATATAT
   827  ATTGGGGAACTATTAAAGTTTTATTAATAATATTAAATCTCGAAATGTTTAATTATAAAT
   887  AATAAAGAGTCAGATTATGTGCGATAAGGTAAATAATCTAAAGGGAAACAGCCCAGATTA
   947  AGATATAAAGTTCCTAATAAATAATAAGTGAAATAAATATTAAAATATTATAATATAATC
  1007  AGTTAATGGGTTTGACAATAACCACTTTTTAATGAACATGTAACAATGCACTGATTTATA
  1067  ATAAATAAAATAATATTTAAAATCAAATATATGTATATAATATATTTATATTTGTTAATA
  1127  GATAATATACGGATCTTAATAATAAGAATTATTTAACTGAATATCTAAATATTATTATTA
  1187  ATCTAAATAATAATAATAATATGGTAATAGAACATTTAATGAAAGAATATATTAGTTATT
  1247  AATTAATATATATAATAATTAGATAGAGAATGCTGACATGAGTAACGAAAAAAAGGTATA
  1307  AACCTTTTCACCTAAAACATAAGGTTTAACTATAAAAGTACGGCCCCTAATTAAATTATG
  1367  AATAAAAATATATTAAAGATGGGTTAATCTATACTAATAAAATAATATCTTAAAATATAA
  1427  ATATTAAAACATTTATAATTATAAAAAGTATATATATTAATATATATATTATTATATAAA
  1487  CTAATAAAGATCAGGAAAAGTGTTAGTGTATACCGTAATGTAGACCGACTCAGGTATGTA
  1547  AGTAGAGAATATGAAGGTGAATTAGATAATTAAAGGGAAGGAACTCGGCAAAAATAGCTC
  1607  TAAAGTTAGTCAATAAAGAGTAATAAGAACAAAGTTGTACAACTGTTTACTAAAAACACC
  1667  GCACTTTGCAGAAACGATAAGTTTAAGTATAAGGTGTGAACTCTGCTCCATGCTTAATAT
  1727  ATAAATTATATGGTTTAACGATTATATAATTAAATTTAGGTAAATAGCAGCCTTATTATG
  1787  AGGGTTATAATGTAGCGAAATTCCTTGGCCTATAATTGAGGTCCCGCATGAATGACGTAA
  1847  TGATACAACAACTGTCTCCCCTTTAAGCTAAGTGAAATTGAAATCGTAGTGAAGATGCTA
  1907  TGTACCTTCAGCAAGACGGAAAGACCCTATGCAGCTTTACTGTAATTAGATAGATCGAAT
  1967  TATTATTTATTATATTCAGCATATTAAGTAATCCTATAAAATATATAATAAAATATATAT
  2027  TTATAAGTAATCGTTTAGATATTAATGAGATACTTATTATAATTTAATGATAATTCTAAT
  2087  CTTATAAAAAATAAAAATAATATAATATAATTATTATATTAAACTTAATAGATAAATAAT
  2147  TCTTAAGTAATATATTATATATATATATTAATTTATATATAATAATATAAATAAGAGACA
  2207  ATCTCTAATTGGTAGTTTTGATGGGGCGTCATTATCAGCAAAAGTATCTGAATAAGTCCA
  2267  TAAATGAATATATAAAATTATTGAATAAAAGAATGATATATATTATATATATTAATTATA
  2327  AATTTAAATATATTTATATTTATATTTATTAATTTAATTATAAATTGAATATATTTAAGT
  2387  AATAGATAAAAATATGTACAGTAAAATTGTAAGGAAAACAATAATAAATTCTATTCTAGT
  2447  ATAGAAAATTAATTAAATAATATAATGGTATAACTGTGCGATAATTGTAACACAAACAAG
  2507  TGAAACAAGTACGTAAGTATGGCATAATGAACAAATAACACTAATTGTAAAGGTTATTGA
  2567  TAACGAATAAAAGTTACGCTAGGGATAACAGGGTAATATAACGAAAGAGTAGATATTGTA
  2627  AGTTATGTTTGCCACCTCGATGTCGACTCAACATTTCCTCTTGGTTGTAAAAGCTAAGAA
  2687  GGGTTTGACTGTTCGTCAATTAAAATGTTACGTGAGTTGGGTTAAATACGATGTGAATCA
  2747  GTATGGTTCCTATCTGCTGAAGGAAATATTATCAAATTAAATCTCATTATTAGTACGCAA
  2807  GGACCATAATGAATCAACCCATGGTGTATCTATTGATAATTCTATAATATATATTTTAAT
  2867  TAATTAATTTCTATATATATTATCTATATTAGTTTATATTATAATTAATTGTCATAGTAG
  2927  ATAAGCTAAGTTGATAATAAATAAATATTGAATACATATTAAATATGAAGTTGTTTTAAT
  2987  AAGATAATTATCTGATAATTTAATACTAAAATTTAAATAATATTCATATATATTATATAT
  3047  ATATGTTTAATTAATAGGTTTTATATATTATTTATATATTTAATATATAATA
;     G-rnl ==> end
  3099  TTAATAAAATACTAATTTATCAGTTATCTATATAATATCTAATCTATTATTCTATACCCC
  3159  CTTTTACTACTAATTATTTAATAATATAATTATATTTATATATTCATATATTCTTATTTA
  3219  TATAATCATATAATATGATTTATAATATATAATCTATATATACCTTTTTAATATTTATTT
  3279  ATAATATATAACCTATATATCTTTTAATACTTATTTATAATATATAATCTATATGTCTTT
  3339  TTAATACTTTTATAAAAATTTAATATAAGTATTAATAATATTAATTCTTTACTTTAATTA
  3399  TATAATATAATATAATATAATGAGTATTTTAATATATTGTTATAATATATAAAATCTTAT
  3459  AAAATAATAAATATATATCCTTCATGAGTATTTTATCTTTTAATTTAATAATAATAATAT
  3519  TATTTATAATATAATATACATTCTATATAATAAATATATAATAATTTATATATGAGATTA
  3579  AATAATTTAAAGATATATTTATATATATTAATTAATATGTAATAACATTAATAGAATTTT
  3639  TATTTAGCCCCGGTCCCGGACGGGACCGGGACCCCGAGAGGAGGATTAATTAATTATATA
;     G-trnT(ugu) ==> start
  3699  GTTATATTAGCTCAATTGGTAGAGCATTCGTTT!TGT!AATCGAAAGGTTTGGGGTTCAA
  3757  ATCCCTAATATAACA
;     G-trnT(ugu) ==> end
  3772  ACAAATAATAATAAATAATGATAATAAATGTATAATATGATTTATTAATTAATAATATAT
  3832  ATCATTATATATATAATAATATAAAATATTAAATCTTAATAATATATTCCTTCTTTAAAT
  3892  ATATATAATTCAATTAAAACTATATCTAAAATATATATAATATTTATATAAAACATCTTT
  3952  ATATATTCTTAATAAGATATAAATAATTAAATAATATAATATAAATAAATAATTAACAAT
  4012  ATAATATAATATAATATAAATAAATAATTAACAATATAATATATTTAATAAAATAATATA
  4072  ATAAGATCATATTAATTAATATATTATAAGAGATTATAAATAATATATAAATAAAGTTAG
  4132  GTTATATTTTATTGAATACATAAGAA
;     G-trnC(gca) ==> start
  4158  GGAGGTGTTGTTTTAAGGTTAAACTATTAGATT!GCA!AATCTACTTATTAAGAGTTCGA
  4216  TTCTCTTCATCTCTT
;     G-trnC(gca) ==> end
  4231  TATAAATATATAAATAATATAAAAATATAATAATATGTATATTAATTAATTAATTAATTA
  4291  ATAAATAAA
;     G-trnH(gug) ==> start
  4300  GGTGAATATATTTCAATGGTAGAAAATACGCTT!GTG!GTGCGTTAAATCTGAGTTCGAT
  4358  TCTCAGTATTCACC
;     G-trnH(gug) ==> end
  4372  CTATAAATAATATAAATATAAATATGTATATCTCCTAGTGGGATCCCAGGGTTATAAAAA
  4432  ATATATATAAAATAATATAATATAAATATCTATAAAAAGTATATAAAAAATAATATTAAT
  4492  AATATCATTCATTCATTCATTCATTTATTCATTCATTCATTCATTTATTCTATATATTAT
  4552  AAATTAATAATCTTCTTTTTAATAAATTTATATAATTTTAATTAAGTTTGTATATAGATT
  4612  TATATAAAAATGTATTATAAGTAATAATATATATAATCTTATAAGTATATAAAATAATAA
  4672  AAATATATATATAATATATTTAATAAAGATTTAATTATATTTAATTTAATTTATTAAAGA
  4732  TATGTAATACTAAATAATAA
;     G-trnL(uaa) ==> start
  4752  GCTATTTTGGTGGAATTGGTAGACACGATACTCT!TAA!GATGTATTACTTTACAGTATG
  4810  AAGGTTCAAGTCCTTTAAATAGCA
;     G-trnL(uaa) ==> end
  4834  ATAATATATATAATAATAAATAATATATATATATTAA
;     G-trnQ(uug) ==> start
  4871  TGAGTCGTAGACTAATAGGTAAGTTACCAAAAT!TTG!AGTTTGGAGTTTGTTTGTTCGA
  4929  ATCAAACCGATTCAA
;     G-trnQ(uug) ==> end
  4944  TATAAATGATAATAATAATTAATAATTAATAATATATATTTAATGATAATAAATGATTAA
  5004  TATAGTTATTAATACTATAAATAATTTATCTTTAGTAATATATTTATTAAGTTATAGACT
  5064  AATATAAAATAAATAATATAGAGTAATATAATATATATAATGAATAATATAATATAATAT
  5124  CATATAATATATTAAATTACATATATATATAATATAAGTTTATCATAATAATAAATATTT
  5184  TATAAGAAATAATATATAATAATAATAATACTTATACTTAAAAATAAATAATTAACAATA
  5244  TAAGACTTTATTAATGAATATTAATTAATTAATTAATAATGAATATATATATATAAAGAT
  5304  ATAACAATATGTATAATAAATAATATAATACCTCTTAACGGGGCTATAAAATATATTTAT
  5364  ATATTAAATAAATATTTATATATAAAGGTATATATA
;     G-trnK(uuu) ==> start
  5400  GAGAATATTGTTTAATGGTAAAACAGTTATCT!TTT!AAGTAACCCATGCTTGGTTCAAC
  5458  TCCAGCTATTCTCA
;     G-trnK(uuu) ==> end
  5472  TAATTCATAATAATATAATATAATATTAATAATAA
;     G-trnR(ucu) ==> start
  5507  GCTCTCTTAGCTTAATGGTTAAAGCATAATACT!TCT!AATATTAATATTCCATGTTCAA
  5565  ATCATGGAGAGAGTA
;     G-trnR(ucu) ==> end
  5580  ATATATATAATAATAAATA
;     G-trnG(ucc) ==> start
  5599  ATAGATATAAGTTAATTGGTAAACTGGATGTCT!TCC!AAACATTGAATGCGAGTTCGAT
  5657  TCTCGCTATCTATA
;     G-trnG(ucc) ==> end
  5671  AAATAATATATATTTATTTAATATAAAGATTATTATAAA
;     G-trnD(guc) ==> start
  5710  GGATCTGTAGCTTAATAGTAAAGTACCATTTT!GTC!ATAATGGAGGATGTCAGTGCAAA
  5768  TCTGATTAGATTCG
;     G-trnD(guc) ==> end
  5782  TTAATAATTAATACATTGATTTAAATAATATTAATCAGCCCCGGGGCCGAACGGCCCCGG
  5842  GACCCCGAAAGGAGTAATACATTTATTCTATATGTTATATATTTAATATATTGTATATAT
  5902  ATATATATATCCTTATAAATACTTTAATAATATTAATTCGTTAATATTTTAAATATAATT
  5962  ATAATATAGTATAATATTCTCTTCAATACTCTAATTATAATAAACATATATAAATATTTG
  6022  ATAATAAACTAATATAATCAATATAAATATTTTATTTAATTCTCCTAACTATATTAAATA
  6082  TCTTTTATAATATTACTTAATTCATATATATAATATGATAATATATATCATATTAATAAT
  6142  AATAATAATAATTAATGAAATATATTATACTTTTTATATTAATAGATAAAATAAGATAAA
  6202  ATAAGATAAATAAGATAAGATAAATAAGATAAGATAAATAAGATAAGATAAGATAAGATC
  6262  ATATATTTATATAATAATTTATAAATATATATTTTATATATATTAATATATATATTAATT
  6322  A
;     G-trnS(gcu) ==> start
  6323  GGAAAATTAACTATAGGTAAAGTAGATTATTT!GCT!AAGTAATTGAATTGTAAATTCTT
  6381  ATGAGTTCGAATCTCATATTTTCCG
;     G-trnS(gcu) ==> end
  6406  TTT
;     G-trnR(acg) ==> start
  6409  ATATCCTTAATTTAATGGTAAAATATTAGAAT!ACG!AATCTAATTATATAGGTTCAAAT
  6467  CCTATAGGATATT
;     G-trnR(acg) ==> end
  6480  CTATATATAATACAAAATCATATATACTATACTTAATAATTATTCATATATATAATACAA
  6540  TATAATATATAATAATTTATTCATATATATACAATAAAATATAATAATAATTATATATAA
  6600  TAATAAAGAAATAAATAAATAAATATTAATGTTATATAAACATATATAAATATTATACTA
  6660  TTAATGTTTTAATAATATTATATAAAAAATATATAGATATTATACTATTAATATTTTTAT
  6720  AATGTTATAATAATCTATTAAAGAGAGTTATTATAAGTAATAATGTATAGTGTTAATATT
  6780  ATCTAAAGAATATCTAATAATATATAATATACATTCTTCTTTATTTAATTTAACTTAATT
  6840  TAATTTATTAATTAAGAATATATTTAATAATAATAAATAAGATTATATAATTTAAGTATT
  6900  A
;     G-trnA(ugc) ==> start
  6901  GGGGTTATAGTTCAATTTGGTAGAACGACTGCGT!TGC!ATGCATTTAATATGAGTTCAA
  6959  GTCTCATTAACTCCA
;     G-trnA(ugc) ==> end
  6974  ATAATATATATAAATATAATTATAAAGATAATATAAATATAATATAAATATTAATATTAT
  7034  ATAATATATACATATGTAGATATAATA
;     G-trnI(gau) ==> start
  7061  GAAACTATAATTCAATTGGTTAGAATAGTATTTT!GAT!AAGGTACAAATATAGGTTCAA
  7119  TCCCTGTTAGTTTCA
;     G-trnI(gau) ==> end
  7134  TTAAATATAATAATATATATTCAATAATTACTATATTATAATAATATATATTCAATAATT
  7194  ACTATATTATAATAATATAATCTAATATAATATAATATAATTTTATATAATATAATATGA
  7254  TTAATAGATATATAATTTTATACAATATTATTAATAGATATACTATATTTATTAATAGAT
  7314  ATATAATATAATTTAATATAATACAATACAATATTTAATATTTATTAATAAAGAGATAAT
  7374  ATATATAATTTATATATAATATAATGTATATTTAATAATTTATAATAATAATAGTAATAT
  7434  ATAATATATTGAAATATAAATATATAGGATATGTCCTTATTTTATATTTTAATATATCTT
  7494  AAAGTATATTCTAATAATAACAATATATTTAAATGATTAATATATCATAATAATAATTAA
  7554  GAAGTTATATATATATTTAATAAATAATATATAATATATATAATATATAATATATTTATA
  7614  TA
;     G-trnY(gua) ==> start
  7616  GGAGGGATTTTCAATGTTGGTAGTTGGAGTTGAGCT!GTA!AACTCAATGATTTAGATCT
  7674  TCATAGGTTCAATTCCTATTCCCTTCA
;     G-trnY(gua) ==> end
  7701  TAAATTAATAAAATATAATAAAAGATATAATAATTAATAAAATAATATATATAATAATTC
  7761  TTAGATTTTATATTAATATAACTTTATTTAATAATATAT
;     G-trnN(guu) ==> start
  7800  GTCCTTATAGCTTATCGGTTAAAGCATCTCACT!GTT!AATGAGAATAGATGGGTTCAAT
  7858  TCCTATTGGGGACG
;     G-trnN(guu) ==> end
  7872  ATAATATCTATATATAATATAATATAATATATAATATAATACAATATATAATAATAATTA
  7932  ATTATTTAAATAATAGAATATATAATAATATATTTTTAATATTTAAAGAAGATATAAATT
  7992  ATTAATAATATATAGATATAATA
;     G-trnM(cau)_1 ==> start
  8015  GCTTGTATAGTTTAATTGGTTAAAACATTTGTCT!CAT!AAATAAATAATGTAAGGTTCA
  8073  ATTCCTTCTACAAGTA
;     G-trnM(cau)_1 ==> end
  8089  ATATAAATAAATATAATAAATATACCCCGCGGCACAAACCCAGCTTAGCTGGGTTTGTGA
  8149  CCGCGGGGATAATATAATATATATAAATAAAATAATAAAATAATATTGTTATAAATAAAT
  8209  AATATTGTTATTAATAGATAATATATAAGATATATTAATAATCTACTTTATGTATCCGGG
  8269  TCCTAAGGACCCGGTACTAATAATATTCTTATAAATATATAATAGAATATATAAATAAAT
  8329  ATTTAATAATTAAATAATAAATAGTTAATAGAATATATAATACAATATATAAATAAATAT
  8389  TTAATAAAATATAATAATCTTCTTCTATAACTAATAAATATACTTCTAAATAAACTTATA
  8449  AATATACTAATAAATATACTTCTAAATAAACTAATAAATATACTAATAATATACTTCTAA
  8509  ATATATTAATAAATAGATTTCTAAATATGGTAATAATATACTTTTAAAGATATATATAAA
  8569  AAGTATATAAAAAATAAGATATAATAATATAATAATTTTTATTAAATATTAGTAATTATA
  8629  AATATATTAAGTTAGATTAAATTATTAATATGATATTTATGTAATATATTAAGAGATAAA
  8689  TTATTAATATGATATAAATATTTTAGGTTTAAGTATTAATATTTTTTATTTATTTTTTTT
  8749  ATAAGTAGAATTAACATATTAAAAATAGACAATAAAGTCTAAAGGTTAAAAAAGATTT
;     G-cox2 ==> start
  8807  ATGTTAGATTTATTAAGATTACAATTAACAACAGTCATTATAAATGACGTACCAACACCA
  8867  TATGCATGTTATTTTCAGGATTCAGCAACACCAAATCAAGAAGGTATTTTAGAATTACAT
  8927  GATAATATTATGTTTTATTTATTTGTTATTTTAGGTTTAGTATCTTGAATGTTATATACT
  8987  ATTGTTAGAACATATTCTAATAATCCTATTGCATATAAATATATTAAACATGGACAAACT
  9047  ATTGAAGTTATTTGAACTATTTTCCCTGCTGTAGTTTTATTAATTATTGCTTTCCCATCA
  9107  TTTATTTTATTATATTTATGTGATGAAGTTATTTCACCAGCTATGACTATTAAAGCCATT
  9167  GGATATCAATGATATTGAAAATATGAATATTCTGATTTTATTAATGATAGTGGTGAAACA
  9227  GTAGAATTTGAATCATATGTTATTCCTGATGATTTATTAGAAGAAGGTCAATTAAGATTA
  9287  TTAGATACAGATACTTCAATTGTAGTACCAGTAGATACACATATTAGATTTGTAGTAACA
  9347  GCTGCAGATGTTATTCATGATTTTGCTATTCCTAGTTTAGGTATTAAAGTGGACGCTACT
  9407  CCTGGAAGATTAAACCAAGTTTCCGCATTAATTCAAAGAGAAGGTGTTTTCTATGGATCT
  9467  TGTTCTGAATTGTGTGGAACTGGCCATGCTAATATGCCGATTAAAAT
;     G-orf485 ==> start /note=LAGLIDADG ;; evalue:1.4e-34
  9514  TGAGGCCGTATCATTACCCAAATTTTTGGAGTGATTAAATGAACAATAA
;     G-cox2 ==> end
  9563  TTAATATTTATTTATTATTATTAACAATTAATAATAAACTAATTTTTAGAGAGAAAGATA
  9623  ATTATGATTATAATAATATTCTTACATTAAATAAGAATAGTGTATTATTTTCTAATCCTT
  9683  TCATTAAACTTAATAGAGTTAACTCTAATATTATTAAAAGAAGTTATCATAATAATACTT
  9743  CTTTAAATAATAAATTAGTTATTGTTCAAAAAGATACAAATGATAGTGTAAATAAAATAA
  9803  GTAATTTAGAGATAGATAATTTTTATAAATGATTAGTAGGTTTTACAGATGGAGATGGTT
  9863  CTTTTTATATAAAAAATCTAGAATATGGTTTTAAATTAATATATGGTTTCCATTTACATA
  9923  AAGATGATTTACAATGTTTAGAAAATATTAAAAATAATTTAAATATACTTAATAATATTA
  9983  GTATTAGAGAACTATCAATTCAATTAACAGTTTATAATAAACAATGAATATATGATAATT
 10043  TATTACCTATTTTTGATAAATATCCTTGTATAACTATTAAATATTATAGTTATATAAAAT
 10103  GAAGAGAAGTATTAATTAAAAGTATAAATAATGTATCAAGTAAAGAATTAATTAAAAATA
 10163  AACTATTAATTAATAATTATGAGATTATTGATAATATAGAAATTCCATATAATAATATAA
 10223  ATGATCATTGAATTTTAGGTTTTTTAGAAGCTGAGGGTTCATTTCTGATTAATAATACAA
 10283  GAAATTCTTGTAGATTATTTATTTCACAACATGAACAAAGTAAGAAAACATTAGAAGTAA
 10343  TTAAAGATTATATTTTAAATAATTGAAAACCTATTGATAGTACACCTATATTTATTAAAG
 10403  AAGATTTATTAAATAATTGAGATAATATAATTCAGTTATCTAAACTTAATAAATGTAATG
 10463  TTATTAATTTAGCAATAAGTAATCTATATTTTTTATATTATGTTATTATTCCTAAATTAA
 10523  ATAGTATAAATTGATATACTATTAAATATAATAGTTTTATAAATTGACAGTCTATTATTA
 10583  ATATTTATATTAAAGGTTTACATAAAATTAATAATAATAATGTTATTCAAGAATATATTG
 10643  AACATCTTAGAAATTTAAATAAAAAAGGTGCTAATAAAATTAATTATAATATTGAATTAT
 10703  ATAATAAAATTATTAATAATAATAAACCATTATATAATATGTATTTATCATATAGACTTA
 10763  ATAGTTTAACTTATAAAACTAATAAGTTTATTGGTGTAGGAGTATATGTATATGATTTAA
 10823  ATAATCTATTTATTATAAGATTCTCTGGACTTGTTAATGCCGGTTTACATTTTAATTGTT
 10883  CAAAACACATGATTGATAAATATGTTAAAAACGGTAATGTATTTATAAATAAATATATTT
 10943  TACTAAATATTTATAAAGATAGCTCATAA
;     G-orf485 ==> end
 10972  CGGGGCTCCTAAATTAATTATTTTTATTTACAGATTATAATAATATTCTTATATTGACTA
 11032  TAATTATTATAATATTATTTTATTCATTATTAATATAATATTTCTTAAATAAATTATATA
 11092  TATTAATTAAATTAATTTTATGAAAAAGTATATAACTAATATTATAATATTCTTTAATAT
 11152  ATAAAGAATATTATAATGGTTAATTAATAGTAGTTAATTAAATAAATAAATAAATAATAA
 11212  GTTTTATTACCTAATTAATAATAATTATATTACCTAATTAAATTAATAATTGTTTATATT
 11272  ATCTAATTATATTAATAATTGTTAATATTATATAATTAAATTAATAATTGTTTATATTAT
 11332  CTAATAAATAATAGTTAATAATATCTAATGATATTACAATATAATATATTATAATATAAC
 11392  ATAATATTTTATTAATATTTATTATAACATAATAATATATTCATTGTTTATTATAAATCA
 11452  AATTATTAGGATTATACTATTATAAATATAAATTTGTATTATCTTATTTTTATATTAATT
 11512  ATTTAATAGTTATTATCTTTATTTATTTTTATATATTTTTATTCTATAAAATAATAAGAA
 11572  ATTTAATTATTAAACTTAATCTTAAATAATATAATTTTATTTTATTGTTATTTATTATTA
 11632  ACAAATAATAATAATAATATTTATTAATTATAATGATATATTTTTTATTCATTATTAATA
 11692  TATATACTTCTTAATAAATTATAAATATTAATTAATTTAATTAAATGAAAAAGGATATAG
 11752  ATAGTATTATAATATTTTATATATATTAAAGAATATTATAATGGTTAAATAAATAATAGT
 11812  TAATTATACCTTACTATATTTTAACATAATAAAAATAAATCTCCTATATTATATAATTAT
 11872  TTAATAATTTATTACTTTAATATATTTATTAATAATTTTTTATAAACTTTAATATTTTTA
 11932  TTTATATAATAAGAATATATAAATATATATATATATAAATGAATATTTTAGATTTTATTA
 11992  ATATTATCTTAGTTATAATCATATATATTTTATATAAGTAATAATAAGTATAATATATAT
 12052  TATA
;     G-trnF(gaa) ==> start
 12056  GCTTTTATAGCTTAGTGGTAAAGCGATAAATT!GAA!GATTTATTTACATGTAGTTCGAT
 12114  TCTCATTAAAGGCA
;     G-trnF(gaa) ==> end
 12128  AATATTAATTAATTAATTAATTAATTAAATAAATAAAAACTTAATAATAATAATAATTAT
 12188  GTATAATATTAATAATATTAATATATTGTATTATATTAAATATAACAATTATATAAATAT
 12248  TTTATATTTTTATAATATA
;     G-trnT(uuag) <== end
 12267  TGTAAATACTAAGATTTGAACTTAGATAATATGCAC!CTAA!AAACATACATTTTACCAT
 12325  TAAATTATATTTAC
;     G-trnT(uuag) <== start
 12339  ATTAAATAATATACTTCTTACTATTAAATTAATATTAACATTAAATAATATATATAAAAG
 12399  AAGTTATATATAATGAATATATATATATATATAAATATTTGTATATAATTTATTAATAAT
 12459  TTTTATTATATAAAATAATATATACTACTTATAAAGTATTTTAATAAATAAATATAATAA
 12519  GTAATACTCCTTTCAGGACTCATAAATAATATATAATAAATTAATAATTATACTACTTCT
 12579  ATAATTAAATATAATATAATAACTTCTCTCAGGTATATAATATATTATATAAATATTAAA
 12639  GATAATATTATTAATAGTTTTATTAATATAAAATAAAAAGGAGAATAATATATATTAAAG
 12699  AATATGTATAATAATTAAATAATATATTTTTTATTA
;     G-trnV(uac) ==> start
 12735  AGGAGATTAGCTTAATTGGTATAGCATTCGTTT!TAC!ACACGAAAGATTATAGGTTCGA
 12793  ACCCTATATTTCCTA
;     G-trnV(uac) ==> end
 12808  AACCTAGATATAATATATATTTAATAAATATTATTAATAATATCAGGTATTATAAATGGT
 12868  TTATATTAAATAATAATTAATATAAATAATAAATAATATATATAATATAATTAATACCCT
 12928  TAAAATATATATAATAATATATAAAATATATTAAAATAATATACATAATTATAATAATAT
 12988  AATCTTAAAATATAAAATAATTTTATTATATAATAATTAATATAAAATGAATATATAATA
 13048  TTAAGTATATATATAAAGTAATATATATAATAATAATAAATATTATCAATTTATATATAA
 13108  GTTTTTTTTATAAGATAATATCTTTTTTTTATATATATATTAGGATATATTAATAAGTAA
 13168  TAATAAGGTGAATTATATTTATATATATAATATATAATAAATAAATAAATAAATTT
;     G-cox3 ==> start
 13224  ATGACACATTTAGAAAGAAGTAGACATCAACAACATCCATTTCATATGGTTATGCCTTCA
 13284  CCATGACCAATTGTAGTATCCTTTGCATTATTATCATTAGCATTATCACTAGCATTAACA
 13344  ATGCATGGTTATATTGGTAATATAAATATGGTATATTTAGCATTATTTGTATTATTAACA
 13404  AGTTCCATTTTATGATTTAGAGATATTGTATCAGAAGCTACATATTTAGGTGAACATACA
 13464  ATTGCAGTAAGAAAAGGTATTAATTTAGGTTTCTTAATGTTTGTATTATCTGAAGTATTA
 13524  ATTTTCGCTGGTTTATTTTGAGCTTATTTCCATTCAGCTATGAGTCCTGACGTTCTATTA
 13584  GGTTCATGTTGACCACCTGTAGGTATTGAAGCTGTACAACCAACAGAATTACCTTTATTA
 13644  AATACTATTATTTTATTATCATCTGGTGCTACTGTAACTTATAGTCATCATGCTTTAATT
 13704  GCTGGTAATAGAAATAAAGCTTTATCAGGTTTATTAATTACATTCTGATTAATTGTTATT
 13764  TTTGTTTCTTGTCAATATATCGAATATACTAATGCTGCATTCACTATCTCTGATGGTGTT
 13824  TATGGTTCTGTATTCTATGCCGGTACTGGTTTACATTTCTTACATATGGTTATGTTAGCT
 13884  GCTATGTTAGGTGTTAACTATTGAAGATTAAGAAATTATCATTTAACTGCTGGACATCAC
 13944  GTAGGATATGAAACTACTATTATTTACCTACATGTTTTAGATGTTATCTGATTATTCTTA
 14004  TATGTTACTTTTTATTGATGAGGTGTTTAA
;     G-cox3 ==> end
 14034  TAATAATATTAATATTCTTATTAATAAATAAAAATAATAATTCAATTATATTAAAATAAT
 14094  ATTCTTATAATCTATATTATTAATTAATAATAAATCATAAATTATCATTAAATAATTATT
 14154  TACTCTAGATGGACTAGATTAATTATTATAGAATTAGCCCTGAAAGGAGCCCCGGCCCCC
 14214  CCTTAAGGGGGGGCCGGGACCCCGAAAGGAGTAATATATTTATATAATAATGTTCTTATT
 14274  TATATATTAATATTCTATATACTAGTTATAAAAAAATATGAATAATATATATTTATTTAT
 14334  ATATATATATATATTTAATATATTAAGTATATTTATTAACATTAGGAGAATATAATATTT
 14394  TATTTAATGTTTAATAATATAAAATAAAAGGAATTAATAAAGAAGTAATTAATTTTTATT
 14454  AATATACTATATTTTAATAATCTCTATTAATATATTATTTCAATATATCAATATTATATA
 14514  ATATTATTTTATATAATATATTTTAACCTTCTAATAAATGATTATTATTTATAATTTTAT
 14574  CAGACATAAGTATTATATCTAATTATTAATATATTATTCATTTTTATATATGTTTTATAA
 14634  TAGAATTATTAATATTTAATTCCAGGTTAGATATAAATTAAGAATATATATTTATATTTA
 14694  AAGATTATTCATTTTTAGATATGTTTTATATAATATATAATATTATTATATTATACAAAT
 14754  ATAATAATTTAATAATCAAGTTTAATAAAATATATTTATATGAGAATATAATTATTTATT
 14814  ATTTATGTTATTATTTTATAAGTCTAATACAATCCATATTAATTATATATCGAATGTTAA
 14874  ACTCATTTGATAGAAGTATTATTATTATATACTTTATATCTTTATAATTAAATCAGATTA
 14934  TTTTATATAATATTATTAATTATTAGAAAGAGTTAATATAATTCTTTAATATTTAAGTCT
 14994  TTATATTATATAGGAGCCCCAAAAGGAGTATTTTATATTTTAAATTATAATATCTCATTA
 15054  TTAATTCTTATTTTAATTTAATTATTAGCCTCGATAGAAGTTATTAATTTCTTATTTATA
 15114  TTAATATTAATTTAACTAAAAAAAGAGTTATATCATATATTAAATATTAATTATATTTAT
 15174  ATCATATATTTAATATTAATTATCTTTATATTATATATTAAGTATACATTATATTTATAT
 15234  AAAATATATATTAATTATATTTATTTTTATTATTTATAGATAGATATATATATTAATTCT
 15294  TATTTTTATTATATAACTTTATAATATTTATTAATTATTTTATAAGATTATTATATAATT
 15354  TAATTATATCATTCATTATATATTATTAATATTATTATTTAATAATTATTATTTAATAGG
 15414  TTTATATTAGTAATAATCGTTTCGTACCGTCCAATTGGACGGTACGAAACGATGTAGTCA
 15474  ATTATTATAATATATATTTATTATTCTTTATATTATATTATATTATCCCCGCGGTCACAA
 15534  ACCCAGCTTAGCTGGGTTTGTGCCAATTGCGGGGTATATTTATTATAAGGATTATTTATA
 15594  ATATATATGAAATATATTTATAATACAATTATTCTATATAATATCATTAATTATATAAAT
 15654  AGAGAATTTAATAATTAATATTTAAGTCTTTTTATTATATTTTATTAATCTTTATGTAAT
 15714  ATAATCTTATTAAGAGTTCTTATCATTATTTATATTTAATATATATACATATTAATAATA
 15774  TTATTTTTATTTATTAATATATTTATTAAAAATATTATTATGATTAAATTATATTTTTAT
 15834  TAAATGAATAATAATTATTAGTTTAGGAGTAATTATTAACTTTATAACATTTATAAA
;; mfannot:
 15891  tcccccgcgggacgaacccagctaagctgggttcgtgcccaattgcgggttatttattta
 15951  tttatttatttatttatttatttatttatttatttattagtaaaaggttatactatctta
 16011  tttatataatcttattatatcctatattatttatgattattatatcatatattactcatg
 16071  gttattatatcatatattacttatgactattatattatatcctatattatattatattat
 16131  ataaataaaactatttaatagcttttataaaataagtttatattaaaaatattatttatt
 16191  attttcctatctcctatcggggtcccggccccagggggccgg
;; mfannot:     /group=IB(5') (2.19e-04)
 16233  GCTCCTTTATATTAATTAAATTATTATTATTATATATATTTTATATAATAATATCTATAA
 16293  AGTATTATATTTAAATATTAAAGTCTTATATTATTTAATAAAAAAAATATCTTCTTTATT
 16353  TATCCTTTAATTAATTATTTATTATAATAATCTCTTTCCTATTATTATATATTATAATTA
 16413  TAATCTATTATCTATAATTATATTTTATTTATTATACTTTTGATATATAATCTTTATTTA
 16473  TTAATATTAAATTATATTTTTTATAATATTTATATTTTATATTTTATTGTTAATAATTTA
 16533  TAATTCTTATTATTTAATTAATAATTAAATTAAATACAATTAAATTAAATTAGTGTTATT
 16593  ATATTATATTTATATAATATTAACTTAACTCTTATTTAAACTTATATAGTATCAATATAT
 16653  ATATATCTTATTATAATCTTTAATAAATCATAATTCATTATTACTTTTCCTATCTTTTAT
 16713  ATATAATTATAAAGAATTAATACTTAGACTAATATATAATTATTAATAATCTGTAATTTA
 16773  TAATATTAATAGTTTTATAATAAATAAAATAAATTCATAATAAAATAAGACTTATAATTA
 16833  TGAGGACTTATTATAATATAATATCTCCTATCTAATCTTTAATATAAATTAATATATATA
 16893  TATAATTCTTATATCTTTAACTTTATTACTCCTAGCGGGGTCCCGGGCCCGGGGGGGCCC
 16953  GGGGCTAAATAAAAAGAATATATAGAATATAACTTATAATTATTATAATTTTATATATTA
 17013  TATCTTATAAATATTTATATTATAAAGAATATTTAATATAAAGTTTATATAATATTATTT
 17073  TGATTATATTAATATTTAATGTTAATATTATATTTTAAATAACTATAAAAATAGTAATAT
 17133  ATATTATTAATTATTTTAGAATTTAAATATATAAGTAATAAATATTTATAGGGGGAGGGG
 17193  GCGGGTGATTAGAAACCAAACTAAATAATATAATAAACAACGTACATAGAATAAATTTAA
 17253  TAAAATAACTAATAATTACTATAAATAAGAAAATAAAATTAATAATAAAATTAAAGGATA
 17313  AACAATAAATAAATTGAATAAGTATAAAGTTAAAAATAAAAACTAAATGTATAAAATAAT
 17373  AAATGAAAACAAAACAATATCCGGGTCCCTATTAAAATTATTATTGAAAATAATAATGGG
 17433  GACCCCCCCAAAAGAAGTAAAAATTGAAATAATATATAAATAAATATAAAAAATAAAGAA
 17493  ATAAGAAAAATAATAAAAAAAAGAATAATAATCTAAAAGTTTATAATTAAAATAATAATA
 17553  ATAAAAAAAATATTAAGAAATGTTTTATATATGTATTCTTAAATAATATATAAAATATAT
 17613  AAAATATTCTTAATAAATAAATCTAATAAAATTCTCCTCACGGGGTCCCGGGCCCGGAGG
 17673  GCCCGGGGCTATAGTGAAATAATGATTAAATAATTAATAATATAAAATCTATATGCATTA
 17733  ATAATTAATATAATTATATCATTTTAATAATTAGTATTCTAAGAGTTTATAAGAAATTAT
 17793  AATATTATTATAAATAAATATAATATATAAATAGATAATATATATATAATAAGTATATAT
 17853  AGGTATATAATAGGTATATATAGATATATAATAATCTACTACATCGTTTCGTACCGTCCA
 17913  ATTGGACGGTACGAAACGATTATTAATAATATAAATATAATTTGTAGTTATTTTTTAATA
 17973  TAAATTATAAATAATAATAATAAATATGTACTAAATATTATAACTCTTAAATAATTAATA
 18033  AATTAATTTAAACTTTATTTTAAATATTAATACTTAAATATCACTATTATAATTAATAAT
 18093  AATGATTAAATATTACCTTATATCATAAATATATAAATAATATATATAAATAATAAAAAT
 18153  TATAAAAAGTAATACTCCTTTCGGGGCTTAATAATATTATATATATTACTTTATTCTATT
 18213  CTATTAATTGATTATATTTATTAAATATACTATAAATAAATTAGACTATATTAGATTATA
 18273  TTAATTTTATTAAGAATAATAATAACTATATAAATAAAATATATTAAATTTATATTTTTT
 18333  TATTATAAGAGTATAGTATATAAATAGGGGAGAGGGGTTATAAATATATTTAGTAAGAGA
 18393  TGTAACACCCCCATCTCACCAAGGGGAGAGGTTGTATATATTGAGTAATATATTATTAAT
 18453  ATAATGATTAATTAATAAAATAAAAGTATAAACAATATAATAAATTCTATAATATCTATA
 18513  TAATAATAAATAAAAACTAAATAAATAATATTATAAATGAGAACAAGAAGATATCTGGGT
 18573  CCCTTTAATAATTATTATTGGTAAATAATAATGGGGACCCCTACATAAGGAAACTATAAA
 18633  TTATATAAAATATATGAAATATATAATAAAATAATAATAAAAAAAGAATAATAATAATAA
 18693  TTCAAATAATATAATTAATTAATATATAATATAGAATATATAGATTTATATTAATAATAG
 18753  TACCCGCGGTCACAAACCCAGCTAATTTTAGCTGGGTTTGTGCCGCTTAACTAAACTTAC
 18813  TTAATTTTACTTAATATTATAAAATATTTTATAAAATGTTAATATATAATAAAATACTTA
 18873  ATTATAAATAAATAAATAAATAAATAAATAAAGAAATAATATAATAAATAATATAATACT
 18933  CATATAAATAAATAATTAATAACTTAAAAGATTCTTATATAAGCTAATATTATCTTAATA
 18993  ATTAATAATTCATAAATAATGTTTAATATTATTATAAATAATATATATGTAATATATAAT
 19053  AAATATATGTATATTTTTCTTTAATTTTATATAAAATATAATATATTATAATAATTATAT
 19113  AATATTTCATTAAATAATTTTATCTTTTCTATTTTAATACTTATTCCTCGTGGGACTAAA
 19173  TATAATAATACTTTATTGATACTTTCTTTAGATATATGACTTTTCTAATTCTTCTTTATT
 19233  TATATATAATAAATTAATAAATAATCATTAATAATAATTTACTTTATGAGTGATAATATA
 19293  ACAAGTAAGACTTTATTAAAAGCTAAATATTAATAAAATCTATATATATATAACTATTTA
 19353  TACTTTTTATTTAATATATAGATATATATTATATAATTATATTCTGAAGATTCTTTATTT
 19413  ATAAGATATTAGAGTATTATATTATCAATAATTTATTTAATTTTTAATTTAACATATTGT
 19473  TTATAATAATAAACCTTTTATATTCCCCGCGGGCACGAACCCAGCTTAGCTGGGTTCGTC
 19533  CCGCGGGTTTATTATCTTTATATTATAATATTATCATTAATATATATTATTATTTATATT
 19593  ATAATTAATTAATTAATTAATAATGTTTAATTTTACTTTAAATAATCTTTTATGTATATG
 19653  ATTTAGTTATATTTGGGGCCCTTACAATCTTTATTTTATATATTAACATATGGGCCCCCT
 19713  ATTTAATTGATTATAAAGAATTTATCTTACTTATTAATATATTATTAATAAAAATATATT
 19773  CTCTATATAATTTTATCTCTATTATAATAAAAAAATTATATAAAAAAGAATAATTAATAT
 19833  TTATATGATTTATTATATTATTATAAAAGTATTATATTTTATTTATATCTTTAAATATTT
 19893  TAAGACTCCTTCATATATTCATCCATTAGATTAAAGTATTAATTATTAATTATAATATTA
 19953  CTTCTAGTAATATAATTAATTTATATATAAGTATTATATAAGATATATAACTATTTAATA
 20013  AAAATCTATGAAATAAGGTTATAATATAGAATTATTATAATATTCATATTAAGTCATAAT
 20073  AGAAAATTATATTATTTATTATTGTATATATAGTATAGGTAATTATATTATTTATTATTA
 20133  GGTATATATTTATCAAGTATTATATAATCTAAGTATTTAAATATATTATAAGTCAATTAA
 20193  TTATTATTTATTATCCTGTATTTAATTATTTAATTAATATTAATATTAATATTATATTAT
 20253  AAGTATTAATTATTATATTTAAGTCTTAATAAGATATTAAAGATATTTATATATATATGT
 20313  ATTATATAAATTACATATAAAGTTATATTTTAATTATAATTATATATATATTATATTGTA
 20373  TAAACTAAGGAAATATTAAGTATTAACTAAGAAGATATATTATAAAGTTATATAAGAATA
 20433  TTAATAATTTATAGTAATAATAGAGATTATATTATAAATACATTATTTTTATAAGTATAT
 20493  ATTATATTTACAAATACATTGTTTTTTTTAAGTGTATATTATATTTATAAATACATTATT
 20553  CTTATAAATGTATATTATATTATTAAATATTTATCTATTATATATTGTTACTTTATATAT
 20613  TACCAATTGTGGGTATATTATTATATATATTATAACATATTATTATCTATATATATAGAA
 20673  TATAGTTATTATAGTATATAGTTATTATAATATATAGTTATTATTGTATATAGTTATATA
 20733  TTGTATATAGTTATTATAGTATATAGTTATTGTAGGATATAGTAATTATCTAAGAATTAT
 20793  ATATAATATAAATAGGTATGTACTCTCCTTATATATATATTTATATATATATTAGGTGAG
 20853  GTTATTTATATTATATTAATTTATAACAATATATCTAAATTATACTAAATATATAAAATA
 20913  TATTATTAGCCCCGGGGCCGGACGGCCCCGGGACCCCGAAAGGAGTATTTTATAAATATT
 20973  TATTACTACTGATTTATAATAATTTAATTAAATATTAAAAAATATATCATTAATACTTTA
 21033  TATAATCATTATTTTAAGTATATTTAATAGATTAATTAAAATATATATTAAATAATAAAG
 21093  ATAGTGTTATTAACACCTTAATAATTATTCTTTATAATTATATTCATAATTATAAATAGG
 21153  AGAATAATATTAATAATTATTATTACAATTATTATAAATATATAATCAATTATAAATAAT
 21213  ATAATAAATAAATATATATAGATATTAAATAAATAACTTTATATATTATACAAAATATAA
 21273  TGTATTTATGTTTATATAAATATAAATATTTAAATAAAAGTATGAATTATAATATATATA
 21333  ATATTAATCTTATAAAAACTTATCATATATATTGTTAAATATAATATGTATAATATTAAT
 21393  TAAATAATGTATTAAGTCATAATAATAAATATATTTAACTTTTCTTAATAATATAAAATA
 21453  TTAATAATAATAATATATATAATTTAAATATAATATGTTATAATAATAAAGAGTAAGAAT
 21513  AATAATATATAAATAATACTTCTTATGAGTGATTAATAATCTATATAAAGGTATATTAAT
 21573  TTAAATATAATAATATGAATAAATAAATAATAAAGATTTAATTATAATCTAATTAATAAA
 21633  GTCTTATAATATATATATATATATGTATATAATAATAATAATAATAATTAATTATAAAAT
 21693  AAATATATGATTAAGGTAATTATAATAAATATATAAATTATCAATATATATAGAATAATA
 21753  TTGAATATAATATATATAATTTCTTTAGGTATTAATCTTTATGATTATACTATAGTAATA
 21813  TAAGTAATATATAAAATAGTAATAATAAATAAACTAATATAAATAATAGTTAATAATTTT
 21873  TTTTATAAATATATTTTATAATAATAAATATA
;     G-trnE(uuc) ==> start
 21905  GACCTTATCGTCTAATGGTTACGACATCACCTC!TTC!ATGTTGATAATATCGGTTCGAT
 21963  TCCGATTAAGGTTA
;     G-trnE(uuc) ==> end
 21977  TTCAAATAATAATAAATATATATAAATATATAATATATATATATAATATATAATAATAAA
 22037  TAAATATCGATTGTTATTATACATAAATATAATAATAATAATAATCATTATTAATTTTTA
 22097  ATAAATAAAGATATATAGTAATGATTAAATAATAAGATATATTAGCTATAATATTAGTTA
 22157  ATATATACATAATAATAAATAATTGTTAATATTAGATTATAATCAAATATTAACAATAAA
 22217  ATAAAACAATATATAAATAATATCACATAATGATATTATAATATAATTATATATAAAATA
 22277  ATAAATAAAAATATATATAATAAATATTAATTAATAATATATATATAAATATATACTTAA
 22337  AATATTCAATATAATATATAACTATGAAATATAGATATACTCCTTTCGGGGTCCCGGCCC
 22397  CCCCCTATTTATATATAATAAATTATAAATTATCATAAATAATAATTTACTTAAGGGGGG
 22457  CCGGGGCTCCTTTCGGGGCTAATTAATAAATTAATAATAATCAATAATAATAGTTTAATA
 22517  TATTGTGTTTATATAAATAAAGAATAAGTATATATATTATTAAGATAATATAATATAATA
 22577  GATAGTAATAATTAATCTTTTTAAATAATATTAATTAATTATTGTTATTATATTAAATAT
 22637  ATAATAAATAT
;     G-cob ==> start
;     G-cob-E1 ==> start
 22648  ATGGCATTTAGAAAATCAAATGTATATTTAAGTTTAGTGAACAGTTATGTTATTGATTCA
 22708  CCACAACCATCATCAATTAGTTATTGATGAAATATAGGTTCATTATTAGGTTTATGTTTA
 22768  GTTATTCAAATCTTAACAGGTATTTTTATGGCTATGCATTACTCATCTAATATTGAATTA
 22828  GCATTTTCATCAGTAGAACATATTATGAGAGATACTCATAATGGTTATATCTTAAGATAT
 22888  TTACATGCTAATGGTGCTTCATTCTTCTTTTTAGTTATGTATATGCATATGGCTAAAGGT
 22948  TTATACTATGGTTCATATAGATCTCCAAGAGTACTATTATGAAATGTAGGTGTTATCATT
 23008  TTTGTATTAACAATTGCTACAGCTTTCTTAGGTTACTGTTGCGTTTATGGACAGA
;     G-cob-E1 ==> end
;     G-cob-I1 ==> start /group=II (3.91e-16)
 23063  gtgcgataagtcaagtgtattattataatatcaaaccataatataaaaatataattatga
 23123  aatgattatattagtacataatatatacttaattaaacatgcattattagtaatgatttt
 23183  gtatgaagctttaatataataagtaagattcataaggataacgaaagtcaatttaacatt
 23243  ttaaaatatcattaataaacataaaattataaggagtaagttatctaattctgtctaaga
 23303  tacatgtatatacgttagtacttattggtataaagttaaaatcctaagtgaaatctatga
 23363  aagtataataatacaaacttaataaacccaattatttccatatataaaatatatatatat
 23423  atataataataataaatatatggtagttatatataatattattaattaataataatagaa
 23483  attataatatataataagtgggtagaagactattaaaaaagcgaatgattatatgtaatg
 23543  tataatatagatctcgttataataaatatatatataatattttttatttattataatgta
 23603  aatgattaatgtgaaagcatgctaactttaatataggatgatttatatttaagtaaatcg
 23663  tttgagctgtatgccatgaaagtggcacgtacagttctgagtgggggaaaatctgtaaag
 23723  atctacctatcacaat
;     G-cob-I1 ==> end
;     G-cob-E2 ==> start
 23739  TGTCACATTGAGGT
;     G-cob-E2 ==> end
;     G-cob-I2 ==> start /group=ID (2.31e-21)
;     G-cob-I2-orf262 ==> start /first_aa=N
 23753  aatataaatatcgcctcaaatatattttatataataatattaatttatataatattaatt
 23813  atatttaattcatatataattaattattttattaaaaggagtattaattctttcaataat
 23873  ataaataagaataaatatattataaatataacaaagaaaaaagatattaataataatata
 23933  agtccattaaatatagatattttatcaattatttatggttcaatattaggaaatagttat
 23993  ataataaaaaataaagataataaaggaacaataatagtattagaacaagaatattgtaat
 24053  aataattatttatattatttacataatttattaagtaatttaggttattgtaatagtaat
 24113  ataccattaattaaaactaaattatgtaaaaaaggtaaaattaaacaatatttaaaattt
 24173  aatacttgaacttatacttcatttaataatatctataatgaatgatataataataataat
 24233  aataatataaaaataattcctaaatcattaaataattatttaacacctttagcattatct
 24293  atttttattatagatgatggatgtaaactaggtaaaggtttaaatttcattataaataat
 24353  tttaattataaagatattcaatatttactatatttattatataataaatataatattaaa
 24413  acaactattattaataataataatgataaatatattattaatgtatgaaaagaatctata
 24473  cctattttaactaaaattgtatcaccttatattattcctagtataaaatataaattaatt
 24533  aattattaa
;     G-cob-I2-orf262 ==> end
 24542  tatataaaatatatagtattataataattattatattattataatgcgatattattgaaa
 24602  acatgtcaaaattatattattaagtaacaagacagtgggtaatatatacatattatccca
 24662  acagaatacaccaataatagatattatataattaatctttatgaaattatataatattta
 24722  atgtttattcgaagaaaatttataatattatattataacacaaggtttaataattatact
 24782  ttaattattttatatatataagttttatattaatatattataataataattattatataa
 24842  aattataatattaataagtatactatttataaagaatagatattattaaatacatggtat
 24902  aatctatattaataaataaatattttttttattataaaattaatatttatgttattatat
 24962  taaatataataaattatagattatattattttcttg
;     G-cob-I2 ==> end
;     G-cob-E3 ==> start
 24998  GCACTAGTTATTACTAATTTATTTTCAGCAATTCCATTTGTAGGTAATGACATTGTAGCT
 25058  TGATTATGAGGAGGATT
;     G-cob-E3 ==> end
;     G-cob-I3 ==> start /group=I(derived) (2.93e-05)
 25075  a
;     G-cob-I3-orf356 ==> start /first_aa=N /note=LAGLIDADG ;; evalue:1.7e-54
 25076  aatagagaggatccacattataataatataatgttaaataaatctgttttatgctggaac
 25136  gtcttcatttgaataatgaactactatattattaaattatccgcaaacattataatgttt
 25196  ggagggggtatttgaaataaaaataataaagtaaaaatgtttattataagaagaaaatca
 25256  gcagtaattaatatttttattctaataaaatacaaatttaaaatatttattactcagaga
 25316  ctaaatagtagttatttaaatactattattattcatgataagaatcatgaattaaataca
 25376  gataatcctatttatgcttatattgttggtttatttgaaggagatggttgaattactatc
 25436  tctaaaaaaggtaaatatttattatatgaattaggtttagaaataaatattagagatatt
 25496  aaattattatataaaattaaaaatattattggagttggtaaaatttctattaaaaaaata
 25556  aaaaataaagatggtagtattaaagaactatgtaaatataatgtaagaaataaaaatcat
 25616  ttaataaatattattattcctatttttgataaatatcctatgttaacaaataaatataat
 25676  gattatttattttttaaagataatttaataaaagatattaaatattataatgatttacct
 25736  aaatatcaacgttctataaaatcattatacaccctagaaaatattttaaataaaaattat
 25796  ttttcttactgattaattggttttattgaagctgaaggttcttttaatatttatactctt
 25856  aaaaataatcttaaacaagctaattttaaagtatctaaaactaataatttagaaattatt
 25916  gaagctattaaaatttatttaaaaattagtaaaaatgtttatactaataaagataataat
 25976  tcaataattactcttaaaagtattagaggtattgaaaatattgtaaaatttataaataaa
 26036  aatcctataaaattattaggatataaaagattacaatatttattatttttaaaagaatta
 26096  cgtctaatttctaaatataataataatttaaatattcctcaaaattattaa
;     G-cob-I3-orf356 ==> end
 26147  tatattataatatttatcgataaatattataataaataattataagcataaaggattaag
 26207  atatagtccgaacaatatattgatatattgagtatagtaagaatataatattacttatta
 26267  actattacgttatttatcaatccccaccgatataacattgcaatgttgtatcatggggga
 26327  ggaaaatatatttaatattatatgtaactatcaacattatttttg
;     G-cob-I3 ==> end
;     G-cob-E4 ==> start
 26372  CTCTGTATCAAATCCACTAATCCAGAGATTCTTTGCCTTACATTACTTAGTACCTTTTGT
 26432  TATTGCAGCAATGGTTATTATGCATATGATGGCATTACATATTCATGGTTCATCTAATCC
 26492  TTTAGGTATTACAGGTAATTTAGATAGAATTCCAATGCATTCATACTTCGTATTTAAAGA
 26552  TTTAGTTACTGTATTCTTATTTATGTTAGTATTAGCATTATTCGTATTTTATTCACCAAA
 26612  TACTTTAGGTCATCCTGATAACTATATTCCAGGTAATCCTTTAGTAACACCAGCATCTAT
;     G-cob-E4 ==> end
;     G-cob-I4 ==> start /group=IA (2.51e-20)
 26672  tgaaaatcatcaaattgtatttattttaaataatcatattttaataaaatataaataaaa
 26732  caacatataaataatttatatattgattataatataaatttaattatattgatcttttac
 26792  tcatattaaggtttaattatcaatattctatatttctctttatatataattaataaatta
 26852  ataaatatattaaaagtttattattaaatattaactatatttataattttatttaaatat
 26912  ttttaataaatacaataaaaaagtacagtagcattaaatattataaatttaatgataaaa
 26972  ttggtaaattgtcaagaaaatctaaggtattatattttataatactatgataacttgcag
 27032  cgaagtttatatcatctctatattatataaaaagttataaaaataataaataatataaga
 27092  tataaaaacgttcaacgactagaaagtgaactgagatagtaatacctttccacgaaaacc
 27152  aattaaatatataagtttctttttataatattattatatatattataatagaagatgatt
 27212  attaataatcaatacttataattaatgacatagtctgaacaataatgaaaattattgaaa
 27272  taagattttaaatagtcttatattaacaaaatataatatg
;     G-cob-I4 ==> end
;     G-cob-E5 ==> start
 27312  TGTACCAGAATGATATTTATTACCATTCTATGCTATTTTAAGATCTATTCCTGATAAATT
 27372  ATTAGGTGTAATTCTTATGTTTGCAGCTATTTTAGTATTATTAGTTTTACCATTTACTGA
 27432  TAGAAGTGTTGTTAGAGGTAATACTTTCAAAGTATTCTCTAAATTCTTCTTCTTTATCTT
 27492  TGTATTCAATTTTGTATTATTAGGACAAATTGGAGCATGTCATGTAGAAGTACCTTATGT
 27552  CTTAATGGGACAAATCGCTACATTTATCTACTTCGCATATTTCTTAATTATTGTACCTGT
 27612  TATCTCTACTATTGAAAATGTTTTATTCTATATCGGTAGAGTTAATAAATAA
;     G-cob-E5 ==> end
;     G-cob ==> end
 27664  TTATTTATTGTTTACTATTGATAAAAAAAAAAAATAATAATTATTATTAATATCTTTATT
 27724  AATAATATAATTTAATAATATTCTTTTATTTAATTTTTATAAATTTTATTATAACTTTAT
 27784  ACTTTTTATATTAAATTAATAATATTTATAATTCATTAATATAAATGTTATAATTCCTTA
 27844  TAAGGTTAAATTATTTATAATATTCATATATTCTTATTATATATATTTTATAAGTAATAT
 27904  ATATAAAGTCTCAAAGGATATAATTAATATATAAA
;     G-trnM(cau)_2 ==> start
 27939  TGCAATATGATGTAATTGGTTAACATTTTAGGGT!CAT!GACCTAATTATATACGTTCAA
 27997  ATCGTATTATTGCTA
;     G-trnM(cau)_2 ==> end
 28012  ATAATTAATATATAATATTAACCTAATGGGATACCAATTGGAACTATATTAATATAAATT
 28072  ATAATCATATTTTTATATAATGTTTTTATATAAAATATTATATTATTAA
;     G-rnpB ==> start ;; mfannot: Approximate position
 28121  TAGGAAAGTCATAAATATATAAATTATATTGTATAATTATATATATTATTCATTATATAT
 28181  ATTATTAATTGTTTAATAAAAAAAATATATAACAGGATAATTATTATTATTATATACAAT
 28241  ATTAATAAAGTAATTAGTATAAATAAATAAAATGAAAATAAAACTTAATAAATATATTAT
 28301  TATATATTTTAAATCACCTATAGTATCCGTCCTATTTATTAATAATAATCATAAATTATC
 28361  ATAAATAATAATTTACTCGAAGCGGGTGGGACTTTATAATTATTTTTAATAGATTATTAT
 28421  AAATATTATATTTTATATCTTTATAAAAATTAAGATATATTTTATAATATATTAATCTTA
 28481  TTTATAGTTATATATAAAAGATATATAAAAGTTATATTATTATACAGAAATATGCTTAA
;     G-rnpB ==> end
 28540  TTATAATATAATATCTATATAATTAATTAATAGACTTTATATAAATATATATATATATTA
 28600  TTATTATATATAGTATGTATTATATATTAATA
;     G-trnP(ugg) ==> start
 28632  CAGATAGAAGCCAAAAGGTCAGGCGCTTTCTT!TGG!GAGAAAGACCTAGTTAGTTCGAG
 28690  TCTATCCTATCTGA
;     G-trnP(ugg) ==> end
 28704  TAATTAAAAATTAAATGAAAATAAAATAAAATATAAATATTCTTTATTCATATATATTAT
 28764  ATTATTTATAGATATATTCTTTATTTATATTATTATTATTATATATAGAATATCTTATGA
 28824  TACTTTATAATTAATTAATATTATTAGATATATTATATATATTAAATATATTGTATATTG
 28884  TTATAACTTATTAAATTATTAAAATATAAAATAAGGACATATCCTATATCTTTATATTTA
 28944  AATAATTATTGATTATATATTATTATTATTATTTATTATTATTATATAATTCATATAAGA
 29004  TTCCTATTATATATTATATAAGATCTATCTATTGTATTAAATATATTATATTTAATCTTC
 29064  TATATTCTTTATTTATATAAAATCTACATTCTTTATTTATATAAAATTTATATTCTTTAT
 29124  TTATATAAGATATATATCCTATTAAAACATATTATATTGATTTAATATTATTATTAGTCT
 29184  CAGTATTAATTATATTTATATATATTAGTTTATATATTAATTATATATTATATATAATTT
 29244  ATTGAAAATAACTATGAAAGTAAATTATTACATTATTATTATATTCTTATTAATATTTTT
 29304  TAATAATATTCATTCTTATTAATATTTATTAATTCTTTATTATTATATATTATATTATTT
 29364  ATATATATATGATATAGTTAGTATATTAATTATATTTATAATTATTGGTTTATATATTAT
 29424  TATCATTATTATTATTATATTATTTTATATAAGGTTATATTATATTATTTCATATAAGGT
 29484  TATTACTATATTATACATTTATATAAGATATATATTGTATTAAATATATATATAGTCATT
 29544  TAATATTATTATTAGTATCAGTAATTATTATTATATTAATATATATATTAGTTTTTATAT
 29604  TAATTATTATAATATTTTATCATTACAAAATAAAATAAGATATATTAAAGAGTAATTATT
 29664  AAAATATTCATTATAGTCTTTATTAATTATTTAATATTTATTTTAATTTAATTCTCCTTT
 29724  TTTATTAATTAGCCCCGGGGCCTATTTATTAATATAAATTATAAATTATCATAAATAATA
 29784  ATTTACTTACGGCCCCGGGACCCCGAAAGGAGTAATTATATTATTATTATCATAAGAAGT
 29844  ATTACATAATATATATTCTTATTATCATAAGAAGTATTACATAATATATATTCTTATTAA
 29904  TTTGTAATATTTAATATACATATTTTATTTATTCATAATTTATTATATTATTTTTATAAA
 29964  AAGTTATTATATAAAATTTTATATTATTTATTTATAGGTATATATTATATATAATTCATT
 30024  ATATTAATTTAATTTAATTTAATTTAATATTATTATTATTTAATACTTTTTAATAACTTT
 30084  ATAATTATACAAGAGAAGAATATATATATATTTGAAGTATATATATTTAATTATAACCTA
 30144  ACCTTTAAGATGTTATAAAATATAATTTATTATATTGTCATTTTATTATTATTAAAATAT
 30204  AATCTATTATAAGGTTTTATCTTGTTTATTAAGATCTATATTATAAGATATTATATTAAT
 30264  TAAACATTATTATTTATAATTATTAATCCTTAAAGAAGTTGTTTAAATAGAATATTATTA
 30324  ATTCTTTTAACCTTATTACTAGAAGTATTACATATTATATATTATATATAGTTATATATA
 30384  TATAGGATATAATTAAAATATTTAATATAATCATTATTTGTTATATAATTTTTATATAAA
 30444  CATATATATACTTATTTTATATTTATTTATATTATATATTATTATAAAAATATTCTTTTT
 30504  ATAATTTAATATCCATATCATATAGGACTTTATATTATTTATTCATAATACGTAAATATT
 30564  ATTATTAATACCATTAAGTATAATCATTAATTCTTTATATATATATTATCCTTTAGATAT
 30624  ATTTATATAAGATATAAATATTACCAATAATATATTATTTATTCCTCTCATTAAAAATAG
 30684  TTATTATATTCTTATACATATTAGTTTTTATATTAATTATTATATATTTAGTTATATAAT
 30744  TATTTAATATTCATATAATATTTATTCACTATTTAATCTCATATCTATTGCAAGGAGTAT
 30804  TACATAATATATATAGTATTAGTTTGTATATATATGATATAGTTAATATATTTAATATAA
 30864  TCATTATTTATTATATTATATTATTGAAATATAAACATATAGTCGGGCCCGCCCCCCCGG
 30924  GGGGGGCCGGACGCCGGAGGAGGATATATCCTTATTTTATATTTTAATAATTAGTTATTA
 30984  TATAATTGTCATTTTATTATTATTATTATATAATATAATCTTAATATTCTTTATTTTATT
 31044  TAATATAATGTATTATAAATCATTATATTTAACCTATAATTAAATATAATTCATAAATAA
 31104  TTATACATATAATATTTTATATAGAGATAATTTATATAATATTCTTATAATAGTCTAATT
 31164  AATAATCTAACCTTTTATAAAAAATAAGAAATATATAATTAAGAAAGAATTAATAACTAT
 31224  AATCTTAACTATAATCTTTATAATATAATCTATATTAAGATTAGTTTAAGTATATATATT
 31284  AAAGATATAAATAATTATAATTTATTAGTTATAATTGAAATATAAACATATAGTCGGGCC
 31344  CGCCCCCCCGGGGGGGGCCGGACGCCGGAGGAGGGTATATCCTTATTTTATATTTTAATT
 31404  ATTATGTATTATCAATTTATTGTTATATTATTATTTTATTATTAAAAAGAATATAAATAA
 31464  TTTACTAAATTAAATAAATATCCTAAGTATAATATAATATTATCTATTTAAGACTATTAA
 31524  TAATAATTATATAGTTTTATAATAAATAATTATTCTTTAAAATATATTAATAGAATAAGG
 31584  TATATCTTCAATAATAATCTAATATGTATTTATAAGTAATATGTATAATAATAATATTAT
 31644  TAATATTTAATTAATAATATAAATTTCATTAAATAAGTTATTTAATAATATAATTAATGA
 31704  TTTCTCTGAAAAGAGTGTATATATATATTATATATAAACTATGATACGTTTATAAAACAA
 31764  TATATATATATATATAAATATTTATTATACTATTACTTTATGTTTATCATAAAGATATAA
 31824  AAAAAATAGTTTAAAGTTATAACTATAATATTATATTATATTATAATATTAATAAAATTA
 31884  ATATATAAATAAAAAA
;     G-cox1 ==> start ;; mfannot: alternative ATG start pos 31888
;     G-cox1-E1 ==> start
 31900  ATAAAAATGGTACAAAGATGATTATATTCAACAAATGCAAAAGATATTGCAGTATTATAT
 31960  TTTATGTTAGCTATTTTTAGTGGTATGGCAGGAACAGCAATGTCTTTAATCATTAGATTA
 32020  GAATTAGCTGCACCTGGTTCACAATACTTACAAGGAAATGCTCAATTATTCAATGTTTTA
 32080  GTAGTAGGCCACGCTGTATTAATAATTTTCTTCTTAGTAATGCCTAGTTTAATTGGTGGG
 32140  TTTGGTAATTATTTATTACCATTAATGATTGGTGCTACTGATACAGCATTCCCAAGAATT
 32200  AATAATATTGCATTTTGAGTATTACCTATGGGATTAGTATGTTTAGTTACATCTACTTTA
 32260  GTAGAATCAGGTGCTGGTACAGGATGAACTGT
;     G-cox1-E1 ==> end
;     G-cox1-I1 ==> start /group=IB(3') (1.50e-07)
 32292  aaataaaaaggatatgcagtttttaaatatcatttaatgcataaaataccttatatattg
 32352  ataataaacccgcgggacgaacccagcttagctgggttcgtcccgcgggggatatataat
 32412  tattaaaatacttaatatatattatatattaacaaatatatattagttaaaaagtttaat
 32472  aatataggttaatatgccaatattttaattaataaaatatttcagagactaaacatgata
 32532  taatatattaataatgattatatcattaacatttatatattataatataaagtatatata
 32592  taataaataagaataaaaattaaatatcatatatataatttatagttggataaaatataa
 32652  atgtattattaatatattaaagacatagtccgaacaatatagtaatatattgagatatag
 32712  ataaataatatttatattaacaaataactaattataaaatattattataattattattaa
 32772  atag
;     G-cox1-I1 ==> end
;     G-cox1-E2 ==> start
 32776  ATATCCACCATTATCATCTATTCAAGCACATTCAGGACCAAGTGTAGATTTAGCAATTTT
 32836  TGCTTTACATTTAACATCAATTTCATCATTATTAGGTGCTATTAATTTCATTGTAACAAC
 32896  ATTAAATATGAGAACAAATGGTATGACAATGCATAAATTACCATTATTTGTATGATCAAT
 32956  TTTCATTACAGCGTTCTTATTATTATTATCATTACCTGTATTATCTGCTGGTATTACAAT
 33016  GTTATTATTAGATAGAAACTTCAATACTTCATTCTTCGAAGTTGCAGGAGGTGGTGACCC
 33076  CATCTTATATGAGCACTTATT
;     G-cox1-E2 ==> end
;     G-cox1-I2 ==> start /group=ID (1.11e-28)
 33097  t
;     G-cox1-I2-orf416 ==> start /first_aa=F /note=LAGLIDADG ;; evalue:6.3e-44
 33098  ttcccagtctataattataatactttaaaaatcataattataagtttattaataataaat
 33158  attttaactattaatattgtctttaatccatttataataaaaactattttatcaatatat
 33218  aataatactgataaaactattaaattaataaataaatataaattaaatttatatatgttt
 33278  tttatagataatattaaatactttaatagattattcttttttaataatattaaaagatta
 33338  tataataaaaaaatagaattagaagataaattaacaattaataaagaatccttagatata
 33398  gatactcttaaaacattattagatttaactaataaagatattagtaaatataattgagaa
 33458  tgagataaagataattttaattttgataaattttataaagaatttaaaaagattaaacca
 33518  aataataaattaccaactaaagaatttttagaatgatttattggtttttttgaagctgat
 33578  ggttgtttacttattcctaaaaataaacaattatatgctattattctttctaatagtaaa
 33638  gatttaaatctattaaattatattaaagataatataacttttggtaatgtactatatcat
 33698  tctagaaaattaaatacttatagatgagtagtatatagtgaaaaagatattatattatta
 33758  attcacttatttaatggtaatctagtattacctgtaagatatgttaaattaaatatattt
 33818  atttcaactataaatttaaaattaataaataataataaacttattattaatttaattaat
 33878  aaatgtaaaattcctctattaaatgatgcttgattatcaggttttactgatggtgaaggt
 33938  tgtttttatgcaggtaaaacacaatctttttatcgtcttagttatattattactcaaaaa
 33998  tatttagctaataaaatcgtttttgatataattttattattattacaaaatatacttaat
 34058  actaaatcaggtggtgttaataaccattctaaaaataatgtttatattatacgtataagc
 34118  agtttagaagcttgttctaaattaagattatattttaataaatatcctttaagaagttat
 34178  aaattattagtttataaagattgattaaaatttattgatatagctataaatgaatcttta
 34238  actaaagaagatagaaagattaatttaatagtccggcccgcccccggaggggcggacgcc
 34298  gcaggagaaatattaaaagttattagaaataaaaaattaaataattcataa
;     G-cox1-I2-orf416 ==> end
 34349  ataaattatgatgagaaataaaagatataattaaatgtaaatttatatataaatattgat
 34409  tatttatataatattttcatatatattattttatatataaagtatgttatatcttagttt
 34469  ttatatattataattatatatatacttatttatatatataacatataaattactaattaa
 34529  tataatttattgataaaattatcttattattaataatattaattattataataataagtt
 34589  tatattaataaaatataaagatatataaaggcaacactgatagtacggttaataatcttc
 34649  ttaggatcaagaccgtcgattaattaagtgatcgctacagactgctttatcggtggtttt
 34709  tataatatatattattataaagattaatgtacagtcgatacactcaatatatattaatta
 34769  atatattggttattataaattataataagtaaaatatattgtaagtgtaatatttatatt
 34829  ttatatgtgtg
;     G-cox1-I2 ==> end
;     G-cox1-E3 ==> start
 34840  TGGATTCTTTGGGCACCCTGAGGTCTATATCTTAATTATTCCTGGTTTTGGTATTATCTC
 34900  ACATGTTGTATCAACATATTCTAAAAAACCTGTATTTGGTGAAATTTCAATGGTATATGC
 34960  TATGGCTTCTATTGGATTATTAGGATTCTTAGTATGATCACATCATATGTATATTGTAGG
 35020  ATTAGATGCAGATCTAAGAGCTTATTTCACATCGGCTAC
;     G-cox1-E3 ==> end
;     G-cox1-I3 ==> start /group=II(derived) (3.11e-15)
 35059  gtgcgccacttcattattaagatttgcaggtatattaataccttatcaaatattctctta
 35119  tttaattattaaaagttaagttttaattataaattatattatataattataattattatt
 35179  ttatccttaaaggagtaacttttattattattttgatataaaatattaaacttaggtatt
 35239  taaagtaatttaaaactgaaaatagcatgtttaaaaaagaagattatatatatttttata
 35299  taattcacttctgaattaagaattatatggttatatttataataattgtttatttaataa
 35359  atattatgttttatataaattatatttaataattttattataaaataaaatactctatat
 35419  aactttttatattataaaatctggtttaccatttcatggaattagataaatatcaagaga
 35479  tttattatattgtattatattgtattataataagatataaatattaatattaaatatata
 35539  aagataataaagtatacattaattattaataattatttattaaaataaaagtaaatattt
 35599  aagagtagctgtttaaatataaagagaatatatctaatattattatagtaatagaatata
 35659  acctaagtaattatatatcaagtcttaataagaacttgggatttgccttattatggaaat
 35719  aataaggtaaacggaatttccatattacatataataattattattattataattttatta
 35779  tatggaagggaagtagtttaatatttagtagtatatttataaatattaaagggaaagccg
 35839  tatgctatgaaagtagcacgtacggtttgggaaaggattaataactaagctttatatact
 35899  tttaaaaataaaataaaataaaataaaataaaataaagagggttattcttctatttcac
;     G-cox1-I3 ==> end
;     G-cox1-E4 ==> start
 35958  AATGATTATTGCTATTCCTACAGGAATTAAAATTTTCTCAT
;     G-cox1-E4 ==> end
;     G-cox1-I4 ==> start /group=IB (5.25e-31)
 35999  gattaaacaacatctcctttagcaagagatatacaaatgatcaacaattgtatataaaaa
 36059  tattataaaatatatattataaaattatattatataaataattataaaataataacccgc
 36119  gggcacgaacccagcttagctgggttcgtcccgcggggaatatataatgaaataaataat
 36179  atgaatatttattatatataattaaagaggtaaactcgagggaactcttatattaagaaa
 36239  tattaaagaattaatataagattatcgtcgaactaagtcatatataggaaacttatatgt
 36299  aaaagcgtagagattagagacctctgattatctaagtaaataataattatttatatgata
 36359  atataaagattaatcctatagtgtcagtgatgatttgaataataaatattaatttattta
 36419  ttaaacaatattaatataatattatattaataactttaacttaactagctatattaaata
 36479  tatatatttaataattatctgtgacgataaaaggttaag
;     G-cox1-I4 ==> end
;     G-cox1-E5 ==> start
 36518  ATAGGGCGACAATCTATGGTGGTTCAATTAGATTAGCACTACCAATGTTATATGCTATTG
 36578  CATTCTTATTCTTATTCACTATGGGTGGTTTAACTGGTGTAGCTTTAGCTAACGCCTCAT
 36638  TAGATGTAGCATTCCACGAT
;     G-cox1-E5 ==> end
;     G-cox1-I5 ==> start /group=I(derived) (3.83e-09)
 36658  ataaataaaaataaatttatttattaaaataagtgtcgtgtttaaaattcacaaaaataa
 36718  taaataataataacattattaaatattattggttataatattaattaaataatattaata
 36778  taatagctaacggggaaactcttatatatatatttatatataaagtaagacaatcccgtg
 36838  ataactttaatatattcataattataactattaaatatatagatatataatacaatgtta
 36898  tattaaagtattgtagagactaaacgtgaatgattttaatatattatattatattaaaat
 36958  taagagatagtccaatcttatatgtaaatataagttaataaaaataattatattattttg
 37018  acttattatatatttttatatataactctaaattatcatattatatttaatctattatta
 37078  ttaatagataatctttataaaaaaacatatgaatcaattataaatgaatatacaaatgta
 37138  atagataaatattttattaatattgataaagataaaattaataaattaaaattcttagat
 37198  aattatactgaagatgaaaaaggttattatttatccggattattcgaaggagatggtaat
 37258  atctatacaagatgttttactattatcttttctttagaagatgttattttagctgattat
 37318  ttatgtctttattttaaaattggacatattacagctagatataataataaaaaagaatta
 37378  acagctgttgaatgaaatattataaaaagaaaagaccaagaagtttttataaactatatt
 37438  aatggtaaattattaactt
;     G-cox1-I5-orf203 ==> start /note=LAGLIDADG ;; evalue:2.3e-15
 37457  ataaaagatataatacccgcggtcacaaacccagctaagctgggtttgtgccgcggggga
 37517  tattatcaatataattttaataatctattaaatattatattaaaacaacctaaagaattt
 37577  gatgtactattaaatccttgattaacaggttttaatgatgctgatggttatttttatctt
 37637  ggttttcaatattataaacttagtcaatgattaaaatttcatttagaattatcacaaaaa
 37697  gataaatatattttagagattattttaaaatattttaaacttggtagtattattaaaaaa
 37757  gattttaaatcaggagctactgcttatatttataaagctcaatcttctaaagctataaaa
 37817  ccttttattgaatattttaataaatatcaacctttaagtcttagaagatataaacaatat
 37877  ttattattaaatattgcttacttattaaaatctataaaattacatagatttattaattct
 37937  cttataatattaaaagaattaatattattacaaagtgttaaaaatatgtctttaattata
 37997  aagaataaattaaatgataaagttaaagttattatcaataaatatcaaatattaaaaaat
 38057  ataaaaaaataa
;     G-cox1-I5-orf203 ==> end
 38069  tattaatatattacttttg
;     G-cox1-I5 ==> end
;     G-cox1-E6 ==> start
 38088  ACTTATTACGTAGTGGGTCATTTTC
;     G-cox1-E6 ==> end
;     G-cox1-I6 ==> start /group=II (2.99e-15)
 38113  gtgagaattgtcaagtaactaataataatatttaacattatatgaatttataatgtataa
 38173  attatatttttatcaatataagtctatctacaaatgtattaaaatggtaacataaatatg
 38233  ttaaactgtagtgacaaaagtagccatattcttgacagtttatatattatttataaaatt
 38293  aatatattaaaagatgaaggagctttgactgatttaatatgctcaacgaaagtaaatcaa
 38353  atgttttaaaattacttaaccacttattgaaaatctgtctgataattcaataattatttt
 38413  aatataaatttatattattaaaataataatgattgatgttatgtgttggaaattagcata
 38473  cgataaatcatataatcattagtaatatagtttgagagctaagttaaatatttacgtatt
 38533  attagttaaacaatgtaagccctataaattgttattatatttaataataataccattatt
 38593  ataaaatatatatatagaatatatatatataaaatcttggattaagaaatataatatttt
 38653  ttatagaaattttcttatatatttagagggtaaaagattatataaaaagctaatgacata
 38713  ttgtaatgatatgtataagaattattattctaagatgaaaatctgctaacttatattaaa
 38773  ggtgatatgcctatttttattattattaatattaataggaggtttatattatataaactg
 38833  ataaatatttaaatatatttttatattatatattaaatattgaatagatattgcgtgagc
 38893  cgtatgctatgaaagtcgcatgtacggttcttaccgggggaaaacttgtaaaggtctacc
 38953  tatcgggat
;     G-cox1-I6 ==> end
;     G-cox1-E7 ==> start
 38962  ATTATGTATTATCAATGGGTGCTATTTTCTCATTATTTGCAGGATACTATTATTGAAGTC
 39022  CTCAAATTTTAGGTTTAAATTATAACGAAAAATTAGCTCAAATTCAATTCTGATTAATTT
 39082  TCATTGGGGCTAATGTTATCTTCTTCCCTATGCATTTCTTAGGTATTAATGGTATGCCAA
 39142  GAAGAATTCCAGATTACCCTGATGCTTTCGCTGGTTGAAATTATGTAGCTTCTATTGGTT
 39202  CATTTATTGCACTTATCTCATTATTCTTATTCATCTATATTTTATATGATCAATTAGTTA
 39262  ATGGTTTAAATAATAAAGTTACTAATAAATCAGTTGTTTACTCTAAAGCACCTGACTTTG
 39322  TTGAATCTAATATGATCTTCAATTTAAATACAGTTAAATCTTCATCTATTGAATTCTTAT
 39382  TAACTTCTCCACCAGCTGTACATTCATTCAATACACCAGCTGTACAATCTTAA
;     G-cox1-E7 ==> end
;     G-cox1 ==> end
 39435  TCTTATATTATTTTATCTTAATATAATTTTAATTATTATTATAATAATATTCTTATTAAA
 39495  TTACATATATATATATTTATTTATTTATTTATATATATATACTTTTTTTACATATAATTA
 39555  TTAATAATATAGATATAAATTTTTATATTTATATTATGTCAGTTATTTATAATAATCTTA
 39615  ATCTATTTATTATATTTAGTTACTACTAAAAGAAATTATTTATATTTTTATGACTATATC
 39675  TAACCTATATATTAATATATATTGATAATTTATTATGACTATATCAAACTTATATATTAT
 39735  ATTGATAATATATTATACATTATATTATATTATTTATTTTATATACCTTTTTATATTAAA
 39795  TTTTTAATAAATAAAGAGAGAATATATATTTATTAATAATTATAATTTTTATTATTTATT
 39855  ATTATTATTATGTTATATTTATATATACATATTAAGATATTTATATAGTTTTATATATTT
 39915  ATATATTTATATAATTTTATATTATATATTAAGGTATTTATATAGTTTTATATTTATATT
 39975  TATATATTTTATTAATATATTTTATTAATATATTTATAAACACGGTAGGGGCCCCATTAT
 40035  ATTTTATATAACTTTAGTATTTAAAGGGGCCCAGATATAGCTTATTCTTATTCTTATTAC
 40095  TTTAATATTTTGTTATTTTTATATTATTAATATATATAACATTTATTCTTAATAAGAAAT
 40155  ATTAATCTTTTTAATCAAGGAGTAATAATATAAATAATTTATATAATTTAATAAATGTTG
 40215  TTATTATCTTATCTTTATTAAAATATAAAT
;     G-atp8 ==> start ;; mfannot: alternative ATG start pos 40239
 40245  ATGCCACAATTAGTTCCATTTTATTTTATGAATCAATTAACTTTTGGTTTCTTATTAATA
 40305  ATTCTATTATTAATTTTATTCTCACAATTCTTTTTACCTATGATCTTAAGATTATACGTA
 40365  TCTAGATTATTTATTTCTAAATTATAA
;     G-atp8 ==> end
 40392  TTTATAATATATCCACTATAATATAAAGAAATAGTTATAATAAGAAATACACATATATTA
 40452  TATAATATATGAAAATATACAATATATTATTATTATTATCCTTTTTAAAGATTTAATAAT
 40512  TAATATACCCCGCGGTCACAAACCCAGCTAAGCTGGGTTTGTGCCAATTGCGGGGATTAT
 40572  ATAAATATCACAATTATTAATAAATTAATTATATATAATTAATTTATTAATATATAAAGA
 40632  AGTGATAAAGCTAATAGTTATTTATATGAATTTATAAATAAATATTACAATACAAATATT
 40692  ATATATATCATTATATATATATATATATAATAATTAATTTTTATTAATATATTTCATAAG
 40752  AATTATATTAAATAGTTAATTATTTTTAAGTTATAGTTATTTTATTAAAATTT
;     G-atp6 ==> start ;; mfannot: alternative ATG start pos 40784
 40805  ATGTTTAATTTATTAAATACATATATTACATCACCATTAGATCAATTTGAGATTAGACTA
 40865  TTATTAGGTTTACAATCATCATTTATTGATTTAAGTTGTTTAAATTTAACAACATTTTCA
 40925  TTATATACTATTATTGTATTATTAGTTATTTTATGTTTATATCTATTAACTACTAATAAT
 40985  AATAAAATTATTGGTTCTAGATGATTAATTTCACAAGAAGCTATTTATGATACTATTATA
 41045  AATATGGTTAAAGGACAAATTGGAGGTAAAAATTGAGGATTATATTTCCCTATGATTTTT
 41105  ACTTTCTTTATGTTTATTTTTGTAGCTAATTTAATTAGTATGATTCCTTATTCATTTGCA
 41165  TTATCAGCTCATTTAGTATTTATTATTTCTTTAAGTATTATTATTTGATTAGGTAATACT
 41225  ATTTTAGGTTTATATAAACATGGATGACTATTCTTCTCATTATTTGTTCCTACTGGTACA
 41285  CCTTTACCATTAGTTCCTTTATTAGTTATTATTGAAACTTTATCTTATATCGCTAGATCT
 41345  ATCTCTTTAGGTTTAAGATTAGGTTCTAATATCTTAGCTGGTCATTTATTAATGATTATC
 41405  TTAGCTGGTTTACTATTTAATTTTATGTTAATTAACTTATTTACTTTAGTATTCGGTTTT
 41465  GTACCTTTAGCTATAATCTTAGCTATTATGATCTTAGAATTCGCTATTGGGATTATTCAA
 41525  AGTTATGTTTGATGTATCTTAACTGCTTCTTATTTAAAAGATGCCGTATATTTACACTAA
;     G-atp6 ==> end
 41585  TTTATACTTATAATAGTATATAATACTTTAATAATATTCTTATAAACTTTATATTATATT
 41645  ATATTATAATATTATAGATATAATTCATATAGATTTTATATATTATTTATGATATTTATT
 41705  TATCATATTATTTTTATTATATATTTTATATATTATTTATGATATTTATTTATCATATTA
 41765  TTTTTATTTAGATTTCATATATTTTATATAATTTATTATTTATAATTTATAATTTATAAT
 41825  TTACTTACGGGAGGGGTCCCCATTAGTATTTACCAATAATTTTTATTTAAGGGACCCAAA
 41885  TATCTACTTGTTCTTATTTAGAATATTATTTATTTAGTTACCTAGATAAAATAACATTAA
 41945  CATAAATATATACATTAATATTAATATAAATTACTTATTTATATTAATTATTATATAATT
 42005  TAAAACATATTATTATTATTATTATATTTTAGAACTAATATAAATACAATATTTTTAAGT
 42065  AAAAGATATTTATTATATTATTTTATTTATTAATACCTACTAGAAGTATTAATATTAACA
 42125  TTTATATAATATATATTATTCCTTATTTTAAGTTATTATATATTTATATATATATATATA
 42185  TAATATTTTATTATTTATAATTCATATATTATTATATTATACATTTAATATATAAAGTAA
 42245  TCATTATTAAAGAGTATTCTTATCCAGATTATTTATTATTCTTATTTTTAAGATATAATA
 42305  AAATTATAACTGTTATTTATATTAATATTGTATATATAAAAAAGTATATTTAATTTAAGG
 42365  GGTATTATTTATTATTTTTATTAATATTATTGGATGTTATAATTAACATTAATATTAATA
 42425  TTTATATAAGATACTTATTAATATAAAATATAAACATATTATTATTATATTATATTTATG
 42485  TAATATAATAATTATTAAAAAGAATTTATCATACTTATTTAAAAATATTATATATAAACT
 42545  TATTAAATAGTATTATTCATTTTATAAATAAATATTTATTTAGATATATTAAATTATTCA
 42605  TATAAATTAAAATTAATATAAATTAAAGAGATTTAAATATATTTAGATTTTATATATATC
 42665  TCTATTTTAGATATATCATATTATTTTATATATTATTCTTAATACCCTTAAAGTATTTAT
 42725  TATATATTTATTATTGTATCTCCTATTTATAATTAATATAGATTAAATCAAACTCTAGAA
 42785  TATATTATATTATTTTTATTTAGTCTATATTTATATATAATAAATTCATAAATTATCTTT
 42845  AATAATTATTACTAAAAGAGTCATATTAATATATAATTTCTTATTTATAATTATTTATAT
 42905  ATAATCTTATTAAAACTTTTAATGATAAACTATTATATTATATTTTATTACTGATAATTC
 42965  ATATATTATTATCTTAGATATTAAGTCTTAGAAGTAATATATAAAATTATATCTCTTAAA
 43025  AAGTATTATTATTTATTTATATTATATTATTTTATTATTTTAAAGATAGAATAAATTTAT
 43085  AACTCTTTTTTAACTACCCTTTTTTTATATAAATATATATAAAAAAGTATCATATATTAT
 43145  ATTTAATTTAAAATATAAATATTATTATTATATATTGAAATATATATATAAAGTATAATA
 43205  GAAAGGAGCCCCGATAGAAGAAGTATTATTATATTAATTATTTAATATATACTTATGATT
 43265  AATATTATTATTATATATACTTAATATACTTTTAAAAGTATTATTATATATTATTATGAT
 43325  ATATATAAGATTATATTATTAGATATTATATAGAAGGGTTTAATATATAAGTCTGGTAAT
 43385  TTATATAAAAGTATTATTCCTATAACATATTATTAAATAAAATTATTTATTAGGAGTTAT
 43445  AAACTAATATTTTAGTATATTTATAAGAATCATTAATCTTATAAAATTAACTCTTACAAT
 43505  ATAAATTATTAATTAAAGAATTAATTGTTTAATATTTTTATAATAGATAGATATATATAT
 43565  AATAATTAAATTAAAATTAAAATGATATTTATGATTATATAAGAATTATTAATATTGATT
 43625  ATTTTTTATATTATTAATTATATTTTTTATTAGAATTGATAATATTATATATTTTTAGAT
 43685  TTTAAATATATAAGTAATAAATATTTATGGGGGGAGGGGGCGGGTGATTAGAAACTAGAA
 43745  TAATAATATAATAAAGTACCATCAATGAATTAATTGAAATAAAATAACTAATAATTACTA
 43805  TAATAATAAAACAAATTAAATAATAGAATTAAAGGTATAAACAATAAAATAAATTGAATA
 43865  AGTATAATATAAATAATAAAATGAATAAAAAAGATAAATGAAAACGAAATAATATCCGGG
 43925  TCCCTGTTAAAATTATTATTGAAAATAATAATGGGGACCCCCCCAAAAGAAGAAATAAAT
 43985  GATTTAAAATATTAATAATTAAATAAAAATATAAAAATAGAACTTAAAAGATATAAAATT
 44045  TATAAATATATTATATAATTAATATAAAAGTTAAAAAAAAAGAATAATAAAATAAAGATA
 44105  TTTAAAAGTATTATATATATATTAACTATAGATAAGTGTTATATATAATTAATATTAAAT
 44165  TTAAAATAATAATAAGTATTAATTAATATATGTATATTAATAAAAGATAAAGATATAAAT
 44225  AAGAATATAATTGTTATTAACTACATTGTTTCGTACCGTCCAATTGGACGGTACGAAACA
 44285  ATTATTAGGTATATAATTTGTATCATATTAAATATTATATTCATAATTAATAAATAAATT
 44345  AGTTTAATAAAACTATACTTTAAATATATAAAATATTACACCTATAATATATTAATAAAA
 44405  ATATATAAAAATAAGATTGTTTTAAATTATATATATTAAATATATATAAATATTATAAAA
 44465  AAAGTCATATTATTATTATTACTATTATATCTCTTTCTTTAGCCCCGGGGCCGGGGGGCC
 44525  CGGGACCCCGCGAGGAGTATATTCTTTCTTTATTCTATTCTATTATATCATATTAATAAA
 44585  TTAATTTATATTATATTACTAATTGACTATTATTGTATTAAGAATAAAATATTATAATTA
 44645  TATAATTTAAGATGTGTATATTTTAGGTAGAATTATATGAAGTATATGTGTAGGGGAGAG
 44705  GTGTTATAAATATATTTAATAAGGGATATAACACCACCATCTCCCCAAGGGGAGAGGATG
 44765  TATGAATTGAACAATGTATAATTAATATATATATTAAATAATATATATAAATATAAATAA
 44825  TATAATAAATTATATAATCTATATACTATATAAAGAATAAATATAAAATGAATAAAATAA
 44885  TAAATAAGAACAAGGGGATATTCGGGTCCCTTTAATAATTATTATTGGTAAATAATAATG
 44945  GGGACCCCTCCCTAAAGAAACTATTAATTATATAAAAATATTAATAATTAATTAATATAA
 45005  AACTTAATTAATATATGATATGATATTATATTATATAATAATAAATATAAAGAATAATAA
 45065  AATAATAATAATCAAATAAAGTATTGAAAGTGTTTTATATATATATAAATGTATATATAT
 45125  ATGTATATATTAAACTTATAAGAATATTAGATTTAATGTTCTATCTTATGTTATATTATA
 45185  TTATATCTTCTATATTATGTTATATTATATTATATTATAAAAAGTATATAAAATAATAAT
 45245  AAACCCGCAATTGGGAATATATAATTAATAATTAATATAATAATAATCTTTTATTAAGTC
 45305  TAGTCTTAAAATAAATAAATAATAAAGAAATAATAAGTATTTATTAATAAAATACATAAT
 45365  AATAACTCCTAGCGGGGTCCCGGGCCCGGGGGGCCCGGGGCTAAATATTAATAATCATAT
 45425  AATAAGTATAGTATTCTAATAAATAATTAAGTAATATAATAGTCGGGCCCGCCCCCTATT
 45485  TATATATAATAAATTATAAATTATCATAAATAATAATTTACTTAATGGGGGGGGCCGGAC
 45545  GCCGGAGGAGTATTATAATATCTTATATAAATCTATTAATAATGTATATAAAATGTATTA
 45605  TTTATATAAAGTGTATAATAAGAATATAATAAATAAGAATAAAATTATAGTTAATATATG
 45665  TTACATCGTCTCGTACCGTCCAATTGGACGGTACGATACGATTATTATTAATTGAATAAA
 45725  ATTAAATTAAATTAAATATTATATAAAAGATAAAATATATTAATATTCATATAAAAAATA
 45785  AAATATAAAATATATAAATATTCATATAAAAATATAATATAAAATCTTAATATAATTATA
 45845  ACCTAATAAAATTAATTACATTGTATTATTAAATTTACTTAATAATATTTAACCTTATAA
 45905  ATTTATTAAAAGTTATAAAATAATTATTAAAACTTATAATTAAGAATATACACAATTATA
 45965  TAATATATATATTAATATATAATTAGTTATAAATATAAAAATAAATAAAATGATTAATAA
 46025  ATAAGAGTTTAGTATATATATATATAAATAAGAATATAATATTTATTATAATGAATAAAT
 46085  AATGTATAATATATATATATAAGAACAAGTAGATATTCGGGTCCCTGACAATAAGTAATG
 46145  ATTATCAATAATAATGGGGACCCCACCCGTAAAGAAACTATTAATTATATAAAAATATAT
 46205  TAATTAATTAATTAATTCATAAAAATTAATACTAATAATAAACTATTATATAAATAAATA
 46265  TTAATAATAAACTTCAATATAAATAAATATTAATAATAAACTCCTCCGGCGTCGGCCCCC
 46325  CCCCGGGGGGGGGGCCGACTATTATCTAAATATAATGTATATAATATTAATAAATATTAT
 46385  AAAATAAAGTCTAACTCATAAAAATAATAATAAACCCGCGGGACGAACCCTGCTAATAAT
 46445  AGCTGGGTTCGTGCCCGCGGGGGATATATAATTAATCTATAAATATATAAATAAAATAAT
 46505  AATAAAATATATATATATAGATATATATAGATAAGAATATAATATCTATTATAATACTCC
 46565  TTTAGGACTCCTTAATATAATAAAAATATGTATAAATATATAATATTAATTAATAAAAAT
 46625  AAATATTAATAATAAATTCTTTATTAAATAATAAATATAAAAAAAGTAAATAAATATATG
 46685  TATAAAAGATTATATAAATAATACAAGAAATATATAGATATAAAATATAAGTTTCCTATG
 46745  GGGCTATAATTAATAATAAACCCGCAATTGGGACGAACCCAGCTAATAATAGCTGGGTTC
 46805  GTCCCGCGGGGTATATATATATAAATATTAAAAATATTAATAATTATCAATAAAAAGTCA
 46865  TATATATTTAATATATAATTATAATAATAATAAAAGAATATATAAATATATATTAATAAA
 46925  TAATAAAAGATAATATAATAATACCCCTAATAGAGTTAAAGATATAATATCTATAATAAT
 46985  AATATATAATAGTCGGGTCCGCCCCGCGGGCCGGACGCCAGAGGAGAGATAATAAAAATA
 47045  AGAATGTATAATATATATAATAATAATGTATAATAAATATAATAATAATAAGAATATATA
 47105  ATAGATATAGTAAGAATAAGAGGGTATTCGGGTCCCTGACAATAAATAATGATTATAAAT
 47165  AATAATAGGGACCCCCACCTAAATATAAATATTAAATATTAAGAATATTATATATAAATA
 47225  ATTAAAATCATCATACTCCTTTCGGGGTCCCGGGGCCGTCGGCCCCGGGGCTAATTATAT
 47285  ATAATATAAAATAAATAAATATATATATTATATATATAAATAGTCAATAGTTATTACTTA
 47345  ATCTATTATAAAGAATTATATAATAATAATGGTTAAATAAATATTATAGAAATATAAGGA
 47405  TAATAAATATATACATACATCCCGTGTGACAAACCCAGCTACTATTAGCTGGGTTTGTCA
 47465  CACATACCTAGATTATATATATAAATATTAAAAAGTTATTAATATATTATAAAGTTATTA
 47525  ATATATTATAAAAGATATTATATAAAAATACTCCTTATCTATATTATACTAAAATTATAT
 47585  AAAAAAATAATGATTAAATATTATTAATATTATACAAGAATTATATTTATAAAAAATATA
 47645  ACATTATTAATTATAATAAATTATATAATATAAATTATAAAGAATTATTATATACTTTAA
 47705  ATAAACTAAATTAAATTAAATTAAACTTTACTTATGAATAAAATATATATTAAATAGTCC
 47765  GCCGTAGGAGGAGAGTTTGATTAGATATTATTTTATAAAAGATATTAAATAAAAATTATC
 47825  AAATAAATTGTTATTGATGATTATTATGAATTATTATATATTAATAGTCTGGTCGGAGGA
 47885  TTATTAAAGAAAATAAAGTATTAAAGAATTAAGAATTATATATATAAATAATATAAGAAT
 47945  ATCTTAATAGATACTTCTTTCAATTAAATTAAATTAAATTAAATTAAATTATGAATAAGA
 48005  TACATATCTATATTCTATAAAATAATAAATATAATATTTCAATTCTGAACAATGTCCATT
 48065  ATAATACTATATAATATTATTAATATAATATTTAAATTATGAATAATATGCATTATTATC
 48125  TTTTTTAATATTGTAAATATAATTAATATATTTAATATTCTAGATTATCGGAAAAGAATA
 48185  GGTTTATATAATAAATATTATAAAATAGATATATATAATAAATATATAGAGTAGGTATGT
 48245  ATAAGTAATATATAGTAATCATATATAAATCTTATACACATTTATATATAAAGTATATAT
 48305  TAATATTTTTATTTATTAATTTTAATAAAAATATTAATAATAGTGTATTATATATAGTAT
 48365  AATAATAATATAAATATATTCATATAAAATATAAAATTATATGTAAAAAGTATATAATAT
 48425  AATAAATATTATATATATATTATAATAATAATAAATTAAATATTTTAATAAATAAAATT
;     G-atp9 ==> start
 48484  ATGCAATTAGTATTAGCAGCTAAATATATTGGAGCAGGTATCTCAACAATTGGTTTATTA
 48544  GGAGCAGGTATTGGTATTGCTATCGTATTCGCAGCTTTAATTAATGGTGTTTCAAGAAAC
 48604  CCTTCTATTAAAGATCTAGTATTCCCTATGGCTATTTTAGGTTTCGCATTATCAGAAGCT
 48664  ACAGGTTTATTCTGTTTAATGGTTTCATTCTTATTATTATTCGGTGTTTAA
;     G-atp9 ==> end
 48715  TATATAATAAAAAATATATTAAATATTAAAATATAAAATATAAATAAAATACATACATAT
 48775  ATAATTATTAATTAATATTAATTAATAATTATTAATAATATTCTTCTACCCCTTCGGCGT
 48835  CCGGCCCCCCCTAGACGGGCGACCAGACTATTAATTTATTAATATATTAATTATATAAAA
 48895  TACTTCTTAATAATCTTTTTATTGATAAGATATAAAATATAAAATATACCCCGCGGCACA
 48955  AACCCAGCTTAGCTGGGTTTGTGACCGCGGGGATAATATAAAAGTATAAAATATAAATAT
 49015  CTTATTTTCTTCTATTTAATAGCTATTATAATAGCTATTAATATACAAATATTAAATTAC
 49075  TTTTTATTTGTAATCTTAAATTATATTTAAAAGTATATGATATATTACTTAATAATATAT
 49135  AGATATAGATATATATATGTTTTATTATAAAATATATAATAATAATATTTAATAACGTAT
 49195  TGGATCCAAATATAATCTAAATATGTTATATTTATATTCTATCAGGAAGGGACCCAATAC
 49255  TAATAATATATAAAATATAATATATACTAATAATATATAAAATATAATATATACTAATAA
 49315  TATATAAAATATAATATATACATAAATAAAGAATAATATAATATATTAATAAATAATGAT
 49375  ATATACATAAATAATCTTATATACATAAAGAATAATATTTATAATAATATATACAGCAAT
 49435  AATAATATAAATTAATAATAATAATATATATATAATAATATATATTGATTACTCTTTAAG
 49495  GGCTAATATTAATATAATATGATAAATATATTATATTAATATAAATAATGAATTAATTCT
 49555  TATATAATAAAAGTCTGTATAAATATATATTAATAATATATTAATTAAAAGTCTAACTCA
 49615  TTCATATTATATATAATAAATAATAATAATAATAAATAATAATATAAATAACCATATATT
 49675  AATGTTTAGTCTCTCCGGATTATTAAATATTAATATAAATACTTCTGAAGGATTAATAAA
 49735  ATATATATTAAATATAAAATATATATATAATAAATATCTTATAGTAATTTATTGTAAATG
 49795  ATAATATAATAAATAAAGAGTTTAGTTAATTATAAATAATAAATAATAATACATATATAA
 49855  TGATTATTTATAAGGTAATTTAAAGTATTAATTATAAAGTATATATATTCCATAAAGTTA
 49915  AATAAAGAATAATATTTTAAATAATAGTCGGGCCCGCCCCCCCGGGGGGGGCCGGACGCC
 49975  GGAGGAGTATTAATAATTATATAAAATAATACTCCAATAATAAATATACCCCGCGGCACA
 50035  AACCCAGCTTAGCTGGGTTTGTGACCGCGGGGATAATATAAATATTTTTATATATATAAA
 50095  ATACTCTTATCTTTATCTATATCTATATCTCCTTCATATATTATCCGATATATATTAATA
 50155  TGAACTAGATTATAAAAATAAATACTTTTAATAGTATTTTTTAATAATTAATATTCTAAA
 50215  ATATTATATAGATTAATTTAGACATCTTATATTTAACTTAGACTATTATAAAATATTATT
 50275  AATACTTATTAATAGATTAATAAAAGTTATAAAATAAATACAATATAATTTTTATTATTT
 50335  TCTTAAATTATAAATATATTAAATAAATAACCCGCGGGACGAACCCAGCTAAGCTGGGTT
 50395  CGTGCCCGCGGGGAATATATAAATGTTTTATAAATAATATAAATATAAATATAATCAATA
 50455  ATATTATAACTCCTTCCGAGGCTATATAAACTTATAATATATATAAATAATATATACTTC
 50515  TACTTTCTAATAATAATCTATAAATATATATAAATATATATATATAAATAAATAAACTAA
 50575  TATAATAACATATAAAATATTATTAAATATAATAATACCTATTAGTAGTATTAATTAATA
 50635  AATATATCCATTATTAATATAATAATCTATAATAAAATAAATATAATATAATATAATACT
 50695  CGGTGGATATATAATGTTATATAATCTTAATAAGAATATATTTATAAAAAGTATTAATAT
 50755  ATAAATATATAATAAATAAATAACCCGCGGGACGAACCCAGCTTAGCTGGGTTCGTGCCC
 50815  GCGGGGGATATATATTTTATTAATTTTTCATAAATATGAATATAAAATATAATAAGATGC
 50875  TATTAGCCCCTGAAGAAGTTATTAAATATTATTAACTTTAAGTATTATATCTAAATAAAA
 50935  TCTAACTATTTTCTATAAATATATTCTAAATATAGAGTAATAATAATTAAAGGAGAAGAA
 50995  TATTATTATAATCTGATTTATAAATATAATATATAAATATATAATATATATATTTTATAT
 51055  AGTATAATAATGGTATCAGGTATTTAATTAGTAGTATTATATATATAATAATATATATAA
 51115  ATATTATTAGGTGTATATATATATTGTATA
;     G-rps3 <== end
 51145  TTAGATAAAGTTTAATTTAACTTTAATATTATATTTCCCATTTTTATTAATATTAGAATT
 51205  ATTATATAAATTATGATTAGAAGAGATATAATTTAATTTATAATTATTATTAATATTACT
 51265  TCATAAATATTTTTTATTATTAAAAGTACCATTTAATAAAATAAGAGTACTAGTTCTACC
 51325  AATATTATTACTTAATCTACCTTTTAATTTAATAGATCAACCTACTAAATATTTAAATAT
 51385  TAAAATGTCTATAGGAATATTATCAATATTTATATTATTATATAATTTATTTATATTATT
 51445  ATTAATTCCATAAGGTGTAATAATATTATTATATTTAATATTATTAATATTATTTATATT
 51505  ATTAATATAATTTATAGAAATATTATGATCATTTAATTTAGGTATAATATTATTTAATAT
 51565  ACGTTGATAATTTGTTATAATACCATTATTATATTTATCTATATCATTTAAACTAATATA
 51625  TTTACTAAAAATATCACTATTTATATAAATATATGATAATTTAATAGGTTCAATTGTTAC
 51685  TCTTTTATTATAATAATAACTTAAAATATTACTTAAACTATTATTTATATTGTTATTTAT
 51745  AATATTTATTAATTTATTAATTATAGTTATATAATAATTATTATTATTATTTATATCATT
 51805  ATTATTATTATTATTTATATAATAATAGAATTTAATATTTAATTTATTTAAACTATGTTG
 51865  ATTAATAGGTTTACTAATAATAATTTTATTTGTTTTATTATTATTTAATCTTAATGTTAT
 51925  TATTTTATATAATAATTTAGTAATTAATTTATCATTTATAGTATTATTAATCTCTATATT
 51985  TTTATTATAATTATAAATTTGTAGATTTCAAGTATTTATATTATTTAAATGTTGTAATTT
 52045  ATTATTTTTATTATTAATATCTATATTATTATTATTAAATATTGTTTTTATATTATTTAT
 52105  TCTTTTAATATTTATTTCTAATAAAATATTCTTTAATATTAATTTTTTATTATTTAAATT
 52165  ATCTTTATTAATTATTTTTAATAATTTTAATTTCATTAT
;     G-rps3 <== start
 52204  TTATTATTTATATTTTTTATCTATTATATTTATATAATTATTCATTATATATATATAATA
 52264  TGCATCTTTATTATATTATATTCTTATTATAATATATTAGATATTTATTGTAGTTTATAA
 52324  TATATTACCTTTATATATATTAATATGTTTATTTATTTATATATAATATTAAATTATACT
 52384  TATATTTATTATTATAATACTTTATATTAATAATATTTAGATTATTATAATACTTTTTAT
 52444  TCATTATATTAATAATATTAATAATATTTATTATATTATATTATATAGCCCCGGGCCCCC
 52504  CGGGCCCGGGACCCCGCTAGGAGTTATTAAAAGATTAATTAATTAATATTTATTTAACCC
 52564  TGTAAGGTATTATTTATTATTAAGTCAGAATCTAATTTATAATCATATTATATTAAGAGT
 52624  TATTAATTATAATATATTTAATCCTATAAGGAAAATACTATTATATATATAATCTTTATT
 52684  TAATATTTATAATCGTTATATTTATATTAATATTTATATTTATATTAATATTTATAGTCA
 52744  TTATATTTATATTTATATTAATATTTATAGTCGTTATATTTATATCCTAATAAGAAGAAG
 52804  TATTATTATTTACTCCTGTAAGAAATATATATACTTTATATATATTATTTTATATATATA
 52864  TACATAAAGAGATATTAATTATATATTCTTTATAATAAGATAATACTAATTAATTAAGTA
 52924  TATATTATATTATTATATAATTATATTATATTATATAAATTATCTTTATTTTATATGAAT
 52984  TAAATTAAATCTTATATTTTATTTATATTAGTTATGATAATTTATGAATTGATTATATAT
 53044  TAATAAAAGTCGGGCCCGCCCCCCCGGGGGGGGCCGGACGCCGGAGGAGTATATTAAAAA
 53104  GATATTATTGAAAAGATAAGAAAATAATCTTTTATATGAATTAAATTAATTAATTAATAA
 53164  GTATTTAATATTTTATTATTTATAAAAAAAAATGTTAAGTAATTATATTTTATATATTTA
 53224  TATATAATAATAATCTTAGAAGAAATAATATAGATATATATTTATTATTAGTCTATACAT
 53284  ATTAATATAATCTTATATTATATTATATTTTATCATATTATATATATTCCCCGCGGGCAC
 53344  GAACCCAGCTAAGCTGGGTTCGTCCCGCGGGTTTAATATAATTTTATTTATAATAATTTT
 53404  TATATCATAAAGATAAATAGATTAATAATTTAGATATTTATTTTTATATA
;     G-trnS(uga) <== end
 53454  CGGATGATGTAGGATTTGAACCCACGTAGCCAATAAAGACTAATGATAGC!TCA!AATAT
 53512  CACACTTTAAACCACTCAGTCAACCATCC
;     G-trnS(uga) <== start
 53541  TTATAGTTATTTAATAATTTCCGACCAGACTATTAATATAATTTATTTTATTTAATATTT
 53601  TATTAGCCCCGGGCCCGGGGGGCCCGGGACCCCGCTAGGAGAAATTATATATTTAATTTT
 53661  AATATCAAGAAATTAATTTATTATATATATTATATATATATTTCCTTAATATTTTATATA
 53721  ATCTTAGAAGAAGATAAACTATATTACTTATATGGATATAAAGTCTTACAATATAATTAA
 53781  TTACTTAAATATACTCATTATATTTTATTATAATTTAATTAATTAATTAATTAATTAATC
 53841  TTAAACAAATAGATTATTATTAACTAGTTAATATTAACTTATAAAATAATATTAATAATT
 53901  TCTATACTAAAAATAAGGATATTAATATATATATACATTATTTATAAATTTAATTTATAT
 53961  ATATTTAAATGATATATAGTATTCTAAAGTGTATATTATACCTTTATTATTTTATATTAT
 54021  TTATTTATAAGATTATAAATTATTATTATATTAAAACTTATAATATAACATTAAGATTTA
 54081  TATCTTTAATACTCTTTTCTTTATATATTATATTATATATATTCTATATATTCTATTATT
 54141  ATATATATATTTTATATTATTTATTTATTTTATTTATTAATATTATTATATTTTATATAT
 54201  TTTATTTCTTCCTACGGGGGGGTCCCCATTATTATTTTCAATAATAATTATGTCAGGGAC
 54261  CCGGATATCTTCTTGTTCTTATCTTATTATTTTATTCATTTCTTATCTTTATTTATTCTT
 54321  TATATTAACTTATTATTTATCTTTATAAATCTCCTTTATAGTTTATTTCTTTATTATATA
 54381  TTATATACTTCTTTTTATTCTAATATATACATTTTATATTTATTATTAATTTTCTTTATA
 54441  ATTTATTTATTAGTTATTTATATTCAATTAATTCTATTTACGTTCTTTAATATATTGTTT
 54501  ATTCTTGTTATTAATCACCCGCCCCCTCCCCCTACTACTTATATATTTCAAAATATAAAA
 54561  ATATCAAAAATATATAAATTATTAATCCTTTTAAATTATTATTATTATCTTAATATTAAA
 54621  TTAATAATAATATACTATAAATGGTAATTATAATATTATTTATTAAGATATTAATATATA
 54681  CTTAATAATATTCTAAAATATTATTTTATACTAAATTTATTTAACTCCTTCAGAGCTAAA
 54741  TTAAAAATATATATATATATAATAATTATTAAATCTTTTATTATAAATCTAATAGATATT
 54801  ATATAATTTTATATATAATTGTAAATATAATTTATCCTTTTTATTATTTATTTTAAATAT
 54861  ATTGATAATCTTACTTATTTTTATAATGTATAAGATAATTTTAAATATATTATAATTTTA
 54921  AGAATAATAATGAAGTAATTTATTATATAATATTATACTATACTATACTATACTATAATA
 54981  TACTATATTATTAATCTATACTCCTTCGGCGTCCGCCCCCCGGGGGCGGGCCGGACTATT
 55041  AATGATTTTTATTCTCCTTTATATTAATATTATAAGATTAAATATATATAAATATTAATA
 55101  AATCTTATAATTAATAATTCAATTATATTTATTTTATTAACTATAAGACTTTATATTAAG
 55161  AATAATTTTTATTATTTTATTTTATTCTTATTAAAACATTACAATAATAATATACCTAGT
 55221  TTATAATAATAACTCTTTCAATATTATATATAGCCCCGCTAGGAGCCCCGGGCCCCCCGG
 55281  GCCCGGGACCCCGCTAGGAGTTATAATATTATATATATACTTATTATTAATCTGATATAG
 55341  ATATTAATTAAATATTAACATTTTTATAATTAATACTTCTTTAGGACTCCTTATATTCTT
 55401  TATGTAAACAAGTTATAATCGTCTCGTACCGTCCTATTGGACGGTGCGAGACGATGTTAT
 55461  TAATAGTAATTATACTTACAAACTAAACTAAACTAAACTAAACTCTTTAAAAAATATATA
 55521  CTTATTTATTCATATTTTATAATCTATTATTATTAATTATTATTAACTTATTAAAGAATT
 55581  AAATAATTCTTCTTTATTTATTTTTATTATAATTAATATATATATATATTATGTATATTT
 55641  ATACTATATAGATGATTATATTTAATATAATTTTTATTATTATTAGATGACTTTTATTTA
 55701  ACTCCATTAGGAATATTATTAATATTACCTTTTTCATAATTTATTTATACCTAACTTTTT
 55761  TATAATATTCTCCTCCGGCGTCCGCCCCCCCGGGGGGGGCGGACTATATATGATTAGATA
 55821  AAATTAGATTATATTCTATTCTATTCTCCTATCCTTTATATTAATTAAATATGTATATTT
 55881  TTGTAAATAATACTTTTAATATTCTTTTATGTAAAGCAAGTTATAATCGTCACGTACCGT
 55941  CCAATTGGACGGTACGTGACGATGTAGTAAATAGTAATTATACTTACAAATTAAACTTAA
 56001  CTTAATTTAATTTAACTTAACTTAACTTAACTTAACTATTTTAAAGATATATATTTATCT
 56061  ATATCAAATCAAACTTTTAATATATTTTTATTATAATTTATATTCTTTTTTAGCCCCGCT
 56121  AGGAGTAATAATTAAATACATATAATATATATATGTATATATACTTATAGATTATTTATT
 56181  TGGAATTATATTTTTATATAATTAAGTCTAACATCCTCATATTAATTATCATATATCATA
 56241  TGAAAATAATAATTAGATTACTTTTCTTTATTATTAAAATTTATATTTTCTCCTAATTTA
 56301  TTTATATCTGACTTTTTATATATATTTATTAATTTATAATAAACTTTTATATATATTTAC
 56361  TTATTTCTAATAAACTTTATATATATTTTATATATGATTATATTTTATTAATTTAATATA
 56421  AATATTATTTCATTTTAATATTTAAATTATATTTTTTTTTATAATACTCCTTCGGCGTCC
 56481  GCCCCCCCCGCGGGCCGGACTTTTAATATCTTTCATGTGAGACTCGTAATAATCGTATCG
 56541  TACCGTCCAATTGGACGGTACGAGACGATGTACCTAATAATGATTATAACCTAGTCTTAT
 56601  ATTTATTTATATATAAATTCTATATATATTTAATAATATCTCTTAATCCCCTTTATTATA
 56661  ATTAAATATTTATTATCTATATACTTAGAAACTTATTATTAATCCTTATATAATTATAAT
 56721  TTTCTTTATATTTATCATATATTATTTAATATATTCTTAAACTAATATTAGATTATTTAT
 56781  ATTTATAATATATATTTATATTATATATTCTTTATTTATTTATTAGATTCTTTTGTATTT
 56841  TTATTAATATTTATTATATTTCTTATTTCTTTTTTTTTTATTTATATTAATAATTTAATA
 56901  TTTTAAATTATTTATATATTATTTCAATTCTTTCTTCCTTCGGGGGGGTCCCCATTATTA
 56961  TTTTCAATAATAATTTTAACAGGGACCCGGATACTTTCTTGTTTTAATCTTATTATTTTA
 57021  TTCATTTAGTTTTTATTTTTAAAGTTTATATTTATTCAATTTATTATATTGTTTATCCTT
 57081  TAATTATATTTATTCAATTTATTTTATTATTATAGTACTTATTAGTTATTTTATATCAAT
 57141  TACTTCCATTTACGTTCTTTAATTTATTGTTTAGTTTGGTTTCTAATCACCCGCCCCCTC
 57201  CCCCTATAAATATTTATTACTTATATATTTAAATTACAAAAATATAATAAATATATATCT
 57261  TAAATAAAATATTATTAATTAAATTAATATAATAATAATAATTATTATAAAAATGATAAA
 57321  ATATAATATATTCTTCATATTTATTAATATAATAATATACATTATAAATGAAAAGTTAAT
 57381  ATCTATAATATATATACTTTTTTTATATAATAATATTCTAGTTTATGAATAATATAAATA
 57441  CTTAAAAAATAATAATAATTTTAAAGAAGGGATAATATATTTTTATATTCTAAATTAAGT
 57501  CTGATAAATAAAAAGTAGAATAAAATCTTATTAAGTAAAATAAATAAAGTTTAATAAATA
 57561  AAGTATAGTTTCATTAAGTAAGTATAATTTAATTAAATAAGTATAGTTTAATTAAGTAAG
 57621  TAAAGTTTAGTTAAGTAAGTAAATTAAATAAGTAAGTTTATTAAAGTAATTTATTAAAAT
 57681  AAAGTAAAGTAAAGTAAGTAAAGTTAGGTTAAGTAAGGTAAAGTTAGGTTAAGTTAAGCG
 57741  GGACAAACCCAGCTAATCTTAGCTGGGTTTGTCCCGCATTAGAATATAATATAATTTAAT
 57801  ATAATATAATATACTATTTTTATCAATATAATTCTATATATATATAATAATAAATAAAAT
 57861  ATAATCATATATTATTATGAATATATAAATAAAATACAATAAATATATATTAATTTTATT
 57921  CTCTTTAATATAATATCTTTTAATTTAATAAAATATAGGAATCCGGGAAGGAGTATAATT
 57981  AAGATTCATTCTTATATAACTTTAATAATTATAATAATATAATAAATATAACCTTTTAAT
 58041  AATAATAAATAATAATAATATTTAAATACTCCTATTAAGATAAAATATTTTATATAAATA
 58101  TATCAATGTAAAATATAAATACTATGTTATAATATGTTATAAATAATATATATATAAAAT
 58161  TTAATTAAGTAATTTTATAATTAAGTAATATGAATAAGATAATTAATAATATATATAATA
 58221  AATAATAAATGAATAAGATAATAAATAATAAATGAATAAGATAATAAATAAGAAATGAAT
 58281  AATATCTGGGCCCCTTAAAATATAAGAATTATATACAAATATAATGGGGCCCCTATATAA
 58341  ATATAAATAATATAAATATAAATAATATAAATATAAATATTATCTCAATATAATATAAGA
 58401  TAATATATAAAAATTATATATATATAATAATATAATATAATATAATAATACTCTCTTTAA
 58461  ATAATATATAATAATATTATTAGACTTATACAGACTAATATAATAATAAAAATATATAAT
 58521  AAATCCTAATAATTCTAAATGAATATAATGTTATTTCCCTTTTTATAATAAATAAATATA
 58581  ATTAGAATATATTCCTTCGGCGTCCGGCCCCCCCGGGGGCGGGCCGGACTTATTAATAAT
 58641  AAAATAAAATATGATTAATAAAATAATAATAATAATAATATTATATAAAGATTATAATAA
 58701  TAAATATAATAAATTAAGATAAAATATATAATGTAATACTCCTTTCTTTATATTAATAAA
 58761  TAATGATAAAATAATTTATGTTCCTAGTGGTGTTAAATATAAATAAATAATATAAATAAT
 58821  AATAAGTTAATATTCTTATATAATTAGGACTTTTTTTTTATAATAATATAATTGAGTTAT
 58881  ATAAAATATATATAATAATATGAATAAGGTAATAAATAATAAGTGAATAATATCTGGGCC
 58941  CCTTAAGATATGAATATATATAAAAATATAATGGGGCCCCTATATACATATACATATACA
 59001  AATTATAATATAATATAAATATAATATATATCTTAAAAGATAATATTAATATTCTAGACT
 59061  CCTTCGGCATCCGGCGACCAGACTATATATAATAATATAATTAAATAAATATTAAAATAA
 59121  GATTATTAATCATTAATTAAATACATTTCTTAAAAAGTTAATAAAATAATAATAAATACT
 59181  TATTAGACTTTATATAAAATAATAATAATGTTATATAATTACTCCTAGCGGGGTCCCGGG
 59241  CCCCCCGGGCCCGGGGCTAATAAAATATAACAATAATTTTTAAATAGTATATTATATAAA
 59301  TATATAAAAATATAATATATTAGATCAGATTATATAAATAACAATAATATATACTTCTAT
 59361  CTTACTAAATATTAAATAAACATTATAATATAAAATGTATAATTTCTTTCATTATATGAA
 59421  AATATATATATAATATCATATATATAATAATTTAATTAAATAAAGTTCCGCCCGCTCCGC
 59481  GGGCGGATACCTTAGGAGATTAAAGTAAGGTTATTAATAATTAATTAAATATATTGATAA
 59541  AAATATTTCTATTTAATAATAAATAAATACTTATAAATTATCTTATTTATATAAAAAATA
 59601  ATAATAATGTTATATATATAAATTATAATAATAAAGTCCGGCCCGCCCCCGCGGGGGGGG
 59661  GCGGACGCCGAAGGAGTCTGGTTAAAGTATATTATATAAATATAATAAGTAAAAGTATAT
 59721  AAAATATAATAAGTAAAAATATATAAAATATAATAAGTTAAAGTATAAAAAATATAAAAA
 59781  GTAAAGTATATTATATAATATAGTTACGGGCCTAGGAGGCCCGTATATCTAGAGAAGTGA
 59841  ATATAATTTAGTATTATAATATATTATATTTACCTCAATAAAATAATATCAATAATTAAT
 59901  AATATAATGTAATAAATAATTAAGGATTAAGTAAATAAATATATTTATATGTTAAAGAAG
 59961  TATAGATATAATAATAATATTTTAAAGGTATATTGTTATAAGTAATAAATAATAATAATT
 60021  TTATATAATAATTATAATAATATGTATATATAATATATATATATATATATTTAATATTAT
 60081  ATAATAAGGATAAATAAA
;     G-rns ==> start
 60099  ATAAATAAGAATATGATGTTGGTTCAGATTAAGCGCTAAATAAGGACATGACACATGCGA
 60159  ATCATACGTTTATTATTAATAAGATAATAAATATGTGGTGTAAACGTGAGTAATTTATTC
 60219  GGAATTAATGAACTATAGATTAAGCTAAATACTTAATAATAAAATATATAAAATATATAT
 60279  AATAATATAAAAGAATATTAATAATATTAATATTTATCTATAGTCAAGCCAATAATGGTT
 60339  TAGGTAGTAGGTTTAATAAAAGTGAACCTAGCCAACGATCCATAATCGATAATGAAAGTT
 60399  AGAACGATCACGTTGACTCTGAAATATAGTCAATATCTATATGATACAGCAGTGAGGAAT
 60459  ATTGGACAATGATCGAAAGATTGATCCAGTTACTTATTAGGATGATATATAAATAATTAT
 60519  AAAATTTTATTATAAAGATTATAATAATAATATATATAAATTGATTAAAAATAAAATCCA
 60579  TAAATAATTAAAATAATGATATTAATTACTATATATAATATATATAGATATATAAAGATA
 60639  TAATTAATATAATAATATGTAAAAATAATATTATATTTATATGTTTTATTGTATATTTTA
 60699  ATAGTCCTGACAAATATTTGTGCCAGCAGTCGCGGTAACACAAAGAGGGCGAGCGTTAAT
 60759  CACAATGGTTTAAAGGATCCGTAGGATGAATTATTTAATAATTTAGAGTTAATAGATTTA
 60819  ATTAAAGAATTATAATAGTAAAGATGAAATAATAATAATAATTATAAGACTAATATATGT
 60879  GAAAATATTAATTAACTATTAACTGACATTGAGGGATTAAAACTAGAGTAGCGAAACGGA
 60939  TTCGATACCCGTGTAGTTCTAGTAGTAAACTATGAATACAATTATAAATCTAAAAATTAG
 60999  ATTAATAATAAATGAAAATGTAAGTATTCCACCTGAAGAGTACGTTAGCAATAATGAAAC
 61059  TCAAAACAATAGACGGTTACAGACTTAAGCAGTGGAGCATGTTATTTAATTCGATAATCC
 61119  ACGACTAATCTTACCATATTTTGAATATTATAATAATTAATTTAATTATTATATTACAGG
 61179  CGTTACATTGTTGTCTTTAGTTCGTGCTGCAAAGTTTTAGATTAAGTTCATAAACGAACA
 61239  AAACTCCATATATATAATCTTAATTATATATAATTTTTATATTATTTATTAATATAAAGA
 61299  AAGGAATTAAGACAAATCATAATGATCCTTATAATATGGGTAATAGACGTGCTATAATAA
 61359  AATGATAATAAAATTATATAAAATATATCTAATAATATATTTAATTAATAATATAAAACA
 61419  TTTTAACTTTTAATATATTTATATATTATATATTAATATGAATTATAATCTGAAATTCGA
 61479  TTATATGAAAAAAGAATTGCTAGTAATACGTAAATTAGTATGTTACGGTGAATATTCTAA
 61539  CTGTTTCGCACTAATCACTCATCACGCGTTGAAACATCTTATTATCCTATTATATAATAT
 61599  AATTTAATAAATATTTAATGATTATTTATTATTATTATATTTATATCCGAAATAATATGA
 61659  ATTAATGCGAAGTTGAAATACAGTTACCGTAGGGGAACCTGCGGTGGGCTTATAAATATC
;     G-rns ==> end
 61719  TTAAATATTCTTCCATTTATAATAATAAATATATATATATTGTTATCTTTAATAATATTA
 61779  ATTCTTCTTTAATTAATTAATTAATTAATTAATATATTGTTAATATAAATAATATATATC
 61839  TTACTACTTTTTATATATAATATCTTTATTTAACTCTTTATAATACTTAATAATAATAAT
 61899  TATATAATAAATACATAATATATATATAATATGTATAATATATATACATTAAATATAATA
 61959  ATTAAAACAATATAAATACTTATGTAAATAATAATTAAAACAATACTAATATAATAATTT
 62019  ATAATAATACTTATGTATATAATATTTTATTAATTTAATAATAAGTTATAATAATATAAT
 62079  AATAAGATTAATATGATATTTAATATTTATTTATTACTATAATATCTTTAATATACTTTA
 62139  TTATGATATATTTTTTATTAATAAGGTATTTATTAAATATTTATCTAAATATATATAAAA
 62199  TTGTAATAATAATAAAATACTTTAATAAGGATTAATATAATATATGTATACTTTTATAAT
 62259  AAATAAGGTATGTTTTTATATAAAATATATATAATAATATATTTTTATAATAATATTTTA
 62319  TAATATAATATAATATAATACATAATAAATAATAACCATCCTAGGGATGTACTTCATAGC
 62379  TCTTATAATAATTATATAATAAATATACTATCTTTATAATATATAATAAACCCAACTTAT
 62439  ATACTTTATAATAATATAAATAAATCTTATAAGGAATAATAAATAAATATAAATATAAAT
 62499  AAGTAATAAATATATATATAAATATAAATAAGTAATAACTTTATATATTAAGAATATTTA
 62559  TTGATATAATATAATATAAATAAATAAT
;     G-trnW(uca) ==> start
 62587  AAGGATATAGTTTAATGGTAAAACAGTTGATT!TCA!AATCAATCATTAGGAGTTCGAGT
 62645  CTCTTTATCCTTG
;     G-trnW(uca) ==> end
 62658  CTAATAATATAATAATAATCATAAAAAATATAATAAAAACTAATATATATAATATATAAT
 62718  ATAAAGATAATATAGATACTTTTATTATGATATAATAATAAATATAATCATTAATAAGAT
 62778  TAATAAAAATATTAATAAGATAAAATAAAATATTAATAAGATTAAATAAAATATTAATAA
 62838  ACTTAAATAAATATAATTAGGTATTAGATATTAGGTATTATATATTTATATGTAATAAAT
 62898  GAATATAATAAATAATATATAAAAACATTAATTTTTATTATAAAATAATAATATATTAAT
 62958  AAAGTATAACTTACCAAAGAAGTATAATAGAAATATATAATCTATTTTAAGGATTATATA
 63018  ATAAATAAATATATATATATGAATTAGTAATATAAATAATAATATAATAAAAAGTATATA
 63078  AATAATATATAATTAATAATATCTTATGTATTTATAAATAAATATATAATTTTGATATAT
 63138  ATATAATATTCTTAAATATAAATAATATATAGGGTATATTATATTAGGATTAATATAATA
 63198  ATAAAATAATATTATATTACCTTATGTGTATTAATATAATAATGAATAATGTTATATTAA
 63258  ATTAAATTAAATTAAATTAACTTAATTAGTGGTATTATATATTATCTAATGACTAATATA
 63318  TATAATATTAATTATTAAAGTCTTATTATAAGTATATTAATTTTATAATATTTTAATTCA
 63378  GAATACTTCTTTTCTATATATTTATAATACTTTAAATCAGAACAACTGCCTTCTTAATAA
 63438  TAATAATAACATCTACCTTTTTAATATAAAACTTTAATTTATAACTTCTTCTTATTTATA
 63498  ATTTTATATTTACCTTCTTATTATAAAATATATAGTATACTTCTATTAATATATAATAAA
 63558  TAAAGAATCATATATAATAATTAATAATAAATAAATAATAAATAAATAATAATCATGAAT
 63618  ACTCCTTCCGGGGTCCCGGGGCCGTTCGGCCCCGGGGCTAATTAATAAAATAGTGAGTAA
 63678  GTAGGTTAAATAATATATATATAATAAGAATAATAAATAGGTTAAATAATATATATATAT
 63738  AATAAGAATAATAAGTAAAATAAAGTAAATAAATAAGAGAATAAAAAATCTATATACTAT
 63798  TTATCTTTTATCTTTTAATATATAATAATATATAATATATACTTTTAATAATAAATATTC
 63858  TATCATAATAAATACTCCTTTAAAATAATAAATTAATGATAAAATATATACATAATAATA
 63918  ATATTATTATTAGATATTGATATTCATTTTATATGACTCTATAATATTTATAATACATAT
 63978  AATATATATTGATATTATCTATATAATTCTAATATAATAAATATTCTTTAAAATAATAAA
 64038  TCTATATCATTTTATATAATTAATAAATATATGATATATATATATTGTGTTTATATAATA
 64098  AGTAAAGTATGAATAATAAATATATAGTATAAAAATACTTAACCTTTATATAATAAAAAT
 64158  ATAAATAATATTCAAGAATTAAAGATATAATAATATATACTCATACTATTAATATATAAT
 64218  AAATTAAATAATTATCATACTCCTTTCGGGGTCCCGGGGCCGTACGGCCCCGGGGCTAAT
 64278  TATATAATAAGGAGTGATTAGACTAATAAATATATATATAATCTTCTAATGGTATTTCTA
 64338  TAAATAAAATAATATAATATAATATAATTAGGACTATAATTAATTATAATAAAATAAGTA
 64398  TTTTAATAAAGATATAAATAATATTTAAATATATTAAAGAAATGAAATATAAATTAGATT
 64458  AATAATAAATAATATTAATTATAAAGCTTTCATAAGAAGTAAATATTAAATATATAATAA
 64518  GTATCAAAGGTATAAATTTTAATAATAATAATAATAAATAACTCCTAGCGGGGTCCCGGG
 64578  CCCGGGGGGCCCGGGGCTAAATAATAATAATAAATTAATAAATATATAATATATAATATA
 64638  ATATATAAATAAATCTATATTAATAATAATAATAATAAAAATTTATGTAATAGTATTTAT
 64698  GTGTGACTCAATTATAACTTAAAGATAATTTTATAAGTA
