# Supplementary material for: Global Characterization of Fungal Mitogenomes: New Insights on Genomic Diversity and Dynamism of Coding Genes and Accessory Elements
Source: Front Microbiol. 2021 Dec 1;12:787283. doi: 10.3389/fmicb.2021.787283 (PMC8672057; doi:10.3389/fmicb.2021.787283)
Supplement: Supplementary File 1 — de novo annotation files of the 685 mitogenomes investigated in this study. Annotation was performed with the Mfannot program. [file Data_Sheet_1.ZIP › Supplementary_FileS1/NC_044675.1_Porodaedalea_pini_strain_BCRC_35384_mitochondrion_complete_genome_mitogenome.mfres]

;; Masterfile modified automatically by mfannot version 1.35
;; on Fri Dec 25 04:42:00 2020 by user pfonseca on host LGCM-PROC
;;    - Gene Totals: 106
;;    - List of genes added:
;;      atp6                 atp8                 atp9                
;;      cob (2 introns)      cox1 (11 introns)    cox2                
;;      cox3                 nad1                 nad2                
;;      nad3                 nad4                 nad4L               
;;      nad5 (1 introns)     nad6                 orf100              
;;      orf101               orf104               orf106              
;;      orf107               orf111               orf113              
;;      orf117               orf119               orf120              
;;      orf121               orf123               orf124              
;;      orf126               orf127               orf129              
;;      orf131               orf136               orf139              
;;      orf145               orf146               orf147              
;;      orf148               orf155               orf166              
;;      orf168               orf176               orf180              
;;      orf181               orf185               orf186              
;;      orf194               orf200               orf226              
;;      orf243               orf249               orf271              
;;      orf281               orf284               orf314              
;;      orf318               orf320               orf328              
;;      orf338               orf342               orf352              
;;      orf354               orf365               orf368              
;;      orf373               orf375               orf387              
;;      orf394               orf396               orf397              
;;      orf404               orf407               orf427              
;;      orf428               orf446               orf484              
;;      orf529               orf55                orf563              
;;      orf596               orf646               orf902              
;;      orf91                rns                  trnA(ugc)           
;;      trnC(gca)            trnD(guc)            trnE(uuc)           
;;      trnF(gaa)            trnG(ucc)            trnH(gug)           
;;      trnI(gau)            trnK(uuu)            trnL(uaa)           
;;      trnL(uag)            trnM(cau)            trnN(guu)           
;;      trnP(ugg)            trnQ(uug)            trnR(ucg)           
;;      trnR(ucu)            trnS(gcu)            trnS(uga)           
;;      trnT(ugu)            trnV(uac)            trnW(cca)           
;;      trnY(gua)           
;;
;; end mfannot
;;


>NC_044675.1 Porodaedalea pini strain BCRC 35384 mitochondrion complete genome gc=4
;     G-rns ==> start
     1  TCTAGTAGGAATTTAATTTTGGTTCCGATTGAACGTTTTTCAGTAGTTTTAAGACATGCA
    61  AATCGTTTGTACATGGTTAGTCGATATTAACGTTAATGTTAATTAAAGTTAAATAAAAAA
   121  TTTAAATTTTACGATTTAAGTGTACAAGGTGTAGGGGTGAGTATTGTAATTGAGATGCCC
   181  TTGTAGACTTCAGAAATAGAAGATAGTTTTTTTCATTATAGATATCAAAAGGTAAAACTT
   241  TTATTGAATTAATGAAACTTTCAAGGATAACAAAGATGTCCTAGAAAGGTAAAAAGAACA
   301  AAACAAAAGGTAAACTTTAAAGAAAGAAAGGGAAATTTTCCGCAACAAGGATTCAATTTA
   361  CATTTGATTAGGTAGTTGGAAGGGTAGAAGCCTCCCAAGCCGATGATCGATAGTCATGTT
   421  TGACAGAACAAATGACCACATTGGGAATTAAATCTCCCAAGTAGCGTTTTGCTACCAGCA
   481  GTCAAGAATATTAGTCAATGCTCGCAAGAGTGAACTAGCTAACTGAAATCCTTGGTGTGT
   541  CATCGAGGATAACGTAAGGGAAAATAATGATACCACCTTACTATTAGTGTCGTCCAAATG
   601  CTCGTGCCAGAAGACTCGGTAAGGCGAGAGACGCAAACGTTATTCGTCTTGATCAGGCGT
   661  AAAGGGTTTGTAGGCGGCTTTAAGTATCCAATTTTAAGTTTACTATTATAATGCTATAAG
   721  TGTTATAATATTTATTAAAGGGTCAATTAAAGCTAGAATCTAACAGAGGTTAAAACAATA
   781  CTTAAGGTAGGTGTACTAACCATAAATAATAAGCAGAGTGTTAAGGGCGAAGGCATTTAT
   841  CCACTGAAGATTGACGCTGAGAAACGAAGGTGAGGACAGAAAAAAGGATTAGAGACCCTT
   901  GTATCCCTCACTGTCAACGATGAATGGTAGTTACTAGGGAGAAATAACCTAGAGACGATG
   961  TTAACACGAAAACCATTCCGCCTTGTGAGTACGACTGCAAAGTTGAAAACAAAAAAATTA
  1021  GTCGGTTTCGGAGCAAACGAAGTGAAGCATGTTATTTAATGCGATAATCCGCGTAAAACC
  1081  TTACCAGTTCTTGTATAAAAACTTTTAGTTAAATAATTAACATGTTTCCTTTTTCAAAGG
  1141  TAAAAGGAGTTATTTTGTTATCTATGCTAGATAACAGGTACTTACTACAGGTGTTGCATG
  1201  GCTGTCTTCAGTCCGTATTGTGAAAAGTTAGGTTAAATCCGTTAACGGACGCAATCCCTA
  1261  TTGTTAATTTATACTTAACAATTTATGATTCTGATAAAGTATCATTTGGGGCTAAGACAA
  1321  GCCCTTATGGCCCTCATGAACTGGGCTATAGACGTGCTATAAAGATTTTCACAAAGTGAC
  1381  GCAAAACTTCTCTTACCCTCCTTTGTTAAGGAAAGGTAGTTTTTTATTTTTAACAGTTTA
  1441  ATTTATTTTTTAAATTAAAGATACAGAATTTAATTTAGTAGGATTTGTTTGTATTTTTTC
  1501  TCCTTGATACTGCACAGGGCTCCGGTCTAGTCTGTATCTTTTGAAGCTAGGGTGGATGTT
  1561  CCTACAGATCTAAATAAGTGCTTGCACTAGGATAGTTCGTTAGAACTCATTCGCCTTCGG
  1621  CTTTCGGAGACAAACTGTTATAATATTATTAATTCAATTTTATGATTGATTTAAAATTAA
  1681  ATAAAAACCTAAAGAGCATAAGGATGAGCTAATCATTAAAAAAAATCAAAATAATAAATT
  1741  AACGTTACGGATTGTTACCTGAAACTTGGTGGCATGAAGGAGGAATTTCGAGTAATCGTT
  1801  GATCATTAGGCGCAACGGTGAAGCACAAATCCGGGATGAACTAACCGTCTGTCGCTGGGA
  1861  AGGAGCTTATTTTGGTGGAAAATATATCGAGGTTTTAATTTTATAGCTCTCACCTCACTT
  1921  AAAATGAGCAGAGCAGAAAAAGCTTTATATTTAATAATATAAATATAAAATAGTTTCAAT
  1981  ATTAATTATTATTAGATCTATTTAAGCCATTTGAGTAACATCTCAAAAGTCATAGCAGGG
  2041  TAGCTGTACTGGAAGGTGCAGCTGGATATTTAATACA
;     G-rns ==> end
  2078  TAATTTAACCCCCTTTATTGCGAAGCTAGAGTACAAAGGGAAGGTTTACCCTCTTAACCT
  2138  TCGAATCCGAAGGCACCTTCGGTAGGAACGCGGGGTTGTGCTTCTATTTAAACTTAACTA
  2198  ATGTAATAACAGCACTTTGGAGGGGGGTTTGTGTTGAATGTAAATATAATAAAAAAAAAA
  2258  AGATAAAAAAACAAAATAAAAGAAGACATAGTTAAATTTGTACTAAAAAATAAAAACAAA
  2318  AACAAAATTAAAGGAC
;     G-trnV(uac) ==> start
  2334  AGGGAGTTAGCTGAGTGGTTTAGCAGTAAATT!TAC!ACTTTATAGACAGAGTTTCGATT
  2392  ACTCTACTCCTTA
;     G-trnV(uac) ==> end
  2405  TTTTTTTTTTTAAGCATTTAAGCTTAAATATTTTTCTTCATCGTAACCCGTTAAAAATAG
  2465  AAAATTTTATGTTTTACATTTTCTGTTTCAATTATATCAAAAATGTAATTTAAGTAGAGG
  2525  CTCTTATTCAACCTTCGGTCCGCACGATAAAGTTGACAATTATTCGGGAGGCCGTTACGG
  2585  TTTTCAACCTACCTTCGCAATAAAGGCACAAATAGATTGTTTTCTATTAATTATTATA
;     G-trnL(uag) ==> start
  2643  ACGAGTATGCCGAAATGGTAGCCGGGTGAATTT!TAG!GTATTCATGATTAATTTTATTG
  2701  TAAGAGTTCAAGTCTCTTTACTCGTA
;     G-trnL(uag) ==> end
  2727  AAATAAAATTCCGAGTATAAGGTGTATAACAAAAAATGAAAAATTTGTTTTATATTTTGT
  2787  GTCCCCTCCCTTCTACGAAGTCAAAGCTCACACTTGTTTTGTTTTTATTGGAGGGTCTGA
  2847  CCCCCATTCGGGGGAAGGCTAAAACTAATCTTTTGTTCTTTACCAAAAACCACACCCGCT
  2907  GGGTGGGTAGGCCCCTCCCCTTCTTCTTTGGGTTAAGGTGAAGCATAAAGGTTTTTGTTT
  2967  CTAACCTATCCAGTTAACCTGAAATACTCTTTTTATTCACAGTTTTAGAAAAGCTTTGAC
  3027  CTTTAAAGGTGGTAGCAAGGTAGGTTTTAATTGTTGTTTTTTTTTTGTTTACGCTTCCCA
  3087  AAGTGAGGGTAGAGTTTTACTATATTTCTACATTTTATTCTTAGTACCAACAAACAAAAA
  3147  ATAAAAAAAGCTATTACAATTAAGCCCATTTTGATTTATTTTCATTTTTTTCCTAATATT
  3207  ATTAAAATAATTTTTTTTGTCTGTCTTAGATTCGAGCTTCGCGGGACTAGCTTCTAATGA
  3267  ATAGAAATTAT
;     G-trnR(ucg) ==> start
  3278  ACACCTTTAGCTGAATTGGTACAGCGTTTGTCT!TCG!AAGCAACTGTTTATTGGTTCGA
  3336  GTCCAATAGGGTGTT
;     G-trnR(ucg) ==> end
  3351  TAGCCTTTTTTATTCTTAAATGTATATAAGTTATATATTGCATACTTAAGGTTATAAAAG
  3411  GGTTTTTATATTCAATTTT
;     G-trnW(cca) ==> start
  3430  AAGAGCGTAGTATTAATTGGTTAGTATGGCGATCT!CCA!AAATCATCGGTAGGTGTTCG
  3488  AGTCACCTCGCTCTTG
;     G-trnW(cca) ==> end
  3504  TTAACCATTAATAAAAAAAATTAAATGGGATTAATTAATTCCTGGGTCTAAAATTAATTG
  3564  TTTTAAGAATTTATGATAACTTATTAACAGATTTATTTAAAGTTGACAATTTAATCTAGA
  3624  GGTTAGTGGGGTATACACAGAAAGCCCTTTATTCCTACTAAGACTCCTTTTAAGTGATTA
  3684  TTTAGGAGTTAGCTAAGTAATTAGTTTAACTTTTTGCTATTTGTCCTACCCCGCGTCAAG
  3744  GGGGTGATAGTTACGAAGGATAGTATTACAAGTTATAACTAACTAAAAGAACTAATAATT
  3804  ATTTATTTAATTATTTTCGCGAATACTTCCTTCGAAGTAGGAGCGATTTTTAACTATATT
  3864  TTATTTTAGTCTTGTAATAAGATTGTTAATATAAATATCAGTTAGTAATGGGTAATTATA
  3924  AATCAACCTCTATAATTATCCATACAATCTCCTTTGGTGTTGATTATTAAAAATGAGAAG
  3984  CAGATTGTTTTAACAAATATAAACAGCTGAAAAGCTCCTGCCCTTTATGAGGGTCACTTT
  4044  ATTCGATCTAAAAAGTTCAATTAATTCTAAAAATAGAATTACCAAATAAAGCCTTTAGTC
  4104  GCTTAACTCATTTAAAACTGTAGTTATTCGAACGTTGTTGAGACGTAGGCTTAAATTATA
  4164  TTATAAAAAAAA
;     G-orf375 ==> start
  4176  ATGAAAAAATTTAATTTAACTTATAAAAATTTTATTAGTAACTTGAACAACTTAAGTAAT
  4236  AAAATTTATAAAAATATTAACTCTTTAAATATTAGTATAATTGTTTTTATATTAGTTCTT
  4296  AGCTATAAAGCATTTGAAGATTTAACTGTATCTGGTTTTATTGTTATTGTTATTTCCGGT
  4356  GTTCTGTCTTCATTGGTAACTAGTTTTATATTAAATAATTTTAAATTCTCTAATAATATT
  4416  ATTGTTAGAACTTTACAAAAAATTATATTATTTAATATTATTATCTTTTTAGGTATTTCA
  4476  TTGTGTTATATTTTTAATATACCTTTGATACCTGAAGCTAGTTGCGATGGTGGTGTTTAT
  4536  ACAAAGGATCCAGATTGGATTAACAAATTTATTAATAGTCCCTTAGAAAAAGGTGATTTA
  4596  TTAAATACACCTTTTATGAAAGCTATAATTGAAATTCTTTCTATTAATTTGACACTTCAC
  4656  TTTGTTATTCTATATTTACTTATTATGTTGGTTATTATTTTTAGTTGTAAAATTATTATA
  4716  GATAAGGAAATTAATTTCAATAAAGTATTAGAATATCCATTAGGGAAATATATTCATAAA
  4776  TTTCTAACTTCTTATGTAAATATTTGGAGAAACAGTGCAAATATTTGGATTTATTTTATT
  4836  CTATTTTGTCTAATAATATTTAACTGTGCTTCTGCTTATTCTTTTTATAAAATTTTGTCA
  4896  GCAATAAATCTCGCTCCCTCAGCTTCTGTATCTAACTCAAATACACCTACCATAACAAAT
  4956  TGTTCATTAGAACCTACTGAAATCCTAAGTTTTGAATTTAAGGCTAAAATAATAAGTTTA
  5016  TTATCTGATAATTTAACTTTACAGTTTATAATGCTTTATTTATTTTGGATGTTGATATTT
  5076  ATCTATACTATTAAATTAATCAGTGATAGAAATCTTTACACTCCTTATTGGGAAACTAAA
  5136  GTAATATCTCTCCCTCTAGGTAAATATATACATATTGTAATAACTAAACTATTAAATGGT
  5196  TGGCGGTTGTCCACTAATTTTTGGATATATTTTATTTTGTTCTTCTTATTTATTTTCACG
  5256  TGTTGTTCTACTTTTGCAACATTTGTTGTCCTATTTACTTTAAATTAA
;     G-orf375 ==> end
  5304  ATGGTTGAAAGCCTAACTTATATTGAGCAGTAGGCAAAACTTATGGAATATTTAGAAAAC
  5364  GTTAGGACCCCCTCTCATGCTTTCACTCCTGTATGTAAAGAAGTAAAACAGGTAAATTTA
  5424  AAATGGAACCCTTAATGTTTTATTTTAAGTCTATCCTGGACATATAAACTATTTATTAAC
  5484  TTGGATATATACATTTGTATATACATATACAATTACTGAAAATTATGCACCCGCTCCCAG
  5544  CATCTACGGGGTGGTTGGGTTATTCTTTAGTTCTACAATAGGAAAACGAATCTTTATTGA
  5604  ATTTTATATAACTGACTTTTGGATTGCAAGAGAACCAAGAGGTTTTGATTTTCCAGTAAC
  5664  CACCTTAAGTTTTATTACACTCCACGAGGAGGTAATTATACGAAATAAGTAACTAAATTT
  5724  GTTAATACCTATACGAGACAAGTTCAAAAACAAAATAAAGGACTTAAAGTCGATTACGAC
  5784  AGCCATTATATTGTACATGTACTAAAAATAATCATTCCTAAATAAGTATTTGCCTAAATT
  5844  GATGGAAAAGGGATTAACCCCCAAAGATCTTTGAGAATGGATTTATTATTTTAAAAATTT
  5904  TAAATAAACCCTGTTCATTACCTCAAAAGAGAATTAATATTGTTTACAACTTTAAGAGGG
  5964  TTAATTAGATGACTCTCGTTTAGGTATAGTTATGGTTAGTGCCTGTACTATATATCTAGT
  6024  TGAGTCATTAATTATTACCCCATCGGTTTGTTTATTTAAAATTTTTAAATTTGGAGTGTG
  6084  TTATAAAAATTTTAAAATGTTGCAAAATAGGGGT
;     G-orf131_1 <== end
  6118  TTACTTGATTTCATTAATTTTACTTTGATAATCTACTTCTGATATGAATTTATATTCAAA
  6178  GATAATATCAATATCAGTACCACAAATAGATCTATCAAGATCTCTAACTACGTTATTAAT
  6238  AATAGCGCCGTTTAAGAAAGTGCAGTCAAAAATAAAATTATTCTCAGTTAAGTCTATAGG
  6298  TATGTTTTTATTTACTATATAAATAGTATTATTATTTACATGACTATAATCTTGTAGGAT
  6358  AAATGGATTAAAAATATCACCATTAAAATAGAAATTACAAGATTGTAACTTAATATTTAA
  6418  TAAAATACATCGATCTTTAGCAATATTTTTAATAGTTTTATTAGGATAATTGCCCCAAGC
  6478  TTCATCAAGAGCTAATAAATCAAAGAATTTAATCAT
;     G-orf131_1 <== start
  6514  AACTTTAAATGGTAAATCATAATCATTATAATTACAAATATGATAAACTTTACTTAAATA
  6574  ATAATTACC
;     G-orf596 <== end
  6583  TTATTTTGGAGAGTTAGGTGCAGCAGGACTTACTAGTACAGAATTAATTTTATTTTCAAT
  6643  TTTAGTTATTTGTTCAACAGTTTTTGTTTTAAGTTGTTTAATTTTACTAATAAATAAAAT
  6703  AGAAAGTTTGTTAAGATAATTTATAGAATTACTTAATATAACAGGAAGTTTTTTAATAAA
  6763  AATAATTAGATAAGCAAATTCATTTACATCCCAACCACCCGGTACACCAAAAGCAGGATC
  6823  GTTTTGATCTAAAGTATCTATTGGTTGTGATCTTTCTGGTTGTGTAATAGTATGACCATA
  6883  AGATTCTGAATCATTTGAACTAGAACTAGCATCAGTATCATTGTCGGCTTCATTAATTAA
  6943  ATTAGAATATTTAATTAATATTAATCTATTAATTTCACTTATTCTATTGATATCAGCAAT
  7003  ATACAATAACTGAATACAAGTTGTATAAAAACCTTCTAACAATGCATCACTATAAATTAA
  7063  ATCATTAATTCTAGGGTCATCTTTAATTAATTGAAGTAGATGTTTATCGTCAGTAATTTC
  7123  AATACCAGATTTATTTTTGAAAACTTTTACCATTAATTTAAGTATTGATTTCCGTTCTCT
  7183  TAATACTTGTTCACTTTCATCTTCATGTTCATGTCCTAAATTATCAATATTACCTACTTG
  7243  TTGAACTCCACCTGAATTACTACGATTTCTTATTAATCTTAAAAAATAACCTAAGAAACC
  7303  TATACCATTTGATTGAGCTGTTCCAGCGTTAGGTTCTCCATCGCTTGGAGGTTGATAACT
  7363  ATCATTTCCACCCCCAAAAGGCCAGATATTTTTTAGCCAATTTATAATTGAACTATTTCT
  7423  ATTTTCAGCTTCTGGTTGAGGTTGGTTATTTGAAGAATAACCCAACAAATTAGGAATCCA
  7483  ACTAAACCAAGAGTTATTGTTATTATTAGCAGGAGCAGGAGCTGGTGCTGGTGGTACATT
  7543  AATGTTACCGTCACCTCCAAAAGGCCATATTCTGTTCCATACCCAACTAACTAAATAACC
  7603  AGGAACATTTCGTCTAAAGTTATTAATTTCCCTAAGTGTATTAGTTACAGATTGTAAACC
  7663  TTCAAAAAATACTCTTATTTGATCAAGAAAGTAATATGAAGCAGAAAGTGCTCTGATTGC
  7723  TCCGGCCAGATAAGTTAGATAATATAAAGTATCTTTAAAACTTAGTGGATACCAGCCAGT
  7783  TAAGGTAGAGATCCAACCTTTTGATTTAGGTTTATAATTAGGATCTCGTCTTCTTTCTTC
  7843  TTCAATTTCTCTTGTGACTAAGTACTCTAACATATCCTCTTCATTGGATAATTTAAGTTT
  7903  TGGATCTGTTGGCATTTTGTTTTTGTATTTAGCAAATAAACTTTTAGCTTTTTCCGCATA
  7963  ATCTACTGTTTCTGGTTTCTTTTGTAGTTTAACTACTATTTTAGCAACTATTCTATTATA
  8023  ATAACCTATAACTTTGTCCCAATAATCAAACAAGATATCTAAACTTAATTCAGATGTTAA
  8083  TACCCACAACGCTGAGAAAATACCAATTATAAAAGATAAATCATATTTAAAACCTGCAAC
  8143  ACTGGCAACTAGTGAATAACCTAAAGTTATTAATGTTGTATATAAACTCCATTTTGTTAT
  8203  TATTGTTAACACTAAGCTTATTGATTTAAAAAATCTCGTTTTCTGAAGTTTATGTAATAA
  8263  TAATATTTTCATTAAAGAGATTAACGACGATCTTAAAGAACCTTTTAATAGTTCTTTGTT
  8323  TAATTTAAATTGTTTGGCATAAGCCGTAATAAATTTATTTAATTTTTTCAT
;     G-orf596 <== start
  8374  TTTGTTTTTCTATATGTTTTTAATAATTAAAATGATTTATGTAATAAATCAACAAAGACT
  8434  AGATAGGTTCAATAACTTTATTTTGTTTTTCAACTTAAAAATTACTAAATAAATAACTTA
  8494  TTATATATTTTAATTTAAGTCCAGCTTCAAATGCCATACTTAAGATTAAGTAACAAGATG
  8554  CTAAATTAAATAATTTACTTTCATCTGACAATAATAAATAACCTTGATATATACGATACA
  8614  AACTTAAAGCAGCATATAAAGAGCAAATTATTATTAAACTAAGATGTATAAATACAAAAT
  8674  AAATAGGTAATAATATTAATAATGTTTTCATTTTTCTGTTTATACTAATTTTTATAAAAA
  8734  TGATTTATGTAATAAAATCAACAAAGACTAGATAAGTTTAATAATTAAAATTTATTTTCG
  8794  GTTTAGGGTTGATGAAGAATATTTAAATTATATTAATACCTCTTGGTTAGATTTATTAGA
  8854  TATAAATTAAAACCCTTTACCTAGGATCCAACAAAAACACCTAGATCTACAGCTAATATT
  8914  AAAAATAGATTTAAAACACATACTCTTAATATTAAAATTTCAATCAATAAAATAGGGTTA
  8974  TAAAACCTATCTCTTTTATTAAAAATTCAAGCTTTAAATGACATTAGATTATTATATAAA
  9034  ATTATAATATTACTATTTAAAGTTATATAAAAGAGACTATATGTTATAAAATAGTTTTAC
  9094  TCTAATGTTTGTCAACTTTCTACTAGAGTATTTAAACAGTTAGAAATTGTTTTCTTTAAA
  9154  TATAAAATAAAATAACAAAACAAA
;     G-orf120 ==> start
  9178  ATGGAAATTAAAACAATAACAATCAAAAAAAATCTAAATCAAAACAACCTGAGACAAAAT
  9238  ATAAATAAATTTTTCAACCAGACTAAATTTAACTCTCAATATGTTTACTTTTTAATAAAA
  9298  GTTACAGCTGAGGGAGGTAAATCAAGTTATAACTTATCTAAAAAAATGTTAATTAACCTC
  9358  AAACAAAAAGATCAAGTTAGAGCTTATATAAATTCAGTTGAACGAACATTTTTAAAAAAT
  9418  GAAAATAAATTTAAATCTTCAGCTAAAGATAAAATATTGATTTACTTTATTGAATCTAAT
  9478  AAAGAAGATTACATAAAATATGTTTCAAATTTGGCTCAAACTAAAAACTTTGATTTAGAT
  9538  TAA
;     G-orf120 ==> end
  9541  AATACGGGGATTTTAACCCTATTAATAAAAATAAAACAAGCAACCAATGGATCTTGATCT
  9601  TATCATCGATCTAAAAACAAAACTCTAAGATTTGTCAATTTTCTACTGGAGTATAAATAG
  9661  TTAGAAATTGTTTTCTTTAAATAAAACAATATAAAGAAAATGAAAATAAAAACAATAAAT
  9721  TTAAATACACTATTAACAAGCAGATCTTTAAGATCCTATGTTTCTACTTTCTTCCGTAAA
  9781  TACAAAGCTAAATCACAATTCATTAGCATATTAATTAAACTATCTGCAGATAAAGGTAAT
  9841  ATTATTTATTCATTAAGTAATAAAGTTACTTTAAATATAACAAACACCCGCGGCCCAGCG
  9901  GGGGGGTTGGAAGATAAAACAAGATACTTAGATTTGATAAATAATCAATTTAACATATAC
  9961  GACGAAAAATATCACGATGAAATAACTGATAAAGTTTTAATTTGTTATATAGAAAGTGAT
 10021  AGAAATGAATACAGAAAATATGTCAGAAATTTAGCTTTAAGTAAAAAATACGAATTAGAT
 10081  ATTGAAAATGGAATACAACCTATTAAAAATATTCCATTAAACACTAATTACAAAGGATGG
 10141  GGTAAAGTTATTCCATCTGGCACTGCAGCTGGTGTTTATGAAATAA
; G-orf563 ==> start ;; contain dpo
 10187  AAAATCCAAATTTTGATAATAACCCCGGGAGGGGAATCTATATCTGTTAAACCTGTAAAT
 10247  TATAAAAGTACTGATTTTACAGTATATTATAAAGGCAATAAAGAAATATTATTATTTAAT
 10307  GATACTTTAACTAAAACTGATAAATTCAAACGTTCATTTAATTCAGGTGAAATTATTTTT
 10367  TTTGATCAAAATAATCCTTTTTTTATGTTTAATGATAATATAGGTAAACCTAAATATAAA
 10427  TTAGACAGTGAAGGAAATCCTAAATTAATTAAAGATGGAGATGGAAATCTAACTACAAAT
 10487  AGATTAGATATAATTAAACCATTCAAA
;;     G-dpo_1 ==> start ;; HMM match pos. 434,727 score 3.7e-83
 10514  AAACCTAAATTAAATAAGATGCCTTCTAAAGAAGAAGAAATGGATATAGATAAAAATGAT
 10574  CCATTACAAATTATTAGACCTAAATTTAATATTACAACTTTTGATATTGAAACTTATTTA
 10634  GAAGATAATGTATTTAAAATTTTAGCTATTTGTTTTGGTCGAGCTCATTTTCAAAATCAA
 10694  TTTTATATAGCAGATTATCCTACTCTTGATGATTTACTTAAAGCAGCATTTGATAAATTA
 10754  TTTACTAAAGAATTTAATAGAACTCATCTTTATATTCATAATGGATCTAAATTTGATCTT
 10814  ATTTTCTTAGTTAAATATTTATTAAGTAGATCAGACATTACTATAAATCCTATCTATAAA
 10874  GATGGTAAATTTATAAGTTTAAATATTAAATATGGTGCAGATGAAAAAGGTAATTATCAA
 10934  TATAGTCTAAATATTAGAGATTCTATGCTATTGTTATTAAGCTCACTTTCTAAATTAGGT
 10994  AAAGCATTCAATGTTGAAATTCAAAAAGATGTATTTCCTTATTATTTTCCTAACAAAGAT
 11054  AATCTTAATTATAAAGGAGATGTACCAGCATATGAATTTTTTGATTCAAGTAAAGTTACA
 11114  TTAGAAGATTATAATGAATATGTAAAAAGATTTCAAGGTAGAAAATGGAGCCTTAAATAT
 11174  GAAACTTTAAACTATTGTAGTAGAGATTGTATGTCTTTATACCAAATACTTAAATCATTT
 11234  TGTAATTTAATATTTGATAAATTTGAGGTTAATGTTTTAAAAGCTCCTACACTTCCTTCT
 11294  TTAGCATTTAGAATCTTTAGATCTAAATTTTTACCTAAAAGTTTAGAAATTCCTTTATTA
 11354  TCTAGAAGAGTTTATAACGATTTAGTTCAAGGATATTTCGGAGGTCATGTTGATATGTAT
 11414  ATTCCTAAAGGA
;;     G-dpo_1 ==> end
 11426  CCTATCTACCCACAAGGTAAAGATGTTTCAGTAAATAAATTTAAGTTATTAAATATAGCA
 11486  AAAATGGTAACTCATACAAGTATTGATTTTATTAAAACTTTATTC
;;     G-dpo_2 ==> start ;; HMM match pos. 728,822 score 5.8e-40
 11531  AAAACTGTTAAACATTATGATATTAATTCATTATATCCTAGTGTTATGTTAAAATATAAA
 11591  TACCCTACAGATATTATTGGATATTTTATAGGTGATATCACCTTAA
; G-orf131_2 ==> start ;; contain dpo
 11637  TTCAAGATTATGCTCATTTATATAAAAACAATTTTGGGTTTTATAAAGTTAAAGTGGAAG
 11697  CACCAGATAGTATTAAACATCCACTGTTACCAATTAGAAATCAAGGTACTTGTATATTCC
 11757  CAACAGGAACTTGGACTGGATGGTATTTTAGTGAAGAAATTAAAAATTGCGAAAAATATG
 11817  GTTATCAATTTGAAATT
;;     G-dpo_2 ==> end
 11834  CGGCCCAGCGGGGGGT
;;     G-dpo_3 ==> start ;; HMM match pos. 825,885 score 6.7e-20
 11850  GGTTATATTTTCAAATCTGATTTTATTTT
; G-orf563 ==> end
 11879  TAAAGAATATATTGAAGAATTGAATTTAATTAAAGAATCATCCGAAAAAGGTTCCGCAAT
 11939  GTATCTTATTTCTAAAATTTTAATGAATTCATTGTATGGGAGATTTGGTTTAAATCCTTT
 11999  TCTATCTAGACATTATTTCGTTACTAAAGAA
;;     G-dpo_3 ==> end
 12030  GGT
; G-orf131_2 ==> end
 12033  TAACCAAAATAAAATATTGAAAGGGGAATCCACTGGCCGATGTTCAGCTGATTATCAAGG
 12093  TTTCATTTTATTTAAATCAAATAACGATCTCTTGTAAAGCCAGCTTAGAGGGTCAGAGGT
 12153  TGATGCTTGTACAAACAAATAATTAAAAGGGTTATACGATTACAATAACAAACACCCGGC
 12213  GGGTTA
; G-orf902 <== end
 12219  TTGTTCATTATCTTTATTCGTTAATAACAATCCATT
;;     G-dpo_4 <== end
 12255  AGATAAAACATATGGTTTTGTATTAATAAAGTTTCCTGTTTCATTAAAAAGTAATTCTCT
 12315  CTTATTATCGGTGATCATTAGAGTATAAATTTCATTTTTTACTGTTATTAGACCTTCGTC
 12375  AATATGTTTATACCATTTTTCTTGATTAATCTGAAGACTATCACCTTTGTTAAGCAATGG
 12435  TTTCATTTCATCGAAAGAAATAGGATTTTTAAGTCCTTTGATTTTAACATATTCGTAAGT
 12495  ATCTGTCTTACCAGCATAAACTTTGGGTGCTAAGTATATAACTTCATTAAAAATATGTTC
 12555  CAATTTAAGTTTACCTAGTTCAGTTCCTATAAATTTAGGATCAAGTTCACCATTTAAGCT
 12615  TAGACTATCAGTATCCATATAAAATATATCTAAATTTGATGATAAAGCAGATCTTTTTAA
 12675  GACAGACATATGTATTCTAGCATATGCAGTTATAGCTAGAGCTACAGGTATCGAGATGTT
 12735  TTTAGATGACGGTTTGTTATTTTCTATTTTATCAGACACAGGTTTATAATAAGAAATTAA
 12795  TTCTTTATTATTACCAAGGTCAATCACATTTGTAACAACAAAATTGTTGTGATATTCTTT
 12855  AGCTTTATCTGAATTAATGATAACATGTTTATCATTTTCAGGGTCCATACCGAATTTACC
 12915  ATATAAGCTATTTAATAATAATTTAGCAATTAAATAGTTTGGAGTACCTTTTGTACTGTT
 12975  AGCTTTTAATTTATATAAGAAGTCAACGTATTCAGTAAAGATAAAACCTTTATTAAATAT
 13035  ATATCCTCTTAAAATATTAAATTTATATCCGTATTTTATTGCATTATAAATTTCAGCAGA
 13095  AAAATACCAACCATTCCAATTACCTAGCGGAGCTATAGTTCTATTACCGTTAGGAGTTTG
 13155  AACTTTAGTTTGTAGCACAGGGTATTTTAAGTTATCTGGTGCTTGAATTTCCACTTGAAA
 13215  TATACCGAAAGCATTAGGGTCTACTTTACTAATGTCACCTTCAAAATATTTAGGTGTACC
 13275  AATTGGCATCGGGCAATCTCTCATAGTAAAAGGATACAACGAATTAACATCATAACTGAA
 13335  TACTTTTGTATCAGGTTCATTCGTAGGTTTGTAAACGTCAACCATACCGCCACTATAAGC
 13395  TTTTTTAAGGTCATTGTACATAGTACCATCAATTAGAGAAATTTTAAAATTATCTTTCAA
 13455  GAAGTTACTTCTATAAATAGCCAAAGCTAACGAAGGTAATGTTGGATATTTATTAATATC
 13515  TAGTTTAAACAACTCAAATATTTGTTTGCTAAATGTTTTGATTACTTTATAAAGTACCAT
 13575  ACAATCTAGTTCACAATAATATTTAGTTTGATATTCTAGAGACCACAACCCATGAATAGT
 13635  CTTACAATATTCATCATATTGTTCAACAGTAATTCCATTAAAGTATTTAATATCTGGAAT
 13695  TAAACCTAAGTAATTCAATTTAATGTTAGGATCATTAACGAATGAGTATGGAAATAAACC
 13755  TTTGTTTTCCACATTGAAATTTTTAGCTAAATCTTTTAAGGAATTAGACAATAATAAGTA
 13815  GGAGTCTCTAAAGTATATTGTGTACTTAGTATATTTAGTAATACCGTAATCTAAAGCGAT
 13875  ATTGATTATTCTACCGTCTCTAATTACCGGTCTTATTTTTTGACCTAATTCACTCAATAT
 13935  TCTAATTAAAAACACAGCATCAAAGTTAGAGAAATTGTGTAGATATACTTTATAGCCATC
 13995  AAATTTGCTAGTTAATAAACTATCTACTGCATCTTTCATCATAGCTTCTGGTGTTGTATA
 14055  ATCACTTAAATAAAAAGATCTTGGTCTATCTATACCATCACCGTCTTCATAATAAGTAGA
 14115  GACACAATATTGTTGCATTTTCCCCTCTATTGTTCTAGTTTCAAGGTCCATTGTAATAAA
 14175  ATTATCACTTAAAGATTCATCTTTTGTTATAGTATTTAAGAAATTAACTTTTCTGTCAAT
 14235  TTGTTTAACAATTAGTTCTCCATTAACAAAAATATAATTTTGATTTTTTATTGTTCTAGT
 14295  AAATGAAGATAGATCATAAACATCATTAACAGTGTCTGTAAACTCTAATAATACATCATT
 14355  ATTAACAATGATTTTTATTTCTTGATAATTATCAAACAATGAAACATGATATTCCCTTAG
 14415  AGATTTATTAATATAAACAATAGCTTTAGAGTAATCCTCATCGAATTTAATGTTACCACT
 14475  CCATTTAGTTATATCCATTGTTTTAGGTAACTTAAAGCCACCGAATTTAAATGGAGCTTT
 14535  TAATGAGTTAATAACTTTTTTATGCTGTACTAATCTGCTTCCAACTTTACCAAAAAGAAT
 14595  TTTATAAGTGAATACAATTGATTTAATTGAAGTATTATGATAATCATCATTTCTAAGATC
 14655  CCAATATTCTTTAAAATTATTAATTAATCTTTCTAAATCAGTATGGTTAACTGTTTGAAT
 14715  ATATGATAGAGATCTGTACTCACTTTCAGTTGTCAAAAACTT
;;     G-dpo_4 <== start ;; HMM match pos. 222,1109 score 4.2e-214
 14757  AAATTGAATTCTAATATGGTAGTTGTCTGCTGAGTCTAGTTGATCGAATGTATCAATCCA
 14817  AAAGCTTTTTAGTGCAGTTTCTATATGAGTTGCTACTATTAATTGGTTGTTTATTGGGTA
 14877  GTCGTAGTTTTCCCAGGAATTAATTTTTATTTTTGTTGTGTTCATATGAGT
; G-orf902 <== start ;; contain dpo
 14928  TTATATTATTTGGTTTGTCACAATTAGAATTGTACATTAATTTTGTACTAAAATTACATA
 14988  CTCTTTTATTAAAAAAATAGTTTAAGCTACAAATCTAACCCGCTGTACGGG
;     G-orf136_1 <== end
 15039  TTATTGGTTTAAGAATGATTCTGCACCTGCCTCTATAACAGCTGCTGCTGCAGCAGGTAT
 15099  TGGTAAAGGATGGGATACAAGACCATAGCAAACAAGTAGAGAGTACCCTCCGGCTACTAT
 15159  TAATATTAAACCTAGTGCACTAAAAATAATTGTTACAGCCAGAGTTCCTGGATTAGTTAA
 15219  ATTCTCAGTTGCTGATGGGTAAGTAACATTGGTGGTAAAGTTAGATGCGTTTTGTACACT
 15279  TCTAACTGACATTTGATTATTTAATATTACATTATTATTAGATGTAACATGAGCAACATT
 15339  ATCTGAACCTAAATTACTTAACAAATCATAAAGAAATATAGCAATCATAGCTGTTGCAAG
 15399  TAAAATAGATAGAGCAAATAATATTTGTCTTGAGTTATTCATAATTTTCAT
;     G-orf136_1 <== start
 15450  TTTATTTTTATATTTTGGTTTGTCACAATTAGAATTGTATATTAATTCATATAAATTATA
 15510  AACTCTTTATAATATACACCTCCTAAGGAAAAGGGTTGTCAAATTT
;     G-orf117_1 <== end
 15556  TTAACCTGATATTTCAGCTAAAGCAAGTTTATCATTAATATCTCGATAGCTAGATTCACT
 15616  AATTACAACATGTTCTATTATAATACTGTTAGCTTTAATTTTTTTATTGTTAGATATTCT
 15676  ACGGAAATTACTTCTTATTTCATTTCGTATTGCTCTCATCTCATTTCTATTTAAAACATC
 15736  AACATTAGTTTTGTCGCACAGTGTTGCGATATATTCATCTTGGATTACTAATGTAACTTG
 15796  AAGTAGCATATATTGATTATTACTTTCTTTAAAATTTCTAATAAAGGTAGTAAAATTCTG
 15856  AATCAGATTTACTTGTGACAACGGCTTCATTAGGTTTATTACGTTTTTTTTCAT
;     G-orf117_1 <== start
 15910  TTTTTAGTTTATTATAAGGGGTCACAATTAGAATTGTATATTAATTTATATAAATCACAT
 15970  ACTCTTTTAGTACAAAGAGATGATTTTTATTATGTGTTTTATAATTTATATAGATAATTT
 16030  ATTATCACTTGTTTAGGGATTAAAATATAAAAGAATAGATGAGGACTTATTAATGTGCTG
 16090  CATATAAAAGTTTTCAACTATAATTCTAATTGTGACATATAAAATTTAAAAACTAAA
;     G-orf127_1 ==> start
 16147  ATGACGTTAATATTAATTTATCTATTAAGTATAATATTATTTGTTAATATTGGTCTATTT
 16207  GCTTTATCAACTGTGGTATTTATAATCTTATCCTATCTAGGGTATGATTTTATATTACCT
 16267  GACCTATTCTATCATTTATTTTGGTTGTCCTTACTATTTTATTCCCTATTTACCTTAAGC
 16327  ATTGTTGTAACGAAATTACAATTTTTATTTACATCAATAATTAATAAAGATGAACGGAAA
 16387  TATTTTATTGGAGATATTAAATACCAAATTAGATGTGAAATCGAATGGATAAAAACAAAT
 16447  ATAATCAGCCAAATATTAATACAAATATTTATTTTTACTAAAAACGTAGCTAATATATTG
 16507  TTTAAATGGATATTTAGACAATAA
;     G-orf127_1 ==> end
 16531  TATTATGCTACAATTCTAATTGTGAGCCAACCAATATAAAATATAAAA
;     G-orf271 ==> start
 16579  ATGAAAACTAAACTAACCAATAAAGCGGCAGTAATTAACTTGGCTACTAAAACTAAAGCT
 16639  ACTCAGTTAGCTAAAGCAACTAGAGCTAAATTAAGTATAGCTAGAAAATCACCACCCAGC
 16699  TGGGTGTTGTCAAGTTTATCAAATAAATTTGCTAAATCTATTTTCGTAGTAGGTGTTATA
 16759  TATTTATTAAATAGACTAGGACTAACCTATTTATCTAAGTTGGATAAAGTAACGTTACTA
 16819  AAAATATTTGTTTTCTTAAAATCATTATTTAGACTATTAGTTTACCTGAATATTATTACA
 16879  GCTGTACTACTTTACTTGATAAGCATGGTCGGTGTGGAACAAAAATTTAGTTGGGATTTA
 16939  CTATTCTATCTATTTATTTTCCTATATTATTTCCTAAGGGATTTAACAATAGAGTATATG
 16999  GATAAAACAGTTAAATTCTTAAGATCCTCATTCGAAAACTTAATTAATCAATTAAATGAA
 17059  GTTAAAGATTCAGTAAATAATAAAGGTTCTGTAAATAAAAAATCTATTAGTTATATCTCA
 17119  GAAAGAAACAGTGACCTATCTAGAAGTGAAATTACGTCACACTCTAAGAAAGCATATAAA
 17179  TCTTGGTTTGATAGTGGTAAAATTAATGACATAACTCCTAAATATGACTTCGATTATTGG
 17239  TTTTACACTAAATTAATCTTAGGTCTAATGGTAACCTGTGCATTATTTTACTTCGCTTAT
 17299  CTTGCTTACAATGATCCAATTGAGACTCTTAGACTTATGTCAGCCGCACTTACTTCCATC
 17359  TATAAAGTAACAAAAAAAAATTGTCTCGGCTCCTAA
;     G-orf271 ==> end
 17395  AACTGTAGTTAAGAAAATTTGGAGATTCTTTACTAATAGAAAGAAAGGAGACAATGATGG
 17455  TGGTTTAGGTCAATTACCTCAACCTGCTGCTACAAGAGCTAGAGAATACCGATCTTTATG
 17515  GGAAACTGTAAGAGGAAGAATAGGTAAAGGTAAGAATCGACCGGATTCTGATCCAAGATC
 17575  AACTGCCCAACTTCTAGTTAGAATTGGAGATATAGAACGTATGGAAGGAGGTGGACTATT
 17635  AGCAGAAGGGTCAAGAGTTGAAGATTTAGCTGAAGGGTCAAGCTCGGGCGTTGTTGGAGG
 17695  CTTTGTAACTGGACTAAGACGACGTGGAGATGGAAGACCTAATTCTAGATAAACTTTTTA
 17755  TAAATCAAATATTTGATGTTATTATCTTTAACCCGCTAGTTCAAATATTAGTATGTTTAT
 17815  ACTTTGAACAGTGTAATATTTTAAACATAAATTCTAATTGTGACAAAAACAAAAAAAAAA
 17875  TAAAATTATGAACAAATCAATCTTAGCTACTATGTACTCAAATCAACCATTATCTAGTGT
 17935  TAGCCAAATTGTATTTAAATTGTTATTTAGAAAAGTAGGTGTTTGGGTTGTTTAATGTTA
 17995  AATACCCGCACCCAGCTTTGTTTAAAAAACAAGAGGGCGGGTCTGCAAGAGGGTTGTTAT
 18055  TTTTTATTTAAGATTA
;     G-orf249_1 <== end
 18071  TTACGAAATATAAAACATAAGTATATTAAATATAATCAAATAAAAAGTAGCAATTAATAT
 18131  ACCATTAATATATAATTTTAAGAATACATTAATTTCTCTAGTTTCACTTCTACTAATTTC
 18191  AATCAGATCTAATAAATATTTTCTTATTGATTTAGGTAAATATTTAAATATTTTTAAATT
 18251  TACCATTTGTAAATTCTTTAATAAGATTAAAATAGAAATAGCATTATAAGATATAAACAA
 18311  ATTTAAAGCTAAATTAAACCCCATTATTATCCTAAATATACTAAATAATTTAGTAACTTC
 18371  GTAATTCTTTAAGAAATATAATAATGTTAATAAAACAAACACAATAAAATATTTTAACCA
 18431  TTTAACATTTTTAAATTTAGTGAAACAACCTATTAAAGGTATAAAACTTAAGCTATTTTC
 18491  ACTAGGTATATTAAAAATATAACAGATTGAAATACCTATTAAACCTAAAGCTATTATAGC
 18551  TATTCCACCTATTGCAGCTCCCACAATCAACCCAGCTGGTGATCCAGGTGAGCCGTCTGA
 18611  AAAAGATATTGTGGAATTAGTATTGTTAGATGTTAGATTAGATGCTAAATTTTTAACATC
 18671  TCTAGCTGATATTTGATTGTTTACTACTACATTGTTGTTAGTAACTAAACTATCAGCATC
 18731  TAAATTATTTAACAAATCATAGATAAAGATAGCCATTATAGCTGTACCTAATAATACACA
 18791  TATAGGCAATAGTATTTGTCTTAATTTCAT
;     G-orf249_1 <== start
 18821  TTTATTTATTAATATATTTGTGCCTACGTTTATTGAAACGTTCGAATAACTACGGTTTTA
 18881  ACGAGTTAAGCAACTAAAGGCTTTAATTTGCAATTCTATTTTGCAATTCTATTTAGAATG
 18941  AATTCAGTGACCCTCTCATTGATACTTACTTACTATATAAAGAAATTAAGAAATACATTG
 19001  AGAGGGCAGGAGCTTTATAGCTATTTATGTTTTTTAAAAACAATCTACTTCTCTTTTTAA
 19061  TAATCAAGTCCGAAGGAAATTGTATGGATAATCATAGATTTTGATTTATAACTATCCATT
 19121  ACTAACTAATATTTATATTAACAATCTTATTACAAGACTAAAAATAAAAATATTGTTAAA
 19181  AATCGCTCCTACTTCGAAGGAAATATTCGCGAAAATAATTAAATAAATAATTATTAGTTC
 19241  TTTTAGTTATTTCTAACTTATTATACTATAGTTATTTATAACATATTATACTATCCTTCG
 19301  TAACTATCAAGGATAAATAATATTGTAATAAAACTAATCTCTTAGTTTACTCCTACTTAA
 19361  ATATTAAATTGACACAAGACAATTATAATAACTTAAGAATACGGTATCTTACTTTAATTT
 19421  GTTTATTTATTAAAATTTAAATTTAGTAAAAATTCTTAGCCGCCCGCTGGGTAGGGGTTG
 19481  TTACTATCAATTAAAAATAGTAACACAGAAAAAGATAACATCCATTAAATTGGTATTATT
 19541  GTCAACTT
;     G-orf147 <== end
 19549  TTACCCTTTACCTTTACCTTTACCTATATTTTTGATAAATCCTTTAATAGTTCCACCTTC
 19609  GTTTTGTGGAAGATCTATAGATGGTGCTTTAGGAGTAAGATCACTTGAGGAAGCATTTGA
 19669  TGATAGATCTATAGATGGTGCCTTAGGTGTAAGTGAGTTATCAGACACACTTGCAGGATA
 19729  ACTAATAAGATCTAAAATAGAAGTAGATTGTGGTTGAGTAGGAATTGGAGCTATAATTGT
 19789  AGATCGGGGATTAGTTGGAGTAACACTTGATACAGTATTAGGTTGTACAGCTGCTTGATC
 19849  ATTAAAACCAGATGTTGTAGGATCAAAAGAACTTAATTGAGGTGAAGCTGCTCTACTAAT
 19909  ATTAGGATTTACATCAGCAGTTTCAATTACTGGAGCTAAACTTTCAGAAGTACTACCTTG
 19969  TCTGATATCTGCCATATATTGCAT
;     G-orf147 <== start
 19993  TACTTCATTTCTAACTCCTCTGGTTTGTGGTGTAACAGTTCCATTACCGTCCGTAAATGT
 20053  CCGTTCATATCTATTTATTATTTCGATATCTTCAGGTTCAACATTAGATGGTATATCTGT
 20113  AGTTTCAACATTAGAGGGTGTATCCCCTGTACCAGGTCCTCCTGAGTTACCCCCACCCAG
 20173  CGGGAGGGTCTCTTGAACTAAATAAATTATTGTAAACGTATGAACAAGTTTTACTTGCCC
 20233  AATTATAACATGGAGTTAGAACCCATTCATTAACAGCTATAGAAGCTGCTACAACATTAC
 20293  TACTAATAATAGGCCAATATAACCAAGTACAATAACCAATAGTTACAACACCTAAACAAA
 20353  TTACAATTGTTTTAACTGTATCTAAATCTAACCAAGTAAATGGTTTAGAATAATCAGGTA
 20413  GAGAGTTTTTATATGTTTCTCTTAATGAACCTTTAAATCCTTCTTTCCAACTCCAAGGTT
 20473  TGTACCAACTACTATTAGAATTACCCCCTCCATCTGGAACTGATGGGTGAGATGGTTTAT
 20533  CTAAGTTAGGTAATTCATCGGTAGATAAGATTCTAGGTATTAATTTATTAGTTGTGTTGC
 20593  TTTATGTTTGCACCATTTTGCTAAAGGGTTTATAGAAAGTACCTTACTAGGAAAAGAAGT
 20653  TAAAGTAACATTTACCTTTTCTGAGTTTTAGGATTCTATACAACCCGGCGATGGCGGTAA
 20713  AGTTCATAGCAATAAAATTATGTATTGTCCAAAACACAATAATTCTCTGCTATTTTTTGG
;     G-orf155_1 <== end
 20773  TTATTTATACTCTACCACTAGAAGGATTGAAAAAAGATTAGAGTTTTGTTTTTTGAACGT
 20833  GCCAGATAGGCAGTTAATACTGATGGCAAGGCTTAATTCATTCCCTGAATCTAAATCTAA
 20893  GTTGTTTGAATTAGAGATTTGTTTTATATAATTATCATAATACTCTTTGTCCGTTTCAAT
 20953  ATAATTAATCAATATTTGATCTTTACTATTTAGTTTAATATTATCTTCTTGGTTTAAGAA
 21013  GCTATTTATAACTAAAGTTCTATATGTATTAATCTCATCTTGATTTTTTAAATTAAGTAA
 21073  CAATTTTCTACCTAAATTAATTATTGAGCTACCATCATTAATAGAAGCTTTAGTAATAAT
 21133  CATAATATAATTAGAATTAAATTTAGTTTGTTGAAAAAACTTATATGTGTGATCTCTTAA
 21193  GTTTATTCGGTTTAGATTAGATTTTAAATTTATTGTTTTTATTTTCAT
;     G-orf155_1 <== start
 21241  TTTTTTAGTTATTAGTTTATATTTATTAATACAATTTTCTGGTTATTTATACTCTACCAC
 21301  TAGAAAGATTGAAAAAAGATTAGAGTTTAAGACTTTGAAATAGATCTACAGTCTCTTAAA
 21361  AATAAAAAGTAAAAAAACAAAATACTATAACATAAAATGTATTTGTTAGTTTTATTTTTT
 21421  TTATCCTATTATTATAGTTGAGATGTGATTACAAATAGCTCTGATACACTTACTTAAGTT
 21481  ATACGTAAATACCTCTTCTTTTAAATCAGTTTTGGACTAATTAATTGTTGATTTGAAAAA
 21541  AAGGGTTTAAGATTACCTAGCTTAAGGTTGGAAATTTAACAGAAAAGGGTTAAATTAATT
 21601  GCGAATTGCAGAGCATTTAACCTTAAAAACAAAAATTATATGTTGTTTTTGTTTAACTTA
 21661  ATCACACCACACTCGCAAAGG
;     G-orf168 <== end
 21682  TTAACAGATATAATTTATATATGCTAAAAATAATAATAATATAACAAAGTGAAAAAAAAT
 21742  ACCCCTTACATATATATTTATAAAAATATTCAATATATTATATTCATATTTACTAATTCT
 21802  TTTTAGATCTAGTAAATAATTTCTTATAATACTAGGGAGAAACTGAGGAAAGACAAGGTC
 21862  TTTATCGTCCGTTACTGAAAATTTAAGTAAGAAATGTAAAGATAGCAGATTATAAAAAAT
 21922  AACAAAGGAACAACCTAGACTACCTATTACTTTGATCCAAAATAAATTTATTGAAAGATA
 21982  ATAATATAAAATAATAGGAGAATATAGGTATAATATAATTAACAAAATTAAACATAATAC
 22042  AAACATAATTAAATATTTTAACCAATTAGGACCTTTAAATTTTTTAAATAAAGCAAATAA
 22102  AGCCATACCACTAGTGGTATTTTCCTCTTTACCACTACTAAAAAATATTAAATTAAAACC
 22162  ATGTTTATTTTTTAAATGACTAAGCAT
;     G-orf168 <== start
 22189  CACATTTGAAATACCATATAGACTAACAATAACCGCCAAAGCACCTACACTTATTAAATT
 22249  ATTTCCAATTACCTTTAAAAAATCTAATTTAGATAAAGTACCAAGAGTTCTGCCGAAAGT
 22309  AAGGACTCCTTCACAACCCTCAGGGCGCGAGCGT
;     G-orf394 <== end
 22343  TTATTCAACAAGCCTCCCAGCGGGTGGGGTTGACTGGGTGTAAAGACCTCGACAACCGGT
 22403  ACGGGATACGGGAGCCGAGCCTGCTTTTCTGTTAACAAAACTCCTTGAGATATTAGTAGC
 22463  CTTAGATAATTGTTTCTTTAACATAGTTACATCATTATATTTTTTTAAATTATGATAAAT
 22523  TTTAAAATATTTAGCTTTTAATTCAGTATAAGGAATTTCAGTTAAATTATCTATTTCTTT
 22583  AGTAATATCTGACAATTTTGAATTTAATAATAAAAGTTCGTTTTCTTTATTATCTATAAA
 22643  TTTTTTAATAAGTTCAATATTTTTATTTAAGTTTATAATACTTTTTGAATTACTTAATAA
 22703  TTTTTTCGCTCTTAAGATTTCATTCTTTTTAGATGACAAAGATAATTCTAAACTTTCAAG
 22763  ATTTCTTCTTTTATTTAAAATATCTTTGTCTAAATTAGCTATAGTAATACTTAAAGTATC
 22823  TTTGTCTTTAGATAGACCAGTTTTCATTAAATAATACAAGGATTGTCTTTCTATATCTAT
 22883  AGTTAAATCACTTTCATCCGACTTTACATCACTTTTTGAGAGGTTGGCTAAATATTTATA
 22943  ACTATTATAAGCATCTATATCAGTAAAGCCTAACATAAGTAAGAACAAACTTAAACTAAG
 23003  TTCTGCACTAGATAATATTTGTCGTTTACTAATACTTCCACCACTTAGTTTAATACCTTT
 23063  CATTTTAAATAATAACTGTAAAGTAAACCAATTTAAATCTTCAAATACAAATAAAACTTT
 23123  ACTATATTTAAAGTTTGGATTTTTATTTTGTTCAGCTAAAGACTCCATACTAAACAACTC
 23183  TTCAAGAAAATCATCGAAACTTTGACCTCCACCCCTATATAATTCCAGAAAATAAAAAAT
 23243  AGAAAACTGAACCTCAACTAAATATTCACTATGTTCAATTACATTAAAATTTAGATCTGC
 23303  CACAGGTGACAATCTTATTATTGTTGCATTATATTTGTAGTTGGTAGCAAAACGTTTTAA
 23363  TAAGTCAAATATAACAGATTTAGTATAGAAAATACTACCCAATAAATGAATCATATTATT
 23423  TTTCACATGAAACTGATCTAAACTTCTAGCAAAACAAGCTAGTAAATAAGATTTATCATT
 23483  ATCATTACTATAATTATTATTATAATTATTATTATTATTTTTCAT
;     G-orf394 <== start
 23528  TTTTTTAATTTTGTTTTTTTTAGAAGAGATGAGAATTATAAAACTAAAGACTATCTCTTA
 23588  AAATCTTTAGTTTAATTAAATCTGTTTAAAATTAAGATTAAGACTTAGACTAAGACTACT
 23648  AAAAATAAGTAGAAGACTAAGACTTAAACTAAGAGTCAAAGACTGAATACCTTCTCTCTA
 23708  CGAACGGCGGATCGCCTTAGAGAACAACGGCTGGCTTGGCTAATCACCTTCGCCCACACA
 23768  ATCAACCAATCACATCCGACCAAACCAGAACAACAGAGTAATTTGACAGGCATACGTCAC
 23828  GCCCAACAATTTTTAACTGTTCTTCATAGCATAAGGATAAAGAGAGTTCAACAAATTAAC
 23888  CACTTGTTATATTAAACTTTTTAATTATCATCGTGGATTTTGTTCTTTTACTTGTCTTGC
 23948  TGACGATTGAAACTTGTTTTGTTGTTTTATATTGTATTTCTTTTTAGGTAGGTTACCCCG
 24008  CCTCTCTTTTAAGAACCAAAGGTTGGTAACTAAATAAAACTTAGGTAGGTTCTCTCTTCT
 24068  TTAAGATACAAAGATTTAATACCTTAGATTAATCAATAAAGGTGTGTAATAAGCATAATT
 24128  TAAACCGAATTATCAATATTCTAAAAATTTTATAGTAAAAAGGCCACTTAGGTTCGGCCA
 24188  ATTTAGTTGGATGATATTAAAGCGAAGAGGGTTGTATAAAACCTCCACGCATCACATTAA
 24248  TTTATACAAAAAATGATTAATTATTTTTAGATATTTTAAATTTTTTTGGTTATTTTAGTT
 24308  TGTTTCATTTTAGTTTGTCCAGCTTAAGTATAAAAATATACGTAAGGGATCAGTTAAGGT
 24368  TTAGCTAGTCATTTGTTAAATATTATAATATTTATAATTTTATTTTTTTACTCTTTTAAA
 24428  TAAAATCTAATTAGGTATAAAATTATAAACTATGATTAAATCTTCATACTTCCATATTAT
 24488  TTGGTTTTTTGCTAGTTGGAATTAAGGAGTAGCTAGGCTAAGCCCGGCCCAATTAGCTTT
 24548  TAATTTAGGATCTATTTGCTTAAAAATAATTACTTTCTACCAACCCGAAGTAAGATCACC
 24608  TCAACAACTAAAAGTCTAGCACAAGCTAAAAAGAACTAAAGGGGAAATTGGATATTTTAT
 24668  TTATTTATTAAATAAATAGAATGTAGAGAGTAAATGTCCTAAGTATTATAAAATAATAAG
 24728  ATAAAGATATTTTGAACAAAGTAGAATTTTATTTGTAACTATAGAAATATTCAAGAGTTA
 24788  AGGAGTCGGGTTTTAAATTAAACCGTAAACTTAGAGTGTTTATAAATAATAATCCTTATA
 24848  TTAGAACAACTCCTAACTTATTCATGTGAATAATATTTATTCTGTGGTTAGATTAGATTT
 24908  TATAACTGATACTTCTCTAGTTTTAAGTTATGAAGCAAGTAATTTAGCTGATTTATATCA
 24968  AGCCAATTTAAATTATAAAAATGAATAGAACATGAAACCATTTAACTTGATGATATTTTT
 25028  AATGCCGATAACATTTTTAAGACTGAACATGAGACTATAAAATGGAATATACCCAGTTTA
 25088  GATGAAAATTTATTTTTTAATTAAAACACCGAACAAATTATTAATCCATTTAAAATAAAT
 25148  TATAGAGTTTTTGAGACTGATTCAGGTTCTAGTTTATCTATTGATTCTAAACCAGATCAA
 25208  GATCAAGGCTCTTTAGTTTTAGTAGTTCTTAACAACCATATCACCACACCCTAGGCAAAA
 25268  GGGTGGGCCAGGAGAAGAGAATGTTTAATAAGGTTATAGGCTAGGCTATTATTCCTTTGT
 25328  TAAAATTGGATTTGCTACATTGTAGAAAGTATATTTTTTTTTGTTATTTTTTTTCATTGT
 25388  TTTATTAATTTAGTTATTTTTATTACAATTTATTATCAAAGAATTAAAGTTTATTTTTAA
 25448  ATTTATATAAAGTTTATTTTTAAATGTAGACTAAACTAAAATATCGTAATCGTGGTTTTG
 25508  TCGGATTCTAGGTAAGAGGGTCATTATAAAATATTAATATTTTATGTTTATACTCTTACA
 25568  TAAAAGAGCCAAACTTCAGAGTTTTTATTGTTTTGTTTATTAAATATCAGACTTTTTTAA
 25628  TTGTTTAAATATAATAAAAGAGATAGGATTCATAAATAGGGTTGTACGATGTATGGCAAT
 25688  GTTTAGATTTTATCTACTTTAAATCTTTATTAGACTGGATTTAATTTTATTTTTAACTAA
 25748  AGAATGGTAGCCGATCTACAGCAATAGTTTATTCACAAATTTTATTTTGTGTTAGTTTCA
 25808  TCTTAATTTACTAAAACTTTATTAGTTTCTTATAACTTGTTTGTGTTTGGTTATTATTTA
 25868  AGTTACAAAAACAAAAAGTCTTTTCTTAATTATTTTTACTTTATATAAAAAA
;     G-orf129 ==> start
 25920  ATGATGATGTTAAATAATTTAATGTGTATAGATTCTAATAGTCTATTCTTCTTATTAGAT
 25980  TTCCTATCTAGTGTAGTTGGTATCCTTGATATTAAAAACTATATATCAATTTTCTGTACA
 26040  ACTTTAGGTGTTCTAGGTGTCCCTATTATATTGTTAAGTGGAGGTAAACTACTTGAACAT
 26100  TTTGTTAAAGGTGTTATAACTGGATCAGGTATAGCTGTGGGTAAAACTGCAACAGATAAA
 26160  ATATTGAAAGGCTCCGGTACAGGTGGTGATGGAAATAAACCTACAGGTAGTGGGAATAAT
 26220  AAACCTACAGATAGTGGAGCTAGTGGTTCTAGTGACAATATTAATAATACAGACTCGAGT
 26280  TTTACTACAGACTCTAGCAGTAAAGTATAA
;     G-orf129 ==> end
 26310  TCTATACTTAACTGTTTGCAAATCTATGTATTGTAATGAAATTAACCTCTAATATTTGTA
 26370  GTGTCAATAAGACTTGAATAAATATAATCGTTTATCCCCTATCGTGTAACTAATCAAAAA
 26430  ATTTTCTTCTAACAAACACCTATCAAACAAAATTGTGAAACAAAATTATATAGTAAAATT
 26490  AGATACAAATGAGGTATTTAACCAAGCATTGATTCCTTTTGATAAGTTTAATTTGACAAG
 26550  TTTTATTAATTTTATTATGGAAAATTTTCATCTTAATAGTACCTATAGTATTTTTGGTTA
 26610  AGTTAGGTTTTAGTGGTAATAGTTTGTTCTATATGTCTGGTAGACAAGTAGACATAAAAA
 26670  TAACAGGTAATCCTGATTTAGATTATTATAAAAATATATATAAAATTATTAAGAGTTGAC
 26730  GATGTAATTTCTAAATAGGATAGTCACTTCCAGATAGTATTGCTTTATCTTATAAAAGTT
 26790  TGATTTTTCCTAAAGCTTTAGGTACGATAAATCTAAAATCTATGTCTCTAAATAAATCTA
 26850  TATTAAATAAAGTAGAGCATAAAAAAATATTTAGTACAAATTATTTACCTTTAACGATAA
 26910  ACAATAATTATTTTGGTTTTATTGTAGACAAAAGTCTTCAAATATTTTAAAGTTAGGTTT
 26970  GCCATTACCTTCTATTTCAATAAATTCAGAATTCATTAATAATCCCTATTGTGTTCTAAC
 27030  TAAATGAATTAACGTTTTTATTGATTCAAATTTTTCAGATCTCTTAACTACAGATGATGT
 27090  AAGAACTATCCATAAATTCTAATTTAGTAGGTGTTTTAAACCTTGATTTAAATCTGGATA
 27150  TTTTAATTTAATATTTTCTCCAGCATTATTTGTGAGATTAATAGTTTTATCAGTTTCTGA
 27210  ATAACAACTTCTTCCAAATTGGTTTAAGATTGACTGCTTAAAATTATTATCAAAGTTTTT
 27270  AAGAAAAGAATCAGTAATATATATTTTATAGTAACTTCATTTTAATAGTTATCCAATTAA
 27330  GTTAACCTTATTACAGCAAACCAATCGCGAACAGAAAAAAAAAATTTTTTTTATTGTTAT
 27390  CTTCTTTAAAGTAATTTTCAATTAATAATGCTAAACTAGCAACATCTAGAGAATGCACTA
 27450  AATTAGGCATTAAAGCCCTAATCTGCTTTCTAGTATTAAATACTTGTTTATCTAGAATAT
 27510  TTTAGTTTAGTAAATCTTTAGTATAGATAAAAGGTTTTAATTTTATTGTCTTACTCCCAT
 27570  ATAAACAACATTCATTCCCTTATGAACAAAATTAAACTCAGCCTTCTTGTTTAATTAATT
 27630  ATTATTAAATAATTCAGATTTTAAATATTCTTAGAGCCAAAAATGAATAAAATCAACCGG
 27690  ATAATCTGCCCAACTAGATTTAGCTAAATTAACTTGTTTAGCTAAAGTAGTGTATTCTAA
 27750  CAGTAAACTTAAATGTTAAAACCATTACAAGAAGCATTCAATTGAATAGGCAAATGACTA
 27810  ATAAAAATAAGTTTCATTAACTTTTAAAGCTTCAATATACTTATTAAATTTAAAGCCAAA
 27870  AGCGATAAATAATAATTTTTTTTTAGCCTTAGCAATTAAATCCCCAGTTTGAAATTTAAT
 27930  AATCTCTTTCTTATTATTATCTTTCCTATTAATTCTCTTAACAAACAAAACAGATATTTT
 27990  TATTTAATTTATTACCAAAACAATTAGCACCAAATATTTTTAAATAATGTATACTAAATT
 28050  CATCATTTAAATTAACCTTTTCTCCTTTAGAAAATATTGGTAAAGATTTAGCTAACTCTA
 28110  TACCTTGATAATTTAAATATTTTACAATACAATATAATCTACCTCTATACTCTAATCTTA
 28170  CAGGGAAATAAATATCTGAACAAATTTTAAAAATGTGAGCTATAATTAAAATTTCAGCTT
 28230  CTAAAAGGTTTTTACTATTAAAACTTTTTAATTCCTTTTTTTTCTACTAAAGTCAACTTA
 28290  AACTTCAACTCTAAAGGATGTTTAACTTCAGGATCTAGGATTAATTTATATTTTTTATAA
 28350  TATTCTAAAATAAAGTTTAAAACATTTTGATTTATAGCAAATGAGACAGAATTTATATTA
 28410  TCAACCATTCAATAACTTTTTAGGGTTAATTCAAATAAATCTAAATTATTGTTCATAATT
 28470  TAGATTTATTTACTAAAAAAGGATTATCTATTACAGTAGATAAAATTTCTGTGTAATTTT
 28530  TCTAGTTCTTTTATAGATTCAAGTAAAACCTTATTGATATTAGAATTTAATATTTTGTAA
 28590  TTTATTGTATGCCATTCGGCTGAGTCAGAAATTTGACTTAATAATAAATTTTTTTGTTGA
 28650  GATATTAAATAAGAGTTTATATTTTGTGGGGTGGTTTCTTTACTATTTTCAGAATATAAA
 28710  AGTTTCATTAAATTTTGAGAGACGACCGTTCCCTGTGTGTGGCGTACGCCACACTTGAAC
 28770  TTCGGCAGGGCAGGTCCCGCACCCTGTATATCAACTGGAAGGAGAGAGTCGTTAGAGTTA
 28830  ATAGACAAATACCTTAAGTTCTGCCACCCACCTGTACGGGACCCTTACACCCGAGCCAAG
 28890  CAATGTTGGAGAGGGTCTGAAGCGCAAGGCTTGAAACTTAAAATTTTTATTAGGTAATAT
 28950  TAAACTATTACCACTTTCCTTTAAATAAGGACTTGTTGTACGACAGCCAGACAAATTAAA
 29010  TAAAGTACTATAAGTTCTTCTATTTTCACTAACAAAACTTCTTGTTATTTTGCTAGATTC
 29070  AGTTTAAAACATTGTTCTCAACTACCTCTTGTTTTAATTCGTATTCTTCAAATATAAATA
 29130  AAAATTTACTACTACTACCACTAATACTAGCCAGAGGGTTTGGAAGACGCAAACTACGTT
 29190  ATCCCTCGGAATTTTCAGGTTTGAAGAACTCTTCAAGAAAATCATCGAAACTTTGACCTC
 29250  TCACCCCAAACCCAGAGAATAATAATAGATCTGCCAACCTCAGCTTAACAAAATCAATAT
 29310  GTAACCTCAAAGCTTTGATCTTCTACAGGTACATAATTTTCTTACATGAAACTAATTAAA
 29370  ACTTCTAGCAAAACAAGTCAGCATATAAAATTTATTATTATTATTCATATTGTTTGTTCT
 29430  GTTTGTTTAGAAGAGGTGAGAAAATTAAAGACTATCTCTTGAAATCTTTAATTTTATTAA
 29490  TATATATTAGATTAAGATTAAAACTAAAACTAAGACAAAATACTAATAGATATATTTTGA
;     G-orf111_1 <== end
 29550  TTACATTAAACCATAAACAACTCTACTACATAACCAGATAACTGACCCTAAACTAACTAA
 29610  AAAAAGTATAACCTCAAATAATAGATAAGCTATTCTAGTTTGTTTATATAAATTAATTAT
 29670  CTTAACTAAGATTACATATCTTGATAATTTGTCTAATAATAGTTTATTATCTGTTATATA
 29730  TAATATTGTAAAATATAATAAGATATTTATAAAACAAAATAAAGCTATAATAGACAAGAC
 29790  TAATATACTACAAGCAAATAACAATATAGGAGAGCTAGATTCATTTATATTAACATGAAT
 29850  ACCTAATAATTTTAATAATTCAATTAATTCTTTCAT
;     G-orf111_1 <== start
 29886  TTGGTAAAAATTTTTTTTATAAAATAATTAAGAAAAGACTTTTTGTTTTTGTAACTTAAA
 29946  TAATAACCAAACACAAACAAGTTATAAGAAACTAATAAAGTTTTAGTAAATTAAGATGAA
 30006  ACTAACACAAAATAAAATTTGTGAATAAACTATTGCTGTAGATCGGCTACCATTCTTTAG
 30066  TTAAAAATAAAATTAAATCCAGTCTAATAAAGATTTAAAGTAGATAAAATCTAAACATTG
 30126  CCATACATCGTACAACCCTATTTATGAATCCTATCTCTTTTATTATATTTAAACAATTAA
 30186  AAAATAGGATTTATATCCCTATTTACAATATGAGCTTAAATAATTTTAACATGCTTCTTG
 30246  CTTTATATTATATAGTGTAGCTTTGGAAAGTTATATAAAATTACATGTAATGAGACAAGC
 30306  AACTTTAAATTATTTTAAATGATTGCAAACACCTACCTTTCCGGTTTTTCGAGTTAGTCT
 30366  TCGGTGGTTTATTACATAAATCATAATAATTATAAACAAACAGAACAACAAAATGAAAAA
 30426  AAACAATTAAAAATTTTATTAAACAATTTAAAGCAAAAAAAACAAGTATTTAGAAGTACT
 30486  ATAAAAACTTCACTATTATCATTAGCAAAA
;     G-orf338 ==> start
 30516  ATGTTATTACTAAACAAACTTCAGAAAATGAGATTCTTTAAACCAATATCTTTAATAATA
 30576  AAAGTCTTTCTAAAATGGAGTGCTTATACTTCAATATTCTCATTAATCTTTTCAATAGTA
 30636  AGTAAAAGATTCAGTTTACAATTTGATCTAACATTCTGGTTTGATGGTATTTGGTTAGTT
 30696  ATTTCAGAAGGTTTAATGGATTATGTAATTGAGTCAGGGGAAACAATAGTAAGCCACATA
 30756  AAAAGATTATTTGCTAAAGTATATTATAAGTTAGGTTCAGATCCTAAAACAATTGATCAA
 30816  GCTAAAAAGTTAAAGGGTAGATATCGAGTATTATCATCTGATGAACTTAATGATGTTTAT
 30876  AGCGAAATGGACAGAAGAGAGAACAGGAATAAAACTAGACCTGCTCCAGCTAACGATTGG
 30936  AACACTGAAAGACAAAGAAGCTTAAGACGAGACTTTGTTGGTACTTCAACACCAAACTAT
 30996  TATAATCCGGATAATTATAACCACAGTTATTGGAATTATGCTTATTGTGCTGCTGCTGCA
 31056  CTAACACTTATGGCTGGTGGTTCTTTAATATATGCATATTTAAAAGAAGATACTGCAACA
 31116  GTAAGTTATTACTGGGATAAAGTTAAAGGTGGATTCAATTATATATTCAGTTATGTCCCA
 31176  GATATTGTAAATAACTTTGTTTTGAAAAAAATTTGGCCTTTTGGTCATTTTGAATACCAA
 31236  TCACCTGATGGTGACACAAGTGCTGATGGATCAAATTCTTCAATTTGGATGGTTAACGGT
 31296  GTAGATATAACTGCAATGTCAATGAAAGATTTGAAACAATATATTATAGATAATGTAACT
 31356  GCTAAAATTAGTACAGATTTTGCTATTAGAAGATATTACAAATATACAATGTGTCGAGAT
 31416  GACTATGACGACGCTAACAGATTGAAAGAAGTTGTTGAATATTACCTAATAGAACTAGAT
 31476  AAAGCTGATTCACAAACGAATAGTTTTAGTTCTGACAATAATATGAGAGAGTTTTAA
;     G-orf338 ==> end
 31533  GACCTGGATGTAGTACAGAAGGTTTCATAGCAACACATCCTGGTATAGTAGATCCTAATA
 31593  CAGGACGAGTTAGGATGGCACCGAATCCTGAAATTCCCGAAGGTGAAACTACAACACCTA
 31653  ATCCGAAACAAACGCCTAAACCTAAACCTCTAGAATTCCCAGCAGTACAAGATTTAGATG
 31713  CAAATTGTAAATGTATTTATTGTACAATAGATAAAGCAAGAAATCAAGATCCTGAAAGAT
 31773  CTAATAAATTTAATAGATTACAACTTTAACTTGAAAATAAACCAGAGTCTACAACTCCTG
 31833  ATAAGGCTCCTACCTCTGACACTAGTCCAATATCTGATGAGACTAATTCTACACAATATG
 31893  GCACCCTATCTCCTTCTAGAATGGAAGAAAATAGAATAAAATCTCATAATTTGGGAGCAA
 31953  AACTCCTTGTACTTGTGACACGTGTTATAGACTACGACATTACATCAAAAGACTAGTTCC
 32013  ATCGGCAACATTTGATATTCAAGTTGAGAATGTTATTGAAATTACTACTGAGGCTATAGG
 32073  CGAAGGAAGCGATACAACGGTAGCCGATCGTAATGCAATTAACCATATC
;     G-orf107 ==> start
 32122  ATGAAAAAATACAATTACCAAAGATATAGTGAACATTGTGACTGTCCTCATTGTACATTC
 32182  ACTAAACAAAATCCACGTACAATAGTTGTAAGAGAACTTATGGATGCTATTTTTAATAAT
 32242  ATAAATAATAACCCTCAAATCTCAGCTACCGATGTGGGAAAAGGTTTCATGATAAATAAT
 32302  GGACATGCTCCTGATTGTAACTGTACTGATTGTTTTCACTATAAAAAAGCTATTCAATGT
 32362  GTTAATAAGTATGTTGACGTTATTTCAGGTAGAGGTGATAAAACTAAATTAGTTTTACGA
 32422  ATCAATCATCAAATCTATTTGTAA
;     G-orf107 ==> end
 32446  CCAAAATTTTAAAAATAATATGATCAAAATCAACAAAAGCAACAAAAATAAAAAATATAC
 32506  TTTCCTTAACAAGGAATTTCCAATCTTAGATAGTAGGTAGAGGGATTGTATTCTTATTTT
 32566  ACATAACGGGACTATCTTTAAAAGCCACAACTCTGTTCCTAACATTATAAAAGGGGTTAG
 32626  ACAAAACACTTTTCCCGAAGGTGTCCACTGTAAACAGTCTTAAAATCTCAAAGGTTTTTA
 32686  TTAAATAATTAAAGTTTAAGAACCTATTTTACACATCCTGACGTAATACGGATGATTTTA
 32746  TTTTTATTTAATTTAGTTTTACAACCTACCCAGCGGGTTCAAAGTTTATGTAAGGGGTTA
 32806  AAATTTTTATTCTATTTTTATTTTAACTTAAACAATTCAATAAAAAGGGTTAATATTAAC
 32866  TATTTATTATGTAGTTAATTTAATACAGCCATTTCTACAATTTCCGGTGTGTTTCCTATA
 32926  GCAACAAATTTGCAACAAGCTAGTACACCTATTAAACCTAAAGCTATTATAGCTATTCCA
 32986  CCAAGACATCAAACATAACACCTACAACAGGTGATACCGTGTTAACTGTGTTAGTTAGAG
 33046  TAGTAAGATTAATATATCCTAAAACATATTTTTTTAAGCTATATAACATAAATACTGACC
 33106  TAATAATTCCTATATTTGCGATAGCGAAAGTTGATAAACTCCACAAGGCATTATATATAG
 33166  GTAAATGACCGAGTTCTCTAAATAATAATTTAAATACAATTTTGCTAGCCAAGGCTAATG
 33226  GTTGATTATATTACATAGATGATAAGATAGATCTGTTCATAATTTATATTTAAATAGATA
 33286  GAATTGATAACCCACAAAGTTGTGCAATATTTTTTAAATAAAATAATTGATATTGTGGGT
 33346  TATTTTATTTAAAAGAGATTATAATTAATGTTAATCCATATTATAATTAATAAATAAAGT
 33406  TAAACTCTTTATATTGAAAAATCAAGTCCTAAGTATGACTTTAAAAGGCTTTGTCTAAAC
 33466  CTTTAATTTAGTCTTTCGCAGTTAATACGTCTTGCTTCGCAAGGATAGATATTAACACTA
 33526  GTACTCCTTTCTTACTTGGATCCTTTGGGATATTTGTAACTGGGCAGGTGTAGATACTTA
 33586  CGACTCAATATTTATTATTTTAACCATTCAGGTGTAATAAAGTTAATTAATCATATTTAA
 33646  TTATTAGATTGAGTTAGTCTTAACAATCTTTGTAAAAAGAATTGGAATAGTATACTATTT
 33706  GGGTAGGTTAATAACAAACGAAACAATAAAAAATATAAAAAAAATC
;     G-orf484 ==> start
 33752  ATGAACACAAATAATAAAAACACATTAAGTAACAATCCAAAATCTATTACAACCAATTTT
 33812  AATTCTGTAATCTATTCTTCAGATATTAATAATAAAGCAAGATTTGTGTCTTATATTACA
 33872  GGGTTTAGAGGAGGAAACGCACAAAAATTATTTACAAAAATAGAAAACTTAAAATTACAA
 33932  CCTTCTGATCAAGTTTATCCTTCATTAACAACGGATGTATTAGCAAATTATATAAAAGGT
 33992  AAAAAATTAACCAAATTAGAGTTTAAAAATAATGTCGAATCAAACTTATTTGAAGACATA
 34052  TTAATCTTTTCAGATTTATTAACAGGAAAGGTACTAAAACCTTCTGGATCTGGGGCAAAG
 34112  GATCTTAATGCAATGGCACCTGTCATTACCGATGGGGCTTCGCAGATCTCGGAAGAAGTG
 34172  AAACATCAGTTTAAAAATGCACCTAGCCCCAAAGGGGGAAGAAGTGGTTTATTTATGTCT
 34232  TTAAATTCATTTAAAGATTATTTTAACTACCTAAGTAATGCCATTTCTACCTTTACTTTA
 34292  GCCGAAGGCAAAGGTAAATTAAATTATCCAACACCTTTAATTAAAGATAATAATAAAATA
 34352  AATTCATATAAAATACGACATTATTTAAATTTATTAACTAAATTTGATTTTAAATTATCT
 34412  ACTAGTAATTATGATTATTTTCAATTTAAAAAAAGTAACAAATACTTATTTGCAATGGAA
 34472  AAAGCTGCTGATTTATTAAGATTAGCCTTTTTAACTAAAGGTTGTTTAATAAGTAAACCA
 34532  ATTTTTAATATTGTTTATTCACATAATGGTCTTGAAAATGAATTTAATTTATCTGAATCT
 34592  AAAGATACTAATTCAAATAAAGCTAAAATTATTATCCATTTATTTTATTATATTAAAACA
 34652  AAAGGTTTATTAAATAAGGCTTCTCCTTCAGGTAAACTATCTTCAACCTTTAAAGGTACA
 34712  TCGTACAGAGGCCAAGGGAAAGATAACTTTCTTACCTCTATATATGATGCTAACTTTTTA
 34772  TTCCTTAGTGATTACTTAACTAAATTATTTAATACCGAAATTGAATTTGAATTAGTAAGA
 34832  TTATATCAACCTTATCAGGATAGTAATATTTTAGTGCAATTTTTAAATAATCAAAGTTAT
 34892  AATAAAAAATTTATTAAATTAGTTTCTAGACTATTTCGAAAAATAAATATTTATAAAAAA
 34952  AATAAATTTAACATTCCTAATACAACATTATTGAATGAAGCTGTGTCATTCCCATCTGGA
 35012  GTATCTGGTGTTAATATTAAATTAGCTGGTAGACCAATTAATGAAAGAATTATACCTAGA
 35072  TTGACAGTAAAAAGAGCTCAAAGAGGAAACTTTAATAGATTAAATGCAAAAGTGATAGAA
 35132  AAATCAATGTTTACAGATAAATCTAGAAAAGGAGCATTTAATTTTACAGTTAGATTAAGT
 35192  CACATATTCAGATAA
;     G-orf484 ==> end
 35207  TATTTTAATTCACAAATAGCTTAACCTCAACCCTTTTTTATAACTTTAATTAAATAAAAC
 35267  AATTTATTTTATCTTATTTTTGTGGGTTTATATAATTTTCTTGGTCCTTTCCATAAGCCC
 35327  TAGTGGCTCCAGCATAACTAATTCTTTTTAGGGTTAAAGGAAATAAATTAATAACTCTTA
 35387  ATCTCACCTTGCCTAAGATTTTTAGTTCTGTGTCTTATCCTCCCTGGTTAAGCAGGGCGG
 35447  CGGTGTGCTTAAAGTTAGCCTTTACTACTACGCACTGCTATAGGAAGGATTAATTAAAAT
 35507  AATATATAATCTGTTTTTTAATTAATTTTGTTTTGTTACTATAAGAATAGAGTAATATAT
 35567  AGAATTTAAAATAATAATCATAAAATATATAGTCTATATATTGAACTATTAAATTTAAAT
 35627  AAGTCAATAGAAGACAGAAAGCAGATAAAAACCTTGTGAGGCCAAAGCTAGGATATGAGT
 35687  TTCAAGTGACTTAAAAAAAAATAGTTATTCATTCTCCTTCAGGAGCAGTGTATGAAGCTG
 35747  AAGGAGCCAAAGGGTCGCGGAATCTAGCAATTTTATGCCACACACAACAATGATAAGACA
 35807  GAGCAAATTTATATTATAAA
;     G-trnL(uaa) ==> start
 35827  GCGAACATGTTGAAATGGTAAACAATCTCCTCT!TAA!GCAGGAGTGGAAGTAATTCCTT
 35885  AAGAGTTCAAGTCTCTTTGTTCGTA
;     G-trnL(uaa) ==> end
 35910  AGCATGTAGCAAAAATAGTGTACAAAAAAAAATTAAGGTAAACAGAATAATTTTGTTAAC
 35970  CCTACTCATATTTTTATATTAGAATAATTTAATTCTAAAAATTACTAGTAATATCTCATC
 36030  TTGTTATAGTATTTAAAACCTGATAGTTTACCTTCTCTAATTTTCTTAATTCTTTGTATC
 36090  TTTTCCTTTTAGTTTTTATCATTTATTGTTTATAAATTTACCTTTTTAACTACTCTCTAT
 36150  AAAATTAATATAGGAGGAGTAGTTAACATAGCTATTGCCATGTTTGCCACTTATTTTTTC
 36210  TATGATTACCTAAAGGAGGGTAAGGCTTTAGATAAAGTCAAAACTAATAGTCTCGCACCC
 36270  GAAGGATATTGTATAAATTCTACCTTTTAAGTGTTTCGTAAGCAAGTGAATAATGAGAAT
 36330  TAACCTAGGTAAGGTTACATAAGGAGTAATTGTTAAAGATCTCTGTTAATTGCCCTAACC
 36390  TCTTAAGTGCGAGGGTGGCATCATTCTTAACCTCTCCTTACAGGCTTGGTGTAAGAAGTC
 36450  TACAAAAATCCACAGAAGGAGCCGACAGGTTGTAATACTTTCTTGTTTAAATATCATAAA
 36510  ATCTCCAAAAGCTCTGTGCTCAGTGGTGTGATTTTAAAATTAAAACAGAGATAGCTCTTT
 36570  CATCTTATGAAGAGTATTCATATAATTACATTTAAAATATT
;     G-atp8 ==> start
 36611  ATGCCTCAATTAATACCGTTTTTTTTTATTAATCAATTATCTTTTTCTTTTTTAACTTTA
 36671  TTAACATTAATTTATCTTTTCTCTAAATATATTTTACCTTTATTTACATTTCAACAAGTA
 36731  GTTAGAATGTATATAACTAAATTAAGTAAATAA
;     G-atp8 ==> end
 36764  TTGAATATAAATAGCATTTTTTATTTCATACGGAGACAAAGGAATGAAAGGACTTAACCC
 36824  CTCCCTTATCCAACCCCACCCCCCGCTGGGCCGCGGGTTTTAGCACTTTATGATATAACC
 36884  CCGCTCCTCAAGTTTTTTGGGGGGCCAAAATCAATGCTTATTGGATTTGATTCTTATTAG
 36944  AAAGTTGACTTTATTAAAAGAGTTAACATTATTATTTTACCTATATTGAGTAAAGGTTTC
 37004  TTGTTTGTTAAACAAATTATCAAGTTTTTCATCATTAAATCTCTCAATGTTTTGATTTGT
 37064  ATTAGTATAAACTCATAATTCATAATTCATAATTCATAATTTATTCACAAGAATGATTTA
 37124  TTTAATTTCAACTATCTTTAAAGGATCAACCCTCTCCCCGGAAGCGGAAAGATGTGACCC
 37184  CTCGCTATTAAAAAAAAAG
;     G-trnE(uuc)_1 ==> start
 37203  GGTCTTTTAGTATAAAGGTAGTACAGCTACCC!TTC!ACGTAGCTAGCGTCAGTTCGAGT
 37261  TTGGTAAAGGCTA
;     G-trnE(uuc)_1 ==> end
 37274  AATGTTTTTAAATTAAAACAAGACTAAAATTACTGTTATTTTTTTTAGAATAATCTTTTT
 37334  TTTTTCTATTTTTGCTTTATGTGAGCTGTTTAGTTTTACGCCAAGTCTAGCTTGTCTTTT
 37394  AATATAGACTTTTTATTTTTGTTTATTATTCCCCAGCGGGTTTGGATAGAAAAATAAGAG
 37454  AAAGAAATTAACAAGTTTTAAGACTTTTCAAAGAATGACAGGGATTATTAAAATAAAAAT
 37514  TTAAAATTTTATTTAACTATTTGTTTA
; G-orf113 <== end
 37541  TTGCATAAAATAATCAGGTAGATAATCTGTTATGCTATCTTTATTGATTGATTTTAATTC
 37601  ATTATC
;;     G-dpo_5 <== end
 37607  CATTAAGTTGTAAGGTAAAGTTTCAGTTAAAATATTTTTATTATTATAAATTAAAGTTCT
 37667  TTTGTTATCAGTAACCATTAGTGTATATATTTCATCTTCAACAACTATCTGACTTGAGTT
 37727  TATTTCTCTATACCATTTTTCTTGGTTAATAGCAAAACTACTGTCTTTTACCAGCAAAGA
 37787  TTTTAAATCACTATATTGTATTGTATCTTTAACTCCTTTAACTTTAACTATTTCTTT
;;     G-dpo_5 <== start ;; HMM match pos. 1031,1109 score 5.5e-11
 37844  ACCATCCCCGCTGGGTTTGATTA
; G-orf396 <== end
 37867  ATACCTCCTCGT
;;     G-dpo_6 <== end
 37879  CACT
; G-orf113 <== start ;; contain dpo
 37883  TTAGGACAAAGGAATACTGCTTCTTTATATATGTTAACTAGTTTCATTAAACCTAAACCA
 37943  TCACCAACTAGGTTACTGTTTAAAGGTTTATTTAAAAATAATGAGTCAGTATCAGAGTAA
 38003  TATATTACATATCCAGCTTCTAATAATCTCATTTTTAACATAGCCATATGTATTCGCCCG
 38063  TAGGCTGTTACAGCTGAAGCAACACCTATTGAGATATTAGCATTAGGATTAGTTTTATTA
 38123  GTAAAATAAGATACTAATTCTTTATTTTCTCCTAGGTTAATTACATTTGTTACAGTATAA
 38183  TCTTTATAAATATCTGAGTTATTAGAATCTATTATATCATGAACTTCAAGTTCAGGGCTC
 38243  ATACCCAATCTACCGTATAAACTAACTAAAAATAGTTTAGCTATAGTATAATTAGAAGAA
 38303  TTGGGAGCACTGTTTTGTTTTAAATTATAAAAATAATCAACGTATTCTGAGAAAATAAAA
 38363  CTTTTTTCAAATAAATAACCTTTAATTATTTTAAATTTATAACCGTATCTCTTAGCGTTG
 38423  TTCATTTCTTCGGAGAAATATCAACCAGTCCAACTACCTATTGGAGATATTGTTCTAGTA
 38483  CCACCTTTCTCAGTTTGAACTTTAGTTTGTAAAATTGGAACATGTAAATAGTTCGGTGCT
 38543  GTTACTTCTACTTCAAAGAAACCAAAAGCATTAGGTTCAAGTAAAGTAATATCCCCTTCA
 38603  AAAAAAGTAGGGGTACCAGTAGGCATAGGATTAAATTTCATAGCTGAAGGATATAATGAA
 38663  TTAACATCATATTCATAAACATTTTCACCATATGGTTTAAACATGTCTACACTACCTCCT
 38723  GTATATGATTTTTTAATATCGAAATAAGTCTCTCCAATTATTATGGGTAAGTTATAATCA
 38783  TTTTTTATAAATTTAGTTCTATATAAAGACATAGATAAGGAAGGTAAAGTAGGGCTATTT
 38843  GTAATATTAATATTAAAAAGAGAATAAAGATTTTGACTAAAACTATCTATTATTCTATGT
 38903  AAAGAAAGTACATCTTGTTCACAGTATTTTATTAATTCTTTTTTCAAATTCCAAGTTTTA
 38963  GCTCTAAAAGAATTAACATATTTATAATAATCTTCCGTAGATAAATTATCAAAATTA
; G-orf155_2 <== end
 39020  TCGTAAGAAGGTAC
;;     G-dpo_6 <== start ;; HMM match pos. 612,1019 score 8.5e-134
 39034  CAACTCCTTTTGGTAATTCATGGT
; G-orf396 <== start ;; contain dpo
 39058  CTAATTTTATTAAAGG
;;     G-dpo_7 <== end
 39074  ATTATTAATAAATTTATAAGGAAAGATTCCTTTAGGTACAGTATTAAAACTTTTAGCTAA
 39134  CTTGTCTAAAGAACTAGGTAATAGTAAATAAGAATCTCTAAAATATAATGTGTAAAGACT
 39194  ATTAGTTTCATTATTTTCATTATTTTCAAAGTAAAATTTTAAATCAATTATTTGATTATC
 39254  TCTAATTATTGGTTTAATTTTAGTAGCTAAGTTACTTAAAACATTAAGTAAAAACACAGC
 39314  ATCAAAATAAGAAAAATTATGAAGATTTATTCTGTAATTTTTATACTTTCTTACCATTAA
 39374  AAATTTAATTGAAGCCTCTAACATAGCTTCTTCACTTATGAAGTCTAGAAGGTAAAATGA
 39434  TTTCATCAACTTACCATCAAAAATAGACACACAAACAGGTTTCATTTT
;;     G-dpo_7 <== start ;; HMM match pos. 470,603 score 2.7e-34
 39482  TTTTAT
; G-orf155_2 <== start ;; contain dpo
 39488  CTATAACTCTAGTTTCTAAGTCCATAGTTACAAATCTCTTATCTCTAAAAGATACTATTC
 39548  TTTTTGCTGGTTTTATAAATTTACATGGTCTTTTTAATTTTTTGATTATCAAGTTACCAT
 39608  CTATAAATACATATAATTGGTTATTTATTTCT
;     G-orf176 <== end
 39640  CTAGTAAATGAATATAAAGGATTTTCTTTTTTTTGAATCCAATATAGTATCTTTGAAAGT
 39700  AAACAATATATTGTTTTCAATCATATAATCGACTAATAAATAAGTATCAAAAATTTGTAT
 39760  TCTATATAAAACAGAAGAATCATTTTTAAGAACTACACCTCTTGTGTAAGTGTCATCAAA
 39820  TTCACATATCTCACCCCAAGTTAATAAATCCATATTGTTGGGTAAAGTTTTACCTTTAAA
 39880  ACTAAAAGTAGGTTTTGATTTTAATATTTGATTTTTATGAATATTAATTTTAGAATTTCT
 39940  TATTTTAGAATTTAATTTATTTAAGATTTTATACGTAAACACTATTTTATCTACTGGAGA
 40000  TTGGTGATATTCTTCATTACAAATGTTCCAGAATTCTATAAATGTTTCATATAATTCATC
 40060  TTTATTTTTATAATTGGTTGTTTGAACATAAGAAATAGATCTATAAGTGCCGTTAGTCAA
 40120  TAAAACTTTAAATTGAATTAGTACAAATTGTTTTATATCTACTTCAAACAT
;     G-orf176 <== start
 40171  TATTTCATTCCAAAATTGTTGTAAAAAACACCTATATTAAAATGTGTTACAACAAAATTT
 40231  ACGTTATAGCTAAAATCTAGCCATTTATCAGTTTGTGTTAATTTCATTATTATTTATTTA
 40291  ATTGTTTTGTTTGATTAGTTTTTTTTGTACTACTATAATAGTACAAGAGGCATAATTCTT
 40351  TAATACTTTTTTTGTATTAAGAATTTTAATAAAGAAATAAAACCCTCTTAAATTTTATTT
 40411  CTTAAACGGGTAGGGTTGTTGCTACATTAAACGAAAGCTAAAATTTATTTTTTCTAATTA
 40471  AAAATGTTAGATAAATAACCCTCTTGCAGACCCACCCTCTTGTTTTTTAAAACAAAGCTG
 40531  GGTGCGATTATGGGTTC
;     G-orf185 <== end
 40548  TTAAAATCCTAATTTTTTAGTTACATAGTTAATAAATTTGTTTGCCAATCTGTGTTTAGG
 40608  TTCTTCAATCAAAGGTTCAGGTTGAACTCTTGTAGTTATTTCTTGGGTTCGTTGTTCACT
 40668  AGTAGTGGTTACAACTTTACCTATAGGACGTACAAAAAGATCAATTGAATCCATAGAACC
 40728  TCCTGAAGATGGTGAATCATAAGAGGAATTACCACTAGGTACTCTAGAATAAGGTTCAAT
 40788  ATCAAATACCCTGTAATTCTTAAATAAAGGATTAATGATTTGTACCATATTTTGGTTAAA
 40848  ATCATTTCTCTCATCTAATCCGGGTATGCTACCTTTAATAGCCTTAAACATGTTCTCTAC
 40908  TTTTTCTTGATCCTTAGAATAAAATAAGGCATCAGAGTTATAGTGGGAATAAATAAAAGT
 40968  AGCTAATTTTATTCTTGTATCCACGGGAATTATATCAAAGATTGCATCTTCATTATCGGA
 41028  ATATTTAAATTTAAATGTAAACAATTCAAAGTATTTCCAGTACATAAAGGTATTATCTAA
 41088  CTGAGGATGTTCTTTCAT
;     G-orf185 <== start
 41106  AATAGAATTTACAATGAATTGATTAGTTTTAATTTTTTCAATTTGAAAGACATACACACT
 41166  TATCAATAAATCTTGTAAGCTATTACAACCTTGTAATGTTTGATATGTTTGATATTGTTC
 41226  AGCCAATAAATTATTATTAGCAAGTTTATTAGTTAGTTCCTCTTTGTGATTTAAGTTAGC
 41286  TTGTTGTAGATCTAA
;     G-orf104 <== end
 41301  TTAGTTTTTTGCCTTATAGCTTAGCCTTACAAATGAATCCGTTCTATAATCTAAGACTAA
 41361  TACGGAATAGGTGTTGTTCATATAAATAAGTCTATTATGTAAGATGTTATAGAAATTTTG
 41421  TTCGTTGTTTAGTAACTCATCTTTATAAGTAATTAAAATAGAATTATTTATATCTTGTTT
 41481  AGATGCATAAGATATTAAACTGCTAAAAACATTGTTATATTGTTGTTTAGTTATTACTCC
 41541  ATATTTAAGGTAATCACTAATTGTAAGATGAATATCAAAGAATGAACAGGTTCTAATGTA
 41601  AGAAGTATTATTCAT
;     G-orf104 <== start
 41616  AAAACCTAGATTAACAAGTTCACTTACAGGTCCTATTTTCTTAACTGTTCTATTAACATT
 41676  TAGAATAGATTTAGTTAAATTAGATTTATTAACTTGAAAAGATCTAATAACGAAATTTTC
 41736  TTGGTCGAATTTAATGATTACTTTAGAAGATAGTTTTATTCCCCCTCTTCCTCGAGGGTT
 41796  GATTTTGTTCCCATTAATTAAATTATTACCCCCTGGTTGAGTAGGGTCTTGATTATTAAT
 41856  AATACTTTGTGATTTCAGGGTACCTTTCTTATTTAACGTGGGTTTTAAAACTAAATATTT
 41916  TTCAGAAAGAGGCGACAAAAGGCTTAAAATGTAAAAAGGGTGTTTTGACAGTATTTTGAC
 41976  TAATTTTAATTTTACAAGAAAATTGGACACTTCCTTATGAGAGAACACTATCAAATATAA
 42036  ACACAACAAAATACTTTCAATGAGAGGATTTAACTAAAGTCTCTTTATTGTTTTATAAAT
 42096  TTAACTTGAGAGATTATTAATTAATTGGTTAAGTTTTTTATAAAATAATTCTTAAAATAT
 42156  AACAAAATTAACAACTTTAAAA
;     G-orf318 ==> start
 42178  ATGCAAACAATTAATAAAATATATAGAGAAATTGTTGAATTGTATTTGTCTATTTTATCT
 42238  TTACCAATGGTTTATAGACCTAAATCTAAAAATGTTTTATATTTTATATTAGTTATGTTA
 42298  CTATTTTCTATTGTATTTAATACTGGTTTATACCTGTATTTTAATTCAAGTTTATTATAT
 42358  TTATTTGTCTCAGCTTCAGTATTGAATATATTCTTTTTAAAATTTAATTTTATTATTAGA
 42418  TTGTTTAATGTGTTCTATAAATCAATCATTTATTTTTATAATATTTATAGAAATGGTGAT
 42478  AATATAAATACAAATGTACCTAGCTTAAATGTATTAATCTTTTATTATTTATATAATATG
 42538  TTATGTTTTGTACTTACTATCTTAATAGTTTTAAGATTACAACATAATTTATATGAATTT
 42598  AATTATACGGTAGGAGAAAATACTTATATTTATTCTATTTTTATTTCTCCTTTATTAGCC
 42658  TTAATGTCAATGTCAATGTCAATGTCAATGTCAATGTCAATGTCAATGTCAATGTCAATG
 42718  TCAATGTATATTGATTATATATCTGAAGATGAAATAAAATATAAAAGAGTTTTATTAAAT
 42778  AATTTAGGTAAACTTATTCATTTAATTATTATAAGTTCTGTAACATGGTCTGTATTAATC
 42838  CTATTTACTAACTTATTAATTTATAAACCCATCTTATGTGATACTACAGGAAGTGACAAC
 42898  CATCAAACTAATCAAAATACTCAACATAATGATACAACAAATAATTCTCAAACAAATGGA
 42958  AATTCACAAACAAGTAATATAAATAATACCAAAGAAATAGAAAGTGTTAATATCTTTCCT
 43018  AAGAAAAATACAACTAATCAAACTAATGTACAGGCTAATATAAATATGCAATGTTACAAA
 43078  CATAATACTGGAGATAATAATCAAAGTAAATTTAAATGATTTATTTTTATTATTTAA
;     G-orf318 ==> end
 43135  TTAAACCTTTAACCATGAAAAATTTAAGAGAGAATATAGATATTTTCATTAGACAATCTA
 43195  GGTTAAACACCCAATATATAGTAATACAAATTAAATTGTCATATAATAAAGGTAAAAATA
 43255  AAAAAACCTTATGCAATAAAATAGCTATAGATCTTAATAGCAAGATACAAATAAAAACAT
 43315  TGAGAAATCTAATAATAAAAAAATTTGATAAATTGTCTAACAAACCCGCACCCAGCGGGG
 43375  GGAGGGGGTGTACTTAATGTAAATAAAATTACGATTTACTATAATAATATTAATGAAGAA
 43435  GTTTATAATAATTTTATTAATAATTTAAATATGTCTAATAATTTAGATTGTACGATAATT
 43495  ACGATAATGATTAATACTGTATCTTTAACTTTATACTTCATATTGGAATAAAGGTGAGGG
 43555  GTCGAATATTTTTTAACCCTACCCAGCGGGAGGGTCCTATCCTTTTTATTAAAATTTTGT
 43615  TTTTTAAAAAGATTTGTTTGTCTTTGTTTTAAATTAATGATAAACAAATATATTTTTTAT
 43675  TTAAAAGAGATTATAATTAATGTTAATCCATATTATAATTAATAAATAAAAGTTAAACAC
 43735  TTTTATTGATTAAATCAAGTCCTAAGTATGACTTTAAAAGGCTTTGTCTAAACCTTTAAT
 43795  TTAGTCTTTCGCAGTTAATACGTCTTTCTTCGCAAGGATAGATATTAACACTAGTACTCC
 43855  TTTCTTGCTAGAAGTAACATCCTAGTAACTGGGCAGGTGTAGATATTTACGACTTAGTAT
 43915  TTATTTATTTATATAAGTAAAGTTAGTTAATCATATTTAACTATTTAACTAAGTTAGCCT
 43975  TAACACACTTAGTAATAAGAGGTGGAATAGCATGCTATTGGGGTAGGTTAATAACAAACA
 44035  ATAAAAAAAATATAAAAAAATC
;     G-orf365 ==> start
 44057  ATGAACATAAACTTAAATATTAATTTTTTAATAACAAATATCTTATTGATATTTGTTGTA
 44117  TCTTTTGTTTTACATTTTTGTGTCTTTTATTCTATGCAAATAGGGTTATTCGGAGTAAAA
 44177  ATTCAAAACAAATATATCACTTATTTTAAACAAAATAGTCTCTTATTTATTATTATACCC
 44237  TTTGTTATTAGTTTCTTAATTTTAAATTATATGGAATATAATACAATATTACTTGACGAT
 44297  AAGCCTGTTATAATAAAAGCTAGTGTTGGTGACACAGAAGTTGAATTAACGGGTGAATTC
 44357  TTTAAAACAATATTAACTAACCTGGGTGCAGCTGGAGTTTATGCTTCTAGCGCTAGAATC
 44417  GCCGCAGCTTTAGTGTCTAAAACTAATCTTAAATTATTACCTAGAATAGGTATAATAGGT
 44477  GGAACTAGTACAGGTTTTACTGCCTCATATCTTGTATTAACTAATACTATTCATTCATTC
 44537  GCGGATACTGTTGTGACAGCTCCTACTGGTAAGGTAAAGTTATCTTTTGAAATTAAAGAT
 44597  TTAAAAACCGCAGGAGGTGATGCCCTGAACACAGAACAAGCTAAAAATGTTCTATCTCGT
 44657  TGGGTAGATGAACCTAGTTTATTAAAAAATAATAAATTTTCAAATTTTGTATATAAAAAT
 44717  TTAGAAGACCGACATGAAATCACAGTAAATAGTGAACAAACATCTCGGGTTGTTTCTGAA
 44777  TTAAATACAAATGATCCAGATTGGATTAACAAATTTATTAATAGTCCCTTAGAAAAAGGT
 44837  GACATATTAAATATACCTTTTGTGAAGTCTGTAATTGAAATTATTTCTACTAATTTGATA
 44897  CTTCACTTTGTTATTATATATTTACTTATTATGTTGGTTATTATTTTTAGTTGTAAAATT
 44957  ATTATAGATAAGGAAATTAATTTCAATAAAGTATTAGATTATCCATTAGGGAAATATATT
 45017  CATAAATTTCTAACTTTTTATGTAAATATTTGGAGAAACAGTGCAAATATTTGGATTTAT
 45077  TTTATTCTATTTTGTCTAATAATATTTAACTGTAGTTCTGCTTATTCTTTTTATAAAATA
 45137  TTAGCTGTAACACTCTAA
;     G-orf365 ==> end
 45155  ATAGTTAAATCAAAATAAAATAAGCTATTTATTTTACACTCACCTAATGCCTTCAGTAGC
 45215  GACTCTTCATCTTATCGTACTCCCCGTTACACTTCAAGGTAAAACCAACTTCCTCCCGGT
 45275  TTTGTGCTTCGGCTCATAACACCCCCAACTCCTGAGGGCGTAGCTGGTCCTAGTCACACA
 45335  GGTGGCAACCCTTCTAACCCTTTAGCTAGTCCCTCGCACTCCGAGAGCTCAAGCTCGGGA
 45395  ACTCTAGACCACGGTCCGGAAATACCTAATTATTTAAGAATGGGCCCTCTGAATCAAAAC
 45455  GAAAGAGATGTAGTGGAAAGTATATTATCTATGGGTGACCCAGAGAAATGTAGTAGATAC
 45515  AATCCTTTAGATTTCCCTAATAGAAAACTATACTTTATAACTCAAGCTGCGGAACGTGAA
 45575  AGATTTAAACAATTCACGGGAGCAGATGCACCAATACATTACACTAGATCAGATCCAGCA
 45635  TGGGAAGAAGTCAGATTTGAATTTTACTGATAAACCCCATTTAACTATTTAAATAAACTA
 45695  ATTAAATAAACTTTTTAAATAAACTATTTATTAAAATTAAATAAATTACCCAACAACCGC
 45755  GGGGCGCGCCCGCGTAGGGAAGTAATCCAAATTATAAAATTAAATAATTAAAATTAAATT
 45815  ATAAAAAGCGCAACTCAAGTTTCTTATATCACGACAAGGAAAAGTAGGATAAACTTTTCA
 45875  ACGATAGCAACTCATTCTATTACACAACAACATTTTTATTCTACAATCAAACCACAACCT
 45935  TATTTATAAACCAACTATATTTAACTTTAATTTATGGCCCTCAAACCTGTTCGGGCCTGG
 45995  CTCAGTAGGTCTAGACTTCCAGCCGCAGTAGTCTAGTATTTAAAGTTAATATTAATATAT
 46055  AACCTCAACCATTTTAAATCTAACAATAAATGTAAAACCACTTTTTATTCCATTTTTGAA
 46115  CTCCTTAAGTATAACAAAGCAAAACAAAACATTCACATTACTTTCAACCTTTTTCAAACA
 46175  AAAACACACACACAAAATTTTTTCACACTTAATTTTCACCCAGACAACAAATAGAACAAA
 46235  AAGAGACTAGAAACCACCCTTTTGAACAGGTAAACGTAAATAAACACAACTCTCTAAGTA
 46295  TATCAAACCTCGGTGGTTTCCAATCAATTTTATATAATATGAAAAAATTGAACAAAAAAA
 46355  ACATTAAACCAGTTTTCCGAAATCTGGATTATCCAATTCAAGGGGCAGTGAGCTTCGCTG
 46415  ACTTACTTAGAAAATTTATTAACGAGTTTTCCTTAACTCCAATTATTTATGTTTCTGTAT
 46475  TAGCACAGATGAAATGCGTAAGTGGAAAACATGCTACAATAGGTAACCGTAGACCATTAA
 46535  ACGTAAGAGATCCTAAAGATGTAATGACCTACGTCAAATACTTAGAAACAATCTTTAACA
 46595  CTCAAATGCAAAAATATAAAACAGAAGTACCAATATCTATCTTCTTTAACTATTCTGTAG
 46655  AGGGAGAAGGGACATTTCAAACAATGAAAAGAATAGTCTCAGCTAACAAAACAGATTTAC
 46715  TTAAAGAAAACAATTTAGATATGTTAGATAACTTACCCCTGGATAGAGATTATTCAGGAT
 46775  GGGGAGGAATCATAACTCACTTATCTCGTTTAGTTTATTTAGTTAAAGATTTAAAGTACA
 46835  CCAACTTAAAGGACAAATACTTTGAGGTTACAGATTTAGGTGCGGGTAGATCATCCGTAA
 46895  AAGCTTTTACCTTGGATGGCTTACAGTTGTATCAGTTTATCGACTCTATGGTTAACTTTA
 46955  ACGAGTTTACCCGGCTAATTGGCGATAGTACCTACCATATTAAAGATAATAAGGTTTATT
 47015  TCATTTATAAATCAATTAAACCAAAAAAATATATTACTAA
; G-orf646 ==> start ;; contain dpo
 47055  GTTACCCGCCCCCTTGGGGGAGGTAAGGAAGTAAAATTT
;;     G-dpo_8 ==> start ;; HMM match pos. 455,1095 score 3.9e-162
 47094  AATCACTTGGTTTTAGATGTGGAAACTTACAAAGATAGCAAAGGTGTTATGCACATGTAT
 47154  GCTATTTCACTAGGTTCTAAGAATAAATACAAATCATTTTATTTAACAGACTACTTAAGC
 47214  ACGGAACTAATGGTACAAGCATTATTAGATGAATTACTAACTCGTAAGAATACAAGTAGA
 47274  ATCCTGTACATTCACAACGGAAGTAATTTTGATTTAATATTCTTACTTAAACATATTGTA
 47334  AATTATCCTAACGTTAAAGTGTCACCAATTATTAGAGAAGGAGCTGTTATTAAATTAGAA
 47394  ATTAGATTTGGTAGAAATCAAGTCTATAAAATTAACGTCAGAGATTCCCTATTACTACTG
 47454  CCGGCCTCCTTAAAGGAACTGGCACAACCATTCAATAATACGAGCCTAAAAGATATTTTC
 47514  CCCTATGATTTCGTTAATGCAGATAACCTTAATTATGAAGGTCCAGTACCTGGATATGAG
 47574  TTCTTTAACTCAAGTAAAGTTACTTTAGAGGACTACAATAGTTATTGTGAACGATTTAGA
 47634  GGCTCTATTTGGAACCTTAAAGAGGAAGCAATAAAATATTGTGAACAGGATTGTAAGGCC
 47694  TTATTTGAGGTAATCCTTAATTTCGGAAACAAAGTGTTTAATGAATTTAAAATCAACATA
 47754  TATCAAACTCCTACACTGCCTAGTCTAGCTATGAGACATTTTAGAACCAACCATTTAACT
 47814  AAGGACACGAAAATACCTATGCTAACTGACAGCATCTACGATGATCTAAGCAAGGCATTT
 47874  TATGGAGGACATGTGGATATGTATATCCCAGAAAACCAAGAAGGTAAAGTTGTTTACGTA
 47934  AATGACGTTAACGCTCTTTACCCCACAGTTATGAGAGATAACAAATACCCTACCTTAATC
 47994  TTTGCCCACTTTATTGGGGATATTTCTATTATGGAAAGATACAACGGTCTACTTAATGAC
 48054  AACCTTGGAGTCTTCAAAGTAAAAGTTCACGCACCTGAAGGTATCCAACACCCGCTATTA
 48114  CCTCATAAATCTAACAATGTTACGGTTTATGGTGATGGAACATGGGTAGGCTGGTACTAT
 48174  AGTGAAGAACTACTTAACGCGGCCAAATACGGTTACACCTACGAAATCTTAGCCGGATAT
 48234  TTATTTGAAGGACAAGACATATTCAAAGGTTACGTTAACAGCTTAGCTCAAATGAAGGAA
 48294  CAAGCTCCAAAAGGTACTCCTAACTACACAATAGCTAAGTTATTATTAAATAGCTTACCG
 48354  GGTAGATTTGGAATGTCAGATGAACAAGACAATCACTACATCTTAGATAACTCCGAATTA
 48414  GAGGAATTTAAAGATAAAGTAGGTGTTTGGAATATTCAAAGTAATGTGGACCTAGATGGA
 48474  AAAATCTTGGGAAGTTCTAGAGGAATGACTTCCTTTAAAACACCTAAGATTAACATCGCG
 48534  GTAGCTTTAGCTGTAACTGCTAACGGTCGTGTATTCATGAGTCGGGTTAAAAACAACCCC
 48594  GATATCGAATTGTTTTACACAGATACCGATTCGGCTTTTACAGGTCAGTCCTTACCCTCA
 48654  AACTGGTTAGATCCAGTTAAAATGGGTTATTTTAAATTGGAAAACAGATTAACCAAATTT
 48714  GTTTCCACTGGTGCAAAAATCTACGCAGTTATTACGGAATCCGGTCAAGAATACTCTAAA
 48774  GTTAGAGGTTTTACTGGACAACTAAGCTGCGAAGACTTAAGATCATTACTCGATGTCGAT
 48834  AATAGTTTCGATAGAATCCATGAACTTTGTTTTAAAGACAAAGACAGTGGATATATTTAC
 48894  ACTTCAGAGACAGGGTACGGTTTTAAAGCTAGTGATACGAAACGAAATCTGAGATTAAAC
;;     G-dpo_8 ==> end
 48954  GGAACTAAAGTAATTGGTACGTTTAATAAAACCTTTGAAGAA
; G-orf646 ==> end
 48996  TAACCTTATCAACCCCCTATATTTATTCAATTGTTATTTATTTTCTGATTTACAAGAAAG
 49056  TAGTATGACTCTTTTACTTGGCTTGTGCTATCTTTTATTTAAAAAAAGTGATCTCAAGTC
 49116  AAAAATAAAACCAATTTTATCTAAAATAATCAAATAAAAACCAGATTTTGTGACTTTAAC
 49176  GTAAAATTTATTGAATATTCTTAAATATTTATTAAAAAGAGACCAAATAATCTCACAAAA
 49236  GTACAGTTTAAGGTCATAAATTAAAGTAATTAATTCAAATTTAAGTTGACGAGGATCAAA
 49296  ATCAGAAATAATTTTACATTATTTGAATTTTAATTATCAAAAAATAAAAATAATTAGCAT
 49356  AAATTATTATTTTTAAATCAAAAATAGAAAAATTTAACAATTAATTATCTAATTTAAATA
 49416  TAATTTGATCACAAAACATGATCGATGGATCAAAATAGCATTCAAACAAATCAAACTTAA
 49476  TAAATATGAGATCAAAAAGTTGAATTGAGCGATCAAAATAACAAAACTAAAGACCAAATT
 49536  ATTAAAATTTAAGATCAAAAATTGAAAAACAAGAATCAAAATCGTATTACTAAAGACCAA
 49596  GCATCTGTTTAATAAAATAAAAGAAGTTACAAATCCGATTTTCCCTTAAAATAAACAAGC
 49656  GAAAATATCAAAACGGATCTTATTATTTAGAAAAATATTTATTTATAAAAGTATTTTCAA
 49716  TAAAGGCTTTATCCTTAACGGGTATTCAAACTTAAATTTTAAATAAA
;     G-orf373_1 ==> start
 49763  ATGTTAACTATTATAATACCTATCGTAGGTTCAATTTTTTCACTTAGTGATTACTTAACA
 49823  GTTCCAAGCTACGAAACACTTGCTACTATAATATTTATAATGGCAAGTCAAAAAGGTAAA
 49883  GGGTCTAAGTTCTTATCGAGAATGGCTTCAACTAAAACAGCTAAAGTAGATAAAAAAAGT
 49943  AAAACTACAACTAACAATCCGACACAACCTAAAGTTACTAAAACAACTAAAGGGGATAAC
 50003  AACGTAGGTAAAACAAGTCTATTTAACTCCTTGTTGAGTAAATCTTCTAATATCACTAAC
 50063  AGTTTAAAAGACAACTTAAAAACGTCTCAAACTGTATCTTCTTACAGATCCTTAAGTAAA
 50123  ACTTACAATACTTTCAAGACAAACTTTAAAAACTTGATCTGGAGTGTAGTAGTATTCTTA
 50183  AGATTAGATAGTTACTTTACACCTACGGTAATTAAAGCCTTATTGTTTTTAGGGGTTACC
 50243  TTTAAATGGGCAATGCGTAGTTTTACTTTATTTAACTTTTTATTAGTAGTATGGATTTTC
 50303  TACTTTAATACTCCTATCCACATCAGTTCAGTGAATTTAGGCGAATTAACAACAACCTTT
 50363  ACTAATAGCTCAATTACTAACACATCAATTACTAATGTTTCTATTCCAAATAGCTACTTG
 50423  TTTCCACAACCTGGCTCCAGTACATCCTATGTATGTTCTATGTTTTCAAGTGCGCCTATC
 50483  AAAGGTAATGGTATACAAAACTTTGAATTAACTCAAATAAGTTTATCTATTAATTCTCCT
 50543  TTAGAATCAACAGACCAATTATTGTTAGAAATTAAAGAAACTATAACAACTATATTAAGT
 50603  TATGATTTTATTTTACATTTAATAATGATTTATTTAATTTGTATGTTAGCATTTATATTT
 50663  ACTATGAAAATTATAGGGGATAAAAATTTATATACCCCACATTTGGAAGATAAAATTAGA
 50723  TCCTTGCCTTTAGGTAAACAGATTAATTTTATTATTAGTAATTTAATTTCTTCTTGGCAA
 50783  CATACTAATATTTTTTGGATATATTTTATTATATTCTTTTTATTTATTTTTATGTGTGCT
 50843  TCCACATTTGGGGTTTTTACTTGCTTATTTGTCTTAAATTAA
;     G-orf373_1 ==> end
 50885  AATAAAACATATTTGTTTCTTTTTTATGGTTGTTACAATATTGATAGTAATTAAAAATAA
 50945  AACACAAATAAATATAAACTTAAAAACATACTTCAACTTATTAACCTCTTTTTATTTTTT
 51005  TAAATTTACAATCCAGACATAAATCATTTATAATTATAACTTCTCATAACATAAAGCAAA
 51065  AATAATTTCAAGCACAAAACAAATTAATCTCCCCCCAAGTAGCTCTGTATATTTTAAATA
 51125  AATTTAACAGACTTTTTTTTCAACCCTTTCTGTTACTATTTAGCTTAATTGGGGAATACC
 51185  TTAAGCTTTAAGTAACTCTGATCCACCGGGGTCAAAATAATCTTATAATCTCAAATTATT
 51245  GGCTGATTTAATCCTGCCCACCCATTTAAATAATTAAAATAATAAAATGCCAATATTACT
 51305  ATTTAGACAACCTTTATATGGTATAGCACCGTAAACCCTTTTTATTCAGAAATTTGTTTA
 51365  AGAAGTTTTTGAATTTACTTATTATATTAATGATAAAGTTAATAAATTAATTGAATTAAA
 51425  TGAAAACTTATTATCGGACAAAGGTGTTGGAGTTTTATATTTTTTATAAAAGAATAATAA
 51485  ATACAAAAGATTAAAAACTCACCCTTAGCTAGGGAGCTAGGTTGGGCTAGTAAATAAGCT
 51545  GAAGAATAAATAGATAGTAATAAGAATACAATAATATTAATAATAATTATCAATTAATAA
 51605  AACATAATTATTTTGATACTAAATAGAAGTGTTTTATTTTGTTAGCAAACATA
;     G-trnD(guc) ==> start
 51658  GGGCTCTTAGCTTAATAGGTAGAGTACCTAATT!GTC!AATTAGGGGTGTCCCAGTTCGA
 51716  ATCTGGAAGGGCTCG
;     G-trnD(guc) ==> end
 51731  TAAAAATAAAATATTAGAATTGATATTCTAAAAGTATCAAGATCTTAAAGTAAAAATAAT
 51791  TTTAATTTTAAATGTAAAACAAAAAACTTCCTTTCCTAATGCTATTAATTACTTTTTGTT
 51851  TTGTTAGAAGGTAATAAAAATTTACTGTCTATCTTTATGTTTGTTTTTTTTTTATAATTA
 51911  AACAAAAGGAGTGCAAAGCGGAAGCATTATAATCTCAATTTGATAATAAAACATTAATAA
 51971  AACATTAAAAACATAAAATTAGTGTATAGGTTATAAGCATTAAAA
;     G-trnG(ucc) ==> start
 52016  ACGAGTATAGTTAAGTTGGTATAGCCTCTACCT!TCC!AAGTAGATATCATCAGTTCAAA
 52074  TCTGATTACTCGTA
;     G-trnG(ucc) ==> end
 52088  GATAATAAAACAAAAATTTTGTTTTTATCCTCTTGCTGCAAGGTTATATACCTCTGTTAA
 52148  TTTTTTTGTTTTTATATTTAACAAATATCTATTCAAAAAAAGGGCTAAACAAGGTAACAC
 52208  CTTATAGCTATATTGCTTAATACTACTAACAAGGAATGAAGATTAAATTACAATTATTTA
 52268  TTTCATTTATGTTTTTATAATAAGAGGAACCGTCATCTGTTGTTTTAAGGTAGACATAAT
 52328  ATTAATTTACTTATAATTATATATTTTA
;     G-trnR(ucu) ==> start
 52356  ATTCTCTTAGTTCAATGGTAGAACATCATTCT!TCT!AAAGTGTAAATTTTGGTTCGAAT
 52414  CCAAAAGAGAATG
;     G-trnR(ucu) ==> end
 52427  ACAGTAATTGTACCAACCACCCCGTAGATGCTGGGAGCGGGTGCTTATAAATATTTATGT
 52487  CTTATACTATATAAATTTTTATAAAACAAAAAAGAAAAGAGTAAATATTAATTATAAATA
 52547  GTATATATTTTAAAAAACAAAATTTTATAG
;     G-trnM(cau)_1 ==> start
 52577  AGCGATATAGTGTAAAGGTTCGCACATCAGCCT!CAT!GAGCTGAAGGATCGGGTTCAAT
 52635  TCCTAATGTCGCTA
;     G-trnM(cau)_1 ==> end
 52649  TTAAAAAATTAAAAA
;     G-trnE(uuc)_2 ==> start
 52664  GGTCTTTTAGTATAAAGGTAGTACAGCTACCC!TTC!ACGTAGCTAGTGTCAGTTCGAGT
 52722  CTGGTAAAGACTA
;     G-trnE(uuc)_2 ==> end
 52735  AGTGTTTTTAAATTAAAACATTATTATTTTAAACTTATTTTATCCGAAGGCGAAGGGCTT
 52795  CCTTTAGTCCTCCGGTTTTAAGAGAATATCCTAATTAATCTCTCCAGCGTCTGATGTTTG
 52855  TTAACTTACTATTTACCTTACTAATATTGAATTTAAAATAGGTAAATAACATCTTATTTG
 52915  TAGTTAGCATAAATTAAACTACTTCTTATCAAAAAATAACCCAACAAAATATGAAAAGTT
 52975  ACGGTATGAAATAACTAAATTCCTTCATTTGATTTTTAGTTCCTTTCCTTACAATTTAAT
 53035  GTACCACTCACATATGAGAGTAAAAAAAAAACAAAGATAGTGATAAATAATTATCTTGTT
 53095  CTTATAATATAA
;     G-trnS(gcu) ==> start
 53107  GGAATAGTTTTCATAGGTAAGATAGAATGATT!GCT!AATTGTTCGGGGAGACCCTTAGG
 53165  TGTTCGAATCGCCTCTATTCCG
;     G-trnS(gcu) ==> end
 53187  TAACACACAAAAACAAACAAAACAAAACAAAACAAAAAAACAATTTATTATTGTTTTATT
 53247  AAAAAGCGCCAAGAAGTCGAAAATTAAAAGAATAGCTTATTATT
;     G-cox1 ==> start
;     G-cox1-E1 ==> start
 53291  ATGACTAGATGGCTGTTTTCTACTAATGCTAAAGATATCGGAACATTATACCTAATGTTT
 53351  GCTCTTTTTGCAGGTATGATTGGAACTGCTTTTTCTATGATAATTAGATTAGAATTAGCA
 53411  GCACCTGGAGTACAATTCTTACAAGGTGACCACCAACTATTTAATGTAGTAATAACAGCA
 53471  CATGCTATAATAATGATATTCTTTATGGT
;     G-cox1-E1 ==> end
;     G-cox1-I1 ==> start /group=IB (2.50e-25)
 53500  caaaacattttgctatctaaaaaaaggtaaaataaaataaatttaatctaattttagaaa
 53560  caaaggcatggccgggttgtgtagaaatatataacttacatcttgctatatgctggaaca
 53620  tccttatagttatatttctgatcttgctgtccttcccttcgtaccccccctcacaaaaaa
 53680  atgggaattggagttataagacagtaataaaatataaattgggttatcagcaggaaacca
 53740  aagaattctgtacttacccttgctttgcatcggtcaggtttggtatgaaaaatcactaca
 53800  ctacagaatcgagtaggatcctcagagactatatgcaagatatctataaaaattattaaa
 53860  tagataaagagatagtccagctctattagaaattttagaggaaaaatg
;     G-cox1-I1 ==> end
;     G-cox1-E2 ==> start
 53908  TATGCCAGCATTAGTTGGTGGATTTGGT
;     G-cox1-E2 ==> end
;     G-cox1-I2 ==> start /group=IB (2.16e-25)
;     G-cox1-I2-orf404 ==> start /first_aa=N /note=LAGLIDADG ;; evalue:2.2e-38
 53936  aacgatagatgttcaactctttccttaaaaagtaacaataaaaaagataattataatcct
 53996  cagaaccattacctgcagcggtttatgtataccttgttaaatcaaagtccttcgggtttt
 54056  acgaagtctgtcatcaatttaggtggtagggcctgttcagtaagtctggaagagggtggt
 54116  cgtaataaatctataacaggaggtaaaatttatagagataatgatgcgttaggttcttat
 54176  ttagccgggttaattgaaggtgacggtacatttgctatacataacaaagcttcaactgcc
 54236  aaaaaatattctccgatgattattgttgttttcaagaaaaacgacttgccattagctgaa
 54296  tatttacaaaatgtaactaaatgtggtaatgtttataacaaaccaaatagaggttatgtt
 54356  ctttggcaaattcaggatattgttagtgtttttactataattaaattaataaatggtaag
 54416  atgcgaacacctaaaataaaagccttgcaacgtacaattgattggttaaataattatatt
 54476  gacaataataagtcaagtaatctacctataactaaattaattctatctaaaatttacaaa
 54536  ctcgaatttaaatccttagatacatcttcaattgatagtaatacttggttatcaggattc
 54596  tcggatgctgatggtaatttttctataaatattcataaacgatccaataggaatagtaca
 54656  agaattcaattgtattatcggatggaaataagacaaacttaccatagattagacacagaa
 54716  gggaacaagactaattatttttctataatgtctattatagctaattttttaggtgtaaat
 54776  ttgtatagtagaaatagaactataaacgataaacagttttatagttatactgttgtatct
 54836  cataataaacatagtcgcagtaaaattgttgaatattttacaaaataccctcttctgtct
 54896  tctaaatatttagatttcaaagattggctttctattttagataaacaagctaaatctaat
 54956  catccttccatttcggctccacaaggaacaaagcctaatttgtttgaagatacagaagac
 55016  acggtcttttgtatccgaagagacgctacttattatttagatgaggcagtaaaaattaga
 55076  aaagattttaataaaactcgtacaacatacaattgggatcatcttaaaaattgttactta
 55136  acaagaatagaataa
;     G-cox1-I2-orf404 ==> end
 55151  aaaatatagttgccgtggttgactgtaaagttagccttattacatcactgtatgcgggaa
 55211  agccttaaagtcacattatagaaccagctgaaaactttattaatttattacccgaaggac
 55271  catcttgcttgcttttgtttctctcaatagcttcgcagatgcttagctgggacaagtagt
 55331  atcctttcaaataaaaaattatttaaaaagcgtacagcggtcttaataattaatgtgaat
 55391  attaaaacatgttctctctctgccgtacggcagcctaaggtttggagggcaagccgtcat
 55451  cgtgtcccacccagccaaaggtagttaagcttgttttaataataggtaatccgcaggaaa
 55511  ccaaaataaattaaataaccttctgtttacactacggaattcaggttttcatccttcctg
 55571  ctagtaacaaaagccggaccccggcttcatactttaggtagctgagcttctattcccacc
 55631  ccttggtaacgctgggtgcggatatctattttactttgctcctctttttttgttttttga
 55691  aaaagtaaaggtaacacaaagtaaacgataagaaaagttttcgtctaaaaataagaagaa
 55751  caactaatttattgtaggatcctcagagactacacgtgatgcggttaataaaaaattaac
 55811  ctgaagatatagtccaaacatctttgaaaaattatgcattaatg
;     G-cox1-I2 ==> end
;     G-cox1-E3 ==> start
 55855  AACTATATGCTACCTGTTTTAATTGGGGCTCCAGAT
;     G-cox1-E3 ==> end
;     G-cox1-I3 ==> start /group=IA (8.00e-24)
;     G-cox1-I3-orf342 ==> start /first_aa=Y /note=LAGLIDADG ;; evalue:2.7e-40
 55891  tacctttttaatttaattaaacaaatgatctctttttattctatcaaaaatacacattgc
 55951  ttcgcactgtttgataatttttctaatttagaatcaaatttgcaaggtaaacaagcggcg
 56011  gagttgtctaattttaaaacaaacacttctaattatctttctttaggaccatatttagca
 56071  ggtttatttgaaggtgacggtcatattattttatctaaagaaggtagaataagttatcct
 56131  tatatagctataacttttgttaacaaagatttacctctaataactaagttagtagaaata
 56191  tgtggaggcagactaagatttaaaaataaagaaaatgctatagtgtggataataaataat
 56251  cataaggaattaataagtttaataaatttaatgaatgggtatttaagaactcctaagata
 56311  aataaatttaatgatttaatatcttggtttaatgatagacataattataattttccagtt
 56371  tgctccccagatacgagtgatttaactaaaaatggttggctagctggttttatagattcc
 56431  gacggtgggtttaaagtccgatatactgaaaaacgtatagatgaaaaaactaataaagtt
 56491  ttaaccaaaggaagaatagaagtacgttttgctttagaacagcgacaaagtttaaattta
 56551  cctaataataatgatgataattcatataaatttataatgttaaaaatacagtcttttttt
 56611  ggtattactactgatttgagaatttcaaaacacaatactaacttcgggataagtaaaatt
 56671  tattggataatagaagtgactagtttaaataaattaaatcttttaattcaatacttaaat
 56731  aactatcctttattaactgctaaacgaaatgattttgaagattggttaaaggtttaccaa
 56791  ttaatagagaataaaaaacatttaactgaagaaggtaaattgttaattaaacaaataaaa
 56851  ttaaatatgaataaaaaacgtgaaatttttaactgggatcatttagttattttaaataaa
 56911  gtaaagtag
;     G-cox1-I3-orf342 ==> end
 56920  tcctttttatagtgaccctataattagaatcgggtaaattgcaaggaaatcttaatagct
 56980  aatgtttatgtttaaataaaaaaacaaataagataatttgcagcgaagtttaattcagca
 57040  tattagtatctaaaatttaaatattttttagagaaaggattaaaaacgttcaacgactag
 57100  aaagtgagttttgctaacaataatctttccacgaaaacccgacaattatataatattata
 57160  taattgatgacatagtctgaaccactttgtgaaaagtggagataaaggataaagagcctt
 57220  tatgttaacaaaattg
;     G-cox1-I3 ==> end
;     G-cox1-E4 ==> start
 57236  ATGGCTTTCCCACGATTAAATAACGTATCATTCTGGTTATTACCACCATCATTAATATTG
 57296  TTATTACTTAGTGCTTTAATAGAAAATGGAGCTGGAACTGGTTGGACAGT
;     G-cox1-E4 ==> end
;     G-cox1-I4 ==> start /group=IB (1.23e-16)
 57346  t
;     G-cox1-I4-orf428 ==> start /first_aa=L /note=LAGLIDADG ;; evalue:3.1e-67
 57347  ttggataatatcccaaaggatatggtaaacttagataagctgtcatactatagtgatata
 57407  gttttattaaactctactcgatgcgaggaaattcctctctctttacttttgttaataaac
 57467  agaagcaaaggatcctttctagctaaaggattcggaagtaaatgctcatcgtataatctt
 57527  agcggaagcaaaaattttactgacgccccgaaaggggaggggacaattcgcctgggtaaa
 57587  acattaaaaaaatttatccatcagagacttaacgtagggcatcttatttttctaaacaca
 57647  gcttcgattctgcctttgcgtaatggcatacggcttgtaggcttaagtttttcaactaaa
 57707  gctccgcgtctgcaaattctagctaaaaatataaataaaaactcactttcagaaaataaa
 57767  gatatatttaatcaatggttagtaggattcaccgacggtgatggttctttttctattgta
 57827  agacaaaatgataaatggtctctaacctatataataggacaaagcacttataatttaaga
 57887  attttacattttataaaaaaacaattagggtcttcaggaagtatctacatagaaaaagat
 57947  agagctcaagctcattttagaattagggatcttgtcacattagaaaaagtaatttttcct
 58007  atttttgataagtatccccttctaaccactaaatatttcaaatatctcaaatttaaagaa
 58067  gctcacagtattttatctaacacttcatatactaaatcggaaaaagattctcttatcttt
 58127  aagattctcgatagtaaaccagatatattaccttacatctcgccagcgtggtctattgta
 58187  aattataaagtttttaactatgaaactgcctcacaagttatgagtaaatcctggctagtt
 58247  ggtttcaccgaagctgaaggtagcttctatttggttagtaaatctaaagataaaattgtg
 58307  tctgaaactgtgattgtaggtagaataattcatgcttttgaaataactcaaaaattagat
 58367  gaaatagtactaattgctattaaacatttattacatattaatactaatgttcaatttaag
 58427  aaagcaggttattatactatagttacaaccaattctcgtgctattgaaaatattatttgt
 58487  tactttaaaaatactttgaaaggcatgaaagcagtagagtaccgaatttgggctaggtct
 58547  tatcttaatgataaaggaaattatttagctttaagaaaaattcgagataatataagaatt
 58607  atgaaagctagaactaacaataactag
;     G-cox1-I4-orf428 ==> end
 58634  ggagccgaacctacggtagggagccgaacatctggaataggccctagccattatatcaag
 58694  tcaagctgtcagcggattctttatccgcatgtaaggataaataagatgaaggaatagtcc
 58754  gaactctagtgataaattagagagtgtaatgatagtattaagttaacaaataatatgaga
 58814  ttaccaacacaaaaaattttg
;     G-cox1-I4 ==> end
;     G-cox1-E5 ==> start
 58835  TTATCCTCCTTTATCTAGTATCCAATCTCACTCTGGTGGTTCTGTAGATTTAGCTATATT
 58895  TTCTTTACATTTAGCAGGGGTTTCATCTCTGCTAGGGGCAATTAATTTTATAACTACAGT
 58955  ACTAAACATGAGAGCACCAGGAATGTCATTACATAAATTACCCTTATTTGGTTGGGCTAT
 59015  TTTTGTAACAGCAATTCTATTATTACTTTCATTACCTGTATTAGCCGGT
;     G-cox1-E5 ==> end
;     G-cox1-I5 ==> start /group=IB (7.17e-27)
;     G-cox1-I5-orf373_3 ==> start /first_aa=K /note=LAGLIDADG ;; evalue:2.2e-43
 59064  aaacaaatactgccggctctaaatccaactatatgctgggaactgttcgatttaaatttt
 59124  ataagtcgaagacaatcagcaggaaacctcttagatttgaatttaatagggatcctcaga
 59184  gactatacgttggaatttatttgttgtgaaatactaccttgttccttttctcttaaaggt
 59244  aatgaagatataaaaactaaccaccccaagggaaggttattcaaattcaataattttgat
 59304  aaaataaataaaaatatctctaattttaattttagtacttatttaactgggttgattgaa
 59364  ggtgatggctcaataattgtacctaaaactgacagatcaattaaaggtcgtattaattat
 59424  ccttcgatccaaattgtatttcacttaaaagacctacccttagctttaatgatacaaaaa
 59484  aatttaaaacatggatcactttctagaaaaaaaggagttaatgcttatgttttaactatt
 59544  aataattatgaagggttgttactaacctcctcattaattaatggtcacatgagaactcct
 59604  aaaatctatgctttatgggatttaattgattggttaaatctaagattcaaagatattcat
 59664  ttaaataaaaaacctttagatgccaatttattagaatctaatgcatggttatctggattt
 59724  atagaggcagatggtcatttttccataagaactactacaatatctaaatatcctaaagta
 59784  gaatgtaaatttgaactaagccaaagaaaaatagatcatagaggcagagataatttatat
 59844  tttttagagattattgctaaatttttactttcttcagtaaaaagcattagaaataataga
 59904  ccttgttctgaatatagagtaagaacaactagtttaaagggaaatttaattttagaaaat
 59964  tatttagaatcttatcctttatttggtagtaaatatttagattacaaagattggattaag
 60024  gtattagattattttaagtctggttcatttaaagttaaaaacgacaccccatccccttgg
 60084  gggtgggagggatatattatttcaataaaatcaaatatgaacgacagaagaactgtgttt
 60144  acttgggatcagttaaataaattttacaacttagataaataa
;     G-cox1-I5-orf373_3 ==> end
 60186  gatatagtcccaacatacatgtgaatgtatgagtgtttaccttaaacctttacaaatttt
 60246  tatttgatataggtttttgagacaaattaatattttaaatccttcgtctccctgcatttc
 60306  tagttgggtggtagatatagatttaatttgttaatttagtcatgggacctggtctcgtaa
 60366  atcaagaatttaaag
;     G-cox1-I5 ==> end
;     G-cox1-E6 ==> start
 60381  GGTATAACAATGCTTCTTACAGATAGAAACTTTAATACTAGTTTCTATGACCCAGCTGGA
 60441  GGTGGTGATCCTGTATTATATCAACATCTTTTCTGGTTCTTTGGTCATCCAGAAGT
;     G-cox1-E6 ==> end
;     G-cox1-I6 ==> start /group=IB (4.91e-21)
 60497  a
;     G-cox1-I6-orf397 ==> start /first_aa=K /note=LAGLIDADG ;; evalue:1.1e-41
 60498  aaaattataagcttcttaatgttgctatgtgcgggaataacttcatcaagttttaaatac
 60558  tcaaaccttataatggttatagtaacaaagttaaaacaaagaagtcaatccgcaggtaat
 60618  ttcatttatttatttgattgccaaaacctcgctatcgaaggatgctacattagcttaagt
 60678  ggtgctggttcaagtaaccatataggttctgattcttatcattgtttttcgaacggtaag
 60738  gttttgtctaaaacgaaagatattgaaaacacctcagagactttacgcaacaaaacatta
 60798  actaacattaaaaaagtatctattcatgtaccaactcatttaagacctgttaatgctcaa
 60858  gattttggtcattatttagcagggttaatagatgggaaaggtagttttactctcaatcaa
 60918  aagggcagaaagaatttacaattagtaattggttttaatgaattagatgcttctttagct
 60978  tattacattaaaggccaattaggttatggtagcgtttataaaaataaaaaagaaataatt
 61038  ttagttgtaaataatgcacaaggtatggctaaagttattgatttaattaacggtaaatta
 61098  agaagtatcagcaaattagatcaaattaaaaataatatattgtcttattccttcaatccg
 61158  ttaactggggccgaattaaaggaaatggattatcttactcaatttaaattgaatgataaa
 61218  ccagatttaaataaccactggttatctggtttcgctgatgcgactgctgtttttcaaatt
 61278  aaaattatagatcgccctattactaacttgagcaccaacctatcatatccagccctcgaa
 61338  tcgactcagcaatatgtttcttcgggtcaaaaaggttggctccttcaggttgtaagatta
 61398  aattttcaaatagatcaacaaacagatgatttattaaatttaataaaaaaatatttaggt
 61458  ggtaatattggttacaatctaaataaaaatacttattattattcttcagataattttggt
 61518  tcggctaaaaaaataatcgagttttttgatcgttatcatttactttccgctaaacacgta
 61578  aattacttaaaatggagaaaagcctatgttattattcaaaataaagaagatttaactaat
 61638  tttgctttagataagataattaaactaagaaattctatgaataaaatactataa
;     G-cox1-I6-orf397 ==> end
 61692  tgataaggatgtttaagataaagtcctaacaaggacgtgagttcttgagtggcaacgata
 61752  aataactcgttaataaacaaatttttacatttgctttttttacaacttacaaacaattaa
 61812  atttatttttttttctaatttaaaggtctcaccatcctagctgcgaagcctggccaagca
 61872  aaaggaagatcgaattagatctgacccaaggtccgtagtctgcgtagcgcggagccaaag
 61932  ggggggcttgtaaaggcatggtgatatcaatctacgctctgttctttctttcggaacgaa
 61992  ggctgtctggctgacaatgagcaaggttacaaaaagtaaggtgtttaaatattaagattt
 62052  aaaattaattgattatttacttgcccaaagttattg
;     G-cox1-I6 ==> end
;     G-cox1-E7 ==> start
 62088  TTATATCTTAATTATACCTGGGTTCGGTATTGTTAGTCACGTTGTTGCTACATTCACAGG
 62148  TAAACCAATTTTTGGGTACATCGGTATGGT
;     G-cox1-E7 ==> end
;     G-cox1-I7 ==> start /group=IB (1.48e-28)
 62178  caaataataggcctacttcaattataattgaggttaaactccactgtatgctgggaactc
 62238  ctaaaaccttgattacctaatttatattgaattacaaaaaggtgacaatatcaagtatgt
 62298  aacaatggataatcagcaggaaactatcaacaaacttcttcgcctcgaaggatacgaaag
 62358  atcccctctgtgaaggcttcagccttacggggtgctgttaataggatcctcagagactat
 62418  acgtggagaatcagtcttaactgattaagatatagtccatctttttacactaaagatata
 62478  caattaaaaagtagctttataaaaagcaataaatttataaatataaaattaaaacagaat
 62538  attcaaattttcctaacgggaaagcggagcttgtcaaacaacctaaaagctggtagagct
 62598  aaacttttaagggaggataaggacaaaggcaaacaaattaatcccttgtgggttacaggt
 62658  tttactgatgctgagggttgtttttccattataatagaaattagaacaccgttaaaatgg
 62718  aaagtaagaacttcattcgaaataaatttacatgaaaaggatatagacattttatacaaa
 62778  atacaatcttttttttctgtaggttctatatatactagaccaagtaaaaaaatagttgtt
 62838  tatagagtttctaatgttaccgaattaaatgaggtcattatcccacatttttctaagtat
 62898  ccccttattagtaacaaaaatatagatttttttttgtggtctaaagttataaaattagtt
 62958  ttaaacaaagaacatctaaaatggccaggttttttaacggttcttagtttttatgcttca
 63018  attaatagaggtgtatctaaaaaggttttaactcattttcctgatattaaacctttcgat
 63078  agacctgtgtttaaattacctgataatttagatccacattgggtgtctggttttgtgggg
 63138  ggagatggtggctttagtgtttatgttaaagaggctaatccctcctttatttctccatgc
 63198  gattccgatctcttaagggaaaga
;     G-cox1-I7-orf117_3 ==> start /note=LAGLIDADG ;; evalue:1.3e-22
 63222  atgtcgcaagggaaaaaaagactatcttatagattttatattacacaacactgtaaagat
 63282  ttagatcttatgtatttattctgtaagttcttcaattgtggagttgtgaacgtcagatct
 63342  aactcagctacccctagatgtgactttattgttcaagacgcaaattccttattgacaaaa
 63402  ataattcctcactttgattcttatcctatgttaaatttaaagcaaaaagattttctttgt
 63462  tttaaggaaagtatggctctaataaagttaaatcaacatttaactaaacaaggtttggaa
 63522  caaattaaaaatttaagtttagaaatgaattctaacagattaaagtcgaattaa
;     G-cox1-I7-orf117_3 ==> end
 63576  ctttaattacataataacaaattttaaatctggcttcacatttcacttcaaagactatta
 63636  taagctccgcacccttacgggatagagaaataagtttgtaatcttaccctggctccgcca
 63696  atttaaggttactttcattatatttagtattattcacttttggtagagggttaaacctta
 63756  aatttttgattaatataaatttagagcttcgcgtactggaaatttatatctttttacgtg
 63816  taattgag
;     G-cox1-I7 ==> end
;     G-cox1-E8 ==> start
 63824  CTATGCTATGTTCTCAATTGGTATACTTGGATTTATCGTATGGAGT
;     G-cox1-E8 ==> end
;     G-cox1-I8 ==> start /group=IB (1.26e-28)
;     G-cox1-I8-orf368 ==> start /first_aa=Q /note=LAGLIDADG ;; evalue:7.3e-53
 63870  caattggtggctctcccttactgtgaggtaagggtaataaatctcgctatatgctgggac
 63930  agttcaacgctagtaaatactttttatagtgaaaattttactagttatactcaatcagca
 63990  ggaaatcgtaatatctcgagctcctcagagactacacgcgtgaaatctttcaattttgaa
 64050  ttatttaatacaaaacgtcaatctttaaatcttaaacctatagattctaattggttgagt
 64110  tggtttattggttttacagaaggagacggaggtcttttagtcaataggacagcctctaca
 64170  agttcttcattacgattcgttcttactcagaaagaaggatcaatactttatgaaattaaa
 64230  gatttgcttggatttggtgttgtacgataccatccgcaaggaaaagggaataatgggttc
 64290  tatcgttttactgtcgcaaataataaagacattcttaatttagctttattatttaatgga
 64350  aacttagttattcctcaccggattaatcaagtttcgtcttggattgatttattaactgaa
 64410  aaggggttatggatttatggctcgtctcaagctcagcctttaatatctactcttaatgat
 64470  agctggttatctggttttaccgatgctgaaggttgttttaatgttaatattacttcacgc
 64530  aaaaatactattagtggttatcgtataagacttcgatttttattagatcaaaaaaatgct
 64590  tataacacactaattaatattcgtaacctttttgggtttggaagagtaagtattcgaggt
 64650  gaaacgaataatgtttatcggtattctgcggattccttcaaaggattggaatctatacac
 64710  aactattttatctctttcccacttaaaactaaaaaagcaatatcttttgaaaattggtgt
 64770  aaagtgtttaatatgtttctaaataaagaacatcttagtacagaaggttttaataaagta
 64830  cgtgaaatagttaaaactattaatatcaataatagccttaatattaaaacagggtcagct
 64890  tatccttctgcttccccctcaaaaaaaattaattgaattgaaagattaagatatagtcca
 64950  atcctacttgtgaaagtagagaaatag
;     G-cox1-I8-orf368 ==> end
 64977  ttattttgatctatatcatataacaattttaataaatttg
;     G-cox1-I8 ==> end
;     G-cox1-E9 ==> start
 65017  CACCATATGTTTACTGTAGGGCTTGACGTGGAT
;     G-cox1-E9 ==> end
;     G-cox1-I9 ==> start /group=IB (1.10e-13)
;     G-cox1-I9-orf320_2 ==> start /first_aa=K /note=LAGLIDADG ;; evalue:9e-40
 65050  aaacttgtgttcacggtaaaaatcttgctatatgctggaaactcctgtataagtagtcca
 65110  ctcgtatttattacgctaggaaaaatctacttaaatcttctgccaggacaatcagcagga
 65170  aactttagttttagtacaaaagctacggcaaaaactaacaatacttctaatagttacact
 65230  aatttgcctctaatttctgaacatgtttctaaacataaatctaatcttacagatactgat
 65290  tttggttattttttaacaggtttaattgaaggagatggttggtttggtaaaaaagaattg
 65350  cacattatttttgctgaaagcgatatttctttggcttatcttattaaaaaacgaattgga
 65410  catggtaacgtgtacaaaattaaaaataaaaaagcagtaagatatatttgtaaaaatgca
 65470  aaaggtttatttattattttatctttgataaacggaaaattagtaagtaaacctaaatat
 65530  gagcaactaattaaacacaattatagtgcagattttaactatactatattaccaccttca
 65590  aatagttttaccttagataattactggttagctggtttttctcaggctgatggttgtttt
 65650  aacattagtcttgtaaaaagtaaaacacacaaaacaggatatagtgtaagattagaattt
 65710  tctctaaaacaaaacgatgctgttcctttaaagcttttatacaatactgttaaaatgggg
 65770  aatctttctcaatatagcagcggaatatggtgctacaaaagctcagggtttaaaacagca
 65830  gcactgctaattaattattttgatacatataacctatttgcaggtaaatacgtaaattac
 65890  cttaaatttagaaaagtgtatattatgataactaatggtagacatttagaaaataaaggt
 65950  ataactaaaattaaaagtattgcaactaaaggatcctcagagacaagtacgcaagaagtt
 66010  taa
;     G-cox1-I9-orf320_2 ==> end
 66013  tctcttaatattttttagagcttagcacccgtccctgcgctcagctaagcctagcgcata
 66073  aacaacgagggataagtagtttaattaactatctttgctttattaatattttttttacta
 66133  aactaagatactgtccatttttttaagcttatg
;     G-cox1-I9 ==> end
;     G-cox1-E10 ==> start
 66166  ACAAGAGCTTATTTTACAGCAGCTACTATGGTAATTGCTGTACCCACAGGTATAAAAATT
 66226  TTCTCATGGTTAGCTACTTGCTACGGAGGTAGTCTAAGATATACAACTCCTTTACTATTT
 66286  GTTTTAGGGTTCTTAGCTCTATTCACAATAGGTGGAGTTACAGGAGTAATACTAGCTAAT
 66346  GCTAGTTTAGATGTTGCAATGCATGAT
;     G-cox1-E10 ==> end
;     G-cox1-I10 ==> start /group=I(derived) (2.80e-06)
;     G-cox1-I10-orf446 ==> start /first_aa=T /note=LAGLIDADG ;; evalue:9e-37
 66373  acaaatttatattttcctctttactccttcacaccctattttgggggagtcggaatattt
 66433  ttaactttgatttattatttaaaaataaaaatattacctaaccttttttaccctttacgt
 66493  gtggggaaaaagggagtgaaacattctaacaaaagctcagaaccttacataggttcagaa
 66553  cataacaaactaggatgtttgaattggaagaataaaattaatttatttataaaatttaac
 66613  tttataaacagtgatttaacaaacgatttaaataaatgtccacagataatccgaaaaata
 66673  gaaggcaaaatattgcaaattaattctccaaatctttctataaaaactataaacaaacat
 66733  aaagcggaagccttaagtttagctggaaaatggttttcacggttttattccatttcttgt
 66793  tcagaatttacaaaaagtctaataaaaccagctgtattacctacccgctggttgggttta
 66853  aataactctttaacagattctgataaagagtatatacaacaattttgggttggattatta
 66913  gaaggtgatgggacaataactgtagataaattaaaaaatactttaagaatacgttttgtt
 66973  atagctttaaaaaatttagacagaaacgtttttatgttaaatcttattagagacactata
 67033  ggtggtcgtattagaatagaacgtaataatcggtatgttgtttggacagcttctaataaa
 67093  aaagatttagttaaagtctttgcaattttagctaaataccctttaatttcctctaggaaa
 67153  cagtgtcaacttagctttgctaaacgttgtttaataaatccagatataggtaattttgta
 67213  aaaaatagaaatgaaaaatatttaaatcaatctaaatttgttatagatcctaataatttc
 67273  cccctttattttaaaggctggttttcaggctttgtcgaagctgagggtcattttagttta
 67333  attcgttatcctacaggtaaaataagaaaagcttcatttagtataggtcaaaattatgat
 67393  aaatccttaattgaaatgattaaaaattatgtggggagtacacataaaattactgaagac
 67453  aaacctaagttagttaaagcctctttttttgataacagattagctggtagtatatttaaa
 67513  gaggagaataattttcaatctaatctctctgaggattgctctattacaaaacattacagg
 67573  gtagctatttatgggcctaaaagccgatcttttttatttacccatttttctaattatcct
 67633  ttattaggagataaatattattcttatgttaattggatatctgcttttgacaattatgca
 67693  gaattattaaaatcgaaataa
;     G-cox1-I10-orf446 ==> end
 67714  aattaaatttaaaaataaattatatttgttttttacgtgtcatgaggtcacattgctatg
 67774  atataaatatacaagagcctaccttattagtaaggtaaagcctaagatggggtacttgtt
 67834  tatatccgtttatttttattttttgttttagatagtttaacttattaaaaacaaatttaa
 67894  tcaaataagcgaacggtgaaggctgaaatattaggcgtcgtgcaacctaaaaactacaat
 67954  atttctagttaataccgtggtaattacaaacaaaaaataaaactttaagttaactaattt
 68014  gttgtttgtaagatccgtagagactacacgcaatgtgcttaatctaaatatttaaggtta
 68074  gattaagtaaagatatagtccgatcttaagcgtaagtttaagctaacacaaatc
;     G-cox1-I10 ==> end
;     G-cox1-E11 ==> start
 68128  ACGTATTACGTAGTTGCTCATTTCCATTATGTGTTATCTATGGGAGCTGTTTTTGCCTTA
 68188  TTTGCTGGTTTCTATTATTGGACACCAAAAATTATAGGAAAAACATATAACGAATTCCTA
 68248  GGAAAAGTACATTTCTGGATTTTATTCATTGGAGTTAACTTGACATTTTTCCCTCAACAC
 68308  TTCTTAGGTCTAGCGGGT
;     G-cox1-E11 ==> end
;     G-cox1-I11 ==> start /group=IA (2.40e-17)
;     G-cox1-I11-orf328 ==> start /first_aa=K /note=GIY ;; evalue:5e-32
 68326  aaaacccatcttcaatactttaataaagtaaatttaaatattagtaaaaaaagtcaaata
 68386  ttagtttttaatttaattatattaacttatttaatatttgttaatttagagttagttcct
 68446  gttatttcccacccccaagcgggagcccttacgggagggcttgttttaactaatttaatt
 68506  tctaatgttattcctatttctatttctctaaaatatagaaaaattaaaaatattaaattt
 68566  ccaaacggaccacatattaaaccacaatggttaaatactccaatcagagtttatgataat
 68626  ccaaattattatagaaacttgataggttcttacaataaaaaacgatctgttatatatcag
 68686  tggataaatcttattacaggtaaaatgtatgttggaagtgcttggaacggttcctctaga
 68746  ttattaagctattggacccctagtattttacgcagaaaatatcctatctatcataatata
 68806  aactattatggtatgcataattttgctttagctatattagaggatctaggtacttcaggt
 68866  tctgtgactaaagattttattttatctcgagaacaatactatttagatattttatttaac
 68926  aattatcctgatttagttattaatttggctaaagtagcaggttctacaaaaggttataaa
 68986  cataaacctgattttggcttaagccgcttaggtaaattaaatccaatgtttggagttgtt
 69046  aaatctaaagaatttatagatatgcaaaatagagatagaagcggtagtaataatccatta
 69106  ttcggtaaaataaaatctccttctactatagctaaattaactaaactagtttatgtctat
 69166  aactgtatagatatgtctttgattggtgtattttctactgtaaattgtgctaaaaatttt
 69226  aatatggggaaagataccttaactaaatatattaaaagcggtttaccttacaaaggtaaa
 69286  atatttagtcgagcaaaactttattaa
;     G-cox1-I11-orf328 ==> end
 69313  agtatttaacttgccccagtaatattagaaatttaaattcgatattatttgcaaaattgg
 69373  gtgaattgcaagaaagacctttttattaggttaacttgcagcttatcttattacgaagta
 69433  ttattatgtataaaacatgataagtaataagcgagttcaacgattaacgggtgagtcact
 69493  tcaacaataaacccgatacaagcgcccaacaattatattatatataattgatgacataat
 69553  ctgaaccctgtagtaatatagggaaatagggtttaaattcccctatgttaacaaattg
;     G-cox1-I11 ==> end
;     G-cox1-E12 ==> start
 69611  ATGCCAAGAAGAATACCTGATTATCCAGATGCCTTTAGTGTATGGAATGCTGTATCTAGT
 69671  TTTGGATCTATTGTTTCTGTTGTAGCTACATTGTTATTCGGATATATTGTTT
;     G-orf284 ==> start
 69723  ATGATTTATTTGTTAACGGTAAAGAAGTTAACAAAAATCCTTGGGCTGTGCCATCATACT
 69783  TTACTTCGAGTAATGTTTTTAACGATGAAACACACACAGCCAACTCAATTGAATGGGCCC
 69843  TTAAAAGCCCCATTCCGTTTCATGCTTTCAACATGCTACCAGTACAATCTTAA
;     G-cox1-E12 ==> end
;     G-cox1 ==> end
 69896  ATACAGATTAGTTAACTTTAGATCTAACCCTAAATTACATCTAATGTATTTTATGCATTT
 69956  TACAATACATGAAATAATTGCTAGAATTTCAATTGGTATTTTAATTTTAGATATCATATA
 70016  TAAAATATTAATTATGTTTGTTTTCTTCGTTTTACCTGTGTTATTATATTGCTTGGCTTA
 70076  TTTTGTAATCTTTTGTTTAAATATTGATTCATTTATTAATTATTTAAATTCTTTAATCGG
 70136  GCTTATACCTGTTATTTGTGATCTTAATTACTACTTCTTCACAGTTTTAACGTGTGTTGG
 70196  AGATTTATCCTTGAGTTCTATTGATTTAGGCTCTTATTCTTCGGATACGAAGGATTTCAC
 70256  AGGCTTAAATACAATTCTTATGATGAACGATAATGATGGTTCTGGTGAAGGTGGTGGTGT
 70316  TTATAGAGCCTATAACCCTAATAATGACCATCCTGCTATTATTGAATATGAGAAAAATAA
 70376  ATATAAATTTACACGACACTTTGAAGTTAGACCGGTTATGAGACGTAATATCTTTGTGTT
 70436  CAATGTATTACACTGGGGGGATAGCATAGTGGCTATTAGGGATAACCCTAAATACGGTCC
 70496  AGGTATAAGACTTGCCGCTTTTTCCACTACTCTGTCTATTGATCATGTAATGCAACTTAA
 70556  AGATGTTCACAAATATAACTAA
;     G-orf284 ==> end
 70578  AGATTTAGTAATTATTACTCAAAGCTTTTCGGTCCCGATTCCTTCCGAAAACTCAACCCC
 70638  CTGATATTTGCAAACCTGCAAAGCAACAACAAGAGGGTGGCAGGCAAAGGTAAAAAACAA
 70698  CAAAAAACAAAAAACAAAAAAATAATTAATTTAACCCCCTACTTCTTACCTTCTCGTTTA
 70758  TTAAAATAAGAAGAGAACCCTTTAATCCCCTATTTTAATGCAAATCCTTCGGAGGTTCAG
 70818  CCTTCAATTTAGGATTAGAACAATAGACAAAATAATTTTATTGTTCATAGTATGTCAAAC
 70878  CCCTATGGTTAGAAAGCAACTAAAA
;     G-nad4L ==> start ;; mfannot: alternative ATG start pos 70795
 70903  ATGAATCTTGCATTGGCATTATTTTTAATAGGAATATTAGGTTTTATTTTAAACAGAAAA
 70963  AATATTATCCTAATGATTATTGCAATTGAAATTATGCTTCTTGCTGTAACATTATTAATA
 71023  CTTATTTCAAGTTTTGGTTTTGACGATAACATTGGTCAAACATTTAGTATTTATATAATA
 71083  GCTATAGCAGGAGCTGAATCTGTAATTGGGCTAAGTATATTAGTTGCTTATTATCGGTTA
 71143  AGAGGAAATATTTCACTTAGATCTTA
;     G-nad5 ==> start
;     G-nad5-E1 ==> start
 71169  A
;     G-nad4L ==> end
 71170  TGTATCTATCTATATTAATTTTACCTTTATTAGGTTCATTAGTATCAGGACTAATGGGTA
 71230  GAAAAATAGGTGTAACAGGTGCACATTTTATTACTTGTACTTGTTTACTACTTTCATCTT
 71290  TACTAGCCACAGTATCATTTTATGAAGTAGGTATTTGTGGTTCTCCTGTTTCAATAAATT
 71350  TAGTAAGTTGGGTTGAATCTGAATTTATGTCAATATCTTGGGAATTTTTATTTGATCAAT
 71410  TAACTGTATCAATGTTTATTCCTGTGTTATATATTTCTAGTTTAATTCACATTTATTCTA
 71470  TTGATTACCTATCTTCAGACCCTCATAATCAACGATTCTTTTCTTATTTATCCTTATTCA
 71530  CTTTCTTTATGTTATTATTAGCATCTGGTGCTAATTATTTTGTAATGTTTGTTGGTTGGG
 71590  AAGGAATTGGAATAGTTTCTTATTTATTAATTAATTTCTATTTTACTAGAATTCAATCTA
 71650  ATAAAGCAGCTATTTTAGCTTTAACTATGAATAGAGTAGGT
;     G-nad5-E1 ==> end
;     G-nad5-I1 ==> start /group=IC2 (3.01e-45)
;     G-nad5-I1-orf186 ==> start /first_aa=A /note=LAGLIDADG ;; evalue:1.7e-08
 71691  gctttgagaggtaggatctctctaatatgcctaaaactatcaaactccggggacgcccta
 71751  aagcttatggtaccaagccttatgcgaaagcatatgagtggccagactaattacctgggt
 71811  atggtaacaagtcataagatgattgaaaatgaaatgggttatcgcggatctaagtcagcc
 71871  ctagcggctgtaaaagagcaacgagtagacggtagttggcttctagcacttccaattaga
 71931  agcttaaggtgtactctaatgggtttcgaaagaaattatcaaatcaaagtcctttctaaa
 71991  caattaaatcaaaaaattttttgtaccagcgcctatgcgcaagttcaattaactaaagtt
 72051  aggttagatccatggtttgtgaccgggttttgtgacggtgaagcttctttcagtgtatct
 72111  gtctataaagataaacggataaaaggaagagttgcttgggtcgtaaaaccgagttttcaa
 72171  atctctttacatactaggaaatgaaattattattacaattgcaagtatttttacctgcgg
 72231  aatcatcgtatgcaaaaataa
;     G-nad5-I1-orf186 ==> end
 72252  tcgaagcgaagtaagctttagagtaaattctattcatgatttaacaatttttataatacc
 72312  acactttgtaaattatactttactttctcaaaaagctgcggattttgaattatttaaaca
 72372  aattgttaattttattaacactaaggttcacttgactgacgtagggctgctgcaaattat
 72432  taatattagagcctcaatgaacttaggtctatctgatttgcaaaaatctgaatttattaa
 72492  ttataaaccagtgcctcgaccaattattaattacacttaaattccaaatcctaattggat
 72552  agcaggattttcaagtgctgagggttgctttttagttagtatttatcccccgcccgctgg
 72612  gctgcgccactctaataaaaataaaataagtcaatttgttcaattaatatttaaaatttc
 72672  gcaacatcatagagataaaaatttattagaattaattgctaaatatttgaattgtggaca
 72732  agttatttatcacagtgaaaaagctaaagtctttttagtgggtaaatttgtagatataaa
 72792  taataaaattctccttatttttaaagcccattcaattcaggggatcaaacaattagatta
 72852  tcaagatttttgtgaaattgctactttaatcggtgacccgcaccccccgctgggccgcgg
 72912  gtgggtaggtaaacatctaagccctataggaatagctaaaattcaattaatcaaagatag
 72972  aatgaacacaaaaagaaaataaccaaaattttaattgcatgataaatttgagtgccatg
;     G-nad5-I1 ==> end
;     G-nad5-E2 ==> start
 73031  GATATGGGTCTGAGTATCGGATTTTTTGCATTATTTGCAATGTTCGGTTCTTTAGATTAT
 73091  TCTACGATATTCTCTTTAGCACCTTTTATGAATGAAACAGCTATAACAATTATAAGCTTA
 73151  TTGATTTTTATGGGTGCTATGGCTAAAAGTGCTCAATTAGGTCTACATAGTTGGTTGCCA
 73211  GGTTCTATGGAGGCTCCTACTCCTGTTAGTGCTTTACTACATGCTGCTACTCTAGTTACT
 73271  GCTGGATTGTACTTGTTAGTACGGTCTTCTCCTTTATTAGAATACAGTTCAACAGCATTA
 73331  CTTGTAATAACTTTAATAGGAGCTTCTACTGCTTTCTTTGCAGCAACTTGTGGTTTAGTA
 73391  TTAAATGATATAAAAAGAATAGTAGCTTTTAGTACTATTAGTCAATTAGGTTACATGGTT
 73451  ATGGCTGTTGGTCTTAGTCAATATAATGTTGCTTTAATGCATGTAGTTAACCATGCTTTC
 73511  TTTAAAGCATTGTTGTTCTTAGGTGCTGGTGCTATTATTCACAGTGCTGCCGATGAACAA
 73571  GATATTAGAAAATTAGGTGGTCTAATTAATTTTTTACCATTTACTTATTCTGCTATGTTA
 73631  GTAGGAACTATAGCTTTATTAGGTTTACCGTGGCTATCTGGTTTCTATAGTAAAGATTTA
 73691  ATTATAGAATTAGCTTATTCTCAATATAGTTTTAGTTCTACATATGCTTATGTTTTAGGA
 73751  AGTATAACTGCTGGATTAACTTCATTCTATTCATTTAGATTAATTTCTTTAGTTTTCTTA
 73811  ACTACACCTAATGGATCTCGTGCTACTTATTTAAACGTTCATGAAGCTAAATTAGCCGTT
 73871  ATAATACCATTATTAATTTTATCATTATTTAGTATTTTCTTTGGATTTGTATTCTCTGAT
 73931  TTATTCGTAGGTATAGGTACAGATTTTTTTGGTAACGCTTTATATATACATCCTAATAAT
 73991  ATTTCTTTAGTTGAAGCGGAATTCTCTATGAATACTGGGTTGAAATTATTACCTTCTATA
 74051  CTAAGTATTATTGGTGGATTACTTGCTATTTATTTATATCAAGTATCTCCGGGTATAATT
 74111  AATAATTTAGCTGAAATCTCATTAATTCGAAAACTTTATAGTTTCTTAAATGGTCAATAC
 74171  TTATTTGATATACTATATAATCAGTACATCATCGGTAAAGGTTTACATTTAGGTTATACT
 74231  ATATCTAAAGTATTAGATAGAGGTGTAATTGAAACAGTAGGACCTCATGGCTTATCTACT
 74291  GTTTTACAAAATACAGGTGAAAATATAGCTAAATTAGATACAGGTATAATAACTACATAT
 74351  GCTTTATACATTACATTAGGTTTATTAACGTTATTGTTCTTGGTATTTAGTCCTATTTTA
 74411  CTTGATACAACTGATATTCTACCTTCAACTCCTTCTATTTTAGGTTTTGATGGGTTTAGA
 74471  TTAATGATTGTTTATATTTCATCATTAATTTTTATTTTATGGTAA
;     G-nad5-E2 ==> end
;     G-nad5 ==> end
 74516  TGTTACTTACATTTTTATTCAAGTATGAACATTTTATCCCTTTTTTTATCCTTGCAAAGC
 74576  TAGTGAAGCCAAGCTCATATCTATTCATTAACTATAATTTTTATTTAATATAGAGAGCAA
 74636  ATGTCTACAAGATGTTGCAAAGCTAGCTCCGAACGGTAAAAAGAAAATTAATTCTATAAA
 74696  ATATTTTTTTTAATCCCCATTTTATTTCCAAATTCATTAACTTCATTATATAGAGGTGAA
 74756  ATTATAAGTAAAATCTAAATTAGCATATTTATATTGCAAGACCTCAAATGGTTAAAATGC
 74816  TTTCGATCTAGATTGTAATGGCCTTTTGCATAATTAATAGAAAATGTATTATAAGTAGTA
 74876  TATATTTATATGTAAAAATATTTAATATATGCGTTAGACACTATTACTTATTTTTTTTTT
 74936  TTTCAAAAATT
;     G-atp9 ==> start ;; mfannot: alternative ATG start pos 74833
 74947  ATGTTAGCAGCAGCAAAATACATTGGAGCAGGTTTAGCTTGTTCAGGTTTAATCGGAGCC
 75007  GGAGCCGGTATCGGTCTTATTTTCTCATCTTTAATTGCATCAACAGCTAGAAATCCTCAA
 75067  ATAAAAGGACAATTATTTAGTTACGCAATTTTAGGGTTTGCTTTAGCCGAAGCAACAGGA
 75127  CTTTTCTCATTAATGATTGGATTCTTATTATTATATTCATAA
;     G-atp9 ==> end
 75169  TTATGAAGAAAAATTACAAATAAATATAATATTTTGTTTTTATTTGTAACCCTTTAACCA
 75229  ACAAGGTTCTATGACTATAATTATATATTTTTTCTTTAATTTTAAATGTTACTTTCCCTT
 75289  TGTTTAAGGTGTAAAAGTGACAAGACAATTTTGATTTTGATGCTTAAATTAAAAATAATT
 75349  TACACCCTGCTCCGAAGGAATATTTATTATTGCTTACATAATAGAGGGCCCTCATAGACA
 75409  AGATTAGCCAGCGAGGAGAAGAGTTGAGCCTAATAGATAGGTTTTTTCCATTCGGCCTTC
 75469  TTAACCAAAAGGAGCTGACACGGTAAAAGGGGCTGTTTAAATCTGTTTTTTTGAGTTAAA
 75529  TTTATTAAATTAGATGGGTTGGGTAAGATGCTTTGCTAAAATTAAATTATGTTAATTTTT
 75589  ATATTTCATTCTCCAAATCACTCCCTTCCGAACGGACTGGTTGCCCTGTTGTTAGGTTAA
 75649  ACAGTTAAGATTCTCGGGTTAATATTCAGCAACTCCGCAGGTTAGTGAACATTTAATTAA
 75709  TATACAACATAGGTAATACAAACTTAATATAGAGGAAGTTGACTGATAGGTAAAGTCTAC
 75769  CCACAAAGGTTCGATTCCTTTACTTCTTTGATTTTATTATTTAAATGTTCCTCTACACAC
 75829  CCCTCCATTGGAATCCGGAGGCGGGGGTTTTCTAATTAGTTTAATATAATTATAACTTAT
 75889  AAAAAGGAAAAGGGTGTATAAAATTTTTACCCTACCCACCTCCAGGGGGCGGGTTGTTTG
 75949  TTTAGGGATAGCCCCATTTTCCCTTAAAGTGACAGATCCTGACCTAGGTTGAGGTAAAGA
 76009  GGTGAATTTGTTAGAGTTAACTCTTTTTAAAGAATCTAGCCTTCGGTTCCGAAGGATCCT
 76069  TCCATGCGGGGCCTAGCTTCGCAAAGGAGGGGTTTGACAACCTGCCGGGTGGTAAATAAT
 76129  AAAAGAATTGTTTAAGCTAAATCTTAGATTTGTTTATTCTATTTCCTTTGAACTTGTTTA
 76189  AAGGACATTTATTAGCGAGGTTCCCATAGAACTTATTATTGTAACCTTTCTACATATCTT
 76249  TGTTTGTTACTTACAACAGATCCATTTTTCCCCTATAACTATTCAGCTTTAATAAACTAC
 76309  TTACTATTATCTTTCCTTCTAGTATTTACCTCCCTTGGCTAATGCTACCCTTCGGCTTTC
 76369  GGTAATCTAAATGGGTCACAGGGGGTAAAATTGGAAGTGTGATTAATACTTCCTTTGGAT
 76429  AGATAGAGGGTGTAATCAGATTACTTTTTAAAGAGTAAAGAACAGAAACACTACCTATCT
 76489  TCATTAATTTTTAATGTAAAAAAAAAGTAAACAAAGGAAGATTAGAAACCAATGGTTACA
 76549  ATATTACCTAAACCTTCCTACCCTTCCCACTTAGGGGATAAGGCGTTTGGAGGTTGGGCT
 76609  AATAAGATCAAGTAAAAATGACTAAGAGAGACTATTAAAAAATTAAAAAACAA
;     G-cox2 ==> start
 76662  ATGATTTACAATTTAATTAACGGAAATTTTGATTTAAACGTATTATTTTTGAAAAAAATA
 76722  TTAAATGATGCACCACAACCTTGGCAAATAGGTTTCCAAGATAGTGCAGCACCAGGGTTT
 76782  ACTGGTATTGTTGAATTACACAACACTCTTTTCTTCTATATAGTTATAATTTGTGTATCA
 76842  GTTTTTTGGGTATTAGGTACTATAATTTATGCTTATAGCAATAAAAATAATCCTATTGCA
 76902  CATAAATATCTTAACCACGGTACATTAATTGAATTAATATGGACAATTACACCTGCTTTA
 76962  ATTTTAATTGCAATTGCTTTCCCATCTTTCCGATTACTTTATTTATTAGATGAAGTAATA
 77022  TCACCAACTATCACAATCAAAGTAACAGGTCACCAATGGTACTGGAGCTTCGAATATAGT
 77082  GATTATGTAAGTGAAAGCGGTGACCCTATTGAATTTGATTCATATATGATACCTGAATCA
 77142  GATTTAGAATTAGGTCAATTTAGATTATTAGATGTAGATAATAGAGTAGTTGTACCTGTT
 77202  GATACACATATCAGATTAATTGTAACAGGTGCAGATGTAATTCATGATTATGCTATACCT
 77262  TCTTTAGGTTTAAAAATTGATGCTTGTCCAGGTAGATTAAATCAGGCTTCATTATTAACT
 77322  GAACGAACAGGAGTTTTCTATGGCCA
;     G-orf194 ==> start
 77348  ATGTTCTGAAATATGTGGAGTATACCATGGATTTATGCCTACAGCTATAGAAGCAGTTTC
 77408  TGTTGAAAACTATTTAAGTTTTTTAGATTCTCTTTAA
;     G-cox2 ==> end
 77445  TGATTGTTAAAATAATAACTTGGGTTGTATATTTAATAACCCTTGTTAATATAGATTATA
 77505  AAGGTGTATGCCATACTGTTTATACAAATGGTTCACAGCGAGGCTTCTGGCTATTTAGAC
 77565  AATTAAGACTTAATGATAAATTAAGTAATAAACATGGTATAATTTTACCAGTTATATTAA
 77625  ATTATTTAAATTTAAGTGTAGATAAAGAAGCAGAGCTTTTAGTTCAATATGCTTCATTTG
 77685  TCACAATACTTTCTTTATTCGTTCTGTTTAGTTTTATAAATATTGTTATTTATATAGCTA
 77745  TAAATTATTTATTAGACAAAAACAAAATAGAAACAAAATTGGGTTCACATCCTAGAATTA
 77805  TAAAAATTATAAAACATTACCAAAATGTAAGTAAGGCTTTTATAGTTATAGAATTTGTCA
 77865  CAATTATATTTATATTAATTGTTATGATTGTGATTAGTTTTATATTATTGAAAAATACAA
 77925  TAAAATAA
;     G-orf194 ==> end
 77933  CCCTTTTGTCTTTTTTATGTGCCTTAATTTAACAAAATAAAGCAACCGTTTGTCTTTCTA
 77993  ATCTCTTACCCCTCACGGGTTCATAACGATTTAGGTTTTAAATTTAACTGCAGTCCGCCT
 78053  AAAATTGGGGTAGAGTCCGGTCTTTGTTGTTTGTGTGTGTTTTATGTAAATAATGGTTAG
 78113  TTGTGTTTGTTTCAAACAGAAGGGTTTATAGGTTATAATGTCTATTTTAATAACAACCAT
 78173  AACAAAACGATGAAGGAATTTTAAATTTAAACGGGTCCAGATAAGATATCTTATCTGATT
 78233  AATTCATAAATTAACAAGGTAAATTGTCTAACACATTATCCTTATTGTTTGATTATAATT
 78293  CATTATTCAGTAAATCATAAGGTAAAGTATCAATTAAGATCTTTTCAGTGTTATAAAATA
 78353  AATTAAAGTTCTTTTGTTATCTGAATCTTCAACTATTATGTGACTGGTGTTTTTTACTAG
 78413  CCCTTGCGAAGAACGATGATGAATTTAAGAAACATCAGGATCCTCGGAGCCTACGGGTTA
 78473  AGCATAATATTAGTAAACTTCGGAACCTCCCCTGCCGGGTGGTATATATTGAGAGATACT
 78533  ATTTTTAATCTACCCAGCATCAAGGGGTATGGATAAAGAAGTATCTTTATGTAACAATTC
 78593  TGTTAACTTGTTATATGGTACAATGTCTTTAAACTCAACAACCTCTTTGTTCTATTGAGT
 78653  TATAATACCCTAACTTTAAGACAAAGAAATACAGCTTCTTTATATAATATTTTGTAATAA
 78713  AGGAACGGTTATACTATTTAAAAGAGATATATAGTATTATAATAATGTTTTATTAAAAAA
 78773  TA
;     G-trnY(gua) ==> start
 78775  GGGCAGGTGATCCGATTGGTAATGGTGGTTCTCT!GTA!AAAGAATTGGTTTATAACCGT
 78833  AAAAGGTTCGATTCCTTTACTGCTCA
;     G-trnY(gua) ==> end
 78859  AAAAAAAAGGAATTAAACAAACAAAATAAAAATAAATTAAATTTTCAGCTTAATTTATTT
 78919  TTATTCTTGACTTTATTGAATATTAGCAATAAACAGGCTAAAATAAAAATAAATAAATAA
 78979  AAAA
;     G-trnM(cau)_2 ==> start
 78983  AAGACTGTAGCATAATTGGTTAATGCAGTTCGCT!CAT!AATGGATATTATAAGGGTTCG
 79041  ATCCCCTTCGGTCTTA
;     G-trnM(cau)_2 ==> end
 79057  ATACAGTACAACGCGTGAGTATTTAAAAGGCCGATTATCTTAAACTCCCCTCTACCTAAT
 79117  TTTTCCCACTTTTGTGTCGCACACCGAAGAGATAATGCAGGCTCGGTTAATAAAAATTAA
 79177  GAGTGGGGGCTGCCCTTCGAATCCTAGCTTTGTAAAGAAGAAAGAATAATTGAAAGTTAG
 79237  ATAAAAGAGTATAACTTAA
;     G-trnP(ugg) ==> start
 79256  ATGATAGAAGACAAACTGGCCTGTCGCTCCCTT!TGG!GTGGGAGAGCTTGCGTGTTCGA
 79314  GTCGCGCCTATCATA
;     G-trnP(ugg) ==> end
 79329  GGACCTTTCAAAGCAGATCTTTGGTAGGGATAAAGTAATAAAATTCAACCGTTTCTATGA
 79389  AGTTAAAGAAAATAAATTATGATCTGTATGATAATAAATAATATTAAAAACGAAGACAAA
;     G-trnN(guu) ==> start
 79449  GGTATCATGGCAGAGTGGTTAATGCGGAGTACT!GTT!AATACTTTTTTTCAGAGGTTCA
 79507  ATTCCTCTTGATGCCT
;     G-trnN(guu) ==> end
 79523  CTTACTTAATTACTCTACCTTTATTTTAAGTTTTCCTTTAATTCTTTCCTTAAAGTAATG
 79583  TAAGGTCTATATCCTGCCAGCTATTTAACAAGAGAGGCCTCCAGCACTGGGGACTTCATC
 79643  TTCTTCGCACAAGGTAGGCTTGCCTTCGGCCCGCAGGATTCAAAGGCATAAGGGTAAAAT
 79703  TTATAAAACTAACAAAAGTATAGTGGTAAAAGGATTAGGTTAAGGTTTTAATAAACTTTT
 79763  TCTTTATTTTATGATATAACAAAAGCTTTGCACCACCCATAAGGTCTTAAGCTAGGGTAT
 79823  ATTGTTAATCTTCATATACTTCATAAACTTACGCTAGCTCTGTATTAAGGTTAGAAAATA
 79883  AGCGAGGTAAACCCGTAGCTATAAACTTAGGTAATTTAAAA
;     G-trnS(uga) ==> start
 79924  GGGTATTTGGTCGAGTTTGGTTTATGGCACTCGTCT!TGA!AAACGAGAACTTTTAAAAA
 79982  AAGTCGTGAGTTCGAATCTCACAGTGCCCG
;     G-trnS(uga) ==> end
 80012  AAAATTAAAAAAAAATATAATAAATCAATAAAAAGTTATATAAATAACAGTATACTGTT
;     G-trnI(gau) ==> start
 80071  AAGCCTATAATTTAATGGTAGAATAATTTCTT!GAT!GAGGAATCTGTAGAAGTTCAAAT
 80129  CTTCTTGGGCTTA
;     G-trnI(gau) ==> end
 80142  TAATTAATTACAAGCCGTACGGCAAAAATAAATGAGATCTGTATCTTTTTCTATCTGCTT
 80202  TAAATTACAGCAGGTGACACTAATAAGGAGAAATACATAGATTATTATTATAATATTTAA
 80262  CAAATGACTAGCTAAACCTTAACTGATCCCTTACGTATATTTTTATACTTAAGCTGGACA
 80322  AATTAAAATGAAACAAACTAAAATAACCAAAAAAATTTAAAATAACTAAAAATAACCCTT
 80382  TTTTTTTGTATAAATTAATGTGATGCGTGGAGGTTTTATACAACCCTCTTCGCTTTAATA
 80442  TCTTTCAACTAAATTGGCCGAACCTAAGTGGCCTTTTTACTATAAAATTTTTAGAATATT
 80502  GATAATTCGGTTTAAATTATGCTTATTACACACCTTTATTGATTAATCTAAGGTATTAAA
 80562  TCTAATTTCTTCCTTCGATTATTTATGCTGACGAAACCGTAGCATTCGATGGAGAGATTA
 80622  ACTTGTTAGTCTAAAAACAAAAATAAATCCACCCGCCCCCTTGGGGATTGTATCTAACGT
 80682  AAAAAAATTTTGTTTTTATATCGATATAATTAACCTTAGAATCCGAGCCAAAGGGTTTAG
 80742  CTCCTAAAGGGGATGGTTGATTATTTAGACTAACAAAAATTAACAAATTAGCGGCAAATT
 80802  GAAAATTATAAGAATACTATAAATCAATTTAAAAAAT
;     G-cob ==> start
;     G-cob-E1 ==> start
 80839  ATGAGAATACTGAAGTCCCAGTCTATTTTAAGATTAGTGAATTCTTATATGATAGATTCA
 80899  CCTCAACCAGCGAATATTAGTTATTTATGGAACTTCGGATCTTTATTAGGAACTTGTTTA
 80959  GTTCTTCAAATTTTAACCGGAGTTTTCTTAGCAATGCATTATACACCACATGTAGATTTT
 81019  GCATTTAATTCAGTAGAACATATTATGAGAGATGTAAACGCAGGTTATATTTTAAGATAT
 81079  ACACATGCTAATGTTGCCTCATTCTTCTTTATATTTGTATATGCTCACATTGCTAGAGGT
 81139  TTATTCTATAGTTCATACAAAGCTCCTAGAGTTTTACTTTGGGTTATTGGAGTTATAATC
 81199  TTAATCGTTATGATTGCTACAGCTTTCCTGGGT
;     G-cob-E1 ==> end
;     G-cob-I1 ==> start /group=ID (2.59e-37)
;     G-cob-I1-orf320_3 ==> start /first_aa=Y /note=GIY ;; evalue:3.2e-21
 81232  tataaatgtagcccaaaatggtctaaaatcaactataaaaaattaaacatgtatcataaa
 81292  attggttataattataattctcatcaaaaacttcattctcgaaattatagtacttgcgca
 81352  attcagtccggaggaggacttcgtattacacagagtagcgtaaataaagtcaaatcacaa
 81412  cctttactgaattttattaaagaacaaaatttaacacctgttttttattatgaaaattta
 81472  aatttagaagaaacaaaaaagaaaattttacttgacactaaaaaccttagtggagtatat
 81532  ttaattttaaataaaattactttagatttttatataggttcagcttctacaaataaattt
 81592  tactctagattttctaatcatttagtttactttagaggtagtaagatagttaaattagca
 81652  gttaataaatataaactttctaatttcgcatttttaattttggaattatttccagaaata
 81712  gttaacaaagaaaacaataaaaatttattagatttagaagatttttatttaaaatctatg
 81772  ctgcctaattataacatactaactgaagctggttctagttttggctacaaacatacagaa
 81832  ctaaaccgtataaaaatgaaagcaaattacagtttaaaaagacgattaaaaataggtagc
 81892  ttaaacaaaggtaaaaatctatctcaagaaaccatagaaaaaatgagacaaaaggcacta
 81952  acaagagatagaacattaaacctaacaaattcagagcaagctatattaaatatgacaaag
 82012  agatcaaactcaattatattatacaatttagattctacagtatttggcgaatataatagt
 82072  atagttgatgcttctaaagctataaactgtagcattaaaacaatatatagagcattaaaa
 82132  actgaaaagaaactattaaaaagacgatttatcgtaaaatttaaaaataaagcaattaaa
 82192  taa
;     G-cob-I1-orf320_3 ==> end
 82195  atattaattcttaaattaatatttatactactttataaaaaaatcaaagccatatacttt
 82255  aatgaaattagaccatagtcccacaagtaaatatttctatgtaatttctagtaaaaaata
 82315  gaaataaaagtggaatattctgacaagaatattgaatagtaagtaggtcttattatttgg
 82375  cgatattagtgaaaacgatcaaagaatttattaaattagagatcgtcggttatctagata
 82435  atcgcgacagactgggtcactaatgggtatctgaaatgatgcttaatgcacagtcgaaac
 82495  ttattagtcgttcagactaagaaaataaacgaaatcaaagttattttccttgttaatttt
 82555  atattcaaaattaatatacattaacaagcaagttag
;     G-cob-I1 ==> end
;     G-cob-E2 ==> start
 82591  TACGTATTACCTTATGGGCAAATGAGTTTATGGGGTGCAACCGTAATTACAAACTTATTA
 82651  AGTGCTATACCGTTCTTTGGACATGATTTAGTAGAATTAATATGGGGTGGCTTCAGTGTA
 82711  AGTAATGCTACTCTTAACAGATTCTTTTCTCTACATTTCTTATTACCATTCTTATTAGCA
 82771  GGTTTAGTAATTGCACATTTAATCGCTCTTCACGTACATGGTTCAAACAATCCTAACGGA
 82831  ATTTCAAATAACGGTGATAGATATCCAATGCATCCTTATTTCACATTTAAAGATTTAGTA
 82891  ACTATATTTGCATTTTTATTAGTTCTTTCAATTATGGTATTTTTTTACCCTAATGTTTTA
 82951  GGTCACAGCGATAACTATATTCCAGCCAATCCGATGAGTACACCTGCATCTATTGTGCCT
 83011  GAATGGT
;     G-cob-E2 ==> end
;     G-cob-I2 ==> start /group=IB (6.13e-18)
 83018  aaacatagatgccatgcttaagagtaatcttttgaaaaataaaccttaccatatgctggt
 83078  aactcctaaagctttaagtacttaaaatcaatttttaattttaagtgaaaatcttaaaga
 83138  taatacaatggacaatcagcaggtaaccaatttgtaatttattataaaattaggaacctc
 83198  agagactttacgtagggctcctaattaactttacccttaccagccttcggcccttcggat
 83258  gctaagcaagagtctgaaacgtaaaattttgtttatttaacttgcacaaatccagttagt
 83318  aacggccttgaaggtttggggctgcaaagccacatttcgatttattattaaaaataataa
 83378  aattgaagctaaagttaaaggatgaagataaagtccagatcctttagaaattcaggatgt
 83438  ttataaattaaacatattaaattttgacttaataacttctgtaagtatcgtgaatggttt
 83498  aacaccatattctagttttagtaaacataatactaaaatagaaaggtcaaaattaatttt
 83558  agatgaatcacacaaaagcatattaataggattattattaggagatgctcacattaatca
 83618  aagacatctaaatggaaatagtagatttatcttattttcatctagtttatagcatattta
 83678  agccctgtttgttctttaactttttctcataaaattaaaacttggacagataataaaact
 83738  aaagctatttataattcgactagctttgctactctgtctttacctagtttaaattattaa
 83798  agagaattgttttacttaaataatataaaaaagtttccgataatatttatgaactattag
 83858  attaccagggactggctttttggataatggatgatggttctatacaaaataaaggacttc
 83918  atttaaacacctatgctttctcagaaagagacattaatctcttaattgaggttctaactg
 83978  ataaatttaacttaaaatgctcaattcactaccataataaaaaccgagaatatatatctt
 84038  acagcaaagtacgcctttactacgtgtaaatttaattaaatatatgcatactgacttgtt
 84098  atattaaatatcttccggcgtttaattggagtttaatttaataaaacttaaacttacg
;     G-cob-I2 ==> end
;     G-cob-E3 ==> start
 84156  ATCTATTACCTTTCTATGCTATTTTAAGATCAATTCCTAATAAATTATTAGGAGTTATAG
 84216  CTATGTTTGGTTCTTTATTAATATTTTTAATATTACCTATCACAGATCTTTCAAGAATAA
 84276  GAGGAAGTCAATTTAGACCTTTAATGAGATTAGCTCACTGGTTCTTTATCGTTAACTTCT
 84336  TTATCTTAATGTGGATTGGTGCTTGTCATCCTGAATCACCTTACTTAGAAATTGGGCAAG
 84396  CTTCAACAGCTTTTTATTTTGCATGGTTCTTAATATTAGTACCAGTAATAGGTATATTTG
 84456  AAAATACTATTTTCGATTTATCTACAGCTAGAGAAACTAAAACTTCAAAATAA
;     G-cob-E3 ==> end
;     G-cob ==> end
 84509  TTAATTTTTATTTTTAATCTTATCCCTGGCTAGTTAACAGACCAGTTGAAAAGGCTCTTC
 84569  TTAAATTTATCTCACACATAAATTTAACCCTACCCGTTTGGGGGTCGTTTTAAATAATTT
 84629  ATTAAAATCTTTTTTAATAGTTGGATTCACTAATTTTAGAGATTGGAGAATGTTGCTTTA
 84689  TTGAAATAGTTTAACGGTTTATATTTAACTCCTGACCCGCGGCCCAGCGGGGGCTTGTGC
 84749  TTGTGGTGGGTAGAGATCCTGTTTGCAAGTTTAAAATAGAATGAGTGGTAATACAATTTA
 84809  CACAGAACTAGACAATTCAAATAATAAAACAGAGCAACATGTATTAGATGACTAAATTAA
 84869  AAGTTTTTTATCTAATTCTGCTAACTCTTTCCGAAAAATAGAAAAAGAAAAACAGTGCAA
 84929  ATTCAAATATAAGATGAAAATGCTAATTCCCTCTCTTCACCTACCCAGCATCAAGGCCGT
 84989  CCTTCGGACGGGCAAGGGGGTGTGTTTAAACGAAGTAACTATTTTTTTTATGTATCTTTA
 85049  AAAACTATCCACAGAAGTAGTTGGGGTTGTTTGTTACTTGACACAAAAAATAATTTTACT
 85109  ATTAAACACGTAAAGGTAAATTATTGATTTAATTTATTTACCGGACCGGACACAGCTAAA
 85169  ATCTAAGTACAAATAACTGCAACCTTTATTCATTCTTTGGGTTCTGCTTTAAGAATAAGT
 85229  CCTTCGGAATATAACTGAAGGTATGGTATATTTACGTTTACGTCCTACCAATTGTATTAG
 85289  TTTATAGTTATTCAGTCTTCGGTTCTATGGTAAATGGTGGCTTTGTTTTTGTAACTTCCA
 85349  TTACTGCCTCCGAAGGAAGGATCCTTAATATAAATAATAAAATAAATTAATAAAAGAAGT
 85409  ACTATTAAGTTAATAAACTTATAACTTAAATTTTACTTATAAAACAAAAAGTTTAATTTC
 85469  CCAGCAGTCAACCAGAATTGAATTAATTCTTAATTTCCTATTTAATATAGGAGAGGGGAA
 85529  ATTATTTAGCGTAATTTAACTTAAAACCAATTCTCTCTCCTTGCGAAGCGATTTAAGCAA
 85589  TACTTCTTCCTTCGGTTCTATTTTTAGAATCCATAGGAGGGAGGGAACTAAACCTTTCTA
 85649  TTTTTAACATAGGTAAGGAATTTAGCTTCACTTCGTAGTAGAGATCTTCTATTGTCCAGC
 85709  TCTCTCTCTTGCTGATTTATTTTTCCATCTTCGTTTGATAAAAAAAGTACAAGATGAAGA
 85769  CAGATCGACCTAAACTCGCTACTATCTCTCTATTCACCCGATAATATAGAGTTTGATGCG
 85829  ATAGATAAATATACAATAAATAATAAGTTGGCGTTATATATAAAAATTATAAAAAAAAAA
 85889  TAAAAATAAAAACAATAAAAAATAAAATG
;     G-cox3 ==> start ;; mfannot: alternative ATG start pos 85915
 85918  ATGAATATAAATATAAATAAAAGTAGATACCAAAGTCATCCTTATCATTTAGTTGACCCA
 85978  TCACCTTGGCCTATAGCTACTAGTTTCGCAATGTTAGTGGTAACACTATCTGCTGTAATG
 86038  TACATGCATGGATTTAAATACGGTGGTTATTTATTAAACTTAGGTACTGTTTTAATCAGT
 86098  ACAGGAATGGCTCTTTGGTTAAGAGATGTTATAGTAGAAGCTACTTATTTAGGTAACCAC
 86158  ACTGAACAAGTAAAAAGAGGTTTAACTATTGGTTTTGCTCTTTTTATTATTAGTGAATTA
 86218  ATGGCTTTCTTCTCTGTATTCTGGGCTTATTTCCACTCTAGTTTAGCTCCTACTGTGGAA
 86278  ATTGGTGGTGTATGGCCTCCACTAGGAATACAAATATTAGATCCTTTTGCAATTCCTTTA
 86338  CTTAATACTGTCTTATTGTTATCTTCAGGGGCTTTTATCACATATGCGCACCATGCAGTG
 86398  ATAAAAGGTAATAGAAGAAGTGCAATTTTAGGGCTGATGTTAACATTATTATTTGCAATA
 86458  CTGTTTACAGCTTTACAATATTATGAATACTTAGAAGCTGGATTTACAATAGCTGATTCA
 86518  ATATATGGTACTGTATTTTTTGCTTCTACTGGTCTTCACGGATTCCACGTTATAATAGGA
 86578  ACATTATTTATAGGTGTACAATTTATAAGAATATTAAATCACCATATTACTACAACTCAC
 86638  CATGTCGGTCTTGAATCTTCAATCGCTTATTGGCATTTTGTTGATGTTGTTTGGTTATTC
 86698  TTGTATGCTTTTGTATACTTATGGTCTGCACCTAATTTATGATAA
;     G-cox3 ==> end
 86743  TTTAAAGTAGAGCAGTTACCATCTCTCGGCCGCGGATTTTTACCTTAATCCTTTTGTCTT
 86803  TGTATCCGAAGGCTCCGTAATTAGCTGGTCTTAGATCTTCGAGAGAGGAGTAAGTCCGCG
 86863  TTATTTTCTTACTTAGATCAGCCCTCGGCCTTGAAAGATTAGGTTCTTCGCATCAGAGGC
 86923  AGAAGAGGGCTGGCTTAGCAAAATTTAAATAAATTTTATCGTAATCCCCTATATTCTTAA
 86983  CAGTTTTATTTTAGCTTAGGTTGCCTTCAGCTACCCCTTATTTCATAAAATAATCGGCCT
 87043  AGCCACGCAAGGTTGGTATGAAAATAAATGGAACAAAACAACGTTTGTTTTTATTTGTTT
 87103  TTATTTTTGTTTACTTAACTTAATAAATTAAAAAATAGCACGTCCTGAGCAAGACGTTAA
 87163  AAGGCTCTCCCTGCAGAGGTCAGCTTAGCAGGGGATGAAAAGCAGTCTATTATCAAAATA
 87223  TCAGTCCATGTTTATTTGACCACTAATAATTAGTTAAGCAATAAGCCGCACCATTGTGCG
 87283  AGGCTTGCTCTAAGTTATTTATCTTACTTTTCCATCCTAACTACGAAGCGTTACAAGCTA
 87343  AGGCTGGATGGACTTGTAATTAGAAACATTAGAGTAGGTTTGTAATCTATCACACCCTAG
 87403  CCAAACCAGGTTGAGCCTAGCTTAGCGGGTATTGTGTTAAAAAAGGGGTAATATAGTTTG
 87463  ATAAACAAAACTTTTAAATTAAA
;     G-atp6 ==> start
 87486  ATGAACATATCAAATTTAATATTTATTAATTCTCCTCTTGAACAGTTTGAAGTAACTAGT
 87546  TTGGTTGGTTTAAGTGCACCAATCTTTGGGTATTTAAATTTAACTTTAACTAATTTAGCT
 87606  TTATACTGTATTTTAGTTTTATTTTTAGTTATAAGCTTACATGTAATAGCTAATAATAAC
 87666  ACTAAATTAGTTCCTTCTAAATGGTCTATAGCTTTAGAAAGTTCTTTTGCTAGTGTAAAT
 87726  TCAATGGTAAGAGATCAAATAGGTAATGTAAATGAAATATATTTACCATTCATTTATTCA
 87786  TTATTTTTCTTTATCTTGATAGCCAATTTAACAGGTAATGTACCTTATTCTTACACTATA
 87846  ACAACTTCTATTGTAGTAACACTTAGTTTATCATTTACTATTTTAATAGGTGTAACTATA
 87906  TTAGGACTTTATATTCATAAAATAAGATTTTTTGCCTATTTCATACCTTCTGGGACACCT
 87966  TTAGCTTTAGTTCCTTTATTAGTTTTAATTGAATTATTAAGTTATAGTGCTCGAGCATTT
 88026  AGTTTAGGAATACGATTATTCAGTAACATGGTTGCTGGACATACTTTAATGAAAATTTTA
 88086  GCTTCATTCTTATTCCAAATGTTCAGCTCTAGTCTATTAGTTGCTGTATTAACTATTGTA
 88146  CCTTTTGGTATCTTTTTAGCAATTATGGGATTAGAATTGGCTGTTTCAGTTATCCAAGCT
 88206  TACGTATTCTGTATTTTAACCAGTTCTTACATAAGAGATGCGATTGAATTACACTAA
;     G-atp6 ==> end
 88263  ACCTAATAAATAAACTTATTCTAAGGTTTAACCCTCTCCTTTGCGGTTTCGAGGGAGAAA
 88323  ATTGTTGTCAAACGATATGTTGTTCTCCCTACGTTTCGTCTCCCCTTAATTGAATAACAT
 88383  TTAAAGGAGAATGCCCCCTCCTCAAAAAACAAAGTGGGTGCTCTGTTCCATACCTTTCCT
 88443  TAAGTAATAAGGGTAAAAAAGAATGGTTGTAAAATTTTACAATCAATAAAAAATAATTTT
 88503  CACTATCATTAATAATACAATATATTTTATAATTAAATAAAATGCTAACTGTCCTTGTTT
 88563  AATCAAGGTTATCTTGTGTTTCTTTTGTCTTACCTTTTTGAATAATGGGGTAATGTGGAA
 88623  AGTTTTAAGGTAAAAACCTACCTTAATGTGTCCTTTGTACTACAGCCTCTCATTACCGAA
 88683  TCGAAGGACAGCACCTTAAATGGCGTAGCCTTTCTGAGCGGAATGGTTGTGGATTTGAGT
 88743  AATTTAGTTACTGAAAAATTGGTATACATATTGTTTTTTTTTCCTTATTTCTACTTTTCT
 88803  ACACTACTATGATTCTGCCGACACAAAGTATAAAACCTTTGTGACTCTCTCATCACAAAA
 88863  AAATGGAGACAACAAAGTAGGCAGATAAGGTAAAATAAATGATCAGTTTGAATAAAGGAA
 88923  TGACAGTAATAATCTGATATGCGGGATGCTTAGGTAATTATAATTTACTCGATTTCTCTC
 88983  TTTATCTTAGATATTTGTTTTATTAAAAAAAAACAAAAAAAAATAATAAGGACTTTGTAA
 89043  TGGGAGAAGTTTAAATAAAAATTTTTTTTACAAATAACATGTTAACACAAGCCCTTCGGG
 89103  TTAAATACATAAAACCAGAAAACAAAATTAATAATAAAT
;     G-nad1 ==> start
 89142  ATGATAAGCAATAATATTATAATAACTATAGTTAATATTTTAGTCAGTTTAATAGACGTT
 89202  TTAGTCGTACTACTACCTATGTTGTTGTCTGTTGCCTTTATGACAATAATAGAAAGAAAG
 89262  CAATTAGCTGCTCATCAACGACGAGTAGGTCCTAATTATGTTGGTTATTTTGGTGTTCTT
 89322  CAACCATTTTCAGATGCCCTAAAACTAGTAGTAAAGGAAACAATAGTACCTTCTCAATCT
 89382  AATAAAGTTTTATTTTATTTATCACCTGTGTCTACTTTAGTCTTTAGTTTATTAGGTTGG
 89442  GGTATTATACCTTTTGGCCAAGGTTTAGCACTATCTGATTTTTCATTAGGTGTATTGTAT
 89502  ACTTTAGCTTTATCTTCATTAGGTGTTTACGGTATATTGTTTAGTGGTTGGTCTGCTAAT
 89562  TCTAAATATGCATTTTTAGGGTCTTTAAGATCTACAGCTAGCATGATTAGTTATGAATTA
 89622  ATACTAAGTTCAGCAGTTTTAATAATAATTTTATTAACAGGATCATTTAATTTTACAACA
 89682  ATAATTGAACAACAACAATCTATTTGGTTTATTGTCCCATTATTACCTGTTTTTATTTTT
 89742  TATTTTATTTCTATTTTAGCTGAAACATCTCGTACACCTTTTGATTTACAAGAGGCTGAT
 89802  TCAGAATTAGTTGCTGGTTTTTTTACTGAACACTCTAGTGTTCCCTTCGTTTTTTTCTTC
 89862  TTGGCCGAATATAGTTCTATAGTATTATTCTCATGTATTACAGCTATATTATTTTTAGGA
 89922  GGATACAACCTGCCAGAAATTTTTCTAAATGAATCATTTATCAATTTACAATCTATTGTA
 89982  TTAGGAATTAAAACTTGTATCTTCTGTTTTATGTTTGTGTGGTTCAGAGCTACTCTGCCT
 90042  AGAATGAGATATGATGCTTTGATAGAATTATGTTGGTTAAATCTTTTACCAGTAGCTGTT
 90102  GCTTTCATAATTTTAATTCCAAGTATTTTAGTTGCTTTTGATATAGCCCCATACTAA
;     G-nad1 ==> end
 90159  TTGATTTTAAATTTTTTTTTGTTTGGGACTAAAAATTTTATCTAACTAGTTTCTATTCGT
 90219  GCCTTTTCTACTCTATTTACTCAAAGCCCTAAACCTGGCAAAATAGGTAGAGGGGATCTA
 90279  GCAGGTATACTAAACACTTACGGATCCTGTTCAACATTACTTACCTCGACGCCCTAAAGG
 90339  CACAGGGAGTTTGCATAGTAGTGGAAATCGAGCTTTTCATTGCTAAGCTGTAATTAACGG
 90399  AAAAATAACTGATTTTATAACAAATCTGTTTTTGTAGAGATAAAAAGGACACAACGATAA
 90459  GTGATTAAAACCTCTGTACTTTAAATAACATTTACGGGGTGCCGAAGATCCTGCGCTAAA
 90519  AAAAATATAAAAATTAGTTAAGTGGTGTAAATATTTAGTTAGGGGCCCTCCCAGCGGGTG
 90579  GGGGGTTATCTTTTTACCGTTTTTATCTAAAACCTCCTCTTTAAACCTGAAACATCGGTT
 90639  AGAGTAAAATAAAGGAGTAAGGTAAAGGAATCACACCCCTCAAAAATAATAAATTAAACT
 90699  TGATTTATTTTTTTTAGAAAAAAAATAGTATCAACCCCCTTAATCCTTGTCCTTCATTTC
 90759  TTTGTTTTGCTTCATAAGGTATCGTGAGTACATTTTTTTTTACCTTCTATTTTTGTTAAC
 90819  AAAAGCCCGGCTAATTTGCTTTTCAACAAAGAATTTACAACTGAAGAGAGGGTCCAAATA
 90879  AGAAGGGGACATTTCCTAATCCTTATAATAGGTTAAGGTTTTTCGGAGGAATATAAAAGG
 90939  ACAAAACTATAGTTAAAGTTTTAATATAATGTATTTTTAACCTTAGCAATCGAAGGCTCT
 90999  CCGAACGGAGAACGGGGGTTACAGTCCGTTTTGGATAAACTGACTCAAAACCCCGCGGGC
 91059  CAGCGGTGGGTAGGAAGTTGTAAATTTAAAAAAACTTTTTTACCCTACCTTTTTAGGATC
 91119  CGAAATGTTTACCCTATTAATGCTTCCCCCTATTAGAGCTCCTACCTTTTGTTTCCGTTG
 91179  AATTTTGCACAAGGAAAATAATAATTTAGTGGTTTGGCTATAAGAAATAATCTTTGTTAA
 91239  AAGAGTAAGCTAAATATTAATAAAATAAAAACGAGAGATAAACTTTTTATTAAATATTTT
 91299  GATTTTTAATAATAAGTATATTTAGAATATAAACAAATTAATAATAATAATTTAATAATT
 91359  ATCATAATA
;     G-trnA(ugc) ==> start
 91368  GGGGAAATCTGATAATGGTAATCAGTTGTATT!TGC!ACTACAAATATGATAGTTCGACT
 91426  CTATCTTTCTCCA
;     G-trnA(ugc) ==> end
 91439  TCTTTGTATTGGATTAAAAAAAAATCTAATTAATACCGTTCGAAGGGTGAATCTACCCAG
 91499  CGGGTTTGGTATATTCCCTCCCCCTGATGCTGGGTGGGGGGCAAACCCAAATGATAGCTG
 91559  GTCTGTTTATTAAATATTATTAAGTATTTATAGGTACAGCTAACCATTAAGCCTCTATTT
 91619  TTCATTTATCTCCTTCCTTGCGAAGCTAAGTATGGACTCATACTTTCATTCGGAGGCAGG
 91679  AACCGCCAGCCTCAGATACTTAAAAGGGAGGAGCCATTTTTTAAGTTCTTTATTGTGAAA
 91739  GGTGGTAAAATAGTTTTTATAATCTAAATTTAAGGATAGATTTATTATATTTTTTTTTAT
 91799  CTAACTTTAAAACTGAGTTAGTTCTGTGAAGCTTCACCCTTTTTTGCTCGAGATTAAAGA
 91859  AATATGGTAGGAGAGGTATAGCCTAACAAAACTTACCCTCGGGTCGAATGCAAAGATTTA
 91919  TTTCTTATTAAAATTCAAAATAATAAA
;     G-trnF(gaa) ==> start
 91946  GCCTCGGTGGCTTAGCGGCTAAAGCGTTACATT!GAA!GTCGTAAATAGGGGAGTTCGAT
 92004  TCTCTCCCGAGGCA
;     G-trnF(gaa) ==> end
 92018  TCCATACCCCTTGATGCTGGGTAGGGGGATTAAATAAAAGTAGCAAAAAGTATTAAAGAT
 92078  TTTAAATTAAACCTATTTCTTTGGTTAGCCTAGCTATCTTAATTTAAATTAATCCTCTCT
 92138  TAGTTTTTTAAATATCCTTCCAATATATCTTACCTCCAGCCACCCCCTGGGAGGGGGGTC
 92198  CGAATGCTGTAGCCTTTTATCAAAAAGGAATCTTAGTTGTATTTTTTTTCTACTTTAATT
 92258  ATCATTTTAATATTAGATTAAAAAGTAGATATAAAGTAACCTATTCCTCCTTTTGGTTCC
 92318  GAAAGTGGCCTCTACTTGTCCGAAGGAAAGAGACCTTGATAAGAGTTAGTCTTTCAAATA
 92378  GCTAATAATTAATTTACATCTTATACAAGAGGGTAAATACACAACCCGGCCTCCAAACAG
 92438  CTAAATCTATTCGCTTTCCTTTTCGGTTATGTTATATTATATAATAGTAATAAAGATTTC
 92498  AAAGAAGGTCTCAACTTATATATCCAGGCCGTTGCTATGCTATCTGTAGGTCTGTAGTCT
 92558  TTCGTAAGCTAGAATTAAAAAAAAGAAAAAGAACCTTTAGCTAAAGGATATGTAATATAA
 92618  GGGGTGAAATGAACTCTCCTCTAAAAGGAATAAATAATTTAA
;     G-trnT(ugu) ==> start
 92660  GCCGAAATAGTTTAATTGGTAAAACGGATTCCT!TGT!AAGATTTTAATATTGGTTCAAT
 92718  TCCAGTTTTCGGCA
;     G-trnT(ugu) ==> end
 92732  TAATTTTTCTGTTTTTTTTCGGACGGCGAAGCCTAGTTTCCATTCTATTTGTTTACTTTT
 92792  CTCCCTTTATCTACCGTACCGTATGGTAAAGAAGCTAGAGTACATTTCCCTTATTCCCCT
 92852  TCAGCCCCGCGAAGCTACAGATGGGCAACAATAAAAAGTTATAAAAATGACAGGTGAGGA
 92912  GTTAAGGGTTGTATTGTATAATTAAACACAAGCTAAGCCCTTACTATCCGGGGGCTCAAC
 92972  TTGGGCAAGGAGATAACTTAAAAAAAATTTTTTAAAAAACCAAAAATAAAAACCCTAGCC
 93032  TATTGAGGGCCCCTTCCGAAGGGAGGGTGTTGTATTCAGATAAATAAAATTAACTGTTGG
 93092  CAGGTTAGGCGTACCGCAGGGGGAGAA
;     G-trnQ(uug) ==> start
 93119  TGAGTTGTAGTTTAATTGGAAAAACACCATTTT!TTG!GTAGTGGATCTTATCAGTTCGA
 93177  ATCTGGTCAACTCAG
;     G-trnQ(uug) ==> end
 93192  TTAATGTAAACCTAAAAGGGTCAAAATTCTTAAATATTTAAAATATAGGTTTAAATCCTT
 93252  TTAGGTTTTTCGCGATTATTCATGTATGAGCGATTTTTTACCTTATTTATATATAATACA
 93312  TTTATATTGTTATAAATAAAGTAAGTAGCGGAAATCTTTTAATTAATATTTTAAAGAATC
 93372  TTATCACCTTGTAGTGTAGAAGCCTTTGAATTCTCCCGGAGATAGTGGTTTGTTTAATTC
 93432  TTTTAAGTTATTACTAGATATTCGTACAATCCATAACCCCACATTTACTCTAACCTCTGG
 93492  GTCCATCCTCCCCGTGTATAAATGATTATAATCTACTAAATTTATCTACTACCTTTTCTC
 93552  TTTAAACAAAAAGATAAGTGAAAAAGAGATAATCCTTTAAAATAGTCTTACATTTGTACT
 93612  TTGGTTAGATGGCTAAGCGTTAAACGTTTCGTAGGGAAATGGTTTGTTTTAAAATAAAAA
 93672  GTTCCTGTAATTAAGGACCCTGCCTTTAAAAAGGTCACATTATTCATGATCAATTAAATC
 93732  AACTAAAAAAAAATATAAATATATATAATAAGAACTAAGTTACATAAGGTAGGCACTTAT
 93792  TAATTATATTCATAAACAAATTAGTATAAAGCCTTAAGTCGTTTCTCAAATAAAACTTAA
 93852  TAAATATTAATAATCTTGTATTAATCTTTGTACCTTTTAATTTTCTTATTCTTGCCTAGG
 93912  GTAAACCCTTATCCATCGTATGAAAAATAACAGAGGCCAGCGTCGCAACCTGCACAGGTC
 93972  AAAGACGAAGTGGAGGACGGGAAAGATAAATGTTATAACTTAAGTTTGATCTTAAAGGTC
 94032  TTACAGAAGCAAACACCTAAAGTACAGGCAATATAAGCTGGTGATTCGAACGTAATAAAT
 94092  ACGTAGGCTTAAATAATTCCGTACCGATTGACTAAAAAAAAAAACAGATCAAAAAGTACG
 94152  GTCTTGACAAAACAAAAAAAACAAAAA
;     G-nad6 ==> start
 94179  ATGAAAAATTTATTTATTGATTTATTAGCGTTTGGGACATTATTTTCTAGTGTTTTAGTT
 94239  ATAACTTCTAAAAATCCTGTGATAGCTGTAACATTTTTAATTGCGGTTTTTGTTAATGCA
 94299  GCAGGTTATCTTATTTTAATGGGAGTTGGTTTTATAGGTATTTCATATATTATCGTATAT
 94359  GTTGGAGCTATTACTGTTTTATTCCTTTTTGTTATTATGATGATAAATATTAAATTAACC
 94419  GACATTTTAGAAACAGGATCTCAATACACTAAAAATGTTCCCTTAGCTTTAGCTATAGGG
 94479  TCATTGTTTATTTATGAAATATTCACTATTATGCCCTTTAGTTTTAATAATGTGTCTGCT
 94539  ATATCTGCTTTATTAAATGTGTTAACTAATCTAAATGGGTTAATTTTAAATTCTGAAATA
 94599  GCTACATTATCTGACCCTGCCATTCAGGATGGTGTAGTAAATACTGCCTTTAGTCCTGTA
 94659  ATAGCTGATACCGCTTTTACTAATTTCTTACAAATACAAGCAATAGGTCAAGGATTATAT
 94719  ACTTACGGTGCTATTTGGTTAATACTATGTAGTGTAATATTATTATTAGCAATGGTTGCA
 94779  CCAATATTTATATCTAGAATAACTAAAAATAATAAATCTGCTACAGAACCGAAGGCCTAA
;     G-nad6 ==> end
 94839  TTCTTTACCTGAAGTGAGGTTGATCCGAAACGCATCTATTAAATAAGGGGTGGTATTGAC
 94899  TTCGTTCCCGAAGAGGAGGCATAAATAAAAAATATTCAAAACTTATAATACAAAATGCTA
 94959  CTTAGTTGTCACGCCTTCCAAAATAACAGTTGTTTCTCTGCCCCCTTTTTTTTAGATTGG
 95019  GTTTTAGATTCCTCCCCTTGCAGTAACCGGCTTCGCTGAAACTGTTGGTAAAGAAGTAGC
 95079  ACCTTTTACCTAGTTTTGCAAGGGACGGGTTTACAACCCTATTCCTTATTTTACTTTATT
 95139  TAAAGAAGAGTTTATAAGACTAGAAAAACAGAAATTATTAAACAGGAGGGCTTTGTTCTT
 95199  TTTTTTTTTGTTTGCCTAAGGGTTACGCTGAGGCAATTTCCGTCTCTTTTTTGATCTAAG
 95259  TTCGGTCAGGACGCTCTATCTTCAAAATCTTGAACCGCAAGAGTAGCCCTATAAATAAAC
 95319  ACTATAATCGTAGGTTGAGCA
;     G-nad2 ==> start
 95340  ATGATTTTTATTAGTCTTTTAATTTTAATAGTGGCAATAGCCCTACCTTCAATCAAGACA
 95400  CATCTTTCTCCAGTTTTATTAACGAGAATAACCTCTATAATTTTATTTTATTCCGGTGCA
 95460  TTAGCTTTTAATGCATTTTATATTCAGTCAATTGGATCAGGGATAGGAGTTTATAGTGGA
 95520  TTATTCCATGTCACAACAATATCACAGCAATTAGATATTTTTTTATTTATAATAGGTGGT
 95580  TTAATATTAATACCTAGACCAGGTATAATAGAATACATAAAAGTATTATCACAGACTCCT
 95640  GAGGCTTCCTTAGCTTTCGTCCCGAATGGGAATAATATTTCATCATTAGGTGCTACAGCT
 95700  TCACAGGAAACAGAAGCATCTAACAACAAAATATTAGTAGGAGGAGGTAGTGTAAAAAAT
 95760  GTATCCACTCCATCTAAAATAATTTACACAGAAGTATTGTCTGGTTTAGGTGATAAATAT
 95820  TCACTAATAATATTATTTAGTACTTTAGGTTCTTCATTATTATTATCCTCTTCAGATTTA
 95880  TTATCAATGTATTTAAGTATAGAATTACAATCATTTGGTGTATATATTTTAGCTACTTTA
 95940  TTTAGAGAATCTAGATTAGCAACTTCAGCTGGTTTAAAATATTTCTTATTAGGTGGTTTC
 96000  TCCTCTTGTTTAATATTATTAGGTTCTGGTTTAGTTTATTTTTATACAGGATTAACAAAT
 96060  TTAGAATCAATATATAGTATAATCTCAATATCAAACAGTCAAAATATAACACAAGGTTTA
 96120  ACTTTAGGTTTAAGTTTAATAATAGTCGGATTCTTATTTAAAATAGCAGCAGCACCATTA
 96180  CATAGTTGGGCTCCTGATGTTTATGATGATAGTCCAACTATAGTAACTATTTGGTTGACT
 96240  ATTATGCCTAAAATAGCTATATTAATATTCTTATTAGATCTATTTATAGGTGGTACATCA
 96300  TGGTCTAATAATATAAATAACAACGTTATTATAGGTAATGAAGGATTAAGTTCTTACGGA
 96360  TTAGTAGAAATGGTTGGATACGATACATTGAAAAATTTATTGTTAATAAGTTCATTATTT
 96420  TCTTTAATAATCGGGACTGTAGTAGGTCTAGCTCAATCTAGAATAAAAAGATTATTAGCT
 96480  TACAGTACAATATCTCATATTGGTTTCTTATTATTGGCTTTATCTATAAATAGTGAACAG
 96540  TCAATAGACTCATTTATTTTTTATATTGTTCAATATTCTGTAACTAACTTAAATGCTTTC
 96600  TTAATTATTTTAGCTTTAGGTTACTTGAATTTCTTCAATAAATTTAATTCTAATAAAAAA
 96660  GGTTTTAGATATGGAATATATTCAGACAGTAAAAATATTGAAAATATGGATATAAGATAT
 96720  ATAACCGAATTGACAGGCCAATTTATGTCTAATCCTATACTAAGTTTGAGCTTAGCTATA
 96780  TGTTTATTCTCAATGGCTGGAATACCTCCTTTAATAGGATTCTTCTCAAAACAAATGGTA
 96840  TTATATTCTGCAATACAAAGTGGTTATTATTTTATGTCTATAATAGCAATCATTGTTAGT
 96900  GTAATAAGTGCTTCATATTATTTAAAAATAATCAGAATTTTATTTACAGCTCCACAGCTT
 96960  TCAGATTTAACATTAAACGACAAAGAAGTTTCATCACCTTCTGTCAGTGCTTCGCGATCT
 97020  GAAGGTTCAAGTAATAAAGATACTGCACCGTATTACCCATTATCTAATAATATACCTTTC
 97080  GTAGATGTTCATGATAACTACTACATTTCATATTACATTACAAATTTCCATAGTTTCTTA
 97140  ATTTCAACACTTACATTAGTAATTTTATTATTTATTTTAAAACCTTCATTGCTATTAAAC
 97200  AGTACTCAGTTATTATCTTTATCTTTATTCTATTGTTAA
;     G-nad2 ==> end
 97239  A
;     G-nad3 ==> start
 97240  ATGAGAATTCCTACATTATTGGTTTTATTTATTTTTGTTCCTATTTTAGCCTTATTATTA
 97300  TTAGCATTAAATCTATTATTAGCACCTAGTAGACCGGATGAATCTAAAGTTTCTCCTTAT
 97360  GAATGCGGGTTTTCAGTTATACAAGGTCAAACTCGTTCTGTTTTCCATATTCATTTCTAT
 97420  GTAGTTGCTATGCTATTTCTTATCTTTGATTTAGAAATATTATTACTATTTCCATTGGCA
 97480  GTAAGCCTTTATCATGTGAGTGTATTCGGATTTAGCGTGGCTATTCTATTCTTTTTCGTA
 97540  TTAACTATCGGATTTGTATTAGAAATAGGATCAGGTGCAATTAAATTTACTGAATTAAAA
 97600  AAAGTTGAATAA
;     G-nad3 ==> end
 97612  ATTTAACCCCACCCTGTTTTTTGGTGCGCTTTCCGTAACTTTCTGTGTTTCGGGAGGGTC
 97672  CTAGACATAAATCTAATGGCAACTGTGTTCCCTGCGTATCTGGGGAGAGGAAGGATCTAT
 97732  ATTAAACAGAACCCTTCTGTTGTCGGAAGCAAATAATGATAGATAAAACAAAATAAAACT
 97792  TCTTAAAAGAGAGTTAAGAAATCTAAACCTGTGATTATATTAATTAAATTATAATTTTAA
 97852  TTAATTAATTAAGTTAAAGTACTTGGTTTGTTATAATATATTTATATAGCTAAATGATTA
 97912  GCGGAAATAAAACAGAAGATTTTTAATTTTTAAAACTTAATAAACTTATCCCTACCGAAC
 97972  TGTCCGAAGGTGTCTCCCCTATTAAGGACCCGTCTTAGGTAGTAGCTGATCCATTCTACC
 98032  TGGCCGAAGGATCTAAATGGTCTGAAGGTAATAGGTCTTAAAAAAAAGAACAAGTGTAAG
 98092  TAGAGAGGTTGATATTATTAAACACTTAAGTATGTTTTAAAACCAAAGTTATACGAATTA
 98152  TTTCTCCTATTTATCACCCTCCAAATACCGAATGTTACCTTCTTTTGTTAAAAGGTCTGA
 98212  ACTGTATGCAAGGGCTCTAGAAAGTAGAGGTTTTAATTTAATACTATATTGCGAAGCCTT
 98272  CGCAGAAAAAGTAAATTAATATTGTATGTTGCTTCGCATTTTGGTTATATCTTATTAGTT
 98332  TTAATTTTTTAAATATAAACACCTATATTAAACCTATGAATTTTTAGATTAAATTCAGAA
 98392  AATATCAAAGTCAAATATAAAAACAACTAAATCAGTCTTACAGATTTATCTAACTCTTAA
 98452  TA
;     G-trnM(cau)_3 ==> start
 98454  GCTGAAATAGTTTAAATGGTTAAAACATATCACT!CAT!GACGATAAAACAAAGGTTCAA
 98512  TTCCTTTTTTCGGCT
;     G-trnM(cau)_3 ==> end
 98527  TTTTAATTTTTTCCTTTTACAATCAGGTACTGCGGAGCCGGGGGATTTCCGCTACCTATC
 98587  CCTGCGGAGCCTTACCTTTGCTACAAGACTTAACTGAAGGGCTAGCTGTCCTTAGCAAAG
 98647  GAACGAAGCTAACCTCCGCTATCCCTCAAGTCCATAGGTAAAGGCGCGATAAATATTGTT
 98707  ATACACCTTTTTAAATGAACAAAAAGGATCGGTAATAGCTAAACTAATATTTTTTTCACG
 98767  ATGTTCTTGATCTGTACTGGATTTTTTTTTGTTGTTAAGATATTAATTTACCAGGCAATC
 98827  GGTTCTCGACTATTTATTTGCGAAGCTAAAGCATTTCTTGTTAATTTTCTTTGATTGACC
 98887  CTAAAAATGTTAATATAAAAGA
;     G-trnH(gug) ==> start
 98909  GGTAGAATTAGTTTAATTGGTAAAATGACGTCTT!GTG!GCGACGATGTACAGAGTTCGA
 98967  GTCTCTGATTTTACC
;     G-trnH(gug) ==> end
 98982  CTGCATTTGTTGTCGCCTTCTTTACCTACATCAATAGAAATAATTTGGGTTTATTATTTT
 99042  AATTTATTCCCCCTTCGGACCCTGTCCCTTAATAGGTGGCGGAGTTTAATCTATTATCTG
 99102  CGTAACTTAAAAAAATGGTTATCTTGTTTTTTTACCAATCCGAAGGTCAGGTAAAGGCTA
 99162  GTGTTTCTTATCTCCTTATTTTGTGAAGAATAAATTAAAGTTATTGTTCTAACTTTACCT
 99222  TATCCTAGCTTAAAAAATAAATAGTAATACGAAAAAAAAAAAATAAGAACAATGGAAGCC
 99282  AGACCCTCGGTGGTGGGTTAATAAACAAACAAGATTTAATAATTATTTAAATATTGCCAA
 99342  TTATTTTCCCGAATACCACAGCAGAGAGTAAAGCGTATCTTTACGACGGTTACGAAGGAA
 99402  AGGGAACGCGGCGTCCTTAAACCTCATATTACTTTCTCTGCCGCAGAACCGAAAGAAAAG
 99462  CTTTCTTAAAAGAATAATAATTTTGCACTTATTTAAGTAGACTCAGGTAATGAAAACAGG
 99522  TAGGGTTTAAATCAAATTTCTTTTTTTTTTTAGTTTTTTAATCTTAAAAAAAAAATCTGG
 99582  CATCCTTTCGGTCTGCTATTTTTATAATAAAAATTATGAAGATTAAGACAATGTGATAAA
 99642  GCTAGAAAGTAACGCTCAACATTATTTATTTAATGGTATGGTAATATTATTTACAAGTAT
 99702  AGAATAATAGTTA
;     G-trnC(gca) ==> start
 99715  GGGTTAAGTATACAGATGGTTCTGTAGTAGACCT!GCA!AAGTCTAAAAGTTAAGGTTCA
 99773  ATTCCTTCTTAACTCT
;     G-trnC(gca) ==> end
 99789  TAAATTTGTATTAATATCTCTTCCATCCTTTAAGATCCAGAGGAATGGCTTTATTTTTTT
 99849  AATTTGCCCTACCCCCAAAGGGGAAAGAGAACATCCTCTATTCTAACTGTATTCAAATGA
 99909  TCTTTCTTATTTTTATAAAGAAATATTTATAATTATGGAAAAAAAGGGGGGATTATTTAT
 99969  TACCAGTCTTCGTTCTTGCCTAGCTCCTAAAGTTCTAGGTTAGCAGAGTCTTCAGGCTCG
100029  GATGTGGTAATAATAGAATTAAATAAATTGTTAAATAAAAATAA
;     G-trnK(uuu) ==> start
100073  GGAAGCAGAACTCGATTGGCTGAGTGTCTCACT!TTT!AATGAGCATGGTTCCGGTTCGA
100131  GTCCGGATGCTTTCA
;     G-trnK(uuu) ==> end
100146  ATAAAAACAAAAAGGAAGGTCCATATATTAAACTAAAATAACTTTAATTTTGTTTTAATA
100206  ACATTAAAAGTAAAAGTATGTCTCTAAAAACACAGTAAACAACCTTATTCGGGGTTAATG
100266  TTTATAGAGGATTAATTTGATATGGGTTGATAATATATTATTTGTCATTA
; G-orf166_1 <== end
100316  TCATTTGAGGTTCCCTACTAT
;;     G-dpo_9 <== end
100337  TTTATTAGTAGTTCCAACTAATATATTATTTACAAAAACTAATTCTCTTTTTAATAAAGT
100397  TGGTGTTAATAAATAACTAGTTTCTTTTTCGATAATATGTCCTTTATTTATGAAATTAAA
100457  CATTAATTCGTGTTTAACATTTTGAGGATTACGAGAATCTAGTGCTTCAGTTAAAGTTCT
100517  TAATGGAATTATACCCTTAAATCCTTTAACCTTAGTGAAACTACTACCATCTTCTTTGAT
100577  AGCACCATAAACTTTGGGACCTAACGCAACGAAATTATTAACTACATTTTCTAATTTATA
100637  AAATCCAGTTTTATTTGGATGATACCAATCATCAGGTAATAAATTCCCTGTGAATGCAGA
100697  ATCTGTGTCTGTGTAGAATAATTTTATATCAGGGTTGTTTTTAACCCGACTCATAAAAAT
100757  TCTAGCATTAGCAGTAATAGCTAAAGCAACAGCCATGTTAAC
;;     G-dpo_9 <== start ;; HMM match pos. 948,1105 score 1.5e-24
100799  TAACGGTGTTTTGTAAGG
; G-orf166_1 <== start ;; contain dpo
100817  TTATCCTGTGGCATACTCTACTTTAATCCCAACCTATGATTTATTAATTAATATGAATTA
100877  TAGAGGGTAAAGACTATATACATAATTCAATACAACTAATATTTTGATTTATTTATCTAG
100937  TTTAAATGGAACATAGATTCACTCTTTAACTTGTGGAATATCCAAAAGATTATCCTTTTA
100997  TTGACACTCCCGTATTGAATAACCTCGCCACTTTATTGGAAAAGGAGCCTAAAAAGGGGT
101057  CAAAATTAACTATTACAATTAATTAAGTTTGCTCTCCTTGGCTGTAGTTAAATTAAATTT
101117  TAAATTTAAGTAAGTATTCTCCCATTAGAGAATTGGTTTAGTTATTTCTAACATAGGTGC
101177  TACTATCCTTCGTAACTATCAAGGATAAATAACCTTAAACAATCAATCTAATTTCTTAGG
101237  CTGATTCCATTTTGTTTCAGAATTAAAACAAAATTAAGGTTATTTTAGTTTAATATATGG
101297  ACCTTCCTTTTTGTTTTTATTGAAAGCATCCAGACTCGAACCGGAACCATGCTCATTAAA
101357  CATTTTATTTTATTAATTGTTAACTACATTGATGCTGGGTAGTTAGGAGAGGGGTTATAA
101417  GTATTATTTAGTTATACCTAATTCTTCAAATAAATCTCTTAATAAATTATCGTGGAATTC
101477  TTTTCTATGTAAATGTTCTTTATTTTCATAAAGATAAGATTTTATTCTCCAATAATCCCA
101537  TTTGTGAGATTTATATTCCCATTCGCATGGTAGACTATCTTCTGTATCTTGGTTGATATT
101597  T
;     G-orf136_2 <== end
101598  TTATTTATTCGTCCAAGCAGGTCCATTTCCACCACCACCTCCTCTTCTAAAAAAGTTGAA
101658  TATATCTGCAACTTTTCTATATACATAAGCAAGAGGAGTAAATGCAACATAAAACCAATT
101718  TACTATTGTAGATAACACAGGTATATTTGCAAATAGATCGTGAAAATATAAATCTAGACC
101778  TATTAAAGATAATCCAATAGTTAATATACCTACACAAAAGATACCTATTGTTTTAAGATA
101838  AGACGGGTCTATGTCTTTAGGTATTGGTAAATTAATATTGAATATTGTTGAGAAGAAATC
101898  TTTCACAAATGAAGCATATTCAAATAAAAATTTAAATCCTCTTAAGGTTTCAGACCAAAA
101958  GATACCTACACTTGTGAAGAATAAAGATAAAATCATTCTAATAAAGAACAT
;     G-orf136_2 <== start
102009  TGTTATAGGTTTAATAGCATAAAATACTGTAGTTGATAATACTAAATATAAAAAATTTGT
102069  AGCTCCTGTTCTTGAAAGAACTAAATCTGTCCAGAAAGGTCTAACAAATTGTACAAAAGC
102129  TCTTTCCACATCTGGTCCATATTGGGCTAGAGAATCTAAGGGAGCTTGTCCTCTTAATAC
102189  TCCTCTAAGACATTGAACCCCTGTCCCCAGGCTCGGGAACAAAATTTATAAACAAAACAG
102249  CCGGGTTCAACCATTAGAAACTACAAAAGTTTTGTGTTATTGTATCTTCTGTTATGGGTC
102309  CTTAAAATCCTAACATTTTAGTTACATAGTTAATAAATTTGTTAGCCGCTAACAATTTAG
102369  TTAATTATATTACTAACTTTTTCTTCAAATAACTCACAGTGATGTGAAAATTTAACCCCT
102429  ATACCATAAACACTTCCTTTGTTTTATATTACATTATTTAAAACTATTATTATTTAATCT
102489  AAATGGTTAAATAAAAGAGTTAATATGTATTAACAAAAACTATTATTATTTAATCTAAAT
102549  GGTTAAATAAAAGAGTTAATATGTATTAACAAAAACTCTTAGTTTTCTTTGGTATTCTTT
102609  ACTAAGAGTATAAATGTAAATAGAATACTTTCCGTAACCACAAATTTAAATTAAAAAAAA
102669  A
;     G-orf139 ==> start
102670  ATGACAACTAGACAACTTAAAATCAGAAATGAAAAATTAAACGCACCCGAAATGAGAAGA
102730  CTCATGTATCGATTCTTTAGAGAAACTAAATTCAATTCACAATATATAACTATAGCACCT
102790  AAAATATTAACATACGATTCAGAAAATCCAATTTACTCTGTTGGTGACTATACTGTATTA
102850  AGATTACCAGAAGATAAGGTAGAGTATGTTCAACTATTAGGCGAACATATTAAAGTCAAA
102910  AGTAAATATTTTAATTCGACTAAAGCTCGTAAGCTGATTGTTTATTATAAAGACAGTGAT
102970  ATAAGTGAATATAATTCTTATATTAATGAAACCATATACTCTAAAAAATGATACTGATTT
103030  TCTTTTTTCCATTGCTCATGACAGTCTAATATTCTTTGGTGTTCTGATACAAGACTTTAA
;     G-orf139 ==> end
103090  AACGTATAAAGAATACTTTCCTTTAACCCATTAATAATAGCATGAAAACAACACAAATAA
103150  AAATAAACTCGTGGGAAAATTATGATTTCCCAATTA
; G-orf387 <== end
103186  ATAATCAATTACTATTAGATTATG
;;     G-dpo_10 <== end
103210  AAATTCTTTAGCTTTGTCTGAGTCGATGATAATATGTTTATCATTTTCAGGGTCCATTCC
103270  AATTTTACCGTATAATGAATTTAATAACAGTTTAGCTATTGTGTAGTTAGGTGAACCTTT
103330  TGCACTATTAGCTTTTAAGTTATAAAGGAAGTTTACAAAATCAACGAAAATAAAACCTTT
103390  ATCGAATAGATAACCTTTAATTATTTTAACTTTATAACCATAATCCAATGCGCTATATAT
103450  TTCAGCAGATAAGTACCAACCAGTCCAACTACCTGTAGGTGTTATAGTTCTATTTCCGTT
103510  AGGAGTTTGAACTTTAGTTTGTAACACTGGATAGTATAAATTAGTCGGTGCTTGAATTTC
103570  AACTTCAAATATACCAAAAGCTTTAGGATCTATTTTATTAATATCTCCTTCACAGAATTT
103630  AGGTGTTCCCACTGGCATAGCAAATTCTTTCATTGCGTGTGGATATAGAGAGTTAACACC
103690  ATAGCTGAATACTTTTGTATCTGGATCATTAGTAGGTTTATAAACGTCTACCATACCTCC
103750  TGTATAACCTTTTTTAATATCACTATACATAATACCATCAATAAGAGGTATCTTAAAGCT
103810  ATCTCTTAAGAAATTGCTTCTATATATAGCCATAGCCAGTGAAGGTAATGTTGAGTATTT
103870  AACGATATCTAGTTTAAACAATTCAAAAATTTGTTTACTAAATGTCTTAAGAATTTTATA
103930  AAGTACCATACAATCCAATTCACAGTAATATTTTGTTTCCAACTCTAAATCCCAGAATCC
103990  TCTTGTTTTACAGTAATCTCTGTATTGTTCAATTGTAACTCCATCAAAATATTTAATATC
104050  AGGACACGGTCCTAAATAGTTCAATTTAATATCTGGATTGTTAACAAATGAATATGGGAA
104110  TAAACCTTTGTTTAAATTTATGTTGAAATTCTTAGCCAAACTATCTAAAGATGCCGGTAA
104170  TAATAAGTAGGAGTCTCTAAAATATATAGTATATTTAGTATGTTTAGTAATATCATAGTC
104230  TAAAGCTATGTTAATTATATTACTGTCTCTAATTACAGGTCTAATCTTAGGGCTTAACTC
104290  ACTTAAAATTCTAATTAAGAATACAGCATCAAAATTAGAGAAATTATGTAAATATAG
;;     G-dpo_10 <== start ;; HMM match pos. 517,890 score 9.8e-142
104347  TTT
; G-orf387 <== start ;; contain dpo
104350  TTAACGATAAGATAAAATTGTTACTGTTATTGTAGAAACGGCCATAAGACCTGATCCTAT
104410  CAATATTATTAATTTTAATATAAAGAATATTAGCAGTGTCATGATATTTAAATAAGTTGT
104470  TGTGTAACAATTTGCTTCGTAGATAGGGTTATAAAGTAACTTATCCATATTAATAAGATT
104530  TATTCTTAAAAGATTGATACTTAATTCTATAATGCTTTAGTTTTTAATGGTATTTTATAT
104590  TCAAAGCTATTTGTTGTATAAAATATTAAATAACACATCTACACTTTATTACTTATTTCT
104650  ACTGTATTTTAATTAAATCAATATAATTAAAAATGGTGTAAAAGAGTATGAATATTGCAC
104710  TTATATGCTAATGTTATACGAAGCTAATTGTTACACACACCCAAAATAAAATAAAA
;     G-orf124 ==> start
104766  ATGATAATCAAAACTATAACACCAAGAAAAACATTGTCCATTAGAAATTTAAGAGAGAAT
104826  ATAGATCTATTTATTAGACAGACTAGACAAAGCAGTCAACACGTAGTTATGCAAATTAAA
104886  TTGTCGTATAACGGTAAAAATGAAACCTTATCCAAAAAATTGGCTATGGATCTTAACAAT
104946  AAGAAACAAATAAAAACGCTTAGAGATATAGCAACTAAAAACTTTAATAAAATTGCTAAG
105006  GATAAAACCGAGCTTAATAAAACTCAAATCTTTATTTACTATAGAGAAACAAGTGAAGAA
105066  GCTTATAACAATTTTAATGACAGTTTAAGTATGAATAATAAAAAAGACTTGTTCGATATT
105126  GACGACATTAATTAA
;     G-orf124 ==> end
105141  TAACTATATCTTAGATTTAAAATGGTTCCCCCGCCCTCCCAGCGGGTGGGGGTCATTACA
105201  AGTTGGATAAATTTTATTCAACCCACTATTTTAACAGTGTTTTAATAAAAGAGTGATGTA
105261  ATTTATAAAGCTTAATTAGATAAGTTTAAACTTTATAAAGAAAAATCGAAGCTATTTGTT
105321  CTGAAACCAAAATTATAATTAACATGCAAAAATCCAACAAAAAGGGTTAATATTAACTAT
105381  TTATTATGTAGTTAATTTAATACAGCCATTTCTACAATTTCCGGTGTGTTTCCTAGAGCA
105441  ACATTTCATTTTATTTATTTTATTTTTGTGCCTACGTTTATTGAAACGTTCGAATAACTA
105501  TATATTTATATGAGTTAAAACAATAGAAGGCCGTATCTGTTTACTATTGATAAACATATC
105561  CACACGCGGGATCGAATAAAGTAACCCTAAAATATAAACTTAATAAGTTAATTAAGTAAG
105621  ATATAAAGGGCAGGAGCTTAAAAGCTATTTATTTTTCTTTTTAACCATACGTAAATATTG
105681  GTTAAACAATCGCTCCTACTTCGAAAGAAATATTCGCGAAGAAAATTATATAAGTTATTA
105741  TATAATAATCACACCCGCCGCCGGAAGGGACGGACTACAAAGGGGGTTAAACCAAAATTA
105801  ATTCTTTTTGTTAA
;     G-orf281 <== end
105815  TTAAACGAATAAGTTAAGTTCATTAAACAAATGAATTAGGAAATTAATCGAATCTATTTT
105875  AGTAACAATAATTTCAGTATTTGTTATTTGATTAATATAACTAGTGTCATTAAAGTTATT
105935  AATTAAAGTATTATCTAAGATTATATCTGTTCCTTTATCACGATAATTGAAGTGGACTTC
105995  CGTACCTTCAAATTTACTAATTTTAACAACGTGAGGTGGTTTTTCAATTGGTTTATTGGA
106055  ACCATAAATAAAATCAATAAACTCATTAAACCACGACTTAGATTTATTCAAATTAGTTGG
106115  CGTAGGAATATCTATCTGAAAAAGGTCTTTAATAAAATCTTTAATTTCAAAAGCGATACT
106175  AAGTAAATATTTAGTGTGATTTAAATTAGCTACCCAAAAAATACTTAAAGTAGTCATAAC
106235  AATAAATATAGCTATTTTAATTATCAGTTTCACTAAATTTTTAACAACTAATAAAAAAGA
106295  ATTGAAAATAATAAAATTAATTAATTTTCTAATACTAATTTTTGTTGTAAAACTATTAAG
106355  TCTAATACTTTGGATATCTCTTCTTAACAAGACATCAAACATAACACCTACAACTGGTGA
106415  TACCGTGTTAACTGTGTTAGTTAGAGTAGTAAGATTAATATATCCTAAAACATATTTTTT
106475  TAAGCTATATAACATAAATACTGACCTAATAATTCCTATATTTGCGATAGCGAAAGTTGA
106535  TAAACTCCACAATGCATTATATATAGGTAATTTACCTATTTCTCTAAATAACAATTTAAA
106595  TACAATTTGGCTAACCGACGCTAATGGTTGATTAGAGTACATAGATGATAAGATTGATCT
106655  GTTCAT
;     G-orf281 <== start
106661  AATTTATATTTATAAAGGGTTACAAGTAGACTTGTATGTTTAAATTATTACATTGTTCAA
106721  AATATAAACATACTGATATTTGAACAAAGGGTTTTAATTTATATTAGA
;     G-orf373_2 <== end
106769  TTAATCAGCTTTACCTTTACCTTTAATGTTAGAAATAGGACCTGACGATGTGGGACCTGC
106829  AGTGGAGTTAGTACCTGAAGATGAGGTACCTGCTGTGGAGTTCTCAGGAAACCAAGGAGT
106889  TGGTACTTTAAATCTACCCGTTGTTTTAGGGCCTGGATTAGGATTAACAAAATTATCTGT
106949  ACCTGTTGGTGGTGGTGTTTGTTCTATTCCTGTATATGATTTAATGTTAGGATCATAAGC
107009  AGTTCTAGGTATTCCACTATATTGATCAAACAGCTGTTCACCATCCACAGTGCTTCCGTC
107069  TTGTTCCACTTGATTAAACTCGATTCTATGATATCCACGTCTAGGACCTGGGTTTTCTGG
107129  ATCTGAAGGTTTCGGTCCTCTGCTGAACAATCTTTTTATAAATTTACCAACTTTTCCTGG
107189  AACTGCCCAAACATAAGTCCAAATATTTTTAGCTATGTCTGTAAGTTCGTCAGGATAGTT
107249  ATACGCATAATAAATAAAACCTGTAGCTAGTACAATGGCAGCTATCGTCAGCATAACTTT
107309  AATAACTGTATTTTTACTTTCATGTTTAGGTTGTACATCATCAATTTTACCGCTATCAAA
107369  CAGAGAACGATAAGCATCTTTAGCTGGTTGTGTTATATTATTTTTATTATCAACAGTGTC
107429  CTTAACTTCATGTAAATTTGAAATTAGTTTTTCCATTAATGATCTAATAGTTGAATATAT
107489  TCTGTTAGAGATATCAAAGATATAATCTCTTATGTAATAATAAACTATGTAAAATAAATA
107549  TATATATAACTCCCAAGTAAACTTATGTTCTAAATTCAATATTTTAGATAAATAAATGAA
107609  CAAAGCCACAGCTATGTTAGTGTATAGTACGAATCTGAATATTATTCTTACTGTCGACAT
107669  AATAAATAATAAAGTTTTTTTCTCTATTTTATCTAAGTATAAGATTTTAATCAGATAGTT
107729  ACCTATTGATTTAATTAATTTAGTTATTGAAGCTTTAGACGGGATAGATTTAACTTTAGT
107789  TAATCTAGATGCCGCTGTACTTTTTAACAAGTTTAACTTATTTAATGCAGTAGTTTTAGT
107849  TTGCCGAGCGGCATTAGTTGATTTAGTTAGTTTTGTTTTCAT
;     G-orf373_2 <== start
107891  TTTAATATTTTATAGGTTACAAGTAGACTTGTAGCATAATA
;     G-orf127_2 <== end
107932  TTATCGTCTAAATATCCATTTAAACAATATATTAGCTACGTTTTTAGTAAAAATAAAAAT
107992  TTGTATTAATAGTTGGCTAACTATATTTGTTTTCAACCATTCTATTTCACATCTAATTTG
108052  GTATTTAATATCTCCAATAAAATATGTCCGTTCATGTTTATTAATAATTGATGTAAATAA
108112  AAATTGTAATTTAGCCACAACAATGCTTATAGTATACAAGGAATAAAATAATAAAGACAA
108172  CCAAAATAAATGATAGAATAGGTCTGGTAATATAAAATCATACCCTAGATAGGATAAGAT
108232  TATAAAAACCACGGTTGATAAATTAAATAAACCAATATTAACAAATAATATTATACTTAA
108292  TAGATAAAGTAGTATTAATGTCAT
;     G-orf127_2 <== start
108316  ATATTTTTAATTAAGGTAACAAGTAGACTTATAGCTGAAACATTGTTACTACACAAGTAA
108376  TAATTTAATCATCTATACTTTTAAATTATCACAACAACAAATAAATCTAGAAAGAAGAGC
108436  ATACTTTAGTGTTTTTTAAATTTTAGACCATTGTAAGACAATTATCCACAAATATGCAAG
108496  AGTTTATTTGAGATAACTTCTAGACCTGGTAAAATTTTAACCAAATTTTGTAAATTAGAA
108556  ATGTTAATGACTAAATTTCTATTAATTTTAAATAGATAAAATAAATCAAATATTTGTTGT
108616  ATTGAATTATATATCTAGTCTTTACCCTTAAAATTAATTATTAATTAATAACTCATAGGT
108676  AGGGATTAAAGTAGGTAATTTGTATTTCTATCAGTAAGTTATCAATAATGAAATTAATTG
108736  GTTTTAATTTTAATAATATTTAAGTATATTTTATTTTAACCACCAATAAACTTGGTAACT
108796  CTTTTTTATATAATATTAAATAAATAGAATAAAATTAACAACAAAAGTGTAATATTTAAT
108856  TTAGATTCCATTTTGAGTAAATTTATCAAAAATATTAGGAGTTTATTGGATATAAACTTT
108916  GGTAGTATAATAAAATTTAGTTGTATTTTGATAAACACACAAGTTAACGACTAAAATACA
108976  AACATTTAAAATTAGGTAAAATAAAGACATTTTATGAGTACTTTTTTGATGACTGTATAG
109036  TCTTTACCTTCCTAGTTCAGCTTTTATTATTGAATCAAAATAGGGGATTAAAGTAGAGTA
109096  TTTACATTTATCATCTAGGTTAATAATTATCCTTAAAATTTTTAATAAAAGAAGCATAGT
109156  GTAATTGTAAACACATCTACAAAATAAATTTAAATTTTGTATGAAAATTTTGGTTAGAAT
109216  CCAAATGCTAGCAAAGCATTATATTATTTGTTTTAAATTATTGGTACTAAAAGAAATCAA
109276  TATACTTAATCTTAATATTAAGTTATTAAACTACCTGGCGGGATGCATTAATTATTACTA
109336  CCTGCGAAGATCGAATATCGAAATTAAGCAAAATGAGATATTCTAGTATTCGGGGGGTTT
109396  TTAAGGGTAAGTGTATAATTACTATACTTTTGTTTTAAAAGGTTAGTATTATAGAATTGT
109456  ATTGGACAAATAGTAAAAAAAAACAAAAAACAAAAAAAATATC
;     G-orf314 ==> start
109499  ATGAATAATATCTTTATTTTATTTCCTTGTACATATAAAGTAAGTTTCAGTAATATGATA
109559  AATTTGATTATCATATTATTATTAATTTGTTTTAATGTATTTTTAATTTTCAATGAAATA
109619  AATAATCCTAATGAAATAAACAATGATAAATTACAGTCAGGAATAATAGATAATAATCTG
109679  ATAAAAAATTTAAGCAAAATTATGGTTGGAACTGGATCTGCTTATGCTAGTTATATTACT
109739  GTTAAAGATCATCATACTAATAAAGAAGAATTAAGAAAACAAATTTTAAATGGTGTTAAT
109799  GTATTTGAAGATAAATTGGAATTAGCTCAAAATCAGTTAGCTAAATCAGATACAGAAAAT
109859  ATACAATTAAAAGCTAAAGCCGATGAACTTCGTAGCACATTCGGTTGTTTTAAACAATCA
109919  TTCAAAAAATATATTAATTTAACTTCACAAATGGAACAATTACAAAAATCACAAGCAGAA
109979  ACTAAAACAGATCAAGAAAAAAGTAAAATACTTTCAGAATTAAACATGGTCAAAACTGAC
110039  CGTGATTATCAACAAACAGAAATGGAAAGATGTTTTGACAAAGGAACTAAAAATCTAGAC
110099  GAAATTATAGATTTAAATAATGAAGATCAAAAAAGTATGATCTTTGATTTAGATAGTGTA
110159  TTAGAATATTATAATTCATTTCACGCTGTAAGTAGAATAGCTTTAACCTTATTACTTTTT
110219  AATTATGTAATAATTTCTTGCTTGATTTCCATTGTTTTCATATTTTATGGTGACTATTTA
110279  ATAAAAAGATTTGACTTAGAAAATAAGTATCCAACAATTTATAAGATTGTATCGTTACGA
110339  GTAAAATACCAACGATATTATTTAATAATGAATATGAGCTTAATCTTTATTGTCTTATTA
110399  TTAGAAACTTTATTCTGTATAATTGTAATAAATGACTTTGGTTAA
;     G-orf314 ==> end
110444  TAAAATGGATTACATCTTTTAAAAATGTTTTATGTGATCCCCTGCCGTTTTACATAAAAT
110504  ATTTTGGCCGCATCCGCAAGGAGGGGTTAACCTTATTTTTAATAAACCCCGGCTGTGTTA
110564  GAAATAGATTTAAGTAAATTATTTCTATTCCTTCAACGTTGTCCAGCAGGGTAGGGCAAC
110624  CTAGGCAAACAAGGGTCGGCAGCCCTCGGTCCGGGTTGTTAGTAAAGGTTCGCGCTTCGT
110684  AGAAGTATTACTTTTTTTATTTAAGATAATATAGTGATATGACACAGGCAACCTTAAGCT
110744  TAAAAAAATGGTTTCGTAAATATTATATTTTTAATATTAATTAAAAGAAGTAATAAATCT
110804  AAAAACTTAATTTAAATTTAAATGTTTTTATCTGTATATATAGTAAGATATATATACATA
110864  TTACAAAGATCTTAGCAAGATATCTTTATCTCCCTTCAATTACCCTTGCTTCGCTCCCTG
110924  CATAGCGAAGCCTAGGATTCACGGCTTATTTATAAAACAAAACTCCTAATCCCTAGGCTT
110984  CGCCGTCTATAAATAGTAGGTTAGCTTAAGAGGAGGCATTGCCTACTTTCGATCCGTAAG
111044  GTATGGGGATAAATGTATCAAA
;; mfannot: G-nad4 ==> start Def by similarity
111066  AAAGGCTTTATCCTTAATTGGTATTCAAGATTATATCAAAAAGGAATTTTACAT
;     G-nad4 ==> start
111120  ATGCTAAGTTTATTATTAATAATACCTATTATAGGTTCAATTACTGTACTGCTTGTAACA
111180  GACGGCCCTTCAGGAGATAAGTCTAAAAAAATAGCTTTAGCTACTTCATTGATAAATTTA
111240  GTTTTATCTATTTACTTATGGATTCAATTTGACTCTAGTACTAGCCAATATCAATTTGTA
111300  TATAGTTTTAAAGAATTAAGTTATTGTCATTTAAACATAGGAGTGGACGGATTATCTATT
111360  TATTTTGTACTATTAACAACCTTTATAACTCCTATAGCTTTACTATCAAACTACAATAAT
111420  ATAAATAATAATTTAAAATATTTTTTAATATCCTTTTTATTACTAGAAACATTGCAAATA
111480  GCATTGTTTGTGGTATTAGATTTATTATTATTTTATGTGTTTTTTGAAAGTGTGTTACCA
111540  GTATTGTTTATAGTAATAATATTATACGGTTCAGGAGAAGCTAAAATAAGATCTGCTTTA
111600  TTATTTTTTTTATATACTTTAGCTGGTTCTTTATTTATGTTATTAGCTATATTAGAAATA
111660  AGTAATTATGTAGGTTCAACTGATTTCCAATTAATTTCTTTATCTGAAATAAATTTAGAT
111720  AGTCAGAAATTGTTATGGTTAGCTTTTTTCTTAGCTTTTGCTATTAAAACACCTCTGTGG
111780  CCTATGACTGGTTGGTTATACAGAGCTCATGCTGATTCACCGTTAGCAGGTTCAATCCTT
111840  TTAGCTGGTACTATACTAAAATTAGCTACTTATGGATATCTTCGTGTTTTAATTAATTTC
111900  TTACCGGATGCTACACATTACTTTAGTCCGTTAGTTCAAACTATAGCTTTAATTACTATT
111960  GTGTATGCTAGTTTAGCTACTATAATTCAACAAGATACCAAAGCTTTAATTGCTTATTCT
112020  AGTATTTGTCACATGGGTGTAGTAATATTAGGTTTATTCTCTAATACAATACAAGGTATA
112080  GAAGGTGCTATTTTATTAGCTATAGCTCATGGTTTTGTCTCACCAGCCTTATTTATTTGT
112140  GTAGGTGGTGTAATATATGACAGAACCGGTGTTCGACTTATTAATTACATTAGAGGATTA
112200  GTAACTTATATGCCAGTGTTTACTATTTTATTTTTCATCTTTACATTATGTAATACAGGT
112260  ATACCATTAAGTTTAAACTTCTTAGGTGAACAAATGTCTTTAATTGGTATCTGGGAAAGA
112320  AGTCCTTTTGCAGCTGTAATAGGTGCTACAGGTATCGTCTTTAGTGCTTGTTATTCTATT
112380  TATTTATATAATAGATTATCATATGGATCTTATTCTCCTTATTTAAAACCATTAAGAGAT
112440  ATTACTAGAAGAGAATTTATATTATTAATTAGCTTATTGATACCAACAGTGGTACTAGGT
112500  ATATTTCCAAATGTTATTCTAGATACACTACATGCTTCTGTAACTACATTATTATATAAT
112560  ATACCATTAACCCTTACTCACAAAAGTTGTACAGATAATACAGATGGATTGTCTACTAGG
112620  GGAAAAATTACGGCTTCCTTAACTGATAAAAAGGGGTTGAAAGAGTCTGCCGTGTCTTGC
112680  CTCCGAAGGACGCCAGGCCGACATAACAATTCTTTAATTAAGGAAGAATCTAGTGTAGCG
112740  CTTGTTACCTATTTAAATAAGGATTTTTTAAAACCTATTTCAAATATTCAAGATAAATTG
112800  TTAGCACCTATAATATACAATGAAAATATTTTAAATCAAATTAAAAATATTCAGTATATT
112860  TTATCTAGATTTCCTAATTTTAATTTAGTAAAATTATGGTTAAAAATGGAATTTGAGAAT
112920  AAAATCGTTATAAACGGTAAAGTAGGAGAAGATGTGGATGATTTTATAAGACAAATTATT
112980  CAAATTGAAAATGTAAAAAAAGAGATTGAAATCTTACAATACAATGATAGAAAGCTAATT
113040  AACAAATCTTATGCTGTTAATTGTTCTTACAATCCAATTAAAAAGAATGGTGATATTGTT
113100  AAATCTATATTTAATGAAATGGAAATAGGGTTAACCAGTAAAATATTAAAAGATAAAAAC
113160  TATAAAAACTACTGCCGTACGGTAGCCTGTTGTTATATTATTACTTTTGAAAATAAATAT
113220  TATTATTATATTGGATCTACTGCTAATATTAAAAATAGATTTAAAACACATACTCTTAAT
113280  ATTAATAATTATTATGTTAATAATTCAACAAAGGGTTTAAGTAACTTCTTAAAATATTTT
113340  TTAATAAACGAGTATAACGGAAAGAAACCCACAAACTTTAATATAAATATTGTATATTTA
113400  ACTACTAACTATTTAAATAAATTTCAAGAAATTTATCCTAATTATAAATTAAGTAAAGGG
113460  GAGTGGATATTATTGAATAAAATAACTGATTTTATTGTTAAAATTTTGGAAGAAAGTTTG
113520  ATTCTCCATTTTCATCCTAAACTTAATTCTGCTAAAAAAGTAGTGTTTAAACATTTTGAA
113580  TGGAATGATGAATCATTACAAATTTATAGTGAAAACGGTAAAGCGAGAGATTATTTAAAA
113640  GCAACAAAATATGCTATCTATCTTAAATGTATGGACAAAAGTACCTTAAACTTAATGAAC
113700  GAACCAATACGCATAACTACTTTACAAGATCTGTGCTCTAGATATCGTTTAAATAAAGAG
113760  GAAGTTTTAAGTAATCTTAATTACTATCATCATTATAACGGGACTATGTTTAGATATCCT
113820  TTAAAAATAGTTGAAATTAAATAA
;     G-nad4 ==> end
113844  ATTATTCTTGTGAATGAATTATAAGTTTGATTTACGGTTTAATATTTAAGCGGGCAAGCT
113904  TCCATAGATTTTATTTAATAATTTTATACTTTATTAATATTTTATACTCAATATTTTTAT
113964  TTTTAAACACAATATTCCGTAACAAAGCAAAAACACTGCAAACTTTAAACTAACAAATGA
114024  TTTATTAAATAAGTACATTGAGAATAAACAAAAAGATAAATTAAACTAAGTGTAGTAATA
114084  ACCCTACCCACCCGCTGGGTGCGGGGATTTAATTAATACCTAATATATTAATAAAACAAG
114144  GCCGTGGTTCCGAAGCCGAACTCCCCGTCATCTACCTTTGGAGCCATCCGGTATAGCGAA
114204  GCGCAGGGGACGGACGGATAAGTTAAATTTAAAATGATGGAAATGGCTATGTGTTATATT
114264  CTTCTGCATTTGCAACAGATACTATTTATTCGGTGAGTTTTTAGCTCGCCTTCATTCAGT
114324  CTATACTTTTTTAGTTCTATAAACTAAATCTTATCAGTAATGAATCTTATTTATACTCCT
114384  TGTGTTTTTGGCTATTTATAAACATATTTATTTGAAATTCTGCAATAAAGTATAAACAAA
114444  ATTTTTTATTTATTTGATGGTTTATTAAATTAGTATAAAAATAGTATAAAAATAATATAA
114504  AAATAATATAAATATAGTATAAATATAGTATAAAAATAGTATAAATATAGTATAATTATA
114564  ATAAA
;;     rnl ==> ;; mfannot: 5' +/- 50 nt
114569  AGTATCGATGTGTAATATAGAAACTAACATCAAAAATTATTTTAATTAATAATAAAGTAT
114629  TTCAAAGGGGTTATTAAGGATAATTAGCAAATTTATAAATAAGGAGGCATTGGCCTAATG
114689  CTACATTAATTAAGTGGCAATCCTAAGGGAAACCTTTTATATATTACTTCCTGAAGTAAA
114749  TCATTTTAGTAAGGAAAGGAAAGGAAATCAACCGAGACTCCGAAAGTAATGGTGAGTGAA
114809  ATCGGATTAGCCTGTGAGATTTAAAAAAGTGAAAAATAAGCGTAGCCCACCCCGTCTTAG
114869  CATCGCAAGGAAAGGAGGGGAGCGCCCCAAAGAAGGTAAAAACCATAGTCCTGTAGCTTT
114929  TATTAATAATCACTTACCCAGCCCTTCCTTCGGAAGGGGTGGGGGGATATAACAAAGTAT
114989  ATGTTTTCCTTTTTAGAGCCCTAATTGATTCTATTTTTATTTTTTATATTTAACAGTATA
115049  AGTTGTAATTATAGGAGAAGATTCTTGTTCTTAAAAAATAGGTTTAATGTAATTTTGTTA
115109  TATTTTTATTTTTATATTATTTACTATTGCCACTACGGTTTTAGGATATTTAATATAGTT
115169  ATTAAGTTAATGTTTTTTTTTACTTAACTCAATAAAATTGGTTAAATTATTTAATCGATT
115229  GTAAAAATACGATGAGAGATAACTTGTCGGAATATAGGGGAACCATCCTCTAAGGCTAAG
115289  TATTATAAATTTAGCGATAGTGAAC
;;
115314  AGTACTGTAAAGGAACATGTGAAAAAGTATAATATAAAATTAATGAAATAGATATTGAAT
115374  TAGTAACTCTATAAGCAGCCGGAATTAAAATTAAAACAATGACGGCGTACCTTTTGCATA
115434  ATGGGTGAATTGCTTGCCCATAAAGGATTGTAAAATCTTTAAATATAACTGACTCATGAC
115494  TATTGTTGTTATATTATTTATTTAATATAAAGGCAAGGTCGGTATAATGAAAATAT
;; mfannot:     /group=IA3 (2.34e-22)
115550  aattttattatgctaacggtgaatcctaaagttattaaaaaataatcatggaaataccgt
115610  gggaagcttttaaatcgtaggaatattcaaatttatttgaattttatgtttgttataaac
115670  ataactttttaattgccctgtaacgacttgatggcaaaccatcagaccaattagtattgg
115730  taacacgtcagcactcatgcattccaaaaaatcaaggacacataaacaaagaataaaaaa
115790  cactaagaaataaacaaacaaaaaaaat
;     G-orf146 ==> start
115818  atgaaaataaatatgaaaaaattacgaatattaaataatttaaataaacgattttatcaa
115878  aaatctactaaatttcatttagaattaacagtagaattagatgaaataattataggctgc
115938  atgctaggtgatctaagcgcagaaaaaaaaaatattaattcaaatactaaactacagttt
115998  aaacaatcaactataaatattgattatgtgggttttaggaaagtattctttatacgtttc
116058  tacccctcggctacgcacttagcttattccgaaggatgggcaaaggtacggaaggaaagt
116118  cctatggttttcttattttttttgtttgttttctaccgctactacagtagcatggtgtta
116178  atgctttgtcctaaaatctttatgagttgaaggtatagtct
;; mfannot:
116219  AATCCAATATGAAAATGTTGGTATAAATGCAGCAAGTTAA
;     G-orf146 ==> end
116259  TAGGAATAGCAAGGTTAAAAGCCTTAGCGAAAGCGACTGAACTAATTTAGGAGAATAAAA
116319  TAATTATTTTATAATTTATTTTTAATTAGTATTTAATTAAAAAAAGAGTAGCCCCTTATG
116379  TTAAATTTTAACAAACTTTGTTTTTTTAAATTATTAATGTAAGTTGTTATTTGCTAAACT
116439  ATAGTGTTGGGTAAGTTATTTCTATTAGACCCGAAGCTAGATGATCTTTCCAGGGCCAGA
116499  TTATTAAGGATCGAACGGGTGAATGTTGCAGAATTCTCCGATGAGCTCTGGAAAGCGGTA
116559  AACATTTTGCCCGATTAGAGAGTAATCTCTTTTT
;; mfannot:     /group=IA3 (2.59e-23)
116593  aagaactagctcataacggtgaaacctaaaattcagacagcttgaatcatggcaataccg
116653  tgggaagtataattatttttaagaaactaatattaataatttataattaataaaaactaa
116713  ttattttatatagaaaaaatttttatatttaaattttttttttgtgtaaaattttactat
116773  aattataccccgtaacgactttatttgaaaaaataaggctttcaaaattttaattgaagg
116833  caacacgctggcaactcccttagtttcaatttactatggtattaataaggcaataaagcc
116893  ccgtcacaaaaataaaaatattaagcttttaattaataaactttatgtctatttttaaat
116953  tattaagct
;     G-orf354 ==> start /note=LAGLIDADG ;; evalue:5.1e-24
116962  ttattagtatatcagatccaatgtaataaaaataataaaaaaatgaatagaattaaaaat
117022  tataaatttacacctgattggttagctgggtttactcaagctgatggtagttttgtaatt
117082  tatttt
;; mfannot:
117088  GACAAACCAAGTGAAGGAAAAATGGCTGTAAGACCTCGACCTATCTTTAATTTAACTCAA
117148  TCAATTAGAGAGTTAGATATGTTTAAAGAATTACAAAAATATTTGTCTATTGGTAATGTT
117208  CAAATAAATAGAAATAATGTTACGTTAGTAGTATCAAATATAGAAGAAATAATTCAAGTT
117268  TTAATACCTTTGTTAGATAAAACTCCTTTACGTGGAAGTAAATATCAATCTTTTCAGATA
117328  TTTAAATTAATCTCTAAAATAATGTATGATAAAAAACATTTAACAGTAGAAGGTGTATTA
117388  GAAATATTAGAGTTATCTTATTTTATGAATAAAGATACTACTCTTAGAACAAATGAATCT
117448  AAGGAAGCATTACTAAACTGTTTAAGAATTAAACATGGTATATTACCTACAATAAATATA
117508  AACCATTTAAAACCTTTAATTTTACCATTAAATGAAACATCTCAATTTTTACCACTAACT
117568  TTAGAATTTATTAGAGGTTTAGTAGATGGAGATGGTAGTTTTAATGTTACATTTTATAAT
117628  TTTAGAAGAAGAGTTAATGTTAATTTTACTATTGTTCATGAATTGTTTTCTATTTCTTTA
117688  TTAAACGAATTAAAAACTTTTTTTAATTGTGGTAAAATTTATAAATTACCTTCAGCTGCT
117748  GCTCGTTATCAAGTTGTAAATTTAGATGATATTCTAAATAATATTTATCCTATATTTAAA
117808  AATATAAAATTTAATACAACTAAAGATGAACGATTTAAAATTGCAATGGATGTTGCTAAA
117868  ATTATAAAAACTGAAGGTTACAAAACAGATACTAATCTAAAAAAAATAGTAAACTTAGCT
117928  TGGGATATGAATCAAGAAGGTAAATATAGAAAAATTACTAAATTAGAATATTTAGCTAAA
117988  TTTTGTACATCTAATTGATTTTTATTTGCTTGAGTTTAA
;     G-orf354 ==> end
118027  ACAAATATAAAATATATTGTAAATAATATTTTTACACTAATATTCGTAACCCCTCACTAA
118087  ATTATTTTGATAATTATATTATTGTTTTTTATAATTATTTTTTTTGGTGGCTTTTATATT
118147  AATTATATAATACCTAAGGTAAATGAGAGTTGAAGGTATAGTCTAAACTATAGTGAAAAT
118207  TATAGAATTTTTATTGGAAATGCCAATCTAATCTAGTGCTAGCTGGTATTCTTCGAAACA
118267  TATGTAAGTATGACATCCAATTAAATTTATGGAGGTACAGCACGGAAATTCCGAACAAAT
118327  AATATTGTCATTCTACAGGATGGAAGTTTTTCCTATTGACAGAGTGAACAAAACAATATT
118387  GTGCGTTTAGGTTGCGGGGATCTAGTAAATCTTACCAATGGAATTTAAACTCGGAAGTAC
118447  ATAAATTGATGTTGGATATTCAGACTGCTCATGATAAGTTGAGTAGTCAAGACGAAAACA
118507  GTCGAGAACACGCTTTAAGGTCCCAAATGGTTATTAAGTGAAATTAAGGATGTCACATAT
118567  TGTATGCAGCTGTAAAGTGAGCCTGGTAGTCGCTACTTTTAATGATCGTTGTAACAACGC
118627  ATCAGCTCTTTAGATTGTGGCACCGAAAATTTAACGGGTCTAAAATAATCAACCGATATC
118687  GTGTTGATTAAGTAAATAAAATTAATCTTTCTTTGTTTACTTAATCTAGGTAGAAGAACA
118747  TTCAGGAACGGAAGATACACAGTGTTTCATTGTGCTTGACGAACTGAAGAGAGAATGCTG
118807  ACATGAGTAACGTAAAAAGAAGTTTTAATACTTCTCGCCGAATACGAAAGGGTTATAAGT
118867  GAGGTTTAAACCGACTTATGTTAAATGCGGGTCTCTAAGGTACAGAACCAAAGTTCTGGC
118927  TGATGAGGTAGTGATAGTACTGTCCTAATGGAAGATTGGACCAAGAAAATAAATCACTTC
118987  TGAAGAATTATTAATAGATATTTTAATAAAATTATATTTAAGAAGGTCACATTTTTAAAT
119047  AAATGGGCTGTAAATATTCTTAATTTAAGTTTTAATGTTAATTGTTATATTTAGGTGATA
119107  AGATAACTAATTAAACTTAAGTAAAAAGAACTACCGTACCCTAAACCGACACAGGTTCGT
119167  AAGTAGAGAATACTAAGGCGTAGAGCTAAAAGTTGTAAAGGAACTCGGCAAGATGTCCTC
119227  ATAAGTTTGACGATAAGAGGAACCAAAAAATATAATTTTCGGTAAAAGCCCTTCCTTGCG
119287  GAGCCTTGCTTCGCTCCCGAACAGGGGGGAAGGTTCTATTTATCGGTTTATTATTCCAAC
119347  TTGGTCATTATTTTACATGTTAATTCTTTCTTGTAATGGTTATTTTTCAATAATATTTAA
119407  ATATTTTTAAGAACAATATTTTTATTTTTTTTTTTGTTAATTTCCGGTTTAAGAATTAGA
119467  TTAGCCTGTCCTTTCCTTCGGATTGGAGGGGTTGTTTATATTTTTAAACGCGAGATTGTT
119527  ATTAAATGAATAACGGCTATCTCTAGCCTGAAAGGGCAGGGTAATAATAAAGTCAGCCAT
119587  GATAAATTAAAGTAAATTGGTGGCACAGAATCGGAGGCCTCGACTGTTTACTAAAAACAC
119647  AAGAATGTGCAATGATATAAATCATAGTATACGTTCTGAAATTTGCTCGATGCCATTAAT
119707  ATAAAAGAGGTAATAGGTAACTGTTACTAATTGAAAATCTGGTTAATAGCGGTCTTAACT
119767  ATGAGGATTTGAAAAAAAAAACCTTTAGGGTCCTCAATA
;; mfannot:     /group=IB (1.27e-09)
119806  aactcgatgatatgctggaacatcctaaagctttaaatactaatattaaatagttaaaat
119866  tttaaagatgtaacaatggacaatcagcagggaatatttaattttcgataataataaact
119926  aaaagtagtac
;     G-orf106 ==> start /note=LAGLIDADG ;; evalue:3e-12
119937  atatgaggtaaaattcatattacgttagacactattatatatttactatttgaaatgaaa
119997  aaaagagatattaaggatattaattatcttcattttttagctggttttgttgaaggtgaa
120057  ggttcaatgtctgtttctgtttctgtaaatgataaatttaaatatggagtaagtattcag
120117  cctgtttttaatgtgacacaacataaaaatggaatgagtattttaaattcatttaaagag
120177  ctttttgaaggtgatctgtcacagctaaatccggttctcctgatatatgtgtttatactt
120237  tgaaagggtataaaaacataa
;     G-orf106 ==> end
120258  aaaaatcggcttttacctttttttagactcgcgtgtctgcccatttagttgtaaaatgga
120318  ataattttctatatttaaacaagttgttattgcattgtcagaaggaaaacaaataaacaa
120378  aaaaactttaatcgaactagtaaaactatgctatctgttagaaggtaaaggtaaaaatag
120438  aaaaagagaattatctgaaattattcaaataattgaaaataaagcacccagcatggtcgg
120498  tttcggggtggtaattctaaaaatttacctcaacctatacaagctgtgagagctactata
120558  tttcctatggatgaagatctagattgggaatgggagtacatggtcagatgcataaataaa
120618  gatgattaaataattaataaccttcttttcttgatgtaattaaatagccctcagagacta
120678  gataatcgagcaaataattgaattcaaatatttgatgatatagtcc
;; mfannot:
120724  GGCTGTCTTAGAAATATTACAGAATAACGCCTAAGGTAGCGAAATCAATTGGCCATTAAA
120784  TGTGGTCCGGTATCAATAATGTAACGAAGGTCTCACTGTCTCTACAACTTGCTCAGTGAA
120844  ATTGAATTACCCGTGCAGATGCGGGTTACCCCCAGTGGGACGGGAAACTTAAATAGAAAC
120904  CTGGGTGGTTATTCAACAAATAAAAAAATTGCGACTAGATAAGTTTACAATAATAATGTG
120964  GTGAAAGTCCACCTAATAATCCATTATTTGAGCTCAGACAGTATGCGTTAAGAGTAATTT
121024  TAAAGCATAAAGCCTGTTTTATTTTATAAAATTATAAATGGGAAAATTAAAAAAATAATT
121084  GTTTAAAATAAGGAGCTAGATGCCTATGGTCAATGTAAAGTGAATCCATGTTTGAAGCGT
121144  AAATATGTATGTAGAAAGACGTTCCCGTGTTTTTCTTAATGGATCTTTAAGCGTTTTACG
121204  TATAGTGGAGACCTAAGGGTATCAATAAGGTATTACTGTAAAAACTAGGTAAGCCTAATA
121264  ACAACCAATATAATTGGAGATTTATTCTGTGAAGATAGATAACTGTTAGTAGGTAGAGGA
121324  AATTCAAAAAAGCGAATGCCTTGTTGTAATGATAAGGATAGGTTTTTAACTAATCCGAAA
121384  GGATGCTAACTTTGAATTAGTGTTAAGTGTTTAACAAGTAATTATGATTAATGA
;     G-orf91 ==> start /note=LAGLIDADG ;; evalue:3.4e-10
121438  TGAGGCTATATCAAACCTAAGTATAATTTTAATGACATATCTGAATGCAAAAATTCACGT
121498  TTAGTTAATAGATATGTATTTAGAGACACTGGTTCTATCATTAAATTTGTAGACCAATAT
121558  CCAATGTTAACTAGAAAACATTTAGATTATGTGGATTGGAAAAAAATTATAGAAATTAAA
121618  AATGCAGGATTACATAAAACTGTAGAAGGTTTAGCTTTAATAAACAGGTTAACAACTCAA
121678  ATGAACTCTAACCGTGTAGAAAGCAAAGCTGAGTAA
;     G-orf91 ==> end
121714  TCATAGTTAAAAATAAACAATAAATTTAAGGCTT
;; mfannot:     /group=II (8.44e-13)
121748  gagccgtatgcgatgaaagtcgcacgtacggttctgagagg
;; mfannot:
121789  ATACCATAGTTGTAAAACTTGGCTGAGCCTCAACAGACCCTATGCAGCTTTACTGTAGTT
121849  AGTTAATACGCTGATCTAGAACAATTCTAAACAATAGAGATTAGGTATGTCGATAGACGC
121909  TTTTCCTTTCCCTTAAAAAGGTTAGGTTGTGGAAACCTCCAGATTGGAATTGGGTCAGAG
121969  TTTACCTTTGTTATTATTAATACTAATTAGAATTATTTTTAGATATAAAATTTCTTCCCC
122029  GTCCGAAGGACGGGGTGGGTTAGTTAAAATTAGAAACTGTATTAGGCGGTTCTAATAATA
122089  GATACCTTAATTAGATAAGGGAAAAACCTTATATATTTATATAAATATTATTAATAATAG
122149  AATTAGGGAGAATTGACTAATTGGCAGTTTGACTGGGGCGGTCGTCTTTAATAAAGTAGC
122209  AAAGTACATCCACAGATTTAATATTAACAATTATTACAATATTATTATTTTTATAATAGT
122269  GTTGCACACCAAAAAGATTATTAGATGGTATAAAATAATTAATTTTTAACTCTATTTACA
122329  CTCTACTTCTATTCTTTTTTTTAAGGAGTAGGATATGGATATAGGTAGTCCCTGGCCATT
122389  GTTGAGCCTAGCTCCGCAATAGGACAAGGGGGATTAATTGGTTTTATAATGAATTTTCTA
122449  TTTACTATTTTTAAACTTTAAACCATCGAACATATATTTATGTATAAATTTTTCTTAAAG
122509  GTATAGCTAGAAATCGAATGGAGATCAATCAACCAGTGTAAAGGTTGCGCAGAGTGTAAT
122569  GGCGGTAAGCATACCTAACTGACAGACTTAAAAGTCGAACAGATACGTAAGTAGGGCATA
122629  GTGACCCCTCGCTATAAAATGGAATAGACGGGGATCATTTGATAAAAGTTACGCTAGGGA
122689  TAAATTTGTTGTCCTCCTAATCTGAAAGGGTTAGGTAATAAA
;; mfannot:     /group=IA (5.44e-24)
122731  ccgggtgaattgcaaaaagaactttttaactaaagttaatttgcagcgaagcttatctta
122791  gcaatataaatataaatataaatataaatataaatataaatataatgggataagaacgtt
122851  caacgactagaaagtgagttttgctaacaataatctttccacgagcgcccggcatcttaa
122911  ttcttatcgattttgatcgaaaattagtataaatttatacattcattaaaaaacattaat
122971  tgctaatctattagttatctaatatttagaggtttaatagatccatattgtacctgaaaa
123031  ggtaaataaattaccgtaggtaagaaacagatgatgacatagtct
;; mfannot:
123076  GAACCACTTTGTGAAAAGTGGAGATAAAGGATAAAGAGCCTTTATGTTAACATATTTGAA
123136  CAGGCTGATAGCCGGCGAGAGTACACATTGTCCCGGCTGTTTGGCACCTTGAATTATAAT
123196  TGTAGTTATTACCTGTTTAATTAGATTTTTAATTAAATTAAATAGTCAATAACACGTCCT
123256  GAGCAAGACGTTAAGAGGCTAAAATGAAAAGCAGTCTAATATCGAAATATCAGTCCATGT
123316  TTATTTGACCACTAGTTAAAAACTAGTTAAGCAATAAACCGCACCGGAGCCTGTAAATGT
123376  AGCTGAAGTAGTAAAAAGCAGTTTAACTGCTTCAACATCTCTCGTTGAGGCTGATATTTG
123436  CGGACTTTCAGATGTTTTATCTAACACTAACATCGGGGATTTTTAATAGCAATATTAAAT
123496  TA
;; mfannot:     /group=IB (1.80e-21)
123498  gaagttggctatatgctggaatatccttagagctttaaatactaatattaaatagttaaa
123558  attttaaagattgggcaatcagcagggaagttttatatcttaggtacaagcaactgatga
123618  tagtataaaacccctcaacgatcacacgccaacaaccagagctgtattttatgtattcaa
123678  agtactggttgaagatatgatct
;; mfannot:
123701  AAACCTTATTGAAAATTAAGGAGTAATTGCGAT
;;
123734  GTCGATTCATCCTATCCTCCGGGGGAAGAAGCTTGGAAGGGTTGGGCTGTTCGCCCATTA
123794  AAAGGGTACGTGAATTGGGTTGACTTATTTCCTTTAACAATCCTTTTTTAAATTTCTTTA
123854  AAGAAGTGAGGAAATAAACACATAATTAGACACTATTATAAAAACGAAAATCAACATT
;     G-orf226 ==> start
123912  ATGAAAAATATTATAAACATTAAAAACGTTAGAAATGTAAACTTTTTACCAGAAAACCTT
123972  CATTTTGTTTTAATTGGTATTATGTTAGGTGACGGTGGGATTTATCGATCTTCTTCTACA
124032  AGTAACAGCAGATTTGAAATGAGTTTTGGTACAAAATATAAACAATTTGCGGAAAGTATT
124092  GGCTATTTATTTAAGGATTACATGAAT
;;     rnl ==> ;; mfannot: 3' -20/+180
124119  AGTCCTGTTAAGGCTATAGAATTAAAGGGAAAGGATAAAAATTATATTAATTTTAGATTA
124179  AAAACAAGTACTTTACCTCTCTTTAATAAAGACCATGAGATGTTCTATAAATTCAATACA
124239  GAAAAAGGTAAATTTGTTAAAATAGTACCTCCCGCACCCAGCATGGTCGGTTTCGGGGTG
124299  GGTGAAAACATTTTAGATAATTTAAATCCAGTTGTTTTAGCTTATCTGATAATGACAGAC
124359  GGTAATTTCGATAAAAATCGAAATAGAATTCGGATTTATACCAATAGTGAAACCACAGAG
124419  GATGTAAATAGATTAGCTGTAGCCATTAATTCAAATTTAGGTATTTATGCTGGAGTACTA
124479  CATGATCGTAAAGATCAGTGGATATTAACTATAGGTGCTAAGCAGTTATCTTTATTGAGA
124539  GACATTGTTTCCCCTCACTTTGAATCCAGTATGTTTTACCGAATTGGTTTATAA
;     G-orf226 ==> end
124593  TAACCAATGTTTTTGTTATTTATATTTATGGGAATAATAATTTAATTTTAGTTATGTATG
124653  AGCCCCTTCTTATTTAAAGAATGAAATAAGATGATAA
;; mfannot:     /group=IA (4.02e-17)
124690  ccggagaaattgcaagaactactgagtccgaagctcagttaatttgcagccgagcttgat
124750  taagtgaacgaatataaaatttaaacttcgatagatcaagaaggttcaacgactaacagg
124810  tgagtatcactaacaataagcctgacacgaatttccggcattaagagtatagtataattt
124870  a
;;
124871  cttattaatgatgacatagtct
;; mfannot:
124893  GAACAGTAGCGTGAGTTACTGAAGTAATGAATAAAGAGTCATTACGATAACACAATTGTT
124953  AATACGACGTGAGTCAGTATGGTCCCTATCTTCTGGGGGGACAATTAGTAAAAAGGGGCA
125013  GACCTTCTAGTACGAAAGGATCAATAGGCTGTGTTTCTATAGTGTACCAATTGTTGAAAT
125073  CAAATCTAATATAAAAACCAAAATAACCATCTTTGTTATTTTTGGTTTGGTACCGATCCT
125133  TAAATGGACTCGGGGTTAGTTTATTTATATGTTTTTTATGTGTAAATAAACTATTATATT
125193  TTATTTGGTGTGGTAATTATTCTATTTTCATAGATTAATATGTATAAACATTGTATTAAT
125253  ATTAT
;;     rnl ==> ;; mfannot: 3' -20/+180
125258  TTACCTTAAAATATAGTATCGCTTTACCTTTCGAAAGGAAGTACTAGATATTTATATATA
125318  TAATTTGGCACAGTTGGGTAGCCACAAACATGGTAGATAAGTGCTGAAAGTATATCAAGC
125378  AAGAATCTACCCCCTAGATACTAACGATTATTTCATTTTTTTATTATATTTAAATAATCA
125438  ATAAGATAAGAAATAGAACATTTCTTAGATAGGATGCAAATGAAAGCTGCTGAAAAGCAT
125498  TTAGTTTAGCATTACTAATTGGTCACAAGACTTTATGTTAAGATATTCACACAACACTTA
125558  CAATTAAAAGGGAATCAATAGGTTTATTCCTGTCCTTATTGCTTATTGTAATAGGTAACC
125618  TTTTAATTGGCTTTTAAATTAAAAGAAAAGTAAAAATTAAGGAAATAAAACAATAAATTA
125678  AAATAGTCACTGTAATTTTTGATAAATTAATATTTTTATTCTCTTTATATTTTTGTTATT
125738  ACTTATTTGTAGCCTATCGGCCACACAAGACGAAAATTTTGATACAGATTTTAATAGGAT
125798  GGCTGTTTCCAATTTTTTTTCTTGTAAGCGAGCAAATAAGCAAATATAGTTGCCACCTTA
125858  TCCGAGCAAACAAAATCCAAAACACATTTTTATTTAGGAATCCTTGTAAAGTCATAGTTT
125918  ATAAATATAGTAGAGAGGGATAGATTCTAAACATGTTTTTATTCCATTTTTTATGTAAAA
125978  ACAATAATTATGCGAATAAAAAGGTGAACCATAAATCTTCTATGAAACTAAATTTTGTTA
126038  TTTTTATCTAAATTAACAACAGAATCAAATTTTTATTCTTATTTGTTCGGTAATTTCAAT
126098  CAGATATAATAAACAATATCTTATTGTTTTACCTGCTATCCTATATTCCTTATATCTTCG
126158  TAATGCTTAATAACCTTAACCGACCTAAAAAATATTAATTCTTTATCGTATTTCGGGTTT
126218  AGAACAGGGTTAATAAGAAAATTATTTAAACTATAATTTTTTTATTTTATTAATTTTTCT
126278  TATTACAAATTAAACAAACCAAGAAATGGTCTCTATTTAACTTTGTTTTTATTTTAAATT
126338  AATGACAAAAAACAAATTATTTATTTAAAAGAGATATAATTAATAAATAAGAGTTAAGCA
126398  CTTTTAAATTGAAAATTTATATCAAGTTCTAAGTATGACTTTAAACTGCTTTATCTAAAC
126458  CTTTAATTTAGTCTTTCGTAGCTAATATAACCATCCTTCCTTAAAATAATTGGATAGTCT
126518  TATTAGCACTAGTACTCCTTTCTTACTTGAATTTAATTTTTTGTAACAGGGCAGGTGTAG
126578  ATACATACGACTCAATATTTATTATTTTAACCATTCAGGTGTAATAAAGTTAATTGATCA
126638  TATTTAATTATTAGATTGAGTTAGCCTTAACAATCTTTGTAAAAAGAATTGGAATAGCCT
126698  TGTGCTATTTGGGTAGGTTAATAACAAAAACAGAAAAATAAAACGATAAAAAC
;     G-orf166_2 ==> start
126751  ATGAAAAATAAAATAAATCAAATTAAAAATATAACAAATAAACCGCTAAACAAATTTAAA
126811  TCTAATAGTACAGTTTCTGTAGGTTTTATGAGTAGGGATTTAAGTAAATGGTTATTTTTA
126871  ATGCCGTTATCTTTATTAGGTTTAAAAATTTTTGTAATACCAGGTGTAAAAGAATATTTT
126931  CCTTTAACGTATACTTATCTAGTTAATATGATTTCTATGCTTAGTTTCTCTGTGTTAGTT
126991  TATTGTTTATTTCTTTGGTATTTAATGTTGTGTGTTTTTTATGTTATAGAATTTTATATT
127051  TTCCTTATTTATAGTATAAGATCAGAAGGGATAAAAAAACCTAAATATTTACCTAAATTT
127111  ACTCGTGAGTGGTTATCTAGATTAGAACAAGAAGGTCAATCAGAGAATAAGGAATACTAT
127171  ATACATGTTTATAGCAGAAATATTTTAGTTAATTTATTCTTAATTTTTTTAGTTTTCTTA
127231  GTTATATGGTTGTTAATATAA
;     G-orf166_2 ==> end
127252  GCTAAGTTTATCTATTACTTCCACCCTCAACCCGGGAGCGTCGCAGGTATGGGTAACACT
127312  CAAACAATCAAATAGTAAGAACCAATAGAACTCCTATAACTAGAACCATGTTTATACAAA
127372  ATAGAAATGGAATTAATGAGAATCTCCGAGGTAATGTTAATTCACAAACTATTATTAATA
127432  ACCATAACTCTCAACAAAGTAGTGTTTTAATTAGTGGAAACAAAAACAACAACAAAATTA
127492  AACATCGTCCAAGAATAGGCTTAAAATTTTCATCTAAAAAAATCTTAAAAAAAAAGATAT
127552  AAATAATTTAATAACAAGATCTTATCAAGTTAATAATTATTATTTAAGTAGTTCCATACA
127612  AGATATTCATAGATTTACAATTTATAAATAATAATTCATTTATTAGAACAAGATTATTCT
127672  TTAAAATCTATCTAACAATATCAGAAAGCCTAAATTATGGAGTAATAGATAAAGAACAAT
127732  TTTATAATAATTTTAGTCATTTAATCTTTTATGCCCCTAAACAAGATTTAAATAATCCTA
127792  TATAAACAGTTTATAAAGATGAGTCCCTAGAAAGCGAACAAAACTTTTATAATATTTTAC
127852  ATAATAGAATTATTTATATGGATTGTATTAGCTTATAGAACAGATTCGTTTGTAAGATTA
127912  AATTATAAAGCAACAGGTTTATTAAAATTACAATAAGCCAATTTAGATTATAAAAGGGAA
127972  TTATATGAAACTTGTTAACTTACAACTTAGTTACGATATTAATCCAGATAAAAATATTTT
128032  AGTTGAACATTCTCGTGCTTTTCAAAGCTTAAGAGGATATAATAATTTATATGACTTATT
128092  GACAACTCAATATAATTATCAACTTGAAAAACTCTCACTAAAATCATGTTAAACCTATTA
128152  AACTTTGTAAAAGTTTAATAGGTTTAAAATTTGTTAAAGTTAACGACAAAAATACTGTAG
128212  TAGAATTTATTTTTGAATCTCCGACACATAGCTATCCGTCATATTTTACTCACTACTTAA
128272  TTTGGATATATACATTC
;     G-orf111_2 ==> start
128289  ATGTATGTATATAATACAGAACTAGCACCATTTTTTGCTAAAGGTTTCATAGAAGGAACA
128349  TTATTAGGTAAAGAAGTTAAAGTTACAATCAGCTTCTCCGAATTTTGGTCTACTGTTCAA
128409  CCAGGTGATGGTGGTAAAGTTCACACATGTAAATTTATCTATACTCCAAAACACAAAAGT
128469  AGCTTAACTAGCGTAAAATATTTTGTTAATAGAATTAGAAAATCTATATCAAAACAAACA
128529  AATGGACTAGCTATGGGTTATGACGATAGATATTTTATTTTAGAACTTAAAATAGTAATA
128589  CCTAAGGTACCTTCTAGTACAGAAAAAATTCAATAA
;     G-orf111_2 ==> end
128625  CTTTTGGGGTAAAAAACCCTTTTCCTTAAGCTTGATTGATTTTATTAAGGAACCTAAATA
128685  TAAAAAATATAAATATAATGATAAAAATAATAATATTGTTTTAACTCATATAAATATGTA
128745  GTTATCCAAACGTTTCAATAAACGTAGGCACAAATTATAAAATAAATAAAA
;     G-orf117_2 ==> start
128796  ATGAAAATTATGTCAAACTTAAGACAAATATTATTTGTTCTTACTATAATACTTGCAACA
128856  GCTATGATTGCTGTGTTTATGTATGAATTATTGTGGTGTTTAGATACAGCTAATATTGGT
128916  AATGTTACAAATAGCATAGCTAATAACAATCAAATATCGGCTAGAGATATACAAAATGTA
128976  TCGTCTAACTTAACTAACAATAATGTCACTTTTCCTTCTTCGGGTGAAAACTTAACTAAT
129036  CCTGGTACTATTGCAGTAACAGTTATTTTTAGTGCTCTTGGTGTAATATTATTCTATTTA
129096  ATATTTTTAACCCCCTTTAATGTTCCCTTACTTTTGTATAAGAGTTCATTCTAA
;     G-orf117_2 ==> end
129150  AATAGAATTGCAAAATAAAGCCTCCCTTTAATGTTCCCTTACTTTTGTATAAGAGAAATA
129210  ATAATATTGTTTTCATTTTTGTTTCTATAATTTTGTTTTAATATAATATGACTTATGTAA
129270  TAAACCATCAAAGACTAAATAAAAATTTTATAACCACAGTATTTACAATAGTGGAAATAG
129330  GGTTATAAAACCTATCTCTTTTATTACAAATTAGCAACTAAAAGAGTCTAATATTTAATA
129390  AATAAGACAATAATAAACTCTGAGCTTTGACAGTTTGTGCAAGAGTTTAAAAAACCCAAC
129450  TAAATTGTAATAATAAAAAATATAAGCTATAACAAAACAAA
;     G-orf119 ==> start
129491  ATGAAAATAAAAACAATAAATTTAAAATCAAAATTAACTAACACAGTACTAAGAAATAAT
129551  ATGTTTAAATTCTTCCGTAGGTATAATGATAATTCACAATTTATTAGCCTTTCAACTAAA
129611  TTAACCTCAGACTCCTCTAACTCTCCTGTTTTTGTCTTAAATAACAAAATTACTTTGGAT
129671  GTTAAGAGTAAATCTGAAATAACAACGTACATTAATTTACTAAGTGATAAATTTAATGAA
129731  CACAATAAAGAAATTAAAAAACATCCTTTAAATAAAATATCAATATCTTATTACCTTTGT
129791  ACTAAGGAAGAACATTTAAATTATATTAAAACATCATGGATAGATTTAATAGATAAATAA
;     G-orf119 ==> end
129851  TAATGAACCCTTTTACCTAGAATCCTAAACCCTGATTACATTACAAATTATTAGTCTTAA
129911  ATGTTTTAGTTAACTAAAAGAGTCTGATATATAAAGTCAGACATTTAAAAATCCACTCTA
129971  TTTTTTTGGCAATTTATTGCAGGAGTATAAAATGCAACTAAAATGTAATAATTAA
; G-orf529 ==> start ;; contain dpo
130026  ACTAATAAACTAAAAATTAATATGAAAAAAATAAACAAATTAAAAAAATATACC
;;     G-dpo_11 ==> start ;; HMM match pos. 246,720 score 1.6e-81
130080  TTCCACAACGAAGAATACCCAATAGAAAAAGGGAATCTAGACTTCTCTACTTTAGTAAAT
130140  AAATTCATTACTGAAAATCGGAAATACTTTAAAAACTACATCTCTGTAATTTGTCAAGTT
130200  AGAGAAAGTGATAACACACACTTTACTTTAGGTGATAGATTTCCTATTGAAGTTGCTAAT
130260  GATAACGATATTAGAGATTATATAGATTACATAAGCAATAAGGTGGCATTACTAGATGGG
130320  AGATACCATCCAGATCAAGCCTTAAGTGTGTATCTTAACTATACCAATATTGATCAAGGT
130380  GATTATATATTAAATCAAAATATAATTAGATTAAGTAACTATAAATTGGAAGTAGATTTT
130440  ACAGAAGATGTGCCTTTAGAATTACCATTAAACACAGAATACCTAAATTGGGGAAGTGTA
130500  ACTGAATGGGTAAGCTCTAGTGTGGCTAAAGTTAACGATTTAACAGTGGATGCTACTAAA
130560  ACAATAAGCAGATACGTTGAAGTTACCTTTCGAGATAAAATAAACAGATCTGTTAAAGTA
130620  TTCTCAAATGTTAGTGGGTTAGATATAGCGAGATTCACGGATAAAGTTGTTAACCAATTA
130680  AAGGATGAATTCGTAAGAAAAGTTGAAGATAGAAGTTATCACATTAAAGATAATAAGTTA
130740  TTCTTCGTATTTGAACGGATATTCCCGAAAGATTTTATTACTTCATTAAAACCTAATAAA
130800  AAATTTAGTTTAGACTTAATGACATTAGATGTGGAAACATATCTGGATGAGAATAATAAA
130860  ATGTCTCTTTACTGTATTTCAATTTATGATGGTGAAAAAGCTAAGTCTTTTTATCTAACA
130920  AACTATTATAATATTGATTCTTTAATTAAAGATTTATTATCTACAATTTTTAGTAGAAAA
130980  TATTCCGGTAAAAATATTTATATCCATAATTCCTCTGAATTTGATTTAGTCTTTTTAATG
131040  AAGTATCTAGTTAGTTACGGTTCTACCAAAGTTGAACCTGTTATTAAAGATGGAAAGTTT
131100  ATTAATATAGATGTTAGATTCGGTCCACATTATTTATATAAAGTTAGTTTTAGGGATTCA
131160  ATATTATTATTACCAGGTTCGTTAGCTAAATTGAGTAAAGCATTTAATGTTGATAACATT
131220  AAAGATCTATTTCCTCATAAATTTGTTACTAAAGATAACTTGAACTTAGTGGGTGCTGTG
131280  CCATCTATTGAATTCTTTAGTGGTTTAAGTGTAAGTGAATACGATTCATATAAATCCAGA
131340  TTCTTAAATAACGATTGGAGCCTTAAAGCCGAAGCAATCAAATATTGTGAACTAGATTGT
131400  AAATCTCTTTATGAAGTAATTATGAACTTCTCTAACCACATTTTTAAGGAATTTAAAATT
131460  AATACTTCGACTACTCCAACTTTACCATCAGCTGCATTTAAAATATTTAGAAGTAACTTT
131520  ATACCAACAGGATTTAAAATTCCTGCTATTACCGGTAAAATCTTTGATGATTTAA
; G-orf55 ==> start ;; contain dpo
131575  ATGAAGCTTTTT
;;     G-dpo_12 ==> start ;; HMM match pos. 716,750 score 6e-17
131587  ATGGGGGGGCATGT
;;     G-dpo_11 ==> end
131601  TGATATGTATGTTCC
; G-orf529 ==> end
131616  TAAAAACATTGATGGAGTTAAAGTTTATCATTATGATGTTAACTCTTTATACCCATTTGC
131676  TATGAAATCTTTTAAGTATCCAACAAAC
;;     G-dpo_12 ==> end
131704  TTAGTAGCAAGATTTAAAGGAGATTTACCGTCTATGCTT
; G-orf55 ==> end
131743  TAG
; G-orf320_1 ==> start ;; contain dpo
131746  TAT
;;     G-dpo_13 ==> start ;; HMM match pos. 761,1105 score 2.7e-91
131749  AAAAAATTATATGAAGATTGTGTAGGTTTTTACAAAGTTAAAGTAACTTCTCCTAAAAAC
131809  ATTGCACATCCTTTATTACCTGTAAAAAGAAATAATTCTTCTATCTATGGTGAAGGTACT
131869  TGGACTGGATGGTATTATTCTGAGGAATTAATAAACGCAGCTAAATTTGGCTACAGCTAT
131929  GAAATTTTAGAAGGATATTTATTTGATTCTGCTGAAATTTTTAGTGGATATATTGATAAG
131989  TTGTATCAGATGAAGGAACAGTCGCAAAAAGACACACCTAATTATGTGATTAGTAAGTTA
132049  CTAATGAACTCTCTTTACGGGAGATTCGGTATGAAGCGTTCAATGGTTAACCATGAAGTA
132109  TTGAAACAAAAAAATGTTAACACTTTCATAGAAAAAATTGGCTTCGATAACTTTATTAAT
132169  AAAGTTGATATAGGTAACAAAGCCCTTGTCTCTTATAACTTACAGTTTCAAAGAACACCT
132229  AAGATCAATATGGCCATCTCAGCTGCAATAACTGCTAATAGTCGAATTGTTATGTCTCAA
132289  TATAAAAATAATCCTGATTATAACTTATATTATTCAGACACTGACTCTATTTTCATAGAT
132349  AAACCGTTACCTGATCAGTTAGTGAGCAGTAAAACTTTGGGGTTAATGAAGTTAGAACAT
132409  GTGTTAACTAAGTTCGTAGCTCTTGGTCCGAAAGTCTACGGTGGGGTAGATGTTGATGGT
132469  AATGAATTCACCAAAACTAAAGGACTTAAAACCTCATTATCACTTATAGATTTAGAAAAT
132529  CTTTTAACTGAAGATAATTCTTTAAATTTAAAACAGGATAAATGGTTTAATAATTTAATT
132589  GATGGATCTATTACAATTAAAAATTCTCCTTATAACCTTAGACCGACAAGTTTTAAGCGT
132649  GATTTAATTTATGATAATGGTATTCTTATAGGTACAAAAAAT
;;     G-dpo_13 ==> end
132691  AAAATTTTAACTGAAGAA
; G-orf320_1 ==> end
132709  TAAAACTAAATGTTAAAAATAAAAATAGAATAAAAATTTTAACCCCGTACATAAATGCTG
132769  TTGACCAGGAGCACGAATAAATCGTTAAAGTAAAAATTAAAAAACAAAAATCAACCGTAT
132829  TACGTCAGGAATTTTTTATGTGTAAAATAGGTTCTAAAAGTTTAATTATTTAATAAAAAC
132889  TTTGATATTTTAAAGTTGTTTACAGTTGACAGCTTCGGGAAACTCTGTTTTGTCTAACCC
132949  CTTTTATAATGTTAGGAATAGAGTTAGGGCTTTAAAAGATAGTCCAGTTATGCTAAATAA
133009  GAATACAATCCCTATACCTACTATCTAAGATTGGAAATTCCTTGTTAAGGAAAGTATATT
133069  TTTTATTTTTGTTGCTTTTGTTGATTTTGATCATATTATTTTTAAATTTTGGTTACAAAT
133129  AGATTTGATGATTGATTCGTAAAACTAATTTAGTTTTAAGTTTTATTAGTTTATCCGAAT
133189  TACATCACTCTTTTAAGACATTTTGCTAGGTTATATATAAATTTGTTTATAGGGTTAAAC
133249  AAAGTTTGTTTTATTTAAGCCGCTATACCCCCATTAAAGGCTTAATCAACTACAA
;     G-orf126_1 <== end
133304  TTAAATATTAGCATCGTCAAAAAAATTTAGTTTATTAGATGTTTTTAAGTTATTAATAAA
133364  GTTTTTATAATCATCTTCATTGCTATATATGTAGTGAATCGTAATAAAAGCAGTTTTAGG
133424  AAATCCTTTTTTATTGTTACATACTTTCAAGTAATTCTGCACTAATATATCCTTAAATGT
133484  TTTTACACCTGACTTACTTTGAAGGTCTATTACTACTTTATTACATAAAGTATGTTTATT
133544  TTTATTTTCTTTAGTTAAAATATTTATTTGTATAGTTAAATACTGTGCGTGTAAGCTAGT
133604  TGCTTTAAGGAAGATGTTTATATTCTCTCTTAAGTTTTTAGTTGTTAATGGTTTTCTGGT
133664  TATTATTGTTTTTATGTTCAT
;     G-orf126_1 <== start
133685  TTTTTTTATTAATTATTATTAGGTTACAAATAGATTTGAGAATCTTTTGGCACTAGTCCA
133745  ACATTCCTCTTCTTTTAATGCAAAATTTCGGATTAACCTTGTAGATTATAGGAAGAAAAT
133805  GATTTAAAAGTGTAGATAATTTATAAAAATAATTTATGTTTAGTTTAAAATAACTCATAC
133865  TCAAATTTTAAACTTTAAACAACGCATCAAAATTGTAGTGTCGCATTCATCATTGGTGAT
133925  ACACAAACGTTGTTAACACCCTCTTAAATATAAATTACGTAATAAATTCTTTCTACAATC
133985  TATTTGTAACTAACTTATTTAAATGTC
;     G-orf127_3 ==> start
134012  ATGACACTACTAATATTTTTTATATTAAAATTAATAATATTGATAGGATCAGGTCTTATG
134072  GCCGTTTCTACAATAACAGTAACAATTTTATCCTATCTTGGATATGAGTTTATATTATAT
134132  GAAGCTCATTATCACCTTATGTGGTTAAGCCTAATCTGTTATTCAGTGGTTACCTTATTA
134192  TTTATATTGGGAGAAATAATAGAATTATTTCGATCTTTAACAGATAAACAGGAACGTGCT
134252  GAAGCTATAGCTATGTTTAAGTATCAACTATCATACGAAAGAGATTGGATTAAAAATTCT
134312  ATTGTATTTCAAATTCTAGCTCAATTGTTAGAGTTTATCAAAAATGTAGTGCGTATTTTG
134372  TTTAGAAGATTCTTCAAACATTAA
;     G-orf127_3 ==> end
134396  TATAAATCTACAAATCTATTTGTAACCTTTTTATTATCAACTATT
;     G-orf352 ==> start
134441  ATGAAAACAAAACTAACTAAATCAACTAATGCCGCACGGCTAACTAAAACAAACGCGTTA
134501  AGTAAATTAAATAATTTAAAAACTACTGCGGCATCACGAATAACTAAAGTTAAATCAATG
134561  TCTAGTAAATTTTCTATTAATAAAATACTTAGTTCGTTAGGGAATTATCTAGTTAAAATC
134621  TTATACTTGGATAAGTTAAATAAGAAAACTTTATTGTTTATTATGTCGATTGTCAGCACA
134681  GTGTTTAGATTTATAGTTTACACTCACCTAATTGTTGCATTATTAATTTACCTATCTCAA
134741  ATGTTGGATATAGAACATAAATTTACCTGGGATTTATACATTTACCTGTTTTATATCGTC
134801  TATTATTTCTTAAGAGATTCAATCTTGGACATATCTAACAGAATATATTCAACTATCCGG
134861  TCAATCATGGAAAGATTAATCTCTAAGCTACATGATGTAAAGGAAACAGTTGATCACAAA
134921  AATAATATAACACAACCAGCTAAAAAAGCTTATCGTTCATTTGTGGATAGTGGTAAAATT
134981  GATGATATACAACCAAAACACGATACTAATTATTATTTCTATGTAAAAATTTTTATCGCT
135041  GTTGCTGGAACCATTCTGGTTTTAGGTGGATTGTATTATATATTCAATCACTCTGAGGAT
135101  GCAACTAGAGTTATACTTGCTATACTTAATCCTATTTATAATGTGACTAAAAAAATTGTC
135161  TCAGCTCCTAAAACTGTAGTTAAGAAAATTTGGAGATTCTTTACTAATAGAAAGAAAGGA
135221  CCCAATGATGGTGGTTTAGGTCAATTACCTCAGCCTGCTAATACTAGACGTAGAAGCTAT
135281  CCAACATTGTGGGAATTGATGAAAAGAAGAATCGCTAGAGGTCAGCAAGGACTGATAGAT
135341  GGTTTGATACCAACAGATGAGGAAATTGCAGCTAGAGTTAATGCTATGGAACGAGGTCAA
135401  CCTGTTGCGTCAGGATCTGGAACTGGTTATGGTGCACACATTGTAAATGAATTAAGACGA
135461  CGTGGACTTCGTAGAACTCAGTCTAGCTCTAGAAACTAG
;     G-orf352 ==> end
135500  ATAAACCCTTTAAAATAAACTCAAGTTTCTTATGTTTTAAATTGAATTTATTAAATAACC
135560  AAAACGTAAAATCTATTTGTAACCGCCTTATAAATTAAA
;     G-orf249_2 ==> start
135599  ATGCCAATATTATATACAAATCAACCGATATTCACTATTAGTCAAATGCTACTAAAACCA
135659  TTTTTTAGTCATATTGCACAATCAGCACTGTACCCCAAACTTTGGAGTTTCGCGGGATAT
135719  CTTATTACCAATTTAGGATTTATTCGAGGTGTTATTTTATTGTTTAGTGTTAGACAATAC
135779  ATTTATGGTAATATCAACATATCTGCGTTAAGTAATATTGTTTTTAATAGTAATCCGATT
135839  GTATCAACAATCTTCGATAGTGCAATTAAAAGTGATTTACTTAAAATTAGATATCAAAAT
135899  GTTACGACACAACTTAGTGTGAGAAAGTTAATTAATTGGATTATTGTTAATTCATTTTTA
135959  TTAGTATTCAAGTCATTATTCAAGTTTATTGTTAAAATATTCACAGTTATCGTTGTTTCT
136019  ATTCTAGGCATCTTTTGGATGGGTAGTTTTAACAAATTTAAATATTTATTAAGTCTAGCA
136079  TTTGACCTTAAAGATTTTATAAGAGAATTTATTCACATTGATCTTCCTACACCTACAAAT
136139  TTAATTGTTCATAAAACTTGGTATGCTGACGTGGTTAATTACTTTAGATCGTTTAATCTT
136199  CCTAAGTATGATTATAGTAAGCCTTACATATTTAGAATTAGTAAATTTGAAGGTTCAGAG
136259  GTTCACTTTAACTATAAAAATCACGATAATAATAACGATGTAATAATTGATAATACTTTA
136319  CTTAATAATTTCATTAAAATTATTATGTAA
;     G-orf249_2 ==> end
136349  TAATTGATAAGTCACTTAAATAGAATGAGCTTGCTCTATCTAAACCGTTAGCACATTTGT
136409  AGTAAGTAGACACACAATACCCCTTCCGAAGGGATGTAGTTGTAATTTTCCCACGAGTTT
136469  ATTTTTATTTTGGCTATATTCATTTTATTTATATATTAATTTCATTTAAACGTTTTTGTT
136529  AATTTAAAATAACGTAAAAAATACTAGTTTTATTTA
;     G-orf123 <== end
136565  TTAAGATGCCCATTGAACGGACGTTGTTTTTTTGTAGTTTATATATTCTTCTTTATCACA
136625  TTCGTAATAACAAATCAATATTTTTTTAGCTAATCCATGTTTACCCTCTTTATGTTCAAT
136685  AAATTTATCGGTAATTAGATTAATAAAAGTTAATTTTTCATCTTTATTGTTAACATCTAA
136745  TGTAACTTTAGTATTTAACGTGTAAACGGTATCGCCTTTAGTTGATAGTTTAGTTATAAT
136805  ACTAATATAATGTGATTTGCCATTATATTTACGGAAGAAAGTATATAAATTATGTCTTAG
136865  AGATTTATTTGTTAAATTTGTTTTTAAGTTTACTGTTTTGATTATCATTTGTTTTGCTTG
136925  TTTTATTAACAT
;     G-orf123 <== start
136937  TTAAACAATTATTAGAGTTTAGAGTCTTCTATAAATGTGAAACATCAGACTTATATGACA
136997  TTTGCTACATCATATACTTTTAAGTAGTTTTTAAACTATAACAGCAAAATGATAGTTTAC
137057  TTTAAAATAACAGAAGTTTTTATCTCTAAATTAGAGAGGTTTAAGCTATAGTTTTATTAT
137117  AAAAGAAGAGGTATTTATAGAAATCTATGTTAATTTATATAAATCTATATTATATCTCAG
137177  AGCTATTTGTAATTAACAATTAAACAAAA
;     G-orf126_2 ==> start
137206  ATGAAAACAAAAATTATAACAACCAGAAAACCTTTAAACAGAAGAAACTTATTTGGATAT
137266  ATAGCAGATTTCTTAAAAAAAACTAATTTTAGATCTCAATATATATTTGTACAAATTAAA
137326  TTATTAACAAATCAAGGTAAAAAAACTCGACCATTATGTAACAAAATATTGCTTGATCTT
137386  AAAGATCAAGCCTTAATACGATCTTTTAAAAAGGTTGTATCACATAATTTCGATGATTTA
137446  ACAAATAACAAAAGAATTATTAATGTAGAGAAAGTTTTTATAGTTTATATTGAAACTAAC
137506  GAACAAATGTATGATAATTATATAAATAAATTAAGTAAAGGAAAAGATTTTGAGCTAGAA
137566  TATGAAGATAATTCTAATTAA
;     G-orf126_2 ==> end
137587  ATTAATTCTTTTAAATAAAGTTAAAATAATAGTGGTTAAATTTAACCCTGCCCAACGCGT
137647  ACCATGCCGATATCGATGTTCGGTTATTTAAATTTAAAAGAAGAGATACAACATTAAACC
137707  ATGTAATTATCTTTAGAGCTATTTGTAATTCCAATTAAATAAAAAAAAAAA
;     G-orf181 ==> start
137758  ATGATCAAAATTAAAAACTTTATGGCTTATGACCATATAAAAAACGTATTCGGAAATATT
137818  TTTAAACAAATTATTGAAACTTATTTATCTATCCTATCTTTACCAATGGTTTACAGAAGT
137878  AAATCTAAATTAATTATAGTTTTAATATTAGTAATGGTTATACTCTCAATAGTATTCAAT
137938  AGCAGTATGTATAATTATGTTAGTTCAAATTATGGTTATCTATTTGTATCGGCTACAGTA
137998  TTGAATATATTCTTCTTAAAATTTAATTTTATTATTAGATTGTTTAATGTATTTTATAAA
138058  TCAGTAATTTATTTTTATGCTGCTTATAGAAATGGTAACAGTAATAATAAAATTGTTCCA
138118  ACTTTAAGAGTTATAACATTTTATTATTTATATAACATAATATGTTTTGTACTTACTATT
138178  TTACTAGTTTTAAGATTAGAAAATAATTTAGCAGAATATAGTAATATAATAGCAGAATAC
138238  TCTTATATTTATTCAATCCTTATTGCTCCTACATTTCCTTTAATGTATATTTATTATATT
138298  TCATAA
;     G-orf181 ==> end
138304  GAAGAAGTAGGTTACAATAAAATAATATTAAATACAAAAAAGTAAGTTGTTACATGTATT
138364  AATTATAGGTTCAATAATATGGACTATATTAATATTAATATTTAACTTTAATAATCCAAT
138424  ATTGTGTGATACCGATAATGATAACCAACAAACTAATCAAAATACTCAACATAATGGTGA
138484  TACTACTAGAAACATTCAAAATAATGCGAATAATCAAGTAGTTAGAACTAATTTAATTCC
138544  TAGATCTAGAACC
;     G-orf427 ==> start
138557  ATGTTTATGCAACCGAGAGGTGGTACTAATGAGAATCTACAAGGTAACATTAATTCACAA
138617  ACTATTATTAATAACTCTTCTGTAGGGGTATCTGATGAAACACTAATTAGTGGAAACAAA
138677  AGTAACCCTTCACCTAGAGCTAGCTCAGCTAGATGGGAATTACAAATCTCATCTAAGCTA
138737  AAATTAAGATTAGATTCGAATGGTTTAGTTACTAGATCTTATCAAGGTAATAGTACAACA
138797  CTTTCTGATACAATGGTAACTGTGGATAACAGAGTTAAACAATTGGGAACCATAAGGGAA
138857  AAAGGTGCAAGATTAGTGTTTATGGAAAACAATTATTATGTTAGAACACTTTCATTCGCT
138917  GACTTTTATCAAAGATTGTTGGATTATTTTAAATACGATGTAATAAGTAAAACTCAATTC
138977  AATAATTATTTTGGAAATATAATTGACTTAGCATATAGACTTGATAATAATAATAAAATA
139037  TTAATTGACTATAAAGAAGAATTATTAAACGATAATAGAAATTATTATAATATTTTAAAT
139097  AATAAACTTATTCATATGAATAATATTTATTCCATAGTTGTTTTAGATTTTAAAACTGAT
139157  ACCTTTCTATCATTAAACTATGGTGCTAGTAACCTGGCTGATTTATATTTAGAAAACTTA
139217  AAACATAAACATGAATTAAACTTGGAACTTGTTAAAACTCAACTGGACGCTAATTTTAAT
139277  ACTGATAATCTTTTAAGGGTTCATCATGCTTATGTGTTACATAAATATAATGGAACTATA
139337  ACTTTAGATGACTTATTAGAAAGTCAACACATGAACCAAATTAATAAAATTATGGATAAT
139397  AAATTTTATGTTAGGTCCATTGTTGCAGAACGTCATAACATAGATAACACATTTATGTAT
139457  TGGGAAAACTTTAAGTTATTTACATTTAAATTTGTTGGTTATGATGACTCAGTTAGTTAT
139517  GAGATTATCCCAGTTGACACTTTTGTAAAATTAGCTTGTTATGTTCAGTATTCATGGGTT
139577  CGTAAATTAGAAAAAAATGAACTATTTTTCAACTTGGGAAAAAATAAAATGCACTTAATG
139637  ATTAGGGCTCTTAAATTAGATACCCACGGTATAGACGGTACTGACTTATCTGCTAGGTTT
139697  TCTAGTGATAGTGAGTCTTCTGTAGAATTAAATAGGCAAGCTAGACAGAACAGCTCAAAT
139757  AATATTCAATTATTCCAGAGTGAACGTGCTGTTGCAAACAAACTAATTGGGTATGTAAGT
139817  AACATTTTTAATAAACGTGGTTAA
;     G-orf427 ==> end
139841  CCCTGCTGGGCAGGGTTAATTTGTAACTTATTTACTCTATGAACACAACAAAAATAAAAA
139901  TAAATTCTTGTTGTTTTCATTTTATTTATATTAGTTTATTTTTATTTATAATGATTTTCT
139961  GTTATACTCTAGAAAAACATGAAAAGTTAGAGTTTTATTTTTAGACCGCTGATAATATCA
140021  AGATCCATTGGTTGATTGTTTTATTTTTTGTAAGGGTTATT
;     G-orf121 <== end
140062  TTATTCCCCTGAATCTAAAAGTGAGTCGTTTAAATTAGAGATTTGTTTTATATAATTATC
140122  GTAAGATTCTTTATCTGTTTCTATATAATAAATCAAAATTAGATCTTTATTATTTGTTTT
140182  ATTTTTAAATTCTTGGTTTAAGAAGCTGTTTATAACTAAAGTTTTATATGTATTAATTTC
140242  ATTTTGATTTTTTAAATTAATGATCTGTTTAGGACCTAAATTAATTGTAGATTTATTAGT
140302  TGAAACTTTAGTAAAAACATTAAGATATTTAGAATTAAATTTTGTTTGTTTGAAAAATTT
140362  ATATAAATTATTTCTTAAATTTATTCGACTTATTTTAGATTTTAAATTTATTGTTTTTAT
140422  TTGCAT
;     G-orf121 <== start
140428  TTTTTATTTATTAGTTATTTATTTACAATGGTTTTCTGGTTATTTATACTCTAGCAAAAA
140488  CATGAAAATATTAGAGTTTAAGACTTTGATATTGATCATCGGTCTCTTTTATATAACTAT
140548  TTCATATAACTTAATTTAAAGTATACTGAGGATATATTTAATCCATTTATTCCACATGAC
140608  TATAATTATGTAAATAATAATCCTATTTTTTCTATAAATAAAAATATACCACTAGATTTA
140668  ACTGTGGATAAGTTTATTTATGAAGTCACGTTCTTAAACGCAGCTATTATTAATAGCATA
140728  GTTAGAGATATTGATATATCTATTTTTGGTAGTGATATTGATATTATCTTTGAATATAAA
140788  TTCATATCAGAAAAAGATTATCAAATAAAAATGAATGAAATAAAATAAACCCCTATTTAT
140848  CATCTGTTACGATTTTATTTCTAATACCCGCTCCCAGCATCTACGGGGTGTTGGTGGTCA
140908  CCTTGTAAGAATTGTACTCCAGGTGCTGCTAATTCTAATCTATAAGAATACCGTGATCAT
140968  AAATTAAGTCACATTTCAAATTAGTAGCTCGTCAGAGCGGGGTTAAACCCCTTCCCATCA
141028  ATTTAAATAAATAC
;     G-orf145 <== end
141042  TTATTTAGGAATGATTATTTTTAGTTCATGTACAGCATAATGGCTGTCGTGATCGAATTT
141102  AAGTTCTTTATTTTGTTTTTGAACTACTCTAGTATAGGTATTAACAAATTTAGTTACTTC
141162  ATTCATATAAATACCTCCACGTGGAGTGTAAAAGAATTTAACTTGATTTACTGGAAAATC
141222  ATAACCTCTTGGTTCAGCAGCAATCCAAGCGTCTGTTATTAAAAATTCAATAAATATTCG
141282  TTTACCTATTGGAGAACTAAAGAATAACCCTTCATAGTTTTCGGGAAATGTATATGTATA
141342  TACGAAAGAATATATCCAGTTTAATAAATAATTCATATTACCTGGAAATCGGTTGGGATC
141402  TGAGTAGAATTTCCATTCTACAACAGTGTTTTTATTTTTCATACTATCTAGTATCATTAA
141462  ATCTAGTGTTGGTTTCAT
;     G-orf145 <== start
141480  TTTATTATATTAGTTTTGGTTTTTATTTTAAGTTGATTTTTACATAAATCAAAAAACATT
141540  TCCATGTCTCTTAAATATCAGATCCATTGGGTTAAGGCATACGTAGGTGATTTGATCTAC
141600  ATAGATTTATAAATAAATATCATTAAATATTTAAATTTAAATTATATAAAAAGAAATTTG
141660  TTAATCTAGTTATAACTATTTTAACTTTTATTGATCATACCACTCTTTTATTAAATTTAT
141720  TAAACTAAATTA
; G-orf180 <== end
141732  CATTATGCATAACTTAAACAAAATAACTAATTTGATATTGTTAAAAGA
;;     G-dpo_14 <== end
141780  AGTATCTTCGTTCAAAAGATTTTCTAAATCTATAAGTGATAAAGATGTTTTAAGTCCTTT
141840  AGTTTTAGTAAATTCATTACCTTCAAGATCCATACCACCATAAACTTTTGGTCCTAGAGC
141900  AACGAACTTAGTTAACACATGTTCTAACTTCATTAACCCCAATGTTTTACTGCTAACTTG
141960  GTGATCTGGTAATGGTTTATCTATGAAAATAGAATCGGTGTCTGAATAAAATAATTGATA
142020  TTGTGGGTTATTTTTAAATTGAGACATAACAATTCTAGCATTAGCTGTGATTGCAGCAGA
142080  GATTGCCATGTTGATCTTCGGAGTGTGTTGAAACTGTAATTTATATGAAATAATTGTTTT
142140  ATTACCAATATCAAGTTTATTAACTAGATTTTCAAATCCAATTTTATTTATGAAACTGTT
142200  A
; G-orf200 <== end
142201  ACA
;;     G-dpo_15 <== end
142204  TTTTTTTTGTT
;;     G-dpo_14 <== start ;; HMM match pos. 904,1056 score 3.9e-34
142215  TAACGATTTCATGATTAACCATCGATCGTTTCATCCCAAATCTTCCATATAAAGAATTCA
; G-orf180 <== start ;; contain dpo
142275  TTAGTAATTTACTAATTACATAACCAGGAGAATCTTTTTGTGATTCCTCTTTCATTTTAT
142335  ACATTCTATCAACATATCCGGCAAAGATCTCATCTGAATTAAATAAATAACCTTCCAATA
142395  TTTCATAACTATATCCATATTTAACCGCATTATTAAGTTCTTCAGAATAGTACCACCCTG
142455  TCCAAGTTCCTTCAGCATAAACAGATGAATTATTTATTTTAACAGGTAACAGAGGATGTG
142515  TAATATCTTTAGGTGAAGTAACTTTAACTTTGTAGAATCCCACACAATCTTTATACATTT
142575  TATTGTATTCAGGCATATTGCTAACATCACCTTTAAAGTATGCAACAAAGTTAGTTGGGT
142635  ATTTAAAAGTTTTCATAGCGTAAGGGTATAAAGAGTTAATATCGTAGTGATAAACTTTAG
142695  TTCCTTCAATATTTTTAG
; G-orf243 ==> start ;; contain dpo
142713  GAACATACATATCCACGTGACCACCATAAAAAGCTTCATTTAAATCATCAAAATACTTTC
142773  C
;;     G-dpo_15 <== start ;; HMM match pos. 705,886 score 4.3e-70
142774  AGTGG
;;     G-dpo_16 ==> start ;; HMM match pos. 873,1107 score 3.1e-49
142779  GATCCAGAACTAGATAAACATTTAA
; G-orf200 <== start ;; contain dpo
142804  TTATTGATTCAGAAAAAGCTAAAGAATATCACAATAAATATGTAGTTACAAATGTAATTG
142864  ATTTAGGCAATAATAAAGAATTAATCTCTTACTATAAACCAATTTCCAATAAAATGGAAA
142924  ATAACAAACCATCTTCTAAAAATATATCAATACCACTAGCTCTAGCTATTACATCGTACG
142984  CTAGAATACATATGTCTTATTTAAAAAATATTGCACAACTTTGTGGGTTATCAATTCTTT
143044  ATATGGATACCGATAGTTTAAGTTTAAATGGTAAACTAGATCCTAATTATATTGGAACTG
143104  AACTAGGTAAACTTAAATTAGAACACGTATTTAATGAAGTTGTATTTTTATCTCCTAAAG
143164  TATATGCAGGTAAGACAGATACTTATGAATATGTTAAAGTTAAAGGACTTAAAAATCATA
143224  TTTCATTTGATCAAATGAAACCTTTACTTAACAAAGATGAAAGTCTTAAAATTAATCAAG
143284  ATAAATGGTATAAACATTTTGGAGAAGGTAACATAGCAGTTAAAAATGAAATTTATACAC
143344  TTATGATCACTGATAATAAGAGAGAATTAATTTTTAATGAAACAGGAATCTTCAAAGATA
143404  CAAAACCTTATGTA
;;     G-dpo_16 ==> end
143418  TTATCCAACGGTGCTATAATAAATAGC
; G-orf243 ==> end
143445  TAGCTCAACCCTTATTCTTCACAATTTAGCTTCCAAAGGAAGTATATAAAGAAAAGAATT
143505  AAACTAG
; G-orf407 ==> start ;; contain dpo
143512  ATAAACTTAAATAGAACCCTCAATGTGTTACTTGATGTTTGTCTGGGA
;;     G-dpo_17 ==> start ;; HMM match pos. 721,1117 score 8.2e-117
143560  GATGTTTATAAACCAACAAATGAACCTGATACTAAAGTTTATAGTTACGATGTTAACTCA
143620  TTATATCCATTCTCAATGAAAGAGTTCCCTATGCCTATAGGTATGCCTAAATATTTTGAA
143680  GGAGACATAACTAAAATAAAACCAGATGCTTTTGGTATTTTCGAAGTGGAAGTACAAGCT
143740  CCTAAAGACTTATATTACCCTGTAATTCAAACTAAAGTTCAAACTCCGAATGGAAATAGA
143800  ACTATAGCTCCAGTTGGTAATTGGTCAGGTGTTTACTTTAGCGAAGAAATTAAAAATGCT
143860  GAAACTTTTGGTTATAAATTCAAAATATTAAAAGGTTACTTATTTGAAAAAGGTTTTATC
143920  TTTACCGAATATGTAGACTTTTTATATAAATTAAAAGCTAATAGTACAAAAGGTACTCCA
143980  AACTATTTAATTGTTAAGTTGTTATTAAATTCCTTGTATGGTAAATTCGGTATGGACCCT
144040  GAAAATGATAAACATGTTATCATTGATTCAGATAAAGCTAAACAATATCACAATAATTAT
144100  GTTGTTACAAATGTTATTGACCTTGGTAATAATAAAGAATTAATTTCTTATTATAAACCT
144160  GTGTCTGATAAAATAGAAAGCAACAAACCTTCTTCTAAAAACATTTCGGTACCTGTAGCT
144220  CTAGCTATAACTGCTTATGCTAGAATACATATGTCTTTATTAAAAAAATCTGCGTTATCA
144280  TCAAATTTAGATATATTTTATATGGATACTGATAGTCTAAGCTTAAATGGTGAACTTGAT
144340  CCTAAATTTATAGGAACTGAACTAGGTAAACTTAAATTGGAACATATTTTTAATGAAGTT
144400  ATATACTTAGCACCCAAAGTTTATGCTGGTAAGACAGATACTTACGAATATGTTAAAATC
144460  AAAGGACTTAAAAATCCTATTTCTTTCGATGAAATGAAACCATTGCTTAACAAAGGTGAT
144520  AGTCTTCAAATAAATCAAGAAAAATGGTATAAACATATTAACGAAGGTCTTATCACAGTA
144580  AAAAATGAAATTTATACTCTAATGCTTACAGATAACAAAAGAGAATTGCTTTTTACAGCA
144640  GACGGAATATTCACAGATACGAACCCATATGTTTTATCTAATGGATCGTTATTAACAAAT
144700  AAA
;;     G-dpo_17 ==> end
144703  GATTTATTAGTACAAGCATCAACCCTTGACCTG
; G-orf407 ==> end
144736  TAAGTTGACTCTACAAGAGATTGTTCTATGATTTAAATAAAATGAAACCTTGATAATAAG
144796  CTGATCTTTGGCCAGTGGATGTTTTTTATCATAAGTATTATGTAAAATATTATAAAAATT
144856  TATATTGTTTATATAAAATATCATAATAATTTATATAAAAGAGATAATAATTATTGCAAT
144916  ATGCATATAAAATATGAAAAAAGACATAAAAATATTAAATATTCTTTTTTTTAAA
