# Supplementary material for: Global Characterization of Fungal Mitogenomes: New Insights on Genomic Diversity and Dynamism of Coding Genes and Accessory Elements
Source: Front Microbiol. 2021 Dec 1;12:787283. doi: 10.3389/fmicb.2021.787283 (PMC8672057; doi:10.3389/fmicb.2021.787283)
Supplement: Supplementary File 1 — de novo annotation files of the 685 mitogenomes investigated in this study. Annotation was performed with the Mfannot program. [file Data_Sheet_1.ZIP › Supplementary_FileS1/CM023209.1_Aspergillus_parasiticus_strain_E1319_mitochondrion_complete_sequence_whole_genome_shotgun_sequence_mitogenome.mfres]

;; Masterfile modified automatically by mfannot version 1.35
;; on Thu Dec 24 15:11:55 2020 by user pfonseca on host LGCM-PROC
;;    - Gene Totals: 45
;;    - List of genes added:
;;      atp6                 atp8                 atp9                
;;      cob                  cox1 (1 introns)     cox2                
;;      cox3                 nad1                 nad2                
;;      nad3                 nad4                 nad4L               
;;      nad5                 nad6                 orf118              
;;      orf153               orf232               orf659              
;;      rnpB                 rns                  rps3                
;;      trnA(ugc)            trnC(gca)            trnD(guc)           
;;      trnE(uuc)            trnF(gaa)            trnG(acc)           
;;      trnG(ucc)            trnH(gug)            trnI(gau)           
;;      trnK(uuu)            trnL(uaa)            trnL(uag)           
;;      trnM(cau)            trnN(guu)            trnP(ugg)           
;;      trnQ(uug)            trnR(acg)            trnR(ucu)           
;;      trnS(gcu)            trnS(uga)            trnT(ugu)           
;;      trnV(uac)            trnW(uca)            trnY(gua)           
;;
;; end mfannot
;;


>CM023209.1 Aspergillus parasiticus strain E1319 mitochondrion complete sequence whole genome shotgun sequence gc=4
     1  GTATATGGATTAGGTATTATTCCTATAAATATATCTTTATTATAATAAAAAAAAACT
;     G-orf659 ==> start
    58  ATGACAATGGCAATGATAATGAAAACAATAAATTTTTTTTCTTTAATTTTATCAAATAGT
   118  AAAAAACTAAAAGGTTTTTATTCTTCTTTAACTAATTTATATAAAATATATTTGGATGTT
   178  TTATTTAATTGTTTAGACAATAATACTAAAATTAAATTTAATATATTTTTTTCACAGTTA
   238  AAAAGATTACTATTTGTAGGTTCAATTCTAATAGAAATCATACAATTTATAAGTTTAGCT
   298  TTATTTCTTTATAATTTATTTAAATTCTCCTCTATTGATATTTTTTTATCATGATTAATT
   358  TATTCAAAAATAAAATCTTATATATCATCATTGATTAAATCATATATAGTAAATGTTATT
   418  TCATTTATTATTGATAATAACAATTCAATTGAACAAGTATATAATAAAGTTTTTTATAAA
   478  ATCTTAAAAGATCATTATAAAAATATAATAACAATTAATATAATATTAATATACTTTAGT
   538  TATAGCTATAAATCTTTATTTTTTATAGCTATAGCTGGTTTAATTTTAGGTTTAACTTTA
   598  CTATATCTTTCTACAATGTTATTTATATATATAAATTTTATAAATAAAAATATAAATAAT
   658  AAACCTATTATTTATCTATTACTTTTAATAATGTCTCTAATATTAATAGTTTTTTCTTTA
   718  TTGATAATAAGATCATCACTTATCTATATTAATGATTATATAAGAGTAAAAATAAACGGA
   778  TCAAATCCTACACCTAACACTGGACCACCCAATCCGGGTGGTCCACCTGGTAGTGAAGGA
   838  GGAACACCAAGTGGTCCAAATGGTCCATCTGGTGATCAACCATCAGGAGGTCCATCAAGA
   898  CCTCCAGGAGGTAATGATAAAACTTTTTATAAAAATAAGAATATATCTAAATATAAAAGA
   958  AAAACTTATGAAGAAAATCGTGAAGCTAAAAGAAGAAGAGATGAGAGGGATGTATTATTA
  1018  CATGAAGAAAATCCAGAGGCTTATGATGAAAAAGTGGAAAGATATAAGTTTAATAATAGA
  1078  GCAAAGCGTGTTATGACTTTAGATGAGTATGAAAGAAGGAAAAAACTACGAGAAAAACGT
  1138  GACGCAGCTAATATGCGTAATAGATATAATAGTAGTTTTGATTTAAATTTAGAAGGACGT
  1198  TCTGCTAAAGATTTAGAAACTATGATTGCAGAAGGTAATAGAATACGAGAAGGATATATT
  1258  GAAGGTAATCTACCTCAGACAGAACAAAATCCTCCTGTTCCACATTATGTACAGGAGACA
  1318  GATCAAAATCCTCCTGTGTCACATAATGAAAATATATCTCAATCACAAGGATTTATAGAG
  1378  AACCAAAATTATCCTACACATGATTCACGATTCTCTTATACATTACAAGAGAATGATGTT
  1438  ATACCTTATAACTCTCAATCTCAAACATATTTGGATTATTCAATGCAAAATCCACCTATG
  1498  AATTATTCGTATAATAATCCTTACTTGTCTGATTATATTAATAATCCTTATTTACAAAAT
  1558  AATCATAATCCTAATGTACAAAATAATACAATAAGTGATAATTATACATATAATAATCCT
  1618  TATACACAAAATAATCCTTATACACAAAATAGTGCAATAAGTGATAATTCTATATACAAT
  1678  AATAATCCTTATACACAAAATAGTGCAATAAGTGGTAATAATATATATAATAATCCTTAT
  1738  ACACAAGATAATACAAGAAGTGGTGGTAATACTGTAACTATTACTACAAATAATCCTGTA
  1798  GTAACTTCTACAAATAATCCTGTAGTAACTTCTACAAATAATCCTGCAACTAAAGTTAAT
  1858  ATAACTGATATACTTAGCACTACAAAAAACTCAGCAAATACGGAACATAATAGAATTAAT
  1918  ATATCAGACATGCTTAATACACCTAAACAACAACCAAAAAGAATTAATATATCAGATATG
  1978  GTTAATTCACCAAGGCCAGAATCTAATAAAATTAGAATGAAAGATATATTAAATCCTTAA
;     G-orf659 ==> end
  2038  TATTAAGTATTGTTCTATATAGAGTTACATTAGTTGTTTACTTTAAAGTTAAAAGTTATT
  2098  AACTTTTTGGTAATTTAATGTTAAATTAATTAACTTTATGTCATACATAAAGTGTAATAT
  2158  ATAAAATATTATGTAGTATTTTATTAGTAGTAAATTAAAAAAAAAAATTTTTTAAGTAGA
  2218  T
;     G-nad4 ==> start
  2219  ATGTCTTTATTATTATTATTAATACCTTTAATAGGAGTAGGTTTAGTAACAGTAGAGGCA
  2279  AATTATGGTTTATCACTTATAAATAATATAAGAATAAAATCTATTGCCTTAACTACTTCA
  2339  ATAGTTAACTTAATTGTATCATTAGTTATGTTTATACTATTTGATTTTAGTAGTAAACAA
  2399  TTTCAATTTATTGAAGAGCATTATCAAATAAGTTATTTTGATATATATTTAGGTGTTGAT
  2459  GGTTTATCAATATACTTTGTATTATTAACAACTATAATAATGCCTATAGCAATATTATCA
  2519  AATTGAAATTCAATAAAATCTCAAAATGTATTATCATTTGTAGTAATAATGTTATTATTA
  2579  GAATCATTATTACTAGCAGTCTTTTTAGTTTTAGATGTATTATTATTTTATATATTCTTT
  2639  GAAAGTATTTTACCACCTTTATTTTTATTAATAGGATTATTTGGTTCAAGTAATAAAGTA
  2699  AGAGCTAGTTTTTATTTATTCTTATATACTTTATTAGGATCATTATTTATGTTATTATCA
  2759  ATAATAGGTATGTCTTCTATAATGGGAACAACAGATTTTGATGCTTTATCAAAAGCAAAC
  2819  TTTAACTATATAACTCAATTATTTTTATTTTATGGAATATTTATAGCTTTTGCTGTAAAA
  2879  ACACCAGTAATTTTTTTAAATACTTGATTATTAAAAGCTCACGTTGAATCACCATTATCA
  2939  GGAAGTATAATTTTAGCTGGTATAGTTTTAAAATTAAGTTTATATGGTATATTTAGATTA
  2999  ATGTTACCTTTATTACCTAAAGCTTCTATAAATTATACTTACGTAATATACGTAATAGGT
  3059  GTAATAACAATATTATATGCTAGTTTTAGTACATTAAGAACAATAGATATTAAAGAATTA
  3119  ATTGCTTATTCATCAGTATCTCATGCAGCTGTTTACTTAATAGGTGCATTTAGTAATACA
  3179  ATACAAGGTATTGAGGGTTCAATAGTTTTAGGATTAGCTCACGGTTTTGTTTCATCAGGA
  3239  TTATTTATTTGTGCAGGAGGAATTTTATATGACAGATCATCTACTAGATTGATTACATAT
  3299  TACAGAGGTATGGCTCAAGTTATGCCTATTTTCTCTGTATTATTCTTCATATTAGCTTTA
  3359  GGAAACAGTGGAACTCCTTTAACTTTAAATTTCTTAGGTGAATTCATGTCATTATATGGA
  3419  GTATTTGAAAGAATGCCTATTTTAGGTGTTTTAGCTAGTACTTCTATAGTATTCTCTGCT
  3479  GCTTATACAATATTTATGTATAATAGAATAGTATTTGGAGGTTCTTACTCTCTTTATTTT
  3539  GTAGAGAATATAGGTGATGTAACTAGAAGAGAATTTATAATGTTATTAGTATTTGTAATA
  3599  CTAACAGTATTATTTGGAATATATCCAGCTCCAATATTAGATGGTTTACACTATTCAGTT
  3659  TCTTCTTTAATTTATAATGTAAATTAA
;     G-nad4 ==> end
  3686  AAAATTATTAATTTCTAGTATAATAATTTAAATAAGATAAAAAGCTAAGCTTTAAAATTA
  3746  TATGATATCTGTTAGATATATATATATATCTTATA
;     G-trnR(ucu) ==> start
  3781  TTCTTATTAGCTCAATGGTAGAGCAGAATACT!TCT!AATATTTTGATCCAAGTTCGAGT
  3839  CTTGGATAAGAAT
;     G-trnR(ucu) ==> end
  3852  AATAATTCTTATTA
;     G-trnN(guu) ==> start
  3866  GCCCTTATAGCTCAACGGTAGAGCGGAATACT!GTT!AATATTTTGATAGATGTTCGATT
  3924  CATCTTAAGGGCT
;     G-trnN(guu) ==> end
  3937  TAAATATACATAACGCAAAACCTTAAAATCTTAAAAAGTCTAAATAAATCTAAGAAATTA
  3997  TTTAATTCAATAATAATGAATATAAGT
;     G-atp8 ==> start ;; mfannot: alternative ATG start pos 4012
  4024  ATGCCACAATTAGTTCCATTCTTTTTTGTAAATCAAGTAGTATTTGCTTTTGTTGTATTA
  4084  ACAGTTTTAATATACGCATTAAGTAAATACATTTTACCAAGATTTGTACGTCTTTTTATA
  4144  TCTCGTATCTATATAAATAAATTATAG
;     G-atp8 ==> end
  4171  TCTATAAAATAAAATTGACTATATCAATAAATTAAATATATAATTAACATAAAATCGT
;     G-atp6 ==> start
  4229  ATGCGTCATTTTAATTTTGTATTAAGTCCATTGGACCAATTTGAAATTAGAGATTTATTT
  4289  TCTATAAATGCTAATTTATTAGGAAATATTCATTTATCATTAACAAATATAGGTTTATAT
  4349  TTATCAATAGGTTTATTTTTAGCTTTATCATACAGTTTATTAGCTACAAATAATAATAAA
  4409  ATAATACCAAATAGCTGATCAATCAGTCAAGAAAGTATTTATGCAACAGTACATAGTATT
  4469  GTTATAAACCAACTTAACCCAACAAAAGGACAATTATATTTCCCTTTTATATATGCATTA
  4529  TTCATATTTATATTAGTAAATAATTTAATAGGATTGGTACCATATAGTTTTGCATCAACA
  4589  TCTCATTTTATTTTAACATTCTCAATGAGTTTCACTATTGTTTTAGGTGCAACATTCTTA
  4649  GGATTCCAAAAACATGGATTAAAATTCTTTTCATTATTTGTACCTTCAGGTTGTCCTTTA
  4709  GCATTATTACCTTTATTAGTTTTAATCGAATTCATTTCATATTTATCTAGAAATGTTTCA
  4769  TTAGGATTAAGACTTGCAGCTAATATACTTTCAGGTCACATGCTTTTATCTATTTTAAGT
  4829  GGATTTACATATAACATTATGACTAGTGGTATATTATTTTTCTTTATAGGTTTAGTACCT
  4889  TTAGCATTTATTATAGCATTCTCAGGATTAGAATTAGCTATTGCATTTATTCAAGCTCAA
  4949  GTTTTCATAGTTTTAGCTTGTTCATATATTAAAGACGGATTAGATTTACACTAA
;     G-atp6 ==> end
  5003  TCTAATACATGAATACATCTAAATTCATGAATACATCTTTTACCCTAAAAAATTTTATAT
  5063  TTAATACTCTAAGATAACTTATAGTATTAAAACGAATAGTATAAAATTTACATTAATTTT
  5123  TTTAATCAGTCCAATGTGTTAAAATAATTTAACACACAAAATTCTTTCCTAAGGGAAGGT
  5183  ATTGAACAAGGGGTAAACGAAAATACGTTCAATACCGTGGTACCTCATTAGCAAACTAAT
  5243  GGGGTTGAAAGGGAGTCCCAAAAAGACGTACCCCTACCATTAGGTACCTTCAGATAGAAA
  5303  AATAAAGATATAAAAATTTTATGAAAA
;     G-rnpB ==> start ;; mfannot: Approximate position
  5330  TAGGAAAGTCCAAAACTTTTTAGGCATATATGTTTGGTATTATACCAAGCTTTATAAAAA
  5390  TATAAGGATTTTAACAGAAACTAAAAATTATTATATATACGTAAATATAAGCGTTATAAT
  5450  AATTGCGAACAATAAACCCTATGCTTAGTTTTAATTTAGAATTATTAAAATTTTAAACAG
  5510  GAACCGGCTTAA
;     G-rnpB ==> end
  5522  TTATATCTTTATTAAAAAAAAAAAATAATTTTTTTTTTTATTTTTATTTACTTTATAAGT
  5582  TAATAAATAAAAAAAGTAAAATGTGTATATTACAATATAGGTATGATATATACCAAAAAA
  5642  ATA
;     G-rns ==> start
  5645  AATTTTTTGAGTTTGATGATGGCTCTGATTGAACGCTGTCCAAGTACTTGACACATGCTA
  5705  ATCGAACGACTAATTAGTTTTAACAAACTAAGTAGTAGTGGTGTACAGGTGAGTAAAAGA
  5765  TAATTTGGCTACCTTAAAGTAAGGGGAAAATCCCTTATAAACGAAAGGAAAATAAAAGTC
  5825  CGCTTTAAGATGTTAATCTTTATCTCGGGGAGTAGTAGGAAAGGTAATGACTTTTCTAGC
  5885  TAAAATCCGTAGTCGTGACTGAGAGGTCGATCGACCACATTGGGTCTGAAAAAACCCCAA
  5945  TGCGTATTAGTACAGCAGTGAGGAATATTGGTCAATGGCCGAAAGGCTGAACCAGTAACT
  6005  TGGAAGAATGTAAGTGTATTATTGTAATACAATAACGATTAACTCGTATAAAATTCTAAA
  6065  TAGGATAATGATAATGACAATTTCCTATTTATAAGTCTTGACCAAATTACGTGCCAGCAG
  6125  TCGCGGTAATACGTAGAAGACTAGTGTTAGTCATCTTTATTAGGTTTAAAGGGTACCTAG
  6185  ACGGTAAATTAAACTCTAAATGAGTACTTTTTTACTAGAGTTTTATGTGAGAAGGAAGAA
  6245  TTTCTGGAGTAGGGATGAAATACTTTGATACCAGAAGGACTGGTAACGGCGAAGGCATCC
  6305  TTCTATGTAAAAACTGACGTTGAGGGACGAAGGCTTGGGTAGCAATAAGGATTAGATACC
  6365  CTAGTAGTCCAAGCAGAAAATGATGAATGTCATAGGCTAGATTTAAAATTTAGTCTATAA
  6425  ATGAAAGTGTAAGCATTCCACCTCAAGAGTAATATGGCAACATATAAACTGAAATCATTA
  6485  GACCGTTTCTGAAACCAGTAGTGAAGTATGTTATTTAATTCGATAACCCGCGAAAAACCT
  6545  TACCACAGTTTGAATAACAATAAAATTGTTACAAGCGCTGCACGGCTGTCTTTAGTTAAT
  6605  GTCGTGAGATTTGGTTAACTCCTCTAATTAACGAAAACCCTCACTTTATTTGAATACATA
  6665  AAGTGGTTCGCCACTACATTGGACCAGATAATAGGGATTAAGACAAGTCATCATGGCCTA
  6725  AATACTGTGGGCTATAGACGTGCCACATACGCCTTAACAAAGGGATGCGATATTGTGAAA
  6785  TGGAGCTAATCCCCAAAATTGGATATAATATGGATTGTAGTCTGTAACTCGACTACATGA
  6845  ATAAGGAATTACTAGTAATCGTGAATCACCATCGTCACGGTGAATTTAATCTCAGCTAGG
  6905  TACTAACCACTCGTCAGGCGCTGAAAGGAGTATGTGCAATAAGTTTGATTTGCTTATGTA
  6965  TTAATATATATAATCAGGTATATAAATATGTAAGTATTATTTTCGTATGCATGACTTTGA
  7025  TTGGTGTTAAGTCGAAATATGGTTCGTGTAATGGAAATTGCACGGGATGAATAAATTTT
;     G-rns ==> end
  7084  AACAAAAAAAATTCATAAGGTATATATATATAAAATATAAATATATTTTATATAATCTTT
  7144  TATAGGTATAAGATTTTTTTCAACTGGTTCAAATCCAGAAAAAGATAAATTATATATATA
  7204  TAATA
;     G-trnY(gua) ==> start
  7209  AGGAAGGGTCCGTTTGTTGGTTTACGGGTTGAGCT!GTA!AACTCAATGGCTATAGGCCA
  7267  TCGAAGGTTCGATTCCTTTTCTTCCTA
;     G-trnY(gua) ==> end
  7294  TCTCAAGAATAGTCCAATTTCGATATTTTATATATGTATAAAATGATGAGAGATAAAGAA
  7354  TTCTTAATTTTT
;     G-nad6 ==> start ;; mfannot: alternative ATG start pos 7327
  7366  ATGAATAATATTTTTTTATTAAATGATTATATAACTAATGGATTTAGAATAGAATTTGTA
  7426  GATGTTATCTATTTAATTTCTATTTTATTTGGAGTATTAACTATTGTAAGTAGAAATCCT
  7486  ATAGTTTCTGTATTATTTTTAATAGGTTTATTTGTAAATATAGCTGGTTTATTAATATTA
  7546  GTTGGATGTAATTATATTGGATTATCTTATATATTAGTATATGTAGGTGCTGTTTCAATT
  7606  TTATTCCTTTTTATATTAATGTTAATAAATATCAGAATTTCTGAATTATTAAGTGAGACT
  7666  AATAATGATATACCTTTAGCTGTATTAACAGTTTTACTATTCTATTATATAATAGGACAA
  7726  GTATTACCTTCTAATTTAACAGATAATACTATTGTTTCTTCTTTATCAAATTCATTTTCT
  7786  GAAGTCTATAACGTACAATTAGATAATGAGTTTTTAAATATGGTAAACTTAAAACATGAA
  7846  ATAGCATATGCTAGTAGTAAAAGTTGAGATAGCTCATTAGTAGAGTTTACACATATAACT
  7906  GGAATAGGTAATATTATGTATACTAGTTATTCATTATGATTAATCATAAGTTCTGTTATA
  7966  TTACTATTAGGTATGGTAGGTGCCATAGTAATAACTATTAAACAAAAATAG
;     G-nad6 ==> end
  8017  TAATTTATGGAAAGTTACGTTTAACATAATTAATATTAT
;     G-cox3 ==> start
  8056  ATGATCTATCAATCAAAAAGAAATTTCCAAAATCATCCGTTTCATTTAGTTTCTCCATCA
  8116  CCTTGACCTTTATTTACAAGTGTATCATTATTTATTCTTACAACTGCTACAGTTTTATTT
  8176  ATGCATGGTTTTCAAAGTTTTGAGTACTTAGTACCTGTAGCTGTAATTAATGTAGCTTAC
  8236  GTAATGGGTTTATGATTTAGAGATGTTATCTCAGAAGGAACATATTTAGGTAATCACACA
  8296  AATGCAGTTCAAAAAGGATTAAATTTAGGAGTAGGTTTATTTATTATCTCAGAAGTATTC
  8356  TTTTTCTTAGCAATATTCTGAGCATTCTTCCACAGTGCAATATCACCTAGTGTTGAATTA
  8416  GGAGCACAATGACCACCTTTAGGTATACAAGCTGTAAATCCTTTTGAATTACCATTATTA
  8476  AATACAGTAATTTTATTATCATCAGGTGTTACAATTACTTATGCTCATCATTCATTAATA
  8536  CAAGGTAATAGAAAAGGAGCATTATATGGAACAGTTGTTACAATTCTATTAGCAGTTATT
  8596  TTCACAATCTTCCAAGGTGTAGAATATTCAGTATCTTCATTCACTATATCTGATAGTGTT
  8656  TACGGATCATGTTTCTACTTTGGAACAGGTTTCCACGGATTACACGTTATTATAGGAACT
  8716  GCATTCTTAGCAGTAGGTTTATGACGTTTAGCTGCATATCACTTAACAGATCACCATCAT
  8776  CTTGGTTATGAATCAGGAATTTTATACTGACACTTTGTTGACGTAGTATGATTATTCCTT
  8836  TATATATCAGTGTACTACTGAGGTTATTAA
;     G-cox3 ==> end
  8866  ATATAAATGAAAAAAAAATTTTTTTTTTTATTTTTTTATTTATTAAATAAAATAAATATA
  8926  TTATATTTTATAAAAGTTATATAA
;     G-trnK(uuu) ==> start
  8950  GAGACTTTAGTTTAAAGGTAAAACATGTGACT!TTT!AATCATTACCATATGGGTTCAAG
  9008  TCCCATAAGTCTTA
;     G-trnK(uuu) ==> end
  9022  GTTTCTTTTACTATAA
;     G-trnG(acc) ==> start
  9038  ATGACTATAAGTTAACGGTAGACTGCTTATTT!ACC!ATATAAGATGTGCTGATTCGAAT
  9096  TCAGCTAGTCATA
;     G-trnG(acc) ==> end
  9109  TTATATAAGTATAATATAAAAAAAATAAA
;     G-trnG(ucc) ==> start
  9138  ATGGCTATAAGTTAATGGTAGACTGTTCGTTT!TCC!ATACGAAGTGTGCTGATTCGAAT
  9196  TCAGCTAGCCGTA
;     G-trnG(ucc) ==> end
  9209  AAA
;     G-trnD(guc) ==> start
  9212  GGGTTAATAACTTAATTGGTAAAGAGTTTTCTT!GTC!AGGAAAATTGATGCCGGATCGA
  9270  GACCGGTTTAACCCG
;     G-trnD(guc) ==> end
  9285  TAATAAAA
;     G-trnS(gcu) ==> start
  9293  GGAAAAGTTGCTATTGGTAGGGTAAGATATTT!GCT!AAATATTGTGTTTTTACACTTAG
  9351  ATGTTCGATTCATCTCTTTTCCG
;     G-trnS(gcu) ==> end
;     G-trnW(uca) ==> start
  9374  AAGAGCATAGTTTAATAGGCAAAACTGTAAGCT!TCA!ACCTTATATTTCTTAGTTCAAA
  9432  TCTAAGTGCTCTTG
;     G-trnW(uca) ==> end
  9446  AAGTTATATATTAATT
;     G-trnI(gau) ==> start
  9462  GATTCTTTAACTTAACTGGTAAAGTGTGTTCTT!GAT!AAGGATATGTTCAGTGTTCGAG
  9520  TCACTGAAGAATCA
;     G-trnI(gau) ==> end
  9534  TTTTTGATTATATATAGCAGCTACGCGACTCCTTGCAGCGGAAGTCAAGGAAATAAAAAA
  9594  ATTTA
;     G-trnS(uga) ==> start
  9599  AGAGAGTTGGCTGAGTGGTTTAAGGCGGCTAGCT!TGA!GTCTAGCTAAAGGTAAAACTT
  9657  TCATATGTTCGAATCATATACTCTCTG
;     G-trnS(uga) ==> end
  9684  ATATAGCTAAATTACTTATTTAATTAAATTATATTAATCATAATTATAGATAGATAATAT
  9744  ACTATTATATTTATCTATAATTTA
;     G-trnP(ugg) ==> start
  9768  CAGGTTAGAGCCAGGTTGGTTAGGCGTCTCATT!TGG!GTTGAGGAGTAGTTATGTTCGA
  9826  ATCATAATA
;;     rnl ==> ;; mfannot: 5' +/- 50 nt
  9835  ACCTGA
;     G-trnP(ugg) ==> end
  9841  AGTATAAATTTAATTTATGAGTGTATTTTGCAATATAGACAATATGAAAGATATATTTCA
  9901  TGCGCTTTGCGCATGGCAAGTATATAAAGAAATTATTATGGATAATTAGCTATATATTAA
  9961  AGAATAACTAGTAAATCTAGTTTCTAAGAGAAATCGAATAATAAACGAAGTGAATTGAAA
 10021  TATCTTAGTAACTTTAGGAAAAGAAATCAAACGAGATTGTTATTTGGTGCAAACTAAATA
 10081  ACAAGAGCCTATTAACAAAACTTGTTAAAGTAAAATGGATTAAAATCTGTTTGAATATAG
 10141  GGGAACCTTCCTCTAAGGCTAAATATGATATATAAGCGATAGTGAAAAGTACCGTGAGGT
 10201  AAA
;;
 10204  ATTTGAAATAGTAGTTTTATAAGCAGCTCGAGTGAAAATTTAAATAAGTAATAAGAGTGT
 10264  ACCTTTTGCATAATGGGTCAGCAAGTTAATTTTAGATGCAAGCAATGATTTCGTGCGCTT
 10324  TGCGCATGGAACTAGCTTAGATAAACCAATTATGAGAAAATGAATAAGTATCTAGAATTA
 10384  GACCCGAAGGCTAGTGATCTTACCATGGTCAGGATTATAAAAGTCCGAACGGGTTATCGT
 10444  TGTATAGATATCCGAAGAATTGTGGTAAGTTAGTGAAAGACAAAACTGACTAGTATAGCT
 10504  GGTTTTCCGCGAAACCTATATGAGTAGGTAATTTAACTAACATCTTAGCAGGTACAGAAC
 10564  TGTGATCTCGGACAATATCTTTTGATTTTGTCAACATCGGGGGGTTGTAGTGACTTTACC
 10624  GGAGAGTATTTGCACTCGGAATGGCAAAGATGAATGTTGAATAATCGGACATAGTGCGAT
 10684  AAGGTTGTATGTCTAAAGGGAAACAGCCCAGAACAAGAGTTAAGGTTCCAAAATTATTGT
 10744  TGAGTGAAATTAAGGATGTTTTTTTTAAAAACAATCAGGAAATAGGCTTAGAAGCGGCCA
 10804  TTTTTTGAAGACCTCGTAACAGAGCACTGATTAATTAAATTTAGAAAAAAACACCGAAAA
 10864  TTTAACGGATCTAAACAATATACCGAAACCTTGTACACATATTTATAATATTAATATTGT
 10924  ATATGTGGGGTAGCGGAACATTGGATAAATATTAATTATTATTTCTTCTAAGAAGTAATA
 10984  AGTATGGATTATTATTAAAAATATTTATTTATTAAAGATATTTATGTAATATTATTATAC
 11044  TTAAAAGGTATAATGTTTAGATGAATATATAGATAGATTATATCTGTCTTTATTATTAAT
 11104  ATAATCCATCGATATAATCCAAGAGAGAATGCTGACATGAGTAACGAAAAAGGAATATCC
 11164  TCGCCTTAAGCTTATGGTATTATATTTAATTTTCGGTATCTAAAAGTATTAATCAAAAGG
 11224  TAATTTTGATGATATTTATATATAAATACTTAAAAATAAAAAACAAAACCTTTAACAAGT
 11284  AATAAAGGTTCTGGAAAAATTTTTATTTTTATTAAGTGAAGTATAATGCAATATAGGTAT
 11344  ATTATAATTTATATAATTTTCTTGTTACAAGTTTTCAAGATTGTATAGATTTTATCTATA
 11404  TTAAATATATTTTCTTTTTTATACTATTGTATAAGTAAGGTTTATATATACCGTACCTAG
 11464  ATACTATCACAAGTAAGCAAGTAGAGAATACAAAGGCGTTTGAGTGAACAATCATTAAGG
 11524  AACTCGGCAAATTGACTACCGTAACTTCGGGATAAGGAGGGCCATTATGATTAGTTTAAC
 11584  ATATCTTATGATATGATTTAATTAAACTAATCATAAGAGGAAACATGAAATAATGTTGTA
 11644  CGACTGTTTAATAAAAACACAGCACTCTGCAAAGATAAAATATCAAAGTATTGAGTGTGA
 11704  TGTCTGCCCAATGTCGGCTGGGTAACGGATTTACCTTGGTTTTTAACTGAGGTTTTGAAG
 11764  GATACCCCGATTAATGGCGGCCTTACCTATGAGGGTCCTAAGGTAGCGAAATACCTTGGC
 11824  CGTTAAATGCGGTCCTGCATGAATGACTTAACGATACAACAGCTGTCTCGATGATTGTCT
 11884  CAGTGAAATTGGAATAGCAGTGCAGATACTGTTTACCTCTAGATAGACGAGAAGACCCTA
 11944  TGCAGCTTTACTGTTACTAATTGCAAGAGTGGAAATTTAGGATGATTTCGAGTGTATAAG
 12004  GTAGTTGTTTGATAACAATGAAACACCTTTATTCGTTTCCTACTATATGCTCTTGAGGAT
 12064  TGGGAGGCAGTTTATGCGGGGCACAGATCCCACAAAAAGTACCTGGGTATATCCAAAGTT
 12124  CATTTTGTAAATTTGTAAATTTCTTTACAAATATTTTAATTTGTTATAATTATATTCATA
 12184  ATTATACAGTTATTGTTAGATTAAGTTCAATATTTATTTTTTATTTAAGTAAGATTTTAA
 12244  CTATATGGTGAATAGATGTATTTTAAACTTTACCCGGGGAGGGAGTGATCCAACTCCGGG
 12304  ATATTTAAAAGTTTTTTCTCATATTAATATTGTATTTTATCTTTATTAATATGATAATTA
 12364  ATTATACTTTAAAAGTTTAATGGCTAAATCTTGCTTTACTGTTTGACCTACAAGTCTATC
 12424  AGTCGCGTAAGCGGGGCATATGATCACAAGATGCATAAAGGAAAGGTCTTGGATTATAGA
 12484  AAAAGTTACGCTAGGGATTTAGATCTGTGAGTCCTCCAATATTTAAAAATATTGGTAATA
 12544  TA
;; mfannot:     /group=IA (4.82e-23)
 12546  ttgggtaaatttcaaagataacttataaataaattaagtgtatttgaagcgaaacttatt
 12606  ttagcaaaagtagcagtagttctgcgcttaattttaggataaaatcctaagataaaataa
 12666  ggacgttcaacgactaaaaggtgagtattgctaacaataatcctttttttaatgcccaac
 12726  atctttattaactaaaagaaaaaaattgtataataattattagtaataataatgaaatag
 12786  acttggttttataccaagcttaaatattatataattaatttgattaattgtattaatatt
 12846  ataa
;;     G-rps3 ==> start ;; First ATG found at 12862 HMMmatch = 134,156
 12850  ttaaatataaat
;     G-rps3 ==> start
 12862  atgctaaatattataaaatcaaaattaaaaaatacatataagaaaaaatcattaaatagt
 12922  gaaaatgttactatacgtaataaagatttagttcctgctgtaagagattgaaaaaatagt
 12982  atttatgtttacaacaaaaattctttaagtttgatacctgttgcaagcagattagtaatg
 13042  aaattaattaaaggttattttaattcatataatttaaatatagaatctaaattaagaaaa
 13102  gaaaaattacgtcgtagattaagaaaattatctacaaataaaatctttattagtgatggt
 13162  gaatttaaacatactaatgataatgtaaatataacattatatgtatataatagacaaaga
 13222  cttaattacttattaaaattaagaaaaagatatctaagtttatttagaaaggttacattt
 13282  gtaagaaaattacagttaataagaaatgtaggattgaatatcttaaacaaacaacaagaa
 13342  aaaagtaaaatattaacaaatgttttacctaattatagttcaaaagtatattcagtacaa
 13402  aatctttattatagaaattttataaaaaaatctcttaaaagattaaaatactacatgtat
 13462  tataaacaattactttatattaataaagctaaatttgaaaattcatatttacaaggttta
 13522  ataaatttagtaagaaaaatatataaaaaaaatgtagaatttaatattattaatttaaaa
 13582  tacttttattataatagtgatatttttacacaacctttagtattaaaattaagaaaaaaa
 13642  agaaaattattaagatatcttaaagctttagttagaaaagcaaaaattaaagatattaaa
 13702  ttaaatgaaagatcaaaatatttttttgaattagaaaatttatttaaattaaataatctt
 13762  gatactacaaataatttattaaataaattaatagaacaaaataaaacaagttcaaaagat
 13822  cttaaaaaagttgtattaaatgatataaaatttaaaagagtatcaggtgttagattagaa
 13882  gctgcaggtagattaactagacgttatacagcttcaagatctcaacacaaagttagatat
 13942  agtggtaatttaataaatgcttattcttctattaaaggttatccttcagctgtaataaga
 14002  ggaaattataaacctaatatacaatatactaaattaaattctaaatcacgtattggatct
 14062  tttggtgttaaaggttgagtaagtggtgtttaa
;     G-rps3 ==> end
;;     G-rps3 ==> end
 14095  taattaaatttaaatatacctaaattagttaataaagatgatgaaatagtct
;; mfannot:
 14147  GAACCATTTTGAGAAAAATGGAAATAAAAGGAAAAACCTTTTATGATAACATAAATTGAA
 14207  CAGGCTAATTTGCGCAAGAGAGTACAAATTGAGTGCGCGGTTTGGCACCTCGAT
;;
 14261  GTCGGCTTAGCTCATCCACATGAATGCAAAAATCATGAAGGGTTCGACTGTTCGTCGATT
 14321  AAAGAGCTACATGAGCTGGGTTTAATACGTCGTGAGACAGTATGGTTTCTATCTTCTAGA
 14381  GGGAATTAAAGTAGAATAAAGATAGCCCCTTCGTACGAAAGGAGTTGGGTATATTGACCT
 14441  ATGGTTTACCTGTTGTTTATGTTATATATTATTATACATAATATATCATTTACTTATACT
 14501  TAAGTAAATTGTTCACATAGGCATGGCAGGAAGGCTACGTCAGTTAAAGATAAGTGCTGA
 14561  AAGCATTTAAGCGCGAAGCTTACTTTAGGATACTTTTAAACGTAGTAGAACACTACGAGT
 14621  ATAATTGTTATATACCCTTCGGGGTTATAATGATTAATAGGCTTTAGTTGTACTAATCTT
 14681  AACATTTTTAGACATAAAGT
;;     rnl ==> ;; mfannot: 3' -20/+180
 14701  ACTAATTATTAAAATACTAAATATTTCACATATCGTATAAATTAAATTTA
;     G-trnT(ugu) ==> start
 14751  GCCCGGTTAGCATAAAAGTAATGCAACCGTTT!TGT!AATCGGTAGAAGCAAGTGCGATA
 14809  CTTGCACTGGGCT
;     G-trnT(ugu) ==> end
 14822  ATAAAATTAAA
;     G-trnE(uuc) ==> start
 14833  GACCCAATGGTCAAGTTTGGTTAAGACATAACATT!TTC!ACTGTTAGTGCGGGAGTTCA
 14891  AATCTCCCTTGGGTTG
;     G-trnE(uuc) ==> end
 14907  A
;     G-trnV(uac) ==> start
 14908  AAGAAATTAGCTCAGTTGGTAGAGCTGTCGCTT!TAC!ACGCGAAAGGTCAGGTGTTCAA
 14966  GTCACCTATTTCTTA
;     G-trnV(uac) ==> end
 14981  ATTATAAA
;     G-trnM(cau)_1 ==> start
 14989  TGCGGATTGATGTAATAGTAACATAGATGGCT!CAT!GACCAAAATATTTAGGTGCAATT
 15047  CCTAAATCCGCAA
;     G-trnM(cau)_1 ==> end
 15060  CCA
;     G-trnM(cau)_2 ==> start
 15063  AAGGCTATAGCTTAATCGGTAAAGCGAACCACT!CAT!GATGGTTTGAGTAAATGTTCAA
 15121  GTCATTTTAGCCTTA
;     G-trnM(cau)_2 ==> end
 15136  AATA
;     G-trnL(uaa) ==> start
 15140  ATCCGAGTGCTGGAATTGGTAGACAGTCTTAACT!TAA!GTTTAAGTGACGCAAGTCGTA
 15198  AACGTTCGAATCGTTTCTTGGATA
;     G-trnL(uaa) ==> end
;     G-trnA(ugc) ==> start
 15222  GGGGTTATAGTTTAACTGGTAAAACGGCGATTT!TGC!ATATCGTTATTTCAGGATCGAG
 15280  TCCTGATAACTCCA
;     G-trnA(ugc) ==> end
 15294  AGATAAAATA
;     G-trnF(gaa) ==> start
 15304  GCTTGAGAAGCTCAATTGGTAGAGCGGATCACT!GAA!GATGATTAGGTTATAAGTTCAA
 15362  GTCTTATCTCGAGCA
;     G-trnF(gaa) ==> end
 15377  ATAA
;     G-trnL(uag) ==> start
 15381  ATGGGTATGCTGAAATTTGGTAACCAGGTTCCGCT!TAG!GACGGAATAGTTTTATACTT
 15439  TACAAGTTCAAGTCTTGTTACCCATA
;     G-trnL(uag) ==> end
 15465  TAGTTTAGTTAATTTTTAATAGTTAAAAAAAAGTTTATATATTA
;     G-trnQ(uug) ==> start
 15509  TATGTTGTCGACTAATCGGTAAGTCATAAATTT!TTG!GTATTTACTATTGGGTGTTCGA
 15567  GTCGCCCCAACATAA
;     G-trnQ(uug) ==> end
 15582  TATCTAATCTTAATCTTATATTTGCTAGCTTTTGGGGTACCGCATTCGTGCCTAAGGGCG
 15642  CAGATTACC
;     G-trnM(cau)_3 ==> start
 15651  GCTAGGATAGTTCAATCGGTAGAACAATAATTT!CAT!GAATTAAGAATGAGAATTCGAG
 15709  TTTCTCTCCTGGCT
;     G-trnM(cau)_3 ==> end
 15723  CAGCAGAATTAAAAAAAATTAGTAATTTCTGGAAAGTTACGTTTAAATTAATTAATAAGA
 15783  ATATGATCAAAACACTTAATAGAAGATTCATTTTTCTTGACACAAATCGTTTTCGATTTT
 15843  TCGATAAATAAAATCAGTAATTTATGAAAAGTTACCTTTAAATTAATCAATATAAATATG
 15903  ATCAAAACACTTAATAGAAGATCCATTCTTCTTGACACAAACCGTCTCCGATTTTTTTTC
 15963  TTCTAATTTAGTTATAGAGATAAATAAAACATTATTATATGAAATATACAATAAATATTG
 16023  TTATTTATTTTTAATTTTAATTTTTATTTTTATTAGTATTTTTATTATATTAGTTTTTGT
 16083  TAGCCTACTCTTTTTGCTAACAAAAACTTTCATTTAGGACCAAGCGTCAGAAATATTATA
 16143  GTTGATAAAAAAACTAAAAAAATTTACTTTCCGGTTGATGTTTTTAAGAAGTATATGGAA
 16203  ATACTTGAATCTATTTTATATAAAAAATAAAATTTAATTATATATATATGAAATTCATAT
 16263  ATATAA
;     G-trnH(gug) ==> start
 16269  GGTGGGTGTAGTTCAACGGTAGAACAGCTGTAT!GTG!GCATAGTATATCCTAGTTCGAT
 16327  TCTAGGTACCCTCC
;     G-trnH(gug) ==> end
 16341  CTAAATAACGTAATTATGTAATGTTATTCACATAACTTTAAATTCGTTTTCACGAAGAAC
 16401  AAAAATAAATTATTTTT
;     G-cox1 ==> start
;     G-cox1-E1 ==> start
 16418  TTGTTAGATAATTTAACAAAATATAATATTTCATTTGGAAGAGGTTTTTCAACTTCAACT
 16478  AAAAAAGAAGATGTTGCCTCGATAAGTAGTCAAGAAAGTTCATCTTTTTTAACTTTAAAA
 16538  CAACCTACAGAATGACAAGAAAGATGATTTTTATCATCTAACGCTAAAGATATTGGTACT
 16598  TTATACTTAATGTTTGCATTATTCTCAGGTTTATTAGGTACAGCATTTTCTGTACTTATA
 16658  AGATTAGAATTATCTGGACCAGGTGTTCAATATATTGCAGATAACCAATTATATAATAGT
 16718  ATAATAACAGCTCATGCTATTATGATGATTTTCTTTATGGTTATGCCAGCTTTAATCGGA
 16778  GGTTTTGGTAATTTCTTATTACCATTATTAGTGGGAGGACCTGATATGGCATTCCCTAGA
 16838  CTAAATAACATTAGTTTCTGATTATTAGTTCCTAGTTTACTATTATTTGTTTTCTCTGCA
 16898  ACTATAGAAAATGGTGCTGGTACAGGTTGAACTTTATATCCTCCTTTATCTGGAATCCAA
 16958  TCACACAGTGGACCAAGTGTTGATTTAGCAATTTTTGGTTTACACTTAAGTGGTATCAGT
 17018  AGTATGTTAGGTGCTATGAATTTTATTACAACTATTTTAAATATGAGAAGTCCAGGTATA
 17078  CGTTTACATAAATTGGCTTTATTTGGTTGAGCTGTAATAATAACAGCAGTGTTATTATTA
 17138  TTATCATTACCTGTATTAGCCGGAGGTATTACTATGGTTTTAACTGATAGAAACTTCAAT
 17198  ACTTCATTCTTTGAAGTAGCCGGAGGTGGTGATCCTATTTTATTCCAACATCTGTTCTGA
 17258  TTCTTCGGACATCCGGAAGTTTACATTTTAATTATACCAGGATTTGGTATAATTAGTACA
 17318  GTTATTGCCGCAGGATCAGGTAAAAACGTATTCGGTTACTTAGGTATGGTTTATGCCATG
 17378  ATGTCTATTGGTGTTTTAGGTTTCATAGTTTGAAGTCATCACATGTATACTGTTGGTTTA
 17438  GATGTTGATACAAGAGCTTATTTCACAGCTGCTACTTTAATTATTGCAGTACCTACTGGA
 17498  ATTAAAATATTCAGTTGATTAGCTACTTGTTATGGTGGATCATTACACTTAACACCTCCT
 17558  ATGTTATTTGCATTAGGATTTGTTGTGTTATTCACTATTGGAGGATTAAGTGGTGTTGTT
 17618  TTAGCCAACGCATCACTTGACGTTGCTTTCCATGAT
;     G-cox1-E1 ==> end
;     G-cox1-I1 ==> start ;; mfannot: no intron type identified
 17654  aaacactatgtattatttacaattttttctatcttattattaaataataataatatacga
 17714  tggtaaaagtaataataatatatgatataataataataatgaatatattaaa
;     G-cox1-I1-orf232 ==> start /note=LAGLIDADG ;; evalue:6.4e-45
 17766  atgttttgggttggtttaatggatggaaatggtaatatacaaattaatcattttcgtaaa
 17826  aaatctttacaatatagacttataattaaattaaattataataaattaaattataatatg
 17886  ttaattgaaatagctaaagttataggaggtgaagtaagaattgtaaattcaaataaagaa
 17946  gttatttgaacagttgatgaaaaaaaaaaaatattcaattgtgttgaaatttttgaaaaa
 18006  tattctcctttaacttcgagattaatttgccaattaaattttttaaaagtttgtttaaaa
 18066  gatacttcagtaaataattatttattaaatagaaatttaaagtatagttctaaatctaat
 18126  cttattaaaaattttaataaaaataataattttattattcctgattattttcctatttga
 18186  ttaagtgggtttattgaagctaaaggttgctttttaataagagaaaatggaaatcattca
 18246  ttttcaataaaaatgaatgatgattattatttattaaatattattaaaaatttcttttct
 18306  gtaagtgttaaaattaaaaatccttctaaaactttttatttattagaaatttataaaaaa
 18366  gaaactttaaattatattataagtcattgtaaattatatcctttattgggtaataaatcc
 18426  aaatctttagatatatttattaaaaatatttcaaaatag
;     G-cox1-I1-orf232 ==> end
 18465  taagtgtcatgttgtatgccaccatggaataaaatttttcattttttttttattccggta
 18525  ataataattataattattgctaacggtaaatacttatattattttttttaaagcaaaaaa
 18585  atttattatgatatttgagaataccgtggaaaccaaagcaaattgaatttgttagtaggt
 18645  tccgtagaggccaaacgtggcaatcgaaagcttattaagttaagtaattagataagttat
 18705  ggtccgatccatcatgggagtgatgcaaaaaatgaaattaataattattatgtttatcaa
 18765  agataattataataatattaatcttgtgaaaattatagacttatgaatattttcacatct
 18825  tatatattactatagtattaatactagtaatattaagttta
;     G-cox1-I1-orf153 ==> start
 18866  atgtttaaattaacattttataaattttttaatttttttaaattgatatcaaaggtatct
 18926  atagctaaacctcattgttttgcaagtaaacctttagaatctaatgttgatatacttgag
 18986  attgttactgaattggctagattgttacctcaattagctgattttatcaatcaatttaat
 19046  aatcaaattataacacatgatatcaatgtagttactgatgtacaaggtaatttatctata
 19106  caagtaccagatggtatatcaaaagctcaagctaaacttatttcggctagagttaatctt
 19166  ctggataacttaatacatactcatctagataaaacagaaaatttattacatctaggtata
 19226  tcagttgaagaggatttatttgatatagatcctaattatgagacaaaattaactgatcat
 19286  gtctcacaatttaatagattaaaaaattcatataaacattaa
;     G-cox1-I1-orf153 ==> end
 19328  aaataaaaaaaaaacttgaatattaaatttaatataaacattaataacttactataaaca
 19388  tgattaattattaaatctattgattttttttttttgtttagtaacaaag
;     G-cox1-I1 ==> end
;     G-cox1-E2 ==> start
 19437  ACTTACTATGTAGTTGCTCATTTCCACTATGTATTATCTATGGGTGCTGTTTTTGCTTTA
 19497  TTTAGTGGTTGATATTTCTGAATACCTAAATTATTAGGTTTATCATATGATCAATTTGCA
 19557  GCTAAAGTACATTTCTGAATTTTATTTGTTGGTGTTAATCTAACATTCTTCCCACAACAT
 19617  TTCTTAGGTTTACAAGGTATGCCTAGAAGAATAAGTGATTATCCTGATGCTTTCTATGGT
 19677  TGAAATTTAGTAAGTAGTGTTGGTTCTATTATTAGTGTTGTAGCTACATGATATTTCTTA
 19737  ACTATTATTTATAAACAATTAACAGAAGGTAAAGCAGTTTCAAGATATCCTTGATTAACT
 19797  CCACAATTATTTAGTGATACATTCCAAGTGTTATTCACTAGAAATAATAGTTCATTAGAA
 19857  TGATGTTTAACAAGTCCACCTAAACCTCATGCTTTTGCAAGTTTACCTGTACAATCAAGT
 19917  ATGGTTTAG
;     G-cox1-E2 ==> end
;     G-cox1 ==> end
 19926  TGTTGTTGGTGGTGTGTTATGTCTTAATGGACGAAGTGTATGTCCAGCTACAATTGAAGA
 19986  GAGAGATTTTTATATAAGATCCTTTAATGATAGAATAGACGATATACATAACCACATAGA
 20046  TAATATTAGAGAGCTAAGTGGAGGTACAAGAGCTATAACTATTGCTAGAGGACTACCCCA
 20106  TACAGATCTATAAGAGATTAATGTTTATATAGTTTTTTTAAATTATGAATTATTGATATT
 20166  AAATTTAGATAAAACTTATTTATTTTAAGTTTTAGTATTTACAAATAAATATAATATATA
 20226  TATTAATCGAGGTTACCTCTACTAAATGGCTGTACACTAATATTTATAATATATT
;     G-atp9 ==> start
 20281  ATGATACAAGCAGCAAAAATAATTGGAACAGGAATGGCTACAACAGGTTTAATCGGAGCT
 20341  GGTGTAGGTATCGGAGTTGTTTTCGGTGCACTAATATTAGGTGTAGCTAGAAATCCATCA
 20401  TTAAGAGGACAATTATTCTCTTATGCTATTCTAGGTTTTGCTTTTGCTGAAGCAACTGGA
 20461  TTATTCGCATTAATGATGGCTTTCTTATTATTATATGTAGCCTAA
;     G-atp9 ==> end
 20506  TATAGCCATTTTTTATTATTATTTTTTTTTTTTATTAATTTTTCCTTAAAATTAAAAATA
 20566  TTTAATAATATATTTTAATATAAAGATAATATAAATCTATATATTATTAATAATAATATT
 20626  ATTGGTGTATAATATATATATATATATATTAACACCTAGGTGTTAACCTTAATAATTTAC
 20686  GAGTATAAATAATTTATC
;     G-nad3 ==> start
 20704  ATGACAACTACAACTTTTTTTTTATTCTTAATACCAGTATTAGCAATAATATTGTTAGCA
 20764  GTAAATTTGATTCTTTCTCCCCACAATCCATATCAAGAAAAAGATAGCGCTTTTGAATGT
 20824  GGTTTTCATTCTTTCTTAGGACAGAATAGAACACAGTTCAGTATATCTTTCTTTATATTT
 20884  GCCCTATTATTCTTATTATTTGATTTAGAAATTTTATTAGTTTACCCTTATGTGGTAAGT
 20944  GCATATACAAACGGAATATATGGTTTAGTAATTATGTTAGTATTTTTCCTAGTATTAACT
 21004  TTAGGATTTGCCTTTGAACTAGGGAAAAATGCTTTAAAAATTGAAAGTAGACAAGGTTAT
 21064  AATTTTAATTATAAATCTTGAAGTGGTTATTCATTAATATATAATTAA
;     G-nad3 ==> end
 21112  TTTGTAATTACTATTTTGAATATTAGGGTGGAATAATTTTAATTATTTGATTATAAATAA
 21172  TTTTAATCAAATAATACTTAGATTATTATTAATCTAAGGAGTATAATTTTTTACATGATT
 21232  TAACATGATTAAAAGATTAGCTCATTTGGACTAGTTATAAAAATAAATGAATATTATAAA
 21292  TATATATAA
;     G-cox2 ==> start
 21301  ATGCTTTTAGATATATTAAAAGGACATTTACTATTGGATGCTCCTACTCCTTGAGGTTTA
 21361  TTTTTCCAAGATAGCGCTTCACCTCAAATGGAAGGAATAGAAGAATTACATAATAATATT
 21421  ATGTTTTATTTAGCTGTTATCTTATTCACAGTTACATGAATGATGATAACAATTATAAGA
 21481  AATTTTGTAGCTACAAAATCTCCTATAGCACATAAATATTTAAACCATGGTACATTAATA
 21541  GAATTAATTTGAACAATTACACCTGCGTTTATTTTAATATTAATCGCATTCCCTTCATTC
 21601  AAATTATTATATTTAATGGATGAAGTTATGGATCCTTCATTAGTAGTTTATGCTGAAGGT
 21661  CATCAATGATATTGAAGTTATCAATATCCTGACTTTACAAATGAAGAAAATGAGTTTATT
 21721  GAATTTGATTCATATATAGTACCAGAAAGTGACTTAGAAGATGGTCAATTTAGAATGTTA
 21781  GAAGTAGATAACAGAGTTATTATACCAGAGTTAACTCACACTAGATTTGTAATCTCAGCT
 21841  GCAGATGTTATACATTCTTATGCTTGTCCATCTTTAGGTATAAAAGCTGATGCATACCCA
 21901  GGAAGATTAAATCAAGCTTCTGTTTATGTAAATCGTCCTGGAACATTCTTTGGACAATGT
 21961  TCAGAAATTTGTGGTATACTTCATAGCTCTATGCCTATTGCAATACAATCTGTATCTATT
 22021  AAAGATTTCTTATTATGATTAAGAGATCAAATGGAAGGTTAA
;     G-cox2 ==> end
 22063  TTAGATTAAATTATAATATAGTTATATTTTAGTTTAATTATTATATAGTACTTAGAATAA
 22123  TAAGATATAAAATATAATATCTTATTTAATGTTTTATATAAATATTTATTTATATATA
;     G-trnR(acg) ==> start
 22181  GGCGTGTTAATTTAATGGTAGAATGTCGTGCT!ACG!GACACGTAAATATAAGTTCAAGT
 22239  CTTATACACGTCT
;     G-trnR(acg) ==> end
 22252  TTGACAATATAGTAATATATTGTTTATCAAAAAATAATAATATAGTATAGATAAATCAAA
 22312  ATAAAAATTTTTATACA
;     G-nad4L ==> start
 22329  ATGAATTTTTCAATATTTTTATTCCTTATAGGAATATTAGGTTTCGTTTTAAATAGAAAA
 22389  AATATTATACTAATGCTAATTTCTATAGAAATTATGTTATTATCAATAACATTCTTGATA
 22449  TTAATTAGTTCACTTAGTTTTGATGATATTTTAGGACAAACTTTTGCTATTTATATTATA
 22509  ACAATAGCAGGAGCAGAATCTGCAATAGGTTTAGGAATTTTAGTTGCATATTATAGATTA
 22569  AGAGGAAGTATATCAATACAATATAAATA
;     G-nad5 ==> start
 22598  A
;     G-nad4L ==> end
 22599  TGTATTTAACATTGATAATTTTACCTTTATTAGGTTCAATAGTTTCAGGTTTCTTTGGTA
 22659  GAAAAGTTGGAGTAAGTGGAGCACATTTAATAACATGTACTTCAGTTATAACAACAACAT
 22719  TCTTAGCTATATTAGCTTTTTTTGAAGTAGGTTTTAATAATATACCTGTAACAATACATG
 22779  TAGCAAGATGAATTGATGTAGAATCACTAAACGTATTATGAAATTTCAGATTTGATTCAT
 22839  TAACTGTTTCTATGTTATTACCTGTATTAATAGTATCTAGTTTAGTACACGTATATTCTA
 22899  TAAGTTATATGAGTCATGATCCTCATAATCAAAGATTCTTTAGTTATTTAAGTTTATTCA
 22959  CTTTTATGATGATTATTCTTGTAACAGGTAATAATTTTTTAATAATGTTTGTAGGTTGAG
 23019  AAGGTGTTGGTGTTTGTTCATATTTATTAGTAAATTTCTGATTTACTAGAATAGCAGCAA
 23079  ACCAAAGTTCTTTATCTGCAATATTAACTAATAGAGTAGGTGATACTTTATTAACTGTAG
 23139  GTATGTTTGCTATATTATGATCTTTTGGTAATATAGATTATGGTACAGTATTTGCATTAG
 23199  CTCCATATTACAATGAAACAATAATTACAATTATTGGAATTTGTTTATTAATAGGTGCTA
 23259  CAGCTAAAAGTTCACAAGTTGGTTTACATATTTGATTACCTCAAGCTATGGAAGGTCCTA
 23319  CACCTGTATCTGCTTTAATTCACGCAGCTACTATGGTTACAGCAGGAGTATACTTATTAA
 23379  TGAGATCATCACCTTTAATTGAGTATAGTTCAACTGTATTAGTACTTTGTTTATGATTAG
 23439  GTGCTATAACTACAGTATTTAGTTCTTTAATTGGTTTATTCCAACAAGATATTAAAAAAG
 23499  TTATTGCTTATTCAACTATGAGTCAATTAGGTATGATGGTAATAGCTGTTGGTTTATCAA
 23559  GTTATAACTTAGCTTTATTCCATTTAGTTAATCATGCTTTCTATAAAGCATTATTATTCT
 23619  TAGGTGCTGGTTCAGTTATACACGCTGTAGCAGATAATCAAGATTTTAGAAGATATGGAG
 23679  GTTTAAGAGAATTCTTACCTTTAACATATTCAGTTATGTTAATAGCTTCATTAAGTTTAG
 23739  TAGCTGTGCCTTTTATGACAGGATTCTATTCTAAAGATTTTATACTTGAGTCTGCATATG
 23799  GACAATATTACCTATCAAGTACTATAGTTTACTTTGTAGCAACAATAGGTGCTATGTTTA
 23859  CTACACTTTATTCAGCTAAAGTCTTATATCTAACATTCTTAGCTAATCCTAATGGTCCTT
 23919  TAGTTAGCTATAAACATGCTCATGAAGGTGACTTGTTCCTGACTATACCATTAATTATTT
 23979  TAGCTATTTTTTCAATATTCTTTGGATACTTAACTAAAGATATTTTTATAGGATTAGGTA
 24039  CTGGTTTCTTTACAGATAATAGTTTATTTATTCATCCTAGTCATGAAATTATGTTAGATA
 24099  CTGAATTTGCTGTACCTACATTCTTTAAATTATTACCTTTTGTATTTACTGTATCATTAA
 24159  GTGTAATTTCTGTATTATTATCAGAATTCTTACCTAAATTATTAATTAATTTTAAATTCT
 24219  CTAGATTAGGTTATAATATCTTTAGTTTCTTTAATCAAAGATTCTATATAGAATTATTCT
 24279  ATAATAAATATATTGTAGAAGGTGTTCTTAAATTAGGTGGTCAAACATCTAAGAGTTTAG
 24339  ATAAAGGTACTGTAGAATTAATAGGACCTTATGGTTTAGAAAAAGGATTATTAGCTTTAA
 24399  GTAATAGTATAGGTAAATTAAGTACAGGTATTGTAACTACTTACGCTCTATACATTTTAA
 24459  TAGGATTAATATTCTATATTACTCTTTTATATTTCTCTTATAATGATAATAACTTATTAA
 24519  TATTAGTTATTTTTACATTATTTGCTTTATTAAATAGTAATAATACTTCGCTTAAAGAAA
 24579  CGAAGTAA
;     G-nad5 ==> end
 24587  TATATATATATATTTTGTTTAATTTAAATTTATTTAAGAATATGAT
;     G-nad2 ==> start
 24633  ATGCTTTTATCCTCAATATTCTGTTTATTATTATCTAATGCTTTGTCTTTTAGACGTGAT
 24693  ACTGCTATTCTATATAGTAGAATTGGTATAATAGCATTATTTTATTGTATCTATTTATCT
 24753  TATAATAATTTATTTATAACATATTTAGATAATGGAATTGGGTTATTTAGTGGGTTATTT
 24813  TACACATCTTCTATAACACAAGTATTTCATATATTAATATTTATAATCAGTTTATTGATA
 24873  TTGAATATGACAGGTTTTTACCCAAGAAAACTTATATCTAGTGAATATATGAGTTTCAGT
 24933  AAATTATTATTTACAAAATTACAATTTGTTAAAAATTTAACTGTATCTAATATTATATTA
 24993  AAAAAAGGAGAACAATATACAATATTAGAATATACATTAATGTTATTTTTTATAATAACA
 25053  GGAAGTGTATTATTAATATCAAGTAGTGATTTAGTTTCTATTTTCTTATCTATAGAATTA
 25113  CAAAGTTATGGATTATATCTATTATGTGCTATGTATAGAAATTCTGAATCTTCTACTTCA
 25173  GCTAGTTTAACTTATTTTTTACTAGGTGGATTATCTTCTTGTTTTATTTTATTAGGTATT
 25233  GCATTAATTTATGCAAATTTAGGTGTTACATATTTAGATAGTTTTTATGTTATAAATAAT
 25293  TTAGCTGGAATAGTAAATGATCAAGAAATAACAACATATATACCATATTGTTTATTATTA
 25353  ATATCTGTAGGATTTTTATTTAAAATATCAGCTGCACCATTCCACTTCTGATCTCCTGAT
 25413  GTTTATGATGGTATACCTACAATAGTAACAACTTTTGTTGCTATAATAGCAAAAATATCA
 25473  ATATTAACTCTGTTATTACAATTAGTTCATTATACTAATAGTATATATATAACAACTAGC
 25533  TATTCTTGAACTACAAGTTTATTAGTTAGTTCTTTATTATCATTATTAATAGGAACTATT
 25593  TTAGGTTTAACTCAGTTTAGAATTAAAAGATTATTTGCTTATAGTACAATTTCTCATTTA
 25653  GGTTTTATGTTATTAGCATTAACTATAAATAGTGTTGAATCAATACAATCTTTTATTTTC
 25713  TATTTAATACAATATAGTTTATCTAATTTAAATGCCTTTATTTTATTAGTAGCTATAGGT
 25773  TATAGTTTATATGCTTATAACGATAAAAATATAAACCATAACAATTTAATAGATAAAAAT
 25833  AATTCACCTATCCAATTAATAAGTCAGCTTAAAGGTTATTTCCATATAAATAGTATGTTA
 25893  GCTTTAAGTTTAACTATAACTTTATTCTCATTTGCAGGTATTCCACCTTTAATGGGATTC
 25953  TTCGCTAAATTGATGGTGTTCTCTGCTGCCTTACAAGAAGGATTTATTTTTATAACACTT
 26013  ATAGGAGTTTTAACTAGTGTTATTAGTGCGGTTTATTACTTATATATTGTTAAAACAATG
 26073  TTCTTTGATGGACATTCATATACATACTTTAATAAATTAAAAGATCTAAAAATACCAGCA
 26133  CTTATCTTACAAAAAGATAAAATTGTAAATAAAATATACTTTGATTCAAAATTTGCTTTA
 26193  TCTAGTTCTTTAAGTATAACTATCTCTATATTAACATTAATTATTCTTTTATTCATGTTT
 26253  ATGCCTAATGAATGATTACATATGACTAATATTTTATCTATTATATTATTTGTGCCAAGT
 26313  AGTATATAA
;     G-nad2 ==> end
 26322  ATTAAATATTAAAAACTTCGCCCTTAAGGGCGAGGATACTAAAAAATAAGAAATTAAATT
 26382  TTATTTTTTTTTTTTACTTTATATAAGTTATTATATATTTATATATATATAATAATTTGA
 26442  TTAATTTGATAAATGAATTTTTTTATATAATAATTATGCGAATTAAAAAACACTTATATT
 26502  TTATTTATAA
;     G-cob ==> start
 26512  ATGAGAATTTTAAAAAGTCATCCCTTATTAAAATTATTAAATGGATATTTAATAGATTCA
 26572  CCACAACCAGCTAATATAAGTTATTTATGAAATTTTGGATCTTTATTAGCTTTATGTTTA
 26632  GTAATACAAATAGTAACAGGTGTTACATTAGCTATGCACTATACACCTAGTGTATTAGAA
 26692  GCATTTAATTCTGTTGAACACATTATGAGAGATGTAAACAATGGTTGATTAGTACGTTAT
 26752  TTACACGCTAATACAGCTTCAGCTTTCTTCTTTTTAGTGTATTTACACATAGGAAGAGGT
 26812  TTATATTATGGATCATATAAATCACCTAGAACTTTAACATGAGCTATTGGTACAGTTATC
 26872  CTTATAGTTATGATGGCTACAGCCTTCTTAGGATATGTATTACCTTATGGTCAAATGAGT
 26932  TTATGAGGAGCTACAGTTATTACTAACCTTATGAGTGCTATACCTTGAATAGGTCAAGAT
 26992  ATAGTTGAATTTATTTGAGGAGGTTTCTCTGTAAATAATGCAACATTAAATAGATTCTTT
 27052  GCATTACATTTCTTATTACCTTTTGTATTAGCTGCATTAGCTTTAATGCATTTAATCGCT
 27112  ATGCACGATACTGTAGGATCTGGTAATCCTTTAGGTATATCTGGTAATTATGATAGATTA
 27172  CCTTTTGCTCCATATTTCATATTTAAAGATTTAGTAACTATCTTTATTTTCTTTATAGTA
 27232  TTATCTATATTTGTTTTCTTTATGCCTAATGCTTTAGGAGATAGTGAAAATTATGTTATG
 27292  GCTAATCCAATGCAAACTCCACCTGCTATTGTTCCAGAATGATACTTATTACCTTTCTAT
 27352  GCAATTTTAAGATCTATACCTAACAAATTATTAGGTGTTATTGCTATGTTTGCTGCAATA
 27412  TTAGCATTAATGGTTATGCCTATAACTGATTTATCTAAATTAAGAGGAGTACAATTCAGA
 27472  CCTTTAAGTAAAGTAGCATTCTACATATTTGTAGCTAATTTCTTAGTATTAATGCAAATA
 27532  GGTGCAAAACACGTTGAAACTCCATTTATTGAATTTGGACAAATTTCTACAGTTTTATAC
 27592  TTTGCATATTTCTTTGTAATAGTACCTGTAGTTAGTTTAATCGAAAATAGTTTAGTAGAA
 27652  TTAGCTACTAAAAAATAA
;     G-cob ==> end
 27670  AAAGTTATTATAATTTATATATTTTTTATTACTAAAAATTATATAA
;     G-trnC(gca) ==> start
 27716  GGAGCTTGAGCAGAGGGTTCTGCGTTTCGATT!GCA!AATCGAAATAAAGGGATTCGAGT
 27774  TCCCCGGGCTCCT
;     G-trnC(gca) ==> end
 27787  TTGTATATAAATTATTAATTAAATTAATAATAATATATGAAATAGGTGAAAATTATAAGA
 27847  TTTTATAATTTAAATTTGTATTATGCAATATAGATAATTCTTATATTAAATAAATTAATT
 27907  AATTATCTATAATTATTATTTAGATGTTAAATACAATAATATTTAATGTAATATTATTAT
 27967  TATTAAAATAACAAAAATAGTAGGTAATATATAATAAAGATATTTTACTTTTAAATTACA
 28027  CATAGATATAAAAATATATAAATATAATTAACAATACTGCACGTTATTTAATATTTCTTT
 28087  AATATATTTATATATTTTTCTTTATGTAAGTAAAAAAAAAATAACAT
;     G-nad1 ==> start
 28134  ATGATATATTTAATATCCGTACTTGAAGGATTATTAGTAATAGTTCCTGCTTTATTATCT
 28194  GTTGCTTTTGTAACAATAGCGGAAAGAAAAACCATGGCTAGTATGCAAAGAAGATTGGGT
 28254  CCTAACGTAGTAGGTTATTATGGTTTATTACAAGCATTTGCTGATGCTTTAAAATTATTA
 28314  TTAAAAGAATATGTAGCACCAACACAAGCTAATATAATTTTATTCTTCCTTGGACCTATT
 28374  ATAACTTTAATTTTCTCTTTATTAGGTTATTTAACAGTTCCTTTTGGTTCAGGTTTATTT
 28434  ATATCTGACTATAGTTTAGGTTTATTATATATGTTAGCAGTTAGTTCTTTATCTACATAT
 28494  GGAATATTATTAGCAGGTTGATCTGCTAATTCTAAATATGCATTCTTAGGATCATTAAGA
 28554  AGTACAGCTCAATTAATTAGTTATGAATTAATATTAAGTTCTGTTATATTATTAGTTTTA
 28614  TTATTAACAGGTAGTTTAAATGTTATTACTATAGTAGAATCACAAAGAGCAGTAAATTTC
 28674  TTATTTCCATTATTTCCTTTATTTTTAGTATTCTTTATAGGTTCTATAGCAGAAACTAAT
 28734  AGAGCTCCTTTTGATTTAGCTGAAGCAGAATCAGAACTTGTTAGTGGTTTCATGACAGAA
 28794  CACTCTGCTAGTATTTTTGTATTCTTCTTCTTAGCTGAATATGCTAGTATTGTATTAATT
 28854  TGTGTTTTAAATAGTATTTTATTTTTAGGAGGTTATTTAAGTATTATTCCTTTAGATTTA
 28914  ATTTTAAATGTTTTAAATTTATTTTTTGATGTAAATAATACTATTTTTTATGATATATTT
 28974  GTACATATTTCTTCTTCTCCTTTAAATTTAGCTTTAAAAACAGCTTTTTTAATATTTGTA
 29034  TTCATTTGAGTTAGAGCTTCTTTCCCTAGAATACGTTTTGATCAATTAATGTCAGTTTGT
 29094  TGAACTGTTTTATTACCAATCGTAATAGCTTATGTTGTACTAATGCCTTGTATTGTATAT
 29154  GGATTAGGTATTATTCCTATAAATATATCTTTATTATAA
;     G-nad1 ==> end
 29193  TAAAAAAAAACTATGACAATGGCAATGATAATGAAAACAATAAATTTTTTTTCTTTAATT
 29253  TTATCAAATAGTAAAAAACTAAAAGGTTTTTATTCTTCTTTAATTAATTTATATAA
