# Supplementary material for: Global Characterization of Fungal Mitogenomes: New Insights on Genomic Diversity and Dynamism of Coding Genes and Accessory Elements
Source: Front Microbiol. 2021 Dec 1;12:787283. doi: 10.3389/fmicb.2021.787283 (PMC8672057; doi:10.3389/fmicb.2021.787283)
Supplement: Supplementary File 1 — de novo annotation files of the 685 mitogenomes investigated in this study. Annotation was performed with the Mfannot program. [file Data_Sheet_1.ZIP › Supplementary_FileS1/NC_050879.1_Cladosporium_sphaerospermum_mitochondrion_complete_genome_mitogenome.mfres]

;; Masterfile modified automatically by mfannot version 1.35
;; on Fri Dec 25 07:04:12 2020 by user pfonseca on host LGCM-PROC
;;    - Gene Totals: 47
;;    - List of genes added:
;;      atp6                 atp8                 atp9                
;;      cob                  cox1                 cox2                
;;      cox3                 nad1                 nad2                
;;      nad3                 nad4                 nad4L               
;;      nad5 (1 introns)     nad6                 orf104              
;;      orf108               orf113               orf132              
;;      orf235               orf245               orf266              
;;      orf310               rnl                  rns                 
;;      trnA(ugc)            trnC(gca)            trnD(guc)           
;;      trnE(uuc)            trnF(gaa)            trnG(ucc)           
;;      trnH(gug)            trnI(gau)            trnK(uuu)           
;;      trnL(uaa)            trnL(uag)            trnM(cau)           
;;      trnN(guu)            trnP(ugg)            trnQ(uug)           
;;      trnR(acg)            trnR(ucu)            trnS(gcu)           
;;      trnS(uga)            trnT(ugu)            trnV(uac)           
;;      trnW(uca)            trnY(gua)           
;;
;; end mfannot
;;


>NC_050879.1 Cladosporium sphaerospermum mitochondrion complete genome gc=4
;; mfannot: G-cox1 ==> start Def by similarity
     1  ATATCTCTTTGATTAGAACGTTGATTCTTATCAAGTAATGCTAAAGACATAGGTACGCTT
    61  TATCTTATCTTTTCT
;     G-cox1 ==> start ;; mfannot: alternative ATG start pos 202
    76  TTGTTTTCAGGTTTACTTGGAACAGCATTTTCAGTACTTATAAGACTTGAATTATCTGGA
   136  CCCGGTGTTCAGTACATAGCAGATAACCAATTATATAATAGTATAATAACAGCCCACGCT
   196  ATCTTAATGATTTTCTTCATGGTTATGCCAGCATTAATAGGTGGATTTGGTAATTTCTTA
   256  TTACCTTTATTAGTAGGTGGGCCGGATATGGCTTTCCCTAGACTAAATAATATTAGTTTC
   316  TGGTTATTACCACCTAGTCTAATATTATTTTTATTTGCTGCAACAATAGAAAATGGAGCA
   376  GGAACAGGTTGAACTCTATATCCCCCATTATCAGGAATACAAAGTCACAGTGGACCTAGT
   436  GTAGATTTAGCTATATTTGCTCTTCACTTATCAGGAATAAGTAGTTTATTAGGAGCAATG
   496  AACTTCATTACTACTATATTAAATATGAGAAGTCCAGGAGTAAGACTTCACAAATTAGCT
   556  TTATTTGGATGAGCAGTAGTAGTTACTGCAGTATTATTACTTTTATCTTTACCTGTTTTA
   616  GCCGGTGCGATTACTATGGTATTAACAGACAGAAATTTTAATACATCATTCTTTGAAGTA
   676  GCAGGAGGTGGAGATCCTATATTATACCAACATCTTTTCTGATTCTTTGGTCACCCTGAG
   736  GTTTACATATTAATTATACCTGGATTCGGTATAATTAGTACTACAATCTCAGCAAGTTCT
   796  AACAAATCAATTTTCGGATACTTAGGGATGGTGTACGCCATGATGTCAATAGGAGTATTA
   856  GGTTTCGTTGTTTGAAGTCACCACATGTACAGTGTTGGTTTAGACGTGGATACAAGAGCA
   916  TATTTCACAGCTGCAACTTTAATAATAGCAGTACCTACTGGTATTAAAATATTTAGTTGA
   976  TTAGCAACTTGTTACGGTGGATCATTACACTTAACACCTACAATGTTATTTGCATTAGGG
  1036  TTTGTGTTTATGTTTACTGTAGGAGGATTAAGTGGTGTTGTTTTAGCTAATGCTTCTTTA
  1096  GATATAGCATTCCACGATACATATTACGTCGTAGCTCATTTCCATTACGTTTTAAGTATG
  1156  GGAGCAGTATTTGCACTATTCAGTGGTTGATACTTCTGAATACCAAAAATGTTAGGTTTA
  1216  GACTATAACATTATGTTAAGTAAAGTACATTTCTGATTATTATTCATTGGAGTTAATGTA
  1276  ACATTTTTCCCTCAACACTTCTTAGGTTTACAAGGTATGCCAAGAAGAATAAGTGACTAC
  1336  CCAGACGCATTTGCAGGATGAAACATAATAAGTAGTTTTGGTTCTCTAATATCTGTTGTA
  1396  GCTACATGATTATTCTTATACATTGTATATCTACAATTAGTTGAAGGTAAAAGTGTATCG
  1456  AGATATCCATGATTAACACCTCAATTCTATACAGATTACTTACAAAGCTTATTAAACAGA
  1516  GCTTACAGTAGTTTAGAGTGATGTTTAAACAGCCCACCTAAACCTCACGCATTCGTTAGT
  1576  TTACCATTACAAAGCTAA
;     G-cox1 ==> end
  1594  GTAAAAAAGTGTTAGGCTTACTTTATAGTAAGAAAAATAGCATTTTTCTTTCTATAATAG
  1654  GATACTTTATTTTTATTATACCTGTTAAATTTATTTTTGCCTTGCTTTCTTTCAATAACA
  1714  AAAAAAAATAAAAAAAAAAAAACAAAAAAAAAATATACATATAGATATATATACATTTCC
  1774  TTTAAAGGTCCTGTGTTTAATTACACTTAGTCACATATATTTGTTTTGTTTACTTAACGA
  1834  AAGCAGATTAGAGACAATTACTATTATTATTAATCTT
;     G-atp8 ==> start
  1871  ATGCCTCAATTAGTTCCATTTTATTTTATAAACCAAGTTACATTTGCATTTGCTATAATT
  1931  GCACTTTTAATATTTGTATTTTCTAAATACATATTACCAAGATTTGTTCGTTTATTCACT
  1991  ACACGTGTTTTCATAAGCAAATTATAA
;     G-atp8 ==> end
  2018  TTTTTACGATTTTTTTTTAGAAGAAAAAAAGCGTCTCATAGATGATTTTATATTTAAATA
  2078  AATATTCTAATTTTTTTATATTTTT
;     G-atp6 ==> start
  2103  ATGAATTTTTTTTCAAATATAATTAGTCCATTAGATCAATTTGAAATAAGAAATTTAATA
  2163  AGTTTAGAGGCCCCTGTACTGGGAGATCTTTCTCTTTCTTTAACAAACATAGGTTTGTAT
  2223  TTAACTATAGCAGGGTACTTAGTATTTAGTATTAGCCTTGTATCTAATAACAACAATAAA
  2283  GTGACATCGAACGTTTGATCAGTATACCAAGAATCTATATACGCTACTGTACACAGTATA
  2343  GTAGTTAGCCAAATAAACGACAAAAAAGGTCAAGTTTACTTTCCATTTATGTATGTATTA
  2403  TTTTTATTTATACTTGTTAATAACTTAATAGGGATGGTTCCTTACAGTTTTGCTTCAACA
  2463  AGTCACTTTGTGTTAACTTTCTCATTAAGTTTCACAATAGTATTAGGTGCAACTATATTA
  2523  GGATTTAGTAAACACGGTTTACAATTCTTTTCTCTTTTTGTTCCTGCAGGTTGTCCATTA
  2583  GGATTATTACCTTTACTAGTATTGATAGAATTTATCTCTTACTTAGCTAGAAATGTGTCA
  2643  TTAGGGTTAAGATTAGCCGCTAATATCTTATCCGGTCACATGCTTTTAAATATACTAAGT
  2703  GGATTTACTTACAACATAATGAGTTCAGGTTTCATATTTTTCTTTTTAGGGTTATTTCCT
  2763  TTAGCCTTTATAATAGCATTCTCTGGTTTAGAATTAGGTATAGCTTTCATACAAGCTCAA
  2823  GTTTTTGTTGTTTTATCATGTTCATACATAAAAGACGCACTAGACTTACACTAA
;     G-atp6 ==> end
  2877  AACTAGATAAAGATTAAAATAAACATTCTATAAAAAAAAAATATCAGTGGCTTAAAGGTG
  2937  TAGCTAGATGGTATTAATAAGTATATAATAAAAAGCACATATTCTGGTGATGACAATAAT
  2997  AAAAATAATAAAAATTATAAAAATACGTAGAGTACCATTATTATAACAATGAGTATAATC
  3057  CAAGTGCTGGAGTTTGACCCTAACACTAATGTAATGCTAAATATATTAATAATTGTTTTA
  3117  CTCCTAGACTTTGAGATATACACATGTATAATAATAAAGATTAGAAATATGATAAAACAA
  3177  TGGTTTTCTCTTAATACTATTAAGATATCTGATAGTGATAATTTATCTTAGAAAATAAAG
  3237  AGTAGAGTTTTTTTTTTATGAAATACCCAGTTTAAACTAATATTTATATATACTATTACG
  3297  TTTTTTTATAAATTGATGGTTAAAATAGGTAATTCCATTTTTACTTAAACTAGGTACCAT
  3357  AATTAATACTACAGACGATTTTTATATATACCTTATAACAAACTATCTCATAAATGATTA
  3417  TGGTAATTAAATAAATAGTTACTTAAATTCTAATTAGCTTAAATATAAAGCTAGATGGTA
  3477  CTAATATTTAGATGCAAGTTCGACTCTTAAATGTAATTTTGTTTTTATTAGGTTTTTTTA
  3537  TTATTTTCATAAATGTTTTTATTTTTTTTTTTTACTTACATTACTTTTTACTACGTAAGT
  3597  GATAAATATCTCATATATATTTATTATCAATAATATACTAAATATGTCTTTA
;     G-trnV(uac)_1 ==> start
  3649  AAGGAATTAGCTCAATTGGTGGAGCAACCGTTT!TAC!ACACGGAAGGTTAGGTGTTCAA
  3707  ATCACCTATTCCTTA
;     G-trnV(uac)_1 ==> end
  3722  TCTATTAAACTATCATAAGCGCAGTCGTTTAGAATTAAATAGTAAATTTTATTT
;     G-atp9_1 ==> start
  3776  ATGTTACAAGCCGCAAAAATAATAGGAACAGGTTTAGCTACTACAGGACTTATAGGAGCC
  3836  GGAGTAGGTATAGGTGTAGTGTTTGGGGCTTTAATTTTAGGTGTAGCAAGAAATCCCTCG
  3896  TTAAGAGGACAACTATTTTCTTACGCTATATTAGGTTTTGCTTTTTCAGAAGCAACTGGT
  3956  TTGTTTGCTCTCATGATGGCTTTTTTGCTATTATATGTAGCTTAA
;     G-atp9_1 ==> end
  4001  CTAATTGTTTCTATCTTTTTAGCGCTCTTTATTAATTCCAGATCACTTTAATATGAATAG
  4061  GAGGGGGAATCTATTATTAGGTATCTAATTAAAGGAGTGAAGGAATGACAAGAATATTAA
  4121  TATATTAATATATTAATATAATTAGTACGCTATTTATTTTTTTTTTATCAACAATCATTA
  4181  CTTTACTTATAAATATTAGCTAAATATAGCCAAGCTAAAAAAAAAAATTATTAATGATCA
  4241  ATATTAGTTATATATATTTTTTTTTTTTGTATGTGATATATATTGTATTACAATATTTTT
  4301  ATGTTGTTGCAAAGTCCAGTACTTAATAGGTATATTTATAAAAGCTAAAGCTTTGGTCTT
  4361  TAACAGAAATTATATAAGCGTTTTGCTATTTTTTGTAATTGAAAAAACAATCCTATATTA
  4421  AGTATTATTTTAGTTTTATATACAATAACTTAAACTGGCTTACTTATATCCATATAACAT
  4481  ATATATCTTATTTTTTTTTGTGTTTAGTTTAAATAATTATTATT
;     G-cox3 ==> start
  4525  ATGTCAAATTTAAATAGAAGTGCTTTTCAAGGACATCCTTTTCATTTAGTATCACCTTCT
  4585  CCTTGACCAATCTTTACTTGTATTAGCCTGTTAACTTTAACTACTTCAGGTGTATTAACA
  4645  ATGCATGGTTTTTCTAATGCAGGATTTTGATTAGCATGTGCACTTATCTTAGTAATGTCA
  4705  AGTATGTTTTTCTGATTCAGAGACGTTGTTTCAGAGGGTACTTATTTAGGAAATCACACT
  4765  TTAGCTGTACAAAGAGGATTAAATATGGGAGTAGCTTTATTTATAGTTAGTGAAGGTTTA
  4825  TTTTTCTTAGCTATATTTTGAGCTTACTTTCATAGTGCATTATCACCTACTGTAGAACTA
  4885  GGAGCTCAGTGACCTCCTATGGGTATAGAAGCAATTAATGCTTTCGAATTACCATTACTT
  4945  AACACTGTTTTATTATTAGCAAGTGGTGTTACAGTTACTTATGCTCACCATTCCTTAATA
  5005  CAAGGTAATAGAAATGGAGCTCTATACGGAACAATGTTTACTATAGTATTAGCTTTAGTA
  5065  TTTACTGCATTCCAAGGAGTAGAATACTCAGTTTCTTCATTTACTTTATCAGATGGTGCA
  5125  TTTGGATCATGTTTCTACTTTGGAACAGGGTTCCACGGTTTACACGTTATAATCGGTACT
  5185  ATATTTATAGGTGTAGGATTCTGACGTTTATTAGCTTACCACTTAACTGAAAACCATCAT
  5245  TTAGGTTTAGAAGCTGGAATATTATACTGACATTTCGTTGATGTAGTATGATTATTCTTA
  5305  TTCTTATCAGTATACTACTGAGGTTCTTAA
;     G-cox3 ==> end
  5335  TATACTTAATACCGTCCTACCTTAAAGGCAAAAAAAAAAAGTAAAAAAAAAGTTAATTTT
  5395  TTTATATTCATTATATACCGGAAATAAATTAAATATGACAAATTACAATTACACAAATCT
  5455  ATTTACATATAATATCGCTTACTGATCAGAATATTTAAGATCGGGTACATTTTTAATCGG
  5515  TATAATATTATTAATTTTTATAATCCTAGTTCCCTTAGCTATTATACTTTTATCAGAAAG
  5575  TACTATAGTACCTGTTGGTATGCTTCTAAACAAATAAGAAGCTACTGTAAAAAAAACACC
  5635  TCAAACTCCCCCCCCTAGAGCT
;     G-orf113 ==> start
  5657  ATGGATTTGATGTGTAAACAAATATATTATACTGGAAATGCAGGTAGAGTATTTGTTTAT
  5717  GATGAAAATGATACTACTGCTACTAAGTTATACACCTTATTTGCAGGTAAAAACTACGAG
  5777  GAACATAATTTAGGGGGGGGGGGTATAAATGGTTATGCTCTTAAGGGTAGAAGAGTTGAA
  5837  ACTGCTACAGACGGTAGTCAAGTAGCCCGTATACCTGTTTTACAGCCTAATCTGACTTTA
  5897  ATGGAAACCAACGGTACTACAGTTCTTTCTAGAGGAACACCAATACACAGAGGTTATAAC
  5957  CTCGATGGAAGTATATCTTTATTAGTTAAAAAAGATTTATAA
;     G-orf113 ==> end
  5999  TCATGATATTAATATTCATTATATATATATTAGACATATATA
;     G-nad4L ==> start
  6041  ATGAATTTATCACTTATACTTTTTTTAATAGGTATTCTAGGATTTGTTTTAAATAGAAGA
  6101  AATATTATACTTATGCTTATTTCAATTGAAATAATGTTATTAGCTATTACATTTTTAATT
  6161  TTATTAGGTTCACTTAGTTTTGACGACATATTAGGTCAAACATACGCAATATACATAATA
  6221  TCAATAGCTGGAGCAGAATCAGCTATAGGATTAGGTATTTTAGTAGCATTTTATAGATTA
  6281  AGAGGAAGTGTTGCAATAGAATTTAAATA
;     G-nad5 ==> start
;     G-nad5-E1 ==> start
  6310  A
;     G-nad4L ==> end
  6311  TGTATTTAGCCATAATAATATTACCTTTATTAGGTTCAATCGTTTCTGGATTTTTTGGAA
  6371  GAAAAGTAGGAGTAAGTGGAGCTCAATTAATTACATGTTTATCCGTTTTCACTACTACTG
  6431  CTCTTTCTATTTTAGCTTTTTTTGAGGTAGGTATGAATAATGCCCCTGTGTCAATACACC
  6491  TGTTCAGGTGAATTGATTCAGAATCCTTGAATGTTTTATGAAGTTTTAACTTTGATTCTT
  6551  TAACAGTATCGATGTTAATTCCTGTACTAATTGTATCTTCATTAGTACACTTATATTCTA
  6611  TAGGTTATATGAGTCATGATCCTCATAACCAAAGATTTTTTAGTTACTTAAGTTTATTCA
  6671  CATTTATGATGATTATACTTGTAACAGCTAACAATTTCTTACTTATGTTTGTAGGATGAG
  6731  AAGGAGTTGGAGTATGTTCTTACTTACTGGTTAGTTTCTGATTTACTAGAATAGCAGCTA
  6791  ACCAAAGTTCTCTTTCCGCTTTCTTAACAAATAGAGTTGGAGATTGTTTTTTAACAATAG
  6851  GTATGTTTGCTATAATATGATCTTTTGGTAATGTCGACTATGCTACAGTATTTTCAACTG
  6911  CACCATTCGTAAGTGATAATATAGTTACATTAGTTGGTATATGCTTATTAATAGGTGCTA
  6971  TGGCTAAAAGTTCACAAGTAGGATTACATATCTGATTACCTATGGCCATGGAGGGT
;     G-nad5-E1 ==> end
;     G-nad5-I1 ==> start /group=IB (3.05e-21)
;     G-nad5-I1-orf310 ==> start /first_aa=L /note=LAGLIDADG ;; evalue:5.2e-60
  7027  ttggtgtcaagggctctccttaaatttcactatatgcgggaacatccttttttcttatat
  7087  gtttataaggaaataatgttaaagtccaccagttactttgtaaccattggaaaaatcttt
  7147  aacatgggacaatccgcaggtaacctgtataacaaacagggctcctcagagactaaacgt
  7207  gaaacgattaaaatagataatacatttaagtgatgattaataggatttgctgaaggtgat
  7267  gggcattttggaatagataaaagaggttatctaacttttaaacttacacaatctactaca
  7327  gatagtcaaatactattttatgtaaagaaaactttaggtttcggtagtgttagtttgcaa
  7387  agtaaattaagtaatactcatcagtatagagtgagagataaaaataaccttattaccatt
  7447  attaatatatttaatggtaatcttaaaaccaaggctaagatagatcagttcaagttattc
  7507  ttagaggctttcaacaataaatatgaaactaatattttgtttataagatgtaacaataaa
  7567  gttactttagataatgcttgactatcagggtttactgatgccgaagggtgttttacatct
  7627  tcagcttatttaagcaaaattactaataaatacattgtaacagttaggtatatagtatct
  7687  caaaaagatgacatacaatttagtaaatctttagcttatttaataaacggctatgtaact
  7747  tacgtaaaaagttatgacggctataatacagtagttaaccacagtaagttaagtattata
  7807  atcaattatcttaaaacttatcctttaaaaactaagaaacatgtttcttatttgagatga
  7867  ttgaaagtatattgtctggtaaagaataaacatcatcttaaagaaaacggtatagaaacc
  7927  gttaaatccttgataaacttaatcaacaaataa
;     G-nad5-I1-orf310 ==> end
  7960  atgtataaaaaaaatcgaagatatagtccgaacaataacgtaagttattgagtattggtg
  8020  tcgtatttgtacatatttgtatataacgctaatcaacatttttg
;     G-nad5-I1 ==> end
;     G-nad5-E2 ==> start
  8064  CCTACTCCAGTGTCAGCGTTAATACACGCCGCTACTATGGTTACTGCTGGAGTCTACTTA
  8124  TTAATGCGTAGTTCTCCTTTAATAGAATACAGTAACACAGTTTTAGTACTTTGTTTATGA
  8184  TTAGGAGCTATTACAACTATATTTAGTTCTCTTATTGGTTTATTCCAACAAGATATTAAA
  8244  AAGGTTATAGCCTATTCTACAATGAGTCAACTGGGGATGATGGTTATAGCAGTAGGATTA
  8304  TCTTCTTATAATATAGCATTATTTCATCTAGTTAACCATGCTTTCTATAAAGCACTTTTA
  8364  TTCTTAGGTGCTGGTGCTGTTATACACGCAGTAGCAGATAATCAAGATTTTAGAAAATAC
  8424  GGAGGACTAAGAGCTTTCTTACCTTTAACTTATTCGGTTATGTTAATTGCCTCATTGAGT
  8484  TTAGTGGCCTTTCCTTTTATGACAGGGTTCTATTCTAAAGATTTTATAATTGAGTCTGCA
  8544  TACGGTCAATATTACTTCTCTGGTACAGCTGTATACTTTGTTTCAACAATAGGTGCAATG
  8604  TTTACTACTCTGTACTCAGTTAAAGTTTTATACTTAACATTCTTAACTAATCCTAATGGG
  8664  CCTTTAATAAATTACAAACATGCTCATGAAGGAGACATTTTTATGAGCTTACCTTTAATG
  8724  ATATTAGCCGTTTTCTCTATATTCTTTGGTTACATTACTAAAGATATATTTATAGGTTTA
  8784  GGTACTAATTTCTTTATAGATAATAGTTTATTTATTCACCCTTCACATGAAATACTGTTA
  8844  GATACAGAGTTTGCTGTGCCTACTTTATTTAAAATATTACCTTTAATATTTACTGTTTCA
  8904  TTAAGTATTTTATCTCTGGTATTATCTGAGTTTATACCTAAAGTACTAACACATTTCAAA
  8964  CTATCTAGATTTGGTTACAATGTATTTGGTTTCTTTAATCAACGTTTCCTGGTTGAATTA
  9024  TTTTATAACAGATATATAACAGATCTGGTTCTAAAATTAGGAGGACAAACTACTAAAGTT
  9084  CTTGATAAAGGTTCTATAGAGTTAATAGGTCCATATGGTTTAGAAAAAGGTTTAGTTAGT
  9144  TTAAGTAAAAATATATCAAAACTAGATACAGGTGTAATAACATCGTATGCACTATATATT
  9204  TTAGTTGGTCTAACTTTCTACATTCTAATACCTTACTTATATGTTATAGACAATAACTTG
  9264  TTAATTATTATATTATTTGCCTTAATAAGTTTAGCGTGTAGCGACATAAAAAACAAATAA
;     G-nad5-E2 ==> end
;     G-nad5 ==> end
  9324  AACAAAAAAAAAAAAATAATATTATAATTTATTTATAAATACCTTATTGTAAATCACAAA
  9384  TCTATTAAAATTACTAGATGTAACTGAAGGTAAACTATTTATTAATAAACGTGATGTTTT
  9444  ACTTAAAAACCTATAGAAGTACTATTATATAAAAATACCAAAAATATTATTAAAACGGTA
  9504  TGTCGCTAGTTGGGGGGGCCTACGTAACCCCATATAGTAAATAGTAGTATAAAATGAGAT
  9564  AAGTTTATACCTTAAACTTATTAAACAAAGATATGCATTACTATGAAAGATAGTATTTAC
  9624  TTATTTAAATAAATAAAAATAAAAATGGAGAAATTCTAAATACATAAACATTTAGAAATA
  9684  GAAAAAAGTGTTATAAGATTA
;     G-trnK(uuu)_1 <== end
  9705  TAAGAGCTATGAGATTTGAACTCATATTAGAGCGATT!AAA!AGTCACATACTTTACCGT
  9763  TAAGTTAAGCTCTC
;     G-trnK(uuu)_1 <== start
  9777  CTAGGTATAAATAATAAAGTTTTATATATGCTATATTTAGTTATTTATATATTACTAACG
  9837  TAATCTATATTTTTTTTTTTCTTTTTTTTTTTATTT
;     G-nad3 <== end
  9873  CTAATTGTTTTGTCTACTTTCTATAGATAGTGCATTTTTACCTAATTCAAAGGCAAACCC
  9933  TAAAGTTAACACTAAAAAGAAAACTAGCATTATAATTAGACCAAATATACCGTTAGCATA
  9993  TGCACTTACGACATAAGGGTATACTAATAGTATTTCTAAATCAAATAATAAGAATAATAA
 10053  AGCAAATATAAAGAATGATATACTGAATTCACTTCTATTTTGTCCTAAAAATGAATGAAA
 10113  TCCACATTCGAATGCACTGTCTTTTTCTTCGTACGGGTTATGTGGAGCAAAAATTAAATT
 10173  AACAGCTAATAGTATTATAGCTAATATGGGTATAAATATAAGAAAAAATGTTTGACTTGT
 10233  CAT
;     G-nad3 <== start
;     G-nad2 <== end
 10236  TTAAGCTTTAAATAATATAAGGCTAATAAGACTTACTATATTAAATCATTCTGATGGTAT
 10296  ATATATAAATAATATAAGTAAAAGAGTTAAAACAGAAATAGTACTACTTAATGCGCTATT
 10356  TATTATAATATTATTGGGGTTAAATTCTACTTTTAGACCCTCAGATATATCTCCTTTTTT
 10416  TATGGAGTTAGAAGAAGAAGTGGGGTTAATGTAAGCAACTAAATTTAAATTTTTAACTGA
 10476  AGGGTTTATCTTGTAATCGTCTTTAAAGAAGAAAATTTGTTTTATTAGATTAAGGTAATA
 10536  ACCAGCACCTATCGCACTAGTTAATATTGCTACTAGAGTCATAAATACATAACCGTTATC
 10596  TAAAGCAGCACTTAAAACCATCTGTTTAGCAAAAAATCCTATTAGAGGTGGTACCCCTAC
 10656  AAATGAGAATAAAGTAATGGCTAAACTTATAGCAAGATAAGGATTAATGTAAAAATAACC
 10716  TTTTAGTTGATTAATAAGTTGTATAGGTGAATTATTGGCATCTACTAAGTTTTTATTTTC
 10776  TTTGTCTTTATATACATGTAAATATAGAGTAAACCCTATAGTTACTAATATTATAAAGGC
 10836  GTTTAAGTTTGATATAGAGTATTGTAAGATATAAAAAATATATCCTTGTATAGATTCCGC
 10896  TTTATTTATAGTTAAGGCTAATAGAATAAATCCTACATGACTAATAGTACTATAAGCAAA
 10956  TAATCTTTTTATTCTAAATTGTGTTAAACCTAGAACAGAACCTATTACTAAAGAAAATAA
 11016  ACTACTTAACAATAGTATATTTTTTCAAGAGAAGTTTAAATAAGAATACTCTGTATAGAA
 11076  AACTAACTCTAAAAAGAAAGCAAATATTGATATTTTTGCCACTATAGCTACATAAGTAGT
 11136  AACTATTGTAGGTATTCCATCATAAACGTCAGGAGATCAGAAGTGAAATGGTGCAGCACT
 11196  TACTTTAAATAAAAATCCTACTGATAATATTATTAAAGATAAGTGTAAGTAATACGGTTG
 11256  GTATCAGTATGTAAGACTAGTTAAGTCCTCAATTTCACTTATACTGCTTATAACGTATAT
 11316  GTTATCTAAATTAGTAGTACCAGAATTAACATACAGTAAAGCTGAACCTAATAAGATAAA
 11376  ACAAGAAGATAGTCCTCCTAGTAAAAAATAAGTTAATCCACTAGCAGTTGCTGATTCTGA
 11436  ATCTCTATATAAAGTAGAAAGTATATATAAACCGTAACTTTGTAGTTCTATAGACAAGAA
 11496  CACAGAAATTAAATCTGCAGTACTCATTAAAAACACAGCTCCACATAAAATAAATACTAT
 11556  TATAAGAGCGTATTCTATTATACGGAATTGTTCTGAAGTTTTATTTGCAATAGTATTTTT
 11616  GTTGTATGTTAATTTAGTAGTTAACAGTTTAAAAAAAGATGATTGTTCTTTAATAAAAAC
 11676  TTTTCTAGGATAGAAAGCAGTTAATACTAGTATAACAGCACTAATTAAAAATATAAATAT
 11736  ATTGAAAGATTGTGTAAATGTTGTTACATTAAATAATCCGCCGTATATACCTATACCTTT
 11796  TTCCAATGCTTTAGTAAATAGATTGTTTAAAGCTAAAAAGCTGGCAAAAAGTAGGCCAGT
 11856  TATAACAATTCTGGAAAATAATATTGATTTGTCCCGTCTTAAAGTAACGGCATTTGAAAC
 11916  TAATAGAGAAATTAATAAAGAAATTAACAT
;     G-nad2 <== start
 11946  TAAACAAAAGCATTACGTTTACTTTTAGTAAAATACTGTGTTTTTTTTTTTTAGTAAAGC
 12006  TTAATAAAAGTATAAAATTATTATAGTCTGAACCATAATTATTTTT
;     G-cob <== end
 12052  CTATTTGCTTCTCGAATTAACATCTACTAATGTATTTTCAAGTAAACTAACTAAAGGAAC
 12112  TATAATTAAGAAATGTGAAAAATATAAAACAGTACTTATTTGACCAAACTCTATGAATGG
 12172  TGTTTCAACGTGTTTAGCTCCAATTTGCATCAATATTAAGAAGTTAGCTACAAAGATAAA
 12232  GAAAGCTATTTTACTTAAAGGTCTAAATTGTAAACCTCTACTTCTTCCTAAATCTGTAAA
 12292  TGGCATAACTAATAATATTAATATTGCAGCAAACATTGCTATAACTCCTAGTAATTTATT
 12352  AGGTATAGATCTTAATATAGCATAGAATGGTAATAGGTATCATTCAGGAACTATAGCAGG
 12412  TGGAGTTTGCATTGGGTTAGCCATAATATAGTTATCACTATCACCTAAAACATTAGGCAT
 12472  AAAGAAAACAAATACCGATAATACTACGATAAATAAGAATATAGTTATTAAATCTTTGAA
 12532  TATGAAGTATGGAGCAAAAGGTAATCTATCGTAATTACCTGAAACACCTAATGGATTACC
 12592  TGATCCTGCACTATCGTGTAATGCAATTAAATGCATTAATGCTAAGGCAGCTAATACGAA
 12652  AGGTAATACAAAGTGTAATGCGAAAAATCTATTTAAAGTAGCGTTATTTACAGAGAAACC
 12712  ACCTCAAATAAATTCAACTATATCTTGTCCTACTCATGGTATTGCACTCATAAGGTTAGT
 12772  AATAACTGTTGCACCTCATAAACTCATTTGACCGTACGGTAAAACATAACCCAAGAAAGC
 12832  TGTAGCCATCATTAATATAAATATTACCACACCTATTGTTCATACTAATGTTCTTGGTGC
 12892  TCTGTAAGATCCGTAGTATAAACCTCTTCCTATGTGTAAGTACACTAAAAAGAAGAAAGC
 12952  TGAAGCTGTATTTGAGTGTAAGTAACGTATTAATCATCCGTTATTAACGTCTCTCATTAT
 13012  GTGCTCAACTGAATTAAATGCTTCTAATACACTAGGGTTGTAATGCATAGCTAAAGTTAC
 13072  ACCTGTTACTATTTGTATAACTAAACAAAAACCAAGTAGCGAACCGAAATTTCATAGGTA
 13132  GCTAATGTTTGAAGGTTGAGGTGAATCAACTAAGTATCCATTAACTAAGCTGATTAAAGG
 13192  GTGACTTTTAAAAATTCTCAT
;     G-cob <== start
 13213  TTTATTTAAATTTATTAATATGTATATATTTTGAAGTGTATCTGTGTAAATTTATTTTTT
 13273  ACATTAAAAATCTGCTTAAAGTATAATTATTTTTAATATTAATTATTGTTGTGTCATAAT
 13333  ATAATATAAAATATCACATTTTAAATTATTATTATTTCGTGTAATATG
;     G-atp9_2 <== end
 13381  TTAAGCTACATATAATAGCAAAAAAGCCATCATGAGAGCAAACAATTCAGTTGCTTCTGA
 13441  AAAAGCAAAACCTAATATAGCGTAAGAAAATAGTTGTCCTCTTAACGAGGGATTTCTTGC
 13501  TACACCTAAAATTAAAGCCGCAATTACTACACCTATTACATTAGTCTTTTTTTTT
;     G-orf108 <== end
 13556  TTAAGCAAAACGAGCAT
;     G-atp9_2 <== start
 13573  GAGCGTCCATTGTCATAACTCAGCCATGTCTTTTGTGGCTGGCTAATATATCAGGATCAA
 13633  GGCCATCTAAATATTTAGTTGTGGCCTCTCATATTACCTGGGCAGACAGATTATCTCTTA
 13693  CGGGTTTCTGTCACAATACAACACTTGCTCCTCGCTGCATAACATGCAGACCAAATACGA
 13753  AATAATGATCAGGGTATATCCCTTTATAATAAGGAACAGTTTCTAAAAAAGACCCTATTA
 13813  TTTGATTAGGGTTGCTGCTTAATGTTTTTCAGGCTAAATTTTGACGTCTTACTCTTGTGA
 13873  ATTCTGGCAT
;     G-orf108 <== start ;; mfannot: TTG upstream: 13927
 13883  AGTAAAAAAAATATATATATATAGTGTTATTAAACTACAGTACAATATCAGA
;     G-trnV(uac)_2 <== end
 13935  TAAGGAATAGGTGATTTGAACACCTAACCTTCCGTGT!GTA!AAACGGTTGCTCCACCAA
 13993  TTGAGCTAATTCCTT
;     G-trnV(uac)_2 <== start
 14008  TTTTTTTAATGTTTTTTAGTTTTCCAAGTTT
;     G-cox2 <== end
 14039  TTATTGTTCTTGTAATCAAGATAGGAATTTTTCAAGTGAGATAGATTCTATAACAATAGG
 14099  CATAGAACTATGTAAAATCCCACAAATTTCTGAACATTGTCCAAAAAATGTTCCTTCTCT
 14159  ATTTACAAGTACAGATACTTGATTAAGTCTTCCAGGGTAAGCATCACATTTTATACCTAA
 14219  AGCGGGACAAGCATAAGAATGTATAACGTCACCAGAAGAGATTATAAATCTAACATGAGT
 14279  TAGTTCTGGTAGGATAACTCTGTTATCAACTTCTAATAATCTTAATCCTCCGTCTTCTAA
 14339  GTCAGAATCAGGTACTAAGTAAGAATCAAATTCTAATTCTTCGTCGTCATTATTAAGAAA
 14399  ATCAGGGTATTGGTAACTTCAGTATCATTGGTGTCCTTCAACAAAAACAGTTAAAGATGG
 14459  ATCTGTAACTTCGTCCATTAAATATAATAATTTGAATGATGGAAATGCTATTAAAATTAA
 14519  TATTAAAGCAGGAGTTATTGTTCATATTAATTCTATAAGTGTACCGTGGTTAAGGTATTT
 14579  ATTACTAATTGGAGATTTACTATAAACGTAATTTCTAATAATAGAAATTAATATTCAGGC
 14639  AACACCGAATAAAATAATAACTAAGTAGAACATAATATTATCGTGCAGTTCTACTAAAGC
 14699  TTCCATTTGAGGACTGGCACTATCTTGAAAATAAACACCTCATGGTCTAGGTGCGTCACA
 14759  TGTTACAGTGAAAAGATTAAAAAAATTCGTCAT
;     G-cox2 <== start
 14792  AATAAAAATAAATAAATAATATTAATAGTTTTATAGCACAAAATAATAAAGTACTAATAC
 14852  TTTGTTGACGCAAAGATGCACTATCTTGCATAAAAACAAAAACTTCTCTTTTAATATAAA
 14912  CCTATAATTTATAAGTAGTACACTTTATTATCT
;     G-trnR(ucu) <== end
 14945  ACACTTACTCAAGACTTGAACTTGAACCTCGGACTGT!AGA!AAAATCCTGCTCTACCTT
 15003  TTAAGCTAATAAGAG
;     G-trnR(ucu) <== start
 15018  TCAATAAGATAATAATATTAATTATGAATAATTATATATATTCCATATTATATAAGGCTT
 15078  ATTTATCACTTTGTGCTAGGACAAAAAGTAGAGATATACACACTTAGTTCTGTGAAGTAT
 15138  GAAGTTGAA
;     G-trnC(gca) <== end
 15147  AGAGATACGGAGGAATTGAACCCCAAATTTTCGATT!TGC!AATCAAAATGTAGAACCTT
 15205  CTACCACATATCCC
;     G-trnC(gca) <== start
 15219  TTAATATTATAACTTTGCCACAAAGCGCATTAAAAGACAAGCGTTGCACCATCAATATTA
 15279  ATTTGTAATTAAAATTAATTT
;     G-trnR(acg) <== end
 15300  AAGCGTGCATAAGACTTGAACTTATAACTTTTGTGTC!CGT!AGCACAATACTCTACCGC
 15358  TTGAGTTAACACGCT
;     G-trnR(acg) <== start
 15373  TTTATTTTGCTTAGGTTATAAAAGACATACACACATCTTTTTGTGCAAAGTAAGTGTTAT
 15433  GTGCTAAAAATAAATGTTATGTGCTAAAAGTAAGAGTTATGTGCTAAAACTA
;     G-trnN(guu) <== end
 15485  AGCCTTCAAGATGAATTGAACATCTATCAGAATATT!AAC!AGTATTCCGCTCTGCCGTT
 15543  GAGCTATGAAGGC
;     G-trnN(guu) <== start
 15556  TTTTTATCAATTTTGACTATTGCGGAGGAGATTTAAGCAAACGCTTTATACTACTAGTTA
 15616  ATATTTTA
;     G-trnY(gua) <== end
 15624  TAGGAAGAAAAGGAATTGAACCTTCGACAGCCCTAGCTATTGAGTT!TAC!AGCTCAACC
 15682  CATCATACCAACAAATGGAACCTTCCT
;     G-trnY(gua) <== start
 15709  TTTTTTTTTTGGTGGGGGGGGGGGTGTTGTT
;     G-rns <== end
 15740  AATGTTTATTATTCCCGTGCAACTTCCGCTACACGAACCATATTTCGACTTAACACCAAT
 15800  CAAAGTCACGCATACGAAGACTGTTTAATAAAGTATCTTATAGAACTATTAACTAGATCT
 15860  AAATATTAACTAATTATTAATAGGAAGATTTATTAAAGAGCCAAACTTATTGCACGCACT
 15920  TCTTTCAGCGCCTGACGAGTGGTTAGTACCTATCTGAGATTAAATTCACCGTGATGTGGT
 15980  GACTCACGATTACTAGTAATTCCTTATTCATGCAGTCGAATTTCAGACTACAATCCATAT
 16040  TATATTCTGTTTTAAGGATTAGCTAAAATTCGCATTTTCGCCTCCTTTTGTACAAACATA
 16100  TGTGGCACGTCCATAGCCCACAATATTAAGGTCATGATGACTTGACTTAATCCCTTTTAT
 16160  TTCCAATAATTTTTGGAAAAGTACTCTATGTATTATTAAATAAAGCAAGGGTTTTACGTT
 16220  AATTTAATGGATCTAACCAAGGTCTCACGACATTAACTAAAGACAGCCGTGCAACACTTG
 16280  TAATATAAGTATTACCCTAGTAATACTATATCATTCAATTTGTGGTAAGGTTTTTCGAGG
 16340  ATTATCGAATTAAACAACATACTTCACTACTGGTTTCAGAAACGGTCTAATGATTTCAGT
 16400  TCCTGCGTTGCCGCATTACTCTTGAGGTGGAATGCTTACACTTTCATTTATACACCAAAT
 16460  AATTTTAATCTATAACATTCATAATTCTCTGCTAGGACTACTAGGGTATCTAATCCTATT
 16520  CGCTACCTAAGCCTTCGTCCCTCAACGTCAGTTATTACATAAAGGCTTGCTTTCGCCGTT
 16580  ACCCGTCCCATTAGTATAATAAAATTTCATCTCTACTCCAATGGTTCTAATATTTACCTC
 16640  TCACATAAAACTCTAGTAAATCTGTTCCCTTTTGGGGCTAGAAATACCGTCTAGGTACCC
 16700  TTTAAACCTAATAAAGATGAATAACACTAGTCTTACTTGTATTGCCGCGACTGCTGGCAC
 16760  AAGATTTGGTCAAGACCTATAGATAGAAAACTGTCATTATCAATCATCTATCTAGAACTA
 16820  TATACGGCATAGCCGTTAAATTAGATACATTACATTAAAAGCACAAAGTATCACATTCCT
 16880  CCAAATGGCTGGTTCGGCCGTTAGGCCATTGACCAATATTCCTCACTGCTGTACTAGACG
 16940  TATTGGGGTTTTTTCAGACCCAATGTGGTCGATAAACCTTTCAGTTTCGACTACGAGCTT
 17000  AAGCTAGTTAAGTCATTACCTTAACTACCACTTACTCGGAAATAATTGAGCATCTTAAAG
 17060  CGAAAATTATTTTCTTTTGTATGGTCAACTTTTATCCAGTATCAAATACTTTATAAGGAA
 17120  TTTTTTTTTCCTTACTTTAAGGTTGACAAATTATTATATACTCACCTTTACACCACTTCA
 17180  TTTTCTTACTACGCCTAAGTTATGATTTATAACAAAATTATAGTAATAAAAATGCCGTAT
 17240  GATTAGCATGTGTCAAGCCTTTGGACAGCGTTCAATCAGAGCCATCATCAAACTCAATTA
 17300  ATA
;     G-rns <== start
 17303  TCTTACAAATATATATACTAATATATTACTAATGTAATTAAAGAATAGAAATATATATCT
 17363  TTTATGTCACTAACATTCTCAAAATACATAAGGAAAAGGAATAAGCACCGAAAAATAAAA
 17423  ATGCTGTTCCAAGTAAACCTGAAAACAAAGAAAAGATAAGATAAAGCGTACCTATGTCTT
 17483  TAGCATTACTTGATAAGAATCAACGTTCTAATCAAAGAGATATTTTACTATTCTTTACTT
 17543  CTAGATTTCTCTCATATAAATTGATGGCGGGGAATCGATTAATATTAGGTATCTTACAAA
 17603  TAAAAAAAGTAAAGAAAAGCTACAAAAGTTAAAGAAAAAAACATTTAAAATATAAATATA
 17663  ATATAATAATCGCTGGTTAAAATAAAACATAACTTAAAGTTAATAAATATGGTATAAGTT
 17723  TACTAAAAAGAAACGTAAAAGTA
;     G-trnK(uuu)_2 <== end
 17746  TAAGAGCTATGAGATTTGAACTCATATTAGAGCGATT!AAA!AGTCACATACTTTACCGT
 17804  TAAGTTAAGCTCTC
;     G-trnK(uuu)_2 <== start
 17818  CTAATTATAGTAATACATAAATACTGTATATTTATACATTAAACCAAAGGCAAAGCAAAC
 17878  AAATAAAAATATTTGCCCCTTTAGCTTCTGCTTTATTAAAAAAGTAACTAATTTAATAAG
 17938  TAACTATCTTAATTAATAAAAACAGATGAATATAGTAAAAAAAAAAAATTTTTTTT
;     G-nad4 <== end
 17994  TTAAGGGGCATGGTATGTTAGTAAAGATACAGAGTAATGTAAACCATCTAGTATAGGAGC
 18054  AGGGTATATCCCTAATACTATAGTAAATGCAACTAGTGTAAATAATATAACAAATTCTCT
 18114  TTTGTTTAAATCGGGAATATTAAATTTAAAGAATCTTGAGTACGACCCTCCAAAAGCTAT
 18174  TCTATTGAACATATACATAGTGTATGCTGCACTTAATACAATAGAAGAACTAGCAAATGC
 18234  ACCTAATAAAGGTAATCTTTCAAATGTTCCATATAAACTCATAAATTCACCAACAAAATT
 18294  AACAGTTAAAGGTGTTCCAGCATTACCTAAACAAAGTATGAAGAATAGTACAGAAAATAA
 18354  AGGCATTACTTGTGCTATACCTCTATAAAAAGTAATTAATCTAGTAGATGATCTGTCATA
 18414  TAAAATACCACCAGCACATATAAATAGACCAGATGATACAAAACCGTGGGCTAATCCTAG
 18474  TGTAATAGCACCTTCTATACCTTGTACTGAATTACTGAATACACCTAGTAGATAAACTGC
 18534  GGCGTGTGATACAGAACTATAAGCTATCAGTTCTTTAACATCTATTGTTCTTAAAGTACT
 18594  AAAACTAGCGTATATAATAGTAATAACACCTATAACATATATTACAGATGTAAAGTATAT
 18654  ATAAGCTTTAGGAAGTAATGGTAATATTAATCTTAATATACCATATAAACTAAGCTTTAA
 18714  CACGATAGCTGCCAATATTATACTTCCACCTAAAGGTGATTCAACGTGGGCTTTTAAAAG
 18774  TCAAGTATTTAAGAATATAGTAGGAGTTTTAACAGCAAAAGCTATAAAAATACCATAAAA
 18834  TAAAAACAACTGAGTAGTAAAGTTAAAGTTTGTTTTGTATAAAGCGTCAAAATCAGTTGT
 18894  TCCCATTATTGATGACATTGTAAGTATAGATAATAATAAAAATAAAGAACCTAATAATGT
 18954  ATATAAAAATAAGTAGAAACTAGCTCTAACTCTATTACTAGAACCAAATAAACCTATCAG
 19014  TATAAACAAAGGAGGTAGTATACTTTCAAAGAAAATATAAAAAAGTAATATATCTAATAC
 19074  TAAAAACACTGCTAATAATAATGTTTCTAACAATAATATTATAATTACATAAGACTTTAC
 19134  GTTTTCTGAAATTGAATTTCAATTTGATAAAAGTGATATAGGCATAATCATTGTAGTTAA
 19194  AAGAACAAAATATATAGATAGTCCGTCTACTCCTAAATAGAAGTCAAAACTATTGATTTT
 19254  ATGATATTCTTGTACAAATTGAAATTGATTGTTGCTAAAATTAAATAACATAAACACTAT
 19314  CAAAGAAACAAAAAAATTTATTATTGATGTAGTTAAAGCTATTACTTTAGTTTGTTTTAA
 19374  ACTTGAAACTCTATCATTGTTTACATAATTATCGTTGTATGTAGTTGTAGATATAAGGAA
 19434  TACACCCATTAAAGGTATTAAAAGCAATAAGATAAGTAACAT
;     G-nad4 <== start
 19476  TGATTAATAGATTAAAAAAAAATTAACAAATTTTCCTAGTAAATACCGAATTTATCCTTT
 19536  TCGCTAGCAAAGCAAGTCGTTAGGCTAAATTGTTTAGTAAGGTTATAAAAATGTTTATAA
 19596  CTAATAATAATATATATATATTTTTTTTTTTGTTTTTTTTTCTTTTTTTATATAAGAAGA
 19656  TATT
;     G-orf245 <== end
 19660  TTACGGAGAAGATTCATCTCCAGATACTGACTCATAATCTGAAATATATGAATCTTCTTT
 19720  TTTGATATGTGCTTTATCAAAAAACTGTCTTAAAAATAATGTATCACCCACACGCGGTAA
 19780  ATCAGGATTAGATCCTAAAAAACCAGAATAGATTTGGTGTGTTTCTTGTAATTCACCTAA
 19840  TACTCTGTTATTTATTTTAACTTTCGTACCTAAAAAGTTAAAGTGAGAAAAATTACCTTC
 19900  ACCCATCCCTATAGAAGGTCTAAAAACAAATCCGTTATATCCTACTCCATCTATGTAACG
 19960  CATTTCTTTTACTCGTGGTAATCTATCAAATAATCTGTCTAAATGAGCACCACTAGGGTC
 20020  TTTTTCATTATAGACAAAAGCTCAGAAATTCCAAACCCCATGCGCTTTGGCTTCTGAGCA
 20080  AACTAAATTCATTGGAATTTTCTGTTTATTATCTGGTTTATTTTCTGAAATTTGTCTAGA
 20140  TATATCATTAATTTGTTTGTCCATTAAAGGACTAGCCATTAAAATAATACCAATTATACC
 20200  TGTTGTACTAATACAGGATAATAATATACTATATTTTAAAGACATATTGTCGATATAATG
 20260  GGCTAACATAAGTTCTGTACCATCTCAATTAGGATCTAGACCGTAAAATGTTCCTATAAA
 20320  AAAGTAAAAAATAATATCCTGGGTTAAATCTATAAAACTATAGATATATACATTAATGTT
 20380  ATAATCAAAGTACTGCAT
;     G-orf245 <== start
 20398  CTCT
;     G-nad6 <== end
 20402  TTATGATTTTTGTTTAATTGTTATAACTATAGCTCCTACCATGGCTAGTAATAATATAAT
 20462  AGATGTTATTAATAGCCATAAGGGGTAACTAGTGTATATTATGTTACCAATACTTGTAAT
 20522  GTGAGATGTTTCAGCTAAGGCACCATCTCAAATGTGGGAACTAACAAATAATATGTCACT
 20582  ATTTGAACTTAAAGTATTTAAATCCTTTATACTCATAGGAGTGTAGTGAGTAGTATAGGA
 20642  CATATTATTCACACTTTCCATGTTTGAATATGCATCTACATTAAATATTGAACTTAGATT
 20702  TGTAGGTAATAATTTGTATAGTGTTACATTAAAAAAAACACCAATCATGATAGCTAATGG
 20762  AATACTGTTACTATTATCAGTAGTAAGTTCAGATATTCTTACATTAATTAACATTAGGAT
 20822  AAATAAAAATAAAATAGATACAGCACCCACATATACTAATAAGTAAGATAAACCTATAAA
 20882  ATTAATTCCTAACAACATTAGATAACCAGCTATATTTAAAAATAGTCCTATTAAAAATAA
 20942  AACTGAAACTATCGGATTTTTGCTAACTATAACAAAAATACCACAAAAAATTGATGCTAG
 21002  TGAGGCAAAAAATAATAAACCGTGATTTAAACCATTAGTAAAGGTTTCATTCAAAAGATA
 21062  TAAATCTAACAT
;     G-nad6 <== start
 21074  AAAATAATAAATAATAGC
;; mfannot: G-nad6 <== start Def by similarity
 21092  CTCAAAACCTGAGCTTATAGCTATACTTTATAATAAAGTAAGGGCAAAAGTACTATAGAG
 21152  AATGTAAATATATTTATTTTGTTTTGTTTTTTTTTTTTTTTTATTATATTTTGTAATCTT
 21212  TTCTAACCTTTTTTGTTCCTTTTTTTTCTTATCAAGAAAAAATCCCTTATTACATACTAT
 21272  ATATTGATTGTAAGTAAGGTAATAGAAAGGTTTAACTTTATAAGAAAAAATTCTGGTAAG
 21332  GTTTTAGATAGTTTACTCCAAGATGTATAACAAGGATTACTTTTTAACATAAAAAGGTCT
 21392  TTATAAATCATATAAGATTAAAAATTAATAATAGCTTCAAAAACTAAGCTTATAGCTATA
 21452  CTTTATAATAAAGTAAGGGCAAAAGTACTATAGAGAATGTAGATATATTTATTTTATTAT
 21512  AATAGATATATAATTTAAGCTATAT
;     G-nad1 <== end
 21537  TTAAAATAAAGCTACGTTACTAGGTATTATATCAAAACTGTAAATTATACAAGGTACAAC
 21597  AACAATAAAAGCTATAACTACCGGTAGTAAAATAGTTCAAGAGAATAACATTAACTGATC
 21657  AAAACGTATTCTAGGGAAAGAAGCTCTAACTCAGATAAATACAAATACCATTATACACGA
 21717  TTTAATACCTAAAGCTAAACCAGAGAAAAGTCCTTCAATTAATGGGCTAGAAAAGATCTC
 21777  AAGTTGGCTAATAATTGAACCATCGTAATCAATTTCTTGTAATAAATACAATAATGGTGA
 21837  AAAGTTTAGTAAATAACCACCTAAAAATAATATAGTAGTTAATATACAGATAAGTACAAT
 21897  ACTACCGTATTCGGCTAAAAAGAAGAATACAAATACAACTGCAGCGTGCTCTGTCATAAA
 21957  TCCACTCACTAACTCAGATTCAGCTTCTGCTAAATCAAAAGGAGCTCTATTAGTTTCTGC
 22017  TACAGAACCTATGAAAAATATTATAAATACGGGTAATAATGGTACAATAAATCATATAGA
 22077  TCTTTGAGCTTCTATATTAACAGTTAAATTTAGACTACCTGTTAGTAATATAACAAGTAA
 22137  TATAGCTGAACTCAATATCAATTCATAACTTATTAGTTGTGCTGTACTTCTAAGTGACCC
 22197  TAAAAAAGCATATTTAGAATTAGCAGATCATCCTGCTAATAATATACCATAAGTAGCTAA
 22257  TGAAGAAACAGCTAACATATATAAAATACCCAGATCAAAGTCTCATATAGCTAATCCAGG
 22317  ACCGTAAGGTACTACTGCATAACCTAATAATGCGAAAATAAGAGTTATAACAGGACCTAA
 22377  GAAAAATAATACTAAATTAGCTTGGGTAGGAGATACATACTCTTTTAGTAAAAGCTTAAG
 22437  GGCATCGGCAAATGCTTGTAATAATCCATAATACCCTACAACATTAGGACCTAATCTTCT
 22497  TTGCATACTGGCCATCGTTTTTCTTTCAGCTACAGTAACAAAAGCAACAGTAAGTAAAAC
 22557  AGGTATAGTAACTAATAAAACTTCTATAACAGAAATAAATGTTGGTATATATAACAT
;     G-nad1 <== start
 22614  TTTTTTGTTAAATAAAAAATGTTATTAAGCGATAATTATACTAATAAAAATTAAACCTTA
 22674  ATTAAGTTTTAAGAGTAAAACTAAGTATATTTAAACTAAAGATCATAAGATGTAATTTTA
 22734  CACTATTTATTACTAATAATTAAACAAGGTTTTTTAGTAAAAAAAACGATAAAACCTTTT
 22794  TATGTAATAATACTATGATTTAGCCGGAAGAGAAAATATTATTATCATTCTTAATTTAAT
 22854  GTATTAAATTAATGTTATAAGCAATTGAACTCTTTCTTTTAATTATATCTCTATATAAAA
 22914  ATAAAATGATTTTTTTTATTTATTATTTTTATTTATTAATTTTTTTTTATTTCTTTTTTC
 22974  CAGTACTACTAATTAATAAATATATATTATTTTGTTTAAACTTTTTTTTTTTTTTCAATG
 23034  TCTTTATATTTAGCTTCAATGTCTTCTAATATAGCTTCAACGTCTTTATCGGATTTTATC
 23094  TAAAAAATTTAGACATTTGTCATTTAAAGTATACGATCTCTCGTATACGATCTCTCGTAT
 23154  ACTTTG
;     G-trnM(cau)_1 <== end
 23160  AGCCAGAGGAGAAATTCGAATTCCCATTATTAATGC!ATG!AAATTAATGTTCTAACCAG
 23218  TTGAACTACTCGGGC
;     G-trnM(cau)_1 <== start
 23233  TTTTATTTGTTTTTGCCCTAATATACCTTGTTACTTTTACAATTAATCTAATCTTTTTAG
 23293  AAATTGTCTAAACCTCCGAGTGTTAGTATAATGAGCATTAGGCTTATAATTAGGGTGGTA
 23353  AACACGTATCATTAGATTTAAATACCTAGCGTCACCAGGCAATTACTTTGTAGGTGTTTG
 23413  CAAGTGGTTATTTGTAGCACGTAAACTAACCAGTTTATCTGCTAATTTTGCAGCATACGG
 23473  CAGGTTTGATTTATAAGGGTTGTATCCATTGGCTATAACCCCATTTCTTACAGCAGCTTG
 23533  GCCACGGGTCGCTATCTCATATATATCCGCTATACTTTCGCTTAACCCACCTATACCTTG
 23593  TGATCTACCTTGATTATCTAACCCTGCTTGAGTACTTGACCCTGC
;     G-orf132_1 <== end
 23638  TTAAGTACTATATCCTGCTTGAGTACTTGACCCTACTTGAGCAGATCACCCTGCTTTACC
 23698  AAAACTAGCACCACTACTTAAGTTATGTAAACCTGAAATATAACTGCTAATATAATCGCC
 23758  TGTTTCTAGTAGATATGCCATTATTAAGTTAGCTGGTATTAAAAGTAAATAAGGAGACAT
 23818  GAAAGCTAAAAAAGTTGCAGTAATAAATATAATAATATAAATATTAAACTTAAATTTCTG
 23878  GTATTTAAACAAATATAAGCTGTAGCTAATACACATGCGTATAATCCTACTACTGAAGCA
 23938  TACAAGTAGTCTATACCTAGTATAGTAAAACAAAAAAAAAAATAATCTTGTGACTTTTAA
 23998  TAACAACCAACATAAACATAATGAAAGAAATATGTCCAT
;     G-orf132_1 <== start
 24037  TCTCTTATTGATTAAAAATTTACGAAAATAAATATTAATTTGTCCCGTTTTAAAGTAAGG
 24097  GAATTAAAAAATAGAATTGTGTTTAAATATGTATAAATGAATATTAACATG
;     G-trnH(gug) <== end
 24148  GGTGGATACCCAGACTTGAACTGAGAACTTACTGTGC!CAC!ATACAGCTGCTCTACCTA
 24206  TTGAACTATATCCACC
;     G-trnH(gug) <== start
 24222  TTTTTTTTGCGTAGATAATATCTAGGTAAATGCTACCAATTGAGTTAATAATTATATGTA
 24282  AATATTTTTGCTTAAGTATTTTAATTAAATCTAGATAATTTGTTTTACTTTTTTATACTT
 24342  CTT
;     G-trnF(gaa) <== end
 24345  TGCTCGAGATAAGATTTGAACTTACAACCTAAACATC!TTC!AGAGTTCCGCTCTACCGG
 24403  GTTGAGCTTCTCGAGC
;     G-trnF(gaa) <== start
 24419  CTTATATTTTGCGCGAAGCGTGATAGTAAATAAA
;     G-trnA(ugc) <== end
 24453  TGGAGATATTAGGACTCGATCCTAAAATAACGATAT!GCA!AAATCGCAGTTTTACCAAT
 24511  TAAACTATATCCCC
;     G-trnA(ugc) <== start
 24525  TTTTTTAATTTTTTTGCTCTAACGCACACAACACTAAAGATACAGTGCACACTTTGTTTT
 24585  AAGAATAGCGAGTGATGCGATAACTAGGCGTACATAACACAGCGTTTTGCTTTCGCTTCG
 24645  CGAGTGAGTAATGGTAGTATAACTTTTTTT
;     G-trnE(uuc) <== end
 24675  TAACCCACTCGGGGTTCGAACCCGAGATGTAACGGT!GAA!AGCGTTATGTCTTAACCAC
 24733  TTGACTAGTGGGTC
;     G-trnE(uuc) <== start
 24747  TTAAACTATTATTTACCATTTTTTTTTTTTA
;     G-orf132_2 <== end
 24778  TTAGGTTGCTGGTTTAGTTATGTACTTGCTTTCTGTGTAAATACCGTTATTTTTTTTTTT
 24838  ATACATTTTGCGGTATAAGAGTGGTGAGTTCCTATGTAATTTGCTGCATTTATAATAGAT
 24898  TAAAAAATATTTAACTATTCCTGTTTCTATCTCTGTAACAGCCACAGAAGATGCACTAGG
 24958  GCTGATATTAGCAATACTTAGTTTTTCTTCTCCAGTACGAAGTACTCCTAGTTTATGCTT
 25018  TCTAATAGCCTCAATAAATGCTTCAGTGTGTTTTAAGCCTAAAACAAAACCTGCGTGTTT
 25078  AGCTATGTTATATTCAGGCTTTAGTGTATCTAGGTAATATAGTTTTTTTTCTATAAATAT
 25138  ATTTAATGACAATATTCAAGAATTTCTAAAGTAAAACAT
;     G-orf132_2 <== start
 25177  GAATAGCCATAGT
;     G-orf104 <== end
 25190  TTAACAGAGCTTTGTAAATAATACTGTTATTAGCAATGGTTTCTTTTTTCAGGATGAGTT
 25250  AAAATAATTGCTAAGTCTTTTACTTAAATCTATATCAGATCCAATGTATAATTTTTCTGA
 25310  TTGCTTGTGAGTCGATTTGTATATACCAGTTTTTCGCCTATTATTGTTTAAAGTCGACGG
 25370  TTTAAATTCATTTAATTCTTTTTGAGTAAAAGCTGAATGAACAAATAATACAAAGTTACC
 25430  TAAAGACAAAGGTAAATAGATACATATGAATACCTCTAGAAAACATAAAGATTTGTCCCA
 25490  CACAAAGTGTGCGGC
;     G-orf104 <== start /note=GIY ;; evalue:3e-14
 25505  GTTTTATAATAAGAGTGTATAAATTAGGTAAAAAAAAATG
;     G-trnL(uaa) <== end
 25545  TATCCGAGAAACGACTTGAACGTTTACGATTAAATATCAGAAAAGC!TTA!AATTTTCCC
 25603  TGTCTACCAATTCCAGCACTCGGAT
;     G-trnL(uaa) <== start
 25628  ATTAATTAGCTATAGGGCACACTTGCTTTGCACAACAAAATGTAACACGAAACTATATAT
 25688  AAATAGTGCA
;     G-trnM(cau)_2 <== end
 25698  TAAGGCCAGAGTGACTTGAACACTCATCTGAACTATC!ATG!AGCAGTTTGCTCTACCAA
 25756  TTAAGCTATAGCCTT
;     G-trnM(cau)_2 <== start
 25771  TTTTTTTTACGCTTAGCGCGAAGCGTGCGCTTGTTTTATTAAATAAAACATTA
;     G-trnM(cau)_3 <== end
 25824  AAACGGGCAAAAGAATCGCACTTTCATCTAATGGAC!ATG!AGCCATTTATGTTACTATT
 25882  ACACCAACCCGCA
;     G-trnM(cau)_3 <== start
 25895  TTTGTCTTTAGCGCATGATATATCACAAGATATGTGTGTGTGATAGAAATAGATACTTTT
 25955  TTTTTCTTTGAGAAGAAAACCGTTAAATAACTATTCGTAAAAAGTTGTTTACCCTTTAAG
;     G-trnT(ugu) <== end
 26015  AGCCCAGTGTAAGTATCGCACTTACTTCTTCCGATT!ACA!AAACGGGTGCATTGCTTTT
 26073  ATGCTAACCAGGC
;     G-trnT(ugu) <== start
 26086  TAAATTATATTGCAAAACGTTAAGTTAGAAAGTATGTTAGCTTTCCTTTCTATAAAAGAA
 26146  GTATGTATCTGTGTAGCTTGCCTTTTTTTTATAAATGATGCGCAAAACTAATTTAACGCT
 26206  TATTAAATAGCAATATTAGTTTATGTATGATAAGTATGTTATTTAGTTATTAATAAAATT
 26266  AGTACTTT
;     G-rnl <== end
 26274  TTACCTGAAGACATTAAAATCCTTAAAGCAAAAGCCTATACAGTATTAATGTATAACGCT
 26334  TCGCGCTTACACTAATACTCGTGGTATTCTACCACGTATATTTAAGAGTATCTTAAGATA
 26394  TGCTTCGCGCCTATATGCTTTCAGCACTTATCTATAACTAACGTGGGTTTCCTGCCGTGC
 26454  CTATGATATATCTGTACATGAGTATCTGTAGATTATTTAGTGGTACTTTTAACCTAAAGC
 26514  GCAAATCGCAGATAAGCTACTCTAGTATTACTGATAATAACTGCTAAAAATAACACAGAA
 26574  TATATTAATTCATAAACAACAGGTAAACCAGAGGTTACCATACCCAACTCCTTTCGTACG
 26634  AAGGGCATATCCTTATTTTACTCTAATTTCCTCTAGAAGATAGAAACCATACTGTCTCAC
 26694  GACGTATTTAACCCAGCTCGTGTAGCTCTTTAATCGACGAACAGTCGTACCCTTCATGAT
 26754  TTCTGCATTCATGTGGATGAGCTAAGCCGACATCGAGGTGCCAAACTGCGCACTCAATTT
 26814  GTACTCTCTGGCGCAATTAGCCTGTTATCCCTAGCGTAGCTTTTTCAAAAATCCAAGACC
 26874  TTTCCTTTATGCATCTTGTGATCATATGCCCTGCTTACGCAACTGATAGACGTGTAAGTC
 26934  AAACAGTAAAGCAAGATTAAGCCATTAAACTTTTAAAGTAAAATAATAATCATTTTCTTA
 26994  ATACCTTCCAAAAGGGTTAGCATATTAAGAAAACAAATTAAAACCCTACTATTGTTAGGG
 27054  TTTTATTTACTACTATTTTCCATATAGGTAAAATCTTACTTAAAAAAAATAAATAAATCT
 27114  AACTTAATAGATAAATAACTGAATATATTGATAGCAATACATTACAGATTAAAATAAAAA
 27174  AATACATTATACAAGTAAAAGCAAAAGCTTTTGCTATATAATATATTTATATATTGACAA
 27234  ATTTTATTGCCAATAAATTTACAAAATTAACTTTGGATACACCCAGGTACTTTTTGTGGG
 27294  ATCTGTGCCCCGCATAAACTGTCTAATAGCAAATGTTTCCAAATATAAAACGCATCCTTT
 27354  TGTGGTGCGTTTAATATCTTTTATAGGATAAGCTTTGTAGTTTTTCTGCTTACTATTAAT
 27414  TCCAGAGCAAGTATTGCCTCAACATAATGCTATCCTCATATACAACCTAAGTGTTTTGTG
 27474  TATTTGAAAAAGCATGTAATATGTCTATAGTAAGGTGATAGTGGATTACCAAGTTTCTTT
 27534  TTTTTATCCAACCACTATATAATACTACAAAACCCCTTCCACTTAAATCTTAAACGATTC
 27594  TGCGATAATACGTCTTAACGATTCTGCGATAATGCGTCTTAACAATTATACGATTATGCG
 27654  TCTTAACAATACTTACCTTCCACTCTTCCTAGTTGGCTACTAATACAATAAACTAAGTAA
 27714  AGGTGTTTCAATTGTATCTTTTCAACTACCTTATACGCTACTACTTGTCCCATTGTATTC
 27774  AATAACTACAAACAGTAAAGCTGCATAGGGTCTTCTCGTCTAACTAGAGGTAAACTGTAT
 27834  CTGCACAGTTATTCCAATTTCACTGAGCCAATCATTGAGACAGCTGTTGTATCGTTAAAT
 27894  CATTCATGCAAGACCGCATTTAACGGCCAAGGTATTCCGCTACCTTAGGACCCTCATCGA
 27954  TAAGGCCGCCATTGATTGGGGTTTCCTTCAAAACCTAGCTTATTTTAGTCAGCTAAGAAA
 28014  ATCCGTTAACCAGCCAACATCGGGCAGAATTCACACTCAATACTTTGATTTGTCATCTTA
 28074  TGCAAAGTGCTTTGTTTTAATTAAACAGTCGTACAACGCCATTTTATGTCTCCTCTCCTT
 28134  ATCTTATATTCATCGATAAGGATGGCACACCTTATCCCTAAGTTACGGTGTCATTTTGCC
 28194  GAGTTCCTTAATGATTGTTAACTCAAACGCCTTTGTATACTCTACTTGCTTACTTGTGGT
 28254  AGTATCTAGGTACGGTTATTTACTATTTATATCTTTGTTAGACCTGACCGTTGATTGTTA
 28314  CGATCATAAATATTGGTCGCCTTTTTCCAGAACACTGTTTACTCACACATCACAACGTGC
 28374  TGATTTTTTTTTTACACGAAGCTAGTCTTTAAATTTTCAATGTTGTTAGACATACCTGAA
 28434  GATTTTTCTCATCGTTTAATCCTTTAGGACAAAACTTAGAGGCCGTTACTTTATTTAAAT
 28494  ACCATAAGCTTAAGGCGAGGGGCTATCCCTTTTTCGTTACTCATGCCAGCATTCTCACTT
 28554  GGGGTCATCTTGTTAACAAGTCATTATACCACCCCTAACAAATAAGTGCTTAACCTACTT
 28614  GGTTTAGATAATAAACAATCGAGTTAACCTACTTAATATTAAAAACATTAAGTCTAAGAC
 28674  ATGCCCAACGTTCTGCTACCCCATAAATAAAAATACTTAAGATAATAATTTGGTATAAAT
 28734  CTTAAAATAGGTTTATTTATAGACAAGGTTTCGGTATATTGTTTTAGATCCGTTAAATTT
 28794  TCGGTGCTTTCAACTTTTAATGTTAAACCAGTGCTCTGTTACGAGGTCTTCAAAAAATGG
 28854  CCGCTTCTAAGCCTATTTCCTGGTTGTATTTGAAGAAAACTTCCTTATTTTCACTTAACA
 28914  ATAATTTTGGAACCTTTAACTCTTGTTCTGGGCTGTTTCCCTTTAGACATACAACCTTAT
 28974  CGTACTATGTCCGATTATGCAAAATCCATCATTGCCCTTTCGAGAGCAAATTCTCGCCGA
 29034  TAAAATCTTCGGGATTCCCCGATGTATACAAAAACCATGCCATCATCCTTAGCGCTTTGC
 29094  GAGCAAAGCGCTAAGAAAACAACATACCTTGTCCGAGATCACAGTTCTGTACCTGCTATG
 29154  ATGTAATTCACATTACCTACTTATATAGGTTTCGCAGAAAACCAGCTATCCTAGTCAGTT
 29214  TTGTCTTTCACTAACTTACCACAATTCATCGGATATCTTTACAACGATAACCCGTTCAGG
 29274  CCTTTATAACCCTGATCATGGTAAGATCACTAGGCTTCGGGTCTAATATTAGATACTTAA
 29334  TCATTAATTAATAATCGGTTTATCTAGGAATAAGAGTTAATTACCTTACTCATTTCGTTT
 29394  TCATTCTCTTTTTAATTTTTAGCATTAAACTAAAAATATATTAAGTTTTACTTCCTAATC
 29454  TTTTCTGTACTCTTTTTCTCGCATCTAATATTAACTTGCTGACCCATTATGCAAAAGGTA
 29514  CGCTCTCATTATACTTTTAAATTAAACTTGAGCTGCTTATAAAACTACTATTTCAAAAAT
 29574  TTCCCTCACGGTACTGCTTCACTATCGCTTATATATCATATTTAGCCTTAGAGAAAGGTT
 29634  TCCCTAAATTCAAACAGATTATTTCCGTTTTACTTTAAAGGCTTTTCCATAACAGTTATA
 29694  GCTAATTACGGAATCTCATTTGATTTTTATTCCTGAAGCTACTAAGATATTTCAATTCGC
 29754  TCCGTTTACAAAATGGATTTTTCCAAGAACACTTTTTATACGTCTTTAATATATAGCTTA
 29814  TTTATCCGTAATAGTTTCTTTATATACTTACCATCATAATAATGATGAAATAATATATTT
 29874  ACATATCTAATACATTACTATTGTAAATAAAACATTATTCTTTTTATTAGAAGCC
;     G-rnl <== start
 29929  AACTGTGCTTCTAATGTTAACACTACCCCCCTCCCCTATAACGTACCTAAATGAGCTTTA
 29989  TTGTATTTTATTAATTGATACATTTCACCTAGTCTACCTAAACCTACAGGAACCTTCAAT
 30049  TTTCAACATTTAAGTTCAATAAATAGTATGTTTTCTCGTGTAACTATATAAAGAAGCGTA
 30109  GTGTCTTTAGTGTTGTGTGCGCTCGCAAAGCGCTAGCTAGTTATTAGTTATCTATTTGAG
 30169  TATCAATTACAAATGTAATTCTGGAGTAGTAACTCAACATATAACTACTTTTTTTTTTTC
 30229  AGTAACAGCACTAGATATTAAATCTTTATAATTTAAAGATCTTATAATAGCTATATTTTT
 30289  ATTCTCAGACCTTTAAGCATAGTACACTTTAGCACTTCTAGCTCCATTTTTGTTAAAGTT
 30349  ACTTTCAACATAAGATTTAAATGTACCGAATAAGTAAAGCTCTAGAACTTTAAGATCTCT
 30409  TAAATTTATAATAGATAGTTTATCTTTATTTTTTTGCAAGTTTTTATATTTTTATATTAT
 30469  TTTAAATAGTAAACGATCATTATATTTTAAAGTTTTATATTTTTTTTGTAATAGTAAATT
 30529  ATAAAGATATTACAAGTTTGTATTTTTTGAAATAGTAAATTATAAAGATATTACAAGTGT
 30589  TTATTTTTTTGAGATAGTTATATAGACATATATGATTTTTTTTTATTAAAAGTCTTTATT
 30649  AATTGAAATAGTTATATATTTATATAAATATTTTTTATTTTAAGTCTTTTATTAATTGAG
 30709  ATAGTTATATATTGAAATATATATATTTATTACTAGTTTACATACTTTTTTATACAAAAT
 30769  TCTTTTTATGCTATAATATAA
;     G-trnG(ucc) ==> start
 30790  GCAGCTATAGTTCAATTGGTAGAATTATCGCCT!TCC!AAGCGAAGTATACTGATTCGAG
 30848  TTCAGTTGGCTGCA
;     G-trnG(ucc) ==> end
 30862  TTATTATGTAATAATTA
;     G-trnD(guc) ==> start
 30879  GAGTTAATAACTTAATTGGTAAAGAACTTCCTT!GTC!AAGGAAGCTGATGTCGGATCGA
 30937  AGCCGACTTAACTCG
;     G-trnD(guc) ==> end
 30952  CATGTTATAATATTGTAAAAAAAAA
;     G-trnS(gcu) ==> start
 30977  GGAAAAGTCGCCATTGGTAGGGCAAGATATTT!GCT!AAGTATTGTGTTTTTACACCTGG
 31035  ATGTTCGAATCATCTCTTTTCCG
;     G-trnS(gcu) ==> end
 31058  GCATAAGATCGTACTTATTACTTATAACATGGATAATCCACCTTAAGTGGCCACCTAATC
 31118  ATGATATAAGTAATATAGATTAATTCATCCACCAGGGTACCCTGGTGGATGATAAAGTGA
 31178  AGGAATAACTTGACTGGATGCTAGTGTTCAGTTTAGGTTAACTCGGAGGTACGCATAGGT
 31238  TTCAGCGATAGGCAGGGGCTGAAACAAAAAATAAAAAAAAAAAATAAAAAAAAAA
;     G-trnW(uca) ==> start
 31293  AAGAGTATAGTTTAATTGGCAAAATAGGAAGCT!TCA!AACTTCAAATTCTCAGTTCAAG
 31351  TCTGAGTGCTCTTG
;     G-trnW(uca) ==> end
 31365  ATTTGCAATACATAGGTAAACCA
;     G-trnI(gau) ==> start
 31388  GGTTCCTTAACTTAAAAGGTAAAGTATACTTTT!GAT!AAGAGTATGTTCGACGTTCAAG
 31446  TCGTCGAGGAATCA
;     G-trnI(gau) ==> end
 31460  ATCGCAAAGCGCTTAATCTATAATTAATGGGTTATTTATTTTTCTTATAGTAATAATAGT
 31520  AGTTTCATTATAAAATAACGTATTGGTTACTTAGAAGAAAACAAAATATAATATAAATAT
 31580  TATATAGTAAAAA
;     G-trnS(uga) ==> start
 31593  AGAGAATTGGCTGAGTGGTTTATAGCGATAAGCT!TGA!AACTTATTTTAGTATGGTCTA
 31651  CTAACATCCGTTCGAATCGGATATTCTCTG
;     G-trnS(uga) ==> end
 31681  ATGAAAAACACTATTTTATTACAATAACCTTGTAAAACATAATAAAAAGGATTTATATAA
 31741  ATAATTATAGTAAAAATCTTTCAATTTATAAATTTAAGAAAATTCGCCCAGTTTCTTGTT
 31801  ACTTTTTCATTATCAAATAAAACATTTATATATGGCAAATTAATGAAATTAATAGTATTT
 31861  ATTTGCTCGCTTCGCGCTAAAAAA
;     G-trnP(ugg) ==> start
 31885  CAGGTTAGGGCCGGGTTGGTTAGGCGCCTCATT!TGG!GTTGAGGAGTAGTTATGTTCGA
 31943  ATCATAATAACCTGA
;     G-trnP(ugg) ==> end
 31958  TTATCTATTATTTATATACCACGAGTATGGTTTTTTTTTTAATTTTATT
;     G-orf266 ==> start
 32007  ATGTATAAATTTCTTAATATTTTAAACCGTAAGTTAACTATAGGTAACTTATTTACTATT
 32067  ATAGCTTCATTTCTATTTGCAATTACTCTTAGACATCTGTATATTTACTTTCTTGAAATT
 32127  TTACCTGTAAAAGGAGGATTAGAAGTATCAGATATAAGCTTTTTAGGTCTAATAATTTTT
 32187  TTTAGATTTATATTCAGCGTGTTTTTGGAATACCTACTAGACGATAAATTTTCTATTCCC
 32247  TTGTTTGGAGATATAGAATATAATTCAGCAACCCCATTAAGTATGGTTAATAGTAATGCT
 32307  ACTAGTTCTTCTTCTAGTAATGCTACTCCTTCTAGTGTAAACCTAACAGAAGAGGATAGA
 32367  AATCGGGTTAAGGAATTGATTAAGAGAAAGGAGGAAAATGATCCGGCTTTTAGACAGAAT
 32427  CTAGAAGAGAATCGTAAGTTTATTGAACAACAAGATAAAGATTTAGGTAAAATGTTCGCT
 32487  GTTTTAGAGGAGCAAACAGATAAACTTCTTAAACTTAGTAACTTAAAAACAAAACATGAT
 32547  ATTAAGTTATATCAAGAAAACGAAGGTTTAGATTTGTCCGTTCCCAAAAATATGACTGAT
 32607  ATTGAGGCTCAAAAATTATCTAAACAAGTAGGTGCTTTAGACAGATCTTTACAAAATAAG
 32667  TTTGCGGAGTATCGTAATTTAAGTAATAAGGACGTTAGACTTTACGATTCTGTTTGGACT
 32727  TCTGTAACCAAAGGTATCTGAGAAAATAATCAAAAGCTATATAGAGAGCTTTTTGAAGGA
 32787  AATGAAGATACAAAAAAATAA
;     G-orf266 ==> end
 32808  ACTTCGAGTCACCTATTCCTTATCAATTTAACTATCTTAAGCTAAATGGTATATAATTAG
 32868  ATAGATCTATACCTATT
;     G-atp9_3 ==> start
 32885  ATGTTGCAAGCCTCCAAAATAATAGGAACAGGTTTAGCTACCACCGGACTTATAGGAGCC
 32945  GGAGTAGGTATAGGTGTAGTTTTTGGCGCTTTAATTTTAGGTGTAGCAAGAAATCCCTCG
 33005  TTAAGAGGTCAACTATTTTCTTACGCTATCTTAGGTTTTGCTTTTTCTGAAGCAACTGGA
 33065  TTGTTTGCTCTTATGATGGCTTTTTTGCTATTATATGTAGCTTAA
;     G-atp9_3 ==> end
 33110  CTAATTGTTTCTATCTTTTTAGTACTTTTTATTAATTCCAGATTACTTTTGGGGGGGGAC
 33170  AGGTCAAATATTTGGAGACGGTGTAGGTATATATGAAGTATTTGGTGTTATTATTGTTAC
 33230  ATATTACTATAGCATAAATTTACGGCTGGTAATCGTTTTCAATTAATACTTGGTAATATG
 33290  GTAAAAATAAATAATAAAAATATTCCAGTTGTATAATGATAGGAGTAGTTATCCTTCATG
 33350  ATTAATTCTGGGTAATTTGTCAAAAAGCTGTATATATATATAAAGGAGATTATATTTAAT
 33410  TTAGGCCAAGGGATATTTCAAAACTCTAAATTTTTTTTTTATTGAATTCCTTGCACGGTT
 33470  CAATTTTTTTTATTGAATTCCTTTAGCTTAAAGCTTATCAAAAAAAAAAAAAAAATTATC
 33530  TATATTTAATATTAGTAATGTACTAATATTTATCTTTTTTATATTCGGAAAGCGTTTACA
 33590  TAATTAAATAAAAGTAATGATGAAATTGGTAGACATGACTCGCTTTGCGCCAAAAAAAAA
;     G-trnL(uag) ==> start
 33650  ATAGGTATGCTGGAATTGGTAGACAGGTTCCGCT!TAG!GACGGAATGGTTTTATAACTG
;     G-orf235 ==> start /note=GIY ;; evalue:3.8e-22
 33708  TGCAAGTTCAAATCTTGTTACCTATA
;     G-trnL(uag) ==> end
 33734  CATGGAGAACATAATATGATATAAATTTAATGAAAACGGGTTCATTATAGGGGATAATGA
 33794  ATTTTTGGTTCAAGCCCCAGGTATTTACGTATATAGGTTTAAGTTGGATATAAGTAAAAT
 33854  ATATATAGGATCAGCAGTTAACATAGCACAACGTTTCAGACAACATAGGTACAGATGTTC
 33914  AATATATAAAGGAAATAATAGTCAATTTTACAATCTAGTAAAAAAATATGGTTGAAATAA
 33974  TATTGAATATGGTATACTTGAAAAATTATCTGGTAAAGATACTTATATTAATAAGGGTAT
 34034  ATTATTAGATAGAGAGCAATATTATTTAAACAAGTATTCACCTAGTCTTAACATAAATAA
 34094  AATAGCTGGATCTATATTAGGTTATAAGCATACAGAGGAAAATAAATTAAAGTTTTCTTC
 34154  TATTCATATAGGTAAATCTTACCAGAAAACATTAACGGGTAAACTAAGAGCAAAAGTAAC
 34214  TAAGGAAACAATCGATAAATTAAAGCTAAGAAGTCGAGGAGCTGTCACATGTATATATGA
 34274  CAAAAATAATGTATTACTTAAAGAGTTTAATACTATTAAAGATGCGGCTAACTTTTGTGG
 34334  TTTTTCTCCTAGTAGCGTAAGTAAATACATAGCAAAAGGTCTTATTTGAAATAATACTTA
 34394  TTATTTTAAATTTAAAGAGTAA
;     G-orf235 ==> end
 34416  GGCGCAAAGCGAAAAAAAAATAAAAAAAAATATATAAGGACTCGCTTTGCTTAGCAAAGC
 34476  GTTTGATATTTAAATCTTATCCGTTCAAGTCGTATTTACCTTAGAGCTAACCTTTATGCC
 34536  TAAAAATAATAAAAGAGGGGTATGGAGTACGTGGATCTTAATAAAAGGAAGCGTAAGGTA
 34596  CAGAAGCTACAAAATTAATAAATAAATATTTATTTATTGGCACTGGACCAGAGTGGTCCT
 34656  ACACTGCTGTTTACGTATGTAAGGAAAAGCATGCACCTAAAAAAAAAA
;     G-trnQ(uug) ==> start
 34704  TATGTTGTGGACTAATCGGTAAGTCATAAATTT!TTG!GTATTTACTAGTGAGTGTTCGA
 34762  ATCACTCCAACATAA
;     G-trnQ(uug) ==> end
 34777  TAGATTAGTTATAATTTTTGTAATAAAAATTTTTAGGTTGTTTACATATATAATTAACCT
 34837  TTTTCTGCATTATTTTAAGGTTAAACTTATAATTTATAGCAAAATTTACATAATATATAT
 34897  GGCAGGAGCAGATTCAGTTACAGGGTTAGGTATTTTAGTGGCGTTATAAATTAAGACTTA
 34957  ATTTAAAGATAAAAGATGAAATATTTTTTTCAATGTCCAAAATAAATACAGCAATAGCTG
 35017  CTATAATAGAAGGAAATATTACACTATAACATGTAACTACTAGAGCTGCTTCATTATTAG
 35077  TACGTCATTACTTTTCTCAAGCTAAGTATACTATAGCTCCATAGCAAACACAATATATAA
 35137  CTTAAAAAAACCTTATTATGTAGTAGAAAAAAAAAATACATATCAGGTAGACCAAAAAAC
 35197  TTATCGTATATACCACATACTTTTATGAAAGTTAAATACCCTTATTGGTGAAAAACATGT
 35257  AACAGATAATTGATTAATTACATGATACTATGTTTGTGGCTATGTACTATTGAGGTTATA
 35317  CCTCCGGTAATTGCTAAACTTTTATGCTAGGTATTAAAGGTACAAAATAGCCTTTATACT
 35377  TACCATAATTTAAGTTTTCTATTAGACTAGTGGGATTATAACTAAAAGAATATATTTTTA
 35437  TTCTTTAATTACATAGGTAAGCATTAAATTATTACGTATTATTTTTATTCTTTAATTACA
 35497  TTAGATTATTCTTTTTAAAATAATTTTTGACGTAACATTTTTATTTTTAATTACATTAGT
 35557  ATAAAAAAAAATTTTTTAACAGTCTATTTATATTTTCTTCGACTTTTTTGTAGCTTTTCT
 35617  TTACTTTTTTTATTTGTAAGATACCTAATATTAATCGATTCCCCGCCATCAATTTATATG
 35677  AGAGAAATCTAGAAGTAAAAAAATAGTAAA
