# Supplementary material for: Global Characterization of Fungal Mitogenomes: New Insights on Genomic Diversity and Dynamism of Coding Genes and Accessory Elements
Source: Front Microbiol. 2021 Dec 1;12:787283. doi: 10.3389/fmicb.2021.787283 (PMC8672057; doi:10.3389/fmicb.2021.787283)
Supplement: Supplementary File 1 — de novo annotation files of the 685 mitogenomes investigated in this study. Annotation was performed with the Mfannot program. [file Data_Sheet_1.ZIP › Supplementary_FileS1/NC_038223.1_Lyophyllum_decastes_mitochondrion_complete_genome_mitogenome.mfres]

;; Masterfile modified automatically by mfannot version 1.35
;; on Fri Dec 25 01:48:32 2020 by user pfonseca on host LGCM-PROC
;;    - Gene Totals: 45
;;    - List of genes added:
;;      atp6                 atp8                 atp9                
;;      cob                  cox1                 cox2                
;;      cox3                 nad1                 nad2                
;;      nad3                 nad4                 nad4L               
;;      nad5                 nad6                 orf25               
;;      orf292               orf337               orf461              
;;      orf49                rnl                  rns                 
;;      rps3                 trnA(ugc)            trnC(gca)           
;;      trnD(guc)            trnE(uuc)            trnF(gaa)           
;;      trnG(ucc)            trnH(gug)            trnI(gau)           
;;      trnK(uuu)            trnL(uaa)            trnL(uag)           
;;      trnM(cau)            trnN(guu)            trnP(ugg)           
;;      trnQ(uug)            trnR(ucg)            trnR(ucu)           
;;      trnS(gcu)            trnS(uga)            trnT(ugu)           
;;      trnV(uac)            trnW(cca)            trnY(gua)           
;;
;; end mfannot
;;


>NC_038223.1 Lyophyllum decastes mitochondrion complete genome gc=4
;     G-cox1 ==> start
     1  GTGTCTTGGCTTAATTCTACTAATGCTAAAGAGATCGGAACCCTTTACCTAATATTTGCT
    61  GTTTTTGCTGGTATGTTAGGTACAGCATTTTCAGTATTGATTAGATTAGAATTATCTTCT
   121  CCAGGAGTTCAAATCCTACAAGGAGATCATCAATTATTTAATGTAATAATATCAGCTCAT
   181  GCTTTTATTATGATTTTCTTTATGGTAATGCCTGGATTAGTAGGTGGGTTCGGTAATTAT
   241  TTCTTACCTATCCACTGTGGAAGTCCAGATATGGCATTTCCAAGATTAAATAATATATCT
   301  TTTTGGTTATTACCTCCTGCATTAATTTTACTTTTATTGAGTTCATTAGTAGAAAATGGA
   361  GCTGGAACAGGATGGACAGTTTATCCACCTTTAGCAGGAATTCAATCACATTCTGGAGGT
   421  TCTGTAGATTTAGCTATCTTTTCTCTACACTTAGCCGGAGTTTCTTCATTATTAGGTGCT
   481  ATTAATTTTATTAGTACTACACTTAATATGAGAACAAATGGTATGTCATTACATAAATTA
   541  CCATTATTTGTATGGGCTATCTTTATTACAGCAATCTTACTGTTATTAGCTTTACCTGTA
   601  TTAGCTGGTGCTATTACAATGTTACTAACAGATAGAAACTTCAATACTAGTTTCTATGAT
   661  CCAGCTGGAGGAGGTGATCCTATACTATATCAACATCTTTTCTGGTTTTTTGGTCACCCA
   721  GAAGTTTATATTTTAATTATTCCAGGTTTCGGAATAGTTAGTCACATAGTTTCAACTTTC
   781  TCAGGTAAACCAATATTTGGTTATATTGGAATGGTTTACGCAATGTTCTCAATTGGAATC
   841  TTAGGATTCTTAGTTTGGAGTCACCACATGTTTAGTGTAGGTTTAGATGTAGATACTAGA
   901  GCTTACTTTACTGCTGCTACAATGGTAATTGCTGTACCTACAGGAATTAAAATTTTTTCA
   961  TGGTTAGCTACTTTATATGGAGGAAGTTTAAGATATAATACACCATTACTATTTGTAATA
  1021  GGATTCTTAGCTTTATTCACAATAGGTGGATTAACTGGAGTAGTACTTTCTAATGCTTCA
  1081  TTAGATATAGCATTTCATGATACTTACTATGTAGTAGCTCACTTCCATTATGTGTTATCA
  1141  ATGGGTGCTGTTTTTGCCTTATTTGCAGGTTTCTATTATTGGAGTCCTAAAATTATAGGT
  1201  AGAACATTCTCAGATTTCTTAGGTAAAATCCATTTCTGGACATTGTTTATAGGAGTAAAT
  1261  TTAACATTCTTCCCTCAACACTTCTTAGGTATGGCCGGTATGCCACGAAGAATCCCAGAT
  1321  TATCCAGATGCTTTTGCTGGATGGAATGCAATTTCAAGTTTCGGTTCTTTAATTTCTGTT
  1381  GTTGCTACTTTATTATTTTGTTATATAATTTACGATATTTTTGCTAACCAACCAGCATGC
  1441  TCAAATAATCCTTGGCATGTAGCATCATATTTCAGTAATGAAGCACAATTAAGTAATGAA
  1501  GCTCAAACAGTTAATACTTTAGAATGGAGCTTACAAAGCCCTATACCATTTCATGCATTT
  1561  AAAATGCTACCTATCCAATCATAA
;     G-cox1 ==> end
  1585  ATATAAATTAAATTATTATGTGATAATAAGTTATAAAATTTTAAATTTAAGCTATATTTT
  1645  TTTAAGCTATATTTTTATATTATTAAAAAATAATGAATAATCCCCCTTTTTTAATATAAA
  1705  AAATAAATATTAATAAAAATAAATATTAAATAAATTTTACTTCTTAAATTATTATTAATA
  1765  TAATAAGTACACAAATCAATCACTTCTTAAGTGTCCCTAAGAAAAACAAAACAACAAAAC
  1825  ATGAAAAAATAAATTCTTTTTTTCTTTTTTGTTTTAACAAATCAAACTTATAAATATCTA
  1885  TTTATTCTTGTTGTATCTATTAATAATTTGAAAGAAAATATAAGAAATTTATATCTTGCT
  1945  GTTGACTACTGGGCTTTTGTTAGTTAATTGGCAGTAAGGTCTTTAAATTTTATAGTTAGT
  2005  ACTCATAAATAACTAATATTCTTGGATTTGAGGTCAATAATATATTAAAATATTTAAGCT
  2065  TTTTATCTTTATTAAATTTTCTTTTATTGTGTAGTATTTATATTTAAATTATAAAATAGA
  2125  AAAATATATAATTAAAAAAAAACTATTTATTTAATAAAAAAAATTAAAATTTTTTTATTA
  2185  TATTTATTAATTAAAACTATTTATTTCATAAACAGTTTACTATTTATTATAAATTATTTA
  2245  ATCTTAAAATAAAAATCTCTGTTCCTATTATAGGGTATATTTTTAATTATCACTTGGATT
  2305  ACTTCACTTATATTACTTAATTAAGCTATTATTAATGATGTCATTAAATTAAAAATAACT
  2365  AACTCAAAAAAAAAATAATTAAATATTAATTATAAGTTTAAAATTTTGTTGCACTTTGCT
  2425  TTGTTTTTAATATTTATGTTTTAATATTACATATTATAAATAGCTATAAAATACTTTATT
  2485  TTATAATACCTTTAAGTTTTTCTATTTTCTATACTATATACAGCGTCTCATACTCAGACG
  2545  ATAGTTCTAGCTTAGATATAACTTAAAATAGTTTTAATAATATAACTGAAAATAGAAATA
  2605  AATATTATTCGATTGTTTTATCTTCTTCTCCTTACAAAGAAATAAAGAAGTATTTAATTA
  2665  TAGTTTAAATATTATATTATTTATTAAAATATTAATATAATAAAAGAGGTTAATAATATT
  2725  TATAAAGGAAAAAAAAAGAAAATAAATAAATTATAATAACTAAATTAAAAACAAAATAAA
  2785  AATAAAATATATAAGAA
;     G-trnA(ugc) ==> start
  2802  GGGGGAATCTGATAATGGTAATCAGTTGTATT!TGC!ATTACAAATATGATAGTTCAAAT
  2860  CTATCTTTCTCCA
;     G-trnA(ugc) ==> end
  2873  ATAAAATTAAAAACAACAAAAAACAAAAACAAAAAATAAATAAAATTTAATTCATACATA
  2933  CTAAATTAAAATTAAGATTATTTAGTATTTAGATAAAAAAAATAATCATCCCCTTTTTTT
  2993  AGTCCCTTTTGGATAGTACGGTACTACTACTATTAAATACTTATGAGAGATGAACAATAA
  3053  TAAAAAAAAAGGATTAATTATAAAATTTTAGCTTTTTAATTTTATTTTAATTTAAATAAG
  3113  GAAAAGAGGCTTATTAAACTAAAATATAACAAAAACAAAAAACAAAGAAAAATTAATTTA
  3173  TTCTTTATTTGAAAAAAAAAAAATAGAGTCCTTAATTTTAATATTATAAAAAAGTTAATT
  3233  TAAATAAAGGTTATAGTAGTACAATATTAAATAAAATTCCTCTTTTAACTGCGAAGAAAA
  3293  GTTAAATTAAATTATGGAAAAAATTTAAA
;     G-trnF(gaa) ==> start
  3322  GCCTCGGTTGCTTAGTGGTCCAAGCGCGATTCT!GAA!GAAATTGAGATGGGAGTTCAAT
  3380  TCTCTCCCGAGGCA
;     G-trnF(gaa) ==> end
  3394  AACAAACAAAAAAAAAGAAAAATTTTAATAATATTTAATTTAAATATTTTCTTTAATTTA
  3454  CCTTTAAATCGAAATATTTTATTAAAAAATTTAAAG
;     G-trnT(ugu) ==> start
  3490  GTCGAAATAGTTTAATTGGTAAAACGAATTCCT!TGT!AAGATTTAAATATTGGTTCAAT
  3548  TCCAGTTTTCGGCA
;     G-trnT(ugu) ==> end
  3562  AGATTGTTAAATATTATATAATATTATATAATAAAATAATAAATAAAATAATAAATAAAA
  3622  TACTAATTAAAAAGAAATAAATCTAAAATTAGAATTAAATTACAATAGCCTAAATAAATC
  3682  TTTAAAATAA
;     G-atp6 ==> start
  3692  ATGTCAGGATTTAAAATTTTATCACCTTTAAGTCAATTTGAAGTCTCTAGTTTAATTGGG
  3752  GTGAATGCTCCTATTCTAGGATATTTAAATATTACATTAACAAATTTAGCTTTATATGCT
  3812  TGTTTTATTTTATTAGTAGTATTAGGTTTTCATTTATATGGTAATAATGAATCCAAATTA
  3872  ATACCAAATAAATGGTCTATTTCATTAGAAACTTCTTTTGCTAGTCTAAGCTCAATGGTT
  3932  AGAGAACAAATAGGAGCTCAAAGTGAAATATATTTACCTTTTATTTATTCTTTATTTTTT
  3992  TTCATTCTAATTGGGAATTTAATATCTAATGTACCTTATTCATTTGCTGTTACAGCTAGT
  4052  GGTGTAGTATCATTAGGTTTAAGTGTTACAATCTTCATAGGTGTAACAATTTTAGCTTTC
  4112  TCAATACATGGATTAAAATTCTTCTCCTTCTTTATACCAGCTGGAACACCTTTAGCTCTA
  4172  GTTCCATTATTAGTATTAATTGAATTAGTTTCATATTTAGCTAGAGCTGTTTCATTAGGT
  4232  GTGCGATTATTCGCTAATATCGTAGCCGGACACACATTATTAAAAATATTAAGTACTTAC
  4292  CTATATAAATTATTCTCAGGAAGTGTATTAATTGCTGTAATAACTTTAATACCTTTTGCT
  4352  ATATTCTTAGCATTAATTGGATTAGAAATAGCAGTTTCTTTAATTCAAGCCTTTGTATTT
  4412  ACATTATTAGTATGTTCTTATTTAAGAGATGCTGTTCATCTACACTAA
;     G-atp6 ==> end
  4460  TTAAAATTAAATAATTAATAAATAAAAATTAATTTAATATTAAAAATTTAACCCCTATTC
  4520  TACTATAATAAGGTGAAAAAACAAAAATTATAAAAATATAACAAACAAAAACAAAGAAAA
  4580  ATTAATAATAAATATTAAAAAATATTTCATTAGAAACTTCTTTTGCTAGTCTATATTCGG
  4640  ATTTAAGTGTTTTACGAACAAAAGTAATAAATTTTTTAGAGCAAATTATTATTAGAAACA
  4700  TATAAGATTAAATATAATATTTTATATAACAAAATTGTTATAATCAATATATAGGATCTA
  4760  TAA
;     G-trnC(gca) ==> start
  4763  GGGTTAAGTTTACAGATGGTTCTGTAGTAGACCT!GCA!AAGTCTAAAAAGTTAAGGTTC
  4821  AATTCCTTCTTAACTCT
;     G-trnC(gca) ==> end
  4838  ATTTCTAGTTTTATAATATAACTTTTAAATATTTCAATATAAGCCTACTGTATAAAATAA
  4898  TATAATTAATCTTAAATTAATATTTTAATTTAGTATTTTATATTTTACTTGGGATATTAC
  4958  GTATAGTTAATAGAAAATTTAATAAATTAAAGATTAAATAACCTATTATAATCTAGTTCA
  5018  AATTTATAAATAGATAAATAATAAAGTATTATTTCTTAAAAGATATTATTTCTAG
;     G-trnR(ucu) ==> start
  5073  ATTCTCTTAGTTCAATCGGTTAGAACTGCATTCT!TCT!AAAGTGTTAATTTTGGTTCGA
  5131  GTCCAAAAGAGAATA
;     G-trnR(ucu) ==> end
  5146  TAAGTTAAAATAAAATTTTATTTAATAAACTAAACATTTAAGGGACTAATATGGGCTTTT
  5206  ACTTAATAATAAACTATTTTTTAATAAATCATTTTCAATTTGTAATTGAATTGCATATTT
  5266  ATAAGCACTAGAATATGGAATATAATATTTTCATTAAATCTTTATTATAAAAAAAAAGTA
  5326  TTATAAAAAGAAATAGGTTTAACATTAGTTGAATAATTAACTTTATTGCCTATATTTACG
  5386  GTAGAAAAAAATAAACCATTTAATAAATTAGCATATTTATAAAAAAAAACTTTTATCTAA
  5446  ATATATTTTATTATTATTTAAA
;     G-orf292 <== end
  5468  TTATATTTTTTTTAAATTAGGTGCAATTGCTATATTATATTTTACTCTTATCCTTACTAT
  5528  AATATGATTTAATTTTAAAATTATAAAACTACAAATAATAAAAAATTGTCTAGAGTTTCC
  5588  CCATAGTTTAATATATCTATTTAAAAAAAATAAAGCTAAATTACCTAATTTATTATTTGG
  5648  TACGTATTTATTATAATCTATTTTAGTTGTTAATAGATCTACTGTTAAAACATTAAATAA
  5708  TATAATTAAGGCTAATATTTCTAAATTTACTAAATTATTTAAATCTACTAACATATTTAA
  5768  TGGAAATTCAGTATATTTAGAATTTAATAATTCAGCTGCACTATTATCTAACAAACCTCT
  5828  AATAAAATTGTGTCCTTTATTATGACTTAAAATTTTAGACATAATAATAGTAGATCCTTG
  5888  TACTGCTCCATAAACTCCTAAACCCGTAGCAGCTTTTATTAAAGGTGTACCATTTACAGC
  5948  TTGAGCAGCTTTAATACCAAGTGCAGCACCGCTAGCGAAGGATCCAGCAGCAGCAAGTTG
  6008  AGAAGCAGCACTAGCTGGAACAGAAAGCTGTAATATTGGATGGTTCAGATTAATGTTTTC
  6068  AACTTTAGTATCAACATTATTATTTACATTAACACCATCTCCAGCAAAATTATTAAAATT
  6128  AATATTAAAATAATCTAATATTTCTATATTAAAAGAACCTAGTAAATTTAATAATAATAA
  6188  TATAATAATAAAAAATATAAGATATAATCTAAAAATTGATAAATTAATAAATTTTAGATA
  6248  AAATTTATTAATTTTAATACCTAGATAATTATTTTTAATTATCCAATCCACAAAGAATGT
  6308  TAGAGAAAATGAAATTAGAATTATAATTGTGTTATTCAT
;     G-orf292 <== start
  6347  TTTATTTATTTAATAGTATAATTATTTAATAGTTTTTTATAATTAAATTATTAATTATCA
  6407  CGTATGTGTTTATTTAATTATTTAATTAACCTTAATTTGTTTAAAAAGTTGGGCGTGTAT
  6467  ATATTAAGATATATGTTTTTTAATTTTATATTCGTTTTTTAGAATAAATTTATATTTTAT
  6527  TATTTTTAATACTTTATATTGCTTTTATTAAATTTATATATTATTATTTATATTACTTTT
  6587  ATTCATTTTATATATTCATAAAATTTTCTTATTTTAATAATTATTAAAGGGGTTAATAAT
  6647  TTAAGTCCAATTACCTATAATTTACATCTTAGATGAAATTATAGGTAATATAACTAGTTT
  6707  ATATTAGTTTGTGCTAAGGTTTCTTAAATTATTTAGTTAATTACAATTTGTTGAAGTTTA
  6767  ACACTTTTAGAATAATAATGTTTAGGGGATTTTTTTTAATTCTTTATTTTTGTTTATAT
;     G-trnY(gua) <== end
  6826  TGAGCAGTAAAGGAATCGAACCTTTTACGGTTATTAACCAATTCTTT!TAC!AGAGAATC
  6884  ACCATTACCAATCGGATCACCTGCCC
;     G-trnY(gua) <== start
  6910  TTCAATCAATCAGCCTTTTTTTAATTAAATTATTTTTTTTTTTTATTTAATTTTTATTAT
  6970  TGTTTATATTTTTTTTTTATTAATATATAATATTATTTTTAATATAATAATTTTATAAAA
  7030  TATTAAATATATAAAGAATTAATAGGGGATAGTTTTCTTTTTAATAATTAATTTAGAATT
  7090  AAATATTATAATTTTCTTAAA
;     G-atp9 <== end
  7111  TTATGAATATAATAATAGGAAAGCCATCATTAGAGCAAATAGCCCTGTAGCTTCTGCTAA
  7171  AGCGAATCCAAGGATAGCGTAAGAGAATAATTGTGGTCTTAGTTGAGGATTTCTAGCTAC
  7231  GGCTAAAATTAATGATCCGAAAACTGTACCAATTCCTGCTCCAGCTCCAATTAATCCTGA
  7291  GCAAGCTATTCCTGCTCCAATGTATTTTGCTGCTGCTAACAT
;     G-atp9 <== start
  7333  ATTTTTGTTTTGTTTTTTTATTGATAGCGTCTAACATATTAAACTTTTTATTTTTTTTTT
  7393  TCTTTTTAATACTCTTTTAATCTAAATTTAATGTTAATAAACTTTATAATTTTTTATTTT
  7453  TTATTAAGTTTAGCTCTATTCTTATTTATTTTATTAAATATTTAATAATAAACATTAATT
  7513  TATTTAATTATATTTGCTACTTAAATAATAAATTGTTTACATAAACCTCTAAAGTTTAAA
  7573  TATTTAATTACACAATTATATCAATATTATTTCTTCGAAGACTTCGAAGAAATGTTTTAT
  7633  AGTAATACAAAATTATACCTAAAGCTAAATAAGCTAATATTAATTAACTAAGATTTTACA
  7693  AAAATATTTAATAAATAGCTATAAATATAACTATAATAAGTAATTATATTTATACGATGA
  7753  ATACTTATTAAAATATTAATATTTAATTTCAATTATAAAATTTCTTAGAAGAAATAATAA
  7813  TTTATTTGGCTTTCTTTCTTACAGTTTACTAAAGTATACTTCAATAGATTATGCTTTTCT
  7873  GAAAAATTTTATCTATTCTAAATTTTTTAAATTTATCCTCCATACTAAACAAATCAACGG
  7933  ATCAATGGTGAATTACACTAAATATTAGATATAAAGTATTTTTATATTTGTAAATTTATA
  7993  TAGTTATCTTATTATTAAAAAAAGAATACAAATTTTTTAAAAGAAGAAGAAGAAAATATT
  8053  AGA
;     G-trnD(guc) ==> start
  8056  GGGCCCTTAGCTTAATTGGTAGAGTACCTAATT!GTC!GATTAGGGTGGTCCCAGTTCGA
  8114  ATCTGGAAGGGCTCG
;     G-trnD(guc) ==> end
  8129  TATTCTTAAATTAATTCTTTTATAAAACCTAAATATTTATATTTACTTATAAAAATTTAA
  8189  TATTGAAAATCTTATTTATTAAATAATAAATATTATATAATTTGAAATTATATTTTTAAA
  8249  TTATAACTATGTAAAACCTAAATATTTTTTTTATAACTAATAATTTTACAACTTTTAATA
  8309  TCTCCTCCTTCAATAAAAATTCTGTTATTACTGCTCTTAATTATATAGTTTGTTTTATTA
  8369  AAATATACTATGTTTACAAATTAGCAAAAATTAAAAAATAAAGAGCTGTATAACTATATT
  8429  GGAAAATATAGGTAAATATAATATAAAGAAAATTTTAATAGTTATAAAAAAATATAAAGT
  8489  GCTCCACAGTTCAGCACTACCATAGGACCACTGGTCCGCAGGATTAGTTTTATATAAATA
  8549  AATATTCTTTTTTTTTTAGAATAGAATGCAAAGTCATCCTGCCTTTTTTAATAAGTTTAT
  8609  TTTAATAAAGGTCAATTTTTCTAGGTTAAACCTGCAGTTTTTAAAATATTATTAGTCTTT
  8669  TTCTTCGTGTACTGCTTTCAATAAAAGGTTTTACTATTTTTGTATTTACAGGAGTATCTT
  8729  TCCTAAATGAGAGGATACTTTATCTATCTTCTTAAATAATCTAAAACCATAAGGAAACAA
  8789  AAGTAATACTTTATAAACTTAAAAATAAGAAGTAAGTAAAAAAACTTTGTTTATATTCTA
  8849  TTAAAATTTTTATTTTCTTCGGATAATCTTAAAAAAAAAATATATTTTATAGAGTATATA
  8909  AAAGTTAGAAGAGCATTATGGTAGTATTATAATTAAATTTCTTGTTTTAAAGCCTTTAAT
  8969  CGATTAGAATTTACAGAAGAAGTTGTTTATTTTATATGTATTTCTTCGAAGAAAAAAGAA
  9029  AATATTTTTATAATTAAATTTTTATATTTAATATAAAATACTCTGTAAAGAAATAATAGA
  9089  GCGTAAATTTATCTTTACCTAAATTCTAATAAATTTATAAAAATTTACAACAATATAAAG
  9149  ACAAAAAATACTACGTTTATATTTATAATTTGTAGTATATACTTTTTAAATAAAGGTTAT
  9209  AAAATTTTTAGTTTAAATTCTTTATTAGAAAAAGATATGTACGCAGGCTATATAATTTAT
  9269  ATTTTTTTAACA
;     G-nad6 ==> start ;; mfannot: alternative ATG start pos 9245
  9281  ATGACAACTCTTTTTATAAATATTTTAGCTTTTGGAACATTATTATCAAGTGTCTTTTCT
  9341  ATTACATCTAAAAATCCTGTTATATCAGTAATTTTTTTAATATCTACTTTTGTTCAAGCA
  9401  GCTTTATATTTAATTCTTATAGGTATTAATTTTGTTGGTATTTCATATATAGTTATATAT
  9461  GTAGGAGCTATCGCAGTATTGTTTCTATTTGTAATTATGATGATAAATATTAAATTAACA
  9521  GATATATTAGAAACTGGGAATCAATATACTAAAAATTTACCTTTAGCTATTGCTATAGGA
  9581  TCTTTATTTATTTTTATTATATTTACTATTATACCTTTTAATTTTAATAATGTTCCAGCA
  9641  TTATCTATTTTATTAGATAAAATTACATATTTTAATAGTATTTTATCTAATTCTAAAATT
  9701  GTATCTATTAATTTGATTAATTCTATTGTAAATAATTATTTTTTATCTTCAATTTCTGAT
  9761  GTTATAATAACTGAATTCCAAGAAATAGAAGTTCTAGGTCACGGTCTATACACTTATGGT
  9821  GCTGTTTTATTGATTACATTAAGTGTTATATTATTATTAGCTATGTTTGCTACTATAATT
  9881  ATATCAAGAAATAATAAAAATATTAAAACATAA
;     G-nad6 ==> end
  9914  GTTTAGGACTTTTAATTAAATAATAATACAAATAAATTATCCCCTCCTTCTTCCCTAAAG
  9974  GATAATGACTATAGGGTTATACATTAAAATAGTTAGTATATAAAAATCATGTCAGTGGAA
 10034  AGAGTTCGTAAGGTAAGGATATAATAAAGATAAAAGAAGCTAAATTAAATAAAAAAGAGA
 10094  TTAAAAAGAAAATATTTTTTTTATTATTAAAAGTAGAACTTTATCTTACTATTGTTTATT
 10154  TTAACTAGTTATTTTTCCTGCGGCTTTTACTTCTAAAATTTAATTTCTAGAAATAGTACA
 10214  TTAGTACGTAATAGTAAAAGATAAAATTTAAAAAATATAAATTGTTAAATTTAAATAAAA
 10274  ATAAAAA
;     G-trnH(gug) ==> start
 10281  GGTAAAATTAGTTTAATTGGCAAAATTACGTCTT!GTG!GCGACGAAGTTCAGAGTTCAA
 10339  GTCTCTGATTTTACC
;     G-trnH(gug) ==> end
 10354  CTTAAATATAAAGATTAAAGTAATAATTAAAAATATGGAAATTTAATTAGTTAACCTACC
 10414  TATTCTAACTTACTTATCTTGAATTAAAAAAGAAAAAAAAATTTTTTTTTTTATGTAGAA
 10474  GTAGTAATAGTCGTAGTAGAAATAGTACACAGTTCTTCGTCTTCCCTAAAAGAAGATAAT
 10534  AAATAAGAAAACGCAATACTTGTAATTCCAGAGAGAAAATTATAAAAGGTAATATAAGTA
 10594  GAAAGTAAATACAAATTAACAGAAATAGGAAAAGTTTTTATTCTTTTTTTTTTACTAAAA
 10654  TTTATTTTCTTCGGATAATCTAAAAAAAAAATATATTTTTTTATGCAATAAACATATTTA
 10714  AATATCTTTTAAATCTTATTAATAATTTTATATTTTTAATCAATAAAAGATATTTATTCC
 10774  TCTATATCATAATAACAATAAAAAATACTTTGAATTACTTTAGTATTTTAAATAAATATA
 10834  AAAA
;     G-cox3 ==> start
 10838  ATGAAAATAAATATAAATAAATTTCAATACTTTCCTTTTCATTTAGTAGATCCATCTCCT
 10898  TGGCCTATTTTATTAAGTTTCTCATTATTAAATATGGCAGTGGCTGGAGTATTATGTTTT
 10958  CACGGTTTTTATAATGGTGGAATTCTATTATTAATAGGATTCTTTTTAACTTGTGCTGGT
 11018  ATGATTTTATGGTTTAGAGATGTAATAACAGAAGGGACTTATTTAGGTCATCATACAAAA
 11078  GAAGTAAAAAATGGATTAATGATTGGTGTAATACTTTTTATTATTAGTGAAGTTTTTGCT
 11138  TTCTTATCTATTTTCTGGGCTTTCTTTCATTCTAGTTTATCTCCAGCTATCGAAATTGGT
 11198  GGTTCTTGGCCTCCTATAGGTATAACTCCTTTAGATCCTTTCGCTATTCCTTTACTTAAT
 11258  ACTTTTTTATTATTAAGTAGTGGAGCTTTTATTACTTTTGGACATCATGCATTAATAGCT
 11318  GGAAATAGAAAAGCTGCTATTGATGGAGTATTTATTACAATAATTTTAGCTATTGCATTT
 11378  ACTGCTTTACAATATTTTGAATATTCAGAAGCAGGATTTACAATGTCTGATGGTGTGTAT
 11438  GGATCAGCATTTTATGCCTCTACAGGTCTACACGGTTTCCATGTTATAATTGGAACAATC
 11498  TTTATTTTAGTAGGATTCATTAGAATCATTAATTACCAATTGACTAAAGAACACCATCAA
 11558  GGATTTGAAGCTAGTATCCTATACTGGCACTTTGTAGATGTAGTTTGGTTATTCCTATTT
 11618  GTAGCAGTATATTTCTGGGGTGGTGCTTAA
;     G-cox3 ==> end
 11648  TTATTTTTTAATAAATTAATTTACAAAATTAAATTTTAATATAAATCCCTGTTATTACTA
 11708  CTATTTATAATTCTTAATTTTATTTTATTTTAAATAATAAAATAAAATTTTATCTTTATC
 11768  TTTATTCTTATCTTTGTATTATCTATATTTAGATTAAATATACTTAGTTTATATAAAAAA
 11828  GAATTAAAAGAGATCTAAAACTTAAAAAATAATAAATAATCCCCCTATTTTTAATATTAA
 11888  AAAAAAAAATAAATATATATTAATAAAAAAAAAATAAATATAAATTAGAATAAAATTATA
 11948  CCAATTATAAAAAAAAAAACTAGATCTTAAATAAATGACTACTTAGAAAAAATCCTCCTT
 12008  TTAGGAGCTCTTCTCTATCTATTAAGTTCTTTACTAATATCTAAGTCTACAAAATATTAA
 12068  ATTTTAAATAAATATGAATAAAGAATATAAGCGGTAAGTATAAATTATTAAAAGTTTATT
 12128  AATTTAATTACTATTAATTTTTATTATATTTATATTTATATATAATAAATTATAAAAAAA
 12188  AATATCTTGATAAGTAATAACAATTATTTTTAAAATATTAATTATTAATATGTAAAAAAA
 12248  TAAAATTTTTTAAATATCATTTATTAATTGTCACTATAAAGAAAATTAAAACAAAACT
;     G-nad4L ==> start
 12306  ATGAATCTTTCACTATTATTATTTTTAATAGGTATACTAGGTTTTATATTAAATAGAAAG
 12366  AATATTATCCTTATGATTATAGCCATAGAAATAATGTTATTAGCTGTAACGCTATTAGTA
 12426  TTAATAAGTTCTATTGGTTATGATGATAATGTTGGTCAAACTTTTAGTATATATATTATC
 12486  TCTATAGCTGGTGCAGAATCTGTAATAGGATTAAGTATTTTAGTTGCTTATTATCGTTTA
 12546  AGAGGAACTATTTCATTAAGAACATA
;     G-nad5 ==> start
 12572  A
;     G-nad4L ==> end
 12573  TGTATTTATCAATAATTATTTTACCTTTATTAGGGTCTATTGTTTCTGGTTTAATGGGTA
 12633  GAAAAGTAGGTGTTACAGGTTCACAATTTATAACTTGTACTTGTTTATTTTTATCCTCTG
 12693  TATTAATGACTATTGCTTTTTATGAGGTAGGTCTTTCAAATAGCCCTGTTAATATTAATT
 12753  TAGGTTCTTGGGTAGAATCAGAAATAATGTTAATTTCTTGGGAATTTTATTTTGATCAGT
 12813  TAACAGTATCTTTAGGATTAGCAGTATTATATTGTTCTACTTTAATTCACATTTATAGTA
 12873  TAGATTATTTATCTTCAGATCCTCATAATCAAAGATTTTTTTCATATTTATCTGCTTTTA
 12933  CTGGAGGTATGTTAATGTTAATATGTGGAGGTAATTTTTTTGTAATGTTTGTAGGTTGGG
 12993  AAACAATCGGAGTTGTATCATATTTATTAATTAATTATTATTTTACTAGAATACAAGCAA
 13053  ATAAAGCAGCAATGTTAGCCTTTACAATGAATAGAAGTGGTGATATGTTAATGAGTATAG
 13113  GATTTTTTGCTATATTTGCAGTATTTGGTTCTTTAAATTATAGTTCAATATTTTCATTAG
 13173  TACCTTATATGAATGAAACAGCTATATCTTTAATAGCATTATTATTATTAGGAGGAGCTT
 13233  TAGCTAAAAGTGCTAATATACCTCTTCATTCTTGGTTACCTGGAAGTATGGAAGCACCTA
 13293  CACCAGTTAGTGCTTTACTACATGCAGCTACTCTAGTTACAGCTGGTATATATTTATTAT
 13353  TAAGATGTTCACCAATATTAGAATATACTCCTACAGTTTTATTAATTATAACTTTAATTG
 13413  GCTCAAGTACTGCTTTTTTTGCAGCTACTTGTGGTTTATTAGCTAATGATTTAAAACGAA
 13473  TAATTGCTTTTAGTACTATTTCTCAATTAGGTTATATGATGATGGCCATAGGTTTAAGTC
 13533  AATATAATGTAGCTTTAATGCATACAGTAAATCATGCCTTTTTTAAAGCATTACTATTTT
 13593  TAGGTGCAGGAGCAGTAATTCATTCTTTTGCAGATCAACAAGATGTAAGAAGAATGGGAG
 13653  GTTTAATTAAATTCTTACCTTTTACTTATTCAGCAATGTTAGTAGGATCTCTTAGTTTAT
 13713  TAGCTACACCATTCTTAACAGGATTTTATAGTAAAGATTTAATATTAGAATTAGCTTATG
 13773  GTGCTTATAGTTTTAGTGGTTTATATGCTTTTATATTAGGATCACTAACAGCAGGAATTA
 13833  CAGCTTTTTATAGTTTTAGATTAATTAGTTTAGTATTCTTAACAACAGCAAATGGACAAA
 13893  AAGAATCTTATTTAAAAAGTCATGAATCAAAAATAGCAGTAATAATACCTTTATTAATAT
 13953  TAGCTTTATTTAGTATATTTTTTGGTTATATTTTCTCAGATTTATTTGTAGGAGTAGGTT
 14013  CAGATTTCTTTGGAAATTCTTTATTTATACACCCTAATAATATATCTATTATTGAAGCAG
 14073  AATTCTCACTTAACCCTATAATTAAATTACTACCTGCTATATTTAGTTTTAGTGGAGCAT
 14133  TTTTTGCTATTTTTATGTACCATAAAACACCAGAAATTCTTATTAATTTAACAGAATATA
 14193  ATTTAGGAAGAAAATTATATAGTTTCTTAAATGGAAAATATAATTTTGATGTAATTTATA
 14253  ACCATTATGTAGTCTCACAAGGTTTAAGAGTTGGTTATAAAATCTCTAAAGAAATAGATA
 14313  GAGGAGCTATAGAATTATTAGGACCTTACGGATTAGCTAATACATTTATAAATACTGGAG
 14373  TTAATATTGCTAAATTAGATACAGGTATTATAACTACTTATTCACTATATATTACAATAG
 14433  GTATTTTATCTTTATTATTTTTAATATTTGCTCCTGTTTTAATAGATACTTCTATGTTCT
 14493  CTGAAATCAGATTAATTATTATTTTCTTTGCTTCTTTAATTTTAGTTTTAAATCCTTCTT
 14553  CCCTAAAAGATAAATTAAATAATTAA
;     G-nad5 ==> end
 14579  AATTAATAACCCCTCTATAAAAAGTTTTTATAATTAACCAGGTTTCTTCGAAGAACTGAT
 14639  AATTTATTGTTTGCTAAACATATATTATAACATTTAACTATAATTATAAGTAATTTTATG
 14699  GTTTATATTATTTTATACTAAATTTTTAATTTACTTAATATTATTATAAAAAAAAAATTT
 14759  TTTTTTTACTAACGTATAATTGTCTTAAATCAAGAAAAATAAAACTAAATATCTAAATAA
 14819  GTAAAATAATTAATAATAATAAAGAAGCCAACTAATTAAAATTTATATATTACCTAGATT
 14879  TAAAAAAATAATTAGAATTGAAATACAAGAGCCTAATTTAATATTTTATTAATAAATTTT
 14939  ACAATAAAATTTTTATATTCAAAAATAATAAAAAGATTTTAATTCTATTAAATTTGCTAA
 14999  TAAGAAAGGTTACAATTTTCCTGTTTTACTTAATAGAATTAAAGCAAAATATATAAATTT
 15059  TATAATTAAAAATTTTATAGTTATTGGTTTATCTACGGTAGTTTTTGTTATATTAACTTT
 15119  ATATCATAATATCTTTGTTAATTACTCAATTATTTAATAGAAAGTATAATAGCTTTACTT
 15179  GATAAGATAGAACTATTATATTAATATTTTTTATTAAAGTAAATTATGTTTTAATATAAA
 15239  AATTTATATTATCCAAAGGACTTTAAAATAATAAATTAACGTTAATCTAAATACAAACAG
 15299  AGCTAATTTTTAGTTGGGCTTAAAAGCCCTTTAGAGAAGTGTAGAGTAAAAGCTAAAATT
 15359  TAAGTTGTATTTAGTTTCGATACAATATTTATAAGTGCTAGAGGATAAAAGTATTTGTAT
 15419  ATATGATAAATTTAAATTTAAAATTTTATATTATTATAAATTTTTTTATTTTATATATAA
 15479  AAGAAAATAAATAAAACCATAATCGTAATTCTAGATAACATCTTGTTTAAGCTTTTACTG
 15539  ATAAATTTTCATACTATTATATGTAGTCCTATCTTTAAAAAAGTGATATAAGAGAATATT
 15599  GGCAAATTAAGAAAAATACAAAACAAATAACTGTAAATTGAAGAGTAATAAGACTAAATA
 15659  AAACAAAAATTTAAATATTTAACTAGATATATATTTAAAAATCAAATAATTTATACAAAA
 15719  GATAATACAAATCTTCAAGTAAAACTTAAAACTTATAATAAAAATCCCCAGTGCTTAAAC
 15779  AAATTAAGGTTAAATAAAAATATAAAAAAATAAATAATTATATTAAAAGACTAAGTACTA
 15839  CAAAGTACTAATAAAACTAAATAAAGAAAA
;     G-orf337 ==> start
 15869  ATGATTAAACTAATATTATTAATATCAATAATTTTCCTCTGTATTAATATTCGTAAAGTC
 15929  CTTCGACTCCTTCGCTCTGACTTTACCAGTCCTACGGCAGTTCAGCCATGGTTAAAAAAA
 15989  GATTTTTATAATTTAAATTTTGGTTATAGAATTATTCTATTAATTATTTTAATCTATAAA
 16049  ATAAATCACATATTGCCTTTACTTATTTCTTTGGTTTTTATAAAATTTTTATTTTTTTTC
 16109  CTACTGTCTCTTACTTATTTTAATGAGCTCATAATATTTATAATAGTATATTATCCTTCA
 16169  CTATTATGTAATTTAAAATTAAAAGATAGAAAAGTATGTCCTCATAGAAGAGAACGAGCA
 16229  AATAAATTAAAAATAAAAAATTATAATAGTAAAAAACTAAATAAAATAAAAATCTTTATC
 16289  ATATCCTATTTAAAAAACAATATAATAAAAAATAAAAATTTACTTAAACATTTAATATTT
 16349  AAATTAAAAAAATATCAAGTTTTAGAATATTTTATCTTTTTTATAATTAAAATATTAAAA
 16409  ATTATATATATTTTAAATATTTATTTTTTTGGTTTAGAGTTGTTATTGTATTTTAATATT
 16469  TCTAATTATTATCCTTCATATTTTAAAAATATCGCGTACTTGTTTAAATTTTCATTTAGT
 16529  GGTATTGACAGCAATATAAATACAAATACAAATACTTTTAATTTTAATACTTTAAGTTTA
 16589  AATGAAAAATATGAATATATTAAATTAAAATTTTTTAATAAAGCTATAGAGCCTAATATT
 16649  CCTTTTTTAGAATGGTTTATACAATTATTAGTTAATACTGATGGATCTCAAAACAATGTA
 16709  GATCAAATAATAGAAACTAATTTAAATAAAATTCAAAAAATAGAAAGAGAAGCACAATTA
 16769  AATTCTCACTCTTTCTCTAGAATTAGACCTTTCCTAATAAATAAAACAGATACTAGTTCT
 16829  ACACAAATGCCTAATATTATTCCATATAAAGATTCTTCTTATTATGATGAATAA
;     G-orf337 ==> end
 16883  ATTTTATTTTATAAAATTTAATAATATATTTAGCCCCTACTTCATTTACTCTAACTACTT
 16943  AAAAGTAGATTAGATAAATTTCTCTTCATATTTTTACGAAGAAAGAAGACAAAAAGATAC
 17003  ATAATAAAAAATATAAGAATAAAATATAAAAAATATATAAAATATATTTATAAAAAAGAT
 17063  TAGGATCAGCAGCTTTGTAGGCTATTATATTAAATAAATTAATCTAGGTAGAGCTGCCTA
 17123  CGTGCTAGCCTAGAGATAGCTCCACGGTAATATTAAAAATAATAGTTTTAAGTGAGTAGG
 17183  GACTACGGAGTGCTGAGTGCTGAGTAACGAACCCTTTTTTTAATCCCTGTACCTTTTTTT
 17243  TATTTTCTTTGTGTACATACTTTTCCTCTTTTTCTTAAAATATAAGGATAATATATAAAA
 17303  TACTAATTATAATTAGAAATTAAGTAAGTATTATAAAAATTATATTAGGTACAATAAATT
 17363  TTTTTAATAAATGCAATTAAAGATAATAATAAAAATAATTAAAAAATAATAAAAATAAAA
 17423  TAAAAATAAATTAAATAAAAATAATAAAAGAGGCAAAGCT
;     G-nad2 ==> start
 17463  ATGATTTTTATATCAATCTTAACATTAATAGTGGCTAAGGCCCTACCATCACTTAATAGT
 17523  AAATTATCTTCAGTTTATTTTACAAGAATATCTGCAATAGTTTTCGTATACGCAGGAGTA
 17583  TTATCATTTAATACTCTATATATTCAGTCAATTGGATCAGGTATAGGTATATATAGCGGA
 17643  TTATTCCAAGTTACAATAATTTCTCAATTTATAGAAGTATTTTTATTAATAATAGGATCT
 17703  TTAATTTTAATAGCTTGGCCTTTAAAATCTAGTTTAAATTATATAAGTTTCTCTAAAGAT
 17763  CAAGAATCCTCTTCCCTAAAGGATAAAAAGGGAGCATTCGAAATAAGCTATTCTACTGAT
 17823  TATTCTTTACTTGTATTATTCAGTACTTTAGGTTCCTGTTTATTAGTATCTACCTCAGAT
 17883  TTAGTCTCTATGTATTTAAGTATAGAATTACAATCTTTTGGATTATATGTACTATCCACT
 17943  TTATATAGAGATTCAGAATCATCTACAAGAGCAGGTTTAAAATACTTTTTATTAGGAGGT
 18003  TTATCTTCTTGTTTAATTTTATTAGGAGCCGGTTTAATATATGCTTTTACAGGTTTAACT
 18063  AATTTTGAATCAATATATTCACTTATTTCAGTTTCAGAAGTTAATAATATAATACAAGGT
 18123  TTAAGTTTAGGTTTAATTTTAATAATAATAGGGTTTTTATTCAAGATAGCTGCTGCTCCT
 18183  TTACATAATTGGAGTCCAGATGTATATGATGAGACACCCACAATAGTAACAATATGGTTA
 18243  ACAATAATGCCAAAAATATCAATATTAATATTATTATTAGAATTACATACTCAAATAGGT
 18303  GTAATAGGAAGTTTAAATTCATTAACAATAACTTTAAGTTCTTATGCAATACAAGAAAAT
 18363  TCTATTTATCTATTAAAAAATTTATTATTAATAAGTTCATTATTATCTTTAATAATTGGA
 18423  ACTGTGGTTGGATTAGCCCAAACACGAATTAAAAGATTATTAGCTTATAGTACAATATCA
 18483  CACATTGGATTTATTTTATTAGCTTTAGCTATAAATACTGAACAATCAATAGATTCTCTT
 18543  CTATTTTATATTATTCAATATTCAATAACAAATTTAAATGTATTTTTAATTATAATAGCT
 18603  TTAAGTTATATCATTAATCAATCTTATTTAAAATTCAAAGAAAATAATGATAGCATAAAA
 18663  GATATAAGGTATATCTCAGAATTAAAAGGTAAATTCTTCTTAAATCCTTTATTAAGTTTA
 18723  AGTTTATCTATTTGTTTATTTTCTATGGCTGGAGTTCCTCCTCTAATTGGATTCTTTTCT
 18783  AAACAAATTGTATTATATTCTGCAATAGGAAGTGGTTATTATTTTATGAGTATTATTTGT
 18843  ATAATAGTAAGTGTAATTAGTGCATCTTATTATTTAAAAATAATTAAAGTTCTTCATACA
 18903  GAAGTAGAAGAAAATACTAATTTACAAATGACAGAGAGAGAGATAGAGAGAGAAACATCA
 18963  AATAATTTAACAGAAAATAATTATACAATGCTAAGTAATTTCCATAGTTTTTTAATTTCT
 19023  ACTTTAACTTTATCTATATTATTCTTTATTTTTAAACCTTCTTTAATCTTAAATAGTACA
 19083  CAATTGCTATCTTTATCTTTATTTAATTTTTA
;     G-nad3 ==> start
 19115  A
;     G-nad2 ==> end
 19116  TGAATAATTTATTTTTTCTATTTATTTTTGTACCTTTATTATCTTTAATTTTATTAGGTT
 19176  TAAATGTTTTATTAGCAGTACATAGACCAGATGAATCTAAAGTATCAGCTTATGAATGTG
 19236  GTTTCAGCCCAGTATATGGACAAACTAGATCTACTTTCCAAATTCATTTCTACATAGTAG
 19296  CTATGTTATTCTTAATTTTCGATCTTGAAATTTTATTACTGTTCCCTATCGCTGTAACTC
 19356  TTTACCAAGTATCTACTTTTGGTTTCTCTATCGCAATTATATTCTTCATTGTTTTAACTA
 19416  TAGGATTTGTATTAGAAATAGGTTCTGGTGCTATTGCTTTAACTAATTTTGATCAACCTT
 19476  CATTTCCTTTAAATAAAAAAAATAAATATAATTAA
;     G-nad3 ==> end
 19511  TATTTATTTAACCCCTAATTTCTACAACTATATTTACGAAATGTAAATACTAGAAAATTT
 19571  TATTTAAATTTAAAGTATGCATTATTGAGGGAGAGTCTCTTTTTCTTACTTATTCTTTAA
 19631  TATTATTAGAGAAAATATTATTTAATTACTAAAATTTTGATGATTTGCCTCTTTTTTATT
 19691  TTAAATACAAATTAATAATAATATAAACTCTCTTTGGAATATGGTTACATCTTTCAATTA
 19751  GTTTATATTATTAATTATTAAAGTAAATTTGTTATAAGATTTAAACAATATAAATAAAAA
 19811  TCTTCTAAAAAGACTAAGAATAAATTAAAGAAAATAGTTAATTTATATTATTTCTTTTAA
 19871  GAAATGACTTATTAAGTAAATAACAAGATCCGAGTATACCGATTTAAGGAAGATTAGCTT
 19931  TAAGTTTGTTAATTTTATGTATTATTTCTTTATCTTATGAATATATTATTTTATATAAAA
 19991  GAACTAATATATATTTTATAGGCTTTGAAATATTATGATTTTTTTATGTTATTGGTATTA
 20051  TAGTTTAAACTAGAATAGGATAAATTCTTTCTATTAAAAAAAAAAATTAAATTTAAATTA
 20111  ATAATTTATAAGTTAAAGTCTAAATTTTCATGGCGATAACAAAATTTACTTTGAAAAATT
 20171  AAAGTAAAAAGAGGTTTTTTTAATCTAATTTCTGTTCAGAAAAATAAAAGGCAACCCCTT
 20231  TTAGTTTAAGGCCTTTTTTATTTTACATTTTTATACTAATATATACAAGATAAATAAAAG
 20291  GAAATTAGAGAAATTAAAGTACAAAACGTACAATAAGTTTAAATGTATTGAAAAGTGAAT
 20351  ATTTATATAATAAAATTTGTTTTAACCTAAAAAAAAATAAAAACATTAAATTTGACTATC
 20411  ATTAATAAAATTTTAAGAAAATGAATTAAAGGTAAAAGAGGAGTAATATAACTTCTTAAT
 20471  TAATTTTAAATTTTTAATTAATTTAGATACCCTTAATATCTCATTTATATTATAATTAAA
 20531  ATTATAAAAGCTTAACTAAGCAGAGATAGCTCTTATAAATTTTCGTCTCTTCATTTTCTT
 20591  AAAAGATTTCTAGATTTTTAGACTTCGAATAAGTAGAGCAAAAAAAAAAATAAATCAAAT
 20651  ATAGATC
;     G-atp8 ==> start
 20658  ATGCCACAATTAATACCATTTTTTTTCTTTAATCAATTATTATTCGCATTTATTATTCTA
 20718  TTTTCTATAATTTATATCCTTTCTAAATATATTTTACCTTTATTTACATTTCAACAAGTA
 20778  ATTAGAATTTATATTACTAAATTAAGTAAAAAAATTTAA
;     G-atp8 ==> end
 20817  TCTTTAGAGTGAATTCGCTCTTAATTTAGTAAATAAATTAAAATATTGAAGTAAATACTG
 20877  TTGGTCTTTTAGAATATTAAAATTTATTAAAAAATTAACCCCCAATAAATTATTGGTCCA
 20937  CGAAATATTATGTAGTTATTAAAAAAATATAATACTAAAAAAAAAAAATAATCTAAAATG
 20997  AAGGAGGGAAAGGGTGTAACATTTATTTATATTTATTTAAATAACCTAAAAATAATAAAG
 21057  TAGAATTGTTAGTTTTATTAGCCCAAATTGAGCTTTTTTTTAATCCTTTTAAAACTTAA
;     G-trnW(cca) ==> start
 21116  AAGAGTGTAGTATAATTGGTTAGTATGGCGATCT!CCA!AAATCACTGGTAGGTGTTCGA
 21174  GTCACCTCACTCTTG
;     G-trnW(cca) ==> end
 21189  TTTACAAATTTATTGTAAATAATTTAATTTATTATGTATATTATTAAAAAACAAATAAAA
 21249  TAAAGTTAAATTTTCTTTAGAAAAGCGGATCTACGAAGTCCTTAATTTTAATGTTTGTTT
 21309  AGAATTAAATATTAAAATAAATTAAAATACTAATATTAATTATAATAAATTTCTTTTACT
 21369  TTTTCTATATTATAACAATATACTATTACTTCTAAAGAAGAAGAAGTAATTAACTAAAGA
 21429  AAATATAATTATAAAATAAGTATGTAAAATATTAA
;     G-trnL(uag) ==> start
 21464  ACGAGTATGCCGAAAATGGTAGCCGGGTGGGTTT!TAG!GTACTCATAATTAATAATTGT
 21522  AAGAGTTCAAGTCTCTTTACTCGTA
;     G-trnL(uag) ==> end
 21547  AGAAAAAAATAATCATAATAATTATATAAAATCCCTAAATATCTTATTTATATAGTTATT
 21607  GTTGTGACTATTACAATTTTAGCAAGATATTATCTGTATCAAATTAAACTATGATTGGTG
 21667  TTACTTTATTTTA
; G-orf49 <== end
 21680  TAAGATGCGGATAGTATA
;;     G-dpo_1 <== end
 21698  TAGTGTAGGATATTTTAATATATCCAATCTAAAAAACTCAAATATTTCTTTACTAAATTT
 21758  AAAAACATTCTGATAAAGTAAAATAACATATTGATTACAATATTTAATTGTTTCTTTCTT
 21818  TAAATTTCATTT
; G-orf49 <== start ;; contain dpo
;;     G-dpo_1 <== start ;; HMM match pos. 637,680 score 4.8e-11
 21830  TTATATGAAAATTTAATACAATACTCATTATATTTTTCTGTGATAGTTAAATATTTAAAA
 21890  GAAGATATAGATCCTTCAGATTCTAAAGAAATATCAGGATCATTTA
; G-orf25 <== end
 21936  TAG
;;     G-dpo_2 <== end
 21939  TAAATAAGGAAAAATACTTTTATTTTCAACATTAAAGCATTTTACTAATTTATCTAATGA
 21999  AATTGGTAATAATAA
; G-orf25 <== start ;; contain dpo
;;     G-dpo_2 <== start ;; HMM match pos. 574,599 score 3.1e-08
 22014  TTAAGAATATTAAAACAAACAAACAAAACAAAACAAACAAACAAAACAAACAAACAAATA
 22074  ACCTAAAAATAAAATATAAAAAAAAAGCAAAATTAAAATTTAATTCTATAATTTTATTAT
 22134  CTCTAATTATAGGTCTAATATTATCACTTAGAAAGAACTCTAATTAAATATAAAGCTGCT
 22194  TTTACAAAAATAGAAATTAAAAAAATTTTATGTAAGAAAACTCTATACCTATTATATTTA
 22254  CGTTTCATTAAAGATAATATTGCAGATTCTAATATTTTGTATAATCTTTGATTTATGTGA
 22314  AATAATTTGTTGTTATATCTTTTTCATCATAAACACTTATACAATAAGGAATCAGGACTC
 22374  CATTTATATTTCTAGTTTCTAATACCATCGTAATAAACATTAATGTTTATTCCTACATAG
 22434  CGTTTAAATATTTTTTAAAGAAGTTGTCTTTCTTTAAAAAATATTGACTCAATTTAAAAG
 22494  ATATACTCTTGAATTTTAAAATTTCTCTGAAAAGTAGTAAGAGTAAGATTGTTAGCATCA
 22554  ATCATATGTCCTTAAGAACTTATAATAGTATTATTATCTATTTTCAATTCTACATCTTGA
 22614  TAAATATCGAATAAATTTACAAATATACTCACTTTTTGATTTAGTTTTATATACTATTGT
 22674  GTTTCTATAATTATTATAAATTGACAAGTACCCCATTTAGTAATATCCATAGTAACAGGT
 22734  AAATTTATTTTTTATTTTTCTTATAGCTACTATTATAACTTTTTATTTAAATTTTAGTAA
 22794  TAAATTACAGAAAATTAAAGTATATTTATATTGCTTTAATAAGTACTTAAACATACTTAT
 22854  ATTTATATTCATATTTATAATTATATTTAAAGTAATATTAATATTAATAATATTAATACA
 22914  TAATACTAATAGGAATCTAGTATAGGTTAAGAAA
;     G-trnR(ucg) ==> start
 22948  ACATCTTTAGCTTAATTGGTAAAGCGTTTGCCT!TCG!AAGCAATTGTTTATTGGTTCAA
 23006  TTCCAATAAGATGTC
;     G-trnR(ucg) ==> end
 23021  TAAATAAATCTAATTTTTCAATAAGAATGAGGTAAAGTGACAAAAAATAATAAAGATAGA
 23081  TTAA
; G-orf461 ==> start ;; contain dpo
 23085  ACCTTTGGGTTATATAAAGTTATAATAGTTATGGCTTTAATTAATGGTCAAGAATTCTGT
 23145  TTCCATCATAATGTCTTAATAACTAATAACACAACTTTCGAAGATTAT
;;     G-dpo_3 ==> start ;; HMM match pos. 362,823 score 3.8e-78
 23193  TACAAAAAAGTTAAAGATATAATAACTCAAAACTATGATGAAGGATATCCTGTAGATGTG
 23253  ATACCTTCTTTTAAAGTAATGGTTTGGAACATGGATAATGTTAAAAATAAAAGAATTAAA
 23313  ATAACTAAAAATACAACTACAAATAATAAATTTAACTTATTAGTTAATAATAGAAAATTC
 23373  CATAGTAGCTCAGCAGGCTGTAATTCAATTAAACCACTTAAAGATGAAATCTTGGGTGCT
 23433  TTAGATTCATTTGCAAGTATGGATATTGAGACCATTAATTACAATGATATTCAAATTCCT
 23493  GTAGCTATATCTTTTTCATCAGATCATTTAAACAAGTTATTTTTAATTAAATTACCCCAA
 23553  ATAATCAATAATATTAATATTAATAAATCTGTAGATGTTTTATGGTTAGAATTTTTTACT
 23613  TTCATTAATAGAAATCCATTTGCAACTATTTTTGTACATAACTTAGGCTCTTTTGATGGT
 23673  TATTTTTTATACAAAGCAATATCCAATCATTTTAATCCAGATGTAGTATCTACAATTATA
 23733  GATAATCATAATAAATTTATTAGTATTTCAATTAAATTAGCCAACGGTAAGATTACATGG
 23793  AAGGATTCTTATCGTATTTTCCCTGTTTCATTAGACAATTTATGCGGTATTTTTAACGTT
 23853  CCTGGTAAATCCTCAATTTATAATCAAAAATTTAATGATTTATCTTTATTTAATGATGAT
 23913  AAATTACTTAAAGAATTTGAAACTTATTCCTTACAAGATTCTATTGCATTATATAATGTT
 23973  TTAGATAAAGCTCAAGAATTATATGCTTCAGAATATAATATAGATCTCACATCTATTTTA
 24033  AGTACTAGTACTCTATCTTTAAAGATATTTAGACAAAAATATTTAAAAGTTAATATCCCA
 24093  ATACTTAAAGGTAGTATAGATAAATTTATAAGAAATAGTTATTTTGGAGGACATACAGAT
 24153  TATTATAAAGCTTATATCAGCGAAGGTTATTATTATGATGTAAATTCGCTATATCCTTTC
 24213  GCTATGTGTAAACCCATGCCATTTGAATTAATCAAAGAATATAAAGATATGACTAATATT
 24273  AATTTATCTAATTTCTTTGGCTTTTGCTTAGCTGAAATTATAACCCCTAAAGATATTTTA
 24333  AAACCTTTACTACCTTATAAATATCAAGGTAAAACTATATACCCGACAGGTAATTGGATT
 24393  GGTGTATATTTTAGTGAAGAATTAAAAGCTATTGAAGGTTATGGTTATAAAATTAATTTA
 24453  ATC
;;     G-dpo_3 ==> end
 24456  TTAAAAAGCAAAAGG
; G-orf461 ==> end
 24471  TAAATTAAAGGGGTTATATTTTTTTTTATTATTAATTTTGTTTTTACTGTAAAAACAATT
 24531  TGTGTAATGTTTTCTTAAGTTAAATAAATAGATAATAAA
;     G-rps3 <== end
 24570  TTAAAAGAAATTTTGTCCAGATTTCACTGTAATACTGAAAGCACCTCTTTTATTTTTATT
 24630  AGTATAACTTGCGACATCTTTAAAATTAATTTTACCTTTAGCCGATGCTCCTCTTCGAGT
 24690  TGTTTTAACAGTTTGTCTAGGTACAACTCTATGTGTTAAAAGTCTACCCGCTACTCTAAT
 24750  AGTAATACCAGATAGGAAAGCAGGTATAATATTAACATTATTACTATTTAATTTATTTAA
 24810  ATTTTTAATAACAGCTTTTTCAAAAAGTCTTCTAATAATAATTCTTAATTTAATTTTATT
 24870  AATCATAATACCTAATAAATTAACTAAAATATTACTATCATTGTAAGGGTAATGTAATCT
 24930  AATTAAATCAAACTCAACCGGTTTTTTAAAAAACTTATTTAAAATTAAAGATAAATTTCT
 24990  AAATTTATTAGAGAATATTTTAGTTAAAGTAATATTAGATAAATTTCTTAATTTTATTCT
 25050  AACATTAAGTTTAATTTTTCGGAATTTACTGTATTGTTTTTTAAGTTTTTTTTTTCTATT
 25110  AAACCAATCTCTTCCTTTAAACATTTTTTTATTAGTATTATATTTATAAAATTTTTTTAA
 25170  TTTTAATATATTAGGTATAAATAAGTAGTAAAATAATTGTATAATAACTTTATCAGGTGT
 25230  AATAATGAAAACTGGTTTACTAATTAAACAATACATAGATTTAAAGGAAGCTGCTAATAA
 25290  ATTATAAATATTTTTATATAAATTATTCTTATTAAAATTATATCCTATTATATTATAATA
 25350  ATTAATAAAAATACCTTTACTAATCATATTATAAATACTCATTTCTTTTAAATATAGATT
 25410  AAGTATTGGTTTATTTTCTATATTTACTAATAAATTATCTTGTGTTTCTCCTTGTTTATT
 25470  AGTATTATTTGAATAATAAAATAAAGACACAGGATTAGATAATCCTGTCTGTGGTGCTAT
 25530  AGATTCTTTTTTACTTAAGAAAGATGTATTCTTAGAAATATTTTTAATACTTTGTTCTAT
 25590  ATTAATTTTATTATTTTTAGTTATTTCTTCCTCTCCTATTTGGCTTTCTGTTTTATTTAA
 25650  TATTTTTGTAGATATTATTTCTAAATTATTTTCTTTACTTAATAATGAAGAAAATAGCTC
 25710  TTTATTAGATAAGAGATTTTTTTCTTTAATTTCTTGTAAAACTAATTTATTTTCTTTTTC
 25770  TACGAAGTCGTAGTTAATTAAAGCATTATTTTTATTTTCTACTACTGTATTTTTATTTAA
 25830  GTAATTTACAGCTTCTGTTTTATTTAAAAGTTCTAGTTTTTTAATTAGAGCTTCTTTGTT
 25890  TATTATTGCTAATTTAAGATCTTTAAGTAAAATTTTTCCTATATTTAATATTTTATTTAT
 25950  TATTCTTCTTTCTTCGAAGAGAATTTTTAGTTTTATGTTATCTTCAATATAAAGATCTTT
 26010  TATTAAATCTTTTTTTTTTAATAAAAATATTTGTTGTAAATATCTTAAACGATAACTGTT
 26070  TTGTACATAAGGTTTAGTTTGTAAGATTCGTTTAGGTAAAAATAAAAGAACGTTATATAA
 26130  AAAAGATCTATATTTCATAAGTGGCATATATTTATTTAATATAAATAAATACTTATTTAA
 26190  ACGAATATTTAATTTATAATAATCATAATTGCCTTTTAGAAATAAATTTTCAATTAAATC
 26250  TAATTTTTTATGTTGTAATAAATATTTATTAAAATTAAAGTTATATATATTAAATCCTTT
 26310  TAAAAAGATTGATAATATTTCTTTAAAAGTTATTACTTTATAAGTTAATTTTTTTTGAGA
 26370  TTTACTTACTATAAAATTATATTTATTTCTTTTTGTTAAGATTTTCTCTTTTAAATAAAT
 26430  AGGACTACTAAATATAGGTATTATTTTATTATCTATTTTTATATCTGAAGATTCATTTTT
 26490  TGTAATTATTAATTTATTTTGATTTAATTTGCTCAA
;     G-rps3 <== start ;; mfannot: alternative ATG start pos 26156
 26526  TTTTGTTTATATTTGTTTAGAGAAGGTAATCTCCGGATTAATTTTATTTTTAATTAACTT
 26586  TAATTTATATATTTAAAATAATTATTTAATTATTTTGATAATTATATACATATTTAGCTT
 26646  TGTAATATATTACTAAAAGATATTTTATTATTTCTTTATTTTATTCACTTTTAAGGTATT
 26706  ATTCGAATAAAAGTAATTTGTAATATAATATTAATTAAATTAATATTAAAACTAAATATT
 26766  TCCCCTTAATACCTGATAAATTTTAATTATCAGATAAAAGGTAGCTACAAATAATATGGA
 26826  TTACAATATAAAATTTCTATTAAGATCCTTAATATTAATTTTATATTGGATTTAACAGAA
 26886  AAATTTATTGTTAATCAAAGTTATAAATTTAAAATAAATAACTTTCTTAGCTTCTCTTTT
 26946  AATACTTTATTAAAGTATACATTTATAATATATTTATTAAATGTTTTTTTAAATAAGTAT
 27006  ATTATAGGATTATAAATAAAAACATTTAATAATTGTCTATAAAAAATAATAACTCTAATA
 27066  AGTTAAGCTTTTAATCTTTCATATATTTTTTTAATTGAAATGTAGATATATTTTTTTTTA
 27126  TTATTACAGACAAAATTACTTTGCAGTAAAAGATTTACTTACTATAAAATTATCTCTAAT
 27186  AACACAAATATCACTTTCAGTGATAGTATTCTACAAATTAGTTTTACTAAAAAGTTTACT
 27246  AAGACATTAACTATTATTCAAATTTAAATTATTTTAAAAATAGCATTGGTTATAAAGATA
 27306  TCATAACAAAACTATTTCAATTCAGAATAAATCTTTAAACTCATCATCAATTATAAGTAT
 27366  AAAACTATTGCTTAATAAAATACAATTAACAGTTTTAATAGTCAAGAATTTATCCAAAGT
 27426  GTTGATTATATAAAAACATCAATAACTACATTTATACCGATTGAATATAAATATATTACT
 27486  AGAATCACTCAGATATCACTAAATTACTAAAAGATATTTATAACTGGTCTATAAGTTATT
 27546  GTGAAAATATAAATATACACCATAATAAACTTTACATAGTTTGCAACTCTGATCAAAGAT
 27606  TAAAAGGGTTTAATAAAATTTTAGTTTATTTTGAATTACAGATTAATTTGAATTATAATT
 27666  TACACGAAATTTTTCCACCTCTAAAAAAAAGATTATTTTAAATAAACAAGTTATAGAATT
 27726  GATAGTTAGATTTATTAGAAATCATGATGATATGATCTTATCTAAAATTTTTAAATTTAA
 27786  ATTAGTATTATTTAAAGAAGCTGGAATTATTATATCAAGATAAATTTTATCCCCATATAA
 27846  TTCACCAAATATTTCGCTTAAAGGATCTCCTGATTACTCACCTAAATCAGAACCTATAAA
 27906  TTTAGATCATTCCTTCAATTTGGAAGATTTTTTTAATTCATTTTTTCTTTTTACATTTAA
 27966  TTTTAATAATTATATTAAAAAGAAAAAGGGGATATTTTATGTTTTTTATTAAAAAAAATA
 28026  TTGAGTAATTAGCTATGATTATTTTATTATTTTTTTTAAGAATGTTCAACCTAATACTAA
 28086  AATTAAATATATCAAATTTAGGGGGTTTAATAATAAAAATTTAACTTAAAAAAAAAATAG
 28146  AATTCTATAAAAACCTAAATATATTTATTAAATAACACGCAAAGAATAAACTAGTCTAGG
 28206  TATATAAAATATTTTAAGTAAATACAAAAAATATTATAAATATATATTTATATTTTCAAC
 28266  CCCAATTCTTTATTCTGTTACTAAAGAGAAATTGTCTTTCTTATAGAGATATCTCTTAAA
 28326  TTTTAAGAAAACCAATATACTTTAAATTTAAAATACAAGTGTAAAAAAACAAAAATAAAG
 28386  ACAAATATTAAAGTATTTTAAGTATCATGAAATATATTTACTCCTTCAATTCTTATTTGG
 28446  TAGTAAAAAATAAAGGGGTTATCTAATTATTTAAAACACAAATCGTAGGAAAATTTAGAA
 28506  TATTCTATTAATTCCATATATTATTAGAATATTAGTATAGAAATAAAAATATTATAATAA
 28566  TTCAAGATATTATTATAAGTTTAGTATAGCTACTAATAACTAGTATCCTTTTATTTAAAT
 28626  AACAAGAATATTTGCAAGATATTAATTAGATATCTAAAAAAATATTA
;     G-cox2 <== end
 28673  TTATTGAGAAGCTGAATCAATCCAAACTAAGAAATCTGGTGAAGATACAGCTTCAACTAC
 28733  GATTGGCATAAATCCATGCCAAACTCCACAGATTTCTGAACATTGACCGTAGAAAGTACC
 28793  AGGTCTTTCTGCCAAGAAAGAAACTTGATTTAATCTACCTGGCACACAATCTAATTTTAA
 28853  TCCTAAAGAAGGTACTGCGTAAGAATGGATAACATCTGCACCTGTAACAATTAATCTAAT
 28913  ATGGCAATCTACTGGTATAATTAATTTATTATCAACATCTAATAATCTGAATTGACCTAA
 28973  TTCTAGATCTGATTCAGGAATCATATATGAATCAAAATCAATAGATTCTCCTTGATCTGT
 29033  TATGAAATCTGAATATTCATAAGACCAATACCATTGATGTCCTACTACTTTGATAGTTAG
 29093  TGTTGGCGAAATTACTTCATCCATTAAATACAATAATCTGAAAGAAGGGAAAGCAATAGC
 29153  AATTAAAATTAATGCTGGTGAAATAGTCCAAATTAATTCAATTACAGTACCGTGAGTTAG
 29213  ATATTTATGTGCAATAGGATTTTTATTAGAACTGTAGTAATAAGCAATTGAAAAAATTAC
 29273  CCAGAATACTGAAAAACTTATAACAATTAAATAAAATCCAATTGTATTATGTAATGTTAC
 29333  CAAACCTGTAAAACCTGGAGCTGCACTATCTTGAAAACCTAATTGCCAAGGTTGTACTGC
 29393  ATCATTGAAGATACTATGAAAATTTGAGCTAAATAATGCCAT
;     G-cox2 <== start
 29435  TTTTTAAGAAAAAATATAAATCGGTCTTAATTTACTATATACTCTTATTAATATCTTTGT
 29495  TTCATTTATCTGTTTTTACTTTCTATCTTTTTTTTAATATCTTTATTTTTAATATTTACT
 29555  TTTGTAATTACATCTGTTTTTTGTTTTTGTTTTGTTTGTTTGTTAGCATATTCTCCACTA
 29615  TTATATATTAAAATTAAGCTTAAGTAGGTAGACTAATACTAAGTTAAAGAAGTTTAATTT
 29675  TCATAATAACACTAAAAATATCTTTTTTTTAGAAATTATTCTTATTTGCTTCTTAATTGG
 29735  AGCTAGGTATTTATAATATTTGAGTATAATAACTGTGCAGTCAATTATAATACCCTTCAT
 29795  ATAGGTTAATTTAGAAGGAAGATTTTTATCCTACCTAAATATCCTAGACTTTTATAGTAG
 29855  GAAAGATATTTTTTTTTTCTTATTTTAATTTAATTAATATTTTAATTTATTTATTTAAAT
 29915  AATAAAGAAATAAGATAAAATTTTAAAGATGATTAAAAAGGCTCCTAAGCTTAAAGTTCG
 29975  AAGCTTAACAGGATAAATTTTTTCTTTTTATTTTTCTTTTTTGTTTTGTTTAATAATAGT
 30035  TTATAAGAGAAAATTTAATTAATTTTATTTTTAATACTTTATTGTTTTTTTAACAATTCG
 30095  GCATCTTAAGATTGATCTTTGTGGTAAGATTCTTATATCTGCAAAATTATTTTACAAATA
 30155  TAATC
;     G-trnV(uac) <== end
 30160  TAAGGGGTAGAGGATTTGAACCTCTGTCTGTAAAGT!GTA!AATTTACTGCTAAAACCAC
 30218  TCAGCTAACCCCTT
;     G-trnV(uac) <== start
 30232  TTATTAGAAAAATTTAATTAATTTAATTAAAATTTAAAGGTTACTCTTATTTTTTATTTC
 30292  TATTTCTTTTTTCTTTTTTCTTTTTTGTTTTGTTTTTGTTTTGTTTGTTTGTTTGTTTAT
 30352  AATAAAATTTAATTCTATTATTCTGTTTGTAAAAAGACTCCGGAATTAAAATATTTACCT
 30412  TTAGGCACTTTAAGATAAATAGGTCTACAATACCAACGTATTATAATATAATTTAGGATT
 30472  TTGAGATTTTAGATATTATTTATTTTTGTAGAATCGTATTTAATAGACATATCTCTTAAT
 30532  TTTATAAATTAAGAGATATATTATTAAGAGAGTAGGAGGGGGGGGGGGGTTAAATTCAT
;     G-rns <== end
 30591  TTTATTTATTTTCCAGCGGCACTTTCCAGTACAGCTACCTTGCTATGACTTTTGAGATGT
 30651  TACTTAAAAGGGTTAACTGAAACTAATTATCTTAAGAAAGGTGTTTTTATTATTTAAATG
 30711  ACTAATAAGTTAAGATAGAATTACTTCTATACTCATATATTAGCATAAAACTACCTTTAA
 30771  TTTAACAAATTGTTTAATTTAATTTATAATAATATTTTATAGCTGATATTATTAATGTAG
 30831  GTATTCCTTAAAAAAAGTAATAATTTCGCGGCAGTTTCCCCCAATTTAAGCTTCTTCCCA
 30891  GCGACAGACAGTTAGTTCATCCCGAATGCTTTCTTCACCGTTGCGCTTGTGATCAACGAT
 30951  TACTCGAAATTCCTTCTTCATGTCGCCGAATTTCAGGCGGCAATCCGTTAATATTTTTAG
 31011  TTATTTAACTTTCTTTAATGATTAGCTATTCCTTGTAACCTTATTATTTAAATTAATTCA
 31071  AGTTTAAAAAGAATAAAAAATAAAATTAAATATTTTATTAGTTTTTAAATGTTAAAATTA
 31131  AATATTAACTAATAGTATAAAGGTTTGGTTTTGCGTCACTTTGTAAAAGTTATCGTGGCA
 31191  CGTCTATAGCCCAGTTCATGAGGGCCATAACGGCTTGTCTTAGCCCCAAATGAAAATATA
 31251  TAAAATTCACTAATTGTTAAGTATAAATTAACAACAGGGATTTCGTCCGTTAGTGGAGTT
 31311  AACCTCACTTCTCACGGCACGGACTTACGACAGCCATGCAACACCTGTAAACGAGTTTCT
 31371  TATTTTTAAAGAAACTACTCAATCTTTTTAATTAAATTTTTTACTAAAATAAATTTTAAT
 31431  AAATTTTAATTTTATGATTGGATATGCAAGAACTGGTAAGGTTTTACGCGTATTCTCGTA
 31491  TTAAATAACATGCTTCACTTCGTTTGCTTCGAGACCGACTAATTTTTTTGGTTTCAGTTT
 31551  TGCAACCGTACTCGCAAGGCGGAATGGTTATCGTGTTAACATCGTTACCAGTTTTAATAA
 31611  AAACTAACAACCACCATTCATCGTTGACAGTGAGAGGTATCTGGGTATCTAATCCTATTT
 31671  CCTATTCTCACCTTCGTTTCTCAGCGTCAATCATTACTAGATAAAAAGCTTTCACCTTTA
 31731  GTATTCCCCTTAGTATCTACGGATATAATCCCTACTCTAAGTATTATTTGGCTTATCCTC
 31791  GTTTTGATCCTAGCTTTAATTAATTATATCTTTTCCTTATTACGGATATTTATAAATTTT
 31851  GTATGTTATAAATATACAACGTAAAAAGAGCTTATTGAAATTTATAACTTTTAAAGCAGC
 31911  CTACACACCCTTTACGCCTGATTAGGACGACTAACGTTTGCGTCTCTGGCCTTACCGAGT
 31971  CTTCTGGCACCAGTTTTGGACAACACTAATAGTAAGGTAATATCATTTTTTTCCCTTACG
 32031  TTATCACATTCACCAACATAAAGCATGACTCTTGTGATTTCAGTTAGCTAGTTCACTCTT
 32091  GCGAGCATTGACTAATATTCTTGACTGCTGGTAGTTTTCACTACTTGGGGCATTTCATTC
 32151  CCAATGTGGCCATCTGTTCTATCAAACATGGCTATTGATCGTAGGCTTGGTAGGCAATTA
 32211  CCCCACCAACTACCATTAAACAAAATAAATCGAATCTTATAGCAGAAAATTTCCCTTTTC
 32271  TTAATAAATAGCTAATTTATCTCTTACTTTCCTTATTATTTTATAAATATAAAACTAAAT
 32331  AAAATTTAGAGAAGACTAGCTTTTGCCCCTTATTTTTATATTCTATAATAAGTATCTCTA
 32391  ATAATAATTAATTAATTAATTATTTGTTATAATTTTTGAAATAAGATTATCTCCCAATTA
 32451  AGGAGTCTATAAGGTATCTAATTTAAAATACTCACCTTTACACCTTATTCTTATTTTTTT
 32511  ATCTCTAATTTAAATTTATGATAAAATAAATATAAAGATAAACTCTTAGGAACAACGATT
 32571  TGCATGTCTTAAAACTACTGAAAAACGTTCAATCAGAACCAAAATTAAATTCATATGGAT
;     G-rns <== start
 32631  TTTTAAACAATTTTTTTAATTGTTGTATTTTATTTGCTTTTGCTTTTTACAATATTTATT
 32691  ATCTCTTTTAAATGTTTTTTATTTTATATTTTTATTTTATTTTTTGTTTTTTACTCTTAT
 32751  TGTTTTTTATTTTATTTAGATAGGGATGTTTCTTCTTTCAATATTTGTTGATATTTATTA
 32811  ATATTCTTATCGATATTTTTAGGATACTTAGGAATATTTTTAATTCCTATCTTTTTTTTT
 32871  AGAGAAACAGATTTCCTCTATGACTCTTAAATATTTTTTTTGTTTTGGTTTTTTTATTTT
 32931  GTTTTAAATTATAAGATACATTTATTTTAATTAACAGATATAATTTAATTATAATATGAG
 32991  TTAGAATATTTATCTATAGGACTAATTTTGTAGAAACTATTTCTTCTTTTTCTTTTATAA
 33051  AGAGAGAATACGAAGAACATATATAAAATATTAATTAATATAAATATAATTTAGTTTACT
 33111  GAGTTAAATCTAAAAATTAAAAAGTCTAATATAGGAATTAAAATTTAATAACTTATAAAA
 33171  AAAAAATAAATAATAAACATACTTAAGTGTTAGATATTTATTAATTCTATTTTAAATAAT
 33231  AAATAAGAAATAGAGTGTTTAAAGTTAAAATTTTCTATTTAAATTTTACCACAAAATTAT
 33291  TTTTGTTCCTCTTCACTACCCTAAAGGAGTAAAGAATAGATATATTATTAATGACCTAGA
 33351  ACCTTAACTTAATTCTTTTATTTTATAAATTGATAATAATTTTATTTTATTTTTTTTTTT
 33411  ATAAATTTCAGAATTACAGTTTTAGATTTCTTAACTCTCTTTTATAATTTAAATAACTTG
 33471  AATTATTTAAATATTAGGATAAATTAAATTGTTTATATTATTATTCTTATTTAATAATTT
 33531  AAAA
;     G-trnM(cau)_1 <== end
 33535  AGCCGAAAGAAGGAATCGAACCTTCTTTTTACCGTC!ATG!AGTGGTATGTTTTAACCTT
 33593  TTAAACTATTTCAGC
;     G-trnM(cau)_1 <== start
 33608  TAAAATATAAAACCTTAGATTAGTCCCTTTCAATTTTACCTTTTTAATTTTTTTTTAATT
 33668  TTTTTCTTGCGATTAGGTAAAACTAGGAAGTACCTAGTAGGTAGATCGCGGAGTCTATTT
 33728  AAACATAAAATCTAATATTTTTACCACCCAATAACTTTTACTTATAATAACTACTATTCA
 33788  TTATTATTTTACAATTCTATTAACCCTTTTATTTTTATTTTATAGTAAGCTTTAGTTTCG
 33848  AAGTAACTACTTACTATTTATTATTTTTTTTTTAGACTAAATTTTTTTTAACTACAGATA
 33908  GTTTTGCGTATATTTTTTTTTAATATGCAATTAATTTTTTTAATAAAACATAATAAGTTA
 33968  ATATATCGGTGAAATTTTTATTAGCTAAAGTTTAATTTTTTTAAGTTTTTACTTTTACAT
 34028  TTTACTAAATATTAATAAGAATTTAATTATATAAAAATATAAGCCCTAGTTTTATTTTGA
;     G-trnM(cau)_2 <== end
 34088  TAGCGAAATCAGGAATCGAACCAAATCTAACAGATC!ATG!AGGCTGTTGTGCTTATCCT
 34146  TTACACTATATCGCT
;     G-trnM(cau)_2 <== start
 34161  TTAATTTATTTATTTTTTATGACACTATCTTTGAAACATGAATACGAACAAAGAGACTCG
 34221  AACTCTTAAATATAAGTTATATTTTTCTTTAATTTATAAGTTATATGTTCCAACTAACTT
 34281  TCGCTCTATTAAATAAACATTCGCTCTTAAAAATAAGTAGTAATAAGATCTACAATCCTT
 34341  TTTACTACTATAAAAAATAAATATAAGGTTAGTACTACTTACTATAATTTATCAATATTA
 34401  AATTAGTTTTAAATTAGTTTTAAATTAGTTTTAAATATTAGTATTAAAAAAATACTACTT
 34461  TTAATAATTACTTAAAGAAGAATCATCTGTACTTCACTTTTATTTTTGTTTTTGTTTATT
 34521  TCTTTCTCTTCTTATCCTCTTTTTACTTGAGATAAGTCCTTACTCTTTAACACCTTCATG
 34581  TATCTTGTATTATACTTTGTATAGTAGTGATAAGGTTGTTATACTTCTATTTATTTAGAT
 34641  ATGGATAAAGTAAGAAGTAATAATAAATAAAATTAATTTTTAGTAACAATCTTTAACATC
 34701  AAGTTTCTTTATAAATTAGTACTGCTAAACTAAATATTTTACAATATG
;     G-rnl <== end
 34749  TTTTATTTGCAGCCTATCTAGAAATGTTCTATTTCTTAATTAATGATAAAAATCTAAATT
 34809  ATGCTTAAAATTTAAGCTTATAATTAAGATAAATAATCATTTTTAAAGTATCTAGGGGTT
 34869  AGATTCTTGCTTTATAGACATTCAGCACTTATCTATTATGTTTGTGGCTACCCAACTATG
 34929  CGTTCTTATTTTGCGACCTTTTATCATAACCTTATTTAAGGGTATTTAAATTAAAGAACT
 34989  TTTTTAGCATAAAGTTCAAAAGGATTTACTAAATTATCTCTAATTAGAGATTAATTATAA
 35049  CAAAATAGTACAAACAATTGGTACACTAGAGAAACACAGCCTATTGATCCTTTCGTACTA
 35109  GAAGGTCTGCCCCTTTTTACTAATTATCCCTCCAGAAGATAGGGACCATACTGACTCACG
 35169  TCGTATTAAACCCAACTCACGTACCCTTTTAATCGGCGAACAGCCGAACCCTTCCAAGCT
 35229  TCTTCCCCCGGAGGATAGGATGAGTCGACATCGAGGTGCCAAACAGCCGAGACAATGTGT
 35289  ACTCTCGTCGGCTATCAGCCTGTTATCCCTAGCGTAACTTTTATTAATTGATCCCCGTCT
 35349  ATCCCATTTTATAGCGAGGGGTCACTATGCCCTACTTACGTATCTGTGCGACTTTTTGGT
 35409  CTTTCAGTTAAGCATGCTTACCGCCATTGAACTCTGCGCAACCCTTCACTGGTTGATTGA
 35469  TCTCCATTCAATTTCTAGCTATACCTTTATAAATTTTTAGTGTGTTATTGTTTTTGGCCA
 35529  AACTCTTGACCCTTTCTTAAAAAAAAAGGGATCACTAACATTACGTTAAATTAAATGAAT
 35589  TCTTTAATATCTTTCCCCATAAGAGTAGATATTTAACAATCCAACAATCCAATCCTTCTT
 35649  ACCTAAAGGAAAAAAGGTAGTGTAAGTAGCTAAAGAGAAAGTTTTGATTTTTTTTGTTAA
 35709  TTAATTTAATACCTTTTTATTGCTAGCGTTAGCTTTTTTTTTAAATAAATATTTCATTAA
 35769  ATTTTACTATCCTCTTTCTTAAAATTTTTAATATTCTAAGAAAGAGAATAAGTTTTTTGT
 35829  TTTAAATATCAAATTTTTAATATTTAATTTCAGTATTCTTTGTCTTTTAATATTCCTTTT
 35889  TATATAATAATAAAATAAAACTACAATAGTGATATTATAGAACTAAGATAAAATAAAATA
 35949  AAAAGTATTAAATAGGGATACCTTCAATTTGTTTGTAATAAAAAATATTTGGATGTACTT
 36009  TGCTACTCTATTAAAGACGACCGCCCCAGTCAAACTGCCAATTAGTCAACTCTCCCTTTT
 36069  TTTTAATTTTAAGGTAAACATAAACCCAATCTTAATTTTAAGGTTTCCAGTATTTGTCTA
 36129  TCGACTTCCCTATTTTCTAGTAATTAAAATTGTTCTAGATCCATGTGATAACTAACTACA
 36189  GTAAAGCTGCATAGGGTCTTCCCGTCCCCCTGGAGGCAACGCGCATCTGCACGCGTAATT
 36249  CAATTTCATTGAGCAAGTTGTAGAGACAGTGAGGCCATCGTTACATTATTGATACCGGAC
 36309  CACATTTAATGGCCAACTTATTTTGCTACCTTAGGATCCTCATAGTTAAGACCGCTATTA
 36369  ACCAGATTTTCGATTAGTCACAGTTCCCCATGACCTCTCTTATATTAATGGCATCGGGCA
 36429  AATTTCACACAGTATACTATCATATTAATGATTGCACTGTGTTGTGTTTTTAGTAAACAG
 36489  TCGGGGCCTCCGATTCTGTGCCACCGCCTTAATTATAATAATTTAATTATTTATCCTCCC
 36549  TTAAATTTAAATTTTACCTTATTTTTTAAGCAAGATAATATTAAAATAATTATTTCAATA
 36609  ATTAAATTAATAATAAGAGATAATTAGTAAATATTATAATATGTGCGGTCCCTCTTTTCG
 36669  TCAAACTTATGAGGTGAATTTGCCGAGTTCCTTAACAACTTTTAGCTCTACGCCTTAGTA
 36729  TTCTCTACCTACGAACCTGTGTCGGTTTAGGGTACGGTAGTTTATTTTTATATTTATTAA
 36789  ACAATATAAATATTTGTGATTTTTTATAATTCCTTATTTATTTTTTTAACCAATTTTTAA
 36849  ACCCTATTTAAAAATTTTTAAATAATTTAAGTTAAACTTACATTTAGATTAATTAAAGTT
 36909  CAGCGAAAACAAGAGCTAATTTAAAAGTTAAGTTAAATTAACTTAAAATTAAATCTAATT
 36969  GTAAACTAATAAATATCTCTTATAATAATCTTCGATTTTCGAATAAATATTTTTGATAAT
 37029  ATTAATAGCTTAAAATAAATGTTTTAAATTACTATTTAATTTTAAAGACTTCAGTTTATA
 37089  TAAAAAACTAAAGTTTTTTCTCTAGTTCTATTATACCTCGGATAAGGATTTACTGAATCT
 37149  TTAATAAGTAATTTGATTATTTATATTTACAAAAAAAGCAAATAGTTAAATTTTTATACT
 37209  TAACTAGTATAGAGAGAGAAAAATTATTTAAAATAAATTTATTTACTATAATTAATTTTA
 37269  ATTAATTAACAATATTAATTAATCTTCTAAACGCAAAAAAATAAACCGGATAAAATAACT
 37329  TAGTGTTAGCTATTTAAAGTTTATTTTTAGCTTTCCTAGCCCCTCCTTCCCCGTTAGGAA
 37389  AAGAATGAGAGAAAACCCCCAATTTATGTTAAGTAAATTTTTAACATTTAAAATAACCTT
 37449  TAAGCATTTATTATCTACTAATTAATAGTAAAATTTATATTTGCCCTTAATAGCAATTTA
 37509  CATAAATATAAAAATTAAGTAATAAAATTAATTCTATATTCTAAAATTTTTATTATAATA
 37569  CTACATATTTTATTTATAATTTAGAAAATATAAATTACTCTTAGAAATTGTTATTTATAA
 37629  TAATACTATTAAATAAATTGTTTAAAACAAAAAAAAGTATAACTAATAATAAGTTTTAAA
 37689  CTTAAAGTTTCCAAGACTGCGAATCTTATTAAAAACTTTAATTATTAAATAAGTAATAAT
 37749  TATAAAAACAAAGAACTAAACACTATTAGTTAATTTTAGATTTCTTTATATTAGTTTATT
 37809  TATATATAATTATAAAAAGAAATTTTTAGTTTATAAAATAAACTTTATTACTTATAATAT
 37869  TAATTTCCTGGTCCATTAAAAAAAATTGGACTTTCTATTATATACTCATCAGCCAAAACT
 37929  TTGGTTTTGGTCCTTAGAGGCCGCATTCAAACAAAACGGATTAACCTTTCCTATTTGCAA
 37989  CCCTTTCGTATTCGGCGAGAAGTATTATAACTTCTTTTTACATTACTCATGTCAGCATTC
 38049  TCTCTTCAGTTACCTAAAAAATAATGAAACACTATTTTATAATTAGTTTGACTGAATGTT
 38109  CTACTACCTAGATTTAGAAATAGAAAGTTTCATAATACTATTAAAAAAATAAATTTAAAA
 38169  ATAAATTAAATAATACAAAATTAAAAATATTAATCCCTCTTAATACTCTAAACCAACACG
 38229  ATATCGGTTGATTGTTTAAGACCCGTTAAATTTTCGGCGCTACTATCTAGACTGCTGATG
 38289  CGTTGTTACATACGATCATTAAAAGTAGCGACTACCAGGCTCACTTCACAGCTGTATACG
 38349  ATATTGCTACGTCCTTAATTTCACTTAACAATCATTTGGGACCTTGATCAGTGTTCTCGG
 38409  CTGTTTCCGTCTTGACTACCCAACTTAGCATGAGTAGTCTGAATATCTACCATCAATTTA
 38469  TGTAATTCCGAGATTCGCTTCCAAAGGTAAGATTTTCGAGGTCCCCGCAACCTAAACGCC
 38529  TAAAAGGTACTTGTGCTTTTAAAACACAACCCTTAAACTTGTTGGGAATTGCCTTGCTGT
 38589  ACCTCCATAAATTTTGTGTAGACGTCATACTTAAATATGTTTCGGTAGAAAACCAGCTAG
 38649  CACCAGGTCAGATTGGCATTTCACCGCTTACCAAAACTCTTCGGAGAATTATGCAACATT
 38709  CACCCGTTCGATCCATTATAATCTGGTCTTGGTAAGATCACCTGGCTTCGGGTCTAATAG
 38769  AAGTAACTGACCCATCACTATGTCTATACAAATTTGATACATTACAGTTATGAAGTATAA
 38829  ACTACAAATATACGCACTTGTATTTTTAATTTATAGTCCAGTCGCTTTCGCTAGGGCTTT
 38889  AAACCTTGCTACTCCTATTAACTTGCTGACCCATTATGCAAAAGGTACGCCGTCATTCAT
 38949  TAATCTTTTATGATTTCAAGTAGAATTTCGACTGCTTATAGAGTTACTAATTCAAGATCT
 39009  ATTTCACCGATTCATTAATAAAATTTTAATATTTTTCAATACTAAATATTTTAAAAATTC
 39069  ACTTTTTTGTATACCACTCGCTTTTCAAACTTTTCCTTTACAGTACTTATTCACTATCGC
 39129  TAAATTTATAATACTTAGCCTTAGAGGATGGTACCCCTATATTCCGACAAGTTTTCTCTC
 39189  ATCGTACTTTATTTAGAATAATTTTAGGTTGATATAATAATATTAAAAACTAAAAAAATA
 39249  TATAACTTAACAAATTATTTTTTTTTTGTTTGTTTAATTTAATTATTACTACTAATTTAT
 39309  TTCACTAATATTAATTAATAAATCTACAGGTCTTATAGTATTTCACCTTCTTTAGAATAA
 39369  TACATAGCATTGCCTCGAGTGGAGTTTTTAACTTTCCATCTTTCCTTCAGCTTTAAAAGA
 39429  TTAATTAAAATATTTAAAGTTAAAGTAATGTATTACTAACTAATATATCTTTAAATTAAA
 39489  TGACTTACAATACTTATTAGTTTTTAATTAATAAATATTACTTTATTAGTTTTTAATTAA
 39549  TAAAATTCACTTTTTAATAAAGATACTTAAGTTTTTCAATTTATTTAATTAATTAGGCTA
 39609  ATCCGATTTCACTCACCATTACTTTCGGAGTCTCGGTTGATTTCCTTTCCTTTCCTTAAT
 39669  AAAATGTTTTACTTCAGGAAGTAATTAATTAACAAGGTTTACCTTAGGATCGCTTACTTA
 39729  ATTCCAGTTTGTAAGCTTTTGGTAATATACCTCCTTTTATATAAATTTGCCTTAGTTTTC
 39789  CTTAATAACCCCTTTGAATTACTTTTTTATATTTTTGATGTTTATTACAATATTGTCATC
 39849  GATACTT
;     G-rnl <== start
 39856  TTATAGAATTTTATATTTTATATTTTTTTTTTCTTTTTGTTAAAGATATATTTAAAAAAA
 39916  TTTTCTTTTTTTTTTAAGATAATTTATTAAAAATTAAGAAATATCTCCAAATAATACTAC
 39976  TATTTTTACAAATACTAAATAGTTTATTTAAAATATAATGAATATATTTTCCTAAAGGTA
 40036  AAATTTTACTTTGTCTAAAAATTTTTGCTATCAATAACAAATCTAACAGTAAAAGCAAAT
 40096  GTCAATAAACATATTTAAGATATCATAAATATATTAATAGTTAAATTATAACTTAAGATT
 40156  GAATACAACTGTAAAATTAACTGAGATTGTTATGCAATCAAATCATTAATTTCTAAAGGG
 40216  GAATTCATAAAAGATTCTTTATCTATTGTAATAGTATTCTCTTTATTTTTAATAAATAAA
 40276  AAAAGGGGTTAAATTTTTTTATAATATTTATATCTACGAAGAATATTAGTATAT
;     G-cob <== end
 40330  TTATTTAGTAGTTTTATCTAATGTAGCTAGATCTAATAATGTATTTTCAGCTATAGCTAT
 40390  AATAGGTAGTATTACTAAGAACCAAGCAAAATAGAAAGTAGTAGCAAATTGTCCAATTTC
 40450  TAAATAAGGGCTTTCAGGGTGTTGAGAACCAATCCACATTAAAATTATAAAATCAACAAC
 40510  AAAGAACCAGAAAGCTAATTTCATAGCTGGTCTAAATTGATTTCCTCTAATTCTAGATAA
 40570  ATCTGTTAAAGGTAAGATTAATAATATTAATAATGAACCAAACATTGCTAAAACTCCTAA
 40630  TAATTTATTAGGGATAGATCTTAAAATAGCATAAAATGGTAAAAGATACCACTCTGGAAC
 40690  AATAGAAGCAGGAGTAACCATAGGATCAGCTGGAATATAATTATCTGAGTGACCTAATAG
 40750  ATTTGGATAGAAAAATACTATTACAGATAAAACTAATAAAAATGCGAAAATAGTAACAAG
 40810  ATCTTTAAAAATAAAGTAAGGATGCATTGCATATCTATCTCCATTTGAAGTTACACCATT
 40870  AGGATTATTTGAACCATGCACATGTAGAGCAATTAAATGAGCTACAACTAAAGCAGCTAA
 40930  TAAGAATGGTAGTAAATAATGTAAAGAAAAGAATCTATTTAATGTCGCATTTGACACAGA
 40990  AAAACCTCCCCAAATTAACTCTACTATATCTTGACCAAATATTGGTATAGCTGATAATAA
 41050  ATTAGTAATAACTGTTGCACCCCATAAACTCATTTGTCCATATGGTAGTACATAACCTAA
 41110  GAATGCGATTGCCATCATAAGAATTAAGATTATTACTCCTATAGACCAAAGTAAAACTCT
 41170  AGGACTTTTATATGATCCATAATATAATCCTCTACCTACATGCATATATACGAAAATAAA
 41230  GAAAAATGAAGCAACATTAGCATGTGTATATCTAATTATCCATCCATTATTTACATCTCT
 41290  CATAATATGTTCTACACTATTAAAGGCAAAATCTACATTAGGTGTATAATGCATAGCTAA
 41350  AAAAGCTCCAGTTAAAATTTGTATTATTAGACAAAAACCTAATAATGATCCGAAATTCCA
 41410  TAAATAACTAATATTAGCCGGTTGAGGCGAATCTACTAAATAAGAATTTAAGAATCTAAG
 41470  TAAGACATGGGTTTTTAATAATCTCAT
;     G-cob <== start
 41497  TTGTTTGTTTGTTTATATTTATAATTTAAGGCTATTACCCCAAATTTTATTTAATATTTT
 41557  AATATCTTTTATATTTATTATATATATTAAATAGGTTTTATTTATAAAACCGTGATAATT
 41617  ATATCACAAAATGAATAAAGTTGTAATTATATAATTTATTTTAATTATATTTAAGTATTT
 41677  AAAGGAAACAAAAATTTATATCTTTTAAAATAATTTCTCCTTAAAGGATATTATTGCTTA
 41737  TTTGTAAATCGTAATTACTAGTTACTAGAAAAGCATTTAACTAATTATTAATTTAGTTTT
 41797  ACACTATTACTATATATTTTTTTATTTTATATTTTATTTATTTTTTATAAAT
;     G-trnI(gau)_1 <== end
 41849  TAAGCCCAAGAAGATTTGAACTTCTACAGATTCCTC!ATC!AAGAAATTATTCTACCATT
 41907  AAATTATGGGCTT
;     G-trnI(gau)_1 <== start
 41920  TAACTTAAATTAAATTATAAGGTTTTTTAAACTTAACTACTTTTATTTTTTATATTTATA
 41980  AATATTTATATACTAGGATCTAGCTCTGCTTTTAATAGCTTGTTTAAATTTTAATATTTA
 42040  CACGTTTACTTTTATATTTTTATTTAGCAGTTATTGTTTTGTATTTTCTTAAATTTAAAT
 42100  GAGATTATAAACTGATCTTAAAAAAAAAATTAGACCCCAATTAATAGATTAAAAAAATAA
 42160  ATCACGAAGATCAAGTAGAAAGATAAAAATTTTATTTAATATTAATACTTATTCAAATTA
 42220  CGAACTACGAAATATAAATAGAATAACGAAAAACGAAGAAAAAGTTAATAGGGGGTAAAT
 42280  ATATTTTATAAACTAATTATATTAATAAATAAAAATAGTATCTTAAGTAAATAGTTTTTA
 42340  GCTATTTACTTCTATTTTATTTATAATTAAAGTATTTTATATTATTTTTTTATTTTTTAG
 42400  AAAGATATAATTTATAAAAT
;     G-nad1 <== end
 42420  TTAATAAGGTGATATATCGAAAGCCACTAGTATACTTGGAACTAGTATAATAAAGGCTAC
 42480  AGCCACAGGTAATAAGTTTAGCCAGCACAAAGATATTAATTGATCATATCTTAATCGTGG
 42540  TAAAGTGGCTCTAAACCATACAAAAAAGAAACAGAAGATACAAGTTTTTAATCCTAAAAC
 42600  AATAGCTTGTAAATTTAGAAAAGAATCATTTAAAAATACCTCAGGGAAATTATATCCACC
 42660  TAGGAAAAAAATAGAAGTTAAAGAACTAAATAATACAATAGATGAGTATTCCCCAAGGAA
 42720  GAAGAATACAAATGGAAGTGAAGAATGTTCAGTAAAAAACCCAGCAACTAATTCAGATTC
 42780  AGCCTCTTGTAAATCAAAAGGTGTTCTAGATGTTTCAGCTAATATAGAAATAAAATAAAA
 42840  AATAAATACAGGTAATAATGGGAAAATAAACCAAACACATTGTTGGCTTTCTATTATTGT
 42900  AGTGAAATTTAAAGAACCTGTTAATAATATTATTATTAAAATAGCAGAACTTAAAATTAA
 42960  CTCATAAGATATCATAGCTGCAGTAGATCTTAGGGATCCTAAAAATGCATATTTAGAATT
 43020  AGCGGACCAACCAGCTAATAATACACCATAAACTCCTAATGAAGATAATGCAAATGTATA
 43080  TAATACACCTAATGAAAAATCAGATAAGGCTAATCCTTGACCAAAAGGTATTACTCCCCA
 43140  ACCTAATAAACTGAAGACTAATGTAGATATTGGTGCTAAATAAAATAAAACTTTGTTAGA
 43200  TTGAGAGGGTATTACTGTTTCCTTTAAAATTAATTTTAATGCATCAGCAAAAGGTTGAAG
 43260  TACTCCGTAGTATCCTACTGTATTAGGCCCTACTCTTCTTTGATGAGCAGCTAATTGTTT
 43320  TCTTTCTATAATAGTCATAAAAGCAACCGCCAATAAAACAGGTAATATTATAGCTAAAAC
 43380  ATCTATTAAATTAAGAAGAAGTCCTATAATTGTTATAATTAAACTATTAGTATTCAT
;     G-nad1 <== start ;; mfannot: alternative ATG start pos 43463
 43437  TTTATATTTTTTATTTTTATTTCTCATTACATTTTATATATTTAATTATTTTATATAATT
 43497  ATTAATGAAATCACTGTAATTTGTTTTACAGCCAAGATATTATATCAAGTTATTATTCTA
 43557  ACCTTTTACTCTTTTGTTTAGTTTTATTTTACTGTGGTTCCTTTTATTAGAGTAGCCTAC
 43617  GCTTAACTTATTTTATTAAAATTTTTATTCTTTAAACAATATATCTTTAAAAATTTAATT
 43677  TTTTAATCCATTTATTTAAATTAATTTTAACTCTTAAAAATTTTCGTTTATCAATTCTCT
 43737  ATTACACCTTTTTCTCCATACTTATATAAATGGCACTTTTATGTGGGTAGATATAATAAC
 43797  AGAGAAAGTAAAAAGAAATACCTACAAAACTTTCTTTAGAGTTATAAAATTTAACCTAAA
 43857  CTAATAATTTAGATTTAGAAAATTAAGCTATAACTTTTAAAATACTACCTTTGTACTTTG
 43917  AATTTAAAGACTAATATATTAGAAAATCAAATAGTATATTTATATTTTTGTTATAGTTAA
 43977  TTTATTATTATAAATTAAAAATGGAAACTAAGTAATATTTTTTATACTGCCTTCACTTTA
 44037  TAGGTTCCCTATATTATAAAGAAAAGAAGTTTTAATATTTTAATAAAATTTTTTTAAGCT
 44097  ATTTATATTAACTACGGAAATGGATTTTAGTAAAGGTAAGAATTAAAAATTTATTTTTCT
 44157  TTACTAGAATATTAAAAAAATAAAACTATAATGCTTTTTTTTTTAATATTTTTACTAGAT
 44217  ATTTAAACTATTTTGCTTTTAAATTTTAATTTTTTTAAAGATTCTTAAAGTCTTAGCACC
 44277  GCATCCTTTTTTACTTTAAATTATTTTAAGCCTTAAATAAAGGTGTCCACTTAATATATC
 44337  AAAACTCTAAAAAAGTTTAATAAACATTTAGAAAAGAGTATTTTTATAATAGTAAAATTA
 44397  TCTCTAAAAAAAAAAAGAAGTTACCAACTCTATTACTAGTTATTCTGCTACCCTAAGTTA
 44457  AGAAAACTTAACTTTTTTTGTAATTTTCGATTTCGATAGTATTGTAGAAGCAGAAATACT
 44517  AAATGCTAAAGATAAATTTTTTTAGTTTAAATTTATAAATATATGTAAATAAAATTAAGT
 44577  ATTACTTTTAAATAATAACAGCTGTGGTTTCTTTATTATTTCTCCTTTAGATAAAAGAAG
 44637  AAAAAATATTTGTAAGATACTATCCTCAGTTTGTACCTTCAATGTAAGGAGATGTATACA
 44697  GCAGGATCGTAGAATAGCATCTTGGACTTTATTAATTTAGTTTTACACTATTACTATATT
 44757  TTTTGTTTTGTTTGTTTGTTTTTATTTATTTTTTATAAAT
;     G-trnI(gau)_2 <== end
 44797  TAAGCCCAAGAAGATTTGAACTTCTACAGATTCCTC!ATC!AAGAAATTATTCTACCATT
 44855  AAATTATGGGCTT
;     G-trnI(gau)_2 <== start
 44868  TAACTTAAATTAAATTATAAGGTTTTTTAAACTTAACTACTTTTATTTCTTTAAATTATT
 44928  TTTTTTTTCTTGATTATAAAGTTTTATTAGTTATTTAATTTTAATAAAATATTTAAAATT
 44988  TTCACTTAATTCTTTATAATTTAATATAAACACATCTTTTAAACTTTATAAAACTTTTTA
 45048  TATTTTTAAAAAATAGTAAATAAAAATAGTAAATAAAAATAGTCAATAAAAATAGTAAAA
 45108  AAAAAAAAAAAAAAAATTCAAACATTTAAAACAATTAAATTTAAAAGTTAAATATTAAAA
 45168  AAAAGTGTAGTTCTACTAATAATAAATTATTAAGAGAAGTTTTATTTAAAATTTTTATAA
 45228  GTTTATTAAAAAAAGATTTTTTAAATCTTTAAAAGAAGTAATAAAGTTGATTAATTATAA
 45288  TTATTACTCATAATATTAATTATATTACTATACAAATATTAAGTTAAATAAACTTTATTT
 45348  TA
;     G-trnM(cau)_3 ==> start
 45350  AAGACTTTAGCATAATGGTTAATGCAGTTCGCT!CAT!AATGGATATTATAAGGGTTCAA
 45408  CTCCCTTAGGTCTTA
;     G-trnM(cau)_3 ==> end
 45423  TTCAAATGTAGAAAAAAATTTTTTTTTTAGAATTATATTTAAGAATAAACACAATTAATG
 45483  ATTAATAAAAAAAAAAAATAAGCCTATTAGAAAATATAAAAGCGAATTAAAATTTAAGAG
 45543  TTAGTACTTAAGAATTAAATAGGTAAGCCTATATTCCATACCGTAGAAAGCATAAGATCT
 45603  AAAAAGAAGGAATACCTATCTAGATTCTTTTATATTTTTATATTTATAAAATTAAAAATA
 45663  CTTTATGTAAAATTAAAACAGGAATTAAATTAACTTAAAAATGGTGATATAAAATAGTTA
 45723  AATATTAGTTTATAAAAATTTAAAAAGAAAAAGTAACAAAAAGAATAAAAAAAAAAAGAA
 45783  TTCAAA
;     G-trnS(uga) ==> start
 45789  GGGCATTTGGTCGAGTCTGGTTTATGGCGTTCGTCT!TGA!AAACGATTACTTTACAAAA
 45847  AGTCGTGAGTTCGAATCTCACAGTGCCCG
;     G-trnS(uga) ==> end
 45876  TTTATTATTAAATAAAATTTATTTTTTAATAAAAAAAAAAATAACTAAAAGTAGTACTTT
 45936  TTATTATAAAGATCTAATTATAATAAAATATTAATTAAAAAATAAATTTACTTAAATATT
 45996  TCAGTAAAAAAAAAAATAAATTTATTTTTTTTTAATAAGAGGTGGTAGTTTTAATAACCT
 46056  TAGTCTTATTAAATTTTAAAATTTAAAGATTGTGTATACACATAATCGTTTCTTTATAAA
 46116  AAAAAATTTTTTTTTTAGATCTTAATAAAAAATTAT
;     G-trnP(ugg) ==> start
 46152  ACGGTGGATGACAAATTGGCCAGTCGCTCCTTT!TGG!GTAGGAGAGATATTGCGCGTTC
 46210  GAGTCGCGCCTACCGTG
;     G-trnP(ugg) ==> end
 46227  TGCTCCAGAATAAATAAGCTCTTTTTTAAAGCGCATTTGTAAACTAAATTTAGTTATAGA
 46287  CTTTTATATTTGATTTGTTTACTAGAAATATTTTTATTTATTATATTAGTAAAAAATAAA
 46347  AGGACTACAAAACTAAAGAAAAAAAACAAAATTGAGAGAAAAAAAAAATAAAAGAGAAGA
 46407  AAAAACATTAAAAAAAAAAATTAAACTATTTGATATTAAAGTCTAAATTTATTAAGTAAT
 46467  TAG
;     G-trnN(guu) ==> start
 46470  GGTCTTATGGCTGAGTGGTTTAAGCGAGGTACT!GTT!AATACTTTCTACAGGGGTTCGA
 46528  ACCCTCTTAAGGCCT
;     G-trnN(guu) ==> end
 46543  AAAATAAAAATATTTAATATCAATATACTGTTTATATATGATTGGATTGTGTTTTAATTA
 46603  TTAAAATTTAAATAAAAATAATTAAAATAAAAAATAGATATTGTCCTTAACTTTAAATTT
 46663  AAAGGCCAAGGTTAAATTTAACTATAAAAATTATCTTTTAAAGTTAATAATTTCTCGTTT
 46723  CTTATATACTCTTCTAGGGTGTGGGGTTTTTCTTCTCTCCCATAAAGGAGTAAAGACAGA
 46783  AGCAAAAGCAAATAAAATTTTATTTATGTTTCTCTTTTTCCTTTATTCTTTCTCCTTTCT
 46843  ACCTTTTTTTCTTCTTTCTTCGAAGAGGTAGTATTAAATTTATTTATTCTAATCCTAGCA
 46903  CTTCGAAGGGAAAATTGTGGTTAATAAACAAATATA
;     G-trnL(uaa) ==> start
 46939  GCGAACATGTTGAAATTTGGTAAACAATCTTCTCT!TAA!GCAGAAGTGGGAGGTATCCC
 46997  TTAAGAGTTCGAGTCTCTTTGTTCGTA
;     G-trnL(uaa) ==> end
 47024  TACAACAAACAAACAAAACAATTAAA
;     G-trnE(uuc) ==> start
 47050  GGTCCTTTAGTATAGTGGTTCGTACAGCTCCCC!TTC!ACGGAGCTAGGATCAGTTCAAA
 47108  TCTGATAAGGATCA
;     G-trnE(uuc) ==> end
 47122  ATATTAATTTTATATTTAAAATAATCTTTTATTAAAGATTATTATTTTTTATATTATTAT
 47182  TAATTTTAGCTTTCCATTACCTTTTATCCTTCTTCTAGCAGCTCACTAGGATAAGTAACC
 47242  TAATATGAAAATAAAACATATAAGATCTCTAATCTAAGGTAAGAACCACATAGTTTTAAT
 47302  TGTAGTACCTATTACGTAATAGTAAATTTAAATTATTTATACAAGAAAAAAAAATAAAAT
 47362  AAAATATTCTTTATAAATAAAATATAATTAAAATAATAATAAATTATTTTATTTTAATAT
 47422  AAAAAG
;     G-trnS(gcu) ==> start
 47428  GGAATAATTTTCATTGGTAAGATAAGACAATT!GCT!AATTGTTCGGGTTAACCCCCTTA
 47486  GGTGTTCGAATCACCTTTATTCCT
;     G-trnS(gcu) ==> end
 47510  AATATAAATTTAAATATAATTCTATAAATATTTCTAATAAAAGCTACTAATTAAAAAGAA
 47570  ATAAGCAAGGAATATTAAATTTAATCCCTGTCTTCGTCCTAACGGAGGTGCGAGGGTGCG
 47630  AGTTTAAATAGAAATATAAATAAATAAAAAATAAAATAAGATAAAAAAAAGAATAAGCGT
 47690  AGACGATAAAAGGTTTTGCTGGAATACGTTTATTTCTTAAATAAATAATAATAAAAATGG
 47750  TTAAAGAAAAATATTGTTTTTTCTCTCCTACAAGCCCTACTGCTTAAATAAATTAAGGTT
 47810  AAATAAAAATAATTAAATAATAGAAAAATAATAATTAATTACTAAAAATAAAATATTCCT
 47870  AATAAAAAAAAAAATAAAAAGGAATAACTAATATAAAAAAT
;     G-nad4 ==> start
 47911  ATGATAACATTATTAATACTAATACCAATAATAGGATCTTTACTTTTAATACCTATTTCT
 47971  TCTGAGGAAAATATAGAAAATAAAAGCCAAATGAAAAGAATAGCTCTAACAACTTCTCTA
 48031  ATAAATTTATTTGTATCATTATTTATATGGTATCAATTTGATTCTAATACAACTCAATAT
 48091  CAATTTGTATCTGAGTTTAATCAATTAAATTTTTGTCATTTAAATTTTGGTATTGATGGT
 48151  ATATCTCTTTTTTTTGTATTATTAACAACATTTGTAACACCAATAGCTTTATTATCTAAT
 48211  TATACAAATATTAATAAGAATTTAAAATTATTTTTAATTTCATTTTTATTATTAGAAAGT
 48271  TTACAAATATGTGCTTTTGTATCTTTAGATTTATTACTTTTTTATATTTTTTTTGAAAGT
 48331  GTGTTACCAATATTATTTATTGTAATTGTAGTATTTGGTCATGGTGAAGATAGATTTAGA
 48391  TCTGCCTTTTTATTATTCTTATATACTTTAGCTGGTAGTTTACCTATGTTATTATGTATC
 48451  TTAAGTATTTATAGTTATATAGGATCCACAGATTTTCAATTAATTTCTTTATGTGAAATA
 48511  AGTTTAGACTCTCAAAAAATATTATGGTTAGGATTTTTTATAGCTTTCGCAGTTAAAACA
 48571  CCTCTATATCCTTTTATAATTTGGTTACCAAAAGCTCATAGTGATTCACCTTTAGCAGGT
 48631  TCAATAATATTAGCTGCTACTATTTTAAAATTAGCAACATATGGATATATTAGAGTATTA
 48691  TTAAATTTTTTCCCAGATGCTACAAATTATTTTAGTCCTTTAATTCAAACTATAGCTACT
 48751  ATTACAATTATTTATGCTTCATTATCTACTATAATTCAACAAGATACTAAAAGATTAATT
 48811  GCTTATAGTAGTGTAGCACATATGGGTGTTCTAGTACTAGGTTTATTTAGTAATACAATA
 48871  CAAGGAATTGAAGGTGCTATTTTATTAGCAATAGCTCATGGTTTTGTAAGTCCAGCTTTA
 48931  TTTACTTGTGTAGGTGGTATTATTTATGACAGAACTGGAAAAAGAATTATTAATTATATT
 48991  AGAGGATTAGCAACTTATATGCCTGTATTTACTATTTTATTTTTTGTATTCACTTTAGCT
 49051  AATACTGGAATACCACTAACTTTGAATTTCTTAGGAGAACAATTATCTTTAATAGGTATA
 49111  TGGCAACAAAATCCATATATTGCAACTTTAGGTGCTACAGGAATTTTATTATCAGCTTGT
 49171  TATTCTTTATTTTTATATAATAGACTATCTTATGGTTCTTATTCTCCACATTTACCTATT
 49231  TTAAAAGATATAAATAGAAGAGAATATTCACTTTTAATTAGTTTATTAATACCAACTATT
 49291  ATCTTTGGTATTTTACCTAATGTTCTATTAAACCCTCTTCATATCTCAACATCTGCTTTA
 49351  CTTTATTCTGTCTAA
;     G-nad4 ==> end
 49366  ATTTTTATGTAAATTTTAGATATTTTTACTAAAATAAGAACCAGATAAAATTTTACTAGA
 49426  CTTAAGTAGAAATGTAAAAATAAAGAGATACAAATAAATTTAATTTTTAATAGAAGTATA
 49486  ATTTATTTAATTAAAATTTTAATTAATTTTAAAGCAAATAGCATAAAACCCCTAATTATC
 49546  TCTTTATAAAACAAAAACAAACAAACAAACAAAACAAAAATAAGAATAAAACGATTTTAT
 49606  TTAATAATAGATATTAGAGATTAAAAGTTTAAAACCTAATATTTATTTATAAATCTTAAT
 49666  TAAAAAAGAGGTTATTAGAAAAATAAATATTATTCTATTATTTTTCCTTCCTTAGTTATA
 49726  GGGCTATTTTTAATTAAGAGCTTTTTATTTTTAATTAATTAAAAAATAAATTCTAGATAA
 49786  AAAAAAAATCTAAATCCAATATTGTTAGTCAATATGGTAGAATAATTGTAATGATTTATT
 49846  ATTTGACTATTTGATTTTATAAAATTAAATTTTTATTTTAAAAGAGGAAGAAAAATAAAT
 49906  AGAA
;     G-trnG(ucc) ==> start
 49910  ACGAGTATAGTTAAGGGGTATAACCTCTACCT!TCC!AAGTAGATATCATCAGTTCGAAT
 49968  CTGATTACTCGTA
;     G-trnG(ucc) ==> end
 49981  ATTTAATATATTGTTTTTAATCTAAAAGGAAGAAATAGATTTATTTAAAAAGCTGACATA
 50041  AATAAATAATATAAATTTTATTTTTATATTGTTATAATGATTAAAATAAGTAGTATTTTT
 50101  GTACT
;     G-trnQ(uug) ==> start
 50106  TGAGTTGTAGTTTAATTGGAAAAACACCATTTT!TTG!GTAATGGCTTTAATACTAGTTC
 50164  GAGTCTGGTCAACTCAG
;     G-trnQ(uug) ==> end
 50181  CTTCTTCGAAGAAAAATAAATCAAATCAAACAAAAAAAGAAAAACAAAAAATAAAAATAT
 50241  GCTTTTTCGCATAGTTAAGTAATCTAAAAAAGTTATAAATTTAAAATTAATTAAGGATAA
 50301  TAAACCAAACCGAATAAAAAAAAAAAAATTTTTTTTTTAATATACCTTAA
;     G-trnK(uuu) ==> start
 50351  GGAAGCAGAACTCGAGTGGTGGAGTGTCCCACT!TTT!AATGGGAAAGTCCTGGTTCAAC
 50409  TCCAGGTGTTTTCA
;     G-trnK(uuu) ==> end
 50423  ATTTTAAAAATATAATAAATCAAACAAAAAATAAATAAAAAAAAAATATTTAAATTTAAA
 50483  TAAAAATTTTTATATTTAAAACTAACTTAAAAATTTAATATTATTAAAATTAAAATAAAT
 50543  AAAATTAAGATTAAATATATTTTAATATAATAATAAAAATAAAAATTTAAGTTATCATAA
 50603  TTAAAAAAGTTAATAATTGAAATTAAGCCAAAATACTTTAA
