# Supplementary material for: Global Characterization of Fungal Mitogenomes: New Insights on Genomic Diversity and Dynamism of Coding Genes and Accessory Elements
Source: Front Microbiol. 2021 Dec 1;12:787283. doi: 10.3389/fmicb.2021.787283 (PMC8672057; doi:10.3389/fmicb.2021.787283)
Supplement: Supplementary File 1 — de novo annotation files of the 685 mitogenomes investigated in this study. Annotation was performed with the Mfannot program. [file Data_Sheet_1.ZIP › Supplementary_FileS1/CP006482.1_Saccharomyces_cerevisiae_YJM326_mitochondrion_complete_genome_mitogenome_g3.mfres]

;; Masterfile modified automatically by mfannot version 1.35
;; on Sat Dec 26 18:14:55 2020 by user pfonseca on host LGCM-PROC
;;    - Gene Totals: 50
;;    - List of genes added:
;;      atp6                 atp8                 atp9                
;;      cob (6 introns)      cox1 (7 introns)     cox2                
;;      cox3                 orf107               orf120              
;;      orf161               orf175               orf236              
;;      orf280               orf316               orf326              
;;      orf346               orf348               orf354              
;;      orf379               orf384               orf391              
;;      orf777               rnpB                 rns                 
;;      rps3                 trnA(ugc)            trnC(gca)           
;;      trnD(guc)            trnE(cuc)            trnE(uuc)           
;;      trnF(gaa)            trnG(ucc)            trnH(gug)           
;;      trnI(gau)            trnK(uuu)            trnL(uaa)           
;;      trnM(cau)            trnN(guu)            trnP(ugg)           
;;      trnQ(uug)            trnR(acg)            trnR(ucu)           
;;      trnS(gcu)            trnS(uga)            trnT(aag)           
;;      trnT(ugu)            trnT(uuag)           trnV(uac)           
;;      trnW(uca)            trnY(gua)           
;;
;; end mfannot
;;


>CP006482.1 Saccharomyces cerevisiae YJM326 mitochondrion complete genome gc=3
     1  TTCATAATTAATTTTTTATATATATATTATATTATAATATTAATTTATATTATAAAAATA
    61  ATATTTATTATTAAAATATTTATTCTCCTTTCGGGGTTCCGGCTCCCGTGGCCGGGCCCC
   121  GGAATTATTAATTAATAATAAATTATTATTAATAATTATTTATTATTTTATCATTAAAAT
   181  ATATAAATAAAAAATATTAAAAAGATAAAAAAAATAATGTTTATTCTTTATATAAATTAT
   241  ATATATATATATATATATAATTAATTAATTAATTAATTAATTAATAATAAAAATATAATT
   301  ATAAATAATATAAATATTATTCTTTATTAATAAATATATATTTATATATTATAAAAGTAT
   361  CTTAATTAATAAAAATAAACATTTAATAATATGAATTATATATTATTATTATTATTTATA
   421  AAATTATTAATAATAATCAATATGAAATTAATAAAAATTTTATAAAAAAGTAATGAATAT
   481  TCCTTTTTAAAAATACCTTCTTAATTAAATAAAATAAAAAGGGGACTTTATATTTATAAA
   541  GTAATTATATTATTATTATTATTATTATTTATTTATTTATTTTTTTTTTATTATTTTATT
   601  ATATATATTATATATTAATA
;     G-trnP(ugg) ==> start
   621  CAGATAGAAGCCAAAAGGTCAGGCGCTTTCTT!TGG!GAGAAAGACCTAGTTAGTTCGAG
   679  TCTATCCTATCTGA
;     G-trnP(ugg) ==> end
   693  TAATAATTTAATTAAACATTAAAAAAAAATATATATATTTATCATAATATATTAAATTTT
   753  ATTACATTACATTACAAATAAATACTTTTATTTTATATTTATAAAAATATGAACTCCATA
   813  TTATTATTATTATAATTATTATTATAATTATTATTATAATTATTATTATAATTATTATTA
   873  TAATTAAAGAGTTTTGGATACCAATATGATATAATATGATATAGGATCGAAACCCCTCAT
   933  TTTATCATTTATTTATAATATTATAAATAAAAAAAATATTATATGTTATAATAAAATTAA
   993  TATCATAATATATTATATTATATATTATATTATATATATATATATATATATTCTTTTATA
  1053  AAATTTATATTCTTCTTATTAAAATTTAAAATTTAAAATTAAAAAGGGAGCGGACTTTTA
  1113  ATTATATTTAATTATAGTTTTTAATCATTGGTTGAGATTTCAAAATAAGGTATAATATTT
  1173  ATATTATTCTTTAACAAATATTATATTATATTATATTATAAAAAAGATATAATATTTATA
  1233  TATTATTATTAACATTATTTTTTTTCAGTTCCGGGGCCCGGCCACGGGAGCCGGAACCCC
  1293  GAAAGGAGAAACTTATAATTTTTATATCATTATTTATTATTATTTTTAATTTCAACTCCT
  1353  TTTGGGGGTTTCTATTTTACCTTCAGCAGAGACTTTCTAATTATAATTATATATATATAA
  1413  ATTTAAATACATTTATAAAAAAGTATATAATATAATTATATTATATATAATAATATTATT
  1473  AAATGAAGTATTCTTTATTATTAATTATAGGATATCTGGGGTCCATTAATAATTATTATT
  1533  GTAAATAATAATAGGGACCCCCCCCATTATCTAATTAATAAATATATAAATAATCATTAA
  1593  TAAATATATTAATAATTATTAATAAATATATAAATAATCATTAATAAATATATAAATAAT
  1653  ATATTATATTATAAAAATATAATAATAATAATTTATTATTAAAATATAATAATTTATTAT
  1713  AAAAATATAATAATTTATTATTAAAATATAATAATTTATTATAAAAATATAATAATAACT
  1773  CTTTTCGGGGTTCACACTTTTATAAATAATAAATAATAAATAATAAATAATAAATAATAA
  1833  ATAATAAATAATAAATATTAGTGTTCACTAATAAATATATAAAATAATAATTATAAAAAT
  1893  AATCATTATTAAAAATATTATTAATTATTAAATTAAATACAATTAATATAATTTAGTTGT
  1953  TTATATAATTTTAAATAATGTTTATATCAATTTAATAAAATTAAATTTATAGTTCCGGGG
  2013  CCCGGCCACGGGAGCCGGAACCCCGAAAGGAGTTTATCTATATATTATAATAACTATATG
  2073  AATTTCATTATTAAAAATAATAAAAATAAGGAATTTTAATAAGAAGTAATATTTATTATA
  2133  TAATATATAAAAAAAATATATATATATAAAAATATATATAATAAGTTTTATTATAATATA
  2193  TATTAAATTAATTATTATGAGGGGTTCGGTCCCCTTTCCGGGCCCCAATTCATCTCATCT
  2253  CATTTTATTTCATTTCAATATCATCTAATCTCATTTCTTTATAGATTTTACATATATATA
  2313  AATATAAATATAAGATATTCACATTTATATATAATATAATATAATATAATAGATATTTAT
  2373  TCCTTTTTGATTAAACTAATAATTAATAATTAATAATTAATAATTAATAATTATTCGGTC
  2433  GAACTCCTTCGGGGTCCGCCCCGCAGGGGGCGGGCCGGACTATTATTAAATAATTTATAA
  2493  TTTATTATTTATTAATATATTTATATAATATAATATAATATAATATTATTCATACTTTTT
  2553  ATTAATATAAAGAAAAGAGTTTCAATTATTTATTTATTTATTTATTTATTTATTTTTATG
  2613  AAAATAAGAATTAATTTAAATAATTTATTTAATGAAATTATTAATTATAAATAAAAATAA
  2673  TAATTTTTAAAGATGTAATATAAAAATAAATATAATATAATTTAGGATAATTATATAAAA
  2733  TATTTATTATATATAATTTCCTATAAGGAATAAAAAAAAATGATAAATATAATATATAAT
  2793  ATTTATAAGTTATTTATATATATATAATTATAATCTTATTAATTATTTATATATATATTT
  2853  AATATTATTTTTATATAATTTTATATTAAAGTATTATAATTATATATTTAATATTATTTT
  2913  TATATATTTTATTTATTTATTTATTTATTTATTTATTTATTTATTTATTTAAAAATATTA
  2973  TAATCATATATTTAATATTATTTAATATATTTTATATATTATATCTTTTATTGATTTATA
  3033  TATATATAGATTTAATAAATATGTATATATATATATATAAATATTCATTATATATTTATT
  3093  ATTATTATTATTATTTATTATTTATTATTATTTTTTATTATATATTAATAATATATATAT
  3153  TATTAGTTATGGGTATCCTAATAGTATATTATTATTTTTAATAATAATTTATGATTTATG
  3213  AATAATAAATAAGTAGGGAATCGATATGAATATCGAAAGGAGTTATATATTATTAATTAT
  3273  TTATAATTATTTTATATATTATTAATTATTTATAATTATTTTATATATTTATAATTATTT
  3333  TATATAGATAGGATAGATAGGATAGATAGGATAGATAGGATAGATAGGGGTCCCATTTAT
  3393  TATTTACAATAATAATTATTAATGGGACCCGGATATCTTATTGTTATTAATTTATATATT
  3453  ATTCATTATTATTAATATATATTTAATATAATTAAATATTATATTATATTATATTATTTA
  3513  TTAAAAAAAATCTATTACTTATTTTTTTTTTATTAATATATAAATTATTTATATAATTTA
  3573  TCATTTTTATTTATATATTATTATTTTTTATATATAAATTAATATATATATATATTATAT
  3633  ATACTTTTTTTTTTTAATAATATATCTATATATATAAATTAATATATTATATTTTTATAT
  3693  AATATATTATTAATTATTATTTTAATTTTCTATTCTATTGTGGGGGTCCCAATTATTATT
  3753  TTCAATAATAATTATTATTGGGACCCGGATATCTTCTTGTTTATCATTTATTATTTTATT
  3813  AAATTTATTATTATTTTTAATTTATATTTATATTATATAATTAATTATATCGTTATACTC
  3873  CTTCGGGGTCCCCGCCGGGGCGGGGACTTTATATTTTATTATATAATATATTATATTCTT
  3933  ATAATATATTTATTGATTATGTTATAAAATTTATTCTATGTGTGCTCTATATATATTTAA
  3993  TATTCTGGTTATTATCACCCACCCCCTCCCCCTATTACGTCTCCGAGGTCCCGGTTTCGT
  4053  AAGAAACCGGGACTTATATATTTATAAATATAAATCTAACTTAATTAATAATTTAAATAA
  4113  TATACTTTATATTTTATAAATAAAAATAATTATAACCTTTTTTATAATTATATATAATAA
  4173  TAATATATATTATCAAATAATTATTATTTCTTTTTTTTTTCTTTAATTAATAATTAATTA
  4233  ATTAATTAATATTTTATAAAAATATATTTCTCCTTACGGGGTTCCGGCTCCCGTAGCCGG
  4293  GGCCCGAAACTAAATAAAATATATTATTAATAATATTATATAATATAATAATAATATAAT
  4353  AATTTTATATAAATATATATTTATATATTAAATTAAATTATAATTTTATTATGAAAATTA
  4413  TATCTTTTTTTTATATTTTTATATAATAAAAATATGTTATATATATATTAATAATAAAAG
  4473  GTAGTGAGGATTAAATAAATTATATAATAATTATAACTCTTAATTATAAAATAAATATAT
  4533  ATATATATATAAGTATCCATTTCCATATAATCTTTTAATAAATATTAATAAATATTAAAA
  4593  AAATAATATTATAATATTTTAGTATATAATTCAATAAAATTCATTGGAGGGGTAAATAAT
  4653  AATAATTTACTAATGGCAAGTTATAGTCTTAAAGGTTTTTATTTTTTATTAAATTAATAA
  4713  AATAATAATACCATTTATATATTCCATTATATATATATATTTAATAAAAATAATAATATC
  4773  ATTTATATATTTTATTATATATTATATATATTTTATATAAAATAATAATAATAAATTTAT
  4833  ATTTTTATATATTATTATTAAATAATAATAATATAAATAACTCCTTCGGGGTTCGGTCCC
  4893  CACGGGTCCCTCACTCCTTCTTAAGAATAAAAAGGGGTTCGGTCCCCCTCCCGTTAGTAC
  4953  ACGGGAGGGGGTCTCTCACTCCTTCTTAAAAAATAAAAAGGTGGAAGGACTAATATAATT
  5013  TTAAATAATAATTAATACTTTAATAATAATTTGTATTTCTTTATTATTAATATATTAAAT
  5073  ATAATAATAATTAATATAATTACAATATATTAATATTATCAAATATTAATAAATATATTT
  5133  TTATATAATTTATTTATTTTTTTATTATTAAACTAATTATAATTGTAATTTCGTAAAGGG
  5193  GGTGGGAGTAAATATATATAATTTATAATCTATATATATATATATATAATTTCTTAATAA
  5253  ATATTAATAAATATTTATAAAAAGAATAATTTATATTTATAATATATAATTTATATATTT
  5313  TATTTTTATTATACAATTAATATAAAATATAAAATATAAAATATTAAATATTAAATATTA
  5373  AATATTAAATATTTATTTTTATAGGGGTTATATAATAATTATATTTATAATTATATAATA
  5433  TTAAAAAGGGTATTTTTATAATTATTACATTTTTATTTTATTTATAAAAATATTAATTTT
  5493  AATAAGTATTGAATACTTTATATAATATAAATATTAATTACATAATTAATAATTAAATAA
  5553  TATTTAATAATATTATTTAAATTTATTATTTATAATTATTTATTTATAAAATTCTATTTT
  5613  TATTATTATTATTATTTTATTATTAAAGATTAATATAATAATTATTAATATATTAAAAAT
  5673  CTTTTATTATATTAATATTTATAAAAAAGTATTTAATAAAAAAGATGTATAAATTTATAA
  5733  ATTATATAATATTATTAATTTATATAATAATAATATTATAACTTTGTGATTGTCAATTTA
  5793  GTTAATCATTGTTATTAATAAAGGAAAGATATAAAAAATATT
;     G-trnT(aag) ==> start
  5835  CTCCTTCTTAAAAAGGGGTTCGGTTCCCCCCGT!AAG!GGGGGGGTCCCTCACTCCTTTG
  5893  GTCGGACTCCTTCGGGGTCCGCCCCGCGGGGGCGG
;     G-trnT(aag) ==> end
  5928  GCCGGACTAATTTAACTTTTAATATTAATATTAATATTATTTATATTTTTAATATATAAA
  5988  AATAAATAATTTTATTTTTATTAATAGTATATTATATAAACAATAAAATAGTATTAATTA
  6048  TATAAAATTTATATAAAATATATATAAATTTATTATATATATATATATTAATATTTTAAT
  6108  AAAGTTTTTATTATAAATTTATTTATTTATTTATTATAATATTAATAATTTATTTATTAT
  6168  TATATAAGTAATAAATAATAGTTTTATATAATAATAATAATATATATATATATATATTAT
  6228  TATATTAGTTATATAATAAGGAAAAGTAAAAA
;     G-rns ==> start
  6260  TTTTATAAGAATATGATGTTGGTTCAGATTAAGCGCTAAATAAGGACATGACACATGCGA
  6320  ATCATACGTTTATTATTGATAAGATAATAAATATGTGGTGTAAACGTGAGTAATTTTATT
  6380  AGGAATTAATGAACTATAGAATAAGCTAAATACTTAATATATTATTATATAAAAATAATT
  6440  TATATAATAAAAAGGATATATATATAATATATATTTATCTATAGTCAAGCCAATAATGGT
  6500  TTAGGTAGTAGGTTTATTAAGAGTTAAACCTAGCCAACGATCCATAATCGATAATGAAAG
  6560  TTAGAACGATCACGTTGACTCTGAAATATAGTCAATATCTATAAGATACAGCAGTGAGGA
  6620  ATATTGGACAATGATCGAAAGATTGATCCAGTTACTTATTAGGATGATATATAAAAATAT
  6680  TTTTATTTTATTTATAAATATTAAATATTTATAATAATAATAATATATATATATATAAAT
  6740  TGATTAAAAATAAAATCCATAAATAATTAAAATAATGATATTAATTACCATATATATTTT
  6800  TATATGGATATATATATTAATAATAAAATTAATTTATTATTATTAATAATATATTTTAAT
  6860  AGTCCTGACTAATATTTGTGCCAGCAGTCGCGGTAACACAAAGAGGGCGAGCGTTAATCA
  6920  TAATGGTTTAAAGGATCCGTAGAATGAATTATATATTATAATTTAGAGTTAATAAATATA
  6980  ATTAAAGAATTATAATAGTAAAGATGAAATAATAATAATAATTATAAGACTAATATATGT
  7040  GAAAATATTAATTAAATATTAACTGACATTGAGGGATTAAAACTAGAGTAGCGAAACGGA
  7100  TTCGATACCCGTGTAGTTCTAGTAGTAAACTATGAATACAATTATTTATAATATATATTA
  7160  TATATAAATAATAAATGAAAATGAAAGTATTCCACCTGAAGAGTACGTTAGCAATAATGA
  7220  AACTCAAAACAATAGACGGTTACAGACTTAAGCAGTGGAGCATGTTATTTAATTCGATAA
  7280  TCCACGACTAACCTTACCATATTTTGAATATTATAATAATTATTATAATTATTATATTAC
  7340  AGGCGTTACATTGTTGTCTTTAGTTCGTGCTGCAAAGTTTTAGATTAAGTTCATAAACGA
  7400  ACAAAACTCCATATATATAATTTTAATTATATATAATTTTATATTATTTATTAATATAAA
  7460  GAAAGGAATTAAGACAAATCATAATGATCCTTATAATATGGGTAATAGACGTGCTATAAT
  7520  AAAATGATAATAAAATTATATAAAATATATTTAATTATATTTAATTAATAATATAAAACA
  7580  TTTTAATTTTTAATATATTTTTTTATTATATATTAATATGAATTATAATCTGAAATTCGA
  7640  TTATATGAAAAAAGAATTGCTAGTAATACGTAAATTAGTATGTTACGGTGAATATTCTAA
  7700  CTGTTTCGCACTAATCACTCATCACGCGTTGAAACATATTATTATCTTATTATTTATATA
  7760  ATATTTTTTAATAAATATTAATAATTATTAATTTATATTTATTTATATCAGAAATAATAT
  7820  GAATTAATGCGAAGTTGAAATACAGTTACCGTAGGGGAACCTGCGGTGGGCTTATAAATA
  7880  TC
;     G-rns ==> end
  7882  TTAAATATTCTTACATAAATATTAATCTAAATATTAATATAAATATTAATATTAATAGTT
  7942  CCGGGGCCCGGCCACGGGAGCCGGAACCCCGAAAGGAGAAATATAAATATAAATATAAAT
  8002  ATATTTTAATATAATATAATATAATATATAATATATTATATAAATATAATATATAAATAA
  8062  TATAATAAAATATTTTAATATATATATAATATAATATAATTATTATTATAATTTAATATA
  8122  AATTATTATTATAATTTAATATAATAAATAAATAAATAATTATAATTATAATTATAATTA
  8182  TAATCTCAATATATAAATGATAAATTATTATAAATACGAAGGAAATAATTGATTTTTAAA
  8242  ATATATTTAATAAAATATATAATATAAATTATACTTTTTTGTTATTATATAATAATTATA
  8302  TTAATATATTTAATAGAATTAATATAAATAAATAATAAATATTTATAATAAAATAATATA
  8362  CATCTTCTTTAAATAAAAAAAAGGGGACATTATAAATAGTATATAAATATATTATATCTT
  8422  TTTTATTATTATTATTAATAAATAATAATAATAATTTATATATTTATAATATATTTAATA
  8482  GTTCCGGGGCCCGGCCACGGGAGCCGGAACCCCGAAAGGAGAATGTATTATAATTATTAC
  8542  ATATAATTATTATTATTCACTTCTTATTAAAAATAATACTCCTTCTTAAAAAGGGGTTCG
  8602  GTCCCCCTCCCATTAGTATAATATACATTAGTATAATATACATTAGTATAATATACATTA
  8662  GTATAATATACATTAGTATAATATACGGGAGGGGTCCCTCACTCCTTCGGGGTCCCCGCT
  8722  GGGGGCGGAGACTCTATATAATTTATATAATTTATTTTAATATATATATATTTATATATA
  8782  ATATAATATATATATTTATTTATTATAATCATTTTTTTTTACTTAAAATAAAACTTATTA
  8842  TAATTTATATAATTTATAATTTTTATATAAAAAGAATTATATAATTTATTATTTATATAA
  8902  TAATAATATTATTTGTTATATAATATATATTATATATATAATAAATAAATAAATAATAAT
  8962  AATAATAAT
;     G-trnW(uca) ==> start
  8971  AAGGATATAGTTTAATGGTAAAACAGTTGATT!TCA!AATCAATCATTAGGAGTTCGAAT
  9029  CTCTTTATCCTTG
;     G-trnW(uca) ==> end
  9042  ATAATAATAATAAAAATATGTATTTATTTAATTATTTTAATATTTCTCCTTTCGGGGTTC
  9102  CGGCTCCCGTGGCCGGGCCCCGGAACTATTAATATAATATAAATATTCATTTATCTTTTT
  9162  TTTAATATTCTTAATTAATTAATTAATATATTAATTATAAAAAAATATATTATAATTTTA
  9222  TTATTAATAAGTATAAATATATTATTAATAATAATTTATTAAAAATATATTATTATAATA
  9282  TATTAATATATCATAATTATAATCAATATTATATTATTTAATTTTATAATACTTAATTAT
  9342  TAATATATTATTCATATATATATAAATTAAATTAAATTAATTATATTGAATATATAAATA
  9402  TATATATATATAAATATATAAAAAATTATATAAATTATTTTAAGAAAGGAGTGAGGGACC
  9462  CCCTCCCGTTAGGGAGGGGGACCGAACCCCGAAGGAGAAATATTATAATATATTTAATAT
  9522  TTTATTTTTTTTTATTTTAATTTATTAAATAATTTAATAATTAAATAAATTAATGATTTG
  9582  ATTTTATTCTCCTTTCGGGGTTCCGGCTCCCGTGGCCGGGCCCCGGAACTATTATTATTA
  9642  TTATTATATAAAAATAAATAATAAATAATAAATAGTATGATACAATTTATTAATAATATA
  9702  ATTATAAATTATAAATAATAATTTATTTTAATAATTCTAATATAAATAATGATAATAATT
  9762  TTGTCATTATGAACTATTAATATATTAATCTATTAATATTCTTTGATATTTATTTTTATT
  9822  TAATGAACATCTAATTTAATTTAATTTAATTTAATTTAATTTAATTTAATTTAATTTAAT
  9882  TTAATTTAATTTAATAAAATAGTCCGGTCCGCCCCGCGGAGGGGGCGGACCTCGAAGGAG
  9942  ATATGAATCTTTAATATAAATAATCATAAATTCTAAATATTAGAATTATTATTTTATCTT
 10002  TTTATTTATTAATAATTAAATATAAATTATTATTAATAATAATTATAATATTCTCCTTTC
 10062  GGGGTTCCGGCTCCCGTGGCCGGGCCCCGGAACTTAAAAATAATATTAATAAAAATTATA
 10122  CAATAATAATAATTAATATTCATTATTATTTAATTAATATCTCCTTTACTTATTTTTCCT
 10182  CCGTTGGGGACTTATTATTAAGTATATTATTATATACTACTTAAGATTATATATATAATA
 10242  TATATATATATATTATATATAAAATATAAATATATAAATAATATAAAAATTAATAAAATA
 10302  AATAAAATAAATTAGTCTGATCGAATCCCCCTATTTAATTTAATTTAATTTAATTTAATT
 10362  TAATTTAATTAAGAATCCCTTTTTATTCTTAATAAGGGGATAAATTTATATAAAATATTA
 10422  TTTATAATTAATTATAATTAAATTATAATATAATATAAATAATAATATAATAAAAATAAA
 10482  ATAATATTAGATTATATTATATAATTTATATAATTTTTAATAATAATAATAAATAAGTTT
 10542  ATTTATAATTATAAATATAAATATAAATAAAGAAGGTATTATATTTTATAAAATATAATA
 10602  ATAATACAAAATTTATATTTTAATAAATATTAATATAAGTTTAAAGTTCCGGGGGGCCCG
 10662  GCCACGGGAGCCGGAACCCCGAAAGGAGAAATAAATAATATATTTATAAAAAATTAAATA
 10722  AATAAATATTATCTATTTCAAATAAATATAATATAATATAATATAATAATTCTAAATATA
 10782  AATAATATTTATTATAATTATTATAATAATTGTATTATTTATTAATAATATATATAATTA
 10842  TATTAAAACTAATATTACATTATTTTGTATATTTAAACAATTAAATTGATTATTCTTATT
 10902  TGTAATCTTTATTTATTTTATTATATCTTATTAATGATAAAATTATAATTATTATTAAAA
 10962  TAATAATTTACTTCTTTTGATATAAAAATAAAATAATATTAGAAAATATATTATATTTTT
 11022  ATTCCTTCCTATTAAAGGTAAAGACTCGATTCTCATAATTAAATTTATATCCTTCGGCCG
 11082  GATTAATTTATTTTATTTATATTTATATTTATATTTATATTTATATTTATATTTATAGTG
 11142  AATACCTTTTTTAATATTTATTTTTAATATTTATTTTTAATATTTATTTTTAATATTTTA
 11202  TTTTTAATAAAATATAATCTTGTAAGTAAGAAAAGAATTTCGGTGATTGGAACCTTGAAA
 11262  GGATAAATTTCTTATTTATTATAATATTTATATTATAGTATTATTAAACATTTAATATAT
 11322  TATATTAATATTTAATTTAAATGATTAATATATTATTATAATAATATTTATTTTATATTA
 11382  AAATATTATAATTAATATATATATATTTATTTTAATAATATTATTATTATTATTATTATT
 11442  ATTAAAATTATTATTTTTATAAATATATATATATATATATGTATATTATTTTTATTCTTA
 11502  TATAAATTATATAAAAAAATATATATAATATATAATTAATTAATATATATTATTTAAATT
 11562  ATATATTATTTAAAATACTTTTTATATTATATCTTCTTTAAATTAAAATATAATTATTAT
 11622  TTATATTATAATTATTTATGAAATATTATTATTAAAATAAAAAAGAGGTTTAGACTATAT
 11682  ATTTATTATTTATAAACTTATTATATTATTTATTATTAATAGTTCCGGGGCCCGGCCACG
 11742  GGAGCCGGAACCCCGAAAGGAGAAATAAATAAAATAAAAAATAATAAATATTAATATTAT
 11802  TAAATATTATTTATAATAAATATTAATATTATTAAATATTATTCATATTAATAAATTTTA
 11862  TTATTATTTGTAATATATTAAATATTAATAATATATATATTATTTATTATAATGAAAACC
 11922  TATCCTAAATTATCCTATCATATAATATCATATCATATTATATCATATCTTATTATATGA
 11982  TATATAAAGTATTCACTCTATATGAAGTTATGATTATTATATAAATCTTATTTTATTTTA
 12042  TTTTTATTTGGACTAATAATAATTATAATAATAATTATTGATATGTTCTAATATTAATAA
 12102  ATACATATCTATATTATAATATAAATATTCATTTCTTACTAATAAAAAGTTTTTATATTC
 12162  ATTATAATATAAATATATAAATATATATAAATATTTTAATAATTATAATTATATTAAGAT
 12222  ATTATAAATATATATTTATTTTTTTTATTAAATAAATAAATAAATAATTAATTAATTAAT
 12282  ATTTTTATATTATAACTTATTTTTATAATAATAATAAGTATTTTATTTTTATTATATTAT
 12342  TATTTATATAATTATATATATATTAATTTCAATTTAATTAATTAATTGGTATTTGGCATA
 12402  TGAGATCAATTAATTGTAATTCTTATAAGAATTAATTAATATGCTTTTTATATAATTTAT
 12462  ACTTTTATATTTCTCCTTCCGGGGTTCCGGCTCCCGTGGCCGGGCCCCGGAACTATTATT
 12522  ATTATTTTTATTTATTTATTATTAAAATATAATAATAAATAAAATTATATTTTTATATAA
 12582  TAATTTATATTTCTATATATATATATATATATTATATATAAATATTATTATATATATTTT
 12642  TATATATATTATAATTATATTCATTAATATTTTATTATAGTGGTGGGGGGTCCCAATTAT
 12702  TATTTTCAATAATAATTTATCATGGGACCCGGATATCTTCTTGTTTTTATTTATTATTTT
 12762  ATTAAATTTATTTTAATTATTTATTTATAATTTATATTATACAATTTATTATTTCGTTAA
 12822  TACCTTTATTTATATTATATAATATATTATATTATTATAATATATTTATTGATTATATTA
 12882  ATACATTTAACTAATGTGTGCTCTATATTTATTGAATAGTTTGGTTCTTATCACCCACCC
 12942  CCTCCCCCTATTACTTATATATTTAATACTAAAAATATAACTACATTACTTTTTTTTTAA
 13002  TATATATAACATATATATATATATATATATTAATTATATAAAATATAATACTCTATATTA
 13062  AATATTATTTTTATCAATATTTCTTTATATATATAATAATAATAATAATAATCAATATTA
 13122  ATTATTTATATATATAAGATTAATATTATTAAATATATTATGAATAATTTAATTAATAAA
 13182  TCTTTAAATATTATCATAAAAATATAAATTAAATAATTTCTTATTTATAATAAAGAATAA
 13242  TAATATATATAAATATAATAAAGAATGTAAATAATATATATATAATATAATATAAAAAAT
 13302  ATATATATATATAAATATATATATAATATAATATATAGATAATAATATTTTTATATAAAT
 13362  TTATTTTATTATTAAGTAATGAATAATATAAAATCAATATATTAAATAATATATTTATAT
 13422  TAGTTCGGTTTAGTTGGTATTTTGTAATGAGTAAAAAGTAATATATAATATTAAATAATA
 13482  AGTATTGATATAAGTAATAGATATAATAATAATATTATTAATATTTTATATAAATAATAT
 13542  TAATAATATAGATTATGAAAGAGAGTATTAATATCATTAAATATATATATATGTTATATA
 13602  ATTTAAATGATTTTAATATATATATATATATTATATTATAGATTATGATACATTTATATA
 13662  AATAATATATATATAAAAATTAATTATACTATTACTTTATAATATAATAATATTTATTTA
 13722  TAAAGATATAAAAGAATTGTTTAAAGTTATAACTAAAATATTATATAGTCCGGCCCGCCC
 13782  CCGCGGGGCGGACCCCGAAGGAGTATTCATTAATAATTAATATTATAAATTCAACTATTG
 13842  TTATATTTATAAATAGAATAATATATTATTATCCTTTAAGATATAACAATAATTATTTAA
 13902  ATTAAATTAAATTAAATTTAATTAATTTTTAATGAATATAATAATAATAATATTATTAAA
 13962  ATTAATATATAAAAAAAAAGTAAAA
;     G-cox1 ==> start ;; mfannot: alternative ATG start pos 13933
;     G-cox1-E1 ==> start
 13987  ATGGTACAAAGATGATTATATTCAACAAATGCAAAAGATATTGCAGTATTATATTTTATG
 14047  TTAGCTATTTTTAGTGGTATGGCAGGAACAGCAATGTCTTTAATCATTAGATTAGAATTA
 14107  GCTGCACCTGGTTCACAATATTTACATGGTAATTCACAATTATTTAATG
;     G-cox1-E1 ==> end
;     G-cox1-I1 ==> start /group=II (1.14e-13)
 14156  gt
;     G-cox1-I1-orf777 ==> start /first_aa=A
 14158  gcgcctctcagtgcgtatatttcgttgatgcgtctagcattagtattatgaatcatcaat
 14218  agatacttaaaacatatgactaactcagtaggggctaactttacggggacaatagcatgt
 14278  cataaaacacctatgattagtgtaggtggagttaagtgttacatggttaggttaacgaac
 14338  ttcttacaagtctttatcaggattacaatttcctcttatcatttggatatagtaaaacaa
 14398  gtttgattattttacgttgaggtaatcagattatgattcattgttttagatagcacaggc
 14458  agtgtgaaaaagatgaaggacctaaataacacaaaaggaaatacgaaaagtgagggatca
 14518  actgaaagaggaaactctggagttgacagaggtatagtagtaccgaatactcaaataaaa
 14578  atgagatttttaaatcaagttagatactattcagtaaataataatttaaaaatagggaag
 14638  gataccaatattgagttatcaaaagatacaagtacttcggacttgttagaatttgagaaa
 14698  ttagtaatagataatataaatgaggaaaatataaataataatttattaagtattataaaa
 14758  aacgtagatatattaatattagcatataatagaattaagagtaaacctggtaatataact
 14818  ccaggtacaacattagaaacattagatggtataaatataatatatttaaataaattatca
 14878  aatgaattaggaacaggtaaattcaaatttaaacccatgagaatagttaatattcctaaa
 14938  cctaaaggtggtataagacctttaagtgtaggtaatccaagagataaaattgtacaagaa
 14998  gttataagaataattttagatacaatttttgataaaaagatatcaacacattcacatggt
 15058  tttagaaagaatataagttgtcaaacagcaatttgagaagttagaaatatatttggtgga
 15118  agtaattgatttattgaagtagacttaaaaaaatgttttgatacaatttctcatgattta
 15178  attattaaagaattaaaaagatatatttcagataaaggttttattgatttagtatataaa
 15238  ttattaagagctggttatattgatgagaaaggaacttatcataaacctatattaggttta
 15298  cctcaaggatcattaattagtcctatcttatgtaatattgtaataacattggtagataat
 15358  tgattagaagattatattaatttatataataaaggtaaagttaaaaaacaacatcctaca
 15418  tataaaaaattatcaagaataattgcaaaagctaaaatattttcgacaagattaaaatta
 15478  cataaagaaagagctaaaggcccactatttatttataatgatcctaatttcaagagaata
 15538  aaatacgttagatatgcagatgatattttaattggggtattaggttcaaaaaatgattgt
 15598  aaaataatcaaaagagatttaaacaattttttaaattcattaggtttaactataaatgaa
 15658  gaaaaaactttaattacttgtgcaactgaactaccagcaagatttttaggttataatatt
 15718  tcaattacacctttaaaaagaatacctacagttactaaactaattagaggtaaacttatt
 15778  agaagtagaaatacaactagacctattattaatgcaccaattagagatattatcaataaa
 15838  ttagctactaatggatattgtaagcataataaaaatggtagaataggagtgcctacaaga
 15898  gtaggtagatgactatatgaagaacctagaacaattattaataattataaagcgttaggt
 15958  agaggtatcttaaattattataaattagctactaattataaaagattaagagaaagaatc
 16018  tattacgtattatattattcatgtgtattaactttagctagtaaatatagattaaaaaca
 16078  ataagtaaaactattaaaaaatttggttataatttaaatattattgaaaatgataaatta
 16138  attgccaattttccaagaaatacttttgataatatcaaaaaaattgaaaatcatggtata
 16198  tttatatatatatcagaagctaaagtaactgatccttttgaatatatcgattcaattaaa
 16258  tatatattacctacagctaaagctaattttaataaaccttgtagtatttgtaattcaact
 16318  attgatgtagaaatacatcatgttaaacaattacatagaggtatattaaaagcacttaaa
 16378  gattatattctaggtagaataattaccataaacagaaaacaaattccattatgtaaacaa
 16438  tgtcatattaaaacacataaaaataaatttaaaaatataggacctggtatataa
;     G-cox1-I1-orf777 ==> end
 16492  aatctattattaatgatactcaatatggaaagccgtatgatgggaaactatcacgtacgg
 16552  tttgggaaaggctctttaacacgtggcaacataggttaatttgctatttcat
;     G-cox1-I1 ==> end
;     G-cox1-E2 ==> start
 16604  TTTTAGTAGTTGGTCATGCTGTATTAATGATTTTCTTCTTAGTAATGCCTGCTTTAATTG
 16664  GAGGTTTTGGT
;     G-cox1-E2 ==> end
;     G-cox1-I2 ==> start /group=IB (5.48e-35)
;     G-cox1-I2-orf326 ==> start /first_aa=N /note=LAGLIDADG ;; evalue:6e-37
 16675  aaccaaaaaagatatgaaagtaataataataataatcaagtaatagaaaataaagaatat
 16735  aatttaaaattaaattatgataagttgggaccttatttagctggattaattgaaggtgat
 16795  ggaactattctagttcaaaattcatcttcaataaaaaaatctaaatatagaccgttaatt
 16855  gttgtagtatttaaattagaagatttagaattagctaattatttatgtaatttaactaaa
 16915  tgtgggaaagtgtataaaaaaattaatcgtaattatgtattatgacttattcatgattta
 16975  aaaggtgtatatacattattaaatattattaatggatatatgagaacacctaaatatgaa
 17035  gcatttgttagaggtgctgaatttataaataattatattaattcaacaacaattctacat
 17095  aataaattaaaaaatatagataatattaaaattaaaccattagatacatcagatattggt
 17155  tcaaacgcttgattagctggtatgacagatgcagatggtaatttttctattaatttaata
 17215  aatggtaaaaatcgttctagtagagcaatgccttattattgtttagaattaagacaaaat
 17275  tatcaaaaaaattctaataataataatattaatttttcttatttttatattatgtctgca
 17335  attgcactatattttaatgttaatttatatagtagagaacgtaatttaaatttattagta
 17395  tctcttaataatacgtataaactatattatagttataaagtaatagtggctaatctatat
 17455  aaaaatattaaagtaatagaatactttaataaatattctttattatcatctaaacactta
 17515  gattttttagattgatctaaattagttattttaattaataatgagggtcaaagtataaaa
 17575  cttaatggtagttgagaattaggtataaatttacgtaaagattataataaaactagaact
 17635  acgtttacttgatctcattaa
;     G-cox1-I2-orf326 ==> end
 17656  aaaaaaacatatttagaaaataaataaataaattattattactttcttcccctccgaatc
 17716  cgtaatatatttacggatatataatctcgtagtgtaaaaggtgtaacgagattattaata
 17776  agttgccgtaatatattgtaaaatatattattattacaacactatatgcgggaaaaccct
 17836  aaagtcataatataatattatccccacgagggccacacatgtgtgaccctcgcggggtat
 17896  ggaaaatttaattaagttataaatgtactatagtattaaaaattattatgaataatttcc
 17956  ccacccccatgcgaagcatgggggtgggtataagtatggacaatccgcaggaaaccaaat
 18016  aataattaatatcctgaacaaagtaagtgaaggagatatctaaaaatatatataatatat
 18076  attttataaattattacgtaggatcctcagagactacacgtgttgcacccattatattat
 18136  gtataatgggttgaagatatagtccaaatataattgaaagattataataaaatg
;     G-cox1-I2 ==> end
;     G-cox1-E3 ==> start
 18190  AACTATTTATTACCATTAATGATTGGAGCTACAGATACAGCATTTCCAAGAATTAATAAC
 18250  ATTGCTTTTTGAGTATTACCTATGGGGTTAGTATGTTTAGTTACATCAACTTTAGTAGAA
 18310  TCAGGTGCTGGTACAGGGTGAACTGTCTATCCACCATTATCATCTATTCAGGCACATTCA
 18370  GGACCTAGTGTAGATTTAGCAATTTTTGCATTACATTTAACATCAATTTCATCATTATTA
 18430  GGTGCTATTAATTTCATTGTAACAACATTAAATATGAGAACAAATGGTATGACAATGCAT
 18490  AAATTACCATTATTTGTATGATCAATTTTCATTACAGCGTTCTTATTATTATTATCATTA
 18550  CCTGTATTATCTGCTGGTATTACAATGTTATTATTAGATAGAAACTTCAATACTTCATTC
 18610  TTTGAAGTAGCAGGAGGTGGTGACCCAATCTTATATGAGCATTTATTTT
;     G-cox1-E3 ==> end
;     G-cox1-I3 ==> start /group=ID (1.93e-32)
 18659  ac
;     G-cox1-I3-orf379 ==> start /first_aa=K /note=LAGLIDADG ;; evalue:7e-46
 18661  aaaggctacataataaataataatgttattttaaatttcttaccaataatattattatta
 18721  ttaaataatgattcttatatcataataataataaaattaacaatattattatctaataat
 18781  catctattattattatcttcatctataaataataaagataaactatcaataaaattagat
 18841  actccttttcggggtttcggttccgtgtcggaccccaaaacttctaaagatactttaaaa
 18901  tcattattagatttaacaaataatgacattaataaatataattgagaatgagataataat
 18961  aattttaattttgataaattttataaagaatttaaaaaagttaaacctaataataaatta
 19021  ccatctaaagaatttttagaatgatttattggtttttttgaagctgatggttgtttactt
 19081  attcctaaaaataaacaattatatgctattattctttctaatagtaaagatttaaatcta
 19141  ttaaattatattaaagataatataacatttggtaatgtactatatcattcaaaaaaatta
 19201  aatacttatagatgagtagtatataatgaaacagatattttattattaattcatttattt
 19261  aatggtaatctagtattacctgtaagatatgtaaaattagaaatatttatttctaatata
 19321  aatataaaattattaaaaaataataaacttattattaaattaattaataaatgtaaaata
 19381  cctaaattaaataatgcttgattagcaggatttacggatggtgaaggttgtttttatgta
 19441  ggtaaaactcaatctttttatcgtctaagttatattattactcaaaaatatttagctaat
 19501  aaaattgtttttgatatattattattattattacaaaatataattaatattaaatctggt
 19561  ggtgttaataatcattctaaagataatctttatgttttacgtattagtagtttagaagct
 19621  tgttctaaattaaaattatattttgataaatatcctttaagaagttataaattattaatc
 19681  tataaagattgattaaattttattgatatagctataaatgataatttatcaaaaaatatt
 19741  agaaaagttaatttaataaaaatattagatactattagaaataaaaagaaattattataa
;     G-cox1-I3-orf379 ==> end
 19801  tttataaaaaaatttttttaatttattatgtaaagagaaataaaaaatataattaaatgt
 19861  aaatttatatataaatatatattattttattattctttatttattaaagaaataataata
 19921  atatttatataatattttttatatagttttatatcttttattatttgaaactttttattt
 19981  attaatagttccggggcccggccacgggagccggaaccccgaaaggagttcatctattta
 20041  attatatatggacaataattaaataatagtatttatttatcttaaagatatatataataa
 20101  atataaagaatatgttatattttagtttttatatattataattatatatatacttaattt
 20161  atatatataacgtaaaaattacaaaatgtaatttttattgataattatcttattattatt
 20221  atattaaattatataatataataagtttatattaataataattattataatataaagtat
 20281  ataaaagcgacactgatagtacggttaataatcttctttaggatcaagaccgtcggttaa
 20341  ttaagtgatcgctacagactgctttatcggtggctttaataatatatatatatatatata
 20401  tatatatatattataaggttaatgtacagtcggaactctcaatatatatatatatttttt
 20461  ttttattaaataaatatatatataaattggttattattattaaataataaataaaatata
 20521  ttgtaagtgaaatatttatattttatatgagtttg
;     G-cox1-I3 ==> end
;     G-cox1-E4 ==> start
 20556  GATTCTTTGGT
;     G-cox1-E4 ==> end
;     G-cox1-I4 ==> start /group=IB (5.20e-21)
;     G-cox1-I4-orf316 ==> start /first_aa=Q /note=LAGLIDADG ;; evalue:7.6e-47
 20567  caaacagtggcccttattattatattaataatatataatgatatgcatttttctaaatgc
 20627  tggaaattattaaaaaaatgaattacaaatattataagtctattatttaaagccttattt
 20687  gtaaaaatattcatatcttataataatcagcaggataagataataaataatcttatatta
 20747  aaaaaagataatattaaaagatcctcagagactacaagaaaaatattaaataattcaata
 20807  aataaaaaatttaatcaatgattagctggattaattgatggtgatggatattttggtatt
 20867  gtaagtaagaaatatgtatcattagaaattctagtagcattagaagatgaaatagcttta
 20927  aaagaaattcaaaataaatttggtggttctattaaattaagatcaggtgtaaaagctatt
 20987  agatatagattacttaataaaactggtataattaaattaattaatgcagttaatggtaat
 21047  attagaaatactaaaagattagtacaatttaataaagtttgtattttattaggtattgat
 21107  tttatttatccaattaaattaactaaagataatagttgatttgttggattttttgatgct
 21167  gatggtacaattaattattcatttaaaaataatcatcctcaattaacaatttctgtaact
 21227  aataaatatttacaagatgtacaagaatataaaaatattttaggtggtaatatttatttt
 21287  gataaatcacaaaatggttattataaatgatccattcaatcaaaagatatagtattaaat
 21347  tttattaatgattatattaaaataaatccatcaagaacactaaaaataaataaattatat
 21407  ttaagtaaagaattttataatttaaaagaattaaaagcttataataaatcttctgattca
 21467  atacaatataaagcatgattaaattttgaaaataaatgaaaaaataaataa
;     G-cox1-I4-orf316 ==> end
 21518  attatttaataaagatatagtccaaattatatatatataatatatatatatataacaag
;     G-cox1-I4 ==> end
;     G-cox1-E5 ==> start
 21577  CACCCTGAAGTATATATTTTAATTATTCCTGGATTTGGTATTATTTCACATGTAGTATCA
 21637  ACATATTCTAAAAAACCTGTATTTGGTGAAATTTCAATGGTATATGCTATGGCTTCAATT
 21697  GGATTATTAGGATTCTTAGTATGATCACATCATATGTATATTGTAGGATTAGATGCAGAT
;     G-cox1-E5 ==> end
;     G-cox1-I5 ==> start /group=IB (3.76e-15)
;     G-cox1-I5-orf346 ==> start /first_aa=M /note=LAGLIDADG ;; evalue:2.4e-32
 21757  atgaaagctcaagtgtcgttatatatggtaacgtatatattattatttaactgtatgccg
 21817  gaaactttatactattttaataataatgataatattattaaaataactaaaataatagtc
 21877  cgcttattattaatatatttggaaaaatctattattttatttagatattttataactaat
 21937  aataaacaatcggcaagtaacttttatttttcttctataaaaattaataaaaaaacaatt
 21997  cttaaaaatcatttaaatgatataaatgaaataaaaatatcagaacataaacctttatat
 22057  aaaagattaaaagatgatgaaatattaggttattatttagcaggtttaattgaaggagat
 22117  ggtcatatcggcgctaaatatattactattgctattaattataaagatattaaaaatgct
 22177  tattatttaaaaaaattaattggttatggtaatattagaagatactctaatactgataaa
 22237  gctgtaagtttaaattttgattctaaagcagctatattaagagtatttaatttaattaat
 22297  ggtaaattattaggcccttataagcataaacaattaattgataataaatacgatattaaa
 22357  tttaatactttaattaaacctatcgctaattttaatttatgagataacccctgattaact
 22417  ggttttactgacgctgatggtagttttggagtatatatttataaatcaaaaactataaaa
 22477  ataggatataatgtaaaaattatatttagaattaaacaaagacatgttgatttattaaaa
 22537  catattcaaaaagctttagatggtagtatttctttatttaaaataaaatcagtagttgga
 22597  ggttataattattcagctcttaattttaattctattaaaaattgaattaaatattttagt
 22657  ttatatccaccattgcataatagtaaatatattctttttattaaatgatataaagtttgt
 22717  tatttatttgataataaattacatttaactaaagaaggattagataaaattaaatctatt
 22777  aaaaggaacttcagagactag
;     G-cox1-I5-orf346 ==> end
 22798  tacgttaaatatcctatatataaaaattaagcatttaatcctttattatatataaaatat
 22858  atatataatataaataattatcttatttatttttattataaataagtttataggataaag
 22918  atacagtccatagttaataaggttgtttatataatataatatataaaaatatatatatat
 22978  aaaataaaatataatataatataatatatatataatataatataatataatataatatat
 23038  ataatataatataatataatataatataatataatacttgttattggtcgaaaaataata
 23098  tctcactttaattagaattataattataatttaaattttaaagtatatatattataaaaa
 23158  ttataaaacttattcatccttatttaatattattatatatttatgataataatatttaag
 23218  tg
;     G-cox1-I5 ==> end
;     G-cox1-E6 ==> start
 23220  ACTAGAGCATATTTCCTATCCGCACTGATGATTATTGCAATTCCAACAGGAATTAAAATC
 23280  TTTTCTTGATTAGCCCTAGTCTATGGTGGTTCAATTAGATTAGCACTACCTATGTTATAT
 23340  GCAATTGCATTCTTATTCTTATTCACAATGGGTGGTTTAACTGGTGTTGCCTTAGCTAAC
 23400  GCCTCATTAGATGTAGCATTCCACGAT
;     G-cox1-E6 ==> end
;     G-cox1-I6 ==> start /group=I(derived) (7.88e-09)
 23427  attaatttaataagtgtcgtgcttaaaattcactaaaataatatataataaattataata
 23487  aatatataaaaaaataaaaaaaataaaaaaaattaatatcttatgattaattttatataa
 23547  ataaaaatttattaaatattattggttatatatatatatatattaataataaaaaaatat
 23607  atatatatatatagctaacggggaaactcttataattattatttatataataaataagac
 23667  aatcccgtgataactttaatatatatatattatatattaaagtattgtagagactaaacg
 23727  tgaatgattttaatattatttaaatattaaaattaagagatagtccaatcttatatgtaa
 23787  atataagttaataccaaaaaaaaaataatattattttgacttattat
;     G-cox1-I6-orf354 ==> start /note=LAGLIDADG ;; evalue:5.3e-26
 23834  atattaatattattaataataattttaactaataataaagtttttatagaaactttatat
 23894  tattatttaatatttaattttcaattaatatctccttttggggttccggtccctggtccg
 23954  gcccccgaaactaaagatattaagaatttatatgaatcaattataaataattatattaat
 24014  attttaaataaatatcttattaatattaataaagataatattaataaattaaaattttta
 24074  gataattatactgaagaagaaaaaggttattatttatctggattatttgaaggagatggt
 24134  aatatttatactagatgtttttcaattactttttctttagaagatgttttattagctaat
 24194  tatttatgtctttattttaaaattggtcatattacagctaaatataattttaataaagaa
 24254  ttaacagctgttaaatgaaatattataaaaaaaaaagaacaagaagtatttataaattat
 24314  attaatggtaaattattaacatataaaagatatgatcaatattttaaatataattttaat
 24374  aatcgtttaaatattaaattattaaaacctaaagaatttgatttactattaaatccttga
 24434  ttaacaggttttaatgatgctgatggttatttttatctaggttttcaaaaacataaaaat
 24494  agtcaatgattaaaatttcatttagaattatcacaaaaagatagttatattttagatatt
 24554  attaaaaaatattttaaacttggtggtattttaaaaagagattataaatctggtgctaca
 24614  gcttatatttataaagctcaatcatcaaaagctataaaaccttttattgaatattttaat
 24674  aattatcaaccattaagtcttagaagatataaacaatatttattattaaatattgcttac
 24734  ttattaaaattaaataaattacatatattacttaattctttattaatattaaaagaatta
 24794  atattattacaaagtgttaaaaatatatctttagaaataaaaaatgaattaaataataga
 24854  gttaaaattattattaataaacttcattataacaatatcgaataa
;     G-cox1-I6-orf354 ==> end
 24899  tgataatattaaagagtaaaattcttaaagtgttaattaaataatattctttttttttta
 24959  tg
;     G-cox1-I6 ==> end
;     G-cox1-E7 ==> start
 24961  ACTTACTACGTGGTGGGACATTTTC
;     G-cox1-E7 ==> end
;     G-cox1-I7 ==> start /group=II (1.86e-18)
 24986  gtgcggtctgaaagttatcataaataatatttaccatataataatggataaattatattt
 25046  ttatcaatataagtctaattacaagtgtattaaaatggtaacataaatatgctaagctgt
 25106  aatgacaaaagtatccatattcttgacagttatattataaaaaaagatgaaggaactttg
 25166  actgatctaatatgctcaacgaaagtgaatcaaatgttataaaattacttacaccactaa
 25226  ttgaaaacctgtctgatattcaattattatttattattatataattatataataataaat
 25286  aaaatggttgatgttatgtattggaaatgagcatacgataaatcatataaccattagtaa
 25346  tataatttgagagctaagttagatatttacgtatttatgataaaacagaataaaccctat
 25406  aaattattattattaataataaaaaataataataataccaatatatatattatttaattt
 25466  attattattatattaataaaatttaatatatattataaataattattggattaagaaata
 25526  taatattttatagaaattttctttatatttagagggtaaaagattgtataaaaagctaat
 25586  gccatattgtaatgatatggataagaattattattctaaagatgaaaatctgctaactta
 25646  tactataggtgatatgcctatctttatttatatatatattattattattaataataaaaa
 25706  aaaattaaaaaagataggaggtttatatataactgataaatatttattatattatttttt
 25766  ttataataaatattaaaagatattgcgtgagccgtatgcgatgaaagtcgcacgtacggt
 25826  tcttaccgggggaaaacttgtaaaggtctacctatcgggat
;     G-cox1-I7 ==> end
;     G-cox1-E8 ==> start
 25867  ACTATGTATTATCAATGGGTGCTATTTTCTCTTTATTTGCAGGATACTATTATTGAAGTC
 25927  CTCAAATTTTAGGTTTAAACTATAATGAAAAATTAGCTCAAATTCAATTCTGATTAATTT
 25987  TCATTGGGGCTAATGTTATTTTCTTCCCAATGCATTTCTTAGGTATTAATGGTATGCCTA
 26047  GAAGAATTCCTGATTATCCTGATGCTTTCGCAGGATGAAATTATGTCGCTTCTATTGGTT
 26107  CATTCATTGCACTATTATCATTATTCTTATTTATCTATATTTTATATGATCAATTAGTTA
 26167  ATGGATTAAATAATAAAGTTAATAATAAATCAGTTATTTATGCTAAAGCACCCGATTTTG
 26227  TAGAATCTAATCTTATCTTTAATTTAAATACAGTTAAATCTTCATCTATCGAATTCTTAT
 26287  TAACTTCTCCACCAGCTGTACACTCATTTAATACACCAGCTGTACAATCTTAA
;     G-cox1-E8 ==> end
;     G-cox1 ==> end
 26340  GTTATAATATTTAATTATTTACTTAATAATTAAAAAAAAAAGTAAATATTATATCTAAAA
 26400  CTTAATAATATAATAATAATATTCTTATAAAAAAAAATATATATAAAAAAAATATATAAA
 26460  ATTTATTAAAATATCTTAATATATTTTCCTTTTTGGGAACTATATAAATAAATACTAATA
 26520  TAATCCTATTATATATATATATATATAAAATAATATATATATATAATTAATATAAATAAT
 26580  ATTTATAATTATTTTTTAATAATATATATAATTTAATATATTAATAAATATTATATAATT
 26640  ATTAAATATATTATAATATTATTATTATTTTATAATAAAAATATTTTTAATACTAATTAT
 26700  TATTTATTATTTATAAATATATAAATAGTATGTTTAATATTATTAATATTAAAAAAAATA
 26760  TAATTATAATTAGGATCTAACAATACATTTATCTGATTAATATTAATATTAATATTTATA
 26820  TTAATAAACGGATTAAATTAATTGTATCCAATTTAATTAAATTATAGATATATTATTTAT
 26880  AATATTAATATATTGTTTTATTAAAAAGGTAAAAATAGTTTTTATTTTATATATAAATAT
 26940  AAGATATAAATAAATATATTATATATATATTAAGAATATATTTATATTTTACATATAATT
 27000  ATTTATAATATAAATATCTCCGCAAAGCCGGATTAATGTAATTATTTAATAATTTTATTT
 27060  AATAATTTATTAAAATAAATATTTACATTTGATAATATTTATATTATGTCAGTTATTTTA
 27120  TATTAATGTTTAATCTATTATAATATTTTTTTTATAAATATATTATTTATATTAATAAAT
 27180  ATATATATTATTTTTATAATATATATATATTTTTATTAAATATTTATTAAATATTTATTA
 27240  AATTATTATAATGTTGTTATTAATCTTATTAAAAAATATATATAAAA
;     G-atp8 ==> start ;; mfannot: alternative ATG start pos 27275
 27287  ATGCCACAATTAGTTCCATTTTATTTTATGAATCAATTAACATATGGTTTCTTATTAATG
 27347  ATTCTATTATTAATTTTATTCTCACAATTCTTTTTACCTATGATCTTAAGATTATATGTA
 27407  TCTAGATTATTTATTTCTAAATTATAA
;     G-atp8 ==> end
 27434  TATATATTATTAATTTATTTATTCATATAAATATTATTATTATATATAAATATTAATAAT
 27494  ATTTATACTTATTTAATAATAATAATAAAATAAAAAAAATAATTATAATTTAATATATTT
 27554  AATATATTTCCTTACGGACTATATATTTATATATATATATTAAATACAATTTAATTTAAT
 27614  TTAATTATGTTATTTATTAAATAAAGTTATATTATAATATAATAACAATATTATATATTA
 27674  TTATATAATTATAATATATTTTAATATAATTATCAAAAGAAATAATAAAAAATATTAATA
 27734  AGAATATAATTTAATAATTATTAAAAAAAATTCTTATTTATAGTCCGGTCCGCCCCCGCG
 27794  GGGCGGACCCCAAAGGAGGAGTAATAAAAATTATTAAATACAAATATTATATATATATAA
 27854  TTCATTATATATATATATATATAATAATTAATCTTATTTTTTATATATTTATTTATATAT
 27914  CTATTTATATTTATATTTTATATATATTTATTTATATATCTAAGGGGTTTGGTCCCTCCC
 27974  CCGTAAGTATAAGTATACGGGGGAGGGTCCCTCACTATTTATATTTATATTTATATTTAT
 28034  ATTTATATTTTATATATTTTATATATTTATAAATAAAGTATAATAAGATATAATTATGAT
 28094  TAATTATTTATAAGTTATAGTTTTATAAATTTATAATTATT
;     G-atp6 ==> start ;; mfannot: alternative ATG start pos 28126
 28135  ATGTTTAATTTATTAAATACATATATTACATCACCATTAGATCAATTTGAGATTAGACTA
 28195  TTATTTGGTTTACAATCATCATTTATTGATTTAAGTTGTTTAAATTTAACAACATTTTCA
 28255  TTATATACTATTATTGTATTATTAGTTATTACAAGTTTATATCTATTAACTAATAATAAT
 28315  AATAAAATTATTGGTTCAAGATGATTAATTTCACAAGAAGCTATTTATGATACTATTATA
 28375  AATATGCTTAAAGGACAAATTGGAGGTAAAAATTGAGGTTTATATTTCCCTATGATCTTT
 28435  ACATTATTTATGTTTATTTTTATTGCTAATTTAATTAGTATGATTCCATACTCATTTGCA
 28495  TTATCAGCTCATTTAGTATTTATTATCTCTTTAAGTATTGTTATTTGATTAGGTAATACT
 28555  ATTTTAGGTTTATATAAACATGGTTGAGTATTCTTCTCATTATTCGTACCTGCTGGTACA
 28615  CCATTACCATTAGTACCTTTATTAGTTATTATTGAAACTTTATCTTATATTGCTAGAGCT
 28675  ATTTCATTAGGTTTAAGATTAGGTTCTAATATCTTAGCTGGTCATTTATTAATGGTTATT
 28735  TTAGGTGGTTTACTATTTAATTTTATGTTAATTAATTTATTTACTTTAGTATTCGGTTTT
 28795  GTACCTTTAGCTATGATTTTAGCTATTATGATTTTAGAATTCGCTATTGGTATTATCCAA
 28855  TCTTATGTTTGACTTATCTTAACAGCATCATACTTAAAAGATACATTATACTTACATTAA
;     G-atp6 ==> end
 28915  ATTATAAAATAAAAATTATATAAAAAAAATATAATAATAATAATAATATAAAATAAAGAA
 28975  TAAAAAATAAAACA
;     G-orf107 ==> start
 28989  ATGAAAAAACAAAATTTAAATTCTATTTTATTAATGTATATTAATTATATTATTAATTAT
 29049  TTTAATAATATTCATAAAAATCAATTAAAAAAAGACTGAATTATAGAATATGAATATATA
 29109  TATAAATTTTTAATAAATAATATACTATGTTTTATTAAATGAGATAATAATAAAATTTTA
 29169  TTATTATTAGATATATATTATAATGTATTATATAACTATCATAAACAACGTACACCTATA
 29229  TCTAATAAAAGATTAATAAATTCAAAAAATATTATAGTTCCGGGGCCCGGCCACGGGAGC
 29289  CGGAACCCCGCAAGGAGATTATAA
;     G-orf107 ==> end
 29313  ATTATTATATCTTTATTTTTATATTTTAAATAAAATAAAAATAGAAATAGATAATTATAA
 29373  TAATAATAATAATAATATTTCATTAAAATATAATGAATTATTAAAAAATATTATAAATAA
 29433  TTTAAATTATAAACTATCTAATATTGAACTTAATTTATCTAATAATTTTTATTTAATAGA
 29493  TAAATATTTAATTAATAAATATATAAAATATTTAGTCCCGGCCCCAGCCGGGACCCCGCA
 29553  AGGAGAATATATTAAATATAATTCCTAATAATTATATATTTAATAATATTAATTATAAAG
 29613  GTAAATTAAATATTAAAACAGTATTAGATTTAAATAATAATGAATTTTATGATTATTTAT
 29673  CAGGGTTAATTGAAGGTGATGGTTATATTGGTCCTGGAGGTATTACAATTCTAAATCATG
 29733  CTAATGATGTATTAAATACTCCTCCGGGGTCCGCCCCCACCCGCGGGGCGGGCCGGACTA
 29793  TCTTTATTAATAAAAGAATTAAAAATAGTATTTTAGTAGAAAAATGAATAGATACTTTAA
 29853  AAGATAATCCTTATTTTGTTAATGCTTTCTCTATTAATATTAAACTTAATTTAGCTAAAG
 29913  AAAAGATTTTTCTTAATATTTATAATAAATTATATAGTGATTATAAAATTAATCAAATTA
 29973  ATAATCATATCCCTTATTATAATTATTTAAAAATTAATAATAAATTACCTATTAAAAATA
 30033  TTATAGTTC
;     G-orf175 ==> start /note=LAGLIDADG ;; evalue:2.8e-12
 30042  CGGGGCCCGGCCACGGGAGCCGGAACCCCACAAGGAGATATTAAAAATAATTATTGATTA
 30102  GCTGGTTTTACAGCTGCAGATGGTTCTTTTTTATCATCTATATATAATCCTAAAGATACA
 30162  TTATTATTTAAAAATATAAGACCTAGTTATGTTATTTCACAAGTTGAAACACGTAAAGAA
 30222  TTAATTTATTTAATTCAAGAATCTTTTGATTTATCTATTTCTAATGTTAAAAAAGTTGGT
 30282  AATAGAAAATTAAAAGATTTTAAATTATTTACCAGAACTCTTGATGAATTAATAAAATTT
 30342  ATTTATTATTTTGATAAATTTTTACCTTTACATGATAATAAACAATTTAATTATATTAAA
 30402  TTTAGATTTAATCTATTTATTAAATCATATAATTGAAATAATAGAGTATTTGGTTTAGTA
 30462  TTATCTGAATATATCAATAATATTAAAATTGATAATTATGATTATTATTATTATAATAAA
 30522  TATATTAATATACATAATGCACGTAAACCTAAAGGATACATTAAATAA
;     G-orf175 ==> end
 30570  TTAATTATCCTTACTATTATAATTATTCTATATATTATATATAAAAATAAATATATAAAA
 30630  TTTTATAATACAAAAAGAATTCTCATATTCTTTTTTTTTAATAATATTCTTTCATATCAT
 30690  AAATATATCTAAGGGGTTCGGTCCCTCCCCCGTAAGTATAAGTATACGGGGGAGGGTCCC
 30750  TCACTATTTATTTATATTATTATTATTATCATCTTAAAAGACTTATTTAATATATTTAAT
 30810  AATTTTATTATACTTATTTATATTTTATAATTAATATAAATATATTATTAATCTTATTCC
 30870  TTCTTAAAAAGGGAACTTATTTTTATTATATTATTTAATCTTTATTTATAATATTATATA
 30930  TTATATATAAATTATATATAATAAAATTACTAGTTATTATTAATGTTATATATAATATAA
 30990  TATAATAGAATATATATATTATTTAAATATATTTATATAATATTTAATATAAAATACATA
 31050  ATTAATATTATTATAAATAATATTTATTATAAATAATAATAATAAAAAAAAATAAAATAT
 31110  AATATAATATAATATAATATAATAGAAAAATGGAATTGTATATTATTAATGATAAATCAT
 31170  AAATTAATAAAATATTAATTTACTCCTTTTTGGGTTTTCGATTACTATATCGATACCTCA
 31230  ATTGGAACTATTTATTAATTCCTCTTCATAATTATAATTATAATTAGGACACAATTAAAT
 31290  CTCATTGTTAATTAGAAAAAATATTTATTCTAATTAATTTAACTATGAAAGTTATTAATT
 31350  ATTATTAATAAATCTTTATAATGTAATACAATATAATATAATTAATAGAACACTATTATG
 31410  TTATTTATTGAAATTAAATTATATTATATTAATTCTAATTTTATTATGAAGATTAATAAA
 31470  ATATTATTAAAGATATAATATTAATAATAAAAATATAAAAAATAATATTTATACTTTAAT
 31530  AGTATTTATAATAATTATAATGAAGATGAATATTTTTTATTATTATTTATAATAAATTTA
 31590  TATAAAGTAATATATATATATTTGTATTTATTTTTATTAATATATATAATATATATATAT
 31650  ATATTATTAAAAAGAGATATTTAGATATTTTTTTATCTTTATTATTTTTGCAAATATATA
 31710  AGTAATAAATTAAATTTTATAGGGGGAGGGGGTGGGTGATTAGAAACTTAACTGAATAAT
 31770  ATATATAAAGCATACATAATATAAATTTAATAATATAATCAATAGATAATAATTATAAAA
 31830  TAATTAATTATATAATAAAAATAATGTATAAACAATATAATAAATTATATAAAATAAAAT
 31890  ATAAATCATAAATAAAAACCAAATAAATAATATAATAAATGATAAACAAGAAGATATCCG
 31950  GGTCCCAATAATAATTATTATTGAAAATAATAATTGGGACCCCCACAATAAAATAAAATT
 32010  AAAATAATTAATATATATATATAAATATAATAAATTATTATATATAAATATATATAATTT
 32070  TTTATAAATAAATATTATAATATTATATAAATAAATAATTATAATATATAATAAATATAT
 32130  AATAATAATAAAAATATTAACAATATAATAAAAATTTATAATATAAATATAAATTATAAA
 32190  TAAGTTAAATTTATAAAATAATAAATTATTAACAAGAAGATATCTGGGGTCCCATTAATA
 32250  ATTATTATTTTCAATAATAATTGGGACCCCCACCATTATAATATCATATTAATTAATATA
 32310  ATAATAATGTATATAAAATAGAAATAATAATTAATATAATAATAATAATATATATAAAAT
 32370  AGAAATAATAATTAAATATATATATAAATAATTATTTATATAATATATTATAAATAATAA
 32430  TAATAATAAATATTTATTAATTAATAATGATTATAAATATTTTATTTAATATAAATTTAT
 32490  AACTCCTTCGGGGTCCGCCCCCTCCCCTGCGGGAGGGGAGCGGACTATTTTATTATATAT
 32550  ATATTTTTTATTCATAAAAATTCCTTTTGAGGATTTTTATTTTATATAAATATCTTCTAA
 32610  TATTTATAATAAATAATAATATATTCATTATATTTATAATTATATATAATGTAATACGGG
 32670  TAAACATTACCCGTTGTTCACGGGTAATGTTTACCCTATTTTATATAATTCTTAATAAAT
 32730  ATATTTATATTTTTATATAAAAAAAATTATAATAATTTATTAATTCTCCTTTCGGGGTTC
 32790  CGGCTCCCGTGGCCGGAACTCCGGAACTATAAAAATAATTTTAATATAATTTATATATTT
 32850  TATGATTAATATAATATATTATTAATGTAACTCCTTCGGTATTCGGTCCACCCCCTCATA
 32910  AGTATATAGTATATAGTATATAGTATATAGTATCTGGGGGGTCCCTCACTCTCATTCCTT
 32970  CGGGGTTCGGTACTCCCTTACTGATACGGATACGGATACGGATACGAATATGGGGAGTCC
 33030  CTCACTCCTTATCACTACGCTGGAGGTGGAATTTATTTTATATTATTATTAAATCTTTAT
 33090  TTATTTAATTATATATTTAATATATATATTATTATAATAAAACATCTAATTATTATTAAT
 33150  GTTATATTTGATATAATATATATATTCTTAAAAATTTATATAATATAAATAAATAAAAAA
 33210  AAAGAAAGTACATAATTAATATTATTATAAATAATATTATTAAAAAGAATATAATATAAT
 33270  TAATAGAAAGATGTTTTAAAAATAAAAATAAAAATAAAAATAAAAATAAAAATAAAAATA
 33330  AAAATAAAAATAAAAGAGTTTTGGTTTACATATCAAGACCTAATTCAATTGAAACTATTT
 33390  ATTTATTAATCTCCTCCCCCTTCCCCTCACTATTATTATAAGTACAATTAGGGCGCCAAC
 33450  CCCGCAGTGTTATTTGTTATTTGTTATTTACTGGGAAATGTTTATACCAATTAATATAAT
 33510  AACGAGAGTTATTAATTATTATTTATAAATTCATATAATGTAATATAATGTAATGTAATT
 33570  AATAGAACATTATTATGTTATTCACCAGTGTTAAGATATATTAATCCCAATTTTATTTAA
 33630  TTGTGAAGATTATATTTTATTAATTATGAATTCATATTATTATTATTTAATATATTTATA
 33690  ATATTATATATAATTATAATTATAAATAATTTATATAAAAAAAGTTTTATTAAAAAATAT
 33750  TATTAAAAATATAATATTAATAATAAAATAAAAATAATATTCATACTTTTAATAGAATTT
 33810  ATAATGATAAAAATTAAGATGAATACTTTTTTTTTTATAATTATTATAAATTTATATAAA
 33870  AATAATATATATATATTTATATTTATTTTATTAATATATATAATATATTTATGTATATTA
 33930  AAAAGATATATTTAAATATTTTTATTTTTTTTTTAAGATAATTTTTGTAAATATATAAGT
 33990  AATAAATTAAGTTTTATAGGGGGAGGGGGTGGGTGATTAGAAACTTAACTGAATAATATA
 34050  TATAAAGCATACATTAGTTAATATTTAATAATATAATCAATATATAATAATTATAAAATA
 34110  ATTAATTATATAATAAAAATAATGTATAAACAATATAATAAATTATATAAAATAAAATAT
 34170  AAATCATAAATAAAAACCAAATAAATAATATAATAAATGATAAACAAGAAGATATCCGGG
 34230  TCCCAATAATAATTATTATTGAAAATAATAATTGGGACCCCCACAATAAAATAAAATTAA
 34290  AATAATTAATATATATATATAAATATAATAAATTATTATATATAAATATATATAATTTTT
 34350  TATAAATAAATATTATAATATTATATAAATAAATAATTATAATATATAATAAATATATAA
 34410  TAATAATAAAAATATTAACAATATAATAAAAATTTATAATATAAATATAAATTATAAATA
 34470  AGTTAAATTTATAAAATAATAAATTATTAACAAGAAGATATCTGGGGTCCCATTAATAAT
 34530  TATTATTTTCAATAATAATTGGGACCCCCACCATTATAATATCATATTAATTAATATAAT
 34590  AATAATGTATATAAAATAGAAATAATAATTAATATAATAATAATAATATATATAAAATAG
 34650  AAATAATAATTAAATATATATATAAATAATTATTTATATAATATATTATAAATAATAATA
 34710  ATAATAAATATTTATTAATTAATAATGATTATAAATATTTTATTTAATATAAATTTATAA
 34770  CTCCTTCGGGGTCCGCCCCCTCCCCTGCGGGAGGGGAGCGGACTATTTTATTATATATAT
 34830  ATTTTTTATTCATAAAAATTCCTTTTGAGGATTTTTATTTTATATAAATATCTTCTAATA
 34890  TTTATAATAAATAATAATATATTCATTATATTTATAATTATATATAATGTAATACGGGTA
 34950  AACATTACCCGTTGTTCACGGGTAATGTTTACCCTATTTTATATAATTCTTAATAAATAT
 35010  ATTTATATTTTTATATAAAAAAAATTATAATAATTTATTAATTCTCCTTTCGGGGTTCCG
 35070  GCTCCCGTGGCCGGAACTCCGGAACTATAAAAATAATTTTAATATAATTTATATATTTTA
 35130  TGATTAATATAATATATTATTAATGTAACTCCTTCGGTATTCGGTCCACCCCCTCATAAG
 35190  TATATAGTATATAGTATATAGTATATAGTATCTGGGGGGTCCCTCACTCTCATTCCTTCG
 35250  GGGTTCGGTACTCCCTTACTGATACGGATACGGATACGGATACGAATATGGGGAGTCCCT
 35310  CACTCCTTATCACTACGCTGGAGGTGGAATTTATTTTATATTATTATTAAATCTTTATTT
 35370  ATTTAATTATATATTTAATATATATATTATTATAATAAAACATCTAATTATTATTAATGT
 35430  TATATTTGATATAATATATATATTCTTAAAAATTTATATAATATAAATAAATAAAAAAAA
 35490  AGAAAGTACATAATTAATATTATTATAAATAATATTATTAAAAAGAATATAATATAATTA
 35550  ATAGAAAGATGTTTTAAAAATAAAAATAAAAATAAAAATAAAAATAAAAATAAAAATAAA
 35610  AATAAAAATAAAAGAGTTTTGGTTTACATATCAAGACCTAATTCAATTGAAACTATTTAT
 35670  TTATTAATCTCCTCCCCCTTCCCCTCACTATTATTATAAGTACAATTAGGGCGCCAACCC
 35730  CGCAGTGTTATTTGTTATTTGTTATTTACTGGGAAATGTTTATACCAATTAATATAATAA
 35790  CGAGAGTTATTAATTATTATTTATAAATTCATATAATGTAATATAATGTAATGTAATTAA
 35850  TAGAACATTATTATGTTATTCACCAGTGTTAAGATATATTAATCCCAATTTTATTTAATT
 35910  GTGAAGATTATATTTTATTAATTATGAATTCATATTATTATTATTTAATATATTTATAAT
 35970  ATTATATATAATTATAATTATAAATAATTTATATAAAAAAAGTTTTATTAAAAAATATTA
 36030  TTAAAAATATAATATTAATAATAAAATAAAAATAATATTCATACTTTTAATAGAATTTAT
 36090  AATGATAAAAATTAAGATGAATACTTTTTTTTTTATAATTATTATAAATTTATATAAAAA
 36150  TAATATATATATATTTATATTTATTTTATTAATATATATAATATATTTATGTATATTAAA
 36210  AAGATATATTTAAATATTTTTATTTTTTTTTTAAGATAATTTTTGTAAATATATAAGTAA
 36270  TAAATTAAGTTTTATAGGGGGAGGGGGTGGGTGATTAGAAACTTAACTGAATAATATATA
 36330  TAAAGCATACATTAGTTAATATTTAATAATATAATCAATATATAATAATTATAAAATAAT
 36390  TAATTATATAATAAAAATAATGTATAAACAATATAATAAATTGTATAAAATAAAATATAA
 36450  ATCATAAATAAAGCTAAATTAATAAAATAATAAATGATAAACAAGAAGATATCCGGGTCC
 36510  CAATAATAATTATTATTGAAAATAATAATTGGGACCCCATATAGAATATAAATAATTAAA
 36570  TATATATATATAAATAATAATTTATATAATATATTATAAATAAATAATAATAAATATTAT
 36630  TAATCAATAATAATTATAAATATTTTATTAATATAATATTTAATAATTATATATATTTTT
 36690  ATAATAACTTATAAAGAGTAAAGAGATATTAATTTCTTATAAAAATTTATTAATAATAAT
 36750  AATATATAAAATATATAAATAATATATTATATATAAAATAAAATAAATAATATATTAAAA
 36810  ATATTGAAAGTATTTTAATAAATAATAAATTTAAAATTCATATTTATAATAATAAATAAA
 36870  TAAATAAATAAGTAAATATTTAGATTCCCATTAATATTAATATTTATATTTCTTTTTTTT
 36930  ATAATAATAAAAATATCATATATAAATATAATATAATATAATATAATATAATAAATTATT
 36990  ATATATAAATAATAAATATTAAATATAATATATAATAATATATAATCTTACAATTTATAA
 37050  TTTAATAAAGAAGAAAATAAATAATAATAACTCCTTTTGGGGTTCCGGCGGGGTTCACAC
 37110  CTTTATAAATAATAAATAAAGATGTTTACTCCTCTTCGGGGTTCCGGTCCCCTTTTTGGG
 37170  TTCCGGAACTAATTAATATTTTATATAATAATAATAATATATTAATATAATTTCATTATT
 37230  AATAAATATCTCATGTGGGGTTCGATCCCCCCCCGTTAGTATAAAGTATAAGGGGGGGTC
 37290  CCTCACTCCTTCGGGGGGGACTATTATTATAAATAATTATATATTATAATATAATTAAAA
 37350  AGTATTATAATTGAAATGAAAATCGTAATTTTAAATGGAATAATAATTATTATATATTTA
 37410  ATATATTTCATAAAGTTATAATATCTCCTTCGACTGGATTATTTTATTTATTTTTATAAA
 37470  AGAAAAATAGTAATAATATTATCTTCTCCTCCTTTCGGGGTTCCGGCTCCCGTGGCCGGG
 37530  CCCCGGAACTATTAATTATATAATATAATATGATACGGATCAAACATTACCCGTTGTTCA
 37590  CTGGCAATGTTTAATCCTATTGTATATAAATATAATAAAATAATTACCCCTCTCGTAATT
 37650  CACATCTATAAATATAAAATATAAAATATAAAATAATAATATTATGATTATTATAATATA
 37710  TATATATATATATATAAATATATATATATAATTTATAATTTATATGATTAATATATTATA
 37770  TATATAAAAAATATATTAAATTTACTTTTTATAAAAAGGAGTGAGGGACCCCCCCCCTTA
 37830  CGGGGGGGAACCGAACCCCGCAGGAGATATTTATTTTAATACTTATATAGTATTTATTAA
 37890  TAATATAATAATTGTTATTATAAATATTAATAATAATATAAAAATAGGGTAAATAATATA
 37950  AATAATATGAATAAATATAAAAACATATTAAATATAAAATATATCATAAATTTAATAAAT
 38010  ATTATAATAATTTATAAATGATAGATATCTGGGGTCCTATAAATAATAATTATTTTCAAT
 38070  AATTATAGGGACCCCCACCTATTATATAAATATAAATATAAATATAAATACAAATATAAT
 38130  ATATATAAATATATAAATATAATATAAATACAAATATAATATATAAATATAAATATAAAT
 38190  ATATAAATATAAGTATAAATAAAAATTAATAATATATATATAATTATAATAAAAATAATA
 38250  ATATAATATATAATAAAATATAACTTATTAATATAATATTAAAAATATAATTAACAAGAA
 38310  TAAATAGTCCTTGGGATCGAACCCCCTTTTTTATTTAATATTTAATATTTAATATTTAAT
 38370  ATTTAATATTTAATATTTAATATTTAAAGAAGGAATTGTTTATATATATTAATATATTAT
 38430  TTGGGGATTAATATAATATATAAGTTTTGGATACCAGGCCAAAGACCGGAATCCCAAAAG
 38490  GAGATTATATAAATATTATTTATCTCCCTTTTTTAATATTATAATAATTTTATTAAAAAT
 38550  AAAATAATAATAATAATTATAATTTATAATAACAATTATAATAATTTAATTAATTAATTA
 38610  ATTAATTAATTAATTAATTAATTAATTAATAATAAATATAAATATAAAAATAATATAATT
 38670  TATAATAAATTTATATATATATATATATATTAAATAAAATATTTACTTCATTAATATAAA
 38730  ATATAAATATATTTAATTAATAAGTATATATATATAATAATATATAATAACCTATTTATA
 38790  TATATAATCTTAATATAATTATAAGAAATATTATATAAGTAATATATAAAAATAATATAA
 38850  AATAATTATAATTCAATTTATATATTAATAGTTCCGGGGCCCGGCCACGGGAGCCGGAAC
 38910  CCCGAAAGGAGGAATAAGATAAATATATAAATTATATTAATAAATATAAATTTTAAATGA
 38970  ATTAATAAAATTAATATATATATGTATATATATATATATATTAAAAATATTTAATTATTT
 39030  TTAGGAAGGAGTGATAGATCCCTTTGGGGGACCGAACCCCTATTTAAGAAGGAGTGCGGG
 39090  ACCCCGTGGGAACCGAACCCCTTTTTTATTTAAAGAAGAAGTTTTATTTTATTTTATTTT
 39150  ATTTTATTTTATTTTATTTTATTTTATTTTATTTTATTTAATTTAATTTTAATTAGGTTA
 39210  ATAAATAGTAATAATAAACTTAATAATAATAATAATAATTTTATTTTTATAATTTATTAA
 39270  TAATAATAATAATTATATATATATATATTATTAATAAATATA
;     G-trnE(uuc) ==> start
 39312  GACCTTATCGTCTAATGGTTACGACATCACCTC!TTC!ATGTTGATAATATCGGTTCGAT
 39370  TCCGATTAAGGTTA
;     G-trnE(uuc) ==> end
 39384  TTCATAATAATAAATATTTGTAAAAAAAGTATATATAATTAAACATATTCTTTATATTAA
 39444  TTAATAATTATTAATAATATACATTTTATATAATACAATTATATATATATATATATTTTT
 39504  TTTTAATACAAATAATATATTCATAATAATAAATACCGATTGTTATTATACTATAATAAA
 39564  ATATATAATATATTTTTCATTATAATATTTTTAAATAAATATTATAATAAATTATATAAA
 39624  TAATATTTATGTATAATAATAATAATAATAATTGTTATTAATTAATTCTATAATTATTAT
 39684  ATATTTAATTTTTTTTTTTAATATAATATATAATAATATAATTTATTTTATTTTTTTTAT
 39744  AGTTCCGGGGCCCGGTCACGGGAGCCGGAACCCCGAAAGGAGAATATAAATTAATAATAA
 39804  TATAAATAACATATTAACAATAAATTATTGTTAATATAATAATAATAATAACAATATTAA
 39864  TAAATAATATAAAAATTATTAATATTATATTTATATAATATTAATATAAAAATCTTTCAT
 39924  AATATTAATTATTATTAAATAATAATGATATCATTAATATTAATATAATCGTCAATATTA
 39984  TTTATTTATTTATTTATTTATTTATTTATTTATTTATTTATTATTAAATAAATATTTTTA
 40044  AATATTATATTATATTATTAACTTTTTATTAAAAAAATTAATAATGATATAATATAATTA
 40104  ATATTATCCACGGGACCAATGACCAACCCAGTAGTTGACCGGATTGGCGCCCGCGAGGTT
 40164  TATATTTAATAAATAATAATAATAATATTAATAAAATCTATTAACTTTTTTTTTTAATGG
 40224  ATTATATTAATGAAAAAAAAATGAGAAATATCTTTTTTTTTTAATAATTATAATTTATAT
 40284  ATAATAAAATATGTATATATAATAAAAAAATAGTTTTTAATATTATAATATAATTATATA
 40344  TATAATTATAAATATATATATATATAATAAGTATTAATTAATAATATATATTTATATATT
 40404  TTTTATTAATTAATATATATAAAATATTAGTAATAAATAATATTATTAATATTTTATAAA
 40464  TAAATAATAATAAT
;     G-cob ==> start
;     G-cob-E1 ==> start
 40478  ATGGCATTTAGAAAATCAAATGTGTATTTAAGTTTAGTGAATAGTTATATTATTGATTCA
 40538  CCACAACCATCATCAATTAATTATTGATGAAATATGGGTTCATTATTAGGTTTATGTTTA
 40598  GTTATTCAAATTGTAACAGGTATTTTTATGGCTATGCATTATTCATCTAATATTGAATTA
 40658  GCTTTTTCATCTGTTGAACATATTATAAGAGATGTGCATAATGGTTATATTTTAAGATAT
 40718  TTACATGCAAATGGTGCATCATTCTTTTTTATGGTAATGTTTATGCATATGGCTAAAGGT
 40778  TTATATTATGGTTCATATAGATCACCAAGAGTACTATTATGAAATGTAGGTGTTATTATT
 40838  TTCATTTTAACTATTGCTACAGCTTTTTTAGGT
;     G-cob-E1 ==> end
;     G-cob-I1 ==> start /group=ID (1.01e-36)
 40871  taaataaacaacaatagcctaaaattatataattataataataattatatgatagtctat
 40931  aataataatatattatataataaataactgttattagaaatattatataaaaaaaaatat
 40991  aggcaatattagtgaaaacgatcaaagataaatacaattgagatcgtcggttaaataacg
 41051  agtcgcgacagactggttcactgatagatatctgtaatgatatttaatgcacagtcgaat
 41111  aatgtatttaaatgaaattttgaatattatttttaagaaaggagaaatatataaaaatga
 41171  ttataa
;     G-cob-I1-orf120 ==> start /note=GIY ;; evalue:5.3e-09
 41177  atagttttaatctatctaaaaaaaaaatatcttaaacaatataataataataataataat
 41237  aataataataaaatattaaatgttgaattattattaaaaataaataatgtacaacctatt
 41297  aaatattgagttaatttagagaataaaaataataaagaagatattaaaaattatttatat
 41357  aaaaaacaaggtatttattatattggtaatataataacgagtgaattttatattggttct
 41417  gctggttttaataatttatataaaagatttcttaaacatttatatactttagagggaaat
 41477  agttctattgctaaagatgtaaaaaaatatggtttaaatacttttgtatatggtatttta
 41537  taa
;     G-cob-I1-orf120 ==> end
;     G-cob-I1-orf161 ==> start
 41540  atatatgatgatttaactttagatagagattatttatttaatattgaacaaatttattta
 41600  tataataaattacctatatataataatgataatttaaaagcagtatttctaaataaatta
 41660  actaaattaaatgaaatagaaaataaaatacaatttgcaaaagataatgatatttttgat
 41720  atttatttaaataaatatttaaatattaatagacttcaattttataaaatatatttcaaa
 41780  tataataatatgtattataataataataagttttataaaaaaatatgatctattaaaggt
 41840  ataaaaaatattattaaaggagtgagtttacctttatatttatataatataaataatgaa
 41900  ttaatttgtagttttgaatctagaaaagtagcagctcatttattaggctgcaatgataga
 41960  actattattagagctataaaagaatcaggttatatttatatttctaatcaatttatacct
 42020  tattaa
;     G-cob-I1-orf161 ==> end
 42026  aaaaatcatttttatataaatagtaaacctattattaataatttaaaaacttatgattta
 42086  gaatatatttcttgtagaaataagattcatataattaaagcaactcctgtgggggtttcc
 42146  gcggatgcggaaactcgatatagtttagttaatactactaaagtatttattaaaaataat
 42206  attcaaaaataattg
;     G-cob-I1 ==> end
;     G-cob-E2 ==> start
 42221  TATTGTTGTGTTTATGGACAGA
;     G-cob-E2 ==> end
;     G-cob-I2 ==> start /group=II(derived) (5.06e-12)
 42243  gtgagacaagtataagtatattattataatatcataccattaaataaattattttaatga
 42303  aatgattatgtttatatataacatatacctaattagacatgcattattagtaataatttt
 42363  gtatgaaactctaataataataattattattaattattaaggtaagattcatatggatag
 42423  cgtaagtcaatctaatattataaaatatcgtaacataaacaatatttttttctattatta
 42483  attaataaataataataaataaaaataattatatgagaagtaagatattcaattctgtct
 42543  agaatacatatatatacgttaatactcatcggtataaaattagaatcctaagtgaattat
 42603  tgaaagtataataatataaacttggtaagcccaattatttccatataatattaatataaa
 42663  tattatatggtagttatatataatattattaaataaataataatagaaattataatatag
 42723  ataagtgggtaaaagactattgaaaaagctaaagattatatgtaatgtataatatagatc
 42783  aaattatttatatattttaataaaaatatattaataatggttaatattattattaattaa
 42843  ttaattaattaattaataataataacgaataaatgattaatgtgaaagcatgctaacttc
 42903  aatataggatgatttatatagtatataaattgtttgagctgtatactatgaaagtagtac
 42963  gtacagttctgagtgggggaaaatttgtaaagatctacctatcacaat
;     G-cob-I2 ==> end
;     G-cob-E3 ==> start
 43011  TGTCACATTGAGGT
;     G-cob-E3 ==> end
;     G-cob-I3 ==> start /group=ID (1.31e-21)
;     G-cob-I3-orf280 ==> start /first_aa=N /note=LAGLIDADG ;; evalue:1.1e-09
 43025  aatataaatatcgcctcaaatatatttaatataataaaactaatttatataataatgtta
 43085  atattattaatttatattttttatacgattataataagacaaataataaaaactaaagaa
 43145  tatcttatattaattaagagtatagattatattaataaaaataaatatataattaattta
 43205  aatataacaaataagaaagatataaataataatattggtccattaaatatagacatttta
 43265  tcaattatttatggttcaatattaggagatggtcatgctgaaaaaagaaaaggtggtaaa
 43325  ggaacaagaattgtatttcaacaagaatattgtaatattaattatttatattatttacat
 43385  agtttattagctaatttaggttattgtaatactaatttacctttaattaaaactagatta
 43445  ggtaaaaaaggtaaaattagacaatatttaaaatttaatacatgaacttatgattcattt
 43505  aatatgatttattcagaatggtatattaaaaatatatctggaaaaggtaatattaaagtt
 43565  attcctaaatctttagacaattatttaactcctttagctttagctatttgaattatagat
 43625  gatggatgtaaattaggtaaaggtttaaaattcacaactaattgttttagttataaagat
 43685  gttcaatatttactttatttattacataataaatataatattaaatctactattcttaaa
 43745  ggcaataaagaaaatacacaatttgttatttatgtatgaaaagaatctatacctatttta
 43805  actaaaattgtatctccttatattattcctagtataaaatataaattaggtaattattta
 43865  taa
;     G-cob-I3-orf280 ==> end
 43868  taaaatatatagtattatattaattattatattattataatgcgatattattgaaaacat
 43928  gtcaaaattatattattaagtaacaagacagtgggttatataattatatgatcccaacag
 43988  aatacaccaataataggtattattataaaaaaaataataatatttaatgtttattcgaag
 44048  aaaatttataatattattattataacacaaggtttaataatctatatatatatattatat
 44108  atataactactgttattattccatttacctaattaatatataaataatgaattataatta
 44168  ttatgattaatatttttataataataaccccatcataacatttatatataacatttatat
 44228  ataacatttatatataatatttatattatggtattattaggtataaatatttattcataa
 44288  gagaaaatagtgattaaatggaattataaaaagggtagatattattaaatacagggtatt
 44348  atttatattaataaatcaataaatattgagattattattattaaaaaataataataattt
 44408  ataaataatattattttcttg
;     G-cob-I3 ==> end
;     G-cob-E4 ==> start
 44429  GCACTAGTTATTACTAATTTATTCTCAGCAATTCCATTTGTAGGTAACGATATTGTATCT
 44489  TGATTATGAGGTGGGTT
;     G-cob-E4 ==> end
;     G-cob-I4 ==> start /group=IB(3') (1.21e-04)
 44506  t
;     G-cob-I4-orf348 ==> start /first_aa=N /note=LAGLIDADG ;; evalue:3.6e-50
 44507  aatatagaggatccatattatagtaatataatattaaataaatctgttttatgctgaaat
 44567  atcttcatttgaataataaattactatattattcaattaattatttataataatataatt
 44627  tgaaataaaaataatatagttaaaatatttattataagaagaaaattagcagtaattaat
 44687  atatatatatatataaaattaattattcagagactttatagttattatataaataatact
 44747  attatttatgataaaaatcataaattaaacacagataatcctatttatgcatatattgtt
 44807  ggtttatttgaaggagatggttgaattactatttcaaaaaaaggtaaatatttattatat
 44867  gaattaggtattgaaatacatattagagatattcaattattatataaaattaaaaatatt
 44927  ttaggtattggtaaagtaacaattaaaaaattaaaaataaaagatggtactattaaagaa
 44987  atatgtaaatttaatgtaagaaataaaaatcatttaaagaatattattattcctattttt
 45047  aataaatatcctatattaactaataaacattatgattatttatattttaaagataattta
 45107  ttaaaagatattaaatattataatgatttatcttattatttacgtcctattaaaccattt
 45167  aatactcttgaagatattttaaataaaaattatttttcttcatgattaattggttttttt
 45227  gaagctaaaagttgttttagtatttataaacctataaataaaaaaataaaacttgctagt
 45287  tttgaagtatctataaataataatatagaagttatattagctattaaatcatatttaaaa
 45347  attaataataatatttatataaatgaatttaataattcaaaaataacacttaaaagtatt
 45407  aatgatattaaaaatgttgtaatatttattaataataatcctattaaattattaggttat
 45467  aaaaaattacaatatttattattcttaaaagatttacgtcttattcttaaatataataat
 45527  tattttaaaattccttctaaatattaa
;     G-cob-I4-orf348 ==> end
 45554  tcttatataaaaatataataataatatatttatatattatataattatataaacaaaata
 45614  taatttatatataattatttattataaatatagtccggcccgccccgcggggggggggcg
 45674  gaccccgaaggagtgagggacccctccctatactctatactaacgggagggggaccgtat
 45734  ccctttttatttttaagaaggagtgagggaccccctccctaatgggagggggaccgaacc
 45794  ccgaaggagtttaattatatattaaatatattattatcaataaataattcctttgaacta
 45854  tttattattttattatatttattttctccttcattattaatttttattaataattaaaat
 45914  cttatcattttatggtattttatttctattttaggatatcgaaactataaattaaaaagt
 45974  ataattttattaattataatttatgattaataaataagaaataaaaactttagaagtaat
 46034  atttatctttttttttttataaataaatattatgattaatatataatcatttataaatat
 46094  ttatatataattatatatatatacataaataggattaagatatagtccgaacaatatagt
 46154  gatatattgataatagttttcaaatatgtaactatttaaacattaaaag
;     G-cob-I4 ==> end
;     G-cob-E5 ==> start
 46203  CTCAGTATCTAACCCTCTAATCCAGAGATTCTTTGCGTTACATTATTTAGTACCTTTTAT
 46263  CATTGCTGCAATGGTTATTATGCATTTAATGGCATTACATATTCATGGTTCATCTAATCC
 46323  ATTAGGTATTACAGGTAATTTAGATAGAATTCCAATGCATTCATACTTTATTTTTAAAGA
 46383  TTTAGTAACTGTTTTCTTATTTATGTTAATTTTAGCATTATTTGTATTCTATTCACCTAA
 46443  TACTTTAGGT
;     G-cob-E5 ==> end
;     G-cob-I5 ==> start /group=IB (5.09e-20)
;     G-cob-I5-orf384 ==> start /first_aa=Q /note=LAGLIDADG ;; evalue:2.2e-45
 46453  caaaatatggccttattattaattacatatgtaattaatattttatgtgctgtatgctgg
 46513  aaatctttatttattaaatatcaatgaaaaatttataataaaactctatattattttatt
 46573  attcaaaatattttaaatacaaaacaattaaataatttcgtattaaaatttaattgaaca
 46633  aagcaatataataaaataaatattgtaagtgatttatttaatcccgatagagtaaaatat
 46693  tattataaagaagataatcagcaggtaaccaatataaattcttctaatactcacttaacg
 46753  agtaataaaaagaatttattagtagatacttcagagactacacgcacacaaaaaaataaa
 46813  tttaattatttattaaatatttttaatataaaaaaaataaatcaaattattcttaaaaga
 46873  cattatagtatttataaagatagtaatattagatttaaccaatgattggccggtttaatt
 46933  gacggagatggttatttttgtattactaaaaataaatatgcatcttgtgaaattcttgtt
 46993  gaattaaaagatgaaaaaatgttaagacaaatccaagataaatttggtggttctgtaaaa
 47053  ttaagatcaggtgttaaggctattagatatagattaaaaaataaagaaggtataattaaa
 47113  ttaattaatgccgttaatggtaatattcgtaatagtaaaagattagtacaatttaataaa
 47173  gtatgtattttattaaatatcgattttaaagaacctattaaattaactaaagataatgct
 47233  tgatttataggattctttgatgctgatggtactattaattattccgataaattaaaaatt
 47293  agacctcaattaactattagcgttacaaataaatatttacatgatgttgaatactataga
 47353  gaagtatttggtggtaatatttattttgataaagctaaaaatggttattttaaatgatct
 47413  attaataataaagaattacataatattttttatctttataataaaagttgtccttctaaa
 47473  tctaataaaggtaaacgtttatttttaattgataaattttattatttatatgatttatta
 47533  gcttttaaagcacctcataatacagctttatataaagcttgattaaaatttaatgaaaaa
 47593  tgaaataataattaa
;     G-cob-I5-orf384 ==> end
 47608  attttctccgtattcattattatattctctaatttataaaatatttaaagattccttata
 47668  ataatataacatctttgtaaattattgttaaagataatataaattattatgaatcggtag
 47728  attatatttttacaatcttattaaataaaattctgatcattaaacatgattgaataaata
 47788  ataatagtttatgaaataggatagtgtaatataaatttttatgaagatatagtccatttt
 47848  atatttattataaaag
;     G-cob-I5 ==> end
;     G-cob-E6 ==> start
 47864  CATCCTGATAACTATATTCCTGGTAATCCTTTAGTAACACCAGCATCTAT
;     G-cob-E6 ==> end
;     G-cob-I6 ==> start /group=IA (2.43e-22)
 47914  tgatattaaaaatattaataaaattattattatttaatcttatttattttatataaaaaa
 47974  aaataaataataattattaataaaaatatattatttatttctccttttggggttatttat
 48034  atatattcctttataatttatatttaatatattatattaaatatatgaaaaattataata
 48094  aataaattaattaattaataataaataataataaaaagtacagtagcattaaatattctt
 48154  aagtttctgctttgtgggaaccccataaggagtttaatgattaaaaattggttaattgtc
 48214  aagaaaatctaaggtattaataaataaataatactatgacaacttgcagcgaagtttata
 48274  tcatctctatattatatattaatatatatatataataataataataatattaatataata
 48334  taagatataaaaacgttcaacgactagaaagtgaactgagatagtaatacctttccacga
 48394  aaaccaattaatttataaattatttttaaataaagaatagattattaatttttttttata
 48454  tagttccgggccccggccacgggagccggaaccccggaaggagtaatatatattatatat
 48514  aaaataaaaaatatatatatatatattataaaatatcaaaagttttaatcttttattata
 48574  aattaatgacatagtctgaacaataatgaaaattattgagataagatattaaataatctt
 48634  atgttaacatatataaattg
;     G-cob-I6 ==> end
;     G-cob-E7 ==> start
 48654  TGTACCTGAATGATACTTATTACCATTCTATGCTATTTTAAGATCTATTCCTGATAAATT
 48714  ATTAGGAGTTATTCTAATGTTTGCAGCTATTTTAGTATTATTAGTTTTACCATTTACTGA
 48774  TAGAAGTGTAGTAAGAGGTAATACTTTTAAAGTATTATCTAAATTCTTCTTCTTTATCTT
 48834  TGTATTCAATTTCGTATTATTAGGACAAATTGGAGCAAGCCATGTAGAAGTACCTTATGT
 48894  CTTAATGGGACAAATCGCTACATTTATCTACTTCGCTTATTTCTTAATTATTGTACCTGT
 48954  TATCTCTACTATTGAAAATGTTTTATTCTATATCGGTAGAGTTAATAAATAA
;     G-cob-E7 ==> end
;     G-cob ==> end
 49006  TATATAATTAAATTAATACATAGATATAATATATATATAATTATTATTAATAATATAATA
 49066  AAAATAAAAATAAAATTATTAATAATAATAATACTTTAATAATATTCTTAAAAAATAATA
 49126  TATCTCTAATTTATAAAAATTAAATAATAATAATAAAAAAAAAAATATTATAAAATATAA
 49186  ATTAATTAATAATGAAATAATATACTTATTAAATTAATATAAATAAATGAATAATATAAT
 49246  ATAACTATATTGAATTATAATCTATCTATCTTTTTTTTCATATATATTATAATATATATA
 49306  TTAATATATATAATTATTATTTTATATATTATAGTTCCGGGGCCCGGTCACGGAAGCCGG
 49366  AACCCCGCAAGGAGATTTATTAATTATTATTATCATTATTATTTTTTATTTAATCTTATT
 49426  TATTATAAAATAATTAATTATCATAAAGCATAATTATTATAGAATCTTATTATTTTCTTT
 49486  ATTTAAATAAAATATAAAGTCCCCTTTTTATTTTATTTAATTATTTATTTTTATATTTTA
 49546  TTTAATTATTTATTTTTATATTTTATTTAATTATTTATTTTTATATTTTATTTAATTATT
 49606  TATTTTTAAAAAGGAGTGAGGGACCCCCTCCCGTTAGGGAGGGGGACCGAACCCCGAAGG
 49666  AGTACTCATTTAATATAAATATTAAATAAAAATTATTTTATATATATTAATGATTATTAA
 49726  TATTGATAATATAAATTATTTTATAATTAATTATTATAAATATATAACTATTAATAATTA
 49786  ATTTTTAATCTAGGGGTTTCCCCCACTTACATAAACTTACGTATACTTACATATACTTAT
 49846  GTATACTTACATATACTTACGTATACTTACATATACTTATATATACTTACGTATACTTAC
 49906  ATATATGGGGGGATCCCTCACTTCTCCGGCGTCCTACTCACCCTATTTATTAATCATTAA
 49966  TAAGAAATTATTATTAAAAAAATTATAATTTACTCAAAGTTAATTATAAATATATTTTTA
 50026  AATATCTATTTTATTAATCTTTTATAAAATTTAAATTAATTGTAATTAATTAATATTATA
 50086  ATAATTATTCTTAGGAAGGATATTTATTTATTTTAATTATGAATTCCTGACATAGAGACA
 50146  ATTAATTAGAACTTCTTATTATTATTATAATAATAATAAAAATATTCTAAATATATTATA
 50206  TATATTATTATTTTTTTTTTTTATTATTAATAAAATATTATAATAAATTTAAATAAGTTT
 50266  ATAATTTTTGATAAGTATTGTTATATTTTTTATTTCCAAATATATAAGTCCCGGTTTCTT
 50326  ACGAAACCGGGACCTCGGAGACGTAATAGGGGGAGGGGGTGGGTGATAAGAACCAAACTA
 50386  TTCAATAAATACAAAGCACACATTTGTTAATATTTAATAATATAACTAATATATAATAAT
 50446  TATAAAATAATTAATTATATAATAAAATATAAAGTCCCCGCCCCGGCGGGGACCCCGAAG
 50506  GAGTGAGGGTCCCCCTCCCGTTAGGGAGGGGGACCGAACCCCTTTTTATTAAAAAAAAAG
 50566  GAGTTATAAACAATATAATATATTGTATAAAATAAATTATAAATAAGAAATAAAAACCAA
 50626  ATAAATAATATAATAAATGATAAACAAGAAGATATCCGGGTCCCAATAATAATTATTATT
 50686  GAAAATAATAATTGGGACCCCACCATAAAATATATATATAACTAATAATATATTATATAT
 50746  ATTAATATATAATAATATTATTAAAATATAATATTATTAAAAAAAAGTATATATAAAATA
 50806  AGATATATATATATAAATATATATATTCTTAATAAATATTATATATAATAATAATAAATT
 50866  ATTTCATAATAAATTATTTATTTTTATTAATAAAAATTACTTATCTCCTTCGACCGGACT
 50926  CCTTCGGGGTCCGCCCCGCGGGGGCGGGCCGGACTATTAAATATTTAATATTTAATATTT
 50986  AATATTTTATTCTATAGATATTCATATGAAAAATAATAAGTATATAATTATGATAATGAA
 51046  TATATTTTTATTTATAATTTATTATTATAAAAATATTTTAATTTAATAATAATAATAAAT
 51106  CATTATATTAATTCTTTTAAGAATTTATAATTGTCATTATTTATTATATACTCCTTATTA
 51166  AAAGGGATTCGGTTTCCCTCATCCTCATGGGTATCCCTCACTCCTTCTGATAATTAATTT
 51226  TATAATAATAATAAAATAAACTTAATTAAATATTATATATTTATTTACAATTATATATAT
 51286  ATATTACTCATAATTTAATTAAATTAAATTAAGATGCAATTCAATACGGTTGTATTATAT
 51346  TATTCATCAAATATTATTAATATTGATACCTACAGAGATATTTAATATTTTTATTATTAT
 51406  TATCCATTACTTTTTTTATTATATTTTAATTATATTAATAATTGTATTTTTATTTATTTA
 51466  TTTATTTATTTATTTATTTATTTATTTATTTATTTATAATAATAATATTTCATATTATCA
 51526  ATTATTATTTTTTTTTTTTATAATATATAATTAAATTATTTATATAGTTCCCTGAAAGGA
 51586  GAATAAATAAAATATTATATAAATATTTATATTTCTCCTTCCGGGGTTCCGGCTCCCGTG
 51646  GCCGGGGCCCGGAACTATTAATATTAATATAAGTAATATATATAGTTTATGATATTTAAT
 51706  TTTATCATAATATAATAATAATTATATAAATCTTATACACATTTATATAAGTATATATAT
 51766  ATATTATTAATATAATGAACATCTATTAAATAAAATAATTGTAAATCTCAAGTAAATTAT
 51826  TATTATTTATTTTTAATAATAATTTATGATTTATAATTAATAAATAAAAGAGTAATTATA
 51886  TGATAAAAAAGGTAATAAATAAAATTTATAGTGAACCCCGAAAGGAGTTTATTTATATAT
 51946  ATATATGAATTAATATTTAATAATAAATAATAATATAATTAATAATATTATTATTATTAT
 52006  AATTTTTTTTTTATAATATTAATAAAATATATAAATAAGTCCCTTTTTTTTTTATTAAAA
 52066  ATAAAGAAGGAATAATTAAATAATATTTTAATAATTTAATTAAATAGTGTATTAAAAGAT
 52126  AATAAAAAGTAATATTAATATATTAATTATATATAATATATTTATATATAATTATATATA
 52186  TATATATAAATAATAATAAATATATATATAATATAAAAATAAGAATAGATTAAATATTTA
 52246  ATAAATAAATATT
;     G-atp9 ==> start
 52259  ATGCAATTAGTATTAGCAGCTAAATATATTGGAGCAGGTATCTCAACAATTGGTTTATTA
 52319  GGAGCAGGTATTGGTATTGCTATCGTATTCGCAGCTTTAATTAATGGTGTATCAAGAAAC
 52379  CCATCAATTAAAGACCTAGTATTCCCTATGGCTATTTTAGGTTTCGCCTTATCAGAAGCT
 52439  ACAGGTTTATTCTGTTTAATGGTTTCATTCTTATTATTATTCGGTGTATAA
;     G-atp9 ==> end
 52490  TATATATAATATATTATAAATAAATAAATAAATAATGAAATTAATAAAAAAAAATAAAAT
 52550  AAAATCTCATTTGATTAAATTAATAACATTCTTATAATTATATAATTATTATAAAATATA
 52610  TAAATATTATAATAATAATAATATATATAAATTATAATAAAAAATAATAATAATATATAA
 52670  TATACCTTTTTTTTAATATATTAATATATAAATAAATAAATAATGGATAATATATAATTA
 52730  CTTTTTATATATTATTAATAATAATAATTTATAAATATTGTTATAATAAACATTTATAAA
 52790  AATAAATATAAATTATCATAAGAAGATATATTATTTATTTATAATAAAAATATTTATTAA
 52850  TAAATAAGAAATATATATATTATGATAATATTTATTAATAAATAATAAATTCTTCATATA
 52910  TAAATATATTAAATATATTTAATTGAACACAATATAATTTTTATTGTATTATTCATTTAA
 52970  TAATATTAATATTAATATTAATATAATATTAGTGAACATCTCCTTTCGGGGTTCCGGCTC
 53030  CCGTGGCCGGGGCCCGGAACTATTAATATTTAATAAAATATATATAATTTATAATTCTCA
 53090  TATAATTAATATAATAATTAGGTTTATAAATAAATTATAATATATTATAAACAATATAAT
 53150  AAAATATATTATAAATCTATCTATATAATATATAAATTTATATATACATTAATAATATTT
 53210  AATTATAATTATTTAAATATTTAATTTATTAATATTCCCCGCGGGCGCCAATCCGGTTGT
 53270  TCACCGGATTGGTCCCGCGGGGTTTATATTATTTAAATATTAAATATTAAATAATAATTT
 53330  ATATTATATTAATAAATATAATAAATTAAAAATATATGATTAATTATATAATAATAATAA
 53390  TAATTATTTTAATATTATAATTTATAAAATTAATTATATTAATTATATTAATTCTTATTA
 53450  TATAATAATTATTAATAATAATTTATTTTTCTCCTTTCTTAAAATAAATTAATAAAAGTT
 53510  TAAAAGTTCTTATATTAATAATTATATAATATTATATTAAAGATTTTTATAATATATATA
 53570  TATAAATATATTTATAGATTTATTTAATATTTATATTTCTCCTTTCGGGGTTCCGGCTCC
 53630  CGTGGCCGGGCCCCGGAACTATTAATATTTATATTTATATTTATATTTATATTTATATTC
 53690  CCTCTTAA
;     G-trnS(uga) ==> start
 53698  GGATGGTTGACTGAGTGGTTTAAAGTGTGATATT!TGA!GCTATCATTAGTCTTTATTGG
 53756  CTACGTAGGTTCAAATCCTACATCATCCG
;     G-trnS(uga) ==> end
 53785  TAATAATACATATATATAATAATAATTTTAATATTATTCCTATAAAAAATAAATAAATAA
 53845  ATAATAATAATTAATTAATTAATTAATTAATTTTAATAAATATAAAATATATAAAAATAA
 53905  TAATAATAATAATTATTATTTTAATAATATTATTTATATAATAGTCCGGCCCGCCCCCCC
 53965  GCGGGGCGGACCCCGAAGGAGTCCAACCCTTTTTATTCTATTCTTAAGAAGGGATTTTAT
 54025  TTTATTAATTAATAATAATATATTAAAAATTATAAATAATTAATAATTCTTTATATTTAT
 54085  ATATATATATATATATTTATATATTTATATATATATTTTAATAATATTATGATATATTTT
 54145  ATTTTAATAATATTTTTATTTTTATATATAAAATTATAATATTTTATTTTATAAATTATT
 54205  TATATATAAATTATTAATAATAATTATTTTTTTTTTTTATTTGGGATTTATATTATTATT
 54265  ATAAAGAATATAATGTTATTAATAACTGCAAATAATATCTAATATATTATTATTTATAAT
 54325  AATAAATAATATTATAATAAGGATGCATATTATATATATATATATTATATTTCTCCTTCC
 54385  GGGGTTCCGGCTCCCGTGGCCGGGGCCCGGAACTATTAATATTAATATATATATATAATA
 54445  GATAAAAAGTAAGAATAAAAAATA
;     G-rps3 ==> start ;; mfannot: alternative ATG start pos 54466
 54469  ATGAAATTAAAATTATTAAATATAATTTTATCAATAATAAATAAACTTAATAATAATAAT
 54529  AATATTATTATTAATAATCTATTAGATTCATTAATAAATAAGAAATTATTATTAAAGAAT
 54589  ATATTATTAGATATAAATAATAAAAAAATAAATAATATAAAAAGAATATTAAATAATAAT
 54649  AATATAAACCCCGCGGGCGCCAATCCGGTTGTTCACCGGATTGGTCCCGCGGGGAATATT
 54709  AATAATAAATTACAACATTTAAATAATATAAATAATTGAAATCTACAAATTTATAATTAT
 54769  AATAAAAATATAGAAATTATAAATACTATAAATGATAAATTAATTAATAAATTATTATAT
 54829  AAAATAATAACTTTAAAATTAAATAATATAAATATTAATAAAATTATTATAAGTAAACTT
 54889  ATTAATCAACATAGTTTAAATAAATTAAATATTAAATTTTATTATTATAATAATGATATT
 54949  AATAATAATAATAATAATAATAATTATTATATAAATATAATAAATAAATTAATAAATATT
 55009  ATAAATAATAATATAAATAATAATTTATGTAATATTTTAAGTTATTATTATAATAAAAAA
 55069  GTAACTATTGAACCTATTAAATTATCATATATTTATTTAAATAGTGATATTTTTAGTAAA
 55129  TATATTAGTTTAAATGATATAGATAAATATAATAATGGTATCTTAACTAATTATCAACGT
 55189  ATATTAAATAATATTATGCCTAAATTAAATGATCATAATATTTCTATAAATTATATTAAT
 55249  AATATTAATAATATTAATAATAATAAATATAATAATATAATTAATTTATTAAATAATAAT
 55309  AATAATATTAATAATAATAATAATTATAATAATAATAATAATAATTATATTGGTAATATT
 55369  AATAATATTTATAATAATATAACTATTGATAATATTCCTATAGATATTTTAATATATAAA
 55429  TATTTAGTTGGTTGATCTATTAAATTTAAAGGTAGATTAAGTAATAATAATGGTAGAACT
 55489  AGTACACTTAATTTATTAAATGGTACTTTTAATAATAAAAAATATTTATGAAGTAATATT
 55549  AATAATAATTATAAATTAAATTATATCCCTTCTAATCATAATTTATATAATAATTCTAAT
 55609  ATTAATAAAAATGGTAAATATAATATTAAAGTTAAATTAAACTTTATTTAA
;     G-rps3 ==> end
 55660  TATATATATTAATAGTTCCGGGGCCCGGCCACGGGAGCCGGAACCCCGAAAGGAGAAATA
 55720  AAATAAATATAATAAATAAAATAAATAAATAAATAATATATATATATATATAAATATATA
 55780  AAATAATATTTACTTTTTATATATATATAATTATATATAAATAAAATATAATATAATATC
 55840  ATATAATTATATAAAAATAAAATTATAATTTATTTATATTAAAAATATTAATTAATTAAT
 55900  TTTTTTATATAATTATTATAATAATAATTTAATTAAAAATAAATATCAAATAAAATTATA
 55960  AATTAATCCTACTTTTGGATCCTATTTATATTTTATTATTATAAATAATTATTATTGATA
 56020  GTTAATTAAATAAAAATATATATATATATTACTCCTTCGGGGTCCGCCCCGCAGGGGGCG
 56080  GGCCGGACTATTATAATTATTATTAATATATTAATTATTAAATTATATAAATTAGTTATT
 56140  TATATTAATATATTTTATATTAATATATAATACTCTTTTTTCTATTATATTTTAATATAT
 56200  AATATTAAAAAAAATAAATAAAATAATATTCTTAATTTTTATTCTTTATCTTCTTTAACC
 56260  AAACTCCTTCGGGGT
;     G-trnE(cuc)_1 ==> start
 56275  TCGGTCCCCCTCCCATTAGGTTAGGGAGGGGGTCC!CTC!ACTCCTTCGGGGTCCGCCCC
 56333  CCCCCGCGGGGGCGGGCCGGA
;     G-trnE(cuc)_1 ==> end
 56354  CTATTTTAAATTTTAATTTAAATTTTATAAATATAATATTTAATTATAAATTTAATAATA
 56414  ATATATAAAAAATATATATATGGTTAATATATATAAAGATTATAATCTTTTTATTAAATA
 56474  AAGGAAAATTTATTATATAATTTTTCTCTATAGTTATATATTTAAAACTTATTTTTTTTT
 56534  TTTTATAAATAATAATTATAATAAATAATATTAATTATTTATTATATAATTAATTGGCCC
 56594  CCATGCTGGGTTCCGGAACTCCTCCTTCTCGCGAGGTTAACACCTATTATATAACTATAA
 56654  CTATAACTATAACTATAATTATAATTATAACTATAACTATAAATATTCATTTTAATAATA
 56714  ATAATAATAATAATATTAATATAAATAGTCGAAGAATATATTTATTTATTTTAATATAAA
 56774  TAAAAAGTTTCAATTAATTTGAATTTGGAATTAAATTATTACTTCATATGGGGTTATGGA
 56834  TTTCGTTCGGAACTCCTCCCTCCTACCTCTATTTATTAATCATAAATCATAAATTATTAT
 56894  TAATTAATAATAATAATTTACTCGAGGTTCATACCTATTTTAATATTAATATTAATATTG
 56954  ATAAAATATATATTCACTAAAAAGTATATAATTTACTCAATTTATACTATAATTTTATAT
 57014  TTTTTATTATAATTTAATTATTTCAAATAAAGTAATTATAATAATATATATCCTTTATTA
 57074  AATATATATTAATTAATATATATATAAAAAGTAAATATTATTAATAGTTCCGGGGCCCGG
 57134  CCACGGGAGCCGGAACCCCGAAAGGAGTATATAATTATAAATAATTAATATTTATTAAAA
 57194  TATATATAATTTATAATCTTCATATAATTAATATAATAAATAATATAACACAATGTAATT
 57254  TAATTTAATTACATAATAAATTTATTATTATTATAATTATTATTTATTTATTTATTTATT
 57314  ATTATAAATTATAAATATTATTATAATTAAAATCAATTATTAATTATTAATGATAAATAA
 57374  TTAATGATAAATTATCAATAACCAATTAGATTATTTATCGATATTTAATTATATTATATT
 57434  ATATTATATTATATATATATATATATATTATATTATAAAATTTATTTATAAATATTTGTT
 57494  TATTTATTTATTTATTGAATAACAATAGAATTAAATATTGTCAATAAATAATAAATAATG
 57554  TTTAATATATATTATATTATATTAATATTAATATTATTATTATTTTTTTTATTATATTAA
 57614  TATAATTTATAAAAATATAAAATTATTATTTTTATTATAATTTATATATATATAATATAT
 57674  ATATTTATTAAAATATTTTAATAAAGGAGAAAAATAATTAAATTAAATTAAATTAAATTA
 57734  TTTATTATTATTATTATTATTTATATAATAATATATTATTTAAATATTTATATATTATTT
 57794  TTATATTAATATTTATAGATGGGGGTCCCTATTATTATTGAAAATAATAATTATTAATGG
 57854  ACCCCAGATAGCTTCTTGTTTATCATTTATATATATATATATATTATTAATTATTTTATT
 57914  CTCCTTTCGGGGTTCCGGCTCCCGTGGCCGGGCCCCGGAACTTTATAATATTATTATTAA
 57974  TTATTTAATTAATATTATAATCATATAATTTAATATTTTATTTAATTTTATTAAAATTTA
 58034  ATATATATATTTTTATTATTATTTAATTAATTTATAAATATAAAATATTCTTAATATTAA
 58094  AAATAAATAAATAATAAAGTTTATAAATCATATATTATAATTATTTATTATTTTTATATT
 58154  ATATTAATAAAATATTATTATTATAAAAAAAAAATAGAAATTTTATAATATTTTTATATA
 58214  TTTTTAATTATTATTATTAATATTTATTAAAGGAAATATAAAAACCGAAGGAATATTATA
 58274  ATTATAATTATAATTATAATTATTATTATATTTAATTTATTATTATAATAATAATAATAG
 58334  TCTGCTCCCCTCTTTATCTTTATCTTTATCTTTATCTTTATCTTTATCTTTATCTTTATT
 58394  TTTATTTTAAAGTTCCGGGGCCCGGCTACGGGAGCCGGAACCCCGAAAGGAGAAGGATAT
 58454  TTAATAATTTATAATATTTAATTCATATATATATATATATATTTTATTTTTTATATATAT
 58514  ATTTAATATATTATATTTATATTTATATTATTATTATATTTATATTATATTATTTAATTA
 58574  TTTTTTAATAATATATTATTAATATTTTACCTTTTGATAAATAAAAATTTATTAAAAATT
 58634  TTATAATAAGTATTAAAATATCATAAAAGTATAATATTTATATAAAATGTATAAATTTAT
 58694  AATCTTCTAATTAAATTAAATAAATAAAATAAAATAAAATAAAATAAATTAAACTCCTTT
 58754  TGAGATTCACACCTATTTTATTAAAAATAGGTATTCACTTAATTAAATTAAATTAAATTA
 58814  AATTAAATTAAATTAAATTAAATTAAATTAAATTAAATTAAATTATGGATAATTTATTTA
 58874  ATAAATATATATATTATTTATAAAATAATAGTCCGGCCCGCCCCGCGGGGCGGACCCCGA
 58934  AAGAGTCTGCCCCTTTTTATTTAATATTTAATATTTAATATTTAATATTTAATATTTAAA
 58994  GAAGGATATATTTATAATTTATCATAATATTATTTAATAAGAAATTATTAATTAATTAAT
 59054  TAATTAATTTATTTATTGTTTATATTTATTAATATTAATATAATAAAAATGTAAAATACT
 59114  TAATATTATTAATATTATTATATATAATATATATAATAATATATTATATTTATATCTCCT
 59174  TTATTCCTTTTTCCCCCGATGGGGACTTATTATATTATATTATTATATATTTCTTCGATA
 59234  ACTTTATATATATTTTATTTTTATAAAAAAATATTTATATATTATTATTTACAATAATAA
 59294  TTATTAATAGTCCGGCCCGTCCCGCGGGGGGGAACCGAAGGAGTGCG
;     G-trnE(cuc)_2 <== end
 59341  GGACCCCGTGGGAACCGCATCCCTTTTTATTTTTAATTAAGAAGGAGT!GAG!GGACCCC
 59399  GTGGGGACCGAACCCCGAAGGAGTC
;     G-trnE(cuc)_2 <== start
 59424  TTTTTTCTATTTATTAATAATAACTATAAATTATATTTAAAATAATAATTTACTTGTTAT
 59484  AATCTTAATGTTCCGGGGCCCGGCACGGGAGCCGGAACCCCGAAAGGAGAAGTATATAAA
 59544  TATTTACTTGTTATAATTTATTATATATTTATAACCTCCTTCTTAAAATTATCTTTACTT
 59604  TATAATAAAAATTAATATAATATAATCTGATAATAATCGAATTTTATTATATTTAATTTA
 59664  ATTAATAATAGACAATTATTATTATTATTTTACTTATTAATATTAATTTAGATTTATATA
 59724  TATAAATATTATTAATTTTATATTAATTTTTTTATTAATTATTTATTTTTATATTCATAT
 59784  TTTTTTATTAATATTATTTTTATTAATAACTTTTTAAATAATTATAAACTATATATTATT
 59844  TATATTTATATTTATAATAAATGAAACAATTATAATAAAAATTACAATTACAATTATATT
 59904  ATAATTATGATTACAATAGGGTTAAACATTACCTGTGAACAACTGGTAATGTTTAACCCG
 59964  TATTATTATTTATTATATTATATATATATTAAAATATTAATATTAATATTAATATTATAT
 60024  TATATTATATTATATTATATTATATTATATTATATTATATTTATAATTATATTATATTAT
 60084  ATAATTTATATACTTTTATAATTCTTATTATTATTTATTTATTATTTATTTATTATTATT
 60144  TAAATATATTATTATTATATATTAATAATATATATATTATTTTATATATTTTATTTAATA
 60204  TAAATTATTTATATTTTTATATTTTATTATGAGGGGGGGTCCCAATTATTATTTTCAATA
 60264  ATAATTTATCATGGGACCCGGATATCTTCTTGTTTATCATTTATTATTCTTATTATTTGG
 60324  TTTTTATTTAATATTTATAATTTATTTTATACAATTTATTATATTGTTTATACCTTATTA
 60384  TTATTATATAATATATTATATTATTATAATAATTTAATTAATTATATTATTAAATATTAA
 60444  CTAATGTGTGCTCTATATATATTATTCATTCTAGTTTCTAATCACCCACCCCCTCCCCCT
 60504  ATTACTTATATATCTAGAAATAAAAATACATAACATATATTTTAAATATATATATATAAT
 60564  TATATAATAATTATTATATATAAAATATATATATATATAATATATATTTATAAAATAATA
 60624  ATAATAAATATTATTACTCCATTAGAGGTTTTGGTCCCATATCAGGAACCGAAACTATAA
 60684  TAATATATAATATTATAATAAAGATATTCTTATTTATAATATATTATTAAATAAATTAAT
 60744  AATAATTATAATATATATATATAATATATTATAATATATTTATTCGAGAACTTTTTATTT
 60804  ATTATAAAATAAAATATTTTATTTATTATTTAGTTTTTTTTTATTAAACATTTTATAAAA
 60864  ATATAAATGTTAATAATATTATGATTAATAAGTAATAATAAATTTATTTATTTTTATTAA
 60924  TTACTTCTTCGAGGTATTAGTATCAGTATCAGTATCAGTATCGTAAAAAACGGGTGACTA
 60984  AAATATATATATATATAAAATTATAAATAAAAATATTATAATAATTTTAAATAAATAAAT
 61044  ATCAATATATTATTATTATTTATATTATAATAAATATTATCTAATAATAGTC
;; mfannot:
 61096  cggcccgcccccgcggggcggaccccgaaggagtccgaaccccttttttatttaatttta
 61156  tttaaagaaggagtgagggacccctcccgttagggagggggaccgaaccccgaaggagat
 61216  aattagatataattatattttattttatataaattatataatattatataataataatta
 61276  tataataagttaataataattatataataagttaataataatcatatctcctttataaat
 61336  gaacttttattaaatatattttattaaatattaaatatattttttataatattaaatata
 61396  ttttattaaaatattaaatatattttattaaatattaaatatattttattaaatattaaa
 61456  tataaataaaggtttatattataattcattatttatatcttctttataaattaatattcg
 61516  tattagatccttatttaatttataatcctttaaaaaacttttaataaatataatataata
 61576  taatatatatataatttttattatttttatattatttttattatttaaatatattatata
 61636  tttcattataataattatttaaaaagttatttaataaataatctgatattatattttata
 61696  attaattttatttattttatttattatatatattattatatataattaaaattataatta
 61756  caattataactataatttaattaaattaaattaaattggattaaattaaattaaattggg
 61816  cgccaagccggttgttcaccgacttggtcccaatataatatgatataatataatatacta
 61876  tatgatataatataaatataatatactatatgatataacataaatataatatactccttc
 61936  ggggtccgcccccgcggggcgaaccggactatatgaatatattattattattataattat
 61996  aaaattatattaaataaataaaatttctttaataattattaattaatattattaatttat
 62056  ttacaaatattttattaatttttatttctccttccggggttccggctcccgtggccgggg
 62116  cccggaactattaaatataaatatataaatatatatatatttatttataatattatttat
 62176  atttattatatattattattaaatatatttttattatatatcattaaatattaatatatt
 62236  attatagtggtggggggtcccaattattattttcaataataattattattgggaccccgg
 62296  atatcttcttgttaatcaattattatattatttaatttatttatttcttatttataattt
 62356  attttatataatttattatattgttaatacttttatttatattattaattatattatatt
 62416  attataatatatttaattgattatattataaaattataactaatgtatgctttgtattta
 62476  ttgaatagtttggttcttatcacccaccccctccccctattacttatatatttggtaaat
 62536  aaaaatataacttatataaatatttaataaatatatattaaatatattattattaataat
 62596  ttattattatataataaaataataaatattattaatgatttaaattatataaatattaat
 62656  tattaaataaataattatactttctcctttcggggttccggctcccgtggccgggc
;; mfannot:     /group=IB(5') (4.33e-04)
 62712  CCCGGAACTTAAAAATAATATATATATATATAAAAGTATTTTATAATAATTAGTTTAATT
 62772  ATTATTCTTTTTTTATTAAATATAAAATCATTTTATGTTATTAATTTTTATTTATTAAAA
 62832  ATAAATTTTATAATTAATATTTCTCCTTTCTTAAAATAAATAATATTATTTTTTATAATT
 62892  ATTAATTAATGAATACTCCTTTGGGGTTCGGTCCCCCCTCCCGTATACTTACGGGAGGGG
 62952  GTCCCTCACTCCTTTTGAGACTTTAATTTTATAAATATAAATATAAATATAATAAGATGT
 63012  TAACTCTTTTATAAATAAATAATAAATATAATTCTATTTTTAATAATAATATATAATATT
 63072  TTTATAATAAAATATATAAATAATAATATTTATATATATATATATACTTTTTTTTATATA
 63132  AGAATAATATATATAGTTCACATTGGAGGCGAGTAAAAGGAGATAAGAAATATAATATAA
 63192  TATAATAATAAAAATATAATGAATAATAATAATAAAAATTTATATAATAACAAAATAGTC
 63252  CGACCGAAGGAGATGAGATTATTAATATTATTAAATAATAAAATGTATTAATTATAAAAT
 63312  ATAAAACCTATAAATAATTTATAATATAATTTATATTATGATAATAATAATATATATATT
 63372  ATAATATTTTATATATATATTTATTATATTTATATTTATATAAAAAAGTGAAATTGATTA
 63432  ATTAATTAATTTATAATTAATAATTATTAATATAATCCGGCCGAAGGAGTGAGGGACCCC
 63492  TCCCTATACTCTATACTAATGGGAGGGGGACCGAACCCCTATTTAAGAAGGAGTTTATTA
 63552  TATATATTAAATAAGATTTATAATATAATTAATATATATTTTAATAAATATAAAAGATTA
 63612  TATTATAAAAAGTATATTTTATATTTATATTTATATATATATTTTATTTATTATTATTAT
 63672  ATATATAAGTAGTAAAAAGTAGAATAATAGATTTGAAATATTTATTATATAGATTTAAAG
 63732  AG
;;     rnl ==> ;; mfannot: 5' +/- 50 nt
 63734  ATAATCATGGAGTATAATAATTAAATTTAATAAATTTAATATAACTATTAATAGAATTAG
 63794  GTTACTAATAAATTAATAACAATTAATTTTAAAACCTAAAGGTAAACCTTTATATTAATA
 63854  ATGTTATTTTTTATTATATTTATAATAAGAATAATTATTAATAATAATAAACTAAGTGAA
 63914  CTGAAACATCTAAGTAACTTAAGGATAAGAAATCAACAGAGATATTATGAGTATTGGTGA
 63974  GAGAAAATAATAAAGGTCTAATAAGTATTATGTGAAAAAAATGTAAGAAAATAGGATAAC
 64034  AAATTCTAAGACTAAATACTATTAATAAGTATAGTAAGTACCGTAAGGGAAA
;;
 64086  GTATGAAAATGATTATTTTATAAGCAATCATGAATATATTATATTATATTAATGATGTAC
 64146  CTTTTGTATAATGGGTCAGCAAGTAATTAATATTAGTAAAACAATAAGTTATAAATAAAT
 64206  AGAATAATATATATATATAAAAAAATATATTAAAATATTTAATTAATATTAATTGACCCG
 64266  AAAGCAAACGATCTAACTATGATAAGATGGATAAACGATCGAACAGGTTGATGTTGCAAT
 64326  ATCATCTGATTAATTGTGGTTAGTAGTGAAAGACAAATCTGGTTTGCAGATAGCTGGTTT
 64386  TCTATGAAATATATGTAAGTATAGCCTTTATAAATAATAATTATTATATAATATTATATT
 64446  AATATTATATAAAGAATGGTACAGCAATTAATATATATTAGGGAACTATTAAAGTTTTAT
 64506  TAATAATATTAAATCTCGAAATATTTAATTATATATAATAAAGAGTCAGATTATGTGCGA
 64566  TAAGGTAAATAATCTAAAGGGAAACAGCCCAGATTAAGATATAAAGTTCCTAATAAATAA
 64626  TAAGTGAAATAAATATTAAAATATTATAATATAATCAGTTAATGGGTTTGACAATAACCA
 64686  TTTTTTAATGAACATGTAACAATGCACTGATTTATAATAAATAAAAAAAAATAATATTTA
 64746  AAATCAAATATATATATATTTGTTAATAGATAATATACGGATCTTAATAATAAGAATTAT
 64806  TTAATTCCTAATATGGAATATTATATTTTTATAATAAAAATATAAATACTGAATATCTAA
 64866  ATATTATTATTACTTTTTTTTTAATAATAATAATATGGTAATAGAACATTTAATGATAAT
 64926  ATATATTAGTTATTAATTAATATATGTATTAATTAAATAGAGAATGCTGACATGAGTAAC
 64986  GAAAAAAAGGTATAAACCTTTTCACCTAAAACATAAGGTTTAACTATAAAAGTACGGCCC
 65046  CTAATTAAATTAATAAGAATATAAATATATTTAAGATGGGATAATCTATATTAATAAAAA
 65106  TTTATCTTAAAATATATATATTATTAATAATTATATTAATAATATATATAATTATATTAT
 65166  ATATTTTTTTTATATAATATAAACTAATAAAGATCAGGAAATAATTAATGTATACCGTAA
 65226  TGTAGACCGACTCAGGTATGTAAGTAGAGAATATGAAGGTGAATTAGATAATTAAAGGGA
 65286  AGGAACTCGGCAAAGATAGCTCATAAGTTAGTCAATAAAGAGTAATAAGAACAAAGTTGT
 65346  ACAACTGTTTACTAAAAACACCGCACTTTGCAGAAACGATAAGTTTAAGTATAAGGTGTG
 65406  AACTCTGCTCCATGCTTAATATATAAATAAAATTATTTAACGATAATTTTATTAAATTTA
 65466  GGTAAATAGCAGCCTTATTATGAGGGTTATAATGTAGCGAAATTCCTTGGCCTATAATTG
 65526  AGGTCCCGCATGAATGACGTAATGATACAACAACTGTCTCCCCTTTAAGCTAAGTGAAAT
 65586  TGAAATCGTAGTGAAGATGCTATGTACCTTCAGCAAGACGGAAAGACCCTATGCAGCTTT
 65646  ACTGTAATTAGATAGATCGAATTATTGTTTATTATATTCAGCATATTAAGTAATCCTATT
 65706  ATTAGGTAATCGTTTAGATATTAATGAGATACTTATTATAATATAATGATAATTCTAATC
 65766  TTATAAATAATTATTATTATTATTATTATTAATAATAATAATATGCTTTCAAGCATAGTG
 65826  ATAAAACATATTTATATGATAATCACTTTACTTAATAGATATAATTCTTAAGTAATATAT
 65886  AATATATATTATATATATATTATATATAATATAAGAGACAATCTCTAATTGGTAGTTTTG
 65946  ATGGGGCGTCATTATCAGCAAAAGTATCTGAATAAGTCCATAAATAAATATATAAAATTA
 66006  TTGAATAAAAAAATAATATATATTATATATATTAATTATAAATTGAAATATGTTTATATA
 66066  AATTTATATTTATTGAATATATTTTAGTAATAGATAAAAATATGTACAGTAAAATTGTAA
 66126  GGAAAACAATAATAACTTTCTCCTCTCTCGGTGGGGGTTCACACCTATTTTTAATAGGTG
 66186  TGAACCCCTCTTCGGGGTTCCGGTTCCCTTTCGGGTCCCGGAACTTAAATAAAAATGGAA
 66246  AGAATTAAATTAATATAATGGTATAACTGTGCGATAATTGTAACACAAACGAGTGAAACA
 66306  AGTACGTAAGTATGGCATAATGAACAAATAACACTGATTGTAAAGGTTATTGATAACGAA
 66366  TAAAAGTTACGCTAGGGATAATTTACCCCCTTGTCCCATTATATTGAAAAATATAATTAT
 66426  TCAATTAATTATTTAATTGAAGTAAA
;; mfannot:     /group=IA (2.97e-25)
 66452  ttgggtgaattgcttagatatccatatagataaaaataatggacaataagcagcgaagct
 66512  tataacaactttcatatatgtatatatacggttataagaacgttcaacgactagatgatg
 66572  agtggagttaacaataattcatccacgagcgcccaatgtcgaataaataaaatattaaat
 66632  aaatatcaaaggatatataaagatttttaataaatcaaaaaataaaat
;     G-orf236 ==> start /note=LAGLIDADG ;; evalue:0.0032
 66680  aaaatgaaaaatattaaaaaaaatcaagtaataaatttaggacctaattctaaattatta
 66740  aaagaatataaatcacaattaattgaattaaatattgaacaatttgaagcaggtattggt
 66800  ttaattttaggagatgcttatattcgtagtcgtgatgaaggtaaactatattgtatgcaa
 66860  tttgagtgaaaaaataaggcatacatggatcatgtatgtttattatatgatcaatgagta
 66920  ttatcacctcctcataaaaaagaaagagttaatcatttaggtaatttagtaattacctga
 66980  ggagctcaaacttttaaacatcaagcttttaataaattagctaacttatttattgtaaat
 67040  aataaaaaacttattcctaataatttagttgaaaattatttaacacctataagtttagca
 67100  tattgatttatagatgatggaggtaaatgagattataataaaaattctcttaataaaagt
 67160  attgtattaaatacacaaagttttacttttgaagaagtagaatatttagttaaaggttta
 67220  agaaataaatttcaattaaattgttatgttaaaattaataaaaataaaccaattatttat
 67280  attgattctataagttatttaattttttataatttaattaaaccttatttaattcctcaa
 67340  atgatatataaattacctaatactatttcatccgaaacttttttaaaataa
;     G-orf236 ==> end
 67391  tattcttatttttattttatgatatatttcataaatatttatttatattaaattttattt
 67451  gataatgatatagtct
;; mfannot:
 67467  GAACAATATAGTAATATATTGAAGTAATTATTTAAATGTAATTACGATAACAAAAAATTT
 67527  GAACAGGGTAATATAGCGAAAGAGTAGATATTGTAAGCTATGTTTGCCACCTCGAT
;;
 67583  GTCGACTCAACATTTCCTCTTGGTTGTAAAAGCTAAGAAGGGTTTGACTGTTCGTCAATT
 67643  AAAATGTTACGTGAGTTGGGTTAAATACGATGTGAATCAGTATGGTTCCTATCTGCTGAA
 67703  GGAAATATTATCAAATTAAATCTCATTATTAGTACGCAAGGACCATAATGAATCAACCCA
 67763  TGGTGTATCTATTGATAATAATATAATATATTTAATAAAAATAATACTTTATTAATATAT
 67823  TATCTATATTAGTTTATATTTTAATTATATATTATCATAGTAGATAAGCTAAGTTGATAA
 67883  TAAATAAATATTGAATACATATTAAATATGAAGTTGTTTTAATAAGATAATTAATCTGAT
 67943  AATTTTATACTAAAATTAATAATTATAGGTTTTATATATTATTTATAAATATAATATAAT
 68003  AATTATTATTATTAATAAAAAAAATATTAATTATA
;;     rnl ==> ;; mfannot: 3' -20/+180
 68038  ATATTAATAAAATACTAATTTATCAGTTATCTATATAATATCTAATCTATTATTCTATAT
 68098  ACTTATTACTCCTTTTTAATTTAATTAAAAAGGGGTTCGGTTCCCCCCCCATAAGTATGA
 68158  TTATAATTATAATTATAATATAAGGGAG
;; mfannot:
 68186  gggtccctcactccttacggggtcccggctggaccgagactcctcccttgcggggtgggg
 68246  ttggttcacacctttatttatttataaaggtgttcactaataaatatatatatatatata
 68306  ttatattataatattatttaatacttaatatattatatattttatatttaataaataaaa
 68366  aatattaataaataataatattaataataaagtccggcccgcccccgcggggcggacccc
 68426  ga
;; mfannot:     /group=IB(5') (5.06e-04)
 68428  AGGAGAAATTATAATTAATACCCTCTATATATAATTCTAATTAATTAAATTAAATATTTA
 68488  TATATAATAATCAATATATTATTAATTTAATAATTATTATAATAGTTCCGGGGCCCGGCC
 68548  ACGGGAGCCGGAACCCCGAAAGGAGTTTATAAAAGATATATTTTTATATTTTATTATATT
 68608  TAATAAATATTACTTTTTTTATTATTATTTTTATATATTATATAATATTATTAATTTTTA
 68668  TTATAATATTATTTACTTTTTTATTGGATTATTTATTTATTTATTTATTTATTAATTAAT
 68728  TAATTAAATATTTATTAATTAATATATATATTAAATATTAATATTTTATTAAAAAAAGAG
 68788  ATATATGAATAATATATTATGTTATATTATATTATATAATTATATTATTTTTTTATAATA
 68848  TTAATAATTAAAAATAAGAACTTATTTAAAAATTATAATTATGATAATAAATTAATACTT
 68908  TTTAATTTATAAAAATATAAATATGGGGTCCCGCACTCCTTTGGGGTTCGGTCTCCCCTC
 68968  CCGTAAGTATAGTATAGTATAGTATAGTATAGTATAGTATAGGGAGGGGTCTCTCACTCC
 69028  TTCGTTAATTTATATATATTATTAATAATTATTTAATTTTTATTATTTATTTATTTATTT
 69088  ATTTATAATATATATTAAAATATTATAAAATTATTAATATTTATAATAGAATAAATATTA
 69148  TAAAGTATAATTATAAATAATTAATTAATTATTTTAATAATA
;     G-trnT(ugu) ==> start
 69190  GTTATATTAGCTTAATTGGTAGAGCATTCGTTT!TGT!AATCGAAAGGTTTGGGGTTCAA
 69248  ATCCCTAATATAACA
;     G-trnT(ugu) ==> end
 69263  ATAATAATAATAATAAAATATTAAAATAAATATAATATTTATAAAAAATTTATTAATTTA
 69323  TATAAAAAATATATATATAAATAATAATAAAACATTTTATAATCAATAATTTAATAAATA
 69383  ATCTTCTTATTATAATATTATGTTTAAATATTACTCCTTATGAGGTCCAACTGGACCGAA
 69443  CTCCTCCCTTGCGGGGTGGGGTTGGGTTGGTTCACACCTTTATTTATTTATAAAGGTGTT
 69503  CACTAATAAGATATAAATATATATATATTATATAATAATAATAATAATAATATATTATTT
 69563  AATATATTATTAATAAATATAAATAATATTTTAATAATTTTTAATAAATCTAATTTATAT
 69623  ATTAATAATTTAATAATCTTAATATTTATTATCATTATTTCATATTTATATTATATAAAT
 69683  ATTTATTTAAATAAAAAAAATATTAAAGAGTCCGGCCCGCCCCCGCGGGGCGGACCCCGA
 69743  AGGAGTTTATTTTATTTATTATAAATTATTTAATAAAATATATATAATAATATATAGAAT
 69803  AAAGATATAAATAATTATAAGTATCTAAAGTAGTAAA
;     G-trnC(gca) ==> start
 69840  GGAGATGTTGTTTTAAGGTTAAACTATTAGATT!GCA!AATCTACTTATTAAGAGTTCGA
 69898  TTCTCTTCATCTCTT
;     G-trnC(gca) ==> end
 69913  AAATAAATAATATAATAATAAAATATTATAAATAAATATATATATATTTAGAATAATTAT
 69973  ATAATAAA
;     G-trnH(gug) ==> start
 69981  GGTGAATATATTTCAATGGTAGAAAATACGCTT!GTG!GTGCGTTAAATCTGAGTTCGAT
 70039  TCTCAGTATTCACC
;     G-trnH(gug) ==> end
 70053  CTATAAATAATAATAATAATATATTTTATTATTCTTAAATTTTATTTATTCTTTATATTA
 70113  TATATATATATAATATTAATATTATTACTTTATAATAACAAAATATTATAATTAATTGAT
 70173  ATATATACCAAATATTATTAATTGAAATTAAATAATAAATAAAATATTTATTTCTTTATT
 70233  AAAATTCTAATTAATTGATTCTTTTTATTGAATATTAAATTCTATTATAACTTATTAATT
 70293  AATTAATTAATTAATTATAATAATAATAATATTTATTATTAATTATTAAATATTTATTAT
 70353  TATATATAAGATTTAATTTTAAATATTAATAAAAAAAGAATAAAATAAAATAAAATGAAT
 70413  AATATTTCTTTATCTCCTTCGGTCGGATTATTTATTATTATAATATAATATTTAATCAAT
 70473  AGATTTATAATTTATTTAATGAATATTTTATAAAGATGTAAAACAATTCCTTTTTATTAT
 70533  TATAAATTTTTCATTATTTATTAATTTATTTATTTATTCAATATATAAAAATAATTATAA
 70593  AATGATTAAATAATAATAATAATAATTATTTTATATTACTTCTTATGGTTATGGGGGTCT
 70653  CGGTTGGACCGGGCTCCTCCCTTGCGGGATGGGGTTGGGTTGGTTCACACCTTTATAAAT
 70713  AAATAATAAATAATAAATAATAAATAATAAATAATAAATAATAAATAAAGGTGTTCACTA
 70773  ATAAAATATATAAAAATAATTATAAAAAAGATTATTAAAAATAATAATTTAATGATAAAT
 70833  ATATATTATATATATTAATATAAAAATAATAAATATAAATATATTATGTAAATATTATAT
 70893  AAATTTGTATATGTATATATTATAATAATGTTATATAAGTAATAATATAATAAAATATTT
 70953  TATGTAATTTATATATATTTATAATTATAAAATAAAAATATTATAAATAATAAAATTAAT
 71013  AATAATAATAATTTTAATAAAATAAATTATATATTTAATTTTATTATGAAGTTTATACTT
 71073  AATATAAATTATATTTCCTTTATAAATTATTAATATATCCTTTTTAATAAAATAAAAAGG
 71133  GGCATTATAAATATTAATAATTAATTTTTTTTATTTATATTTATATATATATTAAAGATT
 71193  AAATATATTATTAATACTAATTTATAATTTATTATTAATAAATAATTCGGCTTAAATTAT
 71253  AATTTAATAATTTTTATTTATTAATAGTTTCGGGGCCCGGCCACGGGAGTCGGAACCCCG
 71313  AAAGGAGTTTTATTATTAATATAAAAAGAGTAAGGATAATAATAAATTCTTTTAATTTAT
 71373  TTTTTAATAAAATATAATTTTAAAATAGTTTTTTATAGTCCGGCCCGCCCCGCGGGGGCG
 71433  GACCCCGAAGGAGTCTGGTATTAATTATAATAATTATATTAATATTATTATTATTTATTA
 71493  TATTATAATATATTTATTTATATTTTATAATATTAATAATTATTTTTATATTTAATAAAT
 71553  ATAATATATATTTTATATTTTAATAACTATCTAATTAATA
;     G-trnL(uaa) ==> start
 71593  GCTATTTTGGTGGAATTGGTAGACACGATACTCT!TAA!GATGTATTACTTTACAGTATG
 71651  AAGGTTCAAGTCCTTTAAATAGCA
;     G-trnL(uaa) ==> end
 71675  ATAAATATATATAATATATATAATATATATAAA
;     G-trnQ(uug) ==> start
 71708  TGAGTCGTAGACTAATAGGTAAGTTACCAAAAT!TTG!AGTTTGGAGTTTGTTTGTTCGA
 71766  ATCAAACCGATTCAA
;     G-trnQ(uug) ==> end
 71781  TATTATAATATATATATTATTTATATATAAATATATAATTATACTCCTATTTTTATATTA
 71841  ATTAATTAATTAATTAATAATATATGATAATATAAAAATTATTGAATTATTAACTCTTAT
 71901  TAATAATAATAATAATCATAATAATAATATATATATATATAGTATATATATAAAAGTTTT
 71961  ATTATATTATATTATATTATATTATATTATATTATATATTTATTTATATATAATTCTTAT
 72021  TAATTGAAAAGAATAATTAATAATCTTATTAAAAAATAAATACTTTCATTTTTATTTTAT
 72081  TTTATTTAATTATAATATATAAATATTAAAAAAAGGATATAAGTTTTTTATAAGATATAA
 72141  TATATATATATATTAAATATAAAGAAGTTAATATTTATATTTTAATTATAAAATGTTAAT
 72201  ACTTATTAATTAAATTATTAATTAATAATAATTTATGATTTATAAATAATAAATAAAAGG
 72261  AATAAGTTTCAATTAATTAATATATTATATTTAATATTTTATATTTAATATTTAATATTT
 72321  AATATTTTAAGTTCCGGGGCCCGGCCACGGGAGCCGGAACCCCGAAAGGAGTAGTATTAA
 72381  TTATGGATAGTTAGGATGGATTTAATCCTTTGTTATGTTATTAATTAATTAATTAATTTA
 72441  TATATATAAAATATTTTAATTAATTTTTATATAAATATATATATATATATATATTAATAA
 72501  TAGTCCGGCCCGCCCCGTGGGGCGGACCCCAAAGGAGTAATATATATTATGTATAAACAA
 72561  TA
;     G-trnK(uuu) ==> start
 72563  GAGAATATTGTTTAATGGTAAAACAGTTGTCT!TTT!AAGCAACCCATGCTTGGTTCAAC
 72621  TCCAGCTATTCTCA
;     G-trnK(uuu) ==> end
 72635  TAATATTATATATATATATTCTCCTTTCTAAAAATAATAATAATTATATATAATAATAAT
 72695  ATAATTATATATATATATATTATAATAATAATAATAATAATAATAAAAAAATAATAATTA
 72755  TTTTTATTAATAATATTAATATATTATAATTATTAATAAATATTAATAAAAATA
;     G-trnR(ucu) ==> start
 72809  GCTCTCTTAGCTTAATGGTTAAAGCATAATACT!TCT!AATATTAATATTCCATGTTCAA
 72867  ATCATGGAGAGAGTA
;     G-trnR(ucu) ==> end
 72882  ATTATATTAATAGTCCGATCCCCCCCCTTTTTAATTTAATTTAATTAAAAAGTTTAATTT
 72942  ACTATTTAATAATAAATGAAATAATAATA
;     G-trnG(ucc) ==> start
 72971  ATAGATATAAGTTAATTGGTAAACTGGATGTCT!TCC!AAACATTGAATGCGAGTTCGAT
 73029  TCTCGCTATCTATA
;     G-trnG(ucc) ==> end
 73043  ATTAATATTAATATAAATAAATACCCTATAATTAATTAATTAATTAAATATAAAATTATA
 73103  TTAAAACTTATATTATATTATAATATTATATTATTATTATATAAAAATATAATAATAATA
 73163  ATATAAAATTTTATTTAATAATAATATTTTATATAATAAAATAATCATATTTATAATACT
 73223  TAATATTAATAATAATTTATTATAATAATTCTTTAATATACTTATTTATTATTATTTTAA
 73283  TAAATAAATATAATTCTTATAAATCTATTTATTATAAAATATATTTATATTTTAATAAAA
 73343  TACAATATTATAAATATATATATATATAAATATTTAATAAAAATTAAGATATTTTTATAA
 73403  TTATTCTTTATAAATAATAATAATAATAATAATTTATAATAATCTCCTTGCGGGGTTCCG
 73463  GCCCCCATGGCCGGGCCCCGGAACTATAATATATTTTTAATATATTTTTATTACTCCTCC
 73523  TTTGGGGTCCGCCCCGCGGGGGCGGGCCGGACTATAATAATTTTTTTTTTATTGTTAAAA
 73583  AGTATATATAATATAATTAATATATTTCTTTTTATATAAATTATAAATATTATTTTATAA
 73643  TAAAAAAAGTATATATAATATTATATATTTAATAAATAATATAATAATAATATAAATAAA
 73703  TATATATATATTATTAATATATTAAATTTTATAATAATAATTATAATAATAGTAGTAGGT
 73763  ATAAATTTTAATAAAGAGTTTTATTCCAATGGAGTAATAATAATAATAATAATAAAATAA
 73823  A
;     G-trnD(guc) ==> start
 73824  GGATCTGTAGCTTAATAGTAAAGTACCATTTT!GTC!ATAATGGAGGATGTCAGTGCAAA
 73882  TCTGATTAGATTCG
;     G-trnD(guc) ==> end
 73896  TATATTTATACTTAATATAAAAAAATAAATAATAATCTTTTTTATTATTATATTTATTAA
 73956  TAATAAATTATTTTGTTATTATTATTAATTTATATTAATATTTTATATAAATTATTTATT
 74016  TAATCTTTCATTATATATTTAATATATTATTAATATTAATTAATATTTTATAATAAATAA
 74076  ATAAAATAAATATTTTAATATAATACTCCTTCGGGGTCCCCGCCGGGGCGGGGACTTATT
 74136  TTTATATTTATTAATAATAATTAATTTTTATATAAATTTATTATTTCTTAAATATATTTA
 74196  TTATTATTGTTTTTTAATAATCTTATATATAATATATAAAATATATATATATTATATATA
 74256  TATATAAATATAATATATATTATTATAAATATTTATAATCTTATTAATTAGATTATATTA
 74316  TATTAGATCATATTATATTATATTATATTATTAATAGTTTCGGGGATAATATAATATTAG
 74376  TATTATTAATATTTTTATTTTTATTTTTTATTTAATAGTAAAAAATTATAATTTTATAAT
 74436  TTATTAAATTATTATATAATTTCATTAATATATTTCTTCTTTTTTATTTATTTATTTATT
 74496  ACTTATTAATAGATATAATATAAAAAATAATAATAATTTATTATAATTTATTTATTTATT
 74556  TATTTATTTATTTATTTATTTATTTATTAATTTATTAATTTATTTATTATTATATTTTTT
 74616  TTTTTAATAAA
;     G-trnS(gcu) ==> start
 74627  GGAAAATTAACTATAGGTAAAGTGGATTATTT!GCT!AAGTAATTGAATTGTAAATTCTT
 74685  ATGAGTTCGAATCTCATATTTTCCG
;     G-trnS(gcu) ==> end
 74710  TAT
;     G-trnR(acg) ==> start
 74713  ATATCTTTAATTTAATGGTAAAATATTAGAAT!ACG!AATCTAATTATATAGGTTCAAAT
 74771  CCTATAAGATATT
;     G-trnR(acg) ==> end
 74784  ATATTATATTATATAATATTATATATTAATAAATATTATTAATTAATTTATTTATTTATT
 74844  TATTTATTTATTTATTATTAAATAAAAATATTTAATAGTTCCGGGGCCCGGCCACGGGAG
 74904  CCGGAACCCCGAAAGGAGAATAATATAAAATATTATAATTATTTATATATTAATTATTAA
 74964  TTATTAATTATTTATTATATAAAAAGTATATAATTTTGTATTTTAATATAGGGTTAATTA
 75024  ATTAATTATTAATTTTTTTTATAATAAGATAATAATATATTAAAAACTTATTATAAATTT
 75084  ATAAAATAATATTTATTTAATTTGATATTATTTTTAATCTTTCATTAATATATATTTTAT
 75144  TATAAGTAATAATATAGTTTAATTAAATTAATATAAATAAATTACATAAGAATAATATTA
 75204  TAATAATATTATATATTATATAAAGAAATAATAATTTATATTTTTATTTTTTTATAAATA
 75264  ATATAAATATAAATATTAATATAAATATAAT
;     G-trnA(ugc) ==> start
 75295  GGGGTTATAGTTAAATTTGGTAGAACGACTGCGT!TGC!ATGCATTTAATATGAGTTCAA
 75353  GTCTCATTAACTCCA
;     G-trnA(ugc) ==> end
 75368  ATAATTATATTATATAATATATATATTAATAAATTATATATATATATATATATATAAATA
 75428  TTAAATAAATATTATATTAATAAATAATATAAATTATCTAATCGAAGGAAATATTTATAA
 75488  TATAATATAAATATTTTAATAAATTAATAAATATTATATTAATAAATAATTAATAAATAT
 75548  ATAAATTATAATAAATTTTAATATTATTATATAAATTAATTAAATATAATAATTAATGAA
 75608  ATA
;     G-trnI(gau) ==> start
 75611  GAAACTATAATTCAATTGGTTAGAATAGTATTTT!GAT!AAGGTACAAATATAGGTTCAA
 75669  TCCCTGTTAGTTTCA
;     G-trnI(gau) ==> end
 75684  TATTATATATCATTAATATATAAAATATAAATATATATATTATAATAATAATAATAATAA
 75744  ATATAAATATAATTATATATATATATATATATAAATAAATAATTATTTAATTTATAATAA
 75804  ATATATATAGTTCCCGCGAAGCGGGAACCCCATAAGGAGTTTTATTATTAATTATATTTA
 75864  ATAAATATTAATTATTAATTTTATATTTATAAATAAATTTATTAACTATTTTATTAAAAA
 75924  TATTATAATTAAATAATAATATAAATAATTTATAATATAATAATATATACTTATAAATAA
 75984  TATTTAAATCTTATTATTAATTTATAAATCATAAATTATTATTAATAAATATCTCTTTTA
 76044  GATGAATTAAACTTATATTTATATTTATATTATATATATAGATATAAATCTTAAATAGAG
 76104  TAAATATATTATAATAATTATATAAATATATATATATTATATTAAGATAATAATATATAT
 76164  ATATATTAATATATAA
;     G-trnY(gua) ==> start
 76180  GGAGGGATTTTCAATGTTGGTAGTTGGAGTTGAGCT!GTA!AACTCAATGACTTAGGTCT
 76238  TCATAGGTTCAATTCCTATTCCCTTCA
;     G-trnY(gua) ==> end
 76265  TAATTTATTATTAATTTATATATTATTATAAATCAAATCCATTGAAATTAATATAATCCA
 76325  ATGAATAATTAATTTAATACATAATTTAATATATGAAATTATATATATATATACTTTATT
 76385  AAAAAAAAATTATATAATAATTATGTTAATATATTTATATATATAAATAAATAAATAATA
 76445  ATAATTATAATTATAATTATAATTAATTAATTAATAAATAAATAATAATTTATATTATCT
 76505  TTATATATATATATATACTTTATATAAAAAAAAATATAAATAATTATAAAATGTATATTT
 76565  CTCCTTTCGGGGTTCCGGCTCCCGTGGCCGGGCCCCGGAACTATTAATAAAATTAATAAT
 76625  AAAATAATTATTATCTGTATTTAATAAAATTTAATTAAAGAGTTATATTTCTATATATTT
 76685  ATATATATATTTATTTATTTATTTTAATAAAATATATAAAATAAGGGTTTTTATTTATTT
 76745  AATTAATATATATTTATTCTTTTATATAATAT
;     G-trnN(guu) ==> start
 76777  GTCCTTATAGCTTATCGGTTAAAGCATCTCACT!GTT!AATGAGAATAGATGGGTTCAAT
 76835  TCCTATTAAGGACG
;     G-trnN(guu) ==> end
 76849  ATAATAATATATATATATTTTAATTTATATATTATATATATATATATATTAAAGAAAAAT
 76909  AATAATATAAAAATATGTATTAATAATAATAATAAATAAATAATAATAAATAATTTTATT
 76969  TTATTATATTATATTATATTTATTGATATATTTATTGATATTTATTAATTTAAGATTATT
 77029  CATTAAATATATAATTATTAATAATTTAATATATTTTATAATTTTTATTATATTTTATAT
 77089  AAGAAGAAACTATTTTATATATTATATATATATATATAATTTTTTTTATAAAATGATAAA
 77149  CTTTATATTATAAATATTATTAAAATATTTTTATAAATATTTAAATTATTTATAAAAAGG
 77209  TATATAATAATAATTATTAATATTATATTATATTATATATTTATTTATATTATATATAAT
 77269  AATATATTTATATATATATTAATTAATTAATAAATTAAATAAGTATCTATATTTTATATT
 77329  ATATTATATTATATTATATTATTTTATTTTATTAGTTTCGGAAGGAGAATAAAAAGTATT
 77389  CTAAATAAATTATATATTTATTATTTCTCCTTTCGGGGTTCCGGCTCCCGTGGCCGGGCC
 77449  CCGGAACTATTAATATATTATAAATTAATAAAAAATAAATATGTATATATAAATTATATT
 77509  TATTATGTTTAATTATTTATAATTTATTATAATAAATAGTCCGGCCCGCCCCCGCGGGGG
 77569  GGGGCGGACCCCGAAGGAGTATAAGATATCTTATTTATATTTATATATAATAAAGAATAT
 77629  TATTAAACTAACACCTATATTATATATATTATATTATATAATATTATATATATATGAATT
 77689  ACTAAGAATAAATTTATAATTAGATAATATTTATATTTATTTATTTATTTAATTAACAAA
 77749  TATATTAATATTTTTAATTAATTAATTAATAATACCTTTATATATATATATATATATATA
 77809  TTAATTTTAATTATATAATTATCTTTTTTTTAATAATCATAAATATATTATATATTTTAT
 77869  ATAATAAGATTATAATTTTATAATTATTTATATTTTTTTTTATTAAAAATTATTATTATT
 77929  ATAATTATTATATTATAATTATAAATTATTAAAGAATATATTTATTAATATTTTAATAAT
 77989  TAATATCTTTTATTTATATTTATAAAATAAGGTATAAATATTGATAATAAAGAGTAAATA
 78049  TTGTATTAATTATAATAATAATTATAATTAAGGA
;     G-trnM(cau)_1 ==> start
 78083  GCTTGTATAGTTTAATTGGTTAAAACATTTGTCT!CAT!AAATAAATAATGTAAGGTTCA
 78141  ATTCCTTCTACAAGTA
;     G-trnM(cau)_1 ==> end
 78157  ATAATGATTATAATATTTATATATATTAAAATAATATTAATAAATAATTACTCCTCCTAG
 78217  CAGGATTCACATCTCCTTCGGCCGGACTATTTTATTATTATTATTATTAAATAGATGTTC
 78277  ATTAAATAATTATAAATATAATTTATCTTTTAAATATATATATATAATATAATATTTAAA
 78337  TATATATTATAAATAAATAAATAAATAATTAATTAATAAAAACATATAATGTATATTTAT
 78397  CTATAAAAAATATTAATTAAATTAATATATTATTACAGTTCCGGGGGCCGGCCACGGGAG
 78457  CCGGAACCCCGCAAGGAGATAAATAAATAAATAAATATAAATAATTATTCTTCTTTAAAA
 78517  TAAAAAGGGGCGGACCGGACTATTTTATTTTTAAATATATATTATATTAATAATATACTA
 78577  TATAAGTATAAATAAAAATTAATAATATATTATATATATATTATATTAATAATAATAATA
 78637  ATAATAATAAATAATAACTCCTTGCTTCATACCTTTATAAATAAGGTAATCACTAATATA
 78697  TTATAATAATAATAATTATATATATTATATATAATCTAAATATTATATATTTTAATAAAT
 78757  ATTAATATATATGATATGAATATTATTAGTTTTCGGGAAGCGGGAATTCCGTAAGGAGTG
 78817  AGGAACCCCTCCCTATACTAACGGGAGGGGGACCGAACCCCGAAGGAGTTTTATTTTTAG
 78877  TATTTTTTTTATAAAATATATATTTATATGATTAATAATATTATATATATTATTTATAAA
 78937  AATAATATATAATTTTAATTATTTTTAATAAAAAAAGGTGGGGTTTGGTAATATAATATT
 78997  TTTATTTTATTTATAATATATAATAATAAATTATAAATAAATTTTAATTAAAAGTAGTAT
 79057  TAACATATTATAAATAGACAAAAGAGTCTAAAGGTTAAGATTTATTAAA
;     G-cox2 ==> start
 79106  ATGTTAGATTTATTAAGATTACAATTAACAACATTCATTATGAATGATGTACCAACACCT
 79166  TATGCATGTTATTTTCAGGATTCAGCAACACCAAATCAAGAAGGTATTTTAGAATTACAT
 79226  GATAATATTATGTTTTATTTATTAGTTATTTTAGGTTTAGTATCTTGAATGTTATATACA
 79286  ATTGTTATAACATATTCAAAAAATCCTATTGCATATAAATATATTAAACATGGACAAACT
 79346  ATTGAAGTTATTTGAACAATTTTTCCAGCTGTAATTTTATTAATTATTGCTTTTCCTTCA
 79406  TTTATTTTATTATATTTATGTGATGAAGTTATTTCACCAGCTATAACTATTAAAGCTATT
 79466  GGATATCAATGATATTGAAAATATGAATATTCAGATTTTATTAATGATAGTGGTGAAACT
 79526  GTTGAATTTGAATCATATGTTATTCCTGATGAATTATTAGAAGAAGGTCAATTAAGATTA
 79586  TTAGATACTGATACTTCTATAGTTGTACCTGTAGATACACATATTAGATTCGTTGTAACA
 79646  GCTGCTGATGTTATTCATGATTTTGCTATTCCAAGTTTAGGTATTAAAGTTGATGCTACT
 79706  CCTGGTAGATTAAATCAAGTTTCTGCTTTAATTCAAAGAGAAGGTGTCTTCTATGGGGCA
 79766  TGTTCTGAGTTGTGTGGGACAGGTCATGCAAATATGCCAATTAAGATCGAAGCAGTATCA
 79826  TTACCTAAATT
;     G-orf391 ==> start /note=LAGLIDADG ;; evalue:2.8e-32
 79837  TTTGGAATGATTAAATGAACAATAA
;     G-cox2 ==> end
 79862  TTAATATTTACTTATTATTAATATTTTTAATTATTAAAAATAATAATAATAATAATAATT
 79922  ATAATAATATTCTTAAATATAATAAAGATATAGATTTATATTCTATTCAATCACCTTATA
 79982  TTAAAAATATAAATATTATTAAAAGAGGTTATCATACTTCTTTAAATAATAAATTAATTA
 80042  TTGTTCAAAAAGATAATAAAAATAATAATAAGAATAATTTAGAAATAGATAATTTTTATA
 80102  AATGATTAGTAGGATTTACAGATGGAGATGGTAGTTTTTATATTAAATTAAATGATAAAA
 80162  AATATTTAAGATTTTTTTATGGTTTTAGAATACATATTGATGATAAAGCATGTTTAGAAA
 80222  AGATTAGAAATATATTAAATATACCTTCTAATTTTGAAGAACTACTTAAAACAATTATAT
 80282  TAGTAAATTCACAAAAGAAATGGTTATATTCTAATATTGTAACTATTTTTGATAAGTATC
 80342  CTTGTTTAACAATTAAATATTATAGTTATTATAAATGAAAAATAGCTATAATTAATAATT
 80402  TAAATGGTATATCTTATAATAATAAAGATTTATTAAATATTAAAAATACAATTAATAATT
 80462  ATGAAGTTATACCTAATTTAAAAATTCCATATGATAAAATAAATGATTATTGAATTTTAG
 80522  GTTTTATTGAAGCTGAAGGTTCATTTGATCTATCTCCAAAACGTAATATTTGTGGTTTTA
 80582  ATGTTTCACAACATAAACGTAGTATTAATACATTAAAAGCTATTAAATCTTATGTATTAA
 80642  ATAATTGAAAACCAATTGATAATACACCATTATTAATTAAAAATAAATTATTAAAAGATT
 80702  GAGATTCATCTATTAAATTAACTAAACCTGATAAAAATGGAGTTATTAAATTAGAATTTA
 80762  ATAGAATAGATTTTTTATATTATGTTATTTTACCTAAATTATATTCATTAAAATGATATA
 80822  GTCGTAAAGAAATTGATTTCCAATTATGAAAAACACTTATAGAAATCTATATAAAAGGTT
 80882  TACATAATACACTTAAAGGTTCTAATTTATTAAAATTAATTAATAATAATATTAATAAAA
 80942  AAAGATATTATTCTAATTATAATATTCCTCCTTTCGGGGTTCCGGCTCCCGTGGCCGGGC
 81002  CCCGGAACTAA
;     G-orf391 ==> end
 81013  AAATATTATTGATGATGTATTAAATATAAATCTTATCTATAATTATAAATTACCATATCG
 81073  TATAAATAGTGATATTCAACGTTTAAATTCTATAAATAATAATAATACTAAATTTATTAA
 81133  TGTTGGAGTATTTGTTTATGATTTAAATAATACATTAATTATAACATTTACTGGTTATAG
 81193  ACCAGCAGCTCTTTACTTTAATTGTTCTCCTTTTCGGGGTCCCGACTGGGGCCGGGACTA
 81253  AACATGAAATTGCTAAATATATTAAAAATGGTAATGTATTTATAAATAAATATATTTTAA
 81313  AAAATATTTTTTTAGATTAATTATTATTTTTACTTCTTCTTAAAATTAAAAAAGGAGACT
 81373  TTTTTATATTTATATAAAATATATATAAATTATTCTTTTATTATAAATATATAAAATTAT
 81433  TTTCTTTTAATTATTTTTATAATTAATTAATTAATTAATTAATTCTTCATGGCTATAGCC
 81493  ATAACTTTTAATAATATTCTTTTATTCTTTATTATTATATATATATATATTTATTATTTA
 81553  TTATTATAGAATTTATATTTATAAAAATATTAATATTTTATTTAAAATAAATAATGATTA
 81613  ATTTATAAAATATATATTAATTAAGTTTCGGGCCCCGGCTATGGGAGCCGGAACCCCCGT
 81673  AAGGAGTTATTATATTTATAATTAAATCTTTAAATAATATATCTTAAATTATTATATTGA
 81733  TATTAATATTATATTGATATTAATATTAAATATATATTTAATATTTAGCTTATTATTTTA
 81793  TAAAATTATATTTATATATTATAATATAATTAAATATATTATAAATTTAATAATTTAATA
 81853  AAAATATTCTTTTTATAATTATTATAATAATTAAATAAATAAATAAATAATAATAAGAAT
 81913  AATTAATGTATAATTTTTTATAAATATTATATATTTTTATATTAAT
;; mfannot:
 81959  agttccgggggccggccacgggagccggaaccccgaaaggagaaatattaataaaataaa
 82019  ataaaattataatataattaaattataagaattatatttactccttttataatttatatt
 82079  tataatataatataatataaaataaatataatataatataaaataaatataatgtaatag
 82139  gtattcactcctctttggggtgaacttaatattatatcttaaataattaatataaatata
 82199  atatattatttaataataataataaataaataaataaataaataaattaaataaataata
 82259  atattattataattactttttaataaataatattaatataatattatattagtattataa
 82319  atagactttttattattttatatataatatagtccggcccgcccccgcggggcggacccc
 82379  gaaggagtaatatattatataattattatttttaattataaataaaatataattattatt
 82439  tattatataatttatataaatatatatatatatttattatatatataaatataaatataa
 82499  atataataattaactttatatagaaattctccttacggggttcccgcgaagcgggaacta
 82559  ataataataataataataaatataaaatagtccggcccgccccctgcggggcggaccccg
 82619  aaggagtgagggacccctccctatactatacttacgggagggggaccgaaccccttttta
 82679  ttcttaattaagaaggagtgagggacccctcccgtatattatactaatgtatattatact
 82739  aatgtatattatactaatgtatattatactaatgggagggggaccgaaccccgaaggaga
 82799  tgttcattaaataattaaatatatataattaataatattaaagttttatatatattaata
 82859  tattataaaaggtttatatatatataataagataagtaataaattaattaattaataata
 82919  taaaaatatatattatatattatgttttatttatatatatatatatattatgtattatta
 82979  tataaaaatatatatatattatattataagtaataataagtattatattatatata
;     G-trnF(gaa) ==> start ;; mfannot: evalue : 1.67e-10
 83035  gcttttatagcttagtggtaaagcgataaatt!gaa!gatttatttacatgtagttcgat
 83093  tctcattaagggca
;     G-trnF(gaa) ==> end
 83107  ataataataatatattaattaataattaatttataataaatatattataataattaatat
 83167  atatatataatatatttaatacaaagaaaatatatattatatctcttatttatttattaa
 83227  tattttaataaatataatattataaaaaaaaagtttatatatttagttccggggcccggc
 83287  cacgggagccggaaccccggtaggagaaatataaatataaatataaatataatataagtt
 83347  tggtattcatttaattatattaattaattaaaaatattctaaataagaataaatatcaat
 83407  aaaggagttataaatatatatatatattaatatatatataaaaatatatattattattag
 83467  ttcccgcttcgcgggaacccc
;; mfannot:     /group=IB(5') (1.54e-05)
 83488  GTAAGGAGTTTTATTATAATAAAATTTATATATATTTAATATATAATTATAAAAATATTA
 83548  TATAATAAATAATAAATAATTATTAATAATAAATAAATATAATAATAATATTATAATAAA
 83608  TTTATAAATGATTATAATAAATTTATATTAATTTTTTATTT
;     G-trnT(uuag) <== end
 83649  TGTAAATACTAAGATTTGAACTTAGATAATATGCAC!CTAA!AAACATACATTTTACCAT
 83707  TAAATTATATTTAC
;     G-trnT(uuag) <== start
 83721  CTTATTAATTATATAAATTTTATTAAATATATAATATATTAATTATATAAAAATTATTAA
 83781  ATAAATATATAATATATTATATATAATTTATAATATATATATTATAAATATTATTATATA
 83841  TAAAATATAATATACTACTTATAAAAATATATATATATATATAAATATATATATAAATAA
 83901  ATATTTTATATATTAAATTAAATAATTATTAATAAATTTAATTATAAAGTATCATTTTCA
 83961  ATAGAAATATTAAGAAGGTTATAATAATTATATGAATTATTATAATTATATATATATAAA
 84021  TAAATAAAATAATAATTATAATAATTAATAAGAGTCCGGCCCGCCCCCGCGGGGCGGACC
 84081  CCGAAGGAGTTTTGGATATATATCTGTGGAGTATATATTTTATAA
;     G-trnV(uac) ==> start
 84126  AGGAGATTAGCTTAATTGGTATAGCATTCGTTT!TAC!ACACGAAAGATTATAGGTTCGA
 84184  ACCCTATATTTCCTA
;     G-trnV(uac) ==> end
 84199  AATCTAGATATAATATTATATCTATCTTAATATAATAATATTTATTTATTTATTAAATAA
 84259  AAAAAAAAAAATAAATAATATTAATTAATATAAGATTCTTTTTAATTATAATAATAAATA
 84319  AATAAAAAGAAGATATTATCAATGATTTATATTAATAATAAATATAAATAATAAAAAATA
 84379  TATATAATATAATATAATAAATATATTTCCTTTAATATTAATAAATTAATAATAATAATA
 84439  ATAATAATAATAAAATATTTAAATAAATTATATTCAATACAAATTAATTATTTATATTAT
 84499  TAATAATTGAATAAATAATCCGATCGAAAGAGATATTAATTCGATTATATTATTTATTTA
 84559  ATTATATTTAATTTAAATATATAAATTAATATATATATATTGAATTATATATAAATTTAT
 84619  TTTATAATTTTATAAATAATATATTATTATAAATATTTAATATAATTTATATTATTATTA
 84679  AATAAAAGATTTATTAAATTAATATTATTATTTAATTTTATTATATAGTTTTGAGGATAA
 84739  TATTTTATTAATATTTTTTTTTTTATTTATTTATTTAATTATATTATATATATAATATAT
 84799  ATATAACAATAAATTT
;     G-cox3 ==> start ;; mfannot: alternative ATG start pos 84797
 84815  ATGACACATTTAGAAAGAAGTAGACATCAACAACATCCATTTCATATGGTTATGCCTTCA
 84875  CCATGACCAATTGTAGTATCATTTGCATTATTATCATTAGCATTATCACTAGCATTAACA
 84935  ATGCATGGTTATATTGGTAATATGAATATGGTATATTTAGCATTATTTGTATTATTAACA
 84995  AGTTCTATTTTATGATTTAGAGATATTGTAGCTGAAGCTACATATTTAGGTGATCATACT
 85055  ATAGCAGTAAGAAAAGGTATTAATTTAGGTTTCTTAATGTTTGTATTATCTGAAGTATTA
 85115  ATCTTTGCTGGTTTATTCTGAGCTTATTTCCATTCAGCTATGAGTCCTGATGTACTATTA
 85175  GGTGCATGTTGACCACCTGTAGGTATTGAAGCTGTACAACCTACCGAATTACCTTTATTA
 85235  AATACTATTATCTTATTATCTTCTGGTGCTACTGTAACTTATAGTCATCATGCCTTAATC
 85295  GCAGGTAATAGAAATAAAGCCTTATCAGGTTTATTAATTACATTCTGATTAATTGTTATC
 85355  TTTGTTACTTGTCAATATATTGAATATACTAATGCTGCATTCACTATCTCTGATGGTGTT
 85415  TATGGTTCAGTATTCTATGCTGGTACAGGATTACATTTCTTACATATGGTAATGTTAGCA
 85475  GCTATGTTAGGTGTTAATTATTGAAGAATGAGAAATTATCATTTAACAGCTGGACATCAT
 85535  GTTGGATATGAAACAACTATTATTTATCTACATGTTTTAGATGTTATCTGATTATTTTTA
 85595  TACGTAGTCTTCTACTGATGAGGTGTCTAA
;     G-cox3 ==> end
 85625  GGCTATAGAATTATATATCTAAATGATTAATATATATATTATTAATAATTAACAATAATT
 85685  AATATATTATAATTTATATATATATATTTTATATTATTATAATAATATTCTTACAAATAT
 85745  AATTATTATATATTATTCCTTCAAAACTCCTAACGGGGTTCCCGCGAAGCGGGAACTAAT
 85805  AATAATATAATCATTATACTCTTTTTTCATTTACCTTTTATAAAGATAATTAATAAATTT
 85865  ATTTAATATTTATAAAAAAAAATATAATATTAATATAATATAATAATGTAATTATTTATA
 85925  TTTTTATATTCCTTCGAGGTCACCGCCTCACCTCCAGCGGGACTTTTTTAATATGATATA
 85985  ATATAATATAAATATTATTAATTTAACTAATATATAAATTCATATATATATATATATTAT
 86045  TAATATTATTTTATAAAAAATATTTTTATTTGATTATTATTAAATATTATATAGTTCCGG
 86105  GGCCCGGCCACGGGAGCCGGAACCCCGAAAGGAGAAATATTAATATATTATAAATATACT
 86165  ATTTATATAATTATTTTTTGAAGTGAGCACCTATTTTATATATATTTTATATATATTTTA
 86225  TTATATTTTATTAAAAATAGGTGTGAACCTCCATGAGAGAGGAATGAATACCTATTTTAT
 86285  AAAGTATATTTTATATTCTATATATTATAAATATGAACCAAAAAAAGGAGTTTAAAATTT
 86345  AATTAAATTTAATTAATTGAATTTCTTTATTATTATTATCATAATTATTAAACCCTTTAT
 86405  TAATATAATAATATATTATTTATTATCAGAATTCCTACCCTTTTTATAATTTATATCTTT
 86465  AATAATATAATTAAATATAAAATGTTTATTAAATATTATATAAAAAAAAATAAAAGTATA
 86525  TATATATATATAAATGATAAATAACAAGGAATTCACACTTATATAAATTTAAATATAAAG
 86585  TCCCAAAAGAAGTATTCATTAAATAAATTATCATTAATTAATTATAATAAACTTATTTAA
 86645  TATTATTAAAGATTAATTTATAATAATAATTATTATTATTATTATTAATAGTTCCGGGGC
 86705  CCGGCCACGGGAGCCGGAACCCCGAAAGGAGAAATATATAAATAATTAAATAGTTCATAT
 86765  ATTCAAAAGAATTAGAATTAAACTTTAATAAGTGTATTTAATATATAGAATATTAATAGA
 86825  ATATTTATTCTATTTATATATATATATTTATATATATATATATTAAATAATATTATTTAT
 86885  ATTATATTTTATATATATATTATTAATATAAAAAGTATATTATATGTATTATATATATTA
 86945  TATATTATATATTTAATAATATATTACTCCTTTGGGGTCCGCCCCACGGGGCGGGCCGGA
 87005  CTATTATAATTAATAATTTTATAAAGTTCCGGGGCCCGGCCACGGGAGCCGGAACCCCGA
 87065  AAGGAGAATAAATAATTATATATCTTCTTCTTAATTAAATTAAATTAAATTAAAAAGGGG
 87125  TTCGGTCCCCCTCCCGTTAGGGAGGGGGTCCCTCACTCATTCAAACTATAATTTAATATA
 87185  TTATGATATTATTTATAATTTATAATATAATGTATAATATTATATTATAAATATTATATA
 87245  AAAATAAAATGATATATATAATAATAATAATAATAATAATAAAAAAATAGAAAAGAATAA
 87305  TTTTTATTATTTTAGTATATATAAGAATTTAATAAGTTATATTATTGCGGACACCGTTAC
 87365  GCGGAGTGGGGACTATTATATTTTACCTATATATATTAATATTATTATAATTTCCTTCTT
 87425  TAAAAGAAAAAAGGAATTCGAGAACTTATTATTATATTAATATATTAATAATAAATAATA
 87485  ATAAATAATAAAAAAGTAAATAATTATAAATTATATAAAAATATAATTTTATTATTAAGA
 87545  AAGGAGTTTAAATATAAAATATAATATTATCATTAAGTTCTAATAAAGGTATATAATGAA
 87605  GATCTATTAGAACCTAAAAAGAATATTAATATATCTATTATAAAATAATAATAATAAATA
 87665  TAAATATAAAAATAAATTGTAATATTTATAAATAATAAAAAAAAATAAATAAGGAATATA
 87725  TTAATTATTAATAATAAATAAATTATATTAAAATATAATATTATTATTAAATTAAAGAAT
 87785  TATATTAAATATATTTATTAAAATTTTATAAATAAGTTAATATTTTATTAAATAATATTT
 87845  ATAAATAATAAAAAAAATAAGTATATAATTATTAATATATTAATTTATTATGTTATATAT
 87905  TTATATATTTCAAATATATAAGTAATAGGGGGAGGGGGTGGGTGATAATAACCAGAATAT
 87965  TAAATAAATACAGAGCACACATTTGTTAATATTTAATAATATAATCAATAAATATATTAT
 88025  AATAATATAATATAATTAATAATAGATATAAAGTATAAACAATATAATAAATTATATAAA
 88085  ATAAATATAAATTAAAAATAAAAACCAAATAATTAATATAATAAATGATAAACAAGAAGA
 88145  TATCCGGGTCCCAATAATAATTATTATTGAAAATAATAATTGGGACCCCCACAATAGAAT
 88205  AAAAAAAATAAAAAGAATTAATAATATATAAATAATATAAAATATATTATATATATATAT
 88265  AATATATATATATATATAATAAAAAAAAATATATAATATAATATATATATATAAAATAAT
 88325  AAATTATATATATATATATAAAATAATAAAAAATAATAATCATATGAATTTTATAAATAT
 88385  AATTATTATTAATAATAATAATAATAATAATAAAGTCCGGTCCGCCCCGCGGAGGGGGCG
 88445  GACCCCCGAAGGAGTGAGGGACCCCCCCGTATACTTACGGGGGGGAGAACCGAACCCCTT
 88505  TTTTATTTAAAGAAGGAGATAATAATTTATAAAAATTAATATTTATTTTATGTAATATTA
 88565  ATATTAATATTAATATAATATAATATAATATAATACGGATTAAATATTACCAGTTGTTCA
 88625  CAGGTAATATAAAATCCTATTGTTTCACCTATTATTAATTAATAAAATAAGTATATATAA
 88685  TAAAATTTAATAAAAAAAAATAATTATATAATAAATATATATATTATAATATTATATAAA
 88745  TATAAAATATAATTGATATTAACATTATATAATTAATAATATAATCAAATAATATAAATA
 88805  TAATATAAAAAGTTTTAATTATTAAAATTATATAAATATTATTTAATAAAAATAAAAATA
 88865  ATAATAATAATAATAATAATAAAGTCCGGTCCGCTCCGCGGAGGGGGCGGACCCCGAAAG
 88925  AGATAAATATTTATATCTTTATTTATAATTATATATAAATAAAAGTTTATTAAAATTTAT
 88985  AATAATAATATAAAAAAGTATATAATAAATTTATTATAAATAAATAAATATTTAGTAATA
 89045  ATATTTAATAAAATTATAAATATTATAAAAAAAATATTAATAATAAATAATAAATATATA
 89105  ATATAATATAATATAATAAATTAATAACAATAAGATATCCGGGTCCCCTAAATAATTATT
 89165  ATATAAAATAATAATTGGGACCCATACATATAAATATAAAATATTTTAATATTTATATAT
 89225  AAATAATAATAATATATATTTATATTATATTATAATATAACCCTTTCCAATTAATATTAA
 89285  TATTAATATTAATTACTTCCTTAAAAAAATAATAATTAATTAATTGATTTTTATATTAAT
 89345  ATAAAAAAGTTAATATATATATTTATATATAAATAATATAAATTAATATAAAGATAATAA
 89405  GTCCCCGCTTTCAGCGCAGTGAGGGACCCCCTCCCGTAAATATACGGGAGGGGAGACCGA
 89465  ACCCCAAAGGAATAATAAATAATAGTATGTATTTAAATAAATATTTAATATACTATTTTT
 89525  TTTTATTATTTTTATAATATATTTATAATAATATATTTAATTATAATTTATAAAAAAGAG
 89585  ATATAATATTTTATTATATATAATATTAATATAATACAAATTAACATTATTTAATTATTA
 89645  TTAATAATATTTAACTTTATTATTATCTTCTACGGTTGGACTCCTTCG
;; mfannot:
 89693  gggtccgcgccccccgcgggggggggcggaccggactattattactatttatttattaat
 89753  aataaataataaattataaagtcactgaaagagtgaggaattttccttttcccaagggaa
 89813  aaccccaaaggataatataaatattataaaatttttattaaataatataaaattcaataa
 89873  aataattttaattaattaattaattaatataaaaataaatatttttaattaatattaata
 89933  ttaatagttccggggcccggccacgggagccggaaccccggaaggagaaatataaatata
 89993  atagtatagtatataggaagttaataataatataaatattatataatatatatatgtata
 90053  tatattatattatataattaattttctccttttgtatttacatcttaataaaatataaaa
 90113  tataaaatgttattaacaataaaaattattaatctttataatattaataatagtaaattt
 90173  atttatatatctcctttaggatggactccttcggccggactccttcggggtccgccccgc
 90233  gggggcgggccggactatttttattttttttttaaaaaatattaaatattataaatatat
 90293  tataaatatattataaatatgttataaatatattataaatagaatataatataatattat
 90353  atattataatgataaagattatatatattttctttttttttttatttattatttttaata
 90413  agtaaaaattatattatatatatatatatattagattttataagtaatataatataagta
 90473  ttaatatataaa
;     G-trnM(cau)_2 ==> start ;; mfannot: evalue : 2.96e-12
 90485  tgcaatatgatgtaattggttaacattttagggt!cat!gacctaattatatacgttcaa
 90543  atcgtattattgcta
;     G-trnM(cau)_2 ==> end
 90558  ataaattaatatataatatttataaaaaagtataataaaatatattataagaagaatata
 90618  ttatataataattatattaataatattaataaataatatataaataattataaaaaagta
 90678  tataatattaatcaattaattaattaataaatataaataatatattaatttttaattaat
 90738  ttgaataagatatttatattattaa
;     G-rnpB ==> start ;; mfannot: Approximate position
 90763  taggaaagtcataaatatataaattatattatataattaatataataataaaataaatta
 90823  tatattttatttataatattatttctttataagataaaatattatctgatgaataattag
 90883  attgaataatatttataaagaaatatatataaaaagtcattatataaatttaattataat
 90943  ttaaataaattttatataaattaatataatattaataaagtaattagtataaataaataa
 91003  tatgaaaataaaacttaataaatatataaatatagtccggcccgccccgcggggcggacc
 91063  ccgc
;; mfannot:     /group=IB(5') (3.59e-04)
 91067  AGGAGTCCATATATATATATTAATAAAAAAAAGTAATATATATATATATATTGGAATAGT
 91127  TATATTATTATACAGAAATATGCTTAA
;     G-rnpB ==> end
 91154  TTATAATATAATATCCATA
