# Supplementary material for: Global Characterization of Fungal Mitogenomes: New Insights on Genomic Diversity and Dynamism of Coding Genes and Accessory Elements
Source: Front Microbiol. 2021 Dec 1;12:787283. doi: 10.3389/fmicb.2021.787283 (PMC8672057; doi:10.3389/fmicb.2021.787283)
Supplement: Supplementary File 1 — de novo annotation files of the 685 mitogenomes investigated in this study. Annotation was performed with the Mfannot program. [file Data_Sheet_1.ZIP › Supplementary_FileS1/AP014607.1_Kluyveromyces_marxianus_mitochondrial_DNA_complete_genome_strain_NBRC_1777_mitogenome_g3.mfres]

;; Masterfile modified automatically by mfannot version 1.35
;; on Sun Dec 27 05:07:28 2020 by user pfonseca on host LGCM-PROC
;;    - Gene Totals: 35
;;    - List of genes added:
;;      atp6                 atp8                 atp9                
;;      cob                  cox1 (4 introns)     cox2                
;;      cox3                 orf130               orf336              
;;      orf346               orf368               orf388              
;;      rns                  rps3                 trnA(ugc)           
;;      trnC(gca)            trnD(guc)            trnE(uuc)           
;;      trnF(gaa)            trnG(ucc)            trnH(gug)           
;;      trnI(gau)            trnK(uuu)            trnL(uaa)           
;;      trnM(cau)            trnN(guu)            trnP(ugg)           
;;      trnQ(uug)            trnR(ucu)            trnS(gcu)           
;;      trnS(uga)            trnT(ugu)            trnV(uac)           
;;      trnW(uca)            trnY(gua)           
;;
;; end mfannot
;;


>AP014607.1 Kluyveromyces marxianus mitochondrial DNA complete genome strain NBRC 1777 gc=3
     1  TGAATCCCATTAAGAAGAAGTATTATATTAAAATTAATTCTCGCCAAATTACCACTTTAA
    61  ATAGTGGTAATTTGGCGGATTATACATACATACATACATTTATATATACATATATATAAA
   121  TATATAAAAATATATAAAAAAATATAATTTATATTAATAAATAGATATATTATATATATT
   181  CGCCAAAATCCCACTATTAGTGGGATTTTGGCGTAATAATATTATTCTTTTATTATAAAA
   241  ATATGTATTTTTCTTTTTATATAAATAAAAGTTTAAATATATATTATATATTAAAATATA
   301  TATTATATGTTAAAATATATATTATATATAAATAATATAACGCCAAAATCCCTCTTTAAG
   361  AGGGATTTTGGCGTATAAGATTATAATTATAATTATTAAAATTTTAATAATTTTTATTAA
   421  TTTATTAATTATAAGTAGTAATTATAGACATAAATGTTAAATTATTAAATAATAATTTAT
   481  CTAATAATATATATATATATATAATTTATATATATATGATATTATTTCTATTAATATATA
   541  TATTAA
;     G-rps3 ==> start
   547  ATAAACATGAAAAACTTAAACATTATTAAAAATGAATTAAATAAAATTAATAATAATAAT
   607  AAAAATCAAGTAAATTTATTAAAAGATTTATTATTATTATTAAATAATAAAAGATTAAAC
   667  AACTCATTAAATAATAAGTATATTTGAAATTATTTAAATGAATTAAGTAATAAAGGTGTA
   727  AAATTACAACATTTAAATAATATGAATACTTGATCTTCACAAATTTATAAATTTAATAAA
   787  AATGAAGAAATTAATATTAATATTTATGATAGATTAGTTACTAAATTATTAACTAAATTA
   847  TTAACTATTAATATTAATAATAATATCTTTAAATTAATTATTTCAAAACCTATCTTTGAA
   907  CATAATATTAATAAAGTTAATATTAAATTCTTTTATTATATTTCTAATAATAATAAAAAT
   967  AATAATATTAATAATGATAATAATAAATTAATTAATAGATTATATAATAATTATAAATTA
  1027  TCAATTAATGATAAATTAATTAATTTATTAAATAACAATTTAAATAGTATTAGTAATATT
  1087  TTATCATTATATTATCAAAAAGATGTATCATTTGAGCCTATTCAATTAAAATATAATTAT
  1147  ATGAATAGTGATATTTTAGCTAAATCTTTAAGAATTATGAATTCAAAAAGAAGTTTATCA
  1207  ATGAATAAAATTAAAAATTTAATTAATAATATGCCTAAATTAAATGATAAATTAATTAGT
  1267  CAATCATATATTAATAATATTAATAATATTATGTTTAATAAATATAATAATATTATTACA
  1327  TCTATTAATAATAATAATGATAATGATAAATTATATAATATTGTATATAATAATCAAAAT
  1387  ATTGATAGTATTGCTATGAATATTTTAATGTATAAATATTTAGTAGGTTTATCAATTCAA
  1447  TTAAAAGGTAGATTATCATCAAATAAATCTATTTCAAGATCAAATACTATGAATATTTTA
  1507  AAAGGTACATTCAATAATTATAAAACTATTTGAGGTAATAGAATGATTAATACATATAAA
  1567  TTAAATTATATTCCGGTAAATCATAATATTACTAATATTTCTGATGTTAATAAAAATGGT
  1627  AAATATAATATTAAAGTTAAATTAAATACTATTTAA
;     G-rps3 ==> end
  1663  ATTATTATTAATTAATTAATTATTATAAATAAATACATAAATATTCTTTTTATATAATAA
  1723  TAATAGTAAGATTTACTAATAATAATTATTATTATTATGGCTCGTCCACTGCTTTAAAGC
  1783  AGTGGACGAGCCATATATATATATATTATAGATACATATAATCTTTTATTCTCTTTTTAA
  1843  ATTATATTAAACCCGCGACTTTTTCACAATTAATGTGAAAAAGTCGCGGCTAATGTTAAT
  1903  TCTTACTAATAATATAAATATTATATAAAATATTATATAAATTATATAATATATAATTAT
  1963  ATAAAATAAATTTATATATACATATATATATAACCGCCACTTTTCACCCATAATGGGTGA
  2023  AAAGTGGCGGATAATATTTATTTAATACATATTATTATTTGTTAAATATTATATATAATA
  2083  ATATATTCTCTTATTTAATTAATATAATTATTATTATTTAATATATATTTATAATAATAT
  2143  ATATAATAATATATATATCTAATATATATAGATCCACCGAAACCATCAATAAAATATTGA
  2203  TGGTTTCGGTGTATACAAATATTAATATTTACTAATAATAATAATTATTTATAATAATTA
  2263  TAATATTTATTTATATAAAAATGAACATATTAATTATATTATTCGCCAAAATCCCCTATT
  2323  AATAGGGGATTTTGGCGATTATTATATATACATAAATTTTTAAATTATTATTATATAATA
  2383  ATATAAAAAATATTTAATATTATTTATATATAAAATATAAGTAAATTAGAAGATTATATA
  2443  TTAATATATAATATATAATAAATAAAAATAAAATAAAATAAAATAAAATAAAATAAAATT
  2503  TA
;     G-trnY(gua) ==> start
  2505  GGAGGGATCTCCAATGTTGGTAATTGGAGTTGAGCT!GTA!AACTCAATGACTGTGTTCT
  2563  TCATAGGTTCGATTCCTATTCCCTTCA
;     G-trnY(gua) ==> end
  2590  ATATAAATATATAAAATATATAAAATATAAAAATATATAAATATTTATTAAAGCCCCATT
  2650  TTACTTATTTAATAAGTAAAATGGGGCATAATCATATATTTTATTATAAATAAATAATAT
  2710  ATTAAAATATATATATATTATAAA
;     G-trnN(guu) ==> start
  2734  GTTTTTATAGCTTAATGGTTAAAGCTTCTCACT!GTT!AATGAGATGATATAGGTTCAAT
  2792  TCCTATTAAAAACT
;     G-trnN(guu) ==> end
  2806  ATTATTATATTTATTAATAAA
;     G-trnA(ugc) ==> start
  2827  GGGGTTATAGTTAAATTTGGTAGAACGAATGCTT!TGC!ATGCATTTAATATGAGTTCAA
  2885  GTCTCATTAACTCCA
;     G-trnA(ugc) ==> end
  2900  TATATATATATATATATATATTTATATAATTTATAATAATTAATTATAATTAATATATAT
  2960  CCCGAAATTACACTTAGTGTAATTTCGGGATTTATAAATAGTATTAATATTATAATATAA
  3020  TAATATTATATATATTAAAAA
;     G-trnI(gau) ==> start
  3041  GAAACTATAATTCAATCGGTTAGAATAGTATTTT!GAT!AAGGTACCAATATAGGTTCAA
  3099  GTCCTATTAGTTTCA
;     G-trnI(gau) ==> end
  3114  ATATTAAATTTATTTATAATACCGCATTAATTACCTATTTAAATAGGTAATTAATGCGGT
  3174  CAATTAATTAATTAATAATAATATAATTATTATTATTATTTATATTTATTATATTATATT
  3234  ATATATATATTTATATAAT
;     G-trnS(uga) ==> start
  3253  GGATGGTTGACTGAGTGGTTTAAGGTGTAATACT!TGA!GATATTATAAGTCTTTTAGGC
  3311  TTCGTAGGTTCAAATCCTACACCATTCG
;     G-trnS(uga) ==> end
  3339  AATATTATATTATATTATAATAAATTATATTATATTATTTTTTGTTATAAAAATTTATAT
  3399  TATTATTATAATCCGCATAATACCACTTAATAAGTGGTATTATGCGGATATATATATTTA
  3459  TATATATATTATATATATATTAAATACATATATTTATTATTAATAATATAATTATTATTA
  3519  TTATTATTATTATTTATTTATTATAATAATAAAATTATATATAATATATCTTTACAATAT
  3579  TTCTCTATATATTTTTATATATATTTCTTTATATATTTATTAATAATATAATAATAGATC
  3639  CGCGACTTTTTTTATAAAAAAGTCGCGGGATGTTAAAAGTACCATAATATTTATTTAATT
  3699  ATTATTATTATTATTATTATTATAAA
;     G-trnC(gca) ==> start
  3725  GGAAATGTTGTTTAAAGGTTAAACTGTTAGATT!GCA!AATCTATACATTTAGAGTTCGA
  3783  TTCTCTACATTTCTT
;     G-trnC(gca) ==> end
  3798  TAAATATATTAAATATTATATTAAATATTATATATATATATATTGCCCGCATAAATACTA
  3858  CTATAAAGTAGTATTTATGCGGGCTAGGCTATTTAATTTAATTTTATATTATTAAAATAT
  3918  AATATAATTATATTTTATATTATAAGTATATATTATAGTATATATTATAGTATATATATA
  3978  TAAAAAATATATATAAAAAGTATATATTAATAATAATATATCTTAAATCCCGCCATTCAT
  4038  TTGAAAAATGAATGGCGGGTTATATTTATATTATATATAAATAATAATCAAATAAATTAT
  4098  TTATTATTATTATTATAATAAATATTATATAATATTATATAATAAAAATAATATTATATT
  4158  ATTAATATTAATACTAATATTGGCACTTTTTCATATTATAAATATGAAAAAGTGCCTTAT
  4218  ATATATATATATATAATTATATATTTTTAATTATAAGTAAGTAGAATTAAA
;     G-trnV(uac) ==> start
  4269  TAGAGATTAGCTTAATTGGCAGAGCATTCGTTT!TAC!ACGCGAAGGACATGAGTTCAAA
  4327  TCTCGTATCTCTAA
;     G-trnV(uac) ==> end
  4341  TATAAAAATATTAATTTAATAATAATAAATTATTATATTAATAAGTAATTTATATATATT
  4401  ATATATATAAATAAAGAAAATATTAAAAATATTATATTAATCAAAGTAATATCCTTTTAT
  4461  ATAGTGATATAAATATATAATTAG
;     G-cox2 ==> start
  4485  ATGTTTTATTTATTAAATTCAATTATTATGAATGATGTACCAACACCTTATGGTATGTAT
  4545  TTCCAAGATTCAGCTACACCTAATCAAGAAGGTATTTTAGAATTACATGATAATATTATG
  4605  TTCTATTTATTTATTATTTTAGGTTTAGTATCTTGATTATTATTTACTATTGTAAGAACA
  4665  TATAGTAAAAACCCTATTGCATATAAATATATTAAACATGGTCAAACTATTGAAATTATT
  4725  TGAACAATTTTCCCTGCAGTAGTATTATTAATTATTGCTTTCCCTTCATTCATTTTATTA
  4785  TATTTATGTGATGAAGTTATTTCTCCTGCTATGACTATTAAAGCTATTGGTTTACAATGA
  4845  TATTGAAAATATGAATACTCAGATTTCATTAATGATAATGGTGAAACAGTAGAATTTGAA
  4905  TCATATGTAATTCCAGAAGATTTATTAGAAGAAGGTCAATTAAGATTATTAGATACTGAT
  4965  ACATCAGTAGTAGTACCTGTTGATACACATATTAGATTTGTAGTAACAGCAGCTGATGTT
  5025  ATTCATGATTTTGCTGTACCTAGTTTAGGTATTAAAGTTGATGCTTCACCAGGTAGATTA
  5085  AATCAAGTATCTGCTTTAATTCAAAGAGAAGGTGTATTCTATGGACAATGTTCAGAAATT
  5145  TGTGGACAATCACATTCAGCTATGCCTATTAAAATTGAAGCTGTATCATTACCTGCTTTC
  5205  TTAGAATGATTAAATGATCAATAA
;     G-cox2 ==> end
  5229  GTTAGTATTACAGGTATATTTTAAATATTCTTTTATAATAATAATAATATATTATTATTA
  5289  TATATTATAATAATTAATAAAAATTGATTAATTAATTATAATCCGCCAAAATACCATTAA
  5349  ATGGTATTTTGGCGGAATTGTATATATATATATTTTTATATTATATGTATTATATTATAT
  5409  ATTATATATATTTTTATATTATAATATATATTATATATTTATTTATCAATATTATGTAAT
  5469  ATATTTTATATATAAAATCCTTAAAGAATATAATAATCCGCCAAAATACCATTTAATGGT
  5529  ATTTTGGCGGAATAATAGATTATTATATATTTTAATATTGCACTGGTTGAGGCTTATTTT
  5589  ACTCTTTTATTTATATTATTATTATTATAAATAATTTTTATTTAAATAAGATAATCCGCC
  5649  AAAATACCATTTAATGGTATTTTGGCGGAATTGTATATATATATATTTTTATATTATATG
  5709  TATTATATATATTATATATATTTATATATTATATATATTATATATTAACTCCTATTAGGT
  5769  CGCCGCCATTATATTTATATAATGGCGGCGACATTATTATTATTATTATTATAATTATTA
  5829  TTATAATAATTCTTATTTATGAAACTTCTAAAGAATATAATAATCCGCCAAAATACCAAA
  5889  GGTATTTTGGCGGGATAATATTAAACATTATTTTTTATTTAAATATTCATAAGAAAATTA
  5949  ATAAGAGAATCCGCCAAAATACCATTATAATGGTATTTTGGCGGGATAATATATTATTAT
  6009  ATATTTTAATAATAAATAAATTAATTAATTAATAAATAATAATACAATAATTATTTATTA
  6069  GTCTCGCACTGGTTGAGGCTTATCTTACTTTAATAAATATAAATCCCGCGACTTTTTTAT
  6129  AAAAAAAGTCGCGGGTGAGGAAAAAAGGGTTAATATATATATATAATATATATAAATATT
  6189  ATTATTAATTAAATTGCACAGGCTGAAGCTTATCTTCCCTTTTTTACCTTTGAAAAAAGG
  6249  TAAAAAAGGGATATATTTATATATTATTTATTATTATTATTTTTATTATAAATAATTTTT
  6309  ATTATTATTATTTTTATTATTTATAATTATTATTATATATATATTGCATATATAATACAA
  6369  TAATATTATATTAATATTCGCCAAAATACCATTATAATGGTATTTTGGCGGATAATAAAT
  6429  TATATAATTATACATTTTTATAATAAATAAATAAATAATAATCATTATTATAAAGTTGCA
  6489  CTAGTTGAAGCTATATATTATTATTATAATTTTTATAATATAATAATTATTAATAATTTA
  6549  ATAAAAAAAATAATACAATAATTATAATCCGCCAAAATACCATTTAATGGTATTTTGGCG
  6609  GATCTAATATATAATGTTTAATTAATTATATTTAATATAATTTTTATATAATTAATTATT
  6669  ATTATAATAATAATTATATATATATATATTGTATATATAATACAATAATATTATATTAAT
  6729  ATTCGCCAAAATACCATAATATGGTATTTTGGCGAAGAATATATATGTATTAGTATATAT
  6789  TTAATAATATGATTATATATTTTTATATAATATACTTAAAAATTATAAAATAAATTAAAT
  6849  TAAATTATATTATATTATATTATATAAGGCACTTTTTCACATTTAAATGTGAAAAAGTGC
  6909  CATTAATATATTTAATAGATTATTTATATATTAACAATATAAGTTAATATA
;     G-trnT(ugu) ==> start
  6960  GTTATATTAGCTTAATTGGTAGAGCATTCGTTT!TGT!AATCGAAAGGTTTGGAGTTCGA
  7018  GTCTCTAATATAACA
;     G-trnT(ugu) ==> end
  7033  TAT
;     G-trnE(uuc) ==> start
  7036  GACCTTATCGTCTAATGGTTACGACATCATCTC!TTC!ATGTTGAAAATATGGGTTCAAT
  7094  TCCCATTAAGGTTA
;     G-trnE(uuc) ==> end
  7108  TTTATTATAATTATTATTAATTATAATAATAATATAAATAATATATAAATTATTTATATA
  7168  TCCTTTTTATATTTAAATATAATTATGGATTTGATAATAATAATAAATAAATAAATAAAT
  7228  TTTATTATTATTATATATAATTATTATATATATTGCATATATAATACAATAATATTATAT
  7288  TATATAATAAAAAATAATGTTAATAGATATATAATATATTATTATAAATAAATTATATTA
  7348  CCGCGATTCCTTTAATAAAGGAATCGCGGTTATTAATAATTAGATATTTTATAATAAATA
  7408  TATATATATTATAAATATATATTTTTATATATATTTTATTAAGATTAAGATTCATATAAT
  7468  ATAATATATAAATTAAATT
;     G-cob ==> start
  7487  ATGTCATTTAGAAAATCTAATATTTATTTAAATTTAGTAAATAGTTATATGATTGATTCT
  7547  CCACAACCTTCATCAATTAATTATTGATGAAATTTAGGATCATTATTAGGATTATGTTTA
  7607  GTAATTCAAATTGCAACAGGTATTTTTTTAGCAATGCATTATTCATCTAATATTGAATTA
  7667  GCATTCTCATCAGTTGAACATATTATGAGAGATGTTCAAGGAGGTTGATTTATTAGATAT
  7727  GCTCATGCTAATGGTGCATCATTCTTCTTTATTTGTATGTATATTCATATTGGTAAAGGA
  7787  TTATATTATGGATCATATAGATCACCTAGAACATTAGTATGAAACGTTGGTGTTATTATT
  7847  TTTGTATTAACAATGGCAGCTGCATTCTTAGGATATTGTTTAGTATATGGACAAATGAGT
  7907  CATTGAGGTGCTACAGTTATTACTAATTTATTCTCAGCTATTCCATTAATTGGACAAGAT
  7967  ATTGTATTATGATTATGAGGAGGTTTCTCAGTATCTAACCCTACAATTCAAAGATTCTTT
  8027  GCATTCCATTACTTAGTACCATTTATTATTGCTGCTTGTGTAATTATGCATTTAATGGCA
  8087  TTACATACACATGGTTCATCAAATCCATTAGGTGTAACAGGTAATTTAGATAGATTACCA
  8147  ATGCATGGATACTTTATTTTCAAAGATTTAATTACAGTATTTGTATTCTTAATTTTCTTC
  8207  TCATTATTTGTATTCTTCTCACCTAATACATTAGGACATCCTGATAACTATATTCCAGGT
  8267  AATCCATTAGTAACACCAGCATCAATTGTACCTGAATGATACTTATTACCATTCTATGCT
  8327  ATTTTAAGATCAGTACCTGATAAATTATTAGGAGTATTAACAATGTTTGGTGCTATTTTA
  8387  ATTTTATTAGTATTACCTATTACAGATAGAAGTGTTATTAGAGGTAATGCTTTCAAAGTA
  8447  TTCTCTAAATTCTTCTTCTTCTTATTTATTGCTAATTTCATCTTATTAGGACATTTAGGT
  8507  GAATGTCATGTAGAAGTTCCATTTGTTACTATGGGACAAATTGCTACAGTTATTTACTTC
  8567  GGTTACTTTATTGTAATTGTACCAGTTGTATCAACAATTGAAAATGTATTATTCTATGTA
  8627  GGTAGAAAAAATTAA
;     G-cob ==> end
  8642  TAATAAATAAATTAATTAATTAAATATTCTTTTATAATATATTATAATATATATTTTCTC
  8702  TTATTAAATATAATATTTTATAATAAAATATTATGTAAGAGAATATTATATCTATTTATA
  8762  TCTGGCACTTTTTCATACATTTTGTATGAAAAAGTGCCATTATTATTTATTATTATTATT
  8822  ATTATATTTATATTATATATTATATATTATATATTATAATATTATAATATTTTATATTAA
  8882  ATATTAGCCGCCACTTTTTCACACTAATTGTGAAAAAGTGGCGGGTTTAGTATATTATAA
  8942  TTATTATTATAATTATTATTAATATAATGATTAATAAATAATGATAAATTATAAATTCGC
  9002  CAAATTCCCAAAGGGAATTTGGCGAATATGTATTAAAGATATATATTTTATATTTATTTT
  9062  TATATATTATATATATATAAATATTTTTCAATATGAAATATAAATATATTTTATATATTA
  9122  TTATTATTATTAAAATACTAATCTATTTATATTATATTATATATATTATGTCGCCGCCGA
  9182  AGGCGGCGACATATAATATTATATTTTATATTATATATTATATATTATATATTATTTTAT
  9242  AATATTATAATTATTATTATTATAATTATTCTAATTATTATTATTAATATAAATAATAAA
  9302  TA
;     G-orf130 ==> start
  9304  ATGATAAATTATAAATTCGCCAAATTCCCTTTGGGAATTTGGCGAGTATGTATTATATAT
  9364  ATATATATATATATTTATTTATTATATATTTATTTTAATTATATATTAATATTTAACAAT
  9424  ATAGAATGTAAATATATTTATATATCTGGCACTTTTTCATATATTTTATATGAAAAAGTG
  9484  CCATTATTTATTATTTATTATTTATTATTTATTATTTATTATTTATTATTTATTATTGTT
  9544  ATTATTATTATTATATTTATGTTTTATATTATATATATTATAATATATTATATATTATTA
  9604  TATAATATTATAATTTTAATTATTATAAATATAATTAATAAATATAAATTCGCCAAATTA
  9664  CCAAAGGTAATTTGGCGAGTATCTTTCTATTAA
;     G-orf130 ==> end
  9697  AGATATATATTTTATATTTATTTATATATATTATATAAATATTTTTAAATAATATTAATC
  9757  TATTTATATTATTATATTATATTTATATATTGTATTTTTATTATAATATTTATTATTATA
  9817  ATAAATAATAAATAATTTCTAATTCGCCAAATTCCCTTTGGGAATTTGGCGAGTATGTAT
  9877  TAAATATATATTTATTTAATATATATTTATATATTATGAAATATAAATATATTTTATATA
  9937  TTATTATTATTATTAATTAATTATTATATATTATCTAATATAATATATTATATAACATAA
  9997  TTTCGCCAAAATCCCCTTTTTAAAAGGGGATTTTGGCGAATAATCATATATATCATATTA
 10057  TTATTATTAATTATTATGGAGAATTTATATATATAAATAATAATATTTTATTATTATTAT
 10117  TATAAATTTATTTAAAATAAAATATTATATATATATGTATAATTCGCCAAATTACCTTTG
 10177  GTAATTTGGCGAATATTATTCTTATTATTCTTATTATTAATATTATTATTTTAATCTATT
 10237  AAGTGATAAATTATATATTATTAATATAATAATTAAATAAATTATAATTAATAAATATTA
 10297  TATTATATTATATTATATAATATAAACAATATAATTACGCCAAAATGCCTATTAAAAGGC
 10357  ATTTTGGCGTATAATTAATTATATATATTATTTTTCTTTTATAAAATATATATTTTTATT
 10417  TAAAATTAATAATATATTAAATATTGTTCTATAATAGAATTTATTCATTATATATAATAT
 10477  TTTATTTATTATATATAACGCCAAAATGCCAAAGGCATTTTGGCGTATAATAAATATATA
 10537  TATTATTATTATAACTAATTAATATTATTATTAATATTATAATTAATCTTTTACTTAATT
 10597  AATTAATGTAATATAATGTAATTAATATTATTTTTATATATAAAGAATAATAAAAATATG
 10657  TTTAATATATATTATTATTATCTAATACCGCCTTTTAATCCTATTCTATTAATAGGATTA
 10717  AAAGGCGAATAATTTATTTTATTTAAGGATATTTTATATATTATTATAATTAATTTATTA
 10777  CTAATTATAATTTTTATTATATATATAATAAAATATATATATTATATATCTATTATAGAT
 10837  AAATAAATAAATATATATATATATAACGCCAAAATTCCTTTGGAATTTTGGCGTATAATC
 10897  TAATTAATATTATTATTATCATAATTATTATTATAATTATATTATATTATATTATCAATT
 10957  TTATTATTATATTATTTTATATTATATTAATAATATATTATAAAAAATTATTAAATATAT
 11017  ATATACGCCAAAATTCCAAAGGAATTTTGGCGAATACTATTATTGATATTTATTATTATT
 11077  AATAATATTATATATTTTTATAAATTATTATTTTAAATTAGAAGTTAATATATTAATATA
 11137  ACATTATTATATATATAATTTATATAATTATATATCCGCCAAAATTCCTTTGGAATTTTG
 11197  GCAATTTTTATTCTTTACCTAAGAATATATATCTTAAAAATAATATTATTATATTATTAA
 11257  TAATAAATAATTATAAATAAAAAGGATAAATAAATAAATAATAATCCGCCAAAATTCCTT
 11317  TGGAATTTTGGCGGATAATATATTATATGATATATATTTAATTTATAAAGAATATTATAT
 11377  TTAATATTATTTAATATATATATATGTATGTAAATAAATATATAAATATATAAATAACCC
 11437  GCCAAATTACCACTTTTAGTGGTAATTTGGCGGGATTTAATTTAATACAATATTATTATT
 11497  ATAATTAATTTAATACAATATTATTATTATAATTAATTTAATACAATATTATTATTTATA
 11557  TTAATTTAATACAATATTATTATTTATATTATATTTTTTATATTATTATATATAAATAAG
 11617  ACATAAATAAATATATATAACGCCAAAATTCCAAAGGAATTTTGGCGAATAATCTTATTA
 11677  TTATCATATATATTATATATATAATTATAATTATTTATATTATTTTATATTATAAATAAT
 11737  AATATTATTTAAAAGAAATATAAAATATACGCCAAAATTCCAAAGGAATTTTGGCGAATA
 11797  ATATAATATATTATAATATAATATAATATTAATGGAAAATATCAATAATAATAATATTAT
 11857  TATATAATTTTTAATTTATAAGTAGAATATATTTTTATAAAATGATATTCCTAATTATAT
 11917  AATATATAAATATAATATATATTATATATAACTTTAAAAATAGACAAGAAATATTATGTA
 11977  AAATTACAAAATAATATAACTAATCTTAAATATTTTTATTAAATATGTTATAGATATTTA
 12037  AATAAAAGTATAAAATTAAATTT
;     G-cox1 ==> start
;     G-cox1-E1 ==> start
 12060  ATGATCGAAAGATGATTATATTCAACAAATGCTAAAGATATTGCAGTATTATACTTTATC
 12120  TTCGCTATTTTCTGTGGTATGGCTGGTACAGCTATGTCATTAATTATTAGATTAGAGTTA
 12180  GCTGCTCCCGGTAATCAAGTATTAGCCGGAAATCATCAATTGTTCAACGTCTTAGTAGTT
 12240  GGGCACGCCGTATTGATGATTTTCTTCTTAGTAATGCCCGCATTAATTGGAGGTTTTGGT
 12300  AACTATTTATTACCTTTAATGATTGGTGCATCAGATATGTCTTTTGCTAGATTAAACAAT
 12360  ATTTCATTCTGATGTTTACCACCTGCTTTAGTATGTTTAGTAACATCAACTTTAGTAGAA
 12420  TCAGGTGCAGGTACAGGATGAACTGT
;     G-cox1-E1 ==> end
;     G-cox1-I1 ==> start /group=I(derived) (6.35e-07)
 12446  a
;     G-cox1-I1-orf368 ==> start /first_aa=L /note=LAGLIDADG ;; evalue:1.2e-46
 12447  ttaattttattaattatggaggaaatatgcagttttaaaatgtcactcgatgcgtgaaaa
 12507  atcttatataataataataaatatattattattatatgtttattaaactactcaattatt
 12567  ttgccaatttttcatataaaatgaaaaattggcaaatattttaaattagtaaaaatgttt
 12627  aatattatagatcaatatgccaggataattttatttatctttcagagactcaatgtgaca
 12687  aaaattaaaaattattcaactataaaaactaataaaagttattttaatataaatgaatga
 12747  ttagtaggtttaacagatgctaatggtttatttattattaataataataataataataat
 12807  aatttaatatttaaaattacagtattaaaaaataatgctcaattattatataaaattaaa
 12867  tcttatttaaaaattggttctattatttataataataatactaataaagtatcttatatt
 12927  attaaaaataaaaaccatttattaaatattattattcctatttttgataattattcatta
 12987  ttaacatataataaaaaaatagattatttaaaatttaaagaatatttattattaaataat
 13047  aataataataataataatgagaatcccgcggaatattctagttatatgactagaaattcc
 13107  gcgggatttattaatatgaataataatattaatattaataataataataatcatattaat
 13167  caaattataactaaatcttgattaattggttatattgaaataaataattgtttttatatt
 13227  aataaatctttaaattatgtacatatatttaatttaattataaataaaaatgattataat
 13287  attttatataatattaaattattattaaatattaagaatgaaattatttatgaaaataat
 13347  atatataaattagaaacaataaataatattgatattgataatattattaaatattttaaa
 13407  tttaataatcataaatctagatttttaggtttaaaatcatatgaatttaaaatttgatga
 13467  agatcattttataaatataaaaataataaaaataattctaaattattatttattaaaaat
 13527  ttattaaataaagtaaataatttttaa
;     G-cox1-I1-orf368 ==> end
 13554  ttttaaggtatagtccaaacaatatagtaatatattgaaatattattaattagattaatt
 13614  aataatatatatatatatatatttatataatttatattaatatatataataataatataa
 13674  tataatgtataatattataataatataatcccgccactttttataaaaagtggcgggtaa
 13734  gattaatgaataaattaattaattaatcgccaaaattccaaaggaattttggcgaatata
 13794  aatatatatcaaaatatatataatataatatataatatatatataatattaaaataataa
 13854  tattaatatataatattataataaaaatattaatataattcattaattaattaatcgcca
 13914  aaattccaaaggaattttggcgaatattaattataataattatattttttatataaatat
 13974  atatatataaaatttg
;     G-cox1-I1 ==> end
;     G-cox1-E2 ==> start
 13990  ATATCCTCCATTATCTTCAATCCAAGCCCATTCAGGACCTAGTGTTGATTTAGCTATTTT
 14050  TGCTTTACATTTAACTTCTATTTCTTCATTATTAGGTGCTATTAATTTCATTGTAACTAC
 14110  TTTAAATATGAGAACAAATGGTATGACAATGCATAGATTACCATTATTCGTATGAGCTAT
 14170  TTTCATTACAGCTTTCTTATTATTATTATCATTACCAGTATTATCAGCTGGAGTTACTAT
 14230  GTTATTATTAGATAGAAACTTCAATACTTCATTCTTCGAAGTAGCTGGTGGTGGTGATCC
 14290  AGTATTATATCAACACTTGTTTT
;     G-cox1-E2 ==> end
;     G-cox1-I2 ==> start /group=ID (8.26e-37)
 14313  tt
;     G-cox1-I2-orf336 ==> start /first_aa=I /note=LAGLIDADG ;; evalue:1.2e-25
 14315  atcccaatttatactaaattattaaataataataataattatttatcttcttcttttcaa
 14375  ttattaacatttaataaagataaattcaattttaatgaattttatataaaatataaagaa
 14435  ttaaaacctaataataaaattcctaattctaaatttttagaatgatttattggttatttt
 14495  gaaaataatggtacatttattttaataaaaaaaggagaaatttctgtaataattacagaa
 14555  tcttctaataatatgattaatggcacttctttatgtaataaagaagtgccaaaagatgta
 14615  ttaaaatatattcaatctaatttaaatataggaaatattagtgaattatctaaaaaagat
 14675  aaaacatataaatgatatgttaataatagaagagatattattttattatctttaattttt
 14735  aatggtaatttagtattacctactaaatatggtaaatttataatttttttagctaaatta
 14795  aatgaaaaattattaaaaaataatgaatctataattattttaaaaaattattgtaaatta
 14855  cctactttaaatgattcttgattatcaggatttattgatggtaatagtaaatttaattta
 14915  aatattaataataatataaataataatataaataataataataataatagatatggcact
 14975  ttttctcctattataggagaaaaagtgccttataacttaaaatttaaattctctttatct
 15035  ttaaaacataatattaataaatatgtattagaacatattttattattatttaataataat
 15095  aataataatactaataataatattagtattaataataatattaaagataatatttgagaa
 15155  ttatcatttaaaggtttaaataattatttattaattaataaatatttaaaagaatatcca
 15215  ttattaactaataaatcttataaattaaaaaatattaattatattattaataataaaaat
 15275  aatattaataaagaagagataaaaaaattattaaagattattaataaataa
;     G-cox1-I2-orf336 ==> end
 15326  tcctgtgtctcgccctctgcttaagcagagggcgagacctcaggtcagtataaataaaaa
 15386  tatttgaaacaaaggaaatagtttaacgtaagttaattataaataatataacagtgttaa
 15446  aaaaaagattatattactttttatatatataaatatataaaaagaataaatattatatat
 15506  aatatatatatatatatatataattaatatattaattgaataaaaatatataataaataa
 15566  tattatattataatttatatattattggcccttatctttccttatttaaaggaaagataa
 15626  gggcccaattaactattaattaattaattataataataatttataattattattataatt
 15686  tttaatatatatatattatttaatatactatttcctagtattataaataaatatttataa
 15746  tgcaacattgatggtacggtcaacaatctctcaaatttagaccgtcggttttatataata
 15806  ataattattattatatatgatcgctacagactgcttcatcaatgggtgatatatatatat
 15866  atatattaatatatatattgcttaatgtacagtcggaatcacttattaatatataaaaat
 15926  tatatatataaaattaaataaatatataataaaaaataatatgaataaataatatatata
 15986  tatatgggctttccctttgcttaataagcaaagggaaagcctttaataaaatatattata
 16046  ttaatataatatcatatatgatattatatttcattatttattatataatatatataatta
 16106  tattaataaggtcatatatttttatatgagatatatactatagagtcaatttataataat
 16166  aattataattaaagatagtatattatttagatttg
;     G-cox1-I2 ==> end
;     G-cox1-E3 ==> start
 16201  GATTCTTCGGT
;     G-cox1-E3 ==> end
;     G-cox1-I3 ==> start /group=IB (7.41e-27)
;     G-cox1-I3-orf388 ==> start /first_aa=Q /note=LAGLIDADG ;; evalue:0.044
 16212  caagatggccccttaacattctttacaatattattagaatataataatattatagagttt
 16272  atattattgaattccactatatgctggaaattattctcaccagccacttttacagaatat
 16332  gtaaaagtggcaggaaatttattaattactatttatataagaccatttattaaaaatatg
 16392  gccataaaagttaaaatattaataaattataataacaatcagcagaaaaccaaaaataaa
 16452  tttatttttaataaattttatttagtaggattctcagagactatatgtggaatatttaat
 16512  tataataataataatatgattattaataataatactaatataaatattaatatgtctggc
 16572  actttttcagatatagaatctgaaaaagtgcctataaataataataataataataataat
 16632  aattataataatcattttaatatatcttctatagataataaagataaatttaatgaatga
 16692  ttagctggtttaattgatggagatggatattttggaattacaagtaaaaaatatcctaat
 16752  tgtgaaattacattagatttaaaagatgaaaaaaccttaagacaaattcaaaataaattt
 16812  ggtggatcaattaaattaagaaatggaattaatgctattagatatagattacataataaa
 16872  gaaggtataattaaattaatcaatgctgttaatggtaacattagaaatagtaaaagatta
 16932  gttcaatttaaccaagtatgtaatttattaaatattaaagttattccacctattgattta
 16992  aatattgataatgcttgatttataggtttttttgatgctgatggaacaattacttattca
 17052  ttaaaaaataataatcctcaattaacaatttcagtaactaataaatattatatagatgta
 17112  aaatattttaaagatgtattaggaggtaatatttattttgataaagctcaaaatggttat
 17172  tttaaatgatcaattcaaagtaaaaaagatattttatattttaaagataattatataaaa
 17232  aataatccttcaagaacaaaaaaaataaatagattattattaattaatacatattataaa
 17292  ttaaaagatataaaagcatataaagaagatattaattcttgtttatataaagcttgatta
 17352  aaatttaatgaaaaatgaaataattaa
;     G-cox1-I3-orf388 ==> end
 17379  ataaagagatagtccaaatttattattataaataattcttttatatataatagtaataga
 17439  taataatatatatagatatatattggcttttttccacttaataaagtggaaaaaagccat
 17499  ttagaaatatattctattcttctataaggtcgccgccattatttataatggcggcgacat
 17559  tatattaatattaatattatattatattaaaatattatatattatttataataataaatg
;     G-cox1-I3 ==> end
;     G-cox1-E4 ==> start
 17619  CATCCAGAAGTTTATATTTTAATTATCCCTGGTTTTGGTATCATTAGCCATATTGTTTCA
 17679  ACATATTCTAAAAAACCAGTATTCGGTGAAGTTTCAATGGTTTATGCTATGGCTTCAATT
 17739  GGTTTATTAGGATTCTTAGTTTGATCACATCATATGTATATTGTAGGTTTAGATGCAGAT
;     G-cox1-E4 ==> end
;     G-cox1-I4 ==> start /group=IB(5') (2.53e-04),IB(3') (4.14e-06) ;; mfannot: two introns identified
;     G-cox1-I4-orf346 ==> start /first_aa=T /note=LAGLIDADG ;; evalue:9.1e-22
 17799  ACCTTAAAAGTCTTAGTGTCGTTAAATATGGTAACATATTTATTA
;; mfannot:     /group=IB(5') (2.53e-04)
 17844  ttatttagctatatgccggaaactttatactattctaagattataatccacttatttaaa
 17904  ttaaaatattcggaaaaatttataatcttatttagaaataatatttctaataataaacaa
 17964  tcggcaagtaatttaacttcttatgaaaatgataaaatttctgaacatagaccaatttat
 18024  aataaattaaaagatgatgaatctttaggttattatttatctggtttaattgaaggaaat
 18084  ggaaatattgataaaaaaataattagtattaatataaattataaagatattaaaaatgct
 18144  tattatttaaaaaaaataattggttatggtagagttataaaatattcaaatactaatact
 18204  aatactaatattaatacaaatgccgcgactttttcacagtgtgaaaaagtcgcggctaat
 18264  ataaatagaaatattaatattaaattaatttttgataataaaaatgcaagaaaaagagta
 18324  tttgaattaattaatggtaaa
;; mfannot:
 18345  TTATTAGGTTTATCTAAATATAAACAATTATTAGATATAGAATATGATAAAGAATTTAAT
 18405  TTACCAATTAAACCTATTGTTAATTTTAATTTATGAGATAATCCTTGATTATCAGGATTT
 18465  ATTGATAGTAAAGGTTCATTTATTATTAAAATTATTAAATCAAAAATAAATAAAACAGAT
 18525  TATAATATTAAAATTATATTAAAAATTGAACAAGAATATAATTATTTATTAAAACATGTA
 18585  CAAAATACTTTAGGTGGTAATATTTATATTTTAAATAAAGAAAATAATAAAACAATTTAT
 18645  CAATATTCATCTAATAATTATAAAAATGCTTATAATATTATTAAATATTTATCAAAATTT
 18705  CCACCTTTACATAATAGTAAATATATTCATTTCTTAAAATGATATAAAGTATATTTAATT
 18765  ATTCAAAATAAAAATCATTTAAATAATGAAGGTTTAGATAAAATTAAATCTATCAAAAA
;; mfannot:     /group=IB(3') (4.14e-06)
 18824  gaacttcagagactag
;     G-cox1-I4-orf346 ==> end
 18840  tacgctaaatatcctgtattaaaatacagcatttaaaccttatataattattaataatat
 18900  aataattatattaaataacccaacatagatatatctatgttgggtataggataaagatac
 18960  agtcc
;; mfannot:
 18965  ATTATAAAATTATTATTAATTTTTATAG
;     G-cox1-I4 ==> end
;     G-cox1-E5 ==> start
 18993  ACTAGAGCTTACTTCACTTCAGCTACAATGATTATTGCTATCCCAACTGGTATTAAAATT
 19053  TTCTCATGATTAGCTACTATTTATGGTGGTTCAATTAGATTAGCAGTACCTATGTTATAT
 19113  GCTATCGCCTTCTTATTCTTATTCACTATTGGTGGATTAACAGGAGTTGCTTTAGCTAAT
 19173  GCTTCATTAGATGTAGCATTCCATGATACATATTATGTAGTAGGTCACTTCCATTATGTA
 19233  TTATCAATGGGTGCTATCTTCTCATTATTTGCAGGATATTACTATTGAAGTCCTCAAATT
 19293  TTAGGATTATACTATAATGAAAAATTAGCTCAAATTCAATTCTGATTAATTTTTGTAGGT
 19353  GCTAACGTAATTTTCTTACCTATGCATTTCTTAGGAGTAAATGGTATGCCTAGAAGAATT
 19413  CCAGATTATCCTGATGCTTTTGCAGGTTGAAATTATGTTGCATCAATTGGTTCAATTATT
 19473  GCTGTATTCTCTTTATTCTTATATATTTACATTGTATACGATCAATTAGTAAATGGATTA
 19533  GAAAATAAAGTAAATAACAAATCAGTAATTTATGCTAAAGGACCTGATTTCGTAGAATCA
 19593  AATCAAATTTTCGCTATTAATAAAGTTAAATCTTCATCTATTGAATTCTTATTAACTTCT
 19653  CCACCTGCTGTTCATACATTCAATACACCAGCAGTACAATCATAA
;     G-cox1-E5 ==> end
;     G-cox1 ==> end
 19698  TAATATATATATTATATTATATATATTATTTTTCTTAAATATTCTTTTTTATTATTAATA
 19758  AATTCCTTAAATTAAACTAACCGCGAATGTATTTATAATACATTCGCGGTATATTATATA
 19818  TATAATTAATATTATTTAATACTTTTTTATTTATTAATATATTTATTTATTATTATTATA
 19878  ATAAATAATAAACATAAAAATAGTTAGTTAAATAAATAATTAATTACCCGCCAGTCTCCT
 19938  ACATAGAAGGAGACTGGCGGAATAATATAACATATATTATTTATATATATATAAATAGAA
 19998  TAATTATTATATATTCAAAAATTATTATAATTTTTTATTATTATTAAAATTATTAATATA
 20058  ATATAATATAATATAATTATATAAAATAATTAATAGATTATTGGCCTTTTAATTGGTTAG
 20118  AAAAACCAATTAAAAGGCATAATACATATATGTTTTTATATATTTAAATATATATAATAT
 20178  ATATTATATTTATTACTTAAAATAAATAATAGAAGATTTATTATATAATAATTATTTTTA
 20238  TTATTATTATTATTATATATATAATTTATAAATTAAGATGACATTAATTATTGGCCTTTT
 20298  AATTGGTTAATTAACCAATTAAAAGGCCAAATATATATATATTCTCCTTACGGGGTCGCC
 20358  GCCTTCGGCGGCGACATTACTTATTTTTTATTATATTATTTAAATAATATAATATTTTAT
 20418  TTTTATATAATTATTATTATATAATATAATAATATAATATACTATACTATACTATACTAT
 20478  ATATTATTATATAAATAAATTAATAAATTATTAGCCTTTTAATTGGTTAATATAACCAAT
 20538  TAAAAGGCGTAATACATATATAAAAATATTAATTTATATTTTATTACTTAAATAGTAGAA
 20598  AATTTTATATAATTAATTAATTATTTTTATTATTATTATATATATATATATATATATAAT
 20658  ATATAAATTAAGATGATACTAATTATTAGCCTTTTAATTGGTTTTTAAAAAACCAATTAA
 20718  AAGGCGTAATATATATATATTGTATATTTTATTTTTATAATATAAATAATATTATATTTT
 20778  TATTATATAATGATTATTATATATATAATATAATATAATAAATGAAATAAATATTATTAT
 20838  ATAATAATAGATTATTCGCCTTTTAATTGGTTTTTAAAAACCAATTAAAAGGCGAGATAT
 20898  ATATATATTGTATATATTATTATATATTTATATAAATAATATATATATTTAATTATATAT
 20958  ATTTAATTATTTTGTCGCCGCCATTATAAATAATGGCGGCGACCCCGTAAGGAGTAATAA
 21018  TTTATTATTAATTAATTAATTAATTAAAATAATAATAATTATTTATTATAATATCTATAT
 21078  ATAATTATAAAATTAATATAATATGATATGATATAATATAATAATATAATATTAATTATA
 21138  TGCCTTTTAATTGGTTAATTAACCAATTAAAAGGCATAATATATATATATATATAAATAT
 21198  ACTTTTTAATATATATTTTATATATAAAAATCACAAATGATATTAATTATTATTAAAAAT
 21258  ATAATAATAATAATAATATTAATTATTTAAATAATATTGTATATGAATTAATTAATTATT
 21318  GGCCTTTTAATTGGTTAATTAACCAATTAAAAGGCCAAATATATATATATTTTTATTTTA
 21378  TTTTATGTAGATAAATTATATATTAATAATTTTTAATTATAATATAATATATTATTAATA
 21438  TAATATAATAATATATATATAATATATATTATTATTATATAAATAAATAAATAAATAAAT
 21498  AAATTAATTAATTAATTAATTAATTATACGCCTTTTAATTGGTTTTCAATAAAAAGGCGT
 21558  AATACATATATATTTTATATATTATTAATATATAATTATATAAATTATATAATAATATTC
 21618  ATATTAATATAAATATAATATTATTATCTTCGTAATAATTATATTAATAATTAATTATTG
 21678  CCTTTTAATTGGTTAATATAACCAATTAAAAGGCATAATGTATATATATATATATCCTTT
 21738  CTTTAAGATTTATTAAATATCATAAGATATTATATATATATTATATATTTTATATAATAT
 21798  AAATTACGCCTCAGACATAAATTTTTAATTCATTAAATTAACCGCCAATGTATTATAAAT
 21858  ACATTGGCGGTATAGATTATAATTATATTATTTATATCATTAATTTTAATTATATATAAT
 21918  TTTTAAATATAATAATATAATATGATATAATATGATATAATATAATATTCTTTAAATAAT
 21978  ATTAATTATTGGCCTTTTAATTGGTTAATTAACCAATTAAAAGGCCAAATATATTTACAT
 22038  ATCTATATATATTATATAATGTAAATTATATAATAATTATATAATATTATTATATATTAA
 22098  TTAATTATAAATTAAAAAGTCAATATTGTATTGTATATTAATTAATAAATTAATAAATTT
 22158  ATTATTGGCCTTTTAATTGGTTTTAAAAACCAATTAAAAGGCCAAATATATATATTTTAT
 22218  ATTATTTTAATATATTATATATTGTATATATTTATTTATATATAATATAATATAATTTAT
 22278  ATTTTTAATAAATATATTAATAAATAATAATTACCGCCAGTCCCCACCATTGGTGGGGAC
 22338  TGGCGATATTAGTATATACTACTATATAAATGCCACATTTTCACTATAGTGAAAATGTGG
 22398  TAAAGTATAATTAATTTTTATATTATTATTCAATATTATTAATAATATATATTTATATAT
 22458  ATAATATTAAATAAATAATAATATTTATTATATTCTTAATTATAAAATTGTATAATATTA
 22518  TCCCGCGACTTTTTTATAAAAAAAGTCGCGGGACTTAACTTATTAAAAATAATTCATTTA
 22578  TTCGCCAATTCCAATATCATTGATATTGGAATTGGCAAAATATATCTATATACTATATAT
 22638  TATATATTACTATATATATTATATTTAATATATATTATATTATTAAACCAAATAAGTAAT
 22698  TAATTAATTTTATATTCTCCGCCAATTCATAATCTAATAGATTATGAATTGGCGGAATTA
 22758  TACATATTATTAGATATCTATTATTTAGATATATATTTATATTTAATAATAATATTGAAT
 22818  AATAAAATATATATTATTGAATATATATACTATTATATATTATTATATTAGCTCCGCCAC
 22878  TAATTTTTTTTCACAATTATTGTGAGGCGGGTAATATATTACTCGTCCTTTCCCACATAT
 22938  ATGTGGGAAAGGACGGATATTTATTCTATATTATTCTCGAACTTAATTATAATAATTAAT
 22998  ATTATAATAATAATTTATATTATTATATAATTATAATAATAATAATAATATATTTACCGC
 23058  CACATTTTTACATTGTAAAAATGTGGCGGATAGTAATTGTATATTTAATTAATATATAAT
 23118  ATATATATTTATAATTAATAATTTTTATTAATAATTTATAATAATAATAATAAAATATAT
 23178  AATATATAATAATAATAATATTAATAATAATAATAATAATACCGCCACTTTTTATTTATA
 23238  AAAAGTGGCGGGGTTTAATTTTATATACAAACATTTATTATCTCTTTTTATTTAATTTTA
 23298  TAAGTAATAAAATATATAATATATATATATCATATATATTATAATATTAATTAGATAATT
 23358  TAAAATAAAAT
;     G-rns ==> start
 23369  AATAAAAAGAACATGATGTTGGTTCAGATTAAACGCTAAATAAGGACATTACACATGCAA
 23429  ATTAAACGTTTATTATATATGTAATATAATAAATATGTAGTGTACACGTGAGTAAAATTT
 23489  GGAATTTTTAACTATAAATAAAGTTAAATGCTTTATAGTATTTATATATAAATTTATATA
 23549  TATAAATATAAAGATTATATAATTATAATATAATTGTTTATAGTAAAGCCAATATTGGTT
 23609  TAAGATAGTAGGTAAATTAAAAGTTATACCTAGTCGACGATCCATAATCGATAATTAACG
 23669  TTAGAACGATCACGTTGACTTTGAAATATAGTCAATATCTATAAGATACAGCAGTGAGGA
 23729  ATATTGGACAATGATCGAAAGATTGATCCAGTTACTTATTAGAATGATATATTAATTATT
 23789  AATATTAAAAAAATAATATATATTTATATATATTATTATATTATATTAAATAAAAATAAT
 23849  ATTAATTGATTAACAATAAAGTTCATAAATAATTAAAATAATGATATTAATTACTTGTAT
 23909  TAATTACAAGTATATTTATATATATATTTATATATATATAGATATATTTAATAGTCCTAA
 23969  CCAAAATTTGTGCCAGCAGTTGCGGTAAAACAATGGGGGCAAGCGTTAATCATAATGGCT
 24029  TAAAGAATTCGTAGAATTATATATATTATATATATATTAGAGTTAATAAATATTAATTAA
 24089  AGAATTATAATAGTAAAGATGAAATAATAATGATAATTATAAGACTGGTATACGTGAAAA
 24149  TATTAATTAATTATTAACTGACATTGAGGAATGAAGGCTAGAGTAGCAATCCGGATTCGA
 24209  TACCCGAGTAGTTCTAGCAGTAAACTATGAACACCAATTTTTAATATATAATATTAAAAA
 24269  TAAAATGAAAATGTAAGTGTTCCGCCTGAAGAGTACGTTCGCAAGGATGAAATTCAAGAC
 24329  AATAGACGGTTACAGACTTAAGCAGTGGAGCATGTTATTTAATTCGATGATCCCCGACTA
 24389  ACCTTACCATATTTTGTATATTTATTTATATAATTTATATAAATAATTACAGGCGTTACA
 24449  TCGTTGTCTTCAGTTCGTGCTGCAAAGTTTTAGATTAGTTTCATGAACGAACAAATCTCC
 24509  ATATGTATATTTATCAATTATACATAATATTTTATATCTATTGGATATATGATGAAAGGA
 24569  ATTAAGACAAATCATGATGATCCTTATAATATGGGCTATAGACGTGCTATAATTAAATGA
 24629  TAACAAAACTATATTAAATTATTATAAAAAATAATAAATTAATAGTATAAAACATTTAAA
 24689  TCTTTAATATATTACTATATTATTTATAATATGGATTAATATCTGAAATTCGATATTATG
 24749  AAAAAAGAATTGCTAGTAATACGTAAATTAGTATGTTACGGTGAATACTTTAACTGTTTC
 24809  GCACTAATTACTCATCACGCGTTGAAACATAATGTTATCTAAATATATTTATATATTTAT
 24869  ATATTATATATATCTTATTATATATAATTATATTTATATTATAAATATATAAGAAATATT
 24929  ACGAATTAATGCGAAGTTGAAATACAGTTACCGTAGGGGAACCTGCGGTGGGCTTATTAA
 24989  TATC
;     G-rns ==> end
 24993  TCTAATATTCTCTTCCAATTATTAATATTAATAATAATAATTATTATTATTATTATTAAA
 25053  ATATTTTTAATAAAATAAATTTTATTAAATTTATTAATTAACTAATTCCGCGGATTATTT
 25113  ATAATAATCCGCGGATATTATAATTATATATATTTATATATTATATATAAATATTATTAT
 25173  AATATTTTATTAAGTTTTCTCTTATTTAATGTAATAATGGTCGCCGCCATTATATAAATA
 25233  TAATGGCGGCGACATATATTATTATATTATTATATTATTATATAATTATATTATAAAGAA
 25293  GTAAACAAATATATATTTTTTATTTATTATAAATTATATATTAAATATTAACATTATATG
 25353  TTAATATATGACCCGCCACTTTGAAAAAGTGGCGGGTCTTTTATTTTAATTTTTATTTTA
 25413  ATA
;     G-trnW(uca) ==> start
 25416  AAGGATATAGTTTAATGGTAAAACTATTGATT!TCA!AATCAATCGTTAGGAGTTCGAAT
 25474  CTCTTTATCCTTG
;     G-trnW(uca) ==> end
 25487  TATTATTATTATTATTATATATAAAATAAATATGTTATATATTTATTTATTAATTATAAT
 25547  TCGCCAATTCAATATCTTAGATATTGAATTGGCGATATATATATATATTATTTAATTAAA
 25607  ACATTATAAATAATATATATAAATTATATGTTATAATATATTTATAATATTATATTATAA
 25667  ATATAAAACCCGCGACTTTTTCACAATGTGAAAAAGTCGCGGGTAATATAAATATAAATA
 25727  TGTAATATAAATATACCGCCAAAATGCCTTTTTAAAAAGGCATTTTGGCGGATTATTATA
 25787  ATAATATAATATTAATAATATTATATTTATTTATTTATTATTTACTATTAAAAAAGTAAA
 25847  TTATATATAATAATAAATAAATTTTAAATAAAAATAGTACTATATTTATATATAAATATA
 25907  TATATAAATATATAGATTTATTATTATTATATAAAATAATAATAAATAATTATATTAATA
 25967  AAATAAAACAATATTATATAAATATATCGCCAAAATGCCTATATAGGCATTTTGGCGTAT
 26027  AATATATTTATAGTAAATTATAAAAATAAGTATATAAAAAAT
;     G-atp8 ==> start
 26069  ATGCCACAATTAGTACCATTTTATTTCTTAAATCAATTAGTATATGGATTTGCATTAGTA
 26129  ACTATTTTATTAGTATTATTTGCACAATACTTCTTACCTCAAATTTTAAGATTATATGTA
 26189  TCTAGATTATTTATTTCAAAATTATAA
;     G-atp8 ==> end
 26216  TTTATATATAATATTTTAAGAGGTTAAATATTAATAATTAATATATATTATATATATTAT
 26276  TAATTATACAATTTATACAAAACCCGCCACTTTTTCACAGAAAAAGTGGCGGCTAATATA
 26336  ATGTATAAATATATTACATTATATTATATAATATTTATTATATAAAAATTAATAATAATA
 26396  AAAATATTATTAATATAATATTATATTATGTTATATTATATTATAATAAATTAAGTTAAA
 26456  GGGCTCTTCCTTTGCTTTATAGCAAAGGAAGAGCCTTAATTATAATTAATTTATTAATTA
 26516  GTTAATATATATAATTATTATATATAATAAATTTATATTAGATTATTTATAAAAATAAAA
 26576  TAAAAAT
;     G-atp6 ==> start
 26583  ATGTTAAATTTATTTATTACATCACCATTAGATCAATTTGAAATTAGAGTATTAATGGGA
 26643  TTTACATCTCCATTATTAGATTTCAGTAGTTTAAACTTTACTACTTTCTCATTATATACA
 26703  GTAATTGTATTATTTACAATTATTGGTTTAAATACATTAACTACTAATAATAATAAAATT
 26763  ATTGGTTCTAAATGATTTGTATCTCAAGAAGCTATTTATGATACTATTTTAAATATGGTT
 26823  AAAGGACAAATTGGTGGTAAATTATGAGGATTTTACTTCCCATTAGTTTATACATTCTTC
 26883  TTCTTTATCTTTGTAAGTAACTTAATTAGTATGATTCCTTATTCATTTGCATTATCAGCT
 26943  CATTTAATTTTCATTGTATCATTAAGTTCAGTTGTATGATTAGGTGCTACTATTATTGGT
 27003  TTAACTAAACATGGTTGAGTATTCTTCTCATTATTTGTACCTGGAGGTACTCCTTTACCA
 27063  TTAGTACCATTATTAGTATTAATTGAATTATTATCATATTTTGCTAGAGCTATTTCATTA
 27123  GGTTTAAGATTGTCAAGTAATGTATTATCAGGTCATTTATTATTAATTATTTTAGGTGGA
 27183  TTATTATTTAATTTAATGTCTATTAGTATTATTACATTTGTATTTGGATTTATTCCAGGT
 27243  ATTGGATTATTAGCTATTGTAGTATTAGAATTTGCAATTTCAGTAATTCAAGCTTATGTA
 27303  TGAGCTATTTTAACATCTTCATATTTAAAAGATGCTTTATACTTACATTAA
;     G-atp6 ==> end
 27354  TTATATATAGTATATATATAATTATATTTTAAATATTCTTATTATAATATATAATAATAA
 27414  TATATTATAAACAATACTGATTATAAGATATATAATCCCAATATCTCTTTATTCAAAAGA
 27474  GATATTGGGATAAGTTTTATTATATAATATATATTTTTAATTTAAATTTTTATAAAAATA
 27534  TAATTTATAATAATAATAATAATAATATATTTACATACCGAAACCATCAATATTTATTTG
 27594  ATGGTTTCGGTGGATCTATATATATATTGTAGATATATATTATATATATTTATATTAATT
 27654  ATTTTAATTAATATTATAAATTTATGTTAAATTTATTTATTAATAATTAACTAACTAATT
 27714  AATTAACTAACTAAATAAATAAATAAATAAATAAATAAATATTCGCCAAAATGCCTTTGG
 27774  CATTTTGGCGGATAATATATATAATATTATTTATATTTTATTTATAAAATATATAAATAT
 27834  TTTTTATTATATATGAGTATAAGATCCAAATCCAAATTAATATATATTAATATTTACGCC
 27894  AAAATACCACTTATTTAAGTGGTATTTTGGCGAATAAGGTATATTATATATATTATATTA
 27954  TATTATATTATATTATATTATATTAATTATATAAAAAAAAATATATTTCTCCTATTTAAT
 28014  TAATATATTGTATATGTAAGATATTCGCCAAAATGCCTTTGGCATTTTGGCGTTATATAT
 28074  ATTATTTTTAAATAAATATAATATATTAATATTTATTTAATTATATGTGATAAAACTTTT
 28134  TATTTATAATTAAATATAAATATAACCCGTCCTTTTCCATATTTAATATGGAAAAGGACG
 28194  GATATTCATTAATTAATTCTTTTTATTTATTTATTCTAATTATAATATTTTAAATATATA
 28254  ATAATAATAATTATATAATAAATAAAAATAAAATAAGTAAAATAATAATAATTAATAATT
 28314  AATAATTAATTAGCCCCGCCACTTTTTCAAAGTGGCGGCTAATATATTAATATCCGCCAA
 28374  ATTACTACTTAAGTAGTAATTTGGCGGGTAATATTTATATTTATATTTTATTTGAATAAA
 28434  TACATATATATATAAATATATATATATATACATATTATATATAAATATATTAATATTCTA
 28494  TTTAACTCCTCAATATAAAGTAAAGATGGTCGCCGCCATTATAAATAATGGCGGCGACAT
 28554  ATATTTAATATATTAATCTATATAATCTACTATATATATTTTTAATAAAATGTGATGAAT
 28614  AATAAGAATAATAAGTGTACATACCTAAACCATAAAATATTTATGGTTTTGTAGTATACA
 28674  CACATATATATATTAATTTTATTATAAATATTTTATTATTACTCCTCAATATAAAGTATA
 28734  AAGTAAAGATGGTCGCCGCCATTATTAATAATGGCGGCGACATTATTAGTAAATATTAGA
 28794  CCCGCGACTTTTTTTATAAAAAAGTCGCGGCTGATATATTAACTTTAAATATATCTTTTT
 28854  ATTATATTATTTTTAATAATAAATAATAAATAAATAATTAATAATATAATAATATAGAAT
 28914  AAAGGAGAATTTATTAATTAATATTCGCCTTTAATTCCTTATAAATATAAGGAATTAAAG
 28974  GCGAATTATATATATTATAATTATTAAATATTTTTGTAATATTACAAAAATATTAATTAA
 29034  ATTATATAAAAAAAATATATATTATTAATTTATATATATAATATTATAAAGTAATAATTT
 29094  TATTTATATATATTTATAAAATTAAATAATAAATAAATAATAAATAAATAATAAATAAAT
 29154  GAATATTCGCCATTAATTCCCTATAATTATAGGGAATTAATGGCGGATTTATATATATTT
 29214  ATAAATATATTATTCATTATTTAGATATAGATCTGAGACTTTATATAATAAATTAGCCTC
 29274  AGATTATTTAATAATCCTTATTACTTTTTCACATTAATTAATTAATTAATTAATTAATTA
 29334  ATTTATTTAATTATCCGCCTTTTAATCCTCTTAGTTAAGGGGATTAAAAGGCGGAATTAT
 29394  ATTAATTATATATAATATATATATTACATATTTTTATTTTAATAAAATAATTATTATTAT
 29454  TTTTATATAAATATAATAAAGTAATAATTTTATTAATAAATAAATAAATAAATATTCGCC
 29514  ATTAATCCCTAATAATTATTAGGGATTAATGGCGAATAATATAATATTGTTATACTATAA
 29574  TATAATATATATTATTATATATTTTTTATTAATATATATATATATATAAAAGTAATTATA
 29634  TATATCTTTAAATAGATATAATTATACTATAAATTAATATATATATTAAATTTATAAAAT
 29694  TATAGAAAAATTTATAAAAAA
;     G-cox3 ==> start
 29715  ATGACACATTTAGAAAGAAGTAAACATCAACAATTCCCTTTCCATTTAGTAGCTCCATCA
 29775  CCATGACCAATTGTAGTTTCATTTTCATTAATGGCATTAGCATTATCATTAGCATTAACA
 29835  ATGCATGGATATGTAGGTCATATGTATTTAATTTATTTATCATTAATTACAGTAACATAT
 29895  AGTGCTACTTTATGATTTAGAGATATTATTGCAGAGGCAACATATTTAGGAGATCATACT
 29955  ATTGCTGTAAGAAAAGGTATTAATTTAGGTTTCTTATTATTTGTTGTATCTGAAATTTTA
 30015  ATTTTCGCAGGATTATTCTGAGCTTATTTCCATTCAGCTATGAGTCCAGATATTACATTA
 30075  GGAGGTGTATGACCACCAGTAGGAATTCAAGCTGTACAACCTACAGAATTACCTTTATTA
 30135  AATACTATTATTTTATTATCTTCAGGTGCTACTATTACATATAGTCATCATGGTTTAGTT
 30195  GCTGGTAATAGAAAAATTGCATTATCAGGATTATTTATTACATTCTGATTAATTGTAATT
 30255  TTCGTAACTTGTCAATATATTGAATATACAAATGCTACATTCACAATTACTGATGGTGTA
 30315  TATGGTTCAGTATTCTATGCTGGTACAGGATTACATTTCTTACATATGGTTATGTTAGCT
 30375  GCTATGTTAGGAGTAAATTATTGAAGAATGAGAAATTATCATTTAACATCAACTCATCAT
 30435  GTTGGATATGAAACAACAATTATTTATGCTCATGTATTAGATATTATTTGATTATTCTTA
 30495  TATATTGTATTCTATTGATGAGGTGTATAA
;     G-cox3 ==> end
 30525  TTATATAATTAATTATATAATTATATATAAATTATTATTAAATATTCTTATTATTAATAT
 30585  ATATATTATTATTTAATATGTCTTCCGCCACTTTTTTATAAAAAAAGTGGCGGGTTTATT
 30645  ATATTATTATATTATTATATTATATATATTATATTATATATATGTATTATATAATATTAG
 30705  ATAATATATATTTTCTTACTTAATGTAATAATGGTCGCCGCCATTATATATAATGGCGGC
 30765  GACATTATGTTATATTATATATATATTATATATATTCTCCTAAATTATTATTTATGTAAG
 30825  CAGTATTAATTATATTAAATATATATTATAATATATAAATAAATTATTAATTAAAAATAA
 30885  ATATAATATTGAAAAATATTTGATTATCCGCCGATATTACTATAGTAATATCGGCGATAT
 30945  ATTTTATTTATATCATATTTTTTTTTATAGAATTTATATTAATATAATTAATATAAATAA
 31005  TAATAATAATATTTTCCTATTAAAATTAAATTGTCGTCTTGGACGGCGATATAATATATG
 31065  ATTATTCGCCAAAATGGCCTATAAAATAGGCCATTTTGGCGATTATATTATAAATTTATA
 31125  AATATATTATATATATATATATATATATATAATATAAATAAAGAATATTAATAAATTATA
 31185  ATAATAATAAAAATATAATATTATATATTTTAAGTCATTCGCCAAAATGGCCTATTTTAT
 31245  AGGCCATTTTGGCGATATCTTTATATATTATTTATCTTTAAATATTATATATATTTATAT
 31305  TTAAATATTCTATATTATAATATATATTTTTTATTAAATAATAATAATAAAATATATTTT
 31365  TCCGTGAGGAAATTATATTAATTAATACGCCAAAATGCCTATTTAATTAAATAGGCATTT
 31425  TGGCGTTATATCTATATTTTTTTTATATATAATATATTATATAGCTATATATATAATAAT
 31485  AATATTATTTGTCGCCGCCATTATATATAATGGCGGCGACCTTATTAGATTAAGGAGAAT
 31545  TTATTTTTATTAAATTAATAATAATTATTATATATTAAATTATAAAAATAAAATATTAAA
 31605  GAGGAAAATTATAATAATAAAAGAATATTAATAAAAACACCCGCCAAATTACCAAAGGTA
 31665  ATTTGGCAATTTAATATTATATTCTTTTTATATATATAAATATATATTCTAAATATATAA
 31725  TATTTATTTATTACTTAAATATAATTTATACTTATTTTTCCTTATATATATGAAATATAC
 31785  ATAAGGAATAGTTAATAATTATAATATAAATTAGCTACCGCCACTTTTTATAAATAAAAA
 31845  GTGGCGGATGATATTACTATATAAGTAACTATTTAATTAAATTAAATAATAATATTATTA
 31905  TTAAATTATTTTATAATATATATATTTATATATATTATAAAACATAAGTACTTTTTATTA
 31965  ATATTAATATATTAATAATTAGTATAATATAATAACATT
;     G-atp9 ==> start
 32004  ATGCAATTAGTATTAGCAGCTAAATATATTGGAGCAGGTATCTCAACAATTGGATTATTA
 32064  GGAGCAGGTATTGGTATTGCTATCGTATTCTCAGCATTAATCCAAGGTGTTTCAAGAAAC
 32124  CCTTCATTAAAAGATACATTATTCCCATTCGCTATTTTAGGATTAATTTAA
;     G-atp9 ==> end
 32175  GCGAGTCCTAAAAATCTATATTATTATTATATATTATATAATAATAATTTAACTTTTTTA
 32235  ATAAAAGAGATATTAAA
;; mfannot:     /group=IA (5.42e-30)
 32252  ttgggtgaattgcaagaaactcctaatatttaataataataattaaatatggacaatttg
 32312  cagcgaagtttataacaacctccccgttatttctcctttatttaaaaggataaataacgg
 32372  gtgtatttttatataattaagattattatttaatataaaaataagttataaaaacgttca
 32432  acgactagataatgagttaggttaacaataatttatccacgagcgcccaatatcatattt
 32492  aatatatgataatgacatagtct
;; mfannot:
 32515  AAACAATATAGTAATATATTGAGATAATATTTAAATAATATTATGATTTTACACAACTAT
 32575  TAGGCTTCCAACTAATGTTGCTTTATCAGAAGCTACAGGTTTATTCTGTTTAATGATTTC
 32635  ATTCTTATTATTATACGCTGTATAATTAATAACAATTGAAATTAAATATTTTCAATATTC
 32695  TTTTTAATTTAATTATAAATTAATTAATATTATTAAATAATAATATTATTTATTTCGCCA
 32755  AAATGCCTTTTTAAAAGGCATTTTGGCGTATCTATTATATATTTATATTATATATTAATA
 32815  ATTAATTATATATTTTTATATATATAAATATAATATTTTTATATATATTATATTATATAT
 32875  ATGTATAATTCGCCAAATTACCAAAGGTAATTTGGCGAATATTATTATTCTCCTTAATAT
 32935  AATAATTATTTATAATTTTAATTATAATATATATATTATATTATAATATATTATCCGCCA
 32995  CTTTTTCTGTGAAAAAGTGGCGGGGCTAATTAAATAAATTATTATTAATAAATATTATAT
 33055  TCTCCTATTTAATATAATAATAATAATATAATAATAATAATATAATTACGCCAAAATGCC
 33115  TTTTAAAAAGGCATTTTGGCGGATTATTATATATATAATAATAATTAATTTATTACTAAT
 33175  TATATAATATATAAATATTATATTTATTATTTTTTATATAAATTATATATATATATGTAT
 33235  ATATATATATGTATACATATATATGTGAAATTCGCCAAATTACCACTAAAAGTGGTAATT
 33295  TGGCGAGTATTATTTATTATTTTAATTATTTTACTATTTAATAAGGTTTACATCTTTATT
 33355  AATGTAATGACGGAAATATATTTAATATATATTCAAATATAAATATAAATTAGATAATAT
 33415  ATTATTAAATAAATTAATAATAATATAATTATAAATTAATTAATAATACAATTCCGCCAA
 33475  ATTACCTTTGGTAATTTGGCGGATAAGCATATAATTATTATTTATTTTAATATAAATATA
 33535  TATATAATATTTATTATTTATATTTTATTTATATTTTTATATATATTATAATTATATATA
 33595  ATCTTAAATATTCTTTTTTTTTATAATAAATAATAATAAATTAATATTATTAAATAATAA
 33655  TGTTATTTATTTCGCCAAAATGCCTTTGGCATTTTGGCGTATACATTATATATATAATTA
 33715  TTTTAAATAATTAATTATATATAATATTTATATAAATATAATATTTTTACAAATATTTTA
 33775  TTATATATATATGTATAATTCGCCAAATTACCAAAGGTAATTTGGCGAATATTATTATTA
 33835  TTATAATATTTCTTCTACTTAATATAATTATTATTATTATTTTAATTATTATATCTAATA
 33895  TATATATAATATATAATGGACCTGGAATAAATATATTATTAAATAAATTAATAATAAGAT
 33955  TATTATACTTTAATAATTATAATTAATAATATAATTCCGCCAAATTACCAAAGGTAATTT
 34015  GGCGGATATTATTGTTATATTTATTATTTAAATTATATAATTTATTATTATTATTATTAT
 34075  ATAAATTATATTATAAATTATATAAATAATATTATTATTAATAAATATTATCTCTTTAAT
 34135  ATTATTTGTCTAATATTATTTCGCCAAAATGCCAAAGGCATTTTGGCGAATCATATATAA
 34195  TATATATATTATTATATATATATAATTATTGATTAATTATTAATTATATAATTTATTATT
 34255  ATTATTTTTATATATTTATATAAAAAAATATTATATATGTATATATGTATAATTCGCCAA
 34315  ATTACCAAAGGTAATTTGGCGAATATTATTATTATTATAATTATTTATTATTTTTATTAT
 34375  TATATCTAATATATATTTAATATATATTATATTATATTATATATATATTTATATTTAATA
 34435  AAAAATTATTAAATAAAATTATTATACTCTTATTAATAATATAATTCCGCCAAATTACCA
 34495  AAGGTAATTTGGCGGATAACCATAATTCTTTATTATTTATTTATTTATTTATTATTATAT
 34555  AAATATTTAATATTTATTATATTTTATTTATAATAATAAAATTATATTATATATTATAAT
 34615  ACAAATTATTATAAATAAATAAACATATATAACAATCGCCAAAATGCCTATTTAATAGGC
 34675  ATTTTGGCGTTTAATTAATTAATATAATATTCTTTTATTTTTATTATTATTAAGTAATAA
 34735  TTAATATTATTTAAAAATAAATTAATAATATTATATAGTTATATAATATATAATATTATA
 34795  AAACATAATATATATACATAATGCCAAAATGCCTATTAAATAGGCATTTTGGCAGATTAA
 34855  TAAATATAATCTGTTAATATATTATTATTATTTTATTAAAATATTTATATTCTAATATAT
 34915  AATATATATATATATATAAATATATATAAATTTAAAAGATAAATAATATATAAATATACC
 34975  GCCAAAATGCCTATTATAGGCATTTTGGCGAATAATTATCATATAAATATTATTAATTAT
 35035  TATATAATTATTAATTATATATTATATATAATATTATATTATATTTATAAATAAGTCCGC
 35095  GACTTTTTTATAAAAAAAGTCGCGATATGATATTATGTATAAATAATTCGCCAAATTACC
 35155  AAAGGTAATTTGGCGAATATTCTTATTTTTATTATTCTACTTTTTAATTATATTCAATAA
 35215  TTAATAATATAATTCTTAATTATTTATTATAATATAATATTTAATATTATTTTATGTATA
 35275  ATATTTATTATATTATATATATAATATATAGAAATTATTAAAAATATATAATATATAATA
 35335  TATATAACGCCAAAATGCCTATTTAATAGGCATTTTGGCGTATAATTAATATAATATTCT
 35395  TTAATTTTTATTATTATTATTTAATAATAATTTATATAAAAATAAATAAATAATATTATT
 35455  ATATATAATAGTTATATAATATATAATATTATTGAAGATAATGTAATACATAACGCCAAA
 35515  ATGCCTATTAATAGGCATTTTGGCGTATTAATATAATATAATATAATTTATTAATATATT
 35575  ATATTTTTATTATTATTATTATTTTATAAAAATATTTATATATAAATATATATAAATTTA
 35635  AAGATAAATAATATATAAACATACCGCCAAAATGCCTATAAAGTAGGGATTTTGGCGGAT
 35695  TAATTTTATAATTAATATTATTATATAATTACCATTATATATAATATATATTAAATATAT
 35755  TAAAAATATATAACTGAAACATAAATAAATATATTTACATATCGCCAAAATCCTTTGGAT
 35815  TTTGGCGAATAATTTAATTAATAATATTCTTTTTATTTTAGATAAATATATATTTAAAAA
 35875  TTTATTTATAATATAATAATATATAATATAATCGCCAAAATCCCCTATTTTAATAGGGGA
 35935  TTTTGGCGAATAACTCAATATAATTATTATAATTATTATTATAATAAGGAGAATATTTAT
 35995  ATTTATATATATATAATTATTTATATAATTTATATATTATTATATAATATACATATAATA
 36055  TACATATATATTACGCCAAAATCCCCTTTATAGGGGATTTTGGCGTATTACCTATATAAT
 36115  ATTTATATATTATTAATATATATATAATATATATTATTATTATAATTATTATTATTTATT
 36175  ATTTATATATAATAATAGATATATATACTTATTTATTTAAATAAATATTTATATTTATAA
 36235  CCGCCAAAATCCCCTATTAAATAGGGGATTTTGGCGAATAGTTTAATTAATAATATTATA
 36295  TTATTATAATTTATTATTATTTATTAATTAATAAGCTTCTTGACTTTTTTATAAATATAA
 36355  TATAATATAATTTATATAATATAATATAACCGCCAAAATGCCTATTTATTAATAGGCATT
 36415  TTGGCGGATAACACAATACAATATATTATTCAATATTATATTTAATATAATTATTTTATA
 36475  TATTATATAATATATTATTATATAATATACATATATATAACGCCAAAATCCCCTTTATAG
 36535  GGGATTTTGGCGTATTATAGTAGAGATAATATTTATTATTATAATTATAATTTATTATTA
 36595  TTTATTATATATATTTAATATATAAATATATATACTTATTTATATAAATTAATATTTAAA
 36655  ATAACCGCCAAAATCCCCTATTAAATAGGGGATTTTGGCGAATAAATAAATAAATTAATT
 36715  ATTTGATATTATTAATATTTATTAATATTAATATTTTTATTTTATATAGATATATATATA
 36775  ATATATATAAAGAATTTATTAATAATAACCGCCAAAATCCCCTATTTAATAGGGGATTTT
 36835  GGCGTATTATATATATAATAGTTAGTATATATAATATATATATATATAATATTTATTATT
 36895  ATTATAATTAATTATTATTAATAAAAATATTCTTTTTATTTTAGATATAATATATAAAAA
 36955  AAATATATTTATAATATATTAATACCGCCAAAATGCCTATTAAATAGGCATTTTGGCGGA
 37015  TGGATAACACAATATAATATAATATAATAATATACAATATAATATAATATAATACAATAT
 37075  AATATAATAAAATATTGTATAATATAATATATATAACGCCAAAATCCAAAGGATTTTGGC
 37135  GTATGATTTAATTAATATCATATTTTTATTATTATTATTATTTTAATTTAATATAATTTA
 37195  TATATTATTATATAATATACATATATATATATATAACGCCAAAATCCCTCTTTAAGAGGG
 37255  ATTTTGGCGTATTACAGTATATATAATATTAATTCTATTATTAGAATTAATAATTTATTA
 37315  TTATTTATTATTTATATTTATTATATTTAATAATAAATATATATACTTATTTATATAATA
 37375  TTTATAATAACATAACCGCCAAAATCCCCTATTTAATAGGGGATTTTGGCGAATAATTTA
 37435  ATCAATTATATCATATTATTAATATTTATTATTATTTTTATAATATATAGATATATATTT
 37495  ATAATATATATATAAAGAATTTATTAATAACAACCGCCAAAATCCCCTATTTAATAGGGG
 37555  ATTTTGGCGGATGGATTACACAATATAATATAATACAATATAATATTATACAATACATTA
 37615  TATTATAATATAATATAATATAATATAATATAATAATGTCGCCGCCTTCGGCGGCGACCC
 37675  CGTAAGGAGAACATAATATAATAAAATATTGTATAATTACAATATAATATATATATATAA
 37735  CGCCAAAATCCCCTATTTAATAGGGGATTTTGGCGAATAATTACAATAAAAATAAGAATA
 37795  ATCAGGATAATTATAATAAAAATAGTCGCCGCCGAAGGCGGCGACTCCGTTATATTAAGG
 37855  AGAATTATTAAAATAATAATAATTATTAAATAAATTATAATATATATTTA
;;     rnl ==> ;; mfannot: 5' +/- 50 nt
 37905  TATATATAAAATATAAGTAATAAATAAATATAATTTGAAATATTTCTTATATAAATTTAA
 37965  AGAGATAATCAAGGATTATAAAAGTTATTAATAGTCATAGGTTACTAATAAAATATATAT
 38025  ATTTTATATATATATTTTTAAAACCTAAGGTAAACCTGATAAAAATATAAATTAAGTGAA
 38085  CTGAAACATCTAAGTAACTTAAAGAATATAAATCAACAGAGATATTATGAGTATTGGTGA
 38145  GAGAAAATAATATAGTCAAATTTATATATTTATAATATATATAAATAAATAAGTATTATG
 38205  TAAATAAATTATGTAAGAATATAGGACAAACTAGTTCTAAGACTAAATACTATTAATAAA
 38265  CAAAATAAGTACCGTAAGGGAAA
;;
 38288  ATAAGTAATTGGTTATTTTATAAGCAGTTATAAATATTTTATATAAATATTAATAACGTA
 38348  CCTTTTGTATAATGGGTCAGCAAGTAATTATTATTAGCAAAATTATTTTAATATAATTAT
 38408  AAATAATTTGAATATTAAACATTGTATAATATAATAATATATATTTAATATATATTATAG
 38468  TTAGTTAATGATAATTGACCCGAAAGCGGACGATCTTAATATGACCAGACGGTTAAAAAC
 38528  GGTCGAACAGGTTGATGTTGCAATATCATCTGATGAGTCGTGTTAAGCGGTGAAAGACAA
 38588  ATCTGGTTCGCAGATAGCTGGTTTTCCACGAAATATATGTTAGTATAGTCTCTATTAAAT
 38648  AATTAATATTATTATTATATTTTTTATATAATAATAAAGAATGGTACAGCTATAAATATT
 38708  ATTATTTGGGGAATAATTGCTATTTTATCAAAGATATTTAATCTCGAAATGTTTATTAAT
 38768  ATTAATAGAGAATCAGACTGTGCGCGATAAGGTGAACAGTCTAAAGGGAAACAGCCCAGA
 38828  ATAAGATATAAAGTTCTTAATTAGATAATAAGTGAAATAAATATTTAAATATTATAATAC
 38888  AATCAGTTAATGGGTTTGACAATAACCATTTTTTAATGAACATGTAACAATGCACTGATC
 38948  TATTTTTTTATAAATAATATTTAAAACCATAATTATTTTTAATAATTATGTAAATAAATA
 39008  ATATAACGGATCTTTTTTAATTATAATTATCTAACTGAATATCTATATAATATTATATAT
 39068  AAATAAATGTAATATTATGGTAGTGGAACATTTAATGAATAATAAGTATATTAATATTTA
 39128  CGGATTAATATATGATATATAAATTAAATAGAGAATGCTGACATGAGTAACGAAAAAAAG
 39188  GTTTAATCCTTTTCACCTAAAGCATAAGGTTTAACAATAAAAGTACGGCCCTTAAGTAAA
 39248  ATATGAATAAAATTATATTGTACGATAGGTAAAATCTAAATATATATATTATATCTATAT
 39308  TATATATATTATATTATAATATATATAAACTAATATAGATCAAGAAATAGATATATATAC
 39368  AAATACCGTAATGTATACCGACTCTGGTATGTTAGTAGAGAATATGAAGGTGAATTAGAT
 39428  AATTAAAGAGAAGGAACTCGGCAAAAATAGCTCTAACGTTAGTCAAAAAAGAGTAAAAAA
 39488  AACAAGGTTGTCCAACTGTTTACTAAAAACACCGCACTTTGCAAAAACGTTAAGTTATAG
 39548  TATAAGGTGTGAACTCTGCTCCATGCTTAATTAATAAATATGAATAATTATTATGATTAT
 39608  TATATTAAATTTAAGTAAATAGCAGCCTTATTATGAGGGTTCTAAGGTAGCGAAATTCCT
 39668  AGGCCAATAATTGTGGTCCTGCATGAATGACGTAATGATACAACAACTGTCTCCTCTTTA
 39728  AGCTAAGTGAAATTGAATTCGCAGTGAAGATGCTGTGTACCTATAGTAAGACGAAAAGAC
 39788  CCTTTGCAGCTTTACTGTAATTAGATAGATCGAATTATTATGTATTTTGTTCAGTATATT
 39848  AAGTAATAGATTATATATAAATGAAATACTTATCTAAATATCTTAAATATTATTTTTAAT
 39908  AATATTTTATAATAATTCTTATCTTTATAATATATTTAATTGATATATATTCTTAAATAT
 39968  ATATTATATTATATAATATTTATATTGTATAATATAATTAAAGAGAAAATCTCTAATTGG
 40028  TAGTTTTGATGGGGCGTCATTTTCAGCAAAAGTATCTGAATAAGTCCATATATAAATTAT
 40088  AATGTTATTGATTAACAAATTATATATTATATATAATAATTATTCACATCTTTATTTTAT
 40148  AATATGATTTTAATTATAATATAAAATAAAGTAAATAATAGAAAAGATTATGTACAGTAA
 40208  AATTGTCATGAAAACAATAATATTAAAAAATATTAAATTAATATAATGGTATAACTGTGC
 40268  AACAATTGTAACACTCACAAGTGAAACAAGTACGTAAGTATGGCATAATGAACAAATAAC
 40328  ACTGATTGTAATGGTTATTGATAACGAATAAAAGTTACGCTAGGGATAATTTTTTGTCCC
 40388  ATTATATATATATATATATATAAAAAGATAATATATGTATATATAATTATCCCTTTTTTA
 40448  CCTTTTTCAAGGAAAAAAAAGGGAGTAAA
;; mfannot:     /group=IA (5.29e-29)
 40477  ttgggtgaattgcaaggaactcctattattatttaataataattaaaaaataataaaata
 40537  aataataaggacaatttgcagcgaagcttataataacctatttattataatattataata
 40597  ttataataaagattttataagaacgttcaacgactagataatgagttaggttaacaataa
 40657  tttatccacgagtgcccaatattaaatattattataaatatttaataatgacatagtct
;; mfannot:
 40716  GAACAATATAGTAATATATTGAAATAATTAATTAAAAATAATTATATAAACAAAATTGAA
 40776  CAGGGTAATATAACGAAAGAGTAGATATTGTAAGTTATGTTTGCCACCTCGAT
;;
 40829  GTCGACTCTACCTATCCTCCTGGTTGTAAGTGCTAGGAAGGGTTTGACTGTTCGTCAATT
 40889  AAAAGGTAACGTGAGTTGGGTTAAATACGATGTGAATCAGTATGGTTTCTATCTTCTATA
 40949  GGGAATATTATCAATTTAAATCTCATTTTTAGTACGCAAGGATCAAAATGAATTAATCTA
 41009  TGGTGTATCTATTGATTAATATATATTTATATATATTAGTTTATATATAATTATAATTAT
 41069  ATTTAATATAATTATAATGTATAATTAATCATTGTAGAGAAGCTAAATTAATAAATAATA
 41129  AGTATTGAATGCATATAAATACGAAGTAGTTTTAAAGAGATAATTTATAATTAATTTTAT
 41189  ACTAAAATGTATAATAGGATTAAATATTTGATATTTAATTACTAATTTAATTATTATTTA
 41249  TATAAGATCAAATTATATTTATTTATAA
;;     rnl ==> ;; mfannot: 3' -20/+180
 41277  AATATAAAAAATATATTAATGTATGTATCCCTTTTTTACCTTTTTACAAAGGTAAAAAAG
 41337  GGGTTTAACATATATGTAATATATAATATATAATATTATTAAATATAATATTAAATTATA
 41397  ATAATTCTTATTAATATTAATATAAATAATAACAATGTATCCCTTTTTACAAAGGTAAAA
 41457  AGGGATTTGATATATATGTAATATATAATATTATTATATTAGAATAATAAATAACAATAA
 41517  TTATTCTTATAAATATATATATAAAATATATATATATAAATATTAATAATAATGTATCCC
 41577  CTTTTTTACCTTTATAAAAAGGTAAAAAAGGGGAAATAAATAATATATAAATGTACATAT
 41637  AAATATATCTAAAATATATAATTATTTTATATGGTATTAGTCCTAATAAATGATATATAA
 41697  TTATATTAAATAATAATTAATAAATATTATAAATAATAATTAATTAATAAAAATATATAT
 41757  AAAGGCGTCGAATTGGTATCAATTCGACGCCATTAATTAAATTAACCAAAATATATAATA
 41817  AATATAATTATATATTAATATATAATATATATAAAAGTATATATATATATATTATAAGTA
 41877  AATTAG
;     G-trnM(cau)_1 ==> start
 41883  AGCAATATAATGTAATTGGTAACATATTAGGCT!CAT!GACCTAAACATATACGTTCAAC
 41941  TCGTATTATTGCTA
;     G-trnM(cau)_1 ==> end
 41955  AATAAATAAATTAATTAAAGTCATAATATATATTAATTAATATAATTAATAATGAATAAT
 42015  ATTATTAATTGCCACATTTTTACATAGTAAAAATGTGGCGATATAAATAAATGAGATAAA
 42075  TAATTATTAATTAAATATATAAATTATAAATTATATATATATATATTATATAATTATATA
 42135  TATATATATATTGATTGAAATAAATATTATAAATATGCTTATTAATTTTATTTATTATAA
;     G-trnP(ugg) ==> start
 42195  CAGATAGAGGCCGAAGGGTTAGGCGCTTTCTT!TGG!GAGAAAGAGTTAGTTAGTTCGAA
 42253  TCTATCCTATCTGA
;     G-trnP(ugg) ==> end
 42267  ATAAAATATCTATTTAAAATATATATATATAATATTAAATATATTCCGCAAAAATACCAC
 42327  ATAAAATGTGGTATTTTTGCGGATGATTATAAATTATAACTAACTATATCTTATAGATTA
 42387  TATGTTATTAATTATATATTATAATATAATATATCATATATATATAAAAATATGATATGT
 42447  ATATGTATATGAGACATATATATATTACGACAAAATCCCTTATAAAGGGATTTTGTCGTC
 42507  ATTAATTATTTATATTTAATTTTTATTAAAAAATAATAATAATAATTATTAATAAAAAAA
 42567  TTATACTAAATATAATCAATATAAATATATTATCCGCCACATTTTATTCAAAATGTGGCG
 42627  GATGAGGTTAATAGATATAAGTAATTGATTAATA
;     G-trnF(gaa) ==> start
 42661  GCCTTTATAGCTTAGTGGTAAAGCAATAAATT!GAA!GATTTATGTACATGTAGTTCGAT
 42719  TCTCATTAAAGGCA
;     G-trnF(gaa) ==> end
 42733  TTCATTTATA
;     G-trnL(uaa) ==> start
 42743  GCTACTTTGGTGGAAATGGTAGACACGACACTCT!TAA!GATGTGTTATCGCAAGATATG
 42801  AAGGTTCAAATCCTTTAAGTAGTA
;     G-trnL(uaa) ==> end
 42825  TTATAATATAATATAATATAATAATAATTATATTCTTCTTAATATAAGATATAAGATATA
 42885  AAGAGGTCGCCGCCATTATATTTATATAATGGCGGCGACATATTATATAAAATATTATAT
 42945  AAATAATAATAATATATATATATATTATATATATAATTAATTAAATATATATAAAAGATA
 43005  ATATAATATATACTAGTATAATATAATACCGCCGAGGTAAAATTACCTCGGCGGTAAGAA
 43065  TATATATTTATATATATAAATAAATATATTAATTATATAATTATTATAATTATTAAAA
;     G-trnQ(uug) ==> start
 43123  TGAATCGTAGACTAATAGGTAAGTCACCAAAAT!TTG!AGTTTGGAATTTGTTTGTTCGA
 43181  ATCAAACCGGTTCAA
;     G-trnQ(uug) ==> end
 43196  TATATATTATTTATATATAATATATATAAT
;     G-trnK(uuu) ==> start
 43226  GAGAATATTGTTTAATGGTAAAACAGTTGCCT!TTT!AAGCATCCCATGTTTGGTTCGAT
 43284  TCCAACTATTCTCA
;     G-trnK(uuu) ==> end
 43298  TCTAATATCATTTCTCCCCTTCTTTCTATAAGAAAGAAGGGGATAAATTTATATATAA
;     G-trnR(ucu) ==> start
 43356  GCTCTCTTAGCTTAATGGTTAAAGCCTAATACT!TCT!AATATTAAGATTCTATGTTCGA
 43414  GTCATAGAGAGAGTA
;     G-trnR(ucu) ==> end
 43429  TATTTAAAATAA
;     G-trnG(ucc) ==> start
 43441  ATAGGTATAAGTTAATTGGTAAACTGAATGTCT!TCC!AAACATTGATTGCGAGTTCAAG
 43499  TCTCGCTACCTATA
;     G-trnG(ucc) ==> end
 43513  TAATTATAATAATAATAATATTATAAATAATAATAATAATAATAATATAAAATAATGTCG
 43573  CCGCCATTATATAAATATAATGGCGGCGACCTCATAAAAAGAATATAATATAATATATAA
 43633  TAAATATAAATATAAATATAATATAAATATAAATATAAATATGAGGGCTTTTTTACTGCT
 43693  TAAGAAGCAGTAAAAAAGCCTATATATGTATATATATATAAATATAATAATAATTTATTT
 43753  TATTAATAATATTGTAATAATATTATAATATAATATATAATAATATAATATACTACTATA
 43813  AATATTTAATATAAATATTAATATTCCGCGAAGATTATTTATAATCTTCGCGGAATTTAT
 43873  ATATAATATATATTACATATTTTAGATATTTATTTATAAA
;     G-trnD(guc) ==> start
 43913  GGATCTGTAGCTTAATAGTAAAGTCCCATCTT!GTC!ACGATGGTTGATGTCAGTGCAAG
 43971  TCTGATCAGATTCG
;     G-trnD(guc) ==> end
 43985  TATTAATTAATTAATTAATAATAATAATATATATAAATATATAATTATATATTTATATAA
 44045  ATGAATATATAACATCAAAACCGCAACGAATTAATAATTCGTTGCGGTTTAATATAATAA
 44105  TATATATATATATTTATAATTATAATAATATTATTATATTATTAATAA
;     G-trnS(gcu) ==> start
 44153  GGAAAATTCACCATTGGTAAGGTAGATTATTT!GCT!ACATAATTGAACTATGTTCTTAT
 44211  GAGTTCGACTCTCATATTTTCCG
;     G-trnS(gcu) ==> end
 44234  TATATATAATATATATATATATTAATAATATATAATAATAAATTATATTTAAAA
;     G-trnH(gug) ==> start
 44288  GGTGAATATATTTCAAAGGTAGAAAATATGCTT!GTG!GCGCGTCTAATCTGAGTTCGAT
 44346  TCTCAGTATTCACC
;     G-trnH(gug) ==> end
 44360  CTTATTATATTTATATCATAATGCCACATTTTTACTATGTAAAAATGTGGCAAATATACA
 44420  TATTTAATTATTATTAAATAATAATAATAATAATAATATTATTATTATATATTA
;     G-trnM(cau)_2 ==> start
 44474  ACTTGTATAGTTTAATTGGTTAAAACATTCGTCT!CAT!AAGCGAAACATATAGGTTCAA
 44532  GTCCTATTATAAGTA
;     G-trnM(cau)_2 ==> end
 44547  TTTATTATTAAAATAATATATATAATTATTATGTTTAATAATTAAAATTATTATATGTCG
 44607  CCGCCATTATATATAATGGCGGCGACCCCTTAAGATAATAATTAATAATTCGCCAATTAA
 44667  ATCATATTTTTAATATGATTTAATTGGCATAATAAAATATTCAAATAGATATTGTAATTT
 44727  ATTATTTTAAATTAATTTTTATATATAAAATATATAACATATAATATATAATATATTATA
 44787  TATATCTAACGCCAAAATCCAAAGGATTTTGGCGTATTATTAATAATATAATATTATTAT
 44847  ATTTTTAATATTTATTAATAATTTATATTATATAAAAATAATTATAAATATTATTTGATA
 44907  TATATATATAATATATATTTAAAACATAATATAGATATATTGCCAAAATTCCCTTTGAAT
 44967  TTTGGCATCATATGTTATATATATTATATATTATAATATAAAATTAAATTATAATCATAT
 45027  ATATAAAGAAAATATTCTCCTTAATATAACGGAGTCGCCGCCATTATTTATAATGGCGGC
 45087  GACATTAATAATAATTATTATTATAATAAATAATAAATGAATAAATGAATTAATTAACTA
 45147  ATAATTCACCAATTAAATCATATTAATAATATGATTTAATTGGTGAAATCATATATAAAT
 45207  ATTTATATATCCTATGTTATATTAATAAAAAATAATTTAATAATTATTTATAAAATAAAT
 45267  ATAAAATATTTATTTATTTATATAATAAATAATAAATAATATATAATGTATAACGCCAAA
 45327  ATCCCACTATTAGTGGGATTTTGGCGTATAATTAATAATATAATTAGTATTATATTTTTA
 45387  TTTATATTATATATATAAATTATTATAATAATAATTATATTTAAAATATATAAATTATTT
 45447  ATATATATATATATATATATAAGAATAAAAAGTATATATTCTCCGCCAAAATACCACTTA
 45507  TTTAAGTGGTATTTTGGCGTGGATTTGGATCTTATACTCATATTATAATTTTTTATATGT
 45567  TATTATTTAAATTTTATATATAAAATATATAACATATAATCTAATTAATAATAATAATAT
 45627  TAATTAATTAATTAATAATAATAATAACTATAAACTTCCGCCACTTTTTCATAAAAAAGT
 45687  GGCGGGTTAATATAATATAATATAATTATAAGATAAATACTTATTATGTCAGAAGCTAAT
 45747  ATATTATTTTATAATTTTTAATAATAATAATATTTTATTTATATATATAAAAAGTATATA
 45807  AAGTATATATATATTATATATATAATTTATTTCCGCCAAATTACCAAAGGTAATTTGGCG
 45867  GAATATTATAATTATAATTATTATTAATTATTTTTAATATAAATAATTAGTAAAATTAAA
 45927  TAATATTTTTTATATATTAATTAATAATATATTTATAAATAGAAATTTAAATTTTAATTT
 45987  AAATAACCGCCAGTCCCCTCCTTAGGAGGGGACTGGCGGTATGGTATATATTTATTTATA
 46047  TAAATAATTAATTAATGAATATTAATAATAATAATATTTTTTTTATATTAATTAATGAAT
 46107  ATTAATAATAATAATAAATAATAATATTTTTTATATATTAATTAATATATATAAATTATA
 46167  TATAATATTGATTATTGGCCTTTTAATTGGTTTTTAAAACCAATTAAAAGGCCAAATATA
 46227  TATCTATTATGTCGCTGATATTATAAATAA
