# Supplementary material for: Global Characterization of Fungal Mitogenomes: New Insights on Genomic Diversity and Dynamism of Coding Genes and Accessory Elements
Source: Front Microbiol. 2021 Dec 1;12:787283. doi: 10.3389/fmicb.2021.787283 (PMC8672057; doi:10.3389/fmicb.2021.787283)
Supplement: Supplementary File 1 — de novo annotation files of the 685 mitogenomes investigated in this study. Annotation was performed with the Mfannot program. [file Data_Sheet_1.ZIP › Supplementary_FileS1/NC_046734.1_Xylaria_hypoxylon_strain_SFY20170806_mitochondrion_complete_genome_mitogenome.mfres]

;; Masterfile modified automatically by mfannot version 1.35
;; on Fri Dec 25 06:15:48 2020 by user pfonseca on host LGCM-PROC
;;    - Gene Totals: 104
;;    - List of genes added:
;;      atp6 (2 introns)     atp8                 atp9                
;;      cob (5 introns)      cox1 (9 introns)     cox2 (8 introns)    
;;      cox3 (2 introns)     nad1 (3 introns)     nad2 (3 introns)    
;;      nad3                 nad4 (1 introns)     nad4L               
;;      nad5 (1 introns)     nad6 (1 introns)     orf101              
;;      orf102               orf103               orf1033             
;;      orf107               orf108               orf130              
;;      orf137               orf139               orf142              
;;      orf143               orf151               orf156              
;;      orf184               orf226               orf235              
;;      orf254               orf255               orf268              
;;      orf272               orf273               orf275              
;;      orf277               orf280               orf300              
;;      orf309               orf318               orf319              
;;      orf321               orf326               orf327              
;;      orf339               orf346               orf352              
;;      orf354               orf390               orf416              
;;      orf419               orf42                orf423              
;;      orf424               orf431               orf434              
;;      orf436               orf437               orf451              
;;      orf460               orf470               orf503              
;;      orf535               orf57                orf580              
;;      orf614               orf684               orf69               
;;      orf690               orf745               orf75               
;;      orf762               orf764               orf765              
;;      orf94                rns                  trn*(uua)           
;;      trnA(agc)            trnA(ugc)            trnC(aca)           
;;      trnC(gca)            trnD(guc)            trnE(uuc)           
;;      trnF(gaa)            trnG(ucc)            trnH(gug)           
;;      trnI(gau)            trnK(uuu)            trnL(uaa)           
;;      trnL(uag)            trnM(cau)            trnN(guu)           
;;      trnP(ugg)            trnQ(uug)            trnR(acg)           
;;      trnR(ucu)            trnS(gcu)            trnS(uga)           
;;      trnT(ugu)            trnV(uac)            trnW(uca)           
;;      trnX(cgca)           trnY(gua)           
;;
;; end mfannot
;;


>NC_046734.1 Xylaria hypoxylon strain SFY20170806 mitochondrion complete genome gc=4
     1  TGGGTGTTGTATAATAGGTAGTACAATAATATTGGATATGATGAATAATCGTGGACGTTC
    61  AAGTCGTCTCTCGGATAATGTAGTCAGTACATCCTTGCTGCGAAGCAGCGCGTGAAAACT
   121  AATTAGTTTTAAATCTAATATTTATAATACTATATTTTACCTAGGTTAATTATTTAATAG
   181  GGGGTATGGTTTAATGGTAAAACAGCAATGTTGCACGTTGCCTATCTCACTATTATTTAA
   241  AGGGTAAAAATGTATAA
;     G-trnA(ugc) ==> start
   258  GGGAATATCGTATAATAGGTAGTACAATAATAT!TGC!ATGTTATGAATTTGAGTTCGAT
   316  TCTCAATATTTCCA
;     G-trnA(ugc) ==> end
;     G-trnA(agc) ==> start
   330  GGGAGTATAGTATAAAGGTAGTACAGTAATCC!AGC!AAATTATTAGTCTCTGTTCAACT
   388  CAGAGTATTTCCA
;     G-trnA(agc) ==> end
   401  AATTAGTAATATAAAATGCTAATTTTTAGAGAGTCGATGTCTCTTTCATTAACAATAATA
   461  AAAA
;     G-orf300 ==> start /note=GIY ;; evalue:1.6e-21
   465  ACTAAAATGATCAATCTTAATAATATAAAATTAAAACCGGTTGTCTTATATTCTAATTGT
   525  CTAGAAGATAAAAATCGTATATTCTCAGATAATAAAGGTAAAGCAGCTATTTATCGTTGA
   585  ATTAATAAAATCAATAGTAAGACTTATGTAGGTAGTTCTGTAAACTTAGCCGCAAGATTT
   645  TATTTATATTATAGCTTGAAGCAGTTAAATTCGCAAAAAACTGCTATACATAATGCTCTT
   705  TTAAAATATGGGCATAAAAATTTTAAACTTGAAATATTGGAGTATTGTGTTGAAGGTGCT
   765  AATCCTGTAGAAAGAGAGCAATATTTTTTAGATATATTAAAACCTGAATACAATATATGT
   825  AAAATAGCTAATTCTCCTTTAGGTGTGAAAAGAAATAAGATGTTTAGTATAAAATTAAGT
   885  AAAACTCGAAGAGGGAAAAAGATACGAAAATCTAGTTTGAATAGTGTTAGTGCTGTTAGG
   945  TTTCATACTTACGAAACTAAGGCCAAAATGTCTTTACGAAATCCAGGTGTAAATGTAAAA
  1005  ATATTTGATAAACTAGGTAATTTAATTAATGAGTTTCCTACTATAAAAAGTACTGCTGAA
  1065  TATATAGGAGTTTGTTCAAAGACTATAAGTAGAATTTATGAAACCGGTATATCTTATGAC
  1125  GAATTTATTTATAAGTTTGAAATTAAAGATTTAAAAATATCAGTATATGATAATAACAAT
  1185  AAATTAATTAATATACTTAATCATAAATCAGATACAAGTATAGCCTATAATATTCCTTAT
  1245  ACAACTCTGTCTCGTTATATTAAATCAGGTAAACTTTATAAAAAAAGATATTATTTTTAT
  1305  CATGTTAAATCTAATGTTAACAAAGAAAACGATTCAGAGTGCGTCCCAATATCTCCAGAT
  1365  TAG
;     G-orf300 ==> end
  1368  TTCTATTATAAGTTATACTAATATTTATAGAAATTTAGCCCGATTACCTCCATATAAGTT
  1428  ATGCTTATAGCTAGAGAAAATTAGTCTCTTTCACATGTTAGATAAAAT
;     G-orf102 ==> start /note=GIY ;; evalue:1.9e-13
  1476  AAAATAAAATATATGAATAAGATAAAAAAAATCCCGCTGCTGCTGCTGCTGCTTCGCAGC
  1536  AGCAGCATAAAAACTTATAAGGACTGTTTGGAAGAAAAATCCCAAATTTTAAAAGATAAT
  1596  CTAGATAAAAGTGGAATTTATAGATGAAATAATTTAGTTACGGGGAAAAGTTATATAGGC
  1656  TCGGCTAAATGTTTAAGAAAGAGGTTTAATATTTATTATTCAACAGGTTATTTAATAAAT
  1716  AAATTATTGAAAGATGTGAAAAAGTGCTATATATTCTGCCTTATTAAAATACGGATATGA
  1776  GAAATTTAG
;     G-orf102 ==> end
  1785  CTTAGATATTCTTGAATATTGTGAGACTAAACTTTTACTAGAGAGAGAACAATATTATAT
  1845  TGATAATTTAAATCCTAAGTACAACATTTCAAAAATAGCAGGTTCACGTTTAGGTTGTAA
  1905  GTTTAACGAGAAAACTAAAAGTTTACTTAGAATTGCTTCTACTGGACGTAAACATACAGA
  1965  AAAAACTAAAGTAAAAATGAAAGAATTAGCTAAAGTACGTAAAGGTAAACAAGGTTTCTT
  2025  TTTTGGGAAAAACCATAAAGAGGAGAGTATAATGAAAATTAAAGTAAAGAATTCTATCAC
  2085  AATAAAAATTAAAGACTTAAAATTAGGCACAGAGGTGTTTATTTTAGGAAATAAGCAAGC
  2145  TGCAAAATATTTAAATATAGGAATATCTACATTACGTAGGTATAAAAAATTAAACAAATT
  2205  AGTAAATAATAGATATTTAGTTTCTAATAAAAAA
;     G-trnF(gaa) ==> start
  2239  GCTCAGATAACTCAATTGGTAGAGTGAACCATT!GAA!GCTGGTTATGTTGTAGGTTCAA
  2297  GTCCTGCTCTGAGCA
;     G-trnF(gaa) ==> end
  2312  ACGAATATGCTGGTTGTAGGTTCAAGTCCTATCTCAGGCAATATAACTTATTTAAATA
;     G-trnL(uag) ==> start
  2370  AAGGTAGTGATGGAATAGGTAGACATGAACAGCT!TAG!GACTGTTTGATTAAAAAAATT
  2428  TTATCCGTTCAAGTCGGATTTACCTTA
;     G-trnL(uag) ==> end
;     G-trnQ(uug) ==> start
  2455  TATGTTGTGGACTAAATGGGTAAGTCATAAATTT!TTG!GTATTTACTATTGAGTGTTCG
  2513  AGTCACTCCAACATAA
;     G-trnQ(uug) ==> end
  2529  GTTTATTAGGAGATAAATATAATCTATTCGAGTTATCCGTGAAAGTATTTAAGCAGCTAG
  2589  ATAAAGATGTATTATAATCGTTTA
;     G-trnH(gug) ==> start
  2613  GGTAAGTGTAACTCAATAGGTAGAGTGACTGTAT!GTG!GCTCAGTATGTTCTTGGTTCA
  2671  AGTCCAAGTATTTACC
;     G-trnH(gug) ==> end
  2687  CTTAAACAAACTAAAATAAGTTTTATGAATATATATAGCCGCAGGGCCGCGAAAAAAAAA
  2747  TGTATTTTTTTTTATAAAGCGGGCCCTGCTTGCTTCGCAGCAGGCCCTCGACGCTATTAC
  2807  TTGTAAA
;     G-trnM(cau)_1 ==> start
  2814  ATCAGGATAGTTTAAAGGTAAAACCTTAATTT!CAT!GCATTAAAGATGAGAATTCGATT
  2872  TTCTCTCCTGGTT
;     G-trnM(cau)_1 ==> end
  2885  GGGACGCTTCGCACAAGATTAGGTCTCTTTAAGTA
;     G-orf580 ==> start /note=LAGLIDADG ;; evalue:7.8e-20
  2920  GATTTTAAAAATTATATTATGATAACTTTATCTATATTATGTTTATTATTTTCTAATGCC
  2980  GTCACTTTAAGACGAGATATGTCAATACTTTTTAATAGAATAGCTATTATTGCTTTAATC
  3040  TATTGCTTTTTACATGAAATAGTGAGTTTATCTCTTATAAATAAAGGGATTGGTTTACAC
  3100  GGAGGTTTACTTCATGTAACTAATATTACTCAAATATTTCATATATTTGTTTTTATAGTT
  3160  TGCATATTAATATTACAACTTACTAGTTTTTTCCCTAGAAAAGTTTGAGTTAAAGAACAT
  3220  TCATCTTTAAATGATTTATTATTTAATAATTTGATATTCTATAGAACCAAAATTATTAAT
  3280  AAAATGGGAGAACATTTAAAGATTATAGAATATCCTAAACAAATATGTAAAATATTATGG
  3340  GATGAACTGTCAAACTCCGGGGAACTCCTAAAGCTTTTGATACCAAATCTGGAAAAAATT
  3400  TTCCGTGGTGGTTGAACTAATTATTCAAGTATGGTAACAAGTCAAAAGATGGTTCTTTTA
  3460  TTATACTTTATTGAGTATATTATTTATGAGATGTTTTTTTCAGGAACTCTCGGTATTAAA
  3520  AACCGAAAAATGGACAATCGCGGATCTAAGTTAATAATATCTAAAAATATTATTATAAAA
  3580  GAGCAACGAGTAGACGGCAGTTGATTATTAAATCTTAATGTGTTTAATAGTTTAAGGTGT
  3640  ACTCTTAGAGGGTTCGAAAGAATTACCTTATACGGATCTCTGTCTTATCAAATTCTAAAT
  3700  AAACATTTATATTCTACAAAAACAACAACAATAGTAACAAAAGAACCAAAAAATATTAAA
  3760  TCTTTTATACATAAAGACGGATTTAGGTTAAATCCTTGATTTGTAACTGGTTTTACAGAT
  3820  GGGGATGGTTCATTCGCGGTTTCTATCACAAAAAAAAAAGCAGGAATAGGTTGAAAAATT
  3880  GTACCTATGTTTACTATTGGACTAGATTTAAAAGATTTAGATCTTTTAGTCCAAATTAAA
  3940  GATTTCTTTAAAACAGGTAACATATATACAAGTAAAAGAGGAGTAGTTTATTATACAGTA
  4000  GGGTCTGTAAAAGACATAGTAAAATACATTATACCTCATTTTGATAAATATCCTTTAGTT
  4060  ACTCAAAAATTAAAAGATTTTATGTTATTTAAGGAAATAGTACTTCTTATTGAAAAAGGG
  4120  GAACATAATATTCTACCTGGTTTAAAAAAAGTTTTTTCACTTAAAGTTAATTTAAACAAA
  4180  GGATTACCTACTGTAGTAAAAGAGGAATTTATTAATATATTGCCTACTGTTTTACCCGAA
  4240  TTTAAATTACCTCTTAGTTTTAATCCTAATTGATTAGCAGGATTTATAACTGCTGAAGGT
  4300  TCTTTTTATATCTCTCTTTACGAGAGTAATAAAAGAAAAGCTGGATATGCAGTAAGTTTA
  4360  TCTTTTTCTTTAAGTCAACATCTTAAAGATATTGAATTACTAGAGAGACTTACTCTTTTT
  4420  TTAGATTGCGGAGTAGTGAGAAGATCATCTAATCGAGGAACAGCTGAATTAATCATAACA
  4480  AAATCCTCAGATTTAAATCAAAAAGTAATTCCATTGTTATTAAAATATAATCTTTCAGGA
  4540  GTAAAATTATTAGATTTTGAAAGATTCAAAGAGGTATCTTTATTAATAGAAAATAAAATG
  4600  CATTGAACTTCTGAAGGTATTGCATTAATAAAAACAATTAAAGATGCGATGTATAATAGA
  4660  TAA
;     G-orf580 ==> end
  4663  GAAATTTATCTGTAATAAATTTATAGTGTCTATGTAGATACATCTGATAGGTTATAGTTG
  4723  TATTTTGTTGTTACGATTATAATCTAAAAAAAAAAGTTTATTTAGAATTTGTAAGAAGAA
  4783  TCCGGTTTACGTTAATTTTATTATTTGTAGTTAGTGGAGCCATTTTTTTAATGTCTACTA
  4843  ATGATTTAGTTTCTATTTTTTTATCAATAGAATTACAAAGTTATGGTTGTGCGCCGGGCG
  4903  AGGTGTACACTGCTGAGGTAATAAATCTAATGATAATTAGATTAATACTATCAGATATAT
  4963  TTGGCTTCTCAAACATTAGATATGAGAAATATCTGCCACGGGTAATCACATTAAATACAG
  5023  CTAATAACTTGTTTTATAGGATAGCTGATTACAAAAGAATAAGTCAAGGAGGACTGCCAC
  5083  TCCTGGAGATATGTTCTAGTGGGGATAGTCATGGACAGGATAACAAATTTGATACGTATA
  5143  GAGAGGCTCAGCTTAGCCTGTATGTCCCAAGCAGAATAATGCGGCATATAAAAGGGAAAT
  5203  TAAATGTTATTATCGGTAGACCATACGATAATAATTGCCAGAAACCCTTTTCTCACTTCA
  5263  GTAAAGAAGACACAAGTGCGCAAAGTCCTAAAACTATCAATTTAAACGCCAGTGTATCAC
  5323  AACCCCGGGATCTAACCGCCTATGAATTCAATTTGAGTTTAACGCGGAGACGGAGCTTTC
  5383  ATAGTAGAAACTTAAATTCGAAGGAAAGCAGCCGGAAGACGCCACTTCTTGATGTTCGTG
  5443  ACTCCGATACAAAGGACACCGATAATCTCAACCCCTTAGAAGGCAGCGAATCGAATCTGT
  5503  CCATCAGTTCGTGAGCAAAAATAGAAGTGGACAAATACTTAACCAAGAACAATACCTACA
  5563  ACGGTCTAATACGAATAATCTCTGATCCCCTATTCTTACAAGGATGCTACAACGAGATAA
  5623  AAAGCAAACCCGGAAATATGTCCAAAGGTACGAACAACAACACTCTAGATGGGATAGACA
  5683  AGAAGTGATTCAGCAAAATTTCAGATGATATATTAAAAGGTAAATTTAAATTCTCACCTG
  5743  CCAGAAGGGTAATGATACCTAAGCCAGGTAAGAACGAACTTAGACCCCTTAGTATAGCAA
  5803  ACCCTAGAGAGAAAATTGTTCAGAAAGCTTTAGCAGTCACATTAGAGGCTATTTGAGAAA
  5863  GAACATTCTCCGATAGCTCATATGGATTTAGACCTGGAATATCTATACATCAGGCATTAT
  5923  ACCAAGTATATAGAAATGGTTCTAA
;     G-orf273_1 <== end
  5948  CTACAACTGAGTTATCCAAGGAGATATATCCAAGTGCTTCGATAGTATCCCACACCAAGT
  6008  AATAGATAGTATATTGAAAAAGAAAATATCATGTGATAAAACAATACAATTAATCCGCAA
  6068  ATCCTTGACTGCGGGCCACATTGACCAAGAAACAGGAAAACATGTATCCTCTAATATGGG
  6128  TACCCCACAAGGAAGCGTACTAAGTCCATTGCTTTCCAACATTGTGCTAAATGAACTAGA
  6188  TATATATGTGAATGAAGTTAAAGAAAAATTCGAAAAAGGAAAAAAAAGAACACCGAACAA
  6248  AGAGTACAACTCCCTAACAAGCAGAATTCAAAATCTACAAAAATTCCAGAAGGGATCTCT
  6308  AGAAATCAGAAAACTAGCAAAATTAAGAAGAAGAACTCCGAGTACAATGTTCAATGATCC
  6368  TAATTTCAAAAGAATAATGTACCTAAGATACGCCGACGACTTCATAATATTAATAACTGG
  6428  ATCTTCTGACGATGCACAACTGATAAAGAATCGAATATGTGACATCTTATACAAAAAATG
  6488  TGGCCTTGAATTGAATAAGGAGAAAACTGTTATCTCAGCAACCAAAGATGGATTTAATTT
  6548  TATCGGTGCATACTGTATAAAACCGTCCTCAGTTAAAGCAGGGTTATTTGCAACCAAGAA
  6608  AGGAAACCCCGGAAAATATCGAATGAGAATGAGAGTAATGATCCCAGTAAAGGATCTTAT
  6668  CAAGAAATTAACTAATAACAAGTATGTAAAATTAAATAAAGAGGGACTACCAGTTCCTAC
  6728  AGCCAGAAAAGACTTAGTAAATTTCGATCACAACGACATCAT
;     G-orf273_1 <== start
  6770  AACTTTCTATAATCACCGTATACAAGGATTAGCAAATTT
;     G-orf108 <== end
  6809  CTATGGTTTCGCAAGTAATTTAAATAGTTTAAGAAAGATAAATATGTTCCTACAATTTTC
  6869  CTGCGCTCTTACCCTGGCTTTGAAGTACAAGCTCAGAACCAAGAAACAGGCATTTAATAA
  6929  GTTCGGACCAAAGTTGACAGACCCCGAAACGGGTATAGCTCTAAAATTACCAGATAATTT
  6989  AAAAGTAAAACACAACTTTTCGGGAGACAAATCTAAAAGAGTGGATGATATCTTGAAAAT
  7049  ATCATGATTCAAAAAATTAACCAAGTCAAACTTAAACAAGAGATGTGCAATTTGCGAAAC
  7109  ATCGGAAAGAATAGAAATGCATCACAT
;     G-orf108 <== start ;; mfannot: TTG upstream: 7162
  7136  TAGAAAAACCCGAGATGTAAAGAACAAAATTAAATTAGGTAACAGTACATACCAACAATG
  7196  AGTGGGATCTTTCCTGAGAAAACAAGTTCCTTTGTGTGCATATCACCATGACTTGTACCA
  7256  CAGCGGTGATCTTAATTACTCAGACATGACCAAAATACGTAGATATACATAG
;; mfannot: G-nad2 ==> start Def by similarity
  7308  TTAAATAAT
;     G-nad2 ==> start ;; mfannot: alternative ATG start pos 7533
;     G-nad2-E1 ==> start
  7317  TTGGAAGTCTCCGGTGGAAAGCCGTATGATGGGAAACTATCACGTACGGTTTGGAGGGCA
  7377  GAATCCCTGACCCTACTATATTTGTTAAGTACAATTTATAGAAATTCAGAATTAGCTACT
  7437  ACAGGTGGTTTAATTTATTTTTTATTAGGTGGTTTAAGTTCATGCTTTATTTTGTTAGGT
  7497  ACAAGCTTATTATATGCTAATTCTGGAACAACTAATATGGATGGTTTATATATTATTACT
  7557  AGTATAAGTGATAATATTAATTATTGATATAAACCTTATTATATAAATTTTTCTTTGCTT
  7617  ATTTTTAGTATAGGATTCTTATTTAAAGTTAGTGCTGCACCTTTTCATTTTTGATCTCCT
;     G-nad2-E1 ==> end
;     G-nad2-I1 ==> start /group=IC2 (3.68e-35)
;     G-nad2-I1-orf423 ==> start /first_aa=E /note=LAGLIDADG ;; evalue:4e-27
  7677  gaaagaggacttgggaaatcctctactgttgggagtaaactgccaaattccggaaacccc
  7737  ctagaacttcaagtaccaagccatccatgaaaatggataggtggatgaactaatcactca
  7797  tgtaaggtaacaagcttgaaggcttctgaaaagaacgtgggcaatcgcggatctaagtca
  7857  gtaatatgtaataatattgctgtaaaagagcaacgagtatatggtagttgatgtggcatt
  7917  aatttatcacatttaagatgtactctaatgggtttcgaaagaaactatcaagttaaaatc
  7977  ccttcttatcaaattattcaaagacgactttattctactgaatccgactttaacaataat
  8037  atagaaaaacttcctcaactaaatgaaccctgatttatatcaggattttcggatgcggaa
  8097  ggatgttttcttattttaattcgtaaatcacctaaaaacaaattaggttggcaattagaa
  8157  gcgaactttaccatcaatcttcatgttagagatctagaattattaagacttatacaagct
  8217  tactttggaggagcaggaagaataggtaaagaaagaaataattgtcgtgattttacaata
  8277  ggttctttagatcaaattataagaaaagtaattcctttttttgataaataccctttaaaa
  8337  acaaataaatattctgattacttattatttaaagaagtagttatgatgatgcaacgtggg
  8397  gaacatttaaccaatgaaggtttacaaaaaataataaatattagagcttctcttaataaa
  8457  ggattaagtttcttactaaaagaagccttccctactagtgttgctgtactaagaccacct
  8517  ttaccgctagataatactaaattacatcctcagtgagtagccggttttacatctggtgat
  8577  ggttgttttaaagttagcattagggaatctaaattgtataaagcaggaagtcgtatagta
  8637  ttactttttgtattaactcaacatattagagatgaattattattaaaaagcttagtaaat
  8697  ttctttggatgtggtcaaacttatagttataaagattatatagagtttagatgtcaatca
  8757  ttaaaagataattttgaaaatattttacctttttttgataaataccttatccttggtgtg
  8817  aaagcacaagactttaaagattgagctaaattagcgagaatgatccaaacaaaggttcat
  8877  ttaactaaggaaggttttgatcaaattcgtcaaataaaagtaggaatgaataaaggtaga
  8937  tatttaaaataa
;     G-nad2-I1-orf423 ==> end
  8949  aaatattaacctagcctagcttagccttacttcgcctagcgaagtaagctattgcaaact
  9009  taataataacaattcctggtattatatgtttatatatattatattttagataatatgtta
  9069  attaatacgctgtatacagcgtatgtataaagtcgttcttttctttaatttggacgataa
  9129  atttaaccgccgtg
;     G-nad2-I1 ==> end
;     G-nad2-E2 ==> start
  9143  GACGTTTATGACGCTATACCTACAATTGTTACTACTTTTGTAGCAATAATTGCTAAAATA
  9203  TCTATTTTTATTTTGTTATTAGAAATAGTGTATTTTACAAGTAATTCATTTTCTGAATTT
  9263  AATTGAACTTTTGGTTTATTAATGAGCTCTTTATTATCATTAATAATAGGTACAGTAGTC
  9323  GGTTTAACACAATTTAGAATAAAAAGATTATTAGCTTATAGTACAATT
;     G-nad2-E2 ==> end
;     G-nad2-I2 ==> start /group=II (3.37e-13)
;     G-nad2-I2-orf765 ==> start /first_aa=V
  9371  gtgcgccgctgtgcttcgtttattcatgaagtttattgaaactttatacagtgttcacaa
  9431  ctgtatccgacgacgaaattaggattaggggaaagcccaaatttgaacttagcattttcg
  9491  tttgaaaggttaattaggctaaaccagttatgccgattagtaacctgagtcgcgcttcct
  9551  atgattaaagctaaactgcctgaagtctattcgaaaggatcttcaactatagagagttgt
  9611  cttgactggtataggacatctagattaaataaaatattctgattgtgtgttttattgtga
  9671  actaatctattcctgggtacatatagtactttaacatcgaagaaaggacaatctaaggga
  9731  agttacggaataaatagtagaactgcgggattgcctaaagtctgaaaggaccatggtaac
  9791  agaagaatcatagtaccttttggttcaggccaaagtatcggatcgaaagattcagtagca
  9851  ttgggaaggattctagatcaacatatttgtaactactctagtgtcgctggggatcccagt
  9911  acagttaaatctaacgatacaagaaaattacaatgattagaagaaaaatgtagaaccaac
  9971  gagaaattcgttgcaagtgaagtttatagattaatgtttaatccaagactatttgagata
 10031  gcgtacaacaacatcaaaagtaagcctggaaacatgactcctggaattactcctactact
 10091  ctagatggattttcttccgagataattttagagatgattgataaattgaaagatgagtcc
 10151  tttaactttaacccaggtagacgggtaatgatacccaaagcttcgggtgggcagagaccg
 10211  cttacagtggctccacccagagataaaattgtccaagaagttatgagaatgatcctagaa
 10271  gttatctttgaatcgagtttctctccgaacagtcatggtttcagaccaggtaaaggttgt
 10331  cattctgctttaagacagatctacaccactttcggggtagcctcctggtatatcgaaggt
 10391  gatatttcgcaatgtttcccgactatagaccatgaaattcttataaaaattcttcgtaag
 10451  aagataaaagatgagagattcatgaatcttataaggaaatcgttgaatgcaggctatttt
 10511  gaatttggagaatataaacattcgttaattggaactcctcagggttcgattatcagtcct
 10571  atcttaagtaatatttacatgaatgagttggataaatatattaaagaactcatgttatcc
 10631  ttctctaaaggtgtcaaacctaggggtaatccgatttggataagttacaataacaggaaa
 10691  cacagatcaaaaactattacggacaagattaaatgacataaactgttattaaatactccg
 10751  tctaaagatccaatggatcccaatttcaagaaattggtttttgttagatacgcggatgac
 10811  tggattttaggtgtcagagggtcttactcagagtgcgtggatttacttaataaaattaga
 10871  aaattccttgcggaagaacttaatttgaaattaagcgatcagaaaacgctgataactaat
 10931  gctaacaaagacaaggccaaattcttaggaaccaaaatcttcagagctcggcatcagtcc
 10991  ctagtgagaaccaagagttttatcagaaggactggtagggaaatcagaatggagatccct
 11051  ctttccaatgttatgaaaaagttaggggaagcgaaatttgtaaaaaatggaatgtctctc
 11111  cctcggttcctgtgaatgcacaattctaaggaccaaatcttggctctttataattcagtt
 11171  tataggggtatcgttaactactatagttttgctcataatcttggtaaggttagcggttac
 11231  attcatatgatcctaaaatcgtcctgtgcgaaattgttggcagctaaatactcgatggaa
 11291  tctcaaaagaaagtttttatgaaatacggtaaagaccttaaaggtacagataatatctcc
 11351  tttgtcaaagccgtttataaaattcaaccatgagacttcaaaataactaaaggtgccaaa
 11411  tctcgtgacaacgggtcttctaatgatggtcacataaaaactctgtatgctgagagcatt
 11471  tcagtggcatccctggaaggtcttagatgtggagtctgcgattctagctatagagtcgaa
 11531  atgcatcatgttagacaaatgaaggacttaaatccaaaattaagtaaaattgatgctttg
 11591  atggccaaaagaagaagaaaacagattccgctttgtagagtatgccatatggagcaacac
 11651  gccaagaaaaacaaataa
;     G-nad2-I2-orf765 ==> end
 11669  tctcaaaacattttcgctttactcaatctaaaactcttctccttagttgattggagagcc
 11729  gtatgatgggaaactatcacgtacggttcgggaaagggggatgtattctggtaaaaggga
 11789  acatcttctagttcat
;     G-nad2-I2 ==> end
;     G-nad2-E3 ==> start
 11805  AGTCATGTAGGTTTTATATTATTAGCTTTAAGTATAACAAGTATAGAATCAATACAAGCT
 11865  TTTGTGTTTTATTTAATGCAATATTCTATAAGTAATTTAAATGCATTTATTATATTAGTA
 11925  GCAATAGGATTTTCTTTTTATTTTTATGTAACAGATAATAAAGAACATAAAGAATTATTA
 11985  GATAAAAATAATTCTCCT
;     G-nad2-E3 ==> end
;     G-nad2-I3 ==> start /group=IC2 (7.06e-36)
;     G-nad2-I3-orf424_1 ==> start /first_aa=A /note=LAGLIDADG ;; evalue:1e-28
 12003  gccttgaggtctgggaaacctctttattgggatttatggccaaactccggggacctccta
 12063  aagcttttggtaccaagcagtagttgaaaaactatttgtggatgagctaatcacttatgt
 12123  atggtaacaagccaaaagatgattgaaaaagaaatggaataccgcggatctaaatcagta
 12183  ctatttaataatattactgtaaaagagcaacgagtagacggtcatagatgtattaattta
 12243  atacatttaaggtatgctctaatgggtttcgagagaaactatcaagttagaatcccttct
 12303  aaccttagaattacatcaaaatcatatactactctatctacaaatacattatgtaataaa
 12363  tcaaataaacttaacccttgattctttacaggtttttctgacggtgagtctaattttaca
 12423  gtgagaatatgtaaaagtaatacagtaaaaataggatgaactgtgcaacctgtttttcag
 12483  ataggtttacacacaagagatcttaatttgttagaaaaaattaaagcatttacaggtgta
 12543  ggtgaaatttatcataaggaaatatcttgtaactatatcgtacagtctttaagtggctta
 12603  aacgtaataatagatcatttttataaatttcctctttacactaaaaaatatgaagacttc
 12663  aagttgttttctcaagttgtatctttgatgaataaaaaagaacatcttactcttgatggt
 12723  ttatatgaaattatatctcttaaagcttctatgaatttaggtctttctgaattattagta
 12783  aaagctttccctgatattactccagctataagacctaaacgttctgaggaaagattatca
 12843  aactcaaacattgatcctcattgaatagtaggttttactgaagcagaaggatgttttagt
 12903  attagaattactaaatcactcacaactaaaacaggtagtcaggtgcaattaagatatcaa
 12963  ataactcagcattctattgataaagtatttatgaatagtttagtaaacttttgaggatgc
 13023  ggtaaagtttttttgagatttagagaaaataaagtagattttcaaattttaaaatttaaa
 13083  gatctaaccgataaagttattcctttgtttcaaagtatacctttacaaggtgaaaaatcc
 13143  aaagatttagatgatttttgtaaagcagtagaaagaattaaattaaaagaacatttgact
 13203  tttgaagggatagatctgttacataaattaaaaataggtatgaatagaggtagatattca
 13263  aaaaattatatatag
;     G-nad2-I3-orf424_1 ==> end
 13278  tgtaaggatttgtttcttattttttcttatattatatttgtaggcggtatataccgtgtg
 13338  taattctttgtaagataaatctaacagccgtg
;     G-nad2-I3 ==> end
;     G-nad2-E4 ==> start
 13370  GTACAATTAATTAGTCAATTAAGAGGATATTTTTATGTTAACCCTGTTTTAGCTTTAAGT
 13430  TTAGCTATTACTATTTTTTCTTTTGTAGGAGTACCTCCTCTTGTAGGATTTTTTGCAAAA
 13490  CAGATGGTATTAAGTGCTGCTTTAGATAGTGGTTATGTATTTTTATCTTTAGTCGCAATA
 13550  TTAACTAGCGTAGTAGGAGCAGTTTATTACCTTAATATTATAAAAGAAATTTTCTTTTAT
 13610  AAACCTGAATATAAAATAAATTCTTTATTAAAAGATAGAAAATTCTTAGGTTATATTTCT
 13670  AATAATAATGGTGTTTTAATAAAAAATTTAGAATTCAAATATAATAATATAGTTATGTCA
 13730  AGTCCTATATCTATAACAATATCTAGTATAACTTTAATAATATTATTATTTATATTTATG
 13790  AATAAAGAATGATTAAGTATGGGTACTATATTGGTACAAATTTTATTTAATAATTAA
;     G-nad2-E4 ==> end
;     G-nad2 ==> end
;     G-orf255 ==> start
 13847  ATG
;     G-orf254 ==> start /note=LAGLIDADG ;; evalue:1.7e-36
 13850  AGCAGTATTACTTTTTTCTTTTTATTTGTATCTTTATTAGCTTTAGTTTTTTTAATAGTT
 13910  AATTTGATTTTAGCTCCTCACAATCCTAAGAATTGAATCGGGAAATCAATAATAAATTGG
 13970  GATA
;; mfannot:     /group=IC2 (5.01e-39)
 13974  aactatcaaattccggggacgccttaaagattctgataccaagccatatatgaaaatata
 14034  tgagtggctgaactaattactcaggtatggtaacaagtcagaatatatacgaaagtttaa
 14094  taggtaatcgcggatctaagtcagtattatataattataatactgtaaaagagcaacgag
 14154  tagatggtagttgcattagatatattaataaaaaatataatttaatgttaaagtgtactc
 14214  tagt
;; mfannot:
 14218  GGGCTTTGAAAGAAGTTATCAGATCAAAATCCCTTCTAACCCTATAAATTTAATAAGAAA
 14278  TTTATCTACGCTAGAATCTAAACTAGATCCTTCATATGTAACTGGATTTACAGATGGTGA
 14338  AGGTTCTTTTATATTAACTATAATAAAGGATAATAAATACAAAACAGGTTGACGTGTTGC
 14398  GTGTAGATTTGTAATAAGTTTACATAAAAAAGATTTAATATTATTAAATAAGATTAAATC
 14458  TTTTTTTAATACTGGTAATGTTTTTAACATGGGTAAAGATGCTTCACAATACCGTGTAGA
 14518  ATCCTTAAAAGGTTTAGAAAATATAATTAACCATTTTGATAAATATCCCTTAAAAACAAA
 14578  GAAACAAATTGATTATAATTTAATTAAATTAGCTTAG
;     G-orf255 ==> end
;     G-orf254 ==> end
 14615  AATTTAATTA
;     G-orf184 ==> start /note=LAGLIDADG ;; evalue:5e-09
 14625  AAAAAAAACCATACTACGAAAGATGGTTTATTAAAACTTGTTGCTTTAAAGGCGGGTATG
 14685  AATAAAGGTTTAAAGAATGAATTAATAATTGCTTTTCCTGATATTGTTCCTATCTTAATA
 14745  CCTGAAATTCCTTTAAATAAAAATATAGAACCTTTTTGATTAACAGGGTTTACAGATGCT
 14805  GAAGGTTGTTTTAGTGTTGTAGTATTTAAAAATAAGACATCTAAATACGGAGAAGCGGTA
 14865  AAATTAAGTTTTATTTTAACTCAAAGTATTAGGGATGAATATTTAATTAAAAGTTTAATT
 14925  GAATATTTAGGATGTGGTTATACAAGTTTAGATGATAAAGGAACAATTGATTTTAAAGTA
 14985  TCTAATTTTTCTAGCATAAAAGATATCATTATTCCATTTTTCAATAAATATTGTTTATAT
 15045  GGTAATAAATTTTTAGATTTCGCAGATTTTAGTAAAGTTGTATCATTAACGGAAAATAAA
 15105  AAACATTTAACTCAAGAAGGATTAGATGAAATAAAAAAAATCCGTGATAAAATGAATACA
 15165  AATAGAAAACAATAG
;     G-orf184 ==> end
 15180  TTTAAATTACTAA
;; mfannot: G-nad3 ==> start Def by similarity
 15193  GGTCAATTATTATTTATAGGT
;     G-nad3 ==> start
 15214  ATGAGAAATTTGATTCAAACGTATCAAGAAAAATATTCTATTTTTGAATGTGGTTTTCAT
 15274  AGTTTTTTAGGCCAAAATAGAACACAATTTGGTATTAAATTCTTTATATTTGCATTGGTT
 15334  TATTTATTATTGGATTTAGAAATTCTTTTAACTTTCCCTTTTGCGTTAAGTGAATATGTA
 15394  AATGATATTTATGGATTAACTATAGCATTATTGTTTATAATTATAATAACTATAGGGTTT
 15454  GTATTTGAATTAGGAAAAAGTGCATTAAAAATAGACAGTAGGCAAGTTATTACTTCATTA
 15514  AATGTAAAATCCTCGAATGTTACAGAACTTTTAGGTAAATTTTTAGCAGATAAAAAAGGA
 15574  ATAAATAAAATTAATTCCGTTAAGTCTACGCTTGCGCAGGGAGATAAACTAAATCAAAAC
 15634  TCTAAGAACGATTTTGTGAGAAAAAAAAATGAGAAGAATTATTTAGACTTTTCGTTCATC
 15694  TTTTCTTTTACTGATATAAGTAGATTATACTTAATTAATAAAGAATTTTTTTTTAAATTT
 15754  TCCACACTTATATTCTATGTACTCGCTATATTATTAGGTATATCTTTATTTATGGTTATG
 15814  TTTAAGTTAATAGTAGTTGATTTGTTTTTATATTTCAATCTATTAACCCTTGTAGCTAGT
 15874  TTAGTTATGGTTTCTTTAACATATAAAAATAAAGATCTTTTGATTAAATTATCCATAAAT
 15934  AGTATATATGTCATAAGTAATATGTTATTACTAAGTTTAATTTTAAGTATATTTATTTAT
 15994  ATTGTAATTAATTTCTTACCTTTAAATATTAATACACTATCTTTTAAGGATTGTTTTAAT
 16054  ATAGCTAGGGCTATTTTCGGGCTTCTGTTAACCTTAAAAATAACAATTTATACTGTTAAA
 16114  TTAATATATGATAATAGAAAAAATCCTAAAGATTTAATTAAAAAATTAATTTTATTAATA
 16174  TTATCTTTAATAGTTATGAGTTTTTTTTATCAAGTTTATCAGTTTATATTTAATGCATTT
 16234  AATCTTTATCTTGATAGTTTATACCGCTGCTTCTGAATGTCAGCGACGGAAAAAAATGGA
 16294  ATTAATTCAAAGGATGTAAAGATTTTAGATAAGTCTTTAAATCATTCATCTGAAATAAAT
 16354  AATTTATATAACTCTTTAAACCATCATTTAAAAAAACCTTATCCAATAATAGTTAATGCA
 16414  AAAGGTACTTACTTGTTAACGGAAGAGGGTCGGGTAATTTTTGATGCAGCTTCAGGTGCG
 16474  GCTGCCGCCTGTATTGGTTATGGTAACCCAAAAGTAATCGATGCTATTGCGAATAAATAC
 16534  TCAGAAGGTACTCATTATTTGGCGACATCTTATTGAAAAGATAAGGATGTTTTAAAATTA
 16594  AATGATTTCCTTGTAGGTAGTACAGATGGTAAAATGACCAAAGTCTACTTAACTGGGTCA
 16654  GGTTCTGACGGAATAGAAGCTGCCTTAAAGCTGATTCGTCAATATTATTACGACCAAGAT
 16714  AAAGAAAGTGAACGTCATATTATTATTACTCGTGAGAATTCTTATCATGGTAACACTATT
 16774  GGTGCTTTGAGTGCGTCAAGTTTTATTGTCAGACAACTACCCTACTATCCTCTTCTTACA
 16834  AAGAATGTTGAACATATTAGTTCTTGTAATCCTTACCGTCAATTAATAGATGGTGAATCC
 16894  GACGCTGTCTTTGTTGCTAAAAAAGCTCAGGAATTAGATAATAAAATTAATGAGATAGGA
 16954  CCTGAAAAAATTATGTGTTTTTTAATGGAACCTGTCAGCGGAGCTGCATTAGGGTGTGTT
 17014  CCAGCTGTACCTGGTTATTTAAAAGCCATGCAAGAAGTTTGCCATAAACATGGAATTATT
 17074  TTTGCGTTAGATGAAATTATGTGTGGTATGGGTAGAACTGGTACTTTACATGCTTGACAG
 17134  GCAGAGGGTATTGTACCTGACGTACTTATAATAGGTAAAGGACTTGGGGGTGGATATCAT
 17194  CCTATCTCGGCTGTATTAGTCACACCTAAAGTATTAGAGGCATTGAAAAGTGAAGAGTTT
 17254  ATTCACGGGCTTACCTTTGATGCCGCACCTATAGGGGCGGTTGCTGCATTGAATGTTCAT
 17314  GAAATTATTCAAGAAAACAATTTGCTAGATAATGTATCTAAATTAGGTGCTTATTTAGGA
 17374  GAAAGCCTAAAAGCTAAGCTAAGTGACCATCCTAATGTAGGAGACATTAGAGGTAAAGGT
 17434  TTTTTTTGAGGTATAGAGTTAGTTAAAGACAAAACGACAAAAGAGCCTTTCGATACTAAT
 17494  ATTGGCTTGGCTCAATTGATCGTTAAATTGGCAATGTCAGAATATAATATGACAATATAT
 17554  AAAGGAACCGGAGGGGCAGATGGGTTAAATGGGGATCATATTATGATTCAACCACCCTAT
 17614  AACATTACGGCTAAAGATGTGGATCATATAGTAGAAGTGGTCACAGCTGTAATTGAAAGA
 17674  GTTTTCAAGGAAATTGATAAATAA
;     G-nad3 ==> end
 17698  GTTGATTATATATCTCTTTTTTTATTAGAGCGTGCGTGAACCTTTTATTTACATATTAAA
 17758  GAATATAGTTAATATATAGTACTTAATTCTTAACTAGTTAAATATGATACAAGTAATTTT
 17818  ATATAGTATTTAACTTTATATCATTTAAACTTGATAATTCAAATAAAAATTGTTTATGAT
 17878  ATTACCTAATTGAAAAAAAAAT
;     G-atp9 ==> start ;; mfannot: alternative ATG start pos 17873
 17900  ATGATACAAGCAGCAAAAATAATAGGTACAGGTTTAGCAACTACTGGTTTAATTGGTGCA
 17960  GGGGTTGGTATTGGTGTAGTTTTTGGTGCGTTAATTTTAGGGGTAGCTAGAAATCCTTCT
 18020  TTAAGAGGTCAGTTATTTTCATATGCTATTTTAGGTTTTGCTTTTTCAGAAGCTACTGGT
 18080  TTATTTGCATTGATCCTAGGGAATTAA
;     G-atp9 ==> end
 18107  GGAGTCCCTTTTAGGTCAAAAAGAGTCTAAGTGAACCTTAGGCTAGTCTATTTATATTAT
 18167  TTAAGCAACATCGTAATATAGTTAGGCAA
;; mfannot:     /group=IC1 (4.09e-24)
 18196  gattttcaaattgacgggaatcccctaaagcaatttcaaccaaactaacttagtaataga
 18256  gttggtggcacaggtaatgactcgtggtaaggtaaaatcggaattgatcatctgtatgac
 18316  ttacatgatgaatgggtaatccgcagccaagcaccgaagcagccaggttaagggcaacag
 18376  gtgtgcagttcaacgactaaatgtaaatcggcgcaagcttaagatatagtctaacccggt
 18436  atgaaagtactgacctttggtattagatataaaactaaaggtgaccttatgtaggataat
 18496  gtatataagatacattaattgaataaggataaacggaaaagatcgccttgtatttaagat
 18556  actaagat
;     G-orf346 ==> start /note=GIY ;; evalue:6.7e-46
 18564  cc
;; mfannot:
 18566  TTGCTTGGATGGCATTTTTATTATTATATGTTGCTTAATTTCACAGAATTATACGGTTGC
 18626  TTTAAATAAGGTGCTAATTTCAAACAAAGAAAGAGCACTTATTTTTACATATAATTCATT
 18686  TCGCGGCAGGTCCCTTACGGAGCGCACAAAAATAAAGGATAAATTTTCAGATCTTTTAGC
 18746  ATTCGGTTTATATAATAAAAGGTTGTTTAGCTCTAAATGCGGTATAGGTAATAATACTAA
 18806  TATTATTTCGCACGGTGTTGTTTCGCAACCATCTGATACTGTTTTCTCTATTTCATCTAT
 18866  TAGTAAATTAGGTCTTAAAACTTATGAAAATCCTCAAGAATCTCGTGAACTTATTCGTAA
 18926  AGATAATAGCGGTAAAGCAGGAGTCTATTGTTGATTTAATAATGTAAACGGAAAATTTTA
 18986  TATTGGTAGCGGTGACCCTTTATATCTTAGATTAAGTGATTACTACCAAGATTGGTACTA
 19046  TGTTGCTCGTGCTAATATATACATTGTTAGAGCTCTATCTAAACATGGAATGGCTAATTT
 19106  TTCTTTGGTTATACTCGAATACACAACTTCAGATAATCTTATAAAATGTGAACAAAAATG
 19166  AATAGATAAGTTAAACCCGGAATATAACCTTAACAGGTTAGCTGGAAATTCTAACGGTTA
 19226  TGTACATACACCTGCAAGTATAGAAAAAATGCGTACTCTTGCATTAGGTAGAAAACACAA
 19286  CGAGGAAGTTAAAAAACTCATCAGTGAGTCTCGTAAAGGAGTTAACAATAATTTTTATGG
 19346  TAAAAAACACACCGCGGAGTCTAGAGATCTTATTAGAGCAGCCGCATTGAAAAGAACAAA
 19406  ACTTAACAAGCAGGGTATTGAAGTAGAAATTTCAGATCTTGAGACTAAACTCACTACTAC
 19466  TTACGAATCTATTCGTAAGGCAGCAAATGCTATTAACTCAGACATAAAATCGCTATCTCG
 19526  TAGGGAGAAATCTCAATTGGAGAAAGGTATCAATACACCTTATAGAGATAGATATATGAT
 19586  AGTATTTAAAAGATCTTAG
;     G-orf346 ==> end
 19605  TTTCATATAAAAATACGCCACGACCCCTGGGAGTAATGTTTTTCTTTGTTATTTTTTTTT
 19665  ATGCGAAGCGGCGACGAAGCGCCAAATGTAGTGTAATATTGTGCAAAGGTATAATATGAG
 19725  GGTGAGGCGGTGGGAATCATATATAACCAAGTTTATTTGTATTGATGATGGCATTTTTAT
 19785  GATTATAAGTTGCTTAATGGAAATTATTTATATTAGTACATTAGGTACCTTGCGGAGCAG
 19845  GAAAATGTCGAGTACATAGTTTTATCTTTATCTATGACTCTAATTTTCGATTTAGTGTAT
 19905  GATCTATACAAAGGTTTTTTATGAATTTAGAGATTTTTATATTTACGTATT
;     G-orf451 ==> start
 19956  ATG
;     G-cox2 ==> start ;; mfannot: alternative ATG start pos 19956
;     G-cox2-E1 ==> start
 19959  TTGTTATGTAGCTTTTTTTTTAATATAAATATGGATGCTCCTACTCCTTGAGGTATTTAC
 20019  TTT
;     G-cox2-E1 ==> end
;     G-cox2-I1 ==> start /group=IC2 (5.01e-43)
 20022  caagatagcgcaactcctccctctaagtgatctgggaaatcacttttattggggattaaa
 20082  ttaccaaactccggggaacccctagaacttcaagtaccaagctatactcgaaagggtata
 20142  agtggatgaactaattactcatgtatggtaacaagcttgaaggcttctgaaaagaacgtg
 20202  ggcaatcgcggatctaagtcagtaataggtgaaagtattactgtaaaagagcaacgagta
 20262  gacggtagttgatgtgggtgcgaaagttatccacatttaagatgtactctaatgggtttc
 20322  gaaagaaattatcaagtcaaaatccttactactcaattagttaataaaagaagttattct
 20382  acatcattcattaatgatgccagagatagcaataacctgggtttaataatagatcctaat
 20442  ttcttaacagggttcacagacgcagaaggttcatttgttttaagtattacaaaaagtaat
 20502  acagttagatcaggttgaataatcaaaccaagatttcaaatacatttacataaaaaagat
 20562  ttatttatcttggaagctattaaaaagtttcttggtgtgggtaaagtatatgttcaaggt
 20622  acaaattcatcagtagaatacagagtattctctattaaagaattagaggtagttttagat
 20682  cactttgataaatttcctcttatttccaataaat
;     G-cox2-I1 ==> end
;     G-cox2-E2 ==> start
 20716  ATG
;     G-cox2-E2 ==> end
;     G-cox2-I2 ==> start ;; mfannot: no intron type identified
 20719  gggattactctttatttaaacaagcttatctattattagttaaccaagaacatttaacac
 20779  ctgaaggtttacgaaaagttatatcaataaaagcatctataaacaaaggtttatctgaac
 20839  cattaaaagaagctttccctgatgtaacacctgctgcaagacctgtaagagaaaatattt
 20899  ctatttatgatccccaatgactggcggggtttactagcggagagggatcatttatggtta
 20959  aggtaagaaaaccaaatagtgaccgagctgttattgaattggtctttcaaataaatcaac
 21019  atattcgagataaacagctaatggcttacattgctcaatatttaggatgtggaaaaatat
 21079  ataaacattctatgaatgcagtaatgtacagtgtatccaagacgtctgacttaactgaaa
 21139  taattcttccttttttctttaaatatcctata
;     G-cox2-I2 ==> end
;     G-cox2-E3 ==> start
 21171  TTAGGAATAA
;     G-cox2-E3 ==> end
;     G-cox2-I3 ==> start ;; mfannot: no intron type identified
 21181  aagctttagattttaaagacttctgctctgtatctgaactaattaaaagtaaagctcatt
 21241  atactaaagaaggactagatcaaatttttcatattaaagctaatatgaatacaggtagag
 21301  ttgatgactaa
;     G-orf451 ==> end
 21312  tccagtaaatataaacccggccaggtcagcagtggtttatgtaaatagatataatatctt
 21372  tcttatagtattttaactaattgaaggttaaatttggtttttaagcaaatggagggattg
 21432  g
;     G-cox2-I3 ==> end
;     G-cox2-E4 ==> start
 21433  TCGAATTACATGA
;     G-cox2-E4 ==> end
;     G-cox2-I4 ==> start /group=IC2 (1.92e-33)
 21446  cagcaatattatcgtgtataagagccaaactccggggacaccctaaagctttagtaacca
 21506  aggagataagggaaactttatctctggcttagctaatcactataggtatggtaatatcac
 21566  taaagatagagaaataatatattatttttaaaatgggcaatcgcggatctaaatcagata
 21626  gtctcatatctgtaaaagagcaacgagtagacggttcttcagagaagttaaactctgtaa
 21686  ggtgtattctagacgctgagaaatcagtttaagtcaaataatcttaaatattctaaatgt
 21746  acaaggtttatgatatataattatatgtaaacctccctattttcaagtttataccataaa
 21806  aacgcgaagtatacaataagagttattatttattgatcttaatttaatattattaatgac
 21866  tactatcataaaaacaaattttttttataaggatagtggaaataatgaaagtttagtttg
 21926  tgtacacaactatcttttatagtattaaataaatat
;     G-cox2-I4-orf327 ==> start /note=LAGLIDADG ;; evalue:7.9e-23
 21962  atggaaaatattgcaaaatctgatttagagttaaatccattatatgtgaccgggttttct
 22022  gatggtgaagcttgttttcatcttgctataggaaaaaatgctaaatataaattaggttac
 22082  tatgtaaaccctgggttttctatagctttacataaaaaagacgaaaatttattaagaaaa
 22142  attcaagaattttttggatgcgtaggagttttacgtataaaagaaaacatagtacaattt
 22202  agagttttttctattaaagatttagaggttattattaagcatttcgattcttatccttta
 22262  atttcaaaaaaattagctgattatttactttttaaagaagcgttagaattaataaaaaat
 22322  aaagaacatttaaccattgagggatttaacaaaattatatctattagagcttctatgaac
 22382  ctaggtttacctgagattttgaaaaatgatttttcaaatattaagggtagagaaatttct
 22442  ttggtaacattaccagataaattaaatcctaattgaataacggggtttacggaagctgaa
 22502  ggttgtttctttataaaacttgtaaaaaataatactcggctccgccggtcccaggcgccg
 22562  caggcgccgcccgggactaaaaaaaaatatcaagtcgtcttaggttatcaaatctctcag
 22622  catagtagagacgctttacttatagaaaaattcactactttctttaattgtggaagattc
 22682  gaattaacaaaaggatcttctgtaaattttcttgttaataagttttctgatatcaccgag
 22742  attatggttcctttttttgaaaactatcctcttttaggttctaaaagtaaggattttgaa
 22802  gattgaaaaaaggtagctacattgatgatttctaaggctcatttaactgaggaaggaata
 22862  gaagaaatatctaaaattaaattaagtatgaactcttctagattcttcgtcgatgattcg
 22922  gacggcacttcacaaggtaagtaa
;     G-cox2-I4-orf327 ==> end
 22946  ttaaatattagttaatatttgtaataaaattgaatctagcttagccttatttaaccggcc
 23006  atataaatggaagtatattagattaaagtcccctataataatttttaaaccttaactata
 23066  ctgattccaggtttttactgcttcgtttgtaactaagagtaaaaagacctcgacgtctga
 23126  aagagaaattttttggtaggtaaataagtttaag
;     G-cox2-I4 ==> end
;     G-cox2-E5 ==> start
 23160  AATAATTTATAGGCATAAGGATAATATTATGTATTATCTAGTTATAATCTTATTTGCTGT
 23220  TGCATGAATAATGTTATCTATTGTTAGAAATTACGTTGAAACTAAATCACCT
;     G-cox2-E5 ==> end
;     G-cox2-I5 ==> start /group=IC2 (7.55e-31)
;     G-cox2-I5-orf416 ==> start /first_aa=E /note=LAGLIDADG ;; evalue:2e-28
 23272  gagaaatgatcgggaaaatcattattagtatgggtgtttacattgccaaacttcggggaa
 23332  ctcctaaaacccttggtaccaaaccatatatgaaaatatataggcggctgaagtaattac
 23392  tcaggtatggtaacaagccaagggatttgtgaaaacaaaatggacaatcgcgaatctaag
 23452  tcagttgtagggtctgtccctacaattgtaaaagaacaacgagcagacggtaatgggcaa
 23512  gtaagagctcttacttgtttaaggtgtgctctaacgggtttcgaaagaaaacctaaaatc
 23572  aatatcctgtctaaggaaatataccctaagttttattctattattcgtataaataaatca
 23632  gatcgtatagattgcctatctcctgtgaatccttgattcttcacaggatttgcagacgga
 23692  gaagcttcttttataatttatattcaaaagacggataattctaaattaggttgagccacg
 23752  tgagtatcttttgagataaatataaataataaagatctttctatcttgaaagacatgaaa
 23812  tcttatttaggtgtgggtaatattaatgaaaaatcgaatggaacttgtgtttattctata
 23872  agatcaaaaaatgaaataagtatattaataaatcattttgataaatatcctttgattact
 23932  aaaaaacatgcagactacttattatttaagtatgcttttgatattataaaaaacaaagaa
 23992  catttaacagaaaaagggttcaacgaaatagtagctctaagggcttcactaaatcaaggt
 24052  ttacctgagaaattaaaagaagcttttcctaatattactccatcagaaagatctaatgtt
 24112  tgaaatactactattcaagatcctaattgattatctggatttactactgctgaagggaat
 24172  tttttggttagagttttagacaatcctagaactcaagtactactgcgttttaaactaact
 24232  caacattcacgagatgaagaattaattaaaagtttagtaaactacttaggttgtggtaaa
 24292  atttatgttgaggaaggatcttttattgtaactaaatttagtgatataagcaatagtatt
 24352  attcctttatttgataaataccctatacagggtataaagcgtttaaactatgcagatttt
 24412  gttaaagtatgacaattaatgaaaagtaatttacatttaactacagaaggtgtaaaactt
 24472  attcgtgtaataaagtcaggtatgaatagaggtagattctttacgacatag
;     G-cox2-I5-orf416 ==> end
 24523  tgcttaacttacctaagcctaggctaacctaaatctttacgaagcagaaaaaaaaaagaa
 24583  taatataaaatttagtcgcttactcctaatccttatccttcgaattaaggacgcacgctg
 24643  cttcgcagcgcagcaggaatacaagaatacaaaaataaaggtatatttctaagataaagt
 24703  tgatcttttgcg
;     G-cox2-I5 ==> end
;     G-cox2-E6 ==> start
 24715  ATATCTCACAAATATTTAAATCACGGTACTTTAATAGAATTAATATGAACTATAACTCCT
 24775  GCAATTATTTTAATGCTAATTGCATTTCCTTCATTTAAGTTATTATATTTAATGGAT
;     G-cox2-E6 ==> end
;     G-cox2-I6 ==> start /group=IA (4.70e-18)
 24832  taaagtttacatggtccacccgacgagctgtggctcgtccggttaaagaggatgaatttc
 24892  aagaataactgatagtaatttcagtcaacttgaagcgaagcttgtaaaaatagataattg
 24952  tcattaaattaagttaaacaagaacgttcaacgactagataataaatcttatctatggat
 25012  attattttcctattagttacattatatttatatttatttattaattgtgctgtatacagc
 25072  gaccctttattgaaaaatataattttttaatgtgtatttaatagagtatcctccatgaat
 25132  taattaaaataaagtaattttaatttaaaatttatgatgacatagtctgaaccatatcga
 25192  gagatatggaaattaaagtataacctttaattaacaacactgatagttaataagagcttt
 25252  ata
;     G-cox2-I6-orf614 ==> start /note=LAGLIDADG ;; evalue:0.31
 25255  atgttagaggaatttttaaatttcctgaatggtagacctgaattaaaaattgaacttact
 25315  catttataccaatttataaaaagatataattgctataataaaaatagtcatgtaccttta
 25375  aaaaacctaggttgaacttttttaactaatcctaacggacctgttgttaattatattcta
 25435  gataaacaagtactagatcaatcaaaatcaatatataatatgttattattatataacgat
 25495  aaattagtaagatttggaagggaagctggaggagcaaaagtaggttacccttgacatatt
 25555  atatatcctatttatgaggatttggagaaaaaaataaaaggtgtaaattctgattttgct
 25615  ataaaccctgataaatttaaatctatattagaagaacaaaatacgaaattttttccagta
 25675  ataatgtatccaatacggggatattttaaggaagaaagccttaaaaataattatctaaca
 25735  gatatgcaaaaaagtataaatatagctatagaaagatactcagtatattttaaaaattcc
 25795  tacaaacttacaaaggaaggtgatgggtttttaagtttaccattagaaagaaattctagc
 25855  attttatcttcaacagctggatcaaaaggatccgattcaactgattctcagttggttcat
 25915  cgggattgtgagagagaaatgaaaaatttctatgcatgatttagcggttttaccgatgca
 25975  gagggatctttctatattgctataagtaaaatctgttcttttagatttcaaattaattta
 26035  cataaggatgacttaaaagtattatattatattcagagatcattagaatttggagaggtt
 26095  agattatacgataattacgcatcttttactgttactaggttaaaagatatagctcaactt
 26155  attaatatttttgataagtatcctcttcaaggttcaaagtgacttaattacagagatttt
 26215  gtatcagcttttgagctctacactgactcaaataagggtactaatgtattaaatgaaatc
 26275  gtcgaattaaaaaacaatatgaatcgtttaagattagattttacaataccaaaagataaa
 26335  gttattaatataacaccttactggcttttaggttttatagaaggagcaggttgctttagt
 26395  attaataaacataataattatagattagattttagtctatctcagtcttctactaattct
 26455  gagttaatgaaaaatattaaagtatacctagagaatcttcctgaaggtgattatataaaa
 26515  gcattaggtatttctgaagttagatctaacaatcctaatcacgaatctactacaagaatt
 26575  gaaactactcgtatctcatatatctctgatgttcttataccttttttagaaagtcttact
 26635  tgacaaagtaaaaaatatttagattttcaagatttcaaaaccatttttaaattaaaagaa
 26695  cagggtcagcatttatctgagaaaggtgctaaattaatagatcttataataagtcaaact
 26755  aataataatagactctcaacatctttaaatcgtgtagttgtagacagagaacagttatta
 26815  gcaaaagttaatgaattacttaatggaccttcaaatttcgaagtaagaaatggaagaaaa
 26875  tttgtaatttcattaaataaatattatcattcttctcgtctaaatgtatgtgttatatta
 26935  gtagatgaaaagggtaatactttacatagtttcgattcactaggagattgtgcgaaattt
 26995  ttaaaagtagatcctagtacaatatctagaagaaaaagcaaaggtataccttttattttt
 27055  gaaaataaaactgtttacgtaaaaaaggataaagttagtgactag
;     G-cox2-I6-orf614 ==> end
 27100  acaaaggtggctccgtattatagtggataactttacatgtaacctataagattaagaggc
 27160  gtaatgtagtaaataatacttagtgcaaataggttattatataatttgtataaatgacag
 27220  tgaataaatattaactaatatcttagtgtttataacaaaattg
;     G-cox2-I6 ==> end
;     G-cox2-E7 ==> start
 27263  GAAGTTAATGATTCTTCAATGTCAGTATTAGCAGAGGGACATCAATGATATTGAAGCTAT
 27323  CAATACCCTGATTTTTTAAATATAGATGAAGAGTTTATAGAATTTGATTCATATATGGTG
 27383  CCAGAATCTGATTTAGAAGACGGAGGTTTAAGAATGTTAGAAGTAGATAATAGAGTTATT
 27443  CTTCCTGAATTAACTCATGTTAGATTTATAATTACTTCTGGTGATGTTATACATTCTTTT
 27503  GCATGTCCTGCTTTAGGAATTAAATGTGATGCAT
;     G-cox2-E7 ==> end
;     G-cox2-I7 ==> start /group=IC2 (5.91e-41)
 27537  aaaaaagtaatggatgtaggctattcattatatgtgctaaagagccaaactccggggaag
 27597  ccctaaagctttagtaaccaaggtaataaaggaaactttattactggcctgattaatgac
 27657  tcagggtatggtaatatcactaaagatgatggtaactgaaatgggtgatcgcggatctaa
 27717  atcaatagtatgtttaactttatttcacccaagccaaataaaacatattattgtaaaaga
 27777  gcaacgagtagacggttcttcagtattattttcaatactgtaaggtgtactctagtcgcc
 27837  gggaaatccggttctaggttcaaataaacgagatagtatttactattcttaaaataaccc
 27897  tagattaaagttactacaacggcctgaccttttactaggtttaagttgttatgcgcttat
 27957  ttattcaagaattatagttctagaatagcccaggctaaccttaaattatatttattgttt
 28017  aaaactagcccggggcgggcttatcccgcatccgtggcaaggccccggaaggggactagt
 28077  atttatcaaaaagtctcttcattaacgttgagattttaccctacagaatctaattacaaa
 28137  aagttagaacttataaatagaactagttta
;     G-cox2-I7-orf354 ==> start /note=GIY ;; evalue:2.2e-13
 28167  atgggttttaataagcgtcctaatgttaatttattcaataataaatgattatgtacggat
 28227  aaattaaaatttttatctagatttgaatctgaattaagattggctaagaaagattatcat
 28287  cctaatactatagctttagaacatattaatagtggtaatcctactactagtgaagttatt
 28347  aatagtgtgttacttaatcaaaatgtttctataactcaaaaagaattagataatctttta
 28407  tctcttcctaaagttaattttgatttacctattacagatcaaacataccctgctttatta
 28467  ggattaattggaaagccgggctctaagcgtagtaaagcaggaatatatattttttctcat
 28527  aagtattcagataaaaactctgtaggatcaagcaatgatttaggaagaagattcaatcaa
 28587  tactttgaaaagaatgcattattttctaataaagatactggtatattattacctatgata
 28647  gaaaaggaaaatttaaatgcgtttactttagaagttacagttataccttcttctttttct
 28707  aaatattctcattgtttcttagaacaatatcttttattagataaaagatttaatcttaat
 28767  tctcaaagaatagttaacttcagagttaatcaaggtaagactgtatatctttatagttta
 28827  gacggtaaaattttatattattctagtatctcattaaatgctttttgtgctgatataggt
 28887  atacatcatacttcttataaaaaatatgtaaataagaatgaactctatttaggacatttc
 28947  cttatatctaataaccttctttcagatgcagtacctacagatttaaccgaattacaggtc
 29007  cgtgtatttattcaaaaacaaagaataaatagtttagataaactccacaaatcttatggt
 29067  agcttagtagaggtttttgatacagatacaaatactactacaataatagattcagtatca
 29127  aaagcagcatctaaattcggggttagtagatcatcaataagaagttatatatctagcgga
 29187  aagccatacaaaaatcgttatatatttaagtttgtttctcaataa
;     G-cox2-I7-orf354 ==> end
 29232  tcattaggtgcaaacatgtaggcttagctacagtaaattatgaaaagcaggaaaggtcga
 29292  agttgtagaacg
;     G-cox2-I7 ==> end
;     G-cox2-E8 ==> start
 29304  ATCCTGGTAGATTAAATCAGGTATCTGTTTTTGTTAATAGAGAGGGGGTTTTTTATGGT
;     G-cox2-E8 ==> end
;     G-cox2-I8 ==> start /group=IC1 (3.13e-37)
 29363  cttgaataatggccaaaactgtagtgaacctatggttataaatcatcaaattgcgggaaa
 29423  gccctaaaggaatcttaaccaagtaagtacggtaacataacttatggcacaggtaatgac
 29483  tcgtggtacggtaaaatcaagatttattattcaatgggtaatccgcagccaagtgtcaag
 29543  tataaaatatttggtatgcagttcatcgactagacggtggttggtattattagttttaat
 29603  aatgcttaagatatagtcaacccccacctgaaaaggtgcagaagtatataagtatttata
 29663  tattttgttaaatagatataaatattaattatatttagggatttctacaatagtttgcta
 29723  aacttatttaaatgtaaaataaaatcttagtttaaaacaaatgtttgacttgtctttcct
 29783  atgaaagactattgtagtgtttgcacaatacaaacagtaaaagcgtttttaatcatcact
 29843  tcatatttgataaacgtattggattaggttctatagctgctatatctttaacaagatctt
 29903  ttagctcaagcagatcttttagttca
;     G-cox2-I8-orf434 ==> start /note=GIY ;; evalue:5.6e-22
 29929  atgagacctctgggacctgctaataatcctgagtctttagcgttggaacatatcaatagt
 29989  gaaaaacctactacttcatcaattataaataaaatattattaaatcaaaatttatcggtt
 30049  actgactctaaattagaaaaattattaaaagttcaaggtgttgaattcgattttcctata
 30109  tctataacgcaaaatcttaaacttttcgcagaattaactggtaaatctaagtataaaggt
 30169  ttttcgggtatatatgtctttatacataaaaatacaggccagaaatatgtaggttcatct
 30229  aacttattaagacgtagaatggattactattttaaagtcccgggcggcgcttgcggcgcc
 30289  tgggaccggcggagccgaggagattccactttaactggtaaatttttacctttacttcat
 30349  aaagatggactaaaagcttttaaattaataatatttaaattagatagtaatatatttagt
 30409  aatgaagacgctttaatattagaacagtataatttattaaataaagaatttaacttgaat
 30469  acattaagagttgttaattcaggatcttcaaagggtgatcctgtatacgtttatgattta
 30529  acatgtagtactctttattatcatgcgaaatcaagtattgaattaaaaagagtattaaaa
 30589  atacatactataactagtaaaaaatatgtagattctaaaataccatatcttaataaattt
 30649  ttactattaagttatcctatatctactgctttaaccagcaatttttcggttgaaaaatta
 30709  gtagatattatgcaaaaagaaagacaaaatacgtatagattaggaactcgtagaagtatt
 30769  tcagttgaattagaaattcaagaaggaaatacctttgtaaattcagattgtatcggtcga
 30829  actttaaattttgattcattaacattttgtattgaatatttaagagaattaggtttaacc
 30889  attaaaagagatactcttactaaatatataaaaaaccaaaaagtgtttcataatttctta
 30949  tgtaaatactctgataaaattttacctgataattttgaagaagtaggattaattattgat
 31009  gaatataaaaaattaaaagtggatacagacttaaattcattaaaagtgaatagaaaaaat
 31069  aaacctttattagtaaaaggagaaaatttggataaagaatttaaaagtattagagataca
 31129  atagaatactttgatactttaaatataaaattagatagaaaagctttatatcttcattta
 31189  aaagaaggtaaaagatataaagactattatttttattataaataa
;     G-cox2-I8-orf434 ==> end
 31234  ttatataataaaaggttttcttttactattatagggatttatctattacattaaataaac
 31294  gtagaggtg
;     G-cox2-I8 ==> end
;     G-cox2-E9 ==> start
 31303  CAATGTAGCGAGATTTGTGGTATATTACATTCATCAATGCCGATTGTAATAGAATCAGTT
 31363  TCTCTAGAAAAATTCCTTACTTGATTAGAAGAACAGTAA
;     G-cox2-E9 ==> end
;     G-cox2 ==> end
 31402  TATATTATCTATAAAATTTATAGTGATATACCATACCCAAAGATGCATCGAAGCAAGTTT
 31462  TGGAAGTTATTCGTGCAAAATAACATTTTAACTTTAAAAGTTAAAGTTAA
;     G-trnS(gcu)_1 ==> start
 31512  GGAAAAGTTGCTAGAGGTAGGGCAAGATATTT!GCT!AAATATTGTGTTTATACACATGG
 31570  GTGTTCGAATCACCTCTTTTCCG
;     G-trnS(gcu)_1 ==> end
 31593  TCTATGCTTTTTT
;     G-trnW(uca)_1 ==> start
 31606  AAGAGTATAGTTTAAAGGTAAAATAGGGAGCT!TCA!ACCTCCAAATTCTCAGTTCGAAT
 31664  CTGAGTACTCTTG
;     G-trnW(uca)_1 ==> end
 31677  TGAGTTATCCTTTACGAAGGTATGTTTTATATATAAATA
;     G-orf764 ==> start
 31716  ATGAAAAAAAAAACAGAAGTGATGAGCGTAAAAGTTCGTACGATATTGTGTTCTAATCTT
 31776  ATTAACTTTAAATCTATAATTGTAAATATATTTTCAAAAATATATTTAAATAATAAGTTA
 31836  AGAATTCAAAAACATTTCAAACCAATAATAGCTTTTATTTTTATTATTATTCTAAGTAGT
 31896  AATACTCTTGTGTTGTTGATTTATGATATAAATCAACTATATTTTTTAAGTGGGTTTTTA
 31956  CCTGTCCTTGGTTTAATGGTGTTAGGTTATATTAACCCGCCCTTAGTTAAAACTGAGCTA
 32016  GTGAATAGATTAAATATTTTATCGCTTATCTTAGTATTTGGTATTATAGGGGGTTTTGCT
 32076  ATTCTAGGGGGTTTTGCTATTATTGCTGCTATTTCTGTTTATGAACCTGACTTTAAATTA
 32136  TATTTATCTTTATTAATAAAGATTAGATTTATTTTTGTACTGTTAATATTTGTTTATATT
 32196  ATGATTTCTTTGTTTTATATGCCTTGAACTAAAGATAATCTAATTAAAATCGGTGTTTTG
 32256  TTCTTTAGCTTATTACTAGTTGGTAATTTTTTTAATACAATAAGTAAATTATCTAACTTA
 32316  TTTTTAAATATTAATACTGATGATTCTTTCCAATTAAAAATTGAAACAGAACTTAATAAG
 32376  GTGGATATTAACAAATTAAAAGAAGAGATTTTTCCTACTATAAATTTATCTACTTTTAAA
 32436  CCTAAAGGTACTATATTTGATTATATACCCTCATGTCTTAAAACTAAACAGGATTTCCAT
 32496  AATGAATTTATTAAGTTTAAGTACAAACAATTCTTAGTGGGTAAGCTACCGAAGGTTAGG
 32556  TTAATTTTTGATTTAATTGAGTTAGACTTTAATAAAAAAATAGTAAAGAATCCATTCCTA
 32616  AGGGATATTCGATTATACGATTGTTCTCCTCCTTTATGAATTACACGTCCTGAATTAATA
 32676  TGCGGTTATTTCAGATATGGGTATATTACACCTAAGTTATATTTAAAAAATGATTTATGA
 32736  TATTTTGATGTACAATTAAATCAAAGGTTTATCCAAGTTAGATACGATCCTTATCTTGAA
 32796  GAAGGTTTTTATGTTATAAATTATAATGGTGGTAAAGAAGTATTTGAATTTAAAATTTAT
 32856  AATCGCGCTTCACAGGAAGGATCTAACTTTGTTTATAATTTATGGTATAAAGATAAAATG
 32916  ATTACTGGAAATGAATGATTTTTATATAATCTTAATCAAATTCGAGAGATATATATTATC
 32976  TTTGATTTATCTTTATTACAATATAAATATTTACTAGCTGTTGCTAAAGAAAATAACTAT
 33036  TTATTTAATATTTTAAAGAATGAAAAAACTAGTATATTAATAAGGGTTCCTTCTAGTTTT
 33096  CAAGCGGAGAATTTAGAATTAAATCCCATTACAACCGAGAGGCTTATTCTTAGACCTTTA
 33156  CGTCCTTCAGATGCATTAGCATATTCTTTATCTAGTAGAGATGCAGAAAGTAATTGAAAC
 33216  AATCACTTATGATATGGGTATACGGATGTACGTAGGGCTAAATCGCAAATAGAATTTGAT
 33276  ATAAAAGGCCAAATGGATGATTCAGGTGTTTCGTTAGGAGTGTTCTTAAAGAATATAGAA
 33336  GGGGTAGAAGGAGAATTAATAGGTAATTTGGACGGATACAGAACTTCAAAATTTGCATCT
 33396  GGTATTAGTTACACCATAAAAAAAAATTTTTGAAGCCAAAGATATGGTAGCGAAGCATTA
 33456  GAAGGATGACTTCAATATTTTTTTAGTCTTCCATTTAGAGAAAGAGAGCTACCTTTGAAT
 33516  TATATAGATAATAATAAATATAATGATACTAAATTATTAGAAGTAACTACTTTTACATTT
 33576  AATGAAAGAAGTGAAAATTTGCTTAAAAAAATGGGCTTTAAATTTTGACATTTTAAGGCA
 33636  ACTGTCTGATCTAAAGAGGATAATGCATTAACCCGTTTATTAGAAAAACAAGGGTATGAT
 33696  ATACTGAAAGAAGATGGGTATATTTATTATAATTGACTTCAGAATAAATTAGATCCTTTA
 33756  AACTTTATTTTTGTTTGACCTAGGTTTATAATAATGCCAACGTTATCTAAAGATGATGGA
 33816  TTTTTTATTTTTAAATACCGGAATTTATATAGAAGGGCTGATTTTTATACTTTAAATTAT
 33876  CTGAAATTATATACTGATAATTGGATACTTCCACAGGATATCCATAAGTGAAGATTATCT
 33936  GAAGAAGATTTTAATAAAAGAAATAAGGTTTTTGACGCACGCTGCTTCGCAGCGCAGCAC
 33996  AAAAAAAAAGATTAA
;     G-orf764 ==> end
 34011  TTTAGGTTGTGACTGCGTTAGCGCATTTTTATGAATATAAAAATGAATAAAAAAATCTCT
 34071  TTTTTTATAAGCAGCAGGAATTTTTAGGTTAAGTTAAAAGATATATTAAGTATTGTAAAT
 34131  TTTTATTTAAATTGAAGTAATTTACATGTCGCTGCTTCTGAATGTCAGCGACTGAATGTA
 34191  TTTTTTTTTAATAGAGATAGTGTAACTAATTATATTGTTGAACTAAATATGTTAGTGAGG
 34251  GTTAGTGGCGGGTAATATAATAAATAGATATTTGTGGTATATTACATAGAAATTTGTGGT
 34311  ATATTACATAGTTCTATGCCTATTGTAATAGAATCAGTAAGCTTAGAAAAATTCCTTACT
 34371  TGATTAGAAGAACAGTAAATTGTTTATTTGCATTGGTTAATCAGGTTAACCAATAGTACT
 34431  TAATTCTTAACTAGTTAAATATGATATAAGTAATTTTTTTTTAATAAAGTTAAATATGTT
 34491  AATACATTTAACTGCACATTATATGAAGATGAATTTCCCTGCGAAGCGCCCAGGTCCCCT
 34551  GCTTGCTTCGCAGCAGGGGATCGAAGCGAGCTAAATTGTTCACTCTTATTCGTATGACTT
 34611  AGCCGCGGGCCGCGTCTGCGGGCCAAGGCCCTTGACGCTTTTAAGGTATTTTATATGAAA
 34671  ATCTTATAAAAATATTCGTTATTTCTCTTACCTGTTTTGCTTACTTACTTCGAGAATGTT
 34731  TACCACGCATGCTTGCGCAGCAGGATAATACAAATAATATATATTAAGAGGTTATTTTAA
 34791  ATAAGCCTTAAGTTATGTATTAATTAGGTTTGGCTCTAATATCTAAGGTATACTCGTCCA
 34851  AAAACATAGTAGGTTATTTACGCATGCTTGCGCAGCAGGAAGGTATGAGTAAACTTATCA
 34911  GTCAAGTTAAAAGGTATGTTGTTATTTACCATATATAAAATAATAAATATATAAACGCAG
 34971  CACGCTTCACAGTGAATAAGATTTTGTAATCTTTAGGTTTTGTATTTACGCATGCTTGCG
 35031  CAGCAGGAAGTAATTTATTAAAAATTAATACTCAATCTATATTTATTA
;     G-trnR(acg) ==> start
 35079  GGTGTGTTAATTTAATGGTAGAATATAGTAGT!ACG!GTTACTTTAGTATAAGTTCGAGT
 35137  CTTATGCACACTT
;     G-trnR(acg) ==> end
 35150  ATTTTATTTATTAGGACGCACGCTTCGATTCCCTGCTTCGCAGGGAAAAGCACATATTAT
 35210  ATTTAAATAAAAAATTACTAGGGCACACGCTTCGATTCCCTGCTTCGCAGGGAAAAGCAA
 35270  AGAATAGTAAAAAAAAAATTAAGGTAGTTAGTTTAAAAGGTAAAACTTTAAAAATAATAA
 35330  AAATTTAGATTTAAAATATAAGTTCGACTCTTATACTATCTTCCATAACAAATTGTTATG
 35390  GCTATTAATTAGGCATCTGCTAGCTTATCTTTATATTTTTCTATTTAAATATAAGTGAAC
 35450  TGATGCCGTTTTTCTTTTATAAGATTTTTACAATAGTTTAATTTATAAAATATACA
;     G-nad4L ==> start
 35506  ATGAATATTACACTAATACTTTTTTTGATAGGAATTTTAGGATTCGTGTTGAATAGAAAA
 35566  AATATTATATTAATGCTTATTTCAATTGAAATAATGCTTTTAGCTATAACATTCTTAATA
 35626  TTGGTAAGTTCACTTAACATTGATGATATAATAGGCCAAACATATGCTATATATATAATA
 35686  GCAGTAGCAGGGGCAGAATCTGCTATAGGTTTGGGTATTCTAGTAGCTTTCTACAGATTA
 35746  ATTAACTCCCCTGTTAAAAATCCAAGATCAAAATCTTCTTATTCACATTTTAATTCATTA
 35806  CCTAAAATTTCATCTTGTAATTTTACCATCTCAAGGAATTTTTCTAGCGGAGGTAAACTC
 35866  CGCCTACTTAGCAAGCCGGAGGCTAGTTTTTCGTTACTCGAAACTTGTAAAAGTAAAATA
 35926  GTTTTAAATCCTTCATTTATAAGTGGGTTCTCTGATGCTGAAGGTTCTTTTATTGTAACT
 35986  ATTTTAAAGAACCCTAGATATAAAATAGGGTGAAATGTACAAGCTAGATTTCAAATAAAA
 36046  GTACATGAGGTAGATAGAGCTTTATTATTATTAATTCAAAATTATTTTGATAATATTGGA
 36106  TATATATCTAAATTAAATGATAAGTTAACCGTTGAATTTAGAGTTAGCGATATAACTAGT
 36166  TTAAATAATTTAATTATACCCCATTTTAAAAAGTATAGATTAATAACTAATAAACATAAA
 36226  GATTTTATATTATTTCAACAAATTGTTTCGTTAATGTCAAAAAACCAACATACTACTTTA
 36286  GAAGGATTAAAAGAAATTTTAGCCTATAGAGCATCTCTTAATTGAGGTTTATCTGAAAAT
 36346  TTAAATATATCTTTTCCTTCTATAATACCAGTTAAAAGAGTAGAAATAGAGGATAATATT
 36406  TTTAGTAATCTATTTCCTAACTGAGTAGCTGGTTTCTCTACAGGAGAATCAAATTTTTAT
 36466  ATAGCTATATCTGGTACTAAAGTATGATTACGTTTTTCTATTGCTCAAGATTCAAGAGAT
 36526  AAATTATTATTAAAAAGTTTAGTTGAATTTTTTAATTGTGGTTATATAACTCAATATAAA
 36586  AACCGTGAAGTGTGTGAATTTGTTGTTACAAAAATTCAAGATATAAATATCTATATTATT
 36646  CCTTTTTTTGATAAATACAAAATTGAAGGTTTTAAATATAAAAATTATGTTAAATTTAAA
 36706  AAAGCTGCTATTCTTATTAATAATAAAGAACATTTAACAGAAAAAGGTTTAAATGAAATA
 36766  ATAGAGTTAAAAAATTCTATGAATAAGTATGATGAAAATTGTCTTGATTAA
;     G-nad4L ==> end
 36817  AAAGGGGGGTTCAATCTTGATCACTAAAGGCGAAGTGAACCTTTGTCTAGTCTTATATAA
 36877  GGCGA
;; mfannot:     /group=IC1 (8.33e-40)
 36882  aactctcaaattgcgggaaactcttaaaaacaaatctaccaagttaatatagtaatataa
 36942  ttaatggaacaggtaatgactcgttgtatggtaaaaacgatttgtatatgtagaaaatct
 37002  gcagccaagcacctagtattaaaaggaataaaggtgtgcagttcatcgactaaatgtgag
 37062  ttggttttttattaacctttcgcccaggactagataggcttgccctgtgctagtccgaag
 37122  ggtaaaagatattaataattagcttaagatatagtcagtc
;; mfannot:
 37162  TCAATATATGAGTATTGGGGGTAAACGAAGAGGAAGTATTGCGATAGAATATAAATA
;     G-nad5 ==> start
;     G-nad5-E1 ==> start
 37219  ATGTATTTAAGTATAATAATTTTACCTTTATTAGGGTGTATAGTGTCTGGCTTTTTTGGT
 37279  AGAAAAGTTGGGGTAAATGGTGCACAGCTTATTACATGTTCGAGTGTAATAATGACTACA
 37339  GTCTTAGCGATTATAGCTTTCTTTGAAGTAGGTTTTAATAATATACCTGTTTCAATTGAA
 37399  TTATTCAGGTGAATAGAGAGTGAATGATTTAATATTTTATGAGGTTTTGAATTTGATAGT
 37459  TTAACAGT
;     G-nad5-E1 ==> end
;     G-nad5-I1 ==> start /group=ID (9.91e-18)
 37467  a
;     G-nad5-I1-orf535 ==> start /first_aa=L /note=LAGLIDADG ;; evalue:1.4e-53
 37468  ttatttatgggtctcttattagagacaaatgctgtgttggttttaatccaactgtgtaag
 37528  ttgtttatttttaaattatatttatatatgtttatatatttacctgttaattgtattttt
 37588  aattttaaagaagctagtatagctaacccttataaattacattttctagggaggcgcaag
 37648  cgtgtagacgctaaatttaacaatatactaaatataggtttatgtcaaaaaatgaaatat
 37708  tcagtcctcgccccctctcacccacagggggtagggggcgatcccagccgcaggcgcccg
 37768  ggattaaaagatattagcttagcctctcagtctaacataattaacccaaaaggattacct
 37828  ctcgattcaactttcttacagtgatttgtaggatttacagatgcagagggtaattttatt
 37888  attaatcctctaaaaaatactaaattggttgtttctagattttcatttatgtttaaaata
 37948  acgttacatcaagacgatgaagcagttttaaagtatattaatgataaattggggataggg
 38008  ggtgttcgttattataaaaaggaatgtatatttaatgttacagataaagaaggaattgct
 38068  ctattaatttctatttttgacaagtataatttaaatactacaaaacatttagatttttta
 38128  gattttaaagaagctttctatatttattgaaacagagaaaaaaattcaaatgaaagtctc
 38188  ttatcttctgtaaaagaaaaaattttagaattaaaaaataaaatgaatactaatcgtatt
 38248  aattatgatagacctttaaattctccaattattattacgaaaaattgattgttaggtttt
 38308  attgaaggtgacggatctttttttattagaagggatactttaactcctatttttgctatt
 38368  gaagttacaggtgtacaaattcctgttttagtgcaaataaaagaatttttagaaaattct
 38428  ttagggtttgatcaatattctttatttaaattgaaaaattcttctattattgctgtaaca
 38488  acaaataaggctagatataatagtaagagtagtgtatctattactattagtaatattagt
 38548  gttttaaataattattttatacctttatttaaagaaacagagtttttaactaagaaaggt
 38608  aaagattttaaagattttaaaactatatgtaaaattatttataagggtgctcatagaaaa
 38668  gagtatataagatctttaattttaaaattagcaaatactatgaataattttagattatca
 38728  actaataaagaaatagttcaatttttaaataatgaagaaatggatttacttttaaatgct
 38788  tcacgtacaattgaacgacttttcgatggtagagtagtagatagcgttactaaaaagata
 38848  ttacctaaactaaacagttgtgtgtatgaaattctagaggaaaatggagaggattacttg
 38908  gctaattctttaagcgaagctgcttcaattgtaaatatatatccagagacattaagtaaa
 38968  catttagatattgaattcttaaatttagaagaagcatttataaaaattaaaacctataaa
 39028  gtaagaagagttcgtgtattttttataaatcagggcgctccgctctaa
;     G-nad5-I1-orf535 ==> end
 39076  aggaattttcgcgcctccggcgactaataaactcttttatagttaaaacatgtaaactat
 39136  atttatagtaagggggctgcttcgcagcgctgcttcgcagccgtaaaaaacaaataaaaa
 39196  actaaaatctttaataatataaaaagatcaataaattatatttagatttgattttggctt
 39256  tttttaaacgcgctgcttcgcagcaaggattatacatataatatataatttacaaataaa
 39316  catatttataaattttattaatatttattaataaataaccttcctgacacttaacactta
 39376  gggctatgatcaattttaagatcagttctctggagctagtataaaggagggatatattta
 39436  ttatttatatactaatactaaatatataaaattaagaattgagcaagattataatcaaac
 39496  aattctatacttacataaaaaaaggtgaaaacggttaaggggcatactccctaagaccgt
 39556  cggcagttataaatgtcgctacagactggttcaccaaggttaggctgaaatgtctgtcca
 39616  aatgtacagtcggattctataatgagtgcgatatcatagggaggatgtatttatcataat
 39676  caacactacgcacagtggatagccttaccataaaggtaataaactcctaagtattaattt
 39736  actgttaaggtcaatactcgtgtatttagtatacgtgtgactttaatatatgttaattag
 39796  aattg
;     G-nad5-I1 ==> end
;     G-nad5-E2 ==> start
 39801  GTCTATGTTAATACCTGTTTTAATAATAAGTTCTTTAGTTCATATATATTCTATATCGTA
 39861  CATGAGCAATGATCCTCACATACAGAGGTTTTTTAGTTATTTAAGTTTATTCACTTTTAT
 39921  GATGATTATCTTAGTAACTGCGAATAATTATTTATTAATGTTTGTAGGATGAGAGGGTGT
 39981  AGGAGTTTGTTCATATCTTTTAGTGAGTTTCTGATTTACTAGAATTGCTGCAAATCAAAG
 40041  TTCTCTTTCAGCCTTTTTAACTAATAGAGTAGGTGATTGTTTTTTAACTATAGGTATGTT
 40101  TGCTATTTTATGGTGTTTAGGTAATTTAGATTATGCTACAGTTTTTTCATTAGCTCCTTA
 40161  TATTAATGAAAATCTGATCACTATTATAGGGATATGTTTATTAATAGGTGCAATGGCTAA
 40221  AAGTTCTCAGGTAGGTCTTCACGTATGATTACCTATGGCCATGGAGGGTCCTACTCCTGT
 40281  TTCTGCTTTAATACACGCGGCTACAATGGTTACTGCTGGTGTATATCTATTAATCCGTTC
 40341  ATCTCCTTTAATAGAATATAGTTCTACTGTATTATTATTATGTTTATGATTAGGAGCTAT
 40401  CACTACAGTATTCAGTTCTCTTATAGGATTATTCCAACAAGATATTAAAAAAGTTATTGC
 40461  CTACTCTACTATGAGTCAATTAGGTATGATGGTTATAGCTATAGGTCTATCTTCTTATAA
 40521  TGTAGCTTTATTCCATTTAGTTAATCATGCTTTTTATAAAGGATTATTGTTTTTAGGGGC
 40581  TGGTGCGGTAATTCATGCTGTAGCTGATAATCAAGATTTTAGAAAATACGGAGGGTTAAT
 40641  TTCATTTTTACCTTTAACATATTCTGTTATACTTATTGCTAGTCTTAGTTTAGTAGCCTT
 40701  TCCTTTTATGACTGGATTTTATAGTAAAGATTTTATATTAGAGTCTGCTTTTGGTCAATA
 40761  TTACTTTAGTAGTATAGCTATATATGTTATAGCCGTAATAGGTGCTATATTCACTACTCT
 40821  TTATTCAGTAAAGGTTCTTTATTTAACTTTCTTAACTAACCCTAATGGATCTAAAGCTTA
 40881  TTATAAACATGCTCATGAAGGTGATTTATTTTTAAGTTTACCTTTAGTAATATTAGCTAT
 40941  ATTTTCAATATTCTTTGGTTATATAACTAAAGATATTTTTTTAGGTTTAGGTTCAAGTTT
 41001  CTTTATAGATAATAGTATTTTTATTCATCCTGTACATGAAATAATGTTAGATACTGAATT
 41061  TGCAGTACCTGTATTGTTTAAGTTATTACCTCTAATTTTCACTATTACATTTAGTATTTT
 41121  AGCTCTTATTTTCTCTGAATTTTTACCTGAATCCTTAATTTATTTTAAATTTTCAAAATT
 41181  AGGTTACAACATTTTCGGTTTCTTTAATCAAAGGTTTTTAGTAGAAATGATTTATAATAA
 41241  GTATATTACTAATTTAGTATTAAGATTAGGAGGACAAACAACTAAAGTACTAGATAAAGG
 41301  AAGTATTGAGTTATTGGGACCATGAGGTCTTGAGCTAGGATTAATAAAATTAAGTAAAAA
 41361  CATTTCATCATTAAGTACTGGTATAGTAACTACATATGCTTTATTTATTCTAATCGGTTT
 41421  AATTACTTATATTTTAGTTTGCTACTTTACTCTGGGAAATTTTGATTTAGTGTTATTATT
 41481  AGTATTAGGTGTTTTTTTTTCGTTTCGTAAATAA
;     G-nad5-E2 ==> end
;     G-nad5 ==> end
 41515  CTACGATTATAATAAAAAGGATCAACCTTTTACACCTTACTTATAGTATATCCTATATTA
 41575  CTATATTAATTTATTTATTTAAGGGTAAAATTGGTGTTATTGACTAGTCAATAAAAAAGT
 41635  TCAGGATTAGCTAATTATACTCTTTCAGATAATAATAGAATCATCTAATCAAATAGCGTC
 41695  GAGGGCCTGCTGCGAAGCAAGCAGGGCTCTCTTTATAAAAAAATGTATTTTTTTTATTCG
 41755  CGGCCCTGTGGCTAAACCCATAAATTAACATCTTAATTTTTTTATGTTAAACTGATATGT
 41815  AGGTATAATATTATATAAATAAATTAGCTTAAAGGTAAAGCAGCCTTTACATACGGAAAT
 41875  TAGGCATCCATATCCTCTATTTAGTCTTTTATAAACCGTTTTATATTTAAAGAATTGTAT
 41935  ATAATACATAATAGAGTACATAAATTTAATTAACTCTAATAATAAAAATTACACCTATAA
 41995  CTAT
;     G-cob ==> start
;     G-cob-E1 ==> start
 41999  ATGAGAATATTAAAAAGTCATCCTTTCTTAAAATTAGCGAATTCATATCTTATTGATGCA
 42059  TCTCAACCCAGTAATATTAGCTATTTATGAAATTTTGGATCTTTATTAGCTGTTTGTTTA
 42119  ATAATACAAATTATAACTGGTGTTACATTAGCTATG
;     G-cob-E1 ==> end
;     G-cob-I1 ==> start /group=I(derived) (7.47e-02),II (8.90e-13) ;; mfannot: two introns identified
;     G-cob-I1-orf762 ==> start /first_aa=H
 42155  CATGTGCGCTGTGGTAACAGCACAATGTCGTGTGAAAAATTCACATTCGTTCCTTCAATT
 42215  GCGAATAGATCATCTGGATTAGGTAAAAGGGAAAGCCCAATACTAAACTTAGCATTCCAG
 42275  CCAAAAGCGGAAAACTGCGACAAACCGATTCTCGCATTATCCGCAAGATCTTTCTCCTAT
 42335  GATGAGTCTCTTACTAGTCGAACAATAATAACCACTGTCCTCAAGCTATGGGAAGCACTC
 42395  GTCGGAAACTGGTGACTTATACTCTTAGAAGTTTGTAATGCATGAACTTCTATAGAGGGA
 42455  GAGTATACAGATTGTTCAAGAAGAACAAGCAAGGTTATGGGTATTGCATCTAAGGGAGAA
 42515  GTACGAACATTGTCGTTGAACACAGGATTGCCTAAGGGAAGCAATTCCTATCGGCAACGG
 42575  AACAACTATAGTACCTGATTGGGTCGAACCAGACCTAAATACGATTTGGGTAATGCCAAA
 42635  TGAAAGGAAAGAGTTGTAGCTTTGTTATTATTTAATAGGACCTACGTCTCCGGAGGGGAT
 42695  ATGGAAGAAAAATCCAACGTAGTATCCTTACTAAATAAACTTGCTGTTAGATCGAAATCA
 42755  CACTCAAAACAAAAGATAGATCGTGAGCTGTACAGCCTTGTATATAACCCTGAGATGTTA
 42815  ATTTACGCATACGAGAATATAAAAAGTAAGCCTGGAAATATGACTCGAGGTGTTACTCCG
 42875  GAAACTTTAGATGGAATCTCTAAAAGTAAAATAGAAATAATTTCTCAATCATTGAAAAAC
 42935  GAAAGTTTTGCTTTTAGCCCTTCTCGAATAATTCTGATTCCCAAAGCATCAGGGGGAACT
 42995  AGACCTCTATCTATCGCATCACCAATGGATAAAATTATCCAAGAAGCG
;; mfannot:     /group=I(derived) (7.47e-02)
 43043  ttgagactagtattggaggctatctacgaacccctgtttaaagattgctctcacggtttt
 43103  agacctaacaaaggatgtcatactgcgttgaaacaagctagtcaagaactccaaccggta
 43163  caatgagtcatagaaggtgatttggctaaattctttgattcgatatcacatcagagactc
 43223  atgcaaatgattgaggataaaatatccgatagaagatttactaaattaatctggaaagca
 43283  ctcaaagtaggttattttgaatttagaacgtataaaaacaatattgccggaacccctcaa
 43343  ggttccattgtaagtccgatcctagcaaatatcttcttacatcagttggatgagttcata
 43403  ttatctatcaaagacaactttgataaaggtgatagagcgcctcgaacgaaaataagtaga
 43463  tatttcgaatatcatattctgaaagctagaaaagacaacaataaaaaactagtcc
;; mfannot:
 43518  GTGAGTTGATCGCAAAGAGATCTAAAACCCCCTCAATCGAGTTCGGGTCAAACGATTTCA
 43578  AGAGATTAACATATGTCAGATATGCTGACGACTGAATAGTTGGTATTAGAGGATCCAAAA
 43638  TAGAAGCTTTAGAAATTCTAAACAAAATAAAAGAGTTCTGTACCTCTATTGACCTGAACC
 43698  TAAGTGAAACGAAAAATAAACTGACTCATATTAATACAGAATCAGTTTTGTTCCTAGGAA
 43758  CTCATATATCTAGATCTAATCACTTAAGTTTCAGTAGATTAGGGAAAACTAGAAGACTAA
 43818  GACGTAATAAACTAGGAATCCGTCTCGAAGCCCCAATTAGTAGAATCAAAGATAAATTAT
 43878  CAGCAGCCAGTTTTATGAAAAAAGGAAAATCTGCTCCTAAATTCCTTTGATTACATCACG
 43938  ACCATGATCAAATTATCTTATTATACAACTCGGTTATGAGAGGTTTATTAAATTATTACA
 43998  GCTTTGTGCATAATTATGGTAGACTGGCTAGCTACATCGAATATATTCTGAAACAATCTT
 44058  GCGCCAAGTTACTTGCTACTAAATTCAGCTTAGGAACTATGGCCCAAGTATATAAGAAAT
 44118  TCGGTGGGAGGCTGACAGGTCCGAAAGGAAAAACACTATTCAAACCAAGTTATAGAATTA
 44178  CCCTTAAATTTCTCTCTAGTGCCTCTCCTATTGTGGGAGCTATGTACCAAGGAAAATCTA
 44238  CGGCGACATTAGATAACCTGAAATGTAGTGTTTGCGATTCAGACTACAGAGTGGAACTTC
 44298  ATCACATACGTGCAATGAAAGACCTAAATCCTAAGCTTTCATACTTAGATAGGCAGATGG
 44358  TAAGGATTAATCGTAAAAGAATTCCCCTTTGTAGACGTTCCCATATGTTAAACCACAGAA
 44418  ATCACGAAACAACTTTTGACAGGTAG
;     G-cob-I1-orf762 ==> end
 44444  CAGGTTTAGAGATCTATAGCAAGCATTAATGAAGTGGA
;; mfannot:     /group=II (8.90e-13)
 44482  gagccgtatgaggggaaactttcacgtacggttcgggaaag
;; mfannot:
 44523  GGGTAAATTTTTTTTGGTGCTACACGCACATTTGTTTTTTTTTAATCTAGTTCACTTAAA
 44583  ACGAAAAGTATTAGTTTTACCTGAATCTTTATCAGATGAAGATTTAGAAGAGTTAATAAA
 44643  AGAACTTCTAAAACTTTTGGGGGGTTCTATTTCGGGAGATCTGTATGGATATATAGTTAA
 44703  TTCAGTTGGTCTTTCTTTACCTGAATCTATATCAGATGAAGATTTAGAAGAGTTAATAAA
 44763  AGAACTTATAAAACTTTTGGGGGGTTCTATTTCGGGAGATCTGTATGGATATATACTATG
 44823  AATTCTATTGGGATTAGGGGGTTATTTGCTAATTAGAAGACGATGTAACCCTCAAAGTCA
 44883  AATTATTTTAGTGCCTGTTGTGATACAAACTGCTATAAATCCGGTTACTGGTATA
;     G-cob-I1-orf142 ==> start
 44938  ATGATGTATACAATAGGTATTATAGACCTGTGTGATCCTGATATGAATTTATTCATGAAT
 44998  ATTTTGTCATATATACCTATACATAGTGGATTATTACCTATGCAGATAACTCGGGGTGGG
 45058  CAAGAAGGACCTATTCGATGTTTTTATAATCCTGAGATTCAGATGACATATGGGGAGATT
 45118  ATTTCCTACATGGAACCTGGACCTTTATATCTTGATGGGGATCGTGGTATGTTTATACCA
 45178  TGATCAGTAAGAGTATGACCTGCTATTATAGTTATAGCTAGATTAAGTAATATTTCTCTG
 45238  TTAACAGGTTATCCCGGATATAGAAGCCCTATAACCAATTGAACGACTAGAATTAATAAT
 45298  GGGCATATTACTTTCTTGGTACCTATAAAAGGTAAATTCCGAAAACTAGGTCCTTATTCT
 45358  GTATATTAG
;     G-cob-I1-orf142 ==> end
 45367  GCGGGCTTCACAAAAAAAAAAAAACAAATATGGACAAATTACTCTAGTT
;     G-cob-I1 ==> end
;     G-cob-E2 ==> start
 45416  CACTACAGTCCTACTGTTACAGAAGCCTTCCATTCTATAGAGCATATTATGAGAGATGTA
 45476  AATAACGGATGATTAGTTCGTTACTTACATAGTAATACAGCTTCAGCTTTCTTTTTTTTA
 45536  GTATACTTACATATAGGTAGAGGTATTTATTACGGATCTTACAGATCTCCAAGAACATTA
 45596  GTTTGAGCTATAGGTACAGTGATACTTATAGCTATGATGGCTACAGCTTTTCTGGGT
;     G-cob-E2 ==> end
;     G-cob-I2 ==> start /group=ID (2.12e-41)
;     G-cob-I2-orf319 ==> start /first_aa=Y /note=GIY ;; evalue:1.6e-24
 45653  tatcaacatagcccaaaatgatttaatataaagttatataaaagtttaaaaattcataat
 45713  tcaatttatttaaatttagcccttcggcctaggacctggctcttatgtctgggctggaag
 45773  gtgagaaattacagttcagtgtctgatatacctgccagttcagaggacttaaatattgta
 45833  attaaagaattacaattaaatcctatttatgtttttgaaaatctagaattagaaactact
 45893  agacagaatattttaaaaggaacttcaggtttaagtggtatatatttgataattaataaa
 45953  atcacaggagattattatataggttctgcttcaacaaatagattttatgctagatttagt
 46013  aatcatctaatttattttagaggaagtaaaatagttaaagctgcagtaaaaaagtatgga
 46073  ttagaaaatttcgcttttctaatcttagaattatatcctaatattgtaactaaagaaaat
 46133  aataaagaattattagatttagaagatagatatttgaagtctttattacctaattataat
 46193  attttaactgaagcaggatcaagttttggatataaacatacagaaattagtcgtattaaa
 46253  ttgagagaaatttatagtgatgaaagacgaaataagataggtagtttaaataaaggtcga
 46313  aaactttctcctgaaactatagagaaaatgagagaaaaagccgcgcgccgcgtcagcggt
 46373  gcaaggcaccttggcgctttaaataaagctcctatgtctaatgaaactaaattaaaatgt
 46433  atatcacatacgagacctgttattctatataatttaaaaggtactgtttatggtcaattt
 46493  tttacaataatcgaagcagctaaagctattaattgtaacgaaaaaaccattagaagagct
 46553  ttaactacagaaaagaaattagtcaagagacaatggatagtaaaagattactctaaataa
;     G-cob-I2-orf319 ==> end
 46613  caggatcctttgcaaacattaacttaaaaaactttatattaaattatagtctcacaatta
 46673  acaatctttttgcaatttttatagagaaaaaaagattaaagtgatatagcccgacggggt
 46733  tatagaatagtattatatattatttggcgatgctagtgaaaacgatcaaagaagtgaata
 46793  aactttaagatcgtcggttatataaatgatcgcgacagactgggtcactagtgggtggct
 46853  gaaatgctgcttaatgtacagtcggagcttttagttaaataaatctaactaatagaatat
 46913  tcgaattcaaaggtattctagcttatcttttatagataagtaagtttg
;     G-cob-I2 ==> end
;     G-cob-E3 ==> start
 46961  TATGTTTTACCTTACGGTCAAATGTCTTTATGAGGT
;     G-cob-E3 ==> end
;     G-cob-I3 ==> start /group=ID (6.11e-37)
 46997  ttctagagagcctcaaatgtatagctaataaaaaaaaataaattattttcgtgctacctt
 47057  tattttttttatatataaaaaaaatttaggaggttattaagcgctagattttaattatat
 47117  tgaattaattattttaacctaagtgatcttagttcacttaataaagtttccattatgcag
 47177  cgaaataagtcaaaacttaataaagttcaatctgtgctgcgcaagcgtgcgaccattata
 47237  tcctaccctttattcattctagttataacctgtatttctattttattattccatctccac
 47297  atctataaaggctgctggtcgacgtattgccatataaaccatcctattctcgatccatct
 47357  tccatgatttacattactctaatcgaataaagcctccgatattttaaacttatatgggtt
 47417  gaatgccttgtggattattcggggtgacattagggatcagaggaaaatccatatctcctt
 47477  ggtagatagaaggttgcaaaagggatctgcaaccccacaaatgctgaatgtcggggttat
 47537  cattattgcggccatgataagtttcgaagtatatttcccaaaaggaaatctagatgcctg
 47597  ctaccttcacaagatatctggcgggatagtcctcgtttaatgaaggggcgaccgattgga
 47657  caaggccggcctgataggtacgatgtccgcctcgtttctttagttcgatattcaaccaag
 47717  aaatcaggtcgagaggcttgaatatagggtcgatggcttccaccgtaaacctagaatttc
 47777  aatttgactaactatctgattatttaccgctgcttcgcagcacaaaaaccctacatattt
 47837  aaaatctttcttgcctctctccttatctatacttcacttcattcgttgaatccttcctcc
 47897  ctccttatacttatcacggattggttgagtcctctctctatgtcgaacaagtcgtaaatg
 47957  tattaggtgttcatcctgtttgaatatttcgaaccctgctttctgcaatacaccaagcga
 48017  agctttgttgaagggttcgacatcagccgtaaggagttccaccgcataacgtggagatgc
 48077  aaatctttgaaggtcttcccatactatttcagaaggatccattcgggggtgtgctgtatg
 48137  aacacgaggaagactccaccaaaaagaggtaaaagtttttaccgcttcggtcgcgtatcc
 48197  ttgaccccaatactcttttttgagcatgtaactgatggatggccatgaagtattttccgg
 48257  atagacaggactattgcctagtagatacatccttccgatatagtcatcttcttggccatc
 48317  aggtttcttggtgaagattccgtagtataacccgggtttccaaggtgtgaggaattgact
 48377  gaaatctctcaaagtattattcaaatctgttgaataatattcatctcgatttcgcagacc
 48437  tagaacactgggttcaggttgggattccagggtaaaatagttcaataaatccttgtgaac
 48497  ataagtacgaataattaaacgctctgaaattagaggtttagaatatacgctgggtgccag
 48557  aagaggttgggtagtattaatgtggataagggtaggttgtgctgaagtggatggattgac
 48617  tgaagcgggttgattttccatagaagaaggattgactgatggaggtggattctccatggt
 48677  ggtaaggttgaccgaagaagcgggagagttggttgtagtagccattctgatagtgttgta
 48737  tcaagtgaattattataatatcaataaaggtagataatcaataattgttgtagacaagag
 48797  aaaataaaaggaatgaagcctatatttatacttgtttgtcttcaagcaaagttggataat
 48857  tttttagattaataagcgtcaagggccttggcccgcagacgcggcccgcggctagagtgt
 48917  aggatcgatgttttttttgattctatttttttctttgaatgatttctatttgtcataatg
 48977  agtcataaatcccgtacatgattgggttattgattaagataacgtaagatttagctcata
 49037  tgatcagcttagatttcttggtattggttctagatttctccatgattactttttatgata
 49097  tgattggttacatagtagaaagatcgaccgtatcacttgaccatctgtgcagatcatttc
 49157  tctaaactacttgatgataaacctagcctccggcttgcgaagcaggcgaaggccagctcc
 49217  gctagatgaaggagagatgatcaaagtatgacacaatagataagaaaactgaaagttgat
 49277  tggttatgagtcatgttttaagagtgagtcattcgtcatgtgagaattaatcgcttacgc
 49337  gtaagcggcgaagttattatcaagatttttgataggttatccttattttagatatcagta
 49397  tttatgcaggagatatataagaaaaccgattttttgaagatctaaccccaatctagataa
 49457  gattaacctaagttatgacgatctttaaatcatagtggatcctattgaaccttagatttc
 49517  actttgatttagccaagatcgagcaggcttattcacggtaccagataactaaaaatgaaa
 49577  ccatagataaggatataagagataggattggccagaagatagagggttcagataacgtgt
 49637  tgttacgtgattggtcacaagaataggggtgggttagacgatattgtaaaaaacatggtc
 49697  taattccttcttccttgcgtgaagggacctcttcacatgggaggtcagccattctcaaaa
 49757  ggcggccaaattcgaaagatctccttctaaagttgcaggaggtggttagagaatatatag
 49817  aagactcggatgattacggtgtggaagtaagtggagtctattcttcctggaaggagtcca
 49877  agatgcaagacttgatgaaggaaaaggaagaaaaggttgtagagttcagccttgatttca
 49937  aatttattagttatatatagttgtgtaatatagtagtctttagactactatgtagagagg
 49997  caatatttacttaaaactctctaaataaaattatgcagcaacatttgtgaaaacggtcaa
 50057  atatatttgtttagtataaagaccgtcggtagagtaaaatatcgctacagactggttcac
 50117  aggtgggtgtctgaaatgatgcttaatgtacagtcggaatcttttttcataattttattg
 50177  aaacacaaggctttttactgtattctattacaataattttgattaggattagtttaaagt
 50237  acagggtttacttttggtttaaacattaaagcttctaaatttttatttatttatgcgcaa
 50297  gcgagcgcgagctcttattgtttttataaataaagggctaaactaagtaaattaaagatt
 50357  tg
;     G-cob-I3 ==> end
;     G-cob-E4 ==> start
 50359  GCTACTGTTATTACAAATCTTATTAGTGCTATTCCATGAATTGGACAAGATATAGTTGAG
 50419  TTCATTTGAGGTGGTTT
;     G-cob-E4 ==> end
;     G-cob-I4 ==> start /group=IB (5.11e-20)
 50436  t
;     G-cob-I4-orf318 ==> start /first_aa=K /note=LAGLIDADG ;; evalue:1.9e-55
 50437  aaacacttagaaccatatcacggtgacgtggtattaaaaatcctgcttaatgctggaata
 50497  tcccctataatagtagttacatacgttttacttttaatttttttaactgtttacgtgaaa
 50557  attgtaacagcacggggacaatcagcaggggttagaagtctttcgactttcgaagcctct
 50617  cagagactaaacgcaggaggtctagaatatgcatacatagtaggtttatttgaaggtggt
 50677  ggttattttactataactaaaaaaggtatttatttattatatgaagtagggattgaatta
 50737  tctaaaaaagatgttcaattaatatataaaataaaaagtttattaggagtaggagagatt
 50797  agctttagaaaaagaggagaaatagaaatggtttcattaagaataagaaataaaaaccat
 50857  ttaaaagaatttattttacctatttttgataaatatcccatgttttctaataaacaatat
 50917  gattatttaagatttagatattgtttaacttctaatattattaaatatgaagatttacct
 50977  tcttatactagaggtacagaatctttgaatgatattcaatctataataaatgctccttac
 51037  ttttcatcttgattaataggatttatagaagctgaaggttgttttagtgtatataaacta
 51097  aaaaaagatgaagattatttagtagctagctttgatgtttgtcaaaaagatgctgaaatt
 51157  ttattatcagctatagctagatatctttcttttactactgctatccattgtgataagttt
 51217  aattgttataaattaaaagtaacaggtgttagatcgatagagaatgttataaaatttatt
 51277  caatctgcacctattaaattactaggtaacaaaaaattacaatatttattgtggttaaaa
 51337  gaattaagaacaatagatagatataataaaaaaatcctaataccttcaaattactaa
;     G-cob-I4-orf318 ==> end
 51394  ttatgtatttatattttagatcaagatatagtccgatcaataaagaaatttattgcgaat
 51454  agtgagaataattaattaaaattatggagactatcaacacatatg
;     G-cob-I4 ==> end
;     G-cob-E5 ==> start
 51499  TAGTGTTAATAATGCTACTTTAAATAGATTTTTCGCATTGCATTTTGTATTACCTTTTGT
 51559  ACTAGCTGCTTTAGTTTTAATGCATTTAATAGCACTTCACGATACAGCAGGATCAAGTAA
 51619  TCCTTTAGGTGTATCAGGTAATTATGATAGATTAACTTTTGCTCCTTATTTCTTATTTAA
 51679  AGATTTAATAACTATATTTATATTTATATTTGTATTAAGTTTATTTGTATTCTTTATGCC
 51739  TAATGTGTTAGGAGATAGTGAAAATTATATAAT
;     G-cob-E5 ==> end
;     G-cob-I5 ==> start /group=IC1 (4.41e-31)
 51772  tagagtagctagttattgtcagaatgaacttctggctactagaaaccatcaaattgcggg
 51832  aaagtcctaaagcaatttcaaccaaacaaaagtggtaacacaatttgtggcacaggtaac
 51892  gactcgtggtatggtaaaatcgaaattgattatctccgtttttagttcatgaactaaaaa
 51952  tatacaggtaaatggataatccgcagccaagcaccgactattcttattataaaaacccaa
 52012  aagaacaaaggtgtgcagttcatcgactaaatgttggttggcgcaagcttaagatatagt
 52072  caagcccctttcgagagaatgcaggatcatatattatatgatttcgttaaatggataggt
 52132  aatacctatttagggagaaaatattagtcaaatttatctgtagtttagttgctttctata
 52192  cttattttaagactgaaagtaatatatcctctacaggtcaaaggagttctcccctgtcaa
 52252  gtaagattgtccaaatttccgctaaaggtaaattaaggggtaaagaa
;     G-cob-I5-orf424_2 ==> start
 52299  atgactcttgatgaagttaaaagtttatttataaatatacaaaattcagatccttcgagt
 52359  ggagggactgataaagaattctgtttacttgccaatggtttctggcaagcagaagggtat
 52419  attggcggtatatttagatctgagttgaatttttatcctttatgtacggcgactcagcta
 52479  ttttctgaagaaagtgccaaattttttattagattaaacaaagctttatgtaataaagga
 52539  acttttagtataactttaaatagctttggtaagtttgttatcgcttatagattatctggt
 52599  tgagatactttctttactatctttgttccttattttcacatgctatatggtgaaaaatat
 52659  catgctattttaaaactaaaaaaaatttatgaattaaaaaatcatcttaaacaacatagt
 52719  tcagatgatagaactaaagttctcttagtaagtctagtttattctttaactgcccattct
 52779  cctcgttataaaataagtttagaggaaaaattaatttctttaaatttaggtatagactta
 52839  ttgaaaaaattgcctaaagtattatataaagaaaatgagataaaaccatctttcttattt
 52899  atattagggttctttttaggggatggtactttacacttgaaactggaatgaaaagagaaa
 52959  aatagtactgttgttattgttcctctatttaatataatacaatctaatgtagaatcaaat
 53019  aaatatataatggaaacaataactagttgtttaaatgatcttaatataaaagctaattta
 53079  gataaaggagctaacacttacactattacagttaaaggaatggataacgtatttaaatct
 53139  ctatttccttgattgaaaaaatatgcacacttcttatatggtaaaagtgatagctttaat
 53199  ttattaatatgagtagagaagttaattagatcaggaggtcatcacacttattttggttta
 53259  aaagcactaataaataaaatatatgatagtactaatgaacgttttacaagtaaagaagtt
 53319  tgaatgagtcgccttgaagattgattaaaagtagtttctgaacgtagagagtgaggagaa
 53379  tactatatttctcctatatacacttctaataaacaaattagaggttgacaagtacgtttc
 53439  ccttctactttaaagctacctaagtctaataaagcgtttatgtcttcaacatgtggtggt
 53499  caagacaaagctttagcaactgctgtacaatatagagataaaattctatcagattgaatt
 53559  aactttttaaggtaa
;     G-cob-I5-orf424_2 ==> end
 53574  ttgtttaatacatattaccttactttcgaattttgcttgttagccgcgcgcctccgaagg
 53634  agccagcggtgcaaggtacctcggcgctatttagatgaaattcagaacaaatttggctaa
 53694  ccaatctg
;     G-cob-I5 ==> end
;     G-cob-E6 ==> start
 53702  GGCAAACCCTATGCAAACTCCTCCTGCTATAGTACCCGAATGATATTTATTACCTTTTTA
 53762  TGCTATATTAAGATCTATACCTAATAAATTATTAGGAGTTATCGCAATGTTTAGTGCAAT
 53822  TTTAGTCATTATGTTACTGCCTGTTGCCGATCTAGGAAGATCAAAGGGTCTTCAATTCAG
 53882  ACCTTTGAATAAAATAGCCTTTTATATTTTTGTAGCGAATTTCTTAGTATTAATGCAATT
 53942  AGGTGCTAAACACGTTGAATCACCATTTATAGAATTTGGGCAAATAAGTACAGTTTTATA
 54002  TTTTGCACATTTTATTTTCATAGTACCTGCATTAAGTATCATAGAAAATACTTTAATAGA
 54062  TTTATCTCTTTCAGACTTAGATTCTCCATCAAATAAAAACTTAGGATCTACTCCTATTTT
 54122  AAGATCTAATCTAAGTAAACAAATTTTTAATTTCTTTACACTTCTTTTAATTTGAATTTT
 54182  TATTATTCTTTCTTTTTTGATTTCTGTAGCTTTTGCGTCAGAACCTGATAATAACGAAAA
 54242  TCCTGTAGAAAATGGTCACCAAGAAGATAATAACTCTAACCAAGATAATAACTCTAACCA
 54302  AGATAATAACTCTAACCAAGATAATAACTCTGACCAAGATAATAACTCTAATCAAGATAG
 54362  TGATGCAGATCGTAGAAGCAGTATAAGTATGTCAGATGATCTTTGATCAGGAGATCCACA
 54422  AGAATTAAAAACTGAAACTATAGAAAACTTCATAGAAAATATAGAGGATCTTATAACTGA
 54482  TTTAGATGACGACAAGGACATAGAAAACTGGGAGGGGCGTAAATCCCAATTAGAAGCGGA
 54542  ATTATCTAGAAGAAATAATAATTAA
;     G-cob-E6 ==> end
;     G-cob ==> end
 54567  TATCTTTTTTATCCCTTCCTCTTATTTTCTTGTTTTTGCTTATTATTAATTAATTTTTTT
 54627  TTTATAAAAAATTAATTAATAA
;     G-trnC(aca) ==> start
 54649  ATATTATGATGTAGTTGGTCTACACTTGTACT!ACA!ATTATTAAGTTTGAGGTTCAATT
 54707  CTTCCATAATATT
;     G-trnC(aca) ==> end
 54720  GTAAAATTATCTGGTTTATATTTAAAGGTAAATCCTATGCAAACACCTCCTTCCTGCGGG
 54780  CTGCGGACTGCGGACTGCGGACTGCGGAGGGAGTTCTATAATGATATATTTATCTTTCTA
 54840  CGCTATTTTAAGATCTATACCTAATAAATTATTAGGAGTTATCGCAATGTTTAGTGCAAT
 54900  TTTAGCTAGAATGTTGTTACCTATTACTGATTTAGGTAGATCTAAAGGTTTACAATTTAG
 54960  ACCTTTAAGTAAAATAGCTTTCTATATTTTTGTAGCGAAATTTTTAGTATTAATGCAATT
 55020  AGGTGCTAAACACGTTGAATCACCATTTATAGAATTTGGGCAAATAAGTACAGTTTTATA
 55080  TTTTGCACATTTTATCTTTATTGTTCCTTTTGTAAGTTTAATAGAAAGTACTTTAGTTGA
 55140  TTTATCTCGGCTCCGCCGGTCCCAGGCGCCGCAGGCGCCGCCCGGGACTTTAAAAAATAA
 55200  ACCTGGGACCTCTTAAACATTTATTGAGTTGTTGAATGCTTTTTTCTTCTTTTATTTCTT
 55260  CTCGGCTCCGCCGGTCCCAGGCGCCGCAGGCGCCGCCCGGGACTCCTAAATTTTTTCATT
 55320  ATTTACGTTTAATTTTAATATTGATTTGTTGTTTAAGTTCATCTTTAAGAGGTTGTAATA
 55380  TAGTGTTATGTGGTATAGCACCAGTATGATCTCTGGAGCTGTTTTCTGATCAAGGTTTAT
 55440  AGATGTAATTGACGAAATAGGGTTAAAAATTTTTTTATTATTATCTTTCTTTAGATAATA
 55500  CTTCGCTTTTACCCCCTTTTGGTTACTTTAAATAATACTATGTTAAGCGATATTTATGCT
 55560  CATAACCCTCAAGAACTAAAAAATATAATCAATGTATATAACGAGCAAATGTCATTAGCA
 55620  ATCCAGGATTCTAATAATACATTAAATAGCATTGTTAGCAGTGTCGTTGAAAGGGCACAG
 55680  AGTGAACTAAATATAGATTTATTAGAAAAACAAAGTAAACAAGAATGGTTAAAGGTTTTT
 55740  ATTGAAAATAATCTCCTAGGATTAGTAATGGAGATAGATATGTTATATATTTAGCCCTTC
 55800  GTCCGCTTAAGGGCGTACTGGGTGGCGGAGTCTATTAAATATTTAAAATTCCCTATATTG
 55860  CAGAAGAAAATCGTCATAAGAGTTTTCAACATGGCTTAATTGAATTTAAAATAGTTGATT
 55920  CAAAGTTAGATTACATAGTTTCTAGTAGAGATCTTTACCGTCCTGCTATAATTAAGGGTA
 55980  TAGAGAGAACACCTGAATCTATTATAGGTTCACAAGGGAAGAAATTTAAAGGTGCTTTTA
 56040  GCTTAGAAAGAGAGTTTGATAGATTAAATCAAATTGAACCCTATGTTTTTAATTAATATA
 56100  GATAAATATACTTTAATAAGTAAAGGACGCACGCACGCACGCACGCACGCTGCTTCGCAG
 56160  CAGCAGCTGCAGCAGCAGCAGCTGTATATATTGTTTTTTTTTACTTTCTTATATAATATA
 56220  AAGATTATGATTGTAGTTGGTCTACACTTATATAAAAATAAAATAAAATTAAGTATGAGG
 56280  TTCAATTCCTTTATAATCTTAGTGAAAGAAGGAGGTAAAGGCTATATTTTTTTGAGTATA
 56340  GCCATTCTATCTAATAATCAGGTATAAAAACTAATAATATGTATTAAGGGTTGTTTAAAT
 56400  AAATTCAATCTGGTTTTTTATTAACTAACTCTAAATTTTAGATTATTACCTGATAAATTC
 56460  TACCTTTTATTGCGTAAGACAAAATCCTAGATATATTATTCAATCAGGAGTAATAGGAGA
 56520  TGCTTAATCACAAAATATCCTGAAGTATATTATTTTCTATCTATTCTGTTTTAAGTTAAA
 56580  AAAATATTTATATAGAACCTAAAAAGTTTTTAGTGAGAAAATGAATAATAATAAAAAAAG
 56640  CGTCAAGGGCCTTGGCCCGCAGACGCGGCCCGCGGCTAG
;     G-trnC(gca)_1 ==> start
 56679  GGATTATGATGTAGTTGGTCTACACTTTGATT!GCA!GATCTTAAGTCTGAGGTTCAATT
 56737  CCTCCATAATTCT
;     G-trnC(gca)_1 ==> end
 56750  ATAAAATATTCGTACAAATTTATTTTATTTTAATAAACTTTACGAATATTTTATTCTAAA
 56810  AAACTCCTACTCGTACGTATTTATTAGAGATGAGGAATACTT
;     G-cox1_1 ==> start
;     G-cox1_1-E1 ==> start
 56852  ATGTTTATAATTATCATTAAGGATCTCGAAGATAGAAAGATAAAAATTATTGCAAGA
;; mfannot: G-cox1 ==> start Def by similarity
 56909  AAATTAAAATCTTCTATAAGTCTATGGTTTGAACGTTGGTTTTTATCAACTAATGCTAAA
 56969  GATATAGGAACACTCTATTTAATGTTTGCACTATTTTCAGGGTTATTAGGAACAGCTTTT
 57029  TCTGTTCTTATTAGAATGGAGCTTAGCGGTCCTGGTGTACAATATATTGCAGATAATCAA
 57089  TTATATAATAGTATCATAACAGCTCATGCTATATTAATGATATTCTTTATGGT
;     G-cox1_1-E1 ==> end
;     G-cox1_1-I1 ==> start /group=IB (9.36e-24)
 57142  c
;     G-cox1_1-I1-orf326 ==> start /first_aa=E /note=GIY ;; evalue:5.3e-09
 57143  gaaaaaataaaatttattatttttaattttaaattagaaccatctttagagatggtaaat
 57203  aaagataaaaatgattttttaataggtaatgataataataataacgattataacaaaaac
 57263  tctaaagatcctaaatataagtatgttaagattttagtaaatgatccttttaataataga
 57323  gatattatattaaaagttactaaaaagcaaaaaggtctctatatatgagaaagtgaagat
 57383  ggtaaacatatttatgtaggtcattctattaatttgtataatagaataaattcttatttt
 57443  atgccctctatacttaaaactaaagcacgtagagttctacgttatttaaataagtatggt
 57503  tttagtaatattaagttaactatttatattctggatgataaatctagtttagaacaagta
 57563  gtagcgttagaacaacaatttattgatagtttgaaaccaaaccttaatgtagatttagtt
 57623  gctagtagttcaggatatcatacgcctatgagtcaagaaatacgtaatagacttcgtaaa
 57683  caaaggggtacacctgtctacgtctacacggctgaggattttactttattatttatattt
 57743  gaatcaaaacaatatatgtttgattcaataaatattcatcatacttctttaaatgattgt
 57803  ctaaatttaggtaccttatacctagacactttcttcttttctttagatttaatagaggaa
 57863  tcaactaaaactaacctacttagtttagatctgattaagagtttagttaaggataaacga
 57923  gatgtatataatattaagcatcctgcagccaaagctattttagctgagtttaaagatgat
 57983  tctagtaaaaatctagtatttaattctctaaacagtttagctaaccacctaaaaggtgat
 58043  cgtcaagttattagaggatacttaaaaggtaataaatcaagttattatcgaggtaaatga
 58103  aaattttcatacccaaattaa
;     G-cox1_1-I1-orf326 ==> end
 58124  aaataaaaaaataaaaaaggcatggccgggtaaggtagaaatatcttactttcttttcac
 58184  tgtatgctggaataccttgagagcttttggaactagtactgcagactttattttagtgta
 58244  aaagcggcagaatacagttacatttcaaaagattaggcaatcagcaggaaaccaaaaata
 58304  aaagggctcagtgtagcacgttaaacacttttatttagtagattcctcagagactacacg
 58364  tgaaataccttagtaaattcgctcaatataatgaaaattaaaaataaatttaaaggtaaa
 58424  gatatagtccaaacattaatgaaaattaatgataatag
;     G-cox1_1-I1 ==> end
;     G-cox1_1-E2 ==> start
 58462  CATGCCAGCTTTAATAGGTGGTTTTGGTAATTTCTTATTACCATTATTAGTAGGTGGTCC
 58522  TGATATGGCTTTCCCTAGGTTAAATAACATAAGTTATTGGTTACTAATACCTAGTTTACT
 58582  ATTATTAGTTTTTTCTGCCGTTATAGAAGGTGGAGCTGGTACAGGATGAACTATATACCC
 58642  T
;     G-cox1_1-E2 ==> end
;     G-cox1_1-I2 ==> start /group=IC2 (2.58e-40)
;     G-cox1_1-I2-orf437 ==> start /first_aa=A /note=LAGLIDADG ;; evalue:4e-25
 58643  gccaagtgatttagggaatcacttatgtggggaaagctgccaaactccggggaagcccta
 58703  aaacttttggtaccaaacctggaatgaaaattcggaggtggaaaaagtaatgatttttat
 58763  aaggtaacaagtcaaaagatgagtgaaaacgaaatgggtgatcgcggatctaagtcagta
 58823  atatgtaaaagtattactgtaaaagagcaacgagtagacggtagctacatagattctaat
 58883  ttgaagccgcaaaatactttaattaagaattctatgttaaggtgtactctaacgggcttc
 58943  gaaagaagttatcgagtcaaagccctttctagtataacaaataaacggttttattcttct
 59003  aaagaggcaaattataatttaaatccttgagcagtagtagggtttagtgacgctgagagt
 59063  tcatttatggttagagttagaaaaaattcaaagtacaaaacaggatgacttgtagtggct
 59123  ctattttctgtgactctcgataaaaaagatttatttttattagagtctcttaaagctttt
 59183  tttggagggttaggtagtataaaaaagagtggtgatagtacttttagttatagaatagaa
 59243  tcatctgaacaaattataaaaataattttacctttttttgataaatattgtttaattact
 59303  gaaaaactaggggattatctcctatttaaaaaagttctagaattaatgagtactaaagaa
 59363  catttgacacaaggaggattagaaaaaatagtatccctgaaagcttctatgaataaaggt
 59423  ctatccgaggaattacaagccgctttcccacaatgtgttcctatacttagacccgtgatt
 59483  aataataaattaatcccagatcctgaatgattagcaggatttgtttctggagatgggagt
 59543  tttaaatctattttaaaaaaatctgaatcagttaaagtaggatttcaatctattttagta
 59603  tttcaaataactcagcatgctcgagatgaaaaacttatggaaagtttaatttcttattta
 59663  ggatgtggttttattgaaaaagattctagaggtccttgattatactataccgtaactaat
 59723  ttttcacatattcaaggtaaaatcataccttttttccatcaatataaaataagaggttct
 59783  aaatatttagactatatggattgatgtaaaattgcattattaatgcagaataaaaaccat
 59843  ttaactcctgaagggttaaatgaaattattgctttaaaagcaggtatgaataaaggaaga
 59903  caaccttcttcttttgattccactgcctactctctgaatacagaagatgattaa
;     G-cox1_1-I2-orf437 ==> end
 59957  ttaaattttgctttgatgatcttaattattttatctttaatttgttttcaagaataaccg
 60017  tttattattatgcttgataaatttgatagccgtg
;     G-cox1_1-I2 ==> end
;     G-cox1_1-E3 ==> start
 60051  CCTTTATCAGGAGTACAAAGTCATAGTGGACCTAGTGTAGATTTAGCTATATTTGCTTTA
 60111  CACTTATCAGGTGTAAGCTCTTTACTTGGAGCTATAAATT
;     G-cox1_1-E3 ==> end
;     G-cox1_1-I3 ==> start /group=IB (3.71e-22)
 60151  tc
;     G-cox1_1-I3-orf431 ==> start /first_aa=G /note=GIY ;; evalue:4.8e-11
 60153  ggcttgcgcttacaattattagttatatttatattatgttatatttactttatttacatt
 60213  ataaccttcttatgaacagatgagaaaagttttacattgttagttaaatctaacgattat
 60273  tgcacagggaaagattattgtgatgaattggagaaagaggaggaatccactttacaaaaa
 60333  aatgatgaagaggaattaaatagtggtatcggtaatgatgataatgaagaaaatcccgag
 60393  cttgcgcccgaacctgaagaagaccctgaagaacctaagagcaattctaataaaaagcag
 60453  gattgaggtcttattttaggaaggaaaggtaaaaacgtgtttgtccatcaattagctaat
 60513  gctcatgtaaatagtcgtaaacctgtaactttaaaagtattaaatgaagtattagcatat
 60573  tctaatattttagttagtgaagatactttaaattccttattaactatacctaaattagtc
 60633  ttttcggatttacataaacaaaaaaccttagatttaatttatgagaaattgggtttacct
 60693  catagtaaggttcaaacacagggtgtttatatatttacttgtttaactacaggtcaaaaa
 60753  tatgtaggttcatcttcacaattatcttttagattaaaaggttatttaaatcaagctcat
 60813  aaaaatactggaaaattaattcccctaataaaagaaataggtttatccaaatttaaatta
 60873  gaagtaataagtttaccttattactctgagttcagaccagaaatagtattagagcaatac
 60933  tatttactagatccttcttttagtttaaatacggtaagagtcgcaaataatcctagcggg
 60993  tctaattctaaagctttatatttttataaccgagataaatctatactttttttttccact
 61053  acacaacaaaaagattttatatctaaacttaatataagtcattttacatttactaaacac
 61113  cttacaaaaggtacttattacttaggtaaatatttattcttaagagaaaggatttctact
 61173  gctaagtcatctgacatgactttagctgaaatagctttaatgttaaaaagagatagagta
 61233  atatttaatagagaaaaacctgttaatggttcaagtaaagccattttattaatagatgta
 61293  ctaagtaaggaagaacttttatttgaaagtttaggacaatgtattaatttcttaaaaagt
 61353  aaaggattttctgcttctcaaaagacattagtaatacgtttaaatacagatctatcttat
 61413  aaaggttatatttgtaaaactgtaaataataaataa
;     G-cox1_1-I3-orf431 ==> end
 61449  atattaattagctacaaagaaatgagatttatataaaattaaaactgtatgctgggaact
 61509  cctaaagtcttaagtacttttaatagtgaaaatcttaatgaatgtaacaatggacaatca
 61569  gcaggaaaccaaagtaatagggtaattacctttattacgagtagggtcctcagagactat
 61629  acgttttacaccaaaccgagctttcgatttgctgaagagatagtccacaaatgtaagaaa
 61689  ttacattatttagtg
;     G-cox1_1-I3 ==> end
;     G-cox1_1-E4 ==> start
 61704  TCATAACTACAATAGTAAAT
;     G-orf745 ==> start
 61724  ATGAGAACTCCTGGTATAAAATTACATAAATTAGCTTTATTTGGATGAGCTGTAGTTATT
 61784  ACAGCTGTATTGTTATTATTATCTTTACCTGTGTTAGCCGGT
;     G-cox1_1-E4 ==> end
;     G-cox1_1 ==> end
 61826  AAACATATTCTGCCGGCCTTAAATTTGTCAAATTGCTGGGAAAGGTTATATTGATTAACT
 61886  AGATCAGCAGGTAATATACAAAGTCTTATCTATTGTATACTCTTCAGAGACTATGAGGCA
 61946  AAATTTATGTGCTATAAAAATTATTATTCTACTATATCTAAAAATTTAAATAACCAGGAA
 62006  AATTACAATTTAAAACTGAGTTCTTATTTAGCTGGTTTAATAGAAGGAGATGGTACTATT
 62066  TTCGTACCTAAATTAGTCCCGGGCGGCGCCTGCGGCGCCCGGGACCGGCGGAGCCGAGAA
 62126  AGATCTTTAACAGGTAAATTAAATTATGCTGCAATACAATTAATATTTGAATCTAGAGAT
 62186  TTAGCTTTAGCTTTGCTTATTAAAAAAACTTTAGGTTATGGATATATAGTTAAGAAAAAT
 62246  TTGGTTAATGTTGATATGTATTTTCGGAATATACTAAATTGGCTAAAACTGTCAAACTCC
 62306  GGGGACACCCTAAAGCTTCTGGTACCAAGCCATATATGAAAATATATGAGTGGCTGAACT
 62366  AATTATTCAGGTATGGTAATAAGTCAGGAGATGAGTGAAAACAAAATGGGTTATCGCGGA
 62426  TCTAAATCAGATAGTCTCATATCTGTAAAAGAGCAACGAGTAGATGGTAGTTGACTTCTA
 62486  AATAAATTAGGTGCCCCTAATAGAAGTTTAAGGTGTGCTCTAATGGGTCTCGAAAGAGAT
 62546  TATCAAATCAAAATCCGTACTAACCAATTATTTAATAGAACTTATTATAGTTCATCTAAG
 62606  AATCAAGCATTAAATCCTTTATTTATTACAAAATTTTCATATGCGTCGAGGGCCTTAGGC
 62666  CCGCTGACGCGGCCTGCGGCTAAATCTTATTTTTCTATTAAGTGTGGTGTTTGTTTTTTT
 62726  AGTAACACTAGTATTAAATTTAATCCTAAAAGGGCTAGTACTACTGAAATCCTTCTAAAG
 62786  CATTCACATATGGCGCTTTTAAATAAATTTAAACAGGAATATGATAATAAACATCCCGCA
 62846  CCCTGTTTAAGTCCAGAGATTGAAGATAAAATTCGAGACGATAAACCCTTAAATTTAGCC
 62906  GTTACTTTTAAGGATAATATTGAAGGTTTAATAGAGCGTCAAAAGGTGGCAGCTGATAGA
 62966  TTTTTAGAATTGTCTAAGCACCATCGTGCACATTTTTTTGAAAAAAATGTTTATGCCAAG
 63026  GACCTTCTATTAGAAAAACATCCTAATATATCTAAAGAGGGTATTTTGAATTACTTGGTA
 63086  AATACATCTTTAGATAAAGATAGAGTAACTAAAAGTAAGATAGGTAATGATGATTTAGAA
 63146  TTTAGTTCTTTATCGCAAGATAGTTATAAGCTTTATAAATCAAGTAAGAATGCACATGAA
 63206  GAGGCAATAGCTCTACTTAAAAATGAGAGACCTAGAGTAGAGGGTTATGAATCAAAAGGA
 63266  AAAATGATAAATATAGATAAACAATTTTATGAAAAACCTTTTACTGTTTTAAATCCTAAA
 63326  CCTAAAGGGGTTATTGATTCTTTGGATGCACAAGCTTTAGCTACTACTTCACAAGCTCAA
 63386  GCTACTACTTCGCAAGTAGAGCAAGAGCCAACCGGGGCTACGCCGGGAACTAAAAGATCC
 63446  TTCTCTTCTTATACTGAAACACCAACGCAAGCAGGTGAATCTAAAAAACCTAAAACTGAG
 63506  AACCAATCAATTGGGGATATTGTAAGTGGAAATAGTCCCTTTAAGAGGGAAAATAATTTT
 63566  CAAATTCCAGACTGTGATCCTCATGCACCATATAAAAAGGAATTTGTAATAGCTTATAAA
 63626  GATTTTGAGTTTCCTTGTAGTATAAAAGTTCCTAGTATAAAAGTTCCATCTATAAAAGTT
 63686  CCATGTATAAATATGGATGACTTGGTACGCTGTATAGAACCCTTGATAGGCTGTTTGAAA
 63746  GATATTCATATAGATTATTATGGTTTATACCCATGTGTTATATTTATAATAAAAGTAATA
 63806  ATTCATTTAATAAAATATGAGCCTATGTGAAATTGTTTTTTTAATCATTATGTAGTTGGA
 63866  CCTATAAAACGTTTTATAGGTAATAAAGTACGTTATAATAAAGACCCAGGGGCTAAAAAA
 63926  AAAATAAGAGGTATGAATCTTAGTAGAAAATGATAA
;     G-orf745 ==> end
 63962  AGTTCTGGCTAGAAGTGTAAGATTAGGTATACGCAACCTAATAATAATATGCCTAGCCCA
 64022  GGGCCGCTGCGCGGCCCTGGGTCTGACCCAGCGCGCTACGCGCGCGGGGCTAGTTTTTAA
 64082  TAATTGTATGTTAAATT
;     G-orf75 ==> start /note=LAGLIDADG ;; evalue:1.1e-09
 64099  TGATTATCCATGTATGTTTTAACTATTAATAACCTTAAAGGTATGGTTTTATTGGTTAAC
 64159  CTTATTAAAGGTTATATGAGAACACCTAAAATATCTGCTTTACATAATTTAATTGATTGA
 64219  TTAAACAATCAATTAAATTTAAACATAGATAAAAAAGGTATAGATTATAACCCTATATAT
 64279  GCTAACAGTTGATTAGCTGGATTTATAGATGCAGATCGGCTTTTTTAA
;     G-orf75 ==> end
 64327  GTAAGGACGTATTTAAATTCAAAATAACCTAAAGTTGAATGTAAATTTGAATTATGTCAA
 64387  AGACAAATAGATCAAAATAAACAAAGTAATATCGAATTTTTAAGTGTAATAGCAGATTTT
 64447  TTACTTTCTTCAGTTAAAGAAATTAGAACGTCGCTCGCCTTGGCGGGCGATGTTCATCGT
 64507  GCGCTGCTTCGCAGCGCACGCCGAACTAAAAGACCTAAACCGGAATATATAGTAAAAACT
 64567  ACTAACGTAAAGGCCTATTATTTACTGGTTTAATATTTAACTAAATTCCCTTTGTTTTCC
 64627  TGCAAGTATTTAAATTTTAAAGATTGAGTTCTAGTTTTATAATTTTTTATTCAAAAAGAA
 64687  CATACTAAATTAGAATCAATTAAAACAATAGTATAAATAAAACCAAAAATGAAGAATAGT
 64747  AGAACTGAATTCACTTGAAATCATTTAAATAACTTTTATAGCTTACATAAAGAAGATATA
 64807  GTCCAACCAATATAGTAATATATTGAATATTTACCTTAAACTTCATGTTTCATGATGTTT
 64867  ATGAAACATATAAATTTATATATATAAATGTGTATTTTTATATGTTATAGGCTTTGGTCC
 64927  TGTAAATTCATCAAAAAATAAGGAATATTATCTATTAAAAATAATCGCAATTTATTTGTT
 64987  GATTATCTTTTTGTGCACGCACGCTGCTTCGCAGCAGCAGCGCATATTATTATATTAAAT
 65047  TTGTTTATTTGTGCACGCACGCTGCTTCGCAGCTGCGCATATTACTTTTTTTAATAGTAT
 65107  TTAATTATAAATATACTATTGATAAAGCTAATTCTAATGTAGTTGTAACTTTAAAAGCGT
 65167  CAAGGGCCTTGGCCCGCAGACGCGGCCCGCGGCTAGTATCTACATATGAATTTTTTAGCT
 65227  ATAATAAGCTTTATCGGCTCCGACACCTAGTACGCCCTTAAGCGGACGAAGGGGTTAATA
 65287  TCTGTTGTATTTACAGGTTATCCTTATGATTTTAGTCGCGCGCATGCTTGCGCAGCTGGA
 65347  AATAATAAGAATAGAAGAGGTAGATTATTTGTTTTACCTTAATAATGGGTTTAATCCCTG
 65407  CAAAGCGCGAAGCGGAGGGAGTTTTTTCCTGCGAAGCGCGAAGCGCGAAGCGCGAAGCGT
 65467  CCATTAGATGAAGAATGAGCTTATTATTTTGATCATTTTTGATCTCGATTTATATTTATA
 65527  CGCTTGCGCAGAGGTAATTTAGCAGAATTATTAACTTATTATCATGGGCTTTTAGATTGA
 65587  ATACCTACTTATATGAATTCATTTCCTAGTAGTTCAGATCTTGAAGCTTTTATTAATAGA
 65647  TTCTTCATCTAACTTACTTATGGAAGGTATTAGTGAACCTGTTTTAAATAGTATTTTAAA
 65707  TGCATTAAGAGAATCTCTTAAGAATTATATTCCTACTTATTTGATTGATAAGATCGTAAC
 65767  TAGTGATTTAGCTAATAGAGCTATAGAACAGGTTATAAACCCATCTGTTTATAATAATAT
 65827  ATGAACAATTGGTCTTAGCTTAGGTTTTGGTCTACTAATAGAGTTTGCATTTGGTGTATA
 65887  TTATAATATACCAATTGAGGTACGCTTCGCTAGCTAGTAATATTTATTGGTGTTGCAATT
 65947  ATTGCTCAAAATGCAAGTAATTGTTCTCAATAAAGAACAAAAAATAAAATAAATATAATT
 66007  TAATAATATAATAATACAACTATAAATTAAAGAAATTAAAATTTTGATTCCATTAATTTA
 66067  AGAGAATATCTACTCTAAAGTG
;     G-cox1_2 ==> start
;     G-cox1_2-E1 ==> start
 66089  GGAATAACCATGGTATTAACAGATAGAAATTTTAACACTTCTTTCTTTGAAACAGCTGGT
 66149  GGTGGTGATCCTATACTATTCCAACATCTTTTCTGATTCTTTGGTCATCCTGAGGTTTAT
 66209  ATATTAATTGTACCAGCTTTCGGTATAATAAGTACAACTATTTCTGCAAATTCAAATAAA
 66269  TCAATATTTGGATATATTGGAATGGTATATGCAATGATGTCTATTGGAGTATTAGGATTT
 66329  ATTGTTT
;     G-cox1_2-E1 ==> end
;     G-cox1_2-I1 ==> start /group=IB (2.46e-28)
 66336  ga
;     G-cox1_2-I1-orf352 ==> start /first_aa=S /note=LAGLIDADG ;; evalue:3.5e-47
 66338  agttgattaatggcttcgcttcatagtgatatgatgttatatgtaatttatttcgctata
 66398  tgctggaacggtttagtattaattgataccttgaaaggtaaaaattcaattagttatacc
 66458  caatcagcaggcaatctgtccctaaatttattcataagtaaaatacagagtgcttcagag
 66518  actacacgcgaaacatcttttaatttttcagattttcgtttatactttaaaacattttta
 66578  ggcaaggatccagaacttactaatgaatgattaacttgatttattggttttgtggaagga
 66638  gatggtgctttacaaagttatgataatggtaaaagagtacgttttgttcttactcaaaag
 66698  gaaagtgctattctttattatatacaaaaaaagataggaataggcatagttaagcatttt
 66758  ccacagggaactagcggtaataaaaatgatttttacagattaatagcagataacccctta
 66818  gaaatccttatgttagctcatctatttaatggtaatttaactataaataatagagttcaa
 66878  caattatctttatgaatccaggttttaaataatcgttttggaacatatactattaaattt
 66938  aaaaatactcttattttacctacattagatgatggttgattatctggatttacagacgct
 66998  gaagggtgttttaatgtatccattacatctaatagtagatatgcattaggtcatgtaata
 67058  aaaatgcgttatttattagatcaaaaagataaaattatcctggataaattgcaggatctt
 67118  ttaggttttggtaaagtgactcttagatctaaaactgataatgtttatcggtatactgct
 67178  acagggtttaaatcaatgaattatataatagcttattttaaagcatttccattgaaaact
 67238  aaaaaagctcaatctttcgaaaagtgattaactattcacaaaattattactagtaaatta
 67298  catctaagtaaggaaggattagttcaaataagaataatgcaaaaaaagattaatgttaat
 67358  aatagtacgacgaataaaacaggatctgcgcatccttaa
;     G-cox1_2-I1-orf352 ==> end
 67397  aaattaaaagatgaagatatagtccgattctccttgtgaaag
;     G-cox1_2-I1 ==> end
;     G-cox1_2-E2 ==> start
 67439  GAGCGCAT
;     G-cox1_2-E2 ==> end
;     G-cox1_2-I2 ==> start /group=ID (3.65e-20)
 67447  tattttgcgggtagatatgagaaatatctattaacattttgcggaggggaggggtctatt
 67507  gcaccttacgtaaggtaatctgtacaccccctttccctttatctctcacagcatcacttg
 67567  aggggtatcgccactgatgttgcatgtgagaaagataacatatctgatttatcttttgac
 67627  gaatttaataaactttattttgaaaaatttaatacccaccttgatcctaattgattaggt
 67687  tgatttgtaggtttcgctgaaggggacgggtacttaggaattaatgaaaacagacctgta
 67747  tttgtcttaacacaaaaagaatcaaaaatcttatatgaaataagagatattttaaatttt
 67807  ggttatgtaaaagaatttgataaattctctagatttatcgttagagatcggtcatctgtc
 67867  tttttattgttccatttatttaacggtaatcttcatattgatcataaaatcaagcagtta
 67927  gtagcatgatct
;     G-cox1_2-I2-orf156 ==> start /note=LAGLIDADG ;; evalue:2.4e-44
 67939  atgttatttaaacttgaaaataatagaaatcctttacctccgcttggcgaagtaataact
 67999  aaaccggttaaattatcgtttaataatagttgattctcaggttttgtagatgctgaaggt
 68059  tgttttaatgtttacgtaactaaaaacaataaaggtattagtctaagattcattgtagat
 68119  caacaagaaggattacctgtcttcgatgtattaaaaaatatcctagctacaggttcaatt
 68179  tatgctcggaaaaataacaattatagatttgctgcaactaaacttggtaatttagcttta
 68239  gttatagaatatttcaatgcttatatgttaagaacaaaaaaacaattagcttttgaaaaa
 68299  tgaaaagtgatttattactgtgttttaaataaagaacataaatcgccagaagctatgaaa
 68359  aatttaaaaaaattaagtttattaattaataaagacaatgatcaggtatag
;     G-cox1_2-I2-orf156 ==> end
 68410  gcaaattttgcattaaattcttgatttggtgcagtgggtttaaaaatcccacctagttat
 68470  tattattcgtggcaacttccaagaggaacacgatgcattatatattgataaatatgtttt
 68530  aaataataaccggacaaggtgaaaacggttaacaatgcccttagttgaagaccgtcggtg
 68590  actaggatcatcgctacagactggttcacctacgtagagctgaaatgctcgcgaatgtac
 68650  agtcgggacttagtagtccattaattaagaatggattagtgaaaagggattgatataatg
 68710  aattacgacatatatctaaatgatcaggacattaaaaaaacacttaggtgtattaaaaac
 68770  acctatctaagtttg
;     G-cox1_2-I2 ==> end
;     G-cox1_2-E3 ==> start
 68785  CACATGTATACAGTTGGTTTAGACGTGGAT
;     G-cox1_2-E3 ==> end
;     G-cox1_2-I3 ==> start /group=IB (1.89e-13)
;     G-cox1_2-I3-orf321 ==> start /first_aa=K /note=LAGLIDADG ;; evalue:1e-43
 68815  aaacttgtgttcacggtaaaaatcttgctatatgctggaaacttctctttaagtagtcca
 68875  ttcgtatttattacgtcaggtacaatctacttatttagttatcttagagaacaatcagca
 68935  ggaaactttagtaatagtaaaatagttacggctataactaaaaatacttataataaatat
 68995  actaatttacctttaatttctgaacatttacctaaatataaaactaatcttactgatgag
 69055  gaattaggttatttcttagctgggttaatagaaggtgatggttggtttggtaagaaacaa
 69115  ttacatattatattttctgaatatgatgcgtctctagcttattaccttaaaaaacgtata
 69175  gggtacggtaatgtttacaaaatcaaagaaaaaaaagcagtacgatacatatgtaaacat
 69235  actaaaggtttagtttatatattgactttaataaatggtaaattagttagcaaatataaa
 69295  tatcaacaattgatatttcataattatagtgaggattttaatctaaatatattacctcct
 69355  ttgaaagaattatctttagataattattgattagcagggtttactcaagccgatggttgt
 69415  tttcatatttcggttgtaaaaagtaaaacacataaaacaggatatagtgttagattagag
 69475  ttttctataaaacaaaatgacgaattacctttaagacttttatataatcatataggtatg
 69535  ggaaatatatctcaatatagttccggtatctgatgctataaaagctcaggttttaaaaca
 69595  gcttctattttaattaattattttgatagatttcctgtttttacaagaaaatatgtagat
 69655  tatataaaatttagaaaagtttacataaagattactgaaggtaaacatttagaaagtaaa
 69715  ggagtaaaaaaaattataagtattagtactaaaggatcctcagagacaagtacgcaagaa
 69775  atttaa
;     G-cox1_2-I3-orf321 ==> end
 69781  tataattaatatattaaattaagatactgtccattaaaaagtatattatgtacctatatt
 69841  ataatagactcattatctgaatggattaaaaggaaattaaaaaaaacctaataattcatt
 69901  accttctagtagatctgatcaaccagagggtaatcaaccttctagtagatctgatcaacc
 69961  acagggtaatcaaccttctagtagatctgatcaaccacaaagtaatcaatctatagaggt
 70021  agaaggtaaccctgttaatgaactaggtggtactcccttgaatgaactaggtggtactcc
 70081  cttgaatgaactaggtggtactcccttgaataataatacagtagggaggaccaatgaaag
 70141  tagattaaatactcctagtattgctccatctagtgatgttttacctgcatctccggaaaa
 70201  tttaccgtcttctaattcagggtcaataattatagatttacaagtgtctccaggtaaaac
 70261  tagtactttagaagctaaattacctacttctttaactcagagtactatgggttcagactc
 70321  cgacggaggggctaaattacctaagcctttaaatgttgatacaaaccaggaaagtaaatt
 70381  acccggatctagtggtatagagggtactacagtaaaaaagtcgtctaatatagattttgt
 70441  attagaaaaacaaaatttagaattacctcctataggtgaggatggatctgattaaccttt
 70501  tttaatataaaataaggaggtgtatggatcttatttacccttaaaagtaaatagataagg
 70561  gtggttgggcggtagtatcacctcctttataatataaaatatccttg
;     G-cox1_2-I3 ==> end
;     G-cox1_2-E4 ==> start
 70608  ACAAGAGCCTATTTCACTGCCGCTACTTTAATTATAGCTGTACCTACAGGAATTAAAATT
 70668  TTCTCTTGATTAGCTACATGTTATGGAGGATCTATCAAATTAACACCTTCTATGTTATTT
 70728  GCATTAGGTTTTGTATTCATGTTTACAATTGGAGGAT
;     G-cox1_2-E4 ==> end
;     G-cox1_2-I4 ==> start /group=IB (1.22e-21)
 70765  taataaaaaaccacttagttctccctttaaagactaccatatgctgggaacttctgacaa
 70825  ttatactactagagttttatatgatctcagtaaaaatgtataattttgaacaatcagcag
 70885  gtaaccaacagataaaaccatttatcttagtaggtacctcagagactaaacgtagtcccc
 70945  ttggctgcttcgcagccatgggaagatatagtccgtgaaacccaaaatgatcatttaata
 71005  gcttggttgcttctaataataacaatcctttatttaattttgatcttaaattaaaaattc
 71065  gtacttattctacttctaatttgtcgattcctgcttcgcaggaaaaagaggataatactc
 71125  ataatttagttcctttaattgcatatgataactttaaagaaaatattcttaatattttaa
 71185  aagaacaaaaagacaaatctggtatttattgtttaattaataaaaataatggtcattctt
 71245  atgtaggaagttctattaatttagcttctagaatgagaaattatcttaatactgcttttt
 71305  taaaaagtaaacaaaatattaatatgcctattgttaaagctttattaaaatataatccgt
 71365  ctaactttaaactattaatattagagtatgtagacttaaaaactttaactcttagagaaa
 71425  cttattatataacatatgtattgccgtattataatgtgttaaaacaaggttattcttcat
 71485  taggttttacacatacaaaggaaactaaagcattattatccctattggctaaaaatagag
 71545  ttcatactggcgaaactaaagctttaatagctagagctttgacaggtgaaaataacccat
 71605  tttataataaaagtcattctatggaaaataaagtaagaatcattgaagcaaagtctgctt
 71665  atcctgtttatatatacaattcttttaaagagttattaattatcttcccttctgcaggta
 71725  ctttggctaaattgattaaatctaatcatcctacaatagttaatgtgataaaagaaggaa
 71785  ctctatttagaggggagtgatatttgactaatataccttacaatatagaagatacacctt
 71845  taataactgactgaaattctaaagaatatgaggaattaattttaaatataaataataata
 71905  gtcagattaggaaagcagtatttgtatatgatatggataagaattttgttgctaagtatg
 71965  atggagtaatggaagcccaaagagctttaaatataagccatagtacaatcaaaaattatg
 72025  ctaaagtgaatggtatttataaaggttatatatttagatacgaaagattaaatgatcaag
 72085  aaacttttggttcg
;     G-cox1_2-I4 ==> end
;     G-cox1_2-E5 ==> start
 72099  TAAGTGGTGTAGTTTTAGCTAACGCATCTTTGGATATTGCATTCCACGAT
;     G-cox1_2-E5 ==> end
;     G-cox1_2-I5 ==> start /group=I(derived) (1.01e-05)
;     G-cox1_2-I5-orf273_2 ==> start /first_aa=R /note=LAGLIDADG ;; evalue:2.4e-44
 72149  agagcttttttggttttaatatttttaatggctaacttaaaaataaatttagatagattt
 72209  aggttgaataattgccaaagtgatttattaaacggtacaatagataaaatgaattataat
 72269  gagtatataaaaatattttgagtaggattaatggacggatatggcagtattcaagtaaat
 72329  cattgacgtaaaaaatccttacaatatagactaattattaaattatctaattttaaatct
 72389  aattataatatgttaattgaaattgccaaggtgataggtggaacagtaagaattacaagt
 72449  aaagggtcagatgttatttgagttgtcaataaaaaggaagaaatagaaaaaatccttgaa
 72509  atttatgatatttatccccctttaacatcaaaaaagatctgtcaacttgcattcttaaaa
 72569  acatctttaactaaaatttcggtagaaacttatttatctactagaaacttaaaatataat
 72629  aaacaattaactattattaaatctaatattaattttaatatacctagttactttagagta
 72689  tgattatctgggtttattgaagctgaaggttgtttttcaataagaaaatctaataacctt
 72749  tctttttcaatagggcaaaatgatgatatttacttaataaatgcaataaaagagtatttt
 72809  gaagtaacaaacaaaattaaaaatccttatgctaaattctatttttttgaggtgtataaa
 72869  aaagaagtcttattaaaaataataagtcactgtaataactatcccttattaggtgaaaaa
 72929  ttagagtcattaaaaagattaaaactaaaactgttaaagtaa
;     G-cox1_2-I5-orf273_2 ==> end
 72971  gtgtcgtgttgtcttgtcaccatgaaaaatttatacgttttttggtaaatttaaggtcta
 73031  tgcttactaaaagctaaccttatctaaattttgctaacggtggagtcttatatgttttct
 73091  taatgcggaaaaggtagtaaactgattgctcgtataagataataccgtggaaaccaaagt
 73151  ttaactataagttaaattagtaggatccgtagagactaaacgtgacaatcgaaaatttat
 73211  taagttaaatgattagataaattatagtccgaaccattgcgtgagcagtgctgtataaac
 73271  tattaatataaagtagtgttttttttttaagaacttaaaatttaggacttacttttttta
 73331  tttaattattctaaaaattctggaagatctttatattatttattttaataaatatattct
 73391  ttttcatatttatcgatgctgcgaagcagcggtgaaaaatatactttatattaagatttt
 73451  tcaaaaaattccttttttagcctcattattcttttttagtttatttgtaaaaaacccttt
 73511  actatattatatttatagctatagccaattaaattgaataggtataattatatgtatttt
 73571  ttttaactttttgatactatatttattcaaaaaaatttttttcttttttaagttaaatga
 73631  aattataatttctttttttttgtttttttatgattgttttactaattatcctctaacatt
 73691  gaagaattgtttatattctataattattataccttattcagattgagatact
;     G-cox1_2-I5-orf101_2 ==> start
 73743  atgttgaaccgtgctcgtattgttcaagatacggcatcacttgctcgagataaagcaata
 73803  ttaatgaggaatgagtctgagcaacaattcctaacatctagtgctatatgtgaagctatg
 73863  cctaacataaataatgtatgatttcagattttttatgaacataggcgaagatctttctca
 73923  gattctcaattttgaaaatttaaggaacaagaagcttgagaaattattactagagttaga
 73983  gatgaaacagctagtgctcaattttgaggtagaagtataactatttatgtagatttgata
 74043  acataa
;     G-cox1_2-I5-orf101_2 ==> end
 74049  aataatcaaaaaactataaaataaccctcggctccgccggtcccaggcgccgcaggcgcc
 74109  gcccgggactaaaaaaaaaagaaagaattatttataaaaagacaaatcaaaacgcgcgta
 74169  gtacagaaaataaataagtaaggggcggcggagtcgagtaaaaaaaaagcccttcgttcg
 74229  cttgcgagcggactgggctgcttcgcatgtaaaaattgaaaaatatatagaaaattaaat
 74289  aaataatctaataggctctgctccgaagcgagcatgctcaaataaataataaaaaaagcg
 74349  tcaatagccaaggtccttgacgtggctcgcagcccttgacgcggctcgcggtccttgacg
 74409  cggttcgcggttaaaatttgacgcatg
;     G-cox1_2-I5 ==> end
;     G-cox1_2-E6 ==> start
 74436  ACTTATTATGTTGTAGCTCATTTTCACTATGTTTTAAGTATGGGTGCTGTTTTCGCAATG
 74496  TACAGTGGATGATATTTTTGAGTACCTAAATTATTAGGTTTAAATTATAACATGTTATTA
 74556  TCTAAAGTTCAATTCTGAATTTTATTTATAGGGGT
;     G-cox1_2-E6 ==> end
;     G-cox1_2-I6 ==> start /group=IB (2.15e-24),IB (2.98e-22) ;; mfannot: two introns identified
 74591  T
;     G-cox1_2-I6-orf268 ==> start /first_aa=K /note=GIY ;; evalue:9.1e-21
 74592  AAAAAAAAGGGAAGTATTTCTAAAATTAGTAAAAGATTGTATAGTAAATCCTTTAATAAA
 74652  GGTTCACCTGACCCTGAAGAGTTGGCTATTTTTTTTTTTAATATTAAAGAAGAAAAAAAG
 74712  AATATATACAAAGAGTTAAGAAAAAAATCGGGTGTTTATGTGCTTATTAATAATATAACT
 74772  AAGGAAATTTATATAGGTAGTAGTCTTAATTTAACTAAAAGAATGGTTAGTTATTATTAT
 74832  TGTACTAATTCAGATAAACATACCAAAATAGTAATAATAAGAGCAATGAAAAAATACGGT
 74892  TTAGAAAATTTTTCTTTAGGTATTTTTGAATTTTGTAAAAATGATTATAAAGTTTGTCTT
 74952  AATTTAGAACAAAGATGGTTAGATAAATATATACCTAAATATAATGTTGCAGGTAATTCC
 75012  TTTGGTTTTAAACATAGAATTGATACTATAATAGAATTAAATCCAAGATTAAATAAAGAA
 75072  AACTATCCTAAATTTGGTACTGTTACTTCACCTGAAACAAAAAAATCTGTTAGTGAAGGA
 75132  CGCTTCGCAGTAAAAAATTTTTATTTAACTAATAATTATCTAGCCAAAGAATTAAAAGGT
 75192  GAATTATTAGCACTAAATGATATAGGAGTAAATTATGTTTTCTGTTATAGTATAACAGGT
 75252  AAAGAGTTAATTTTCCCTTCCATTAATGCAGCTAAACAATATTTTAAAGTAAAATGAACT
 75312  TTTATAAAAAAAAATTTAAATACTAAGAAATTAGTAACTCTTCAAGGAGAATATTGGATT
 75372  ATACAATCTCTACCTAAACAGAAATAG
;     G-cox1_2-I6-orf268 ==> end
 75399  TTTAGTTAGCCCCTCC
;; mfannot:     /group=IB (2.15e-24)
 75415  caatccttctatatgctggaaaatctcataaggcttaagtacttatttaataagtaaaaa
 75475  tcttaagtatatctagacaatcagcaggaaaccaaaataacaagccccgttatgagtagg
 75535  atcctcagagactacacgaaggagtttttttatatttattttcatattcatattcatgca
 75595  tatgagcggacaaaaagcccgcgataaattttaaagaaatatgatatagtcc
;; mfannot:
 75647  ACACTACGTGTAACTTGACTTTTTTTCCCCAACATTTTTTAGGTTTACAAGGA
;     G-cox1_2-I6-orf235 ==> start
 75700  ATGCCTAGAAGGATTAGCGATTATCCTGATGCTTTTGCAGGTTGAAATTTAATAAGTAGT
 75760  TTTGGATCTATTGTTAGTGTTGTAGCTGCTTGATTATTCTTATACATAGTATATGCACAA
 75820  TTAGTAGAAGGAAAATCTGCAAGTAGATTCCCTTGAATGACTCCTCAATATTACACTGAT
 75880  ACATTACAAGCCTTATTGAATAGAAGTTACCCTTCTTTAGAGTGAGCATTAAGTAGTCCA
 75940  CCTAAACCTCATGCATTTACTAGTTTACCTTTGCAATCTGAGATTAAATATATTTTTATT
 76000  TGTTTTTTTTCTATTTTATTATTAATATTTACATATATAATTGGCGAATTTAACACCGAG
 76060  TTAATTAATTATACAGGTGCTGAGTTTATTAATTATCCAGTAACTGAATCTCTTAATTTA
 76120  GATAATGAAACAATTCATTGTTCAGGTACGGATTCAGGACAGAATTCAGGATCGGGTTCA
 76180  AAAACAGGTTCAGGTACGGATTCAGGACAGAATTCAGGACAGAATTCAGGACAGAATTCA
 76240  GGACAGAATTCAGGATCGGGTTCTGGTACAGATTCAGGAAAGAATTCTGAAAATAAAGGA
 76300  GGAATGGCTCCAGGTGTTAGATGTCCTACATGCCAGAAAGATGGTAGAGGAGAGCATTGA
 76360  GTTTTTAGAGGTAGATCTTGCCATATTGATGGTACATATATGCCATAA
;     G-cox1_2-I6-orf235 ==> end
 76408  TATAAAGTAAAAAAAAAGAAAAAAGTAAAAATTAGAATTATTTTCCACATCTTTTAACTA
 76468  TTGTTTCGTATAAGAGGTAAAGGGTTAATTTTCCCTTCTAATGTAACTAAAGAATATATT
 76528  AAATTAAGATAAACTCGGCTCCGCCGGTCCCAGGCGCCGCAGGCGCCGCCCGGGACTAAA
 76588  AAAAATTTTTTTTTATACTTACTAACTAATAACTCTTCAAGGAGAGGATTAATATTACAA
 76648  TCTTTACTTAAAGTAGTCTAGTTAGCCCCTCC
;; mfannot:     /group=IB (2.98e-22)
 76680  caatccttctatgtgctggaaaatctcataaggcttaagtacttatttaataagtaaaaa
 76740  tcttaagtatatctagacaatcagcaggaaaccaaaataacaagccccgttatgagtagg
 76800  atcctcagagactacacgaaggagtttttttatatttattttcatattcatattcatgca
 76860  tatgagcggacaaaaagcccgcgataaattttaaagaaatatgatatagtcc
;; mfannot:
 76912  ACACTACGTG
;     G-cox1_2-I6 ==> end
;     G-cox1_2-E7 ==> start
 76922  TAACTTGACTTTTTTTCCCCAACATTTTTTAGGTTTACAAGGAATGCCTAGAAGGATTAG
 76982  CGATTATCCTGATGCTTTTGCAGGTTGAAATTTAATAAGTAGTTTTGGATCTATTGTTAG
 77042  TGTTGTAGCTGCTTGATTATTCTTATACATAGTATATGCACAATTAGTAGAAGGAAAATC
 77102  TGCAAGTAGATTCCCTTGAATGACTCCTCAATATTACACTGATACATTACAAGCCTTATT
 77162  GAATAGAAGTTACCCTTCTTTAGAGTGAGCATTAAGTAGTCCACCTAAACCTCATGCTTT
 77222  TGTTAGTTTACCTTTACAAAGCAAATTATTAGTGTATTTATCTAGAAGAATTAAAGATAA
 77282  TTTTAATTGAACTAATCTATTTACCTTAATTTTAATAGGTTTATATTCCTATGTTATTAA
 77342  AGTAAGTATTCATTATGTATTTAACTTTAATCTGATTGAAAATCTAGTTTCTTTACCTTC
 77402  TTTAGCTTTTAGTTTACATTTACCTTTCGCTCGTTTAGGGTTTAAAGAGGCTATATTATA
 77462  TTTATTCTCTAAATTTAAAGGTGATTTCAATAGTATATGAGGTATACCTTTAGTTGGACC
 77522  TACGGATTCCTTACCTAGTAATGTTAAAGCTATTTTTCCTACTCATCTTAACATGACAGG
 77582  TAAAGGTATGGGAAACTCAGGGCAAGCTAGTGGAGATCCAGGGCAAAGTAACACAAGCTC
 77642  AATTATACCAGAGGATGTTCCAACTAAAAATTATATTAAACAAATGAATGAATTTATGGA
 77702  GGAATTTGCTGTTCTAAATATAGATATAGCAGATAAGCTTAAAAAAGCAGGTGAAGCTAA
 77762  CCTTTATTATGAAGATAAACCTGAGGTTCAAAGAGCGATTATGGCTTTGCTTCAAACTCA
 77822  TTCTAGTTTCCTTAATAAGTCATATGATGGACGAGCAACTTGAATAAGTCTAAATAAAAA
 77882  ATATTTACCCTTAGAGGCTAGATTAAAATTAGAAGAAATGGAAATAAAAATAACTGAAAT
 77942  ACAAAAGAATTATTTTTCTAAGGTAGAAAAATTAAGTGAAAGCCGTAGTGTTGACGCTAG
 78002  TTTAAAAGAATTTTTTACTTTAACTAATGCTTTTAGAAACTCACTTAATAAAGAACTTAA
 78062  TTTAGCTGAACAAGAGGTACAAAAAAACATTAGACAAACCGCTGCATATAAAAACCCTAA
 78122  AGTAAAACAAGTAATAAATTCGGATTTGATAATAGTTAAAAGAATTTTTAACGAACAAGA
 78182  TAATTACTTAAAAAAGAGAGTAGAAGATATTTTATTTCCTAAGAAGAAGTAA
;     G-cox1_2-E7 ==> end
;     G-cox1_2 ==> end
 78234  CTAATATCTAGTTAAATCCTTAAGTATAAATAAAATTAATTAATTAATTTTATTTATACT
 78294  TAGTGTTTGCGCAAGTATTCATTTTGTAATAAGTAGCTAAA
;     G-trn*(uua) ==> start
 78335  TTCTCATTAGCTCAACGGCAGAGTAAAATAAT!TTA!AATATTATAAATTTAGTTCGAAT
 78393  CTAAAATGAGGAT
;     G-trn*(uua) ==> end
 78406  GTCCATCTTAGTTTTTATTAATACTCTATTGTTACTCTTAATTATTAGTCTAATTTTTAG
 78466  ATTACTTAAATATAAAGGGTTTATTCATCGCTGCGAAGCAGCGGCGGTGAATAAACTGAA
 78526  AAAAATTTTTTGACAAAAATTAAATAGCGACTATCTGATGTTTTGTATGTATGTTTACTT
 78586  TTTCAAGCTTCAATTTTTAGTTTAATTAATATTATTCTGATTTTATTATATGTTTTATTT
 78646  GTATCACGATTTTTCATTAATCTAAAAGTAAAGTAAGATATTCCTAATAATTCGTATTTT
 78706  ATTTTATATCTGAATTATAACAGTAGAATAAGTAATTAACTCAAATTATTGTCACTTTTA
 78766  ACTATTAGTCTAATTTTTATATTATTTATGTATAAAGGGTTAATTTTATTATAAACTGAA
 78826  AAAAC
;     G-nad1 ==> start
;     G-nad1-E1 ==> start
 78831  ATGTATTATCTACCTCCAACTTTAATATCTATTCTTGAAGTGTTGTTAGTTATTGTTCCT
 78891  GCTCTACTAAGTGTAGCATATGTGACTGTAGCAGAAAGAAAAACGATGGCTAGTATGCAA
 78951  AGAAGATTAGGTCCTAATGCAGTAGGGTATTACGGGCTTCTCCAGGCATTTGCTGATGCT
 79011  CTAAAACTTTTATTAAAAGAATATGTAGCCCCTACACAAGCTAATATAGTGTTGTTTTTC
 79071  TTAGGGCCCGTTATAACCTTAATTTTTGCTTTATTAGGGTATGGAGTTATTCCT
;     G-nad1-E1 ==> end
;     G-nad1-I1 ==> start /group=IC2 (5.19e-38)
 79125  taggttcatagggagatatagtcaaactccggggaactcctaaagcttataatactaaac
 79185  taggtacgaaagtacttaagtggctgaagtaattactcaggtatagtaataagttataag
 79245  atgaacgaaagtgaaatggacaatcgcggatctaagtcagtatttagtgaaataaatact
 79305  gtaaaagagcaacgagcagacggctgtaggtatttataatattattgtaaatatttaagg
 79365  tgtgctctaggagcttagaaataagttatcattaaattgtatgctaaaaatgactacgat
 79425  tcaccattaattggaagagttgttcgcaactctaattctttaaaagttcattctcgtcgt
 79485  aattattcaacattaaaaaataaaatcgacgaaggcttcacacaagtagatccttgattt
 79545  ataacagggtttaccgaagctgagggttgtttt
;     G-nad1-I1-orf272 ==> start /note=LAGLIDADG ;; evalue:4.9e-55
 79578  atgtgtaatatgttaaaaaaacctaaatataaagcaggttgagaaattcaacccgttttc
 79638  caaattaaactccatgttaaagatttttctgttttattaggaattcaatatagtttaggg
 79698  aatatagggactgtagataatagccaatctacatgtaattttagagtcagaaaattaaaa
 79758  gagataatagaattaattaatttttttgagaaatatcctttaattactagaaaaaaagga
 79818  gattatctattatttaaacaaattgtttctattatccaattaaaagaacatttgactacg
 79878  gaaggtttacaaagaattattaatttaaaagcaactttaaatttcggtttatcaaaagaa
 79938  ttacaattaatgtttcctgaaactattccagttgcccgtcctttaagagaaccttgcgta
 79998  attccacatccacagtgaatatctggatttacagcaggtgatggtaatttctctgtttct
 80058  ttagataatggtatatttaagtctcttctatttaaaattactcagcatgaaaaagatgag
 80118  gtattattaattgcaattaaagattattttaattgtgggtattgttatttaagagaaaaa
 80178  gaaaacacgatggattttaaagttactaagttttctgatattactgaaattataatacct
 80238  ttttttattaataatccaatattaggtgtaaaatctttggattttaaagattgatgctta
 80298  gtttcggaaatagtaaaaaaaagagaacataaattagaagaaaatattctaaaaataaaa
 80358  gaaattcaaaagggtatgaataggggaagaagtttttaa
;     G-nad1-I1-orf272 ==> end
 80397  atttttagttattactatttattttttg
;     G-nad1-I1 ==> end
;     G-nad1-E2 ==> start
 80425  TATGGACCTGGTTTAGCTATTAGTGATTTTAATTTAGGTATATTATATATGTTGGCTGTA
 80485  TCATCTTTAGCTACTTATGGTATATTATTAGCGGGATTT
;     G-nad1-E2 ==> end
;     G-nad1-I2 ==> start /group=IA (1.89e-15)
;     G-nad1-I2-orf684 ==> start /first_aa=Y /note=GIY ;; evalue:1.2
 80524  tattttaaaagtccttcatttatgtgaataaatgataacaaaccgatagaatttcaagaa
 80584  aagcttgctttcgtaagccaatttgaagcgaaatatactttatttgtaaactctttaaag
 80644  tatggacgttcaacgactaaggggagattattaaaaaaattaatagtttttcctgtagta
 80704  atcggagtcttaaaaaatttttttgttccgttcttaagaacaatatatataagatataat
 80764  ttggccagactagaattttattttttattatttatttgttttgtattaactatagggtta
 80824  gtttgaatttatggttgcatcattcttagtatttttttcagttttgcattactgtattca
 80884  tatcagaaagataaggatagaagtagcagcataaataaatctagtaataaggttaacttt
 80944  tgtaatactagatccaaattatcgggcgttaagcttagttcgacttttttaaattttact
 81004  gatactacctttagttatagctttagacgtttttattcaactaaaaaaagttgttctgta
 81064  tatcctttaaacaatgatgagttgaatttagatccagaaaactttgataatagcaataat
 81124  gatttaaatgttgaagatttaaaagctttacattctttgtatacaaaggatttatttaaa
 81184  gatagaatagctccagtggttccttttgattctaatttaattttagtttcttgtatttta
 81244  tcagatgataaagaaagatctgaattattaaaagaatgaggatcaaaaggtggtatatat
 81304  cttattgaatatatacataatccacttatatattatataggtagaactactctttttaaa
 81364  agaagaatgaataatcatattaaagctgaaactcatagtaagttccatgtttttttaaaa
 81424  ttagttggtttagaatactttaagttttctataatagagatttcttctcctagagaacaa
 81484  ggaatccgagaaaatttttatcttcaaaaatttttacctctattgaatacaactttctct
 81544  tcttctttttctgaatctgctatttatacgagtttaactgagaaaataactagtttaaaa
 81604  tctacaacattaacacaaaaaagtaatcaacctattcctatttatacttatactttgtgt
 81664  aatgatggcgcctctccccctgggaaaggaataatccctacttatattaaatatagtagt
 81724  ataagtgaaacaagtaaaatggagagaattgcttacggaactgttttattgtttagagat
 81784  actaatgttctatttagaggtaaattatactatactaagcctataatagattttaattct
 81844  acattagagaaagttaataatatactaaaagatgttaaattaataagcaagatcgctcaa
 81904  aaagtatgagcgtatgacgctaaaactttagatttaataacaggtagtcctttccaatct
 81964  aaaactcaagcatcaaatttattagatattagtcgtagtgttataaactattttatagat
 82024  actaaaaaacctgaaggaattaaagggacttatctatttagtagaccgttagaggaatca
 82084  gaaataaaaagtttaagagaactttcagaggatatccgaatagggaataaagtagaagta
 82144  tgagcttatgatgctttaagtttggatttaataaataacgaacctttttctagtatatct
 82204  catgcagctgattattttaatattaattatagaacggtgaatcgccatttggatactaaa
 82264  cttgctacaaaacaaaataaaatgagtgtgtacttttttaaaaaggaaattaattcaatt
 82324  ttaaatttggaattaatgaagcatgtagataaatttcattatgcacgtagtgaaatttga
 82384  gcatataaattagatgaactaggtaaattaaaattattacctgatcaaccttttaagact
 82444  aaacgagaagctgtacgtgaattacatatacataacgttgtaataaataaatacatagat
 82504  acaggtatagagtataaagggttacttctatatagtacatctcaaaatctttcgcttaca
 82564  cagagaattaaataa
;     G-nad1-I2-orf684 ==> end
 82579  agttaaattagtttttagttccttattatcattttatattagcgttctaagccttcctta
 82639  atttattcttatataagtataaattaataaatgtaatttaagactaagacatagtctgaa
 82699  ccagctcgaaagaactggatgtaaaacataaatggttttacgataacaatacttgga
;     G-nad1-I2 ==> end
;     G-nad1-E3 ==> start
 82756  AGTGCTAATAGTAAATATGCTTTTTTAGGTTCACTTAGAAGTACTGCTCAGTTAATTAGT
 82816  TATGAACTAATATTAAGTTCTGCTTTATTATTAGTAATTATGTTAACAGGTAGTTTAAAT
 82876  CTAACTGTAAATGTAGAATCACAAAGAGCTGTGTGGTTTATATTACCTTTATTGCCTATA
 82936  TTTATAATATTTTTTATAGGTTCTATAGCAGAAACTAATAGACCGCCTTTTGATTTAGCA
 82996  GAGGCT
;     G-nad1-E3 ==> end
;     G-nad1-I3 ==> start /group=IB (4.15e-19)
 83002  actaatatgatttggtctcattaaagatcacaaattgctggaaacccctaattagagaat
 83062  aggacaatcagcagggaagttaacatataatgttaaacccttcagagactagacgtgatc
 83122  atttaatataagtatttatattagataaggtatagtccaaattggc
;     G-nad1-I3-orf309 ==> start /note=GIY ;; evalue:8.7e-59
 83168  atgtgaatgccaactaaaaaaaaaatggaatcatatatgctgaactatagtagcgtttct
 83228  accaatggtgcgaaccctttagttcttacaaactgtggttatctttatacaatatctaga
 83288  tgaaaagttggtacgaaagctagtgatagatattattctacttcaaattctgatttacaa
 83348  tcatctgatttacctcttccagttttaactattaataatctaaatgataaagatagtatt
 83408  aaatcttatagaatattattaaaagacaaaggaggtatttattcttttataaatacagta
 83468  aacggtaatcaatatataggaagcgccaaagatttttatttaagacttaatgaacatttg
 83528  gaaaataagaagtctaatctggctttgcaaaaagcatttgctaagtatggcttagataaa
 83588  tttaaattttgtatatttgaatatttcacatatgaaagtaaaattataagtcatcaagct
 83648  ttaactgatctagagactagttatattaagagatttaattttgataatctttataatttt
 83708  aaagctacagctacaagctctttaggttataaacatacagaagaagccaaattaaagatg
 83768  gttgaatattataaggataaaaataatcatcctatgtttggtaaaactcatactgaagaa
 83828  gtcttagctttaattagtaaacctggtgagttaaatccgatgtttggtagaaaacatcgt
 83888  gaagctactaaagcgattatgagtgaaaagaagaataaatatcctttaggtgtaggaatt
 83948  tatgatttagatgataacttaattttgaagtttaataataatgtagagttagctaaacat
 84008  ttaggtatttctaaggttacagtaggtaagtatttaaattcggatctgatatataataaa
 84068  atttatcggtttaaaccaatacaagattaa
;     G-nad1-I3-orf309 ==> end
 84098  atatagttttatgcctctttttttcttttttttttttttg
;     G-nad1-I3 ==> end
;     G-nad1-E4 ==> start
 84138  GAATCTGAATTAGTTAGTGGATTTATGACAGAACACGCTGCGGTTGTTTTTGTGTTCTTC
 84198  TTTTTAGCTGAATACGGGAGTATTGTATTAATGTGTATACTAACTAGCTTATTATTTTTA
 84258  GGTGGTTATTTAATATTAGATATTATTTATTTATTAACATATTTAGATTACATCGTTTGA
 84318  GAAATTTTTCTTATAGATTGAGTTCTTGTATTGGATTATCTTCTAGAAGACATAATGAGC
 84378  ACACCTGCTTTAGAAGGATTAATATATGGTTTTAGTTTAGGATTAAAAAGTTCTATGATG
 84438  ATATTTACTTTTATTTGAGCTAGAGCTTCTTTCCCTAGAATACGTTTTGATCAATTAATG
 84498  TCTTTTTGTTGAACAGTTTTATTACCTATAGTGTTTGCTTTTATAATAATAGTACCTTGT
 84558  ATTTTATATAGTTTTGATATATTCCCTGTTAATTTAAATTTATTTTAA
;     G-nad1-E4 ==> end
;     G-nad1 ==> end
 84606  AGATTTTCCTTTTTTGGTATTTTCTAAGATTAAAGTATAAAAAAAATGTATTTTTTTTTA
 84666  CAGTATAATCATGTAATTGTTTACTTATGATGTAATTATAATTAAATTATATGGGAAGTT
 84726  TTTTTAATTTAAATTAATAAATG
;     G-nad4 ==> start
;     G-nad4-E1 ==> start
 84749  TTGTTATCTTCTTTATTATTAATACCTTTATTGGGTATATTTTCTATATCAAGTAATATT
 84809  TCTTATGAAGAAACCGAAAACAAATTAAGATCTTACAAAATAACGGCTTTTGTAACGTCT
 84869  ATTTTTAATTTAATTTTATCATTAGTAATCTTTATATTATTCGATTTTAGTAGTAATCAG
 84929  TTCCAATTTGTTCAAGAGCACTATGATATGAATTTATTTGATGTTTATCTAGGAGTAGAT
 84989  GGAATATCGATATATTTTGTATTGTTAACTACTATAATAATGCCAATAGCTATATTATCT
 85049  AATTGAAATTCAATAACTGAAAATGTAAAATCTTATTTAATAATAATGTTATTATTAGAA
 85109  ACATTATTATTAGCAGTATTTTTAGTATTAGATATTTTATTATTTTATATCTTTTTTGAA
 85169  AGTATATTACCTCCTTTATTTTTATTGATAGGTTTATTCGGATCTAGTAATAAAGTAAGA
 85229  GCTAGTTTTTATTTATTTTTATATACAT
;     G-nad4-E1 ==> end
;     G-nad4-I1 ==> start /group=IC2 (1.59e-37)
 85257  tt
;     G-nad4-I1-orf460 ==> start /first_aa=N /note=LAGLIDADG ;; evalue:5.8e-32
 85259  aaccttaagtgtaaaagagccaaacaccggggaagccctaaagctctagtaaccaaggta
 85319  ataggggaaactttattactggcctgattaatgcctcagggtatggtaacatcactagtt
 85379  ttcatttaccatcttttggatgatgaaaagcggccagaggctgcagatatatgggtgatc
 85439  gcggttctaagtcaccctaggtttaaagccgtatgtaaatatggtagagatatccagggt
 85499  gtaaaagagcaacgagtagatggttcttcgaattctagaattttagatttcgtaaggtgt
 85559  actctagtcgctgggaaaccagtttttgggagaaaaattcattcccattctgataatagt
 85619  ataattcgaagtagtatgtttaaaagatctatacatacaattagatctactttaaatcct
 85679  ggatttattacaggattagtagatgcagaaggatgttttacattaggtttttttaaaagt
 85739  gataaatataaattgggttatcaaatccaagctatttttaagattactttacataaaaaa
 85799  gatttatatttactatctcaagttcaagattattttggggtaggtaaaatcacaaagcat
 85859  ggaaatactactttacaatatacagttaaatctttaaaagatttagaaataattatagct
 85919  cattttgataaatatcctttgttaagtctaaaatggtctgattatatactttttaaagat
 85979  gcaatttcattatttaaaagtaaacaacatttaaataaagaaggatttataaaagttcta
 86039  tctataaaagcttctttaaatttaggtttatccgatgaattggaattaaattttcctgat
 86099  atcaaacctatatctagaccgcttcccccgtttttaaataaaagtattatagatcctaat
 86159  tgaatcgcaggtttagctagtggtgatggatgttttcatatttctatacgtaactcctct
 86219  acaactaaattaggtaaagctgtagtattaaaattccatattgttcaacatagtagagac
 86279  actgaactaatggaaaggttaatatctagactagggtgcggtaaaatagagttaaagttg
 86339  aaacagtctgctgtatattttgtagtagtaagttttaaagatatatttgaaaaaataatt
 86399  ccattatttgataaatatcctattaaaggagttaaagccttagattttgatgattttaag
 86459  cgaatagctaatctaatgtacaataaagaacatttaactgaacaaggcttatctaaaata
 86519  caatctataaaattaaatatgaatttactgcttgcttcgcagcagaaaattataaaagat
 86579  tatctgaattgccggttagccggtatgaattgaagtaacccaaaattaaagaaaacacat
 86639  taa
;     G-nad4-I1-orf460 ==> end
 86642  ttatgtgaacg
;     G-nad4-I1 ==> end
;     G-nad4-E2 ==> start
 86653  TATTAGGTTCTTTATTTTTATTATTATCTATTTTAACTATGTCTTCTGTAATGGGTACTA
 86713  CTGATTTTGATGCTTTGTTTAAAACAAATTTTGATTATACAACACAAATCTTCTTATTTA
 86773  TTGGTATATTTATTGCGTTTGCAGTTAAAACTCCTACTATTTTTTTAAATGGTTGATTAT
 86833  TAAAAGCTCACGTAGAATCTCCTTTAGGTGGAAGTATAGTATTGGCCGGTATTGTTTTAA
 86893  AATTAAGTTTATACGGTATATTTAGATTAATTTTACCTATATTACCTAAAGCATCTTTAG
 86953  ATTATACATTTATAGTATTTGTAATAGGTGTAATTACAATAATATATGCTAGTTTTAGTA
 87013  CATTAAGAACTACAGATATTAAGGAATTAATTGCCTATAGTTCAGTATCTCACGCTGCTG
 87073  TATATTTAATAGGAGTATTTAGTAACACAATACAAGGAATAGAGGGAGGAATTATTTTAG
 87133  GTTTAGCACACGGATTTGTATCTAGTGGTTTATTTATCTGTGCAGGTGGTATATTATATG
 87193  ATAGATCTGGAACTAGATTAATACATTATTATAAAGGTATAACTCAAATGATGCCTTTAT
 87253  TTTCTATTTTATTTTTTATTTTATGTTTAGGTAATTGTGGTGCACCTTTAACTTTAAATT
 87313  TTGTAGGTGAATTTATGTCTCTTTATGGAGTGTTTGAAAGATTACCTATTTTGGGTGTTT
 87373  TCGCTAGTTCTTCTATAGTATTTTCTGCTGCTTATACTGTATATATGTTTAATAGAATAG
 87433  CCTTTGGTGGATCATTTACTAAATTCTTTGAAGAAAATATAAGTGATCTTACAAAAAGAG
 87493  AATTCTTTTTACTATTTATATTAGCAGGCTTTACAGTAATTCTTGGTATATATCCTTCTA
 87553  TTATTTTAGATGGATTACATTATTCTGTTACAAGTTTAATATATAAATATAGTTCATTTG
 87613  TTTAG
;     G-nad4-E2 ==> end
;     G-nad4 ==> end
 87618  TACTTAAATTAATTTTATAATCTTGCGAAGCAGCCCTATCTATATACAGGATTGTTATAC
 87678  TCTTATTAGAATTCATTTACCTAAAATTTCGTTTTATAGTAAACGCTAATACTATTTATA
 87738  TTATTAAATGTTATAATAATTAATTAAT
;     G-atp8 ==> start
 87766  ATGCCTCAATTAACACCTTTTTTTTTTATAAATGAAGTAACTTTTGCTTTTGCTATAATA
 87826  CTTATAACAATATATATGTTATCTAAATATATATTACCTAGATTTGTTCGTTTATTTTTA
 87886  GCTCGTACTTTTATATCTAAATTATTTAATTAA
;     G-atp8 ==> end
 87919  TATTTAAATTATCCTTTATTAATTAATTTTTTTTATTTATCAAGATTTACATTTCAATTT
 87979  TAAGATTAAATATAATAAGTTAAATATCCTTTATTAATTTAAATTTCTTATTGTATTAAC
 88039  TATTGAATACAACTATTATATTTTTACT
;     G-atp6 ==> start
;     G-atp6-E1 ==> start
 88067  ATGGAAAATTTTTCTTTCGCAAATTTAAACAGAGAAATAGTTAGTCCTTTAAATCAATTT
 88127  GAGATAAGAGATTTATTAAGTTTAGATGCACCTGTATTAGGTAATTTACATATATCGATA
 88187  ACTAATATAGGATTATACTTAATGATAGGTGCTTTTTTTATATTAGCTCTTAATCTTTTA
 88247  AGTACAAACTATAATAAATTAGTTGGTAATAATTGATCAATAAGCCAGGAATCTTTATAT
 88307  GCTACAATACATAGTATTGTAACAAACCAAATAAACCCTAAAAATGGACAAATGTACTTT
 88367  CCATTTATATATGCTTTATTTATATTTATATTAATAAATAACTTAATAGGAATGATTCCT
 88427  TACAGTTTCGCTTCTACAAGTCATTTTGTATTAACTTTTGCTTTAAGTTTTACTATAGTT
 88487  TTAGGTGCAACTATATTAGGATTCCAAAAACACGGTTTAGTGTTCTTCTCTCTTTTAGTA
 88547  CCTGCTGGTTGTCCTTTAGCTTTATTACCTCTATTAGTCTTAATAGAATTCAT
;     G-atp6-E1 ==> end
;     G-atp6-I1 ==> start /group=IC2 (2.48e-37)
 88600  atagtagattaggttactctgtgaacaagagccaaactccggggaagtcctaaagcttat
 88660  aatactaaacaatagtcgaaatactattagtggctgaactaattactcaggtatagtaat
 88720  aagttataagatgaacgaaagtgaaatggatcatcgcggatctaaatcaatttttaagaa
 88780  tttaattctttatagttgtaaaagagcaacgagtagacggttcttcagtatttttaatac
 88840  tgtaaggtgtactctagtcgccatgaaagtggttttgagtagaaataagtaactcaaatt
 88900  aatgtttctgtatagtcttggccagtttatttatatagagaaactagtaaccaacttata
 88960  aaatctttagttcggcgcaccctccggaggagggtgcgatgaacatcgcccgcctcggcg
 89020  ggcgacgttcttaaattaaggtttatacttaataactaccctttggacactaagact
;     G-atp6-I1-orf390 ==> start /note=GIY ;; evalue:3.2e-28
 89077  atgaaatataaaattataagaacgccatttaaacagtcttataattcagttagttataaa
 89137  tatacatgtaaaagaactatatttacatcttctagcttagaacctgtgaaagtttatctt
 89197  aatcctgataaggaaaaagaattaataattcgtgataataaagaccggacaggtgtttat
 89257  cgttgagtgaatttagattcaggtaaaagttatataggttcatcctcaaatttaagtaca
 89317  agatttaaacaatattttaattataatcatatatcatatcctaaacggaatttaagaatc
 89377  tataaggcattattaaaatacgggtattcagggtttagattagaaattttagaatattgc
 89437  tatcttgagatattacttgaaagagaacaattctactttgatacatgaaacccagaatac
 89497  aatatattaaaagtagctggatctcctttaggatatagacatagtgaagccgctaaaaaa
 89557  ctaattagtatagcttctaaaaatagaaaggttttagaatcaactcgtgatatcaaaagg
 89617  gaaatcttactaggtaaaactttagataaagagcacatagaaaatttgcgtttaggtaat
 89677  actttgagaaaatctgttatagttactgatactgaaacagggaatataaaagaatttatc
 89737  tctcttacgggagccggagaatacttaggtatatctaggataacagtgggtaaatattta
 89797  tccaaaggtactctttacaataattataaaatatctagccctaactcaagttctaatgaa
 89857  actcaagtatcttctaatgtaacgacattacctcaacagcctgttttattaaataatatt
 89917  gaaacaggtgataaaaaagaatttgtttctatgacagaagctgctaaatatttgaatgta
 89977  tctagagcgcgtttatgatattttattcataagacgggagatgaaaccttaaaagggtat
 90037  agtatatctaaactagaaaatcttgaaaataaagttactagaagtacaaagggaatagag
 90097  gttaccgatcttgaaacaaatgaagtaactatttatccttcatttactttagcagctgaa
 90157  gctttaaacatatcccaatcaagtatatcagggtattttgcaaaacaacgtgttaatcct
 90217  tttagaaaaagatatatttttaaattagtttaa
;     G-atp6-I1-orf390 ==> end
 90250  ttatacgaggagcttgcttatccatattccgagaggatatggataaataatgaatctttt
 90310  cactatcttcttagttatcctaatctactatggattaatctgattttctatgtttataat
 90370  taaaataaaaactggtcaagagtacagccg
;     G-atp6-I1 ==> end
;     G-atp6-E2 ==> start
 90400  ATCATATTTAGCTAGAAATATTTCTCTGGGTTTAAGATTAGCTGCAAACAT
;     G-atp6-E2 ==> end
;     G-atp6-I2 ==> start /group=IC2 (3.52e-36)
 90451  aaaaagacgagattaggtaactcactcttatagtgttcaagagccaaattccgggtaagc
 90511  cctaaagctctaataactaaagataagacggaaactttttatctggcctgattaatgatt
 90571  cagggtatagtaatatcattagagattctagtaataggaatgggtgatcgcggatctaag
 90631  tcagtaatatatgtctacttattacgaggagtctaaactagcattgctgcttcgataggt
 90691  agatatacaaaacaattactgtaaaagagcaacgagtagacggttctttagttacttgtt
 90751  attaggctatttttatcgtttgataacttatttagcgagaggtatagaatacatattaat
 90811  aactataaggtatactctagtcgccgggaaagccggttcttggaagaaattaagtaattc
 90871  aagattaaagatagcacaatagcctatccttacttaattatatttctcttactttgtttt
 90931  ttacggctacgttctatttatacgtagcggtttcacaacataaatagagaaatgggtaaa
 90991  tacatattatgtataaagattaatatctttgtttacaatttattttgttattttatgagc
 91051  ttgcgcttagaaataataaagtaaagtaaaatttaaacgcaagcatgtgcgacccgcctt
 91111  taaagaaaggataaatttattgaggttatgccaatataaatacctttaaaaaaagggata
 91171  aagttgtgaacgacttatattatttagtgtaaaattatttaatactaactcagttttacc
 91231  ctatagtattaacataaacaaagttggagagactatctcaccacgtagtttattatatca
 91291  accaagggtaactataaatttatacaaatttggttacgataaattgggcattagagcgtt
 91351  ttcaacttcatgtgtagcatgtaaagatattttttctacaagttcttcagatttagttgt
 91411  ttttctggatgcagacaaagataaacttgatattcttaaccatattaaaggtaaatcagg
 91471  tatttat
;     G-atp6-I2-orf277 ==> start /note=GIY ;; evalue:7.2e-05
 91478  atgtgaactaataagttgaatagtaaaaagtatgtaggtagttctgttgatttaaaccgt
 91538  agactattagagtattataatgtaaatagattactaaatgaaaatagtatgcctattaat
 91598  gttgcattattaaaacacggctaccataactttagtcttactattctagatatttgtgac
 91658  atagataatcttatgtctagagaaaaacacttttttgaagtctactctccagagtataat
 91718  atattaaaaacacctggaagcccttctcgagggtctggatgaaaacattcagaagctact
 91778  gtagagaatatgcgtgctgctgctcttaaaagatctccagaaactttagctaaaatgtca
 91838  gtatctcaatctatgaaaattcaagttgaggtaactgacatagaaacaaatacttctact
 91898  atataccacgctataaaagcagctgcccgtgcattaggtattgataaaagatatattgaa
 91958  cattatatttacttaaatcaagataaacctgttttaggtaaatatatttttaaattactt
 92018  gatacagaaggccaggttgaaaaccaccctaacataggaaaggtgcaatctgaaggcagt
 92078  gtaggtttatctagagaaggctcaacacaaactacgtttagtgcagccataaaagttcaa
 92138  aaaacatctaaaaaggtagaggttactaatgtagaaactaaagaagttacaatatatcct
 92198  tctataggtgctgcagctagagcattaggttatcgtcaacctagtatatctttatacttg
 92258  aaagaaaatagaactaatccctttaaaggtgtgtatttgtttaaattagtataa
;     G-atp6-I2-orf277 ==> end
 92312  gttttcggagatttattaataaaaggatgaatttgtggacacg
;     G-atp6-I2 ==> end
;     G-atp6-E3 ==> start
 92355  TTTATCAGGACACATGTTATTAAACATATTAGCAGGTTTCACATATAATATAATGACAAG
 92415  TGGTTTTATCTTTTTTTTATTAGGTTTAGTACCTTTGTCATTTATTATAGCATTCTCGGG
 92475  TTTAGAATTAGGTATTGCATTCATACAAGCTCAAGTATTTGTGGTTTTATCTTCCGGTTA
 92535  TATTAAAGATGGACTAGATTTACATTAA
;     G-atp6-E3 ==> end
;     G-atp6 ==> end
 92563  AAAAATTTGAGATAATTAATTTTATCTGCGCAAGCGTAGATTTATATTTCAATTTTAATT
 92623  TTAATATTATCTGCGCAAGCGTAGATTAGTAAACTAAAAAAAAGGTTTTAGAGATAATAA
 92683  TAGACTAAATTTAAAAGAATTTAAGTAAAGTTATAGTAAACAATATGTATGTAGAAAGTT
 92743  ACTTTAAGCGAAAGGTTTAGGTATAAAATAGAAAATGAAATAAATTTATAGATAATATTA
 92803  TCTTAATATATAATTTAAAAGCTAGCTTTGCAAAGCCTACATAAAACAATAATTTAGAAA
 92863  GATATAACTTTTCTAGAAATAGCTTGCTTTTATCCGAAACTTAAAAAAAAAATCAAATAA
 92923  ACCAAAAATTTATAGTGATGGACTTTACCATCAAAACTTAAAAA
;     G-rns ==> start
 92967  ATATAGATGAGTTTGGTGATGGCTCTGATTGAACGCTGTCAAAGTGCTTGACACATGCTA
 93027  ATCGAACGTTTAATTTAATGAATAATTTTATTAAAAGTGGTGAACAGGTGAGTATAGATA
 93087  TCCGGCCTGCCTTAAAGAGAGGGGAAAGATCCCTCATAGTCAAAAGGTGTAATACCGCTT
 93147  TAAGAGGACTTAAGGAATATCGTCGGGATAGGTGGTTGTTAAGGTGATTACTTAACAAGC
 93207  CTTAACTCTCGTAGTCGAAACTGAAATGGTTGATCGACCACATTGGGTCTGAAAAAAGCC
 93267  CAAGGCAATTGAGTACAGCAGTGAGGAATTTTGGTCAATGGCCTAACGGCTGAACTGGCA
 93327  ACTTTGAGGAATGTAGATTAAAAGATCTATAAATTGATTTATCGAATAAAATTCTAAATG
 93387  TTTATTGATAATGACGATAAACAGATTGATGCCTTGACTAATTACGTGCCAGCAGTCGCG
 93447  GTAATACGTAAGAGGCTAGTGTTATTCATCTTTAATAGGTTTAAAGGGTACTTAGACGGT
 93507  AAAATTTTCCTTTATAAAGGTACGTTTTTACTAGAGTTTTATGTGAGAAGGTAGTACTTG
 93567  AGGTGTAGAGATTATATTCGTTGATACCTTAGGGACTGATAAAGGCGAAGGCAACCTTTT
 93627  ATGTAAAAACTGACGTTGAAGGACGAAGGCACAGAGAACGAACAGGATTAGATACCCTAG
 93687  TAGTCTTTGCAGAGAATGATGAATGCCATAGGTTAGGTTTAACTTAGTCTATAAATGAAA
 93747  GTGTAAGCATTTCACCTCAAGAGTAATGTGGCAACGCAGGAACTGAAATCACTAGACCGT
 93807  TTCTGACACCAGCAGTGAAGTATGTTATTTAATTCGATAATCCACGAAAAACCTTACCAC
 93867  AATTCGAATGTTATTAATACTAATTAATAATACAAGTGTTGCACGGCTGTTTTCAGTTAA
 93927  TGTTGTGAAACTGCGGATTCGTCCGTGGAATTAACGGATACCCCGGCTTTATTTATAAAT
 93987  TATTAATATAGAGCATTTTCTGATACGCTACAATTGTCAGGACAAAAGGGAATAAGACAA
 94047  GTCATCATGGCCTTAATATTGTGGGCTATAGACGTGCCACATATACCTAGACAAAGAGAA
 94107  GCAAAAATGCGAATTTAAGCTAATCTCAAAAAATAGGATAAAATATGGAAATGGATTGTA
 94167  GCCTGAAATTCGGCTGCATGAATAAGAAATTGCTAGTAATCGTGAATCACCATGTCACGG
 94227  TGAATAATACTTTGGATTGGTACTAATCACTCGTCACATGCTGAAAAGAGTTGGTGCAAT
 94287  AAGTTTGCTTTTTTATTATAAGTACATGAATGATGAGATTTATATCTTATAATAGGATTC
 94347  TTCGTATGCGCGGTTCTAATTAGTGTTAAGTCGAAATACAGTTCGTGTAGTGGAAGTTGC
 94407  ACGGGGTTTATAAAATTG
;     G-rns ==> end
 94425  AACAAAAAAAACA
;     G-trnG(ucc)_1 ==> start
 94438  GCTACAGTCGTTTAATGGCAGGACTACTATCT!TCC!AAATAGTTAGTGTGAGTTCGATT
 94496  CTCACCTGTGGTA
;     G-trnG(ucc)_1 ==> end
 94509  CCAGGAAGGTTCCGTTTGTAGGTGTAACGGTTGAACCATATTAATTGTATTCAATAGAGT
 94569  TCGAATCTCTAATCTTCATATAATTAAACAATTTAACTTAAATAGAGGATATTTTATTAA
 94629  ATGTAAAAATTTTGTTATAAGTAGTGTAGTTTAATTAAACCTAAAAATTATAACTCTATA
 94689  TTGACATATAAGGAGGGTTCCTTTTGTCCTGCTTGCTTGCCTGCCTTCTACTTCGTCAGG
 94749  AGTACTTTCTGTTTTGGTAAGTCCTTTAAATTTATTGTCCTTCATACCTTACTATCGTGC
 94809  TAAATATATTTCTTCGCGAGACAAAAATATCCTTCTTATCCTTAATAGGGAGTCTTTTAT
 94869  ACGGCTCAGGAAGTTTTCTGTGAAAGTAAAACTTATGACCTTGTAGGGAGTTGTTTGTAG
 94929  TAACAAGAACAAAAGAGTAACTATCTTTTGACATCTGTATTATGAGGTGTTAACTATACA
 94989  AACGAGAGCGAACCTTCAGTTGTCCAACTTTAGGATTAAATACCTAGTGAATGGAACCAG
 95049  GGCCAGGTAATCTCAATAGGACCAACAAGGGTAATATTTACTTCTTTTGAAGGAGGGTTG
 95109  TAAATTTTATTTCTTTTGTGATGAATTGAATGCATTAAAGGATAAACCGTAAATAAGGTA
 95169  ATTGATAAGATGTAATACCTTTATTATAGTACGGATTGTTTTAACATCCATTATCCTAGG
 95229  AAGTGAGAAAAGTATCTTCTTATAGAAAGGAGTGAAAGTCAATAGCGAGTATAGTAAAGT
 95289  AAAGCAAAAACCAACTGGTAGACATTCCGGTAAATTGTTGAAGCAACTTTGAGGCGGCAT
 95349  TTAATATATAAAAT
;     G-orf436 ==> start /note=LAGLIDADG ;; evalue:2.2e-22
 95363  AAAATGAAAACAAATTACAATCTTAATAAGTTATTTAAGGGTATTTCTGTATTTATGGGT
 95423  AGTTTTTCTTCATTACCTATTATTTTTAAGCGTACGTACTCTTCTAGTAATTTACCGTTA
 95483  AAACCTTGGTTTGTTACAGGATTCGTGGATGCAGAAGGTTGTTTTTTAGTGTCAATTGTG
 95543  AAGAATGATAATTTACGAACTGGTTGGGAAGTTATCTGCCGGTTTAAGATAGGGTTACAC
 95603  ATTAAAGATTCTCTACTTTTAGAACAAATTAAAACTTATTTCGGTGTAGGTACACTAACA
 95663  ATTAATGTTAAGAATAATTCTTGTGTTTTCGAAGTTACTAGTTTAGAAGGTATTATAAAT
 95723  AATCTTTTACCTCATTTCCATAAACATCCTTTAATTTCTAATAAACTAGCTGATTACTTA
 95783  TTATTTAAGGAAGTAATACTAATAATGCAGCAAAAGGGGCATTTAACTGTGCCGGGTCTT
 95843  CAAACTATTGTTAATTTGAGAGCAGCTTTAAACAATGGGCTGTCGGATACACTAAAAGAA
 95903  GCCTTTCCTTTAACAGTTTCATCAGTTCGGCCTATAGTTCCTGAATCAATTATACCAAAT
 95963  CAAAATTGAATAAGTGGGTTTGTATCAGGTGATGGTAGTTTTAAAATATTAAAGCAAACA
 96023  TCTCGTTCACATAAATTAGGTTATCGATTTTCTTTAGTGTTTGATATAACACAGGACTCG
 96083  CGAGATGAATTATTATTGCGAACAATTGCAAGTTACTTTGGTTGTGGTAGTTTTTATTAT
 96143  AATCAGCTAGATAAAGCCACAGGTAAATACATAGTATCTGGGTTTGATCAAATTTATGAT
 96203  AGTATCATTCCTTTTTTTAATCTCTATAAGATTATGGGGATAAAAGCCTTGGATTTCGAA
 96263  GACTTTTGTAAAGCCGCAGAAATAATGAAAACTAAATCTCATCTTTCTGAGGAAGGTGCT
 96323  GCTAAAATACTCGTCCTTAAAGATGGAATGAATAAGGGACGTGGTATATATTTACCGGAG
 96383  TCTGTTAAGCTTTCACTCTCAGGCCCATTATTTATCTATAATCCAGCTAAGATCATTTTA
 96443  TATTACACTACGGATAATATAAAAGATTTGATTGACGTACTTAATATCCAAGAGGTTGCA
 96503  TTAAATAAACATTTAGATAAGGGTACTATTTATTTGAAAAATTTTACATTTTCACAGAGT
 96563  TTACTACCTAATGTTGAACAACAATTACTTACTCTAGATGAATTAGCTCAAATAATGCAA
 96623  AGAATACGTGAAGGAAAAAAAAATAAAATAAAAAAGTTTAAAAAAATTTAA
;     G-orf436 ==> end
 96674  TAAATAAATTAACAAATAATAA
;     G-trnY(gua) ==> start
 96696  AGGAGAGTCCCTTTATTGGCAAGAAGGGCTGAGCT!GTA!AACTCAGTAGTAATATACTT
 96754  TTAAGAGTTCGAATCTCTTGTCTCCTA
;     G-trnY(gua) ==> end
 96781  ATCTTGA
;     G-trnN(guu) ==> start
 96788  GTCTCTATAGCTCAACGGTAGAGCTTGATACT!GTT!AATATCATGATAGATGTTCGATT
 96846  CATCTTAGGGGCG
;     G-trnN(guu) ==> end
 96859  TTTTATTAAAGAATATAATTAAAAAA
;     G-trnK(uuu) ==> start
 96885  GGGGTATTAGTATAATGGTAATGCATGTGACT!TTT!AATCATTAAAAAACGGGTTCGAA
 96943  TCTCGTATACCCTA
;     G-trnK(uuu) ==> end
 96957  AATATAGCAACCTTAATTTAAAGGTAAAATTTTTAATTAATAGCGACTACAGGTAAACTC
 97017  ATCATTTATCACATGAAATTCGTCAGTTCGAATCTGACTGGTCGCGTAGCTAAATTATTG
 97077  TAGCAAAAGTTAGAGAAAATAAGTCTCTTTTTGATATGTTAAATATAATAAAATAAATG
;     G-orf94 ==> start /note=GIY ;; evalue:4.4e-16
 97136  AAAATAAATCCCGCTGCTGCTGCTGCTGCTGCTGCGAAGCAGCAGCATAAAAACATATAT
 97196  AGATTTTCTCTGCGCAAGCGTAGAAAAATAGAATCTTTACCGCCGCTGCTTGCTTCGCAG
 97256  ACAAAAGAAAATAATAATAAAAGTGGAATATACAGATGAAAGAATTTAATTACAGGTAAA
 97316  TTTTATGTAGGGTCTTCAATTAATTTATCTCGAAGATTTAGGGATTATTTCCGGAAAAGT
 97376  TTATGAATAAAAGAGTTAAGTA
;     G-orf143 ==> start /note=GIY ;; evalue:6.6e-10
 97398  AAAAAAAAGAGTTTAATCTATAA
;     G-orf94 ==> end
 97421  AGCTTTATTAAAATATGATTATCAAAACTTTAGATTAGATATTCTAGAATATTGCAATAA
 97481  AGAATTATTACTAGAAAAGGAACAATATTTTATTGATTTAATAAATCCGGAGTATAATAT
 97541  ATTGAAAGTAGCAGGATCCTGTTTCGGTTATAAACATACAGAAGAAGCCGCGCGCCGCGT
 97601  CAGCGGTGCAAGGCACCTTGGCGCTAAATGAAAGAAGCAGCTAAAAACCGTAAAGGTAGT
 97661  AAAAACACCTTGTATGGTAAACATCCTACATATGAAACCAAAATTAAAATTAATAAGAGT
 97721  ACTAGTAACAAAGGCAGTAAAAACCTCATGTTTGGGCGTATATATACAAGAGAAACTAAG
 97781  ATGAAAATGAAAGGAAAAAATTAAATCTTTATCTAGATTCAAGACTTAA
;     G-orf143 ==> end
 97830  GATTAGGCACAGAAATATTTATTTAGGGTAATAAGCAAGCTGCATATTATTTAAACATAG
 97890  ATACATCTTCCTTAATTAAATATAAAAGATTCAATAAATTAGTAAATGATAGATATTTAA
 97950  TTTCTAATAAATAACTTAATTAGGTATAGTATCTCCGGTATTATATTTAATTCTAAATTT
 98010  ATTATAATATAATGCAAACAGAGAAATATTGTTTCTTTTTGTCGTTATTATTACTACATA
 98070  TGTGAAAAATTTTGTAAATAATCATTCATTATTTTGTTGAGGTGTTACTGGATTTGCATA
 98130  TGCAGAATCCTCTTTGTGTGCATATCTAAATATCATAAGTATGAAAACTTATATTATAAA
 98190  ATATACCTTTGTTTCTCTATATATAATAGATTAAAAAAAACGAAGTCCTTTTTTTTTTCA
 98250  ACTGTAAATCTTAAATATCGTACTATTAATATTACAAGAAGTGCGGCTTTTTATTAAATA
 98310  TAATTTAGATTATTTGTA
;     G-trnG(ucc)_2 ==> start
 98328  GCTACAGTCGTTTAATGGCAGGACTACTATCT!TCC!AAATAGTTAGCGTGAGTTCGATT
 98386  CTCACCTGTGGTA
;     G-trnG(ucc)_2 ==> end
 98399  AAAGGTATTATTTAACACTAACCCAGGGCGGGCTTGTCCCGCATCCGTGGCAAGGCCCCG
 98459  GAAGGGGACTAGGATTTTTTAGGTGAAATTAAATAATAAAAAAAATAAGTTATTTAGTAT
 98519  TTAAAAAGTTTCGGGCGTCGTCTTCGACGACTGAAACTTGGCCAGAGGCCGAGTAATAAA
 98579  TTAAATAATTAGCTCAGATAACTCAATTGGTAGTGTATACCTTTAGAGAAAATACGTCTC
 98639  ATTATTTTACAGGATAAATAATAAAAACAAAATGAAAGGGTAAAGGTTGTATTTTATAAC
 98699  TTTGTTCTAAATTATAT
;     G-trnD(guc) ==> start
 98716  GAATTAATAACTTAATTGGCAAAGGACTACTCT!GTC!ACAGTAGTAGATGTCGGTTCGA
 98774  GCCCGATTTAATTCG
;     G-trnD(guc) ==> end
 98789  AAAATAATCATATAAAAGTTAAAGTTAA
;     G-trnS(gcu)_2 ==> start
 98817  GGAAAAGTTGCTAGAGGTAGGGTAAGATATTT!GCT!AAATATTGTGTTTATACACATGG
 98875  GTGTTCGAATCACCTCTTTTCCG
;     G-trnS(gcu)_2 ==> end
 98898  TCTATGCTTTTTT
;     G-trnW(uca)_2 ==> start
 98911  AAGAGTATAGTTTAAAGGTAAAATAGGGAGCT!TCA!ACCTCCAAATTCTCAGTTCGAAT
 98969  CTGAGTACTCTTG
;     G-trnW(uca)_2 ==> end
 98982  TGAGTTATCCTTTACGAAGGTAAGATTTATAAAAACCAAAG
;     G-nad6 ==> start
;     G-nad6-E1 ==> start
 99023  ATGAATAATTTATTTATTATATATGAAACATACACAAATGGCTATAAGGCAGAGATATTA
 99083  GATATTATTTCATTATTGGCAATTTTATGTGCTATATTAGTTATTATAAGTAAAAATCCT
 99143  ATTGTATCCGTTTTATTTTTAATAGGTTTATTTGCAAGTATTTCTTGTTATTTAATAATG
 99203  TTAGGTTTAAGTTTTATAGGTTTATCTTATTTAATTGTTTATATAGGAGCAGT
;     G-nad6-E1 ==> end
;     G-nad6-I1 ==> start /group=ID (1.52e-15)
 99256  t
;     G-nad6-I1-orf503 ==> start /first_aa=F /note=LAGLIDADG ;; evalue:1.3e-46
 99257  tttaaatatgtatgaaataacgtggctgcgttggttcaactccaactctacaaaggactt
 99317  ttcattctcattaaatttttcaatttggtacaaaggatatataatgcaccggtttcttca
 99377  atacacctaggtaatcctaatttccactgttcagctgttcgctacccagggaaagcaggt
 99437  ataggtccgcacgcttgacataacggcaaattttattcgactttgtctagctccgccggc
 99497  ctgaaggttagccctgataaagaagatgaagagttttacagatgattcgtaggatttgca
 99557  gatggtgaatctaatttcattatcgtttttcaaaaagatagtaatggtgatatatcagga
 99617  gctagttttagatttagtattgagttgcacattgatgatctaaatactttaaaatatata
 99677  aaaagcaaattaaatataggtaatgaaatagcagtttacggtaatagttgtaaatttact
 99737  gttgtacatcggaagggtattaatatattaatatctatttttgataaatataacttaaac
 99797  acaactaaataccttgattatttagattttaaaaaagcttttcatttatattacgaaaat
 99857  aatagtttaaacaaaagaactcttattgatcaattatttaaattaaaaaacggtatgaat
 99917  aaaaatcgaattaactttaatttccccgaagattataaaatagtagtttctgattattga
 99977  ttactaggtcttttagaaggtgaaggttcattctatttagatagaactaaacttcaacct
100037  gcttttatggttgcacttactaaagttcaacaaccagtcctagaagaaataaaggattat
100097  tttattaataatctagggtttgataaatattctaaatttaaactacaaaattcctcagct
100157  attgctattgttgaaaaccctgagcaaaacaatgctaaacccttactaagacttagaatt
100217  tcaaatacaaatgtcttaatgaattatttaataccttttttagaaaataaaagatttgtc
100277  actaaaaaaggtaaagattttcaagatttcaaaattatatgtaaagcgatatataatgga
100337  gcatatagaaatgaagaaattaaattattaatactaaaattatcttatactatgaataat
100397  tatagattatctagtaactcttatcctaaagaggcttctagtttatctaaggaggagcta
100457  gatacattattaaacggtaaatctacagttatacatttagatgatggtcgtcagatagat
100517  aatataaccagaaaagagataaatagacgttgaactaattgtgtttatgaaataataaaa
100577  gggtcaagtgaaataatcttagcttctacgttaaataaggcaggtgaaattctaaatgtg
100637  gattttagaacagtaagaagaaatttagattccttatccaccgcttcgcaagaagaggga
100697  gataacggtaaatatttcgtagagattaagggtaaccaagtaagaagagtggctgtattt
100757  tatcctaagtaa
;     G-nad6-I1-orf503 ==> end
100769  tactaaaatatttttagtataagtttgtaaacaagatatttttaatatatatcttcaaaa
100829  attgaaaaatagaagaatgaaagcatagtttagaaagaaggttacaaccgtactattcta
100889  tatttgtagaaaaattaagtgaaaacggttaacgatatcctgatcaaagaccgtcggcag
100949  ttgtatatgtcgctacagactggttcactggggctgggttggaaaacctgtctaaatgta
101009  cagtcggattctataatgaatgtgttatcatcataaggaggaaggacaatccaagtctta
101069  ggacttggataaccatttacatatttggtaagaactcctgaatatatttagtaataattt
101129  attgctaaatttatcttagttaattagaattg
;     G-nad6-I1 ==> end
;     G-nad6-E2 ==> start
101161  TTCAATACTATTTTTATTTATTTTGATGTTAATAAATATTAGAATTAGTGAATTACAAAG
101221  TAATACTAGCAATAGTTTACTTTTAGCTATAGCTATAGCTATATCTTTTAATTACCCAGT
101281  TTTCCAATTATTACCCTATAATATTACTATTATAAATAATTATTATAATTTAAATCATAT
101341  TTTACAAAATATTTCTTTAAATCTGAACAATAAAAAAATAAATTTAAATTTATATAATGA
101401  TGATATATATTTTGTAACAAGTAAAGTATGAGATGGTAATTTAATCGAAAATAGTCATAT
101461  TACTAGTATAGGTAACGTACTATATACTAATTATAATATGTGATTAATATTAGCAAGTTT
101521  TATATTACTACTAGCTATGGTGGGAGCAATTGTAATTACAATTAAGCCTAATACGAGTAA
101581  CAATTAA
;     G-nad6-E2 ==> end
;     G-nad6 ==> end
101588  CCAAAGTTACTGTAAAAGCAGTCCATTTAGCTTTATATAGACTTCAAAAAGATGTTCTTC
101648  TACTTTGGCTTCACATCTGCGCAAGCGTAGAAATAAAGGAGAATAATTTTAAACTAACAC
101708  CTTGATTTGTTACAGGATTTGCTGATGCTGAAGGTTGTTTTACTATAAGTATTCTACCGC
101768  TGCTTCTGAATGTCAGCGACAAAAACCCTAAATATAATACAGGTCTGCTTGCTTCGCAGC
101828  ATAAAAAAATTCTATTTTTTTGAGAGTTAAAGCTATTTTTCTTCAGGTCTCCATGTAAAA
101888  GACAAAGTTTTATTGGTTGAAATAAAAAATTTATTAGGGGTTGGTGGTATAGGTACCTAA
101948  ACTTTCTAAAAGTCTGTCTATATATAGATAGGAGATGGATTTATCAAATTTTTTTCTTTT
102008  TTCTCCATCTCCTATCTAACTTAAAAGGCGGTATCCAACGCGATTAAAATAAGTTATCTT
102068  TATCTATTTTATCTTGATCTAGAGAATAGATTTAGATTTTTATCTTTATCTAGACTAATA
102128  GATTTAGATTTTTTAGTATTGTGTTATTTTATATTATATGTTAATTATGAAAAAAAATAG
102188  ATTTTATTTATTTTTTAACAAATTTTTTACTAGAGTAAATTTTACTAAAATTTTTGTTAT
102248  TTTTGTTACTGGTTTGCTCTGTAGAACTTTGGTTTTTTATTGCTTTAATGTTCATGTGTT
102308  TACGGATTTTTTAGATCCTATTTCCATTATTTATTCTTCTTTTATGGCGTTTTTTGTTGT
102368  GTTTATTAACGAGTTTATCTCTTTCATTTTAGTATTATACCTGATTTTTCTAGTAGTTTA
102428  TCTTATTTAAGTAAGTTCAAGTTTGAATACTTGAAGATTTCTTCTATTAGATTATTATTT
102488  AGAAATTTATTTTCATCTTATTTTAATTATAGTGATCATTCCCCTACTCAAGACTTTCCG
102548  AATCTAAAATCGGATACTTCAATGGAGAATATTGTCTATAAAAAAGGGGAATCAAGTCAT
102608  AATGCTGGATCTAGTAATCATGCGGAATCTAGTCGTCAAGGGCAGTCTAATATTAAGGGT
102668  GAATCTAGTACTCAAGATGAATCTAGTAAAAAGACTAAAGATTTGAAAGGTAAAGGTAAA
102728  GATACAGGTAATACATCTAATTACCCTACTGAGTGTAATATAGATACTTCAAGTAGATTT
102788  TCCCTTAAAAGAAGTTTATTTTGAATTTTTATAG
; G-orf690 ==> start ;; contain dpo
102822  AAAGACAAATATATTATATTAAATTTAATGTTAGAACCTAATGTTATCAAAAGAGAAGTT
102882  TTTGATTGTAAATTAGGTGTATTAGAGGGGGTA
;;     G-dpo_1 ==> start ;; HMM match pos. 394,1055 score 6.1e-210
102915  TTCACAGATATTATATTAAATAAAAATTCTTTTGAAAGAATATATAAAAATGTTTGTATT
102975  TTAGTTTCTAATAAACATATTAATAATATTAAAATATCTAAAAAATTAAAAACTCTTGAG
103035  AGTAATTTTATTAAATCTAAAAAAGAAAATGCGACGGTTTCAAATCCTTTTTTAGGTACT
103095  TTTGATATAGAAGCTTATGAGGATTCAGATGGTTATGCTAAAGTTTATGCTTTAGGTTAT
103155  TGTGTATTAAATAAAGATCCTGTAACATTTTATTTAGATAAAAACAAGGATAAAGATATT
103215  TTATTAGAGTGTATAGATAAAATGTTGTTAAGTAATTATAAGGATTATATATTTTATATT
103275  CATAATATAAATTATGATGGTGTTTTTATTATTCATAAAATTTCTGAATTTAATAAAAGT
103335  AAAGGTTTTGACTATTATAAATTAGATGTATTATATAAAGATAGTTATATAATTAAAATT
103395  AAAATATCTAGTCAAGATAATAAAAATAAAAGAACTTTTGTAGATTCATCTAATTTACTT
103455  AAAGGTAGTTTAAATTCTTTATGTAAATCTTTTGAGTTAAAAGATATAACTAAGGGATAT
103515  TTTCCTTATAAGTTTGTAAATAAAAATACCTTAAATTATATAGGTGTAACACCAGATTAT
103575  GATTATTGAAAAGATTTACCTTATAATGAATATGAAAAAATTCAAAGAAATCTGTGAGAT
103635  TTAAAAGAGGAATGTCTTTTATATTTAAAGAAGGATTTATTATCATTATTAGAAATAATG
103695  AATAAATTTAATAAATATATTTATCAAAAGTTTGATACTCAAATGACAGAAAGTCTAACT
103755  ATAAGTCGACTATCTCTAAATATTTATTTAAAACATTATTTAAATAAATCAAATATACCG
103815  ATTATTAAAGATAATTTATATAATGAAATTAAAAAAGCTTATTATGGAGGTGTAACTGAA
103875  GTTTATAAACCTTATGGTGAAAATTTATTTTATTATGATGTTAATTCTTTATACCCATAT
103935  GCTTCACTGAATCCTATGTGTGGTAATCAATATACTTACATCGAAAGTTTTAATAATGAT
103995  GGTTTAGACTTAAATAATTTATTTGGGTTTTTTTATTGTTCTATTGAAGCTTCAGATAAT
104055  TATTTTGGTTTATTACCAGTTAAAAATAATAATGGTTTAATTATGCCACTAGGTTCATGA
104115  GAAGGTTGATATTTTAGTGAAGAATTAAAATTTGCTGTTGAACATGGTTATAAAATAAAA
104175  ATTATAAAAGGTTATAATTTTAATAAAGAGTATGAAGTCTTCGATCAATATGTTAAGGAC
104235  ATATATAATATAAAACGTAACACAGATAATTCAGTGGAAAGAACTGTATCTAAAAGTTTA
104295  TTAAATAATTTATTAGGTAGATTTGGTTTAAATATAAATAAACCTGTTTCAGAAATAGTA
104355  AATAATGAAAAATTAGATATGTTATTATCTACTAGAGAATGTAATTCTTTTAAAAAGATC
104415  AATGAAAATAGTTACTTAGTTAGTTATTATCCTAAAATTTCAAGAAATATTTGTGAAATG
104475  TTTGGGAATGATTATATTAAAATATTACAAGAAAATTCTTTAGGAAGTGAAGGTAATAAA
104535  TTAAATCAAGAATTTAAAGATGTATCTTTAGTTATTTCTGCAGCTGTAACTTCTTATGCT
104595  AGAATATATATGAATAAAATTAAACTAAATATTTTAAAAAAGGGAGGTAAAATATATTAT
104655  ACCGATACTGATAGTATAATTACTGATATTCCATTAAATAATAATTTAATCGGTAAAGAT
104715  TTAGGTCAATTTAAATTAGAATATGTAATAAGAAGAGGGTATTTTATATCCTCTAAAACT
104775  TATGGTTTAATATTAGAAGATGGTTCTACTATACTAAAAGCTAAAGGATTATTAAGTAAA
104835  TCTTTAGATATTCTAGATTTTGAAAAATTATATGAAGGTATA
;;     G-dpo_1 ==> end
104877  AACATCCCTCAAAAAGTA
; G-orf690 ==> end
104895  TAGATTTAATGATACAAAAAGCCGCGCGCCGCGTCAGCGGTGCAAGGCACCTTGGCGCTT
104955  TAGGTAGAAAACACTCTGAAAAAACTCGCTTAAATTTGAGCTCTATCAGAGGTTGCCCTG
105015  TTTGTATTTATGAAAAGTCTGATTCAGAAGTATTTCAATTCATAGGTAGTTTTTTTCTTT
105075  CAGCAAGAAAAGCTGCGGAATTTATAGGAATTAGTCATAAAACTGTATGTACGTATAAAA
105135  AATAAGGAAAAATATTTAAAGATAAATATAAATTATTGATATTTAGACTCTAAAAAATTC
105195  TATGAATAATCAAATAATTTATTTTATTCATAAA
;     G-trnV(uac)_1 ==> start
105229  GAGAGATTAATTCAATGGCAGAATGGCTACCT!TAC!GCGTAGATGGTTAAGAGTTCGAA
105287  TCTCTTATCTCTTA
;     G-trnV(uac)_1 ==> end
105301  CATTAATACACTTATAAGTTGTTAATAATTTAAGGTTTAA
;     G-trnV(uac)_2 ==> start
105341  GAGGGATTAACTCAATGGTAGAGCTGTCGTGC!TAC!ACACGGAGGGTTAGGTGTTCAAG
105399  TCACCTATCTCTTA
;     G-trnV(uac)_2 ==> end
105413  ATAAATCTCAATAGATTTTCTATAAAAATTTTATACTATGTATAGCAATAAAAATAAGGT
105473  AAAAATAAAA
;     G-cox3 ==> start ;; mfannot: alternative ATG start pos 105450
;     G-cox3-E1 ==> start
105483  ATGACTCAGTTAGTGAGAAGTAATTTTCAGGATCATCCTTTCCACTTAGTATCTCCTTCA
105543  CCTTGACCTATGTATACTAGTATAAGTTTATTTAGCTTAGCTGCAAGCGGGGCGCTTTCT
105603  ATGCATAGTTTTAGTGGGGCATATAATATATTTATTTTAGCTTTAACTATGCTAGTCTTT
105663  TCTATGTCATTTTGATTTAGAGATATAATAGCTGAAGGTACCTTTTTAGGTAATCATACT
105723  TTAGCTGTACAAAAGGGATTAAATTTCGGGGTTCTTTTATTTATAGTGTCTGAAGCTTTA
105783  TTTTTCATGGCTATATTTTGAGCATTTTTTCAT
;     G-cox3-E1 ==> end
;     G-cox3-I1 ==> start /group=IC2 (4.92e-38)
;     G-cox3-I1-orf419 ==> start /first_aa=K /note=LAGLIDADG ;; evalue:3.1e-26
105816  aaagcattgtgaatagaaaccaaactccggggactccctaaagctctaataactaagctt
105876  tttaaggaaacttttaaagtggctttattaatgattaaaggtatagtaacatcattagag
105936  attattggtatataccaatgaatgggtaatcgcggatctaagtcagatagtctcatatct
105996  gtaaaagagcaacgagtagacggtttctccacaccatccaggtgtggtaaggtgtactct
106056  aagtgccaaggaaacttggtatttatacataataattatgtatttaaccaaaaaatgtgt
106116  tttgtgcgaagcgtccatttttattcttctaaagcccggtattctagctatgctacgtct
106176  tctaagttaaatccttactatgttagtgggtttattgatggagagggttgtttttttgta
106236  ggtgtaagtccagattctaaatataaaaccaattttaaagtaaaagccatctttcaggta
106296  ggtgtacatataaaagatcttgctttattagaagaaataaagttattttttaatgtaggt
106356  aatattacaaaattaggagaagaatctgtacaatatagagtatcaggtattaatgattta
106416  aatgttattattaaccattttgataaattctcattattaacatataaacaattagatttt
106476  ctactatttaaggaagtagtagagctaattagagataaaaaacatttaaatctagaaggt
106536  ttaaatcgaattatctctattaaagcaccactaaatagtgaagaattctcggataaatta
106596  agattaactttccttgatgtagttcctgctttaaaaccaaaagcttacggtaaaaaaata
106656  aaaagtttacattgattagctggttttactgacgcagaagggtgtttttttatagcatta
106716  aaaaaatccttgttatctaaattaggagaaacagtttgattaagatttattttaactcaa
106776  catttaagagataaagatttattagaaagtataatttttactctaggttgtggtagatac
106836  ataactaagcctggttatggtgaaattatagtcgaaaagttttcagatgtttatggaaaa
106896  attatacctatttttgaagaatttaaattacaaggtataaagtccaaggaatttgaggat
106956  ttcaaaaaagcagctttaataattaaagataaaacacatctaactagagaaggattggat
107016  gaagtaaaaaaaataaaaggaagaatgaataaaaatagaaaaatactaaaggttacataa
;     G-cox3-I1-orf419 ==> end
107076  cgtaatagtgcataaatttaaaaccaaaaaatttattgcttatacagtttcgggcgtcgt
107136  tttcgacgactgaaacttggccagaggccgagtaataaattaaatg
;     G-cox3-I1 ==> end
;     G-cox3-E2 ==> start
107182  AGTGCTTTAACACCTACAATCGAATTAGGGGCTCAATGACCTCCTTTAGGTATCGAGCCT
107242  GTTAATCCTTTCGAATTACCTTTATTGAACACAGTTATATTATTATCAAGTGGAGCAACA
107302  ATAACTTACGCCCATCATTCTTTAATTCAAGGGGATAGAAAAGGATCTTTATATGGTTCT
107362  ATAGTTACGGTTATTTTGGCTCTTATTTTTACAGGTTTTCAAGGGTTAGAATATAGTGTT
107422  TCATCTTTTACTATTAGTGACGGTGTTTTTGGTACATGTTTTTTTTTTGGTACAGGTTTT
107482  CACGGCT
;     G-cox3-E2 ==> end
;     G-cox3-I2 ==> start /group=I(derived) (1.34e-06)
107489  ta
;     G-cox3-I2-orf339 ==> start /first_aa=V /note=LAGLIDADG ;; evalue:1.1e-34
107491  gttttgttaatttttaactataatactactattcattctatacactcgtctggagcttgc
107551  gccccagtaaaagttttaagtgttataaataaaagattttattcaaccataaaagtaaaa
107611  gatgtagagctttgccctaactgggtaactggatttgccgacgctgaatctagttttagt
107671  ctaaaagtctctaagaaaagtacagctaaatcaggttgaagtgtaattcctgattttaga
107731  atagagttacacagtagagatataattttattaagaaaaataaaagattatttcggtcta
107791  ggtataataagtgaacgtttagatagaaatactatagtttatagtgttcaatctattaga
107851  gatattttaaaggtaattatacctcattttgataaatacccgttaatatctcaaaaaaga
107911  gctgactatcttttatttaaacaggctattaatttattagatttaaaagtgcaatctaat
107971  attgaaggaatttataaaataatgggaataaaagcatccttgaatataggtttatctgat
108031  aaattaaaaaatagttttccaactgtatatcctgtagatcgtcctttaattaattttgag
108091  ggtgattttcatcctaattggttgacaggttttattgacggagagggttgtttttatgtt
108151  aacactaaaaaagctaaaaccctaactggttatcaaattattatgactttcttaattact
108211  caacatgtaagagatgaaaggttattaactaaaattcttgattatttagaatgtggtagt
108271  attgaaaaagtttcaacaagacctactgctgtaacgtttgttgtatacaaatttactgac
108331  attaaagataaaataataccttttttttgtaaataccctttacaaggtgttaaatcttta
108391  gattacaaggatttttgtaaaatagctaatatgatgataactaaagaacatttaacttta
108451  gaaggtgtaaaaaaaataaaatctttaaaatctggaatgaatagtagtagaattttataa
;     G-cox3-I2-orf339 ==> end
108511  atttatatgtgtaggccctgttttattatacaatgtattataagtattacattggaaatt
108571  taacagaaaataaggttaattgcatgaagatctataaatgtagataatatgcagccaatt
108631  agatattatatattacgtataattgtaagatctaaaggttcaacgactaactttacagta
108691  tattactgtattacaaattttactgagcaatatattgtatattgtttggatgatatagtc
108751  tgaacaatagtgtgaactattgaacataggtattttcctatataacaaataattattaat
108811  aatgtgaattattgataattaaatttg
;     G-cox3-I2 ==> end
;     G-cox3-E3 ==> start
108838  TACACGTAATGGTGGGTACAGCTTTTTTAGGGGTAGCTTTATGAAGAATCTATGCTTATC
108898  ATTTAACAGATAATCACCATTTAGGGTTTGAAGGTGGAATATTATATTGACATTTTGTGG
108958  ATGTTGTTTGACTTTTTTTATACGTTTCGATTTATTATTGAGGTTCTTAA
;     G-cox3-E3 ==> end
;     G-cox3 ==> end
109008  TGTAGAGATTAAAAGTTACTTATCCCGTCCTGACGGATAGTTTAAGTAAATTAAGTCAAA
109068  ATTATAATGTATAAATCTACCGCTGCTTCGCAGCGACAAAGGAGTATTTCCTTATTAATT
109128  TGCTCGGCTCCGCCGGTCCCAGGCGCCGCAGGCGCCGCCCAGGACTCATGAAAATATTAA
109188  TGATAAACCTTCTTATCTTTATTATTCTAAAGAATTATCCATACGAAGCGGCCCTATTTA
109248  ATGAATTTATATAAGATTTGAATTATTTAAAATTCTTCACATGTCGCTGACCATTAGAGG
109308  CAGCGACAGGTCCTATATAA
;     G-trnI(gau) ==> start
109328  GATTCTTTAATTTAACAGGTAAAATGCATTTTT!GAT!AAGAATGATATTCAAGTTCAAG
109386  TCTTGAAAGAATTA
;     G-trnI(gau) ==> end
109400  AAATTATATATTTAAATTTGAGAGTTTTTCAGATTTAAATGTAAGGACGCACCTAGAAAT
109460  AAAAATTTTTTATTGATATAATAAAGATAATTTCTTGAGCGGTTGAAAATGGCTAGTTAG
109520  TAAAATTATCTTATCTATATAGTAATTATTCAGTTCAAATCTTATAAGCCGTGAATTTAA
109580  TAGCGAAGCGGGGAACCTTTTTGATTAGGATAATATTGTCTCCTTCGAAATTAAATATAA
109640  TTAAGAAATGATTAAAAATAATAAAGCGTTAAATCCTATTTTTAATGTAAATGAACTTAA
109700  AGCCATTATCCTTAAGGACAATAAAAAAAATAAAAGTGGTATTTATAGATG
;     G-orf103 ==> start /note=GIY ;; evalue:4e-13
109751  AACTCGGCGCCGCAGGCGCCGCCCGGGACTAATAAAATTAATAATAAGAGTTATGTGCGG
109811  TCTTCTGTAAAATTAAACAGAAGATTATCTGATTATTATTCTTTAAACGTAAAAAATATT
109871  AAATATCGAAGTATAATAAAGAACGCTAGACTTAAATATAAATTATCTAATTTTAATTTA
109931  GATATATTGGAATATTGTGAACCTGACATTCTAATAAAAAGAGAACAGTATTACTTAGAT
109991  CTATTAAAACCTGAATATAATGTATTAAAATTAGCAGGCTCACGTCTAGGACATAAGCTT
110051  TCTAAAGCTTAA
;     G-orf103 ==> end
110063  GCTTAAGAAAGACTGTTAAATATAACTAAAAACTACTCGGCTCCGCCGGTCCCAGGCGCC
110123  GCAGGCGCCGCCCGGGACTAAAAATATTTATAAATATATGATATAAA
;     G-trnS(uga) ==> start
110170  AGAGATTTGGCCGAGCGGTTTAAGGCGGCTATTT!TGA!GTATAGTTAGGGATTATATCC
110228  TTCAAGGGTTCGAATCCCTTATTCTCTG
;     G-trnS(uga) ==> end
110256  GTATGTTTTTTTGCTCGGCTCCGCCGGTCCCAGGCGCCGCAGGCGCCGCCCGGGACTATT
110316  AAATATAGTGAA
;     G-trnR(ucu) ==> start
110328  TTCTCATTAGCTCAAAGGTAGAGCAGAATACT!TCT!AATATTCCTATTTTAGTTCGAAT
110386  CTAGAATGAGAGT
;     G-trnR(ucu) ==> end
110399  CTTTACATTAAGTCACTAATATTTTAATCCCTTCACAAGGGTGCACTAATAATGAACTGG
110459  AATACATAGCTTTGCCTGGCGAAATAGGAGTAGAACAGAGGGAAAATCGTCTTAGAAAAA
110519  GAACAGTATTATTTGGATAATATAAATCCATCTTTAAATGTATCGAAAATAGCGAAATCT
110579  GGACGCTTCGAACCCTGAAGGGGACCTGGACAGACGATATTGA
;     G-trnX(cgca) ==> start
110622  AAAGTTGTAATTTAAAGGGACGCACGCTGCTT!CGCA!GCGCAGCTTAGGTGGAATTTAT
110680  AAATTCTGACTTATATGAGTTCGAGCCTCATCTACTTTT
;     G-trnX(cgca) ==> end
110719  TGAGTAAATAACCTAGTTTAGGTT
;     G-orf280 ==> start /note=GIY ;; evalue:0.033
110743  AATTTGTACTCTTTTTTAAATTTACTCGGCTCCGCCGGTCCCAGGCGCCGCAGGCGCCGC
110803  CCGGGACTCAAAAAAAAGATTAAAAATATAAATGACGTTATATCAGTTAAATCTTATCTT
110863  AGAGTAAGTAAACTTAAAGCCATTATCTTAGAAGAAAATAAAAATAAATACGGTATATAT
110923  AAATGAACTCGGCTCCGCCGGTCCCAGGCGCCGCAGGCGCCGCCCGGGACTAATAAAATT
110983  AATAATAAGAGTTATGTGGGGTCTTCTGTAAAATTAAATAGAAAACTTTCTAATTATTAT
111043  TGTATAAATGAAAAAAATATTAAAAATCGCAGTTATATAAAGAACGCTATACTTAAATAT
111103  AAATTATCTAATTTTAATCTAGATATACTAGTATATTGCGAATTTAACTTTATAATAGAA
111163  AGAGAGCAGTATTACTTAGATCTATTAAAACCTGAATATAATATCTTAAAAAAAGCGGGA
111223  TCTAGTTTAGGGTTTAAACATTCACCTGAAACAATATTAAAAATGAAAGCATATAAACCT
111283  ACTTCTGAAGCTAAAGCTAAAATAAAAGCTAAAATGAAGGGTCGTAAGCCTAGTTATAAA
111343  AATATAATTAAAGTAAAATTATCCTTAATCCATGTAACAATAGTAGTAAATACTCGGCTC
111403  CGCCGGTCCCAGGCGCCGCAGGCGCCGCCCGGGACTATTAATAATTATACAAAAAAATAT
111463  TATTCTATACGTGAAGCCTCCAGAAATTTAGGTGTTAGTAACCATACAGTTAGTGCTTAT
111523  ATAAAAACAGGTAAGCTTTTAAAAGATATTTATTTAATTACTAAAAAACTTCCAGAAAAA
111583  TAA
;     G-orf280 ==> end
111586  ATTTCCATAAAACTAATAATATAACAAAATAAACAATAAAGATATTTTAGTAAAAA
;     G-trnP(ugg) ==> start
111642  CAGACGCTAGTTTAATTAGTAAAATTCATTGTT!TGG!GGCAATGTGTTCTAAGTGCAAA
111700  TCTTAGGGGTCTGA
;     G-trnP(ugg) ==> end
111714  TGTTCTTTGGGAGAAAGGTGTCAGAGTGCAAATCTCTGTGATCTGACATTGAGTTAAGAT
111774  TAGAAAAGAAAAGAAAAGAAAAGAATCGTAATAAACCGAAACCAAAAA
;;     rnl ==> ;; mfannot: 5' +/- 50 nt
111822  TTTATAGTGATATAATGTACTGGATATAGAAAAATATTTATATAGAAATATAAATAAGTA
111882  TACAAAGAGACTATTAAGGATCCCTGGAATAAGCTATGTATTAAAGAGTGATAATATATT
111942  GAAAATTTATGTTTAAAACATATAAACTCTTAGAGAAATTAAATAATAAACGAAGGCGAA
112002  TTGAAATATCTTAGTAGCTTCAGGAAAAGAAATCAAACGAGATTCTACAATTAGTGTGAA
112062  TGAAAGTAGAGTAGCCTATATACTCCATAGTATATAAATAAGTAAAATGGATACAAATCT
112122  GTTTAAATATTAAGGGGAACCTTCCTCTAAGGCTAAATATAATACATAAGCGACAGTGAA
112182  TAGTACCGTGAGGGAAC
;;
112199  GGGTTGAAATAGTAGTTTTATAAGCAGCTCGAGCTAAGGCAAGAGCGTACCTTTTGCATA
112259  ATGGGTCACCAAGTTAACATTAGATGCGAGCAATTTGCGTAGTTAAACCGATGATCAAAA
112319  ATGAATTAGTGTCTAAAGTTAGACCCGAAGCTAGGTGATCTTACTATAGTCAGGATTATA
112379  AAAGTCCGAACGGGTAGAAAAATAAGGATAAGCTCTTATTATTAGCCCATGTAGAAGTGA
112439  ACCTTCTGCAATATATCTTCAAATTGCGGGAAACCCCTAAGAGCAATCTTAACTAACATA
112499  AGCTTGTGAA
;; mfannot:     /group=I(derived) (1.72e-02)
112509  agcttatgggcgcaggtaatgactcgcggtatagtaaaatcaagattgatttacgtaagt
112569  agaatgggcaatccgcatccaagcttcattagtgataatgaagaaggttcatcgactaaa
112629  agttgataggctttctttacgcatttaggtgtaagtaattcacttaaaaaagcaaaagat
112689  tgcttaaaatatagtca
;; mfannot:
112706  AACCCCAATGGAAACATTGCAGGATAATATAATTTATATTTTACTGGAATATATCAGTAA
112766  AAATTCTATTCTCTTTTTTGTTAAACTTATATAGTAGGTAGTTAATTTTTAGGTAGTTAA
112826  TTTTTAGGCTAAGTCGGCTTCAGCTAAAGACTTAATACGATAGGGGACTGCTCTTCGAAG
112886  GGCGAATTGTAGACGGTTAGGCTGACACCCTACGTCCCAATGTCACTAGGTTAAGGTACA
112946  GCTGTCGAATACGTTGTAAAGTACGCACTTTCATTAGCAAAGTGCCGGCACTGGTGGCGA
113006  CACTAGTTAACCGTTAAGTGAGCTTTGTATACTATCTTTTAATTAAAAGCAAAATAATCT
113066  ACCCTACGTGGTGTTCGTATACATTGACCCACGTCTAGTATGAGATAGACAGAGTACTAA
113126  TCGACTTTAAAATGAAACGTTAAAAA
;     G-orf226 ==> start /note=GIY ;; evalue:2e-27
113152  AAAAAAGTCAACAAATATATTAAAAATTTGAAATTAAAGGGTACAGTCGCTATGGATTTA
113212  TGTTACGAGGTTGGGTATAGCGATGCTGATATTGATAAAGTGCAAATTTTAGCCGATAAC
113272  CGTAAAAAAGTAGGTGTTTATCTTTGAATAAATAATGAAAATGGAAATAAATACATCGGA
113332  AGCTCAGTTAGCTTAAGCGTTAGAATGTATACTTATTATAGTTTACGTTCTCTAGCTAAA
113392  AGTAATAGACCAATAGATAGAGCGCTTTTAAAATATGGATTTTCTAAATTTTCGTTATAT
113452  ATTCTAGAATACTGTACTTCTGAAAATGTTCTTGAACGTGAACAATATTATTTAGATAAA
113512  ATACAACCTGAATACAATATTGTTGAAAAAGCAGGTTCAACTTTAGGTTATAAACATACT
113572  GAGGATTCTTTGGCAAAAATGAGAGATTTTGTGTTAAGCGATGAAGTTAGAAAAAGAAAA
113632  GCTAATTCAACGGCCAATGCTTCAGCTGCCAATAGAGTACCAATTGTAGTTGAAAATATA
113692  AAAACTAAGGAAGTATGAGAATATAATAGTATGACAGAAGCAAGTAAAGTTCTAGGAGTT
113752  CATAAGAATGCAGTTGGTCAAGCGATTTCATATAACAGGCTTGTCAAAAAAACGTATCGT
113812  ATAACAAAAAAGAGTGATTAA
;     G-orf226 ==> end
113833  AATAATTAAAGAGAATAGAAATAAAGCATATTACCCGTAAATGGATAGTTTATTTAAAAC
113893  TATTTAGGGAGAAAAATCTCAGCTTTACCTTATATTAAGGTTAAAGAGATAATTTGTATC
113953  GTAGCAAAGATATCCGAAGAATTATGGTAAGTATAGTGAAAGACAAAACTGACCTAGATA
114013  GCTGGTTTTCTGCGAAACCTATAATAGTAGGCAATTTAAGTAACATCTTCGCAGGTACAG
114073  AACTTAATCTCAGGCAAGATGTTTCAAATTTTCTGGTAAGTTGAATAAACTTGTTAAAAA
114133  ATCAACATTTTACTTTGTATATATCGGGGGGTCGTAGAGACTTTATCGGTGAGTATGTAG
114193  ACTCGGAATGGCAAAGATGAATCTTGAATTATCAGACATAGAATGATAAGGTTGTATGTC
114253  AAAAGGGAAACAGCCCAGAACAAGAGTTAAGGTTCCGAAATTATTGTTAAGTGAAATTAA
114313  GAAAGTCTTTATTCAAGTCGACAAGGAGATGGGCTTAGAAGCAGCCATAATTCAAAGACC
114373  TCGTAACAGAGCGCTTGTTAATTTTTAAAGGCGTCGAAAATTTAACGGATCTAAACAATG
114433  TACCGAAACCTTGTCCATAATTGATAATAATAAATAAATTATTGTCTTTTACTGGGGTAG
114493  CAGAACATTGAGTAAACCTGCTTCATTATATTATTTTATAATAAATGAGTAGTGATATAG
114553  TATCACTAACAGCAAACTCAAGAGAGAATGGTGACATGAGTAACAAAAAAGAAGTTGTAA
114613  GTGGTAATTTATAAATTACCCGATTTCTTTCTTTAATGAGGAAGAAATCTGACGAATAGT
114673  CCAACTCTCGCCTAAAGCTTATGGTTTATTTAAAGTAACGGCCTCTAAGTTTACAATCCC
114733  AAAGGTTGAAACGATGAGAAAATCTTATTACTTAAAGGACAACATTTATAAAGTGAAAAG
114793  TGTGCTGGAAAAAATAAGTAATATATTAATATTTAACAATAAACTAAATAGATGAGTTTA
114853  ATATTAATGAAAAAAAACCGTACCTAGAAACTGTGACAAGTAAGCTAGTGTAGAATACGA
114913  AGGCGTAAATGAGCTAACAATCATAAAGGAACTCGGCAAACTAACTACCGTAACTTAGGG
114973  ATAAGGAGGGCTCATTCGTCCCGAAAATCTCGGGTAAGAAGGAAGAAGCATAAAATATTG
115033  TTGTACGACTGTTTAATTAAAACAAAGCACTTTGCATAAAGACTTAAAGTCTAAGTATAG
115093  AGTGTGATTTCTGCCCGATGCCGGCTGGCTAACGAAAATAACTAACTTTAAAAGGTTTGG
115153  TACTGTAGGAACCCCCGGTTAATGGCGGCCTTATCTTGAGGGTCCTAAGGTAGCGGAATA
115213  CCTTGACTGTTAAATGCAGTCTTTGCATGAATGATGTAACGATACAACAGCTGTCTCTAT
115273  GATTGACTCAGTGAAATTGGCATAACTGTGCAGATACAGTTTACCTCTAGTTAGACGAGA
115333  AGACCCTATGCAGCTTTACTGTTACTAATTATTAGGTATGGTTGGGGACAAATTTTAGTA
115393  AATAAGGTAATTGATAAGATAGAAATGTAATACCTTTATTTGGGGATCGTATTGTATGGA
115453  TTAATTAATCCTCTTCTTTTTTGTAACAAAAAAGGAAAGTAACCTTAGAAAGGAAAAATT
115513  GCTAGGAGACAGTTTATGCGGGGCACAGACCCCACAAAGAGTAAATGGGAGTGTCCAATT
115573  ATGTTTTACGCCTATTATTTATAGATGTATCACTAAATAAAATTTTAAATGTAATTTTTT
115633  GTTTGTAATAGTAGATAGCAATACGCTATATTCTATCTTATTTATGTATAGATGTACAAG
115693  CCTAAACACATGATGTGTTTAATGATTATTGCTTTTTTGTATCTAAATACTTTTTCGGTA
115753  TGGATTTACAAAACTTTAATGAGGAGCAATTTTTTTATTAGGTAGGATTTTTATTATAGT
115813  GAAATTAGTCGTAGTTAAATTATTATGAATGCGCTCTACAAGGGTGCTCTTCTAATATTT
115873  TATTCGCTATTATATATTAGTATATAATGGTTATGTATAATACTTATCAAGTTTAATGGC
115933  TTAATCCTGCCTTACTGTTTGACCACCAACAAGTCTTACAGTCGCGTAAGCGGGGCATAG
115993  GATCACAAGACACAAAAAGGAAAGGTCTTGGATTATTGGAAAAGCTACGCTAGGGATGTT
116053  TGTCCTTCAATGTTTAAAACCATTGTTATTTAA
;; mfannot:     /group=IA(5') (2.67e-04)
116086  ttgggttaatttcaaaaattacttatacctatttgtaagtagatttgaagcgaagtttat
116146  cttaagataaaatcgttcaacgactatagacacccaacatttttttattatgttaaaaaa
116206  aaattcttttattaatttttatgtagt
;     G-orf470 ==> start
116233  atgcttcgcgtgtataataataatgtaaactcttttatttttagaaaaaaaataaatagt
116293  gattataagttagtaccttttaaggtatctgttaatgatacgggtataacaaaatatcta
116353  ccccc
;; mfannot:
116358  TGTAGCTAAAGAATGAAAAAATAGTGTTTATAACTATAATTCTAATAATTTTGTTAACTA
116418  TCCTGTTTATGATTTAAAAATAAATTCTTTAATAAAAAGTTATTTTAATTTATATTTTAA
116478  TCATAAATTTTTAGAACATAAATATATATCTCGTAAAAAAAAAAGTAAATCTTTAAATAA
116538  AATATACGTAAGTAAAGCTGAAATAAAGCATACAAATTCTAAAGCAATAATAACCATTTA
116598  TGTGTATAATAGGGAGAGATTTATTTTATTAGAAAAAATATCAAAATTCAAAAAAATCAT
116658  CAAAAAAAGAATAGATAGATTTGTTACAATAGAAAAATTTGAGCGTATATTTGCTAAACT
116718  TATGATTTTATCTATAAATAAAAATAAGTTCATGAAGTTTTTATCTTTACCTTGAATAAT
116778  TAAAAATAAAAATTTAACCCAAGATTCTAGTATTTTATGAAGATTAGCTAATTCTAAAGT
116838  TAAGGATAATTATAATAAAGTAGATAGTACTTTGTATATTAGAATGAAACGTTTAGCTGT
116898  CATACTCTACAGAATTTTAAGTATAATTAGAAGATATAGATTAAGATTAAGCTTAAATAA
116958  ATATAAATTTGAAGAAGTATTTTTATATAGATTAAGTAAATTAATAAGTAAATATTATGG
117018  TAAAAAGGTCGAATTTAATATTGTAAATCTTAAGTCTATAGCTTTTAATGGAGATATCTT
117078  TACTGAAATTTTAACAAAAAAAATAAAAAAAGAAAGAAGTAATCCTACTGTAGTTTTAAA
117138  TACTTTATTAAGTAAAGTAATGTTACCTAAATTAAATAGAATTATAGAAAAAGGTAGAAT
117198  AGAAAATACTCTAGATTTAAAACTAATAGATAATAAGTATAAAAATATAAATATATGTTC
117258  TATACTTCATAATAATTCGTTTAATTACAATTTAAACAAATTATTATATAATTTATATTA
117318  TGAAAGTACAGATAAAAAAGAAAGTACATTAACTGCATTACCTAATGAATATTCTATACG
117378  AGATATTATACTTGATAATATAAAATATAAAAATATAGGAGGTGCAAGATTAAGTGTTAA
117438  AGGTAGATTAACTAAACGTTATAGAGCAGATAGAGCTGTATTTAAATTAAAATGAAAAGG
117498  AGGATTGAAAAATATAGATTCTGCGTTTAAAGGGTTATCTTCTGTGGTATATAGAGGATA
117558  TCTAGATTCTAATGTAGAAAAAACTATATTAAGTTCAAAACGGCGTATAGGATCTTTTGC
117618  AGTTAAAGGTTGATTTAGCGGTAAATAA
;     G-orf470 ==> end
117646  TTAAATCATAACGTTCTATTAACATAAGAAAAAAAAATGAAGAAATAGTCTGAACCATTT
117706  TGTGAAAAATGGAAATAAAAATAATTTTATGATAACAAGTTGAACAGGCTAATTTGCGCA
117766  AGAGTGTACAAAATGAGTGCGCGGTTTGGCACCTCGAT
;;
117804  GTCGGCTTAACTTATCCTCATGGATGCAGTAACTATGTAGGGTACGACTGTTCGTCGATT
117864  AAAAAGTTACATGAGCTGGGTTAAATACGTCGTGAGACAGTATGGTTTCTATCTTCTAGA
117924  GGGAATTAGAATATAATAAGGAATAACCTATGTACGCAAGGAACTTGGTATATTAATATT
117984  AATATTAATATTGAAATAACATAATTATTAATCTCTGGTTTACCTGTTGTTTATATGTCC
118044  AAATATTAACGTAAATTATATAGGACTATCCTACTTTCACTTGAGTAGTTATATAGTATA
118104  GGCACGGCAGGAAAGCTATGTTAGTCAAAGATAAGTGCTGAAAGCATATAGGCACGAAGC
118164  TTACCTTAAGATATTTCTCATATACGTAATATAACATTACGATCATAATATTCTAAATGT
118224  TGCTGCGCTGCAAAGCGTGCACACGTGGTTTGTAATATTATGAGAATAGGCTTTATTTGT
118284  AA
;;     rnl ==> ;; mfannot: 3' -20/+180
118286  GAATCTAGAGATTATAAGGAATAAAGTACTAATTTTGTAAAACACTAAATATTTTATATA
118346  TATCTTACAATATTTT
;     G-trnT(ugu)_1 ==> start
118362  GCCTGGTTAGCATAAAAGTAATGCAATTGTTT!TGT!AATCAATAGAAGCAAGTGCGATA
118420  CTTGCACTGGGCT
;     G-trnT(ugu)_1 ==> end
118433  CCTACA
;     G-trnE(uuc)_1 ==> start
118439  GGATTAGTGGTCAAGTGGTACGACATGGCTCT!TTC!AAAGCCACTATCGCGGGTTCGAT
118497  CCCCGTCTAATCCC
;     G-trnE(uuc)_1 ==> end
118511  TTAAATTATAATATAGTTAATAATAGATATGTTTACTTCGAACCTTCGAACTATATTATA
118571  ATTTATTCTTTTTTGGGGAGGAAAGAAAACCTAGCAATTTTTACATTTAGTTTAGCCCAC
118631  CTATGGAAGGGGGATAGTTGGTCGATATTTTCTCTTTACTGCTTCGCAGGAAAAATAAGC
118691  TGAAAACGCCTTTTTGAACGCTTTTTACCCTTAAATTTGCTGATTTTCTGTTTAAACCTT
118751  CCCATTTTCAAAAAAATCAAGTATTAACTTTCACCTTTTTCTTTATTAGCTTTCATCTAC
118811  CTATTTTCTTTATTAACAGACACGCGCAGGAATAAGCTTCGTCTTATGACGAGCAGGCGG
118871  TAGAGTCAAAGTTTCTTTCGCATGTTAAACCTTCATGTTAACCTTCCTATTACTTCCTTT
118931  ATTCGGTTCATTATCCTTCATATTAAAATAAAGGAGTAAATCTTTATCACAAATATTCAT
118991  ATTTCAGTGGTATAATATTTGTAAAGTTGATTTGGTGATAGAGCTTAATATAGTTAAGTG
119051  GATATTAAGTGAGATTTAAAAACTATTAAGCTATAAGGGTAATGAAGTTCTGAAAATAGA
119111  ACGACTGGTTGATATAAATGGATAAGTGTGAAAAGAAACGTTAGACACAGGAAGGTATTA
119171  GATAGTGGACGTTACGAATACTATCACATAAGCTAGGGCCATCTTATGGTTTGTCATTCG
119231  ATGTGACGGCAGCAACTACCGTTGAGGTTGATACTAGATAGTGTTTTAGATACAAAACAG
119291  GCACCCAACAATTAGGTAAGTTGATTAATAAGAAGTTCTTAACCTATAGTAAAAGACCAA
119351  AGTTACAAAGTGTTTGGTGATTAATATGATGAATTAAACTAATAAAAGGTTAATTATAAG
119411  TAAGAACAAATCCGGTTGTGAGTTTCTACCGTTAAAATTTATCGGTTAAATTCCATTGAT
119471  ATATAACTCACATGATAGTAATGCTATCCGGGGTTGGCCCTGTAAGAGACCATTAATATT
119531  ATATAAA
;     G-orf1033 ==> start ;; mfannot: TTG upstream: 119466
119538  ATGATGAATCAAATGTTAAATAAAAAGTTTTGTTGCGAGATGTTCAGGTGTAATTTCTTT
119598  TTTAAATGTTACTTTTCACAGTCGATCCAGTTAGATAGCAAAAATATTCGGTTTTATTCT
119658  ACTTCACTTCCTTTTCGCTCTCCTGATAAATTGTTTATTAATTCCACACCTGATAATATT
119718  GTTTTTATGCACTATGATGATAATATTCAGAGATCTGTTTTAATATTACCTTCTTTAAAG
119778  CCTTTTATAGCTCTAGCTGGGTTTCAGGTATTAGTAAGTAAAGAAAGTTTGTTAAAGGAA
119838  AAAGAACTAAAGATGAAATTAGAATTAGAAATGAAAGATCTACAGATTGCACTATCTAAA
119898  ATTATGTGTTACTTAAAATCTGGCTGCTATAAATTTGAATTTTATTTATATTTTGATGAT
119958  CTAATGGTTAACTCTCTAATCATAGAGGCATATACTTATGATTTTTTTAATAAAAATGAA
120018  CTAAATAAATTGATATGTAGTTACGGATATTTTACTTTTAGTACCATAATAGGTTGTTTA
120078  GATAACAGCAAAGATGTTACATCACGAAGATACTTTTTTACAAAAGTTTGTACTGCATTA
120138  ACTCTAGAGTTAGATGATATGTTTGCAGATGATGAAAAATTTAAAAGTATAATAAAGTTA
120198  AATAAAGGAACTTTACTTGTTATATCAAAATCAACTAAAGAGGAAGTCGCGCGCCGCTCC
120258  TGCGGTGCAAGGCACCTTGGAGCTTTAGATAAAAAATCAAATTACAATAAACCTTCTATG
120318  GGTGGAATTAAATTAGGAGAGAATAAACGGTTTTATTCTACTTCTCTCCCTACAAAGTTT
120378  TCTTCTCGTCATAAGGTAAAGTTAGGTGTTCGTAGCTTAAGCTATACTCAAGTTAAATTA
120438  GCTCAATGTGGGTGTGGATGTGGTAAGGATTTTTTAACTAGTAAAGAGAAACAGAATTTA
120498  AAAAAATATGCAGAGGAATATGCATCTGAAAATTCTTTACCTGCTTTAAGTAAAGCTCAA
120558  ACTGAAAAATTGAAAAATGAGAACTATGCTGATTTAGCTGCTGCATATAAGGATGATTAT
120618  ATAGGTTTAATAGAGCGTAAAAAGGGGATGGTAGAAGCTTTTAAAAAATTAAATAATAAA
120678  TTTGATGTCTATTTTACAAAAAAAGAGAATTTTATAAAGGATAAGATAAAAGAAGCAAGA
120738  GAAATAAGGAGTAAACAGGAGCTTTGTGAGGAAAAATTGGATGTTTTCATAAAAAAAAAT
120798  TATAATGCGGATAATGATAAAGTATCTTATAGATTATTATTAAAGTGTGATGAGGCTACT
120858  CCATTATTAAATCGTTTATCGAGGGATATTTATATTAAATATAAACATAGTGAAAGTACT
120918  CATGCTAAAGCAGAACGTTTAATTAAAGGAAATAAAGATCTTATAGAAAAAAACGGAGGT
120978  AGTCCTAATCACATAGATAAAGATTTATTTAAAAACGGGTTAAGTGTTAATCATCCTGAT
121038  TTTAAAGATAATTCTGATATTCCTTCTTCTGCTGAGAAAGTTAAAGCGACTAATGATACC
121098  AAAAACACAGAAAACTCATCTATCCAAAGGGAAGTTACTTCGATTTCAAATGGTGGAACT
121158  AACAAGGAAACTAAAAGATCTTTTGAAGAAATTAGTCAATTATCTAATGATAAAGGTAAA
121218  CGAATAAAAATAAGTGATCTCTTGAATAAGAAGGATAGCAGTAATGACCCCTCTAATGAT
121278  AAAGGTAAACAAATAAAAATAAGTGATCTCTTGAATAAGAAGGATAGCAGTAATGACCCC
121338  TCTAATGATAAAGGTAAACGAATAAAAATAAGTGATCTCTTGAATAAGAAGGATAGCAGT
121398  AATGACCCCTCTAAGGTAAAATTTAATACACAAATTCCAGACTGCGATCCTCATGCACCA
121458  TATAAAAAGGAATTTGTAATAGCTTATAAAGATTTTGAGTTTCCTTGTAGTATAAAAGTT
121518  CCTAGTATAAAAGTTCCATCTATAAAAGTTCCATGTATAAATATGGATGACTTGGTACGC
121578  TGTATAGAACCCTTGATAGGCTGTTTGAAAGATATTCATATAGATTATTATGGTTTATAC
121638  CCATGTGTTATATTTATAATAAAAGTAATAATTCATTTAATAAAATATGAGCCTATGTGA
121698  AATTGTTTTTTTAATCATTATGTAGTTGGACCTATAAAACGTTTTATAGGTAATAAAATA
121758  AGTTCTAATAAAAAATCTAATAAATACAAAAATAAATCAAATTCAGGTAAACGGTTCTTT
121818  TCAACATCATCTAGGAGTCAATCTGTTGTACATTATTATTCAGATGATAAACCTTTTAAT
121878  CTACAATATAAATATACTCCTGATAAGGTTATGGAGAAACCTACGATAAAGATAAAAGGT
121938  AGAGGATCTTCCAGTTCTACAAATAATAAAACTAGCCCCGCGCGCGTAGCGCGCTGGGTC
121998  AGACCCAGGGCCGCGCAGCGGCCCTGGGCTAGATTAAATAAACAATTTACCACTTCAGGT
122058  CCAGGTCCGCGACAAATTAATGAAATCACTTATCCACTCCCTAGTGTATTATCTAATTAT
122118  AAATATCGGTTCCGCCGGTCCCAGGCGCCGCGGGCGCCGCCCGGGACTCCTAGAAATATT
122178  GAGGAAGGCTCCCATCTTTACGGGCCTGGAGCGCTCAGATTAGATTATTGTATATTAGCA
122238  GCGGCAGAGATAAACAAAAATAACCTTAATTTTGAGAATGTAAATTTAAGAAAGTATCTT
122298  ATAAACCGATTGAATAAATCTTCGTTTTTGAGTTATAACTCTTTATTAATTCAACCATTC
122358  ATGGTTGAATTATTAAGTAAATCCCCCGCTCCAGGTACGCGATTCAATATAAAGGATTTA
122418  AATTTAGAATGAAAAAATATACAGGAGAGATCTGTCAAAAATACTCGACCTAAAAAAGTT
122478  AAAATAGTTGAATTATCTACAGATAAAAATATAGATGAGTTTGTATCTCAAACAGAGTGT
122538  GGTAAATTTTTAAATGTATCTGAGACTACTATACGTAAAAGATTAAAAAATAAAACTACC
122598  TTTAAGTTAAAAGATTTAAGAGTTTACCTTCAAGAAGGTTAA
;     G-orf1033 ==> end
122640  TATTATATATCTTAGTCGTGGTATAATTTTAGGTTTAATTTAGTTTATTTTGTCTCTGCG
122700  AAGCAGCGGTATCCGCATTGTTTTTCTTTACCACAAGTGTCATAATAGAGGGATGGATAA
122760  TTGATATTTTTCATTTTATGGTTAATAAGCCCCAGAACCGTAAATTATCTTATCTTACTT
122820  TATTTAAGACTCGCTTATTTATTTAATTTTTTGTGTTTAAATAAGCGAGATATTCTCTAT
122880  ATTGCTATTATCTTTTGTTAGATTTATTCAATAACAATGAAGATTTGCGACTTGTATAGG
122940  ATGTAACGAAGCCTAGCAGGCACTGTTTTTTCTTAGGTTTGTTTGCGATTAATAGGATAA
123000  TAATTAATATTATTCTTCTAAGATAATTTAGATAAGTAGGCAGTTTATTGATTTTTTAAG
123060  GTTTTTTTAGTGGCTGCGAAGCAGAAAAAAACCCTTTTTAGTAAATGAATTCGTCTAATC
123120  TATAATTAATCAGGTTGTGGTGTAGGTGCTTTAATTATGTAATTATCCTTTTTAGGTTTT
123180  AAGGATCTTTTTCTGTTTACTATAGCCAGAGTTGATAAATAAATCAAACGCTGAAGGTTT
123240  AGGTCGGACAAGAATTCATCTGTGATGTTGTTAAGGAGGCGAAAGTAGAACCATGGATGT
123300  GGATCTTTATAAATAAAGGAACCCTCCGAAAAATTTTAAGTAACCAGACCAGTGGAGGAT
123360  TCTCGGTTTGTAGGGTTTTAACCGTTAAAGCATATCGCGAACTAAAGTATGATATGTCGG
123420  TCCTTCATAGTAGTAGTCTACTCGTGCATAGGACGTTACATAGATTTATTAAAATAAGAT
123480  GATGAATTTAGGAAAATTTTTTAGAACTTTTATTTTATTTTTCAATTTTATATTTTTTTA
123540  CCTGGACGACTTAAAATTATCTACGAATAAATATCTTAGATTCTCACAAATTTTATCTCC
123600  TTTATTTGTAGTGATTTTTGTTATTTTAATTTATTATGATGTTCTTTCGATATTTAATTA
123660  TGGTTTATTTATCGACGACCCTAATAAAACCCTACTACTGTATCTGTAGGTGCAAGGGTT
123720  GAAATAGGAAAAGAGGCTGCTACCAAAATTAGCAAAGGAATAAGTTCTGTTGATGGTAGT
123780  GTTGGTAGTAATATTGGTTTAGCTGGGACTGTAGGTGCAGTTACTGCTGGTGTAGCTAAA
123840  GTTATAGGTAAATCAGCTTTACCTCCATTACAGAAAGCTGGTGTTGTTGTAGCTGGTTCT
123900  TTAATAGGTGCAGGTATTCATGTTGGTGCTACTTCTTTGAATAGATTAAACAGTAGTAGA
123960  GTCCAATCTAATTCTAGTAAAGGAAGTAATGATGTTGTTAGTAAATTAGTGGATAGTAAT
124020  AATAATAGTGATTTAGCCGCAGGCCGCGTCAGCGGGCCTAAGGCCCTCGACGCTAATTTA
124080  ATATTGTCGATAGAT
;     G-orf101_1 ==> start ;; mfannot: TTG upstream: 123936
124095  ATGATTACTTGCGCTTGTTTATCCTTAATAATAATTTTATTTATGTTGATATTCTTCAAA
124155  TTTTATTTAAATGAAAAAAACAATGTGAAATTAAACTTATCTAGTTGAATAGGTGAGAAA
124215  TGGAACAATAGTTTAAATTATTATTTAATTAAAATTCTTCAATTGAATAAAAAGACAAGT
124275  AATGTATATATTTTTAGAATATTTGTTTTATTGTTCATAGCTTTACTATCTAATTGTTAT
124335  TTTATTACAGAATTATACTCTAATCTAGATAAATTTATAGATGTTCATGTTAATAGTAGG
124395  AAATAA
;     G-orf101_1 ==> end
124401  CCTTTATACATGATCTCATTTTGCTCGCTGCTGCGTTAGCGCATTTTTATGAATATAAAA
124461  ATTCATAAAAATATACACTCCCTTCGGACGAATGAATTTAAAAATATAGATTTAAATAAA
124521  TAAAATATTTTAGAACAAATAGAAAAGATTAATAAAAGTATAATAAAATTAGAAAAATTA
124581  GTCCCGGGCGGCGCCTGCGGCGCCTGGGACCGGCGGAGCCGAGAAATAAAATTATTAGAA
124641  CAAAATAAAATATTAGCTAATAGACAATTTAAATTAAATGTATTTTGAACTACATTAGGT
124701  ATTATTATCACTTTATTTGAACTTCATAAAGAAAATCCGGATTTTATTTTTTAAAATAAG
124761  AGTTTGCGCCTTTTAAATATATTTAAAAAGGCACAAGCTTGATCGTGCTAAATAGCTGCC
124821  CAGGTTACTTTTGGTAACCTGGGCACCTACA
;     G-trnE(uuc)_2 ==> start
124852  GGATTAGTGGTCAAGTGGTACGACATGGCTCT!TTC!AAAGCCACTATCGCGGGTTCGAT
124910  CCCCGTCTAATCTA
;     G-trnE(uuc)_2 ==> end
124924  ATGAATTATAATAATCTATATGTCCACATCGAACCGCTGGAATTTTCGACAATCGTACCG
124984  ACTCACAACCTTTATTAATAACTA
; G-orf107 <== end
125008  ACTAAC
;;     G-dpo_2 <== end
125014  GAACGAACGAACGAACGAACGAACGAACGAACGAACGAACGAACAGGTATAACCTCGTAA
125074  AACTTTAATATTATACCTATTATCCTGAGCAAATTTTAATTCTTCACTAAAATATCCTAA
125134  TTCACCTAATGGTAATAAAAGTCCTTTATTTTTGTCTCTTATTGGTAATAATCTTAAATA
125194  ATTATTCTTATTTTTTATAGATACTTTACAATAAAAAAACCAAATAAATTCTCTATATTT
125254  ACATCTTTGTCAAAGAATTA
; G-orf42 <== end
125274  TAT
;;     G-dpo_3 <== end
125277  A
;;     G-dpo_2 <== start ;; HMM match pos. 754,842 score 6e-19
125278  AACTCTGATTCAGTACCAGGCATAGGATTTACAGAAGCTACGTAAGGGTATAAA
; G-orf107 <== start ;; contain dpo
125332  CTATTAACACCGTAGTAATATAAGTTTTTACCTAAAGGTCTATAGACCTCTGTAATACCT
125392  CCAAAATAACT
; G-orf42 <== start ;; contain dpo
;;     G-dpo_3 <== start ;; HMM match pos. 714,754 score 2.3e-17
125403  TTA
; G-orf151 <== end
;;     G-dpo_4 <== end
125406  TTTAATATTATTGTAAATTTGATTATTATTAATTAAAGGAATATTATCTTTAGAATATTT
125466  TTTCATAAATATAACATTTGCAAGGCCTGATATTGTTAAAGCATCAGTTATATTAATATC
125526  TAATTTACCGCTGCTTCTGAATGTCAGCGACAAAAAAAGTTGAGGATTACAAGATGTAAT
125586  TACTTCATAAAGACTGATTAAATCATTTTTTAAGTATAAAAGAGTTTCTTGTTTAAAATT
125646  TAAATCTTTTTCAGGTATTTTCTTATAATTATAGTAAGATATTTTATCTTTAGTCCCGGG
125706  CGGCGCCTGGGACCGGCGGAGCCGAGGATAAAAATGATAAGTAGGTTTATTTCCTATATA
125766  AAATAAGGTATTTTCATTTGCAAAATCGTAAGGGAAGATTCCTTTGTCGCT
;;     G-dpo_4 <== start ;; HMM match pos. 591,712 score 6.5e-31
125817  GCGAAGCAGCGGTAGTCTCAACATTCTAATTTTCACATAATTTAC
; G-orf151 <== start ;; contain dpo
125862  TTAAACTATTAGTTA
; G-orf69 <== end
125877  AATTAGTATAACCATCACAAATGGTAATTG
;;     G-dpo_5 <== end
125907  TATATGGTTTTTATCCTTATAAAGAGTAACTTTTAATCTCAAGATATACTTATCTCTAAA
125967  TATATATTTTAACTTATAAGGGTTATCAGGATTATTTTGGTTATATTCTATTAAAACTTT
126027  GAATATAAAATAAATATCATATTTACCGAAATTA
; G-orf57 <== end
126061  TGGCTGCT
;;     G-dpo_5 <== start ;; HMM match pos. 518,565 score 3.7e-09
126069  T
;;     G-dpo_6 <== end
126070  CGCATAAAAAGTAATTC
; G-orf69 <== start ;; contain dpo
126087  CTAAGTATTTCTGGTTAAACATTTCGTTAATTAAATCTAAAATTACTTTATTACTATCTA
126147  AATTTTCATCTATGTAAATTAATTTAGGTTCTTTATCAAGATAAGTATAAAGTCCTCCAG
126207  CATATACACTAGGTTTACCGTTAAA
;;     G-dpo_6 <== start ;; HMM match pos. 467,519 score 1.8e-09
126232  TTC
; G-orf57 <== start ;; contain dpo
126235  CTAAGTTTCTAAATCTATTACTCCAATATTAGTATCTTCTGTCCTTTTAATTTTAGTTTT
126295  ATACGTCGTACTATTTTTAAAAGGTTTTAGATTAAGGTCTGTAATTATATGAGTAATAAC
126355  TTTAACTTTTATATAAATATTTGAATGTTTATAACTTCTAATCATCATCTCATCAGATTC
126415  ATAATCCTCGTTCGGAGTAGTTTTATCCATAACATAGTTTAATAAATTACCTTTTAAGTC
126475  ATAACAATGTTTAATCATAGTATTTCTATCCTCATCAATAGGACAAATTGCAAGGATAAA
126535  AGAGCTGAAAATTCACGCTTGCTTCGCAGCATAAAATAAACCAAAATAATCTAGATTTTA
126595  CATGTTTTATTAGAATGTGCGTGCGGTAGAAGGATGAAAAAATCAACTATATCAAAAAAA
126655  CAGTTGTATTTAACTTT
;     G-trnT(ugu)_2 ==> start
126672  AGAGTAATAGTTTAACGGTTAAAACACTTGTATC!TGT!AATTTTACACGGATTCAGATT
126730  CGAATTCTGATTACTTGG
;     G-trnT(ugu)_2 ==> end
126748  ATGGCTGTTTTTTTTGTTCAATTTGAACAAATATATGCAAATTTATATAAAGTTATTAGT
126808  GATAGTGTTAGTGCTTACTAAAAAAAAATA
;     G-trnM(cau)_2 ==> start
126838  TGCGAATTGGTGTAATAGTAACATATTTGACT!CAT!GATCAAATGATAAAGGTGCGAAT
126896  CCTTTGTACGCGT
;     G-trnM(cau)_2 ==> end
126909  CTGAACTTATAAAAAGATATGTTAAGTACTATCTGATATATATTTTGGGCCCAGGGGTTC
126969  AATTATATAATGTCTACTTTAGGTATAGTTTTTATAAGGTTATCTAATCAAAATATTTTG
127029  ATATGTTTAAATGTACATATAA
;     G-trnM(cau)_3 ==> start
127051  GAGGCTATAGCTTAATTGGTAAAGTGTACTGCT!CAT!AACGGTCATTATAAGTGTTCAA
127109  GTCACTTTAGCCTTA
;     G-trnM(cau)_3 ==> end
127124  TTCCGAGTGCTTGAATAGGTAGACAGTACAAAAA
;     G-trnL(uaa) ==> start
127158  ATCCGAATGGTGAAATTGGTATACACAACAAATT!TAA!GCTTTGTCGGTTAGCAGCCGT
127216  GAAGGTTCGAGTCCTTTTTCGGATA
;     G-trnL(uaa) ==> end
127241  CATGGTAAAACAAATACATATAAAATTAATTAGGGTAGTTAGGATTTTGACCCAAGGAAT
127301  AAAAATCGGGATAGTTAGTTTTTTAACCCAAGAAAACATGGTTCGTTTCAAATTTTTCAG
127361  CCTTAGATACTTTGCTTAACTTGAAAAATTTTATAGAAAGATTATTTTAGCTGAGTCTTT
127421  TTATTTTACCTTTATACCCTGACATTTAACAATTCTTTAAGTTTCTGCTAATTTCCATAT
127481  ACCGGCGCTAATCTTAGCATAGGTAAACCAGGGTTTAGCAGTAAGGTAAGGG
;     G-orf137 ==> start /note=GIY ;; evalue:2.5e-12
127533  TTGGTATTTTTAATTTTGTATGGATTTTTGTGCTGCGAAGCAGCGCCAAATTCTAACTTT
127593  AAATCTTCTACTATTAGGGATAATAATATTAAGAGTAGTAATTTCAATAAGGTTGATTTT
127653  GTCTCCGTAGTTACTTATCCCAATGTGGAGAATCTTAAAGATATAATTCTTAAAGAAAAT
127713  AGGAATAAAGCAGGGATTTATATATGAATTAACCTAATTAACGGTAAGAGTTATGTAGAT
127773  TTATCTAATAGATTTAAACAATATTTTAGGAAAAGTTTTTTAGAGTTTCGGGCGTCGTCT
127833  TCGACGACTGAAACTTGGCCAGAGGCCGAGGAAAAAGTGAAGCTTTTAAAAGAGTTACAA
127893  AAGACTACACATCTAAAACTAACATTCGTCATTCTGAAACCTCTAAATAATTAA
;     G-orf137 ==> end
127947  TACGTCAAGCTAACTTAGGTAAGAAATTGTCTTTAGAATTGAAACAAAAATTCTCGTTGA
128007  AGAGTAAAAAGGCTAAGTCAGTATTAGTAACTAATAATGAAACAATGAAAATCTCGGAGT
128067  TTCCTTCTATTGTAGCTGCGGCTAAATATATTGGAGTAGATGAATCTACTGTACGTAAAT
128127  GTATTAAGTATAAAAAAGCTTGTAAGGGTTATACAGTAGTAAGAAAACCTAAAAAAAAAG
128187  AATAATGGCATAAAATAA
;     G-trnC(gca)_2 ==> start
128205  GAATTATGATGTAGTTGGTCTACACTTTGATT!GCA!GATCTTAAGTCTGAGGTTCAATT
128263  CCTCTATAATTCT
;     G-trnC(gca)_2 ==> end
128276  ACATAATATTCGTAAAATATCTAGTTTCTTTTTATAAAAATAAATGAAAATTTTATTTAT
128336  TCTAACTTAATCGTACGAGTTTAGAATTGAGGAATACTTATGTTAATGATAAT
;     G-orf275 ==> start ;; mfannot: TTG upstream: 128362
128389  ATGACCTTTGTAGGATTGTTTTGTACAAAATGATTTAAATGTACTATTTACCGGGATATG
128449  GTTTGCTGGTTATATTACGCAGTCCCCTCTTTATATTATGAAGTACTCTCTTTATATGAT
128509  GGCTATATGTTATGTTATTTTTTTTTCGTGGTTTTTTTAATAATTTCTAAATATATAAAC
128569  TTAAACTATGGGGGTTTATCTTGTTTTCTTTTATATTATACTCATAATTATGATAAGATT
128629  AACCAAATTTTTATTTATTTATTTAATATAAATAATAAGGTTTATTCTATCCTTAAAAAT
128689  TATAATAGTATACCTAAACCCCATTATTTTAATCTAAGTCCTTTAATTTGTACTTTTTCG
128749  AGTGTTACTGCACTTATTCTGTTAAGTAGTGCAACACTTGCTGCGGATGCAGATTTAGCA
128809  CGGATAGCTGCTGATAATTTAAACGATTTAGCTGCATTAAAGCTTAATCAGGAAAAGTAT
128869  GAATCCTTATCTGCCTGTTATAAACAAGCCTGCATAGAGGCTAATCATGCCCTAACGCCT
128929  TATTCCTTTGCACATAGAAGCTGACCTTCTTATCATTGAGTATATTGAGAGGCTACAGAT
128989  TTTTATAGTAGTCCAATCTTAAATAATACAGAAATTAAGATTAAAGAAATTAGAAAATCA
129049  ATTATGGATTACCATAATGCTGGTATTACTAACGAGGATTCATATAAAAGAGACTTAGTC
129109  GGTCAACCGTATTTATTAAAGACTCGTGCTGGAGATTTTAGTCATGCTTGAATTAGACCT
129169  AAACGTCAATGAAATAGCGATTTTAGTTCCAGATACCCTCACTATTAG
;     G-orf275 ==> end
129217  CCTTTAAAAATTTTTTTTAGTAAATTCATATTTACCGCTGCTTCTGAATGTCGGCGATAA
129277  AAATGAATTTCAGGAAGGTTCCGTTTGTAGGTGTAACGGTTGAACCATATTAATTGTATT
129337  CAATAGAGTTCGAATCTCTAATCTTCATAT
