# Supplementary material for: Global Characterization of Fungal Mitogenomes: New Insights on Genomic Diversity and Dynamism of Coding Genes and Accessory Elements
Source: Front Microbiol. 2021 Dec 1;12:787283. doi: 10.3389/fmicb.2021.787283 (PMC8672057; doi:10.3389/fmicb.2021.787283)
Supplement: Supplementary File 1 — de novo annotation files of the 685 mitogenomes investigated in this study. Annotation was performed with the Mfannot program. [file Data_Sheet_1.ZIP › Supplementary_FileS1/CP006551.1_Saccharomyces_cerevisiae_YJM1444_mitochondrion_complete_genome_mitogenome_g3.mfres]

;; Masterfile modified automatically by mfannot version 1.35
;; on Sat Dec 26 21:26:58 2020 by user pfonseca on host LGCM-PROC
;;    - Gene Totals: 48
;;    - List of genes added:
;;      atp6                 atp8                 atp9                
;;      cob (3 introns)      cox1 (7 introns)     cox2                
;;      cox3                 orf107               orf157              
;;      orf167               orf175               orf236              
;;      orf299               orf316               orf335              
;;      orf348               orf386               orf473              
;;      orf777               orf784               rnpB                
;;      rns                  rps3                 trnA(ugc)           
;;      trnC(gca)            trnD(guc)            trnE(uuc)           
;;      trnF(gaa)            trnG(ucc)            trnH(gug)           
;;      trnI(gau)            trnK(uuu)            trnL(uaa)           
;;      trnM(cau)            trnN(guu)            trnP(ugg)           
;;      trnQ(uug)            trnR(acg)            trnR(ucu)           
;;      trnS(aga)            trnS(gcu)            trnS(uga)           
;;      trnT(ugu)            trnT(uuag)           trnV(uac)           
;;      trnW(uca)            trnX(cacg)           trnY(gua)           
;;
;; end mfannot
;;


>CP006551.1 Saccharomyces cerevisiae YJM1444 mitochondrion complete genome gc=3
     1  TTCATAATTAATTTTTTATATATATATTATATTATAATATTAATTTATATTATAAAAATA
    61  ATATTTATTATTAAAATATTTATTCTCCTTTCGGGGTTCCGGCTCCCGTGGCCGGCCCCC
   121  GGAACTATTAATTAATAATAAATTATTATTAATAATTATTTATTATTTTATTATTAAAAT
   181  ATATAAATAAATAAAAAATATTAAAAAGATAAAAAAATAATGTTTATTCTTTATTATAAA
   241  TTATATATATATATATATATAATTAATTAATTAATTAATTAATTAATAATAAAAATATAA
   301  TTATAAATAATATAAATATTATTCTTTATTAATAAATATATATTTATATATTATAAAAGT
   361  ATCTTAATTAATAAAAATAAACATTTAATAATATGAATTATATATTATTATTATTATTTT
   421  ATAAATTATTAATAATAATCAATATGAAATTAATAAAAATTTTATAAAAAAGTAATGAAT
   481  ATTCCTTTTTAAAAATACCTTCTTAATTAAATAAAATAAAAAGGGGACTTTATATTTATA
   541  AAGTAATTATATTATTATTATTATTATTATTTATTTATTTATTTTTTTTTTATTATTTTA
   601  TTATATATATTATATATTAATA
;     G-trnP(ugg) ==> start
   623  CAGATAGAAGCCAAAAGGTCAGGCGCTTTCTT!TGG!GAGAAAGACCTAGTTAGTTCGAG
   681  TCTATCCTATCTGA
;     G-trnP(ugg) ==> end
   695  TAATAATTTAATTAAACATTAAAAAAAAATATATATATTTATCATAATATATTAAATTTT
   755  ATTACATTACATTACAAATAAATACTTTTATTTTATATTTATAAAAATATGAACTCCATA
   815  TTATTATTATTATAATTATTATTATAATTATTATTATAATTATTATTATAATTATTATTA
   875  TAATTAAAGAGTTTTGGATACCAATATGATATAATATGATATAGGATCGAAACCCCTCAT
   935  TTTATCATTTATTTATAATATTATAAATAAAAAAATATTATATGTTATAATAAAATTAAT
   995  ATCATAATATATTATATTATATATTATATTATATATATATATATATATATTCTTTTATAA
  1055  AATTTATATTCTTCTTATTAAAATTTAAAATTAAAAATTTAAAATTAAAAAGGGAGCGGA
  1115  CTTTTAATTATATTTAATTATAGTTTTTAATCATTGGTTGAGATTTCAAAATAAGGTATA
  1175  ATATTTTATATTATTCTTTAACAAATATTATATTATATTATAAAAAAGATATAATATTTA
  1235  TATATTATTATTAATATTATTTTTTCATAAACTTATAATTTTTATATCATTATTTATTAT
  1295  TATTTTTAATTTCAACTCCTTTTGGAGGTTTCTATTTTACCTTCAGCAGAGACTTTCTAA
  1355  TTATAATTATATATATATAAATTTAAATACATTTATAAAAAAGTATATAATATAATTATA
  1415  TTATATATAATAATATTATTAAATGAAGTATTCTTTATTATTAATTATAGGATATCTGGG
  1475  GTCCATTAATAATTATTATTGTAAATAATAATAGGGACCCCCCCCATTATCTAATTAATA
  1535  AATATATAAATAATCATTAATAAATATATTAATAATTATTAATAAATATATAAATAATCA
  1595  TTAATAAATATATAAATAATATATTATATTATAAAAATATAATAATAATAATTTATTATT
  1655  AAAATATAATAATTTATTATAAAAATATAATAATTTATTATTAAAATATAATAATTTATT
  1715  ATAAAAATATAATAATAACTCTTTTCGGGGTTCACACTTTTATAAATAATAAATAATAAA
  1775  TAATAAATAATAAATAATAAATAATAAATAATAAATAATAAATAATAAATAATAAATATT
  1835  AGTGTTCACTAATAAATATATAAAATAATAATTATAAAAATAATCATTATTAAAAATATT
  1895  ATTAATTATTAAATTAAATACAATTAATATAATTTAGTTGTTTATATAATTTTAAATAAT
  1955  GTTTATATCAATTTAATAAAATTAAATTTATAGTTCCGGGGCCCGGCCACGGGAGCCGGA
  2015  ACCCCGAAAGGAGTTTATCTATATATTATAATAACTATATGAATTTAATTATTAAAAATA
  2075  ATAAAAATAAGAAATTTTAATAAGAAGTAATATTTATTATATAATATATAAAAAAAATAT
  2135  ATATATATAAAAATATATATAATAAGTTTTATTATAATATATATTAAATTAATTATTATG
  2195  AGGGGTTCGGTCCCCTTCCGGGCCCCAATTCATCTCATCTCATTTTATTTCATTTCAATA
  2255  TCATCTAATCTCATTTCTTTATAGATTTTACATATATATAAATATAAATATAAGATATTC
  2315  ACATTTATATATAATATAATATAATATAATATAATAGATATTCATTCCTCTTTGATTAAA
  2375  CTAATAATTAATAATTAATAATTAATAATTAATAATTAATAATTATTCAGTAGAACTATT
  2435  ATTAAATAATTTATAATTTATTATTTATTAATATATTTATATAATATAATATAATATAAT
  2495  ATTATTCATACTTTTTATTAATATAATATAATATTATTCATACTTTTTATTAATATAAAG
  2555  AAAAGAGTTTCAATTATTTATTTATTTATTTATTTATTTTTTATAAAAATAAGAATTAAT
  2615  TTAAATAATTTATTTAATGAAATTATTAATTATAAATAAAAATAATAATTTTTAAAGATG
  2675  TAATATAAAAATAAATATAATATAATTTAGGATAATTATATAAAATATTTATTATATATA
  2735  GTTTTCTATAAGGATTTTAAAAAGTGATAATATAATATATAATATTTATAAGTTATTTAT
  2795  ATATATATAATTATAATCTTATTAATTATTTATATATATATTTAATATTATTTTTATATA
  2855  ATTTTATATTAAAGTATTATAATTATATATTTAATATTATTTTTATATAATTTTATATTA
  2915  TTTATTTATTTATTTATTTAAAAATATTATAATCATATATTTAATATTATTTAATATATT
  2975  TTATATATTATATCTTTTATTGATTTATATATATATAGATTTAATAAATATATATATATA
  3035  TATATATATAAATATTCATTATATATTTATTATTATTATTATTATTTATTACTATTTTTT
  3095  ATTATATATTAATAATATATATATTATTAGTTATGGGTATCCTAATAGTATATTATTATT
  3155  TTTAATAATAATTTATGATTTATGTATAATAAATAAGTAGGGAATCGGTACGAATATCGA
  3215  AAGGAGTTATATATTATTAATTATTTATAATTATTTTATATATTATTAATTATTTATAAT
  3275  TATTTTATATATTTATAATTATTTTATATAGATAGGATAGATAGGATAGATAGTATAGAT
  3335  AGGGGTCCCATTTATTATTTACAATAATAATTATTAATGGGACCCGGATATCTTATTGTT
  3395  ATTAATTTATATATTATTCATTATTATTAATATATATTTAATATAATTAAATATTATATT
  3455  ATATTATATTATTTATTAAAAAAAAATCTATTACTTATTTTTTTTTATTAATATATAAAT
  3515  TATTTATATAATTTATCATTTTTATTTATATATTATTATTTTTTATATATAAATTAATAT
  3575  ATATATATATTATATATACTTTTTTTTTTTTATAATATATCTATATATATAAATTAATAT
  3635  ATTATATTATATTTTTATATAATATATTATTAATTATTATTTTAATTTTCTATTCTATTG
  3695  TGGGGGTCCCAATTATTATTTTCAATAATAATTATTATTGGGACCCGGATATCTTCTTGT
  3755  TTATCATTTATTATTTTATTAAATTTATTATTATTTTTAATTTATATTTATATTATATAA
  3815  TTAATTATATCGTTTATACTTTATATTTTATTATATAATATATTATATTATTATAATATA
  3875  TTTATTGATTATATTATAAAATTTATTCTATGTGTGCTCTATATATATTTAATATTCTGG
  3935  TTATTATCACCCACCCCCTCCCCCTATTACGTCTCCGAGGTCCCGGTTTCGTAAGAAACC
  3995  GGGACTTATATATTTATAAATATAAATCTAACTTAATTAATAATTTAAATAATATACTTA
  4055  ATATTTTATAAATAAAAATAATTATAATCTTTTTTATAATTATATATAATAATAATATAT
  4115  ATTATCAAATAATTATTATTTCTTTTTTTTCTTTAATTAATAATTAATTAATTAATTAAT
  4175  TAATATTTTATAAAAAATATATTTCTAAATAAAATATATTATTAATAATATTATATAATA
  4235  TAATAATAATATAATAATTTTATATAAATATATATTTATATATTAAATTAAATTATAATT
  4295  TTATTATGAAAATTATATCTTTTTTTATATTCTATATAATAAAAATATGTTATATATATA
  4355  TTAATAATAAAAAAGTAGTGAGGATTAAATAAATTATATAATAATTATAACTCTTAATTA
  4415  TAAAATAAATATATATATATATATAAGTATCCATCCATTTCTATAAAATCTTTTAATAAA
  4475  TATTAATAAATATTAAAAAAATAATATTATAATATTTTAGTATATAATTCAATAAAATTC
  4535  ATTGGAGGGGTAAATAATAATAATTTACTAATGGCAAGTTATAGTCTTAAAGGTTTTTAT
  4595  TTTTTATTAAATTAATAAAATAATAATACCATTTCTATATTCCATTATATATATATATTT
  4655  AATAAAAATAATAATATCATTTATATATTTTATTATATATTATATATATTTTATATAAAA
  4715  TAATAATAATAAATTTATATTTTTATATATTATTATTAAATAATAATAATATAAATAACT
  4775  CCTTCTTAAGAATAAAAAGGGGGTTCGGTCCCCCTCCCGTTAGTACACGGGAGGGGGTCT
  4835  CTCACTCCTTCTTAAAAAATAAAAAGGTGGAAGGACTAATATAATTTTAAATAATAATTA
  4895  ATACTTTAATAATAATTTGTATTTCTTTATTATTAATATATTAAATATAATAATAATTAA
  4955  TATAATTACAATATATTAATATTATCAAATATTAATAAATATATTTTTATATAATTTATT
  5015  TATTTTTTTATTATTAAACTAATTATAATTGTAATTTCGTAAAGGGGGTGGGAGTAAATA
  5075  TATATAATTTATAATCTATATATATATATATATAATTTCTTAATAAATATTAATAAATAT
  5135  TTCTAAAAAGAATAATTTATATTTATAATATATAATTTATATATTTTATTTTTATTATAC
  5195  AATTAATATAAAATATAAAATATAAAATATTAAATATTAAATATTAAATATTAAATATTA
  5255  ATTTTTATAGGGGTTATATAATAATTATATTTATAATTATATAATATTAAAAAGGTATTT
  5315  TTATAATTATTACATTTTTATTTTATTTATAAAAATATTAATTTTAATAAGTATTGAATA
  5375  CTTTATATAATATAAATATTAATTACATAATTAATAATTAAATAATATTTAATAATATTA
  5435  TTTAAATTTATTATTTATAATTATTTATTTATAAAATTCTATTTTTATTATTATTATTAT
  5495  TTTATTATTAAAGATTAATATAATAATTATTAATATATTAAAAATCTTTTATTATATTAA
  5555  TATTTATAAAAAAGTATTTAATAAAAAAGATGTATAAATTTATAAATTATATAATATTAT
  5615  TAATTTATATAATAATAATATTATAACTTTGTGATTGTCAATTTAGTTAATCATTGTTAT
  5675  TAATAAAGGAAAGATATATAAAATATTCTCCTTCGGGGTTCGGTCCCCCCGTAAGGGGGT
  5735  CCCTCACTCCTTTGGTCGGACTAATTTAACTTTTAATATTAATATTAATATTATTTATAT
  5795  TTTTAATATATAAAAATAAATAATTTTATTTTTATTAATAGTATATTATATAAACAATAA
  5855  AATAGTATTAATTATATAAAATTTATATAAAATATATATAAATTTATTATATATATATAT
  5915  ATTAATATTTTAATAAAGTTTTTATTATAAATTTATTTATTTATTTATTATAATATTAAT
  5975  AATTTATTTATTATTATATAAGTAATAAATAATAGTTTTATATAATAATAATAATATATA
  6035  TATATATACATATAATTATATTAGTTATATAATAAGGAAAAGTAAAAA
;     G-rns ==> start
  6083  ATTTATAAGAATATGATGTTGGTTCAGATTAAGCGCTAAATAAGGACATGACACATGCGA
  6143  ATCATACGTTTATTATTGATAAGATAATAAATATGTGGTGTAAACGTGAGTAATTTTATT
  6203  AGGAATTAATGAACTATAGAATAAGCTAAATACTTAATATATTATTATATAAAAATAATT
  6263  TATATAATAAAAAGGATATATATATAATATATATTTATCTATAGTCAAGCCAATAATGGT
  6323  TTAGGTAGTAGGTTTATTAAGAGTTAAACCTAGCCAACGATCCATAATCGATAATGAAAG
  6383  TTAGAACGATCACGTTGACTCTGAAATATAGTCAATATCTATAAGATACAGCAGTGAGGA
  6443  ATATTGGACAATGATCGAAAGATTGATCCAGTTACTTATTAGGATGATATATAAAAATAT
  6503  TTTATTTTATTTATAAATATTTAATATTTATAATAATAATAATAATAATATATATATATA
  6563  AATTGATTAAAAATAAAATCCATAAATAATTAAAATAATGATATTAATTACCATATATAT
  6623  TTTATATGGATATATATATTAATAATAATATTAATTTATTATTATTAATAATATATTTTA
  6683  ATAGTCCTGACTAATATTTGTGCCAGCAGTCGCGGTAACACAAAGAGGGCGAGCGTTAAT
  6743  CATAATGGTTTAAAGGATCCGTAGAATGAATTATATATTATAATTTAGAGTTAATAAAAT
  6803  TAATTAAAGAATTATAATAGTAAAGATGAAATAATAATAATAATTATAAGACTAATATAT
  6863  GTGAAAATATTAATTAAATATTAACTGACATTGAGGGATTAAAACTAGAGTAGCGAAACG
  6923  GATTCGATACCCGTGTAGTTCTAGTAGTAAACTATGAATACAATTATTTATAGTATATAT
  6983  TATATATAAATAATAAATGAAAATGAAAGTATTCCACCTGAAGAGTACGTTAGCAATAAT
  7043  GAAACTCAAAACAATAGACGGTTACAGACTTAAGCAGTGGAGCATGTTATTTAATTCGAT
  7103  AATCCACGACTAACCTTACCATATTTTGAATATTATAATAATTATTATAATTATTATATT
  7163  ACAGGCGTTACATTGTTGTCTTTAGTTCGTGCTGCAAAGTTTTAGATTAAGTTCATAAAC
  7223  GAACAAAACTCCATATATATAATTTTAATTATATATAATTTTATATTATTTATTAATATA
  7283  AAGAAAGGAATTAAGACAAATCATAATGATCCTTATAATATGGGTAATAGACGTGCTATA
  7343  ATAAAATGATAATAAAATTATATAAAATATATTTAATTATATTTAATTAATAATATAAAA
  7403  CATTTTAATTTTTAATATATTTTTTTATTATATATTAATATGAATTATAATCTGAAATTC
  7463  GATTATATGAAAAAAGAATTGCTAGTAATACGTAAATTAGTATGTTACGGTGAATATTCT
  7523  AACTGTTTCGCACTAATCACTCATCACGCGTTGAAACATATTATTATCTTATTATTTATA
  7583  TAATATTTTTTAATAAATATTAATAATTATTAATTTATATTTATTTATATCAGAAATAAT
  7643  ATGAATTAATGCGAAGTTGAAATACAGTTACCGTAGGGGAACCTGCGGTGGGCTTATAAA
  7703  TATC
;     G-rns ==> end
  7707  TTAAATATTCTTACATAAATATTAATCTAAATATTAATATAAATATTAATAGTTCCGGGG
  7767  CCCGGCCACGGGAGCCGGAACCCCGAAAGGAGAAATATTAATATAAATATAAATATTAAT
  7827  ATAAATATAAATATAAATATAATATATTTTAATATAATATAATATAATATATAATATATT
  7887  ATATAAATATAATATATAAATAATATAATAAAATATTTTAATATATATATAATATAATAT
  7947  AATTATTATTATAATTTAATATAAATTATTATTATAATTTAATATAATAAATAAATAAAT
  8007  AATTATAATTATAATTATAATCTCAATATATAAATGATAAATTATTATAAATACGAAGAA
  8067  AATAATTGATTTTTAAACATATTTAATAAAATATATAATATAAATTATACTTTTTTGTTA
  8127  TTATATAATAATTATATTAATATATTTAATAGAATTAAACTCCTTCGGGGTTCGGTCCCC
  8187  CTCCCATTAGGTTAGGGAGGGGTCCCTCACTCCTTCGGGGTCCGCCCCCTCCGCGGGGCG
  8247  GACTATTAATATAAATAAATAATAAATATTTATAATAAAATAATATACATCTTCTTTAAA
  8307  TAAAAAAAGGGGACATTATAAATAGTATATAAATATATTATATCTTTTTTATTATTATTA
  8367  TTAATAAATAATAATAATAATTTATATATTTATAATATATTTAATAGTTCCGGGGCCCGG
  8427  CCACGGGAGCCGGAACCCCGAAAGGAGAATGTATTATAATTATTACATATAATTATTATT
  8487  ATTCACTTCTTATTAAAAATAATACTCTATATAATTTATATAATTTATTTTAATATATAT
  8547  ATATTTATATATAATATAATATATATATTTATTTATTATAATCATTTTTTTTTACTTAAA
  8607  ATAAAACTTATTATAATTTATATAATTTATAATTTTTATATAAAAAAAATAATTATATAA
  8667  TTTTTTTTTATTTATATAATAATAATATTATTTGTTATATATTATATATATAATAATAAA
  8727  TAAATAATAATAATAATAAT
;     G-trnW(uca) ==> start
  8747  AAGGATATAGTTTAATGGTAAAACAGTTGATT!TCA!AATCAATCATTAGGAGTTCGAAT
  8805  CTCTTTATCCTTG
;     G-trnW(uca) ==> end
  8818  ATAATAATAATAAAAATATGTATTTATTTAATTATTTTAATATTTCTCCTTTCGGGGTTC
  8878  CGGCTCCCGTGGCCGGGCCCCGGAACTATTAATATAATATAATATAAATATTCATTTATC
  8938  TTTTTTTTTTAATATTCTTAATTAATTAATATATTAATTATAAAAAATATATTATAATTT
  8998  TATTATTAATAAGTATAAATATATTATTAATAATAATTTATTAAAAATATATTATTATAA
  9058  TATATTAATATATCATAATTATAATCAATATTATATTATTTAATTTTATAATACTTAATT
  9118  ATTAATATATTATTCATATATATATAAATTAAATTAAATTAATTATATTGAATATATAAA
  9178  TATATATATATATAAATATATAAAAAATTATATAAATTATTTTAAGAAAGGAGAAATATT
  9238  ATAATATATTTAATATTTTATTTTTTTTTATTTTAATTTATTAAATAATTTAATAATTAA
  9298  ATAAATTAATGATTTGATTTTATTCTATTATTATTATTATTATATTTTATTATATAAAAA
  9358  TAAATAATAAATAATAAATAGTATGATACAATTTATTAATAATATAATTATAAATTATAA
  9418  ATAATAATTTATTTTAATAATTCTAATATAAATAATGATAATTATTTTATCATTATGAAC
  9478  TATTAATATATTAATCTATTAATATTCTTTGATATTTATTTTTATTTAATGAACATCTAA
  9538  TTTAATTTAATTTAATAAAATAGTCCGGTCCGCCCCGTGGAGGGGGCGGACCTCGAAGGA
  9598  GATATGAATCTTTAATATAAATAATCATAAATTCTAAATATTAGAATTATTATTTTATCT
  9658  TTTTATTTATTAATAATTAAATATAAATTATTATTAATAATAATTATAATATTCTCCTTT
  9718  CGGGGTTCCGGCTCCCGTGGCCGGGCCCCGGAACTTAAAAATAATATTAATAAAAATTAT
  9778  ACAATAATAATAATAAATATTCATTATTATTTAATTAATATCTCCTTTACTTATTTTTCC
  9838  TCCGTTAGGGACTTATTATTAAGTATATTATTATATACTACTTAAGATTATATATATAAT
  9898  ATATATATATATTATATATAAAATATAAATATATAAATAATATAAAAATTAATAAAATAA
  9958  ATAAAATAAATTAGTCCGATCGAATCCCCTATTAAATTAAATTAAGAAAGAGATAAATTT
 10018  ATATAAAATATTATTTATAATTAATTATAATTAAATTATAATATAATATAAATAATAATA
 10078  TAATAAAAATAAAATAATATTAGATTATATTATATAATTTATATAATTTTTAATAATAAT
 10138  AATAAATAAGTTTATTTATAATTATAAATATAAATATAAATAAAGAAGGTATTATATTTT
 10198  ATAAAATATAATAATAATACAAAATTTATATTTTAATAAATATTAATATAAGTTTAAAGT
 10258  TCCGGGGCCCGGCCACGGGAGCCGGGACCCCGAAAGGAGAAATAAATAATATATTTATAA
 10318  AAAATTAAATAAATAAATATTATCTATTTAAAAATAAATATAATATAATAAATATAATAT
 10378  AATATAATAATTCTAAATATAAATAATATTTATTATAATTATTATAATAATTGTATTATT
 10438  TATTAATAATATATATAATTATATTAAAACTAATATTACATTATTTTGTATATTTAAACA
 10498  ATTAAATTGATTATTCTTATTTGTAATCTTTATTTATTTTATTATATCTTATTAATGATA
 10558  AATTATAATTATTATTAAAATAATAATTTACTTCTTTTGATATAAAAATAAAATAATATA
 10618  GTTCCGGGGCCCGGCCACGGGAGCCGGAACCCCGGAAGGAGATAAATATATTATATTTTT
 10678  ATTCCTTCCTATTAAAGGTAAAGACTCGATTCTCATAATTAAATTTATATCCTTCGGCCG
 10738  GATTAATTTATTTTATTTATATTTATATTTATATTTATATTTATAGTGAATACCTTTTTT
 10798  AATATTTATTTTTAATATTTATTTTTAATATTTATTTTTAATATTTTATTTTTAATAAAA
 10858  TATAATCTTGTAAGTAAGAAAAGAATTTCGGTGATTGGAACCTTGAAAGGATAAATTTCT
 10918  TATTTATTATAATATTTATATTAATAGTTCCGGGGCCCGGCCACGGGAGCCGGAACCCCG
 10978  AAAGGAGTATTATTAAACATTTAATATATTATATTAATATTTAATTTAAATGATTAATAT
 11038  ATTATTATAATAATATTTATTTTATATTAAAATATTATAATTAATATATATATATTTATT
 11098  TTAATAATATTATTATTATTATTATTAAAATTATTATTTTTATAAATATATATATATATA
 11158  TATATATATTATTTTTATTCTTATATAAATTATATAAAAAATATATATAATATATAATTA
 11218  ATTAATATATATTATTTAAATTATATATTATTTAAAATACTTTTTATATTATATCTTCTT
 11278  TAGATTAAAATATAATTATTATTTATATTATAATTATTTATGAAATATTATTATTAAAAT
 11338  AAAAAAGAGGTTTAGACTATATATTTATTATTTATAAACTTATTATATTATTTATTATTA
 11398  ATAGTTCCGGGGCCCGGCCACGGGAGCCGGAACCCCGAAAGGAGAAATAAATAAAATAAA
 11458  AAATAATAAATATTAATATTATTAAATATTATTTATAATAAATATTAATATTATTAAATA
 11518  TTATTCATATTAATAAATTTTATTATTATTTGTAATATATTAAATATTAATAATATATAT
 11578  ATTATTTATTATAATGAAAACCTATCCTAAATTATCCTATCATATAATATCATATCATAT
 11638  TATATTATATCTTATTATATGATATATAAAGTATTCACTCTATATGAGGTTATGATTATT
 11698  ATATAAATCTTATTTTATTTTATTTTTATTTGGACTAATAATAATTATAATAATAATTAT
 11758  TGATATGTTCTAATATTAATAAATACATATTTATATTATAATATAAATATTCATTTCTTA
 11818  CTAATAAAAAGTTTTTATATTCATTATAATATAAATATATAAATATATATAAATATTTTA
 11878  ATAATTATAATTATATTAAGATATTATAAATATATATTTATTTTTTTTATAAAATAAATA
 11938  AATAAATAAATAATTAATATTTTTATATTATAACTTATTTTTATAATAATAATAAGTATT
 11998  TTATTTTTTATTATATTATTATTTATATAATTATATATATATTAATTTCAATTTAATTAA
 12058  TTAATTAATTGGTATTTGGCATATGAGATCAATTAATTGTAATTCTTATAAGAATTAATT
 12118  AATATGCTTTTTATATAATTTATACTTTTATATTTATATTATTATTATTTTTATTTATTT
 12178  ATTATTAAAATATAATAATAAATAGTCCGGCCCGCCCCGCGGGGCGGACGCCGGAGGAGA
 12238  ATTATATTTTTATATAATAATTTATATTTCTATATATATATATATATATTATATATAAAT
 12298  ATTATTATATATATTTTTATATATATTATAATTATATTCATTAATATTTTATTATAGTGG
 12358  TGGGGGGCCCAATTATTATTTTCAATAATAATTTATCATGGGACCCGGATATCTTCTTGT
 12418  TTTTATTTATTATTTTATTAAATTTATTTTAATTATTTATTTATAATTTATATTATACAA
 12478  TTTATTATTTCGTTAATACCTTTATTTATATTATATAATATATTATATTATTATAATATA
 12538  TTTATTGATTATATTAATACATTTAACTAATGTGTGCTCTATATTTATTGAATAGTTTGG
 12598  TTCTTATCACCCACCCCCTCCCCCTATTACTTATATATTTAATACTAAAAATATAACTAC
 12658  ATTACTTTTTTAATATATATAAGAATATATATATATATATATATTAATTATATAAAATAT
 12718  AATACTCTATATTAAATATTATTTTTATCAATATTTATTTATATATATAATAATAATAAT
 12778  AATAATCAATATTAATTATTTATATATATAAGATTAATATTATTTAATATATTATGAATA
 12838  ATTTAATTAATAAATATTTAAATATTATCATAAAAATATAAATTAAATAATTTCTTATTT
 12898  ATAATAAAGAATAATAATATATATAAATATAATAAAGAATGTAAATAATATATATATAAT
 12958  ATAATATAATATAATATAAAAAATATATATATATATAAATATATATATAATATAATATAT
 13018  AGATAATAATATTTTTATATTAATTTATTTTATTATTAAGTAATGAATAATATAAAATCA
 13078  ATATATTAAATAATATATTTATATTAGTTCGGTTTAGTTGGTATTTTGTAATGAGTAAAA
 13138  AGTAATATATAATATTAAATAATAAGTATTGATATAAGTAATAGATATAATAATAATATT
 13198  ATTAATATTTTATATAAATAATATTAATAATATAGATTATGAAAGAGAGTATTAATATCA
 13258  TTAAATATATATATATGTTATATAATTTAAATGATTTTAATATATATATATATATTATAT
 13318  TATAAATTATGATACATTTATATAAATAATATATATATAAAAATTAATTATACTATTACT
 13378  TTATAATATAATAATATTTATTTATAAAGATATAAAAGAATTGTTTAAAGTTATAACTAA
 13438  AATATTATATAGTCCGGCCCGCCCCCGCGGGGCGGACCCCGAAGGAGTATTCATTAATAA
 13498  TTAATATTATAAATTCAACTATTGTTATATTTATAAATAGAATAATATATTATTATCCTT
 13558  TAAAATATAACAATAATTATTTAAATTAAATTAAATTAAATTTAATTAATTTTTAATGAA
 13618  TATAATAATAATAATATTATTAAAATTAATATATAAAAAAAAAGTAAAA
;     G-cox1 ==> start ;; mfannot: alternative ATG start pos 13613
;     G-cox1-E1 ==> start
 13667  ATGGTACAAAGATGATTATATTCAACAAATGCAAAAGATATTGCAGTATTATATTTTATG
 13727  TTAGCTATTTTTAGTGGTATGGCAGGAACAGCAATGTCTTTAATCATTAGATTAGAATTA
 13787  GCTGCACCTGGTTCACAATATTTACATGGTAATTCACAATTATTTAATG
;     G-cox1-E1 ==> end
;     G-cox1-I1 ==> start /group=II (5.79e-14)
 13836  gt
;     G-cox1-I1-orf777 ==> start /first_aa=A
 13838  gcgcctctcagtgcgtatatttcgttgatgcgtctagcattagtattatgaatcatcaat
 13898  agatacttaaaacatatgactaactcagtaggggctaactttacggggacaatagcatgt
 13958  cataaaacacctatgattagtgtaggtggagttaagtgttacatggttaggttaacgaac
 14018  ttcttacaagtctttatcaggattacaatttcctcttatcatttggatatagtaaaacaa
 14078  gtttgattattttacgttgaggtaatcagattatgattcattgttttagatagcacaggc
 14138  agtgtgaaaaagatgaaggacctaaataacacaaaaggaaatacgaaaagtgagggatca
 14198  actgaaagaggaaactctggagttgacagaggtatagtagtaccgaatactcaaataaaa
 14258  atgagatttttaaatcaagttagatactattcagtaaataataatttaaaaatagggaag
 14318  gataccaatattgagttatcaaaagatacaagtacttcggacttgttagaatttgagaaa
 14378  ttagtaatagataatataaatgaggaaaatataaataataatttattaagtattataaaa
 14438  aacgtagatatattaatattagcatataatagaattaagagtaaacctggtaatataact
 14498  ccaggtacaacattagaaacattagatggtataaatataatatatttaaataaattatca
 14558  aatgaattaggaacaggtaaattcaaatttaaacccatgagaatagttaatattcctaaa
 14618  cctaaaggtggtataagacctttaagtgtaggtaatccaagagataaaattgtacaagaa
 14678  gttataagaataattttagatacaatttttgataaaaagatatcaacacattcacatggt
 14738  tttagaaagaatataagttgtcaaacagcaatttgagaagttagaaatatatttggtgga
 14798  agtaattgatttattgaagtagacttaaaaaaatgttttgatacaatttctcatgattta
 14858  attattaaagaattaaaaagatatatttcagataaaggttttattgatttagtatataaa
 14918  ttattaagagctggttatattgatgagaaaggaacttatcataaacctatattaggttta
 14978  cctcaaggatcattaattagtcctatcttatgtaatattgtaataacattggtagataat
 15038  tgattagaagattatattaatttatataataaaggtaaagttaaaaaacaacatcctaca
 15098  tataaaaaattatcaagaataattgcaaaagctaaaatattttcgacaagattaaaatta
 15158  cataaagaaagagctaaaggcccactatttatttataatgatcctaatttcaagagaata
 15218  aaatacgttagatatgcagatgatattttaattggggtattaggttcaaaaaatgattgt
 15278  aaaataatcaaaagagatttaaacaattttttaaattcattaggtttaactataaatgaa
 15338  gaaaaaactttaattacttgtgcaactgaactaccagcaagatttttaggttataatatt
 15398  tcaattacacctttaaaaagaatacctacagttactaaactaattagaggtaaacttatt
 15458  agaagtagaaatacaactagacctattattaatgcaccaattagagatattatcaataaa
 15518  ttagctactaatggatattgtaagcataataaaaatggtagaataggagtgcctacaaga
 15578  gtaggtagatgactatatgaagaacctagaacaattattaataattataaagcgttaggt
 15638  agaggtatcttaaattattataaattagctactaattataaaagattaagagaaagaatc
 15698  tattacgtattatattattcatgtgtattaactttagctagtaaatatagattaaaaaca
 15758  ataagtaaaactattaaaaaatttggttataatttaaatattattgaaaatgataaatta
 15818  attgccaattttccaagaaatacttttgataatatcaaaaaaattgaaaatcatggtata
 15878  tttatatatatatcagaagctaaagtaactgatccttttgaatatatcgattcaattaaa
 15938  tatatattacctacagctaaagctaattttaataaaccttgtagtatttgtaattcaact
 15998  attgatgtagaaatacatcatgttaaacaattacatagaggtatattaaaagcacttaaa
 16058  gattatattctaggtagaataattaccataaacagaaaacaaattccattatgtaaacaa
 16118  tgtcatattaaaacacataaaaataaatttaaaaatataggacctggtatataa
;     G-cox1-I1-orf777 ==> end
 16172  aatctattattaatgatactcaatatggaaagccgtatgatgggaaactatcacgtacgg
 16232  tttgggaaaggctctttaacacgtggcaacataggttaatttgctatttcat
;     G-cox1-I1 ==> end
;     G-cox1-E2 ==> start
 16284  TTTTAGTAGTTGGTCATGCTGTATTAATGATTTTCT
;     G-cox1-E2 ==> end
;     G-cox1-I2 ==> start /group=II (1.35e-16)
 16320  gt
;     G-cox1-I2-orf784 ==> start /first_aa=A
 16322  gcgccgtttcgcttaatttatcactgtattgaagtgttaattgataaacatatctctgtt
 16382  tattcaattaatgaaaactttaccgtatcattttggttctgattattagtagtaacatac
 16442  atagtatttagatacgtaaaccatatggcttacccagttggggccaactcaacggggaca
 16502  atagcatgccataaaagcgctggagtaaaacagccagcgcaaggtaagaactgtccgatg
 16562  gctaggttaacgaattcctgtaaagaatgtttagggttctcattaactccttcccacttg
 16622  gggattgtgattcatgcttatgtattggaagaagaggtacacgagttaaccaaaaatgaa
 16682  tcattagctttaagtaaaagttgacattcggagggctgtacgagttcaaatggaaaatta
 16742  agaaatacgggattgtccgaaaggggaaaccctggggataacggagtcttcatagtaccc
 16802  aaatttaatttaaataaagtgagatactttagtactttatctaaattaaatgcaaggaag
 16862  gaagacagtttagcgtatttaacaaagattaatactacggatttttccgagttaaataaa
 16922  ttaatagaaaataatcataataaacttgaaaccattaatactagaattttaaaattaatg
 16982  tcagatattagaatgttattaattgcttataataaaattaaaagtaagaaaggtaatata
 17042  tctaaaggttctaataatattaccttagatgggattaatatttcatatttaaataaatta
 17102  tctaaagatattaacactaatatgtttaaattttctccggttagagttgaaattcctaaa
 17162  acatctggaggatttagacctttaagtgttggaaatcctagagaaaaaattgtacaagaa
 17222  agtatgagaataatattagaaattatctataataatagtttctcttattattctcatgga
 17282  tttagacctaacttatcttgtttaacagctattattcaatgtaaaaattatatgcaatac
 17342  tgtaattgatttattaaagtagatttaaataaatgctttgatacaattccacataatatg
 17402  ttaattaatgtattaaatgagagaatcaaagataaaggtttcatagacttattatataaa
 17462  ttattaagagctggatatgttgataaaaataataattatcataatacaactttaggaatc
 17522  cctcaaggtagtgttgtcagtcctattttatgtaatatttttttagataaattagataaa
 17582  tatttagaaaataaatttgagaatgaattcaatactggaaatatgtctaatagaggtaga
 17642  aatccaatttataatagtttatcatctaaaatttatagatgtaaattattatctgaaaaa
 17702  ttaaaattgattagattaagagaccattaccaaagaaatatgggatctgataaaagtttt
 17762  aaaagagcttattttgttagatatgctgatgatattatcattggtgtaatgggttctcat
 17822  aatgattgtaaaaatattttaaacgatattaataacttcttaaaagaaaatttaggtatg
 17882  tcaattaatatagataaatccgttattaaacattctaaagaaggagttagttttttaggg
 17942  tatgatgtaaaagttacaccttgagaaaaaagaccttatagaatgattaaaaaaggtgat
 18002  aattttattagggttagacatcatactagtttagttgttaatgcccctattagaagtatt
 18062  gtaataaaattaaataaacatggctattgttctcatggtattttaggaaaacccagaggg
 18122  gttggaagattaattcatgaagaaatgaaaaccattttaatgcattacttagctgttggt
 18182  agaggtattataaactattatagattagctaccaattttaccacattaagaggtagaatt
 18242  acatacattttattttattcatgttgtttaacattagcaagaaaatttaaattaaatact
 18302  gttaagaaagttattttaaaattcggtaaagtattagttgatcctcattcaaaagttagt
 18362  tttagtattgatgattttaaaattagacataaaataaatataactgattctaattataca
 18422  cctgatgaaattttagatagatataaatatatgttacctagatctttatcattatttagt
 18482  ggtatttgtcaaatttgtggttctaaacatgatttagaagtacatcacgtaagaacatta
 18542  aataatgctgccaataaaattaaagatgattatttattaggtagaatgattaagataaat
 18602  agaaaacaaattactatctgtaaaacatgtcattttaaagttcatcaaggtaaatataat
 18662  ggtccaggtttataa
;     G-cox1-I2-orf784 ==> end
 18677  taattattatactattaaatatgcgttaaatggagagccgtatgatatgaaagtatcacg
 18737  tacggttcggagagggctcttttatatgaatgttattacattcagatagatttgctactc
 18797  tac
;     G-cox1-I2 ==> end
;     G-cox1-E3 ==> start
 18800  TCTTAGTAATGCCTGCTTTAATTGGAGGTTTTGGT
;     G-cox1-E3 ==> end
;     G-cox1-I3 ==> start /group=IB (1.23e-35)
;     G-cox1-I3-orf335 ==> start /first_aa=N /note=LAGLIDADG ;; evalue:4.8e-37
 18835  aaccaaaaaagatatgaaagtaataataataataatcaagtaatagaaaataaagaatat
 18895  aatttaaaattaaattatgataagttgggaccttatttagctggattaattgaaggtgat
 18955  ggaactattctagttcaaaattcatcttcaataaaaaaatctaaatatagaccgttaatt
 19015  gttgtagtatttaaattagaagatttagaattagctaattatttatgtaatttaactaaa
 19075  tgtggaaaagtgtataaaaaaattaatcgtaattatgtattatgacttattcatgattta
 19135  aaaggtgtatatacattattaaatattattaatggatatatgagaacacctaaatatgaa
 19195  gcatttgttagaggtgctgaatttataaataattatattaattcaacaacaattctacat
 19255  aataaattaaaaaatatagataatattaaaattaaaccattagatacatcagatattggt
 19315  tcaaacgcttgattagctggtatgacagatgcagatggtaatttttctattaatttaata
 19375  aatggtaaaaatcgttctagtagagcaatgccttattattgtttagaattaagacaaaat
 19435  tatcaaaaaaattctaataataataatattaatttttcttatttttatattatgtctgca
 19495  attgcactatattttaatgttaatttatatagtagagaacgtaatttaaatttattagta
 19555  tctcttaataatacgtataaactatattatagttataaagtaatagtggctaatctatat
 19615  aaaaatattaaagtaatagaatactttaataaatattctttattatcatctaaacactta
 19675  gattttttagattgatctaaattagttattttaattaataatgagggtcaaagtataaaa
 19735  cttaatggtagttgagaattaggtataaatttacgtaaagattataataaaactagaact
 19795  acgtttacttgatctcatttaaaaaatacatatttagaaaataaataa
;     G-cox1-I3-orf335 ==> end
 19843  ataaattattattactttcttcccctccgaatccgtaatatatttacggatatataatct
 19903  cgtagtgtaaaaggtgtaacgagattattaataagttgccgtaatatattgtaaaatata
 19963  ttattattacaacactatatgcgggaaaaccctaaagtcataatataatattatccccac
 20023  gagggccacacatgtgtggccctcgcggggtatggaaaatttaattaagttataaatgta
 20083  ctatagtattaaaaattattatgaataatttccccacccccatgcgaagcatgggggggg
 20143  tataagtatggacaatccgcaggaaaccaaataataattaatatcctgaacaaagtaagt
 20203  gaaggagatatcttaaaatatatataatatatattttataaattattacgtaggatcctc
 20263  agagactacacgtgttgcacccattatattatgtataatgggttgaagatatagtccaaa
 20323  tataattgaaagattataataaaatg
;     G-cox1-I3 ==> end
;     G-cox1-E4 ==> start
 20349  AACTATTTATTACCATTAATAATTGGAGCTACAGATACAGCATTTCCAAGAATTAATAAC
 20409  ATTGCTTTTTGAGTATTACCTATGGGGTTAGTATGTTTAGTTACATCAACTTTAGTAGAA
 20469  TCAGGTGCTGGTACAGGGTGAACTGTCTATCCACCATTATCATCTATTCAGGCACATTCA
 20529  GGACCTAGTGTAGATTTAGCAATTTTTGCATTACATTTAACATCAATTTCATCATTATTA
 20589  GGTGCTATTAATTTCATTGTAACAACATTAAATATGAGAACAAATGGTATGACAATGCAT
 20649  AAATTACCATTATTTGTATGATCAATTTTCATTACAGCGTTCTTATTATTATTATCATTA
 20709  CCTGTATTATCTGCTGGTATTACAATGTTATTATTAGATAGAAACTTCAATACTTCATTC
 20769  TTTGAAGTAGCAGGAGGTGGTGACCCAATCTTATACGAGCATTTATTTTGATTCTTTGGT
;     G-cox1-E4 ==> end
;     G-cox1-I4 ==> start /group=IB (2.32e-21)
;     G-cox1-I4-orf316 ==> start /first_aa=Q /note=LAGLIDADG ;; evalue:3.5e-47
 20829  caaacagtggcccttattattatattaataatatataatgatatgcatttttctaaatgc
 20889  tggaaattattaaaaaaatgaattacaaatattataagtctattatttaaagccttattt
 20949  gtaaaaatattcatatcttataataatcagcaggataagataataaataatcttatatta
 21009  aaaaaagataatattaaaagatcctcagagactacaagaaaaatattaaataattcaata
 21069  aataaaaaatttaatcaatgattagctggattaattgatggtgatggatattttggtatt
 21129  gtaagtaagaaatatgtatcattagaaattctagtagcattagaagatgaaatagcttta
 21189  aaagaaattcaaaataaatttggtggttctattaaattaagatcaggtgtaaaagctatt
 21249  agatatagattacttaataaaactggtataattaaattaattaatgcagttaatggtaat
 21309  attagaaatactaaaagattagtacaatttaataaagtttgtattttattaggtattgat
 21369  tttatttatccaattaaattaactaaagataatagttgatttgttggattttttgatgct
 21429  gatggtacaattaattattcatttaaaaataatcatcctcaattaacaatttctgtaact
 21489  aataaatatttacaagatgtacaagaatataaaaatattttaggtggtaatatttatttt
 21549  gataaatcacaaaatggttattataaatgatccattcaatcaaaagatatagtattaaat
 21609  tttattaatgattatattaaaataaatccatcaagaacactaaaaataaataaattatat
 21669  ttaagtaaagaattttataatttaaaagaattaaaagcttataataaatcttctgattca
 21729  atacaatataaagcatgattaaattttgaaaataaatgaaaaaataaataa
;     G-cox1-I4-orf316 ==> end
 21780  attatttaataaagatatagtccaaattatatatatataatatatatatatataacaag
;     G-cox1-I4 ==> end
;     G-cox1-E5 ==> start
 21839  CACCCTGAAGTATATATTTTAATTATTCCTGGATTTGGTATTATTTCACATGTAGTATCA
 21899  ACATATTCTAAAAAACCTGTATTTGGTGAAATTTCAATGGTATATGCTATGGCTTCAATT
 21959  GGATTATTAGGATTCTTAGTATGATCACATCATATGTATATTGTAGGATTAGATGCAGAT
 22019  CTTAGAGCATATTTCCTATCTGCACTAATGATTATTGCAATTCCAACAGGAATTAAAATT
 22079  TTCTCATGATT
;     G-cox1-E5 ==> end
;     G-cox1-I5 ==> start /group=IB (1.59e-42)
 22090  a
;     G-cox1-I5-orf299 ==> start /first_aa=M /note=LAGLIDADG ;; evalue:2.3e-12
 22091  ataaatccctttagcaaggataaaaataaaaataaaaagttgatcagaaattatcaaaaa
 22151  ataaataataataatataataaaaacatatttaaataataataatataattataataaat
 22211  atatataaaggtaatttatatgatatttatccaagatcaaatagaaattatattcaacca
 22271  aataatattaataaagaattagtagtatatggttataatttagaatcttgtgttggtata
 22331  cctctatatactaatattgtaaaacatatagtaggtattcctaataatattttatatatt
 22391  ataacaggtattttattaacagatggttgaattgattatctatctaaaaaaaatttagat
 22451  aaaaaaacaattatagaaattaattgtagatttagattaaaacaatcaataattcatagt
 22511  gaatatttaatatatgtatttatattattatcacattattgtataagttatcctaaaata
 22571  aaaattgctaaagttaaaggtaaatcatataatcaattagaattttatactagatcatta
 22631  ccatgttttactattttaagatatatattttataatggtagagtaaaaattgtacctaat
 22691  aatttatatgatttattaaattatgaatctttagctcatataattatatgtgatggttca
 22751  tttgtaaaaggtggaggtttatatttaaatttacaatcttttctaactaaagaattaatt
 22811  tttattataaatattttaaaaattaaatttaatttaaattgtctattacataaatctaga
 22871  aataaatatcttatttatataagagtagaatctgttaaaagattatttcctataatttat
 22931  aaatatattttaccttctataagatataaatttgatattatattatgacaaaaaatataa
;     G-cox1-I5-orf299 ==> end
 22991  tatgattaattaattaattaattaatttatttattatttacttttttgatatatatagag
 23051  gcaaactcgaggaaaaccatataattagaataagtaataattatatgacaaccgtcgaac
 23111  taaatcatattcaagaaattaatatgtaaaagcgtagagattagacgcctctggttatct
 23171  aagtaatatatatatatatattatatgataacataaggtataatccaatgagatcagtaa
 23231  tgattttaaaacaataattttgttttaagtattaataataatattaatattcgacctctt
 23291  aattgaggatattataatcataattttttatattataatataaaatttaactagctagat
 23351  aatattatataaaaaaaaataatattatataaattaattaaaataatttttattaattga
 23411  aactgaaatgttttaaagttaaataaaag
;     G-cox1-I5 ==> end
;     G-cox1-E6 ==> start
 23440  AGCTCTAATCCATGGTGGTTCAATTAGATTAGCACTACCTATGTTATATGCAATTGCATT
 23500  CTTATTCTTATTCACAATGGGTGGTTTAACTGGTGTTGCCTTAGCTAACGCCTCATTAGA
 23560  TGTAGCATTCCACGAT
;     G-cox1-E6 ==> end
;     G-cox1-I6 ==> start /group=I(derived) (3.29e-09)
 23576  attaatttaataagtgtcgtgcttaaaattcactaaaataatatataataaattataata
 23636  aatatataaaaaaaataaaaaaaataaaaaaaaattaatatcttatgattaattttatat
 23696  aaataaaaatttattaaatattattggttatatatatatatatattaataataaaaaaat
 23756  atatatatatatatagctaacggggaaactcttataattattatttatataataaataag
 23816  acaatcccgtgataactttaatatatatatattatatattaaagtattgtagagactaaa
 23876  cgtgaatgattttaatattatttaaatattaaaattaagagatagtccaatcttatatgt
 23936  aaatataagttaataccaaaaaaaaaataatattattttgacttattat
;     G-cox1-I6-orf157 ==> start /note=LAGLIDADG ;; evalue:2.7e-10
 23985  atattaatattattaataataattttaactaataataaagtttttatagaaactttatat
 24045  tattatttaatatttaattttcaattaatatctccttttggggttccggtccctggtccg
 24105  gcccccaaaactaaagatattaagaatttatatgaatcaattataaataattatattaat
 24165  attttaaataaatatcttattaatattaataaagataatattaataaattaaaattttta
 24225  gataattatactgaagaagaaaaaggttattatttatctggattatttgaaggagatggt
 24285  aatatttatactagatgtttttcaattactttttctttagaagatgttttattagctaat
 24345  tatttatgtctttattttaagattggtcatattacagctaaatataattctaataaagaa
 24405  ttaacagctgttaaatgaaatattataaaaaaaaagaacaagaagtatttataa
;     G-cox1-I6-orf157 ==> end
 24459  attatattaatggtaaattattaacatataaaagatatgaccaatattttaaatataatt
 24519  ttaataatcgtttaaatattaaattattaaaacctaaagaatttgatttactattaaatc
 24579  cttgattaacaggttttaatgatgctgatggttatttttatctaggttttcaaaaacata
 24639  aaaatagtcaatgattaaaatttcatttagaattatcacaaaaagataattatattttag
 24699  tccggcccgcccccgcggggcggaccccaaaggagatattattaaaaaatattttaaact
 24759  tggaggtattttaaaaagagattataaatctggtgctacagcttatatttataaagctca
 24819  atcatcaaaagctataaaaccttttattgaatattttaataattatcaaccattaagtct
 24879  tagaagatataaacaatatttattattaaatattgcttacttattaaaattaaataaatt
 24939  acatatattacttaattctttattaatattaaaagaattaatattattacaaagtgttaa
 24999  aaatatatctttagttccgggcccggtccagggaccggaaccccgaagaggagaaataaa
 25059  aaatgaattaaataatagggttaaaattattattaataaacttcattataacaatatcga
 25119  ataatgataatattaaagagtaaaattcttaaagtgttaattaaataatattcttttttt
 25179  ttatg
;     G-cox1-I6 ==> end
;     G-cox1-E7 ==> start
 25184  ACTTACTACGTGGTGGGACATTTTC
;     G-cox1-E7 ==> end
;     G-cox1-I7 ==> start /group=II (6.45e-19)
 25209  gcgcggtctgaaagttatcataaataatatttaccatataataatggataaattatattt
 25269  ttatcaatataagtctaattacaagtgtattaaaatggtaacataaatatgctaagctgt
 25329  aatgacaaaagtatccatattcttgacagttattttatattataaaaaaaagatgaagga
 25389  actttgactgatctaatatgctcaacgaaagtgaatcaaatgttataaaattacttacac
 25449  cactaattgaaaacctgtctgatattcaattattatttattattatataattatataata
 25509  ataaataaaatggttgatgttatgtattggaaatgagcatacgataaatcatataaccat
 25569  tagtaatataatttgagagctaagttagatatttacgtatttatgataaaacagaataaa
 25629  ccctataaattattattattaataataaaaaataataataataccaatatatatattatt
 25689  taatttattattattatattaataaaatttaatatatattataaataattattggattaa
 25749  gaaatataatattttatagaaattttctttatatttagagggtaaaagattgtataaaaa
 25809  gctaatgccatattgtaatgatatggataagaattattattctaaagatgaaaatctgct
 25869  aacttatactataggtgatatgcctatctttatttatatatatattattattattaataa
 25929  taaaaaaaaaattaaaaaaagataggaggtttatatataactgataaatatttattatat
 25989  tattttttttataataaatattaaaagatattgcgtgagccgtatgcgatgaaagtcgca
 26049  cgtacggttcttaccgggggaaaacttgtaaaggtctacctatcgggat
;     G-cox1-I7 ==> end
;     G-cox1-E8 ==> start
 26098  ACTATGTATTATCAATGGGTGCTATTTTCTCTTTATTTGCAGGATACTATTATTGAAGTC
 26158  CTCAAATTTTAGGTTTAAACTATAATGAAAAATTAGCTCAAATTCAATTCTGATTAATTT
 26218  TCATTGGGGCTAATGTTATTTTCTTCCCAATGCATTTCTTAGGTATTAATGGTATGCCTA
 26278  GAAGAATTCCTGATTATCCTGATGCTTTCGCAGGATGAAATTATGTCGCTTCTATTGGTT
 26338  CATTCATTGCACTATTATCATTATTCTTATTTATCTATATTTTATATGATCAATTAGTTA
 26398  ATGGATTAAATAATAAAGTTAATAATAAATCAGTTATTTATGCTAAAGCACCCGATTTTG
 26458  TAGAATCTAATCTTATCTTTAATTTAAATACAGTTAAATCTTCATCTATCGAATTCTTAT
 26518  TAACTTCTCCACCAGCTGTACACTCATTTAATACACCAGCTGTACAATCTTAA
;     G-cox1-E8 ==> end
;     G-cox1 ==> end
 26571  GTTATAATATTTAATTATTTACTTAATAATTAAAAAAAAAAAAGTAAATATTATATCTAA
 26631  AACTTAATAATATAATAATAATATTCTTATAAAAAAAAATATATAAAAAAAAAATATATA
 26691  AAATTTATTAAAATATCTTAATATATTATCCTTTTTGGGAACTATATAAATAAATACTAA
 26751  TATAATCCTATTATATATATATATATATAAAATAATATATATATATAATTAATATAAATA
 26811  ATATTTATAATTATTTTTTAATAATATATATAATTTAATATATTAATGAATATTATATAA
 26871  TTATTAAATATATTATAATATTATTATTATTTTATAATAAAAATATTTTTAATACTAATT
 26931  ATTATTTATTATTTATAAATATATAAATAGTATGTTTAATATTATTAATATTAAAAAAAA
 26991  TATAATTATAATTAGGATCTAACAATACATTTATCTAATTAATATTAATATTAATATTTA
 27051  TATTAATAAAGGGATTAAATTAATTGTATCCAATTTAATTAAATTATAGATATATTATTT
 27111  ATAATATTAATATATTGTTTTATTAAAAAGGTAAAAATAGTTTTTATTTTATATATAAAT
 27171  ATAGGATATAAATAAATATATTATATATATATTAAGAATATATTTATATTTTACATATAA
 27231  TTATTTATAATATAAATATCTCCGCAAAGCCGGATTAATGTAATTATTTAATTATTTTAT
 27291  TTAATAATTTATTAAAATAAATATTTACATTTAATAATATTTATATTATGTCAGTTATTT
 27351  TATATTAATGTTTAATCTATTATAATATTTTTTTTATAAATATATTATTTATATTAATAA
 27411  ATATATATATTATTTTTATAATATATATATATTTTTATTAAATATTTATTAAATATTTAT
 27471  TAAATTATTATAATGTTGTTATTAATCTTATTAAAAAATATATATAAAA
;     G-atp8 ==> start ;; mfannot: alternative ATG start pos 27508
 27520  ATGCCACAATTAGTTCCATTTTATTTTATGAATCAATTAACATATGGTTTCTTATTAATG
 27580  ATTCTATTATTAATTTTATTCTCACAATTCTTTTTACCTATGATCTTAAGATTATATGTA
 27640  TCTAGATTATTTATTTCTAAATTATAA
;     G-atp8 ==> end
 27667  TATATATTATTAATTTATTTATTCATATAAATATTATTATTATATATAAATATTAATAAT
 27727  ATTTATACTTATTTAATAATAATAATAAAATAAAAAAATAATTATAATTTAATATATTTA
 27787  ATATATTTCCTTACAGACTATATATTTATATATATATATTAAATACAATTTAATTTAATT
 27847  TAATTATGTTATTTATTAAATAAAGTTATATTATAATATAATAACAATATTATATATTAT
 27907  TATATAATTATAATATATTTTAATATAATTATCAAAAGAAATAATAAAAAATATTAATAA
 27967  GAATATAATTTAATAATTATTAAAAAAAATTCTTATTTATAGTCCGGTCCGCCCCCGCGG
 28027  GGCGGACCCCAAAGGAGGAGTAATAAAAATTATTAAATACAAATATTATATATATATAAT
 28087  TCATTATATATATATATATATAATAATTAATCTTATTTTTTATATATTTATTTATATATC
 28147  TATTTATATTTATATTTTATATATATTTATTTATATATCTAAGGGGTTTGGTCCCTCCCC
 28207  CGTAAGTATAAGTATACGGGGGAGGGTCCCTCACTATTTATATTTATATTTATATTTATA
 28267  TTTATATTTTATATATTTTATATATTTATAAATAAAGTATAATAAGATATAATTATGATT
 28327  AATTATTTATAAGTTATAGTTTTATAAATTTATAATTATT
;     G-atp6 ==> start ;; mfannot: alternative ATG start pos 28358
 28367  ATGTTTAATTTATTAAATACATATATTACATCACCATTAGATCAATTTGAGATTAGACTA
 28427  TTATTTGGTTTACAATCATCATTTATTGATTTAAGTTGTTTAAATTTAACAACATTTTCA
 28487  TTATATACTATTATTGTATTATTAGTTATTACAAGTTTATATCTATTAACTAATAATAAT
 28547  AATAAAATTATTGGTTCAAGATGATTAATTTCACAAGAAGCTATTTATGATACTATTATA
 28607  AATATGCTTAAAGGACAAATTGGAGGTAAAAATTGAGGTTTATATTTCCCTATGATCTTT
 28667  ACATTATTTATGTTTATTTTTATTGCTAATTTAATTAGTATGATTCCATACTCATTTGCA
 28727  TTATCAGCTCATTTAGTATTTATTATCTCTTTAAGTATTGTTATTTGATTAGGTAATACT
 28787  ATTTTAGGTTTATATAAACATGGTTGAGTATTCTTCTCATTATTCGTACCTGCTGGTACA
 28847  CCATTACCATTAGTACCTTTATTAGTTATTATTGAAACTTTATCTTATATTGCTAGAGCT
 28907  ATTTCATTAGGTTTAAGATTAGGTTCTAATATCTTAGCTGGTCATTTATTAATGGTTATT
 28967  TTAGCTGGTTTACTATTTAATTTTATGTTAATTAATTTATTTACTTTAGTATTCGGTTTT
 29027  GTACCTTTAGCTATGATCTTAGCTATTATGATTTTAGAATTCGCTATTGGTATTATCCAA
 29087  TCTTATGTTTGACTTATCTTAACAGCATCATACTTAAAAGATACATTATACTTACATTAA
;     G-atp6 ==> end
 29147  ATTATAAAATAAAAATTATATAAAAAAAATATAATAATAATAATAATATAAAATAAAAAA
 29207  TAAAAAATAAAACA
;     G-orf107 ==> start
 29221  ATGAAAAAACAAAATTTAAATTCTATTTTATTAATGTATATTAATTATATTATTAATTAT
 29281  TTTAATAATATTCATAAAAATCAATTAAAAAAAGACTGAATTATAGAATATGAATATATA
 29341  TATAAATTTTTAATAAATAATATACTATGTTTTATTAAATGAGATAATAATAAAATTTTA
 29401  TTATTATTAGATATATATTATAATGTATTATATAACTATCATAAACAACGTACACCTATA
 29461  TCTAATAAAAGATTAATAAATTCAAAAAATATTATAGTTCCGGGGCCCGGCCACGGGAGC
 29521  CGGAACCCCGCAAGGAGATTATAA
;     G-orf107 ==> end
 29545  ATTATTATATCTTTATTTTTATATTTTAAATAAAATAAAAATAGAAATAGATAATTATAA
 29605  TAATAATAATAATAATATTTCATTAAAATATAATGAATTATTAAAAAATATTATAAATAA
 29665  TTTAAATTATAAACTATCTAATATTGAACTTAATTTATCTAATAATTTTTATTTAATAGA
 29725  TAAATATTTAATTAATAAATATATAAAATATTTAGTCCCGGCCCCAGCCGGGACCCCGCA
 29785  AGGAGAATATATTAAATATAATTCCTAATAATTATATATTTAATAATATTAATTATAAAG
 29845  GTAAATTAAATATTAAAACAGTATTAGATTTAAATAATAATGAATTTTATGATTATTTAT
 29905  CAGGATTAATTGAAGGTGATGGTTATATTGGTCCTAAAGGTATTACAATTCTAAATCATG
 29965  CTAATGATGTATTAAATACTATCTTTATTAATAAAAGAATTAAAAATAGTATTTTAGTAG
 30025  AAAAATGAATAGATACTTTAAAAGATAATCCTTATTTTGTTAATGCTTTCTCTATTAATA
 30085  TTAAACTTAATTTAGCTAAAGAAAAGATTTTTCTTAATATTTATAATAAATTATATAGTG
 30145  ATTATAAAATTAATCAAATTAATAATCATATTCCTTATTATAATTATTTAAAAATTAATA
 30205  ATAAATTACCTATTAAAAATATTATAGTTC
;     G-orf175 ==> start /note=LAGLIDADG ;; evalue:1.1e-12
 30235  CGGGGCCCGGCCACGGGAGCCGGAACCCCACAAGGAGATATTAAAAATAATTATTGATTA
 30295  GCTGGTTTTACAGCTGCAGATGGTTCTTTTTTATCATCTATATATAATCCTAAAGATACA
 30355  TTATTATTTAAAGATATAAGACCTAGTTATGTTATTTCACAAGTTGAAACACGTAAAGAA
 30415  TTAATTTATTTAATTCAAGAATCTTTTGATTTATCTATTTCTAATGTTAAAAAAGTTGGT
 30475  AATAGAAAATTAAAAGATTTTAAATTATTTACCAGAACTCTTGATGAATTAATAAAATTT
 30535  ATTTATTATTTTGATAAATTTTTACCTTTACATGATAATAAACAATTTAATTATATTAAA
 30595  TTTAGATTTAATCTATTTATTAAATCATATAATTGAAATAATAGAGTATTTGGTTTAGTA
 30655  TTATCTGAATATATCAATAATATTAAAATTGATAATTATGATTATTATTATTATAATAAA
 30715  TATATTAATATACATAATGCACGTAAACCTAAAGGATACATTAAATAA
;     G-orf175 ==> end
 30763  TTAATTATCCTTACTATTATAATTATTCTATATATTATATATAAAAATAAATATATAAAA
 30823  TTTTATAATACAAAAAGAATTCTCATATTCTTTTTTTTTAATAATATTCTTTCATATCAT
 30883  AAATATATCTATTTATTTATATTATTATCATCTTAAAAGACTTATTTAATATATTTAATA
 30943  ATTTTATTATACTTATTTATATTTTATAATTAATATAAATATATTATTAATCTTATTCCT
 31003  TCTTAAAAAGGGAACTTATTTTTATTATATTATTTAATCTTTATTTATAAAATTATATAT
 31063  TATATATAAATTATTATACTTAATAATTAAAAAAAAACCTCTAATTATTATTAATATTAT
 31123  ATATAATATATATATTCTCATTAATGTTATATATAATATATATATTCTCATTAATATATT
 31183  AATATAGTATTAAAAAAAAATAAAATATTTAATAAATATTATTATTAATAATATTTATTA
 31243  AAAATAATATAACATAATAAATATAAGATTATTATATAATATATTTATTATATCATATAG
 31303  TTCCGGGGCCCGGCCACGGGAGCCGGAACCCCGGAAGGAGAAATTATAACATATTTTTTA
 31363  ATAATATTCATATTTATTTTATATACAAATAAATATATTTATTTAGAATAATAAAAAAAA
 31423  ATAATAAATAAATATATTATTATCATTATTATACTTTATTCATTATTTATTATAATAATT
 31483  ATATATAACAATTATAATATATAATTATATTTTATATAATATTATATTAATATTTAATAT
 31543  ATTTATTATTATTATTACTTCTATGGAAACTTTATATTTTAGATATTTTTATTATTATTA
 31603  TTAATTTATAATGTTATATTTTTGATTTATAAATATATAAGTCCCGGTTTCTTACGAAAC
 31663  CGGGACCTCGGAGACGTAATAGGGGGAGGGGGTGGGTGATAATAACCAGAATATTAAATA
 31723  AATACAGAGCACACATTAGATAAATTTTATAATATAACCAATATATAATAATTATAAAAT
 31783  AATTAATTATATAATATAAATAATGTATAAACAATATAATTAATGATATAATATAAATAT
 31843  AAATTAAAAATAATAATAAATTAAATAATATAATAATAGATAAACAAGAAGATATCCGGG
 31903  TCCCAATAATAATTATTATTGAAAATAATAATTGGGACCCCCACCATAAAATAAAATTAA
 31963  AATAATTAATATATATATATAAATATAATAAATTATTATATATAAATATATATAATTTTT
 32023  ATAATAAATATTATAATATTATATAAATAAATAATTATAATATATAATAAATATATAATA
 32083  ATAATAAAAATATTAACAATATAATAAAAATTTATAATATAAATATAAATTATAAATAAG
 32143  TTAAATTTATAAAATAATAAATTATTAACAAGAAGATATCTGGGGTCCCATTAATAATTA
 32203  TTATTTTCAATAATAATTGGGACCCCCACCATTATAATATCATATTAATTAATATAATAA
 32263  TAATGTATATAAAATAGAAATAATAATTAATATAATAATAATAATATATATAAAATAGAA
 32323  ATAATAATTAAATATATATATAAATAATTATTTATATAATATATTATAAATAATAATAAT
 32383  AATAAATATTTATTAATTAATAATGATTATAAATATTTTATTTAATATAAATTTATAACT
 32443  CCTTCGGGGTCCGCCCCCTCCCCTGCGGGAGGGGAGCGGACTATTTTATTATATATATAT
 32503  TTTTTATTCATAAAAATTCCTTTTGAGGATTTTTATTTTATATAAATATCTTCTAATATT
 32563  TATAATAAATAATAATATATTCATTATATTTATAATTATATATAATGTAATACGGGTAAA
 32623  CATTACCCGTTGTTCACGGGTAATGTTTACCCTATTTTATATAATTCTTAATAAATATAT
 32683  TTATATTTTTATATAAAAAAAATTATAATAATTTATTAATTCTCCTTTCGGGGTTCCGGC
 32743  TCCCGTGGCCGGAACTCCGGAACTATAAAAATAATTTTAATATAATTTATATATTTTATG
 32803  ATTAATATAATATATTATTAATGTAACTCCTTCGGTATTCGGTCCACCCCCTCATAAGTA
 32863  TATAGTATATAGTATATAGTATATAGTATCTGGGGGGTCCCTCACTCTCATTCCTTCGGG
 32923  GTTCGGTACTCCCTTACTGATACGGATACGGATACGGATACGAATATGGGGAGTCCCTCA
 32983  CTCCTTATCACTACGCTGGAGGTGGAATTTATTTTATATTATTATTAAATCTTTATTTAT
 33043  TTAATTATATATTTAATATATATATTATTATAATAAAACATCTAATTATTATTAATGTTA
 33103  TATTTGATATAATATATATATTCTTAAAAATTTATATAATATAAATAAATAAAAAAAAAG
 33163  AAAGTACATAATTAATATTATTATAAATAATATTATTAAAAAGAATATAATATAATTAAT
 33223  AGAAAGATGTTTTAAAAATAAAAATAAAAATAAAAATAAAAATAAAAATAAAAATAAAAA
 33283  TAAAAATAAAAATAAAAGAGTTTTGGTTTACATATCAAGACCTAATTCAATTGAAACTAT
 33343  TTATTTATTAATCTCCTCCCCCTTCCCCTCACTATTATTATAAGTACAATTAGGGCGCCA
 33403  ACCCCGCAGTGTTATTTGTTATTTGTTATTTACTGGGAAATGTTTATACCAATTAATATA
 33463  ATAACGAGAGTTATTAATTATTATTTATAAATTCATATAATGTAATATAATGTAATGTAA
 33523  TTAATAGAACATTATTATGTTATTCACCAGTGTTAAGATATATTAATCCCAATTTTATTT
 33583  AATTGTGAAGATTATATTTTATTAATTATGAATTCATATTATTATTATTTAATATATTTA
 33643  TAATATTATATATAATTATAATTATAAATAATTTATATAAAAAAAGTTTTATTAAAAAAT
 33703  ATTATTAAAAATATAATATTAATAATAAAATAAAAATAATATTCATACTTTTAATAGAAT
 33763  TTATAATGATAAAAATTAAGATGAATACTTTTTTTTTTATAATTATTATAAATTTATATA
 33823  AAAATAATATATATATATTTATATTTATTTTATTAATATATATAATATATTTATGTATAT
 33883  TAAAAAGATATATTTAAATATTTTTATTTTTTTTTTAAGATAATTTTTGTAAATATATAA
 33943  GTAATAAATTAAGTTTTATAGGGGGAGGGGGTGGGTGATTAGAAACTTAACTGAATAATA
 34003  TATATAAAGCATACATTAGTTAATATTTAATAATATAATCAATATATAATAATTATAAAA
 34063  TAATTAATTATATAATAAAAATAATGTATAAACAATATAATAAATTGTATAAAATAAAAT
 34123  ATAAATCATAAATAAAGCTAAATTAATAAAATAATAAATGATAAACAAGAAGATATCCGG
 34183  GTCCCAATAATAATTATTATTGAAAATAATAATTGGGACCCCATATAGAATATAAATAAT
 34243  TAAATATATATATATAAATAATAATTTATATAATATATTATAAATAAATAATAATAAATA
 34303  TTATTAATCAATAATAATTATAAATATTTTATTAATATAATATTTAATAATTATATATAT
 34363  TTTTATAATAACTTATAAAGAGTAAAGAGATATTAATTTCTTATAAAAATTTATTAATAA
 34423  TAATAATATATAAAATATATAAATAATATATTATATATAAAATAAAATAAATAATATATT
 34483  AAAAATATTGAAAGTATTTTAATAAATAATAAATTTAAAATTCATATTTATAATAATAAA
 34543  TAAATAAATAAATAAGTAAATATTTAGATTCCCATTAATATTAATATTTATATTTCTTTT
 34603  TTTTATAATAATAAAAATATCATATATAAATATAATATAATATAATATAATATAATAAAT
 34663  TATTATATATAAATAATAAATATTAAATATAATATATAATAATATATAATCTTACAATTT
 34723  ATAATTTAATAAAGAAGAAAATAAATAATAATAACTCCTTTTGGGGTTCCGGCGGGGTTC
 34783  ACACCTTTATAAATAATAAATAAAGATGTTTACTCCTCTTCGGGGTTCCGGTCCCCTTTT
 34843  TGGGTTCCGGAACTAATTAATATTTTATATAATAATAATAATATATTAATATAATTTCAT
 34903  TATTAATAAATATCTCATGTGGGGTTCGATCCCCCCCCGTTAGTATAAGGGGGGGTCCCT
 34963  CACTCCTTCGGGGGGGACTATTATTATAAATAATTATATATTATAATATAATTAAAAAGT
 35023  ATTATAATTGAAATGAAAATCGTAATTTTAAATGGAATAATAATTATTATATATTTAATA
 35083  TATTTCATAAAGTTATAATATCTCCTTCGACTGGATTATTTTATTTATTTTTATAAAAGA
 35143  AAAATAGTAATAATATTATCTTCTCCTCCTTTCGGGGTTCCGGCTCCCGTGGCCGGGCCC
 35203  CGGAACTATTAATTATATAATATAATATGATACGGATCAAACATTACCCGTTGTTCACTG
 35263  GCAATGTTTAATCCTATTGTATATAAATATAATAAAATAATTACCCCTCTCGTAATTCAC
 35323  ATCTATAAATATAAAATATAAAATATAAAATAATAATATTATGATTATTATAATATATAT
 35383  ATATATATATATAAATATATATATATAATTTATAATTTATATGATTAATATATTATATAT
 35443  ATAAAAAATATATTAAATTTACTTTTTATAAAAAGGAGATATTTATTTTAATACTTATAT
 35503  AGTATTTATTAATAATATAATAATTGTTATTATAAATATTAATAATAATATAAAAATAGG
 35563  GTAAATAATATAAATAATATGAATAAATATAAAAACATATTAAATATAAAATATATCATA
 35623  AATTTAATAAATATTATAATAATTTATAAATGATAGATATCTGGGGTCCTATAAATAATA
 35683  ATTATTTTCAATAATTATAGGGACCCCCACCTATTATATAAATATAAATATAAATATAAA
 35743  TACAAATATAATATATATAAATATATAAATATAATATAAATACAAATATAATATATAAAT
 35803  ATAAATATAAATATATAAATATAAGTATAAATAAAAATTAATAATATATATATAATTATA
 35863  ATAAAAATAATAATATAATATATAATAAAATATAACTTATTAATATAATATTAAAAATAT
 35923  AATTAACAAGAATAAATAGTCCTTGGGATCGAACCCCCTTTTTTATTTAATATTTAATAT
 35983  TTAATATTTAATATTTAATATTTAATATTTAAAGAAGGAATTGTTTATATATATTAATAT
 36043  ATTATTTGGGGATTAATATAATATATAAGTTTTGGATACCAGGCCAAAGACCGGAATCCC
 36103  AAAAGGAGATTATATAAATATTATTTATCTCCCTTTTTTAATATTATAATAATTTTATTA
 36163  AAAATAAAATAATAATAATAATTATAATTTATAATAACAATTATAATAATTTAATTAATT
 36223  AATTAATTAATTAATTAATTAATTAATTAATTAATAATAAATATAAATATAAAAATAATA
 36283  TAATTTATAATAAATTTATATATATATATATATATTAAATAAAATATTTACTTCATTAAT
 36343  ATAAAATATAAATATATTTAATTAATAAGTATATATATATAATAATATATAATAACCTAT
 36403  TTATATATATAATCTTAATATAATTATAAGAAATATTATATAAGTAATATATAAAAATAA
 36463  TATAAAATAATTATAATTCAATTTATATATTAATAGTTCCGGGGCCCGGCCACGGGAGCC
 36523  GGAACCCCGAAAGGAGGAATAAGATAAATATATAAATTATATTAATAAATATAAATTTTA
 36583  AATGAATTAATAAAATTAATATATATATGTATATATATATATATATTAAAAATATTTAAT
 36643  TATTTTTAGGAAGGAGTGATAG
;     G-trnX(cacg) <== end
 36665  ATCCCTTTGGGGGACCGAACCCCTATTTAAGAAGGAGTGCGGGACCC!CGTG!GGAACCG
 36723  AACCCCTTTTTTATTTAAAGAAGA
;     G-trnX(cacg) <== start
 36747  AGTTTTATTTTATTTTATTTTATTTTATTTTATTTTATTTTATTTTATTTTATTTTATTT
 36807  TATTTAATTTAATTTTAATTAGGTTAATAAATAGTAATAATAAACTTAATAATAATAATA
 36867  ATAATTTTATTTTTATAATTTATTAATAATAATAATAATTATATATATATATATTATTAA
 36927  TAAATATA
;     G-trnE(uuc) ==> start
 36935  GACCTTATCGTCTAATGGTTACGACATCACCTC!TTC!ATGTTGATAATATCGGTTCGAT
 36993  TCCGATTAAGGTTA
;     G-trnE(uuc) ==> end
 37007  TTCATAATAATAAATATTTGTAAAAAAAGTATATATAATTAAACATATTCTTTATATTAA
 37067  TTAATAATTATTAATAATATACATTTTATATAATACAATTATATATATATATATATTTTT
 37127  TTTTAATACAAATAATATATTCATAATAATAAATACCGATTGTTATTATACTATAATAAA
 37187  ATATATAATATATTTTTCATTATAATATTTTTAAATAAATATTATAATAAATTATATAAA
 37247  TAATATTTATGTATAATAATAATAATAATAATTGTTATTAATTAATTCTATAATTATTAT
 37307  ATATTTAATTTTTTTAATATAATATATAATAATAGAATTTATTTTATTTTTTTATAGAAT
 37367  ATAAATTAATAATATTATAAATAACATATTAACAATAAATTATTGTTAATATAATAATAA
 37427  TAATAACAATATTAATAAATAATATAAAAATTATTAATATTATATTTATATAATATTAAT
 37487  ATAAAAATCTTTCATAATATTAATTATTATTAAATAATAATTATATCATTAATATTAATA
 37547  TAATCGTCAATATTATTTATTTATTTATTTATTTATTTATTTATTTATTTATTTATTATT
 37607  AAATAAATATTTTTAAATATTATATTATATTATTAACTTTTTATTAAAAAAATTAATAAT
 37667  GATATAATATAATTAATATTATCCACGGGACCAATGACCAACCCGGTAGTTGACCGGATT
 37727  GGCGCCCGCGGGGTTTATATTTAATAAATAATAATAATAATATTAATAAAATCTATTAAC
 37787  TTTTTTTTTTTAATGGATTATATTAATGAAAAAAAAATGAGAAATATCTTTTTTTTTTAT
 37847  AATTATAATTTATATATAATAAAATATGTATATATAATAAATAAAATAGTTTTTAATATT
 37907  ATAATATAATTATATATATAATTATAAATATATATATATATAATAAGTATTAATTAATAA
 37967  TATATATTTATATATTTTTTATTAATTAATATATATAAAATATTAGTAATAAATAATATT
 38027  ATTAATATTTTATAAATAAATAATAATAAT
;     G-cob ==> start
;     G-cob-E1 ==> start
 38057  ATGGCATTTAGAAAATCAAATGTGTATTTAAGTTTAGTGAATAGTTATGTTATTGATTCA
 38117  CCACAACCATCATCAATTAATTATTGATGAAATATGGGTTCATTATTAGGTTTATGTTTA
 38177  GTTATTCAAATTGTAACAGGTATTTTTATGGCTATGCATTATTCATCTAATATTGAATTA
 38237  GCTTTTTCATCTGTTGAACATATTATAAGAGATGTGCATAATGGTTATATTTTAAGATAT
 38297  TTACATGCAAATGGTGCATCATTCTTTTTTATGGTAATGTTTATGCATATGGCTAAAGGT
 38357  TTATATTATGGTTCATATAGATCACCAAGAGTACTATTATGAAATGTAGGTGTTATTATT
 38417  TTCATTTTAACTATTGCTACAGCTTTTTTAGGTTATTGTTGTGTTTATGGACAGATGTCA
 38477  CATTGAGGTGCACTAGTTATTACTAATTTATTCTCAGCAATTCCATTTGTAGGTAACGAT
 38537  ATTGTATCTTGATTATGAGGTGGGTT
;     G-cob-E1 ==> end
;     G-cob-I1 ==> start /group=IB(3') (8.47e-05)
 38563  t
;     G-cob-I1-orf348 ==> start /first_aa=N /note=LAGLIDADG ;; evalue:1.2e-51
 38564  aatatagaggatccatattatagtaatataatattaaataaatctgttttatgctgaaat
 38624  atcttcatttgaataataaattactatattattcaattaattatttataataatataatt
 38684  tgaaataaaaataatatagttaaaatatttattataagaagaaaattagcagtaattaat
 38744  atatatatatatataaaattaattattcagagactttatagttattatataaataatact
 38804  attatttatgataaaaatcataaattaaacacagataatcctatttatgcatatattgtt
 38864  ggtttatttgaaggagatggttgaattactatttcaaaaaaaggtaaatatttattatat
 38924  gaattaggtattgaaatacatattagagatattcaattattatataaaattaaaaatatt
 38984  ttaggtattggtaaagtaacaattaaaaaattaaaaataaaagatggtactattaaagaa
 39044  atatgtaaatttaatgtaagaaataaaaatcatttaaagaatattattattcctattttt
 39104  gataaatatcctatattaactaataaacattatgattatttatattttaaagataattta
 39164  ttaaaagatattaaatattataatgatttatcttattatttacgtcctattaaaccattt
 39224  aatactcttgaagatattttaaataaaaattatttttcttcatgattaattggttttttt
 39284  gaagctgaaagttgttttagtatttataaacctataaataaaaaaataaaacttgctagt
 39344  tttgaagtatctcaaaataatagtatagaagttatattagctattaaatcatatttaaaa
 39404  attactcaaaatatttatacagataaatttaataattcaagaataacacttaaaagtatt
 39464  aatggtattaaaaatgttgtaatatttattaataataaccctattaaattattaggttat
 39524  aaaaaattacaatatttattattcttaaaagatttacgtcttattcttaaatataataat
 39584  tattttaaaattcctcctaaatattaa
;     G-cob-I1-orf348 ==> end
 39611  tcttatataaaaatataataataatatatttatatattatataattatataaacaaaata
 39671  taatttatatataattatttattataaatatagtccggc
;     G-trnS(aga) <== end
 39710  ccgccccgcgggggggcggaccccggaggagtgagggacccctccctat!tct!aacggg
 39768  agggggaccgaaccccgaaggagtt
;     G-trnS(aga) <== start
 39793  taattatatattaaatatattattatcaataaataattcctttgaactatttattatttt
 39853  attatatttattttctccttcattattaatttttattaataattaaaatcttatcatttt
 39913  atggtatttttatttctattttaggatatcgaaactataaattaaaaagtataattttat
 39973  taattataatttatgattaataaataagaaataaaaactttagaagtaatatttatcttt
 40033  ttttttttataaataaatattatgattaatatataatcatttataaatatttatatataa
 40093  ttatatatatacataaataggattaagatatagtccgaacaatatagtgatatattgata
 40153  atagttttcaaatatgtaactatttaaacattaaaag
;     G-cob-I1 ==> end
;     G-cob-E2 ==> start
 40190  CTCAGTATCTAACCCTCTAATCCAGAGATTCTTTGCGTTACATTATTTAGTACCTTTTAT
 40250  CATTGCTGCAATGGTTATTATGCATTTAATGGCATTACATATTCATGGTTCATCTAATCC
 40310  ATTAGGTATTACAGGTAATTTAGATAGAATTCCAATGCATTCATACTTTATTTTTAAAGA
 40370  TTTAGTAACTGTTTTCTTATTTATGTTAATTTTAGCATTATTTGTATTCTATTCACCTAA
 40430  TACTTTAGGT
;     G-cob-E2 ==> end
;     G-cob-I2 ==> start /group=IB (1.69e-20)
;     G-cob-I2-orf386 ==> start /first_aa=Q /note=LAGLIDADG ;; evalue:1.1e-44
 40440  caaaatatggccttattattaattacatatgtaattaatattttatgtgctgtatgctgg
 40500  aaatctttatttattaaatatcaatgaaaaatttataataaaactctatattattttatt
 40560  attcaaaatattttaaatacaaaacaattaaataatttcgtattaaaatttaattgaaca
 40620  aagcaatataataaaataaatattgtaagtgatttatttaatcccgatagagtaaaatat
 40680  tattataaagaagataatcagcaggtaaccaatataaattcttctaatactcacttaacg
 40740  agtaataaaaagaatttattagtagatacttcagagactacacgcacactaaaaaataaa
 40800  tttaattatttattaaatatttttaatataaaaaaaataaatcaaattattcttaaaaga
 40860  cattatagtatttataaagatagtaatattagatttaaccaatgattggccggtttaatt
 40920  gacggagatggttatttttgtattactaaaaataaatatgcatcttgtgaaattcttgtt
 40980  gaattaaaagatgaaaaaatgttaagacaaatccaagataaatttggtggttctgtaaaa
 41040  ttaagatcaggtgttaaggctattagatatagattaaaaaataaagaaggtataattaaa
 41100  ttaattaatgccgttaatggtaatattcgtaatagtaaaagattagtacaatttaataaa
 41160  gtatgtattttattaaatatcgattttaaagaacctattaaattaactaaagataatgct
 41220  tgatttataggattctttgatgctgatggtactattaattattattattccggtaaatta
 41280  aaaattagacctcaattaactattagcgttacaaataaatatttacatgatgttgaatac
 41340  tatagagaagtatttggtggtaatatttattttgataaagctaaaaatggttattttaaa
 41400  tgatctattaataataaaaaattacataatattttttatctttataataaaagttgtcct
 41460  tctaaatctaataaaggtaaacgtttatttttaattgataaattttattatttatatgat
 41520  ttattagcttttaaagcacctaataatacagctttatataaagcttgattaaaatttaat
 41580  gaaaaatgaaataataattaa
;     G-cob-I2-orf386 ==> end
 41601  attttctccgtattcattattatattatctaatttataaaatatttaaagattccttata
 41661  ataatataacatctttgtaaattattgttaaagataatataaattattatgaatcggtag
 41721  attatatttttacaatcttattaaataaaattctgatcattaaacatgattgaagaaata
 41781  ataatagtttatgaaataggatagtgtaatataaatttttatgaagatatagtccatttt
 41841  atatttattataaaag
;     G-cob-I2 ==> end
;     G-cob-E3 ==> start
 41857  CATCCTGATAACTATATTCCTGGTAATCCTTTAGTAACACCAGCATCTAT
;     G-cob-E3 ==> end
;     G-cob-I3 ==> start /group=IA (1.19e-22)
 41907  tgatattaaaaatattaataaaattattattatttaatcttatttattttatataaaaaa
 41967  aaataaataataattattaataaaaatatattatttatttctcctttcggggttatttat
 42027  atatattcctttataatttatatttaatatattatattaaatatatgaaaaattataata
 42087  aataaataaattaattaattaataataaataataataaaaagtacagtagcattaaatat
 42147  tcttaagtttccgctttgtgggaaatcccataaggagtttaatgattaaaaattggttaa
 42207  ttgtcaagaaaatctaaggtattaataaataaataatactatgacaacttgcagcgaagt
 42267  ttatatcatctctatattatatattaatatatatatataataataataataatattaata
 42327  taatataagatataaaaacgttcaacgactagaaagtgaactgagatagtaatacctttc
 42387  cacgaaaaccaattaatttataaattatttttaaataaagaatagattattaattttttt
 42447  tatatattaatatatattatatataaaataaaaaatatatatatatatattataaaatat
 42507  caaaagttttaatcttttattataaattaatgacatagtctgaacaataatgaaaattat
 42567  tgagataagatattaaataatcttatgttaacatatataaattg
;     G-cob-I3 ==> end
;     G-cob-E4 ==> start
 42611  TGTACCTGAATGATACTTATTACCATTCTATGCTATTTTAAGATCTATTCCTGATAAATT
 42671  ATTAGGAGTTATTCTAATGTTTGCAGCTATTTTAGTATTATTAGTTTTACCATTTACTGA
 42731  TAGAAGTGTAGTAAGAGGTAATACTTTTAAAGTATTATCTAAATTCTTCTTCTTTATCTT
 42791  TGTATTCAATTTCGTATTATTAGGACAAATTGGAGCATGCCATGTAGAAGTACCTTATGT
 42851  CTTAATGGGACAAATCGCTACATTTATCTACTTCGCTTATTTCTTAATTATTGTACCTGT
 42911  TATCTCTACTATTGAAAATGTTTTATTCTATATCGGTAGAGTTAATAAATAA
;     G-cob-E4 ==> end
;     G-cob ==> end
 42963  TATATAATTAAATTAATACATAGATATAATATATATATAATTATTATTAATAATATAATA
 43023  AAAATAAAAATAAAAATAAAATTATTAATAATAATAATACTTTAATAATATTCTTAAAAA
 43083  TAATATATCTCTAATTTATAAAAATAAAATAATAATAATAAAAAAAAATATTATAAAATA
 43143  TAAATTAATTAATAATGAAATAATATACTTATTAAATTAATATAAATAAATGAATAATAT
 43203  AATATAACTATATTGAATTATAATCTATCTATCTTTTTTTTCATATAATTATAATATATA
 43263  TATTAATATATATAATTATTATTTTATATATTATAGATTTATTAATTATTATTATCATTA
 43323  TTATTTTTTATTTAATCTTATTTATTATAAAATAATTAATTATCATAAAGCATAATTATT
 43383  ATAGAATCTTATTATTTTATTTATTTAAATTTATAAAAATATAAAGTCCCCGCCTTTTAA
 43443  TTTAATTTAATTAAGAAGGAGTGAGGGACCCCCTCCCGTTAGGGAGGGGGACCGAACCCC
 43503  GAAGGAGTACTCATTTAATATAAATATTAAATAAAAATTATTTTATATATATTAATGATT
 43563  ATTAATATTGATAATATAAATTATTTTATAATTAATTATTATAAATATATAACTATTAAT
 43623  AATTAATTTTTAATCTAGGGGTTTCCCCCACTTACATATACTTACGTATACTTACATATA
 43683  CTTATGTATACTTACATATACTTACGTATACTTATATATACTTATGTATACTTACGTATA
 43743  CTTACGTATACTTACATATATGGGGGATCCCTCACTCATCCGGCGTCCTCCTCACCCTAT
 43803  TTATTAATCATTAATAAGAAATTATTATTAAAAAAATTATAATTTACTCAAAGTTAATTA
 43863  TAAATATATTTTTAAATATCTATTTTATTAATCTTTTATAAAATTTAAATTAATTGTAAT
 43923  TAATTAATATTATAATAATTATTCTTAGGAAGGATATTTATTTATTTTAATTATGAATTC
 43983  CTGACATAGAGACAATTAATTAGAACTTATTATTATTATAATAATAATAAAAATATTCTA
 44043  AATATATTATATATATTATTATTTTTTTTTATTATTAATAAAATATTATAATAAATTTAA
 44103  ATAAGTTTATAATTTTTGATAAGTATTGTTATATTTTTGATTTCCAAATATATAAGTCCC
 44163  GGTTTCTTACGAAACCGGGACCTCGGAGACGTAATAGGGGGAGGGGGTGGGTGATAAGAA
 44223  CCAAACTATTCAATAAATATAGAGCACACATTTGTTAATATTTAATAATATAACTAATAT
 44283  ATAATAATTATAAAATAATTAATTATATAATATAATATAAAGTCCCCGCCCCGGCGGGGA
 44343  CCCCGAAGGAGTATTAACAATATAATATATTGTATAAAATAAATTATAAATATTAAATAA
 44403  AAACCAAATAAATAATATAATAAATGATAAACAAGAAGATATCCGGGTCCCAATAATAAT
 44463  TATTATTGAAAATAATAATTGGGACCCCACCTAAAATATATATATAACTCCTTTCGGGGG
 44523  TTCCGGCTCCCGTAGCCGGGGCCCGAAACTAATAATATATTATATATATTAATATATAAT
 44583  AATATTATTAAAATATAATATTATATTATTAAAAAATATATATATATAAAATAAGATATA
 44643  TATATATAAATATATATATTCTTAATAAATATTATATATAATAATAATAAATTATTTCAT
 44703  AATAAATTATTTCTTTTTATTAATAAAAATTACTTATCTCCTTCGACCGGACTATTAAAT
 44763  ATTAAATATTTAATATTTAATATTTAATATTTAATTCTATAGATATTCATATGAAAAATA
 44823  ATAAGTATATAATTATGATAATGAATATATTTTTATTTATAATTTATTATTATAAAAATA
 44883  TTTTAATTTAATAATAATAATAATAATAATAAATCATTATATTAATTCTTTTAAGAATTT
 44943  ATAATTGTCATTATTTATTATATACTCCTTCTTAATTAAATTAAAAAGGGGATTTGGTTT
 45003  TCCTCATCCTCATCCTCATGGGTGTCCCTCACTCCTTCTGATAATTAATTTTATAATAAT
 45063  AATAAAATAAACTTAATTAAATATTATATATTTATTTACAATTATATATATATATATTAC
 45123  TCATAATTTAATTAAATTAAATTAGGATGCAATTCAATACGGTTGTGTTATATTATTCAT
 45183  CAAATATTGTTAATATTGATACCTACAGAGATATTTAATATTTTTATTATTATTATCCAT
 45243  TACTTTTTTTATTATATTTTAATTATATTAATAATTGTATTTTTATTTATTTATTTATTT
 45303  ATTTATTTATAATAATAATATTTCATATTATCAATTATTATTTTTTTTTATAATATATAA
 45363  TTAAATTATTTATATAATTCCCCGAAAGAAGAATAAATAAAATATTATATAAATATTTAT
 45423  ATTTCTCCTTTCGGGGTTCCGGCTCCCGTGGCCGGGCCCCGGAACTATTAATATTAATAT
 45483  AAGTAATATATATAGTTTATGGTATTTAATTTTATCATAATATAATAATAATTATATAAA
 45543  TCTTATACACATTTATATAAGTATATATATATATTATTAATATAATGAACATCTATTAAA
 45603  TAAAATAATTGTAAATCTCAAGTAAATTATTATTATTTTATTTTTAATAATAATTTATGA
 45663  TTTATAATTAATAAATAAAAGAGTAATTATATGATAAAAAAGGTAATAAATAAAATTTAT
 45723  AGTTCCGGGGCCCGGCCACGGGAGCCGGAACCCCGAAAGGAGTTTATTTATATATATATA
 45783  TAAATTAATATTTAATAATAAATAATAATATAATTAATAATATTATTATTATTATAATTT
 45843  TTTTTTATAATATTAATAAAATATATAAATAAGTCCCTTTTTTTTTTATTTAAAATAAAG
 45903  AAGGAATAATTAAATAATATTTTAATAATTTAATTAAATAGTGTATTAAAAGATAATAAA
 45963  AAGTAATATTAATATATTAATTATATATAATATATTTATATATAATTATATATATATATA
 46023  TAAATAATAATAAATATATATATAATATAAAAATAAGAATAGATTAAATATTTAATAAAT
 46083  AAATATT
;     G-atp9 ==> start
 46090  ATGCAATTAGTATTAGCAGCTAAATATATTGGAGCAGGTATCTCAACAATTGGTTTATTA
 46150  GGAGCAGGTATTGGTATTGCTATCGTATTCGCAGCTTTAATTAATGGTGTATCAAGAAAC
 46210  CCATCAATTAAAGACCTAGTATTCCCTATGGCTATTTTAGGTTTCGCCTTATCAGAAGCT
 46270  ACAGGTTTATTCTGTTTAATGGTTTCATTCTTATTATTATTCGGTGTATAA
;     G-atp9 ==> end
 46321  TATATATAATATATTATAAATAAATAAAAAATAATGAAATTAATAAAAAAATAAAATAAA
 46381  ATAAAATCTCATTTGATTAAATTAATAACATTCTTATAATTATATAATTATTATAAAATA
 46441  TATAAATATTATAATAATAATAATATATATAAATTATAATAAAAAATAATAATAATATAT
 46501  AATATACCTTTTTTTTAATATATTAATATATAAATAAATAAATAATGGATAATATATAAT
 46561  TACTTTTTTTATATTATTAATAATAATAATTTATAAATATTGTTATAATAAACATTTATA
 46621  AAAATAAATATAAATTACCATAATAAGATATATTATTTATTTATAATAAAAATATTTATT
 46681  AATAAATAAGAAATATATATATTATGATAATATTTATTAATAAATAATAAATTCTTTATA
 46741  TATAAATATATTAAATATATTTAATTGAACACAATATAATTTTTATTGTATTATTCATTG
 46801  AATAATATTAATATTAATATTAATATTAATATTAATATAATATTAGTGAACATCTCCTTT
 46861  CGGGGTTCCGGCTCCCGTGGCCGGGCCCCGGAACTATTAATATTTAATAAAATATATATA
 46921  ATTTATAATTTTCATATAATTAATATAATAATTAGGTTTATAAATAAATTATAATATATT
 46981  ATAAACAATATAATAAAATATATTATAAATCTATCTATATAATATATAAATTTATATATA
 47041  CATTAATAATATTTAATTATAATTATTTAAATATTTAATTTATTAATATTTATATTATTT
 47101  AAATATTAAATATTAAATAATAATTTATATTATATTAATAAATATAATAAATTAAAAATA
 47161  TATGATTAATTATATAATAATAATAATAATTATTTTAATATTATAATTTATAAAATTAAT
 47221  TATATTAATTATATTAATTCTTATTATATAATAATTATTAATAATAATTTATTTTAAGAA
 47281  AGGAGTGAGGGACCCCCTCCCGTTAGGGAGGGGGACCGAACCCCGAAGGAGAAAAATAAA
 47341  TTAATAAAAGTTTAAAAGTTCTTATATTAATAATTATATAATATTATATTAAAGATTTTT
 47401  ATAATATATATATATAATATATTTATAGTTCCGGGGCCCGGCCACGGGAGCCGGAACCCC
 47461  GAAAGGAGATTTATTTAATATTTATATTTATATTAATATTTATATTTATATTTATATTTA
 47521  TATTCCTCTTAA
;     G-trnS(uga) ==> start
 47533  GGATGGTTGACTGAGTGGTTTAAAGTGTGATATT!TGA!GCTATCATTAGTCTTTATTGG
 47591  CTACGTAGGTTCAAATCCTACATCATCCG
;     G-trnS(uga) ==> end
 47620  TAATAATACATATATATAATAATAATTTTAATATTATTCCTATAAAAATAAAATAAATAA
 47680  ATAAATAATAATAATTAATTAATTTTAATAAATATAAAATATATAAAAATAATAATAATA
 47740  ATAATTATTATTTTAATAATATTATTTATATAATAGTCCGGCCCGCCCCCGCGGGGCGGA
 47800  CCCCGAAGGAGTCCGACTGAAGGAGTGCGAGACCCCATGGGAACCCCTTTTTTATTCTTA
 47860  AGAAGGGATTTTATTTTATTAATTAATAATAATATATTAAAAATTATAAATAATTAATAA
 47920  TTCTTTATATTTATATATATATATATATATTTATATATTTATATATATATTTTAATAATA
 47980  TTATGATATATTTTATTTTATAATATTTTTATATATAAAATTATAATATTTTATTTTATA
 48040  AAATTATTCATATATAAATTATTAATAATAATTATTTTTATTTGGAATTTATATTATTAT
 48100  TATAAAGAATATAATGTTATTAATAACTGCAAAAAATATCTAATATATTATTATTTATAA
 48160  TAATAAATAATATTATAATAAGGATGCATATTATATATATATATATATTTCTATTTATAT
 48220  TAATATTAATATTAATATGTATATATAATAGATAAAAAGTAAAAATAAAAAATA
;     G-rps3 ==> start ;; mfannot: alternative ATG start pos 48271
 48274  ATGAAATTAAAATTATTAAATATAATTTTATCAATAATAAATAAACTTAATAATAATAAT
 48334  AATATTATTATTAATAATCTATTAGATTCATTAATAAATAAGAAATTATTATTAAAGAAT
 48394  ATATTATTAGATATAAATAATAAAAAAATAAATAATATAAAAAGAATATTAAATAATAAT
 48454  AATATAAACCCCGCGGGCGCCAATCCGGTTGTTCACCGGATTGGTCCCGCGGGGAATATT
 48514  AATAATAAATTACAACATTTAAATAATATAAATAATTGAAATCTACAAATTTATAATTAT
 48574  AATAAAAATATAGAAATTATAAATACTATAAATGATAAATTAATTAATAAATTATTATAT
 48634  AAAATAATAACTTTAAAATTAAATAATATAAATATTAATAAAATTATTATAAGTAAACTT
 48694  ATTAATCAACATAGTTTAAATAAATTAAATATTAAATTTTATTATTATAATAATGATATT
 48754  AATAATAATAATAATAATAATAATAATAATAATAATTATTATATAAATATAATAAATAAA
 48814  TTAATAAATATTATAAATAATAATATAAATAATAATTTATGTAATATTTTAAGTTATTAT
 48874  TATAATAAAAAAGTAACTATTGAACCTATTAAATTATCATATATTTATTTAAATAGTGAT
 48934  ATTTTTAGTAAATATATTAGTTTAAATGATATAGATAAATATAATAATGGTATCTTAACT
 48994  AATTATCAACGTATATTAAATAATATTATGCCTAAATTAAATGATCATAATATTTCTATA
 49054  AATTATATTAATAATATTAATAATATTAATAATAATAAATATAATAATATAATTAATTTA
 49114  TTAAATAATAATAATAATAATAATAATTATAATATTAATAATAATAATAATTATAATAAT
 49174  AATAATAATAATTATATTGGTAATATTAATAATATTTATAATAATATAACTATTGATAAT
 49234  ATTCCTATAGATATTTTAATATATAAATATTTAGTTGGTTGATCTATTAAATTTAAAGGT
 49294  AGATTAAGTAATAATAATGGTAGAACTAGTACACTTAATTTATTAAATGGTACTTTTAAT
 49354  AATAAAAAATATTTATGAAGTAATATTAATAATAATTATAAATTAAATTATATCCCTTCT
 49414  AATCATAATTTATATAATAATTCTAATATTAATAAAAATGGTAAATATAATATTAAAGTT
 49474  AAATTAAACTTTATTTAA
;     G-rps3 ==> end
 49492  TATATATATTAATAAAAATAAAATAAATATAATAAATAAAATAAATAAATAAATAATATA
 49552  TATATATATATAAATATATAAAATAATATTTACTTTTTATATATATATAATTATATATAA
 49612  ATAAATATAATATAATATCATATAATTATATAAAAATAAAATTATAATTTATTTATATTA
 49672  AAAATATTAATTAATTAATTTTTTTATATAATTATTATAATAATAATTTAATTAAAAATA
 49732  AATATCAAATAAAATTATAAATTAATCCTCTTTCTTAAAAATAAAAAGGGGGTCCTATTT
 49792  ATATTTTATTATTATAAATGATTATTATTAATAGTTAATTAAATAAAAATATATATATAT
 49852  ATTACTATTATAATTATTATTAATATATTAATTATTAAATTATATAAATTAGTTATTTAT
 49912  ATTAATATATTTTATATTAATATATAATACTCTTTTTTCTATTATATTTTAATATATAAT
 49972  ATTAAAAATAAATAAAATAATATTCTTAATTTTTATTCTTTATCTTCTTTAACCAAACTC
 50032  CTTCTTTAAAAGGGGTTCGGTCCCCCTCCCATTAGTATAGGGAGGGGTCCCTCACTCCTT
 50092  CGGGGTCGCCCCGCGGGGGCGGGGCGGACTATTTTAAATTTTAATTAAAATTTTATAAAT
 50152  ATAATATTTAATTATAGATTTAATAATAATATATAAAAAATATATATATGGTTAATATAT
 50212  ATAAAGATTATAATCTTTTAATTAAATAAAGGAAAATTTATTATATAATTTTTCTCTATA
 50272  GTTATATATTTAAAACTTATTTTTTTTTTATAAATAATAATTATAATAAATAATATTAAT
 50332  TATTTATTATATAATTAATTGGCCCCCATGCTGGGTTCCGGAACTCCTCCTTCTCGCGAG
 50392  GTTAACACCTATTATATAACTATAACTATAACTATAACTATAATTATAATTATAACTATA
 50452  ACTATAAATATTCATTTTAATAATAATAATAATAATAATATTAATATAAATAGTCGAAGA
 50512  ATATATTTATTTATTTTAATATAAATAAGAATAAAAAGTTTCAATTAATTTGAATTTGGA
 50572  ATTAAATTATTACTTCATATGGGGTTATGGATTTCGTTCGGAACTCCTCCCTCCTACCTC
 50632  TATTTATTAATCATAAATCATAAATTATTATTAATTAATAATAATAATTTACTCGAGGTT
 50692  CATACCTATTTTAATATTAATATTGATAAAATATATATTCACTAAAAAGTATATAATTTA
 50752  CTCAATTTATACTATAATTTTATATTTTTTATTATAATTTAATTATTTCAAATAAAGTAA
 50812  TTATAATAATATATATCCTTTATTAAATATATATTAATTAATATATATATAAAAAGTAAA
 50872  TATTATTAATTGTATATAATTATAAATAATTAATATTTATTAAAATATATATAATTTATA
 50932  ATTCTCATATAATTAATATAATGAATAATATAACACAATGTAATTTAATTTAATTTAATT
 50992  ACATAATAAATTTATTATTATTATAATTATTATTTATTTATTTATTTATTATTATAAATT
 51052  ATAAATATTATTATAATTAAAATCAATTATTAATTATTAATGATAAATAATTAATGATAA
 51112  ATTATCAATAACCAATTAGATTATTTATCGATATTTAATTATATTATATTATATTATATT
 51172  ATATATATATATATATATTATATTATAAAATTTATTTATAAATATTTGTTTATTTATTTA
 51232  TTTATTGAATAACAATAGAATTAAATATTGTCAATAAATAATAAATAATGTTTAATATAT
 51292  ATTATATTATATTAATATTAATATTATTATTATTTTTTTTATTATATTAATATAATTTAT
 51352  AAAAATATAAAATTATTATTTTTATTATAATTTATATATATATAATATATATATTTATTA
 51412  AAATATTTTAAGAAAGGAGAAAAATAATTAAATTAAATTATTTATTATTATTATTATTAT
 51472  TTATATAATAATATATTATTTAAATATTTATATATTATTTTTATATTAATATTTATAGAT
 51532  GGGGGTCCCTATTATTATTGAAAATAATAATTATTAATGGACCCCAGATAGCTTCTTGTT
 51592  TATCATTTATATATATATATATATTATTAATTATTTTATTCTATATAATATTATTATTAA
 51652  TTATTTAATTAATATTATAATCATATAATTTAATATTTTATTTAATTTTATTAAAATTTA
 51712  ATATATATATTTTTATTATTATTTAATTAATTTATAAATATAAAATATTCTTAATATTAA
 51772  AAATAAATAAATAATAAAGTTTATAAATCATATATTATAATTATTTATTATTTTTATATT
 51832  ATATTAATAAAATATTATTATTATAAAAAAATAGAAATTTTATAATATTTTTATATATTT
 51892  TTAATTATTATTATTAATATTTATTAAAGGAAATATAAAAACCGAAGGAATATTATAATT
 51952  ATAATTATAATTATAATTATAATTATTATTATATTTAATTTATTATTATAATAATAATAA
 52012  TAGTCTGCTCCCCTCTTTATCTTTATCTTATCTTTATCTTTATCTTTATTTTTATTTTAA
 52072  AGAAGGATATTTAATAATTTATAATATTTAATTCATATATATATATATATATTTTATTTT
 52132  TTATATATATATTTAATATATTATATTTATATTTATATTATTATTATATTTATATTATAT
 52192  TATTTAATTATTTTTTAATAATATATTATTAATATTTTACCTTTTAATAAATAAAAATTT
 52252  ATTAAAAATTTTATAATAAGTATTAAAATATCATAAAAGGATAATATTTATATAAAATGT
 52312  ATAAATTTATAATCTTCTAATTAAATTAAATTAAATAAATAAAATAAAATAAATTAAACT
 52372  CCTTTTGAGATTCACACCTATTTTATTAAAAATAGGTATTCACTTAATTAAATTAAATTA
 52432  AATTAAATTAAATTAAATTAAATTATGGATAATTTATTTAATAAATATATATATTAATTA
 52492  TAAAATAATAGTCCGGCCCGCCCCGCGGGGCGGACCCCGAAAGAGTCTGCCCCTTTTTAT
 52552  TTAATATTTAATATTTAATATTTAATATTTAATATTTAATATTTAATATTTAAAGAAGGA
 52612  TATATTTATAATTTATCATAATATTATTTAATAAGAAATTATTAATTAATTAATTAATTT
 52672  ATTTATTTATTGTTTATATTTATTAATGTTAATATAATAAAAATGTAAAATACTTAATAT
 52732  TATTAATATTATTATATATAATATATATAATAATATATTATATTTATATCTCCTTTATTC
 52792  CTTTTTCCCCCGATGGGGACTTATTATATTATATTATTATATATTTCTTCGATAACTTTA
 52852  TATATATTTTATTTTTATAAAAAATATTTATATATTATTATTTACAATAATAATTATTAA
 52912  TAGTCCGGCCCGTCCCGCGGGGGGGAACCGAAGGAGTGAGGGACCCCCTCCCTAATGGGA
 52972  GGGGACCGAACCCCGAAGGAGTGCGGGACCCCGTGGGAACCGCATCCCTTTTTATTTTTA
 53032  ATTAAGAAGGAGTCTTTTTTCTATTTATTAATAATAACTATAAATTATATTTAAAATAAT
 53092  AATTTACTTGTTATAATCTTAATGTTCCGGGGCCCGGCCACGGGAGCCGGAACCCCGAAA
 53152  GGAGAAGTATATAAATATTTACTTGTTATAATTTATTATATATTTATAACCTCCTTCTTA
 53212  AAATTATCTTTACTTTATAATAAAAATTAATATAATATAATCTGATAATAATCGAATTTT
 53272  ATTATATTTAATTTAATTAATAATAGACAATTATTATTATTATTTTACTTATTAATATTA
 53332  ATTTATATTTATATATATAAATATTATTAATTTTATATTAATTTTTTATTAATTATTTAT
 53392  TTTTATATTCATATTTTTTATTAATATTATTTTTATTAATAACTTTTTAAATAATTATAA
 53452  ACTATATATTATTTATATTTATATTTATAATAAATGAAACAATTATAATAAAAATTACAA
 53512  TTACAATTATATTATAATT
;     G-orf167 ==> start
 53531  ATGATTACAATAGGGTTAAACATTACCTGTGAACAACTGGTAATGTTTAACCCGTATTAT
 53591  TATTTATTATATTATATATATATTAAAATATTAATATTAATATTAATATTATATTATATT
 53651  ATATTATATTATATTATATTATATTATATTATATTTATAATTATATTATATAATTTATAT
 53711  ACTTTTATAATTCTTATTATTATTTATTTATTATTTATTTATTATTATTTAAATATATTA
 53771  TTATTATATATTAATAATATATATATTATTTTATATATTTTATTTAATATAAATTATTTA
 53831  TATTTTTATATTTTATTATGAGGGGGGTCCCAATTATTATTTTCAATAATAATTTATCAT
 53891  GGGACCCGGATATCTTCTTGTTTATCATTTATTATTCTTATTATTTGGTTTTTATTTAAT
 53951  ATTATAATTTATTTTATACAATTTATTATATTGTTTATACCTTATTATTATTATATAATT
 54011  TATTATATTATTATAATAATTTAA
;     G-orf167 ==> end
 54035  TTAATTATATTATAAAATATTAACAAATGTGTGCTCTATATATATTATTCATTCTAGTTT
 54095  CTAATCACCCACCCCCTCCCCCTATTACTTATATATCTAGAAATAAAAATACATAACATA
 54155  TATTTTAAATATATATATATAATTATATAATAATTATTATATATAAAATATATATATATA
 54215  TATAATATATATTTATAAAATAATAATAATAAATATTATTACTCCATTAGGGGTTTTGGT
 54275  CCCATATCGGGAACCGAAACTATAATAATATATAATATTATAATAAAGATATTCTTATTT
 54335  ATAATATATTATTAAATAAATTAATAATAATTATAATATATATATATAATATATTATAAT
 54395  ATATTTATTCGAGAACTTTTTATTTATTATAAAATAAAATATTTTATTTATTATTTAGTT
 54455  TTTTTTATTAAACATTTTTATAAAAATATAAATGTTAATAATATTATGATTAATAAGTAA
 54515  TAATAAATTTATTTATTTTTATTAATTACTTCTTCGAGGTATTAGTATCAGTATCAGTAT
 54575  CAGTATCGTAAAAAACGGGTGACTAAAATATATATATATATAAAATTATAAATAAAAATA
 54635  TTATAATAATTTTAAATAAATAAATATCAATATATTATTATTATTTATATTATAATAAAT
 54695  ATTATCTAATAATAGTCCGAACCCCTTTTTTATTTAAAGAAGGAGTGAGGGACCCCGTGG
 54755  GGACCGAACCCCGAAGGAGATAATTAGATATAATTATATTTTATTTTATATAAATTATAT
 54815  AATATTATATAATAATAATTATATAATAAGTTAATAATAATTATATAATAAGTTAATAAT
 54875  AATCATATCTCCTTTATAAATGAACTTTTATTAAATATATTTTATTAAATATTAAATATA
 54935  TTTTTTATAATATTAAATATATTTTATTAAAATATTAAATATATTTTATTAAATATTAAA
 54995  TATATTTTATTAAATATTAAATATAAATAAAGGTTTATATTATAATTCATTATTTATATC
 55055  TTCTTTATAAATTAATATTCGTATTAGATCCTTATTTAATTTATAATCCTTTAAAAACTT
 55115  TTAATAAATATAATATAATATAATATATATATAATTTTTATTATTTTTATATTATTTTTA
 55175  TTATTTAAATATATTATATATTTCATTATAATAATTATTTAAAAAGTTATTTAATAAATA
 55235  ATCTGATATTATATTTTATAATTAATTTTATTTATTTTATTTATTATATATATTATTATA
 55295  TATAATTAAAATTATAATTACAATTATAACTATAATTAAATTAAATTAAATTAAATTGGA
 55355  TTAAATTAAATTAAATTGGGCGCCAAGCCGGTTGTTCACCGACTTGGTCCCAATATAATA
 55415  TGATATAATATAATATACTCCTTCGGGGTCCGCCCCGCGGGCGGACTATATGATATAATA
 55475  TAAATATAATATACTATATGATATAACATAAATATAATATACTCCTTCGGCCGGATTATA
 55535  TGAATATATTATTATTATTATAATTATAAAATTATAATAAATAAATAAAATTTCTTTAAT
 55595  AATTATTAATTAATATTATTAATTTATTTACAAATATTTTATTAATTTTTATTTTTATTA
 55655  AATATAAATATATAAATATATATATATTTATTTATAATATTATTTATATTTATTATATAT
 55715  TATTATTAAATATATTTTTATTATATATCATTAAATATTAATATGTTATTATAGTGGTGG
 55775  GGGGTCCCAATTATTATTTTCAATAATAATTATTATTGGGACCCCGGATATCTTCTTGTT
 55835  AATCAATTATTATATTATTTAATTTATTTTATTTCTTATTTATAATTTATATTATATAAT
 55895  TTATTATATTGTTAATACTCCTTCGGGGTCCCCGCCGGGGCGGGGACTTTTATTTATATT
 55955  ATTAATTATATTATATTATTATAATATATTTAATTGATTATATTATAAAATTATAACTAA
 56015  TGTATGCTTTGTATTTATTGAATAGTTTGGTTCTTATCACCCACCCCCTCCCCTATTACG
 56075  TCTCCGAGGTCCCGGTTTCGTAAGAAACCGGGACTTATATATTTGGTAATTAAAAATATA
 56135  ACTTATATAAATATTTAATAAATATATATTAAATATATTATTATTAATAATTTATTATTA
 56195  TATAATAAAATAATAAATATTATTAATGATTTAAATTATATAAATATTTATTATTAAATA
 56255  AATAATTATACTTTCTCCTTTTGGGGTTCCGGCTCCCGTGGCCGGGCCCCGGAACTTAAA
 56315  AATAATATATATATATATAAAAGTATTTTATAATAATTAGTTTAATTATTATTCTTTTTT
 56375  TTATTAAATATAAAATCATTTTAGGTTATTAATTTTTATTTATTAAAAATAAATTTTATA
 56435  ATTAATATTTCTCCTTTCTTAAAATAAATAATATTATTATTATAATTATTAATTAATGAA
 56495  TACTCTTTTGGGGTTCGGTCCACCCTCCCGTATACTTACGGGAGGGGGTCCCTCACTCCT
 56555  TTTGAGACTTTAATTTTATAAATATAAATATAAATATAATAAGATGTTAACTCTTTTATA
 56615  AATAAATAATAAATATAATTCTATTTTTAATAATAATATATAATATTTTTATAATAAAAT
 56675  ATATAAATAATAATATTTATATATATATATATACTTTTTTTTTATATAAGAATAATATAT
 56735  ATAGTTCACATTGGAGGCGAGTAAAAGGAGATAAGAAATATAATATAATATAATAATAAA
 56795  AATATAATGAATAATAATAATAAAAATTTATATAATAACAAAATAGTCCGACGAAGGAGA
 56855  TGAGATTATTAATATTATTAAATAATAAAATGTATTAATTATAAAATATAAAACCTATAA
 56915  ATAATTTATAATATAATTTATATTATGATAATAATAATATATATATTATAATATTTTATA
 56975  TATATATTTATTATATTTATATTTATATAAAAAAGTGATATTGATTAATTAATTAATTTA
 57035  TAATTAATAATTATTAATATAGTCCGGCCCGCCCCCCGCGGGGCGGACCCCGAAGGAGTC
 57095  CGACCGAAGGAGTTTATTATATTATATTAAATAAGATTTATAATATAATTAATATATATT
 57155  TTAATAAATATAAAAGATTATATTATATTATAAAAAGTATATTTTATATTTATATTTATA
 57215  TATATATTTTATTTATTATTATTATATATATAAGTAGTAAAAAGTAGAATAATAGATTTG
 57275  AAATATTTATTATATAGATTTAAAGAG
;;     rnl ==> ;; mfannot: 5' +/- 50 nt
 57302  ATAATCATGGAGTATAATAATTAAATTTAATAAATTTAATATAACTATTAATAGAATTAG
 57362  GTTACTAATAAATTAATAACAATTAATTTTAAAACCTAAAGGTAAACCTTTATATTAATA
 57422  ATGTTTTTTTTTATTATTTTTATAATAAGAATAATTATTAATAATAATAAACTAAGTGAA
 57482  CTGAAACATCTAAGTAACTTAAGGATAAGAAATCAACAGAGATATTATGAGTATTGGTGA
 57542  GAGAAAATAATAAAGGTCTAATAAGTATTATGTGAAAAAAATGTAAGAAAATAGGATAAC
 57602  AAATTCTAAGACTAAATACTATTAATAAGTATAGTAAGTACCGTAAGGGAAA
;;
 57654  GTATGAAAATGATTATTTTATAAGCAATCATGAATATATTATATTATATTAATGATGTAC
 57714  CTTTTGTATAATGGGTCAGCAAGTAATTAATATTAGTAAAACAATAAGTTATAAATAAAT
 57774  AGAATAATATATATATATAAAAAAATATATTAAAATATTTAATTAATATTAATTGACCCG
 57834  AAAGCAAACGATCTAACTATGATAAGATGGATAAACGATCGAACAGGTTGATGTTGCAAT
 57894  ATCATCTGATTAATTGTGGTTAGTAGTGAAAGACAAATCTGGTTTGCAGATAGCTGGTTT
 57954  TCTATGAAATATATGTAAGTATAGCCTTTATAAATAATAATTATTATATAATATTATATT
 58014  AATATTATATAAAGAATGGTACAGCAATTAATATATATTAGGGAACTATTAAAGTTTTAT
 58074  TAATAATATTAAATCTCGAAATATTTAATTATATATAATAAAGAGTCAGATTATGTGCGA
 58134  TAAGGTAAATAATCTAAAGGGAAACAGCCCAGATTAAGATATAAAGTTCCTAATAAATAA
 58194  TAAGTGAAATAAATATTAAAATATTATAATATAATCAGTTAATGGGTTTGACAATAACCA
 58254  TTTTTTAATGAACATGTAACAATGCACTGATTTATAATAAATAAAAAAAAAATAATATTT
 58314  AAAATCAAATATATATATATATATTTGTTAATAGATAATATACGGATCTTAATAATAAGA
 58374  ATTATTTAATTCCTAATATGGAATATTATATTTTTATAATAAAAATATAAATACTGAATA
 58434  TCTAAATATTATTATTACTTTTTTTTTTAATAATAATAATATGGTAATAGAACATTTAAT
 58494  GATAATATATATTAGTTATTAATTAATATATGTATTAATTAAATAGAGAATGCTGACATG
 58554  AGTAACGAAAAAAAGGTATAAACCTTTTCACCTAAAACATAAGGTTTAACTATAAAAGTA
 58614  CGGCCCCTAATTAAATTAATAAGAATATAAATATATTTAAGATGGGATAATCTATATTAA
 58674  TAAAAATTTTATCTTAAAATATATATATTATTAATAATTATATTAATAATATATATAATT
 58734  ATATTATATATTTTTTTTATATAATATAAACTAATAAAGATCAGGAAATAATTAATGTAT
 58794  ACCGTAATGTAGACCGACTCAGGTATGTAAGTAGAGAATATGAAGGTGAATTAGATAATT
 58854  AAAGGGAAGGAACTCGGCAAAGATAGCTCATAAGTTAGTCAATAAAGAGTAATAAGAACA
 58914  AAGTTGTACAACTGTTTACTAAAAACACCGCACTTTGCAGAAACGATAAGTTTAAGTATA
 58974  AGGTGTGAACTCTGCTCCATGCTTAATATATAAATAAAATTATTTAACGATAATTTAATT
 59034  AAATTTAGGTAAATAGCAGCCTTATTATGAGGGTTATAATGTAGCGAAATTCCTTGGCCT
 59094  ATAATTGAGGTCCCGCATGAATGACGTAATGATACAACAACTGTCTCCCCTTTAAGCTAA
 59154  GTGAAATTGAAATCGTAGTGAAGATGCTATGTACCTTCAGCAAGACGGAAAGACCCTATG
 59214  CAGCTTTACTGTAATTAGATAGATCGAATTATTGTTTATTATATTCAGCATATTAAGTAA
 59274  TCCTATTATTAGGTAATCGTTTAGATATTAATGAGATACTTATTATAATATAATGATAAT
 59334  TCTAATCTTATAAATAATTATTATTATTATTAATAATAATAATAATATGCTTTCAAGCAT
 59394  AGTGATAAAACATATTTATATGATAATCACTTTACTTAATAGATATAATTCTTAAGTAAT
 59454  ATATAATATATATTATATATATATTATATATAATATAAGAGACAATCTCTAATTGGTAGT
 59514  TTTGATGGGGCGTCATTATCAGCAAAAGTATCTGAATAAGTCCATAAATAAATATATAAA
 59574  ATTATTGAATAAAAAAAATAATATATATTATATATATTAATTATAAATTGAAATATGTTT
 59634  ATATAAATTTATATTTATTGAATATATTTTAGTAATAGATAAAAATATGTACAGTAAAAT
 59694  TGTAAGGAAAACAATAATAACTTTCTTAAAAAATAAAAATGGAAAGAATTAAATTAATAT
 59754  AATGGTATAACTGTGCGATAATTGTAACACAAACGAGTGAAACAAGTACGTAAGTATGGC
 59814  ATAATGAACAAATAACACTGATTGTAAAGGTTATTGATAACGAATAAAAGTTACGCTAGG
 59874  GATAATTTACCCCCTTGTCCCATTATATTGAAAAATATAATTATTCAATTAATTATTTAA
 59934  TTGAAGTAAA
;; mfannot:     /group=IA (9.50e-26)
 59944  ttgggtgaattgcttagatatccatatagataaaaataatggacaataagcagcgaagct
 60004  tataacaactttcatatatgtatatatacggttataagaacgttcaacgactagatgatg
 60064  agtggagttaacaataattcatccacgagcgcccaatgtcgaataaataaaatattaaat
 60124  aaatatcaaaggatatataaagatttttaataaatcaaaaaataaaat
;     G-orf236 ==> start /note=LAGLIDADG ;; evalue:0.0032
 60172  aaaatgaaaaatattaaaaaaaatcaagtaataaatttaggacctaattctaaattatta
 60232  aaagaatataaatcacaattaattgaattaaatattgaacaatttgaagcaggtattggt
 60292  ttaattttaggagatgcttatattcgtagtcgtgatgaaggtaaactatattgtatgcaa
 60352  tttgagtgaaaaaataaggcatacatggatcatgtatgtttattatatgatcaatgagta
 60412  ttatcacctcctcataaaaaagaaagagttaatcatttaggtaatttagtaattacctga
 60472  ggagctcaaacttttaaacatcaagcttttaataaattagctaacttatttattgtaaat
 60532  aataaaaaacttattcctaataatttagttgaaaattatttaacacctataagtttagca
 60592  tattgatttatagatgatggaggtaaatgagattataataaaaattctcttaataaaagt
 60652  attgtattaaatacacaaagttttacttttgaagaagtagaatatttagttaaaggttta
 60712  agaaataaatttcaattaaattgttatgttaaaattaataaaaataaaccaattatttat
 60772  attgattctataagttatttaattttttataatttaattaaaccttatttaattcctcaa
 60832  atgatatataaattacctaatactatttcatccgaaacttttttaaaataa
;     G-orf236 ==> end
 60883  tattcttatttttattttatgatatatttcataaatatttatttatattaaattttattt
 60943  gataatgatatagtct
;; mfannot:
 60959  GAACAATATAGTAATATATTGAAGTAATTATTTAAATGTAATTACGATAACAAAAAATTT
 61019  GAACAGGGTAATATAACGAAAGAGTAGATATTGTAAGTTATGTTTGCCACCTCGAT
;;
 61075  GTCGACTCAACATTTCCTCTTGGTTGTAAAAGCTAAGAAGGGTTTGACTGTTCGTCAATT
 61135  AAAATGTTACGTGAGTTGGGTTAAATACGATGTGAATCAGTATGGTTCCTATCTGCTGAA
 61195  GGAAATATTATCAAATTAAATCTCATTATTAGTACGCAAGGACCATAATGAATCAACCCA
 61255  TGGTGTATCTATTGATAATAATATAATATATTTAATAAAAATAATACTTTATTAATATAT
 61315  TATCTATATTAGTTTATATTTTAATTATATATTATCATAGTAGATAAGCTAAGTTGATAA
 61375  TAAATAAATATTGAATACATATTAAATATGAAGTTGTTTTAATAAGATAATTAATCTGAT
 61435  AATTTTATACTAAAATTAATAATTATAGGTTTTATATATTATTTATAAATAAATATATTA
 61495  TAATAATAATAATTATTATTATTAATAAAAAATAT
;;     rnl ==> ;; mfannot: 3' -20/+180
 61530  TAATTATAATATTAATAAAATACTAATTTATCAGTTATCTATATAATATCTAATCTATTA
 61590  TTCTATATACTTATTACTCCTTATGGGGTCCCGGCTGGACCGAGACTCCTCCCTTGCGGG
 61650  GTTGGTTCACACCTTTATAAATAAATAATAAATAATAAATAATAAATAAAGGTGTTCACT
 61710  AATAAATATATATATATATATATATATTATATTATAATATTATTTAATACTTAATATATT
 61770  ATATATTTTATATTTAATAAAAAATAATATTAATAAATAATAATATTAATAATAAAGAAA
 61830  TTATAATTAATACCCTCTATATATAATTCTAATTAATTAATTAAATATTTATATATAATA
 61890  ATCAATATATTATTAATTTAATAATTATTATAATAGTTTATAAAAGATATATTTTTATAT
 61950  TATATTATATTTAATAAATATTACTTTTTTTATTATTATTTTTATATATTATATAATATT
 62010  ATTAATTTTTATTATAATATTATTTACTTTTTTATTGGATTATTTATTTATTTATTTATT
 62070  TATTAATTAATTAAATATTTATTAATTAATATATATATTAAATATTAATATTTCATTAAA
 62130  AAAAGAGATATATGAATAATATATTATGTTATATTATATTATATAATTATATTATTTTTT
 62190  ATAATATTAATAATTAAAAATAAGAACTTATTTAAAAATTATAATTATAATAATAAATTA
 62250  ATACTTTTTAATTTATAAAAATATAAATTTCTTTATATATATATATATATTATTATTTAT
 62310  ATTAATCATAATTTTAATATTTATAATAAATTTATATAAAATCAATTATAATATTATATA
 62370  CTTTTTATATACTTTATAATCTTTATATCTTCACCCACCTTTTTTTTAATAATATATTAT
 62430  ATTAAAAATATAATAATTTATATGATTTATTAATACTTTTTATATAATTATATTATTATT
 62490  TTTTTTTTTTATAGATGTTATATTATTTTTTATAATAATTTTTTTTTTATTTAAATAAAA
 62550  TTTATAACTCCTTCTTAATTAAAGATAAAAGGGGGTTCCCCCCTTAAGTATAAGTATAAG
 62610  TATAAGTATAAGTATACGGGGGGGGGGTCCCTCACTCCTTCGTTAATTTATATATATTAT
 62670  TAATAATTATTTAATTTTTATTATTTATTTATATATAAAAATATTCTAAAATTATTAATA
 62730  TTTATAATAGAATAAATATTATAAAGTATAATTATAAATAATTAATTATTTTAATAATAA
 62790  TAATATATTTATTATTATATAATAAATATATTATAAATAATA
;     G-trnT(ugu) ==> start
 62832  GTTATATTAGCTTAATTGGTAGAGCATTCGTTT!TGT!AATCGAAAGGTTTGGGGTTCAA
 62890  ATCCCTAATATAACA
;     G-trnT(ugu) ==> end
 62905  ATAATAATAATAAAATATTAAAATAAATATAATATTTATAAAAAATTTATTAATTTATAT
 62965  AAAAAATATATATATAAATAATAATTATAATAAAACATTTTATAATCAATAATTTAATAA
 63025  ATAATCTTCTTATTATAATATTATGTTTAAATATTACTCTTTATGAGGTCCAACAAACTA
 63085  ATAAGATATAAATATATATATATTATATAATAATAATAATAATAATATATTATTTAATAT
 63145  ATTATCAAAGAGATAAATATAAATAATATTTTAATAATTTTAAATAAATCTAATTTATAT
 63205  ATTAATAATTTAATAATCTTAATATTTATTATCATTATTTCATATTTATATTATATAAAT
 63265  ATTTATTTAAATAAAAAATATTAAAGAGTTTATTTTATTTATTATAAATTATTTAATAAA
 63325  ATATATATAATAATATATAGAATAAAGATATAAATAATTATAAGTATATAAAGTAATAAA
;     G-trnC(gca) ==> start
 63385  GGAGATGTTGTTTTAAGGTTAAACTATTAGATT!GCA!AATCTACTTATTAAGAGTTCGA
 63443  TTCTCTTCATCTCTT
;     G-trnC(gca) ==> end
 63458  AAATAAATAATATAATAATAAAATATTATAGTTCCGGGGCCCGGCCACGGGAGCCGGAAC
 63518  CCCGGAAGGAGATAAATATATTATATTTAGAATAATTATATAATAAA
;     G-trnH(gug) ==> start
 63565  GGTGAATATATTTCAATGGTAGAAAATACGCTT!GTG!GTGCGTTAAATCTGAGTTCGAT
 63623  TCTCAGTATTCACC
;     G-trnH(gug) ==> end
 63637  CTATAAATAATAATAATAATATATTTTATTATTCTTAAATTTTTTTATTCTTTATATTAT
 63697  ATATATATATAATATTAATATTATTACTTTTTAATAACAAAATATTATAATTAATTGATA
 63757  TATATATACCAAATATAATTAATTGAAATTAAATAATAAATAAAATATTTACTTCTTTAT
 63817  TAAAATTCTAATTAATTGATTCTTTTTATTGAATATTAAATTCTATTATAACTTATTAAT
 63877  TAATTAATTAATTATAATAATAATAATAATATTTATTATTAATTATTAAATATTTATTAT
 63937  TATATATAAGATTTAATTTTAAATATTAATAAAAAAAAAGAATAAAATAAAATAAAATGA
 63997  ATAATATTTCTTTATCTCTTTCGGTCGGACTCCTTCGGGGTCCG
;; mfannot:
 64041  ccccgcagggggcgggccggactatttattattataatataatatttaatcaatagattt
 64101  ataatttatttaatgaatattttataaatatgtaaaacaattcctttttattattataaa
 64161  tttttcattatttatttatttatttatttatttatttattcaatatataaaaataattat
 64221  aaaaaagattattaaaaataataatttaatgataaatatatattatatatattaatataa
 64281  aaataataaatataaatatattatgtaaatattatataaatttgtatatgtatatattat
 64341  aataatgttatataagtaataatataataaaatattttatgtaatttatatatatttata
 64401  attataaaataaaaatattataaataataaaattaataataataataattttaataaaat
 64461  aaattatatatttaattttattatgaagtttatacttaatataaattatatttcctttat
 64521  aaattattaatatatcctttttaattaaataaaataaaaatattataaatattaataatt
 64581  aattttttatttatatttatatatatattaaagattaaatatattattaatactaattta
 64641  taatttattattaataaatagtccggcccgccccctgcggggcggaccccgaaggagttc
 64701  gacttaaattataatttaataatttttatttattaatagttttattattaatataaaaag
 64761  agtaaggataataataaattcttttaatttatttttaataaaatataattttaaaatagt
 64821  tttatagtccggcccgccccccgcggggcgg
;; mfannot:     /group=IB(5') (3.36e-06)
 64852  ACCCCGAAGGAGTCCGGTCTGGCATTAATTATAATAATTATATTAATATTATATTATTTA
 64912  TTATATTATAATATATTTATTTATATTTTATAATATTAATAATTATTTTATATTTAATAA
 64972  ATATAATATATATATTATTTTTTTTAATAACTATCTAATTTAATTAATA
;     G-trnL(uaa) ==> start
 65021  GCTATTTTGGTGGAATTGGTAGACACGATACTCT!TAA!GATGTATTACTTTACAGTATG
 65079  AAGGTTCAAGTCCTTTAAATAGCA
;     G-trnL(uaa) ==> end
 65103  ATAAATATATATAATATATATAATATATATAAA
;     G-trnQ(uug) ==> start
 65136  TGAGTCGTAGACTAATAGGTAAGTTACCAAAAT!TTG!AGTTTGGAGTTTGTTTGTTCGA
 65194  ATCAAACCGATTCAA
;     G-trnQ(uug) ==> end
 65209  TATTATAATATATATATTATTTATATATAAATATATAATTATACTCCTATTTTTATATTA
 65269  ATTAATTAATTAATTAATAATATATGATAATATAAAAATTATTGAATTATTAACTCTTAT
 65329  TAATAATAATAATAATCATAATAATAATATATATATATATAGTATATATATAAAAGTTTT
 65389  ATTATATTATATTATATTATATTATATTATATTATATATTTATTTATATATAATTCTTAT
 65449  TAATTGAAAAAGAATAATTAATAATCTTATTAAAAAATAAATACTTTCATTTTATTTTAT
 65509  TTTATTTAATTATAATATATAAATATTAAAAAAAGGATATAAGTTTTTATAAGATATAAT
 65569  ATATATATATTAAATATAAAGAAGTTAATATTTATATTTTAATTATAAAATGTTAATACT
 65629  CCTTTGGGGACTTATTAATTAAATTATTAATTAATAATAATTTATGATTTATAAATAATA
 65689  AATAAAGGAATAAGTATCAATTAATTAATATATTATATTTAATATTTTATATTTAATATT
 65749  TAATATTTAATATTTTAAGTTCCGGGGCCCGGCCACGGGAGCCGGAACCCCGAAAGGAGT
 65809  AGTATTAATTATGGATAGTGAGGGTGGATTTAATCCTTTTGTTATGTTATTAATTAATTA
 65869  ATTAATTTATATATATAAAATATTTTAATTTATTTTTATATAAATATATATATATATATT
 65929  AATAATAGTAATATATATTATGTATAAACAATA
;     G-trnK(uuu) ==> start
 65962  GAGAATATTGTTTAATGGTAAAACAGTTGTCT!TTT!AAGCAACCCATGCTTGGTTCAAC
 66020  TCCAGCTATTCTCA
;     G-trnK(uuu) ==> end
 66034  TAATATTATATATATATATTCCCCTTTCTAAAAATAATAATAATTATATATAATAATAAT
 66094  ATAATTATATATATATATATTATAATAATAATAATAATAATAATAAATAATAATAATTAT
 66154  TTTTATTAATAATATTAATATATTATAATTATTAATAAATATTAATAAAAATA
;     G-trnR(ucu) ==> start
 66207  GCTCTCTTAGCTTAATGGTTAAAGCATAATACT!TCT!AATATTAATATTCCATGTTCAA
 66265  ATCATGGAGAGAGTA
;     G-trnR(ucu) ==> end
 66280  ATTATATTATATTAATAATCCCCCCCCCATTTTTAATTTAATTAAGAAGTTTAATTTACT
 66340  ATTTAATAATAAATGAAATAATAATA
;     G-trnG(ucc) ==> start
 66366  ATAGATATAAGTTAATTGGTAAACTGGATGTCT!TCC!AAACATTGAATGCGAGTTCGAT
 66424  TCTCGCTATCTATA
;     G-trnG(ucc) ==> end
 66438  ATTAATATTAATATAAATTAATATCCTATAATTAATTAAATACAAAATTATATTAAAACT
 66498  TATATTATATTATATTATAATATTATATTATTATTATATAAAAATATAATAATAATAATA
 66558  TTTAATTTTATTTAATAATAATATTTTATATAATAAAATAATCATAGTTATAATATTTAA
 66618  TATTAATAATAATTTATTATAATTATTCTTTAATATACTTATTTATTATTATTTTAATAA
 66678  ATAAATATAATTCTTATAAATATATTATAACAAAATATATTATATTTTAATTAAATACAA
 66738  TATTATAAATATATATATATATATAAATATTTAATAAAAAAAAATAAAAATATTTTAATA
 66798  ATTATTCTTTATAAATAAATAATAATAATAATAATTTATAATAATCTCCTTGTGGGGTTC
 66858  CGGCTCCCGTAGCCGGGCCCCGGAACTATAATATACTTTTTAATATATTTTTTTATTACT
 66918  CCTCCTTTGGGGTCCGCCCCGCGGGGGCGGGCCGGACTATAATAATTTTTTATTGATAAA
 66978  AAGTATATATAATATAATATAATTAATATATTTCTTTTTATAAAAATTATAAATATTAAT
 67038  TTATAATAAAAAAAGTATATATAATATTATATATTTAATAAATAATATAATAATAATATA
 67098  AATAAATATATATATATTATTAATATATTAAATTTTATAATAATAATTATAATAATAGTA
 67158  GTAGGTATAAATTTTAATAAAGAGTTTTATTCCAATGGAGTAATAATAATAATAATAATA
 67218  AAATAAA
;     G-trnD(guc) ==> start
 67225  GGATCTGTAGCTTAATAGTAAAGTACCATTTT!GTC!ATAATGGAGGATGTCAGTGCAAA
 67283  TCTGATTAGATTCG
;     G-trnD(guc) ==> end
 67297  TATATTTATACTTAATATAAAAAAAATAAATAATAATCTTTATTATTATTATATTTATTA
 67357  ATAATAAATTATTTTGTTATTATTATTAATTTATATTAATATTTTATATAAATTATTTAT
 67417  TTAATCTTTCATTATATATTTAATATATTATTAATATTAATTAATATTTTATAATAAATA
 67477  AATAAAATAAATATTTTAATATAATACTTATTTTTATATTTATTAATAATAATTAATTTT
 67537  TATATAAATTTATTATTTCTTACAATATATTTATTACTATTATTTTTTAATAATCTTATA
 67597  TATAATATATAAAATATATATATATTATATATATATATAAATATAATATATATTATTATA
 67657  AATATTTATAATCTTATTAATTAATTAGATTATATTATATTAGATCATATTATATTATAT
 67717  TATATTATATTATATTATTATTATTAATATTTTTATTTTTATTTTATATTTAATAGTAAA
 67777  AAATCATAATTTTATAATTTATTAATTATTATATAATTTCATTAATATATTTCTTCTTTT
 67837  TATTTATTTATTTATTACTTATTAATAGATATAATATATAAAATAATTATAATTTATTAT
 67897  AATTTATTAATTTATTTATTTATTTATTAATTTATTAATTTATTTATTATTATATTTTTT
 67957  TTAATAAA
;     G-trnS(gcu) ==> start
 67965  GGAAAATTAACTATAGGTAAAGTGGATTATTT!GCT!AAGTAATTGAATTGTAAATTCTT
 68023  ATGAGTTCGAATCTCATATTTTCCG
;     G-trnS(gcu) ==> end
 68048  TAT
;     G-trnR(acg) ==> start
 68051  ATATCTTTAATTTAATGGTAAAATATTAGAAT!ACG!AATCTAATTATATAGGTTCAAAT
 68109  CCTATAAGATATT
;     G-trnR(acg) ==> end
 68122  ATATTATATTATATAATATTATATATTAATAAATATTATTTATTTATTTATTTATTTATT
 68182  TATTTATTTATTTATTTATTATTAAATAAAAATATTTAATAAAATAATATAAAATATTAT
 68242  AATTATTTATATATTAATTATTAATTATTTATTATTTATTATATAAAAAGTATATAATTT
 68302  TGTATTTTAATATAGGGTTAATTAATTAATTATTAATTTTTTTATAATAAGATAATAATA
 68362  TATTAAAAACTTATTATAAATTTATAAAATAATATTTATTTAATTTGATATTATTTTTAA
 68422  TCTTTCATTAATATATATTTTATTATAAGTAATAATATAGTTTAATTTAATTAATATAAA
 68482  TAAATTACATAAGAATAATATTATAATAATATTATATATTATATAAAGAAATAATAATTT
 68542  ATATTTTTATTTTTTATAAATAATATAAATATAAATATTAATATAAATATAAT
;     G-trnA(ugc) ==> start
 68595  GGGGTTATAGTTAAATTTGGTAGAACGACTGCGT!TGC!ATGCATTTAATATGAGTTCAA
 68653  GTCTCATTAACTCCA
;     G-trnA(ugc) ==> end
 68668  ATAATTATATTATATAATATATATATTAATAAATTATATATATATATATATATATAAATA
 68728  TTAAATAAATATTATATTAATAAATAATATAAATTATCTAATCGAAGGAGATATTTATAA
 68788  TATAATATAAATATTTTAATAAATTAATAAATATTATATTAATAAATAATTAATAAATAT
 68848  ATAAATTATAATAAATTTTAATATTATTATATAAATTAATTAAATATAATAATTAATGAA
 68908  ATA
;     G-trnI(gau) ==> start
 68911  GAAACTATAATTCAATTGGTTAGAATAGTATTTT!GAT!AAGGTACAAATATAGGTTCAA
 68969  TCCCTGTTAGTTTCA
;     G-trnI(gau) ==> end
 68984  TATTATATATCATTAATATATAAAATATAAATATATATATTATAATAATAATAATAATAA
 69044  ATATAAATATAATTATATATATATATATATATAAATAAATAATTATTTAATTTATAATAA
 69104  ATATATATAGTTTTATTATTAATTATATTTAATAAATATTAATTATTAATTTTATATTTA
 69164  TAAATAAATTTATTACTCCTTCTTAATTAAAAATAAAAAGGGATGCGGTTCCCAC
;; mfannot:
 69219  ggggtcccgcactccttcggggtccgccccctcccctgcgggaggggagcggactatttt
 69279  attaaaaatattataattaaataataatataaataatttataatataataatatatactt
 69339  ataaataatatttaaatcttattattaatttataaatcataaattattattaataaatat
 69399  ctcttttagataagataaattgaacttatatttatattatatatatatagatataaatct
 69459  taaatagagtaaatatattataataattatataaatatatatatattatattaagataat
 69519  aatatatatatatattaatatataa
;     G-trnY(gua) ==> start ;; mfannot: evalue : 6.73e-13
 69544  ggagggattttcaatgttggtagttggagttgagct!gta!aactcaatgacttaggtct
 69602  tcataggttcaattcctattcccttca
;     G-trnY(gua) ==> end
 69629  taaataatttattattaattatatattattataaatccattgaaattaatataatccaat
 69689  gaataattaatttaatacataatttaatatataaaattatatatatatatactttataaa
 69749  aaaaaaattatataataattatattaatatatttatatatataaataaataaataataat
 69809  aattataattataattataattaattaattaataaataaataataatttatattatcttt
 69869  ataatatatatatatacttttataaaaaaaatatataaataattctaaaatgtatatttt
 69929  tattaataaaattaataataaaataattattatctgtatttaataaatttaattatagag
 69989  ttatatttctatatatttatatatttatttatttattctccttccggggttccggctccc
 70049  gt
;; mfannot:     /group=IB(5') (1.09e-04)
 70051  GACCGGGCCCCGGAACTAATAAAATATATAAAATAAGGGTTTTTATTTATTTAATTAATA
 70111  TATATTTATTCTTTTATATAATAT
;     G-trnN(guu) ==> start
 70135  GTCCTTATAGCTTATCGGTTAAAGCATCTCACT!GTT!AATGAGAATAGATGGGTTCAAT
 70193  TCCTATTAAGGACG
;     G-trnN(guu) ==> end
 70207  ATAATAATATATATATATTTTAATTTATATATCATATATATATATATATTAAAGAAAAAT
 70267  AATAATATAAAAATATGTATTAATAATAATAATAAATAAATAATAATAAATAATTTTATT
 70327  ATATTATATTTATTAATATATTTATTGATATTTATTAATTTAAGATTATTCATTAAATAT
 70387  ATAATTATTAATAATTTAATATATTTTATAATTTTTATTATATTTTATGTAAGAATAAAC
 70447  TATTTTATATATTATATATATATATATAATTTTTTTATAAAATGATAAATTTTATATTAT
 70507  AAATATTATTAAAATATTTTTATAAATATTTAAATTATTTATAAAAAGGTATATAATAAT
 70567  AATTATTAATATTATATTATATTATATATTTATTTATATTATATATAATAATATATTTAT
 70627  ATATATATTAATTAATAAATTAAATAAGTATCTATATTTTATATTATATTATATTATATT
 70687  ATATTATATTATTTTATTTTATTAGTTCCGGAAGGAGAATAAAAAGTATTCTAAAGAAAT
 70747  TATATATTTATTATTTTTATTAATATATTATAAATTAATAAAAAATAAATATGTATATAT
 70807  AAATTATATTTATTATGTTTAATTATTTATAATTTATTATAATAAATAGTATAAGATATC
 70867  TTATTTATATTTATATATAATAAAGAATATTATTAAACTAACACCTATATTATATATATT
 70927  ATATTATATAATATTATATATATATTAATTACTAAGAATAAATTTATAATTAGATAATAT
 70987  TTATATTTATTTATTTATTTAATTAACAAATATATTAATATTTCTAATTAATTAATAATA
 71047  CCTTTATATATATATATATATATATATTAATTTTAATTATATAATTATCTTTTTTTTTAT
 71107  TAATAATCATAAATATATTATATATTTTATATAATAAGATTATAATTTTATAATTATTTT
 71167  ATTTTTTTTTTATTAAAAATTATTATTATTATAATTATTATATTATAATTATAAATTATT
 71227  AAAGAATATATTTATTAATATTTTAATAATTAATATCTTTTATTTATATTTATAAAATAA
 71287  GGTGTAAATATTGATAATAAAGAGTAAATATTGTATTAATAATAATAATAATTATAATTA
 71347  AGGA
;     G-trnM(cau)_1 ==> start
 71351  GCTTGTATAGTTTAATTGGTTAAAACATTTGTCT!CAT!AAATAAATAATGTAAGGTTCA
 71409  ATTCCTTCTACAAGTA
;     G-trnM(cau)_1 ==> end
 71425  ATAATGATTATAATATTTATATATATATTAATAATATTAATAAATAATTACTCCTCCTAG
 71485  CAGGATTCACATCTCCTTCGGCCGGATTATTTTATTAGTATTATTATTAAATAGATGTTC
 71545  ATTAAATAATTATAAATATAATTTATCTTTTAAATATATATATATAATATAATATTTAAA
 71605  TATATATTATAAATAAATAAATAAATAATTAATTAATTAATAAAAACATATAATGTATAT
 71665  TTATCTATAAAAAATATTAATTAAATTAATATATTATTACAGATAAATAAATAAATAAAT
 71725  ATAAATAATTATTCTTCTTTAAAATAAAAAGGGGGTGGACTATTTTATTTTTAAATATAT
 71785  ATTATATTAATAATATAAATATAAGTATAAATAAAAATTAATAATATATTATATATATAT
 71845  TATATTAATAATAATAATAATAATAATAATAATAAATAATAACTCCTTGCTTCATACCTT
 71905  TATAAATAAGGTAATCACTAATATATTATAATAATAATAATTATATATATTATATATAAT
 71965  CTAAATATTATATATTTTAATAAATATTAATATATATGATATGAATATTATTAGTTTTCG
 72025  GGAAGCGGGAATTCCGTAAGGAGTGAGGGACCCCTCCCTATACTAACGGGAGGGGGACCG
 72085  AACCCCTTTTTAAAGAAGGAGTGAGGGACCCCGTGGGGACCGAACCCCGAAGGAGTTTTA
 72145  TTTTTAGTATTTTTATAAAATATATATTTATATGATTAATAATATTATATATATTATTTA
 72205  TAAAAATAATATATAATTTTTATTATTTTTAATAAAAAATGTGGGGTTTGGTAATATAAT
 72265  ATTTTATATTTATAATATATAATAATAAATTATAAATAAATTTTAATTAAAAGTAGTATT
 72325  AACATATTATAAATAGACAAAAGAGTCTAAAGGTTAAGATTTATTAAA
;     G-cox2 ==> start
 72373  ATGTTAGATTTATTAAGATTACAATTAACAACATTCATTATGAATGATGTACCAACACCT
 72433  TATGCATGTTATTTTCAGGATTCAGCAACACCAAATCAAGAAGGTATTTTAGAATTACAT
 72493  GATAATATTATGTTTTATTTATTAGTTATTTTAGGTTTAGTATCTTGAATGTTATATACA
 72553  ATTGTTATAACATATTCAAAAAATCCTATTGCATATAAATATATTAAACATGGACAAACT
 72613  ATTGAAGTTATTTGAACAATTTTTCCAGCTGTAATTTTATTAATTATTGCTTTCCCTTCA
 72673  TTTATTTTATTATATTTATGTGATGAAGTTATTTCACCAGCTATAACTATTAAAGCTATT
 72733  GGATATCAATGATATTGAAAATATGAATATTCAGATTTTATTAATGATAGTGGTGAAACT
 72793  GTTGAATTTGAATCATATGTTATTCCTGATGAATTATTAGAAGAAGGACAATTAAGATTA
 72853  TTAGATACTGATACTTCTATAGTTGTACCTGTAGATACACATATTAGATTCGTTGTAACA
 72913  GCTGCTGATGTTATTCATGATTTTGCTATCCCAAGTTTAGGTATTAAAGTTGATGCTACT
 72973  CCTGGTAGATTAAATCAAGTTTCCGCATTAATCCAAAGAGAAGGTGTTTTCTATGGACAA
 73033  TGCTCAGAGTTGTGCGGACTGGGACATGCCAACATGCCAATTAAAATTGAAGCAGTATCA
 73093  TTACCTAAATT
;     G-orf473 ==> start /note=LAGLIDADG ;; evalue:6.3e-39
 73104  TTTGGAATGATTAAATGAACAATAA
;     G-cox2 ==> end
 73129  TTAATATAAATTTGTTATTAATACTTTTAATAATTATTAATAATTTAATTTTTAAAAATA
 73189  ATAATAATAATAATTATAATAATATTCTTAAATATAATAGAAATATAAAAATATATTCTA
 73249  TTCAATCACCTTATATTAATAATATAAATGTTATTAAAAGAAGATATCATACTTCTTTAA
 73309  ATAATAATTTAATTATTGTTCAAAAAAATAATAATGAAGATAATTTAAAATTAAATAATT
 73369  TAGAAATAAATAATTTTCATAAATGATTAGTAGGTTTTACAGATGGAGATGGTTCTTTTT
 73429  ATATAAAAGGTCTAGAAAGAGATTTAAAATTCTTTTATGGATTCCATTTACATAAAGATG
 73489  ATATCTCCTGTTTAGAACATATTAAAAATAATTTAAAAATACCTAATAATATTAATATTA
 73549  GAGAGCTATCGGTTCAATTACTAGTAACAAAGAAACAATGAATAAGTGATAATTTATTAC
 73609  CTATTTTTGATAAATATCCTTGTATAACTATAAAATATTATAGCTATATAAAATGAAAAG
 73669  AAGCATTAATAAAAAGTTTAAATAAAGTATCATCAAATAAAGAATTATTAAATTATAAAT
 73729  TATTAATTAATAATTATGAGGTTATTGATAATATAAAAATTCCTTATAATCATATAAATG
 73789  ATCATTGAATTTTAGGTTTTATAGAAGCTGAAGGTTCATTACTTATTGAAAGTAAAAGAA
 73849  ATAGTTGTAAATTATTTATTTCACAACATGAAAAAAGTAAAAAAACATTAGAAGCTATTA
 73909  AAGATTATATTTTAAATAATTGAAAACCTATTGATAATACACCAATATTTATTAAAAATT
 73969  ATTTATTAAATAATTGAAACAATATAATTTACTTATCTAAACTTAATAAATGTAATGTTA
 74029  TCAATTTAACACTAGCTAATATAGACTTTTTATATTATGTTATTATCCCTAAATTTAATA
 74089  ACATAAGTTGATATAGTATCAAATACAATAGTTTTATAAATTGACAATCTATTATTAATA
 74149  TTTATATAAAAGGTTTACATAAAATTAATAATAAAGATATTATAAATTATATTGAATATC
 74209  TTAGAAATTTAAATAAAAAAGGTATTAATAAAATTAATTATAATATTGAATTATATAATA
 74269  ATATTATTAATAATAATAAACCATTATATAATAAAAATTATACATATAGACTTAATAGTA
 74329  TTATTCATAGTAAAAAGAATATTACAGGTGTAGGAGTATTTGTATATGATTTAAATAATA
 74389  CATTAATTATAACATTTACAGGATATGTACCTGCTAGTTTACATTTTAATTGTTCTAAAC
 74449  ATGAGATTGCTAAATATATTAAAAATGGTAATGTATTTATAAATAAATATATTTTAAAAA
 74509  ATATTTTATTAGATTAA
;     G-orf473 ==> end
 74526  TTATTATTTTTATTTCTTCTTAAAATTAAAAAAGGAGACTTTTTTATATTTATAAAAAAT
 74586  ATATATAAATTATTCTTTTATTATAAATATATAAAATTATTTTCTTTTAATTATTTTTAT
 74646  AATTAATTAATTAATTAATTCTTCATGGCTATAGCCATAACTTTTAATAATATTCTTTTA
 74706  TTCTTTATTATTATATATATATATATTTATTATTTATTATTATAGAATTTATATTTATAA
 74766  AAATATTAATATTTTATTTAAAATAAATAATGATTAATTTATAAAATATATATTAATTAA
 74826  GTTTCGGGTCCCGGCTACGGGAGCCGGAACCCCCAAAAGGAGTTATTATATTTATAATTA
 74886  AATCTTTAAATAATATATCTTAAATTATTATATTGATATTAATATTATATTGATATTAAT
 74946  ATTAAATATATATTTAATATTTAGTTTATTATTTTATAAAATTATATTTATATATTATAA
 75006  TATAATTAAATATATTATAAATTTAATAATTTAATAAAAATATTCTTTTTATAATTATTA
 75066  TAATAATTAAATAAATAAATAATAATAAGAATAATTAATGTATAATTTTTTATAAATATT
 75126  ATATATTTTTATATTAATAAAATAAAATAAAATTATAATATAATTAAATTATAAGAATTA
 75186  TATTTACTCCTTTTATAATTTATATTTATAATATAATATAATATAAAATAAATATAATAT
 75246  AATATAAAATAAATATAATGTAATAGGTATTCACTCCTCTTTGGGGTTCC
;; mfannot:
 75296  ggtcccccatacggatacggatacggatacggatacgaatacgggggggaccgtccccca
 75356  gaacttaatattatatcttaaataattaatataaatataatatattatttaataataata
 75416  ataaataaataaataaataaataaataaataaattaaataaataataatattattataat
 75476  tactttttaataaataatattaatataatattatattagtattataaatagactttttat
 75536  tattttatatataatatagaaatatattatataattattatttttaattataaataaaat
 75596  ataattattatttattatataatttatataaatatatatatatatttattatatatataa
 75656  atataaatataaatataataattaactttatatagaaattctaataataataataaatat
 75716  aaaatagtccggcccgccccctgcggggcggaccccgaaggagtgagggacccctcccta
 75776  tacttacgggagggggaccgaaccccctttttattcttaagaaggagatgttcattaaat
 75836  aattaaatatatataattaataatattaaagttttatatatataaatattaatatattat
 75896  aaaaggtttatatatatataataagataagtaataaattaattaattaataatataaaaa
 75956  tatatattatatattatgttttatttatatatatatatatattatgtattattatataaa
 76016  tatatatatatattatattataagtaataataagtattatattatatata
;     G-trnF(gaa) ==> start ;; mfannot: evalue : 8.19e-11
 76066  gcttttatagcttagtggtaaagcgataaatt!gaa!gatttatttacatgtagttcgat
 76124  tctcattaagggca
;     G-trnF(gaa) ==> end
 76138  ataataataatatattaattaataattaatttataataaatatattataataattaatat
 76198  atatataatatattttatacaaagaaaatatatattatatctcttatttatttattaata
 76258  ttttaataaatataatattataaaaaaaagtttatatatttataaatataaatataaata
 76318  taaatataatataagtttggtattcatttaattatattatttaattaaaaatattctaaa
 76378  taagaataaatatcaataaaggagttataaatatatatatatattaatatatatataaaa
 76438  atatatattattattagttcccgcttcgcgggaacccc
;; mfannot:     /group=IB(5') (2.27e-04)
 76476  GTAAGGAGTTTTATTATAATAAAATTTATATATATTTAATATATAATTATAAAAATATTA
 76536  TATAATAAATAATAAATAATTATTAATAATAAATAAATATAATAATAATATTATAATAAA
 76596  TTTATAAATGATTATAATAAATTTATATTAATTTTTTATTT
;     G-trnT(uuag) <== end
 76637  TGTAAATACTAAGATTTGAACTTAGATAATATGCAC!CTAA!AAACATACATTTTACCAT
 76695  TAAATTATATTTAC
;     G-trnT(uuag) <== start
 76709  CTTATTAATTATATAAAATTTATTAAATATATAATATATTAATTATATAAAAATTATTAA
 76769  ATAAATATATAATATATTATATATAATTTATAATATATATATTATAAATATTATTATATA
 76829  TAAAATATAATATACTACTTATAAAAATATATATATATATATAAATATATATATAAATAA
 76889  ATATTTTATATATTAAATTAAATAATTATTAATAAATTTAATTATAAAGTATAATTTTCA
 76949  ATAGGAATATTTAGAATATTATAATAATTATATGAATTATTATAATTATATATATATAAA
 77009  TAAATAAAATAATAATTATAATAATTAATAAGAGTTTTGGATATATATCTGTGGAGTATA
 77069  TATTTTATAA
;     G-trnV(uac) ==> start
 77079  AGGAGATTAGCTTAATTGGTATAGCATTCGTTT!TAC!ACACGAAAGATTATAGGTTCGA
 77137  ACCCTATATTTCCTA
;     G-trnV(uac) ==> end
 77152  AATCTAGATATAATATTATATCTATCTTAATATAATAATATTTATTTATTTATTAAATAA
 77212  AAAAAAATAAATAATATTAATTAATATAAGATTCTTTTTTAATTATAATAATAAATAAAT
 77272  AAAAAGAAGATATTATCAATGATTTATATTAATAATAAATATAAATAATAAAAAATATAT
 77332  ATAATATAATATAATAAATATATTTCCTTTAATATTAATAATAATAATAATAATAATAAT
 77392  AATAAAATATTTAAATAAATTATATTCAATACAAATTAATTATTTATATTATTAATAATT
 77452  GAATAAATAATCCGATCGAAAGAGATATTAATTCGATTATATTATTTATTTAATTATATT
 77512  TAATTTAAATATATAAATTAATATATATATATTGAATTATATATAAATTTATTTTATAAT
 77572  TTTATAAATAATATATTATTATAAATATTTAATATAATTTATATTATTATTAAATAAAAG
 77632  ATTTATTAAATTAATATTATTATTTAATTTTATTATATAGTTTTAGGGATAATATTTTAT
 77692  TAATATTTTTTTTTATTTATTTATTTAATTATATTATATATATAATATATATATAACAAT
 77752  AAATTT
;     G-cox3 ==> start ;; mfannot: alternative ATG start pos 77740
 77758  ATGACACATTTAGAAAGAAGTAGACATCAACAACATCCATTTCATATGGTTATGCCTTCA
 77818  CCATGACCAATTGTAGTATCATTTGCATTATTATCATTAGCATTATCACTAGCATTAACA
 77878  ATGCATGGTTATATTGGTAATATGAATATGGTATATTTAGCATTATTTGTATTATTAACA
 77938  AGTTCTATTTTATGATTTAGAGATATTGTAGCTGAAGCTACATATTTAGGTGATCATACT
 77998  ATAGCAGTAAGAAAAGGTATTAATTTAGGTTTCTTAATGTTTGTATTATCTGAAGTATTA
 78058  ATCTTTGCTGGTTTATTCTGAGCTTATTTCCATTCAGCTATGAGTCCTGATGTACTATTA
 78118  GGTGCATGTTGACCACCCGTAGGTATTGAAGCTGTACAACCTACCGAATTACCTTTATTA
 78178  AATACTATTATCTTATTATCTTCTGGTGCTACTGTAACTTATAGTCATCATGCCTTAATC
 78238  GCAGGTAATAGAAATAAAGCCTTATCAGGTTTATTAATTACATTCTGATTAATTGTTATC
 78298  TTTGTTACTTGTCAATATATTGAATATACTAATGCTGCATTCACTATTTCTGATGGTGTT
 78358  TATGGTTCAGTATTCTATGCTGGTACAGGATTACATTTCTTACATATGGTAATGTTAGCA
 78418  GCTATGTTAGGTGTTAATTATTGAAGAATGAGAAATTATCATTTAACAGCTGGACATCAT
 78478  GTTGGATATGAAACAACTATTATTTATCTACATGTTTTAGATGTTATCTGATTATTTTTA
 78538  TACGTAGTATTCTACTGATGAGGAGTCTAA
;     G-cox3 ==> end
 78568  GGCTATAGAATTATATATCTAAATGATTAATATATATATTATTAATAATTAACAATAATT
 78628  AATATATTATAATTTATATATATATATTTTATATTATTATAATAATATTCTTACAAATAT
 78688  AATTATTATATATTATTCCTTCAAAACTCCTAACGGGGTTCCCGCGAAGCGGGAACTAAT
 78748  AATAATATAATCATTATACTCTTTTTTCATTTACCTTTTATAAAGATAATTAATAAATTT
 78808  ATTTAATATTTATAAAAAAAAATATAATATTAATATAATATAATAATGTAATTATTTATA
 78868  TTTTTATATTCCTTCGAGGTCACCGCCTCACCTCCAGCGGGACTTTTTTAATATGATATA
 78928  ATATAATATAAATATTATTAATTTAACTAATATATAAATTCATATATATATATATATTAT
 78988  TAATATTATTTTATAAAAAATATTTTTTATTTGATTATTATTAAATATTATATAAAAATA
 79048  TTAATATATTATAAATATACTATTTATGTAATTATTTTTTGAAGTGAGCACCTATTTTAT
 79108  ATATATTTTATATATATTTTATTATATTTTATTAAAAATAGGTGTGAACCTCCATGAGAG
 79168  AGGAATGAATACCTATTTTATAAAGTATATTTTATATTCTATATATTATAAATATGAACC
 79228  AAAAAAAGGAGTTTAAAATTTAATTAAATTTAATTAATTGAATTTCTTTATTATTATTAT
 79288  CATAATTATTAAACCCTTTATTAATATAATAATATATTATTTATTATCAAAATTCCTACC
 79348  CTTTTTATAATTTATATCTTTAATAATATAATTAAATATAAAATGTTTATTAAATATTAT
 79408  ATAAAAAAAAAATAAAAATATATATATATATATAAATGATAAATAATAAGGAATTCACAC
 79468  TTATATAAATTTAAATATAAAGTCCCAAAAGAAGTATTCATTAAATAAATTATCATTAAT
 79528  TAATTATAATAAACTTATTTAATATTATTAAAGATTAATTTATAATAATAATTATTATTA
 79588  TTATTATTAATATTAATAGTTCCGGGGCCCGGCCACGGGAGCCGGAACCCCGAAAGGAGA
 79648  AATATATAAATAATTAAATAGTTCATATATTAAAAAGAATTAGAATTAAACTTTAATAAG
 79708  TGTATTTAATATATAGAATATTAATAGAATATTTATTCTATTTATATATATATTTATATA
 79768  TATATATATTAAATAATATTATTTATATTATATTTTATATATATATTATTAATATAAAAA
 79828  GTATATTATATGTATTATATATATTATATATTATATATTTAATAATATATTACTATTATA
 79888  ATTAATAATTTTATAAAAAAAAATAAATAATTATATATTTCCTTCGTGGTTCGGTTCCCC
 79948  CTCACTCATTCAAACTATAATTTAATATATTATGATATTATTTATAATTTATAATATAAT
 80008  GTATAATATTATATTATAAATATTATATAAAAATAAAATGATAATAATAATAATAATAAT
 80068  AAAAATAGAAAAGAATAATTTTTATTATTTTAGTATATATAAGAATTTAATAAGTTAGAT
 80128  TATTGCGGACACCGTTACGCGGAGTGGGGACTATTATATTTTACCTATATATATTAATAT
 80188  TATTATAATTTCCTTCTTTAAAAGAAAAAAGGGATTCGAGAACTTATTATTATATTAATA
 80248  TATTAATAATAAATAATAATAAATAATAAAAAAGTAAATAAATATAAATTATATAAAAAT
 80308  ATAATTTTATTATTAAGGAGTGAGGGACCCCCCTCCCTATTCTAACGGGAGGGGGGGACC
 80368  GAACCCCAAAGGAGTTTAAATATAAAATATAATATTATCATTAAATTCTAATAAGGGTAT
 80428  ATAATGAAGATCTATTAGAACCTAAAAAGAATATTAATATATCTTTTATAAAATAATAAT
 80488  AATAAATATAAATATAAAAATAAATTGTAATAAATAATAATATTTATAAATAATAAAAAA
 80548  AAAAGAAATATATTAATTATTAATAATAAATAAATTATATTAAAATATAATATTATTATT
 80608  AAATTAAAGAAATATATTAAATATATTTATTAAAATTTTATAAATAAGTTAATATTTTAT
 80668  TAAATAATATTATAAATAAATAAAAAATAAGTATATAATTATTAATATATTAATTTATTA
 80728  TGTTATATATTTTTATATTTCAAATATATAAGTAATAGGGGGAGGGGGTGGGTGATAATA
 80788  ACCAGAATATTAAATAAATACAGAGCACACATTTGTTAATATTTAATAATATAATCAATA
 80848  AATAATATTATAATAATATAATATAATTAATAATAAATATAAAGTATAAACAATATAATA
 80908  AATTATATAAAATAAATATAAATTAAAAATAAAAACTAAATAATTAATATAATAAATGAT
 80968  AAACAAGAAGATATCCGGGTCCCATGATAAATTATTATTGAAAATAATAATTGGGACCCC
 81028  CACAATAGAATAAAAAATAAAAAGAATTAATAATATATAAATAATATAAATATATTATAT
 81088  ATATAATATAATATATATATATATAAAATAATAAATTATATAATATAATATATATATATA
 81148  TAATAATAAATTATATATATATATATAAAATAATAAAAATAATAATCATATGAATTTTAT
 81208  AAATATAATTATTATTAATAATAATAATAATAATAATAAAGAGATAATAATTTATAAAAA
 81268  TTAATATTTATTTTATGTAATATTAATATTAATATTAATATAATATAATATAATACGGAT
 81328  TAAATATTACCAGCTGTTCACAGGTAATATAAAATCCTATCGTTTCACCTATTATTAATT
 81388  AATAAAATAAGTATATATAATAAAATTTAATAAAAAAAAAAAATAATTATATAATAAATA
 81448  TTTATATTATAATATTAATAAATATAAAATATAATTGATATTAACATTATATAATTAATA
 81508  ATATAATCAAATAATATAAATATAATATAAAAGTTTTAATTATTAAAATTATATAAATAT
 81568  TATTTAATAAAAATTAAAAATAATGATAATAATAATAATAATAAAGTCCGGCCGAAGGAG
 81628  ATAAATATTTATATCTTTATTTATAATTATATATATATAAAAGTTTATTAAAATTTATAA
 81688  TAATAATATAAAAAAGTATATAATAAATTTATTATAAATAAATAAATATTTAGTAATAAT
 81748  ATTTAATAAAATTATAAATATTATAAATAAAATATTAATAATAAATAATAAATATATAAT
 81808  ATAATATAATATAATAAATTAATAACAATAAGATATCCGGGTCCCCTAAATAATTATTAT
 81868  ATAAAATAATAATTGGGACCCATACATATAAATATAAAATATTTTAATATTTATATATAA
 81928  ATAATAATAATATATATTTATATTATATTATAATATAACCCCTTCCAATTAATATTAATA
 81988  TTAATATTTAATTACTTCCTTAAAAAAATAATAATTAATTAATTGATTTTTATATTAATA
 82048  TAAAAAAGTTAATATATATATTTATATATAAATAATATAAATTAATATAAAGATAATAAG
 82108  TCCCCAAAGGAATAATAAATAATAGTATGTATTTAAATAATATTTAATATACTATTTTTT
 82168  ATTATTTTTATTATTATAATATATTTATAATAATATATTTAATTATAATATATAAAAAAG
 82228  AGATATAATATTTTATTATATATAATATTAATATAATACAAATTAACATTATTTAATTAT
 82288  TATTAATAATATTTAACTTTATTATTATCTTCTACGGTTGGATTATTATTACTATTTATT
 82348  TATTAATAATAAATAATAAATTATAAAGTCACTGAAAGAGTGAGGAATTTCCCATGGGGG
 82408  GAATTCCAAAGGATAATATAAATATTATAAAATTTTTATTAAATAATATAAAATTCAATA
 82468  AAATAATTTTAATTAATTAATTAATTAATATAAAAATAAATATTTTTAATTAATATTAAT
 82528  ATAAATATAAATATAAATATAATAGTATAGTATATAGGAAGTTAATAATAATATAAATAT
 82588  TATATAATATATATATGTATATATATTATATAATTAATTTTCTCCTTTTGGATTTACATC
 82648  TTAATAAAATATAAAATATAAAATGTTATTAACAATAAAAATTATTAATCTTTATAATAT
 82708  TAATAATAGTAAATTTATTTATATATCTCCTTTAGGATGGATTATTTTTATTAAAAAAAA
 82768  ATATTAAATATTATAAATATATTATAAATATATTATAAATATATTATAAATATATTATAA
 82828  ATAGAATATAATATAATATTATATATTATAATGATAAAGATTATATATATTTTCTTTTTT
 82888  TTATTTATTATTTTTTAATAAGTAAAAATTATATTATATATATATATATTAAATTTTATA
 82948  AGTAATATAATATAAGTATTAATTATATAAA
;     G-trnM(cau)_2 ==> start
 82979  TGCAATATGATGTAATTGGTTAACATTTTAGGGT!CAT!GACCTAATTATATACGTTCAA
 83037  ATCGTATTATTGCTA
;     G-trnM(cau)_2 ==> end
 83052  ATAAATTAATATATAATATCTCCTTTCTATAAAAAGTATAATAAAATATATTATAAGAAG
 83112  AATATATTATATAATATAATAATTATATTAATAATATTAATAAATAATATATAAATAATT
 83172  ATAAAAAAGTATATAATATTAATCAATTAATTAATTAATAAATCCCCCGCGGGCGCCAAC
 83232  CCCGTTGCTCACCGGGTTGGTCCCACGGGGGTTAAATAATATATTAATTTTTAATTAATT
 83292  TGAATAAGATATTTATATTATTAA
;     G-rnpB ==> start ;; mfannot: Approximate position
 83316  TAGGAAAGTCATAAATATATAAATTATATTATATAATTAATATACTCCTTTCGGGGTTCC
 83376  GGTCTCCGTACCGGACCCCGGAACTAATAAAATAAATTATATATTTTATTTATAATATTA
 83436  TTTCTTTATAAGATAAATATTATCTAATTAATAATTAGATTGAATAATATTTATAAAGAA
 83496  ATATATATATATATATAAAGTCATTATATAAATTTAATTATAATTTAAATAAATTTTATA
 83556  TAAATTAATATAATATTAATAAAGTAATTAGTATAAATAAATAATATGAAAATAAAACTT
 83616  AATAAATATATAAATATAGTCCATATATATATATTAATAAAAAAAAAGTAATATATATAT
 83676  ATATATTGGAATAGTTATATTATTATACAGAAATATGCTTAA
;     G-rnpB ==> end
 83718  TTATAATATAATATCCATA
