# Supplementary material for: Global Characterization of Fungal Mitogenomes: New Insights on Genomic Diversity and Dynamism of Coding Genes and Accessory Elements
Source: Front Microbiol. 2021 Dec 1;12:787283. doi: 10.3389/fmicb.2021.787283 (PMC8672057; doi:10.3389/fmicb.2021.787283)
Supplement: Supplementary File 1 — de novo annotation files of the 685 mitogenomes investigated in this study. Annotation was performed with the Mfannot program. [file Data_Sheet_1.ZIP › Supplementary_FileS1/NC_036999.1_Pleurotus_platypus_mitochondrion_complete_genome_mitogenome.mfres]

;; Masterfile modified automatically by mfannot version 1.35
;; on Fri Dec 25 00:54:22 2020 by user pfonseca on host LGCM-PROC
;;    - Gene Totals: 59
;;    - List of genes added:
;;      atp6                 atp8                 atp9                
;;      cob                  cox1 (8 introns)     cox2                
;;      cox3                 nad1                 nad2                
;;      nad3                 nad4                 nad4L               
;;      nad5                 nad6                 orf112              
;;      orf134               orf137               orf139              
;;      orf247               orf267               orf278              
;;      orf286               orf305               orf317              
;;      orf318               orf329               orf336              
;;      orf369               orf377               orf378              
;;      orf387               orf428               orf891              
;;      rns                  rps3                 trnA(ugc)           
;;      trnC(gca)            trnD(guc)            trnE(uuc)           
;;      trnF(gaa)            trnG(ucc)            trnH(gug)           
;;      trnI(gau)            trnK(uuu)            trnL(uaa)           
;;      trnL(uag)            trnM(cau)            trnN(guu)           
;;      trnP(ugg)            trnQ(uug)            trnR(ucg)           
;;      trnR(ucu)            trnS(gcu)            trnS(uga)           
;;      trnT(ugu)            trnV(uac)            trnW(cca)           
;;      trnX(agcc)           trnY(gua)           
;;
;; end mfannot
;;


>NC_036999.1 Pleurotus platypus mitochondrion complete genome gc=4
;     G-cox1 ==> start
;     G-cox1-E1 ==> start
     1  GTGAGTTGGCTTAATTCCACTAATGCCAAAGAAATTGGAACACTTTACCTAATTTTCTCA
    61  GTATTTGCTGGTATGATTGGTACTGCTTTTTCAGTCTTAATAAGATTGGAACTTGCAGCT
   121  CCTGGTGTTCAATTTTTACAAGGAGATCATCAATTATTTAATGTAATTATATCTGCTCAC
   181  GCATTTATTATGATTTTCTTTATGGTTATGCCTGGATTAGTAGGAGGATTTGGTAATTAT
   241  TTCTTACCTATCCACTGCGGAGCTCCTGATATGGCATTTCCTAGATTAAATAATATCTCC
   301  TTCTGGTTATTACCTCCTTCATTAATTTTATTACTAGTAAGTTCATTAGTAGAAAATGGA
   361  GCTGGAACAGGATGGACAGT
;     G-cox1-E1 ==> end
;     G-cox1-I1 ==> start /group=IB (3.69e-19)
   381  t
;     G-cox1-I1-orf387 ==> start /first_aa=L /note=LAGLIDADG ;; evalue:3.2e-72
   382  ttggagttattactaattattttttatgatttagtaattttagataagctgtctagctat
   442  agtaatatagctttattaaaccctactcgatgcgaggaagttcttctactcggaagtaat
   502  tgctcatcgtttaaaaataacggtagaaaaaatgttactaacatggagacaattcgcctg
   562  aataatagaaaaaaaagtttaaatattattcatcagagactaaacgtagggcatcttata
   622  tcacattataccacgttaactataaataaaaattcattatctgaaaataaagaaatattt
   682  catcaatgattagtaggtttcacggatggtgagggtacattttctatagtacgtcaaaat
   742  gaaaaatgaaatctaacttttaaaattagtcaaagtacttacaatttaagagttttaaat
   802  tatataaaaaaacaattaaaagtaggaaatataaatatagaaaaaaataaaaaaatttgt
   862  aattttagaattagagatcgttctatattatttaatataatctttcctatttttgacaaa
   922  tatcctcttctaacttctaaaaaatttgattatgataattttaaaaaagcctattttatt
   982  ttatcggatagtaaattaaattctatcgagaaagataattttatttttaaattattaaat
  1042  gaattaaaacctattgaatatatttcatctgcttggcgaatacccctagatacagtaggt
  1102  gcatttagatttagcaattttgaatctttagttgataatactatttctaattttgaaaac
  1162  gcttctaaagttatgagtaaaccttggttaataggatttacagaagcagaaggaagtttt
  1222  tatttagtagctaaatctaaagatagattagtacatgcttttgaaataactcaaaagaaa
  1282  gataaaattgtattattagctataaaatatattttacatattaatacaaaagttcaatat
  1342  aaaaaatcaggatattatactatagttacaactaactcccgtgctattgaaaatattata
  1402  aaatattatggtaatactatgaaaggtattaaatctttagaatatagaatttgagcgaga
  1462  gcttatattaaacataaaggtaactttatggctttaaatcatattcgtgaaaaagtaaga
  1522  ataatgagaaaaaaatatatttaa
;     G-cox1-I1-orf387 ==> end
  1546  attttaacgctagccttaagaccctgtctaccctgcaaaaagctgctatctttcctaact
  1606  taaggcaggcaggttactaccctcccggtccttatccttggtccttcggatggacagggg
  1666  tccttcggaaggaaggaaaggaaaggaggatgtttaaaggtaagaactgtaggtaaaaaa
  1726  aaatataagattgaaggaatagtccgacctctagtgaaaattagagagtgtaatgatagt
  1786  ttttaattatattttttatataactttaaatgagattaccaacaaaatttg
;     G-cox1-I1 ==> end
;     G-cox1-E2 ==> start
  1837  TTATCCTCCTTTAGCTAGTGTTCAATCTCACTCTGGTGGTTCTGTTGATTTAGCAATCTT
  1897  CAGTCTACACTTAGCAGGTATTTCATCTTTATTAGGAGCTATTAATTTTATAACTACTAC
  1957  TTTAAATATGAGAACTAATGGAATGTCTCTACATAAATTACCTTTATTTGTATGGGCTAT
  2017  TTTCATTACTGCTATTTTATTATTATTATCTTTACCTGTATTAGCTGGT
;     G-cox1-E2 ==> end
;     G-cox1-I2 ==> start /group=IB (1.08e-22)
;     G-cox1-I2-orf329 ==> start /first_aa=K /note=LAGLIDADG ;; evalue:6.7e-44
  2066  aaatttgtgccagctttaaatctggctgtatgctggaaactctttttacctttagggttt
  2126  tttaaagacaatcagcaggtaacacttataaattatatctttgagtggaacctcaacgac
  2186  tgtgcgccagaactatctttcttttttacaaaaatgggtttaagttgcccccttttcttt
  2246  aattcttacctaacaggactaatagaagggaacggttctatttgtgtccccaaaagagaa
  2306  cgatccgaaaaaggaaaattatattatcctcttgttcaaattgtctttccttctaaagac
  2366  tttccactttgccaatccattcaaaaaatattaggttttggatctattagtaagaaaaaa
  2426  caaagtgccgcttacgttcttagtattaatgattacgaaggacttgttaaaatttgtcat
  2486  agaataaatggaaaattacgaggtcctaagtacgatcaatttttattacttattaattat
  2546  cttaataaaaaagcaccagagaaaaattacgagttaattctacctttaaatttatgcaat
  2606  atctctttcaataaagacagctggttaactggttttattgaagctgatggttgttttcaa
  2666  atacgagctagtcaaactagtaaaaatccacgtatctctcttagttttgaattagtgcaa
  2726  agtcgtgtcaccctttatggcaaaagtacgtatgctctaatgaaaaatatttcttgtttt
  2786  ttagaagttaatctaaatgaaataagatctgatcgtaaacatcctcaatatagactacga
  2846  acgagcagtcttaaaacaaatctatatattaaagattatcttaatcaatatccactatgt
  2906  ggtactaaatttatggattttaaagattggtgtaaagttcttaatttctttaaagaagga
  2966  acacaccaggaaaataagacacaaataatagaaattaaatcacagatgaatcaaaaacga
  3026  acagtttataattgggatcacctacaatag
;     G-cox1-I2-orf329 ==> end
  3056  taaatttagatagtaagagacagtctcaacttgtatgtgaatacaagagagtttcccttt
  3116  ttatatttttaattaaatataaattgagtatatttttttattagtatctttctttttata
  3176  tttaatatattaattagtaaatatacatagattatgagtctggaaaccaagatttttatg
;     G-cox1-I2 ==> end
;     G-cox1-E3 ==> start
  3236  GCAATCACTATGCTTTTAACAGATAGAAACTTTAATACTAGTTTCTATGACCCTGCTGGG
  3296  GGTGGAGATCCTATTTTATACCAACACCTTTTTTCAAAATTAAAT
;     G-cox1-E3 ==> end
;     G-cox1-I3 ==> start /group=IB (9.83e-31)
;     G-cox1-I3-orf317 ==> start /first_aa=I /note=LAGLIDADG ;; evalue:1.5e-50
  3341  atttttaattctaaagaatcctcaattataacttctagcttaattttaagaaactcttct
  3401  tctttttctaaaaatagtttggtgagccggtccctacggaccgtacggtctgtaccccaa
  3461  gaaaaatattttgattttactttgtttaattcagaatatgaacgtttaatgaataaaaaa
  3521  tctccttctttttcttttttaacatggttaattggttttactgaaggagatggtagtttt
  3581  gttttagctaaaagaggagatttctctcttgtactcactcaagatacccgagatattcaa
  3641  attctaaatatgatacaaaaaatattaggtttgggtaaagtgattaaacaaggtaaaagt
  3701  acttctcgatttgtagtacaagataaaaaaggtttataccttttagctacactgtttaat
  3761  aataatttagtaacttatagtaaaaagatatcttttcataaatttttatcagcattaaat
  3821  atgtataatcaaaatggaaacttaaaatatcctatcattccattaaaaacaaatgatatt
  3881  tctataattaaaccaaccttaaatgatgaatggttatgtggttttacagatagggaagga
  3941  tgtttttctgtgtctatatctagtataagtaataaatttcacatatgttttgatatagca
  4001  caaaatcatatagaaaataaatacatcttagagcatatttctaatttatttaaagttggt
  4061  aaagtttctaaacattcaagtgaaaaagcttattattatagaataggtggacttaaagat
  4121  ttaaaaaaaatatttccttattttgataaatattcattacgaagtaaaaaaataaagagc
  4181  tatatactatggagagaccttcatactaaattagaaaagaaagatcatttaaatcctaca
  4241  ttaagagaatctttgaaagttttagcaagtaaagttaataataattgggattag
;     G-cox1-I3-orf317 ==> end
  4295  tattttaaattacggaaaaaaagggaaaggttaaatcgtgagatttaaataaatttaaag
  4355  agcaggtgtgcctacattttttgtacataattaaaaagcaaagtaggttattcgagttta
  4415  ctcaattaagactctttagactaaattctttccctagtcctgacaatttggtttatataa
  4475  ctattagaagaaagtaaactatttttagttttagaaacaaaaaacaaaaactaaggttaa
  4535  agttgttaacctttcctgacagggaagggatacagaattatgatttatattttttaattc
  4595  tgttgggctacactagtgtaatttacggttaatagtttctcgactaaagaccgtcggtcg
  4655  tctaatagatcgctacagactgggtcactggtgggtacctgaaatggtgcttaatgtaca
  4715  gtcggttttcttaagttttatacttcacaaggctatcaaggaagcaataacgaaactaat
  4775  taaaataaaaagatacattattaggggatgttattggtgaggtagtacaggggccttaga
  4835  gagagagaaagaatctaaggtttaagaaattgggttctttggtcaa
;     G-cox1-I3-orf305 ==> start /note=LAGLIDADG ;; evalue:4.1e-49
  4881  atgtggccctatttagaaataattctaaatttgaactatgctgtatgcggggaatgtctg
  4941  aattcagatttaactactttgtatttaagtggtagtcttttgataccccgtgcaagtaaa
  5001  aatgttaaaaatgggacacaatccgcaggtaaccaccgacaccctaaaagtagtccagta
  5061  ggaacctcagagactacacgcatagcaactttttctaaagaattctgtgaatggttatcg
  5121  ggtgtaatagatggcgatggttgtcttcttgttagtaaaaaaggctatacaagtcttgaa
  5181  attactatgggatcagaagatattaaattactcagatacattcaagataaattgggtggt
  5241  caaattaaattaagaagtggtgtaaaagcttatcgttatcgattacataacaaggaagga
  5301  atgattaaacttattcattgtataaatggtaatattcgaaatagtaaaagattattacaa
  5361  cttcaccgtgtgtgtttaaacctaaatataaaaattattgaaccttttgaactcgataaa
  5421  aacaatttttggtttgcagggtttttcgatgctgatggcacaattggattccatattaaa
  5481  aattttagacctcaacttagtgtaagggtagtaaataaattattacaagatgttaaattt
  5541  tatcaagatatctttgggggagctatttactttgatagctctcaaaatggttactatcaa
  5601  tggtcaatacaaaatcgagaaaatattctaaaaatgcaagaatatttcaaaggaaaatgt
  5661  agaagtcataaatcccaacgattcttccttgttaatgaatactatcgtctattagatctt
  5721  aaagcctataaagaaaatagtatccatcagaaaatttggaatattttcacagaaaaatgg
  5781  aaaaagttgaagatatag
;     G-cox1-I3-orf305 ==> end
  5799  tccgttctcgatactttaaatttttatttttttatttttttattttttattttatttaaa
  5859  tttagtagagagaaag
;     G-cox1-I3 ==> end
;     G-cox1-E4 ==> start
  5875  CACCCAGAAGTATATATTTTAATTATACCTGGTTTTGGTATAGTTAGTCATATTGTATCT
  5935  ACATTCTCAGGAAAACCTATTTTTGGATATATCGGAATGGTCTATGCAATGTTCTCTATC
  5995  GGAATTTTAGGTTTCTTAGTATGGAGTCACCACATGTTCAGTGTAGGTTTAGATGTAGAT
;     G-cox1-E4 ==> end
;     G-cox1-I4 ==> start /group=IB (1.84e-13)
;     G-cox1-I4-orf336_2 ==> start /first_aa=R /note=LAGLIDADG ;; evalue:4.8e-42
  6055  agatttgtgtctacagaacttcacctaggtctttacaattgggctctaggtgaatgggaa
  6115  aaaatcttgctgtatgctggaaactccagtattagtagtccactcgcatttattgcgtta
  6175  ggaaaaatctacttaaatattacccctggacaatcagcaggaaactttagttttagtaca
  6235  aaagctacggcagttactaaaaatacttataataattataaaaaacttcctaaaatttct
  6295  gaacatgttcctgcacctgcgaaaattaataatcttacaaataatgagtttggttatttt
  6355  ttagctggtctaattgaaggagacggttggtttggtcataaagagttacatattattttt
  6415  gctgaaaacgacatatcattggcttattctattaaaaatagaattggtcatggtaacgtt
  6475  tacaaaataaaagataaaaaagcagttagatatatttgtaaaaataaaaatggtctttct
  6535  ataattttatctttgattaacggaaaattggtaagtaaacctaaatatgaacaattaatt
  6595  aaacataattatagtgataattttaatttaactattaatgcaccatctaatattattaca
  6655  ttaaataatcattggctgtctggctttactcaagcggatggttgtttttatattagttta
  6715  gctaaaagtaaaacacacaaaaatggatttagtgtgagattagaattttctattaaacaa
  6775  aacgataatatccctctaaaacttttatttgaaactgtaaagttgggtaatctctctcaa
  6835  tatagtagtggtatttggtgttacaaaagttcaggttttaaaacagctgcacttttaatt
  6895  aattattttgataccttcaatatttttgcaggtaaatataccaacttcttaaaatttaga
  6955  aaagtttatattttgatcactcaaggtaaacatttggaagagaaaggtttaattaaaata
  7015  aaaagtattgcaactaaaggatcctcagagacaagtacgcaagaagcttaa
;     G-cox1-I4-orf336_2 ==> end
  7066  aatttttaaaaattttatagttaagatactgtccatttttgcctttttttctctcttctt
  7126  ttgttataatttaaatttattgagagaaaaaaaagaaag
;     G-cox1-I4 ==> end
;     G-cox1-E5 ==> start
  7165  ACAAGAGCTTATTTTACAGCTGCTACAATGGTTATTGCTGTTCCAACAGGAATTAAAATC
  7225  TTTTCTTGGCT
;     G-cox1-E5 ==> end
;     G-cox1-I5 ==> start /group=IB (3.42e-40)
  7236  g
;     G-cox1-I5-orf286 ==> start /first_aa=S /note=LAGLIDADG ;; evalue:1.1e-32
  7237  tcatattcctttagtaagaatcttaatatggccaatcaattatacttaaatgttttagag
  7297  cattatagtttttttaatgacaatttaattaaaatatttcctagatccaataataattat
  7357  ttacctgaaaataacaattgtaaaaagctagttttatatggtacaaatttaacttctaca
  7417  gtgaattatcctaaatatactagcattgttaaatatatggtatctatacctaataaaatt
  7477  ttatttcctttaataggaatattattatctgatggttgtataactattaataatagtagt
  7537  aaactattaatgaaagaaaaatatcctaaaaatgtaggagctagatttagatttaaacaa
  7597  aatataaaaagatcagaatacgtttttaatgtgttttctattctttctcattattgtata
  7657  tcttacccttttttagttaaaactagagttaatagaaaagaatttttaggtattgaaata
  7717  gtaactcgctctttaccttgttttctgattttatatagaaaattttattataaaggtaaa
  7777  aaaataatacccatagaattttttgatttaattacttatgaaggattagctcattggatc
  7837  atgggagatggttcttttgtaaaaggaggcggattatatttacaaactcaaagttttact
  7897  gttaaagaatgtatatttattataaatactttttatattaaatttgatattgaaagtaaa
  7957  atacattttcaaaaaggtttacctgtattatatttaacaataaaatctattaataaaata
  8017  tatcctcatattgaatcattcattattcctagtatgaaatataaattccattataaatta
  8077  acgaaacttaatgacttttaa
;     G-cox1-I5-orf286 ==> end
  8098  gtttaagtatatgggggcaaactcgagggaagtcctataaaatagaataagtaatattaa
  8158  taggataatcgtcgaactaaatcataatcaggaaactattatgtaaaagcgtagagacta
  8218  gatgctccatgatttctaagtaagattttttaatttttaattttaaatttttaattttta
  8278  atttttaattactttttttatatgaaattataaggaatagtccaaaatcaccggtaacgg
  8338  tttagagcaaaactctaataaaaatttaaattatgtatataaaaaatttaattctaattt
  8398  aaatttaagatactaggctaactaaacctgaaatggttgaaggctgaaccttg
;     G-cox1-I5 ==> end
;     G-cox1-E6 ==> start
  8451  AGCAACATTATATGGTGGAAGTTTAAGATATAATACTCCTTTAGTTTTCACTTTAGGATT
  8511  CTTAGCTCTTTTCACTATAGGTGGAGTAACCGGAGTAGTATTATCTAATGCAAGTTTAGA
  8571  TGTAGCATTCCACGAT
;     G-cox1-E6 ==> end
;     G-cox1-I6 ==> start /group=IB(3') (6.54e-04)
;     G-cox1-I6-orf278 ==> start /first_aa=T /note=LAGLIDADG ;; evalue:6.4e-41
  8587  actttaaatttaacaagcaatattcttattgcaggtcaaatacttaagtctcctaaaact
  8647  ctttcaaaaaatgaacttgatccttttacagtaggtcttattgatggagatggtagtctt
  8707  caagttaatcaatggcgaagaaaaaatttacaatttcgtttaatcataaaacttgcagat
  8767  aaacctctcaattttgaaatgcttactcaaattgcaaaaacatatggtggtttaatacaa
  8827  aaaattacaactaaaaatggaaaatttgttcaatgagtagtaaatgataaaaaaacgttt
  8887  aataagactattattcctttactagataaatatcctcctctaactagtcgtatgacattg
  8947  caatatttattttttaaaaaatatcttctaaattatgaatctgcagggtctacagtaatg
  9007  gagcaatattttatagaacgaaaattaaaatatgtgaatcgagataaaattactccttta
  9067  tttgcagtgactccttgttattttaaagaatggttagcaggttttattgaagctgaagga
  9127  tctttcagtatacgagttaaaggtaattattcctttagtataggacaaaatcatgatttt
  9187  tatctaattgaagctattagaaattattatggacttcatcatcttaaaatattaaataaa
  9247  aaagctaaacttaataatattcctttttatgaatttagcgtaggtagtgcatctggaact
  9307  gaaaaagttatagatcattgcactaaattgctacaaggttataaatattatcaattagct
  9367  gtttttattttaaatagtaaaatttttaaagatagattgaaagagttttttaattaa
;     G-cox1-I6-orf278 ==> end
  9424  gtacgtgtcgtgttgtcaagtcactgtggaagaattaggtcattcttccggtatctttta
  9484  tttttaagatgctaacggtgaagtcttattttttctagtaatgcttagaaataaaaaaat
  9544  gaaataagataataccgtgggaaccttatttataattaatatatcaaatttaaatttata
  9604  tattttatgttaaataaggactccgtagaggccacacgtgactgcaagaagaaatagatc
  9664  cgtttattctttttgtaagatatggtccgatcctatccgtgaggatagcaacctaaaaat
  9724  tttaaataaaaag
;     G-cox1-I6 ==> end
;     G-cox1-E7 ==> start
  9737  ACGTACTACGTAGTAGCT
;     G-cox1-E7 ==> end
;     G-cox1-I7 ==> start /group=IB (2.33e-22)
;     G-cox1-I7-orf378 ==> start /first_aa=Q /note=LAGLIDADG ;; evalue:1.5e-21
  9755  caaattggaaagggccttaataatttaaattattatgcatttgactatatgctggaaact
  9815  atatttttaggttattatttactattaaaatttcaactttatctgtcacaaatggatgta
  9875  tatagaaatttttttaaatttaaatttctaaaatttagtagtgaaaataataataaacct
  9935  gtgatatttaacaaaaacaaaacttataagaattatactcatattagaaaaaacgattat
  9995  aatttttttaatttttttaaatatacaaatatacaatcagcagaaaactgtaaaggattt
 10055  tcagagactatacgtcaaatatcttattttaaccaagaggaattattttttaattggcta
 10115  gcggggattatagatggagatggaaattttgatattagaaatataaattctaaattggtt
 10175  ttaaaagctattagaattaaattacataatagagatgtcagaattttaaccagaattcaa
 10235  gataaattacacataggtagaattagagctgataaaaataaaccacactctttgtgaatt
 10295  attagtaaaaaagaagaaatgtcctttttagttaataaattaaatggtttaattcgactt
 10355  aaggttgaaggttttaaaaaagcatgtgattttttagatataaattatatagaagctaat
 10415  tatactttattaccgtttgatccttatttttctggattagttgatacagatggaactatt
 10475  gtttataattttaattctaacagaattgaatgtaatttagaatttaaattaaatagtttc
 10535  tctcaaaagctggatttctctaatgtaatccctaattacaagcctactattttactaaga
 10595  aaacataaattatctaataaagtttttaattctatagcttttaaataccaaactgttaaa
 10655  ggtatggttttcttatatgattactttatgaaaaataggttgtattctgattttaaattt
 10715  tatagagtttctaaaattaaacaatttattattattagagattatcaaaaagaacctaaa
 10775  gatagtatagaatttaaaatatattctgattttatgttagattgaattcaatatagaaac
 10835  cctatttggtttaaaattccgttcgttaaaaaattagataaagagatagtccattaa
;     G-cox1-I7-orf378 ==> end
 10892  ttaaataacatttaattag
;     G-cox1-I7 ==> end
;     G-cox1-E8 ==> start
 10911  CATTTCCACTACGTATTATCAATGGGAGCTGTTTTTGCTTTATTTGCCGGATTCTATTAT
 10971  TGGACTCCTAAAATTGTAGGTAGAACTGTTAACGATTTCTTAGGTAAAGTACATTTCTGG
 11031  ACTTTATTCGTGGGAGTAAACTTAACATTCTTCCCTCAACATTTCTTAGGTTTATCTGGT
;     G-cox1-E8 ==> end
;     G-cox1-I8 ==> start /group=IA (1.40e-26)
;     G-cox1-I8-orf267 ==> start /first_aa=V /note=GIY ;; evalue:9.6e-32
 11091  gtattcgatttaatatcttgtacaaatgaaaatttgcttttatctgctatttttcttttc
 11151  ccttttgggccttgtataaaaccaatctttttaaaggaacctgtgagattttattatcct
 11211  aaattaaatagaaatcttattggaactgaaaatagaaaaagagttgtgatctaccaatgg
 11271  actaatttaataaatgggaaaatatatataggtagtgcttctacaggttctacaagattg
 11331  ctaagttattttaaccctaatgtactgttaagaaatttacctatatataacagtttaaga
 11391  aaatatgggcataataatttttgcttagctattttagaagatttaggatcattgcaacaa
 11451  atatccaaaaagtttatattagaaagagaacaatattatttagatattttatttactaaa
 11511  gatgtagagaaaaatttaaatatctctcctacagcaggctcaactttaggttttaaacat
 11571  agttctatgtttaaattaaatagaaaaggtaaattaaatcctatgtttggtaaaactttt
 11631  agtcctgagtatctttccatgcaaacaagagatagaaaaggagtaaacaatcctatgttt
 11691  gaggttaagaaatctcctggtactatttgtaaattacaaaaattagtgtatgtatatgaa
 11751  gctgatactttaaaatttattggtttatttcctacagttgagtgtataaaacactttaaa
 11811  atgggtaaagatactttaactaaatatttaaatagtaaacttcctttcaaaggaaaaata
 11871  ttttcacgagtacaattatattaa
;     G-cox1-I8-orf267 ==> end
 11895  attttcatgcctctatggtaatatttaaatataccattagtaaattgggtgaattgcaag
 11955  aacatcctagaactgtgggtgcaaaaaattacactattctaggacaatttgcagcgaagt
 12015  ttatttcaatacctccacagaataataaaaattaattatttttttgtggtgtaggaataa
 12075  aaacgttcaacgactagcaagtgagtagtattaacaataatcttgcactctatattctta
 12135  atatagttagcgcccaatcatcctttacccctctggcactacgctcctaagctacgttgc
 12195  tggatggagggatgaatgacatagtctgaacctttacttatttatagcacaataattaag
 12255  tagatattatataggacttaattttattataaatttaatatgtggttctaatataatttc
 12315  ccgtaaggaaaggagtcttaattacatattataaagatgtatattaaggattaacacaaa
 12375  ttg
;     G-cox1-I8 ==> end
;     G-cox1-E9 ==> start
 12378  ATGCCTAGAAGAATACCTGATTATCCAGATGCATTTAGTGGATGGAATGCCATTTCTAGT
 12438  TTTGGGTCATTAGTTTCTGTAGCAGCAACTGTATTATTCGGTTATATTATTTATGATATT
 12498  TTCGCTAATCAACCTGCTTGCTCTAATAATCCTTGGGCATTCACTCCTTATTTCTCAAAT
 12558  GTAAATAATAGTGAAACTCAAACAGTAAATACATTAGAATGGACATTAGCTAGTCCTATA
 12618  CCATTCCATGCATTTAAAATGTTACCTGTTCAATCTTAA
;     G-cox1-E9 ==> end
;     G-cox1 ==> end
 12657  TTAGAATAATTATTATTATTTGAAATTTTGATTTATTTTTTTATTAAATTTTAACCCCCT
 12717  CTCATTAGAATTTTGAAAGGCTCAGTTTACTTTCCACTAACATTTTAACTTTTAAAGGTG
 12777  GAAAAGTAAGGAGAAGTACGGACAAAATTTAACAAATTTTTCAATCTAAAGTTTATTTTT
 12837  ACGAATCTAAGGAATGAAAGATTATATAGTGTTTAAATATTAATATATTTGATTTAATAT
 12897  TAATATAATTGCATCCTTTTATTTTCTTATATTTATGTACATAAAATAGAAATATTTTAG
 12957  TTATAAGGCTACTACTTCACGGAAGCCACAAATCATAAAGAAACAAAAAGGAAAAAAAAA
 13017  ATATAAAACAAAAAAAA
;     G-nad4 ==> start
 13034  ATGATTACTTTACTATTACTAATACCTATTATAGGTTCTCTTATTTTACTGTTTATACCT
 13094  GAAACTTCAACTTCTGTTGCTATACAACAAGCAGGAGGAGCCGGTGCTAGTGGAAGTGTT
 13154  ATAGGAGGAAATCAAATAAAAATGAAAAAAATAGCTTTAATAACATCTCTTCTTAATTTA
 13214  TTCGTATCTCTATTTATTTGGTTCCAATTTGATTCTAATCAAACTCAATATCAATTTGTA
 13274  TCTGAATTTAATCAATTAAATTTTTGTCATTTAAATTTTGGTATTGATGGAATATCTTTA
 13334  TATTTTGTATTATTAACAACTTTTGTTACACCTGTGGCATTATTATCTAATTATACAAAT
 13394  ATAACAAATAATTTAAAAACTTTTCTTATTTCTTTTTTATTATTAGAAAGTCTACAAATA
 13454  TGTGCTTTTGTATCTTTAGATCTATTATTATTTTATATATTTTTTGAAAGTGTGTTACCT
 13514  ATATTATTTATTATAATTGTGTTATTTGGACATGGTAATGATAGATTTAGATCTGCATTA
 13574  TTATTATTTTTATATACTTTAGCTGGTAGTTTACCTATGTTATTATGTATTTTAACTATT
 13634  TATTCTTATATAGGTTCCACAGATTTTCAATTAATTTCTTTATATGAAATAAGTTTAGAG
 13694  AGTCAAAAAATATTATGGTTAGGATTCTTTATAGCTTTTGCAGTTAAAACTCCATTATAT
 13754  CCTTTTATAATTTGGTTACCAAAAGCTCATGCAGATTCCCCTCTAGCAGGATCAATAATA
 13814  CTAGCAGCTACTATACTAAAACTTGCTACTTATGGTTATCTTAGAGTATTAATTAATTTT
 13874  TTACCTGATGCTACAAATTATTTTAATCCTTTAGTTCAAACTATTGCAGTAATAGCTATA
 13934  ATTTATGCTAGTTTTTCTACAATAATCCAACAAGATACTAAAAGATTAATTGCTTATAGT
 13994  AGTATTAGTCACATGGGTGTAGTAGTTTTAGGTTTATTTTCTAATACTATTCAAGGTATT
 14054  GAAGGTGCTATTTTATTAGCTTTAGCTCATGGTTTTGTATCACCTGCTCTATTTATTTGT
 14114  GTAGGAGGTATAATCTATGATAGAACAGGAAAAAGAATTATTAATTATATTAGAGGTTTA
 14174  GCTACTTATATGCCAGTATTTACTATTATTTTCTTTATTTTTACTTTATGTAATACAGGT
 14234  ATTCCTTTAAGTCTTAATTTCTTAGGTGAACAATTATCTTTAATTGGTATTTGGCAACAA
 14294  AACCCTATAATTGCTTCTTTAGGTGCTACTGGTATAGTATTATCTGCTTGTTATTCTATT
 14354  TTCTTATATAACAGATTATCTTATGGGGATTATTCACCACATATGCAACCTGTAAAAGAT
 14414  ATTACTAGAAGAGAATATTATTTATTAATTAGTTTATTAATCCCTACAATCGCTTTCGGT
 14474  ATTTTACCTAATGTTTTATTAACTTCTCTTCATACTTCAGTTTCTGCTTTATTATATGCT
 14534  TGTTAA
;     G-nad4 ==> end
 14540  AAGAATCTAATTGATCTTTTTAATATTTATACGAGTAATACCAAATAAGACTTCTTTTTT
 14600  ATCTTATATTTTTAAGTACAAAGAAGGGGAATATTTTTGTTACAAATTTAAATATTTAAG
 14660  AAAAAAGATTAAATTTGAAGTTTTTTTATTTTGCTTAAAACTAAAATTATAATTATACAA
 14720  TATACATTATATTTAGCTAAGAATTTATTTTTTTAATTTCGGATTGTTTTTATTAAATTT
 14780  TAACCCCCTCTCCTTTACTGCTACGCCTCCCACCCAACCCAAACCTACGGCTCCTACGGC
 14840  AGTCAGCACCGGTGCTCCGCCCCGGCTCGGATTTTTTTAAGAATTTAAAATTTAGTTTTT
 14900  TTAAATTTTATATTTAAACCTTCGTCCTACAAAAAGGATAGGATTAAAAAAGAAGATAAA
 14960  AATAACATTACTTTTTGTATAATGATTTTAAAATCTCATAGTACAAAGAAATTTTAGATT
 15020  TTTCCTTTTTTAAGAGGTTCAAATCCTCTCAAGGTTCTCGCAACTTATTGTACAAATAGT
 15080  TATAGCGAATTTAGTTTTAGTACAAAAATATTTAAACCAGTTCAACTCTTCTTTCCACCC
 15140  CGGTGCAGTTAAAAGGGTAAGGCAGAACATGGCTACGATCTTTTCTTTAAACATAAAAAC
 15200  GATTAGATTAAAAATAGCAGACTTTTTTATTTTTATAATTAAGCCAAAAGAAATATTCCT
 15260  CTAAATCTAAATATAAAAGAATATTTATTAATAAATATTATTTATTTACCCCCTTTTTTT
 15320  TATTACTAGACTTAAATTTTTAACCTAATCCTTTTTATCCCTCCTTCCTGACCTCCTGGT
 15380  GGATCTGTTAGGTTATTTGGCCTTGGTGGGCTGCTCTCCTCTGCTATGCTCCTCTGCTAT
 15440  GCTGCTATGCTGCTATGCTCCTCTCCAAACTTCTCCTCTCCTGCTATGCTCCTCTCCTCC
 15500  TCCGGTGCTAACCGCCTCCGGACCGGCTGGTGCTAACCGCCTCCGGACCGGCTGATGCTC
 15560  CATACTGGATGTCTTTTAAGGCAGGGGTATTGGGAAGGACGCTTGTTTTAAAGTATTATA
 15620  TTCTTTATTTTGTTTATTTAGTATTTATTTTTAGTATATAAATAAAAAGTAACATTATAT
 15680  TTTGGATATTTATTTTTACAATACTTAAAGTCCCTTTTTCTAGGTTAAACCTACTATTTT
 15740  TATTTTATTTTAAATTTGTACATTTTTTTCTATATTTTTAATAAAGGTTTATATTTACTA
 15800  TTTGGCTCTAGCCTTACCTTAAAAAAATTATAATTCTTAAAAATGCTAAAATTCTATATT
 15860  TTAGAAGAAAAAGAAATATACAAATTTTTGATTGAATAACTTTTGTTTTAAGCCTTTTAA
 15920  ATCATTATAATTTATATTTGTGAATAAATAATTTGTTTTTAAACTATATAAACATAAATA
 15980  TAATAAAAATAATCGAGCATAAAAATCTATCCTATTACTAATCTAAGACCTATAAATTTT
 16040  AACTGGAAATTTTCACCTTTCTTACTAATTATTAAAATTAGTATCCTTCATGTACAGAAT
 16100  TTGCCCCTCCCCTACTTCCTTAGGTTTGTGGAATAAGGACCCTATTTTAATCCTCTCCTC
 16160  TGCTATGCTGCTATGCTCCTCTCCTCTCCTGCTATGCTCCTCTCCTCCTCCGGTGCTAAC
 16220  CGCCTCCGGACCGGCTGGTGCTAACCGCCTCCGGACCGGCTGATGCTCCATACTGGATGT
 16280  CTTTTAAGGCAGGGGTATTGGGAAGGACGCTTGTTTTAAAGTATTATATTCTTTATTTTG
 16340  TTTATTTAGTATTTATTTTTAGTATATAAATAAAAAGTAACATTATATTTTGGATATTTA
 16400  TTTTTACAATACTTAAAGTCCCTTTTTCTAGGTTAAACCTACTATTTTTATTTTATTTTA
 16460  AATTTGTACATTTTTTTCTATATTTTTAATAAAGGTTTATATTTACTATTTGGCTCTAGC
 16520  CTTACCTTAAAAAAATTATAATTCTTAAAAATGCTAAAATTCTATATTTTAGAAGAAAAA
 16580  GAAATATACAAATTTTTGATTGAATAACTTTTGTTTTAAGCCTTTTAAATCATTATAATT
 16640  TATATTTGTGAATAAATAATTTGTTTTTAAACTATATAAACATAAATATAATAAAAATAA
 16700  TCGAGCATAAAAATCTATCCTATTACTAATCTAAGACCTATAAATTTTAACTGGAAATTT
 16760  TCACCTTTCTTACTAATTATTAAAATTAGTATCCTTCATGTACAGAATTTGCCCCTCCCC
 16820  TACTTCCTTAGGTTTGTGGAATAAGGACCCTATTTTAATCCTCTCCTCTGCTATGCTGCT
 16880  ATGCTCCTCTCCTCTCCTGCTATGCTCCTCTCCTCCTCCGGTGCTAACCGCCTCCGGACC
 16940  GGCTGGTGCTAACCGCCTCCGGACCGGCTGGTGCTAACCGCCTCCGGACCGGCTGCTATG
 17000  CTGCTATGCTGCTATGCTGCTATGCTGATGCTAAGCCTAGGTGCAACGCCTCGACTAGAT
 17060  GCTACCCTGACTATGCTCCCGGAGAGGAAGGATGTGGTAGGAAAGAAGATTGAAAAATTA
 17120  GAATAAAATAATTATAAATTTTCAATGTTATCCCTTTAACTAATAATTTCTCTTAATTTG
 17180  GTTTTCTATTAGGAGGTTAAAAAGATTAAATAAAAGTACAAAGGATTACGTAGAGTTAAT
 17240  AGGGTTTATACCAAAAAGATGAGAATATTTTAAACATAAAGTAAGAAATTTATTTATAGC
 17300  TATTTTAATATTTATTTTAAAAGAGTAGTAGTTTTATATAAAACACTAATTCTAGCAATC
 17360  AATCGTAAACGTATAAATGTTTACTTAGAAACTTTCTGTCTTTGATACTTAATTTATTCT
 17420  CTAAATCAAAAATGTTTATTTATTTATTTATATACATAATTATATTTTAGTAAATTATGT
 17480  AAAAATGTAAATATTAAAAAGAAAAAGTATTAAAAACAAAAAGAAAACTAACCCTTGATA
 17540  TCAACAAAAATCA
;     G-cox3 ==> start
 17553  ATGACAAAAAATTATATAAAAATGAATAATAAAATCAAATTTCAATACTTTCCTTATCAT
 17613  TTAGTAGATCCTTCACCTTGGCCAATTTTATTAAGTTTTTCATTATTAACTTTAACAACA
 17673  GGTGCTGTATTATATATGCATGGTTTTAATAATGGTGGTCTTGTTTTAACTTTAGGATTT
 17733  CTATTAACAAGTTCTGGAATGGCTCTATGGTTCAGAGATGTTATAAGTGAAGCAACATTA
 17793  TTAGGTTGCCATACAAGAGAAGTAAAAAACGGTTTAATGCTTGGAGTTTTCCTTTTCATT
 17853  GTTAGTGAAGTATTTGCTTTCTTATCTGTATTTTGGGCTTTCTTCCATTCAAGTTTATCT
 17913  CCTGCTATTGAAATAGGAGGATCTTGGCCTCCATTAGGAATAACTCCATTAGATCCTTTT
 17973  GCAATTCCTTTATTAAATACCATCTTATTACTTTCTTCTGGTGCATTTATTACTTATGGA
 18033  CACCATGCTTTAATAGCTGGAAATAGAAAAGCAGCAATAGATGGAACATTATTAACAATA
 18093  ATATTTGCAATACTATTTACAGGATTACAATATTATGAATATTCAGAAGCAGGTTTCACA
 18153  ATGGCAGATGGTGTATATGGTTCAGCCTTTTATGCTTCTACAGGATTACATGGTTTACAT
 18213  GTTATAGTAGGAACAATTTTTATTTTAGTAGGTTTTGTTAGAATTGTAAATTATCATTTA
 18273  ACTAAATCACATCACCAAGGATTTGAAGCTGCTATAGCTTACTGGCATTTTGTAGATGTT
 18333  GTGTGGTTATTCTTATTCTTAGCTGTTTATTTCTGGGGTGGTGCTTAG
;     G-cox3 ==> end
 18381  TTTTTAGTATCCTTCTTACACAATTATTTTTAATTTAAAGTTAAAAATAAAAAAATAATT
 18441  TATAAAATATTTCTTTATACTCAAATAAAAATAAAAATAAAAATATAAACATAAATTTTT
 18501  ATATAAATATAAATATAATAAAAAAAAATAATTATGATTATAAATATTATAAAAATTTCT
 18561  AACCCCCTTTATTTTATAAAAAAAAATAAGTTTAAACCTTTTTGTTTTAAATTACTCTTA
 18621  TCTTAGAGTCTTAAATTATATAAATTCCCTCTTACCTTAGAGTCTTAAAAGATCTATATA
 18681  AAAGTAAAATCAAAAATAAAACAAAAATATAACAAAAATATAACAAATTTCTAAAGATCT
 18741  TTAAAAACAAACTATAGATTAACTGAAATTAATATATTCTTATTTTTTTAGGCCAAATTT
 18801  AATTTCATTTATTACCCGTTTCTATAAAGAATTTAACAAATACATAACT
;     G-nad4L ==> start
 18850  ATGAATCTTTCATTATTTTTATTTTTAATTGGTATCTTAGGGTTTATATTAAATAGAAAA
 18910  AATATAATTCTAATGATAATAGCCATAGAAATAATGTTACTAGCAGTAACTTTATTAGTA
 18970  TTAATATCATCTTATAGTTTTGATGATAATGTAGGACAAACATTTAGTATATATATTATC
 19030  TCTATTGCAGGTGCAGAATCTGTTATAGGTTTAAGTATTCTTGTTGCTTATTATAGATTA
 19090  AGAGGAACTATTTCTTTAAGAACATA
;     G-nad5 ==> start
 19116  A
;     G-nad4L ==> end
 19117  TGTATCTTTCAATTATTATTTTACCTTTATTAGGTTCTATTGTTTCAGGTTTTATGGGTA
 19177  GAAAAGTAGGTGTTACAGGATCTCTTTTTATAACCTGTACTTGTTTAATTTTATCTTCAG
 19237  TATTAATGACAGTTGCTTTCTATGAAGTAGGTCTTTGCGGTTCTCCTGTTTCTATTAATT
 19297  TAGGTAGTTGGATCGATTCAGAAATAATGTCTATTTCTTGGGAATTTTATTTTGATCAAT
 19357  TAACAGTATCTTTAGGTTTAGCTGTTTTATATTGTTCAAGTTTAATTCATATCTATAGTA
 19417  TTTCTTATATGTCTGAAGATCCTCATGTTCAAAGATTTATGTCTTATTTATCTGCTTTCA
 19477  CTGCAGGTATGTTAGTCTTAATAAGTGGAGGTAATTATTTTGTAATGTTTATAGGTTGGG
 19537  AATCTATAGGTGTAGTATCCTATTTATTAATTAATTTCTATTTTACTAGAATTCAAGCAA
 19597  ATAAAGCTTCTATTTTAGCTATTACTATGAATAGAGTAGGTGATATGGGAATGAGTATAG
 19657  GATTCTTTGCTATTTTTTCATTATTTGGTTCTTTAAATTATTCAACAATCTTTAGTTTAT
 19717  CTCCTTATATGAATGAAACAGCAATTACTATTATATCTTTATTATTATTTATGGGTGCTA
 19777  TGGCGAAATCTGCTAATATTCCATTTCATTCTTGGTTACCAGGTTCAATGGAAGCTCCTA
 19837  CACCAGTAAGTGCTTTACTTCATGCTGCTACTCTAGTAACAGCAGGTATCTATTTATTAT
 19897  TAAGATCTTCACCTATATTAGAATTTAGTTCCACTGCTTTATTAGTAATAACTTTAATAG
 19957  GAGCAACTACAGCATTTTTTGCAGCCACAAGTGGATTAGTACAAAATGATTTAAAAAGAA
 20017  TAATAGCTTTCAGTACTATAAGTCAATTAGGATATATGGTAATGGCAGTAGGGTTAAGTC
 20077  AATATAATGTTGCTTTAATGCATACTGTAAACCATGCTTTCTTTAAAGCCTTATTATTCT
 20137  TAGGTGCAGGTGCTGTAATTCATTCTTTTGCCGATCAACAAGATATAAGAAAAATGGGTG
 20197  GTTTAATTAAATTTTTACCATTTACTTATTCTGTAATGTTAGTAGGATCTCTTAGTTTAT
 20257  TAGCTACTCCATTCCTTACAGGATTCTATAGTAAAGATTTAATACTTGAATTAGCTTTTG
 20317  GTCAATATACCTTTAGTGGATTTTATGCTTATATATTAGGAACAATAACAGCAGGTATAA
 20377  CAGCCTTTTATAGTTTTAGATTAATAAGTTTAGTATTCTTAACTGTACCAAATGGACCTA
 20437  AATTTAATTATTTACATTCTCATGAATCAAATTTAGCTATTATTATTCCATTATTTATTT
 20497  TAGCTTTATTTAGTATTTTATTTGGATTTGTATTCTCTGATTTATTTGTAGGGGTAGGTT
 20557  CTGATTTCTTTGGAAATTCTTTATTTATTCATCCTAATAATATTTCTATTATTGAAGCAG
 20617  AATTCTCTTTAAATCTTATTATTAAATTATTACCAGTTATTTTAAGTTTAATTGGTTCAG
 20677  TTTTAGCTATATATCTATATCATAATAATCCTGAATTTATTAATCAATTAACTGATAATT
 20737  CTATAAGTAGAAAAATTTATGGTTTCTTAAATGGAAAATATTATTTTGATGTAATTTATA
 20797  ATCATTATTTTATTTCTAAAGGATTATTATTAGGTTATACAATATCTAAAGAATTAGATA
 20857  GAGGAGCTATTGAATTCTTAGGACCTTATGGTTTATCTACTGCCTTTACTAATACAGGTA
 20917  ATAATATTGCTAAATTAGATACTGGAATAGTAACAACTTATGCTCTTTATATCACATTAG
 20977  GATTATTATCTTTATTATTTGTAGTTTTCGCTCCTATTTTAATTGATGTTTCAATGTTAA
 21037  GTGAATTTAGATTAGTGATTATTTATCTGGCTTCTATTATATTAGTTTTATCTTTTCCTT
 21097  CTTTAAATAATAAAAATTAA
;     G-nad5 ==> end
 21117  TAAATTATTCTTTCCGTAGGCCAGATATTAAAATTTATTAATATTTAATTTATATTTTAA
 21177  AATAAAATATATTAACTAGTACATTAAATAGTAAATTATATTAAAAAAAAAATAATTTTC
 21237  TTTTGCTAATATTTTTTATTTGGCTTAGTCGCCTTAGTACCCACCGATGCTGGAGGAGCC
 21297  AACCACTGACCCCTACCTTAAAGGATCCGAGCCATTAAAATGGTAGAAAAGTAGGTAAGG
 21357  TAAAGTAATTAACTAGACAGGACTTATAAAAATTATAGTTTTAAAAAAGATATTTATTAA
 21417  ACCCCCTTCACCTTCTTAGACTATATCACAGCAAAAAAGGTAAGGTGTTAACTAAGCTTT
 21477  CCTCTTAAAAAAATAATTCTATTCTCTATTTCTTTAAATATTCAAAAATAATCACTAAAT
 21537  TATTTCTAAAAAAAAATAAATAAAAAAAGTTAAAATAAAATATAAAATTTAAATACTTTT
 21597  TTTATATCCTAGAATTAAGAGATAGTCTTTAAGGTACAAAAAGAAAGAATATATTTAACA
 21657  AATATATTTATATATCTTCTAATATTAAAAAAACAAAAACCAAATT
;     G-orf137 ==> start
 21703  ATGAAAACAATAAATTATATAATTGCATACTTATCTAGAATTTTTAGTGAACTTTCTGAT
 21763  AAAATTGCTAATTTTATAGATTCAAATACTATAAATTTTACAATAGATGGTATTTTTGGA
 21823  TCTATAGATAATTTTAAAGAAAATATTTCTCATTTATCTAATGAACAATTATTTTCTTTA
 21883  ATACATGTTTTATTTTTCACTGCTCTTATTATTGCTGTTTTTAATCTTGCAGTTGTTTTC
 21943  TATGGAGACTCTTTAATTATTCTGTTGGATATAGAAAACAGATTTCCTTCTTTAGCTAAA
 22003  ATAATTAAACTTAGAAGAAAATTCCAACAATATTATTTTGGACTTAATTTAATTATTATT
 22063  TTTTCTATTTTATTTGTGTTATTATATTTTAACTTTTTTGTATTATTTTCTTAA
;     G-orf137 ==> end
 22117  ATAGGAAAAGAAAATAATTTAGAAATATGTACAAGAAAAATACAAGTTATAGTATTCAGT
 22177  TTACTCCCACAAGGATTAAAAATAAAAATATAAATGATTTAAATCTTTTTAAGTTAGTAG
 22237  AAGACTTTAATAATTATTTAAATTGTTTATCTAATTTTCAAATATGTTTAATAATTAATA
 22297  TATTATAATAATAGACAAATTTAATTTAAGCTCGAGATTTCCAAAATTCGCTCGACTATG
 22357  TAAAAATTTTACGACAAAAACTAAACCATTTTTATATGTTTATTAATATTTTACTTATTA
 22417  CAATAGTATGAATTCTCATGATTCCCGTTAATATAGTAACTGTTATTTTTTTATTAATAA
 22477  CTTGTTATTTGTCATTAGATTCTTTTGTAATTTGATGGAGATTTACTTTATTTTTTATAA
 22537  ACCCCCTAACTCTACGACCTACGACAAATCTGATACAACTAAGTACCTGAAATTTTTGGC
 22597  CAAAATAAAAGAATAGATTAGCTTTTTTTATTTGAAAAGGCTAATTTTTATAATAAAAAA
 22657  TAAAAATTATAAAAAATATAAAGATTTATATTTTATTTTTAATTAACAAATTTATATAAA
 22717  TGTACTAAAAATATATAAAAAAGGTGATATTACTTAAGAGAAATAATATCATTAAATTAA
 22777  AAATTTTTCTTTCTCTTCTTAAAAAAAAAACAAAACCAAAAACCCAAA
;     G-orf369 ==> start
 22825  ATGAACAAAAACTTTTATTTATTTGCAAACTTTGCTAGAAGTTTTGATAAGTTTCACGTT
 22885  AACAATGAGACTAATCATTTAGTTTCTAGTATTTTTTATACTGAAGATTTAAAAGCAGAC
 22945  AACATTAAAAATTTAACTTTAGACAAAGATAAAATATTGAATGTTATATATATAGGTGAC
 23005  TTTGATATTAATCATTTAAATATACACAAAACCCAAGATAATTTAAATATCTTCTTAATT
 23065  CCTAATATTTATTTAATGAAAGAATTTTTAAACAGTAATGATAAAAATAATCTAAATCAA
 23125  ACATTGTTAAATACTTTAAGAGATAAAAATATGTTTAAAGAAATAATTGAATTATTATTA
 23185  GATGATTACAACCAATTAGATAAAATAAAAAATATTAATCTAAATCAATATATCTTTATA
 23245  TTTGAGAATTTAAATTGGTTTACTGTACAATTATTATTTAAAAATTGAAATATTACCTTA
 23305  AGTGGAGGTACTTTAAATAAAAGACATATAGTTTCTACTACACAATTTAATTTAATTAAA
 23365  TTTTTAATCTCATTAGATTTTAAGGATAAAGATTTTTATAACAGTTTTAAATATGGAACA
 23425  AAAAAATATGAGAGTATTAAGGAAATTTCTTTAAAAGGTGACAGTAAAATTTTGCATATG
 23485  GATAAAAATTTAATCTTAAAAATTATTAAAGATAAAATTAAACTATTACTATCTAAAATA
 23545  ACAGAAAACTTAAGTATAATAAATAAAGAGATTAAAGCTAAAAACCAAAATGTTATTAAC
 23605  TTAGAGCAGGAAAGATTAGAATTTAAAAATAAAAAAATAAAATTAAATAAAAATCTTAAA
 23665  GATTCTAAAAAATTAATTAAATTAGAAAAAAGAATAGAAGAGTTAAATAACAAAATTAAA
 23725  TCTTTAAATCTCAAAGTATTAGACTTAGAAAAGACAAAAACAAATATCTTAACTAGAGAA
 23785  GAACAAATATCTAATTTAAATTATGATGCTCTAAGAGAACTTTATATCCAAGAATTTTTA
 23845  AATGATAGGTCTGTGGATATAACTAATAAAATTAAAGATAGTGGTATTAGTAATAAAAAA
 23905  AAAAATAAAGAAATATGTTTCAACAAGTAA
;     G-orf369 ==> end
 23935  TAATATCTAAAATATTAGAAAACTTATAGTAAAAAAGTTTTCTAGGTATTAAAGGAGGAA
 23995  ACAGAAAAATTCGGGTTTTAAATTTAAAATCAGAAAAGGTCCCCTGTCTTACCTCTCTGC
 24055  CTGCCCAGCCTGCCCTTGGCTGCCTGCCTGCCCTTAGGCTTGGGTCGGAGGCTTTTATAC
 24115  ATCCTGCCGTAGGATGGTTTGGGTAGGAGCCGTAGGAGCCGTAGGAGCCGTAGGAGCCGT
 24175  AGGAGCCGTAGGAGCCGTAGGAGCCGTAGGAGCCGTAGGAGCCGTAGGAGCCGTAGGGTG
 24235  GTGTATCCCGCAACCTGATCTTAGCTCGCTTAGCGGGTAAGGCTCGGGTGGAAAGATAGC
 24295  CTAAAATAATTGAGTAACCTGAATTTAAAAAAAATCTGAAATGAAAGATTAAAAACTCAA
 24355  TATATACAAATATAAATTTAACCCCCCCTCCCTACCTCTGACTTTTAACTAGCCGCAGGC
 24415  TCCTTACCCAAGGTTAAACTGAAACTTTTCTTTTAAGTTTCTTTTTTATATCCTAGAATT
 24475  AAGAGATAGTCTTTAGGGTAAATAAAGAAAGAATGTCTTTAACAAATATATTTATATCTC
 24535  TTCTAACATAAAAAACAAAACCAAAACT
;     G-orf139 ==> start
 24563  ATGAAAACAATAAACTATATAGTTGCATACTTATCTAGAATTTTTAGTGAACTTTCTGAT
 24623  AAAATTGATAATTTTATAGGTTCAAATACTATAAATTTTATACCCGATGGTATTTTTGCT
 24683  TTTTTAGATGCTTATAAAGAATTTATATCTCATTTATCTTTTGATCAATTATATATTATG
 24743  ACTCATTTATGTTTTTTAAGTTCTATTTTTTTAGCTGTTTGAAATCTTGCTTCTGTTTTC
 24803  TATGGAGATGCTTTAATAGTTAAATTAGATTTAGAAAATAGATTACCCAAATTAGCTAAA
 24863  TTTATTAGACTTAGAAGAAAATTCCAACAATATTATTTTGGAATAAATTTAATTCTAATT
 24923  TTTGTAATCGTAATTATGTTATTTCTTGTAAATTTATTTATTTTGATATATATAAAATAA
;     G-orf139 ==> end
 24983  TATAAATTTGGAATATTTAATTTCTGATTATTTGCTTAAAATAAACGATTTTATTAGATC
 25043  TTATAATAAAACACAAAACTAAGTATTATTAACCCCCTTTTTTTGTACATAAAAACTTTC
 25103  CTTATTTAAAAACTTTTTATAATTAATTTCAATAATATCTAATCTTGTATTTATTTCATA
 25163  TTTTTTTGTTTCAACTTCTTTTCTATTAACCAGAAATATTATAATTTTATCAATTTCTAA
 25223  TTTCTCCATTTTGTTAGTAAATATTAAATTATCAAAATTTAAGAAGTTTGTATAAAAAGC
 25283  TGAAGCAATAAGATTATTATATTCTTTATTCCTCTCTTAGTAAGGATAGGAATGTTTTGA
 25343  ATGGTAAGGAAAAATAAATATTTCCTTTAAATATTCCTTTATACTTCGAAGGTAAATTAT
 25403  TCTTTGTAAAAGAAATAAAAAAATTTTTAATCATTTATCACAGAATACACATGAATAAAT
 25463  TATATTTTTTTTTAATATAAAAATCTTTCTTGAAGTACTATTTAGTTATTAAAAGAGTGA
 25523  GTAAAAAATAAACCG
;     G-trnG(ucc) ==> start
 25538  GCGAGTATAGTTAAGTTGGTATAGCCTCTACCT!TCC!AAGTAGATATCATCAGTTCGAA
 25596  TCTGATTACTCGTA
;     G-trnG(ucc) ==> end
 25610  ATAAATAAATATATATTTATTTAATAATTTTATTTAATAATTAAATTTGTTATTATTATT
 25670  TTTTTAATAAGTACAAAAAATAAAAAAAAATAATTTTAAATTTAATATACACAAGTATTT
 25730  AATTTACATAGGCCATAAGGCATAATTAACTTAAATTAAATAAAAATAAACAATTTTATT
 25790  TGCTTACTTTTTTAATATAAGTTACCCTTTATGTCTCATTTATAAAATAATATAGTATTA
 25850  TATCTACTTATTATTTTGCTATAAAAAGCAGAGACAGTTCTTTTTTTTAGAACATTAATT
 25910  TTTAAATAATTAAATA
;     G-atp8 ==> start
 25926  ATGCCACAATTAATACCATTTTTCTTTTTAAATCAATTATCCTTTTCATTTATTATTTTA
 25986  TTAGCATTAGTTTATATCTTTTCTAAATATATTTTACCATTATACACATTCCAACAAGTA
 26046  ATTAGAATGTATATTACTAAATTAAGTAATAAAAACTAG
;     G-atp8 ==> end
 26085  ATTATTTAGAAAATAACTAATTAACCCCCTATAAGACTTTTAGATATTAACCTTTTATTA
 26145  AATAGTAGTTTTTTTAAGATTACAGCATAAAAAAATTTTTTTCTTTATATCTTTCTAAAA
 26205  AAAAAATAAGGATAAAATTGAGTATTTTATTATTACTAAATATTTATTTTTATGCTTTTT
 26265  ACAATATAGTGAAATAACAAAATAAGGGTATTTTATTTATTTTTTTGTCGTTAGTCACTT
 26325  AAAGGGGGTTAAAATTTTTGTATCTTTCATTTTTTGGACTAAATATTAAAAGTATAATCT
 26385  TATAATCTCATCAATATTAATAAAAAAAAAATTTAATAAAATCAAGATGGTGATGTAACT
 26445  TTAATGAAGGTAAAATTACAATAAAGGTTCAACTCCTTTATGATTTCTTTGCTCTCTTTC
 26505  CAACGGTAAAAGGTTTGATTATATAACAAACCGTGAGCCTCTTCCAGGTTTATGAAGACG
 26565  GATTAAAAAAAATGTCATAGTTTAAAATAAAAAAGTTTTGTCACAAAAAAAGTTGACAAA
 26625  TTCTCAAATTGAATATGTGTAATATTCAATTTCAAAAACCTAAAAATTTTTGAACCTAAT
 26685  TTTCTTTACCATTATTAGCTGACTATAAGACGCCCCTTTAAAGTGAGAATA
;     G-orf336_1 ==> start ;; mfannot: GTG upstream: 26727
 26736  ATGTTACTATTTACTATCATCTTAGTTTTAGCACTCTTAATTAACTACGCTGCTACCAAT
 26796  AAATTGCTAGGTCTTAAACTACATCATTTTTGTAAAAGTGAGACTTTAACAGATAAGGTT
 26856  GTAACCTTCATCCTTATTTTATCTGTTTTACTTTTCTTTACAGATTTTTTAAGAATAATA
 26916  CTAGATTATTTTTTAGCTGCGGGACCCAAATTTGCATTTGTAAATGGTGAAAACAATAAT
 26976  ATACAACCTATTGCTCAAGATCCAGTAAGAGTTTTTCCAACACCTCTACCTCAAGTGTGG
 27036  GGGACTGTTGGGACAGCTGCAGCTGTTCACAGAATTGTACCTGGAAATCCCAGAATAAAA
 27096  GCTTTAGTTGCATTAGGTAGTTTAGGAGTTTCAATACCGATTACAATTTATAGTATGGCT
 27156  ATTGAAAATCCAAACGGGTTAACAACCGTGTTGAGAGCTATATCTTACTTTAAAGCTAAT
 27216  AACAAATGGCCTACCGAGACAAACAGTGGTAAATTTGTAACTAGTGAAGAAATAAGTAAA
 27276  CAGCTTTCAAGCGAAAATGTCTCAAAGTTCATAGATAGCTCCATTTTTGATAGTTTCAGC
 27336  TTAGAAATGATTATGGAGAAATACATCCAACTAGTTTTCACAGTGTTTAAACCTGCATCA
 27396  TTTGAAGGTTACTTAGATGATCTTTTAGGACAACAATTACTTATACACCTATTATTACTA
 27456  ATGTCTATTTTAGGTGTGCTTATCTTCTTCTCTATTTTTATTTTTTTATTAATTTTTAAT
 27516  AGTAAAAAGGAATATTTACTATCTAAATTTAATAATAAATACTTGCAATTCTACATCAAA
 27576  TACCAGTATTTATTGCTAAAATTTAGCTTAATCTGGATGCCTGTTGTAATTTTTATAGGG
 27636  TTAGTTCAAATATTGGTGATGACAATATTTTTAATAACTCATACCATTCCAATAGAGGCA
 27696  TTTCCCGTAGATCCTCACATGTATATCCTATCAAAACCTGTTAAAGATTAA
;     G-orf336_1 ==> end
 27747  TAATCTTAACCATCTATAAAGATTTAAAATCTATAACTTTAACCCCCTTTCCTTAATTAC
 27807  AACCAAAATATCAAATTTAATTTCATTTATTACCCGTTTCTAGAATTTTACAAACAAAAC
 27867  AAAAATGAGATATATAGTAACAAAATACTTAGCTTCTTAAAAGAGAACCTAAATAGGTTA
 27927  AAGTTTAATTTTATATTTACATTAATAATTATAACCTTAATTTATAATATTGTTATTTGA
 27987  GATATTTATCTTTTAACTGTAATTACACAAGTACGAGTATTTTTATGTACATAAATAGTA
 28047  TAAATTTTTAATACTTCCTACTTTCTCCTTTATTTTTTATATACTTAAATAGATTTATAT
 28107  AAGCTAACAAAATTTTCTATTAAAAAGGAAGAGTTTGTAATAAATAAATACTTACCTTCT
 28167  TTTGTAAACAAATGACTTATTTATGTACATAAAAAAAATGATTCAAAGTATAAATCTGGA
 28227  ACCTTTTATACTTCTTAGTTTTCAACTAATCATTTCTCTTTTTATTTTTTTAATAACATT
 28287  ACTTATTTGTTTTTATATTTAAAATATATCACACCCATTTAGTCCGAACGTCAAAACTTA
 28347  TTTAAAAAGAGAGAATTTAAATATTTTATTATTAAAAAAAATTTTTTTATTCATCCTCAA
 28407  ATAAAAAGAATATATTTTAATAGTAATGAGAGACTTACTATTTATCTAAACTATTCTATT
 28467  ATCAATGAAATAAATTAAAATTTTTAATATAAAAGTACTTTAAATATTTAAATATAAAAA
 28527  GAAAACTGCAAAAAGGATTTAATTTATAAAAATTGGACAGAGTCCTAGAGACTAGAAATT
 28587  CAGTTATTCACTGTATCATTATTTTCTTATTCTTTATTTAAATTTGGGAATTAAATAATA
 28647  ATTATTCTATTAAAACCTACTCAAAAGTATTTTTTATACAATTTAAAGTAAAATCTGTGA
 28707  ACAGGAGTATATATTATATCAAAATATATTCTTTAGATAATAAATCATAAGGAGTTTCTT
 28767  GTGAGTTACAGAAATTAGGATACTAGAGTACGGAGCTTCAGAATATTATTTAACTAGAAT
 28827  CAATAGTATTTACATATAAGTTTATTAGATTATATTTAATTCTCAAATATAAGAAATAAG
 28887  AAATATAACCTAAAATACCTTTGTATAACAGAGCCAATACCAGTATACTCTATAATAGAA
 28947  TTCTAACTATAAATAGAATTATAAATATAAAGAAAAATAGTCATTTCACTTTTCTTTCAC
 29007  ATTCTTTATTTTCTTATATTCTGATTCTTAACTTTATATCCTATTTATTATATTCTTTAT
 29067  TAAAATTTATATTCTTCTAAAAAAGTTTATTATATTAATTATGTTTTATCTTATTTTTTA
 29127  TTTTTTATTAAAAATTAATTATTTAATTATTTAATTATTTATGTATTTATGTTAT
;     G-trnA(ugc) <== end
 29182  TGGAGAAAGATAGATTCGAACTATCATATTTGTAAT!GCA!AATACAACTGATTACCATT
 29240  ATCAGATTCCCCC
;     G-trnA(ugc) <== start
 29253  TTCCTTTTATATCTAAATACTCCAAATATTATAACTTTTCT
;     G-trnP(ugg) <== end
 29294  TATGGTAGGCGCGACTCGAACACGCTATATGTCTCCCAC!CCA!AAGGGAGCGACGAACC
 29352  AGTTTGTCATCTACCAT
;     G-trnP(ugg) <== start
 29369  TTCACTTTTTTTATTTTCTTTATTTCTTTCTTTTTATAAGTGAAAGTCTTAATTCTTTTC
 29429  TTATTCTTTAAATCCTTTTATTAAAAAATACAAATTTATATCTTATTCTTTATTTAACTA
 29489  TAATTTTATAATAACTATAGATATTCTTTTACTTACTTTTATAATAAAAATAATTCTTTA
 29549  TCCTTCTAATATAAATGTCTACAATAACAGATAATATTTATGTTTATTATATTAATTCCC
 29609  TTTATTCCTCTCCTCCAAGCTTCTCACTTGCCTGCGACAGCACCTAGGTTGGCTATCATA
 29669  TACTCGGTCCCTAATGTGAGGCTTTTAACCAAAAGAGGGAAAAGTAAGCTAATGTATGTG
 29729  GTGGAGTATTATGTTAAAAATAATAGTAGAGATAGGAGGTTCTAATGTATGTGGTTGTGT
 29789  CTCACTCTTTTTACTTCCCTCTCTAACAACTTAAGGAAAACAAAAAAATAAAAACAACAA
 29849  CAAAATAGGATAGGTTTTGTACCTT
;     G-orf318 <== end
 29874  TTAATCGAAAAGATTAATTAAAGGTTCGTTTGGGTTCGGAGTTGTAGGTCTAGAAGTTGG
 29934  TGGAGTTAAAATTCTATTAAAAATTCTAGCTTTAGGTGTTATAGACCCCTCTGTACTTCC
 29994  ACCAGAAGAAGATCTACTAATACTTTCAGGTATAATAGGCGATGGAGAAGAATCAGGCGT
 30054  TTGTGGAGGTATGTTTCCACTTCCTGGATAGAAAGATTGTAACCATGAAATTGTTGAATG
 30114  GTAGCAGTTGTAAACAAAATCAGGTATATTATTTAAGATTGGAGTGTTTTTAATAAGTTC
 30174  TGGTGAATACGCGTCTGCAACACAAATTAAACCTACTACTCCAACTAAAGTTAAAATTAT
 30234  TAAACCTATGGCAAAAAGATAGTGAGATTCTCTATTGAGATCTTCTTTAATATTATCACT
 30294  GTTAATTTCATCTAATCTAGGTATTCTAAATGTAGAATAATCTTCTAATAAGCTTACAAT
 30354  ATAATCTGCGAAGTTTTTAATATAAAACATTGAGGATAAACTCTCATTCCAAATTATACC
 30414  CACAGCTGTTAGAATGGTACCTAAACTAAATCTTAATAAGTAGAAGAATAATGGTTTTAA
 30474  ACAGGATGATGCAACAACAGGAAGAAATAGCCAACTATAAATAAAATTAAATAAGTTTAA
 30534  TTTTCTACTTACTAAATAAAGAGGTTCAATTGCAGCAACTATAGTGTTAAGAACAAAAGG
 30594  ATTTAAATTATGTCGACCCATATTTCTAAATTGAGCTAAACTTAATCTCCCAGTGAAAAC
 30654  TGATCTTAATCCTCATAGCACTCTAATTACTGGTATGAAACCTGTAGTTCTTATTAAAGA
 30714  AAAGGAAGTTATAGCAAGTGTTCTAGTCAAAAGAAATAATGTTTCGGGTAAACCTAATCT
 30774  TCTGATTAAGGTTTTAGCCAAAATTCTAGTTAAAAATCTTAAAGGGTTGATTATCAT
;     G-orf318 <== start ;; mfannot: GTG upstream: 30893
 30831  TGTTAGTTTGTTTGTTTGTTTTGTTTGTTTTTCTTTTATTTCAACTAAAGAAAATTTTAA
 30891  CACTAAATTATTTTATCTAAAATGTTTTAGATAAAAAGTGGTAAGAGTTGGGGTTTTAGA
 30951  ATCAAATTAAAAATTACTATCGCTTAAATTTTTAATTCAATTCTTCTTTTAACATTTTAT
 31011  AAAAATGCTATTCTTAAAAATTTAATTTTAAAAAATTTAAAACTTTTACATTCTTTCTTT
 31071  ACACGTGATTAACCAGATTTGAACTGGTAACCCCCTCTCCTCCGATGCTAAGCCTGGTGC
 31131  TAACCGCCTCCGGACCGGGTTGGCTTCTATGCTGAGGCTCGGTTGGTCAGGCTGGGCCGG
 31191  CCAAAAATTAGGCTTTTTAATTGTGGCATCCAGAATTAAAAAAATTTGTAGATATCGAAA
 31251  TATTTATTTTCAAAATATGGAAAACCTAAAAAAGTGGTTGTGTTTTATAACTATACTTAA
 31311  AAGCCACTAAAAAAAATTAAGAGTAACAAATGAAATCTTTTTCCTTTTTCTATACCTATT
 31371  CAGATATAACTTCTAAGTACTCATCATATTTATTTAAGCCTACGGGTAAAAAAAGGTGTG
 31431  ATAATTAAAAATTTTAAATTTCTTATAGCTATTTATTTTTATTTCTGAGTACTACGTTCC
 31491  AGAAATTGTAAATGAAAACCTTTATTTTAACACTTTATATTTAAAAATTAAAATTATATA
 31551  CTTTAAAAGAGTATATTAACTTTTAGCTCTTTTTAATAATAAACA
;     G-orf377 ==> start
 31596  ATGAAAATAAAAAAAAGAATAAACAAAATCATCTTAATAACATTAAAATTTTTTAATATT
 31656  GTCTTTCAAACACTATCTAAAAACACTAAATTTCTAGTTAAACCACTTTCAACTTATAAC
 31716  CAAGTCTCTACTTCTGAAATAACAAAATTAGTAGGAAAAGCACAAATAAATGTTTTAATA
 31776  AGTTTGATATTTGTTACTATTAAAACGGTGTTGTCTTTATTAAGTAATAGTAAACTATTC
 31836  TTTAAATATAGAGTAAAAGCTATTTTTTTATATTGCTCTTCAATATTTGAAAATAGAAAA
 31896  CCTTCGATTAAAAACTTCAAATTTGGTATTTTTTTAATAAAATTTATAATTAAATTATTA
 31956  TTCTTTTGTTTCTCTCCTGTAGGTTCAAGCTTTTTACTTTGGGATATTTTTGAATTTAGT
 32016  TGTTCTCCTACTCTACCAGATAATTATAACTCTTTTTTAAAGCCTAAATTTATGTCTAGC
 32076  TTAAAAATAATTTTTAATTATTTAACAAAGAAAAGAAAAAATAATACACAAACTAATGAA
 32136  AACCCTCAAAACTCTTCAGAAGTGGAAAATAATAATTTATCTACCAATTCTTCTAGTAAT
 32196  GCAGGGAATATAGAGGAACCTACTAATTCTATTAAATCTTCTAATTTAGAACATCCTTTC
 32256  TCTTCTCTCCTACGGCGAGGTTTACCAAGATCCGAAGAAGATTTAAATGAATTAAATTCT
 32316  AAGACTCTTGCTACGTTCTTGAAGGATGGGAAAGAAGAAGAATTTGGAGAAGATAGTCTC
 32376  AGTTGTAGAACTTTATCTTCTACTTCTTCAGAAGTAAGAGAAGCTATAAAAAGGATTCAA
 32436  GAAGAGAATTTATTTGAAGAGGATAACTCTTTTTTCTTTGTACCAGAAGTAAAAGACCCA
 32496  TTTGCAAATTTCGATTATTCAGCTTCTTCTAGTAAAGCAGGTCCAGCCTCTTTAGGTAAA
 32556  GGAAGTTTAGGCTTTGAAGGGTACAACCGTAAAAACCTATTTGAAGATTTAGAGAAGTTA
 32616  CCTACTATTTTAGAGGAAAGCGACACAGAACTTAATAGTGAAACTTTAAATGAAAGTGAC
 32676  ACAGAACTGAATAATAATAATTTAAAAGACAAAGGTAAAGGTAAAGCTAATTAA
;     G-orf377 ==> end
 32730  CTCTTTTTAATCCATTACTAGTCTAGTAAGTTAGAAATTATTAAAATTTTGTTCAATAAA
 32790  TTAAACCCCCCCCCCACCTCTGCTGCTTTGCCTCCGAGCCAAACCTAAGGGCAGGCAGGC
 32850  TGCTATGTTCCTGCTTGCCAGATAAAAGAAAAAATAAATCTGTATTTGGTTTAAGGCTTT
 32910  AAAAACCTAATTTAAATTTTACCTATTTTGTTAAATTAAAATTTGCCAAAATAAAACTAG
 32970  GTTAAAAAACTAATTTAATTATTTTTTTTTAGAAAGTAAATATCCTCACAGAGAATAAGA
 33030  TATATAACAAAAATAAAAAAAAAAAGAAGAAAAACTATATATTAAAAGGATTTAAGACTA
 33090  CAAATTTTTATTTTAGTTTATTTCCCTTTTAAGGATCTAACTTTTAAAATATAACCTTAC
 33150  AATCTCATCTATATTTAAAACGAAAAAATTAAAAAAAAAATAATAAGTATACCAATTAGA
 33210  TATTAGCAATAATATTAATAAAGCTAGTATATTTAATTTATTTAATTTTTTGAATAATAT
 33270  TATATATTTTATAAAATAATTTACTAGTTTTAGTGGAAATATTTTTTTTTAAGAAGTTTT
 33330  CTAAAAAAACTTTCATTTACAAATAAAATTAGAATATAATACATTATTATTATTTTTAAA
 33390  TAGATTTGCATTTTTTCTAATTTTAGTATTACATTTAATATATCTAAACCCGGCTTTCCG
 33450  GTTAAATGAAAGATTTCTTCTAAATATTTATAAATTTAAGAATTATCTCCTATAAAATTT
 33510  CTAGGTTTTGATAACTCAGCAATTAATTTTTCTTCAATTTATTTGTTGTGTTTATTTTTT
 33570  TATTTCTTTTAAAGTTATCTGACACTCCGTACGTATA
;     G-trnD(guc) <== end
 33607  CGAGCCCTTCCAGATTCGAACTGGGACCACCCTAATT!GAC!AATTAGGTACTCTACCTA
 33665  TTAAGCTAAGGGCCC
;     G-trnD(guc) <== start
 33680  TAACTTTATTTAATTTTTCCGTTGGCCATTTATAAAAATTTTATTATATTTATTCCTTAG
 33740  TTAAGATTTAAAAAATTTTCCTTCTTTTACTATATTAAAAATATAAAACTTTTTTTTTAA
 33800  AGATCTTTGATCGTTTAGAAAAGAAATATATTAATTGATAATAAATATACGATTAAAGAA
 33860  ATATATTAATTTCTCTTTATATTATTCTTATGTATTTGGCTTTTAAAATTGTGGAGTAGA
 33920  CTTTATATTACAAAGATTACCTTTCTTCTTATAATTTTTTGTTCCATATATCCAGGGCTA
 33980  AACCTACACTACATTGGACCTTTCTCTTTTATATACAGAGGTACGGCTCCGACCCAAACC
 34040  TAAGGCAGGCTCCATAGGCTCCTGTCCTATGGAGGAATTCAAACATTTTAAATTTTAGCT
 34100  CTATTAGTTAACACATAGTGTTTAAAGAAAATATCTTTTTAATCTTTATAGAGAAACTAA
 34160  AAAAGGGGTTTAAAAAATAAAGTCACAAAAAATACAAATTTTTATTATAAAAGAGAATAA
 34220  GAATTTAATCTTCTTATTTGTCAGACGCTATCTTATAAAAATTTTTTAAATT
;     G-atp9 ==> start
 34272  ATGTTAGCAGCAGCAAAATACATAGGAGCAGGATTAGCTTGCTCAGGATTAATTGGAGCC
 34332  GGAGCCGGAATCGGTTTAATCTTCTCTTCTTTAATCGCATCTACTGCAAGAAACCCTCAA
 34392  ATAAGAGGACAATTATTCTCTTACGCAATCCTTGGATTCGCTTTAGCAGAAGCTACAGGA
 34452  TTATTCTCACTTATGATTGCTTTCTTATTATTATACTCATAA
;     G-atp9 ==> end
 34494  TTCTGAATCTTAATAATAATTAACAATTGATAACCCCCTTTATTACAAATTATTACAAAT
 34554  AAAATAGTATTACAAATTAATATAAACAAAAATAGTATTACAAATTAATACAAACAAAAT
 34614  AATATTATGTATTGTATTAACAAATTATTAACAAAATTTGATATTTTAAAGAAATATTTT
 34674  AAAGAAATATTTTAAATAAATAAAAAATAAATTATTTATATAGCTGAAGTTTTATAGACA
 34734  AATCTTTAGACTTAATATCTACCTACCTACTGGTAAGGTTGTCTTCACTTCTTTCTATCC
 34794  TGCGGAGCCTCCGTTTATTTGAGCCTACTATTGTAATGTCAGAGGCATAAGGGCAAAAGG
 34854  TAAGAAATAAAAATAACAACTTTTATACTTTTAATCTAAATAAGGCCCATACTTTCATTT
 34914  AAGTATTTTTAATTTATTACAATTAATATCTACAAGAATAGAGAAAGATCATATTTTATG
 34974  TTAGAGAATAAAAAGTTTAAATTCATTTCTATCTAGACCTACATCCTGCCTGCCCTAGGC
 35034  TCGGTGTATCCCCCTACTTCGAACTTCCTACCTTCCCTGCCCTTACCTTGCATCGTAGGG
 35094  CGAACTCTGATGAAAGCGAAGGCATTTTTAAAGTAAGGATGGTTCTACCTTTGGTGAAAG
 35154  GCTTGGAGATACGGGAGCTGTGGGCTAGCCTGGTATTCTCTTTTCTTAAATTAAAAAATA
 35214  ATACTATTTAAG
;     G-trnR(ucg) <== end
 35226  GACATCTTATTGGACTCGAACCAATAAACAATTGCTT!CGA!AGGCAAACGCTTTACCAA
 35284  ATTCAGCTAAAGATGT
;     G-trnR(ucg) <== start
 35300  TATTAATAATCATATAGTCTAATTACTTAATATATAAAAAAAATATCTTATTTATAATTA
 35360  CTTATTATTTTTATACTTATTTCCGTAGGTTTCAAATAAAAGGGCAGGCGGTAGTGATAA
 35420  AAATAAAAATGGTTTTAAATAAAAATTTTTCAATCCAATATAATTAACTCTATCTATTAA
 35480  GTTAATTTTTCCGTAGGCCGTTACTTAAAAAAAGGAGTTAAGAGTTATTTTTTAATATTA
 35540  ATATTTCATTTATATTCTCTCTCTTATTTTTCTTTCCTTCCAGCCCTTACTTTTACATTA
 35600  TTAGCAAGATTTGTAGAAACAGCTACTCTTTGTCCAGCCATCGACTCCTCTACGCCTCCG
 35660  AGCCAAACCATCCTACGGCAGGATGTTTAAAAGGAGTGACATGTAAAGGCACGCAAGAGA
 35720  TAGATAGGCTCCTACTTGCCAGACTAAAAGATAAAATTTCTTTTTATAACTTATGGAACA
 35780  AAAAATTATTAGGCTCCTCTATCTAAGCTTACCAATTCCTAGAGTTGGATCCTAGGGCCT
 35840  TATAAATGTAATTAAGGTAGGGCCGGTATCTTTACGGTAAAGTACGAGTGTATAAGGAAA
 35900  AAATAAAATAAAAATTCTATAAAAAGAATATTATTAATTTT
;     G-trnL(uag) <== end
 35941  TACGAATAAAGAGACTTGAACTCTTACGATCAAAAATCATGTGTTC!CTA!AGACACACC
 35999  CGGCTACCAATTTCGGCATATTCGT
;     G-trnL(uag) <== start
 36024  TTTTAAATTATTATTGAGAAATTTTTTATTTAATGTAATAAAATATAATAATTCAATTCT
 36084  TTTCTTTTACTTACCTACCCTTTCAAAACCAAAAGGTCAGAATAAGGATCAAGAGAATAA
 36144  ACCATCCCTCCAATCCTGGAGGCTCGTGTACTAACCTCCCCCTAGAGCCTAGGACCCGAA
 36204  GGACCCGTACTTCAGGAAGGAGAAGATTCTAAATTAAAAGAATCCAGATAATA
;     G-trnV(uac) <== end
 36257  TAAGGAGTAGAGTAATCGAAACCCTGTCTGTAAAGT!GTA!AATTTACTGCTAAACCACT
 36315  CAGCTAACCCCTT
;     G-trnV(uac) <== start
 36328  TTTAATATAGCACACACTTTGAAAATAAAAAATACCTCGCTTTACCCTACCCTCCCTATA
 36388  ACTATCCATATGGAACAGTAGGATAACCTAACCGAAGGATAAAAATAAAAAATTTAAAAT
 36448  ACAATATTCTTTATATATTTTTATTAATAACTGTTTAATAAATTTAAGGTTAAAGACTTT
 36508  TATTTTTATTGTTATAAATATTTTTAAAAAGACTAAAATATTCTTAGTCAAATTATTAGT
 36568  GAAATTCTTAGTATAAATCTAAGTGAAATTATTAATATATAAAATAATCACTTTAAATGA
 36628  CTCAAACATCTTTTATCACCTTCTTCGCCTGCCCTTACCTTTACAATTTGTTACATCCTA
 36688  AGGCAGGCTCCGACCCAAACCATCCTACGGCAGGATGTATAAAAGGCTCCGACCCAAACC
 36748  ATCCTACGGCAGGCGTATAAAAAGGCAGAGGGGGGGGGTTAAATTCAAT
;     G-rns <== end
 36797  ATTTTTTATTTTCCAGCAGCACTTTCCAGTACAGCTACCTTGCTATGACTTTTGAGATGT
 36857  TACTTAAATGGGTTAACAGATACTAAATATCTTAATATAAGTGTTTTTTAAATGCAAAAA
 36917  TTATTATTTTTTATACTTAAATAAAAATATATAAATAAAAACTACCTACCTACGGCTCCT
 36977  CATCTTTTGGATAAGGGACTAGGAAAAAATTAAATTAATAATTTAAATTTCTAAAATAAC
 37037  AAAATTAAAGAAAGGCAAACTTATATTAAAGTTTTATTTTCGTGGCAGTTTCCCCCAAGT
 37097  TAAGCTTCTTCCCAGCGACAGACAGTTAGTTCATCACGAATGCTATCTTCACCGTTGCGT
 37157  CGTGATCAACGATTACTCGAAATTCCTTCTTCATGTCGCCGAATTTCAGGCGACAATCCG
 37217  TTCAATCATTTTAAAAATGAACTTTTTTTAATGATTAGCTATTCCTTATTACCTTTTTTA
 37277  TTTAAAAATAAATAATAAATTAATAAACTTAAAAATTTTAAGTAAATAATTTTAAATAGG
 37337  TATAGTTTTGCATCACTTTGTAAAAGTTTATGTGGCACGTCTATAGCCCAGACCATTAGG
 37397  GCCATAACGGCTTGTCTTAGCCCCAAATGAAACTCTATCAGAATCATAAATTGTTAAGTA
 37457  TAAATTAACAACAGGGATTGCGTCCGTTAGTGGAGTTAACCTCACTCTTCACAACACGGA
 37517  CTGACGACAGCCATGCAACACCTGTATCTGCGTATTATTTTAAAAAAAGATTTAAAATAT
 37577  ACTCACTCAAATTAAATGAAAAAAATAAAAAGAGCTAGATATGCAAGGTCTGGTAAGGTT
 37637  ATACGCGTATTGTCGTATTAAATAACATGCTTCACTTCGTTTGCTTCGAGACCGACTAAT
 37697  TTTTTTGGTTTCAGTTTTGCAACCGTACTCGCAAGGCGGAATGGTTATCGTGTTAACATC
 37757  GCCATCAGTTTTTATTAAAACTAACAACCACCATTCATCGTTGACAGTGAGAGGTATCTG
 37817  GGTATCTAATCCTATTTCCTATTCTCACCTTCGTTTCTCAGCGTCAATCTTTAGTAGAAA
 37877  AAAAGCTTTCGCCCTTAGTATTCCCCTTAGTATCTATGGATATCATCCCTACTCTAAGTA
 37937  TTATTTGGTTTTTCCTCTATTAGATTCTAGCTTTAATTGATTTTATTTTTACTATTTAAT
 37997  TTATTGAACAAAATAGAGCTACTCTTTTTTCTAGAAAAGAAAAAAAATTTTTTTTAAAAT
 38057  TAAAATTTTCAAAGCTGCCTACATACCCTTTACGCCTGATTAAGATGACTAACGTTTGCG
 38117  TTTCTGGTCTTACCGAGTCTTCTGGCACCAGATTTGGACAACACTTTTAGTGAGGTAATA
 38177  TCATTTTTTTCCCTACACCTTATCACATTCACCACCTATAAGAATGAGTCATGTGATTTC
 38237  AGTTAGCTAGTTCACTCTTTCGAGCATTGACTAATATTCTCGACTGCTGGTAGTTAAAAC
 38297  TACTTGGGGCTTTTCATTCCCAATGTGGCCATTTGTTCTGTCAAACTTGGCTATTGATCG
 38357  TGGGCTTGGTAGGCCTTTACCCTACCAACTACCTAAACAAAATAAATCGAATCTTATAGC
 38417  AGAAAAATTCCTTTCTTTAATAAAATAGCTATTTTATCAATATTTTCACTTTCTTTAATA
 38477  TAATTTTGTAATTATAAAAGTTTATTTTTGTGTTAAACTAGAAAGAACCTCATTATTTTT
 38537  CAAATTAATAAAGCAATTATTAAATCACATCTTTAGTTAAAACTTCAGATGGAGAATTAT
 38597  AATAGAGTAATATTTATCCCCCATTTAGAGAGTCTATAAGGTATCTAATTTATCATTACT
 38657  CACCTTTACACCTTATTCCTAGTTTTATCAGAATTTGACGTTATGCACATTAAATTTTGA
 38717  GATAATTTTTAGAACAATGATTTGCATGTCTTAAAACTACTGAAAAACGTTCAATCGGAA
 38777  CCAAAATTAAATTCGTCCTAAT
;     G-rns <== start
 38799  ATTTAAACAATTTTGTAATTGTTGTATTTTATTTGCTTAATGCAATATTTAATATCTCTT
 38859  TTATATTAATTATTTTATATATAGAATTATTTTGTTTATTTTTTTAATATTATTTTATAA
 38919  TTATATTTTTTAAATAAATATTTTTAATTTATATCTATAATATTTTAA
;     G-trnS(uga) <== end
 38967  CGGGCACTGTGAGATTTGAACTCACGACTTCAAAGAAGTACTCGTTT!TCA!AGACGAGG
 39025  GCCATAAACCAGACTCGACCAAATGCCC
;     G-trnS(uga) <== start
 39053  TTATTTGTTTAATTTAAATTTTTATATTATGTAAATAAAATTTTACCTTTTTTTACCAGA
 39113  TGCTACAGACTCTTACGTATACTTACAGTCCCTAGAGTTCAGTACACCTTCTACTTTCCT
 39173  AACCTAAACCTTTACTTGCTACCGTAGCCTCCCCTTCCATTTAGGAATTGTGTGTAGATT
 39233  CGGTCCATCCGACCAACCTGCCCTGCTAAGGTTGGATAAAAAGAGTAAAATTTAAAGTCA
 39293  CTTTAGTAAGCTATCTATTATAAAGAATTAATTTATTTTTAGTAATAAATTTTTTTTTTT
 39353  CATTCTTTTAAAAAAGTATTAAAAAAATATACTTAATTCAAAATATACTTAATTCTTTTT
 39413  TTAGGATTTTCGGATATTAAGTAGGAGACTACAAAAACTAAAATATTATATGAATTAATA
 39473  GTGTAATTTCTAGAGTACGTTAAATTTCTTCTTATTATAGTTAAGTGTATATTT
;     G-trnM(cau)_1 <== end
 39527  TAAGACCTAAGGGATTCGAACCCTTATAATATCCATT!ATG!AGCGAACTGCATTAACCA
 39585  TTATGCTAAAGTCTT
;     G-trnM(cau)_1 <== start
 39600  TAAGAAAATAATTTTATTTTTTAAAATTTTGTCCTAGAATCTTAAAGGGCTAAAAATAAA
 39660  AGAAGTGAAATAAAATTTTCTTCTACTCCTTTTCCTTTAGAGCAGGAGAACTGAGCCTTA
 39720  ATTTTGTTTTTATT
;     G-trnY(gua) <== end
 39734  TGAGCAGTAAAGGAATCGAACCTTTTACGGACATTTAACCAATTCTTT!TAC!AGAGAAC
 39792  CACCATTACCAATCGGATCACCTGCCC
;     G-trnY(gua) <== start
 39819  TTAATATTTCTATATAGAAATATTTTTTTTAAGATAAACTAAGGCTCTTCTCTTTTAAAT
 39879  ATAATACAAATATAATTAAAATTTATAAATTAAATCATAAAAAATTTTTGTTTCGTATTT
 39939  TTTTTGTTTTAGCTTAGATTTATTTTTAAATATACTTTAAAATGAAACTAATCCACAATG
 39999  AAGGAAAAGAATTTAAGAAAGAGACTCCTATTAATACAAGAACGTAGCCGCAGCCTGCCG
 40059  TATGTTTGGCTCGGTGTATCCCGCCTCCAGCCGGTCCGGAGGCGCTTAGCACCGGAGGCG
 40119  GTTAGCAAAGGAGGAGAGGAGAGGAAAGGTTTGGAGAGGAAAGTAGCATAGCAAGGAAGG
 40179  TTAATTTAAAACAATTTTGCTTACTTTAATTCTAGAGACTTAGAAACTTTTTCTAATAAA
 40239  GTCTGATTTTAGACTAAATATAATACAATTACATATATAACAAAAATTTATAAAACAAAA
 40299  ATAAAGTAACAACTCAATAAAAAAAAGTTATTCTTGCCCTGCCTTGGCCTACGTAGAGGA
 40359  TGACCTACCTTTTTTATTTTAGTTTGTAGAATCGTCAGACAAATTTATATATATGAATTT
 40419  GTTTACTATTTTATCTTAAAAACTTTTTTTTT
;     G-trnT(ugu) <== end
 40451  TGCCGAAAACTGGAATTGAACCAATATTTAAATCTT!ACA!AGGAATTCGTTTTACCAAT
 40509  TAAACTATTTCGGC
;     G-trnT(ugu) <== start
 40523  TATTTTATTTTTTTCCTGGTATTTTTTTATAATGTATATAAATTTTTGTATTTTTTTGTA
 40583  ACTTGTGTT
;     G-trnF(gaa) <== end
 40592  TGCCCCGGGAGAGAATTGAACTCCCATATCTATATC!TTC!AGAATAGCGCTTTGACCAC
 40650  TAAGCAACCGAGGC
;     G-trnF(gaa) <== start
 40664  TTTTTAGAATAAAATGAAAAAAGAAAAGAAAATAAAAATGAAACTAAATAAATTATAACT
 40724  TCTTTTTTAATGAGAATTGTTTTTATTTTCTACTTTTAAATGATTATTTTTTTTTTAGTT
 40784  TAAAAAATTTTTTTAACTAAGGATCCGAAGGTAAGGATAAGGGTAAGGCCGAGACGTGAA
 40844  GGTCAGAAGTTGTAAGAGCGGGGTACACCAACCGGGCAGGGTGTTGCCTGCCTGCTCTTA
 40904  GGTTTGGGTCGGTGCCTTTTATACATCCTGCCGTAGGATGGTTTGGGTCGGATGTCTCGG
 40964  AGGACCAGAGATAGGGGGGGGGGGGGGTTAAATTTATATTTATTATTAAATTTAATTA
;     G-nad3 <== end
 41022  TTATTTTTGGTTTGGTTGATCGAAATTAGTTAAAGATATAGCTCCAGAACCTATTTCTAA
 41082  TACAAATCCTATTGTTAATACAATAAAGAAAACAATACCAATTGAAAATCCAAAAGTACT
 41142  TACTTGATACAGAGTTACTGCTAAAGGGAATAATAATAAAATTTCAAGATCAAAAATTAA
 41202  GAATAAAATAGCTACAGTATAAAAATGAATTTGGAAAGTAGATCTAGTTTGACCGTAGAT
 41262  TACAGAGAATCCACATTCATAAGCAGAAACTTTAGATTCATCAGGTTTATGAGTTGCTAA
 41322  TAAAACATTTAAACCAAGTAAAGCAAAAGCTAAAATAGGAACAAAAATAAATAACATTAA
 41382  TAAATTATTCAT
;     G-nad3 <== start
 41394  ATT
;     G-nad2 <== end
 41397  TTAAAAATTAAATAAAGATAAAGATAATACTTGAGTAATATTTAAGATTATAGAAGGTTT
 41457  TAAAATAAATAATAAAATAGATAAAGTTAAACTAGATATTAGGAAACTATGGAAATTAGT
 41517  TAATAAATTAACATTTTTAACTGAGAAATTATTAGAATTAGAAATATTTGAAATATTAAC
 41577  ATCATTAGGTAAATAGACAGAACTTTGAGAGTTTGTATTTAATTCTAATTCTTGGTTTTC
 41637  TACTGAGGTATGAAGAACTCTAATAATTTTTAAATAATAAGAAGCACTAACTACACTAAC
 41697  TAATATAGCTACAATAGCGATAAAATAATATCCACTTTGCATTGCTGAATATAAAACAAA
 41757  TTGTTTTGAAAAGAAACCAATTAAAGGAGGCATTCCAGCCATAGAAAATAAACAAATAGA
 41817  TAAACTTAAACTAAGTAAAGGATTTAAGAAAAATTGACCTTTAAATTCTGAAATAAATTT
 41877  AATATCTTTTACAGATTGTATTACAGGGAAAGAATTATTATAATGAAGTTTAGAATTTTT
 41937  TATTATATAACTTAAACCTAAAATTATTAAAAAAATATTTAAATTTGTAATTGTATATTG
 41997  AATTATATAGAATATTAAAGAATCTATAGATTGTTCGGTATTTATAGCTAAAGCTAATAA
 42057  AATAAATCCTATATGAGAAATGGTACTATATGCTAATAATCTTTTTATTTTTGTTTGAGC
 42117  TAATCCTACTATTGTTCCTATTAATAGAGATAATAATGAACTTATTAATAATAAATTTTT
 42177  TATTATTAATGTAGTATTTAAATCTTTAAATAAAGGAATCATAGTATTTAAATATTCTCC
 42237  TTCTAAATTTAAACTTGTTATATTTATTGTATTATAAACATTGCTTCCTATTTGAGTATA
 42297  GATTTCTAATAATAAAAATAATATGGATATTTTTGGCATAATAGTTAACCAAGTAGTTAC
 42357  TATTGTGGGACTATCATCATAAACATCTGGGGACCAATTATGTAAAGGTGCAGCAGCTAT
 42417  TTTAAATAAAAATCCTATAAATATTAAGGTTAAACCTAAACTTAAACCTTGTATAATATT
 42477  ATTAAATTCTGAGACTGAAATTAAACTATATATGGAATCTAAATTTGTTAACCCTGTATA
 42537  AGAATAAATTAATCCACATCCTAATAAAATGATACAAGAAGATAAACCACCTAATAAAAA
 42597  ATATTTTAATCCTGCAGATGTTGCTGATTCTGAATCTCTAAATAAAGTAGCTAAAATATA
 42657  TAATCCAAAAGATTGTAATTCTATACTTAAATAAATAGAGATTAAATCAGAGGAAGAAAT
 42717  TAATAAAGAAGCTCCTAAACTACTAAAAATGATTATTAAAGAATATTCTGCGAAATAATT
 42777  ACTTTTATAAAAATCTAATAATAAAAGTTTATTACTTGTAAGGTTTTCTATTGAAGGAGT
 42837  AGAAGATAATGTAGAACCTATTGTTTTTTCTGATAAAATAGGCCAAGCTATTAAAATTAA
 42897  AGATCCTATTATATAGATAAAGAACTCTATGAATTGAGAAAAAGAGGTGATGTGGAATAA
 42957  ACCGCTATATATTCCTATACCTGATCCAATTGACTGAATATAAAAAGTATTTAAAGATAA
 43017  TACTCCGGCATAAATAAATATTATAGCTGTAATTCTAGGAAATAATACTGGTGATAAATT
 43077  GTTGTTTGAAATTAGGGCCTTAGCCACTATTAATATTAAAATACTTAAAAAAATCAT
;     G-nad2 <== start
 43134  TTCTTATCCTCTTTTATATTAAAAATAATTTCGTAGACCAAAGAATATTAAATTTTAATA
 43194  TCAATTTATTCTTTAAGATTAAATGAAGCTAGGAAACTTTGTCCAACCCTTTACCATACC
 43254  TCTTTAAATGATTTTTACGACTTTATGAACCTTCAGTACCTACCTTCAGAACGCTTACTT
 43314  AAAAGGAGGAAAGGCGAAATAAGGCAGGAGCTGGGGGCGAGTTAAAATATTCTATTATGC
 43374  TACTTTTTAATAGTTCTTTCTTTAGCTGTAGTATTAGGGACATTATAGATATTTAGATTA
 43434  TACATCAGGGCTATTTTATACCTTAAATATTTTATATTTTAAAAAAGTAGAAAGTTCTAA
 43494  ATCAACAAATAATAAAAATGTATTATTCAATCGGAAAAAAAATTTTGTGCCTTAGGAGCC
 43554  TGCCCTTTTATACTTCCTGCCGTAGGAAGGTTTGGCTCGGTGTATCCCGGATGGTTTGGG
 43614  TCGGTGTATCCCGGAAGGATGGAGAGGTGGAGGGGGGCTAGACCCGCAGGCAGCCCAGAA
 43674  ATAAAAATGAGAGTTAGAAATTATCTATAGGACTAATTTAGTTTTAAAAAGAACTATTTT
 43734  TCCCGTAGGCTTAAAAAAAAAAGAAAAATTTTTTTCTTACGGAAAAAATTAGTTATAATT
 43794  TACTGAATTTTATCTAAAAATCATAGGTAAAGATGCAGGAGTTATAGTTTTAAATAACTT
 43854  TTTTCTTAATATATATAAACAATACTTAAGTGTTAAAATATTTTTATTTTTTATTTTTTA
 43914  TTCAAAGAAGTAAAAATAAAATTAAAGAAGAAATTAAAAGAATTATTAAAAAAAAGAGTT
 43974  TAAAATATTCTAATCAAATTTAACCACAAAATTAATTTTGTTCTTAAAGATACACCCTAA
 44034  TTAACCTAGAACCTTACTCAATTTAAATTTTTTATTTAAATCCCAGTGTAAGATATCTTA
 44094  ACTCTATTCTTTTAAAAAAATAATCTCTTTTGTCCTCCTTTCCCTTTTTTATTCCAAGGG
 44154  CAGGGTGCTAGCTCTGTTAGAGTCGGGATGTTGCTGCCTTTTTATCCTTCCAGCCGGTCC
 44214  GGAGGCGGTTAGCACCAGCCGGTCCGGAGGCGGTTAGCACCAGCCGGTCCGGAGGCGGAG
 44274  AGGAGGAGAGGAGCATAGCAGGAGAGGAGCATAGCAGGAGAGGAGCATAGCAGCATAGCA
 44334  GAGGAGAGGAGAAATAAAGATCATTTTAGATTAAATACCATTTTAGATTAAATTTTTTAA
 44394  AAGAAAATAAAAAATAACAAATTAATATAATTTATTTTTCCATTAATAAAAAAAATAATA
 44454  ATATATAACTAAAAAGTAAA
;     G-trnC(gca) ==> start
 44474  GGGTTAAGTTTACAGATGGTTCTGTAGTAGACCT!GCA!AAGTCTTTCTTTTAGGGTTCA
 44532  ATTCCTTCTTAACTCT
;     G-trnC(gca) ==> end
 44548  AAAAAAAAATATTTTTATTTTAAATTTAGAATTAATAAATATATCCAAACGTAAGCTATC
 44608  ATTCCATATCTAACTTTCCTATCCGTCCTTAAAGAAGGTAGCATCAGCCGGGGCTTAGCA
 44668  CCGGAGGAGCATAGCAGGAGAGGAGCATAGCAGAGGAGAGGAGCTGCCTGCCCTAGGCTC
 44728  GGTGTATCCCGCAGCATAGCAGCATAGCAGCATAGCAGCATAGCAGCATAGCAGCATAGC
 44788  AGGGAGGTGGAAAGACCACAGGCCTAGAATCCGCCCTTACAAACATATGGTTATAGTTAA
 44848  TACCTAAAAGAAGGTAATATCTAACCCAAAAATAAAACTAATTCTGTTCTATGTAATAAA
 44908  ACACTTTAAAATTTTTAGTACAAACAATAAAAAAATTTTTTCTTTATTAGTTTAA
;     G-trnR(ucu) ==> start
 44963  GTTCTCTTAGTTCAATGGTAGAACTGCATTCT!TCT!AAAATGTTAATTTTGGTTCGAAT
 45021  CCAGAAGAGAATA
;     G-trnR(ucu) ==> end
 45034  TATGAATAAATCTTTATTTACATTCCTATCCCTAAAATTTTAATTTTTATTTACTAAAAC
 45094  TCCCTTTTTACAGAGAAGGTTTCGAAGGACAGAAAATAAAACCGATGACAGAGAGGGTAA
 45154  AGTCCTTTTCCTTTGATAAGGAAAAGTAAAAACTATTATTCTATTAAAAGGAATAATCTA
 45214  TATAGTAATAAAATAATAACAAAGAAAAGTAAATAATTCTTTTTTTATTGTTGTTTATAC
 45274  TTAAAAATTTCTTTTAGATATAAAAATTTATTTTTAAATACAAATCCTTTAAGTATTACG
 45334  GTCATTAGATCATTATAGAATTTAGGATAGATCTTTACTTTAAAAATCTAAAGTTTAAAA
 45394  TAAGGATAAGGACCTAGTATTAACATGATATACAATATGGAAAGTAAAAATTAAATATTT
 45454  AGAATTCTAATGTTTTACTATTATAAAAAAAGGATACAAATAAA
;     G-trnW(cca) ==> start
 45498  AAGAGTGTAGTATAAATGGTTAGTATGGCGATCT!CCA!AAATCACTGGTAGGTGTTCAA
 45556  GTCACCTCACTCTTG
;     G-trnW(cca) ==> end
 45571  ATATTTTATTTCATAATTATACAGACTAGAGAAATTAGAAGATTTAGGATTATTAGTTTT
 45631  AAACTGTTATCTTTACTTAACCTCATTCTTTATGTCCCTTTCCAAAGGATAAAGATATTT
 45691  ACGGAGGCAGGTGAAGGACACCTATAATAACAGAAATAACAGAAATAACAGTATATAAAT
 45751  ATATAACAGAAATAACAGTATATAAATATATAATATATAAGAGTATAGAATAGAATAGTA
 45811  TAGAATAGAATAGAATAGAATAGAATATCTAATAATAAATATAAATAAATAACTAAAATA
 45871  AAAAGGATAATACCTTTTATTAAAATTTTATTTTAAAAGAAGTTTAGTAATAAAATAATA
 45931  AAATACAAATTATTTCTTTGGAAATTGCATTAATTAAAAAGGTCTCTAAGTTAAGATTTT
 45991  CAAAATCTCAATAATAAAAAATATCTTTATAAAATAAAAATTCTTTAACTCTTATCTTAT
 46051  CTTCTAATACTTTAATTTATTAGTTAAAAAATATCTTTATAAAATAAAAATTCTTTAACT
 46111  CTTATCTTATCTTCTAATACCTTAATTTATTAGTTTAGAAATAATTTGTATTATAATTCT
 46171  TTTAATAATTATATTTATCTCTGAGGCATAATATAAGAAATAATAGGACAAATTTAATTA
 46231  TAGCTATACCTTTCCTTCCTTTTCAAAGGATAAGGGCGCCTTTTTAAAAGGCAAAATATT
 46291  TGTCAAAGTGTACTTTCTATTATTTAATTAATAAAGAAAGAAAATTTAAATATTTTAAAA
 46351  CTATTTATATTTATACCTATTTATGTATATAAATTTCTAAAAAAAGAACTGATTTTACTT
 46411  TATTCTTAATTAACTCTTTATTAAAAAAATAAAAATTAAAACTAAATATTATTTCATTTC
 46471  TTACTTTATTTTTCTATATGTAAAATTCTAGTAAGTAAAAAACTAAAAAAAGGAATAATA
 46531  TAAGTACACAATTTTAATTCTTATTTTCTTTAATATAACAGCCTAGTTTTTCTAATCATA
 46591  ATTTTCTCCTCTTTCCTTCTCTACCTTCTCTTCCTTTATAACAGATAAGAGGCCTTCAGT
 46651  TCCGAAGGCAGGGCTAAGGTTAAAGATACTTTTCTTCTATTTTTCTAAATAATTGAAAAG
 46711  CTTAGATAATTATAAATTATACTTTTACTTTGATGTATATAAAAATGACAAATAAATTTA
 46771  AGTAATTAAGATACATGATTATATATAAAACCTAAGGCCTTAACATATAAATTCTAGGAA
 46831  TCTTTTATTCCTTGCTGTAAAATAAAAAAATATTTTATAGTTTTTAATATATTTATATTA
 46891  ATTATATAAATATTAATTATATTCCTATTATTTTTTATTGGGCCTACAAAACTGCGACTA
 46951  GTCTCTCCTCCCCTTCTCTACGTCCTATCTTGCCTTCCTTATGTAAGGTAAAAGTAACAA
 47011  AAGAGTAAAGGTTTGGTGGTAAAGGTTCGTGGAAAAGGCTCAAGAATAAAATAAAAAATA
 47071  ATTATGTAAATTATATAGGATAAAAATATTAATATTTATATAAAAATAAGTATGATTAAA
 47131  AAACACACACAAATAAAA
;     G-nad1 ==> start ;; mfannot: alternative ATG start pos 47122
 47149  ATGAATAATAATTTAACAATAACAATAATAAATATATTACTTAATTTAATAGATGTATTA
 47209  TGTATAGTTTTACCTGTGTTATTAAGTGTTGCTTTTATGACTATTATAGAAAGAAAACAA
 47269  TTAGCCGCCCACCAAAGAAGAGTAGGTCCAAATATTGTAGGATATTATGGTCTATTACAA
 47329  CCTTTTGCTGATGCTTTAAAATTAATACTTAAGGAGACAATAATACCTTCTCAATCTAAT
 47389  AAAGTTTTATTTTTTTTAGCACCAATATCTACTTTAATTTTTAGTTTATTAGGTTGGGGT
 47449  ATAATCCCTTTTGGTCAAGGTTTAGCTTTATCTGATTTTTCATTAGGAATTTTATATACT
 47509  TTAGCTTTATCATCTTTAGGAGTATATGGAGTATTATTAGCAGGTTGGTCAGCTAATTCT
 47569  AAATATGCTTTTTTAGGATCATTACGATCTACTGCCGCAATGATTTCTTATGAATTAATT
 47629  TTAAGTTCCGCAATCTTAATAATAATCTTATTAACAGGATCTTTAAATTATAATACTATA
 47689  ATAGAAATTCAACAATCTGTTTGGTTTATTATTCCATTATTACCAGTATTTATTTTTTAT
 47749  TTTATAGCTATTTTAGCTGAAACTTCTAGAACTCCTTTTGATCTTCAAGAAGCCGAATCT
 47809  GAATTAGTAGCTGGTTTCTTTACAGAGCATTCAAGTGTTCCTTTTGTTTATTTTTTTTTA
 47869  GGTGAATATTCCTCAATAGTATTATTTAGTTGTATTACTGCTATTTTATTTTTAGGTGGA
 47929  TATAATTTACCTGAAGTATTTGTAAATAATTCAATAATTAATCTTCAATCTATAATATTA
 47989  GGTTTAAAAACATGTATTTTCTGTTTTTTCTTTGTATGGTTCCGAGCTACTTTACCTAGA
 48049  TTAAGATATGATCAATTAATAGAACTTTGTTGGTTAAATCTTTTACCTGTTTGTGTTGCT
 48109  TTTATTATTTTAATTCCAAGTATTTTAGTGTCATTCGATTTAGTTCCTTTCTAA
;     G-nad1 ==> end
 48163  AAAGATCCTTAACTTCAGCCTAGCTCTTTACTTCTTTTGCCAGAGCCTTTTAGGCTAGAC
 48223  ATAGAACCTACAACTAGCCTTCGACTCATACTGAAGGAGATAGGAAGGAAATTTTCTAAG
 48283  GAAGAGCTAAAATGAAGATCCTAATTTAACCCCCCTACCTTACCTTTTTAGCTACCTTCT
 48343  CTAGGGTCGGAAGCAGTCTGCCTTTTTTATGTGGAAAGGTGCGGCCAAATCAAGGGGTAA
 48403  GTAAGACCGGTAGGGCTAAGGTTTGGGATAAAGTAGTAAGGCATTTTATATTTCTATTCT
 48463  TTTTACAAAATTTAAAAAAATTTTTATTTAAAAGAAGCTAAAAAGTAATATTAATCCAAA
 48523  TAATGATACTGATGACAAATAATCATTAATTATTAATTAATAAAATTTACTTACCTAAAC
 48583  TAAATATTAAAAATCTTTAGTAATACTGTCCTCCTTCGGGTACGAATTAGTATTTTTAGC
 48643  TTTAATTTGTATTTTAAATTTTAATAATTTGTATCCCTTATTAAACACTATATCGAATAG
 48703  ACAATGGAACGTATGTATACCATTAGATATAACTGGAATTTAAAATATATTAAATGGAGT
 48763  AAAGTAATCTATAGTAACAATTGAGAAAATTGTTCACTTCATTTAATCCCATTGACACCT
 48823  TAAAATATAATAAAAATAAAATATGTACAAAAATAACAAACAACA
;; G-orf112_rps3 ==> start
;     G-orf112 ==> start
 48868  ATGAATAACTCAGAAAATAAAAATTTATATTTGACAAAAATATTACCTTTATTTGGAGAT
 48928  CCTATCTTAAAAAAAACAACAAAAGATAGAATGTTAAATAAATATAATATGGAAAATTTA
 48988  AATGCTATACCAAATAGTAATTTAAATAAAAAAACTAATACTAAAATTATAAAATTAAGT
 49048  AATGTATTAGGACTTTATTTAAAAGGCTTAAATATATATAATTTTCATTTAAATAATTAT
 49108  ATAAATAATAATAATAATAAAGATTTAATTTTACATTTAAAAAACCAACAGAAACAAACA
 49168  ACAAATATCGAAAGTTTAAATAAAAAAAACTTCTCT
;     G-orf112 ==> end
;     G-rps3 ==> start ;; mfannot: contiguous and in phase with orf112
 49204  ATGGAAAAAGAAAATACATTTAATACAAAACTATCTACTTTATTAAAAGTTTTAAATAAA
 49264  TATCTTAATATTACGGATTCTGGTGCCAGCATTAATAATCTAGGACAGAAGAAATCAAAT
 49324  AAAAAAAGTTTAAACTTAGACCTTCTAACGTTACGAATCCTTCCTTCGGATTCTGCTTTC
 49384  CTCGCAACTTCTTCAAAAAAAACTAATTTATTAAAAAAAAATAGAAAAATACAGAAACTT
 49444  CAAATTATTTCTAATTTCTCTAATTTAAATTCTGACTTAAAAAGTAACAAACCTTTAAAT
 49504  TTAGGATTAAAATCTGAAAATAATTATAAAGAAAATTTTTCTTCTTTAGCTTTATCCCAA
 49564  AAAATAATAATTAAGAATAGTATAGTTAATGCTAAAACTGATTTAATTAATGATTCTGAG
 49624  AATCTGTTACAAAAATTAATTAATACTCGACTGTGGAAAAAGTTAATTTCTCCTAATCCT
 49684  ATACTTTCTTTAGGTACGAGCGAAGTAGGCGGAGATAATTCAGAGTTTGTATTCCAATTA
 49744  AATGGAAAAAAAGGTGTAGATAAAATTAAATTACTTAATTCTTTATTACATCCTTCCTCT
 49804  ACAAAAATTTCTAAATTTGCATCCAAAAGTTATATAAAAAAATTAATACTAAAGGGTTTA
 49864  TCCTTAGGAATAATCTCAAGAACAGATCTCTCTAATACTAAAAATCTAAAAATCAAAGGA
 49924  TTAAATTTATTAGAAATAATTTTAAGTAGTATAATTGCAATTAAAATTTTAAATTCTAAA
 49984  ATTAGTTTAAAAAGAAAAAAAATTAGATTACTAAAATATATTAATTTAGCCTCTGAACTT
 50044  TCAAGATCTAATAGTAATAATCAAAATATTAATAATATTTCATTCTCTTATTTAAATAAT
 50104  AATCAAAATAATTTGTCTAATTCTTCAAATAAAAATAATTTTATAATACCAATTCAAAAT
 50164  AAAAATATCCCTGTAGTTTATAATAATAAATTAGCTCCTATAATTAATCAATATATTAAA
 50224  TCAATGACTATTTTTAATATGAAAAATAAAGGTTCTATTTTTTCTTATTCAAGTATAATT
 50284  GGTTTTAATTTTTTAAGTAAAAATAATAAATTAATTAAAAATGTTTATAAATTTTTATCT
 50344  ACTTCTTTTTATTCTATGTATTGTTTAATTAGTAAACCTGTTTTTGTTATTACTCCAGAT
 50404  AAAATTATTATTCAATTGTTTTATTATTTATTTATTCCTAATTTATTTAAATATAAAATT
 50464  AGAAATAGAAAAAAATTCTTTAATAGACTTTTAAAAAGTAAAAGAGCTAAATCGAATAGA
 50524  AATTTTGTTAATAATCAAAATAAATTTAGATTCTCTAATAAATTCAAATATAAAAAAATT
 50584  AAAAAAGCACAAAGAAAAATATTTAGAAAACTATCTAATATTAGTTTAATTAATTTATAT
 50644  CCCAATAAATTTAAAAAAATTTGTTTAATTTTAAGTCGTTTCTTTAAAAAACCTGTAGAA
 50704  TTAGATTTAATTAGATTACATTATCCTTATAATGATAGTAATATTTTAGTTAATCTATTA
 50764  GGAATTATGATTAATAAAATTAAAATTAGAATTATTATTAGAAAACTATTTAGAAAAGCT
 50824  ATTATTAAAAACCCTAATAAATTAGAAAATAAAAATTTAACTCTTTTACCTTCTTTCTTA
 50884  TCAGGAATGAATATTAGAATTGCTGGTAGATTATTAACTCAAAAAGTAGTACCTAGAATG
 50944  ACAGTTAAAACAATTAGAAGAGGAGTATTAGCTAAAAGTAAAGTGAACTTCTCTGATGTT
 51004  GCTAGATTAACTAAAAAAAATAAAAGAGGTGCCTTTAGTATTACAATCTCTTCAGGACAA
 51064  AATTTTAAATAG
;     G-rps3 ==> end
;; G-orf112_rps3 ==> end
 51076  CTTTAATAGTTAGTATTTAATATTATCCTAATTTTTAGTGAAAACAAAACTTAAAAAAAA
 51136  AAAACAAATAAACAAAAAATTTTTCTAGTGAGATAAATAAAAATTTGTTTATTAAACCCC
 51196  CTCCCTGCTAGGCTGCTATGCTGCTATGCTGCTATGTTGCTATGCGGCTATGCTCCTGAG
 51256  GCTCAGGCCTTTTGCTTCTACCTGCTTTACCTGCATGCCTTTACCTTGGCTCGCTTGGTT
 51316  CGGCTGGGAAAGTTAGGTACCTGCGAGATCTTATAGGAAGAAATCTTAAAAGCCTGATGT
 51376  CAATAAATTAGGTTGGGTTTTCGCTGTATCCCGCCTCCGGACCGGCTGCATCCTCTCCTC
 51436  TGCTATGCTGCTATGCTCCTATGCTGCTATGCTCCTATGCTGCTATGCTGCTATGCTGCT
 51496  ATGCTGCGGGATACACCACCCTTTTTATACATCCTGCCGTAGGATGGTTTGGCTCGGCAG
 51556  GCTGCTTCTCGTTCCCCAGGAGCATAGCCGCAGGATGGATCCTTTTAAACTTTTGTTCTT
 51616  TAGAGATATCGAAATTTTGGAATAATTATAAGGGTTTATTTGTTTTTTATTTTTTTAGTT
 51676  AAATAAAAGGAGAAAGTCAAAGTTAAAGAATAAAATTTATTTTAAAAGAAGTTTAGTTAT
 51736  ACAAATAAAAGAAATAATTCATTTATTTGCTTTTTAATAAATTAAATTCTAAGATCCTAT
 51796  TTA
;     G-trnI(gau) ==> start
 51799  AAGCCTATAATTTAACGGTAGAATAATTTCTT!GAT!GAGGAATCTGTAGAAGTTCAAAT
 51857  CTTCTTGGGCTTA
;     G-trnI(gau) ==> end
 51870  AATAAAAAACAAATATTGTTCTAGTGTCTATTTTTTATTTAAATTATTAAATAAAAAGTA
 51930  AAGTTAACTTAAGAAATTATAGTTAGCTAAATAAAATTATTGTTATAATAAATAAAATTA
 51990  TTGTTATAATAATTTAAATTCTTAAGTAAAGTTTTAAGATAGAAATTACACTTTAATTTA
 52050  ATTTTGATTTTATATCAAAATATTAATTATTTCCTTCCTTCCTGCTTTAAAGAGAAGCTT
 52110  GTAAGCTGCTAACAAAATTCTACGGTCTACTGTGGTCTCCTAGTTTTCTCTAGTACGGCT
 52170  CGGCTAGGGAGGCATTATTTATTCTAAACAAATAAATAACAAATAATTATTTAACTTGAA
 52230  AAATTAAATAATTAAAAAAATAAAAAAATAATTAAAAAAGAAAAAACA
;     G-cob ==> start
 52278  ATGAGAATATTAAAAACTCACGTATTGCTTAGATTTGTAAATTCTTACATAGTAGATTCT
 52338  CCTCAACCTGCTAATATTTCATATTTATGGAACTTTGGTTCTTTATTAGCACTTTGTTTA
 52398  GGGATACAAATAGTAACAGGAGCATTTTTAGCTATGCATTATCAACCTAATGTTGATTTA
 52458  GCTTTTAATTCCGTAGAACATATTATGAGAGATGTAAATAATGGATGGATAGTTAGATAT
 52518  ACACATGCTAATGTAGCTTCTTTTTTCTTTATCTTTGTTTATTCTCATGTAGCTAGAGGA
 52578  TTATATTACGGTTCATACAAATCACCAAGAGTATTAGTATGGTCAATAGGAGTTATTATT
 52638  TTAATCTTAATGATTGCTATTGCTTTCTTAGGTTATGTGTTACCTTATGGACAAATGTCA
 52698  TTATGGGGTGCTACAGTTATTACAAATCTTTTATCTGCTATACCTGTATTTGGTCAAGAT
 52758  ATAGTAGAATTAATTTGGGGTGGTTTCAGTGTAAGTAATGCTACATTAAATAGATTCTTT
 52818  TCTTTACATTATTTATTACCCTTTTTATTAGCTGCTTTAGCTATAGCCCATATGATTGCC
 52878  CTTCATACAGAAGGATCAAATAATCCTAATGGAGTAACATCAAATGGAGATAGATATGCA
 52938  ATGCATCCTTATTTTATCTTTAAAGATTTAGTAACTTTCTTTGCATTCTTTTTAGTATTA
 52998  TCTATTATTGTGTTCTATTATCCTAATTTATTAGGTCATAGTGATAATTATATTCCTGCT
 53058  GATCCAATGGTTACTCCTGCTTCTATTGTGCCTGAGTGGTATCTATTACCATTCTATGCT
 53118  ATTTTAAGATCAATACCTAATAAACTTTTAGGGGTAGTTGCTATGTTTGGTTCTTTAGTT
 53178  ATATTCTTAATTTTACCTTTAGTTGATGTTTCTAGAATAAGAGGAAACCAATTTAGACCT
 53238  GCAATGAAATTAGCTTTCTGGTTCTTTGTTGTAGACTTTTTCATCTTAATGTGGATTGGT
 53298  TCTCAACATCCTAATTCTCCTTATGTTGAAATAGGACAAATAGCAACTGCATTCTATTTC
 53358  TCTTGGTTTTTAGTAATTATCCCAGTAATAGGAATTATAGAAAATAGTCTATTCGATTTA
 53418  ACCTTATCAGAAGGAGCTATCTTGACAGATGAAGCCGAAAACAATAAATAA
;     G-cob ==> end
 53469  TTTTTTGTCCTAAAATTCCTGTATATAATATTAGAAAATTTTGGAAAATAAAAAAATTTA
 53529  ACCCCCCCCCACTACTCTTGGGATCACAGCAACCGAGCCGAGGCTTAGCACCGAAGGTGC
 53589  TGCCTTAGGTTTGGCTCGGTGTATCTCGCAGGAGCATAGCAGAGGATGCAGCGTAATAGT
 53649  ATAGCGAGAAATTTTATTTTCTAGGTGAATATGACAGGTCCATTTATTTTTTTTATTCTT
 53709  ACGAGCCTCCGGCTCCTCTTATTATCTGCGGGATACACCACCCTACGGCTCCTACGGCAG
 53769  GCAGCTGCGGCTACGCACTCGTACGTTTATTTATTTTTTTATATATAAAAAATTATCTAT
 53829  AAATTATTAATAGAAATTTAGGACTGAAATCTTTCCGGATATCTCGAAGACAAAAAAGCC
 53889  TAATCTTACATAAAGGAATTAATTCCTCTCCTCCTTCTGTGTCTAGCCTACGGCTGCTCT
 53949  GCCTCGGAGGAGTCAGCTCATTTAGGTAGGCTACGTACCCTTTCTTTCCAAAGGATAAGG
 54009  AGGAGGGTGGTAAATTGGTAAAAAAAGAAACAATATTTCTAAAAAAATAAAATTGTATTA
 54069  AATTTCTCTTTTTTTTTTTTAATTAGAGTAAAAAATTAAATTATTTTAAAACTAAAAAAT
 54129  ATCCGAGAAAAATTTAAGCTTATTATGAGGTTCCTCCTTCCTAACATCACCTTGCCTGAA
 54189  TGTTATAAAGCTGAGGATTTTATATCCTTATGGTACCTTCCGGTAAGTATCTTATTCTAG
 54249  GAAATATTGTTTATCTATTAAAGGTTCAAATCCTTTATTCCTTAGATTATATTACAAATA
 54309  AATAATTTTTCTTATCTATTTTTTAGAAGATAATTTTATTTTTAGTAATATAAGAATTTA
 54369  AAAACTTAGATTAATCTTAAGATATTAGTTATTTTTTAATTATTATTTATTTTTAGAAAC
 54429  TGAACTTTTTATTCTCAAAAGAATTATATTTATTACACATTCCTTCTCTTTATTTTTTAA
 54489  GTTAATGTAATGTAGTTAATATTTTAAATAAGTATAAGAAAATATGTACAAATAAAAGAA
 54549  TATCTAATATTCAGCTCTATCACTCCACCTATCTCTTAACTTTAAGGATGGGGAGATGGT
 54609  CAAAGGGATGTTTATTTTAACTCCTTAATTTCACCAACTCTTTCTGAGCCCTCCTTTCCT
 54669  AAGGTAAGGAAGGTTTGGGAAAGGTCGAACACAAGATGATTAGGATAGAATCTGTCCTAC
 54729  TTTAAAGGTAAAGTTTAAGGTCCTGCAAAATATACATTTGACCAAAGAAGAGGAAAAATT
 54789  AAATTAAGATCGACTATCATAAAAAATAACAA
;     G-cox2 ==> start
 54821  ATGTTACAATTTCTTTCTCTTTTTAATACAATCTTTAATGATGCGCCTCAACCTTGGCAA
 54881  TTAGGTTTTCAAGATAGTGCTGCTCCAGGATTTACAGGTATTGTTACATTACATAATACA
 54941  ATTGGATTCTATTTAATTGTAATATGTTTCTCAGTTTTCTGGGCTTTATTTTCAATAATT
 55001  TATTATTATAATACTAAAAAAAATCCAATAGCTCATAAATATTTAACACATGGTACTGTA
 55061  GTTGAATTAGTTTGGACTATTACACCTGCTTTAATTTTAATTGCTATTGCTTTCCCTTCT
 55121  TTCAGATTACTTTATTTAATGGATGAAGTAATTTCTCCTACATTAACAATTAAAGCTGTA
 55181  GGTCATCAATGGTATTGGTCTTATGAATTATCTGATTTTGTAACAGATAGTGGAGATGCT
 55241  ATAGATTTTGATAGTTATATGTTACCTGAATCTGATTTAGAATTAGGTCAATTTAGATTA
 55301  TTAGATGTAGATAATAAATTAATAGTACCAGTTGATTGCCATATTAGATTAATTGTTACA
 55361  GGGGCAGATGTAATTCATTCTTATGCTGTTCCTTCTCTAGGTTTAAAATTAGATGCTGTT
 55421  CCTGGTAGATTAAATCAAGTTTCTTTCTTAGTAGAAAGAACAGGAACATTCTATGGACAA
 55481  TGTTCAGAAATCTGTGGAGTTTGGCATGGGTTTATGCCTATAGCTATTGAAGCTGTATCA
 55541  ACACAAGATTTCTTATTATGGGTAGATAGTGCTTCATAA
;     G-cox2 ==> end
 55580  TTTAAATTTAAAAAATATTAAATTTCTAAAAATAATCTATTTCTAATTAAATTTTAAGTA
 55640  GCATATTCATCTTAAAAAAATAGCTTTATATTCTATAATAATGAAACCTTTCCTGTCTAC
 55700  GGAACCTTCGCTGCCGGATGAGCCATCCTCTGACACACTACCCCTTTTAGGGGAAGACTG
 55760  AGGAGAGTAGGTAAGGTACGGAACCGTACGGATGTAAAGTAGGAGAATTAAAGATTGTAG
 55820  GTCCCGTACGTGAGCAAGATGTATATGTATACATATAAAATTTAAACTTTAAATATTTTC
 55880  TTAAAAAAAGAAATTAAACCCCCTATACTATCCTCTCCTGCTATGCTCATCTCCTGCTAT
 55940  GCTCCTCTCCTCCGATGCTAAGCCTCGGACCGGCTGGTGCTAACCGCCTCCGGACCGGCT
 56000  GCTATGTTGCTGAATCTGCAGTGAAGTGTTTTGACTAAACTTTTAACTTAAAAAAGTATA
 56060  ACAAAATTATTTCTAAAGATAAAAAAGTTAAAATAAAATATAAAATTTAAATACTTTTTT
 56120  TAAACCTCTAAAGAATTAAGAGATAGTCTTT
;     G-orf134 ==> start
 56151  ATGGAACTAAAAAATCTCTTCTTATTTATACCAATTAAAAAAACAAAAATGAAAGAGCTG
 56211  AATTATTTAAAAGAGTTATTGGCGCATTATGGGGTTTATCTGAATATAGATGAGTCTAGT
 56271  TCTCCTGTTATTTTATTTGCTTTAAGTATTTTAATTTTATCTTTTGTTGCTATGTGGTGT
 56331  TTTATTACTATTGTATTATATTTAGGTTTTTTATATTTAATGGAAAATAAAGTATTATTA
 56391  GAAAAAGCTTCTAAATATAATATTATTGTTAAAATTTTAAATGTTTATAAAAAAACTAGA
 56451  TTATTTTATTTGGTAATTGAAATAGCGCTATTTTTAATTAGTTTAGGGAGTATAATTCTG
 56511  TTAAGTGGTAGAATTGTGTTTGGCTTAATATCTTTTGGTATTTAA
;     G-orf134 ==> end
 56556  TAATACGTTTGGAGAAAAAAAATGTTTATTAATATTTTTTTATAATGTGAAAGTTTTAAG
 56616  AGATAGTCTTTAGTTAAAAAATCTCTTCTAATATTAAAAAAAACAAGCGACAAA
;     G-orf247 ==> start
 56670  ATGACAAACAACTTAAAAATAATTCCTAATTTTGCTCAAAATTTTTATTCACTAGAAGCT
 56730  TTTAAACCTTTAGGTAAATTTTTGGATAAAAATTTAAATGAATTAATTAATACAGGTTTA
 56790  GAGATTATATCTCCTCTTTATGACTTATATCTAAATTATCCTACAGAGTTAACTAGTTTA
 56850  GCTTCTTTTATTCCTGCTATCTTTATTTATAAAAGTATAGTAAATTTATATTCAAATATA
 56910  GCTTTTAAACACACACCTACAAACTTCTCACCGATAGATCTTCATCCATTTACACAGATG
 56970  AAAAGTAAAGAAGTAAAACTTTTTATGAATTTAGGTACTCCTTTCCTTCTGTGGATCGTA
 57030  GGTATTTTATATGCAATAAAAAATATACTTTTCCAAGACAAATTTTCTTTAACAATAGAT
 57090  AACTCTATTGTATCTGAGAATGTCACTTCAAATACAAATAATGAAGATAATTTAAATAGT
 57150  GGTTTTGGAATAATTGCTTTTTTAAAAAATAAAAAACCTTTTTGAATAAAAGAAATTATA
 57210  GTAATAGGGATAAGTTTATACTTTTTAAACTATTTATATAAAAATTTAGAATCTAATGAA
 57270  AATAATATTTTAAGTTCTTATTTTTTAAATTATATTATTTATGTAAAAATATTTTTTATT
 57330  TTTGGTTTGATTTCTAGTTTATTTATGATTCTTTATTACATTTGTACAATATATTTGTTT
 57390  ATAATGTTTTCAAAAAAAAAATAA
;     G-orf247 ==> end
 57414  GTAAACCTATTTATTTACCTGAATTTATTTTAAATTGAATAGATGAAATTCACAAAATGA
 57474  GTTTTATTAAAAATAAAGGATTTTTCATAGAATTTTATTTTAGATTAATAATGGTTTATC
 57534  TTTTTATCTTCGTTCTGACTTTTTATACATTAATCTGTTTATTTAGTATACAATAATTTA
 57594  TGTACATAAAAATTTTATACTAATTAAAAAGGAAAACTACTGTTTAATGTTATCTTTACT
 57654  TTACTTTATTTTTTTATGGATATATTTCTTTCCCTCCACCTTTTGTTGCCTTTTGTAGAC
 57714  TTAAAGTTTAACATTTTTTCAAGCTAGACTTGGTTTCTAAAGAAAATTTATTTTATAATT
 57774  CTGTATACCATGCCCAGGTCTTCGAATCCAGAAATCCCTGCTTGCCTTAGCTTGGTCCTC
 57834  TCCTCTCATCTCCTCTCCTCTGCTATGCTGCTATGCTCTTCTCCTGCTATGCTCCTCTCC
 57894  TCCTCCGGTGCTAACCGCCTCCGGACCGGCTGGTGCTAACCGCCTCCGGACCGGCTGCTA
 57954  TGCTGATGCTACGCTGCTATGCTCCTACGGCCCGGCAGCAACTACGCATTTGGAAAAGCA
 58014  GAGGAATAAATCTCATGGTTCTACTTCTTTAAAAGAGTAAGGTATAGAAAGTATATACAG
 58074  ATAAAAGAATTATTAAATATTAATACATTAAAATTTATAAGAAATAAAAGCGTAATAAGG
 58134  AAAAATTATGTAGGCTAAATTAGTTCTTAAATTTAAATTGATAATTAGAAAAAATTCAGT
 58194  TTTAAATCAAGAAAAAAATTAAATTATTAAAA
;     G-nad6 ==> start
 58226  ATGACAACTTTTTTTGTAAATATTTTAGCTTTAGGTACTTTATTTTCTAGTGTTTTTGCT
 58286  ATTACTTCTAAAAATCCAGTAATTTCAATTATTTTTGTAATTGCCACTTTTGTTCAAGCT
 58346  GCTGGATACTTAATATTCATTGGTGTAAATTTTGTAGGTATTTCTTATATTGTAATATAT
 58406  GTAGGTGCTATCGCTGTATTATTCTTATTTGTAATTATGATGATTAATATTAAACTTACA
 58466  GATATATTAGAAACAGGAAATCAATATACTAAAAATTTACCTTTAGCTTTAGCAATAGGT
 58526  TCTTTATTCACATATGTAATATTTACTATTATTCCATTTAATTTAAATAATGTACCTGCA
 58586  TTATCTTTAATCTCAGAATCATTAATTAATTTAAATAGTTTAATATTAAATTCTAATTTT
 58646  ATTTCAAAAGATTTAATTAGTATAATCGTTAATGCTTACTATAATTTATCTCTTTCAGAT
 58706  ATTAATATTACAGATTTTACACAAATAGAAACATTAGGATATAGTCTATACACATATGGT
 58766  GCTATTTTCTTAATTATCTTAAGTGTTATATTATTATTAGCTATGTTAGCTACTATTATT
 58826  ATTTCAAGATCTAATAAATAA
;     G-nad6 ==> end
 58847  GATATTTGAAGGATTATATTTTAACCCCCTCCCCTTATTTCTTTTTATTTTTTATTTAAA
 58907  TTTATTCTCCTTCTACTGTTTAAGATTTAACAGTTTGATTAAAATCTTTTTAATATTTAA
 58967  TAGATTACTTTAAAAGATGAAAATTTAATTATTAGAATAGTTACTAATATAAAAGCAGGG
 59027  TGTATTACTCCAGTTTAGCCTAAAAGTATTAAAAAAATTAGAAAATAATATTTAGATTAA
 59087  AAATTTAAAATTCTTTGGATACATCTCACTTTCAATGAGTAGAATTAATCTTCCAATAGC
 59147  TAAAACATAATTCTATCTATTAAAACTATTAACTATTTCACTTATTTTATATAAACTTTT
 59207  TATCACCTTTATAATTCTTAAATTATTAATTACTGAAATAGTTACTGGGAAAAAGATAGT
 59267  TATAAAATAACCATTAGATTATGTAAAATCCCTATTTAAAAGCACGTTATAATTTTATGT
 59327  TCTACAGCCAAGGTTAAAGTAGGATGCGGGATACACCGAGCCTAGGGCAGGCAGCCAAGG
 59387  ATTTACATATCCTCTATGTCAGGAGTTAGAGGCAAGAGTAGTCACTGAGGTAAAACAACC
 59447  TTTTGTAGTACTAGGTTTATTTACAAGATTTCTCTCTTATACCCACAGCCTTCCTACGGC
 59507  AGGCAGCACCTCTCCTGCTATGCTCCTCTCCTGCTATGCTCCTCTCCTCCGATGCTAAGC
 59567  CTCGGACCGGCTGCTGCTAACCCTCGGCTCGGACCGAGGTATAGCAGCAGAGCACTGGCT
 59627  TATCCGGCTTGTTTTATTAGGAAGACTGAAATATATAAATATTTTTAGATGTAAAATTTA
 59687  CTTTTTATATTAAAAGAGAGTAGCTTTAAAAATAAAATACTAAAAATATTCTTTAAAGAA
 59747  TACATTTATTAACTTATTCTGTACATAAAAATAAAAAAAAATATAAAAATATAACAAAAA
 59807  TAACAAAATTAAAATTTTTTCTTATACTTATAAGGAATCGAAGGCCTGGTTTTTAAAAAG
 59867  TCTTTATAATTAATATATTAATTTTTAA
;     G-trnQ(uug) ==> start
 59895  TGAGTTGTAGTTTAATTGGAAAAACACCATTTT!TTG!GTAATGGCTTATATCAGTTCGA
 59953  ATCTGGTCGACTCAG
;     G-trnQ(uug) ==> end
 59968  TTTTATATAAAAATCTTATTTAAGTACAAAAAATCTACCAGGTAAAAAAATATCACAAAG
 60028  TTTAAATAATTTTA
;     G-trnK(uuu) ==> start
 60042  GGAAGCAGAACTCGAGCGGTTTGAGTGTCTCCCT!TTT!AAGGAGAAAGTCCTGGTTCAA
 60100  GTCCAGGTGCTTTCA
;     G-trnK(uuu) ==> end
 60115  ATTTGGACTAAAGTCCTAAGAATATACTTTCTAAATACAATAGAATTAGTATCTTTCTTA
 60175  ATAATTAAAAACATAAAAAGAAAATAGGAAAATAAGAATATTAAAAGAATATTAAAAGAG
 60235  TCTCAAGATTGAGATTATTAAAGAGATAAGATCTCAGGAAATTTACTAATTTTCTATTTT
 60295  TTAAATTTAAATTTTAATCTTAAATGATAAATCGGTCTGGCCACCCTCTCTCTACCAAAA
 60355  TTACGACCTTTCAGGACAAAGTGTCGAAGGCAGAAAAAAGGTTAAGGCTTAGGGTTGCTG
 60415  CTGCTATGCCTCCGAGCCAATCCTCTGCTATGCCCCTCTCCTCTGCTATGCTCCTCTCCT
 60475  CCTAACCGCCTCTCCTCTGCTATGCTGCTATGCCCTTCTCCTGCTATGCTCCTCTCCTCC
 60535  TCCGGTGCTAACCGCCTCCGGACCGGCTGGTGATAAGCCTCGGCTTATAAAAAGGCAGCC
 60595  TAAGGAGTAAAGCAAGGAATAAATATAAAACTATTTATTTCTTTAATGTACAAACAAAAT
 60655  TCAAAAGAAAGTAATAAATTTTATTTAGTAAAAAGTCTACAAACTATTAATTTTATTATT
 60715  ATTTAAAAGA
;     G-trnH(gug) ==> start
 60725  GGTAAAATTAGTTTAATTGGCAAAATGACGTCTT!GTG!GCGACGATGTTCAGAGTTCAA
 60783  GTCTCTGATTTTACC
;     G-trnH(gug) ==> end
 60798  CTTTAAAAATATTTTTTATTCTGTCTCTTTTGTAATTATTTCTTTTACAAAAAGTAGAAA
 60858  AATATAACATCGTTTTTCATCTTAAAATATTGCTATAAAAAAATAAATTTATTCTCTACA
 60918  AAAAATTTAACCTTACAAAATAGTCCTGTAAGACTCGCGCCTGAACAATATTAGTAAAAT
 60978  TTTTACCTTTAAGGCCTCTTAAAGTAAAAAAAATAAATTTATACTATAAAAAAGAATAAG
 61038  AATTTAATCTTCTTATTTGTCAGACGCTATCTTATAAATTTTTATTCGTTATGTTAACTT
 61098  TTTCTTTCAAGTTTAAAAGTTATATTAAAAATCTTCATAATAAACCTTCCCAAGAAAATT
 61158  TACTCGTTCCTGGAGTAAAAACTTTAAATAAAAATATAAGAACTCTAAGCTTATGTTTAT
 61218  TTATACTAATTGGAGCTACACTTATAAAATACAATATTTATTATGCAGGTGCAGAATATA
 61278  AAGATATTCTTACTTATAATTTACCTATAGGAAACTATAGTGAATCTTATAACTCTAATA
 61338  TTGATTTAATAACTCAAAGTTCTTTCTTTTTATTCTAGAAATTAAATAATAAAATACCAT
 61398  CTTGGTTAAAACTAAGAATTAAATTATTTTTTGTACATCAGTTTATTTATAGTCAAATTT
 61458  TTAGGTTTTAATATAAATACATCCAATGTTTTTATTTTTAAAATTTATTCTTTAAAAGTA
 61518  TTTTGTTTAACTTTTAGCGTTTTCGTTCTTTTGGAAGAGTTAATAACTTTATATTTACTA
 61578  CATAAATTTTGTACAAAAAAAATTAAATAAGTATATCTAAAGTGTTACCTGATTTTGTTA
 61638  TTAAGTATTTAAATTTCCTTAAAGAGATGTCTAGCAGAGAAGAATTAATAACAGAATAGA
 61698  AATTAAGTTATGTTCATATCACAATGTATTTAATAGTTATAATTGTGTTAATATTGCTTT
 61758  AACAAGAATAAAAAATAAAAAGTATTGAATTACTTTTTTTTACCTCTACCTTTATAATTA
 61818  AAAAAATAAATAAAAACAAAAAAAAAGAATACTTAAAAACTTAATTCTCTTATTCTTCTC
 61878  TACTAATGAACGAGCATAATAATAAAATTTAAAAATTTAAACTTTTTATTATTTATGTAC
 61938  TCTAAAAGAGTATCTTATCTTTTAGCTTTTTTAATGAAACA
;     G-atp6 ==> start
 61979  ATGAAACAAAAAATGCAAAATTTAAATTTTATAATAAATTCACCTTTAGAACAGTTTGAA
 62039  GTTACTAGTTTAATTGGACTAAATGCTCCAATTTTTGGTTATTTAAATACAAGTTTAACT
 62099  AATTTAGGACTTTATTCTTTATTACTTTTATTCTTAGTAGTAGGGTTACATTTTATGGGT
 62159  AATAATGAAACAAAAATTATACCAAATAAATGGTCAATTAGCTTAGAAAGTTCTTTTGCT
 62219  AGTTTAAGTAGTATGGTTAGAGAGCAAATAGGAGTAACAAATGAAATCTTTTTACCTTTT
 62279  ATTTATTCCTTATTCTTCTTTGTATTAATAGGTAATTTAATTTCTAATGTACCTTATTCT
 62339  TTTGCTATAACTTCTAGTGCTATAGTATGTTTAGGTTTAAGTGTTACTATCTTTATAGGT
 62399  GTTACTTTATTAGCTTTATCTATACATAAAATTAAATTCTTTTCTTTCTTTATACCTTCT
 62459  GGTACTCCTTTAGCATTAGTTCCTTTATTAGTTTTAATTGAATTAGTTTCTTATGGAGCA
 62519  AGAGCTGGTAGTTTAGGAATAAGACTTTTTGCTAATATTGTAGCGGGACATACTTTACTG
 62579  AAAATTTTATCTACTTTCTTATATAAATTATTTTCAGGTAATTTAGTTGTGGCTGTTTTA
 62639  ACTTTAATACCTTTTGGAATTTTCATTGGATTAGTAGGATTAGAATTAGCTGTTTCTTTC
 62699  ATTCAAAGTTTTGTTTTAACTTTATTAGTTTGTTCTTATCTAAGAGATGCTATTAAATTA
 62759  CATTAA
;     G-atp6 ==> end
 62765  TTTTTAATTTTAACATTAATTTCCTGCCTGAAACTCCCTATTTCTAAGAGATAAGGTCCA
 62825  ATCATCCCTCTAAAATGGAAGGTACGAACGACCACAAAGAATATAATTAAATTAAAAATT
 62885  ATATAATTAAATTTAACCCCCTTTATATACATCTAATAAGACCAAATTTCTTTTCATTTA
 62945  TTACCCGTTTCTAGAAAATAA
; G-orf891 ==> start ;; contain dpo
 62966  AATAAAAAAATGAATAACATAATCTTAAAAACACTTAAATTCTTAAATAGAATATTTTCT
 63026  TATTTAAACGGTAAAACAAATTCCTTAATCAATAAGATAGATTACACTGATAGTGTAAAG
 63086  ATCTCGGAAGTTGAGTATAATACTAATGGAAGATTTTACAAATTTTATTTAACCAATGAA
 63146  CATTTATTAGAACACAAAGAAGCTCTAAAAGGTCTTTACACTTCTTTAATGAATAATGAT
 63206  AAATTTAGAGATTTCGGCTTTTACAAAATTATAATCATTACAGCAATAGTT
;;     G-dpo_1 ==> start ;; HMM match pos. 339,1109 score 1.6e-131
 63257  AACAACAGTGAATATAACTTCCACCACAATGTTTTAATTACCAACAACACATCTTTCGAA
 63317  GATTATTATGATGAAGTTAAGGATGTGATTAACAGTCATTATGGAAAAAGGGAAGGTGTT
 63377  TACTTATCAAGAAGTGTGCCTTTATTCAAAGTTTTCGTTTGGAATATGGACAGCTATAGA
 63437  AATAAGCACATTAAACTAACTAAATCCGCAGTTAAAGGTAAAGTAAATTTACCATATTCC
 63497  AAAACTCTTAATTCTAAAACTCTTAATTCTAAAACTCTTAATTCTTTTGCCTTAAGACAA
 63557  ACAAGAGGCTTTCATTCAAAAAGTTTAAAGTCTAACTCGCATCTTGTAGCAAATAAATCT
 63617  CTTTTTATAAGATTTTTCAATAATTTTATTAAACCTATTAAACCGTCTAATTTCGATTCA
 63677  ATTTTAAAAGGTTTTGCAACCATGGATATTGAAACCATGGACTATCAAAATAAACAAGTT
 63737  ACAGTTTCAATTTCCACAGCTTACTACAATTCAGGTTTAAAATCTAAAATATTCTTATTA
 63797  GATTACAATTTATTTAAAAGTGATTCTAATATGGCTATAAATAAACTGTGGTGCGACTAT
 63857  TTTAATTTTATTAAAGAAAATATTCACCTTTTTGACACAGTATTTGTTCACAATTTAGGT
 63917  TCTTTCGATGGCTTTTTCTTATATAAAGCTTTGTGTAATAATTATTTTAATCACCCAGAT
 63977  TCCATCTCCACTATTATCGATGATAAAAATAAATTTATTCAAGTAAGTTTACAAATTAAC
 64037  CCTAAACAAACAATGGTTTGGAAGGATTCTTACAGAATTTTTCCTGTATCCTTAAAAGAA
 64097  CTTTGTAAAGTATTTAAAGTAGATGGAAAGTTTTCAGATTACAATTCTTTATTTCACAAT
 64157  TTTAATCTTTTTAATGATTCAAAGTTATTAGACATGTTCATCCAATATAGCTTACAAGAT
 64217  TCAATTTCACTTTTTAAAGCTTTAGATAAAGCTCAACACATCTATTTCGGTGATTATTCT
 64277  GTGGATATTTCAACAATTTTATCAACTTCTACTTTATCTTTGAAAATTTTTAGACAGAAT
 64337  TTTTTAAAAAAAGAGATCCCTGTTTTAAAAGACTCCGAAGATAATTTTTGTAGAAGAGGA
 64397  TATTTTGGAGGTGCTACAGATGCTTATAAATGCTATGGTAGCTACTTACACTATTACGAT
 64457  GTTAATTCTTTATATCCTTTTGCCATGTTAAACGAAATGCCTTTAGAAATGATTAAATAT
 64517  CATAAAGACATGAGGGATGTAAAATTAGAAAATTTTTTCGGCTTTTGCTTAGCAGAAGTT
 64577  TCTTGTCCAAATCATTTAAAAATTCCATTATTACCTTATAAAAAGGATGGTGGTACCATA
 64637  TTCCCAACTGGGAATTGGATTGGGGTTTATTTTAGTGAAGAGTTAAAAGAAGTTGTAAAA
 64697  CATGGTTATAAAGTAACGCTAATTAAAGGTTATGAGTTTAGCAAAGCTAATTTGTTTAAT
 64757  GACTACATTCAACACTTTTACAATATTAAAAAATTCTCTTCCGGCCCTGAAAGATTCATA
 64817  GCTAAAATGCATTTAAATCAATTATATGGTGTTTTCGGTAGACGAAAAGACACCATTCAA
 64877  ACTAAACTAATCCCTAATAGTGAATTAGGTAGCTACTTAGCTAAGTATTTAGTGAAGAGT
 64937  ATAATTGAAATAAATGAGTCTGCTTCAGTTTTATTAATTAAAAACAATGTTAATGCAAAG
 64997  ATTGTTCAAAAATTGAATATTTTCTTTGAAACTGATTTTATTAATCCTGAATCTGATGTG
 65057  AAATCTAACGTTGCAATTGCATCTGCTGTTACAGCTTATGCTAGAATTCACATGGTTAAA
 65117  TTAAAAATGCAGTGCTTAAATGAGGGTATTGACATTTTATATTCCGACACCGACTCGATA
 65177  TTCACCAATAAACCATTACCCCAAAATTTAGTCGGTAAAGAATTAGGGCAGCTTAAAGAT
 65237  GAGCTTAACAATAAAGTTATACAAGAAGCTTACTTTTTTGGTATTAAACAATATGGTTAT
 65297  TGGTTCTTAGATGATTTTAATAATAAAATCGAACAATCTGTTTTTGCTGGGGTTACTAGA
 65357  AATTCCATATCTTTTGAGGATGTAAAAAGAATTTTTAATGGAGGTGTTTTTATTCATAAA
 65417  GGGGTTTTAAGGTTTTTTAAATCTTTCAAAGATTTAAATATAACTATAAAACATGTTGAC
 65477  ATTTCTGTAAGTAAAAATAGTGGGAAATTGTTAATAAACAATGTTTTTATACCTACGGAA
 65537  ATTATCAATCTTAAC
;;     G-dpo_1 ==> end
 65552  CATGAATTGGATAATAGACCCTTGTATTTAAAACTTAAAAATTTAATTTTAAAAAATTTA
 65612  AAACTTTTACATTCTTTCTTTACA
;     G-trnX(agcc) <== end
 65636  CGTGAT
; G-orf891 ==> end
 65642  TAACCAGATTTGAACTGGTAACTCCTGTTT!GGCT!TAACAGATATTATACCATTTAATT
 65700  ACAACCAC
;     G-trnX(agcc) <== start
 65708  TTTTAACAAATGTTAAAAATCCTTTATTAACTAAAGAAGTTAGGAGAAGATGCAAAGGAA
 65768  GATAGGACACTCTTTTAATGTAGTAAAGCCTAATTTACATTTTTTGTTGTTTTTATTTTG
 65828  TTTTACCTCAAGTTTTAACCTTTTTGTGTAATACTTAAATATATCCCTAAACACTTTAAA
 65888  ACCTCCCTATCCCAAATCATTACTTTCTTTTACACCCTATATATCTCCCACCACTTTCCC
 65948  TTACCTACTCCCAAATCATTACTTTCTTTTACACCCTATACACTCCCTTCACTTTACCTT
 66008  ACCTACTCCCGAATCATTACTTTCTTAAAACTATTAAACCTATAGCAAAAATAAAGTGAG
 66068  AATCTCTAAAAATAAAAACAAAATCACACAAAATATTAAAAATTATAATTATAAAATAAA
 66128  AATATAAATATAAAAACTTTTGTTTTTAAATAATTAATATAAAAGTAT
;;     rnl ==> ;; mfannot: 5' +/- 50 nt
 66176  CGATGACAATATAGTATAACATCAAAAAAAAATAAAAAAGTAATTCAAAGGGGTTATTAA
 66236  GGATAGCACAAGCAAATTTATAAAAAAGGAGGTGTCAACCAAATGCTTTCATAATATTAA
 66296  ATTATTTATCGTGAAAGCGATCCTAAGGGAAACCTTTTAATTAATACTTCCTGAAGTAAA
 66356  ACATTTTAGTAAGGAAAGGAAAGGAAATCAACCGAGACTCCGAAAGTAATGGTGAGTGAA
 66416  ATCGGATTAGCCTAAGATTATCTTTTATAAATTGAATAAATTAACTCTTTTTTATAATAT
 66476  TCTTAATTAAATTTATACCAATAAACTTAAATAAGTAATATGAAATCAAGAACTTAATTT
 66536  ACAAATAATTTTATTTCAAATAAAAAAAATTTGTTCAAAGAAGGTTAAAAACAATAAGTC
 66596  CTGTAGATTTATAAAAAAATAATATAATAAGTACGATGAGAGTTAACTTGTCGGAATATA
 66656  GGGGAACCATCCTCTAAGGCTAAGTATTATAAATTTAGCGATAGTGAAA
;;
 66705  AAGTACTGTAAAGGAAAAGTTTGAAAAGCAATGGTTTAAAGAAACATAAGAGTAATTATT
 66765  AAAATTTAAATAATATCTAAAAAATATTATACTTTAATAAATGCCGGTGAAATAGATCTT
 66825  GAATTAGTAACTCTATAAGCAGTCGAAATTTAAAACAAAAAATGACGGCGTACCTTTTGC
 66885  ATAATGGGTCAGCAAGTTAATAGGAGTAGCAAGGTTAAAAGCCCTAGCGAAAGCGACTGG
 66945  ACTATAATTATAAAAAGTGTCAAGTTTTTCATAAGAAAATATAGTGATGGATAAGTTACT
 67005  TCTATTAGACCCGAAGCCAGGTGATCTTACTAAGACCAGATTATAATGGATCGAACGGGT
 67065  GAATGTTGCATAATTCTCCGATGAGTTTTAGTAAGCGGTGAAATGCCAATCTGACCTGGT
 67125  GCTATCTGGTTTTCTACCGAAACATATTTAAGTATGACATCTACACAAAATTTATGGAGG
 67185  TACAGCAAGGCAATTCCCAACAAGTATAAGAGTCATTATTTACAAATAATTTCGTCTTAT
 67245  AGGCGTTTAGGTTGTGGGGACCTCGAAAATCTTACCTATGGAAGCGAATCTCGGAAGTAC
 67305  ATAAATTGATGGTAGATATTCAGACTATCCATGCTAAGTTGGATAGTCAAGACGGAAACA
 67365  GCCGAGAACATTGATCAAGGTCCCAAATGATTATTAAGTGAAATTAAGGATGTTTAAAAT
 67425  CGGATACAGCTGTGAAGTGAGCTTGGAAGTAGCTTCTTATAATGATCGTATGTAACAACG
 67485  CATCAGCAGTCTAGATTGTAGCGCCGAAAATTTAACGGGTCTAAAATAATCAACCGATAT
 67545  CGTGTTGGTTTTAAATAATAATAAAAATAAAAAATAAAAATAAATAAATAAATAAATAAA
 67605  ATAAAAAGTTTTTCTTTTTTAAAATTCTTATTTTAAACCTAGGTAGTAGAACATTCAGTC
 67665  AAACTATTTATAAAACAGTGTTTCATTGTTTTTAGGTAACTGAAGAGAGAATGCTGACAT
 67725  GAGTAACGTAAAAAGAAGTTATAATACTTCTCGCCGAATACGAAAGGGTTGTAAGTGAAA
 67785  GGTTAATCCGCCTTACGTGAATGCGGCCTCTAAGGACTAGAACGAAAGTTTTGGCTGATG
 67845  AGTATATAATAGAAAATCCATTTTTTGGATCAGGAAATTAATATGAGATAAAATTTTATT
 67905  TTTATCTGTAAGAACTTAATTTTATTTTTAATAGGTGTAAATTTTACAAATTTTATAGTA
 67965  ACCTTTATTCTTTTTATTTTTTAAATAAGAAAATAGAAAAATCAAATTAAGACTACCGTA
 68025  CCCTAAACCGACACAGGTTCGTAGGTAGAGAATACTAAGGCGTAGAGCTAAAAGTTGTTA
 68085  AGGAACTCGGCAAATTAACCT
;     G-orf428 ==> start /note=LAGLIDADG ;; evalue:1.6e-15
 68106  GCATTGTGTTCTTGGAAAACACATAAGTGGGTCA
;; mfannot:     /group=IC2 (4.89e-40)
 68140  aaccatcaaactccggggacaccctaaaggtcctgataccaagctatagtcgaaaggtta
 68200  taagtggccagaataattacctgggtatggtaacaagtcaggatatgattgaaaatgaaa
 68260  tgggttatcgcggatctaaatcagaaaataaagtttctgtaaaagagcaacgagtagacg
 68320  gtggttattgcataaagccaatgcaattaaggtgtactctaat
;; mfannot:
 68363  GGGTTTCGAAAGAAACTATCAAATCAAAATCCATTCTAAACAATTAAATAAAAAATATTT
 68423  TTCTACTTTAACCAATCTAAATAATAAACTAAACCCATGGTTTATTACTGGTTTTACCGA
 68483  TGCTGAAGGGTGTTTCTCCTTTGCAATTAAACCCGACGCCAAATCCACATTAAAATGGAG
 68543  GAGTTCTCCTCTTTTTTTAATCAAATTGCACATTAAAGATATTGCAATATTAGAACTAAT
 68603  TAAACACACTTTAATGGTAGGGAAAATAAGAACAAATGGAACAAATTCAGTTCAATACAT
 68663  AGTGGAATCAATTAAAGAATTACAAGTAATTGTAGATCATTTTAATAAATACTCTCTTGT
 68723  AACTCAAAAAGCTTCTGATTTTTTAATTTTTAAACAATGTTTTGAAATCATTAAACAGAG
 68783  AGAACATTTAACGGAAAAAGGTTTTTTTAAATTAATCGGTTTAAAAAGCTCTCTTAATTG
 68843  AGGTCTTTCTGAAAAATTACAACAAACTTTTCCACACGTAAGCCTTGTAGAAAGACCAAA
 68903  ATATCAATTTAATGGTATTCCTAATCCTTATTGGATAGCAGGTTTTACAAGTGGGGACGG
 68963  TTCTTTCCATTTAAATCTTAAAAACACAGAAGGTACTGTAAGTCACCCCAGCCGAAGGTG
 69023  AGGAGTAGTCTCATTAAGGTTTTCAATTAATCTTAATATTAGAGATGTTGAAGTTCTTAA
 69083  AGGTTTGATAATTTACTTTCATACTTTAAACAAAACAAGTACTGTAGTGAAAGGAATGCT
 69143  TAACCAGAATAATAAATATGTCTCTATATCTGATAACACTGTAAGTCTTGCAATAACAAA
 69203  AATTTCTGAGTTAATTGAAGTAATTATTCCTTTTTTTGAAAAGTACCCTATACAAGGTGT
 69263  TAAAAGTTTAGATTTTGCAGAATTTAAAAAGGTTGCTATGATGATAGTTGCTAAAGAACA
 69323  TTTAACTATCAAAGGCTTAAATAGAATTTTAGAAATAAAATTAAACATGACTAAGCATAG
 69383  AAAGTGGTAA
;     G-orf428 ==> end
 69393  TATTTTATATTTTAATTGCATGATAAATTTGACTAGCCATGCATAAGTTTGACGACAAGA
 69453  GGTACCGCATATTATTAATAATAATTATTAAATAGTAAAATATCTAATATTTTTTCTTTT
 69513  TATAAGGCGGTGACACATAATCGGAGGCCCCGACTGTTTACTAAAAACACAGATCACAGC
 69573  AATCATGTAAATGATAGTATTGTGGTCGAAATTTGCCCGATGCCATTAATATAAGAGAGG
 69633  TTATAGTTTCTGTGACTAATCGAAAGTCTGGTTAATAGCGGTCTTAACTATGAGGATCCT
 69693  AAGGTAGCAAAATAAATTGGCCATTAAATGTGGTCCGGTATCAATAATGTAACGAGGGCC
 69753  TCACTGTCTCTACAACTTGCTCAGTGAAATTGAATTACCCGTGCAGATGCGGGTTACCTC
 69813  CAGGGGGACGGGAAGACCCTATGCAGCTTTACTGTAGTTAGTTATCATATTAATCTACAA
 69873  CAACCTTTGTTACTAGAGAATAGGTAAGTCGATAGACTATTTGTGGAAACCTTAAAACTT
 69933  AGGTTGGGTTAATGTTTACCTTTATATAAAATAAAAACTTAAAAGGGAGAGGTTACTAAT
 69993  TGGCAGTTTGACTGGGGCGGTCGTCTTTAATAAAGTAGCAAAGTACATCCAAATATTTAA
 70053  ATTATTATAATGTTTAAGTTTAAATTTAGTTTCTGAATTTAAATTATTTTACATTTCAAA
 70113  CAAATAAAATATAAAATAATATTATATTTTTTATATTAATATCTTTCATATACTTTTGTA
 70173  TATAGTAAAGAAATACACAAAAAATTAAAAAAGGTATAGCTAGAAATTGAATGGAGATCA
 70233  ATCAACCAGTGAAAGGTTGTGCAGGGCTCAATGGCGGTAAGCATGCTTAACTGAAAGACC
 70293  TAAAAGTCGCACAGATACGTAAGTAGGGCATAGTGACCCCTCGCTATAATATGGGATAGA
 70353  CGGGGATCAATTGATAAAAGTTACGCTAGGGATAACAGGCTGATAGCCGACGAGAGTACA
 70413  CATTGTCTCGGCTGATTGGCACCTTATGAACAAAATAAATAAATATATTAACGCACACAA
 70473  GATTACTCTTAAATTTAAAATTAAAAGTGATATAGGTAATATAGATATTTATGACATTGG
 70533  GGAATTTTAATAGAAATATTAACTTA
;; mfannot:     /group=IB (2.30e-20)
 70559  gaatttggctatttgctggaacacccttagagctatcaatacttatttttttagtaataa
 70619  aattatttcatttttttaatgatttaataagtgaaaatttgatagattgggcaatcagca
 70679  gggaagtgattaaatttagatgtaagtaattgtaaaatttctcacccctcaacgatcaca
 70739  cgccaacaaccagagcttttccaatttactcttggaactggttgaagatatgatct
;; mfannot:
 70795  AAACTTAACTGAAAGGTTAAGAGTATTAGTCTAATTAGTATAATTTTTATAATTTACTTT
 70855  ATTTACTAATATATAATGCGAT
;;
 70877  GTCGACTCATCCTATCCTCCGGGGGAAGAAGCTTGGAAGGGTTCGGCTGTTCGCCGATTA
 70937  AAAGGGTACGCGAGTTGGGTTTAATACGACGTGAGTCAGTATGGTCCCTATCTTCTGGAG
 70997  GAAGAAATAGTAAAAAGGGGCAGACCTTCTAGTACGAAAGGATCAATAGGCTGTGTTTCT
 71057  CTAGTGTACCAATTGTTTGTACTAACTTTTTTGTTAGGGACCTGTTTTAAATGTAATAGG
 71117  AAAAGTCCTTTTATAATTTATATTAAGCAAATAAATTATACTTTCTTTTTAAATATACTG
 71177  TTTTTAAATCTTTAAGTGCGAAACAGTTAAAAGAGTTGAATAAAAAGGCTACAAGAAATT
 71237  AGGAATGCATAGTTGGGTAGCCACAAA
;;     rnl ==> ;; mfannot: 3' -20/+180
 71264  CATAATAGATAAGTGCTGAATGTCTATCAAGCAAGAATCTAACCCCTAGATACTAAAACG
 71324  ATTTTTATTTTAATATATTTTATATATCAAAATTTAAAGTCGTAAATTAAGAAATAGAAC
 71384  ATTTCTAGATAGGCTGCAAATGTAAATATTGTAAAATAAATAGTTTAGCAGTACTAATTT
 71444  ATAAAAATACTAGATGTTAAAGGTTGTAAATTTCATTTTTTATTTCTTTTTATTTGTGGA
 71504  AACCTCTCCTCTGCTATGCTGCTATGCTGCTATGCTGATGCGGGATACACCGAGCCAAAC
 71564  CATCCTACGGCAGGTAGATAAAAAGGCTGCAGCGGCTACGCTCCTCTGGCCAAGGAAAGG
 71624  AGATTTTTAATTTTATTTTTATTTAAGCTAAATTTATTTTTATTTAAGCTAAATTTATTT
 71684  TTATTTAAGCTAAATTTATTTTTATTTAATTTATTTTTATTTAAGCTTTGAGATATTAAT
 71744  TTAAAAGATTAAAATTTTAGATTCTAAGCTCTTATTTCTTTTCTTTTTTCTTAATCTCAC
 71804  GCTGGCATAGCAGCATAGCAGCATAGCAGAGCCGTTGGCGAAGCAGCGTACGGGTCGGAC
 71864  TTTCCCTTAAAGGAGGAGAAGTTAGTTCCATCCTGGTCAGAGGTGCTGCCTTTTTATCTA
 71924  AGGATAAATTAAACCTAGGGGTAGGCTACTAATTTTTTTTAGGGTAGGCAGGAAGGGGAC
 71984  GAAGGGTTGGCTCGAAAGAGTAAAGTTTTATTTAAATATTATTTTTTTATATCATCTACA
 72044  AAATTATATATAATAAATATTTTAAAAGAAGTAAAATAATATAAATTAGAGTAATAGTAA
 72104  TAGTAATAGTAATAGTAATTTAAAAATTTTTTATTTTACTAAAATTTATATTTAGATTAT
 72164  TAAA
;     G-trnN(guu) ==> start
 72168  GGTCTTATGGCTGAGTGGTTTAAGCGAGGTACT!GTT!AATACTTTCAACAGAGGTTCGA
 72226  ATCCTCTTAAGGCCT
;     G-trnN(guu) ==> end
 72241  ATAAATTAGAAATTATATTTTTTAATTTTCTAACAAAAAAAAATTAGATATCCTCCTACG
 72301  GCTTTTTTTTTTCGTCTTCCTTCTCCCTTTCAAGATAAAAACAAAAAGGGTAAAATTTAT
 72361  TTTAAAAGAGTATTATATTCAATATTAAGATAATATACAAATAGTTTTTATTCTTTTTTA
 72421  ATTTTAAATAAAAGTTATTGCCTACCTTGCCTTACCTTTTTTGAGATCGTATAGATGGTT
 72481  GGCCACAAATCTTTAG
;     G-trnL(uaa) ==> start
 72497  GCGAACATGTTGAAATTTGGTAAACAATCTCCTCT!TAA!GCAGGAGTGGAAGTAATTCC
 72555  TTAAGAGTTCGAGTCTCTTTGTTCGTA
;     G-trnL(uaa) ==> end
 72582  GTCCTGTTTCAAAGATAGTGTTCAATAATATAATATTATATAAAAATAAATATTATATTT
 72642  TATAATAAATAAAAAAAGTAAAAAATAAAAAAATTATGTACAAGATTATGTAAAAAAAAA
 72702  GATAAACAAAAAAGATAAAAATAAAAATAAAAATAAAACTAAAAATAAATAAAAAAAATA
 72762  AATAAAAATAAAAAATAAAATAAACTTAACAAATTTATTTCTTCCATTTTCTATTTTTTA
 72822  TATAAAAGAAATAATTATAATAAAGAGAAAAAAAAGA
;     G-trnM(cau)_2 ==> start
 72859  AGCGAAATAGTGTAATGGTTTAGCACAACAGTCT!CAT!GATCTGTTAGATTGGGTTCGA
 72917  TTCCTAATTTCGTCA
;     G-trnM(cau)_2 ==> end
 72932  TTCCAAAAAAAAATAATAAATATAGATAAAAATAAAAATTTAACTGTTATTTTTATTATA
 72992  ATATGATCCTTTAG
;     G-trnE(uuc) ==> start
 73006  GATCCTTTAGTATAGTGGTTCGTACAGCTCCCC!TTC!AAGAAGCTAGCATCAGTTCAAT
 73064  TCTGATAAGGATCG
;     G-trnE(uuc) ==> end
 73078  ATGAAATTACTATATTATTTAAATTTTAAATAATGTTTTAAATATAAATATTTGTTTCAG
 73138  CCTGAGGCTTTAGTATCTTTATGTTCAAATATATTTTTATATTAATATTGATGCAAATAA
 73198  ATAGAAAAAAGAAAACAACTCATAAAAAATCCCAAATTAGATATATAAAATATGTAGTTA
 73258  AATTAGTTAAATTAGTAAAAATTTTAATAAATTAACTAACCAAATTAACTAACCAAATTA
 73318  GAAA
;     G-trnS(gcu) ==> start
 73322  GGAATAGTTTTCATTGGTAAGATAAGGCAATT!GCT!AATTGTTCGGGTTAACGCTCTTA
 73380  GGTGTTCGAATCGCCTCTATTCCG
;     G-trnS(gcu) ==> end
 73404  TAATTCTAAAGTTAAAAATTATCCTTCGGTCTCTTTCAGAACCATTTAGGTATAGGAGGA
 73464  GAACCTAAAAAATAAAATAAGCATATTTGTTTACAAGTATTCTAATAATTATGTAATAGT
 73524  TTAATGATTAAAAATTTTACATAAGGATAAAGTATTAAATAAATTTATATTTTTTACTTT
 73584  TTATTCTTTTGTTTGTAATTTTTTTAATAATAAAAATAAAATGTGTAATTTTATTTGTCC
 73644  TTTTTTTCTAACTGTATGATTATAAATCTCTCAAAACTTTAGCCTTCTTAGTAAGATAAG
 73704  GTAGAAGGGCTCGGATTGTATAAGTTCAAAGGGGAGGAGGAAATCTAATTTTTTTTAAAT
 73764  TCTGTTAGCTGACTATAAGAAACAATTAAGATTGAAACTCTTAA
