# Supplementary material for: Global Characterization of Fungal Mitogenomes: New Insights on Genomic Diversity and Dynamism of Coding Genes and Accessory Elements
Source: Front Microbiol. 2021 Dec 1;12:787283. doi: 10.3389/fmicb.2021.787283 (PMC8672057; doi:10.3389/fmicb.2021.787283)
Supplement: Supplementary File 1 — de novo annotation files of the 685 mitogenomes investigated in this study. Annotation was performed with the Mfannot program. [file Data_Sheet_1.ZIP › Supplementary_FileS1/CM019668.1_Fusarium_oxysporum_f._sp._matthiolae_strain_PHW726_mitochondrion_complete_sequence_whole_genome_shotgun_sequence_mitogenome.mfres]

;; Masterfile modified automatically by mfannot version 1.35
;; on Fri Dec 25 07:24:07 2020 by user pfonseca on host LGCM-PROC
;;    - Gene Totals: 57
;;    - List of genes added:
;;      atp6                 atp8                 atp9                
;;      cob (1 introns)      cox1                 cox2                
;;      cox3                 nad1                 nad2                
;;      nad3                 nad4                 nad4L               
;;      nad5 (1 introns)     nad6                 orf102              
;;      orf111               orf115               orf119              
;;      orf120               orf151               orf193              
;;      orf216               orf241               orf251              
;;      orf274               orf276               orf292              
;;      orf304               orf348               orf475              
;;      orf533               orf546               orf724              
;;      rns                  trnA(ugc)            trnC(gca)           
;;      trnD(guc)            trnE(uuc)            trnF(gaa)           
;;      trnG(acc)            trnH(gug)            trnI(gau)           
;;      trnK(uuu)            trnL(uaa)            trnL(uag)           
;;      trnM(cau)            trnN(guu)            trnP(ugg)           
;;      trnQ(uug)            trnR(acg)            trnR(ucu)           
;;      trnS(gcu)            trnS(uga)            trnT(ugu)           
;;      trnV(uac)            trnW(uca)            trnY(gua)           
;;
;; end mfannot
;;


>CM019668.1 Fusarium oxysporum f. sp. matthiolae strain PHW726 mitochondrion complete sequence whole genome shotgun sequence gc=4
     1  AGTATATAAGCTTAGCTGCGCTTGGCTATAAAAAGAATAGCTAGCTATAATAATAGCTAA
    61  GCAGACTAAAGCTCTTATATACTTTTTTTTTACCTACGAGTGACGCTGTGTGCACGTATT
   121  ATAATTAACATAATCAAAATTTAT
;     G-atp8 ==> start
   145  ATGCCACAATTAGTACCTTTTTATTATATGAATGAAATAGTATTTGCTTTTGCTATAATA
   205  GTATTTATTCTATACGTATTATCTAAATATATATTACCAAGAATAGTGCGTTTATTCTTA
   265  TCACGTATGTTTATTAATAAAATATAA
;     G-atp8 ==> end
   292  TATATATTAGTGCTATCCATATTCCTTCGGGTGCTAAAAGCAAGCTAAAAGCTAAAAGCC
   352  CGCATTAATAATGCTATAGCTATAAATATAACTAAAATAAGCAATATTTTAATAAAAAAA
   412  AATAATAAAACTAGGGATTAGCAAGCTAAAGCTTTACTTTAGCTTGCTAAATTATAGCTT
   472  GCTATAGCTCGGCTGCGCTAGCTAGGAGGAATATTAATTGCATAGCTAGAGAAAAATATG
   532  CATAGCTAGTAAAATAAATATGAGCTTCTAACGATATAAGCCACACTGTTAGCTATGAGT
   592  AGTTTAGTTATATAGGCTATCCCTAGCTTTCAGTTAAAGCTAAAAGCCCTTTATTCTTTT
   652  TTTTTCTTGAGTCACTATTTCTGCTAGGCAGGAATAGCTTTATTCTATTGCACTCCGCTA
   712  GCAACTATTTTGCAAATATTTAGCTTTTTAAAGATTTATATATTATAGTAGTAATAATAC
   772  TACTAG
;     G-atp6 ==> start
   778  ATGTTTTCTATAGAAAAACAAAATTTATTCTTAGCGCAAGCTGAAGAAATAAGAAGTCCT
   838  TTAGATCAATTTGAAATAAGAGACATATTAAATTTAGAAGTTTTAGGTGGTAACTTACAT
   898  CTATCTTTAACTAACATAGGATTATATTTAACAATAGGAGCTTTAATTATATTAGTTTTA
   958  AGTATAGTTTCAACTAACTATAATAAATTAGTTAGTAATAACTGATCTATAGCTCAAGAA
  1018  TCTTTATACGTAACTATACATAATATAGTTACAAATCAAATAAACCCTAAAAATGGTCAA
  1078  ATTTATTTCCCATTTATATATACTTTATTTATATTTATATTAATAAATAATTTAATTGGA
  1138  ATGGTTCCATACAGTTTTGCTTCTACAAGCCATTTTGCGCTAACATTTGCTCTTAGTTTT
  1198  ACAATAGTATTAGGTGCGACTATATTAGGATTCCAAAAACATGGTCTAAAATTCTTTTCT
  1258  TTATTAGTACCAGCTGGTTGTCCTTTAGCTCTTTTACCTTTACTAGTTACTATTGAGTTA
  1318  ATATCATACCTTGCTAGAAATGTGTCATTAGGATTAAGATTAGCCGCTAATATAACTGCC
  1378  GGTCATATGTTATTAAGCATATTAAGTGGGTTTGTTTATAATATAATGAATTCTGGTTTT
  1438  ATATTCTTCATTTTAGGATTAATACCTTTATTATTTATTATAGCCTTTTCAGGTTTAGAA
  1498  TTAGCAATAGCCTTCATCCAGGCGCAAGTGTTCGTGGTACTAACTAGTTCTTATATAAAA
  1558  GATGGATTAGATTTACATTAA
;     G-atp6 ==> end
  1579  TATTTGTAGCGAGCTAGCTGTAGCTTTTGTAGCAATAAGAGGGACTTCGTTCGTGCTAGC
  1639  TAGAACTATAGCAATTCGCTATAATAATAAGCTTTAGCTAGATTTATTTCTATTCCCTAG
  1699  GGGAATCAGCAAGCATACTTCGTTAGCAAACAGTAGCATATTATCTGTGCTGTTTTTGAC
  1759  TAAATCTAGTCACCAGCTACCGCTATTACAGAAATTACTGGTATTAGCTAACTATAAGCT
  1819  AAGCTTCGGTTAGCCTATTTTTTTTTAATGACTATAGGTAAGCTATTACTACTAAGTGTT
  1879  TATATTGAGGAAAGTTATAATGAACAATAACAATTTATCCTAAGGTGCTGGTAGAAATAG
  1939  TAAGCTATAGCTTTAGCTTGCTATATATAGCAAGCTAAAGCTAAGCACTAAACTCAGCTT
  1999  TGCACCCAGGAAATTAATAAAAGTTATATGATATATATGAAGAAAATAATACAAAATTAT
  2059  TTATATAATTTATATGAAAAATAGCGAGCAAATAGCATTTTATAGAAAAGTATCTGTTTT
  2119  AGTAAAATTTACATTAAATAGCTTATATGTTTTTTCCTTAGTTAATGGATTTAGATCCAT
  2179  TAGTGATATATGAATAGTTCTATATCAAAAAAAAA
;     G-rns ==> start
  2214  TAAAAGTTGAGTTTGGTGATGGCTCTGATTGAATGCTGTCCAAGTGCTTGACACATGCTA
  2274  ATCGTACGTTTTAATTGCTATCCCTTTGGGAAGGCGCAAGCTCGTAAGCAATTAAAAAGT
  2334  GGTGTACAGGTGAGTATAATGATATTCTTCGCCGGCCTTAAAGTGGAGGTAAATCCTTCA
  2394  TAATAAATAAAGGAAACAGGATGAGAACTTGGCAAATAAAGCTAGGCTTCTCATCGTTTC
  2454  TGCTTTAAGAGGATAATAAATATCTTCGAGATAGGTAGTAGTTAAGGTGATGACTTAACT
  2514  AGCCTTAAACTCTCGTAGTCGAATCTGAAAGGTTGATCGACCACATTGGGTCTGAAAAAA
  2574  CCCCAATGCAAGTTAGTACAGCAGTGAGGAATCTTGGTCAATGGCCTAACGGCTGAACTG
  2634  GCAACTTGGAGAAGTGGCAAGTCTTCCAGTATGGGGAGCAAAACAGCTATGGGTCAAGTC
  2694  CGATATCTTTAGGAGAAGTCTTATTGTGAGGGCGAGTTATATAACACCATAGGACTGGCC
  2754  GTCCCATATGAAAAGATTATATTAGAATTGAATGAAGCTTTGTTTATATATTGATAATGA
  2814  CAGTATATATATCGTGTCTTGACTAATTGCGTGCCAGCAGTCGCGGTAATACGTAAGAGA
  2874  CTAGTGTTATTCATCTTAATTAGGTTTAAAGGGTACCCAGACGGTCAATATAGCTTATAA
  2934  AATGTTAGTACTTGACTAGAGTTTTATGTAAGAGGGCAGTACTTGAGGAGGAGAGATGAA
  2994  ATTTCGTGATACCAAAGGGACTCTGTAAAGGCGAAGGCAGCCCTCTATGTAAAAACTGAC
  3054  GTTGAAGGACGAAGGCACAGAGAACAAACAGGATTAGATACCCAAGTAGTCTTTGCAGTA
  3114  AATGATGAATGCCATAGGTTAGATTGGTCAATTATAGTCTAGGGTTAGTCTAGCAAACTA
  3174  ATACCCTATGCTATAATCCTAATATCTGGTCTATAAATGAAAGTGTAAGCATTTCACCTC
  3234  AAGAGTAATGTGGCAACGCAGGAACTGAAATCACTAGACCGTTTCTGACACCAGTAGTGA
  3294  AGTATGTTGTTTAATTCGATGATCCACGAAAAACCTTACCACAATTTGAATAATTTTATT
  3354  ACAGGAGTTGCACGGCTGTTTCCAGTTAATGTTGTGAAACTGTGGTTTCCATGAAATTAA
  3414  CGTAATCCCTGGCTTTATTTTTTTTATTTACGATAAAGCATTCAGTCCTGGAAATTTGGA
  3474  AAGATAAAGGGGACAAAGACAAGTCATCATGGCCTTGATATTGTGGGCTATAGACGTGCC
  3534  ACATATTCCTAAACAAAGAGATGCAAAAATGTGAATTTAAGCTAATCTCAAAAAATAGGA
  3594  TATAAATTTTAAGGATTGTAGTCTGAAATTCGACTACATGAATAAGTAATTACTAGTAAT
  3654  CGTGAATCACCATGTCACGGTGAATAGACCTTGGATTGGTACTAACCACTCGTCACATGC
  3714  TGAAAGGGGCATGCGCAATAAGTTTGCTTTCTTAGTAACAAGTAAAAAAAACAAATAGGT
  3774  TTTATATATTCTTTTATTGGGAATCTTCGTATGCGTGGCTCTAATTAGTGTTAAGTCGAA
  3834  ATACGGTTCGCGTAGTGGAAGTTGCGCGGGATTAATTAACATT
;     G-rns ==> end
  3877  AACCATAAAAATATATAATATATAGATATTATATAA
;     G-trnY(gua) ==> start
  3913  AGGAGGGTTCCTTTATTGGTAAGAAGGGTTGAGCT!GTA!AACTCAATAGCTGTTGCTTT
  3971  TAAGAGTTCGAATCTCTTGTCTCCTA
;     G-trnY(gua) ==> end
;     G-trnD(guc) ==> start
  3997  GAATTAGTAACTTAAATAGGTAAAGGACTTCCTT!GTC!ACGGAAGTAGATGTCGGTTCG
  4055  ATTCTGATCTAATTCG
;     G-trnD(guc) ==> end
  4071  TATAGTAGCATACGTAGCCTACATATCTTCGTTAGCTTTTATAGACTAGCTTTATAATCT
  4131  GGGGGAGCTTGCTGATTCCCTCCGGGGGGCGAAGCTCGTAAAACTTTTAGTTTTTAGCTT
  4191  TTAGCTTGCCTTTAGCTTTTAGCTATCTGTAATTAATGCGCCGGCGGCTAGAGGGGGCTA
  4251  TTATGCTTCCCTATATAAAATATTTATTAGCGCTAGCTAAAGCTCTAGCTAATGAA
;     G-trnS(gcu) ==> start
  4307  GGAAAAGTTTCCATAGGTAGGGTAAGATATTT!GCT!AAGTATTATGTTTTATACATCTA
  4365  GGTGTTCGAATCACCTCTTTTCCG
;     G-trnS(gcu) ==> end
  4389  TAGTCTGCATGTATAGCTTTAGCTTTAGCTTTTAGCTTTAGCTTTTAGCTTTATTCCGGG
  4449  ACGGAGGCTGTAGCGTATTTTATGGGGGAGGGAGCTTGCGCTAACTTTGTTCGCGCAAGC
  4509  TATAATTACCCCCTCCTATAAAGAATATAGCAAGCAGCATAAATATGCATAGCTTGTTTA
  4569  TAGCCAGCTGCAACAGTCTATGTATACTTCTTATATCGGAAAATGTATTAGTGCTAACAA
  4629  AGTATGCTTGCTGATTCCCCTAGGGAATAGAAATATGGAAGTCAAAAAAAAAAATACATT
  4689  TTTAGGCGCAGCTTCGCGCGAATAGCTTGCGCGATTCCCGGAGGGAATACCCTCCCCTAA
  4749  CAAAGGAGGAGTACACTTTGTTAGTAAGGCGCTTCGCTCTATAAAATACCGCGCGTTCAT
  4809  GACAACCTCTTTCGGCTGTCAATTTGA
;     G-trnN(guu) ==> start
  4836  GCCTCTATAGCTCAACGGTAGAGCATAATACT!GTT!AATATTATGATAGATGTTCGATT
  4894  CATCTTAGGGGCT
;     G-trnN(guu) ==> end
  4907  TTTAATATGTGTATATAACTAAAAGATTTATAATATATAATTTAT
;     G-cox3 ==> start
  4952  ATGACAAATTTAATAAGAAGTAATTTTCAGGATCATCCCTTCCATTTAGTGTCACCGTCT
  5012  CCTTGACCGCTGTATACAAGTATTGCTTTATTTGCAGTAACAGTGAACGGAGCATTATCA
  5072  ATGCACTTATTTAACAATAGCTATATAGTGTTTTACTTATCATTAATAACATTAGTAGCA
  5132  TCTATGTCTTTCTGATTTAGAGATATAATAGCAGAGGGTACATATTTAGGAAATCATACA
  5192  TTAGCAGTGCAAAAGGGGTTAAATCTAGGAGTAATACTATTTATAGTATCTGAAGGTTTA
  5252  TTTTTTGTAGCTATCTTTTGAGCATTCTTTCATAGTGCATTAACACCTACTGTAGAATTA
  5312  GGAGCTCAATGACCACCTATGGGTATAGAACCTGTAAACCCATTTGAATTACCATTACTT
  5372  AACACAGTAATTTTATTATCTAGTGGAGCAACTATTACTTATGCACACCACTCATTAATA
  5432  AAAGGAGAAAGAAGAGGAGCTTTATACGGTTCTATCTTTACAGTTCTATTAGCTTTAATA
  5492  TTCACTTTTTTCCAAGGGGTAGAATATAGCGTTTCTTCCTTTACTATTAGTGACGGTGTA
  5552  TTTGGAACATGTTTCTTCTTCGGTACAGGTTTCCACGGATTACACGTTATTATAGGTACA
  5612  ATATTCTTATCAGTGGCTTTATGAAGAATATATTCATACCATTTAACAGATCATCACCAT
  5672  CTTGGTTATGAAGCAGGAATACTATACTGACATTTCGTGGATGTAGTTTGACTTTTCTTA
  5732  TATGTATCTATGTATTATTGAGGTTCTTAA
;     G-cox3 ==> end
  5762  TTTATTAAGGCTTTTGCTTTTAGCTTTTACCTGGTTGTAATTAAGGCGCTAGCTTTAGCT
  5822  AGCGCATAACAAGAGCGTAGCTATGAAGGCGAGGACGCGCTTGCTTGCTAGCAAGCTAGA
  5882  AAAAAATGCATTTTTTATAGCTTGCGCACTAACAAGGCTTAGCAAAGCTCCTCGTACTTC
  5942  TACACTTTTTACCGTTAGATTAATAAGCAAGCTAAAAGCTAAAAGCAAGCTAAAGCTCTG
  6002  TATTTTTTTTTTATATAGCTCTGTATTTTTCTTATAGCTGCTAGTTCCTGCGTAATAGTC
  6062  ATAGTAATATTGTTCTATTTGGCATGCTAAAACCTTATATATAAAAGCTAATAAGATTAA
  6122  GTCTTAATTCAGACGGTAATCTATTTTATATAGAAAAAAGATAAAATAATCTTGCTAATT
  6182  ACTAGTATGCAGGAATCGGGACGCAAGCTCGATGAAGGCTTTGCAGACTTGCTTTTAGTT
  6242  AGTTGTAATTAAGGGCTTCTAACTATAGCCAAATACTTATACCTTTATCTAGCACAGAGC
  6302  TAGTTTTAGTTTGTTAGCTAAAGCTCGCAGACTCTTCGGGGGAAGATATGGAGTTAGAAG
  6362  AATATGGACAAAGGAGTTATGTATAGGGGGGGGGAACGAAGTTCGAAAAAAAAATACCTT
  6422  TTTAGGCGCGAACGAAGTTCCTACCCCACGCCATTAAAAGATAGCTAGGTGTGCTTATTA
  6482  CTATTCCTATTCCTATTAGAAGAATAGGAATTACAGCGCTAGCTTGAAAAATCGCAAGGC
  6542  TACCGTAGTATTACCCGTAGCACTATGCATCCCTCGTCCATTGTAGCAAGCAAGCTAAAA
  6602  TTATGTTACAGGTTAAAAGACAAGATATAATTTTATTGCTATCCTAAATATTAGGTTAAT
;; mfannot: G-nad6 ==> start Def by similarity
  6662  ATAAATATAAAAAAAAATACA
;     G-nad6 ==> start
  6683  ATGTATTATCAACTTCTAGCTATACCTGAGATTTTCTCGAATGGGTATTTAACCGGATCT
  6743  TTAGATATAATAAATATAACAGCTTTATTATGCGGTATTTTAATAATAATTAATAAAAAC
  6803  CCTATTGTATCAGTAATATTTCTAATAGGTTTATTTGCAAATATATCAGTATATTTAATA
  6863  TTAATAGGTCTTACATTTATAGGTTTATCTTATTTAATTGTTTATATTGGGGCAGTTTCA
  6923  ATATTATTTCTATTTATATTAATGTTAATAAATATAAGAACAAGCGAATTACAAAGTAAT
  6983  AATAGAAATAGTGTATCTTTAGGTTTATTAATTACAATTCTTGCAAATTTTACTATATTC
  7043  CAAGTACTTCCTTATTACATGGCGATATTAAATAATTACAGTAGTAAATTAAATACTATA
  7103  CTATACTATTTACCTTGAAATAAGTTTAGTGATATATTAAAATATATTAATAGAAACTTA
  7163  GATATAACGAATGCCAATATTATGTTTGTATCAAGTAATAGTTGAGATAATAATATGGCT
  7223  GAAACAGGACATACAGCAACGATAGGACATATATTATACACAAGTCACAATATGTGAATA
  7283  TTTATGGCTAGTTTTATATTACTATTAGCTATGGTAGGTGCAATAATAATTACTATAAAA
  7343  GGTAAAGATTAA
;     G-nad6 ==> end
  7355  TACTCATTAATGGTGGGATATATCTTATATACTTGTTCTTTAAAGGCGCTAGCTTGTAGC
  7415  ATTACTATTCTACTAACGAAGTGTTACACTGCTGCATATTTTTTTCGGCGCAAGCTTAAG
  7475  CTTGCGCCTAAAATCAGCTGCATAGCTAGCCTTCCTAATTAGGAGGGGCACTTCGCTCCA
  7535  CAGGAATTAGTGGGGGTGGCTAGGCTACAGTAATGCTATGAGCTATTAAGGCTGCGCTAG
  7595  TTAAAGGTTAAATAAAAAAAATACAGAGCTTCTGCCTTTCTGCAAAAGCAGTAAACCTGT
  7655  AA
;     G-trnV(uac) ==> start
  7657  GAAAAATTAGTTCAATGGTAGAGCGATTGTTT!TAC!ACACAATAAGTTGAAGGTTCAAA
  7715  TCCTTCATTTTTCA
;     G-trnV(uac) ==> end
  7729  GTATTAAGGGTTGGTTTATTAAGAGCTAGTAGCTCGGAGTGCTAATTTTCTAGCTAGCAT
  7789  ATTTTTCCCTAGCGCTAGCGAGGTTTATAGCCGCCTCATAGCCTTAAAAAATAAGCTCTA
  7849  TATAA
;     G-trnI(gau) ==> start
  7854  GATTCCTTAACTTAAACGGTAGAGTGCATTTTT!GAT!AAGAATGATATCAGCGTTCGAT
  7912  TCGCTGAGGAATTA
;     G-trnI(gau) ==> end
  7926  A
;     G-trnS(uga) ==> start
  7927  AGAGAATTGGCCGAGTGGTTTAAGGCGGTAAGCT!TGA!GTCTTATTAGGTTATATTCTA
  7985  GCCACATCCGTTCAAATCGGATATTCTCTG
;     G-trnS(uga) ==> end
;     G-trnW(uca) ==> start
  8015  AAGAGTGTAGTTTAATTGGCAAAATAGGAAGCT!TCA!ACCTTCAAATTCTTGGTTCAAG
  8073  TCCAAGTACTCTTG
;     G-trnW(uca) ==> end
  8087  TTTTTTTTTA
;     G-trnP(ugg) ==> start
  8097  CGGATTAGGGCCGGCTTGGGTAGGCACTTCGTT!TGG!GACGAAGACTAGTTATGTTCGA
  8155  ATCATAATAATCCGA
;     G-trnP(ugg) ==> end
  8170  TTAATTTTAGAAGTATTAGAGATAAAAAGATAGATAAATGAATATTTCTGCTACAAACAC
  8230  ATTCCTGCACTAGCTAGTACTAGCTAGTGCTAGGTGAGCCGATAAGGAATTACAGAAATA
  8290  AGCGATATTTTTTTTTTAATAAAAAATAATAAAAGCGAGCTAAAAGCTATATATAAAGCT
  8350  TTTAGCCTTGCTTAATTGCATGCATTAGAGCTAGAGCTAGCAATTAACAAATTAAAAGCA
  8410  GCTCTGGATATATAAATTATAAATGTAATTTAGAAATTTGTTATTCCTAATTAGGAATCA
  8470  GCAAGCTCTTCTAAATTATATAAGTATGGAAAGAAATTATTGTAGAATTTAAGCTATATA
  8530  TTAAAGAGATTTATTTATAT
;;     rnl ==> ;; mfannot: 5' +/- 50 nt
  8550  AAATAGGTTTGCTAGCTAATTGTGTATATACGCAGGCCAATGCTTCTAATTTCATAGCAA
  8610  GCTCGCTTGCTGTGAAATAGGCAACCAGTAATATAAGCAAGTGTGTGCTATTTATAGCCC
  8670  TAGCCTACAAACCTATAATTATATTAACTCTAAGAGAAATTTAATAATAAACGAAGTGAA
  8730  TTGAAATATCTTAGTAACTTTAGGAAAAGAAATCAAAAGAGATTCTATGATTAGCGTGAG
  8790  CTAAAATAGACTAGCCTAAAAAGTCAAATGGTGGATAAACTGTTTAAATTAAATGGGGAA
  8850  CCTTCCTCAAAGGCTAAATATAATGTATAAGCGATAGTGGAAAGTACCGTGAGGGAAC
;;
  8908  CAAAACAAAAACAGTGATTTTATAAGCAGTTCGGGAAAAATAAAAAAAAAGTTAGAACGT
  8968  ACCTTTTGCATAATGGGTCACCAAGTTAACATTAGATGCGAGTAGGAGGCTTTGGCCATA
  9028  CATACGTAGTTAAACCGAGCGTTAAAATAACGGTAAGTATCTAAAGTTAGACCCGAAGCC
  9088  TGGTGATTTTACCATAATCAGGATTATAAAAGTCCGAACGGAATATTGTAGCATAAATAT
  9148  CCGAAGAATTATGGTAGGTGTAGTGAAAGACAATACTGACCAGGATAGCTGGTTTTCTGC
  9208  GAAACCTATAACAGTAGGCAATTTAAGTATAATATCTTAGCAGGTACAGAATTTAATCTC
  9268  AGACAAGACATAAGGCTTAGCTTGCTAGCAAGTAAAGCTCATGTTTTATTTTGTACAAAT
  9328  TGGGGGATCATGAAGATTTTATCAGTGAGTATGTAGACTCGGAATGGCAAAGATATATCT
  9388  TAAATCATCAGACATAGAATGATAAGGTTGTATGTCAAAAGGGAAACAGCCCAGAACAAG
  9448  AGTTAAGGTTCCTAAATTATTAGTTGAGTGAAATTAAGAAGGTTTTTATTAAAGTCGACA
  9508  AGGAGATAGGCTTAGAAGCAGCCATAATTTTATGACCTCGTAACAGAGCGCTTGTTAAGT
  9568  TTTAAAAGCATCGAAAATTTATCGGATCTAAACAATATACCGAAACCTTGTCCATATTAT
  9628  TTTATAATTAAATCTTAATTATAATTAAATGGGGTAGCAGAACGTTGAGCTAAATTAAGA
  9688  TTTTTATTTTTTAAATGAAATTATAATAATTTAACTCAAGTGATAATGGTGACATGAGTA
  9748  ACTAAAAGAAAAAATAAAATTTTTCCGCCTAAAGCTTATGGATGTAATTAAGTAACGGCC
  9808  TCTAAGTTTATATTATCTAAAGATTTAAACGATGAGATAATCTTTTGTACTAAGGACGAC
  9868  ATTTTAAGTGAAAAATGTACTGGAAAAATAGTACTAAATTAATGGGTATAGCTAATTAGT
  9928  TAGCTATAGCTATAAATGAAAAGTAACCGTACCTAGAATCTGAAACAAGTAAGCTAGTAG
  9988  AGAATACGAAGGCGTAAATGAGCTAACAATCATAAAGGAACTCGGCAAATTGACTACCGT
 10048  AACTTCGGGATAAGGAGAGCTCATTATTCTTGATTAATATCAGGTAAAGAGGAAGAAGCA
 10108  TGAAATAGTGTTGTACGACTGTTTAATTAAAACACAGCACTTTGCTGAAAGATTAAAAAT
 10168  CTAAGTATAGAGTGTGATGTCTGCCCGGTGCCGGCTGGTTAACAGATATAATTAAATATA
 10228  CTAATATTTGATGTAGACGGAAACCCCGGTTAAAGGCGGCCTTAACGTGAGGGTCCTAAG
 10288  GTAGCGAAATGCCTTGGCCGTTAAATGCGGTCTTGCATGAATGATGTAACGATACAACAG
 10348  CTGTCTCTATGATTGACTCAGTGAAATTGGAATAGCTGTGCAGATACAGTTTACCTCTAG
 10408  TTAGACGAGAAGACCCTATGCAGCTTTACTGTCACTAATTATAGAGTATGATAAACAATT
 10468  TTCAGATTATAAGGTAATTGACGGCTAGCTTGTTCAGCAAGCTAGCTCTATGACAATGAG
 10528  AATCCTTTATTTTTTTTTCATATGAATGAATTGGTTTAGGATTATGAGTAGGTAGCGGCT
 10588  TCTGCTACTTGGCGCAAGCATTGCTTGCGTCAGGTGTCTGAAGTATGCATTCCAGCTCAT
 10648  GCATAGTAAATCAACCTAATTCAGCTTATTTTCCTTTCTGCCATAAGCGCATAATGATAG
 10708  ATTTAACTTAAATTTTGATTTATGCCAGCTGCAGAAATAGATAAGTACCCTTGGCTAAGG
 10768  AACTATCGCTAGGGGACAGTTTATGTGGGGCACAGACCCTGTAAAGAGTAAACAGGAGTG
 10828  TCTAATAATTTATAATTATTTTGTTTGCGATTTAAGATAGTAAAACTATTTTTAATCATA
 10888  TAAAATTATTTATATGTACATTCGTTGTATATATATTTAAAAAAAGGTAGGATTTTCACT
 10948  ATATAGAAATTAGAGATAATAAAAATATTAAGAATATACGTTTCAGGCTGGGAGGGGGAA
 11008  GCTCCTCCCTTTGAAAGGTAGCACTAATATTTTTTAGCTATTAAGACAGGCTATCAAGCT
 11068  AGGCTCTAATAGTTATGTATTAATTATCTAAAAAGCTCAACGGCTAAATCTTGCCTTACT
 11128  GTTTGATTATCAACAAATCTTACAGTTGCGTAAGCAGGGCATAGGATCACAAGATGCAAC
 11188  AAGGAAAGATCTTGGATTATTGGAAAAGCTACGCTAGGGATGTTTGTCCTTTAATATTTT
 11248  ATTGCACAGCGGCTTTAGTTGGCAATATTTTAGGCGCAAGCCTAAGCATTCTTCGTATAC
 11308  AAGAACTTGCTATAAAAAAATATTGCAGGTTAGCTAAAGCTCGATAGGTTTCACTTATCT
 11368  ATGCTGAGAAATAAGGATAATTAATAATATA
;; mfannot:     /group=IA (6.73e-21)
 11399  ttgggttaatttcaaaaattactagcttgcatattttagaaaaaaaatcagctagctcgt
 11459  aaatttgaagcgaaatttatcttagcataaattataagataaagacgttcaacgactata
 11519  aggtgagttatatgcacagcttgctaatcccttattattagggattagcaagctaaacaa
 11579  taatccttttttacacccaacattattattatatatatatataaaaaaaagtaaaaaaaa
 11639  gaataaatatttggaaaa
;     G-orf475 ==> start
 11657  atgaataaaagtggtaacgtagacaagagcttgcgcccctctaagatgaaaatttataac
 11717  aataacttaaaacaatctaaaacaatacttttaaagaaaaaaataggtgatataggaata
 11777  accaaatatttaccttcattttctaaagaatgaaagaatactatatattcttataataaa
 11837  aatacattaaagaatataccagttaatgatttaaatataaacaaaataataaaaggttat
 11897  tttaatttatattttaaagatcataaatatacaggatctaaatttatattattaaaaaga
 11957  agacgtaatttattaagaagaatacatgtaagtaatgcggaaattaaacatactaataat
 12017  aaagcaataattacgctatatactttaaatagagaaaagaatgtattaaaaaaaaaatat
 12077  ttaaaaataaataaaaaaataagtaaaaaattaatagccaaacgttattttttattatat
 12137  aaagaaaatataaaaaaaatttataaaatcttaggtgaatataaagatcaatatatattt
 12197  attagtgatataataagaaaaacgaaatttataaagtataaactagaatatttaaataaa
 12257  tttataaaattaaaagatctttatttaaaaaaagtttgaggtgttattcttaaccaatat
 12317  gctagaaaatatctaaaatacttaagaaaatatgatttattatattctcttaatcaatat
 12377  aaattcaacagattggtgtttttacctatattaagtaatatattaaataaaattatagga
 12437  aaaaaaatagaatataatataattaatttaaaatctgttgcatatcatacagatcttttt
 12497  actaatgcattagcattaaaattaagaaaaagaagaataaattatataaattctatgttt
 12557  agtattttaaatagagcatatttacctaatattaacacgattaaagaaagatctataata
 12617  aaaggcgataaaaaaatggacctatttcaaggtaaatttaaagatttaaaaataatttct
 12677  aatatgaatgcttcgaatattcctgccttgcaggaattagaagcgccctctttatctaaa
 12737  ctgttagatggtgcatattcttcagatgtaaatataggtggtacggtaacttcgttcacg
 12797  caagcgaacgaaaatatccataataccatttataattctattggatataaaaatatggga
 12857  ggtataagattagaagttaaaggtagattaactaaacgttatagagcggatagatctgtc
 12917  tattcattaaaatgaaaaggaggattaaaaaatgtagattcttcttttagaggtttaagt
 12977  tcagttttatttagaggtaattctaaatcaaatgtaacttattcaatagctaaatcaaaa
 13037  cgtcgtattggagcctttgcagtaaaaggttgaataggcggaaaataa
;     G-orf475 ==> end
 13085  aggcgctattttattatccatgcattagttagtacgaggagtagactttgttagcccgct
 13145  ccctagctaaagctaggaattacagaaaatcgcgctagctttattctaggacatgactgg
 13205  aaaaatatatatataataataatgaagacatagtct
;; mfannot:
 13241  GAACCGTTTTGAAAAAAATGGAAATATAAGTGCTTATTCGCTATAAATAGGCAAGTTACA
 13301  AAGGGAAGCAATTAAGGCTTATTTATTAACTAGCTAAAGCACTAAAGCAGGTTTACTGCT
 13361  AAAGATAAATAAAGTTAAAGCTCTTATTTATGTGCTAGATATAGCCAGCAACCTTCCTTA
 13421  TAATAAATGCACTTTTATGATAACACATAGAACAGGCTAATTTGCGCAAGAGTGTACAAA
 13481  ATGAGTGCGCGGTTTGGCACCTCGAT
;;
 13507  GTCGGCTTAACTTATCCTCATGGATGCAGGAACTATGTAGGGTGCGACTGTTCGTCGATT
 13567  AAAAAGTTACATGAGCTGGGTTAAATACGTCGTGAGACAGTATGGTTTCTATCTTCTAGG
 13627  GGGAATTAGAATATAATAAGAACTAACTTTTGTACGAAAGGAACAAGAAGAATTTAATTT
 13687  GTAAAAGGGTTAAATAATAGTTACTAACCTATGGTTTACCTGTTGTCTATGTGCCCAAAT
 13747  ATTAAAATATATATGGAGGAAGCTCCTTAAGAGCTTCCCCCGCAAATTATATATATCTGT
 13807  ATAGCTAGCCTGCGGACTCCGGTTATGCCTGAGTTTGGCAAGCTAAAGCTATACATAGGG
 13867  ATGTTTCTTTCACTAAGATAAATATATAGCATAGGCACGGCAGGAAAGCTAAGTTGGTTA
 13927  AGGATAAGTGCTGAAAGCATATAGGCACGAAGCTTATCTTAAGATATTTCTTAAATATAC
 13987  GTAAAATATTATTACGAAGGATGTAATATAGGCTTTATCCGTACGAATCAGGAGATTTTT
 14047  AAGAATAAAGTACTAATTTTATAAATAACTATTTA
;;     rnl ==> ;; mfannot: 3' -20/+180
 14082  TACATATATCACATTTACAATGCATGCATATTTTTGCTACACACATACATTCCTGCACTA
 14142  GCTAGCATTAGCTAGTGCTAGGGAGTAAATAAGGAATTACAGAAATTAGCTAACCATAAC
 14202  AGCATATATATGCTATTAAATAAAGCTAGGGGGAAGCTAAAGCTTGCTCTTCATGCTTTT
 14262  AGCTAGAAATAGAGCTAGCTAGAGAAAATATAGCTAATATAATTTTTTATAAAGCTCCCT
 14322  TTAAAGTTTAGTAAATTGCAGCTAGA
;     G-trnT(ugu) ==> start
 14348  GCCTGATTAGCATAAAAGTAATGCAATTGTTT!TGT!AATCAATTGAAGTAAGTGCGATA
 14406  CTTGCATTGGGCT
;     G-trnT(ugu) ==> end
 14419  GACAAATAGCTTTAGCTTGCTAAGGTTAGTTAGCTATTACTGCACTAGCTAAGCAAGCTC
;     G-trnE(uuc) ==> start
 14479  GGATTAGTAGTCAAGTGGTAAGACATAGCTCT!TTC!AATGCTACCATCGTAGGTTCGAA
 14537  TCCTATCTAGTCTA
;     G-trnE(uuc) ==> end
 14551  A
;     G-trnM(cau)_1 ==> start
 14552  AGCGGATTGGTGTAATAGTAACACATTTGGCT!CAT!GCCCAGAGGTTAGAGGTGCAAGT
 14610  CCTTTGTCCGCGT
;     G-trnM(cau)_1 ==> end
 14623  AGGGCTATAACTTAATAGGTAAAGTGTACTGCTCATAACAGTAATACGATATTCCTGTTA
 14683  CGGTAAACAGTTATAGCACCAAATAAAGAAACATCAAGGCGCAAGCTCGTGCTTATAATC
 14743  CTCAACTAAGTTAGGAAATAAGTAGACGAGTTTGCTAACAAAGTGTACTCGTAGTAAACT
 14803  ATTCATAATAGTATAAATTTAGACCAGTAAGAGATAAATGGCCTTATAAAAGTTATGCCT
 14863  AATATATTAGCATAACGTGCTATAAAATAAAGCTAGCTGGCCTTTTGTCACAAAGAGGAC
 14923  TCTGCCTCATTTATTTATACACAAGCTATAAAAAGAAAATATTAAAGG
;     G-orf546 ==> start /note=LAGLIDADG ;; evalue:2.2e-38
 14971  AGTAAAACTTCTATGAAGTTTATTGTGGTTCAAGTCCACGATTTTCTTATGAAAAGATGA
 15031  TTATTAGCTAAAAAGGGGATGATTAGCCTTTCAACCCTAGGAACGAAAGGTGCGAACTGT
 15091  TTATCGCAAAATTGGAACATATTTAATCTAGATATCCGAACACCGACTAACTTATTAATT
 15151  AAGGGTCGAAGAGAAGATATAAATTCACGCTGTTATTTATCATCAGTAGCGAGCTTGCGT
 15211  CCCGCGTCAGAAATTAGTACACTTCACTATAAAAATCCGTCATCACTAACGTTAAGAAAA
 15271  CTATCCTTATCGGCAGCGCAAGCTAAAGCTCGATATGAATATAACTTTATTGAATGATTT
 15331  AGGGGGTTTACGGATGCGGAGGGTTGTTTCTTGATAGTAAAGCAAGGTAAGAGTTTCGCC
 15391  TTTAGATTTATAATAAAAATACATAAGGATGATATAGACTTATTATATTTTATTAAAAAT
 15451  TCTTTAGGGGGTATAGGGAATGTAGGAACTGAAGAGAACTTAGCTCACTTTAAAGTGACA
 15511  TCTATTTCAGAGATTAAAACCATAATAGAAATCTTTACTACCCATCCATTAAATTCAAGC
 15571  AAACATTTAGATTTCTTAGGGTTTAGTGCAGCATATAGGCTCTATACCACTAATCAAGAA
 15631  AATCGAGATGAAGTACTTCAAGAAATAAGTAGTATTAAAGAAAGTATGAATAGTAAAAGA
 15691  ACTGATTACAAGGAACCATTAGCACATATACTAGATGGGAACCAACATAAAATCCATATC
 15751  ACTGATAATTGATTGGTAGGGTTTATAGAGGGAGATGGGAGTTTTTCTATAACTAAGAAA
 15811  GATTTTATCTTAACTTTTTCTATCAGCCAGAAAGGTAATTTAGAGTTAATGAAGGCTATT
 15871  CAAAGCTATTTACTTAATATCGCGGAGGCTGCGCAAGCTAAAGCTCGCTCTTGTTTAGGC
 15931  GCAAGCTCGTCAAATACCCTTGCCGAGGAGTACACTTCGTTAGCAAGCTCGAAATATGGA
 15991  ACTCAGACCAGAAGTGTTATATACATTACTAAATCTAAAAACAAATATACGAACTTATCT
 16051  GATGCTACAAAGTACAACTATGTTTTAATTGTAAAATCTAAAGAATTTGTAAATAATGTT
 16111  CTTATTCCTTATTTAAACTCTCTAACTTTTCATTCCAAGAAAGAATTAGATTATTCTGAT
 16171  TGAAAATCTATAGGTCAACTTAAAAATTTAGGGTTACATTATTTACCTGAGGGTAAAAAA
 16231  TTAATAGAATTAATTCTAAGTCAAATGAATAACAATAGATTATCTAATTCTGGGAACAAG
 16291  ATCATAGATAGGAATTATATAGCTTCTGAGGTAAATAGATTATTAAATGGACCTTCTAAC
 16351  TATGAAATAATAAAAGGTAGAATTTTTATTAAGTCACTAAATAAATTTTACACTGGTAGA
 16411  TTAAAAATACAAGTGGAACTTCATGATCAGGAAGGTTCAGTTTTTAAAACCTTCGATTCA
 16471  ATGAATAAATGTGCCGATTTCCTGGGAATCAGTACACACACAGTGTCCAAAAGGATGAAA
 16531  ACAAGTTTACCTGTAATATTAAATAACAAGGAGTATAATGTAGTAAAATCATTTAATAGT
 16591  GATTTAGTGCGAAGCGTGTAG
;     G-orf546 ==> end
 16612  TACGCTTCGCTAGAAACTTTTTTATAGAAAGAGCTAGCTTAGCTATCTAAGCATAATACT
 16672  AAAA
;     G-trnM(cau)_2 ==> start
 16676  GGGGCTATAGCTTAATTGGTAAAGCATACTGCT!CAT!AACAGTACTTACTAAGTGTTCG
 16734  AGTCACTTTAGCCCTA
;     G-trnM(cau)_2 ==> end
 16750  GAGTACATGACTCTTTTTTAAAGAAAAATTTAAAAACAAAA
;     G-orf111 ==> start
 16791  ATGGAAAATAAAAAAAGCATATTTAAGATAAAAAATGATATATACGGTGTTGAATTAGAT
 16851  CAGTTTAATACACCTCAAGAATTTTCTTCGGCTATTATAAACTTTCTTGAAAAATTTGCT
 16911  GAAGATAAAGTTGATATTTTAGGTGAAAAATACCCGTGCTTAAACGTTCGTGTAAATACG
 16971  CCTCATAAAGCAGTTTTTATAACATATAAATTACAATCTAATGATATAGTGTTCGAAGAA
 17031  ATATTTGAATATTTTAAACAACCCAAATATGACCAAAAGTATTTTAGTCTTTTAAACTTA
 17091  TGAGTGGAACCTTTTAAAGCGAAAGGGGGTTTTTAG
;     G-orf111 ==> end
 17127  TAGGGACTTCCGTTCTGGCTAGCCAGCACAGAATATATTTATTAGTAAAATAAAATATGT
 17187  ATATACAAATATATCTATTAAATATATTTCATGTAGAAATATATTTAATAGAAAGTAAAT
 17247  AAAATTTACTGTTAGATAGTTATAGCAATATATAAGCTATAGGAATATATAAGCTATCTA
 17307  CCTGTAAA
;     G-trnA(ugc) ==> start
 17315  GGGGACATAATTTATTTGGTAGAATGCTGACCT!TGC!ATGTTAGAAGGCTCGGTTCGAA
 17373  TCCGAGTGTCTCCA
;     G-trnA(ugc) ==> end
 17387  TGATAGGTTCCCGACTATGAAATACGTATTCCAGGAGGGAATCGCTCAAGCTCGGTCAAT
 17447  GAACTGAACTCCCTTGCGGTAAACAGTACCTAGCGGGGTAATAAAAATATGCAGGTAA
;     G-trnG(acc) ==> start
 17505  GCAATTATAAGTTAATGGTAAACTATTCGTTT!ACC!AAACGAATTTTGTCAGTTCGACT
 17563  CTGACTAATTGTA
;     G-trnG(acc) ==> end
 17576  TTATAGTAAGGGAATATGATTTAAAGGTAAAATAGTAGCCTTCCATGTTACTTATTCGGG
 17636  TTCGAGTCTCCGATATTCTCATTAAAATAATAGCTTATAGCTTTTAGCTTATTAATTCCT
 17696  TATAAAGGTGCTATCTCACAGCAGTGCTATGAGTACACTTCGTTAGCAAGCTCGCTATAA
 17756  GCAAGTATTAGGCGCAAGCTCGTGCTATAAAATAAAGCTAGGATAGGAACTAACAAGAAA
 17816  AAATAGCGGTCAAATAA
;     G-trnL(uaa) ==> start
 17833  ATCTGAGTGGTGGAATCGGTAGACACGACAAACT!TAA!GCTTTGTTGCTTTAGGGC
;     G-orf348 ==> start /note=LAGLIDADG ;; evalue:2.1e-31
 17888  ATGAAGGTTCAAATCCTTCCTCAGATA
;     G-trnL(uaa) ==> end
 17915  CAGAAAAATTGTTTCTTTTATAAATACCAAAGGAAAGTGGAAAATATAATGTTAAGTAAA
 17975  AAAGATAGAAGGTTAAGTCCTGAATGAGTAACAGGATTCACAGACGCTGAGGGTTGTTTT
 18035  ACTATAAGTGTTTACAGATGTAACTTAGAGGAGACTAGGCAAGCTAGAGCTAGACAACCC
 18095  TGAAGAGTTGTTCCGTGTTTCGAGATAGAATTACCTATCAGGGATTTGGAGCTACTTTAT
 18155  TTAATAAGATCCTTTTTCAATGAGTCAGGCATCATATCTGTACGAAAAAGTAGGAAAAGT
 18215  GCTATATACCAAATTCGAGACTTAAACTCTCTAATGAATGAGGTAATTCCTCATTTTAAT
 18275  AGATACCCTTTAATAAGTCAAAAGCAAAAAGATTATAAGGTATTTTCTATGGTATTAGTA
 18335  CCACTGCTAAATAACCGACAATTTAGCGATCGTGGAATAGTAAAATTAAAGTATTTATTG
 18395  AATTGGAGTGCGAGGACTTCGTCCCCACAATCAGAAAGATTAGAGGAGGAGTTGTCTAGC
 18455  TTGCACACAAATCATAGACTAGACAATCTAGGTGAGGCTTCGCTGCTAAGGGTAGATTAC
 18515  GACTTGCGTGATATAACTTGTGACTGACTGTCAGGGTTTATAAGTGGCGATGGTTGTTTT
 18575  TTTGTAAATATTTACAAAGTTAAAGATTGCAGTACGGGTTACGCTGTGAAATTAAGCATT
 18635  AGTATTACTCAGCATTTAAAAGATAAAGTTTTGATGGAGAATATTGCAAGAATCTTAATG
 18695  TGTGGAAGAGTGTATAAACATTCAAAAAACACAGTAGTGTTGAAAATATCTACTTTTAAA
 18755  CACCTAATAAACACTATTATACCTTTATTAGAGCAATATCCTATAAGAGGTGCAAAGTCC
 18815  AGAGATTTTAAAGACTTTTGTTTAATAGCTTCAAAAGTTCAAACTAAAACACATTTAAGA
 18875  ATAGAGGGATTAGAAGAAATTAGGAAAATAAAATTAGGAATGAATAGTCGTAGAAGTTAG
;     G-orf348 ==> end
 18935  GACGAGCTTTATTGCTATTCCCTCCGGGAATTAGCAAGCTCGCCCTCGTGTGGGCTAAAA
 18995  AAAAATACAAATCGAGTGGAAATCAACCAGTCTGTCTAAGGGTACAGACTAAAAAAAAAA
 19055  TTAACCCAAGCTATCCTGTTTAGGCGGAGCTATATAAAAAAAATATATTTTTTTTTTATA
 19115  GCCCTCGGTAAAATAGTAAAAATAACAATACAAGTAGTGTTAGCGATTGTATTGCAATGT
 19175  GGGTATTTCATAGCAAGCTCGTCGAATATCTTGAATTAAGCTAGCTTACTTATTCTAGTT
 19235  TTACCTTGCAGGATGGAATATGTAAAAAAAAAATACATAA
;     G-trnF(gaa) ==> start
 19275  GCTCATGAAGCTCAATTGGTTGAGCAGAACGTT!GAA!GTTGTTTTGGTTGTAAGTTCGA
 19333  GTCTTACCTTGGGCA
;     G-trnF(gaa) ==> end
 19348  CGTGGGTACTATAGCGCCCACCACTATATAATTCACTGTTTAAATAGTGAATTATACTGT
 19408  AATAAGCTATATAAAGAATTCAGTGAAGAACTATTCCATATATAATACCGGCTGCGCAAG
 19468  CTAAAGCTCGGTAGAATATATGTTATTAAGGTGCAAGTCCTTAGATTTCTT
;     G-orf724 ==> start
 19519  ATGAAAAAATACTACATTATATTATTCGACCAGGCGACAGTTTTTCCCTATTTAACGCAA
 19579  GGAATAAAAAAGGGAGTCTTTTTGCAAAATTTAACTTTAGCACCATACAGATATTACAGC
 19639  TCTATAAGCAAAAAGGATACAAATTGTGAGAGAGAGATAAGTATTATTTACGTTAATTTT
 19699  ATAAAGGCTCTCTTACACAATGAACTAAACTTAAGTAGGGATAGACTAAAAACCTACAGG
 19759  GAAATTTTAAAGTTCTTAGAAGGTTTTAGTAAAAAAATAACCTTTTCTATAAGTTATGTA
 19819  TCAAAATTAAAAATTCAAGGAGGTAAATTCGAAAAAGTGTCTAACAGCCAACTAAGTTTA
 19879  GATTTTATTCGTTACGTAAAGAAGACATTTCCTGAATTTAATGAATCAGAATTTTTAATT
 19939  AGTGCAACTAGAGCTGGCGCGAAAAAAAATACAATTTTTTTTACCCGTAAGGCTTACGTA
 19999  ACTAGACCTTCTATTTTACATACGAAGAAGGATTACACTTTGTGCGAAGCCGCCCCCGTC
 20059  GCAACAATGCCTAAGTTTTATAAATTATTGGCAGGCGGTCTGGGAGTAGTACGTAGCTTA
 20119  TATAATAAGATAGTACTGAAAGGTAGGGCGCTTCGCTCTGTAAAACTAAAACTGAGAGGT
 20179  TTATTAGATTTTGCTTTAGTATACTTATGGATTTTTATTCCCTATTTTGTACTTATCTTA
 20239  ATGAGTGTGCAAGCCAATGACTTTGATATCTTAGACCCTGTTCAGGTTGATGATATGGCT
 20299  AAATCAAGCTACAAAGAGGAGACTATGTTCGTACCTTCAGAGGATCTTACTTTAAAAGAA
 20359  TTAAAGGGAATAAGGTCGTATGTTGATAATTATGATTGAAGACGGGAGCGTCCTAATCAT
 20419  GTGGATACAGCTAGGGTGGAAGAGTATTCACCCCTTGAATCTATAAGTACATTTTCTAGT
 20479  ACCACAGAGACTGCGCAAGCTAAAGCTAGACCTAAGAATAATTTCCACTCTTTATTTAGA
 20539  ATGTTAGATTTCAATAATCTAAATTATAGCCCTTCTTTATTTCAAAGTTACACATTCCCA
 20599  GATGTTGCTTCAATAAAGTACAAATTCACCTATAGTCTAGATAATTTTTGACCTTGCGGA
 20659  TCTAATATAAACACTATGTCTCTAGATACTATACCCACCACAGTGTATGATTTTTTCAAA
 20719  ACATATACATGAAATAGATCTAGTGTTAACTCAGTCAATATTCCTAAGGGTGGGCCATGT
 20779  CCATCTAGCGAAGGGTTAGAGCAAACTAAGTCTACTATCTCTCGTTTTAGCGATAAGGTT
 20839  GCTTCGCCTAGTATCGCAATTGTGCCTAATAGTCCGGTAATTTCGCCTAATTCTTCCCCT
 20899  CCGCTCAGTGCCTACTTTGAGTATAACCCCCAAAATCTAAGACCCTTAGATACTAGCTCT
 20959  AGGACTTTAGACACTTCTAATAGCGCAGCGCAGGCTAAAACTACTCCTAGTGCTAATCCT
 21019  AAGGACACAGAAACTCCTAACCTGACACCAATTGACTCTATTATTACTTCTTATCTAGAT
 21079  CAAACTAATAAATCACCAGAGCGTTTAAATATAGATGCTGCTACTGAGCAAGCTAAAGCT
 21139  AAAGCTACTGCTGGAGTAGCTTTAGCACCAGAGGATAAATTTGTACACGGTGCAAGCTCG
 21199  CTATCCGAGTTGGTGAACTGTTCTCCTTCAGGTCGTCTTCGCGACAGCTCCGCAGAAAAT
 21259  TCAATGCTTCCTAGAGAAAATTTTTCTAGGGATTTAAGTAGAGATATAACTATACTTCAA
 21319  GATATTATAGTTAGACAATCAGAGCTAGAGCTTTTTCAGCAGGACGTTAATCATATGAAA
 21379  GGACGGCTAGAAAAAGTATTATTAGAGTTGGAGGTAGAACATGCTGAATTAGAAGATAAG
 21439  TCCAAGAAACAAAGCGGTCCACTATCAGGGAGCTTGCGCCCCCATCATGAAGTACTTGAA
 21499  GCACTGAAGGAAGGAAATATGACAATTAATAAATTAAAAGAAAAAATTTTATTATTAGAA
 21559  AAAACTAGTGAATTATATGGTGATTTAATAGAAGAACACCGTATAGATATATCAAACCAC
 21619  AAAGCTCATCTAAAAAGATTGCAAGATATATCGATAAAGTATAATCTTAATAATGGTAGT
 21679  AAAGCTAGCAAATAG
;     G-orf724 ==> end
 21694  TTCTCTTAGCCTTTTAACAGTAAGCACTAGCGGATTTTTCCGTGCGTGCGAAGCCGCCAA
 21754  AAAAATACGCGTACTACTAGCAAATTATTAGAGCAAGCTGCGACTGTATAGTCTTTAGTT
 21814  TACGCTCTATA
;     G-trnK(uuu) ==> start
 21825  GGGACTTTAGTATAATGGTGAATGCATATGACT!TTT!AATCATTAAAATGTAGGTTCGA
 21883  ATCCTGCAAGTCCTA
;     G-trnK(uuu) ==> end
 21898  CATACAGAGTAATAAGGTATAAGCCCTGGCTAGCTAATTCCCACACGAGCTTTAGCTTGC
 21958  GCAGCCCTGCTACCAATTTGGTATTCCGATGGGGTATTTCATAGCAAGCTCGTCAAAATA
 22018  GTAAATATAATTGACTCTTTTTCTAATAAGTTATAAGTAGATAAAAAAC
;     G-orf251 ==> start
 22067  ATGAAAAAAAACTTAAAAACAAAAAATAATGTAGAGGCTTCTAACGAAGTGTACTCTTAT
 22127  TTTAGTAGTTACATACCCTCTTTGTATGGAGCTATAGTAAGCTTTATACAAAATATAAAG
 22187  CAAGTAAATCCTACATCACTCTGAATAGTTTTCACTTTGTCGGTAGTTTATATATTGATT
 22247  ATTCTATTATATGTTGTACCGACTTTTTATGATACTATTCTTCAGCATAGTGACTTTAGC
 22307  CTTAGCTTGTGTAGTAGTAGTGTAGTAGAGGGAGGAGGCAAGCTCTGTTCTACACTGAGT
 22367  TTAGAACCCATAGCCATGAATAAATATGGCTCGAAATTGGTATTGAATACTACTAGCTTT
 22427  AGCATATTTTTTCCTCCGGAAAAAATCAGCAGCACAGATTATGATAGCTCACCTTTAAGT
 22487  TTGCTAGTTATTATAGCCAAAAAGTTTATGGGTTTATTTTTTAAAGAGAGCTTGCTAACG
 22547  AAGAGCTTTAGCTTGCGCAGCCCTCATAGCTTAAATATGCTTAAGCCTAAGAACGAGCTT
 22607  GTGCGATTCCCTCCGGGAATACCTATAGCACTAGTGGAGTTGAAAAATACTTATTATATA
 22667  AATAAAGCACATGCTTTATTTAATAATACGCAAGATCCCTCCGGTAGGGGGCTCGAAGGT
 22727  AAAGCCATCTTATTTTGCATAAGTTGCTTTAAGTATGCTCTTGGAGTATTAGAGCACCAG
 22787  GCGAGGGCTTCGCCCCCTCAAGCCAAAGAAAAGTAA
;     G-orf251 ==> end
 22823  AAGGAATAAAATGAAATCGGCGTATGTGTGTTTATCCTTCTATGGCTAGCTTTATATCAT
 22883  AGCAAGTCTAAGAAGCGTTACAGCACTCACCTGGTAGAATTTAGGATGTTCAAGTCATCC
 22943  CTTTTCTATAAGAAGATTTTTGCTTCTTTGTGCTTTTAACACAAAAAAAAA
;     G-orf533 ==> start
 22994  ATGAAATTTATAAAAATATGTAAACTTTTTTTCAATAAATTATTTTTACCAACTAACCTT
 23054  AGTAAAATAATAGTTATATTTTCAGTGGGATTACTATCTAGATATTTGATAAACGAATAT
 23114  ATGGGTGTAAATGTTTTTATGGAATATTTGAGTTTTATTTCTATAACTTTTTATTCTTTA
 23174  TTCGCAACTTTTGTTGTGTTTATAAATGAACTATTTTCTTTTTTTAATATAAATATTATA
 23234  CCTAATTTTTTAATAAATATATTAAATAGTTCAGGAATTATACTAGAATTTCTAGTAGTT
 23294  AAACCTTTTATTTTTATTTATTCAAATTTATGAGGGAAATATTATGGAGGCTCATTCATA
 23354  AGAAACTCTAAAACAGGGGTAGCTAATGATGGTTATTCTAGAAATAATAATTATACAAAT
 23414  AACAATTATTATTCAAATAACGAAGAGGCAACTTCGTTCGCGCCTACAAATAACAATAAT
 23474  TATCCAAATAACAATAATTATTCAAATAATAATGAAGGTGTAGGCCCCTACGGAGCAGAT
 23534  AATACCTCCTCTTATTATAGCTCTAATCCTTACTTTAGTGCTAGTACATTAGTATCTAAA
 23594  TACCCGTCTCAAGTTCAAGTAGCTGATTATTCTAAAGTACAAACTACGCAAATGAACCTT
 23654  GAGAATATTAGTATGTATACTGGAATAGCCAATCAAAACCCTTACTCTGAATGATCGACT
 23714  TCTGGGCATTCAAACCCAGGAGCAAAGTATGGTCAACAGGGGGCCTCATACCCACCGCAA
 23774  AGCAGTTATATGGGAGAGGCTAATTTAGAGAGCACTTTGGGTCAACACCCGGCCTTAAGA
 23834  GGTTCAGATTCAGCCCCTAGGTTTTTTACATTTGACCGTATAATAGGAGAAAACGGGGTT
 23894  GAAAGAGATTTTATAACACCTCCTTTAAACAGTGACTCTCCATCTAACGCCTACGAGCCT
 23954  TCTGTTCAATATTCTTCTGAATATTGTCCTAGTCCGGCGTTTACTAATCAGACAAGAGGT
 24014  GCTACATGTGATGGGCATACTAGTAAAAATCCCAAGTTAATACAGGACTGGAATAAGCAT
 24074  ATACAAAAAGGTAGAGAAAAAACAATAAAAGAATTAGGATTAAGAGATAAAAACAGAACC
 24134  CTTAATTTGCATGAAATAGCTAACCCTTCTCTTAAATATAAAGAGATACCGGTTTTAAAA
 24194  AGCCCTACTAGAGGTGAAGCGGCTATCTGTATGGAATATCATAACTCTAGTAATATAAAA
 24254  AATATTTTTATAAAATACCATGATGTAGCTAAACGTAAATTCTTTTGGAACATTTGAGAA
 24314  AAGAATAGAGATACCTATGGTTCTTATGCAGAATTTAAAAAGAGTTTTGATCCAGGTATG
 24374  AATATATGAAAAGAAATATATAAACAAACAAAGGCAGATCTAAGTGCTGAAGTTAAAAAT
 24434  TTATTAGACGATGATATCCTAAAAAGTAAACATCATAAACCTCAGATTAGACCTAGGGAT
 24494  ATTAGAAGGTTACATAATTCTAGCGCCCAAAGTCGTTTAAACCATGAAAGTGCTAGTAGG
 24554  TATACCTCATATCCACTCCCAAACCGTGCTAGAAAACATTAG
;     G-orf533 ==> end
 24596  TGTTATTCGGACGGGTACTTTACCTTGTGCGTTTATTTCACTTATCATAAGCTCGAGGGC
 24656  TTCGCCCCCTCAAGAGAAGTTGTCTCTTTTTTATTATTATTAATTTTATAAACT
;     G-orf193 ==> start
 24710  ATGAAAAAAAATATTTATACTAATATTTTAGCTAACTGTAGCTTAAAACTAAAAAGAAAG
 24770  CAGTACGCTTCATATTTTTTTCTTATAAGAAAAAAATATGTAAAGTTATTCGCTTTTTTT
 24830  AAAAGCTTTTTATCTTGAGGTACCATACAAAAGATTATAATTTTATTTATCGTAGGTTTG
 24890  TTTATTAGATTATTAGTAAATAACTTTTTAAGCGAAGGTATATTAGAAGAGTTGCTTATC
 24950  CTGTTATTAGGTGGATCTCTATTACCGTTAAAGTCACTGTTAAACGATAGTGATTTAAGT
 25010  ATGAAAATTATAAATGATAACATGTCTTTAATAAAACGGCCTAGAGATTACATAATCAAC
 25070  AATGATTATGAAATTAAGGAGAGGTGTAAACGTAAATTACAATGAATAATATTTAACCAA
 25130  TTTGACAGTAAGTATGAGTCTTATAAGGAATTCAAAGAAAAATGAAATAAGGATGCTCAA
 25190  TTAACAGGCCAAATTAAAAATAAGTATGATGAAAAGATACGTGAATATAAAATAGTTAAA
 25250  AAAACAATTTTATGATTTATAAATCCTAAATATCGTAGTTAG
;     G-orf193 ==> end
 25292  AGGAGCTTTGCACCCTAACGAAGGAGGAGCTTTGCGCTCTAACGAAGGAGCTTGCGCCCT
 25352  ACTTAACTTAAAGGCTTATCTTTCATATTAGTAAGCACTGCATATCCCTTTAGCCCTGGC
 25412  AGAGGGATATACAGTGTATAAGAAGAACACAGTAGGGCTAGCTGCCTTATTATTTGCTTC
 25472  ATTTTATAAATCTCACATTAACACAAGGAAATGCAGCAAAAAGCGTACTTAATAAATTAT
 25532  AATACATTTTATTTAGATCTATTTGAATTTAAAAACCATCAAGATTTTTCACATTATATG
 25592  TATGAATTTGTAAATACTTATACAAAAGAAGCTTTCGATTATGCAACTAAATATGAAGTG
 25652  TGGAATCTGTATATGCACAATGATACTATAAACACGTCAGCTGTTTTTATTTACCCTTAC
 25712  CTAGAAAAAAATATAGATTTTAGTGTAATTCATAAAAAATCTATAGAGGACGATACAAGA
 25772  TTTTTAATTGTACAAATAGAATTTATGA
;     G-orf241 ==> start
 25800  ATGGAACAGGGCATTTTAGTGGCTCTTTGTCAGATATTAAAAATTATAACGATGAAAATT
 25860  AATTTAACTATACTACTATATTATTACCATAAATTTATATACGGATTAATTTACTTTTCC
 25920  AATAAGTATTTTAGCACAAGTAATATATTTATGACTATTACTATACTTTCGTACTTACTA
 25980  TCCTCTACCATATTTATTATTTCGATGTTTAATTCCTTAGATGTTATGTCTACTAGCCTG
 26040  GAAACAATACATTACTTAGAGGAACTTGATCTTCCCATGGAATTAGTTGATTCTGAGAGT
 26100  AGAATAGGTGGAGCGCAAGCTCGTTGCCATAATAATAATATAATTTTTAAATTCCTAGAT
 26160  CTATTTAATGCAAATAACGGGTCAGCCGCGCAAGCTAAAGCAGGCCCTTATTTACGTACC
 26220  TTATCTGAGGAATTAAGAAATCCTTATTATATGCAAGCTATGCCTAAATCGGATGGATAT
 26280  ATAATAGACGAGCCTATTTTTTGTGAGGAGCTTCGCAGGGATAGGATGGATAATTTGAGC
 26340  ATTAGCGAGTCCACTGACCCAGAGAGTCTTCGTAATAACATAAATTACGACAGATATAGT
 26400  TATAAACTAGCGGAGTTAAAGCAAATAGTGCTATCTGATCGTATAATGAAATATGAAATC
 26460  TTAAATGAGTATAAATCACTAAGCGACGAATTATCATTAATTGTAAATAACACGTATAAT
 26520  AGCTAA
;     G-orf241 ==> end
 26526  TGATAGCTAAAGCTATCTATTGAATAAACCGAGCTCGAGCTTACTTCTGGTAAGCAAGCA
 26586  TGGGGAAAAAATGTATTTTTTTTTCGTAGTGCTAACGAAGTGTACTTATAGCACTGCTAT
 26646  TCAATAAGGAAAAATAGTATAAATAAATAATACATGCTATTAAGGCTATACAGCTAATAA
 26706  TAGTATATTTGGATGTAATTTCCAATTTTTCCACCTTTAGAGTATTTTTATTGACTCTTT
 26766  TTTATAAAAATGAATAAAGC
;     G-orf115 ==> start
 26786  ATGCGACACAATAATTTTAAGTTCATAGATAGATTAATATATAGTAATGGTGTAGCTAAA
 26846  GTTTCATTTACCTTAGATGAATTTCAATCTCCTGAAGATTTTAGCAATGAAATAACATTC
 26906  TTCTTACTACATATTGCTAAAAGATGATTTAACCCTAAGGAATTCCGTTATATTATACTT
 26966  CATGTAGAATTATATAATAACAAAACTTTGGTGGAGACAACTTTTAATTATGGATTATCG
 27026  AACGATATCGCTAAATTTAAACAAATATTTAAAGAATTAAAAGCTTACGCTTCCAGAGAC
 27086  AAGAATTTTATCATAAAAGTATGATTTAACGAAGAAGATCTAGGATAA
;     G-orf115 ==> end
 27134  TTAGTTCTATTTTCTCTAATACGAAGTTTAGCAAGTTACTGATACTAACCTTTTCAAGGT
 27194  TAAGGGAAAATAGTATAAATATTACAGCTCGAGCTCCGCCCTACTATAGGGTAGCAGTAT
 27254  CAGATTTAGGTGGAAATCCTAATTTTCCCGCTGGCATAGAATCTATCGTCAGTCAACTAT
 27314  AGGCAA
;     G-orf216 ==> start
 27320  ATGGTACTAGAGCACCTTGGCTCTTTTTATAAAAATTTGAAATGACAACAATGATGAATA
 27380  AATTTAATCACGCGAGGAAATTATAATTTTAGTATAAATAATTCCGACATTATGTTTTTA
 27440  CTAACAATAAATAATAATTCCAAAAATAAGGACTTAACTCACTTAGTCGCTAAGATGGCA
 27500  GTGTTAAACAATCCTGTAGAAAATAATCTATTAAATATCGCTAAGTATTCTAGTGATATG
 27560  AACTTAGATACATTTTATATATTTTCTATCGTTATAGATGACTCCTTTGAGTGTAAAATA
 27620  ACTGAAGTAGACTATCCATGTAAGGTTAAATATATTGAGGTAGGTATAAGCTTTTTTATA
 27680  GAAAACTTCTTAGGTAGTGAAAATATTAATTTTTGACACTACAACAAAAATACTCTATAT
 27740  ATTCTTAGAAATGGGAATTATTCAGATGTTAAGGAATTATTTGTACAGATTCAGGATATT
 27800  AAAGTTCAAGTAGTCAGAGGTAGCAGTCAGAAAGCTCACTTAATATCTCCAATAGATTTC
 27860  AGACTATCTAGCTATTTATTAATACTTTTTGGAATGAATTATAAAAAATTTAATTCTGAA
 27920  AATGCCTTTAACATAATTCAAAAAGATAGATATTTACCTTCTTCTAAATAA
;     G-orf216 ==> end
 27971  TAGGAGCTAGCTTACTATGAAGAGGAGGGCGCGAGCTCCGCCCGTCTTCATGGCTATATA
 28031  ACAACTTGTTATATAGGCAA
;     G-trnL(uag) ==> start
 28051  GCAGGTGTGTCGGAATGGAAGACGAAGTCGTTT!TAG!GTGCGACGGGTATTATTACCAT
 28109  GAAGGTTCAAGTCCTTTCACCTGTA
;     G-trnL(uag) ==> end
 28134  GTAATAAAAAGCAGGCTCCACTTTAAGCTGATTTTTCTAGGCGGGGCTAGCGCCCCATAG
 28194  AAATAGGCTCGGGATTCCTAACAAGCTCTTTATTATTTTTTTTTTATTAAAAAAATACAG
 28254  AACGAATTGGTGGTTCTTTGTAAGGTTGAAATTTAGAAAAGGTGAATAACGTAAAATGAT
 28314  ACGATTTAAATCAGGATGGTTATATAATTAACAACAATAAGATTATTTGACCTTTATTAG
 28374  AGAAAGGAGGTATATATGTTTATAAATTATCTGTAGGTGAAGGAGAAAAATTATATGTAG
 28434  GTTCTTCTATAAATATTAAACAACGATTTAGACAGCATAAATATAGATCCCTTCAG
;     G-orf274 ==> start
 28490  ATGAGTACAGAGTATAACAGTATACTTTATAGATATGTATTAAAGCACGGGTGACAAAAT
 28550  TTTAATTTCGGTGTTCTTGAATACATTGACTTGGATAAAAGCGATTCCTGTATAGCTTCG
 28610  AAAAGAAAAGTTTTATATGATATAGAACAGAGATACTTAGATCGAATAAATCCTAGCTTA
 28670  AATATTAATAAATTTGCAGGCTCCATGAAAGGTTATAAACATAATCTAGAAACTAAAAAT
 28730  AATTATAGTAAAGTCCGAACGGGTAGGTGCTACAAGAAGATTAATGGTATAATCGTAAGA
 28790  CCTGAAGTAAGTCAGGGAACAATTTTGAGATTAAAATTACATAGTAAGAGTCTTAAGGTA
 28850  AAAATTTATAGTAAGGATTATAAAGAAATAAAAGAATTTAACAGTATAAAAAATGCAGCC
 28910  AAATATGTAAAACTCTCCCCTACTAGTGTCAGTAAATACATAAAAAGCGGAAAAATCTGA
 28970  AATGGAGTAGCTTCGCTAGGGAACGAATGCGCAAGCTACCCCTCTTATTATTTTAAGTTA
 29030  GAAAGCTCTATTGCTGAAAATGCTTCTCTCAATTTAAGTTTCCCTTTAGAAGACATAGTG
 29090  ACTAAAAAAACTAAATTAGATAATATTGATGTAAGCTATCCTAACTATAGTCGAAGAGCA
 29150  TATATCTTCGAGGTAGTAGCTGAAAATAATGTTATTTATAGATTTAAAAGTATAACTAAA
 29210  GCATCGGAATTTTTAAATATTAGTAGAAGAACATTGACAATTTACTCTCAAAACAATAAA
 29270  TTATGAAAGGATAAATTTGCCTTTAAAATAATAAAGGCTAGTTA
;     G-orf276 ==> start /note=GIY ;; evalue:1.6e-28
 29314  G
;     G-orf274 ==> end
 29315  AGCTTACTTTGTTACACAAAGTGTATTTTAGCGCGAGGAGCTTCTATTTCATAGCTCGCC
 29375  CTCCTCTTAGAGAAAATGTCTCTTTTTTTATTTTTATTCTATTTAATATGAACGCAAACA
 29435  AAGCTCCCTATAAAAATCCCTTTTTATATAAAACTCCTATCATAACATACTCGGACGTAG
 29495  TATCTTGTAAACCGGCGATATATAGCATGAATAGAGGGAAATCCGGTGTATACTGCTGGA
 29555  GGAATAAGATTTCTAATAAGGCATATGTTGGTAGTGGTCTAGATTTAACTAGAAGATTAA
 29615  ATGATTATTTAAAACCTAGATATTTAAAAAAAGAACTGTTATCGAAAAACAGCAAAATTT
 29675  ATGGTTCTCTGTTAAAGTATGGTTATTCTAATTTTAGTCTTGATATTCTTGAATATTGTG
 29735  AACAACCGGACTTACTAATTGAAAGAGAACAGTACTACATAGATTTACTAAATCCGGAAT
 29795  ATAACATATGTAAAGTAGCAGGATCGCGTTCAGGATGTAAACACTCACCTGAAACTTTAT
 29855  TAAAACTAAAAAATCGTAAACTTAGCCCTCAGGCTTTAATTAATCTTAAATTAGCTAAAA
 29915  CTGGTAAAGCTCCCACATCCCCTTTAAGAGTAATTAATCACTTATTGGCCACTGGGCATA
 29975  AAACAATTTTGATTAATAAAAAAGACAACAGTATTAAACAATACCCATCTATTCGTAGCG
 30035  CAGCTAAAGATATAAATGCTACTCATGGGAGTTTGATATATTGTATGGAAAATAACTTAC
 30095  TGTTTAAAAATACATACTTAATAATAAAGCTTATAAAAATAAAATATTAA
;     G-orf276 ==> end
 30145  GGCGCTAACTTCGTTCGAGCTTGCTAACAAAGTGTATTCATCGTAAGCTAGTAGTTCCCT
 30205  CTTTATATCACGGCTTAATAAGATAAAGTTTACTATGGTTCAGGGGAGCTAAATACTTTA
 30265  TAA
;     G-trnQ(uug) ==> start
 30268  TATCTCGTAGAGTAATGGGTAACTCATAGATTT!TTG!GTGTCTAACATTGGGTGTTCGA
 30326  ATCACCTCGAGATAA
;     G-trnQ(uug) ==> end
 30341  ATAGTAGTTCGAGGGTTAAACTAAAGGTAGAACACTGTCTACCGCGATGGGATTTTAGTA
 30401  CATGTCATCAATATAAAGATCCCTCAGTGTTATTAA
;     G-trnH(gug) ==> start
 30437  GGTAGACATAACTCAATAGGTAGAGTGGTTATTT!GTG!GTGTAACTTGTTCTCGGTTCG
 30495  AGCCCGAGTGTTTACC
;     G-trnH(gug) ==> end
 30511  CCAGGAGTAATAGAAGACACAGCTCTTTATGACTCTTTTATTTTC
;     G-trnM(cau)_3 ==> start
 30556  GCTTTAGTAGTTTAAATGGTTAAAACTCTAATTT!CAT!ACATTAGTAATGAGAATTCGA
 30614  TTTTCTCCTAAGGCT
;     G-trnM(cau)_3 ==> end
 30629  CGCCTCCTTATATTAGTTGGCCTTTAAGAATAGTCGGGCGGACTAGCTAAGCGCATTAAA
 30689  AAAAAAA
;     G-nad2 ==> start
 30696  ATGATCATATTATCAATAGTACTAGTTTTACTTTCAAACGCCGTCAATATAAGACGAGAT
 30756  TTATCGATACTATTTAATAGGATATCGATATTAATATTAATTTATTGTATTTTACATGAT
 30816  ATGTCTTCTTTAGCTGTTATAACTAAAGGAGTAGGTTTACACGGTGGTTTATTACTTATG
 30876  TCAAATATCACACAAATATTCCATATTTTTATATTTTTAGTTAGTATATTAATATTACAA
 30936  TTAACTAGTTTTTATCCAAGAAAAGTATGAGTATCAGAATATTCTTCTTTAAAAGATTTA
 30996  TTGTTATATAAATTTATTTATTATAACACAAAAATAATAAATAAAATGGGAGAACATTTT
 31056  AAAATTATTGAATATCCTTTAATTATATTATTTGTAATTACAGGTGCAGTATTATTAATG
 31116  TCTACTAATGATTTAGTATCTATTTTCCTGGCAATAGAATTACAAAGTTATGGTCTTTAT
 31176  ATATTAAGTACTATATATAGAAATTCTGAATTATCTACTACAGGTGGTTTAATATACTTT
 31236  TTATTAGGAGGATTAAGCTCATGTTTTATCTTATTAGGAACTAGTTTATTATATGCTAAT
 31296  TCAGGTACTACTAATTTAGATGGTTTATACATCATAACTAGTATAAGTGATCTTTCTACA
 31356  AATTTATGATATACACCTTATTATATTAATCTTTCTTTAGTAATTTTTACAATAGGATTC
 31416  TTATTTAAAGTAAGTGCAGCACCATTCCATTTTTGATCACCTGACGTTTATGACGCTATA
 31476  CCAACAATAGTAACAACATTCGTAGCTATAATAGCCAAAATTTCTATATTTATATTATTA
 31536  TTACAATTAGTATATTATACTAACAGTAGTTTTTCAGAAATGAGTTGAACATTTATTTTA
 31596  CTAATAAGTTCACTATTCTCATTAATAATAGGAACTGTGGTAGGTTTAACTCAATTTAGA
 31656  ATTAAAAGATTATTTGCTTATAGTACTATATCTCACGTAGGGTTTATACTTTTAGCATTA
 31716  GGTATATCTAGTGTAGAATCTACTCAAGCATTTATATTTTATTTAACACAATATTCTATA
 31776  AGTAATTTAAATGCATTTGTTATATTAATAGCTATAGGGTTCTCTTTATATTGTTATATA
 31836  AGTGAAAACAAAGAACATGAAGAATTAATGGACAAAAATAATTCACCTATCCAATTAGTA
 31896  ACTCAATTGAAAGGTTATTTTTATATAAATCCTTTCTTAGCTATAAGTTTGGCTATTACT
 31956  ATATTTTCATTTGTAGGAGTTCCACCTTTAATAGGATTCTTTGGAAAACAAATGGTGTTA
 32016  AGTGCAGCCTTAGATAAAGGTCTTATTTTCTTATCTTTAATAGCGATATTGACTAGTGTT
 32076  ATAGGAGGACTTTATTATTTAGGTATAATAAAAGAAATGTTCTTTAGTTTACCTGAATAT
 32136  AAAATAAATCCATTATTGGAAAATCTAGTATTAAAAGGTAATGTTTTAGATAATAATCAA
 32196  AAAATAATTAATAAATTAAACTTTAACTATAAAAATATAGCTATATCAAGTCCTATTTCT
 32256  TTTGTAATTTCTATAATTACACTTGTTATTCTATTATTTTTATTTATGAACAAAGAATGG
 32316  CTAAGCATGGGTACCATATTGGTACAAATTTTATTTAACAATTAA
;     G-nad2 ==> end
;     G-nad3 ==> start
 32361  ATGAGTAGTGTAACTTTTCTTTTTGTTTTTGTTACTATTTTAACAATAGTTTTTTTACTT
 32421  CTTAATTTCATACTAGCTCCACATAACCCATACCAAGAAAAATATAGTATTTTTGAATGT
 32481  GGTTTTCACAGTTTTCTTGGTCAAAATAGAACTCAATTCGGTGTTAAATTCTTCATATTT
 32541  GCATTAGTTTACCTTTTATTAGATTTAGAAATATTAGTAATATATCCATATGGTATAAGT
 32601  GTATATGAAAATGGTATTTACGGATTAATAGTAGTGCTAATTTTCATAGGTATAATAACT
 32661  GCGGGATTTGTATTTGAATTAGGTAAAAATGCCTTGAAAATAGATAGTAGACAATCTAAT
 32721  AATTATTTTTATAAATCAAAAAAATTTATTAATATGTTTACTGAACATAAGTAG
;     G-nad3 ==> end
 32775  CAGTAAAATTTTTACTCTTGTGTTTAGCAAAGCTATGCAGTGCAAGAGTAGAGTTATTGT
 32835  TAGCTTTGCAATTTCAGTTACTACCATAGTAGCTTGGTATCTATCGGATATGGTTGCGCG
 32895  AACTAAGTTCCCCAGTAATAGCGGTACTTTATTTGAAGCAGCAGCGCTAACTATGAAGAT
 32955  TTATAGCTAGCGCTAGCTATAAAGGCGGAGCTTCGCGCCCGCCTTCATAGCGAAGCTCCT
 33015  CGTATTTTTTTTTTCGCTGCGCTAGAGCTTACGCCTTTTTAGAAAAAAATATATTTTTTT
 33075  TTATAAAGCTCGTGCTAAAGGTCATACACACCGCCCCCCCCCCTTAACTTGCTAATTTTC
 33135  TAGTTTGCGGATTTTTCTGCTATGAAGGCTTTTTCGAATAAAAATCTGCAAAAGCCTTCA
 33195  CAGAGGCTCGCGCTAAAAACTAAAGCAAGCTCAAGCTATTACTGCGTTAGCTTAAAGCTA
 33255  TACTAAACACGAATAGAAATAAGCAAGTTATAGAGCTTGCCCCGCCTTTATAAAGCTCGC
 33315  ATATAAAAAGAGTATGAAGGCTTTAGCTTACTAGTATTAGTAATTAACAAGCTAAAGCTC
 33375  ACCCGTTAAACTATTATATATATTAGCCTCCACCCTAATAGCCTAGCGTATTAATTTGTG
 33435  AAACTACTATTTTTAGCTTACGCAAGCTACAAATAATTTCTAACTACAACCTTAATAGGA
 33495  GGGAAGCTACCTAGTATCTTAAGTAGTAGGCTGCCCTCCTCCTATTATAGGGTTAGCTAA
 33555  TTTACTTAGCTAAGGACACGATATTCTTTTTTTCAATACATTCACATTTACATTTTTATA
 33615  TAATTAACTAG
;     G-atp9 ==> start
 33626  ATGTTAGAATCATCAAAACTTATTGGAGCGGGATTAGCAACTATTGGTCTAGCAGGTGCT
 33686  GGAGTTGGTATAGGTGTAGTGTTTGGGTGTCTAATTATAGGAGTGGCTAGAAATCCATCC
 33746  TTAAAAAATCAATTATTCTCATACTCAATATTAGGGTTTGCTTTCTCAGAAGCAACTGCC
 33806  TTATTTGCTTTAATGATGGCTTTATTATTATTATATGTTGTATAA
;     G-atp9 ==> end
 33851  TAATAATCTTTTTTAAGGCGAGCTTGCTAACAAAGTGTACTCGTACTCTTAATTTTTACG
 33911  AGTGCTTTAACTAGCTAATTTCTGTGTAGCTGGGTATAAGCTAGGAATATTTTTCTATCC
 33971  CTGCATTAGTTAGCGCAAGCTACTTTTTATAGCTTCATAGTACTAAAAAAATATTGCTTT
 34031  AGCTAAAAGCAAGTAAGCTAAAAGCTAAAGCGATTTTCGGCTTTGCGCCCCCCTTCGGAG
 34091  CGCTTCACCTAAAATAGCTAAAACTAAAGCTAGGATTAGAAAATGATACTATACATTGGG
 34151  ACAAATATAAGGCAATAGACTAAAGTGGTAAAAAGTTTAGTATGTGGCCCCCCCCCGGGT
 34211  TTAAATTTTTTTAGCTATTAGTAAAAAAAAAAGATACAGCATAGCTTTAGCTGCAAGCAG
 34271  AAAATTACCTCTGGCTATCCTCCCTAAAGATTTGGCAAATGGTATTTAGTAGACATGATG
 34331  GCTGTTATTTCTACGAGCTTGCGCCTTCATTATGTGCATATTTTTTCTTAGAAAAAATCA
 34391  GCCAAAGCTAACGCAACCTCTAGTAAAAAGGCTGTATACAGCTATAAACTAGCTATAAGC
 34451  ACTATTTTTATAGATGTTATTTTATGTATTTTAGCCTTATATAACTATTTATTAGTAGCA
 34511  AGCAGCTAGTTTCGTTGTAAAATATATTTCTAGATTGCTAATTTTCTATAATAGCTTTAG
 34571  TTAACGCAAGCTAAGGCAAGCTATAATTAGTAGATGCGCACAGTATTAGCTAGTCACATC
 34631  CGTACCTTAAGGGGCGAATATAGCTAGCTAAAAGCTAAAGCAGGTCTATATTTTTATTCT
 34691  TTTTATAACTAGCGCATATATAAAGCTAAAAGCTAGAGCTACCTTTACAACGGGCGGCAA
 34751  TTCTATTATATTTATACTACAGTTCCTGTAGCTTCTAATTCCTGCTATGTATGTGTAGCT
 34811  CGATCGAGCCTGCTAACAAAGCGTATTTATAGCAGTGAAAGGTGAAAGCTACAGTTAAAG
 34871  GATGTATATAAAGAGATATAATTAGAAATTATATATTAAAAATTTATAT
;     G-cox2 ==> start
 34920  ATGAAACACTTATTTAATACATTTATTAATTTTGATGCACCTATGCCTTGAGGTATTTAT
 34980  TTCCAAGACAGTGCTACTCCACAAATGGAAGGATTAGTGGAACTTCATGATAATATTATG
 35040  TACTATTTAGTTTTAATTTTATTTGCAGTAGGATGAATATTATTTTCTATAATAAAAAAT
 35100  TTTGCATCAACTAAAACACAAATATCACATAAATACTTAAATCACGGTACATTAATTGAA
 35160  TTAATATGAACTATAACTCCTGCAGTTATATTAATATTAATAGCCTTCCCTTCATTCAAA
 35220  TTGTTATATTTGATGGATGAAGTTAATGACCCCTCTATGACTATTTTAGCTGAAGGTCAT
 35280  CAATGATATTGAAGTTACCAATATCCAGATTTCATAGATTCAAATGAAGAATTTATAGAA
 35340  TTTGATTCTTATATAGTACCTGATTCTGATTTAGAAGATGGAGGATTAAGAATGTTAGAG
 35400  GTTGATAATAGAGTAATAGTTCCTGAATTAACACATATAAGATTTGTAATAACATCAGGT
 35460  GATGTTATACATTCTTTTGCTTGTCCATCTTTAGGTATAAAATGTGATGCTTACCCTGGT
 35520  AGATTAAACCAAGTATCCGTTTTCATAAATAGAGAAGGAGTATTCTATGGGCAATGTTCA
 35580  GAAATATGTGGAATTCTTCATAGTTCTATGCCTATAGTTATAGAATCTGTAAATATAGAT
 35640  AAATTTGTGCATTGACTATATTCAGTTTAA
;     G-cox2 ==> end
 35670  TAGAGCGAGGTATTTTGTTCGCTATGACTAGCTTTCTATAGCTAGCTCTAGTTTCGCCCT
 35730  ATAGGGTAACTATAATGTATAAAGTTAAATTAATAAATTAGTAGTAGCGCGAGCTTCGCC
 35790  CGCGCTACTAAA
;     G-trnR(acg) ==> start
 35802  GGGATATTAGTTCAATGGTAGAACAAGATGGT!ACG!GTCATCATGATTGTAGTTCAAGT
 35860  CTACAATATCCTT
;     G-trnR(acg) ==> end
 35873  AGTATAGTTATTGATAATTTTGTTTATCGATAATTTTGTTTATCGATAGTTATACTTATA
 35933  ACTATGGGTTTGCTTATGTATAGCTTGCGTATGGATACTAGCTTATTATAACTTTGTACT
 35993  TAATAAAGCTACTATTAGCCATACCTAGACGTAATCTATAAAGTAGGATAAAGCTGTAGC
 36053  TTATATTTTAAGCTGTTTGCTTTATATATAGCTTGCTAATTCCTGTTACTATTCCTTAAG
 36113  GAGTAAATAAAAAAATATATAAAGCGGCTAGCGAGCTTTATAGTCGCCTCATAGGCTTAA
 36173  TTTTTTATATAAAAAATACTGCAGATTTTCTATCCATGCTCTAGTTAGGATTAGAAGGGA
 36233  AAGTATTCTTAGGTAGTAGTGCTATTCCATGCTATAAAGGCTACGCTAGCTAAAGATCGA
 36293  GCTAGGAATAGCATGCTAAAGCTATTACAGGAATCCGCAAGCTCTAACGCGCATTACTTT
 36353  TTTTTTAGTAGAAGAGCGAGCTTCCCCCTCTTCATAGCAAGGTCGTAGCAGGAATAGTTG
 36413  GTGGAATACTCATAATTATAGGTGGGTAAGCACAGCTGCTGTTTCATAGTAAGAGGGAAC
 36473  TTCGTTCGTGCTGGCCACCACCGAACAATTAGTAGTTTTAGATAAAAT
;     G-nad4L ==> start
 36521  ATGAATTTAACTTTAGTACTTTTTTTAATAGGAATCTTAGGGTTTGTATTTAATAGAAAA
 36581  AATATAATATTAATGCTTATTTCTATAGAAATAATGCTATTATCTATAACATTCTTAATA
 36641  TTGGTAAGTTCTGTTAATATTGATGATATAATAGGACAAACATATGCTATATACATTATA
 36701  GTAGTTGCTGGTGCAGAATCTGCTATCGGTTTAGCTATTTTAGTAGCTTTTTATAGACTA
 36761  AGAGGAAGTATTGCAATAGAATATAAATA
;     G-nad5 ==> start
;     G-nad5-E1 ==> start
 36790  A
;     G-nad4L ==> end
 36791  TGTATTTAAGTATAATTATATTACCTTTATTAGGATCTATAGTATCCGGTTTTTTTGGTA
 36851  GAAAAGTCGGTGTTACAGGTAGCCGTATTTTAGGTTGTTTAAGTATAATGATAACTACAA
 36911  TATTAGCTATCATTAGCTTTTTTGAAGTAGGATTTAATAATAATCCCGTTTCAATAAATT
 36971  TATTTAAATGATTAGATAACGAATCATTTAATATGGCATGAAACTTTCAATTTGATAGTT
 37031  TAACAGTATCAATGTTAATACCTGTATTGATAATCAGTTCTTTAGTTCATTTTTATTCAA
 37091  TAGGATATATGAGTCATGACCCCCACAATCAAAGATTCTTTAGTTATTTAAGTTTATTCA
 37151  CTTTTATGATGATAATACTAGTAACTGGTAATAATTATTTAGTTATGTTCGTAGGATGAG
 37211  AAGGTGTGGGTGTTTGTTCATATCTATTAGTTAGTTTTTGATTCACTAGAATAGCGGCTA
 37271  ATCAAAGTTCTCTTTCAGCTTTCTTAACTAATAGAGTTGGAGATGCTTTCTTAATGATAG
 37331  GTATGTTTATCTTATTATGAACTTTAGGGACTTTAGATTATAGTACTGTATTCTCATTAG
 37391  CTCCTTATATTAATGAAAATATAACAACAATTATAGGAATATGTCTATTGATAGGTGCAA
 37451  TGGCAAAAAGTTCTCAAGTAGGTCTTCATATCTGATTACCTATGGCCATGGAGGGT
;     G-nad5-E1 ==> end
;     G-nad5-I1 ==> start /group=IB (8.30e-29)
;     G-nad5-I1-orf304 ==> start /first_aa=L /note=LAGLIDADG ;; evalue:5.3e-59
 37507  ttgttaaacagggctctctttaaacttcactatatgcgggaacaccccgttttaaattct
 37567  tggtcctctgtttacttagtagacttcggcaaaatccaagaagagggacaatccgcagga
 37627  aactccagcaaaacagctatagggggatcctcagagactacatgtgaagcaattaaatta
 37687  aatgataaatttaaatgatgatttataggtttttccgaaggagacggatcttttattgta
 37747  aataataacggatatttagagtttaaagttacacaatctagtgtagatgctcaaatactg
 37807  ttttatataaaaaaggaattaggatttggatccgcctctgtacaagataaaacaaataaa
 37867  actcatcattatagagttagagataaaaataatatctttaaattaattcaaatatttaat
 37927  ggtaatattgtaactaaacataaattaagtcaatttaaattatgagtagatgcatttaat
 37987  aaaatatataaaacaaatatacaatgtgtagaaaataaacacgtgtttactttaaataat
 38047  gcatgattatccgggtttaccgatgctgaaggttgttttacttcctctacatcagtaact
 38107  aaatcaacaggtcaagctataacaacagtaagatatgttatatctccaaaagatgattta
 38167  gaatttagtcaagatttagctgataaaataaatggatatgttactcatgtaaaaagctat
 38227  aatggtaataatacagtagtgaattttagtaaattaaataaaattctacaatatttaaat
 38287  atatatccattaaaaacaaaaaaatatatatcatataaaaggtgattaaaaatttatgaa
 38347  ttagttaaaaataaaaaacatcttactctagaaggtagagttactataaaatctttatca
 38407  aaacttatccattaa
;     G-nad5-I1-orf304 ==> end
 38422  ttaattgaagatatagtccgaacaataacgcgagttattgagcattttcatcgtatacgt
 38482  actattaaagtacataatgaaaatcaacattattg
;     G-nad5-I1 ==> end
;     G-nad5-E2 ==> start
 38517  CCTACACCGGTATCTGCTTTAATACATGCAGCTACAATGGTTACAGCTGGAGTATATTTA
 38577  TTAATTCGTTCATCACCTTTAATAGAATATAGCTCTGCTGTATTATTAATCTGTTTATGA
 38637  TTAGGAGCTATTACTACAATATTTAGTTCATTAATAGGATTATTTCAACAAGATATAAAA
 38697  AAAATTATCGCATATTCTACTATGAGTCAATTAGGTATGATGGTAATAGCTATAGGTTTA
 38757  TCTTCTTATAATGTAGCAATATTTCACTTAATAAATCATGCCTTCTATAAAGGATTATTA
 38817  TTCTTAGGGGCAGGAGCAGTTATACACGCTGTAGTAGATAATCAAGATTTAAGAAAATAC
 38877  GGGGGATTAATATCATTCCTACCTTTAACCTATTCTGTAATATTAATAGCTAGTCTTAGT
 38937  TTAGTCGCTTTCCCTTTTATGACAGGATTTTATAGTAAAGATTTTATATTAGAATCTGCC
 38997  TATGGTCAATATCATTTTAGTAGTATTGATGTATACGTTATAGCAGTAATTGGGGCTATA
 39057  TTTACTACATTATATTCAGTTAAAGTTATATACTTAACTTTCTTAACTAATCCTAATGGA
 39117  CCAGTTAATTATTATAGAAATGCTCATGAAAGTGATATATTTATCAGTTTACCTTTAGTG
 39177  ATATTAGCTGTATTTTCGATATATTTTGGATATATCACTAGAGATATTTTCATAGGTTTA
 39237  GGTTCAGGGTTCTTTATAGACAATAGTATATTTATTCACCCTGTTCATGAAATAATGATT
 39297  GACACTGAATTTGGTGTACCTACTATATTTAAATTAATTCCTTTTATCCTTACTGTTTCT
 39357  TTCTCAGCATTAGCCATAATATATTCAGAATTTATGCCAAATATAATATCTAACTTTAAA
 39417  TTATCTAATTTAGGATATTATATTTATGGTTTCTTCAATCAACGTTTCTTAGTTGAATTC
 39477  TTTTATAATAAATACATTGTTAATTCAGTTTTAGAGATAGGAGGTCAAACTACAAAAGTT
 39537  TTAGATAAAGGTAGTATTGAATCAATAGGTCCTTATGGATTTGGTGTTATTTTAACTAAA
 39597  GCTAGTAAAATAATTTCTAGCTTAAGTAATGGAGTCGTTACTAATTACGCTCTTTATATT
 39657  TTAATAGGAATTTGCTTCTACTTATCTATTTTTACTTTTGTTCAGGTAGTAGATGACGTG
 39717  GTAAATTCTATTACAATAGCAAGCTTAGTAATTCTTATGTTATATAAAGATCGTTCTTTA
 39777  ATTTCTAACTAG
;     G-nad5-E2 ==> end
;     G-nad5 ==> end
 39789  GGCGAGGAACTTCGTTTGCCCCCTCTAAGGGTTAGTTTACACGAGGGCAGAGTCGAAAAA
 39849  AAAATACATTTTTAGGCGCAGCTTCGCACGAATAGCTTGCGCGATTCCCGGAGGGAATAC
 39909  CCTCCCTCGATAAGAGGAACTCTATTTCATAGCCCGCCTTAATTTATAGCTCTTAGCTTT
 39969  TAGGAGACGAAGTCTCCTAAAAGCTAAAAGCAAGCATTAATTTGTAATAAATATAAATAT
 40029  ATTTATTAACGGGGCTATAGCCTTTTTTTATAGATATATATACTAACCTGCACTACGATA
 40089  TCCTAGAAAAAAATAGTCGGCCTTATCTCAGCGTTGCGAGTAAGGTGTATTTTTTTTTTA
 40149  CTATTCCTCTAGCCCTGTCCGAGAGATAGCTATGCAGCCCATACTGCAGTATTAAGCGTA
 40209  AATAAAGGAAGCTATAAATATTAGAATAAAGGGGTGCATGCTTGCTTGCTTACGGTACAA
 40269  CGTATTGCAAACATTCGTAGTATATTTATAAAGTGTTAATAGCCCCAA
;     G-trnR(ucu)_1 ==> start
 40317  GTCTCATTAGCTCAATGGCAGAGCAGAATACT!TCT!AATATTTAGATCTTAGTTCGACC
 40375  CTGAGATGAGATA
;     G-trnR(ucu)_1 ==> end
 40388  CAGTATAATATTAACAATATATCCCGGTTAACTATGTAGATAGTAAGTAGCCCCTATTAA
 40448  ATCAATAAAAAAATTTTTTTTGGTTATTTTTGCTTCTCGATCATAATATTTAATACCTAT
 40508  AGCTTAGCTGGCTTAGCTTTACAGCTTTAATTTGCTTTCTAGAGAGGTGAGTGGGAGAAT
 40568  TAAATTATAGTGGTATTGCATATTATCAATATACTTTTGGTTATAGGTTAGAAACTAGAG
 40628  AGGTAGCTTTAGCATATTTTAGGTGGGGCTATGAAGGCGGGCGGAGCTAAAAAGGGGCAA
 40688  GCTCGAGCTTGCGCCGAGAATTATTACAATAAATATAAGCAAGCTTGTATGTTTTACCTT
 40748  ATGGACTAATCTCATTATGAATGCGTATTTCATAGCAAGCTCTTTTTATCGGATAAACAG
 40808  GCTAAAGCTATAAATTAAAGCGGAAGCTCCCCTCCCTTAAATGTATAACTACTAAACCAT
 40868  CCTTCTAGCTTTTAGCTTTTAGCTTGCAATGTAATAAAGCAAGCCTTCATTCCTCTCGGA
 40928  CCATTTGCCAAAGTTTATATCTTACGAGGCTCCGCCTACGCACCACCTATACTTATCTTT
 40988  AAAGAACTTGAATCCGGCTTTACTCAACACCCTTTCACTTAGTTCATTGTCCATAGTTGT
 41048  AGCATACAACTTCTCTCCTCTTCTAGCTATACAATATATAGGTGTAGGAAGATAATCTTG
 41108  CAAGGTGTGATCTAAAGCGCGTAGTGTTTCCTGGGACGGAAAGCTATCGAGTTAGAACTG
 41168  ATAGGAGAATACATCGTATGTGCTAATTTCACAGCTCTGTAATAAAGGTGGCGCGAGGAA
 41228  ATTCGCGCCCTAACAAGGCTTAGCAAAACTCCTCGTATTCATAGTAAGCTCTTCTTCGAA
 41288  TCAGGGAGAACTAGCTGCTATAAAAAACTAGGCGTGGAGGGAAGCTCTATTCCAGCTACG
 41348  CTGGAATCACAAAGCTTGCTATAAAAAAATTTTTATTTATAGCTAGCGAGTCATTTCCTA
 41408  AAAGCTAGCTAGCTATAGTTCTGTAAATTATACAGCTTAATGTATACCTCTAGCTGTTCA
 41468  CAGTAAGGTGCACCCAAGCTCCATATAGTGGGGAGGAGGGTATTCCCTCCGGGAATCGCG
 41528  CAAGCTCGAAAAAAAATACCTTTTTAGGCGCGAACGAAGTTCCTACCCCCGCGCCTTACT
 41588  GTGGGCTACCTAATATTACTAAAAAAAAATAAATAAATATATACCCATTATAGGCGCACT
 41648  ATAGCACATTTTTCTATAAAGGCGTAAGCTCTAGGGCAGCGAAAAAAAAAATACATTTTT
 41708  TTATCCCCCGCAGGAATAAATAAGCTCGCTATATAGATATATTTATATACCATATATATA
 41768  TAATTATAATTATT
;     G-cob ==> start
;     G-cob-E1 ==> start
 41782  ATGAGAATATTAAAAAATCACCCTTTATTAAAATTAGCTAATGGTTATTTAATAGACGCT
 41842  TCACAACCTAGTAATATAAGTTACTTATGAAATTTCGGATCTTTATTATTAGTTTGTTTA
 41902  GTTATACAAATTGTAACTGGAGTTACTTTAGCTATGCATTATAACCCTTCAGTATTAGAA
 41962  GCATTTAATTCTGTAGAACATATTATGCGTGATGTAAACAATGGATGATTAGTACGTTAC
 42022  TTACATAGTAACACAGCATCAGCTTTCTTCTTTTTAGTGTACTTACACATAGGAAGAGGT
 42082  ATATATTACGCATCTTATAGAGCACCAAGAACATTGACATGAGTTATAGGTACAATAATC
 42142  CTTATCGTTATGATAGTTACAGGATTCCTGGGT
;     G-cob-E1 ==> end
;     G-cob-I1 ==> start /group=ID (7.12e-37)
;     G-cob-I1-orf292 ==> start /first_aa=Y /note=GIY ;; evalue:1.1
 42175  taccatacaatagcccaaaacgactataataataataaaataacaactacaacaaccttt
 42235  aacgataaaagatattattcaacatcgagaaataatgaagaggagacttcgttctcacgt
 42295  ataaataagtttttattagccaaaaatcttaatcctgtttttatctatcataatctaaat
 42355  gaagattcagttcgtagaaatatagctaaagaaactaagggacttagtggtatttatatg
 42415  atcttaaataaagaaactttaagttattatattggatcagcttctactgacagaattaac
 42475  tctagattttcaaaacatttaatatatttaaatggtagtaaaatagttaaaaattcagtt
 42535  aataaatatggtttacataattttgcctttattgtattagaattattccctgaaatagtt
 42595  aatcaagaaaataataaaaaattattagatttagaagatttttatctaaaatctctttta
 42655  cctgactataatatattaaccgaagcaggatctagctttggatataaacatactgaagtt
 42715  aatagaataaagatgaaagctaattatagtgagaagcgtagagaagaaataggtagtttg
 42775  aatagaggtaaaactttatcttctgaaactatagaaactatgagacaatcagctttaaat
 42835  agaaaacctttagactatacagaacaaggtgttttaaatatgaaaaagaattctaagcct
 42895  attatagtaaaagaattaaataatactgtatatggcgaatttaatagtatagttgaagca
 42955  gcagaagctttaaattgttcaactaaaactatacaaagaacattaaaaactcctagcaaa
 43015  acattaaaaggacgttgaatagttgattattttaaataa
;     G-cob-I1-orf292 ==> end
 43054  ggggcaagctctaaaataaattattattatagttgtagtcctgcgagtataaagttttat
 43114  gcaatttatggaaagaaataaaacttaaagcagaataacctgacaaggttattgaagaaa
 43174  cctaatagtttctttggcaatattagtgaaaacgatcaaaatatattgtaactacaatat
 43234  aagagatcgtcggttatccatataatcgcgacagactgggtcactaatgggtggctgaaa
 43294  tgctgcttaatgcacagtcgaaactttatatcaaggcgatatatatcgctctaatatagg
 43354  tgataaacgaacaataaagttatcatcgcttttgtactttgctacaaaagtaagtttg
;     G-cob-I1 ==> end
;     G-cob-E2 ==> start
 43412  TATGTTTTACCTTATGGACAAATGTCATTATGAGGTGCTACAGTTATTACTAATTTAATT
 43472  AGTGCTGTTCCTTGAATTGGACAAGACATAGTTGAGTTCATTTGAGGAGGTTTTAGCGTA
 43532  AATAACGCAACTTTAAACAGATTCTTTGCTTTACATTTTGTATTACCTTTTATATTAGCG
 43592  GCATTAGTTTTAATGCATATGATAGCTTTACACGATACAGCTGGATCAAGTAATCCTTTA
 43652  GGAGTACCAGTATATTATGATAGAATGCCTATGGCTCCATATTTCTTATTTAAAGATTTA
 43712  ATAACTATATTTATCTTTATATTTGTTTTAGGTATCTTTGTATTCTTTATGCCTAATGTT
 43772  TTAGGTGATAGTGATAATTATATAATGGCTAACCCTATGCAAACACCACCTGCCATAGTA
 43832  CCTGAATGATATTTATTACCTTTCTATGCTATTTTAAGATCTATCCCTAATAAATTATTA
 43892  GGAGTTATCGCAATGTTAGCTGCAATACTAATTATTTTACTATTACCTAAAGCTGATTTA
 43952  GGGTTAACTAAAGGTTTACAATTTAGACCCCTAAGCAAGATAGCTTTCTACCTGTTTTTA
 44012  GTGAATTTTTTAATGTTAATGCAATTAGGGGCTAAACACGTAGAAAGCCCGTTTATAGAA
 44072  ATAGGACAATTAAGTACTGCGTTATATTTTTCTCATTTCTTATTTATATTACCGGCAGTA
 44132  AGTATATTAGAAAATACTCTTGTAGATTTAGAATTACAAAATAATGCCAAAAATATATAA
;     G-cob-E2 ==> end
;     G-cob ==> end
 44192  GTATAACGCTATGTAAAGCTTGCTCTTGACTACAGAGTAGTGCTGTATTGTTACTACTAG
 44252  CTAGCTATTTATTAGCTAGCTAGTGCTTTATATTTATAGCTAAAGCATTAAAGCTAGAGC
 44312  TGACTCCTTCCAAATAATTAGGGGGGAGGGTATTCCCTCCGGGAATCGCGCAAGCTATTC
 44372  GTGCGAAGCTGCGCCCTAAACAAGGCGCTGGCTTTGTAGTACTGGGCAA
;     G-trnC(gca) ==> start
 44421  AGATTAAGATTGTAGACGGTTTTACACGGTGATT!GCA!GATCATTTGTATGAGGTTCAA
 44479  TTCCTCCTTAATCTT
;     G-trnC(gca) ==> end
 44494  TTTTATTTAGTAGCACTGCGCCCTTAAATGCGCAGTGCTATGAAGGCTTAGCAAAGCCCC
 44554  TCTCTTCGTTAACAAGGCTTAGCAAAGCTCCTCGTATTCATAGCTATGCTATAAAAAGTA
 44614  GCTTGTGCTAACTGGAGCTATTACGGCTAATAGTAGAGCGAGCTTGCTAACAAAGGATGG
 44674  GGCGAGCTTGCTAGCAAGCTAAAGCTCGCTCTTAGTTACCATATAAAATAAGTTTTAATC
 44734  GCTTATTAATTATATATTAACTAATATTTATAAATATGAATAAGTTACTATTAATATAGA
 44794  TGAATTTTTGTTATAGTATTAGTATATTATTACGCACTACCCTTGCTTTTATAAAAAAAT
 44854  GCACTAGCTATAAGTATATATATACTTAGCTGCATAAAGACAGGGCTAAAAACTATATTT
 44914  ATAAGAGGGCGAAGCTCCGGGGGGGCGAAGCTCGAAAAAAAAAAATACATTTTTAGGCGC
 44974  AGCTTCGCATTTTTTTTACCCTATAACTTAACTATACTATAATAATTACACTAAATAGCC
 45034  ACGATGGTCGTTATTATATAAATGATCGTAGCCTGCTTTTCTGTTAAGCCTGCTATGAAA
 45094  TAGAGCTAAAGCTTTATGTATGTATATTTTTTCTTCGAAAAATCAAAGTTAAGCACGAAG
 45154  AAAACAAGAAGGGGCTAAGCAAACAAAAGTAAGCGAAAATAAATATTTGTATTTTAAATA
 45214  TTTTAGAATAGTACTTTTATGGCTGCTAGATTGCGAATATATACTTAGCCAGTTAGTATT
 45274  CGCAAGCTAGCAAACTAGAAGCATATACCCAGTATATTGCACTATTAGTAACCATAATCG
 45334  AATAATTTGATAAATTATCAGGCTGCATAGTTTATTACTGCAGTTTAAAACTAAGTAGCA
 45394  AAAATAAGCTAAACCACATGATGATTATTCACTTATATATTTTTTAGTAGTAACTAGCAC
 45454  TAGCTAGTGCTAGGCGGGCCGATAATAAATTACAAAAATAAGAGCTTACGCTCAAAAATT
 45514  AAAATATAATATGATTGTAGAACAGTTATTACATTACATTACATTACATTACATTAATTT
 45574  ATAGTGGAGAGCTTTAGCATATTTTAGGCGCAAGCTCACTTGCGCCGAAAAAAATCTGCA
 45634  AAGCCCCACCCTATTAAATTTAGCCAAATCTTTAGAGGAGGATAGCTAGAGGAAATAGAG
 45694  CTTGCCTTCCCTTTTGCAACGCAGAGTAAGTTCGCTTGTAATTATTAATTAAAAATATTA
 45754  GTTAATAACTTTTAAGTGAAAAATTATGTTCACAAAAAGTACTTAAATTATTTCCTAATT
;     G-cox1 ==> start
 45814  TTGTCTTTAGATAAGGAAAGTTGTTCCCACCAGCCTAGT
;; mfannot: G-cox1 ==> start Def by similarity
 45853  TTAACATTAAGATCCCAAATGTCTATGGGTATGGAAAGATGATTTAATTCAACAAATGCT
 45913  AAAGATATAGGTACATTGTATTTAATATTCGCTCTTTTCTCTGGATTATTAGGTACAGCT
 45973  TTTTCAGTGTTAATTAGACTTGAACTTAGTGGGCCAGGAGTTCAATATATTTCTAATAAT
 46033  CAATTATATAACAGTGTAATTACAGCTCACGCTATATTAATGATATTCTTCATGGTTATG
 46093  CCCGCATTAATAGGTGGGTTTGGAAATTTTTTAATGCCTTTAATGGTAGGTGGTCCGGAT
 46153  ATGGCATTCCCTAGATTAAATAATATAAGTTTCTGATTATTACCTCCTAGTTTAATATTA
 46213  TTGGTATTTTCAGCCATAATTGAAGGTGGAGTGGGTACAGGTTGAACACTTTATCCCCCA
 46273  TTATCAGGATTACAAAGTCATAGCGGACCAAGTGTAGATCTTGCTATTTTTACTTTACAT
 46333  TTAACAGGGGTAAGTAGTTTATTAGGATCGATAAATTTTATAACAACAATTGTAAATATG
 46393  AGAACGCCAGGAATAAGATTACATAAATTAGCATTATTCGGATGAGCAGTAGTTATAACA
 46453  GCAGTATTACTTTTATTATCATTACCTGTATTAGCTGGTGGTATAACTATGGTGTTAACA
 46513  GATAGAAATTTTAATACATCATTCTTTGAAGTAGCAGGTGGAGGAGATCCTATATTATTC
 46573  CAACATCTTTTCTGATTCTTCGGACACCCTGAGGTTTATATATTAATTGTGCCTGCTTTC
 46633  GGTATAATTAGTACAACTATATCAACTAATTCAAATAAACCAATATTTGGTTATATAGGT
 46693  ATGGTGTATGCTATGATGTCTATAGGAATATTAGGATTTATAGTATGATCTCATCATATG
 46753  TATACTGTTGGATTAGACGTGGATACAAGAGCTTACTTTACAGCTGCTACATTAATAATT
 46813  GCTGTACCTACAGGTATAAAAATATTCTCATGATTAGCTACTTGCTATGGAGGATCTATA
 46873  AAAATGACACCTTCTATGTTGTTCTCATTAGGTTTTGTATTTATGTTTACAATAGGAGGA
 46933  TTAAGTGGTGTTGTATTAGCCAATGCATCACTTGATATAGCTTTCCACGATACTTATTAT
 46993  GTAGTTGCTCATTTCCACTACGTTTTAAGTATGGGAGCTGTATTCGCAATGTTTGCAGGT
 47053  TGATATTTCTGAATACCTAAAATATTAGGTTTAAATTATAACTTAAATTTAGCTAAAGTT
 47113  CAATTCTGACTTTTATTCATAGGGGTTAATCTTACATTCTTCCCTCAACATTTCTTAGGT
 47173  TTACAAGGAATGCCTAGAAGAATTAGTGATTACCCTGATGCTTTTGCAGGTTGAAATTTA
 47233  ATCAGTAGTATAGGTTCTATAGTAAGTGTAATAGCTGCTTGATTATTCTTATATATTGTA
 47293  TATTCACAATTAGTGGAAGGAAAAGTTGCATCTAGAAATCCTTGATTAACTCCTGGATTC
 47353  TACACAGACGTACTGCAAGCGAATTTAAATAGAAGTTACACTAGCTTAGAGTGAGGTTTA
 47413  TCAAGCCCACCTAAACCTCATGCATTTGTGAGTCTACCATTACAAAGCTAA
;     G-cox1 ==> end
 47464  AATTAATGCGCTTTAGCTTTTAGCTTTATATATGTCTTTATCTGGTTAATTAGATATCCA
 47524  TGCATTAGTTAGCGCAAGCTGCTTATAGCCAAACTATAAAAAAAAAATCAATAAAGCTAT
 47584  ACATAAAGCAAACTCTAGTTTATCTAGGGGGGGTTAGCCACAGACATACTAAACTGGATT
 47644  AGATTAGTAGTTACCATTTATTTATAAATATAGGCTTATAGCTAATCTTTAGTATATAGG
 47704  ATATATATACACTAAGAGGCTATATTGCTA
;     G-trnR(ucu)_2 ==> start
 47734  GTCTCATTAGCTCAATGGCAGAGCAGAATACT!TCT!AATATTTAGATCTTAGTTCGACC
 47792  CTGAGATGAGATA
;     G-trnR(ucu)_2 ==> end
 47805  GAGTATAATATTAATATTATACCCCGGTTAACTATGTAGATAATAAGTAGTCTATTAAAT
 47865  CAATAAAAAAATTTTTTTTTGGCTATTTTTGCTTCTCGATCATAATATTTAATACCTACA
 47925  TTTAATACCTAACTTAGCTTGTAAAGCTTGGCCTGCTTTAATTATAGGGGAGGGGTAAGC
 47985  AAGGTATCCTTGCCTTCTTCATGCTTTAGCTTGTTATAGCTTCGCTTCATAGAGCTTTAC
 48045  CTTGCTAACTTACTAATTTAGGCTTCTTAAAGGTGGGGGCAAATTTAAGGATTAACTAGC
 48105  TAATTCCAGTAATTTCTGTAATAGTGGTAGCTGGGGGCTTGCTTTAGCTTTAGTGCAACT
 48165  GCACTAAAGCTAAAGCACAGAAAATCTATCCTTTAACACAGCTACGGGCGATGAATAAAG
 48225  CTAAAAGCTGTAGAAAACTAAATAAGAGTACCCTCCCTCCGAGTGTACGCTCTGCTAAAA
 48285  AAAAAATAGCCAGTTAAAGCTACTCCTCGTTATGAAAAGGATAGCACTAAAGTATATAAA
 48345  TAGCATTTCTATGTTCTTTAATTTTAAACGTATTAGATTATTCTATGAATAGTTTAATAT
 48405  ATAGTATATAAGCTTAGCTGCGCTTGGCTATAAAAAGAATAGCTAGCTATAATAATAGCT
 48465  AAGCAGACTAAAGCTCTTATATAAGAGCTTTAGTCTGCTTAGCTATTATTATAGCTAGCT
 48525  ATTCTTTTTATAGCCAAGCGCAGCTAAGC
;     G-nad4 <== end
 48554  TTATATACTATATATTAAACTATTCATAGAATAATCTAATACGTTTAAAATTAAAGAAGG
 48614  ATATACACCTAATATAACTGTAAATAATACTAATATAAATAATAAGATAAATTCTCTTTT
 48674  ATTTACATCGTATATACTTTCTTCTAAGAATCTAGTGAAAGAACCACCGAAAGATATTCT
 48734  ATTAAACATATATATAGTGTAGGCTGCAGAAAATACTACAGAAGAGCAAGCGAAAACACC
 48794  TAATACTGGTAATCTTTCTATTATACTATAAAGTGACATAAATTCACCTACGAAATTTAA
 48854  AGTTAATGGAGCACCGCAATTACCTAAAGCTAATATAAAGAATAATATAGCAAATATAGG
 48914  CATTAATTGAGTAATTCCTCTATAAAAATATATAAGTCTAGTACCTGTTCTATCGTATAG
 48974  TATTCCACCTGCACATATAAATAAACCACTTGACACAAACCCATGGGCTAAACCTAATAT
 49034  GATACTACCCTCTAATCCTTGTATAGTATTACTAAATACTCCTATTAAATATACTGAAGC
 49094  GTGACAGACTGAACTATAGGCTATTAGTTCTTTTACGTCTGTAGTTCTTAGTGTACTAAA
 49154  GCTAGCATATATTATTGTAATTACCGCTATAGTAAATACAACAAAAGTATAATCTAAAGA
 49214  AGCTTTTGGTAATATAGGTAATATTAATCTAAATACTCCGTATAGACTTAATTTTAATAC
 49274  AATTGCGGCTAATACAATACTTCCACCTAAAGGAGATTCAACGTGAGCTTTTAATAATCA
 49334  ATTGTTTAAAAATATTGTAGGAGTTTTTACTGCAAATGATATAAATATTCCTATAAATAA
 49394  GAATATTTGAGTTTTATATTCAAAATTTAGTTTAAATAATGTATCAAAATCTGTACTACC
 49454  CATTATAGAAGATGTACTTAAAATGGACAGTAGTAAAAACAAAGAACCTCACAGTGTATA
 49514  TAAAAATAAATAGTAGCTCGCACTTACTTTATTATCTGATCCATATAAACCTATTAATAT
 49574  AAATAAAGGAGGTAATATACTTTCAAAGAATATATAGAATGACATTATATCTAATGTCAT
 49634  AAAAACTGCTAATAATAATGTTTCTAATAATAACATAATTATTAAATAAGATTTTACATT
 49694  TTCTTTTATAGAGTCTCAATTAGATAATAATGCTATAGGCATTATTATTGTTGTCAATAA
 49754  TATAAAATATATGGAGATACCATCTACACCCAAGTAAATATCGAATAGTTGTACATTGTA
 49814  GTGTTCTTGTACATACTGAAATTGATTAGAACTGTTATTAAATAAAATAAACATAACTAA
 49874  TGATATAATTAAATTTATTATACTACTAGTTAGCGCAATGGTTTTAGTATATAACTCTGA
 49934  ATTTTTTTTATATGATCCTATACTAGCTACAACTATTGTTCCTAATACTGGTATTGTGAT
 49994  TAATGAGGATAATAACAT
;     G-nad4 <== start ;; mfannot: alternative ATG start pos 50077
 50012  ATCTAGTTCCTTAAAAAGAGATCATTCAAATAATTTACTATGTCCGCCTATATACATGTG
 50072  TCTCATGGCCTAAAAAAAAAAATAATTTTTTATGGGTACTAGCGAACATATTTGCTAGTT
 50132  AATTATCTTTCTCTGTTAATGTGTGCTAACTTACTAGCCCCATTTTTATATATAGGAATA
 50192  TCTAGAGACTAGATAGCTTCTTCTAGCTTATTACTTTTTTTTTACTAGTTA
;     G-nad1 <== end
 50243  CTAAAACATGTTCACATTTACAACAGTTATTCCAAATATATATAATAAACAAGGAATTAA
 50303  TATTATAAAAGCAAATAAAATAGGTAATAACACAGTTCAACAGAATGACATTAACTGGTC
 50363  AAATCTAATTCTCGGGAAAGAGGCTCTTACTCAGATAAATATAAATATCATTATTGAGCT
 50423  TTTTATACCTAAAGTTATACTATGTAAAAAGCCATCTACAGAAGAACTAGTTAAAATTTC
 50483  TCTTAATTTAAAATATTCTAGAGATGTAATTCAGTTTATATCAAAAATATAAGCATATAC
 50543  ATAATTTAATAAATCAAATCAATATACAATGTCAAATTCTAATAAATAACCTCCTAAAAA
 50603  TAAAATACTAGTAAATATACACATTAATACAATACTAGCATATTCAGCTAAGAAGAAAAA
 50663  GACAAATATTACTGCAGCGTGTTCTGTCATAAATCCACTTACCAGTTCAGATTCAGCCTC
 50723  TGCTAAATCAAATGGTGCTCTATTAGTCTCTGCCACAGATCCTATAAAGAATATTATTAA
 50783  TATACATAATAGGGGTAAAGCTAATCATACTATTTTTTGGAATTGTACATTTATATTTAA
 50843  ATTTAAGCTATTTGTTATCATTATTATTATTAATAATACAGAACTTAACACTAATTCGTA
 50903  GCTAATTAATTGAGCTGTACTTCTTAAAGATCCTAAGAAAGCATACTTACTATTAGCACT
 50963  TCATCCTGCAAGTAAAATACCATAAGTAGCTAAAGATGAAACAGCTAACATATACAATAT
 51023  TCCTAATTCCATATCTCCTAATGATAGCCCAGGACCGTAAGGAATAACTGCATAACCCAA
 51083  TAAAGCAAATATTAATGTCACTATAGGTCCTAAGAAAAATAGTATTAAATTAGCTTGTGT
 51143  AGGGGCTACATATTCTTTTAAGATTAATTTTAAAGCATCTGCAAATGCTTGTAATAGACC
 51203  ATAGTATCCCACTGCGTTAGGACCTAGTCTTCTTTGCATACTTGCCATAGTTTTTCTTTC
 51263  CGCAACAGTTACATAAGCTACCACTAATAAAGCAGGTAACATTAATATAATATTTTCAAT
 51323  TATTGAAATAATAGTAGGAGAATAATTCAT
;     G-nad1 <== start
 51353  TTTTTTTTATTTTTAATTATCTTTCTCTGTTAATGTGTGCTAACTCACTAGCCCCATTTT
 51413  TATATCTAGGAATATCTAGAGCTAGAGAGATTATTCTAGCTATAGTAAGCTTTGTATCCT
 51473  ACGCGAGGAAGCGAATAGCTCTATTCCTGCATAGAGGCGGGAAGAGGGGAAGCTAAACAA
 51533  CAAGCTAGAAATAAGAAGGAATATAGTAAGCTAACTAGGTTTTGTTTAATCTTATAATAT
 51593  TAATAATACTAATTTAGTGCGCTTCGCGCTTCGCTACATATTCCTGCAGGCTAGCTCTGT
 51653  AGCTTTATATACTTTTTTATTATAGTGCTTCCTCCTGCACTTATAAGGAAGGGTTGTTCC
 51713  TATATCTAGCTGCAAGCAGTAAGCAGCAAATAATTATTGTATAACCATAGCTGCTA
;     G-orf151 <== end
 51769  TTAATGTTTATAAGAAGCATTTAATCTATTAAATTCATTAACTTTATCTAATATTTGCGA
 51829  AGTATAGTTAACGTTTTCTTTCTTTAATTTACCCTCTATTTCTAATCCTTTCTGTAATAA
 51889  ATCATTAATTTCTTGGCCACGTGTTGTTATTAAACGATCAATAATACTTATTCTTCTGCT
 51949  AAATTTCTCAGCATCAGTGTCCGACATATTACCAGGAACATCTAATGACATATTGCCCCC
 52009  TCCATCTGTTATAACATTTATATTATTAGTTAATATGATATTGTGAAATTGACTTATAAA
 52069  ATCAGAAAGTTGAGGTAATAGTTCATTAATCTTTAAAGTTATTTCTGTAAGCTCTACCGG
 52129  GGCAGCCGTACTTTTTAACGGAAGATCTGCAAATACATGAGGTCTAGGTATATGTATATC
 52189  TTTATATAATAAAAGATTAATTAATTTTTGTTTCAT
;     G-orf151 <== start
 52225  ACTTTTGGTTATTGTAATTATAATACGTGCACACAGCGTCACTCGTAGGTAAAAAAAAAG
 52285  TATATAAGAGCTTTAGTCTGCTTAGCTATTATTATAGCTAGCTATTCTTTTTATAGCCAA
 52345  GCGCAGCTAAGCTTATATACT
