# Supplementary material for: Global Characterization of Fungal Mitogenomes: New Insights on Genomic Diversity and Dynamism of Coding Genes and Accessory Elements
Source: Front Microbiol. 2021 Dec 1;12:787283. doi: 10.3389/fmicb.2021.787283 (PMC8672057; doi:10.3389/fmicb.2021.787283)
Supplement: Supplementary File 1 — de novo annotation files of the 685 mitogenomes investigated in this study. Annotation was performed with the Mfannot program. [file Data_Sheet_1.ZIP › Supplementary_FileS1/NC_044963.1_Ceratocystis_fimbriata_isolate_CMW15049_mitochondrion_complete_genome_mitogenome.mfres]

;; Masterfile modified automatically by mfannot version 1.35
;; on Fri Dec 25 04:59:42 2020 by user pfonseca on host LGCM-PROC
;;    - Gene Totals: 78
;;    - List of genes added:
;;      atp6 (2 introns)     atp8                 atp9                
;;      cob (2 introns)      cox1 (10 introns)    cox2 (6 introns)    
;;      cox3                 nad1 (1 introns)     nad2                
;;      nad3                 nad4 (1 introns)     nad4L               
;;      nad5 (8 introns)     nad6                 orf100              
;;      orf107               orf116               orf127              
;;      orf143               orf171               orf177              
;;      orf190               orf237               orf260              
;;      orf270               orf272               orf274              
;;      orf293               orf307               orf312              
;;      orf314               orf320               orf323              
;;      orf354               orf355               orf367              
;;      orf369               orf370               orf379              
;;      orf393               orf399               orf400              
;;      orf416               orf417               orf419              
;;      orf426               orf428               orf44               
;;      orf442               orf444               orf451              
;;      orf489               orf490               orf572              
;;      orf95                trnA(ugc)            trnC(gca)           
;;      trnE(uuc)            trnF(gaa)            trnG(ucc)           
;;      trnH(gug)            trnI(gau)            trnK(uuu)           
;;      trnL(aag)            trnL(uaa)            trnL(uag)           
;;      trnM(cau)            trnN(guu)            trnP(ugg)           
;;      trnQ(uug)            trnR(acg)            trnR(ucu)           
;;      trnS(gcu)            trnS(uga)            trnT(ugu)           
;;      trnV(uac)            trnW(uca)            trnY(gua)           
;;
;; end mfannot
;;


>NC_044963.1 Ceratocystis fimbriata isolate CMW15049 mitochondrion complete genome gc=4
;;     rnl ==> ;; mfannot: Partial annotation, start found at pos : -30 / 5' +/- 50 nt
     1  GTGAAAAAAAAATGTAAATGATATAGAACATATGTTTATAAGTATATAAAGAAATTATTT
    61  TGTGCAAATAGCTATGTTTTAGTGGGAGCAGTAATGATTTATTTAATAAATATTAACCCA
   121  AAGAGAAATTTGATAAAAAACGAAGCGAATTGAAATATCTTAATAGCTTTAGGAAAAGAA
   181  ATCAAAAGAGATTCTATTATTAGTGTGAACGAAAGTAGATAAGCCTAAAAAAAAGTAAAA
   241  CAGATTTAAATCTTCTTGAACTTTAAGGGGAACCTTCCTCTAAGGCTAAATAATAAACAT
   301  AAGCGATAGTGTAATAGTACCGTGAGGGAAA
;;
   332  TTTGTAAAAAGTGGTTTTATAAGCAGTTCGAGCTAAAAAAAAGTAAGAACGTACCTTTTG
   392  CATAATGGGTCACCAAGTTAACTTTGGATGCAAGTTAGCGCGTAGTTAAAACAATCATAA
   452  GTAATGATTAGTGTCTAAAGTTAGACCCGAAGCCTGGTGATTTTACTACAATCAGGATTA
   512  TAAAAGTCCGAACGGTATATCGTTGCAAAGATATCCGAAGAATTGTGGTAGGTATAGTGA
   572  AAGACAACACTGACCAGGAAAGCTGGTTTTCTGCGAAACCTATAAAAGTAGGCAATCTTA
   632  GTAACATCTTAGTAGGTACAGAACTTAATCTCAGACAAATATATATATTTGTATATATCG
   692  GGGGATCGTGAAGATTTTATCGGTGAGTATGTAGACTCGGAATGACAAAGATGAATCTAA
   752  GATAATCAGACATAGAGTGATAAGGTTGTATGTCAAAAGGGAAACAGCCCAGAACAAGAG
   812  TTAAGGTTCCAAAATTTATAGTTGAGTGAAATTAAGAAAGTTTCTATTTAAGCCGACAAG
   872  GAGATGGGCTTAGAAGCAGCCATAATTTAATGATCTCGTAAAAGAGCACTTGTTAAATCT
   932  TTAGAAGCATCGAAAATTCAACGGATCTAAACTATATACCGACACCTTGTCCATTTATAT
   992  TATTATATCATTATAATTGTATAGTAAGGGGTAGCAGAACATTGAATTAACAATAGAAAT
  1052  TTCTTTTTTAAAGAAATATGAAGGTAATTCAAGAGATAATGGTGACATTAGTAACAATAA
  1112  GAAGACAAGAATACTTAATAAAAAAAAGTAAAAGTCTCCGCCTAAAGCTTATGGTCCGTA
  1172  AAAAGTAACGGCCTCTAAATTGAAAATCTAATGGTTTTAATGATGAGTAAATCTTTTTTT
  1232  ACTAAAGGACGACGTTTTAAAGTGAAAAACGTACTGGAAAAATAGTAATATATCTAAAAA
  1292  GATGAAAAACAACCGTACCTGGATTAACCGCAACAGGTAAGCTAGTAGAGAATACGAAGG
  1352  CGTAAATGGGATAACAATCTTAAAGGAACTCGGCAAATTTACTACGTAACTTCGGAATAA
  1412  GGAGGTCTCATTAGTCTTGATTAATATCAGGTAAAAAGGAAGAAGCATGAAATAATGTTG
  1472  TACGACTGTTTAATTAAAACACAGCACTTTGCGTCAAAGATTTAAATCAAAGTATAAAGT
  1532  GTGATGTCTGCCCGGTGCCGGCTGGTTAACAGATATAATTAAATTTTTTTAGGGAATTTA
  1592  GTGTAGACGGAACCCCCGGTTAATGGCGGCCTTAACGTGAGGGTCCTAAGGTAGCGAAAT
  1652  GCCTTGGCCGTTAAATGCGGTCTTGCATGAATGATGTAACGATACAACAGCTGTCTCTAA
  1712  GATTGACCCAGTGAACTTGAATTAGCAGTGTTTATGTGTGATTATAGGGGACCCCCCTTG
  1772  AGGGGGGGTTTAATTTATAATCTTGCTGCGTAAGTGAAAATCTTACTCTACAAATCTACT
  1832  TTTTATTATTTTTTTCTCTCTCTTGTGTAGTTTTACACATAAACCAGTCTTTTAGGCTAA
  1892  ATTTTATAAGAATAGGGGTCCCCCCGTGCTTCGCTACGGGGGTTTCTTTATTTTTTATAA
  1952  TTTTAGTTTAGTAGGCTTAATTATTATAATTTACCTTTTATTAAACTAGAGTTCACTAGT
  2012  ATAAAAGTGAAGCTGTTTATAGTAACACTTTTTATTTAACCTGTAAAGCTTAAGCTAAGT
  2072  CTATAGTGTAAAGTTTAGACGTTATACTATAGCAGTCATATCCTATGGATGAGTGAACAT
  2132  AATTGGCCTCAAGGGGTTATGTACTGAATTTATATTTAATGTAAAAACAGTCTAATCTGA
  2192  TGAGGGGTAGAGACGCATATGACCTTGGAAAGAAGAAATAGACGTTTTTTTGATTAAGGT
  2252  TTGAAGATTTTTTTATTAATTTCTCTTGTAAAATAGGGATAGTAGTAAGACCCTTTTCAC
  2312  GTTAATGCCTCAACTGGTAGTAACACTCTGGCCCGCAAGGAGGAAGGAGAGTTAACCTAG
  2372  ATGTGTAATTATAGGTGGATCTTAATCTTTATTTGTTAAATAAAAGCGGTCTATAGATAG
  2432  GCAAAGATTAGGATTTTTGTTTATTTTCAATATCTCTACTGTAACAACCATTTTCAATTT
  2492  TTGGTATACTTGTAGGGACATAATTTAAGCAATTTTACGTCTTTAGGGCTATCGAGTCCG
  2552  GCACGAAACTCGGTCGAGTGGTACTATGCTCGTTAAAAGATAGCGCCAATTTATAAATAA
  2612  AAAAAAAA
;     G-orf116 ==> start
  2620  ATGATGATGATGATAAAAAACAAATATATTTTAATACTTAAATCCGACAAGTGTTTTGCC
  2680  CCTTTCGGTAAATCTTTTTCAAGATTTTTTTCAGTAAATTCAAATTTAATGATTACTGAC
  2740  AATAATAATATACAAACTAAGATAGATTTTAAACAAAATTTGTTTTATTTTTATACCTGG
  2800  TTTGTTGGATTTTCAGATGCTGAATCTAATTTTAGCATAGTAC
;     G-orf400_1 ==> start /note=LAGLIDADG ;; evalue:3.5e-34
  2843  CTAAACAAGATAATAAAGGTGATGTTAATAGATTTACTTTTATGTTCGCAAACACTTGTC
  2903  GGATTACATTTAGATGATTTAGATGCTTTAAATTATATCCAATCTCAATTAAATATTGGA
  2963  GTGGTTAG
;     G-orf116 ==> end
  2971  GGTTTTAAAAGATGAATGTAAATATGTAATAACTAAAAAAGAGGACATAGAAAAATTAAT
  3031  GTCTATTTTTGACCGATTTAATCTTAATACTACTAAACATCTAGACTATCTAGATTTTAA
  3091  AAAAGCTTTTAATTTATATTTTAGCCGAGAAAATGGTTTAACAGAGGAATTGAAAAAACA
  3151  AATACTATATTTAAAAGATAGTATGAATAAAAAACGTACTAATTTTGATATGCCTATTGA
  3211  TCATAATATCATAATAACTAAAAGTTGATTATTAGGGTTAATAGAGGGTGAAGGGTCATT
  3271  TCAATTATGAAGAAATGATTTAGTAGCTGTATTTAGTTTAGTTCTAACTGAAAGGCAGTT
  3331  GCCTGTTTTAGAGAAAATAAAAGAATTTTTATTTAATGATTTAGATTTTGATTTATATTC
  3391  TAAATTTAAATTAAACTCTTCTTCAGCTATAACAATTAATCATCAAAAAGCTAGAAAGAA
  3451  TAGTAAAGCTAGTGTGTTATTTATTATTAAGAATATTTATATCCTTAATAATTATTTGGT
  3511  ACCTTATTTAGAAAATATGACATTTATTACTAAAAAGGGGAAAGATTTTAAAGATTTTAA
  3571  ATTGATATGTAATTTATTGTATAATGGAGCTCATAAAAATGATGAAATTAAAGGGGTCCC
  3631  CCCGTGCTTCGCTACGGGGGTTTCTTTAATTTTAAAATTATCAAATACGCGCCCCTCCGG
  3691  GGGCCCTTTGAACAATTTCAGGTTATCTACTAACCCGGAACAGGTAGAGTCGTTAAATAG
  3751  TACAGAAAAAAGTCTTTTAGTAAATGCTTCTCCTTTGGTTAAACATTTAGATGATGGTAG
  3811  GCAAATAGATTTGAGAACAGATAAAATTATCCATCAACATTCTAGTAGTATTTATAAAGT
  3871  AATTAAGCCTAATAAAGATATGGTATTATTAAAAACTTTATTTGAAGCTGCAGATATTGT
  3931  AGATGTGGATATTCGAACTTTGAGTAAGCTATTAACTGTAGTCGATAGTGACGCAGTAGA
  3991  GGTTAAAGGTAACCTTGTTAAAAGAATAGCTGTATTTTTTAAGAATAAAAAGTAA
;     G-orf400_1 ==> end
  4046  AGTAAAATTGACTTAAGGTTACAACCGAACAGTTTTATAGATTGTA
;; mfannot:     /group=ID (1.05e-17)
  4092  gaaaaattaggtgaaaacggttaatgacatcctagttaaagaccgtcggcaattgtaaat
  4152  gtcgctacagactggatcaccggggtaaggctgaaatgcctgtccaaatgtacagtcgg
;; mfannot:
  4211  ATTCCATAACGAAAATAGGGGACCCCCCTTGAGGGGGGGTTTAATTCGTAAAAGGGAAGG
  4271  ATAATTCAAAGATAGTAATTTGAATAGCTATTACACAGTAGTAAGTTAACCTTTAGTTAA
  4331  GTGGAATTGGCAGATGCTGCTTACCTCTAGCTGGACGAGAAGACCCTATGCAGCTTTACT
  4391  GTTACTAATTATAGGGTATAGAAGGCAAATTTTAGATATAAGGTATATCGATCGATGATT
  4451  ATGAAAATCCTTTATTTTTCTTTTATATTTTTGAATGAAATCAGGAATATATGCTTAACA
  4511  GCTATATTAGTGATTTAACCTAGTTCGAATAATGGCCTTGGGTGAGGAACTATTGTTAGG
  4571  AGACAGTTTATGCGGGGCACAGACCCCATAAAGAGTAAATGGGAGTGTCTAATATTTATA
  4631  ATGTAATATCGTATTTATATGATATTTTTTTTTGTTTGTTGTTTTATGTAGGTAAACTAC
  4691  GTATTATCTTATATAATTTTTTGTATATATGCACGACCATATATATATTTAATAAAGTTT
  4751  ATATAGCAATTTTTTGATAGGTAAGATTTTCTCTAAAGAGAAATTAGATGTACTGAAGAT
  4811  ATTATGATATTAATCTAATATCTTCTTAGTTATAATTTATTATAATATTGATTAGTACTT
  4871  AGAAAGCTCAACGGCTTAAATCTTGCCTTACTGTTTGATTAACAACAAATCTTTCAGTTG
  4931  CGTAAGCAGGGCGTAGGATCACAAGATGCATAAAGGAAAGATCTTGTATTATAGGAAAAG
  4991  CTACGCTAGGGATGTTTGTCCTCCAATAATGCAAATTATTGGTTTATAA
;; mfannot:     /group=IA (8.11e-23)
  5040  ttgggttaatttcaaggattacttttttaagtaaatttgaagcgaaatttatcttgacat
  5100  ttttttagataaaaacgttcaacgactataaggtgagttgtgtcaacaataatccttttt
  5160  tacgcccaacactttttttttattatcttaataaacataattattataaatttttattt
;     G-orf428 ==> start ;; mfannot: GTG upstream: 5132
  5219  atgttaaaaattaatacgcttccgtctgtaattaaaaataaaatttttattaaaaattta
  5279  aatcaagaagctaaaattaaaataataggttctcattctaaggattctaatagaataaga
  5339  tatgttcctgcatactctaaagagtggaataacatattatattattttaataaaaatact
  5399  tctaaaaatgtcccagttaataaaattaattttattaaaattattaaatcttattttaat
  5459  atgtgttttaaaactaattattttacagagtctagttatatacctatggtaataagacct
  5519  gtattacttagaaatatacacataagtaaacctgaatttaaatatactaatgataaagta
  5579  caagttaatattcatactgctaatatagaaaaaaagatattatataatagatttgaaaat
  5639  agtatttattctaatattcaattaattacttttttatcaaaaaatttaaaattaataacg
  5699  tttgaattttttaattcattaaaaagtaaaaacgatttaaataaagcattaaaaatatat
  5759  atgtctaaatatttatttataaaaaaaaaaatatctaaatgtatatttgaaattagaaaa
  5819  tctgaatatttttattatttaaatatatttaaatttgataaagaacaatttttagataaa
  5879  ttaacatatattttaaataaaatactaaaaaaaagaattgaatataatattatcaatgtt
  5939  aaaactttttcacataatccggaaatatttactaatattttagctttaaaattaaaaaaa
  5999  caaacttttaatttggttacagctatggagggtgtagtacgaagactacgtattcctaca
  6059  cgaatgtgggattatgaaaataatttatcatatatatatgatatatttgctaatagccat
  6119  agaaatattagtgtatgtactagaaaaagtaaatataaatctttatatagactactacaa
  6179  gaagtttactattcacatccgattgaaaatgataaagaatttactcttgatattatggat
  6239  gtaatatttaaaaaattaaaattaaaacatatgttaggtataagaatagaagtaaaaggt
  6299  agattaacaaaacgttatagagctgatcgtgctatatataaattaggttgaaaaggaggg
  6359  ttaaaaaatatagcatcttctagattaaaaagacgttttattacatatagaggtcctaat
  6419  agttcaaatactatgtactctataactaattcaacaagacggattggagcttttgctgtt
  6479  aaaggttgagtatcaactaaattataa
;     G-orf428 ==> end
  6506  agtaggggcacccccgtgcagcgtagatggtttcactcgctacgggggtataacgtttat
  6566  agcttgtgagtttaatatttttactactttactttttaactgttgaaacttttgcagtaa
  6626  aaggtagattaagtagtaataataattataaaaaaaaaaaaagtgaagacatagtct
;; mfannot:
  6683  GAACCATTTTGTGAAAAATGGAAATAATAATGATAACACATAGAACAGGCTAATTTGCGC
  6743  AAGAGTGTACAAAATGAGTGCGCGGTTTGGCACCTTAACTTATTACAGAGATTGTAATAA
  6803  TGTTGCTTTATTTATTTATTTATTAAGTAAATAAAATAGAATAACTTTGATTTTTATCGA
  6863  TAATATTTATATATTAGTATGGGGCCCCCATTTGGGGGCTTTAATATATTAATAGACGAA
  6923  AAAACAAATAGTAATTAGTATCCCTTTTTATTCATAGAGATGAATTAAAATTTGATCATT
  6983  TAACCATAGTAAAATTTTTATATTTTACCAGCAATAGTTTTGTTTATTAAAAGAATAGAC
  7043  TATTATATTTAGATTATTTAAAGACTTATATATAAAAAAAAACCACAAATT
;     G-orf237 ==> start
  7094  ATGATGACGCATGCGTTACACACAATTTTAAAAAATAATAATGGAATAAGATGTTATAGT
  7154  TCTTCAATGGGCCCCCCGTCCTTACGGAACGGGGGTTCTTTAAATAACAATATCCGTGAT
  7214  TTACTGATAGGTTGTTTATTAGGTGATGCTCATATAAGAAGAACTAAAGATAACAGATCT
  7274  TATATTACATTTGAGCAAACTACAAAACATGAAGATTATGTAAGAGATTTACATAAAACT
  7334  TTAAGTGAGGCTGGTCTAAGTTTATCTGAGATTAAATATTATACTCGGAAAGATGATAGA
  7394  CATGACTCTAATAATACTTCAATTTATTTTAAAATAAATAGTACTTCAGAATTAAATTCA
  7454  ATAGCTGATTTATTCTTATCAGAAGATAATCAGAAAATAGTACCGTTAGAAATTGAAAAT
  7514  TATTTAAGTCCAATTGCCATGGGTAAATGAATTTGCGATGACGGGCAATTAGTTAAAAAT
  7574  GGAGGAATAACTTTATGTACTGATAATTATGAATTAGAAGAAGTAGAGTTACTAATAAGT
  7634  GCTTTATCTAACAAGTATGGATTAAGATGTACAATTCATTTTAAAAAAGGAAAAAATGGT
  7694  AATATTTACCATAGAATATACATAAGTAAAAATACATTTAACTTATTAAAGCCATTAATC
  7754  GTAGACCATGTTCACCCTTCTTTCTTATATAAATTACATATGAGTCCCAGATAA
;     G-orf237 ==> end
  7808  AGATTTTAAGTTATCTTTTTTTATAAATTGATAATACAAAAAATTTTATAGCACATCGGG
  7868  GGATTTTCATAGAAAATATGAAAATAGAAATTGGCTAAATTGCTAGGATAGCCTTTATAA
  7928  TTAAGGTCAATTAGCAGGGAGAATCTCGGAT
;; mfannot:     /group=IB(3') (7.21e-05)
  7959  tcccttcaacggtcacacgccaacaccctgaacaatattaacaacactttaatacagggt
  8019  gaagatatgatct
;; mfannot:
  8032  AAACCATAATGAGAATTATGGATTAATATAACAAATGCGAT
;;
  8073  GTCGGCTTAACTTATCCTCATGGATGCAAGAACTATGTAGGGTACGACTGTTCGTCGATT
  8133  AAAAAGTTACATGAGCTGGGTTAAATACGTCGTGAGACAGTATGGTTTCCATCCTCTAGA
  8193  GGGAATTAGAATATAATAAGGATTAACCTTTGTACGAAAGGAACTGGTAGTATATAATCT
  8253  TAAAAATTATATAACATTTATTAACCTATGGTTTACCTGTTGTTTATATGCCCAATATTA
  8313  ATTTATATATAATATATTATTATATTATATGGGATTATACTAAAATCACTTAAGTATCTT
  8373  TATAGTATAGGCACGGCAGGAAAGCTAAGTTAGTTAAAGATAAGAACTGAAAGCATATAG
  8433  GTTCGAAGCTTACCTTAGGATATTTCTTAAATATGCGTAATATAATATTACGAATATTAT
  8493  TATAGGCTTTATTTGAAAGAATTAGAAATTTTTAAGAATAAAGTACTAATTTTATAAATT
  8553  ACTAAACATTA
;;     rnl ==> ;; mfannot: 3' -20/+180
  8564  ATATATCTTACATTTTTAATA
;     G-trnT(ugu) ==> start
  8585  GCCTGGTTAGCATAATTAGTAATGCGATTGTTT!TGT!AATCAATAGACTGTAAGTGCAA
  8643  GTCTTACACTGGGCT
;     G-trnT(ugu) ==> end
  8658  AAAACCGTTTAGGTGATAAATTCTATTATAGATTGTATGAATAGACAAAAAAGGATTTTT
  8718  CTATGTCAAAGGGTCATTGTAATATTCGTAAATATTTATTATTATGTTATGTGGAAGGAT
  8778  ATGATTTTCTTTTAAAGTTATTATACTTTTATTTGAATTTCTTGAAATAATATATATATT
  8838  TAGTGCTTCATCTAAAAAGTTATATTTGAGTTAAACCCCCCCCCCCCGCCACGTTCTACG
  8898  GTCGAAGGTGGTGGGGATGTTTTACTAGCAAGCTCCGGTCATAATTAAATTGGTATTATG
  8958  AGTTCGAATATTATTTGATATGGCTATTTACCATTATAAGGTATTATAAATATAATCTTC
  9018  GATCCTGGAAGTAAGTGTAATACTTACACTTAACTTATTTAAATTTT
;     G-trnE(uuc) ==> start
  9065  GGATTAGTAGTCAAGTGGTTACGACATAGCTCT!TTC!AATGCTACCATCATGGGTTCGA
  9123  ATCCCATCTAGTCTA
;     G-trnE(uuc) ==> end
  9138  G
;     G-trnL(aag) ==> start
  9139  TGCGGACTAGTGTAATTAGTAACATATTCGGCT!AAG!CTTCGAAAGTTGGTGGGTGTAA
  9197  TTCCGCCGTCCGCAG
;     G-trnL(aag) ==> end
  9212  CTAGAGGCTATAGCTTTTTTTGTAAAGCATACTGCTCATGACAGTACTTATTAATTAAAT
  9272  AGAAAATAGAAATAATACACACTAAGAATTTAGTTTTATAAAGGATAGATTGGCCGCTAT
  9332  ATATTAATATCTAGTAAATAGGGTTCGATTCCTTATTTTCCTTATTAAAACACATTATAA
  9392  AAAAAAAAAGGGAATGATTAGTCTTTCAACCCCCTTTTTTTGGAACGAAAGGCGTGAGCT
  9452  GTTACTAGCAAAATTGAAACCAATTTAATTACGGATCTTTATTTTTTATTGCTTAATTGT
  9512  ATAATTTTCTCTTTTTATTATAGTTCCCCGTGTTATATTTCGTACACACATAGGCGCAGT
  9572  CTTGTAACAAGCCAGTTTAATGAATCGTTAAAAACATCTTCGATCCTAAACCAATTATCT
  9632  ACTGAATTTATTGAATGGTTTAGAGGTTTTACATATATTAATAATATAAAAAATTTTTTT
  9692  TTATTATCTTTTAAACATTGAAATTTTTTAGCTTTCCATAAAGCTTATATGCTTTATACT
  9752  TCACTTTAGAATAAATTACGTGATGAAATTCTTCAAGAAATATGTATTATTAAAAATAGT
  9812  ATGAATAGTAAAAGAACTGATTATGATATGCCATCAACTCCAAAGTTGACCCCTCCCCTC
  9872  GGCGCTTCCCAAAGAATGAAAACAAACACTATTATTATATATAATAATAAAGAATATTAT
  9932  CTAAAATCATAAATATTTTTTTAATTTAGATAAATTTTAATCTAAAA
;     G-trnM(cau)_1 ==> start
  9979  GAGGCTATAGCTTAACTGGTAAAGCATACTGCT!CAT!AACAGTACTTCATAAGTGTTCA
 10037  ACTCACTTTGGCCTTA
;     G-trnM(cau)_1 ==> end
 10053  TTTGTCCTTCTAATGTTAACCTTTTATTTATCTTTCAAGATTTACATAAAAATTCTTAAG
 10113  TATCAAATACGGAAACTATTGTTCTTTTAAATAAAAAAAAATAATTATTTCTGAAATAAA
 10173  GGTATTATTAATAAACATATCTTTATATATTTATTCAAATTTAACATGGTTACTAGTACT
 10233  ATGTAGGGTGGTTAGGTGGTAAATAATAGTTATGAAATGCTTAATATAAAGCGGGGCTTT
 10293  GCTCCCGTCTAAAAATTAAATTAATAACTATCAATAGTTTATTATGTCTCAGATCATTAA
 10353  CTATAAATTTCAGAGAGTAGTTTCACATAGAAATATAATAAAAGGTAGCATCTAAGAAGT
 10413  CTGAAAGAGAAACGAAACAGTATATACGAAACCCCCCCGTAGCGAAGCACGGGGGGGGCC
 10473  CTTGTTGGAGGTCGATAGAATAATTATGTCGTGTGTAATGTAGTGACAATTATAGTCTGA
 10533  TAACTCCCGTGGCGGAATATTTAATATTGAATAGTAATTAATAAGCTTGAGTGCTGGAAT
 10593  TGGTCTCTTTTCTTAATAGTTTTAATTTTGCTATAAGTCTATATTTTTAATAATTTGTGT
 10653  CGTGACGTTATATTTACCTTTTTGAAGTAGTATTAATAGTAATAAGGAATTTAAGATAAT
 10713  ATTTACAGTTAAATATATATGTATGTATATATATTTATAC
;     G-trnL(uaa) ==> start
 10753  ATCTGAGTGCTGGAATTTGGTAGACAGAAGGTAGT!TAA!GATATCTCGAGCTTAACTCG
 10811  TGAGTGTTCAAGTCACTCCTCAGATA
;     G-trnL(uaa) ==> end
 10837  AGATCGTTGTAAAATGATCTTTAAATTACTTATATAGTTACACAGTTAGAGGGTAAATAT
 10897  TCGATTATTAAGATATAAGAAGTGGGCTGACACTCTACTATCTCAATCTTATGCTATTTT
 10957  TAACCTAGTTTCTATATAAGCGAAGTCTTTTAAATGTTAAACGAGTATGAAATATAAGAC
 11017  ACTAATGAGAAGTTATTTACCTTTTAATATAGATAGTTGGGTCACAAGTTCAACTGAGCA
 11077  TCCTAAAGTGTATATCTAAACATATATTGCATTTTAGGCCCTTACACTTGTATAGTTTGT
 11137  AATATGAATGAAAAACAAAGACATACCCCCCGAAGGGGGGGGGGGGGGGGAGCCCCTTAT
 11197  ATAATTAATAGTATTACGGGCGTTGTTGAGAAAGAAAAGCTCTCAAGCTGCAGTGTTTTT
 11257  ATGTTCTAGGTAAATAATTATTTAAATTTAGTTTAATCTTATATGGAATTAGGCGTTGAG
 11317  GCGTTGAATATTTATTCCTTTTTTTTTTTTGCATAGGCTTCTCTTATTACATACTACTAC
 11377  TTAAAACAGTTAACTACAAATTTTTCTATAAAAAAAATTATTAATTTATATATTTTAATA
 11437  TTTACCTCAGATTTTTTTATATGTACTTAAAAATTAAGAATAATACTTCTTTAGTTGTTT
 11497  CTACGTTTAATTATTTAAATCTGAAAAATTTTAGAGCTTTGGCTCAATTAAACGATTTTT
 11557  TTTTACATTATTATTCTACATAGGAGGGCTCTAGTACTAGTGATCCTACGGTTATTTATT
 11617  TAGATGTAAATAACCAAAAATAATTACATGGATCTTTTTTTAATATAATAGAAATAAAGC
 11677  TGGAATTTAGGGATTAATTAATAAAAAACCTCTAAACATATATAGGTTCATCTGTTAATT
 11737  TAACTTGAATATTTAAACAATATTTTAATATAAGTTATATGGAAAATGTGGCTTCGCATG
 11797  CAAAAAAAAAAGTTTATAAATTTTATAATATTGTAATCCTTCTGAAGTATTGGAAAGAGA
 11857  ACAGTATTATTTAGACTTGTTAAATCCGAGCTTACGCCCTTAAAGGGGGAATATAATTTT
 11917  TTTTAAATTGCTAGTTCTTTATTAGGATATAAACCGCCCCCTCCAGGGGGGCCCCCTAGT
 11977  GAATAAACTCAATAATTTTACGTCTAAAAAATAAAAATAACTTAATATCAGAAGAGACAT
 12037  GGCAAAAAAAAATGATCCATAAAGTAGTTTAAAAAATATATTTAGATTATCCCCCCCTTT
 12097  TTTTGGAGGGGGGAAGGGTACAATAATAAAAAGCAATACTATTAAAATTAAATCCAGAGT
 12157  GGAATAAAATATCTTGAAAAAAGCCCCTTGTATATAATATTCCACTCTGGATTTAAATAC
 12217  AGTGAAGTTGCAAAAGAGCTAATGAGTTTAAAAATATTTTAGTATATTTTTTAGCAATAA
 12277  TAATTATTGGCTTAACGTTTTTAAGGTTTAAATCTTTTATAGGTAA
;     G-trnA(ugc) ==> start
 12323  GGGGATATAGTTTAATAGTAGAACTATTACGT!TGC!ATGTAATAAATTCGGATGCGAAT
 12381  TCCGATATCTCCA
;     G-trnA(ugc) ==> end
 12394  TAT
;     G-trnF(gaa) ==> start
 12397  GCTCATGAAGCTCAATTGGTTGAGCGGAATATT!GAA!GTTATTTTGGTTGTAAGTTCGA
 12455  GTCTTACCTTGGGCA
;     G-trnF(gaa) ==> end
 12470  A
;     G-trnL(uag)_1 ==> start
 12471  CGGATGTGCTGGAATGGTAAACAGGTTCTGCT!TAG!GACAGAATAGTGAAAACTTTGTA
 12529  AGTTCAAGTCTTGTTTATTTTT
;     G-trnL(uag)_1 ==> end
 12551  AATTAATTAGAATATTTATAGTTATATTGTAGTTATGTATTTACTATAAGTTTTAGTAAT
 12611  ATTTTATTATTTTAATAAAATTTCTTATATTCTTGCTTATCTTTGCTTTGTTACTAAGTA
 12671  TGGATGGGTTTCTTTATCTCTAATTTATCATTGAGACCTTTTGTTTATATTAAATAATAA
 12731  AAGGGTGGTGTTAGGAATTGGTAGACTGAGATATACCATTCTGTAGTATATAAATATGAT
 12791  CCAGTTTACCAGGATGGCGTTAGTTTCAAACAAATATACAGTATTATTAAAACATAAAGT
 12851  AGGAGGTAAGCTTACGCTCCTATATATGTAAATAAAAGAAAATATACCAGATGGGGCCCA
 12911  CCCAGCATAGCTGGGGGGGGCTTTTTTTATCAATAAATACTTTAATATTCCCCAAATGGG
 12971  GCCCCCCCCTCACTTAACGGAGTCGGGGGCTAGTATTAATATAATAATCAATGAAAGAAA
 13031  AATGCCACAATTAGTACCTTTTTACTATATGAATGAATTAGTATTTAGCTTTTCTTTAAT
 13091  AGTAGTAATATTATATTTGTTATCAAAATATATTTTACTTAAAAGAATTAGTTTATTTAT
 13151  TAATGTTGTATTATGTTTCATAAAAA
;     G-orf177 ==> start /note=GIY ;; evalue:1.8e-16
 13177  AAATTATGAGTTTCAACCCCAGATCTTAAGGGCATAAGGTTTACGGATACTTTTATGGGA
 13237  AGAAAAAATTTAATAAATATTGAGAAGACCGTTTTTCTTGCAGATGTAATAAAAGTAGGG
 13297  TTATTTTCGGTTTCCAATTACGTGTTATGTGAAGTAGGAAGAGGAATTGGAGTAGGTAGT
 13357  TTAAGTGTATTTAGTACTCAGTTAGGAAGTTTAGGAAGTGTAAGTGATGGTAAAGTTACA
 13417  GGAGAGGTATCCTTAAATAAAGAAAGTTGTAATAGACTTAATAATATAACTCCCGTGGCG
 13477  GTTTATTCAAATGTGGATATTTTTAAATTAATTATTTTAAAAGAAAATAGTAATAAAGCT
 13537  GGTATTTATATGTGAGTTAACTTACACAACGGTAAAATTTATATTGGCTCATCTAGAAAT
 13597  TTTACTTATAGATTTAGAAAGTACTTTTCTATTAACTTTTTAGAAAAGGAGATAATTAAA
 13657  AATAAAATTTATAACTCGATATTTAAGAATGGTTATTCTAGTTTTAGATTCTAA
;     G-orf177 ==> end
 13711  ATATTGGAGTACTGTGAGGGGGATATTGTCAGAGAAAAAGAGCAATATTATATTGACATG
 13771  CTTAACCTGGAATATAATATTAAAAAAACGGTGGGATCTTTATTAGGGTTTAAACCGCCC
 13831  CCTCCAGGGGGGCCCCCTAGTGAGGTTACACGAGAGCTTATGAAATTAAAGTATAAAAGT
 13891  AGAGATAAACAGATGTCGGACGAAACTAGAATTAAGTTGATTACGTCGCGTCAAAATGGT
 13951  GAATTGATAATAGTGTTAAACCAAAATATATATATGAAAGTTTATCATTTTTAACTGTTA
 14011  CAGAGGCTGCCAAATTTATTTATACTTGGTATTAATCGTAGTTTTTTTATTTAAGGCCAT
 14071  TAAAGATAATAAGTTTTATTTAGGAAGATCCCCCTCGGTTTTATAATTTATAGATCGTTT
 14131  ACTTCTTTGCAAGATATTATGAGTAGTGAAGCATACTTAGCAGCTAACGAGGAAAGTAAT
 14191  TATAAATTTAAAGCTAACCTTGGGTGTGAACCATCTAAACTAAGTTTAAATGTAGGAAAA
 14251  GCTAAGGTAATTATAGTTATAAATAATGAAACTAAGGAAACGTTGGAGTTTAATTCAATC
 14311  GCAGCTGCGTCAGATTGATTAGGTATTAGTAAATCGTATATTAGTAAATGCATAAAGAAT
 14371  AAGAAACCTTGTAAGGGGTTTACAATAGTTTTCAAGTTATAGTAAGTTATTTTTAGAGTG
 14431  TCTTTAGCAAGTACACTCTAAAGGGGGGGGGGGGGTTAGAGTAAATAAAGGTTAGTTAGT
 14491  TAGCTTCTATTAAATATAAATGGGAGTTACTAGGTTGTATACAAATAAAATATAAATAAG
 14551  TTTGTATAGTAAACAAAAAAAA
;     G-trnL(uag)_2 ==> start
 14573  AAGGAAGTGAGAAATTGGTAAACTGAGGTAATT!TAG!GCTTATCTGATCGAAAGATCTT
 14631  GCAGGTTCAAGTCCTGTCTTCCTTA
;     G-trnL(uag)_2 ==> end
 14656  TTTTATTTTACTATTCTTTATTAATTGGGAATAATATTATAAAATACACTTAAATTTTAT
 14716  TATATAAAAAAAAATTTAATATAGTTAGTTATAATTAGTGTCCAAATAGGGACCCTATTT
 14776  GATATCTAGAGAGTAGATTAAAGGTAAGTTTATTGCATAATTTATTTGCAGGGCCGATCT
 14836  GGATTATCTTATCGAGAGATCGTGCAGGCTCAAGTCCTGCTCACCCTATTTGTTATATTT
 14896  TATGAAGGTGTGAAGCATAAGGGGGCCCACCCAGCTATGCTGGGGGGCTTTATTTTATTT
 14956  TTATTAATTTTTTGTAGGGTATTGTTTTTATAGTCTAATTTATAGGGAGCCTATAGTTTC
 15016  TTGTTGTATATAATTATTTAGTTATTTACCTTTTAGTAGTATTAATAATAATATATTGTA
 15076  ATTATTATAAATGTATATAATTATTTAGTTATTTACCTTTTAGTAGTATTAATAATAATA
 15136  TATTGTAATTATTATAAAAATAAATTTTTAGTAGATAGATTTCTATTAGTTTTATTTAGA
 15196  TCTAATAATTTAAAAGCTAAGATAAGTGGCTATATTTAATAGTAGTTGAGAAGTAAATTA
 15256  ACTACTTTAAATATATTAATTGAGAATTATAATTTCTCTCCTAGTTGAATGATGATATTA
 15316  TCAATAATCTTATTTATTTTAATACCGTTTGTTCTAAACGAGTTAAGAGTCGTTTAATTG
 15376  TAGCAAAGCAAAAGGATATAATAAAAATAATAAAAATTCTTAGTTAATTTTCGGGCCTCC
 15436  GGCCAATAAAATCTCTAAAATAATTATATTTTCTAGATTGAAAAAAAAAAAAGCTTTTTA
 15496  GATTTATAAAGAGAAGGGTGTAATAAAATATCTTGGTGGGTCTGAATATAAAGATAAAAA
 15556  TTTAATAATTGAGATTATTAAATCCGGTAAGGATTCATAAATAGTATTTGAAATGGCCTA
 15616  AGGGGGGACGCAAGCTTCGATTAAATAGAAAAATTATAATAACTAATTATTGACTTTTAG
 15676  GTTTTGTTGAAAGTTATGGTTGATGAACCCCCCCCTTAAGGGGGGTCCCCTATGTGGAAA
 15736  AAAATAAATATTAGATGGTGATGTCTAAATCTTATAAAGAAACCCCCGTAAGGGGGGACC
 15796  CCTTTATTTTTAATGGAAGCTATAAGAGATTATTTAAACAATTTAGGTGCTTTAGGTGAA
 15856  ACGAGTTTTAAATAACCCCTCCGTGAGGGGGCTGGTGGCAAAACTTCCTGTCCATTTGGA
 15916  GAAAACCCACTTGATACAGTGAATTTAGTAGTAAGTAATATGAGATTTTTATCTGAAAAG
 15976  ATAATACCATTATTTAGTGAAATGAATTGATATAGTAAAAAGGAAATGGATTTTAAAGAT
 16036  TGAGTTATTAAGTTAAAACAATTCCCACCCAGGTCAATCTCCCGCAGGAGATGGTAAGGA
 16096  ATTAATAGACTTAATATTAAGTCAAATGAATAGTAATATATTCTCGACTAACCAGTCTAA
 16156  TATTACTGTAGATAAATATCAATTAATTCTTAAAGCAGAGAGTTTATTAAATAAAAGTTA
 16216  TAATTATGAATATTTTCCAGATGGAAAAGTATTAATTAAATCAGAAAATAAATATTTAAA
 16276  TTTTCCTTGGTTTAAGAAAAAAAGTTTTAAAGAAATCTCACGGATAATGGTGAGATTCTT
 16336  TATGCATTTGAGTCAATGGAAAAGTGGAAATTTTTAATGTATCCCATCAAACAATTAGAA
 16396  TAAGATTACGTAAGGGTGAGCAAAGCCCTCCTATGCTTTAATGGTAAAATTGTATATTTT
 16456  TTTTTTTTTAGATAATATTTAAATTTTCCTTGGTTTAAGTAAATTAGTAGTCGATGACTA
 16516  CTAAAAACCCCCCCCCGGGCTTCCCTAAGGGGGGGTCCC
;     G-trnQ(uug) ==> start
 16555  TATGTTGTGGACTAAACGGCAGGTCATAAATTT!TTG!GTATTTATTATTGAGTGTTCGA
 16613  ATCACTCCAACATAA
;     G-trnQ(uug) ==> end
 16628  TGGAACTTGGAGTTTTTAGTTCGATTTTTATTTAATTTTATTTTCTAAGAATAAAGAAAA
 16688  GATTCTGAAGATATTGTAGTTAAATGTAGTTAGAGTCTACACTTTTCTTATGAAAAAAAC
 16748  AATAAAATTTAGATTAATGGGAGTGATTAGTCTTTCAACCCCATAGACGAAAGGGGTGTT
 16808  ATCCATTCTAACACAATTTTTTTTTTTTTGAATGGGTAGATCTTTTTGTCACCATTTTCA
 16868  ATTTTTTTTTGTAGTTATTTTTTTGATTACCGATGTGAAGTGTTTTTTTACATAAACTCT
 16928  ATATTTATTTTTTTTTACTGGTATTTATACTATTTTTTGAATTATTTATTAATTCCTTCT
 16988  CGCAACGAAGTATATTCGTTGTATATTATGCAGGTTAGAACAAATCCTAGCTATTATAAT
 17048  TATTAGTGAATTTATAATAATATAAAACCATAATATTTTTTCATAGATGGATAGCCTCCG
 17108  GCTCCGTAGATTTATTGACATAGTTCTTGTTGGGTTATGTTATTTACATTATTTTTTGAT
 17168  TTTTAGATCATTTATGGGTATTTTTTTGTTCCGTTATATCACTAAAAATTCTAGTGAAGG
 17228  GGCCCATCGAGGCGTGGCAAAGCATGCCTCGGGGTCTAATTTACATAATGTTATTAAGTT
 17288  CTTACTTGGTAATTTAAAAACTAGAGGAGATTTCTTTTTTACAGCAAATTCCCAGTTATT
 17348  TTTGAGGAGCTGGTACTATAACTCATAAGGGTAAAATTTTTTTATAATATCGAATTGTAG
 17408  ATTTAAAGGTATTGGTATCTTTAGTTTTACCGGGCCTATGCCCTAAGGTGGTGAGGTGTT
 17468  TCACCAGCAAGCTCCGGTAGTTTTTAAATAAGAATATCAAAAAACTCAAGTAGTATATTA
 17528  AAGGAAAGAGTAAGTTTAAGATTTATAATAACTTAACATCTAAGAGATGTAGAATTAATG
 17588  AAAAATATCATAACTTATTTAGAAGCCCCCGACTCCGTTAAGGGGGGGGGGGGGGGCCCT
 17648  TGTGGTTCAACAAATAAAATATGTTGTATAATATTCAGTAACTAAATTTAGTGATATAAA
 17708  TGAAAAAAAATAATCTCTTTCTTTTTAAATTATCCCCTAATTGGTCTTAAATATCAGGAT
 17768  ATTAAATGTTTTGAAAGAACTTCATTAATGATAAAATCAAAAGTACATTTAACATAATAA
 17828  AGTTTAGGCGCGCTGCGTCGAAATAAAACAAATAAAATAAGAGTTAGTAATAGATAATAA
 17888  ATAATTGTAATAATAGAAAAGTGTGAGTATTTAAGTTTAAATAATTATTTTTATTTTACC
 17948  ATTTAAAGGTAATAATATGAATTTTTAATTGTAACACATATTTCTATGTGTTATAA
;     G-trnH(gug) ==> start
 18004  GGTGATTATAGTTCAATCTGGTAGAGCAACTAATT!GTG!GTTTAGTAAGTTCCCTGTTC
 18062  GAGCCAGGGTATTCACC
;     G-trnH(gug) ==> end
 18079  CTCTAAATTAAAAGGAAAGTAAATTATATAAGATATCTTAGATAATTAGCAATTAATGAA
 18139  CGTAGCTTATTACTATGTTGTAATTAA
;     G-trnM(cau)_2 ==> start
 18166  GCTTGGGTAGTTTAACGGTAAAACTTTATCCT!CAT!AAGATAATAATGGGTATTCGATT
 18224  TACCCCTCAAGCT
;     G-trnM(cau)_2 ==> end
 18237  CAGAATACAATTATTCCAACGTAACAATTGTTCGTATTATATATATATATACATTAATGA
 18297  AATTTACATGAGTTTTAAAGTATAAATATTTTTATTAGGTGTGAGTACTTATATTAGTAC
 18357  TCACACATTGAAGGTTAATAAACCTAAGTTTATCTCTTTTAATTGAAAAGGATAAAATGT
 18417  TTTTTAGACGTAAGCTCTAAATAAAAGCCCCGGTATGTTAATTTGGTGTACAGTATATTA
 18477  AAAGTAATAGAATCAAGCTTAGGTTTTAAACATTTAGGCGCCGGAGGCGTCTAAATATTA
 18537  TAATTTAAACCTCCAAAGTTAAGTAGGTAAGTTTAAATTATTTAAATCAAACTAAAAAGG
 18597  TAAAGCCCTACTTCGGTATAAATAGAATAAATATTTGTTAGACACGATATATCTAACAAA
 18657  TATTTTAATTAATTTATATAATATTCATTTTTAACCTAACCGGTGACATTATTTAAATTA
 18717  AAAGCTAGCGATAATTTAAAGGGTAAAAAAATTTAATTTCATAGTCGTAGGCTAGACATT
 18777  AAAAATGAGAATTCGAATTTCTCTCCTGGCGAT
;     G-nad2 ==> start
 18810  ATGATTACATTATCAATAATCTTATTATTATTTTCTAATGCCGTTTGTTCTAGACGAGAT
 18870  ATTTCGATATTATTTAACAGAGTAGCTATTATATGTTTAAGTTATTGCGTTTTGCATGAT
 18930  TTAATGAGTTTATCACTTGGTAATTCAAGGGGTATAGGGCTACATGGAGGATTGCTTCAA
 18990  ATTACTAATATTACACAAATTTTTCATATTTTTGTATATATAATTAGTATATTAATTTTA
 19050  CAATTAACTAGTTTTTATCCTAGAAAAGTTTGAATTTCTGAATATTCTTCTTTAAAAAAT
 19110  TTAATATTTAATCAATTTATCTATTATAGAACTTTTGTTATTAATAAAATGGGGGAACAA
 19170  TTTAAAATCATCGAGTATCCTTTAATTTTATTATTTATTATTACAGGTGCTGTTTTATTA
 19230  ATGTCTACTAATGATTTAGTTTCTATTTTTTTAGCTATTGAATTACAAAGCTATGGTTTA
 19290  TATCTATTATGTTCTATGTACAGAAATTCTGAACTATCTACTACAGGTGGTTTAATATAT
 19350  TTTTTAATAGGAGGTTTAGGTTCTTGCTTTATTTTATTCAGTACAGGTTTATTATATGCT
 19410  AATTCAGGTACTACTAGTTTAGATGCTTTATATGTCATGAATAATCTTAGTGATATAGAA
 19470  AGTTTTAGTGTTTGATATAAACCTTATTATACTAATATATCATTAATAATGTTTATGGTA
 19530  GGATTCTTAATAAAAATTGGAGCTGCGCCTTTCCATTTTTGATCACCTGATGTTTATGAC
 19590  AGCATACCTACTATAGTTACTACGTTTGTAGCTATTATTGCTAAAATCTCTATTTTTATT
 19650  TTATTATTACAAATTGTTTATTTTTTTAATTCTAATCTTTTTGATTCTAGTTGAACTTAT
 19710  TCTATAATTTTCTGTTCATTTATGTCTATTGTTATAGGTTCAATTGGAGGTTTGACACAG
 19770  TTTAGAATAAAAAGATTATTAGCTTATAGTACTATTTCTCATGTAGGATTTCTTTTATTA
 19830  GCTTTAGGTATATCAAGTGTTGAATCTATTCAAGCTTTATTGTTTTATTTAACTCAATAT
 19890  TCTATTAGTAGTCTTAATATGTTTGTTATAATATTAGCTATAGGTTATTCTTTCTTTTAT
 19950  TATGTAAGTTCTGATCCAAATTATAAAGAATTAACCGATAATAACAATTCACCTATTCAA
 20010  TTAGTTAGTCAATTAAGAGGTTTTTTCTTTATCAACCCTGTATTAGCTATTAGTTTAGCT
 20070  ATTACTTTATTTTCTTTTGTAGGGGTACCACCTTTAGTAGGTTTTTTTGGTAAACAAATG
 20130  GTATTAAGTGCTGCTTTAGATAGAGGTTACTATTTTATGGCTTTAATTGCTATTACTACT
 20190  AGTGTTATTAGTGCTGTGTACTATTTAAATGTGATAAAAGAAACTTTCTTTTATCCTTCT
 20250  GAGTATATGGTTAATCCTGCTTTTAAAGATTTAACAATTTGGGGAACTATATATGATAAA
 20310  AATAATTTTTTTATTAAAGATGTTAATTTTAATTATAGTAATGTTGTTATATCTAGTACC
 20370  ATTGCTTTTACTATTTCAACGATTACATTAATTATTTTATTATTTATGTTTATTTCTAAA
 20430  GAATGATTAAGTATGGGAGCCATATTGGCTTATACACTTGTAATTTCATA
;     G-nad3 ==> start ;; mfannot: alternative ATG start pos 20432
 20480  G
;     G-nad2 ==> end
 20481  TGAGTAGTTTAACAATTTTATTAATTATTATAGCTATTATAGCTGTTTTATTTTTAGTCC
 20541  TTAATTTTCTTTTAGCCCCACATAATCCTTACCAAGAAAAGGAATCGGCTTTTGAGTGTG
 20601  GATTCCATTCTTTTTTACAATCTAGATCTCCTTTTAACGTTACTTTTTTCGTGTATGGGA
 20661  TCTTATACCTTATTTTTGATTTAGAAATTATTTTATTATATCCTTATGCTGTAAGCATGT
 20721  ACGAGAATGATATATATGGACTTATTGTTGTTATTATTTTCACATGTATTATTAGTATTG
 20781  GATTTATTTATGAAATAGGTAAAAATGCGTTAAAAATTGCTAGTAGACAGGATAAATCCT
 20841  TTAATTTTAATTCTAAAGTTTCATCAGGTCCTAGTCACATTTATTATTTAGATTAA
;     G-nad3 ==> end
 20897  AAATTAACAAAAATAGAAAAGTAATTATTTAGTCCTTTTTCCCTATCCCTCTTCTCCTCT
 20957  TAATAAATTATTTAATACTTGAATAAGTATTAAATAATAGTTATTTTTTAAGTGAAATAT
 21017  CTTTTATAACTTTTTATTATTCATTTTGCATAAAAATTTTTTTGCGTTATATATATCTTT
 21077  TTTTTTATTATATATTATTAATAATAACTAAAATA
;     G-atp9 ==> start
 21112  ATGATTCAAGTAGTTAAATTTATTCAAATAAGATTAGCTACTACGGGTCTAATAGGATCA
 21172  GGCATAGAAATAGGAATAGTTTTTGGTGCATTAATTTTAGCTACAACTATAAATCCATCA
 21232  TTAAGAAGTCAATTGTTTTCATATGTAATTTTTAGGTTTTATTTCAGAAGCTATAGGTTT
 21292  ATTTGCTATAATGATGGCTTTTTTTTATTAATATACGTTGTTTAA
;     G-atp9 ==> end
 21337  AATTATCTAAAAATATTCTATTTTTTTTTTTTTTAGAAATTTTTGA
;     G-cox2 ==> start ;; mfannot: alternative ATG start pos 21401
;     G-cox2-E1 ==> start
 21383  TTGTATAATAATAATAATATGTTTTTTAATAATCTAATTTTTAATTTTGATGCTCCTACA
 21443  TCTTGAGGAATTTTCTTTCAAGATAGTGCAACACCTCCAATGGAAGGTTTAATTGAATTA
 21503  CATAATAACATTATGTACTACTTAGTTTTAATACTATTTGGAGTAGCTTGAGTATTATTT
 21563  TCTATAGTATATAATTTTATAGAAAAAAAAGCTCCT
;     G-cox2-E1 ==> end
;     G-cox2-I1 ==> start /group=IC2 (4.71e-31)
;     G-cox2-I1-orf419 ==> start /first_aa=I /note=LAGLIDADG ;; evalue:1.8e-26
 21599  attgagaagtggttgtgtgaaccactggtatgggagtatacgctatcaaattccggaaac
 21659  atcctaaagcttttgatatcaaaccaaatattaaaatatttgtctagtcaaattaataat
 21719  ttggttagggtaataagtcaaaagatttgtgaaaacaaaatggacaatcgcggatctaaa
 21779  tcagccacagctatagctgtggctgtaaaagagcaacgagtagacggtagtgggcaagaa
 21839  ttacttattaatagtagtacttgtttaagatgtactctaacaggtttcgaaagaaattgt
 21899  caaatcaataacatatctaagcaaatatacaaaagattttttagttcaattaatacaaat
 21959  aaacctgatcatacagaattaaatttaaagatgaatccttgattcttcacaggatttgcg
 22019  gatggtgaagcttcttttattctttatatacagaaaactagtaatacaaaaataggttga
 22079  gctacttgagtaggttttgagattaatataagtgataaagatttatccattttgaaagat
 22139  attaaatcttatttgggcataggaaaaataaatcaaaaatcagatggatcttgtgtttat
 22199  tatattagatcttttaaagaaataaaagtattattagatcactttaagaattatccatta
 22259  ttaactcaaaaattcgcggactatttactatttaaatctgcgtttgaaattatagaaaaa
 22319  aaagagcatttaactccagaaggttttaataaaatattagcccttagagcttctatgaat
 22379  aaaggtttacctcctaaattaaaagaagctttccccaatattactcctgttgtaagacct
 22439  agtgttttggattcaaaagtttgggatcctaactgattagcagggtttactactgccgag
 22499  ggttgttttttagtaagaataattgacaaaccagatgctaaacctcaagtacggttagaa
 22559  tttaaattaattcaacacattagagatgaacaatttataagaagtttagttgattattta
 22619  aattatggtaaaatttacattgatgaaagatccgtagtttttattgttactaaatttagt
 22679  gatattaatgaaaaacttatacctttttttggcaaataccctattcaaggtattaagcaa
 22739  ttaaattatttagattttgttaaagtaagccaattaatttatagtaaattacatcttact
 22799  agtaaaggtgtcaaattaatttctaagattaaatcaggaatgaattccggaagattataa
;     G-cox2-I1-orf419 ==> end
 22859  atttattaagaacttacaagagctcatctcaaaaaaaatttttatatgtatatttgtatg
 22919  ataaagttgatataaaattttg
;     G-cox2-I1 ==> end
;     G-cox2-E2 ==> start
 22941  ATTTCTCATAAATATTTAAATCATGGT
;     G-cox2-E2 ==> end
;     G-cox2-I2 ==> start /group=IB(5') (1.64e-12)
;     G-cox2-I2-orf293 ==> start /first_aa=K /note=GIY ;; evalue:5.6e-33
 22968  aaagaatttgtgcctattcaaaagtgttttaagactaagaattttaccattaaagataat
 23028  aaaaaatatatacgtttatatagtactactcctaattcagaaattattagtgaaaaattt
 23088  tacgaagatgcttttttaatgcaaaaatctattataaaagataatgataataaatctgga
 23148  atttataaatgaactaataaattaacaaatgacatttacataggtcaatctataaattta
 23208  ggaagaagatttataagatattttaatatcagttatttacaaaatagaggaagtcttgta
 23268  ataaatagagctttacttaaatatggttattctaactttttattagagatattagaatat
 23328  tgtgatatagctgatttaactaaaagagaacaatattatatggacaagttaaatcctaag
 23388  tataataccttaaaaatagctggtagctctttaggttataaacaaagtgaagaaactaaa
 23448  gtaaaaattagtaaagccttaaaaggagtatatactggggaaaattccgctttatatggc
 23508  cgtaaaatgagtgaggaaactaaaacactaatgcgtttaaaaaaattaaaggaaaaaaat
 23568  aatttttatggtaaatctcacagtgaagaaactaaagagttaattagacaaaaagcatta
 23628  ggtagaaaatattctgaagaaactttattaaaattgagtttgagcaagggttatcctgtt
 23688  aacatttatgaaaaatgtgatttagatggatttaaattaataggtagttttatttcaaga
 23748  agaaaagctgctaattttttaggtattagtagtaatactgtaaaactgtatataaattca
 23808  ggtaaaatatttaaagatagatataaattttcgtctaagtaa
;     G-cox2-I2-orf293 ==> end
 23850  acttaaaaaaactatgaataaaatttcactgtatgctggaaactcctaaagcttttagat
 23910  actatagagccaaaataagatagatgggctttaaaagtgaaaactctaaaggatgaaaca
 23970  atggacaatcagcaggaaaattgaggagatttagtgtttaatttccaaaaaaaaatgttc
 24030  cttagagactagacgtgaaaaccatttatggtaagatatagtccagttaaatatgaaaat
 24090  atttatgtattttgtcaggtaagcgtcgttgattattttcgatgaaagataatctttaga
 24150  aagtatttattttgcctggttttataacaagtttattgataataataatgataataagcc
 24210  cctccgggggccctttgaaaataatatagagattaaagataaaaatatataagagttaaa
 24270  gataaatttcgagcttccggttatattaatcttaatatatgttattagtatagttaagtt
 24330  attattaaaaaaaaaatcaaataaaaaaaaaaataaatccgaaaataattaacgatctat
 24390  ctagcaaatattg
;     G-cox2-I2 ==> end
;     G-cox2-E3 ==> start
 24403  ACATTAATCGAGCTTGTATGAACTATTACACCTGCTTTAGTTTTAATATTAATTGCTTTC
 24463  CCTTCTTTTAAATTATTGTACCTTATGGAT
;     G-cox2-E3 ==> end
;     G-cox2-I3 ==> start /group=IA (9.06e-15)
 24493  aaccagttttgtccatcttatttatactggtaatttctattacctttattaatatgatta
 24553  aagagaatgaatttcaagaaaaactgaaagtgttatattatactctttcttagttaattt
 24613  gaagcgaaacttgtaaaatttattttatattcttaattatacaagaacgttcaacgactg
 24673  taaaaataaagcaagaaaaaagaaaatatcttatttatttttattataacacaaaagatt
 24733  aaaaaatccaaaaatattttattggtacgtgttatttaaagtattctccgttaaataatt
 24793  taagacttatatgtgtattataaataaatttgacgatgacatagtctgaaccatattgaa
 24853  agatatggaatttaataacaatcttggatattaataagagttctacaaagttagtctgta
 24913  ttaaatacctgaatagtagacatgaattccaaaatatacttacttatttgtcagcaagaa
 24973  attatagtactttattaaaaaccgccccttcccgtaccgtaaggacggacggggccccct
 25033  catgtggacaaagtccattaattttatcagactctagtgataaagaaaatacaaattttt
 25093  ttgaatggttaagtggttttacagatgctgagggatatttttatattgttgcaggtaaat
 25153  cttattcttttagatttcaaattaatttgcataaagatgatctaaaagtattacattata
 25213  ttcaagaatctttaggttttggagaagttagatcatataaagatttttcatctttcactg
 25273  taactagatttaaagatatatctcaacttataaatatttttgatacataccctcttcaag
 25333  gttcgaaatgacttaactataaagattttgtagaagcctttaaactttataccgatacag
 25393  atcgtagtgccgaagtattagcaaaaattatagatattaaaaataat
;     G-cox2-I3-orf274 ==> start /note=LAGLIDADG ;; evalue:3.5e-47
 25440  atgaatagtttaagatctgattattctatatctgaagataaagttattaatcttactcct
 25500  tactgattattaggatttatagaaggtgatggtagttttagtattaataaacgtaatcaa
 25560  tatagattagattttagtatgagtcaatcttatactaataaagatctaatgaaaagtatc
 25620  aaagtgtatttagaaaacttgcctaatacggaaggtaactatgaaggtgcaataggtatc
 25680  tctgatgttagtattaataaaccaaatcaaaaatctactactaggattgaaactgcgcgt
 25740  atgtcttatataacaaatatttttataccctttttagaaagtttaacttgacaaagtaaa
 25800  aaatatttagattttctagattgaaaaaatattttgaaattaaaagaaaaaggtcatcat
 25860  ctttcagaagaagggattaatttaatagagcttattattagtcaaatgaataataataga
 25920  ttatctacatctaaaactgttaaacataaagacaaaaatagagacagagaactattatta
 25980  aatcatattaataatatgctaaaaggtccctcaaattttgagacaagaaatggaagatta
 26040  ttcgtaatttcattaaataaatattatcattcttctcgtgtaaataaaaatgtagtaata
 26100  gtagatgaaaaaggtaataaattacattcttttcattctttggctgaatgtgctgtattt
 26160  ttaaatatacactctagtacagtttctaaaagaaaaattcgaaatataccttttttatta
 26220  gaaaataaaactgtttacattaaagaagatgaagataatgaataa
;     G-cox2-I3-orf274 ==> end
 26265  cgcactttatcttttcaaaccaaactttttactcacaaatctgctatgctgggggggctt
 26325  tctagaaactacaaatatgtttagctatattataggaaattaaattaattttaagaatta
 26385  ataacacaattg
;     G-cox2-I3 ==> end
;     G-cox2-E4 ==> start
 26397  GAAATTAACGATCCATCTATGACAGTTTTAGCTCAAGGT
;     G-cox2-E4 ==> end
;     G-cox2-I4 ==> start /group=ID (5.05e-28)
;     G-cox2-I4-orf260 ==> start /first_aa=L
 26436  cttataggtggcctaaaattatttgtgttatatgttttatataaaaataaaaaataccta
 26496  tttataggtcaaaaagagaatacttatgtatcaaataaactagctcaagttaaagatacc
 26556  cgttttatgtcaaatttacaatttaaaagatcatttcatacaaaaatgagagcttctaac
 26616  cgtataggtccacataatattgatgttttatctataattataggttctttgttaggtgat
 26676  gcctatgccaacgctagaacagttgaaggaactagaatttcatatagacaaagcgaaata
 26736  cataaagattatttattttgattgtatgagttttatttttctagaggttattgttctgat
 26796  ttaaaacctagaaaatatacaagaaaattaaaaggtaaagaatattatgggtatgaattt
 26856  aatacttttacttttagaagttttaattgaattcataaattattttataaaaaaggaatt
 26916  aagtatatcaatcctaaattagaattatatttaactcctttagctttagctatatgaatt
 26976  caagatgatggtggttgagcaggcggtggagttagaattgctactaattgttttaaaata
 27036  gaagagaataaaatattggttaatattttaggtaatctttacggtttaaattgtacaatt
 27096  caaaatatagaagatcattattacatatatatagttaaaaattctgtccctaagcttaga
 27156  gagattgttttaccttatattttgcctagtatgagatataaattaggaagacgtaataac
 27216  taa
;     G-cox2-I4-orf260 ==> end
 27219  taagtataaaaattttttaattaacatataatatatttaatagtcgagattttagaaaaa
 27279  taaagtaattaaataatagagccatatttagttaacatacttaaagtataggatttagtt
 27339  ttctaatttgcttaagattttggtaaaaatctttaataggaggcttattgccagctatgt
 27399  acacttagtagcgcagcggttcttcctgttaggcgacattagtgaaaatagtcaaatact
 27459  attatttagtgaatctttttttttattaatatagtgtaagactatcagcaggaattattc
 27519  tctatttttttattctgttgcaacagactggatctctaatgggtggtttaaaagctgctt
 27579  aatgtacagtcgacaaagttagttttagctttg
;     G-cox2-I4 ==> end
;     G-cox2-E5 ==> start
 27612  CACCAATGATACTGAAGCTATCAGTATCCTGATTTCTTAGATCCTAACGGGGATTTCATA
 27672  GAATTTGATTCTTATATTGTGCCTCAATCTGATTTAAATGAAGGAGATTTAAGAATGTTA
 27732  GAAGTTGATAACAGATTGATGTTACCTGAATTAACACATGTTAGAGTTTTAGTTACATCT
 27792  GATGATGTTATACAT
;     G-cox2-E5 ==> end
;     G-cox2-I5 ==> start /group=IC2 (6.19e-33)
 27807  gaagtaatttaaaaaaaaaatgaagtgtatattaagagccaaattccggggaagccctaa
 27867  agttttagtaaccaaagttataaaagaaattttatgaccggcctggttaatgacccaggg
 27927  taaggtaacatcactaaaaattattaatttatattaatgaaatggatgatcgcggatcta
 27987  aatcagttatttttgtttattatactgtaaaagagcaacgagtagatggttctttaaatt
 28047  tttatagttggctaacagattaaactatattgagttataaggtgtactctagtcgccagg
 28107  aaatctggcttcttaggagaaaatttataagtaatccaagattaaagttaacacaataat
 28167  ttgtatttttatacttaaattatgaggcgattatgatggggttttatttaatgatttttg
 28227  tcacagtttttaagttaacaaattcttttaatttttttatcttttcgagagatattaaat
 28287  gtatcttatcgcctttttattagaaatagtagttttagatctcattctatagattctaaa
 28347  aggttttattatgcattatcacgtattagattttattcttcttcttctaacaaaactatt
 28407  tataaagattataagtctataactagtgatgttttaaattctttattagaaaatcaacaa
 28467  gtttctatcacagaagaggaattaaataacctaaaaaagatttgtggtgttagatttgat
 28527  ttacctctagatgatattacttatcctgcttttgaaagcctagttggtaaacctaatact
 28587  agaaatcctaagactggtatttatatatttacacacaaagaatctggatctaaatatgtt
 28647  ggttcttctaatagcctatctagaagattgaatcaatattttacttttaaacattttaat
 28707  caagagaattcaggtctattaatacctttatttaagaaagaaggatttgaagcatttaat
 28767  ttgtcgatatttgtt
;     G-cox2-I5-orf190 ==> start /note=GIY ;; evalue:6e-16
 28782  atgcctaatgatttaaatgtatctccagttaaatctgattattcttatttattcttagaa
 28842  cagtattatttattacatgaagagtttaatcttaatactcaaagaatagttaattttaga
 28902  attaatcaaggaaaaaatatttatctttataatttagaaggtaagattttatattatagt
 28962  agtaattctttaaaaaaatttatggatgttttacgtactcatcatgaaacatgtactaat
 29022  tgtattaaaacaggtgaaagttatttagattattttaaaataacagatactcctatctca
 29082  gatgtaatacaatctgatttaaccttgcctgaattattagaattattagaaaataaaaga
 29142  aaagaaactttaaagaaacaatccaagataaaatttagtaaagcaattataataagaaaa
 29202  gaagatgaagaagaaattataaaatttaatagtataacagaaactgtgagatactttgag
 29262  agtttaggtcttaaagtagatagaaataaaattagtaaaacattagatacaaataagcct
 29322  tataaaggttatatattttttaaaagtaaataa
;     G-cox2-I5-orf190 ==> end
 29355  cttataagatataatattttatgtatcg
;     G-cox2-I5 ==> end
;     G-cox2-E6 ==> start
 29383  TCTTTTGCTATACCTTCTTTAGCTATTAAAATTGATGCTTACCCTGGACGTTTAAACGAA
 29443  GTTTCTGTTTATATTAACAGATCAGGTGTATTCTATGGT
;     G-cox2-E6 ==> end
;     G-cox2-I6 ==> start /group=IC1 (6.93e-41)
 29482  cttatggcctaaactatagtgaacctgtagttataaactatcaaattgcgggaacaccct
 29542  aaagctattataaccaagtaaatgtagtaatatgtttatggcacaggtaatgactcgtgg
 29602  tatggtaaaatcatgatagataattcaatgggtaatccgcagccaagcacttagtattaa
 29662  aatcaaacccccttaagggggttcccctattaggtgtgcagttcatcgactagacggtag
 29722  ttggtattatttttattactattataatgcttaaggtatagtcaaaccccgcctgaaagg
 29782  gtgcaggaaagtataattataatattttctgtttattagatatacaaaataattagtatg
 29842  tttagggaaaaaattttacgatagtttgctaaacttttatttttatgtaaataattatag
 29902  ttattttaattaactgtattataaattattcttataaccgccccctccagggggccccct
 29962  atttaaagtttgcttatttgagtatattattgcatagtgtaattaatcatagttttagaa
 30022  ataattattttttattagataagcgtataagtcta
;     G-cox2-I6-orf444 ==> start /note=GIY ;; evalue:2.7
 30057  atgtcttgtgttcctattggtcgaacttttagtcccattgctactagagcttttagtact
 30117  actgctattagacgtgcagaagattttaatcctgaatccttagcattagaacatattaat
 30177  agtggaaaacctaccaatgcttctgtaattaataaaatattattaaatcaagatatcact
 30237  attactgattctaaattaaaagaattattaaaagttgaaggtgttgaactaaatttatat
 30297  acatctagttttcctttggtacaggaagattataagcttttttcagaattaactggaaaa
 30357  tccagttataagggatatttcggtgtatacatgtttatccataagataacaggtaaaaaa
 30417  tatgttggttcttctaacttattaagacgtagaatggattattactttaaaggggatttt
 30477  cctttaatgggaaaattcttacctttactatcaaaagaaggattaggagcttttaaatta
 30537  attatatttaagttagataaaaacaaatttaaagttaaggatgctttaattttagagcaa
 30597  tatcatttattaaataaagagtttgatctaaatacattaaaagttgttaatacagggtct
 30657  tcaaaaggtgaaagtgtgtatgtttatgatttaacttgtagtactctttattatcatgct
 30717  agctccaaaattgagttaaaaagagtattaaaagttcaccctgaaacttgtaaaaaatat
 30777  ttagattcaaacttaccttatcttaatagatttttattattaagtggtttaatatctaca
 30837  gcagtaaaaagtaatatgtccattccctatttactagatataatgcaaaaagaaagacaa
 30897  aagacttatacgttaggaactcgaagaaatattcctgttatattggaaattaaagatgga
 30957  aatacatatgtggattcttgaggtcaaactctaaaatttgattctctaactacatgtatt
 31017  aactatctaagagacttagggttaattataaaaagagaaactctttctaaatatataaaa
 31077  attgaaaaagaattctataaatttttatgtaaatattcttataactctaaaccagataac
 31137  tttgaagaagttggattaattattgatgaatataaaaaattgtgaaaagaagatttggct
 31197  gttattccaaaggttaatcaaaaaaataaacctattttagtaaaaggtccagctgatttt
 31257  tcaaaagagtttgaaactattacagatacaataaaatattttgagtctattaatattaaa
 31317  ttaaatagaaaatatttatatgttcaattaaaaaacggaaaaccctataaaggatattat
 31377  ttttattatttatag
;     G-cox2-I6-orf444 ==> end
 31392  atctttttgcactatgaaatacatgtaggttagatatgatagcttaatttttttcataaa
 31452  atcgtaaataaatttg
;     G-cox2-I6 ==> end
;     G-cox2-E7 ==> start
 31468  CAATGCTCAGAAATATGTGGTATATTACATAGTAGTATGCCAATTGTTATTGAATCAGTT
 31528  AGCCCAGCTAAATTTGTAAATTGATTATATAATTACGAATAA
;     G-cox2-E7 ==> end
;     G-cox2 ==> end
 31570  CTGCAAAACATTTTAATAATTAAGTAAACATACAATTTATAAATTAAAAGTATTATGTTT
 31630  TGTTATAAAAAAAAATCTCCATAAATTTTTTTAGTTTTAATATTATATTGATTTAATTTA
 31690  TATTATAGAGTGAGGGATTAGGGTGGGAGGTAATAGCTCTATAAAGAATATTAAAAATTT
 31750  AATATTGAAAAGATAATAAAGAACGGCATGAATGTATTAAAACAAACATTCATTCATTAG
 31810  CTTGTCCTTCATTAAATATAAAATGTGGGGTTTAAGATTAGTAATGATGTATTAGATATT
 31870  ATTACTGATTTATTATCTTCTAAAGAACATAATAAATTAAAGGACATAATACCTATAGAA
 31930  TTTTATAATTTAACTAAAGATATAAAAAAT
;     G-orf107 ==> start ;; mfannot: GTG upstream: 31834
 31960  ATGAAATTAAAGAAAGAATTTGTTAAATTAAATGAAATATTACAACCTAATAGCAATGTG
 32020  TACGCTAATATTAATATTTTAAGTAATGCTTTAATTTTAAGAAAACTTAATTCATTCTAT
 32080  TTCCCTATATTCATTGATTGAAAAGGAAGATATTATCCTAGAACATCATCGTTTTCTTAT
 32140  CAAGGTGGAGATTTATCTAAATCTTTATTATTATTTAATAAAGGTGTTTCAATAAATGAG
 32200  AAAGGTGTTAAAAGATTAAAATTATATTTAGCTGAATGTTATGGACATACATCTAAAAAA
 32260  TCTTATTTAAATGCTATAAAATAA
;     G-orf107 ==> end
 32284  GTTGATAATAATCTAGATGATATTATTAACATTGATAAGTTAACTTGATTAGATGGTAAA
 32344  GATCCTTTACAATGTTTAGCTGCTTCTATAGAATTAAAAAAATGTATTGAATCTAAAGAT
 32404  AATATTACAGGAGAATATAATTACATATCACATCTTCCTATTTATATTGATGCTACATGT
 32464  AATGGTTTCCAACATTTATCTCTATTAAGTTCTGATCAAAATTTTGCGGACGAATTAAAC
 32524  TTAACTGAATCTAAATGATCAGATAAACCTAAAGATTTTTATTCCTTTTTGTTAAACAAT
 32584  TTAATTGGTTATTTTCATTACAATTAAAAAAAGAATTTATATAAAAATATGGAAGAAAAA
 32644  GAAAGTTTAGAGAGATTAGTAGATATGAATTTACAAAGAAAAATTATTAAAAAAGCTATT
 32704  ATGACTATTCCTTATAACGTATCTCAATTTCAATTAATAAAATATATTAAATAAAATTTT
 32764  GAAAGAGATAACGTTATTATTAAAAAAATAATTCGGGGGATGAAGTAAAATTATACTCTC
 32824  AGGATTTTTTTTTTATATGAGTAAAGGTTTGATAACTATTTTAAGTGAGAAATTCCTTAA
 32884  GTTGTCAGAATTATTAAAATATTTAGATAAAATAGCTGAGATTTGTTGTATTTTAGGTAT
 32944  ACTTATTACTTGAACCTTGCCTTCTGGTGTTGAGATAAAACAAAGTTATTTAGAAACACA
 33004  ATCAATAAGAATAAAACCTTTTTCTTATCATAAAAGTACATTCTTACTAAAAGTTAGATC
 33064  TAAATATAAATTAGATAAGAACAAATAAATTAGAGCTTTT
;     G-orf100 ==> start
 33104  ATGCCTAATTTTATACATTCTTTAGATGCATCTTCGTTAGCACTATTAGTAGATTTATTA
 33164  TTTAAAACTAATAATAAACCAGAGATCTTTACAGTTCATGACTGTTTTGCGGTTACAGCA
 33224  AATAATATAGAAAATATTATGGAAATACTTAAATTAATTTATATTGAAATTTATTCTAAT
 33284  GAACAGTATTTATCTAAACTAGATAAATTTATTAGAGATAGTATTAAAGGTTATTTTTGT
 33344  GAAGAAGCTATTGATGAAAATAATAACATTAATCCTCGTTTAACTAAAGGTATTAAAAAA
 33404  TAA
;     G-orf100 ==> end
 33407  ATTATTAAATTACCAACCCTTTCATTTTTAGATAAAAATAATATAAATTATAATAGTCTA
 33467  AAAAAGACTAGTTACATTTTAAATTAAATTATATACCGTTTGTAAAAAAAATTTTTATTA
 33527  AATTAGTTTTTAAACCTCCCTTTCATAGTGATTGGGAGGTTTTTTTTTCTAGCTTTGCTT
 33587  AGAGACATACCAGAAATTAGTTAGAGATCTAACTTATTCATATAATTAGTCTTTATCTTA
 33647  GAGTTTAAGGATTTACCCCTCTGAAATGAGTATATCTTAAGTTGTTTACCTTAAACTATA
 33707  TTGCAACTAAGTGTATAGGGACTACTATTAAATGGTGATTCGGGATACCCTAATAAACAC
 33767  CCCTACGTAAGGAGAGGTGTGTGTAGTGTAGAATGGCACTTTCGATTTTCGTGTTTCACT
 33827  ATTTTCAATTTTTTTTTTTAACAAATTAGTTTTCAACACCACTTCCGTGCTTCGCTAATG
 33887  AGAGAGTGAACTTTTTTTTTCCTTTCTCAATATTATTTAATAACTAAACCTAATTAAGAT
 33947  ATTAATAATAGTTATCCTCTAAACTTAATGATTGTTAGCAGACTTAATGGTTTAAAAGAT
 34007  TTATTTTACCTATTTGTTCCTTAAACTTATTGATTGTGGGGGGGGGGGGACAGACTTAAT
 34067  GGTTTAAAAGATTTATTTTACCTATTTGTTCCTTAAACTTATTGATTGTGGGGGGGGGGG
 34127  GGGGCTTATTTATTTAGCGGATGAAACTAATATATTATTATCCGGAATTTGTTTATAATA
 34187  ATATTCTTTTGTAGCTAAGATTTTTTGTGTATAGGGTACTAGATAAATATATAGTACAAT
 34247  ACTTATTGTAAAATTAGAGTTTAAATTTTGCAATTAAATTATAAACTTCTTTTAATAATA
;     G-trnR(acg) ==> start
 34307  AGGGTATTAATCTTAATTGGTAAAGACTAACACT!ACG!GATGTTATATTGTAAGTTCGA
 34365  ATCTTACATACCCTT
;     G-trnR(acg) ==> end
 34380  GGCCTACGGGGTTTTTTTTTTTAGGCCATCGAATACTATGTTTTTTATTAATTTATTTAT
 34440  ATT
;     G-nad4L ==> start
 34443  ATGAAATTATCTTTTTTATTATTTATTATTGGGATATTAGGTTTTATCTTCAATAGAAAA
 34503  AATGTTATATTAATGCTTATATCAATTGAAATAATGTTGTTAGCTATAACATTTTCAATA
 34563  CTTATAAGTTCATTAAATTCAGATGATATTATAGGGCAAGTTTATGCTATTTATATCATT
 34623  GTAATTGCAGGTGCGGAGTCTGCAATAGGTTTAAGTATATTAGTTAGTTTTTATAGATTA
 34683  ATCTGTTTTTGGTTCTTTTATTATCTATCCTATAGTCAAGTTATTAGTGTAAGACTAAGA
 34743  AAAGATTGTTATTTAAATCGTTTAAAATTAATGGGTGTAAGAAATTATTCTACTGTGAAT
 34803  AAAAGAATTGCCTCAGTAGACCCTTGGTTTATTTCAGGTCTTTATGATGCTGAAAGTTCT
 34863  TTTGTAGTTGTTATTTTAAGAAATCCTAGTTATAAAACAGGTTGAAGTGTTCAAACTAGA
 34923  GTACAAATAAAAATGCATGAAAAAGATAGAGCTTTATTGTTAAAAATTAAAGAATATTTT
 34983  GGAGGAATAGGTAATATTACAAAACCTAACAAGAATTTAACAGTAGAATATAGAGTATAT
 35043  AGTTTAAATGATATTATAAATTTTATTCTTCCACATTTTGATAAATATCCTTTAGTTACT
 35103  AAAAAATATACAGATTATCTTTTATTTAAACAAATTGTTTTTACAATGTTAAATAAAGAA
 35163  CATGTTACTATTGAAGGTATTCAAAAAATAGTTAACATTAGGGCTTCATTAAATACAGGT
 35223  TTATCTGAAAGTTTAAAAGAAGCTTTCCCAAATACAGAGCCTGTGTCAATTAGTGAATTA
 35283  AATAGTATACTTCAAAAAAAATTAAATTTAGATTGGATGGCTGGTTTTTGTACAGGAGAA
 35343  TCTAATTTCTTCATTACAGTTCAAAAATCTAAAACAAAATCTGGTTTAGCTGTTTCATTG
 35403  CGTTTTTCTGTAGCTCAACATTCAAGAGATTTATTATTATTAGAAAGCTTTGTAGATTTT
 35463  TTTGGTTGTGGATACACAGTCAATTATAAAAATCGTTTAATTTGTGAATATATTGTTACA
 35523  AAAATTGATGATATAACTGAGGTTATAATACCTTTTTTTGAAGAGCACAATATTTTAGGT
 35583  TCGAAATATATTAACTATTTAGATTTTAAAGATGCAAGTACAATTATCAAAAATAAAGAT
 35643  CATTTAAATCAGGAAGGTTTAGAAAAGATTTTACAATTAAAAAACAAAATGACATCTTTT
 35703  TATAAAAATACTTCTATAAATAATCATAATTAA
;     G-nad4L ==> end
 35736  AAATACTTCTATAAATAATCATAATTAAGATTTAGGCGCTAAAAATTTATGATCAAAAAA
 35796  GGTGAAATAAACTTTCATCTAGTCTTATATTTAAAATATTAAGGCGA
;; mfannot:     /group=IC1 (2.96e-33)
 35843  aaccttcaaattacgggaaactcttaaggacaaatctaccaagttatcatagtaatatgt
 35903  taatggaacaggtaatgactcgttgtatggtaataacggtttgtatgaagaaataaaata
 35963  gaatatctgtagccaagtaccatttttgtaaaaagaaaagggtatgcagttcatcgacta
 36023  aacgtaggttggttaataattattttgctaattattggcttaaaatatagtcaggc
;; mfannot:
 36079  ATAATTTAATAGTTATGGTAATACCTCAGCCTACCTAAGGAGTAATTTCTATGGTAAAGA
 36139  GGGAAAACGAAGAGGAGACGTTTATATCGAAACAGAATA
;     G-nad5 ==> start
;     G-nad5-E1 ==> start
 36178  ATGTACTTAAGTATTATTATTTTTCCTATTTTAGGAAGTATAGCTTCCGGGTTTTTTGGA
 36238  AGAAAAATAGGTATTAGTGGTTCACGTTTAATAGGTTGCGTTAGTATTATTATTACTACA
 36298  ATATTAGCCATAATAGCTTATTTTGAGGTAGGGATGAATAACAATCCTATAATTATTCAT
 36358  ATATTTAAATGAATAACAAGTGAATCTTTTAATATTGAATGAGCTTTCCATTTTGACAGT
 36418  CTAACAGTTTCT
;     G-nad5-E1 ==> end
;     G-nad5-I1 ==> start /group=ID (3.19e-19)
;     G-nad5-I1-orf490 ==> start /first_aa=F /note=LAGLIDADG ;; evalue:9.5e-48
 36430  tttgtgaatctcttaatatttttaggagaaatggtagctgtgttggttttaatacaacta
 36490  tataagttaatatttatttgtaaatttaaagttaatatattagataatttaactgtaaat
 36550  aaacactggttggacacaaaatccgtgcaaagcggtaattttacggcttacgactataat
 36610  actaaaagatattatacaactataagtgataattctttattggctttcagttcttttgat
 36670  tctaattttattcaatgatttgtcggatttactgatgctgaaggtaatttttctattgtc
 36730  cctagatcaaaaaaagataaatctactgtttctacgttttcatttatgtttaaaataggt
 36790  ttacataaagatgatgaaatggctttaagacttattaaagataaactgtctataggtagt
 36850  gtgcgtatatataaagatgagtgtacttttattgttagtgacaaaaaaggtatcgctctg
 36910  ttgattgatatatttgataaataccctttaaatactacaaaatatctagactatttagat
 36970  tttaaagaagcttacaatctatatcataataatagtaataatttaaagtctgacgggtta
 37030  aaagatttattaatagaattaaaaaataagatgaatactaatcgtattaattttgaaaga
 37090  cctgaaaattctgagataattattaccaaagactgattattgggatttattgaaggtgac
 37150  gggtcttttttcttaagaagagataatatagttcctaccttttctatggaattatctgta
 37210  gttcaattatcggttttaataaaaataaaagagtttttagaaaataatttaggttttgat
 37270  aaatattctttatataaattaaaaaattcatctattatagcggtaacaacagcaaaagct
 37330  agatctcttaatagtaaaggtagtgtatctattactataaaaaacaataatgtattacat
 37390  aactattttataccattttttgaagatagaaaatttttaactaaaaaaggtatggatttt
 37450  aatgattttaaattgattagccatgcagtttatataggggcacatagagatgaaaaaata
 37510  agatctttgatattagaattatctaataccatgaataattttaggttatctacttataaa
 37570  gaaacagttaaacttatgagtcaagaagaaattaataaaataagtagggcaatacctacg
 37630  gtagaaaatttatcagatggtagagtaattgatagaattaccggaaaattactacataga
 37690  ttagttagttgtgtatatgaaatatttgaagaagatggaagttgctatttagctaattct
 37750  ttaactgaggctgcttctatagtaggattatattctggtactttaagtaaatgtttagat
 37810  gttgaagctttaagtgcttcacctaaaattgagttttttaaagttaaaaattatcgaata
 37870  cgtagagttagggtttttgttccaactgagtag
;     G-nad5-I1-orf490 ==> end
 37903  ttttatattattgttgttttatgtagagttgttttagttaaaggtaacataataaggatt
 37963  taagttgttttaatagatattagggagggggcgggctatattacctaacaattaaaggct
 38023  gtaggcctaaaaatataacaaagttagcttaactaatttacaattactatgggttgggct
 38083  agtgcaagctagctacaattttatattactgcatattttagtttaaataaattaacgtgc
 38143  ttcgctacggggttcttgttaattaatctttaataataacaatgataattacaaataaaa
 38203  aattttgtttttgaataaaaatacctattataagaatggatattattatttatactaaac
 38263  ataattaaggatagaaaataaattaagcaagattataatcaaataatttatagacttata
 38323  taaaaaagaggtgaaaacggttaatgaggatatacttaaagaccgtcggcagttataaat
 38383  gtcgctacagactggatcaccggggttaggctgaaatgtctgtccaaatgtacagtcgaa
 38443  ctttagaatgagtgcgatatcatagggaggaaatataatctaaaaattacgcacaataga
 38503  tagcttttacacaaaaagtataaactcctaagtaaaaatttttactctgagaatctattc
 38563  ctagaaaaataggtgattttcaggcaaggttaactaaagttgttctatgcttttaaatat
 38623  taacgaattaattaaacaaaaatatttttttaacttaataagttcgactgagttacagtc
 38683  aaaagttgagattcctagtagatcttttaattttaaatcttttaatagtaaattttcaga
 38743  atattatccagataaaaaattacctagtaaagaatttttggaatggtttattgggtttac
 38803  agaaggtgaaggtagttttacagtgtctaaatatggtaaattactcttaactatatatca
 38863  agcaactttagatattcaagttttatattatattaaagaaaatttaggatttggatctat
 38923  tggtcgcgttaatgataaagtaagtcgtttagtaatttatgacactaaaaatatttatct
 38983  attgtgtcttttgtttaatggtaatatggttttacctacaagaaacgccagatttttaac
 39043  atttctctgtgcttttaatgaaaaacttttaaaaaaaaatatattttcacctatcgtacc
 39103  aataatggaatatgttaaacccagtttag
;     G-nad5-I1 ==> end
;     G-nad5-E2 ==> start
 39132  ATGATTGT
;     G-nad5-E2 ==> end
;     G-nad5-I2 ==> start /group=ID (1.93e-29)
 39140  tgattatcaggttttacagatggagagggttgttttactatttgttttttatctacaagt
 39200  aataaattccgttatatatacttattaactcaaaaaggtgtcgctaataaagctgttttt
 39260  gaacatattttaagtttatttgactgccatggtcttgtttcttgtcgtagtaataaagat
 39320  ttggatgtatgagatttaagaattaatggattaaggaattgtactgcacttttcccttat
 39380  tttgataaatgaagtttaagaacaaaaaaattacaaagttatcttaaatgaaaagagatt
 39440  tatcctagattggtcaaaggggatcatttaaaggcagatacaagacaagaattaatagat
 39500  cttgctaaaaaaataaataagtttgattaatttttacatgaaagtaaaaggggagggtta
 39560  gtttaagctattaaagttattaagttattagtaaaaaataaagttcttaataatgaatac
 39620  atttgtataccttacttctagttttaaaaatttttaatattatttagtacaataatctga
 39680  aagatactattttcatataaaaggaaaattttaattaactagtactttaaactagttaat
 39740  taaatccccattataaatgtttcactagtaagttcgatgtttaaccagcaagaggtgcag
 39800  gggttatttttatacgtaattaaaaatttttatcgcgatatcggtggaacggtcaaagct
 39860  actttgtagtaagaccgtaggtttctttaaaatatttagaaatctctacagactggatca
 39920  ctggtaggtggctttaaagctgcttaatgtacagtcgggctgctcaatatattaaattta
 39980  ttataaccaaatacgttttatatttttaaataatttataaattaaacgttaaattagata
 40040  gtttaatttttatatagaaaatacttaattacaagttttatttaatccccggaatcaagg
 40100  ggctaacataaactatagttcttattcttttttttaatgattaagttgttatataataaa
 40160  tgagcagttg
;     G-nad5-I2 ==> end
;     G-nad5-E3 ==> start
 40170  ACCTGTTTTAATTATTAGTTCTTTAGTTCATTTATATAGTATAGGCTATATGGATAACGA
 40230  TCCT
;     G-nad5-E3 ==> end
;     G-nad5-I3 ==> start /group=IC2 (6.37e-32)
;     G-nad5-I3-orf426 ==> start /first_aa=Q /note=LAGLIDADG ;; evalue:2.1e-23
 40234  caatgaggccatattacgggaaaatatggttatgggggtgaattgttaaattccgggaac
 40294  gccctaaagtttaagataccaaacaatatatgaaaatgtggctgagttaattacttaggt
 40354  atggtaataatgcttaaaatttgtgaaaacaaaatgggtaaccgcggatctaagtcaatt
 40414  ataaataataaccaaaaatttatagttgtaaaagagcaacgagtaaacagcaattgattt
 40474  gttaattcttctttaataaatttaagatgtactctaaacggtttcgaaagaaatagtatt
 40534  aaatttaaggataataatcctttaaattttatggtaaaaatcccttctaaacaattcgat
 40594  ttaaaacctttttctaccaatacctttacatcaatccatcctagagttttatctggttta
 40654  atagacggtgaaggttcatttagtgtaatagtggataaaaaaaaaaccagaaaattaggt
 40714  tgaagggctgaattgaaatttcaattaggtctatatattaaagatcttaatctgttatat
 40774  agtttacaagaaggcctaggaggagtaggtgttatttatttaaaaaaagatatggctaat
 40834  ttttcaatattttcaaaaggagatctaaataaacttattatttttttagaaaaatatcca
 40894  ctaattactaaaaaagctgccgactttatgttatttaaacaagctttagagcttgtaaat
 40954  aataaagctcatcttactgttgaaggtttaaatcaaattattaatattaaagcatcaatg
 41014  aatttaggtttatctgatacattgaaatcagagtttcctggatatattccagttaagaga
 41074  cctttagttaataatccggataatatagaattagaccctcattgaatttcaggttttgtt
 41134  agtgctgaaggaaactttgatgttcgtatgccatcaaccaatagtaaattaggtcgtaga
 41194  gtacagctaagatttagaatatctcaacatagtagagatctaaaattaatggcaaaaata
 41254  gttaaatattttggttcaggaaatgtttataaatatgggggtaaatctgcggtaagttta
 41314  ggaatagttgattttactcatataaccaaaacaatcattcctttttttgagaaatatccc
 41374  gtaatcggtgtaaagcataaggattatcttgattgatgtaaaattcatagtttaatggtt
 41434  aatcgtttacatcttacagttgaaggtataagtttaattgaagagataaaattaggtatg
 41494  aatagtggtagaaaggtttaa
;     G-nad5-I3-orf426 ==> end
 41515  ataagttaaataagcccacgtgcgtgtttcaccgagcacgtggggccctttaattaattt
 41575  ttaacttttaataattaattgtaagataaattttattttttg
;     G-nad5-I3 ==> end
;     G-nad5-E4 ==> start
 41617  CATAATCAGAGGTTTTTTAGTTATTTAAGTTTATTTACTTTTTGTATGATCATCTTAGTA
 41677  ACAGGTAATAATTACCTGTTAATGTTTGTTGGTTGGGAAGGTGTTGGAGTTTGTTCATAC
 41737  CTTTTAGTAAGTTTTTGATTTACACGGATATTTGCCAATAGTAGTTCTTTATCTGCATTT
 41797  TTAACTAACCGTGTGGGTGATTGTTTATTAACAGTAGGTATGTTAGTTGTTTTATGAACA
 41857  TTAGGTAATTTAAATTATAGTGTAGTGTATTCAGTGGCTTCTTACATAAATGAAAATGCA
 41917  ATAACTATTATAGGTATTTGTTTTTTAATAGGAGCTATGGCTAAAAGTGCTCAAGTTGGT
 41977  CTTCACATTTGATTGCCAATGGCGATGGAGGGTCCTACTCCAGTATCTGCATTAATACAT
 42037  GCT
;     G-nad5-E4 ==> end
;     G-nad5-I4 ==> start /group=IC2 (1.51e-28)
 42040  taaaaaagtctaagcaactttaaataggctaataatctgccaaactccggggaactccga
 42100  tgtttagtatactaagtacttaatgaaaagtttaagtatggccataactaatcactatgg
 42160  gtatagtaataagtactaaatgatgaaaagaaaggacaatcgcggatctaacctcgtact
 42220  atagtacgggaaaagagcaacgagtagacggtagagcttaggaaggttaatctttctaag
 42280  taaggtgtactctagcagcctggagacaggtggtaaaaataaataagaagaattcttctt
 42340  aataagtttaccttaattgtatataactagctttcccttcatgttatttatattttataa
 42400  aaatagttaacaagggtaaaggttacgaaaacg
;     G-nad5-I4 ==> end
;     G-nad5-E5 ==> start
 42433  GCAACAATGGT
;     G-nad5-E5 ==> end
;     G-nad5-I5 ==> start /group=IB (5.93e-23)
 42444  t
;     G-nad5-I5-orf312 ==> start /first_aa=T /note=LAGLIDADG ;; evalue:3.7e-26
 42445  acaaaaaatttttttagtacaaagtcaagtaataaattagaattacatccatgattcgtc
 42505  acgggttatacagatggagaaggtagtttttcgataagaatgcgtaaaaaattaaatagc
 42565  cccttgggttatcaggtaagtttagtctattctattgtagctgaacaaaaccctttgaat
 42625  ttaattcttttagaaaaagttaagaaatattttaatggtgagggtagtattagtaaatcg
 42685  gccaatatgtattcttatgaaatttcagcggtaaatgctttaaattttgttaaagaacat
 42745  tttgaaaattatcctcttcaaactactaaatatgtacattttaaattatgatgtgaagtt
 42805  ttagagataataaaaaaaaaagaacatttaactgaagaaggatttataaaaatattgtct
 42865  aaaaaagccgttttccctaggggaatatcttctagtttgttagaatcttacccgaaattt
 42925  gtcccatataataaaccagtatttgttcctagcaaagagaaattagatcctaattgaatc
 42985  gtaggatttacacaagcagatggaacatttggtttaaattatattaaacaatctagaatg
 43045  aaattaggttatacttgtcaacctcaattccgaattactcaacatgaacgagatttaatt
 43105  gttttaaatagaattattgaatctatgggttgtggtactttagttaaacctggtgaggga
 43165  agagatagatatacaatctctgtagcaaatttaaaagatttaattgagattgttatacct
 43225  ttatttaaaactcatcagatatatggagcaaagttagcagattttttagatttttgtgaa
 43285  ggtctttatttgataaaaatgaaagcgcatttaaatccggagggtttgaagaaattacat
 43345  gatttagcaaaaggaatgaatacaggaagaaaattttaa
;     G-nad5-I5-orf312 ==> end
 43384  aa
;     G-nad5-I5-orf369 ==> start /note=LAGLIDADG ;; evalue:1.6e-32
 43386  atgaaaaatgccaccactatgaatttatattttaatttatttacttgacaaaagaaaagt
 43446  agccgtggattaacgtgagttaatttattattatatcactatatgctgggattgccttat
 43506  agcaagtttatttatattttaagattcgtcttagataagataaataagaaaatcttgtga
 43566  tttagtttagaactttctaatctaaaaggggcctatcagcaggaaacctccccccgaagc
 43626  gaagcacgggggtggggatcctcagagactctacgtgatataacatatgatttttatgaa
 43686  tattctttactattgcctcaacataaaaaaaaaattaataaagcgtttttagagtgattt
 43746  ataggtttaacagaaggatgcggatcttttattgtatctaaaaataaagtttattttgat
 43806  ataactttaaatcttgaggatattcaagttatttattatataaaaaaagaattaggttta
 43866  ggtaaagttttaattagagatggtgaaaagctcgcgggggcttcgcaccccaaatgtagt
 43926  ttttatgtttcttcttcaattaattttttaagattaatccatttatttaatgggaattta
 43986  tctagtaatactaaaaaagaagaatttaaaaaatgacttaatacttttaatgatttatat
 44046  aatatgaatgtttattttaaagatcagttagttaaaattagtttagaatcaggatggtta
 44106  tcaggatttatagacggagatagtactaattgttttttagatttaagatccgataattct
 44166  actttaaacgctagttcaaatttacttggaactgctggttgcaaattagaaatttttcac
 44226  aaagatttctatgtaattaaatctattcgagatgtttttttgaatcttaatactttagaa
 44286  tcaaaaaatattaagaaaagtgagggaggttgaattttttattgctcatcttttactaag
 44346  cttaaagttattattaattatttttctagatataagctaaaaacaaagaaatctttatta
 44406  tttacgaaatgacataaaatacataaggagtttttaaataagaagcttattaagaggagg
 44466  cgggtaattaataaagatattcaaaaataa
;     G-nad5-I5-orf369 ==> end
 44496  attatatgttaaagatctagtccgatccatcttgaaaattatggagcgttaattataaat
 44556  tttataattagccaacaaaaaatg
;     G-nad5-I5 ==> end
;     G-nad5-E6 ==> start
 44580  TACTGCAGGAGTTTATTTATTAATACGTTCATCTCCTTTAATAGAATATAGTTCAACTAT
 44640  ATTATTAATTTGTTTGTGATTGGGAGCTATAACTACTTTATTTAGTTCTTTAATTGGATT
 44700  CTTCCAAGCTGATATAAAAAAAATTATAGCATATTCAACTATGAGT
;     G-nad5-E6 ==> end
;     G-nad5-I6 ==> start /group=IB(3') (8.27e-07)
;     G-nad5-I6-orf393 ==> start /first_aa=Q /note=LAGLIDADG ;; evalue:1.2e-48
 44746  caattggctcgtgaatatattactcattctaatatattctggcatcaaactatatgcgta
 44806  aaggctatatttaataatataataaaatatatagctaattcgcagataaccaaagctcgt
 44866  gactatttatttagtaatcactgttatttcaagttttttaatacatttaccattataagg
 44926  ttgttcatgagcattatgcttgtgttgataagatgtaaatttgaaataattcgtaagtta
 44986  gtaggaatctcagaggccatacgtttgatattagtctttattaaattaaaattttttaat
 45046  ttaatgcccaaattatttatctttaatacgcacatctttataaataaaacttgtatttca
 45106  catcctaaatctcccttattaaagaataagtcttctttaatctttagtaaaaatatgtct
 45166  actaagagtttagataataaaaataccggtgttagggcacaatcctctatggagttctgt
 45226  gatttagcttttagagaatgattggcaggattaatagatggagatggttactttttatta
 45286  tctaaaaatggttataatagttgtgaaataactatggacgctagagataaaaaagtttta
 45346  tatttaatacaacaaagatatggaggatcagttaaacaaatttcaaatgctaaagcattt
 45406  aaatataaattaagaaatagagcgggtttaatctctataattagcgatataaatggatta
 45466  gttagaaatcctacacgtttattacaaatgaataagctttgcgaaaaatttgatatagaa
 45526  ttaaagtattctgagaatcttatatttaattcagggtgatttagtggatttattgatagt
 45586  gatggttcaatatattataatgaatcgtcaggacaagtttttattggtatatctcaaaaa
 45646  aataaatttttattggaacctttagtagatatttatggaggaagagtggatatctctagt
 45706  cctaaaatagaagcatttaaatatgttgtatatagaaagactgaattatttaatctaata
 45766  gataattattttagtaaatatcctttaagaacagaaaaaatgaaaagagtaaatttaata
 45826  aaaaaattttatttaacgagagtaagtaaaaataataaagatattgtaaaatttaatgaa
 45886  tgagtaaaatttaaagatagatgagaaaaatatcaagattaa
;     G-nad5-I6-orf393 ==> end
 45928  taaagaaatggtccaggtaacgtcatttaaatttatgatagttattttg
;     G-nad5-I6 ==> end
;     G-nad5-E7 ==> start
 45977  CAATTAGGAATGATGGTTATTGCTATAGGTTTATCTTCTTATAATATAGCTTTATTCCAT
 46037  TTGATGAATCATGCAT
;     G-nad5-E7 ==> end
;     G-nad5-I7 ==> start /group=IB(5') (1.35e-06)
 46053  taaactttatagggtgcatgaaaaattttacaaattgctggaacatctcgtaggaggcaa
 46113  tcagcagggaagttatgtagaatgtttataagaataagactgactatataaaaccttcaa
 46173  cgaccaaacgttaaaaatatagagaaaattttctatattatgatatggtcttatcaatat
 46233  agaaatatattgttgtaattatattttatttctttacctgtgtatttttaaataatcagg
 46293  gggcccccggaggggcttcgtataatatttattattacataagcgatgtattattttagt
 46353  tctttttttatttttatttgtaatagttagttagaagctgcagtgtttctagggatgttt
 46413  caccagcaagctctcactaagaaaaggcaaaataaactaagtgtcccggagggaccgggt
 46473  aatgcaatattatatttttaatataaaattatcgcctatattatttatactttgattttt
 46533  ataaagattaatatattctacaacgtacgtcgttgtggtacattaaaatatattttttat
 46593  aattgtttacttaatttaagttctaattcaataataaatacccttattaatcaatctgta
 46653  agatattacacgacaaataataataatggaaaaaaaaattctaatggaaaaatacattct
 46713  tctttctattcaattttagaagataaatctagaggaggtgtattattaagtaaagttata
 46773  tatcat
;     G-nad5-I7-orf489 ==> start
 46779  atgcataatgaaaataaattaaatttacccctatttttgacatcaaaaggtctaaaagct
 46839  tcccatgacttaattaatatgttaaatcttttacctgaaaataataattcaagttttaaa
 46899  ggagataatttattatatgagtttttaattaataattgtgagaaattatttagatttaat
 46959  atggaattaagtttaaaaactattaaacctaatcttatgtataatatacctttgaaatat
 47019  caaaaagtaatagatggggattgttcaggtatttattgttttatacataaagaaacaggt
 47079  agttatggaataggttctgctatttcttgtagagatcgtctttatgatcatatgaatagt
 47139  ttttatggccatcgtttaaaatctcgtttacatgagtgagttttagctaatggaggtata
 47199  tcatctgttaaatgggctcctattattacatacgataacatcgttcaagaatgatataat
 47259  aaaaattatgcatttagtttaagtaaaggaggagccaaaatattacaaggatttggtcaa
 47319  tatgttagtcgtattttagagcaaggtctttatactaattaccaaccttatttaaatatt
 47379  aataataataaattaaaagatattatattttttaactttgcttgagatgctagcgagatg
 47439  tcacaaggattagatgaaacacatatttatcaagcttgattagataaagaagagactata
 47499  ttgttagccgaatccgattcttataattctttagcagatcaattaaatatctcagtaggt
 47559  acagttagaaataatatcaattgatctaaaggtattgatgtaacagatgataaaggaaaa
 47619  actcgtgttatatatttaaaggaaaaaggtgtatcttgaagatttgaacaattaaattct
 47679  caattaaaacctaaggatagatatgaattaattgaattaaaagacagatctttatacgat
 47739  ttaattcctggtaaaatttatgcatatgatatagaaactttcgaaattaagggtatttat
 47799  acaaatcaacgtgaattgtgaaagaacttaaatcctaatgatagaaaatgagaagaacta
 47859  tcattaaatcaacaacgaagttttctggataatagaataggaagatactttaatgtgatt
 47919  aaaccaggtggtattagcactgaattaggtaatttttatatttgtaaacatccggattat
 47979  ttacctggtaacactaaaaaagcttcagggttatttgcagttgatactttaacaggatta
 48039  actaaatattatgctaataatagccaagctggtgatagaggtacagtaagacgtaataga
 48099  aataataatactcttacaaaggatggaattaaatatataaatgaagatatctttattaaa
 48159  cattttccagctgccgaagctaaagtaggggctgaattaaaacttaataaaaaacagttg
 48219  gctaatcttcctgataatcctaaaatttaa
;     G-nad5-I7-orf489 ==> end
 48249  aaacttaaatg
;     G-nad5-I7 ==> end
;     G-nad5-E8 ==> start
 48260  TCTATAAAGGATTATTATTTCTAGGGGCAGGTGCGGTTATACACGCAGTGGCTGACAATC
 48320  AGGAT
;     G-nad5-E8 ==> end
;     G-nad5-I8 ==> start /group=I(derived) (7.39e-03)
 48325  ttaatattttcttaagtctattactgcctaactccgggaaactcctaaagcttaaattac
 48385  agctagtaaaaggcaactttgaaagcacgagttactaatcataactctatagattatttt
 48445  ctgatgtaaagagatttaagataaaccacccatctccgtaactaaatttttagtgtagcg
 48505  aggtggatcccttaggtgcaatggataaccgcggaactaagttcctttatttattttatt
 48565  atcaatatttaaggataaaagcgcaacgactatatggcagtagtgtctaccctcccctca
 48625  ccacggtttaatacaccgatctgacggggattgttatatagagtaagtttctcttgaggg
 48685  tagagctaagagatagtctagtcctatgacgaaagttttaggttgtaattttaatatttt
 48745  aattttttttttgtctatctgttggacgcaagatttaaattcgttcttggttagacaaag
 48805  gattcttttctaccaccctcctaggggtttatggggcgagacgaatttaagattaaatta
 48865  taagaattatgaaaaaaacaaaaagacaaaaaaaaatcatgtaatgattatcacctatca
 48925  gtatcagtagtataatcctgattattagattattttaaataatttattaaaggttatact
 48985  tttttatttattttagggattttatactaatatagaataaataaataaattcagggtaat
 49045  taagtttagatttatttagggtggcgcaagctccggatagaataattccgtgctccgcta
 49105  catttttaatggaattggttgattatcttacatttagattttttaaagacttatatatat
 49165  aaacataatattaaa
;     G-nad5-I8-orf127 ==> start /note=LAGLIDADG ;; evalue:3.9e-20
 49180  atgttaaaaatttgtacaaattatactaattacctacttttacctaaaatagttactgct
 49240  ttacgcaaaaaatatattccgtgctccgctactttaattaaagacaatggaaaattaaat
 49300  ccttgatttgtgacaggatttgtagatggtgaagggtgttttaatatatgaattgcaaaa
 49360  agtaaaagtaatcttataggttgacaagttcaagctagattaataattgaagttcatgca
 49420  aaagatttagatcttttaaaagatattcaagctttttttgggggaaaaggtacaattaca
 49480  tttaatagaaaagcagcaagatactcaatggttggtttaaatgatcttaataacattgtt
 49540  attccgtgctccgctacattttaa
;     G-nad5-I8-orf127 ==> end
 49564  taattatcctttacaaggatctaaattgatgaattatattctttgaaaaaattgtattga
 49624  tttaatgttaaaaaaagaacatttaactcgtaaaggtttagaaggaatagtttctattaa
 49684  atctaagatgaatttagggggttcaggtgtattagattcatatttccctgaagctgaagt
 49744  ctttaataaacctttattggaaattaataattcttaattgaatccttattgagtatcggg
 49804  attttttgctgcagaaggttcattttttataattatagaacctaaaacaaataaagttag
 49864  atcgaaagtaagtattactttaaataaaatagataaagatttattaattaaaataaataa
 49924  ttttttttataatattggatctatttatgactcacctactattaatgccgtggaattaaa
 49984  aataggaaaaaaaagatagtttatattatctcattttgataaatatcctttacatggttt
 50044  taaactttataattacggcctatggctggaaatgtataaaataatccgactccgttaagt
 50104  gaaaaaaatttatcaatagaaaatttaaacaagattaaatctataaatagtaaaattaat
 50164  aaatgaaattaaaagtgaaaaggttggttaatctttatgtgattttttgttatttttgtt
 50224  ttttttttttacg
;     G-nad5-I8 ==> end
;     G-nad5-E9 ==> start
 50237  TTAAGAAAATATGGTGGTTTAATTAATTTTTTACCTTTAACTTATACAGTTATACTAATA
 50297  GCTAGTTTGAGTTTAGTAGCTTTCCCTTATATGACAGGTTTCTATTCTAAAGATTTTATT
 50357  TTAGAATCTGCATTTGGTCAATTTTGTTTTGAAGGAATAGCTGTTTACTTAATAGCTGTG
 50417  ATAGGGGCTATATTTACTACTTTATACTCGGTAAAAATTTTATTTTTAGCTTTCTTGACT
 50477  AATCCTAATGGCCCTGTAAATTATTATAAACATGCTCATGAAGGAAATATTTTTATGAGT
 50537  TTACCTTTAGCTATCTTAGCTTTATTTTCAATTTATTTTGGTTTTATCACTAAAGATATC
 50597  TACATCGGTTTAGGTTCAAGCTTTTTTAATGACAATAGTATATTTATTCACCCTATGAAT
 50657  GAAATTTTAATTGATACAGAATTTGGAGTAGATACTAAATTTAAATTATTACCTTTTGTA
 50717  TTTACTCTTTCATTTACTATTTTAGCTATTTTAATATCGGAATATTCAGCTAAAGATGTA
 50777  AATTCATTCAAATTATCAAATTTAGGTTATTATATTTTTGGGTTTTTTAATCAACGTTTC
 50837  TTAATAGAATTATTCTATAATAAATTCATTGTCAATGGAGTATTAGATTTAGGAGGACAA
 50897  ACTTCTAAAGTTCTTGATAAAGGTAGTATAGAATTAATGGGACCGTTTGGTGCTTATATG
 50957  TTTTTTTTTTACATTAGTAAAAGTTTAATAGGTATCAGTAATAGTGTAGTTACTAGATAT
 51017  GCCTTATTTTTTATAATACAAATTTGTGTCCTTTACTTAGTATTTATATTTGATAACTAT
 51077  CTAATTATACCAGAGTGATTAATAGTTACATTTTATTTACTAGGACTAAATATTATGATA
 51137  CCTAAAATATAA
;     G-nad5-E9 ==> end
;     G-nad5 ==> end
 51149  TGATGAAAAAATTATTAAATCTGTATTTTGGAGATTGTAACATAATGTTATAGTGTTTTT
 51209  TATTCTTATTAATTTTATACGTAATATATGTGGCGTGTACTGAAATTAATTTACTTTATT
 51269  TTTTTTTGTTTGTTAGTATTTATATTTCTATTAGTTTAGATTAGCTTAATAGCATTTAAA
 51329  TTTTGATTAGTTTCTTAATTTATGGATTTATAATTTTTTGAGGTAAAATATTAAGATAAT
 51389  AAAATTTTATTTAAAGGAGATAAAGATTCTCTAAATCACACTAATAAATTAGATTTTCAC
 51449  GAATCTACTAATTTAGATACTAATTTAAAAAATTTTAAGGTTAACTCAGGTAATTTTTAC
 51509  ATTGAATCTTCAGAATCAAGACCAAATTAAAATTTAAACGATGTCAGCTATGAATCTGAA
 51569  ACAGAAGAACCTACTAGTAGTTCTTCTAATGAAATGAAATATTCTCAAAAATCAGAGACA
 51629  AAATCATAAGTTAAGGATTCTATGGATACATTAACTAAAAATTATGAATCTGTTAACCTG
 51689  AATAACTATTAAGTTCCCCCTGTGAATAGTGCTCCGGAAGGTTATTTTTTTTTTATTTTA
 51749  TGAAGCTGGTTCTAAGTATATTCTAGATATAATTGGAGCTTGTGATAAGATGGTTTTAAA
 51809  AGCTTAAGGGGCCCCCCCGGAGGGGGCGGCTAATAGAATAAATAGTTTATAAATTAAATC
 51869  AGTTCAAGAAAAATTATCTAACCTAGAAGGTCTTTCTGAAAAAGAGATTTATGAATTAAA
 51929  GCTAGATTTATAAGATTATCAATTATATCGTGAAATGGAAATAAAATTTGTAATGAAAGA
 51989  TTTATATTCTAAAATTACTAAAGCAGAGGTTGAACCTAATGAAGGTAGTTCAGGTACAAA
 52049  AAGAAATAATAATTTTTAAGCTAACCAAGAATCTGTAAAAAAAAGAACAAGAAGTGATTC
 52109  TAACTAATAATTATTCTTGTGAAGATTATGTATATTTATACAATATTGTATAAATATACA
 52169  T
;     G-trnC(gca) ==> start
 52170  GGATTAGAGTAGAAGGTCTACGATTTGATT!GCA!GATCGAATTTTTGAGGGGTTCGATT
 52228  CCTCCCTAATCCT
;     G-trnC(gca) ==> end
 52241  TATTACATTAGATGTAATATAAACAAACGACATGTAAGGTGTAGGTTTATAAAAGGACAT
 52301  TTGTAAATTATAATGAAATTAATGCAAAATAAGTCTTATACATATATATATAAATATACA
 52361  AT
;     G-cob ==> start
;     G-cob-E1 ==> start
 52363  ATGAGAATATTAAAAAGTCATCCCTTATTAAAACTAGTTAATGGTTATTTAATTGATGCC
 52423  CCCCAACCAAGTAATTTAAATTACTTATGAAATTTTGGATCATTATTAGCTGTATGTTTA
 52483  GTTATTCAAATTGTTACTGGAATTACTTTAGCTATGCACTACAATCCTAGTGTTGCTGAA
 52543  GCTTTCAATTCAGTAGAGCAT
;     G-cob-E1 ==> end
;     G-cob-I1 ==> start /group=IB (7.59e-16)
 52564  attataaagtgttcttaaaattaagttaattgctgggatacctttatcattttgttaaag
 52624  acaatcagcagggtgctaactagaatataaataatttattttaatagaaccttcagagac
 52684  tagatgcttaacatttaattttattattagatgatggtatagtccgatctttattgagag
 52744  ataaagtaatgat
;     G-cob-I1-orf451 ==> start /note=LAGLIDADG ;; evalue:2.4e-53
 52757  atggttatttatctatgctttttagaaagcataattttattattgtttatttttgtatca
 52817  ggtttaaaaaataaaataagattccgaataaaaaaatttctatcaacttattcaattaaa
 52877  aactatcatcaaagtactgataattataatgaatttttatattgatttagtggtttttct
 52937  gacgctgaaggtaattttttagttactatagatcgttcatatgttaaactaagatttaaa
 52997  ataaatttacatcttgacgatttagcggttttatatattatacaatccaggttaggtttt
 53057  ggtagggttgtaaaagaaccaaaaagaaatagttgttattatatagttgaagatatatta
 53117  aatgtaactaaattatgtgatattttaaaaaattatcctcttcatactagtaaaaaatta
 53177  gattttaatagtttttatgaagttttgttaataaaaattaacaataaaactttgtctgat
 53237  aagaatattgagaaaataagatctataaaaaatagtatgaattctaaaagagagattttt
 53297  atatgtaatgtttcggaatctcaaattataatagacccaaattgatttataggttttatc
 53357  gaaggtgaaggtacttttggtattaaaactggatcatctctatattttcaagtagcacaa
 53417  aaaaatactagtcaagattgtttaaatagtattacacaatttttgttaaacttgtcaaaa
 53477  aatttaataatagataatgatttaagtaaaaaaatacaacctataaatgttttaaattcg
 53537  attaatgtgagaactaatgtggtatctttatctattgctagtgtagatgctttatactat
 53597  tatttactaccttttttagaaaaatatagcttttatagtcgaaaagaagtagattttaaa
 53657  ttatgaagaatggcattaattttaaaaattaaagggtattattatacaacagaaggtaag
 53717  aatttgtttttagatatttcagaaattcttaacaaaagatatagtacaaatcctttaact
 53777  gaagacgtaaatagtgttattgatatattaattgaaagatttaataatattttgagacaa
 53837  gatcctccttttaatgtaaatttaaatatacctcatatagaaaatgtacgtaaatatagt
 53897  atagccaatagatctgaaaatcctaaaacagtttatatatatgttgacaatgaaatgatt
 53957  aaaggatcacctttttcttcatatagttcagcccataaagcattaggattaaaacccagt
 54017  agtaatacatgtaatcgttatattgatactaatagactttataaaaataaatatattttt
 54077  acatctaaacctatagatagtgcgtctaggggttag
;     G-cob-I1-orf451 ==> end
 54113  attatagtagataataaatataacataagagaaatg
;     G-cob-I1 ==> end
;     G-cob-E2 ==> start
 54149  ATTATGAGAGATGTTAATAATGGTTGATTGATTCGTTACTTACACAGTAATACTGCTTCA
 54209  GCTTTTTTCTTTTTAGTTTACTTACATATAGGTAGAGGTATGTATTATGGATCATATAGA
 54269  GCACCTAGAACTTTAGTGTGAGTTATTGGAACAATAATTCTTGTTGCTATGATAGGAACA
 54329  GGATTCTTGGGTTATGTGCTACCTTATGGACAAATGTCTTTATGAGGAGCTACAGTTATT
 54389  ACTAATTTAATTAGTGCTATACCTTGAATTGGTCAAGATATTGTTGAGT
;     G-cob-E2 ==> end
;     G-cob-I2 ==> start /group=IA (1.92e-15)
 54438  tc
;     G-cob-I2-orf307 ==> start /first_aa=K /note=LAGLIDADG ;; evalue:1.1e-38
 54440  aaaaatacaaacatttatattatatttatttttagattagttttaattaaaaatagatta
 54500  attaaatttactaaagataatttattacctaccataggaactattcatcacaatgcttta
 54560  aaaaaaaataataaatctttaagattagataaacaagactatattacaataccttcatct
 54620  tttttagcttttctagtagggttaatagatggtgatggatatattcaagtaagtaaaaca
 54680  actaaagggtttataactatgaaattagttatatctttacatctagatgatttatcatgt
 54740  ttagaatatattaaatctgttttaaaattaggaaaaattaatatatataaagatttaaaa
 54800  agtccaacttgtaaattagtaataaacaaaactgatttacaggaagtactgtttccttta
 54860  cttatctataataatatacattttttaactaagaccagggtagatcaatttaatttagct
 54920  atgtatatattaaaaaatgatctaaaattatataatgatttacctgaattaagtaatata
 54980  ccttctatctttaatattcctaacaattctatagattttactttattacctttttttaaa
 55040  aattgaattgttggttttactaatgcagaaggttctttttttattaaagtaaataatgat
 55100  ggttgtttccaattaaaacaaagagcacatactgaattatttgaggcatttaaattagta
 55160  tttaacactaatagaaaaattgatactacaaataattttaatcaatttagtgttagttct
 55220  aaagctgatatacaaaaagttattgattttttctcatttacaggcttacacccgttaatc
 55280  ggattgaaaaatattcaatatcttaaatgattaaatgatttaagtaaaagttcacgttac
 55340  ggtggtttaaattatccgaagtaa
;     G-cob-I2-orf307 ==> end
 55364  ttataaatatatatgtgtatgagctccttagaaaggtaactttctagaggcaaatggggg
 55424  aaattacatgaatatcttatgtctatctcctaaacatacagattatatgtagcgaaattt
 55484  aacttggtattttaaataggttaaaaacgttcaacgactaatgagtgagtggtaccaaca
 55544  ataagctcaacacgataccccataaaccataagatttttggtttaaagatatagtctaat
 55604  tacattttaaagaatgtgaatataatttaaattttatatatataataatttg
;     G-cob-I2 ==> end
;     G-cob-E3 ==> start
 55656  TCATTTGAGGAGGTTTCAGTGTAAATAACGCTACGTTAAATAGATTTTTTGCGTTACATT
 55716  TTGTTTTACCTTTTATATTAGCGGCTTTAGTATTAATGCACTTAATAGCTTTACATGATG
 55776  TAGCTGGGTCAAGTAACCCTCTTGGAATTTCAGGATCATATGATAGAATTCCTTTTGCTC
 55836  CTTATTATTTATTTAAAGATTTAGTAACAATATTTATATACATATTTGTATTAAGTATGT
 55896  TTGTTTTCTTTGCTCCTAATTATTTAGGTGACAGTGATAATTACATTATGGCTAATCCTA
 55956  TGCAAACACCTGCAGCTATTGTACCTGAATGATATTTATTACCATTCTATGCAATATTAA
 56016  GATCTATTCCTAATAAACTTTTAGGTGTTATTGCTATGTTATTTGCTATTCTTATTATTA
 56076  TGTTATTACCTATAGCTGATTTAGGTGTATCAAAAGGTTTCCAATTTAGACCTTTAAATA
 56136  AAGTAGCCTTCTGAGCGTTTGTGGCTAATTTCTTAATATTAATGGTATTAGGAGCTAAAC
 56196  ATGTAGAAAGTCCATTTATTGAATTTGGACAAATAAGTACTGTATTATACTTTAGCTACT
 56256  TTGTGGTTGTATTACCTTTAATTAGTATATTTGAAAATACTCTTAGAGATTTAAATTTTT
 56316  ATATCTACGGAGGAATTAATAAATAA
;     G-cob-E3 ==> end
;     G-cob ==> end
 56342  ATAATAATAATTGTAAATATTTAATACTTTTATTTGTAAAAAGTAGTAATTTTTTAATTA
 56402  AATATTACGAGGGTGAGGTATTTATAATGTTTATTGTAAATAAGGCGGGATATATACAAA
 56462  TAAATAAAGGTAACATTTGTATACATACATTTGCCTAAAGCGGACTTAAAAAAAAAATTT
 56522  TTTTTCCCGGTTTCGCTTAAATTTTTAAAACTGAAGCTATAAAGTAGTTATACACGGATA
 56582  TAACTCTATTAAATATCCTTTTATTAGAAGATATGTTTTATAAGATAGTGAAAATTAGGC
 56642  GCCGACTTCGTGGTCGGCATCATATTAATATTTAACATAAATAATACTAGGTGTTAAACA
 56702  CGTTTAATAATTTTGGATATATGTACAATTAGTAATTATTATTATACTTTTAAGCGGCTT
 56762  TAAGATAAAATTGCTAATTTTATAGCTTGTGCCATGTATTAAAAAAAAAAAGTTCAAATT
 56822  TTTTTAAACCTGTTTTTTATTTTTTTTAGGTTTATTTTTTTTTTTGTTTGTCTTTTTTTA
 56882  CAGGATTACCGCTCTACGAGCTGTAAATGGTTGAGACCTTAAATTATAAATTATATGAAA
 56942  TAACTAAATTATCTTCTATAAAA
;     G-cox1 ==> start
;     G-cox1-E1 ==> start
 56965  ATGGGTACTGAAAGATGATTCTTTTCAACTAATGCAAAAGATATAGGTATTTTATACTTA
 57025  ATATTTGCATTATTTTCAGGTTTAATAGGTACAGGATTTTCAGTATTAATTAGATTAGAA
 57085  TTAAGTGGGCCAGGTGTTCAATTTATTTCTGACAATCAATTATTTAATGCTATAGTTACT
 57145  GCACACGCTATCTTGATGATCTTCTTTATGGT
;     G-cox1-E1 ==> end
;     G-cox1-I1 ==> start /group=IB (3.82e-24)
 57177  c
;     G-cox1-I1-orf323 ==> start /first_aa=E /note=GIY ;; evalue:3.3e-12
 57178  gaaaaaagttttatttttaatttttttagtctaaattcctttttttataagaatcgtctt
 57238  gacgatttaaatgctgatgttgttataggggattctaataataataatggtgataataat
 57298  gaatttaaatatactaaaattgtcgttaatgatccctctaataatagaaaacttattctt
 57358  aataacactaagaataaaaaaggtgtatatgtttgagaaagtttagacggtaaaaatttg
 57418  tatgttggtcactctattaatttatataatagaatttcttcttattttatgtcatctatt
 57478  cttaaaactaaatcacgtagagttttacgttatttaaataaatatgggtttaataatctt
 57538  aaattaactatttatattatggatgataaatctactttagatgaagtagttagtttagaa
 57598  caacattttatggatactttaaatcctaatttaaatgtggatcctattgctagtagttct
 57658  ggttttcatacacctatgagtattgaaatacgtgaaaaattacgtaaagaaagaggtaca
 57718  cctgtatatatctataattcagtggatttttctttattacatctttttgaatcaaaacaa
 57778  tatgtttataattccattaatatacaccataaaattttaaacgattgtttaagtactggt
 57838  actttatatttagatacttttttcttttctttagatctaatcaaggaatcccctaataat
 57898  gctaatttaattagtttagctgaactaaaagagttagttaaagaaaaacgtgataaattt
 57958  attgtaaaacatcctgcagctaaaataataatagcggaatataaagatgatccaagtaaa
 58018  aacttggaattttcatctttaaacagtttagctacacatttaaaaggtgatcgtcaagtt
 58078  attagagaatatctgaaagggaacacaacaaaatattatcgtggaaaatggaaatttaga
 58138  tacaaaaattaa
;     G-cox1-I1-orf323 ==> end
 58150  aataaataggcatggccgaataggatagaaatatcttatgttttattttactatttgctg
 58210  ggatacctttagagcctttatatctagtactacagactttatattatataaaagcagtag
 58270  gatacagtaacaattaaaggattaggcaatcagcaggaaaccaaatataaaagggctctc
 58330  tttctgtttttttttgtttttatattgagcaataaacacttttataaagtaggatcctca
 58390  gagactacacgtaaaatacctgactaattatatatataattatcttattgtggttaaagg
 58450  taaagatatagtccaaacattaatgaaagttaatgaaaattg
;     G-cox1-I1 ==> end
;     G-cox1-E2 ==> start
 58492  TATGCCAGCTTTAATAGGAGGTTTTGGTAATTTCTTAATGCCACTTATGATAGGGGGACC
 58552  TGATATGGCATTCCCTAGACTTAACAACATTAGTTTCTGATTATTACCACCTAGTTTAAT
 58612  TTTAATCGTATTCTCGGCCTGTATTGAAGGTGGAGCAGGTACAGGATGAACGCT
;     G-cox1-E2 ==> end
;     G-cox1-I2 ==> start /group=IB (7.58e-17)
 58666  t
;     G-cox1-I2-orf367 ==> start /first_aa=L /note=LAGLIDADG ;; evalue:5.3e-70
 58667  ttaaaggataaggtgttgcttctcggtaacgaggaggcaataaaactcttctcgatgcgt
 58727  gaaattcttctattgctattttatatagcatacgttattgactactcatgctttaaatat
 58787  gtggcctccggactcatattaaaagcgtacgtaaaaatgtcaattgcacggagacaatgc
 58847  gcctgggtagatactaaaaattattctacccatcagagacttaacgaagagtatccagat
 58907  aaaaatagtagaatttgatttgaaaaatgattagtaggagtaactgatggagatggttct
 58967  ttttctattgtacgtcaaaatgataggtgaaatttagcttttaaaataagtcaatcgaga
 59027  tataacctaagacttctttattatataaaaaaagagttaggagttggttctattactact
 59087  gataaaactaaagcacagttttttattagagatagaaaaaaacttcatgatattatattt
 59147  cctatatttgataaatattctttattaacaagtaaaatgtttaattatgaaagatttaga
 59207  caagcttattttattttagaagatgctagtttaactaaaaatgaaaaagatctaaaacta
 59267  tttgaacttaaaaatagtattttacctgataattatatttctccggcttgaagtaaagct
 59327  aatttacctttaaagagtattaatgatttaaataatgtaatgactaagccttgattagta
 59387  gggtttattgaagctgaaggtagtttttatttagttaaaaaagctgaggatagaatgact
 59447  catggttttggcttaacacaaaaacttgataaaattgtattagaagctataggttttaat
 59507  ttacatatagctactaaagtaaagtataaatctaatcagggggcccccggaggggctaat
 59567  tattatattttagatactactaattctagagctattgaaaatattatagatttttttaga
 59627  aatacaatgaaaggtatgaaagctgttgaatatagaatatgatgtagatcatatgttaaa
 59687  cataaaggaaattatgccaaattagaaaaagtcagaaatataattagaaaattaagaact
 59747  aatttacaaaaagtagaacaataa
;     G-cox1-I2-orf367 ==> end
 59771  ttctatctatttatctggataaaggtatagtccgaacaacaaataaatttgttgagtata
 59831  acgatagtttaaataagcttctatttaaatgaggttatcaacataattg
;     G-cox1-I2 ==> end
;     G-cox1-E3 ==> start
 59880  TTATCCTCCTCTGTCAGGACTACAAAGTCATAGTGGACCTAGTGTAGATTTAGCTATATT
 59940  CTCATTACATCTGTCAGGTGTTTCTAGTCTTTTAGGTGCAATTAATTTTATTACAACAAT
 60000  TGCTAATATGAGAACACCAGGTATTAGATTACATAATATGGCTTTATTCGGATGAGCTGT
 60060  AGTTATTACAGCTGTTTTATTATTATTATCACTTCCAGTCTTAGCTGGT
;     G-cox1-E3 ==> end
;     G-cox1-I3 ==> start /group=IB (2.24e-15)
;     G-cox1-I3-orf370 ==> start /first_aa=I /note=LAGLIDADG ;; evalue:2.7e-50
 60109  attatactgctagctttatatttggctaattgctgggaaaagatatttatattgtttata
 60169  tctctatcagcaggatgtttaataagtttagatttattaaatatcttcagagactatacg
 60229  ccaaaatttgtatgttataaagggtcccacgtgctcagtgaaacacgcacgtgggcttat
 60289  ttaaattctaaattattttcaacaagttcaaatccgaaagaaaatactttaaaagagtat
 60349  aataaaaataatgaatttgatccgagatttgcttcatatttagctggtttaatagaaggt
 60409  gatggtactattatagtgccaaaatctgaaagatctcctaagggtaaattatattatcct
 60469  tcaattcaaattgtttttgatttaagagatcttcctttagctattatgatacaatcaaag
 60529  ttaaatcatggatctgtttctagaaaaaaaggttcgaatgcttatgtattttcaataaat
 60589  agttttgaaggtttaattcttgtaacgaatattataaatggttttatgagaacacctaaa
 60649  atttatgcattatatagattaatcgattgattaaatttaagatttaatttaaatatagaa
 60709  aaaaaatatatggataaaagcaatataaattctaataattgattagcaggatttatagat
 60769  gcagatggacatttttcagttagaactactctaaattctaaatatcctagaatagaatgt
 60829  aaatttgaattatctcaaagacaaaatgatcataataagcccctccgggggccctttgaa
 60889  aataattttgaatatttaagtttaatagcagattttttatctacaactgtaaaagaaatt
 60949  cgaatggataaacctaaacctgaatatagagtaagaactactagtttaaatggtaatttg
 61009  atattaatagaatatttagataaatatcctttattttcaagtaaatatttaaattataat
 61069  gattgaaaaaaagtgttagcatattttgaaaataaaaagcatacagaaccagaatctata
 61129  aaatctatagttgaaataaaattacaaatgaataatcaaagaactgaatttgtttgagat
 61189  catttaagtaaattttataacttatacaagtaa
;     G-cox1-I3-orf370 ==> end
 61222  gatatagtcccaacaatatggaaacatattgagtatctaccgtaagtaggaactattgga
 61282  actatttgcgaggtttaaattaccatgagacctagtctagtagatcaagacaaatttg
;     G-cox1-I3 ==> end
;     G-cox1-E4 ==> start
 61340  GGTATAACTATGATTCTTACAGACCGTAATTTTAATACTTCATTCTTCGAAACAGCAGGG
 61400  GGTGGAGATCCTATATTATTCCAACATCT
;     G-cox1-E4 ==> end
;     G-cox1-I4 ==> start /group=ID (1.64e-33)
 61429  t
;     G-cox1-I4-orf314 ==> start /first_aa=F /note=LAGLIDADG ;; evalue:1.2e-52
 61430  ttctcgaaggatattttaataaaatattttattattttaagtattttttctgttataatt
 61490  tattttaataaatgaatttttactttatttaaggatttctttataattaattctagtact
 61550  tttacagataaatttaatttttctaaattttatgcaagttttaccaattatttgcctaat
 61610  acagctttacctactgaaaaatttttaacttgattaattggatttacagaaggagaagga
 61670  tcatttatagtaaacaatagaggtgatttggtttttgtaattacacaaagtaattatgat
 61730  attaatgttttagagtttataaaagaaactttagggtttggtaaaataattgctcaatca
 61790  tctcacactagtagatatgttactcaaaataaaaaagaaatagaattgatcattcattta
 61850  ttcaatggtaatcttgttttacctattaaaaaagagagattttcaaaatttgtagaaggt
 61910  tttaatgtttgggtaagtaaaggaagaattagattaaacactattgaattaaaaaatagt
 61970  tttattttacccagtttagataataaatggttgttggggtttgtagatggtgaaggttgt
 62030  tttacttgttcaataggaaaagataaaggatttagttttaatttcaatatttctcaaaaa
 62090  tgagaggaaaatgttaaagttttagaacatttttgtattttatttaaaggaggagcagtg
 62150  acaaaacatactgctaatagtgtttatgaatatagaataggaggagtacaaaattgtaaa
 62210  aatgtatttccttattttgataattatgcattatatactaaaaaatctctatcttataat
 62270  ttatgaaaagaagttcataaagatttattaaataaagatcatttagattctataaaaaga
 62330  gtaaatatgattgaaaaagctagaatgataaatataattaattaa
;     G-cox1-I4-orf314 ==> end
 62375  aatatagggaaaaaaagttaaggtttaacgtgaaagttaaaatacttttaaggcagattt
 62435  aagatataagacctgaaaaaggaaatattatttatttaatataccttagacttagttaat
 62495  atttagttattactacttgcaacttttaagtaacatatatatataatagcgtatatattt
 62555  ttttacatatcaatatagtttttaataataaattgatataagaaaaagttagtataaata
 62615  ttagcgatactgatgttaacggtcaataagtattcttgtttaaagaccgtcggttatcta
 62675  aataatcgctacagactggatcatcagtgggtagctgggatgctgcttaatgtacagtcg
 62735  atttcttctatactttatgtatatataagcccattggtaaagccaatggtacctagattt
 62795  aataaaagaacgtaaaaattatttatgaaaagttaaatttgaag
;     G-cox1-I4 ==> end
;     G-cox1-E5 ==> start
 62839  AAATGGATTCTTCGGTCACCCCGAGGT
;     G-cox1-E5 ==> end
;     G-cox1-I5 ==> start /group=IB (1.63e-23)
 62866  t
;     G-cox1-I5-orf320 ==> start /first_aa=K /note=LAGLIDADG ;; evalue:5.7e-38
 62867  aaatttataagcctcgtaatgttgctatatgctgggaaagcttcgatgtatagttttaaa
 62927  tactatatctttatagacacagtaaaaaagttaaaacgatgaagtcaatcagcaggtaac
 62987  acccaatttttttttttaaaaaaaaaaattggtggaacctcagagactatatgcgacaat
 63047  actgaaaatataaaaaatatatctattcatgtacctactcacttaaaacccttaaatgat
 63107  gaacaattcggacattatttagcaggtttaattgacgggaagggttattttaatacccaa
 63167  caacaattaataattgaatttagttcttctgatgttaaattagcctattatattaaaagt
 63227  atgataggttttggtcaagtaaaaaaagttaaagataaaaatgtttatatatatattata
 63287  tctaataaatttggtattattaaaacaataaatttgattaacggtaaattaagaattatt
 63347  gacaagtttaatcaagatattgataatatattaactaatttaaaagaaaatatagaattt
 63407  aaatttaatgattctaataatttgattaacggtaattattgaattacaggtttttctgat
 63467  gcaggtgctagttttcaaattgaaattgttaataaaattaatgaacctaaaccagaaatt
 63527  agattaaacttaaaatttgataaacaagataaaaatgtcttaatattaattaaagaagta
 63587  tttggaggtattatttcatatgaaaaattaaataatagttatacatataattctaatagt
 63647  tttggctctgctagaaaaatcttaaattattttgataattttcatttacaatctaataaa
 63707  tatgttaattatcttaaatgaagaaaagcatatataatagtacaagaaaaaaattattta
 63767  acagaaagaggaatggataaaattataaaattgaaaaattcaataaatataaattcagta
 63827  taa
;     G-cox1-I5-orf320 ==> end
 63830  gatagagtcctaacaaagactaaagtttttgagtattaatcttaatagattatagactta
 63890  tactattaaattaatcaaaatatttg
;     G-cox1-I5 ==> end
;     G-cox1-E6 ==> start
 63916  TTATATATTAATTATTCCTGCTTTTGGAATAGTTAGTACTACATTATCAGCAAATTCAAG
 63976  TAAAACTATATTCGGT
;     G-cox1-E6 ==> end
;     G-cox1-I6 ==> start /group=IB (1.01e-16)
;     G-cox1-I6-orf400_2 ==> start /first_aa=Y /note=LAGLIDADG ;; evalue:5.2e-43
 63992  tacaaaagtagctctttaataaatttcattttattaacgcaacaaactgtattcgggaaa
 64052  gtcagattctttttagaaatattactaggtactccctttttatgaaaattaaaaaattca
 64112  ttagtaaaaatcttagtaattaatgataacccgcagataaccaaagcacgaagtgtaaac
 64172  ttcaaactctgtataaaagaacttatggggttaagcatgttagtaggaatctcagaggcc
 64232  atacgtttgtgatcgacattgctttttacatttaactgtttatataaatctatgacacaa
 64292  gctttaaatttattttttaaaggagggatatttcgtcaacaatcatgctcaacaccctca
 64352  ataaatcccgtaatgtttttagctacctctgatatggaggattataaagataaagaacca
 64412  gataaccgagaaattgatgatgattttgaaaaaccaggtaagggttacaataaaccatct
 64472  agtgatggttctaatgataaattttatgaatggttagcgggaattatcgacggagatggt
 64532  tgttttttagtttctaaaaaaggatattgtagcttagagatagttacacaacttagagat
 64592  aaaaaatttttatatcaaataaaacaaaaatttggtggtgctgtaaaattagtaagtggg
 64652  aataatcatttaagatatagattacatcacaaagaaggtttattaaatttaattaataaa
 64712  gttaatggtttaataagaaatcctataagaattcttcaattaggtagaatttgtgaaatt
 64772  tatgatatagaattaaaagaccctaaatccttaacttactatagtggatgattagctggg
 64832  tttatagatactgatggttcagtatatttaaatcttgcttcaggtcaattatacataaca
 64892  gctactcaaaaaaatagatttattttagaagctttagttgaattatacggaggtacaata
 64952  tatcctcaggttaaaaaagaagcttttaagtgagtttgttataaaaaaaaagaagtttta
 65012  gctttagctaatgactattttaaagttaatccttgtagatctgagaaaatgatgagaata
 65072  agtatgattaatgatttctataaacttagaaatttacacgctcatactgctccagtaaat
 65132  tctgatttaggtaaaacttgaaaatattatatgatcaaatgaaatagttttatggaaaaa
 65192  tag
;     G-cox1-I6-orf400_2 ==> end
 65195  tttaacaaaaaaaatgtaaaatagacaacagtatattaattagtcgattaagagatggtc
 65255  caattcatataacttattaagagctgttcgtaatccataacgctcacactttaattattg
 65315  ctctctacataattaaatttaattttctttttaattcacgtgacctttaaggatcacgtg
 65375  ggcatattatttagaaagggtctaccatctacgctgtaggggggacctattagttattta
 65435  aactataaatttctacttaatagggtgggttaggggcataaaaacaaaatatttaatata
 65495  tatgtgtagagagcaaagtaattattttgttaaaaattttgtaagtttgtgaaaag
;     G-cox1-I6 ==> end
;     G-cox1-E7 ==> start
 65551  TACATCGGGATGGTTTACGCCATGATGTCAATTGGAATATTAGGATTTATTGT
;     G-cox1-E7 ==> end
;     G-cox1-I7 ==> start /group=IB (2.81e-24)
 65604  t
;     G-cox1-I7-orf355 ==> start /first_aa=W /note=LAGLIDADG ;; evalue:1.9e-47
 65605  tgaagtcattttgaggcttcgccctatagtgatatagggaatataatttattttgctata
 65665  tgctggaacagtttagtattaataagtaccttgaatggtaaaaatcttattagttatact
 65725  caatcagcaggcaatttgtccctgtattcggggagcgttagcgcttcttgggataataaa
 65785  caaagtgcttcagagactacacgcaaaacatcttttaattttacagcttttcgtgattat
 65845  tataatacattttttaaaaatagttctcaattatctgatgattgattaacttgatttatt
 65905  ggttttgcagaaggagatggagctattcaaacttatgctaatagtactagaatgcgtttt
 65965  gttcttactcaaaaagaaagcttaatattatacgatattaaaaataaattaaatataggt
 66025  gaagttagacatttccctcaagggaaaagtggtaaaaataatgatttttacagattaatc
 66085  gttgatgatccttcacatatattgttgttagctcatttatttaatgggaatttagccttt
 66145  aaccatagaattgaacaattagctctctgagttaatgttttaaatcatcgttttgggtat
 66205  aatactatagaattaaatagtacacctgttacaattactttattagatgcttgattgtca
 66265  ggatttactgacgccgagggatgttttaatgtatctattacagcaaattctagatatgtt
 66325  ttagggcatgtaataaaaatgcgttatttattagatcaaaaagataaaattatacttaat
 66385  aaagtatatgaattatttggatttggtaaagttacattaagatcaggtactgaagatgtc
 66445  tatcgttatactgctacaggatttaaacctttaaatgatgtagtaagatattttaaatct
 66505  ttcccgttacgtacaaaaaaagctttttcttttgaaagatgattgactgtacataatata
 66565  gtatctaataaattacatttaacaccccaaggtttaaatgaagtaagaacaatacaaaaa
 66625  caaatcaatttaaataatagtattactaataaaacaggacaagcttaa
;     G-cox1-I7-orf355 ==> end
 66673  agatgaagatatagtccgataccaactgttaagttggcatatttatagtatgagtaaatt
 66733  aactatttcaatttattaa
;     G-cox1-I7 ==> end
;     G-cox1-E8 ==> start
 66752  CAATTTGCATCATATGTATACAGTAGGATTAGATGTCGATACTAGAGCTTATTTTACAGC
 66812  TGCTACTTTGATAATAGCAGTACCAACAGGAATTAAAATATTCTCATGGTTAGCTACATG
 66872  TTACGGGGGATCTATAAAATTAACTCCTCCTATGTACTTTGCATTAGGATTTGTATTCAT
 66932  GTTTACTATCGGAGGAT
;     G-cox1-E8 ==> end
;     G-cox1-I8 ==> start /group=IB(3') (3.58e-11)
 66949  ta
;     G-cox1-I8-orf416 ==> start /first_aa=I /note=GIY ;; evalue:7.9e-05
 66951  ataatccacttagttctccctttaaagatcactatatactgggaacttctgacaattata
 67011  ctactagatatttatttaatttcagtgacaatgtataattttgaacaatcagcaggtaac
 67071  caacggatatataaagttatcctagtaggaacctcagagactacacgtgatccatgcaac
 67131  gtagttgcttgaagatatagtccatgaaataaaaattatttaactcctttaaaaaataat
 67191  tttaataaaattattctccgttcttactctacttctaatcaagataatacaaataattta
 67251  aatcctataataatatatgataactttaaggataataggtctaaaatattaaaagaacaa
 67311  aaagataaatctggtatttattgtttaataaataaaattaataatcattcttatataggt
 67371  agttccgttaatttagcttctagaatgaaaaattatcttaatgatgcttttttaaaaagt
 67431  agacaaaatataaatatgcctattgttaaagctttacttaagtatggtcaatctaatttt
 67491  actttatatatattagaacacgtagatgttaaatctttaataattagagaaacctatttt
 67551  ataacatcagttatgccttattataatgtattaaaacaaggttattcttctttaggttac
 67611  aaacatacagaagaaactaaagaacttttatctcaattagcaaaaaatagagtacatagt
 67671  gatataactaaaggtttaatatctaaagctttaactggtgaaaacaaccctttttataat
 67731  aaaaagcattctatagaaagtagagtaagaatgatagaagctaattcagcctaccctgtt
 67791  tatatttataattcattaaaagaattattagttatttacccttctgtttcaactttagct
 67851  aatttaattaaatctaatcattctacaatagttaatcatataaaagaacaaactattttt
 67911  agaggagaatggtattttagtaatttaccctataatatacatgatactcctattataact
 67971  aattgaatttataaagaatctgaagaactaatattaagcataaataatagtagtcatatt
 68031  agaaaagcagtatttgtgtatgatgctaataaaaattttatgtataagttcgaaggagta
 68091  acagatgctcaaagagctttaaaaataaaccacagtactataaaaaaatatgctaaatta
 68151  agtggtgtatatggtgattatatatttagttatgagagattaaaggattaa
;     G-cox1-I8-orf416 ==> end
 68202  tgatttttattcg
;     G-cox1-I8 ==> end
;     G-cox1-E9 ==> start
 68215  TAAGTGGAGTTTTATTAGCTAACGCTTCATTAGATGTTGCATTCCATGAT
;     G-cox1-E9 ==> end
;     G-cox1-I9 ==> start /group=I(derived) (2.36e-07)
;     G-cox1-I9-orf270 ==> start /first_aa=T /note=LAGLIDADG ;; evalue:7.5e-52
 68265  acagtgattatcctttttttttcaattaatatattaatggttaaaataaaaaatgataaa
 68325  cttttttttaataattctagttcatcttttaatttattaaacttaggcgccgtcggcatc
 68385  gatgattacattaaaaaattttgagtaggtcttatggatggagatggcagtatacaagta
 68445  aatcattgaaaagaaaagtctttacaatatagattagttattaaattaaaaaatgatatt
 68505  cttaattacgagatgttaaatttaatatctaaaactattggaggttatgtcagaactgta
 68565  aaacaagatgtaatttgagtagttaataaaaaagaagatatagtagaaattctaaaaatt
 68625  tttgaggaatatcctttattaacttctaaaaaaatatgtcaattaaactttttaaaaact
 68685  tgtttaactaaaaatagtatgaattattacttaaaaaatagaaataataaattttataat
 68745  caatctgaaatacttaaagctccatttataactcctagttattttaaagaatggttatct
 68805  gggtttatagaagctgaaggttgtttttcattaagaaaatctaatgctcattcattttca
 68865  ataggacaaaatgatgatttatacttaattgaagctataaaattacattttgaggctagt
 68925  aatgcagtaagaaattcttatgataatttttatgctttagaaatttataaaaaagaagtt
 68985  ttaaaaagaataataacacattgttctaattatccattattaggagaaaaaaggatatcg
 69045  tttgaaaaatttagtgaaaagctaaataattaa
;     G-cox1-I9-orf270 ==> end
 69078  atagtaagtgtcttgtagtcatgtcaccgtgaaaagagttatatacttttcggtaatata
 69138  taattatttatatattgctaacgatgaagtcttatatgttattttaaatgcaaataacgt
 69198  aaaaaaaaatataagataatatcgtggaaactgaaataagtaaatttattttaggctccg
 69258  tagagactaaacgtgacagtctaaagtttattaagttaaatattagataagttatagtcc
 69318  gatccatcgtgtgaacgatgttatataaattaccccatttttgagcttattg
;     G-cox1-I9 ==> end
;     G-cox1-E10 ==> start
 69370  ACTTACTACGTGGTC
;     G-cox1-E10 ==> end
;     G-cox1-I10 ==> start /group=IB (9.54e-23)
;     G-cox1-I10-orf354 ==> start /first_aa=A /note=LAGLIDADG ;; evalue:4.6e-31
 69385  gctcaaatgggccagaataatttatcttcaactaagaattattttgcaattgactatatg
 69445  ctggaaactatattatttgtgtattgtttactatttattaatacgttttatctttataaa
 69505  ttagatgccagtaggaataatattcttttaaatagtcaaaataatgatattacaatagat
 69565  tcagaccctatgaatatacaatcagcagaaaactgcaaaggattctcagagactatacgt
 69625  caattacctagtgaagattccaagttttgaaattgatttgctggtgtaatagatggtgat
 69685  ggaaattttgatattagaactgttaataataaaagagttcttaaacaaattagaattaaa
 69745  ctacataatagagatgttagaatattaacacgcatacaagattatttgcatatgggaaaa
 69805  attagagcagataaaaataaaccttattcaatgtatatagtttctaccagagaaactatg
 69865  atgcatattgtcaataatcttaatggtttaattagattaaaagtaccggggtttaaagag
 69925  gcttgtaatttatataatatagattatattgaagctaattataacattggtttatatgat
 69985  ccttattttgcaggcatagttgatactgatggtagtatagtatttaattatgctggtaat
 70045  agaatagaatgtaatttagaatttcaatatagtgaatactcatctaaactaaattttgat
 70105  aacactatactaaattgtaaaccaactgttcttaagcgtaaaaaatcttataaatcaggt
 70165  agttctaaagatttctcatctattgcatttaaatttcaaaatgtaaataatatgctattc
 70225  atatatgattattttatgcataatagattattttgtgacatgaaattttatagagttaca
 70285  aaaattaaatcctttatagaaattagaaaatataaaacatcttctaggaatagtgtagag
 70345  cataaaatatattcagactttatgatagattgaattaaatatgagaatcctttatgatat
 70405  aaggttccttttgttaataaatatctattgtataaaggtgaatag
;     G-cox1-I10-orf354 ==> end
 70450  gaaattgttacaggtaaagagatagtccacaactatattattag
;     G-cox1-I10 ==> end
;     G-cox1-E11 ==> start
 70494  TTGCATTTCCACTATGTTTTAAGTATGGGAGCTGTGTTTGCAATGTTTAGTGCATGATAC
 70554  TATTGAATACCTAAAATGATAGGTTTAACTTATGATTTAACTTTAGCAAAAGTACAATTC
 70614  TGAATATTATTTGCTGGGGTTAATATTACATTTATGCCTCAACATTTCTTAGGTCTACAA
 70674  GGAATGCCTCGTAGAATCAGTGATTACCCTGATGCTTACGCTGGTTGAAATTTAATTAGT
 70734  AGTTTCGGATCTATTGTTAGTGTAGTTTCTGCTACATTATTCTTGTACATCGTTTACAAA
 70794  CAATTAGTAAGCGGTCAAGCTGCGACTAGAAATGTGTGACTTGCACCTCAATTCTTCTCT
 70854  GATACACTAAGAATTTTAAGTAACAGATGTGCTAACAGTTTAGAATGAGTATTGTTAAGT
 70914  CCACCTGCACCTCATCCTTTCGTATCACTACCTAAACAAAGTTCTTTAACTCCTTCTAAT
 70974  TCTTAA
;     G-cox1-E11 ==> end
;     G-cox1 ==> end
 70980  TTGAGTAGAGGATAATACATAAATTTACTAAGTTTTGGGTATATTATCAAAGGCATACTG
 71040  TGTTTATGTCGTAAGTTCTGTTAATTTAGCTAGTAGAGCTTTAAATTATATTAGAAACAA
 71100  AAATTAAAATCTTCATTTACAAAATGTTATTGCAAAGCATGGATTAAATAATTTTTTGTT
 71160  TTTTGTTTTAGAATTATTACCGGAAGATTCTTCTTCTTATAATGATTTATTAGATTTAGA
 71220  GCAAATTTATTTAGATAAGTTTCAAATATATTTATGGGCCAGAGTTAGGCCCAGGTTATT
 71280  TATTACAATATCTAGTGTTATGTATATAATATCTAGATGGCATGACTTATAGTTGTTTAA
 71340  TAATTATAAGTCATGCAAACCTCATTAGCTTAATAGGAAAAGCATAATATCTAATATAAG
 71400  TTATTTAGTTCGAATCTAAATTGAGGTTAGATTATTAAAATAATTGGTGTTCAGTTTGTC
 71460  TTATCATTGAGGTGTAGTGTACAATAAAATAGTGATTTAGTAGCGCAAGCGTCATAGATA
 71520  TATCTAAACTAGTTGCACTAAAGGTAACCTATATGATGTAAAATATATAAAGCCCTTTCC
 71580  CTCCGGGCCTATGCCTTAAGGTGGGGATGTTTCATTAGCAAGCTCCGGGGAATTGAAATC
 71640  TCTTTATGTCATCTTAAATATTTATTTCTTCTAAGTTAAAGTTGGGGGCCTATCTTATAA
 71700  ATGGAGTAAAGGAAATATTAAAGAATATTTACCGAAAACTTGGCTAATTGCTGGAAAGAC
 71760  GTAACATTGGTTACCGGAGGGTTTACGTTCAATCAGCTGGTAATCTTATTTTATAATAAA
 71820  GTAAAGCAACTCTCACGATCATACGCCAAGTACCTTCGATTTTTAAATATTTTTCTTAAA
 71880  GTAGAAAAATTATAATTTTAAGTAAGGGTAGTGATATGATCTATAAATAGATACTTTTAA
 71940  TGATTAATAAGCGTAAATATTTTTTATATACAAAATTCACTTAATAATGAAGATAATTAT
 72000  TCTAGTGCTTATAGCTTGAGTCCTCAAATTATAAAAAATCTTAGTCTATCTAGGCGTTTT
 72060  TACTCTACTAATTTAATAAATTATTTTGTAAACTTTGAAATTGATAACTTAAACAATAAT
 72120  GAATCTATAAAATATGATTCATTTGAATAAGATTATGAACAAATTAAACCTAAATTTATA
 72180  GGAGTTGCAGGTGTATAGAAGTTAACAATATAAAAATGACTATAGTCATTTTTATATTGG
 72240  AAGTTTTAATAATTTGGCATGCTTCGCAAGAAGAATAAAATAATATGACCAATTAACTAG
 72300  AGGATTACGTAAACCTTACTCTAGCTCAGAGTTTGAAATATCAAATACTTCTGCTTTAAA
 72360  TTTATAGTTTTTATATTTAACTACACCCCCTCAAACTTATTGAATTTATGAGCAATATGT
 72420  AATAATTCCATTTAAGTCCCCTGCAAGCAGGGACACTCAAATTATTATAAGACACTCAAA
 72480  TTATTATAAGAGTAAATCCTTAATGAGGTAATATAGTTGATGCAATTCTTACTGCTAAAA
 72540  GAACCCCCCCCCCAGGGATTTAGCCTGGGGATTAAATTTTTATGGACATTATTTCTTTAA
 72600  GGTTCTGAAGGTTATAAAAGATTTGATGTATTTATTTGTTTTCAATCTAACTAATAATAT
 72660  AAGTTATACTTCTGAAGACTTAGAAAATAGATATTATTGTTTTTTTTTTTTTAGTATTTG
 72720  TTTATGAATTAAATACACCTAATAGTAGTTCTATTATTTATTCAGCAATTAATAGTGCAT
 72780  TAAAAGGATTACAGGTTAGTCATAGTACTTTATTTATAATAATTATATTTATAAATCATA
 72840  TATAATCTTATATTTTGGGCGGAACTAAGGCCGCCTCTATTACTTGTAATGGAATTTTAA
 72900  GAATATGTAAAAAAAAACCTGCCGGAGCTTGCTGGTGAAAAATCCAGCCCCCCCCCCCCC
 72960  CCCCCCCCCCCCCCCCGAAGGCCTCGGTGTTTATCCTACGGTTATGTGTACTCGTATATT
 73020  TAAAAAGTATAAACCGGAGCTAGTACTTAAAAGAGTAGAGAATCAATAAATTCATAACGG
 73080  TAAATATTTATTTATGAAAGATCCTTATTATTCAGATAAAGATTAATGTTTAGTACTTTT
 73140  TTTAATTCTATCTCAGGTTTATATAGTAGATATCTTTTGGTTTAATAGATTAAAATGTTA
 73200  ACCGTATGGATCATATGTTATTGTAAAATTTATTCTTTTTTTAATGTATTTTTGGTTAGG
 73260  GTTTTTAGTTTATAACCGTTTTATCCAAAATGGTAAGTTTACTCCAGAATTAGCTTGTAT
 73320  ATTATAGGTAATATTTTGAGGCTAGCAAAATTTTTTGCTACATATGCGTATGTATGTCAA
 73380  GTGAACGGGTTTTAAGCCAACCCTATAGTGTCTAAAATAAAAAAAAAATTAAGGGTAAAA
 73440  CGTAAAGCCCTTGCTACTAAGTCTTAATTTAAAAGAGTTGAGTATGGTTAAAGTAATTAT
 73500  TCCCCCCCCGAGGGATTGGTTTTTCGTGGATATAAATCACCTCTGTTAAATATATTATTT
 73560  AATATCATGTAAAAGAGAGCAACGAGTATACTGTTACTTGTTATGTATTAAGTTAAACCT
 73620  TCGAATAACCCTAAAATTTAGGGGATAACTATCTAATGTAACAGGTCCCGGTCCCGTAGG
 73680  GACTACGGAAACTAAGTGAAGTATATTTAGCTTATACCTTAGTTATTCTAAATTATAAAT
 73740  TAATAATAAGGTAAAAGAATCTTTTTTCGTAGAATCAGTGATTACCCTGATGCTTACGCT
 73800  AGTTGAAATTTAATTAGTAGTTTCTAGAGCTACAGTTAGTTTAGAGTCACCACCTGCACC
 73860  TCGCCTATTTGTTTCTTTACCTAAACAAAGTTAATAAAAGTATTTTTATTACATCTTAGA
 73920  GATGTAATAAAAATACAA
;     G-trnR(ucu) ==> start
 73938  ATCTCATTAGTTTAATGGTAGAACAGGATACT!TCT!AATATTCTAATTTTAGTTCGAAT
 73996  CTAAAATGAGATT
;     G-trnR(ucu) ==> end
 74009  TTTATTTTTAAATATATTTATATTTATTATTTTTAATTATTTATAATATTTACTATTTTA
 74069  TCCTTTATAATTAATTTTATAATTATAATAAATTATTTTAATATTATATAACTTTTAAAT
 74129  AATAATGTTTTATAACATTATTATTTGTCACAAAATAAAAAATATTTTATTTTGTTTTTA
 74189  ATTAAAAACAAATCTTAGATATATTTATTATTAATATAACAAATAATAATAAAAATATTT
 74249  TTTTTATCAAAATATCTTAACCAATAGTTAACTATTGGTTAATAAGGAATAATAACAAAC
 74309  AAATTTTGATTTTTTATTACTAATATTATTAAATAATTATTAAATTTTGAATTATTTTTT
 74369  TTTAATTTTATTTATTGATTAATA
;     G-nad1 ==> start
;     G-nad1-E1 ==> start
 74393  ATGTATTTTTTTTCTTCTTGACTTTCTTTACTAGAAGTTTTATTATTATTATTACCTATA
 74453  TTAATTGCAGTAGCTTTTGTTACAGTAGCTGAAAGAAAAACAATGGCTAGTATGCAAAGA
 74513  AGATTGGGACCCAATCACGTAGGATACTTGGGATTGCTTCAAGCAT
;     G-nad1-E1 ==> end
;     G-nad1-I1 ==> start /group=IB (1.16e-16)
 74559  tt
;     G-nad1-I1-orf399 ==> start /first_aa=I /note=GIY ;; evalue:1.3e-12
 74561  attataatttttatatgttaccctgtgcaattaataaataacatttttatttatgtattg
 74621  agaattaaaagtaaatcaagtataatacaaaataaacctatgttatttaaaaatagtttt
 74681  agcttgcaacataaacgtcttttgattgtaaactttaataatagaaatattcatttatca
 74741  tgtttttattctacaaatgtggatacttgcacaaaagatctttataaagatagacttgct
 74801  cccgttaaacctttctcagatgaattacttacaacttgttccaatatcttagatttaaat
 74861  gaaagagctgagtttttcaaagatttaaaaggaaaaggaggtatatatatttttcagtat
 74921  aagtttgatccacttgtttattacatagggagaactacttcatttagctatagattaaaa
 74981  tatcatattaatcataaattaactgataaatttcacgtttttggtaatttagttggttga
 75041  gatcatttttatgttagtgtagtggagatatgtaataaagaagattcaggagttagagaa
 75101  aattattaccttcaaaagtatttacctttattaaattcgacttttagttcaaatttatca
 75161  gatgctaatatttttgaatctttaacaaataaattaaaagctaaaaaattttataattca
 75221  gacgtatctttaaatatttctagcaataagtataaaggtatacaaatatgaggatataaa
 75281  ctactagacactaaaattagcgaagagttaaaaaagtattctagtataaataatgccagt
 75341  tcggctacaggaatcggaatcgctcgttctaccattagtttgtacttagataccaatgta
 75401  cctataaaagagttattatttttttctaaacctttagaaaatttagctaaatcttttgaa
 75461  ttagcaaataaactccgagatgagttaaatttggattctaatatatctaagaaagtttga
 75521  gtttacactattactgaagataatttggtattagtaaatggtgaaccttttaattctaga
 75581  gaactagtggctaaattcttagaaaccacacataaagttgtaagatattttatggattct
 75641  tgagaaggtaaaggatacaagggttattatctttttagtagatttttaacagacaaagaa
 75701  ctaaatagtttacttaagatttgtttatctaaacctgaaccagaaaatactaaagtataa
;     G-nad1-I1-orf399 ==> end
 75761  gtctgggcttataatgctgagactttaaatcttattgaaagtttccctagtatgcaaaaa
 75821  gccgccggttcttttaatctagattatcgtagtatttctaataatttagacactgaatta
 75881  gctactatacaacaaggtaaatggacatatttcttcactaatgaaattagtaacgaaaca
 75941  aaaaataaactcttaaacaatcttaaaaaagcaagtaatgttacattagaggtccccaaa
 76001  gggggcccggtcggtgtgagtatataaaaatttaaatggagaattagtcttatttgatga
 76061  aaatcaaccttttaaatctagattgcaagcatctaaaacattaaaaatgaatcataaaac
 76121  tattattaaacatactaatgtttgctataaagacttatatttctatagtaaaaaatataa
 76181  ataaaaatttgagatctgcaaatttatgtatggtttatattaatgaacagatcaagctac
 76241  ttgtgaaacaattttttgccagagggcgttaaataaaaatatgagtacaagaagcttcca
 76301  tactacatcaaaattaaataataaaaaaatatattttattagacaataaccaaccttttt
 76361  taatctaaactacaagcatgcttcgccacaaaaagaattgggtattactactaaaactct
 76421  tacaaagtatgcaaatactaataataattctaaccccatccctcccttttttttgtttta
 76481  ctaggaagctccggtttatatttttttttttaatattaaacagtaatagttaattattta
 76541  ttatgtataaaatatcgcttagtagcccccgactccgttaagtaagggggggcccctggt
 76601  gggttatttcctataagcaacgtggtacaaataaacaggtttggctttcattattaataa
 76661  aacaaaaattttttttacaatgtagatatggtcttctttaatctgcgagtgccatagtat
 76721  taactgaaagaaatatctttatattttatttccttatataaacgatggtatttctttata
 76781  gtactatgaaaaaaataaaacaaattgctggaaacccttatgtaataaaaataattacta
 76841  aggtaatcagcaggaaactttttattatagtaatttaagataaattggacacttaaatta
 76901  taatataataaattggatcttcaacgactaaacgttttacttatactttgtctaatttaa
 76961  atggaaataggtataagatgatatagtctaactagtatggagatatgctaattaattaca
 77021  gg
;     G-nad1-I1 ==> end
;     G-nad1-E2 ==> start
 77023  TTGCGGATGCTTTAAAACTTATATTGAAAGAATATGTAGCTCCAACGCAATCTAATATAA
 77083  TTTTATTCTTTTTAGGCCCTGTTATTACTTTAATTTTTGCTTTGTTAGGGTTTGCAGTTA
 77143  TACCTTTTGGTCCTGGGTTATCAATATCTGATATGGATTTAGGTATCTTATATATGTTAG
 77203  CTGTATCATCTATAGGTACCTACGGAATTCTATTAGCGGGGTGAAGTGCTAATAGTAAAT
 77263  ATGCTTTCTTAGGTTCTTTACGTAGTACTGCTCAATTAATTAGTTATGAATTAGTTTTAA
 77323  GTTCAGCTATTTTAATAATAGTAATGATAAGTAATAACTTAAATCCTAATATAAATGTAC
 77383  AATTTCAAAAAATCATCTGATTTATGATACCTTTATTTCCTATATTATTAATTTTTTTCA
 77443  TAGGTTCAGTTGCAGAGACTAACAGAGCCCCTTTCGATTTAGCAGAGGCTGAATCTGAAT
 77503  TAGTTAGTGGGTTCATGACAGAACACGCAGCAGTAGTTTTTGTTTTTTTCTTCTTAGCTG
 77563  AATATTCAAGTATACTTTTAATGTGTATATTAACAAGTTTATTCTTCTTAGGAGGATATT
 77623  TAGAATTTATACCTTTATTAAGTCAAATAGAAGCTTATTATGAAATATCTTACGTTTTTT
 77683  CAAGTTTTTATGGTAGTTTTTTATTAGGTATTAAAACTTGTTTACTTGTATTTGCATTTA
 77743  TTTGATGTCGTGCGTCTTTCCCTCGTATTCGTTTTGACCAATTAATGTCATTCTGTTGAA
 77803  CTAAAATTTTACCTTTATTATTCGCTTTTATAGTGTTAGTGCCATCAATACTTTACAGTT
 77863  TTGATGCCATAACCGCTAATATATCTTTATTTTAA
;     G-nad1-E2 ==> end
;     G-nad1 ==> end
 77898  TTTATGATGAATACGACTTTACAAATTATCGGCGCCGGAGGCGTATAATTAATACAAATA
 77958  ATAAGTAAAAGATACGGGGGGGGGGTGTTTCACCAGCAAGCTCTCTTTATACTTTTGTTT
 78018  CTAAAGATCTTAAAAATACAGATACTGTGGCCCCTAAACCCTCTTAGGGGTTGGGTTTAT
 78078  TTTTTAATGATCTAATAATATTAGTTCCATATTTATTATTTTATTTTAATGCTTTATTTA
 78138  GAAATTGGGATTTATTTTTATAAAAATTTATAGACCGGTTGTAGATATCTTAACATAATT
 78198  CTTTTATAGAATT
;     G-nad4 ==> start
;     G-nad4-E1 ==> start
 78211  ATGTTATTGGCATCCCTGGTTATAATTCCTTTAATTGGTATATTTTTAATTTCAACGGCT
 78271  ACAACTTATGATTTTAATAAAAATAATAGTATAGGTAGTAAATATATAGCTATTAGTACT
 78331  AGTATTTTTAATTTAATTATCTCATTTATAGTATTTATATTATTTAATAATAGTAGTAAT
 78391  CAATATCAATTTGTAGAAGAACATTATCAAATAAGATCATTCGATATTTATTTAGGTGTT
 78451  GATGGGATATCTATTTATTTTGTTTTGCTAACTACTATATTAATGCCTATAGCATTATTA
 78511  GCTAATTGAAAATCCATTAATGAAAATGTAACTTCTTACCTAGTAATTATGTTATTACTA
 78571  GAATCTTTATTATTAGCAAATTTTTTAGTTTTAGATATATTCTTATTCTATATTTTCTTT
 78631  GAATCGACATTACCTCCTTTGTTTTTATTAATAGGTTTATTTGGATCAAGTAATAAAGTA
 78691  AGAGCAGGATATTATATATTTTTATATACAT
;     G-nad4-E1 ==> end
;     G-nad4-I1 ==> start /group=IC2 (2.66e-37)
 78722  tt
;     G-nad4-I1-orf417 ==> start /first_aa=N /note=LAGLIDADG ;; evalue:7.7e-29
 78724  aaccttaagtgtaaaagagccaaacaccggggaagccctaaagctctagtaaccaaagtt
 78784  ctaaaagaaattttagaactggcctggctaatgaccaagggtatggtaaaattactagtt
 78844  ttcagtattgaaaagttattttttataacagatatgtgggtaatcgcggttctaagtcat
 78904  cctttaaagggtgtaaaagagcaacgagtagacggttcttcaatgtctagaaatttagat
 78964  gttgtaaggtgtactctagtcgctgggaaaccagttttaggtagaaaaatttatccagat
 79024  tctaataaaagtataattacaaataatatattaaaaagatctatgtcgacgcttcgctct
 79084  aaattaaatttaaatccttgatttataacaggattagttgaagcagaagggtgttttatg
 79144  ataggtttttttaaaaatgctaaatataaaatgggatatcaaattcaagctatttttaaa
 79204  atcactttacataaaaaagattatgaattattatctcaagttaaagattattttggagta
 79264  ggaacaataacaaatcatggaaacactactttacaatatacagttaaatctttaaaagat
 79324  ttagacacaataatatctcattttgataaattttcattactaagtcaaaaatgagctgat
 79384  tatacattatttaaaaatgtaataatgctaattaaaaataaggagcatttaaatatagaa
 79444  gggtttaaaaaagttctttctataagagctgctatgaatttaggcttatctgaagaatta
 79504  aaatttattttcccggacattcaacctttttctagaccttctttaccaaaaataaataat
 79564  ataaaccctaattgaatagcaggtttagccagtggtgatggatgttttcatgtttcaatt
 79624  cgtaactcatctacaactaaaacaggaaaatctgtggtattaaaatttcatattgttcaa
 79684  catagtagagatattgaactaatgaaggtattaatatctactttaaattgtggaaaatta
 79744  gaattattattaaatcaatcagctgtatattttgtagtaacaaatttccaagatattttt
 79804  gataaaataatacctttatttgataaatataaaattaaaggagttaaatctttagatttt
 79864  tatgattttaagttaatagctaacttaatacataataaagaacatttaactgaagaagga
 79924  ttatccaaaattcaatctttaaaattgaatatgaatttatttagaaaattataa
;     G-nad4-I1-orf417 ==> end
 79978  aaattattagacttgttggttagccaatataaattgaagtaaccctacaattaaagaaaa
 80038  cacattaaattgtgaacg
;     G-nad4-I1 ==> end
;     G-nad4-E2 ==> start
 80056  TATGAGGATCCTTATTTTTATTATTATCAATATTAAGTATATATTCTATAATGGGTACTA
 80116  CTGATTTTGATGCTTTATTTAAAACAAATTTTGATTACACTACTCAAATATTTTTATTTA
 80176  TGGGAATATTTTTATCATTTGCTGTTAAGACTCCTGTTTGAGGTTTAAATTCTTGACTAT
 80236  TAAAAGCTCATGTAGAGTCTCCACTTGGTGGAAGTATTATTTTAGCTGGTATAGTATTAA
 80296  AATTAAGTCTTTATGGTATTTTCAGATTCATTTTACCTATATTACCTAAAGCTTCTCTTA
 80356  ATTTAACTTATATTGTTTATACAATTGGTGCTATAACAGTGATTTATGCCAGCTTAAGTA
 80416  CTATTAGAGCTACTGATGTTAAAGAATTAGTAGCTTACTCTTCTGTTGCTCATGCTGCTA
 80476  TTTATTTATTAAGTGCTTTTAGTAATAGTATTCAAGGTATTGAAGGTGCAATAGTATTAG
 80536  GGATAGCGCATGGTTTTGTAAGTAGTGGATTATTTATCTGCGTAGGAGGTATACTATACG
 80596  AAAGATCTCACACTAGAATAATTTCTTATTATAGAGGTATGGCTCAACTAATGCCTATAT
 80656  TTTCAATATTATTTTTTATATTATGTTTAGGTAACGCCGGAACACCTTTAACATTAAACT
 80716  TTATTGGAGAATTTATGTCCTTATTTGGAATTATAGAAAGATTACCTGTTATTGGTATAA
 80776  TTGCTGCTACTACTATTGTGTTTGGTGCAGCTTATTCTATTTTCTTATATAATAGAATAG
 80836  CTTTTGGTGGTTCTTATACTAAACATATATTTGAACAAAATGTGTTTGATGTTGATAAAA
 80896  GAGAATTTTTACTGTTATTCGTTTTAGTTGCTTTAACTGTAATATTGGGTGTATATCCTT
 80956  CTATTATTTTTGATACATTACATTACAGTGTAGTTAATTTAGTTTATGGAGTAGAACCTT
 81016  CTGGTTATATTACTGCTAATTCTACATTTTAA
;     G-nad4-E2 ==> end
;     G-nad4 ==> end
 81048  AATATACAAGGATTAAGAGGTTATAGTACTTCAGCTATAAAAATTTAAGCACTTTTAATT
 81108  ATAAAGTAATTATCATATTGCTTAAATTAACTTAGTATATTTCTTTAGAATAGAAAACCT
 81168  TAGTGTATATATTAATAAGGTTTAGATAAATAAATACACTAGATTATTATTAAAACATAA
 81228  TTTATTTTATGTAAATAAAAGAAAATACACCAGATGGGGCCCACCCAGCATAGCTGGGGG
 81288  GCTTTTTTTATCAATAAATACTTTAATATTCCCCAAATGGGGCCCCCCCCTCACTTAACG
 81348  GAGTCGGGGGCTAGTATTAATATAATAATCAATGAAAGAAAA
;     G-atp8 ==> start ;; mfannot: alternative ATG start pos 81261
 81390  ATGCCACAATTAGTACCTTTTTACTATATGAATGAATTAGTATTTAGCTTTTCTTTAATA
 81450  GTAGTAATATTATATTTGTTATCAAAATATATTTTACCAAGAATAGTTCGTTTATTTATT
 81510  TCTCGTATTTTTATAAAAAAAATAAAAGAATAA
;     G-atp8 ==> end
 81543  TATTTTTAAACAATTAGATTATTTAAAGACTTATATCTTAAACAAATAAAAAGT
;     G-atp6 ==> start
;     G-atp6-E1 ==> start
 81597  ATGAATACATTTTTTAATAACATACAAATATTTAGTCCTTTAGATCAATTCGAGATTAGA
 81657  AATTTGTTAAGTATAGATTTACCTGTTTTAGGTAATTTACAATTTTCATTAACAAATATA
 81717  GGACTTTATTTAATAATAAGTACAATATTTATAATATTATTAGGATTATTAAGTACTAAT
 81777  TATAATAAATTAGTAGGAGATAACTGATCAATAAGTCAAGAAGCTTTAAATGCTACAATA
 81837  TTAAATACTGTGGTAGGTCAAATTAATCCAAAAGAAGGGCAAAAATTTTTCCCTTTTATT
 81897  TACACATTATTTATATTCATTTTAATAAATAATTTAATTGGATTAGTTCCTTATAGTTTT
 81957  GCTTCAACAAGTCACATGATTCTGACAATATCTTTATCTACTGTTGTAGTATTAGGTGCT
 82017  ACAATTTTAGGTTTAGCTAAACATGGACTTAAATTCTTTTCTTTATTTGTTCCAGCAGGA
 82077  ATACCGTTAGCTTTATTACCTATGTTAGTAATAATAGAATTCAT
;     G-atp6-E1 ==> end
;     G-atp6-I1 ==> start /group=IC2 (4.42e-34)
 82121  atagtaatattactttgtgaacaagagccaaactccgggaaactcctaaagcttataata
 82181  ctaagcacaattacgaaagtctttgtgtggctgaactaattactcaggtatagtaacaag
 82241  ttataagatgagtgaaaacgaaatggacaatcgtggatctaaatcaaatattgatgatta
 82301  aatatttgtaaaagagcaacgagtagacggttcttcaatgtaaattgtacgttgtaaggt
 82361  gtactctagtcgccatgaaagtggttttgagagtaattaagtaacctcaaattaaagttt
 82421  ctgtatagtcttggataataatcgaataagtaatattataatacgtttaagcacaaaaag
 82481  tttaaaaactattccggaggtgcgagtagcctggtctagaaaaggaaatttttatttaaa
 82541  taaaggctatcctttaagaagttgttatcaattatatggtggtttccgttctattcattt
 82601  ccttactgtagggcgtttgctagaaaaagtactttttaacgtcggaggcgctagattaat
 82661  atcttcgtcttctagcatagttcctactaaagtttatattaacgcagataaagataaaga
 82721  gttaatagttagcgaaaataaaggaagaacaggtatttatcgttgagtacacatagaatc
 82781  aggaaaaacctatataggttcagcttcaaacttaagtgcaagatttaaacagtattttaa
 82841  ttataatcatatttcttatcctaaacgtaatttaagaatatataaggcattattaaaata
 82901  cggttattctgaatttagattagaaattttagaatactgtgatattagtgttttacttca
 82961  aagagaacagttttatttcgataaactaaaccctgaatataatattttaaaaatagcagg
 83021  ttcacctttaggttataaacacagtagtgaagctaaaaatttaataggtttagctagtaa
 83081  aggtagaaaggtgtcagatgaaactagggaaattaaaagaaatatttctctaggtaaaaa
 83141  gttagaatcagaacatatagaaaaattacgtttaagtaatccttttaataagcctttatt
 83201  agtaaaaaacgacgaaacaggagaaattttagaattttcttctttaaccgaagctggtaa
 83261  atatttaggtatcactagatctacagtaaaagtaaatttattaaaaggcgttccatataa
 83321  aaattatactttgagtttggtagataatacagatggtagcgttatagatgaaaaaccttt
 83381  agccaaaaattctcaacaacctgtattattatttaaccccgatacaaaagataaaaaaga
 83441  attttcttctataaatgaggctgctaaatacttaaatgtctcaggtgcacgtatgtgata
 83501  tttttttaatacaagtgcaaaacaaggtaatgaaacatttaaagggtatattattactaa
 83561  attagataaagaagtagtagctaatagagtatctaaaaagatagaaataacagatcttga
 83621  aactcaagaaataaaaatttattcttcttttactttagctgctaaagatataggtgtacc
 83681  ttcttcaagtttatcaggttatttttctaaaaatcgttctggtccttttaaaaaaagata
 83741  tatttttaaattagtttaggttttcgtggttatagttttccaagagtgcagtcg
;     G-atp6-I1 ==> end
;     G-atp6-E2 ==> start
 83795  TTCTTATTCTGTTAGATGTATTTCTTTAGGTTTAAGATTAGGTGCAAACAT
;     G-atp6-E2 ==> end
;     G-atp6-I2 ==> start /group=IC2 (3.37e-33)
 83846  aacaagatgagagtaggttcctcattcttcttgtgtaaaagagccaaactccggggaagc
 83906  cttaaagttataattaccaaacactaacttaaaagggttaggtgcggctaagctaatcac
 83966  ttaggtatggtaaaaagattataaatacacgtaagtggaataggtaatcgcggatctaaa
 84026  atacctctcttgaatattatttattaatatttaatgatgtgtaaaagagcaacgagtaga
 84086  cggttcttcataattaagtatatatttttttattatatattaataatgtaaggtatactc
 84146  tagtcaccgggaaagccggctcttgaaagaaattaagtaattcaagattaaagttatcac
 84206  aataacctgtccttattaagaatatttatataatattctgaattgtgaaataaaggaaaa
 84266  gacatatatttatgtaaaagctatattattagcgcctttagagaaaggataataataaat
 84326  ttatttttatattatacctttaaagaaaggataaatttgtgtacgaattttactatattt
 84386  atttaaattgttactaaaagtttatgtagaatttctgagtttatattctaaagagagtgt
 84446  tttatgtaattcatatgctacttttgtattttcacgtggctatgccaaaaattatggtat
 84506  atttaaagggtcttttaataaacaggtaaatattcccatacggttgtattcaactacatc
 84566  agataatagttcagatttagttgttttctcggatgctgataaagataagttagaaatttt
 84626  agaatttgttaagggtaaatcaggtatttac
;     G-atp6-I2-orf272 ==> start /note=GIY ;; evalue:0.0018
 84657  atgtgaactaataaattaaataataaaaaatatataggtagttctgttaatttaagacgt
 84717  agagtcttagaatattacaatgttaatagattattaaatgagaaaagtatgactattaat
 84777  gttgcattattaaaatatggataccgtaattttagttttactgtcttagaattttgtagt
 84837  ttggatagtcttatgtctaaagagaaatattattttgaagtttataatccagaatataat
 84897  atattaaatactcctggtagtccatctagaggatcaggatgaaaacattcagaagctgca
 84957  aaagaaaatatgcgagctgcagctaaattattaaatatatctccggattatttaagtaat
 85017  aagtctaaggttaatcctaaaaatataaaagtggaagttacagatttagatactaatact
 85077  gtaactatttatcatgcaattagagctgcagctcgtgctttagatattgataaaagatat
 85137  attgaatattaccttcatttaaaccaaaaaaatcctgttttaggtagatatacctttaaa
 85197  ttacttgataatcgtgattcttccgaggttgtaaataatttaatagtatcagaaggggcc
 85257  caccgaggtgtggaaaagtctgtatcgggggcatatgttaatcagaaaacttctcagaaa
 85317  gtggaagttacagatgttaaaactcaagaagtaaaagtgtatccttctattggggctgct
 85377  gctagagctttgggttatcgtcagtcaagtatttctttatatttaaaaggaaatatgact
 85437  aaaccttttaaaggtttacatttatttaagatagtatag
;     G-atp6-I2-orf272 ==> end
 85476  tgtaaaaattcaatttttcttaaaaattttaataaggataaatttgttgacacg
;     G-atp6-I2 ==> end
;     G-atp6-E3 ==> start
 85530  TTGCGCTGGGCATTTATTATTACATATTTTAAGTAGTTTTACTTATATCATTATGTCTCA
 85590  AGGAGTTTTATTTTTTGTTGCAGGATTAATACCTTTATCATTTATTGTTGCTTTCACTGG
 85650  GTTAGAATTTGCTGTTGCAGCAATTCAAGCTTTAGTTTTTGTTATCTTAACATGTAATTA
 85710  CATCAAAGATGGTTTAGACTTACACTAA
;     G-atp6-E3 ==> end
;     G-atp6 ==> end
 85738  TATGATTGAAGGTATTATAAGAGTTTGCGCTCTCAAAAATATAAATAAAAGTAATAGTAT
 85798  TTTAAATATAAGTCGGAATGGTAATAATAGTAAATTATTGAATAAAATGGTTTATATTTC
 85858  ATTAGTATAGCTTGTTATAAATAAAGAATAGGTTATATTAATTGTTTTACTTTAATTAGT
 85918  AAAACAATTCTCATAAATTTGATGGTATAGGAGGATTTTTATAAAATCTTTGTTTTAGTT
 85978  TGAATCTAAAATGAGAAATGTTGTCATGATATGTAACAATAGTATGTAATAAACCAAATA
 86038  AACTTGAAAAAAGAGTAATTTTAGTAATTTTTAGGTGGGAGCTAGGCCCGCTCTATTATT
 86098  AATAAATTTTTGGTGATCAAGTGACTAATAAATTTATTATAATTGATTGGTTTGTGATAA
 86158  AATACAAAGGATAAATTTGTGAATAAGCCCCTCCGGGGGCCCTTTGATTGCTAGAGCATA
 86218  AATTATTAAATATTTTTGTCCCTCCCCCTTCCCCCCCCCGTCTCCTTTTTTTTTTTCGGG
 86278  GGGATGTTTCATTAGCATTCCCGGCTCTGGTTTATATTAAAATAAAAAAGTATAGATAAG
 86338  AGATATGATGAAAAGTTAGTTAATTAATAAGTCAAAAGATTTGGTTGTCATAAAGAAAGT
 86398  TATTTATAATAATTTTTTATTAAAAAAATTTTTTATATAGGAATCCAAATAAATCATAAT
 86458  TTAGTAATAAAATAGATCCAGGACGTAGCTTTTTTATCTCTTAAGTTATTTTTCTTAACA
 86518  AATTTATTTTTTTTTTTGATGCTTTTTTTAGATTACCGTTATGTAGTGTAATGACACGTA
 86578  ACACTTATTTTAAATGTAAGTGTTACACATATACACGTATATGTAT
;;     rns ==> ;; mfannot: start of 5'
 86624  ATATAGATGAGTTTGGTGATGGCTCTGATTGAACGCTGTCTAAGTGCTTGACACATGCTA
 86684  ATCG
;;
 86688  AACGATTAATACAGTTAAAAAAAAACTAAATTAATAGTGGTGTACAGGTGAGTATAAGAT
 86748  ATTTTTGCCGACCTTAAAGTAAGAGGACAATAAGATCTCTTATAAACAAAAGGGTTGTAC
 86808  CGCTTTAAGAGGATGAGAAATATCATAGAGAGAGGTAGTTGTTAAAGTAATGATTTAGCT
 86868  AGCCGCAGATTCTCTTAGTCGAAACTGAAAGGTTGATCGACCACATTGGGCCTGAAAAAA
 86928  TCCCAATGCAAAAACG
;;     rns ==> ;; mfannot: corr to pos 358-392 of R.americana
 86944  TACAGCAGTGAGGAATATTGGTCAATGGTCTAACG
;;
 86979  ATCGAACTGGCAACTTAGGGAAATGGATGATATAAAATAATTATATAATAAAGTTTATAT
 87039  AATAATTATTAATATGCAATAGTTGTGAAGTTTTGTCTACATATTGATAATGACAATATG
 87099  TATAAACAG
;;     rns ==> ;; mfannot: corr to pos 485-571 of R.americana
 87108  TCTCGACTAATTACGTGCCAGCAGTCGCGGTAATACGTAAGAGACAAGCGTTATTCATCC
 87168  TGAATAGGTTTAAAGGGTACACAGACGG
;;
 87196  TCAAATTGGCTTTATTTGAAGTAGTTTTTGACTAGAGTTTTTTATATGAGAGGGTAGTAC
 87256  TTTTAAGTGGAGAGTTGATATTCTTTGATACTATAGGGACTGGTAAAGGCGAAGGCAGCC
 87316  TTTTAGGTAAAAAC
;;     rns ==> ;; mfannot: corr to pos 735-810 of R.americana
 87330  TGACGTCGAAGGACGAAGGCTTAGATAACGAACAGGATTTGGCACCCTAGTAGTCTTTGC
 87390  AGAAAATGATGAATGCC
;;
 87407  ATAGGGTAGATTTTAATCTATACTATAAATGAAAGTGTAAGCATTTCACCTCAAGAGTAA
 87467  GACGGCAACGTAGGAACTGTAAATCGTGAAAAAAAAAATTGTTATTATTAACAATATTGC
 87527  AGTGTTGGTTAAATTCCAACTCTATAAAATTAATTTTTATTTAGTTTTTTAGATCTAGTT
 87587  TAATGTAAATAGGGGTCCCCCCCTTACGGGGGTTTCTTGTTATAAGGGTATTATATTTAA
 87647  AGTATTGTTGTCTAAGTTTATATTTAAACAAACAAATTTCCAGGACTAGATTTCACTAGT
 87707  ATAAAAGTGAAGCTAATTTAGTAATTTATTACGTACGTATTTATTAGAATAAATGCTATA
 87767  TTAATATGTAAAGTTGAGAAGTTATACTATAGCAGTCACATCCAATAGGAGAGAGAACGT
 87827  AATTGGCCTTGAGGAGCTTAAGCATAGAGCTTGACGAGGGGTAGAGACGCATACGACCTT
 87887  AAATAAAGGAAATAGACACTTATTTAATTATAGTTTATCGAGGGAGCATTTTATCGCGCC
 87947  CATGGATTAGTTGTATATCAACTGTACTATTTTTACATTTGTGCCTCAACTGGTAGTAAC
 88007  ATTTTGGCTCGCAAGAAGGAAGAAAAGTTAACCTTAATGTATAGTAGTAATAGAATCTTT
 88067  ATTTTAATATTTTACAGTAAAAAAATTAGTAAATTAGGGCGAAGTCAAGGTTGTAAGTAA
 88127  AAATATTTGGAGAATGTGCATACAAAATGTGCGAAGCGAGTCCTTTAGGGCTTTTTTGTA
 88187  ATTCTAATTAAGTTTATTGCTTTTTAAACAAATATATAAGTTAATAGGCTGTTTTACTTA
 88247  AAAAAGTATTCCTGGTGTGATAGTTTTAAGTTAGTTTATTAATGTTTGAAAACAGATATA
 88307  CTTCAGGGCTTGTAGAAGACCTTTTAATAGTCTACCGAGTAATTACTAGTTCGTATAAAA
 88367  GATAGTATAAATATAATAAATAAATATAAAAT
;     G-orf442 ==> start /note=LAGLIDADG ;; evalue:1.1e-41
 88399  ATGAGAAAAAATTTAATACAATATAATATAAATAATTTAAATAATAATTCATTTAAATTC
 88459  TTAAGTCGTACATACGCATCTCTACATAATGTAGATAAATTAGAAGTTCAATTTTTAGAA
 88519  TGATTTGTCGGATTTTCTGATGCAGAATCAAGCTTTATTCTTCATAAGGTACTAGATAAA
 88579  AAAGGAGATATAAGTAAATTTTCTTTTATGTTTACTATCGAGTTACATATTGATGATCTA
 88639  TCTGTTTTAGAATTTATAAAAAATAAATTAAAAATAGGAAATCTGAGAACTTATAAGGAT
 88699  AAATGTATTTTTACTGTGTCGGATAAACAAGGAGTTTATCAGTTAATATCTATTTTTGAT
 88759  AAGTTTAACTTAAATACTACTAAATATTTAGATTATAAAAATTTTAAAGAGGCTTTTTTA
 88819  CTTTATCATGAAAGATCTAGTAACGTAAAAATTGCTGAATCTAAGGAGTTGATAAATAAA
 88879  ATACTAGGATATAAAAGTAATATGAATACTAAACGTAGTGTAATTATTTCACCCTCTATT
 88939  CAGGAGGAATATTTAAGTAAGATTAATATAACTAAAGATTGATTATTAGGGTTTATTGAA
 88999  GGAGATGGTTCTTTCTTTGTATCCAGAACAGATATTGAGCCAGTTTTTTCTATTGAATTA
 89059  TCTGAAGAACAATATCCAATGTTGGTTAAAATTAAAGAATTTTTAGAGGATAATTTAGGT
 89119  TTTAATAAATATTCATTATTTAAATTAAAATCTTCCTCAATTATATCTATTAATAAACAA
 89179  AAAGCAAGATTAGGGAAACCTACAGTTATTTTATCAATAAAAAATATCTTTGTGTTAAAT
 89239  AATTACTTAATACCTCTTTTAGATAGTATGGAGTTTATCAGTAAAAAAGGTTGTGATTTT
 89299  AAAGATTTTAAAGTTATCTGTGGAGCAGTATATAGAGGTTCACATAAATTAGATGAAATT
 89359  AGATCATTGATTTTAAAATTATCTTATAATATGAATAACTATAGATTATCTACTAATAAA
 89419  AAATCAGTAGAAATATTAAGTGAACAAGAAAGAAATTTGATTATTAATGCTGAATCTGTA
 89479  TATGAATATCTTGAAGATGGTCGTATTATGGATAAAAAAACAAATAAACCTTTAATTCAT
 89539  AGAAATTGTATTTATGAAATAAGATTATCTGATGAAGAAATTCTTTTAGTTGATACTATG
 89599  AAAGAAGCTTTAAGTAAGATTAATGTAAGTTTTAGAACTTTAAAGAAATTATTAGATGAG
 89659  GAAGAATCTGTAAAACTTCCTAATTATGAAGTTAAGAGAATTCCTATTTTTACCATTAAA
 89719  AAGATTTAA
;     G-orf442 ==> end
 89728  ATACTTAGAATAAATAAAAAGGATTGAGCAAGGCTACAACCAAACAATTCTAAGTTTTTA
 89788  TA
;; mfannot:     /group=ID (4.16e-17)
 89790  gaaaaatcaggtgtaaacggttaataacatcctagttaaagaccgtcggcaattgtaagt
 89850  gtcgctacagactggatcaccggggtaagactgagatgtctgtccaaatgtacagtcgg
;; mfannot:
 89909  ATTCTGTAATGATATTATATCATAAAGGGGAAGGATATTCTATATTAAGTAGA
;;     rns ==> ;; mfannot: corr to pos 850-965 of R.americana
 89962  AATTATTTTCACGGTAATTGGAACCCTTAGTTAATCAGAATTGAATCACTAGACCGTTTC
 90022  TGACTTCAGCAGTGAAGTATGTCGTTTAATTCGATAATCCACGAAAAATCTTACCG
;;
 90078  CAATTTGAATAAATAAAAAAGTGAAAATTTTTTAATTT
;;     rns ==> ;; mfannot: corr to pos 1014-1044 of R.americana
 90116  TACAGGAGTTGCACGGCTGTTTCCAGTTAATATTGTGAAA
;;
 90156  TAAAGAGATAAATTAACGAAATCCCTCGCTTTATTTTTAAGAGTACTTTAGGGTACTATT
 90216  TATATTCAAATAAGCCAGCCAGCATAGCTGGCTGGCTTATTAATATGAATGTTAATAAGG
 90276  TTTCTTCTTTGTAAAAGGG
;;     rns ==> ;; mfannot: corr to pos 1190-1252 of R.americana
 90295  AACAAGACAAGTCATCATGGCCCTAATATTGCGGGCTATATGACGTGCCACATATTTCTA
 90355  TACA
;;
 90359  AAAAGATGCAAAAATGTGAGTTTGAGCTAATCTTTAAAATAGAATATAAACATA
;;     rns ==> ;; mfannot: corr to pos 1305-1411 of R.americana
 90413  TGGATTGTAGTCTGAAATTCGACTATATGAATAAGTAATTGCTAGTAATCGCGAATCACC
 90473  ATGTCGCGGTGAATTGAACCTCGGATTGGTACTAACCACTCGTCAC
;;
 90519  ATGCTGAAAGAAGTTTCATCGCAATAAGTTTGCTCTTTTGATACAATACTGTTATTTTTT
 90579  TGAATTTAATTTCTTGTATTGGAATTCACCGCATGCGTGG
;;
 90619  CTTTAATTAGTGTTAAGTCGAAATACGGTTCGGGTAGTGGAAGTTGCCCGGGATTTATTA
 90679  TCTTA
;;     rns ==> ;; mfannot: end of 3'
 90684  AACAAATATTTATTTAGTAATTTTATATTGCTAAATAAAAGCTAAAGATTTATAGGAAAT
 90744  TTTTTAATTTTGTGGTTTGTGGCCAAACATTAATTATGAGAATTCGAATTTCTCCTTTAG
 90804  TTCATGATCACGTTTTCAATATTCTTATTATTATTTTCTAAAACCATCTGTCTTAGATGA
 90864  GATATTTTGAGATTATTTAGCTGAGTAGCTATCATAAAGTTATTGTATCTTGCAATATTT
 90924  AATGAGTTTATCACTTGGTAATTCAAGGGGTATAGGGCTACATGGAGGATTGCTTTAAAT
 90984  TACTCGTATTACACAAATTTTTCATATTTTTGTATATATAATTAGTATATTAATTTTACA
 91044  ATTAACTAGTTATTATCTTAGTACTATTTGAATTTATTTATATTCAAGTTTTAAGTTTAT
 91104  TATTTATTAACCTTTTAATCAATAAAAAAAAAGTCATACTAACTTCCATCCATTTATCTT
 91164  TATAAAAATTAAATTAAATTTTTAAAATTATGGAATGAATACAAGTAAAAGATTATATTA
 91224  TACATTATCAGATTCTAATAATGGTGATTCTATACATCCATTGTAACTTATTTTTTTGCG
 91284  GGTTTTTCTGATGTGGAATCAACATTTACTATCTCTATCACAAAAGATAATAGAGTAAGA
 91344  AAATCAGTATCTAACTTAGAAGATAAATTAAAAGCTAAGTTTTATGTGCATCCTTCCTTT
 91404  GCTATATCTATAAAAGAAACCCCCGTAAGGG
;     G-orf44 ==> start /note=LAGLIDADG ;; evalue:6.8e-09
 91435  GGGACCCCTTTATTTTTAAGTTACAATATTTCTCCAGTAGAAAGACCTTTAATTAAAGAT
 91495  CAAACTATTATAAATGGTCATTGATTAGCCGGTTTTGTGGACGGAGAAGGTTCATTTTGT
 91555  TTTTTGTTTGTTTAA
;     G-orf44 ==> end
 91570  GAGAGGCTTTTTTAGCCAAAAGTCATAACAGTGTCTCTTTTTTCTTTTCTATTAATCAAA
 91630  CTATCCGAGATACTGATTTAATAAAAAATATATCTAAATATAAAATTTGCGGTGTAGCAA
 91690  GTAGTAATGAAAAGTATGTACAATTAAAAGTTTATAAAAAATTTTGTTTTTTTTTTATTT
 91750  CACGGATATAGAAACAAAAATAGTACCATTTTTTGAGACTTACCCAATGCACGGTATCAA
 91810  AAATTATAAAGATTCTAGCCTTATATTAAATATGGTACAATTAGGGCAACACTTAGATTC
 91870  TTAAGGTTTTAATAGAGCTTGCAGGGGAGTAGGGGAGTATTCGCCTACTCCCCACTAAAA
 91930  ATTCTAATATAATCACCCAGAATGAAACCCCCCCCGCAAGGGGGGTCCCCTTTTGGTAGA
 91990  GTACTATATTCCATCGGATTTAAAAATATTATCTATTTAACGCTTTCTCAGATTTAAGTG
 92050  ATTTCAAAAAAAGATGGAAAACCAAGGAACCCCCTAAAAAAAAGGTGGGATTCATAAAAA
 92110  AAAAATAGGGGCAAATTTTATTTTTGTAGTATGGATTTATTTTCCAAAACTATAATTAGT
 92170  AACTAATAACCAAAGAGGGTTGTTAAA
;     G-trnM(cau)_3 ==> start
 92197  ACGCGGGTTAGTGTAATTAGTAACACGTTCGGCT!CAT!GTCCGAATATCGAGGTGCAAG
 92255  TCCTTACCCGCATC
;     G-trnM(cau)_3 ==> end
 92269  TAAAGAATTCCCCCTGGATTAGTACATATGTATAAAGATAATTACTTTTTATTATTTGGC
 92329  TATATATGTAGCTTTGCTTTAGGTATCTGTAATATTAATTAATATGACGCATATTTCATA
 92389  GCGTTACAAAGGGTAAAAATTCTAAAGAATACTTTTAGTGGCCGGAGGCCAAGCTCTATA
 92449  AATGTAGTATAAGTCCTATAGGATAGTTTATTTTTAACTAGATTAAAAAAAATTTGGGGC
 92509  TTCGTAGGCTTACACCTTAAATTTAAATAAAA
;     G-trnY(gua) ==> start
 92541  AGGAAGGTTCCGTTTGTAGGTATGACGGGTTGAGCT!GTA!AACTCAATAGCCCCCGGCT
 92599  GTCGAAGGTTCAAGTCCTTTTCTTCCTA
;     G-trnY(gua) ==> end
 92627  AAAATTTAGATGAATTATAGATAAAAAAAAATTTTTTTA
;     G-orf143 ==> start
 92666  ATGACAAAATTAATTAGAAGTAATTTTCAAGCTCATCCTTTCCATTTAGTATCTCCATCT
 92726  CCTTGACCTTGCGTGTGATTTAGGAAATCACTAAAGAGGGTTAAACTGCCAAATTTCGGA
 92786  AAAGCCTTAAGACCATTGATACCAAGCAATAACTTTCCAGTTATTAGTGGATGAATTAAT
 92846  TACTCATGTATGGTAATAAGTCAATGGATTCTCGAAAGAGGAATAGGTAATCACGAATCT
 92906  AAGTCAGTTTTAAGTATTAATAGTTTAGTTAATTATAATGCTTTTACTGTAAAAGAACAA
 92966  CGAGTAAACGGTAGTTATACAATAAATTTTGTGTTAAGATGTACTCTAACGGGTTTTGAA
 93026  AGAAACTATCTATTCAGAATCCCTTCTAACCAAATAACAAAAAAAAAATGCTTTTTCTAC
 93086  TTTGAAATCTAA
;     G-orf143 ==> end
 93098  TGTTTGTAATTCTAATTT
;     G-orf171 ==> start /note=LAGLIDADG ;; evalue:2.8e-18
 93116  GTTGGATCCTTGATTTATAACATTATCTGGTATTGCTGACGCTGACGCTGACCCCCAAAG
 93176  GGGGATGTTTCACTAGGTTTCACCAGAAGCTCGGGTTGTTTTACTTTAAAATTTCATAAA
 93236  CGTTCAGGAGGAAGATACGGATGAGATATTATATGAAATTTTATTATAGTTTTACATATA
 93296  TCAAATTATATTGGAAGAAATACCAATTTTTTTTTTTTTTGTGTCGGACGTATATCTAAA
 93356  CAAGGTCAAACTGCTATTCAATATCAAGTAAGTTCTGTTACCGATTTACAACTAATAGTC
 93416  GAACATTTTTATAAGTTTCCATTAATTACTAAAAAGCTTATTGGTTTTCTTTTATTTAAA
 93476  GACATAGTTTATATGGTGCTTAAAAAAGAGCATTTAACTCAAGAAGGTATCCTGAAACTT
 93536  GTAGCAATAAAAGCTACTATGAATAAAGGTTTACCTTCCACATTAAAAGAAGCTTTTCCT
 93596  AATGTAAAGCCTGTACCTAGGCCTTCAGTAGAATAA
;     G-orf171 ==> end
 93632  AAAAAAATTCCACATGAATAAGCC
;     G-orf95 ==> start /note=LAGLIDADG ;; evalue:3e-14
 93656  CCTCCGGGGGCCCTTTGATTAGCTAAATTTACTTCAGGTGAGGGATGTTTCTATGTAAAA
 93716  ATAACTAAAGTTAGAGCTCGCGCTCCCAAATTAGGGGAGAGAATTCAATGAGTTTTTCAA
 93776  TTAACTCCGCATATTAGAGATGAGGAACTAATAAGAAGTCTAATTCAATATTTTTACTGT
 93836  GGAGATGTTACTTTAAGTATTAATTCTATTGATTATCGTGTCACAAAATTGGAAGATATT
 93896  CTTACGAAAATAATATTTTTTTTTTCTCAAATATTATCTAATTGGTAA
;     G-orf95 ==> end
 93944  TAAAAATAAAGATTTCCAAGAGGGGACCCCCCCCCCCTTAGGGGGTTTTTATTAAAGTAG
 94004  CTCATGTTATGGAAAATGGGTTACATTTAATTCCTGAAGGTTTAGGCGCGCTGCGTCGAA
 94064  ATAAACCAAAAATAAAAGGGGTCCCCCCGTGCTTCGCTACGGGGGTTTCTTATATGAATA
 94124  GAGGAAGACTTTTATAATAGGGG
;     G-orf379 ==> start /note=LAGLIDADG ;; evalue:1.1e-36
 94147  GCCAGCCAGTTAGGCTGGGGAGGCGGTTTAGTTATTTGTATGATAAATCTTAATTTTGTG
 94207  TTATATATTTCTGTATCTTTACTATGTTTAACATCTAGTGCTGTATTAGCTATGCATAGT
 94267  TTTTCAAATTCATATATTTTAGTATATATTTCAGGATTTTTAGTAACTTATACATTCGGT
 94327  TTATGATTTAGAGATATTATAAGTGAAGGTACCATTATGTCAAAATATAATTCTTATTAT
 94387  AATTTAAATATTGCAAAAGCAATAGATAAAGAAAAGATAATTAAATTTTTGAGTGATTAT
 94447  AAAAGTAAAAATAATCCTAAAGTATTAACTGATAAAAATGATTTAGGTTATTATTTAGGG
 94507  GGTCTATTAGAGGGGGATGGTCATATATCTCTTCCTTCCGTGGGGTCTACAACTTTAAAT
 94567  AGAGTATTAAACCCTAGAATAGTGTTTACTTCACATATAGATAATCTAGGAATGTATTCT
 94627  TTAATACAATCAGAATTAGGAAATATAGGTCGTTTTCAACAAACCGGTAAAAATGTATTA
 94687  CGTTATATTATTGGGGATATGAAAGGTATTATACAAATTTTAAATTTAGTTCATGGTAAA
 94747  CTAAGAACACCTAAAAATAAAAGGTTTAATGATTTAATAAAGTTTATTAATTTAAAATAC
 94807  TCTTTAGATATTCCCTATAGTTTACTAGATAAATCAAATCTACAACAAAATGCATGATTT
 94867  AGTGGTTTTTCAGAGGCAGATGCACATTTTGGGATTAAATATGTAGAAAGTAAACCTAAA
 94927  TCAGAAACTCGTAAAAGATCTGTTAGTGAAAGTGTTTCTCTTAAATTTAGATTAGATCAA
 94987  CGTGCATTTGACAAATCTACCTCTATTGACATGAGACCTTTTATGGATACTTTAGCTTTA
 95047  TTTTTATCTTGCGATATAAAGACTTATAAAAATAATACTAATTCAGAAGTACTGTCTTTA
 95107  ACTGTTTCAGCTATAAATGATATTAAACCTATTATAGATTATTTTAATAAATATCCTTTA
 95167  TTAGGAAATAAGTTAGAGGATTTTAAAAAATGAGAAATTGTTTTTAATATGATTCTAGTT
 95227  AAAGAACATCTTACTGAAGAAGGAAAATTAAAAATAAAATCTTTATTAAATAAATTATAA
;     G-orf379 ==> end
 95287  TATATGTGCTTTCATA
;; mfannot:     /group=IB (8.71e-19)
 95303  aaatttaaccaattgctggaaaatccttaaatattattatggacaatcagcaggagatta
 95363  agggcgtataaatacccttactatcttcagagactaaacgttaaaaattaatacgtttaa
 95423  aacttattaattaa
;; mfannot: G-cox3 ==> start Def by similarity
 95437  gatatagtcc
;; mfannot:
 95447  CATATTTAGGAGATCATACC
;     G-cox3 ==> start
 95467  ATGTCAGTCCAAAAAGGATTAAATTTAGGTGTGATATTATTTATTGTATCTGAAGCATTG
 95527  TTTTTTGTTGCCATTTTTTGAGCATTCTTTCATAGTGCTTTAACTCCTACAATTGACATT
 95587  GGGGCAAGTTGACCACCAATGGGGATAGAACCAGTTAATCCTTTTGAATTACCTTTATTA
 95647  AACACAGTTTTATTATTATCAAGTGGGGCTACAATTACTTATGCTCACCACTCTTTAATT
 95707  AAAGGTGAAAGAAAAGGTGCATTATATGGTACTTTTGCTACAGTTATTTTAGCTGTAATT
 95767  TTTACTTTCTTTCAAGGGGTTGAATATAGTTTCACTTCATTTACTATTAGTGATGGAGTA
 95827  TTTGCTTCTTGTTTCTACTTTTCAACAGGTTTCCACGGCTTACACGTTATAATTGGTACT
 95887  ATCTTCTTAAGTGTAGGTCTATGAAGAATTTATGCTTATCATCTAACTGATCATCACCAT
 95947  CTTGGATACGAAGCAGGAATTCTATATTGACATTTTGTAGATGTCGTATGATTATTTTTA
 96007  TTCATTTCAGTGTATTATTGAGGTTCTTAA
;     G-cox3 ==> end
 96037  TTCATTTCAGTGTATTATTGAGGTTCTTAATTATTAAGCGGAATAAATTTAAAATATTAC
 96097  TGCCTATGATAAGAAATTTTAATAATCATTAAGTTTATCTTATTTTACATTTAAAAATGA
 96157  GATTATGCTTAAATATATTAGATATTTTTGTGTTTAGGTGTTAGATCAATATACGGAGTC
 96217  TGCTAACCGTAGATATATTTTTAAACAAAAGGTTGTAGAAGGAAATATTGATCTAAATTT
 96277  TTTTATGATGATTTCGTAGTTTTACCGATGCTGAAAGTAATTTGGATATTAATTCTAAAT
 96337  CTGATATAACTTTTAGTTTTAGATTTGAAATACATTTATATGTTGATGATCAGTTTCTTT
 96397  TAGACAATATAATAAAAAATTACGTCCCCTTCGGGGGGGGCCGGATTAGGTAGATTCTTT
 96457  GTTTATAAATAAAATTGTACTTTAGTTATATCAAGATTATAAGAAGTAGAAAGATTATTA
 96517  AGTCATCAAATAAATTGGTTGGAGTAGGTAAACAAGTTGGTGTACAACTAGTAGATGAAA
 96577  ATGGAAATGTATTTAAAACATTATATTCCATCTCGGATTGTGCTAAATACTTTGGTTTAT
 96637  CACGTACTTTAATTTATAGTAGAATTCAAAAAAAATGAACCATGAACCATGAACCATGAA
 96697  CCATGAACCATGAACCATGAACCATGAACCTACTTTCTTGTGAATCATTTTTAGGTGAGC
 96757  CAAGTTTTTATGCGAAAGCGAAAAATAAATTTGTTCGTATAAACCAAATTGATGCACCTA
 96817  TTACACATATATAAATACATATATGTGTAAAGACTTATTGGTAAGAAGGTTCGATTCCTT
 96877  AAGGTCTTAATAACTCTTATAAGTGTTTTTTTTTTTATGAGACGTTTTTATTAAGTATTT
 96937  TTTTTTTAATAAACTGGCTTTATTTTTTTTTTTTGATGTAATTTGATTATTCTTATTCAT
 96997  CTCAATGTATTACTGAGGAAGTTGGAAGTTAGTTTTTTTTTTAGATGTTTTACATATATT
 97057  ATGCATATTTATGCATAAAGGACTTTAAATTAAATAAAGGTTAGACTCTTTTAGGTCTTA
 97117  TAATTAATAAATATTAATTATATAATTTTTATATGAAGGTTTATACCTATCTGTGATATA
 97177  AAAA
;     G-trnG(ucc) ==> start
 97181  GCAATCATAAGTTAACGGTAAACTGCTTGTCT!TCC!AAACAAGATTTGTTGGTTCAAAT
 97239  CCGACTGGTTGTA
;     G-trnG(ucc) ==> end
 97252  CTGAATTAGTTCATTTATTTTTTATTTAGGCGGGAGCGAAGCCCGCTTTTATTTATAGTT
 97312  TTGGGTACTGAATAAATAAAAATTTATGAAATAGAGTTTGCTGGGGAGTAGGGTGGATTC
 97372  GCCTACCCCCACTAAATAAATAAACTAGTTTAAATAGTGATAAAGTGAATTATTTTTTAG
 97432  TTCTAGGCGTGCTAGGCTTCGCAAGTATAAATGAAATGTGCGGTGCGAAGCCGCCGCCCT
 97492  AATTATAGAATAATAACAAAAATATTTAAATAGTTATGAATTGATAGGTAAACCAGAAAA
 97552  CAAATAAAAAGTATTATTATATACAATAAATAATTACGAAAGATAGTTAGGCGCAAGCTT
 97612  AAAAAAAAATTATGTATATAGCTCGTCCCGAGCGGTATATGGTTTTTATTCTAACTGGTT
 97672  GTAATATTGTA
;     G-trnK(uuu) ==> start
 97683  GGGATTTTAGTATAATGGTTATTACATAGGACT!TTT!AATCCTTATGATATCGGTTCAA
 97741  ATCCGATAGATCCTA
;     G-trnK(uuu) ==> end
 97756  GGTAATAGTCTTTATTGAATTAGTAACTTAATTGGTAAAGGATTTCCCTGTCACGGAAAT
 97816  AGATAAGGGTTCGACCCCGACATAATTCGGGTTTAA
;     G-trnS(gcu) ==> start
 97852  GGAAAAGTTTCCATAGGTAAGGTAAGGTATTT!GCT!AAATACTGTGTTTTTACACTTAG
 97910  ACGTTCGATTCGTCTCTTTTCTG
;     G-trnS(gcu) ==> end
 97933  GAAAAATATTCGATAAATAATTGCCATTGTCATAATAAAGTATTTACTACTTATTTTTGT
 97993  AAAGTATATAGGCATTGACTTGTATCTCTTTCGCATAAATTTAATAGCTCCAGCCGGTAT
 98053  TTTTAGGTGCAAGCTCATCCGGAGGGCTCTTTAATAAAAATTTAATAGCTCCAGCCGGTA
 98113  TTTCATGTTTAATAAAATATTAAATGACGCATATTTCATTTATACTTGCGCTATGAATAA
 98173  TAATTTATAACGTATTTCCCCCCCCTTCAGGATAACTGGCTGGCCCCTTAATAGTAATTC
 98233  CTTTTTTGTAAAATCTTGGGTGTGAGAGCTATAGCTTGCGTTAGCTCTAATTATCGGTAA
 98293  TATTTTTGTATTGTCCCTTTTTTTTTAAGCTCTACTCCGGTTGGGTGACCCTTTTTTGTT
 98353  GGATAACTAAAAAAAAATCTTATTTTTATTAAGGAAGAGTTTAAATATAAAAAATAATTT
 98413  AAGTGTAATATGAACAAATATTTCCTTTTAA
;     G-trnW(uca)_1 ==> start
 98444  AAGAGCATAGTTTAACTGGTAAAGCACTAAGCT!TCA!ACCTTATAATTCTTGGTTCGAA
 98502  TCCAAGTGCTCTTG
;     G-trnW(uca)_1 ==> end
 98516  TATAGATTTTTATCTGTAGATTTATAATTTCCCTTAAGGGCAAATAGTTAGGGTAAAACT
 98576  TTTAAATAATTTTGTTTAAATTATGTTTCTAAGTTTATAAATATATTTGTGATCATGATT
 98636  ACCATAATGATACGATAACTAATAATTTTTATATGGCTAAAGGTAAATATATTTATAAAT
 98696  TAGAGTAATCAGTAAAATAATGTTTGAGTCATAGCATTATTTTAGCTAATGAGTTATTAA
 98756  ATAATCTAAACAATTTGTAAAGGGATTATTTAATAATTTTATAACCAATTTATTAAAGTT
 98816  GGTTATAAAAA
;     G-orf572 ==> start /note=LAGLIDADG ;; evalue:0.99
 98827  AAATATTTATTTATTTATAACATGCATATGATGTTTTTCAATTTAAATGATTTATTATTA
 98887  TTAAACTTATTTAATAACACTACTAATGGTTTTAATATAAAATTTACATCTATATTATTT
 98947  ATAGGTTCAGTATTAACAGCTATAGTTACAATAGCAGTAAAAAATACCATAGTAGGTCTA
 99007  TTATTTTTAATAAGTTTATTTGTTTTAATCGGTATATATTTATATTCTGTAGGATTAGAG
 99067  TTTTTAGGTTTTGGATATATTCTTGTCTACGTTGGTGCGGTAAAATTTTATGCCGGGTTG
 99127  GTAAAAATCCAACTCTGCAATATGTTTTTAATTTCAATTAAATTTTTCCAAAATTTTTAT
 99187  TATGGTTTTTATTTTTCTAATTTAAAAATTAATAACTTTAATAATTATTCTTTTAAATCT
 99247  AATTTTAATCAATTAAATAGTTGTCGTAGGTTTTATTCTGTTTTATCATCAAAATCTATA
 99307  GATGAAGAGTTTTTAAGATGATTTGTCGGATTTTCAGATGGAGAGTCAAATTTTACAATA
 99367  GTATTGTTAAAAGATAAAGAAGGTAACATTAAAGGAGTTAGTTTCAGATTTATTATTGAG
 99427  TTGCATGTAGATGATATAGATGCTTTAAAATATATAAAAAGTAAATTAAACATAGGAAAT
 99487  GAAATAGCTGTGTATGGTAATAGTTGTAAATTTTCTGTTATTCATAGAAATGACATTATT
 99547  AAATTGATCTCTATTTTTGAGAAATATCCTTTAAATACTTCTAAATATTTAGATTATTTA
 99607  GATTTTAAAAAAGCTTTTGAATTGTATAGTGAATTTAAAGCTTGTACTGTAAAAGAAAAA
 99667  AAAAAATTAATTGATAAACTTATAAGTATAAAAAGTGGTATGAATAACGGTAGAGTAGAT
 99727  TTTAATTTTCCTAGTTATCACAAAATAGAAATTACTAGTTATTGATTATTAGGACTTATT
 99787  GAAGCCGAAGGTTCTTTTTATGTAGATAGATTTAAATTACAACCTTCTTTTATTATTGGT
 99847  CTTTCTGAAGTACAAGGTGTGGTTATTAGAAAAATAAAAGAGTACTTAGAAAACAATCTA
 99907  GGTTTTGATAGTTATTCTATGTTTAAATTACAAAATTCATCTTTTATGGCTATAGTTGTA
 99967  GATAAAGGTAGAGGTAATACTAAACCTATGCTAAGATTTAAAATTACAAATACCTTGATT
100027  TTAGTTAATTATTTTATACCCTTTTTAGATCAAATGACATTTATTACTAAAAAAAGTAAA
100087  GATTATAGAGATTTTAAAATAATTTGCACAGCTATAAGTAAAGGAGCTTATAGAAATAAT
100147  GATATTAAAGAATTGATTTTAAAATTATCTTATACAATGAATAATTATAGACTATCTAAT
100207  AATTCTGACTTAAATAAAGTATCTTTCATGTCTTCTGAGGATATAGATAAAATTAAAAAT
100267  GCAGAATCTACTATTTTATTATTAAAAGATGGTCGTCAATTAGATAGTATTTCTAAAAAA
100327  GAAATAAGTGGAGGTTGAACTAATTGTGTTTATGAGATCATAGATTATAAAGGAGAAATA
100387  GTATTGGCTTCTACCTTAAATGTTGCTGCTGATTGCTTAAGTGTACGATATGCAACAGTG
100447  AGTAGACAATTAAATAAGTTGGAAGGTGAGTTTACAATTATCGAAGGAAAAAAAATTAGA
100507  AGAGTTTCTGTTTTTACATTAAAGGATTCTTCTTTATAG
;     G-orf572 ==> end
100546  ATTAATTATCTTAAGATTTTTTGGAAAATATAGGAATTAAAAAATAGATTTAGAAAGAAG
100606  GTTACAACCGTACTAAATCATAATTGCAGGTAACAGGTGAAAACGGTTAAGGCCACCAAG
100666  GGTTAAGACCGTCGGCAGTTGTAAATGTCGCTACAGATTGGATCACTGGAGCAGGGTTGT
100726  AAAACCTGTTTAAATGTACAGTCGGGTTCTATAGAAATATATATGATGTTTTTTTTATTA
100786  TGTTGTATAATATTAAGAGGGGAATTGGTAAATTATAGATAATTTGTTTATAATGAGAAC
100846  CTCCTTGAGTTAAGTTTATGTTATATACCGCTTATTAGTGTGTATGATTTTTTTTTGATA
100906  CATAGAGTATAAAACGTAAATTTAGCCTATAG
;; mfannot: G-nad6 ==> start Def by similarity
100938  AGTTGATCTATTTTATTTTTATTTATATTA
;     G-nad6 ==> start
100968  ATGTTAGTTAATATAAGAACAAGTGAATTACTAAGTAATAATATTAAGATTTTAGCTTTA
101028  GCAGGATTACTAATATTATCTTTAGTGTTTATTTATTTTTCTGTTTACTTTTATTCTGAT
101088  TCAATTAAAGGGGAAAAATCTTTATTAAATTTTAAGGAGTACTTAAAGAATGCATTCTTT
101148  AACGGTTTTGGAGATGAAAATGATACTAGTAAGGTAAGTGATAGTCCATGAAGATTATTT
101208  TATTACTATGATTTAGTAGAATATGTTATGGGTATTAGTTGAGATGGGCTTTATACAATT
101268  TTATGTCATATAGTAGCTATAGGTAATATATTGTATACATCATATTCTATTTGATTAATA
101328  ATTGTTAGTATTATATTATTATTAACTATGAACGGTGCTATAGTGGTTACAGTATCTTCA
101388  GATTCTTCTAATTAA
;     G-nad6 ==> end
101403  TAATAAAAAAACTAAAAGTTTTTAAGGTAGAAATCTAAGTAAATCTTAAGCAAACCCGGC
101463  TATATTTTATGTCTTCAAAAAAAAAATGATAGTTTCTTTGGATCCTGATTAAATAATTGG
101523  ATTATAAGATGGAGATTCTTAATTTTTATTTGGTATGACTAAGAATAAAGTTTTATTAAA
101583  GCGGAAATGAATTTAAGATGTCAAAAATATAATTAAGCCCCCGTATGTGAAACGGGTGGG
101643  GCCCTTTATGATTATTTTATTTTAATCTTAAATTATACACCGTAATTGGGCATTATAGTG
101703  TAAGCTATAGTGATAACTATATTATACAAATAGTATCCCAAA
;     G-trnV(uac) ==> start
101745  GGGAAATTAGCTCAACGGTAGAGCGACCGTTT!TAC!ACACGGTAGGTTAGGTGTTCAAA
101803  TCACCTATTTCTCA
;     G-trnV(uac) ==> end
101817  ATTATAATTCCTTAACTTCGCAAAGTCCAATCTTAACTTAGTTCCTTTTACTTACGAGGT
101877  TTTATTTTATTTAACAGTAAATGTACATATAAACCCCTCCGGTTTAACATAAGCTGGGTA
101937  AGATGTGCATGACCTATCAAGACGTGGTGATTGTTTGTGTGATCAAAGATTCCTTTGTAA
101997  TTAAATTATCTATATACCGTATAGAAATTATTATAAAAATTTATTATAAAAACCTTTTAA
;     G-trnW(uca)_2 ==> start
102057  AAGAGTATGACTTAACTGGTAAAGCACTAAGCT!TCA!ACCTTATAATTCTTGGTTCGAA
102115  TCCAAGTGCTCTTG
;     G-trnW(uca)_2 ==> end
102129  TATAGATTTTTATCTGTAGATTTATAATTTCCCTTAAGGGCAAATAGTTAGGGTAAAACT
102189  TTTAAATAATTTTGTTTAAATTATGTTTAATTTAATACGTTTAATTTTTTTTTTACTAAA
102249  TTAATCCTTATCCCTTTTAATTCCATAAACATTATACATAACCGGTCTTTAAATCTATTG
102309  AAAGTTTGCCAAACCAGATATCTTTCTAGTCAAATAAAGAATAAAATTTATTTAGCTGAC
102369  GTTTAACCTTACCTAAGGTGAATTGCTTAAACCTTGATTTGTTAACTTAAGAGCTTCATT
102429  GAACTTAGGTTTATCTGCGACACTAAAATAATCATTTCCAACAGTACAATACTAAGGTGG
102489  TTGCGCGGCCTATTGTGGAACCCCTAAAAATTGGTATCCTTTGTGATTAGCGGTATTTGC
102549  AAGTGGTGAAGCATGTTTTTTTTTATAGTTATTTATAAAAGTTAAAAATCTCTCGTATAT
102609  TTCATTTATACTTGCGCACACAAAAGAAAAAGTAGATATTCGTATTAACTCAACACAATC
102669  GGGGAGCTTACTGATGAAACATCCCCCTTTTTTTTTTTTCCGCCCCAGCCAAATTGGCTG
102729  GCCCCCTTTAAAATAA
;     G-trnI(gau) ==> start
102745  GATTCCTTAACTTAATTCGGTTAAAGTGCATCCTT!GAT!AAGGATGAAATTAGCGTTCA
102803  AGTCGCTAAGGAATTA
;     G-trnI(gau) ==> end
102819  GGAAAATATTA
;     G-trnS(uga) ==> start
102830  AGAGATTTGGCCGAGTGGTTTAAGGCGACTAGCT!TGA!AACTAGTTATGGTAAGCCCCA
102888  TCATGGGTTCGAATCCCATATTCTCTG
;     G-trnS(uga) ==> end
102915  TTTTTAAAGTTTAATCCTATTATGGTAACGCATATGAAATATGCATGCTTCGCCAGAAAT
102975  AAAAAAAAAATTTATTAGTTTTTTTATAGAGCGGGGGGGGGGGGGGGGGTTTTTTTCTTG
103035  GGGGGGGGGGGGAGGGTTTATCTACTCTATAAAAAAGAGTCTTTAAGGGTAAATACACCC
103095  TTAGCTTGATAGCCGATCTTCGGAAGGGACGGACATCTAAAAAAAAATTAGATACAATCA
103155  GTCGGATTAAAATGTTTTTAATGTAAATTAATTACCGCTCTTTAGGCCCCTTTCGGTAAA
103215  AATATTCAACAGTTTAAATTAAAA
;     G-trnN(guu) ==> start
103239  GCCTCTATAGCTTAATGGTAAAGCACAATACT!GTT!AATATTGCTAATAGATGTTCGAT
103297  TCATCTTAGGGGCT
;     G-trnN(guu) ==> end
103311  AA
;     G-trnP(ugg) ==> start
103313  CGGATTAGGGCCGGTTTGGTTAGGCACTACAAT!TGG!GATGTAGACTAGTTATGTTCGA
103371  ATCATAATAATCCGA
;     G-trnP(ugg) ==> end
103386  AAATTACCATATAGAAAT
