# Supplementary material for: Global Characterization of Fungal Mitogenomes: New Insights on Genomic Diversity and Dynamism of Coding Genes and Accessory Elements
Source: Front Microbiol. 2021 Dec 1;12:787283. doi: 10.3389/fmicb.2021.787283 (PMC8672057; doi:10.3389/fmicb.2021.787283)
Supplement: Supplementary File 1 — de novo annotation files of the 685 mitogenomes investigated in this study. Annotation was performed with the Mfannot program. [file Data_Sheet_1.ZIP › Supplementary_FileS1/CM026464.1_Saccharomyces_cerevisiae_strain_U-1A-D1628_mitochondrion_complete_sequence_whole_genome_shotgun_sequence_mitogenome_g3.mfres]

;; Masterfile modified automatically by mfannot version 1.35
;; on Sat Dec 26 17:34:58 2020 by user pfonseca on host LGCM-PROC
;;    - Gene Totals: 47
;;    - List of genes added:
;;      atp6                 atp8                 atp9                
;;      cob (5 introns)      cox1 (7 introns)     cox2                
;;      cox3                 orf107               orf175              
;;      orf236               orf273               orf280              
;;      orf306               orf316               orf335              
;;      orf348               orf386               orf391              
;;      orf777               orf785               rnpB                
;;      rns                  rps3                 trnA(ugc)           
;;      trnC(gca)            trnD(guc)            trnE(cuc)           
;;      trnE(uuc)            trnF(gaa)            trnG(ucc)           
;;      trnH(gug)            trnI(gau)            trnK(uuu)           
;;      trnL(uaa)            trnM(cau)            trnN(guu)           
;;      trnP(ugg)            trnQ(uug)            trnR(acg)           
;;      trnR(ucu)            trnS(gcu)            trnS(uga)           
;;      trnT(ugu)            trnT(uuag)           trnV(uac)           
;;      trnW(uca)            trnY(gua)           
;;
;; end mfannot
;;


>CM026464.1 Saccharomyces cerevisiae strain U-1A-D1628 mitochondrion complete sequence whole genome shotgun sequence gc=3
     1  TTTTATTCCTTCCTATTAAAGGTAAAGACTCGACTCTCATAATTAAATTTATATCCTTCG
    61  GCCGGATTAATTTATTTTATTTATATTTATATTTATATTTATAGTGAATACCTTTTTTAA
   121  TATTTATTTTTAATATTTATTTTTAATATTTATTTTTAATATTTTATTTTTAATAAAATA
   181  TAATCTTGTAAGTAAGAAAAGAATTTCGGTGATTGGAACCTTGAAAGGATAAATTTCTTA
   241  TTTATTATAATATTTATATTAATAGTTCCGGGGCCCGGCCACGGGAGCCGGAACCCCGAA
   301  AGGAGTATTATTAAACATTTAATATATTATATTAATATTTAATTTAAATGATTAATATAT
   361  TATTATAATAATATTTATTTTATATTAAAATATTATAATTAATATATATATATTTATTTT
   421  AATAATATTATTATTATTATTATTAAAATTATTATTTTTATAAATATATATATATATATA
   481  TATATATTATTTTTATTCTTATATAAATTATATAAAAAATATATATAATATATAATTAAT
   541  TAATATATATTATTTAAATTATATATTATTTAAAATACTTTTTATATTATATCTTCTTTA
   601  GATTAAAATATAATTATTATTTATATTATAATTATTTATGAAATATTATTATTAAAATAA
   661  AAAAGAGGTTTAGACTATATATTTATTATTTATAAACTTATTATATTATTTATTATTAAT
   721  AGTTCCGGGGCCCGGCACGGGAGCCGGAACCCCGAAAGGAGAAATAAATAAAATAAAAAA
   781  TAATAAATATTAATATTATTAAATATTATTTATAATAAATATTAATATTATTAAATATTA
   841  TTCATATTAATAAATTTTATTATTATTTGTAATATATTAAATATTAATAATATATATATT
   901  ATTTATTATAATGAAAACCTATCCTAAATTATCCTATCATATAATATCATATCATATTAT
   961  ATCATATCTTATTATATGATATATAAAGTATTCACTTTATATGAAGTTATGATTATTATA
  1021  TAAATCTTATTTTATTTTTATTTTTATTTTTATTTGGACTAATAATAATTATAATAATAA
  1081  TTATTGATATGTTCTAATATTAATAAATACATATTTATATTATAATATAAATATTCATTT
  1141  CTTACTAATTAATAAAAAGTTTTTATATTCATTATAATATAAATATATAAATATATATAA
  1201  ATATTTTAATAATTATAATTATATTAAGATATTATAAATATATATTTATTTTTTTTATAA
  1261  AATAAATAAATAAATAATTAATTAATATTTTTATATTATAACTTATTTTTATAATAATAA
  1321  TAAGTATTTTATTTTTATTATATTATTATTTATATAATTATATATATATTAATTTCAATT
  1381  TAATTAATTAATTAATTGGTATTTGGCATATAATATCAATTAATTGTAATTCTTATAAGA
  1441  ATTAATTAATATGCTTTTATATAATTTATACTTTTATATTTCTCCTTCCGGGGTTCCGGC
  1501  TCCCGTGGCCGGCCCCCGGAACTATTATTATTATTTTTATTTATTTATTATTAAAATATA
  1561  ATAATAAATAGTCCGGCCCGCCCCGCGGGGCGGACGCCGGAGGAGAATTATATTTTTATA
  1621  TAATAATTTATATTTCTATATATATATATATATATTATATATAAATATTATTATATATAT
  1681  TTTTATATATATTATAATTATATTCATTAATATTTTATTATAGTGGTGGGGGTCCCAATT
  1741  ATTATTTTCAATAATAATTTATCATGGGACCCGGATATCTTCTTGTTTTTATTTATTATT
  1801  TTATTAAATTTATTTTAATTATTTATTTATAATTTATATTATACAATTTATTATTTCGTT
  1861  AATACCTTTATTTATATTATATAATATATTATATTATTATAATATATTTATTGATTATAT
  1921  TAATACATTTAACTAATGTGTGCTCTATATTTATTGAATAGTTTGGTTCTTATCACCCAC
  1981  CCCCTCCCCCTATTACGTCTCCGAGGTCCCGGTTTCGTAAGAAACCGGGACTTATATATT
  2041  TAATACTAAAAATATAACTACATTACTTTTTTAATATATATAACAATATATGTATATATA
  2101  TATATTAATTATATAAAATATAATACTCTATATTAAATATTATTTTTATCAATATTTATT
  2161  TATATATATAATAATAATAATAATAATCAATATTAATTATTTATATATATAAGATTAATA
  2221  TTATTTAATATATTATGAATAATTTAATTAATAAATCTTTAAATATTATCATAAAAATAT
  2281  AAATTAAATAATTTCTTATTTATAATAAAGAATAATAATATATATAAATATAATAAAGAA
  2341  TGTAAATAATATATATATAATATAATATAATATAAAAAATATATATATATATAAATATAT
  2401  ATATAATATATAGATAATAATATTTTTATATAATTTATTTTATTATTAAGTAATAAATAA
  2461  TAAAAAATCAATATATTAAATAATATATTTATATTAGTTCGGTTTAGTTGGTATTTTGTA
  2521  ATGAGTAAAAAGTAATATATAATATAAAATAATAAGTATTGATATAAGTAATAGATATAA
  2581  TAATAATATTATTAATATTTTATATAAATAATATTAATAATATAGATTATGAAAGAGAGT
  2641  ATTAATATCATTAAATATATATATATGTTATATAATTTAAATGATTTTAATATATATATA
  2701  TATATTATATTATAGATTATGATACATTTATATAAATAATATATATATAAAAATTAATTA
  2761  TACTATTACTTTATAATATAATAATATTTATTTATAAAGATATAAAAGAATTGTTTAAAG
  2821  TTATAACTAAAATATTATATAGTCCGGCCCGCCCCCGCGGGGGGGGCGGACCCCGAAGGA
  2881  GTGAG
;     G-trnE(cuc)_1 <== end
  2886  GGTCCCCCTCCCTAATGGGAGGGGGACCGAACCCCTTTTTAAGAAGGAGT!GAG!GGACC
  2944  CCGTGGGGACCGAACCCCGAAGGAGTA
;     G-trnE(cuc)_1 <== start
  2971  TTCATTAATAATTAATATTATAAATTCAACTATTGTTATATTTATAAATAGAATAATATA
  3031  TTATTATCCTTTAAGATATAACAATAATTATTTAAATTAAATTAAATTAAATTTAATTAA
  3091  TTTTTTTTTTTAATGAATATAATAATAATAATATTATTAAAATTAATATATAAAAAAAAA
  3151  GTAAAA
;     G-cox1 ==> start ;; mfannot: alternative ATG start pos 3103
;     G-cox1-E1 ==> start
  3157  ATGGTACAAAGATGATTATATTCAACAAATGCAAAAGATATTGCAGTATTATATTTTATG
  3217  TTAGCTATTTTTAGTGGTATGGCAGGAACAGCAATGTCTTTAATCATTAGATTAGAATTA
  3277  GCTGCACCTGGTTCACAATATTTACATGGTAATTCACAATTATTTAATG
;     G-cox1-E1 ==> end
;     G-cox1-I1 ==> start /group=II (2.18e-13)
  3326  gt
;     G-cox1-I1-orf777 ==> start /first_aa=A
  3328  gcgcctctcagtgcgtatatttcgttgatgcgtctagcattagtattatgaatcatcaat
  3388  agatacttaaaacatatgactaactcagtaggggctaactttacggggacaatagcatgt
  3448  cataaaacacctatgattagtgtaggtggagttaagtgttacatggttaggttaacgaac
  3508  ttcttacaagtctttatcaggattacaatttcctcttatcatttggatatagtaaaacaa
  3568  gtttgattattttacgttgaggtaatcagattatgattcattgttttagatagcacaggc
  3628  agtgtgaaaaagatgaaggacctaaataacacaaaaggaaatacgaaaagtgagggatca
  3688  actgaaagaggaaactctggagttgacagaggtatagtagtaccgaatactcaaataaaa
  3748  atgagatttttaaatcaagttagatactattcagtaaataataatttaaaaatagggaag
  3808  gataccaatattgagttatcaaaagatacaagtacttcggacttgttagaatttgagaaa
  3868  ttagtaatagataatataaatgaggaaaatataaataataatttattaagtattataaaa
  3928  aacgtagatatattaatattagcatataatagaattaagagtaaacctggtaatataact
  3988  ccaggtacaacattagaaacattagatggtataaatataatatatttaaataaattatca
  4048  aatgaattaggaacaggtaaattcaaatttaaacccatgagaatagttaatattcctaaa
  4108  cctaaaggtggtataagacctttaagtgtaggtaatccaagagataaaattgtacaagaa
  4168  gttataagaataattttagatacaatttttgataaaaagatatcaacacattcacatggt
  4228  tttagaaagaatataagttgtcaaacagcaatttgagaagttagaaatatatttggtgga
  4288  agtaattgatttattgaagtagacttaaaaaaatgttttgatacaatttctcatgattta
  4348  attattaaagaattaaaaagatatatttcagataaaggttttattgatttagtatataaa
  4408  ttattaagagctggttatattgatgagaaaggaacttatcataaacctatattaggttta
  4468  cctcaaggatcattaattagtcctatcttatgtaatattgtaataacattggtagataat
  4528  tgattagaagattatattaatttatataataaaggtaaagttaaaaaacaacatcctaca
  4588  tataaaaaattatcaagaataattgcaaaagctaaaatattttcgacaagattaaaatta
  4648  cataaagaaagagctaaaggcccactatttatttataatgatcctaatttcaagagaata
  4708  aaatacgttagatatgcagatgatattttaattggggtattaggttcaaaaaatgattgt
  4768  aaaataatcaaaagagatttaaacaattttttaaattcattaggtttaactataaatgaa
  4828  gaaaaaactttaattacttgtgcaactgaactaccagcaagatttttaggttataatatt
  4888  tcaattacacctttaaaaagaatacctacagttactaaactaattagaggtaaacttatt
  4948  agaagtagaaatacaactagacctattattaatgcaccaattagagatattatcaataaa
  5008  ttagctactaatggatattgtaagcataataaaaatggtagaataggagtgcctacaaga
  5068  gtaggtagatgactatatgaagaacctagaacaattattaataattataaagcgttaggt
  5128  agaggtatcttaaattattataaattagctactaattataaaagattaagagaaagaatc
  5188  tattacgtattatattattcatgtgtattaactttagctagtaaatatagattaaaaaca
  5248  ataagtaaaactattaaaaaatttggttataatttaaatattattgaaaatgataaatta
  5308  attgccaattttccaagaaatacttttgataatatcaaaaaaattgaaaatcatggtata
  5368  tttatatatatatcagaagctaaagtaactgatccttttgaatatatcgattcaattaaa
  5428  tatatattacctacagctaaagctaattttaataaaccttgtagtatttgtaattcaact
  5488  attgatgtagaaatacatcatgttaaacaattacatagaggtatattaaaagcacttaaa
  5548  gattatattctaggtagaataattaccataaacagaaaacaaattccattatgtaaacaa
  5608  tgtcatattaaaacacataaaaataaatttaaaaatataggacctggtatataa
;     G-cox1-I1-orf777 ==> end
  5662  aatctattattaatgatactcaatatggaaagccgtatgatgggaaactatcacgtacgg
  5722  tttgggaaaggctctttaacacgtggcaacataggttaatttgctatttcat
;     G-cox1-I1 ==> end
;     G-cox1-E2 ==> start
  5774  TTTTAGTAGTTGGTCATGCTGTATTAATGATTTTCT
;     G-cox1-E2 ==> end
;     G-cox1-I2 ==> start /group=II (6.03e-16)
  5810  gt
;     G-cox1-I2-orf785 ==> start /first_aa=A
  5812  gcgccgtttcgcttaatttatcactgtattgaagtgttaattgataaacatatctctgtt
  5872  tattcaattaatgaaaactttaccgtatcattttggttctgattattagtagtaacatac
  5932  atagtatttagatacgtaaaccatatggcttacccagttggggccaactcaacggggaca
  5992  atagcatgccataaaagcgctggagtaaaacagccagcgcaaggtaagaactgtccgatg
  6052  gctaggttaacgaattcctgtaaagaatgtttagggttctcattaactccttcccacttg
  6112  gggattgtgattcatgcttatgtattggaagaagaggtacacgagttaaccaaaaatgaa
  6172  tcattagctttaagtaaaagttgacatttggagggctgtacgagttcaaatggaaaatta
  6232  agaaatacgggattgtccgaaaggggaaaccctggggataacggagtcttcatagtaccc
  6292  aaatttaatttaaataaagtgagatactttagtactttatctaaattaaatgcaaggaag
  6352  gaagacagtttagcgtatttaacaaagattaatactacggatttttccgagttaaataaa
  6412  ttaatagaaaataatcataataaacttgaaaccattaatactagaattttaaaattaatg
  6472  tcagatattagaatgttattaattgcttataataaaattaaaagtaagaaaggtaatata
  6532  tctaaaggttctaataatattaccttagatgggattaatatttcatatttaaataaatta
  6592  tctaaagatattaacactaatatgtttaaattttctccggttagaagagttgaaattcct
  6652  aaaacatctggaggatttagacctttaagtgttggaaatcctagagaaaaaattgtacaa
  6712  gaaagtatgagaataatattagaaattatctataataatagtttctcttattattctcat
  6772  ggatttagacctaacttatcttgtttaacagctattattcaatgtaaaaattatatgcaa
  6832  tactgtaattgatttattaaagtagatttaaataaatgctttgatacaattccacataat
  6892  atgttaattaatgtattaaatgagagaatcaaagataaaggtttcatagacttattatat
  6952  aaattattaagagctggatatgttgataaaaataataattatcataatacaactttagga
  7012  attcctcaaggtagtgttgtcagtcctattttatgtaatatttttttagataaattagat
  7072  aaatatttagaaaataaatttgagaatgaattcaatactggaaatatgtctaatagaggt
  7132  agaaatccaatttataatagtttatcatctaaaatttatagatgtaaattattatctgaa
  7192  aaattaaaattgattagattaagagaccattaccaaagaaatatgggatctgataaaagt
  7252  tttaaaagagcttattttgttagatatgctgatgatattatcattggtgtaatgggttct
  7312  cataatgattgtaaaaatattttaaacgatattaataacttcttaaaagaaaatttaggt
  7372  atgtcaattaatatagataaatccgttattaaacattctaaagaaggagttagtttttta
  7432  gggtatgatgtaaaagttacaccttgagaaaaaagaccttatagaatgattaaaaaaggt
  7492  gataattttattagggttagacatcatactagtttagttgttaatgcccctattagaagt
  7552  attgtaataaaattaaataaacatggctattgttctcatggtattttaggaaaacccaga
  7612  ggggttggaagattaattcatgaagaaatgaaaaccattttaatgcattacttagctgtt
  7672  ggtagaggtattataaactattatagattagctaccaattttaccacattaagaggtaga
  7732  attacatacattttattttattcatgttgtttaacattagcaagaaaatttaaattaaat
  7792  actgttaagaaagttattttaaaattcggtaaagtattagttgatcctcattcaaaagtt
  7852  agttttagtattgatgattttaaaattagacataaaataaatataactgattctaattat
  7912  acacctgatgaaattttagatagatataaatatatgttacctagatctttatcattattt
  7972  agtggtatttgtcaaatttgtggttctaaacatgatttagaagtacatcacgtaagaaca
  8032  ttaaataatgctgccaataaaattaaagatgattatttattaggtagaatgattaagata
  8092  aatagaaaacaaattactatctgtaaaacatgtcattttaaagttcatcaaggtaaatat
  8152  aatggtccaggtttataa
;     G-cox1-I2-orf785 ==> end
  8170  taattattatactccttcggggtccgccccgcgggggcgggccggactattaaatatgcg
  8230  ttaaatggagagccgtatgatatgaaagtatcacgtacggttcggagagggctcttttat
  8290  atgaatgttattacattcagataggtttgctactctac
;     G-cox1-I2 ==> end
;     G-cox1-E3 ==> start
  8328  TCTTAGTAATGCCTGCTTTAATTGGAGGTTTTGGT
;     G-cox1-E3 ==> end
;     G-cox1-I3 ==> start /group=IB (2.58e-34)
;     G-cox1-I3-orf335 ==> start /first_aa=N /note=LAGLIDADG ;; evalue:4.8e-37
  8363  aaccaaaaaagatatgaaagtaataataataataatcaagtaatagaaaataaagaatat
  8423  aatttaaaattaaattatgataagttgggaccttatttagctggattaattgaaggtgat
  8483  ggaactattctagttcaaaattcatcttcaataaaaaaatctaaatatagaccgttaatt
  8543  gttgtagtatttaaattagaagatttagaattagctaattatttatgtaatttaactaaa
  8603  tgtggaaaagtgtataaaaaaattaatcgtaattatgtattatgacttattcatgattta
  8663  aaaggtgtatatacattattaaatattattaatggatatatgagaacacctaaatatgaa
  8723  gcatttgttagaggtgctgaatttataaataattatattaattcaacaacaattctacat
  8783  aataaattaaaaaatatagataatattaaaattaaaccattagatacatcagatattggt
  8843  tcaaacgcttgattagctggtatgacagatgcagatggtaatttttctattaatttaata
  8903  aatggtaaaaatcgttctagtagagcaatgccttattattgtttagaattaagacaaaat
  8963  tatcaaaaaaattctaataataataatattaatttttcttatttttatattatgtctgca
  9023  attgcactatattttaatgttaatttatatagtagagaacgtaatttaaatttattagta
  9083  tctcttaataatacgtataaactatattatagttataaagtaatagtggctaatctatat
  9143  aaaaatattaaagtaatagaatactttaataaatattctttattatcatctaaacactta
  9203  gattttttagattgatctaaattagttattttaattaataatgagggtcaaagtataaaa
  9263  cttaatggtagttgagaattaggtataaatttacgtaaagattataataaaactagaact
  9323  acgtttacttgatctcatttaaaaaatacatatttagaaaataaataa
;     G-cox1-I3-orf335 ==> end
  9371  ataaattattattactttcttcccctccgaatccgtaatatatttacggatatataatct
  9431  cgtagtgtaaaaggtgtaacgagattattaataagttgccgtaatatattgtaaaatata
  9491  ttattattacaacactatatgcgggaaaaccctaaagtcataatataatattatccccac
  9551  gagggccacacatgtgtggccctcgcggggtatggtaaatttaattaagttataaatgta
  9611  ctatagtattaaaaattattatgaataatttccccacccccatgcgaagcatgggggggg
  9671  gtataagtatggacaatccgcaggaaaccaaataataattaatatcctgaacaaagtaag
  9731  tgaaggagatatcttaaaatatatataatatatattttataaattattatgtaggatcct
  9791  cagagactacacgtgttgcacccattatattatgtataatgggttgaagatatagtccaa
  9851  atataattgaaagattataataaaatg
;     G-cox1-I3 ==> end
;     G-cox1-E4 ==> start
  9878  AACTATTTATTACCATTAATAATTGGAGCTACAGATACAGCATTTCCAAGAATTAATAAC
  9938  ATTGCTTTTTGAGTATTACCTATGGGGTTAGTATGTTTAGTTACATCAACTTTAGTAGAA
  9998  TCAGGTGCTGGTACAGGGTGAACTGTCTATCCACCATTATCATCTATTCAGGCACATTCA
 10058  GGACCTAGTGTAGATTTAGCAATTTTTGCATTACATTTAACATCAATTTCATCATTATTA
 10118  GGTGCTATTAATTTCATTGTAACAACATTAAATATGAGAACAAATGGTATGACAATGCAT
 10178  AAATTACCATTATTTGTATGATCAATTTTCATTACAGCGTTCTTATTATTATTATCATTA
 10238  CCTGTATTATCTGCTGGTATTACAATGTTATTATTAGATAGAAACTTCAATACTTCATTC
 10298  TTTGAAGTAGCAGGAGGTGGTGACCCAATCTTATACGAGCATTTATTTTGATTCTTTGGT
;     G-cox1-E4 ==> end
;     G-cox1-I4 ==> start /group=IB (1.06e-20)
;     G-cox1-I4-orf316 ==> start /first_aa=Q /note=LAGLIDADG ;; evalue:3.5e-47
 10358  caaacagtggcccttattattatattaataatatataatgatatgcatttttctaaatgc
 10418  tggaaattattaaaaaaatgaattacaaatattataagtctattatttaaagccttattt
 10478  gtaaaaatattcatatcttataataatcagcaggataagataataaataatcttatatta
 10538  aaaaaagataatattaaaagatcctcagagactacaagaaaaatattaaataattcaata
 10598  aataaaaaatttaatcaatgattagctggattaattgatggtgatggatattttggtatt
 10658  gtaagtaagaaatatgtatcattagaaattctagtagcattagaagatgaaatagcttta
 10718  aaagaaattcaaaataaatttggtggttctattaaattaagatcaggtgtaaaagctatt
 10778  agatatagattacttaataaaactggtataattaaattaattaatgcagttaatggtaat
 10838  attagaaatactaaaagattagtacaatttaataaagtttgtattttattaggtattgat
 10898  tttatttatccaattaaattaactaaagataatagttgatttgttggattttttgatgct
 10958  gatggtacaattaattattcatttaaaaataatcatcctcaattaacaatttctgtaact
 11018  aataaatatttacaagatgtacaagaatataaaaatattttaggtggtaatatttatttt
 11078  gataaatcacaaaatggttattataaatgatccattcaatcaaaagatatagtattaaat
 11138  tttattaatgattatattaaaataaatccatcaagaacactaaaaataaataaattatat
 11198  ttaagtaaagaattttataatttaaaagaattaaaagcttataataaatcttctgattca
 11258  atacaatataaagcatgattaaattttgaaaataaatgaaaaaataaataa
;     G-cox1-I4-orf316 ==> end
 11309  attatttaataaagatatagtccaaattatatatatataatatatatatatataacaag
;     G-cox1-I4 ==> end
;     G-cox1-E5 ==> start
 11368  CACCCTGAAGTATATATTTTAATTATTCCTGGATTTGGTATTATTTCACATGTAGTATCA
 11428  ACATATTCTAAAAAACCTGTATTTGGTGAAATTTCAATGGTATATGCTATGGCTTCAATT
 11488  GGATTATTAGGATTCTTAGTATGATCACATCATATGTATATTGTAGGATTAGATGCAGAT
 11548  CTTAGAGCATATTTCCTATCTGCACTAATGATTATTGCAATTCCAACAGGAATTAAAATT
 11608  TTCTCATGATT
;     G-cox1-E5 ==> end
;     G-cox1-I5 ==> start /group=IB (1.45e-41)
 11619  a
;     G-cox1-I5-orf306 ==> start /first_aa=M /note=LAGLIDADG ;; evalue:3.6e-12
 11620  ataaatccctttagcaaggataaaaataaaaataaaaataaaaagttgatcagaaattat
 11680  caaaaaataaataataataatataataaaaacatatttaaataataataatataattata
 11740  ataaatatatataaaggtaatttatatgatatttatccaagatcaaatagaaattatatt
 11800  caaccaaataatattaataaagaattagtagtatatggttataatttagaatcttgtgtt
 11860  ggtatacctctatatactaatattgtaaaacatatagtaggtattcctaataatatttta
 11920  tatattataacaggtattttattaacagatggttgaattgattatctatctaaaaaagat
 11980  ttagataaaaaaacaattatagaaattaattgtagatttagattaaaacaatcaataatt
 12040  catagtgaatatttaatatatgtatttatattattatcacattattgtataagttatcct
 12100  aaaataaaaattgctaaagttaaaggtaaatcatataatcaattagaattttatactaga
 12160  tcattaccatgttttactattttaagatatatattttataatggtagagtaaaaattgta
 12220  cctaataatttatatgatttattaaattatgaatctttagctcatataattatatgtgat
 12280  ggttcatttgtaaaaggtggaggtttatatttaaatttacaatcttttctaactaaagaa
 12340  ttaatttttattataaatattttaaaaattaaatttaatttaaattgtctattacataaa
 12400  tctagaaataaatatcttatttatataagagtagaatctgttaaaagattatttcctata
 12460  atttataaatatattttaccttctataagatataaatttgatattatattatgacaaaaa
 12520  aaatataatatgattaattaa
;     G-cox1-I5-orf306 ==> end
 12541  ttaattaattaattaatttatttattatttacttttttgatatatatagaggcaaactcg
 12601  aggaaaaccatataattagaataagtaataattatatgacaaccgtcgaactaaatcata
 12661  ttcaagaaattaatatgtaaaagcgtagagattagacgcctctggttatctaagtaatat
 12721  atatatatatattatatgataacataaggtataatccaatgagatcagtaatgattttaa
 12781  aacaataattttgttttaagtattaataataatattaatattcgacctcttaattgagga
 12841  tattataatcataattttttatattataatataaaatttaactagctagataatattata
 12901  taaaaaaaaaaataatattatataaattaattaaaataatttttattaattgaaactgaa
 12961  atgttttaaagttaaataaaag
;     G-cox1-I5 ==> end
;     G-cox1-E6 ==> start
 12983  AGCTCTAATCCATGGTGGTTCAATTAGATTAGCACTACCTATGTTATATGCAATTGCATT
 13043  CTTATTCTTATTCACAATGGGTGGTTTAACTGGTGTTGCCTTAGCTAACGCCTCATTAGA
 13103  TGTAGCATTCCACGAT
;     G-cox1-E6 ==> end
;     G-cox1-I6 ==> start /group=I(derived) (1.58e-08)
 13119  attaatttaataagtgtcgtgcttaaaattcactaaaataatatataataaattataata
 13179  aatatataaaaaaaataaaaaaaataaaaaaaaattaatatcttatgattaattttatat
 13239  aaataaaaatttattaaatattattggttatatatatatatatattaataataaaaaaat
 13299  atatatatatatatagctaacggggaaactcttataattattatttatataataaataag
 13359  acaatcccgtgataactttaatatatatatattatatattaaagtattgtagagactaaa
 13419  cgtgaatgattttaatattatttaaatattaaaattaagagatagtccaatcttatatgt
 13479  aaatataagttaataccaaaaaaaaaataatattattttgacttattat
;     G-cox1-I6-orf273 ==> start /note=LAGLIDADG ;; evalue:1.4e-20
 13528  atattaatattattaataataattttaactaataataaagtttttatagaaactttatat
 13588  tattatttaatatttaattttcaattaatatctccttttggggttccggtccctggtccg
 13648  gcccccgaaactaaagatattaagaatttatatgaatcaattataaataattatattaat
 13708  attttaaataaatatcttattaatattaataaagataatattaataaattaaaattttta
 13768  gataattatactgaagaagaaaaaggttattatttatctggattatttgaaggagatggt
 13828  aatatttatactagatgtttttcaattactttttctttagaagatgttttattagctaat
 13888  tatttatgtctttattttaaaattggtcatattacagctaaatataattctcctccggcg
 13948  tccgccccgcgggcgggccggactaataaagaattaacagctgttaaatgaaatattata
 14008  aaaaaaaaagagcaagaagtatttataaattatattaatggtaaattattaacatataaa
 14068  agatatgaccaatattttaaatataattttaataatcgtttaaatattaaattattaaaa
 14128  cctaaagaatttgatttactattaaatccttgattaacaggttttaatgatgctgatggt
 14188  tatttttatctaggttttcaaaaacataaaaatagtcaatgattaaaatttcatttagaa
 14248  ttatcacaaaaagatagttatattttagtccggcccgcccccgcggggcggaccccaaag
 14308  gagatattattaaaaaatattttaaacttggaggtattttaa
;     G-cox1-I6-orf273 ==> end
 14350  aaagagattataaatctggtgctacagcttatatttataaagctcaatcatcaaaagcta
 14410  taaaaccttttattgaatattttaataattatcaaccattaagtcttagaagatataaac
 14470  aatatttattattaaatattgcttacttattaaaattaaataaattacatatattactta
 14530  attctttattaatattaaaagaattgatattattacaaagtgttaaaaatatatctttag
 14590  ttccgggcccggtccagggaccggaaccccgaagaggagaaataaaaaatgaattaaata
 14650  atagagttaaaattattattaataaacttcattataacaatatcgaataatgataatatt
 14710  aaagagtaaaattcttaaagtgttaattaaataatattcttttttttatg
;     G-cox1-I6 ==> end
;     G-cox1-E7 ==> start
 14760  ACTTACTACGTGGTGGGACATTTTC
;     G-cox1-E7 ==> end
;     G-cox1-I7 ==> start /group=II (5.45e-18)
 14785  gcgcggtctgaaagttatcataaataatatttaccatataataatggataaattatattt
 14845  ttatcaatataagtctaattacaagtgtattaaaatggtaacataaatatgctaagctgt
 14905  aatgacaaaagtatccatattcttgacagttattttatattataaaaaaagatgaaggaa
 14965  ctttgactgatctaatatgctcaacgaaagtgaatcaaatgttataaaattacttacacc
 15025  actaattgaaaacctgtctgatattcaattattatttattattatataattatataataa
 15085  taaataaaatggttgatgttatgtattggaaatgagcatacgataaatcatataaccatt
 15145  agtaatataatttgagagctaagttagatatttacgtatttatgataaaacagaataaac
 15205  cctataaattattattattaataataaaaaataataataataccaatatatatattattt
 15265  aatttattattattatattaataaaatttaatatatattataaataattattggattaag
 15325  aaatataatattttatagaaattttctttatatttagagggtaaaagattgtataaaaag
 15385  ctaatgccatattgtaatgatatggataagaattattattctaaagatgaaaatctgcta
 15445  acttatactataggtgatatgcctatctttatttatatatatattattattattaataat
 15505  aaaaaaaaaattaaaaaagataggaggtttatatataactgataaatatttattatatta
 15565  ttttttttataataaatattaaaagatattgcgtgagccgtatgcgatgaaagtcgcacg
 15625  tacggttcttaccgggggaaaacttgtaaaggtctacctatcgggat
;     G-cox1-I7 ==> end
;     G-cox1-E8 ==> start
 15672  ACTATGTATTATCAATGGGTGCTATTTTCTCTTTATTTGCAGGATACTATTATTGAAGTC
 15732  CTCAAATTTTAGGTTTAAACTATAATGAAAAATTAGCTCAAATTCAATTCTGATTAATTT
 15792  TCATTGGGGCTAATGTTATTTTCTTCCCAATGCATTTCTTAGGTATTAATGGTATGCCTA
 15852  GAAGAATTCCTGATTATCCTGATGCTTTCGCAGGATGAAATTATGTCGCTTCTATTGGTT
 15912  CATTCATTGCACTATTATCATTATTCTTATTTATCTATATTTTATATGATCAATTAGTTA
 15972  ATGGATTAAATAATAAAGTTAATAATAAATCAGTTATTTATGCTAAAGCACCCGATTTTG
 16032  TAGAATCTAATCTTATCTTTAATTTAAATACAGTTAAATCTTCATCTATCGAATTCTTAT
 16092  TAACTTCTCCACCAGCTGTACACTCATTTAATACACCAGCTGTACAATCTTAA
;     G-cox1-E8 ==> end
;     G-cox1 ==> end
 16145  GTTATAATATTTAATTATTTACTTAATAATTAAAAAAAAAAAAAAAGTAAATATTATATC
 16205  TAAAACTTAATAATATAATAATAATATTCTTATAAAAAAAAATATATATAAAAAAAATAT
 16265  ATAAAATTTATTAAAATATCTTAATATATTATCCTTTTTGGGAACTATATAAATAAATAC
 16325  TAATATAATCCTATTATATATATATATATATAAAATAATATATATATATAATTAATATAA
 16385  ATAATATTTATAATTATTTTTTAATAATATATATAATTTAATATATTAATGAATATTATA
 16445  TAATTATTAAATATATTATAATATTATTATTATTTTATAATAAAAATATTTTTAATACTA
 16505  ATTATTATTTATTATTTATAAATATATAAATAGTATGTTTAATATTATTAATATTAAAAA
 16565  AAATATAATTATAATTAGGATCTAACAATACATTTATCTGATTAATATTAATATTAATAT
 16625  TAATATTTATATTAATAAAGGGATTAAATTAATTGTATCCAATTTAATTAAATTATAGAT
 16685  ATATTATTTATAATATTAATATATTGTTTTATTAAAAAGGTAAAAATAGTTTTTATTTTA
 16745  TATATAAATATAGGATATAAATAAATATATTATATATATATTAAGAATATATTTATATTT
 16805  TACATATAATTATTTATAATATAAATATCTCCGCAAAGCCGGATTAATGTAATTATTTAA
 16865  TAATTTTATTTAATAATTTATTAAAATAAATATTTACATTTAATAATATTTATATTATGT
 16925  CAGTTATTTTATATTAATGTTTAATCTATTATAATATTTTTTTTATAAATATATTATTTA
 16985  TATTAATAAATATATATATTATTTTTATAATATATATATATTTTTATTAAATATTTATTA
 17045  AATATTTATTAAATTATTATAATGTTGTTATTAATCTTATTAAAAAATATATATAAAA
;     G-atp8 ==> start ;; mfannot: alternative ATG start pos 17091
 17103  ATGCCACAATTAGTTCCATTTTATTTTATGAATCAATTAACATATGGTTTCTTATTAATG
 17163  ATTCTATTATTAATTTTATTCTCACAATTCTTTTTACCTATGATCTTAAGATTATATGTA
 17223  TCTAGATTATTTATTTCTAAATTATAA
;     G-atp8 ==> end
 17250  TATATATTATTAATTTATTTATTCATATAAATATTATTATTATTATATATAAATATTAAT
 17310  AATATTTATACTTATTTAATAATAATAAAATAAAAATAATAATAATTATAATTTAATATA
 17370  TTTAATATATTTCCTTACGGACTATATATTTATATATATATATTAAATACAATTTAATTT
 17430  AATTTAATTATGTTATTTATTAAATAAAGTTATATTATAATATAATAACAATATTATATA
 17490  TTATTATATAATTATAATATATTTTAATATAATTATCAAAAGAAATAATAAAAAATATTA
 17550  ATAAGAATATAATTTAATAATTATTAAAAAAAATTCTTATTTATAGTCCGGCCCGCCCCC
 17610  GCGGGGCGGACCCCAAAGGAGGAGTAATAAAAATTATTAAATACAAATATTATATATATA
 17670  TAATTCATTATATATATATATATATAATAATTAATCTTATTTTTTATATATTTATTTATA
 17730  TATCTATTTATATTTATATTTTATATATATTTATTTATATATCTAAGGGGTTTGGTCCCT
 17790  CCCCCGTAAGTATAAGTATACGGGGGAGGGTCCCTCACTATTTATATTTATATTTATATT
 17850  TATATTTATATTTTATATATTTTATATATTTATAAATAAAGTATAATAAGATATAATTAT
 17910  GATTAATTATTTATAAGTTATAGTTTTATAAATTTATAATTATT
;     G-atp6 ==> start ;; mfannot: alternative ATG start pos 17945
 17954  ATGTTTAATTTATTAAATACATATATTACATCACCATTAGATCAATTTGAGATTAGACTA
 18014  TTATTTGGTTTACAATCATCATTTATTGATTTAAGTTGTTTAAATTTAACAACATTTTCA
 18074  TTATATACTATTATTGTATTATTAGTTATTACAAGTTTATATCTATTAACTAATAATAAT
 18134  AATAAAATTATTGGTTCAAGATGATTAATTTCACAAGAAGCTATTTATGATACTATTATA
 18194  AATATGCTTAAAGGACAAATTGGAGGTAAAAATTGAGGTTTATATTTCCCTATGATCTTT
 18254  ACATTATTTATGTTTATTTTTATTGCTAATTTAATTAGTATGATTCCATATTCATTTGCA
 18314  TTATCAGCTCATTTAGTATTTATTATCTCTTTAAGTATTGTTATTTGATTAGGTAATACT
 18374  ATTTTAGGTTTATATAAACATGGTTGAGTATTCTTCTCATTATTCGTACCTGCTGGTACA
 18434  CCATTACCATTAGTACCTTTATTAGTTATTATTGAAACTTTATCTTATATTGCTAGAGCT
 18494  ATTTCATTAGGTTTAAGATTAGGTTCTAATATCTTAGCTGGTCATTTATTAATGGTTATT
 18554  TTAGCTGGTTTACTATTTAATTTTATGTTAATTAATTTATTTACTTTAGTATTCGGTTTT
 18614  GTACCTTTAGCTATGATCTTAGCTATTATGATTTTAGAATTCGCTATTGGTATTATCCAA
 18674  TCTTATGTTTGACTTATCTTAACAGCATCATACTTAAAAGATACATTATACTTACATTAA
;     G-atp6 ==> end
 18734  ATTATAAAATAAAAATTATATAAAAAAAATATAATAATAATAATAATATAAAATAAAAAA
 18794  TAAAAAATAAAACA
;     G-orf107 ==> start
 18808  ATGAAAAAACAAAATTTAAATTCTATTTTATTAATGTATATTAATTATATTATTAATTAT
 18868  TTTAATAATATTCATAAAAATCAATTAAAAAAAGACTGAATTATAGAATATGAATATATA
 18928  TATAAATTTTTAATAAATAATATACTATGTTTTATTAAATGAGATAATAATAAAATTTTA
 18988  TTATTATTAGATATATATTATAATGTATTATATAACTATCATAAACAACGTACACCTATA
 19048  TCTAATAAAAGATTAATAAATTCAAAAAATATTATAGTTCCGGGGCCCGGCCACGGGAGC
 19108  CGGAACCCCGCAAGGAGATTATAA
;     G-orf107 ==> end
 19132  ATTATTATATCTTTATTTTTATATTTTAAATAAAATAAAAATAGAAATAGATAATTATAA
 19192  TAATAATAATAATAATATTTCATTAAAATATAATGAATTATTAAAAAATATTATAAATAA
 19252  TTTAAATTATAAACTATCTAATATTGAACTTAATTTATCTAATAATTTTTATTTAATAGA
 19312  TAAATATTTAATTAATAAATATATAAAATATTTAGTCCCGGCCCCAGCCGGGACCCCGCA
 19372  AGGAGAATATATTAAATATAATTCCTAATAATTATATATTTAATAATATTAATTATAAAG
 19432  GTAAATTAAATATTAAAACAGTATTAGATTTAAATAATAATGAATTTTATGATTATTTAT
 19492  CAGGATTAATTGAAGGTGATGGTTATATTGGACCTAAAGGTATTACAATTCTAAATCATG
 19552  CTAATGATGTATTAAATACTATCTTTATTAATAAAAGAATTAAAAATAGTATTTTAGTAG
 19612  AAAAATGAATAGATACTTTAAAAGATAATCCTTATTTTGTTAATGCTTTTTCTATTAATA
 19672  TTAAACTTAATTTAGCTAAAGAAAAGATTTTTCTTAATATTTATAATAAATTATATAGTG
 19732  ATTATAAAATTAATCAAATTAATAATCATATTCCTTATTATAATTATTTAAAAATTAATA
 19792  ATAAATTACCTATTAAAAATATTATAGTTT
;     G-orf175 ==> start /note=LAGLIDADG ;; evalue:1.1e-12
 19822  CGGGGCCCGGTCACGGGGACCGGAACCCCGCAAGGAGATATTAAAAATAATTATTGATTA
 19882  GCTGGTTTTACAGCTGCAGATGGTTCTTTTTTATCATCTATATATAATCCTAAAGATACA
 19942  TTATTATTTAAAGATATAAGACCTAGTTATGTTATTTCACAAGTTGAAACACGTAAAGAA
 20002  TTAATTTATTTAATTCAAGAATCTTTTGATTTATCTATTTCTAATGTTAAAAAAGTTGGT
 20062  AATAGAAAATTAAAAGATTTTAAATTATTTACCAGAACTCTTGATGAATTAATAAAATTT
 20122  ATTTATTATTTTGATAAATTTTTACCTTTACATGATAATAAACAATTTAATTATATTAAA
 20182  TTTAGATTTAATCTATTTATTAAATCATATAATTGAAATAATAGAGTATTTGGTTTAGTA
 20242  TTATCTGAATATATCAATAATATTAAAATTGATAATTATGATTATTATTATTATAATAAA
 20302  TATATTAATATACATAATGCACGTAAACCTAAAGGATACATTAAATAA
;     G-orf175 ==> end
 20350  TTAATTATCCTTACTATTATAATTATTCTATATATTATATATAAAAATAAATATATAAAA
 20410  TTTTATAATACAAAAAGAATTCTCATATTCTTTTTTTTTAATAATATTCTTTCATATCAT
 20470  AAATATATCTATTTATTTATATTATTATCATCTTAAAAGACTTATTTAATATATTTAATA
 20530  ATTTTATTATACTTATTTATATTTTATAATTAATATAAATATATTATTAATCTTATTCCT
 20590  TCTTAAAAAGGGAACTTATTTTTATTATATTATTTAATCTTTATTTATAATATTATATAT
 20650  TATATATAAATTATTATACTTAATAATTAAAAAAAACCTCTAATTATTATTAATATTATA
 20710  TATAATATATATATTCTCATTAATGTTATATATAATATATATATTCTCATTAATATATTA
 20770  ATATAGTATTAAAAAAAATAAAATATTTAATAAATATTATTATTAATAATATTTATTAAA
 20830  AATAATATAACATAATAAATATAAGATTATTATATAATATATTTATTATATCATATAGTT
 20890  CCGGGGCCCGGCCACGGGAGCCGGAACCCCGGAAGGAGAAATTATAACATATTTTTTAAT
 20950  AATATTCATATTTATTTTATATACAAATAAATATATTTATTTAGAATAATAAAAAAAAAA
 21010  TAATAAATAAATATATTATTATCATTATTATACTTTATTCATTATTTATTATAATAATTA
 21070  TATATAACAATTATAATATATAATTATATTTTATATAATATTATATTAATATTTAATATA
 21130  TTTATTATTATTATTACTTCTATGGAAACTTTATATTTTAGATATTTTTATTATTATTAT
 21190  TATTAATTTATAATGTTATATTTTTGATTTATAAATATATAAGTCCCGGTTTCTTACGAA
 21250  ACCGGGACCTCGGAGAAGTAATAGGGGGAGGGGGTGGGTGATAATAACCAGAATATTAAA
 21310  TAAATACAGAGCACACATTAGATAAATTTTATAATATAACCAATATATAATAATTATAAA
 21370  ATAATTAATTATATAATATAAATAATGTATAAACAATATAATTAATGATATAATATAAAT
 21430  ATAAATAAAAAATAATAATAAATTAAATAATATAATAATAGATAAACAAGAAGATATCCG
 21490  GGTCCCAATAATAATTATTATTGAAAATAATAATTGGGACCCCCACCATAAAATAAAATT
 21550  AAAATAATTAATATATATATATAAATATAATAAATTATTATATATAAATATATATAATTT
 21610  TTATAATAAATATTATAATATTATATAAATAAATAATTATAATATATAATAAATATATAA
 21670  TAATAATAAAAATATTAACAATATAATAAAAATTTATAATATAAATATAAATTATAAATA
 21730  AGTTAAATTAATAAAATAATAAATGATTAACAAGAAGATATCTGGGGTCCCATTAATAAT
 21790  TATTATTTTCAATAATAATTGGGACCCCCCCACCATTATAATATCATATTAATTAATATA
 21850  ATAATAATGTATATAAAATAGAAATAATAATTAATATAATAATAATAATATATATAAAAT
 21910  AGAAATAATAATTAAATATATATATAAATAATTATTTATATAATATATTATAAATAATAA
 21970  TAATAATAAATATTTATTAATTAATAATGATTATAAATATTTTATTTAATATAAATTTAT
 22030  AACTATTTTATTATATATATATTTTTTATTCATAAAAATTCCTTTTGAGGATTTTTATTT
 22090  TATATAAATATCTTCTAATATTTATAATAAATAATAATATATTCATTATATTTATAATTA
 22150  TATATAATGTAATACGGGTAAACATTACCCGTTGTTCACGGGTAATGTTTACCCTATTTT
 22210  ATATAATTCTTAATAAATATATTTATATTTTTATATAAAAAAAATTATAATAATTTATTA
 22270  ATTCTCCTTTCGGGGTTCCGGCTCCCGTGGCCGGAACTCCGGAACTATAAAAATAATTTT
 22330  AATATAATTTATATATTTTATGATTAATATAATATATTATTAATGTAACTCCTTCGGGAT
 22390  TCGGTCCCCCTCGTAAGTATATAGTATATAGTATATAGTATATAGTATACGGGGGGTCCC
 22450  TCACTCCTTCGGGGTTCGGTCCTCCCTTACGGGTACGGATACGGATACGAATATGGGGAG
 22510  TCCCTCACTCCTTATCACTACGCTGAAGGTGGAATTTATTTTATATTATTATTAAATCTT
 22570  TATTTATTTAATTATATATTTAATATATATATTATTATAATAAAACACCTAATTATTATT
 22630  AATGTTATATTTAATATAATATATATATTCTTAAAAATTTATATAATATAAATAAATAAA
 22690  AAAAAAGAAAGTACATAATTAATATTATTATAAATAATATTATTAAAAAGAATATAATAT
 22750  AATTAATAGAAAGACGTTTTAAAAATAAAAATAAAAATAAAAATAAAAATAAAAATAAAA
 22810  ATAAAAATAAAAATAAAAATAAAAATAAAAATAAAAGAGTTTTGGTTTACATATCAAGAC
 22870  CCAATTCAATTGAAACTATTTATTTATTAATCTCCTCCCCTCCCCCTCACTATTATTATA
 22930  AGTACAATTAGGGCGCCAACCCCGCAGTGTTATTTACTGGGAAATGTTTATCCCAATTAA
 22990  TATAATAACGAGAGTTATTAATTATTATTTATAAATTCATATAATGTAATATAATGTAAT
 23050  GTAATTAATAGAACATTATTGTGTTATTCACCAGTGTTAAGATATATTAATCCCAATTTT
 23110  ATTTAATAGTGAAGATTATATTTTATTAATTATGAATCCATATTATTATTATTTAATATA
 23170  TTTATAATATTATATATAATTATAATTATAAATAATTTATATAAAAAAAGTTTTATTAAA
 23230  AAATATTATTAAAAATATAATATTAATAATAAATAAAAATAATATTATACTCTTAATAGA
 23290  ATTTATAATGATAAAAATTAAGATGAAGACTTTTTTTTATAATTATTATAAATTTATATA
 23350  AAAATAATATATATATATTTATATTTATTTTATTAATATATATAATATATTTATGTATAT
 23410  TAAAAAGATATATTTAAATATTTTTATTTTTTTTTTATAAGATAATTTTTGTAAATATAT
 23470  AAGTAATAAATTAAGTTTTATAGGGGGAGGGGGTGGGTGATTAGAAACTTAACTGAATAA
 23530  TATATATAAAGCATACATTAGTTAATATTTAATAATATAATCAATATATAATAATTATAA
 23590  AATAATTAATTATATAATAATAATAATGTATAAACAATATAATAAATTGTATAAAATAAA
 23650  ATATAAATCATAAATAAAGCTAAATTAATAAAATAATAAATGATAAACAAGAAGATATCC
 23710  GGGTCCCAATAATAATTATTATTGAAAATAATAATTGGGACCCCATATAGAATATAAATA
 23770  ATTAAATATATATATATAAATAATAATTTATATAATATATTATAAATAAATAATAATAAA
 23830  TATTATTAATCTATAATAATTATAAATATTTTATTAATATAAATTTAATAATTATATATA
 23890  TTTTTATAATAACTCCGAAAGAGTAAGGAGATATTAATTTCTTATAAAAATTTATTAATA
 23950  ATAATAATATATAAAATATATAAATAATATATTATATATAAAATAAAATAAAATAAATAA
 24010  TATATTAAAAATATTGAAAGTATTTTAATAAATAATAAATTTAAAATTCATATTTATAAT
 24070  AATAAATAAATAAATAAATAAATAAGTAAATATTTAGATTCTCATTAATATTAATATTTA
 24130  TATTTCTTTTTTTTTATAATAATAAAAATATCATATATAAATATAATATAATATAATATA
 24190  ATATAATAAATTATTATATATAAATAATAAATATTAAATATAATATATAATAATATATAA
 24250  TCTTACAATTTATAATTTAATAAAGAAGGAAATAAATAATAATAACTCCTTTTGGGGTTC
 24310  CGGTGGGGTTCACACCTTTATAAATAATAAATAAAGATGTTTACTCCTCTTCGGGGTTCC
 24370  GGTCCCCTTTTTGGGTTCCGGAACTAATTAATATTTTATATAATAATAATAATATATTAA
 24430  TATAATTTCATTATTAATAAATATCTCCTGCGGGGTTCGGTTCCCCCCCGTAAGGGGGGG
 24490  GTCCCTCACTCCTTCGGAGCGTACTATTATTATAAATAATTATATATTATAATATAATTA
 24550  AAAAGTATTATAATTGAAACGAAAATTGTAATTTTAAATGGAATAATAATTATTATATAT
 24610  TTAATATATTTAATAAAGTTATAATATCTCTTTCTACCGGACTATTTTATTTTATTTTAT
 24670  TTTATTTTTATAAAGAAAAATAGTAATAATATTATCTTCTCCTCCTTTCGGGGTTCCGGC
 24730  TCCCGTGCCGGGCCCCGGAACTATTAATTATATAATATAATATAATATAATATAATATAA
 24790  TATGATACGGATCAAACATTACCCGTTGTTCACTGGCAATGTTTAATCCTATTGTATATA
 24850  AATATAATAAAATAATTATCCCTCTCGTAATTCACATATATAAAATATAAAATATAAAAT
 24910  AAAAATATTATGATTATTATAATATATATATATATATATATAAATATATATATATAATTT
 24970  ATAATTTATATGATTAATATATTATATATATAAAAAATATATTAAATTTACTTTTTATAG
 25030  AAAGGAGTGAG
;; mfannot:     /group=IB(5') (2.51e-03)
 25041  ggacccccccccttacgggggggaaccgaaccccgcaggagatatttattttaatactta
 25101  tatagtatttattaataatataataattgttattataaatattaataataatataaaaat
 25161  agggtaaataatataaataatatgaataaatataaaaacatattaaatataaaatatatc
 25221  ataaatttaataaatattataataatttataaatgatagatatctggggtcctataaata
 25281  ataattattttcaataattatagggacccccacctattatataaatataaatataaatat
 25341  aaatataaatacaaatataaatatataaatatataaatataatataaatacaaatataat
 25401  atataaatataaatataaatatataaatataagtccccgccccggcggggaccccgaagg
 25461  agtgagggacccctccctatactaatgggaggggg
;; mfannot:
 25496  ACCGAACCCCGAAGGAGTATAAATAAAAATTAATAATATATATATAATTATAATAGTTCC
 25556  GGGGCCCGGCCACGGGAGCCGGAACCCCGAAAGGAGAAATAATAATATAATATATAATAA
 25616  AATATAACTTATTAATATAATATTAAAAATATAATTAACAAGAATAAATAGTCCGTGGGA
 25676  TCGAACCCCCTTTTTTATTTAATATTTAATATTTAAAGAAGGAATTGTTTATATATATTA
 25736  ATATCTTATTTGGGGATTAATATAATATATAAGTTTTGGATACCAGGCCAAAGACCGGAA
 25796  TCCCAAAAGGAGATTATATAAATATTATTTATCTCCCTTTTTTAATATTATAATAATTTT
 25856  ATTAAAAATAAAATAATAATAATAATTATAATTTATAATAACAATTATAATAATTTAATT
 25916  AATTAATTAATTAATTAATTAATTAATTAATTAATTAATAATAAATATAAATATAAAAAG
 25976  AATATAATTTATAATAAATAAATTTATATATATATATATATATTAAATAAAATATTTACT
 26036  TCATTAATATAAAATATAAATATATTTAATTAATAAGTATATATATATAATAATATATAA
 26096  TAACCTATTTATATATATAATCTTAATATAATTATAAGAAATATTATATAAGTAATATAT
 26156  AAAAATAATATAAAATAATTATAATTCAATTTATATATTAATAGTTCCGGGGCCCGGCCA
 26216  CGGGAGCCGGAACCCCGAAAGGAGGAATAAGATAAATATATAAATTATATTAATAAATAT
 26276  AAATTTTAAATGAATTAATAAAATTAATATATATATGTATATATATATATATATTAAAAA
 26336  TATTTAATTATTTTTAGGAAGGAGTGATAGATCCCTTTGGGGGACCGAACCCCTATTTAA
 26396  GAAGGAGTGCGGGACCCCGTGGGAACCGAACCCCTTTTTTATTTAAAGAAGAAGTTTTAT
 26456  TTTATTTTATTTTATTTTATTTTATTTTATTTTATTTTATTTTATTTTATTTTATTTAAT
 26516  TTAATTTTAATTAGGTTAATAAATAGTAATAATAAACTTAATAATAATAATAATAATTTT
 26576  ATTTTTATAATTTATTAATAATAATAATAATTATATATATATATATTATTAATAAATATA
;     G-trnE(uuc) ==> start
 26636  GACCTTATCGTCTAATGGTTACGACATCACCTC!TTC!ATGTTGATAATATCGGTTCGAT
 26694  TCCGATTAAGGTTA
;     G-trnE(uuc) ==> end
 26708  TTCATAATAATAAATATTTGTAAAAAAAGTATATATAATTAAACATATTCTTTATATTAA
 26768  TTAATAATTATTAATAATATACATTTTATATAATACAATTATATATATATATATATTTTT
 26828  TTTTAATACAAATAATATATTCATAATAATAAATACCGATTGTTATTATACTATAATAAA
 26888  ATATATAATATATTTTTCATTATAATATTTTTAAATAAATATTATAATAAATTATATAAA
 26948  TAATATTTATGTATAATAATAATAATAATAATTGTTATTAATTAATTCTATAATTATTAT
 27008  ATATTTAATTTTTTTTTTTAATATAATATATAATAATATAATTTATTTTATTTTTTTTTA
 27068  TAGTTCCGGGGCCCGGTCACGGGAGCCGGAACCCCACAAGGAGATTATTATAAATTATTA
 27128  TTATTTATTTATAAAGAATAATTATTAAAATATTTTAATTTATTTTTATATAAATATTTA
 27188  TTAATATTATATTTATATAATATTAATATAAAAATCTTTCATAATATTAATTATTATTAA
 27248  ATAATAATGATATCATTAATATTAATATAATCGTCAATATTATTTATTTATTTATTTATT
 27308  TATTTATTTATTTATTTATTTATTATTAAATAAATATTTTTAAATATTATATTATATTAT
 27368  TAACTTTTTATTAAAAAAATTAATAATGATATAATATAATTAATATTATCCACGGGACCA
 27428  ATGACCAACCCAGTAGTTGACCGGATTGGCGCCCGCGAGGTTTATATTTAATAAATAATA
 27488  ATAATAATATTAATAAAATCTATTAACTTTTTTTTTTAATGGATTATATTAATGAAAAAA
 27548  AAATGAGAAATATCTTTTTTTTTTAATAATTATAATTTATATATAATAAAATATGTATAT
 27608  ATAATAAAAAAATAGTTTTTAATATTATAATATAATTATATATATAATTATAAATATATA
 27668  TATATATAATAAGTATTAATTAATAATATATATTTATATATTTTTTATTAATTAATATAT
 27728  ATAAAATATTAGTAATAAATAATATTATTAATATTTTATAAATAAATAATAATAAT
;     G-cob ==> start
;     G-cob-E1 ==> start
 27784  ATGGCATTTAGAAAATCAAATGTGTATTTAAGTTTAGTGAATAGTTATATTATTGATTCA
 27844  CCACAACCATCATCAATTAATTATTGATGAAATATGGGTTCATTATTAGGTTTATGTTTA
 27904  GTTATTCAAATTGTAACAGGTATTTTTATGGCTATGCATTATTCATCTAATATTGAATTA
 27964  GCTTTTTCATCTGTTGAACATATTATAAGAGATGTGCATAATGGTTATATTTTAAGATAT
 28024  TTACATGCAAATGGTGCATCATTCTTTTTTATGGTAATGTTTATGCATATGGCTAAAGGT
 28084  TTATATTATGGTTCATATAGATCACCAAGAGTACTATTATGAAATGTAGGTGTTATTATT
 28144  TTCATTTTAACTATTGCTACAGCTTTTTTAGGTTATTGTTGTGTTTATGGACAGA
;     G-cob-E1 ==> end
;     G-cob-I1 ==> start /group=II(derived) (1.03e-11)
 28199  gtgagacaagtataagtatattattataatatcataccattaaataaattattttaatga
 28259  aatgattatgtttatatataacatatacctaattagacatgcattattagtaataatttt
 28319  gtatgaaactctaataataataattattattaattattaaggtaagattcatatggatag
 28379  cgtaagtcaatctaatattataaaatatcgtaacataaacaatatttttttctattatta
 28439  attaataaataataataaataaaaataattatatgagaagtaagatattcaattctgtct
 28499  agaatacatatatatacgttaatactcatcggtataaaattagaatcctaagtgaattat
 28559  tgaaagtataataatataaacttggtaagcccaattatttccatataatattaatataaa
 28619  tattatatggtagttatatataatattattaaataaataataatagaaattataatatag
 28679  ataagtgggtaaaagactattgaaaaagctaaagattatatgtaatgtataatatagatc
 28739  aaattatttatatattttaataaaaatatattaataatggttaatattattattaattaa
 28799  ttaattaattaattaataataataacgaataaatgattaatgtgaaagcatgctaacttc
 28859  aatataggatgatttatatagtatataaattgtttgagctgtatactatgaaagtagtac
 28919  gtacagttctgagtgggggaaaatttgtaaagatctacctatcacaat
;     G-cob-I1 ==> end
;     G-cob-E2 ==> start
 28967  TGTCACATTGAGGT
;     G-cob-E2 ==> end
;     G-cob-I2 ==> start /group=ID (2.93e-21)
;     G-cob-I2-orf280 ==> start /first_aa=N /note=LAGLIDADG ;; evalue:7.1e-10
 28981  aatataaatatcgcctcaaatatatttaatataataaaactaatttatataataatgtta
 29041  atattattaatttatattttttatacgattataataagacaaataataaaaactaaagaa
 29101  tatcttatattaattaagagtatagattatattaataaaaataaatatataattaattta
 29161  aatataacaaataagaaagatataaataataatattggtccattaaatataaacatttta
 29221  tcaattatttatggttcaatattaggagatggtcatgctgaaaaaagaaaaggtggtaaa
 29281  ggaacaagaattgtatttcaacaagaatattgtaatattaattatttatattatttacat
 29341  agtttattagctaatttaggttattgtaatactaatttacctttaattaaaactagatta
 29401  ggtaaaaaaggtaaaattagacaatatttaaaatttaatacatgaacttatgattcattt
 29461  aatatgatttattcagaatggtatattaaaaatatatctggaaaaggtaatattaaagtt
 29521  attcctaaatctttagacaattatttaactcctttagctttagctatttgaattatagat
 29581  gatggatgtaaattaggtaaaggtttaaaattcacaactaattgttttagttataaagat
 29641  gttcaatatttactttatttattacataataaatataatattaaatctactattcttaaa
 29701  ggcaataaagaaaatacacaatttgttatttatgtatgaaaagaatctatacctatttta
 29761  actaaaattgtatctccttatattattcctagtataaaatataaattaggtaattattta
 29821  taa
;     G-cob-I2-orf280 ==> end
 29824  taaaatatatagtattatattaattattatattattataatgcgatattattgaaaacat
 29884  gtcaaaattatattattaagtaacaagacagtgggttatataattatatgatcccaacag
 29944  aatacaccaataataggtattattataaaaaaaaaataataatatttaatgtttattcga
 30004  agaaaatttataatattattattataacacaaggtttaataatctatatatatatattat
 30064  atatataactactgttattattccatttacctaattaatatataaataatgaattataat
 30124  tattatgattaatatttttataataataaccccatcataacatttatatataacatttat
 30184  atataacatttatatataatatttatattatggtattattaggtataaatatttattcat
 30244  aagagaaaatagtgattaaatggaattataaaaagggtagatattattaaatacagggta
 30304  ttatttatattaataaatcaataaatattgagattattattattaaaaaataataataat
 30364  ttataaataatattattttcttg
;     G-cob-I2 ==> end
;     G-cob-E3 ==> start
 30387  GCACTAGTTATTACTAATTTATTCTCAGCAATTCCATTTGTAGGTAACGATATTGTATCT
 30447  TGATTATGAGGTGGGTT
;     G-cob-E3 ==> end
;     G-cob-I3 ==> start /group=IB(3') (1.44e-04)
 30464  t
;     G-cob-I3-orf348 ==> start /first_aa=N /note=LAGLIDADG ;; evalue:3.6e-50
 30465  aatatagaggatccatattatagtaatataatattaaataaatctgttttatgctgaaat
 30525  atcttcatttgaataataaattactatattattcaattaattatttataataatataatt
 30585  tgaaataaaaataatatagttaaaatatttattataagaagaaaattagcagtaattaat
 30645  atatatatatatataaaattaattattcagagactttatagttattatataaataatact
 30705  attatttatgataaaaatcataaattaaacacagataatcctatttatgcatatattgtt
 30765  ggtttatttgaaggagatggttgaattactatttcaaaaaaaggtaaatatttattatat
 30825  gaattaggtattgaaatacatattagagatattcaattattatataaaattaaaaatatt
 30885  ttaggtattggtaaagtaacaattaaaaaattaaaaataaaagatggtactattaaagaa
 30945  atatgtaaatttaatgtaagaaataaaaatcatttaaagaatattattattcctattttt
 31005  aataaatatcctatattaactaataaacattatgattatttatattttaaagataattta
 31065  ttaaaagatattaaatattataatgatttatcttattatttacgtcctattaaaccattt
 31125  aatactcttgaagatattttaaataaaaattatttttcttcatgattaattggttttttt
 31185  gaagctaaaagttgttttagtatttataaacctataaataaaaaaataaaacttgctagt
 31245  tttgaagtatctataaataataatatagaagttatattagctattaaatcatatttaaaa
 31305  attaataataatatttatataaatgaatttaataattcaaaaataacacttaaaagtatt
 31365  aatgatattaaaaatgttgtaatatttattaataataatcctattaaattattaggttat
 31425  aaaaaattacaatatttattattcttaaaagatttacgtcttattcttaaatataataat
 31485  tattttaaaattccttctaaatattaa
;     G-cob-I3-orf348 ==> end
 31512  tcttatataaaaatataataataatatatttatatattatataattatataaacaaaata
 31572  taatttatatataattatttattataaatatagtccggcccgccccgcggggggggggcg
 31632  gaccccgaaggagtgagggacccctccctatactctatactaacgggagggggaccgtat
 31692  ccctttttatttttaagaaggagtgagggaccccctccctaatgggagggggaccgaacc
 31752  ccgaaggagtttaattatatattaaatatattattatcaataaataattcctttgaacta
 31812  tttattattttattatatttattttctccttcattattaatttttattaataattaaaat
 31872  cttatcattttatggtattttatttctattttaggatatcgaaactataaattaaaaagt
 31932  ataattttattaattataatttatgattaataaataagaaataaaaactttagaagtaat
 31992  atttatcttttttttttataaataaatattatgattaatatataatcatttataaatatt
 32052  tatatataattatatatatatacataaataggattaagatatagtccgaacaatatagtg
 32112  atatattgataatagttttcaaatatgtaactatttaaacattaaaag
;     G-cob-I3 ==> end
;     G-cob-E4 ==> start
 32160  CTCAGTATCTAACCCTCTAATCCAGAGATTCTTTGCGTTACATTATTTAGTACCTTTTAT
 32220  CATTGCTGCAATGGTTATTATGCATTTAATGGCATTACATATTCATGGTTCATCTAATCC
 32280  ATTAGGTATTACAGGTAATTTAGATAGAATTCCAATGCATTCATACTTTATTTTTAAAGA
 32340  TTTAGTAACTGTTTTCTTATTTATGTTAATTTTAGCATTATTTGTATTCTATTCACCTAA
 32400  TACTTTAGGT
;     G-cob-E4 ==> end
;     G-cob-I4 ==> start /group=IB (1.40e-19)
;     G-cob-I4-orf386 ==> start /first_aa=Q /note=LAGLIDADG ;; evalue:1.7e-44
 32410  caaaatatggccttattattaattacatatgtaattaatattttatgtgctgtatgctgg
 32470  aaatctttatttattaaatatcaatgaaaaatttataataaaactctatattattttatt
 32530  attcaaaatattttaaatacaaaacaattaaataatttcgtattaaaatttaattgaaca
 32590  aagcaatataataaaataaatattgtaagtgatttatttaatcccaatagagtaaaatat
 32650  tattataaagaagataatcagcaggtaaccaatataaattcttctaatactcacttaacg
 32710  agtaataaaaagaatttattagtagatacttcagagactacacgcacactaaaaaataaa
 32770  tttaattatttattaaatatttttaatataaaaaaaataaatcaaattattcttaaaaga
 32830  cattatagtatttataaagatagtaatattagatttaaccaatgattggccggtttaatt
 32890  gacggagatggttatttttgtattactaaaaataaatatgcatcttgtgaaattcttgta
 32950  aaattaaaagatgaaaaaatgttaagacaaatccaagataaatttggtggttctgtaaaa
 33010  ttaagatcaggtgttaaggctattagatatagattaaaaaataaagaaggtataattaaa
 33070  ttaattaatgccgttaatggtaatattcgtaatagtaaaagattagtacaatttaataaa
 33130  gtatgtattttattaaatatcgattttaaagaacctattaaattaactaaagataatgct
 33190  tgatttataggattctttgatgctgatggtactattaattattattattccggtaaatta
 33250  aaaattagacctcaattaactattagcgttacaaataaatatttacatgatgttgaatac
 33310  tatagagaagtatttggtggtaatatttattttgataaagctaaaaatggttattttaaa
 33370  tgatctattaataataaagaattacataatattttttatctttataataaaagttgtcct
 33430  tctaaatctaataaaggtaaacgtttatttttaattgataaattttattatttatatgat
 33490  ttattagcttttaaagcacctcataatactgctttatataaagcttgattaaaatttaat
 33550  gaaaaatgaaataataattaa
;     G-cob-I4-orf386 ==> end
 33571  attttctccgtattcattattatattatctaatttataaaatatttaaagattccttata
 33631  ataatataacatctttgtaaattattgttaaagataatataaattattatgaatcggtag
 33691  attatatttttacaatcttattaaataaaattctgatcattaaacatgattgaagaaata
 33751  ataatagtttatgaaataagatagtgtaatataaatttttatgaagatatagtccatttt
 33811  atatttattataaaag
;     G-cob-I4 ==> end
;     G-cob-E5 ==> start
 33827  CATCCTGATAACTATATTCCTGGTAATCCTTTAGTAACACCAGCATCTAT
;     G-cob-E5 ==> end
;     G-cob-I5 ==> start /group=IA (4.82e-22)
 33877  tgatattaaaaatattaataaaattattattatttaatcttatttattttatataaaaaa
 33937  aataaataataattattaataaaaatatattatttatttctcctttcggggttatttata
 33997  tatattcctttataatttatatttaatatattatattaaatatatgaaaaattataataa
 34057  ataaattaattaattaataataaataataataaaaagtacagtagcattaaatattctta
 34117  agtttccgctttgtgggaactcccataaggagtttaatgattaaaattggttaattgtca
 34177  agaaaatctaaggtattaataaataaataatactatgacaacttgcagcgaagtttatat
 34237  catctctatattatatattaatatatatatataataataataataatattaatataatat
 34297  aagatataaaaacgttcaacgactagaaagtgaactgagatagtaatacctttccacgaa
 34357  aaccaattaatttataaattatttttaaataaagaatagattattaatttttttttatat
 34417  agttccgggccccggccacgggagccggaaccccggaaggagtaatatatattatatata
 34477  aaataaaaaatatatatatatatattataaaatatcaaaagttttaatcttttattataa
 34537  attaatgacatagtctgaacaataatgaaaattattgagataagatattaaataatctta
 34597  tgttaacatatataaattg
;     G-cob-I5 ==> end
;     G-cob-E6 ==> start
 34616  TGTACCTGAATGATACTTATTACCATTCTATGCTATTTTAAGATCTATTCCTGATAAATT
 34676  ATTAGGAGTTATTCTAATGTTTGCAGCTATTTTAGTATTATTAGTTTTACCATTTACTGA
 34736  TAGAAGTGTAGTAAGAGGTAATACTTTTAAAGTATTATCTAAATTCTTCTTCTTTATCTT
 34796  TGTATTCAATTTCGTATTATTAGGACAAATTGGAGCATGCCATGTAGAAGTACCTTATGT
 34856  CTTAATGGGACAAATCGCTACATTTATCTACTTCGCTTATTTCTTAATTATTGTACCTGT
 34916  TATCTCTACTATTGAAAATGTTTTATTCTATATCGGTAGAGTTAATAAATAA
;     G-cob-E6 ==> end
;     G-cob ==> end
 34968  TATATAATTAAATTAATACATAGATATAATATATATATTATTATTATTAATAATATAATA
 35028  AAAATAAAAATAAAATTATTAATAATAATAATACTTTAATAATATTCTTAAAAATAATAT
 35088  ATCTCTAATTTATAAAAATTAAATAATAATAATAAAAAAAAAATATTATAAAATATAAAT
 35148  TAATTAATAATGAAAATAATATACTTATTAAATTAATATAAATAAATGAATAATATAATA
 35208  TAACTATATTGAATTATAATCTATCTATCTTTTTTTTTCATATAATTATAATATATATAT
 35268  TAATATATATAATTATTATTTTATATATTATAGTTCCGGGGCCCGGTCACGGAAGCCGGA
 35328  ACCCCGCAAGGAGATTTATTAATTATTATTATCATTATTATTTTTTATTTAATCTTATTT
 35388  ATTATAAAATAATTAATTATCATAAAGCATAATTATTATAGAATCTTATTATTTTCTTTA
 35448  TTTAAATTTATAAAAATATAAAGTCCCCGCCCCCTTTTTATTTTATTTAATTAAGAAGGT
 35508  ATTTTAAAAAAGGAGTACTCATTTAATATAAATATTAAATAAAAATTATTTTATATATAT
 35568  TAATGATTATTAATATTGATAATATAAATTATTTTATAATTAATTATTATAAATATATAA
 35628  CTATTAATAATTAATTTTTAATCTAGGGGTTTCCCCCACTTACATAAACTTACGTATACT
 35688  TACATATACTTATGTATACTTACATATACTTACGTATACTTATATATACTTATGTATACT
 35748  TACGTATACTTACATATATGGGGGATCCCTCACTCCTCCGGCGTCCTACTCACCCTATTT
 35808  ATTAATCATTAATAAGAAATTATTATTAAAAAAATTATAATTTACTCAAAGTTAATTATA
 35868  AATATATTTTTAAATATCTATTTTATTAATCTTTTATAAAATTTAAATTAATTGTAATTA
 35928  ATTAATATTATAATAATTATTCTTAGGAAGGATATTTATTTATTTTAATTATGAATTCCT
 35988  GACATAGAGACAATTAATTAGAACTTCTTATTATTATTATAGTAATAATAAAAATATTCT
 36048  AAATATATTATATATATTATTATTTTTTTTTATTATTAATAAAATATTATAATAAATTTA
 36108  AATAAGTTTATAATTTTTGATAAGTATTGTTATATTTTTGATTTCCAAATATATAAGTCC
 36168  CGGTTTCTTACGAAACCGGGACCTCGGAGAAGTAATAGGGGGAGGGGGTGGGTGATAAGA
 36228  ACCAAACTATTCAATAAATATAGAGCACACATTAGTTAATATTTAATAATATAACTAATA
 36288  TATAATAATTATAAAATAATTAATTATATAATAAAATATAAAGTATTAACAATATAATAT
 36348  ATTGTATAAAATAAATTATAAATAAGAAATAAAAACCAAATAAATAATATAATAATTGAT
 36408  TAACAAGAAGATATCCGGGGTCCCAATAATAATTATTATTGAAAATAATAATTGGGACCC
 36468  CCACCTAAAATATATATATAACTCCTTTCGGGGGTTCCGGCTCCCGTAGCCGGGGCCCGA
 36528  AACTAATAATATATTATATATATTAATATATAATAATATTATTAAAATATAATATAATAT
 36588  TATTAAAAAAAAAGTATATATAAAATAAGATATATATATATAAATATATATATTCTTAAT
 36648  AAATATTATATATAATAATAATAAATAATTTCATAATAAATTATTTATTTTTATTAATAA
 36708  AAATTACTTATCTCCTTCGACCGGACTCCTTCGGGGTCCGCCCCGCGGGGGGCGGGCCGG
 36768  ACTATTAAATATTTAATATTTAATATTTAATTCTATAGATATTCATATGAAAAATAATAA
 36828  GTATATAATTATGATAATGAATATATTTTTATTTATAATTTATTATTATAAAAATATTTT
 36888  AATTTAATAATAATAATAAATCATTATATTAATTCTTTTAAGAATTTATAATTGTCATTA
 36948  TTTATTATATACTCCTTATTAAAAGGGATTCGGTTTCCCTCATCCTCATGGGTATCCCTC
 37008  ACTCCTTCTGATAATTAATTTTATAATAATAATAAAATAAACTTAATTAAATATTATATA
 37068  TTTATTTACAATTATATATATATATTACTCATAATTTAATTAAATTAAATTAAGATGCAA
 37128  TTCAATACGGTTGTATTATATTATTCATCAAATATTGTTAATATTGATACCTACAGAGAT
 37188  ATTTAATATTTTTATTATTATTATCCATTACTTTTTTTATTATATTTTAATTATATTAAT
 37248  AATTGTATTTTTATTTATTTATTTATTTATTTATAATAATAATATTTCATATTATCAATT
 37308  ATTATTTTTTTTTTATAATATATAATTAAATTATTTATATAGTTCCCTGAAAGGAGAATA
 37368  AATAAAATATTATATAAATATTTATATCTTTATTAATATTAATATAAGTAATATATATAG
 37428  TTTATGATATTTAATTTTATCATAATATAATAATAATTATATAAATCTTATACACATTTA
 37488  TATAAGTATATATATATATTATTAATATAATGAACATCTATTAAATAAAATAATTGTAAA
 37548  TCTCAAGTAAATTATTATTATTTTTTTTTTTTAATAATAATTTATGATTTATAATTAATA
 37608  AATAAAAGAGTAATTATATGATAAAAAAGGTAATAAATAAAATTTATAGTTCCGGGGCCC
 37668  GGCCACGGGAGCCGGAACCCCGAAAGGAGTTTATTTATATATATATATATATGAATTAAT
 37728  ATTTAATAATAAATAATAATATAATTAATAATATTATTATTATTATAATTTTTTTGTTTA
 37788  TAATATTAATAAAATATATAAATAAGTCCCTTTTTTTTTTATTTAAAATAAAGAAGGAAT
 37848  AATTAAATAATATTTTAATAATTTAATTAAATAGTGTATTAAAAGATAATAAAAAGTAAT
 37908  ATTAATATATTAATTATATATAATATATTTATATATAATTATATATATATATATAAATAA
 37968  TAATAAATATATATATAATATAAAAATAAGAATAGATTAAATATTTAATAAATAAATATT
;     G-atp9 ==> start
 38028  ATGCAATTAGTATTAGCAGCTAAATATATTGGAGCAGGTATCTCAACAATTGGTTTATTA
 38088  GGAGCAGGTATTGGTATTGCTATCGTATTCGCAGCTTTAATTAATGGTGTATCAAGAAAC
 38148  CCATCAATTAAAGACCTAGTATTCCCTATGGCTATTTTAGGTTTCGCCTTATCAGAAGCT
 38208  ACAGGTTTATTCTGTTTAATGGTTTCATTCTTATTATTATTCGGTGTATAA
;     G-atp9 ==> end
 38259  TATATATAATATATTATAAATAAATAAAAAATAATGAAATTAATAAAAAAAAAATAAAAT
 38319  AAAATCTCATTTGATTAAATTAATAACATTCTTATAATTATATAATTATTATAAAATATA
 38379  TAAATATTATAATAATAATAATATATATAAATTATAATAAAAAATAATAATAATATATAA
 38439  TATACCTTTTTATTTATATATTAATATATAAATAAATAAATAATGGATAATATATAATTA
 38499  CTTTTTTTATATCATTAATAATAATAATTTATAAATATTGTTATAATAAACATTTATATA
 38559  AATAAATATAAATTACCATAATAAGATATATTATTTATTTATAATAAAAATATTTATTAA
 38619  TAAATAAGAAATATATATATTATGATAATATTTATTAATAAATAATAAATTCTTTATATA
 38679  TAAATATATTAAATATATTTAATTGAACACAATATAATTTTTATTGTATTATTCATTGAA
 38739  TAATATTAATATTAATATTAATATAATATTAGTGAACATCTCCTTTCGGGGTTCCGGCTC
 38799  CCGTGGCCGGGCCCCGGAACTATTAATATTTAATAAAATATATATAATTTATAATTTTCA
 38859  TATAATTAATATAATAATTAGGTTTATAAATAAATTATAATATATTATAAACAATATAAT
 38919  AAAATATATTATAAATCTATCTATATAATATATAAATTTATATATACATTAATAATATTT
 38979  AATTATAATTATTTAAATATTTAATTTATTAATATTCCCCGCGGGCGCCAATCCGGTTGT
 39039  TCACCGGATTGGTCCCGCGGGGTTTATATTATTTAAATATTAAATATTAAATAATAATTT
 39099  ATATTATATTAATAAATATAATAAATTAAAAATATATGATTAATTATATAATAATAATAA
 39159  TAATTATTTTAATATTATAATTTATAAAATTAATTATATTAATTATATTAATTCTTATTA
 39219  TATAATAATTATTAATAATAATTTATTTTAAGAAAGGAGTGAGGGACCCCCTCCCGTTAG
 39279  GGAGGGGGACCGAACCCCGAAGGAGTGCGGGACCCCGTGGGAACCGCATCCCTTTTTATT
 39339  TTTAATTAAGAAGGAGAAAAATAAATTAATAAAAGTTTAAAAGTTCTTATATTAATAATT
 39399  ATATAATATTATATTAAAGATTTTTATAATATATATATATAATATATTTATAGTTCCGGG
 39459  GCCCGGCCACGGGAGCCGGAACCCCGAAAGGAGTTTATTTAATATTTATATTTATATTAA
 39519  TATTTATATTTATATTTATATTTATATTCCTCTTAA
;     G-trnS(uga) ==> start
 39555  GGATGGTTGACTGAGTGGTTTAAAGTGTGATATT!TGA!GCTATCATTAGTCTTTATTGG
 39613  CTACGTAGGTTCAAATCCTACATCATCCG
;     G-trnS(uga) ==> end
 39642  TAATAATACATATATATAATAATAATTTTAATATTATTCCTATAAAAATAAAATAAATAA
 39702  ATAAATAATAATAATTAATTAATTAATTAATTTTAATAAATATAAAATATATAAAAATAA
 39762  TAATAATAATAATTATTATTTTAATAATATTATTTATATAATAGTCCGGTCCGACCCTTT
 39822  TTATTCTTAAGAAGGGATTTTATTTTATTAATTAATAATAATATATTAAAAATTATAAAT
 39882  AATTAATAATTCTTTATATTTATATATATATATATATATTTATATATTTATATATATATT
 39942  TTAATAATATTATGATATATTTTATTTTAATAATATTTTTATTTTTATATATAAAATTAT
 40002  AATATTTTATTTTATAAATTATTTATATATAAATTATTAATAATAATTATTTTTTTTTAT
 40062  TTGGGATTTATATTATTATTATAAAGAATATAATGTTATTAATAACTGCAAAAAATATCT
 40122  AATATATTATTATTTATAATAATAAATAATATTATAATAAGGATGCATATTATATATATA
 40182  TATATATTTCTATTTATATTAATATTAATATTAATATGTATATATAATAGATAAAAAGTA
 40242  AAAATAAAAAATA
;     G-rps3 ==> start ;; mfannot: alternative ATG start pos 40252
 40255  ATGAAATTAAAATTATTAAATATAATTTTATCAATAATAAATAAACTTAATAATAATAAT
 40315  AATATTATTATTAATAATCTATTAGATTCATTAATAAATAAGAAATTATTATTAAAGAAT
 40375  ATATTATTAGATATAAATAATAAAAAAATAAATAATATAAAAAGAATATTAAATAATAAT
 40435  AATATAAACCCCGCGGGCGCCAATCCGGTTGTTCACCGGATTGGTCCCGCGGGGAATATT
 40495  AATAATAAATTACAACATTTAAATAATATAAATAATTGAAATCTACAAATTTATAATTAT
 40555  AATAAAAATATAGAAATTATAAATACTATAAATGATAAATTAATTAATAAATTATTATAT
 40615  AAAATAATAACTTTAAAATTAAATAATATAAATATTAATAAAATTATTATAAGTAAACTT
 40675  ATTAATCAACATAGTTTAAATAAATTAAATATTAAATTTTATTATTATAATAATGATATT
 40735  AATAATAATAATAATAATAATAATAATAATAATAATTATTATATAAATATAATAAATAAA
 40795  TTAATAAATATTATAAATAATAATATAAATAATAATTTATGTAATATTTTAAGTTATTAT
 40855  TATAATAAAAAAGTAACTATTGAACCTATTAAATTATCATATATTTATTTAAATAGTGAT
 40915  ATTTTTAGTAAATATATTAGTTTAAATGATATAGATAAATATAATAATGGTATCTTAACT
 40975  AATTATCAACGTATATTAAATAATATTATGCCTAAATTAAATGATCATAATATTTCTATA
 41035  AATTATATTAATAATATTAATAATATTAATAATAATAAATATAATAATATAATTAATTTA
 41095  TTAAATAATAATAATAATAATAATAATAATAATAATATTAATAATAATAATAATTATAAT
 41155  AATAATAATAATAATTATATTGGTAATATTAATAATATTTATAATAATATAACTATTGAT
 41215  AATATTCCTATAGATATTTTAATATATAAATATTTAGTTGGTTGATCTATTAAATTTAAA
 41275  GGTAGATTAAGTAATAATAATGGTAGAACTAGTACACTTAATTTATTAAATGGTACTTTT
 41335  AATAATAAAAAATATTTATGAAGTAATATTAATAATAATTATAAATTAAATTATATCCCT
 41395  TCTAATCATAATTTATATAATAATTCTAATATTAATAAAAATGGTAAATATAATATTAAA
 41455  GTTAAATTAAACTTTATTTAA
;     G-rps3 ==> end
 41476  TATATATATTAATAGTTCCGGGGCCCGGCCACGGGAGCCGGAACCCCGAAAGGAGAAATA
 41536  AAATAAATATAATAAATAAAATAAATAAATAAATAATATATATATATATATAAATATATA
 41596  AAATAATATTTACTTTTTATATATATATAATTATATATAAATAAAATATAATATAATATC
 41656  ATATAATTATATAAAAATAAAATTATAATTTATTTATATTAAAAATATTAATTAATTAAT
 41716  TTTTTTATATAATTATTATAATAATAATTTAATTAAAAATAAATATCAAATAAAATTATA
 41776  AATTAATCCTACTTTTGGATCCTATTTATATTTTATTATTATAAATAATTATTATTGATA
 41836  GTTAATTAAATAAAAATATATATATATATTACTCCTTCGGGGTCCGCCCCGCAGGGGGCG
 41896  GGCCGGACTATTATAATTATTATTAATATATTAATTATTAAATTATATAAACCGCCCCCG
 41956  CGGGGGCGGTTAGTTATTTATATTAATATATTTTATATTAATATATAATACTCTTTTTTC
 42016  TATTATATTTTAATATATAATATTAAAAAATAAATAAAATAATATTCTTAATTTTTATTC
 42076  TTTATCTTCTTTAACCAAACTCCTTCGGGGT
;     G-trnE(cuc)_2 ==> start
 42107  TCGGTCCCCCTCCCATTAGGTTAGGGAGGGGGTCC!CTC!ACTCCTTCGGGGTCCGCCCC
 42165  CCCCCGCGGGGGCGGGCCGGA
;     G-trnE(cuc)_2 ==> end
 42186  CTATTTTAAATTTTAATTTAAATTTTATAAATATAATATTTAATTATAAATTTAATAATA
 42246  ATATATAAAAAATATATATATGGTTAATATATATAAAGATTATAATCTTTTTATAAAATA
 42306  AAGGAAAATTTATTATATAATTTTTCTCTATAGTTATATATTTAAAACTTATTTTTTTTT
 42366  TTTATAAATAATAATTATAATAAATAATATTAATTATTTATTATATAATTAATTGGCCCC
 42426  CATGCTGGGTTCCGGAACTCCTCCTTCTCGCGAGGTTAACACCTATTATATAACTATAAC
 42486  TATAACTATAACTATAACTATAATTATAATTATAACTATAACTATAAATATTCATTTTAA
 42546  TAATAATAATAATAATAATATTAATATAAATAGTCGAAGAATATATTTATTTATTTTAAT
 42606  ATAAATAAAAAGTTTCAATTAATTTGAATTTGGAATTAAATTATTACTTCATATGGGGTT
 42666  ATGGATTTCGTTCGGAACTCCTCCCTCCTACCTCTATTTATTAATCATAAATCATAAATT
 42726  ATTATTAATTAATAATAATAATTTACTCGAGGTTCATACCTATTTTAATTTTAATATTAA
 42786  TATTGATAAAATATATATTCACTAAAAAGTATATAATTTACTCAATTTATACTATAATTT
 42846  TATATTTTTTATTATAATTTAATTATTTCAAATAAAGTAATTATAATAATATATATCCTT
 42906  TATTAAATATATATTAATTAATATATATATAAAAAGTAAATATTATTAATTGTATATAAT
 42966  TATAAATAATTAATATTTATTAAAATATATATAATTTATAATCCTCATATAATTAATATA
 43026  ATAAATAATATAACACAATGTAATTTAATTTAATTTAATTACATAATAAATTTATTATTA
 43086  TTATAATTATTATTTATTTATTTATTTATTATTATAAATTATAAATATTATTATAATTAA
 43146  AATCAATTATTAATTATTAATGATAAATAATTAATGATAAATTATCAATAACCAATTAGA
 43206  TTATTTATCGATATTTAATTATATTATATTATATTATATTATATATATATATATATATTA
 43266  TATTATAAAATTTATTTATAAATATTTGTTTATTTATTTATTTATTGAATAACAATAGAA
 43326  TTAAATATTGTCAATAAATAATAAATAATGTTTAATATATATTATATTATATTACTCCTT
 43386  CCGGGGTTCCGGCTCCCGTGGCCGGGGCCCGGAACTATTAATATTATTATTATTTTTTTT
 43446  ATTATATTAATATAATTTATAAAAATATAAAATTATTATTTTTATTATAATTTATATATA
 43506  TATAATATATATATTTATTAAAATATTTTAAGAAAGGAGAAAAATAATTAAATTAAATTA
 43566  AATTAAATTATTTATTATTATTATTATTATTTATATAATAATATATTATTTAAATATTTA
 43626  TATATTATTTTTATATTAATATTTATAGATGGGGGGTCCCTATTATTATTGAAAATAATA
 43686  ATTATTAATGGACCCCAGATAGCTTCTTGTTTATCATTTATATATATATATATATTATTA
 43746  ATTATTTTATTCTCCTTTCGGGGTTCCGGCTCCCGTGGCCGGCCCCCGGAACTTTATAAT
 43806  ATTATTATTAATTATTTAATTAATATTATAATCATATAATTTAATATTTTATTTAATTTT
 43866  ATTAAAATTTAATATATATATTTTTATTATTATTTAATTAATTTATAAATATAAAATATT
 43926  CTTAATATTAAAAATAAATAAATAATAAAGTTTATAAATCATATATTATAATTATTTATT
 43986  ATTTTTATATTATATTAATAAAATATTATTATTATAAAAAAAATAGAAATTTTATAATAT
 44046  TTTTATATATTTTTAATTATTATTATTAATATTTATTAAAGAAAATATAAAAACCGAAGG
 44106  AATATTATAATTATAATTATAATTATAATTATAATTATTATTATATTTAATTTATTATTA
 44166  TAATAATAATAATAGTCTGCCCCCCATCTTTATTTTTATTTTAAAGTTCCGGGGCCCGGC
 44226  TACGGGAGCCGGAACCCCGAAAGGAGAAGGATATTTAATAATTTATAATATTTAATTCAT
 44286  ATATATATATATATATTTTATTTTTTATATATATATTTAATATATTATATTTATATTTAT
 44346  ATTATTATTATATTATATTATTTAATTATTTTTTAATAATATATTATTAATATTTTACCT
 44406  TTTGATAAATAAAAATTTATTAAAAATTTTATAATAAGTATTAAAATATCATAAAAGGAT
 44466  AATATTTATATAAAATGTATAAATTTATAATCTTCTAATTAAATTAAATTAAATAAATAA
 44526  AATAAAATAAATTAAACTCCTTTTGAGATTCACACCTATTTTATTAAAAATAGGTATTCA
 44586  CTTAATTAAATTAAATTAAATTAAATTAAATTATGGATAATTTATTTAATAAATATATAT
 44646  ATTAATTATAAAATAATAGTCCGGCCCGCCCCGCGGGGCGGACCCCGAAAGAGTCTGCCC
 44706  CTTTTTATTTAATATTTAATATTTAATATTTAATATTTAAAGTTCCGGGGCCCGGCTACG
 44766  GGAGCCGGAACCCCGAAAGGAGAAGGATATATTTATAATTTATCATAATATTATTTAATA
 44826  AGAAATTATTAATTAATTAATTAATTAATTTATTTATTTATTGTTTATATTTATTAATGT
 44886  TAATATAATAAAAATGTAAAATACTTAATATTATTAATATTATTATATATAATATATATA
 44946  ATAATATATTATATTTATATCTCCTTTATTCCTTTTACCCCCGCTAGGGACTTATTATAT
 45006  TATTATATATTTCTTCGATGACTTTATATATATTTTATTTTTATAAAAAATATTTATATA
 45066  TTATTATTATTTACAATAATAATTATTAATAGTCCGGCCCGCCCCGCGGGGCGGAACCGA
 45126  AGGAGTGAGGGACCCCTCCCTATACTTACGGGAGGGGGGACCGAACCCCTTTTTAAGAAG
 45186  GAGTCTTTTTTCTATTTATTAATAATAACTATAAATTATATTTAAAATAATAATTTACTT
 45246  GTTATAATCTTAATGTTCCGGGGCCCGGCCACGGGAGCCGGAACCCCGAAAGGAGAAGTA
 45306  TATAAATATTTACTTGTTATAATTTATTATATATTTATAACCTCCTTCTTAAAATTATCT
 45366  TTACTTTATAATAAAAATTAATATAATATAATCTGATAATAATCGAATTTTATTATATTT
 45426  AATTTAATTAATAATAGACAATTATTATTATTATTTTACTTATTAATATTAATTTATATT
 45486  TATATATATAAATATTATTAATTTTATATTAATTTTTTATTAATTATTTATTTTTATATT
 45546  CATATTTTTTATTAATATTATTTTTATTAATAACTTTTTAAATAATTATAAACTATATAT
 45606  TATTTATATTTATATTTATAATAAATGAAACAATTATAATAAAAATTACAATTACAATTA
 45666  TATTATAATTATGATTACAATAGGGTTAAACATTACCTGTGAACAACTGGTAATGTTGAA
 45726  CCCGTATTATTATTATTATATTATATTAATATTATATTAATATTAATATTAATATTATAT
 45786  TATATTATTTTAATATTATATTATATTATATTATATTATATTATATTATATTTATAATTA
 45846  TATTATATTATATAATTTATATACTTTTATAATTCTTATTATTATTTATTTATTATTTAT
 45906  TTATTATTATTTAAATATATTATTATTATATATTAATAATATATATATTATTTTATATAT
 45966  TTTATTTAATATAAATTATTTATATTTTTATATTTTATTATGAGGGGGGGGTCCCAATTA
 46026  TTATTTTCAATAATAATTTATCATGGGACCCGGATATCTTCTTGTTTATCATTTATTATT
 46086  CTTATTATTTGGTTTTTATTTAATATTTATAATTTATTTTATACAATTTATTATATTGTT
 46146  TATACCTTATTATTATTATATAATATATTATATTATTATAATAATTTAATTAATTATATT
 46206  ATAAAATATTAACTAATGTGTGCTCTATATATATTATTCATTCTAGTTTCTAATCACCCA
 46266  CCCCCTCCCCCTATTACTTATATATCTAGAAATAAAAATACATAACATATATTTTAAATA
 46326  TATATATATAATTATATAATAATTATTATATATAAAATATATATATATATATATATATAT
 46386  TTATAAAATAATAATAATAAATATTATTACTCCATTAGGGGTTTTGGTCCCATATCGGGA
 46446  ACCGAAACTATAATAATATATAATATTATAATAAAGATATTCTTATTTATAATATATTAT
 46506  TAAATAAATTAATAATAATTATAATATATATATATAATATATTATAATATATTTATTCGA
 46566  AAACTTTTTATTTATTATAAAATAAAATATTTTATTTATTATTTAGTTTTTTTTTATTAA
 46626  ACATTTTTATAAAAATATAAATGTTAATAATATTATGATTAATAAGTAATAATAAATTTA
 46686  TTTATTTTTATTAATTACTTTTTCGAGGTATTAGTATCAGTATCAGTATCAGTATCGTAA
 46746  AAAACGGGTGACTAAAATATATATATATATAAAATTATAAATAAAAATATTATAATAATT
 46806  TTAAATAAATAAATATCAATATATTATTATTATTTATATTATAATAAATATTATCTAATA
 46866  ATAGTC
;; mfannot:
 46872  cggcccgcccccgcggggcggaccccgaaggagtccgaaccccttttttatttaatttta
 46932  tttaaagaaggagtgagggacccctcccgttagggagggggaccgaaccccgaaggagat
 46992  aattagatataattatattttattttatataaattatataatattatataataataatta
 47052  tataataagttaataataattatataataagttaataataatcatatctcctttataaat
 47112  gaacttttattaaatatattttattaaatattaaatatattttttataatattaaatata
 47172  ttttattaaaatattaaatatattttattaaatattaaatatattttattaaatattaaa
 47232  tataaataaaggtttatattataattcattatttatatcttctttataaattaatattcg
 47292  tattagatccttatttaatttataatcctttaaaaaacttttaataaatataatataata
 47352  tatatataatttttattatttttatattatttttattatttaaatatattatatatttca
 47412  ttataataattatttaaaaagttatttaataaataatctgatattatattttataattaa
 47472  ttttatttattttatttattatatatattattatatataattaaaattataattacaatt
 47532  ataactataatttaattaaattaaattaaattggattaaattaaattaaattgggcgcca
 47592  agccggttgttcaccgacttggtcccaatataatatgatataatataatatactatatga
 47652  tataatataaatataatatactatatgatataacataaatataatatactccttcggggt
 47712  ccgcccccgcggggcgaaccggactatatgaatatattattattattataattataaaat
 47772  tatattaaataaataaaatttctttaataattattaattaatattattaatttatttaca
 47832  aatattttattaatttttatttctccttccggggttccggctcccgtggccggggcccgg
 47892  aactattaaatataaatatataaatatatatatatttatttataatattatttatattta
 47952  ttatatattattattaaatatatttttattatatatcattaaatattaatatattattat
 48012  agtggtggggggtcccaattattattttcaataataattattattgggaccccggatatc
 48072  ttcttgttaatcaattattatattatttaatttatttatttcttatttataatttatttt
 48132  atataatttattatattgttaatactccttcggggtccccgccggggcggggacttttat
 48192  ttatattattaattatattatattattataatatatttaattgattatattataaaatta
 48252  taactaatgtatgctttgtatttattgaatagtttggttcttatcacccaccccctcccc
 48312  ctattacgtctccgaggtcccggtttcgtaagaaaccgggacttatatatttggtaaata
 48372  aaaatataacttatataaatatttaataaatatatattaaatatattattattaataatt
 48432  tattattatataataaaataataaatattattaatgatttaaattatataaatattaatt
 48492  attaaataaataattatactttctcctttcggggttccggctcccgtggccgggc
;; mfannot:     /group=IB(5') (2.09e-03)
 48547  CCCGGAACTTAAAAATAATATATATATATATAAAAGTATTTTATAATAATTAGTTTAATT
 48607  ATTATTCTTTTTTATTAAATATAAAATCATTTTATGTTATTAATTTTTATTTATTAAAAA
 48667  TAAATTTTATAATTAATATTTCTCCTTTCTTAAAATAAATAATATTATTTTTTATAATTA
 48727  TTAATTAATGAATACTCCTTTGGGGTTCGGTCCCCCCTCCCGTATACTTACGGGAGGGGG
 48787  TCCCTCACTCCTTTTGAGACTTTAATTTTATAAATATAAATATAAATATAATAAGATGTT
 48847  AACTCTTTTATAAATAAATAATAAATATAATTCTATTTTTAATAATAATATATAATATTT
 48907  TTATAATAAAATATATAAATAATAATATTTATATATATATATATACTTTTTTTTATATAA
 48967  GAATAATATATATAGTTCACATTGGAGGCGAGTAAAAGGAGATAAGAAATATAATATAAT
 49027  ATAATAATAAAAATATAATGAATAATAATAATAAAAATTTATATAATAACAAAATAGTCC
 49087  GACCGAAGGAGATGAGATTATTAATATTATTAAATAATAAAATGTATTAATTATAAAATA
 49147  TAAAACCTATAAATAATTTATAATATAATTTATATTATGATAATAATAATATATATATTA
 49207  TAATATTTTATATATATATTTATTATATTTATATTTATATAAAAAAGTGAAATTGATTAA
 49267  TTAATTAATTTATAATTAATAATTATTAATATAATCCGGCCGAAGGAGTGAGGGACCCCT
 49327  CCCTATACTCTATACTAATGGGAGGGGGACCGAACCCCTATTTAAGAAGGAGTTTATTAT
 49387  ATATATTAAATAAGATTTATAATATAATTAATATATATTTTAATAAATATAAAGATTATA
 49447  TTATAAAAAGTATATTTTATATTTATATTTATATATATATTTTATTTATTATTATTATAT
 49507  ATATAAGTAGTAAAAAGTAGAATAATAGATTTGAAATATTTATTATATAGATTTAAAGAG
;;     rnl ==> ;; mfannot: 5' +/- 50 nt
 49567  ATAATCATGGAGTATAATAATTAAATTTAATAAATTTAATATAACTATTAATAGAATTAG
 49627  GTTACTAATAAATTAATAACAATTAATTTTAAAACCTAAGGGTAAACCTTTATATTAATA
 49687  ATGTTATTTTTTATTATATTTATAATAAGAATAATTATTAATAATAATAAACTAAGTGAA
 49747  CTGAAACATCTAAGTAACTTAAGGATAAGAAATCAACAGAGATATTATGAGTATTGGTGA
 49807  GAGAAAATAATAAAGGTCTAATAAGTATTATGTGAAAAAAATGTAAGAAAATAGGATAAC
 49867  AAATTCTAAGACTAAATACTATTAATAAGTATAGTAAGTACCGTAAGGGAAA
;;
 49919  GTATGAAAATGATTATTTTATAAGCAATCATGAATATATTATATTATATTAATGATGTAC
 49979  CTTTTGTATAATGGGTCAGCAAGTAATTAATATTAGTAAAACAATAAGTTATAAATAAAT
 50039  AGAATAATATATATATATAAAAAAATATATTAAAATATTTAATTAATATTAATTGACCCG
 50099  AAAGCAAACGATCTAACTATGATAAGATGGATAAACGATCGAACAGGTTGATGTTGCAAT
 50159  ATCATCTGATTAATTGTGGTTAGTAGTGAAAGACAAATCTGGTTTGCAGATAGCTGGTTT
 50219  TCTATGAAATATATGTAAGTATAGCCTTTATAAATAATAATTATTATATAATATTATATT
 50279  AATATTATATAAAGAATGGTACAGCAATTAATATATATTAGGGAACTATTAAAGTTTTAT
 50339  TAATAATATTAAATCTCGAAATATTTAATTATATATAATAAAGAGTCAGATTATGTGCGA
 50399  TAAGGTAAATAATCTAAAGGGAAACAGCCCAGATTAAGATATAAAGTTCCTAATAAATAA
 50459  TAAGTGAAATAAATATTAAAATATTATAATATAATCAGTTAATGGGTTTGACAATAACCA
 50519  TTTTTTAATGAACATGTAACAATGCACTGATTTATAATAAATAAAAAAAATAATATTTAA
 50579  AATCAAATATATATATATATATTTGTTAATAGATAATATACGGATCTTAATAATAAGAAT
 50639  TATTTAATTCCTAATATGGAATATTATATTTTTATAATAAAAATATAAATACTGAATATC
 50699  TAAATATTATTATTACTTTTTTTTTTAATAATAATAATATGGTAATAGAACATTTAATGA
 50759  TAATATATATTAGTTATTAATTAATATATGTATTAATTAAATAGAGAATGCTGACATGAG
 50819  TAACGAAAAAAAGGTATAAACCTTTTCACCTAAAACATAAGGTTTAACTATAAAAGTACG
 50879  GCCCCTAATTAAATTAATAAGAATATAAATATATTTAAGATGGGATAATCTATATTAATA
 50939  AAAATTTATCTTAAAATATATATATTATTAATAATTATATTAATAATATATATAATTATA
 50999  TTATATATTTTTTTTTATATAATATAAACTAATAAAGATCAGGAAATAATTAATGTATAC
 51059  CGTAATGTAGACCGACTCAGGTATGTAAGTAGAGAATATGAAGGTGAATTAGATAATTAA
 51119  AGGGAAGGAACTCGGCAAAGATAGCTCATAAGTTAGTCAATAAAGAGTAATAAGAACAAA
 51179  GTTGTACAACTGTTTACTAAAAACACCGCACTTTGCAGAAACGATAAGTTTAAGTATAAG
 51239  GTGTGAACTCTGCTCCATGCTTAATATATAAATAAAATTATTTAACGATAATTTAATTAA
 51299  ATTTAGGTAAATAGCAGCCTTATTATGAGGGTTATAATGTAGCGAAATTCCTTGGCCTAT
 51359  AATTGAGGTCCCGCATGAATGACGTAATGATACAACAACTGTCTCCCCTTTAAGCTAAGT
 51419  GAAATTGAAATCGTAGTGAAGATGCTATGTACCTTCAGCAAGACGGAAAGACCCTATGCA
 51479  GCTTTACTGTAATTAGATAGATCGAATTATTGTTTATTATATTCAGCATATTAAGTAATC
 51539  CTATTATTAGGTAATCGTTTAGATATTAATGAGATACTTATTATAATATAATGATAATTC
 51599  TAATCTTATAAATAATTATTATTATTATTATTAATAATAATAATATGCTTTCAAGCATAG
 51659  TGATAAAACATATTTATATGATAATCACTTTACTTAATAGATATAATTCTTAAGTAATAT
 51719  ATAATATATATTTTATATATATTATATATAATATAAGAGACAATCTCTAATTGGTAGTTT
 51779  TGATGGGGCGTCATTATCAGCAAAAGTATCTGAATAAGTCCATAAATAAATATATAAAAT
 51839  TATTGAATAAAAAAATAATATATATTATATATATTAATTATAAATTGAAATATGTTTATA
 51899  TAAATTTATATTTATTGAATATATTTTAGTAATAGATAAAAATATGTACAGTAAAATTGT
 51959  AAGGAAAACAATAATAACTTTCTCCTCTCTCGGTGGGGGTTCACACCTATTTTTAATAGG
 52019  TGTGAACCCCTCTTCGGGGTTCCGGTTCCCTTTCGGGTCCCGGAACTTAAATAAAAATGG
 52079  AAAGAATTAAATTAATATAATGGTATAACTGTGCGATAATTGTAACACAAACGAGTGAAA
 52139  CAAGTACGTAAGTATGGCATAATGAACAAATAACACTGATTGTAAAGGTTATTGATAACG
 52199  AATAAAAGTTACGCTAGGGATAATTTACCCCCTTGTCCCATTATATTGAAAAATATAATT
 52259  ATTCAATTAATTATTTAATTGAAGTAAA
;; mfannot:     /group=IA (9.39e-25)
 52287  ttgggtgaattgcttagatatccatatagataaaaataatggacaataagcagcgaagct
 52347  tataacaactttcatatatgtatatatacggttataagaacgttcaacgactagatgatg
 52407  agtggagttaacaataattcatccacgagcgcccaatgtcgaataaataaaatattaaat
 52467  aaatatcaaaggatatataaagatttttaataaatcaaaaaataaaat
;     G-orf236 ==> start /note=LAGLIDADG ;; evalue:0.0032
 52515  aaaatgaaaaatattaaaaaaaatcaagtaataaatttaggacctaattctaaattatta
 52575  aaagaatataaatcacaattaattgaattaaatattgaacaatttgaagcaggtattggt
 52635  ttaattttaggagatgcttatattcgtagtcgtgatgaaggtaaactatattgtatgcaa
 52695  tttgagtgaaaaaataaggcatacatggatcatgtatgtttattatatgatcaatgagta
 52755  ttatcacctcctcataaaaaagaaagagttaatcatttaggtaatttagtaattacctga
 52815  ggagctcaaacttttaaacatcaagcttttaataaattagctaacttatttattgtaaat
 52875  aataaaaaacttattcctaataatttagttgaaaattatttaacacctataagtttagca
 52935  tattgatttatagatgatggaggtaaatgagattataataaaaattctcttaataaaagt
 52995  attgtattaaatacacaaagttttacttttgaagaagtagaatatttagttaaaggttta
 53055  agaaataaatttcaattaaattgttatgttaaaattaataaaaataaaccaattatttat
 53115  attgattctataagttatttaattttttataatttaattaaaccttatttaattcctcaa
 53175  atgatatataaattacctaatactatttcatccgaaacttttttaaaataa
;     G-orf236 ==> end
 53226  tattcttatttttattttatgatatatttcataaatatttatttatattaaattttattt
 53286  gataatgatatagtct
;; mfannot:
 53302  GAACAATATAGTAATATATTGAAGTAATTATTTAAATGTAATTACGATAACAAAAAATTT
 53362  GAACAGGGTAATATAGCGAAAGAGTAGATATTGTAAGCTATGTTTGCCACCTCGAT
;;
 53418  GTCGACTCAACATTTCCTCTTGGTTGTAAAAGCTAAGAAGGGTTTGACTGTTCGTCAATT
 53478  AAAATGTTACGTGAGTTGGGTTAAATACGATGTGAATCAGTATGGTTCCTATCTGCTGAA
 53538  GGAAATATTATCAAATTAAATCTCATTATTAGTACGCAAGGACCATAATGAATCAACCCA
 53598  TGGTGTATCTATTGATAATAATATAATATATTTAATAAAAATAATACTTTATTAATATAT
 53658  TATCTATATTAGTTTATATTTTAATTATATATTATCATAGTAGATAAGCTAAGTTGATAA
 53718  TAAATAAATATTGAATACATATTAAATATGAAGTTGTTTTAATAAGATAATTAATCTGAT
 53778  AATTTTATACTAAAATTAATAATTATAGGTTTTATATATTATTTATAAATAAATATATTA
 53838  TAATAATAATAATTATTATTATTAATAAAAAATAT
;;     rnl ==> ;; mfannot: 3' -20/+180
 53873  TAATTATAATATTAATAAAATACTAATTTATCAGTTATCTATATAATATCTAATCTATTA
 53933  TTCTATATACTTATTACTCCTTTTTAATTAAATTAAAAAGGGGTTCGGTTCCCCCCCCCC
 53993  ATAAGTATGATTATAATTATAATTATAATATAAGGGAGGGGTCCCTCACTCCTTATGGGG
 54053  TCCCGGTTGGACCGAGACTCCTCCCTTGCGGGATTGGTTCACACCTTTATAAATAAATAA
 54113  TAAATAAAGGTGTTCACTAATAAATATATATATATATATATATATATTATATTATAATAT
 54173  TATTTAATACTTAATATATTATATATTTTATATTTAATAAATAAAAAAAATATTAATAAA
 54233  TAATAATATTAATAATAAAGAAATTATAATTAATACCCTCTATATATAATTCTAATTAAT
 54293  TAAATTAAATATTTATATATAATAATCAATATATTATTAATTTAATAATTATTATAATAG
 54353  TTCCGGGGCCCGGCCACGGGAGCCGGAACCCCGAAAGGAGTTTATAAAAGATATATTTTT
 54413  ATATTATATTATATTTAATAAAGATTACTTTTTTTATTATTATTTTTATATATTATATAA
 54473  TATTATTAATTTTTATTATAATATTATTTACTTTTTTATTGGATTATTTATTTATTTATT
 54533  TATTTATTTATTAATTAATTAATTAAATATTTATTAATTAATATATATATTAAATATTAA
 54593  TATTTCATTAAAAAAAGAGATATATGAATAATATATTATGTTATATTATATTATATAATT
 54653  ATATTATTTTTTATAATATTAATAATTAAAAATAAGAACTTATTTAAAAATTATAATTAT
 54713  AATAATAAATTAATACTTTTTAATTTATAAAAATATAAATTTCTTTATATATATATATAT
 54773  ATTATTATTTATATTAATCATAATTTTAATATTTATAATAAATTTATATAAAATCAATTA
 54833  TAATATTATATACTTTTTATATACTTTATAATCTTTATATCTTCACCCACCTTTTTTTTA
 54893  ATAATATATTATATTAAAAATATAATAATTTATATGATTTATTAATACTTTTTATATAAT
 54953  TATATTATTATTTTTTTTTTATAGATGTTATATTATTTTTTATAATAATTTTTTTTTATT
 55013  TAAATAAAATTTATAACTCCTTCTTAATTAAAGATAAAAGGGGGTTCCCCCCTTAAGTAT
 55073  AAGTATAAGTATAAGTATAAGTATAAGTATAAGTATAAGTATAAGTATAAGTATAAGTAT
 55133  AAGTATAAGTATAAGTATAAGTATAAGTATAGTATACGGGGGGGGGTCCCTCACTCCTTC
 55193  GTTAATTTATATATATTATTAATAATTATTTAATTTTTATTATTTATTTATATATAAAAA
 55253  TATTCTAAAATTATTAATATTTATAATAGAATAAATATTATAAAGTATAATTATAAATAA
 55313  TTAATTATTTAAATAATAATAATATATTTATTATTATATAATAAATATATTATAAATAAT
 55373  A
;     G-trnT(ugu) ==> start
 55374  GTTATATTAGCTTAATTGGTAGAGCATTCGTTT!TGT!AATCGAAAGGTTTGGGGTTCAA
 55432  ATCCCTAATATAACA
;     G-trnT(ugu) ==> end
 55447  ATAATAATAATAAAATATTAAAATAAATATAATATTTATAAAAAATTTATTAATTTATAT
 55507  AAAAAATATATATATAAATAATAATTATAATAAAACATTTTATAATCAATAATTTAATAA
 55567  ATAATCTTCTTATTATAATATTATGTTTAAATATTACTCTTTATGAGGTCCAACAAACTA
 55627  ATAAGATATAAATATATATATATTATATAATAATAATAATAATAATATATTATTTAATAT
 55687  ATTATCAAGAAGATAAATATAAATAATATTTTAATAATTTTAAATAAATCTAATTTATAT
 55747  ATTAATAATTTAATAATCTTAATATTTATTATCATTATTTCATATTTATATTATATAAAT
 55807  ATTTATTTAAATAAAAAATATTAAAGAGTCCGGCCCGCCCCCGCGGGGCGGACCCCGAAG
 55867  GAGTTTATTTTATTTTATTTATTATAAATTATTTAATAAAATATATATAATAATATATAG
 55927  AATAAAGATATAAATAATTATAAGTATATAAAGTAATAAA
;     G-trnC(gca) ==> start
 55967  GGAGATGTTGTTTTAAGGTTAAACTATTAGATT!GCA!AATCTACTTATTAAGAGTTCGA
 56025  TTCTCTTCATCTCTT
;     G-trnC(gca) ==> end
 56040  AAATAAATAATATAATAATAAAATATTATAGTTCCGGGGCCCGGCCACGGGAGCCGGAAC
 56100  CCCGGAAGGAGATAAATATATATATATTTATAATAATTATATAATAAA
;     G-trnH(gug) ==> start
 56148  GGTGAATATATTTCAATGGTAGAAAATACGCTT!GTG!GTGCGTTAAATCTGAGTTCGAT
 56206  TCTCAGTATTCACC
;     G-trnH(gug) ==> end
 56220  CTATAAATAATAATAATAATATATTTTATTATTCTTAAATTTTTTATTCTTTATATTATA
 56280  TATATAATATTAATATTATTACTTTTTAATAACAAAATATTATAATTAATTGATATATAT
 56340  ATATACCAAATATAATTAATTGAAATTAAATAATAAATAAAATATTTACTTCTTTATTAA
 56400  AATTCTAATTAATTGATTCTTTTTATTGAATATTAAATTCTATTATAACTTATTAATTAA
 56460  TTAATTAATTAATTATAATAATAATAATATTTATTATTAATTATTAAATATTTATTATTA
 56520  TATATAAGATTTAATTTTAAATATTAATAAAAAAAGAATAAAATAAAATAAAATGAATAA
 56580  TATTTCTTTATTTCCTTCGGTCGGACTCCTTCGGGGTCCGCCCCGCAGGGGGCGGGCCGG
 56640  ACTATTTATTATTATAATATAATATTTAATCAATAGATTTATAATTTATTTAATGAATAT
 56700  TTTATAAATATGTAAAACAATTCCTTTTTATTATTATAAATTTTTCATTATTTATTTATT
 56760  TATTTATTTATTTATTTATTCAATATATAAAAATAATTATAAAAAAGATTATTAAAAATA
 56820  ATAATTTAATGATAAATATAAATATATTATGTAAATATTATATAAATTTGTATATGTATA
 56880  TATTATAATAATGTTATATAAGTAATAATATAATAAAATATTTTATGTAATTTATATATA
 56940  TTTATAATTATAAAATAAAAATATTATAAATAATAAAATTAATAATAATAATAATTTTAA
 57000  TAAAATAAATTATATATTTAATTTTATTATGAAGTTTATACTTAATATAAATTATATTTC
 57060  CTTTATAAATTATTAATATATCCTTTTTAATTAAATAAAATAAAAATATTATAAATATTA
 57120  ATAATTAATTTTTTATTTATATTTATATATATATTAAAGATTAAATATATTATTAATACT
 57180  AATTTATAATTTATTATTAATAAATAGTCCGGCCCGCCCCCTGCGGGGCGGACCCCGAAG
 57240  GAGTTCGACTTAAATTATAATTTAATAATTTTTATTTATTAATAGTTTCGGGGCCCGGCC
 57300  ACGGGAGTCGGAACCCCGAAAGGAGTTTTATTATTAATATAAAAAGAGTAAGGATAATAA
 57360  TAAATTCTTTTAATTTATTTTTAATAAAATATAATTTTAAAATAGTTTTTATAGTCCGGC
 57420  CCGCCCCGCGGGGGGGGGCGGACCCCGAAGGAGTGAGGGACCCCTCCCTATACTCTATAC
 57480  TAATGGGAGGGGGACCGAACCCCTTTTAAAGAAGGAGTCCGGTCTGGCATTAATTATAAT
 57540  AATTATATTAATATTATTATTATTTATTATATTATAATATATTTATTTATATTTTATAAT
 57600  ATTAATAATTATTTTATATTTAATAAATATAATATATATATTATTTTTTTTAATAACTAT
 57660  CTAATTAATA
;     G-trnL(uaa) ==> start
 57670  GCTATTTTGGTGGAATTGGTAGACACGATACTCT!TAA!GATGTATTACTTTACAGTATG
 57728  AAGGTTCAAGTCCTTTAAATAGCA
;     G-trnL(uaa) ==> end
 57752  ATAAATATATATAATATATATAATATATATAAA
;     G-trnQ(uug) ==> start
 57785  TGAGTCGTAGACTAATAGGTAAGTTACCAAAAT!TTG!AGTTTGGAGTTTGTTTGTTCGA
 57843  ATCAAACCGATTCAA
;     G-trnQ(uug) ==> end
 57858  TATTATAATATATATATTATTTATATATAAATATATAATTATACTCCTATTTTTATATTA
 57918  ATTAATTAATTAATAATATATGATAATATAAAAATTATTGAATTATTAACTCCTTCGGGG
 57978  TCCGCCCCGCGGGGGCGGGCCGGACTCTTATTAATAATAATAATAATCATAATAATAATA
 58038  TATATATATATAGTATATATATAAAAGTTTTATTATATTATATTATATTATATATTTATT
 58098  TATATATAATTCTTATTAATTGAAAAAAGAATAATTAATAATCTTATTAAAAAATAAATA
 58158  CTTTCATTTTATTTTATTTTATTTAATTATAATATATAAATATTTAAAAAAGGATATAAG
 58218  TTTTTTATAAGATATAATATATATATATATTAAATATAAAGAAGTTAATATTTATATTTT
 58278  AATTATAAAATGTTAATACTCCTTTGGGGACTTATTAATTAAATTATTAATTAATAATAA
 58338  TTTATGATTTATAAATAATAAATAAAGGAATAAGTATCAATTAATTAATATATTATATTT
 58398  AATATTTAATATTTAATATTTAATATTTAATATTTTAAGTTCCGGGGGCCGGCCACGGGA
 58458  GCCGGAACCCCGAAAGGAGTAGTATTAATTATGGATAGTGAGGGTGGATTTAATCCTTTT
 58518  GTTATGTTATTAATTAATTAATTAATTTATATATATAAAATATTTTAATTTATTTTTATA
 58578  TAAATATATATATATATATATATTAATAATAGTCCGGCCCGCCCCGTGGGGCGGACCCCA
 58638  AAGGAGTAATATATATTATGTATAAACAATA
;     G-trnK(uuu) ==> start
 58669  GAGAATATTGTTTAATGGTAAAACAGTTGTCT!TTT!AAGCAACCCATGCTTGGTTCAAC
 58727  TCCAGCTATTCTCA
;     G-trnK(uuu) ==> end
 58741  TAATATTATATATATATATTTCCCTTTCTAAAAATAATAATAATTATATATAATAATAAT
 58801  ATAATTATATATATATATATTATAATAATAATAATAATAATAATTAATAATAATAATTAT
 58861  TTTTATTAATAATATTAATATATTATAATTATTAATAAATATTAATAAAAATA
;     G-trnR(ucu) ==> start
 58914  GCTCTCTTAGCTTAATGGTTAAAGCATAATACT!TCT!AATATTAATATTCCATGTTCAA
 58972  ATCATGGAGAGAGTA
;     G-trnR(ucu) ==> end
 58987  ATTATATTATATTAATAATCCCCCCCCATTTTTAATTTTATTAAGAAGTTTAATTTACTA
 59047  TTTAATAATAAATGAAATAATAATA
;     G-trnG(ucc) ==> start
 59072  ATAGATATAAGTTAATTGGTAAACTGGATGTCT!TCC!AAACATTGAATGCGAGTTCGAT
 59130  TCTCGCTATCTATA
;     G-trnG(ucc) ==> end
 59144  ATTAATATTAATATAAATTAATATCCTATAATTAATTAAATACAAAATTATATTAAAACT
 59204  TATATTATATTATAATATTATATTATTATTATATAAAAATATAATAATAATAATATTTAA
 59264  TTTTATTTAATAATAATATTTTATATAATAAAATAATCATATTTATAATATTTAATATTA
 59324  ATAATAATTTATTATAATAATTCTTTAATATACTTATTTATTATTATTTTAATAAATAAA
 59384  TATAATTCTTATAAATATATTATAACAAAATATATTATATTTTAATTAAATACAATATTA
 59444  TAAATATATATATATATATAAATATTTATATAAAAATAAATTAAAATATTTTAATAATTA
 59504  TTCTTTATAAATAAATAATAATAATTTATAATAATCTCCTTGTGGGGTTCCGGCTCTCGT
 59564  GGCCGGGCCCCGGAACTATAATATATTTTTAATATATTTTTATTACTCCTCCTTTGGGGT
 59624  CCGCCCCGCGGGGGCGGGCCGGACTATAATAATTTTTTTATTGTTAAAAAGTATATATAA
 59684  TATAATTAATATATTTCTTTTTATATAAATTATAAATATTAATTTATAATAAAAAAAGTA
 59744  TATATAATATTATATATTTAATAAATAATATAATAATAATATAAATAAATATATATATAT
 59804  TATTAATATATTAAATTTTATAATAATAATTATAATAATAGTAGTAGGTATAAATTTTAA
 59864  TAAAGAGTTTTATTCCAATGGAGTAATAATAATAATAATAATAAAATAAA
;     G-trnD(guc) ==> start
 59914  GGATCTGTAGCTTAATAGTAAAGTACCATTTT!GTC!ATAATGGAGGATGTCAGTGCAAA
 59972  TCTGATTAGATTCG
;     G-trnD(guc) ==> end
 59986  TATATTAATACTTAATATAAAAAAATAAATAATAAAATATATATATTTAATAATATTTTT
 60046  CTTTATTATAATAATATATAAAAATAAATAATAATCTTTTTTTTATTATTATATTTATTA
 60106  ATAATAAATTATTTTGTTATTATTATTAATTTATATTAATATTTTATATAAATTATTTAT
 60166  TTAATCTTTCATTATATATTTAATATATTATTAATATTAATTAATATTTTATAATAAATA
 60226  AATAAAATAAATATTTTAATATAATACTCCTTCGGGGTTCGGTCCCCCTCCCATTAGTAT
 60286  AGTATAGGGAGGGGTCCCTCACTCCTTCGGGGTCCCCGCCGGGGCGGGGACTTATTTTTA
 60346  TATTTATTAATAATAATTAATTTTTATATAAATTTATTATTTCTTACAATATATTTATTA
 60406  CTATTATTTTTTAATAATCTTATATATAATATATAAAATATATATATATTATATATATAT
 60466  ATAAATATAATATATATTATTATAAATATTTATAATCTTATTAATTAAATTATATTATAT
 60526  TATATTAGATCATATTATATTATATTATATTATATTATATTATATTATTATTATTAATAT
 60586  TTTTATTTTTATTTTATATTTAATAGTAAAAAATCATAACTTTATAATTTATTAATTATT
 60646  ATATAATTTCATTAATATATTTCTTCTTTTTTATTTATTTATTACTTATTAATAGTTCCG
 60706  GGGCCCGGCCACGGGAGCCGGAACCCCGAAAGGAGAATAATATATAAAATAATAATAATT
 60766  TATTATAATTTATTAATTTATTAATTTATTTATTTATTTATTAATTTATTAATTTATTTA
 60826  TTATTATATTTTTTTTAATAAA
;     G-trnS(gcu) ==> start
 60848  GGAAAATTAACTATAGGTAAAGTGGATTATTT!GCT!AAGTAATTGAATTGTAAATTCTT
 60906  ATGAGTTCGAATCTCATATTTTCCG
;     G-trnS(gcu) ==> end
 60931  TAT
;     G-trnR(acg) ==> start
 60934  ATATCTTTAATTTAATGGTAAAATATTAGAAT!ACG!AATCTAATTATATAGGTTCAAAT
 60992  CCTATAAGATATT
;     G-trnR(acg) ==> end
 61005  ATATTATATTATATAATATTATATATTAATAAATATTATTAATTAATTTATTTATTTATT
 61065  TATTTATTATTAAATAAAAATATTTAATAAAATAATATAAAATATTATAATTATTTATAT
 61125  ATTAATTATTAATTATTTATTATTTATTATATAAAAAGTATATAATTTTGTATTTTAATA
 61185  TAGGGTTAATTAATTAATTATTAATTTTTTTATAATAAGATAATAATATATTAAAAACTT
 61245  ATTATAAATTTATAAAATAATATTTATTTAATTTGATATTATTTTTAATCTTTCATTAAT
 61305  ATATATTTTATTATAAGTAATAATATAGTTTAATTTAATTAATATAAATAAATTACATAA
 61365  GAATAATATTATAATAATATTATATATTATATAAAGAAATAATAATTTATATTTTATTTT
 61425  TTATAAATAATATAAATATAAATATAAATATATTTATAAATATAAATATAAATATAAATA
 61485  TAAATATAAT
;     G-trnA(ugc) ==> start
 61495  GGGGTTATAGTTAAATTTGGTAGAACGACTGCGT!TGC!ATGCATTTAATATGAGTTCAA
 61553  GTCTCATTAACTCCA
;     G-trnA(ugc) ==> end
 61568  ATAATTATATTATATAATATATATATTAATAAATTATATATATATATATATATATAAATA
 61628  TTAAATAAATATTATATTAATAAATAATATAAATTATCTAATCGAAGGAGATATTTATAA
 61688  TATAATATAAATATTTTAATAAATTAATAAATATTATATTAATAAATAATTAATAAATAT
 61748  ATAAATTATAATAAATTTTAATATTATTATATAAATTAATTAAATATAATAATTAATGAA
 61808  ATA
;     G-trnI(gau) ==> start
 61811  GAAACTATAATTCAATTGGTTAGAATAGTATTTT!GAT!AAGGTACAAATATAGGTTCAA
 61869  TCCCTGTTAGTTTCA
;     G-trnI(gau) ==> end
 61884  TATTATATATCATTAATATATAAAATATAAATATATATATTATAATAATAATAATAATAA
 61944  ATATAAATATAATTATATATATATATATATATAAATAAATAATTATTTAATTTATAATAA
 62004  ATATATATAGTTCCCGCGAAGCGGGAACCCCATAAGGAGTTTTATTATTAATTATATTTA
 62064  ATAAATATTAATTATTAATTTTATATTTATAAATAAATTTATTACTCCTTCTTAATTAAG
 62124  AATAAAAAGGGATGCGGTTCCCATGGGGTCCCGCACTCCTTCGGGGTCCGCCCCCTCCCC
 62184  TGCGGGAGGGGAGCGGACTATTTTATTAAAAATATTATAATTAAATAATAATATAAATAA
 62244  TTTATAATATAATAATATATACTTATAAATAATATTTAAATCTTATTATTAATTTATAAA
 62304  TCATAAATTATTATTAATAAATATCTCTTTTAGATAAATTGAACTTATATTTATATTATA
 62364  TATATATAGATATAAATCTTAAATAAAGTAAATATATTATAATAATTATATAAATATATA
 62424  TATATTATATTAAGATAATAATATATATATATATTAATATATAA
;     G-trnY(gua)_1 ==> start
 62468  GGAGGGATTTTCAATGTTGGTAGTTGGAGTTGAGCT!GTA!AACTCAATGACTTAGGTCT
 62526  TCATAGGTTCAATTCCTATTCCCTTCA
;     G-trnY(gua)_1 ==> end
 62553  TAAATAATTTATTATTAATTATATATTATTATAAATCCATTGAAATTAATATAATCCAAT
 62613  GAATAATTAATTTAATACATAATTTAATATATGAAATTATATATATATATACTTTATTAA
 62673  AAAAAAATTATATAATAATTATATTAATATATTTATATATATAAATAAATAAATAATAAT
 62733  AATTATAATTATAATTATAATTAATTAATTAATTAATAAATAAATAATAATTTATATTAT
 62793  CTTTATAATATATATATATACTTTTATAAAAAAAATATATAAATAATTTTAAAATGTATA
 62853  TTTTTATTAATAAAATTAATAATAAAATAATTATTATCTGTATTTAATAAATTTAATTAA
 62913  AGAGTTATATTTCTATATATTTATATATTTATTTATTTATTCTCCTTCCGGGGTTCCGGC
 62973  TCCCGTGACCGGGCCCCGGAACTAATAAAATATATAAAATAAGGGTTTTTATTTATTTAA
 63033  TTAATATATATTTATTCTTTTATATAATAT
;     G-trnN(guu) ==> start
 63063  GTCCTTATAGCTTATCGGTTAAAGCATCTCACT!GTT!AATGAGAATAGATGGGTTCAAT
 63121  TCCTATTAAGGACG
;     G-trnN(guu) ==> end
 63135  ATAATAATATATATATATTTTAATTTATATATCATATATATATATATATTAAAGAAAAAT
 63195  AATATAAAAAGTATGTATTAATAATAATAATAAATAAATAATAATAAATAATTTTATTAT
 63255  ATTATATTATATTTATTAATATATTTATTGATATTTATTAATTTAAGATTATTCATTAAA
 63315  TATATAATTATTAATAATTTAATATATTTTATAATTTTTATTATATTTTATGTAAGAAGA
 63375  AACTATTTTATATATTATATATATATATATAATTTTTTATAAAATGATAAATTTTATATT
 63435  ATAAATATTATTAAAATATTTTTATAAATATTTAAATTATTTATAAAAAGGTATATAATA
 63495  ATAATTATTAATATTATATTATATTATATATTTATTTATATTATATATAATAATATATTT
 63555  ATATATATATTAATTAATAAATTAAATAAGTATCTATATTTTATATTATATTATATTATA
 63615  TTATATTATATTATTTTATTTTATTAGTTCCGGAAGGAGAATAAAAAGTATTCTAAAGAA
 63675  ATTATATATTTATTATTTTTATTAATATATTATAAATTAATAAAAAATAAATATGTATAT
 63735  ATAAATTATATTTATTATGTTTAATTATTTATAATTTATTATAATATATAGTCCGGCCCG
 63795  CCCCCGCGGGGCGGACCCCGAAGGAGTATAAGATATCTTATTTATATTTATATATAATAA
 63855  AGAATATTATTAAACTAACACCTATATTATATATATTATATTATATAATATTATATATAT
 63915  ATGAATTACTAAGAATAAATTTATAATTAGATAATATTTATATTTATTTATTTATTTAAT
 63975  TAACAAATATATTAATATTTTTAATTAATTAATAATACCTTTATATATATATATATATAT
 64035  ATATTAATTTTAATTATATAATTATCTTTTTTATTAATAATTATAAATATATTATATATT
 64095  TTATATAATAAGATTATAATTTTATAATTATTTTATTTTTTATTAAAAATTATTATTATT
 64155  ATAATTATTATATTATAATTATAAATTATTAAAGAATATATTTATTAATATTTTAATAAT
 64215  TAATATCTTTTATTTATATTTATAAAATAAGGTATAAATATTGATAATAAAGAGTAAATA
 64275  TTGTATTAATTATAATAATAATTATAATTAAGGA
;     G-trnM(cau)_1 ==> start
 64309  GCTTGTATAGTTTAATTGGTTAAAACATTTGTCT!CAT!AAATAAATAATGTAAGGTTCA
 64367  ATTCCTTCTACAAGTA
;     G-trnM(cau)_1 ==> end
 64383  ATAATGATTATAATATTTATATATATATTAATAATATTAATAAATAATTACTCCTCCTAG
 64443  CAGGATTCACATCTCCTTCGGCCGGACTCCTTCGGGGTCCGCCCCGCGGGGGCGGGCCGG
 64503  ACTATTTTATTAGTATTATTATTAAATAGATGTTCATTAAATAATTATAAATATAATTTA
 64563  TCTTTTAAATATATATATATAATATTTAAATATATATTATAAATAAATAAATAAATAATT
 64623  AATTAATAAAAACATATAATGTATATTTATCTATAAAAAAATATTAATTAAATTAATATA
 64683  TTATTACAGATAAATAAATAAATAAATATAAATAATTATTCTTCTTTAAAATAAAAAGGG
 64743  GGTGGACTCCTTCGGGGTCCGCCCCGCGGGGGCGGGCCGGACTATTTTATTTTTAAATAT
 64803  ATATTATATTAATAATATAAATATAAGTCCCCGCCCCGGCGGGGACCCCGAAGGAGTATA
 64863  AATAAAAATTAATAATATATTATATATATATTATATTAATAATAATAATAATAATAATAA
 64923  TAATAAATAATAACTCCTTGCTTCATACCTTTATAAATAAGGTAATCACTAATATATTAT
 64983  AATAATAATAATTATATATATTATATATAATCTAAATATTATATATTTTAATAAATATTA
 65043  ATATATATGATATGAATATTATTAGTTTTCGGGAAGCGGGAATTCCGTAAGGAGTGAGGG
 65103  ACCCCTCCCTATACTAACGGGAGGGGGACCGAACCCCTTTTTAAAGAAGGAGTTTTATTT
 65163  TTAGTATTTTATAAAATATATATTTATATGATTAATAATATTATATATATTATTTATAAA
 65223  AATAATATATAATTTTAATTATTTTTAATAAAAAATGTGGGGTTTGGTAATATAATATTT
 65283  TATATTTATAATATATAATAATAAATTATAAATAAATTTTAATTAAAAGTAGTATTAACA
 65343  TATTATAAATAGACAAAAGAGTCTAAAGGTTAAGATTTATTAAA
;     G-cox2 ==> start
 65387  ATGTTAGATTTATTAAGATTACAATTAACAACATTCATTATGAATGATGTACCAACACCT
 65447  TATGCATGTTATTTTCAGGATTCAGCAACACCAAATCAAGAAGGTATTTTAGAATTACAT
 65507  GATAATATTATGTTTTATTTATTAGTTATTTTAGGTTTAGTATCTTGAATGTTATATACA
 65567  ATTGTTATAACATATTCAAAAAATCCTATTGCATATAAATATATTAAACATGGACAAACT
 65627  ATTGAAGTTATTTGAACAATTTTTCCAGCTGTAATTTTATTAATTATTGCTTTCCCTTCA
 65687  TTTATTTTATTATATTTATGTGATGAAGTTATTTCACCAGCTATAACTATTAAAGCTATT
 65747  GGATATCAATGATATTGAAAATATGAATATTCAGATTTTATTAATGATAGTGGTGAAACT
 65807  GTTGAATTTGAATCATATGTTATTCCTGATGAATTATTAGAAGAAGGTCAATTAAGATTA
 65867  TTAGATACTGATACTTCTATAGTTGTACCTGTAGATACACATATTAGATTCGTTGTAACA
 65927  GCTGCTGATGTTATTCATGATTTTGCTATTCCAAGTTTAGGTATTAAAGTTGATGCTACT
 65987  CCTGGTAGATTAAATCAAGTTTCTGCTTTAATTCAAAGAGAAGGTGTCTTCTATGGAGCA
 66047  TGTTCTGAGTTGTGTGGGACAGGTCATGCAAATATGCCAATTAAGATCGAAGCAGTATCA
 66107  TTACCTAAATT
;     G-orf391 ==> start /note=LAGLIDADG ;; evalue:4e-32
 66118  TTTGGAATGATTAAATGAACAATAA
;     G-cox2 ==> end
 66143  TTAATATTTACTTATTATTAATATTTTTAATTATTAAAAATAATAATAATAATAATAATT
 66203  ATAATAATATTCTTAAATATAATAAAGATATAGATTTATATTCTATTCAATCACCTTATA
 66263  TTAAAAATATAAATATTATTAAAAGAGGTTATCATACTTCTTTAAATAATAAATTAATTA
 66323  TTGTTCAAAAAGATAATAAAAATAATAATAAGAATAATTTAGAAATAGATAATTTTTATA
 66383  AATGATTAGTAGGATTTACAGATGGAGATGGTAGTTTTTATATTAAATTAAATGATAAAA
 66443  AATATTTAAGATTTTTTTATGGTTTTAGAATACATATTGATGATAAAGCATGTTTAGAAA
 66503  AGATTAGAAATATATTAAATATACCTTCTAATTTTGAAGAACTACTTAAAACAATTATAT
 66563  TAGTAAATTCACAAAAGAAATGGTTATATTCTAATATTGTAACTATTTTTGATAAGTATC
 66623  CTTGTTTAACAATTAAATATTATAGTTATTATAAATGAAAAATAGCTATAATTAATAATT
 66683  TAAATGGTATATCTTATAATAATAAAGATTTATTAAATATTAAAAATACAATTAATAATT
 66743  ATGAAGTTATACCTAATTTAAAAATTCCATATGATAAAATAAATGATTATTGAATTTTAG
 66803  GTTTTATTGAAGCTGAAGGTTCATTTGATCTATCTCCAAAACGTAATATTTGTGGTTTTA
 66863  ATGTTTCACAACATAAACGTAGTATTAATACATTAAAAGCTATTAAATCTTATGTATTAA
 66923  ATAATTGAAAACCAATTGATAATACACCATTATTAATTAAAAATAAATTATTAAAAGATT
 66983  GAGATTCATCTATTAAATTAACTAAACCTGATAAAAATGGAGTTATTAAATTAGAATTTA
 67043  ATAGAATAGATTTTTTATATTATGTTATTTTACCTAAATTATATTCATTAAAATGATATA
 67103  GTCGTAAAGAAATTGATTTCCAATTATGAAAAACACTTATAGAAATCTATATAAAAGGTT
 67163  TACATAATACACTTAAAGGTTCTAATTTATTAAAATTAATTAATAATAATATTAATAAAA
 67223  AAAGATATTATTCTAATTATAATATTTCTCCTTTCGGGGTTCCGGCTCCCGTGGCCGGGC
 67283  CCCGGAACTAA
;     G-orf391 ==> end
 67294  AAATATTATTGATGATGTATTAAATATAAATCTTATCTATAATTATAAATTACCATATCG
 67354  TATAAATAGTGATATTCAACGTTTAAATTCTATAAATAATAATAATACTAAATTTATTAA
 67414  TGTTGGAGTATTTGTTTATGATTTAAATAATACATTAATTATAACATTTACTGGTTATAG
 67474  ACCAGCAGCTCTTTACTTTAATTGTTCTCCTTTTCGGGGTCCCGACTGGGGCCGGGACTA
 67534  AACATGAAATTGCTAAATATATTAAAAATGGTAATGTATTTATAAATAAATATATTTTAA
 67594  AAAATATTTTATTAGATTAATTATTATTTTTACTTCTTCTTAAAATTAAAAAAGGAGACT
 67654  TTTTTATATTTATATAAATTATATATAAATTATTCTTTTATTATAAATATATAAAATTAT
 67714  TTTCTTTTAATTATTTTTATAATTAATTAATTCTTCATGGCTATAGCCATAACTTTTAAT
 67774  AATATTCTTTTATTCTTTATTATTATATATATATATATTTATTATTTATTATTATAGAAT
 67834  TTATATTTATAAAAATATTAATATTTTATTTAAAATAAATAATGATTAATTTATAAAATA
 67894  TATATTAATTAAGTTTCGGGTCCCGGCTACGGGACCCGGAACCCCCGAGAGGAGTTATTA
 67954  TATTTATAATTAAATCTTTAAATAATATATCTTAAATTATTATATTGATATTAATATTAT
 68014  ATTGATATTAATATTAAATATATATTTAATATTTAGCTTATTATTTTATAAAATTATATT
 68074  TATATATTATAATATAATTAAATATATTATAAATTTAATAATTTAATAAAAATATTCTTT
 68134  TTATAATTATTATAATAATTAAATAAATAATAATAATAAGAATAATTAATGTATAATTTT
 68194  TTTATAAATATTATATATTTTTATATTAATAGTTCCGGGGCCCGGCCACGGGAGCCGGAA
 68254  CCCCGAAAGGAGAAATATTAATAAAATAAAATAAAATTATAATATAATTAAATTATAAGA
 68314  ATTATATTTACTCCTTTTATAATTTATATTTATAATATAATATAATATAAAATAAATATA
 68374  ATATAATATAAAATAAATATAATGTAATAGGTATTCACTCCTCTTTGGGGTTCCGATCCC
 68434  CCATACGGATACGGATACGGATACGAATACGGATACGGATACGGATACGGGGGGCCGTCC
 68494  CCCAGAACTTAATATTATATCTTAAATAATTAATATAAATATAATATATTATTTAATAAT
 68554  AATAATAAATAAATAAATAAATAAATAAATAAATTAAATAAATAATAATATTATTATAAT
 68614  TACTTTTTAATAAATAATATTAATATAATATTATATTAGTATTATAAATAGACTTTTTAT
 68674  TATTTTATATATAATATAGTCCGGCCCGCCCCCGCGGGGCGGACCCCGAAGGAGTAATAT
 68734  ATTATATAATTATTATTTTTAATTATAAATAAAATATAATTATTATTTATTATATAATTT
 68794  ATATAAATATATATATATATTTATTATATATATAAATATAAATATAAATATAATAATTAA
 68854  TAATATTAAAGTTTTATATATATTAATATATTATAAAAGGTTTATATATATATATAATAA
 68914  GATAAGTAATAAATTAATTAATTAATAATATAAAAATATATATTATATATTATGTTTTAT
 68974  TTATATATATATATATATTATGTATTATTATATAAATATATATATATATTATATTATAAG
 69034  TAATAATAAGTATTATATTATATATA
;     G-trnF(gaa) ==> start
 69060  GCTTTTATAGCTTAGTGGTAAAGCGATAAATT!GAA!GATTTATTTACATGTAGTTCGAT
 69118  TCTCATTAAGGGCA
;     G-trnF(gaa) ==> end
 69132  ATAATAATAATATATTAATTAATAATTAATTTATAATAAATATATTATAATAATTAATAT
 69192  ATATATATATAATATATTTAATACAAAGAAAATATATATTATATCTCTTATTTATTTATT
 69252  TATTAATATTTTAATAAATATAATATTATAAAAAAAAGTTTATATATTTAGTTCCGGGGC
 69312  CCGGCCACGGGAGCCGGAACCCCGGTAGGAGAAATATAAATATAAATATAAATATAATAT
 69372  AAGTTTGGTATTCATTTAATTATATTATTTAATTAAAAATATTCTAAATAAGAATAAATA
 69432  TCAATAAAGGAGTTATAAATATATATATATATTAATATATATATAAAAATATATATTATT
 69492  ATTAGTTCCCGCTTTGCGGGAACCCCGTAAGGAGTGAGGGACCCCATGGGAACCGAACCC
 69552  CTATTTAAGAAGGAGTTTTATTATAATAAAATTTATATATATTTAATATATAATTATAAA
 69612  AATATTATATAATAAATAATAAATAATTATTAATAATAAATAAATATAATAATAATATTA
 69672  TAATAAATTTATAAATGATTATAATAAATTTATATTAATTTTTTATTT
;     G-trnT(uuag) <== end
 69720  TGTAAATACTAAGATTTGAACTTAGATAATATGCAC!CTAA!AAACATACATTTTACCAT
 69778  TAAATTATATTTAC
;     G-trnT(uuag) <== start
 69792  CTTATTAATTATATAAAATTTATTAAATATATAATATATTAATTATATAAAAATTATTAA
 69852  ATAAATATATAATATATTATATATAATTTATAATATATATATTATAAATATTATTATATA
 69912  TAAAATATAATATACTACTTATAAAAATATATATATATATATAAATATATATATAAATAA
 69972  ATATTTTATATATTAAATTAAATAATTATTAATAAATTTAATTATAAAGTATAATTTTCA
 70032  ATAGGAATATTTATAAGATTATAATAATTATATGAATTATTATAATTATATATATATAAA
 70092  TAAATAAAATAATAATTATAATAATTAATAAGAGTCCGGCCCGCCCCCGCGGGGCGGACC
 70152  CCGAAGGAGTTTTGGATATATATCTGTGGAGTATATATTTTATAA
;     G-trnV(uac) ==> start
 70197  AGGAGATTAGCTTAATTGGTATAGCATTCGTTT!TAC!ACACGAAAGATTATAGGTTCGA
 70255  ACCCTATATTTCCTA
;     G-trnV(uac) ==> end
 70270  AATCTAGATATAATATTATATCTATCTTAATATAATAATATTTATTTATTAAATAAAAAA
 70330  AAAATAAATAATATTAATTAATATAAGATTCTTTTTTAATTATAATAATAAATAAATAAA
 70390  AAGAAGATATTATCAATGATTTATATTAATAATAAATATAAATAATAAAAAATATATATA
 70450  ATATAATATAATAAATATATTTCCTTTAATATTAATAAATTAATAATAATAATAATAATA
 70510  ATAATAAAATATTTAAATAAATTATATTCAATACAAATTAATTATTTATATTATTAATAA
 70570  TTGAATAAATAATCCGGTCGAAAGAGATATTAATTCGATTATATTATTTATTTAATTATA
 70630  TTTAATTTAAATATATAAATTAATATATATATATTGAATTATATATAAATTTATTTTATA
 70690  ATTTTATAAATAATATATTATTATAAATATTTAATATAATTTATATTATTATTAAATAAA
 70750  AGATTTATTAAATTAATATTATTATTTAATTTTATTATATAGTTTAAGGGATAATATTTT
 70810  ATTAATATTTTTTTTATTTATTTATTTAATTATATTATATATATAATATATATATAACAA
 70870  TAAATTT
;     G-cox3 ==> start ;; mfannot: alternative ATG start pos 70859
 70877  ATGACACATTTAGAAAGAAGTAGACATCAACAACATCCATTTCATATGGTTATGCCTTCA
 70937  CCATGACCTATTGTAGTATCATTTGCATTATTATCATTAGCATTATCACTAGCATTAACA
 70997  ATGCATGGTTATATTGGTAATATGAATATGGTATATTTAGCATTATTTGTATTATTAACA
 71057  AGTTCTATTTTATGATTTAGAGATATTGTAGCTGAAGCTACATATTTAGGTGATCATACT
 71117  ATAGCAGTAAGAAAAGGTATTAATTTAGGTTTCTTAATGTTTGTATTATCTGAAGTATTA
 71177  ATCTTTGCTGGTTTATTCTGAGCTTATTTCCATTCAGCTATGAGTCCTGATGTACTATTA
 71237  GGTGCATGTTGACCACCCGTAGGTATTGAAGCTGTACAACCTACCGAATTACCTTTATTA
 71297  AATACTATTATCTTATTATCTTCTGGTGCTACTGTAACTTATAGTCATCATGCCTTAATC
 71357  GCAGGTAATAGAAATAAAGCCTTATCAGGTTTATTAATTACATTCTGATTAATTGTTATT
 71417  TTTGTTACTTGTCAATATATTGAATATACTAATGCTGCATTCACTATCTCTGATGGTGTT
 71477  TATGGTTCAGTATTCTATGCTGGTACAGGATTACATTTCTTACATATGGTAATGTTAGCA
 71537  GCTATGTTAGGTGTTAATTATTGAAGAATGAGAAATTATCATTTAACAGCTGGACATCAT
 71597  GTTGGATATGAAACAACTATTATTTATCTACATGTTTTAGATGTTATCTGATTATTTTTA
 71657  TACGTAGTCTTCTACTGATGAGGAGTCTAA
;     G-cox3 ==> end
 71687  GGCTATAGAATTATATATCTAAATGATTAATATATATATTATTAATAATTAACAATAATT
 71747  AATATATTATAATTTATATATATATATTTTATATTATTATAATAATATTCTTACAAATAT
 71807  AATTATTATATATTATTCCTTCAAAACTCCTAACGGGGTTCCCGCGAAGCGGGAACTAAT
 71867  AATAATATAATCATTATACTCTTTTTTCATTTACCTTTTATAAAGATAATTAATAAATTT
 71927  ATTTAATATTTATAAAAAAAAAAATATAATATTAATATAATATAATATAATAATGTAATT
 71987  ATTTATATTTTTATATTCCTTCGAGGTCACCGCCTCACCTCCAGCGGGACTTTTTTAATA
 72047  TGATATAATATAATATAAATATTATTAATTTAACTAATATATAAATTCATATATATATAT
 72107  ATATTATTAATATTATTTTATAAAAAATATTTTTTATTTGATTATTATTAAATATTATAT
 72167  AGTTCCGGGGCCCGGCCACGGGAGCCGGAACCCCGAAAGGAGAAATATTAATATATTATA
 72227  AATATACTATTTATGTAATTATTTTTTGAAGTGAGCACCTATTTTATATATATTTTATAT
 72287  ATATTTTATTATATTTTATTAAAAATAGGTGTGAACCTCCATGAGAGAGGAATGAATACC
 72347  TATTTTATAAAGTATATTTTATATTCTATATATTATAAATATGAACCAAAAAAAGGAGTT
 72407  TAAAATTTAATTAAATTTAATTAATTGAATTTCTTTATTATTATTATCATAATTATTAAA
 72467  CCCTTTATTAATATAATAATATATTATTTATTATCAAAATACCTACCCTTTTTATAATTT
 72527  ATATCTTTAATAATATAATTAAATATAAAATGTTTATTAAATATTATATAAAAATAAAAA
 72587  TAAAAATATATATATATATATAAATGATAAATAATAAGGAATTCACACTTATATAAATTT
 72647  AAATATAAAGTCCCAAAAGAAGTATTCATTAAATAAATTATCATTAATTAATTATAATAA
 72707  ACTTATTTAATATTATTAAAGATTAATTTATAATAATAATTATTATTATTATTATTAATA
 72767  TTAATAAAATATATAAATAATTAAATAGTTCATATATTAAAAAGAATTAGAATTAAACTT
 72827  TAATAAGTGTATTTAATATATAGAATATTAATAGAATATTTATTCTATTTATATATATAT
 72887  TTATATATATATATATTAAATAATATTATTTATATTATATTTTATATATATATTATTAAT
 72947  ATAAAAAGTATATTATATGTATTATATATATTATATATTATATATTTAATAATATATTAC
 73007  TCCTTTGGGGTGGGTCCGCCCCACGGGGCGGGCCGGACTATTATAATTAATAATTTTATA
 73067  AAGTTCCGGGGCCCGGCCACGGGAGCCGGAACCCCGAAAGGAGAATAAATAATTATATAT
 73127  CTTCTTCTTAATTAAATTAAATTAAATTAAATTAAATTAAATTAAATTAAATTAAATTAA
 73187  AAAGGGGTTCGGTCCCCCTCCCTAACGGGAGGGGGTCCCTCACTCATTCAAACTATAATT
 73247  TAATATATTATGATATTATTTATAATTTATAATATAATGTATAATATTATATTATAAATA
 73307  TTATATAAAAATAAAATGATATATATAATAATAATAATAATAATAATAAAAAAATAGAAA
 73367  AGAATAATTTTTATTATTTTAGTATATATAAGAATTTAATAAGTTATATTATTGCGGACA
 73427  CCGTTACGCGGAGTGGGGACTATTATATTTTACCTATATATATTAATATTATTATAATTT
 73487  CCTTCTTTAAAAGAAAAAAGGAATTCGAGAACTTATTATTATATTAATATATTAATAATA
 73547  AATAATAATAAATAATAAAAAAGTAAATAATTATAAATTATATAAAAATATAATTTTATT
 73607  ATTAAGAAAGGAGTTTAAATATAAAATATAATATTATCATTAAGTTCTAATAAAGGTATA
 73667  TAATGAAGATCTATTAGAACCTAAAAAGAATATTAATATATCTATTATAAAATAATAATA
 73727  ATAAATATAAATATAAAAATAAATTGTAATATTTATAAATAATAATAAAAAATAAATAAG
 73787  GAATATATTAATTATTAATAATAAATAAATTATATTAAAATATAATATTATTATTAAATT
 73847  AAAGAATTATATTAAATATATTTATTAAAATTTTATAAATAAGTTAATATTTTATTAAAT
 73907  AATATTTATAAATAATAAAAAAAAATAAGTATATAATTATTAATATATTAATTTATTATG
 73967  TTATATATTTATATATTTCAAATATATAAGTAATAGGGGGAGGGGGTGGGTGATAATAAC
 74027  CAGAATATTAAATAAATACAGAGCACACATTTGTTAATATTTAATAATATAATCAATAAA
 74087  TATATTATAATAATATAATATAATTAATAATAGATATAAAGTATAAACAATATAATAAAT
 74147  TATATAAAATAAATATAAATTAAAAATAAAAACCAAATAATTAATATAATAAATGATAAA
 74207  CAAGAAGATATCCGGGTCCCAATAATAATTATTATTGAAAATAATAATTGGGACCCCCAC
 74267  AATAGAATAAAAAATAAAAAGAATTAATAATATATAAATAATATAAAATATATTATATAT
 74327  ATATATAATATATATATATATATAATAAAAAAAAATATATAATATAATATATATATATAA
 74387  AATAATAAATTATATATATATATATAAAATAATAAAAAATAATAATCATATGAATTTTAT
 74447  AAATATAATTATTATTAATAATAATAATAATAATAATAAAGTCCGGT
;; mfannot:
 74494  ccgccccgcggagggggcggacccccgaaggagtgcgggaccccgtgggaaccgcatccc
 74554  tttttattcttaattaagaaggagataataatttataaaaattaatatttattttatgta
 74614  atattaatattaatattaatataatataatataatataatacggattaaatattaccagt
 74674  tgttcacaggtaatataaatcctattgtttcacctattattaattaatagttccggggcc
 74734  cggccacgggagccggaaccccgaaaggagaataagtatatataataaaatttaataaaa
 74794  aaaaataattatataataaatatatatattataatattatataaatataaaatataattg
 74854  atattaacattatataattaataatataatcaaataatataaatataatataaaaagttt
 74914  taattattaaaattatataaatattatttaataaaaataaaaataataataataataata
 74974  ataataaagtccggtccgccccctccgcggagggggcggaccccgaaagagtgagggacc
 75034  cccccgtatacttacggggggagaaccgaacccctttttttatttaaagaaggagataaa
 75094  tatttatatctttatttataattatatataaataaaagtttattaaaatttataataata
 75154  atataaaaaagtatataataaatttattataaataaataaatatttagtaataatattta
 75214  ataaaattataaatattataaataaaatattaataataaataataaatatataatataat
 75274  ataatataataaattaataacaataagatatccgggtcccctaaataattattatataaa
 75334  ataataattgggacccatacatataaatataaaatattttaatatttatatataaataat
 75394  aataatatatatttatattatattataatataaccctttccaattaatattaatattaat
 75454  attaattacttccttaaaaaaataataattaattaattgatttttatattaatataaaaa
 75514  agttaatatatatatttatatataaataatataaattaatataaagataataagtccccg
 75574  ctttcagcgcagtga
;; mfannot:     /group=IB(5') (1.54e-03)
 75589  GGGACCCCCTCCCGTAAATATACGGGAGGGGAGACCGAACCCCAAAGGAATAATAAATAA
 75649  TAGTATGTATTTAAATAAATATTTAATATACTATTTTTTTTTATTATTTTTATAATATAT
 75709  TTATAATAATATATTTAATTATAATTTATAAAAAAGAGATATAATATTTTATTATATATA
 75769  ATATTAATATAATACAAATTAACATTATTTAATTATTATTAATAATATTTAACTTTATTA
 75829  TTATCTTCTACGGTTGGACTCCTTCTTAAAAAGGGGTTCGGTCCCCCTCCCATTAGGGAG
 75889  GGGTCCCTCACTCCTTCGGG
;; mfannot:
 75909  gtccgcgccccccgcgggggggggcggaccggactattattactatttatttattaataa
 75969  taaataataaattataaagtcactgaaagagtgaggaattttccttttcccaagggaaaa
 76029  ccccaaaggataatataaatattataaaatttttattaaataatataaaattcaataaaa
 76089  taattttaattaattaattaattaattaatataaaaataaatatttttaattaatattaa
 76149  tattaatagttccggggcccggccacgggagccggaaccccggaaggagaaatataaata
 76209  taatagtatagtatataggaagttaataataatataaatattatataatatatatatgta
 76269  tatatattatattatataattaattttctccttttgtatttacatcttaataaaatataa
 76329  aatataaaatgttattaacaataaaaattattaatctttataatattaataatagtaaat
 76389  ttatttatatatctcctttaggatggactccttcggccggactccttcggggtccgcccc
 76449  gcgggggcgggccggactatttttattttttttttaaaaaatattaaatattataaatat
 76509  attataaatatattataaatatgttataaatatattataaatagaatataatataatatt
 76569  atatattataatgataaagattatatatattttctttttttttttatttattatttttaa
 76629  taagtaaaaattatattatatatatatatatattagattttataagtaatataatataag
 76689  tattaatatataaa
;     G-trnM(cau)_2 ==> start ;; mfannot: evalue : 5.66e-12
 76703  tgcaatatgatgtaattggttaacattttagggt!cat!gacctaattatatacgttcaa
 76761  atcgtattattgcta
;     G-trnM(cau)_2 ==> end
 76776  ataaattaatatataatatttataaaaaagtataataaaatatattataagaagaatata
 76836  ttatataataattatattaataatattaataaataatatataaataattataaaaaagta
 76896  tataatattaatcaattaattaattaataaatataaataatatattaatttttaattaat
 76956  ttgaataagatatttatattattaa
;     G-rnpB ==> start ;; mfannot: Approximate position
 76981  taggaaagtcataaatatataaattatattatataattaatataataataaaataaatta
 77041  tatattttatttataatattatttctttataagataaaatattatctgatgaataattag
 77101  attgaataatatttataaagaaatatatataaaaagtcattatataaatttaattataat
 77161  ttaaataaattttatataaattaatataatattaataaagtaattagtataaataaataa
 77221  tatgaaaataaaacttaataaatatataaatatagtccggcccgcccccccgcggcgggc
 77281  ggacccc
;; mfannot:     /group=IB(5') (5.68e-05)
 77288  GAAGGAGTGAGGGACCCCTCCCTAATGGGAGGGGGACCGAACCCCTTTTTAAGAAGGAGT
 77348  CCATATATATATATTAATAAAAAAAAGTAATATATATATATATATTGGAATAGTTATATT
 77408  ATTATACAGAAATATGCTTAA
;     G-rnpB ==> end
 77429  TTATAATATAATATCCATATTCATAATTAATTTTTTATATATATATTATATTATAATATT
 77489  AATTTATATTATAAAAATAATATTTATTATTAAAATATTTATTCTCCTTTCGGGGTTCCG
 77549  GCTCCCGTGGCCGGGCCCCGGAATTATTAATTAATAATAAATTATTATTAATAATTATTT
 77609  ATTATTTTATCATTAAAATATATAAATAAAAAATATTAAAAAGATAAAAAAAATAATGTT
 77669  TATTCTTTATATAAATTATATATATATATATAATTAATTAATTAATTAATTAATTAATAA
 77729  TAAAAATATAATTATAAATAATATAAATATTATTCTTTATTAATAAATATATATTTATAT
 77789  ATTATAAAAGTATCTTAATTAATAAAAATAAACATTTAATAATATGAATTATATATTATT
 77849  ATTATTATTAATAAAATTATTAATAATAATCAATATGAAATTAATAAAAATCTTATAAAA
 77909  AAGTAATGAATACTCCTTTTTAAAAATAAAAAGGGGTTCGGTCCCCCCCCTTCCGTATAC
 77969  TTACGGGAGGGGGGTCCCTCACTCCTTCTTAATTAAATTATCTTAATTAAATTATCTTAA
 78029  TTAAATTATCTTAATTAAATTATCTTAATTAAATTATCTTAATTAAATTATCTTAATTAA
 78089  ATTATCTTAATTAAATTAAAAGGGGACTTTATATTTATAAAGTAATTATATTATTATTAT
 78149  TATTATTATTTATTTATTTTATTTTTATTATTTTATTATATATATTATATATTAATA
;     G-trnP(ugg) ==> start
 78206  CAGATAGAAGCCAAAAGGTCAGGCGCTTTCTT!TGG!GAGAAAGACCTAGTTAGTTCGAG
 78264  TCTATCCTATCTGA
;     G-trnP(ugg) ==> end
 78278  TAATAATTTAATTAACCATTAAAAAAAAGTATATATATTTATCATAATATATTAAATTTT
 78338  ATTACATTACAAATGAACACTTTTATTTATATTTATAAAAATATGAACTCCTTCGGGGTC
 78398  CGCCCCGCGGGGGCGGGCCGGACTCCATATTATTATTATTATAATTATTATTATAATTAT
 78458  TATTATAATTATTATTATAATTATTATTATAATTAAAGAGTTTTGGATACCAATATGATA
 78518  TAATATGATATAGGACCGAAACCCCTCATTTTATCATTTATTTATAATATTATAAATAAA
 78578  AAAAAATATTATATATTATAATAAAATTAATATCATAATATATTATATTATATATTATAT
 78638  TATATATATATATATATATATTCTTTTATAAAATTTATATTCTTCTTATTAAAATTAAAA
 78698  AGGGAGCGGACTTTTAATTATATTTAATTATAGTTTTTAATCATTGGTTGAGATTTCAAA
 78758  ATAAGGTATAATATTTATATTATTCTTTAACAAATATTATATTATAAAAAAAGATATAAT
 78818  ATTTATATTATTCTTTAACAAATATTATATTATAAAAAAGATATAATATTTATATATTAT
 78878  TATTAATATTATTTTTAAGTTCCGAAAGGAGAAACTTATAATTTTTATATCATTATTTAT
 78938  TATTATTTTTAATTTCAACTCCTTTTAGGTATTTCCATTTAACTTTCAGCAGAGACTTTC
 78998  TAATTATAATTATATATATATAAATTTAAATACATTTATAAAAAAGTATATAATATAATT
 79058  ATATTATATATAATAATATTATTAAATGAAGTATTCTTTATTATTAATTATAGGATATCT
 79118  GGGGTCCATTAATAATTATTATTGTAAATAATAATAAGGACCCCCCCCATTATCTAATTA
 79178  ATAAATATATAAATAATCATTAATAAATATATTAATAATTATTAATAAATATATAAATAA
 79238  TCATTAATAAATATATAAATAATATAATATATTATAAAAATATAATAATAATAATTTATT
 79298  ATTAAAATATAATAATTTATTATAAAAATATAATAATTTATTATAAAAATATAATAATAA
 79358  CTCCTTTCGGGGTTCACACCTTTATAAATAATAAATAATAAATAATAAATAATAAATAAT
 79418  AAATATTAGTATTCACTAATATAAAATAATAATTATAAAAATAATCATTATTAAAAATAT
 79478  TATTAATTATTAAATTAAATACAATTAATATAATTTAGTTGTTTATATAATTTTAAATAA
 79538  TGTTTATATCAATTTAATAAAATTAAATTTATAGTTCCGGGGCCCGGCCACGGGAGCCGG
 79598  AACCCCGAAAGGAGTTTATCTATATATTATAATAACTATATGAATTTAATTATTAAAAAT
 79658  AATAAAAATAAGGAATTTTAATAAGAAGTAATATTTATTATATAATATATAAAAAAAATA
 79718  TATATATATATATAAAAATATATATAATAAGTTTTATTATAATATATATTAAATTAATTA
 79778  TTATGAGGGGTTCGGTCCCTTTCCGGGCCCCAATTCATCTCATCTCATTTTATTTCATTT
 79838  CAATATCATCTAATCTCATTTCTTTATAGATTTTACATATATATAAATATAAATATAAGA
 79898  TATTCACATTTATATATAATATAATATAATATAATAGATATTCATTCCTCTTTGATTAAA
 79958  CTAATAATTAATAATTAATAATTAATAATTAATAATTAATAATTATTCAGTAGAACTCCT
 80018  TCTTAAAAAGGGGTTCGGTCCCCCTCCCATTAGTATAGTATAGGGAGGGGTCCCTCACTC
 80078  CTTCGGGGTCCGCCCCGCAGGGGGCGGGCCGGACTATTATTAAATAATTTATAATTTATT
 80138  ATTTATTAATATATTTATATAATATAATATAATATAATATTATTCATACTTTTTATTAAT
 80198  ATAATATAATATAATATTATTAATACTTTCTCCTTTCGGGGTTCCGGCTCCCGTGGCCGG
 80258  GCCCCGGAACTATTAATATAAAGAAAAGAGTTTCAATTATTTATTTATTTATTTATTTTT
 80318  TATAAAAATAAGTCCCCGCCCCGGCGGGGACCCCGAAGGAGTATTAATTTAAATAATTTA
 80378  TTTAATGAAATTATTAATTATAAATAAAAATAATAATTTTTAAAGATGTAATATAAAAAT
 80438  AAATATAATATAATTTAGGATAATTATATAAAATATTTATTATATATAGTTTTTATAAAG
 80498  AGTTTTAAAAGTGATAATATAATATATAATATTTATAAGTTCCGGGGCCCGGCCACGGGA
 80558  GCCGGAACCCCGAAAGGAGTTATTTATATATATATAATTATAATCTTATTAATTATTTAT
 80618  ATATATATTTAATATTATTTTTATATAATTTTATATTAAAGTATTATAATTATATATTTA
 80678  ATATTATTTTTATATAATTTTATATTATTTATTTATTTATTTATTTATTTAAAAATATTA
 80738  TAATCATATATTTAATATTATTTAATATATTTTATATATTATATCTTTTATTGATTTATA
 80798  TATATATAGATTTAATAAATATATATATATATATATATATAAATATTCATTATATATTTA
 80858  TTATTATTATTATTATTTATTACTATTTTTTATTATATATTAATAATATATATATTATTA
 80918  GTTATGGGTATCCTAATAGTATATTATTATTTTTAATAATAATTTATGATTTATGTATAA
 80978  TAAATAAGTAGGGAATCGGTACGAATATCGAAAGGAGTTATATATTATTAATTATTTATA
 81038  ATTATTTTATATATTATTAATTATTTATAATTATTTTATATATTTATAATTATTTTATAT
 81098  AGATAGGTTAGATAGGATAGATAGTATAGATAGGGGTCCCATTTATTATTTACAATAATA
 81158  ATTATTAATGGGACCCGGATATCTTATTGTTATTAATTTATATATTATTCATTATTATTA
 81218  ATATATATTTAATATAATTAAATATTATATTATATTATATTATATTATTTATTAAAAAAA
 81278  AATCTATTACTTATTTTTTTTATTAATATATAAATTATTTATATAATTTATCATTTTTAT
 81338  TTATATATTATTATTTTTTATATATAAATTAATATATATATATATTATATATACTTTTTT
 81398  TTTTATAATATATCTATATATATAAATAAATATATTATATTATATTTTTATATAATATAT
 81458  TATTAATTATTATTTTAATTTTCTATTCTATTGTGGGGGTCCCAATTATTATTTTCAATA
 81518  ATAATTATTATTGGGACCCGGATATCTTCTTGTTTATCATTTATTATTTTATTAAATTTA
 81578  TTATTATTTTTAATTTATATTTATATTATATAATTAATTATATCGTTTATACTCCTTCGG
 81638  GGTCCCCGCCGGGGCGGGGACTTTATATTTTATTATATAATATATTATATTCTTATAATA
 81698  TATTTATTGATTATGTTATAAAATTTATTCTATGTGTGCTCTATATATATTTAATATTCT
 81758  GGTTATTATCACCCACCCCCTCCCCCTATTACGTCTCCGAGGTCCCGGTTTCGTAAGAAA
 81818  CCGGGACTTATATATTTATAAATATAAATCTAACTTAATTAATAATTTAAATAATATACT
 81878  TTATATTTTATAAATAAAAATAATTATAACCTTTTTTATAATTATATATAATAATAATAT
 81938  ATATTATCAAATAATTATTATTTCTTTTTTTTCTTTAATTAATTAATTAATTAATATTTT
 81998  ATAAAAATATATTTCTCCTTACGGGGTTCCGGCTCCCGTAGCCGGGGCCCGAAACTAAAT
 82058  AAAATATATTATTAATAATATTATATAATATAATAATAATATAATAATTTTATATAAATA
 82118  TATATTTATATATTAAATTAAATTATAATTTTATTATGAAAATTATATCTTTTTTTTATA
 82178  TTTTTATATAATAAAAATATGTTATATATATATTAATAATAAAAGGTAGTGAGGATTAAA
 82238  TAAATTATATAATAATTATAACTCTTAATTATAAAATAAATATATATATATATATAAGTA
 82298  TCCATTTCCATATAATCTTTTAATAAATATTAATAAATATTAAAAAAAAATAATATTATA
 82358  ATATTTTAGTATATAATTCAATAAAATTCATTGGAGGGGTAAATAATAATAATTTACTAA
 82418  TGGCAAGTTATAGTCTTAAAGGTTTTTATTTTTTTTATTAAATTAATAAAATAATAATAC
 82478  CATTTATATATTCCATTATATATATATATTTAATAAAAATAATAATATCATTTATATATT
 82538  TTATTATATATTATATATATTTTATATAAAATAATAATAATAAATTTATATTTTTATATA
 82598  TTATTATTAAATAATAATAATATAAATAACTCCTTCGGGGTTCGGTCCCCACGGGTCCCT
 82658  CACTCCTTCTTAAGAATAAAAAGGGGTTCGGTCCCCCTCCCGTTAGTACACGGGAGGGGG
 82718  TCTCTCACTCCTTCTTAAAAAATAAAAAGGTGGAAGGACTAATATAATTTTAAATAATAA
 82778  TTAATACTTTAATAATAATTTGTATTTCTTTATTATTAATATATTAAATATAATAATAAT
 82838  TAATATAATTACAATATATTAATATTATCAAATATTAATAAATATACTTTTTTATATAAT
 82898  TTATTTATTTATTTATTTTTTTTTTATTAAACTAATTATAATTGTAATTTCGAAAAGGGG
 82958  GTGGGAGTAAACATATATAATTTATAATCTATATATATATATATATAATTTTTTAATAAA
 83018  TATTAATAAATATTTATAAAAAGAATAATTTATATTTATAATATATAATTTATATATTTT
 83078  ATTTTTATTATACAATTAATATAAAATATAAAATATTAAATATTAAATATTAAATATTAA
 83138  ATATTAAATATTAATTTTTATAGGGGTTATATAATAATTATATTTATAATTATATAATAT
 83198  TAAAAAGGGTATTTTTATAATTATTACATTTTTATTTTATTTATAAAAATATTAATTTTA
 83258  ATAAGTATTGAATACTTTATATAATATAAATATTAATTACATAATTAATAATTAAATAAT
 83318  ATTTAATAATATTATTTAAATTTATTATTTATAATTATTTATTTATAAAATTCTATTTTT
 83378  ATTATTATTATTTTTATTTTATTATTAAAGATTAATATAATAATTATTAATATATTAAAA
 83438  ATCTTTTATTATATTAATATTTATAAAAAAGTATTTAATAAAAAAGATGTATAAATTTAT
 83498  AAATTATATAATATTATTAATTTATATAATAATAATATTATAACTTTGTGATTGTCAATT
 83558  TAGTTAATCATTGTTATTAATAAAGGAAAGATATAAAAAATATT
;     G-trnY(gua)_2 ==> start
 83602  CTCCTTCTTAAAAAGGGGTTCGGTTCCCCCCC!GTA!AGGGGGGGGTCCCTCACTCCTTT
 83660  GGTCGGACTCCTTCGGGGTCCGCCCCGCGGGGGCGG
;     G-trnY(gua)_2 ==> end
 83696  GCCGGACTAATTTAACTTTTAATATTAATATTAATATTATTTATATTTTTAATATATAAA
 83756  AATAAATAATTTTATTTTTATTAATAGTATATTATATAAACAATAAAATAGTATTAATTA
 83816  TATAAAATTTATATAAAATATATATAAATTTATTATATATATATATATTAATATTTTAAT
 83876  AAAGTTTTTATTATAAATTTATTTATTTATTTATTATAATATTAATAATTTATTTATTAT
 83936  TATATAAGTAATAAATAATAGTTTTATATAATAATAATAATATATATATATATATATTAT
 83996  TATATTAGTTATATAATAAGGAAAAGTAAAAA
;     G-rns ==> start
 84028  ATTTATAAGAATATGATGTTGGTTCAGATTAAGCGCTAAATAAGGACATGACACATGCGA
 84088  ATCATACGTTTATTATTGATAAGATAATAAATATGTGGTGTAAACGTGAGTAATTTTATT
 84148  AGGAATTAATGAACTATAGAATAAGCTAAATACTTAATATATTATTATATAAAAATAATT
 84208  TATATAATAAAAAGGATATATATATAATATATATTTATCTATAGTCAAGCCAATAATGGT
 84268  TTAGGTAGTAGGTTTATTAAGAGTTAAACCTAGCCAACGATCCATAATCGATAATGAAAG
 84328  TTAGAACGATCACGTTGACTCTGAAATATAGTCAATATCTATAAGATACAGCAGTGAGGA
 84388  ATATTGGACAATGATCGAAAGATTGATCCAGTTACTTATTAGGATGATATATAAAAATAT
 84448  TTTATTTTATTTAGTTCCGGGGCCCGGCCACGGGAGCCGGAACCCCGAAAGGAGAAATAT
 84508  TAAATATTTATAATAATAATAATAATAATATATATATATAAATTGATTAAAAATAAAATC
 84568  CATAAATAATTAAAATAATGATATTAATTACCATATATATTTTTATATGGATATATATAT
 84628  TAATAATAATATTAATTTTATTATTATTAATAATATATTTTAATAGTCCTGACTAATATT
 84688  TGTGCCAGCAGTCGCGGTAACACAAAGAGGGCGAGCGTTAATCATAATGGTTTAAAGGAT
 84748  CCGTAGAATGAATTATATATTATAATTTAGAGTTAATAAAATATAATTAAAGAATTATAA
 84808  TAGTAAAGATGAAATAATAATAATAATTATAAGACTAATATATGTGAAAATATTAATTAA
 84868  ATATTAACTGACATTGAGGGATTAAAACTAGAGTAGCGAAACGGATTCGATACCCGTGTA
 84928  GTTCTAGTAGTAAACTATGAATACAATTATTTATAATATATATTATATATAAATAATAAA
 84988  TGAAAATGAAAGTATTCCACCTGAAGAGTACGTTAGCAATAATGAAACTCAAAACAATAG
 85048  ACGGTTACAGACTTAAGCAGTGGAGCATGTTATTTAATTCGATAATCCACGACTAACCTT
 85108  ACCATATTTTGAATATTATAATAATTATTATAATTATTATATTACAGGCGTTACATTGTT
 85168  GTCTTTAGTTCGTGCTGCAAAGTTTTAGATTAAGTTCATAAACGAACAAAACTCCATATA
 85228  TATAATTTTAATTATATATAATTTTATATTATTTATTAATATAAAGAAAGGAATTAAGAC
 85288  AAATCATAATGATCCTTATAATATGGGTAATAGACGTGCTATAATAAAATGATAATAAAA
 85348  TTATATAAAATATATTTAATTATATTTAATTAATAATATAAAACATTTTAATTTTTAATA
 85408  TATTTTTTTATTATATATTAATATGAATTATAATCTGAAATTCGATTATATGAAAAAAGA
 85468  ATTGCTAGTAATACGTAAATTAGTATGTTACGGTGAATATTCTAACTGTTTCGCACTAAT
 85528  CACTCATCACGCGTTGAAACATATTATTATCTTATTATTTATATAATATTTTTTAATAAA
 85588  TATTAATAATTATTAATTTATATTTATTTATATCAGAAATAATATGAATTAATGCGAAGT
 85648  TGAAATACAGTTACCGTAGGGGAACCTGCGGTGGGCTTATAAATATC
;     G-rns ==> end
 85695  TTAAATATTCTTACATAAATATTAATCTAAATATTAATATAAATATTAATATTAATAGTT
 85755  CCGGGGCCCGGCCACGGGAGCCGGAACCCCGAAAGGAGAAATATTAATATAAATATAAAT
 85815  ATTAATATAAATATAAATATAAATATAAATATATTTTAATATAATATAATATAATATATA
 85875  ATATATTATATAAATATAATATATAAATAATATAATAAAATATTTTAATATATATATAAT
 85935  ATAATATAATTATTATTATAATTTAATATAAATTATTATTATAATTTAATATAATAAATA
 85995  AATAAATAATTATAATTATAATTATAATTATAATCTCAATATATAAATGATAAATTATTA
 86055  TAAATACGAAGGAAATAATTGATTTTTAAAATATATTTAATAAAATATATAATATAAATT
 86115  ATACTTTTTTGTTATTATATAATAATTATATTAATATATTTAATAGAATTAAACTCCTTC
 86175  GGGGTTCGGTCCCCCTCCCATTAGTATAGGGAGGGGGTCCCTCACTCCTTCTTAAATTAA
 86235  AAAGGGGTTCGGTCCCCCTCCCGTAAGTATAGGGAGGGGTCCCTCACTCCTTCGACCGGA
 86295  CTATTATTCATTTTATATATTAATGATAAATCATTAATTATTATTAATAAATTTATTTAT
 86355  AATATTTAATTTTATATATTATTATTTATAATAAAAAAAATTATATTATAACAATTTAAT
 86415  TTTAATTTTTATTTTTAAATTATAAAATTAATAATTTATTTATTTATATAATAATTTTAA
 86475  CTCCTTCGGGGTTCGGTCCCCCTCCCATTAGGGAGGGGTCCCTCACTCCTTTGGGGTCCG
 86535  GCCCGCGGGGCGGGCCGAACTATTAATATAAATAAATAATAAATATTTATAATAAAATAA
 86595  TATACATCTTCTTTAAATAAATAAGGGGACATTATAAATAGTATATAAATATATTATATC
 86655  TTTTTTATTATTATTATTAATAAATAATAATAATAATTTATATATTTATAATATATTTAA
 86715  TAGTTCCGGGGCCCGGCCACGGGAGCCGGAACCCCGAAAGGAGAATGTATTATAATTATT
 86775  ACATATAATTATTATTATTCACTTCTTATTAAAAATAATACTCTATATAATTTATATAAT
 86835  TTATTTTAATATATATATATTTATATATAATATAATATAATATATATATTTATTTATTAT
 86895  AATCATTTATTTTTAACTTAAAATAAAACTTATTATAATTTATATAATTTATAATTTTTA
 86955  TATAAAAATAATTATATAATTTTTATTTTATTTATATAATAATAATATTATTTGTTATAT
 87015  ATTATATATTATATATATAATAAATAAATAAATAATAAATAATAATAAT
;     G-trnW(uca) ==> start
 87064  AAGGATATAGTTTAATGGTAAAACAGTTGATT!TCA!AATCAATCATTAGGAGTTCGAAT
 87122  CTCTTTATCCTTG
;     G-trnW(uca) ==> end
 87135  ATAATAATAATAAAAATATGTATTTATTTAATTATTTTAATATTTCTCCTTTCGGGGTCC
 87195  CGGCTCCCGTGGCCGGGCCCCGGAACTATTAATATAATATAATATAAATATTCATTTATC
 87255  TTTTTTTTAATATTCTTAATTAATTAATTAATATATTAATTATAAAAAATATATTATAAT
 87315  TTTATTATTAATAAGTATAAATATATTATTAATAATAATTTATTAAAAATATATTATTAT
 87375  AATATATTAATATATCATAATTATAATCAATATTATATTATTTAATTTTATAATACTTAA
 87435  TTATTAATATATTATTCATATATATATAAATTAAATTAAATTAATTATATTGAATATATA
 87495  AATATATATATATATAAATATATAAAAAATTATATAAATTATTTTAAGAAAGGAGAAATA
 87555  TTATAATATATTTAATATTTTATTTTTTTTTTATTTTAATTTATTAAATAATTTAATAAT
 87615  TAAATAAATTAATGATTTGATTTTATTCTATTATTATTATATTTTATTATATAAAAATAA
 87675  ATAATAAATAATAAATAGTATGATACAATTTATTAATAATATAATTATAAATTATAAATA
 87735  ATAATTTATTTTAATAATTCTCCTTTCGGGGTTCCGGCTCCCGTGGCCGGGCCCCGGAAC
 87795  TATTAATATAAATAATGATAATTATTTTATCATTATGAACTATTAATATATTAATCTATT
 87855  AATATTCTTTGATATTTATTTTTATTTAATGAACATCTAATTTAATTTAATAAAATAGTC
 87915  CGGTCCGCCCCGTGGAGGGGGCGGACCTCGAAGGAGATATGAATCTTTAATATAAATAAT
 87975  CATAAATTCTAAATATTAGAATTATTATTTTATCTTTTTATTTATTAATAATTAAATATA
 88035  AATTATTATTAATAATAATTATAATATTCTCCTTTCGGGGTTCCGGCTCCCGTGGCCGGG
 88095  CCCCCGGAACTTTAAAATAATATTAATAAAAAATTATACAATAATAATAATAAATATTCA
 88155  TTATTATTTAATTAATATCTCCTTTACTTATTTTTCCTCCGTTAGGGACTTATTATTAAG
 88215  TATATTATTATATACTACTTAAGATTATATATATAATATATATATATATTATATATAAAA
 88275  TATAAATATATAAATAATATAAAAATTAATAAAATAAATAAAATAAATTAGTCCGATCGA
 88335  ATCCCCTATTTAATTAAATTAAATTAAGAAAGAGATAAATTTATATAAAATATTATTTAT
 88395  AATTAATTATAATTAAATTATAATATAATATAATATAAATAATAATATAATAAAAATAAA
 88455  AAAAAAATAATATTAGATTATATTATATAATTTATATAATTTTTTTAATAATAATAATAA
 88515  ATAAGTTTATTTATAATTATAAATATAAATATAAATATAAATAAAGAAGGTATTATATTT
 88575  TATAAAATATAATAATAATACAAAATTTATATTTTAATAAATATTAATATAAGTTTAAAG
 88635  TTCCGGGGGCCGGCCACGGGAGCCGGAACCCCGAAAGGAGAAATAAATAATATATTTATA
 88695  AAAAATTAAATAAATAAATATTATCTATTTAAAAATAAATATAATATAATATAATATAAT
 88755  AATTCTAAATATAAATAATATTTATTATAATTATTATAATAATTGTATTATTTATTAATA
 88815  ATATATATAATTATATTAAAACTAATATTACATTATTTTGTATATTTAAACAATTAAATT
 88875  GATTATTCTTATTTGTAATCTTTATTTATTTTATTATATCTTATTAATGATAAATTATAA
 88935  TTATTATTAAAATAATAATTTACTTCTTTTGATATAAAAATAAAATAATATAGTTCCGGG
 88995  GCCCGGCCACGGGAGCCGGAACCCCGGAAGGAGATAAATATATTATAT
