# Supplementary material for: Global Characterization of Fungal Mitogenomes: New Insights on Genomic Diversity and Dynamism of Coding Genes and Accessory Elements
Source: Front Microbiol. 2021 Dec 1;12:787283. doi: 10.3389/fmicb.2021.787283 (PMC8672057; doi:10.3389/fmicb.2021.787283)
Supplement: Supplementary File 1 — de novo annotation files of the 685 mitogenomes investigated in this study. Annotation was performed with the Mfannot program. [file Data_Sheet_1.ZIP › Supplementary_FileS1/NC_037756.1_Cantharellus_appalachiensis_isolate_s38_mitochondrion_complete_genome_mitogenome.mfres]

;; Masterfile modified automatically by mfannot version 1.35
;; on Fri Dec 25 01:04:29 2020 by user pfonseca on host LGCM-PROC
;;    - Gene Totals: 70
;;    - List of genes added:
;;      atp6                 atp8                 atp9                
;;      cob (3 introns)      cox1 (10 introns)    cox2                
;;      cox3 (1 introns)     nad1 (1 introns)     nad2                
;;      nad3                 nad4                 nad4L               
;;      nad5 (2 introns)     nad6                 orf103              
;;      orf119               orf144               orf146              
;;      orf150               orf160               orf178              
;;      orf184               orf185               orf213              
;;      orf214               orf246               orf247              
;;      orf248               orf249               orf250              
;;      orf259               orf266               orf293              
;;      orf295               orf296               orf300              
;;      orf303               orf307               orf318              
;;      orf332               orf335               orf348              
;;      orf355               orf397               orf902              
;;      rns                  rps3                 trnA(ugc)           
;;      trnC(gca)            trnD(guc)            trnE(uuc)           
;;      trnF(gaa)            trnG(ucc)            trnH(gug)           
;;      trnI(gau)            trnK(uuu)            trnL(uaa)           
;;      trnL(uag)            trnM(cau)            trnN(guu)           
;;      trnP(ugg)            trnQ(uug)            trnR(ucg)           
;;      trnR(ucu)            trnS(gcu)            trnS(uga)           
;;      trnT(ugu)            trnV(uac)            trnW(uca)           
;;      trnY(gua)           
;;
;; end mfannot
;;


>NC_037756.1 Cantharellus appalachiensis isolate s38 mitochondrion complete genome gc=4
;     G-cox1 ==> start
;     G-cox1-E1 ==> start
     1  ATGACGAGATGATTATTCTCTACAAATGCCAAAGATATTGGAACTTTATATCTAATATTT
    61  GCGGTTTTTGCAGGTATGATTGGTACAGCTTTTTCAGTTTTAATTAGACTTGAATTAGCA
   121  GCTCCAGGTGTACAATACTTACAAGGAGACCACCAATTATTTAACGTAATCATCACTGCC
   181  CATGCGATCGTAATGATATTCTTTATGGT
;     G-cox1-E1 ==> end
;     G-cox1-I1 ==> start /group=IB (8.45e-20)
   210  c
;     G-cox1-I1-orf348 ==> start /first_aa=N /note=GIY ;; evalue:1e-11
   211  aacacaaattgcacatttaataatgtaattaataatcagttatgatatgttatttattta
   271  aatattagtcaaaaatggtttttccgattatggaaaaatttagatgataataagattagt
   331  gaaaataaacaatttaggactattagttataatgtaacacctctccctaatgggagtaag
   391  ggcttaaatcaccctaatcaaaagattgaaatactagatccttataacaatcggtcaaag
   451  attgctgattgcgctaaaggtgctaaaggtgtgtatctttttgaggtgattaatacaaaa
   511  atagcttacataggaagttcaattaatctttataatagagtttgttgttattttatgcct
   571  tctatcttagttagatcagatcgtaaagtgttacgatattttaataagtatggttttaac
   631  aatgtaaaactaactctttttatattgaaatctacgtctacttgggaacaattgatcgaa
   691  ttagaacaatattttattgatactctatcgccaagtttaaatgtggatttagtagcgggt
   751  ggctataacggatatcatagccctatgtctcaagaagcacgagatctgttacgtaaatta
   811  agaggaacacctatatatatttatgacattatcacaaaatcattaatatacgtgtccgat
   871  tcaaaacaatggctatatactaatatcggtattcatcagatatctttagataattgttta
   931  tctaatgggaatctttatcttaatagattttttatcactctagattttatatctgaatat
   991  ccttatgaagatatattaagttcagatagtttaatttcattagttgagtctgttagagtt
  1051  caatataaccctaaacagccggcaagtaaaagcgtaatagccgaaaatataattaaacct
  1111  gagttaactcgttcctttacaagtataggagaagcttctaggtatttaaagggtgataga
  1171  ggaactattagaaaatacctagaaggtaagtctagtggtttatatcgaaaacaatgaaaa
  1231  tttaaaattataaataataacatctaa
;     G-cox1-I1-orf348 ==> end
  1258  atacaaaaaaaaattattaattagttagccttttaggcaaaatggcatggccgggattta
  1318  taatataaatctctcttctggctatatgctggaacacccttagagttctattgactaggt
  1378  ctacttaaaagtaggaaacagtaacataaaagaaattgggcaatcagcaggaaaccaaaa
  1438  gaatatactgtaggtataaatagtagtttcttacgtatattactgagtaggatcctcaga
  1498  gactatatgctagatacccttgttaattttatagcagggtaaagaggtagtccttcctta
  1558  ttagaaattttaaggatattag
;     G-cox1-I1 ==> end
;     G-cox1-E2 ==> start
  1580  TATGCCAGCAATGGTAGGTGGATTCGGTAATTATATTCTACCTGTTCAAATAGGAGCTGT
  1640  TGATATGGC
;     G-cox1-E2 ==> end
;     G-cox1-I2 ==> start ;; mfannot: no intron type identified
  1649  a
;     G-cox1-I2-orf300 ==> start /first_aa=N /note=LAGLIDADG ;; evalue:6.8e-39
  1650  aactttaaaaaaagtcttatatttaagaataaatgattaaaaagtaattatttttataaa
  1710  tttcatactaatagtaaaaattgtctagaaactaaattaggtggttatttagcaggttta
  1770  attgaaggtaatggctatatctctataaataataaaaataaagctcttataggtataact
  1830  tttaatataaaagacttacctttagctttaaagttactagatgttcttaataaacgattt
  1890  ttaatcaaaaaaggttatatagctaataaaaacaaaaataaatctttcgagttaagattt
  1950  acatcaaaagcaaatttagaatatattatttgattaattaatggtaaatttagaacacca
  2010  aaaatacaacagttatatctattaatagattgaatgaataaaaatcatggtacttctatt
  2070  gataaacgacctttggataatagtcatttatatactaatgcttgattagcgggatttatt
  2130  gatgctgatggtggtttttatataagattttctttaaaacaactaatttgtaaatttcat
  2190  ttagaacaaagacaaatatatcctaagactttagaaagttatgaaacaattttatctaaa
  2250  gtctgtttatttctacaagtgaaattatttactcgagatagagggagttataaaaattct
  2310  tgctatcagattagagtagaaagacaagctagtataaatattcttataaactatttagat
  2370  caacatacattattttctagtaaatatttagattatttagattgaaaatcagcctttact
  2430  attattttaaacaaagatcattttactttaaaagggagagaatatgtactttctcataaa
  2490  aataatatgaataataaaagaacttactttaattgagatcatttagaaaatattaactta
  2550  taa
;     G-cox1-I2-orf300 ==> end
  2553  tgccgtttaccttagtaataaggtttatgattacttggctatgtgcatggaattcctcat
  2613  atctttattaaaggttataataaagagaacagatatagggtattcttaataatagtttcc
  2673  ttagaagactatcagttgttttaacgattttttaattataacaatccttatatacaaggg
  2733  gagaatatgcaggaaaccaaatttatagtatggctaaattagtatctaaggtataatatt
  2793  agtaaattaaatatactattaaaaagtaggatcctcagagactttaataataaagttatt
  2853  catatattgaaactaatagtaactttttattaagaatgtttcttataaaaataaatttta
  2913  taggtacattaatacgccaagctccagctatctaattgattagttgttagaatttaaaag
  2973  ctggatgaagacatagtccgactaggtaagaaattacttagatacaaaaatcg
;     G-cox1-I2 ==> end
;     G-cox1-E3 ==> start
  3026  ATTCCCTAGATTAAATAATGTAAGTTTCTGATTATTGCCTCCATCATTAATATTATTATT
  3086  AGTTTCTTCATTAGTAGAAAATGGTGCAGGTACAGGATGAACGGTTTATCCTCCACTAGC
  3146  GGGAATTCAATCACATTCTGGTGGTTCTGTTGATTTAGCTATATTTAGTCTTCACCTATC
  3206  TGGAATTTCTTCAATTTTAGGTGCTATAAACTTTATTACAACAGTATTAAACATGAGAGC
  3266  TCCAGGT
;     G-cox1-E3 ==> end
;     G-cox1-I3 ==> start /group=IB (6.78e-19)
  3273  aaattaagatttaatctaatatttgcgattatttttctgataattgtattattaaataat
  3333  agtggattatttattcattatttgaatgatccaattaaagataatttgtttaatcttatt
  3393  gtacctttagctctaggtacagataaatttaaacaggttataaatgaaaaccaattaaat
  3453  ttgtttagaaaaaatattaaagatgtattaattggttcattattaggtgatggttctata
  3513  actcgtagcggtagaggtcgtaatcattttagatttaaacaaagtactcgtaatattgat
  3573  tattttacttt
;     G-cox1-I3-orf160 ==> start
  3584  atgttttttatattagaaccttatcttacaaaaggttcaccaatatatgaaaaatattga
  3644  gattccagatataataagtactatgaatctttattattacagactagacctattcataat
  3704  gatatgttaaatatagatcaattaaaaagtatattctatattcagaaagataatattttt
  3764  attaaagaaatagatataaagaaacttaaaactgaagatttttttacacctatttcattt
  3824  gctttttgaataatggatgatgctcacacggagaataatgcaattttttttaatactcaa
  3884  tcttttcaaaaagaagaagtagaatttttaataaaaagtttagaccgaatttttcatatt
  3944  gaggctaaattcataaaagtttcaaataaggaacactatagatatttattcctgctaaat
  4004  ttacagaaacaattaaaaatattgttttaccttatatgacttcttctatgctatacaaat
  4064  taa
;     G-cox1-I3-orf160 ==> end
  4067  aaattaaacaataatctaataatattaggtattagtcatgcttggtaaatttagctatat
  4127  gctgaaaatcttttatatattatcagcaggaaaccaaaaaaataaaggtatttaaatact
  4187  tatatttaatagggtcctcagagactatacgctaaatgaaccccaatggaaacgggttta
  4247  agatatagtgcaaacttagaaaataattctaaataaatag
;     G-cox1-I3 ==> end
;     G-cox1-E4 ==> start
  4287  ATGACATTACATAAACTACCACTATTTGTATGAGCTATATTTGTAACTGCTATTTTATTA
  4347  TTATTATCACTTCCTGTACTAGCTGGT
;     G-cox1-E4 ==> end
;     G-cox1-I4 ==> start /group=IB (7.82e-20)
;     G-cox1-I4-orf332 ==> start /first_aa=G /note=LAGLIDADG ;; evalue:5.4e-45
  4374  ggattagtgccagctttaaatttggccaattgctgaaaactgataacgaaattattatca
  4434  caatcagccggaaaccttttaggcttaaatctattagggatcttcagagactatacgcca
  4494  gaattgatcttttgtagtagtaatttgattactttgaatttaaataaaaataatataaat
  4554  gataatttaggttattatctagcaggtttaattgaaggtgatggatctatttatgtacct
  4614  aagactgaaaaatcagtaaaaggtaaaattaattacccttcaatacaaatttcatttcat
  4674  ttaaaagacttgcctttagctttattaattcaaaaaactattggacacggatctttaaat
  4734  agagttaagaatgctaattgctatatactaaccattaataactatactggtattatacta
  4794  attattaatctaattaatggtaaattaagaactcctaaactttttgactttaataattta
  4854  attgattgaatgaatcttacaagtatggataaaacagattttgatacgagttctttagaa
  4914  tctaatgcgtgactttctggatttatagaagctgatggtcacttttcagtaagaacttca
  4974  ctcagttctaaatatcctaaaattgaatgtaaattggagataagtcaaagaaggataggt
  5034  aaaaatgatatcagtaataaattatttttaccgcctatagcttatttattattaactact
  5094  gttaaagatattagatcttatagtaattatcctcagtatagagttagaacaactagttta
  5154  aaagctaatttaattttagaggagtatctttcaaaatttcctttatttggaactaagtat
  5214  ttagattctgtctcctgaattaaagtacttagttattttaaaactggtaaccatatggaa
  5274  aatatcaaagagattagtaaaattaaaaacaatatgaatgataatagaactatttataat
  5334  tgagatcatttacattatttttatacttatacaaagtag
;     G-cox1-I4-orf332 ==> end
  5373  atctttaagaaatagtcccaactaatatgtgaatattagagtgctcaccttcacattatg
  5433  gatagtttactatatttatactatttattatggaagagacaaatctatatgttgtcatgt
  5493  tattattttcgtgagacaagaaaaag
;     G-cox1-I4 ==> end
;     G-cox1-E5 ==> start
  5519  GCAATTACAATGTTATTAAGTGATAGACATTTTAATACTAGCTTCTATGATCCTGCTGGA
  5579  GGTGGTGATCCTATATTATATCAGCACCT
;     G-cox1-E5 ==> end
;     G-cox1-I5 ==> start ;; mfannot: no intron type identified
  5608  a
;     G-cox1-I5-orf293 ==> start /first_aa=F /note=LAGLIDADG ;; evalue:5e-51
  5609  ttcttagaaggaatatattactttacacctacgctttatacggctctaataactccttgt
  5669  tcaagtgatcgttctttttatttttcggctttttttgaatcttattctcaaaagtatcca
  5729  aataaatctaaaccttctcaagaatttttagagtgattagtaggatttacagaaggggat
  5789  ggtgcatttactgtaacaaaaagaggtaatctgcaatttgttattactcagagtactgag
  5849  gatgttaaagtattataccatatttataataatttaggatttggtaccgtaattcaacaa
  5909  tctaaatctagtaaaacacatcgatttattgttcaagatatgccaaatttattactaatt
  5969  tgtaaaatatttaatggtaacatggtattttttactcgaaattctaagtttttaatattc
  6029  ctttctgcatataatgcattagctttacgaatgaaacttaataccattcatcctattctt
  6089  gataccttgctccctactctaaaagataattgatttgcaggttttacagatgcagaaggg
  6149  tgctttagtctatctttattgtcaaatagtacagcttacagatttagatttattataagt
  6209  caaaaatgatcggtaaatctaagtatattgaaacatattaaatatatgtttggtgttggt
  6269  gacatatcccaacattcaaatttagataattgggaatatagagtaaacggtgtaaaaaat
  6329  tgttattatattatttcctatttagatgcttatttattacaatctaaaaagaaggaaagc
  6389  tatttattatggaaagaattacgtttacgtttaataaatggtgaacatcttaagaataga
  6449  attgatgttataaagcaagctaagcgtattaataataagtaa
;     G-cox1-I5-orf293 ==> end
  6491  gatattttgtgggaatacagagaatggtttagctaaagctatgaaccctaagaggcaggt
  6551  gtttattaatcacctgggtaactaggtgactgccaccggccatctatcacccacacaccc
  6611  ttcatctgccacctaggtgatagatgggtgacaaaggtgataggtggcagatgatggtgg
  6671  gggtgtgaaagacctctgttcctaatttattttcttttacttagctcactcactcactta
  6731  catagtgttagtgtgattgatataagtaagtgcggtaggttaaattaaagggaaggggaa
  6791  tgcattagaaattctatttattatttctgcataccatctctctagtccttatttataacc
  6851  cactatgcaattattagtaaaaaataccttattttaggtttcttttattttaactgctta
  6911  taaaaaaaatatgataaataagtataaagcgaaaaataagagaaagtggtataataagtt
  6971  tcgcctgacagggtgaaataacactaaaattaagtgttaggcttcactagtgtaatttac
  7031  ggttaacagtttctcaactaaagaccgtcggtcgactaatagatcgctacagactgggtc
  7091  actggtgggtacctgaaatggtgcttaatgtacagtcggttcccttaaattaataaaaat
  7151  ttttatttcacaaggctatcaatgaagcaaaattaaactaatttgaccaattaggggatg
  7211  tttatgctgaggtagtacacgggccttagagagagaattataggtttaatatttgccata
  7271  aataatctaaggttttagg
;     G-cox1-I5 ==> end
;     G-cox1-E6 ==> start
  7290  GAATGGATTCTTTGGTCACCCTGAAGT
;     G-cox1-E6 ==> end
;     G-cox1-I6 ==> start /group=IB (4.46e-18)
  7317  t
;     G-cox1-I6-orf355 ==> start /first_aa=K /note=LAGLIDADG ;; evalue:3.8e-47
  7318  aaatatataagcttcataacgttgccgtgtgcgggaaaaacttcgttaagttttaaatac
  7378  tccaacttaccttattttttaattctaaaaataaatgttatagtaaataacttaaaagtc
  7438  atagtaacaaaattaaaacaaagaagtcaatccgcaggtaattttgtatatcttatttac
  7498  aaaagaacctcagagactttaagcaatgaacccaccaaaatattttttcatcctactgcc
  7558  aaaccttcacctatcaccttctcaccaaccacagttgaaaaggtgtcaccttctcaccca
  7618  cctcaggtgtgtatgggtgcgtgcgtgacagataatgattttggttattatttagctggt
  7678  ttaatagatggtgatggtcacttctctaaaacacctcaaattgtgatagtttttaatttt
  7738  ctagatgcttctttagcttattatattaagagtagaataggctttggaaatatttataaa
  7798  gttaaacataaaaaggctgttattttggtcatttcgaaattagctggtataaaaaaagtt
  7858  cttaatttaataaatggaaaaataagatctcagattaagatagaccaaattaacaataat
  7918  attctaatacactcttattttaaagaatatgatccatttagctctagtgctgcaggttta
  7978  gataatcattgaatatcgggattttctgatgctgatgctagttttcaaattaaacttatt
  8038  tctagaaaagatagagataataaaacagaagtaagattaaattttcagatagatcaaaag
  8098  aaaattgatcttctactgttaatgaaaaaatattttggtggaaatattggctaccgaaaa
  8158  actcaagatacttattactacggttctacaagctttggctcagctaaaaaggtcatagaa
  8218  tattttgataaatttcatttactctctagtaaacatgttaattatttaaaatgaaaaaag
  8278  gcctatacaattattcaaaaaaaagaacatttgaatgctttaggaatagagaaaatacta
  8338  aaaattaaaaatagtttgaacagattaaatgataataatgtgggttaa
;     G-cox1-I6-orf355 ==> end
  8386  gataaagtcctaacaagaatgtgaattcttgagtggtaactataaaataaatcattcacc
  8446  taaggtgtctaatgataggtgtgtgcgtgagtgcgtgcgtgcttgatttaaatgattatt
  8506  tagttatccaaatttatttg
;     G-cox1-I6 ==> end
;     G-cox1-E7 ==> start
  8526  TTATATTTTAATTATTCCAGGATTCGGAATGGTTAGTCATATTGTTTCAACATTCTCAGG
  8586  TAAACCTATATTTGGT
;     G-cox1-E7 ==> end
;     G-cox1-I7 ==> start /group=IB (1.94e-17)
;     G-cox1-I7-orf397 ==> start /first_aa=Q /note=LAGLIDADG ;; evalue:6.2e-46
  8602  caagatggccctaaatatttattaaatattttgaaacaaactatatgcggaaaaataagt
  8662  tatttttataaacaaaatactatactcataagtcacaatttttatcttttagggataatt
  8722  tctattttttgaataggaaaagttgaatgtgccggtatatctgcttacttttatctaata
  8782  gtagtagtcatcattacattgttagtcatggtaaaaatttttgtttattcttataatccg
  8842  caaataaccaaagcacgtatatctagtatatacaaatccaatattttaaattttaatgga
  8902  ttaagcatgtgagtaggaatttcagaggccatacgtttgttatttttaaattatcttttt
  8962  cccgtttctttatcaaatgagaaacacatatacttaagatatattaaataccctttaaaa
  9022  aaaatagactgcttagtaaataaaagatattattctaatatttccataaataaattaaat
  9082  aaaggatcaaatgaaaacacttttaatcaatgagttgcagggttaattgacggagatgga
  9142  tgttttctaatcactaagaagggctatgctagtttagaaatcgtaatggaaactagagac
  9202  atgcattgtctctaccaaattaaacaaaaatttgggggttcagtgaaattgcggtctgga
  9262  gtccaatgattaaggtatagacttcaccataaaaaaggtttattagatttaattcatgcc
  9322  gtaaacggtgaaataagaaatcctgttagattacttcaattaaaaaaaatttgtgataag
  9382  tatgatataacacttatctatccttctgctttaacttattataatggttgactttctgga
  9442  ttttttgatagtgatggtagtgtatatttaaatctagcatcatctcaattgtttattact
  9502  gcttcacagaaaaataagtctatattagaacctttaatggacttgtacggaggtactatc
  9562  tatattcaaaaagaaagtttcaaatgagtagtgtataagaaactggaaatcattaaactt
  9622  ttagattattttaatatatgcccttctaggtccgctaagcataatcgattaaaggctatt
  9682  aaaagataccatgaacttagggatttaaaggcacatttagcgtcacctttttctatttta
  9742  ggtaaaatttgaactaaattcttaattcattgggaaaaatgggaaaaagtttaa
;     G-cox1-I7-orf397 ==> end
  9796  taataaagatatggtccaacatgtaacttatagttatattag
;     G-cox1-I7 ==> end
;     G-cox1-E8 ==> start
  9838  TATCTTGGGATGGTTTATGCAATGTTCTCAATTGGAATTTTAGGTTTTATTGTGTGATCA
  9898  CATCACATGTTTAGTGTAGGATTAGATGTGGAT
;     G-cox1-E8 ==> end
;     G-cox1-I8 ==> start ;; mfannot: no intron type identified
;     G-cox1-I8-orf318 ==> start /first_aa=K /note=LAGLIDADG ;; evalue:7.2e-42
  9931  aaacttgtgtccacagataaaatcttgctatgtgctagtaacttctacataaaaagtcca
  9991  ctcgtattaattacgttaggaaaaatctttgatgtgtcggaacaattagcaggaaacttt
 10051  cactttagtacaatagctccggcaagtactaaatacatttataatagttataccaattta
 10111  cctcgaatttctgaacatatccctaaacataattctaaacttaatgataatgattttggt
 10171  tattttttggctggattaattgaaggtgatggctgatttggtaaaaaagaattacatatt
 10231  atattttatgaaactgatatatctttagcttattatattaagaaacgaataggattcggt
 10291  aatgtgtataaaataaaaaacaaaaaagcagtcagatatatttgtaaacatcaaaaaggt
 10351  ttactttttattttacatttgatatctggtaaattagttagtaattataaatatgaacaa
 10411  ttaattaaacataattataatgaagactttaatattactatattaccgccatcaaatatc
 10471  attagtctagataatttttggttagctggttttactcaggctgatggatgttttcatatc
 10531  agtttggtgaaaagtaaaacacataaaacaggatacagtgtcagattagaattttctata
 10591  aaacaaaaagatgaaattcctttaaagcttttgtataatactgttaagatgggtaatatt
 10651  tctcaatatacgactaaaatatgatgctacaaaagctcgggatttaaaactgctgcagtt
 10711  ttaattgaatatttcgatacctttaatctatttgcaggtaaatatgtaagttttgttaaa
 10771  tttagaaaagtttatattatgattactaagggtagacatttagaacaggaaggtattata
 10831  aaaataaaaagtattgcaaggaaaggatcctcagagacaagtacgcaagaagtttaa
;     G-cox1-I8-orf318 ==> end
 10888  tatctaaaattggcctatattagttaagtattataagttatatagctgaatttagagtta
 10948  aattaagaaactgtccaaaaaattattg
;     G-cox1-I8 ==> end
;     G-cox1-E9 ==> start
 10976  ACAAGAGCTTACTTCACAGCAGCCACAATGATAATTGCGGTTCCAACAGGAATTAAAATC
 11036  TTCAGTTGATTAGCCACTTGCTATGGTGGAAGTATAAGATATACAACACCTATGATATTC
 11096  GCATTAGGATTTATTGCTCTATTCACAATCGGTGGTTTAACTGGAGTTGTTCTAGCTAAT
 11156  GCTAGTTTAGATGTAGCATTACACGAT
;     G-cox1-E9 ==> end
;     G-cox1-I9 ==> start /group=I(derived) (2.42e-06)
;     G-cox1-I9-orf259 ==> start /first_aa=T /note=LAGLIDADG ;; evalue:1.5e-50
 11183  acctttttaattaatgtttctaatattttacctttaacattagttaaaaatatagataca
 11243  gaatatattaaaaaattttgagtcggtttaatggatggtgatggaagtatacaagttaat
 11303  cattgacgtaaaaaatatcttgcttatagactagttataaaattatctaatatgaatact
 11363  aattttaatatgttaatacaaattgctaaagtaataggtggtacagttcaggttacagat
 11423  aaaaataaatcagttatttgagttattaataataaagatactattattgatgtgataaaa
 11483  atatttgattcctatcctttattaacttccaataaaatatgtcaattacaatttttgaaa
 11543  ctatgtattctacataactcagtagacttatacttaaaaaatagagagttaaaatataaa
 11603  aataagcataatttattaaattctatatttaaagaaaatacttaccagtatcccagttat
 11663  tttaaagaatggttatcagggtttattgaagctgaaggttgttttacaattagaaataaa
 11723  tctaataaaactatttcgttttctatagggctaaaagaagatttatatttaattctagca
 11783  attaaaaattattttcaagctacaaataaaataagattagttgaaaaaactcagttttat
 11843  tctttagaggtatacaaaaaagatattctaataaaaattctcaaacatctaaagagatac
 11903  ccattactaggagaaaaagccgaatcattaaaaatatttaatcaagaatttataaagtaa
;     G-cox1-I9-orf259 ==> end
 11963  gtgtcgtgttgtcttgccaccgtgaaaaaggttcatactatttttcggtattatatttat
 12023  taattacttttatctgcttcactcaccttcatctctctacctaggtgtcggtagatggca
 12083  gtcacctatcacctaccatctttagatgaaggtgtggtgaggatgataggaaggtgtcac
 12143  ccatctaaagatgagcggtgtgaggttgtgtaattttatttactaacggtgagtgagtga
 12203  aaggtgagaattggataggaatatataacatatatagctattataaataattagtggaat
 12263  ataatgctaacggtgaattcttatgtatttttcgtccaatcagataatattggaataatg
 12323  ctcgaaaatttataatagcataagagaataccgtggaaactagattactaggatccgtag
 12383  agactaaacgtggcaatcgaacgtttattaagttaaacaattagataaattatagtccga
 12443  tccctagggtaacctaggcagtatgaaaatttaattaaagtgtgtgttctacaag
;     G-cox1-I9 ==> end
;     G-cox1-E10 ==> start
 12498  ACTTACTATGTAGTTGCTCATTTCCATTATGTATTGAGTATGGGTGCAGTATTTGCTATA
 12558  TTTGGTGGATTCTATTACTGAGTACCAAAAATTGTAGGAAAAATGTATAATGAATTCTTA
 12618  GGTAAAGTACACTTCTGAACAATGTTTGTTGGGGT
;     G-cox1-E10 ==> end
;     G-cox1-I10 ==> start /group=IB(3') (5.65e-05)
 12653  t
;     G-cox1-I10-orf307 ==> start /first_aa=L /note=GIY ;; evalue:1.9e-22
 12654  ttacaaacagtttttaagtgatttaatttacttaataattattataataagtctatatca
 12714  gatcttttaaataaaaagcttttagatgagtctagtaatgacatagatgatacatctttg
 12774  aaaaataagcttgatactttacctagtcctaattttcctaaacctaataaaggtaaaaat
 12834  aaaattataatggaaaaattaaataatatacaatgtgaggctaagtttatagatataaaa
 12894  aggaatagaattaatatattgctaggtactaaggataaatccggtgtctatatgttttat
 12954  aacttaataactggagatgcttatgtaggtagtagtgtaaatttagctagaagatttaga
 13014  gtccatatgagtaatattaattatattaatcttccgctttataattctataaacaaatac
 13074  ggtgttaataactttgtatatataattttgcagtattgtgataaaatagaagaagtatgt
 13134  ttaggtttagaacaacattttcttgattttcacaaacctcgatataatatattaaaatta
 13194  gcaggtgctagtcaaggatttagacattctcctgaaactattgctaaacttaagattagt
 13254  catgctggtaaattacaccctagatttaattctaaggtaagtgaggaacagaaaaattta
 13314  acaagtttatccttaaaaagatatttttttgagcatgagcaccataataaaggtaaaaag
 13374  ggaaaattgtcaccacaatatggtataggtggtatcaatattattatgaaaagtgaaaat
 13434  ggagaagaaatgtcttttccttctataaatagtgccagacttcactttagagttagattt
 13494  tctactattagtaataatgtaaatactcatttaccagttttaattcaaggtattaaatga
 13554  tatattaactctattcataaatag
;     G-cox1-I10-orf307 ==> end
 13578  ttaatttattataactaatatgtattaatatataacacatccaatcctaaggtcctatat
 13638  ccccttggtcactcatataaaggatatgtggcacttctcacctttccctcctccccttct
 13698  gcacactaagtgaaaggggggcctgggagattggttgagtgagggaaggagtgaccaaca
 13758  ataaatattattaaaacggaagaataaaaatattagcccctaaaatactttcactcacgc
 13818  acccaccttcatctttagatgaaggtgggtgcttggtgagtatttgtaaacatcactgta
 13878  tatgatgaaaatacctaaagcttagtaataaataaactattacataagatataacaatgg
 13938  agattcatcaggaaactaagtaaagtagattcctcagagactgtacgagtgaaatgttaa
 13998  attgaagatgtaaatctactctaacattaagatatagtccaatctagctagaaatagtta
 14058  gactgaatg
;     G-cox1-I10 ==> end
;     G-cox1-E11 ==> start
 14067  TAACTTAACATTCTTCCCTCAACACTTCTTAGGTCTAAGCGGATTACCTAGAAGAATACC
 14127  AGATTATCCTGATGCTTTTGCTACTTGAAATGCAGTATCAAGCTTTGGTTCATTAATTTC
 14187  AGTAGTTGCAACTGTTTTATTTGGTTATATTATATATGATCTATTTGCTAATGGACCTGT
 14247  AGTACAAACTAATAATCCTTGAGCTGTTCCCGCTTTCTTCACTTCTAGTCAAGAATTTGA
 14307  AAATGAAGCACAAGGATCTTCATCATTAGAATGATCTTTAGCTAGTCCTACACCATTCCA
 14367  CGCATTTAATGTATTACCAGTACAATCTTAA
;     G-cox1-E11 ==> end
;     G-cox1 ==> end
 14398  TTAGATTATAAAATATTTGATATTAGAGGTTTCTCAAAAAAATGGTGAATAACTATAAAA
 14458  ATTTTTAGTTATAAGCTAACTATTAAGTAACCAGTATCACAATATAAAAAGATATTTACC
 14518  CCTATTTTCGTAATATTTTAGTTTTATTTAAAACTTACAAATACCAATAAACCTTTATGT
 14578  ATATAATTATCAATATTTTATATCTATAAATTAATAGATATTTGTCAATTATAGATTGAC
 14638  CCTTAAATTTTAAAAGTATGAGAAATATAAATACACTGTTTTTACAGTGTTAAACAGTGT
 14698  ATTTTTGCTATTCAAAAAAACTCCTATTTTTTGCTAGTTTTATTATTTTTCTAATAATTA
 14758  GCTTTTCTCACTTATCATTTATCATCTATCATCTAAAAATGGCACTCTCACCCACCATCT
 14818  CACCTTCATCTACCGATGGCAGGTGATCGGTAGATGGCCGGTGATAGGTGAAGGATGACT
 14878  GAATAACAGACATATTTTTATTATTTATGTTTATATTTATAAGCATTATATTACTATTTA
 14938  TTTTATCACTAAATAGTATAATTAGTTCACATATTTTTGAAAATATTGGTGATTATGAGT
 14998  ATGTAAATAGTACCCACACACTCACCTTCCTGATGATAGGTGAGAAAAAGGTATTTTATT
 15058  ATATGGTAACTATTTATTTAATTATCATTATAATAATAATCTTAAATTTAGATACAAAAC
 15118  TTTTAAAATCAATATTAAATTAGTCTGTTAATTAACCCCTTAACTTATTTTTAGTTATAT
 15178  TTAAATAACTCTAATATTAAATAATAGATTAACACTTAAATAATTTATTCGTCTATAAAA
 15238  TAGTTTTATATAAATATGTAGCTTGAAATATGTTAAAGAATAATAGTTCATTTCTATCTT
 15298  AATTAATTAAAAGTAGTGATTTATGTATTAA
;     G-trnI(gau) ==> start
 15329  AAGCTTGTAATTCAGTGGTAGAATGCTTCCTT!GAT!GAGGGAGAGGTCAGTGGTTCAAA
 15387  TCCACTCAAGCTTA
;     G-trnI(gau) ==> end
 15401  TAAATTTTTTATATTTAAATTATTTAGTATTACACGTTATAAATTAAAATTTTTAATGTA
 15461  TATATATAAATACATAGTCACCTGTCTTTTAGTCCCTTATCCCTGGCACTCTCACACTCA
 15521  CCACACCTTCATCTAAAGATGGTAGGTGATAGGTGACTACCGATGATAGGAGACGGCCAT
 15581  TTTTAAAGGATAGATGGCGGGTGAGGGAGTGAGAATATTATTTTATAGTAA
;     G-trnP(ugg) ==> start
 15632  CTGGTAGAATACAAGAGGTTTGTTGCCTACTT!TGG!GAGTAGGAGGTCGCTAGTTCGAA
 15690  TCTGGCCTACCAGA
;     G-trnP(ugg) ==> end
 15704  TATATTATATTAACTTGTACTTAATTTTAAGATATAATAGTAACTATTTGTTAAATATCT
 15764  GATAGTTGTTGA
;     G-trnN(guu) ==> start
 15776  GGTATTATAGCATAGCGGTCATGCAGAGCACT!GTT!AATGCTCCTTACAGAGGTTCGAC
 15834  TCCTCTTAATACCT
;     G-trnN(guu) ==> end
 15848  AAAATAAAAATTTTAATTTAATTTCCTTAC
;     G-trnW(uca) ==> start
 15878  AAGGGCGTCGTACAACGGTTAGTATAAGGATCT!TCA!AAATCTGAGATAGGTGTTCGAT
 15936  TCACCTCGCCCTTG
;     G-trnW(uca) ==> end
 15950  TTCCTTGTTTTATAAATCTATCTTAAAGTTATATTATAAATGATAGCTATTAAAAATATC
 16010  TCACACCCTTATCCCTAGTACCCAGTCACCACGTTATACACCCTCACGCACTCTCACACT
 16070  CACCACACCTTCATCTAAAGATGGTAGGTGATAGGTGACTACCGATGATAGGAGACGGCC
 16130  ATTTTTAAAGGATAGATGGCAGATGATAAATGATAGGTGCGTGGGTGATTATTAACTTAT
 16190  ATCTAATTGAATATCTTATATACATCAATTAAAATAGTAAAAGAAGTTAAATAAAATAAA
 16250  TTGAGTATTAAAATATTTAATACATATATA
;     G-trnM(cau)_1 ==> start
 16280  GCCAAATTAGTTTAATTGGTTAAAACTTACCACT!CAT!GACGGTATAACGAAGGTTCGA
 16338  TTCCTTCATTCGGCT
;     G-trnM(cau)_1 ==> end
 16353  ACAATATTTAAATTTGTAGTTATAAATTTTACATTCAGTCACCTGTATCTCCCTCACGCA
 16413  CCTTTCATCTACAGATGATAGATGAAAGGTGCGTGACTGGGAGCCCTAATGGGGTGAGGA
 16473  GATATATCATTAAGTTTAATTAAGTTATATAACA
;     G-trnD(guc) ==> start
 16507  GGGCTCTTAGCTTAAAAGGTAAAGTACCTGAGC!GTC!ACTCATGCTGATACCAGTTCGA
 16565  TTCTGGTAGGGCTCG
;     G-trnD(guc) ==> end
 16580  TCTAATTAAACTTTCGATCTTCTATTACATCTAAATATTTTTAATCTTCTAACATTTTTA
 16640  GGTTTTACCTAATAGTTTATATAATAAGGAAAAAAGAGTTTAGTTATAATCATATTACTT
 16700  ATTGTTCTGTTACCTAATTTATATAGTAACTTGTTAGTTCACTAATTACATATATAATTG
 16760  AATAACTATAAGACTCAAATTATTATATGATAATTTGAGTCTTATAGTTGTTAGGGTAAC
 16820  CATTCTATTCAGTTTTTATTTGAAGAATGTCGGATAACTCTAATGCCATTGGGCTAGAAT
 16880  TACTTAAACCACAAAAATTTTATAGAA
;     G-atp8 ==> start
 16907  ATGCCACAATTAATTCCATTTTATTTCTTAAATCAATTATCATTTTCATTCTTAACGTTA
 16967  TTAGCCTTAATTTTCGTATTTTCAAAATATATTTTACCTTTGTTTACTTTACAGCAAGTA
 17027  ACTAGAATGTATATTGTAAAATTAGGAAACAAATCTTAA
;     G-atp8 ==> end
 17066  TTATCTTTTATAAATACTTTTATCCCCTCCCTCACCTTCTCACCTAGGTGACTGTAGTCA
 17126  TCTATCACCTATCCTCTCTCAAAAGTAGATGGCAGGTGGGAGTGTGAGGGAGAGCTTATC
 17186  GCTAATTTTTAATGTTATACCGTTATTAAATATATTAATATCTAAATATTATATATTATA
 17246  TATTATATAACACAGATTAAGCCATTTATTGCTTATACTTTATAAAGTTTCAGAAAAGAT
 17306  TTAGCTTTTCTATTTATTTTAC
;     G-atp6 ==> start
 17328  ATGTTTTATTCTTCAATGAATTTAGTATTAAGTTCTCCTTTAGAACAATTTGAAGTTGTT
 17388  AATTTTATTAGCATCAGTGCACCTATCTTAGGATATTTAAATATATCTTTAACTAATTTA
 17448  GGTCTATATTCTATTATGGTACTATTCTTAGTACTTAGCCTACACATATTAGGAAATAAT
 17508  GAAAATAAACTAGTTCCATCATATTGATCATTACCATTAGAAAGTTCATACGCCAGTGTA
 17568  CATTCAATGGTAAAATCACAAATAGGAATAGCAAATGAACAATATTTACCTTTTATTTAC
 17628  TCTTTATTCTTCTTTATTTTAATTTCTAACTTAGTAAGTAATGTACCTTATAACTATGCT
 17688  TTAACCACATCTCTTATAGTTTCATTAGGTTTAAGTATTACAATTTGAATAGGAGTGACG
 17748  ATACTAGGTCTATATAAACACCGAGTACATTTCTTCTCATTCTTTATTCCTTCTGGAACA
 17808  CCTGGTGTACTTGTACCTTTATTAGTTTTAATTGAATTTATATCTTATGTAGCTAGAGCT
 17868  TTCTCTCTAGGAGTTCGATTATTTGCTAATTTAGTTGCGGGTCACACACTACTAAAAATA
 17928  TTATCAGGTCTTTTAACTAAATTATTTACAAGTGGTGTAATTTTCTTCATCTTGACATTA
 17988  ATACCATTTAGTATATTCGTGGCATTATGTGGTTTAGAAATCGCTGTAAGTATTATTCAA
 18048  AGTTATGTTTGATGTATTCTAACTTGCTCTTATCTTAAAGATGCTATTGATTTACATTAA
;     G-atp6 ==> end
 18108  TTTAATATAATATAATATTTTATTAAAATTAATATTAATATTAATTAACCCCTTTATTAA
 18168  AAAAATTCACTAAAAGAGTCATATATACTAATATTTTTATATTTAGATAAATTTTGGGAT
 18228  ATCTTAATAAAGATAAACTATTTATCCACCTATCACCTACCTAATGATAGATGATAGGTG
 18288  GAAGGTGA
;     G-trnA(ugc) ==> start
 18296  GGGGGTGTATTGATAATGGTAATCAGTTGTGTT!TGC!ATCACAAAAATCTGGATTCGAT
 18354  TTCCAGCTCCTCCA
;     G-trnA(ugc) ==> end
 18368  AGATCAATATAATTTATCTTATATTTAATAATGTAATAGAGTAAACATATATTTATCTTA
 18428  AGTTAGATAATATTAATTGTTAGGTATAGGTGAA
;     G-trnF(gaa) ==> start
 18462  GCCTAGATAGCTTAGTTGGTTAAAGCTCTATAGT!GAA!GTTATAGCGACATCGGTTCGA
 18520  TTCCGGCTCTAGGCA
;     G-trnF(gaa) ==> end
 18535  AATATTATTAATTAAGACCTGCAAAATTCTATATTTAGTGATAATTTACCCTTTTATTCT
 18595  ACTTTATTCTTAAATTATGTATTTAATAAGATATTTTAAGTAATATTTAAATTATTAATT
 18655  TAAGATTAAGTACTAAAAATTAATAAGATTAATTAATAATAAAAGTTCCTAGTAACGAAG
 18715  ATAATTAATATTTTATATTTTATTGTTTTGATATAATGTTACCTAAATTGACACTAACTA
 18775  TTTTTAAATCCTATTATAGAAATGAAAAATGAGAATGATTAATCAATATAAAGTATACTA
 18835  ACAATTATTTAATGCTTTGCATATATATTAATGATAGATATAACTAAACCTATACTATTA
 18895  CACTCACCTTCATCTAAAGATGGCAGGTGACACCTTTTACCTGTGGTGGGTGAAAGCAAT
 18955  ATTAATATATTTTTATCACATATTATAAAATATTGTTAAATTTATCATCTAGATGTTTTA
 19015  TCTAGTTATAATAGATATTCAACTACATATGTTAGTAAGATCTATTATAGACTTTAATAT
 19075  ATTAATTGATTAATTAAAAAGTAATTTGTATTATTAAAGTATTAAATATATCCTTTCCTA
 19135  AATAACACTATAGATATAATGTTATTTATTATATAACAAATACTAGAAAGGAATAAAAAA
 19195  TTTTACCCACTCCCTCACTTAGCACCTATCATCTTCCTCACCACACCTTCATCTAAAGAT
 19255  GGTAGGTGATAGGTGACTACCGATGATAGATGTGTGCCAGGGTGCTAGGGATAAGTGCTT
 19315  AAATTATTTTT
;     G-cob ==> start
;     G-cob-E1 ==> start
 19326  ATGAGATTATTAAAAACGCATCCTATTTTGAGTTTATTAAACTCATATATGGTGGATTCC
 19386  CCACAACCAGCTAATATTAGCTATCTATGAAACTTTGGATCTTTATTAGGATTATGTTTA
 19446  ATTATACAGATATTAACTGGTATATTCCTAGCTATGCATTATACACCTAATGTAGATTTA
 19506  GCTTTTGCATCTGTTGAACATATCATGAGAGATGTTAATATGGGATGAGCGATAAGATAC
 19566  GCTCACGCAAATACTGCTTCTTTCTTCTTTATATTTGTATATTTACATATTGCTAGAGGA
 19626  TTATATTATGGAAGTTATAGATCACCTAGAACTTTACCATGATCAATAGGAGTAATAATC
 19686  TTAGTTCTTATGATGGCTACAGCTTTCCTGGGT
;     G-cob-E1 ==> end
;     G-cob-I1 ==> start /group=ID (1.52e-34)
;     G-cob-I1-orf303 ==> start /first_aa=Y /note=GIY ;; evalue:6.9e-19
 19719  tatcaatatagcccaaaatgatttaaatataataataaaattaaggttaataatcaaaaa
 19779  ttaaacttaaacttacctttatatccccaaagagagtatagtactgcttatacctctcca
 19839  ttaaataccgttaaacattcagaggttattaataaatttttacaagaaaaaaatttaaat
 19899  cctgtatattcttacgaaaacttacatttagagtctattcaagaattaattaaacaagaa
 19959  actcaagggctaagtggagtttatttaattttaaataaaattacattagactattatatt
 20019  ggttcagcctctacaaatagactatttgtaagattctctaaccatttaattcacttaagt
 20079  ggtagtaaaatagttaaattggcggttagaaagtataaattaaaaaattttgcatttttc
 20139  atattagaactttttcctgatatagtgactaaagagaataataaacaattattagattta
 20199  gaagatttttatttaaaatccttgttacctaattataatatattaactgaagctggatcg
 20259  agttttggttataaacatactgaattagaccgaataagaatgaagtctaattacagttta
 20319  gaacgacggctaaaaataggcaattttaataaaggtaaaattttttatgatgaaaccaag
 20379  gaaaagattcgacaaaaagctttaaatcgaacaaaaatcaattattctgaagaggggtta
 20439  ttaaatatgaaaaaaaaatctaaacctattattttatataatttagattacactgtatac
 20499  ggtgaatattctagtattacagaagcaagtaaagctattaattgttctgtaaaaacaatt
 20559  aatagcgccttaaaaacagacaaaaaatttttaaaaagacgttgaattataaaagagctt
 20619  aatactccttaa
;     G-cob-I1-orf303 ==> end
 20631  atttattattattagtttaaatcatagtcccgcgagtttaaatttctatgcaatttttag
 20691  aaaaaaatagaaataaagtggaatacttcgacagaggtattgaagaaatatttaaatttc
 20751  tttggcaatgttagtgaaaacgatcaaaaattgtttatagtttaaacattagagatcgtc
 20811  agttttctaaaaaatcgcgacagactgggtcactaatgggtggctgaaatgctgcttaat
 20871  gcacagtcggaacctttaattagattatattctaattaatagaatatacgaattcaaagt
 20931  tattctagctttatattaattaaataaaataataaaaataaagtaggtttg
;     G-cob-I1 ==> end
;     G-cob-E2 ==> start
 20982  TATGTGTTACCCTATGGTCAAATGAGCCTATGAGGTGCAACAGTTATTACTAACTTATTA
 21042  AGTGCTATTCCTTGAATAGGACAAGATTTCGTTGAGT
;     G-cob-E2 ==> end
;     G-cob-I2 ==> start /group=IA (5.75e-25)
 21079  ca
;     G-cob-I2-orf295 ==> start /first_aa=N /note=LAGLIDADG ;; evalue:9.9e-36
 21081  aattttatcacagaatgttacacaataatggcaaatgcttcaatattgcctagtataggt
 21141  acggtaagtgcacaggcattaaaaaaaggtaacaaaagtaaaagattggataagaaagag
 21201  tatttatctattccttacgcttttctagcttttttcgttggtttcatagatggggatggc
 21261  tatattcaagtaactaaaacaacaaaaggttttatatctataaaacttgtgatttcccta
 21321  catttagaggatatatctacattagagtatatccaatctgtattaaaattaggtaaaatt
 21381  acggtatataaagatcttaaaagtccgtgttgtaaattaataattaatcgaactgattta
 21441  caggaagttatttttccattattattacatcatggtattttctttttaactgatactcga
 21501  agagctcagtttgagttagctatgtttatacttaaaaatgagataaaaatttttagttta
 21561  atacctaaaaaagaagatatgcctttaatatttaaattaccaaaaacatctgtagatatt
 21621  gtaaaattagcattctttaaaaattgaattgtaggatttacagtgtctgaaggttctttt
 21681  tttttaaaggtaaacaatgatggttgttttcaattaaaacaacgagttcatgatatatta
 21741  tttgaagcctttaagttggtgtttgagaccaagagaaaaataagcaatgaaaaagatttg
 21801  tactctcaattttcggttagttcaaaagatgatatacaaagggtcattaattttttctca
 21861  ttctcaggataccatcctttagttggtctgaaaggtattcaatatttaaaatgattaaca
 21921  cttttgcgtaatagttctcgttatgctaatctaaactttcctaattaa
;     G-cob-I2-orf295 ==> end
 21969  acatcatataaaccttcgccactgatgtgccaagtgtaaaataacattcaatactaaaag
 22029  tgaaaacaggctccttaaaacagtaatgttttaaaggcaaatggggagaattgcaaggaa
 22089  atcttaattattaccaccgtaattgagaatatttgcagcggagcttgattcggtattttt
 22149  ttaagacaatagttctaaattaatgaatcaagaacgttcaacgactaatgagtgagttat
 22209  accaacaataagctcgacacgagaaccccacacctattagtaaataggtgaagacatagt
 22269  ctaaacatctccaggaggagatgaagatagatcttaaatgttctgtctatcaaaatttg
;     G-cob-I2 ==> end
;     G-cob-E3 ==> start
 22328  TTGTATGAGGTGGTTTCTCTGTAAATAATGCTACTTTAAATAGATTCTTCTCATTACACT
 22388  ACTTACTTCCGTTTATTTTAGCTGCTTTAGTTGTTGGACACTTATTGACTCTTCATCAGC
 22448  ACGGTTCAAGTAATCCATTAGGAATATCAGGTAACTTAGATAGATTACCTTTTCATCCTT
 22508  ATTTTATATTTAAGGATTTAGTAACTATAATATTCTTTATACTTACTTTATCAGTGTTTA
 22568  TATTCTATTATCCAAATGTTTTAGGTCATTCAGATAATTACATACCAGCAAATCCAATGC
 22628  AAACACCTCCATCAATTGTTCCTGAATGAT
;     G-cob-E3 ==> end
;     G-cob-I3 ==> start /group=IB (1.52e-15)
 22658  aaaatagatgtcattcttcctcttaacatagaggtaaagattcgtctttaataaactttg
 22718  ctataggctgaaaactcctaaagccttaggtactcaacaagtaataaacttaaggatata
 22778  acaatggacaatcagcaggaaacctaattatactctcatatatatgagagtaggatcctc
 22838  agagactacacgtaaagcacctattattaactatttttagttagggtagttgaggatata
 22898  ttccaaccatgatagaaaactcatggacttatatattatatatatacatttatctgataa
 22958  cttatacaagtttagtaccattaaaaactggccattctttagtacgcaaagagcagagat
 23018  caaaaatcaaaattaatcatcctttaaatgaaattattattggcttattattaggtgatg
 23078  ggcacattcaaaagagaacttaggataatagtcgatttatatatggacaaagtagtttaa
 23138  gattatatcatttaaattatttttactatatttggggacttatttaaaccttatttatct
 23198  aaggagtttaagcttaaagaaaaagtatttacggataagagaactaacaatgtttataaa
 23258  tcagttagttttgctacattgactctaccttcctttaccccttataaagaattgttttat
 23318  cctattgataaaaagattgtgcctttaaatattaaagaccttttaagtcatagagggtta
 23378  gcttattgaattatggatgatggttctcttcaaaataaaggattacacataagcgtatat
 23438  ggatatacttatgatgaagtacttcttctcaaatctgccacagaagaactgttttacctc
 23498  aacattttattaaatgtactatacataatcaccaaagaggttatagactttatatgtgag
 23558  aagaaagtatgttaatcattaaggaatacattactccatttatgcataaagatatgcttt
 23618  ataaaattacacttaaataattttataatatataaattg
;     G-cob-I3 ==> end
;     G-cob-E4 ==> start
 23657  ATCTATTACCTTACTATGCTATTTTAAGATCAATACCTAATAAATTATTAGGAGTAGTTG
 23717  CTATGTTTGCTTCATTATTAATTTTATTAGCTATGCCTCTATTAGATACATCCAGAATAA
 23777  GAGGAAGCCAATTTAGACCTATAATGAAATTTATGTTCTGGGTATTTGTAGCTAACTTCT
 23837  TTATTTTAATGTGAATTGGTAGCCAACACCCTGAAACACCTTACTCTGAAATCGGACAAG
 23897  TATCTACTTTATTATACTTTGCTTGATTCTTATTTATAGTACCAATTACAGGAATATTGG
 23957  AAAATACCTTAATGGATTTAGCAGTACCTGTTAAAAAAAGTTCCTAA
;     G-cob-E4 ==> end
;     G-cob ==> end
 24004  TTAAGATATTATTAAATTAATTGCAATTTTTAGTTAACCCCCCCCCCTTATCCTTATAGT
 24064  TTTCTAACAAAAAATTCTGTTTGTTAGTTTGTTTCTATTTGATTACTTATATAATCATAT
 24124  TATTTAATTACATATTATTGTATAAATTAAAAGATAGTAAAAATATTACTAACACAATAT
 24184  TATCATTAAAATTTTCAGATATAAATCTGAAAAATAATAAATTGTCTATATATTTTTGTT
 24244  TTGATAAATATTAATTTTATAATAATAATGTTATAATGACTATGTAAATTTTGATTGTAA
 24304  TCTATAATAGTTTAATTAATTATAATGTTATATTTATATATATAAATAATAGATTAAAAG
 24364  CTTTGCTTTTAGGAGTATATTAATACGATATATCGTATAATGTGTCACATTTAATTAACA
 24424  ATATTAATTAAATGCGATATGTGATCTTAGTATTTAATTTGATATTTTTTAATTTTTAAT
 24484  GTTATTACTCTAACTATATAAATATTTTATTATATTAGTAGATTAATAATCCTTTATTTG
 24544  TAACAAATATTGTTATTATATTATATATTATATATTTCTAAATGTTTTATTTAGATAAGT
 24604  CAATATTTCCCACTTCTTATTTTGGTTTAGTTAATAGGTATAGGTAAATAATAGACTTAG
 24664  TTTATTAAGAGTAACTCTATAATAAATAAAATATTCTTCTATTCAAAAATAAAGGTGACA
 24724  CCTAACCTTACTAGGATAGGGGACACTTATCCCTTAAAGGAGTGAGGGTCAC
;     G-orf144 <== end
 24776  CTAGTCCCTAGCACCTTGCCATCTGCCCCACCATCATCTGCCACCTATCACCTTTGTCAC
 24836  CCATCTATCACCTAGGTGGCAGATGAAGGGTGTGTGGGTGATAGATGGCAGGTGGCAGAT
 24896  GATAGATGATAGGTGAGGGAGTGCGTGAGTATTAATAATAAAAATTTTACTTAAACTTAT
 24956  AATACAAAAATATAATACTAAGTTTAATAATAGTTTAATACTAACCTGTATATTTTTGCT
 25016  TAATAAATAAAAAAATTTTTTATCTTTATAACTTAATTTTATT
;     G-nad6 ==> start
 25059  ATGTTTTTAATACAAGATATTTTTGCCTTCGCTGCTGTATTATCTAGTTTATTTGTTATT
 25119  ACATCTAAAAATCCAGTAATATCTGTAATATTCCTAATATCTGTATTTGTAAATTCAGCT
 25179  TTATATTTAATATTAAGTGGAATAAGCTTCAT
;     G-orf144 <== start
 25211  AGGTATATCCTATATAATTGTATATGTAGGAGCTATCGCTATACTATTTTTATTTATACT
 25271  AATGATGATTAATATTAGATTAACAGATATATTAGAAGTAGGAAGAGAATATACTAAAAA
 25331  TCTCCCATTAGCATTAATGGTTGGATCCTTATTTATATTGGCTATGGTTTCTATTTTACC
 25391  ATTTAGTTTTCAAGATGTTTCTTTATTATCAGGTGCCAATATAATATTAAATATATTTAA
 25451  TTCTTTACTCTCTGATTATAGTTTATCAATTCAATCATTGGCATTACATGTAAGTAATTA
 25511  CCCATTTAATGCTGATGCTCAATTATTAGATTTCAATCAAATTGAATCTTTAGGTCATAA
 25571  TTTATATACAAATGGTTCTATTTTATTTATATTTACTAGCCTAATATTATTATTATCTAT
 25631  GTTGGCTCCTATTATATTATCTAATTTGTATAAAAATAACAATATAAATAATTAA
;     G-nad6 ==> end
 25686  CAATTAATTATTTATTATAAGTTATTTATATAAAATATACTATTGTACTACTTTAATTAT
 25746  TTTTAGGTTTTATTGTATTAGTAGTTTGGTATTATAAGAATAAAATTTTATCAATGTTTT
 25806  GAATTATTTAAAAGTAGGTATAAATGATAAAAAAAATAAAATAATCAATTTTACAAATGG
 25866  CAATGGAATATTTAAATAGTATTCCTATACTTATAGGTGAGAATAATTTAAAAATAAACA
 25926  TATTTACT
;     G-atp9 ==> start ;; mfannot: alternative ATG start pos 25862
 25934  ATGTTAGCAGCAGCAAAATATATCGGTGCTGGTATGGCTACAATCGGTTTAGCCGGAGCT
 25994  GGAGTTGGAATCGGAATTGTTTTCGGTAGCTTAATTACAGGAACATCTAGAAATCCTGCT
 26054  TTAAAACCACAACTATTTGCTTATGCAATCTTAGGATTTGCGCTATCAGAAGCAACAGGG
 26114  TTATTCGCTCTAATGATTGCTTTCTTATTATTATACTCATAA
;     G-atp9 ==> end
 26156  TAAAGATTTTTATTTACATTAATAATTTATATATTAACCCCCTTTTTCTGTTTAATTAAA
 26216  ATTTTAAACACGCACGCACCCATTCCATCTGCCCCACCATCATCTGCCACCTAAATAACA
 26276  TCTTCCACCCATCTAAAGATGACAGGTGTGTGGGTGTCACCTTCCACCCATCTAAAGATG
 26336  AATGGTGTGTGAGTATTTTAACTTATTTATACTTTATATAAATTAAAAGTATCGGTGATT
 26396  ATATGGAAAACACCAGAGAATAAAAATTAAAAAGTAATTTAAAGGGGCTATTACGGATGA
 26456  CAAAGCAAATTTATAAAAAAAGGAGATATATATCAAAGCTATCAATATTACATTAAAACA
 26516  GATTAATCTA
;;     rnl ==> ;; mfannot: 5' +/- 50 nt
 26526  TTTTATTCTTAAATAATATTAATTTATTATTTCAGTTTAAAGTTCTTATCAATTTTAAGC
 26586  TAAAATCTGCGAGTACTAACCTATTCGTTTTAGGTTAAGTTGATAGGGAGGCTTAATTAT
 26646  GTTTTATTTTAAGATGGCGATCCTAAGGGAAACCTTATTATTATTACTTCCTGAAACAAA
 26706  ACATTGTAGTAAGGAAAGGAAAGGAAATCAACTGAGACTCTGAAAGTAACGGCGAGTGAA
 26766  ATCAGACTAGCCAAATCTTCAAATATCTAAGCTATTCTTAATTATACGTAGGCCGTATAT
 26826  TAATCTCTCGCCTTCCTTCTGGGAAAGGGAGAGATAATAAATAATATTACAGTAATAATA
 26886  TTATTTAACCATAGAAGGTGATAGTCCTGTTATAGCTTAAAACTAATAATTATCAAAAAA
 26946  GTGATAAAACTTAATTGTAATATTATTAAGATGATATTGATTGATATATAAGTACAACGG
 27006  AAGATACTCTGTTGGAATATAAGGGGAACCATCCTCTAAGGCTAAGTATTATAAATTTAG
 27066  CGATAGTGAAT
;;
 27077  AAGTACTGTAAAGGAAAGTCATGTTTTGAATAAGAGTTAGTTTTAACTCTTGACTAGTTA
 27137  TTCTCAATTTTTATTATTGAGATATATATGTTATAGTGAACTTAAAAAATAAGTATGAAA
 27197  TAGTAGCTCTATAAGCAATTAGAATTTAACTTAATATATTAAATGTTAAATGATAATGTA
 27257  CCTTTTGCATAATGGGTGAATTGCTTGCCCAGAAGAATTGTGAAATTCTTTGTAATACTG
 27317  ACTCATGACCATTTATTGGTCGGTATTTAGATTATCTATTGAT
;; mfannot:     /group=IA3 (2.18e-28)
 27360  gatagctaagtgctaacggtagaacctaaggatataattaactatctatggtaataccgt
 27420  gggaagcttataaatcgtaggaatgaaataaatattgattatttatttgaagtatttagt
 27480  ataattttagaaaataatctaaatattttctttttatatagccctgtaacgacttgatgg
 27540  caaaccatcagactgattttatcggtaacacgtcagcactcaaacattcctaaaaattat
 27600  ggaaaatatatttttctaaactcattcaattatattaactaacttaataaaagttcagtt
 27660  tgtatgattataattaaaatttttattaaacaggtaaacattgacacctagcaaccagtc
 27720  acccgccacaccctcatctgccacctaggtgatagatggcaggtgactgccatctaccga
 27780  caccgaggtgagagagatgaaggtgagggtgcgaatattatttatttaa
;     G-orf214 ==> start
 27829  atg
;     G-orf213 ==> start /note=LAGLIDADG ;; evalue:3.3e-12
 27832  gtatacaaattataccggttctatcgaacttcagctaaggctcatttagaattaactcct
 27892  gaattagatgagataataattggtagtatgttaggtgacttatcagctgaaaaaagaaat
 27952  gataattctaatactagattacaatttaaacaaactaccttaaatgaaccttacattaat
 28012  catttatattcactatttaaaaattattgcgggtctcaacctaaaataatgtataaattt
 28072  gacagtagaccggataaaatgaaagagtatagttctataaaatttcaaacattgagtata
 28132  ccatgtttcaataaatatagaaaaatattctataattctgaaggtataaaaattataccc
 28192  tctaacttagaagaatatttaactattagaggtctatcttattggataatggatgatggc
 28252  tataaatcaaataaagctttttatatttctactgaatctttcactttatctgaacatgtg
 28312  ctattagtacaaatattaaaaaccaaatttggtttagattgtagttatcataaacataca
 28372  aatggttatagattatatatatatagtacttctagaactaaattatttaatttagttaaa
 28432  ccttatttactagatcattttgagtataaatttggagtttaa
;     G-orf214 ==> end
;     G-orf213 ==> end
 28474  tctaatacatttaaccccctataaaaatagttaaattataatgaatgaattgaaaataac
 28534  tattaccctaatattttaatgagttgaaggtatagtct
;; mfannot:
 28572  AATCCAGTATGAAAATATAGGTATAAATGCAGCAAGTTAATAGTAGTAGCAAGGTTAAAA
 28632  TCCCTAGCGAAAGCGACTGCTTCTAATTAAGAATCGGATTAAGTTACTACTATTAGACCC
 28692  GAAGTGAGGTGATCTTGCCATGATCAGGTTATAATGGACCGAACGGGTGAATGTTGCAAT
 28752  ATTCTCCGATGAATTGTGGTAAGTAGGTGAAAGACTAATCATACCTCTATAGCTGGTTTT
 28812  CCACGAAAGATATTTAAGTATCACATCATTCAAAGTAAAATCTAAAGATTTAGGAGGGTA
 28872  CAGCACGTTGAATTTCAGACGAAAGTCAAATTGGGGGGCCTTGAAATCCTACCTTTGAAA
 28932  ATTAACCTCGGAATATCCTAAATTGTTGAATGATAGTCAGACTATTCATGATAAGGTGGG
 28992  TAGTCAAAACGTAAACAGACGTGAGCACGTGTTTAAGGTTCCCCAAAACCGTTTAAGTGA
 29052  AATTAAGGAAGTTTTCCCCTGGATACAACTATTAAGTTAGCCTGGTAGTCGCGATCTTTT
 29112  AAAGAGTGTGTAACAACTCATTAGTCTAAGTTGGGGGGGAGCGCCGAAAATTTAACGGGT
 29172  CTTAAAACGGTTACCGATACCGTGCTATTTTAATTATAATATTTTAGTGTAATTGAAATA
 29232  GGTAGTGGAACATTCAGAGCGGACGAAAAATAGTGTTTCATTATTTGGACGTAACTGAAG
 29292  AGATAATGCTGACATGAGTAACGTAGAAAGAAGTTATAATACTTCTCGCCGAATACGAAA
 29352  GGGTTATTAAGCAAGGTTAAACCTCTTAATGTGATATCGGTCTCTAAGGTTATAGACTAA
 29412  TGTTTAAACTGATGAGTGTTTGTCCAATTTTTTCAGTTGCTTGGTGTTAAGTTAGCAAAA
 29472  TTTGTTTAATCAATATTTGTTAATTACTTGAGTTTAGCTAGAAGCTTTAGCAACTGAACT
 29532  TGAAGAATAGTCGACAATTAGGATCGATTAGCGTTAATAATGATCGTAACTATTTACTTT
 29592  ACCAACGGTAAATGGTTATTATTAATTATTAAAATTATTGAATTTAATTAATTATAATTA
 29652  TTATTAATATTGTTAGATGATATTTTAGTTTATATTTATTGGTTTAATGGTATTTATTTT
 29712  TATAAATAATTTTTAGATATAATTGATTATAGTACTTATTAGCTATGATTAGCAATATTG
 29772  TAGCAGGATCCTGCATAGTAAAATCCTTTTTTATAAGGATTACTGTGATGAATACCGTAC
 29832  CCTAAACCGACACTGGTTCGTAGGTAAAGAATACTAAGGCGAAGAGATAATACTTGTAAA
 29892  GGAACTCGGCAAACTTTCCTCATAAGTTAGACGACATGAGGAGCCGTCTAAAGGACGGTG
 29952  GCACAGAATCGGAACCCCCGACTGTTTACTTAAAACACAGATATCTGCGATGATTAAATT
 30012  ATTTGTATAGATGTCGAATTTTGCCCAATGCCATTAATATAACGAAGGTGAGTTTAATTT
 30072  ACCGACTGAAAATCTGGTCAATGGCGGTCTTAACTATAAGGATCCAAAGGTAGCAAAATT
 30132  CATTGTCCGCTAAATACGGTCCTGCATGAATAAAGTAACGATGGGTTCACTGTCTCTACA
 30192  AGTATCTCAGTGAAATTGAAATAGCCGTGCAGATGCGGTTTGCTTATGGTTAGACGGGAA
 30252  GACCCTATGCAACTTTACTGTAAATTGTTATCATGTTTTTTTAATATAGGTGTAGCAATA
 30312  TAAGGCAATCGACAAGATAAAAGTGAAAGACCTTAACTATTATTAATTAAATATTAACCC
 30372  CGAGTCCCTTAATGGGAGGCAAGGAACGCTGTTATTAATTAGTATGAAACTAGTTATAAA
 30432  TACCTTATTTAATAATAGCAAAAATGTGAGGGAGATATATGACAATTTGGCAGTTTGTCT
 30492  GGGGCGGACGTCTTTAATAGAGTATCAAAGACACCCAAAATTTAATTATATTGTTATATT
 30552  TTTATCTTTCACCTATCACCTTGTCACCCATCTAAAGATGTAAGGTGTCACCTGTCATCT
 30612  TTAGATGGGTGTGTGTGTGTGGGAAAGAATATTAATAAACATAACAATATTTTTATTATG
 30672  TAAAGTTAAAATTTTTAAAGGTTTGCTAAAATCGGATGGAGACCGATTAACTATGTATGG
 30732  TTAAGAAGGTGTAATGGCTAAAGCAAGCTTGACTGAGTGACCGATAAGTCAAACAGATAC
 30792  GTAAGTAGGGCATAGTGACCCGGCGATATATTATGGAATAGTCGTCGATAAATAGATAAA
 30852  AGTTACGCTAGGGATAACAGGTTAGTCGCGGTTGAGAGTTCATATGGACACCGCGGTTCG
 30912  ACACCTCGATAGTTGATGTTGAGGATAAA
;; mfannot:     /group=IA (4.91e-22)
 30941  atgggttaattgcaagaaactcctaatgataaaatatttaggataatttgcagcgaaact
 31001  tattctagcaatttaaataatggaataagaacgttcaacgactaacaggtgagtgatttg
 31061  caacaataatcctgacacgaatacccatcagttaagatctagaaggtagattctatcgaa
 31121  ttaaaaatttatagtaaaagtatgaaaaacaataacaaaattaacaatatacgtgatggt
 31181  taccatcttaattctaaatattgacaggatattaagaaagctagacctaatttaagtaaa
 31241  agcttattaatgtttctattggtctgttattaggagatgctaca
;     G-orf178 ==> start
 31285  atgtataaagtaagtagaaatgctttaattaagtttgaacaaagttatcaacaagaatcg
 31345  ttcattaatcatttatttaatttatttaaagattatacattcatgttagaaccaggtaaa
 31405  cgaatagagttacatcatccaattagaaagggtgaagtcaaaagctattgatttaagaca
 31465  ttttctcataacaccttaaatgaattatgagacttgttctatattaatggtaagaaaaga
 31525  atacctgataaccttcacttaagtgaggagtgtattgcttattgaataatgtgtgacggt
 31585  tctttaaataaagataagaaaactatgattttgcatagtcaaagttatagctttcaagat
 31645  aatattaaattatctacattattaaatgtacaatgaggtttaaatactaaagttataaca
 31705  cataaaaacaagtatcatgttataaaaataccaagtattgatagcttactattaaattca
 31765  ataatttctaactacattattgaaagcatgtcctataaattacctattaaaatttaa
;     G-orf178 ==> end
 31822  atgaattaatatactataaaccccttcttcttaattgaagacatagtct
;; mfannot:
 31871  GATCCTTATAGTAATATTAGGAAATATAAATTAAATGTTTATATGATAACAAAATTTATA
 31931  ATTG
;;
 31935  GTCGACTCATCCTATCCTCCGGGTGTAGGTGCTTGGAAGGGTTCGGCTGTTCGCCGATTA
 31995  AAAGGGTACGTGAGTTGGGTTCGTTAAAGAATGTTACTGACATAAAATTATATTTAA
;     G-orf248 ==> start
 32052  ATG
;     G-orf247 ==> start /note=LAGLIDADG ;; evalue:3e-08
 32055  AAAATGACAAAGTTATATTATAGCAGTAATACTACTTCAACTATAAATTCTAAGGAATTA
 32115  AATTCAATTTTAATTGGACTTTTATTAGGTGATGCTGGATTATATAGGTCCTCTATAACT
 32175  TCAAATACTCGACTAGAAATGAGTTTTGGTAAAAATTATAAGCTATATGCTGAATTTACA
 32235  GGAAATTTATTAAGTTCTTATATGACTAATCCTGTTAAAAGTATTGAAATAGCCACTAAT
 32295  AAAAGAGTTTATATTAATTATAGAC
;;     rnl ==> ;; mfannot: 3' -20/+180
 32320  TTAAAACCAAAACTTTACCTATATTCAATCACTATTATGATATGTTCTATAAACTAGATA
 32380  CGGATTATGATAAATTTATAAAAATTGTTCCTAACAATATTGAAATTTTGATGAATCCTA
 32440  TTGTTTTAGCTTATTTAATAATGTCAGATGGAAATTTTGATAAAGGTAGAAATAGAGTAC
 32500  GTATTTATACGAATAGTTTTAAGAGGGTAGATGTTCAAAAATTAGCAAATGCTATTAATA
 32560  AAAATTTAGGTATTTATACCGGAGTTTTATATGATCGGAAAGATCAATGAATATTAACTA
 32620  TAGGTTCCAAAAATTTAGATCTTCTACCACCTATCACCTTTGTCACCCATCTATCACCTA
 32680  GGTGGCAGATGAAGGGTGTGTGGGTGATAGAAGAACAGTTAAACCTTATTTTCATTCTGC
 32740  TATGTTTTATAGAATTGGTTTATAGTGGTATAAATTATGACCCCCCTTTTTTAAAATAA
;     G-orf248 ==> end
;     G-orf247 ==> end
 32799  ATAAAATTTCAGTCATAATATTCTGAGCCCCATCTTAAATAAGATGAAAA
;; mfannot:     /group=IA (6.49e-19)
 32849  ccggataaattgcaaggaatactgtattatatcagtatatttgcagccaagcataactaa
 32909  gtgaaagaattaattatttaagataattctttaggttatgaaggttcaacgactaacagg
 32969  tgagtatcactaacaataaacctgacacgaaaatccggcattagtattaattcatagttt
 33029  aag
;;
 33032  ttaatactagtgatgacatagtct
;; mfannot:
 33056  GAACAGTAATGTGAATTACTGAAGTAAAGGATAAAGAGCCTTTACGATAACATATTGTTA
 33116  ATACGACGTGAGTCAGTATGGATCCTATCTTCCATAAGGAAAAAAAGTCAAAGGGGAAGG
 33176  GCCTCTCAGTACGAAAGGATCAGATGGCTGTGTTTCTATAGTGTACCAATTGTTTGATCG
 33236  GTATTAGTTTAAGTTAATTGTAATATTTATTAGTTTAAGGCTTTAAGCTAAATAACTCAC
 33296  TATTAAATAGAGCGTTAAAATTCTAGTATGCTTGTAATTAATAAGTTTAAATTATTTAAT
 33356  ATAGGTTATCTAATTAATAATTTTACAAATAATTTATACAAAGTAGAAGATCTGGCATCG
 33416  TTGGGTAGCCACAAACATAACGGATAAGAGCTGA
;;     rnl ==> ;; mfannot: 3' -20/+180
 33450  AAGCATATTAAGCACGAAACCGTTCCCTAGAGACTAATAAAAACAATTTATAATTAGCTG
 33510  ATAAATTATATAATCTAATATTATTCGAGCCCATCACTCCTCATGCGAGGAGTGATGGAG
 33570  AGGTATAACTCAGCAATTTTTGGATAATAGTTTAATTATGTAATGTCTCCAATCCAAAAT
 33630  TTAAACTAAAAATTTTTGGGCTTAAGTTTTTATTTGCTATAAGTTATGTTTACTATTAAC
 33690  ATCAAAACTTATTAAGAGGTTAGATATATTTTTAGGTTCAGGAGTATAGGCTATATTATT
 33750  ACATTAAATAATAAGAAATAGATTATTTCTAAGTTTAAACATAGGATGCATGTGTACTAG
 33810  ATGAAAGTCTGTACTCTCTTACAACATAATAGGAGTTGAAGAGGGGAGCTTAGCATTACT
 33870  AATTTGTTAATTACTTTCTGGTTTCATATACACATATTTTTATAGACAAAGTATAAAATT
 33930  ATTTACTACCTTTTATTTAACTAAAGGATTTTTAATAATATATTATTCTGCACATAGTTT
 33990  AAATAATTAATTATTTAAATATAAAATTTAGAATGTAAAAATATCTCAACTAAAGTCAAT
 34050  ATTATAAAATTACTGATTTAAATCATTCTCATAAACCCTCTCATTCACCTAGCACTTTCC
 34110  ATTTTTAATGATAGGTGAGTGAGTGTCACCTGTCATCTTTAGATGGGTGAGGGAGGGGCA
 34170  CCTGTCCTTAATGGGGACACCTATTCAAGTGTAGGAACAAAGTGAGTGATGA
;     G-trnL(uaa) ==> start
 34222  GCGAACATGCTGAAATTGGTAGCCAGTCTTTTCT!TAA!GCAAAAGTGGATATAATCCGT
 34280  AAGAGTTCGAGTCTCTTTGTTCGTA
;     G-trnL(uaa) ==> end
 34305  GCTTTAGTTCCCTAATCTCACTTAATTAAATTAATTGCCAAAATTTATCCATTTATACCT
 34365  TAATATATTATGTACTATTATAAATAAAGTTTAACCAAAAAAAATATATAATTATTTTTT
 34425  ATAGGGGTAATATAATTAAATATTTACCCCTTTTGTGACTATTATTATTATTAAATTTTA
 34485  TTAATTTAATCCTTATTAAATTGCAAAG
;     G-trnL(uag) ==> start
 34513  GCGAGTATGCTGAAATTGGTAGCCAGGTCGTATT!TAG!GATACGATGATCATCAGATTT
 34571  TAAGAGTTCGAGTCTCTTTACTCGTA
;     G-trnL(uag) ==> end
 34597  TAATTAGATAACTGATTTTAATCTTTTACCGTATGATTTAAATTTTTAAGTATTAATTTT
 34657  ATTGAAATAAATTCAGTAATTTTTTTAATTATTGAAATATTATTACTTATTCTACCACTC
 34717  CCATTAGTCCCTTATCCTAGGCACTCCCACCATCATCTGCCACCTATCACCTTTGTCACC
 34777  CATCTATCACCTAGGTGGCAGATGAAGGGTGTGTGGGTGATAGATGGGAGGTGATAGTTG
 34837  TCCCTCCTTAATGGCCCTCATGGGCCTAATGGGAATGGGAGGTTGAGAGTATTAAGTTAA
 34897  AAGTTAAAAT
;     G-rps3 <== end
 34907  TTAAGTAATTTTACCATGACTAAGCCAGATTCTAATACTAAAAGCACCTTTTTTATTTTT
 34967  ATGAGTAAATGTAGACGATTCAACAATATTATTTTTATTTTCAGATATACCACCTTTATA
 35027  AGCTGTTTTAACCGTTCTTTTAGGAACAACTCTTTGTTTAGTTAATCTACCAGAGATTCT
 35087  TAGTTTAATACCTGTCAAATAAGTAATAAGATCATTACTTAAATTAGTAAAATCATTAGA
 35147  ATTGTGAGGTTTAGTTAAATTTTTATTTTTATCAAATCTAAAACTAAAATTATTTTGTTT
 35207  GAATAAATCATCCTCAATACTTTTATGTAAAATACTATAAGGAGTAATAGAACTAATATT
 35267  TTTTTTAACTTTTTTATTAAAAATATAAGATACTGGAGTTAAAATTTTAGATTTATTTAA
 35327  TAGTAGATATTTAATTCTAGAATAAGAAAATGTTTTACCATTAATTCCTACTAATTCTGA
 35387  TAATATTTTGCTTTCATGATAAGGATAAGTTAATCCAACTAATTCTATTTCTACATGATT
 35447  TTGTAATAAATTAGATAATAATAAACCTAAACTATTTAAATAATAAGTACTCGCACCCTC
 35507  ACATAAGGGTGGGTGAAAATTATTAAAACTGTTAGTTTGGTTTATATATTTATTTGCTAA
 35567  TTTTTCAGCTTTTATATGAATTCTATTTATCTCTTTATTTTTTAATTTTAAAGGTAAAGA
 35627  TAATCGATATGTAGAAGATGATACGTTTGAAGATGTCGGATGTAAATATGATATAGAATT
 35687  ATTAGAGGTATTATATCTTAAATATTTAAGATAATTAATAACTTTATTTAAATTAGCTTT
 35747  ACTTAATCTATTCTTAAGACTTCGTTTAACAATATAATAATATATTTGTTCATATCTTAA
 35807  ATTATTAAATTTTTTATTAACTATATTTCTTTTAAAATAAAATATATGTATATTTAATTT
 35867  ATTTGGTGTTATATTAATAATAGGTTCACTTATTAAACAACCTAAATGTTTAAAATATGC
 35927  ATTGAGTATAATGGATAGTTTCATTTTTATACTAGTATATTTAAAATTATTTTGCATACT
 35987  GTTAAAAAATATCAGATTTTTATCAGTTATTTTTGAATTATTAACCTTAAAGTATTGACT
 36047  ATTTAGTTCTTGTATTAAATTTTGAAGCAT
;     G-rps3 <== start
 36077  TCGTATAATTTCTATTTTTACTCCTCTAATCCTTAATATTTAAATCAATATTATACAATA
 36137  CTATCCTATTATAGTATTAGACATAAGAAAAGCCGATAGTATAACAGGATGAATCTTATA
 36197  ACAAGGAAATTAGATAAGTTTTTGCGATGTCATATTATTTATTTACTTATGTAAATATGA
 36257  GTATATATGTTATATAATACTAATATGTGATAATATATATTAATACCATTATGAGTAATT
 36317  GATGATTGTTAGTAAATAAAATATAAAAATTAAGTTGAATTAAAAAATTAACAATATTAA
 36377  CTTAAAAGTTATTTTACTATATATTGCTAAGTTACATATTGTTAATATTTTTGAGTATTT
 36437  ACCTTTATATGCTTATTATATAAATAAGATTTAATCTATTTAGATTTTTTCTATTAATAA
 36497  TTATCTTATATGTGATTAACTAAAATGAAAATAAATAATATTGATTTTCTTAATTATCCT
 36557  CTTTTATTTGTATTTTTACATCTTAATGATATTTTATCTAAAGTATCAATCTAATGTACC
 36617  TACCTTATTCCTCTGTAATACCTAAATGAATAATGAGATAGGTGACTGAGATGGGAGAGG
 36677  ATTTATTACTGACATTGTGATACATCTGACATTAGTATACTGTAATAATATAATATTATT
 36737  ACTATTAATATTATATTAATAATAGAATATATTATATACTCTTCAATTATTATATAACTA
 36797  AGTAAATTTATAATTATAATTACTGAGTAGTAAATTGTTTTATTCATGATTAAGTTTTTA
 36857  TTTTTTGTTGTTAAAAAAAGGAGGCAAAAATATTTTAAACTATACAACCTCCAAAGTACT
 36917  GTATAGGTAATTTTTTTAAAGGGGTTAATATTTTAAAAATTAAAATTAAATTGAAATATT
 36977  AACAAATACCATAGATCCTCTTTTCATTAGGGGGGAAGGGGACTCAACCAGCCCCAAAAT
 37037  ATATATACACCCCTATATGAAGGAAGGTTTTTTTCCATCATTCGTCTATCACTTTCACTT
 37097  AGTCCATTATTCATTAAGGATGAGGGAGTGAAAGGTGAGGTTGAGAGGTGGGATTGAACT
 37157  TAGAGAGGTACTTGGGCCCGTCTCTCTTAATTCCAGGATTAAATAATATTTATATTTATA
 37217  TTTAATATCTACTATTATTTATCTTATTTTAGGTTTTGTGTTTAATAAAAATATATTTTA
 37277  TTACTATGAAATTTAGAGAAATTTCATAGTAATTTGGATCGTGTGGTGGTGCAGTAATGA
 37337  CTGGAATTAGTCTAGAGAATTATTTTAGAGGTCTTAAAAAAGATTTAGTTGTAGATCCTG
 37397  CTGTTAAAAATTTAGCGGATAGTTACGAACAATTAACAGCAACCGCTAAAGAACTAGCAT
 37457  ATAAAAATATTGTAAATTAAGTAACCAAAGCAAAAATAGAAACATATGGAGCAGTAGGAA
 37517  GGCGGAGTAAGGATAAAGTACAAAGTAGTGTTGACAAAATCCATAACTTAAATGAGCAGT
 37577  TACATAATGAAAATGTATCAACTACTGATAAAACTAATATTGAAAATCAATTGTCAAGTG
 37637  CTAATAGTGAATTAAAAATGGATTAGTTGAAGTTAACAATACATTAAAAAGTATTATTGA
 37697  TATAGTTAAGGGAGACGGTTCATCTTCTTCTACAGGGTTTATTAATTTAGATACAATTCA
 37757  GGAATACATTACCCAATTCCAATTATTTTTAGATCAGTTATCACATGAACAGAAATATGC
 37817  GGTTATTCATATAAGCTTTTCTATTACTATTTTATTCTGTTTATTTACTTTAATTGGTAT
 37877  TCATTCTGGTGATAGATTAATAGAATATTTTAAATTAGAGGAAAAATATCCTAAATTAGG
 37937  TAGATATTTCCTTATTAGAAGAAAATTCAAAACTTATTCTTTTTATTGAAATAGTTTCAT
 37997  AATATTTATTATGTTAGTAGTAATAATCACATTCAATATATTTGTATTAATATACAGATA
 38057  AATTAATAATTAATTAGATAATCACCATATCAATCTAATACATATTCATATTCTTATTCA
 38117  TATTCATATTTAATATGGGTGAAATTTAATGATAACTTTTACTTAAAATAAATATTTTTC
 38177  ACTGATCACTTTAATGTGGGTGAAAGGTTAGTATTTGTAAAATACTTATTACCTCATTTT
 38237  TATTTAACACTTTTTTTTTTAATAAAAATAAGGTAAGATGTATTTTATTCCAGTAAGTGA
 38297  CAAATAATTGATAAATAATCAATTTTTTAAGTAAATTAACCTAATGGAGGGAATAATAAT
 38357  ATTTACTATCCTTCTAATTATATCGCCATTTTTATATTCGTTACAGTTACATGCACCCAC
 38417  ACACCCTTCATCTGCCACCTAGGTGATAGATGGGTGACAAAGGGTGATAGTATAAATAAA
 38477  CATTTAAATTACTATGCTTAAGACATGAGTATTTCTTTAAATAGAACAAATATGTTAAAT
 38537  GATAATATTTAAATATTAACCATTTGAAACTAATTGAATTATATAAAATAAATAAACACT
 38597  TAAATTATA
;     G-orf296 <== end
 38606  TTAGTTAAATATAATTGGATGCGTAGCTATAAAATGTATACCGTAAGATAAAAAATACAT
 38666  AAAATATATTAAACTAGCTCCTATGAAACAAATCTCTATACCTATTATTTTTTTATTAAA
 38726  TACAATATACCATTTAATATACTTATTAGTAAATAAATTCATTAATTTATCACTATATAC
 38786  GAATATTAAAATATTAATCATAAAAGCTATTAATAATACTAAAATTAATAATGATAGAAT
 38846  AAATAATATAATACTAATACCATATATTTGATTAGCCAAAATTTCATTAGAATAATCTAC
 38906  AGTAATAGGTTCTAATATTGGTTTTAAATAAGTTATTATTGAATTTAATAAAGTCTCTGA
 38966  AAAACTATTAATATCCTCAGGTATTAAACTATTTTTAATTTCATTAACTTTAGTTAATGT
 39026  TTCAGAATCCTTATCGACAGGAATTTCTAGAGTCTCACTATCTCTAAATATTCTTTGCCA
 39086  ACTTTTAATAGGCTTTTCAACATATTCTGGATCGTTTATGGCATTTTTTAATGCTGTAGA
 39146  AGCTGCATCAGCAGCAATTGTTGAACCAATAACAAAACCTCTTTGTAATGGTGTACCACC
 39206  AGATCTTAATAATTGTAATCGAAGAGCACCTGTACCATAAACAAATATACTCTTAATTCC
 39266  TTGAGCTCAACCATCATTACTATGGATAATAGTAGTATTAGTAGTTGAAGTACTATTATT
 39326  ATTAGAACTCATATAACTTATGAAATTATCTATACAATAAATATTATCAAACTTATCTAA
 39386  AATAGAAGATAGTATTAAGAATATATCATAACAGAACACACAAAGAACTAATACTAAAAG
 39446  ACTTAAATCTAAAAATAAAACCAAATTTTTTAAAATGTTATTTTTATTCAT
;     G-orf296 <== start
 39497  ATACAAATTATATATATTTTTTGTTTAGTCTAAAATGAGGCATAACAATAACTAATCTTA
 39557  AAGTTATATTAGTAAATAAAATTACACAGCCTCACCTATCACCTTTTCACACATCATCAC
 39617  CTATCATCAGACACCTGTCATCTTTAGATGGGTGAGAAGGTGTGTGGGTGCGGGTGTGGG
 39677  TGAATATTATAACTAGATATTTTAATCCCATTAATGTGGACTAATTTACCTACCTGAATA
 39737  TTAATTATGTTCCTCAAAAATGAATACTAATATAAAGAAGTAAACCATTTAAATTTCCTC
 39797  TTAAAAAAAAGGAAGGTTATTTATTTTCCTTCTTCATATTTTCTTCAATAAGGGGTGTAT
 39857  ATAAAAAATTAAAATAATAGAAGGATGGTTTAGCCCTACTCACCATCATCTTTAGATGGA
 39917  AGGTGAGTAGGGACTGAGGGCTTATAATAAAATTTAATTAGGGTCACCTGGCACCTTCCA
 39977  TTTTTAAATGAGAGGTGGGTGAAGGAAATAAGTTTTATTATATCAA
;     G-cox3 <== end
;     G-cox3-E2 <== end
 40023  TTAAGAACCTCATCAATATACTAGAACGAATAAGAATAATCAAACAACGTCAACAAAATG
 40083  TCAGTAAAGTATAGCACTTTCATAACCTAAATGGTGATTATCAGTTAAATGATATGCAAA
 40143  TATTCTTAATAATCCTATTACAATAAAGATTGTTCCTACTATAATATGTAAACCATGTAA
 40203  TCCTGTAGAAGCAAAGAAAACAGTTCCATAAACAGAATCAGCTATTGTAAATCCAGCTGT
 40263  AGAATACTCTACATATTGTAATCCTGTAAAGACTAAAGCTAATATTATAGTAAAGATACC
 40323  ACCTCATATAGCACCTGATCTATTTCCTTGTATTAAAGCATGGTGACTTCAAGTAATAAA
 40383  AGCACCACTTGATAATAATACTAAAGTATTCAATAAAGGTATAGCAAATGGATCTAAAGG
 40443  AGTAATACCTAAAGGTGGTCAAGAACTACCTATTTCAATAGTAGGAGCTAAGCTTGAATG
 40503  TAAATAAGCTCAAAATACCGATAAGAAAGCAAAAATTTCACTTACGATAAATAAAGCCAC
 40563  ACCTATTGTTAAACCTTTTTTTACTTCAAATGTGTGATGTCCTAGATAAGT
;     G-cox3-E2 <== start
;     G-cox3-I1 <== end
 40614  caatatttattagtttaaactaatattggactatttctttataaatacgttattttatta
 40674  acgcatttaaattatatgtatagtctctgagaattataataagtaaataatcttattaaa
 40734  ttttctgctaatcccccattgcttatatttaagtttattactctattaaaatttagagta
 40794  cttaaatctttaggagtactaagcatattatataattttttgagagcactttatatagat
 40854  aaacacaatattcatttatcacctgtcatctatcatctgtagatggcagatgataggtga
 40914  taaaagataggtgataaatgataggtttcac
;     G-cox3-I1-orf335 <== end
 40945  ctaggtgatagaagcaaattttcttaaactattcatattagaacgtaaagattctatttt
 41005  tagtctacctgatccggtaagatgttctttagaaactatcatataatatattttttctca
 41065  gtctttgtagtctttagacttagttcctaataaaggatacttattaaaatattcaattaa
 41125  tatttttaatttctctggagcggtaatatatatatataatacagttttacttctaccttt
 41185  agtattgagacttttattttctaatctctttaatttacccaaccgggtgcttaaatattt
 41245  agaaattgattccattacaggatacattgaagaatttgtagataggtcttgtgcacgttg
 41305  atctaatcgaaatagtatttttatactatagcttctagatctttttctagtttcagattt
 41365  aggtaaagcttttacaatttttacaccaaaatgaccatctgcttctacaaatccactaaa
 41425  tcaactattatttaatatatttgattcatctaggggactatctggtatatttagattata
 41485  tttttcattcataaacttaattaattgatttaatctaatatttttagctgttctaaattt
 41545  accatgaactaatcgaataattaatttaattcctttaatatcaccaattatataacgtaa
 41605  tatattattacctatcttttgaaatctaccggtatttccaagcttagattgtaaataagt
 41665  atacattcctatattatttatatgactagtaaatactatactaggatttaatattctatt
 41725  taattttgtttttcctatagatggaagaaaaatatggccgtcaccttctattaaacctgc
 41785  taagtaataacctaattgatcatcaaatcctaatgactcattatcacgtgtcaaataaat
 41845  attttctttaacaaataattgataaactttatctataatttctttatgtataacaatata
 41905  tcttatcctgcatataaggtttagatatgatattaataaatttgttgt
;     G-cox3-I1-orf335 <== start /first_aa=T /note=LAGLIDADG ;; evalue:6.1e-39
;     G-cox3-I1 <== start /group=IB(3') (1.48e-06)
;     G-cox3-E1 <== end
 41953  ACTCTCAGTAACCACATCTCTAAATCATAATGTCATAGCACCAGCTGTCAGTAAAAAACC
 42013  TAATGTTAATAATGTACCACCGTTAGCAAAACCGTGCATATAAAGTACAGCTGATACTGT
 42073  AAATGTAAATAATGCAAAACTTGTTAAGATTGGTCACGGTGAAGGATCAACTAAATGGAA
 42133  AGGGAAAACTTGATAATCAGTTCTTTTTACATCTAAATGTTTCAT
;     G-cox3-E1 <== start
;     G-cox3 <== start
 42178  TTTTATTTAGTTTATATTAGAATAAAATAATATTACACACTCTTATAAATATCTATATTT
 42238  AAATATAAATTATAAGGTTGCACTAAACCAGTAACCTGGGTGCGAGTATTACTATATATT
 42298  AGATTGTAATCTTAATATAGATAATATCAATGACCTTATAATTGTCTAGATATAAAAAAT
 42358  TACCAATATTTGGTAATATAAGGTTACCTGGTTATTAACAAA
;     G-trnS(uga) <== end
 42400  CGGATACAATGAGATTCGAACTCATGAAACATTACTATGTTTAACCGTTT!TCA!AGACG
 42458  GTCGTATTCAACCAAACTCTACCATATATCC
;     G-trnS(uga) <== start
 42489  AGATATTGTTTACATATTTTTATGTTTTTAATTAGTTAAACTCTTTACTATATTTAGTAA
 42549  ATAAGTTAAGCACCCTTCCATGCAGCTAGGTGACCCTAATCACTTATCTCCTAGCACCCA
 42609  GTCACTCATCTGTAGATGGAAGGTGACATCTTCTCACCTATCATCTATCATCTGCCACCT
 42669  ATCACCTTTGTCACCCATCTATCACCTAGGTGGCAGATGAAGGGTGTGTGGGTGATAGAT
 42729  GGCAGGTGACTGCCATTTTTAAATGGAAGGTGTCACCTTCCATCTAAAGATGATGGTGCG
 42789  TGGGATGGTGGGTGAATATATAAATTATTTGATAAATATGCAAATGATTATATCTAACTT
 42849  AAACCTTTAAAATTAGATATAGAATTTTAATATTACAAATCTTTAAGTCAA
;     G-trnR(ucg) ==> start
 42900  ACATCTTTAGCTAAATTGGTTAAAGCATTTGCCT!TCG!AAGCAAAAGATTATGAGTTCG
 42958  AATCTCATAGGGTGTT
;     G-trnR(ucg) ==> end
 42974  GTTATTACAATTTATGTTAAAACAACTATTTAA
;     G-trnG(ucc) ==> start
 43007  ACGGGTATCGTTTAGTGGTAAGACTTCTACCT!TCC!AAGTAGTTAATATCAGTTCGATT
 43065  CTGATTATCCGTA
;     G-trnG(ucc) ==> end
 43078  TTATTCAGAATAATTTCTCATTATTATTAAATTGACATACACATTTCAAATTATTGTTAC
 43138  TTTACAAATTAATTGGTATAAATATATTATATATATAACTTTATATAAATTAGTTTTAAT
 43198  AAATATTAATATAATAATTATTATATTATTTTTATAATATAGTTAACTTTAACAATTTGA
 43258  AATAAGTTACCTAAAGGTTAACCTTAAAGAGTGACACATGTAGATACTTAATTATTATTA
 43318  CGATATACTATTATATATTAGTCATTTAAATAATATCAATTTAAAGTAAAATTAACAAAC
 43378  TTAAAATTGCACAAGATATATATATATATATTATATCTAGCACCCACACCTTCCCGCACC
 43438  ATCATCTTTAGATGGAAGGTGACACCCACACACCTGTCATCTTTAGATGGGTGAGGGAGT
 43498  GGGTGACTAGGTGAATGATTAATATTTTTTTTAGTATAGGGTAAGAATTTATATCTCACT
 43558  AACTGCTAATATCATCCTAACTTATTTACAAATTTTTATATTATAATATAATTATTATAA
 43618  AATTAGTTTTTCCACCCAAACCCTCACACACCAATGGTGTGTGTGTGTGTGCGGGAAGGT
 43678  GTGTAGACATATTAGAAAAAAATGTTAGTCTAACTATTAGAACAATACCTAAATAGTTAT
 43738  AACTTATACTTATACTTATATCTATAAAAATAGTATATAGTATATATTTATATCCTTAA
;     G-nad4 ==> start
 43797  ATGATTACTTTATTATTATTAATTCCTATAATAGGAAGTTTATTTTTAGTTCCAATAAAA
 43857  GAACAAGATTCACGAGAATTAATTGAAGAGTCAGAAAAATTAAAAAATGAGAATAGAAAA
 43917  CGACTAATGAAACAAATAGCTCTAATTACATCAATAGTTAACTTAATAGTAGCTATAATT
 43977  CTATGAATTCAATTTGATCCTAGTACTACTCAATATCAATTTGTCGAAGAATATACAGGA
 44037  TTAAGTTTATATAAACAAGTAGAAAATATAGAGATATCATTACCCTATATCCATTTTTAT
 44097  GTAGGTATAGATGGTATATCACTATATTTTGTATTATTAACTGCTTTTATAACACCTGTA
 44157  TGTATATTATCTAATTGAGAAGATATAACAACAAAATTAAAATATTATTTAATATCTTTC
 44217  TTAATATTAGAAACTTTACAAATAGCAGTATTTGTAGTATTAGACCTATTAGTTTTCTAT
 44277  GTATTTTTTGAAAGTGTATTAATACCGTTATTCTTAATTATAGGTATATGAGGTGCAGGT
 44337  ATTCCTAGAATAAGAGCTTCGTTTATGTTATTTTTATATACATTATTAGGTTCATTATGA
 44397  ATGTTATTAGCTATAATGGTAATTTATAATAACTATGGTTCAACTGATATTCAATTAATT
 44457  TCATTAAAAGAAATAGCTTTAGATAATCAAAAATGGTTATGATTAGCTTTCTTTATTAGT
 44517  TTTGCTTTTAAAACTCCTTTATTTCCATTTCATATTTGATTAAATTTTGCTCATACCTCA
 44577  GCTCCTTTAGGTGGAAGTATAATATTAGCCGGTGTAATATTAAAATTAGCAACATATGGT
 44637  TATTTACGAATATTAATTTCAATATTACCTGATGCTACAAATTATTTTTCACCATTAGTA
 44697  CAAACAATAGCGATTATTTCACTAATTTATGCTTCATTAGCTACTATTAGACAAACTGAT
 44757  ATTAAAGGAGTAGTAGCTTACAGTTCTGTTGCTCACATGGCGGTAGTAGTTCTAGGTTTA
 44817  TTTTCTAATAATATTCAAGGTATTCAAGGTGCAATATTATTAAGTTTAGCTCATGGTTTT
 44877  GTAAGTCCTGCTTTATTTATTTTAGTAGGTGGAGTATTATATCATCGATATCATACTAGA
 44937  ACTATAAACTATTATAGAGGTATGGTTTTAACTATGCCTATATTTACTATAATGTTCTTC
 44997  TTATTTACATTATTTAATATGGGTACACCTCTTTCTGCTAACTTTATTGGTGAATTTTTA
 45057  TCTTTAGCTGGAGTATTCCAAAGAAATCCGGTAATTGCTGCTTTAGGAGCAACTGGTATA
 45117  TTCTTTTCTGCTTGTTATTCAATTTGACTATATAATAGAATTTCTTATGGATCACATAGT
 45177  AAATATATACCAGTTACTTACGATATATCTAGAAGAGAATTTATGCTTCTATTACCTTTA
 45237  CTTATTGCTACTCTAGTTTTAGGAATATTCCCTAATATAGTATTGGAAAGTATTGCATTA
 45297  TCGGTGTCTACTTTATTATATAATATCTAA
;     G-nad4 ==> end
 45327  TATGTTATTATTATTAAATAAATTTCAATCTATCCATTAAAAATATTAATAGTTATAATA
 45387  TTGAATAATGTTAATAATATTAATATTATATGTGATATATAAGCCCCTTCTCCTTTATTT
 45447  ATAATTACTAATTTAGTATTAAATTAATAAATAGTAAATTATAAATGTTATTATTTTTTG
 45507  AATTCCTTCAGATATTTTATAAGCTATTGTTATAATATAATAACAGCTGTTTATAAACAT
 45567  TTTATTGTATCTTTGATTATTGTCTAATCACGCACCCTCATATAAGGGTGGGTGAAAATA
 45627  CAAAGATTTTGATTCTGTCATTGGTAAATAAATATTTTTATAAATAATGATTAAATATAT
 45687  TAAATAAAGCTAAAGATTGCTATATATAAAATTTATACACATTATATATGTATAATGTAA
 45747  TTTGTATAAAGCATATATACGCTAGCATTAAGATTATACACTTAGAGTATAGTTGATATA
 45807  ATCGTGACAAGTATCTTTTTTATTATTTATTTTAGATTTATATATCTATAAACAAATTAT
 45867  ATATAATAGATCTAAATATTAAAAAATTAAATATAAAATATGGAAAAAAATTAAAAATTT
 45927  AAT
;     G-nad1 ==> start
;     G-nad1-E1 ==> start
 45930  ATGTTAACAACTGTTTTTAACTTCTTGGAAGTTTTAGTTGTTTTAGTTCCAATGCTATTG
 45990  GCTGTAGCCTTTATGACAATTATTGAACGAAAACAATTAGCTGCTATGCACCGAAGAGTG
 46050  GGACCTAACATAGTAGGTATTTATGGTATTCTGCAACCAT
;     G-nad1-E1 ==> end
;     G-nad1-I1 ==> start ;; mfannot: no intron type identified
 46090  tcgtatagagtggcactttcgtaaagtgattgattattctagtattattccttaaaatta
 46150  ttacctttataagtatatatatatatatagtttttaacattaagttaagttttaattaat
 46210  accaaaaaaatatgtttcacttaatacgacgtgaaaaatcagactatatgctggaaaact
 46270  aagtttgagtgaattgaataatttatccaatatctataattagttaactagcagggattt
 46330  aaaaatttcctcaacgatcaaacgtctaacaaagataaaatctttgatgatatgatctac
 46390  cttaactacaatttatgtataagatgtcaaacaattattactaataaattatttttattt
 46450  aatttgtgatttattatgttatatcatactaatatatgttatgtttaactattatattac
 46510  attaacaatattcctaaattataattttagtgaagatatttcactattgagtatcccttt
 46570  tttaatatctcatcctggtaagttatacagatttgttataagtaaaaaattatgacctag
 46630  tttgaaaagatataaaaacatatatctgtagaccattgtctaaattttagtttaaaccat
 46690  aattcatttcaaaagaaatgatgaggaatttaaggtatatataagattacttttattccc
 46750  tagaaatatttttattactacggttcttctatcaatttcggtcaaaggtttaaataccat
 46810  tttgtaaacagaagtaaacaaacagggttttagctttattcttaaaagtttctggtttaa
 46870  cctgtttttctctacctgtggtagag
;     G-nad1-I1-orf103 ==> start
 46896  atgtgttcaccacataaattaatgaaacgagaaaattggtatttaaataattatcatcct
 46956  ttatttaatatgttaactaaatcctataaagatcctagaaccatatttaaatcttctcca
 47016  attaaaaatatcaaaataagtacatctctatcatctatcacccacacccacacacacacc
 47076  gcaggtgacgctcaccggccatctatcacccacacacccttcatctgccacctaggtgat
 47136  agatgggtgacaaaggtgataggtggcagatgatggtgtgtgataggtggaagatgagtg
 47196  aaagaagcataa
;     G-nad1-I1-orf103 ==> end
 47208  gagaagtagctaaaaatttaccaattagtacagttcctaaaaaattagatactcagaaac
 47268  cttttaaaggttattattattttagtaaattgcaataaataaaaatatataaatttaata
 47328  atctaataactctatatcacatataattattcttaataatttataaaaatgaatttaatt
 47388  aagttaaggtg
;     G-nad1-I1 ==> end
;     G-nad1-E2 ==> start
 47399  TTAGTGATGCTTTAAAACTAGTTCTTAAAGAAACAATAGTACCAGCTCACGCAAATAAAG
 47459  TATTATTCTATTTAGCTCCAATATTAACTTTAGTATTTAGTCTATTAGGTTTAGGAGTTA
 47519  TACCTTTTGGTGAAGGTTTAGTTATATCAGATTTTTCTATGGGATTATTATATACTGTAG
 47579  CATTATCATCTTTAGGTATCTATGGAGTATTATTAGCTGGGTGATCAGCTAATTCTAAAT
 47639  ATGCTTTCCTAGGAAGTTTACGATCTACGGCAAGCATGATCTCTTACGAATTAATCTTAA
 47699  GTACTGCTATCATAATAGTAATTTTATTAGCGGGTTCTTTTAACTTTACTGCTATTATAG
 47759  AAAATCAACAATCTGTTTGATATATTATTCCTTTACTTCCTATTTTCATTATATTCTTTA
 47819  TTTCCATACTAGCTGAAACAAATAGAACTCCTTTTGATCTACCAGAAGCTGAATCAGAAT
 47879  TAGTTGCTGGATTCTTTACAGAACATAGTTCTATTATTTTCGTATTCTTCTTCTTAGGTG
 47939  AATACTGTTCTATAGTTATTATGAGTACTTTATCAGCTATTTTATTTATGGGTGGTTGAT
 47999  TAATGCCCGAAATATTTGTAAATGATACTGTTATCAATCTACAAAGTATAATATTAGGAT
 48059  TAAAAACTTGTTTATTCTGTTTCCTTTTTGTATGATTTAGAGCTACACTACCTAGATTAA
 48119  GATATGATCAATTAATGTTATTTATGTGAACTGCTTTATTACCTCTAGCAATTGCTTTAA
 48179  CTGCATTAGTTCCAAGTATTTTAGTAGCTTTTGACATTTCTCCATATTAA
;     G-nad1-E2 ==> end
;     G-nad1 ==> end
 48229  TATATTATTACATATATATAATAATAAATATTATATTAGTAAACATATGCATATATAATA
 48289  CCCCCTTAAACATATATATGTTTATAAAATTAAGTAAAGTCTTATATAATATTTAATATA
 48349  TATATCTATTGTAGTATTAATATAGTTATATATATCTATTGTAGTATTAATATAGTTATA
 48409  ATATTAGAAATAAGATGTAAATTATTCTTTTAAAAGAAGTAAGTAAGTATAAATATTAAG
 48469  ATAATTTTTTGTAAATACTTAGATAAAATTCAATAAACT
;     G-trnY(gua) ==> start
 48508  AGGGTGGTGCCTGATTGGTAATAGGGGTTTTCT!GTA!AAAAAATTGATCTGCGATCATT
 48566  ATTGGTTCAATTCCAATCCACCCTA
;     G-trnY(gua) ==> end
 48591  ATATTTTAACAGTAAGGTTATAATTATACTAAATAAAAATATCTAATTTAATTTCGGTAA
 48651  ATATTAGATTTAACTTTTTCTAATCCTTTTTAATTTGTATATTAAGTATTAGTTTTTATT
 48711  ATTCAAATAATAATATTTCTAGTTTATTTATAATATATAATATTGTAATATATTCTGAGA
 48771  GTA
;     G-trnM(cau)_2 ==> start
 48774  AAGGTTGTAGCATAATTGGTTAATGCAATTCGCT!CAT!AATGGATCTTATGTGGGTTCA
 48832  AATCCCGCCGGCCTTA
;     G-trnM(cau)_2 ==> end
 48848  ATTTTTAATTAATAGATATCTTATATATAAATTATAGCTATTTAAGATATTAATTAATTT
 48908  AGTTACCCACCCACTCCCTCATTAGACACCTTCCATCTGCCATCTATCACCCACACACCC
 48968  TTCATCTGCCACCTAGGTGATAGATGGGTGACAAAGGTGATAGGTGGCAGATGATGGTGT
 49028  GTGAGTGAGGGAGTGTATATTTCATATTTTTATTAATTTTTTTAATTATATTCATTATCA
 49088  CTCTATTACTAATTAAATATTTATTACTTTTTATCTAAAGTTACTTACTTACTTAGTAAA
 49148  ACATAAGGATTTTATATTATTTAATTACTATATTTAAATATCAATCAATAGTAAGAAGTA
 49208  AAGGATATTTTTATATTTAACCCCCCCAGGGAAAAAGTGATTAGGGACAACACCGTTTTA
 49268  AACGGTGTGGTAACAGGAATTAAAATTTAAATGCTTACTTAGTTACTATAAAGTTTACTA
 49328  GGTTTAATATTTTTAACATTAACAAATATTAATCAAATCTTTTTATTAAATGAGTAATAA
 49388  ATAATTAAATAATAAGTATCCAACTGTTCAAACAAATTATAATAATAGATTATAATCTAT
 49448  TATTATTCGGGAATCCTTTAAAGGTATTAATAGAATCTATTATTTCTATTTAATTCAATT
 49508  AATTTATTTAAGACAAAAATATTATATATATTAGTAAATTAAACTAAATGTCTATTATTA
 49568  ACAATAATAGTAAACATGATTTAAATTTAGAGGTATTATCTTTAATCTAAGTCTCACTCC
 49628  CTTCCATTTTCCATCTTGTCACCCATCTATCACCTATCATCTGTCATCTTCCACCTAGGT
 49688  GATAGATGGGTGTGTGAGTGCTTATGGAGTGGGGTGTAAATTAGTTAATTTAGTTATAAC
 49748  TTAAAAGATTACGGAAATAAACCAATAAAATAGTTTAAGTTTTTTACTTGTCATTTTTTA
 49808  AAGAATGTAATAATAATTAATCATTTTTAATAACAAGCCGAATTTTAAGATTACTTAGAA
 49868  TTAATACATATTCAAATATGAAGATATTTCTTAAATCAAGTATTTGTTAAACACGCAGCC
 49928  AGGTGATAAGTAAATAATTTTATATTTTTTTAATGTTACCTCACCTTTTCCTATCCTATT
 49988  GGGGTCACCTATCATCAGACACCTTACATCTTTAGATGGGTGTATTTATAAGATATCTTG
 50048  TATGATTTATTATAAATTTTATAGACTTATTTTTAATCTTATTA
;     G-trnC(gca) ==> start
 50092  GAGTTTAGTTTACAGATGGTTCTGTAGTCAAATT!GCA!AATTTGATAAATTAGGGTTCA
 50150  ATTCCCTCTTAACTCT
;     G-trnC(gca) ==> end
 50166  TAATGTTACCTCACCTTTTCCTATCCTATTGGGGTCACCTATCATCAGACACCTTACATC
 50226  TTTAGATGGGTGTATTTATAAGATATCTTGTATGATTGGGAGGTAGTTGATTATAATTTA
 50286  TTAAGATTAATAACTATTTGTTATATTTATTAA
;     G-trnR(ucu) ==> start
 50319  GTTCTTTTAGTTTAATGGTAAAATATTGTCCT!TCT!AAGACAACAGATTTTGGTTCGAA
 50377  TCCGAAAAAGAATT
;     G-trnR(ucu) ==> end
 50391  ACTCACCCTCAGTCCCTCATTAGACATCTGCCACCTATCACCTTTGTCACCCATCTATCA
 50451  CCTAGGTGGCAGATGAATGGTGTGTGGTGGCAGATGATGGTGGGTGTGCATGATAAGGTT
 50511  TATGTTTAATTTATAAAAAATAATATAAGTTATAAAAATATATATATATAAAAGAGGCAT
 50571  TAACATAAAATCATATAATCCAAAAACAATAGGATAAATATGAATACTATAAGATACAGA
 50631  TAGTCTGTATTGAACA
;     G-rns ==> start
 50647  TTACAGAAGAATTTAATTTTGGTTCAGATTGAACGTTATTCAGTAGTTTAAGGCATGCAA
 50707  ATCATTTTAATAAAGTATTTTATGAAAACTTCAACTTAGTCTACTGGCACTAGAAACTTT
 50767  GTTGGTTCTCAAGTTAAATAGAATATTTCGGTTAAAAGGTGTAGAGGTGAGTAATATTAA
 50827  ATTAGATACCCATTAGTCTCCGTAAATAGGATATAAGCAAAGAGATGAATCTCGCTATTG
 50887  GATTTTAATTTAACTTGACTAGGTAGTTGGTGGGGTTAAAGGCCTACCAAGCCGACGATC
 50947  AATAGCCAATCTTGTAAGAGACAATGGCCACATTGGGTTTGAAATCGACCCTAGTAGTTA
 51007  TAAACTACCAGCAGCCGAGAATATTTGTCAATGCTCGCAAGAGTGAACGAGCTAACTGAA
 51067  AGAATATATAATCTAAGATTAGGAATCTTATACAATTTATTATAAGATTAAAGACAAATC
 51127  TAACTAACAGTGTCGTCCAAATTCTGGTGCCAGAAGACTCGGTAATACCAGAGACGCGAA
 51187  CGTTAATCATCTTGAATGGGCATAAAGGGTTTGTAGGCGGCTTATTTATTAATAGGCTAG
 51247  AATCTTATAGAGGTTAATAAAATACTTAGAGGAGGGCTGATATCCTTAGATCCTAAGTGG
 51307  AATCCTAATTGCGAAGGCCATTTTCCACTACAGATTGACGCTGAGACACGAAGGTTAGGA
 51367  TAGGAACTAGGATTAGAGACCCTATTACCCCTAACTGTAAACGATGAATGGAAGATATTT
 51427  ACAACTGTAAGTGTCGAAGTGAATACGATAACCATTCCGCCTTGCCAGTATACTTGCAAA
 51487  AGTGAAAACAAAAAAATTAGTCGGTCCTAAAGCAAACGAAGTGAAGCATGTTATTTAATT
 51547  CGATAATCCGCGTAAAATCTTACCACTTCTTGAATATTAAACTTAATATTAAGGTCTAAA
 51607  CTTAAGGGTTTAGGATAAATAATTAAATTATTCAGTTATTTATTATAATACAGGTGTTGC
 51667  ATGGCTGTCGTCAGTTCGTGTCATGAGATGTGAGGTTAATTCCACTAACGAACGCAATCC
 51727  CTACTATTAATTAAAGTTTAATAGTGATTTTTTGATATAAGAAATCTTTTGGGGCTAAGA
 51787  CAAGTCCTTATGACCCGAATGAAGTGGGCTATAGACGTGCTACTAAAGCTCAGGACAAAG
 51847  TGATGCAATACTAACACCTTTTCTTTATACTGTGTTATATTTATATAATTAGTATCCTAA
 51907  AGGATAGGAATACAGAGGAGCTAATCACAAAAACTGGCTATTGTTTATTGCTTATATTTA
 51967  TATAATTAGTATCCTAAAGGATAGGAATACAGAGGAGCTAATCACAAAAACTGGCTATTG
 52027  TTTATTGCTGTTTACTGATTGTTGCCTGGAACTCGGCAGCATGAAGTAGGAATTTCGAGT
 52087  AATCGTTGATCACTAACGCAACGGTGAAGTTTTAATTTAGGATGAACTAACTGTCTGTCA
 52147  ATCGGTAGAAGCTTTCCAATAAGGAAGAAATGGTAGTCAGGTCATTATTCTGAATTACGC
 52207  AGTGATGTGCTCACTCCCGTTCCTACTCCCTCACCTAGGTAACTGGGTGCTAGGAGATAA
 52267  GTGACTAAGGATATGTGAGTACTGCCAAATTCATTGTTTTAAGCTAAGGATGAAAGATGC
 52327  TGATAACTGGGTCCAGTTATTGTGAGTGACATTCGATAAGTCATAGCAGGGTAGCCTTAC
 52387  TGGAAGGTGAGGCTGTAGTATAGTTTTT
;     G-rns ==> end
 52415  ATATCTACTTTAATTTTTGATATACAATGGTTTTCTACCTTTCTTAGAATCTTAAGTTTT
 52475  ACTTAAGTTTTTTTAAGAAAGGTTAGTAATTACTGTTTTAGATTATCAGTTTGTAAAATT
 52535  TCTGGCCTTTTTTATTGCTAGAACTTAATAATATTACCCCCTTGTTCAGAATTTTATTTA
 52595  TATATATATAAATTATAAATTATATTTTTAGTTCTGATGTAAAGATTCCTTATTTTTACG
 52655  ACAAGTTTGACTAGAATTAATTATAATAC
;     G-trnV(uac) ==> start
 52684  AAGAGGTTAGCTGAGTGGTTTAGCAGTAAATT!TAC!ACTTTACAGACAGAGTTTCGATT
 52742  ACTCTACTTCTTA
;     G-trnV(uac) ==> end
 52755  AATTCTATAATGTTAGTTAATACAATTTAAATATAAAATTTTTTCTTTATTGTCTAAAAT
 52815  TAAACAGATATAAAACTATAGTAAGAATAATATTAATCCAATATATCTCATATAATGTAT
 52875  TGATTGATAGTAATCTACTATTTTTTAACATTTTATAAAATTACACCATTTAATGGTAAA
 52935  TCTTAAACTAAAATTTTTAGAAGAAACAATTTAGGAACTGTCTTTGCTCATATAACGTAA
 52995  TATTGAATTAAATAATATATATACTATATGAAAGAGATTATTAAATATCTAAATAATTAA
 53055  TATATTAAATATAATATATTATATATAGGACAGTATAAAAATTACAATATAGAG
;     G-cox2 ==> start
 53109  ATGTTAAATTTAATATTTAATATTATTATTAATCCTATTTACAATGATGTTCCAGAACCA
 53169  TTACAATTAGGATTCCAAGATGGTGCTAGTCCAGGATATTCAGGTATTGTTGATCTACAT
 53229  GATTCTATTTTCTTCTATTTAGTATTAATTTCTGTAGGAGTATTCTGAATGTTATGTTCA
 53289  GTTATGTTAAATTTCAGCGCTAAAAATAATCCTATAACATATAAATACACTACTCATGGT
 53349  ACATTAATAGAATTAATTTGAACTATTACACCTGCTCTAATTTTAATTGCCATTGCATTC
 53409  CCTTCATTTAAATTATTATATATGTTAGATGAAGTTATATCACCAGCAATGACCGTTAAA
 53469  GTAGCAGGAAATCAATGATATTGATCTTATGAATATTCTGACTTTATTAAAGAAGATGGT
 53529  GATGCTATATCATTTGATTCATACCTGATACCTGAAAGTGATTTAGAAGTTGGTCAATTT
 53589  AGACTATTAGATGTAGATAACCGAATAGTAGTACCTGTTGATACTCATATTAGATTTATT
 53649  GTAACTGGTACTGATGTTATCCATGATTTTGCTGTTCCAGCTTTAGGATTAAAAATAGAT
 53709  GCAGTTCCAGGTCGATTAAATCAAACTTCTGTAATCATTAAACGAGTAGGTACATTCTAT
 53769  GGACAGTGTTCTGAAATATGTGGAACTTATCATGGATTTATGCCTTGTGTAGTTCAAGGT
 53829  GTAGAAGCTGAAAACTTCTTAGTTTGATTAGATCAAGTTTAA
;     G-cox2 ==> end
 53871  TTATTAACAACTTTTAATTTTTATATTTTTTGGTTAATCAAATTATATAAATGCTAGCAC
 53931  CTATCATTTATCAGCTATCATTAGACACCTTCCATCTATCACCTAGGTGGCAGAGGATGG
 53991  TGAGAAGGTGTCACCTTCATTAAAAAATGGCAGATGTGTGGGTGAGTAATAATCATTTCA
 54051  TCTAACTAAAAAAATTATAATATATTCATATACTTATAAACCCCCTTTTTCTTCTTCTTT
 54111  ATTTTATAATTATAACATTAAATATATTTATGTTATACTTACTTATCCCTAGCACCTATC
 54171  ATTAGACACCTTCCATCTACAGCTATCACCCACACACCCTTCATCTGCCACCTAGGTGAT
 54231  AGATGGGTGACAAAGGTGATAGGTGATAGCTGAAGGTGGGTGAGTGAGTGAGTGCGAGGT
 54291  AGGTGAATTAGTAAAATTTAATAATATTTTCCCGGTTCCGTAAGGATATTTATCACAATA
 54351  TTTT
;     G-nad4L ==> start
 54355  ATGAATTTATCTTTATTATTATTTTTAATTGGTATATTAGGTTTTGTTTTAAATAGAAAA
 54415  AATATCATACTAATGATAATAAGTATAGAAATAATGCTACTAGCTGTAACATTACTAATA
 54475  CTAATTAGTTCGTACAGCTTTAACGATAGTGTAGGTCAAACATTTAGTGTTTACATAATT
 54535  TCAATTGCAGGTGCTGAATCAGTTATTGGTTTAAGTATACTTGTAGCCTATTATAGATTA
 54595  AGAGGAAATATTTCACTAAGAACTTA
;     G-nad5 ==> start
;     G-nad5-E1 ==> start
 54621  A
;     G-nad4L ==> end
 54622  TGTATCTAAATATTTTAATGTTACCTTTATTAGGTTCAATTATTTCAGGCCTATTAGGTA
 54682  GAAAAATAGGTGTGACTGGGAGTCATATTATTACAATATCTTGTTTAATAGTAACCTCTT
 54742  TTTTTTCTATATTAGCATTTTATGAAGTGGGTATCTGTGATAGCCCTGTTTCAATTCAAT
 54802  TAACTAGTTGAGTAAATTCTGAATATATGAATATATCTTGAGGATTTTTATTTGATAGTT
 54862  TAACAGTTTCTATGCTAATACCGGTATTATTTATTTCAACTTTAGTACATTTATACTCAA
 54922  TTAATTATATGGCAGAAGATCCTCACAATCAAAGATTCTTTTCTTATTTATCACTATTCA
 54982  CTTTCTTTATGATTGTATTAGTGACTGGAGATAATTACTTAGTATTATTCTTAGGCTGAG
 55042  AAGGT
;     G-nad5-E1 ==> end
;     G-nad5-I1 ==> start ;; mfannot: no intron type identified
;     G-nad5-I1-orf246 ==> start /first_aa=N /note=LAGLIDADG ;; evalue:8.8e-08
 55047  aattatattttacattgcctgacattttttaataatccttatttttttaatagtatagac
 55107  gaaagttcaattatgtggttaagtttattatttggtccaattaagtgttcttctataaat
 55167  agaataggacctcataatatagatgttctttctgtgttaattggttcaattttaggtgat
 55227  tctcatctagaaaaacgtattaacgggataggcactagggtcatttttgaacagtctaac
 55287  aaaaatgttgaatatcttatgtgatttcataaattcttttctgaaaagggttattgtaat
 55347  cctcaaaaacctaaattatttaagcgtataatacaaaataatcagatattattttattat
 55407  agaattagtagttttactttctatagttttaattgaattcacgatatgttctatatctta
 55467  gaaaacggtaaatttaggaaaaaaatacccacaaatatttctgactttttaacaccgtta
 55527  gctttagcaatttgatttatggaaaacggatccaaatctaataattcagttagaatagct
 55587  acaaataattttaattctgatgaaatattatttatttcttttgtattatttgaaaaatac
 55647  cgcttaataactactcctcaatctgggggtaaaaataaaggttatattttatatttttca
 55707  acgaagtctatggtggaatttaccaatattgttaaaccctatatgctaccgtcaatgtat
 55767  tacaaattagggaattattaa
;     G-nad5-I1-orf246 ==> end
 55788  aaaatagttcaaaatttttaaaatctttaagtaataaaaacgtacaattaaagataaatt
 55848  attatttatttgtttattaatttgttaaaacaataaaaaatgataattttgggcgacatt
 55908  agtgaaaacgatcaacaaaatttagtttatttttagatcgtcggggacgtttttcgtcgc
 55968  gatcgactagttcactaatgggtggctgaaacgctgcttaatgcatagtcagaattttta
 56028  ttttatatttgtatataaagtactagggcttattgtaaatcctttattggtttttaagta
 56088  cagggaatatagtaaaaactaatattaaattataactatatctttttcttctaaattaaa
 56148  attttagatgaggaataggttattgttattataatatattactatattttttaaatttg
;     G-nad5-I1 ==> end
;     G-nad5-E2 ==> start
 56207  ATTGGAGTAGTTTCCTATCTATTGATTAATTTCTGGTACACTAGAATAGCTGCCAATAAA
 56267  AGCGGTATACTGGCTTTAACACAAAATCGAGTTGGAGATGCTTTATTTAGTTTAGGTTTA
 56327  TTTAGCATATTCTGAGTATTTGGTAATTTAGATTATTCTACCATATTCAGTTTAGTACCT
 56387  TATATCAATGAAGTTTCACTAACTATTATTTGTTTCTTATTACTCGGTGGAGCTATAGCT
 56447  AAATCAGCTCAACTTGGTACAACTTGATTACCTTGATCAATGGAGGGT
;     G-nad5-E2 ==> end
;     G-nad5-I2 ==> start /group=IB (2.05e-17)
 56495  ttaaacaaacaaaagtattttagttataatcacaaaaaatctataagagctttatattcc
 56555  aaactaataggaaaatagggtcttaagctcaaacaaataataatataatttcattattac
 56615  ctaaagggtaaggaaacacttgagattattacggctagatctttagtacattgaataatg
 56675  gaagatggttattttgactatcatggtagaactcagactatattactttgcactaaatct
 56735  tttactaaggaagagtgtatactattacaaaatgtactgttaaacttagatataaaatct
 56795  attttgaaaattagaaataaaatacaaaaaatagatatagaataaaaatatttaagacaa
 56855  gtatgcctttacttagaaaattagttactccttacacgcatgtagatttttttgtataaa
 56915  ctttccgagcaatagggccctccctaaacttcactatatgcttggtcaccctccatctaa
 56975  agatgatagagttataggtactcgacttagacttagtcagtaagatccttagaaattggg
 57035  ctatcagcaggaaaccaaatatataagtataactttatataaagtaggttcctcagagac
 57095  tacccgtgaagaataaatattcattatatttattaagatatagtccgaacagatatgaaa
 57155  gtatctgataacattctg
;     G-nad5-I2 ==> end
;     G-nad5-E3 ==> start
 57173  CCTACACCAGTTTCTGCTTTACTTCATGCTGCTACACTAGTTACAGCCGGAATTTACTTA
 57233  TTAGTACGATCTTCTCCTTTATTAGAATATTCTCCAACTGTTCTATTATTTATCATTTGA
 57293  TTAGGTGCTCTTACTTCATTCTTTGCAGCCTCAACAGGTTTATTACAAAATGATATGAAG
 57353  AGAATTATTGCCTTTAGTACTGTATCTCAATTAGGGTATATGTTTATGGCAATAGGATTA
 57413  AGTCAATACAATGTAGCATTATTCCATATGATTAATCATGCTTTCTTTAAAGCTTTACTA
 57473  TTCTTGGCTGCGGGTGCTGTTATCCATTCAATGGCCGATCAGCAAGATATTAGAAAATTA
 57533  GGAGGTTTACAAAAATTCCTACCATTTACGTATACAGCTATATTAATAGGTTCAATATCT
 57593  TTAATGGCTTTACCTTGAATGACAGGATTTTACTCTAAGGATTTAATAATTGAATTAGCT
 57653  TATGCTCAATATAATTTTAGTGGTCAAATAGCTTACTGATTAGGAACTTTAACTGCTATA
 57713  TTTACAGCATTCTATTCTTTCAGACTTATATCATTAGTTTTCTTAAGTTATCCTAATGCA
 57773  CCAAAAAATGATTACTTACATTCACATGAAGCTAGTATTTCAGTAGTAATACCTTTAACT
 57833  ATACTAAGTTTATTTAGTATAGGCTTCGGATTTATATTTTCTGACTTATTTGTAGGTATA
 57893  GGTACAGATTTCTACGGTAATAGTATATTTATACATCCTAGTCACATTACTTTAGTAGAA
 57953  GCTGAATTCTCTTTACCGTTAATACTTAAATTATTACCTACTATTGGAAGTATATTTGCA
 58013  GCTACTAGTGCAATTATATTATATAATAAGATACCTAATGTATTAATTGATTTAACTAAT
 58073  TCACCTTATTATCTAATGAACTCATTAAATAATATTAAAGGAAGTTTAGGTAGAAGAATA
 58133  TATACTTTCTTAAATGGAAAATATTTAGTAGATGTGGTATATAATAAATATCTTATAGGT
 58193  GTGGGTCTAAAATTAGGAAATACAATATCTAAGGTTTTAGATAGAGGTATTATAGAATTG
 58253  TTAGGTCCTTTTGGTTTATCTAATCTATTAATGAATACGGCTGCTAATGTTAGTCGATTA
 58313  GATACAGGAATAGTTACAAGTTATGCACTATATATTGTATTAGGTTTAATTAGTATTATA
 58373  TTTATATTATTTTATCCTATTATTATCAATAGTGATTTATTGACTAGTGACCATTTATTA
 58433  TACAATAGTTATATTACTGAAATTAGACTTATTGTTATTTTCATTTCATCGCTATTTCTT
 58493  ATAAATACTAAATCTCAATATTATAATAACTAA
;     G-nad5-E3 ==> end
;     G-nad5 ==> end
 58526  TAAATTAAGAAATATTTTAATTTTTAGTAGTTATTATTATTTTTATTTTAGCTTAAACCT
 58586  ATAATATTAATCAGATTATATAAGTTTAATGGAATAGTTAGGTGACTTAGTTATATATTA
 58646  ATTAATGTTTATTATAATTTCACCCCTTTACTTATAAGTAGCGTATTTTATATACATAAG
 58706  GAGTTTAATTATCCTAATTATTAATAATATTCA
;     G-trnH(gug) ==> start
 58739  GGTAGAATTAGTTTAATTGGTAAAACTACATCCT!GTG!GCGATGCTAGATTCCAGTTCG
 58797  AATCTGGAACTCTGCC
;     G-trnH(gug) ==> end
 58813  CAATATATATGATATATCATATATCAGATATTTATCACAAAAATTCTTAAACTAGATTAT
 58873  ACATGTATCATTAAATAGTTAAGAAACCTAAAACTGAGATTGTTTATTATAAATATTTTT
 58933  AATAAATGATTTATAATAAAATATTCTGAATTAAGGACTAAAAATATATTAATGTATAAT
 58993  CTTGGAAGGTTCAAGGTTAATTAAGGTATATATACTATACATATTGTGTATAAACGAAAT
 59053  AATTCGTGGTAATTTCACAGTGATTTAAATATTTAAATGTATATTAGTCTATAACGCTAA
 59113  AGTTTGTTTGAATTAATATAATATATTTTATTTTTTATAATATTTGTAATATTAAATATC
 59173  TGAAAATATATAACCCTATACTTAATCTATTGATATTTAGATTTAAATTCAGTTAATTAT
 59233  TGTTAAAATTTTTTCCCCTCACACCTTTGTCACCCACCATCATTTCAAATTGGTAGGTGG
 59293  CAGATGATGGTGGGTTGGTGTGTGATAGGTGACCCTAATGGGAAAGGGTCTTGGTTTCAT
 59353  CTCTGATTTATAATTTACTTCAATGATGAAGTTAAAAAATTTATAATACTTTCTACAAAA
 59413  TTTGTCTTAAAGGTTTTCTAACTAATATATTAATGTATTATCTATACTTTTTAATTCTTT
 59473  AATATCCTCATATTATTAAGAATAATATTATATATATATATATTACATATAACTATTTTA
 59533  ATAAAAATATATATATTTATCATATAATTTTTTTCCATAGATCTATAATATACTAAGTTT
 59593  TTTTTAATTATAAAAATATAAAATATGTCAATTTAGAGTTTTAA
;     G-nad2 ==> start
 59637  ATGATAATTATAACGATTTTAACTTTAATTGTAGCTATAGGTTTACAAGATACTCAACAA
 59697  TCTAAAATAACTCCAATCTTATTTTCTCGAATCACTTCTATTATGTTAATTTATGCGGCA
 59757  ATTCTAACATTTAATATGTTATATTTAGATATTATCGAATCAGGTTTAGGTATATTTAGT
 59817  GGTTATTTCCAAGTAAGTAATATTTCTCTAAGTTTAGAAATATTCATATATTTAATAGGT
 59877  GCCTTAATATTAATGCCTTGATATCCTAATATCTTTAATAATAAACTAATATGAGAGATA
 59937  GATAAAGAGAAAGCAAATACCTTAAAATTAAAATCACCTAGTCACCTATCCCTAGCACCT
 59997  TTCGGTGAGGGAGTAGCGGGAGTGATAGAATTAAATGATAAAAAAGTAGATAATATATCA
 60057  GTTACTCACCCTCACACCGGTAACAGGTGAGAAAATTTTTATGATAGAGTAGTTAAATAT
 60117  AATAGACCTGTTCTTTCTGAATATGCTCTAATTATATTATTTACTACTTTAGGAGGAGTT
 60177  TTATTAATATCTAGCTATGATTTAGTTTCAATGTATTTAAGTATTGAATTACAATCATTT
 60237  GCTTTATATTTACTAGCTTCATTGTATAGAGATTCAGAATCTGCAACTAGTGCAGGATTA
 60297  AAATATTTTTTATTAGGTGGTCTATCTTCTTGTTTTATTTTATTAGGTGCTGGTTTAATC
 60357  TACGCCTATACAGGTTTAACTAACTTAGAAGCTTTATATAGTTTATTTTCTGTTCCAAAT
 60417  ATAACTGATACCATAGTATCTGAATCTTACCTAGGTCAATCTAATATTTCAGGACACAGA
 60477  GGATTTTTATTAGGTCTAATATTAATAGTTTCAGGTTTCTTATTTAAGATTGCTGCTGCA
 60537  CCTTTCCATAATTGAGCACCTGATGTTTATGATCAAGTGCCTACAATTATTACTACTTGA
 60597  TTAACAATTGTACCAAAAATTGCTATTATTGTATTTTTATTAGAATTAGAAAGTGGTTTA
 60657  TTTATAAATTCAGATATATCTAATATTACTAATGATGTTCATTCTTTATCATTATTAAAT
 60717  ATAAATATAGATAATATTATTACCATGGATGGTAACATACTTAAAAACTTATTTCTATTT
 60777  TCTTCTTTATTATCTTTAATTGTTGGTACTGTTGTAGGATTAGCTCAATATAAAATAAAA
 60837  AGATTATTGGCTTATAGTACTATATCTCATGTTGGATTTTTAGTATTAGCATTAGCTGTT
 60897  AATACAGAACAATCAACTGAATCTTTAATATTTTATATTTTCCAATATTCTTTAACTAAT
 60957  TTAAATACATTTTTAATAATTTTAGTATTTGGTTATAGTTTAAATACTCACGCACTCCCT
 61017  CACCTAAGGTGTCACCTATCCTCTGGAAAGGTGCTAGGGACTGGGTTACTGGGTGCTTGA
 61077  AAAAATAATAACACTAATTTAAATATCAAAAGCAATTTAGATATAAGATACATATCAGAA
 61137  TTAAAAGCACAATTTATTAATAATCCTATTTTAAGTTTAAGCCTTGCAATTTGCTTATTC
 61197  AGTATGGCAGGTGTTCCACCTTTAATAGGATTCTTTGCAAAACAGCAAGTACTTTATTCT
 61257  GCTACATATAGTGGTTATTATTTTATAAGTATTGTAGCTATATTAGTAAGTGTAATAAGT
 61317  GCTTCATATTATTTACAAATAATTAAGGTAATTCATTTCCCTATTAAAGATAATAATACC
 61377  TATAATAATACACAGAATAATAATAAAAATGACTCAAATAGTATAATACCTGTAACCAAT
 61437  ATCCATAGTATGACAATCAGTATATTAACTTTAACTATATTGTTATTTATACTTAATCCT
 61497  TCAATTTTATTAAATAGTACTCATCTTCTGGCTTTAAGTATATTTAATTGTTAA
;     G-nad2 ==> end
 61551  CCA
;     G-nad3 ==> start
 61554  ATGAATTCATTATTTATATTATTTATATTTGTACCTGTTTTAGCTTTTATCTTAATAGGT
 61614  TTAAATTTATTATTTGCAGTTCATAGACCTGATTCTGAAAAAGTAACTCCTTTTGAATGT
 61674  GGAGAATTTTCAATTCAAGGACAAACTAGACAACCTTTTTCAATTCAATTCTATGTTGTA
 61734  GCTATCCTATTCTTAGTATTTGATCTTGAAATTTTATTAATTTATCCTATCTCTGCAACC
 61794  TTATATCAAGTAGGTTCTTACGGTTTCTGAATAGTTCTTATTTTCTTCTCTATTTTAACT
 61854  GTAGGTTTTGTATATGAAATTTCTTCTGGAGCTTTAAAATTTACAGCTCATAAAACTAAA
 61914  ATTCAATTAATTTAA
;     G-nad3 ==> end
 61929  TTTAAATAATTTTAGAAAATAGTTATTATTCATATATATAATTATTGTTAATTATATATT
 61989  TACTATTATTATTTTATATTTTTACCCCTCCTCATTCTATTAGTACCATCTTTAATGGAT
 62049  GGATATATATCTTATTCTATGGTACTATCTTTAATGGTTGTTCCTGTTTTTTACTGTGAA
 62109  GAATTTTATTAGACGTTCTATTTTTATGTTGTGATTTACTTGGTGATTTTAATTTTATAC
 62169  AGTCTAATCTTAAATTGTTTATTATTATTTTATTTATAATTATGGTAAATATTTTTGATA
 62229  TTTAAAAATAGAAGTGTTTGGAATTCATATTAATAATTCTAGTTCTCCTTTAATGTTATT
 62289  TGCTAGTAGTGTATTAATATTATCTATTATCGTATTATTATGTTTTATTAATATTTTAAT
 62349  ATATTTTAGTATAATTTTATTACTTGATAAAAATGATGATAAATTGTCGAGTTTATTGTC
 62409  TCGTGTATCGCAAGGTATTTTTAGAACTGTCTTAATTAAGTTTATAAATATATATAAGGG
 62469  TACTAGATTATTATATATTGTTCTAGAAGGAATACTATTATTATATTCTTGGGGAATTAT
 62529  TATATTCTTATCTTATAAAATAGTCTGTCATTTGGGTTCCTAATTCTATTTATTATTAAT
 62589  TATATATATAATTAATACTTGTCGAGATTTAAAGAGATGTCTCGTTAATAATTAAAATAT
 62649  CTTCTTAAATTTTATAAATATATATATATACACGACTAATAATTTTTATGTTCTGGGTTG
 62709  TTTAGTTAGAAGTTTTGATAGTCCTCATATTTCTATTAATAAAAACTCATTTATTAATGA
 62769  GTTGTTTTTATACGGATCATTTAAATATTAAAGAATTTTGTAAACAGTATGGTATTATGT
 62829  CAGATTCTTATTTGATAGTAAGAATATTAAATAATTCAATTATTAGTAAAGAAGAAACTT
 62889  CTATTCATAAAGAAGGTTCTATTACTTTTATAAGTTTTTACTATAAATTTCTTATAAATA
 62949  AACAAATACAAGGTATTCAAAGTTTTTTTACTTTCATAAATATATTATTAGGTGAACCTA
 63009  TTTTAAAGTATTCCACTCCTCACCTTCCATCTATCACCTAAAGGTGGAAGATGATAGGTG
 63069  AGAAATGATCAACAGTAATACTTTATTTATATTTGAAAATATGAATTGATTCGCGATTAA
 63129  AAATTTATTCCTAATAATGGATATTGATCTTAGTGGTGGTTCTATAACTCGTAGACAGTT
 63189  TTTATCTACCGCTCAATTTACCTTAAGTAAATTTTTATTAATGATGGGATATAATAATCA
 63249  GGATTTATATAAAGGTATTTAGTACTTTAAAAAAATTTACAAAAAATACATACTATTATT
;     G-orf150 ==> start
 63309  ATGAATTTATTAAATAATAGCAAGTTGTTATTAGTAATGATTCTGATTGGTTATCTTATC
 63369  TATATGATAAGTGAATTTAACTTATTATATTCAGATTATATAGCTGCATTAGAAAGATTA
 63429  AATATAAATAATCTACCACAAGTGATTAGAGAAATTACCCAATTACAACATATGTATACT
 63489  ATCTTACCGGAACAGGATGAACCATTAACTCCTCTATCTATAAATATAGTTTACTATACA
 63549  CATGTTATTATTAATTATAAATATTTTTTATATCATCATAATAGTATGGCGGAACTTCAG
 63609  AATATGGTGGAACAAAATCCAATATTAGCATCTAAATTAACTAATGTCATTAAACAAGAT
 63669  ATTATTAATAGCCTTCCTGAATCTAATTTACTGATAACTGATATATTTGTGAAACAGGCT
 63729  ATTAAATTAGCAGATCCTTTCTCCCATCTATAA
;     G-orf150 ==> end
 63762  CCTATAAATTATTAATATAAATAGTAAATTATAGGTTATTGAAATAACCGAGAGTTATTT
 63822  TTAATATTTCACCCTAATTACTTATTTATTATATTTTTTGAGGAGTATAATATAACTGAA
 63882  TATCCCTTCACCTTGACCTTTATCGCATAAGTGTTGATAATAGAAGGGATGATATATATA
 63942  AATTAGTCCTCATTTTCTAAATAAATTTAATTTTTATATAAACA
;     G-orf266 ==> start
 63986  ATGTCTAAGTGAAAAACTTTTTTTGATAAATTAAGCCATTTTAGTACTGGTGCAATAGCA
 64046  GCTATGACTACAGAATCATACTTAAGAGGTCTTAAAAAAGATCTGAAAGATGATCCAAAT
 64106  TTAAGAGATTTAATTGAAACCCACAAACAAAATACCGAAACCATTAGAGAGTTAATGGAT
 64166  GATAAAATTGAGAATAGTGTAATGCAAGGAGCTGTTGGTCAGGTTGCTGAATCTTCTAGA
 64226  AAAAGTATAGATGATATTCAAAGTAAATTAGAAACAGCTCGAACATTAAGTGAACAAGTT
 64286  GCCAGTGATAAATTAAACAGTGAGGATAAGGCTAATATTACCCAAGATTTGTCAAATCTA
 64346  CATGAGGGTATAAAATCTAAACTGACAACTTTAAATAATGAATTAACTAGTATAATTGAT
 64406  AATTTGAAAAGTAGTAAAGGCGGTGGAAGCAATAGTTTGACTGATTGAACGGATTGAAGT
 64466  TTTATATCAAACTTATTTACTAATATTCAGAATTATATTGAAAGTTTATCATTAGATCAA
 64526  AAGGCGGCATTAATTAATATTTGTTTAACATTTTCAATATTAATCTCTATGATTAGTATT
 64586  ATAGGAATCTTTGTAGGTGATCGAATTGTAGAATACTTACAATTAGAACACAGATTTCCT
 64646  TGAGCTGCTAGATATTTTGAATTAAGAAAAAAATTTAGATACTACTATTTTATTTGAAAT
 64706  AGTTTATTAATTCTATTAATGATTTTATTCTTATTATCGTTTAACATATTTGTTCTATTT
 64766  AAAGATATACTCATGTCTTAA
;     G-orf266 ==> end
 64787  GAATAGTAATTTAAATTTTAATTTATACTAGTACTGGTGCAATGGTCATATCTCGAAAAA
 64847  TAAATTATTTTTCAGCAGGATAAAAGTACTAATATTTTATTTATAAATATTTACCCCTGT
 64907  TTTGAAACCAGAAAAAAACAACTCCTGTCTTTATAATCTTATTTGAGGGAGATATAAAGA
 64967  CATATGTTATATAAATTATTACAAATATTAAATAATAAT
;     G-orf250 <== end
 65006  TTATATAACATATAGCCTCATTTTAAACCAAACATATATATAAATAATGGTAAATAAACA
 65066  CACTAATCCACAGGTGAAGGATATTAACGATTTACATATTTTTGCCGCTTTTTCTAAGGC
 65126  AATATACAAACCTAAATCAGGGTATAAAATAGGTACATTACCTAAATTTGAATATGAAGT
 65186  AATAGCCTCAACTTTCTTTACAAACAGTATGACAATATATTCAATCAATTGAGGAAATAC
 65246  GGTATCAATAATGGAACAATTTGGATGAAATAACCTTATCCTTGTAAGAGTCACTGACAA
 65306  AGTAAAACAACCAATTGATAAATATTTATGTAATTCTGAAAATATGAAAATTCAAATTAT
 65366  TACAATTCCTATTAATTCATTCTTCACTGATGATTGAATTAGTAGATTACTAATTGAAAA
 65426  TAGAATGAAAGCTGATAATATAATATATAATTTTAGTGGAATAGAGTGATATGAAATTTT
 65486  ATTTCAGTTAAAACTCCACAATATAACTGTATCCGGTGGAAGTACTACAAAACGACATAT
 65546  CTTAAGTTCAGTTCAATTAACCTTAAGTCAATTTATTACTTTTACCTTAGGACGAAATCC
 65606  AAAGTTAGCCATAGAATCGTTCAACATAGCGAATAATAAAAATTTAAGTATGCCTATATA
 65666  TGATTTAACAAGTAAGGAAAATATCTCATATATTGCAGAATATAAAGAAAAACTCATATC
 65726  TGATAAAGAGTCCGATAAAAAAGAAAAACTCAT
;     G-orf250 <== start
 65759  ATCTGATAAAGAGTCCGATAAAAAAGAAAAAAAATCCCCTTAAA
;     G-orf146 ==> start
 65803  ATGAAAACCGGTGAGAGAGTTAAATCAACTCTTAATAAAAGAGAGTATCACTCTAGTTCC
 65863  GGTATCTCTAATTGATTAAGTTCTTATTTAGACGAAATAAAAATTATTATTGATAATAAT
 65923  AGTCCTGAAATAGCTCAACAAAAAATAGAAGAGGAATGAATTAATATAATAAATAACAAA
 65983  ATGAAATATGATAAAAATTTTGTTAAAAATTATGGTCACATGTTTTCTAGTCAAATAAAT
 66043  AAAATAAGTGAAGTTTTAGATATAGCTTATTTAAATAATAATCTGAAGAGAAGATTTCCC
 66103  ACTATATACCATGAAATAAACAAAGTAGAGTTAATATTACTAACCTATTCATTATTAATA
 66163  ATTTATTATGATAAATTAGAATTAACCTCCTT
;     G-orf184 ==> start
 66195  ATGTACTTTAGTAGGAAAAATATTATTAATTATATTTATTATGATTTAA
;     G-orf146 ==> end
 66244  AAAAAGAACAAGATAAAGAAAATAAAGGAAATTTTTTAAGTATTGATGATTTTTATAGTT
 66304  CACGTAAAATAAACAATATTATTATAATTAAACTAGGGGACTATTTCATTAGTTTATTTA
 66364  CACATGATTTTAGTGGTAAACATCAAAATATTTTTGAAAGAGATATATCACCAGGTTCAT
 66424  ATTATGATAATTCTGGTTATATTCTAAAATTAAATTCAGAATTTGTAGATGACGTTAAAA
 66484  ATAACATAATTATTAAACCTTCTAGTCTACCTATGTTATGTAAACCAAATGATTGAAGTG
 66544  ATACTAGATTTGGTGGTTTTTTAGAAAATGAAGAACAAAAAAATAGTATTATTACAGGTT
 66604  CTGTAAATCATAAACATACTACAGAAAATAAAAATAGTATTTATTCGGCTGTAAATTATC
 66664  TGAATTCTATTAAATTTAATATTAATACTGATTTATTAAATTTTATTCAGAACGATGGTA
 66724  AATATTTATTAGAGATTCTAAATTAA
;     G-orf184 ==> end
 66750  AAAAAAAATAGTTATCAGTATCTTCAAAGAGAAATTACTCTTAAATTAGCAGAATTATAT
 66810  TCTAATTTACCTTTCTATCTAACTGTAAACTCTGATTGAAGAGGTAGACTATATACTCAA
 66870  TCTTTCTTTATTAGTTATCAAGGAGATGATTTATCATTATCATTACTAAACTTTTCAGCC
 66930  GTACAAAAAGTTACTAAAGAAGGTTTATATTATTTATACATATATGGAGCCAATAATCAT
 66990  AATGAAAATAATATTTCAAAAGAATCTTTTAGAATAAATTGAGTAATGAACAATTATAAT
 67050  AAAATAATTAATTTAGATAAAGATTTAATAATGAGTGCAGAAAATAAATTTGTATTTGCA
 67110  GCCTTTTGTTAAAAT
;     G-orf119 ==> start
 67125  ATGCAGAAATTAGATAAGGATCCTAATACAATTATTAGTACTCCAATTTTCTTGGATGCT
 67185  ACATGCAGTGGTATTCAACATCTGGCTGGATTATTATTAGATTTAGAATTAGGGAGTAAT
 67245  GTAAATTTAGTAGAATATACAGATAAAGAAAAACCTGGTGATATATATGAAAAAATAGTG
 67305  GATCCTATTAATAAAGCTATTAATAAAATTGGACTAGATAATATAAATTATGCTAATTTA
 67365  GCTAAGATTAAATTAACACGAAAAATCTTAAAACAAAGTATTATGACTAAGGTTTATAAT
 67425  GTAACTACCGTAGGTATAGCTGAACAACTTAGAACTCAATTGAAAGAACTAAAATCATAA
;     G-orf119 ==> end
 67485  TTTCCTAAAGATGAAAATTTAGCTAAAAAATTAGCTGATCAGATTACTAATAATTTGAAA
 67545  AATAAAGATAAATATATATATTATGCTCCAGCTATAACTGGACCAAATATTACTTTAACT
 67605  TATCAAGATATTTTTAAAATAGCTACTATTATTAATAAAGAAATATTTGTATTATACCCT
 67665  TCACTTAATTCTATATATAATTATTTTATTGATATTAGTAAGTTA
;     G-orf185 ==> start
 67710  ATGAATAAAACTGGTGTGCCTCTTTCTTGAATTACCCCTAATGGAGTAGAATTGACACAA
 67770  CATTATTTAAAAACTAAAGAAAGAAAAATGGCTATTAGATTATTTGGTGTAACTAGAAAA
 67830  ATGGTTTTGAAAGAAACAACAGATAAACTTAATACCTGTAAGCAGAATCAAGCCATTATT
 67890  CCTAATATTATTCACTCACTAGATGCTAGCCATTTAATTGGTATTATTAACTCATCAATG
 67950  AATAGTTTTGGTCCTATAATCACAGTACATGATTGCTTTGGTACTCTACCTAATAACATG
 68010  GCTAGTTTAATTTTCAAAGTTAAAAAGGAGTTCATTTTATTGTATACTGATAATATATTC
 68070  TTAATAAAATTCCATGATAGATTATTGCAATCTTTGATTGATCATAATTTAGAATTAGTT
 68130  TATGATGAAAAGAATATTGCTATTAAAGTAGCTTTACCTCTAAGAAATAAAATGATATTC
 68190  TTAGATATACCTCAATTACCTAAAATAGGTAAATTAGATTTAAATAAAATATATAATTCT
 68250  ACGTATATAATATCCTAA
;     G-orf185 ==> end
 68268  TCAATAGAAAAAAAAACTCCACTACCTAACTAATAACATTAGGCACTGGAGCTAAAAAAA
 68328  CCTATGATTTTTTTATCTGTACTTAGATTTTAAGTCTAAATATCAATTAGTTTA
; G-orf902 <== end
 68382  TAATTCGTCTATAATCTTCTCCCC
;;     G-dpo_1 <== end
 68406  TTTAATGGTTAAAGGTAAAGTTTTATCAAAAATGTTATTATTATTATAAACTAATTTTCT
 68466  TTTGTTTTCGGTTATCATTAAACTATAACTTTCACTTTTAACTAAAATATTAGCCTCGGA
 68526  TATATTTTTATATCACTTATCTTGAGATAATCTTAATTTACTATCTTTAACTAATAACTT
 68586  TTTCATCCTATCAAAACCTATTGTAGATGTAAATCCTTTTATTTTAGTGTTAATATAACT
 68646  ATCCGTTATACCACTATACACTTTAGGAGCTAGAAATACTGCTTCCTGGTAAATATGTTC
 68706  TAATTTCATTTTACCTAATTGATTCCCAACTAGCTTATTATTTAAAGGTTTATCCATTAC
 68766  GATACTATCAGTATCAGTATAGAATACCTTAGTATCTTTTAATGTTTTGAATTTACTCAT
 68826  ATGTATTCTAGCTAATGCTGTAATAGTAGCAGAAATAGGAATAGAAATATTTAGATTATT
 68886  ATTTGTATCACACTCAGAACTATCATCACAAAATGAAATAATTAGTTTTCCATTATTTAA
 68946  ATCGGTAATAGAAGTAATTATATTATTTTTTATATATTTATCTTCTTCCCCATAATCAAT
 69006  TATAATATGTGTTTCCATGTTAGGATTCATACCAAATCTACCATATAAACTATTTAATAA
 69066  TAATTTAGAAATTATATAATTAGGTGTACCCGGTTTACTATTTACTTTAATTTCATATAA
 69126  AGATTCAACATATTCAGAAAATATATAATCTTTCTCAAATAGGTAACCTCTAATTATATT
 69186  GAATTTATAACCATATACTTTAGCATTCTTAATTTCATCAGAGTGATATACCCCAGTTCA
 69246  GTTACCTAAAGGAGTAATAGTTTTATTACCTGTATTAGTTTTAATCCTACATTGTAACAA
 69306  TGGTATGTTCATATCTTTAGGTGTTACTACTTCAACTTCGAAGAAACCATAGGCATCTTT
 69366  ATCTACCAATGTAATATCTCCCTCAAATTGAATTGGATTACCAATTGGCATTGGGAACGA
 69426  TTTCATTACGTAAGGGTATAGTGAGTTAACATCATAACTAAATAAATTCTTACCATATGG
 69486  TATATAAACATCCACATTTCCACCGGTATACCCTTTCTTGAAGAATTCAGACATTTCACC
 69546  ATGTATTAAAGGTATTTTATTATCCTTAGTTAAGAAATTACTTCTATAAATAGCAAACGC
 69606  TAATGATGGTAGAGTGGGATATTTTAAGATATCAATTCTAAACAAACTAAATATTTGTTG
 69666  ACTAAATTTAGCAATTACTTGATACAAAGTAACTACATCTTGTTCACAATACTTAATCGT
 69726  TTCAATTCTTAAATTTCAGGTACTCGTATTCGTAACCAAAGAATTGTATTGTTCAGAGGT
 69786  TAAATCGGGATAAAATTCTTTATTAGGAACACAACCTCTATAATCTAAAGGAATATTAGA
 69846  ATTATTAACAAATTGATAAGGGAATATTCCTTTACTTTCTACCTGAAAACTATTAGCTAA
 69906  ATTAGCTAATGAATTCGGTAATAAAAGATAAGAATCTCTCAAATAAATAGAGTAATTCTT
 69966  TCAAGTAATTTTTAAATCAATCATTCTCCCATCTCTAATTATAGGACTAATATTTAAATT
 70026  CATATTAGATAACACTTTAATCATAAATACACTGTCAAAATGACTAAAATTATGGATATA
 70086  AATTTTATATTGATCATATTTTTTTCGTAATAAAGAAGAAATAGCTGCGAGTAACATTTC
 70146  ATCAGATGTTGGATAATCACTTAAATAAAATGATATTTTTTCTTTACCATCATAAATGCT
 70206  TATAGCATAAGGAGTTAGTATGCCATTAATTGCTCTAGTTTCTAAATCCATAGTTAAAAA
 70266  CTTATAAGAAATATGTGATGCTCCAATAACTTTAGTTAAATATTTAATATTTTTAAGATT
 70326  CTTTTGTTTAATAATTAAATTACCCTCTCTAAACATATAAGTATGCTCATGTAAAACTCT
 70386  GGTAAATGAACTTAAATCATTAATATTGTTCATTTTATCCATAAAAGTCAATAAAATTTT
 70446  ATCGTGAATTTCTAATTCAACTATTTGTTCACTATCCTTTAAAACTACTGAATAGTAAGC
 70506  TTTCGATTTAGGTTTTTTAATAATGGCACTAAGATAATTAGGACTAAATTTATATTCACC
 70566  TCATTGTGTTAAATCCATAGTATTTGGTAAATCATAACCTTTAAATGTAAAAGTTGGTTT
 70626  TGGTTTAACAACCGGACTTAATCGAGTAGGAAACTTTGAAGGAACTAGTTTATAGGTAAA
 70686  TATTACTTTTTGTACCGCGTTTAAATGATATTCTTCTGTTTTGATACTTCAATATTCTGT
 70746  AAAGATATCTAATAATAGTTTATAATCATTTGTAGTAATGGTTTGCATTCTGGAAATGGT
 70806  TCTTAGTAAACCAGTATCTAGTTCTATTTTAAATTGAACAAGAATCTTTACTTCAGGGTC
 70866  TGTAATAAGTTGATTTAATTCTAGTATAAATTGATTAAAAGCTTTTTCTAGTAAAATTTG
 70926  AGTTAATATTTGATTATCTAAATCATGAATTGA
;;     G-dpo_1 <== start ;; HMM match pos. 176,1109 score 5.8e-215
 70959  TTCCTGTCACGAGTTTAGTTTAGACATAGTAATTAAATTAAATATATTTTTATTAAACAC
 71019  CAATCCTCATATTAAAATAATAAAATAATAAAATAATAAAATAATAAAATAATAAAATAA
 71079  TAAAATAATAAT
; G-orf902 <== start ;; contain dpo
 71091  CTATTAAATATAAATATACCTAAATAAAATATCAATATAAATATACCTAAATATAAATAT
 71151  CAATATATTAAATATCAATATACAGAAAGAAAATTAAGTTATGAAATACAAATTTTTATA
 71211  ATTGAATATTATTTTAATCGTAGAATTAAGAGAGATGGGACTAAGTAACTCTCTAAGTTC
 71271  AATGAACTCTTCTTCATATAGGGGGGTATACAAATATTTTTTTGCCAGTTGACGAAAGTA
 71331  TATAATTTACATATTTTATAGATAATAAGAATACCTATTTTATGGTTATATTATTGAATA
 71391  AAAATAATATTAGAAATATTTTGAAAATAAATTTCAACAATTTAGAATATTAATAGACAG
 71451  AATCATTAATTAATTGAATTTATTCGTGAAAAAGGGGTGTATACTTTAATTAAAAGTAGG
 71511  TATACCCTGTGCACAAAGGATAAATTAAAATA
;     G-trnM(cau)_3 ==> start
 71543  GGCGTTATAGTGTAATTGGTAGCATAATAGACT!CAT!GTTCTGTTGATTTAGGTTCAAG
 71601  TCCTAATGACGCTT
;     G-trnM(cau)_3 ==> end
 71615  TAATTATTAAAGTATAACAAATACTTAATAGTCATACTATACTATAGTATTTTATTTTAA
 71675  TAATAACATAAATTTAATATAAATTATGTATTATATAATAATTA
;     G-trnE(uuc) ==> start
 71719  GACCCTTTAGTATAATGGTAGTACCATCGCTC!TTC!ATGCGGCTGGCACCAGTTCGATT
 71777  CTGGTAAGGGTTA
;     G-trnE(uuc) ==> end
 71790  TATCTTTTTTTTGGTCTTTGCATATTATATGGAAAATTTCAACTAT
;     G-trnT(ugu) ==> start
 71836  GTCGAAATAGTTTAATTGGTAAAACGATTTTCT!TGT!AAAAAATTATTTTCGGATCATT
 71894  CCCGAATTTCGACA
;     G-trnT(ugu) ==> end
 71908  TTTAGCTTTTATATTTAAGTTAAGGTAAATTAGCCAATTATTAGTATAAATTGAGTATAA
 71968  AAGGGACTAACACCTTTCACACACCCACCTTTATAAAAGTATTTAATCTCATATCTATTA
 72028  ATAAACTATATATACTATTTATAGTGATATAATAAATATAGTTTATAAATACATAATTTG
 72088  TATCTATTAAGAGATCTAATGATTTTTACTAAGTTAGTAAAGTTTTTTCAGTATTGAAGA
 72148  ATCATTATTTTTATGAAGGCAATCGATTAAATAATTTATTATTTAAATAATAAAACACTG
 72208  ATTTGTTAAAAGAGAAAATTATATACAACATCTCTTTAGTATAATATATAATACCTATCA
 72268  ATAGAATTATATAATTAAAAATTATTAAAATATTAGTAATACCTGCTATTTAATATAACA
 72328  GATTAATATAAAGTATTTTGTACTAAATTGTAATTTATGTATCTAGCACTTTATATTTTT
 72388  CGAATTAAATATAAAATATTTAATTAAACTATATTTATATATTGTTTATTTAGTTTAATT
 72448  AAATGGTAGAATACTTTATAAAATATTTATTCTTAACAGATTTAGATATATATAATTTTT
 72508  TAATTGTTGTATTTCTAGTCTAAATTGAGAATTTGCATAGATATATTCAAATAGTCTATA
 72568  AAGTATATTTATACTTTATTGGATAGTGCTAAATAATCAGAAAAATGTAAGTATTAGTTT
 72628  ATTATTTAGATCTTTTACATAGAATATTTTAGAATAGTTTGCAATTATCTCTTTAAAAGT
 72688  AGATCAATTATAATAATAC
;     G-trnQ(uug) ==> start
 72707  TGAGTTGTAGTTTAATCTGGAAAAACACCATTTT!TTG!GTAATGGATTATACCAGTTCG
 72765  AGTCTGGTCGACTCAG
;     G-trnQ(uug) ==> end
 72781  ATATTTTAAGTATTAATTAATTTACCATTTTTATTTTTCTACTCTTGTTCCTACTCCCTC
 72841  ACCCACACACCCTTCATCTGCCACCCATCTATCACCCACCATCATCTCATTTAAAAATGG
 72901  TAGATGGCAGAAGGGTGACAAGGTGACTTGGTGACGGGGTGCTAAGGATAAGGGTGTGAG
 72961  GGATAGGTGCTGAAATTATTTAGTTTTATTCTTGTATATGTACAAGATATAGGTACAATA
 73021  AGATAATTAGATATTAAAAACCAAATTGAGGCTGAAGTTGTTAAATTTTA
;     G-trnK(uuu) ==> start
 73071  GGAAACAGAACTCGGTTGGTTAGAGTGTCTCCCT!TTT!AAGGAGAAAGTCAGTGGTTCG
 73129  ATCCCACTTGTTTTCA
;     G-trnK(uuu) ==> end
 73145  TTTATTTATGTATATTTAAATTTTAATAGAAAAATGTTCCATTTAATAAGTATCTTATAA
 73205  GTATTAAGTAAATCATTACTATTATTTTATAATATGATTA
;     G-trnS(gcu) ==> start
 73245  GGAATAGTTCATTGGTAAGAGAAGACGATT!GCT!AATTGTCTGGGATACAACCCTTAGG
 73303  TGTTCGACTCACCTCTATTCCG
;     G-trnS(gcu) ==> end
 73325  TAATGTTCTACATCAATCTTTTTGATTAGTGTATTGTACTAATATATAACTGTAATAATA
 73385  AATATATAACTTATAAACAATATTTGGTTATATGAATAAACTAGAACTTAGAATAATTTA
 73445  ATTAAACATGTTTAATAATAAACTAAATTTTATTTTATAAAAAAAAATATAATTAATTAT
 73505  TTTTAGTAAAGTAAATAGGAGTGGCATAGAGTTATACTTATTATTTTTAATAATAAGT
