# Supplementary material for: Global Characterization of Fungal Mitogenomes: New Insights on Genomic Diversity and Dynamism of Coding Genes and Accessory Elements
Source: Front Microbiol. 2021 Dec 1;12:787283. doi: 10.3389/fmicb.2021.787283 (PMC8672057; doi:10.3389/fmicb.2021.787283)
Supplement: Supplementary File 1 — de novo annotation files of the 685 mitogenomes investigated in this study. Annotation was performed with the Mfannot program. [file Data_Sheet_1.ZIP › Supplementary_FileS1/CP006542.1_Saccharomyces_cerevisiae_YJM1402_mitochondrion_complete_genome_mitogenome_g3.mfres]

;; Masterfile modified automatically by mfannot version 1.35
;; on Sat Dec 26 20:59:00 2020 by user pfonseca on host LGCM-PROC
;;    - Gene Totals: 45
;;    - List of genes added:
;;      atp6                 atp8                 atp9                
;;      cob (5 introns)      cox1 (5 introns)     cox2                
;;      cox3                 orf280               orf346              
;;      orf348               orf372               orf381              
;;      orf386               orf458               orf481              
;;      rnl                  rnpB                 rns                 
;;      rps3                 rrn5                 trnA(ugc)           
;;      trnC(gca)            trnD(guc)            trnE(cuc)           
;;      trnE(uuc)            trnF(gaa)            trnG(ucc)           
;;      trnH(gug)            trnI(gau)            trnK(uuu)           
;;      trnL(uaa)            trnM(cau)            trnN(guu)           
;;      trnP(ugg)            trnQ(uug)            trnR(acg)           
;;      trnR(ucu)            trnS(gcu)            trnS(uga)           
;;      trnT(agu)            trnT(ugu)            trnT(uuag)          
;;      trnV(uac)            trnW(uca)            trnY(gua)           
;;
;; end mfannot
;;


>CP006542.1 Saccharomyces cerevisiae YJM1402 mitochondrion complete genome gc=3
     1  TTCATAATTAATTTTTTTATATATATATTATATTATAATATTAATTTATATTATAAAAAT
    61  AATATTTATTATTAAAATATTTATTCTCCTTTCGGGGTTTCGGCTCCCGTGGCCGGGCCC
   121  CGGAACTATTAATTAATAATAAATTATTATTAATAATTATTTATTATTTTATTATTAAAA
   181  TATATAAATAAATAAAAATATTAAAAAGATAAAAAAATAATGTTTATTCTTTATTATAAA
   241  TTATATATATATATATATATAATTAATTAATTAATTAATTAATTAATAATAAAAATATAA
   301  TTATAAATAATATAAATATTATTCTTTATTAATAAATATATATTTATATATTATAAAAGT
   361  ATCTTAATTAATAAAAATAAACATTTAATAATATGAATTATATATTATTATTATTATTTA
   421  TAAAATTATTAATAATAATCAATATGAAATTAATAAAAATTTTATAAAAAAGTAATGAAT
   481  ATTCCTTTTTAAAAATACCTTCTTAATTAAATAAAATAAAAAGGGGACTTTATATTTATA
   541  AAGTAATTATATTATTATTATTATTATTATTTATTTATTTATTTTTTTTATTATTTTATT
   601  ATATATATTATATATTAATA
;     G-trnP(ugg) ==> start
   621  CAGATAGAAGCCAAAAGGTCAGGCGCTTTCTT!TGG!GAGAAAGACCTAGTTAGTTCGAG
   679  TCTATCCTATCTGA
;     G-trnP(ugg) ==> end
   693  TAATAATTTAATTAAACATTAAAAAAAAATATATATATTTATCATAATATATTAAATTTT
   753  ATTACATTACAAATAAATACTTTTATTTATATTTATAAAAATATGAACTCCATATTATTA
   813  TTATTATAATTATTATTATAATTATTATTATAATTATTATTATAATTATTATTATAATTA
   873  AAGAGTTTTGGATACCAATATAATATAATATGATATAGGATCGAAACCCCTCATTTTATC
   933  ATTTATTTATAATATTATAAATAAAAAAAATATTATATGTTATAATAAAATTAATATCAT
   993  AATATATTATATTATATATTATATTATATATATATATATATATATTCTTTTATAAAATTT
  1053  ATATTCTTCTTATTAAAATTTAAAATTAAAAAGGGAGCGGACTTTTAATTATATTTAATT
  1113  ATAGTTTTTAATCATTGGTTGAGATTTCAAAATAAGGTATAATATTTTATATTATTCTTT
  1173  AACAAATATTATATTATAAAAAAGATATAATATTTATATATTATTATTAACATTATTTTT
  1233  TTCAGTTCCGGGGCCCGGCCACGGGAGCCGGAACCCCGAAAGGAGAAACTTATAATTTTT
  1293  ATATCATTATTTATTATTATTTTTAATTTCAACTCCTTTTTGGGGTTTCTATTTTACCTT
  1353  CAGCAGAGACTTTCTAATTATAATTATATATATATAAATTTAAATACATTTATAAAAAAG
  1413  TATATAATATAATTATATTATATATAATAATATTATTAAATGAAGTATTCTTTATTATTA
  1473  ATTATAGGATATCTGGGGTCCATTAATAATTATTATTGTAAATAATAATAGGGACCCCCC
  1533  CCATTATCTAATTAATAAATATATAAATAATCATTAATAAATATATTAATAAATAATAAT
  1593  AAATATATAAATAATCATTAATAAATATATAAATAATATATTATATTATAAAAATATAAT
  1653  AATAATAATTTATTATTAAAATATAATAATTTATTATAAAAATATAATAATTTATTATTA
  1713  AAATATAATAATTTATTATAAAAATATAATAATAACTCTTTTCGGGGTTCACACTTTTAT
  1773  AAATAATAAATAATAAATAATAAATAATAAATAATAAATAATAAATAATAAATAATAAAT
  1833  AATAAATAATAAATATTAGTGTTTACTAATATAAAATAATAATTATAAAAATAATCATTA
  1893  TTAAAAATATTATTAATTATTAAATTAAATACAATTAATATAATTTAGTTGTTTATATAA
  1953  TTTTAAATAATGTTTATATCAATTTAATAAAATTAAATTTATAGTTCCGGGGCCCGGCCA
  2013  CGGGAGCCGGAACCCCGAAAGGAGTTTATCTATATATTATAATAACTATATGAATTTAAT
  2073  TATTAAAAATAATAAAAATAAGGAATTTTAATAAGAAGTAATATTTATTATATAATATAT
  2133  AAAAAAAATATATATATATAAAAATATATATAATAAGTTTTATTATAATATATATTAAAT
  2193  TAATTATTATGAGGGGTTCGGTCCCTTTCCGGGCCCCAATTCATCTCATCTCATTTTATT
  2253  TCATTTCAATATCATCTAATCTCATTTCTTTATAGATTTTACATATATATAAATATAAAT
  2313  ATAAGATATTCACATTTATATATAATATAATATAATATAATAGATATTCATTCCTCTTTG
  2373  ATTAAACTAATAATTAATAATTAATAATTAATAATTAATAATTAATAATTATTCAGTAGA
  2433  ACTATTATTAAATAATTTATAATTTATTATTTATTAATATATTTATATAATATAATATAA
  2493  TATAATATTATTCATACTTTTTATTAATATAATATAATATTATTAATACTTTTTATTAAT
  2553  ATAAAGAAAAGAGTTTCAATTATTTATTTATTTATTTATTTATTTTTTATAAAAATAAGA
  2613  ATTAATTTAAATAATTTATTTAATGAAATTATTAATTATAAATAAAAATAATAATTTTTA
  2673  AAGATGTAATATAAAAATAAATATAATATAATTTAGGATAATTATATAAAATATTTATTA
  2733  TATATAGTTTTTATAAGGAGTTAAAAAAGTGATAATATAATATATAATATTTATAAGTTA
  2793  TTTATATATATATAATTATAATCTTATTAATTATTTATATATATATTTAATATTATTTTT
  2853  ATATAATTTTATATTAAAGTATTATAATTATATATTTAATATTATTTTTATATAATTTTA
  2913  TATTATTTATTTATTTATTTATTTAAAAATATTATAATCATATATTTAATATTATTTAAT
  2973  ATATTTTATATATTATATCTTTTATTGATTTATATATATATAGATTTAATAAATATATAT
  3033  ATATATATATATATAAATATTCATTATATATTTATTATTATTATTATTATTTATTACTAT
  3093  TTTTTATTATATATTAATAATATATATATTATTAGTTATGGGTATCCTAATAGTATATTA
  3153  TTATTTTTAATAATAATTTATGATTTATGTATAATAAATAAGTAGGGAATCGGTACGAAT
  3213  ATCGAAAGGAGTTATATATTATTAATTATTTATAATTATTTTATATATTATTAATTATTT
  3273  ATAATTATTTTATATATTTATAATTATTTTATATAGATAGGATAGATAGGATAGATAGTA
  3333  TAGATAGGGGTCCCATTTATTATTTACAATAATAATTATTAATGGGACCCGGATATCTTA
  3393  TTGTTATTAATTTATATATTATTCATTATTATTAATATATATTTAATATAATTAAATATT
  3453  ATATTATATTATTTATTAAAAAAAATCTATTACTTATTTTTTTTATTAATATATAAATTA
  3513  TTTATATAATTTATCATTTTTATTTATATATTATTATTTTTTATATATAAATTAATATAT
  3573  ATATATTATATATATATATACTTTTTTTTTTTAATAATATATCTATATATATAAATTAAT
  3633  ATATTATATTATATTTTTATATAATATATTATTAATTATTATTTTAATTTTCTATTCTAT
  3693  TGTGGGGGTCCCAATTATTATTTTCAATAATAATTATTATTGGGACCCGGATATCTTCTT
  3753  GTTTATCATTTATTATTTTATTAAATTTATTATTATTTTTAATTTATATTTATATTATAT
  3813  AATTAATTATATCGTTTATACTCCTTCGGGGTCCCCGCCGGGGCGGGGACTTTATATTTT
  3873  ATTATATAATATATTATATTCTTATAATATATTTATTGATTATATTATAAAATTTATTCT
  3933  ATGTGTGCTCTATATATATTTAATATTCTGGTTATTATCACCCACCCCCTCCCCCTATTA
  3993  CTTATATATTTATAAATATAAATCTAACTTAATTAATAATTTAAATAATATACTTTATAT
  4053  TTTATAAATAAAAATAATTATAATCTTTTTTATAATTATATATAATAATAATATATATTA
  4113  TCAAATAATTATTATTTCTTTTTTTTCTTTAATTAATAATTAATTAATTAATTAATTAAT
  4173  TAATATTTTATAAAAAATATATTTCTAAATAAAATATATTATTAATAATATTATATAATA
  4233  TAATAATAATATAATAATTTTATATAAATATATATTTATATATTAAATTAAATTATAATT
  4293  TTATTATGAAAATTATATCTTTTTTTATATTCTATATAATAAAAATATGTTATATATATA
  4353  TTAATAATAAAAAAGTAGTGAGGATTAAATAAATTGTATAATAATTATAACTCTTAATTA
  4413  TAAAATAAATATATATATATATATAAGTATCCATTTCTATAAATCTTTTAATAAATATTA
  4473  ATAAATATTAAAAAAATAATATTATAATATTTTTGTATATAATTCAATAAAATTCATTGG
  4533  AGGGGAAAATAATAATAATTTACTAATGGCAAGTTATAATCTTAAAGGTTTTTATTTTAT
  4593  TAAATTAATAAAATAATAATACCATTTATATATTCCATTATATATATATATTTAATAAAA
  4653  ATAATAATATCATTTATATATTTTATTATATATTATATATATATTATATAAAATAATAAT
  4713  AATAAATTTATATTTTTATTGATCATTATTAAATAATAATAATATAAATAACTCCTTCTT
  4773  AATTAAATAAAAAAGGGGGTTCGGTCCCCCCTCCCGTTAGTACACGGGAGGGGGTCTCTC
  4833  ACTCCTTCTTAAAAAATAAAAAGGTGGGAGGACTAATATAATTTTAAATAATAATTAATA
  4893  CTTTAATAATAATTTGTATTTCTTTATTATTAATATATTAAATATAATAATAATTAATAT
  4953  AATTACAATATATTAATATTATCAAATATTAATAAATATATTTTTATATAATTTATTTAT
  5013  TTTTTTATTATTAAACTAATTATAATTGTAATTTCGTAAAGGGGGTGGGAGTAAATATAT
  5073  ATAATTTATAATCTATATATATATATATAATTTCTTAATAAATATTAATAAATATTTATA
  5133  AAAAGAATAATTTATATTTATAATATATAATTTATATATTTTATTTTTATTATACAATTA
  5193  ATATAAAATATAAAATATAAAATATTAAATATTAAATATTAAATATTAAATATTAATTTT
  5253  TATAGGGGTTATATAATAATTATATTTATAATTATATAATATTAAAAAGGGTATTTTTAT
  5313  AATTATTACATTTTTATTTTATTTATAAAAATATTAATTTTAATAAGTATTGAATACTTT
  5373  ATATAATATAAATATTAATTACATAATTAATAATTAAATAATATTTAATAATATTATTTA
  5433  AATTTATTATTTATAATTATTTATTTATAAAATTCTATTTTTATTATTATTATTTTTATT
  5493  TTATTATTAAAAATTAATATAATAATTATTAATATATTAAAAATCTTTTATTATATTAAT
  5553  ATTTATAAAAAAGTATTTAATAAAAAAGATGTATAAATTTATAAATTATATAATATTATT
  5613  AATTTATATAATAATAATATTATAACTTTGTGATTGTCAATTTAGTTAATCATTGTTATT
  5673  AATAAAGGAAAGATATAAAAAATATTCTCCTTCTTAAAAAGGGGTTCGGTCCCCCCGTAA
  5733  GTATAAGTATACGGGGGGGTCCCTCACTCCTTCGGCCGGACTAATTTAACTTTTAATATT
  5793  AATATTAATATTATTTATATTTTTAATATATAAAAATAAATAATTTTATTTTTATTAATA
  5853  GTATATTATATAAACAATAAAATAGTATTAATTATAAAAAATTTATATAAAATATATATA
  5913  AATTTATTATATATATATATATTAATATTTTAATAAAGTTTTTATTATAAATTTATTTAT
  5973  TTATTTATTATAATATTAATAATTTATTTATTATTATATAAGTAATAAATAATAGTTTTA
  6033  TATAATAATAATAATATATATATATATATATATAATTATATTAGTTATATAATAAGGAAA
  6093  AGTAAAAA
;     G-rns ==> start
  6101  ATTTATAAGAATATGATGTTGGTTCAGATTAAGCGCTAAATAAGGACATGACACATGCGA
  6161  ATCATACGTTTATTATTGATAAGATAATAAATATGTGGTGTAAACGTGAGTAATTTTATT
  6221  AGGAATTAATGAACTATAGAATAAGCTAAATACTTAATATATTATTATATAAAAATAATT
  6281  TATATAATAAAAAGGATATATATATAATATATATTTATCTATAGTCAAGCCAATAATGGT
  6341  TTAGGTAGTAGGTTTATTAAGAGTTAAACCTAGCCAACGATCCATAATCGATAATGAAAG
  6401  TTAGAACGATCACGTTGACTCTGAAATATAGTCAATATCTATAAGATACAGCAGTGAGGA
  6461  ATATTGGACAATGATCGAAAGATTGATCCAGTTACTTATTAGGATGATATATAAAAATAT
  6521  TTTATTTTATTTATAAATATTTAATATTTATAATAATAATAATAATAATATATATATATA
  6581  AATTGATTAAAAATAAAATCCATAAATAATTAAAATAATGATATTAATTACCATATATAT
  6641  TTTTATATGGATATATATATTAATAATAATATTAATTTTATTATTATTAATAATATATTT
  6701  TAATAGTCCTGACTAATATTTGTGCCAGCAGTCGCGGTAACACAAAGAGGGCGAGCGTTA
  6761  ATCATAATGGTTTAAAGGATCCGTAGAATGAATTATATATTATAATTTAGAGTTAATAAA
  6821  ATTAATTAAAGAATTATAATAGTAAAGATGAAATAATAATAATAATTATAAGACTAATAT
  6881  ATGTGAAAATATTAATTAAATATTAACTGACATTGAGGGATTAAAACTAGAGTAGCGAAA
  6941  CGGATTCGATACCCGTGTAGTTCTAGTAGTAAACTATGAATACAATTATTTATAATATAT
  7001  ATTATATATAAATAATAAATGAAAATGAAAGTATTCCACCTGAAGAGTACGTTAGCAATA
  7061  ATGAAACTCAAAACAATAGACGGTTACAGACTTAAGCAGTGGAGCATGTTATTTAATTCG
  7121  ATAATCCACGACTAACCTTACCATATTTTGAATATTATAATAATTATTATAATTATTATA
  7181  TTACAGGCGTTACATTGTTGTCTTTAGTTCGTGCTGCAAAGTTTTAGATTAAGTTCATAA
  7241  ACGAACAAAACTCCATATATATAATTTTAATTATATATAATTTTATATTATTTATTAATA
  7301  TAAAGAAAGGAATTAAGACAAATCATAATGATCCTTATAATATGGGTAATAGACGTGCTA
  7361  TAATAAAATGATAATAAAATTATATAAAATATATTTAATTATATTTAATTAATAATATAA
  7421  AACATTTTAATTTTTAATATATTTTTTTATTATATATTAATATGAATTATAATCTGAAAT
  7481  TCGATTATATGAAAAAAGAATTGCTAGTAATACGTAAATTAGTATGTTACGGTGAATATT
  7541  CTAACTGTTTCGCACTAATCACTCATCACGCGTTGAAACATATTATTATCTTATTATTTA
  7601  TATAATATTTTTTAATAAATATTAATAATTATTAATTTATATTTATTTATATCAGAAATA
  7661  ATATGAATTAATGCGAAGTTGAAATACAGTTACCGTAGGGGAACCTGCGGTGGGCTTATA
  7721  AATATC
;     G-rns ==> end
  7727  TTAAATATTCTTACATAAATATTAATCTAAATATTAATATAAATATAAATATAATATATT
  7787  TTAATATAATATAATATAATATAATATATAATATATTATATAAATATAATATATAAATAA
  7847  TATAATAAAATATTTTAATATATATATAATATAATATAATTATTATTATAATTTAATATA
  7907  AATTATTATTATAATTTAATATAATAAATAAATAAATAATTATAATTATAATTATAATTA
  7967  TAATCTCAATATATAAATGATAAATTATTATAAATACGAAGAAAATAATTGATTTTTAAA
  8027  CATATTTAATAAAATATATAATATAAATTATACTTTTTTGTTATTATATAATAATTATAT
  8087  TAATATATTTAATAGAATTA
;     G-trnE(cuc) ==> start
  8107  AACTCCTTCGGGGTTCGGTCCCCACGGGGTCC!CTC!ACTCCTTCTTAAATTAAAAAGGG
  8165  GTTCGGTCCCCCTCCCGTTAG
;     G-trnE(cuc) ==> end
  8186  TATAGGGAGGGGTCCCTCACTCCTTCGGCCGGACTATTATTCATTTTATATATTAATGAT
  8246  AAATCATTAATTATTATTAATAAATTTATTTATAATATTTAATTTTATATATTATTATTT
  8306  ATAATAAAAAAATTATATTATAACAATTTAATTTTAATTTTTATTTTTAAATTATAAAAT
  8366  TAATAATTTATTTATTTATATAATAATTTAAACTCCTTCGGGGTTCGGTCCCCACGGGGG
  8426  TCCCTCACTCCTTTGGGGTCCGGCCCGCGGGGCGGGCCGAACTATTAATATAAATAAATA
  8486  ATAAATATTTATAATAAAATAATATACATCTTCTTTAAATAAAAAAAGGGGACATTATAA
  8546  ATAGTATATAAATATATTATATCTTTTTTATTATTATTATTAATAAATAATAATAATAAT
  8606  TTATATATTTATAATATATTTAATAGAATGTATTATAATTATTACATATAATTATTATTA
  8666  TTCACTTCTTATTAAAAATAATACTCTATATAATTTATATAATTTATTTTAATATATATA
  8726  TATTTATATATAATATATATATTTATTTATTATAATCATTTTTTTTTACTTAAAATAAAA
  8786  CTTATTATAATTTATATAATTTATAATTTTTATATAAAAAAAATAATTATATAATTTTTT
  8846  TTTTATTTATATAATAATAATATTATTTGTTATATATTATATATATAATAATAAATAAAT
  8906  AATAATAATAATAAT
;     G-trnW(uca) ==> start
  8921  AAGGATATAGTTTAATGGTAAAACAGTTGATT!TCA!AATCAATCATTAGGAGTTCGAAT
  8979  CTCTTTATCCTTG
;     G-trnW(uca) ==> end
  8992  ATAATAATAATAAAAATATGTATTTATTTAATTATTTTAATATTTCTCCTTTCGGGG
;     G-rrn5_1 ==> start ;; mfannot: only core
  9049  TTCCGGCTCCCGTGGCCGGCCCCCCGGAA
;     G-rrn5_1 ==> end
  9078  CTATTAATATAATATAATATAAATATTCATTTATCTTTTTTTTAATATTCTTAATTAATT
  9138  AATTAATATATTAATTATAAAAAATATATTATAATTTTATTATTAATAAGTATAAATATA
  9198  TTATTAATAATAATTTATTAAAAATATATTATTATAATATATTAATATATCATAATTATA
  9258  ATCAATATTATATTATTTAATTTTATAATACTTAATTATTAATATATTATTCATATATAT
  9318  ATAAATTAAATTAAATTAATTATATTGAATATATAAATATATATATATATAAATATATAA
  9378  AAAATTATATAAATTATTTTAAGAAAGGAGAAATATTATAATATATTTAATATTTTATTT
  9438  TTTTTTTATTTTAATTTATTAAATAATTTAATAATTAAATAAATTAATGATTTGATTTTA
  9498  TTCTATTATTATTATATTTTATTATATAAAAATAAATAATAAATAATAAATAGTATGATA
  9558  CAATTTATTAATAATATAATTATAAATTATAAATAATAATTTATTTTAATAATTCTAATA
  9618  TAAATAATGATAATTATTTTATCATTATGAACTATTAATATATTAATATATTAATATTCT
  9678  TTGATATTTATTTTTATTTAATGAACATCTAATTTAATTTAATTTAATAAAATAGTCCGG
  9738  TCCGCCCCGTGGAGGGGGCGGACCTCGAAGGAGATATGAATCTTTAATATAAATAATCAT
  9798  AAATTCTAAATATTAGAATTATTATTTTATCTTTTTATTTATTAATAATTAAATATAAAT
  9858  TATTATTAATAATAATTATAATATTCTCCTTTCGGGGTTCCGGCTCCCGTGGCCGGGCCC
  9918  CGGAACTTTAAAATAATATTAATAAAAATTATACAATAATAATAATAAATATTCATTATT
  9978  ATTTAATTAATATCTCCTTTACTTATTTTTCCTCCGTTAGGGACTTATTATTAAGTATAT
 10038  TATTATATACTACTTAAGATTATATATATAATATATATATATATTATATATAAAATATAA
 10098  ATATATAAATAATATAAAAATTAATAAAATAAATAAAATAAATTAGTCCGATCGAATCCC
 10158  CTATTAAATTAAATTAAATTAAATTAAATTAAATTAAATTAAATTAAATTAAGAAAGAGA
 10218  TAAATTTATATAAAATATTATTTATAATTAATTATAATTAAATTATAATATAATATAATA
 10278  TAAATAATAATATAATAAAAATAAAATAATATTAGATTATATTATATAATTTATATAATT
 10338  TTTAATAATAATAATAAATAAGTTTATTTATAATTATAAATATAAATATAAATAAAGAAG
 10398  GTATTATATTTTATAAAATATAATAATAATACAAAATTTATATTTTAATAAATATTAATA
 10458  TAAGTTTAAAGTTCCGGGGGCCGGCCACGGGAGCCGGAACCCCGAAAGGAGAAATAAATA
 10518  ATATATTTATAAAAAATTAAATAAATAAATATTATCTATTTCAAAATAAATATAATATAA
 10578  TATAATATAATAATTCTAAATATAAATAATATTTATTATAATTATTATAATAATTGTATT
 10638  ATTTATTAATAATATATATAATTATATTAAAACTAATATTACATTATTTTGTATATTTAA
 10698  ACAATTAAATTGATTATTCTTATTTGTAATCTTTATTTATTTTATTATATCTTATTAATG
 10758  ATAAATTATAATTATTATTAAAATAATAATTTACTTCTTTTGATATAAAAATAAAATAAT
 10818  ATTAGAAAATATATTATATTTTTATTCCTTCCTATTAAAGGTAAAGACTCGACTCTCATA
 10878  ATTAAATTTATATCCTTCGGCCGGATTAATTTATTTTATTTATATTTATATTTATATTTA
 10938  TAGTGAATACCTTTTTTAATATTTATTTTTAATATTTATTTTTAATATTTATTTTTAATA
 10998  TTTTATTTTTAATAAAATATAATCTTGTAAGTAAGAAAAGAATTTCGGTGATTGGAACCT
 11058  TGAAAGGATAAATTTCTTATTTATTATAATATTTATATTATAGTATTATTAAACATTTAA
 11118  TATATTATATTAATATTTAATTTAAATGATTAATATATTATTATAATAATATTTATTTTA
 11178  TATTAAAATATTATAATTAATATATATATATTTATTTTAATAATATTATTATTATTATTA
 11238  TTAAAATTATTATTTTTATAAATATATATATATATATATATATATTATTTTTATTCTTAT
 11298  ATAAATTATATAAAAAAAATATATATAATATATAATTAATTAATATATATTATTTAAATT
 11358  ATATATTATTTAAAATACTTTTTATATTATATCTTCTTTAAATTAAAATATAATTATTAT
 11418  TTATATTATAATTATTTATGAAATATTATTCTTAAAATAAAAAAGAGGTTTAGACTATAT
 11478  ATTTATTATTTATAAACTTATTATATTATTTATTATTAATAGTTCCGGGGCCCGGCCACG
 11538  GGAGCCGGAACCCCGAAAGGAGAAATAAATAAAATAAAAAATAATAAATATTAATATTAT
 11598  TAAATATTATTTATAATAAATATTAATATTATTAAATATTATTCATATTAATAAATTTTA
 11658  TTATTATTTGTAATATATTAAATATTAATAATATATATATTATTTATTATAATGAAAACC
 11718  TATCCTAAATTATCCTATCATATAATATCATATCATATTATATCATATCTTATTATATGA
 11778  TATATAAAGTATTCACTTTATATGAAGTTATGATTATTATATAAATCTTATTTTATTTTA
 11838  TTTTTATTTGGACTAATAATAATTATAATAATAATTATTGATATGTTCTAATATTAATAA
 11898  ATACATATTTATATTATAATATAAATATTCATTTCTTACTAATAAAAAGTTTTTATATTC
 11958  ATTATAATATAAATATATAAATATATATAAATATTTTAATAATTATAATTATATTAATAT
 12018  ATTATAAATATATATTTATTTTTTTATAAAATAAATAAATAAATAATTAATTAATATTTT
 12078  TATATTATAACTTATTTTTATAATAATAATAAGTATTTTATTTTTTATTATATTATTATT
 12138  TATATAATTATATATATATTAATTTCAATTTAATTAATTAATTAATTGGTATTTGGCATA
 12198  TAATATCAATTAATTGTAATTCTTATAAGAATTAATTAATATGCTTTTTATATAATTTAT
 12258  ACTTTTATATTTATATTATTATTATTTTTATTTATTTATTATTAAAATATAATAATAAAT
 12318  AAAATTATATTTTTATATAATAATTTATATTTCTATATATATATATATATATTATATATA
 12378  AATATTATTATATATATTTTTATATATATTATAATTATATTCATTAATATTTTATTATAG
 12438  TGGTGGGGGTCCCAATTATTATTTTCAATAATAATTTATCATGGGACCCGGATATCTTCT
 12498  TGTTTTTATTTATTATTTTATTAAATTTATTTTAATTATTTATTTATAATTTATATTATA
 12558  CAATTTATTATTTCGTTAATACCTTTATTTATATTATATAATATATTATATTATTATAAT
 12618  ATATTTATTGATTATATTAATACATTTAACTAATGTGTGCTCTATATTTATTGAATAGTT
 12678  TGGTTATTATCACCCACCCCCTCCCCCTATTACTTATATATTTAATACTAAAAATATAAC
 12738  TACATTACTTTTTTAATATATATAACAATATATATATATATATATATTAATTATATAAAA
 12798  TATAATACTCTATATTAAATATTATTTTTATCAATATTTATTTATATAATAATAATAATA
 12858  ATCAATATTAATTATTTACATATATAAGATTAATATTATTTAATATATTATGAATAATTT
 12918  AATTAATAAATCTTTAAATATTATCATAAAAATATAAATTAAATAATTTCTTATTTATAA
 12978  TAAAGAATAATAATATATATAAATATAATAAAGAATGTAAATAATATATATATAATATAA
 13038  TATAAAAAATATATATATATATAAATATATATATAATATAATATATAGATAATAATATTT
 13098  TTATATTAATTTATTTTATTATTAAGTAATGAATAATATAAAATCAATATATTAAATAAT
 13158  ATATTTATATTAGTTCGGTTTAGTTGGTATTTTGTAATGAGTAAAAAGTAATATATAATA
 13218  TTAAATAATAAGTATTGATATAAGTAATAGATATAATAATAATATTATTAATATTTTATA
 13278  TAAATAATATTAATAATATAGATTATGAAAGAGAGTATTAATATCATTAAATATATATAT
 13338  ATGTTATATAATTTAAATGATTTTAATATATATATATATATTATATTATAGATTATGATA
 13398  CATTTATATAAATAATATATATATAAAAATTAATTATACTATTACTTTATAATATAATAA
 13458  TATTTATTTATAAAGATATAAAAGAATTGTTTAAAGTTATAACTAAAATATTATATAGTA
 13518  TTCATTAATAATTAATATTATAAATTCAACTATTGTTATATTTATAAATAGAATAATATA
 13578  TTATTATCCTTTAAAATATAACAATAATTATTTAAATTAAATTAAATTTAATTAATTTTT
 13638  TTTTAATGAATATAATAATAATAATATTATTAAAATTAATATATAAAAAAAAAGTAAAA
;     G-cox1 ==> start ;; mfannot: alternative ATG start pos 13643
;     G-cox1-E1 ==> start
 13697  ATGGTACAAAGATGATTATATTCAACAAATGCAAAAGATATTGCAGTATTATATTTTATG
 13757  TTAGCTATTTTTAGTGGTATGGCAGGAACAGCAATGTCTTTAATCATTAGATTAGAATTA
 13817  GCTGCACCTGGTTCACAATATTTACATGGAAATTCACAATTATTTAATGTTTTAGTAGTT
 13877  GGTCATGCTGTATTAATGATTTTCTTCTTAGTAATGCCTGCTTTAATTGGTGGATTTGGT
;     G-cox1-E1 ==> end
;     G-cox1-I1 ==> start /group=IB (6.09e-37)
 13937  aaagataaaaatatgaaagtaataataataatcaaataataaaaaataaataatataata
 13997  gttttaatctaaaataaaattatgataatttagaatcttatttagttggattaattgaag
 14057  gtgatggaactattctagttcaagattcattaacaaaaagtaaacaaaaaaatatagatc
 14117  tataattattctaatattaaaattataatatttttaattagctaattatttatataattt
 14177  aataaaatgtggtaaagtatataaaaaattaattgtaattatgtattatgacttatttat
 14237  gatttaaaaggtgtatatacattattaaatattattaatggatatataaaaacacctaaa
 14297  tatgaaacatttgtaagaagtgtttaatttataaataattatattaattctcctttcggg
 14357  gttccggctcccgtggccggaactccgtaactataaaaatttatctatcttatgggatga
 14417  agactaaataataaataaaaaaatataaataatattaaaattaaaccattagatatatta
 14477  gatattggttcaaacgcttgattagatggtatgactgatgcgtatggtaatttttctatt
 14537  aatttaataaatagtaaaatcgttctaataaagcaatgccttattattgtttataattaa
 14597  aacttattattactaaaaataataataatattaatttatcatattttaatattatgttta
 14657  taattgcactatattttaatgttaatttatataatagagaacgtaatttaaatttacaat
 14717  cttctctaaaaaagtacatataattatattatagttataaagtaatattagctaatctat
 14777  ataaaaatattaaagttataaaatactttaataaatattttttattatcatctaaacatt
 14837  tagattatttatattgatttagattagttattttaatttataatgaaggtcaaagtataa
 14897  acttaatggtagttaagaattaggtctaaatttacgtaaaaattataataaaactataac
 14957  tacatttaattaattagataaaaaaaatacatatttataaaataaataatatattttcta
 15017  ttttatggtttttattattactttttctccaccaaacttgttaataatataataacaagt
 15077  caataatttcgtaatataaagatgtaacgaaattattaataaaataagttgccgtaatat
 15137  attgtaaaatatattattattacaacactatatgcgggaaaatcctaaagttataatata
 15197  atattttgtggaaattcaattaagttatgaatgtactataatattaaaaattattataaa
 15257  taattatcctcattaattataattataattataattctaattataatataaaaagttagg
 15317  ataaatatggacaatccgcaggaaaccaaataataataggaatatatattaagatatata
 15377  tatatatatttatatatattctttttttttttcaatatattatatttagtattattggaa
 15437  gagggggtaatatatatttaattattacgtaggatcctcagagactacacgtgttgcacc
 15497  cattatattaatattatattatattttattataatgggttgaagatatagtccaaatata
 15557  attgaaagattataataaaaatg
;     G-cox1-I1 ==> end
;     G-cox1-E2 ==> start
 15580  AACTATTTATTACCATTAATAATTGGAGCTACAGATACAGCATTTCCAAGAATTAATAAC
 15640  ATTGCTTTTTGAGTATTACCTATGGGGTTAGTATGTTTAGTTACATCAACTTTAGTAGAA
 15700  TCAGGTGCTGGTACAGGGTGAACTGTCTATCCACCATTATCATCTATTCAGGCACATTCA
 15760  GGACCTAGTGTAGATTTAGCAATTTTTGCATTACATTTAACATCAATTTCATCATTATTA
 15820  GGTGCTATTAATTTCATTGTAACAACATTAAATATGAGAACAAATGGTATGACAATGCAT
 15880  AAATTACCATTATTTGTATGATCAATTTTCATTACAGCGTTCTTATTATTATTATCATTA
 15940  CCTGTATTATCTGCTGGTATTACAATGTTATTATTAGATAGAAACTTCAATACTTCATTC
 16000  TTTGAAGTAGCAGGAGGTGGTGACCCAATCTTATATGAGCATTTATTTTAC
;     G-cox1-E2 ==> end
;     G-cox1-I2 ==> start /group=ID (2.35e-35)
;     G-cox1-I2-orf381 ==> start /first_aa=K /note=LAGLIDADG ;; evalue:4.6e-46
 16051  aaaggctacataataaataataatgttattttaaatttcttaccaataatattattatta
 16111  ttattattaaataatgattcttatatcataataataataaaattaacaatattattatct
 16171  aataatcatctattattattatcttcatctataaataataaagataaactatcaataaaa
 16231  ttagaaactccttttcggggtttcggttccgtgtcggacccaaaaacttctaaagatact
 16291  ataaaatcattattagatttaacaaataatgacattaataaatataattgagaatgagat
 16351  aataataattttaattttgataaattttataaagaatttaaaaaagttaaacctaataat
 16411  aaattaccatctaaagaatttttagaatgatttattggtttttttgaagctgatggttgt
 16471  ttacttattcctaaaaataaacaattatatgctattattctttctaataataaagattta
 16531  aatctattaaattatattaaagataatataacatttggtaatgtactatatcattcaaaa
 16591  aaattaaatacttatagatgagtagtatataatgaaacagatattttattattaattcat
 16651  ttatttaatggtaatctagtattacctgtaagatatgtaaaattagaaatatttatctct
 16711  aatataaatataaaattattaaaaaataataaacttattattaaattaattaataaatgt
 16771  aaaatacctaaattaaataatgcttgattagcaggatttacggatggtgaaggttgtttt
 16831  tatgtaggtaaaactcaatctttttatcgtctaagttatattattactcaaaaatattta
 16891  gctaataaaattgtttttgatatattattattattattacaaaatataattaatattaaa
 16951  tctggtggtgttaataatcattctaaagataatctttatgttttacgtattagtagttta
 17011  gaagcttgttctaaattaaaattatattttgataaatatcctttaagaagttataaatta
 17071  ttaatctataaagattgattaaattttattgatatagctataaatgataatttatcaaaa
 17131  aatattagaaaaattaatttaataaaaatattagatattattagaaataaaaagaaatta
 17191  ttataa
;     G-cox1-I2-orf381 ==> end
 17197  tttattaaaaaataaataaatttattatgtaaagagaaataaaaaatataattaaatgta
 17257  aatttatatataaatatatattattttattattctttatttattaaagaaataataataa
 17317  tatttatataatatttttttatatagttttatatcttttattatttgaaactttttattt
 17377  attaatagttcatctatttaattatatatggacaataattaaataatagtatttatttat
 17437  cttaaagatatatataataaatataaagaatatgttatattttagtttttatatattata
 17497  attatatatatacttaatttatatatataacgtaaaaattacaaaatgtaatttttattg
 17557  ataattatcttattattattatattaaattatataatataataagtttatattaataata
 17617  attattataatataaagtatataaaggcgacactgatagtacggttaataatcttcttta
 17677  ggatcaagaccgtcggttaattaagtgatcgctacagactgctttatcggtggctttaat
 17737  aatatatatatatatatatatatatattataaggttaatgtacagtcggaactctcaata
 17797  tatatatattttttttttattaaataaatatatatataaattggttattattattaaata
 17857  ataaataaaatatattgtaagtgaaatatttatattttatatgagtttgga
;     G-cox1-I2 ==> end
;     G-cox1-E3 ==> start
 17908  TTCTTTGGTCATCCAGAAGTATATATTTTAATTATTCCTGGATTTGGTATTATTTCACAT
 17968  GTAGTATCAACATATTCTAAAAAACCTGTATTTGGTGAAATTTCAATGGTATATGCTATG
 18028  GCTTCAATTGGATTATTAGGATTCTTAGTATGATCACATCATATGTATATTGTAGGATTA
 18088  GATGCAGAT
;     G-cox1-E3 ==> end
;     G-cox1-I3 ==> start /group=IB (2.67e-16)
;     G-cox1-I3-orf346 ==> start /first_aa=M /note=LAGLIDADG ;; evalue:1.7e-32
 18097  atgaaagctcaagtgtcgttatatatggtaacgtatatattattatttaactgtatgccg
 18157  gaaactttatactattttaataataatgataatattattaaaataactaaaataatagtc
 18217  cgcttattattaatatatttggaaaaatctattattttatttagatattttataactaat
 18277  aataaacaatcggcaagtaacttttatttttcttctataaaaattaataaaaaaacaatt
 18337  cttaaaaatcatttaaatgatataaatgaaataaaaatatcagaacataaacctttatat
 18397  aaaagattaaaagatgatgaaatattaggttattatttagcaggtttaattgaaggagat
 18457  ggtcatatcggcgctaaatatattactattgctattaattataaagatattaaaaatgct
 18517  tattatttaaaaaaattaattggttatggtaatattagaagatactctaatactgataaa
 18577  gctgtaagtttaaattttgattctaaagcagctatattaagagtatttaatttaattaat
 18637  ggtaaattattaggcccttataagcataaacaattaattgataataaatacgatattaaa
 18697  tttaatactttaattaaacctatcgctaattttaatttatgagataacccctgattaact
 18757  ggttttactgacgctgatggtagttttggagtatatatttataaatcaaaaactataaaa
 18817  ataggatataatgtaaaaattatatttagaattaaacaaagacatgttgatttattaaaa
 18877  catattcaaaaagctttagatggtagtatttctttatttaaaataaaatcagtagttgga
 18937  ggttataattattcagctcttaattttaattctattaaaaattgaattaaatattttagt
 18997  ttatatccaccattgcataatagtaaatatattctttttattaaatgatataaagtttgt
 19057  tatttatttgataataaattacatttaactaaagaaggattagataaaattaaatctatt
 19117  aaaaggaacttcagagactag
;     G-cox1-I3-orf346 ==> end
 19138  tacgttaaatatcctatatataaaaattaagcatttaatcctttattatatataaaatat
 19198  atatataatataaataattatcttatttatttttattataaataagtttataggataaag
 19258  atacagtccatagttaataaggttgtttatataatataatataatataatataatatata
 19318  aaaatatatatatataaaataaaatataatataatataatatatatataatataatataa
 19378  tatatatataatatatataatataatataatataatataatataatataatataatactt
 19438  gttattggtcgaaaaataatatctcactttaattagaattataattataatttaaatttt
 19498  aaagtatatatattataaaaattataaaacttattcatccttatttaatattattatata
 19558  tttatgataataatatttaagtg
;     G-cox1-I3 ==> end
;     G-cox1-E4 ==> start
 19581  ACTAGAGCATATTTCCTATCCGCACTGATGATTATTGCAATTCCAACAGGAATTAAAATC
 19641  TTTTCTTGATTAGCCCTAGTCTATGGCGGTTCAATTAGATTAGCACTACCTATGTTATAT
 19701  GCAATTGCATTCTTATTCTTATTCACAATGGGTGGTTTAACTGGTGTTGCCTTAGCTAAC
 19761  GCCTCATTAGATGTAGCATTCCACGAT
;     G-cox1-E4 ==> end
;     G-cox1-I4 ==> start /group=I(derived) (6.04e-10)
 19788  attaatttaataagtgtcgtgcttaaaattcactaaaataatatataataaattataata
 19848  aatatataaaaaaataaaaaaaataaaaaaaattaatatcttatgattaattttatataa
 19908  ataaaaatttattaaatattattggttatatatatatatatattaataataaaaaaatat
 19968  atatatatatatagctaacggggaaactcttataattattatttatataataaataagac
 20028  aatcccgtgataactttaatatatatatattatatattaaagtattgtagagactaaacg
 20088  tgaatgattttaatattatttaaatattaaaattaagagatagtccaatctt
;     G-cox1-I4-orf372 ==> start /note=LAGLIDADG ;; evalue:6.8e-27
 20140  atatgtaaatataagttaataccaaaaaaaaataatattattttgacttattatatatta
 20200  atattattaataataattttaactaataataaagtttttatagaaactttatattattat
 20260  ttaatatttaattttcaattaatatctccttttggggttccggtccctggtccggctcca
 20320  gaaactaaagatattaagaatttatatgaatcaattataaataattatattaatatttta
 20380  aataaatatcttattaatattaataaagataatattaataaattaaaatttttagataat
 20440  tatactgaagaagaaaaaggttattatttatctggattatttgaaggagatggtaatatt
 20500  tatacgagatgtttttcaattactttttctttagaagatgttttattagctaattattta
 20560  tgtctttattttaagattggtcatattacagctaaatataattctaataaagaattaaca
 20620  gctgttaaatgaaatattataaaaaaaaaagaacaagaagtatttataaattatattaat
 20680  ggtaaattattaacatataaaagatatgatcaatattttaaatataattttaataatcgt
 20740  ttaaatattaaattattaaaacctaaagaatttgatttactattaaatccttgattaaca
 20800  ggttttaatgatgctgatggttatttttatctaggttttcaaaaacataaaaatagtcaa
 20860  tgattaaaatttcatttagaattatcacaaaaagataattatattttagatattattaaa
 20920  aaatattttaaacttggaggtattttaaaaagagattataaatctggtgctacagcttat
 20980  atttataaagctcaatcatcaaaagctataaaaccttttattgaatattttaataattat
 21040  caaccattaagtcttagaagatataaacaatatttattattaaatattgcttacttatta
 21100  aaattaaataaattacatatattacttaattctttattaatattaaaagaattgatatta
 21160  ttacaaagtgttaaaaatatatctttagaaataaaaaatgaattaaataatagagttaaa
 21220  attattattaataaacttcattataacaatatcgaataa
;     G-cox1-I4-orf372 ==> end
 21259  tgataatattaaagagtaaaattcttaaagtgttaattaaataatattcttttttttatg
;     G-cox1-I4 ==> end
;     G-cox1-E5 ==> start
 21319  ACTTACTACGTGGTGGGACATTTTC
;     G-cox1-E5 ==> end
;     G-cox1-I5 ==> start /group=II (9.26e-20)
 21344  gagcggtctgaaagttatcataaataatatttaccatataataatggataaattatattt
 21404  ttatcaatataagtctaattacaagtgtattaaaatggtaacataaatatgctaagctgt
 21464  aatgacaaaagtatccatattcttgacagttatattataaaaaaaagatgaaggaacttt
 21524  gactgatctaatatgctcaacgaaagtgaatcaaatgttataaaattacttacaccacta
 21584  attgaaaacctgtctgatattcaattattatttattattatataattatataataataaa
 21644  taaaatggttgatgttatgtattggaaatgagcatacgataaatcatataaccattagta
 21704  atataatttgagagctaagttagatatttacgtatttatgataaaacagaataaacccta
 21764  taaattattattattaataataaaaaataataataataccaatatatatattatttaatt
 21824  tattattattatattaataaaatttaatatatattataaataattattggattaagaaat
 21884  ataatattttatagaaattttctttatatttagagggtaaaagattgtataaaaagctaa
 21944  tgccatattgtaatgatatggataagaattattattctaaagatgaaaatctgctaactt
 22004  atactataggtgatatgcctatctttatttatatatatattattattattaataataaaa
 22064  aaaaaattaaaaaaagataggaggtttatatataactgataaatatttattatattattt
 22124  tttttataataaatattaaaagatattgcgtgagccgtatgcgatgaaagtcgcacgtac
 22184  ggttcttaccgggggaaaacttgtaaaggtctacctatcgggat
;     G-cox1-I5 ==> end
;     G-cox1-E6 ==> start
 22228  ACTATGTATTATCAATGGGTGCTATTTTCTCTTTATTTGCAGGATACTATTATTGAAGTC
 22288  CTCAAATTTTAGGTTTAAACTATAATGAAAAATTAGCTCAAATTCAATTCTGATTAATTT
 22348  TCATTGGGGCTAATGTTATTTTCTTCCCAATGCATTTCTTAGGTATTAATGGTATGCCTA
 22408  GAAGAATTCCTGATTATCCTGATGCTTTCGCAGGATGAAATTATGTCGCTTCTATTGGTT
 22468  CATTCATTGCACTATTATCATTATTCTTATTTATCTATATTTTATATGATCAATTAGTTA
 22528  ATGGATTAAATAATAAAGTTAATAATAAATCAGTTATTTATGCTAAAGCACCCGATTTTG
 22588  TAGAATCTAATCTTATCTTTAATTTAAATACAGTTAAATCTTCATCTATCGAATTCTTAT
 22648  TAACTTCTCCACCAGCTGTACACTCATTTAATACACCAGCTGTACAATCTTAA
;     G-cox1-E6 ==> end
;     G-cox1 ==> end
 22701  GTTATAATATTTAATTATTTACTTAATAATTAAAAAAAAAAAGTAAATATTATATCTAAA
 22761  ACTTAATAATATAATAATAATATTCTTATAAAAAAAAATATATATAAAAAAAATATATAA
 22821  AATTTATTAAAATATCTTAATATATTATCCTTTTTGGGAACTATATAAATAAATACTAAT
 22881  ATAATCCTATTATATATATATATATATAAAATAATATATATATATAATTAATATAAATAA
 22941  TATTTATAATTATTTTTTAATAATATATATAATTTAATATATTAATTAATATTATATAAT
 23001  TATTAAATATATTATAATATTATTATTATTTTATAATAAAAATATTTTTAATACTAATTA
 23061  TTATTTATTATTTATAAATATATAAATAGTATGTTTAATATTATTAATACTAAAAAAAAG
 23121  TATAATTATAATTAGGATCTAACAATACATTTATCTGATTAATATTAATATTAATATTAA
 23181  TATTTATATTAATAAAGGGATTAAATTAATTGTATCCAATTTAATTAAATTATAGATATA
 23241  TTATTTATAATATTAATATATTGTTTTATTAAAAAGGTAAAAATAGTTTTTATTTTATAT
 23301  ATAAATATAGGATATAAATAAATATATTATATATATATTAAGAATATATTTATATTTTAC
 23361  ATATAATTATTTATAATATAAATATCTCCGCAAAGCCGGATTAATGTAATTATTTAATAA
 23421  TTTTATTTAATAATTTATTAAAATAAATATTTACATTTAATAATATTTATATTATGTCAG
 23481  TTATTTTATATTAATGTTTAATCTATTATAATATTTTTTTTTATAAATATATTATTTATA
 23541  TTAATAAATATATATATTATTTTTATAATATATATATATTTTTATTAAATATTTATTAAA
 23601  TATTTATTAAATTATTATAATGTTGTTATTAATCTTATTAAAAAATATATATAAAA
;     G-atp8 ==> start ;; mfannot: alternative ATG start pos 23645
 23657  ATGCCACAATTAGTTCCATTTTATTTTATGAATCAATTAACATATGGTTTCTTATTAATG
 23717  ATTCTATTATTAATTTTATTCTCACAATTCTTTTTACCTATGATCTTAAGATTATATGTA
 23777  TCTAGATTATTTATTTCTAAATTATAA
;     G-atp8 ==> end
 23804  TATATATTATTAATTTATTTATTCATATAAATATTATTATTATATATAAATATTAATAAT
 23864  ATTTATACTTATTTAATAATAATAATAAAATAAAAATAATAATAATTATAATTTAATATA
 23924  TTTAATATATTTCCTTACGGACTATATATTTATATATATATATTAAATACAATTTAATTT
 23984  AATTTAATTATGTTATTTATTAAATAAAGTTATATTATAATATAATAACAATATTATATA
 24044  TTATTATATAATTATAATATATTTTAATATAATTATCAAAAGAAATAATAAAAAATATTA
 24104  ATAAGAATATAATTTAATAATTATTAAAAAAAATTCTTATTTATAGTCCGGCCCGCCCCC
 24164  GCGGGGCGGACCCCAAAGGAGGAGTAATAAAAATTATTAAATACAAATATTATATATATA
 24224  TAATTCATTATATATATATATATATAATAATTAATCTTATTTTTTATATATTTATTTATA
 24284  TATCTATTTATATTTATATTTTATTTTATATATATTTATTTATATATCTAAGGGGTTTGG
 24344  TCCCTCCCCCGTAAGTATAAGTATACGGGGGAGGGTCCCTCACTATTTATATTTATATTT
 24404  ATATTTTTATTTTATATATTTTATATATTTATAAATAAAGTATAATAAAATATAATTATG
 24464  ATTAATTATTTATAAGTTATAGTTTTATAAATTTATAATTATT
;     G-atp6 ==> start ;; mfannot: alternative ATG start pos 24498
 24507  ATGTTTAATTTATTAAATACATATATTACATCACCATTAGATCAATTTGAGATTAGACTA
 24567  TTATTTGGTTTACAATCATCATTTATTGATTTAAGTTGTTTAAATTTAACAACATTTTCA
 24627  TTATATACTATTATTGTATTATTAGTTATTACAAGTTTATATCTATTAACTAATAATAAT
 24687  AATAAAATTATTGGTTCAAGATGATTAATTTCACAAGAAGCTATTTATGATACTATTATA
 24747  AATATGCTTAAAGGACAAATTGGAGGTAAAAATTGAGGTTTATATTTCCCTATGATCTTT
 24807  ACATTATTTATGTTTATTTTTATTGCTAATTTAATTAGTATGATTCCATATTCATTTGCA
 24867  TTATCAGCTCATTTAGTATTTATTATCTCTTTAAGTATTGTTATTTGATTAGGTAATACT
 24927  ATTTTAGGTTTATATAAACATGGTTGAGTATTCTTCTCATTATTCGTACCTGCTGGTACA
 24987  CCATTACCATTAGTACCTTTATTAGTTATTATTGAAACTTTATCTTATATTGCTAGAGCT
 25047  ATTTCATTAGGTTTAAGATTAGGTTCTAATATCTTAGCTGGTCATTTATTAATGGTTATT
 25107  TTAGCTGGTTTACTATTTAATTTTATGTTAATTAATTTATTTACTTTAGTATTCGGTTTT
 25167  GTACCTTTAGCTATGATCTTAGCTATTATGATTTTAGAATTCGCTATTGGTATTATCCAA
 25227  TCTTATGTTTGACTTATCTTAACAGCATCATACTTAAAAGATACATTATACTTACATTAA
;     G-atp6 ==> end
 25287  ATTATAAAATAAAAATTATATAAAAAAAAATATAATAATAATAATAATATAAAATAAAAA
;     G-orf481 ==> start /note=LAGLIDADG ;; evalue:8
 25347  ATAAAAAATAAAACAATGAAAAAACAAAATTTAAATTCTATTTTATTAATGTATATTAAT
 25407  TATATTATTAATTATTTTAATAATATTCATAAAAATCAATTAAAAAAAGACTGAATTATA
 25467  GAATATGAATATATATATAAATTTTTAATAAATAATATACTATGTTTTATTAAATGAGAT
 25527  AATAATAAAATTTTATTATTATTAGATATATATTATAATGTATTATATAACTATCATAAA
 25587  CAACGTACACCTATATCTAATAAAAGATTAATAAATTCAAAAAATATTATAGATTATAAA
 25647  TTATTATATCTTTATTTTTATATTTTAAATAAAATAAAAATAGAAATAGATAATTATAAT
 25707  AATAATAATAATAATATTTCATTAAAATATAATGAATTATTAAAAAATATTATAAATAAT
 25767  TTAAATTATAAACTATCTAATATTGAACTTAATTTATCTAATAATTTTTATTTAATAGAT
 25827  AAATATTTAATTAATAAATATATAAAATATTTAGATATATTAAATATAATTCCTAATAAT
 25887  TATATATTTAATAATATTAATTATAAAGGTAAATTAAATATTAAAACAGTATTAGATTTA
 25947  AATAATAATGAATTTTATGATTATTTATCAGGGTTAATTGAAGGTGATGGTTATATTGGT
 26007  CCTAAAGGTATTACAATTCTAAATCATGCTAATGATGTATTAAATACTATCTTTATTAAT
 26067  AAAAGAATTAAAAATAGTATTTTAGTAGAAAAATGAATAGATACTTTAAAAGATAATCCT
 26127  TATTTTGTTAATGCTTTCTCTATTAATATTAAACTTAATTTAGCTAAAGAAAAGATTTTT
 26187  CTTAATATTTATAATAAATTATATAGTGATTATAAAATTAATCAAATTAATAATCATATT
 26247  CCTTATTATAATTATTTAAAAATTAATAATAAATTACCTATTAAAAATATTATAGATATT
 26307  AAAAATAATTATTGATTAGCTGGTTTTACAGCTGCAGATGGTTCTTTTTTATCATCTATA
 26367  TATAATCCTAAAGATACATTATTATTTAAAGATATAAGACCTAGTTATGTTATTTCACAA
 26427  GTTGAAACACGTAAAGAATTAATTTATTTAATTCAAGAATCTTTTGATTTATCTATTTCT
 26487  AATGTTAAAAAAGTTGGTAATAGAAAATTAAAAGATTTTAAATTATTTACCAGAACTCTT
 26547  GATGAATTAATAAAATTTATTTATTATTTTGATAAATTTTTACCTTTACATGATAATAAA
 26607  CAATTTAATTATATTAAATTTAGATTTAATCTATTTATTAAATCATATAATTGAAATAAT
 26667  AGAGTATTTGGTTTAGTATTATCTGAATATATCAATAATATTAAAATTGATAATTATGAT
 26727  TATTATTATTATAATAAATATATTAATATACATAATGCACGTAAACCTAAAGGATACATT
 26787  AAATAA
;     G-orf481 ==> end
 26793  TTAATTATCCTTACTATTATAATTATTCTATATATTATATATAAAAATAAATATATAAAA
 26853  TTTTATAATACAAAAAGAATTCTCATATTCTTTTTTTTTTAATAATATTCTTTCATATCA
 26913  TAAATATATCTATTTATTTATATTATTATCATCTTAAAAGACTTATTTAATATATTTAAT
 26973  AATTTTATTATACTTATTTATATTTTATAATTAATATAAATATATTATTAATCTTATTCC
 27033  TTCTTAAAAAGGGAACTTATTTTTATTATATTATTTAATCTTTATTTATAAAATTATATA
 27093  TTATATATAAATTATTATACTTAATGATTAAAAAAACCTCTAATTATTATTAATATTATA
 27153  TATAATATATATATTCTCATTAATGTTATATATAATATATATATTCTCATTAATATATTA
 27213  ATATAGTATTAAAAAAAATAAAATATTTAATAAATATTATTATTAATAATATTTATTAAA
 27273  AATAATATAACATAATAAATATAAGATTATTATATAATATATTTATTATATCATATAGTT
 27333  CCGGGGCCCGGCCACGGGAGCCGGAACCCCGGAAGGAGAAATTATAACATATTTTTTAAT
 27393  AATATTCATATTTATTTTATATACAAATAAATATATTTATTTATAATAATTAAAAAAAAA
 27453  AAATAATAAATAAATATATTATTATCATTATTATACTTTATTCATTATTTATTATAATAA
 27513  TTATATATAACAATTATAATATATAATTATATTTTATATAATATTATATTAATATTTAAT
 27573  ATATTTATTATTATTATTACTTCTATGGAAACTTTATATTTTAGATATTTTTATTATTAT
 27633  TATTATTAATTTATAATGTTATATTTTTTATTTATAAATATATAAGTAATAGGGGGAGGG
 27693  GGTGGGTGATAATAACCAGAATATTAAATAAATACAGAGCACACATTAGATAAATTTTAT
 27753  AATATAACCAATATATAATAATTATAAAATAATTAATTATATAATATAAATAATGTATAA
 27813  ACAATATAATTAATGATATAATATAAATATAAATTAAAAATAATAATAAATTAAATAATA
 27873  TAATAATAGATAAACAAGAAGATATCCGGGTCCCAATAATAATTATTATTGAAAATAATA
 27933  ATTGGGACCCCCACCATAAAATAAAATAAAAATAATTAATATATATATATAAATATAATA
 27993  AATTATTATATATAAATATATATAATTTTTATAATAAATATTAATAATATTATATAAATA
 28053  AATAATTATAATATATAATAAATATATAATAATAATAAAAATATTAACAATATAATAAAA
 28113  ATTTATAATATAAATATAAATAATAAATAAGTTAAATTAATAAAATAATAAATGATTAAC
 28173  AAGAAGATATCTGGGGTCCCATTAATAATTATTATTTTCAATAATAAATGGGACCCCCCA
 28233  CCATTATAATATCATATTAATTAATATAATAATAATGTATATAAAATATAAATAATAATT
 28293  AATATAATAATAATAATGTATATAAAATAGAAATAATAATTAAATATATATATAAATAAT
 28353  TATTTATATAATATATTATAAATAATAATAATAATAAATATTTATTAATTAATAATGATT
 28413  ATAAATATTTTATTTAATATAAATTTATAACTATTTTATTATATATATATTTTTTATTCA
 28473  TAAAAATTCCTTTTGAGGATTTTATTTTATATAAATATCTTCTAATATTTATAATAAATA
 28533  ATAATATATTCATTATATTTATAATTATATATAATGTAATACGGGTAAACATTACCCGTT
 28593  GTTCACGGGTAATGTTTACCCTATTTTATATAATTCTTAATAAATATATTTATATTTATA
 28653  TTTTTATATAAAAAAAATTATAATAATTTATTAATTCTCCTTTCGGGGTTCCGGCTCCCG
 28713  TGGCCGGAACTCCGGAACTATAAAAATAATTTTAATATAATTTATATATTTTATGATTAA
 28773  TATAATAATTCCTTTTTAAATAAATTAAATAAAAAGGGGTGGACTCCTTCGGGGTCCGCC
 28833  CCGCGGGGGCGGGCCGGACTATTATTATAATTATATATTATAATATAATTAAAAAGTATT
 28893  ATAATTGAAACGAAAATCATAATTTTAAATGGAATAATAATTATTATATATTTAATATAT
 28953  TTAATAAAGTTATAATATCTCCTTCGACTGGATTATTTTATTTATTTTTATAAAAGAAAA
 29013  ATAGTAATAATATTATCTTTTCCTCCTTTCGGGGTTCCGGCTCCCGTGGCCGGGCCCCGG
 29073  AACTATTAATTATATAATATGATACGGATCAAACATTACCCGTTGTTCACTGGCAATGTT
 29133  TAATCCTATTGTATATAAATATAATAAAATAATTACCCCTCTCGTAATTCACATCTATAA
 29193  AATATAAAATATAAAATATAAAATAATAATATTATGATTATTATAATATATATATATATA
 29253  TATATAAATATATATATATAATTTATAATTTATATGATTAATATATTATATATATAAAAA
 29313  ATATATTAAATTTACTTTTTATAGAAAGGAGATATTTATTTTAATACTTATATAGTATTT
 29373  ATTAATAATATAATAATTGTTATTATAAATATTAATAATAATATAAAAATATGGTAAATA
 29433  ATATAAATAATATGAATAAGTATAAAAACATATTAAATATAAAATATATCATAAATTTAA
 29493  TAAATATTATAATAATTTATAAATGATAGATATCTGGGGTCCTATAAATAATAATTATTT
 29553  TCAATAATTATAGGGACCCCCACCTATTATATAAATATAAATATAAATATAAATATAAAT
 29613  ACAAATATAAATATATAAATATATAAATATAATATAAATACAAATATAATATATAAATAT
 29673  AAATATAAATATATAAATATAAGTATAAATAAAAATTAATAATATATATATAATTATAAT
 29733  AAAAATAATAATATAATATATAATAAAATATAACTTATTAATATAATATTAAAAATATAA
 29793  TTAACAAGAATAAATAGTCCGTGGGATCGAACCCCTTTTTTTATTTAATATTTAAAGAAG
 29853  GAATTGTTTATATATATTAATATCTTATTTGGGGATTAATATAATATATAAGTTTTGGTT
 29913  ACCAGGCCAAAGACCGGAATCCCAAAAGGAGATTATATAAATATTATTTATCTCCCTTTT
 29973  TTAATATTATAATAATTTTATTAAAAATAAAATAATAATAATAATTATAATTTATAATAA
 30033  CAATTATAATAATTTAATTAATTAATTAATTAATTAATTAATTAATTAATAATAAATATA
 30093  AATATAAAAATAATATAATTTATAATAAATTTATATATATATATATATATTAAATAAAAT
 30153  ATTTACTTCATTAATATAAAATATAAATATATTTAATTAATAAGTATATATATATAATAA
 30213  TATATAATAACCTATTTATATATATAATCTTAATATAATTATAAGAAATATTATATAAGT
 30273  AATATATAAAAATAATATAAAATAATTATAATTCAATTTATATATTAATAGTTCCGGGGC
 30333  CCGGCCACGGGAGCCGGAACCCCGAAAGGAGGAATAAGATAAATATATAAATTATATTAA
 30393  TAAATATAAATTTTAAATGAATTAATAAAATTAATATATATATGTATATATATATATATA
 30453  TTAAAAATATTTAATTATTTTTAGGAAGGAGTGATAGATCCCTTTGGGGGACCGAACCCC
 30513  TATTTAAGAAGGAGTGCGGGACCCCGTGGGAACCGAACCCCTTTTTAATTTTTAATTTAA
 30573  AGAAGAAGTTTTATTTTATTTTATTTTATTTTATTTTATTTTATTTTATTTAATTTAATT
 30633  TAATTTTAATTAGGTTAATAAATAGTAATAATAAACTTAATAATAATAATAATAATTTTA
 30693  TTTTTATAATTTATTAATAATAATAATAATTATATATATATATATTATTAATAAATATA
;     G-trnE(uuc) ==> start
 30752  GACCTTATCGTCTAATGGTTACGACATCACCTC!TTC!ATGTTGATAATATCGGTTCGAT
 30810  TCCGATTAAGGTTA
;     G-trnE(uuc) ==> end
 30824  TTCATAATAATAAATATTTGTAAAAAAAGTATATATAATTAAACATATTCTTTATATTAA
 30884  TTAATAATTATTAATAATATACATTTTATATAATACAATTATATATATATATATATTTTT
 30944  TTTTAATACAAATAATATATTCATAATAATAAATACCGATTGTTATTATACTATAATAAA
 31004  ATATATAATATATTTTTCATTATAATATTTTTAAATAAATATTATAATAAATTATATAAA
 31064  TAATATTTATGTATAATAATAATAATAATAATTGTTATTAATTAATTCTATAATTATTAT
 31124  ATATTTAATTTTTTAAATATAATATATAATAATAGAATTTATTTTATTTTTTTATAGAAT
 31184  ATAAATTAATAATAATATAAATAACATATTAACAATAAATTATTGTTAATATAATAATAA
 31244  TAATAACAATATTAATAAATAATATAAAAATTATTAATATTATATTTATATAATATTAAT
 31304  ATAAAAATCTTTCATAATATTAATTATTATTAAATAATAATTATATCATTAATATTAATA
 31364  TAATCGTCAATATTATTTATTTATTTATTTATTTATTTATTTATTATTAAATAAATATTT
 31424  TTAAATATTATATTATATTATTAACTTTTTATAAAAAAAATTAATAATGATATAATATAA
 31484  TTAATATTATCCACGGGACCAATGACCAACCCGGTAGTTGACCGGATTGGCGCCCGCGGG
 31544  GTTTATATTTAATAAATAATAATAATAATATTAATAAAATCTATTAACTTTTTTTTTTAA
 31604  TGGATTATATTAATGAAAAAAAATGAGAAATATCTTTTTTTTTTATAATTATAATTTATA
 31664  TATAATAAAATATATATATATAATAAATAAAATAGTTTTTAATATTATAATATAATTATA
 31724  TATATAATTATAAATATATATATATATAATAAGTATTAATTAATAATATATATTTATATA
 31784  TTTTTTTTATTAATTAATATATATAAAATATTAGTAATAAATAATATTATTAATATTTTA
 31844  TAAATAAATAATAATAAT
;     G-cob ==> start
;     G-cob-E1 ==> start
 31862  ATGGCATTTAGAAAATCAAATGTATATTTAAGTTTAGTGAATAGTTATGTTATTGATTCA
 31922  CCACAACCATCATCAATTAATTATTGATGAAATATGGGTTCATTATTAGGTTTATGTTTA
 31982  GTTATTCAAATTGTAACAGGTATTTTTATGGCTATGCATTATTCATCTAATATTGAATTA
 32042  GCTTTTTCATCTGTTGAACATATTATAAGAGATGTGCATAATGGTTATATTTTAAGATAT
 32102  TTACATGCAAATGGTGCATCATTCTTTTTTATGGTAATGTTTATGCATATGGCTAAAGGT
 32162  TTATATTATGGTTCATATAGATCACCAAGAGTACTATTATGAAATGTAGGTGTTATTATT
 32222  TTCATTTTAACTATTGCTACAGCTTTTTTAGGTTATTGTTGTGTTTATGGACAGA
;     G-cob-E1 ==> end
;     G-cob-I1 ==> start /group=II(derived) (4.23e-13)
 32277  gtgagacaagtataagtatattattataatatcataccattaaataaattattttaatga
 32337  aatgattatgtttatatataacatatacctaattagacatgcattattagtaataatttt
 32397  gtatgaaactctaataataataattattattaattattaaggtaagattcatatggatag
 32457  cgtaagtcaatctaatattataaaatatcgtaacataaacaatatttttctattattaat
 32517  taataaataataataaataaaaataattatatgagaagtaagatattcaattctgtctag
 32577  aatacatatatatacgttaatactcatcggtataaaattagaatcctaagtgaattattg
 32637  aaagtataataatataaacttggtaagcccaattatttccatataatattaatataaata
 32697  ttatatggtagttatatataatattattaaataaataataatagaaattataatatagat
 32757  aagtgggtaaaagactattgaaaaagctaaagattatatgtaatgtataatatagatcaa
 32817  attatttatatattttaataaaaatatattaataatggttaatattattattaattaatt
 32877  aattaattaataataataacgaataaatgattaatgtgaaagcatgctaacttcaatata
 32937  ggatgatttatatagtatataaattgtttgagctgtatactatgaaagtagtacgtacag
 32997  ttctgagtgggggaaaatttgtaaagatctacctatcacaat
;     G-cob-I1 ==> end
;     G-cob-E2 ==> start
 33039  TGTCACATTGAGGT
;     G-cob-E2 ==> end
;     G-cob-I2 ==> start /group=ID (1.17e-22)
;     G-cob-I2-orf280 ==> start /first_aa=N /note=LAGLIDADG ;; evalue:5.9e-10
 33053  aatataaatatcgcctcaaatatatttaatataataaaactaatttatataataatgtta
 33113  atattattaatttatattttttatacgattatgataagacaaataataaaaactaaagaa
 33173  tatcttatattaattaagagtatagattatattaataaaaataaatatataattaattta
 33233  aatataacaaataagaaagatataaataataatattggtccattaaatatagacatttta
 33293  tcaattatttatggttcaatattaggagatggtcatgctgaaaaaagaaaaggtggtaaa
 33353  ggaacaagaattgtatttcaacaagaatattgtaatattaattatttatattatttacat
 33413  agtttattagctaatttaggttattgtaatactaatttacctttaattaaaactagatta
 33473  ggtaaaaaaggtaaaattagacaatatttaaaatttaatacatgaacttatgattcattt
 33533  aatatgattcattcagaatggtatattaaaaatatatctggaaaaggtaatattaaagtt
 33593  attcctaaatctttagacaattatttaactcctttagctttagctatttgaattatagat
 33653  gatggatgtaaattaggtaaaggtttaaaattcacaactaattgttttagttataaagat
 33713  gttcaatatttactttatttattacataataaatataatattaaatctactattcttaaa
 33773  ggcaataaagaaaatacacaatttgttatttatgtatgaaaagaatctatacctatttta
 33833  actaaaattgtatctccttatattattcctagtataaaatataaattaggtaattattta
 33893  taa
;     G-cob-I2-orf280 ==> end
 33896  taaaatatatagtattatattaattattatattattataatgcgatattattgaaaacat
 33956  gtcaaaattatattattaagtaacaagacagtgggttatataattatatgatcccaacag
 34016  aatacaccaataataggtattattataaaaaaaaaataataatatttaatgtttattcga
 34076  agaaaatttataatattattattataacacaaggtttaataatctatatatatatattat
 34136  atatataactactgttattattccatttacctaattaatatataaataatgaattataat
 34196  tattatgattaatatttttataataataaccccatcataacatttatatataacatttat
 34256  atataacatttatatataatatttatattatggtattattaggtataaatatttattcat
 34316  aagagaaaatagtgattaaatggaattataaaaagggtagatattattaaatacagggta
 34376  ttatttatattaataaatcaataaatattgagattattattattaaaaaataataataat
 34436  ttataaataatattattttcttg
;     G-cob-I2 ==> end
;     G-cob-E3 ==> start
 34459  GCACTAGTTATTACTAATTTATTCTCAGCAATTCCATTTGTAGGTAACGATATTGTATCT
 34519  TGATTATGAGGTGGGTT
;     G-cob-E3 ==> end
;     G-cob-I3 ==> start /group=IB(3') (4.80e-05)
 34536  t
;     G-cob-I3-orf348 ==> start /first_aa=N /note=LAGLIDADG ;; evalue:2.6e-50
 34537  aatatagaggatccatattatagtaatataatattaaataaatctgttttatgctgaaat
 34597  atcttcatttgaataataaattactatattattcaattaattatttataataatataatt
 34657  tgaaataaaaataatatagttaaaatatttattataagaagaaaattagcagtaattaat
 34717  atatatatatatataaaattaattattcagagactttatagttattatataaataatact
 34777  attatttatgataaaaatcataaattaaacacagataatcctatttatgcatatattgtt
 34837  ggtttatttgaaggagatggttgaattactatttcaaaaaaaggtaaatatttattatat
 34897  gaattaggtattgaaatacatattagagatattcaattattatataaaattaaaaatatt
 34957  ttaggtattggtaaagtaacaattaaaaaattaaaaataaaagatggtactattaaagaa
 35017  atatgtaaatttaatgtaagaaataaaaatcatttaaagaatattattattcctattttt
 35077  aataaatatcctatattaactaataaacattatgattatttatattttaaagataattta
 35137  ttaaaagatattaaatattataatgatttatcttattatttacgtcctattaaaccattt
 35197  aatactcttgaagatattttaaataaaaattatttttcttcatgattaattggttttttt
 35257  gaagctaaaagttgttttagtatttataaacctataaataaaaaaataaaacttgctagt
 35317  tttgaagtatctataaataataatatagaagttatattagctattaaatcatatttaaaa
 35377  attaataataatatttatataaatgaatttaataattcaaaaataacacttaaaagtatt
 35437  aatgatattaaaaatgttgtaatatttattaataataatcctattaaattattaggttat
 35497  aaaaaattacaatatttattattcttaaaagatttacgtcttattcttaaatataataat
 35557  tattttaaaattccttctaaatattaa
;     G-cob-I3-orf348 ==> end
 35584  tcttatataaaaatataataataatatatttatatattatataattatataaacaaaata
 35644  taatttatatataattatttattataaatatagtccg
;     G-trnT(agu) <== end
 35681  gcccgccccgcgggggcggaccccgaaggagtgagggaccccctccctat!act!aatgg
 35739  gagggggaccgaaccccgaaggag
;     G-trnT(agu) <== start
 35763  ttttattatatattaaatatattattatcaataaataattcctttgaactatttattatt
 35823  ttattatatttattttctccttcattattaatttttattaataattaaaatcttatcctt
 35883  ttatggtattttatttctattttaggatatcgaaactataaattaaaaagtataatttta
 35943  ttaattataatttatgattaataaataagaaataaaaactttagaagtaatatttatctt
 36003  ttttttttataaataaatattatgattaatatataatcatttataaatatttatatataa
 36063  ttatatatatatacataaataggattaagatatagtccgaacaatatagtgatatattga
 36123  taatagttttcaaatatgtaactatttaaacattaaaag
;     G-cob-I3 ==> end
;     G-cob-E4 ==> start
 36162  CTCAGTATCTAACCCTCTAATCCAGAGATTCTTTGCGTTACATTATTTAGTACCTTTTAT
 36222  CATTGCTGCAATGGTTATTATGCATTTAATGGCATTACATATTCATGGTTCATCTAATCC
 36282  ATTAGGTATTACAGGTAATTTAGATAGAATTCCAATGCATTCATACTTTATTTTTAAAGA
 36342  TTTAGTAACTGTTTTCTTATTTATGTTAATTTTAGCATTATTTGTATTCTATTCACCTAA
 36402  TACTTTAGGT
;     G-cob-E4 ==> end
;     G-cob-I4 ==> start /group=IB (2.14e-21)
;     G-cob-I4-orf386 ==> start /first_aa=Q /note=LAGLIDADG ;; evalue:5.1e-45
 36412  caaaatatggccttattattaattacatatgtaattaatattttatgtgctgtatgctgg
 36472  aaatctttatttattaaatatcaatgaaaaatttataataaaactctatattattttatt
 36532  attcaaaatattttaaatacaaaacaattaaataatttcgtattaaaatttaattgaaca
 36592  aagcaatataataaaataaatattgtaagtgatttatttaatcccgatagagtaaaatat
 36652  tattataaagaagataatcagcaggtaaccaatataaattcttctaatactcacttaacg
 36712  agtaataaaaagaatttattagtagatacttcagagactacacgcacactaaaaaataaa
 36772  tttaattatttattaaatatttttaatataaaaaaaataaatcaaattattcttaaaaga
 36832  cattatagtatttataaagatagtaatattagatttaaccaatgattggccggtttaatt
 36892  gacggagatggttatttttgtattactaaaaataaatatgcatcttgtgaaattcttgtt
 36952  gaattaaaagatgaaaaaatgttaagacaaatccaagataaatttggtggttctgtaaaa
 37012  ttaagatcaggtgttaaggctattagatatagattacaaaataaagaaggtataattaaa
 37072  ttaattaatgccgttaatggtaatattcgtaatagtaaaagattagtacaatttaataaa
 37132  gtatgtattttattaaatatcaattttaaagaacctattaaattaactaaagataatgct
 37192  tgatttatagggttctttgatgctgatggtactattaattattattattccggtaaatta
 37252  aaaattagacctcaattaactattagcgttacaaataaatatttacatgatgttgaatac
 37312  tatagagaagtatttggtggtaatatttattttgataaagctaaaaatggttattttaaa
 37372  tgatctattaataataaagaattacataatattttttatctttataataaaagttgtcct
 37432  tctaaatctaataaaggtaaacgtttatttttaattgataaattttattatttatatgat
 37492  ttattagcttttaaagcacctcataatactgctttatataaagcttgattaaaatttaat
 37552  gaaaaatgaaataataattaa
;     G-cob-I4-orf386 ==> end
 37573  attttctccgtattcattattatattctctaatttataaaatatttaaagattccttata
 37633  ataatataacatctttgtaaattattgttaaagataatataaattattatgaatcggtag
 37693  attatatttttacaatcttattaaataaaattctgatcattaaacatgattgaagaaata
 37753  ataatagtttatgaaataggatagtgtaatataaatttttatgaagatatagtccatttt
 37813  atatttattataaaag
;     G-cob-I4 ==> end
;     G-cob-E5 ==> start
 37829  CATCCTGATAACTATATTCCTGGTAATCCTTTAGTAACACCAGCATCTAT
;     G-cob-E5 ==> end
;     G-cob-I5 ==> start /group=IA (2.78e-23)
 37879  tgatattaaaaatattaataaaattattattatttaatcttatttattttatataaaaaa
 37939  aaataaataataattattaataaaaatatattatttatttctcctttcggggttatttat
 37999  atatattcctttataatttatatttaatatattatattaaatatatgaaaaattataata
 38059  aataaattaattaattaataataaataataataaaaagtacagtagcattaaatattctt
 38119  aagtttccgctttgtgggaactcccataaggagtttaatgattaaaaattggttaattgt
 38179  caagaaaatctaaggtattaataaataaataatactatgacaacttgcagcgaagtttat
 38239  atcatctctatattatatattaatatatatatataataataataataatattaatataat
 38299  ataagatataaaaacgttcaacgactagaaagtgaactgagatagtaatacctttccacg
 38359  aaaaccaattaatttataaattatttttaaataaagaatagattattaatttttttttat
 38419  atattaatatatattatatataaaataaaaaatatatatatatatattataaaatatcaa
 38479  aagttttaatcttttattataaattaatgacatagtctgaacaataatgaaaattattga
 38539  gataagatattaaataatcttatgttaacatatataaattg
;     G-cob-I5 ==> end
;     G-cob-E6 ==> start
 38580  TGTACCTGAATGATACTTATTACCATTCTATGCTATTTTAAGATCTATTCCTGATAAATT
 38640  ATTAGGAGTTATTCTAATGTTTGCAGCTATTTTAGTATTATTAGTTTTACCATTTACTGA
 38700  TAGAAGTGTAGTAAGAGGTAATACTTTTAAAGTATTATCTAAATTCTTCTTCTTTATCTT
 38760  TGTATTCAATTTCGTATTATTAGGACAAATTGGAGCATGCCATGTAGAAGTACCTTATGT
 38820  CTTAATGGGACAAATCGCTACATTTATCTACTTCGCTTATTTCTTAATTATTGTACCTGT
 38880  TATCTCTACTATTGAAAATGTTTTATTCTATATCGGTAGAGTTAATAAATAA
;     G-cob-E6 ==> end
;     G-cob ==> end
 38932  TATATAATTAAATTAATACATAGATATAATATATATATAATTATTATTAATAATATAATA
 38992  AAAATAAAAATAAAAAAATTATTAATAATAATAATACTTTAATAATATTCTTAAAAATAA
 39052  TATATCTCTAATTTATAAAAATAAAATAATAATAATAAAAAAAAATATTATAAAATATAA
 39112  ATTAATTAATAATGAAAATAATATACTTATTAAATTAATATAAATAAATGAATAATATAA
 39172  TATAACTATATTGAATTATAATCTATCTACCTTTTTTTTCATATAATTATAATATATATA
 39232  TTAATATATATAATTATTATTTTATATATTATAGATTTATTAATTATTATAATCATTATT
 39292  ATTTTTTATTTAATCTTATTTATTATAAAATAATTAATTATCATAAAGCATAATTATTAT
 39352  AGAATCTTATTATTTTCTTTATTTAAATTTATAAAAATATAAAGTCCCCGCCCCCTTTTT
 39412  ATTTTATTTAATTATTTATTTTTATATTTTATTTAATTATTTATTTTTATATTTTATTTA
 39472  ATTATTTATTTTTAAAAAGGAGTGAGGGACCCCCTCCCGTTAGGGAGGGGGACCGAACCC
 39532  CGAAGGAGTACTCATTTAATATAAATATTAAATAAAAATTATTTTATATATATTAATGAT
 39592  TATTAATATTGATAATATAAATTATTTTATAATTAATTATTATAAATATATAACTATTAA
 39652  TAATTAATTTTTAATCTAGGGGTTTCCCCCACTTACATATACTTACGTATACTTACATAT
 39712  ACTTATGTATACTTACATATACTTACGTATACTTACATATACTTATATATACTTACGTAT
 39772  ACTTACATATATGGGGGGATCCCTCACTTCTCCGGCGTCCTACTCACCCTATTTATTAAT
 39832  CATTAATAAGAAATTATTATTAAAAAAATTATAATTTACTCAAAGTTAATTATAAATATA
 39892  TTTTTAAATATCTATTTTATTAATCTTTTATAAAATTTAAATTAATTGTAATTAATTAAT
 39952  ATTATAATAATTATTCTTAGGAAGGATATTTATTTATTTTAATTATGAATTCCTGACATA
 40012  GAGACAATTAATTAGAACTTCTTATTATTATTATAATAATAATAAAAATATTCTAAATAT
 40072  ATTATATATATTATTATTTTTTTTTATTATTAATAAAATATTATAATAAATTTAAATAAG
 40132  TTTATAATTTTTGATAAGTATTGTTATATTTTTTATTTCCAAATATATAAGTAATAGGGG
 40192  GAGGGGGTGGGTGATAAGAACCAAACTATTCAATAAATATAGAGCACACATTAGTTAATA
 40252  TTTAATAATATAACTAATATATAATAATTATAAAATAATTAATTATATAATAAAATATAA
 40312  AGTATTAACAATATAATAAATTGTATAAAATAAATTATAAATATTAAATAAAAACCAAAT
 40372  AAATAATATAATAAATGATAAACAAGAAGATATCCGGGTCCCAATAATAATTATTATTGA
 40432  AAATAATAATTGGGACCCCCACCTAAAATATACATATTAACTAATAATATATTATATATA
 40492  TTAATATATAATAATATTATTAAAATATAATATTATATTATTAAAAATATATATATATAA
 40552  AATAAGATATATATATATAAATATATATATTCTTAATAAATATTATATATAATAATAATA
 40612  AATTATTTCATAATAAATTATTTCTTTTTATTAATAAAAATTACTTATCTCCTTCGACCG
 40672  GACTATTAAATATTTAATATTTAATATTTAATATTTAATTCTATAGATATTCATATGAAA
 40732  AATAATAAGTATATAATTATGATAATGAATATATTTTTATTTATAATTTATTATTATAAA
 40792  AATATTTTAATTTAATAATAATAATAAATCATTATATTAATTCTTTTAAGAATTTATAAT
 40852  TGTCATTATTTATTATATACTCCTTATTAAAAAGGGGATTCGGTTTCCCTCATCCTCAGG
 40912  GGTATTCCTCACTCCTTCTGATAATTAATTTTATAATAATAATAAAATAAACTTAATTAA
 40972  ATATTATATATTTATTTACAATTATATATATATATTACTCATAATTAAATTAAATTAAGA
 41032  TGCAATTCAATACGGTTGTATTATATTATTCATCAAATATTGTTAATATTGATACCTACA
 41092  GAGATATTTAATATTTTTATTATTATTATCCATTACTTTTTTTATTATATTTTAATTATA
 41152  TTAATAATTGTATTTTTATTTATTTATTTATTTATTTATAATAATAATATTTCATATTAT
 41212  CAATTATTATTTTTTTTTTATAATATATAATTAAATTATTTATATAGTTCCCTGAAAGGA
 41272  GAATAAATAAAATATTATATAAATATTTATATTTCTCCTTTCGGGGTTCCGGCTCCCGTG
 41332  GCCGGGCCCCGGAACTATTAATATTAATATAAGTAATATATATAGTTTATGATATTTAAT
 41392  TTTATCATAATATAATAATAATTATATAAATCTTATACACATTTATATAAGTATATATAT
 41452  ATATTATTAATATAATGAACATCTATTAAATAAAATAATTGTAAATCTCAAGTAAATTAT
 41512  TATTATTTATTTTTAATAATAATTTATGATTTATAATTAATAAATAAAGAGTAATTATAT
 41572  GATAAAAAAGGTAATAAATAAAATTTATAGTTCCGGGGCCCGGCCACGGGAGCCGGAACC
 41632  CCGAAAGGAGTTTATTTATATATATATATGAATTAATATTTAATAATAAATAATAATATA
 41692  ATTAATAATATTATTATTATTATAATTTTTTTTTATAATATTAATAAAATATATAAATAA
 41752  GTCCCTTTTTTTTTTATTTAAAATAAAGAAGGAATAATTAAATAATATTTTAATAATTTA
 41812  ATTAAATAGTGTATTAAAAGATAATAAAAAGTAATATTAATATATTAATTATATATAATA
 41872  TATTTATATATAATTATATATATATATATAAATAATAATAAATATATATATAATATAAAA
 41932  ATAAGAATAGATTAAATATTTAATAAATAAATATT
;     G-atp9 ==> start
 41967  ATGCAATTAGTATTAGCAGCTAAATATATTGGAGCAGGTATCTCAACAATTGGTTTATTA
 42027  GGAGCAGGTATTGGTATTGCTATCGTATTCGCAGCTTTAATTAATGGTGTATCAAGAAAC
 42087  CCATCAATTAAAGACCTAGTATTCCCTATGGCTATTTTAGGTTTCGCCTTATCAGAAGCT
 42147  ACAGGTTTATTCTGTTTAATGGTTTCATTCTTATTATTATTCGGTGTATAA
;     G-atp9 ==> end
 42198  TATATATAATATATTATAAATAAATAAAAAATAATGAAATTAATAAAAAAATAAAATAAA
 42258  ATAAAATCTCATTTGATTAAATTAATAACATTCTTATAATTATATAATTATTATAAAATA
 42318  TATAAATATTATAATAATAATAATATATATAAATTATAATAAAAAATAATAATAATATAT
 42378  AATATACCTTTTTTTTAATATATTAATATATAAATAAATAAATAATGGATAATATATAAT
 42438  TACTTTTTTTATATTATTAATAATAATAATTTATAAATATTGTTATAATAAACATTTATA
 42498  AAAATAAATATAAATTACCATAATAAGATATATTATTTATTTATAATAAAAATATTTATT
 42558  AATAAATAAGAAATATATATATTATGATAATATTTATTAATAAATAATAAATTCTTTATA
 42618  TATAAATATATTAAATATATTTAATTGAACACAATATAATTTTTATTGTATTATTCATTG
 42678  AATAATATTAATATTAATATTAATATTAATATTAATATAATATTAGTGAACATCTATTAA
 42738  TATTTAATAAAATATATATAATTTATAATTTTCATATAATTAATATAATAATTAGGTTTA
 42798  TAAATAAATTATAATATATTATAAACAATATAATAAAATATATTATAAATCTATCTATAT
 42858  AATATATAAATTTATATATACATTAATAATATTTAATTATAATTATTTAAATATTTAATT
 42918  TATTAATATTTATATTATTTAAATATTAAATATTAAATAATAATTTATATTATATTAATA
 42978  AATATAATAAATTAAAAATATATGATTAATTATATAATAATAATAATAATTATTTTAATA
 43038  TTATAATTTATAAAATTAATTATATTAATTATATTAATTCTTATTATATAATAATTATTA
 43098  ATAATAATTTATTTTAAGAAAGGAGAAAATAAATTAATAAAAGTTTAAAAGTTCTTATAT
 43158  TAATAATTATATAATATTATATTAAAGATTTTTATAATATATATATATAATATATTTATA
 43218  GTTCCGGGGCCCGGCCACGGGAGCCGGAACCCCGAAAGGAGTTTATTTAATATTTATATT
 43278  TATATTAATATTTATATTTATATTTATATTTATATTCCTCTTAA
;     G-trnS(uga) ==> start
 43322  GGATGGTTGACTGAGTGGTTTAAAGTGTGATATT!TGA!GCTATCATTAGTCTTTATTGG
 43380  CTACGTAGGTTCAAATCCTACATCATCCG
;     G-trnS(uga) ==> end
 43409  TAATAATACATATATATAATAATAATTTTAATATTATTCCTATAAAAATAAAATAAATAA
 43469  ATAAATAATAATAATTAATTAATTTTAATAAATATAAAATATATAAAAATAATAATAATA
 43529  ATAATTATTATTTTAATAATATTATTTATATAATAGTCCGGCCCGCCCCCCGCGGGGCGG
 43589  ACCCCGAAGGAGTCCGACTGAAGGAGTGCGAGACCCCATGGGAACCCCTTTTTTATTCTT
 43649  AAGAAGGGATTTTATTTTATTAATTAATAATAATATATTAAAAATTATAAATAATTAATA
 43709  ATTCTTTATATTTATATATATATATATATATTTATATATTTATATATATATTTTAATAAT
 43769  ATTATGATATATTTTATTTTATAATATTTTTATATATAAAATTATAATATTTTATTTTAT
 43829  AAAATTATTCATATATAAATTATTAATAATAATTATTTTTATTTGGAATTTATATTATTA
 43889  TTATAAAGAATATAATGTTATTAATAACTGCAAATAATATCTAATATATTATTATTTATA
 43949  ATAATAAATAATATTATAATAAGGATGCATATTATATATATATATATTATATTTATATTA
 44009  ATATTAATATTAATATATATATATAATAGATAAAAAGTAAAAATAAAAAATA
;     G-rps3 ==> start ;; mfannot: alternative ATG start pos 44058
 44061  ATGAAATTAAAATTATTAAATATAATTTTATCAATAATAAATAAACTTAATAATAATAAT
 44121  AATATTATTATTAATAATCTATTAGATTCATTAATAAATAAGAAATTATTATTAAAGAAT
 44181  ATATTATTAGATATAAATAATAAAAAAATAAATAATATAAAAAGAATATTAAATAATAAT
 44241  AATATAAATATTAATAATAAATTACAACATTTAAATAATATAAATAATTGAAATCTACAA
 44301  ATTTATAATTATAATAAAAATATAGAAATTATAAATACTATAAATGATAAATTAATTAAT
 44361  AAATTATTATATAAAATAATAACTTTAAAATTAAATAATATAAATATTAATAAAATTATT
 44421  ATAAGTAAACTTATTAATCAACATAGTTTAAATAAATTAAATATTAAATTTTATTATTAT
 44481  AATAATGATATTAATAATAATAATAATAATAATAATAATAATAATAATTATTATATAAAT
 44541  ATAATAAATAAATTAATAAATATTATAAATAATAATATAAATAATAATTTATGTAATATT
 44601  TTAAGTTATTATTATAATAAAAAAGTAACTATTGAACCTATTAAATTATCATATATTTAT
 44661  TTAAATAGTGATATTTTTAGTAAATATATTAGTTTAAATGATATAGATAAATATAATAAT
 44721  GGTATCTTAACTAATTATCAACGTATATTAAATAATATTATGCCTAAATTAAATGATCAT
 44781  AATATTTCTATAAATTATATTAATAATATTAATAATATTAATAATAATAAATATAATAAT
 44841  ATAATTAATTTATTAAATAATAATAATAATAATAATAATAATATTAATAATAATAATAAT
 44901  TATAATAATAATAATAATAATTATATTGGTAATATTAATAATATTTATAATAATATAACT
 44961  ATTGATAATATTCCTATAGATATTTTAATATATAAATATTTAGTTGGTTGATCTATTAAA
 45021  TTTAAAGGTAGATTAAGTAATAATAATGGTAGAACTAGTACACTTAATTTATTAAATGGT
 45081  ACTTTTAATAATAAAAAATATTTATGAAGTAATATTAATAATAATTATAAATTAAATTAT
 45141  ATCCCTTCTAATCATAATTTATATAATAATTCTAATATTAATAAAAATGGTAAATATAAT
 45201  ATTAAAGTTAAATTAAACTTTATTTAA
;     G-rps3 ==> end
 45228  TATATATATTAATAAAAATAAAATAAATATAATAAATAAAATAAATAAATAAATAATATA
 45288  TATATATATATAAATATATAAAATAATATTTACTTTTTATATATATATAATTATATATAA
 45348  ATAAAATATAATATAATATCATATAATTATATAAAAATAAAATTATAATTTATTTATATT
 45408  AAAAATATTAATTAATTAATTTTTTTATATAATTATTATAATAATAATTTAATTAAAAAT
 45468  AAATATCAAATAAAATTATAAATTAATCCTCTTTCTTAAAAATAAAAAGGGGGTCCTATT
 45528  TATATTTTATTATTATAAATGATTATTATTAATAGTTAATTAAATAAAAATATATATATA
 45588  TATTACTATTATAATTATTATTAATATATTAATTATTAAATTATATAAATTAGTTATTTA
 45648  TATTAATATATTTTATATTAATATATAATACTCTTTTTTCTATTATATTTTAATATATAA
 45708  TATTAAAAATAAATAAAATAATATTCTTAATTTTTATTCTTTATCTTCTTTAACCAAACT
 45768  CCTTCTTTAAAAGGGGTTCGGTCCCCCTCCCATTAGTATAGGGAGGGGTCCCTCACTCCT
 45828  TCGGGGTCCGCCCCGCGGGGGCGGGCCGGACTATTTTTAATTTTAATTTAAATTTTATAA
 45888  ATAAAATATTTAATTATAGATTTAATAATAATATATAAAAAATATATATATGGTTAATAT
 45948  ATATAAAGATTATAATCTTTTAATTAAATAAAGAAAAATTTATTATATAATTTTTCTCTA
 46008  TAGTTATATATTTAAAACTTATTTTTTTTTATAAATAATAATTATAATAAATAATATTAA
 46068  TTATTTATTATATAATTAATTGGCCCCCATGCTGGGTTCCGGAACTCCTTCTTCTCGCGA
 46128  GGTTAACACCTATTATATAACTATAACTATAACTATAACTATAACTATAACTATAACTAT
 46188  AATTATAATTATAACTATAACTATAAATATTCATTTTAATAATAATAATAATAATAATAT
 46248  TAATATAAATAGTCGAAGAATATATTTATTTATTTTAATATAAATAAGAATAAAAAGTTT
 46308  CAATTAATTTGAATTTGGAATTAAATTATTACTTCATATGGGGTTATGGATTTCGTTCGG
 46368  AACTCCTCCCTCCTACCTCTATTTATTAATTATAAATCATAAATTATTATTAATTAATAA
 46428  TAATAATTTACTCGAGGTTCATACCTATTTTAATATTAATATTGATAAAATATATATTCA
 46488  CTAAAAAGTATATAATTTACTCAATTTATACTATAATTTTATATTTTTTATTATAATTTA
 46548  ATTATTTCAAATAAAGTAATTATAATAATATATATCCTTTATTAAATATATATTAATTAA
 46608  TATATATATAAAAAGTAAATATTATTAATTGTATATAATTATAAATAATTAATATTTATT
 46668  AAAATATATATAATTTATAATTTTCATATAATTAAATATAATGAATAATATAACACAATG
 46728  TAATTTAATTTAATTTAATTACATAATAAATTTATTATTATTATAATTATTATTTATTTA
 46788  TTTATTTATTATTATAAATTATAAATATTATTATAATTAAAATCAATTATTAATTATTAA
 46848  TGATAAATAATTAATGATAAATTATCAATAACCAATTAGATTATTTATCGATATTTAATT
 46908  ATATTATATTATATTATATTATATATATATATATATATTATATTATAAAATTTATTTATA
 46968  AATATTTGTTTATTTATTTATTTATTGAATAACAATAGAATTAAATATTGTAAATAAATA
 47028  ATAAATAATGTTTAATATATATTATATTATATTAATATTAATATTATTATTATTATTTTT
 47088  TTTATTATATTAATATAATTTATAAAAATATAAAATTATTATTTTTATTATAATTTATAT
 47148  ATATATAATATATATATTTATTAAAATATTTTAAGAAAGGAGAAAAATAATTAAATTAAA
 47208  TTAAATTATTTATTATTATTATTATTATTTATATAATAATATATTATTTAAATATTTATA
 47268  TATTATTTTTATATTAATATTTATAGATGGGGGTCCCTATTATTATTGAAAATAATAATT
 47328  ATTAATGGACCCCAGATAGCTTCTTGTTTATCATTTATATATATATATATATTATTAATT
 47388  ATTTTATTCTATATAATATTATTATTAATTATTTAATTAATATTATAATCATATAATTTA
 47448  ATATTTTATTTAATTTTATTAAAATTTAATATATATATTTTTATTATTATTTAATTAATT
 47508  TATAAATATAAAATATTCTTAATATTAAAAATAAATAAATAATAAAGTTTATAAATCATA
 47568  TATTATAATTATTTATTATTTTTATATTATATTAATAAAATATTATTATTATAAAAAATA
 47628  GAAATTTTATAATATTTTTATATATTTTTAATTATTATTATTAATATTTATTAAAGAAAA
 47688  TATAAAAACCGAAGGAATATTATAATTATAATTATAATTATAATTATAATTATTATTATA
 47748  TTTAATTTATTATTATAATAATAATAATAGTCTGCCCCCCATCTTTATTTTTATTTTAAA
 47808  GAAGGATATTTAATAATTTATAATATTTAATTCATATATATATATATATATTTTATTTTT
 47868  TATATATATATTTAATATATTATATTTATATTTATATTATTATTATATTTATATTATATT
 47928  ATTTAATTATTTTTTAATAATATATTATTAATATTTTACCTTTTGATAAATAAAAATTTA
 47988  TTAAAAATTTTATAATAAGTATTAAAATATCATAAAAGGATAATATTTATATAAAATGTA
 48048  TAAATTTATAATCTTCTAATTAAATTAAATTAAATAAATAAAATAAAATAAATTAAACTC
 48108  CTTTTGAGATTCACACCTATTTTATTAAAAATAGGTATTCACTTAATTAAATTAAATTAA
 48168  ATTAAATTATGGATAATTTATTTAATAAATATATATATTAATTATAAAATAATAGTCCGG
 48228  CCCGCCCCGCGGGGCGGACCCCGAAAGAGTCTGCCCCTTTTTATTTAATATTTAATATTT
 48288  AATATTTAAAGAAGGATATATTTATAATTTATCATAATATTATTTAATAAGAAATTATTA
 48348  ATTAATTAATTAATTTATTTATTTATTGTTTATATTTATTAATGTTAATATAATAAAAAT
 48408  GTAAAATACTTAATATTATTAATATTATTATATATAATATATATAATAATATATTATATT
 48468  TATATCTCCTTTATTCCTTTTACCCCCGCTAGGGACTTATTATATTATTATATATTTCTT
 48528  CGATGACTTTATATATATTTTATTTTTATAAAAAATATTTATATATTATTATTATTTACA
 48588  ATAATAATTATTAATAGTCCGGCCCGCCCCGCGGGGCGGAACCGAAGGAGTCTTTTTTCT
 48648  ATTTATTAATAATAACTATAAATTATATTTAAAATAATAATTTACTTGTTATAATCTTAA
 48708  TGTTCCGGGGCCCGGCCACGGGAGCCGGAACCCCGAAAGGAGAAGTATATAAATATTTAC
 48768  TTGTTATAATTTATTATATATTTATAACCTCCTTCTTAAAATTATCTTTACTTTATAATA
 48828  AAAATTAATATAATATAATCTGATAATAATCGAATTTTATTATATTTAATTTAATTAATA
 48888  ATAGACAATTATTATTATTATTTTACTTATTAATATTAATTTATATTTATATATATAAAT
 48948  ATTATTAATTTTATATTAATTTTTTATTAATTATTTATTTTTATATTCATATTTTTTATT
 49008  AATATTATTTTTATTAATAACTTTTTAAATAATTATAAACTATATATTATTTATATTTAT
 49068  ATTTATAATAAATGAAACAATTATAATAAAAATTACAATTACAATTATATTATAATTATG
 49128  ATTACAATAGGGTTAAACATTACCTGTGAACAACTGGTAATGTTTAACCCGTATTATTAT
 49188  TTATTATATTATATATATATTAAAATATTAATATTAATATTAATATTATATTATATTATA
 49248  TTATATTATATTATATTATATTATATTATATTTATAATTATATTATATTATATAATTTAT
 49308  ATACTTTTATAATTCTTATTATTATTTATTTATTATTTATTTATTATTATTTAAATATAT
 49368  TATTATTATATATTAATAATATATATATTATTTTATATATTTTATTTAATATAAATTATT
 49428  TATATTTTTATATTTTATTATGAGGGGGGGTCCCAATTATTATTTTCAATAATAATTTAT
 49488  CATGGGACCCGGATATCTTCTTGTTTATCATTTATTATTCTTATTATTTGGTTTTTATTT
 49548  AATATTATAATTTATTTTATACAATTTATTATATTGTTTATACCTTATTATTATTATATA
 49608  ATTTATTATATTATTATAATAATTTAATTAATTATATTATAAAATATTAACTAATGTGTG
 49668  CTCTATATATATTATTCATTCTAGTTTCTAATCACCCACCCCCTCCCCCTATTACTTATA
 49728  TATCTAGAAATAAAAATACATAACATATATTTTAAATATATATATATAATTATATAATAA
 49788  TTATTATATATAAAATATATATATATATAATATATATTTATAAAATAATAATAATAAATA
 49848  TTATTACTCCATTAGGGATTTTGGTCCCATATCGGGAACCGAAACTATAATAATATATAA
 49908  TATTATAATAAAGATATTCTTATTTATAATATATTATTAAATAAATTAATAATAATTATA
 49968  ATATATATATATAATATATTATAATATATTTATTCGAGAACTTTTTATTTATTATAAAAT
 50028  AAAATATTTTATTTATTATTTAGTTTTTTTTATTAAACATTTTTATAAAAATATAAATGT
 50088  TAATAATATTATGATTAATAAGTAATAATAAATTTATTTATTTTTATTAATTACTTCTTC
 50148  GAGGTATTAGTATCAGTATCAGTATCAGTATCAGTATCAATATCGTAAAAAACGGGTGAC
 50208  TAAAATATATATATATATAAAATTATAAATAAAAATATTATAATAATTTTAAATAAATAA
 50268  ATATCAATATATTATTATTATTTATATTATAATAAATATTATCTAATAATAGTCCGAACC
 50328  CCTTTTTTATTTAATTTTATTTAAAGAAGGAGTGAGGGACCCCTCCCGTTAGGGAGGGGG
 50388  ACCGAACCCCGAAGGAGATAATTAGATATAATTATATTTTATTTTATATAAATTATATAA
 50448  TATTATATAATAATAATTATATAATAAGTTAATAATAATTATATAATAAGTTAATAATAA
 50508  TCATATCTCCTTTATAAATGAACTTTTATTAAATATATTTTATTAAATATTAAATATATT
 50568  TTTTATAATATTAAATATATTTTATTAAAAATATTAAATATATTTTATTAAATATTAAAT
 50628  ATATTTTATTAAATATTAAATATAAATAAAGGTTTATATTATAATTCATTATTTATATCT
 50688  TCTTTATAAATTAATATTCGTATTAGATCCTTATTTAATTTATAATCCTTTAAAAAACTT
 50748  TTAATAAATATAATATAATATATATATAATTTTTATTATTTTTATATTATTTTTATTATT
 50808  TAAATATATTATATATTTCATTATAATAATTATTTAAAAAGTTATTTAATAAATAATCTG
 50868  ATATTATATTTTATAATTAATTTTATTTATTTTATTTATTATATATATTATTATATATAA
 50928  TTAAAATTATAATTACAATTATAACTATAATTAAATTAAATTAAATTAAATTAAATTGGA
 50988  TTAAATTAAATTGGGCGCCAAGCCGGTTGTTCACCGACTTGGTCCCAATATAATATGATA
 51048  TAATATAATATACTATATGATATAACATAAATATAATATACTCCTTCGGGGTCCGCCCCG
 51108  CGGGGCGGGCCGGACTATATGATATAACATAAATATAATATACTCCTTCGGCCGGATTAT
 51168  ATGAATATATTATTATTATTATAATTATAAAATTATAATAAATAAATAAAATTTCTTTAA
 51228  TAATTATTAATTAATATTATTAATTTATTTACAAATATTTTATTAATTTTTATTTTTATT
 51288  AAATATAAATATATAAATATATATATATTTATTTATAATATTATTTATATTTATTATATA
 51348  TTATTATTAAATATATTTTTATTATATATCATTAAATATTAATATGTTATTATAGTGGTG
 51408  GGGGGGTCCCAATTATTATTTTCAATAATAATTATTATTGGGACCCCGGATATCTTCTTG
 51468  TTAATCAATTATTATATTATTTAATTTATTTTATTTCTTATTTATAATTTATATTATATA
 51528  ATTTATTATATTGTTAATACTTTTATTTATATTATTAATTATATTATATTATTATAATAT
 51588  ATTTAATTGATTATATTATAAAATTATAACTAATGTATGCTTTGTATTTATTGAATAGTT
 51648  TGGTTCTTATCACCCACCCCCTCCCCCTATTACTTATATATTTGGTAATTAAAAATATAA
 51708  CTTATATAAATATTTAATAAATATATATTAAATATATTATTATTAATAATTTATTATTAT
 51768  ATAAAAAAATAATAAATATTATTAATGATTTAAATTATATAAATATTAATTATTAAATAA
 51828  ATAATTATACTTTCTCCTTTTGGGGTTCCGGCTCCCGTGGCCGGGCCCCGGAACTTAAAA
 51888  ATAATATATATATATATAAAAGTATTTTATAATAATTAGTTTAATTATTATTCTTTTTTT
 51948  ATTAAATATAAAATCATTTTATGTTATTAATTTTTATTTATTAAAAATAAATTTTATAAT
 52008  TAATATTTCTCCTTTCTTAAAATAAATAATATTATTTTTTATAATTATTAATTAATGAAT
 52068  ACTCCTTTGGGGTTCGGTCCCCCCTCCCGTATACTTACGGGAGGGGGGACCCTCACTCCT
 52128  TTTGAGACTTTAATTTTATAAATATAAATATAAATATAATAAGATGTTAACTCTTTTATA
 52188  AATAAATAATAAATATAATTCTATTTTTAATAATAATATATAATATTTTTATAATAAAAT
 52248  ATATAAATAATAATATTTATATATATATATATACTTTTTTTTTATATAAGAATAATATAT
 52308  ATAGTCCACATTGGAGGCGAGTGAAAGGAGATAAGAAATATAATATAATATAATAATAAA
 52368  AATATAATGAATAATAATAATAAAAATTTATATAATAACAAAATAGTCCGACCGAAGGAG
 52428  ATGAGATTATTAATATTATTAAATAATAAAATGTATTAATTATAAAATATAAAACCTATA
 52488  AATAATTTATAATATAATTTATATTATGATAATAATAATATATATATTATAATATTTTAT
 52548  ATATATATTTATTATATTTATATTTATATAAAAAAAGTGATATTGATTAATTTAATTAAT
 52608  TTATAATTAATAATTATTAATATAGTCCGGCCGAAGGAGTGAGGGACCCCTCCCTATACT
 52668  AACGGGAGGGGGACCGAACCCCTTTTTATCTTTAATTAAGAAGGAGTTTATTATATATAT
 52728  TAAATAAGATTTATAATATAATTAATATATATTTTAATAAATATAAAAGATTATATTATA
 52788  AAAAGTATATTTTATATTTATATTTATATATATATTTTATTTATTATTATTATATATATA
 52848  AGTAGTAAAAAGTAGAATAATAGATTTGAAATATTTATTATATAGATTTAAAGAGAT
;     G-rnl ==> start
 52905  AATCATGGAGTATAATAATTAAATTTAATAAATTTAATATAACTATTAATAGAATTAGGT
 52965  TACTAATAAATTAATAACAATTAATTTTAAAACCTAAAGGTAAACCTTTATATTAATAAT
 53025  GTTTTTTTTTTATTATTTTTTATAATAAGAATAATTATTAATAATAATAAACTAAGTGAA
 53085  CTGAAACATCTAAGTAACTTAAGGATAAGAAATCAACAGAGATATTATGAGTATTGGTGA
 53145  GAGAAAATAATAAAGGTCTAATAAGTATTATGTGAAAAAAATGTAAGAAAATAGGATAAC
 53205  AAATTCTAAGACTAAATACTATTAATAAGTATAGTAAGTACCGTAAGGGAAAGTATGAAA
 53265  ATGATTATTTTATAAGCAATCATGAATATATTATATTATATTAATGATGTACCTTTTGTA
 53325  TAATGGGTCAGCAAGTAATTAATATTAGTAAAACAATAAGTTATAAATAAATAGAATAAT
 53385  ATATATATATATAAAAATATATTAAAATATTTAATTAATATTAATTGACCCGAAAGCAAA
 53445  CGATCTAACTATGATAAGATGGATAAACGATCGAACAGGTTGATGTTGCAATATCATCTG
 53505  ATTAATTGTGGTTAGTAGTGAAAGACAAATCTGGTTTGCAGATAGCTGGTTTTCTATGAA
 53565  ATATATGTAAGTATAGCCTTTATAAATAATAATTATTATATAATATTATATTAATATTAT
 53625  ATAAAGAATGGTACAGCAATTAATATATATTAGGGAACTATTAAAGTTTTATTAATAATA
 53685  TTAAATCTCGAAATATTTAATTATATATAATAAAGAGTCAGATTATGTGCGATAAGGTAA
 53745  ATAATCTAAAGGGAAACAGCCCAGATTAAGATATAAAGTTCCTAATAAATAATAAGTGAA
 53805  ATAAATATTAAAATATTATAATATAATCAGTTAATGGGTTTGACAATAACCATTTTTTAA
 53865  TGAACATGTAACAATGCACTGATTTATAATAAATAAAAAAAAATAATATTTAAAATCAAA
 53925  TATATATATATTTGTTAATAGATAATATACGGATCTTAATAATAAGAATTATTTAATTCC
 53985  TAATATGGAATATTATATTTTTATAATAAAAATATAAATACTGAATATCTAAATATTATT
 54045  ATTACTTTTTTTTTTAATAATAATAATATGGTAATAGAACATTTAATGATAATATATATT
 54105  AGTTATTAATTAATATATGTATTAATTAAATAGAGAATGCTGACATGAGTAACGAAAAAA
 54165  AGGTATAAACCTTTTCACCTAAAACATAAGGTTTAACTATAAAAGTACGGCCCCTAATTA
 54225  AATTAATAAGAATATAAATATATTTAAGATGGGATAATCTATATTAATAAAAATTTATCT
 54285  TAAAATATATATATTATTAATAATTATATTAATAATATATATAATTATATTATATATTTT
 54345  TTTTATATAATATAAACTAATAAAGATCAGGAAATAATTAATGTATACCGTAATGTAGAC
 54405  CGACTCAGGTATGTAAGTAGAGAATATGAAGGTGAATTAGATAATTAAAGGGAAGGAACT
 54465  CGGCAAAGATAGCTCATAAGTTAGTCAATAAAGAGTAATAAGAACAAAGTTGTACAACTG
 54525  TTTACTAAAAACACCGCACTTTGCAGAAACGATAAGTTTAAGTATAAGGTGTGAACTCTG
 54585  CTCCATGCTTAATATATAAATAAAATTATTTAACGATAATTTAATTAAATTTAGGTAAAT
 54645  AGCAGCCTTATTATGAGGGTTATAATGTAGCGAAATTCCTTGGCCTATAATTGAGGTCCC
 54705  GCATGAATGACGTAATGATACAACAACTGTCTCCCCTTTAAGCTAAGTGAAATTGAAATC
 54765  GTAGTGAAGATGCTATGTACCTTCAGCAAGACGGAAAGACCCTATGCAGCTTTACTGTAA
 54825  TTAGATAGATCGAATTATTGTTTATTATATTCAGCATATTAAGTAATCCTATTATTAGGT
 54885  AATCGTTTAGATATTAATGAGATACTTATTATAATATAATGATAATTCTAATCTTATAAA
 54945  TAATTATTATTATTATTATTAATAATAATAATATGCTTTCAAGCATAGTGATAAAACATA
 55005  TTTATATGATAATCACTTTACTTAATAGATATAATTCTTAAGTAATATATAATATATATT
 55065  TTATATATATTATATATAATATAAGAGACAATCTCTAATTGGTAGTTTTGATGGGGCGTC
 55125  ATTATCAGCAAAAGTATCTGAATAAGTCCATAAATAAATATATAAAATTATTGAATAAAA
 55185  AAAAAATAATATATATTATATATATTAATTATAAATTGAAATATGTTTATATAAATTTAT
 55245  ATTTATTGAATATATTTTAGTAATAGATAAAAATATGTACAGTAAAATTGTAAGGAAAAC
 55305  AATAATAACTTTCTCCTCTCTCGGTGGGGGTTCACACCTATTTTTAATAGGTGTTCACTC
 55365  CTCTTCGGGGTTCCGGTTCCCTTTCGGGTCCCGGAACTTAAATAAAAATAATTATGGAAA
 55425  GAATTAAATTAATATAATGGTATAACTGTGCGATAATTGTAACACAAACGAGTGAAACAA
 55485  GTACGTAAGTATGGCATAATGAACAAATAACACTGATTGTAAAGGTTATTGATAACGAAT
 55545  AAAAGTTACGCTAGGGATAACAGGGTAATATAACGAAAGAGTAGATATTGTAAGTTATGT
 55605  TTGCCACCTCGATGTCGACTCAACATTTCCTCTTGGTTGTAAAAGCTAAGAAGGGTTTGA
 55665  CTGTTCGTCAATTAAAATGTTACGTGAGTTGGGTTAAATACGATGTGAATCAGTATGGTT
 55725  CCTATCTGCTGAAGGAAATATTATCAAATTAAATCTCATTATTAGTACGCAAGGACCATA
 55785  ATGAATCAACCCATGGTGTATCTATTGATAATAATATAATATATTTAATAAAAATAATAC
 55845  TTTATTAATATATTATCTATATTAGTTTATATTTTAATTATATATTATCATAGTAGATAA
 55905  GCTAAGTTGATAATAAATAAATATTGAATACATATTAAATATGAAGTTGTTTTAATAAGA
 55965  TAATTAATCTGATAATTTTATACTAAAATTAATAATTATAGGTTTTATATATTATTTATA
 56025  AATAAATATATTATAATAATAATAATTATTATTATTAATAAAAAATAT
;     G-rnl ==> end
 56073  TAATTATAATATTAATAAAATACTAATTTATCAGTTATCTATATAATATCTAATCTATTA
 56133  TTCTATATACTTATTACTCCTTATGGGGTCCCGGTTGGACCGAGACTCCTCCCTTGCGGG
 56193  ATTGGTTCACACCTTTATAAATAAATAATAAATAAAGGTGTTCACTAATAAATATATATA
 56253  TATATATATATATATTATATTATAATATTATTTAATACTTAATATATTATATATTTTATA
 56313  TTTAATATTTAATAAATAAAAAAAAAATATTAATAAATAATAATATTAATAATAAAGAAA
 56373  TTATAATTAATACCCTTTATATATAATTCTAATTAATTAAATTAAATATTTATATATAAT
 56433  AATCAATATATTATTAATTTAATAATTATTATAATAGTTTATAAAAGATATATTTTTATA
 56493  TTATATTATATTATATTTAATAAAGATTACTTTTTTTATTATTATTTTTATATATTATAT
 56553  AATATTATTAATTTTTATTATAATATTATTTACTTTTTTATTGGATTATTTATTTATTTA
 56613  TTTATTTATTAATTAATTAATTAAATATTTATTAATTAATATATATATTAAATATTAATA
 56673  TTTCATAAAAAAAAGAGATATATGAATAATATATTATGTTATATTATATTATATAATTAT
 56733  ATTATTTTTTATAATATTAATAATTAAAAATAAGAACTTATTTAAAAATTATAATTATAA
 56793  TAATAAATTAATACTTTTTAATTTATAAAAATATAAATTTCTTTATATATATATATATAT
 56853  TATTATTTATATTAATCATAATTTTAATATTTATAATAAATTTATATAAAATCAATTATA
 56913  ATATTATATACTTTTTATATACTTTATAATCTTTATATCTTCACCCACCTTTTTTTTAAT
 56973  AATATATTATATTAAAAATATAATAATTTATATGATTTATTAATACTTTTTATATAATTA
 57033  TATTATTATTTTTTTTTTATAGATGTTATATTATTTTTTATAATAATTTTTTTTTATTTA
 57093  AATAAAATTTATAACTCCTTCTTAATTAAAGATAAAAGGGGTTCCCCCCTTAAGTATAAG
 57153  TATACGGGGGGGGGGTCCCTCACTCCTTCGTTAATTTATATATATTATTAATAATTATTT
 57213  AATTTTTATTATTTATTATATATAAAAATATTATAAAATTATTAATATTTATAATAGAAT
 57273  AAATATTATAAAGTATAATTATAAATAATTAATTATTTTAATAATTATAATATATTTATT
 57333  ATTATATAATAAATATATTATAAATAATA
;     G-trnT(ugu) ==> start
 57362  GTTATATTAGCTTAATTGGTAGAGCATTCGTTT!TGT!AATCGAAAGGTTTGGGGTTCAA
 57420  ATCCCTAATATAACA
;     G-trnT(ugu) ==> end
 57435  ATAATAATAATAAAATATTAAAATAAATATAATATTTATAAAAAATTTATTAATTTATAT
 57495  AAAAAATATATATATAAATAATAATTATAATAAAACATTTTATAATCAATAATTTAATAA
 57555  ATAATCTTCTTATTATAATATTATGTTTAAATATTACTCTTTATGAGGTCCAACAAACTA
 57615  ATAAGATATAAATATATATATATTATATAATAATAATAATAATAATATATTATTTAATAT
 57675  ATTATCAAGAAGATAAATATAAATAATATTTTAATAATTTTAAATAAATCTAATTTATAT
 57735  ATTAATAATTTAATAATCTTAATATTTATTATCATTATTTCATATTTATATTATATAAAT
 57795  ATTTATTTAAATAAAAAATATTAAAGAGTTTATTTTATTTTATTTATTATAAATTATTTA
 57855  ATAAAATATATATAATAATATATAGAATAAAGATATAAATAATTATAAGTATATAAAGTA
 57915  ATAAA
;     G-trnC(gca) ==> start
 57920  GGAGATGTTGTTTTAAGGTTAAACTATTAGATT!GCA!AATCTACTTATTAAGAGTTCGA
 57978  TTCTCTTCATCTCTT
;     G-trnC(gca) ==> end
 57993  AAATAAATAATATAATAATAAAATATTATAAATAAATATATTATATTTAAAATAATTATA
 58053  TAATAAA
;     G-trnH(gug) ==> start
 58060  GGTGAATATATTTCAATGGTAGAAAATACGCTT!GTG!GTGCGTTAAATCTGAGTTCGAT
 58118  TCTCAGTATTCACC
;     G-trnH(gug) ==> end
 58132  CTATAAATAATAATAATAATATATTTTATTATTCTTAAATTTTTTATTCTTTATATTATA
 58192  TATATATATAATATTAATATTATTACTTTTTAATAACAAAATATTATAATTAATTGATAT
 58252  ATATATATACCAAATATAATTAATTGAAATTAAATAATAAATAAAATATTTACTTCTTTA
 58312  TTAAAATTCTAATTAATTGATTCTTTTTATTGAATATTAAATTCTATTATAACTTATTAA
 58372  TTAATTAATTAATTATAATAATAATAATAATATTTATTATTAATTATTAAATATTTATTA
 58432  TTATATATAGGATTTAATTTTAAATATTAATAAAAAAAGAATAAAATAAAATAAAATGAA
 58492  TAATATTTCTTTATCTCTTTCGATCGGACTCCTTCGGGGTCCGCCCCGCGGGGGGCCGGA
 58552  CTATTTATTATTATAATATAATATTTAATCAATAGATTTATAATTTATTTAATGAATATT
 58612  TTATAAATATGTAAAACAATTCCTTTTTATTATTATAAATTTTTCATTATTTATTTATTT
 58672  ATTTATTCAATATATAAAAATAATTATAAAAAAGATTATTAAAAATAATAATTTAATGAT
 58732  AAATATATATTATATATATTAATATAAAAATAATAAATATAAATATATTATGTAAATATT
 58792  ATATAAATTTGTATATGTATATATTATAATAATGTTATATAAGTAATAATATAATAAAAT
 58852  ATTTTATGTAATTTATATATATTTATAATTATAAAATAAAAATATTATAAATAACAAAAT
 58912  TAATAATAATAATAATTTTAATAAAATAAATTATATATTTAATTTTATTATGAAGTTTAT
 58972  ACTTAATATAAATTATATTTCCTTTATAAATTATTAATATATCCTTTTTAATTAAATAAA
 59032  ATAAAAATATTATAAATATTAATAATTAATTTTTTATTTATATTTATATATATATTAAAG
 59092  ATTAAATATATTATTAATACTAATTTATAATTTATTATTAATAAATAGTTCGACTTAAAT
 59152  TATAATTTAATAATTTTTATTTATTAATAGTTTTATTATTAATATAAAAAGAGTAAGGAT
 59212  AATAATAAATTCTTTTAATTTATTTTTTAATAAAATATAATTTTAAAATAGTTTTTATAG
 59272  TCCGGCCCGCCCCGCGGGGGCGGACCCCGAAGGAGTCCGGTCTGGCATTAATTATAATAA
 59332  TTATATTAATATTATTATTATTTAATATATTATAATATATTTATTTATATTTTATAATAT
 59392  TAATAATTATTTTATATTTAATAAATATAATATATATTTTATATTTTAATAACTATCTAA
 59452  TTAATA
;     G-trnL(uaa) ==> start
 59458  GCTATTTTGGTGGAATTGGTAGACACGATACTCT!TAA!GATGTATTACTTTACAGTATG
 59516  AAGGTTCAAGTCCTTTAAATAGCA
;     G-trnL(uaa) ==> end
 59540  ATAAATATATATAATATATATAATATATATAAA
;     G-trnQ(uug) ==> start
 59573  TGAGTCGTAGACTAATAGGTAAGTTACCAAAAT!TTG!AGTTTGGAGTTTGTTTGTTCGA
 59631  ATCAAACCGATTCAA
;     G-trnQ(uug) ==> end
 59646  TATTATAATATATATATTATTTATATATAAATATATAATTATACTCCTATTTTTATATTA
 59706  ATTAATTAATTAATAATATATGATAATATAAAAATTATTGAATTATTAACTCTTATTAAT
 59766  AATAATAATAATCATAATAATAATATATATATATATAGTATATATATAAAAGTTTTATTA
 59826  TATTATATTATATTATATATTTATTTATATATAATTCTTATTAATTGAAAAAAGAATAAT
 59886  TAATAATCTTATTAAAAAATAAATACTTTCATTTTATTTTATTTAATTATAATATATAAA
 59946  TATTAAAAAAAGGATATAAGTTTTTATAAGATATAATATATATATATTAAATATAAAGAA
 60006  GTTAATATTTATATTTTAATTATAAAATGTTAATACTCCTTTGGGGACTTATTAATTAAA
 60066  TTATTAATTAATAATAATTTATGATTTATAAATAATAAATAAAGGAATAAGTATCAATTA
 60126  ATTAATATATTATATTTAATATTTTATATTTAATATTTAATATTTAATATTTTAAGTTCC
 60186  GGGGCCCGGCCACGGGAGCCGGAACCCCGAAAGGAGTAGTATTAATTATGGATAGTGAGG
 60246  GTGGATTTAATCCTTTTGTTATGTTATTAATTAATTAATTAATTTATATATATAAAATAT
 60306  TTTAATTAATTTTTATATAAATATATATATATATATATATTAATAATAGTAATATATATT
 60366  ATGTATAAACAATA
;     G-trnK(uuu) ==> start
 60380  GAGAATATTGTTTAATGGTAAAACAGTTGTCT!TTT!AAGCAACCCATGCTTGGTTCAAC
 60438  TCCAGCTATTCTCA
;     G-trnK(uuu) ==> end
 60452  TAATATTATATATATATATTCCCCTTTCTAAAAATAATAATAATTATATATAATAATAAT
 60512  ATAATTATATATATATATATTATAATAATAATAATAATAATAATAAATAATAATAATTAT
 60572  TTTTATTAATAATATTAATATATTATAATTATTAATAAATATTAATAAAAATA
;     G-trnR(ucu) ==> start
 60625  GCTCTCTTAGCTTAATGGTTAAAGCATAATACT!TCT!AATATTAATATTCCATGTTCAA
 60683  ATCATGGAGAGAGTA
;     G-trnR(ucu) ==> end
 60698  ATTATATTAATAATCCCCCCCCCCATTTTTAATTTAATTAAGAAGTTTAATTTACTATTT
 60758  AATAATAAATGAAATAATAATA
;     G-trnG(ucc) ==> start
 60780  ATAGATATAAGTTAATTGGTAAACTGGATGTCT!TCC!AAACATTGAATGCGAGTTCGAT
 60838  TCTCGCTATCTATA
;     G-trnG(ucc) ==> end
 60852  ATTAATATTAATATAAATTAATATCCTATAATTAATTAAATACAAAATTATATTAAAACT
 60912  TATATTATATTATAATATAATATTATATTATTATGATATAAAAATATAATAATAATAATA
 60972  TTTAATTTTATTTAATAATAATATTTTATATAATAAAATAATCATATTTATAATATTTAA
 61032  TATTAATAATAATTTATTATAATAATTCTTTAATATACTTATTTATTATTATTTTAATAA
 61092  ATAAATATAATTCTTATAAATATATTATAACAAAATATATTATATTTTAATTAAATACAA
 61152  TATTATAAATATATATATATATATAAATATTTAATAAAAAAAAATTAAAATATTTTAATA
 61212  ATTATTCTTTATAAATAAATAATAATAATAATAATTTATAATAATCTCCTTGTGGGGTTC
 61272  CGGCTCCCGTGGCCGGGCCCCGGAACTATAATATATTTTTAATATATTTTTTATTACTCC
 61332  TATAATAATTTTTTTTATTGTTAAAAAGTATATATAATATAATTAATATATTTCTTTTTA
 61392  TAAAAATTATAAATATTAATTTATAATAAAAAAGTATATATAATATTATATATTTAATAA
 61452  ATAATATAATAATAATATAAATAAATATATATATATTATTAATATATTAAATTTTATAAT
 61512  AATAATTATAATAATAGTAGTAGGTATAAATTTTAATAAAGAGTTTTATTCCAATGGAGT
 61572  AATAATAATAATAATAATAAAATAAA
;     G-trnD(guc) ==> start
 61598  GGATCTGTAGCTTAATAGTAAAGTACCATTTT!GTC!ATAATGGAGGATGTCAGTGCAAA
 61656  TCTGATTAGATTCG
;     G-trnD(guc) ==> end
 61670  TATATTTATACTTAATATAAAAAAAATAAATAATAATCTTTATTATTATTATATTTATTA
 61730  ATAATAAATTATTTTGTTATTATTATTAATTTATATTAATATTTTATATAAATTATTTAT
 61790  TTAATCTTTCATTATATATTTAATATATTATTAATATTAATTAATATTTTATAATAAATA
 61850  AATAAAATAAATATTTTAATATAATACTTATTTTTATATTTATTAATAATAATTAATTTT
 61910  TATATAAATTTATTATTTCTTACAATATATTTATTACTATTATTTTTTAATAATCTTATA
 61970  TATAATATATAAAATATATATATATTATATATATATATAAATATAATATATATTATTATA
 62030  AATATTTATAATCTTATTAATTAAATTATATTATATTAGATCATATTATATTATATTATA
 62090  TTATATTATATTATTATTATTAATATTTTTATTTTTATTTTATATTTAATAGTAAAAAAT
 62150  CATAACTTTATAATTTATTAATTATTATATAATTTCATTAATATATTTCTTCTTTTTTAT
 62210  TTATTTATTACTTATTAATAGTTCCGGGGCCCGGCCACGGGAGCCGGAACCCCGAAAGGA
 62270  GAATAATATATAAAATAATAATAATTTATTATAATTTATTAATTTATTAATTTATTTATT
 62330  TATTTATTAATTTATTAATTTATTTATTATTATATTTTTTTTAATAAA
;     G-trnS(gcu) ==> start
 62378  GGAAAATTAACTATAGGTAAAGTGGATTATTT!GCT!AAGTAATTGAATTGTAAATTCTT
 62436  ATGAGTTCGAATCTCATATTTTCCG
;     G-trnS(gcu) ==> end
 62461  TAT
;     G-trnR(acg) ==> start
 62464  ATATCTTTAATTTAATGGTAAAATATTAGAAT!ACG!AATCTAATTATATAGGTTCAAAT
 62522  CCTATAAGATATT
;     G-trnR(acg) ==> end
 62535  ATATTATATTATATAATATTATATATTAATAAATATTATTTATTTATTTATTTATTTATT
 62595  TATTTATTTATTATTATTAAATAAAAATATTTAATAAAATAATATAAAATATTATAATTA
 62655  TTTATATATTAATTATTAATTATTTATTATTTATTATATAAAAAGTATATAATTTTGTAT
 62715  TTTAATATAGGGTTAATTAATTAATTATTAATTTTTTTATAATAAGATAATAATATATTA
 62775  AAAACTTATTATAAATTTATAAAATAATATTTATTTAATTTGATATTATTTTTAATCTTT
 62835  CATTAATATATATTTTATTATAAGTAATAATATAGTTTAATTTAATTAATATAAATAAAT
 62895  TACATAAGAATAATATTATAATAATATTATATATTATATAAAGAAATAATAATTTATATT
 62955  TTTATTTTTTATAAATAATATAAATATAAATATTAATATTAATATAAATATAAT
;     G-trnA(ugc) ==> start
 63009  GGGGTTATAGTTAAATTTGGTAGAACGACTGCGT!TGC!ATGCATTTAATATGAGTTCAA
 63067  GTCTCATTAACTCCA
;     G-trnA(ugc) ==> end
 63082  ATAATTATATTATATAATATATATATTAATAAATTATATATATATATATATATATATAAA
 63142  TATTAAATAAATATTATATTAATAAATAATATAAATTATCTAATCGAAGGAAATAATTAT
 63202  AATATAATATAAATATTTTAATAAATTAATAAATATTATATTAATAAATAATTAATAAAT
 63262  ATATAAATTATAATAAATTTTAATATTATTATATAAATTAATTAAATATAATAATTAATG
 63322  AAATA
;     G-trnI(gau) ==> start
 63327  GAAACTATAATTCAATTGGTTAGAATAGTATTTT!GAT!AAGGTACAAATATAGGTTCAA
 63385  TCCCTGTTAGTTTCA
;     G-trnI(gau) ==> end
 63400  TATTATATATCATTAATATATAAAATATAAATATATATATTATAATAATAATAATAATAA
 63460  TAATAAATATAAATATAATTATATATATATATATATATAAATAAATAATTATTTAATTTA
 63520  TAATAAATATATATAGTTTTATTATTAATTATATTTAATAAATATTAATTATTAATTTTA
 63580  TATTTATAAATAAATTTATTACTCCTTCGGGGTCCGCCCCCTCCCCTGCGGGAGGGGAGC
 63640  GGACTATTTTATTAAAAATATTATAATTATATAATAATATAAATAATTTATAATATAATA
 63700  ATATATACTTATAAATAATATTTAAATCTTATTATTAATTTATAAATCATAAATTATTAT
 63760  TAATAAATATCTCTTTTAGATAAATTGAACTTATATTTATATTATATATATATAGATATA
 63820  AATCTTAAATAGAGTAAATATATTATAATAATTATATAAATATATATATATTATATTAAG
 63880  ATAATAATATATATATATATTAATATATAA
;     G-trnY(gua) ==> start
 63910  GGAGGGATTTTCAATGTTGGTAGTTGGAGTTGAGCT!GTA!AACTCAATGACTTAGGTCT
 63968  TCATAGGTTCAATTCCTATTCCCTTCA
;     G-trnY(gua) ==> end
 63995  TAATTTATTATTAATTATATATTATTATAAATCCATTGAAATTAATATAATCCAATGAAT
 64055  AATTAATTTAATACATAATTTAATATATAAAATTATATATATATATACTTTATAAAAAAA
 64115  AATTATATAATAATTATATTAATATATTTATATATATAAATAAATAAATAATAATAATTA
 64175  TAATTATAATTATAATTAATTAATTAATAAATAAATAATAATTTATATTATCTTTATAAT
 64235  ATATATATATACTTTTATAAAAAAAAATATATAAATAATTTTAAAATGTATATTTTTATT
 64295  AATAAAATTAATAATAAAATAATTATTATCTGTATTTAATAAATTTAATTAAAGAGTTAT
 64355  ATTTCTATATATTTATATATTTATTTATTCTCCTTCCGGGGTTCCGGCTCCCGTGACCGG
 64415  GCCCCGGAACTAATGAAATATCTAAAATAAGGGTTTTTATTTATTTAATTAATATATATT
 64475  TATTCTTTTATATAATAT
;     G-trnN(guu) ==> start
 64493  GTCCTTATAGCTTATCGGTTAAAGCATCTCACT!GTT!AATGAGAATAGATGGGTTCAAT
 64551  TCCTATTAAGGACG
;     G-trnN(guu) ==> end
 64565  ATAATAATATATATATATTTTAATTTATATATTATATATATATATATATATTAAAGAAAA
 64625  ATAATATAAAAAGTATGTATTAATAATAATAATAAATAAATAATAATAAATAATTTTATT
 64685  ATATTATATTATATTATATTATATTATATTATATTTATTGATATATTTATTGATATTTAT
 64745  TAATTTAAGATTATTCATTAAATATATAATTATTAATAATTTAATATATTTTATAATTTT
 64805  TATTATATTTTATGTAAGAAGAAACTATTTTATATATTATATATATATATATAATTTTTA
 64865  TAAAATGATAAATTTTATATTATAAATATTATTAAAATATTTTTATAAATATTTAAATTA
 64925  TTTATAAAAAGGTATATAATAATAATTATTAATATTATATTATATTATATATTTATTTAT
 64985  ATTATATATAATAATATATTTATATATATATTAATTAATAAATTAAATAAGTATCTATAT
 65045  TTTATATTATATTATATTATATTATATTATTTTATTTTATTAGTTCCGGAAGGAGAATAA
 65105  AAAGTATTCTAAAGAAATTATATATTTATTATTTTTATTAATATATTATAAATTAATAAA
 65165  AAATAAATATGTATATATAAATTATATTTATTATGTTTAATTATTTATAATTTATTATAA
 65225  TAAATAGTATAAGATATCTTATTTATATTTATATATAATAAAGAATATTATTAAACTAAC
 65285  ACCTATATTATATATATTATATTATATAATATTATATATATATTAATTACTAAGAATAAA
 65345  TTTATAATTAGATAATATTTATATTTATTTATTTATTTAATTAACAAATATATTAATATT
 65405  TTTAATTAATTAATAATACCTTTATATATATATATATATATATATTAATTTTAATTATAT
 65465  AATTATCTTTTTTTTTTATTAATAATCATAAATATATTATATATTTTATATAATAAGATT
 65525  ATAATTTTATAATTATTTTATTTTTTTTTATTAAAAATTATTATTATTATAATTATTATA
 65585  TTATAATTATAAATTATTAAAGAATATATTTATTAATATTTTAATAATTAATATCTTTTA
 65645  TTTATATTTATAAAATAAGGTATAAATATTGATAATAAAGAATAAATATTGTATTAATTA
 65705  TAATAATAATTATAATTAAGGA
;     G-trnM(cau)_1 ==> start
 65727  GCTTGTATAGTTTAATTGGTTAAAACATTTGTCT!CAT!AAATAAATAATGTAAGGTTCA
 65785  ATTCCTTCTACAAGTA
;     G-trnM(cau)_1 ==> end
 65801  ATAATGATTATAATATTTATATATATATTAATAATATTAATAAATAATTACTCCTCCTAG
 65861  CAGGATTCACATCTCCTTCGGCCGGACTCCTTCGGGGTCCGCCCCGCGGGGGCGGGCCGG
 65921  ACTATTTTATTATTATTATTATTAAATAGATGTTCATTAAATAATTATAAATATAATTTA
 65981  TCTTTTAAATATATATATATAATATAATATTTAAATATATATTATAAATAAATAAATAAA
 66041  TAATTAATTAATAAAAACATATAATGTATATTTATCTATAAAAAATATTAATTAAATTAA
 66101  TATATTATTACAGATAAATAAATAAATAAATATAAATAATTATCCTTCTTAAAAATAAAA
 66161  AGAGACGGACCGGACTATTTTATTTTTAAATATATATTATATTAATAATATAAATATAAG
 66221  TATAAATAAAAATTAATAATATATTATATATATATTATATTAATAATAATAATAATAATA
 66281  ATAATAATAAATAATAACTCCTTGCTTCATACCTTTATAAATAAGGTAATCACTAATATA
 66341  TTATAATAATAATAATTATATATATTATATATAATCTAAATATTATATATTTTAATAAAT
 66401  ATTAATATATATGATATGAATATTATTAGTTTTCGGGAAGCGGGAATTCCGTAAGGAGTG
 66461  AGGAACCCCTCCCTATACTTACGGGAGGGGGACCGAACCCCTATTTAAGAAGGAGTGCGG
 66521  GACCCCGTGGGAACCCTTTTTATTCTTAATTAAGAAGGAGTTTTATTTTTAGTATTTTTT
 66581  ATAAAATATATATTTATATGATTAATAATATTATATATATTATTTATAAAAATAATATAT
 66641  AATTTTAATTATTTTTAATAAAAAAGGTGGGGTTTGGTAATATAATATTTTTATTTTATT
 66701  TATAATATATAATAATAAATTATAAATAAATTTTAATTAAAAGTAGTATTAACATATTAT
 66761  AAATAGACAAAAGAGTCTAAAGGTTAAGATTTATTAAA
;     G-cox2 ==> start
 66799  ATGTTAGATTTATTAAGATTACAATTAACAACATTCATTATGAATGATGTACCAACACCT
 66859  TATGCATGTTATTTTCAGGATTCAGCAACACCAAATCAAGAAGGTATTTTAGAATTACAT
 66919  GATAATATTATGTTTTATTTATTAGTTATTTTAGGTTTAGTATCTTGAATGTTATATACA
 66979  ATTGTTATAACATATTCAAAAAATCCTATTGCATATAAATATATTAAACATGGACAAACT
 67039  ATTGAAGTTATTTGAACAATTTTTCCAGCTGTAATTTTATTAATTATTGCTTTCCCTTCA
 67099  TTTATTTTATTATATTTATGTGATGAAGTTATTTCACCAGCTATAACTATTAAAGCTATT
 67159  GGATATCAATGATATTGAAAATATGAATATTCAGATTTTATTAATGATAGTGGTGAAACT
 67219  GTTGAATTTGAATCATATGTTATTCCTGATGAATTATTAGAAGAAGGACAATTAAGATTA
 67279  TTAGATACTGATACTTCTATAGTTGTACCTGTAGATACACATATTAGATTCGTTGTAACA
 67339  GCTGCTGATGTTATTCATGATTTTGCTATCCCAAGTTTAGGTATTAAAGTTGATGCTACT
 67399  CCTGGTAGATTAAATCAAGTTTCTGCATTAATTCAAAGAGAAGGTGTTTTCTATGGACAA
 67459  TGTAGTGAATTGTGCGGACTGGGACATGCCAACATGCCGATTAAAATTGAGGCAGTATCA
 67519  TTACCTAAATT
;     G-orf458 ==> start /note=LAGLIDADG ;; evalue:5e-32
 67530  TTTGGAATGATTAAATGAACAATAA
;     G-cox2 ==> end
 67555  TTAATATAAATTTGTTATTAATGTTTTTAATAATTATTAATAATTTAATTTTTAAAAATA
 67615  ATAATAATAATAATTATAATAATATTCTTAAATATAATAGAAATATAGAATTATATTCTA
 67675  TTCAATCACCTTATATTAAAAATATAAATGTTATTAAAAGAGGATATCATACTTCTTTAA
 67735  ATAATAATTTAATTATTGTTCAAAAAAATAATAATGAAGATAATTTAAAATTAAATAATT
 67795  TAGAAATAAATAATTTTCATAAATGATTAGTAGGTTTTACAGATGGAGATGGTTCTTTTT
 67855  ATATAAAAGGTCTAGAAAATAATTTTAAATTCTTTTATGGATTCCATTTACATAAAGATG
 67915  ATATCTCTTGTTTAGAACATATTAAAAATAATTTAAAAATACCTAGTAATATTAATATTA
 67975  GAGAACTATCAGTTCAATTACTAGTGACAAAGAAACAATGAATAAGTGATAATTTATTAC
 68035  CTATTTTTGATAAATATCCTTGTATAACTATAAAATATTATAGCTATTATAAATGAAAAA
 68095  AAGCTATAATTGATAATTTAAATGGTATAACTTATAATAATAATGATGTATTAAATATTA
 68155  AAAATACAATTAATAATTATGAAGTTATACCTAATTTAAAAATTCCATATGATAAAATAA
 68215  ATGATTATTGAATTTTAGGTTTTATAGAAGCTGAAGGTTCATTTGAAGTAATTAAAACTC
 68275  GTAATATTTGTAGTTTTAATATTTCACAACACCAACGTAGTATTGAAACATTAAAAGCAA
 68335  TTAAATCTTATATTTTAACTAATTGAAAACCTATTGATAATACTCCATTAATAATTAAAA
 68395  ATCAATTATTAAAAGATTGAGATTCATCTATTAAATTAACTAAACCTGATAAAAATGGAG
 68455  TTATTAAGTTAGATTTCTATAGAATAGATTTTTTATATTATGTTATTATTCCTAAATTTA
 68515  ATAGTATAAATTGATATAGTATTAAATATAATAGCTATATAAATTGACAATCTATAGTTA
 68575  ATATTTATATAAAAGGTTTACATAAAATTAATAATAAAGATATTATTAATTATATTGAAC
 68635  ATATTAAAAATTTAAATAAAAAAGGTATTAATAAAATTAATTATAATATTGAATTATATA
 68695  ATAATATTATTAATAATAATAAACCATTATATAATAAAAATTATACATATAGACTTAATA
 68755  GTATTATTCATAGTAAAAAGAATATTACAGGTGTAGGAGTATTTGTATATGATTTAAATA
 68815  ATACATTAATTATAACATTTACAGGATATGTACCTGCCAGTTTACATTTTAATTGTTCTC
 68875  CTTTTCGGGGTCCCGGCTGGGGCCGGGACTAA
;     G-orf458 ==> end
 68907  ACATGAGATTGCTAAATATATTAAAAATGGTAATGTATTTATAAATAAATATATTTTAAA
 68967  AAATATTTTATTAGATTAATTATTATTTTTATTTCTTCTTAAAATTAAAAAAGGAGACTT
 69027  TTTTATATTTATATAAAATATATATAAATTATTCTTTTATTATAAATATATAAAATTATT
 69087  TTCTTTTAATTATTTTAATAATAAATTAATTAATTCTTCATGGCTATAGTCATAACTTTT
 69147  AATAATATTCTTTTATTCTTTATTATTATATATATATTTATTATTTATTATTATAGAATT
 69207  TATATTTATAAAAATATTAATATTTTATTTAAAATAAATAATGATTAATTTATAAAATAT
 69267  ATATTAATTAAGTTTCGGGTCCCGGCTACGGGAGCCGGAACCCCCGAAAGGAGTTATTAT
 69327  ATTTATAATTAAATCTTTAAATAATATATCTTAAATTATTATATTGATATTAATATTATA
 69387  TTGATATTAATATTAAATATATATTTAATATTTAGCTTATTATTTTATAAAATTATATTT
 69447  ATATATTATAATATAATTAAATATATTATAAATTTAATAATTTAATAAAAATATTCTTTT
 69507  TATAATTATTATAATAATTAAATAAATAATAATAATAAGAATAATTAATGTATAATTTTT
 69567  TATAAATATTATATATTTTTATATTAAT
;; mfannot:
 69595  agttccggggcccggccacgggagccggaaccccgaaaggagaaatattaataaaataaa
 69655  attataatataattaaattataagaattatatttactccttttataatttatatttataa
 69715  tataatataatataaaataaatataatataatataaaataaatataatgtaataggtatt
 69775  cactcctctttggggttccggtcccccatacggatacggatacggatacggatacggata
 69835  cggatacggatacggatacggatacggatacggatacggatacggatacggggggccgtc
 69895  ccccagaacttaatattatatcttaaataattaatataaatataatatattatttaataa
 69955  taataataaataaataaataaataaataaataaataaataaataaattaaataaataata
 70015  atattattataattactttttaataaataatattaatataatattatattagtattataa
 70075  ataaactttttattattttatatataatatagaaatatattatataattattatttttaa
 70135  ttataaataaaatataattattatttattatataatttatataaatatatatatttatta
 70195  tatatataaatataaatataataattaattttatatagaaattctaataataataataat
 70255  aataaatataaaaaagtccggcccgccccctgcggggcggaccccgaaggagtgagggac
 70315  ccctccctatacttacgggagggggaccgaacccctttttattcttaagaaggagatgtt
 70375  cattaaataattaaatatatataattaataatattaaagttttatatatataaatattaa
 70435  tatattataaaaggtttatatatatatataataagataagtaataaattaattaattaat
 70495  aatataaaaatatatattatatattatgttttatttatatatatatatatattatgtatt
 70555  attatataaatatatatatatattatattataagtaataataagtattatattatatata
;     G-trnF(gaa) ==> start ;; mfannot: evalue : 2.40e-11
 70615  gcttttatagcttagtggtaaagcgataaatt!gaa!gatttatttacatgtagttcgat
 70673  tctcattaagggca
;     G-trnF(gaa) ==> end
 70687  ataataataatatattaattaataattaatttataataaatatattataataattaatat
 70747  atatataatatattttatacaaagaaaatatatattatatctcttatttatttatttatt
 70807  aatattttaataaatataatattataaaaaaaagtttatatatttataaatataaatata
 70867  aatataaatataatataagtttggtattcatttaattatattatttaattaaaaatattc
 70927  taaataagaataaatatcaataaaggagttataaatatatatatatattaatatatatat
 70987  aaaaatatatattattattagttcccgcttcgcgggaacccc
;; mfannot:     /group=IB(5') (1.38e-07)
 71029  GTAAGGAGTTTTATTATAATAAAATTTATATATATTTAATATATAATTATAAAAATATTA
 71089  TATAATAAATAATAAATAATTATTAATAATAAATAAATATAATAATAATATTATAATAAA
 71149  TTTATAAATGATTATAATAAATTTATATTAATTTTTTATTT
;     G-trnT(uuag) <== end
 71190  TGTAAATACTAAGATTTGAACTTAGATAATATGCAC!CTAA!AAACATACATTTTACCAT
 71248  TAAATTATATTTAC
;     G-trnT(uuag) <== start
 71262  CTTATTAATTATATAAATTTTATTAAATATATAATATATTAATTATATAAAAATTATTAA
 71322  ATAAATATATAATATATTATATATAATTTATAATATATATATTATAAATATTATTATATA
 71382  TAAAATATAATATACTACTTATAAAAATATATATATATATATAAATATATATATAAATAA
 71442  ATATTTTATATATTAAATTAAATAATTATTAATAAATTTAATTATAAAGTATAATTTTCA
 71502  ATAGGAATATTAAGAAGATTATAATAATTATATGAATTATTATAATTATATATATATAAA
 71562  TAAATAAAATAATAATTATAATAATTAATAAGAGTTTTGGATATATATCTGTGGAGTATA
 71622  TATTTTATAA
;     G-trnV(uac) ==> start
 71632  AGGAGATTAGCTTAATTGGTATAGCATTCGTTT!TAC!ACACGAAAGATTATAGGTTCGA
 71690  ACCCTATATTTCCTA
;     G-trnV(uac) ==> end
 71705  AATCTAGATATAATATTATATCTATCTTAATATAATAATATTTATTTATTTATTTATTAA
 71765  ATAAAAAAAAATAAATAATATTAATTAATATAAGATTCTTTTTAATTATAATAATAAATA
 71825  AATAAAAAGAAGATATTATCAATGATTTATATTAATAATAAATATAAATAATAAAAAATA
 71885  TATATAATATAATATAATAAATATATTTCCTTTAATATTAATAAATTAATAATAATAATA
 71945  ATAATAATAATAAAATATTTAAATAAATTATATTCAATACAAATTAATTATTTATATTAT
 72005  TAATAATTGAATAAATAATCCGGTCGAAAGAGATATTAATTCGATTATATTATTTATTTA
 72065  ATTATATTTAATTTAAATATATAAATTAATATATATATATTGAATTATATATAAATTTAT
 72125  TTTATAATTTTATAAATAATATATTATTATAAATATTTAATATAATTTATATTATTATTA
 72185  AATAAAAGATTTATTAAATTAATATTATTATTTAATTTTATTATATAGTTTTAGGGATAA
 72245  TATTTTATTAATATTTTTTTTTATTTATTTATTTAATTATATTATATATATAATATATAT
 72305  ATAACAATAAATTT
;     G-cox3 ==> start ;; mfannot: alternative ATG start pos 72301
 72319  ATGACACATTTAGAAAGAAGTAGACATCAACAACATCCATTTCATATGGTTATGCCTTCA
 72379  CCATGACCAATTGTAGTATCATTTGCATTATTATCATTAGCATTATCACTAGCATTAACA
 72439  ATGCATGGTTATATTGGTAATATGAATATGGTATATTTAGCATTATTTGTATTATTAACA
 72499  AGTTCTATTTTATGATTTAGAGATATTGTAGCTGAAGCTACATATTTAGGTGATCATACT
 72559  ATAGCAGTAAGAAAAGGTATTAATTTAGGTTTCTTAATGTTTGTATTATCTGAAGTATTA
 72619  ATCTTTGCTGGTTTATTCTGAGCTTATTTCCATTCAGCTATGAGTCCTGATGTACTATTA
 72679  GGTGCATGTTGACCACCTGTAGGTATTGAAGCTGTACAACCTACCGAATTACCTTTATTA
 72739  AATACTATTATCTTATTATCTTCTGGTGCTACTGTAACTTATAGTCATCATGCCTTAATC
 72799  GCAGGTAATAGAAATAAAGCCTTATCAGGTTTATTAATTACATTCTGATTAATTGTTATT
 72859  TTTGTTACTTGTCAATATATTGAATATACTAATGCTGCATTCACTATCTCTGATGGTGTT
 72919  TATGGTTCAGTATTCTATGCTGGTACAGGATTACATTTCTTACATATGGTAATGTTAGCA
 72979  GCTATGTTAGGTGTTAATTATTGAAGAATGAGAAATTATCATTTAACAGCTGGACATCAT
 73039  GTTGGATATGAAACAACTATTATTTATCTACATGTTTTAGATGTTATCTGATTATTTTTA
 73099  TACGTAGTCTTCTACTGATGAGGAGTCTAA
;     G-cox3 ==> end
 73129  GGCTATAGAATTATATATCTAAATGATTAATATATATATTATTAATAATTAACAATAATT
 73189  AATATATTATAATTTATATATATATATTTTATATTATTATAATAATATTCTTACAAATAT
 73249  AATTATTATATATTATTCCTTCAAAACTCCTAACGGGGTTCCCGCGAAGCGGGAACTAAT
 73309  AATAATATAATCATTATACTCTTTTTTCATTTACCTTTTATAAAGATAATTAATAAATTT
 73369  ATTTAATATTTATAAAAAAAAATATAATATTAATATAATATAATAATGTAATTATTTATA
 73429  TTTTTATATTCCTTCGAGGTCACCGCCTCACCTCCAGCGGGACTTTTTTAATATGATATA
 73489  ATATAAATATTATTAATTTAACTAATATATAAATTCATATATATATATATATTATTAATA
 73549  TTATTTTATAAAAAATATTTTTATTTGATTATTATTAAATATTATATAAAAATATTAATA
 73609  TATTATAAATATACTATTTATGTAATTATTTTTTGAAGTGAGCACCTATTTTATATATAT
 73669  TTTATATATATTTTATATATATTATATATATATATTTTATATATATTTTATTATATTTTA
 73729  TTAAAAATAGATGTGAACCTCCATGAGAGAGGAATGAATACCTATTTTATAAAGTATATT
 73789  TTATATTCTATATATTATAAATATGAACCAAAAAAAGGAGTTTAAAATTTAATTAAATTT
 73849  AATTAATTGAATTTCTTTATTATTATTATCATAATTATTAAACCCTTTATTAATATAATA
 73909  ATATATTATTTATTATCAAAATTCCTACCCTTTTTATAATTTATATCTTTAATAATATAA
 73969  TTAAATATAAAATGTTTATTAAATATTATATAAAAAAAAAATAAAAATATATATATATAT
 74029  ATAAATGATAAATAATAAGGAATTCACACTTATATAAATTTAAATATAAAGTCCCAAAAG
 74089  AAGTATTCATTAAATAAATTATCATTAATTAATTATAATAAACTTATTTAATATTATTAA
 74149  AGATTAATTTATAATAATAATTATTATTATTATTATTAATATTAATAGTTCCGGGGCCCG
 74209  GCCACGGGAGCCGGAACCCCGAAAGGAGAAATATATAAATAATTAAATAGTTCATATATT
 74269  CAAAAGAATTAGAATTAAACTTTAATAAGTGTATTTAATATATAGAATATTAATAGAATA
 74329  TTTATTCTATTTATATATATATTTATATATATATATATTAAATAATATTATTTATATTAT
 74389  ATTTTATATATATATTATTAATATAAAAAGTATATTATATGTATTATATATATTATATAT
 74449  TATATATTTAATAATATATTACTATTATAATTAATAATTTTATAAAGTTCCGGGGCCCGG
 74509  CCACGGGAGCCGGAACCCCGAAAGGAGAAATAAATAATTATATATTTCCTTCGTGGTTCG
 74569  GTTCCCCCTCACTCATTCAAACTATAATTTAATATATTATGATATTATTTATAATTTATA
 74629  ATATAATGTATAATATTATATTATAAATATTATATAAAAATAAAATGATAATAATAATAA
 74689  TAATAATAAAAATAGAAAAGAATAATTTTTATTATTTTAGTATATATAAGAATTTAATAA
 74749  GTTAGATTATTGCGGACACCGTTACGCGGAGTGGGGACTATTATATTTTACCTATATATA
 74809  TTAATATTATTATAATTTCCTTCTTTAAAAGAAAAAAGGGATTCGAGAACTTATTATTAT
 74869  ATTAATATATTAATAATAAATAATAATAAATAATAAAAAAGTAAATAAATATAAATTATA
 74929  TAAAAATATAATTTTATTATTAAGGAGTGAGGGACCC
;     G-rrn5_2 <== end
 74966  CCCTCCCTATTCTAACGGGAGGGGGGG
;     G-rrn5_2 <== start ;; mfannot: only core
 74993  GACCGAACCCCAAAGGAGTTTAAATATAAAATATAATATTATCATTAAATTCTAATAAGG
 75053  GTATATAATGAAGATCTATTAGAACCTAAAAAGAATATTAATATATCTTTTATAAAATAA
 75113  TAATAATAAATATAAATATAAAAATAAATTGTAATAAATAATAATATTTATAAATAATAA
 75173  AAAAATAAGAAATATATTAATTATTAATAATAAATAAATTATATTAAAATATAATATTAT
 75233  TATTAAATTAAAGAAATATATTAAATATATTTATTAAAATTTTATAAATAAGTTAATATT
 75293  TTATTAAATAATATTATAAATAAATAAAAAATAAGTATATAATTATTAATATATTAATTT
 75353  ATTATGTTATATATTTTTATATTTCAAATATATAAGTAATAGGGGGAGGGGGTGGGTGAT
 75413  AATAACCAGAATATTCAATAAATACAGAGCACACATTTGTTAATATTTTATAATATAATC
 75473  AATAAATAATATTATAATAATATAATATAATTAATAATAGATATAAAGTATAAACAATAT
 75533  AATAAATTATATAAAATAAATATAAATTAAAAATAAAAACTAAATAATTAATATAATAAA
 75593  TGATAAACAAGAAGATATCCGGGTCCCATGATAAATTATTATTGAAAATAATAATTGGGA
 75653  CCCCCACAATAGAATAAAAAATTAAAAGAATTAATAATATATAAATAATATAAATATATT
 75713  ATATATATAATATAATATATATATATATAAAATAATAAATTATATAATATAATATATATA
 75773  TATAAAATAATAAATTATATATATATATATAAAATAATAAAAAATAATAATCATATTAAT
 75833  TTTATAAATATAATTATTATTATTAATAATAATAATAATAATAAAGAGATAATAATTTAT
 75893  AAAAATTAATATTTATTTTATGTAATATTAATATTAATATTAATATAATATAATATAATA
 75953  TAATACGGATTAAATATTACCAGTTGTTCACAGGTAATATAAAATCCTATCGTTTCACCT
 76013  ATTATTAATTAATAGTTCCGGGGCCCGGCCACGGGAGCCGGAACCCCGAAAGGAGAATAA
 76073  GTATATATAATAAAATTTAATAAAAAAAAAATAATTATATAATAAATATTTATATTATAA
 76133  TATTAATAAATATAAAATATAATTGATATTAACATTATATAATTAATAATATAATCAAAT
 76193  AATATAAATATAATATAAAAGTTTTAATTATTAAAATTATATAAATATTATTTAATAAAA
 76253  ATAAAAATAATAATAATAATAATAATAATAAAGTCCGGCCGAAGGAGATAAATATTTATA
 76313  TCTTTATTTATAATTATATATATATAAAAGTTTATTAAAATTTATAATAATAATATAAAA
 76373  AAGTATATAATAAATTTATTATAAATAAATAAATATTTAGTAATAATATTTAATAAAATT
 76433  ATAAATATTATAAATAAAATATTAATAATAAATAATAAATATATAATATAATATAATATA
 76493  ATAAATTAATAACAATAAGATATCCGGGTCCCCTAAATAATTATTATATAAAATAATAAT
 76553  TGGGACCCATACATATAAATATAAAATATTTTAATATTTATATATAAATAATAATAATAT
 76613  ATATTTATATTATAATATAACCCCTTCCAATTAATATTAATATTAATATTTAATTACTTC
 76673  CTTAAAAAAATAATAATTAATTAATTGATTTTTATATTAATATAAAAAAGTTAATATATA
 76733  TATTTATATATAAATAATATAAATTAATATAAAGATAATAAGTCCCCAAAGGAATAATAA
 76793  ATAATAGTATGTATTTAAATAATATTTAATATACTATCTTTTTTATTATTTTTATTATTA
 76853  TAATATATTTATAATAATATATTTAATTATAATTTATAAAAAAGAGATATAATATTTTAT
 76913  TATATATAATATTAATATAATACAAATTAACATTATTTAATTATTATTAATAATATTTAA
 76973  CTTTATTATTATCTTCTACGGTTGGATTATTATTACTATTTATTTATTAATAATAAATAA
 77033  TAAATTATAAAGTCACTGAAAGAGTGAAGAATTACCCATGGGATAATCCCAAAGGATAAT
 77093  ATAAATATTATAAAATTTTTATTAAATAATATAAAATTCAATAAAATAATTTTAATTAAT
 77153  TAATTAATTAATATAAAAATAAATATTTTTAATTAATATTAATATAAATATAAATATAAT
 77213  AGTATAGTATATAGGAAGTTAATAATAATATAAATATTATATAATATATATATGTATATA
 77273  TATTATATAATTAATTTTCTCCTTTTGGATTTACATCTTAATAAAATATAAAATATAAAA
 77333  TGTTATTAACAATAAAAATTATTAATCTTTATAATATTAATAATAGTAAATTTATTTATA
 77393  TATCTCCTTTAGGATGGATTATTTTTATTAAAAAAAATATTAAATATTATAAATATATTA
 77453  TAAATATATTATAAATATATTATAAATATATTATAAATAGAATATAATATAATATTATAT
 77513  ATTATAATGATAAAGATTATATATATTTTCTTTTTTTTATTTATTATTTTTAATAAGTAA
 77573  AAATTATATTATATATATATATATTAAATTTTATAAGTAATATAATATAAGTATTAATTA
 77633  TATAAA
;     G-trnM(cau)_2 ==> start
 77639  TGCAATATGATGTAATTGGTTAACATTTTAGGGT!CAT!GACCTAATTATATACGTTCAA
 77697  ATCGTATTATTGCTA
;     G-trnM(cau)_2 ==> end
 77712  ATAAATTAATATATAATATCTCCTTTCTATAAAAAGTATAATAAAATATATTATAAGAAG
 77772  AATATATTATATAATATAATAATTATATTAATAATATTAATAAATAATATATAAATAATT
 77832  ATAAAAAAGTATATAATATTAATCAATTAATTAATTAATAAATATAAATAATATATTAAT
 77892  TTTTAATTAATTTGAATAAGATATTTATATTATTAA
;     G-rnpB ==> start ;; mfannot: Approximate position
 77928  TAGGAAAGTCATAAATATATAAATTATATTATATAATTAATATAATAATAAAATAAATTA
 77988  TATATTTTATTTATAATATTATTTCTTTATAAGATAAATATTATCTAATTAATAATTAGA
 78048  TTGAATAATATTTATAAAGAAATATATATATATATAAAAAATCATTATATAAATTTAATT
 78108  ATAATTTAAATAAATTTTATATAAATTAATATAATATTAATAAAGTAATTAGTATAAATA
 78168  AATAATATGAAAATAAAACTTAATAAATATATAAATATAGTCCATATATATATATTAATA
 78228  AAAAAAAAGTAATATATATATATATATTGGAATAGTTATATTATTATACAGAAATATGCT
 78288  TAA
;     G-rnpB ==> end
 78291  TTATAATATAATATCCTTA
