# Supplementary material for: Global Characterization of Fungal Mitogenomes: New Insights on Genomic Diversity and Dynamism of Coding Genes and Accessory Elements
Source: Front Microbiol. 2021 Dec 1;12:787283. doi: 10.3389/fmicb.2021.787283 (PMC8672057; doi:10.3389/fmicb.2021.787283)
Supplement: Supplementary File 1 — de novo annotation files of the 685 mitogenomes investigated in this study. Annotation was performed with the Mfannot program. [file Data_Sheet_1.ZIP › Supplementary_FileS1/CP014249.1_Eremothecium_sinecaudum_strain_ATCC_58844_mitochondrion_complete_genome_mitogenome_g3.mfres]

;; Masterfile modified automatically by mfannot version 1.35
;; on Sun Dec 27 00:44:43 2020 by user pfonseca on host LGCM-PROC
;;    - Gene Totals: 34
;;    - List of genes added:
;;      atp6                 atp8                 atp9                
;;      cob                  cox1 (1 introns)     cox2                
;;      cox3                 orf305               orf323              
;;      rnl                  rns                  rps3                
;;      trnA(ugc)            trnC(gca)            trnD(guc)           
;;      trnE(uuc)            trnF(gaa)            trnG(ucc)           
;;      trnH(gug)            trnI(gau)            trnK(uuu)           
;;      trnL(uaa)            trnM(cau)            trnN(guu)           
;;      trnP(agg)            trnP(ugg)            trnQ(uug)           
;;      trnR(ucu)            trnS(gcu)            trnS(uga)           
;;      trnT(ugu)            trnV(uac)            trnW(uca)           
;;      trnY(gua)           
;;
;; end mfannot
;;


>CP014249.1 Eremothecium sinecaudum strain ATCC 58844 mitochondrion complete genome gc=3
     1  ATATTATTAATAATGTAAGATTACTTATTAAATATACATTTAATTATTTATTATTTTATT
    61  ATATATAATATCTATATAAGATTATTATGATATTAATAATATGTTATTATTATTTAAATA
   121  TTTATTCTTTAATTATTATTGATTATATAATATTGCGATTACTTACTTATTGCGAGTGTC
   181  CTAAAAATCTCTCGGCGCCTCAATATTCTTACGAATATATCGTGAGGGCATCCCCTCTAT
   241  ATTTTTATATTGTTCTTTAACTCTAGAACTTATCTGTACTTTGGCGATCTGGTCTGACGT
   301  TCATTCTGTACCCCCATATATTAATATTCATAATGTGAATAGCGTTATGTCGCCCTCGCT
   361  TCGGGCTAAGATGTTAATAACAATTACTCTCTAATATATTACTATATAAATATACTACTA
   421  ATATAATAATACTATGTATTAATAACCTTACATTGTTATAAATAATATTCCTTAAAGATT
   481  AATAATAATTATTATCTTATTAGATCATCATTATAATTGTTAATGTATAACATGATATCA
   541  TTTAAGTATAGCCTTTCATTATTAATAATATAACATATATAATATAAACATTACATGTAT
   601  AACATATAATATAATTTAATATAACATATACAATATTAATATGATATGTATAATATATAT
   661  AATAATAATATGACATGTATAATATAATAATATATAAACATTACATGTATAATATATAAT
   721  AATATATAATGTATAGTATATAATATAATATATATAATATATAATGTATAGTATGATAAT
   781  ATAATGTATATAATATAATCTATAATAATATAAATATATATATAATATTGATAATTAATA
   841  CTACTAATAATTTATGTAATGCCTTATATGATTAATATAACATATGATTAATATTAGCCT
   901  TATATGATTAATATATAATATATACAATATAAATATGATATGTATAATATAACTATATCC
   961  AATATAAATATTATATGAATAATGATAAAATATATCTAATATAAACTTATATAAATAATA
  1021  TACTATAATATAACTATTATTAATAACTATTATAAATACTATAATATTACTATTACTTAT
  1081  TAACTAATATATAATATTACTATTAATATTGACTATTATAATATGACAATTAATTAATAT
  1141  ATAATATAACTATTATTATAATGAATACTTATTATTATTATTTAATATAATGATAAATAA
  1201  ATATGTATTTGTTACTATATGACTATATATAAATATAATTATAGCCTTTGTTATTAACGT
  1261  ATAATATGAATAGAATATTAACCATTGTTATTAACATATAATATGAATATAATATTAACT
  1321  ATTGTTATTAAAGTATAATATAAATATAATATTAACATATAATATATAACATATATATAA
  1381  TATATAACATATATAATACTATTAATATAACATTTATATATAATATATAATACTATAATA
  1441  TAACTATTATACATATACATATAATTAACTATAACTATTATTACTATTATTATAATAACT
  1501  AATATAATTATTAATATATCCTTACATTATTAAGATACTATATAATTATTATCATAACCT
  1561  TATATCTAATAAGATAATATATAATATATATTGTAACTATAATTATTAATATATATAACC
  1621  TTACTTTAATAAGATATTATATAACTATTATTAATATAATTATTAATATACTATATACCC
  1681  ATTATTATAATGTATATAATATACTATACAATATATAACATAATATTACTTAACATTTTA
  1741  TATAATATTTAATATTTACTTATTAATTTAATTAATATTAGGAATCCCCTGACTTTACAA
  1801  TTTATTATTTGTTACTATTATCATTATATAATATTACAATATGGAAGGGGTCCCCCTGAC
  1861  ATAATACTTGTATAGATCAATAATATAATATCAATATACATATACCATATACTATTAATA
  1921  TAACATATTACTAATATCATAATTATTATATAAATTATTATTAATATTATTATTATAATG
  1981  TTTAACTATTCCCGAAGACATGGAATGTCAAGGGTTCAGTATTAGTATATAATATATATA
  2041  ATATAATATAAATATATATTGATTATTCATTAACGTTAATTATTATTAACAATATCATTG
  2101  GTAGTTGTATATAAGAAATATTATTAATATATTACTTTTTATTAGTATATTTAGTTAATA
  2161  GAATTATCATCTACATTATAAAGAATATTATTTTAACGAATGTAAAGAATGTAAATACAT
  2221  TTAAAAGATTAATCTTACTTTATTTAATATAATTATTAATATATACATTATGATTTGTTA
  2281  TTAAATATAACACTATATAAAGATAAATATATATATATATAATACAATTATTACTAATTC
  2341  TATAACAATACAGTATTTAATAAGATATTGTATCAGAATATATAATATAGTATACATAGT
  2401  AATATAATACTACTTCTATAACAGTACATTATATAATAATGAAACTGTGTCAAGATTAAT
  2461  AAGATATTATTTAATATTAATTAATTACTAATTCTGTTACTGTACAGTATATAATAATAA
  2521  GACTGTGTTAAGATAATTAATATATTATTATTAATGATTAACTATTACTTCTATACAATA
  2581  CAGTATATAATAATGAAACTGTGTCAGAATATATAATATATTATTATATAATAATTAACT
  2641  ATTACTTCTCTACATTACTGTTATTAATAAAGAGACTGTGTTAGAATATATAAGATATTA
  2701  TTAATCATATAATATTCATTCTATACTTTATCATTAGTAATAATGTAAGGTTAAGTATAA
  2761  GATAATATAATATACTTATCAATATAATATATTGTACAATATAGTATTATTAATACAGTA
  2821  CATCTGTGTAACATATAATATAATTATATAAATTACTATTAATTCTATAACATTACACTA
  2881  TGTAATAATATACAGTGTCAGAATATATAATATATTATTAGATATTAATTAATTACTAAT
  2941  TCTCTAACAGTACTTTATCTAATAGTGAGACTGTGTTAGGATAAATAATATAGTATTATT
  3001  AATCATGTATTACTAATTCTATAACATTACAGAATATGTAAATATACTGTATCAGAATAA
  3061  ATAATATAGTATTATTATATATATAATGTAAATCTTATCATGTGACATTATTAATAGTGA
  3121  AAGATAAGTAGGATAAGTAATGTATTATTAAATAATAAATTATTCTAAATCTTATATAAA
  3181  GTAAGTAATTATACATGTAATGTAAGTTATTATACAATATATTATAAATATAATATGAAA
  3241  TTGTAAATGTAATACAAAGATAATGAAGTTAAAATAATATTCTTTATAATGTAGATGATA
  3301  ATTCTATTAACTAAATATACTAATAAAAAGTAATATATTAATAATATTTCTTATATACAA
  3361  CTACCAATGATATTGTTAATAATAATTAACGTTAATGAATAATCAATATATATTTATATT
  3421  ATATTATATATATTATATACTAATACTGAACCCTTGACATTCCATGTCTTCGGGAATAGT
  3481  TAAACATTATAATAATAATATTAATAATAATTTATATAATAATTATGATATTAGTAATAT
  3541  GTTATATTAATAGTATATGGTATATGTATATTGATATTATATTATTGATCTATACAAGTA
  3601  TTATGTCAGGGGGACCCCTTCCATATTGTAATATTATATAATGATAATAGTAACAAATAA
  3661  TAAATTGTAAAGTCAGGGGATTCCTAATATTAATTAAATTAATAAGTAAATATTAAATAT
  3721  TATATAAAATGTTAAGTAATATTATGTTATATATTGTATAGTATATTATATACATTATAA
  3781  TAATGGGTATATAGTATATTAATAATTATATTAATAATAGTTATATAATATCTTATTAAA
  3841  GTAAGGTTATATATATTAATAATTATAGTTACAATATATATTATATATTATCTTATTAGA
  3901  TATAAGGTTATGATAATAATTATATAGTATCTTAATAATGTAAGGATATATTAATAATTA
  3961  TATTAGTTATTATAATAATAGTAATAATAGTTATAGTTAATTATATGTATATGTATAATA
  4021  GTTATATTATAGTATTATATATTATATATAAATGTTATATTAATAGTATTATATATGTTA
  4081  TATATTATATATATGTTATATATTATATGTTAATATTATATTTATATTATACTTTAATAA
  4141  CAATAGTTAATATTATATTCATATTATATGTTAATAACAATGGTTAATATTCTATTCATA
  4201  TTATACGTTAATAACAAAGGCTATAATTATATTTATATATAGTCATATAGTAACAAATAC
  4261  ATATTTATTTATCATTATATTAAATAATAATAATAAGTATTCATTATAATAATAGTTATA
  4321  TTATATATTAATTAATTGTCATATTATAATAGTCAATATTAATAGTAATATTATATATTA
  4381  GTTAATAAGTAATAGTAATATTATAGTATTTATAATAGTTATTAATAATAGTTATATTAT
  4441  AGTATATTATTTATATAAGTTTATATTAGATATATTTTATCATTATTCATATAATATTTA
  4501  TATTGGATATAGTTATATTATACATATCATATTTATATTGTATATATTATATATTAATCA
  4561  TATAAGGCTAATATTAATCATATGTTATATTAATCATATAAGGCATTACATAAATTATTA
  4621  GTAGTATTAATTATCAATATTATATATATATTTATATTATTATAGATTATATTATATACA
  4681  TTATATTATCATACTATACATTATATATTATATATATTATATTATATACTATACATTATA
  4741  TATTATTATATATTATACATGTAATGTTTATATATTATTATATTATACATGTCATATTAT
  4801  TATTATATATATTATACATATCATATTAATATTGTATATGTTATATTAAATTATATTATA
  4861  TGTTATACATGTAATGTTTATATTATATATGTTATATTATTAATAATGAAAGGCTATACT
  4921  TAAATGATATCATGTTATACATTAACAATTATAATGATGATCTAATAAGATAATAATTAT
  4981  TATTAATCTTTAAGGAATATTATTTATAACAATGTAAGGTTATTAATACATAGTATTATT
  5041  ATATTAGTAGTATATTTATATAGTAATATATTAGAGAGTAATTGTTATTAACATCTTAGC
  5101  CCGAAGCGAGGGCGACATAACGCTATTCACATTATGAATATTAATATATGGGGGTACAGA
  5161  ATGAACGTCAGACCAGATCGCCAAAGTACAGATAAGTTCTAGAGTTAAAGAACAATATAA
  5221  AAATATAGAGGGGATGCCCTCACGATATATTCGTAAGAATATTGAGGCGCCGAGAGATTT
  5281  TTAGGACACTCGCAATAAGTAAGTAATCGCAATATTATATAATCAATAATAATTAAAGAA
  5341  TAAATATTTAAATAATAATAACATATTATTAATATCATAATAATCTTATATAGATATTAT
  5401  ATATAATAAAATAATAAATAATTAAATGTATATTTAATAAGTAATCTTACATTATTAATA
  5461  ATATTATATATTCAGAATAAACATATATTTATATATAAATAATAATTAATAATAATCTAA
  5521  TGTTAATCTTAATCATTAATATGATATAATAGTATAATATAGTATAGTATAAATATAATA
  5581  TATTTAATAAATAGATATAGATCTTATATATTATATAATATTTAATAGAATAAGTATATA
  5641  TGGATAATAATATATATATATATAATAAAGTAATATTAATCTTATAACATTTATATATTA
  5701  GTATAAAGTAATAATTAAATAGATAAATTATATTAAAGAATAAGATAAGAATAATAAATT
  5761  ATATATAGTAATAATGTATATTTAAAGTATTATATTGTAAGAATAATAAAGAGATGATAC
  5821  ATTATCAATATAATACAAAGTAATACATTAATAGTTTTCTTATATAAATGTTTCGATAAA
  5881  ATAGTCAATAAATATCTATATAGATAAATATATACATACATATATAATAATAATATAATA
  5941  TTAATATAATAACTAATAAATATACATAATAATGATAATATATATATAAATATAAATAAT
  6001  AATAATAGATAATAAATAACTAATATATATATCTAAATAATATTAATAATAATAAATAAT
  6061  AGATAATAATATATGATAATATATAATATATAAATATATAAATAATTAATAACTATAATA
  6121  AAGATATAATAATAGTATATACATACTTAATTTAATATAATATAATATATACATAATACA
  6181  TAATACATAATACATATAATATAATATATACATACATACATATATATATAAATACTACTA
  6241  CTATAATTGTACTTAAAATACTAATAATCTATACAATATATATACTATATAGTACTATAA
  6301  TAACTATACTATAATATATATAACTATATACACTAATAATATGGTAATACTATGATAAAT
  6361  ATTATATTAATCTAATTACATAATAATATTGATATGTATTAATGATATAAATGTTTCGAA
  6421  ATACTCTTTAAATTGTTAATAAATAAAAATATGTAGAATATGTAATGTTTCGATATGGTA
  6481  CTACTAATTCTTTAATAATGATATAGTTATGACCAATCCTGAGATAAATGTTTCGAAATA
  6541  ATGATTAAGATAATAAGAATTAAATTTTGATATGCTAATCTTATCTTTTTTAATGATTAA
  6601  TAATCTTGAATCTTTTTATGTAATTAATAATAATCCTGAGATAAATGTTTCGATAATTAG
  6661  TTAATAGGGTGTTAATATCTACATATTCTTAAATAATAATGGCCTATTTCTTAATACTAA
  6721  TATGATATGATATAATATGATACCTAGAATCTTATGACCTGACATGATTAAAATGATAAT
  6781  GAATTAATATTAATATTAACTAATAATAATATGATACTAATACCCCTTAATATAATGATT
  6841  AAAATAATAATTAATAATATCCATATTAAATAATGATAATACTAATACCCATAACCATAA
  6901  CATTACATGATTAAAATAATAATGTATCAAGATAAACCTTAACAATTAAGATACTAATAT
  6961  ATCATAATAATAAATGATAAATAAATGAATATCTGATATATCTTAAATAATCTATATTAA
  7021  TATCTCATAACTTAAATGATAATAAATGATAAATAACTAATAACTCATAACCTTACATAA
  7081  ATAATAATGATATATAATTAGGATAAACCTTAAATGATTATAATAATACTAATATATCCT
  7141  AACCTTACATTAATGATAATGATATTTAATTAATATTAACCTTAAATGATAATAATAATA
  7201  CCAATATATCATAACATTATATAACTACTAATGATATTTAATTAATATTAACTATAAATT
  7261  ATAGTAATAATATGCCCATATTTCTATAACCTTAATTAATTAATATAATAATTAATAATA
  7321  TAAAGTGTTAACTATTAATACTAATGGCCATATCCATAACCTGACATGATTAATAATAAT
  7381  ATAGGATTAAGATAAATAATACCCATTAATACTACTACTAATAACTATAATAATAATATA
  7441  CTATAACTACCCTATTAATACTATATACTATATAATACTATATATACCCTATTACTACTA
  7501  TATACTATATATTAATACTAATATTTAATATCTATATTATACTATATATTAATACTATTA
  7561  TCTAATATCTATATTATCTATACTATATTATATTATCTAATATCTATATTATCTATATTA
  7621  TCTATGATGTTTTCTATTGTTATATAGGTTAAAGGTAAATTAG
;     G-trnG(ucc) ==> start
  7664  ATAGATGTATGTTAATGGTAAACTAAATGTCT!TCC!ACACATTAAATATGAGTTCGATT
  7722  CTCATTGTCTATA
;     G-trnG(ucc) ==> end
  7735  AA
;     G-trnD(guc) ==> start
  7737  GAACTTGTAGCTTAATTAGTTAAAGTCCCATTTT!GTC!ATAATGGATTATATCAGTGCA
  7795  ACTCTGATTAAGTTCG
;     G-trnD(guc) ==> end
  7811  TAATTAATATATATATATATTTATATTATTAAATAATATTTTTATAAAATTAGA
;     G-trnS(gcu) ==> start
  7865  GGAAAATTAGCCATAGGTAAGGTGAATTATTT!GCT!ATATAATGAATATAAATTTCTGA
  7923  TGAGTTCGATTCTCATATTTTCCG
;     G-trnS(gcu) ==> end
  7947  ACTAA
;     G-trnH(gug) ==> start
  7952  GGTAATTATATTTCAATGGTAGAAGGATCAATT!GTG!GATTGATGAATCTGAGTTCGAT
  8010  TCTCAGTATTTACC
;     G-trnH(gug) ==> end
  8024  CAT
;     G-trnM(cau)_1 ==> start
  8027  GCTTGTATAGTTTAATGGTTAAAACATTTGTCT!CAT!AAATAAATTATATGGGTTCAAT
  8085  TCCTGTTATAAGCA
;     G-trnM(cau)_1 ==> end
  8099  TATAATTAGCAAAAGATATTAACTAATTAATAATCATTATAATAATAATGATATATATAA
  8159  AATATATTA
;     G-orf305 ==> start
  8168  ATGAAACATTTAATAATAAAACTAAAAGGTATGTCATTATCAGAC
;     G-rps3 ==> start
  8213  ATAAAGAGATTATTAAAATTATTACTATATAGTATTCTTAAAGAAGATAGATTAAAGGAT
  8273  ACCTTAAATTTATCAACTATTCAACAATTAAATAGTAGACATGATTGAAGTATTCAATCT
  8333  TATAGTAGTAATAATCAATCATGAATGAGGACTTGATTTATGACAAAGATGATTACAAAA
  8393  TTATTAGAGAACATAATCAGGATAAGATCTAATCAACAAAGAATATTAAATATTTATATT
  8453  TCTGATATTATGTATGAGAAAAGTCTAAATAAATTGAATATCAAATTCTTTTATTACACA
  8513  AGACAATCTTTAAATAATCTAAATAATAATTATAATAGAGGTATGTTATGAAAATGAACA
  8573  CTATTAATGTTATATGATCCGAATAATATTAGAAGAATTTTATCTTCATTATTAGGAATG
  8633  GATGTAAGTTTAGAGATAATTAGATTAAGATATTGATATAGTGATCTATCGATTCTGACA
  8693  CAAGTAGTGAAGGAACTAATAACGATAAGGATGATATCAATAATGAGATTGAAGAGAATA
  8753  ATGAACAGATTGCCTAAATTCAATACTCAATTAATAAGTAAAGAATATAATAATTATATA
  8813  ATGAACTTAAATGAATTAGGAATTAATGATTTAATGACAATTTTAAGTAATAAGTATAAT
  8873  CTAGGTTATCTAATTCAAGTAAAGGGTAGAGTTCTAAGACAGATAAGAACTAAGACAATT
  8933  AGTTATCTAGTCGGAACGTTTAAGCATTCATCATTAGTAATTAAAGATAGATATAAATTA
  8993  AATAGATTACCTCATAATCATCTTATTTCAAGTAGATCATATACAAATAAGAATGGTAGA
  9053  TATAATATTAAAGTGAAATTAAATGTTATTTAA
;     G-rps3 ==> end
;     G-orf305 ==> end
  9086  TAGTAATAATGATATATACATGGAAAGTCATAGTAATAATGTTAATTATAAATAAACAGA
  9146  GATAATATATTTGGAAATAACTAATAATTAACAATTACATAATTAATTAATTAATAAATA
  9206  ATTAATATAGTGAAATAAATCAACTAAAAATATGCTTACATAAATATATTAATAATATAA
  9266  CTACTATATAATAATAACATATAATATTATACTACAATAACTACTATATAATATCTATAA
  9326  ATATTTAATATACTACTATATAATATACTATATAATAATATAACTACTATATAATATATG
  9386  TATAACTATATAATATACTATTATAATAATATAACTACTATATAATGTATGTATAACAAT
  9446  ATATATATAGATTAAAATAATATTCTATAT
;     G-trnP(ugg) ==> start
  9476  CAGATAGAGACTGAATGGTTAAGTGCTCCAAT!TGG!GCTGGAGACCAAGTTAGTTCGAT
  9534  TCTAGCCTATTTGA
;     G-trnP(ugg) ==> end
  9548  AAATATATTCAATAAAGATATTATAATAATATATATATATTAATTATAGATTAAGGTT
;     G-atp9 ==> start
  9606  ATGCAATTAGTATTAGCAGCAAAATATGTAGGAGCAGGTATTTCAACAATTGGATTATTA
  9666  GGGGCAGGTATTGGAATTGCTATTGTATTCCTAGCATTAATTCAAGGAGTATCAAGAAAC
  9726  CCATCAATGAAAGATGTATTATTCCCATATGCAGTATTAGGATTTGCTTTACTAGAAGCA
  9786  ACAGGATTATTCTGTTTAATGATTTCATTCTTATTATTATATGCAGTATAA
;     G-atp9 ==> end
  9837  TAAATTATAAATAATAAATAATGTTATTATATTCAAA
;     G-trnT(ugu) ==> start
  9874  GTTATATTAGCTCAATTGGCAGAGCATTCGTTT!TGT!AATCGACAGATTGAGGTTCGAT
  9932  TCCTTAATATAACA
;     G-trnT(ugu) ==> end
  9946  TA
;     G-trnY(gua) ==> start
  9948  GGTGGTGATTCCAATGTTGGTTATTGGAGTTGAGCT!GTA!AACTCAATGGTATCATCCT
 10006  TCATAGGTTCAATTCCTATCACCATCA
;     G-trnY(gua) ==> end
 10033  TA
;     G-trnN(guu) ==> start
 10035  GTTTTCATAGCTTAATGGTTAAAGCCAATCACT!GTT!AATGATTTGATATAGGTTCAAT
 10093  TCCTATTGAGAACT
;     G-trnN(guu) ==> end
 10107  ACTA
;     G-trnA(ugc) ==> start
 10111  GGGATTATAGTTAAACTAGGTATAACACTTATCT!TGC!ACGTAAGAGATATGAGTTCAA
 10169  TTCTCATTGGTTCCA
;     G-trnA(ugc) ==> end
 10184  TAAA
;     G-trnI(gau) ==> start
 10188  GAGATTATAATTTAATTGGTTAAAATAGTACTTT!GAT!AAGGTACCAACATAGGTTCAA
 10246  TTCCTGTTAATCTTA
;     G-trnI(gau) ==> end
 10261  ATATATTATCATATTATATATAATGTATAATAATAA
;     G-trnS(uga) ==> start
 10297  AGAAAATTGACTGAGTGGTTTAAGGTGTAATATT!TGA!GCTATTATAAATGCTAAATTT
 10355  CATAGGTTCGAATCCTATATTTTCTG
;     G-trnS(uga) ==> end
 10381  TAAAGTTAATAATATTTTATAATAATATTTTTTATTAATGTAGATATTATAAGTATTCGT
 10441  AAAGTGAATAAACAA
;     G-rns ==> start
 10456  AATAATAAGAACATGATGTTGGTTCAGATTAAACGCTAAATAAGGACATGACACATGCAA
 10516  ATCAGACGTTAATAATAATGTAATTTATTAATTAATATGTGGTGTACCCGTGAGTAAAGA
 10576  TTAGAATAGGAACTATAAATTGAGTTAAATACTTAATAATAGATAAAGATATATATATTT
 10636  TGTATATATTGTTTATAGTCTAGCTAATATTGATTTAGGTAATAGAATAATTAAACCTTA
 10696  TTCTAGCCGAAGATTCATAATCATTAATGAAAGTTATAATGATCACGTTGACTATGAGAG
 10756  ACAGTCAATATCTAAATGATACAGCAGTGGGGAATATTGGACAATGATCGAAAGATTGAT
 10816  CCAGTCACTTATTAGGATGAAAATTATAATATAGTAATATATATTATATATTAATAGTAA
 10876  TTAATAAAGTCCTTAGATTAATTTAAATAATGATTGAATTATATAAATTATAGTATATAT
 10936  ATAATTATTTTTATTATATAGAATGTATTTTTTATATATTTTATAGTTATATTTTTATAT
 10996  ATATTGAGAAGTCCTAACAAACATTTGTGCCAGCAGCTGCGGTAATACAAAGAGGGCTAG
 11056  CGTTAATCATAATGGTTTAAAGGATTCGTAGAATGATCATATTAAATATATGATTAGAAT
 11116  TATTTTATATTAATTAAAGAATTATAATATTAGTGATGAAATGCAGTAACGATTATAAGA
 11176  CTGTCAAGTGTGAAGATTTTAATTAATAGATAATTGACATTGAGGAATGAAGGCTAGAGT
 11236  AGCGATTTGGATTCGATACCCAAGTAGTTCTAGCAGTAAACTATGAATACTAATTGTTAT
 11296  ATTTATATATTATATAATGATTAAATGAAAATGTTAAGTATTCCACCTGAAGAGTACGTT
 11356  CGCAAGTATGAAATTCAAGACAATAGACGGTTACAGACTAAAGCAGTGGAACATGTTATT
 11416  TAATTCGATAATCCCCGACAATCTTACCATATTTTGTATATTATACAGGTGTTACATCGT
 11476  TGTTTTCAGTTCATGCTGCAAAGTGTTAGATTAATCATCAATGAACAAATCTCCATATAT
 11536  ATATGATAAATTATATATAAAATAATTATTAAACAATAATAATTATGAAAGGAATTAAGA
 11596  CAAATCATGATGACCCGAATAGTATGGGCTATAGACGTGTTATAAGATAATGTACAAAAT
 11656  TATATTAAAGTTAATTAAATTAATAGAATTAATAATATAAAACATTATAAGAATTATTAT
 11716  ATTGGTATAATAAATAGTATGGATTATTATCTGAAATTCGATAATATGAAATAAGAATTG
 11776  CTAGTAATACGTAATAAAGACAATTACGGTGAATATATTAACTGTTTCGCACTAATCACT
 11836  CATCACGCGTTGAAACATGATATCATCTAAAGTTATAATCTTATATTTAACTAATTAATC
 11896  AATCATTAATTATGATTTATATATTTTTAATTATAATCAAGAGATATGATGAATTAATGC
 11956  GAAGTTGAAATACAGTTACCGTAGGGGAACCTGCGGTGGGCTTATAAATATC
;     G-rns ==> end
 12008  TTAATATTCCATAACACACATATATATAAGTTAACTTACTATAAAGTATTATTAACCATA
 12068  TAATATATTATATAATAATAAGTATAATAACATATATTAACTATAATAACCATATAATAA
 12128  TTATATATCCATATAGTATATATTAATAACTATAATGTAATATAGTAATGTTTCGATAGT
 12188  GTTTTATCAGATCTTTTA
;     G-trnW(uca) ==> start
 12206  AAGAATATAGTATAATGGTATAACAATTGATT!TCA!AATCAATCGATAGGAGTTCGAAT
 12264  CTCTTTATTCTTG
;     G-trnW(uca) ==> end
 12277  ATAGATAACACTTATCAAGTGTCTTACCCATGGTATGATAGAGGTAAAAACAGTATCTAA
 12337  TTTATCTTATTAATATTTATTCTATCATTATAATAATAATTGATATTATATTATGTAGAT
 12397  ATTGACAGTGGCGCTGCAGACTTAACACGGTATATAGATTATATATTATATTGACCTCTA
 12457  ATAATAATTATTTAATATTATAATATTTGTTATCTATGTATTATTTTATTATTATAGTAT
 12517  TAATTAGTTAATTATTAAGTGAATATACATATATTTATGATGTAGTATTTATATTGGGTT
 12577  TATATATTAGTGAGGTTATAATATATTTAAGATTCCTGGACTCTATTAACTGGGATATAT
 12637  ATTATAGCTGGTATGCAACTATTGATGGTGTACCCTACCTTATTATATCTAGCTATGTAA
 12697  CCTTATATGATTAAATATAAATGAAATTAATTATAGTAATATATTGTTATTAATATTTCT
 12757  ATCTAGTATTAAGAGGATATATTATGTGGTTATGTTAGTGTTGGCTAAATACCATAAATT
 12817  GATGGAATTATAATATAATATAGCAGAATTATTAGGTTATATTGTAATATTATATGTACA
 12877  TTCAAGATTAAATAAAACA
;     G-cox1 ==> start ;; mfannot: alternative ATG start pos 12836
;     G-cox1-E1 ==> start
 12896  ATGAAAATATTTATAAACAGATGAATTTATTCAACGAATGCCAAGGATATTGGAATGTTA
 12956  TATTTCATATTCGCAATCTTTTGTGGAATAGCAGGGACAGGAATGTCTTTAATTATTAGA
 13016  ATGGAATTATCATCGCCTGGTTCTCAATATTTAGGGACATCAGGTCAGTTATTTAATGTT
 13076  ATGGTAACAGGACATCTAGTGTTAATAGTATTCTTTTTAGTAATGCCTCTAATGATGGGA
 13136  GGATTTGGTAATTATTTTTTACCATTATTAATTGGAGCTACAGATATGTCATTTGCCAGA
 13196  TTAAATAATATTTCATTCTGATTATTACCACCACTATTAGTATCATTAATGATGTCAACA
 13256  TTAGTTGAGTCAGGACTAGGTACAGGATGAACAGTATACCCGCCATTATCATCAATTCAA
 13316  TCACATTCAGGACTGAGTGTAGATTTAGCTATTTTTGCATTACATTTGACTAGTATTTCT
 13376  TCAATGTTAGGTGCAATTAATTTTATTGTAACAACATTAAATATGAGAACAAATGGTATG
 13436  AAGATGCATAGTATGCCATTATTTGTATGATCAATTTTTATTACACTATTTTTATTATTG
 13496  ATGTCATTACCAGTATTATCACTGGGAGTAACAATGTTGTTAATGGATAGAAATTTTAAT
 13556  ACTTCATTCTTTGAAGTACTAGGAGGAGGTGATCCAGTATTATATCAACATTTATTCTGA
 13616  TTCTTTGGT
;     G-cox1-E1 ==> end
;     G-cox1-I1 ==> start /group=IB (5.86e-13)
;     G-cox1-I1-orf323 ==> start /first_aa=Q /note=LAGLIDADG ;; evalue:2e-10
 13625  caatatggccctttattatttttattattattaattataattatattaatattaatatta
 13685  tataatatagaattccactatatgcttaaatctttaataagatattatattactatatat
 13745  ataagactaaatgccttattagttataatgtataatatatgaagtgataagcagctaact
 13805  ttaattgtaaatcctcaagtagtgacaagattaaaggaaagttcagagactatatgtgga
 13865  ttattattacctaaagcacaaaaattagagagtatcggtgatccttgaatactaggtgta
 13925  atagaagcagcaggtgtcatcctaacaggtacaagagtaacttgctatatcgtattagat
 13985  aattatgatctagatataacaaaatatatcgaaagtacatatagaggtaaatttaaaccc
 14045  tataataaaaataaatatcaatgagaattaacagattatgaagaaattcaatatttattc
 14105  gatagggtagcaccatactttaaaacttcagcaatacaaaatctatatcttgatctatgt
 14165  attaaaataaatattcaatgtaagataaatattacatctttaagagatgataatacatga
 14225  tattgaggatacattgatctaacaggagatattaatttagattattcaaagagatctaaa
 14285  aagtatagaatgctaattacagttaattcaagatcaatagaaggtctttatatgttagta
 14345  ggtaagtttggaggcgtagttgaagaaagcaacaatttctattatgaatttacttgagaa
 14405  ctaaaatcttattatgatttaagaagtttcctaaattataacgaaagacataatagtaaa
 14465  tcatttaatttttataaagctagattattaagatcttatttaagtattatgtttttacct
 14525  agtacagatattagatgacaaatattcttagcttattgagattgttgaattaaagagaca
 14585  gccaataaataa
;     G-cox1-I1-orf323 ==> end
 14597  tcataacacaatatatctctaataattgtatacatgttttataaatataattattattat
 14657  ttagatatttattatctatatttatttatctattaattagatattttattaatttaataa
 14717  cttatctatatatattaggtattttattaactatttagttattatttgttaagttaattt
 14777  atatatatattattaaatatattaactatttagttattatttgttaagttaatttatatt
 14837  aggtattttattaattatttagttattatttgttaatataatctatatgtgtatattatt
 14897  atatatatttaggtattaataaaaagatagtccagacag
;     G-cox1-I1 ==> end
;     G-cox1-E2 ==> start
 14936  CATCCAGAGGTGTATATTTTAATTTTACCAGGATTTGGAATTGTATCACAAGTAGTATCT
 14996  ACATATTCTAAGAAGATTGTATTTGGAGGAATTTCAATGGTATATGCCATGCTATCAATT
 15056  GGTTTCTTAGGATTTTTAGTATGATCACATCATATGTATATTGTAGGATTAGATACAGAT
 15116  ACAAGACTATATTTTACATCGGCGACGATGATTATTGCGATTCCAACAGGAATTAAAATT
 15176  TTTAGTTGATTACTAACATTATATGGAGGAACAATAAGAATGACAACACCGACATTATAT
 15236  GCTTTAGCCTTTTTAATTTTATTTACAATTGGAGGTTTATCAGGAGTATTATTAGCTAAT
 15296  CTATCATTAGATGTAGCATTCCATGATACATATTATGTAGTAGGTCATTTCCATATGGTA
 15356  TTATCAATGGGAGCGGTATTCTCATTATTTGCGGGTTACTACTATTGAAGTCCAATAGTA
 15416  TTAGGTTTATATTTTAACGAAAGATTAGCACAAATTCAATTCTGAATGTTATTTATTGGT
 15476  GTTAATATTACATTCATGCCAATGCATTTCTTAGGATTGAATGGTATGCCAAGAAGAATC
 15536  CCTGATTATCCAGATGCTTTCTATATCTGAAATTATATTCTTTCTTTAGGTTCGATGATG
 15596  TCAGTAATGTCATTATTCTTATTTATCTATATCATTTATGATCAATTAATAAATGGTGTA
 15656  CTTAATAAAGAAAGTAAAGCAGTTGTATTCAATAAAGAACCTGACTATATCGAAAGTAAT
 15716  TTAATTTTCTTAAATAATCTTATTAAATCTACTTCCATCGAATTTATGTTGTCTAACCCT
 15776  CCAGCTGTTCATCTATATAACACTCCAGCTGTACAATCTTAA
;     G-cox1-E2 ==> end
;     G-cox1 ==> end
 15818  TATTATATACAATAAATATATATATATATATAAATATACAATATAATACTTAATAAATAA
 15878  ATATATTATTAACATTAACTTAATATATTAACTATAATATTATATGATGTCATAATGTAA
 15938  TATTACTAAGTAGTTAAATAGAGTCCTATATTATGATTAATAAATAACTATATAAATAAT
 15998  AGTATTATATTATAAGATCAGGGTTATAATAACTATTTATTAAATTATGATGTTTAATTT
 16058  ATAGTTAAAGATAACATATGTATATCAACTAATATTCTAACTAAAAACACTTCATTATGT
 16118  AAACTATGGTTTATAAACTAATTATTAAATTATATAAAAT
;     G-atp8 ==> start
 16158  ATGCCACAATTAGTACCTTTTTATTTCATAAATCAATTATTTTATGGATTTTTACTATTA
 16218  TCATTAATCTTGATTCTAGTATCTCAATATATCTTACCACTAATTATTAAATTATACGTA
 16278  AGTAGATTATTAATTACTAAATTATAA
;     G-atp8 ==> end
 16305  TTAATTAAATTATAAATATTATTAATATATTATATATTATATCTGTAAAGATCAATTTAA
 16365  ATTAATATAATAACTAA
;     G-atp6 ==> start
 16382  ATATATATTTTAATGTATATTCTATCACCATTAGATCAATTTGAGATTAAAGATTTATTA
 16442  GGATTATATTCTCCATTTATTGATTTTAGTATGTTTAATGTTACGACATTTTCATTATAT
 16502  CTTATGATTTTATTATTTATTTTTCTATTATTTAATTATAGTATTTTACTAGATATAAAT
 16562  ATTAAAGGAAGTAAATGATTATTATATCAGGAGCTATTACATGATACATTAATAAACATA
 16622  GTAAAGGGACAAGTAACAGGTAAATTCTGGGGAAATTACTACCCATTAATTTATACAATG
 16682  TTTGTATTTATTTTTATGCTAAATATAATTAGTATAATTCCTTATTCATTTGCGTTAACA
 16742  TCACATATGATTATAGTAGTATCTACAAGTATGATAATTTGAATAGGAGTGACAATTATT
 16802  GGATTCCAGAGACATGGTCTACACTTCTTTTCATTATTTGTACCAGTAGGTACACCATTA
 16862  TACTTAGTACCATTATTAGTATTAATTGAGTTATTATCATATGTAGCTAGATCATTATCA
 16922  TTAGGATTAAGATTATCGGCTAATGTATTATCAGGACATTTATTATTAATAATTTTATCA
 16982  GGATTATTATATAATTTTATGCTAATTAATATGTGTACATTCCTAGTAAGTATGATTCCA
 17042  TTATTACTAATGTTAGGTATTGTATGTTTAGAGTTTGCTATTCTAATTATTCAAGCTTAT
 17102  GTATGATCAATTTTAATGTCTACATATTTAAAAGATACATTGTATTTACACTAA
;     G-atp6 ==> end
 17156  TATTCCCTTC
;     G-trnE(uuc) ==> start
 17166  GATCTTATAGTCTAACGGTTAAGACATCATCTC!TTC!ATGTTGATAATGTAGGTTCGAT
 17224  TCCTACTAAGATTA
;     G-trnE(uuc) ==> end
 17238  ATATTATATATATATAATATCATATTATATTAATAACTCATTAATTAATTTAAATAGTAT
 17298  TTTTTATATTTATTATAATAATATAAATAATTATAAATATTA
;     G-cob ==> start
 17340  ATGCTGATAAGAAAATCAAATATTTATATGAATTTACTTAATAGTTATATAATTGACTCA
 17400  CCACAACCATCATCTATTAATTATTGATGAAATATAGGATCATTATTAGGTTTATGTTTA
 17460  ACTATTCAAATCCTTACAGGTATCTTTTTACTAATGCATTATAGTTCTAATATTGAATTA
 17520  CTATTCTCATCAGTAGAACATATTATGAGAGATGTACAATTCGGATGATTAATTAGATAT
 17580  ATGCATGCTAATGGAGCATCATTCTTCTTTATTTGTATGTATATTCATATTGCTAAAGGA
 17640  TTATATTATGGATCTTATAAATCACCAAGAGTAACAGTATGATTATTAGGTGTTATTATT
 17700  TTCATCTTAACAATGCTACTACTATTCTTAGGTTATTGTTGTGTATATGGACAAATGTCT
 17760  CATTGAGGAGCTACAGTTATTACTAACTTATTCTCAGCTATCCCATTAATTGGAAATGAT
 17820  ATTGTACTATGATTATGAGGAGGATTTAGTGTGTCTAATCCAACTATTCAAAGATTCTTT
 17880  GCTTTACATTATTTAGTACCATTTATTATTTTAGCTATGGTTATTATGCATATGATGGCA
 17940  TTACATACTCATGGATCATCAAATCCTTTAGGTATTACAGGTAACATAGATAGAATTCCA
 18000  ATGCATAATTATTTTATTTTTAAAGATTTAATTACAGTATTTGTATTTTTATTAGTTTAC
 18060  TCATTATTTGTATTCTTTATGCCAAATATTTTAAATCATCCAGATAATTATATTGAGGGT
 18120  AATCCTTTAGTTACTCCACTATCTATTGTACCAGAATGATATTTATTACCATTCTATGCT
 18180  ATTTTAAGAAGTATTCCTGATAAATTAATAGGAGTTATCCTAATGTTTAGTGCCATTTTA
 18240  GTATTAATGTTATTACCTATTACAGATAGAAGTATTATTAGAGGTAACACATTCAAAGTA
 18300  TTCTCTAAATTCTTCTTCTATTTATTCGTATTTAACTTCTTATTATTAGGGAAATTAGGA
 18360  GAATGTCATGTCGAACTACCATTTATTGTTATGGGACAAATCACTACATTCATCTACTTC
 18420  GCATACTTCTTAATCATTATGCCAGTTATCTCTATCTTAGAAAATGTATTGTTCTACGTA
 18480  GGTAGAAGATAA
;     G-cob ==> end
 18492  ATTATATTACAGTAGTATATTATTCTATATTATAAATAAATTATAGTATATATTATTCTA
 18552  TATAAATTATAGTATATATTCTATATATTATAGTATGTATTATATATTATTCTATATATT
 18612  GTAGTATGTATATTGTATATTGTATTATAATAATTAATATTCTTTCCCAATGGGGGAAAT
 18672  ATATAAGTTAACCGCCTT
;     G-rnl ==> start
 18690  ATGGTTTTATCAATAACCAATAGGTAAAAGTACTAGTTATAGTTTATTTGAACTATATAA
 18750  TATAGACTTAAAGGGATAATCATAGATACTATAGCTATTAATAATAATAGGTTACTAATA
 18810  AATATTATATTAATAATATTTTAATACCTAAAGTAAACTTTTGATAAAATACTAAGTGAA
 18870  TTGAAACATCTAATTAACTTAAGGAAAATAAATCAATAGAGATATTATGAGTATTGGTGA
 18930  GAGAAAATAATATAATCTAATAAGTATTATGTAATAATATTATGTAAGAATATAGGACTA
 18990  CAAGTTCTAAGATTAAATATTATTAATAAGCAAAAATAGTACCGTAAGGGAAAGTAATAA
 19050  ATGGTTATTCTACAAGCAATTAAATATTAATTTATTAATTAATAAATAATGTACCTTTTG
 19110  TATAATGGGTCAGCAAGTTATTAATAATTAGCAAAATAATATATATTATAAATAATTTAA
 19170  ATAATTAAATATTGTATAATTTAGTTAATGTTAATTGACCCGAAAGCAGATGATCTTATC
 19230  ATGATCAAATGAATAAAAATTAATATAATTAAATATATTAATTAATCGATTGTACAGGTT
 19290  GATGTTGCAATATCATCTGATGAATTGTGATAAGTTGAGAAAGTCAAATCTGATCTGCAG
 19350  ATAGCTGGTTCTCCATGAAATATATGTTAGTATAGTCTAATAAAAATAAAAATTATAATT
 19410  ATATGGTACAGCACTTAATATAAATATTAATATTATATATTATATTTTATATATGTATTT
 19470  TATGTATATATTATATAGTATGTATTTTATTAATAATTGGGGGACGTAATGTTTTATCAA
 19530  TGATATTAAATCTCAGAATATATAATTATAAATTATTAGAATCAGATTATATGCGATAAG
 19590  GTATATAATCGAAAAGGAAACAGCCTAGATTAATTATAAAGTTCTTAATAGATATTAAGT
 19650  GAAATTAATATGAATATATTATAACTCAATTAGTAAATGGATTTGACAATAATCAGTTTT
 19710  TAATGAACATGTAACAATGCACTAATTAAATATAGTATATCTATATATAAATAATATGTT
 19770  AAACCATTAATATTTATATTAATGATCATAGATAATATACGGATCTAAATATCTAACTGA
 19830  ATAATTGAATATATTTATAAATTAATAAGTATAAATATATGGTAATGGAGCATTTAATGA
 19890  AGATAATATTAATGAATCTAATTAATATTTTAAGATGTAATTAAATAGAGAATGCTGACA
 19950  TGAGTAACGATAAAAAGGTCTAAACCTTTTCACCTAATGTATAAGGTTTTACTATAAAAG
 20010  CGGCCCTTAAATAAATTATTTAAGAATAATATATGATAGGTTAAACTATATAATATAAAA
 20070  ACTATATAATAATATATTATAAACATATATATTTAGTTCAAGAAGTAGATATTATATATG
 20130  TACCGTAATGAAGACCGACACAGGTATATTAGTAGAGAATATGAAGGTGAATTAGATAAT
 20190  TAAGGATAAGGAACTCGGCAAAAAGAGTTAATAGATTAGTTAATAACATTTAAAGACAAG
 20250  GTTGTACAACTGTTTACTAAAAACATAGCACTTTGCTAATAATTTATTAGTCGTATAAGG
 20310  TGTGAACTCTGCTCCATGTTTAATTGATAATATTAATTGATGTTTAGTTAATTAATTAAT
 20370  AATTTTAAATAAATAGCAGCTTTATTATGAGAGTTCTAAGGTAGCGAAATTCATTGTCCA
 20430  ATAATTATGGTCCGGCATGAATGACGTAATGATACAACAACTGTCTCATCCTTAATCTAA
 20490  GTGAAATTGAAGTAGCAGTGAAGATGCTGTTTTCCTGTAGTTAGACGAAAAGACCCTATG
 20550  CAGCTTTACTGTAATTAAATAGATTTAAATAAATCATATATAATGTATAGAAATTAATCT
 20610  TATTGATTCAATATTAATTGAAATGATTATCTTTATTATTATTTATTTATTATCCAAATA
 20670  TTATTATTTAATAATGATTATTCTTATTAAATTATTTATATAATTATAATTATATTATAT
 20730  TATATAGATATTGGAGACAATCTTTAATTGGTAGTTTTGATGGGGTGTCATTTTCAGCAA
 20790  AAGTATCTGAATAAGTCCATTATAATAAGTATATAAAATTATTTATAATAAAATATTAAT
 20850  ATATAAATTATTTATATAGATATTAATAATAATATAACAATTGTTATATTAACGATAGAA
 20910  TAATAAGATATAGTTAAATTATCATGATAATAATATATTAAAGATAATATAATTAAGTAT
 20970  AATAATATAACTATGTTAAGATTGTGATACCTACAAGTAGAACAAGTACGTAAGTATGGT
 21030  ATAATGAACAAATAATACTTATTGTAAGGGTTATTGATAACGAATTAAAGTTACGCTAGG
 21090  GATAACAGGGTAATATAACGAAAGAGTAGATATTGTAAGTTATGTTTGCCACCTCGATGT
 21150  CGACTCTACCTATCCTATTAATTGTAAGTGTTAATAAGGGTTTGACTGTTCGTCAATTAA
 21210  AAGGTAACGTGAGTTGGGTTAAATACGATGTAAATCAGTATGGTTTCTATCTACTACAGG
 21270  TAAAAATGTCTATATAATTATTATTCTTAGTACGCAAGGATCAGAATAAATAAACCTATG
 21330  GTATATCTATTAATTATTTAATCAAACAATAAAAATATATTTGTTTATATATTTAATGAT
 21390  TAATTTATTAATAATATTATTATATTTATTAATATTAATATAATTACAGTAGATAAGCTA
 21450  AGTTTGTTATGAATAAATATTGAATGCATATTAAATATGAAGTCATGTTATAAAGACATA
 21510  ATGATAATTTTATACTAAAATTTAATAGTATTTATTTAAGTAAATATTAAGTATTATTAC
 21570  TAAAGTATTTATAATTAAATAACTAATTTATCATATATCTATAT
;     G-rnl ==> end
 21614  TATATCAAATAAACTATAACTAACTAA
;     G-trnV(uac) ==> start
 21641  TAGAAATTAACTTAATGGTAAAGTAGTCGTTT!TAC!ACACGATAGTTAGGAGTTCAAAT
 21699  CTCTTATTTCTAA
;     G-trnV(uac) ==> end
 21712  TAATAAAAAATATTATACTTATTAAAGTATTAAATTTAAATTAACAAATATAATTATACT
 21772  ATCTGTATATTATATTATAA
;     G-cox2 ==> start
 21792  ATATTAACACATATTATGTTTTTATATAATTTATTAATGATTATAAATGATGTACCTATT
 21852  CCTTATGGAATGTACTTCCAGGATTCTTCTACTCCTAATCAAGAAGGTATTATTGAATTA
 21912  CATGATAATATTATGTTCTATTTATTAATTATCTTTGGTATAGTATCATATATGTTATAT
 21972  ATTATTATTCATAGATCTTTAAATAATAAATTTGCATATAAATACATGCAACATGGACAA
 22032  TTAATTGAAATTATCTGAACAACTATGCCTGCCGTAGTTTTATTAGTTATTGCTTTCCCT
 22092  TCTTTCATATTATTATATTTATGTGATGAAGTTATTTCTCCTGCTATAACTATTAAACTT
 22152  ATCGGATTACAATGATACTGAAAATATGAATACTCTGATTTCATTAATGATAATAATGAA
 22212  ACTATTGAATTAGAAGCTTATGTTATTCCTGAAGATTTATTAGAAGATGGACAATTAAGA
 22272  TTATTAGATACTGATAATAGTGTCGTTGTTCCTGTTAATACTCATATTAGATTTATCGTT
 22332  ACTGCTGCTGATGTTATCCATGATTTCGCCGTTCCTAGCTTAGGTATCAAAATTGACCTT
 22392  ACTCCTGGTAGATTAAATCAAGTATCTCTATTAATTCAAAGAGAAGGTGTTTTCTATGGA
 22452  CAATGTAGTGAATTATGTGGTCTTATGCATAGCCTTATGCCTATTAAAATTGAAGCTGTC
 22512  TCTTTAAATGATTTCTTAGTATGATTAAATGATCAATAA
;     G-cox2 ==> end
 22551  ATTATTAATTTAAATTTGGTATTGACTAT
;     G-trnP(agg) ==> start
 22580  GTGGATATAGTTTAATCGGTAAAACGTATATTTT!AGG!GATATATATCTTGAGTTCGAA
 22638  ACTCAATATCTACA
;     G-trnP(agg) ==> end
 22652  ATTTATTAATATATATATATAAATTAATAGTATATAGTATATAATATAGTATAGTATAAA
 22712  TATAAATAGTATAGTATAGTATTATATAGTAACATTATTATTATATATGTAGTAACATTA
 22772  TTATTGTATTATAGTATTATAGTATATATTATAGTATTATTATTAGTATTATAGTATATA
 22832  TTATAGTATTATAGTATTATTATTATATTATATTAGTATTATATATTATTATAGT
;     G-trnC(gca) ==> start
 22887  AGAGATGATGATCAAGGGTTGATCGGTTGATT!GCA!AATCAAAAGGTAGGAGTTCGAGT
 22945  CTCCTCATTTCTT
;     G-trnC(gca) ==> end
 22958  ATTAAATTATATATTAAAATATATTAAAATATATTATATTAAATTATATTATATTATATA
 23018  TAAAAATATATTAAAGTATATAAAATATTATATATATTATGTAAGTAAAGTAAAGTACAA
 23078  TTATAATTATATTATAATAATTAATTAACTTTTTATCTT
;     G-cox3 ==> start
 23117  ATGAAAAATTTATATAGATCTCAGTATCAACAATATCCATTTCATATGGTTCTTCCTTCA
 23177  CCATGACCTATTGTAGTGTCTATAACTTTAATGTCATTAGCATTAACTTTACTATTCACT
 23237  ATGCATGGAATTATTGGTAATTTATATGTTTTATATCTAACATTACTACTAGTTCTTATT
 23297  TCTATAACTTTATGATTTAGAGATATTATTCTAGAAGGTACTTATTTAGGTGATCATACT
 23357  TTAGCTGTTAGAAAAGGTATTAATTTAGGATTCTTATTATTTGTTGTTTCTGAAGTATTA
 23417  ATCTTTAGTGCTTTATTCTGACTATATTTCCATTCACTAATAAATCCTGATGTTACTGTT
 23477  GGTAATATCTGACCTCCTAAAGGAATCGTTCTAGTACTACCTATGGAATTACCATTATTA
 23537  AATACTATTATCTTATTACTTTCTGGAGCTACTATTACTTGATCTCATCATGGATTAATC
 23597  CTTGGTAATAGAAATGCATCTTTATATGGATTATTAGCTACTTTCTGATTAATTGTTATC
 23657  TTCGTTGCTTGTCAATATGTTGAATTCATTAATGCTAATTTCACTATCACTGATGGTGTT
 23717  TATGGTTCTGTTTTCTATGCTGGTACTGGATTACATTTCATGCATATGGTTATGTTAATC
 23777  TTTATGTTAGGTATTAATTATTGAAGATTAAGAAATTATCATTTATCTTCTACTCATCAT
 23837  GTTGGATACGAAACACTTATCTTGTATTTACATTGTTTAGATATTATTTGATTATTCTTG
 23897  TATATCCTATTCTATTGATGAGGATATTAA
;     G-cox3 ==> end
 23927  TTCAATATATAAATTTATATATAAATATTCTTATTATTATTATTAA
;     G-trnM(cau)_2 ==> start
 23973  TGCAATGTAGTGTAATTGGTTATCATAAGAGACT!CAT!GATCTCTTGATATAGGTTCAA
 24031  ATCCTGTCGTTGCTA
;     G-trnM(cau)_2 ==> end
 24046  TTATTATTATTATTATAA
;     G-trnF(gaa) ==> start
 24064  GCCTTTATAGCTTAACGGTAAAGCAATAAACT!GAA!GATTTATGTATACATAGTTCAAT
 24122  TCTTGTTAAAGGCA
;     G-trnF(gaa) ==> end
 24136  TTATTATAAATTACTA
;     G-trnL(uaa) ==> start
 24152  GCTATTTTGGTGGAATTGGTAGACACAACACTCT!TAA!GATGTGTTTCTTTAAATAGAT
 24210  TGAAGGTTCAAATCCTTTAAATAGCA
;     G-trnL(uaa) ==> end
 24236  ATTATATATA
;     G-trnQ(uug) ==> start
 24246  TGAGTCGTTGACTAATAGGTAAGTCACCAAAAT!TTG!AGTTTGGTTTATGTTTGTTCGA
 24304  ATCAAATCGATTCAA
;     G-trnQ(uug) ==> end
 24319  TTATTATTTATATACATTATACAATTATATTATAATATTATTTATTA
;     G-trnK(uuu) ==> start
 24366  GAGAGTATAGTTTATCGGTAAAACAATTGTCT!TTT!AAACAGTAATAGTATGTTCAATT
 24424  CATACTACTCTCA
;     G-trnK(uuu) ==> end
 24437  ATATTTAAAA
;     G-trnR(ucu) ==> start
 24447  ACTTTCTTAGCTTAATGGTAAAGCATAATACT!TCT!AATATTATTATTATATGTTCGAA
 24505  TCATATAGAAAGTA
;     G-trnR(ucu) ==> end
 24519  GTATCTTATTATGTCATTATTCCATAAAAGTGCGATATTTTTACAACCATTGGAACACAA
 24579  TATCATATCATATCATTATAATATATATAATATTTATATAGATACATAATAGTCATTATA
 24639  ATAGTTAATATAGATATATAGTAGTTATAATAGTTATTATAGTATAGATATATAATATAA
 24699  ATATATAGTAGTTATTATCATAGTATAGATATATAGATATATAGTATAGATATATAGTAA
 24759  TAGTATATAGTATTAATAGGTATTATTAATAGGTATATTAGTATTATAGTTATTATTTAT
 24819  GGTTTATCAATATTAGTATTTATCAGTATTATTAACACATTTTCGAAACATTTGATACTT
 24879  TGTTATTAACACATTTTAGAAGCATTTGGTAACCCTTAGTTCTCAACACTATTATCGAAA
 24939  CAGTTAAAAAGATAATTATTAACACTTTAAATATTGGAATATTAATAGTTATTATATAAT
 24999  ATAATTATCGAAACATTACATAAATATTATTGTCAATGTCATCATGGATATTTACCATTA
 25059  TTGGTACTATAATATATTGTATACTTTATTGTAATTAATAAAATACAGAATTAAGGTATT
 25119  AACTAATTTTCGAAACATTGCACACATAGTTGATAATAACATCATATATGATAAAAATTA
 25179  TAGGATACATTATTTAAAATATTATTAATATCATATTAGAATCATTAATTAGATTATTAT
 25239  ACATATTATTAAGATATTGATACTATTCGAAACACTTTATAATTTATTATTTAAGTTAGT
 25299  ATTTAGTTATATCATTTACGATATATTCTATCACTGTATCTTATTAATCATGTAAGGTTT
 25359  TTAACTTGTAGGGAAATTATTTTATTTCGGAACATTCTTACATACTTTAATCATGTATCA
 25419  TTATTGAGTTATATTCATTATTCACAACCGCCGTACAATTATAGTAGTAGTATTTATATA
 25479  TATATGTATGTATGTATATATTATATTATATGTATTATGTATTATGTATTATGTATATAT
 25539  TATATTATATTAAATTAAGTATGTATATACTATTATTATATCTTTATTATAGTTATTAAT
 25599  TATTTATATATTTATATATTATATATTATCATATATTATTATCTATTATTTATTATTATT
 25659  AATATTATTTAGATATATATATTAGTTATTTATTATCTATTATTATTATTTATATTTATA
 25719  TATATATTATCATTATTATGTATATTTATTAGTTATTATATTAATATTATATTATTATTA
 25779  TATATGTATGTATATATTTATCTATATAGATATTTATTGACTATTTTATCGAAACATTTA
 25839  TATAAGAAAACTATTAATGTATTACTTTGTATTATATTGATAATGTATCATCTCTTTATT
 25899  ATTCTTACAATATAATACTTTAAATATACATTATTACTATATATAATTTATTATTCTTAT
 25959  CTTATTCTTTAATATAATTTATCTATTTAATTATTACTTTATACTAATATATAAATGTTA
 26019  TAAGATTAATATTACTTTATTATATATATATATATTATTATCCATATATACTTATTCTAT
 26079  TAAATATTATATAATATATAAGATCTATATCTATTTATTAAATATATTATATTTATACTA
 26139  TACTATATTATACTATTATATCATATTAATGATTAAGATTAACATTAGATTATTATTAAT
 26199  TATTATTTATATATAAATATATGTTTATTCTGAATATATA
