# Supplementary material for: Global Characterization of Fungal Mitogenomes: New Insights on Genomic Diversity and Dynamism of Coding Genes and Accessory Elements
Source: Front Microbiol. 2021 Dec 1;12:787283. doi: 10.3389/fmicb.2021.787283 (PMC8672057; doi:10.3389/fmicb.2021.787283)
Supplement: Supplementary File 1 — de novo annotation files of the 685 mitogenomes investigated in this study. Annotation was performed with the Mfannot program. [file Data_Sheet_1.ZIP › Supplementary_FileS1/NC_050042.1_Phallus_echinovolvatus_mitochondrion_complete_genome_mitogenome.mfres]

;; Masterfile modified automatically by mfannot version 1.35
;; on Fri Dec 25 06:53:11 2020 by user pfonseca on host LGCM-PROC
;;    - Gene Totals: 51
;;    - List of genes added:
;;      atp6                 atp8                 atp9                
;;      cob (2 introns)      cox1 (3 introns)     cox2                
;;      cox3                 nad1 (1 introns)     nad2                
;;      nad3                 nad4 (1 introns)     nad4L               
;;      nad5 (1 introns)     nad6                 orf103              
;;      orf117               orf179               orf260              
;;      orf261               orf278               orf299              
;;      orf333               orf414               orf422              
;;      orf551               orf848               rnl                 
;;      rns                  trnA(ugc)            trnC(gca)           
;;      trnD(guc)            trnE(uuc)            trnF(gaa)           
;;      trnG(ucc)            trnH(gug)            trnI(gau)           
;;      trnK(uuu)            trnL(uaa)            trnL(uag)           
;;      trnM(cau)            trnN(guu)            trnP(ugg)           
;;      trnQ(uug)            trnR(ucg)            trnR(ucu)           
;;      trnS(gcu)            trnS(uga)            trnT(ugu)           
;;      trnV(uac)            trnW(cca)            trnY(gua)           
;;
;; end mfannot
;;


>NC_050042.1 Phallus echinovolvatus mitochondrion complete genome gc=4
;     G-cox1 ==> start
;     G-cox1-E1 ==> start
     1  ATGAATAGATGGCTCTTTTCAACAAATGCTAAAGATATTGGTACATTGTACTTAATATTC
    61  GCAGTATTTGCTGGTATGATTGGAACAGCTTTTTCAGTACTAATTAGACTTGAATTATCA
   121  GCACCTGGAATTCAATATTTACAAGGTGATAACCAACTATTTAATGTTATTATAACAGCT
   181  CATGCTTTTATAATGATTTTCTTTATGGTTATGCCTGCTATGGTGGGAGGTTTTGGTAAC
   241  TATTTAGTACCTGTACAATTAGGAGCACCGGAT
;     G-cox1-E1 ==> end
;     G-cox1-I1 ==> start /group=IA (7.77e-17)
;     G-cox1-I1-orf299_1 ==> start /first_aa=N /note=LAGLIDADG ;; evalue:1.3e-44
   274  aattcaaagtatcaatctaatattcgtttaatgactactttaactccttttcgtaaacaa
   334  tttggagcatatttagctggattatgggaaggtgatggttcaatttgaattcctaaaaat
   394  tatcatgcgcccagtggaaaacaatatacccctcatttttctataacctttcatgataaa
   454  gattatcctctagtactgaccttacaaaaattaattggaggtactattcgaaacaaatcg
   514  gataaccatgcttatgttttaacgttgactagtatcaatggcttacaaaatatcatttct
   574  attatgaatggttacttacgtactcctaaaatacatcgatttaataaactaattaaatga
   634  atcaatactaactgttctaatactaatcctattgcttgttatgatgtgaacataagtcct
   694  attcttaaagatgcttggctatcaggttttattgaagcagatggatcattcgatgttaaa
   754  gtaagagaaatttcagaagacggaaaaggtaaaaatcgagttgaggcacgtttacgaata
   814  gaacaacgaaaaatagatcctgaaactggcttatcttatgaagcagttctagaatctatc
   874  actcttgctttaaaagtaaaacttaaaacttcttatcataatgaaggaatagattattat
   934  tctatagaagtcactagtcctgttaaattaacagaattaattaaatacttagatgaatat
   994  cctttatatagtagtaagttacttaattatttagattttaaaacatgtgtcaacatgatg
  1054  ttatctggagaacatcttagtaaggagggacgtgatataatcaaaactataaaagctggt
  1114  atgaatagtaaacgaacgtactataattgggatcatctagataaaatatcaaattattag
;     G-cox1-I1-orf299_1 ==> end
  1174  aagttaaagtatcactattaaactacagattatacatatatttgtccatttatattgtga
  1234  gatataaattaaattgggtgaaatccaaggaaatcttgatgtaatagttataactagaaa
  1294  taaaatctttaagattttatactcttgagattctagtttataataaagataacttgtagc
  1354  taagcttagatcaatgcattcattaaatatgaatgaggtttaagaaagttcaacgactaa
  1414  caggtgagtagcattaacaataatcctgacacgagaacccgacatttgctcctatgaagg
  1474  attgacaattgatgacatagtctgaactcaatagaaatattgagaaatgatctttaaatg
  1534  agatcatgataacaaaattg
;     G-cox1-I1 ==> end
;     G-cox1-E2 ==> start
  1554  ATGGCTTTCCCTAGATTAAATAACATTTCTTTTTGGTTACTGCCACCTTCTTTAATTTTA
  1614  TTACTATTAAGTTCATTAGTTGAAAATGGAGCAGGTACAGGATGGACAGTTTATCCACCT
  1674  CTAGCTTCAATCCAATCCCATTCAGGTGGATCAGTAGATTTAGCTATATTTAGTTTACAT
  1734  CTAGCAGGAGTTTCTAGTTTATTAGGTGCAATAAACTTTCTAAGTACAGTTCTTAATATG
  1794  AGAACTCAAGGAATGTCTTTACACACATTACCTCTATTTGTATGGGCTATCTTTGTTACA
  1854  GCGATACTTTTATTATTAAGTCTACCTGTATTAGCCGGTGCAATTACAATGCTTCTAACA
  1914  GACAGAAACTTTAATACTAGCTTCTACGACCCTGCCGGTGGAGGTGATCCTATCTTATAT
  1974  CAACACTTATTCT
;     G-cox1-E2 ==> end
;     G-cox1-I2 ==> start /group=ID (8.54e-37)
  1987  ta
;     G-cox1-I2-orf299_2 ==> start /first_aa=R /note=LAGLIDADG ;; evalue:4e-51
  1989  agagagtatttatttaataatttttctaatctactaattgcaaatatccctttcatttct
  2049  agtagaaacactactaatagtaatttcaattttgataaattttatattaaatattcagaa
  2109  atttatcctaataaaactaaaccctcaaactcttttttagaatggtttataggcttttca
  2169  gaaggagatggttcctttattattaataaaagaggtaatgtaatatttgtaataactcaa
  2229  agtacttccgatgtaaaagttctatattatataatgaataatttaggttttggaaaagta
  2289  atacaacaatccaaatctagtaagacacatcgatttatagtacaagatataaaaaattta
  2349  ttacttatttgtttaatttttaatggtaatatggtatttcctacaaaaaattcccgtttc
  2409  caagtttttttagctgcatttaatgatctaagtttacgtatgaacaggcttgctttagaa
  2469  cctataattacaactattttacctactttaaaagattattgattatctggaataactgat
  2529  tctgaaggttgttttactttatctttgttaaacaatagtaatgcttatcgattgagattt
  2589  ataataagtcaaaaatgggaagcgaataaaattatcttagatcatatttcttctttattt
  2649  ggggtaggggtggtttctgctcattttgtgtcagataattatgaatatatagtaaatgga
  2709  attaaaaatacagaatttattattccctattttgatgaaaaaggtctcctcacaaataag
  2769  aaaaattcttatttattgtggaaagaattacgaaatcaaattataaatggaaaacatctt
  2829  aataaggattctagaatggagatggtattagctactaaacaaattaataaaaaaatttaa
;     G-cox1-I2-orf299_2 ==> end
  2889  ataaatattaaggaatacagggaatggtttagctaaagctatgaagccaaagaggcaagt
  2949  gtacagataaaacaagtttgtaaatacttaatataaaaattaaagacctctaattcctat
  3009  ataatagaaactcggtataatattaagggctagactcaactctttatactaagcattgac
  3069  ccagttagtcactacttatagaatagaatagaatagaatagaatagaattattcaggcta
  3129  gctatacttttaataatattatttatatagaaataggcaaatgctatagagattctatta
  3189  ttatctctgcataccattactctagtccctatctttaatccactatgtaactcttgaaag
  3249  aaaatatctaatatatttagattatctctcctctcggcgtaataaaaaagaaaaaaggtg
  3309  agataagtggttagataggtttaacctgacagggttaaagaacactttttccggagggct
  3369  atccaatagtgtttggctatgctagtgaatacggtcaaaaactttaaagtcaagaccgtt
  3429  ggttcttcaagggatcactacagactgggtcactggtgggtatctgaaatgatgcttaat
  3489  gtacagtcgtctttctcactaattaataaaaatatgttagtgccaaggacatttatgaaa
  3549  caagagctaaatttagtactgaccatcctaaggggacgcttaagtagaaatgttacagga
  3609  catatattattatttttataatcactggtatgtgttagaaagag
;     G-cox1-I2 ==> end
;     G-cox1-E3 ==> start
  3653  GGTTCTTTGGTCATCCAGAAGTTTACATCTTAATTATACCAGGATTTGGAATAGTTTCCC
  3713  ATGTTATTTCAACTTTCTCTGGTAAACCTGTATTTGGTTACATTGGTATGGT
;     G-cox1-E3 ==> end
;     G-cox1-I3 ==> start /group=I(derived) (2.54e-07)
  3765  caaaataggccctctctatttaaaatcttattcttgcagaggaataggaaagagagaatc
  3825  tttactatatttttgagaatattctttaaaacttaattgtactatttttagtaaaaattt
  3885  aattaaaggaatagctaaaaattattagcattatggtccctatagaccaaataagtttag
  3945  ttgggtggcagggctcgcccattaaggaggttttaaactatacttaataattaattaaaa
  4005  cggattatattcacccacgtctaaaattatttaagatatattttatcaattatatatcag
  4065  gcttattttataaaagctaataatataaaagctaaagaatagatcagaaggaaaaaatta
  4125  aaaattttcctcagagactttacgtaaagaaaattgataacaattttaagataaagtccg
  4185  gctttaaattcaaaatgatttgagttaagtcgcttattcattattagtttactgttaagt
  4245  tcaattaaaaataaattttctattcctctaacacgagtttttagtaatattaatactaat
  4305  actaatatacctaataaattagatccaaattggatcactggattttgtgatgcagaaggt
  4365  tgctttactgttataataagtaaacgagatagtaaaggaacttctttaaattggcgagtt
  4425  atagtaagttttgaaattaatttacacattaaagatattgagattttacataaaatcaaa
  4485  gaatatttcggtgttggttcagttactactagaccgaatagaaacctttgtgtttatcgt
  4545  gtcacaaaaattgaagagttacttaatgttattatttcacattttaatacatatccttta
  4605  ctaactctaaaatattctgattatgttttatggtctaaagtggttaaatta
;     G-cox1-I3-orf179 ==> start /note=LAGLIDADG ;; evalue:1.6e-29
  4656  atgtataaaaaacaacaccttactccctcaggtttttctactatattaacttattatgcc
  4716  tctataaatagaggtatttcaccttcagtgtcagctgcttttcctgaaattataggagta
  4776  gaaaaagaaacagtagttctacctgaaaatttaaatcctctctgggtatcaggatttgtt
  4836  gcaggagatggtgggttttctattgggattcgccaagaaactggacaaatttattttaga
  4896  tttcatattactcagcataatcgggatagtttactaatgaatttatttgtaaaatttttt
  4956  gattgtggaaaagttaatatacgaactaacactaatcgttgtgattattatgtacaagat
  5016  tttttacaaatttacgaaactattattcctcatttcgataaatatcctctttgtaatatt
  5076  aaatctttagatttagcagattttaaaaaggctgctgagttatttagagcaaatggtaga
  5136  aatagtactgaggacataaaagaaataatttttaatatgaactctaaacgtgaagactaa
;     G-cox1-I3-orf179 ==> end
  5196  taatataagtgctcaattaccatttttatttaaagttg
;     G-cox1-I3 ==> end
;     G-cox1-E4 ==> start
  5234  TTATGCCATGTTCTCAATTGGTATACTAGGGTTTATAGTATGGAGTCACCATATGTATTC
  5294  AGTAGGTCTGGATGTAGATACAAGAGCATACTTTACTGCCGCTACTATGGTAATAGCAGT
  5354  ACCCACTGGAATCAAAATTTTCTCATGGTTAGCTACTTTATACGGAGGTTCTATCCAATT
  5414  TACTACACCATTAATCTTCACTCTAGGTTTCTTAGCTTTATTCACAATTGGAGGATTAAC
  5474  AGGAGTAGTATTAGCTAATGCTTCACTAGATGTAGCATTACACGATACTTATTATGTTGT
  5534  AGCACATTTTCATTATGTTTTATCAATGGGAGCTGTTTTTGCATTATTTGCAGGATTCTA
  5594  CTACTGGGCACCTAAAATAGTAGGTAAAACTTATAATGAGACTTTAGGAAAAATACATTT
  5654  CTGGACATTGTTTGTAGGGGTTAACTTAACTTTTTTCCCTCAACACTTCTTAGGATTGGC
  5714  AGGTATGCCACGAAGAATACCAGATTATCCTGATGCATATGCGGAATGGAATGCTATTTC
  5774  AAGTTATGGATCTATAGTATCAGTAATAGCTACTATTCTATTTGGTTATATCATATATGA
  5834  TTTATTTATTAATGGTAAACCAGTAACAAATTCACCTTGGGAAAGGGCTGAATATTTTGA
  5894  ATCAATGATTGATTTAAGAGAAAATAGAGAGATAGTTACAGAAGCAGCTGAATCATTAGA
  5954  ATGGGCTACAAAATCACCATGTCCATTCCATGCTTTTGAAGAAGTCCCAACAGAATTTGA
  6014  TAAATAA
;     G-cox1-E4 ==> end
;     G-cox1 ==> end
  6021  TAATTTCCTATTTAATTTAAATTAATGAAAGCAAAACTAAATTATATAGAGACTTAATTA
  6081  TTTAGCGAAATTTTTAATATTTTAGCTTTAGATTGAATAATAATTTTAAACTCACCCCTT
  6141  TTTTAATAATTTTAATTAGAAAATTTAAATTTTATTAAAAAGTAACATTTAAATAAAAGA
  6201  TAACTGTGTACTTTAA
;; mfannot: G-nad4 ==> start Def by similarity
  6217  GACCTAATACTAATAATAAAATATAAT
;     G-nad4 ==> start
;     G-nad4-E1 ==> start
  6244  ATGATTAGTTTATTATTAATAATACCTATAATAGGTTGTATATATTTATTACCAATAGAA
  6304  GAAGATAGCCTCCAAGCTAAAAGTAGAATGAAAAAAATAGCTTTATTTTTTTCTTTGCTT
  6364  AATTTATTAATTTCAATTTTAATGTGAATAGAATTTGACTCTAGCATTAATGGATACCAA
  6424  TTTGTATATGAATTTAAAGAATTAAGTTTTTGTCATTTAAATGTAGGTATAGATGGGACA
  6484  TCTTTATATTTTATTTTATTAACTACTTTTATCACACCTATTTGTTTATTATCTAATTGA
  6544  ATAGATATTAAAGATAAAATGAAATATTTTCTTATTTCATTTTTAATTTTAGAAACTTTA
  6604  CAAATAGCTGTTTTCGTAGTATTAGATTTATTATTATTTTATATTTTTTTTGAAAGTGTA
  6664  TTAGTTCCTTTATTTATAATTATCTTAACTTGGGGAGCTAGTCAATCTAGAATTAGAGCT
  6724  GCTTTCCTATTATTTTTATATACTTTATTTGGATCTTTATTTATGTTATTAGCTATAATG
  6784  ACAATACTTTATTATTTAGGTAGTACAGATTTCCAATTAATTTCATTATCAGAAATTAGC
  6844  TTGGAAAGTCAAAAATGGTTATGGTT
;     G-nad4-E1 ==> end
;     G-nad4-I1 ==> start /group=IB (5.70e-31)
  6870  g
;     G-nad4-I1-orf261 ==> start /first_aa=S /note=LAGLIDADG ;; evalue:1.6e-12
  6871  tcaccctccttcagtaagagggatatgaccagcagagttattccagatattatagatagt
  6931  gaaccttctttattaaaaagattccctggtagtaataaaaaatatttacctagtaacact
  6991  aattgcaaagatatagttatttacggttctaatttatgtacaactgtaaattatccacct
  7051  tatacgtcaatagtaagacatatggtagaaattccttctaatttaaattcaattatagtt
  7111  ggacttctattgtctgatggctggttatttaaaaataatgctagtaatactttactaggt
  7171  ttaaaacaatctatgtttaattctacatttgttttttatgtttttaataaactaaatcat
  7231  tattgcagtagttatcctactattactagtactaaactaaaaggtaaaatttttaaaggt
  7291  gttaaaatagtaactagagtatatccttgttttacaaaatggcatagtattttttatgtt
  7351  aataataaaaaaatagtacctatagatttatataatttgttaacctatgaagctttagcc
  7411  tattggattatgggagatggtactagatcaaaaaaaggtttaatactacaaacacaatct
  7471  tttactttgaaagaagtagtttttattataaacatactaatatataaatttaatttaaag
  7531  tgtagtatatatatgcaaagaggtttacctacaatttatatacacactagttccatgcaa
  7591  gaaattaaacccttacttataccttatttttgtaattctatgttgtataagttaaatcta
  7651  tcataa
;     G-nad4-I1-orf261 ==> end
  7657  taaaaaaggggctattaatattagattagtattttataatgtaaataatttttctttact
  7717  attggttattatttataataattaaaaattgaaaaatatttcaataataatataaataat
  7777  taaaggtaaatattaacataatttacataaagaacattattattttattctgaataacat
  7837  ctgaggtggcaaattcgagggacatcttaaatttagaaaaggaataaatttaagaatatc
  7897  gtcgagctaaatcaataactaggaaactgttattgtaaaagtgtagaggccagacgccac
  7957  atgatatctaagtaaatattttaaattttatatgatattagaaggaatggtccaattcac
  8017  cggtgacgggttttagatgaaaatttaaataagatatagtattataacttataattatta
  8077  tattgagaagataagcttactgtgacctgagatggttgaaagctgagccgtg
;     G-nad4-I1 ==> end
;     G-nad4-E2 ==> start
  8129  AGCCTTTTTCTTAGCTTTTGCTATAAAAACACCGATTTGGCCTTTAAATACTTGGTTAAT
  8189  AAAAGCACATGTAGAAGCTCCTTTAGCAGGAAGTATAATACTAGCAGGGACTATTTTAAA
  8249  ACTAGCAAGTTATGGGTTTATACGAGTCTTAATCCCATTTTTCCCTGACGCTACTAATTA
  8309  TTTTATGCCTCTAGTACAAACTCTGGCAATTATATCTTTAATTTATGCAAGTCTTTCTAC
  8369  AATTAGACAAAATGATACTAAAGCTGTTATTGCTTATAGTAGTGTAGCTCATATGGCTGT
  8429  ATCTATATTAGGAATATTTTCTAATACTATTCAAGGAATTGAAGGATCTATTATATTAGG
  8489  ATTAGCACATGGGTTTGTATCCCCTGCTCTATTTATAATATGTGGAGGTATAATCTATAC
  8549  TAGAACACATTCTAGAGTGATCTCTTATCATAGAGGATTAGCTTATTACATGCCTGTTTT
  8609  TACTATTTTCTTTTTAATTTTTACTTTATGTAATGCTGGTATACCTTTATCTTTAAATTT
  8669  TTCTGGTGAAATATTAAGTTTACTTGGTATGTGGTTTAGAAGTCCTATTATTACTTGTTT
  8729  AGGTGCTACAGGTATAGTACTAAGTGCTTGTTATTCAATATTTTTATATAATAGAATTTC
  8789  TTATGGATCATATTCACCTTTCTTATTACCTTTAAAAGATATCGATAGAAGAGAATTTTG
  8849  CTTATTATTAACTTTATTAATTCCTACCGTTTTGATAGGAATTTTTCCTAATGTTGTATT
  8909  AGAAGGTTTACATCTTTCTATTTCCGCTATAATTTATACTGCTGTGTAA
;     G-nad4-E2 ==> end
;     G-nad4 ==> end
  8958  ATTTATATAATTCATCTGATTACTTAGATTAAAAGTAATATTTAATTAGAGTATAAATAT
  9018  TCTAAATTTTAATAGAAGGCTTTAGCTTATACAACTGGTTATTTATAAAAATATTATAAT
  9078  AAAATAATCATTTAATTAAAAATTAAAAACAAAATTTTGTTTAATCTTTATATAGTAATC
  9138  TAATTCTGATAAAATTGAAATTTTAATTATAATAATATATTATTAAGTTTAACAATAATT
  9198  ATATATATTTAATAAAATTTTCAAATAATTACGGGAAGTTAATTTTTATTAATTATAAAG
  9258  TAGGACTCCTTTTTATATTTAATTTAATTAAATTATTAATTAAGATAGAATTATGACAAT
  9318  AATTCTAATTTAAGCAACTAAGTGAAATCCATGTTAGGATTCGTTAAATAAGAAGATTAA
  9378  TCTTATTTTATAAAGTATCTTTATAAGCTTTAGTGTTTTAAGTAAATTTATTAAA
;     G-orf414 ==> start
  9433  ATGAATACAACGAATAGAAGAGAATTAGAAACTTCAATATTTTTAGGTAACGAAAGACTT
  9493  TCAGATTTACAGCTAATAAAATATGAAGAAAAAGTTGATGAGTCAAATATTAAAGAAATT
  9553  CTGAGTTCTTTTGAGTCCACTAGCTATGTTGAATCTTTTCCTTTGTTCATAGATGAAACA
  9613  GGTAAAGTGATAGACTTTAATAAACCTATAGGTTTGTTTAACGGTGTAAAATTAATCTCT
  9673  CAATTTTTAGAAAAAAGATTTGGAGAAGATAAAAATTTTATATCAGAGGTTAAGATTAGC
  9733  GAATTGCTTGAACTATTTAAAGATAATAAAAATGTAACCGTATTAGAATTATATAATCAT
  9793  GTAGGCAGACTGTATAATAAAGATAAAAACAGTTTTGTTAAAGATTTAATAGATGATTCA
  9853  GATAAAATATCAATGTCTGATAATACAGTTAATTTAAATAGTTTTAAATCTTTAGGTTTG
  9913  TATTGAGATATAACTTTAAATGAAATAGCAGAAGGTCTTTTAAATTTAAATTGGAATATT
  9973  GTTTTAGATTATAAAAAATTAACCTTAAATGCTGCACCTTTTACTATAAATCTAATTAGT
 10033  TATAGTTTATTATTAAAAAAGTATATGAAATATGTACATAACAGACCTTATAGTATGATT
 10093  CCAAATAGCATAAGTCTAGAGATGCAAAAATCTATTAGAAGACGAAATTTATTTATTTTT
 10153  TCATTATTTGGTGGACCGTTGGCTTTATATGCTCTAAGTACTTCTTTGATAATAATAAAA
 10213  AATACGATAGATATAAACTTATTTGTCGGAAGTGAAAATAATATTATTAATAAAAAAGAA
 10273  TCTAGCAGTTTTTTCTTATTACTATTAAGTAAAATAAATAATAAAATACCTACAAGGGTT
 10333  AAAGTTCTCTTTAATTTTATATTATTTAGTATAGTAGTATTAAAACTATTAGGTTATAGT
 10393  CTTATTGATGTTTTTATTGATCTTTCTTTATTAAAAAATATAGTGTATATTTCTTTTTTA
 10453  TTAACAATGAGCTATCAATTATTAAATTTATACATTATACATAAATTTTCGACAAGAAAA
 10513  GTAAATATATCAGAAGTTTGACCTGATTTTTTCATTAACTGGTTAAAAGAATTTGAAGTA
 10573  ATGGCTTCTACTAAGGAAAGTATTAAAGAATTTAAAAAAATTTGTTATATTGAAATATCA
 10633  ATATATATAGGATTAATGGTCATTTTTATTATAATATTTAATTAG
;     G-orf414 ==> end
 10678  TAATAAACTTTTCTACCAACTAGGTAAATAAAAACAAAACAAAAAAATATTAATTAAGAT
 10738  AGAATTATAACAATAATTCTAATTTAAGCAACTAAATAAAATCTATGTTAGGATTCGTTA
 10798  AATAAGAATATTAACCTTATTTTGTTATAAAGTATCTTTATAAGCTTTAGTGTTTTAAGT
 10858  AAATTTATTAAA
;     G-cox3 ==> start
 10870  ATGAATAAAATAAATAGAACTCAATTTCAAGCTTTTCCATTTCACTTAGTAGATCCAAGT
 10930  CCTTGGCCTCTATTAACAAGTTTTTCGCTATTAATGATGGCAATAGGAGCTGTATTATAT
 10990  TTTCATGGATTTACAAATGGAGGAGAATTATTAACTTTGGGCTTCATTTTAACTCTATCA
 11050  GGTATGGTATTATGGTTCAGAGATGTTATTACTGAGGGTACCTATTTAGGTAATCATACT
 11110  AAAGAAGTACAAACAGGTTTAACTATAGGTGTAGCTTTATTTATAGTAAGTGAAATTTTT
 11170  GCTTTTCTATCTATATTTTGGGCTTTCTTTCATTCTAGTTTAGCCCCTACTATAGAAATA
 11230  GGGAATAGTTGGCCTCCTTTAGGTGTAGAAGCTTTAGATCCTTTTGCTATTCCTTTATTA
 11290  AATACAATTTTATTATTATCTTCTGGAGCATTTATAACTTATGGACATCATGCTTTAATA
 11350  CAAGGTGACAGATCTGGAGCTATATTAGGAACATTTTTAACTATAGTATTTGCAATATTA
 11410  TTTACAGGATTACAATACTATGAATACTGTGAAGCTGGATTTACTATAGCAGATAGTGTG
 11470  TATGGGAGTGTCTTTTTTTGCTCCACAGGGCTTCATGGACTTCATGTAATAGTAGGAACT
 11530  CTTTTTATTTTAGTAGGATTTATAAGAATGATTAATTATCATTTAACAGATTCACACCAT
 11590  CAAGGATTTGAAGCTGCTATTTTATATTGGCATTTTGTAGACGTAGTATGGCTATTTTTA
 11650  TTTATAGCAGTATATTATTGGAGTGGAAATTAA
;     G-cox3 ==> end
 11683  AATATAAGAGATAAAATATAAAACACACTTTAACTTTTATATATAAATGAAGAAGAAAGA
 11743  AATAAAATTCTTTCTGATGTCTTTAAAGCTGCTGCTGATAAATCTTTTAATATAAATGAT
 11803  TTAAATCTAGAAAAAGAATTTAATAAATTAAAAAATAAAAAACAAAAAACAAAAAATAAG
 11863  TCAAACATCAAATAAAGATTTGTTTATAGTATTATATTTAAGACTTATATTAATATCTCT
 11923  ACTCATTTTAGCATTAGTACTTTTAACTTTATTTTATTAAGTATAGAAAAAATATAAATA
 11983  TTTTATAATCTTTTAAATATTTATTTAGAGGTACTTTATAATTCTTTAATTATTTAGATT
 12043  TATCAATAAAACTATTAAATTAAATTACTATTTGATGTGTGTGTTTTATTTTATTCTTAA
 12103  ATAGCAAAGCTTCTATAAAACGTTCATTTAATAATTTATTTAATTTTAAAATTTTAAATG
 12163  TCTCATTAATAATTTTACTATGTAATAAATCATATAAAATATGTACCTTAAATAATATAT
 12223  TTTAATTTTTATTAGATAATATATTTTTTAAAAGAATAGAATTTATAAAAAAAATTTATA
 12283  TTTTAAGGTGAGACAGCTTATAAAATTTGTAAAGTATTATGTTTTAATTATTATAACGAT
 12343  AATAATGGTAAAAAAAAAGAGAATTAACTTGTTTTTTAGAATAAAAAAAAATATCTATAA
 12403  TATATCATATAAATCTCATAATACTAATACAGTAAGCATTTATTAATTTATTAAT
;     G-atp8 ==> start
 12458  ATGCCTCAATTATTACCTTTTTTTTTTACTAATCAGATTTCTTTTTCATTTATTAGCCTT
 12518  TTTGCGATAATTTATATTTTTTCTAAATATATTTTACCTGTATTTATATTTCAACAAGTA
 12578  ATTAGAATGTATATAACTAAATTAGGATCTTAA
;     G-atp8 ==> end
 12611  TAATAAATATTAAATATAAATTTAGTATTTAATCTATAAATACTTTTAATTTTACCCCTT
 12671  ATTAATATTAAATTAAAAGTAT
;     G-trnW(cca) ==> start
 12693  AAGAGTGTAGTGCAACGGTAGTATAGTGATCT!CCA!AAATCATTGGTAGGTGTTCAAAT
 12751  CACCTCACTCTTG
;     G-trnW(cca) ==> end
 12764  TAAATTATAAAAATATAACTAAATTAAATAAAATTTTAATTAATCACACTCATA
;     G-trnD(guc) ==> start
 12818  GGGCTCTTAGCTTAATAGGTAGAGTATCTAATT!GTC!AATTAGGGAGGTCCCAGTTCGA
 12876  ATCTGGAAGAGCTCG
;     G-trnD(guc) ==> end
 12891  AGAATATAAAACTAAAATTCTATTATAACCTAATAATAGTAATAAGTAAAATTTTAGTGA
 12951  GTTATTAGATTAAAATCAGAAATTAATAAAGAATTGTTTTAATAAAGTAATTTAGACTTA
 13011  AACTTTTATTCATATAAGAATTATTTATGAAATTTTTAATTAAATTAAATAACTTAAATG
 13071  GTTAAAAATAATCAAATTTAAAATTTTGATATTTTACTTCATTCTAATATTTTTTTATAA
 13131  ATTCAATTCAAAAATGTTTAACAAAAAAACAAAAACAAAAAGAATTATTATCAGATTATA
 13191  TATAACCAGTTTATTAAAACACAATAAGGAATAACTAATAATAAGTATAATTAGCTTATA
 13251  GGGTAATTCTGCGTAATATAAAGAATATAATGTAAAATATGATAATTTAGGATAACAATA
 13311  TTATAAATATAATTAAAAAGAGAATTACTTTCAAAAATTTATTACTGATGAAAAAATATA
 13371  TATCTAAAAACAATTAAAAATGAAAGTGTTACAATTTAAATAGTTTTAACCAAAAAATCA
 13431  AGATTCTATTTCATAAATAAGCATATTATAAAATGAAAGCAAACATAAAAAACCAAAACA
 13491  AAAATAGAATAAAAATAGTTTAGGTTTCATAATAGATTCCGTATTTAATATATATTATTT
 13551  GTTTTTAACACGGTTGAATTATAATCTTGTTTTTATTAATAATTAGATTATTGTTCTTTA
 13611  TTAATAATTATTGTTTTTATATTTTATAATAATTTTTAATAAATGGATCTTGTAGAAAAA
 13671  GATCCAAGATCTGCTAAATAATTAAATAGAAATAAAAATTTCAACATTATTATTAGTTAA
 13731  GGTGAGAAAGTATTTAACACCCCTTCTCCCCCAGGAGGTATACTTCTAATTTT
;     G-nad4L ==> start
 13784  ATGAATTTATCTTTATTTTTATTTTTAATAGGAATTTTAGGTTTTATTTTAAATAGAAAA
 13844  AATTTATTATTATTGATAATATCAATAGAAATAATGTTATTAGCTGTCACTTTATTAATA
 13904  ATAATATCTAGTTTTAATTTTGATGATAATATAGGGCAAACTTTTGCTATATATATTATT
 13964  ACTATCGCAGGTGCTGAGTCTGTCATCGGTTTAAGTATTCTGGTAGCTTACTACAGATTA
 14024  AGAGGGAGTATTTCACTTAGAACATA
;     G-nad5 ==> start
;     G-nad5-E1 ==> start
 14050  A
;     G-nad4L ==> end
 14051  TGTATTTAAGTATATTAATCTTACCCTTTTTAGGTTCAGTAGTAACCGGTTTAATCGGGA
 14111  GAAAGGTAGGTGTAACTGGTTCACATATTATAACTATTACATGTTTAATTTTTTCATCTC
 14171  TATTTGCTAGTGTAGCTTTTTATGAAGTAGGGATATGTGGAAGTCCAGTTTCAATTAAAT
 14231  TAATAAGTTGGATTGAATCTGAAAATTTAAATATTTCTTGGGAATTTTTATTTGATTCCT
 14291  TAACAGTTTCTATGTTTATCCCAGTATTATACATTTCAACTTTAATTCATTTATTTTCAG
 14351  TTAATTATATGAGTGAAGACCCTCACAATCAAAGATTTTTTTCATATTTGTCTTTATTCA
 14411  CTTTCTTTATGTTAATTTTAGTTTCTGGAGCTAATTACTTTGTACTTTTCGTAGGTTGGG
 14471  AAGGTATTGGAGTAGCTTCTTATCTATTAATCAATTTCTGGTGGACTAGAATACAAGCTA
 14531  ATAAAGCTGCAATTTTAGCATTCACTATGAATAGAGTAGGT
;     G-nad5-E1 ==> end
;     G-nad5-I1 ==> start /group=IC2 (1.60e-45)
;     G-nad5-I1-orf422 ==> start /first_aa=A /note=LAGLIDADG ;; evalue:2.6e-28
 14572  gctctgagaggtaggatctctctaatgtgcctaaaactatcaaactccggggacacccta
 14632  aagcttctggtaccaagctatagtcgaaagactataagtggatggagtaattacccatgt
 14692  aaggtaacaagccaggagatgatggaaactgaaatgggttatcgcggatctaagtcagtt
 14752  ttagttaataaaactgtaaaagagcaacgagtagacggtagttggtgcattgataaatac
 14812  agacctatgcacttaaggtatactctaatgggtttcgaaagaaactatcaaatcaaagtc
 14872  ctttctaaacaattaaataaaacaaatttttgtacaagcgcctctgcgcaagttaaaatc
 14932  actaagttagatccatggtttgtcactgggttttgcgatggtgaagcttctttcagtgta
 14992  tctctctatatagataaacggataaaaggaagatcaggttgggtcgtcaaaccaagcttt
 15052  caaatatctttacattctagggatatgaaattattattacaattgcaagaatttttttcc
 15112  tgcggaagaatcgttagcaaaaagactcgaagcgaaggaagctttagagtaaattcactt
 15172  catgatttaacaaattttataattccacactttgtaaattatcctttactttctcaaaaa
 15232  gctgcggatttttatttatttaaacaaattgttaatcttattaacactaaggttcatttg
 15292  actgaggtaggactacaacaaattgttaatattaaaggatcaatgaacttaggtctatct
 15352  gagttgcaaaaacatgaatttattaattataatccagtggctcgaccaattattaattat
 15412  actgaaattccaaatcctaattggattgcaggattttcaagcggtgaaggttgcttttta
 15472  gttagtatttcaaaatttaataaaaataaaataagtccaaatattcaattaatatttaaa
 15532  atttcgcaacatcgtagagacaaaaatttattagaattaattgctaaatatgtgaattgt
 15592  ggagctgtttattctcatagtgaaaatgctttcgtatttaaagtggggaaatttgcagac
 15652  ataataaaaaaaattattcctgtttttaaagcccattcaattcagggggtaaaacaatta
 15712  gattatcaagatttttgtgaaattgcaactttaatcggtgaaggtaaacatctaacccct
 15772  aaagaaatagcaaaaattcaattaatcaaagatagaatgaatacaaaaagaaattatcca
 15832  aaaatttaa
;     G-nad5-I1-orf422 ==> end
 15841  ttgcatgataaatttgagtgccatg
;     G-nad5-I1 ==> end
;     G-nad5-E2 ==> start
 15866  GATATGGGTCTTAGTATAGGATTCTTAGCAATATTTGCCTTATTTGGATCATTAGATTAT
 15926  TCTACTGTATTTAATTTAGCTCCTTTCATGAATGAAACTGCTATTACTATAATTGGACTA
 15986  CTATTATTAACGGGGGCTATGGCTAAAAGTGCTCAAATCCCATTACACAGTTGGTTACCT
 16046  GGAAGTATGGAAGGTCCTACTCCAGTATCAGCTTTAATTCATGCTGCTACTCTAGTTACA
 16106  GCAGGATTATATTTATTAGTAAGATCCAGTCCTATATTAGAATATAGTCCTACTGCTTTA
 16166  TTAGTAATAACTTTAATAGGGTCTACTACTGCATTTGTGGCTGCTTTATGTGGTTTAGTC
 16226  CAAAATGATATTAAAAGAATTATAGCTTTTAGTACTATATCACAATTAGGTTATATGGTA
 16286  TTAGCTGTAGGTTTAAGTAAATATGATGTAAGTTTATTCCACGTTATTAATCATGCTTTT
 16346  TTCAAAGCATTATTATTTTTATCAGCAGGAAGTGTTATCCATAGTATGGCAGACCAACAA
 16406  GATATTAGAAGATTAGGAGGATTAATAAAATTTTTACCTTTTACTTATACTATTATGTTA
 16466  ATAGGAAGTTTATCATTATTAGCCACTCCTTGGTTAACTGGTTTTTATTCAAAAGATTTA
 16526  ATAATAGAACTAGGTTATGCTCAATATGGATTTTCAGGATTATATGCTTATATTTTAGGA
 16586  AGTGTAACTGCGGGTTTAACTGCTTTTTATTCTTTTAGATTAATATCATTAACCTTTTTA
 16646  ACTTACCCTAATGCTAAGAAAATTGATTATTTAAATTCACATGAAGCTAGTTTAAGTGTC
 16706  ATAATACCCTTAAGTATATTAGCTATTTTCAGTATATTGTTTGGTTACGTGTTTTCAGAT
 16766  TTATTTGTAGGAATGGGTTCAGATTTTTTACAAAATAGTATTTATATAAAACCAGATCAT
 16826  ATTACATTAATTGAAGCAGAATTCAGCTTACCAATAATAATTAAATTATTACCAGCTATT
 16886  TTTTCTTTATTAGGTTCAGTAGTAAGCATATATTTATATAATAAAACACCGGAATTTTTA
 16946  ATAAGTTTAAATGATTCAAAATTTAATAAGATTGAAAATTATAAAAATAAAGAAAAAAAA
 17006  TCAATTCTACTTGCTAATAAAATTTACACTTTTTTAAATAGTAAATTTTTATTCGATATT
 17066  ATATACAATAAATATTTTATATCAAAAGGATTAAAATTAGGTTATATAATTTCAAAATTT
 17126  TTAGATAAAGGTTTAATAGAAATGATAGGACCTTACGGCTTATCTAATGTTTTCAGAAAA
 17186  ACAGGTAAAAATATAGCTAAATTAGATACAGGAGTAGTAACTACTTATTCTTTATATATA
 17246  TGTTTAGGATTTCTTTGTTTATTATTTTTAGTTTTCTCACCTATGTTCTTAAAAAATACA
 17306  TTAATAGTAGAAACAGAAAGATTATTTATAATTTATTTTGCAAGTTTAATTTTAATTTTT
 17366  AATAATTCAAAACAAGTATAA
;     G-nad5-E2 ==> end
;     G-nad5 ==> end
 17387  TATAATAACATATTTATTATAAAATATGAATCTTTTTTTTTAATAATTTATAAATTTTAA
 17447  ACTTCATTAAAACTTTATTTAATTTTAATAATATTTTAACCCTTATTTTATTTTTATTTA
 17507  ACCCCATTTAAATGAGGAGTTGTTTTAAATTATTCATGTTTATGTTTTTTTTTTTTTTTT
 17567  AATTTAAATGTAGTGTTATTAATTGAACTTAATAATTTTATATTATAAAATTAGATATTA
 17627  ATATTTATAAAAGAAAGAAAATATAATATAATATAGTAAACTTATAAATAGATGTAAAAA
 17687  ATTAA
;     G-trnN(guu) ==> start
 17692  GGCATTATAGCAAAGTGGTTATGCGGAGTACT!GTT!AATACTTTTTACAGAGGTTCAAT
 17750  TCCTCTTAATGCCT
;     G-trnN(guu) ==> end
 17764  AAATAAAATTTAAAACACA
;     G-trnC(gca) ==> start
 17783  GAGTTAAGAACAGAAAGGTATCTGGATCAAATT!GCA!AATTTGAAGATTAGGGTTCAAT
 17841  TCCCTCTTAACTTT
;     G-trnC(gca) ==> end
 17855  AAAACCAAAATAAAACTTAGAAT
;     G-trnR(ucu) ==> start
 17878  ATCTTCTTAGTTTAATGGTAGAACAGTATTCT!TCT!AAAGTACATATTCTGGTTCGATT
 17936  CCAGAAGAGGGTT
;     G-trnR(ucu) ==> end
 17949  AAAAAAACAAAAAACAAAAAAAAATAGAAATATAAATTATAAATTATGAAAAAAAATTTA
 18009  AATTTTTTTCATTTATAAATAAAAGAATAGATGACGATATGATATTAACATCCAAATTTA
 18069  GTAATTAAAAGGGGCTATTACAGAATCTTTGC
;     G-rnl ==> start
 18101  AAATTTATAATGAGGGAGGGTTAAATCAACTCTAAAAAGTATCGTCTTGAAAATTTTATT
 18161  TTCAATATATAAGATATATCCCTGTAGTTAAAACTTAAAAAAAGCAATATAGATTAATTC
 18221  TAAAAGAATAACTTTACTCATAAAGTGAAAAATGAGATTAATTTTACTTCCTGAAGTAAA
 18281  TCATTTTATTAAGGAAAGGAAAGGAAATCAACCGAGACTCCGAAAGTAATGGTGAGTGAA
 18341  ATCGGATAAGCCAATATAGCTAAAAAATTTACAAACTATTTCATTAATCTATTATTAAAA
 18401  TTAAAAATTTTATTTCTTGTTTATAGTAGATTCTAATAAGGAATTTACAATAGCTAAAAT
 18461  TAAAAAATTTTATTAAATTAAGATTAAACAACTTGACAAAATTGGTATATAAAACAGTTC
 18521  CAGTAGTAAATAAATTTTAGTTATTAAATAAGTACGATGAGAGTAAACTTGTCGGAATAA
 18581  AGGGGAACCATCCTCTAAGGCTAAGTATTATAAATTTAGCGATAGTGCAACAGTACTGTA
 18641  AAGGAAAGTTAAGGTAATTAAGTGTTTTAATACCACCAAATAGGAAAGCTAAGAAACTTT
 18701  TCTATTTTCTAATAGTAGCTCTATAAGCAGTCGGAATTTTTTTAATGACGGCGTACCTTT
 18761  TGCATAATGGGTCAGCAAGTTAATAAAAGTAGCAAGGTTTAAAGCCTTAGCGAAAGCGAC
 18821  TGGATTATTTATTTGAATACTTAAAATTTAGACATAACATTTGTAAGTCAAATTTTAAAT
 18881  TTAGTATCTTTTTTATAAATAGTATTGGGTATAGTTACTTTTATTAGACCCGAAGCCAGG
 18941  TGATCTTTCTATGGCCAGATTATAAATTAGGATCGAACGGTTGAATGTTGCATAATTCTC
 19001  CGAAGAGCTGTGGAAAGTTGTGAAATGCAAATCTAACCTGGTGATAGCTGGTTTTCTACG
 19061  AAACATATTTAAGTATGACATTTTTCTAGATTTATGCTGGTACAGTACGGCAGTTACAAA
 19121  ACTAATAAATTAATTTTTATTAGTTAAGTTTGAGGGGACTTAGAAAATCTTACCAATGTA
 19181  AGTGAAACTCGGAATAACATAAATTGATGATAAATTTTCAGACTGCTCATGCGAAGTTGG
 19241  GTAGTCAAGACGAAAACAGTCGAGAGCATGAATTTAAGGTCCCAAATGATTATTAAGTGA
 19301  AATTAAGGTTGTAACATATTGAATGCAGCTGAAAAGTGAGCCTGGTAGTCGCTACTTTTA
 19361  ATGAACGTATAGTAACAACGCATCAGCCTAAACCTAACCATTTATAAAAATATAATGGAT
 19421  AGGCAAGATTGTAGCACCTAAAATTTAACGGGTCTAAGTAATCAACCGATATCATGCTAC
 19481  TTTATTATAAAACATAATAAATTTATTTTTCTTTTTTATAATAAGGTTAGGTAGTAGAAC
 19541  ATTCAGAACAAGAGATAGACAGTGTTTCATTGTTTAGATGTAACTGAAGAGATAATGCTG
 19601  ACATGAGTAACGAAAAAAGAAGTTTAAAAACTTCTCGCCGAATGCGTAAGGTTTTTTCAG
 19661  ATATGTTGAACTACTGATATAATAATGCGGCCTCTAAGGAGAAAAAACCAATGTTTTATC
 19721  TGATGAGTATTAAATAGAAAGTTCATAAAATTTAAAATAATATTAAAAATATTAAATTAA
 19781  ATTGAACCAAGAAAATAATAATTAATCTACCGTACCAAAACTAACACTAGTGCGCTAGTT
 19841  GAGAATACTAAGGCGTTGAGCGAAGACTTGTTAAGGAACTCGGCAAGAACCCTTCATAAG
 19901  TTAGGCGAAAAGAAGGACCACTTTGACTTAGCTTCACTATAAGCTAATATCTTCGGTGGT
 19961  GACACAAAATCGGGGGCCCCGACTGTTTACTAAAAACATAAGAATCTGCAATGATTAATG
 20021  TCATAGTATAGGTTCTGAAATTTGCCCAATGCCATTAATATAAGAAAGGTAATGAAAGTT
 20081  ACTAATCGAACATCTGGTTAATAGCGGTCTTAACTATGAGGATCCAAAGGTAGCAAAATC
 20141  AGTTGGCCATTAAATGTGGTCTGGTATCAATAATGTAACGATGGTCCCACTGTCTCTACA
 20201  AGTCGCTCAGTGAAATTGAATTGTGAGTGCAGATGCTCACTACCTCCGGGGGGACGGGAA
 20261  GACCCTATGCAGCTTTACTGTATTTAGTTATCACATTAATCTACAACAGGGCTGATTAAT
 20321  AGTAATTAGGGATGTCGATAGACAAAAGATGGAATACCTTCTAATTAGAACTGGGTTAAT
 20381  GTTAACCTTTACCTAACAGTAAAGAGATAATTGACTAATTGACAGTTTGACTGGGGCGGT
 20441  CGTCTTTAATAGAGTAGCAAAGTACATCCGAATATATTAAAATTTTTAATTAACACCTCG
 20501  AAAATTTTATTAAATTTTCGTTTAAAAATAAAGTATAAATTAAGTTATTTACACTTTCTT
 20561  AATTTAGCTGAACTTTAAAATTTAATCAATTTATTTTGTATATGTTTTTAATTTATTAAA
 20621  AATACATAGTAAGGTAGAGCTAGAAATTGAATGGGAATCAATCTGCCAGTGAATAGGCAG
 20681  TGGAAAGAGCAGAATGGCGGAAAGCATGCCTAACTGAAAGACCCATAAGTCGCACAGATA
 20741  CGTAAGTAGGGCATAGTGACCCCTCGCTATAATATGGAATAGACGGGGATCAATAGATAA
 20801  AAGTTACGCTAGGGATAACAGGCTGATAGTTCGCGAGAGTACACATTGTCCGGACTGTTT
 20861  GGCACCTCGATGTCGACTCAACCTATCCTCCGGGAGTACAAGCTCGGAAGGGTTGGGCTG
 20921  TTCGCCCATTAAAAGGTTACGTGAGTTGGGTTTAATACGACGTGAGTCAGTATGGTCCCT
 20981  ATCTTCCGGAGGAACAAATAGTAAAAAGGGGTAGACCTTCCAGTACGAAAGGACCAATAG
 21041  GCTGTGTTTCAATCGTGTACCAATTGTTGGAAAATTAATCTCTGGCATAGTTGGGTAGCC
 21101  ACAAACATGATGGTTAAGAGCTGAATGTATATAAAGCAGGAAACCACCCTCTAGATACTA
 21161  TCACTTAAGTAATTAATATTTAATTATTTAATAAGATAAGAAATAGAAGATTTCTTAATA
 21221  GGATACAAGTGTATTTGTCTTGAGACAATAAAGCTTAGTATTAAC
;     G-rnl ==> end
 21266  TAATTTATCAAAAGACTAGATGTTATCATATCGTAAAAAAATGTTTCATTTTAAGAATAT
 21326  TAAAAAATAAGAAGAAAAGGTTTAAAGTTTTGTATTTTTATTAATAATACTATTACTGAG
 21386  GTTCAATTCCTCAACTTCTTTGATTTATTTAAATATTTAAAATAGAAATAAAGAAGAAAA
 21446  ATAAAACCCGACTCAAGCTGTGCTTAAGGAAATTTGAAAAAGTAAGGATTAAAATAAAAA
 21506  CTTTATAGCTCTTAATTAAAAGTTATACTACTAATCTAATTTGACAATAAAATTAAATTT
 21566  TTAAACGTTAAATTAAAAAATAGAATTTTATTTACTTATATTTTATTAATTTATATCTTT
 21626  TCAATTTAATTATCTACTTATAATTTTAAAGTAAAATATCTATCTTAAATAAAGAAAATT
 21686  AATTAACTACCTAAAATATTATTAAGAGATAAGTTACTTAATCTAAAAATGGTATATGTA
 21746  AAATAGCTAAGTTTAGATATAAATTTTATTTGATTTGTAAAGAAAAAATAACTTTAAAAT
 21806  TTTATTTTTAAGTTATAAGAAAAATTATAAAATATCATGATATATAAAAATTTTTTGTTT
 21866  TTTTAATTTTAAGCTAAGCAAATTAGATTAGATCAGGGATAGTCATAAAGTTTCAATAAC
 21926  AAATATACATGTTATATAAACATTAAAGTAATAATTTAAAAAGATTTTTAAAGTTTAACT
 21986  ATGTTAATTATTTTAAAAGGAATTAAAATCTTAAGCGATATCTGTTTTATTTTATTA
;     G-cox2 ==> start ;; mfannot: alternative ATG start pos 21986
 22043  ATGTTAAATTTATATTCTTTTTTTAATGTTATTTATAATGATATAGCTGAACCTTGGCAA
 22103  ACAGGGTTTCAAGATAGTGCTAGTCCAGGGTTTTCAGGAATAGTAGATTTACATAATACT
 22163  ATATTTTTTTATTTAGTAGTTATTTCTATTTCTGTATTTTGGTTATTAGGTTCAATAGTT
 22223  TATTTTTATAATGGAAATGTCACACATATAGTTCATAAATATTTAAATCATGGTACATTG
 22283  ATTGAATTAATATGGACTATAACTCCCGCTTTAATCCTAATAGCTATTGCATTTCCAAGT
 22343  TTTAGATTATTATATCTTTTAGATGAAGTTACTTCACCTACTGTAACAATTAAAGTGACA
 22403  GGTCATCAATGGTATTGGTCTTATGAATATTCAGATTATGTTACAGAAAGTGGAGAAGCT
 22463  ATAGAATATGATAGCTATATGATACCAGAATCAGATTTAGAATTAGGACAATTTAGATTA
 22523  TTAGACGTGGATAACAAAGTAATAGTACCAGTAGATACACATATTAGATTAATAGTTACA
 22583  GCTGCTGATGTACTTCATGATTATGCAGTACCTGCTTTAGGAATAAAAGTAGATGCAGTA
 22643  CCTGGAAGATTAAATCAAGCATCAATGTATACTGAAAGAGAAGGTTTCTTTTACGGTCAA
 22703  TGTTCTGAAATATGTGGAGTATATCATGGATCACAAAAATGGCATGGGTTCATGTTAAAT
 22763  TTAATTATATAG
;     G-cox2 ==> end
 22775  CTGGAACACCCTAATAGCTTTAGA
;; mfannot:     /group=I(derived) (2.33e-07)
 22799  tacttaacattttaaaaaacaaaaacaaaaaagattaagtaaaaattcaaaagattgggt
 22859  aatcagtaggaagtttaataatccttagagactatatgttaaagattctaaaatcaagag
 22919  atagtcc
;; mfannot:
 22926  ATCAAACAATATAATTTTGTTTGGATATGCTAATTTTTCATCTTATTTATGTTCTTTACA
 22986  ATTATGTAATTTAAGTTTAATATTAATGAGTGGTCTAAATAAAAATGGTAATATAATTGA
 23046  GTTAAAAAAATAAAATAATAAATTTTATTAATA
;     G-orf117 ==> start
 23079  ATGATAATATTAAGACTGTTAATAAATACTAAATTAGAAACATATGTAAATTCAGTAATA
 23139  AATATACCCTTAGAGGAATTTTTATTAAAATACGACCCTTCTAATAATCACTGTATAAAA
 23199  TCTAGTTTATTATCAAAGTCCCCCAATAAATGGAGTTTTTTAAAAGAATTTAAATTAGTA
 23259  CCAGGTATTTATCAATTTGAATTAATAAAAGGGTTTGATTCATATATAGGATCTACAAAA
 23319  GATCTATATAAAAGATGTTATACTCAACATAGAACACAAGCTATTACTCATACTAATAAA
 23379  CATAAATTATTTTATAACAAGGTGATATCTCAGGGCTGGGTTCATTTAATTTAA
;     G-orf117 ==> end
 23433  AAATACTTTATTTGATTCCTAATCATGTCTATTTATTTGCGGAAAAAAACCCTAACTATT
 23493  TTATAACAGAAAAAGATTTATTAATATTGACTGATTTAATCTCTTACGAGTTAACTATAG
 23553  CTGAACAATTACAATTAGATTATAAGAAACCTAATTTAAATAGCAGTCTATTTGCTAATT
 23613  GGTCTTCATATAATACAGGTGCTACTTGTTATATTAGAAGTGATGAGTTAAATGATGAAC
 23673  TATCATTATATTTTTTAAATAGAAATTTTTAAGAATATACTAAAGAATTACACAGAAAGA
 23733  ATAATACTGGAAAAATCTTAAGTGATACCACAAAATTAAAAATATCTAAGGGAGCAGGTG
 23793  GTATAACTGTATACTTATAAAATGTAAATTTTAATAATGAGATAGTATAATTTAAAACTA
 23853  AAACATTATTATCTGAAGAACTTAATATAAGTATTAGAACTATAAATAGATGGTTAGATG
 23913  ATAATAAAGTTCATTCTACTAAATCTCTTAAATATCCTCAGGTTAAATTAATGTCATGCC
 23973  TACTTGTGTAGAAAGTGTATCCGCTGAAAATTATTTAACTTGGTTGGATTCAGAAAAATA
 24033  ATAAAATTTTAAATTTAAAAGAAATAATAAAATATAAAATTAAGATTATAAATACCATTT
 24093  TAATCTTATTGGACCTAAAATTTATTATAATTTAAATTTAAGAATTATTTATAAATTTAA
 24153  TTTATTAACCCCCTTTTCTTCTTAGAATTAGCTTATTTTTTATAAAATACTATCTTTTAA
 24213  ATTTAAAAATAATAAAACAAAAACAAAAAGTTAAATAAAATATAG
;     G-trnA(ugc) ==> start
 24258  GGGGGAATATGATAATGGTAATCAGTTGTACT!TGC!ACTACAAAGATGAAAGTTCGATT
 24316  CTTTCTTTCTCCA
;     G-trnA(ugc) ==> end
 24329  AAAAAACAAAAAATTTAATAGATACTAGCTTAAAA
;     G-trnF(gaa) ==> start
 24364  GTTTCGGTTGCTTAGTGGTTAAAGCCCTGTTCT!GAA!GAAGCAGTGACGGTAGTTCAAT
 24422  TCTATCCCGAGACA
;     G-trnF(gaa) ==> end
 24436  AAATATAAAAATGATGATAATATTAATTAAAAATAAAATATACTA
;     G-trnY(gua) ==> start
 24481  GGGCAGATGACCGAATGGTAATGGTGGTTCTCT!GTA!AAAGAATTGATCTTTTGATCGA
 24539  GAGAGGTTCGATTCCTTTTCTGCTCA
;     G-trnY(gua) ==> end
 24565  AAATAAGTATATAAAATTTTAATCTTAGAATA
;     G-trnM(cau)_1 ==> start
 24597  AAGACTGTAGCATAAGTGGTAATGCAGTTCGCT!CAT!AATGGATAAAATAAGGGTTCAA
 24655  CTCCCTTCGGTCTTA
;     G-trnM(cau)_1 ==> end
 24670  AACTTTTTATGATAATTAATAAAAGAGTAAGAATAAATTATAAAAATAATCATTAGTCAA
 24730  AAATAATATATTTTGTTAATTGAAGAAACATAAA
;     G-trnL(uaa) ==> start
 24764  GCGAACATGATGGAATTGGTAAACATACTCTTCT!TAA!GCAGGAGTGGATTTAAGTCCT
 24822  TAAGAGTTCGAGTCTCTTTGTTCGTA
;     G-trnL(uaa) ==> end
 24848  ACC
;     G-trnG(ucc) ==> start
 24851  ACGAGTATAGTTAAGTGGTATAGCATCTACCT!TCC!AAGTAGAGATCATCAGTTCGAAT
 24909  CTGATTACTCGTA
;     G-trnG(ucc) ==> end
 24922  TTTTAATAATAAACTAATAATTTAGAT
;     G-trnM(cau)_2 ==> start
 24949  AGCGAGATGGTGTAATGGTAGCACAATAGTCT!CAT!GATCTGTTAGTTTAGGTTCAATT
 25007  CCTAATTTCGCTA
;     G-trnM(cau)_2 ==> end
 25020  GTTTTATTAAAATTTTTATATTATTTTAGTTTTATTTAA
;     G-trnE(uuc) ==> start
 25059  GGTCTTTTAGTTCAAGGGTAAAATCACTGTCT!TTC!GTACAGTAGCTACCAGTTCGAAT
 25117  CTGGTAAAGATCA
;     G-trnE(uuc) ==> end
 25130  ATAAAATTTATATTATTCTATTTTAAAGGTAAATGTTTTAATAATAAAACATGGAACTAA
 25190  ATAAATTAATTTATATAACATAAGTTTACTTCCTCCTTTTATATTCTTTTAAGATAAAAA
 25250  TAAATAAAGTATCTTTTTAGGTCTAGTCTAATTATTATAAAATAGTATTAATTATTA
;     G-trnT(ugu) ==> start
 25307  GCCGGAATAGTTTAATTGGTAAAACAGTTTCCT!TGT!AAGATTCAAAAGGTGGTTCAAT
 25365  TCCTCCTTTCGGCA
;     G-trnT(ugu) ==> end
 25379  GGTT
;     G-trnI(gau) ==> start
 25383  AAGCCCATAATTTAAAGGTAGAATAATTTCTT!GAT!AAGGAATAAGTAGAAGTTCAATT
 25441  CTTCTTGGGCTTA
;     G-trnI(gau) ==> end
 25454  AATATTAAATCATTAATATTTTAATCTTATCTGAGGAG
;     G-trnK(uuu) ==> start
 25492  GGAAGCAGAACTCGAGTGGTTGAGTGTCTCCCT!TTT!AAGGAGAAGGTTTCCGGTTCGA
 25550  GCCCGGATGCTTTCA
;     G-trnK(uuu) ==> end
 25565  CAACAGATTGTGAACTTTACTTAGTTAAATTGTGTTATGATGTTAGTAAGTATATTAATA
 25625  TATATCCTTGCGATGTCGCTATCAAAAGAAAATCAGCTAAGTCCAATTTTTTTAACTAGA
 25685  ATAGCCTCATTAGTATTAATTTATGCCGGAGTATTAACCTTAAATGCTTTATATGTTCAG
 25745  TCAATTGGATCAGGTATAGGTATCTATTGTGGTTTATTTCAAATTACTAATACTACTTTA
 25805  ATAATTGAAAGTTTTTTTTATGTAATAGCTTCTATAATTTTATTAGGTTGAGGATTAATT
 25865  TATAAAGTTAAAAATAATATTAATTTAGAAAATTTAAATAAAGATACCAATTTAAATATT
 25925  TTCTTTTCATTTAAAGATAAAAGTAATAATAAAAAAAATATGAGTAATATAAATACTATT
 25985  TCTATAAGTAAAGAATCTAGAGATTATTCATTAATTGCTTTATTTAGTATTTTAGGTAGT
 26045  TCATTTTTAATTTCAAGCGTAGATCTATTAAGTATGTATCTAAGTCTTGAATTACAATCT
 26105  TTTGGATTATATATATTAGCCAGTACTTATAGAGAATCAAGTAATGCTACTAGTGCAGGT
 26165  TTAAAATATTTTTTATTAGGTGGACTATCTTCTTGTTTAATTTTATTAGGTGTATCACTT
 26225  TTATATAGTATAACTGGTTTAACTAGTTTTGATTCTATATATAATTTATTGTCTGTATTT
 26285  TCTAGTTCATCTCTCTCAATTTTTGATATAGAGAACACTGATAGAAAAATAGAAATTTTT
 26345  TATTTAAGTGAGAGTTTTTATCAAGGTTTAAGTTTAAGTTTAATTTTAATTGTAGTTGGT
 26405  TTTTTATTTAAAATTGCTGCAGCTCCTTTCCATAATTGGTCGTTAGGCCCTCTTTTAAAG
 26465  TAATGGTTAATTATAATATTTTTGTTTTCTTTTAAATAACTAATGATAATTGAAGAGTTA
 26525  TTAAAGTAAATAAATTTTTATTATAAATGCTATTAGAAAAGAG
;; mfannot:     /group=IB (2.42e-20)
 26568  aaattttactatatgctggaatattcaataaaaataaaatatcttatagtcttaatgaat
 26628  taaagttattattaaattaaaattgttaaaattttacattatttttatactgactttaaa
 26688  ttataaagaataaaattaattttaaattaagacagccagattaaaagagaattttattag
 26748  aattaatcagcagggaagcaaaatatctccctcagagactttacgtaaaaaattttttat
 26808  ttttaagaaattaagagaaagtcc
;; mfannot:
 26832  GACTTTTAGTTAAAATAATGATAATACAGATTTACTATTCTATCTCTTCAACTTATTTAA
 26892  TAAGAAGAAGCCATTAAAGTCTTTAATTGTTTAACTT
;     G-orf278 ==> start /note=LAGLIDADG ;; evalue:4.7e-08
 26929  AAGAGTAAAGTTAACACATTTTATTTACGGAGAGGTATTATAAACAATACTCTTAAAAAT
 26989  AAGAGTTTTATAAAAAAAGTACCAAGGATCTTATTTAATATATTGGGATTTTTAGTTATT
 27049  TTTGGTCATATTCAATCAATTGAATTAAGTCAAATTATTGGTAATAATTCCTCAATATAT
 27109  AGTATTTTTATTTCTTCTCTCCCATTAATTAGACCAAAAAGATTAAAAAAGAAAGAAAAA
 27169  GAAGCTTTTACAATTTCTAGCGATTTGAAAGAAATATTAGTGGGGCTTATTCTAGGGGAC
 27229  CTATACGGCCGATACCGATTCAGTAAAACAAGTTTCGTGTTTAAACAAGGGATAATTCAT
 27289  CAAGAATATATTTACCACTTATATGATTTATTTAAAAATTATTGTCCAAGTGCACCTAAA
 27349  TTAAGTAAAAGTTTGCCTGATACTAGAACTGGAAAGATATATAATAGTATCTCTTTTTTT
 27409  ACTTATACATTACCTTGTTTTAACGAATTATATATGTTATTTTATAAATCTGGGAAAAAG
 27469  GTAATCCCAAATAATATAGAAGAACTATTAAAACCTAGAAGTTTAGCTTATTGGATAGCG
 27529  GATGATGGTTCCTGGAATAAAGTTAATAAATATGTATCATTAAGTACTGAATCTTTCAAA
 27589  TTAGAAGAAATTGAGCTTTTAATTAAGATTTTAAATAAAAATTTTAATTTAAGTTGTTAT
 27649  AAGAGTAAAAACGGTACTGCCTATAAAATTATAATACCATCTTATTCTATTTCTGTATTA
 27709  CAAAACTTTTTATTACCACATATGCCCAAAATGATGTTACATAAAATAGGATTATAA
;     G-orf278 ==> end
 27766  ATTATTTTTCATTATTTGGCTTTGCAAAGTATGTATTGTATTTCATATTTAA
;; mfannot: G-nad2 ==> start Def by similarity
 27818  CTAAAAGTTGCTCCAGACGTTTACGATGAAAGTCCAACAAATGTTACTACGTGGTTAACG
 27878  ATT
;     G-nad2 ==> start
 27881  ATGCCTAAAATATCTATTTTATTATTTTTATTAGAAGTTTACGGTAATATATCTATCTCT
 27941  TTAGATTCTTCTGTTACAAATTTAATTTTAGATGAGTTAAATTTAAATTTAAAATCATTA
 28001  AGTGAATTAGTATCTTATTCTTTATTTAATTTTAATCCGAGTCTTATTCTTAAAAATTTA
 28061  ATTTTATTAAGTTCTGCACTTTCCTTAATTATAGGAACAGTGGTTGGTTTGGCTCAAACT
 28121  AAAATTAAACGGTTAATGGCATATAGTACTATCTCACATATTGGGTTTTTATTATTAGCC
 28181  TTAGCTTTAAGAACTGAACAAGCCACAGAATCTTTTATATTTTATTTAATTCAATATACT
 28241  ATTACTAATTTGAATACCTTCTTTATTTTACTAGCTTTTGGTTTTGTAATAAATTCTATT
 28301  ATAAAATCTAATTATATTAATTCAGATCTTAGATATATTACTGAATTAAAAGGACAATTT
 28361  ATATCTAATCCTATTTTAAGTTTAAGTTTAGCAATATGTTTATTCTCAATGGCGGGTATT
 28421  CCACCTTTAATAGGGTTTTTCGGAAAACAGTCAGTTTTATTATCGGCAATAGGTAGTGGG
 28481  TATTATTTTATGGCATTATTAGCAATAATAGTAAGTGTAATTAGTGCTTCTTATTATTTA
 28541  AAAATAATTAAAGATATTCAAACTAAAAATTTAAATCAAATGATTGTTTTAGATGGGATA
 28601  GAAGAAGAAAGTAAAATTTTAGATAATTCAGAACATACATCAAATATTTCAAATACCTCA
 28661  ATAAATATTATTAATTCTAAAGAAAAAAATGAAACTCTGTTAATAAATTTAAAAAGACAA
 28721  GACAGAGAATACTCTTATATAAAATTAAGTAATAGCCATTCTTTTATTATATCTTCTTTA
 28781  ACTTTAATTATCTTATTTTTTGTTCTTAAACCTTCTATTTTATTAAATAGTGCCATGCTT
 28841  TGCACTTTAAATTATTTTTACTTATAA
;     G-nad2 ==> end
 28868  GT
;     G-nad3 ==> start
 28870  ATGACGACTTTATTAATATTATTTATTTTTGTTCCAATTTTAGTTGTAATATTATTAGCA
 28930  ATTAATTTATTATTAGCGAGCCATAGTCCTGATTATGAAAAAAATCAACCTTACGAGTGT
 28990  GGGTTTTATCCTAAATTTGATAGTTTATTTTCTAGATTTAATATTTTTCATTTTAATTTA
 29050  GGGCTTTGTTTTCTTATGTTTGATTTAGAATTACTTCTGTACTTTCCTATAAGTGTCAGC
 29110  TTAAGTAATGTAAGTTACTTTGGTTTATCTATAGCATTAGTATTTTTTTTAATTTTAACT
 29170  ATAGGATTTATTTTAGAACTATCTCAATCTGTTATTAAATTAACAGATTTAAGTAAATTA
 29230  AATTTAAATAATTAA
;     G-nad3 ==> end
 29245  TTTTTAAAAGAAAGTAATAAATAATTTAAGTCTAAGTCATCTAACCTTTGGCAAAGAGAA
 29305  CATATTAGAATTTAGTTATAAACTTAAAATTAAATTAGATTATCATGAAGTCTAATAATT
 29365  TTTTATCATCACCCCACCTTTTTTTTTTAGAGA
;     G-trnS(gcu) ==> start
 29398  GGAATAGTATTCATAGGTAAGATAAGACAATT!GCT!AATTGTTGGAGGTAACTCGTAGG
 29456  TGTTCGACTCACCTCTATTCCG
;     G-trnS(gcu) ==> end
 29478  TATTAAAGTGTAAATCCGGAGTATTTAATTTAAAATATAATAAAATTCTAAATATAA
;     G-trnQ(uug) ==> start
 29535  TGAGTTGTAGTTTAATCTGGCAAAACACCATTTT!TTG!GTGATGGCTTATATCAGTTCG
 29593  AATCTGATTAACTCAG
;     G-trnQ(uug) ==> end
 29609  TCGTCTATTAAAATAGAATTATATTTTTATAAATATGTAAAGAAAACATTTTCTTAATAT
 29669  TTAA
;     G-trnH(gug) ==> start
 29673  GGTAAGATTAGTTTAATTGGTAAAATAAAGTCTT!GTG!GCGACTCTAGTTCAGAGTTCG
 29731  AATCTCTGATCTTACC
;     G-trnH(gug) ==> end
 29747  CTTTATAAAATATTTAAATTTATTAATTTTAGGATAAAACTAATTTATATCATTAAATTA
 29807  AAATAACATATTAGTAGCATGAATCTTATTTTTATATAAATCTTTTAAAGTAAATTAATA
 29867  AAATTATAATAATGTTAGGTTGTAAAAAAACTGTTTACTTAAAATAAGAAAAATATATAA
 29927  AGCTAAATAAATTTAAATTACTATACTAAATGTTATTCATTTTAGAGTTTATTTATAAAA
 29987  TAGTATTTAAATTTAATTTTTAATATAGTTATATGGTATAAATAATTTAATTTAAATAGA
 30047  ATGATTAAAAAAACAAAAAACTAAAAATAAAATAGAAATATTAATCTAAAGTAATATAGT
 30107  GTAAAATTAAAATATAGAAAAAAAATACCCCTAAATTAAAATATTAGGAATGATAAGAAT
 30167  TATAATAAAAGTTATAAAAAGTAGAGAAGTTTTTTTTTTAGAGTTTATTTTTAGTTTACT
 30227  TAATTTGTTTTGTTTTGATTTTGTTTGTTTTTTTTTTAGATAGTAGATTAAAAAACAAAA
 30287  AACAAAATGTCTACTACTGGGAGGTCATAAGGAAATGTTGTGTATTATAAAGTAAAGTAA
 30347  AGTAAAGTTAAGATATCTAAAACTGGAATAATAAATTTAGTGAAGGTTTTTGGCAAGATA
 30407  ATAATATTATGAATAAATTTAAGGCACTATTATAGAAAGTATATAATGAAAAATTTTAAT
 30467  TATTTATAAATTTAAAATTATAATTTTAATTAAACTTTATCTTACACTTTTGTCTGTAAA
 30527  AAAAAAAAAGTAAAATTTTCAATTTGAAATCTATAACCTATTATTGCTTTTTAATATTTA
 30587  GATAAAAATTCAGTAATTTTAAACTAAATAAATCTTATAGAGAAAGTCTAACTTTTATAA
 30647  CTTGTTTAATAGATTAAATCTAAAATAAAAAAACAAACAAAACAAAAATAGGTAATAAAT
 30707  TAAATTATATTTAGCAAAATTAAATGATGTAAGTGATAAGTATAACTTAAAATTTATTTA
 30767  ATTATAAATTTATTTATATAAAACTAGCTGAAATAGTTTAAAGGTAAAACATACTAAACT
 30827  CTTAGTAAAAAGGTTCAATTCCTTTTATCAGCTGCATTGTGAAGTGTGTAAAATATTAGA
 30887  TTAAGCTTAAGTCTTATAATATGCATAAAACCTTGAGAAAAATTTTCATTGTAATTTAAT
 30947  TTAACAGTCTATAATATTTGAAGCAAGTAGTATAAAATAAAGATATAAAAATATTAAGTC
 31007  TTTAACTTATTATTATAATCTTAAAAAAAAATAACAAAAATTTTATTTAAATTATAAAAC
 31067  CTTTTTTGTTTTTCAATTAGACTTTATTATTAAGTAAATCATAAAGGATTTTCTAAAAGG
 31127  AGTCACTTTTCTAATAAATCTTAATATATTATTTAAATATAACAATAAAGATTTATATTA
 31187  AATAATATTTGATTAGTTTTTATAAAATATTCTTTTAATTTAATTTAGATTCTAATCTTA
 31247  AAAAATTTTTCAAATTTTATATAATTAGCACTGTTTAATGAAAAATAAAATACTGTTAGG
 31307  TT
;     G-nad1 ==> start
;     G-nad1-E1 ==> start
 31309  ATGTTAGGAATTAATTATTTTACGACTTTTATTGGCTTAATAGAAGTATTAATTGTTCTT
 31369  CTGCCTATGTTACTAGGTGTAGCATTTATGACAATTATAGAAAGAAAACAATTGGCTGCA
 31429  CATCAACGGCGTATAGGACCCACTGATGTAGGAATATATGGAGTATTACAACCATTTGCT
 31489  GATGCTTTAAAACTAATATTAAAAGAAACAGTAATTCCTAGTCAAGCAAATAAAGTATTA
 31549  TTTTATTTATCTCCTGTCGTAACATTGATATTTAGTCTATTAGGTTGGGGAATTATTCCT
 31609  TTTGGTCAAGGACTAGTTATATCTGATTTTTCTATGGGGATATTGTATACTTTAACTCTA
 31669  TCTTCATTAGGAGTATATGGAATCTTATTTAGTGGTTGGTCAGCTAACT
;     G-nad1-E1 ==> end
;     G-nad1-I1 ==> start /group=IB (1.42e-13)
 31718  caacaattgttgctttaaatgaaagcataattagggttgaattattcataagcttaaatt
 31778  aaaaataatttaaatagcttttgttaatttagaaataaactatatgctagaagattgtaa
 31838  taaccaaaggtaatttttattctttataaaaagttaaataaacttgaataatttaaaaat
 31898  cctaggtcttaattaactagcaggtaaaaaaaaaaaacctcaacgatcatacgtttataa
 31958  aataaaatattttaagatatgatctttttatttctgatttagtttttaataaataagtgt
 32018  tagtttataagtctaatgagctcatatatctaaataaaactagatgtcttttaataaaaa
 32078  gaaagtgggtgccaagtcgacttataaaaatgagtatactaaattaacgaattcaaattt
 32138  taaaagatttgctttatatttagttctaaattaattagctttaaataaagacaaatacac
 32198  actaaattagaaataatagctaataagatctgcacaattcagatccctttaactaaacta
 32258  tttaatttaaaaaataatgaaaaaaaggacataaaccctttaacacaattatacttatgt
 32318  gaaaatagaccaaatagtaaaataataaat
;     G-nad1-I1-orf551 ==> start /note=GIY ;; evalue:2
 32348  atgaaagattcacattttaaaaataattctactaagtgtttaaattcttctactatactt
 32408  ctaattcatcatattaattatttatctcattttaatcctttttttaattataatcaattt
 32468  attaatgtatttaatagcaaaataaattttgaaagtaaaagattttacacaactaccaaa
 32528  ataaaaactgtagattctgaatctaatctagtaaaagaatttgaaattatagaaactttc
 32588  cttaaaaacattaaattagtaaaagatagtttaaatatcactactatactagactgttca
 32648  aatttttctttggaaaaagaaagattagcttttaggaaaagtttaaataaaatttctggt
 32708  atttatatgctaaaatgtaaactagatagtagattattttatataggacaagcagtcaat
 32768  ttatctaatagattaggtagtcattttactagaacagaattagaaactactaaattagga
 32828  aatatgattaaatttataggttggaataatttttcggtacatatcttagaatattgtgag
 32888  gaagaagaattaatctcaagagaaaattattatattgaaaaatatttacctaccttaaat
 32948  ggaagattttcttctcattattctaataaaatacatagaaccttaagatctattttaaaa
 33008  catattcaacttaaaaatagaaaatatgaacctattttcatttcaaccaaaaataatgag
 33068  ttatctatagatccttatttaaaatttaagagtaaaatgtggatatatcaacaaatatct
 33128  gattgtcaaattaatttaataaataataagccttttgaaaatctacgacaagctcaaaat
 33188  attttaaatatagatgctagaactatagatatttatgcagatacttatattccctataaa
 33248  gattttttcttttttactaaagaaatgaaagatactagtataattataaataaatctagg
 33308  gaaatcaatacaataggtattagtaactatctacctaagcaaatatggatatattcttca
 33368  gatactttaagtttagttaatagtagtccttttaataccattaaagaagctagtttattt
 33428  attggaacatctagatctactattattaacatattagatagaaatattgctatgagtaaa
 33488  ggattttattgttttacaagagagttaaatgaaatagaaaaaatagaattaaaagagaaa
 33548  gggattataagaagtaaaataagtagtttaagtatccctgtttgggtttatactttacaa
 33608  aataataatttaattttagttaataatagaccttttcaatctcaacaagaaatgttaagg
 33668  gttcttaacttaaaaagagttagaacaataaacaagtataaggacacaggtattaatttt
 33728  aaagggtattattttttcagtaaaattttatcatctgaagaattagaaagattaaagact
 33788  aatactctttatgcaaaagggaatagaaaatctatattagtttgagtatataaagacaat
 33848  aatttaataaataataggccttttatttctatgactacagcaggtaaagaattaggagtt
 33908  gatcgtaaattaattaaaaaatacttagattcaaatataccatataagggatatttattt
 33968  tattctaacgttttaaaatttcaatctgaaaaataa
;     G-nad1-I1-orf551 ==> end
 34004  tcctaattaaattaaaaaaacaaaaattggattacttataattttatttatagtattaaa
 34064  tttggtctggattagttctttaggtaagattgaatatgtaaagatttcacattttaattt
 34124  tttaatttaatagtttaattatggtttagccatagtagatccattgtaaacttggatctt
 34184  ctaaatagtcttagattatttgttttaagaaatgatctacctttatatctctatttacaa
 34244  tttgaagcaaagtaaactttgtttaaattagaaaaaatattagactcttattgtctaatc
 34304  cttctagattctaattttttaaataatagatattaaagatcg
;     G-nad1-I1 ==> end
;     G-nad1-E2 ==> start
 34346  CGAAATATGCCTTCTTAGGTTCTCTTAGAAGTAGTGCAGCTATGATATCATATGAATTAG
 34406  TATTAAGTTCAGCTATTTTAATTATTATAATACTAACAGGTTCTTTTAATTTTACTAAAA
 34466  TTATAGAACATCAACAATCAGTTTGGTTTATAATTCCACTTTTACCAGTATTTATTTTTT
 34526  ATTTTATTAGTATATTAGCTGAAACTTCAAGAACTCCTTTTGATCTACAAGAGGCTGAAT
 34586  CTGAACTAGTAGCTGGATTTTTCACTGAACATTCTTCAGTACCCTTTGTATTTTTCTTCT
 34646  TAGCAGAATACAGTTCTATTGTATTATTTAGTAGTATAACAGCAATTTTATTTTTAGGAG
 34706  GTTATAACTTACCAGAAATTTTTATTAATAATTCGATTATCAATTTACAAGCAATAGTCT
 34766  TAGGTCTAAAAACTTGTATCTTTTGTTTTATGTTTGTTTTATTTAGAGCTACATTACCAA
 34826  GATTAAGATATGATGCTTTGATTGAGTTATGCTGGATATATTTACTTCCATTCGCAATAG
 34886  CTTTATTAATTTTTATACCTAGTCTTTTTTTAGCTTTTGATATAACCCCTTATTAA
;     G-nad1-E2 ==> end
;     G-nad1 ==> end
 34942  TTAATATTATAAAAATAAATTTAGAGAGTGAATTGAATTATTAAATTATTTTAATTTTTA
 35002  ACTCCAACATAATAGATTTAAACAGTAATATGAGTTTTTGTTTTTTGTTTTTTGTTTTTT
 35062  GTTTTTTTATTTTTTAAAATAAAGTAGATATTATCTATGTTATTATATTTGGATAACGAT
 35122  ATATTAGAATTATTATATTTTAAGATGAATTGTAAAAAGAGTAAGGTATAATCTAATTTA
 35182  AGTTTTTTGATTAATTATTTAAAAGTTTATATTTTTATATTAGTCATTTATTAACTAATC
 35242  CTTTTATTAAACAATGATAAGTAATACTAAGTCACATTCTTAACTCATATTTTATAAGTT
 35302  TTATTTAAAATTATTTAATTATCCTTATTAAGTATTAGTTAAAATAAAAATTTTAGACAA
 35362  ATATTAAATTTAATACTAATGTATTATTTATTCTTTTTATTAAATAATTTATTAAAAAAT
 35422  AAATAAATTAGTTTTAATCTTAATTAATCTCTTTTTAAAAAGCGTATCTATTTTAATTAT
 35482  TAGGAGAATGACTCCACTTTAAATAGATTAAATTTTTAATATCTTAAGTCTCTTTAATAA
 35542  ATTATACATTAAGATTTTAAAATTAATTATTATAAAAAAATTAAATTTTTATTAACTTAA
 35602  TTTATTTTTATATTAAATAATCTTATATATCTTACTCTAAGTATTTAAATATTATAAAAA
 35662  CTGTCTTTATATACATTAATAATTTAAGTTATTATTTAAGTGTCTAAGTATTTAAAAATA
 35722  TTCGACTATTATAAATTAATTTTAATAAACTATTATTTAGGATCCTATTTAAGTTTCCTT
 35782  TATGTCTTATATTTTATTACCCTAGTAAAAGTCAAACAAAATTAACAAATTGTGTAGGCT
 35842  ATCTAAGTTATAATAAAAATACTGGCTTTCATTTTTAATTTAATCATATT
;     G-nad6 ==> start
 35892  ATGAATAATTTTTTATTAGATTTATTAGCTTTTGCAGCTTTATTTTCTAGTATTTTAGTT
 35952  ATTACTAGTAAAAACCCAGTAGTAGCAGTAGTATATTTAATATCCGTTTTTATAAATGCA
 36012  GCAGGATATTTATTAATTTTAGGAGTAGGGTTTATAGGAATTTCATATATATTATTATAT
 36072  GTAGGTGCTATAACTATTTTATTCCTTTTTGTTATAATGTCTATTAATATAACATTAACG
 36132  GATATTATGGAAGCAGGTAAACAATATACTAAAAATATACCTTTAGCTTTAACTATCGGT
 36192  ATTTTATTTATTTATGAATTAATAAGTATTTTACCTCATTCAATTTTAAAAATACAAGGT
 36252  GGAGAATTATCAATTTTATCTTATCCAGTTGAATTTCTTAAAAGTTTAAATAATTATTTT
 36312  TTAAATCCTAGTTTACAAGAAAATAATTTAACAAATCTTATAGATATTAATTCTTCTACA
 36372  TTAGAAATGAATGAAGGGGCAACTGTATTAAGTAATAATATGGTATATACTTCAATTAAT
 36432  CCTAATCTAATTGAGACTAAAATATCTCCTTTATTACAAATTGAATCATTAGGGCAAGAA
 36492  TTATATACACATGGAGCCTCTTGGTTAATATTATGTAGTTTAATTTTATTATTAGCATTA
 36552  GTTTGTCCAACTATTATAACTAGAGATAGCCATTCGACAATAACAAATTAA
;     G-nad6 ==> end
 36603  TACATAAAATAGAAGTTTAAATAACTAATAAATTAATCTATTAAATTAAACCATTTTATC
 36663  TTTAATAAAAATTTTTATTAAAATAAAAATTTTTCATTTAACCTCAGTTTCATTATGCTA
 36723  AGCTATTTTTAATTTAATTATTATTAAAACCTTACTATTTCATAAGGGGTATAAAGCCAA
 36783  TGATTATTCTATAATTCTCTATAATTAGAGAATCTAGTCAAAAAAACAAAATTTTTTATG
 36843  ATTTTTAACA
;     G-cob ==> start
;     G-cob-E1 ==> start
 36853  ATGAGATTATTAAAAAGTAATGTTATATTAAGATTATTGAATTCTTATTTAGTGGATTCT
 36913  CCTCAACCAGCAAATATTTCATATTTGTGGAATTTTGGTTCTTTACTTGGAGCTTGTTTA
 36973  ATACTTCAAATATTAACCGGTGTTTTCTTGGCAATGCATTATACACCTAATGTGGAGATG
 37033  GCATTTTCATCAGTGGAACACATTATGAGAGATGTTAATGCAGGTTGGATATTAAGATAC
 37093  ACACATGCTAATGTAGCTTCATTTTTCTTTATATTTGTATATGCTCATATTGCAAGAGGT
 37153  ATATATTATAGTTCTTATAGAGAACCTAGAACTTTAACATGGACTATAGGGGTAGTGATA
 37213  CTAATCCTTATGATGGGAACAGGATTCTTGGGT
;     G-cob-E1 ==> end
;     G-cob-I1 ==> start /group=ID (7.83e-35)
;     G-cob-I1-orf333 ==> start /first_aa=Y /note=GIY ;; evalue:0.077
 37246  tataatcatagcccaaaatggtctaaactcaataaatataaaaatggtaatttatatgaa
 37306  aagctagtcaaaagacagaatgctaataattttaaagataatactataaagtttaaaact
 37366  cctttaggtttaagacataattctatttcaactcttactaataataacactgatccagat
 37426  ataacaaatttaaaatcagaagaggattatgacttagaaccttataaaatttgaaactca
 37486  aaaatattaactgaatttttaacagaaaaaaaactaaattctgtatattgttacgaaaat
 37546  ttacatttagatagtactagaaaaaaaatacaaactgatacaaaaaatttaagtggtata
 37606  tatttaatattaaataaagtaacgttggattattatataggatctgctgctacaaatagg
 37666  ttttatgctagatttactaatcatttaatttatttccgtggaagtaaaattgttaaatta
 37726  gcggttaaaaaatataaattaaatcaatttgcatttttaatactagaattatttcctgaa
 37786  gtagttaatagaactaacaataaaagattattagacttagaagatttttatttaaaatct
 37846  ttattacctaattacaacatattaactgaagctggttcaagctttggttataaacataca
 37906  gagatttcacgactaaaaatgaaagctaattattcacaagaacggcgtaataagataggt
 37966  attttaaataaaggtaagactttatctaaagagacaatagaaaaaataaaagaaaaagct
 38026  ataattcgtgataaaccaaattattctgaacaagctcttttaaacatgaaaaaaaattct
 38086  aaatcagtcatactatacaatctagataatactgtatatggagaattttctagtatagta
 38146  gaagcagctaaatctgtaggttgctctgaaaagacaataagaagagccttaaaaacagaa
 38206  aaaaattttttaaaaagacgctttattgtcaaatatctttaa
;     G-cob-I1-orf333 ==> end
 38248  tcgctttatatgaagtagatagatttaaaattataataagattagtaattctataaggtt
 38308  attctattatttatattatttaaatgactaattagaggaaccaaaatattactgagttta
 38368  aatcatagtcacacaagttaaaattttatgcaacctctagaggaaaataaaattaaagtg
 38428  gaatagctcgacagagttattgaagaaataatttctttggcgacattagtgaaaacgatc
 38488  aaaggacatttattattttattaataaatatcagagatagtcagttatctagaggattgc
 38548  gacagactgggtcactaatgggtagctgaaatgctgcttaatgcacagtcggaacttttt
 38608  attaaattaagtaattagtttaattaatagaatattcgaattcaaagttattctagcttt
 38668  aatgtgatatctaaaatatatttagattcattaaagtaagtttg
;     G-cob-I1 ==> end
;     G-cob-E2 ==> start
 38712  TATGTTCTTCCCTATGGTCAAATGAGTCTATGGGGTGCTACTGTTATTACTAACTTATTA
 38772  AGTGCTATTCCAGTATTTGGAAAAGATTTAGTGGAACTTATCTGGGGAGGTTTTTCAGTA
 38832  TCAAATGCTACTCTTAATAGATTTTTCTCATTACATTTCTTATTACCTTTTGTATTAGCA
 38892  GCATTAGTAGCAGGTCATTTATTAGCTTTACATGAAAATGGTTCAGGAAATCCTAATGGG
 38952  ATAACAGGAAATGGGGATAGATATCCAATGCATCCTTATTTTTCTTTTAAAGATCTTGTT
 39012  ACTGTTTTCTTATTCCTATTAGCACTTTCAATTATTGTATGTTTTTATCCTAATTTATTA
 39072  GGTCACAGTGATAACTATATACCTGCTAACCCAATGCAAACACCAGCTTCAATAGTACCT
 39132  GAATGGT
;     G-cob-E2 ==> end
;     G-cob-I2 ==> start /group=IB(5') (6.56e-09)
 39139  ataaaagttaaaagatgccatgcttaagagaaatcttttgaataatttactttacttaat
 39199  gctggaaactcctatagatttgaatatcttaagactaagataataatttcaagtatgtaa
 39259  caatggacaatcagcaggaaacctaaataaattttataattaagtaatatttatataaga
 39319  cccctcagagaataatacgtaaagctcctaagataagctaattagaattgtaattttagt
 39379  ttttatttctaacagcttattttaggatgaagatgttttccaaccattattcattataat
 39439  ggataatattaatatatttttgatttgataacttctataagtttagtttgtacgcaacag
 39499  tactcaacttacggtttaaaaagattaactaaagttgaaaggtcagaattaataatacct
 39559  catgaaagtcctttaaatgagattataataggtttattattaggtgatgggcatatacaa
 39619  aaaagatcagtattaggtaattctagatttatttatgcacaaagtagtttaagaaaacat
 39679  catttaaattattttaatcatgtgttagatttatttaaactttatctatcaaaagatttt
 39739  attcttaaagaaaaaacctttactgataaaagaacaaataaaaaatacagttcagttagt
 39799  tttgccaccttatccttatcttgttttaattattacagaagtatcttctataattcaaat
 39859  aacttgaagatagttccattagatatagaaaaattactcactcctagaggtttagcttat
 39919  tgggtaatggacgatggatctcttcaaaacaaaggattacacttaaatacatatggtttt
 39979  actcacgaaggtgttttaagtttaaaacacactttagaacacatgtttggagataattct
 40039  ttaaagtgctctattcataagcataataaaggagaaagaatttatatatgggaagaaagt
 40099  atggactgtttaagaagaaatataactcagtttatgcatagagatatgctttataaaata
 40159  aactcctctaattaattcaccttcaaaaacatagttaatggttaagagcgataaaccata
 40219  atttagcacctatcattaagctcaggaccaccagaatatggtataattaaaataaatata
 40279  tataaaag
;     G-cob-I2 ==> end
;     G-cob-E3 ==> start
 40287  ATCTTTTACCTTACTATGCAATATTAAGATCAATTCCTAACAAGCTGTTAGGAGTATTAG
 40347  CCATGTTTGGTTCATTATTAATTTTGTTAGTCTTACCATTCACAGATTTATCTAGAATTA
 40407  GAGGAAGTCAATTTAGACCTATAATGAAGGTAGCAAATTGGTTTTTTTTTATAAATTTCT
 40467  TTATCCTAATGTGGATAGGTAGTCAACATCCAGATAGTCCTTACGTGGAAATAGGTCAAA
 40527  TTTCTACGGCATTCTATTTCTTATGGTTTTTATTATTAGTTCCTGTTATAGGTCTAATAG
 40587  AAAATACCCTATATGATTTAAATTATAATACTCAAATAAATTCTAAAAATTTAATGAATA
 40647  AAGAAGATAAAAATTTAAAAACTGAAAGGAAAACCTATTAA
;     G-cob-E3 ==> end
;     G-cob ==> end
 40688  GAGTATTATAATTAATAAAAAATTTAATTTTAGAAATTTAAATACTATTGT
;     G-orf260 ==> start
 40739  ATGTTTAGTAATATTATTTATATTAAATTTTTTTTTTTATTAAAAAGTAAATTATTAGTC
 40799  ATTATAATTTTTTGTATATTTTCTTTTTTAACGATTAATTTCATATTTAATAATTTTAAA
 40859  TTTTCTAAAAATAATTACGTAAAATTTTTACAGCTATTAATATTAAGTGCTGTGTTAGGT
 40919  TTTTTACTTGGATTGATAGAAGGTCTTTTATTAAATATTACTATTTATTGTGATGGAACA
 40979  GAGGATGATGATAATCAAGTAGAGGCTTTAACGAATAATCAAATAGATGGTTCTACTAAA
 41039  GATCAAAATGATTATACTTCTGGAGTGGAAAATGTTAAAGATAATCATGATAATAAAGGA
 41099  AATAATTTTATTTATAAGACTTTGGATACTATCTCTACTATAAGAACCTTTCCATTACAA
 41159  GTATCAACTGCAATTAGTTCATATGCCATAGAACAAGGTTTAGAAGTTAAAAAAGAGATA
 41219  AAAAGAAATAATGAACTATTATCAAAAATTAATGAATCTAAAGAGAGTAATAAAAATATT
 41279  GATAGTATTACTAATTCATCTGATGATATAATTAAAAGTTCTTTAGAGATAGGAGATATA
 41339  AGCCCTTTAGAAAATTTTAATTTACTAACAGATCAGTCTTTACTAAAAAGTCTTTTATTA
 41399  ATTTTATTTTTAATGTGTATATTTTTAAATTTTTTTGTTAACTTTAAATTTTTTTTAAAC
 41459  TTTATTAATAGATTTATACCTTATAAACTTAAAGTATGAATTAATAATATAAAAAAAGGT
 41519  TAA
;     G-orf260 ==> end
 41522  ATATTAATTATTTCTTTTTCCTATTTTATTTATTTACTGTTAATTACTTATTTTAAGTAT
 41582  TATTCTAGTTGTATAATTATTAACTAATATAAAAAAATAAAAAATAAAAATTTGACATTA
 41642  ATTTATAGAATTCTTTACACAGTACTAGCTATAAATAAAAAATTTTTTGTTTAATTTGAA
 41702  TAATTTGAGAAACATTATATTAAATTAGATTTTTTATTTTTTTTATAATAATTTATTTAA
 41762  ATTAAGTATACAGAGCTATATTTTATGAATAATCCATATAAAAAACTTGTTAATTTAATT
 41822  TTATGAAAATTATTTTAATTTTTATATTAATTATACAGATTTTATACTTTTTAAGTTTTA
 41882  CTTAGTTTAGGATTTGGAATTTTAAAAATATATTAGGATGTTTTAAACAAAACTTTATTT
 41942  AATTTTATCTTACCCCCTATCTATTTTTTTTTTAATAATATTAATATTAATTAAATAAAT
 42002  TTTAAATTATAAAATTTTTAATAAAAAGAATTTAATTTTTAAAAGAGATTTAAAGAATTG
 42062  TATATAACAAATAAAATAAAACAAATAATATAAATTTCATTATTTGTTTAAAA
;     G-rns ==> start
 42115  TTTTGGAAGAATTTAATTTTGGTTCTGATTGAACGCTTTCCAGTAGTTTAAGGCATGCAA
 42175  ATTTTTATTAATAAAAATTAATAAAGTGTAGGGGTGAGTATATTAAATAAAGAAACACTA
 42235  TAGACTTCATAAATAGAAGATATAAAGAAAGGAAAATTTCTACTGTAGAATTCGATTTAA
 42295  TTTGATTAGGTAGTTGATAGGGTAAAGGCCTACCAAGCCAACGATCAAAAGCCATGTTTG
 42355  ATAGATCATATGGCCACATTGGGAATGAAATATCCCAAGTAGAGAACTCTACCAGCAGTC
 42415  GAGAATATTAGTCAATGCTCGTAAGAGTGAACTAGCTAACTGGAATCATGAGTGTGTCAC
 42475  TTATGATAAGGTAAAGGAAAAATAATGATGTCACTTTACTAGTAGTGTTGTCCAAAGCTG
 42535  GTGCCAGAAGACTCGGTAATGCCAGAGACGCAAGCGTTAGTCATCCTGATCAGGCGTAAA
 42595  GGGTTTGTAGGCAGCTTTAAATTAATTAAAGATAGAATCATATAGAGGTCACTTTTAGAT
 42655  AATTCTTAGAGTAGGGTTGATATCTGTAGATACTAAGAGGAATACTAATTAGCGAAGGCA
 42715  CTTTTCCAAATAATGATTGACGCTGAGAAACGAAGGGGAGGATAGAAAATAGGATTAGAT
 42775  ACCCTCGTATCCCTCTCTGTCAACGATGAATGGTAGTTGCTAGTATAAATTATTAGTGGC
 42835  GATGCTAACGCGTTAACCATTCCGCCTTGTGAGTACGACTGCAAAGTTGAAAACAAAAAA
 42895  ATTAGTCGGTTTCGGAGCAAACGAAGTGAAGCATGTTATTTAATACGATAATCCGCGTAA
 42955  AACCTTACCAGTAATTGTATATATTTATAACTTAATTAAAATTAAGTAATTAATATTACA
 43015  GGTGTTGCATGGCTGTCGTCAGTCCGTATCGTGAGAAGTGAGGTTAACTCCGCTAACGGA
 43075  CGAAATCCCTGTTTTTAATTAAATCTTAAAAATTTATGAAATTGATAGAATTTCATTTGG
 43135  GGCTAAGACAAGTCGTTATGGCTCTCATGTACTGGGCTATAGACGTGCCACAAAAACTTT
 43195  TACAAAGTGATGCAAAACTGTTTCTCTATTTTTGAAATTAAGGAAGAGCTAATCATTAAA
 43255  GAAAGTTTAATATAAATATACACGGATTGTCATCTGCAATTCGATGACATGAAGAAGGAA
 43315  TTTCGAGTAATCGTTGATAATAAAGCGCAACGGTGAAATTTGCATCCGTGATGAACTAAC
 43375  TGTCTGTCGCTGGGAAGAAGTTTGGGTAGGAGGAAAATGGAGTTAAGTGAAATTTCTTAG
 43435  AAAAGTATAGTTTATATAATTAAAGTTTAAATATTAATATTTTATACATTACTACTTCTA
 43495  TGTTAGTAATAACTTATTTGTTTTAATTTAATTAAACATCTCTTCTTAAATTAATTAACT
 43555  CTTTTTAATTCACTTGGATAACATCTCAAAAGTCATAGCAAGGTAGTCGTACTGGAAGGT
 43615  GCGGCTGGAAATTAAAATTC
;     G-rns ==> end
 43635  ATTTAACCCCCGTTCTTTATTTAAAAATTTTGTATTCTACTAATTAATAATAAAAACTAA
 43695  ATTTTTATAATTGAAAATGATACTTCATAATTAAAGATAATTAATTTAAACAGAACTAGG
 43755  TGTAGGTCAACATAAGAGTTCAATTCTCTTATCTGTTAACGTGTTTCAAAAATAATGTGC
 43815  TTTAATAACCAATAAAACAAACTTTTTATTCTAGTAATCATTTATTATTAATAAATGAGA
 43875  ATTAGATTAATTAAAAATTTTATTTCTTTATTCAAAGCTTAGTT
;     G-trnV(uac) ==> start
 43919  AAGGGGTTAGCTGAGTGGTTTAGCAGTAAATT!TAC!ACTTTACAGACAGGGTTTCGATT
 43977  ACTCTACTCCTTA
;     G-trnV(uac) ==> end
 43990  TTATATAATAAGAAAAAATTTTTAATAT
;     G-trnL(uag) ==> start
 44018  ACGATTATGACGAAATTAGGTAGCCGTGTGAATCT!TAG!GAATTCATAATCTTTTGATT
 44076  GTAAGAGTTCGAGTCTCTTTAATCGTA
;     G-trnL(uag) ==> end
 44103  TCAAAAGAAAAGCTTAAAAGTGTTATCTTCTAGATTATTTATAAATTTTG
;     G-trnR(ucg) ==> start
 44153  ACATCTTTAGCTGAATGGTTATAGCGTTTGCCT!TCG!AAGCAATTGAATATTGGTTCGA
 44211  GCCCAATAAGATGTT
;     G-trnR(ucg) ==> end
 44226  AAAAATTCGTCACATCGAAAAAAACAAAACAATAAGAATTTAGTTTAAAATATTATAGTA
 44286  TAAGGAACAACAAAAATTTATTTTAA
;     G-atp6 ==> start
 44312  ATGAATTTAATTTTTTCTCCTTTAGAACAATTTGAAGTAGTAAGTTTAATTTCTTTAAAC
 44372  GCTCCAATTTTAGGTTATTTAAATTTAAGCTTAAGTAATTTAGCCCTTTATTCTATAATA
 44432  ATTTTTATTTTAGTTACAAGTATTCATTTAGTTTTTAAAGGAACTGGAACTAATAATACT
 44492  AAATTAATACCATCCCATTGGTCAATCGCTTTAGAAAGTTCATATGCAAGCATTAATGCT
 44552  ATCGTGCGAGAACAAATAGGACTGCGAAATGAAATTTATTTACCTTTTATCTATTCTTTA
 44612  TTCTTTTTTATTATAATAGCCAATTTAATAGGGAATACCCCTTATTCTTTTACTATAACA
 44672  ACTTCTATAATAGTGGCTGTTGGTTTAAGTTTTACAATTTTTATAGGTGTTACTATTTTA
 44732  GGATTATATAAACATGGTTTACATTTTTTCTCATATTTTATTCCTAGTGGTACACCTTTA
 44792  GCACTGGTACCTCTATTAGTTTTAATTGAAGTAACAAGTTATTTAGCTAGAGCTTTATCT
 44852  TTAGGAGTGCGATTATTTGCAAATATGTGTGCAGGACATACTCTTTTAAAAATTTTATCT
 44912  ACATTTTTATACCAAATGTTTGGAAGTGGTTTATTAGTAGCCGTGTTTACTTTAATACCT
 44972  TTTTCAATTTTTGTAGCTTTAATTGGACTAGAAATAGCAGTATCCATTATTCAAGCTTAC
 45032  GTTTTTGTTTTATTAACAAGTTCTTATATTAAAGATGCAATAGAGTTACACTAA
;     G-atp6 ==> end
 45086  TATATGATTGGCTAATTATTTCATTATATTTTTATAATATTAGAATTTAGATTATTAGTA
 45146  AATTAGGTATTTTATTTATTTTAATAATAAGACCTTAATTAAAATTATTAAATAAGATAT
 45206  TAAGTATTTTTTATAAAATTTAATTTTATTGCTAAATTAGTTTTACATTATAAAAGTCTA
 45266  ATGTTTTAAGTAATTAATAAACATATTATTATAAATTAATTTTAATTATTTATTCTCTAG
 45326  GACCCTTTTAAGCATTATAATTTATTTTAAGTGTATCTAATAGTGCTAAGTATAAATCAA
 45386  ATCGTATTTTAATTAAAAAGGTTAATTATGAAAAAACAAACACACTAAACTTAGCAATTG
 45446  AGTAAACCTAGAATAGAAAGTAATTTAAACTTAATTATAGATAAAAGTCTTAATTCTCTA
 45506  TAATTTGTCTATTATCAGGGAATGCTCTAGCTTAAAAATTTTACAACTTCGATCATTTTA
 45566  TTTATTATTACCCCTTTAATTTATAGCTACTATAATTTAGATATATTAATTTTAACCATT
 45626  TAACTCTTTAAATAGATTTAATTAAAAATATAAATTAATAAATCATGATTTCTATTAATA
 45686  GTGCTCTAAAATAAAAATTTTACTTTTATTTTAATATTATTATTAATATCAGTAAACGAA
 45746  AAAAACAAAAAAACAAAAAAAGATAAATATAATATTAATAAGAGATATTTAATTATGGTT
 45806  ATGAAAAAAGATTATAAAAAATAAATCTCATATTTAGAGATAATGATATAGTTTAGAATT
 45866  AAGCCTCTTTTTTAATGAATTTTATAAAAAACATTTAGAGTTTAGGTAATTTATTTACTT
 45926  AATTTAATTATTTAAATATCATAGGTATTTTATTATAATATTTAAGTAATATACTCCCAT
 45986  TTAAAAATCCACTCACTCTTTATTAAAATCTTAAAATTAAAGGTAAAAGAAATTAATATA
 46046  TAGTAATTATTTATAAAATATATCCTGATTTTATTATTTTAAGTGAAAAACTTATTATAA
 46106  TTAAAATAAGTCCTTATTATAGGTTTATTTTAAAATTTTGTAAATTGACTAAAACGTATT
 46166  AATAATTAAAAGAGATTATTATTATAAGAATATAATTAAAAAACAAAATTCTTTTATAGC
 46226  ATCATAGTTATATTAACATCTTAAACTCAATTTAATTAATTCATTTAATAAAGTTTTAAC
 46286  CATTATTGATATAAATAAAATAGATAGTTTAAAATTTGACTTATTATCAGGGGATTTAAA
 46346  ATTTATTAAAAAAAAAATAATAGGTAAAATTAATTTTAATTTATTAATAAAAATCTTTTA
 46406  TTTTTATAATTAAAAATAAATTAAAAAAAGTTTAATTATACTTGGATAAAACAAAAAAAC
 46466  AAAAAAAGAATAAGGGTAAATCAAAATATATAAATGCCTTAATCGAGATATTATAAGATA
 46526  TTATAACTGAATATATAAGTTTATTTTAATTCTAAAATATATATGAAATATAGTAATAAA
 46586  ATTATATCTAATGATGAATAAAAAAACAAAACAACAAAAAAAAAAAAATAGTACTCTTTT
 46646  TTGGTTGTTTTATTATTAACATAAAAGTAAACATTTTTTATTTCAATAAGCTACTATTA
;     G-trnS(uga) ==> start
 46705  GGATTCGTGGCAGAGAGGTTGATTGCACTCGTCT!TGA!AAACGAGAATCTATGTTTAGT
 46763  AGGTCGTGAGTTCAAATCTCACCGGGTCCG
;     G-trnS(uga) ==> end
 46793  AGTATAAAC
;     G-trnP(ugg) ==> start
 46802  CTGGTAGAAAACAAATAGGCTTGTTGCTTACTT!TGG!GAGTAAGATCTTGCTCGTTCGA
 46860  ATCGAGCCTACCAGA
;     G-trnP(ugg) ==> end
 46875  ACTAAATATTTATTTACTAAATTATTATAAAATAACTAAAATAAATATTTATTTAATTTA
 46935  ACTTCACTTAAAAAATAAAGGTTTAAATTTTATATAATGAGCAAATTATGTTATATAAAC
 46995  TTAATTTGTTATTTAATAGCTAAAATTTATAACTAACAAGTTAAAAGTTAATAGTCAAAA
 47055  TATCATTTTATAAATTAAGTAATTAG
;     G-orf848 ==> start
 47081  ATGCAAAATAAATTAAAAATAAAAAATGTAATAAAATTAACTTATCCATTAGAACTAAAA
 47141  CCCATACAAAAATATTCATATAAGTTAAAAGTTGTATACTTAAAAAGAGATTATAGTGAT
 47201  AGTATAACAAAAAAAATTAATAATGAAGAAGTATTAATTAATAATTTAAGTAGTAAACAA
 47261  GCTAAAGATATTTACCCGAATGATTTATTTAAAAATAAAAATATTAATTTAAGTAAAGAT
 47321  TCTAGTAATTTAGAATTAAAAATTTTAATAAAAGAAAAAGAATGGAAAGAAATTTGGACT
 47381  CAAAAGTTTAATAAGTATAAAAATATTGGAAAATATCTACCTACCATCTCAGATAGATTA
 47441  TCTTTTTCTTATTTACAAGAAAGAAAATTAAATTTAACATCTAAATATTCATTTAATAAT
 47501  TTCTTATCTAGTTCTAAAGTTATTAATTATAGTTTTCAACATGCTAATAAAAAAGTAGAT
 47561  TTAAATTCTCTATATAAGTTATTAAAATCTTTTTTTAAAACTTTAAAATCTTTAATAAGT
 47621  TTCCCAATTTTAAAAAATACTCCGAAAAAATTAAAAATACTATTATTTTATTATGTCATA
 47681  CCTAATAACTCAATATTAAAAGCAAGAAAAAACTATCAAAATTATATAAGAAATGATGAC
 47741  AAATTATTTAAAGATACAATTCTTAGAACAAATTTAATAAAAATAATATCTAGATTTAAA
 47801  ATGATTCTTTTTATTTCTAAATGGAAAGAAAATAATACATTAAAATTACCAAACTTAAAT
 47861  AATAAAACTAATAGTCTATCAATACCATTAGTATATAAAATTCAAGAGAGTCTCTTAGAA
 47921  AATACTAATTTAACAAATAAAAAAGAGATTGAAATATTAAAAAATTTAGGGTTAAATATT
 47981  AGTAATATTACTGAAAAAGAAAAACAAAAAATAGCTGTATTTAAAGAAGAAACTATTCAA
 48041  TATAATTTAAATAAATTAATTCCTTTTTATAAAAATTTAGTCACTTTATTATTTGAAAAA
 48101  GATTTAAATCTGGATAAAGATTTAAATAATCATTTAAAAAAAAATATTAAATTTTTAAAT
 48161  TCAAATAATTGTGTCAAAATTAATAAAATATTAGTTAATAATTTATTAAATAAATTATCT
 48221  TTTAATAAAGATTTAAATACAGAAAAGTTAATTGAAAACTTTGAAAGTTTAAATATTGGA
 48281  ATAGATATGGATAAAGAAAATAAATTAATTAAAGTTTCTTCTATAGAAGCTAATATAGAA
 48341  AAAATAAACTTAGAGGTTAATATAAGTAAACTACAATTAGAAAATAGTCATATTTTAAAT
 48401  ATTGTGAAAAATACTAGTGTTTATAAAATAGCTCAAGAATTAATCTTAATATATTCTGAA
 48461  TTAAACTTATTAAAAGAAAAAATTAAAAATCAAGAAACATTTAAAAAAAATTATAAACTG
 48521  AATATTATTTATTCTTTAAATTTTTTAAATAAATTAATTTTATTTTTTATTAAATTAAGA
 48581  AATTATAAAATTATATTAGGTGCTAAGCAAAAAGAACTTAATAATTCAATTTATGGTAAA
 48641  TTAGAAAATTTAAATTTTGAAATAGAAGGATTGGAAGAATTAAACTTAGAAAAATTAGAG
 48701  AAGTTTTATAATGACTACTCTAATTTAAAGATAAATAGTAAACTTATATACATTTTACAA
 48761  GAAAAACAAGATATCTATAGTTATTTAAAATTACCTTCTATTAAAAAAGTACTTACACTT
 48821  ATAAAAGAACAAAATTTTGAATTTAGTGAAGAACCTTTAATTATGAATTATTCTAATCCT
 48881  TATGCCTATAAAAATGCAAATTTATTACTTATAACGGCTTTACATTCATTATATCGAGCT
 48941  ATGCTAATAGAACATTTAAATAAAATAAATGGAGAAAAATATTTCCAAAAAAAATCCCCA
 49001  ATTAATGAAATTTATAAATTAGATGTAAAAGATCTAAAACTTAACGATTCTTTAAAAATA
 49061  ATGAGAGAGCGTCTAGAAAATTTAGATTCTTATATAGTGGTTAATGATAGTAAAAAAAAT
 49121  TTAAATATCTTAAGTAATATTGAATCTAATAATGGATCTTCACTTATCTCATTAAATAAA
 49181  GTGAAATTTAAATATTTAATTTCTTTCTTAGAAAAAATCTTTAATAAAAAGATTGAATTA
 49241  GAATTAATAAGATTAAAATACCCTGCACATAATAGTAATATCTTAGCTCAAGTTTTAGCT
 49301  TTAAGTTCTAAAAATTTAAAATTTTTTACGATCATGAGAAAATTATTATATAATGTGAAT
 49361  ATTAAACACACTGGTTTCTTAAAACATAATTTTAATATCATACCTTCATATTTATCAGGA
 49421  ATAAAAATAAGATTAGGAGGACGTTTATCTACTGAAAAATTAATACCCAGAAAAACAGTC
 49481  AAAACATATCAAATTGGAAGTATAGCCAGAAATAAGGTTAATTATAAAGATAATACTAGG
 49541  GTTACTTTAAAAAATAAAAGGGGTGTTTATAGTTTAACAGTTATTACTAGCCATATATTT
 49601  AATACTAATAAAAAAATTAAATATTAA
;     G-orf848 ==> end
 49628  GTAAGTTATATATAGAAACTATAATAAATTTATTACAGACATAATTAAAAATATAAAAAA
 49688  ATTTTTTT
;     G-atp9 ==> start
 49696  ATGTTAGCAGCAGCAAAATACATTGGAGCTGGTTTAGCTTGTTCAGGTTTAATTGGAGCA
 49756  GGTGCCGGTATTGGTTTAATCTTCTCTGCTTTAATAGCAAGTACAGCAAGAAACCCTCAA
 49816  CTTAGAGGTCAATTATTCACTTATGCTATATTAGGATTCGCTTTAGCAGAAGCCACAGGA
 49876  TTATTCTCTTTAATGGTAGCATTCTTATTATTATATTCATAA
;     G-atp9 ==> end
 49918  TTTCAATATAATATTAAAATTTTAATTAACCCCTTAAAAGTATAGCTACTATTACTTAAA
 49978  GAGCTAAGTCTTCAAATTTTAAACTTAAGATTAGACTTAATTAAACATATAATTTATTAA
 50038  AATTAAGTTATTTGTAAATTTCTGTAGCCTAGGTATTAAAAGAGCTATTTCTTTTTTCAT
 50098  A
