# Supplementary material for: Global Characterization of Fungal Mitogenomes: New Insights on Genomic Diversity and Dynamism of Coding Genes and Accessory Elements
Source: Front Microbiol. 2021 Dec 1;12:787283. doi: 10.3389/fmicb.2021.787283 (PMC8672057; doi:10.3389/fmicb.2021.787283)
Supplement: Supplementary File 1 — de novo annotation files of the 685 mitogenomes investigated in this study. Annotation was performed with the Mfannot program. [file Data_Sheet_1.ZIP › Supplementary_FileS1/NC_007394.1_Epidermophyton_floccosum_mitochondrion_complete_genome_mitogenome.mfres]

;; Masterfile modified automatically by mfannot version 1.35
;; on Thu Dec 24 17:55:11 2020 by user pfonseca on host LGCM-PROC
;;    - Gene Totals: 50
;;    - List of genes added:
;;      atp6                 atp8                 atp9                
;;      cob (1 introns)      cox1 (1 introns)     cox2                
;;      cox3                 nad1                 nad2                
;;      nad3                 nad4                 nad4L               
;;      nad5 (2 introns)     nad6                 orf104              
;;      orf183               orf188               orf228              
;;      orf281               orf289               orf314              
;;      orf343               orf379               orf396              
;;      rnpB                 rns                  rps3                
;;      trnA(ugc)            trnC(gca)            trnD(guc)           
;;      trnE(uuc)            trnF(gaa)            trnG(acc)           
;;      trnH(gug)            trnI(gau)            trnK(uuu)           
;;      trnL(uaa)            trnL(uag)            trnM(cau)           
;;      trnN(guu)            trnP(ugg)            trnQ(uug)           
;;      trnR(acg)            trnR(ucu)            trnS(gcu)           
;;      trnS(uga)            trnT(ugu)            trnV(uac)           
;;      trnW(uca)            trnY(gua)           
;;
;; end mfannot
;;


>NC_007394.1 Epidermophyton floccosum mitochondrion complete genome gc=4
;     G-cox3 ==> start
     1  ATGTCTTTAGATCAAAGAACTAATTTTCAAAGTCATCCCTATCATTTAGTATCACCTTCA
    61  CCATGACCTTTTTATAATAGTTTATCATTATTTATATTAACAACATCAGGAGTATTAACT
   121  ATGCATGGATTTAGTAATATGTATATAATATTATTTATAGCATTTATTAATTTAGTTTGA
   181  TGTATGACATTATGATTCAGAGATATAATATCTGAAGGTACATATTTAGGTAATCATACT
   241  AATGCTGTGCAAAGAGGTTTAAATTTAGGTGTAGGTTTATTTATTGCATCAGAAGCATTA
   301  TTTTTCTTAGCAATATTTTGAACATTCTTCCATAGTTCATTATCACCTAATGTAGAATTA
   361  GGAGCACAATGACCACCATTAGGAATAAATGCTATAGATCCTTTTGAATTACCATTATTA
   421  AATACTATAATCTTATTATCATCAGGTGTAACAGTAACATATAGTCATCATTCATTAATT
   481  CAAGGTAATAGAAAAGGTGCATTATATGGTTTATTAGCTACAATATTATTAGCTATTGTG
   541  TTTACAGTATTCCAAGGTATAGAGTATTCAGTATCATCATTTACAATATCAGATGGTGTA
   601  TATGGTTCTTGTTTTTATTTTAGTACAGGTTTTCATGGATTCCATGTTCTTATAGGTACA
   661  GCCTTTTTAAGTGTAGGTTTATGACGTTTATTAGGTTATCACTTAACAGATCATCATCAT
   721  TTAGGATATGAATCAGGTATATTATACTGACATTTTGTTGATGTTGTATGATTAATATTA
   781  TATGTATGTATATATTTCTGAGGTTATTAA
;     G-cox3 ==> end
   811  ATAATTAAATTAATTTTAACAATTACTTTTAATATAATTCCATTTTAACTTTAATTTGTA
   871  AAAAAAAAGTATAAAGAGAT
;     G-atp8 ==> start
   891  ATGCCACAATTAATACCATTTTTTTTCTTTAATCAAGTAGTTTATACATTATTATCATTA
   951  AGTTTTATATTTTTTGTGTTTAGTAAATATATTTTACCTTGAGTAGTAAGATTATATGTA
  1011  TCACGAAAATCAATAAATAATTTATAA
;     G-atp8 ==> end
  1038  AGGGAGAATAAACTTTT
;     G-trnK(uuu) ==> start
  1055  GAGACTTTAGTTCAATGGTAGAACATATGACT!TTT!AATCATTATAGTATGGGTTCGAA
  1113  TCCTGTAAGTCTTA
;     G-trnK(uuu) ==> end
  1127  ATA
;     G-trnG(acc) ==> start
  1130  ATGGCTATAGGTTAACGGTAGACTATTCGCGT!ACC!ATGTGAAATGTGTTGATTCAACT
  1188  TCAACTAGCCATA
;     G-trnG(acc) ==> end
  1201  AAAAAAA
;     G-trnD(guc) ==> start
  1208  GGGTTAGTAACTTAATTGGAAAAGGATTTTCTT!GTC!GAGAAAATAGATATCGGATCGT
  1266  AGCCGATTTAACCCG
;     G-trnD(guc) ==> end
  1281  TAAAA
;     G-trnS(gcu) ==> start
  1286  GGAAAAGTTGCTATAGGCAAGGCGAGATATTT!GCT!AAATATTGTGTAGTTACACTTAG
  1344  ATGTTCGAATCATCTCTTTTCCG
;     G-trnS(gcu) ==> end
  1367  TAA
;     G-trnI(gau) ==> start
  1370  GATTCCTTAACTTAATAGGTTAAAGTATACTTTT!GAT!AAGAGTAGGATTAGCGTTCAA
  1428  TTCGCTAAGGAATCA
;     G-trnI(gau) ==> end
  1443  A
;     G-trnW(uca) ==> start
  1444  AAGAGTATAATTTAAGGGTAAAATATGGAGCT!TCA!ACCTCCACCTTCTCAGTTCAAAT
  1502  CTGAGTGCTCTTG
;     G-trnW(uca) ==> end
  1515  AATAAA
;     G-trnS(uga) ==> start
  1521  AGAGAATTGACTGAGTGGTTTAAGGTGGTAAGCT!TGA!GACTTATTTGGTTTAAAAAAA
  1579  TCACATCCGTTCAAATCGGATATTCTCTG
;     G-trnS(uga) ==> end
  1608  AAAAAA
;     G-trnP(ugg) ==> start
  1614  CAGGTTAGAGCCGGCT
;;     rnl ==> ;; mfannot: 5' +/- 50 nt
  1630  GGGTAGGCACCTCATT!TGG!GTTGAGGATTAGTTATGTTCGATTCATAATAACTTGA
;     G-trnP(ugg) ==> end
  1686  AAAATATTAAAAATATGTAAGATATATAAAGTATGTAAAGAAACTATTAAGGATAATTAG
  1746  CTATATATTAAAGATAATTATGAATCTAAAATCTAAGATAAATTAATTAAATAAACAAAG
  1806  TGAACTGAAGTATCTTAGTAACTTTAGGAAAAGAAATCAAACGAGATTTTATTAAAAATT
  1866  CTTTTAATAAAAAAGCTTATAAGTAAAACGAAAAAAATTTGTTTGAAAAAAGGGGAACCT
  1926  TCCTCTAAAGCTAAATATAATATATAAGCGATAGTGAAAAGTACCGTGAGGGAAA
;;
  1981  ATTTGAATTAGTAGTTTTATAAGCAGCTCGAAAAAAAGAGTGTACCTTTTGCATAATGGG
  2041  TCAGCAAGTTATGTTTAGAAGCGAGCAATTGCCCAGTTAAACCAATTATGAAAAAATAAT
  2101  AGAGTTTCTAAACATAGACCCGAAAGCTAGTGATCTTACCATGGTCAGGGTAAAGAAGCC
  2161  CGAACGAGTTATCGTTGTAAAGATATTCGATGAACTGTGGTAAGTTGGTGAAAGATAAAA
  2221  CTGACTAGTATAGCTGGTTTTCCGCGAAACCTATTTAAGTAGGTAATTTAACTAACATCT
  2281  TAGCAGGTACAGAACTGTGATCTCGGGCAAAAATTTATTTTTGTAAATATCGGGGGATCG
  2341  TATAGATTTTATCGGAGAGTATTTGCACTCGGAATGGCAAAGATGAATGTTGAATAATCA
  2401  GACATAGTGCGATAAGGTTGTATGTCTAAAGGGAAACAGCCCAGAACAAGAGTAATAAGG
  2461  TTCCAAAATTATTATTGAGTGAAATTAAGGATGTTTATATCAAATACAATCAGGAAATAG
  2521  GCTTAGAAGCTGCCATTTTTTGAAGATCTCGTAACAGAGCACTGATTAAATATTTTAGAT
  2581  ATTAATACCGAAAATATAACGGATCTAAATAATATACCGAAACCTTGTACGTATATATAT
  2641  ACGGGGTAGCGGAACATTGGATAAATCTTAGATTTTATCTTTTTTAAGTTAAAAAAATAA
  2701  TAGATAATCCAAGAGAGAATGCTGACATGAGTAACGAAAAAGGAAAACTAAGAGAAAATT
  2761  TATGAGTAATTAGACTATATTTTCCTCGCCTTAAGCTTATGGTTATTATTAACTTTCGGT
  2821  ATCTAAGAATATACCCCAAAGGGTCTATTTGATGATAAAAATAATTATTTTTTGTAAACA
  2881  AAATCTTTATATAGTGATAAAGGTTCAGGAAATTGTAACAAAAATCTAAAAAAATAATTA
  2941  TAGACCGTACCTAAATACTATCGCAAGTAAGCAAGTAGAGTATACAAAGGCGTTTGAGTG
  3001  AACAATCATTAAGGAACTCGGCAAATTAACTACCGTAACTTCGGGATAAGGAGGACCATT
  3061  ACTATAGATACTTAAGTATCGAAAAAGTAAAAGGAATCATAAAATAGTGTTGTACGACTG
  3121  TTTAATTAAAACAAAGCACTCTGCCAAGATAGAAATCTATGTATTGAGTGTGATGTCTGC
  3181  CCGATGTCGGTAGGGTAACAGATTTACTTAATTATTTAATTAGGTTTTGATGAACACCCC
  3241  GATTAATGGCGGCCTTATCTATAAGGGTCCTAAGGTAGCGGAATACCTTGGCCGTTAAAT
  3301  GCGGTCTTTGCATGAATGACTTAACGATACAACAGCTGTCTCGATGATTGGCTCAGTGAA
  3361  ATTGAATTAGCAGTGCAGATGCTGCTTACCTCTAGATAGACAAGAAGACCCTTTGCAGCT
  3421  TTACTGTTACCTATTATGATATAATTTGATAATTTCCAGTGTATAAGGTAATAGTTATGA
  3481  AATTGAAACACCTTTATTTGTTCTATTATATTCTTTATGGTAGGAAGGCAGTTTATGCGG
  3541  GGCACAGATCCCATAAAAAGTACCTGGGTATATCCAAAGTTCATATTGTAATTTTGTAGA
  3601  TTTTAATTTACAAAAATTCTTAAAATATTCTTATTTTTTGAGTTTTTTATTTAATTTGTA
  3661  ATTAATTATTATTAATTATCCAGTTATTGTTTATATTAAGTTAGTTATTTTTAATTTTTT
  3721  TAAGTAAGATTTTAACTATATGGTAAATAGATGTAAATTAAATAATAATATATTTTTATT
  3781  ATTATTTAGTCATATTAATAGAGAAATTTTACTTATTAATATGATGTTTTTTTACTTTAA
  3841  AAGTTTAATGGCTTAATCTTGCTTTACTGTTTGACTTACAAGTCTATCAGTCGCGTAAGC
  3901  GGGGCATATGATCACAAGATTCATAAAGGAAAGGTCTTGGATTTATGAAAAAGTTACGCT
  3961  AGGGATTACTTGTTAGTCCTCCAATATTTTAAAATATTGGTAATAAT
;; mfannot:     /group=IA (2.01e-21)
  4008  ttgggttaatttcaaaaataacttaatttgtctaatcaattttaagtttatttgaagcga
  4068  aatttatttaagctttatatataaataaatacgttcaacgactaaaaggtgaataatgct
  4128  aataataatccttttttaagtacccaacatctttataatatatatatatttttttttctt
  4188  tataattattaatattatattaatgaaatagttttaattattattaaactgtgttattat
  4248  ttaattgataacaaattaaaaatatatt
;     G-orf379 ==> start
  4276  atgttaaatataataaaatctaaa
;     G-rps3 ==> start
  4300  atgaaacattcatataagaatttatcattaaattctaaacataaagtattatgacccaat
  4360  aaatttataccaattgtaagagattgaaaaaatagtatttatacttttaataaaaatagt
  4420  ttaaataatatgattgaagctaataaattaattaataaattaattgagggttattttaat
  4480  ttatataatttaaaattagaagaaaaaataagaactaataaaaattataaaaaaaatgta
  4540  aatatatctaaaaataaaatattagtaagtcttggacaatttaaacatacaaatgattta
  4600  attaatataacaatttatttttataatagacaattaataacttataaatcaatattaaaa
  4660  aaatattctaaattcttaaagaaaaaaaaatattatttaaaaaaaaaattaagattaatt
  4720  aaaaaattaagtttaaagttaattaaaagagaatcagaattaaaaaatttattattgaaa
  4780  actataaaagataaaaataaattaaataatataaaattaaatgtatataaaaacttttta
  4840  aaaaaatcattagaaaaagaatttatatatctttatttaattatattaatttatattaat
  4900  aaatctaaatttaatagttattatttacataatttaacaaatttaataaaaaaaatatat
  4960  aaaaaaaatatacaatttaattttataaatcttaaataccactatttaaatagtgatatc
  5020  tttactaaagttttattattaaaattaagtgtagtaaaaagtaaagtattagactcatta
  5080  tctagttctataagaaaagtaaaagtgttagaaaatagaaatgttatagataattcaaaa
  5140  tatttaaaaggtataatattagaaaacattaaatataaaagagtttcaggtgtaagatta
  5200  gaagcgagcggtagattaactaaacgttttactgcttcaagatctatatctaaattaaaa
  5260  tataaaggaagtttaataaatattaaatcatcagaaaattttgaatcatcagcattaata
  5320  agaggtaattttagacctaatttagaatatactaaattaaattcaacaacacgaatagga
  5380  tcttatggtataaaaggttgagtaggtggtaaataa
;     G-rps3 ==> end
;     G-orf379 ==> end
  5416  taaatcttaaaaaaattaaatatattataaagatgaagaaatagtct
;; mfannot:
  5463  GAACCTTTTTGAAAAAAAAGGAAATAAATAACTTTTATGATAACATAATTGAACAGGCTA
  5523  ATTTGCGCAAGAGAGTACAAATTGAGTGCGCGGTTTGGCACCTCGAT
;;
  5570  GTCGGCTTAACTCATCCACATGAATGTAGAAATCATGAAGGGTTCGACTGTTCGTCGATT
  5630  AAAGAGTTACATGAGCTGGGTTTAATACGTCGTGAGACAGTATGGTTTTTATCTTCTAGA
  5690  GGGATACAGAGTAAAAGATAAATAGTCCCTTCGTACGAAAGGAGTTGGGAATGTTGACCT
  5750  ATGGTTTACCTGTTGTTTAATATTGTTTATAACTAGTTTACTTTCACCTAAGTAAAAACT
  5810  ATGAATATACACCACAATCAGAAATGGTTGGCGTTTGTGTATAGGATTGCTTATTAAGCA
  5870  TGGCAGGAAAGCTAAGTCAATTATAGATAAGTGCTGAAAGCATTTAAGCGCGAAGCTTAT
  5930  TATATTATACTCTTTTATATACGTAATAGAATATTACGTTATAGGCTTTAGTTGTAAAAG
  5990  ACATAAAGTACTAATTTATTATTATACTTAATATAACACATATATATATTTA
;     G-trnT(ugu) ==> start
  6042  GCCCG
;;     rnl ==> ;; mfannot: 3' -20/+180
  6047  GTTAGCATAAAAGTAATGCAACCGTTT!TGT!AATCGGTTTAAGTAAGTGCGATACTTGC
  6105  ACTGGGCT
;     G-trnT(ugu) ==> end
;     G-trnE(uuc) ==> start
  6113  GACCCAATGGTCAAGTTGGTTAAGACATAACATT!TTC!ACTGTTAGTGCGAGAGTTCAA
  6171  GTCTCTCTTGGGTTG
;     G-trnE(uuc) ==> end
  6186  C
;     G-trnV(uac) ==> start
  6187  AAGAAATTAGCTCAGTGGTAGAGCTATCGTTT!TAC!ACACGAAGGGTCAGGTGTTCAAA
  6245  TCACCTATTTCTTA
;     G-trnV(uac) ==> end
  6259  TTAAGTTTTTATAACTTAAATTTTTTTTTGGTTATATTTAAATTTAGGTTAATAAAACTA
  6319  AATT
;     G-orf183 ==> start /note=GIY ;; evalue:4e-24
  6323  TATATTTTAGAAATAATTTATATTGTGTATTTATTACTTTTTATAAATAATATGTTTAAT
  6383  CCTTTTAATTTTTGAAATTGTATAAATTTTAGTAATTTATTTAAAAATAAAAAAACACCT
  6443  GTTATTTCTTATCCTAATGTAAATTTATTTAAAGATAATATAATTAAAGATAATAAAGGA
  6503  AAAACAGGTATTTATATGTTAACTAATTTAATTACTAATGAATTTTATGTTGGTAGTGCT
  6563  ATTAATCTTTCTGAAAAATTTAATGAATATTTTTATACTAATTATTTAAAAAAAAAGGAA
  6623  TTAGAAAAATTTTGTATTATTTATGATATCTTATTAAAATATGATAATTCTAAATTTAAA
  6683  TTAGATATATTAGAATATTGTGAGCTTATTGAACTAATTAAAAAAGAAGAGTATTATATT
  6743  AATAATTTAAATCCTACATATAATATATTAAAATTAAGAGGTTTAAATTATGAATTTAAA
  6803  TTTAGTGAGGCTGAAAAAGAGATATTAAAAGATAAAAGTAAAAATATAGAAAAAAATTTC
  6863  CTTAATATTTAG
;     G-orf183 ==> end
  6875  TATTAATATATTGTAATTTTAATATAGATTAAAACATAAAGTAATAATTATTTAGTTTAA
  6935  CTAGAACTTTATCTAGTATTGTGTATTTTTAAATAAAAATTTGTTTA
;     G-orf104 ==> start
  6982  ATGATTCTAAATTATATTATTATTGTTTCAATAGGTCTTTTTGTTTTTGTGTTACTACAA
  7042  TCTAATTTTATTAAAATTATTGAAAAATATATACCTTTACCTATTTTATTAATTTTACTA
  7102  GTTTTAATCTTATTAAGTTTTAGTAATTATGATATTATTTTATTAGAAGGTAATGATAAA
  7162  AATTGAGATAAACATCTTGTTGAAGCTAATGTTAAAGATAATAATATTAATATTAATAAT
  7222  CCTAATATAAGTGTACCTAGTCAGGCTTTAGCTAATAGGTGCTGCTGTTGGTGCTGGT
;     G-orf188 ==> start
  7280  ATGAATGCTGGAGTTAA
;     G-orf104 ==> end
  7297  TTTAATTAAAAGTTCTGCTTTACCAGTAAGTGTGAAAGTAGGGACAGTTGTAGGGGCTGG
  7357  AGCTGTAGGAGGTTTAACAACTGTAGCTGTTAATGCTATTAATACTTTAACTCAAAATAA
  7417  AATAAATACAAATAATCAGAATACTAGTTATTCTAATCAAGATGCATCTTCATCATCTGG
  7477  AGGTCCTTTTACTTCAGGTTCTAGTATGATTGATGATAATAATTTTAATAGCGTAATGGA
  7537  GTTATTCTATTCTAATTTAGGTTTACAAATCATAATAATATACTTAATCTTTAATTTACT
  7597  TATTTTATTTCTATTTAAATTTGTTTTTTATAAATGAAAATTTTTATATATTAAGAATAT
  7657  TTTTGGTAATAATTTCTATAATTATTTTTTAAAAATTATAAATAATTTACATAGTATAAA
  7717  TACAATATGAATATTATTTATTACACTTATTTTATTTATTACATCTATAATTAATTTTAG
  7777  TATTACTTTATACATTTTTAATAATATTAATTATATTTCTGAAATTGTTTATTGTTTTAA
  7837  TAACAAATAA
;     G-orf188 ==> end
  7847  ATATATATTTAGTGTTTTTTATTAATTTTAGTTTATCTAGAACTTTATCTAGTATTTTTA
  7907  TTTTAAGTAAAAAAGTATGCC
;     G-orf281 ==> start
  7928  ATGAATAATCTTTGAAGAGATGTATGTTTTATTGACGAGTTATTATATAAAAAATTATAT
  7988  TTAACTCATAAAGGTTTATATAAAGATGATGTAGAAATGAATTTAAAAAAACCAGGGGTT
  8048  TTTTTAATTAATATTAGATTTTTAAAAAAAGATACTAATATTTTAATATATAATTATATA
  8108  TTTTATACAGAAGAATTTATAGATAGTTTAATAATGTATTTTATTGTTAGAGATAATTTT
  8168  GCTAAAAGTTTAACATTTAGAGAATCTGGAGATTTTTTATGTATTATAGATAAAAGTTTA
  8228  AATATACATGAACATGTTAAAGAAATTTTTAAATATTTAAATTCTTTTAATGTTTATTTA
  8288  TATGAAGACCTTAAATACGTAAAATCTAATGAAGAGTATAAATACTTTTTTTTTTTAGAT
  8348  ATAATAAAAAAAAGTACAATAGCTTTAAATCATGATAAATTAATTGAAGTATTTAATAAT
  8408  ATAGTAAAAAAGAATTATGAAGATTTAAAATTAAATAAATTTACAGACATATATTCTTAT
  8468  TGTAAAATTGATAATGATTTGGATTTAATTAATGATACTTTATTTTTAATTAAAGATATA
  8528  AATACATTTTTATTAGATATTAGAAAATTAGGATATGTAATAAGTCAAGGACCTCAAGCT
  8588  TGAAGAGGTCAGATTAATTCTATGAATCATTTTTTAAATAATATAGATGTAGATTATAGA
  8648  GATAATCTATATAATCATTTAGACTATCATATGTACCATGGTACTGCACAATTCAAAGAA
  8708  CCATTACCTAGAAAAGCTTTTTCCTTTAAAAATATACATAAAAAAATAGGAAATATAAGA
  8768  TTTTAA
;     G-orf281 ==> end
  8774  ATATTATATATAAAAACATATAAAATATTAAAACTAATTT
;     G-trnM(cau)_1 ==> start
  8814  TACGGATTAATGTAATGGTAACATATTGACT!CAT!GATCAATTTATTTAGGTTCGAATC
  8872  CTAAATCCGTAT
;     G-trnM(cau)_1 ==> end
  8884  AAA
;     G-trnM(cau)_2 ==> start
  8887  AAGGCTATAGCTTAATGGTAAAGCCAACTGCT!CAT!AATAGTTTTTATAAATGTTCGAA
  8945  TCATTTTAGTCTTA
;     G-trnM(cau)_2 ==> end
;     G-trnL(uaa) ==> start
  8959  ATCCGAGTGCTGAAATTGGTAGACAGGATAATCT!TAA!GTTTTATTGATATACTCGTGT
  9017  GGGTTCAAATCCCTCCTCGGATA
;     G-trnL(uaa) ==> end
  9040  ATT
;     G-trnA(ugc) ==> start
  9043  GGGGTTATGGTTTAATTGGTAAAACGAGGACTT!TGC!AAGTCCTTTATTCAGGTTCAAT
  9101  TCCTGATAACTCCA
;     G-trnA(ugc) ==> end
  9115  AAAATTTA
;     G-trnF(gaa) ==> start
  9123  GCTCGAAAAGCTCAACTGGTAGAGCGGAACACT!GAA!GATGTTTAGGTTATAAGTTCAA
  9181  GTCTTATTTCGAGCA
;     G-trnF(gaa) ==> end
  9196  ATT
;     G-trnL(uag) ==> start
  9199  ATGGATATGCTGAAATTGGTAACCAGGCTATGTT!TAG!ATCATAGTGGCGGAAGCTTTA
  9257  TAAGTTCAAGTCTTATTATCCATA
;     G-trnL(uag) ==> end
  9281  AATATAAATTTATTATAATAGTTATTTTAATTATTAGATTACCTCTATTGATATAAATTA
  9341  ATAA
;     G-trnQ(uug) ==> start
  9345  TATGTTGTTGACTAAGAGGTAAGTCATAAATTT!TTG!GTATTTAGCTATGAGTGTTCGA
  9403  ATCGCTCCAACATAA
;     G-trnQ(uug) ==> end
  9418  ATTA
;     G-trnM(cau)_3 ==> start
  9422  GCCCGAGTAGTTTAATGGTAGAACAATAATTT!CAT!GAATTAAGAATGAGAATTCGATT
  9480  TTCTCCTCAGGCT
;     G-trnM(cau)_3 ==> end
  9493  ATAGTTAAATTTATAAATTTAACTATAAATTAA
;     G-trnH(gug) ==> start
  9526  GGTGGATATAGTTCAATGGTAGAACAGCTGTAT!GTG!GCATAGTATATCCTTGTTCGAA
  9584  TCAAGGTATCCACC
;     G-trnH(gug) ==> end
  9598  CTACCAGACTTTAAATAAAATATGCTTAATAGCAGTATAAAAATCTAATAAAGTGATACA
  9658  GCAGATATTTAATATAACA
;     G-cox1 ==> start
;     G-cox1-E1 ==> start
  9677  ATGTGAAAAGAAAGATGATTTTTATCAACAAATGCTAAAGATATTGGAACATTATATCTT
  9737  ATGTTTGCATTATTTTCAGGTTTAGTTGGTACAGCTTTCTCAGTTTTAATTAGATTGGAG
  9797  TTATCTGCTCCAGGTGTACAATATATAGCTGATAATCAATTATATAATAGTATTATTACA
  9857  GCTCATGCTATATTAATGATATTTTTTATGGTTATGCCAGCTTTAATTGGTGGTTTTGGT
  9917  AATTTTTTATTACCATTATTAGTAGGTGGTCCTGATATGGCATTCCCAAGATTAAATAAT
  9977  ATAAGTTTTTGATTATTAATACCTAGTTTATTATTATTTGTATTTGCTTCTATTATAGAA
 10037  AATGGTGCTGGTACAGGTTGAACATTATATCCTCCATTAGCAAGTATACAAAGTCATAGT
 10097  GGTCCTAGTGTTGATTTAGCTATTTTTGGTTTACATTTAAGTGGTATAAGTTCACTTTTA
 10157  GGTGCTATGAATTTTATTACAACTATAATTAATATGAGAAGTCCAGGTATTCGTCTACAT
 10217  AAATTAGCATTATTTGGTTGAGCCGTATTAATAACAGCTGTATTATTATTATTATCATTA
 10277  CCTGTATTAGCTGGTGCAATAACAATGTTATTAACAGATAGAAATTTTAATACATCTTTC
 10337  TTTGAATTAGCTGGTGGTGGTGATCCTATTTTATACCAACACTTATTCTGATTCTTTGGA
 10397  CATCCAGAAGTTTATATTTTAATTGTACCTGGTTTTGGTATTATTAGTACTGTAATTTCT
 10457  GCAAATTCAAGTAAAAATGTATTTGGTTACTTAGGTATGGTATATGCTATGATGTCTATT
 10517  GGTATTTTAGGTTTTGTTGTTTGAAGT
;     G-cox1-E1 ==> end
;     G-cox1-I1 ==> start /group=IB (3.92e-29)
;     G-cox1-I1-orf343 ==> start /first_aa=W /note=LAGLIDADG ;; evalue:8.8e-45
 10544  tgagtgatgatggcttcatcctatagtgatataggtaatataattaatttcgctatatgc
 10604  tggaacagtttagtgctaattagtaccttgaaaggtaaaaatctaattagctatactcaa
 10664  tcagcagacaatctgtccctgtataacaaacagagcgtctcagagactacacgcgaaaca
 10724  tcttttaatttttctgcgtttcatatttattttaatacattatttaaaaataaaaaactt
 10784  attaatgatcaatgattaacttgatttataggttttactgaaggaaacggtgctattcaa
 10844  acttatgataaaagaattcgttttgttcttactcaaaaagaaagtaaaatactttatgaa
 10904  gtgcaatacaaatttaatattggaattgtaaaacattttcctcaagggaaattaggtaaa
 10964  aataatgatttttatagatgaatagttgataatccttcacatattttactattagctttt
 11024  ttatttaatggaaatttagctcaaaaacatagaattgaacaattaactaaatgagttaat
 11084  gctttaaataatcgttttggtaatgatactattaaattaattaataatcctgttacaatt
 11144  acattacaggatggctgattatcaggatttactgatgctgaaggatgttttaatgtatct
 11204  attacagcaaattctagatatagattaggtaatattataaaaatgcgttatatattaaat
 11264  caaaaagatagtatgatactaaaaaaaataaataaattatttggttttggtaaagttaca
 11324  ttaagatcaaaaactgatagtgtttatcgttatacagttactggttttaaattattaaat
 11384  gatataataacatattttaaaatatttcctttacaaactaaaaaagctatttcttttgaa
 11444  aaatgattatatattcataatcaagtctatgaaaaattacatttaactaaagaaggatta
 11504  gtaaaaataagagctatacaaaaacaaattaatttaaataatagtgtattaaataaaacg
 11564  ggaaaagcataa
;     G-cox1-I1-orf343 ==> end
 11576  agatgaagatatagtccgacacttcttgtgaaagaagcatacaaatatgtatgggtaaat
 11636  ttaaaagatttattaatggtttttg
;     G-cox1-I1 ==> end
;     G-cox1-E2 ==> start
 11661  CATCATATGTATACTGTTGGTTTAGATGTTGATACTAGAGCTTATTTTACAGCTGCTACA
 11721  TTAATTATTGCTGTACCTACAGGTATAAAAATATTTAGTTGATTAGCTACTTGTTATGGT
 11781  GGTTCTTTAAATTTAACACCTGCTATGCTATTTGCTTTAGGTTTTGTTGTTATGTTTACA
 11841  ATTGGAGGTTTAAGTGGTGTTGTTTTAGCTAACGCTTCACTTGATATAGCTTTCCATGAT
 11901  ACTTACTATGTTGTTGCTCATTTCCATTATGTACTATCTATGGGTGCTGTTTTTGCTTTA
 11961  TTTAGTGGTTGATATTTCTGAATACCTAAATTATTAGGTTTATCTTATGATTTATTCGCT
 12021  GGTAAAGTACATTTCTGAATATTATTTGTTGGTGTTAACTTAACATTCTTCCCACAACAT
 12081  TTCTTAGGTTTACAAGGTATGCCTAGACGTATCGGTGATTATCCTGATGCTTTTGCTGGT
 12141  TGAAATTTAATAAGTAGTTTTGGTTCTATTGTAAGTGTTGTTGCTACATGATATTTCTTA
 12201  AATATTTTATACTTACAATTAACTCAAGGTTCACCTGTTTCAAGATACCCTTGATTAACT
 12261  CCACAATATTTCAGTGATCTATTCCAAACATTATTTAATAGAAATAATAGTTCTTTAGAA
 12321  TGATGTTTAAATAGTCCTCCTAAACCACATGCATTTGTAAGTTTACCTGTACAATCTTAA
;     G-cox1-E2 ==> end
;     G-cox1 ==> end
 12381  TTTTTTTTTTATTAGATTAATAGGTAGAAAATAATTCGGTGTAAACATTTTAAGC
;     G-trnR(acg) ==> start
 12436  AACATGTTAGTTTAAGGGTTAGAATACCGTGTT!ACG!GCCACGATGATATAAGTTCAAA
 12494  TCTTATACATGTTG
;     G-trnR(acg) ==> end
 12508  CTTA
;     G-trnR(ucu) ==> start
 12512  TTCTTATTAGCTCAATGGTAGAGCAAAATACT!TCT!AATATTTTGATCCTAGTTCGAAT
 12570  CTAGGATAAGAAT
;     G-trnR(ucu) ==> end
 12583  TTTA
;     G-trnN(guu) ==> start
 12587  GCTCTTATAGCTCAACGGTAGAGCAAAATACT!GTT!AATATTTGTATAGATGTTCGATT
 12645  CATCTTAAGGGCT
;     G-trnN(guu) ==> end
 12658  TTTTAAGTATAATACTTTTACTAGATAGTAATTATTTATTTGGATAAAGGTTTCCTTAGT
 12718  ATTATAATTTATAAAAATATATA
;     G-atp9 ==> start
 12741  ATGATACAAGCAGCTAAAATAATCGGTACAGGATTAGCTACAACAGGTTTAATCGGAGCA
 12801  GGTGTTGGAATAGGTGTTGTTTTTGGTGCTTTAATTTTAGGTGTTGCTAGAAACCCTTCA
 12861  CTTAGAGGTCAATTATTCTCATATGCTATTTTAGGTTTTGCTTTCTCAGAAGCTACAGGT
 12921  TTAAGCGAATAG
;     G-atp9 ==> end
 12933  ATCTGATATAGGGTTAAT
;; mfannot:     /group=I(derived) (1.02e-12)
 12951  tgcaagaaatatcttaaagataaatttgcagcgaatattagtatatattatatactaata
 13011  acgttcaacgactataaatgagtagtgtaaacaaaaattttttaaatcctacatttataa
 13071  atgaagacatagtct
;; mfannot:
 13086  AAAAATAACAATTAAAAAGTTAAATGTTTTATTAGAAATATAAAAAAAATTTTAAACATA
 13146  TTATTAATTTTTTATATAGTAATTTGCGTATTCGCATTAATGATGGCTTTCTTATTATTA
 13206  TACGTAGCCTAATTAACTATAGTTAAAAAAATTCAGATTATTTTAACAATTAAAAAAAAA
 13266  AAGATTTTTTTTTTAGTATATTAATACTTTTTTTTATTGATTCTTGTTATAAAGATAAAA
 13326  AAAAAATATATAGATATAAAT
;     G-cox2 ==> start
 13347  ATGATAAGAAATTTATTTATTTGAATTCAATCATTAAGTTTAAGTATTAATCAAAATACA
 13407  ATAAAACTTGATGCTCCAACACCATGGGGTTTATTTTTTCAAGATAGTGCAACACCTCAA
 13467  ATGGAAGGTATAGAAGAATTACATAATAATATTATGTTTTATTTAACTATAATATTATTT
 13527  TCTGTTACATGAATGATGATTACTATTATAAAAAGTTTTATAAATACAAAATCACCAATA
 13587  TCACATAAATATATGAATCATGGTACATTAATAGAATTAATATGAACAATTACACCAGCT
 13647  GTAATATTAATATTAATAGCATTTCCATCATTTAAATTATTATATTTAATGGATGAAGTA
 13707  ATGGATCCATCATTAGTAATATATGGAGAAGGTCATCAATGATATTGAAGCTATCAATAT
 13767  CCAGATTTTACTAATGCAGATGGTGAATTTGTAGAATTTGATTCATATATAGTACCAGAA
 13827  TCAGATTTAGAAGAAGGTACATTAAGAATGTTAGAAGTTGATAATAGAGTAATAATACCA
 13887  GAATTAACACATACTAGATTTGTAATATCAGCAGCTGATGTTATACATTCATTTGCTTGT
 13947  CCATCATTGGGAATAAAATGTGATGCATATCCAGGTAGATTAAATCAAACATCAGTATAT
 14007  TTAAACAGACAAGGTACATACTTTGGACAATGTTCAGAAATATGTGGTATATTACATAGC
 14067  TCAATGCCTATAGTAATACAATCAGTAAGTTTAAAAAAATTTTTATTATGATTAAGAGAT
 14127  CAATTAGGTGATTAA
;     G-cox2 ==> end
 14142  TTAATTAATAAAAATAATAATAAATAAGTATATATAATAATCTTAATCGTAAAGTTTA
;     G-nad4L ==> start
 14200  ATGAATTTATCATTAATATTATTTTTAATAGGGATTTTAGGTTTTGTTTTAAATAGAAAA
 14260  AATATAATTCTAATGCTTATTTCAATAGAAATAATGTTATTGTCTGTTACTTTTTTAATA
 14320  TTAATAAGTTCACTTAATTTTGACGATATATTAGGTCAAACTTTTGCTATATATATAATA
 14380  ACAATAGCAGGAGCTGAATCTGCTATAGGTTTAGGTATATTAGTAGCTTTTTATAGATTA
 14440  AGAGGAAGTATAGCAATAGAATATAAATA
;     G-nad5 ==> start
;     G-nad5-E1 ==> start
 14469  A
;     G-nad4L ==> end
 14470  TGTATTTAGTTATTATTTTTTTACCTTTAATAGGTTCAATTATATCAGGATTTTTTGGTA
 14530  GAAAAATAGGTGTACAAGGAGCACAATTAATAACATCTAGTTTTATTATCATAACAACAA
 14590  TGTTAGCTATTTTAACTTTTTTTGAAGTAGGTTATAATAATATACCTTTAGAAATAAATT
 14650  TATTTAGATGAATAGATTCAGAGTCAATAAATATATTATGAGGTTTTTATTTTGATAGTT
 14710  TAACAGTAAGTATGTTAATACCTGTATTAATAGTATCTAGTTTAGTACATATATACTCTA
 14770  TAGGTTATATGAGTCATGATCCACATAATCAAAGATTTTTTAGTTATTTAAGTTTATTTA
 14830  CTTTTATGATGATAATATTAGTAACAGCTAATAATTATTTATTAATGTTTTTAGGTTGAG
 14890  AAGGTGTAGGTGTTTGTTCATATTTATTAGTTAATTTCTGATTTACTAGAATAGCAGCTA
 14950  ATCAAAGTTCAATATCAGCCTTTTTAACAAATAGAGTAGGTGATTGTTTCTTAACTATAG
 15010  GTATGTTTATAATAATTTGATCTTTTGGTAATTTAGATTACTCAACTGTATTTTCATTAG
 15070  CTCCATACTTTAATCAAGATATTATAACATTAATAGGTATATGTTTATTAATAGGTGCTA
 15130  TGGCAAAAAGTTCACAAATAGGTTTACATGTTTGATTACCTCAAGCTATGGAGGGT
;     G-nad5-E1 ==> end
;     G-nad5-I1 ==> start /group=IB (1.88e-25)
;     G-nad5-I1-orf314 ==> start /first_aa=L /note=LAGLIDADG ;; evalue:5.8e-56
 15186  ttgttaagggctctctcaaaatttcactatatgcgggaacatcctatattatctaggtcc
 15246  actcaaatttatattttgttaggaaaaatcttaggtaagggacaatccgcaagaaacttt
 15306  atgggacaaatcaaaggagatttgtctatacaacataaaggatcttcagagactacatgt
 15366  gaaatagataacaataatatttatttaaaaaatgaatttaaatattgatttataggtttt
 15426  actgaaggagatggtcttttttcagtctataaagataaatatttagaatttaaaataaca
 15486  caatccagtaatgatgcacaaattttattttatataaaaaaagaattaggttttggtagc
 15546  gtaatgttacaagataaaattaataaaactcatcaatttagagttagaaaaaaagaatct
 15606  atacttaaattaatagaaatttttaatggtaatattttaacaaaacataaaaacattcaa
 15666  tttgctaattgaatacaagcttataataaattatataataaaaatattatatataaaaaa
 15726  aatattattgatattaatttaaataatagttgattagctggttttactgattctcaaggt
 15786  tgttttactgttagtactattaaaaagaataaatataatagtagacaagtaacagttaga
 15846  tatatattatctcaaaaaggggagttagatttattaaataaaattgctttactattaaat
 15906  ggtaaagttcattatattaaatattataatggttataatatggtagtaaatttaacaaaa
 15966  cttaataatatattaaattatttaaaattacataaattaaaaactaaaaaattaataagt
 16026  tataataactgacttaaagtttatattttagtaaaaaataaacaacatttaattgcatca
 16086  ggtttagaaaaaataaatgttttaaaaaagaaaataaataaataa
;     G-nad5-I1-orf314 ==> end
 16131  ttgttatctaaagatatagtccgaacaaatacgtaagtatttgcgtatatttattttata
 16191  aataataaatatcaacatatttg
;     G-nad5-I1 ==> end
;     G-nad5-E2 ==> start
 16214  CCTACTCCAGTTTCTGCTTTAATACATGCGGCTACAATGGTTACAGCTGGTGTATATTTA
 16274  TTAATGAGATCATCTCCTTTAATAGAATATAGTTCAACTGTTTTAATACTTTGTTTATGA
 16334  TTAGGTGCTATAACAACTATATTTAGTTCAATTATAGGATTATTCCAACAAGATATTAAA
 16394  AAAGTTATAGCTTATTCTACAATGAGT
;     G-nad5-E2 ==> end
;     G-nad5-I2 ==> start /group=IB (1.92e-18)
;     G-nad5-I2-orf396 ==> start /first_aa=Q /note=LAGLIDADG ;; evalue:1.8e-74
 16421  caattggctcaagaatgtaaatttcatttaattacattcaggcatcaaactatatgcgta
 16481  gaagtcaatatttatatattaaattatatattaaaaatgattaattcgcagataaccaaa
 16541  gctcatgattatatattaaataatcatattagttctaatctttttaattcatctctcatt
 16601  aattgattgtacaattatattttaagttatataaatttgtcagtaagatgaaagattata
 16661  attataagcaagttagtaggaatctcagaggccatacgtttgatattaatctttattaaa
 16721  ttaaaattaattaatttaatgaaaaaattcattatctttaatgaatatctatatctatta
 16781  ataaatataaaattttataatataattttttatataaatatgtatgaatattgtaataat
 16841  ttaggtataaaaaatatacatactagcacagaaccaataaatttagttaataaaaataaa
 16901  aatgataaatctttatcatttaatcaatgattagctggattaatagatggagatggatat
 16961  tttatattaactaaaaaagggtatagtagttgtgaaattactatgaatgctagagatgta
 17021  aaagcattaaatgaaataaaacaaaaatatggaggatccataaaacctatttcaaatgct
 17081  aatgctgtaagatataaattaagacacaaaaaaggtttaatttcattaataaatgatgta
 17141  aacggattaataagaaatccaacaagattattacaaatgaataaattatgtgtaaaatat
 17201  gatatagcattaatttattctaaacctttaacatttaacgatggatgattaagtggattt
 17261  attgatagtgatggatctatttattataatgaagcttctggacaaatatctataagttta
 17321  tctcaaaaaaataaatatttattagaaccattaatatctatttatgggggtagagtggat
 17381  atattaagtccaaagatagaagcatttaaatatgttatttatagaaaagctgaattattt
 17441  aatttaatagaaaattattttactaattatcccttaaaaacaacaaaaatgaaaagagtt
 17501  aatttaataaaggatttttatttattaagaatagatagaaaaagtttagatattcaaaaa
 17561  tttaatgaatgagttaaatttaaagataaatgagaaaaataccaagattaa
;     G-nad5-I2-orf396 ==> end
 17612  taaagaaatggtccagttatactacaattaatagtataatag
;     G-nad5-I2 ==> end
;     G-nad5-E3 ==> start
 17654  CAGTTAGGTATGATGGTAATAGCTATAGGTTTATCTTCATATAATCTTGCATTATTTCAT
 17714  TTAGTTAATCATGCTTTTTATAAAGCATTATTATTTTTAGGTGCAGGAGCAGTTATACAT
 17774  TCTGTTTCAGATAATCAAGATTTTAGAAAATATGGAGGATTAAAACCATTTTTACCTTTA
 17834  GCTTATTCAATAATGTTAATAGCTTCTTTAAGTTTAGTTGCTATACCTTTTATGTCTGGT
 17894  TTCTATTCTAAAGATTTTATCTTAGAATCAGCATATGGTCAATTTTATATTTCAAGTACT
 17954  ATTGTATATTTTATAGCTACAATTGGTGCTATGTTTACTACACTATATTCTGTAAAAGTT
 18014  TTATATTTAACATTCTTAACTAATCCTAATGGACCTTTAAATAATTATAAAAATGTAGAT
 18074  CAAGGTAATATTTTTATTAATTTACCTTTAATTATATTAGCTATTTTTTCTATATTCTTT
 18134  GGTTATTTAACTAAAGATACATTTATTGGTTTAGGAACAAGTTTTTTTATAGATAATAGT
 18194  ATTTTTATACATCCTTCTCATGAAATTATGTTAGATACTGAATTTGCAGTTCCAACTTTA
 18254  TTTAAATTATTACCTTTATTTTTTACTATTACTTTAAGTATTGTTGGTATAATGTTCTCA
 18314  GAATTTTTTGGTAATTTATTAATTAAATTTAAATTTACTAGCTTAGGTTATAATATTTTT
 18374  AGTTTATTTAATCAAAGATTTTTAATTGAATTTTTTTATAATAATTATATTACTAATTTT
 18434  GTTTTAAAATTAGGTGGTCAAACTACTAAAATTTTAGATAAAGGTTCAGTAGAATTATTA
 18494  GGTCCATATGGTTTAGAAAAAGGTTTATTAAATTTAAGTAAAAATATAGGTAGTTTAAGT
 18554  ACAGGTGTTATTACATCTTATGCTTTATATATTTTAATAGGTTTAATTTTCTATGTTTTA
 18614  TTATTATATTTAAATATTGATAATAATATTTTATTATTATTATTATTTGGTATATTTTCA
 18674  TCTATAAACAAAAAATA
;     G-nad2 ==> start
 18691  A
;     G-nad5-E3 ==> end
;     G-nad5 ==> end
 18692  TGTTATTAACTTCTATTTTTTTATTATTATTATCTAATTCTCTTAGTTTAAGAAGAGATA
 18752  TTTCTATATATTATTCTAGAATAGGAATAATTATACAATTATATTGTATATTATTTTGTT
 18812  ACAATAATCTTTTTATTTCTTATTTAAATTCAGGAATAGGTTTATATGGTGGTTTATTTA
 18872  GTATATCATCTCTAGATCTAATATTTGATATGTTAATATTTATGTTAACTATGTTTATCT
 18932  TAAATTTAACAGGTTTTTATCCAAGAAAATATTGAACAAATAAATATTTAAGTATAAATA
 18992  TGTTATTATTTAATAAATTAAAATTATTTGTTTCAAATATTATTAATAAAAAAGGAGAAC
 19052  AATATACAATAATAGAATATACATTAATTTTATTATTTATAGTTATGGGTAGTTTATTAT
 19112  TAATATCTAGTAGTGATTTAGTTTCAGTGTATTTATCTATAGAATTACAAAGTTATGGTT
 19172  TATATATATTATGTACTTTATATAGAAATTCTGAATCTTCAACATCTTCTGGTTTAACTT
 19232  ATTTTTTATTAGGTGGTTTATCTTCTTGTTTTATTTTATTAGGTATAGGTTTAATATATA
 19292  CTAATACAGGTACAACATATTTAGATAGTTTTTATATTATAACTAATTTATCTAATTTAA
 19352  TTAAAGATAATAATTTAAATTATATCATGTATAATGATATTTCTACTTATATATCATATT
 19412  ATTTATTATTAATAACTGTAGGTTTTTTATTTAAAATATCTGCAGCTCCATTCCATTTTT
 19472  GATCTCCAGATGTATATGATGGTATACCTACAATTGTTACAACTTTTGTAGCTATTATGC
 19532  CAAAAATATCTATATTAATAATTTTATTACATTTAGTACATTTTTCTAATAATATATCTG
 19592  TTGAATATTCTTGAACTTCTAGTTTATTAATAAGTAGTATATTATCTTTAATTATAGGTA
 19652  CTGTGTTAGGTTTAACACAATTTAGAATTAAAAGATTATTTGCTTATAGTACTATTTCAC
 19712  ATGTTGGTTTCTTATTATTAGCTTTAAGTATAAATAGTGTAGAGTCTATACAATCTTTTA
 19772  TATTCTATTTAATACAATATAGTATTTCAAATTTAAATGCTTTCTTTATATTAATTGGTA
 19832  TAGGTTATACATTATATTTTTATATTAATAAAAATATAGATCATAATAATTTATTAGATA
 19892  AAAATAATTCTCCTATACAATTAATAAATCAATTAAAAGGTTATTTTTATATAAATCCTA
 19952  TTTTAAGTATAAGTTTAGCTATTACTTTATTATCTTTTGCAGGTATACCTCCACTTGTTG
 20012  GTTTCTTTGCAAAATTAATGGTTTTATCTTCAGCTTTACAAAATGGTTTTATTTATTTAG
 20072  CTTTAATAGGTATATTAACTAGTGTTATTAGTGCTGTTTATTATTTAAATGTTATTAAAA
 20132  TTATGTTTTTTAATAATCATTCTTACATATTTAGTAATAAATTATTTAATTTAGAAATAC
 20192  CTGCTGAAATTATTAAAAATAAAAATAATATAGAAACAATTTCTTTAAAATCTAATATTT
 20252  CTTTATCTAATTCTTTATCTATATCTATATCAATTTTAACAATGTTTATTTTATTATTTA
 20312  TGTTTATGCCTAATCAATGATTAGATATATCTAATATATTATCATTTATATTATTTACAC
 20372  CATATAATATTATATAA
;     G-nad2 ==> end
 20389  TAAAATTCTTAAATTATAAATAAGTTAAAAAAAAAAAAGATTAAAAAATTATAAATTAAA
 20449  AATTTAACT
;     G-cob ==> start
;     G-cob-E1 ==> start
 20458  ATGAGAATTTTTAAAAGTCATCCGTTATTAAAATTAGTAAATTCTTATATAATTGATTCA
 20518  CCACAACCAACTAATCTTAGTTATTTATGAAATTTTGGTTCATTATTAGCTTTATGTTTA
 20578  GGTATTCAAATTGTTACTGGTGTAACTTTAGCAATGCATTATACACCTAACGTTTTAGAT
 20638  GCTTTTGATTCAATAGAGCATATTATGCGTGATGTTAACAATGGTTGATTAATACGATAT
 20698  TTACATTCAAATACAGCTTCAGCTTTTTTCTTTTTAGTTTATTTACATATAGGTAGAGGT
 20758  ATTTATTATGGTTCATATCAAGGACCAAGAACTTTAACATGAAGTATAGGTACTATAATA
 20818  TTTATAGCTATGGTAGCTACAGCTTTCTTGGGT
;     G-cob-E1 ==> end
;     G-cob-I1 ==> start /group=ID (7.92e-41)
;     G-cob-I1-orf289 ==> start /first_aa=Y /note=GIY ;; evalue:2.6e-26
 20851  tataaatatagcccaaaatgatttaatataagtaataaaaaaaatgaaacaataagattt
 20911  attaacaataataaaaatataagaggatattgtacttatacaaacaatatatcaaataaa
 20971  ttacaaaatttacttaaagaattaaatttaaatccagtatttatttatgaagatttaaac
 21031  ttagaagaaacaagaaaaaaagtattaaatgaaactagaggtttaagtggtatctatatg
 21091  ataattaataaaataactggagattattatgtaggttcagctgcaactaatagatttaat
 21151  gctagattttgtaatcatctgatttattttagaggaagtaaaatagtaaaattagcagtt
 21211  caaaaatatgaattaaaaaattttgcttttactatattagaattatatccaaatattgtt
 21271  actaaagaaaataataaagaattattaaatttagaagataaatatttaaaattattatta
 21331  ccaaattataatattttaacagaggcaggatctagttttggttataaacatacagatgtt
 21391  gaccgacaaaaaatgaaagacatatatagtgatgaaagacgtgaaataataggtaaacta
 21451  aaccaagataaaaagctttcacctgaaataatagaaaaaataagagataaagctttaaat
 21511  agatcacctatgtcagatgaaactaaagaaaaatgtaaaactagatccaaatgtgttact
 21571  ttatataatttaaataaaactatatatggtaaatattcttctattgtagatgcagccaaa
 21631  gctataaattgtagtgaaaagacaataataagagctttgaagacagataaaaaattaatt
 21691  aaaaaacaatgaatagttgaggaatgttaa
;     G-cob-I1-orf289 ==> end
 21721  aattatattattacttatattaaattatagtcgcacgagtaagaatctttttgtaatttt
 21781  tataaaaaaaaaaagattaaagtgttataatccgacaggaatataaaatagtctaaattt
 21841  tagattatttggcgatgttagtgaaaacgatcaaagaattttaatctttatataagttta
 21901  atattagagatcgtcggttatataaataatcgctacagactgggtcactaatgggtagct
 21961  gcaatgctgcttaatgtacagtcgaaacttttagttaaatatatttaactaatagaatat
 22021  acgaattgtaagttattctagcttattattataagtaagtttg
;     G-cob-I1 ==> end
;     G-cob-E2 ==> start
 22064  TATGTTTTACCTTATGGTCAAATGAGTTTATGAGGTGCTACAGTTATTACTAATTTATTG
 22124  AGTGCTATACCTTGAATTGGTCAAGATTTAGTTGAATTTATTTGAGGTGGTTTTTCTGTT
 22184  AATAATGCTACATTAAATAGATTTTTTTCTTTACATTTCTTATTACCTTTTATATTAGCT
 22244  GCTTTAGTATTAATGCATTTAATAGCATTACATGATACTGTTGGTTCTAGTAATCCTTTA
 22304  GGTATTTCAGGTAATTATGATAGATTACCTTTTGCTCCATATTATTTATTTAAAGATTTA
 22364  GTTACTATATTTTTATTTATGCTTATTTTATCTATATTTGTTTTCTTTATGCCTAATGCT
 22424  TTAGGTGATTGTGAAAATTATGTTATGGCTAATCCTATGCAAACACCACCTGCTATTGTT
 22484  CCTGAATGATATTTATTACCTTTTTATGCTATATTAAGATCTATACCTGATAAAGCTGTA
 22544  GGTGTTGTTTTAATGTTTGGTGCTATTCTTATTATATTAGCTTTACCTTACTTAGATAAA
 22604  TCTATATTAAGAGGTATACAATATAGACCTTTAAGTAAAGTAGCTTTTTATATATTTGTT
 22664  GCTAACTTTTTAGTATTAATGCAATTAGGTGCTAAACATGTTGAAGATCCTTTTATTGTA
 22724  TTTGGACAATTATCAACTATATTATATTTTAGTTACTTTATTATTATTATACCTTTATTA
 22784  AGTTTAATAGAAAATGAATTATTAGATATAGCTACTAATTATTCTTCAAATAAAACATTA
 22844  AAAAATAGAAAGAGCCTTTTGTCAGAATAA
;     G-cob-E2 ==> end
;     G-cob ==> end
 22874  AAACGGGATTTATATTGGGTCTAAAAAAATCAGCATTACCCCAGGATGTATTAGATTTTC
 22934  ATAAAGATAAAAAAGTTATTTCTATAATACTTATATGTTTATCTTCTTTTATATCTTGTT
 22994  TATTTGATTTATCAGCTAGACTTGGATATAATCCCGTAATTACCAATTTATTAAGTTCGC
 23054  TATTCTTAATTTATATCTTTATAATAGCATCTATAGGTATATTTAATTTTATTAAAGCAT
 23114  GAAAAAATAAAGAATTAGAGGTTAGAAATTCACCTATAGATGGTTTAGCTACTTTAGCTG
 23174  CAAAAATAGCAGGTCTTGCTGTAACACAAGGTTATGTTGGAATCTGTACTTACTGTATAG
 23234  CT
;     G-orf228 ==> start
 23236  ATGGGTCTTACTGTAGATGTAATTCTGGAAAGTCAAAATATGGCACCTATGTTTATTGAA
 23296  TTCTTAGAAGGATATATGTATATAATACAATGAGAAGGTTTTGAAGGTAGTATGCAAGAT
 23356  TACTTATATTTAAGATTAAATCTAGAAAAGTTTCCAACAATTTGTTTTACTGCTAAAGAT
 23416  TTAGTTGATAGATATATGGCTCTAGCTGCATTAGGTTTTCATTTAGAGTCATGTGCTGAT
 23476  TTTATTACTAAATGTCCATTTAATATGGAAGAATTACATACATTAAAATGTTGTATGGGT
 23536  AAATTAAGATATATGGAATTAGTATTATTAGAGGAAATGAAAGCACATCATTTCTTGGAA
 23596  GCTAAAGTTAATAGAATAGAACCTGACTCTCAAAAGTATTTTCCGTCTTCAGTAATAGAT
 23656  GCACTTAAAACTAAGAACTTTTATTCTAATCCTTTTATAGAATATGATTCAAAACCAAAT
 23716  TTATTTTCACCTATAGAAGCTAAAACAGAAAAGAAACAGTTTGCTAAAGCTTATCGTCTA
 23776  ATTCCAGGAAATGTATTTATAATCGAAGAAACATCACCAAATTTAGAGAAATTAGAAGAT
 23836  GCAAAGGAAAGTATAATAGAACGACGAAAAATTGATAAAAATTTAACTATAGAACCAAAT
 23896  AAAAGTATTGGATATTATAAACGTTAG
;     G-orf228 ==> end
 23923  TTGCTTAAATTTAAAGTGTTAATAGCTTATATTAATATATATATTAATAAATGAAAT
;     G-nad3 ==> start
 23980  ATGTCAAGTACAACTTTTTTTTTTTTATTTATACCAATATTAGCATCTGTATTATTGATA
 24040  ATTAATTTATTATTATCTGTACATAATCCGTATCAAGAAAAAGATAGTGCATTTGAATGT
 24100  GGTTTTCATTCATTTTTAGGTCAAAATAGAACACAATTTAGTATATCTTTTTTTATATTT
 24160  GCTTTATTATTTCTTTTATTTGATTTAGAAATATTATTAGTTTATCCTTATGTAGTAAGT
 24220  GCTTATTTTAATAATTTATATGGATTAATAATTATGCTTGTTTTTTTTTTAGTTTTAACA
 24280  TTAGGTTTTGCTTTTGAATTAGGTAAAAATGCGTTAAAAATAGATAGTAAACAAATGTAT
 24340  AATTTTAATACAAAAATATGAAATGGTTATTCTTTAATATATTAA
;     G-nad3 ==> end
 24385  ATAAAAATTTATTAATTAAAACTAATTT
;     G-trnC(gca) ==> start
 24413  GGAGTTATAGCAGATGGTTCTGTATTAGGATT!GCA!AATCTATAATCAGGGATTCGATT
 24471  TCCCATGACTCCT
;     G-trnC(gca) ==> end
 24484  GTAATAAATAGTAGATGTTTATTATATAAATTTTATATTATATTCAAAATTTTACTGTAA
 24544  TTATATAAAAATTAAAAAAAAAAATTATTTAGTAATAATAATTAGATGGATAAAAAATTA
 24604  CTAAATTTTAATTATAGTAGTTTTTATTAAAAT
;     G-nad1 ==> start
 24637  ATGTATACACTTATATCAATTTTAGAAAATTTATTAGTAGTTGTACCTGCTTTACTTATA
 24697  GTAGCTTTTGTTACTATATCAGAAAGAAAAACTATGGCTAGTATGCAAAGAAGATTAGGT
 24757  CCAAATATTGTAGGTTATTATGGTTTACTACAAGCATTTGCTGATGCCTTAAAATTATTA
 24817  TTAAAAGAATATGTAGCACCAACACAAGCTAATATTATATTATTTTTTCTTGGTCCTATT
 24877  ATAACTTTAATTTTTTCTTTATTAGGTTACGCTGTTATACCTTATGGTTCAGGTTTATTT
 24937  ATTTCAGATTTTAATTTAGGTATATTATATATGTTAGCTGTATCTTCATTAGCTACATAT
 24997  GGTATATTATTAGCAGGTTGATCAGCTAATTCTAAATATGCTTTTTTAGGTTCTTTAAGA
 25057  AGTACAGCTCAATTAATAAGTTATGAATTACTTTTAAGTTCTATTATTTTATTAGTAATT
 25117  TTATTTACAGGTAGTTTAAATTTAACTACAATTATAGAAAGTCAAAAAGTTGTATATTTT
 25177  GTTTTACCTTTATTTCCTATATTTCTTATATTTTTTATAGGTTGTATAGCAGAAACTAAT
 25237  AGAGCTCCTTTTGATTTAGCAGAAGCTGAATCTGAGTTAGTTAGTGGTTTTATGACAGAA
 25297  CATTCAGCTGTTATATTTGTTTTTTTCTTTTTAGCTGAATATGCTAGTATTGTATTAATT
 25357  TGTATATTAACTAGTGTTTTATTTTTAGGTGGTTATTTAAATATTTTACCTTTAAATACT
 25417  ATTTTATATTTTATTAATTCATTTATAGTGTTATTTGGTTATAATTCTTGTGATTTTAAT
 25477  TCTTTATTTTCTGATTATTTAATTAATGGTTTATCTAGTTTAAATTTAGCAATAAAAACA
 25537  GCTTTCCTTATATTTGTATTTATTTGAGTAAGAGCTTCTTTCCCTAGAATTAGATTTGAT
 25597  CAATTAATGTCTGTCTGTTGAACTATATTATTACCTATTATTATAGCTTATGTTGTTTTA
 25657  TTACCTTGTATTGTTATAGGTTTAAATATTATACCTTGTAATATCTCATTGTTATAA
;     G-nad1 ==> end
 25714  TTTATATAAACATACATTTAATTTATAATATTAAATTGTGGTAATAATAATAATGTTTGA
 25774  TCTAATAGATGTATTAGATGTTAATTAAATTATTGTTAGTTTATTATTATTTTTCAAAAT
 25834  ATT
;     G-nad4 ==> start
 25837  ATGATATATTTATTTTCCTTACTTTTAATACCTTTAATAGGTATATTTTTTATTATATTT
 25897  TCAACAACATATCAATATTCTAATAATCAAATTAAAACTTTAGGTTTAATAACTTTAATA
 25957  ATTAATTTAATTATATCATTAATAATATTTATATTATTTGATTTTAGTAGTAAACAATTT
 26017  CAATATATTCAATTAGAAGAAATTTATAAAATAAGTTATTTTGATTTATATTTAGGTATA
 26077  GATGGTATTTCTATTTATTTTTTATTATTAACAACTATGATTATGCCTATTTCATTAGTA
 26137  GCTAATTGAAATTCTATAGAATCTAAAAATGTATTATCTTTTGTAATAATAATCTTATTA
 26197  TTAGAAACATTATTATTAGCTGTTTTCTTAGTTTTAGATATATTATTATTTTACATTTTT
 26257  TTTGAAAGTATATTACCGCCTTTATTTTTATTAATAGGATTATTTGGATCTAGTGATAAA
 26317  GTTAGAGCTAGTTTTTATTTATTTTTATATACATTATTAGGTTCATTGTTTATGTTACTA
 26377  TCTATAATAACTATGTCATCTATTATGGGTGGTACAGATTTTGATGCATTATCTAAAGCA
 26437  AATTTTGGTTATGTAACTCAATTATTTTTATTTTATGGTATATTTATATCTTTTGCTGTA
 26497  AAAACTCCAACAATTTTTTTAAATACTTGATTATTAAAAGCACACGTAGAATCACCTTTA
 26557  GCTGGTAGTATTATATTAGCTGGTATTGTATTAAAATTAAGTTTATATGGTATATTTAGA
 26617  TTAATATTACCTTTATTACCTAAAGCTAGTATGGATTATACTTATATAGTTTATGTTATA
 26677  GGTGTAATTACTATACTTTATGCTAGTTTTAGTACATTAAGAACAATAGATATTAAAGAA
 26737  TTAATAGCTTATTCATCTGTTTCTCATGCAGCTGTTTATCTTTTAAGTGCTTTTAGTAAT
 26797  ACTATACAAGGTATAGAAGGTGCAATTGCTTTAGGTTTAGCTCATGGTTTTGTATCATCA
 26857  GGTTTATTTATTTGTGTAGGAGGTATTTTATATGATAGATCTTCAACAAGATTAATAACA
 26917  TATTATAGAGGTATGGCACAATTAATGCCTATTTTCTGTATATTATTTTATATATTATCT
 26977  TTAGGTAATTGTGGTTCACCTTTAACTTTAAACTTTATAGGTGAATTTATGTCTCTTTAT
 27037  GGTATATTTGAAAGAATATCTGTATTAGGTGTATTAGCTAGTACTTCTATAGTATTCTCT
 27097  GCAGCATATACTATATTTATGTTTAATAGAATAGCTTTTGGTGGACAATTTTCTTCATAT
 27157  TTCTTTAATTATGTTAAAGATTTAAGTAAAAGAGAATTTATTTTATTAATTAGTCTTGTA
 27217  ATTCCTGCTGTTTTATTTGGTATATACCCTGCAGTTATATTAGATGGTTTACATTATTCA
 27277  GTCTCAAGTTTAATATATAATTAA
;     G-nad4 ==> end
 27301  TAAATATATAAACTAATCTTGCAATCATAATCTTTTTATTATTGGAAAGGTAAATTTATA
 27361  TAATGTATTTAATAAATAACAATTATATAATTAGTTTTATTAATATTCACATGTTTTTTA
 27421  ATTTAAATAACTTTTTATAATAATTTATTAATTAAATATTATTTATAATAACTAGATTTT
 27481  TAAGTTAATAATAAATTAGATAATATAACTAATTACTTTCCAATAAATAAAGTTTTATAT
 27541  AATTAATGGTTAATTTAAATTAAATATATATTTATATAAATAGATATACT
;     G-atp6 ==> start
 27591  ATGATGTTTAATAACATAATTAGTCCCTTAAAACAATTTGAAATAAAAGATTTTTTTTCT
 27651  TTAAATATTAATATTATAGATTTAAAGATGTCTTTAACAAATTTTGGTTTTTATTTAATT
 27711  ATTAGTACAATAATAATATTAACATTACATTTATTAATAACATATAATAATAAATTAATA
 27771  TCAAATTCATGAACATTAACTAAAGAATCAATATATGCAACTGTACATAGTGTTGTAATA
 27831  AATCAAATAAATTCTAAAGAAGGTCAAAATTATTTTCCATTTATTTATGGTTTATTTATT
 27891  TTTATCTTAATGAATAATTTATTAGGTTTAATACCATATAGTTTTTCTTCAACATCACAT
 27951  TTTATATTAACATTTTTTATTAGTTTTACAGTAGTGTTAGGTGCTACAATTTTAGGTTTC
 28011  CAAAAACATCAATTAAAATTCTTTTCATTATTTGTACCTTCAGGTTGTCCTTTAGGTTTA
 28071  TTACCTTTATTAGTTTTAATAGAATTAATATCATATTTAGCACGTAATGTATCATTAGGT
 28131  TTACGTCTAAGTGCTAATATTTTAAGTGGTCATATGTTATTAGTAATATTAAGTGATTTT
 28191  ACATTTAAAATAATGAGTTCAGGAATCTTTTACTTTTTAATAGGTTTAATACCATTAGCA
 28251  TTTATTTTTGCTTTTTCAGGTTTAGAATTAGGTATAGCTTTTATACAAAGTCAAGTATTT
 28311  ATTGTTTTAACTTGTTCATATATAAGAGATTCATTAGAATTACACTAA
;     G-atp6 ==> end
 28359  TTAAATTTAAATTACATTAATTTAATTTAAATTAAAATTAATGATATAAA
;     G-rnpB ==> start ;; mfannot: Approximate position
 28409  AAGGAAAGTCCATAGTTATAATGTATATATATATATATAATATTAAGAATTTTGGATTAA
 28469  TAGAAGAAACAAAAATCAAATTATAATTTGATATGACGAGCATTACTCCTATACTAACTA
 28529  TTAAAGTTATTATAACTCTATCAATATTTTTTTAGGGGTTAAATACAGAATATGGCTTAA
;     G-rnpB ==> end
 28589  TTATATCTTAAAAAATATAAACAAATAAATAATAAAGTAATAACTTAAAAAAAGTTAAAT
 28649  ATTTTATTAGGATATAAATCCTAATATAAT
;     G-rns ==> start
 28679  AAAATATTGAGTTTGATGATGGCTCTGACTGAACGCTATCCAAGTGCTTAACACATGCTA
 28739  ATCGAACGTCATTAAATAAAAATAATGAAGTGGTAAACAGGTGAGTATATAATATTTTGA
 28799  CTACCTTAAAGAAAGGTTAAATCCCTTATAAACAAAGAATAAATTTCGCTTTAAGATGTT
 28859  AATAAATATTTCGGTTTGTAATAGTTAAATAATAAATAATTAACAAAACCGTAGTCGTAA
 28919  CTGAGAAGTTGATCGACCACATTAGGACTGAGAAACTCCTAATGCGCTTTAAGTACAGCA
 28979  GTGAGGGATATTGGTCAATGACCTAACGGTTGAACCAGCAACTTGGAAGAATGCAATGTA
 29039  TTAAAAATATTAATACAATTAACGTGTAAACGTATAAAATTCTAAATAGATTAAAGATAA
 29099  TGACAATTATCTATTTATTAGTCTCGACCAATACTACGTGCCAGCAGTCGCGGTAAGACG
 29159  TAAGAGACAAGTGTAAGTCATCTTAACTAGGTTTAAAGTGTACATAGACGGAAAATTAAA
 29219  CCTTAAAAGGGTACTTTTTTTCTAGAGTTTTATAAAAGAAGAATTGAATTTTTGAAGAAA
 29279  AGATAGAATTTGCAAATAACAAAAAGACAGGTAGCAGTTAATACAACCTTCTTTATAAAA
 29339  ACTGACGTTGAGGTACGAAGGCTTGGGTAACGAGCAGGATTAGATACCCTAGTAGTCCAA
 29399  GCAGAAAATTCTGAATGTCATATGCTAAAAAAAAATTTTTAGTTTATAAATAAAAGTGTA
 29459  AGCATTCCACCTCAAGAGTACAATGGCAACATTAAAACTGAAATCATTAGGCCGTCTTTG
 29519  AAACCAGTAGTGAAGTATGTTATTTAATTCGATAACCCGCGATTAATCTTACCACAATTT
 29579  GAATAATATTTAATTATATTACATGCGCTGCACGGCTGTCTTTAGTTAATGTCGTGAGAT
 29639  TAGGTTAATTCCTACAATTAGCGAAAACCTTGGTATTATTTATGTGTATAATATACCTTG
 29699  CCACTAGATCGGATTATATATATAGGATCAAGACAAGTCATCATGGCCAAAATATTGTGG
 29759  GCTATAGACGTGCCACATTTATCATTACAAAAGGATGTTATATTGTGAAAATAAGCTAAT
 29819  CCTTAAATTTGATTAATATGGATTGTAGTCTGTAACTCGACTACATGAATAAGGAATTAC
 29879  TAGTAATCGTTAATCATCACGTAACGGTGAATCGTTTCTCAATTAGGTACTAACCACTCG
 29939  TCAGGCGCTGAAAGAAGAAATGCAATAAGTTTGATTTATGTTTATAAATAAATATATAAA
 29999  TAGTTATAATTTTATATTCATATTATTTTCGTATGTATGACTTTAATTGGTGTTAAGTCG
 30059  AAATAAGGTTCGTGTAATGGAAATTGCACGGGGTTAATAAACTTA
;     G-rns ==> end
 30104  AACAAATTTAAAAACTCGAACTCCTCTT
;     G-trnY(gua) ==> start
 30132  AGGAAGGCTTCGTTTGTTGGTTTACGAGTTGAGCT!GTA!AACTCAATGACTTTGAGTCA
 30190  TCGAAGGTTCGATTCCTTCTCTTCCTA
;     G-trnY(gua) ==> end
 30217  TTTATCATTATATTTATTTTTGGTAATCTTTAAGTTCCATTAAAAATGGGAAAAGTTTTT
 30277  TTTTT
;     G-nad6 ==> start
 30282  ATGATGCAATTAAATTTATATGTAGATAAATTAAATAATGGATTTAATTCAAATATTTTA
 30342  GATATTTTAGCTCTTATTAGTATAATGTTTGGTATATATACTATAGTATGTAAAAATCCT
 30402  GTAATTTCTGTATTATTTTTAATAGGTTTATTTTCAACAATTTCTATTTATTTAATATTA
 30462  ATAGGTTTAACATTTATAGGTTTATCTTATTTATTAGTATATATTGGAGCAGTATCTATT
 30522  TTATTTTTATTTATTTTAATGTTAATTAATATAAGAATTTCAGAATTAGTTAGTACTAAT
 30582  AATAATTATATACCATTAGCTGTATTAAGTATGATAACATTAGTTTATATATTAGGTCAA
 30642  AAAGTAATAACTAATGTAGTACAATTAAATACATTTTCATCTTCTTTATTTGAAAAAAGT
 30702  TTTAAAGAATGAATAAATTATTCTAATAGTTTAAGTTGAGATACTAATTTAATAGATATA
 30762  ACACATACAAGTGCTATAGGTAATATAATGTATAGTAATTATTCACTATGACTTATAATT
 30822  ATCTCATTAATTCTATTATTAGCTATGGTAGGTTCAATAGTTATTTCTATAGGTAGATAA
;     G-nad6 ==> end
 30882  TTTAAACTAAATAAAATAAAAATAAAAAA
