# Supplementary material for: Global Characterization of Fungal Mitogenomes: New Insights on Genomic Diversity and Dynamism of Coding Genes and Accessory Elements
Source: Front Microbiol. 2021 Dec 1;12:787283. doi: 10.3389/fmicb.2021.787283 (PMC8672057; doi:10.3389/fmicb.2021.787283)
Supplement: Supplementary File 1 — de novo annotation files of the 685 mitogenomes investigated in this study. Annotation was performed with the Mfannot program. [file Data_Sheet_1.ZIP › Supplementary_FileS1/NC_045197.1_Amanita_brunnescens_mitochondrion_complete_genome_mitogenome.mfres]

;; Masterfile modified automatically by mfannot version 1.35
;; on Fri Dec 25 05:14:47 2020 by user pfonseca on host LGCM-PROC
;;    - Gene Totals: 51
;;    - List of genes added:
;;      atp6                 atp8                 atp9                
;;      cob (1 introns)      cox1 (3 introns)     cox2                
;;      cox3                 nad1                 nad2                
;;      nad3                 nad4                 nad4L               
;;      nad5                 nad6                 orf108              
;;      orf138               orf145               orf149              
;;      orf170               orf185               orf342              
;;      orf345               orf384               orf909              
;;      orf91                rnl                  rns                 
;;      rps3                 trnA(ugc)            trnC(gca)           
;;      trnD(guc)            trnE(uuc)            trnF(gaa)           
;;      trnG(ucc)            trnH(gug)            trnI(gau)           
;;      trnK(uuu)            trnL(uaa)            trnL(uag)           
;;      trnM(cau)            trnN(guu)            trnP(ugg)           
;;      trnQ(uug)            trnR(ucg)            trnR(ucu)           
;;      trnS(gcu)            trnS(uga)            trnT(ugu)           
;;      trnV(uac)            trnW(cca)            trnY(gua)           
;;
;; end mfannot
;;


>NC_045197.1 Amanita brunnescens mitochondrion complete genome gc=4
;     G-cox1 ==> start
;     G-cox1-E1 ==> start
     1  ATGCAATTAAACTGGTTTAATTCTACCAATGCTAAAGAAATTGGAACCTTCTATTTAATT
    61  TTTGCTATATTTGCAGGAATGATAGGAACAGCTTTTTCTGTTCTAATTAGATTAGAATTA
   121  TCTAATCCTGGTGTTCAATATTTACAAGGAGATCATCAACTTTTTAACGTAATAATTTCA
   181  GCTCACGCCTTTATTATGATTTTCTTCATGGTAATGCCTGGTTTAGTTGGTGGATTTGGT
   241  AACTACTTCTTACCTATTCAGTGTGGAAGTCCTGATATGGCTTTCCCCAGATTAAATAAC
   301  ATTTCATTCTGGTTATTACCTCCATCATTAATACTATTACTTCTAAGTTCTTTAGTAGAA
   361  AATGGGGCTGGAACAGGGTGGACTGTATATCCTCCTTTATCTGGAATTCAATCACACTCA
   421  GGTGGTTCTGTAGATTTAGCTATCTTCAGTTTACACTTAGCTGGAATTTCTTCCTTATTA
   481  GGAGCTATTAATTTTATAAGTACAGCTCTTAATATGAGAACTAATGGTATGTCATTACAT
   541  AAATTACCATTGTTTGTTTGGGCTATTTTTGTAACAGCTATATTGTTATTATTATCTTTA
   601  CCTGTACTAGCCGGT
;     G-cox1-E1 ==> end
;     G-cox1-I1 ==> start /group=IB (4.73e-19)
   616  aaaaaaataacattgttatgccggctttaaatctggatatatgctggaactgtgaaatta
   676  ttttttaaaatttctttttttaacgaagttaattaaattactagcttgctagcaagtttt
   736  tattaatccctactaacgtagctgctttatttataaagagcaaaggcttcggtgcctagc
   796  ttcgctataaaaatagaaacaatattttaaaatatcacattatcagcaggaaacctttaa
   856  tattatataattaaggtcctcagaggctatatgtcagaattttatctctctatctatctt
   916  gcttcactattaaaataaaaaagagaagtaattggtggttcaaaagtaaaaaataaaaat
   976  tctaataaaaaaatttcataacaagtatcatcaacttatattgtaattgatagaaataaa
  1036  aaattattactataaaataagtaatgaaagatactgtatttacttagaatcacttgaata
  1096  aattatatttatttagataaaataaaatatagtccagatttcctttgtgaaaaggaaaga
  1156  ttctactagatgtaaaattacttattaataattaaaaccttaatttttttgcaccaaatt
  1216  aatagcttgcttcgctctagcttcgctcttgctttgttagcaagtatctctagtagatct
  1276  taaatactttatataaaataagtatagaataatcgatagaatttttgttatttttaggta
  1336  tagaagatttttattgtacttggtttaatattttaaaatattatctaataaagccttata
  1396  taataggatgtataatatatataatttatttaattaaatttaatactaaagtaactattt
  1456  tagagttcgtaataacattaaatttaatattccaggtagatgtattacttgaaataattt
  1516  ttggcatcaatagtttaaataatttagatatacaatcagtgaccggcaccgattgtgtga
  1576  ggtgcccgtgcccatatatgaatgataataataataatattcaaattgataatattccta
  1636  gtaatagagaaaatgtagactatactaggttaattagtgatttaggtgtaagtattgctg
  1696  cttttgctattagaagacctttaactagaataggcgcattaattatgggacatacagcta
  1756  acacaattttggatatattaaataatgaagaaagagctaatttttggatcgaccaatata
  1816  aaaataatagaatacacggtagattactagcgaagcaaatacttcgttaatggaggacaa
  1876  gctggttcaggaccattttacttaaatcctaaactaaatcctaataatgcttcgttagga
  1936  gatagcttcgctagtaaaacagatattaatagtaatattactaaatttattggtgattct
  1996  gattctgacttatttagagatttaatttcacccgtagaacattcaatacctttaagtaca
  2056  ttagtaaatgttcatactatttttatacttggtttattcgtaatagttttaattataatt
  2116  attttaatgttatacttctatttaaatttatttattttatctaataaagattacttatta
  2176  aataatgttaaaaacaaatatctgttaatgtatgttaaatatgttctttttaaaacccga
  2236  atagatataattcttataggggcatttattttaactggaatcctttttgttgcttatatt
  2296  ttacattatttagtaattcatcctattattttaggttaaattacctcg
;     G-cox1-I1 ==> end
;     G-cox1-E2 ==> start
  2344  GCAATCACAATGTTATTAACAGATAGAAACTTTAATACCAGTTTCTATGACCCTGCAGGT
  2404  GGTGGTGATCCAATTTTATATCAACATCTTTTCT
;     G-cox1-E2 ==> end
;     G-cox1-I2 ==> start /group=ID (4.32e-28)
  2438  taaataataaagattttataagttcgaatttttccctactactaaaattttaaccgtttc
  2498  tgcgtagcgcgtagtttcttctacctaaaaaactttttaatttaaacctttttaagttaa
  2558  ggcaccatttcaagaatactatcctaacaatctaaagaaaaagaatttttagattggtta
  2618  attgtatttactagcatgctacgctagcaaggctaagctagcaagtgccttgctttgcca
  2678  taaatttttaacttgttctatactttaaattaatactaggtacagaaggtgcctgacttg
  2738  ttttgctagtaaggtgccgaaatatactaacggtgcctaaaatttgagatacaaataaat
  2798  gtatattagaatatattagtaatttatttataaaaactttaacattttagcgaagcaacg
  2858  gtgccctcaatcagggaaaattgtttatgatttaagaataaatggaatggtgccaaaaaa
  2918  tatcaaaagttttagcgaagcaaccttaatttttaaatatcggtgctggaaaataatcag
  2978  taaaaggtgggcttgctagctagcaagcgcttcgcagcttcgctgcttcgctaatgattc
  3038  ataaaccgcaagctagtgccttgcttcgctataaaaaggaaaaaatcagaatatatttag
  3098  tagaaaagaattaatagatctttaaaaatcaataaacaaataaatataaatttttcggga
  3158  aaaaagggtgtggtttagctaaagctaattaaatcggtctaagcagatgaaaaagtaaat
  3218  aagacttttattgataaatacttaaaatattgtataccttaaccctagtttttgctttaa
  3278  aatttcttgtgtaaattcttaggaagaaacaagaaaaatgcaaaagctatgctagtggaa
  3338  cggtcaaagctacccgagcctagaccttctgttttctaagagacagctacagactgcacc
  3398  actggtgggtacctgcaatggtgcttaatgtacagtcgaattcctcttccattttttata
  3458  aattacctttattatggaaggcgggtaaaggtaaaattaaatttatccggttttatagct
  3518  gagggtttttctcgcgctgccttgctagcaaggattaataaaccttattaatcttagcaa
  3578  ggctccaaaagaaatggatataaaataaggaattg
;     G-cox1-I2 ==> end
;     G-cox1-E3 ==> start
  3613  GGTTCTTCGGTCACCCTGAAGTTTATATTTTAATTATCCCAGGATTTGGTATTGTAAGCC
  3673  ATATTGTATCAACATTTTCAGGTAAACCTATATTTGGTTATCTAGGAATGGT
;     G-cox1-E3 ==> end
;     G-cox1-I3 ==> start /group=IB (7.42e-11)
  3725  cgataataggccaacattaattaataattatgttaatcttctttatattctggaaacctc
  3785  taaaaccttaaatactagataacatttgttttatagtaaaaaagttaaggatataacaat
  3845  gagcaatcagcaagaattaaaatctttatataaattaaatataaagcaaatagaatcttc
  3905  agcgactaaacaagaagagtctttctttgtgtataaattcatcaaagaaaaattaagata
  3965  tagtccgacaaataaaaaaatattaacttaaatctaaatattttaaagctattttttggc
  4025  acggagcccaaaaataagttaataaatgtaagattaaataatttatttaatttatatatt
  4085  catcatttttctagcggagccttgctagcggagcattgctagcggagccttgctagtaag
  4145  gcaccaatcttctaatcatattggatctgctctgcaatatcagagtgctaaagagataaa
  4205  tccttattggttaactggttttgttgatggttgttttttcttttataattgaaatattag
  4265  aataaaatcaatggagagtaagaacttcaattgaaataaatttacatattaaagatgtag
  4325  atattttatataaaattaaagatttttttggtgtaggtgcagtatatttaagggctaata
  4385  aaaatataaccgtatatagagtatctaatattgaatatttaagagatattataatacctc
  4445  attttaagaaatatccacttattagccataaatccattgatttttatctttggtctagct
  4505  tcttgcgtagctaaataagctagtcattgaaattattttaaataaagaacatttaagtaa
  4565  atcaggtttttaattatacttacttattatgtttctattaataaaggtaagtctaaaaaa
  4625  gttttaaagtattatcctcatatcgaaccagttaaaaggcataatgtaaatttaccttta
  4685  aatttaaatcctaattgggtatcaggatttgtatcaggggtgccttgctaggattcaaaa
  4745  ggagcctgactagtggttttgaaatcctagcaaggctagcggagccttactacgttagca
  4805  aggattaataaaccgctagtgcctgacttcgttattaaaaatttaaatttagaaatgaat
  4865  tctaatagattaaattaaatatttaatttcttactaatatttgtag
;     G-cox1-I3 ==> end
;     G-cox1-E4 ==> start
  4911  TTATGCTATGTTCTCAATTGGAATATTAGGATTCCTAGTATGGAGTCACCATATGTTCTC
  4971  TGTAGGGCTAGATGTGGATACCAGAGCATATTTTACGGCTGCAACGATGGTAATTGCAGT
  5031  ACCAACTGGTATTAAAATTTTCTCTTGGCTAGCTACTTTATATGGTGGAAGTTTAAGATA
  5091  TAATACACCATTATTATTTGTGTTAGGATTCTTAGCTTTATTCACTATAGGTGGATTAAC
  5151  AGGAGTAATATTATCTAATTCTTCATTAGATGTTGCTTTCCATGATACTTATTATGTGGT
  5211  AGCTCATTTTCATTATGTGTTATCTATGGGAGCTGTGTTTGCTCTTTTCGCAGGGTTCTA
  5271  TTATTGGGCTCCTAAAATCGTAGGAAGAAATTTCAACGATTTCTTAGGTAAAATTCACTT
  5331  CTGGACACTATTTATTGGAGTTAATTTAACATTTTTCCCTCAACACTTCTTAGGTTTAGC
  5391  CGGTATGCCTAGAAGAATCCCAGATTATCCTGATGCTTTCATAGGATGGAATATTATTTC
  5451  TAGTTTCGGTTCTTTAGTTTCAGTTGTAGCTACTGTATTATTCGGTTATATTATATTTGA
  5511  TATTTTTGCTAACCAAAGTGTTAGTTCTAATAACCCTTGGACAGTTCTACCTTACTTTAC
  5571  TAGCGAAGCCTTACATAATAATGAAACTCAAAGTTTTAATTCTTTAGAGTGGACTTTTGC
  5631  TAGCCCAATACCATTCCACGCTTTCAAAATGTTACCTATACAGTCTTAA
;     G-cox1-E4 ==> end
;     G-cox1 ==> end
  5680  ATAATTTTTAACTTATTAAATTTATTTTCTTTTTTACCCCCCCCCCCCTTAGCTTCTTAG
  5740  CTAAAAAGCTAGCTAGGCACCAATAATATTAAATTTATATTTTATATTTATTATTACCTA
  5800  CCTAAAAATAAAAATTTTATCTTTTTTTTAGCAAGGCACTTGCTAGCTTGCGTAGATAAC
  5860  TATTATTAATCCTTAGCTTGCTTGCTAGCGAAGCAAGCAAGCGTAGCAAGTCTAGCTTAC
  5920  TGTGTTAGCAAGGCTCCGCTAGCCCAGCACCAATATTAGC
;     G-trnW(cca)_1 ==> start
  5960  GAGAGTGTAGTATTAATTGGTTAGTATGGCGATCT!CCA!AAATCACTGGTAGGTGTTCG
  6018  AATCACCTCACTTTTC
;     G-trnW(cca)_1 ==> end
  6034  CCTGAGTTTAAATATAATTATATTAATAAGGTGTTAAATCTTTTTAATAAACCCATTACT
  6094  CTAATTTAAGTAATCAAGATAAAATTTTAAATTTTATTATATATAAAAATATAAACTTAA
  6154  AATGTTTTAAATAAAAATATTAAGAATTAAAATTATAATTACCTTTGATAAAGGTAGTTT
  6214  AATTTAAAAAGTAAATATAGTTCTATTTTAAAATATAAATTATAAGTATTGTAATTATAG
  6274  GATTATTTTTTATAGTTATTTCTTAGCTTACTACGTTAGCAAGGCTAGCGTAGCAAGGAT
  6334  TCATAAACCGCTGCTACGCAGGGGAGGATTTTAAAGTCAATTTTAATTGTAATTGTTTAA
  6394  GGAAATTTAATTTATTATTTTATTTTTAGATATTGATAAAAGAAGAGCTAAGAAAAATTT
  6454  AGTTATAGTTTTTTAATGATACTTAAATAAAAAATATTAATGACCTATAATTAATTTTTA
  6514  TTATAATTTTTTATATTAAATAACTTACTTTGGCTGAGTAATAAGGTATCTATTTTCATA
  6574  GATATATCATTACTGAATATATTAAATTTATATTAATATAATTGTTATATAGTCGAGTAA
  6634  GTAAATATTAGCTACCTACTTTAATTAAGATATTAATATAATTTTTTTAAAGTTAGGAAT
  6694  ATATTTTTCATATATATATAATATAGTATCTATTATATTTACTTCCCTATATTTATTTAT
  6754  TACACTGTTTATTATATAATATTATATTTATATAGTCTAATTTATAATTTAATTATAACT
  6814  ATGATATTAATAATATTATAATATATTTTATTTATAATGAATACCTTAATTTATATTTAC
  6874  TAGTAAATTTTATATTCTTAGATATTCTAAATCTATATTAGATTTGTATATTTTATAATT
  6934  ATACATTAATAGTTAATAAGGTCACATAATTAATTTTTATATTATTAATATATCAGTATA
  6994  TATTTATTAATTTTATATATAATAATATAGGGAAAAAGGAAAAATATTTTAAATGAAGAA
  7054  ACTATTTAATTTTCTATAATATATATACAATATTAATATAATTTTTGAGTTATAATTATA
  7114  AAGTTATATTAATAAAACTTCATTTAATTAAATTAACATCGAATTAAATATTAAAATTTA
  7174  ATTTTAAATATAATAATTTTCTCTTAAAGAAAAAA
;; G-orf345_rps3 ==> start
;     G-orf345 ==> start
  7209  ATGAAACCGAAAATTACAAAGAAAATGAGAATTAAATCTTCAGCATCTAATTTAAATATT
  7269  AATGCCAGCACCCACAGAAGAAAAATATTAACACAAATTCGGTCAATTCTTAAGTCTCAA
  7329  CCCAAAACTATAAATATAGATAATCGAATCTTACCTTTATTTCGAATACCTTTAGTAACA
  7389  GCAAATAAAGAAGAATTTAAAAATAATGACAATAAAATAAAACAAATAACAGCTTTAATA
  7449  TCCCAAAAAAATAATTTTGCTTCGCTATCTTCTTGCGAAGCTAAAGGGATGGTGCCTGCC
  7509  GAAAACAAAAATAAAATTTCCAACCTAATATTAGGTTATTTCTTGGATTTATTAATTCTC
  7569  AAAAATCTAAATTTAAAAAAATATTTACAAAAAAAAAATAAATTATCCTTAATAATCAAC
  7629  CAAAATTATAGTAAAATATCTATATTAAAAAGTGATATCTCATATTTCATTGAACAAGTT
  7689  AATATTTTAATTTGTAAAGGTAAATATTTTATAAAAAAAAAAGTTAAAAAAAATAAATTT
  7749  TGGTGGCTTAAAATAACATCAAATGCTTTGCGAACAAAAGAAAGTGACACGTTATTTATT
  7809  AAAAAGCAAAAGAGATTAATAAAAATGTTTACAATATTAACCGCTAACTCTAGAAATAAA
  7869  AATAAAAGAATAATAAAGGATTTAAGTCAAATTACCAAAGCATCTAGATATAAAAAAAAA
  7929  ACTCTTTTTTATAAAATTTCCGCAGAAGAAATAAATAAAGGGAAAGAACAAAATAAACAT
  7989  TTAATAAAATTTGGAACAAAAATAATAAATGAATTAGACTTTCATATCTATAAAACTAAG
  8049  ATTTTAAATAATAAAATTAAAAATCAAAATAAAGTTTTAAATTTTTTAAAAACAAAAAAT
  8109  CTTTTTTCATTTAATTTAAATAAAAATCTTAATAATAAGAATAATAATAATAATAATATT
  8169  GGATTGGAATCTAAATTAGAAACTAATATATCTCCTTCCATATTAAAATTATATAAAAAT
  8229  TTATTATTAAACAAA
;     G-orf345 ==> end
;     G-rps3 ==> start ;; mfannot: contiguous and in phase with orf345
  8244  ATGTTTAATTTAAATTTAATTAATAAATCTAACTTAATTCAAATAGAACATACAATTAAA
  8304  TCTGTATTTAAAAATAAACAATTTGATATTAATACTCAAGGAATATCTGAAAATTCTAAC
  8364  CCTATATCAGTA
;; mfannot: G-rps3 ==> start Def by similarity
  8376  GAATATAAATATAAGAAAAAAAAATCTGAACCAATTTTACATAAATATTTACAAGTAATA
  8436  AGTAAATATAATCTACCAAATAAGAATATATATATATATTATTCAAATATAATTGGATTT
  8496  AAATTTAATAGTGATACAAGTAAACTTTTTAAAAATATTTATAAATTATTAGCTTATTCA
  8556  TTTAAATCTATGTATTGTTTAATTAGTAAACCTGTATTTGTTTTTACATCTAATAAAATT
  8616  ATTATTCAATTATTTTATTATTTATTTATTCCTAATTTTGTTAAAAAAAAAAAAATTAAA
  8676  ATTAAAAAATTTAATAGAAATAAAAAATTTAAAAATAAAAAATTTAAAAATAAAAATAAA
  8736  GGAAAACTAACAAATCTTACAAATCTAAATGCAAAACAAAGAAAAAAACTAATCCGAAAA
  8796  GGAGCCCCAAAAAAAATTGCTTCGCTAGAACGACTACAAAGAAAAGGTGCCGGAGCCCAA
  8856  AATCAATTAAGAATTTACTCTAGTTGGATAAAAAGAAGATATAAAAGACAAATAAAAAGT
  8916  TTTAACAGAAAATTTAGAAAAATTAATATTACGAAAAGAAAAAAATTAAAAAAATTATAT
  8976  GTTTATAATAGAAATATTACTAAAATTTTCAAGAATAAATTTAAAATTTTATGTAATATT
  9036  TTAAGTAATCTATTTAAAAAATCTGTAGAATTAAATTTAATAAGAATACATTACCCATAT
  9096  AATGATAGTAATATTCTAGCTAACTTATTAGCTATTTTTATTAATAGAATTAAATTAAGA
  9156  ATTATAGCTAAAAAATTGTTTAGAAAAGCTGTTATTAAAAAAAAATATAATTTAAAAAGT
  9216  ACTTGCTTGGCTACTAATAAAGTTAATATTATACCATCATTCTTATCTGGTATTAATATA
  9276  AAAATGGCTGGACGATTATTATATAGAAGAATTGTTCCTAAAAAAACAGTAAAAATAATC
  9336  CGAAGAGGTGCAGTATCTAGAAGTAAAATTAATTATCTAGATGTAGCAAGATTTACAAAT
  9396  AAAAACAAAAGAGGAGCTTATAGTATTACAATTTCATCGGGACAAAATTTATTTATTTAA
;     G-rps3 ==> end
;; G-orf345_rps3 ==> end
  9456  TTAATACTTACCTATAATTAATTTTTTACTAGCAAGACACCAAATTTTTTTTAAATATTT
  9516  TTAACCCCCCCCCCCTTATGGACCTTAAAAATATTTATTTAAAATATAGATTATAATATT
  9576  TACTTTATTAGTAATGGTGCCAAAAAAGATAAAAGAGCTAATATTTTTATTTTATATTAA
  9636  TTAAGGTTTTAGTAGCGGTGCCTAGCAAGGATTCATAAACCGCTAATTACTAAAATAGAC
  9696  TAATAAGTCATTAGTTTATTAAAGGAGATAAGGTTGTATTAATTAGTTATTTTTTTAACT
  9756  TTAAATTTAAAATTTTAAATTTTACTTTTTTTTTTAATTAAAGGTTCGATTCCTTTACTC
  9816  CTTAGATTATATTTACAATTTATTGATTTTTTAAATTAAATATTTTGTAAGTATAAGAAT
  9876  ACACAAAGATGAGTCTTAAGATGCCAGTTTGTTTTTATATTAGAAACTCATTTGTTTATA
  9936  ATTGCTACTTACCTTATTTTTTATTTGGAGCCATTTTTATAATTAAAATAACTTTAAGAA
  9996  ATAAAAAAACATTATTGGTAATTTATTATTAAAATAAAAATGTCTTGCTTCGATAAGTAT
 10056  TGTTAATTGTTAAACAAAAAGATGTTAAGTTACTTTCTATATTCAGGCATTTAGCTCTTA
 10116  TATTTTATAATTTTTTATATTTAGTAAAATATAAATTGTTATATTTTTATAAAATTATAT
 10176  TCTGAAATCATATAAATATAATAAATTTGTTAGCTAGCTAATAATTTATTATATTTATAT
 10236  TTGCTTTGCTAGTCAATAATATAAAGTATAAATTATAATATACAAATTTGTATACTAAAA
 10296  TTTTAGTATTATATTAATTTAGTGGAAATATTATATATATAGTATAATATTGGTGCTTAG
 10356  CTAGCAAGCTAGTAATATAGATATAAAAATATCAAGGATATACTTTATATAATATTAACA
 10416  ATTATTATTATATTATATATAAATATAAATATATTATAATAAATTATAATATAGAATACT
 10476  AGCTAGGTTTGGTGCCATACTACGTTAGTAAGGGTCCGCTAGAAAATATAAATAAAACTA
 10536  GAACATAAATTCTATATTAGCATTAAGAGGAAAAAGTAAATTAAGATATTAAAAAATAAA
 10596  AAATAAATATTTCAAA
;     G-cox2 ==> start
 10612  ATGTTAATAGATATTCAAATTTTTATTACTATAATTTATAATGATGCTCCACAACCTTGG
 10672  CAATTAGGTTTTCAAGATAGTGCAGCACCAGCTTTCACAGGACTTGTAACATTGCATAAC
 10732  ACTATTGGATTTTATTTAATTGTTATTAGTATTGTAGTTGCTTGGGCTTTATTTTCTGTT
 10792  GTTTATAATTACAGTTCAACAAAAAATCCTATAACACATAAATATTTAACTCATGGAACT
 10852  GTTTTAGAATTAATCTGGACAATAACACCTGCTATAATATTAATTGCAATCGCTTTCCCT
 10912  TCATTCAGATTATTATATTTAATGGATGAAGTTATCTCACCGACATTAACAATTAAAGTA
 10972  GTTGGACATCAATGGTACTGGTCTTATGAATACTCTGATTTTGTAACAGATAGTGGAGAA
 11032  TCTATTGATTTTGATTCTTATATGATACCTGAATCTGATTTAGAATTAGGTCAATTCAGA
 11092  TTATTAGATGTTGATAATAAATTAATTGTACCAGTAGATTGTCATATTAGATTAATTGTT
 11152  ACAGGTGCTGATGTTATACATTCTTTCGCTGTACCTTCCTTAGGATTGAAATTAGATGGT
 11212  GTACCAGGTAGATTAAATCAAGTATCTTTCTTAGCTGAAAGAGCTGGTACTTACTATGGT
 11272  CA
;     G-orf384 ==> start
 11274  ATGTTCAGAAATTTGTGGAGTATGGCATGGCTTTATGCCAATAGTAGTAGAAGCAGTATC
 11334  TTCTCAAGATTTCTTAATTTGGGTAGATTCAGCATCTCAATAA
;     G-cox2 ==> end
 11377  TTATTTCAAATAATCCATCAATAATGTTATATAAATTATCTAATTTAATAAATATACAAA
 11437  TTATAAATATAATTATTTCTAAAATTAATTTAATAGTAAATTATATTTATAATCTAGAAA
 11497  ATAATTATCTTCCAAATATTCAACTGGTGTCCACAAACTATAGTATACCTAATATAAAAA
 11557  ATATAATTATATTTATATTAATCAATCTCATTTTTTTAATTATAGTTATTGTATATATAA
 11617  TCTTTATTATAAAGATAAAACCTTTTTTTAATATAAAATTAATTCAAATATTCATCAAAC
 11677  AATTGGTGCCTAAAATATTTAATAGTTTACATAATATATTTATTTTTAATTTTTTAAATT
 11737  TATATTTTAGTGATTACTATTTTAGTTTTAATTTTTTGAATTTTATAATTTTTATTTTTA
 11797  ATAATAATTTTTCTTTACCAATTATGGATTTAAGTGTAATAAAAATAATAGTTAAGAGTT
 11857  TGACTAATAAAGAATATTTATTTTCCTCGTTTTCTATTTTTCCAAAACTTTTTAATTCAG
 11917  ACTTAGTTATTTCGTTAGAGGATTGCTCCGCAGGTGTAGTTGATTCTGAAAAAGAAATAG
 11977  AATCTCAAAGATCAAATAGTCCTACTGCATCCGAAAATCTTTTATTCTCTACAGAGGTTG
 12037  CTTCGCTAAACTTTAATAATTTTACAGATTTAAATAATGAAGATAAAAGATCATATTTAA
 12097  TAAATAAGTATGAAAATAAAGGTATGACTCCTACTTTTTATACTATTTCTTGGTTATCGG
 12157  ATAAAATTCATTTGAATACTGACGGTAATAAACAAAATGTAGATATTTTTATAGAAAATT
 12217  ATTTAAATGAAATTCTCAATTTAGAAAGGGATACACAATTAAAAAGCAAAGCTTTTCATA
 12277  GAGATAAACCTTTCTTAAGACATTTAATTTATAAAACACCTCTGGAATACCCTTATGTAA
 12337  TACCCGCTAAAAATGATATGAGTGAATTTGAGTTGTCTGAAATGAAAGACGCTCTTATTA
 12397  AAGAAGAAGAAGAAATTTTTATTGAAAATTAA
;     G-orf384 ==> end
 12429  TTTAATTATTAATACTTTTTTTTTTCTTTTTAAGCCCCTTTTTAAGCTTGCTATTCTATT
 12489  TCTAGAAAAAAATAACTATATTAAAATAAAAATAAAAATAAATATATACCTAAGTTTATA
 12549  TTATTAATTCGATTATTTACTTAGTAATTATATAACTAGCAAACGGTGCCATCTTTTTTT
 12609  AATAGTGCCTTGCTACACTATCGAAGCAAGGATTCATAAACCGCAAGCTACTGAATTATA
 12669  ATATAATATTCTATATTAATGAATAGATTAAAAATACTAAAAGAGTAATAAAAAAAAAAT
 12729  AAACTTAATAAATAAAATAATAAAACAATTAATTTAACCTAATATAAATAAAATTAAAAA
 12789  ATAAAATTAATTTAAATTTAACTTTAAAAAATATTTATAGTATAGAGTAAGAAAAAAAAT
 12849  CAAAATATAAATATATAAATAAAAAAATATATATATATAAAAATAAAAAATATAAATAAT
 12909  TTACTTTACTTTATTTTACTTAATTTAACTTTAATTTATAACATAACAAAAATAACAAAT
 12969  TTTCTATGAATCTAGCAAGTAAATAAATAATTGTAAAGTAAAAAAAAAATAAAAATATAA
 13029  AA
;     G-nad4 ==> start
 13031  GTGATAACCTCATTAGTAGTAATACCGATGATTGGTTCTCTATTTATATTATTATATCCA
 13091  GAAACAACAGAGCTAAATCAAGGTAAATATCCCAAATCCTTTAGTATAAAACAGATAGCT
 13151  CTAATTACTTCACTAATAAATTTTTTTATATCTTTATTTATTTGGTATCAATTTGATTCT
 13211  AATACGACTCAATATCAATTTGTCTCAGAATTTAATCAATTAAATTTTTGCCATTTAAAT
 13271  TTTGGTATAGATGGTATATCAATATATTTTGTATTATTAACAACATTTATAACACCAATT
 13331  GCTTTATTATCTAATTTTAATAATATAAATAATAATTTAAAAATTTTTTTAATCTCTTTT
 13391  TTACTATTAGAAAGTTTACAAATATGTGCTTTTGTATCATTAGATTTATTACTTTTTTAT
 13451  ATTTTCTTCGAAAGTGTATTACCAATATTATTTATATTAATTATTATTTTTGGTCATGGT
 13511  GATGATAGATTTAGATCGGCATTTTTATTATTTTTATATACTTTAGCTGGTAGTTTACCT
 13571  ATGTTATTAGTTATATTATTAATATATAGTAATATAGGATCAACAGATTTTCAAGTAATA
 13631  TCTTTATATGAAATAAGTTTAGATAGTCAAAAATTATTATGGTTAGGTTTTTTCTTAGCT
 13691  TTTGCTGTTAAAACACCTTTATATCCATTTATTATTTGGTTACCTAAAGCTCATGCTGAT
 13751  TCTCCTTTATCAGGTTCTATAATTCTTGCAGCTACTATATTAAAATTAGCAACTTATGGT
 13811  TATCTTAGAGTTTTAATAAATTTTTTACCTGATGCTACTAATTATTTTAATCCTTTAGTT
 13871  CAAACTGTGGGTGTGATTGCTATAATTTATGCGAGTTTATCTACAATTATTCAACAAGAT
 13931  ACAAAAAGATTAATTGCTTATAGTAGTATAGCTCATATGGGAGTAGTAGTTCTGGGATTA
 13991  TTTTCTAATACTATACAAGGAATTGAAGGAGGAATAATTTTAGCATTAGCTCACGGATTT
 14051  GTTTCACCAGCTTTATTTATTTGTGTAGGAGGTATCATATATGATAGAACGGGAACAAGA
 14111  TTAATAAATTATATTAGAGGTTTAGTAACTTATATGCCTTTATTTACAATACTATTTTTT
 14171  GTTTTCACAATAGCTAATACAGGAATACCTTTAACATTAAATTTCCTTGGTGAACAATTA
 14231  TCATTAATTGGAATATGGCAACAAAATCCTATTATAGCTGCTTTAGGTGCTACTGGTATT
 14291  GTATTATCTGCTTGTTATTCTTTATTTTTATATAATAGATTATCTTATGGTAATTTATCA
 14351  CCTTTATTAACACCATTAAAAGATTTAAATAGAAGAGAATATTATCTATTAATTAGTTTA
 14411  ATTATTCCTACTTTAGCTTTTGGTATTTTACCTAATGTTTTATTAGATTCTATTCATACT
 14471  TCTGTATCTACTTTATTATTTTATTGTTAA
;     G-nad4 ==> end
 14501  TTATAAATATTTAATTTTATAATCTTTTGCGGTTTATTAATCCTTGCTAGCAAGGATTCA
 14561  TAAACCGCTATAAAAATATAAAAAACTGTATTTAAATACAAAAATATAATTAATCATATT
 14621  AGAGTATAAATGACATGAAAATAAAATTCCACCTTGTAAATTAAAAGAAAGAAATATAAT
 14681  TAATACTTATATTTTTTTTTATTTCTTCGCTAATAATATTTAAACATTTTTTGTTTAATT
 14741  TTATTAGCAAAAAATTATAATTTTTTTTTTTTTATTTGCTATTAAAAAAAAATTATAATT
 14801  TTTATTATTTCTCTTAAAAATTTTCTCTGCTAATAAAATTAAATTTTTTTAGCACAAATT
 14861  ATATATCTGATATAATAAAAATATCTTATATATAATATAACCTTAAAATTAAGTATAATT
 14921  TAATTATACTTAATTAAAGGTTATATATTAAGTAACTACTTTTTTTTATATATATATATA
 14981  TATTATAATATATACGATATTCTAGTATAATTTTTTATACCGTATATAATTAATATATTA
 15041  ATATTATAATTAATATGGTTAAGTATGCATATGCAACACTGCCTTAATGTGACTTAAGGA
 15101  CACTTTTTTCTTGGTAGAACCTGCGAACTAATAACTTATATTTATAAAATTATAAATTTA
 15161  AATATAACTATTAAAAATATAAATAAATATATATTTATATATAAGTTATTATAAGCTTAA
 15221  GTCTCTTGTCTTTTATCATTATATCTTATAGTATATATTTTTATCTTCATAAGAAGTCAA
 15281  TTAAGATTAAAAAGATTTTTATTTGATTTAATTTAGATAATAGTATTCTTCGCTATAAGA
 15341  ATAATATATAGTGCGTAAAAAAAAGGGTATTTTTCTGCACCTAATAAATTGCTTCGCTTG
 15401  ATTATTAGGAGCCGAAAAATATTTTTACGTAGGCAAAAACCTTTTTTAATTTTTTTAATA
 15461  TTATA
;     G-nad6 ==> start
 15466  ATGATTTCTTTAATTATTAATTTTTTAGCTCTAAGTACATTAGTATCTAGTGTATTTTGT
 15526  ATTACATCCAAAAATCCTATTATCTCTATAATTTTCCTAATTTCTACTTTTGTTCAAGCT
 15586  GCAGCATATTTAATTATTATTGGTATTAATTTTATTGGTATATCCTATATAGTGATCTAT
 15646  GTGGGTGCTATAGCTATTTTATTCTTATTTGTAATTATGATGATTAATATTAAATTAACA
 15706  GATATTTTAGAAACGGGAAATCAATATACTAAAAATTTACCTTTAGCCATAGCAATTGGT
 15766  TCTTTATTTATATATATTATATATAATTTAATACCTTTCAATTTTAATAATGTACCAGCT
 15826  TTAACCTTCTTATTAGATCAAATTACAATTTTTAATTATACCTTATCTAATAAGACTGAA
 15886  GTATCAATTTCTTTAATTAATTCTATTTTTAATAATAATTTATTAACATCAATCTCGGAT
 15946  ATTATTATTATCGATTTTATTCAAATAGAGGTATTAGGACACGGTATGTATACATATGGA
 16006  GCTTTATTATTAATAATTTTAAGTGTAATACTATTATTAGCTATGTTTGCTACAATAGTA
 16066  TTATCTAAATCACATAATATTAAAAAAATTAAAAATTAA
;     G-nad6 ==> end
 16105  AAATTAAAAATTATAAAATAAAA
;     G-orf138 ==> start
 16128  ATGAAAAATTATATACCAAAACATTACGTTAGTTGTCTACTTAAAAATCATCTTTTATCG
 16188  AAAGATGTAATAGAAAATAATTATGTAATAAATAATGAAGGGCTTAAACAAGAATTTCAG
 16248  GATTTTCAAATAGAAAATAATCGAGTGTTAAATAAAATTACTGATAATTTAAGACCAAAA
 16308  AACGAAATACTTGAAAACAACCCTCAATTTCAAACTAGATTACAGGAAATAAAAATAACA
 16368  ATTAATATATCACACGAAGAAGTTTCAGTTAAATATAAACTAATTAATAATAATTATAAA
 16428  AATGATACAACTAAAGATAGCACAATTCAATTACAAGATTATATGATTAAAGGTAAAAAA
 16488  TTATCTAGCAATATAGATAATTTGCTAGATTTTTTAAAAGATATTGGAGTTATATAA
;     G-orf138 ==> end
 16545  AAATTTAAATTAATTTCTTGCTTCGCTAGCCTTGCTTGCGGAGCCTTGCTTCGCTAGCAA
 16605  GCTAGTGCCTTACTAGAAAAATCCTTCCTGTAATAAATCTAAGACTTTTGTGGTTTATTA
 16665  ATCCTTGCGGTTTATTAATCCTAGCAAGCTACCCCTAAATTATAGTTTTTGCTATACTAT
 16725  AATATAGTTAATTATTTTATTAAAACCTGTTGTGGTGCCCCGCCCCCCCCTGCGTAGCAA
 16785  CGGTTTATGAATCCTTGCTAACGGAGCCTGACTAGTTAGTAAGGCTCCGCTAGAAGGGGG
 16845  GCTTGCTTCGCACTACTACAAGTGGGCTTGCTTCGCTAGTGCCTTAAAATAAATTTAAGT
 16905  TTTATTTAAACTCAAATCTTTGTACTCTAGTTATTTTATTTTTACAAAAAATTATTTTTT
 16965  TCATCTTTCTATAAATACTCCCTAGCTTCGCTCTAGCTTCGCTCTAGCTTCGCAAGCAAG
 17025  CCCTTGGATTTATTATAAAAAATATAATTC
;; mfannot: G-nad2 ==> start Def by similarity
 17055  AGGGGTAAAAGGAGTTATCAA
;     G-nad2 ==> start
 17076  ATGATCTTTATGGCTTTATTGATTGTTATTACGTTTAAAACTTTTTACACACAGCTCGGA
 17136  TATATAAAAAGTTACCCTAATAGTTATTATGTTAGAATATCATCTATAATTCTTCTATAC
 17196  GCCGGAGTATTATCTTTAAATACTTTCTATATTCAGGCAATTGGATCGGGTATAGGTATA
 17256  TATAGCGGATTATTCCACGTTACTCAAGTCTCTCAAATGATAGAAGTAATAATATATATA
 17316  ACTGGGTTCTTTATTTTAAGTGCATGGCCTATAATTAAAAATAATATAATAAAGAATAAT
 17376  AGTTATCCAACAGATTATTCAATATTAGTATTATTCAGTACATTAGGTTCATGTTTACTT
 17436  CTATCTACTTCAGATTTAATATCTATGTATTTAAGCATAGAATTACAATCCTTTTCTTTA
 17496  TATATATTATCTACATTATATAGAGATTCTGAATCATCAACTTCGGCTGGTTTAAAGTAT
 17556  TTCTTATTAGGTGGTTTATCCTCATGTATAATATTATTAGGATCAGGTATAATATATGCT
 17616  TATACAGGTATAACAAATTTCGAATCTTTATATAGTTTAGTATCTATTACTAATTATAAT
 17676  TATATAATACAAGGTTTAAGTTTAGGTATAATCTTAATCTTTGTGGGATTATTATTTAAA
 17736  ATATCCTCATCCCCCTTTCACCAATGGGCACCAGATGTATATGATGATACACCAACGATA
 17796  GTAACGATATGGTTAACTATAATACCTAAAATATCAATATTAATATTATTATTAGAATTA
 17856  TATACTCAATTAGGTATAATAGGAAGTCCATCATCAATATTAATTAATACTAATGGTTAT
 17916  GTAGAATATTTATATTCTGATACTACAAATATAATTTCAGAATCATTAAATAATCTAATA
 17976  GATTTGCAAAGCAGTACTATGAATGTAACAAATAAATTATTACTAATAAGTTCAATATTA
 18036  TCCTTAATAATAGGGACAGTAGTAGGATTAGCTCAAACTAAAATAAAAAGATTATTAGCT
 18096  TATAGTACAATATCTCATATAGGATTTATATTATTATCTTTAGCTATTAATAGTGTACAA
 18156  TCTATTGATTCACTTCTTTTTTATATAATTCAATATACAATAACTAATTTAAATATATTC
 18216  TTAATTATAATAGCAATAAGTTATTGCTTCATAAAAACAAATATTAATAATGATAATACT
 18276  CATAAAGATATAAAATATATTTCAGAATTAAAAGGTTTATTTTTCTTAAATCCTTTACTT
 18336  AGTCTAAGTTTAGCTATATGTTTATTCTCTATGGCGGGTATTCCACCATTAATAGGTTTC
 18396  TTTTCTAAACAGTTTGTATTATATTCAGCAGTACAAGAAGGATATAATTTTATATCTATT
 18456  GTAGCTATACTAGCTAGTGTAGTAAGTGCTTCTTATTATTTAAAAATTATAAAAGTTCTT
 18516  TATACTTCTATAGAAAACGAAGATACAATTTCTTTAGAATCAGAAAATAACTTAAATTCT
 18576  AAAGATACGGTGCCTTTATTAGTGAGCCGAGAAATACAAAGGGTGTCTAGCGAAGCAAAT
 18636  AAAGTATCCTCTTTATCTAGCGACTACTTCGTAGAAAAACAAAGTGGCACTATAGAATTA
 18696  ACAAACTTCCATAGTTATTTAATATCTCTATTAACTTTATCTATCTTATTTTTTATTTTA
 18756  AAACCAAATTTAATTTTAAATAGTACACAATTACTGTCTTTATCTATATTTAATTTCTA
;     G-nad3 ==> start
 18815  A
;     G-nad2 ==> end
 18816  TGAATAATTTATTATTTTTATTTATTTTGGTACCTATTTTAGCTTTTGTTTTATTAGCTT
 18876  TGAATGTTTTATTAGCTCCTCATAGACCGGATGAAGCTAAAGTTTCTGCTTATGAATGTG
 18936  GATTCAGTCCTGTTTATGGACAAACTAGATCTACTTTCCATATTCATTTTTACTTAGTGG
 18996  CTATGTTATTCTTAATTTTCGATCTTGAAATCCTTTTATTATTCCCAATTGCAGTAACCT
 19056  TATATCAAGTATCTACATTTGGTTTCTGTATAGGATTAATATTCTTTATTGTATTAACAA
 19116  TAGGATTTGTCTTAGAAATAGGATCAGGAGCTATCCAACTTTCAAATCTTAATTTAGAAA
 19176  AAGATAATAATTAA
;     G-nad3 ==> end
 19190  TTTCCTAACAAACTAGTATTAATATTATATAATTTAATATTTGCTATTAATTATGGGCAC
 19250  CGTGCCTTCAATTGGTGCAAAAAAAAAAATTATTTTTTTTATTAATAACCCCCTTGCTAG
 19310  GCACCTTTTATCAGGCACTATTAATCCCTGCTAAAATTTTTTTTATTAGCAGGAGGGCTA
 19370  GGATAGCAATAGGTGTCTAAATTTATATAGACTATACTTAATTTTTATTAATTGCGAAGC
 19430  TAGAGCGAAGCTAGAGCGAAGCTAGAGCGAAGCAGCGAAGCGCTAGTAAAATTAGGCACC
 19490  TCGTGAATTTTTTTATATTTAAAATTTATAATTTATAATTTTTATTTTTTAATTTTTATT
 19550  TTATAATTTATAATTTATATTTTATAATTTTTATTTTTTTTTTTTTATTTTTTAATTTAA
 19610  TTATCTTTTGGATGCATAAAATGGTACTTTGCTTTCGTTTTATTAAACCTAGCTACGCTA
 19670  GCACCGCTAGCAAGGATTCATAAACCGTTGCTACGCAGGGGGGGGCACCTAAGATAGTAA
 19730  AAAAATCTCCAAAATCACAAATAAAAGTATCGATGACAATATTGTACAACATCACAAATA
 19790  TATATAATA
;     G-rnl ==> start
 19799  AAAAATATAAGTAATTCAAAGGGGTTATTAAGGAAAACTACAGCAAATTTATAATAAAGG
 19859  AGGTATATAACCAAAAGCTTCAGAAATAATATAATAATTATATTCATTTCCAATATGAAG
 19919  TCTAAAATAGACTTAAGCAATCCTAAGGGAAACCTTTATAAATAAACTTCCTGAAGTAAA
 19979  ACATTTTATTAAGGAAAGGAAAGGAAATCAACCGAGACTCCGAAAGTAATGGTGAGTGAA
 20039  ATCGGATTAGCCAAAAATATATTCTTTAAATTGAAAAACTTAAGTTCGGTGCCTTGCTAG
 20099  CTTACTAGCTACGCAAGCAATATTTAAAAATAGGGCTTGTTTTTTTGCTATGCAAGCAAG
 20159  GTAAGGATGTATTAGTTAGCATAAAAATTTTTTTTAATTAGTTTTAAATAAAAATAATAA
 20219  ATTAAAATTACATGTACCAAAGAAGGTTACAAACAAAAGTCCTGTAAATTCTAAAGAATA
 20279  TAAAAATAAAGTACGATGAGAGATAACTTGTCGGAAAATAGGGGAACCATCCTCTAAGGC
 20339  TAAGTATAATAAATTTAGCGATAGTGAAAAAGTACTGTAAAGGAAAAGTTTGAAAAGCGA
 20399  GTGGAATACAAAAAGTCAATATTAAACTAATACTAGTATAATAATGAATCGGTGAAATAG
 20459  ATCTTGAATTAGTAACTCTATAAGCAGTCGAAATTCAACTTGAAAACATACAAGGTAAAT
 20519  GAATGACGGCGTACCTTTTGCATAATGGGTCAGCTAGTTAATAGGAGTAGCAAGGTTAAA
 20579  AGCCCTAGCGAAAGCGACTGGACTATACAAAATAAAAATTATAATTGCTTCTTCGCAGAA
 20639  AAATTAAATTTTTTATTTAAATAGTGATGGATAAGTTACTTCTATTAGACCCGAAGCCAG
 20699  GTGATCTTACCAAGACCAGATTATAATGGATCGAACGGTTGAATGTTGCATAATTCTCCG
 20759  ATGAGTTTTGGTAAGCGGTGAAATGCCAATCTGACCTGGTGATAGCTGGTTTTCTACCGA
 20819  AACATATTTAAGTATGACGTCTACACAAAATTTATGGAGGTACAGCAAGGCAATTCCCAA
 20879  CAAGTATAATATAATTAAAAAAATATTATATACGTTCAGGTTGCGGGGATCTCGAAAATC
 20939  TTACCTTTGGAAGCGAATCTCGGAATTACATAAATTGATGGTAGACATTCAGACTACTCA
 20999  TGCTAAGTTGGGTAGTCAAGACGGAAACAGCCGAGAACATAGATCAAGGTCCCAAATGAT
 21059  TGTTAAGTGAAATTAAGGACGTAGCAAAATCGAATACAGCTGTGAAGTGAGCCTGGCAGT
 21119  CGCTACTTTTCAAGAACGTATGTAACAACGCATCAGCAAAAAAGATCGTAGCGCCGAAAA
 21179  TTTAACGGGTCTAAACAATCAACCGATATCATGTTGGTTAAGAATAAAAATTTAATCTTA
 21239  AAATAAAAATTGTTCTTAATCTAGGTAGTAGAACAATCAGTCAAACCTCTGATAAAATAG
 21299  TGTTTCATTATTTTTAGGTTACTGAAGAGAGAATGCTGACATGAGTAACGTAAAAAGAAG
 21359  TTATAATACTTCTCGCCGAATACGAAAGGGTTGCAAATTGGAAAGGTTAATCCGTTTTGT
 21419  GTGAATGCGGCCTCTAAGGACCAAAACCAAAGTTTTGGCTGATGAGTACAAAATAGAAAG
 21479  TCCTAATGGACCTGGAAAATAATATTTTGTTAAAAATTTTTTATTTTTAACTATAAACTA
 21539  CCGTACCCTAAACCGACACAGGTTCGTAGGTAGAGAATACTAAGGCGTAGAGCTAAAAGT
 21599  TGTTAAGGAACTCGGCAAGTTCACCTCATAAGTTAGACGATAAGAGGTACCATCTATTAT
 21659  TTTCTTTTCATAAAATTAAAGATAGGTGGTGGCACAGAATCGGAGGCCCCGACTGTTTAC
 21719  TAAAAACACAACACAGTGCAATCATTAATGTGATAGTATACTGTGTGAAATTTGCCCAAT
 21779  GCCATTAATATAAAAGCGGTCATATGGAAATGTGACTAATTGAAAATCTGGTTAATAGCG
 21839  GTCTTAACCATGAGGATCCTAAGGTAGCAAAATAAATTGGCCATTAAATGTGGTCCGGTA
 21899  TCAATAATGTAACGATGGCCTCACTGTCTCTACAACTTGCTCAGTGAAATTGAATTACGC
 21959  GTGCAGATGCGCGTTACCTCCAGTGGGACGGGAAGACCCTATGCAGCTTTACTGTAGTTA
 22019  GTTATCACATGAATCTAGAACAACTTTAATTAATAGTGAATAGGTAAGTCGATAGACATA
 22079  TAGTGGAAACCTTATAATTAAGGTTGGGTTCATGTTTACCATAGTTGGGAGAGTTGACTA
 22139  ATTGGCAGTTTGACTGGGGCGGTCGTCTTTAATAGAGTAGCAAAGTACATCCAAATATTT
 22199  CTTTTCAATTTTATTTTTTTAAATAAAATTAAATTAAATTATCTTTTGGGCTGCCTAAAA
 22259  TTTTTATAATTTTAGGCACCAAAAGATATTATAACAAATAACAGATTGCTTTTTAGAAAG
 22319  GAATCGTAACCAAATTAACTAAAACAAAACTTTGGCTTTACTTATCTCTATCTAGCAAAT
 22379  ATTATTTTATTTTTAGCGCTAGGAAGAAACTTTAAAAAAATTGTTTTTTTTATAAGTTTT
 22439  TAGGTAAAGACTTAGTCATTTATGATTATATTTTTATATTAAAATTTTTTAAATAAGGTG
 22499  TGGCTAGAAATTGAATGGAGATCAATCAAACCAGTGAAGGGTTGTGTAGAGCTCAATGGC
 22559  GGAAAGCACACTTAACTGAAAGACTCAAAAGTCGCACAGATATGTAAGTAGGGCATAGTG
 22619  ACCCCTCGCTATAGTATGGAATAGACGGGGATCAATTGATAAAAGTTACGCTAGGGATAA
 22679  CAGCCTAATAGCCGACGAGAGTACACATTGTCTCGGCTGTTTGGGACCTCGATGTCGACT
 22739  CATCCTATCCTCCGGGGGAAGAAGCTTGGAAGGGTTCGGCTGTTCGCCGATTAAAAGGGT
 22799  ACGTGAGTTGGGTTTAATACGACGTGAGTCAGTATGGTCCCTATCTTCTGGAGGGACAAT
 22859  TAGTAAAAAGGGGCAGACCTTCTAGTACGAAAGGACCAATAGGCTGTGTTTCTATAGTGT
 22919  ACCAATTGTTTTTACTTTTTGTAAGGGACTTTTATTCTATAAAATATAGATAAAGGGAAA
 22979  ATCCTTTTTAACTTTTTTAGCAAAAAGTTTTTACTCTTGCTTTGAATGCTAGAGAAAAAG
 23039  GTAACAAATATGAATGCATAGTTGGGTAGCCACAAACATAATAGATAAGTGCTGAATGTC
 23099  TCTCAAGCAAGAATCTAACCCCTAGATACTAAAAATATGGATAATTCTATTTATTTATTA
 23159  AATAGAGTATAAAACCATAAATTAAGAAATAGAACATTTCTAGATAGGCTGCAAATGTAC
 23219  GTACTGTAAAGTATTT
;     G-rnl ==> end
 23235  AGTTTAGCAGTACTAATTTATAAAGAAACTTGATGTTAAAGGTTGTTAATTTTTTATTTT
 23295  TAAATTTTATTTTTATAATTTATATGATATATTATAATTTATTATGTTTATATAATTGCT
 23355  AGCGCTGCCTGACTAGTGGTTTTTAATCCTAGCTAGGCTAACGGAGCCTTACTAACGTAG
 23415  TAAGTTAGTAAGGCTCCTTGCTTCGCTAGAAAAATATTTTTTTTTATTTTTCTATTATTT
 23475  TTATAATATAGATTATCTTTTTTTAACTTATGATTATTATATAAGAATAATCAAATAAAA
 23535  ATTATTATTAATATATATATCTTTAAATTTTAATATTAATTTCTTTCTAACTTCCAATTC
 23595  TAAACCTGATACTAGCAACCTCCGCTACCTATATATTAATTTAAGAGAGATGGTGCCTGA
 23655  CTACACCAGGCTCTAGCACCGCTACCCCAGAAGTAATGGTGCCTGACTAACGGAGCCTTA
 23715  GTAAGTTAGTAAGTTACTACGTTAGTAAGTTAGTAAGTTAGTAAGTTACTACGTTAGTAA
 23775  GTTAGTCAGTTAGTAAGTTAGTAAGCTATAAAATAATATCATAGTTTGATATTATATATA
 23835  TTTTTTGGTAGTAACTATTTTATATATAATTATAATTTAATA
;     G-trnC(gca) ==> start
 23877  GGGCTAAGTTTACAGATGGTTCTGTAGAAGACCT!GCA!AAGTCTTTCCGTTTAAGGTTC
 23935  AATTCCTTCTTAGCTCT
;     G-trnC(gca) ==> end
 23952  CTTGCTACCCCAGAAGTACGAAGTTTTTACCCTAAGAATTAATATAATATAATAAAAAGT
 24012  TATGGTGCCTTGCTTCGTTAGATAAATGAAAGAAGTAATTTTAATAAGATTGGTGCCTTG
 24072  CTAGGCTCCGCGGTTTATTAATCCTTGCTTCGCTAGCCTTACTAACTAGTCAGGCTCCGT
 24132  TAGCAAGGCTAACTTACTACGTTACTAAGTTAGTAAGGCTCCTTGCTTCGCTAGAAAATG
 24192  ATGGTGATTTTAAAAAGTTACTTTTTATAAGGTGATTTTTATAAAAACGTTTAATACTTA
 24252  AATTACTCATCCATTTATTTTATAGCAAGTTTAAAATTACATAAAATATGAGAATAATTC
 24312  TTGAAATCTCTTTTCTATGGTTATCCTTTAGTATCTGCGACTTTTTACATATGGCCTTAA
 24372  CTGATATATTAGAATACTTCTCATCAATAAGTAGTAATAAGTTAACATTTATTCAATATA
 24432  AAATTGCTTCGCTAGAAAAAATTATATTATTTATAACAATTTCAATGGTTTACTTCATGA
 24492  ATAATAATTTAAATTTTTTATACGAATTTATAACACATTATGCTCAAACTTATATTTAAA
 24552  GGACTATTTAACATATCAAAAAGTTTTGGTACGTTCATAAGTAAAAATATTTTAAAAAAG
 24612  AAGAAAAATTTTTCCATAATTAACTGAACTTGATTCACAAAACTATTAAAGACTCTTTCA
 24672  TTTACAAATTATTCAACTTTGTTCAATATATGTTATTATTCCTTAGTATATTTATAGCTG
 24732  TAG
;     G-orf170 <== end
 24735  TTACTTTTTATAATGAAGGAATTGATTTAGATTTCTCAGTTCTACAAGAAAATAAATTAG
 24795  TAAAAAAATTTTTTTGTTAAAATCTATGATGTTATATATCCTAATCAAGAATCTAGTAGT
 24855  GATATTCCTACTCCAGAACCTAAAATTGAACCATTCTATAAGAAATTTGAATGGAGAGAT
 24915  TCAGATGGTAAAAAAATATATCTTTAATTCAGGACTTTTATTTCTATCATCAGTTATTAT
 24975  ATTATCTTTAGATGATCCTTCAATAAAATAAGTTTTACTAGAAAATAAATTTTTAAGACC
 25035  TGATTTAAATATTTTATCTGTTTCTATACTAAAGGTTTCTTCCGAACTACTATCTCTCAA
 25095  TAGAGCAGGATTTACACTACTATTAATTTCTTCTAATAAATTATCATAATTATCACTAAC
 25155  AAAATCTTTAAGATCAGGGTTATTTCTAATTATATTTTTATAACCTATCGTAATATCTTC
 25215  CCAAAATTTAATAATTGGCTTTTTCAACATCAT
;     G-orf170 <== start
 25248  AATGTTTTACCATTTTAGCTAATTTTGGGATAAATATTTAAAATTCTTTATAACCCAACT
 25308  TTTTATCAGCACTTTCATTAATACTTGATTTATCATCTTTACCTTTCCCTACCCCATACC
 25368  ATTACTTTTCATAGAAGATTATTTAACTTAAAATTTTCTTTTTCACCAAATTTATTTAAA
 25428  AAGATTATATCAGATATTATCCTCCTTATCTGAGATTAATTTTTGATAAAGATATTCATA
 25488  TTAAAATTTAATAAAAATATTATTTGCCTGTTAAGTCGTATACGTACAGTGTACTACTAC
 25548  TATATTATAATTTACAATAGTGTCCATAAAAAAAAAAAAATAATGAAATACCATTTTTAT
 25608  TAAAATATTTTTAAAAAGTTAATAATTTTATGGACATATTACTTTAAATAAAAAAGTTTA
 25668  GTGTACTGTACTACTACTACTACTAGTAGTAGTAGTACAGTACGTACTGTACTACTACTA
 25728  CTAGTAGTAGTAGTAGTACAGTACACTAAACTTTTTTATTTAAAGTAATATGTCCATAAA
 25788  ATTATTAACTTTTTAAAAATATTTTAATAAAAATGGTATTTCATTATTTTTTTTTTTTTA
 25848  TGGACACTATTGTAAATTATAATATAGTAGTAGTACACTGTACGTATACGACTTAACAGG
 25908  CAAATAATATTTTTATTAAATTTTAATATGAATATCTTTATCAAAAATTAATCTCAGATA
 25968  AGGAGGATAATATCTGATATAATCTTTTTAAATAAATTTGGTGAAAAAGAAAATTTTAAG
 26028  TTAAATAATCTTCTATGAAAAGTAATGGTATGGGGTAGGGAAAGGGGGTATCAATTTCAT
 26088  TATTTTAATTATCTTCAGTATTTATATTATTTTTATTTCTTTTATTCTTTACCTAATTTT
 26148  GTGATGATAAGGGGGTTATTATAGAAAATATATTAATTTAAGTATTACATATTGAATATT
 26208  TTA
; G-orf909 <== end
 26211  TTTAATTTCTTTATTATC
;;     G-dpo_1 <== end
 26229  ATTAATAATAATTGGTTTTGTAGCAGTTAATTTATTATTTTCATCATAAAATAATTGTCT
 26289  TTTATTTGAATTCAATTTTAAAGTATAAATTTGTTCTTTAATATTAATAGTTGATTCATT
 26349  TAAATTTTTATACCATTTATTTTGTTTTAATTCTAATAAGGAATCTTTAGATAGTAAGGA
 26409  TTCAAAATCATTAATATTTAATTTTTTAATGTTATCATGAGTTAAACCTTTAACTTTACT
 26469  TTTTAATTCTTCATTTATTGATAATAATGAATAAACTTTAGGTGCTAGAAATATAGCTTT
 26529  TTTAGCAATCATTTCAAGTTTTAATTTACCTAAAATAGTATTAGAAATTAAATCCTCAGG
 26589  TAATGGTTTATCAGTAAAAATACTATCAGTATCACTATAAAATAAATTATAATTTTTATT
 26649  ATTTTTGAATTGAGTCATATGGATTCTAGCATAAGATGTGATAGCTGAAGCAATAGCAAT
 26709  GTTAATATTATGATTTTCAGAAGCATTATCTAATTGAGTATTTATATTATTAATATTATT
 26769  ATTAGTTATTATTATTTTATTGTCTCCTAAATCGATTATATCAACAATTTGATCTATAAA
 26829  TTTATTTATATATTTATCTGCTTTATTTTTAGATTGTATAGATATATTATTAAAATTATA
 26889  ATCCATACCATATCTACCGTATAGACTATTCATTAATAATTTACTAATATAATTCATAGG
 26949  ATCAGTTTTAGGATATTTTAATCTTAATTCATATAAATTATTAATAAATTCTTTGAAAGG
 27009  ATAACCTTTAGTAAATGTATAGCCCCATAATATTTCAAATTTATAACCATATTTTATAGC
 27069  ATTATCCATTTCTTCACTAAATAACATATATTCAAAATTTCCTAAAGGCGATATAGTTCT
 27129  TATACCATCTATAGTCTTATGATGAATTTGAATAATAGGATGTTCAATATTTTCAGGTGT
 27189  TTCTATTTTACAATAGAAGAAACCAAAAGCATTTTTATCATATTTTCTAATATCACCATA
 27249  GAAATAAGTACAATTATCTATTGGCATAGGTTTATTTAACATAATATATGGATATAAAGA
 27309  ATTTACATCATAATTATATAATAAATTATTATTACTATTATTACTATTAAAATAAGGAAT
 27369  GAACATATCTACAGATCCTCCTGTGTAAGATTTTTTTATATCTTTATATATTTTTCCTGA
 27429  GATTTGAATTATAGAATTTTTTTTTAAATTATTTATTCTAAAAATTGAGAGACTAATACT
 27489  AGGTATAGTAGGATATTTATTAAAATTAATATTAAATAAATTAAATATTATATTATTAAA
 27549  TTTTACCATTATATTATATAAACTAATACAATCAAGATTACAATATTTAATAGCTTCATT
 27609  TTTAAAATTCCAATTATTTTTAAAATTTTTACTATAATTATTATATTCATCTAAAGATAA
 27669  TTTATCAAAATATTTAATATCAGGAACTTGACCTATATAATTTAAATTATTAGGTTTAGA
 27729  AAATATATAAGGAAATATTCCTTTATGTAAATCTTTATCTAAATTAAATGAATTACATAA
 27789  TTTTCTTATTGAAGAATGTGTTATTAGATAACTATCTTTAAAGTAAATTGTATATTTATT
 27849  TAAAATAAATTTTATAGATATAAATTTACCATTGTGAATTATTGGTTGAACTTTACCTAA
 27909  TTTAGCTAAGTATTTTAATAAAAACATTAAATCAAAATTAGCAAAATTATGAATATAAAC
 27969  TTTATAATTTTTATATTTTCTAATACATAAATCTCTGATTGCTTTAGAAATCATTAATTC
 28029  TATATTATTTTCATAATCTGTTAAATAATATGAATGAATATTTGTTCCATCATACCAGGA
 28089  TAATAGATAGGGAATATGTTTATTTTCTATTATCATAGTTTCTATATCCATAGTTATTAT
 28149  TTTATTATCTATTTTAAGATCTTTTTCAAGTTTATAAAAATATTTAGCAGGTTTTTTAAC
 28209  AGTTAATAATTTTAATTCATATTTATTAGTATCTAAATTTTTTACATATGTATAAGTCTT
 28269  TTTACCTATTTTTCTGGTAAAAATAGTTTCATTTATTATTGTATCAACCCATTTAAACAT
 28329  TAATTCTCCATTTTTATAAAAATCTATATGATTTTCGGTACCATTTTTATTTTTAGTAAT
 28389  AAATAATACATTATTAGTTTTATATAAGGAAATTATATAAAGATTATCAATTTGTCTTAT
 28449  TAATTTCCCATATTCTAAGAGATTACATGTTAATGGAAAATTATAATG
;;     G-dpo_1 <== start ;; HMM match pos. 331,1109 score 4.7e-206
 28497  ATAATTAGTTTGATATTGAATATCTTTATTTTGTTGTTTTGCTGGTGCTAATCCATTTCT
 28557  AAATCCATATGAAAATGTTATAGAAATAATTGGTATAGTCTTATAAACATCTGCTGATTT
 28617  TAGACTAATTATATTTAATAAATAATTATAAATATAATCTTTATCTTCTTTATTTAATCT
 28677  TTGTAAATCACCAACAGTGGCAAAATCACCATTATCCCATTGAAGTCTACATAAAAATAG
 28737  AATATGTTCATTGTTTAATTTTTGTACTTTATCTTCCCAAAATAGACTTAAATATTTTTT
 28797  TAGTAAATCATTTGTAAATAACATTCCTGAAGTTAAAGGAATGTAATAATTTTCCCAATG
 28857  AAATTTTTTATGTTTTTTATAGGAAGGCACCGTTTCTAATCGTTTAGCATTGGCAGATTT
 28917  TAGCCATTTATTTTGCATTTTTTT
; G-orf909 <== start ;; contain dpo
 28941  TTATTAAAAAATTTCATTATCTATATTGTCTCTTCTTAACTCTTTTAAAAAAATAGTTTT
 29001  GGGGGGGAAGTTTAAAAAAATTTAACATACGAAATTAAAATAAAATTTTTTATTTTCCAA
 29061  TTAATAGAAATAAAGATTTCAAATAAAACCATAAGATAAATATTACTAATAAATCAATTT
 29121  AGGTTAATATCGAAGATATTTAAAATCAAAGTAGCTTAAAAATATAAAAATTTTAATAAT
 29181  AATAAAGATAATAATATATAAAATAAAAAAATTAAAAAAATTTTATTTTTCTGCTATTAT
 29241  TTATATTGTTTTAACTTCAATCGCATTATTATTGGAATAATTTTATAAAATATATTTTAT
 29301  AATAAATAAGATAATGATACAAAGTAATTATTATTAAATGGCCTTTGTCTTATTTTAATG
 29361  CTAAAGAAATAGGAAAGGATAAAAATTAAATGAAAGAAAATGTTTTTTCACAAAAAAAAA
 29421  AGATAATAATATTATTATATTAAGTATTGGTGAAAAAAGATATTTTTATTTTTTTGAGGT
 29481  ATTATTTAGTTATAAAAATATAAAATATAGTGGGAAAATTTAATTCTCGGACTTACATAT
 29541  CATAGTACTCATAATATTTATAAAACAAGTTTATCACAATTCCTTTTTTATTTTATTATT
 29601  AATAATTAAAAAAAAAACTTGAATTGAGGTTAATTTTTATATTGTAGCTAATTTTTATTT
 29661  AA
;     G-trnE(uuc) <== end
 29663  CGATCCTTATCAGAATTGAACTGATCCTTGCTCGTT!GAA!AGGGAGCGGTACGAACCAC
 29721  TATACTAAAGGATC
;     G-trnE(uuc) <== start
 29735  TTAATTTTATATTTTTAA
;     G-trnM(cau)_1 <== end
 29753  TAGCGAGATTAGGAATTGAACCCAAACTAACAGTTC!ATG!AGACTATTGTGCTAACCCT
 29811  TTACACTATCTCGCT
;     G-trnM(cau)_1 <== start
 29826  TAATACTGATTATTTATTATTTGAAAATTTTCTTTTTTATATTTTTATATAGAGAGAAAA
 29886  GATTTAATTTTAAAAATAATCAGTAAAAACACTATCTTAGTAACATATTATTACCT
;     G-trnL(uaa) <== end
 29942  TACGAACAAAGAGACTCGAACTCTTAAGGAATCACTTCCACTCCTGC!TTA!AGAGGAGA
 30000  TTGTTTACCAGATTTCAACATGTTCGC
;     G-trnL(uaa) <== start
 30027  TATATTTAAATATTATTTACTAGCTTGCTAGGATTCATAAACCGCAAGGATTAATAAACC
 30087  ATAACTTTATTTTTAGTTTAGATTTTTATTTAATATGTTATCTTATTTTATAATTTAATT
 30147  CTTCTTTTAAATAATATAAAAAATTTTATTCTTCTTTTATATATTATAATAATTAAAGTA
 30207  TAATATAATAAAGATAAGTTTTAATTATATAAAAATAGTTTGTCGAAAAATAAAATATAT
 30267  AATTACTAAAAATAATAAATTTTATTTATTTTATAATCTAAAAATAAAATATTATTAAAT
 30327  ATTAATATATAATACTAATATATAGTATAATATTTTATTTTGAATAATTAGAGTTTTATA
 30387  GATTATTTTTTTGGTTTCTTTTTTCTAATTTATTTTTTATTTTGTTTTTTTTTTTATTTT
 30447  TTGTTACCGTTGCTTGCT
;     G-trnN(guu) <== end
 30465  AGGCCTTAAAGGGATTTGAACCCTTGTGAAAAGTATT!AAC!AGTACTCCGCTTAAACCA
 30523  CTCAGCCATAAGACC
;     G-trnN(guu) <== start
 30538  TTATATTTTTTAGCCATTCATTTATAAAATATAATAATTAAAAATTTTTTTAGTCATTTA
 30598  ATTTGATATATTTTGCCAATTTTATGATTAT
;     G-trnP(ugg) <== end
 30629  TATGGTAGGCGTGACTCGAACACGCTACAGACTTTTTC!CCA!AAAAAAGCGACCAGCCA
 30687  GTTTGTCTTCTACCAT
;     G-trnP(ugg) <== start
 30703  GCTTTTATTTGGAAAATTAAAAATTTTTTTCTTTCTTTTTCTTTTTATAATAAAAATATA
 30763  TATCATTTATATTTTTTTTGTATTTTGAAGGCTACAAAATAAAATAAATAATATTATAAA
 30823  TTTTTA
;     G-trnS(uga) <== end
 30829  CGGGCACTGTGAGATTCGAACTCACGACTTTTTTTAAAGTAATCGTTT!TCA!AGACGAA
 30887  CGCCATAAACCAGACTCGACCAAGTACCC
;     G-trnS(uga) <== start
 30916  TTATTTTTGTTTCCTGTATTATATTTAAATAAAATATAATTTAAGATTTCAAAGCTAATA
 30976  TATTATACTTTATTTTTATAGTAAAGTTAAATTTATTATATATAAAAAGAATATAAATTA
 31036  TATATATATTTTTATATTTAATTTATAAACTATAAAGGTTATATGTTTCTTTTAAATAAT
 31096  AATATTTTTTATTTAATTAAATTTATATTTAAATTTATAGTCAATATAAAAATATTACTA
 31156  AAAAAAATATATTTGTGTAGGATATAGTGTATATTTTTTATTAGGTAGTATTTTATTTTT
 31216  TATAATTTAAGATAATTTGAGTTACTAATTAAAATTGAGAAAATTAATTAAATTTAATTT
 31276  AGTTATAA
;     G-trnM(cau)_2 <== end
 31284  TAAGACCTAAGGGAATTGAACCCTTATAATATCCATT!ATG!AGCGAATTGCATTAACCG
 31342  TTATGCTAAAGTCTT
;     G-trnM(cau)_2 <== start
 31357  AAACAAATTATAAAAAAAGAATATTTTTTATAATATAAAAATTTAAAACTATAAAAAGTA
 31417  ACAAAAATAATACTAGTGGTTTATTAATCCTTGCGGTTTATGAATCCTAGCAAGGCACTA
 31477  ATAATTAAAGAAATATTAGATTCGTTAGAGAATATTAAAAAAAGTTTTAATTTTTTTATA
;     G-trnY(gua) <== end
 31537  TGAGCAGTAAAGGAATCGAACCTTTTACGGTTGTAAACCAATTCTTT!TAC!AGAGAACC
 31595  ACCATTACCAATCGGATCACCTGCCC
;     G-trnY(gua) <== start
 31621  TAATTAATTTTATCTGAAAGAGTGTAGCAAGGCACCTAAAAATATATAAAATTAATATTA
 31681  CTAGTTTGCTAATAAATAAAAAATGTTTTAATATTAATACTATATTGATTTTATCAAAAA
 31741  GATTGAATTTATACTTATAGCTAAATATAAACTCTTTTAAAGGAATAAAAAAATTTTTCC
 31801  TTTTTTAATTTTATCTTAAAGAGCTTGCTAACGGAGCCTTACTAGTTAGTAAGGCTAGCG
 31861  TAGCCTTACTACGTTAGCAAGGATTAATAAAGCGCGGAGCCTAGCTAGGAACCTTCTGTC
 31921  TAGTTCTAGCTTAGCTAGCAGGAGAGAACCTTTCACAGGGCTAGCTAGCAAATAATATAT
 31981  AAAATATTTATATTTTTATACTATTAAAAATAGGCACCAAACAAAGCAAGGCTACTAATG
 32041  AATAATTTTTATTTTTTACATTAGTAATTAATGAC
;     G-trnK(uuu) <== end
 32076  TGAGAACACTTGGACTTGAACCAAGACTTTCCCCTT!AAA!AGGGGGACACTCAACCGCT
 32134  CGAGTTCTGCTCCC
;     G-trnK(uuu) <== start
 32148  TAATAAAATGAAAATAAAAATTAAGAATGAAAATATAAAACTAAAAAAATAAAACTTAAA
 32208  TAAAATACTATTTTTAATTTTTACTATTAAAAAAAACAAAAAAATTTAGATAGTATTTAT
 32268  ATTATTTTAACTATATATTTTTATAA
;     G-trnQ(uug) <== end
 32294  CTGAGTTGACCAGATTCGAACTGATATCAGCCATTAC!CAA!AAAATGGTGTTTTGCCAA
 32352  GTTAAACTACAACTCA
;     G-trnQ(uug) <== start
 32368  TTAACGAAATAATTTTTTTATTTCCTTGCGGTGCGCCCCTCCTAGCTTACTACTTAGCAG
 32428  GGGGTAGCTAGCTAGATAAAGAAACCAATAAATTTACTTAATTATTAATTTATATTTTTT
 32488  TAGATAATTTAAATTATTTTATTAACGAAGCAAGGCACCAAATATTTATTTTA
;     G-trnT(ugu) <== end
 32541  AGCCGAAAACTGGAATTGAACCAATATTTCAATCTT!ACA!AGGATAACGTTTTAACCAT
 32599  TTAAACTATTTCGGC
;     G-trnT(ugu) <== start
 32614  TATTTTTTTATGTAAACAATTTTTTTAATTGTATTCGACTTACTTACAAGTAAGGTATCA
 32674  AAATATTTTTAATCCTTAATAATATATAGTATTTAGAAGAATTATTATATTTTAAATTAA
 32734  ATACATATATAAAGTTCATAATATATATATTTTTTGTTTTAACTTTATATTTAATAGAAT
 32794  TGATTTACTAACGAAGTAATAAGGTTTGTTGGATTGAAATTTT
;     G-trnF(gaa) <== end
 32837  TGCCTCGGGAGAGAATTGAACTCCCATATCTATATC!TTC!AGTATAGCGCTTTGACCAC
 32895  TAAGCAACCGAGGC
;     G-trnF(gaa) <== start
 32909  TATATGAAATTATTTTTTTAATAATTTTTTTATTTTTAATAAATAGAAACATTTTTATTA
 32969  TTTTTATTTTTTTTATACAAATTTTATTACTTATTTTTATTTGATATTCAGTGTAGAATA
 33029  AAATAAATTATTCTAATATGAAGTAATTTTTATAACGAAGTCAGGCCCCATAAGATATGT
 33089  TTTTCCTAGTGAGGCAAGGCTAAAAAAATATTTTTATATTTTTAGAGTTAGATTTACTAT
 33149  ATTCTATATAAATAGAATAAATTCTAGTTCTATAGGAAGATAAGACAATTATTTCGTTAC
 33209  TTCGTTAGAAGGCACCAAAATAAATAAAATATAATTTTTTTAATGCTACTTTAATTTAAT
 33269  AATATTAATAAATTAGTAAATATATATAATATAGTGTTAAATTTATTTTTTATTTTAATG
 33329  TAAATTAATATAATTTTTAAAAATAACATATAAATGTTAAAAAATAATTAATTTAATTTT
 33389  AATTTAAATTGCTTTA
;     G-trnA(ugc) <== end
 33405  TGGAGAAAGATAGATTTGAACTATCATATTTGTAAT!GCA!AATACAACTGATTACCATT
 33463  ATCAGATTCCCCC
;     G-trnA(ugc) <== start
 33476  TAACGAGACTTTTTATTTTAGTAGTAGAGATTGTAATTAATTTTTATTAAATTTTTTTAT
 33536  CTTTTTATATGTCTCTTTTATTTTTATTATATACTTTTTAAATTATTTTTACAAAAGGTG
 33596  CCTATATTTAGGCACCAAAATAATACTATATAAATTATAACTTAAGGAAAAATATATTAC
 33656  TTAAAAATAGGAATTAATAAATATTAATTTTTATAGTATTTGTAAATATACTATATTGAG
 33716  ATAGTGTAATTAATATAAAATAAAAATTTTAAATTATAATTTTTATTTTGAGTCAAATTT
 33776  TAGGTGCCTTGCTAGCTTGCTAGCTAGGATTAATAAACCGCAAGCTCTGGCTACCTTTAA
 33836  GAGAAAAATATATAAATTATAGTATTTTATATAATATAAGTAATTGTTATATTATTAACC
 33896  TTTATAAAATTATAATTTATTAATTAACAACTAAAGTTTAGTTTATTACGCTAAATTTAA
 33956  GAATAAAGTCCTATTAAGTTATTTATAATCTATATTTTAAATATAAAATATTAGCAAAGC
 34016  TAATACTTTACTTTATATAGTTTATATTTTTACTTAAAATTTATATTTTTTATATAATAC
 34076  TTTAATTTATACAGTTATTAAAAATTTAATTTTTATTTTAAAACTAAGAAATTTATATTG
 34136  AAACTACTTTTTTTTCTAAAAGTAGAGTTTTTTAACTAAATTAAATCAAATAAAGTATTA
 34196  AATCTGATATTTTAACCCATTACTCTAATTTAAGTTATCAAGATAAAATTTTAAATTTTA
 34256  TTATATATAAAAATATAAACATAAAATATTTAAATCTAATTCCTTAATATTAACAAATTA
 34316  ATTCCTTTTGATCGATTTTATAATATTTATAAAAATTATTAATATTATAATTAATATAAT
 34376  GGATAGTTTCTATTTTTATATGTAAAAACTGGATATAAATAAAATAAAAATTATTAAAAA
 34436  AAGA
;     G-cox3 ==> start
 34440  ATGCAAAACTATGTTACTAAATTTCAATATTTTCCTTTTCATTTAGTTAGTCCATCTCCA
 34500  TGGCCTATTTTACTAAGTTTCTCACTATTAAATTTAACTGTAGGTGCTGTATTATATATG
 34560  CATGGTTTCTTAAATGGTGGAATTGTTTTAACAATAGGGTTAGTTTTAACAGCTTTTGGT
 34620  ATGACTCTATGGTTTAGAGATGTTATTACAGAAGGTACATATTTAGGTAATCATACAAAA
 34680  GAAGTAAAACACGGTTTAATGTTAGGTGTATTACTTTTCATTGTTAGTGAAATTTTTGCT
 34740  TTCTTATCTATTTTTTGGGCTTTCTTCCATTCTAGTTTATCTCCTGCTGTGGAAATTGGA
 34800  GGTTCTTGGCCACCAATGGGTATAACTCCTTTAGATCCTTTTGCTATACCATTACTTAAT
 34860  ACTTTCTTATTATTATCTAGTGGAGCTTTTATTACTTACGGACATCATGCATTAATAGCT
 34920  GGAAATAGAAAAGCTGCAATAGATGGTGTATTCTTAACTCTAATATTAGCAATAGTATTT
 34980  ACTCTATTACAATACTATGAATATTCAGAAGCTGGATTTTCTATGTCAGATGGAGTATAT
 35040  GGATCAGCATTTTATGCTTCTACTGGTCTTCACGGTTTACATGTTATTGTAGGAACAATC
 35100  TTTATTTTAGTTGGATACATTAGATTAATTAATTATCAATTAACTAAATCTACTCATCAA
 35160  GGGTTTGAAGCAAGTATTATTTACTGGCACTTTGTGGATGTTGTTTGGTTATTCTTATTT
 35220  GTAGCTGTATATTACTGGGGAGGAGCATAA
;     G-cox3 ==> end
 35250  TTTATAATTTTAAAAAGTTAAATAATATTTTTTGCTTCTTGCAAGCAAGGCAGCGCTAGT
 35310  GGTGCCTAGTTTTTTATGTAGCACGCTAGCTTACTTCTTACTTTGTAGAAAAGCATAGTA
 35370  AAGATATAATTATTAAAATAAATATTTAATATTAAATTAAAATATATTTATAAAAATAGT
 35430  AATACTTTACTATAAAATTAATTATAAATACATTAAATTGTATTTTCAAATAAAAATTTA
 35490  AATACCCCTTAGCGGTGCTGCTAATCAAATATTCTTATTTAAAAATTAATTTATATAATT
 35550  AATATTTTATACTATAGAAATTCAAATAATTTTATATTATTTGCTTCAGGAAAAGAATTT
 35610  TTAAGTTTCTAAATATAATAATATAATTTATATTTTTATACTCTAAGATTATTAACCAAA
 35670  ATCTATTTATTAAGGAAAATATTTATTTATTTTATAGAAAGTAAAATTTAAATTAAACTT
 35730  ATTGTTATCTTGCTACTAAATAAAAATTTAAATTTACTAGCGAAGCAAATATATTTTATT
 35790  ACTTAACTAATATTTCTTGGTTGATCTTACTATTAATATAAAATTGTAAATGTTTAAAAA
 35850  TTAAATTAGTATTAAAATTGCTTGCTAGGCTCCGCGAAGCAAGTAATGGAGCCTTGCATA
 35910  ACTAGAAATTTTATTTCAGGATAGTTTTTAATAAGGGTAATTTTAATAATAAATAAAAAT
 35970  ATGTTGTATAAATATTTATTATAATTAACAGTCTATTAAAATTTTTAAAAAATATATTAA
 36030  AGAAAGATAAGTCTATATTATATTTAAAATTAAAGAATTGTAAATAAATCTTTAATCTGT
 36090  TATATTATTATTAAATCTAAAGATAATTTCTATTTTTATATTAAAAACTTGATATCTTTA
 36150  ATATAATTTAAAAAAGTGCTAGTAAAATAAAATAAAATTATACAAATGGTGCCTAGCTTT
 36210  GTATAAGATATTAGGTATTCTTTATATTATGGTTAGGTTTTGGTCATAAATTTATGAATA
 36270  CATTTTTCTTTCTCCGTGTACATAATTTTTAAAAATAAATTAAATTATTCCTAGCGAAGG
 36330  AATCTCCTTACACACTTTCAAAGTAAAAATAAATAAAAAAATATATAAATTATAGGTTAC
 36390  TGTAATTAAAAATTTTTAATATCAAAGGTGTTATAATAAATACTAAAAGAAGTTTAGTTA
 36450  TACAAATTATATTATTTA
;     G-trnI(gau)_1 ==> start
 36468  AAGCCTATAATTTAATGGTTAGAATAATTTCTT!GAT!GAGGAATCTGTAGAAGTTCAAA
 36526  TCTTCTTGGGCTTA
;     G-trnI(gau)_1 ==> end
 36540  ATTATAAAATCAAATTTTATTATAAAAAAATAAAAATTAAAAAAAGAAAATAAATTTCTT
 36600  GTTATAGTGTCAATAATCTATTGTTATTTCAAATTTCAAAAAGTAATAGGTATCTGTTAA
 36660  TTTATGATTTTTAATCTTGACTCTGTTTATATTATTGTATTAATTATACAATTTTTATAT
 36720  TAATATATATTTAAACAATATTATAATTTAAAAAAAAAAATTTTTTTATAAATTTTAACT
 36780  TATTAACAATATTTTTACTAGCCATCCTCCCTGCGTAGTAACGGTTTATGATTCTAGCTT
 36840  TCTAGTTAGCAAAGATTAATAAACCGCTAGTTAGGGGGAGGCTACGGTAGCTACGGAATA
 36900  AAAATATTTAGTGGTATTTTTTTATTAAGTTAATAAGAATTTTTTTAAGGTAGACATAAA
 36960  TTAACTTGATTTAATATCAATACTGTATAATATTAAAGTACAGTAATTTTCATTACTATA
 37020  TATTATATTATAATGTAATATAATATAATAATATATAATATATAAAAATAAGATATATAA
 37080  AAAGTACCTTCAATATTATTTATATTTTTAGGCTACAATTGAATAAATTTTTTATATTTT
 37140  TTAATAAAATAAATTTAATATTAATTAATTGGAAATATTAGTATTACAAAAAAATAATAT
 37200  TGACAATATTTAATTTAAAAATATAATATATTATAAAATAAATAAAATGAAAATTTTATA
 37260  AGTAAATAAATAATTTAAAAAATAA
;     G-nad1 ==> start
 37285  ATGATAAATCAAAATTTTATATCTTCGATATTAGGTATAATTATTAATTTAATAGATGTT
 37345  TTATGTGTTATTCTTCCTGTGTTATTAGCTGTTGCTTTTATGACTATTATAGAAAGAAAA
 37405  CAATTAGCAGCACATCAAAGAAGAGTAGGACCAAATACTGTAGGTTATTATGGTATTTTA
 37465  CAACCATTTGCAGATGCTTTAAAATTAATTCTTAAAGAAACTGTAATTCCTTCTCAATCT
 37525  AATAAAGTATTATTTTATTTAGCTCCAGTATCAACATTAGTATTCAGTTTATTAGGATGG
 37585  GGAATAATACCATTTGGACAAGGATTAGCTATATCGGATTTATCTTTAGGTATATTATAT
 37645  ACATTAGCTCTTTCTTCTTTAGGTGTATATGGTGTATTATTAGCTGGTTGGTCTGCTAAT
 37705  TCTAAATATGCTTTTTTAGGTTCACTTAGATCTACTGCAGCTATGATATCTTATGAATTA
 37765  ATTTTAAGTTCTGCTATACTAATTATTATTTTATTAACAGGTTCTTTAAATTTCACTACT
 37825  ATTATTGAAACTCAACAAGCTATTTGGTTTATTATACCTTTATTACCTGTATTTATATTT
 37885  TATTTCATTGCTATTCTAGCCGAAACTTCTAGAACACCTTTTGATTTACAAGAAGCTGAA
 37945  TCAGAATTAGTTGCTGGATTCTTTACTGAACATTCTTCAGTTCCTTTTGTGTTCTTCTTC
 38005  CTTGGGGAATATTCTTCTATTGTATTATTTAGTTGTATTACAGCTATATTATTCTTGGGT
 38065  GGATATAATATGCCAGAATTATTTGTAAATGATTCTATCATTAATTTACAATCTATATTC
 38125  TTAGGTTTGAAAACATGTATATTCTGTTTCTTCTTTGTATGGTTTAGAGCAACTTTACCT
 38185  AGATTAAGATATGATCAATTAATAGAATTATGTTGGTTAAATCTTTTACCTGTGGCTGTT
 38245  GCTTTTATTATTCTTGTTCCTAGTATATTAGTCGCTTTCGATATTGCTCCTTATTAA
;     G-nad1 ==> end
 38302  TTTTTATTTTTTTTCTAGAGAAGCAAATATTTTAACACATATTAATTATTTTTAACCCCC
 38362  AGTGATGGGCTTGCTTCGCGGAGCCTTGCTAACGTAGTAAACTAGTTAGGGGGCGCAAGC
 38422  TAGTGTCTTAATATAGAGTTATTATTAATTTTTTTAATTTA
; G-orf185 <== end
 38463  GAAAAATAAAAGTGGGGTAAAATTAATAATTTGACCTCCCTCATTGAATTTGAAAAGATA
 38523  TGG
;;     G-dpo_2 <== end
 38526  TGAATTTATAATTTCTGAGTTTAGCATATCTCTTCGCCATTTATGATGAGTTAGTATTTT
 38586  TTCATTATTATTTAATAATAATTCTTTAAATTGATTAAATTCAACCTTATCTTTGAATCC
 38646  TTTCAATTTAGTAAATTCATCACCAGTTTTTTTAAATATACCTCCGTAAACTTTAGGCAT
 38706  TAAGAATATAGAATCACTAAATGAACCTTCATACTTTAAAGCACCTAATCCATCGTGATT
 38766  TAAATGTTTATATTTAGGTAATTCTGTAATCTTTTGTAGACATTTAAAACCATCAGTATC
 38826  AAAGTATAATATATCTAAAGATTCATCTAGGAGTATTTCAGCTCTTTCCATTCTAGCATA
 38886  AGCTGTAATGGCGGCTGCAATACTAATTGATGATTTAAGAAATACTTCATCACTATCTTG
 38946  TGATGTAATTACTAATGA
;;     G-dpo_2 <== start ;; HMM match pos. 934,1077 score 8e-30
 38964  TTTGTTTGAATAATCTAATTCAATTATATCAGTAATAATTACACTTTCACAACTCAT
; G-orf185 <== start ;; contain dpo
 39021  TTA
; G-orf91 <== end
 39024  TAAATC
;;     G-dpo_3 <== end
 39030  TTCGATCTCAGAGTTATTTAAGAAAGTATATTTTGTAATCTCTTGTTTTAAACCAAATCG
 39090  ACCATAAAGTGAATTCATTAATATTTTACTTA
; G-orf145 <== end
 39122  TCATATACCATGGATTATCTTTAGGAGTATTTTGTTTAATCATAAATAAATCAGTGATAT
 39182  AATCTTTAAATAAATTTTTTGAGTTGAAAGTATAACCCTTTTTAAT
;;     G-dpo_3 <== start ;; HMM match pos. 822,888 score 3.5e-24
 39228  TGAATCTGGATTAATTCTAATTTTCCCATTAGTAAGTTCATAGTATTTACAAATTTGACA
 39288  TATACCCATTGA
; G-orf91 <== start ;; contain dpo
 39300  TTAAG
;;     G-dpo_4 <== end
 39305  GAAGGTACCTGTAGCACAAACTGATCTTATTTCACCATTTATTAATGCTTTAGTCATGTA
 39365  AACTGGTCTATTTAAAGATTTATCTACTTCTATTGTACATTTAATGAATGCATGTTGATC
 39425  AGATAAAGATTTAAACGATTCTCCTGTTTTTAAAGGATTACCCTCAAATTTTCGAATTTT
 39485  GCCTACAGGCATTTCATATTTCAACATCATTGCTGGATACATACTAGTATAATCATATGA
 39545  ATATACTTCTTT
;;     G-dpo_4 <== start ;; HMM match pos. 728,801 score 1.1e-11
 39557  ATC
; G-orf145 <== start ;; contain dpo
 39560  TTA
; G-orf108 <== end
 39563  ATATAACAT
;;     G-dpo_5 <== end
 39572  ATAAACATCAGTATGACCACCATGATAAGCTTTACTAAGATCTTTATAAATTTTCCCAGA
 39632  TATTAGGGGTATTAAATCAGATATTTTTAAATAATGAGTTAGATAAATAGCTATAGCTAA
 39692  TGAAGATATAGTTGGATAGGTATGAATATTAATATACCATTTATTATAAATCATTTCTCC
 39752  AAATTTAAATATAACATTA
; G-orf342 <== end
 39771  GCTAAAGAAATACAATCTCTTTCACAATAAATTTGTAATTCATCCATTAATTTTTTTAAC
 39831  TTCCATAGATGAAAAGAAACCAGCATCTGAAAATAATTGTTTTCGTTTAT
;;     G-dpo_5 <== start ;; HMM match pos. 623,723 score 5.1e-29
 39881  GTTCACTAA
; G-orf108 <== start ;; contain dpo
 39890  TTAATGTTTCAATAATATCTTTATTACTAAGTTTCATTAAGTCTGGGTA
;;     G-dpo_6 <== end
 39939  ATCACTAAGGAAGGTTTTAGATAGTTTATCTAAAGAAGATAACATTATAGAAAGTGAATC
 39999  ATGAATTACGATATAATTTCTATATTTTCCTATATCAGCTCTATAATTAAATGATATTTT
 40059  AATTGATATTATTTTACCATTTCTAATTAAAGGATAAATTTTGATTGCCATATATTTATT
 40119  TAGTTTTTGAAGAGAAACTAATATAAAATTGGCGTATAAAGAACTTAGATTATGGGTGTA
 40179  TAATCTAAATCTATCGTATTTTTTATCAATAAATTGACTTAAAAATTCACCAATTTGTTT
 40239  TACTCTTTCTTCAATTAAAATATCTTCTATGGGTTCATTAAAATCTGTAAATAATAAATC
 40299  ATTGTTAGATTTTAATCTATAACTACTAATCTTATTATGATAAAAATCATAAGATGAAAT
 40359  AATTATAGGTTCAAAATATGTGGTTTTATTAATATCTTTAATAATATCAAAATTAGATAA
 40419  AGCTTCAATATCAAAAGTAATAAATTTTCTTAATTCATTATTTGGATCTTTATTAAATTT
 40479  TTTATCTAAATTTTTGGGGTTTATATACCCCTTTTTTATAATATTAACATTCTTTTTAGT
 40539  AATTAATAATATTTGAAAAGATAGAAGATCAATTAAGTAAATTTCATTTATTCTTCCATA
 40599  AAGTAGTCTTTCAATTAGTAAACCATCATCAGAGAATTTAGGATTAGTAATTAATTTATC
 40659  TTTAAATTTATAAACTGGAATTGAGTTATCATCTTGAAGAACAATAGAAACATCAGATTC
 40719  TCTAGAGTTTATTTTATTAAAAACAACTTTATATTTAAT
;;     G-dpo_6 <== start ;; HMM match pos. 365,590 score 3.5e-17
 40758  TTGATCATCATTTGGTGCAAAATTTATTCATCAGAAATATTC
; G-orf342 <== start ;; contain dpo
 40800  TTATTTAATTTTTTAAGATCTTGTAAGAACTAAATAGAACCTCCGAATTAAAATGGAATT
 40860  TTAATTAATTTAAATGGGTCCATATATTTGATATTAAAGTTTTTATCCTTTTTACATTTT
 40920  TATCTATCAACTTCAAAATAATTAGGTAGTTGGATATCCAGAGCTAAATCTGTTTCAGAT
 40980  TTTTTATAATCGATAGGATAAACTCGATATTATATAATTAAATTGCTGATTTTTATTAGA
 41040  TCAGAGTTATAATGTTAAGAATATGTATTAAGTAAATGTTTAAAAAGTTTAGATTATTGA
 41100  ATACTTTGATTTATAGTACCTTTTCTATTTATAGAAACTTATTTTAATGAACCATTCATT
 41160  AATTTTTATTTTAATATAACTCCAATTATTTGTTTATTTGTTATATTAAAATAAATTAAA
 41220  TTAGAAGTTAAAATACTAAAAGAAGTTTAGTTATACAAATTATATTATTTA
;     G-trnI(gau)_2 ==> start
 41271  AAGCCTATAATTTAATGGTTAGAATAATTTCTT!GAT!GAGGAATCTGTAGAAGTTCAAA
 41329  TCTTCTTGGGCTTA
;     G-trnI(gau)_2 ==> end
 41343  ATTATAAAATCAAATTTTATTATTAAAATTTAATAAAAAATAAAATTTAAAAAAATACCA
 41403  AATTTATAGTATTGTTATAGTGCATTAAATTTAATATTTACTAAAATAAAATTTCTAATA
 41463  ATAGTTAAATTTAAATAAATTTTTATTAAAATAATAAAAATAAACCTAAAATCCTAATTT
 41523  AACAAATTAAGGTAGGCTACAACCTTCAAATACCTAAGAGAAAAATATAATAAAAATAAA
 41583  GATTTAATATCGAAGTTTTACCTTTAAAAAAATCTGTATTTATTTTTATTAATTATATTA
 41643  TTATTATAATTATTATAGAAATAAATATAGTAAAGATAAAACAGTTTAATTTATTAAATA
 41703  CCTTGTAAAATATATTTTATATAAATAAAAATATAATTTATAAGGTAATACTATTAATAA
 41763  TAATTGTACTTTAAAAAGGAAAAAAAATAAAATTTATAAATTAAATAAAAAAAAAAGAAA
 41823  GAAATAAAATTAAAAAAAAA
;     G-cob ==> start
;     G-cob-E1 ==> start
 41843  ATGAGATTATTAAAAACCCACGTATTACTTAGATTATTAAACTCTTATTTAGTAGATTCA
 41903  CCTGAACCTGCTAATATCTCTTACTTATGGAATTTCGGGTCTTTATTAGCTACTTGTTTA
 41963  GGAATTCAAATATTAACAGGAGCTTTCTTAGCAATGCATTATACACCTAACGTAGATTTA
 42023  GCTTTTAATAGTGTAGAACATATTATGAGAGATGTAAATAATGGATGGATTATTAGATAT
 42083  ACACATGCTAATGTTGCTTCATTCTTCTTCATATTTGTATATATGCATATAGCTAGAGGA
 42143  TTATATTTCGGTTCTTATAAAAGCCCTAGAGTATTACTTTGGTCTATTGGTGTAATAATA
 42203  CTTATCCTTATGATGGCGATAGCCTTCTTGGGTTATGTATTACCTTATGGTCAAATGAGT
 42263  TTATGGGGTGCAACCGTTATTACTAATCTATTATCTGCTATTCCAGTATTTGGACAAGAT
 42323  ATTGTAGAATTTGTATGGGGAGGTTTTAGTGTAAATAATGCTACATTAAATAGATTCTTC
 42383  TCTTTACATTATCTTTTACCTTTTGTTTTAGCAGCTTTAGCTATAGCACATGTAAT
;     G-cob-E1 ==> end
;     G-cob-I1 ==> start /group=IB (5.51e-19)
 42439  cgctcaaaatgtagggcctatatattagaaataatataattagaatcaagctatatgctg
 42499  gaaagttctaaaattattgatactattctattaaatagtaataaatcaagaaatgttaca
 42559  atggacaatcagcaggaaatataattaaaataattatcctcagagactatacgcttgaca
 42619  cccaaaattaattttaattaaaacgggtgattatatagatcaatctatatagaaatatat
 42679  agagatttattgtatgaatctatattaaatataactaacctattttatttgagtatatta
 42739  aattatgtaaaaagaaaaagtattgatgataaatctaattaaaaagtaaatttttattta
 42799  agacaagtgttagttggtactattttaggttttgtttatatgagaagatcttcttaaaat
 42859  actaaagttagaataaaatttagactaggttagggcaaaaaaatgcttcttattttttaa
 42919  atttatattatttatttaaagaattcgtattaactcctccttaaatttaaactattacta
 42979  ggtgccttaaaatagaggaaaattcagatataattttagttttactactagcgaagcaag
 43039  aacttccttgttttaatgatttatatgattctttagtttactaacttactacgttagtaa
 43099  ggctccgttagcaaggcacctttttaaaaaaataatccctaagaataaagtaaaactatt
 43159  aactccgataagtttagcttactggatattggtttatagtagttttactggttcaggtta
 43219  aaattttagagataaaattaattttttaaaattcaaaatgcaattaaactggtttaattc
 43279  taccaatgctaaagaaattggaaccttctatttaatttttgctatatttgcaggaatgat
 43339  aggaacagctttttctgttctaattagattagaattatctaattaaggtgtttaatattt
 43399  acaaggagatcattaactttttaatgtaattacatacaaatacttttgcttagaagaatt
 43459  taatttattgaaagataccttaaataaaaaattttcaattaaagcaagtatttattaatc
 43519  tctctaataaagaaaaatcacagtataatttatatttataaaaaactcaaatgtcttagg
 43579  ttaaagaattagttattaaacatatgcctagctaggattcaaagcggtttattaatcctt
 43639  agtttgctagggtagcaagctaggaagctagatatgttatacaaatggtgcctaaatgta
 43699  gattcacaataaa
;     G-cob-I1 ==> end
;     G-cob-E2 ==> start
 43712  TTTGCTACATGAACACGGATCTAATAATCCTAATGGAGTAGCTTCTAATGGAGATAGAAT
 43772  AGCATTTCATCCTTACTTTATTTTCAAAGATCTTGTAACAATATTTGCATTCTTCTTAGC
 43832  TCTTTCTATTATAGTATTCTTCTATCCTAATGTTTTAGGACATTCAGATAATTATATTCC
 43892  AGCTGATCCTATGGTAACACCACCTTCAATTGTTCCGGAATGGTATCTATTACCTTTCTA
 43952  TGCTATTTTAAGATCAATTCCAAATAAATTATTAGGAGTAATTGCAATGTTTGGTTCATT
 44012  ATTAATTTTATTAGTTTTACCTTTAACTGATTTATCTAGAATTAGAGGTGCTACATTTAG
 44072  ACCTGCGATGAAATTAGCTTTCTGGTTCTTTGTTGTTGATTTTATTATCTTAATGTGGAT
 44132  AGGTTCTCAACATCCTTCTACTCCTTTTGTAGAAATTGGTCAAGTAGCTACTGCCTTCTA
 44192  TTTTTCTTGGTTCTTAATAATTGTACCACTAATCGGGTTAGTTGAAAATACTTTATTTGA
 44252  TACAGCTTTAGATTATAATAAAAATTTTATTATTACCCCTAACAAAGCTTGGCTCCATTT
 44312  CGAGACAAATAAAATTTATAATGTAAGTTATAAAATAAAAAATATTTTTTTAACTAATTA
 44372  A
;     G-cob-E2 ==> end
;     G-cob ==> end
 44373  AAAAAAAGAATTAAAAATTTTATAAACAATGATTCATTTAAATTATATTTTAATAATTTA
 44433  ATAAGTATTATTACTTTATGTTTTATTTCTTATAATTTATATACTAATTTAAGATTAGAT
 44493  ATTGGTTTTTTAGCTTTATATTATCTTTTATATTATCTTTTCTTGGACTTCATTTTATAT
 44553  CTGATAAATTTAATTATTCAAATAATTTTTTAATTAGAATTTTACAAAATTTTATATTTA
 44613  ATAGTTTATTTTTTATTACGGCTTACATTTGTTGTATTTATGTTTGTTCTTTAAATGGGA
 44673  TTGAGTTAATTAAAACTGTATACTGTAGTAGTGGTGAAGAAGACCTTATTAAAAATAAAA
 44733  GTACAGAGGTAATAATTGTGACATCTGAAACAGATACTTCTAATAAAGAGCAATATAAGT
 44793  AACACTTAATAAAGATTTAGTAGAAAAAGGTATTAAAGGTCTCGTTACCGCTGCAACAAC
 44853  ACTTTCGGATCAAATTCTACCTAATCTAGCTGCAGGTACTGTTGGTGCTACAGCAGCAAA
 44913  AACAGTTATAAGCCAAACAGCAGGAATGGCAACAATTCCACGAGTAGCTACAGTAGCTAC
 44973  TATCACGGGAGCTGCAGTAGTTGGGCTACAAACTGGTTTAAAAGTAGGTAATGCCTTAAA
 45033  TAAAAATATGGATTTGAATAAGGATTTAGAAAGTGTTATTAAAAATTCTCCACATGCGGA
 45093  TCCCAACCCAGAAAGAATACCAAGCCCAGACAATAGTTTTATCCACAGTCCATTGGAAAA
 45153  TGAGCTTACTAGCCCATTAAAGAATTATTGATCTGTTCCTTAACATTAGACATACTTATT
 45213  TTAATATTGTTAGGAGTGATACTAATAATATTAATTAATAGATATTTTTTTAAATTAAAT
 45273  ATATATATATTTAATTCTATTTTTAAAAAATATACGAGTTTAAAATTTCAAGCGTGGTAT
 45333  AATAAACATATAAACACTGGTATTGATTATAATAATAAGTATATATTAACAATATTTACT
 45393  ATTAATTGCTTTTTAATTTTTTTTATTTTGCTAAAATTATTTATATCATTTGAATTACTA
 45453  GGTGGTTTAGATAATTATATTGCAGTCCATAATCATCTCTTTGGTAAATAAGTACTAAAA
 45513  ATTACATAAATTAAAATTTAAAAAAATCTAATTTATATTTAAATATATAATATTAGTCGG
 45573  TATAATAATAAAAAAATTATTTTCTACCCCCCAAAAAAAAACCAAACAAAAGTAAGGATT
 45633  AGGATAGTTAGGGTAGCAAAATATCTTATATACTTACATTATGCCCACCTTATTATAAAA
 45693  TTTTTTTATATTTTAATTTCTCACCCGAAGCTACGCAGGCAGGTAAAATTTTTTTACATT
 45753  TTAAGAATTGCTAATAATAGTGTAATGTATAATAAAAATTTAATTTATTTAAATACTAAA
 45813  TTTAATATTAATTATTTATTAAATTAAATAGTAGGTTAGTAAATTTGCTTCACTAGGAAA
 45873  AATTTCTTTTAAATATTTTTATTATAAAAATATATAAAAGA
;     G-trnH(gug) ==> start
 45914  GGTAGAATTAGTTTAATGGTAAAATGACGTTTT!GTG!GCAACGATGTTCAGAGTTCGAT
 45972  TCTCTGATTTTACC
;     G-trnH(gug) ==> end
 45986  CTTTAATTTAAATTGTTTATGGGAAATATTAATAAATATTCTTTCGCAAGATAGAAAATA
 46046  TTTATTTATTTACTAGAAAAATTAAAAATTTAAAAAATTAAAAAAGAGATAATAAAAAAA
 46106  ATAAAAATCTCAACTTTAAAAGAGTTACTAAATATTGCATTAAGCAAATAAAATACGGAT
 46166  AATACAAATTATCTTAATT
;     G-rns ==> start
 46185  ATCAGGATGAATTTAATTTTGGTTCTGATTGAACGTTTTTCAGTAGTTTTGAGACATGCT
 46245  AATCGTTATTCTAATAAGTTTAAATTAAAAAATAGTAATAAAATTTAATATTATACAATT
 46305  AGAATAAGGTGTAAAGGTGAGTATAGTAAATCAGATACCTTATAGTCTCCTTAAATAGGA
 46365  GATATTTTTACTTCCTTCGCTAGTAATGAATTTATATTACTATTTATAGAATCAGCTTTA
 46425  TTAAAAAAATTTTATTTAATTATCGAAAGATAAATAGATAAAATCAAATAAAGAGTTTAT
 46485  TAGCCAGGAAACTTATTATAAGATATTAATTAATTATAACTTTTTTTTAATTTTAAAGAA
 46545  AAGATATAGATTAGTATAATACAATAAGAATATGTAAAAAGGTAATTTAGCTAATTATCA
 46605  ATAAAGGAAAGTTTCTACTATAAGATTCGATTTATTTTGTTTAAGGAGGTAGTTGGTAGG
 46665  GTAAAGGCCTACCAAGCCTACGATCAAAAGCCAAGTTTGATAGAACAGATGGCCACATTG
 46725  GGAATGAAATGCCCCAAGTAGTATAAACTACCAGCAGTCAAGAATATTAGTCAATGCTCG
 46785  CAAGAGTGAACTAGCTAACTGAAATCACAATAATCTGTGATAACGTAAGGGAAAAAACTG
 46845  ATGTTACCTTACTATTAAGTGTTGTCCAAAACTGGTGCCAGAAGACTCGGTAAGACCTGA
 46905  AACGCAAACGTTAATCGTCCTAATCAGGCGTAAAGGGTTCGTAGGCTGCTTTTAAAAATC
 46965  ATTTTATTTAAAAAAGCTCTGATTTTATCAGTTAAATAAAATAATAATAATAAAAGCTAG
 47025  AATCAAATTTAGGATAAAAAAATGCTTAGAGATAGGGATGGTATCCATAGATACTAAGTG
 47085  GAATACTAAAGGTGAAAGCTTTTATCTACTAATGATTGACGCTGAGGAACGAAGGTGAGA
 47145  ATAGGAAATAGGATTAGATACCCAGATACCTCTCACTGTCAACGATGAATGGTAGTTTGT
 47205  CAGTTTTAGAAAAAATTGGTAACGATGTTAACGCGATAACCATTCCGCCTTGCGAGTACG
 47265  GTTGCAAAACTGAAACCAAAAAAATTAGTCGGTCTCGAAGCAAACGAAGTGGAGCATGTT
 47325  ATTTAATCCGATAGTACGCGTAAAACCTTACCAGTTCTTGCATATCCATTCTGTTTTTAA
 47385  CAGAATGAGTAGTAATTCTATCTTGAATTACTCGTTTACAGGTGTTGCATGGCTGTCGTC
 47445  AGTCCGTGTTTTGAGAAGTTTGGTTAACTCCGCTAACGGACGCAATCCCTGTTGTTAATT
 47505  TATTCTTAACAATTTATGAATTTTATATATTTTCATTTGGGGCTAAGACAAGTCGTTATG
 47565  ATCCTAATGAACTGGGCAATAGACGTGCTGCAAAAACTTTTACAAAGTGAAGCAAAATCG
 47625  TACCCACATTTCTTCTTTATTTTTCTAAAAGCAAATTAGAATAGGAGAAGTTTTAGGGTA
 47685  ATAAGAAATAGCTAATCATTAAAGAAAGTTAAAATATTAAATTATAAACGGATTGTCGCC
 47745  TGTAATTCGGCGACATGAGGAAGGAATTTCGAGTAATCGTTGATAAGTACGCAACGGTGA
 47805  AGATGGAATTCGGGATGAACTAACTGTCTGTCGCTGGGAAGAAGCTTACATTGGGGGAAA
 47865  CTGCGACGAGGTTATAACTTAAACAAAGGCACACACAATATTATAATTTGTTTAGCAAGC
 47925  AAAATATTAATAAAATTTAATTTGTAAAATTATTAAATTTTGTGTAGTTTATTTGCTATT
 47985  TATGATATTTTTATTGTAAATTTGTCTTTTATTTTTTAACACCTTTGTTAAGCTAATTAG
 48045  TTTCAGTTAACCTGATTAAGTAACATCTCAAAAGTCATAGCAGGGTAGTGGTACTGGAAA
 48105  GTGCTGCTGGAAAATAAAATTT
;     G-rns ==> end
 48127  ATTTAACCCCCCTTAGCTAAGAAGCTAAGAAACTAGCGTAGCTGGGCACGGGCACGCTTT
 48187  CTAGAAGCAGTGTAGCTGGGCACCACTCTCTGATAGACTGAAAGCTGTTTTTTTATCTAA
 48247  AAAAATCCAAACGAAGCATATCTATATTTATATTTTTATTTATATTTTTATTTATATTTT
 48307  TATTTATATTAAGATTATAATGATTTGGTGCCTACATTTATTTTATCCATTTTTAATCTT
 48367  TTAAAAACCTTTATATTAAATAAAATAAGGCAATTAGGGCACCAAAAATATTTATTTTAA
 48427  AA
;     G-trnV(uac) ==> start
 48429  AAGGAATTAGCTGAGTGGTTTAGCAGTAAATT!TAC!ACTTTACAGACAGAGTTTCGATT
 48487  ACTCTACTCCTTA
;     G-trnV(uac) ==> end
 48500  TTTTTAACTAAATATAAGTATATTAATTAATAAATTTTATTTTTTATATTTTTATATTTT
 48560  TTTTATGAACTATTGGTTCATATTATGATTTTTTTTTTTATTTTTATAATATTATATTTT
 48620  TTTAATAATGTAGAAATTAAATCAAAGATTTAATTTAATAAAAAGATTTTTTTGTGCCTT
 48680  GCTAGAAGATAATTATAA
;     G-trnL(uag) ==> start
 48698  ACGAGTATGCCGAAATTGGTAGCCGGGTGAGTCT!TAG!GAACTCATAATTTTTTTTAAT
 48756  TGTAAGAGTTCAAGTCTCTTTACTCGTA
;     G-trnL(uag) ==> end
 48784  TTAATAACTTAAGATTTTTTGCCTTGCTAAATTGATAGTTACTTAATATTTGGTAAAATT
 48844  GACTTTTTATTTTACTTTTTATATAACTATAAAAACCTTAAAAATTTTTTCTTAAAAAAA
 48904  TTAATAATTAATTTAAGGTCTATATTATATTTAAATATATACTATATTAAATTAGGGCAC
 48964  TAGCTTGCTTGCTTCGCGGAGCCTAGCTAGCAAGCCCAAATTTAGAAAACGAAGCAACCT
 49024  TTATTTCAATTTAATTACACTCAAAGAATATTTAAATATTCTAACTTGCTCTTATTGTTA
 49084  GGAAAATAATTTTTATCTATTAATGTAAAATTTATTTTTTAATAAAAAGAGGTAAAATTT
 49144  TAAAAGTGTATTAAATATGAATTTTCAATTTTGGGGTAGCTACCCCCCTAACTAGCGGAG
 49204  CCTTGCTAACTAGTCAGGCTCCGCTAGCAAGGATTCATAAACCGTTGCTACGCAGGGGGG
 49264  GGCTCCGCTAGCAAATATATATAAACTAATTTACTACCTATTTTTGGGGTTATTTTAATT
 49324  TTTGTAAGTTTGCTTATTTTTTATTTTTTAATAAATATTCTTAATTAATTTAATTGCTAC
 49384  ACTCGGTGCCTTGCTAACGGAGCTTTACTAGTTACTAAATTAGTAAGGCTCCGCTAGAGA
 49444  AAATTATTTTTTATATTTAATATTATTATTTTTAATATTTTAATTTAAATTTTTGGGCTT
 49504  GCTAGCTAGGCTCCGCGAAGCAAGCAAGCTAGTGCCTTAGTTTATTTTTAGCTTTAATTA
 49564  ATAGAATTGAAAGCCTAGTAAAATTATATTTTGTATAATATTTTTATTACTATATTAAAT
 49624  TAAATATTTACTTTACTATATAAATATTTTTATTTAATAAAAATATTAGTTTAATTCTTT
 49684  ATAATTAAAAGAAGAGTTAAGATATCTAATTCTGTAATTTTATTTTTATAAAAGATTTTT
 49744  ATAGTCTAATTTATAGAATTAGACCATATTATACTATATATATATTAATTATAAAATAAT
 49804  ATAGTAAATTATAATTGACTTTTTTTTACTATCTTTATAAACTAGAAAATAATAATTTAA
 49864  ATATAAAGATTCATTTTTATTTTTATTTTTATTTTATAAAAAATATAAATGAATTATTAA
 49924  TAATAAAAATAAAAAAATATTAATGGTATAGTATGTAAATAAAATTAAGGAAGGTCCTAG
 49984  GTAATTTAAGATATATAATATAAACAAAAATAATTTTGTGGAAAATATGAAACTAGAACA
 50044  GAATATTTTAACTTTTAAAATATAATTTAAATATAAAATAAATTAATATTAAAAATATTA
 50104  ATATATCTAACACTTAAGTATGTTACTACTTTATTTAATATTTGATAAAAGTTTTTTAAT
 50164  TTTTATTCCTATATCTTCACTTATTAATATTTAGATTATAAATTATCCAGTATACATAGC
 50224  TTCAATTTTATTTATTCTTAATTAGAAAATAATTGAAGTGTTATAAGTTTTTAAAGTAAT
 50284  TTAAAGAATCGATAATAATATTGTATTTACTAATATATAGTATATTCTATATTATTATTA
 50344  TAATATAAAATTAAATTAATTGACTTTTTTTATTAACTTAAATTAATATTATTTAAAACA
 50404  CTTAAAAACTATACTTAATTAGTTTTATAGATTATTCTTACTCTTTTTATTTTAATAGCG
 50464  GAGCCTTGCTAGGCTCCGCGGTTTATTAATCCTTGCTTCGCTAGTAAGGCTCCGCTAGCA
 50524  AATATTATATGTTTTTGACCCCCTTGCTAGGATTAATAAGCAAGCTTTAGGATTTACTAA
 50584  ATTATTAAGTAAATTGTCAACTTTGAGATTAAAAACAGCTTTCAGAGAAAAGTAATACAA
 50644  AATATTAATTATTATAAATTATTTAATAACCTAGATATTTTTATTTTCTAGCGGAGCCTT
 50704  GTTAGCCTAGCTAGGATTAATAAACCACTAGTCAGGCTCCGATAGCAAATAACTTAATAT
 50764  TTAATTGTTAAATTAATACTGGTTATTGTTTAATTATTTAATTTATTTTAATATAAAAAA
 50824  GGATTTAATTTAAATATTAAAATATATTATTTATATTTATAAATATTATTCAATTTATAT
 50884  AAATAAATTTA
;     G-trnM(cau)_3 ==> start
 50895  GCTGAAATAGTTTAAAAGGTTAAAACATACCATT!CAT!GACGGTAAAAAGAAGGTTCGA
 50953  TTCCTTTTTTCGGCT
;     G-trnM(cau)_3 ==> end
 50968  TTTATTTAAAAACTAAGGCACCATTTGTTATATTATTACTAAGTTAGAAAGTAGCTCGAT
 51028  AATATATGGTGCCTTGCTTCGCTATAAACTAAGGCACCAATGATAATATATTAAATTTTA
 51088  GGTTAAAGAACATAAAGATACAGAACATAAATATTGTATAAACTATGGTATTATTGCAAG
 51148  GCTAGCTTGCTAGCTTACTACGTTAGTCAGGCTCCGCTAGCAAGGATTAATAAACCATAT
 51208  ATTTATTTAATATATTTATTTTTTTATTTTGTTTTGTTGTTAATTAATTATTTAACAATA
 51268  ATTTATTATTTTATATTTGTTATACTTATATTTAATGTATAGGGGAAATTATATGTATTA
 51328  ATATTGATACATATAATTTTTATAAGTTAAAATATTAATTTAAATAAA
;     G-atp9 <== end
 51376  TTATGAGTAAAGTAATAAGAATCCCATCATTAAAGCGAACAATCCTGTAGCTTCTGCTAA
 51436  AGCGAATCCTAAGATTGCGTAAGAGAATAATTGTCCTTTAAGTTGAGGGTTTCTAGCTGT
 51496  AGCTAAGATTAATGAACCGAATACAGTACCAATTCCTGCACCTGCTCCAATTAAACCTGA
 51556  ACAAGCTAATCCAGCTCCAATGTATTTTGCTGCTGCTAACAT
;     G-atp9 <== start
 51598  TTTATTTCCAGAGGAAAATATTGATAGCGTCTAACATATTTTAATATATAAATTTTGATT
 51658  TTTTTATTTTTTTAAGAAATAATTTAATTTATTTTTTTATTAGGTAGTTATTGATTATTA
 51718  TATTTATTTATTAAAACACTTAAATATATTAATAAATAAAATATAATATTTAGTATGTTT
 51778  TTTTATAGATAGGCAAGGTGCCCAAGTGTTAAAATTCTTATTAAATACCCTTTTAATTAT
 51838  TTTTTGACCTTAATTTATATATTTTTTTAATTCTAGGCTCTTGCTAAAAAATAGTTTTAT
 51898  AATTACTATTGTAAAATTTTCCTTTATTTAAATTTAATAAAAATAAAGTTGTGGAGCCTA
 51958  GCTAGTTTAACAAGCGCTAGTTTTATAGTCTTACTTCTAAGGTAAAAAAATAATAAGTTC
 52018  TAGGTATTATGATTATGTAATAAAAAATATTTAATTTAATTATTATTTATTATAAATATA
 52078  AAAT
;     G-trnG(ucc) <== end
 52082  TACGAGTAATCAGAGTCGAACTGATGACTCCTACTT!GGA!AGGTAGGAATTATAACCAC
 52140  TTAACTATACTCGT
;     G-trnG(ucc) <== start
 52154  TGTAATCTTTCTTTATTTTAGTAGCTAGTTAGCTAGCAAGGATTAATAAACCAAAATATT
 52214  TTATTAAAATTTAATAGTTTATTTTAATATATTATTATTA
;     G-trnD(guc) <== end
 52254  CGAGCCCTTCCAGATTCGAACTGGGACCATTCTAATT!GAC!AATTAGACACTCTACCAG
 52312  TTAAGCTAAGGGCCC
;     G-trnD(guc) <== start
 52327  TTATTATTTTGTTATATTAGTTTTTTATGAATTAGACTTTATTTTTTATTAGCGAATTTA
 52387  TATTTGCGGTGCCAAGCTAGCAAGTTAAAAAATAAAAATTAAATTATTATCTTGTTAATA
 52447  GCTTGCTACGCTAGCAAATATTATCCTTACTTCTATGGTAAATATTTATTAAAAAATAAC
 52507  TATAACTTAATATAAAAATATAAAATTGCTAGCCATTTAAGTGTAGATTAACTAAATTTA
 52567  ACTTATAATTAATATTATAATTATTATATTAAAATAGACCTAAAAAGTTTTATAGTCAGG
 52627  CACCTATAGAATAAAATATAATATAATTATTATAAAACAATATATTAAATATATCAAAAA
 52687  TAATTATTGGTTTTATATTTATAAATAAATATAATTTTATTTATATATTTAATCTGAATT
 52747  ATATTTCAATATAACTCTTTTATCTTACTAGCTAGCTTCGCTAGCAAATATCTTTCTAAA
 52807  AAACTATAATTAGGAGAGATAAATAAGATAATAAGTCGTTATTCTTTTCATAATTAAACG
 52867  TAAAGTTAATAGATAAAAATTTATAATAAATTATATTATAGTATATATATATATATATAT
 52927  ATTTATATTTAAAAAATATATAATATAATTGTTGGCACTAGCTAGCTTGCTAGCTAGCTA
 52987  GTAAGCTAGCAAGCTATTATTAATCCTTGCTCCGCTCCAACAGTAGGTGCCTTGTATTAT
 53047  AGGATTGTTTTGTTAAAAATAAACTAGATTTATTAAAAAATAAATTAGGAATTATATATA
 53107  ATTATTAAATTATAAATTTTTATAGTCAATATTAGAATAAATTAAGTATTAATTTTTTAT
 53167  TTTTGGGCACCGTGCCTAAATTTAATTTCTATACACTAATTTTTATATTTTAATAAAGGT
 53227  TAATATTTATTA
;     G-trnW(cca)_2 <== end
 53239  CAAGAGTGAGGTGATTCGAACACCTACCAGTGATTT!TGG!AGATCGCCATACTAACCAA
 53297  TTAATACTACACTCTC
;     G-trnW(cca)_2 <== start
 53313  TAATTTTAGTTTTGGGCTTGCTAGCATAGCAAGCTAGTGCCTTAATTTAGTATAATTATT
 53373  TTATTATTTTTGTAATCTAATGATAGATGTTACTAGCTTTATAGTTTGCTAGTAAATATT
 53433  TTATAAAATATTCTAATTTATTATACTTATCTTGTTTATAGTGAAATAAATTTTCAATAT
 53493  TATTTTAAGTTAAGAGTACTTCTTTTATATTTAAATAAATAAAAATTAGAATAAATTAAT
 53553  AACAAAAATATATATTGTTTTGGTTTATTTCTAACTTATCTAAAAATGTAAGATATACAA
 53613  TATTACAGTTGGTGCCTATCAAGGGGGATAAATAAAATTTTATTTTAAATTTATCCGAAG
 53673  CATTTGCTCTTTATTTAACCAGCAGCTACTATAGGGCTAGCATCTAGCTTCTTAGCTAAG
 53733  AAGCTAAGAAGCTAAGAAGCTAATACTTAATAACTTTGGGTTAGCAAGCTAGCATTTTAC
 53793  TAGGGCTGTTATTTAGTAGAAAGCTAGTAAATTAATATTAAAATTTGTTTTTAATATACA
 53853  A
;     G-atp6 <== end
 53854  CTAATGTAATTCGATAGCATCTTTTAAGTAAGAACATACTAATAATGTAAATACAAAAGC
 53914  TTGAATTAAAGAAACTGCAAGTTCTAAACCAATTAAAGCTAAGAAGATAACAAAAGGAAT
 53974  TAAAGTTATTATAGCTACAATTATACTTCCTGTAAATAATTGATATAGGTATGTAGATAA
 54034  GATTTTTAATAAAGTATGACCTGCTACAATATTAGCGAATAATCGAACTCCTAATGATAC
 54094  TGATCTAGCTAAATATGAAACTAATTCAATTAAAACTAATAAAGGTACTAAACCTAAAGG
 54154  TGTACCAGCTGGAACAAAGAATGAGAAAAATTTAATACCATGAATATAAAAAGCTAAAAT
 54214  AGTTACTCCAATAAAAATAGTGAAACTTAAACCTAAAGAAACCACTCCACTAGCTGTAAC
 54274  AGCAAATGAATAAGGAACATTAGAAATTAAATTACCTACTAAAATAAAGAAGAATAAAGA
 54334  ATAAATGAAAGGTAAATATATTTCATTGTGAGATCCTATTTGTTCTCTAACCATTGAATT
 54394  TAAACTTGCAAAAGAAGATTCTAAAGATATAGACCATTTATTAGGAATTAAATTAGAATC
 54454  ATTATTTCCATAAAAATGGAATCCTACAACAATTAATAAGATAAAACTAGCATATAAAGC
 54514  TAAATTAGTTAGAGTAATATTTAAATGACCAAATAATGGGATATTAAGACCCATTAAACT
 54574  TGTAACTTCAAATTGACTTAAAGGTGATAATACAAAAAATTGTTTCAT
;     G-atp6 <== start
 54622  ATTTATAATATATTTTGACTGTAATTTTTATTGTTTTTGTTTATTTTTATAGTGATTGCT
 54682  AGAATTCTAGCAATAAGAAATATATTTTCTTTTAAATTTAATATATGGCACTAGCTTGCT
 54742  TGCTTAGCGGAGCCTAGCTAGCAAGCCCGGCACCAAAAAAATATTATTTCTTTCTACCAT
 54802  TTTTTATAATTAACTATTATCATAATGTGCTAGCAATTAATTATTAATCCTTAATATTAA
 54862  CTATAATTATAG
;     G-trnR(ucg) <== end
 54874  AACATCTTATTGGAGTCGAACCAATATCCTATTGTTT!CGA!AGACAAACGCTTTAACCT
 54932  TTCAGCTAAAGATGT
;     G-trnR(ucg) <== start
 54947  TTTTTCTTAATTTAAATATAACTTATATAAAAAAAAATAATATAAATATATATATTTGCG
 55007  GTTTATGAATCCTTAGCGAAGCAGCGAAGCAGCGAAGCGCTAGCTATTAAAAAAATAAAT
 55067  ATATGGTTTATTAATCCTTGCTAGCGGAGCCTGACTAAGTTAGTAAGCTAGCAAGCTAGT
 55127  CAATATTTTTATTATTGCTAGAGTATAAATTATTATAGTACTGTAGCTAGCTATTTATAT
 55187  AGACTAGGGGAGGGGTAATAAAAATAATCAACAAAAATATAATTAACTATTAATTTGGTA
 55247  AAACTTAAGTTAAAAATAATTATTTCTTTTCCTAGCGCCTAGCTTGCTAGCTTGCTAGCA
 55307  AGGCACCAATACTAAAGTATTAAATAAGTAAAAATTTTAAATTAAGTGATAGTTATTTAA
 55367  TATTATTAAAAAAATATTTGTTTTTTATTTAAATTTTTATTAA
;     G-nad5 <== end
 55410  TTAAGAATTTGCTTCGCTAGAAGGAGATAATACTAAAATTAATGAAGCAAAATATATAAT
 55470  GAATAATCTTATTTCATTAATTATAGTTGTATCTACTAATACTGGTGAGAATACTAAGAA
 55530  TAATAAAGAAAGTAAACCAATTGTTATATATAATGAGTAAGTAGTAATAATTCCTGTATC
 55590  TAATTTAGCAATATTCATTCCAGTTTCAGTAAATGTTTTAGATAATCCATATGGACCTAA
 55650  TAATTCTATTGTACCTCTATCTATTTCATGTGATATTGTATAACCTAATTTTAATCCAGC
 55710  AGATATTATATAATGGTTATAAATAACATCAAAATAATATTTACCATTAAAGAAACTATA
 55770  TAATTTTCTACCTAAAGAATTATTAGTTAAATCTATAATAAATTCTGGTGATTTATGATA
 55830  TAAAAATAAAGCTAAAGTAGCACCAAGTAAACTTAAAATTGCAGGTAATAATTTTATAAT
 55890  AGGATTAATAGAGAATTCTGCTTCTATTAATGAAATATTATTAGGATGAATGAATAAAGA
 55950  ATTACCGAAGAAATCAGTTCCTACTCCAACAAATAAATCTGAGAATACATAACCAAAGAA
 56010  AATACTGAATAAAGCAAGAGTGAATAATGGGAAAATCACAGCTAATTTAGATTCGTGAGA
 56070  ATTTAAATAAGAAATTTTATTTCCTTTAGGAGTAGTTAAGAAAACTAAACTTATTAATCT
 56130  AAAACTATAAAAAGCAGTAATACCTGCAGTAATAGAACCTAAAATAAATGCATACATACC
 56190  ACTAAAACTATATTGTCCATAAGCTAATTCTAAAATTAAATCTTTACTATAGAATCCAGT
 56250  TAAATAAGGTGTAGCTAATAAACTTAAAGATCCTATTAACATTACAGAATAAGTGAATGG
 56310  TAAGAATTTTATTAATCCACCCATTCTTCTGACATCTTGTTGATCTGCAAAGGAATGAAT
 56370  TACAGCTCCAGCACCTAAGAATAATAAAGCTTTAAAGAAAGCATGATTTACTGTATGCAT
 56430  TAAAGCTACATTATATTGACTTAGACCTATTGCCATCATCATATATCCTAATTGAGATAT
 56490  AGTACTAAAGGCAATAATTCTTTTTAAATCATTTTGTAATAAACCACAAGTAGCTGCAAA
 56550  GAAAGCAGTAGTTGATCCTATTAAAGTTATTACTAATAAAGTTGTAGAACTATATTCTAA
 56610  TATTGGAGAACTTCTTAATAATAAATATATCCCTGCTGTTACTAGTGTGGCAGCATGCAA
 56670  TAAAGCACTTACTGGAGTAGGAGCTTCCATACTTCCAGGTAACCAAGAATGTAGAGGAAT
 56730  ATTAGCACTTTTAGCTAAAGCACCACCTAATAATAGTAAAGTAACTATAGTAATAGCTGT
 56790  TTCATTTATATATGGAACTAAAGAAAATATTACTGAATAATTTAAAGAACCAAATAAAGC
 56850  AAAAATAGCAAAGAATCCTATACTCATTAACATATCTCCACCTCTATTCATAGTAAATGC
 56910  TAACATAGCAGCTTTATTTGCTTGTATTCTTGTAAAATAATAATTAATTAATAAATAAGA
 56970  TACTACACCAATAGCTTCCCAACCTACAAACATAACAAAATAGTTACCACCACATATTAA
 57030  AACTAACATACCAGCAGTAAAGGCAGAAAGATAAGAGAAAAATCTTTGATTATGAGGATC
 57090  AGAAGATAAATAATCAATACTATATATATGAATTAAAGTAGAACAGAATAAAACAGCTAA
 57150  ACCTAAAGAAACAGTTAATTGATCAAATAAAAATTCCCAAGAAATAGATAATAATTCTGA
 57210  ATTAATCCAACTACCTAAATATATATGTACAGGTGATCCTGTTAAACCTACTTCATAAAA
 57270  AGCTACAGTCATTAAAAAAGAAGATAAAAATAGACAACTACAAGTTATAAAATGTGAGCC
 57330  AGTTACTCCAACTTTTCTCCCTAATAAACCTGAAACTAGGGAACCTAATAAAGGTAAAAT
 57390  AATTATTGATAAATACA
;     G-nad4L <== end
 57407  T
;     G-nad5 <== start
 57408  TATGTTCTTAGTGATATGTTCCCTCTTAATCGATAGTAAGCAACTAGAATACTTAAACCT
 57468  ATAACTGATTCAGCACCGGCAATTGAAATTATATAGATACTAAAGGTTTGGCCTACATTA
 57528  TCATCAAAACCATATGAACTTATTAATATTAAAAGCGTTACAGCAAGTAACATAATTTCT
 57588  ATGGCTATGATCATAAGTATTATATTTTTTCTATTTAAAATAAAACCTAAAATACCTATT
 57648  AAGAATAATATTATTGATAGATTCAT
;     G-nad4L <== start
 57674  AGTTTATATTTTTTTTTTCATTTTAGTTACAGGTAATAATTGCTAAAAAAGATAATATTT
 57734  TTTTTGTTTATTTTTAATTTGTATTGAACAGAGACTATTTTTATTTTTCAACTTTTTTAT
 57794  TTTTTTATAGAGAAGATATTATTTTTAATTATTTTAATAGCCTAATTAAGTAAATGAATA
 57854  TATTTTTATATTTTGTATTTAATATTTTTATCTGAAATATTACAAGATTATTTTTATGTT
 57914  ATAGTTTCATTTTTATATTTAATATTTTTATAAATTAGGGCACCTAGCTTGCCCACCTAA
 57974  CTAGTTTACTACGTTAGCAAGTAAGGAGGGGCTAGCAAGTTATTATAATATTTATTTTAT
 58034  AATATATATAAAATAGCTAAAAAAGAATATTTTTATATAAAGAATCAGTAATCTATTCGT
 58094  ATTTGTATAAAATACATTTTTTACTTATAATTAAAAATAAACTTTAAATTTATTATTCTT
 58154  TTTCATAAAAAAAGAAAAGAATTTATAAGATTATAATAAATGTAAAAAATATATATATTT
 58214  TTTAATTCTTATTATTATATTCTTCGTAAATCAAAAATATATAAATTATTATAATATAGT
 58274  ATATATTATATATTAGTTGTTACTGACGGTGCTTAGCTAGCAAGCGATTCGCTGCTTCGC
 58334  AGAAGATTAAGTAACGGTGCCTACTTCTATAGCAAATCACCTATTAATATAAATTATAGA
 58394  CTATATAAATGAAATTTATATTCTAATTTAAACAGAATTTTATTTTTATTAATTTATATT
 58454  AACAATAAAAAATAGTTCTAGCTTGCTAACAAAAATCAAATAATTAATAAAAAGCAAGTA
 58514  CTAATGGAGCCTAAAATTTTATATAAAATATTTTATTCTCTAGTAATAAGTTTTAAAAAT
 58574  AAATGACTTATATAATAACATTAATATATATTATTATATTGATTATATAATCTTATTTTA
 58634  TTTTTATAAATAGAAATTATACTTTTTATTTTTTTACTTGCTATACTTGTATTTGCTAGT
 58694  TTATATCTTAAGAGCAAAGCAAATGGTGCCTATTTTTATATTTTTTATTAGCAAGGCACC
 58754  GTTAAAGCTACTTCTAAATTTAATAT
;     G-atp8 <== end
 58780  TTAATTTTTTTTACTTAATTTTGTAATATATAATCTAATTACTTGTTGTAATGTAAATTG
 58840  AGGTAAAATATATTTAGATAATATATAGATTATAATAAATAATGCTAAGAAAGAGATTAC
 58900  TATTTGATTAAAGAAATAAAATGGTATTAATTGTGGCAT
;     G-atp8 <== start
 58939  TTTTATATTTTTAGTTTTTGTTCTTAATTTTATAAAGAACTATCTCTGCTTACTATAGAA
 58999  TACTATATATTTTTTTTAGTATTATATATTTATATTGTGTAATTTTTATAATTGTAGTAA
 59059  TTATATTTTAAACAGATAGTTAAGCTTATATAACTTATATTTACAGTTATAATATTAATG
 59119  AGATATTAAGGGTATCTTAATTTCAAGATTAAGAAAAGATTTAATTTAGAATATTATTGG
 59179  ATATATAATTTTAGATTATATTTCCCCAAAAAGAGAGTAAAATATTATTTTTACTATCTC
 59239  TTTTCTACTTTTATTTAAAAATTTTTAAATTTTTTATCAATATAATTCTAGCGGAGCTAG
 59299  ATTAGCTTCGCTAGTAAAACTAATGGTGCCTTACTTCGTTATAAAAAAATTCATATTCTT
 59359  TGGGCACCTAGCTTCGCTGCTTCGCTAAGGATTCATAAACCGGTGCCTTAATTTATTTTA
 59419  TAGAAGATAATGATATAAATCAAAATATAATTAATAATTTAAATATATTTTTTTTCCTAT
 59479  TCAAGTATTATTTTATTATTTTATATGGTGCCTTGAATTAAAAAACTATATTACTCAGAA
 59539  TTTATTTGTTAGCGAGCTAGGATTTTTAATTTTAAAAATATTCATTTATAAAAAATAATT
 59599  TAATTTTTATTTTCTAGCGTAGCAAGGATTAATTAAATTTAAAGTCAAATAGGAACAGTA
 59659  AAATTATAAAATTTTTATTATTTAATTTATTATTTTAATTATTATAAAAATAATATTCGG
 59719  TTTTATAGTTATATATTGAAATACAATTGGTGCCTTAAATTATTAATTAATTTAATATTA
 59779  GCTTATTTTTTTAGTAAATAAATAACTATTATAGTACTATACTATATTTTTTAAATAAAA
 59839  ACTTAAAAGAGTTATATTTTTAGTTTCAGTTTCCTTAAATTAATCTAGCTTCAATATTAA
 59899  TATTATAGTAACAATATTATCTCATATTATATAATTTATTTTATTTTTTTAAACAGATAT
 59959  TTTTACTCTATATAATAATATTTCTACTAAATATATTCTTTTAGACTCTATAATTTATAA
 60019  AAAAAATATATTTTTTATAAGGTAGGGGTAGCTTGCTAGCAAGGCTAGCGTAGCAAGGAT
 60079  TAATAAACCGCTAAAAAATAAAAAAAATTTTAAGTTTTAAAATTTAAAGTTATTAGTTAA
 60139  AATAA
;     G-trnR(ucu) ==> start
 60144  GTTCTCTTAGTTCAATAGGTTAGAACTACATTCT!TCT!AAAGTGTTAATTTTGGTTCGA
 60202  GTCCAAAAGAGAACT
;     G-trnR(ucu) ==> end
 60217  ATTTATTAAATATAAAAAAATAAATTATACTTTAGGTACTTTGCAGCTTTTGCTGAGTAA
 60277  TATTAGCCTAAATTGGTGCCTTGCTAGCATAGCAAGGATTCATAAACCGCTAGTTAGCCT
 60337  TGCTTCACTAATCTTCATAAACTAGTTTTTTCCTAATAATATTTATTAATTTTAATAAAT
 60397  AATTAAAATGGTGCCAAAAAATAGAAATTCAAATACTAAAAGAAGTTTAGTTATACAAAT
 60457  TATATTATTTA
;     G-trnI(gau)_3 ==> start
 60468  AAGCCTATAATTTAATGGTTAGAATAATTTCTT!GAT!GAGGAATCTGTAGAAGTTCAAA
 60526  TCTTCTTGGGCTTA
;     G-trnI(gau)_3 ==> end
 60540  ATTATAAAATCAAATTTTTATTTTTTAAATAAATTAGCTTCGCTAATAAAAAATAAAATT
 60600  TAAAAATACCAAATTATTGTATTGTTATAGTGTATTAAATTTAATATTTATATTTTTATA
 60660  TAAATATTTATATTTCTTAATAAAAGAAAATTAATAATAATAAAATTTAACTTTAAAATT
 60720  AAAATTAAAAAAATTTATTTATTTATTAATATAAAAAAAAAAATCCTAATTTCATAAATT
 60780  ATGGTAGGCTACAACCTTCAAATACCTAGAAAAATATAATAAAAATAAAGATTTAATATC
 60840  GAAGTTTTACCTTTAAAAAAATCTGTATTTATTTTTATTAATTATATTATTATTATAATA
 60900  AATATAGTAAAGATAAAACAGTTTAATTTATTTAATACCTTATAAAATATATTTTATATA
 60960  AATAAAAATATATTTTACAAGGTAGTACATTTAATAAAGTATTGTACAAAAAAAATAAAA
 61020  TTTATAAATTAAATTAAAAAAAAACAAAATAAAAAATTTACACA
;     G-orf149 ==> start
 61064  ATGAAAACAAAAAATATAGTTACCTTAATTTATTTTATATACAATAAATTAGTATTATTA
 61124  GATAAGAACAACAAATTAGATTACTTATCATTTTTATTTGTAGTAGTATTAATTTTACAT
 61184  AATACAGAATTAATAATATTTAATACTGAATTAATTATAAAACCTATTCAATGCTTTATT
 61244  ATTGATCGTGGATTAGCTCGATTGATAATAAAATTAGTAAAAATTGAAGATTATTTAAAT
 61304  ATTAAAATAAAATATTTCTCCAATGAACAATACAATAGAATATCGGAATATTTAATCATT
 61364  ATTTTTAAAATATTCATCTTACCTTATATAATATATAAATTATATTTAAAATGTATTAAC
 61424  GATTTATCTTTGATATTATTATTTATCTCTTTAATTCTGTATTGTATATTAGCTATTTAT
 61484  ATAAATTCAATGGTGCCAAAAAAAAAATAA
;     G-orf149 ==> end
 61514  AATTATTAAAATATTTTATATTACTTCATTTAATTTATTAGTGTTCTTATCTGATTATAC
 61574  AAATTAAAATATTTATATTGTATTACCACTTTGTTCTAAAAAAAACATTTATCGAAATTC
 61634  TTAACAACAAAAAAATTAAAAAAATTTTTATTTTATTTAGTAACAATAACAATAATGAAT
 61694  TTCAATAAAAATAAATTGTTAAGCTAAAGATAAATTATTTCTAGCGGTGCCTTGCTTCGC
 61754  TCTAGCATTGCTCTTGCAAGATTGCTTCTATAGCATACTAGATAATATTTCAACTGATTA
 61814  TTTAACCCCTTCCTACGTAGTTACGTAGTTACGTAGTTACGTAGTTACGTAGTTACGTAG
 61874  TTACGTAGTTACGTAGTTACTAGCTTGCGGTTTATTAATCCTTGCTACGCTATAAAATAT
 61934  TTAATCTCTTATCTAATAATAATAGATTTAAATATGTTAATGCTAGTCTATTATTTATAA
 61994  TATCTTTATGTAATCTTTATTTTTTTACTAATTTTACTAGATACCTTTATTCTAGCAAGG
 62054  CACCAATTTATTTATGATAGAAAAAAAAATAAGTAAAATTTATTAATTAAAGAAATAAAA
 62114  ATACTAGCAGTGCCCCCTGCTACGCTAGGGGGGGGGGGGAGCCGAAAAATAGCTAAATGT
 62174  ATAACATGAAATTTGCTAATGTAGCCAATCTAATCTTTCTGAAGACTAGTATAATTAATT
 62234  TTATACTTATAAATTATTTTTATATAATATTTATATTATAGATTATTATTTAAATGGGTC
 62294  TATTAAAAATACTTATTACTTTTTATGTTTTGCTTGGCTATAATCTAATCAATATAAAAG
 62354  AAGTTGAAATTA
;     G-trnS(gcu) ==> start
 62366  GGAATAGTGTTCATAGGTAAGATAAGACAATT!GCT!AATTGTTCGGGTTAGCAGCCCTT
 62424  AGGTGTTCGAATCACCTCTATTCCG
;     G-trnS(gcu) ==> end
 62449  TATTATTATTTATTATTAGACAAAAAAGAGATAATATTGATATCAATAGAAATAAAATAA
 62509  AAATTTTAATTTTTTAAAATTCAAA
