# Supplementary material for: Global Characterization of Fungal Mitogenomes: New Insights on Genomic Diversity and Dynamism of Coding Genes and Accessory Elements
Source: Front Microbiol. 2021 Dec 1;12:787283. doi: 10.3389/fmicb.2021.787283 (PMC8672057; doi:10.3389/fmicb.2021.787283)
Supplement: Supplementary File 1 — de novo annotation files of the 685 mitogenomes investigated in this study. Annotation was performed with the Mfannot program. [file Data_Sheet_1.ZIP › Supplementary_FileS1/NC_003060.1_Spizellomyces_punctatus_mitochondrion_chromosome_3_complete_sequence_mitogenome.mfres]

;; Masterfile modified automatically by mfannot version 1.35
;; on Thu Dec 24 08:53:08 2020 by user pfonseca on host LGCM-PROC
;;    - Gene Totals: 0
;;
;; end mfannot
;;


>NC_003060.1 Spizellomyces punctatus mitochondrion chromosome 3 complete sequence gc=16
     1  TCTACTGCTGTAAATATAAGGGTATGATAATTATAAGTAAAGGGACCTGTACGGACCTAT
    61  TCAGAATTAAAACCCTGATGATGGAGATCCGACATTGGTGAAAGTACTATGACCCGATAA
   121  GTAGGTAATTCTATTCTCATACATGTTTATAAGGTAAGCCCTGGAAGTGCTCCACGGTCT
   181  ATTGATCCCCTTCGAGATCACTGGTAAATCCAGAAAGAATCTCTACCCACAATCCGAGCG
   241  AATGAAGCAATCTAGACTTTACTTATTTCAGTCTAATAGCCATGATTAAAACTTGTCATA
   301  GGAAGGATCTCAACCTTAAATGGATCAGGTAACTGGTGACCTGGGAGACTGTCAAGACCA
   361  TGTAGCTCAATATAGGGTCAAAGAAAAAGGGTAGCGTAAATAGTAGACACAGCATGATAT
   421  GATGGTAGATAGGGTTAGATGACAGGTGAGGAGGGAAGCCCAGACCTCCTGAGATCCTGG
   481  GTTGTGGATGAACCTAAGTAAGACAGGTGTAGTCAAGAGCATCTCGCTATAGTCTATATT
   541  ATATTCTAATTACTGATAGACTCTGCTTAGGAATGAAGCTGACCATTAAGTCATTGGATG
   601  GATATGAAACGCTGTTAGGTATACCTTTAATAGAGGTTGAAATGCGTTGTGGGTACCGCT
   661  GGGAAAAGTGGAGGTTGAAGTGTCACCATAGTATTGTTAGGAGATGACTTAACTTTACAT
   721  AGAGATGGGTAAGCCAATCTTCTGGAAGTAATCTGCACTATGAAGGTTTGTTCCCAATAG
   781  TGTATGTTGCTAGCCAACCAGGTCTGGAAGTGGGGCCTTTAGGAAAAGTACACTGCTAGC
   841  TACATCAGAAGGTGTTAAGGAAATGAGCAGGCTCAAACCTGTTCGCTAGGGGGAAACGAG
   901  AAGGCTTGAGAACATTCCCATCGTACTGCTTGACAGGAATGAATTGCACTCAGAAGAGTT
   961  AGAATCCATTAGTACATATAAGAAGATATACCAGCCTAAGGTTGGTATTAGATACAGATT
  1021  AGGTTTAATCAATGGAACAAAGTATTAAACTAGTATTAATCTCTAATAAGTATTTAAGTA
  1081  AATATCTTCCAGTAGACACACCTTTTCAACTCAATTAAAAGGTTTCAGGAGGTGGG
