# Supplementary material for: Global Characterization of Fungal Mitogenomes: New Insights on Genomic Diversity and Dynamism of Coding Genes and Accessory Elements
Source: Front Microbiol. 2021 Dec 1;12:787283. doi: 10.3389/fmicb.2021.787283 (PMC8672057; doi:10.3389/fmicb.2021.787283)
Supplement: Supplementary File 1 — de novo annotation files of the 685 mitogenomes investigated in this study. Annotation was performed with the Mfannot program. [file Data_Sheet_1.ZIP › Supplementary_FileS1/CP033486.1_Saccharomyces_cerevisiae_strain_Y169_mitochondrion_mitogenome_g3.mfres]

;; Masterfile modified automatically by mfannot version 1.35
;; on Sun Dec 27 01:36:22 2020 by user pfonseca on host LGCM-PROC
;;    - Gene Totals: 44
;;    - List of genes added:
;;      atp6                 atp8                 atp9                
;;      cob (5 introns)      cox1 (7 introns)     cox2                
;;      cox3                 orf236               orf242              
;;      orf262               orf280               orf308              
;;      orf335               orf348               orf386              
;;      orf391               orf777               orf785              
;;      rns                  rps3                 trnA(ugc)           
;;      trnC(gca)            trnD(guc)            trnE(cuc)           
;;      trnE(uuc)            trnF(gaa)            trnG(ucc)           
;;      trnH(gug)            trnI(gau)            trnK(uuu)           
;;      trnL(uaa)            trnM(cau)            trnN(guu)           
;;      trnP(ugg)            trnQ(uug)            trnR(acg)           
;;      trnR(ucu)            trnS(gcu)            trnS(uga)           
;;      trnT(ugu)            trnT(uuag)           trnV(uac)           
;;      trnW(uca)            trnY(gua)           
;;
;; end mfannot
;;


>CP033486.1 Saccharomyces cerevisiae strain Y169 mitochondrion gc=3
     1  TTCATAATTAATTTTTTATATATATATTATATTATAATATTAATTTATATTATAAAAATA
    61  ATATTTATTATTAAAATATTTATTCTCCTTTCGGGGTTCCGGCTCCCGTGGCCGGGCCCC
   121  GGAATTATTAATTAATAATAAATTATTATTAATAATTATTTATTATTTTATCATTTAATT
   181  AATTAATAATAAAAATATAATTATAAATAATATAAATATTATTCTTTATTAATAAATATA
   241  TATTTATATATTATAAAAGTATCTTAATTAATAAAAATAAACATTTAATAATATGAATTA
   301  TATATTATTATTATTATTAATAAAATTATTAATAATAATCAATATGAAATTAATAAAAAT
   361  CTTATAAAAAAGTAATGAATACTCCTTTTTAAAAATAAAAAGGGGTTCGGTCCCCCCCCT
   421  TCCGTATACTTACGGGAGGGGGGTCCCTCACTCCTTCTTAATTAAATTATCTTAATTAAA
   481  TTATCTTAATTAAATTATCTTAATTAAATTATCCTAATTAAATTATCTTAATTAAATTAT
   541  CTTAATTAAATTAAAAGGGGACTTTATATTTATAAAGTAATTATATTATTATTATTATTA
   601  TTATTTATTTATTTTATTTTTATTATTTTATTATATATATTATATATTAATA
;     G-trnP(ugg) ==> start
   653  CAGATAGAAGCCAAAAGGTCAGGCGCTTTCTT!TGG!GAGAAAGACCTAGTTAGTTCGAG
   711  TCTATCCTATCTGA
;     G-trnP(ugg) ==> end
   725  TAATAATTTAATTAACCATTAAAAAAAAGTATATATATTTATCATAATATATTAAATTTT
   785  ATTACATTACAAATGAACACTTTTATTTATATTTATAAAAATATGAACTCCTTCGGGGTC
   845  CGCCCCGCGGGGGCGGGCCGGACTCCATATTATTATTATTATAATTATTATTATAATTAT
   905  TATTATAATTATTATTATAATTATTATTATAATTAAAGAGTTTTGGATACCAATATGATA
   965  TAATATGATATAGGACCGAAACCCCTCATTTTATCATTTATTTATAATATTATAAATAAA
  1025  AAAAAATATTATATATTATAATAAAATTAATATCATAATATATTATATTATATATTATAT
  1085  TATATATATATATATATATATTCTTTTATAAAATTTATATTCTTCTTATTAAAATTAAAA
  1145  AGGGAGCGGACTTTTAATTATATTTAATTATAGTTTTTAATCATTGGTTGAGATTTCAAA
  1205  ATAAGGTATAATATTTATATTATTCTTTAACAAATATTATATTATAAAAAAAGATATAAT
  1265  ATTTATATTATTCTTTAACAAATATTATATTATAAAAAAGATATAATATTTATATATTAT
  1325  TATTAATATTATTTTTAAGTTCCGAAAGGAGAAACTTATAATTTTTATATCATTATTTAT
  1385  TATTATTTTTAATTTCAACTCCTTTTAGGTATTTCCATTTAACTTTCAGCAGAGACTTTC
  1445  TAATTATAATTATATATATATAAATTTAAATACATTTATAAAAAAGTATATAATATAATT
  1505  ATATTATATATAATAATATTATTAAATGAAGTATTCTTTATTATTAATTATAGGATATCT
  1565  GGGGTCCATTAATAATTATTATTGTAAATAATAATAAGGACCCCCCCCATTATCTAATTA
  1625  ATAAATATATAAATAATCATTAATAAATATATTAATAATTATTAATAAATATATAAATAA
  1685  TCATTAATAAATATATAAATAATATAATATATTATAAAAATATAATAATAATAATTTATT
  1745  ATTAAAATATAATAATTTATTATAAAAATATAATAATTTATTATAAAAATATAATAATAA
  1805  CTCCTTTCGGGGTTCACACCTTTATAAATAATAAATAATAAATAATAAATAATAAATAAT
  1865  AAATATTAGTATTCACTAATATAAAATAATAATTATAAAAATAATCATTATTAAAAATAT
  1925  TATTAATTATTAAATTAAATACAATTAATATAATTTAGTTGTTTATATAATTTTAAATAA
  1985  TGTTTATATCAATTTAATAAAATTAAATTTATAGTTCCGGGGCCCGGCCACGGGAGCCGG
  2045  AACCCCGAAAGGAGTTTATCTATATATTATAATAACTATATGAATTTAATTATTAAAAAT
  2105  AATAAAAATAAGGAATTTTAATAAGAAGTAATATTTATTATATAATATATAAAAAAAATA
  2165  TATATATATATATAAAAATATATATAATAAGTTTTATTATAATATATATTAAATTAATTA
  2225  TTATGAGGGGTTCGGTCCCTTTCCGGGCCCCAATTCATCTCATCTCATTTTATTTCATTT
  2285  CAATATCATCTAATCTCATTTCTTTATAGATTTTACATATATATAAATATAAATATAAGA
  2345  TATTCACATTTATATATAATATAATATAATATAATAGATATTCATTCCTCTTTGATTAAA
  2405  CTAATAATTAATAATTAATAATTAATAATTAATAATTAATAATTATTCAGTAGAACTCCT
  2465  TCTTAAAAAGGGGTTCGGTCCCCCTCCCATTAGTATAGTATAGGGAGGGGTCCCTCACTC
  2525  CTTCGGGGTCCGCCCCGCAGGGGGCGGGCCGGACTATTATTAAATAATTTATAATTTATT
  2585  ATTTATTAATATATTTATATAATATAATATAATATAATATTATTCATACTTTTTATTAAT
  2645  ATAATATAATATAATATTATTAATACTTTCTCCTTTCGGGGTTCCGGCTCCCGTGGCCGG
  2705  GCCCCGGAACTATTAATATAAAGAAAAGAGTTTCAATTATTTATTTATTTATTTATTTTT
  2765  TATAAAAATAAGTCCCCGCCCCGGCGGGGACCCCGAAGGAGTATTAATTTAAATAATTTA
  2825  TTTAATGAAATTATTAATTATAAATAAAAATAATAATTTTTAAAGATGTAATATAAAAAT
  2885  AAATATAATATAATTTAGGATAATTATATAAAATATTTATTATATATAGTTTTTATAAAG
  2945  AGTTTTAAAAGTGATAATATAATATATAATATTTATAAGTTCCGGGGCCCGGCCACGGGA
  3005  GCCGGAACCCCGAAAGGAGTTATTTATATATATATAATTATAATCTTATTAATTATTTAT
  3065  ATATATATTTAATATTATTTTTATATAATTTTATATTAAAGTATTATAATTATATATTTA
  3125  ATATTATTTTTATATAATTTTATATTATTTATTTATTTATTTATTTATTTAAAAATATTA
  3185  TAATCATATATTTAATATTATTTAATATATTTTATATATTATATCTTTTATTGATTTATA
  3245  TATATATAGATTTAATAAATATATATATATATATATATATAAATATTCATTATATATTTA
  3305  TTATTATTATTATTATTTATTACTATTTTTTATTATATATTAATAATATATATATTATTA
  3365  GTTATGGGTATCCTAATAGTATATTATTATTTTTAATAATAATTTATGATTTATGTATAA
  3425  TAAATAAGTAGGGAATCGGTACGAATATCGAAAGGAGTTATATATTATTAATTATTTATA
  3485  ATTATTTTATATATTATTAATTATTTATAATTATTTTATATATTTATAATTATTTTATAT
  3545  AGATAGGTTAGATAGGATAGATAGTATAGATAGGGGTCCCATTTATTATTTACAATAATA
  3605  ATTATTAATGGGACCCGGATATCTTATTGTTATTAATTTATATATTATTCATTATTATTA
  3665  ATATATATTTAATATAATTAAATATTATATTATATTATATTATATTATTTATTAAAAAAA
  3725  AATCTATTACTTATTTTTTTTATTAATATATAAATTATTTATATAATTTATCATTTTTAT
  3785  TTATATATTATTATTTTTTATATATAAATTAATATATATATATATTATATATACTTTTTT
  3845  TTTTATAATATATCTATATATATAAATAAATATATTATATTATATTTTTATATAATATAT
  3905  TATTAATTATTATTTTAATTTTCTATTCTATTGTGGGGGTCCCAATTATTATTTTCAATA
  3965  ATAATTATTATTGGGACCCGGATATCTTCTTGTTTATCATTTATTATTTTATTAAATTTA
  4025  TTATTATTTTTAATTTATATTTATATTATATAATTAATTATATCGTTTATACTCCTTCGG
  4085  GGTCCCCGCCGGGGCGGGGACTTTATATTTTATTATATAATATATTATATTCTTATAATA
  4145  TATTTATTGATTATGTTATAAAATTTATTCTATGTGTGCTCTATATATATTTAATATTCT
  4205  GGTTATTATCACCCACCCCCACCCCCTATTACGTCTCCGAGGTCCCGGTTTCGTAAGAAA
  4265  CCGGGACTTATATATTTATAAATATAAATCTAACTTAATTAATAATTTAAATAATATACT
  4325  TTATATTTTATAAATAAAAATAATTATAACCTTTTTTATAATTATATATAATAATAATAT
  4385  ATATTATCAAATAATTATTATTTCTTTTTTTTCTTTAATTAATTAATTAATTAATATTTT
  4445  ATAAAAATATATTTCTCCTTACGGGGTTCCGGCTCCCGTAGCCGGGGCCCGAAACTAAAT
  4505  AAAATATATTATTAATAATATTATATAATATAATAATAATATAATAATTTTATATAAATA
  4565  TATATTTATATATTAAATTAAATTATAATTTTATTATGAAAATTATATCTTTTTTTTATA
  4625  TTTTTATATAATAAAAATATGTTATATATATATTAATAATAAAAGGTAGTGAGGATTAAA
  4685  TAAATTATATAATAATTATAACTCTTAATTATAAAATAAATATATATATATATATAAGTA
  4745  TCCATTTCCATATAATCTTTTAATAAATATTAATAAATATTAAAAAAAAATAATATTATA
  4805  ATATTTTAGTATATAATTCAATAAAATTCATTGGAGGGGTAAATAATAATAATTTACTAA
  4865  TGGCAAGTTATAGTCTTAAAGGTTTTTATTTTTTTTATTAAATTAATAAAATAATAATAC
  4925  CATTTATATATTCCATTATATATATATATTTAATAAAAATAATAATATCATTTATATATT
  4985  TTATTATATATTATATATATTTTATATAAAATAATAATAATAAATTTATATTTTTATATA
  5045  TTATTATTAAATAATAATAATATAAATAACTCCTTCGGGGTTCGGTCCCCACGGGTCCCT
  5105  CACTCCTTCTTAAGAATAAAAAGGGGTTCGGTCCCCCTCCCGTTAGTACACGGGAGGGGG
  5165  TCTCTCACTCCTTCTTAAAAAATAAAAAGGTGGAAGGACTAATATAATTTTAAATAATAA
  5225  TTAATACTTTAATAATAATTTGTATTTCTTTATTATTAATATATTAAATATAATAATAAT
  5285  TAATATAATTACAATATATTAATATTATCAAATATTAATAAATATACTTTTTTATATAAT
  5345  TTATTTATTTATTTATTTTTTTTTTATTAAACTAATTATAATTGTAATTTCGAAAAGGGG
  5405  GTGGGAGTAAACATATATAATTTATAATCTATATATATATATATATAATTTTTTAATAAA
  5465  TATTAATAAATATTTATAAAAAGAATAATTTATATTTATAATATATAATTTATATATTTT
  5525  ATTTTTATTATACAATTAATATAAAATATAAAATATTAAATATTAAATATTAAATATTAA
  5585  ATATTAAATATTAATTTTTATAGGGGTTATATAATAATTATATTTATAATTATATAATAT
  5645  TAAAAAGGGTATTTTTATAATTATTACATTTTTATTTTATTTATAAAAATATTAATTTTA
  5705  ATAAGTATTGAATACTTTATATAATATAAATATTAATTACATAATTAATAATTAAATAAT
  5765  ATTTAATAATATTATTTAAATTTATTATTTATAATTATTTATTTATAAAATTCTATTTTT
  5825  ATTATTATTATTTTTATTTTATTATTAAAGATTAATATAATAATTATTAATATATTAAAA
  5885  ATCTTTTATTATATTAATATTTATAAAAAAGTATTTAATAAAAAAGATGTATAAATTTAT
  5945  AAATTATATAATATTATTAATTTATATAATAATAATATTATAACTTTGTGATTGTCAATT
  6005  TAGTTAATCATTGTTATTAATAAAGGAAAGATATAAAAAATATT
;     G-trnY(gua)_1 ==> start
  6049  CTCCTTCTTAAAAAGGGGTTCGGTTCCCCCCC!GTA!AGGGGGGGGTCCCTCACTCCTTT
  6107  GGTCGGACTCCTTCGGGGTCCGCCCCGCGGGGGCGG
;     G-trnY(gua)_1 ==> end
  6143  GCCGGACTAATTTAACTTTTAATATTAATATTAATATTATTTATATTTTTAATATATAAA
  6203  AATAAATAATTTTATTTTTATTAATAGTATATTATATAAACAATAAAATAGTATTAATTA
  6263  TATAAAATTTATATAAAATATATATAAATTTATTATATATATATATATTAATATTTTAAT
  6323  AAAGTTTTTATTATAAATTTATTTATTTATTTATTATAATATTAATAATTTATTTATTAT
  6383  TATATAAGTAATAAATAATAGTTTTATATAATAATAATAATATATATATATATATATTAT
  6443  TATATTAGTTATATAATAAGGAAAAGTAAAAA
;     G-rns ==> start
  6475  ATTTATAAGAATATGATGTTGGTTCAGATTAAGCGCTAAATAAGGACATGACACATGCGA
  6535  ATCATACGTTTATTATTGATAAGATAATAAATATGTGGTGTAAACGTGAGTAATTTTATT
  6595  AGGAATTAATGAACTATAGAATAAGCTAAATACTTAATATATTATTATATAAAAATAATT
  6655  TATATAATAAAAAGGATATATATATAATATATATTTATCTATAGTCAAGCCAATAATGGT
  6715  TTAGGTAGTAGGTTTATTAAGAGTTAAACCTAGCCAACGATCCATAATCGATAATGAAAG
  6775  TTAGAACGATCACGTTGACTCTGAAATATAGTCAATATCTATAAGATACAGCAGTGAGGA
  6835  ATATTGGACAATGATCGAAAGATTGATCCAGTTACTTATTAGGATGATATATAAAAATAT
  6895  TTTATTTTATTTATAAATATTAAATATTTATAATAATAATAATAATAATATATATATATA
  6955  AATTGATTAAAAATAAAATCCATAAATAATTAAAATAATGATATTAATTACCATATATAT
  7015  TTTTATATGGATATATATATTAATAATAATATTAATTTTATTATTATTAATAATATATTT
  7075  TAATAGTCCTGACTAATATTTGTGCCAGCAGTCGCGGTAACACAAAGAGGGCGAGCGTTA
  7135  ATCATAATGGTTTAAAGGATCCGTAGAATGAATTATATATTATAATTTAGAGTTAATAAA
  7195  ATATAATTAAAGAATTATAATAGTAAAGATGAAATAATAATAATAATTATAAGACTAATA
  7255  TATGTGAAAATATTAATTAAATATTAACTGACATTGAGGGATTAAAACTAGAGTAGCGAA
  7315  ACGGATTCGATACCCGTGTAGTTCTAGTAGTAAACTATGAATACAATTATTTATAATATA
  7375  TATTATATATAAATAATAAATGAAAATGAAAGTATTCCACCTGAAGAGTACGTTAGCAAT
  7435  AATGAAACTCAAAACAATAGACGGTTACAGACTTAAGCAGTGGAGCATGTTATTTAATTC
  7495  GATAATCCACGACTAACCTTACCATATTTTGAATATTATAATAATTATTATAATTATTAT
  7555  ATTACAGGCGTTACATTGTTGTCTTTAGTTCGTGCTGCAAAGTTTTAGATTAAGTTCATA
  7615  AACGAACAAAACTCCATATATATAATTTTAATTATATATAATTTTATATTATTTATTAAT
  7675  ATAAAGAAAGGAATTAAGACAAATCATAATGATCCTTATAATATGGGTAATAGACGTGCT
  7735  ATAATAAAATGATAATAAAATTATATAAAATATATTTAATTATATTTAATTAATAATATA
  7795  AAACATTTTAATTTTTAATATATTTTTTTATTATATATTAATATGAATTATAATCTGAAA
  7855  TTCGATTATATGAAAAAAGAATTGCTAGTAATACGTAAATTAGTATGTTACGGTGAATAT
  7915  TCTAACTGTTTCGCACTAATCACTCATCACGCGTTGAAACATATTATTATCTTATTATTT
  7975  ATATAATATTTTTTAATAAATATTAATAATTATTAATTTATATTTATTTATATCAGAAAT
  8035  AATATGAATTAATGCGAAGTTGAAATACAGTTACCGTAGGGGAACCTGCGGTGGGCTTAT
  8095  AAATATC
;     G-rns ==> end
  8102  TTAAATATTCTTACATAAATATTAATCTAAATATTAATATAAATATTAATATTAATAGTT
  8162  CCGGGGCCCGGCCACGGGAGCCGGAACCCCGAAAGGAGAAATATTAATATAAATATAAAT
  8222  ATTAATATAAATATAAATATAAATATAAATATATTTTAATATAATATAATATAATATATA
  8282  ATATATTATATAAATATAATATATAAATAATATAATAAAATATTTTAATATATATATAAT
  8342  ATAATATAATTATTATTATAATTTAATATAAATTATTATTATAATTTAATATAATAAATA
  8402  AATAAATAATTATAATTATAATTATAATTATAATCTCAATATATAAATGATAAATTATTA
  8462  TAAATACAAAGGAAATAATTGATTTTTAAAATATATTTAATAAAATATATAATATAAATT
  8522  ATACTTTTTTTGTTATTATATAATAATTATATTAATATATTTAATAGAATTAAACTCCTT
  8582  CGGCCGGACTATTATTCATTTTATATATTAATGATAAATCATTAATTATTATTAATAAAT
  8642  TTATTTATAATATTTAATTTTATATATTATTATTTATAATAAAAAAAATTATATTATAAC
  8702  AATTTAATTTTAATTTTTATTTTTAAATTATAAAATTAATAATTTATTTGTTTAAATAAA
  8762  ATTTATAACTCCTTCGGGGTTCGGCCGGACTATTAATATAAATAAATAATAAATATTTAT
  8822  AATAAAATAATATACATCTTCTTTAAATAAAAAAAGGGGACATTATAAATAGTATATAAA
  8882  TATATTATATCTTTTTTATTATTATTATTAATAAATAATAATAATAATTTATATATTTAT
  8942  AATATATTTAATAGTTCCGGGGCCCGGCCACGGGAGCCGGAACCCCGAAAGGAGAATGTA
  9002  TTATAATTATTACATATAATTATTATTATTCACTTCTTATTAAAAATAATACTCTATATA
  9062  ATTTATATAATTTATTTTAATATATATATATTTATATATAATATAATATATATATTTATT
  9122  TATTATAATCATTTTTTTTTAACTTAAAATAAAACTTATTATAATTTATATAATTTATAA
  9182  TTTTTATATAAAAATAATTATATAATTTTTATTTATTTATATAATAATAATATTATTTGT
  9242  TATATATTATATATTATATATATAATAAATAAATAAATAATAAATAATAATAAT
;     G-trnW(uca) ==> start
  9296  AAGGATATAGTTTAATGGTAAAACAGTTGATT!TCA!AATCAATCATTAGGAGTTCGAAT
  9354  CTCTTTATCCTTG
;     G-trnW(uca) ==> end
  9367  ATAATAATAATAAAAATATGTATTTATTTAATTATTTTAATATTTCTCCTTTCGGGGTTC
  9427  CGGCTCCCGTGGCCGGGCCCCGGAACTATTAATATAATATAATATAATATAAATATTCAT
  9487  TTATCTTTTTTTTAATATTCTTAATTAATTAATTAATTAATATATTAATTATAAAAAATA
  9547  TATTATAATTTTATTATTAATAAGTATAAATATATTATTAATAATAATTTATTAAAAATA
  9607  TATTATTATAATATATTAATATATCATAATTATAATCAATATTATATTATTTAATTTTAT
  9667  AATACTTAATTATTAATATATTATTCATATATATATAAATTAAATTAAATTAATTATATT
  9727  GAATATATAAATATATATATATATAAATATATAAAAAATTATATAAATTATTTTAAGTAA
  9787  AAATAATATTAATAAAAATTATACAATAATAATAATAAATATTCATTATTATTTAATTAA
  9847  TATCTCCTTTACTTATTTTTCCTCCGTTGAGGACTTATTATTAAGTATATTATTATATAC
  9907  TACTTAAGATTATATATATAATATATATATATATATTATATATAAAATATAAATATATAA
  9967  ATAATATAAAAATTAATAAAATAAATAAAATAAATTAGTCCGATCGAATCCCCTATTTAA
 10027  TTAAATTAAATTAAATTAAGAAAGAGATAAATTTATATAAAATATTATTTATAATTAATT
 10087  ATAATTAAATTATAATATAATATAATATAAATAATAATATAATAAAAATAAAAATAAAAT
 10147  AATATTAGATTATATTATATAATTTATATAATTTTTTAATAATAATAATAAATAAGTTTA
 10207  TTTATAATTATAATTATAAATATAAATATAAATAAAGAAGGTATTATATTTTATAAAATA
 10267  TAATAATAATACAAAATTTATATTTTAATAAATATTAATATAAGTTTAAAGTTCCGGGGC
 10327  CCGGCACGGGAGCCGGAACCCCGAAAGGAGAAATAAATAATCTATTTATAAAAAATTAAA
 10387  TAAATAAATATTATCTATTTAAAAATAAATATAATATAATATAATATAATAATTCTAAAT
 10447  ATAAATAATATTTATTATAATTATTATAATAATTGTATTATTTATTAATAATATATATAA
 10507  TTATATTAAAACTAATATTACATTATTTTGTATATTTAAACAATTAAATTGATTATTCTT
 10567  ATTTGTAATCTTTATTTATTTTATTATATCTTATTAATGATAAATTATAATTATTATTAA
 10627  AATAATAATTTACTTCTTTTGATATAAAAATAAAATAATATAGTTCCGGGGCCCGGCCAC
 10687  GGGAGCCGGAACCCCGGAAGGAGATAAATATATTATATTTTTATTCCTACCTATTAAAGG
 10747  TAAAGACTCGATTCTCATAATTAAATTTATATCCTTCGGCCGGATTAATTTATTTTATTT
 10807  ATATTTATATTTATAGTGAATACCTTTTTTAATATTTATTTTTAATATTTATTTTTAATA
 10867  TTTTATTTTTAATAAAATATAATCTTGTAAGTAAGAAAAGAATTTCGGTGATTGGAACCT
 10927  TGAAAGGATAAATTTCTTATTTATTATAATATTTATATTAATAGTTCCGGGGCCCGGCCA
 10987  CGGGAGCCGGAACCCCGAAAGGAGTATTATTAAACATTTAATATATTATATTAATATTTA
 11047  ATTTAAATGATTAATATATTATTATAATAATATTTATTTTATATTAAAATATTATAATTA
 11107  ATATATATATATTTATTTTAATAATATTATTATTATTATTATTAAAATTATTATTTTTAT
 11167  AAATATATATATATATATATATATATTATTTTTATTCTTATATAAATTATATAAAAAAAA
 11227  TATATATAATATATAATTAATTAATATATATTATTTAAATTATATATTATTTAAAATACT
 11287  TTTTATATTATATCTTCTTTAAATTAAAATATAATTATTATTTATATTATAATTATTTAT
 11347  GAAATATTATTATTAAAATAAAAAAGAGGTTTAGACTATATATTTATTATTTATAAACTT
 11407  ATTATATTATTTATTATTAATAGTTCCGGGGCCCGGCCACGGGAGCCGGAACCCCGAAAG
 11467  GAGAAATAAATAAAATAAAAAATAATAAATATTAATATTATTAAATATTATTTATAATAA
 11527  ATATTAATATTATTAAATATTATTCATATTAATAAATTTTATTATTATTTGTAATATATT
 11587  AAATATTAATAATATATATATTATTTATTATAATGAAAACCTATCCTATATTATCCTATC
 11647  ATATAATATCATATCATATTATATTATATCTTATTATATGATATATAAAGTATTCACTCT
 11707  ATATGAGGTTATGATTATTATATAAATCTTATTTTATTTTTATTTTTATTTGGACTAATA
 11767  ATAATTATAATAATAATTATTGATATGTTCTAATATTAATAAATACATATTTATATTATA
 11827  ATATAAATATTCATTTCTTACTAATTAATAAAAAGTTTTTATATTCATTATAATATAAAT
 11887  ATATAAATATATATAAATATTTTAATAATTATAATTATATTAAGATATTATAAATATATA
 11947  TTTATTTTTTTTTATAAAATAAATAAATAAATAAATAATTAATATTTTTATATTATAACT
 12007  TATTTTTATAATAATAATAAGTATTTTATTTTTTATTATATTATTATTTATATAATTATA
 12067  TATATATTAATTTCAATTTAATTAATTAATTAATTGGTATTTGGCATATAATATCAATTA
 12127  ATTGTAATTCTTATAAGAATTAATTAATTAATATGCTTTTTATATAATTTATACTTTTAT
 12187  ATTTCTCCTTCCGGGGTTCCGGCTCCCGTGGCCGGGCCCCGGAACTATTATTATTATTTT
 12247  TATTTATTTATTATTAAAATATAATAATAAATAGTCCGGCCCGCCCCGCGGGGCGGACGC
 12307  CGGAGGAGAATTATATTTTTATATAATAATTTATATTTCTATATATATATATATATATTA
 12367  TATATAAATATTATTATATATATTTTTATATATATTATAATTATATTCATTAATATTTTA
 12427  TTATAGTGGTGGGGTCCCAATTATTATTTTCAATAATAATTTATCATGGGACCCGGATAT
 12487  CTTCTTGTTTTTATTTATTATTTTATTAAATTTATTTTAATTATTTATTTATAATTTATA
 12547  TTATACAATTTATTATTTCGTTAATACCTTTATTTATATTATATAATATATTATATTATT
 12607  ATAATATATTTATTGATTATATTAATACATTTAACTAATGTGTGCTCTATATTTATTGAA
 12667  TAGTTTGGTTCTTATCACCCACCCCCTCCCCCTATTACGTCTCCGAGGTCCCGGTTTCGT
 12727  AAGAAACCGGGACTTATATATTTAATACTAAAAATATAACTACATTACTTTTTTAATATA
 12787  TATAACAATATATATATATATATATATTAATTATATAAAATATAATACTCTATATTAAAT
 12847  ATTATTTTTATCAATATTTATTTATATATATAATAATAATAATAATAATCAATATTAATT
 12907  ATTTATATATATAAGATTAATATTATTTAATATATTATGAATAATTTAATTAATAAATCT
 12967  TTAAATATTATCATAAAAATATAAATTAAATAATTTCTTATTTATAATAAAGAATAATAA
 13027  TATATATAAATATAATAAAGAATGTAAATAATATATATATAATATAATATAATATAAAAA
 13087  ATATATATATATATAAATATATATATAATATATAGATAATAATATTTTTATATAATTTAT
 13147  TTTATTATTAAGTAATAAATAATAAAAAAATCAATATATTAAATAATATATTTATATTAG
 13207  TTCGGTTTAGTTGGTATTTTGTAATGAGTAAAAAGTAATATATAATATTAAATAATAAGT
 13267  ATTGATATAAGTAATAGATATAATAATAATATTATTAATATTTTATATAAATAATATTAA
 13327  TAATATAGATTATGAAAGAGAGTATTAATATCATTAAATATATATATATGTTATATAATT
 13387  TAAATGATTTTAATATATATATATATATTATATTATAGATTATGATACATTTATATAAAT
 13447  AATATATATATAAAAATTAATTATACTATTACTTTATAATATAATAATATTTATTTATAA
 13507  AGATATAAAAGAATTGTTTAAAGTTATAACTAAAATATTATATAGTATTCATTAATAATT
 13567  AATATTATAAATTCAACTATTGTTATATTTATAAATAGAATAATATATTATTATCCTTTA
 13627  AGATATAACAATAATTATTTAAATTAAATTAAATTAAATTTAATTAATTTTTTTTTTTAA
 13687  TGAATATAATAATAATAATATTATTAAAATTAATATATAAAAAAAAAGTAAAA
;     G-cox1 ==> start ;; mfannot: alternative ATG start pos 13686
;     G-cox1-E1 ==> start
 13740  ATGGTACAAAGATGATTATATTCAACAAATGCAAAAGATATTGCAGTATTATATTTTATG
 13800  TTAGCTATTTTTAGTGGTATGGCAGGAACAGCAATGTCTTTAATCATTAGATTAGAATTA
 13860  GCTGCACCTGGTTCACAATATTTACATGGTAATTCACAATTATTTAATG
;     G-cox1-E1 ==> end
;     G-cox1-I1 ==> start /group=II (1.72e-13)
 13909  gt
;     G-cox1-I1-orf777 ==> start /first_aa=A
 13911  gcgcctctcagtgcgtatatttcgttgatgcgtctagcattagtattatgaatcatcaat
 13971  agatacttaaaacatatgactaactcagtaggggctaactttacggggacaatagcatgt
 14031  cataaaacacctatgattagtgtaggtggagttaagtgttacatggttaggttaacgaac
 14091  ttcttacaagtctttatcaggattacaatttcctcttatcatttggatatagtaaaacaa
 14151  gtttgattattttacgttgaggtaatcagattatgattcattgttttagatagcacaggc
 14211  agtgtgaaaaagatgaaggacctaaataacacaaaaggaaatacgaaaagtgagggatca
 14271  actgaaagaggaaactctggagttgacagaggtatagtagtaccgaatactcaaataaaa
 14331  atgagatttttaaatcaagttagatactattcagtaaataataatttaaaaatagggaag
 14391  gataccaatattgagttatcaaaagatacaagtacttcggacttgttagaatttgagaaa
 14451  ttagtaatagataatataaatgaggaaaatataaataataatttattaagtattataaaa
 14511  aacgtagatatattaatattagcatataatagaattaagagtaaacctggtaatataact
 14571  ccaggtacaacattagaaacattagatggtataaatataatatatttaaataaattatca
 14631  aatgaattaggaacaggtaaattcaaatttaaacccatgagaatagttaatattcctaaa
 14691  cctaaaggtggtataagacctttaagtgtaggtaatccaagagataaaattgtacaagaa
 14751  gttataagaataattttagatacaatttttgataaaaagatatcaacacattcacatggt
 14811  tttagaaagaatataagttgtcaaacagcaatttgagaagttagaaatatatttggtgga
 14871  agtaattgatttattgaagtagacttaaaaaaatgttttgatacaatttctcatgattta
 14931  attattaaagaattaaaaagatatatttcagataaaggttttattgatttagtatataaa
 14991  ttattaagagctggttatattgatgagaaaggaacttatcataaacctatattaggttta
 15051  cctcaaggatcattaattagtcctatcttatgtaatattgtaataacattggtagataat
 15111  tgattagaagattatattaatttatataataaaggtaaagttaaaaaacaacatcctaca
 15171  tataaaaaattatcaagaataattgcaaaagctaaaatattttcgacaagattaaaatta
 15231  cataaagaaagagctaaaggcccactatttatttataatgatcctaatttcaagagaata
 15291  aaatacgttagatatgcagatgatattttaattggggtattaggttcaaaaaatgattgt
 15351  aaaataatcaaaagagatttaaacaattttttaaattcattaggtttaactataaatgaa
 15411  gaaaaaactttaattacttgtgcaactgaactaccagcaagatttttaggttataatatt
 15471  tcaattacacctttaaaaagaatacctacagttactaaactaattagaggtaaacttatt
 15531  agaagtagaaatacaactagacctattattaatgcaccaattagagatattatcaataaa
 15591  ttagctactaatggatattgtaagcataataaaaatggtagaataggagtgcctacaaga
 15651  gtaggtagatgactatatgaagaacctagaacaattattaataattataaagcgttaggt
 15711  agaggtatcttaaattattataaattagctactaattataaaagattaagagaaagaatc
 15771  tattacgtattatattattcatgtgtattaactttagctagtaaatatagattaaaaaca
 15831  ataagtaaaactattaaaaaatttggttataatttaaatattattgaaaatgataaatta
 15891  attgccaattttccaagaaatacttttgataatatcaaaaaaattgaaaatcatggtata
 15951  tttatatatatatcagaagctaaagtaactgatccttttgaatatatcgattcaattaaa
 16011  tatatattacctacagctaaagctaattttaataaaccttgtagtatttgtaattcaact
 16071  attgatgtagaaatacatcatgttaaacaattacatagaggtatattaaaagcacttaaa
 16131  gattatattctaggtagaataattaccataaacagaaaacaaattccattatgtaaacaa
 16191  tgtcatattaaaacacataaaaataaatttaaaaatataggacctggtatataa
;     G-cox1-I1-orf777 ==> end
 16245  aatctattattaatgatactcaatatggaaagccgtatgatgggaaactatcacgtacgg
 16305  tttgggaaaggctctttaacacgtggcaacataggttaatttgctatttcat
;     G-cox1-I1 ==> end
;     G-cox1-E2 ==> start
 16357  TTTTAGTAGTTGGTCATGCTGTATTAATGATTTTCT
;     G-cox1-E2 ==> end
;     G-cox1-I2 ==> start /group=II (4.63e-16)
 16393  gt
;     G-cox1-I2-orf785 ==> start /first_aa=A
 16395  gcgccgtttcgcttaatttatcactgtattgaagtgttaattgataaacatatctctgtt
 16455  tattcaattaatgaaaactttaccgtatcattttggttctgattattagtagtaacatac
 16515  atagtatttagatacgtaaaccatatggcttacccagttggggccaactcaacggggaca
 16575  atagcatgccataaaagcgctggagtaaaacagccagcgcaaggtaagaactgtccgatg
 16635  gctaggttaacgaattcctgtaaagaatgtttagggttctcattaactccttcccacttg
 16695  gggattgtgattcatgcttatgtattggaagaagaggtacacgagttaaccaaaaatgaa
 16755  tcattagctttaagtaaaagttgacatttggagggctgtacgagttcaaatggaaaatta
 16815  agaaatacgggattgtccgaaaggggaaaccctggggataacggagtcttcatagtaccc
 16875  aaatttaatttaaataaagtgagatactttagtactttatctaaattaaatgcaaggaag
 16935  gaagacagtttagcgtatttaacaaagattaatactacggatttttccgagttaaataaa
 16995  ttaatagaaaataatcataataaacttgaaaccattaatactagaattttaaaattaatg
 17055  tcagatattagaatgttattaattgcttataataaaattaaaagtaagaaaggtaatata
 17115  tctaaaggttctaataatattaccttagatgggattaatatttcatatttaaataaatta
 17175  tctaaagatattaacactaatatgtttaaattttctccggttagaagagttgaaattcct
 17235  aaaacatctggaggatttagacctttaagtgttggaaatcctagagaaaaaattgtacaa
 17295  gaaagtatgagaataatattagaaattatctataataatagtttctcttattattctcat
 17355  ggatttagacctaacttatcttgtttaacagctattattcaatgtaaaaattatatgcaa
 17415  tactgtaattgatttattaaagtagatttaaataaatgctttgatacaattccacataat
 17475  atgttaattaatgtattaaatgagagaatcaaagataaaggtttcatagacttattatat
 17535  aaattattaagagctggatatgttgataaaaataataattatcataatacaactttagga
 17595  attcctcaaggtagtgttgtcagtcctattttatgtaatatttttttagataaattagat
 17655  aaatatttagaaaataaatttgagaatgaattcaatactggaaatatgtctaatagaggt
 17715  agaaatccaatttataatagtttatcatctaaaatttatagatgtaaattattatctgaa
 17775  aaattaaaattgattagattaagagaccattaccaaagaaatatgggatctgataaaagt
 17835  tttaaaagagcttattttgttagatatgctgatgatattatcattggtgtaatgggttct
 17895  cataatgattgtaaaaatattttaaacgatattaataacttcttaaaagaaaatttaggt
 17955  atgtcaattaatatagataaatccgttattaaacattctaaagaaggagttagtttttta
 18015  gggtatgatgtaaaagttacaccttgagaaaaaagaccttatagaatgattaaaaaaggt
 18075  gataattttattagggttagacatcatactagtttagttgttaatgcccctattagaagt
 18135  attgtaataaaattaaataaacatggctattgttctcatggtattttaggaaaacccaga
 18195  ggggttggaagattaattcatgaagaaatgaaaaccattttaatgcattacttagctgtt
 18255  ggtagaggtattataaactattatagattagctaccaattttaccacattaagaggtaga
 18315  attacatacattttattttattcatgttgtttaacattagcaagaaaatttaaattaaat
 18375  actgttaagaaagttattttaaaattcggtaaagtattagttgatcctcattcaaaagtt
 18435  agttttagtattgatgattttaaaattagacataaaataaatataactgattctaattat
 18495  acacctgatgaaattttagatagatataaatatatgttacctagatctttatcattattt
 18555  agtggtatttgtcaaatttgtggttctaaacatgatttagaagtacatcacgtaagaaca
 18615  ttaaataatgctgccaataaaattaaagatgattatttattaggtagaatgattaagata
 18675  aatagaaaacaaattactatctgtaaaacatgtcattttaaagttcatcaaggtaaatat
 18735  aatggtccaggtttataa
;     G-cox1-I2-orf785 ==> end
 18753  taattattatactattaaatatgcgttaaatggagagccgtatgatatgaaagtatcacg
 18813  tacggttcggagagggctcttttatatgaatgttattacattcagataggtttgctactc
 18873  tac
;     G-cox1-I2 ==> end
;     G-cox1-E3 ==> start
 18876  TCTTAGTAATGCCTGCTTTAATTGGAGGTTTTGGT
;     G-cox1-E3 ==> end
;     G-cox1-I3 ==> start /group=IB (1.82e-34)
;     G-cox1-I3-orf335 ==> start /first_aa=N /note=LAGLIDADG ;; evalue:4.4e-37
 18911  aaccaaaaaagatatgaaagtaataataataataatcaagtaatagaaaataaagaatat
 18971  aatttaaaattaaattatgataagttgggaccttatttagctggattaattgaaggtgat
 19031  ggaactattctagttcaaaattcatcttcaataaaaaaatctaaatatagaccgttaatt
 19091  gttgtagtatttaaattagaagatttagaattagctaattatttatgtaatttaactaaa
 19151  tgtggaaaagtgtataaaaaaattaatcgtaattatgtattatgacttattcatgattta
 19211  aaaggtgtatatacattattaaatattattaatggatatatgagaacacctaaatatgaa
 19271  gcatttgttagaggtgctgaatttataaataattatattaattcaacaacaattctacat
 19331  aataaattaaaaaatatagataatattaaaattaaaccattagatacatcagatattggt
 19391  tcaaacgcttgattagctggtatgacagatgcagatggtaatttttctattaatttaata
 19451  aatggtaaaaatcgttctagtagagcaatgccttattattgtttagaattaagacaaaat
 19511  tatcaaaaaaattctaataataataatattaatttttcttatttttatattatgtctgca
 19571  attgcactatattttaatgttaatttatatagtagagaacgtaatttaaatttattagta
 19631  tctcttaataatacgtataaactatattatagttataaagtaatagtggctaatctatat
 19691  aaaaatattaaagtaatagaatactttaataaatattctttattatcatctaaacactta
 19751  gattttttagattgatctaaattagttattttaattaataatgagggtcaaagtataaaa
 19811  cttaatggtagttgagaattaggtataaatttacgtaaagattataataaaactagaact
 19871  acgtttacttgatctcatttaaaaaatacatatttagaaaataaataa
;     G-cox1-I3-orf335 ==> end
 19919  ataaattattattactttcttcccctccgaatccgtaatatatttacggatatataatct
 19979  cgtagtgtaaaaggtgtaacgagattattaataagttgccgtaatatattgtaaaatata
 20039  ttattattacaacactatatgcgggaaaaccctaaagtcataatataatattatccccac
 20099  gagggccacacatgtgtggccctcgcggggtatggtaaatttaattaagttataaatgta
 20159  ctatagtattaaaaattattatgaataatttccccacccccatgcgaagcatgggggggg
 20219  gtataagtatggacaatccgcaggaaaccaaataataattaatatcctgaacaaagtaag
 20279  tgaaggagatatcttaaaatatatataatatatattttataaattattatgtaggatcct
 20339  cagagactacacgtgttgcacccattatattatgtataatgggttgaagatatagtccaa
 20399  atataattgaaagattataataaaatg
;     G-cox1-I3 ==> end
;     G-cox1-E4 ==> start
 20426  AACTATTTATTACCATTAATAATTGGAGCTACAGATACAGCATTTCCAAGAATTAATAAC
 20486  ATTGCTTTTTGAGTATTACCTATGGGGTTAGTATGTTTAGTTACATCAACTTTAGTAGAA
 20546  TCAGGTGCTGGTACAGGGTGAACTGTCTATCCACCATTATCATCTATTCAGGCACATTCA
 20606  GGACCTAGTGTAGATTTAGCAATTTTTGCATTACATTTAACATCAATTTCATCATTATTA
 20666  GGTGCTATTAATTTCATTGTAACAACATTAAATATGAGAACAAATGGTATGACAATGCAT
 20726  AAATTACCATTATTTGTATGATCAATTTTCATTACAGCGTTCTTATTATTATTATCATTA
 20786  CCTGTATTATCTGCTGGTATTACAATGTTATTATTAGATAGAAACTTCAATACTTCATTC
 20846  TTTGAAGTAGCAGGAGGTGGTGACCCAATCTTATACGAGCATTTATTTTGATTCTTTGGT
;     G-cox1-E4 ==> end
;     G-cox1-I4 ==> start /group=IB (8.99e-21)
 20906  caaacagtggcccttattattatattaataatatataatgatatgcatttttctaaatgc
 20966  tggaaattattaaaaaaatgaattacaaatattataagtctattatttaaagccttattt
 21026  gtaaaaatattcatatcttataataatcagcaggataagataataaataatcttatatta
 21086  aaaaaaaagataatattaaaagatcctcagagactacaagaaaa
;     G-cox1-I4-orf242 ==> start /note=LAGLIDADG ;; evalue:7.6e-46
 21130  atattaaataattcaataaataaaaaatttaatcaatgattagctggattaattgatggt
 21190  gatggatattttggtattgtaagtaagaaatatgtatcattagaaattctagtagcatta
 21250  gaagatgaaatagctttaaaagaaattcaaaataaatttggtggttctattaaattaaga
 21310  tcaggtgtaaaagctattagatatagattacttaataaaactggtataattaaattaatt
 21370  aatgcagttaatggtaatattagaaatactaaaagattagtacaatttaataaagtttgt
 21430  attttattaggtattgattttatttatccaattaaattaactaaagataatagttgattt
 21490  gttggattttttgatgctgatggtacaattaattattcatttaaaaataatcatcctcaa
 21550  ttaacaatttctgtaactaataaatatttacaagatgtacaagaatataaaaatatttta
 21610  ggtggtaatatttattttgataaatcacaaaatggttattataaatgatccattcaatca
 21670  aaagatatagtattaaattttattaatgattatattaaaataaatccatcaagaacacta
 21730  aaaataaataaattatatttaagtaaagaattttataatttaaaagaattaaaagcttat
 21790  aataaatcttctgattcaatacaatataaagcatgattaaattttgaaaataaatgaaaa
 21850  aataaataa
;     G-cox1-I4-orf242 ==> end
 21859  attatttaataaagatatagtccaaattatatatatataatatatatatatataacaag
;     G-cox1-I4 ==> end
;     G-cox1-E5 ==> start
 21918  CACCCTGAAGTATATATTTTAATTATTCCTGGATTTGGTATTATTTCACATGTAGTATCA
 21978  ACATATTCTAAAAAACCTGTATTTGGTGAAATTTCAATGGTATATGCTATGGCTTCAATT
 22038  GGATTATTAGGATTCTTAGTATGATCACATCATATGTATATTGTAGGATTAGATGCAGAT
 22098  CTTAGAGCATATTTCCTATCTGCACTAATGATTATTGCAATTCCAACAGGAATTAAAATT
 22158  TTCTCATGATT
;     G-cox1-E5 ==> end
;     G-cox1-I5 ==> start /group=IB (1.34e-41)
 22169  a
;     G-cox1-I5-orf308 ==> start /first_aa=M /note=LAGLIDADG ;; evalue:1e-12
 22170  ataaatccctttagcaaggataaaaataaaaataaaaataaaaataaaaagttgatcaga
 22230  aattatcaaaaaataaataataataatataataaaaacatatttaaataataataatata
 22290  attataataaatatatataaaggtaatttatatgatatttatccaagatcaaatagaaat
 22350  tatattcaaccaaataatattaataaagaattagtagtatatggttataatttagaatct
 22410  tgtgttggtatacctctatatactaatattgtaaaacatatagtaggtattcctaataat
 22470  attttatatattataacaggtattttattaacagatggttgaattgattatctatctaaa
 22530  aaagatttagataaaaaaacaattatagaaattaattgtagatttagattaaaacaatca
 22590  ataattcatagtgaatatttaatatatgtatttatattattatcacattattgtataagt
 22650  tatcctaaaataaaaattgctaaagttaaaggtaaatcatataatcaattagaattttat
 22710  actagatcattaccatgttttactattttaagatatatattttataatggtagagtaaaa
 22770  attgtacctaataatttatatgatttattaaattatgaatctttagctcatataattata
 22830  tgtgatggttcatttgtaaaaggtggaggtttatatttaaatttacaatcttttctaact
 22890  aaagaattaatttttattataaatattttaaaaattaaatttaatttaaattgtctatta
 22950  cataaatctagaaataaatatcttatttatataagagtagaatctgttaaaagattattt
 23010  cctataatttataaatatattttaccttctataagatataaatttgatattatattatga
 23070  caaaaaaaatataatatgattaattaa
;     G-cox1-I5-orf308 ==> end
 23097  ttaattaattaattaatttatttattatttacttttttgatatatatagaggcaaactcg
 23157  aggaaaaccatataattagaataagtaataattatatgacaaccgtcgaactaaatcata
 23217  ttcaagaaattaatatgtaaaagcgtagagattagacgcctctggttatctaagtaatat
 23277  atatatatatattatatgataacataaggtataatccaatgagatcagtaatgattttaa
 23337  aacaataattttgttttaagtattaataataatattaatattcgacctcttaattgagga
 23397  tattataatcataattttttatattataatataaaatttaactagctagataatattata
 23457  taaaaaaaaaaaataatattatataaattaattaaaataatttttattaattgaaactga
 23517  aatgttttaaagttaaataaaag
;     G-cox1-I5 ==> end
;     G-cox1-E6 ==> start
 23540  AGCTCTAATCCATGGTGGTTCAATTAGATTAGCACTACCTATGTTATATGCAATTGCATT
 23600  CTTATTCTTATTCACAATGGGTGGTTTAACTGGTGTTGCCTTAGCTAACGCCTCATTAGA
 23660  TGTAGCATTCCACGAT
;     G-cox1-E6 ==> end
;     G-cox1-I6 ==> start /group=I(derived) (1.17e-08)
 23676  attaatttaataagtgtcgtgcttaaaattcactaaaataatatataataaattataata
 23736  aatatataaaaaaaataaaaaaaataaaaaaaaattaatatcttatgattaattttatat
 23796  aaataaaaatttattaaatattattggttatatatatatatatattaataataaaaaaat
 23856  atatatatatatatagctaacggggaaactcttataattattatttatataataaataag
 23916  acaatcccgtgataactttaatatatatatattatatattaaagtattgtagagactaaa
 23976  cgtgaatgattttaatattatttaaatattaaaattaagagatagtccaatcttatatgt
 24036  aaatataagttaataccaaaaaaaaaataatattattttgacttattat
;     G-cox1-I6-orf262 ==> start /note=LAGLIDADG ;; evalue:4.7e-18
 24085  atattaatattattaataataattttaactaataataaagtttttatagaaactttatat
 24145  tattatttaatatttaattttcaattaatatctccttttggggttccggtccctggtccg
 24205  gcccccgaaactaaagatattaagaatttatatgaatcaattataaataattatattaat
 24265  attttaaataaatatcttattaatattaataaagataatattaataaattaaaattttta
 24325  gataattatactgaagaagaaaaaggttattatttatctggattatttgaaggagatggt
 24385  aatatttatactagatgtttttcaattactttttctttagaagatgttttattagctaat
 24445  tatttatgtctttattttaaaattggtcatattacagctaaatataattttaataaagaa
 24505  ttaacagctgttaaatgaaatattataaaaaaaaaagaacaagaagtatttataaattat
 24565  attaatggtaaattattaacatataaaagatatgatcaatattttaaatataattttaat
 24625  aatcgtttaaatattaaattattaaaacctaaagaatttgatttactattaaatccttga
 24685  ttaacaggttttaatgatgctgatggttatttttatctaggttttcaaaaacataaaaat
 24745  agtcaatgattaaaatttcatttagaattatcacaaaaagatagttatattttagtccgg
 24805  cccgcccccgcggggcggaccccaaaggagatattattaaaaaatattttaaacttggtg
 24865  gtattttaa
;     G-cox1-I6-orf262 ==> end
 24874  aaagagattataaatctggtgctacagcttatatttataaagctcaatcatcaaaagcta
 24934  taaaaccttttattgaatattttaataattatcaaccattaagtcttagaagatataaac
 24994  aatatttattattaaatattgcttacttattaaaattaaataaattacatatattactta
 25054  attctttattaatattaaaagaattaatattattacaaagtgttaaaaatatatctttag
 25114  aaataaaaaatgaattaaataatagagttaaaattattattaataaacttcattataaca
 25174  atatcgaataatgataatattaaagagtaaaattcttaaagtgttaattaaataatattc
 25234  ttttttttttatg
;     G-cox1-I6 ==> end
;     G-cox1-E7 ==> start
 25247  ACTTACTACGTGGTGGGACATTTTC
;     G-cox1-E7 ==> end
;     G-cox1-I7 ==> start /group=II (3.79e-18)
 25272  gtgcggtctgaaagttatcataaataatatttaccatataataatggataaattatattt
 25332  ttatcaatataagtctaattacaagtgtattaaaatggtaacataaatatgctaagctgt
 25392  aatgacaaaagtatccatattcttgacagttatattataaaaaaagatgaaggaactttg
 25452  actgatctaatatgctcaacgaaagtgaatcaaatgttataaaattacttacaccactaa
 25512  ttgaaaacctgtctgatattcaattattatttattattatataattatataataataaat
 25572  aaaatggttgatgttatgtattggaaatgagcatacgataaatcatataaccattagtaa
 25632  tataatttgagagctaagttagatatttacgtatttatgataaaacagaataaaccctat
 25692  aaattattattattaataataaaaaataataataataccaatatatatattatttaattt
 25752  attattattatattaataaaatttaatatatattataaataattattggattaagaaata
 25812  taatattttatagaaattttctttatatttagagggtaaaagattgtataaaaagctaat
 25872  gccatattgtaatgatatggataagaattattattctaaagatgaaaatctgctaactta
 25932  tactataggtgatatgcctatctttatttatatatatattattattattaataataaaaa
 25992  aaaaaattaaaaaaaagataggaggtttatatataactgataaatatttattatattatt
 26052  tttttttataataaatattaaaagatattgcgtgagccgtatgcgatgaaagtcgcacgt
 26112  acggttcttaccgggggaaaacttgtaaaggtctacctatcgggat
;     G-cox1-I7 ==> end
;     G-cox1-E8 ==> start
 26158  ACTATGTATTATCAATGGGTGCTATTTTCTCTTTATTTGCAGGATACTATTATTGAAGTC
 26218  CTCAAATTTTAGGTTTAAACTATAATGAAAAATTAGCTCAAATTCAATTCTGATTAATTT
 26278  TCATTGGGGCTAATGTTATTTTCTTCCCAATGCATTTTTTAGGTATTAATGGTATGCCTA
 26338  GAAGAATTCCTGATTATCCTGATGCTTTCGCAGGATGAAATTATGTCGCTTCTATTGGTT
 26398  CATTCATTGCACTATTATCATTATTCTTATTTATCTATATTTTATATGATCAATTAGTTA
 26458  ATGGATTAAACAATAAAGTTAATAATAAATCAGTTATTTATAATAAAGCACCTGATTTTG
 26518  TAGAATCTAATCTTATCTTTAATTTAAATACAGTTAAATCTTCATCTATCGAATTCTTAT
 26578  TAACTTCTCCACCAGCTGTACACTCATTTAATACACCAGCTGTACAATCTTAA
;     G-cox1-E8 ==> end
;     G-cox1 ==> end
 26631  GTTATAAAATTTAATTATTTACTTAATAATTAAAAAGTAAATATTATATCTAAACTTAAT
 26691  AATATAATAATAATATTCTTATAAAAATATATAAAAAAAAATATATAAAATTTATTAAAA
 26751  TATCTCCTTTCGGGAACTATAATATATTTATATAAATAAATACTAATATAATCCTATTAT
 26811  ATATATATATATATAAAATAATATATATATATAATTAATATAAATAATATTTATAATAAT
 26871  TTTTTAATAATATATATAATTTAATATATTAATGAATATTATATAATTATTAAATATATT
 26931  ATAATATTATTATTATTTTATAATAAAAATATTTATTAATACTAAAAAAAATATAATTAT
 26991  AATTAGGATCTAACAATACATTTATCTGATTAATATTAATATTAATATTAATATTTATAT
 27051  TAATAAACGGATTAAATTAATTGTATCCAATTTAATTAAATTATAGATATATTATTTATA
 27111  ATATTAATATATTGTTTTATTAAAAAGGTAAAAATAGTTTTTATTTTATATATAAATATA
 27171  GGATATAAATAAATATATTATAGTGAACCCCGAAAGGAGAATATATTAAGAATATATTTA
 27231  TATTTTACATATAATTATTTATAATATAAATATCTCCGCAAAGCCGGATTAATGTAATTA
 27291  TTTAATAATTTTATTTAATAATTTATTAAAATAAATATTTACATTTGATAATATTTATAT
 27351  TATGTCAGTTATTTTATATTAATGTTTAATCTATTATAATATTTTTTTTTATAAATATAT
 27411  TATTTATTTATATTAATTATATATATATATTATTTTTATAATATATATATATTTTTATTA
 27471  AATATTTATTAAATATTTATTAAATTATTATAATGTTGTTATTAATCTTATTAAAAAATA
 27531  TATATAAAA
;     G-atp8 ==> start ;; mfannot: alternative ATG start pos 27528
 27540  ATGCCACAATTAGTTCCATTTTATTTTATGAATCAATTAACATATGGTTTCTTATTAATG
 27600  ATTCTATTATTAATTTTATTCTCACAATTCTTTTTACCTATGATCTTAAGATTATATGTA
 27660  TCTAGATTATTTATTTCTAAATTATAA
;     G-atp8 ==> end
 27687  TATATATTATTAATTTATTTATTCATATAAATATTATTATTATATATAAATATTAATAAT
 27747  ATTTATACTTATTTAATAATAATAAAATAAAAAATAATTATAATTTAATATATTTAATAT
 27807  ATTTCCTTACGGACTATATATTTATATATATATATTAAATACAATTTAATTTAATTTAAT
 27867  TATGTTATTTATTAAATAAAGTTATATTATGATATAATAACAATATTATATATTATTATA
 27927  TAATTATAATATATTTTAATATAATTATCAAAAGAAATAATAAAAAAATATTAATAAGAA
 27987  TATAATTTAATAATTATTAAAAAAAAATTCTTATAGTCCGGCCCGCCCCCCCCGCGGGGC
 28047  GGACCCCAAAGGAGGAGTAATAAAAATTATTAAATACAAATATTATATATATATAATTCA
 28107  TTATATATATATATATATAATAATTAATCTTATTTTTTTATATATTTATTTATATATCTA
 28167  TTTATATTTTATATATATTTATTTATATATCTAAGGGGTTCGGTCCCTCCCCCCGTAAGT
 28227  ATAATATACGGGGGTGGGTCCCTCACTATTTATATTTTTATTTTATATATTTTATATATT
 28287  TATAAATAAAGTATAATAAGATATAATTATGATTAATTATTTATAAGTTATAGTTTTATA
 28347  AATTTATAATTATT
;     G-atp6 ==> start ;; mfannot: alternative ATG start pos 28352
 28361  ATGTTTAATTTATTAAATACATATATTACATCACCATTAGATCAATTTGAGATTAGACTA
 28421  TTATTTGGTTTACAATCATCATTTATTGATTTAAGTTGTTTAAATTTAACAACATTTTCA
 28481  TTATATACTATTATTGTATTATTAGTTATTACAAGTTTATATCTATTAACTAATAATAAT
 28541  AATAAAATTATTGGTTCAAGATGATTAATTTCACAAGAAGCTATTTATGATACTATTATA
 28601  AATATGCTTAAAGGACAAATTGGAGGTAAAAATTGAGGTTTATATTTCCCTATGATCTTT
 28661  ACATTATTTATGTTTATTTTTATTGCTAATTTAATTAGTATGATTCCATACTCATTTGCA
 28721  TTATCAGCTCATTTAGTATTTATTATCTCTTTAAGTATTGTTATTTGATTAGGTAATACT
 28781  ATTTTAGGTTTATATAAACATGGTTGAGTATTCTTCTCATTATTCGTACCTGCTGGTACA
 28841  CCATTACCATTAGTACCTTTATTAGTTATTATTGAAACTTTATCTTATTTCGCTAGAGCT
 28901  ATTTCATTAGGTTTAAGATTAGGTTCTAATATCTTAGCTGGTCATTTATTAATGGTTATT
 28961  TTAGCTGGTTTACTATTTAATTTTATGTTAATTAATTTATTTACTTTAGTATTCGGTTTT
 29021  GTACCTTTAGCTATGATCTTAGCCATTATGATGTTAGAATTCGCTATTGGTATCATTCAG
 29081  GGATATGTCTGGGCTATTTTAACAGCATCATATTTAAAAGATGCAGTATACTTACATTAA
;     G-atp6 ==> end
 29141  ATTATAAAATAAAATTATAAAATAAAATAATTTACATATGGAGTATTAAACTATAATAAA
 29201  TACAATATACCCCATCCCCCCCTTTTAATAATATTCTTTTATCTAATAAAATATTTATTT
 29261  ATTAATATTATTATTATCTTCTTCAAGGACTTATTTAATATATTTAATAACTTATTATAC
 29321  TTATTTATATTTATAATTAATACAAATATATTATTAATCTTACTCCTTCGGAGTTCGGCC
 29381  CCCCATAAGGGGGGGACCTCACTCCTTCCCCACTGCACCTAATTATTATTAATATTATAT
 29441  ATAATATATATATTCTCATTAATGTTATATATAATATATATATTCTCATTAATATATTAA
 29501  TATAGTATTAAAAAAAATAAAATATTTAATAAATATTATTATTAATAATATTTATTAAAA
 29561  ATAATATAACATAATAAATATAAGATTATTATATAATATATTTATTATATCATATAGTTC
 29621  CGGGGCCCGGCCACGGGAGCCGGAACCCCGGAAGGAGAAATTATAACATATTTTTTAATA
 29681  ATATTCATATTTATTTTATATACAAATAAATATATTTATTTAGAATAATAAAAAAAAATA
 29741  ATAAATAAATATATTATTATCATTATTATACTTTATTCATTATTTATTATAATAATTATA
 29801  TATAACAATTATAATATATAATTATATTTTATATAATATTATATTAATATTTAATATATT
 29861  TATTATTATTATTACTTCTATGGAAACTTTATATTTTAGATATTTTTATTATTATTATTA
 29921  ATTTATAATGTTATATTTTTGATTTATAAATATATAAGTCCCGGTTTCTTACGAAACCGG
 29981  GACCTCGGAGACGTAATAGGGGGAGGGGGTGGGTGATAATAACCAGAATATTCAATAAAT
 30041  ACAGAGCACACATTAGATAAATTTTATAATATAACCAATATAAAATAAAATTAAAATAAT
 30101  TAATATATATATATAAATATAATAAATTATTATATATAAATATATATAATTTTTATAATA
 30161  AATATTATAATATTATATAAATAAATAATTATAATATATAATAAATATATAATAATAATA
 30221  AAAATATTAACAATATAATAAAAATTTATAATATAAATATAAATTATAAATAAGTTAAAT
 30281  TAATAAAATAATAAATGATTAACAAGAAGATATCTGGGGTCCCATTAATAATTATTATTT
 30341  TCAATAATAATTGGGACCCCCCACCATTATAATATCATATTAATTAATATAATAATAATG
 30401  TATATAAAATAGAAATAATAATTAATATAATAATAATAATATATATAAAATAGAAATAAT
 30461  AATTAAATATATATATAAATAATTATTTATATAATATATTATAAATAATAATAATAATAA
 30521  ATATTTATTAATTAATAATGATTATAAATATTTTATTTAATATAAATTTATAACTATTTT
 30581  ATTATATATATATTTTTTATTCATAAAAATTCCTTTTGAGGATTTTTATTTTATATAAAT
 30641  ATCTTCTAATATTTATAATAAATAATAATATATTCATTATATTTATAATTATATATAATG
 30701  TAATACGGGTAAACATTACCCGTTGTTCACGGGTAATGTTTACCCTATTTTATATAATTC
 30761  TTAATAAATATATTTATATTTTTATATAAAAAAAATTATAATAATTTATTAATTCTCCTT
 30821  TCGGGGTTCCGGCTCCCGTGGCCGGAACTCCGGAACTATAAAAATAATTTTAATATAATT
 30881  TATATATTTTATGATTAATATAATATATTATTAATGTAACTCCTTCGGGATTTGGTCCCC
 30941  CTCGTAAGTATATAGTATATAGTATATAGTATACGGGGGGTCCCTCACTCCTTCGGGGTT
 31001  CGGTCCTCCCTTACGGGTACGGATACGGATACGAATATGGGGAGTCCCTCACTCCTTATC
 31061  ACTACGCTGAAGGTGGAATTTATTTTATATTATTATTAAATCTTTATTTATTTAATTATA
 31121  TATTTAATATATATATTATTATAATAAAACACCTAATTATTATTAATGTTATATTTAATA
 31181  TAATATATATATTCTTAAAAATTTATATAATATAAATAAATAAAAAAAAAAGAAAGTACA
 31241  TAATTAATATTATTATAAATAATATTATTAAAAAGAATATAATATAATTAATAGAAAGAC
 31301  GTTTTAAAAATAAAAATAAAAATAAAAATAAAAATAAAAATAAAAATAAAAATAAAAATA
 31361  AAAGAGTTTTGGTTTACATATCAAGACCCAATTCAATTGAAACTATTTATTTATTAATCT
 31421  CCTCCCCTCCCCCTCACTATTATTATAAGTACAATTAGGGCGCCAACCCCGCAGTGTTAT
 31481  TTACTGGGAAATGTTTATCCCAATTAATATAATAACGAGAGTTATTAATTATTATTTATA
 31541  AATTCATATAATGTAATATAATGTAATGTAATTAATAGAACATTATTGTGTTATTCACCA
 31601  GTGTTAAGATATATTAATCCCAATTTTATTTAATAGTGAAGATTATATTTTATTAATTAT
 31661  GAATCCATATTATTATTATTTAATATATTTATAATATTATATATAATTATAATTATAAAT
 31721  AATTTATATAAAAAAAGTTTTATTAAAAAATATTATTAAAAATATAATATTAATAATAAA
 31781  TAAAAATAATATTATACTCTTAATAGAATTTATAATGATAAAAATTAAGATGAAGACTTT
 31841  TTTTTATAATTATTATAAATTTATATAAAAATAATATATATATATTTATATTTATTTTAT
 31901  TAATATATATAATATATTTATGTATATTAAAAAGATATATTTAAATATTTTTATTTTTTT
 31961  TTTATAAGATAATTTTTGTAAATATATAAGTAATAAATTAAGTTTTATAGGGGGAGGGGG
 32021  TGGGTGATTAGAAACTTAACTGAATAATATATATAAAGCATACATTAGTTAATATTTAAT
 32081  AATATAATCAATATATAATAATTATAAAATAATTAATTATATAATAATAATAATGTATAA
 32141  ACAATATAATAAATTGTATAAAATAAAATATAAATCATAAATAAAGCTAAATTAATAAAA
 32201  TAATAAATGATAAACAAGAAGATATCCGGGTCCCAATAATAATTATTATTGAAAATAATA
 32261  ATTGGGACCCCATATAGAATATAAATAATTAAATATATATATATAAATAATAATTTATAT
 32321  AATATATTATAAATAAATAATAATAAATATTATTAATCTATAATAATTATAAATATTTTA
 32381  TTAATATAAATTTAATAATTATATATATTTTTATAATAACTCCGAAAGAGTAAGGAGATA
 32441  TTAATTTCTTATAAAAATTTATTAATAATAATAATATATAAAATATATAAATAATATATT
 32501  ATATATAAAATAAAATAAAATAAATAATATATTAAAAATATTGAAAGTATTTTAATAAAT
 32561  AATAAATTTAAAATTCATATTTATAATAATAAATAAATAAATAAATAAATAAGTAAATAT
 32621  TTAGATTCTCATTAATATTAATATTTATATTTCTTTTTTTTTATAATAATAAAAATATCA
 32681  TATATAAATATAATATAATATAATATAATAAATTATTATATATAAATAATAAATATTAAA
 32741  TATAATATATAATAATATATAATCTTACAATTTATAATTTAATAAAGAAGGAAATAAATA
 32801  ATAATAACTCCTTTTGGGGTTCCGGTGGGGTTCACACCTTTATAAATAATAAATAAAGAT
 32861  GTTTACTCCTCTTCGGGGTTCCGGTCCCCTTTTTGGGTTCCGGAACTAATTAATATTTTA
 32921  TATAATAATAATAATATATTAATATAATTTCATTATTAATAAATATCTCCTGCGGGGTTC
 32981  GGTTCCCCCCCGTAAGGGGGGGGTCCCTCACTCCTTCGGAGCGTACTATTATTATAAATA
 33041  ATTATATATTATAATATAATTAAAAAGTATTATAATTGAAACGAAAATTGTAATTTTAAA
 33101  TGGAATAATAATTATTATATATTTAATATATTTAATAAAGTTATAATATCTCTTTCTACC
 33161  GGACTATTTTATTTTATTTTATTTTATTTTTATAAAGAAAAATAGTAATAATATTATCTT
 33221  CTCCTCCTTTCGGGGTTCCGGCTCCCGTGCCGGGCCCCGGAACTATTAATTATATAATAT
 33281  AATATAATATAATATAATATAATATGATACGGATCAAACATTACCCGTTGTTCACTGGCA
 33341  ATGTTTAATCCTATTGTATATAAATATAATAAAATAATTATCCCTCTCGTAATTCACATA
 33401  TATAAAATATAAAATATAAAATAAAAATATTATGATTATTATAATATATATATATATATA
 33461  TATAAATATATATATATAATTTATAATTTATATGATTAATATATTATATATATAAAAAAT
 33521  ATATTAAATTTACTTTTTATAGAAAGGAGTGAGGGACCCCCCCCCCTTACGGGGGGGAAC
 33581  CGAACCCCGCAGGAGATATTTATTTTAATACTTATATAGTATTTATTAATAATATAATAA
 33641  TTGTTATTATAAATATTAATAATAATATAAAAATAGGGTAAATAATATAAATAATATGAA
 33701  TAAATATAAAAACATATTAAATATAAAATATATCATAAATTTAATAAATATTATAATAAT
 33761  TTATAAATGATAGATATCTGGGGTCCTATAAATAATAATTATTTTCAATAATTATAGGGA
 33821  CCCCCACCTATTATATAAATATAAATATAAATATAAATATAAATACAAATATAAATATAT
 33881  AAATATATAAATATAATATAAATACAAATATAATATATAAATATAAATATAAATATATAA
 33941  ATATAAGTCCCCGCCCCGGCGGGGACCCCGAAGGAGTGAGGGACCCCTCCCTATACTAAT
 34001  GGGAGGGGGACCGAACCCCGAAGGAGTATAAATAAAAATTAATAATATATATATAATTAT
 34061  AATAGTTCCGGGGCCCGGCCACGGGAGCCGGAACCCCGAAAGGAGAAATAATAATATAAT
 34121  ATATAATAAAATATAACTTATTAATATAATATTAAAAATATAATTAACAAGAATAAATAG
 34181  TCCGTGGGATCGAACCCCCTTTTTTATTTAATATTTAATATTTAAAGAAGGAATTGTTTA
 34241  TATATATTAATATCTTATTTGGGGATTAATATAATATATAAGTTTTGGATACCAGGCCAA
 34301  AGACCGGAATCCCAAAAGGAGATTATATAAATATTATTTATCTCCCTTTTTTAATATTAT
 34361  AATAATTTTATTAAAAATAAAATAATAATAATAATTATAATTTATAATAACAATTATAAT
 34421  AATTTAATTAATTAATTAATTAATTAATTAATTAATTAATTAATTAATAATAAATATAAA
 34481  TATAAAAAGAATATAATTTATAATAAATAAATTTATATATATATATATATATTAAATAAA
 34541  ATATTTACTTCATTAATATAAAATATAAATATATTTAATTAATAAGTATATATATATAAT
 34601  AATATATAATAACCTATTTATATATATAATCTTAATATAATTATAAGAAATATTATATAA
 34661  GTAATATATAAAAATAATATAAAATAATTATAATTCAATTTATATATTAATAGTTCCGGG
 34721  GCCCGGCCACGGGAGCCGGAACCCCGAAAGGAGGAATAAGATAAATATATAAATTATATT
 34781  AATAAATATAAATTTTAAATGAATTAATAAAATTAATATATATATGTATATATATATATA
 34841  TATTAAAAATATTTAATTATTTTTAGGAAGGAGTGATAGATCCCTTTGGGGGACCGAACC
 34901  CCTATTTAAGAAGGAGTGCGGGACCCCGTGGGAACCGAACCCCTTTTTTATTTAAAGAAG
 34961  AAGTTTTATTTTATTTTATTTTATTTTATTTTATTTTATTTTATTTTATTTTATTTTATT
 35021  TTATTTAATTTAATTTTAATTAGGTTAATAAATAGTAATAATAAACTTAATAATAATAAT
 35081  AATAATTTTATTTTTATAATTTATTAATAATAATAATAATTATATATATATATATTATTA
 35141  ATAAATATA
;     G-trnE(uuc) ==> start
 35150  GACCTTATCGTCTAATGGTTACGACATCACCTC!TTC!ATGTTGATAATATCGGTTCGAT
 35208  TCCGATTAAGGTTA
;     G-trnE(uuc) ==> end
 35222  TTCATAATAATAAATATTTGTAAAAAAAGTATATATAATTAAACATATTCTTTATATTAA
 35282  TTAATAATTATTAATAATATACATTTTATATAATACAATTATATATATATATATATTTTT
 35342  TTTTAATACAAATAATATATTCATAATAATAAATACCGATTGTTATTATACTATAATAAA
 35402  ATATATAATATATTTTTCATTATAATATTTTTAAATAAATATTATAATAAATTATATAAA
 35462  TAATATTTATGTATAATAATAATAATAATAATTGTTATTAATTAATTCTATAATTATTAT
 35522  ATATTTAATTTTTTTTTTTAATATAATATATAATAATATAATTTATTTTATTTTTTTTTA
 35582  TAGTTCCGGGGCCCGGTCACGGGAGCCGGAACCCCGAAAGGAGAATATAAATTAATAATA
 35642  ATATAAATAACATATTAACAATAAATTATTGTTAATATAATAATAATAATAACAATATTA
 35702  ATAAATAATATAAAAATTATTAATATTATATTTATATAATATTAATATAAAAATCTTTCA
 35762  TAATATTAATTATTATTAAATAATAATGATATCATTAATATTAATATAATCGTCAATATT
 35822  ATTTATTTATTTATTTATTTATTTATTTATTTATTTATTTATTATTAAATAAATATTTTT
 35882  AAATATTATATTATATTATTAACTTTTTATTAAAAAAATTAATAATGATATAATATAATT
 35942  AATATTATCCACGGGACCAATGACCAACCCAGTAGTTGACCGGATTGGCGCCCGCGAGGT
 36002  TTATATTTAATAAATAATAATAATAATATTAATAAAATCTATTAACTTTTTTTTTTAATG
 36062  GATTATATTAATGAAAAAAAAATGAGAAATATCTTTTTTTTTTAATAATTATAATTTATA
 36122  TATAATAAAATATGTATATATAATAAAAAAATAGTTTTTAATATTATAATATAATTATAT
 36182  ATATAATTATAAATATATATATATATAATAAGTATTAATTAATAATATATATTTATATAT
 36242  TTTTTATTAATTAATATATATAAAATATTAGTAATAAATAATATTATTAATATTTTATAA
 36302  ATAAATAATAATAAT
;     G-cob ==> start
;     G-cob-E1 ==> start
 36317  ATGGCATTTAGAAAATCAAATGTGTATTTAAGTTTAGTGAATAGTTATATTATTGATTCA
 36377  CCACAACCATCATCAATTAATTATTGATGAAATATGGGTTCATTATTAGGTTTATGTTTA
 36437  GTTATTCAAATTGTAACAGGTATTTTTATGGCTATGCATTATTCATCTAATATTGAATTA
 36497  GCTTTTTCATCTGTTGAACATATTATAAGAGATGTGCATAATGGTTATATTTTAAGATAT
 36557  TTACATGCAAATGGTGCATCATTCTTTTTTATGGTAATGTTTATGCATATGGCTAAAGGT
 36617  TTATATTATGGTTCATATAGATCACCAAGAGTACTATTATGAAATGTAGGTGTTATTATT
 36677  TTCATTTTAACTATTGCTACAGCTTTTTTAGGTTATTGTTGTGTTTATGGACAGA
;     G-cob-E1 ==> end
;     G-cob-I1 ==> start /group=II(derived) (8.50e-12)
 36732  gtgagacaagtataagtatattattataatatcataccattaaataaattattttaatga
 36792  aatgattatgtttatatataacatatacctaattagacatgcattattagtaataatttt
 36852  gtatgaaactctaataataataattattattaattattaaggtaagattcatatggatag
 36912  cgtaagtcaatctaatattataaaatatcgtaacataaacaatatttttttctattatta
 36972  attaataaataataataaataaaaataattatatgagaagtaagatattcaattctgtct
 37032  agaatacatatatatacgttaatactcatcggtataaaattagaatcctaagtgaattat
 37092  tgaaagtataataatataaacttggtaagcccaattatttccatataatattaatataaa
 37152  tattatatggtagttatatataatattattaaataaataataatagaaattataatatag
 37212  ataagtgggtaaaagactattgaaaaagctaaagattatatgtaatgtataatatagatc
 37272  aaattatttatatattttaataaaaatatattaataatggttaatattattattaattaa
 37332  ttaattaattaattaataataataacgaataaatgattaatgtgaaagcatgctaacttc
 37392  aatataggatgatttatatagtatataaattgtttgagctgtatactatgaaagtagtac
 37452  gtacagttctgagtgggggaaaatttgtaaagatctacctatcacaat
;     G-cob-I1 ==> end
;     G-cob-E2 ==> start
 37500  TGTCACATTGAGGT
;     G-cob-E2 ==> end
;     G-cob-I2 ==> start /group=ID (2.10e-21)
;     G-cob-I2-orf280 ==> start /first_aa=N /note=LAGLIDADG ;; evalue:6.4e-10
 37514  aatataaatatcgcctcaaatatatttaatataataaaactaatttatataataatgtta
 37574  atattattaatttatattttttatacgattataataagacaaataataaaaactaaagaa
 37634  tatcttatattaattaagagtatagattatattaataaaaataaatatataattaattta
 37694  aatataacaaataagaaagatataaataataatattggtccattaaatataaacatttta
 37754  tcaattatttatggttcaatattaggagatggtcatgctgaaaaaagaaaaggtggtaaa
 37814  ggaacaagaattgtatttcaacaagaatattgtaatattaattatttatattatttacat
 37874  agtttattagctaatttaggttattgtaatactaatttacctttaattaaaactagatta
 37934  ggtaaaaaaggtaaaattagacaatatttaaaatttaatacatgaacttatgattcattt
 37994  aatatgatttattcagaatggtatattaaaaatatatctggaaaaggtaatattaaagtt
 38054  attcctaaatctttagacaattatttaactcctttagctttagctatttgaattatagat
 38114  gatggatgtaaattaggtaaaggtttaaaattcacaactaattgttttagttataaagat
 38174  gttcaatatttactttatttattacataataaatataatattaaatctactattcttaaa
 38234  ggcaataaagaaaatacacaatttgttatttatgtatgaaaagaatctatacctatttta
 38294  actaaaattgtatctccttatattattcctagtataaaatataaattaggtaattattta
 38354  taa
;     G-cob-I2-orf280 ==> end
 38357  taaaatatatagtattatattaattattatattattataatgcgatattattgaaaacat
 38417  gtcaaaattatattattaagtaacaagacagtgggttatataattatatgatcccaacag
 38477  aatacaccaataataggtattattataaaaaaaataataatatttaatgtttattcgaag
 38537  aaaatttataatattattattataacacaaggtttaataatctatatatatatattatat
 38597  atataactactgttattattccatttacctaattaatatataaataatgaattataatta
 38657  ttatgattaatatttttataataataaccccatcataacatttatatataacatttatat
 38717  ataacatttatatataatatttatattatggtattattaggtataaatatttattcataa
 38777  gagaaaatagtgattaaatggaattataaaaagggtagatattattaaatacagggtatt
 38837  atttatattaataaatcaataaatattgagattattattattaaaaaataataataattt
 38897  ataaataatattattttcttg
;     G-cob-I2 ==> end
;     G-cob-E3 ==> start
 38918  GCACTAGTTATTACTAATTTATTCTCAGCAATTCCATTTGTAGGTAACGATATTGTATCT
 38978  TGATTATGAGGTGGGTT
;     G-cob-E3 ==> end
;     G-cob-I3 ==> start /group=IB(3') (1.30e-04)
 38995  t
;     G-cob-I3-orf348 ==> start /first_aa=N /note=LAGLIDADG ;; evalue:1.5e-50
 38996  aatatagaggatccatattatagtaatataatattaaataaatctgttttatgctgaaat
 39056  atcttcatttgaataataaattactatattattcaattaattatttataataatataatt
 39116  tgaaataaaaataatatagttaaaatatttattataagaagaaaattagcagtaattaat
 39176  atatatatatatataaaattaattattcagagactttatagttattatataaataatact
 39236  attatttatgataaaaatcataaattaaacacagataatcctatttatgcatatattgtt
 39296  ggtttatttgaaggagatggttgaattactatttcaaaaaaaggtaaatatttattatat
 39356  gaattaggtattgaaatacatattagagatattcaattattatataaaattaaaaatatt
 39416  ttaggtattggtaaagtaacaattaaaaaattaaaaataaaagatggtactattaaagaa
 39476  atatgtaaatttaatgtaagaaataaaaatcatttaaagaatattattattcctattttt
 39536  aataaatatcctatattaactaataaacattatgattatttatattttaaagataattta
 39596  ttaaaagatattaaatattataatgatttatcttattatttacgtcctattaaaccattt
 39656  aatactcttgaagatattttaaataaaaattatttttcttcatgattaattggttttttt
 39716  gaagctaaaagttgttttagtatttataaacctataaataaaaaaataaaacttgctagt
 39776  tttgaagtatctcaaaataataatatagaagttatattagctattaaatcatatttaaaa
 39836  attaatcaaaatatttatataaatgaatttaataattcaaaaataacacttaaaagtatt
 39896  aatgatattaaaaatgttgtaatatttattaataataatcctattaaattattaggttat
 39956  aaaaaattacaatatttattattcttaaaagatttacgtcttattcttaaatataataat
 40016  tattttaaaattccttctaaatattaa
;     G-cob-I3-orf348 ==> end
 40043  tcttatataaaaatataataataatatatttatatattatataattatataaacaaaata
 40103  taatttatatataattatttattataaatatagtccggcccgccccgcggggcggacccc
 40163  gaaggagtgagggacccctccctattctaacgggagggggaccgaaccccgaaggagttt
 40223  aattatatattaaatatattattatcaataaataattcctttgaactatttattatttta
 40283  ttatatttattttctccttcattattaatttttattaataattaaaatcttatcatttta
 40343  tggtatttttatttctattttaggatatcgaaactataaattaaaaagtataattttatt
 40403  aattataatttatgattaataaataagaaataaaaactttagaagtaatatttatctttt
 40463  ttttttataaataaatattatgattaatatataatcatttataaatatttatatataatt
 40523  atatatatacataaataggattaagatatagtccgaacaatatagtgatatattgataat
 40583  agttttcaaatatgtaactatttaaacattaaaag
;     G-cob-I3 ==> end
;     G-cob-E4 ==> start
 40618  CTCAGTATCTAACCCTCTAATCCAGAGATTCTTTGCGTTACATTATTTAGTACCTTTTAT
 40678  CATTGCTGCAATGGTTATTATGCATTTAATGGCATTACATATTCATGGTTCATCTAATCC
 40738  ATTAGGTATTACAGGTAATTTAGATAGAATTCCAATGCATTCATACTTTATTTTTAAAGA
 40798  TTTAGTAACTGTTTTCTTATTTATGTTAATTTTAGCATTATTTGTATTCTATTCACCTAA
 40858  TACTTTAGGT
;     G-cob-E4 ==> end
;     G-cob-I4 ==> start /group=IB (1.09e-19)
;     G-cob-I4-orf386 ==> start /first_aa=Q /note=LAGLIDADG ;; evalue:1.5e-44
 40868  caaaatatggccttattattaattacatatgtaattaatattttatgtgctgtatgctgg
 40928  aaatctttatttattaaatatcaatgaaaaatttataataaaactctatattattttatt
 40988  attcaaaatattttaaatacaaaacaattaaataatttcgtattaaaatttaattgaaca
 41048  aagcaatataataaaataaatattgtaagtgatttatttaatcccaatagagtaaaatat
 41108  tattataaagaagataatcagcaggtaaccaatataaattcttctaatactcacttaacg
 41168  agtaataaaaagaatttattagtagatacttcagagactacacgcacactaaaaaataaa
 41228  tttaattatttattaaatatttttaatataaaaaaaataaatcaaattattcttaaaaga
 41288  cattatagtatttataaagatagtaatattagatttaaccaatgattggccggtttaatt
 41348  gacggagatggttatttttgtattactaaaaataaatatgcatcttgtgaaattcttgta
 41408  aaattaaaagatgaaaaaatgttaagacaaatccaagataaatttggtggttctgtaaaa
 41468  ttaagatcaggtgttaaggctattagatatagattaaaaaataaagaaggtataattaaa
 41528  ttaattaatgccgttaatggtaatattcgtaatagtaaaagattagtacaatttaataaa
 41588  gtatgtattttattaaatatcgattttaaagaacctattaaattaactaaagataatgct
 41648  tgatttataggattctttgatgctgatggtactattaattattattattccggtaaatta
 41708  aaaattagacctcaattaactattagcgttacaaataaatatttacatgatgttgaatac
 41768  tatagagaagtatttggtggtaatatttattttgataaagctaaaaatggttattttaaa
 41828  tgatctattaataataaagaattacataatattttttatctttataataaaagttgtcct
 41888  tctaaatctaataaaggtaaacgtttatttttaattgataaattttattatttatatgat
 41948  ttattagcttttaaagcacctcataatactgctttatataaagcttgattaaaatttaat
 42008  gaaaaatgaaataataattaa
;     G-cob-I4-orf386 ==> end
 42029  attttctccgtattcattattatattatctaatttataaaatatttaaagattccttata
 42089  ataatataacatctttgtaaattattgttaaagataatataaattattatgaatcggtag
 42149  attatatttttacaatcttattaaataaaattctgatcattaaacatgattgaagaaata
 42209  ataatagtttatgaaataagatagtgtaatataaatttttatgaagatatagtccatttt
 42269  atatttattataaaag
;     G-cob-I4 ==> end
;     G-cob-E5 ==> start
 42285  CATCCTGATAACTATATTCCTGGTAATCCTTTAGTAACACCAGCATCTAT
;     G-cob-E5 ==> end
;     G-cob-I5 ==> start /group=IA (3.67e-22)
 42335  tgatattaaaaatattaataaaattattattatttaatcttatttattttatataaaaaa
 42395  aataaataataattattaataaaaatatattatttatttctcctttcggggttatttata
 42455  tatattcctttataatttatatttaatatattatattaaatatatgaaaaattataataa
 42515  ataaattaattaattaataataaataataataaaaagtacagtagcattaaatattctta
 42575  agtttccgctttgtgggaactcccataaggagtttaatgattaaaattggttaattgtca
 42635  agaaaatctaaggtattaataaataaataatactatgacaacttgcagcgaagtttatat
 42695  catctctatattatatattaatatatatatataataataataataatattaatataatat
 42755  aagatataaaaacgttcaacgactagaaagtgaactgagatagtaatacctttccacgaa
 42815  aaccaattaatttataaattatttttaaataaagaatagattattaattttttttatata
 42875  gttccgggccccggccacgggagccggaaccccggaaggagtaatatatattatatataa
 42935  aataaaaaatatatatatatatattataaaatatcaaaagttttaatcttttattataaa
 42995  ttaatgacatagtctgaacaataatgaaaattattgagataagatattaaataatcttat
 43055  gttaacatatataaattg
;     G-cob-I5 ==> end
;     G-cob-E6 ==> start
 43073  TGTACCTGAATGATACTTATTACCATTCTATGCTATTTTAAGATCTATTCCTGATAAATT
 43133  ATTAGGAGTTATTCTAATGTTTGCAGCTATTTTAGTATTATTAGTTTTACCATTTACTGA
 43193  TAGAAGTGTAGTAAGAGGTAATACTTTTAAAGTATTATCTAAATTCTTCTTCTTTATCTT
 43253  TGTATTCAATTTCGTATTATTAGGACAAATTGGAGCATGCCATGTAGAAGTACCTTATGT
 43313  CTTAATGGGACAAATCGCTACATTTATCTACTTCGCTTATTTCTTAATTATTGTACCTGT
 43373  TATCTCTACTATTGAAAATGTTTTATTCTATATCGGTAGAGTTAATAAATAA
;     G-cob-E6 ==> end
;     G-cob ==> end
 43425  TATATAATTAAATTAATACATAGATATAATATATATATTATTATTATTAATAATATAATA
 43485  AAAATAAAAATAAAATTATTAATAATAATAATACTTTAATAATATTCTTAAAAATAATAT
 43545  ATCTCTAATTTATAAAAATTAAATAATAATAATAAAAAAAAAATATTATAAAATATAAAT
 43605  TAATTAATAATGAAAATAATATACTTATTAAATTAATATAAATAAATGAATAATATAATA
 43665  TAACTATATTGAATTATAATCTATCTATCTTTTTTTTTCATATAATTATAATATATATAT
 43725  TAATATATATAATTATTATTTTATATATTATAGTTCCGGGGCCCGGTCACGGAAGCCGGA
 43785  ACCCCGCAAGGAGATTTATTAATTATTATTATCATTATTATTTTTTATTTAATCTTATTT
 43845  ATTATAAAATAATTAATTATCATAAAGCATAATTATTATAGAATCTTATTATTTTCTTTA
 43905  TTTAAATTTATAAAAATATAAAGTCCCCGCCCCCTTTTTATTTTATTTAATTAAGAAGGT
 43965  ATTTTAAAAAAGGAGTGAGGGACCCCCTCCCGTTAGGGAGGGGGACCGAACCCCGAAGGA
 44025  GTACTCATTTAATATAAATATTAAATAAAAATTATTTTATATATATTAATGATTATTAAT
 44085  ATTGATAATATAAATTATTTTATAATTAATTATTATAAATATATAACTATTAATAATTAA
 44145  TTTTTAATCTAGGGGTTTCCCCCACTTACATAAACTTACGTATACTTACATATACTTATG
 44205  TATACTTACATATACTTACGTATACTTATATATACTTATGTATACTTACGTATACTTACA
 44265  TATATGGGGGATCCCTCACTCCTCCGGCGTCCTACTCACCCTATTTATTAATCATTAATA
 44325  AGAAATTATTATTAAAAAAATTATAATTTACTCAAAGTTAATTATAAATATATTTTTAAA
 44385  TATCTATTTTATTAATCTTTTATAAAATTTAAATTAATTGTAATTAATTAATATTATAAT
 44445  AATTATTCTTAGGAAGGATATTTATTTATTTTAATTATGAATTCCTGACATAGAGACAAT
 44505  TAATTAGAACTTCTTATTATTATTATAGTAATAATAAAAATATTCTAAATATATTATATA
 44565  TATTATTATTTTTTTTATTATTAATAAAATATTATAATAAATTTAAATAAGTTTATAATT
 44625  TTTGATAAGTATTGTTATATTTTTGATTTCCAAATATATAAGTCCCGGTTTCTTACGAAA
 44685  CCGGGACCTCGGAGAAGTAATAGGGGGAGGGGGTGGGTGATAAGAACCAAACTATTCAAT
 44745  AAATATAGAGCACACATTAGTTAATATTTAATAATATAACTAATATATAATAATTATAAA
 44805  ATAATTAATTATATAATAAAATATAAAGTCCCCGCCCCGGCGGGGACCCCGAAGGAGTAT
 44865  TAACAATATAATATATTGTATAAAATAAATTATAAATAAGAAATAAAAACCAAATAAATA
 44925  ATATAATAATTGATTAACAAGAAGATATCCGGGGTCCCAATAATAATTATTATTGAAAAT
 44985  AATAATTGGGACCCCCACCTAAAATATATATATAACTAATAATATATTATATATATTAAT
 45045  ATATAATAATATTATTAAAATATAATATTATTAAAAAAAAAGTATATATAAAATAAGATA
 45105  TATATATATAAATATATATATTCTTAATAAATATTATATATAATAATAATAAATAATTTC
 45165  ATAATAAATTATTTATTTTTATTAATAAAAATTACTTATCTCCTTCGACCGGACTATTAA
 45225  ATATTAAATATTTAATATTTAATATTTAATATTTAATTCTATAGATATTCATATGAAAAA
 45285  TAATAAGTATATAATTATGATAATGAATATATTTTTATTTATAATTTATTATTATAAAAA
 45345  TATTTTAATTTAATAATAATAATAAATCATTATATTAATTCTTTTAAGAATTTATAATTG
 45405  TCATTATTTATTATATACTCCTTATTAAAAGGGATTCGGTTTCCCTCATCCTCATGGGTA
 45465  TCCCTCACTCCTTCTGATAATTAATTTTATAATAATAATAAAATAAACTTAATTAAATAT
 45525  TATATATTTATTTACAATTATATATATATATTACTCATAATTAAATTAAATTAAGATGCA
 45585  ATTCAATACGGTTGTATTATATTATTCATCAAATATTGTTAATATTGATACCTACAGAGA
 45645  TATTTAATATTTTTATTATTATTATCCATTACTTTTTTTATTATATTTTAATTATTTATT
 45705  TATTTATTTATTTATAATAATAATATTTCATATTATCAATTATTATTTTTTTTTTTTATA
 45765  ATATATAATTAAATTATTTATATAGTTCCCTGAAAGGAGAATAAATAAAATATTATATAA
 45825  ATATTTATATCTTTATTAATATTAATATAAGTAATATATATAGTTTATGATATTTAATTT
 45885  TATCATAATATAATAATAATTATATAAATCTTATACACATTTATATAAGTATATATATAT
 45945  ATTATTAATATAATGAACATCTATTAAATAAAATAATTGTAAATCTCAAGTAAATTATTA
 46005  TTATTTTTTTTTTAATAATAATTTATGATTTATAATTAATAAATAAAAGAGTAATTATAT
 46065  GATAAAAAAGGTAATAAATAAAATTTATAGTTCCGGGGCCCGGCCACGGGAGCCGGAACC
 46125  CCGAAAGGAGTTTATTTATATATATATATATATGAATTAATATTTAATAATAAATAATAA
 46185  TATAATTAATAATATTATTATTATTATAATTTTTTTGTTTATAATATTAATAAAATATTA
 46245  TTATATATATATTATAATAATATTAATAAAATATATAAATAAGTCCCTTTTTTTTTATTT
 46305  AAAATAAAGAAGGAATAATTAAATAATATTTTAATAATTTAATTAAATAGTGTATTAAAA
 46365  GATAATAAAAAGTAATATTAATATATTAATTATATATAATATATTTATATATAATTATAT
 46425  ATATATATATAAATAATAATAAATATATATATAATATAAAAATAAGAATAGATTAAATAT
 46485  TTAATAAATAAATATT
;     G-atp9 ==> start
 46501  ATGCAATTAGTATTAGCAGCTAAATATATTGGAGCAGGTATCTCAACAATTGGTTTATTA
 46561  GGAGCAGGTATTGGTATTGCTATCGTATTCGCAGCTTTAATTAATGGTGTATCAAGAAAC
 46621  CCATCAATTAAAGACCTAGTATTCCCTATGGCTATTTTAGGTTTCGCCTTATCAGAAGCT
 46681  ACAGGTTTATTCTGTTTAATGGTTTCATTCTTATTATTATTCGGTGTATAA
;     G-atp9 ==> end
 46732  TATATATAATATATTATAAATAAATAAAAAATAATGAAATTAATAAAAAAATAAAATAAA
 46792  ATAAAATCTCATTTGATTAAATTAATAACATTCTTATAATTATATAATTATTATAAAATA
 46852  TATAAATATTATAATAATAATAATATATATAAATTATAATAAAAAATAATAATAATATAT
 46912  AATATACCTTTTTTTTAATATATTAATATATAAATAAATAAATAATGGATAATATATAAT
 46972  TACTTTTTTTATATCATTAATAATAATAATTTATAAATATTGTTATAATAAACATTTATA
 47032  TAAATAAATATAAATTACCATAATAAGATATATTATTTATTTATAATAAAAATATTTATT
 47092  AATAAATAAGAAATATATATATTATGATAATATTTATTAATAAATAATAAATTCTTTATA
 47152  TATAAATATATTAAATATATTTAATTGAACACAATATAATTTTTATTGTATTATTCATTG
 47212  AATAATATTAATATTAATATTAATATAATATTAGTGAACATCTCCTTTCGGGGTTCCGGC
 47272  TCCCGTGGCCGGGCCCCGGAACTATTAATATTTAATAAAATATATATAATTTATAATTTT
 47332  CATATAATTAATATAATAATTAGGTTTATAAATAAATTATAATATATTATAACAATATAA
 47392  TAAAATATATTATAAATCTATCTATCTATCTATATAATATATAAATTTATATATACATTA
 47452  ATAATATTTAATTATAATTATTTAAATATTTAATTTATTAATATTCCCCGCGGGCGCCAA
 47512  TCCGGTTGTTCACCGGATTGGTCCCGCGGGGTTTATATTATTTAAATATTAAATATTAAA
 47572  TAATAATTTATATTATATTAATAAATATAATAAATTAAAAATATATGATTAATTATATAA
 47632  TAATAATAATAATTATTTTAATATTATAATTTATAAAATTAATTATATTAATTATATTAA
 47692  TTCTTATTATATAATAATTATTAATAATAATTTATTTTAAGAAAGGAGTGAGGGACCCCC
 47752  TCCCGTTAGGGAGGGGGACCGAACCCCGAAGGAGAAAATAAATTAATAAAAGTTTAAAAG
 47812  TTCTTATATTAATAATTATATAATATTATATTAAAGATTTTTATAATATATATATATAAT
 47872  ATATTTATAGTTCCGGGGCCCGGCCACGGGAGCCGGAACCCCGAAAGGAGTTTATTTAAT
 47932  ATTTATATTTATATTAATATTTATATTTATATTTATATTCCTCTTAA
;     G-trnS(uga) ==> start
 47979  GGATGGTTGACTGAGTGGTTTAAAGTGTGATATT!TGA!GCTATCATTAGTCTTTATTGG
 48037  CTACGTAGGTTCAAATCCTACATCATCCG
;     G-trnS(uga) ==> end
 48066  TAATAATACATATATATAATAATAATTTTAATATTATTCCTATAAAAATAAAATAAATAA
 48126  ATAAATAATAATAATTAATTAATTAATTAATTTTAATAAATATAAAATATATAAAAATAA
 48186  TAATAATAATAATTATTATTTTAATAATATTATTTATATAATAGTCCGGTCCGACCCTTT
 48246  TTATTCTTAAGAAGGGATTTTATTTTATTAATTAATAATAATATATTAAAAATTATAAAT
 48306  AATTAATAATTCTTTATATTTATATATATATATATATATTTATATATTTATATATATATT
 48366  TTAATAATATTATGATATATTTTATTTTAATAATATTTTTATTTTTATATATAAAATTAT
 48426  AATATTTTATTTTATAAATTATTTATATATAAATTATTAATAATAATTATTTTTTTTTAT
 48486  TTGGGATTTATATTATTATTATAAAGAATATAATGTTATTAATAACTGCAAAAAATATCT
 48546  AATATATTATTATTTATAATAATAAATAATATTATAATAAGGATGCATATTATATATATA
 48606  TATATATTTCTATTTATATTAATATTAATATTAATATGTATATATAATAGATAAAAAGTA
 48666  AAAATAAAAAATA
;     G-rps3 ==> start ;; mfannot: alternative ATG start pos 48676
 48679  ATGAAATTAAAATTATTAAATATAATTTTATCAATAATAAATAAACTTAATAATAATAAT
 48739  AATATTATTATTAATAATCTATTAGATTCATTAATAAATAAGAAATTATTATTAAAGAAT
 48799  ATATTATTAGATATAAATAATAAAAAAATAAATAATATAAAAAGAATATTAAATAATAAT
 48859  AATATAAACCCCGCGGGCGCCAATCCGGTTGTTCACCGGATTGGTCCCGCGGGGAATATT
 48919  AATAATAAATTACAACATTTAAATAATATAAATAATTGAAATCTACAAATTTATAATTAT
 48979  AATAAAAATATAGAAATTATAAATACTATAAATGATAAATTAATTAATAAATTATTATAT
 49039  AAAATAATAACTTTAAAATTAAATAATATAAATATTAATAAAATTATTATAAGTAAACTT
 49099  ATTAATCAACATAGTTTAAATAAATTAAATATTAAATTTTATTATTATAATAATGATATT
 49159  AATAATAATAATAATAATAATAATAATAATTATTATATAAATATAATAAATAAATTAATA
 49219  AATATTATAAATAATAATATAAATAATAATTTATGTAATATTTTAAGTTATTATTATAAT
 49279  AAAAAAGTAACTATTGAACCTATTAAATTATCATATATTTATTTAAATAGTGATATTTTT
 49339  AGTAAATATATTAGTTTAAATGATATAGATAAATATAATAATGGTATCTTAACTAATTAT
 49399  CAACGTATATTAAATAATATTATGCCTAAATTAAATGATCATAATATTTCTATAAATTAT
 49459  ATTAATAATATTAATAATATTAATAATAATAAATATAATAATATAATTAATTTATTAAAT
 49519  AATAATAATAATATTAATAATAATAATAATTATAATAATAATAATAATAATTATATTGGT
 49579  AATATTAATAATATTTATAATAATATAACTATTGATAATATTCCTATAGATATTTTAATA
 49639  TATAAATATTTAGTTGGTTGATCTATTAAATTTAAAGGTAGATTAAGTAATAATAATGGT
 49699  AGAACTAGTACACTTAATTTATTAAATGGTACTTTTAATAATAAAAAATATTTATGAAGT
 49759  AATATTAATAATAATTATAAATTAAATTATATCCCTTCTAATCATAATTTATATAATAAT
 49819  TCTAATATTAATAAAAATGGTAAATATAATATTAAAGTTAAATTAAACTTTATTTAA
;     G-rps3 ==> end
 49876  TATATATATTAATAGTTCCGGGGCCCGGCCACGGGAGCCGGAACCCCGAAAGGAGAAATA
 49936  AAATAAATATAATAAATAAAATAAATAAATAAATAATATATATATATATATAAATATATA
 49996  AAATAATATTTACTTTTTATATATATATAATTATATATAAATAAAATATAATATAATATC
 50056  ATATAATTATATAAAAATAAAATTATAATTTATTTATATTAAAAATATTAATTAATTAAT
 50116  TTTTTTATATAATTATTATAATAATAATTTAATTAAAAATAAATATCAAATAAAATTATA
 50176  AATTAATCCTACTTTTGGATCCTATTTATATTTTATTATTATAAATAATTATTATTGATA
 50236  GTTAATTAAATAAAAATATATATATATATTACTCCTTCGGGGTCCGCCCCGCAGGGGGCG
 50296  GGCCGGACTATTATAATTATTATTAATATATTAATTATTAAATTATATAAACCGCCCCCG
 50356  CGGGGGCGGTTAGTTATTTATATTAATATATTTTATATTAATATATAATACTCTTTTTTC
 50416  TATTATATTTTAATATATAATATTAAAAAAAATAAATAAAATAATATTCTTAATTTTTAT
 50476  TCTTTATCTTCTTTAACCAAACTCCTTCGGGGT
;     G-trnE(cuc)_1 ==> start
 50509  TCGGTCCCCCTCCCATTAGGTTAGGGAGGGGGTCC!CTC!ACTCCTTCGGGGTCCGCCCC
 50567  CCCCCGCGGGGGCGGGCCGGA
;     G-trnE(cuc)_1 ==> end
 50588  CTATTTTAAATTTTAATTTAAATTTTATAAATATAATATTTAATTATAAATTTAATAATA
 50648  ATATATAAAAAATATATATATGGTTAATATATATAAAGATTATAATCTTTTTATTAAATA
 50708  AAGGAAAATTTATTATATAATTTTTCTCTATAGTTATATATTTAAAACTTATTTTTTTTT
 50768  TTTTATAAATAATAATTATAATAAATAATATTAATTATTTATTATATAATTAATTGGCCC
 50828  CCATGCTGGGTTCCGGAACTCCTCCTTCTCGCGAGGTTAACACCTATTATATAACTATAA
 50888  CTATAACTATAACTATAATTATAATTATAACTATAACTATAAATATTCATTTTAATAATA
 50948  ATAATAATAATAATATTAATATAAATAGTCGAAGAATATATTTATTTATTTTAATATAAA
 51008  TAAAAAGTTTCAATTAATTTGAATTTGGAATTAAATTATTACTTCATATGGGGTTATGGA
 51068  TTTCGTTCGGAACTCCTCCCTCCTACCTCTATTTATTAATCATAAATCATAAATTATTAT
 51128  TAATTAATAATAATAATTTACTCGAGGTTCATACCTATTTTAATATTAATATTAATATTG
 51188  ATAAAATATATATTCACTAAAAAGTATATAATTTACTCAATTTATACTATAATTTTATAT
 51248  TTTTTTATTATAATTTAATTATTTCAAATAAAGTAATTATAATAATATATATCCTTTATT
 51308  AAATATATATTAATTAATATATATATAAAAAGTAAATATTATTAATTGTATATAATTATA
 51368  AATAATTAATATTTATTAAAATATATATAATTTATAATCCTCATATAATTAATATAATAA
 51428  ATAATATAACACAATGTAATTTAATTTAATTACATAATAAATTTATTATTATTATAATTA
 51488  TTATTTATTTATTTATTTATTATTATAAATTATAAATATTATTATAATTAAAATCAATTA
 51548  TTAATTATTAATGATAAATAATTAATGATAAATTATCAATAACCAATTAGATTATTTATC
 51608  GATATTTAATTATATTATATTATATTATATTATATATATATATATATATTATATTATAAA
 51668  ATTTATTTATAAATATTTGTTTATTTATTTATTTATTGAATAACAATAGAATTAAATATT
 51728  GTCAATAAATAATAAATAATGTTTAATATATATTATATTATATTAATATTAATATTATTA
 51788  TTATTTTTTTTATTATATTAATATAATTTATAAAAATATAAAATTATTATTTTTATTATA
 51848  ATTTATATATATATAATATATATATTTATTAAAATATTTTAAGAAAGGAGAAAAATAATT
 51908  AAATTAAATTAAATTAAATTATTTATTATTATTATTATTATTTATATAATAATATATTAT
 51968  TTAAATATTTATATATTATTTTTATATTAATATTTATAGATGGGGGGTCCCTATTATTAT
 52028  TGAAAATAATAATTATTAATGGACCCCAGATAGCTTCTTGTTTATCATTTATATATATAT
 52088  ATATATTATTAATTATTTTATTCTCCTTTCGGGGTTCCGGCTCCCGTGGCCGGGCCCCGG
 52148  AACTTTATAATATTATTATTAATTATTTAATTAATATTATAATCATATAATTTAATATTT
 52208  TATTTAATTTTATTAAAATTTAATATATATATTTTTATTATTATTTAATTAATTTATAAA
 52268  TATAAAATATTCTTAATATTAAAAATAAATAAATAATAAAGTTTATAAATCATATATTAT
 52328  AATTATTTATTATTTTTATATTATATTAATAAAATATTATTATTATAAAAAAAAATAGAA
 52388  ATTTTATAATATTTTTATATATTTTTAATTATTATTATTAATATTTATTAAAGGAAATAT
 52448  AAAAACCGAAGGAATATTATAATTATAATTATAATTATTATTATATTTAATTTATTATTA
 52508  TAATAATAATTATAGTCTGCCCCCTCTTTATCTTTATTTTAAAGTTCCGGGGCCCGGCTA
 52568  CGGGAGCCGGAACCCCGAAAGGAGAAGGATATTTAATAATTTATAATATTTAATTCATAT
 52628  ATATATATATATATTTTATTTTTTATATATATATTTAATATATTATATTTATATTTATAT
 52688  TATTATTATATTTATATTATATTATTTAATTATTTTTTAATAATATATTATTAATATTTT
 52748  ACCTTTTGATAAATAAAAATTTATTAAAAATTTTATAATAAGTATTAAAATATCATAAAA
 52808  GTATAATATTTATATAAAATGTATAAATTTATAATCTTCTAATTAAATTAAATTAAATAA
 52868  ATAAAATAAAATAAATTAAACTCCTTTTGAGATTCACACCTATTTTATTAAAAATAGGTA
 52928  TTCACTTAATTAAATTAAATTAAATTAAATTAAATTATGGATAATTTATTTAATAAATAT
 52988  ATATATTAATTATAAAATAATAGTCCGGCCCGCCCCGCGGGGCGGACCCCGAAAGAGTCT
 53048  GCCCCTTTTTATTTAATATTTAATATTTAATATTTAATATTTAATATTTAATATTTAAAG
 53108  AAGGATATATTTATAATTTATCATAATATTATTTAATAAGAAATTATTAATTAATTAATT
 53168  AATTAATTTATTTATTGTTTATATTTATTAATATTAATATAATAAAAATGTAAAATACTT
 53228  AATATTATTAATATTATTATATATAATATATATAATAATATATTATATTTATATCTCCTT
 53288  TATTCCTTTTTCCCCCGATGGGGACTTATTATATTATATTATTATATATTTCTTCGATAA
 53348  CTTTATATATATTTTATTTTTATAAAAAAATATTTATATATTATTATTTACAATAATAAT
 53408  TATTAATAGTCCGGCCCGTCCCGCGGGGGGGAACCGAAGGAGTGCG
;     G-trnE(cuc)_2 <== end
 53454  GGACCCCGTGGGAACCGCATCCCTTTTTATTTTTAATTAAGAAGGAGT!GAG!GGACCCC
 53512  GTGGGGACCGAACCCCGAAGGAGTC
;     G-trnE(cuc)_2 <== start
 53537  TTTTTTCTATTTATTAATAATAACTATAAATTATATTTAAAATAATAATTTACTTGTTAT
 53597  AATCTTAATGTTCCGGGCCCCGGCCACGGGAGCCGGAACCCCGAAAGGAGAAGTATATAA
 53657  ATATTTACTTGTTATAATTTATTATATATTTATAACCTCCTTCTTAAAATTATCTTTACT
 53717  TTATAATAAAAATTAATATAATATAATCTGATAATAATCGAATTTTATTATATTTAATTT
 53777  AATTAATAATAGACAATTATTATTATTATTTTACTTATTAATATTAATTTAGATTTATAT
 53837  ATATAAATATTATTAATTTTATATTAATTTTTTATTAATTATTTATTTTTATATTCATAT
 53897  TTTTTATTAATATTATTTTTATTAATAACTTTTTAAATAATTATAAACTATATATTATTT
 53957  ATATTTATATTTATAATAAATGAAACAATTATAATAAAAATTACAATTACAATTATATTA
 54017  TAATTATGATTACAATAGGGTTAAACATTACCTGTGAACAACTGGTAATGTTTAACCCGT
 54077  ATTATTATTTATTATATTATATATATATTAAAATATTAATATTAATATTAATATTATATT
 54137  ATATTATATTATATTATATTATATTATATTATATTATATTTATAATTATATTATATTATA
 54197  TAATTTATATACTTTTATAATTCTTATTATTATTTATTTATTATTTATTTATTATTATTT
 54257  AAATATATTATTATTATATATTAATAATATATATATTATTTTATATATTTTATTTAATAT
 54317  AAATTATTTATATTTTTATATTTTATTATGAGGGGGGGTCCCAATTATTATTTTCAATAA
 54377  TAATTTATCATGGGACCCGGATATCTTCTTGTTTNNNNNNNNNNNNNNNNNNNNNTTGGT
 54437  TTTTATTTAATATTTATAATTTATTTTATACAATTTATTATATTGTTTATACCTTATTAT
 54497  TATTATATAATATATTATATTATTATAATAATTTAATTAATTATATTATTAAATATTAAC
 54557  TAATGTGTGCTCTATATATATTATTCATTCTAGTTTCTAATCACCCACCCCCTCCCCCTA
 54617  TTACTTATATATCTAGAAATAAAAATACATAACATATATTTTAAATATATATATATAATT
 54677  ATATAATAATTATTATATATAAAATATATATATATATAATATATATTTATAAAATAATAA
 54737  TAATAAATATTATTACTCCATTAGAGGTTTTGGTCCCATATCAGGAACCGAAACTATAAT
 54797  AATATATAATATTATAATAAAGATATTCTTATTTATAATATATTATTAAATAAATTAATA
 54857  ATAATTATAATATATATATATAATATATTATAATATATTTATTCGAGAACTTTTTATTTA
 54917  TTATAAAATAAAATATTTTATTTATTATTTAGTTTTTTTTTATTAAACATTTTATAAAAA
 54977  TATAAATGTTAATAATATTATGATTAATAAGTAATAATAAATTTATTTATTTTTATTAAT
 55037  TACTTCTTCGAGGTATTAGTATCAGTATCAGTATCAGTATCGTAAAAAACGGGTGACTAA
 55097  AATATATATATATATAAAATTATAAATAAAAATATTATAATAATTTTAAATAAATAAATA
 55157  TCAATATATTATTATTATTTATATTATAATAAATATTATCTAATAATAGTC
;; mfannot:
 55208  cggcccgcccccgcggggcggaccccgaaggagtccgaaccccttttttatttaatttta
 55268  tttaaagaaggagtgagggacccctcccgttagggagggggaccgaaccccgaaggagat
 55328  aattagatataattatattttattttatataaattatataatattatataataataatta
 55388  tataataagttaataataattatataataagttaataataatcatatctcctttataaat
 55448  gaacttttattaaatatattttattaaatattaaatatattttttataatattaaatata
 55508  ttttattaaaatatttaatatattttattaaatattaaatatattttattaaatattaaa
 55568  tataaataaaggtttatattataattcattatttatatcttctttataaattaatattcg
 55628  tattagatccttatttaatttataatcctttaaaaaacttttaataaatataatataata
 55688  tatatataatttttattatttttatattatttttattatttaaatatattatatatttca
 55748  ttataataattatttaaaaagttatttaataaataatctgatattatattttataattaa
 55808  ttttatttattttatttattatatatattattatatataattaaaattataattacaatt
 55868  ataactataattaaattaaattaaattaaattggattaaattaaattaaattgggcgcca
 55928  agccggttgttcaccgacttggtcccaatataatatgagataatataatatactatatga
 55988  tataacataaatataatatattatatgatataacataaatataatatactccttcggggt
 56048  ccgcccccgcgtgggcggaccggactatatgaatatattattattataattataaaatta
 56108  taataaataaataaaatttctttaataattattaattaatattattaatttatttacaaa
 56168  tattttattaatttttatttttattaaatataaatatataaatatatatatatttattta
 56228  taatattatttatatttattatatattattattaaatatatttttattatatatcattaa
 56288  atattaatatgttattatagtggtgggggtcccaattattattttcaataataattatta
 56348  ttgggaccccggatatcttcttgttaatcaattattatattatttaatttattttatttc
 56408  ttatttataatttatattatataatttattatattgttaatactccttcggggtccccgc
 56468  cggggcggggacttttatttatattattaattatattatattattataatatatttaatt
 56528  gattatattataaaattataactaatgtatgctttgtatttattgaatagtttggttctt
 56588  atcacccacccccaccccctattacttctccgaggtcccggtttcgtaagaaaccgggac
 56648  ttatatatttggtaattaaaaatataacttatataaatatttaataaatatatattaaat
 56708  atattattattaataatttattattatataaaaaaataataaatattattaatgatttaa
 56768  attatataaatattaattattaaataaataattatactttctcctttcggggttccggct
 56828  cccgtggccgggc
;; mfannot:     /group=IB(5') (1.30e-03)
 56841  CCCGGAACTTTAAAATAATATATATATATATAAAAGTATTTTATAATAATTAGTTTAATT
 56901  ATTATTCTTTTTTTTTATTAAATATAAAATCATTTTAGGTTATTAATTTTTATTTATTAA
 56961  AAATAAATTTTATAATTAATATTTCTCCTTTCTTAAAATAAATAATATTATTATTATAAT
 57021  TATTAATTAATGAATACTCTTCTCTTTTGGGGTTCGGTCCACCCTCCCGTATACTTACGG
 57081  GAGGGGGGTCCCTCACTCCTTTTGAGACTTTAATTTTATAAATATAAATATAAATATAAT
 57141  AAGATGTTAACTCTTTTATAAATAAATAATAAATATAATTCTATTTTTAATAATAATATA
 57201  TAATATTTTTATAATAAAATATATAAATAATAATATTTATATATATATATATACTTTTTT
 57261  TTATATAAGAATAATATATATAGTTCACATTGGAGGCGAGTAAAAGGAGATAAGAAATAT
 57321  AATATAATATAATAATAAAAATATAATGAATAATAATAATAAAAATTTATATAATAACAA
 57381  AATAGTCCGACCGAAGGAGATGAGATTATTAATATTATTAAATAATAAAATGTATTAATT
 57441  ATAAAATATAAAACCTATAAATAATTTATAATATAATTTATATTATGATAATAATAATAT
 57501  ATATATTATAATATTTTATATATATATTTATTATATTTATATTTATATAAAAAAGTGATA
 57561  TTGATTAATTAATTAATTTATAATTAATAATTATTAATATAGTCCGGCCCGCCCCCGCGG
 57621  GGCGGACCCCGAAGGAGTCCGGCCGAAGGAGTTTATTATATTATATTAAATAAGATTTAT
 57681  AATATAATTAATATATATTTTAATAAATATAAAAGATTATATTATATTATAAAAAGTATA
 57741  TTTTATATTTATATTTTATTTATTATTATTATTATATATATAAGTAGTAAAAAGTAGAAT
 57801  AATAGATTTGAAATATTTATTATATAGATTTAAAGAG
;;     rnl ==> ;; mfannot: 5' +/- 50 nt
 57838  ATAATCATGGAGTATAATAATTAAATTTAATAAATTTAATATAACTATTAATAGAATTAG
 57898  GTTACTAATAAATTAATAACAATTAATTTTAAAACCTAAAGGTAAACCTTTATATTAATA
 57958  ATGTTATTTTTTATTATTTTTATAATAAGAATAATTATTAATAATAATAAACTAAGTGAA
 58018  CTGAAACATCTAAGTAACTTAAGGATAAGAAATCAACAGAGATATTATGAGTATTGGTGA
 58078  GAGAAAATAATAAAGGTCTAATAAGTATTATGTGAAAAAAATGTAAGAAAATAGGATAAC
 58138  AAATTCTAAGACTAAATACTATTAATAAGTATAGTAAGTACCGTAAGGGAAA
;;
 58190  GTATGAAAATGATTATTTTATAAGCAATCATGAATATATTATATTATATTAATGATGTAC
 58250  CTTTTGTATAATGGGTCAGCAAGTAATTAATATTAGTAAAACAATAAGTTATAAATAAAT
 58310  AGAATAATATATATATATAAAAAAATATATTAAAATATTTAATTAATATTAATTGACCCG
 58370  AAAGCAAACGATCTAACTATGATAAGATGGATAAACGATCGAACAGGTTGATGTTGCAAT
 58430  ATCATCTGATTAATTGTGGTTAGTAGTGAAAGACAAATCTGGTTTGCAGATAGCTGGTTT
 58490  TCTATGAAATATATGTAAGTATAGCCTTTATAAATAATAATTATTATATAATATTATATT
 58550  AATATTATATAAAGAATGGTACAGCAATTAATATATATTAGGGAACTATTAAAGTTTTAT
 58610  TAATAATATTAAATCTCGAAATATTTAATTATATATAATAAAGAGTCAGATTATGTGCGA
 58670  TAAGGTAAATAATCTAAAGGGAAACAGCCCAGATTAAGATATAAAGTTCCTAATAAATAA
 58730  TAAGTGAAATAAATATTAAAATATTATAATATAATCAGTTAATGGGTTTGACAATAACCA
 58790  TTTTTTAATGAACATGTAACAATGCACTGATTTATAATAAATAAAAAAAAATAATATTTA
 58850  AAATCAAATATATATATATTTGTTAATAGATAATATACGGATCTTAATAATAAGAATTAT
 58910  TTAATTCCTAATATGGAATATTATATTTTTATAATAAAAATATAAATACTGAATATCTAA
 58970  ATATTATTATTACTTTTTTTTTAATAATAATAATATGGTAATAGAACATTTAATGATAAT
 59030  ATATATTAGTTATTAATTAATATATGTATTAATTAAATAGAGAATGCTGACATGAGTAAC
 59090  GAAAAAAAGGTATAAACCTTTTCACCTAAAACATAAGGTTTAACTATAAAAGTACGGCCC
 59150  CTAATTAAATTAATAAGAATATAAATATATTTAAGATGGGATAATCTATATTAATAAAAA
 59210  TTTATCTTAAAATATATATATTATTAATAATTATATTAATTAATTAATAATATATATAAT
 59270  TATATTATATATTATATATTTTTTATATAATATAAACTAATAAAGATCAGGAAATAATTA
 59330  ATGTATACCGTAATGTAGACCGACTCAGGTATGTAAGTAGAGAATATGAAGGTGAATTAG
 59390  ATAATTAAAGGGAAGGAACTCGGCAAAGATAGCTCATAAGTTAGTCAATAAAGAGTAATA
 59450  AGAACAAAGTTGTACAACTGTTTACTAAAAACACCGCACTTTGCAGAAACGATAAGTTTA
 59510  AGTATAAGGTGTGAACTCTGCTCCATGCTTAATATATAAATAAAATTATTTAACGATAAT
 59570  TTAATTAAATTTAGGTAAATAGCAGCCTTATTATGAGGGTTATAATGTAGCGAAATTCCT
 59630  TGGCCTATAATTGAGGTCCCGCATGAATGACGTAATGATACAACAACTGTCTCCCCTTTA
 59690  AGCTAAGTGAAATTGAAATCGTAGTGAAGATGCTATGTACCTTCAGCAAGACGGAAAGAC
 59750  CCTATGCAGCTTTACTGTAATTAGATAGATCGAATTATTGTTTATTATATTCAGCATATT
 59810  AAGTAATCCTATTATTAGGTAATCGTTTAGATATTAATGAGATACTTATTATAATATAAT
 59870  GATAATTCTAATCTTATAAATAATTATTATTATTATTATTAATAATAATAATATGCTTTC
 59930  AAGCATAGTGATAAAACATATTTATATGATAATCACTTTACTTAATAGATATAATTCTTA
 59990  AGTAATATATAATATATATTTTATATATATTATATATAATATAAGAGACAATCTCTAATT
 60050  GGTAGTTTTGATGGGGCGTCATTATCAGCAAAAGTATCTGAATAAGTCCATAAATAAATA
 60110  TATAAAATTATTGAATAAAAAAAAAATAATATATATTATATATATTAATTATAAATTGAA
 60170  ATATGTTTATATAAATTTATATTTATTGAATATATTTTAGTAATAGATAAAAATATGTAC
 60230  AGTAAAATTGTAAGGAAAACAATAATAACTTTCTCCTCTCTCGGTGGGGGTTCACACCTA
 60290  TTTTTAATAGGTGTGAACCCCTCTTCGGGGTTCCGGTTCCCTTTCGGGTCCCGGAACTTA
 60350  AATAAAAATGGAAAGAATTAAATTAATATAATGGTATAACTGTGCGATAATTGTAACACA
 60410  AACGAGTGAAACAAGTACGTAAGTATGGCATAATGAACAAATAACACTGATTGTAAAGGT
 60470  TATTGATAACGAATAAAAGTTACGCTAGGGATAATTTACCCCCTTGTCCCATTATATTGA
 60530  AAAATATAATTATTCAATTAATTATTTAATTGAAGTAAA
;; mfannot:     /group=IA (6.20e-25)
 60569  ttgggtgaattgcttagatatccatatagataaaaataatggacaataagcagcgaagct
 60629  tataacaactttcatatatgtatatatacggttataagaacgttcaacgactagatgatg
 60689  agtggagttaacaataattcatccacgagcgcccaatgtcgaataaataaaatattaaat
 60749  aaatatcaaaggatatataaagatttttaataaatcaaaaaataaaat
;     G-orf236 ==> start /note=LAGLIDADG ;; evalue:0.0029
 60797  aaaatgaaaaatattaaaaaaaatcaagtaataaatttaggacctaattctaaattatta
 60857  aaagaatataaatcacaattaattgaattaaatattgaacaatttgaagcaggtattggt
 60917  ttaattttaggagatgcttatattcgtagtcgtgatgaaggtaaactatattgtatgcaa
 60977  tttgagtgaaaaaataaggcatacatggatcatgtatgtttattatatgatcaatgagta
 61037  ttatcacctcctcataaaaaagaaagagttaatcatttaggtaatttagtaattacctga
 61097  ggagctcaaacttttaaacatcaagcttttaataaattagctaacttatttattgtaaat
 61157  aataaaaaacttattcctaataatttagttgaaaattatttaacacctataagtttagca
 61217  tattgatttatagatgatggaggtaaatgagattataataaaaattctcttaataaaagt
 61277  attgtattaaatacacaaagttttacttttgaagaagtagaatatttagttaaaggttta
 61337  agaaataaatttcaattaaattgttatgttaaaattaataaaaataaaccaattatttat
 61397  attgattctataagttatttaattttttataatttaattaaaccttatttaattcctcaa
 61457  atgatatataaattacctaatactatttcatccgaaacttttttaaaataa
;     G-orf236 ==> end
 61508  tattcttatttttattttatgatatatttcataaatatttatttatattaaattttattt
 61568  gataatgatatagtct
;; mfannot:
 61584  GAACAATATAGTAATATATTGAAGTAATTATTTAAATGTAATTACGATAACAAAAAATTT
 61644  GAACAGGGTAATATAGCGAAAGAGTAGATATTGTAAGCTATGTTTGCCACCTCGAT
;;
 61700  GTCGACTCAACATTTCCTCTTGGTTGTAAAAGCTAAGAAGGGTTTGACTGTTCGTCAATT
 61760  AAAATGTTACGTGAGTTGGGTTAAATACGATGTGAATCAGTATGGTTCCTATCTGCTGAA
 61820  GGAAATATTATCAAATTAAATCTCATTATTAGTACGCAAGGACCATAATGAATCAACCCA
 61880  TGGTGTATCTATTGATAATAATATAATATATTTAATAAAAATAATACTTTATTAATATAT
 61940  TATCTATATTAGTTTATATTTTAATTATATATTATCATAGTAGATAAGCTAAGTTGATAA
 62000  TAAATAAATATTGAATACATATTAAATATGAAGTTGTTTTAATAAGATAATTAATCTGAT
 62060  AATTTTATACTAAAATTAATAATTATAGGTTTTATATATTATTTATAAATAAATATATTA
 62120  TAATAATAATAATTATTATTATTAATAAAAAATAT
;;     rnl ==> ;; mfannot: 3' -20/+180
 62155  TAATTATAATATTAATAAAATACTAATTTATCAGTTATCTATATAATATCTAATCTATTA
 62215  TTCTATATACTTATTACTCCTTTTTAATTAAATTAAAAAGGGGTTCGGTTCCCCCCCCCC
 62275  ATAAGTATGATTATAATTATAATTATAATATAAGGGAGGGGTCCCTCACTCCTTATGGGG
 62335  TCCCGGTTGGACCGAGACTCCTCCCTTGCGGGATTGGTTCACACCTTTATAAATAAATAA
 62395  TAAATAATAAATAAAGGTGTTCACTAATAAATATATATATATATATATATATATTATATT
 62455  ATAATATTATTTAATACTTAATATATTATATATTTTATATTTAATAAATAAAAAAAATAT
 62515  TAATAAATAATAATATTAATAATAAAGAAATTATAATTAATACCCTCTATATATAATTCT
 62575  AATTAATTAAATTAAATATTTATATATAATAATCAATATATTATTAATTTAATAATTATT
 62635  ATAATAGTTCCGGGGCCCGGCCACGGGAGCCGGAACCCCGAAAGGAGTTTATAAAAGATA
 62695  TATTTTTATATTATATTATATTATATTTAATAAATATTACCTTTTTTTATTATTATTTTT
 62755  ATATATTATATAATATTATTAATTTTTATTATAATATTATTTACTTTTTTATTGGATTAT
 62815  TTATTTATTTATTTATTTATTAATTAATTAATTAAATATTTATTAATTAATATATATATT
 62875  AAATATTAATATTTCATTAAAAAAAAGAGATATATGAATAATATATTATGTTATATTATA
 62935  TTATATAATTATATTATTTTTATAATATTAATAATTAAAAATAAGAACTTATTTAAAAAT
 62995  TATAATTATGATAATAAATTAATACTTTTTAATTTATAAAAATATAAATTTCTTTACATA
 63055  TATATATATATATATTATTATTATTTATATTAATCATAATTTTAATATTTATAATAAATT
 63115  TATATAAAATCAATTATAATATTATATACTTTTTATATACTTTATAATCTTTATATCTTC
 63175  ACCCCCCCTTTTTTAATAATATATTATATTAAAAATATAATAATTTATATGATTTATTAA
 63235  TACTTTTTATATAATTATATTATTATTTTTTTTTATAGATGTTATATTATTTTTTATAAT
 63295  AATTTTTTTTTATTTAAATAAAATTTATAACTCCTTCTTAATTAAAGATAAAAGGGGTTC
 63355  CCCCCTTAAGTATAAGTATAAGTATAAGTATAAGTATAAGTATAAGTATAAGTATAAGTA
 63415  TAAGTATAAGTATAGTATACGGGGGGGGGGTCCCTCACTCCTTCGTTAATTTATATATAT
 63475  TATTAATAATTATTTAATTTTTATTATTTATTTATATATAAAAATATTCTAAAATTATTA
 63535  ATATTTATAATAGAATAAATATTATAAAGTATAATTATAAATAATTAATTATTTAAATAA
 63595  TAATAATATATTTATTATTATATAATAAATATATTATAAATAATA
;     G-trnT(ugu) ==> start
 63640  GTTATATTAGCTTAATTGGTAGAGCATTCGTTT!TGT!AATCGAAAGGTTTGGGGTTCAA
 63698  ATCCCTAATATAACA
;     G-trnT(ugu) ==> end
 63713  ATAATAATAATAAAATATTAAAATAAATATAATATTTATAAAAAATTTATTAATTTATAT
 63773  AAAAAATATATATATAAATAATAATTATAATAAAACATTTTATAATCAATAATTTAATAA
 63833  ATAATCTTCTTATTATAATATTATGTTTAAATATTACTCTTTATGAGGTCCAACAAACTA
 63893  ATAAGATATAAATATATATATATTATATAATAATAATAATAATAATATATTATTTAATAT
 63953  ATTATCAAGAAGATAAATATAAATAATATTTTAATAATTTTAAATAAATCTAATTTATAT
 64013  ATTAATAATTTAATAATCTTAATATTTATTATCATTATTTCATATTTATATTATATAAAT
 64073  ATTTATTTAAATAAAAAATATTAAAGAGTTTATTTTATTTATTATAAATTATTTAATAAA
 64133  ATATATATAATAATATATAGAATAAAGATATAAATAATTATAAGTATATAAAGTAATAAA
;     G-trnC(gca) ==> start
 64193  GGAGATGTTGTTTTAAGGTTAAACTATTAGATT!GCA!AATCTACTTATTAAGAGTTCGA
 64251  TTCTCTTCATCTCTT
;     G-trnC(gca) ==> end
 64266  AAATAAATAATATAATAATAAAATATTATAGTTCCGGGGCCCGGCCACGGGAGCCGGAAC
 64326  CCCGGAAGGAGATAAATATATATATATTTATAATAATTATATAATAAA
;     G-trnH(gug) ==> start
 64374  GGTGAATATATTTCAATGGTAGAAAATACGCTT!GTG!GTGCGTTAAATCTGAGTTCGAT
 64432  TCTCAGTATTCACC
;     G-trnH(gug) ==> end
 64446  CTATAAATAGATATATATATATACCAAATATAATTAATTGAAATTAAATAATAAATAAAA
 64506  TATTTACTTCTTTATTAAAATTCTAATTAATTGATTCTTTTTATTGAATATTAAATTCTA
 64566  TTATAACTTATTAATTAATTAATTAATTAATTATAATAATAATAATATTTATTATTAATT
 64626  ATTAAATATTTATTATTATATATAAGATTTAATTTTAAATATTAATAAAAAAAGAATAAA
 64686  ATAAAATAAAATGAATAATATTTCTTTATCTCTTTCGATCGGACTCCTTCGGCCGGACTC
 64746  CTTCGGGGTCCGCCCCGCGGGGCGGGCCGGACTATTTATTATTATAATATAATATTTAAT
 64806  CAATAGATTTATAATTTATTTAATGAATATTTTATAAATATATAAAACAATTCCTTTTTA
 64866  TTATTATAAATTTTTCATTATTTATTTATTTATTTATTTATTTATTCAATATATAAAAAT
 64926  AATTATAAAAAGATTATTAAAAATAATAATTTAATGATAAATATATATTATATATATTAA
 64986  TATAAAAATAATAAATATAAATATATTATGTAAATATTATATAAATTTGTATATGTATAT
 65046  ATTATAATAATGTTATATAAGTAATAATATAATAAAATATTTTATGTAATTTATATATAT
 65106  TTATAATTATAAAATAAAAATATTATAAATAATAAAATTAATAATAATAATAATTTTAAT
 65166  AAAATAAATTATATATTTAATTTTATTATGAAGTTTATACTTAATATAAATTATATTTCC
 65226  TTTATAAATTATTAATATATCCTTTTTAATTAAATAAAATAAAAATATTATAAATATTAA
 65286  TAATTAATTTTTTATTTATATTTATATATATATTAAAGATTAAATATATTATTAATACTA
 65346  ATTTATAATTTATTATTAATAAATAGTCCGGCCCGCCCCCTGCGGGGCGGACCCCGAAGG
 65406  AGTTCGACTTAAATTATAATTTAATAATTTTTATTTATTAATAGTTTCGGGGCCCGGCCA
 65466  CGGGAGTCGGAACCCCGAAAGGAGTTTTATTATTAATATAAAAAGAGTAAGGATAATAAT
 65526  AAATTCTTTTAATTTATTTTTAATAAAATATAATTTTAAAATAGTTTTTATAGTCCGGCC
 65586  CGCCCCGCGGGGGGGGGCGGACCCCGAAGGAGTTCGGTCTGGCATTAATTATAATAATTA
 65646  TATTAATATTATTATTATTTATTATATTATAATATATTTATTTATATTTTATAATATTAA
 65706  TAATTATTTTATATTTAATAAATATAATATATATATTATTTTTTTTAATAACTATCTAAT
 65766  TAATA
;     G-trnL(uaa) ==> start
 65771  GCTATTTTGGTGGAATTGGTAGACACGATACTCT!TAA!GATGTATTACTTTACAGTATG
 65829  AAGGTTCAAGTCCTTTAAATAGCA
;     G-trnL(uaa) ==> end
 65853  ATAAATATATATAATATATATAATATATATAAA
;     G-trnQ(uug) ==> start
 65886  TGAGTCGTAGACTAATAGGTAAGTTACCAAAAT!TTG!AGTTTGGAGTTTGTTTGTTCGA
 65944  ATCAAACCGATTCAA
;     G-trnQ(uug) ==> end
 65959  TATTATAATATATATATTATTTATATATAAATATATAATTATACTCCTATTTTTATATTA
 66019  ATTAATTAATTAATAATATATGATAATATAAAAATTATTGAATTATTAACTCTTATTAAT
 66079  AATAATAATAATCATAATAATAATATATATATATATAGTATATATATAAAAGTTTTATTA
 66139  TATTATATTATATTATATATTTATTTATATATAATTCTTATTAATTGAAAAAAGAATAAT
 66199  TAATAATCTTATTAAAAAAATAAATACTTTCATTTTATTTTATTTTATTTAATTTAATTA
 66259  TAATATATAAATATTAAAAAAAGGATATAAGTTTTTTATAAGATATAATATATATATATA
 66319  TTAAATATAAAGAAGTTAATATTTATATTTTAATTATAAAATGTTAATACTCCTTTGGGG
 66379  ACTTATTAATTAAATTATTAATTAATAATAATTTATGATTTATAAATAATAAATAAAGGA
 66439  ATAAGTATCAATTAATTAATATATTATATTTAATATTTTATATTTAATATTTAATATTTA
 66499  ATATTTTAAGTTCCGGGGCCCGGCCACGGGAGCCGGAACCCCGAAAGGAGTAGTATTAAT
 66559  TATGGATAGTGAGGGTGGATTTAATCCTTTTGTTATGTTATTAATTAATTAATTAATTTA
 66619  TATATATAAAATATTTTAATTAATTTTTATATAAATATATATATATATATATATTAATAA
 66679  TAGTCCGGCCCGCCCCGTGGGGCGGACCCCAAAGGAGTAATATATATTATGTATAAACAA
 66739  TA
;     G-trnK(uuu) ==> start
 66741  GAGAATATTGTTTAATGGTAAAACAGTTGTCT!TTT!AAGCAACCCATGCTTGGTTCAAC
 66799  TCCAGCTATTCTCA
;     G-trnK(uuu) ==> end
 66813  TAATATTATATATATATATTTCCCTTTCTAAAAATAATAATAATTATATATAATAATAAT
 66873  ATAATTATATATATATATATTATAATAATAATAATAATAATAATAATAAATAATAATAAT
 66933  TATTTTTATTAATAATATTAATATATTATAATTATTAATAAATATTAATAAAAATA
;     G-trnR(ucu) ==> start
 66989  GCTCTCTTAGCTTAATGGTTAAAGCATAATACT!TCT!AATATTAATATTCCATGTTCAA
 67047  ATCATGGAGAGAGTA
;     G-trnR(ucu) ==> end
 67062  ATTATATTATATTAATAATCCCCCCCCCATTTTTAATTAAATTAAGAAGTTTAATTTACT
 67122  ATTTAATAATAAATGAAATAATAATA
;     G-trnG(ucc) ==> start
 67148  ATAGATATAAGTTAATTGGTAAACTGGATGTCT!TCC!AAACATTGAATGCGAGTTCGAT
 67206  TCTCGCTATCTATA
;     G-trnG(ucc) ==> end
 67220  ATTAATATTAATATAAATTAATATCCTATAATTAATTAAATACAAAATTATATTAAAACT
 67280  TATATTATATTATATTATAATATTATATTATTATTATATAAAAATATAATAATAATAATA
 67340  TTTAATTTTATTTAATAATAATATTTTATATAATAAAATAATCATATTTATAATATTTAA
 67400  TATTAATAATAATTTATTATAATAATTCTTTAATATACTTATTTATTATTATTTTAATAA
 67460  ATAAATATAATTCTTATAAATATATTATAACAAAATATATTATATTTTAATTAAATACAA
 67520  TATTATAAATATATATATATATATAAATATTTATATAAAAAAAAAATAAAAATATTTTAA
 67580  TAATTATTCTTTATAAATAAATAATGATAATAATAATTTATAATAATCTCCTTGTGGGGT
 67640  TCCGGCTCCCGTGGCCGGGCCCCGGAACTATAATATATTTTAATATATTTTTTATTACTC
 67700  CTCCTTTGGGGTCCGCCCCGCGGGGGCGGGGCGGACTATAATAATTTTTTATTGATAAAA
 67760  AAGTATATATAATATAATTAATATATTTCTTTTTATATAAATTATAAATATTATTTTATA
 67820  ATAAAAAAAGTATATATAATATTATATATTTAATAAATAATATAATAATAATATAAATAA
 67880  ATATATATATATTATTAATATATTAAATTTTATAATAATAATTATAATAATAGTAGTAGG
 67940  TATAAATTTTAATAAAGAGTTTTATTCCAATGGAGTAATAATAATAATAATAATAAAATA
 68000  AA
;     G-trnD(guc) ==> start
 68002  GGATCTGTAGCTTAATAGTAAAGTACCATTTT!GTC!ATAATGGAGGATGTCAGTGCAAA
 68060  TCTGATTAGATTCG
;     G-trnD(guc) ==> end
 68074  TATATTTATACTTAATATAAAAAAAATAAATAATAATCTTTTTTATTATTATATTTATTA
 68134  ATAATAAATTATTTTGTTATTATTATTAATTTATATTAATATTTTATATAAATTATTTAT
 68194  TTAATCTTTCATTATATATTTAATATATTATTAATATTAATTAATATTTTATAATAAATA
 68254  AATAAAATAAAATAAATATTTTAATATAATACTCCTTCGGGGTTCGGTCCCCCTCCCATT
 68314  AGTATAGTATAGGGAGGGGTCCCTCACTCCTTCGGGGTCCCCGCCGGGGCGGGGACTTAT
 68374  TTTTATATTTATTAATAATAATTAATTTTTATATAAATTTATTATTTCTTACAATATATT
 68434  TATTACTATTATTTTTTAATAATCTTATATATAATATATAAAATATATATATATTATATA
 68494  TATATATAAATATAATATATATTATTATAAATATTTATAATCTTATTAATTAATTAGATT
 68554  ATATTATATTATATTAGATCATATTATATTATATTATATTATATTATATTATTATTATTA
 68614  ATATTTTTATTTTTATTTTATATTTAATAGTAAAAAATCATAATTTTATAATTTATTAAT
 68674  TATTATATAATTTCATTAATATATTTCTTCTTTTTATTTATTTATTTATTACTTATTAAT
 68734  AGTTCCGGGGCCCGGCCACGGGAGCCGGAACCCCGAAAGGAAAATAATATAAAAAATAAT
 68794  TATAATTTATTATAATTTATTAATTTATTAATTTATTAATTTATTTATTAATTTATTAAT
 68854  TTATTTATTATTATATTTTTTTTAATAAA
;     G-trnS(gcu) ==> start
 68883  GGAAAATTAACTATAGGTAAAGTGGATTATTT!GCT!AAGTAATTGAATTGTAAATTCTT
 68941  ATGAGTTCGAATCTCATATTTTCCG
;     G-trnS(gcu) ==> end
 68966  TAT
;     G-trnR(acg) ==> start
 68969  ATATCTTTAATTTAATGGTAAAATATTAGAAT!ACG!AATCTAATTATATAGGTTCAAAT
 69027  CCTATAAGATATT
;     G-trnR(acg) ==> end
 69040  ATATTATATTATATAATATTATATATTAATAAATATTATTAATTAATTTATTTATTTATT
 69100  TATTATTAAATAAAAATATTTAATAGTTCCGGGGCCCGGCCACGGGAGCCGGAACCCCGA
 69160  AAGGAGAATAATATAAAATATTATAATTATTTATATATTAATTATTAATTATTTATTATT
 69220  TATTATATAAAAAGTATATAATTTTATATTTTAATATAGGGTTAATTAATTAATTATTAA
 69280  TTTTTTATAATAAGATAATAATATATTAAAAACTTATTATAAATTTATAAAATAATATTT
 69340  ATTTACTTTGATATTATTTTTAATCTTTCATTAATATATATTTTATTATAAGTAATAATA
 69400  TAGTTTAATTTAATTAATATAAATAAATTACATAAGAATAATATTATAATAATATTATAT
 69460  ATTATATAAAGAAATAATAATTTATATTTTTATTTTTTTTATAAATAATATAAATATAAA
 69520  TATAAT
;     G-trnA(ugc) ==> start
 69526  GGGGTTATAGTTAAATTTGGTAGAACGACTGCGT!TGC!ATGCATTTAATATGAGTTCAA
 69584  GTCTCATTAACTCCA
;     G-trnA(ugc) ==> end
 69599  ATAATTATATTATATAATATATATATTAATAAATTATATATATATATATATATATAAATA
 69659  TTAAATAAATATTATATTAATAAATAATATAAATTATCTAATCGAAGGAGATATTTATAA
 69719  TATAATATAAATATTTTAATAAATTAATAAATATTATATTAATAAATAATTAATAAATAT
 69779  ATAAATTATAATAAATTTTAATATTATTATATAAATTAATTAAATATAATAATTAATGAA
 69839  ATA
;     G-trnI(gau) ==> start
 69842  GAAACTATAATTCAATTGGTTAGAATAGTATTTT!GAT!AAGGTACAAATATAGGTTCAA
 69900  TCCCTGTTAGTTTCA
;     G-trnI(gau) ==> end
 69915  TATTATATATCATTAATATATAAAATATAAATATATATATTATAATAATAATAATAATAA
 69975  ATATAAATATAATTATATATATATATATATATAAATAAATAATTATTTAATTTATAATAA
 70035  ATATATATAGTTCCCGCGAAGCGGGAACCCCATAAGGAGTTTTATTATTAATTATATTTA
 70095  ATAAATATTAATTATTAATTTTATATTTATAAATAAATTTATTACTCCTTCTTAATTAAG
 70155  AATAAAAAGGGATGCGGTTCCCATGGGGTCCCGCACTCCTTCGGGGTCCGCCCCCTCCCC
 70215  TGCGGGAGGGGAGCGGACTATTTTATTAAAAATATTATAATTAAATAATAATATAAATAA
 70275  TTTATAATATAATAATATATACTTATAAATAATATTTAAATCTTATTATTAATTTATAAA
 70335  TCATAAATTATTATTAATAAATATCTCTTTTAGATAAGATAAATTGAACTTATATTTATA
 70395  TTATATATATATAGATATAAATCTTAAATAGAGTAAATATATTATAATAATTATATAAAT
 70455  ATATATATATTATATTAAGATAATAATATATATATATATTAATATATAA
;     G-trnY(gua)_2 ==> start
 70504  GGAGGGATTTTCAATGTTGGTAGTTGGAGTTGAGCT!GTA!AACTCAATGACTTAGGTCT
 70562  TCATAGGTTCAATTCCTATTCCCTTCA
;     G-trnY(gua)_2 ==> end
 70589  TAATTTATTATTAATTATATATTATTATAAATCAAATCCATTGAAATTAATATAATCCAA
 70649  TGAATAATTAATTTAATACATAATTTAATATATAAAATTATATATATATATACTTTATAA
 70709  AAAAAAAAATTATATAATAATTATATTAATATATTTATATATATAAATAAATAAATAAAT
 70769  AATAATAATTATAATTATAATTATAATTAATTAATTAATAAATAAATAATAATTTATATT
 70829  ATCTTTATAATATATATATATACTTTTATAAAAAAAATATATAAATAATTCTAAAATGTA
 70889  TATTTCTCCTTTCGGGGTTCCGGCTCCCGTGGCCGGGCCCCGGAACTATTAATAAAATTA
 70949  ATAATAAAATAATTATTATCTGTATTTAATAAATTTAATTATAGAGTTATATTTCTATAT
 71009  ATTTATATATTTATTTATTTATTCTCCTTCCGGAACTAATAAAATATATAAAATAAGGGT
 71069  TTTTATTTATTTAATTAATATATATTTATTCTTTTATATAATAT
;     G-trnN(guu) ==> start
 71113  GTCCTTATAGCTTATCGGTTAAAGCATCTCACT!GTT!AATGAGAATAGATGGGTTCAAT
 71171  TCCTATTAAGGACG
;     G-trnN(guu) ==> end
 71185  ATAATAATATATATATATTTTAATTTATATATCATATATATATATATATTAAAGAAAATA
 71245  ATATAAAAAGTATGTATTAATAATAATAATAAATAAATAATAATAAATAATTTTATTATA
 71305  TTATATTATATTATATTTATTGATATATTTATTGATATTTATTAATTTAAGATTATTCAT
 71365  TAAATATATAATTATTAATAATTTAATATATTTTATAATTTTTATTATATTTTATGTAAG
 71425  AAGAAACTATTTTATATATTATATATATATATATAATTTTTATAAAATGATAAATTTTAT
 71485  ATTATAAATATTATTAAAATATTTTTATAAATATTTAAATTATTTATAAAAAGGTATATA
 71545  ATAATAATTATTAATATTATATTATATTATATATTTATTTATATTATATATAATAATATA
 71605  TTTATATATATATTAATTAATAAATTAAATAAGTATCTATATTTTATATTATATTATATT
 71665  ATTTTATTTTATTAATTCCGGAAGGAGAATAAAAAGTATTCTAAAGAAATTATATATTTA
 71725  TTATTTTTATTAATATGTTATAAATTAATAAAAAATAAATATGTATATATAAATTATATT
 71785  TATTATGTTTAATTATTTATAATTTATTATAATATATAGTCCGGCCCGCCCCCGCGGGGC
 71845  GGACCCCGAAGGAGTCCGGCCCGCCCCCGCGGATAAGATATCTTATTTATATTTATATAT
 71905  AATAAAGAATATTATTAAACTAACACCTATATTATATATATTATATTATATAATATTATA
 71965  TATATATTAATTACTAAGAATAAATTTATAATTAGATAATATTTATATTTATTTATTTAT
 72025  TTAATTAACAAATATATTAATATTTTTAATTAATTAATAATACCTTTATATATATATATA
 72085  TATATATATTAATTTTAATTATATAATTATCTTTTTTATTAATAATTATAAATATATTAT
 72145  ATATTTTATATAATAAGATTATAATTTTATAATTATTTTATTTTTTATTAAAAATTATTA
 72205  TTATTATAATTATTATATTATAATTATAAATTATTAAAGAATATATTTATTAATATTTTA
 72265  ATAATTAATATCTTTTATTTATATTTATAAAATAAGGTATAAATATTGATAATAAAGAGT
 72325  AAATATTGTATTAATTATAATAATAATTATAATTAAGGA
;     G-trnM(cau)_1 ==> start
 72364  GCTTGTATAGTTTAATTGGTTAAAACATTTGTCT!CAT!AAATAAATAATGTAAGGTTCA
 72422  ATTCCTTCTACAAGTA
;     G-trnM(cau)_1 ==> end
 72438  ATAATGATTATAATATTTATATATATTAAAATAATATTAATAAATAATTACTCCTCCTAG
 72498  CAGGATTCACATCTCCTTCGGCCGGACTCCTTCGGGGTCCGCCCCGCGGGGGCGGGCCGG
 72558  ACTATTTTATTATTATTAAATAGATGTTCATTAAATAATTATAAATATAATTTATCTTTT
 72618  AAATATATATATATAATATAATATTTAAATATATATTATAAATAAATAAATAAATAATTA
 72678  ATTAATAAAAACATATAATGTATATTTATCTATAAAAAATATTAATTAAATTAATATATT
 72738  ATTACAGTTCCGGGGGCCGGCCACGGGAGCCGGAACCCCGAAGGAGATAAATAAATAAAT
 72798  AAATATAAATAATTCTTCTTCTTTAAAATTAAATAAAATAAAATAAAAAGGGGGGCGGAC
 72858  TCCTTCGGGGTCCCGCCCCCCTCCGCGGGGCGGACTATTTTATTTTTAAATATATATTAT
 72918  ATTAATAATATAAATATAAGTCCCCGCCCCGGCGGGGACCCCGAAGGAGTATAAATAAAA
 72978  ATTAATAATATATTATATATATATTATATTAATAATAATAATAATAATAATAATAATAAA
 73038  TAATAACTCCTTGCTTCATACCTTTATAAATAAGGTAATCACTAATATATTATAATAATA
 73098  AAAATTATATATATTATATATAATCTAAATATTATATATTTTAATAAATATTAATATATA
 73158  TGATATGAATATTATTAGTTTTTGGGAAGCGGGAATCCCGTAAGGAGTGAGGGACCCCTC
 73218  CCTAACGGGAGGAGGACCGAAGGAGTTTTAGTATTTTTTTTTTTTTAATAAAATATATAT
 73278  TTATATGATTAATAATATTATATATATTATTTATAAAAATAATATATAATTTTAATTATT
 73338  TTTAATAAAAAAAGGTGGGGTTGATAATATAATATAATATTTTTTATTTTAATTTATAAT
 73398  ATATAATAATAAATTATAAATAAATTTTAATTAAAAGTAGTATTAACATATTATAAATAG
 73458  ACAAAAGAGTCTAAAGGTTAAGATTTATTAAA
;     G-cox2 ==> start
 73490  ATGTTAGATTTATTAAGATTACAATTAACAACATTCATTATGAATGATGTACCAACACCT
 73550  TATGCATGTTATTTTCAGGATTCAGCAACACCAAATCAAGAAGGTATTTTAGAATTACAT
 73610  GATAATATTATGTTTTATTTATTAGTTATTTTAGGTTTAGTATCTTGAATGTTATATACA
 73670  ATTGTTATAACATATTCAAAAAATCCTATTGCATATAAATATATTAAACATGGACAAACT
 73730  ATTGAAGTTATTTGAACAATTTTTCCAGCTGTAATTTTATTAATTATTGCTTTTCCTTCA
 73790  TTTATTTTATTATATTTATGTGATGAAGTTATTTCACCAGCTATAACTATTAAAGCTATT
 73850  GGATATCAATGATATTGAAAATATGAATATTCAGATTTTATTAATGATAGTGGTGAAACT
 73910  GTTGAATTTGAATCATATGTTATTCCTGATGAATTATTAGAAGAAGGTCAATTAAGATTA
 73970  TTAGATACTGATACTTCTATAGTTGTACCTGTAGATACACATATTAGATTCGTTGTAACA
 74030  GCTGCTGATGTTATTCATGATTTTGCTATTCCAAGTTTAGGTATTAAAGTTGATGCTACT
 74090  CCTGGTAGATTAAATCAAGTTTCTGCTTTAATTCAAAGAGAAGGTGTCTTCTATGGAGCA
 74150  TGTTCTGAGTTGTGTGGGACAGGTCATGCAAATATGCCAATTAAGATCGAAGCAGTATCA
 74210  TTACCTAAATT
;     G-orf391 ==> start /note=LAGLIDADG ;; evalue:3.7e-32
 74221  TTTGGAATGATTAAATGAACAATAA
;     G-cox2 ==> end
 74246  TTAATATTTACTTATTATTAATATTTTTAATTATTAAAAATAATAATAATAATAATAATT
 74306  ATAATAATATTCTTAAATATAATAAAGATATAGATTTATATTCTATTCAATCACCTTATA
 74366  TTAAAAATATAAATATTATTAAAAGAGGTTATCATACTTCTTTAAATAATAAATTAATTA
 74426  TTGTTCAAAAAGATAATAAAAATAATAATAAGAATAATTTAGAAATAGATAATTTTTATA
 74486  AATGATTAGTAGGATTTACAGATGGAGATGGTAGTTTTTATATTAAATTAAATGATAAAA
 74546  AATATTTAAGATTTTTTTATGGTTTTAGAATACATATTGATGATAAAGCATGTTTAGAAA
 74606  AGATTAGAAATATATTAAATATACCTTCTAATTTTGAAGAACTACTTAAAACAATTATAT
 74666  TAGTAAATTCACAAAAGAAATGGTTATATTCTAATATTGTAACTATTTTTGATAAGTATC
 74726  CTTGTTTAACAATTAAATATTATAGTTATTATAAATGAAAAATAGCTATAATTAATAATT
 74786  TAAATGGTATATCTTATAATAATAAAGATTTATTAAATATTAAAAATACAATTAATAATT
 74846  ATGAAGTTATACCTAATTTAAAAATTCCATATGATAAAATAAATGATTATTGAATTTTAG
 74906  GTTTTATTGAAGCTGAAGGTTCATTTGATCTATCTCCAAAACGTAATATTTGTGGTTTTA
 74966  ATGTTTCACAACATAAACGTAGTATTAATACATTAAAAGCTATTAAATCTTATGTATTAA
 75026  ATAATTGAAAACCAATTGATAATACACCATTATTAATTAAAAATAAATTATTAAAAGATT
 75086  GAGATTCATCTATTAAATTAACTAAACCTGATAAAAATGGAGTTATTAAATTAGAATTTA
 75146  ATAGAATAGATTTTTTATATTATGTTATTTTACCTAAATTATATTCATTAAAATGATATA
 75206  GTCGTAAAGAAATTGATTTCCAATTATGAAAAACACTTATAGAAATCTATATAAAAGGTT
 75266  TACATAATACACTTAAAGGTTCTAATTTATTAAAATTAATTAATAATAATATTAATAAAA
 75326  AAAGATATTATTCTAATTATAATATTTCTCCTTTCGGGGTTCCGGCTCCCGTGGCCGGGC
 75386  CCCGGAACTAA
;     G-orf391 ==> end
 75397  AAATATTATTGATGATGTATTAAATATAAATCTTATCTATAATTATAAATTACCATATCG
 75457  TATAAATAGTGATATTCAACGTTTAAATTCTATAAATAATAATAATACTAAATTTATTAA
 75517  TGTTGGAGTATTTGTTTATGATTTAAATAATACATTAATTATAACATTTACTGGTTATAG
 75577  ACCAGCAGCTCTTTACTTTAATTGTTCTCCTTTTCGGGGTCCCGACTGGGGCCGGGACTA
 75637  AACATGAAATTGCTAAATATATTAAAAATGGTAATGTATTTATAAATAAATATATTTTAA
 75697  AAAATATTTTATTAGATTAATTATTATTTTTACTTCTTCTTAAAATTAAAAAAGGAGACT
 75757  TTTTTATATTTATATAAATTATATATAAATTATTCTTTTATTATAAATATATAAAATTAT
 75817  TTTCTTTTAATTATTTTTATAATTAATTAATTCTTCATGGCTATAGCCATAACTTTTAAT
 75877  AATATTCTTTTATTCTTTATTATTATATATATATATATTTATTATTTATTATTATAGAAT
 75937  TTATATTTATAAAAATATTAATATTTTATTTAAAATAAATAATGATTAATTTATAAAATA
 75997  TATATTAATTAAGTTTCGGGTCCCGGCTACGGGACCCGGAACCCCCGAGAGGAGTTATTA
 76057  TATTTATAATTAAATCTTTAAATAATATATCTTAAATTATTATATTGATATTAATATTAT
 76117  ATTGATATTAATATTAAATATATATTTAATATTTAGCTTATTATTTTATAAAATTATATT
 76177  TATATATTATAATATAATTAAATATATTATAAATTTAATAATTTAATAAAAATATTCTTT
 76237  TTATAATTATTATAATAATTAAATAAATAATAATAATAAGAATAATTAATGTATAATTTT
 76297  TTTATAAATATTATATATTTTTATATTAATAGTTCCGGGGCCCGGCCACGGGAGCCGGAA
 76357  CCCCGAAAGGAGAAATATTAATAAAATAAAATAAAATTATAATATAATTAAATTATAAGA
 76417  ATTATATTTACTCCTTTTATAATTTATATTTATAATATAATATAATATAAAATAAATATA
 76477  ATATAATATAAAATAAATATAATGTAATAGGTATTCACTCCTCTTTGGGGTTCCGATCCC
 76537  CCATACGGATACGGATACGGATACGAATACGGATACGGATACGGATACGGGGGGCCGTCC
 76597  CCCAGAACTTAATATTATATCTTAAATAATTAATATAAATATAATATATTATTTAATAAT
 76657  AATAATAAATAAATAAATAAATAAATAAATAAATTAAATAAATAATAATATTATTATAAT
 76717  TACTTTTTAATAAATAATATTAATATAATATTATATTAGTATTATAAATAGACTTTTTAT
 76777  TATTTTATATATAATATAGTCCGGCCCGCCCCCGCGGGGCGGACCCCGAAGGAGTAATAT
 76837  ATTATATAATTATTATTTTTAATTATAAATAAAATATAATTATTATTTATTATATAATTT
 76897  ATATAAATATATATATATATTTATTATATATATAAATATAAATATAAATATAATAATTAA
 76957  TAATATTAAAGTTTTATATATATTAATATATTATAAAAGGTTTATATATATATATAATAA
 77017  GATAAGTAATAAATTAATTAATTAATAATATAAAAATATATATTATATATTATGTTTTAT
 77077  TTATATATATATATATATTATGTATTATTATATAAATATATATATATATTATATTATAAG
 77137  TAATAATAAGTATTATATTATATATA
;     G-trnF(gaa) ==> start
 77163  GCTTTTATAGCTTAGTGGTAAAGCGATAAATT!GAA!GATTTATTTACATGTAGTTCGAT
 77221  TCTCATTAAGGGCA
;     G-trnF(gaa) ==> end
 77235  ATAATATATCTCTTATTTATTTATTTATTAATATTTTAATAAATATAATATTATAAAAAA
 77295  AAGTTTATATATTTAGTTCCGGGGCCCGGCCACGGGAGCCGGAACCCCGGTAGGAGAAAT
 77355  ATAAATATAAATATAAATATAATATAAGTTTGGTATTCATTTAATTATATTATTTAATTA
 77415  AAAATATTCTAAATAAGAATAAATATCAATAAAGGAGTTATAAATATATATATATATTAA
 77475  TATATATATAAAAATATATATTATTATTAGTTCCCGCTTTGCGGGAACCCCGTAAGGAGT
 77535  GAGGGACCCCATGGGAACCGAACCCCTATTTAAGAAGGAGTTTTATTATAATAAAATTTA
 77595  TATATATTTAATATATAATTATAAAAATATTATATAATAAATAATAAATAATTATTAATA
 77655  ATAAATAAATATAATAATAATATTATAATAAATTTATAAATGATTATAATAAATTTATAT
 77715  TAATTTTTTATTT
;     G-trnT(uuag) <== end
 77728  TGTAAATACTAAGATTTGAACTTAGATAATATGCAC!CTAA!AAACATACATTTTACCAT
 77786  TAAATTATATTTAC
;     G-trnT(uuag) <== start
 77800  CTTATTAATTATATAAAATTTATTAAATATATAATATATTAATTATATAAAAATTATTAA
 77860  ATAAATATATAATATATTATATATAATTTATAATATATATATTATAAATATTATTATATA
 77920  TAAAATATAATATACTACTTATAAAAATATATATATATATATAAATATATATATAAATAA
 77980  ATATTTTATATATTAAATTAAATAATTATTAATAAATTTAATTATAAAGTATAATTTTCA
 78040  ATAGGAATATTTATAAGATTATAATAATTATATGAATTATTATAATTATATATATATAAA
 78100  TAAATAAAATAATAATTATAATAATTAATAAGAGTTTTGGATATATATCTGTGGAGTATA
 78160  TATTTTATAA
;     G-trnV(uac) ==> start
 78170  AGGAGATTAGCTTAATTGGTATAGCATTCGTTT!TAC!ACACGAAAGATTATAGGTTCGA
 78228  ACCCTATATTTCCTA
;     G-trnV(uac) ==> end
 78243  AATCTAGATATAATATTATATCTATCTTAATATAATAATANNNNNNNNNNAAATAAAAAA
 78303  AAAATAAATAATATTAATTAATATAAGATTCTTTTTTAATTATAATAATAAATAAATAAA
 78363  AAGAAGATATTATCAATGATTTATATTAATAATAAATATAAATAATAAAAAATATATATA
 78423  ATATAATATAATAAATATATTTCCTTTAATATTAATAAATTAATAATAATAATAATAATA
 78483  ATAATAAAATATTTAAATAAATTATATTCAATACAAATTAATTATTTATATTATTAATAA
 78543  TTGAATAAATAATCCGGTCGAAAGAGATATTAATTCGATTATATTATTTATTTAATTATA
 78603  TTTAATTTAAATATATAAATTAATATATATATATTGAATTATATATAAATTTATTTTATA
 78663  ATTTTATAAATAATATATTATTATAAATATTTAATATAATTTATATTATTATTAAATAAA
 78723  AGATTTATTAAATTAATATTATTATTTAATTTTATTATATAGTTTAAGGGATAATATTTT
 78783  ATTAATATTTTTTTTATTTATTTATTTAATTATATTATATATATAATATATATATAACAA
 78843  TAAATTT
;     G-cox3 ==> start ;; mfannot: alternative ATG start pos 78832
 78850  ATGACACATTTAGAAAGAAGTAGACATCAACAACATCCATTTCATATGGTTATGCCTTCA
 78910  CCATGACCTATTGTAGTATCATTTGCATTATTATCATTAGCATTATCACTAGCATTAACA
 78970  ATGCATGGTTATATTGGTAATATGAATATGGTATATTTAGCATTATTTGTATTATTAACA
 79030  AGTTCTATTTTATGATTTAGAGATATTGTAGCTGAAGCTACATATTTAGGTGATCATACT
 79090  ATAGCAGTAAGAAAAGGTATTAATTTAGGTTTCTTAATGTTTGTATTATCTGAAGTATTA
 79150  ATCTTTGCTGGTTTATTCTGAGCTTATTTCCATTCAGCTATGAGTCCTGATGTACTATTA
 79210  GGTGCATGTTGACCACCCGTAGGTATTGAAGCTGTACAACCTACCGAATTACCTTTATTA
 79270  AATACTATTATCTTATTATCTTCTGGTGCTACTGTAACTTATAGTCATCATGCCTTAATC
 79330  GCAGGTAATAGAAATAAAGCCTTATCAGGTTTATTAATTACATTCTGATTAATTGTTATT
 79390  TTTGTTACTTGTCAATATATTGAATATACTAATGCTGCATTCACTATCTCTGATGGTGTT
 79450  TATGGTTCAGTATTCTATGCTGGTACAGGATTACATTTCTTACATATGGTAATGTTAGCA
 79510  GCTATGTTAGGTGTTAATTATTGAAGAATGAGAAATTATCATTTAACAGCTGGACATCAT
 79570  GTTGGATATGAAACAACTATTATTTATCTACATGTTTTAGATGTTATCTGATTATTTTTA
 79630  TACGTAGTCTTCTACTGATGAGGAGTCTAA
;     G-cox3 ==> end
 79660  GGCTATAGAATTATATATCTAAATGATTAATATATATATTATTAATAATTAACAATAATT
 79720  AATATATTATAATTTATATATATATATTTTATATTATTATAATAATATTCTTACAAATAT
 79780  AATTATTATATATTATTCCTTCAAAACTCCTAACGGGGTTCCCGCGAAGCGGGAACTAAT
 79840  AATAATATAATCATTATACTCTTTTTTCATTTACCTTTTATAAAGATAATTAATAAATTT
 79900  ATTTAATATTTATAAAAAAAAAAATATAATATTAATATAATATAATATAATAATGTAATT
 79960  ATTTATATTTTTATATTCCTTCGAGGTCACCGCCTCACCTCCAGCGGGACTTTTTTAATA
 80020  TGATATAATATAATATAAATATTATTAATTTAACTAATATATAAATTCATATATATATAT
 80080  ATATTATTAATATTATTTTATAAAAAATATTTTTTATTTGATTATTATTAAATATTATAT
 80140  AGTTCCGGGGCCCGGCCACGGGAGCCGGAACCCCGAAAGGAGAAATATTAATATATTATA
 80200  AATATACTATTTATGTAATTATTTTTTGAAGTGAGCACCTATTTTATATATATTTTATAT
 80260  ATATTTTATTATATTTTATTAAAAATAGGTGTGAACCTCCATGAGAGAGGAATGAATACC
 80320  TATTTTATAAAGTATATTTTATATTCTATATATTATAAATATGAACCAAAAAAAGGAGTT
 80380  TAAAATTTAATTAAATTTAATTAATTGAATTTCTTTATTATTATTATCATAATTATTAAA
 80440  CCCTTTATTAATATAATAATATATTATTTATTATCAAAATACCTACCCTTTTTATAATTT
 80500  ATATCTTTAATAATATAATTAAATATAAAATGTTTATTAAATATTATATAAAAATAAAAA
 80560  TAAAAATATATATATATATATAAATGATAAATAATAAGGAATTCACACTTATATAAATTT
 80620  AAATATAAAGTCCCAAAAGAAGTATTCATTAAATAAATTATCATTAATTAATTATAATAA
 80680  ACTTATTTAATATTATTAAAGATTAATTTATAATAATAATTATTATTATTATTATTAATA
 80740  TTAATAAAATATATAAATAATTAAATAGTTCATATATTAAAAAGAATTAGAATTAAACTT
 80800  TAATAAGTGTATTTAATATATAGAATATTAATAGAATATTTATTCTATTTATATATATAT
 80860  TTATATATATATATATTAAATAATATTATTTATATTATATTTTATATATATATTATTAAT
 80920  ATAAAAAGTATATTATATGTATTATATATATTATATATTATATATTTAATAATATATTAC
 80980  TCCTTTGGGGTGGGTCCGCCCCACGGGGCGGGCCGGACTATTATAATTAATAATTTTATA
 81040  AAGTTCCGGGGCCCGGCCACGGGAGCCGGAACCCCGAAAGGAGAATAAATAATTATATAT
 81100  CTTCTTCTTAATTAAATTAAATTAAATTAAATTAAATTAAATTAAATTAAATTAAATTAA
 81160  ATTATAAAGGGGTTCGGTCCCCCTCCCTAACGGGAGGGGGTCCCTCACTCATTCAAACTA
 81220  TAATTTAATATATTATGATATTATTTATAATTTATAATATAATGTATAATATTATATTAT
 81280  AAATATTATATAAAAATAAAATGATATATATAATAATAATAATAATAATAATAAAAAAAT
 81340  AGAAAAGAATAATTTTTATTATTTTAGTATATATAAGAATTTAATAAGTTATATTATTGC
 81400  GGACACCGTTACGCGGAGTGGGGACTATTATATTTTACCTATATATATTAATATTATTAT
 81460  AATTTCCTTCTTTAAAAGAAAAAAGGAATTCGAGAACTTATTATTATATTAATATATTAA
 81520  TAATAAATAATAATAAATAATAAAAAAGTAAATAATTATAAATTATATAAAAATATAATT
 81580  TTATTATTAAGAAAGGAGTTTAAATATAAAATATAATATTATCATTAAGTTCTAATAAAG
 81640  GTATATAATGAAGATCTATTAGAACCTAAAAAGAATATTAATATATCTATTATAAAATAA
 81700  TAATAATAAATATAAATATAAAAATAAATTGTAATATTTATAAATAATAATAAAAAATAA
 81760  ATAAGGAATATATTAATTATTAATAATAAATAAATTATATTAAAATATAATATTATTATT
 81820  AAATTAAAGAATTATATTAAATATATTTATTAAAATTTTATAAATAAGTTAATATTTTAT
 81880  TAAATAATATTTATAAATAATAAAAAAAAATAAGTATATAATTATTAATATATTAATTTA
 81940  TTATGTTATATATTTATATATTTCAAATATATAAGTAATAGGGGGAGGGGGTGGGTGATA
 82000  ATAACCAGAATATTAAATAAATACAGAGCACACATTTGTTAATATTTAATAATATAATCA
 82060  ATAAATATATTATAATAATATAATATAATTAATAATAGATATAAAGTATAAACAATATAA
 82120  TAAATTATATAAAATAAATATAAATTAAAAATAAAAACCAAATAATTAATATAATAAATG
 82180  ATAAACAAGAAGATATCCGGGTCCCAATAATAATTATTATTGAAAATAATAATTGGGACC
 82240  CCCACAATAGAATAAAAAATAAAAAGAATTAATAATATATAAATAATATAAAATATATTA
 82300  TATATATATATAATATATATATATATATAATAAAAAAAAATATATAATATAATATATATA
 82360  TATAAAATAATAAATTATATATATATATATAAAATAATAAAAAATAATAATCATATGAAT
 82420  TTTATAAATATAATTATTATTAATAATAATAATAATAATAATAAAGTCCGGT
;; mfannot:
 82472  ccgccccgcggagggggcggacccccgaaggagtgcgggaccccgtgggaaccgcatccc
 82532  tttttattcttaattaagaaggagataataatttataaaaattaatatttattttatgta
 82592  atattaatattaatattaatataatataatataatataatacggattaaatattaccagt
 82652  tgttcacaggtaatataaaatcctattgtttcacctattattaattaatagttccggggc
 82712  ccggccacgggagccggaaccccgaaaggagaataagtatatataataaaatttaataaa
 82772  aaaaaataattatataataaatatatatattataatattatataaatataaaatataatt
 82832  gatattaacattatataattaataatataatcaaataatataaatataatataaaaagtt
 82892  ttaattattaaaattatataaatattatttaataaaaataaaaataataataataataat
 82952  aataataaagtccggtccgccccctccgcggagggggcggaccccgaaagagtgagggac
 83012  ccccccgtatacttacggggggagaaccgaacccctttttttatttaaagaaggagataa
 83072  atatttatatctttatttataattatatataaataaaagtttattaaaatttataataat
 83132  aatataaaaaagtatataataaatttattataaataaataaatatttagtaataatattt
 83192  aataaaattataaatattataaataaaatattaataataaataataaatatataatataa
 83252  tataatataataaattaataacaataagatatccgggtcccctaaataattattatataa
 83312  aataataattgggacccatacatataaatataaaatattttaatatttatatataaataa
 83372  taataatatatatttatattatattataatataaccctttccaattaatattaatattaa
 83432  tattaattacttccttaaaaaaataataattaattaattgatttttatattaatataaaa
 83492  aagttaatatatatatttatatataaataatataaattaatataaagataataagtcccc
 83552  gctttcagcgcagtga
;; mfannot:     /group=IB(5') (9.81e-04)
 83568  GGGACCCCCTCCCGTAAATATACGGGAGGGGAGACCGAACCCCAAAGGAATAATAAATAA
 83628  TAGTATGTATTTAAATAAATATTTAATATACTATTTTTTTTTATTATTTTTATAATATAT
 83688  TTATAATAATATATTTAATTATAATTTATAAAAAAGAGATATAATATTTTATTATATATA
 83748  ATATTAATATAATACAAATTAACATTATTTAATTATTATTAATAATATTTAACTTTATTA
 83808  TTATCTTCTACGGTTGGACTCCTTCTTAAAAAGGGGTTCGGTCCCCCTCCCATTAGGGAG
 83868  GGGTCCCTCACTCCTTCGGG
;; mfannot:
 83888  gtccgcgccccccgcgggggggggcggaccggactattattactatttatttattaataa
 83948  taaataataaattataaagtcactgaaagagtgaggaattttccttttcccaagggaaaa
 84008  cccttttaattaatattaatattaatagttccggggcccggccacgggagccggaacccc
 84068  ggaaggagaaatataaatataatagtatagtatataggaagttaataataatataaatat
 84128  tatataatatatatatgtatatatattatattatataattaattttctccttttgtattt
 84188  acatcttaataaaatataaaatataaaatgttattaacaataaaaattattaatctttat
 84248  aatattaataatagtaaatttatttatatatctcctttaggatggactccttcggccgga
 84308  ctccttcggggtccgccccgcgggggcgggccggactatttttattttttttttaaaaaa
 84368  tattaaatattataaatatattataaatatattataaatatgttataaatatattataaa
 84428  tagaatataatataatattatatattataatgataaagattatatatattttcttttttt
 84488  ttttatttattatttttaataagtaaaaattatattatatatatatatatattagatttt
 84548  ataagtaatataatataagtattaatatataaa
;     G-trnM(cau)_2 ==> start ;; mfannot: evalue : 4.68e-12
 84581  tgcaatatgatgtaattggttaacattttagggt!cat!gacctaattatatacgttcaa
 84639  atcgtattattgcta
;     G-trnM(cau)_2 ==> end
 84654  ataaattaatatataatatttataaaaaagtataataaaatatattataagaagaatata
 84714  ttatataataattatattaataatattaataaataatatataaataattataaaaaagta
 84774  tataatattaatcaattaattaattaataaatataaataatatattaatttttaattaat
 84834  ttgaataagatatttatattattaataggaaagtcataaatatataaattatattatata
 84894  attaatataataataaaataaattatatattttatttataatattatttctttataagat
 84954  aaaatattatctgatgaataattagattgaataatatttataaagaaatatatataaaaa
 85014  gtcattatataaatttaattataatttaaataaattttatataaattaatataatattaa
 85074  taaagtaattagtataaataaataatatgaaaataaaacttaataaatatataaatatag
 85134  tccggcccgcccccccgcggcgggcggacccc
;; mfannot:     /group=IB(5') (3.14e-05)
 85166  GAAGGAGTGAGGGACCCCTCCCTAATGGGAGGGGGACCGAACCCCTTTTTAAGAAGGAGT
 85226  CCATATATATATATTAATAAAAAAAAGTAATATCCATA
