# Supplementary material for: Global Characterization of Fungal Mitogenomes: New Insights on Genomic Diversity and Dynamism of Coding Genes and Accessory Elements
Source: Front Microbiol. 2021 Dec 1;12:787283. doi: 10.3389/fmicb.2021.787283 (PMC8672057; doi:10.3389/fmicb.2021.787283)
Supplement: Supplementary File 1 — de novo annotation files of the 685 mitogenomes investigated in this study. Annotation was performed with the Mfannot program. [file Data_Sheet_1.ZIP › Supplementary_FileS1/NC_022933.1_Ganoderma_sinense_mitochondrion_complete_genome_mitogenome.mfres]

;; Masterfile modified automatically by mfannot version 1.35
;; on Thu Dec 24 21:16:33 2020 by user pfonseca on host LGCM-PROC
;;    - Gene Totals: 76
;;    - List of genes added:
;;      atp6                 atp8                 atp9                
;;      cob (5 introns)      cox1 (12 introns)    cox2 (3 introns)    
;;      cox3 (1 introns)     nad1                 nad2                
;;      nad3                 nad4 (1 introns)     nad4L               
;;      nad5 (2 introns)     nad6                 orf100              
;;      orf103               orf118               orf131              
;;      orf141               orf155               orf186              
;;      orf189               orf190               orf205              
;;      orf215               orf236               orf248              
;;      orf250               orf267               orf270              
;;      orf277               orf295               orf299              
;;      orf308               orf317               orf322              
;;      orf324               orf340               orf344              
;;      orf345               orf346               orf356              
;;      orf364               orf385               orf405              
;;      orf410               orf421               orf440              
;;      orf442               orf750               orf768              
;;      orf81                orf95                rps3                
;;      trnA(ugc)            trnD(guc)            trnE(uuc)           
;;      trnF(gaa)            trnG(ucc)            trnH(gug)           
;;      trnI(gau)            trnK(uuu)            trnL(uaa)           
;;      trnL(uag)            trnM(cau)            trnN(guu)           
;;      trnP(ugg)            trnQ(uug)            trnR(ucg)           
;;      trnR(ucu)            trnS(gcu)            trnS(uga)           
;;      trnT(ugu)            trnV(uac)            trnW(cca)           
;;      trnY(gua)           
;;
;; end mfannot
;;


>NC_022933.1 Ganoderma sinense mitochondrion complete genome gc=4
     1  ATAAGGAAGAATTATAAAACCGTTATCCAAAGCTCAACATCCTTGTTAAACCAGTAAACA
    61  AATTTTGATATCTTTATAAACTTCAATTTATAGCATATTACTTGGTTTTTTATATAGTAA
   121  TTGCTTAAAAAGTTTACTTAAGGGCTTCTTCTCCCTATTTGGTAACGACTAATTAAATAT
   181  ACCCCCCACGTATCATCGACTTATTTAGATGGAGCTACATACCCTATAACCCCCCTTTTT
   241  ATTCTTTTAAAAAAACGAAGGTATAAAAGTATCGATGACAATATAGTAATAACAT
;;     rnl ==> ;; mfannot: 5' +/- 50 nt
   296  CAAACAGTAATTCAAAGGGGTTATTAAGGAAAAACTAGCAAATTTATAAAAAAGGAGGGC
   356  ACAAGTCCAAAAGCCACAATTTACCGAAAGGTGGTCAAGTTTCATTAGATTTATTTAATG
   416  TTGACAAAGAATGTAGGCGATCCTAAGGGAAACCTTTATATTTAAACTTCCCGAAGTAAA
   476  ACATTTCATTAGGGAAAGGAAAGGAAATCAACCGAGACTCCGAAAGTAATGGCGAGTGAA
   536  ATCGGACCAGCCTTTATTTTTAAAAATAAATTTAACAAAAATACACACCAGAAACCAAAG
   596  AAGGTAAAATAGTCCTGTATGTTAAATCTTTTTAAATTAATGTTTAAAAAAATATTATTA
   656  AATTAAAATTTATTTAAATAATGAGTACGACGAGAGTGAACTTGTCGGAATATAGGGGAA
   716  CCATCCTCTAAGGCTAAGTATTTATAAATTTAGCGATAGTGAAA
;;
   760  AGTACCGTGAGGGAAAGTTTGAAATAGTTATGTAATATTAGACATAAATGAAATAGTTGA
   820  ATTAGTAACTCTATAAGCAGTCGAAATTTATAATAATAAATGACGGCGTACCTTTTGCAT
   880  AATGGGTCAGCAAGTTAATAGGAGTAGCAAGGTTAAAAGCCTTAGTGAAAGCGACCACAC
   940  TAACTAGCTAAAAGTATTTTTAATTTCATAGATATTAAAAATAGGGTATCCTTCATAGTC
  1000  ATAAGGCTAAGAAGTTAAATATTTTCTAGGAGTATAGTGATGGGTAAGTTACTTCTATTA
  1060  GACCCGAAGCTAGGTGATCTTCCTAAGACCAGATTATAATGGATCGAACGGGTGAATGTA
  1120  GCAAAATTCTCCGAAGAGTTTTAGGAAGCGGTGAAATGCCAATCTGACCTAGTGATAGCT
  1180  GGTTTTCTACGAAACATATGTAAGTATGACATCTAAACAAAATTTATGGTGGTACAGCAC
  1240  TGAGTTCCCAACTATTTCTTTTAAAAAGAAAAGTTTAGGTTGCGGGGACGTCGAAAATCT
  1300  TACCAATGGAAGAGAATCTCGGAATGACATAAATTGATGTTAGATATTCAGACTGCTCAT
  1360  GCGAAGTTGGGTAGTCAAGACGGAAACAGCCGAGAACACGAAACAAGGTCCCAAATGATT
  1420  TTTAAGTGAAATGAAGGAAGTAATATATTGAATGCAGCTGTAAAGTGAGCCTGGTAGTCG
  1480  CTATCTTTTAATAAACGTAATGTAACAACGTAGCAGCCTTAATACAATAGAATATTACGC
  1540  CAAAAATTTAACGGGTCTCAAAAAATCAACCGATATCGTGTTTATTTTGAATAATAAAAA
  1600  TTTAATATTCAATATACAGGTAGTAGAACATTCAGTATACTGATGATAAAACAGTGTTTC
  1660  ATTGTTTTTAGGTCACTGAAGAGAGAATGCTGACATGAGTAACGTAAAAAGAAGTTATAA
  1720  TACTTCTCGCCGAATACGAAAGGGTTGTAAGGAAAGGTTAAACCACCTTATGTTAATGCG
  1780  GCCTCTAAGGAACAAAACCAAAGTTTTGTCTGATGAGTATGAATTAGAAAGTCCAATTTT
  1840  AAATTAATTTATAAAAAGGACCAGGAAAATAATATGTTCATAACTACCGTACCCTAAACC
  1900  GACACAGGTTCGTAAGTAGAGTATACTAAGGCGTAGAGCTAAAAG
;     G-orf442 ==> start /note=LAGLIDADG ;; evalue:6.3e-52
  1945  TTGTTAAGGAACTCGGCAAGTTCTCCTGCACAGTGTTCTGGGAAAACACAAAAGTGGGTA
  2005  A
;; mfannot:     /group=IC2 (7.67e-38)
  2006  aaccatcaaattccggggacaccctaaagcttatgataccaagctatcttcgaaagatta
  2066  taagtggccagaataattacctgggtatggtaacaagtcataagatgacggaaactgaaa
  2126  tgggttatcgcggatctaaatcagaatttattatacaaaacccacagccaaagtatataa
  2186  actctgtaaaagagcaacgagtagacggtggttattgcaaaaaaccaatgcaattaaggt
  2246  gtactctaat
;; mfannot:
  2256  GGGTTTCGAAAGAAATTATCAAATCAAAAACCCATCTAAACAATTACGTAAACAATACTA
  2316  TTCTACTTTAAGTAAAACTAGTGTAAATAATGAATTAAATCCATGGTTTATCACCGGTTT
  2376  TGCAGATGCTGAAGGGTGTTTCTCCTTTGCGATTAAACCCGACGCACGATCAAAATTAAA
  2436  ATGGAGAGTTTCTCCTCTTTTTGTAATAAAATGACATATTAAAGATTTTGCAATATTAGA
  2496  ACTTATTAAAAACACCTTAATGGTGGGTAAAATAAGAAAAAATGGAGTAAATTCAGTACA
  2556  ATACGTAGTTGAATTAATTAAAGAGTTACAAGTAATTATAGATCATTTCAATAAATACCC
  2616  TCTAGTAACTGCAAAAGTTTCTGACTATTTAATATTTAAGCAATGTTTTGAAATAATTAA
  2676  ACAGAGAGAACATTTAACGGAAAAGGGTCTTTTAAATTTAATCGGATTAAAAAGCTCTCT
  2736  TAATTGGGGACTTTCTGATAGTTTAAAGGAAGCTTTCCCAAATGTAGCCTTAGTAAATAG
  2796  ACCTGAATATAAATTTAATTTTATACCTGATCCTTTTTGGGTAGCAGGTTTTACTAGTGG
  2856  TGATGGTTCTTTTCATTTAAATATTAAAAATTCATTAACTAACATAAGTTACAGAGTCTC
  2916  ATTAAGATTTTCAATTAATCTTAACATTAGAGATGCTGAAGTTCTGGAAGGTTTACTTAA
  2976  TTATTTTAATACTTTAAACTTACCTAGTACTGAAGTTAAAATAAAACTAAATCAGGAGAG
  3036  TAAGTACGTATATAAATCTAACAATACTGTAAGTCTTGCAATTACAAAAATTTCTGAGTT
  3096  AAATGAACTCATTATTCCTTTTTTTGAAATATATTCAGTTCAAGGACTAAAAAGTTTAGA
  3156  TTTTTCAGATTTTAAAAAGGTTGCCCGGATGATAGTTGCTAAAGAACATTTAACTGTCGA
  3216  AGGCTTAAATAGAATTTTAGAAATAAAATTAAACATGAATAAGCATAGAGAGTGGTAA
;     G-orf442 ==> end
  3274  TACTACTAATTACGTAATTGCATGATAAATTTGACTAGCCATGCATAAGTTTGACGATAA
  3334  GAGGAACCCTTTAAAGGGTGGCACAAAATCGGAGGCCCCGACTGTTTACTAAAAACACAA
  3394  TTCAGAGCAATGATGAAAAATCATAGTATTCTGGATGAAATTTGCCCAATGCCATTAACA
  3454  TAAAAGAGGTTATGGGTAACTGTAACTGATTGAAAGTCTGGTTAATAGCGGTCTTAACTA
  3514  TGAGGATCCAAAGGTAGCAAAATAAATTGGCCATTAAATGTGGTCTGGTATCAATAGTGT
  3574  AACGATGGTCTCACTGTCTCTACAACTTGCTCAGTGAAATTGAATTACCCGTGCAGATGC
  3634  GGGTTGCCTCCAGGTGGACGGGAAACTTAAATTATATCTGGAATAAAATTAAAATGCGAC
  3694  TAGCTAAGTTTACTATAATAATGTTGTGTAAACCAACCAGATAACCCATTATCTGAGCTC
  3754  AAACAGCATGTTTTCGGAGTAATCCTAAATCATGAAGCCTGTTTATATGTAATTATTCAA
  3814  TATGGGAAAAGTTAAGTTGATAAATTGAATATCTCATATAAGAGCTAGATACCTATGAAC
  3874  AATGTAATGTGAATTCACGTCAGAAGCGGTATGATTGATTGTAGAAAGACGTTCCCGTGT
  3934  TTTTCTTAATGGGTCTAAATGTCTCATAACGTATAGTGGAGTTCTAAGGGTATCATTAAG
  3994  TATTATAGTAAAAACTAGGTAAGCCCAATAATAACCAATTTACAAGAATTAGTAATTGGA
  4054  GGTTTATCTGCGAAGATAAATAGCTATTAGTGGGTATAGGATATTCAAAAAAGCTAAAGT
  4114  CTTGTTGTAATGACAAGGATAGGTTCAGTTGAACTAATCTGAAAGGATGCTGACTTTGAA
  4174  TTAGTGTTAAGTGATAATTGTTATAAATTTTTGTTAGAAGTAATAAAACTGAAATTTTAT
  4234  TTCATTCTAGTACCAGCACCAATTAATCCAAAGTAGGTTAACCCTGCACTAATGTATTTA
  4294  GTATGCTAATAACATATTTAAATTAAATTAAAAA
;     G-orf118_1 ==> start /note=LAGLIDADG ;; evalue:7.4e-26
  4328  ACTATGAATATGATAAATAGAAATTTTACTAAACCTAATCAAATTTTAATACCTTGGCAG
  4388  GTAACAGGATTAACAGATGGTGAAGGATCATTTGTTTATTCTATAACTAATACAGGGAAA
  4448  GGCTCAACAGGCCAAAAATTAAGTTTAGAATTTAAAGTAACACAAAAAACACATTCAGAA
  4508  GGAGTACTTTATGAACTTAAAGAATATTTTGGGAGTGGTAATGTAGTTATAGATAATAGA
  4568  AAAACAGATACTAAAAAATTTCATATTAATTCTTTAAAACATCTTTTAGAAAAAGTAATA
  4628  CCTCATTTTTATGAGTATCCTTGTCTTACTTCTAAAGAATTAAATTATAAAGATTAA
;     G-orf118_1 ==> end
  4685  AATTTGTCTAATCATGAGTAAAAAAGAACATTTGAACATATCAGGGATGGAAGAAGTAAA
  4745  CCAAATAGTATCATTAATGAATAAAAATAGATCTTTTGAAGATAAATATAACCATTGTAA
  4805  ATCTTTTTTAGGTTTATCTGATAATGAAGTAAATTTTAATTTACCAAATCATTGGGTACA
  4865  AGGTTTTTTAACAGGTGAAGGTTTGTTTTATCATTATTTAAATGGTACAGTTATTAATCC
  4925  TTCTCTTGAATTAGGTCAAAATAGTCATGATGTAGCTATTTTAATAGCGC
;     G-orf95 ==> start /note=LAGLIDADG ;; evalue:8.7e-10
  4975  TTAAAAAATAAAATAAAATTTTTCAATGGTGGTTATATAAAACCTAAATATAAGTTTAAT
  5035  GAATTAGAAGAATGTAAAAGTTCAAGATCTCTAAATAGATTTATTCTAAGAAATACAGAA
  5095  ACTATTATCCAATTTGAAGATCAATATCCTATGTTAACTAGAAAACATCTAGATTACGTA
  5155  GATTGGAAAAAAGTTATAGAGTTAAAAAATAAAGGTTTACATAAAACTGAAGAAGGTTTA
  5215  GCCTTAATAAATGAAATAGTATCAAAATTGAATTCTAAACGTGATTAA
;     G-orf95 ==> end
  5263  ATTCCTAGTTTAAAAATTTAAACAATTAACATAAACTTAATGCTT
;; mfannot:     /group=II (2.88e-10)
  5308  gagctgtatgcgatgaaagtcgcacgtacagttcttagagga
;; mfannot:
  5350  TGTCAAAGTTGTAAAACTTGGCGGAGCCTCAACAGACCCTATGCAGCTTTACTGTAGTTA
  5410  GCTATCATATTGATCTACAACAACCTTAGTTAATAGTAATTAGGGATGTCGATGGACGGA
  5470  AG
;     G-orf100 ==> start
  5472  ATGGAATACCTTATGACTTTGGTTGGGTTAATATTTACCTTTTTAAGTCATGTATCATAT
  5532  ATGACTCAAATTTTTCTTTTGTTTATTATATTCGTATTCTGTTATATAGTGTTATATGGT
  5592  ATGGAGCTTATAAGGGATAGGTGGCTAATTGGCAGTTTGACTGGGGCGGTCGTCTTTGAT
  5652  AAAGTAGCAAAGTACATCCAAAGATATTTATTTATTATAAGCAATCTTTTTTTAAAGATA
  5712  CTAACTAAAAATCATAGTATCTGTATAAACTATGGAGAGTATAAATTATTATATTTTTAT
  5772  TAA
;     G-orf100 ==> end
  5775  CTTAAGGTATAGCTAGAAAATTGAATGGAAATCAATCAACCAATGTGAAAGGTTGTAATC
  5835  GGCGTAATGGCGGAAAGCATGCCTAACTGAAAGACTTAGAAGTCGACCAGATACGTAAGT
  5895  AGGGCATAGTGACCCTTCGCTATATTATGGAATAGACGGGGATCAATCGATAAAAGTTAC
  5955  GCTAGGGATAACAGGCTGATAGCTGGTGAGAGTACACATTGTCCCGGCTGTTTGGCACCT
  6015  TAAAAACATTGGGGGGTATAAATAGAAATGTTTATATA
;; mfannot:     /group=IB (1.06e-20)
  6053  gtaattggctatatgctgaaacacccttaagctttaagtactcatttatttttaaataat
  6113  aaattgtaataatcttaatgattgggcaatcagcagggaagttacttatttaggttatag
  6173  caactgtaaaatttgtaacccctcaacgactacacgccaacatccagtagctacataaag
  6233  gtattcttatgctggatgaagatatagtct
;; mfannot:
  6263  AATCTTAATTTAAAAATTAAGCTCTCAATCCTATTAATTATAAAGGTAAGAGGGGGTATA
  6323  TTTTTTATATACTAATATTGCGAT
;;
  6347  GTCGACTCAACCTATCCTCCGGGGGTAGAAGCTTGGAAGGGTTCGGCTGTTCGCCGATTA
  6407  AAAGGTTACGCGAGTTGGGTTTAATACGACGTGAGTCAGTATGGTCCCTATCTTCTGGAG
  6467  GGATAAATAGTAAAAGGGGGCAGACCTTCTAGTACGAAAGGATCAATAGGCTGTGTTTCT
  6527  CTAGTGTACCAATTGTAATTCTCTATTCTAATATTTTTATTTAAGATTAAAGAAAGATTA
  6587  AAGCATAGTTGGGTAGCCACAAACATGATAGATAAGCGCTGAATGAATATTAAGCAGGAA
  6647  GCTATCCCCCAGATACTATCTTATTGATTATCTTTTAATTAATATTTTTATTAATTTTCT
  6707  TTTTAATCAGTGTGAATAAGAAATAGAACATTTCTAAATAGGATGCAAATGAAAGTGCTG
  6767  TAA
;;     rnl ==> ;; mfannot: 3' -20/+180
  6770  AGTATTTAGTTTAGCATTACTAATTTATTATATAGACTGGATGTTATTAATTGTTTTTTT
  6830  TTAATGGAATACAAAATCTTACTATAATTAAAAAAAAGGGGGACTCTATTTCTTCGTTTT
  6890  TTAAATTAGGACACTACCTTATGAAGGTTAAATTTATTTTAATAGATGTAAAAAGATTTT
  6950  AATTAGTGTTTATACTTTTATAAAATTTAAATTTTTTTTTAATATAAATTTTGTAAAAAT
  7010  AAATTTTATATTTATTAGTTTCTTTCATTTAAAGATTTGAAAACTTTTTTTCAATTATAA
  7070  AAACAAAAGGTAAAGTAGCTAAGTGAAGTTTTAATTGTAGTAACCTCAAATACATAAAGA
  7130  AGAAATAAATTTAGAATACCAGCTTCATTAAATGTTTTAATCAGTTCAGTTATATACTTA
  7190  ACTTCTAAATATTCTAGTTTGTTGGTTGGTGAAAATGTATTTTAACTTTTCTCTTAATAT
  7250  GTTTATTAGTGAACTGATCAGTTATCCATCTAAAAATTGTATTAGGTTTTTAAAAACCAT
  7310  ATCTTGTATGATAAGAAGATTTCACATAATACTTCAAATTTAAATTGTATTTCTTTAAAG
  7370  GTTGTTGTATATTTAACTAAACGTTTCTATGTAAATTAACATTAACTATTCTTGGGTTTT
  7430  ACCAGGTTTCTTTATTAAAATTTTTTATAAAAAAAAACAAAACAACTTAAAAATTTTTTA
  7490  ATATAAAAGAAAGTGTATTTAAAAGGATTTTGTACAATAGAGTTATGCTTACAGTTGGTT
  7550  TCTGTAGTAAATTTAATTTATAGTAAGGTTCGATTCCTTCTTAACTCTAGAAAATATAAA
  7610  A
;     G-trnR(ucu)_1 ==> start
  7611  ATTCTCTTAGTTTAATGGTAGAACATCATTCT!TCT!AAAATGTCAATTTTGGTTCGATT
  7669  CCAAAAGAGAATG
;     G-trnR(ucu)_1 ==> end
  7682  AAGATAAATGACTCAAAATAAACTAAATTGTTCAGTGTAAAAAAAAATAAATTCAAAAGA
  7742  TTAAAAATTTTATAGTACTCAATTTTAATTCAAATTCATTAAGAATAAAAATATAAATAA
  7802  TAAACTAATAACTTTATTAAGTAAAAGCCAACAAAAATAATAATTAAATATTTTTACTGG
  7862  ATATATTCGTATCAATTTAAATAAATAAAAAAAAGTAATATTCTAAAATAAAAATAAAAA
  7922  AAAAATAAAAAATATAAAAAACAAATAAAAAAAAATAATATAAACAAATAAAAAGTTTAT
  7982  ATTTTGTTACAGTGTAAAAAAAATAAAAAGATTTTAAAACTTATTTTTTAAGAAGATGAA
  8042  AAAAAAGAGTGTAAGTTTTTTAATTCTAAAAATTAAAATATGCATCCCTTAAAATAAAAT
  8102  AAATGGTTATTATAATATTTAGATATTAATCTAATAAAATTAAAACCCGACCTTAATATT
  8162  AAGGTAATAATGTATATATCAATTATATACCTATTCAAACTTTTCAAATTTTAAATTAA
;     G-orf118_2 ==> start
  8221  ATGAACCAAATTTTTTTAAATTTCAATTTTTCTATGTTAGATTTAAATTTTACAATCTTA
  8281  GATATCATTTTTTTCACTACAATTCTTTCTGTTACTTTGATCATTCTTCATATGAGTGGA
  8341  AGAAAAATAGGAGAAATTGGAAAAAACGTAGTCACTATCCTAGTTGGAGCTGATGCTGCT
  8401  TTAAACCTAGGAGATAGAATTTTTGGTGGCAAAGATGAATCTAAAACTAGTAATACTAAC
  8461  TCTAACGACTCTGGGAATCAAGGTTCCAATAGTACTAATGAGGAATCTAAAACTAGTAAT
  8521  AATGACTCTAATGACAATTCTAGTGGTCAGAATAATGAAGGAACTAAAAACAGTTAA
;     G-orf118_2 ==> end
  8578  GTTGTTTTTTTTTCATACAAAAGTTCATTTCAACAACAACATAGTTTTTTTATCCTTAGT
  8638  TTATTGGGTTATTTGGGTAAAGACATTCCACAAGAAATGGTACCCTTATTTAAATTTACT
  8698  TCAAGTATTTTACTATTAACTATAGCAGCTTTTGTTGGGTTTATTAGAATTGTTTTATAT
  8758  ATTCTAAGTGTTTATTATATAGAAAAATATAATCTATATGAGAAGTACCCTAAATATCAA
  8818  AAATGGATTAGACAATTTGAAAAATTTAGAGCTTACTCAATTGTTTATGAAATTATTTTT
  8878  ACTATTTTTATATTTATAATGATAATATCTTTATGTGTATTTATGATTTGGATTTTATTA
  8938  CAATAACATATTATTATATAACGAAAAAAATCATTTACCCCCTACTTAATTTTTTAATTC
  8998  TCGGTTAAATTGTATTAATACATTGATTAATAGTGTAACTATTTGTATTTAATATGATTG
  9058  TATTCAATAGTATTCTTTATATTTTATTAAGTTATATAGTTATTATTGTAGAAAGTTTCA
  9118  CTAAACTGTTTAATCTGTTTTATTTTGATGGTAAATCATATATTTTAAGATTGCCACAGT
  9178  TTCACATAGTCCTATAAAACTTTAATATTTAGACAATAAAAATTTTATATGTCTATATTA
  9238  CTAACAAGGTCACCGTTTAATTATTATTTTTTTTTTATATAATTTTAATATCAATATAAA
  9298  ATATATAATTTGATGTAATTGTGTTTTACAATTTTAAGTAGAGTCCCTATTAAATATTCA
  9358  TTTATAAATTAAACTAAAAGAACTAGTATTGATAAATATATCAATATTAAATCAAGCACT
  9418  CATATCATTTATTAAAAATAAATATAAACATTATTAAGAATTATCATACAATCATTTATA
  9478  TTTATGAATCTTCTATGAAGTCATTATTGACAAATCATAAAAATGCTAACAGACAAAATT
  9538  AATTTTATTAAATAAAAAAAGTTTAATAAAAATCAAAAATAT
;     G-cox3 ==> start
;     G-cox3-E1 ==> start
  9580  ATGTTATTAAACATAAATAGAAATTTATTTCAAAGTTTTCCATTCCATTTAGTAACAATA
  9640  TCTCCATGGCCTATATTAGTTAGTTTTTCATTATTAAATTTAACTTTAGGGGCAGTATTA
  9700  TCAATGCATGGATATGGTGATTTTACATTTATAGTAGGTTTAGCTTCAACAGGTTTAGGT
  9760  ATGTTATTATGGTTTAGAGATATCATTTTAGAAGCAACTTATTTAGGGTGTCACACTACT
  9820  CAAGTACAAAAAGGATTAACAATAGGAGTCATTTTATTTATTGTTAGTGAAGTATTTGCA
  9880  TTCTTATCTGTATTCTGGGCATTCTTCCATTCAAGTTTAAGTCCAAGTGTAGAAATAGGA
  9940  GGAGTATGGCCACCACAAGGTATAGAAGCATTATCAGCATTTGGAATACCATTATTAAAT
 10000  ACTTTCTTATTATTAAGTAGTGGGTCAACTATAACATTTGGACACCATGCTTTAATTAAA
 10060  GGAGATAGAAAAAAAGCTATAATAGGTGGATTATTAACTATTATCTTAGCTATTGTTTTC
 10120  ACTGCTTTACAATATGTTGAATATTTTAATGCACCATTTACTATTACAGATTCAGTATTT
 10180  GGGACAACATTCTATGCTTCAACAGGTTTACATGGGT
;     G-cox3-E1 ==> end
;     G-cox3-I1 ==> start /group=IA(5') (1.23e-04)
 10217  ta
;     G-cox3-I1-orf405 ==> start /first_aa=I /note=LAGLIDADG ;; evalue:7.3e-47
 10219  attacaatagctcctaccaaaataaataaaaaaaattctgtatatattagaaaagttcac
 10279  tccaatattaaaaaaatagacacaccatttttagaatggcttacaggttttgttgatgct
 10339  gaaggtaaatttaatattagtttgcgaaattacaaaagtcaagacaataaatacaatagt
 10399  ttaatccttacatttcaaataggtcttcatatagacgatttagaagttttaaagttaata
 10459  caaaaaaaattaggatgcggaaaaataactatttcgaaaaacagatgtaatttttttgtc
 10519  aatgatcaagcgtcattaattaatattatagtcccagtttttaaattagttccattaaaa
 10579  agttctaagtattttcagtttttaatatttgaaaaagcagtaaatttaattaaaaacaaa
 10639  ggtcatcttaccgatagtggaagaaatgaaattataaaattttatcatgaaataaaaaat
 10699  ccttccatctatttagaggcaagcccagccctatcacacttaaataaatattggttaggt
 10759  ggtttcgttgatggtgatgcctcattctcagcacgtcttaatagacctgtttttaaattt
 10819  gaaaaccatgaaaaagaattacccttatttagggtcatagaggactattttcaatttggt
 10879  aatacacgaacaactgtaaataaatcttctcaaatggtcatattagaatttaataacatc
 10939  cattttttaaaaaatgtcattgttccgctttttactggcactaaattattaaatagtaag
 10999  aaattaaaagattttaatgatttttgtgttttagttaatatttattattatggttatcat
 11059  accatagcggaaggtgattctttagctagagaaataataagtaattggaataattttaga
 11119  ttatcaacttataaaacaccatttacagattttaataaaaagtatcaaatactatctaat
 11179  attccttctccatatttaattaaagatggtggattaagattttatagaaatactttaaat
 11239  ttagtatctgacaaagtaagtataacggctattgataatttaaataatgaattagttttt
 11299  tcaagtattagtgaatgtagtagaatattacagatagataggtataatataaaaaaatat
 11359  ttacttaacggtcagatttacaaaaattatagttttaaatttaacaattttatttatttt
 11419  gacagaaaagagggttaa
;     G-cox3-I1-orf405 ==> end
 11437  ttgcatagaaatcctaaatttaggacaatttgcagccaagcttatattaaacataattac
 11497  tctaaacaaaaaaaacatatgttttagtaaacttttctttgtttttaggaataatcatat
 11557  ttctatcttataaaaatagattatagaatatgcaaatcaaaattaatatatgaaggttca
 11617  acgactagaaagtgagtatttatgtaaacaataatctttccacgaacaccctccaataga
 11677  tttatcttttgatgaaatagtctgaacaacagcgtaagttgttgaaataatattaaatgt
 11737  attatgataacaaatttg
;     G-cox3-I1 ==> end
;     G-cox3-E2 ==> start
 11755  TACATGTGATAATTGGAACAATCTTTATTACAGTAGGTTTCTTTAGAATAATAAATTACC
 11815  ATTTAACTAATAGTCACCATATTGGATATGAAGCAAGTATATTATACTGGCATTTCGTAG
 11875  ATGTAGTTTGGTTATTCTGTGCGCCTTTATGGATATTCATTGGAAGTACACCTTTCATAG
 11935  TATTACTAGTTTTTTACACTACTACAGCTCTAGTAGGTAGTATTATGGATTATGGTACCC
 11995  TAGTTGCAGCGAGACTAAGTAAATCAACCAGCTTATCCGATTCCGAAATGGATAGGGGAG
 12055  TGCAGCATGCTGGTAAAGCAGAAGTCGGACTAACTGTCTATGGCCTTCTGCGAGATAAGA
 12115  TCGGTCATGGTTCTACTATTGTGTTTGATGGGACGCCCCAAAATCCTCTTAGCATCGCTA
 12175  TTATAATTATAATATTTCTAACCGAGAATATTAGAAATATCGCCGCTATAATTACGTCAC
 12235  GTATATCTAAATATACAAAACATGAACCTAAAACCAACAATACCAATGGAGAATCAATTA
 12295  AGGGATTTCCTAAGGGGAGTAATTCCTATGGAAACGGAGCCCCAATATTAGGTAACAGGA
 12355  AAGGAAGCCATCTTATTACTAAAGTGGGGCAGCGAAAGCTATCGACATCTGCCATTGCTG
 12415  TTAAGGACCCTAGGTACCTTAACGGTGGGGATTTGCTGTCGAAAATGAAAGTACGAAATG
 12475  GTAAGTACTATGGTCTCTATAAACTAATATGTGACGAAGAATTACTATTCGGTGCATATC
 12535  ATTCTATGAAATCTAATCCGGGTAACATGACACCAGGGACAGACGGTCAAACCTTAGATG
 12595  GGATGTCTGAGAGCAAAATCGCTAGATTAGCACTAGACTTAAGAAAAGAAAGCTTTCAAT
 12655  TCAAACCATCGAAGAGGGTATGGATCCCGAAAGCCAACGGAAAAATGAGACCTCTAGGAA
 12715  TACCATCTCCGATTGACAAAATTGTACAGAAGGCAATGGCAATAATTCTTCAATTGATCT
 12775  ACGAACCTGAATTCTCGCAATTCAGTCACGGTTTTAGACCAAAAAGAGGATGCCATACAG
 12835  CTATGAGACAAATTAGTCAATGGAGTGGAACTCAATGGGCCATTGAAGGAGACATAAAAG
 12895  GATTCTTCGATAATGTAGATCATCATGTTCTTGCTGATCTTTTACAGAAAAGAATAGGTG
 12955  ATCAACAATTTATAGACCTGTACTGGAAATTAGTCAAGGCAGGATACGTAGAGGAAGGAG
 13015  TTAAGAGAGACTCATTGCTGGGAGTACCTCAAGGAGGTATCGTTTCTCCCATATTATCAA
 13075  ATATATATCTACACGAATTCGATAAATATATCGAAGGTTTAATCAACAAATTTAGCAGCA
 13135  CTGCTAAAGACATTACCAAAAAGAACCCAGTGTATGATAAGATAACACGAAGAATTCAAT
 13195  ACCTTCGAGAAAAATACCCTATACCACAGCAAAGAAGTCTGGAAGTAAAAAAAGAATTAG
 13255  ATACTCTTAAAGACTCTAGAAGAAGCATCCCCTCTAGATTACCAAACGGGACAAGAGTAA
 13315  GATATGTTAGATATGCGGATGACTGGGTTGTTGGGATCTATGGTTTAGAAAGCTTTGCCA
 13375  ATGAAATAAAAAGCTTGATTGCCACCTTCCTAACCCAAGAACTTAAGTTAGAACTTAGCA
 13435  CTGAAAAAACTAAGATCACTAACCTATGGAAGGATAAGGCCAGCTTTCTAGGGTTTTACT
 13495  TTATGGTATATAAACCCAAAGAATCGAAATTTACGGTTTATAAGAAAGATGGTCATATTC
 13555  GAAGAGCTAAAATAGGACACAACAGAATTTGGCTTCTAGTTCCTGTGGATAAATTACTAT
 13615  CCAAGTTATCGAATGAAGGATTCCTAAAAAATTATCGACCAAACTCCAAAATTATCCCTA
 13675  ATGCCAAATCTAACTGGATATACCTAGATCATCATATTATATTAGCCAGATATAACACAA
 13735  TGACCAGAGGCCTTCTAAACTACTACTCTGTGGCAAATAACAGATATATCTTCCATCTTA
 13795  TAGTTAACTTAATTCTAAGACACTCATGTGCCAAAACGCTTGCAAGAAAACTTAATTTAA
 13855  GATCTCGAAATAAAGTATTTGCCAAATTTGGAAAAGACTTAACTGTAAATAATCCAAAGA
 13915  TGTCTTTTTTCAACGAACCTCACTACAAAAGATTGACTAAATGGCCCGCCCACACTAGAT
 13975  TACTAAACCCCTTTGACGTTCTAAGCTGGCAGCTGAGAACCCAGCACAATTTCTGGGAAC
 14035  CCTGCCTTATTTGTGGGTCAACCCTAGACATAGAAATGCATCACGTAAAACACATTAGGA
 14095  AATCAAATCAAAAACTCCAAGGATTCACACAAATTATGTCTGCGTTAAACCGGAAACAAA
 14155  TTCCAGTGTGTCTAGCCTGTCATAAAAAAATCCATAAAGGGGAATATGACGGAATCAGTC
 14215  TTAGAGATTTGAAAAGAGATCATAAAAATTCATAG
;     G-cox3-E2 ==> end
;     G-cox3 ==> end
 14250  CTAACGTGGA
;; mfannot:     /group=II (2.71e-15)
 14260  gagccgtatgcagtgaaagttgcacgtacggttcggtgggaggc
;; mfannot:
 14304  TAATGGTGGCCACGCAAGTGGAGCTGGTAGTCGACCCAACTATTTATCGCAGTATATTAC
 14364  TGGGGTGGTAACTAATATCTTTCACTAAATCAAAAATAAAAATAAATAATATTATATATT
 14424  ATAAATCATATTATACTATGTATATTTAGAAATAATAAAGATAATAAAATATAATTATAT
 14484  TTTATAAATAACTCAAAGGTATAAAAAAGAAAGTTACCTTATTTATAAAATAATAAAACA
 14544  TAAAATGGGGTAGTCTCCATTTTCTTATCATATTACAAGTACCCAAAGGATAAGCTAAAT
 14604  ATTTAAACTT
;     G-nad4L ==> start
 14614  ATGAATTTGTCATTATTTTTATTTTTAATTGGTGTTTTAGGATTTATCCTAAATAGAAAA
 14674  AACATTATATTAATGATAATAGCAATAGAAATAATGCTATTAGCTGTCACCTTATTAGTG
 14734  TTAATAAGCTCATTTAGTTTTGACGATGCTATCGGACAAAATTTTAGTATTTTTATTATA
 14794  TCAATAGCAGGAGCGGAATCAGTAATAGGTTTAAGTATTTTAGTTGCTTTTTATAGATTG
 14854  AGAGGAAGTATCTCTTTAAGAACATA
;     G-nad5 ==> start
;     G-nad5-E1 ==> start
 14880  A
;     G-nad4L ==> end
 14881  TGTATTTATCAATATTAATTTTCCCTTTATTAGGAAGTTTTGTTTCAGGTTTATTAGGTA
 14941  GAAAAATAGGTGTGACTGGTGCTCATATCATCACATGTACTTGCTTAATAATATCTTCAA
 15001  TTTTAGCTACTTTAGCATTTTATGAAGTAGGATTATGCGGTTCTCCAGTATCAGTTAATT
 15061  TAAGTACATGGCTAGAATCAGAAATATTAAGTGTACAATGGGAATTCTTATTTGATCAGT
 15121  TAACTGTTTCAATGTTTATTCCTGTACTTTATATTTCATCTTTAATTCATATTTTTTCAA
 15181  CTAATTATATGGCAGAAGATCCT
;     G-nad5-E1 ==> end
;     G-nad5-I1 ==> start /group=IC2 (1.17e-38)
;     G-nad5-I1-orf410 ==> start /first_aa=A /note=LAGLIDADG ;; evalue:1.7e-29
 15204  gcattgtgttttgggaaaacacataagtgggttaaactatcaaactccggggacacccta
 15264  aagcttatgataccaagctatcttcgaaagattataagtggccagaataattacctgggt
 15324  atggtaacaagtcataagatgaatgaaaatgaaatgggctatcgcggatctaagtcagcc
 15384  aacaaagctgtaaaagagcaacgagtagacggtagttattgcaaaaaaccattgcactta
 15444  aggtatactctaatgggtttcgaaagaaattatcaagtcaaaaccccttctaaacaatta
 15504  aatattaaaagtttttctaccttctcaacacgcggtaacataaacccatggtttataact
 15564  ggtcttattgacgctgaaggttcattctcagttataatagacaaaaataaatctcgaaaa
 15624  ttaggttggcgggttcaaacaaattttcaattgggtatgcatttgcgggacttatcttta
 15684  atacaacaagtccaaacaatttttggtggtattggttcaatacatataaataagacttta
 15744  aacaaagtaaattattcagttgattctattaaagatttaacaaggttaattgctcatttt
 15804  gaaaaatatcctttattaactcaaaaagccacagattttattttgtttaaagaagtaata
 15864  acactaatgatgagtaaatctcatcttacaattgatggcttaaataaaataataagtatt
 15924  aagggatcaatgaatttaggtttatctgatttcctaaaatctgagtttttaaacttttct
 15984  ccggttaaaagaccagttattaacactgaaaacattcctgataataattggattgcagga
 16044  tttgtaagcggtgaaggaaattttgaagtaagaattacccaacaattatctaataaaata
 16104  ggaactcgagtacaattaagatttagaataagtcaacatgaaagagatttcaaattaatg
 16164  gtgttattagttaaacatttaggttcaggaacaatatataaatatcctgggaaagatgca
 16224  attgttttaataatagttaaattttcggatataactaatataataattcctttttttgaa
 16284  aaaaatcctttgcacggggtaaaaatattagattatcttgattggtgtaaaattgctcaa
 16344  ttaatgattggtggttctcatttaacaattgaaggattaaatataattcgaataattaaa
 16404  gagggaatgaataaaggtagaactcaaaaataa
;     G-nad5-I1-orf410 ==> end
 16437  tttaattgcatgataaatttgatggccatg
;     G-nad5-I1 ==> end
;     G-nad5-E2 ==> start
 16467  CACAATCAAAGATTCTTTTCTTATTTATCATTATTCACATTTTTTATGTTAGTTTTAGTA
 16527  TCTGGTGCTAATTATTTTGTAATGTTTGTAGGTTGGGAAGGT
;     G-nad5-E2 ==> end
;     G-nad5-I2 ==> start /group=ID (5.64e-31)
;     G-nad5-I2-orf250 ==> start /first_aa=K /note=LAGLIDADG ;; evalue:4.5e-09
 16569  aaattaaattgccttaaatggtataatcttaataatctattttggagttctagtgaattt
 16629  aattttgttttattttcattaccgttgcatgtatctaagcaattaaataaaacaagaatc
 16689  acttccttagaaagaatagggcctcataatatagatataatttccataataataggttct
 16749  ttattaggtgacggtcaattagaaaaaagaaatagaggaatagggactagaatgaaattt
 16809  gaacaatcaaataaaaatgtagaatatttaatgtggtttcattcttatttatcaactaga
 16869  ggttattgtaatattaataaacctgatctaaaaaaaagaattagaaaaaaaggagaaatt
 16929  tattttcattatagtataaatacttttactttttctagttttaattggattcatggtatg
 16989  ttttatatgtgttcagaaggtaaatatgttaaaataatacctcataatatagaacaatat
 17049  ttaactccactcgctttagctatatggtttatggacgatggaagtaaattaaaaaaagga
 17109  gcaaaaatagctactaattgttttacatataaagaactttcacaattatgtgaaaatttc
 17169  aaaaacaaattcaatcttacagtaacaatacactcaggaggaaaaaataaaggatatact
 17229  ttatatatctctagtcaatctatgtctactttttctaacattgttaaaccttatgtgtta
 17289  cctactttatattataaattaggagactattaa
;     G-nad5-I2-orf250 ==> end
 17322  tttaataccatagtaaaaaatgtaaatctttagaaaattgaaattaagaataaagattca
 17382  ttcatgtttaaagaattataaatgtgaataacattttttgcgacattattgaaaacgatc
 17442  aaaaattaataagctttttttatagatcgtcggttcaatttcaaatcgctatcgactaga
 17502  tcaataatgggtgcctgaaatggtgcttaatgcatagtcagaattttcatcattgtctct
 17562  acttcatttgacaacgatgccaaggcatgaagtaaaacctgaatggtattcaatgtacag
 17622  ggaataaagaaaaaagctttctattagtgtcataaatgggcctatagataaattatatat
 17682  ttaaatttctttattttaagatttg
;     G-nad5-I2 ==> end
;     G-nad5-E3 ==> start
 17707  ATTGGAGTAGTTTCTTATTTATTAATTAACTTCTGGTTTACTAGAATACAAGCTAATAAA
 17767  GCAGCAATTTTAGCCTTTACTATGAATAGAGTAGGTGATATGGGATTAAGTATAGGGTTC
 17827  TTTGCATTAGTAGCATTATTAGGATCATTAAATTATTCAACATTATTTAGTTTAGCTCCA
 17887  TTTATGAATAGTACAGCTATTGATATTATTGGTTTATTATTATTAAGTGGTGCTATGGCT
 17947  AAATCCGCACAAATACCATTACATAGTTGGTTACCTGGATCAATGGAGGGTCCTACACCG
 18007  GTTTCAGCATTAATTCATGCTGCTACACTAGTAACTGCTGGATTATATTTATTAGTTAGA
 18067  AGTTCACCAATATTAGAATATAGTTCCACAGCATTATTAGTGATTACATTAGTAGGAGCA
 18127  TCTACAGCTTTCTTTGCTGCAACATGTGGTTTAGTGCAAAATGATTTAAAAAGAATAATT
 18187  GCTTTCAGTACAATAAGTCAATTAGGTTATATGGTAATGGCTGTAGGTCTTAGTCAATAC
 18247  AATGTTGCTTTAATGCATGTAGTTAACCATGCTTTCTTTAAAGCATTATTATTCTTAGGA
 18307  GCAGGGGCTGTAATTCATAGTTTCTCTGATCAACAAGATGTCAGAAGATTAGGAGGTTTA
 18367  ATCAAATTTTTACCATTTACCTATACAGCTATGTTAGTAGGTACTTTATCATTATTAGCT
 18427  ACTCCATGGTTAACAGGATTCTATAGTAAAGATTTAATAATTGAATTAGCTTTTGCACAA
 18487  TATAGTTTTGAAGGAACATTTGCCTTTATTTTAGGTAGTTTAACAGCAGGTTTAACAGCT
 18547  TTCTATTCATTTAGATTAATTTCATTAGTATTCTTAACAAAACCTAATGGGCCTAAAATA
 18607  TCTTATTTACATTCACATGAAGCTACTTTAGCAGTGATTATACCTTTATTTGTATTAGCT
 18667  TTATTTAGTATCTTCTTTGGTTTTGTATTCTCTGATTTATTTGTAGGAATAGGTACTGAT
 18727  TTCTTTGGTAATTCTATTTTTATTCATCCAAATCATATAACTATGGTAGAAGCAGAATTC
 18787  TCTATGGATAGAATAGTTAAATTATTACCAACTATTTTATCTTTATTAGGAGCAGTATTA
 18847  GCTGTTTATCTATATCACTTTACACCTAATTTATTTTTTATGGAAAGTCCTATTACTAGA
 18907  AAAATTTATACTTTTTTAAATGGTAAATACTTATTTGATGTTATGTATAACCATTACTTT
 18967  ATTGGTAGTGGTTTACAATTAGGTTACTTTATAAGTAAAGTATTAGATAGAGGAGTAATT
 19027  GAATTTGTTGGACCTTATGGTTTAAGTAATACTTTAAGTCAAACTGGTATTAATATCGGA
 19087  AAATTAGATACTGGAGTTATTACTACATATTCATTATATATTACTATTGGTTTATTATCA
 19147  TTAGTATTCTTAGTTTTCTCACCTATTTTATTAGATAATTCTATTTTAAATGAAAATAGA
 19207  TTATTTATCATTTATTTAGCTACTTTATTATTTGCTCTTTATCCTAATCAAAAATAA
;     G-nad5-E3 ==> end
;     G-nad5 ==> end
 19264  ATGGTAAGCTATTTCCCCCTACCTCTTTATCTTAAAATATTATATCTATTGTTAAGGTTA
 19324  ATAGTAACAAGTATCTATTCTTAATAGAAATTTTAAAATGAAACATGAATTAAATAATTA
 19384  AACATATAACATTTCCCTAAGAGTTTTAAATTAAAATAAATTTGATCAAAGTATTATTCA
 19444  CTCTAGCGTTATTCTTTATTCAGCCATATCCATTATATTGAAAGATGTGTAAAGGATAGG
 19504  GCTGGGGTTATTTTTAAATTATTAAAATTAAAACCTCTTTTTTAACTTAACCTATA
;     G-orf155 <== end
 19560  TTAGTAAGAATCAGAAGTACTTTCAACTGGAGATGATGAAGCAATACTATCACGGCTATC
 19620  AATAGGTGATGCTATATCAGTAGGTAAAAATAGAGAATTTTTAAATTTAAAATCAATTTT
 19680  TCTCAGACTTGGAACACCAGTAGAAGAACTACTAGAAATTGTAGAAGAGGTGTCACTTAC
 19740  TAGTGTTGAAGATTGAGAACTTAAATCCCATGCAGCAGGTATTTGTGTTCCATCTTCATT
 19800  AATTAGTCCATAAATAATACACAATTCACTAAGTCTTTTCCGTTTTTCTAATTCTAGAGA
 19860  CATTAAATAATAACCAATTTCTTCTCCAATCTGTGTACCTAAATATTCATCAACGAATTT
 19920  GTCACCATAAATTTCTCTCATTTCACCAATATCTTTTACATGACTTAATCTTTTTTTTAA
 19980  TTCAGAACCAAAAGTACTCATTTCTGATAAATCATATTTTTGTTCCAT
;     G-orf155 <== start
 20028  TTCGTCAGATGTTCTTGAAGAAGCAACACCGACACCAACATCGAATTTAGGAGTTATTCG
 20088  TGAACTAATAATCGAATCTACTTTTCTAGTTTCATCTAACTGAACATTTTATCAAATCCG
 20148  ACATTCATTTTGGCACTTCGAACTACACTTTCGGCTGAACCAGCTTTAGTTTCAGGAGTA
 20208  GAAGGATTTAAAGTCGTATAGACACAATAACCGACAGTTTAGAAAATTCCAATACTTAAT
 20268  CCATTTAAAATAACACTATTCACATCTCCACCATGATATTCAAGGAAACTAAATGTTTTG
 20328  GTCATATTTTTGTAGAAGGAGATATTCGCAAATTTTATTTTAAAATTTAAAATTTTTTTA
 20388  ATTTCCTTGTACATACATTAACTGTGAGTTAAATCTATATTCAGTATGATACATTTCTTT
 20448  TTATTATAATATTTAAATTTTACAAATTCAAAATTTAGGAACAATTAACATAAAATTAAC
 20508  AAGAGTTAATTTATCTTCTAATACTTAATTAGCAAAATCTTGTTGAGTTATAACAATAAA
 20568  TTTTAGATTTATCAAACCTTCTAACCCTAAACTAATTTATTTAAATTCTATCATTATTTT
 20628  TTTAAATTTTGTCTCTTTACTTATACAGCAACCTATAATTTCATGGTAACAATCACTTAT
 20688  AAGTGGTAATAACTAAGAAGTATCATTAAATCTAAAATCAAGTTTACTTCATCTATTATT
 20748  GATAGAATCTAACTTTTTAATAATTAAGCAATACGTTTTTACATTAAAAATTTATAAGAA
 20808  TAGTTCTAACCTTTAAATAAAATAGAGTATTTAAGGTTTTAACAAAACATTAATTTGTTT
 20868  TAACAATACTAATAAATAATAAATATGTCTTAATAAATCTTACTTTACTATTATATAAAA
 20928  ATAATGAAATATCATAAATTTTAAATAAGGGGGGGATATAGGTATACATGTAATAATAAA
 20988  ATAACATGGTAATTGAGCAAGGGCTTAAACAAAATAAAAATAAATAAATTTC
;     G-trnR(ucg)_1 ==> start
 21040  ATTCCCTTAGTTCAATTAGAAGAACAAAAGTCT!TCG!AAACTTTATGTGGTGGTTCAAA
 21098  CCCACTAGGGAAAT
;     G-trnR(ucg)_1 ==> end
 21112  TTCCATCGATGAGGGGTAAAGATGTAGTAAGTATTAGCTTCTACATATTACGGAAAATTT
 21172  GGAGATTGTTAATTACAGGTAAAATAATTATTAGTTGCATTAACTTAGTGGTTTCTATGA
 21232  TTTCTTGAATATTAAGTATATAACCGAGTATTTAATTATTGGCGTAATACAATAATAAAT
 21292  TAGAAATATTTAGATTAATTTGACTGTTTAATTTCTTTAGTTTGTTAAATTAAGCAATTA
 21352  AAATTTTTACTTATAGCTTTTTTAGAATAGGAGTCATTCTAACCTTAAGAAGTAAAATTG
 21412  CGCCGTAGAATATATTGTATAATAAAATATTAATTGTATTAATAGCTATAAGTTTAGCGG
 21472  TATGTTATATTATTTAATATATTAAATTTTCTTAGAATTTTAAATTACGGCTCCCCCCTT
 21532  TTTTTTAATTAAAAAAATATAATCTATCTAAAAAAAAAAGAATAACTTATTTGACTCATT
 21592  GTTTATTCAACATTGAACTAAAAATAATAGACAAGGTTATAACTACTTCTTGAGTTAATA
 21652  ATTATGTTTATTTGGGTAGTTAAATAAATAAATTTTACCTTATGTAAGATTTTTAGGTTA
 21712  TCCTGTATTATAGGTTTATGAATTTTCTATTTGTTAATTGAACCCACAGGTAATATTTAA
 21772  GACATTAAACAAAAAAATTAAATTACTGTTAACCTACAAATGGTTATCACAAAAAGTACC
 21832  ATTTTATGAAACTTTGAAAAAGTAGTAATGTTAATGTAAATGTTAATAGTCAAGAAAATA
 21892  TTATAAATAATATATATTTAAACAGTTAAATTATAAATATAAAAGTATCGGTGAAACGAG
 21952  TAATGTATAACCGAATTTAATTAACAAAAGAAAATGTTTCACCCCCTATAAAATGGTTAA
 22012  AGGTTAATAAATCTTTTCTTCTTTAAAATAATTATAATGTATAATACATTTGGAAACAAC
 22072  TAAGTGAACTCCATTGGAGTTCTAAAATATACTTTAATTATGGTTTAAATTTCGAGTATA
 22132  GAGATACTAATAATTTTTTAATTTTTAAATATATGCGTATAGCTATAATTAGTTAATGTA
 22192  AATATAGTTGAATTGATAATGTAAGTATAGTGGTGTTAAGTACACAATTTAATAATTATT
 22252  TTATCAAAGTAGCATGAAAAACTAAAAATAAAATTATCAGTGTTTAATTCTATTTTTTTT
 22312  TAATCCTATTAACACTTATTGGATGATAAGGAAACATTGTTTGTTTTTATGGAAACATAA
 22372  TGGTTTTATTTAAAATTTTAAGTTTCAATTCTTAATATATAACTCACTGGATCATAATAA
 22432  AGAGAATCATTATTAACATTAGAATTAAGATTAGCTAATTATTTAAGATTTTTTTTAATG
 22492  TAGATCTTGATTATCCAAAATAATTTAAATTTTTATCATTTTCAAGATACATTTGAAAAT
 22552  TAAATAAAATATACAAAATTTGTTTTTTTCTTATTCTATTTATAGATTTATGTTTAGGGT
 22612  TTCCTAAGGAAAATGGTGTCAATATTTCATAAAAATTTTTAAGTAAAATGACATGAAGGA
 22672  GATATGAGAGTAACGATAAGAAATGAAAAAAAAAGGGGTTTATTTCTAGAGTAATAGGTA
 22732  ACCTTTCTGTACCTATCTTTAAATACTAACAAAATTTAAGACCAAGATATAAAAATATTT
 22792  TACTAAAACTAATTAAGTACAATTTATATTTAAATTTGAAATAGAGTCAAAGATAGAAAA
 22852  ATTCTATTCAAATAAACATAATGTTGAAAAAGATTTAACAGATCCAGATTATAAAAAAAT
 22912  TTAACATGTAATTAGGTAAATTATTAGCTATTAAGACTAATATTAAAATATCTAATAAAA
 22972  AATACTAAAAAAGTAAAAAAAAAATAAATATTAAGTTAAAAAATAAAAATAAAAGAGACT
 23032  GTAAACATTGCGTTAAGCATATAAAATACAACTTAATACTGTAAAGGTATGAAAGTTTAA
 23092  TT
;;     rns ==> ;; mfannot: start of 5'
 23094  CTCAGTAAGAATTTAATTTTGGTTCCGATTGAACGTTTTTCAGTAGTTTAAGACATGCAA
 23154  ATCG
;;
 23158  TTGTTCTCAACGTCCTTTTTATAATTCATATTATAATGTCAATGGGATTAGGGGATAAGG
 23218  TGTAGAGGTGAGTATGTTAGATAAGATACCCTATAGTCTTCTTAGCTAGGAGATATAAAG
 23278  CAAAGGAAAATTTCTGCTATAGGATTCTATTTAATTTGATTAGGTAGTTGATAGGGTAAC
 23338  GGCCTACCAAGCCAACGATCGAAAGTCAAGTTTGAAAGAACCTCTGGCCACATTGGGGAT
 23398  GAAATCTCCCAAGTAGTAATAACACT
;;     rns ==> ;; mfannot: corr to pos 358-392 of R.americana
 23424  ACCAGCAGTCGAGAATATTAGTCAATGCTCGTAAG
;;
 23459  AGTGAACTAGCTAACTGAAATCATAGAATTTCTTTAAATTCATGATGTCGTAAGGGAAAA
 23519  TAATGATAATACCTTACTATGAG
;;     rns ==> ;; mfannot: corr to pos 485-571 of R.americana
 23542  TGTCGTCCAAATCTGGTGCCAGAAGACTCGGTAAGACCAGAGACGCAAACGTTAATCATC
 23602  ATAAACAGGCGTAAAGGGTTTGTAGGCAG
;;
 23631  CTTTTATAAAATGATTAAAGGTAATTTAATTGAAAGCTAGAATCAAAAAGAGGTTATAGT
 23691  GTATAACGCCTAGAGGAGGGCTGATATCCGTAGATCCTAGGCAGAATACTCAGGGCGAAG
 23751  GCCACTCTCCACTAATGAT
;;     rns ==> ;; mfannot: corr to pos 735-810 of R.americana
 23770  TGACGCTGAGAAACGAAGGTTAGGGTAGGAAATAGGATTTTAAATTGCGACCTGAAAAGC
 23830  TTATTTAAGTATAGCGG
;;
 23847  AGTAACTCCGTCTAAATATTCCATCTTATTAGAGTTCGCCTTAATAAACGAGCATTGGTA
 23907  ACAATCTAGTTTAAAGCTTAAGGTATAAACTAAATAATATTATTTGGTTTGAACTGTCTT
 23967  CTATGGTTAGAGAAATCGAATCTATGTTTTAAAGGTTTTATTAGTTAGTATTTTCACGAG
 24027  TCCTTGGTGATTTTAAGATGGACAAATAATTATAAAATTAAAGTAGGAACCTAAGGAAGA
 24087  CTATTACGTACTTAAATAGGAACAGGGAAACTCCTATAATCTGCTATTTATATAATAGCA
 24147  AGGAAATTAGCAATAATTTCTTATAGATTAGAGGAAACAAGACAGCGTTAAAAGCGAAGG
 24207  CCATTATGTAATGTAATGGATAGGCTCTTTATTAGAAATAAATAAAGAAGATAGCCAATT
 24267  CGAAAGGATGCTGACTAACGCATGGGTGATTCTAAAGT
;     G-orf270 ==> start /note=LAGLIDADG ;; evalue:2.2e-31
 24305  ATTTCCGTCTCAAGTATAATGTTTAAGGACATGGAAAAAGCATTGTTTAATTTATGGCTA
 24365  GAATGGTTTGTAGGTTTCTGTGATGCTGACGCTAATTTTCAAGTATTTCCTAAAAAAAGA
 24425  TCTTATCTAACAAAAGAAGGTATCCTTAATGAGTATTATAATATTGGTTATGGTTTCCAC
 24485  ATTGGTTTAAGTTTTAAAGATTTACCTCTCCTAGAAAAAGTTCAAACTCAATTAAATTCA
 24545  ATAGGCCATATTTATGTGTATTCACACAGAGATGAAGCTAGATGGGCTGTAACTAAAAAA
 24605  ACAGAATTAATTTATCTAATTGAAACTGTCTTTGAGAAACAACCATTACTAACTGAACAT
 24665  CAAAGAGGAAGATATGCAAGACTAAAATATGGTGTACTAAATAATTTTAATAGAGTTGAA
 24725  ACTTTAGGAGAATATGAAAATTTTATACATCAAAATTATGTAGAAACTAACATCCCCGAT
 24785  AATTATTATACTTCAGGAACTGCTTTTGATAATTGGATCTTAGGTTTTGTTAATGGTGAA
 24845  GGTTGTTTTTATGTTCATAAAAAAGGTCATTTAGTTTTTTATATTGAACATACTGACAAA
 24905  CAAGTACTAGAATTAATAAAAACAAGACTCTCTTTAAGTCCTAGAATTTTAGATAGAGGA
 24965  AATAGAAATAGTACCAGAAAAGATACATATTCTTTAACTATCTCTTCTAAAAAAGATATA
 25025  CTTGCAATTAGGAGTTTGTGCGAAAATCCTCTATTGAATAAATTAGAAGGTCAAAAATTA
 25085  GTACAATATAATAATTGGCAAGTTAATACTTAG
;     G-orf270 ==> end
 25118  ATTTTAGGTATTGATATTAGTTAAAGTTAAACTTAAATTTACAAAGGTTCTAAGGATATA
 25178  GAGCCTCCTTAAAATATTTTTTATTTCTATGCCGTCCGGCACATAATACATTAGAGTTGC
 25238  TT
;; mfannot:     /group=II (1.16e-12)
 25240  gagccgtatgcgatgaaagtcgcacgtacggttc
;;     rns ==> ;; mfannot: corr to pos 735-810 of R.americana
 25274  tttgtggaaga
;; mfannot:
 25285  ACAACTGTGAAGTTCTGATTCCACGGTTAGATACCCCGGTACTCCTTTCTGTAAACGATG
 25345  AATGGT
;;
 25351  AGTCATTAGTTAAATTAAAATAACTAGAGGCGAAGTTAACACAA
;;     rns ==> ;; mfannot: corr to pos 850-965 of R.americana
 25395  TAACCATTCCGCCTTGTGAGTACTACTGCAAAGTAGAAAACAAAAAAATTAGTCGGTCTC
 25455  GAAGCAAACGGAGTGAAGCATGTTATTTAATACGATAATCCGCGTAAAACCTTACCA
;;
 25512  GAACTTGCATACAAACTATAAATTTTCTTTCCTTTACAGGAAAAGAAAAGATTAGGAGTA
 25572  TTTAACATTTTAAATACTTAAG
;;     rns ==> ;; mfannot: corr to pos 1014-1044 of R.americana
 25594  TACAGGTGTTGCATGGCTGTCTTCAGTTCGTGTTGTTAAA
;;
 25634  CATTAGGTTAATTCCACTAACGAACGAAATCCCTGTTATTAATTTATACTTAATAACTAA
 25694  TAAATCTGATAGAGATTTAGCGG
;     G-orf440 ==> start /note=LAGLIDADG ;; evalue:8.7e-23
 25717  GG
;;     rns ==> ;; mfannot: corr to pos 1190-1252 of R.americana
 25719  GCTAAGACAAGTCGTTATGGCCCTCATGTTCTGGGCTGATATGTGTTTTGGGAAAACACT
 25779  AA
;;
 25781  ATTGGCTGA
;; mfannot:     /group=IC2 (2.27e-46)
 25790  aactatcaaactccggggacaccctaaagcttatgataccaagctatcttcgaaagatta
 25850  taagtggccagaataattacctgggtatggtaacaagtcataagatgaatgaaaatgaaa
 25910  tgggctatcgcggatctaagtcagaatttgttttgcacacagattctgtaaaagagcaac
 25970  gagtagacggtagttggagcattaaagccaaatccaaacaaatgctcttaaggtgtactc
 26030  taat
;; mfannot:
 26034  GGGTTTCGAAAGAAATTATCAAGTCAAAAACCCTACTAACCAATTAAATATTAAAAGTTT
 26094  TTCTACCTTATCAATTCGCGGTAACATAAATCCATGGTTTATCACAGGTTTTACAGATGC
 26154  TGAAGCTTCGTTCATTATTTCTATGTATAAAGATGATAACTCTAAATTGAAGTGGAGAGT
 26214  AACACCTAATTTTTCTATACATATACATATTAAAGATATAGCATTACTAGAAAGTATTAG
 26274  AGATACCTTTGGTGTGGGTAAAGTTAGAAAAAATAGTAGTAGAACAGCAGTATTTAGAGT
 26334  CGACAATATACAAGAATTACAAGTTATAGTTGACCATTTTGATAAATACTCACTTATCAG
 26394  TGCTAAAGTTTCTGATTTTTTATTATTTAAACAATGTTATTATTTAATTAAACAAAAACA
 26454  ACATTTAACTCAAGAAGGCCTAAAAAAAATAGTAGCATTAAAATGCAATCTAAATAAAGG
 26514  TCTTACTGATAGTATAATGGAAGCTTTCCCAAATATTAAACCTGTAGCTAGACCTCATTA
 26574  TAATTTTACTGGAATACCTGATCCTTTTTGGATTTCTGGATTCGTTTCTGGGGACTCATC
 26634  ATTTTGTGTCTCTATAGAAAAAAGTATAAATCAAATAGGAAGAGTCAGATTAATATTTGG
 26694  AACATGTCTACATATTAGAGATAAAGCATTATTAATTGGTATAGCAAATTATTTTAATAT
 26754  ATTAGAAGAGTCTAAACAATCTGCGGTAAAATCTAAAATTATAAATATTTATGATTCTAC
 26814  AAAAAGAGAAACTAGTTTACTTCAAATTAGAAATTATTCTGATATTGTAAATAAAATTAT
 26874  ACCATTTTTTAATGAATATCCAATACTAGGAGTCAAAAGGTTAGATTTTTCAGATTTTAA
 26934  AAAAGTAGCAGAATTAATAAAAAATAAAGAGCATTTAACTGAATCAGGTTTTAGCCAAAT
 26994  CATCAAAATAGTAGAAAAAATGAACTTAGGTAGAAATAATTTCTAG
;     G-orf440 ==> end
 27040  TCCTCGGTAACGCAAATGCGAATGCGTATACGAGTTGAAGATCCAAACTTAAAGGTTCTT
 27100  CATTTAATTGTATGTTAAATTTGATTATCCATGATAGACGTGCCACAAAAACTTTTACAA
 27160  AGTGATGCAATACTTTCCAAGAGAAGTGGAGCTAATCATTAAAAAAAGTGATTTATATTA
 27220  AATATAAGC
;;     rns ==> ;; mfannot: corr to pos 1305-1411 of R.americana
 27229  CGGATTGTCTCCTGTAATTCGGAGGCATGAAGAAGGAATTCCGAGTAATCGTTGATAAGT
 27289  AGCGCAACGGTGAAGCTAGTTTCGTGATGAACTAACTGTCTGTCGC
;;
 27335  TGGGAAGAAGCTTTTAGTGGAGGAAACTGGAGTAAGATAATGTTTTTTTCATAGTAGCTC
 27395  ATTGCTTTAAGTAAAGTATTATTAGTATTATGTTAAACATATTGGATTTAGTGAATTCAT
 27455  TG
;;
 27457  AGGTAACATCTCAAAAGTCATAGCATGGTAGCTGTACTGGAAAGTGCAGCTGGATAATAA
 27517  TTCAT
;;     rns ==> ;; mfannot: end of 3'
 27522  TTGTAACCCCCTATATTTTATAATTAAATTAGGAAAGATCAAATTAAATTAAATTTATAA
 27582  TTAAATTAGGG
;     G-trnV(uac) ==> start
 27593  AAGGGGTTAGCTTAGTTGGTTAAAGCAGTAATCT!TAC!ACATTATTGACCGGGAGTTCG
 27651  AATCCCCCACCTCTTA
;     G-trnV(uac) ==> end
 27667  TAAATATTTTAAATTTAAATTATTTTTATTTGTATAAATTATA
;     G-trnL(uag) ==> start
 27710  GCGAGTATGTCGAAATTGGTAGCCGAGTGAATCT!TAG!GTTTTCATTGTTTTAAGAGTT
 27768  CAAGTCTCTTTACTCGTA
;     G-trnL(uag) ==> end
 27786  TTAAAATGGTTGCTTTTATAAAATTTTATAAATTTATAA
;     G-trnR(ucg)_2 ==> start
 27825  GCATCTTTAGTTTAAAGGTTAAAACAAGAAACT!TCG!AAATTCATAATAATGGTTCAAT
 27883  TCCATTAAGATGTT
;     G-trnR(ucg)_2 ==> end
 27897  TTAATAATTAAAAATAAGGTTGCTTAATGGTTTAAGTATATATTTATATTCAAAAAATTA
 27957  TAGATATATAGTGAGTTCAATTCTCCTTTATTTTTTATTTTACCTTAGTAAAAGATGTTT
 28017  TAATTTAAGATGTAACTTAGGATGCCTTTAATTTATTAAATTAAGCAATGATTTTAATCA
 28077  TGATTGTCTTCATAGACAAGGTATTAAACACATAAATGTTAAAATTTATATAAATTATAT
 28137  ATAAATAAATTATAGTGAGTAAAATATACTAAGTTCAATTTTAATCATTAGATTAATGAA
 28197  TTAATTACAATT
;     G-cox2 ==> start
;     G-cox2-E1 ==> start
 28209  ATGTTAAATTACTTTTCAATTTTTAATACAATTTATAACGATGCTCCACAACCTTGGCAA
 28269  TTAGGATTTCAAGATAGTGCTGCTCCAGGATTTACAGGGATAGTAGAATTACACAATACT
 28329  ATCTTCTTCTACTTAGTAGTAATATGTGTAAGTGTATTTTGGGTAATAGGTTCAATTATG
 28389  TATTACTTTAATAATAATAATTCACCTATTGTACATAAATATCTTAACCACGGT
;     G-cox2-E1 ==> end
;     G-cox2-I1 ==> start /group=IB (2.52e-27)
;     G-cox2-I1-orf295 ==> start /first_aa=R /note=GIY ;; evalue:2.9e-36
 28443  agagttgtgcctattcaaaagtgttttaaatttaataatatttatatagttaataaacca
 28503  tatattaggttttacagtacttcacctaatagtccttctaatgatattcctaatagtatc
 28563  aaattgtatgaagatgcctatttaattagaaaatttatcattaaagaaaataaaggtaaa
 28623  tcaggaatatataaattaactaataaattgacaaatgatatatatattggacaatcgaag
 28683  gatttatcaaaaagatttataaaatattttaatcttagttatctaatagatagaaatagt
 28743  cttataataagtagagcattaatcaaatatggttactctaacttttcattagaaatatta
 28803  gaatattgcgatgaagctgagttactcatcagagaacaatattattttgataagttaaat
 28863  cctaaatataacatactaaaagttgcaggtagttcttcaaattataatcatacagaagaa
 28923  actaaagcaaaaattagtaaatttttgaaaggagtttatgtaaaggaaaaatcaccttta
 28983  tttgggagagtccatacagaagaaactaaagcccttatgagtttaaaaaaatctaaagta
 29043  aataatcctttatttggtaaagttcacactgaaaaaactaaagagttaatgagacaaaaa
 29103  gctttaggtagaaaacattctgatgaaacattattaaaaatgagtattgctaaaggttct
 29163  tttgtttatatttatgaaaaatttgagtcagaagggtttaaattaataggtagttttgtt
 29223  tcaattagaagggctgctaaatttttaggaataagtggttctactgtaaaaagatatata
 29283  aattcaggggaaatatttaaagatagatataaattttcatctaaataa
;     G-cox2-I1-orf295 ==> end
 29331  atttaaaaaaactatgaataaattttcactgtatgctggaaactcctaaagcctttaggt
 29391  actatataattttaatcattttaccagttataaccctaaaggatgttacaatggacaatc
 29451  agcaggaaaccaaattgtataaagagtaggatcctcagagactaaacgtgaaactccttt
 29511  aaattttagaagaaaggatgaagatatagtccagccatttattgaaagataatgggtttg
 29571  ctg
;     G-cox2-I1 ==> end
;     G-cox2-E2 ==> start
 29574  ACATTAATAGAATTAATTTGGACTATAACACCAGCTTTAATTTTAATTGCTATTGCATTC
 29634  CCTTCATTTAGATTATTATATTTATTAGATGAAGTAATTTCTCCAACAGTGACAATTAAA
 29694  GTAGTAGGTCACCAATGGTATTGGTCATATGAATATAGTGATTATATTAATGTTAGTGGT
 29754  GATTCAATAGAATTTGATTCATATATGTTGCCTGCTGAT
;     G-cox2-E2 ==> end
;     G-cox2-I2 ==> start /group=IC2 (1.85e-37)
;     G-cox2-I2-orf421 ==> start /first_aa=R /note=LAGLIDADG ;; evalue:8.4e-20
 29793  cgttctgggaaatcgatcccgtgggcccaactatcaaactccggggacaccctaaagatc
 29853  atagtaccaagccataatggaaacgttatgtgtggccagactaattccctgggtacggta
 29913  acaagctatggtatgaacgaaagtgaaatgggttatcgcggatctaaatccagcgctatt
 29973  gcactggtaaaagagcaacgagtggacggtagttacagttttctaggagaactgttaagg
 30033  tgcactctaatggcctctgtaagggggtatcatactgaaatcctttctaacaaaaataat
 30093  gactctgaaaatgtagttgttacaaaaagaccaaagttaaataaactagatccttggttt
 30153  atgactggatatgttgatgctgaaggttattttagtattgaattatttaaagattctaaa
 30213  gctaaatttaagtatacacctagattagtttttggaattaacttacatgttaaagattta
 30273  cctattcttctaagttttaaggatacattaggagtgggaactgtaagtacaaaaggaaaa
 30333  gtaactagttatacagttaaaacatttaaagatcttgcagttattgttaaccattttaaa
 30393  ctatatcctcttgtttccagtaaatatcttgtgtatcaatattggttacaagcttataat
 30453  attttggcaacaaaaaaacattttaattatcaaggtatgacaaaattggctacattaaaa
 30513  aatttaattaattacggattatctgatagtttgaaagaagcttttcctgattttaatatt
 30573  tctttaattgattctatgtattacaattttaggggtattcctcatggaatgtgggtagca
 30633  ggatttgtaagtggagatggatctttttatactaagttgacacagtataaagatacattt
 30693  tatgcaggatgtgtttttaaaataactcttcatcttaaagatacagccttattagaaggt
 30753  ttatacgattatctttcaaaatactttccaaatatttctttcaacatatataaatcaaga
 30813  acaaataaaggtatttttatttcaaaacaaactgtaattttaaatatttcaaatattcag
 30873  gatataggcaatattgtaattcctttttttgatttatatccagtcttaggagtaaagaaa
 30933  atggattataatgattttaaaattatttataatattattttatcaaaagatcatttaagt
 30993  cctgagggtttggcccaaatccaagaaattaggaataatatgaatgataaacgaacagta
 31053  ttttaa
;     G-cox2-I2-orf421 ==> end
 31059  ctttgggtttttacagataaatttttgtttgataaattcagttagccatggattca
;     G-cox2-I2 ==> end
;     G-cox2-E3 ==> start
 31115  GATTTAGAATTAGGTCAATTTAGATTATTAGATGTAGATAATAAAGTAGTTGTTCCTACT
 31175  GATACACACATTAGATTAATTGTTACAGGT
;     G-cox2-E3 ==> end
;     G-cox2-I3 ==> start /group=IB (3.30e-33)
 31205  aaaccatcttgcccttatttattttaaacggtttaaaataaattcgaatctcgctatatg
 31265  ctggaaacttctaaagctaaatctactcgacctctatcctctaaatagggcagtaacaat
 31325  gatttagatataacaatgaacaatcagcaggaaaccaaatctatcaaaagagagtaggat
 31385  cctcagagactacacgcgagatatcctttacaggataaagatatagtccaagtatttatt
 31445  atttatttatacaaatatatgtaacattgaagatcttctgagctcaaaatttaagtatta
 31505  taattttaaataatacaagatttttatcgtctcaggtttataaggattataacagtaata
 31565  gtagaagtttagttatttatggctctaatttagggtcaactttaggt
;     G-cox2-I3-orf205 ==> start
 31612  atgactaggttttcaaaaaatttacgatatttaatatacttaccctcaaggtattattca
 31672  ataatagtcggccatttattatcagatggatggttagaaaagtatagtttaaattctaat
 31732  actagatttaaatttaagcaatctatggaccgagatctttatgttctaacatcatatttt
 31792  tctctttctcattattgctctaggctaccttatatagtaaaatctaaccgaaaaggaaaa
 31852  gatctttttgctttggaatttagtacaagatatttaccttgtttaaatgaattatattta
 31912  ttattttataaagataaagttaaagtcattcctaatattatttatgatttattaacccct
 31972  gtagctttagctcattggattatgggtgatggagccattttaaataaaggattagtttta
 32032  tgtacagatagttatactttacaggaagtcgttaaattagaaaatgttttaaaaatcaaa
 32092  tatgatcttaattgtactattcaaggtataaaaaataaaagacctagaatttatatttta
 32152  cctgaaagtttacctaagttaataaatttagtaaaaccttatttcttatctagtatgtta
 32212  tataaacttcacttgtaa
;     G-cox2-I3-orf205 ==> end
 32230  ttttagtaataaaggcttg
;     G-cox2-I3 ==> end
;     G-cox2-E4 ==> start
 32249  GCAGATGTTATCCACTCTTTTGCAGTACCTTCTTTAGGATTAAAAATTGATGCTGTTCCT
 32309  GGTAGATTAAATCAAACTTCCATCTTAGCTGAAAGAACTGGGACTTTCTACGGTCAATGT
 32369  TCTGAAATTTGCGGAGTGTACCACGGTTTCATGCCAATAGCTATTGAAGCAGTATCAATT
 32429  CAAGATTACTTAGCATGGATAGATGCGGCATAA
;     G-cox2-E4 ==> end
;     G-cox2 ==> end
 32462  TCTAATTAATATAAACATTTATATTTAATATATATTTTATATATATTTAATTGTAAAAAT
 32522  TTTAATTATAATGCAAATATAAATTTATGTATACCCCCCTATAAAGCTAAATAAAAATAT
 32582  ATTTTTAATTATCTATTAGCTTAAAACTTTATTTATCAATATTATAAATATTTTATAAAA
 32642  CATTATATTTACTACTAATAAAATAATTAGTAGAAAAAGGTGAAACGAATGTATATTACC
 32702  GAGAATCTAATGGGTAAATAAAGTAGTTATTTTAAATAGCTCAGTTATGAAAAGTAAAAA
 32762  ATAAATTAA
;; mfannot: G-rps3 ==> start Def by similarity
 32771  CCAACGTTAATTAATAAATCATTCAAC
;     G-rps3 ==> start
 32798  ATGGAAAACAACCAATTTTTCTTACCAATTAATAATCAATATTCTACCATAGATTTACCA
 32858  ACATTAAAATCAAATAATTATAAAACACCAACTTTAATAAAAAGAAAAAGATTAGATATG
 32918  TCACCAGTATTAGAAATAGCTAAATATAATAATCAATTAATAAAAGATGATAAAAATAAA
 32978  GAAGAAATAATTTTAAATAGTAAAAAAATAATAAGTAATGAAATAAATTCTATTTCACAA
 33038  AAAACATCATATTATGATAAAATAGATATGTTAACTTACATTCCAAAAAAAAAAGAAGAT
 33098  GATGAATTACAAACTGTTATTCAAAATTATTTAAAATCTTTTAGTACTTTAGATATACCT
 33158  TTAGCTCAAACTCAAAATACTTTATATGAATTTCATTCAAAAACTTTAAATTCAAAAATA
 33218  TTAAATAAAAATGTATCTAAAATATTAGAATATTCATTATTTGAAATGAATAGTGTAATA
 33278  AGTAGACCTTATTATTTAATAACACCTAATAATATTATTATTAACTTATTTTATTTTGTT
 33338  CTTAATAAAAAACTTTGTGACAAAAACTTTTTAGATTTAAATATCAATAAATTACAAGGT
 33398  TTAAGTGCTAAATTAAGTAATTATTTTAAAAAACCAGTAAAATTAGAATTAACTCAATTA
 33458  TATTCAGTTAGTCATAATAGTCAAATTTTAATTAATATTTTAGGTAAATTAGGTTTATTT
 33518  AGAAGAAATTCTTTTTCTAGAATTATAGGAAGATTTTTAAAACATCAATCTCATAAAATG
 33578  ATGTTTAGAAGTAATTTAAATAAATTTAGTAGATTTGCTACTATTTTAACCGGTGTTAAT
 33638  ATTAAATTAGGTGGTAGATTAATGAGAGGTAAAATTGTACCTAGAAGAACAGTTAAAAAA
 33698  ATTCAATACGGTAGTTTAGCTAGAAGTAAATCTAATTATGTGACTACAGCTAGATTAACT
 33758  CAAAAAAACAAAAGAGGTGCTTTCAGTTTTACCGTATCTATTGGACATAAATTTTTTTAG
;     G-rps3 ==> end
 33818  TACCCCCCCCCCTTATTTTGTATGATACCTAATATACTTATTTTTTCATTTATCTAATTC
 33878  TTTTTAAATTTTGAATTTATAATCAAATTTTTTTTTTAATATTTCAAATTGATTTTAAAT
 33938  AAGTCCAACAATTTAAAAATTAAATTATTTATAGATAATAAATATAATTAATATTATATA
 33998  AATTAAATTATTTAAAAGAGTCCATTATTCATTATTAATGATCGAGGTTAAATCCTTAAA
 34058  ATTTTAAAATAAAAAGAAATAAAATGTTTTTAGGTTAAACTTACTTGATATCTCAATATC
 34118  TTGTTTACGACCAAACTATAAATATAAAACATAATAATATATTTTCGGTCAAATAAAATT
 34178  TAAATAATAAAATA
;     G-nad6 ==> start
 34192  ATGAAAAATTTCTTAATTGATTTATTAGCCTTTGCAGCACTATTTTCTAGTGTTTTAGTT
 34252  ATTACATCTAAAAATCCTGTCATAGCAGTTATTTTCTTAATTTCAGTATTTGTAAATGCA
 34312  GCTGGATATTTAATATTATTAGGTATAGGATTTATAGGTATTTCTTATATTATAGTTTAC
 34372  GTAGGTGCCATTGCAGTATTATTTTTATTTGTGATTATGCTTCTTAATATCAAATTAACC
 34432  GATATCTTAGAAACAAGTCACCAATATACAAAAAACTTACCTTTAGCATTCTCAATAGGT
 34492  ATATTATTTATATATGAAATCTATACTATAATACCATTTCCTATTGATAATGTATCCTTT
 34552  ATCTCTTATTTTTTAAATCTAATTAATATTTTAAATGGATTACTATTAAATAGTAATTTA
 34612  AATTTAGATAATGTTGTACATATTGCAATAAATCCAACTATTGCTGATACTACTTTTATT
 34672  AATTTCTCACAAATTGAAGCTATTGGACAAGGACTTTATACTTATGGGGGTTCTTGGTTA
 34732  ATTATTATAAGTATAATTTTATTATTGGCTATGGTAGCACCAATCTTTATAACTAAACCT
 34792  AGTAAAATAAGTAGTAAATTAAATAACTTAACCCCCTTAAAAGGTTTAAATAATAAAGAG
 34852  TTTGTTAGTAAATTCAACAAGATTGGAGGCAAAAAATTCTACCATTCATCTCCTATAGTC
 34912  AAATCTGCATTGCAATCTTTTAATACAAAACTAAGCCCTTGGTTAGTAACAGGTTTTACA
 34972  GATGCAAAAGGTTGCTTTTCAGTGAGACTAAATACCTATAAAAACACAAAAATTTTTATA
 35032  TCACCTGTTTTTTCTTTCCATATGCATCTAAATGATTTAGAAATACTTTATAGAATTAAA
 35092  TTTTTCTTTGGAGTAGGTAGTGTTAGAACTTATAAAACTGGAGCACATTATCAGGTTACT
 35152  GGACTTTATAATTTACAAATTATTTTAAATCATTTCAAAGGTTACCCACTACAAGGTTCC
 35212  AAAAGACATAGTTTAATTATTTTTTCTATTATTTTAGAAATTTTGCACAAAAAAGAACAT
 35272  TTAACCGATTCTGGGTTTTTAAGAGCAGTTTCTTATATAAATTATTTAAACAAACCTATT
 35332  AAAAGGGATTTTTTAAATAAAATAATAAAAACTATTGGTCCTATTCCTTTATTAGCTTTA
 35392  CCTCCTGTACCTATTCTAACTAGCATAAGTATTATAAATCCTTATTGGATTGTTGGTTTT
 35452  ATTTTGGGTGACGGTGGTTTTACTTTTAGTAAATCAGTAACAATTTCTAAGAAGACTAAT
 35512  GAAACAAGAGTTTATTTTGGTATGCAAATGTTTGTATCTCAGTTAAATATAGATGCTTAT
 35572  TTACTAAGATCTATTTGTAATCACATAGGTACTGGATATATAAAATCGCACTCTAAAAAC
 35632  CTTATTACAAATTTAATAGTATCAGATACCAAATCTATTCTACATTTAATCTTATCCCTT
 35692  TTCAACAAATACCCATTACTGGCACATAAAAATTTTCAATTTAATCTTTGGTTAAAGGCA
 35752  GTTTTTATTATCATTGGTACTCCTAAATATTCAAAAAAAAGACAAGAAGAGTTAATTCTT
 35812  GCTCTTATTGAATTGTCTAATTTACAAAATAGATCAAAAGATAAAAATAAGTTACTTAAA
 35872  TTTCAGCATAAAACGATAATGGGAACAATCATTCTAAGCAACCGAATAATGGAGGGAGCA
 35932  AAGAACAACCCAATAATAGAGGTAATGGAAGTAATAATGGGGAGAGCAACAATTCACAAA
 35992  ATACTACCAATGAATCAAAAAGTACAAATAAATAACAGCAAATATATTCTTCATTCTTTT
 36052  TCTTTACCTTTAATTTTAGGCTGGTTGGATATAGATCCAACCCAATTTAATTCAAATTTC
 36112  TCTAATTATGCTTATGGTGTATTTTTATTAAGTTTAATCGCTTTACTTTGTTTTGTTAAT
 36172  GTCCTATTTTATATTACTATACATTATTTAATTCAAGTAAGAAACTACGAACTAAAGTAC
 36232  CCTAAGTTAAATAAGATAATTAATCTATATAAAAAAGTTAATATACTCTATATATTTATA
 36292  GAAGCTTTAATCTGCTTTGTGTGTTTATTTCTAATTGTTTTTTTTTCAATTATATGTATT
 36352  TATACTTTAAATTAA
;     G-nad6 ==> end
 36367  CAACAAATAAATTATAGATTAAACATATTTAAAATTTTTATTTAGTATATTCCCCCTTAA
 36427  AGGAATAAACTTAAACCATTTATGAAATTGCTCTCTGGTTCTTTGTTAATATTCTTATTT
 36487  AGCTTTAGTATTAATTGAATTAACTAGTTATTTAGCGAGAGCTTTCTCTTTAATACAAAA
 36547  TTAACAGATATTTTAGAAACAGGATCACAATACACTAAAAATTTACCTTTACCTTCTAAA
 36607  ACTAATTCAGTAGACAATGCTACTAATGGTGCTATA
;     G-orf103 ==> start
 36643  ATGGTTGCGGCCATGGCTGGGGTATATAAATTAGCACAAAAATCACCATCTGTAGCTGGT
 36703  AAATTATGAGTAGGAGGAATAGGAGCAGGAGCTGTGGTTATTGCAACCAAAAATATTTCT
 36763  AATAACTTAAGTATAGACATAGGTAAAACAAACCTTATTTCTAATAGTAATTTAATGGAT
 36823  ACCTTGAAAGATATGCTTAATTTAACAGGTAACAATGCTTTAGATTTATTAAACTTAATA
 36883  CAACATTTTCAAAGGTTACAATTATTTTTTATTTTTTTTTTATTTCTTATAACTTATTAT
 36943  TTTCTAAACTAA
;     G-orf103 ==> end
 36955  ACATAGTTAGATTAGAAAGTTTATTGGGGAAACTCTTACCAGCAAAAATAGTAGGATGGT
 37015  ATGTAAAATCTCTTACTATATATCAAAATTCAAGTTTCATTATTCTTATTTGTCTTATTA
 37075  TCTTGCTTTCTATTTGTAATTATTATTCTTATTATTACTTGGGGTTTTTTATAGAACACT
 37135  TAGATGCGACAATAGAATATTATTTTAATAAATAATCACCCCCATTAATTAAAAATATTA
 37195  AGTATTTCAACAAATAGAATCTATAAGTTTGGGATGCTAATTTTTTAATGTTTGTTAGGC
 37255  CTTGTAGTAAGTCGTAACAACTTAATTTACTTAGCAAAAGGAGCAGGAGTCTTGCCATCC
 37315  TCTATCCTCTTAGAGGACAAAGGTAATAATTTAATTACACTAATAATAATTAACAAAGTG
 37375  GATTCGGTTCAAGTTAACTTTAAAATTTATTAAAGTTCAGTTGGTCAAATACCACAACTT
 37435  TATAATTAATATAAAAAATAATCATTGAGGTTTAAATCATGAATAGTAGGTATCTCTCTA
 37495  TTTAAATATTAAAGTCTAAATAATTATAATAAATTAATATTCATTATAAGATAAGATCTT
 37555  AAAAGAATCAGTATCTCATTATTTTGTTTGCTTCTAGCAAGAGATAGTTCTTAAAATTTT
 37615  CGATAAGAGCCCAGTTAATTTAATTTAAGAT
;     G-atp8 ==> start
 37646  ATGCCACAATTAATTCCTTTTTACTTTTTAAATCAATTATACTTTTCATTTGTAGTATTA
 37706  TTTGTAGTAATTTATATTTTATCTAAATATTTTTTACCTTTATTTACTTTACAACAAGTT
 37766  ATTAGATTATTTATTGTTAAATTAAATAATAAATCTTAA
;     G-atp8 ==> end
 37805  TTTTACTATTAAATATAATAATAACATAGATATATATTTTTTATTTACGTGATTATAATA
 37865  TTTACCCCTATATATTATATTTATTTTTAATAAATATATTTATTGGAGTTAAAGATAGAA
 37925  ACAATAAATTAAGCCAACTACTCAAATTATCATTAAGTTTATAATATTTTTATAACTTTA
 37985  TAAAAATAATTTGTTATTAAGAAAAATTGAAAACAATGTATCCCAAATAAAGTTAATCTT
 38045  TTAAAGTTTAATTAAAAATTTTATTTCTTAAAAGAAGTTATAATTAGCTTATATTTGTGT
 38105  AATTCAATCTTATTTGA
;     G-trnS(gcu) ==> start
 38122  GGAATAGTTTTCATTGGTAAGTTAAAACGATT!GCT!AATTGTTCGGGTAAAACCCTTGG
 38180  AGGTTCGACTCCTCTCTATTCCG
;     G-trnS(gcu) ==> end
 38203  CTTTACTTGTTTATACTCTAATATTTTAAAAGCAAAACACATTAGAAGATATATAATCTA
 38263  ATGGTCGATAAATGATAAAACAAGGAGTA
;     G-nad2 ==> start
 38292  ATGATCTTTTTAAGTATCTTAATTTTAATAGTGGCAATTGCCCTTCCATCCATTAATCAA
 38352  AATATAAGAAGTATCTTATATGTAAGAATATCTTCTATAATATTTATTTATGCCGGAGCA
 38412  TTAGCATTTAATGCTTACTATATTCAGTCAATTGGATCAGGTATAGGTATATATAGTGGA
 38472  TTATTCCAAGTCACAACCATCTCTCAATTATTAGACGTCTTAATTTTATTCATAGGGAGT
 38532  TTAATATTAATATCATGGCCATCTCTAAATATATCAAAAGTCAAAATAACAGAAAATTTA
 38592  CCATATGCAGGAGAATATTCATTAATTGTATTATTTAGTACATTTGGGGCATCTTTATTA
 38652  GTATCTTCCGCAGATTTAATTTCAATGTACTTAAGTATAGAATTACAATCTTTTGGAGTA
 38712  TATATATTAACAACTTTATATAGAGATTCCGAATCAGCAACTTCCGCAGGGTTAAAATAT
 38772  TTCTTATTAGGAAGTTTATCCTCATGTATAATCCTATTAGGAAGTGGATTAGTCTATACT
 38832  TATACAGGATTAACAAATTTAGAAAGTATATATAATTTAATTAGTGTAAGTGAAAACACA
 38892  GCCATATTACAAGGTTTAAGTTTAGGAATCGTATTAATAATAGTAGGATATTTATTTAAA
 38952  GTATCAGCAGCACCATTACATAATTGGGCACCTGATGTCTATGATGATAGTCCAACTATA
 39012  GTAACCATATGGATAACAATTATGCCTAAAATATCAATCTTAATCTTCTTATTAGAAATA
 39072  CAAAGTCAAATAGGTAATAGTTTAATAACAATCTTTTCATTATCATTGAAAACTTTATTG
 39132  TTAATAAGTTCATTATTGTCTTTATTAATAGGAACAATAGTAGGGTTAGCTCAATCAAGA
 39192  ATAAAAAGACTGTTAGCCTACAGTACTATTTCACATATAGGTTTCATATTATTAGCTTTA
 39252  GCTATAAATACAGAACAATCAATAGATTCATTCTTATTTTATATAATCCAATATTCTATT
 39312  ACAAATTTAAACACATTTTTAATATTAATAGCATTAGGTTATGTATTGAAAAATAACAGT
 39372  CAGTCTATTTTAGAATCATTCCAAGATATTAAATATATAACTGAACTTAAAGGTTTATTC
 39432  TTTAATAACCCATTATTAAGTTTAAGTTTAACTATTTGTTTATTTAGTATGGCAGGTGTA
 39492  CCTCCTTTATTAGGTTTCTTTTCAAAACAATTTGTACTATATTCAGCAATGCAAAGTGAA
 39552  TATTACTTTATTGGTATTATAGCCATAATAGTTAGTGTTATAAGTGCTTCTTATTACTTA
 39612  AAAATTATTAAAGTTTTACATTCTGAATCTAAAGGAATAGAAGAAGTAACAGAAAGTCAA
 39672  TCTACTTTAAGTTCACTTCATAGTTTCATGATATCAACTTTAACTTTATTTATTTTATTA
 39732  TTTATTTTAAAACCTTCAATATTATTAAATAGTACACAATTACTAGCATTATCTTTATTT
 39792  TATTGTTAG
;     G-nad2 ==> end
 39801  T
;     G-nad3 ==> start
 39802  ATGAATAATATTTTAATGTTATTTATTTTTGTTCCTATTTTAGCTGGAATTTTATTATTA
 39862  CTTAATTTTTTATTAGCACCTAAAAATGCTTATGAATCTAAAGTATCGGCTTATGAATGT
 39922  GGTTTCTCACCGATTTATGGACAAACTAGAAATGTTTTCCATATTAATTTTTTTTTAGTT
 39982  GCTTTATTATTTTTAATATTTGATTTAGAAATATTACTATTATTCCCTATAGCTGTTACT
 40042  TTATACCAAGTAAGTATATTTGGATTTTCAATTGTATTAATATTCTTTATTGTATTAACT
 40102  ATAGGATTTATTTTAGAAATTGGATCAGGTTCTATTAAATTGGTATCTAATAATAGTTAA
;     G-nad3 ==> end
 40162  AATTTATCTAAAGATAAAAATTATTATTTAATTTACCCCTTCCTAATTATAATACTTACA
 40222  AAAATAAAGGAGTACTTACGATAAACCAACAAAAGGCTACTTTCAGTACTTCAGCTGTAT
 40282  ATTCCACCCAACACCCTGAAAATTTAAAGGGTATAACAACAAATTCTTATTGGGAAACAA
 40342  TTCATGAAAAAGATAGAGGGCAAGAAACAAACAATCCTCATATAATAGCTAAAAGACATA
 40402  TAACTAAAGGAGATTTAACAGAAGCTAAGACCATAAGTTTGGTTTAATCTCAATTAGGAC
 40462  CCACAATAAATCAGGTAGAATTAGATAAACTAAGCT
;     G-orf81 ==> start /note=GIY ;; evalue:3.8e-11
 40498  CTATCAAACCTGAATCAATTTTATGAACTAGGGGTTCAAACTAAAACTCACGAACAAGTA
 40558  ATTAGTAGTAGTGTGTATAACGTTAAAGTGAGAATCAAACTAAATGGATACATCGGAGAA
 40618  ACTAATACAAGCACAGCAGGAGTTTATATTTGGACAAATCTTAAAACGGGAGAACAAAAT
 40678  GTTGGTAGAACTATCAATTTGTATACAAGATTAAGATCGTATTTTAAACCTTCTATTCTA
 40738  AATTAA
;     G-orf81 ==> end
 40744  GGAAATAGACGGATTAATCAAAGTATGAAAACATTTGGAATAAACAATTTCAAATTAGAC
 40804  ATTTATTTTATAAACCGATAGAATACTCTAAATTTAGAGCTGTTACCCTTTGCTTAGAAT
 40864  AATATTATATATTTAATTTAAACCCTTCCCTTAATTCGATAAAAGTAGCAGTATCCAATC
 40924  CTATTGTAGAATTTACTAAAGAACACATTGCAAGTATTAAAAAAGAAAGCAAATAGTAAA
 40984  CCAGTTTACGTTTATAAAGACAAAACTCTGCTTTATGATGCAACCTCTGCTACAGAATTA
 41044  AACAAAGGGACTAATTTAAGCTATAGTACAGTAACTAATTCTCTTAAAAAACTAAAAAAA
 41104  GGTATTTGAAGTTTTAAATATTTCACATATTAGCCCAACACCGGATATAAAATCAAAAAA
 41164  GTAGATGTTCAAACTTTAAAATAAATTATTAATAAATATAATACCGTTGGTAAAAGAACT
 41224  TCATTGAAGGTAAGTTTAATTCTTATTGACCATGCAAGTAATAATACCTACACTTTTCTA
 41284  ACAGTTCAGTAAAAATTTTAATAGAAGTAGTAAATTTTACTTATAATTAAAATTTTCTTT
 41344  TATAACATAAATAATATTTTTAATTAAAAGAGTCATAAATGA
;     G-trnG(ucc) ==> start
 41386  ACGAGTATAGTTAAGTTGGTATAACTTCTACCT!TCC!AAGTAGTTATCATCAGTTCGAA
 41444  TCTGATTACTCGTA
;     G-trnG(ucc) ==> end
 41458  TATATATTATAACTCAATCTTATCTTTAAGTAAAATATAAATAAAAAAAATAAATTGTTG
 41518  TTAAATAATTAAAAACATTTTATTTTAATTGAATAAATAATAAA
;     G-trnW(cca) <== end
 41562  CAAGAGCGAGGTGACTCGAACACCTACCGATGATTT!TGG!AGATCGTCATACTAACCAA
 41620  TTGATACTACGCTCTT
;     G-trnW(cca) <== start
 41636  AAAAAAAACATAATTATGTTAATAATATAAAGGATATAATATTCTTTTATAGCTAAAAAA
 41696  ATAA
;     G-trnD(guc) ==> start
 41700  GGGCCCTTAGCTTAATAGGTAGAGTACCTAATT!GTC!GATTAGGGTGGTCCCAGTTCGA
 41758  ATCTGGAAGGGCTCG
;     G-trnD(guc) ==> end
 41773  TGAAATTTACGCACTAAAAGAGTATGTATATTTTAAATGTCATACCTTAGACACTATCAA
 41833  AGAAAAATATTTTATTAAAT
;     G-atp9 ==> start
 41853  ATGTTAGCCGCAGCAAAATACATTGGAGCAGGATTAGCCTGCTCTGGATTAATTGGAGCT
 41913  GGAGCTGGAATTGGTTTAATTTTCTCAGCTTTAATTGCTTCAACAGCTAGAAATCCTCAA
 41973  ATCAGAGGACAATTATTTGGGTACGCAATCTTAGGATTCGCTTTAGCAGAAGCAACAGGA
 42033  TTATTCTCATTAATGATTGCATTCTTATTATTATACTCATAA
;     G-atp9 ==> end
 42075  TAAAAAAATTTAATTTTTAAAATAAAAATTTAGAGATATAACCAAAAATAAGTTATATTT
 42135  CCCCTTAAAATAAAAATTTAATTAATAAAAATGGTATAATTAAAATTTTATTTAACAAAG
 42195  GAAATTAAATTAATATAGAGTTATGTTTACAGTTGGTTTCTGTAGTAAATTTGCAAAATT
 42255  TGTAGTAAGGTTCGATTCCTTCTTAACTCTAGAAAATATAAAA
;     G-trnR(ucu)_2 ==> start
 42298  ATTCTCTTAGTTTAATGGTAGAACATCATTCT!TCT!AAAATGTCAATTTTGGTTCGATT
 42356  CCAAAAGAGAATG
;     G-trnR(ucu)_2 ==> end
 42369  AAGATAAATGACTCAAAAAATAAACTAAATTGTTACATTGTAAAAAAAAAATAAAAAAAA
 42429  ATAAATAAAACCCAATTTAATTTAAAATAATTAAGAATAAAAATATAAATAAAAAACTAA
 42489  TAACTTTATTAAGTAAGAGCCAACAAAAATATAACTAAATATTTTTACTGGACATATTCG
 42549  TATCATTTTAAATAAATAAAATATTAAAAAAGTAATATTCTAAAAATGATCATTTAAATA
 42609  AATAAAAAAAAATAAAAAACT
;     G-nad1 ==> start
 42630  ATGATTCAATACGATTTATTATTACAAATAGCTAATATAATCATCAATTTAATAGATGTT
 42690  TTATTAGTTTTATTACCTATATTACTTGCAGTAGCTTTTATGACTATCATAGAAAGAAAA
 42750  CAATTAGCTGCACATCAAAGAAGAGTAGGACCTAATACAGTAGGTTACTATGGGATACTT
 42810  CAACCATTTGCCGATGCTTTAAAATTAGTAGTTAAAGAAACAATTATACCATCACAATCA
 42870  AATAAAATATTATTTTATTTAGCTCCTGTCTCTACATTAATCTTTAGTTTATTAGGTTGG
 42930  GGTATTATACCATTTGGTGAAGGTTTAACATTATTTGATTTTCCTTTAGGTATATTATAT
 42990  ACTTTAGCTTTATCATCTTTAGGTGTATACGGTGTATTATTTGCAGGGTGGTCTGCTAAT
 43050  TCTAAATATGCATTTTTAGGAAGTTTAAGATCTACAGCAGCAATGATAAGTTATGAATTA
 43110  ATATTAAGTTCCGCTATATTAATAATAATTTTATTAACAGGATCATTTAATTTCACTACA
 43170  ATAATAGAAAGTCAACAATCAGTATGGTTTATAATACCATTATTACCTATATTTATTATT
 43230  TACTTTATTTCTATATTGGCTGAAACAAGTAGAACACCATTTGATTTACAAGAGGCTGAA
 43290  AGTGAATTAGTAGCTGGTTTCTTCACTGAACACAGTTCAATTATTTTTGTATTCTTCTTT
 43350  TTAGCTGAATATACTTCAATAGTATTATTTAGTTGTATAACAGCTATATTATTTTTAGGA
 43410  GGTTATAATATGCCTAATTTAATGGTAAATGATACTTTCTTTAATATACAAAGTATTATT
 43470  TTAGGATTAAAAACATGTATATTCTGTTTTATGTTTGTATGGTTCAGAGCAACATTACCT
 43530  AGACTAAGATATGATCAACTTATTGAATTCTGTTGGTTAAATCTTTTACCGGTGGTAGTA
 43590  GCTTTTATTATTCTTGTACCAAGTATATTAGTTGCTTTCGATATAGCTCCTTACTAG
;     G-nad1 ==> end
 43647  GATTTATATAACACCCCCTTTTTTTTAATCATTTAAAAGAAAGTAGTATCATAAAATACA
 43707  AAATAATAAACATTTTAATTA
;     G-trnI(gau) ==> start
 43728  AAGCCTATAATTTAAAGGTAGAATAATTTCTT!GAT!AAGGAATCTGTAGAAGTTCGATT
 43786  CTTCTTGGGCTTA
;     G-trnI(gau) ==> end
 43799  TAAAAAATATTTTATATGAATATAAATAATTAATTTGGTACAGTGTAAAAAAATTATTAG
 43859  TAAAAGCTTAAATATCTAATTAATAAAAATGAAAATAATTAACAAAATAAAAAAAATAAG
 43919  GGAGTATAAGTATAATAATATAAACATATACTTAGAATAATAAAAATTAAAGATGTTTAG
 43979  ATGTAAAATCTAATTATTAAAACAACTTTTGATATATTAATTTAATAATGTATATACTTA
 44039  TAATATTTTTTAAATTATTATATAAATATATCTATTCAATTTTAGTTTAAAATTTAA
;; mfannot: G-cob ==> start Def by similarity
 44096  GTGAGAAATTTAAAATCGCAAATATTACTTAGACTTGTAAATTCATATTTAGTAGATTCA
 44156  CCTGAACCTGCTAATATTTCATATTTATGGAATTTTGGGTCTTTACTAGGAATATGTTTA
 44216  ATTTTACAAATATTAACAGGAATTTTCTTAGCA
;     G-cob ==> start
;     G-cob-E1 ==> start
 44249  ATGCATTATCAACCACACGTAGATTTTGCTTTTAATTCAGTTGAACATATTATGAGAGAC
 44309  GTAAATAATGGTTGGGCAATAAGATATACACATGCAAATGTGGCATCATTCTTCTTTATA
 44369  TTTGTATATGCTCACATAGCAAAAGGGTTATATTATGGTTCTTATAAATCTCCAAGAGTA
 44429  TTATTATGGACAATTGGAGTAATTATTTTAATAGTGATGATAGGTACTGGATTCTTGGGT
;     G-cob-E1 ==> end
;     G-cob-I1 ==> start /group=IC2 (3.97e-42),ID (1.30e-40) ;; mfannot: two introns identified
;     G-cob-I1-orf364 ==> start /first_aa=Y /note=GIY ;; evalue:8.3
 44489  TATGAATATAGCCCAAAATGGTTTAATATAAGTATTTTTTATGTAATTTTTTACATAATT
 44549  GTATATTATACAATACTCTTTTTTCCATTAAAAAAAAGTAAGGTATTAATATATCCAGTA
 44609  GGGAATACAATGAAAAATATAAAGTATAATAAATTAAGAAATAAGTCAATATATCTTATA
 44669  AATAGTCTTAAAAAAAGAGGATATAGTACAATTTCTCATTTAAATAAAAATGTTAAAATT
 44729  TCTTGTTCTGAAAGATTGAATACAATCATGAAAGAATTAGAGTTAAACCCTGTTTTTATG
 44789  TATGAAAATTTAGATAAAGAAAATTTAAAAACACAAATATTAAATGAGACTAAAGGTTTA
 44849  AGTGGAATATACATGATAGTTAATAAAATAACTAAAGATTATTATATAGGTTCTGCTTCA
 44909  ACTAACAGATTTTATGCTAGATTTAGTAATCATGTAATTTATTTTAGAGGTGCTATGTGA
 44969  ATTGGGACTTCACTGATGTGCCTGA
;; mfannot:     /group=IC2 (3.97e-42)
 44994  aactatcaaactccggggacaccctaaagcttatgataccaagctatatacgaaaggcta
 45054  taagtggctggagtaattacccaggtatggtaacaagtcataagatgaatgaaaatgaaa
 45114  tgggttatcgcggatctaagtcagctaacaaagctgtaaaagagcaacgagtagacggta
 45174  gttggtttttagcccaaaaagctagaagcttaaggtatactctaat
;; mfannot:
 45220  GGGTTTCGAAAGAAACTATCAAGTCAGAATCCCTTCTAACCAAATAAATAAAAGGTTTTA
 45280  TACTAGCCAAACAATCGTTCCTGAAACAATATTATTAAACCCATGGTTTATCAGTGGGTT
 45340  TACTGATGCTGAGGGATGCTTTACTCTCTCAATAGTTAAAAACAATAGTTCTAAAACGGG
 45400  TTGGGCGGTAAAACTTTCTTTTCAAATCGGTTTACATAATAAAGATAGAGCTTTATTAGA
 45460  ACATTTTAAGCTTTATTTTAATGTAGGTAATATATCTAAACACGGTTCAATGGTACATTT
 45520  TAGAGTTGAATCTATTAAAGATTTAGCTAAAGTTATAAACCATTTTATAATTATCCTTTG
 45580  ATAA
;     G-cob-I1-orf364 ==> end
 45584  CTAAGAAGTATGCAGATTATATACTTTTTAAAAAGCATATATAATCTTGTTAAATAAAGA
 45644  GCATTTAGTTAAAGATGGTTTAGAAAAATTTGTGGGAATAAAAGCATCAATTAATAAAGG
 45704  ACTTTCAGATTCTTTAAAATTAGCTTTTCCTAAAGTTACAGCCACAGAAAAATTT
;     G-cob-I1-orf141 ==> start /note=LAGLIDADG ;; evalue:2.7e-28
 45759  ATGGGGATAGATAATAAGATCCCTGATCCTCAATGGGTAGCTGGGTTTTCAACAGGAGAA
 45819  GGTTGTTTTTTCATAAAAATAACTAAATCTTCTCATTCTAAACAAGGTGTCAATATCCAA
 45879  TTAAAATTTCAATTAACCCAACATTATAGGGATGAGTCTTTAATGAGAAGTTTAATTTCT
 45939  TACTTTAATTCAGGGAATGTTTTTAAAAACCAAGATACTTATATTTATGATGTGTCAAAA
 45999  TTTTCAGATCTTAATTCTAAAATTATTACGTTCTTTAAAGAATATCCTATATTAGGTTCT
 46059  AAATATCAAGATTTTTCTGATTGGGTTCAAGTAATTGAACTAATGAACAATAAAGTTCAT
 46119  CTTACAAAGGAAGGAATAGATATAATTTGGAAAATTAAAGAAGGTATGAATAGAGGGAGA
 46179  AAATAA
;     G-cob-I1-orf141 ==> end
 46185  ATCATAAATATTGTATAGGATTCTTGTCATCTTGATAAGCCACCTTCCCCTTCTTAGATA
 46245  AAATAATTATTTATTTGT
;     G-cob-I1-orf186 ==> start /note=GIY ;; evalue:2.7e-13
 46263  ATGATAAATCTGATAGCCTTGAGCAAAATAGTGAAATCAGCAGTAAAAAAATATGAATTA
 46323  AAAAATTTTGCTTTTATCATATTAGAATTATATCCTAATGTTGTTACTAAAGAAAATAAC
 46383  AAAGAATTATTAGATTTAGAAGATAAATATTTAAAATTGTTATTGCCTAATTATAATATT
 46443  TTAACTGAGGCAGGTTCTAGTTTTGGTTATAAACACACGGAAGTTGATAGAATCAAAATG
 46503  AAAGATGTTTATAGCGAAGCAAGAAGGGAACTAATAGGAATTTTAAATAGAGGAAAAAAA
 46563  CTTTCTCCAGAAACAATAGAAAAAATCAGAGAAAAGGCTTTAAATAGTCCACCTATGTCC
 46623  AATGAGACTAAGAAAAAAAGCATTAGTCATACAAGACCTGTAGTTTTATATAATCTTAAT
 46683  GGAACTGTTTACGGTAAATATTTTACTATTTTAGAAGCTGCTAAATCTATAAACTGTGGC
 46743  GAAAAAACTATAAGAAGGGCATTAAAAACAGAAAAAAGATTAGTTAAAAGACAATGAATA
 46803  GTAGAAGATTTAGTCAAGTAA
;     G-cob-I1-orf186 ==> end
 46824  ATAGAAATTAAATATGGTCACTAGTTATTTCATGAATAATTTTTAATTATACTTTATATA
 46884  ATTTTTTATGTTAAATCATAGTCCCGCGAGTAACAATCTTTTTGCAATCTTTATAGAAAA
 46944  AAAAAGATTAAAGTGGTATATCCCGACAGGAATATAAAATAGTCTTTAATGAAAGATTAT
 47004  TT
;; mfannot:     /group=ID (1.30e-40)
 47006  ggcgatgttagtgaaaacgatcaaaaaagttaaactttaagatcgtcggttatataaatg
 47066  atcgcgacagactgggtcactaatgggtggctgaaatgctgcttaatgtacagtcga
;; mfannot:
 47123  AACTTTTGGTTAAATAAATAAAGTTAATTTAACTAATAGAATATACAAATTTAAAGTTAT
 47183  TCTAGCTTATTATGTCATTTCATTAATAAGTAAGTTTG
;     G-cob-I1 ==> end
;     G-cob-E2 ==> start
 47221  TATGTTTTACCGTATGGTCAAATGTCATTGTGGGGT
;     G-cob-E2 ==> end
;     G-cob-I2 ==> start /group=ID (1.51e-27)
;     G-cob-I2-orf322 ==> start /first_aa=E /note=LAGLIDADG ;; evalue:2.4e-36
 47257  gaacaccaacattttaattttactaatttagaaattatagtaatacctataactttaaaa
 47317  caaaattttcaattttcaacaatttcaataattaataataatagttctgtttctcaattt
 47377  aaagataaagattttaataaactaatggaaattcttattggttttttagatggtgatggt
 47437  tattttgatataggagctcaaaaacaatacaataaaaatcctaacaatcaacctaaatct
 47497  actattagaataagattaggaattaatttacaatttaaagataaagaattattagaatta
 47557  ataataaaaaaattaggtgtaggtaaaatagattattctaaatctaaaaaccaatacaga
 47617  ctaattttttatcaaaaagatatattaaatgttatttacccttacatacaaagtaataat
 47677  attgaatttttagtatacaatagacaaaaacaattttttttatgtaaatatattttagta
 47737  aataacattaaacattgggaaaatttaaatttagaagaaattgataatttatttaataaa
 47797  tctcataaaaagcttgaatttgatgatattattaatttaccatattttaataattggtta
 47857  gtaggatttactatagctgaaggtagtttccatattaaggctaaaggtactgctcaattt
 47917  tcaatagaacagtctggtatagaaaattatcaaattattaaagctattcactattttatt
 47977  aaaggtccctattcattaaatcaccaaattaaacctgaaaatactaaagtttatagaata
 48037  tctttttcatctaaaaaggatataaattttattataaaattttttgattataacaattta
 48097  ttaggattaaaaaaattacaatacgataattggaaatcttatataattagtaaaattaat
 48157  gatagcgccccaaatgttatattacctaaagtatctaattataataataatgattccagg
 48217  actaaataa
;     G-cob-I2-orf322 ==> end
 48226  aaattatttatatttaatatatggtttattactaggtaatagttttatccttaataataa
 48286  taatgaaattaaattaattatagaaatagaatgtaaacacatgtcttatattacacatat
 48346  acacaaaaaaatattaagtttaggttactgtgaagacaagttgcctttaattaaaacaaa
 48406  aatagttagagaaggtaacttaaaaaaagtaatggtattacacacatttaataataattg
 48466  ttattcagaattattttataaatggtacttaaataaacataataaaaatatacctaatga
 48526  tataatgaatttttttaatgaggaatctctagcttattggttaatgacagatggaaaaat
 48586  aagtaaaaataaattgtttgtaaatatgaaaaattttaatggtaaagatatcaaattttt
 48646  tatgcaatttttagaaaataaatttaacttacatcaaattaacttaaataattactggtt
 48706  agagtttaactcaaataacattaaaaaaatttacaatattactaaaccatatattattcc
 48766  ttctatgaaatttaaatttttaagtaccggccattcaaaatattaataattagatacaat
 48826  tttagtttaatataatatagtcttattaattattataatatgtaatacctaaataaaaat
 48886  attatttttaataaggcgacataattgaaaacaggtcaaaaatatttatttgttatatat
 48946  atagaccgtaggtagtttaggctatctcgacagagtggaccaattatgggtatctgaaat
 49006  gatgcttaatgtgcactcgaatttttttattttaatttttttaaattaaacacaaggctt
 49066  agtcaccgacttctagtttaataaattttatttagagtagggcagcacagggtatatttg
 49126  taataacaaataatttatttcttgctaaataaatttcttattatttattaagataatttt
 49186  aatccttattttcaaagtgagttactatttgaaagaaaaaagataagaatatacaaatat
 49246  attataaaatttg
;     G-cob-I2 ==> end
;     G-cob-E3 ==> start
 49259  GCAACAGTAATTACAAATTTATTAAGTGCTATTCCAGTATTTGGACAAGATTTAGTAGAG
 49319  T
;     G-cob-E3 ==> end
;     G-cob-I3 ==> start /group=IA (1.72e-24)
 49320  ca
;     G-cob-I3-orf299 ==> start /first_aa=T /note=LAGLIDADG ;; evalue:3.2e-34
 49322  acttatgttacagaattatgtagttgcttagtatataagggaaataatttccctgtatta
 49382  gcaacaattggaacagttagtacacaagcattaaaaaaaggaagaaaattaagatttaat
 49442  gataaaaaagaatatttaaccataccttataagtttatagcttttttagtaggtttaata
 49502  gacggagatggttatattcaaataactaaaactacaaaaggatatatagctatcaaatta
 49562  attatttgtttaagtttagaagatatttctagtttagagtatatttactcagtattaaaa
 49622  ataggaaaattacaaatatatagagatataaaaaatccaatttgtaaattagtcattagt
 49682  aaaacagatttacaagaagttatttttccattattaatacttcataatatatatttttta
 49742  actgagagtagaagagctcaatttgatctagctatgtttataattaaaaaagatttaaaa
 49802  ctttttaatcaaatatctaattataataaggtacctacaatctttgaattacctgaaact
 49862  gcttcagaataccttagtttagctttttttaaaaattggttagtaggttttacaaatgca
 49922  gaaggttctttttgtataaaaaaaaataatgatgcatgttttcaattaaaacaaagaatt
 49982  cacgttcaattatttgaagctttcaaactattgtttaaaactaatagaaatatttcaatt
 50042  gaaatgggtaaatatgctcaattttctgttagttctaaaacagatctacaaactgtcatt
 50102  gattttttttcgttttcaggtttacatcctttaatcggcttaaaatatattcaatattta
 50162  aaatggataacaagtttacaaaatagttatagatacaaaaatcttaattttccttcctaa
;     G-cob-I3-orf299 ==> end
 50222  ataatatttgtgtttaattactttaattctgttaagatcggctccttaaaacagtaatgt
 50282  tttagaggcaaatggggagaattgcaagaacgtttttacaaccttaccagactacttgca
 50342  gcggagcttgactcggtattttttttttagaaattattctaaattaaagggtcaagaacg
 50402  ttcaacgactaacgagtgagttataccaacaataagctcgacacgaaaaccccacaacct
 50462  tttgccgcaccctacctctcaacttttgtcctctaaagaggccccaaagattaagaaaat
 50522  attaatagggtaagcgggtaatggttgaagacatagtctaaacatcgtataccgatgagg
 50582  atggagattaaatactctgtcagaaatattttg
;     G-cob-I3 ==> end
;     G-cob-E4 ==> start
 50615  TAATCTGGGGAGGTTTCAGCGT
;     G-cob-E4 ==> end
;     G-cob-I4 ==> start /group=IB(5') (3.11e-04)
 50637  c
;     G-cob-I4-orf317 ==> start /first_aa=L /note=LAGLIDADG ;; evalue:3.4e-57
 50638  ttactggcgccacatgacagcgatgtaatgttgcaaatcctgctttttgctggaacatcc
 50698  tctaatttagaagttggatacgttttatcctttcgcattataaacgtgaaaaagccaaca
 50758  acagggggattatcagcagtagttaaaaattattctaatatgcctaattttgaagctatt
 50818  cagagactaaacgcaggagatcttgtatttgcctacttagtaggattaattgaaggagat
 50878  ggttggtttttagtcacaaaaaatggtaagtatattaaatatgaatttggtattgaaacg
 50938  aatattagggatattcaattactatacaaaataaaagaaattttgggagttggaaccatt
 50998  gatattagagaaagaaatcaaagaaaaacatgtttatatagaattagaaataaatcacat
 51058  ttaaaatcaattgtattaccaatttttgataaatatccgatgttttctaacaaacaatat
 51118  gattatttaatgtttaaagatttactcttaaacgatgtccatttttctaaagatttatct
 51178  tattatgtgagacctattgatcctttaaattctattgattctattttagataaatcatat
 51238  tttaaaccttggttaattggtttcattgaagctgaaggttgttttagtatttataaacca
 51298  gctaaagatgattcaaaagtggctagttttgatgtttctcaaacaaatggttctatctta
 51358  attgaagcaattagaaaagaatttaatttaagtcctaaagtatttcaagataaaacaaac
 51418  ggatttaaattaaaagtttccagtgtaagagctgtagaaaatgtagtaaaatatatacaa
 51478  caagcaccattaaaattaatgggttataaaaaattacaatatgtattatgggtcaaagaa
 51538  cttcacaatatccctagatataaaaataaatttaatttacctgataaatattaa
;     G-cob-I4-orf317 ==> end
 51592  tatattaactatcttattaatttaaataaatacaagatcgtgatatagtccgaacagtga
 51652  tgagaatcactgcgtgtaacgagaggtaattattaaattaccggggttaccaacacgatt
 51712  g
;     G-cob-I4 ==> end
;     G-cob-E5 ==> start
 51713  AAGTAATGCCACATTAAATAGATTCTTTTCATTACATTACTTATTGCCTTTCTTATTAGC
 51773  TGCTTTAGTAGTAGCGCATTTAATTGCTTTACACACACATGGTTCAAATAATCCTAATGG
 51833  AATTTCAGGAAGTGGAGATAGATATGCATTCCATCCATACTTTGTCTTTAAAGATTTAGT
 51893  GACAATATTTTTATTCTTCTTAGTATTAAGTATTATGGTATTTTATTACCCTAATTTTTT
 51953  AGGACATAGTGATAATTATATTCCTGCTAATCCAATGCAAACACCCGCATCTATTGTACC
 52013  TGAATGGT
;     G-cob-E5 ==> end
;     G-cob-I5 ==> start /group=IB (2.48e-18)
 52021  atgaaaaaagatgccatgcttaagagtaatcttatgattaattaactttactgtatgctg
 52081  gtaacccctaaagctttaagtactcaactcaaaaatagtaacaatcttaaagataataca
 52141  atgggcaatcagcaggaaaccaaagcacaatggatcttataattttctacatagtaaccg
 52201  aagatccgggcatgttagtaggatcctcagagactgcacgtaaagcaccttaattatttt
 52261  aattaattgattaattttattaagggtgaagatatagtccagccatttattgaaagataa
 52321  tgggtaatatgtttatatgtaaattattagagtgatctgataactaccataagtttagta
 52381  tgtacgcaaaatgactcgactatgcctacaaaaagactttcaaattttgatagaataaaa
 52441  ataactatggaaagtcctttaaattaaattatgatcggtttattactgggtgacggtcat
 52501  attcaaaaaagatcgataaacggtaattctaaaattatttatggacaaagtagtttaaga
 52561  ttacaacatcttaattattttaatcatgaatttgaattatttaaaccttacttatctaaa
 52621  gattttaatcctaaaaaagatcttttacagat
;     G-cob-I5-orf131 ==> start
 52653  atgataagtaataaaaaacatagatcagttcaatttgctacattatcactaccatgtttt
 52713  aactattataaagacctgttctataattcaaataatttaaaaatagttccttcaaatata
 52773  aaaattttacttagtcctagaggattggcttattggattatggtcgacggttctcttcaa
 52833  aataaaggtttacatttaaatacttatggttttactccgcaagatattttcttattaaaa
 52893  actactttagaaaatatgtttggagaaaatactttaaaatgtacaattcataaccaccaa
 52953  aaaggagaaagaatttatatatgggaagaaagcatggaattggtaaaaaaaacaatatct
 53013  ctcagtttatgcataaagatatgcaatataaaataa
;     G-cob-I5-orf131 ==> end
 53049  actatgataaattataaataatataaacatatgaaaatg
;     G-cob-I5 ==> end
;     G-cob-E6 ==> start
 53088  ATCTTTTACCATTTTATGCTATTTTAAGATCAATACCTAATAAATTATTAGGGGTATTAG
 53148  CTATGTTTGGTGCATTATTAATATTTTTAATTTTACCTTACTCTGATTTATCTCAAATAA
 53208  GAGGTTCTTCATTTAGACCTTTAATGAAATTTGCATTTTGGTTATTTGTTACTGATTTTA
 53268  TTATCTTAATGTGGATCGGGTCTCAACACCCTGAAACACCTTACGTTGAAATCGGACAAG
 53328  TGGCTACTGCTTTTTATTTCTTATGGTTCATTTTTATAATACCGGTAGTTGGTGTATTGG
 53388  AAAACACTCTATTCGATTTAGCAACTGTTTCTAACAATCAAAATAATTCCCCCCTACCTA
 53448  CAAGTAATAACTAA
;     G-cob-E6 ==> end
;     G-cob ==> end
 53462  AAAAAAAACTTAAAATTTTAGGTAAACCAAGGCTAATTAATTTAAGCAACAGTATTTATA
 53522  ATAATAAACATAACTATAAAAATAAATAAATAAATAAATAAATAAATAAATAAATAAATA
 53582  AATAAATAAATAAATAAAACTCAATTTAAATTCAAATAATTAAAAACAATAAAAAAATTA
 53642  TAAATAATAAACTAATAAC
;     G-trnR(ucg)_3 ==> start
 53661  TTTGATTAGTTCAATTGGTAGAACAAAGGTCT!TCG!ATACCTTAATTAGTGGTTCGATT
 53719  CCGCTAGAGAAAA
;     G-trnR(ucg)_3 ==> end
 53732  AAATCCTCTTAATATAATTAAAAGCAATTATTCAATTTTAATTATTCGGAGAAGATTCAG
 53792  GAGGTAATTAAACTTCCGACGTTATAAAATTGCTGTACCTATAAATAATTTAAAGTTATT
 53852  AAGGATAAAAAAAAAGTTTTGTCGGTATAATGTATATTTTGGCCCTCTTTCCTCTCTAGG
 53912  TAATATAGTGGAGATAAAAATTTTAGTACTAGAAATTTTATAATTCTAATGAGCTAAAAT
 53972  ATAGTATAGTGAAAGCAAATAAAAAATTTTTTTTAATTAATTTAAACTAAAAAAGTTTAT
 54032  TTTATTTACCCCAATAAAACCTTTATATTTAGATAGATTGGTATAAAGGTTAAATTAAAA
 54092  ATCTATTCTCTACAAACTTAACTTTAAAA
;     G-orf346 ==> start
 54121  ATGGAAAACAAAAAAGAATGGGTAGTAGATGTATCTGGTTACTCCCCAGCAGACATTTCT
 54181  CATTTATCAGAAAAACAGTTAATCGATTTAAAATTAAAAATTCAAAATTTTTTTATTAAA
 54241  GAATTTTTACCATTGTATCAAGCCAAAAAATGGTTTGAATTCAGAGATCTCACTACAGAA
 54301  GAAGAAATAGAAACTGCTAAAAAATCTAATTGTATTTTAGCTATGCTAACCAAATCAAAT
 54361  TACCCTAATGAAAATGAAAGTATACAAGGATTTAATATAGAATACATAATAAAATTATTC
 54421  TATGTAAATCATCATTATATATTAAGCTTATTTACAGAAAATTTAGAAAAATTTGTAAAT
 54481  TTAGCTAAAAATTCTGTTAGTATAGGTCCTACCAAAGTAGTTTGTGTAGACAATAGATTC
 54541  TACAATAAATTCGAGCCCAAAGATGAAGAAGCTTTCATTTATTTTTGTAACTATAAAGAA
 54601  TTAATGGATTCGTACATATTAAGAGATAAAAATTGGATAATTAACAAATTTTTTGTTTTT
 54661  AATCATATTAGATATGAACATCTAGTATTTCTACTTAGAACTCAAGGAATAATTATTTCA
 54721  GGTGGAACTCACAATAGAAGACATATAATTTCACCTTTAGAACTTAGTTTAGCATTGAAT
 54781  TTACTATTATTTTTTAATATTAGTAATAAAATTCATAAAGAAAAAGTAAACTATACAAAT
 54841  TATATTTCCGAATCTTTTCATCATAAATCATTTAAAGAAAAAGATTACTCCTACAAAAAT
 54901  AAATTACTACAATTTATAGAAATTTGTAAACTCATCTACAATTACGTTGATGAGAAAAAT
 54961  AATAAAAATTCTAGAAGATGTAGAATTTTATATACAAATACATTTTACTGTAGTATGGAT
 55021  GTTACTGTACAAGATGATGGGGTTGTTGTTCAACCTAACAGCACTTGTGTTGAATTCTTC
 55081  CAAGAATTATTAAATAAAGTAGAGAAAAGAATTGAGATTCTTAGATCTGAAACTAATGCC
 55141  TTACAAAACGGGAATAATTAA
;     G-orf346 ==> end
 55162  TATTTCCCCTTTCATTATCCCAAATGGAGGTTCTTCATTTAGACCTTTAATGAAATTTGC
 55222  ATTCTAGTTCTTTGTAGTAGATTTTTTTTTATTTTAATGTGGATTGGTTCTCAACATCCA
 55282  AACAGTCTTTATGTTAAAATAGGTCAAATAGCTGCTGCATTCTACTTTAGTTGGTTCTTA
 55342  GTTATAGTTCCTGTACTAGGTTTAATGGAAAATACTTTCATGGATCTAGCAACTGAAACA
 55402  AAATAGTTATAATTAAAAATCCCCCCTACTTCTATAAAAATTTCATTGGTATTTCTATCA
 55462  ATAATTTATAATTTAAATTATTACATTCAAATCTTTCAATTGCTAACTATGGTATTTCAA
 55522  AAATTTAAAAATTTTTTGTTAAAGTAATAAAAATATTAAGTTTTACATTAAAAATAGATT
 55582  AAATTGTTAATTAACCAAATAAATTATATTTGTTACAAATTCATTCATAAAAAGAAAAAA
 55642  AATTTTTTTTTTACCATTAAAATTTTTAATTAAAATGTTAAAATCAAGTTGAAATATTAA
 55702  AATAACTAAAAATTTGGCATAGTACCCTTATTTTTATATTGATATATGAAAAATATTAAT
 55762  AATTATTTATTCTTTATGATTATTCAATTTTAATAAACTATAATTTATAAGAGATAAATA
 55822  ATTTATTTATTAAATCCTATGATAAATTGAAATAAAAGAGTATATTATTATTATTATTAA
 55882  TTGAAAAATTTA
;     G-trnP(ugg) ==> start
 55894  ACGGTAGATGACAAATTGGCTCGTCGCTCCTTT!TGG!GTAGGAGATATATAGCGTGTTC
 55952  GAATCGCGCCTACCGTA
;     G-trnP(ugg) ==> end
 55969  TATTTCTATTTATAGATA
;     G-trnN(guu) ==> start
 55987  GGTGTCATGGCAGAGTGGTAATTGCGGAGTACT!GTT!AATACTTTTTTTCAGAGGTTCA
 56045  ATTCCTCTTGACGCCT
;     G-trnN(guu) ==> end
 56061  TTAATATTTTACATATATTAATTACAAATTTACCACCTATTTTATTTTAATAATCACTTT
 56121  TCTTTTTTTAAGTAAAAGAGATTGTATTTATTATTA
;     G-trnL(uaa) ==> start
 56157  ACGAACATGTTGAAATTGGTAAACAATCTCCTCT!TAA!GCAGGAGTGGAAGTAATTCCT
 56215  TAAGAGTTCGAGTCTCTTTGTTCGTA
;     G-trnL(uaa) ==> end
 56241  TTGTTTCAAAGATAGTGTATCCTTCATA
;     G-trnM(cau)_1 ==> start
 56269  AGCGATATAGTGTAACGGTTAGCACAACAGCCT!CAT!GACCTGTTAGATTCGGTTCAAT
 56327  TCCAGTATTCGCTA
;     G-trnM(cau)_1 ==> end
 56341  TTCTCTATA
;     G-trnE(uuc) ==> start
 56350  GGTCTTTTAGTATAAAGGTCGTACAGCTCCCC!TTC!AAGAAGCTAGTACCAGTTCGATT
 56408  CTGGTAAAGATCA
;     G-trnE(uuc) ==> end
 56421  TTAGTTTAAAATAAAAATTATTATATGTGCATAGAATTTAAAATAAAAGAAAGTATAAAA
 56481  TATAAATATTTATCATTAATAATACTAAAAAGCTGAAATCAGTTATCAAATTTAAATTTA
 56541  ATAACCAAGGTTTTGGACCCAAGAGCTAATAGGAACAATATCGATTCCATTGGCAATCAA
 56601  GAGCTAATCAGAAAAGAAGATAGAAAAACAAACCCTTAGGTTTTTTTTTAATTTTACCA
;     G-cox1 ==> start
;     G-cox1-E1 ==> start
 56660  ATGAATTCTTGGCTATCTTCTACCAATGCTAAAGAGATAGGTACTCTTTATTTAATTTTC
 56720  TCAGTTTTTGCTGGTATGATAGGAACAGCATTTTCTGTACTAATTAGATTAGAATTATCA
 56780  GCACCTGGAGTGCAAGTTTTACAAGGAGACCATCAATTATTTAATGTGATCATTACTGCA
 56840  CATGCCTTTATAATGATCTTCTTTATGGT
;     G-cox1-E1 ==> end
;     G-cox1-I1 ==> start /group=IB (9.21e-30)
 56869  t
;     G-cox1-I1-orf236 ==> start /first_aa=K /note=GIY ;; evalue:9.2e-15
 56870  aaaatttataggcctaaattaataacattaagttatattaatttctctattttaaataat
 56930  cccttaaaaacagatattaagaatgaagcaattaaaaataaatctataggaccaaataat
 56990  aacaaaaagggttttaatcatcctcataaaaaggtagagattttagatccttatcataat
 57050  cgaactcaaatagctaaagtagccaaaaattctaaaggtgtctatctatttgagatagaa
 57110  aatctaaacatgaaatatgtgggtagttctataaatctttataatagagtttgttcttat
 57170  tttatgccttctattttgagtaaagcagatagaaaagtgataagatattttaataaatat
 57230  ggttttagtcaagtcaaattaactttatttatattagaagagcactttacgtgggagcaa
 57290  gttattgaattagaacaatattttattgattctctttcacctaaccttaatgttgattta
 57350  gttgcaggtggttataatggatatcatacacctatgactttaaaagcacgtgaaagatta
 57410  agaacattacgtggaactgttatatatatgtatgatactaaaactcaattacttatatat
 57470  atttcagaatctaaagaatggttatatcaaaatataggaattcatcatgtttctttagca
 57530  aattgtttaacagatggaaatttatatttaaatagatttttttttctttag
;     G-cox1-I1-orf236 ==> end
 57581  atataatatctgaattttcttatgagtcattattaagtactgaagagtttattttattaa
 57641  ttaaaacagttaaatcagaatataaaccaaaacaacctaaaagtaaacaaatcttagctg
 57701  aaaatataaataacaaaaatttaaatcgtaccttttcaagtataggtgaattatctagac
 57761  atttaaagggggatagaggtacaataagaaattatattttagggagatctaaaggtttat
 57821  atcgaaaacagtggaaatttacaatattaacttaaatgttatttattctttaggaataat
 57881  aaacaaaggcatggccgggatatatagtaatatatgtctttcttctcgctatatgctgga
 57941  acacccttagagttatattgactaagcctacttaaaggtaggacacagtaacaaaatata
 58001  aattgggcaatcagcaggaaaccaaactattaattaaaaattgttaggagtaggatcctc
 58061  agagactacacgcgagatatcctttacaggataaagatatagtccaaaccttataaaccc
 58121  gaaaggggaggaaaaaaag
;     G-cox1-I1 ==> end
;     G-cox1-E2 ==> start
 58140  TATGCCAGCCTTAGTTGGAGGTTTTGGT
;     G-cox1-E2 ==> end
;     G-cox1-I2 ==> start /group=IB (9.95e-27)
;     G-cox1-I2-orf345_1 ==> start /first_aa=N /note=LAGLIDADG ;; evalue:2.8e-38
 58168  aacaaatgttcaaatttattttttaagtctaacacaataagttggttcaacataaatagt
 58228  actagttcagatttaataactaaaaataaaacatttaattttaacattaataatgtttta
 58288  ttaaatgaaaattctaaattagggtcttatttagctggtttaatcgaaggagatggtacc
 58348  tttgccatacatgatattaaatctacaactaaaaaatatagacctatgataattattgtt
 58408  tttaaattagctgatttacctttagcagaatacttacaagaactaactaattgcggaaca
 58468  gtatataaaaaatctgaaagaggttatgtattgtggcaaatacaagatataataggtgtt
 58528  tatactattgttaatacaattaatggttatatgagaacaccaaaaattgaagctttaaat
 58588  agaactattaattggtataattattatattaatatgaataagaatagtaaacttcctaga
 58648  actaaattaattttatctcaaattaaaaaaatagaaattaaaggtttagataactcacca
 58708  attgacagtaatccttggctatctggatttacagatgctgaaggtaatttttctattaat
 58768  atacacaaaagaactaatagaaattcaattagagttcaaattttttatagattagaaatt
 58828  agacaaagttatcatagattaaatgaagatggtgaacaagtatctttttttgctataatg
 58888  tctaaaatagctaattatcttaatactaatgttttaagtagaagtagaactgttagtgat
 58948  aaacaattttttagttttattgtagttagttgctctaaatctagcttaattaaagtaact
 59008  gattattttaataaatatccacttctttcttctaaatttttagattataagtcttggtta
 59068  tatattttagagttacaaaaaaatagtaaaatgactactgattatttaaatgaagcaatc
 59128  aaaacaagaacagattttaataaaactagaactactttttcttggaatcatcttaaaaat
 59188  tgttatttaacaaaataa
;     G-cox1-I2-orf345_1 ==> end
 59206  actaaaataaattaatagttgccgtggttaattgtgaaattaatcttattacgttactat
 59266  atgcgggaaaatcctaaagttatcttatagaactttctgaaaactaaattttattagata
 59326  taataatatttttaaaataaaaagcgtacagtggtcttaataattaagatagatacaaca
 59386  atggacaatccgcaggaaaccaaataatacttatagtaagtattaaagtaggatcctcag
 59446  agactacacgtaacgcggttatattataattaaagtataacctgaagatatagtccaaac
 59506  ataattgaaagattatgtataattg
;     G-cox1-I2 ==> end
;     G-cox1-E3 ==> start
 59531  AACTATTTATTACCAGTTCAAGTGGGAGCACCTGATATGGCCTTCCCGAGATTAAATAAT
 59591  ATCTCATTCTGG
;     G-cox1-E3 ==> end
;     G-cox1-I3 ==> start /group=II (8.04e-14)
;     G-cox1-I3-orf750 ==> start /first_aa=V
 59603  gtgcgcaattgtacccttatcagtatcgcaagtttaacttgcctacatttctacctcatg
 59663  ttgacaacatcagagttaggggaggaggaaagctccgatccgaacacagcatctctgtta
 59723  aaagggatcaccggaactagccaagatgaaccaggtgtctcccaagttgttccaaccatg
 59783  gttaaagctatactgcctgaagaacagttcttatgtggctctcgagatggccttcttcgc
 59843  gcttggtgtgggaagaatcaattgttgaaatcaatgaccagaagtgattttaaggtatgc
 59903  caattgaacaagtccacaataagtggaattaacggaacgaacgttcaacctaaagttgga
 59963  tatgtactgataggagggactattggatggcctaagggcagtaatgcctatggtcacgga
 60023  ttcaccgtagtacccgtaagtttatacgctaatcctaacagattaggaaggggaagggtg
 60083  aaaggtaataatttcattatatctagaagatacagcacaggaagtgcaaacattgtatct
 60143  gataaatatgtgagtttaatcgaaagatgcgaaaaattccctgacaaagttgtagataga
 60203  gatatttacaaattccttttggatccaaacatgtatctaattgcatatcacaaattgaga
 60263  agcaacccaggaaacatgacaccaggaatctctcccgaaacattagacgggatctcaagt
 60323  gaatggatcgatcaaataatcagaagcatgaaagatgaaagctttcaattcaaccctagc
 60383  agaagggtaaacatccctaaggcaaatggtgggagtcgacctttatcagttgcctcacct
 60443  agagacaaaatagtacaagaagtcataagaatggttcttgacgctatatttaatcctacc
 60503  ttttccaaaaatagtcatggtttcatggctaacagaggatgccactccgctttgaaacaa
 60563  atttacttgcaattcaaaggagtaacttgggtaattgaaggggacatttctaaatgtttc
 60623  gataccatagatcaccataaactaatgagaatcatagaaggcaaaataactgaccgaaga
 60683  tttactaatcttatatggaaagctttaagagttggttacttcgaatttgacgtctatcaa
 60743  cactcattaacggggacaccacaaggatcaatagtcagtccattactatgtaacattttt
 60803  atgaatcaattagaccaattcatgagtagccttgcatttcaattcaataaaggggacaaa
 60863  cccagattgaataacgaatacagtgcacacgccagtgcattggcaagagctaagagaaaa
 60923  ggagatttagacagaatgaaagtagagatggctgcaatgagaaaattgaatagtatagat
 60983  ttctacgatccaaacttccgaagactctactacgttagatatgcagacgattggatcgta
 61043  ggcattcgaggatctctagaagaaactcgaaacatactaaataaaattgactccaaatta
 61103  tccgagttaggtttaactttgagtcaagagaaaacaaaaatagccaatatcaataacgag
 61163  aaagtcttgttcctaggaacactgatatctagatctaaacatcgaagattcaccatgatg
 61223  aacgtagggacaacaagaagacttggtttaggtattagacttgaagcaccattggataga
 61283  gttagaagaaaacttaccgatgcaggatttattaaagaaggtattccttctcccaaattt
 61343  atttggatgcatcaaagtaaagatcaaattctacacctatacaactctgtgtacagaggt
 61403  atcttaaattactatagctttactcacaatattaaccaattaaatagtatagtaggactg
 61463  actcttaaatcctccgtagcaaagttactggcggcaaaattctccttatcaactagagcc
 61523  caagtctataaacgatttgggagattatttgaaaaaggagggagagtcaaattctatgac
 61583  ccccaagttaaagtaaatattgctaactttaaaaccggtcaatatattgacattattcaa
 61643  agtctatttgctcgacataaatctgttgcaaatctatataatctggcatgtgcaaaatgc
 61703  ggatctgattatcgagttgaaatgcaccacattaaaatgatgaaaaatctagattcttct
 61763  aaatgggctgatagacaattggccaaagtcaatagaaaacaaattcctctatgtagaaaa
 61823  tgtcatatggaacatcacacaactagacattaa
;     G-cox1-I3-orf750 ==> end
 61856  atcgattattactagagagccgtatgcagtgaaagttgcacgtacggttcgggaaagggg
 61916  tatgctctatccctctccatttggagaagggaaagcttactctagttcac
;     G-cox1-I3 ==> end
;     G-cox1-E4 ==> start
 61966  TTATTACCTCCTTCATTAATTTTATTATTATTAAGTGCTTTAGTAGAAAATGGAGCTGGG
 62026  ACAGGATGGACAGT
;     G-cox1-E4 ==> end
;     G-cox1-I4 ==> start /group=IB(3') (8.95e-08)
 62040  t
;     G-cox1-I4-orf768 ==> start /first_aa=K /note=LAGLIDADG ;; evalue:7.7
 62041  aaggataagctgtcttattacagtaatgtaattataattaaactctacttgatgcgaaga
 62101  agattaaatttaaatttttctaaatggatgagtactcaacctaatacaaataataaaaat
 62161  aataataatactaatactaattctaatcttaataattctaatttacctaatagaaataac
 62221  tatattaaaataatacagatctttttatatattattttttatatttttttaattggttta
 62281  acttattactacttatctgataagtcaattaatctaattatggctatgattgttgcattt
 62341  agtgtttcatttgttatatcttatattattttaaataaatttatattttctaaaaatgtt
 62401  ataataagatttatacaaaaagctatcttatttgctgtattatatattcttattgttata
 62461  ttacttcacaaatttggttttatagatcctatttattgtatggctgataaggaggatgtt
 62521  tcccattttatccaaaataaagataaatatgaagtgcgtgcagttattgaaggtagttta
 62581  cctaaaaaaccagttgatgcttttgtagaaactgctggtcttctcttaggtcaagctatt
 62641  gatggccttggtgcagcaggagctggtggttcagcagcaaccgctatggttagaggaact
 62701  attggtcttccagggtttcagagactagctttaataggtggagctgggtttattactagt
 62761  acaggagtattatttggattaaaaacagctagagccctaacaggtcaaatagatttggtg
 62821  gaacttgctagaaaaagtccacatggtaatacggatatcacaagaataccctcacctggt
 62881  cctggaagtaatatcaatagtccattagaattaggtgatcaatcaacacctttaagtgat
 62941  ttattagatgtattattaggatataatacattagaattaataataatatttgccatattg
 63001  tatatcttatttaataaaatattattaaataagttaaataattatattcccgctaaattt
 63061  cagttcttaaaaaaaatatctgaagttagtgtggttaataacacaaaaattatgaatatt
 63121  tttttaatatttttaattgtgttattattaatatttaaatttattaatttatatgttagt
 63181  tatgaattagttcataatctaaatgattatattttagtacataattataccaaaactatt
 63241  aacaagagttctattttattaattatgagtaatagaatattgtgtacaccattaacattg
 63301  atatttaatgtaagacataaatttaatcattatgttttattaaatatttatttattgaaa
 63361  tttaaatccctcaacgtaattaactacctattctatgatttaaatagagtggtaacaatg
 63421  ttatatgcacggggacaattcgcctgggtaaaattaactacccatcagagacttaacgta
 63481  gagcattcttctagaactgtttgtgcggagctcaggaaattttatataacaaaccaaaca
 63541  ttaaattataatagtgaattcttttatcaatggttaataggaattacagatgcagaagga
 63601  acatttcaaatagtttttaaaaatgggaaatggtctttagtttttaaattatttcaacat
 63661  gaatctaacaagagattgttatattttattaaaaaacgattaggggtaggtgtaattata
 63721  aaatctaaaactaatcatttttattataaaataacagataataaaaaattaaaaaatcat
 63781  attttccccatatttgataaatatccattattaactactaagtattttgactattcgaaa
 63841  tttaaggaggctaatacaatattagaagatattaatctaactaaaatgaaacaagatgaa
 63901  ttaatttttgctttggttaaaaaagtaccgtctaaaagttatctttccccagcttggaaa
 63961  atagttaataacaaagtatctgatactaatgatgctaaaaaggtattatcaaaagcatgg
 64021  ttaataggatttgctgaagcaaaaggaagtttttgtttaattaattcttctaaagataaa
 64081  ataattcatggttttaaaatcattaaaattttatgtccaatagttttatatgctatagaa
 64141  cgtatactaggaataaaatctaaatttaattcatataatacgattgaaactacaaattct
 64201  agagctattcaaaatatcgttaaatattttaatggaactatgaaaggaattaaatccttt
 64261  gaatatagagtttgggctagatcttatgtaaaacataaaggtgatttaactaaacttcaa
 64321  gaaataaagtcaaaattaggacattaa
;     G-cox1-I4-orf768 ==> end
 64348  atactatattattaaatacccccttaaggtaataatgatttagtgtggcttagatttcta
 64408  gttaaatataatgttatattacacatgagcaaacaaaaatacagttactaacataaggtt
 64468  aataagaagaatgaagaaatagtccgatctttagttaaaactaaagcgagtaatgatagt
 64528  aactttttaataaaatttatgagattaccaacaataattg
;     G-cox1-I4 ==> end
;     G-cox1-E5 ==> start
 64568  TTATCCTCCTTTAGCTGGTATCCAATCACACTCTGGAGCATCTGTTGATTTAGCTATCTT
 64628  CAGTTTACACTTAGCTGGGATATCTTCTTTATTAGGAGCTATCAATT
;     G-cox1-E5 ==> end
;     G-cox1-I5 ==> start /group=IB (1.08e-26)
 64675  ca
;     G-cox1-I5-orf385 ==> start /first_aa=S /note=GIY ;; evalue:1.4e-07
 64677  agtagtattaacctttccgattacgatgtatttatgtcctttacatatttgtttttaaaa
 64737  aataaaaaaccaataaattttaattttaccaatatttctaattttactagtaattatcat
 64797  tcaatgactaaagttgataaagaacattggaaaactattttaggtagaaaaggaactatc
 64857  caattttctcacaaattagcaattgaacaaattaaaagtaagaaacctgcaaattttaaa
 64917  gtaattaatgaaatattagcttattgtaaaatatcaattagtgaagtaatattaaataga
 64977  ttaataaatgtaccaagtatacttataaaaaacttagatattaatgaaaccaaaaaaatt
 65037  cttaaagataatattgggtcaccttctagtaaaatacagatacctggtgtttacattttt
 65097  acacataaaattactggggctaaatatgttggatcctcttcacaattagcaataagatta
 65157  tctggctatctaaattatacacataaaccaataggtaaatttgtaccactactattaaaa
 65217  gataaattatctaattttactttagaagttatacctttggtagataattataaatttaga
 65277  tctgaaatagtattagagcaatattatttattggatcctagttttaatttaaatactgtt
 65337  agagtagctaataatcctagtggttctaatgctaaatctctgttcatgtataatagagat
 65397  aagaccatattgtattatttttcaccacaacaaaaagattttataataaattttaatatt
 65457  agtcattttactttttctaaacatttaaaaaatggttcttattatttaggtaaatatctt
 65517  ttttctagagaacctgtattaaatgttaaagttagtgatatctctatattagaattagct
 65577  ttacagttagaaaaagatagaaaattatttaataaaaataagcctttaaatagtttaagt
 65637  aaaactgttttaatgtgtttagataataatactttttcaaaggaaataaaaggggacagt
 65697  caaaatatgctgttttttagtattggaaaatgtgtagaacatttaagaggtaaaggactt
 65757  accgctacccaaacaacattggttaaatacatagatacaggtaaaagttatcaaggttat
 65817  atttttaaatatgtataa
;     G-cox1-I5-orf385 ==> end
 65835  ataaatatgtgtaatcttattggttaattggggttgatataaaatttctaactatatgct
 65895  gggacctcctaaagctttaagtactcatctaaatagtaacaatcttaaagataatacaat
 65955  ggacaatcagcaggaaaccaaatctttatataattaaagagagtaggatcctcagagact
 66015  acacgttagacaccgttttatttttaatttatatttaaatttaaatttttaaacgctgaa
 66075  gatatagtccactttaattaagaaattaattattaacaagg
;     G-cox1-I5 ==> end
;     G-cox1-E6 ==> start
 66116  TCATTACTACAGTACTTAATATGAGAACTAATGGAATGAGTTTACACAAATTACCATTAT
 66176  TCGTATGGGCAATTTTTGTAACTGCAATCTTATTATTATTATCATTACCAGTATTAGCCG
 66236  GT
;     G-cox1-E6 ==> end
;     G-cox1-I6 ==> start /group=IB(5') (2.87e-16)
;     G-cox1-I6-orf344 ==> start /first_aa=K /note=LAGLIDADG ;; evalue:2.2e-44
 66238  aaacttatactgccggctttaaattcggctatttgctgggaactgtttcacttctttaat
 66298  ttagaaacacaatcagcaggaaacctattggatttaaatcttatggggatcctcagagac
 66358  tatacgccggaattaactgttgtaaatattacaatggtaaaacattcaataaattctaca
 66418  atcaataaagaatctaactataataaacttggttcctatttagcagggcttatagaaggt
 66478  gatggaactattgttgtcccaaaaaccgataggtctactaaaggtaaattaaattatcct
 66538  tcaatccaaattgtttttaatttaagagattttccattaggtcaattaattcaaaaagaa
 66598  ttagggactggatcgctttctaagaaaaaaggagtaaatgcttatttattacaaattaat
 66658  agttttgaaggagttttaaaattagttaatttgttaaatggtaatatgagaacacctaaa
 66718  ataaatagattatacaatttaatcgattggttgaattataaatctaataatttaaatatt
 66778  attaaaaaaccattggactctagtcctattgcttcaaatgcctggttatcaggttttatt
 66838  gaagccgatggttctttttcaatctttttaaacaaaaattctattagaataagatttagt
 66898  ttatgtcaatcaagtacaaataaatttgggtcttcaaatgaatcaataatgtgtattatt
 66958  gcagaatatttagatgttaaagtatctacttatcaacgtaaaaaagctcctaattctata
 67018  gaattaactgttaaaacacaaagtataaaaagtaatgatattttaattaattatttaaca
 67078  aaatttcctctttggtctagtaaattcttaaattattctgattggttaaatgcattagat
 67138  ttatttaaaaaagtatataatacaaaaaataaatcagatgaagtatttaatgaaattaga
 67198  aacattcaagggagaatgaatgacaaaagagttaactttaattgggaccatttactaaat
 67258  ttttatagtatttaa
;     G-cox1-I6-orf344 ==> end
 67273  caatttaaattatatgtagaatctgttgtaaaattttacctgtaattcaagtaaaaacaa
 67333  aaaaaactcaaatttataaagatttatctcatttaaaatttggttcttatttggccggtt
 67393  taattgagggagatggatctattgtaataccaaaaactgaaagatcagtcaaaggtaaaa
 67453  ttaattatccttcaatccaaattgtttttcatttaaaagacttcccattagcatta
;     G-cox1-I6-orf189 ==> start /note=LAGLIDADG ;; evalue:1.1e-42
 67509  atgattcaaaaagaattaaaaaatgggtcgctttctaagaaaaaaggagtaaatgcatat
 67569  attttaactattaatagttatgaaggattattattggtaacttcattaataaatggtaat
 67629  atgagaactcctaaaatttatgctttatataatttaattgactggttaaatttaaaattt
 67689  gaagaaattaacattcctaaaaaatatttaaataatagtcagttagattctaatgcttgg
 67749  ttatctggttttattgaagctgatggccatttttctgtaagaactactactacacctaaa
 67809  tattcaagagtagaatgtaagtttgaattaagtcaaagacaaaatgatcataatagtaga
 67869  agtaatttaaattttctagagattatcgctcattatttactttcttcagttaaagctgtt
 67929  agagttaatagacctaatcctgaatatagggtcagaacaactagtttaaatggaaactta
 67989  gttttagaaaattatttaagtacatttcctttatttggtagtaaatacttagattttaaa
 68049  gattggattaaagttttagattatttttaa
;     G-cox1-I6-orf189 ==> end
 68079  tctggtcaatttaaacataaagataatattgaaaatgttatttcaattaaatcttgtatg
 68139  aatgataacaggactgtttttacttgggatcatttaaacaaattttacaacttagattaa
 68199  taagagatagtcccaacatacatgtgaatgtatgagaattgaccttaaacattttatgtt
 68259  tttgaggctaaaaattagaataattattttagtcatgggacctagtccagtcaatcaaga
 68319  ttttattg
;     G-cox1-I6 ==> end
;     G-cox1-E7 ==> start
 68327  GGTATTACAATGTTATTAACAGATAGAAACTTTAATACTAGTTTCTATGATCCAGCCGGA
 68387  GGTGGTGATCCAATATTATATCAACATCTTTTCTGGTTCTTTGGT
;     G-cox1-E7 ==> end
;     G-cox1-I7 ==> start /group=IB (2.94e-28)
;     G-cox1-I7-orf308 ==> start /first_aa=Q /note=LAGLIDADG ;; evalue:4.6e-52
 68432  caacaacggccctgttcagaattaaatctgaatatgaactgcgctgtatgctggaaatgt
 68492  ttggctaatgtcattactactatgagcataagtggtttacctataaaatcccgttctagt
 68552  gaaaatgtaatgaatacgacacaatcagcaggtaaccaacgacgctttgtaagtagtcaa
 68612  gtaggaacctcagagactacacgcgcagcaactaatcctttttctaaatcattttgtgaa
 68672  tggttagccggtgtaatagatggtgatggtagtttacaagttagtaaacaaggttatact
 68732  agtcttgaaattactatgggactagaagatttagcactacttcgttatatccaagataaa
 68792  cttggaggaagtataaaaatgcgtagtggagcaaaagcttatcgttatcgacttcataat
 68852  cgagaaggtatgattacacttgttaactctattaatggacatattagacatacttcacgt
 68912  cttttacaattacatcgagtttgtcaacaattaaatatctctgtcttagaatcagtacct
 68972  cttacatcttcaagttattggtttgctggtttttttgatgctgatggaaccgttgggttt
 69032  agtataaaaaattttagacctcaattaagtataagagttactaataaattattagcagat
 69092  attcaatggtacaaacaggtttttggtgggtatatttattatgatagtagtcaaaatggt
 69152  tattatcaatggtcagtgcaaagtcgtgaagatcttatcaaaatgaaagattactttaaa
 69212  ggtaaatgtcgaagtcataaatcacatcgttttttccttatagatgagtatttaaattta
 69272  aaaggtcttaaagcgttttttgaagataatattcaccataaggcatggcaagcattttta
 69332  gttaaatggcaaaagttgaagagatag
;     G-cox1-I7-orf308 ==> end
 69359  tccattctatttcagtcttttaattaagaaaaggagatagaag
;     G-cox1-I7 ==> end
;     G-cox1-E8 ==> start
 69402  CACCCAGAA
;     G-cox1-E8 ==> end
;     G-cox1-I8 ==> start /group=IB (3.88e-26)
;     G-cox1-I8-orf324 ==> start /first_aa=V /note=LAGLIDADG ;; evalue:2.9e-44
 69411  gttaaagatataggcttcttaacgttgctgtatgctggaaccactccgctatttagtttt
 69471  aaacactccatcttaaatgaaacagtaaaagagttaaaacaatggagtcaatcagcaggt
 69531  aacagttttgttaatcaaaatggaacctcagagactttacgcaacgaaactgtagtcaaa
 69591  acagaaaatgtaaaacttatttctgatcatgtccctaaacatttaaaaccagttaatgat
 69651  gagtcatttggtcattatttagccggtttaatagaagggaatggtaattttaatagtaca
 69711  caacaacttgtcattgtatttaatttcctggatgcttccttagcttattatataaaaaat
 69771  agattaggttttggaagtgttaagaaagtgaaagataaaaatgcttttcttcttgtaata
 69831  tcagctaaaaaaggtatagagaaagtaatccatttaataaatgggaaattgataactgat
 69891  tataaatataatcaaataattcaaaatatactaaatcatagtagttatgctgattttaaa
 69951  aaagaaattgattttaaattaaatttaaacaaagatttaaaaaaccactggttagcaggt
 70011  ttttctgaatcagatactagtttccaaataaaaatacttaatcgaaataataaagttgaa
 70071  gtaagattaaattttcaaatcgatcaaaaaaataaagatgttttattattaattaaagat
 70131  tttttaggaggtaatataggttatagaaaaagtcaagatatttatttttatggttcaacc
 70191  agttttggttccgctaaaaatgtaattaattattttgataaataccatttattatctagt
 70251  aaacatgtaaactatttaaagtggagaaaagcatatttaatcattcaaaataaagatcat
 70311  tttacggaaaatggtcaagataaattgattaaattaaaaaatacaatggataggttaagt
 70371  gatgctacagtttaa
;     G-cox1-I8-orf324 ==> end
 70386  gatagagtcctaacaaggacgtaagttcttgagtattcatgcacccctcttcaagggtat
 70446  gaatagattgttttaactattcgatgaatcaaaatttt
;     G-cox1-I8 ==> end
;     G-cox1-E9 ==> start
 70484  TGTTATATCTTAATTATCCCTGGATTTGGTATTGTAAGTCATGTAGTGTCTACATTTTCA
 70544  GGTAAACCAATCTTTGGT
;     G-cox1-E9 ==> end
;     G-cox1-I9 ==> start /group=IB (1.56e-21)
;     G-cox1-I9-orf345_2 ==> start /first_aa=Q /note=LAGLIDADG ;; evalue:1.6e-38
 70562  caaacaattcttatgaatggcccttatattaacattttttcccgatgttataatatcgca
 70622  acatactatatgcaggaaggagtggctattctgtttagtactaaaggtaaacgatttttc
 70682  gtaattagcttagtatttttagtaataatctattcagtactctctaatccgcaggtaacc
 70742  aacgcacagttgatcttatatttattaaatattaataatgaggatccaagcatgttagta
 70802  ggaacctcagagactgtacgtatgttttctacttgtctatgttctaaaaatgaacataat
 70862  aaagggaatgacgatgctgatttaaaagttcgtcaatggattgctggtgttattgatggt
 70922  gatggaaattttcatatttctaagaaaggttatgtggaactttctgtagtaatggaacct
 70982  cgtgatattgcttgtctttataaaattaaacaacgatatggaggttctgtaaaagctact
 71042  tcacatgctaaagctgtacgttttcgattacatcatatggctggtattcaacaagtcatt
 71102  aaagatgtaaatggtttcattcaaaatcctgtacgtttacatcaatttaaaaaggtttgt
 71162  aacctctataatgtagaaactataccttcagttgaacttaaatatgatagtgcatatctt
 71222  tcaggtttatttgatacagatggtagcgtatatttcaataaacaatcaatgcaagttttt
 71282  atcactgttacacaaaagggtagagaattactcgatattttagttcctgtttatggtgga
 71342  gtgatacaatcttctaacaagaatgctactgcttttaaatggacagtatctaaaaaaatg
 71402  gatgttcttaatctaattgataattactttcactggaataattgtgtctctgccaaaaac
 71462  aaaaaatttggtttggtaaagcatttttattatctatcttcaattggtgctcttaaagct
 71522  ccagaggattcagttctaagtcgaagttttatcagttttgttaaacgatgggaagcaacc
 71582  aacaatttagacagttag
;     G-cox1-I9-orf345_2 ==> end
 71600  aaaaagagacagtccaatattaccggcatttcattaatgcggtaaattattg
;     G-cox1-I9 ==> end
;     G-cox1-E10 ==> start
 71652  TATTTAGGAATGGTTTATGCAATGTTCTCTATTGGTATTTTAGGGTTCTTAGTATGGAGT
;     G-cox1-E10 ==> end
;     G-cox1-I10 ==> start /group=IB (9.44e-26)
;     G-cox1-I10-orf356 ==> start /first_aa=F /note=LAGLIDADG ;; evalue:7.1e-45
 71712  ttctttttttcttcaatgcaaagagaagaattggtggctctctcttaccgtgaggtagga
 71772  gtaacaaatctcgctgtatgctgggacagttttacgctacttggtacctttagttgtaaa
 71832  aatctaagtagtcatactcaatcagcagggaatcgtaactttactagaaatacgagctcc
 71892  tcagagactataagcgagatatcttgtcaaaattttaatacatttcataaactttatagt
 71952  gaactaggctttactagtaaaatttcagaccattggttatcatggtttgtagggttttca
 72012  gaaggggatggagcgattcttaataataagggacggccacgttttgtactaacacaaaaa
 72072  gaagaatctattcttaatcacgtcaaaaatactctagattttggaacagttcgtaaaatt
 72132  gatacaggaggaacagtatattatcgatatatagtagaagactttaaaggagtacttctt
 72192  ctagcacttatctttaatgggaatctgtgtattacacatcgggtaacacaattaggtaaa
 72252  tggcttacagatattaatttaaaactgtcaacaccaggttcaaaaatctattgtctatgt
 72312  tcttctataactctaataactattctatttaaacctagtctaacaaatgcttggctatct
 72372  ggatttactgaagcagaaggttgttttaatgtatccattactaaacgtgataatactgta
 72432  agtggttaccgtgttagtcttcgttttttacttgatcaaaaaaattctctttatcttctt
 72492  acatttatacgtaatctatttggttatggtaaagtaattgtacgaagtaaagatatgtat
 72552  cgtttttattgtgatacatttatagggttatcttctgttaattcttattttagctcattt
 72612  ccacttaaaagtaagaaatctatatcatatgctaactggtttaaagtgtatcaaatggtg
 72672  ataaataaagaacatttaacaacacaaggtctagaaagagtacgtgcaataaaaaaaaca
 72732  attaacattaacaattctctaactaataaaacaggttctgctaaaccttaa
;     G-cox1-I10-orf356 ==> end
 72783  acctaatacataaatgacaagataaagatatagtccaatcctattcgtgagaatagttct
 72843  aataaatgtcttaggacattataaaactattagaaactttg
;     G-cox1-I10 ==> end
;     G-cox1-E11 ==> start
 72884  CACCACATGTTCGCTGTTGGTTTAGAT
;     G-cox1-E11 ==> end
;     G-cox1-I11 ==> start /group=IB (2.61e-23)
;     G-cox1-I11-orf215 ==> start /first_aa=E /note=LAGLIDADG ;; evalue:1.1e-06
 72911  gaattttgaaatttaattctttactcacagcttataggcgtaaaaatagtaaataataaa
 72971  ccctttatttcaaatgaagtaaaggaaattttatttggttctctcttaggagatggtaaa
 73031  ttagaattgcctcctagagggttaaatgctagatttggttttacacaaagcttagataaa
 73091  aaggattattttttaagtgtgttaaattctttaccagaaatatgcactggaaagtataga
 73151  gaaacgttttatttagatcaaagaactggtaaaacttatacaaatttaaacttttgaagt
 73211  aaatctctacctgtgttaaatgagttttatttaaaattttatgatggtaaagtaaaaata
 73271  gttcctttagacttatctttattgacacctcttgccctagctcattgggtaatgcaagac
 73331  ggatcgagaggaacttctaagggtttatatatttgtacagatagttttactcatgctgat
 73391  gttcaaagacttagtcagtatttaagtaataaatactatattaaatgctctatccataaa
 73451  tctggaggaaactatagaatttatattttagctaaatctgtagagacagttaaaaatctt
 73511  attttgccttttatgcataaaactatgacctataagttgggagtatag
;     G-cox1-I11-orf215 ==> end
 73559  ctaaattccttacgtcgtccacatttgaaagagtatggagtataatttccctatatgcaa
 73619  gaaactatttaaaaattagtgtacgattactcctattttatcagaagataaaaggaaaat
 73679  aatatagagtacgtgaaaatcactaaatcttatacaacttgcaggtaaccaacacatatt
 73739  tgatcttattttttttattaaatattaataatggagatccaagcatgttagtaggaacct
 73799  cagagactacacgggaaaatccctagccaatatctaaaattgaagggataagacatagtc
 73859  caagttaagatttaattaaattaaatatatgcttaggcgaatttattaaggtctaagcat
 73919  agtttattttaaaggataaaatcttaatag
;     G-cox1-I11 ==> end
;     G-cox1-E12 ==> start
 73949  GTAGATACTAGAGCATACTTTACTGCGGCTACAATGGTAATTGCTGTACCTACTGGAATT
 74009  AAAATCTTTAGTTGGTTAGCTACTTTATACGGAGGAAGTTTAAGATTTACTACACCTTTA
 74069  CTATTTACTTTAGGTTTCTTAGCATTATTCACAATAGGTGGATTGACAGGAGTAGTATTA
 74129  GCTAATGCATCAATGGATATAGCATTACACGATACATACTACGTAGTAGCTCACTTCCAT
 74189  TATGTATTATCAATGGGAGCTGTATTTGCTCTATTTGCTGGATTCTATTTCTGGACACCA
 74249  AAAATCATAGGTTTAACATACAATGAATTATTAGGAAAAATTCACTTCTGGACATTATTT
 74309  GTAGGGGTTAACTTAACATTCTTCCCTCAACACTTCTTAGGTATATCTGGT
;     G-cox1-E12 ==> end
;     G-cox1-I12 ==> start /group=IA (1.91e-26)
;     G-cox1-I12-orf267 ==> start /first_aa=M /note=GIY ;; evalue:4e-34
 74360  atgtttgaaataacatcttgtacaaatgaaaatatcttgttatctgctatttcttttttt
 74420  cctttgggtccttttgtaaaaccaatatttttaaatgaacctgttagagtttattaccct
 74480  aaattaaataaaaatcttattggaactgataataaaaaaagagttgtaatctaccagtgg
 74540  actaatttaataaatggtcatatatatataggtagtgcttctacaggttctacaagattg
 74600  ctaaattactttagccctagtgttctattaagaaatttgcctatatataacagcttaaaa
 74660  aaatatggacataataatttttgtttagctatattagaagatttaggattattgaaacaa
 74720  gtatcaaaaaagtttatattagaaagagaacaatattacttagatattttatttacaaaa
 74780  tatttagatagaaaattaaatctttctcctacagcaggaacaaccttaggatttaaacat
 74840  tcttctatttttaaattagatagaaagggtagcttaaatcctatgtttggtaaaactttt
 74900  tcttctgaattcctttcaatgcaaacaagaaatagaaaaggaaaaaacaatcctttgttt
 74960  ggaactgtaaaatctcctgctacaatagcaaaatcacaaaaattagtttacgtatatgaa
 75020  gctgaaactctaaaaagaattggcgtattttctacagttgaatgttctaaacatttaaaa
 75080  atgggaaaagatactttaactaaatatttaaatagcaaacttcctttcaaaggaaaaata
 75140  ttttcaagcgtacaattagattaa
;     G-cox1-I12-orf267 ==> end
 75164  tttttcatgcctctatggtataatttaaaataccattagtaaattgggtgaattgcaagg
 75224  atatcctaaaatctgtggtgtgttttaagaacactattctaggacaatttgcagcgaagt
 75284  ttatttcaatacctccataatttaaaatttttattaagtgcgacttgaacacttgaggag
 75344  taggaataaaaacgttcaacgactagcaagtgagtagtattaacaataatcttgcactct
 75404  atattatttacaataatatagttagcgcccaatcatccctaaatcttttaaggtccttta
 75464  ggacatatgggatgaatgacatagtctgaacctttacttttttaagcacaataaataagt
 75524  agaaattatatagaacttaacttaattgtattattaatatactattttcttagctatgta
 75584  attttccgtaaggaaaggagccttaattgcgtcttataagatctatattaaggattaaca
 75644  taattg
;     G-cox1-I12 ==> end
;     G-cox1-E13 ==> start
 75650  ATGCCTAGAAGAATACCAGATTATCCAGATGCTTTTGCTGGATGGAATGCGGTTTCTAGT
 75710  TTAGGATCTTTAATTTCAGTAGTGGCTACAGTATTATTTGGTTATATTATTTACGATATC
 75770  TTTGCTAATGGTAAAGCAGTTAATAATAACCCTTGGTTAGTGCCTTCATACTTTACTTCT
 75830  ACAAATGAATTTAATAATGAAGCACAAACAGCTAATACATTAGAATGGTCAGTACAAAGT
 75890  CCTATCCCATTCCATGCATTTAATATATTACCTGTTCAATCTTAA
;     G-cox1-E13 ==> end
;     G-cox1 ==> end
 75935  ATTAAAGAAAGAATTTTTGGTATTGTTAAATACTTTGGGTATTAATCTAGATGAATCTGC
 75995  CCCCTTAAAAGTTCAGTTGTCTTTCTTTTTTTTTACTTTCAATCATGATTTTATTAAATG
 76055  TAATAAATATTTGTATATATTTGTTATCAATTTATATAGTTAGTTTTGATAAAATAAAAA
 76115  ATAAAAAGAAAGTATTTTTAATACATAAATTATTAAGATATTAAAATAATATTATAATAA
 76175  GTTTTAATACTTAAATTAATCTTAACTTTAGTTTTAAATAATTTTAATATAAAAAACTAA
 76235  TTTATAATTGATATTTATTCTTTTTAGGATATCATCAAAAAATTTTAATGAGATCGAAAT
 76295  CTTAATAATATTCTATAAAATATTACCCCCTCCACTCTCTAAAATAGAGTAATCTATTTT
 76355  AAACTCTTTCTTATTTAAAATCAATATATTCAGTTTAAATCATTTTATAATTTTCAAGAA
 76415  ATGAAAATGAAACTCAAATTCATTGAATAAAAATGAATTTAAAATAAATAAATAAATT
;     G-nad4 ==> start
;     G-nad4-E1 ==> start
 76473  ATGCTTATATCATTATTACTTGTGCCTTTAATCGGGTCTCTGTTATTACTATTCATTCCA
 76533  GAAAATAATTCTCAAAATGAAGGGAGAATGAAAGTAATAGCTTTATCAACATCTTTAATA
 76593  AATCTATTCATTTCTATTTTATTATGGGTTCAATTTGATTCAAATATAAGTGGATATCAA
 76653  TTTATATTAGAATTTAACGAATTAAGTTTCTGTCATTTTAATATAGGAATAGATGGGATT
 76713  TCATTATATTATGTGTTACTGACAACCTTTGTAACTCCAATTGCTTTATTATCAAACTAT
 76773  AAAAATATATACAAAAATGTTAAATACTTTTTAATTTCATTTTTAATTTTAGAAACTTTA
 76833  CAAATAGCATTATTTGTAGTATTAGACTTATTCTTATTTTATATCTTTTTTGAAAGTGTA
 76893  TTACCAGTATTATTTATCGTAATAATAGTATACGGTTCGGGTGTAAATAGAATAAGAAGT
 76953  GCTTTATTATTCTTTTTATATACTTTAGCTGGATCTTTATTTATGTTACTAGCTATTTTA
 77013  CAAATTTATAGTTATGTAGGTTCTACAGATTTCCAATTTATATCATTAAATGAAATAAGT
 77073  TTAGAAAGTCAAAAAATTTTATGGTT
;     G-nad4-E1 ==> end
;     G-nad4-I1 ==> start /group=IB (3.67e-27)
 77099  g
;     G-nad4-I1-orf248 ==> start /first_aa=S
 77100  tcactctccttcagcaagagagacatgaccaacagattaattcattcaagtaatagcact
 77160  ttaaatattgggagagaatgtaaaagtttagtagtttatttgtctcctacttctatgggc
 77220  tctaccctaaaatataagggttttacctcaaaacttagagaaatgtgtcaaattcctgtg
 77280  catttacattctatcatattgggggttcttttgtcagatggctggttatataaaaataaa
 77340  tctggtaaaactttattggccctaaaacaaactaattttgaatatctttggttagtttat
 77400  actaaactttctcattacagtagatcactacctattacaactaaaacatctcttaacggt
 77460  aaaaagtttaccagtgttatgtttgctactagagtttatccttgttttaccgaatggtat
 77520  aatatgttttaccaagaaggaaaaaaagtagtgcctttagatttatataatatgttaact
 77580  tatgaagcattagcccattggattatgggagatggaactaaagttaataaaggtctgact
 77640  ctccaaactcaatcatttactattcaagagtgtgtatatattataagtatattaatacat
 77700  aaatttaacttaaaatgtagtatacatatgcaaagaaatcaacctactatttatatttca
 77760  agtaaaactatggaaaaacttagacctttaattataccatatatgtgtagtagtatgatg
 77820  tataaaataggtgtagactccaaataa
;     G-nad4-I1-orf248 ==> end
 77847  atttaaagaacaatgattttattactatgaattatttctgagtggcaaactcgagagacc
 77907  tcttaaagtgagaataagtaattactttaagaatatcgtcgaactaagtcaatggttgga
 77967  aactatcattgtaaaagcgtagaggccaaacgccacaagatcatctaagtaacaataaaa
 78027  ttgttatatgagattttaagaaatggtccggttcaccggtgacggattttagcttaacac
 78087  ctaaataagatatgaataccatgacctcagaacagtatacaatcgtattcatattgagaa
 78147  gataagccagctgtatctgaaatgataaaaggcctaaccctg
;     G-nad4-I1 ==> end
;     G-nad4-E2 ==> start
 78189  AGCATTTTTCTTAGCATTTGCGGTTAAAACACCTTTATGGCCTTTAACTGGTTGGTTATA
 78249  TAGAGCTCATGCTGATAGTCCTTTAGCCGGATCTATATTATTAGCTGGAACTATATTGAA
 78309  ATTTGCTACTTATGGTTATATTAGAGTTTTAATCAATTTACTGCCTGATGCTTCTCATTA
 78369  TTTTGGCCCTTTAGTTCAAACTATTGCTGTAGTAACTTTAATTTATTCTTCTTTAGCTAC
 78429  TATCATACAACAAGATACTAAATCTTTAATCGCTTATTCAAGTATAGCTCACATGAGTGT
 78489  TGTCATTTTAGGTTTATTCTCTAACAGTATTCAAGGTATTGAAGGTGCTATATTATTATC
 78549  TTTAGCACATGGGTTTGTTTCTCCAGCATTATTCATATGTGTAGGTGGAATCATTTATGA
 78609  AAGAACAGGGACAAGAATTATTCATTATATGAGAGGTTTAGTTACATATATGCCAGTATT
 78669  CACTATTTTATTCTTTATTTTTACTTTAGCCAATACTGGTATTCCTTTATCTTTAAATTT
 78729  TTTAGGAGAACAATTATCTTTAATTGGTATTTGGAATAATAGTCCAATAGTTGCTGCTGT
 78789  CGGTGCTACAGGTATTGTATTTTCTGCTTGTTATTCAATTTATTTATATAATAGATTATC
 78849  TTATGGTTTATATTCTCCTCATTTAAAACCAGTACAAGATATAACTAGATTAGAATTTAA
 78909  TTTATTAGTAGCTTTATTAATACCTACAATTATTTTAGGTATATTCCCTAATGTAATATT
 78969  AGATTCTCTTCATTTATCTGTAAGTTCTTTATTATATTTAATATAA
;     G-nad4-E2 ==> end
;     G-nad4 ==> end
 79015  TTTTACAATTATCCCCCTTATCCCTATAAAGCTAAATAAAAATTTAATTTATATGCTGAG
 79075  GTAAAAATCAAAAATATAAATTAAAATATTAATTATCTATTAGCTTAAAACTTTATTTAT
 79135  CAATATTATAAATATTTTATAAAACATTATATTTACTACTAATAAAATAATTAGTAGAAA
 79195  AAGGTGAAACGAATGTATATTACCGAGAATCTAATGGATAAATAAGGTAGTTATTTTAAA
 79255  TAGCTCAGTTATGGAAAGTAAAAAATAAATTAACCAACGTTAATTAATAAAACATTCAAT
;     G-orf340 ==> start
 79315  ATGTTTATCAATACTACCCTTAGTATCAGTTTAATAATAAAGTTTATCTATTTAATTTTT
 79375  TTTATTCTAATTACTATTTATTTACTTTCATTGGAGGATGAAATTAATACAAGGGTTAAT
 79435  AGTAAACCACTACGACAAAGTAGTGGTAAATTATCCAAACATTTAAGAGATGGCATTCTT
 79495  CTTTATGGGCCTGCATTAATTGCATACCAAAGTTTAATAGATAAATGGTCTTCTACTGAT
 79555  ACCAGTTCTAACTCTAAAACAGCTCCAAAAGAAAACGAATCTCAAACAATTGCTACCCCC
 79615  AAAGAAAACGATAATAAATTGGAAATAAAAAACTTAAAAGCTACCATCCAAAATCAAAAA
 79675  GAAGAAATAGGCATACATAAAGCTCATATAAAAAACTTAGAAAGTGAAAAAAAAACAATA
 79735  GAAACTCGACTACAAGAAAAATATGAACAAATCATCTCTACAGCTAAAAATTATGTTAAC
 79795  TCAAAAGAAAAAGTTACTTTTTCTTTTGATAAATTAAACGAAATCGTACAGCTTAAAGCT
 79855  AAAAATTCTGGTGCTTCTTTAACAAAAGAAGAAGAAGACCTAGTAAAATTAGAAGCAAAA
 79915  AATAGAAAAGAAGTATTAGATGCAACTAATGCCCAAAAAGAATGTGAACAAGCAATAAAA
 79975  AACTACTTAAACAAAGATAAACCTTCAAAAAGTAGTGTAATCGACTTTGATTTACAATCT
 80035  TTTTTAAATTCATTATCTACAGAAGAATTATTAGCTTTTGCTGGTATCTTATTAAATAGT
 80095  TTAGTCTTAAGTCATACGATCTCTATTATATTAACACTGTATGGTGATTACCTTATTAAC
 80155  AAATTTAATTTGGAAAACCGATACCCAAGATTAGCCAAATTAATTAACCTAAGAAGAACA
 80215  TTACAAGCTTATTATTTAAGAATAAGTTTCATTTGGATTTTTTTAGCTGTGATACCGCAA
 80275  CTAGTTGTTTACATTATGATCTTAGAACCTAGACTAGGGGAAATTTTTAATATTTTTATG
 80335  TAA
;     G-orf340 ==> end
 80338  TGCTTTATAAATAATTTCCCCATTTTAAGGTGTAATAACCCACAATCTAACTCTTGACCA
 80398  CAACTATAAGGTTAATCATAAGGTTTACTTTGTTTTATAATGGTTGTAATTAATTTATAT
 80458  TTATCTTAAAAATTTTAAATAAGTTATTATTAATAATTTGTTTATTTTTACCTCTGTGAA
 80518  AAATTGTTTTAAAATTTAAATTTTTTATTGAAAACAAAATGTTTTTTTTAAGTTGTTTAA
 80578  GAGATAATTTTTAGGAACAAATATCTTTAAATTAAAATAAATTTAATCTTCCCCCTATTT
 80638  TTTACCAATTGTAACCATTGGTTATATTGTAATAGCTAGCCTATGGTAATGAACCTGTTT
 80698  ATTAATAATAAATAAGTTAAGAGATGTTCTTTAACTTTATTTATTTCAAATTTAATAAAA
 80758  ACTATTATTTCTTATTAAGATTAATAAGATTAATACGCTCCAATTTTTGTTAGGGGTTAA
 80818  TTGAAATTTTAATTATAAGTAGTATTTTTTTTTTAACTTAAATTAAAAAAATATATTTAA
 80878  ATACTTGTGTGTATAAAAATATGTATCCTAATTGTTAAATTATAAAATTTTATAAAATTA
 80938  TTTGGTATCAATGTAAATAACAATTAACAATAATTGTTTAATAATTATATATAACATAAA
 80998  AATTAATTCTAAAAATTTGGACAATGTCATATAACATTAATGTTATAATTTACCTTCTTT
 81058  CATTTATAGTTTTAATATTTTTATTACATTAAATATAATATATAAAACATATATAAAATT
 81118  ATATATAATAGTTATCCGAGAATAAAACTTCTTTAAATATTCAATCTAATAATAAATTAA
 81178  AATAAATTATTAAAATAAAACACTGAAAATAAGGTCTGATAAAATATAAGTGTAAAAGAG
 81238  TATTTAATATAAAATATTATTAAA
;     G-trnA(ugc) ==> start
 81262  GGGGATATCTGATAATTGGTAATCAATTGTAGT!TGC!ATTACAAGTATGATAGTTCGAG
 81320  TCTATCTATCTCCA
;     G-trnA(ugc) ==> end
 81334  TATAAACTATTATAAAACCTAATGATAGTTA
;     G-trnF(gaa) ==> start
 81365  GCTTCAGTTGCTTAATGGTAAAAGCGTTAATTT!GAA!GCATTAAAGAAGTGAGTTCAAT
 81423  TCTCTCCTGAGGCA
;     G-trnF(gaa) ==> end
 81437  CTATATCTTATTTTTAAAAATAAAAAGTTTATAAAAGTAAGTTA
;     G-trnT(ugu) ==> start
 81481  GCCAAAATAGTTTAAATGGTTAAAACGGATTCCT!TGT!AAGAATCTAATACTGGTTCAA
 81539  TTCCTGTTTTTGGCT
;     G-trnT(ugu) ==> end
 81554  TA
;     G-trnQ(uug) ==> start
 81556  TGAGTTGTAGTTTAATTTGGGAAAACACCATTTT!TTG!GAGGTGGCTTATATCAGTTCG
 81614  AATCTGGTCAACTCAG
;     G-trnQ(uug) ==> end
 81630  TATGAATATTCTCTACGGAGAAATAATATATAGGGATATTAAAAAAATATGTAATTTATA
 81690  TTAATAGTTTATATTA
;     G-trnK(uuu) ==> start
 81706  GGAAACAGAACTCGATTGGTTGAGTGTCTCCCT!TTT!AAGGAGAATGGTCTTGGTTCGA
 81764  TCCCAAGTGTTTTCA
;     G-trnK(uuu) ==> end
 81779  TACTTATAAAAAATAGGATATAGTAATTTTATATAAATAGCTAATGTAAATTAAATAATT
 81839  ATGTTTTTTATTTTATTAGAATTAATATTTA
;     G-trnY(gua) ==> start
 81870  GGGCAGGTGATCCGATTGGTAATGGTGGTTTTCT!GTA!AAAAAATTGGTTTATACCGTA
 81928  AAAGGTTCGATTCCTTTACTGCTCA
;     G-trnY(gua) ==> end
 81953  ATTCAATTTTTAATAATTCTTATT
;     G-trnM(cau)_2 ==> start
 81977  AAGACTGTAGCATAATAGGTTAATGCAATTCGCT!CAT!AATGGATCTTATAAGGGTTCA
 82035  ATTCCCTTCGGTCTTA
;     G-trnM(cau)_2 ==> end
 82051  TTTTATTGTAAATATAATATTTTTATTATATTTTTTATATTATAGAAATATTTGTATATT
 82111  CTCTTTAAA
;     G-trnS(uga) ==> start
 82120  GGGCATTTGGTCGAGTCTGGTTTATGGCGCTTATCT!TGA!AAATAAGTACTTCTAAAAA
 82178  AAGTCGTGAGTTCAAATCTCACAGTGCCCG
;     G-trnS(uga) ==> end
 82208  ATCAAATCAAAAATGACTCAAATCATTATATTCACTTTGAATAAAAATACAATAATAAAA
 82268  AAATTTAAAAAATAAATTAGTAAAAGA
;     G-trnH(gug) ==> start
 82295  GGTAATATTAGTTTAATTGGCAAAATAACGTCTT!GTG!GCGACGCTGATCAGAGTTCAA
 82353  ATCTCTGATTTTACC
;     G-trnH(gug) ==> end
 82368  CTTTAAATATTTAGAATGGTATAGAGTCATTCATTTATCTTAAAAGAGAGTTAAGATAGT
 82428  TAAAACTGGGATTAACTCATTTAATTTAGTAAGGTTATAAGTATAATTAAATATAATAGA
 82488  TACCTGAAGGTATGGTATAAAAAAATATAATTTTTCTTTTTCAAAATACAGTAAATTTAC
 82548  ATATAAATTATCAGTTCTAACACTTTAGTTTGTTTATTTTAATTTTATATTATTGTGCAA
 82608  TATGATGACCTATATTTACTTATTAATTTTTATAGTAAATTCAGTTCCTATTTACAAAAC
 82668  TATTCTTACAATTATCTAACTCCCTATCTCGATTA
;     G-trnM(cau)_3 ==> start
 82703  GCTGATATAGTTTAACTGGTTAAAACTTATCATT!CAT!GACGATAAAATAAAAGTTCAA
 82761  TTCTTTTTATCAGCT
;     G-trnM(cau)_3 ==> end
 82776  TTTTGTTACCGATAAAACCTACTTTAAAAGAAAGTAATAATCTATTTTACGTCTTACTTT
 82836  AAATTTCCACTAAAAATGTTTGAATTAATAAAAAATAAAAGTTGAATTGAGATATAGAGA
 82896  CAGGGTTGTAATAAAGTCAACCGATGGATTACTAAATTCTTTTAACTTAACAGAATTCAA
 82956  AAGATAGTAAAAAACATATTTATTCTTTTTGTGATGGTGATATAACCTTCCATAGTTTAA
 83016  CTTTCAAATTTTTTTAACTTTAAACTAATAAAACAAAATATTAACATTGTTTAATGAGAA
 83076  ATTTATCACAATAGATTTAGTTGAACATCACCCCACACTTTGTGGAAACTAAATTAATCT
 83136  TTAGTCTTTATATACACAATAAGTAGTAGTTGTACTTTAAATATAAAAGTATCTTTCCAT
 83196  TAAAATATTATTTGATAAGGAGTATTAAGCTTTATTAATTAATATACATATATAACTATA
 83256  TTATTATACTATAAATATATCCTATTTATAGATATCTACTTTGTTTTATAGTAACAAGGA
 83316  TTTACCTTTATAAAATTTTTGTAAGGAATAAAAAAAAATATAACCAAAAAATGATAAAAA
 83376  TTAAATAAACACACAAT
;     G-atp6 ==> start
 83393  ATGTTATTAAATACAAACCAATTAATGGTAAATTCACCATTAGAACAATTTGAAGTTACT
 83453  AATTTAATAGGAATAAATGCACCTATATTAGGATATTTAAATATTACATTAACTAATTTA
 83513  GGGTTATACTCTTTATTAGTTTTATTTTTAATAATTGGAATACATTATGCTGGTAATAAT
 83573  GAAGTTAAATTAGTACCAAGTAAATGGTCAATTGTTTTAGAAAGTTTATATGCTAGTATC
 83633  CATTCAATGGTAAGAGAACAATTAGGTAAAGAAGTGTACTTACCATTTATTTACTCAATC
 83693  TTCTTTTTCATCTTAATAGCTAATTTAACTGGTAACATACCTTATTCATTTACTATAACT
 83753  ACTTCTATTATAGTAAGTATTGGTTTCTCTTTCACTATTTTAATAGCAGTAACTATTTTA
 83813  GGTTTAAGTATTCATAAATTACACTTCTTTTCATATTTTGTACCATCTGGGACACCTTTA
 83873  GCTTTAGTACCTTTATTAGTATTAATTGAATTAACTAGTTATTTAGCTAGAGCTTTCTCT
 83933  TTAGGTATCAGATTATTTGCTAATATGGTTGCTGGTCATACTTTAATGAAAATTTTAGCA
 83993  ACATTCTTATATCAAATGTTTAATGCTAGTTTCATTGTAGCTATATTAACTTTAATTCCA
 84053  TTTACATTATTCTTGGCTATTATGACATTAGAATTAGCAGTATCTGTAATTCAAGCTTAT
 84113  GTATTTACAATTTTAACATGTTCTTACATTAAAGATTCAATTAATTTACATTAA
;     G-atp6 ==> end
 84167  TCTAAAATCTGTATTCAGTCTTTATATTCATTATTCATTTTAATAAATCAAAATATAAAT
 84227  AAAGTTAAAAAAGGGGAAAGTATTTAACTATAACAATAATTATTATATTCCCCCCCCCCT
 84287  TTAATTATGTCTAGTTTCATAATAATAAATCTAAATTTAATACTTCTATTAAAAGATTTC
 84347  CACCTCACAATTTTTACTCTGACTACTCCTATTACTACTTATAGTAAAGAGAAATATACG
 84407  ATAATAAAAAAAATAAATTACCGGTAGAACTATAAAATTGTTCATATTCTTTTCTCCATG
 84467  GTTTATATTAGGTTATACTGAAGCAGGCACTAATTTTTATATAGTAATAACCCCAAATCC
 84527  TAAAGTATCACCTAAATTTGGATTTAGATTAACCTCTAAGTATTTAGATATTGTATTTTT
 84587  ATTTAAAATTTTATTTTGATCAGGTTCTTTATAAAAAAAGATACTTAAGTATTTACTTTA
 84647  GAAATCTCAAGTCAAAAAAACAAAATAAAAATAATACCTTTATTTTATTTATATCCTTTA
 84707  AAGGATACAAAATACTATAATTATTTAAATTGGGGATATAGTTTTATAGAATTTAAATTA
 84767  AATAAATATTTAAATGCTATAATTGAATTTAATAGAAAGAATTAAATATAAAAA
;     G-orf190 <== end
 84821  TTATAAACTTAATAATCTAAAATCAGAATTTAAATTACCTATCAAACACCTTAATAATAT
 84881  TGACGGCCATATATTCTTTAATGAATTTTTCTCTCCTAATGAAACTATAAATAAAATTAG
 84941  TGTAAGTTCATATAACATGAAACCATAAAATGAGTCACCATGGTAATTTAAATAGAAAGT
 85001  ACTTAGTCTAATTAATACTAATATACTAAATACAATTAAAGAAATGTTAAATATTAAATA
 85061  AGCGATAAAGAATTTTAGTACTTCTTTATTTTTTTTAATTTCTTTTTTAAAGAATGGTAT
 85121  CCCCATTAAAGGTATTAAAGTTAATCTACATAATAGATTTATACCTACGAATAAAGAATA
 85181  AAATATTCCTGAAAACCATATCAATATTAATATTTTAGGATAATTGTTTAAACTTATAAA
 85241  AATATCTTCTCTTAAGAATAAAGTAAGTATACCAAATATTAAGATTAAAAAACTTTGAAA
 85301  TAAATTCATACCATTGTAACCAGTTTGTAATTTTAAGATTTTATAATAATTACTTAAAAT
 85361  TAATTTTATTGTATTTTTAATTTTTATAAACAT
;     G-orf190 <== start
 85394  TTTCTTTTCTTTTTCTTAATTGTTTAAATTTGTAAGCATTTAGAATAAGTTAATATATAC
 85454  TTAATATTTAATACTTATCAAATTAAATATAAGGCTAACAAATTAGCGAGATTAAATATT
 85514  TTTATATTAAATAAATAAAACCAAGGTAAGGGGGATATAA
;     G-orf277 <== end
 85554  TTAAACAAAATTATAAATAGCAATTAAGATAATAATAATAATAGTAAAGAATATATCTAA
 85614  TAATAATAGATATTTAGTAATTTTTCTACGATAAGAAATAAATTTATCTAATAACTCTGA
 85674  TTTACCATTTAAATGATCAAATAAAATATTACCTGATAAAGTACATAAAATAGCAAATAA
 85734  GTTCCATATGATAAGAATTAAACCACCATAATTTACAAACATGTCCATCTCTACACTATT
 85794  AGGTAAAAAATTTAATGTATCTCCTAAGAAGTTATTATTGCCTAAAATTTTATATACATA
 85854  ATCCTTGAAACCGTTTAAATAATCATTTAAACTTTGTAGTTCATCTGCTATACTTTGGGC
 85914  TGTTTCTTCTACTGTTGTAGTGTAGTTAGTTATAGTTTCTTCAGATATTTCTTCTCCATT
 85974  ATCTAAAGATCTTCTAATATTTTCACCTTCATCAATAAGAGTACTTTTAGTATTTTCTAA
 86034  ATCTAATACTCTTGTTTTATTTTGTTGGTATATTACCATTTGTTCTTTAAACTCTTTTGA
 86094  TTGTTGATGTATTTCTTGATTATTAGGGAATTTTATTAATTCATCTATAGTATTTATATT
 86154  ATCATTATTACTTTGTTTTTGTATTTCTATTAATTTTGTTTTTTCTTTAACATCTTCTGT
 86214  AAGTGAATCTATAGTTTTACCTTGATTATATATAACATATTTATCTCTAATTTTACTTAT
 86274  GATTCCCATTGAAGTTGTTAAAATGAAGATAATATTATTACTACCTCTAGTACCTCTTTC
 86334  ACCAATTGAAACGGTTATTATTTTACTTAAATAATAATTTAATACATTATTCAT
;     G-orf277 <== start
 86388  ATTTTTTAATTTTAATACTGTTTTATTTTAAATATTAATTTATTTAAGAATAGATTTATC
 86448  TATC
