# Supplementary material for: Global Characterization of Fungal Mitogenomes: New Insights on Genomic Diversity and Dynamism of Coding Genes and Accessory Elements
Source: Front Microbiol. 2021 Dec 1;12:787283. doi: 10.3389/fmicb.2021.787283 (PMC8672057; doi:10.3389/fmicb.2021.787283)
Supplement: Supplementary File 1 — de novo annotation files of the 685 mitogenomes investigated in this study. Annotation was performed with the Mfannot program. [file Data_Sheet_1.ZIP › Supplementary_FileS1/CP006550.1_Saccharomyces_cerevisiae_YJM1443_mitochondrion_complete_genome_mitogenome_g3.mfres]

;; Masterfile modified automatically by mfannot version 1.35
;; on Sat Dec 26 21:23:51 2020 by user pfonseca on host LGCM-PROC
;;    - Gene Totals: 44
;;    - List of genes added:
;;      atp6                 atp8                 atp9                
;;      cob (2 introns)      cox1 (6 introns)     cox2                
;;      cox3                 orf116               orf316              
;;      orf346               orf361               orf384              
;;      orf473               orf481               orf777              
;;      orf785               rnl                  rnpB                
;;      rns                  rps3                 trnA(ugc)           
;;      trnC(gca)            trnD(guc)            trnE(cuc)           
;;      trnE(uuc)            trnF(gaa)            trnG(ucc)           
;;      trnH(gug)            trnI(gau)            trnK(uuu)           
;;      trnL(uaa)            trnM(cau)            trnN(guu)           
;;      trnP(ugg)            trnQ(uug)            trnR(acg)           
;;      trnR(ucu)            trnS(gcu)            trnS(uga)           
;;      trnT(ugu)            trnT(uuag)           trnV(uac)           
;;      trnW(uca)            trnY(gua)           
;;
;; end mfannot
;;


>CP006550.1 Saccharomyces cerevisiae YJM1443 mitochondrion complete genome gc=3
     1  TTCATAATTAATTTTTTATATATATATTATATTATAATATTAATTTATATTATAAAAATA
    61  ATATTTATTATTAAAATATTTATTCTCCTTTCGGGGTTCCGGCTCCCGTGGCCGGCCCCC
   121  GGAACTATTAATTAATAATAAATTATTATTAATAATTATTTATTATTTTATTATTAAAAT
   181  ATATAAATAAATAAAAATATTAAAAAGATAAAAAAAATAATGTTTATTCTTTATTATAAA
   241  TTATATATATATATATATATAATTAATTAATTAATTAATTAATTAATAATAAAAATATAA
   301  TTATAAATAATATAAATATTATTCTTTATTAATAAATATATATTTATATATTATAAAAGT
   361  ATCTTAATTAATAAAAATAAACATTTAATAATATGAATTATATATTATTATTATTATTTA
   421  TAAAATTATTAATAATAATCAATATGAAATTAATAAAAATTTTATAAAAAAGTAATGAAT
   481  ATTCCTTTTTTAAAATACCTTCTTAATTAAATAAAATAAAAAGGGGACTTTATATTTATA
   541  AAGTAATTATATTATTATTATTATTATTATTTATTTATTTATTTTTTTTATTATTTTATT
   601  ATATATATTATATATTAATA
;     G-trnP(ugg) ==> start
   621  CAGATAGAAGCCAAAAGGTCAGGCGCTTTCTT!TGG!GAGAAAGACCTAGTTAGTTCGAG
   679  TCTATCCTATCTGA
;     G-trnP(ugg) ==> end
   693  TAATAATTTAATTAAACATTAAAAAAAAAATATATATATTTATCATAATATATTAAATTT
   753  TATTACATTACATTACATTACAAATAAATACTTTTATTTATATTTATAAAAATATGAACT
   813  CCATATTATTATTATTATAATTATTATTATAATTATTATTATAATTATTATTATTATTAT
   873  TATTATAATTAAAGAGTTTTGGATACCAATATGATATAATATGATATAGGATCGAAACCC
   933  CTCATTTTATCATTTATTTATAATATTATAAATAAAAAAAAATATTATATGTTATAATAA
   993  AATTAATATCATAATATATTATATTATATATTATATTATATATATATATATATATATTCT
  1053  TTTATAAAATTTATATTCTTCTTATTAAAATTTAAAATTAAAAATTTAAAATTAAAAAGG
  1113  GAGCGGACTTTTAATTATATTTAATTATAGTTTTTAATCATTGGTTGAGATTTCAAAATA
  1173  AGGTATAATATTTTATATTATTCTTTAACAAATATTATATTATAAAAAAGATATAATATT
  1233  TATATATTATTATTAACATTATTTTTTTTTCAGTTCCGGGGCCCGGCCACGGGAGCCGGA
  1293  ACCCCGAAAGGAGAAACTTATAATTTTTATATCATTATTTATTATTATTTTTAATTTCAA
  1353  CTCCTTTTGGAGGTTTCTATTTTACCTTCAGCAGAGACTTTCTAATTATAATTATATATA
  1413  TATAAATTTAAATACATTTATAAAAAAGTATATAATATAATTATATTATATATAATAATA
  1473  TTATTAAATGAAGTATTCTTTATTATTAATTATAGGATATCTGGGGTCCATTAATAATTA
  1533  TTATTGTAAATAATAATAGGGACCCCCCCCATTATCTAATTAATAAATATATAAATAATC
  1593  ATTAATAAATATATTAATAATTATTAATAAATATATAAATAATCATTAATAAATATATAA
  1653  ATAATATATTATATTATAAAAATATAATAATAATAATTTATTATTAAAATATAATAATTT
  1713  ATTATAAAAATATAATAATTTATTATTAAAATATAATAATTTATTATAAAAATATAATAA
  1773  TAACTCTTTTTGGGGTTCACACTTTTATAAATAATAAATAATAAATAATAAATAATAAAT
  1833  AATAAATAATAAATAATAAATAATAAATAATAAATAATAAATATTAGTGTTCACTAATAA
  1893  AATATAAAATAATAATTATAAAAATAATCATTATTAAAAATATTATTAATTATTAAATTA
  1953  AATACAATTAATATAATTTAGTTGTTTATATAATTTTAAATAATGTTTATATCAATTTAA
  2013  TAAAATTAAATTTATAGTTCCGGGGCCCGGCCACGGGAGCCGGAACCCCGAAAGGAGTTT
  2073  ATCTATATATTATAATAACTATATGAATTTAATTATTAAAAATAATAAAAATAAGGAATT
  2133  TTAATAAGAAGTAATATTTATTATATAATATATAAAAAAAATATATATATATATATAATA
  2193  AGTTTTATTATAATATATATTAAATTAATTATTATGAGGGGTTCGGTCCCCTTCCGGGCC
  2253  CCAATTCATCTCATCTCATTTTATTTCATTTCAATATCATCTAATCTCATTTCTTTATAG
  2313  ATTTTACATATATATAAATATAAATATAAGATATTCACATTTATATATAATATAATATAA
  2373  TATAATAGATATTCATTCCTCTTTGATTAAACTAATAATTAATAATTAATAATTAATAAT
  2433  TAATAATTAATAATTATTCAGTAGAACTATTATTAAATAATTTATAATTTATTATTTATT
  2493  AATATATTTATATAATATAATATAATATAATATTATTCATACTTTTTATTAATATAATAT
  2553  AATATTATTAATACTTTTTATTAATATAAAGAAAAGAGTTTCAATTATTTATTTATTTAT
  2613  TTATTTATTTTTTATAAAAATAAATATAATATAATTTAGGATAATTATATAAAATATTTA
  2673  TTATATATAGTTTTCTATAAGGAGTTAAAAAAGTGATAATATAATATATAATATTTATAA
  2733  GTTATTTATATATATATAATTATAATCTTATTAATTATTTATATATATATTTAATATTAT
  2793  TTTTTATATAATTTTATATTAAAGTATTATAATTATATATTTAATATTATTTTTATATAA
  2853  TTTTATATTATTTATTTATTTATTTATTTAAAAATATTATAATCATATATTTAATATTAT
  2913  TTAATATATTTTATATATTATATCTTTTATTGATTTATATATATATAGATTTAATAAATA
  2973  TATATATATATATATATATAAATATTCATTATATATTTATTATTATTATTATTATTATTA
  3033  TTTATTACTATTTTTTATTATATATTAATAATATATATATTATTAGTTATGGGTATCCTA
  3093  ATAGTATATTATTATTTTTAATAATAATTTATGATTTATGTATAATAAATAAGTAGGGAA
  3153  TCGGTACGAATATCGAAAGGAGTTATATATTATTAATTATTTATAATTATTTTATATATT
  3213  ATTAATTATTTATAATTATTTTATATATTTATAATTATTTTATATAGATAGGATAGATAG
  3273  GATAGATAGTATAGATAGGGGTCCCATTTATTATTGAAAATAATAATTATTAATGGGACC
  3333  CGGATATCTTATTGTTATTAATTTATATATTATTCATTATTATTAATATATATTTAATAT
  3393  AATTAAATATTATATTATATTATTTATTAAAAAAAATCTATTACTTATTTTTTTTATTAA
  3453  TATATAAATTATTTATATAATTTATCATTTTTATTTATATATTATTATTTTTTATATATA
  3513  AATTAATATATATATATTATATATATATATACTTTTTTTTTTTTTATAATATATCTATAT
  3573  ATATAAATTAATATATTATATTTTTATATAATATATTATTAATTATTATTTTAATTTTCT
  3633  ATTCTATTGTGGGGGTCCCAATTATTATTTTCAATAATAATTATTATTGGGACCCGGATA
  3693  TCTTCTTGTTTATCATTTATTATTTTATTAAATTTATTATTATTTTTAATTTATATTTAT
  3753  ATTATATCATTAATTATATCGTTTATACTTTATATTTTATTATATAATATATTATATTCT
  3813  TATAATATATTTATTGATTATATTATAAAATTTATTCTATGTGTGCTCTATATATATTTA
  3873  ATATTCTGGTTATTATCACCCACCCCCTCCCCCTATTACTTATATATTTATAAATATAAA
  3933  TCTAACTTAATTAATAATTTAAATAATATACTTAATATTTTATAAATAAAAATAATTATA
  3993  ATCTTTTTTATAATTATATATAATAATAATATATATTATCAAATAATTATTATTTCTTTT
  4053  TTTTCTTTAATTAATTAATTAATATTTTATAAAAATATATTTATAAATAAAATATATTAT
  4113  TAATAATATTATATAATATAATAATAATATAATAATTTTATATAAATATATATTTATATA
  4173  TTAAATTAAATTATAATTTTATTATGAAAATTATATCTTTTTTTTTATATTTTTATATAA
  4233  TAAAAATATGTTATATATATATTAATAATAAAAGGTAGTGAGGATTAAATAAATTATATA
  4293  ATAATTATAACTCTTAATTATAAAATAAATATATATATATATATAAGTATCCATTTTCAT
  4353  AAAATCTTTTAATAAATATTAATAAATATTAAAAAAATAATATTATAATATTTTTGTATA
  4413  TAATTCAATAAAATTCATTGGAGGGGTAAATAATAATAATTTACTAATGGCAAATTATAG
  4473  TCTTAAAGGTTTTTATTTTATTAAATTAATAAAATAATAATACCATTTATATATTCCATT
  4533  ATATATATATATTTAATAAAAATAATAATATTATTTATATATTTTATTATATATTATATA
  4593  TATTTTATATAAAATAATAATAATAAATTTATATTTTTATATATTATTATTAAATAATAA
  4653  TAATATAAATAACTCCTTCTTAAGAATAAAAAGGGGTTCGGTCCCCCTCCCGTTAGTACA
  4713  CGGGAGGGGTCTCTCACTCCTTCTTAAAAAATAAAAAGGTGGAAGGACTAATATAATTTT
  4773  AAATAATAATTAATACTTTAATAATAATTTGTATTTCTTTATTATTAATATATTAAATAT
  4833  AATAATAATTAATATAATTACAATATATTAATATTATCAAATATTAATAAATATACTTTT
  4893  TTATATAATTTATTTATTTATTTATTTTTTTTATTAAACTAATTATAATTGTAATTGTAA
  4953  TTTCGAAAAGGGGGGGTGGGAGTAAATATATATAATTTATAATCTATATATATATATATA
  5013  TAATTTCTTAATAAATATTAATAAATATTTATAAAAAGAATAATTTATATTTATAATATA
  5073  TAATTTATATATTTTATTTTTATTATACAATTAATATAAAATATAAAATATAAAATATTA
  5133  AATATTAAATATTAATTTTTATAGGGGTTATATAATAATTATATTTATAATTATATAATA
  5193  TTAAAAAGGGTATTTTTATAATTATTACATTTTTATTTTATTTATAAAAATATTAATTTT
  5253  AATAAGTATTGAATACTTTATATAATATAAATATTAATTACATAATTAATAATTAAATAA
  5313  TATTTAATAATATTATTTAAATTTATTATTTATAATTATTTATTTATAAAATTCTATTTT
  5373  TATTATTATTATTTTTATTTTATTATTAAAAATTAATATAATAATTATTAATATATTAAA
  5433  AATCTTTTATTATATTAATATTTATAAAAAAGTATTTAATAAAAAAAGATGTCTAAATTT
  5493  ATAAATTATATAATATTATTAATTTATATAATAATAATATTATAACTTTGTGATTGTCAA
  5553  TTTAGTTAATCATTGTTATTAATAAAGGAAAGATATAAAAAATATTCTCCTTCTTAAAAA
  5613  GGGGTTCGGTCCCCCCGTAAGTATAAGTATACGGGGGGGTCCCTCACTCCTTCGGCCGGA
  5673  CTAATTTAACTTTTAATATTAATATTAATATTATTTATATTTTTAATATATAAAAATAAA
  5733  TAATTTTATTTTTATTAATAGTATATTATATAAACAATAAAATAGTATTAATTATAAAAA
  5793  ATTTATATAAAATATATATAAATTTATTATATATATATATATTAATATTTTAATAAAGTT
  5853  TTTATTATAAATTTATTTATTTATTTATTATAATATTAATAATTTATTTATTATTATATA
  5913  AGTAATAAATAATAGTTTTATATAATAATAATAATATATATATATATATATATAATTATA
  5973  TTAGTTATATAATAAGGAAAAGTAAAAA
;     G-rns ==> start
  6001  ATTTATAAGAATATGATGTTGGTTCAGATTAAGCGCTAAATAAGGACATGACACATGCGA
  6061  ATCATACGTTTATTATTGATAAGATAATAAATATGTGGTGTAAACGTGAGTAATTTTATT
  6121  AGGAATTAATGAACTATAGAATAAGCTAAATACTTAATATATTATTATATAAAAATAATT
  6181  TATATAATAAAAAGGATATATATATAATATATATTTATCTATAGTCAAGCCAATAATGGT
  6241  TTAGGTAGTAGGTTTATTAAGAGTTAAACCTAGCCAACGATCCATAATCGATAATGAAAG
  6301  TTAGAACGATCACGTTGACTCTGAAATATAGTCAATATCTATAAGATACAGCAGTGAGGA
  6361  ATATTGGACAATGATCGAAAGATTGATCCAGTTACTTATTAGGATGATATATAAAAATAT
  6421  TTTATTTTATTTATAAATATTTAATATTTATAATAATAATAATAATAATATATATATATA
  6481  AATTGATTAAAAATAAAATCCATAAATAATTAAAATAATGATATTAATTACCATATATAT
  6541  TTTTATATGGATATATATATTAATAATAATATTAATTTTATTATTATTAATAATATATTT
  6601  TAATAGTCCTGACTAATATTTGTGCCAGCAGTCGCGGTAACACAAAGAGGGCGAGCGTTA
  6661  ATCATAATGGTTTAAAGGATCCGTAGAATGAATTATATATTATAATTTAGAGTTAATAAA
  6721  ATTAATTAAAGAATTATAATAGTAAAGATGAAATAATAATAATAATTATAAGACTAATAT
  6781  ATGTGAAAATATTAATTAAATATTAACTGACATTGAGGGATTAAAACTAGAGTAGCGAAA
  6841  CGGATTCGATACCCGTGTAGTTCTAGTAGTAAACTATGAATACAATTATTTATAATATAT
  6901  ATTATATATAAATAATAAATGAAAATGAAAGTATTCCACCTGAAGAGTACGTTAGCAATA
  6961  ATGAAACTCAAAACAATAGACGGTTACAGACTTAAGCAGTGGAGCATGTTATTTAATTCG
  7021  ATAATCCACGACTAACCTTACCATATTTTGAATATTATAATAATTATTATAATTATTATA
  7081  TTACAGGCGTTACATTGTTGTCTTTAGTTCGTGCTGCAAAGTTTTAGATTAAGTTCATAA
  7141  ACGAACAAAACTCCATATATATAATTTTAATTATATATAATTTTATATTATTTATTAATA
  7201  TAAAGAAAGGAATTAAGACAAATCATAATGATCCTTATAATATGGGTAATAGACGTGCTA
  7261  TAATAAAATGATAATAAAATTATATAAAATATATTTAATTATATTTAATTAATAATATAA
  7321  AACATTTTAATTTTTAATATATTTTTTTATTATATATTAATATGAATTATAATCTGAAAT
  7381  TCGATTATATGAAAAAAGAATTGCTAGTAATACGTAAATTAGTATGTTACGGTGAATATT
  7441  CTAACTGTTTCGCACTAATCACTCATCACGCGTTGAAACATATTATTATCTTATTATTTA
  7501  TATAATATTTTTTAATAAATATTAATAATTATTAATTTATATTTATTTATATCAGAAATA
  7561  ATATGAATTAATGCGAAGTTGAAATACAGTTACCGTAGGGGAACCTGCGGTGGGCTTATA
  7621  AATATC
;     G-rns ==> end
  7627  TTAAATATTCTTACATAAATATTAATCTAAATATTAATATAAATATAAATATTAATAGTT
  7687  CCGGGGCCCGGCCACGGGAGCCGGAACCCCGAAAGGAGAAATATAAATATAATATATTTT
  7747  AATATAATATAATATAATATAATATATAATATATTATATAAATATAATATATAAATAATA
  7807  TAATAAAATATTTTAATATATATATAATATAATATAATTATTATTATAATTTAATATAAA
  7867  TTATTATTATAATTTAATATAATAAATAAATAAATAATTATAATTATAATTATAATTATA
  7927  ATCTCAATATATAAATGATAAATTATTATAAATACGAAGGAAATAATTGATTTTTAAAAT
  7987  ATATTTAATAAAATATATAATATAAATTATACTTTTTTGTTATTATATAATAATTATATT
  8047  AATATATTTAATAGAATTAAACTCCTTCGGCCGGACTCCTTCGGGGTCCGCCCCGCGGGG
  8107  CGGGCCGGACTATTATTCATTTTATATATTAATGATAAATCATTAATTATTATTAATAAA
  8167  TTTATTTATAATATTTAATTTTATATATTATTATTTATAATAAAAAAAATTATATTATAA
  8227  CAATTTAATTTTAATTTTAATTTTTATTTTTAAATTATAAAATTAATAATTTATTTGTTT
  8287  AAATAAAATTTATAACTCCTTCGGGGTTCGGTCCCCCTCCCATTAGTATAGGGAGGGGTC
  8347  CTTCACTCCTTTGGGGTCCGGCCCGCGGGGCGGGCCGAACTATTAATATAAATAAATAAT
  8407  AAATATTTATAATAAAATAATATACATCTTCTTTAAATAAATAAGGGGACATTATAAATA
  8467  GTATATAAATATATTATATCTTTTTTATTATTATTATTAATAAATAATAATAATAATTTA
  8527  TATATTTATAATATATTTAATAGAATGTATTATAATTATTACATATAATTATTATTATTC
  8587  ACTTCTTATTAAAAATAATACTCTATATAATTTATATAATTTATTTTAATATATATATAT
  8647  TTATATATAATATAATATATATATTTATTTATTATAATCATTTTTTTTTACTTAAAATAA
  8707  AACTTATTATAATTTATATAATTTATAATTTTTATATAAAAAAAATAATTATATAATTTT
  8767  TTTTTTATTTATATAATAATAATATTATTTGTTATATATTATATATATAATAATAAATAA
  8827  ATAATAATAATAATAAT
;     G-trnW(uca) ==> start
  8844  AAGGATATAGTTTAATGGTAAAACAGTTGATT!TCA!AATCAATCATTAGGAGTTCGAAT
  8902  CTCTTTATCCTTG
;     G-trnW(uca) ==> end
  8915  ATAATAATAATAAAAATATGTATTTATTTAATTATTTTAATATTTCTCCTTTCGGGGTTC
  8975  CGGCTCCCGTGGCCGGCCCCCGGAACTATTAATATAATATAATATAAATATTCATTTATC
  9035  TTTTTTTTTAATATTCTTAATTAATTAATTAATATATTAATTATAAAAAATATATTATAA
  9095  TTTTATTATTAATAAGTATAAATATATTATTAATAATAATTTATTAAAAATATATTATTA
  9155  TAATATATTAATATATCATAATTATAATCAATATTATATTATTTAATTTTATAATACTTA
  9215  ATTATTAATATATTATTCATATATATATAAATTAAATTAAATTAATTATATTGAATATAT
  9275  AAATATATATATATATAAATATATAAAAAATTATATAAATTATTTTAAGAAAGGAGAAAT
  9335  ATTATAATATATTTAATATTTTATTTTTTTTTATTTTAATTTATTAAATAATTTAATAAT
  9395  TAAATAAATTAATGATTTGATTTTATTCTATTATTATTATATTTTATTATATAAAAATAA
  9455  ATAATAAATAATAAATAGTATGATACAATTTATTAATAATATAATTATAAATTATAAATA
  9515  ATAATTTATTTTAATAATTCTAATATAAATAATGATAATAATTTTATCATTATGAACTAT
  9575  TAATATATTAATCTATTAATATTCTTTGATATTTATTTTTATTTAATGAACATCTAATTT
  9635  AATTTAATAAAATAGTCCGGTCCGCCCCGTGGAGGGGGCGACCTCGAAGGAGATATGAAT
  9695  CTTTAATATAAATAATCATAAATTCTAAATATTAGAATTATTATTTTATCTTTTTATTTA
  9755  TTAATAATTAAATATAAATTATTATTAATAATAATTATAATATTCTCCTTTCGGGGTTCC
  9815  GGCTCCCGTGGCCGGGCCCCGGAACTTAAAAATAATATTAATAAAAAATTATACAATAAT
  9875  AATAATAAATATTCATTATTATTTAATTAATATCTCCTTTACTTATTTTTCCTCCGTTAG
  9935  GGACTTATTATTAAGTATATTATTATATACTACTTAAGATTATATATATAATATATATAT
  9995  ATATTATATATAAAATATAAATATATAAATAATATAAAAATTAATAAAATAAATAAAATA
 10055  AATTAGTCCGATCGAATCCCCTATTTAATTAAATTAAATTAAATTAAATTAAATTAAATT
 10115  AAATTAAATTAAATTAAATTAAGAAAGAGATAAATTTATATAAAATATTATTTATAATTA
 10175  ATTATAATTAAATTATAATATAATATAATATAAATAATAATATAATAAAAATAAAATAAT
 10235  ATTAGATTATATTATATAATTTATATAATTTTTAATAATAATAATAAATAAGTTTATTTA
 10295  TAATTATAAATATAAATAAAGAAGGTATTATATTTTATAAAATATAATAATAATACAAAA
 10355  TTTATATTTTAATAAATATTAATATAAGTTTAAAGTTCCGGGGCCCGGCCACGGGAGCCG
 10415  GAACCCCGAAAGGAGAAATAAATAATATATTTATAAAAAATTAAATAAATAAATATTATC
 10475  TATTTAAAAATAAATATAATATAATATAATATAATAATTCTAAATATAAATAATATTTAT
 10535  TATAATTATTATAATAATTGTATTATTTATTAATAATATATATAATTATATTAAAACTAA
 10595  TATTACATTATTTTGTATATTTAAACAATTAAATTGATTATTCTTATTTGTAATCTTTAT
 10655  TTATTTTATTATATCTTATTAATGATAAATTATAATTATTATTAAAATAATAATTTACTT
 10715  CTTTTGATATAAAAATAAAATAATATTAGAAAATATATTATATTTTTATTCCTTCCTATT
 10775  AAAGGTAAAGACTCGATTCTCATAATTAAATTTATATCCTTCGGCCGGATTAATTTATTT
 10835  TATTTATATTTATATTTATAGTGAATACCTTTTTTAATATTTATTTTTAATATTTATTTT
 10895  TAATATTTATTTTTAATATTTTATTTTTAATAAAATATAATCTTGTAAGTAAGAAAAGAA
 10955  TTTCGGTGATTGGAACCTTGAAAGGATAAATTTCTTATTTATTATAATATTTATATTATA
 11015  GTATTATTAAACATTTAATATATTATATTAATATTTAATTTAAATGATTAATATATTATT
 11075  ATAATAATATTTATTTTATATTAAAATATTATAATTAATATATATATATTTATTTTAATA
 11135  ATATTATTATTATTATTATTATTATTAAAATTATTATTTTTATAAATATATATATATATA
 11195  TATATATTATTTTTATTCTTATATAAATTATATAAAAAATATATATAATATATAATTAAT
 11255  TAATATATATTATTTAAATTATATATTATTTAAAATACTTTTTATATTATATCTTCTTTA
 11315  GATTAAAATATAATTATTATTTATATTATAATTATTTATGAAATATTATTCTTAAAATAA
 11375  AAAAGAGGTTTAGACTATATATTTATTATTTATAAACTTATTATATTATTTATTATTAAT
 11435  AGTTCCGGGGGCCGGCCACGGGAGCCGGAACCCCGAAAGGAGAAATAAATAAAATAAAAA
 11495  ATAATAAATATTAATATTATTAAATATTATTTATAATAAATATTAATATTATTAAATATT
 11555  ATTCATATTAATAAATTTTATTATTATTTGTAATATATTAAATATTAATAATATATATAT
 11615  TATTTATTATAATGAAAACCTATCCTAAATTATCCTATCATATAATATCATATCATATTA
 11675  TATCATATCTTATTATATGATATATAAAGTATTCACTCTATATGAAGTTATGATTATTAT
 11735  ATAAATCTTATTTTATTTTTATTTTTATTTGGACTAATAATAATTATAATAATAATTATT
 11795  GATATGTTCTAATATTAATAAATACATATCTATATTATAATATAAATATTCATTTCTTAC
 11855  TAATAAAAAGTTTTTATATTCATTATAATATAAATATATAAATATATATAAATATTTTAA
 11915  TAATTATAATTATATTAAGATATTATAAATATATATTTATTTTTTTTATAAAATAAATAA
 11975  ATAAATAATTAATTAATATTTTTATATTATAACTTATTTTTATAATAATAATAAGTATTT
 12035  TATTTTTATTATATTATTATATTATATAATTATATATATATATTAATTTTAATTTAATTA
 12095  ATTAATTAATTGGTATTTGGCATATAATATCAATTAATTGTAATTCTTATAAGAATTAAT
 12155  TAATATGCTTTTTATATAATTTATACTTTTATATTTATATTATTATTATTTTTATTTATT
 12215  TATTATTAAAATATAATAATAAATAAAATTATATTTTTATATAATAATTTATATTTCTAT
 12275  ATATATATATATATATTATATATAAATATTATTATATATATTTTTATATATATTATAATT
 12335  ATATTCATTAATATTTTATTATAGTGGTGGGGGTCCCAATTATTATTTTCAATAATAATT
 12395  TATCATGGGACCCGGATATCTTCTTGTTTTTATTTATTATTTTATTAAATTTATTTTAAT
 12455  TATTTATTTATAATTTATATTATACAATTTATTATTTCGTTAATACCTTTATTTATATTA
 12515  TATAATATATTATATTATTATAATATTATTTATTGATTATATTAATACATTTAACTAATG
 12575  TGTGCTCTATATTTATTGAATAGTTTGGTTCTTATCACCCACCCCCTCCCCCTATTACTT
 12635  ATATATTTAATACTAAAAATATAACTACATTACTTTTTTAATATATATAACAATATATAT
 12695  ATATATATATATTAATTATATAAAATATAATACTCTATATTAAATATTATTTTTATCAAT
 12755  ATTTATTTATATAATAATAATAATAATCAATATTAATTATTTACATATATAAGATTAATA
 12815  TTATTTAATATATTATGAATAATTTAATTAATAAATCTTTAAATATTATCATAAAAATAT
 12875  AAATTAAATAATTTCTTATTTATAATAAAGAATAATAATATATATATATATAAATATAAT
 12935  AAAGAATGTAAATAATATATATATAATATAATATAAAAAATATATATATATATAAATATA
 12995  TATATAATATAATATATAGATAATAATATTTTTATATTAATTTATTTTATTATTAAGTAA
 13055  TGAATAATATAAAATCAATATATTAAATAATATATTTATATTAGTTCGGTTTAGTTGGTA
 13115  TTTTGTAATGAGTAAAAAGTAATATATAATATTAAATAATAAGTATTGATATAAGTAATA
 13175  GATATAATAATAATATTATTAATATTTTATATAAATAATATTAATAATATAGATTATGAA
 13235  AGAGAGTATTAATATCATTAAATATATATATATGTTATATAATTTAAATGATTTTAATAT
 13295  ATATATATATATTATATTATAGATTATGATACATTTATATAAATAATATATATATAAAAA
 13355  TTAATTATACTATTACTTTATAATATAATAATATTTATTTATAAAGATATAAAAGAATTG
 13415  TTTAAAGTTATAACTAAAATATTATATAGTATTCATTAATAATTAATATTATAAATTCAA
 13475  CTATTGTTATATTTATAAATAGAATAATATATTATTATCCTTTAAAATATAACAATAATT
 13535  ATTTAAATTAAATTTAATTAATTTTTTTTTTTAATGAATATAATAATAATAATATTATTA
 13595  AAATTAATATATAAAAAAAAAGTAAAA
;     G-cox1 ==> start ;; mfannot: alternative ATG start pos 13568
;     G-cox1-E1 ==> start
 13622  ATGGTACAAAGATGATTATATTCAACAAATGCAAAAGATATTGCAGTATTATATTTTATG
 13682  TTAGCTATTTTTAGTGGTATGGCAGGAACAGCAATGTCTTTAATCATTAGATTAGAATTA
 13742  GCTGCACCTGGTTCACAATATTTACATGGTAATTCACAGTTATTTAATG
;     G-cox1-E1 ==> end
;     G-cox1-I1 ==> start /group=II (3.24e-14)
 13791  gt
;     G-cox1-I1-orf777 ==> start /first_aa=A
 13793  gcgcctctcagtgcgtatatttcgttgatgcgtctagcattagtattatgaatcatcaat
 13853  agatacttaaaacatatgactaactcagtaggggctaactttacggggacaatagcatgt
 13913  cataaaacacctatgattagtgtaggtggagttaagtgttacatggttaggttaacgaac
 13973  ttcttacaagtctttatcaggattacaatttcctcttatcatttggatatagtaaaacaa
 14033  gtttgattattttacgttgaggtaatcagattatgattcattgttttagatagcacaggc
 14093  agtgtgaaaaagatgaaggacctaaataacacaaaaggaaatacgaaaagtgagggatca
 14153  actgaaagaggaaactctggagttgacagaggtatagtagtaccgaatactcaaataaaa
 14213  atgagatttttaaatcaagttagatactattcagtaaataataatttaaaaatagggaag
 14273  gataccaatattgagttatcaaaagatacaagtacttcggacttgttagaatttgagaaa
 14333  ttagtaatagataatataaatgaggaaaatataaataataatttattaagtattataaaa
 14393  aacgtagatatattaatattagcatataatagaattaagagtaaacctggtaatataact
 14453  ccaggtacaacattagaaacattagatggtataaatataatatatttaaataaattatca
 14513  aatgaattaggaacaggtaaattcaaatttaaacccatgagaatagttaatattcctaaa
 14573  cctaaaggtggtataagacctttaagtgtaggtaatccaagagataaaattgtacaagaa
 14633  gttataagaataattttagatacaatttttgataaaaagatatcaacacattcacatggt
 14693  tttagaaagaatataagttgtcaaacagcaatttgagaagttagaaatatatttggtgga
 14753  agtaattgatttattgaagtagacttaaaaaaatgttttgatacaatttctcatgattta
 14813  attattaaagaattaaaaagatatatttcagataaaggttttattgatttagtatataaa
 14873  ttattaagagctggttatattgatgagaaaggaacttatcataaacctatattaggttta
 14933  cctcaaggatcattaattagtcctatcttatgtaatattgtaataacattggtagataat
 14993  tgattagaagattatattaatttatataataaaggtaaagttaaaaaacaacatcctaca
 15053  tataaaaaattatcaagaataattgcaaaagctaaaatattttcgacaagattaaaatta
 15113  cataaagaaagagctaaaggcccactatttatttataatgatcctaatttcaagagaata
 15173  aaatacgttagatatgcagatgatattttaattggggtattaggttcaaaaaatgattgt
 15233  aaaataatcaaaagagatttaaacaattttttaaattcattaggtttaactataaatgaa
 15293  gaaaaaactttaattacttgtgcaactgaactaccagcaagatttttaggttataatatt
 15353  tcaattacacctttaaaaagaatacctacagttactaaactaattagaggtaaacttatt
 15413  agaagtagaaatacaactagacctattattaatgcaccaattagagatattatcaataaa
 15473  ttagctactaatggatattgtaagcataataaaaatggtagaataggagtgcctacaaga
 15533  gtaggtagatgactatatgaagaacctagaacaattattaataattataaagcgttaggt
 15593  agaggtatcttaaattattataaattagctactaattataaaagattaagagaaagaatc
 15653  tattacgtattatattattcatgtgtattaactttagctagtaaatatagattaaaaaca
 15713  ataagtaaaactattaaaaaatttggttataatttaaatattcttgaaaatgataaatta
 15773  attgccaattttccaagaaatacttttgataatatcaaaaaaattgaaaatcatggtata
 15833  tttatatatatatcagaagctaaagtaactgatccttttgaatatatcgattcaattaaa
 15893  tatatattacctacagctaaagctaattttaataaaccttgtagtatttgtaattcaact
 15953  attgatgtagaaatacatcatgttaaacaattacatagaggtatattaaaagcacttaaa
 16013  gattatattctaggtagaataattaccataaacagaaaacaaattccattatgtaaacaa
 16073  tgtcatattaaaacacataaaaataaatttaaaaatataggacctggtatataa
;     G-cox1-I1-orf777 ==> end
 16127  aatctattattaatgatactcaatatggaaagccgtatgatgggaaactatcacgtacgg
 16187  tttgggaaaggctctttaacacgtggcaacataggttaatttgctatttcat
;     G-cox1-I1 ==> end
;     G-cox1-E2 ==> start
 16239  TTTTAGTAGTTGGTCATGCTGTATTAATGATTTTCT
;     G-cox1-E2 ==> end
;     G-cox1-I2 ==> start /group=II (7.08e-17)
 16275  gt
;     G-cox1-I2-orf785 ==> start /first_aa=A
 16277  gcgccgtttcgcttaatttatcactgtattgaagtgttaattgataaacatatctctgtt
 16337  tattcaattaatgaaaactttaccgtatcattttggttctgattattagtagtaacatac
 16397  atagtatttagatacgtaaaccatatggcttacccagttggggccaactcaacggggaca
 16457  atagcatgccataaaagcgctggagtaaaacagccagcgcaaggtaagaactgtccgatg
 16517  gctaggttaacgaattcctgtaaagaatgtttagggttctcattaactccttcccacttg
 16577  gggattgtgattcatgcttatgtattggaagaagaggtacacgagttaaccaaaaatgaa
 16637  tcattagctttaagtaaaagttgacattcggagggctgtacgagttcaaatggaaaatta
 16697  agaaatacgggattgtccgaaaggggaaaccctggggataacggagtcttcatagtaccc
 16757  aaatttaatttaaataaagtgagatactttagtactttatctaaattaaatgcaaggaag
 16817  gaagacagtttagcgtatttaacaaagattaatactacggatttttccgagttaaataaa
 16877  ttaatagaaaataatcataataaacttgaaaccattaatactagaattttaaaattaatg
 16937  tcagatattagaatgttattaattgcttataataaaattaaaagtaagaaaggtaatata
 16997  tctaaaggttctaataatattaccttagatgggattaatatttcatatttaaataaatta
 17057  tctaaagatattaacactaatatgtttaaattttctccggttagaagagttgaaattcct
 17117  aaaacatctggaggatttagacctttaagtgttggaaatcctagagaaaaaattgtacaa
 17177  gaaagtatgagaataatattagaaattatctataataatagtttctcttattattctcat
 17237  ggatttagacctaacttatcttgtttaacagctattattcaatgtaaaaattatatgcaa
 17297  tactgtaattgatttattaaagtagatttaaataaatgctttgatacaattccacataat
 17357  atgttaattaatgtattaaatgagagaatcaaagataaaggtttcatagacttattatat
 17417  aaattattaagagctggatatgttgataaaaataataattatcataatacaactttagga
 17477  attcctcaaggtagtgttgtcagtcctattttatgtaatatttttttagataaattagat
 17537  aaatatttagaaaataaatttgagaatgaattcaatactggaaatatgtctaatagaggt
 17597  agaaatccaatttataatagtttatcatctaaaatttatagatgtaaattattatctgaa
 17657  aaattaaaattgattagattaagagaccattaccaaagaaatatgggatctgataaaagt
 17717  tttaaaagagcttattttgttagatatgctgatgatattatcattggtgtaatgggttct
 17777  cataatgattgtaaaaatattttaaaggatattaataacttcttaaaagaaaatttaggt
 17837  atgtcaattaatatagataaatccgttattaaacattctaaagaaggagttagtttttta
 17897  gggtatgatgtaaaagttacaccttgagaaaaaagaccttatagaatgattaaaaaaggt
 17957  gataattttattagggttagacatcatactagtttagttgttaatgcccctattagaagt
 18017  attgtaataaaattaaataaacatggctattgttctcatggtattataggaaaacccaga
 18077  ggggttggaagattaattcatgaagaaatgaaaaccattttaatgcattacttagctgtt
 18137  ggtagaggtattataaactattatagattagctaccaattttaccacattaagaggtaga
 18197  attacatacattttattttattcatgttgtttaacattagcaagaaaatttaaattaaat
 18257  actgttaagaaagttattttaaaattcggtaaagtattagttgatcctcattcaaaagtt
 18317  agttttagtattgatgatttaaaaattagacataaaataaatataactgattctaattat
 18377  acacctgatgaaattttagatagatataaatatatgttacctagatctttatcattattt
 18437  agtggtatttgtcaaatttgtggttctaaacatgatttagaagtacatcacgtaagaaca
 18497  ttaaataatgctgccaataaaattaaagatgattatttattaggtagaatgattaagata
 18557  aatagaaaacaaattactatctgtaaaacatgtcattttaaagttcatcaaggtaaatat
 18617  aatggtccaggtttataa
;     G-cox1-I2-orf785 ==> end
 18635  taattattatactccttcggggtccgccccgcgggggcgggccggactattaaatatgcg
 18695  ttaaatggagagccgtatgatatgaaagtatcacgtacggttcggagagggctcttttat
 18755  atgaatgttattacattcagataggtttgctactctac
;     G-cox1-I2 ==> end
;     G-cox1-E3 ==> start
 18793  TCTTAGTAATGCCTGCTTTAATTGGTGGATTTGGT
;     G-cox1-E3 ==> end
;     G-cox1-I3 ==> start /group=IB (2.89e-36)
 18828  aaagataaaaatatgaaagtaataataataatcaaataataaaaaataaataatataata
 18888  gttttaatctaaaataaaattatgataatttagaatcttatttagttgaattaattgaag
 18948  gtgatggaactattctagttcaagatttattaacaaaaagtaaacaaaaaaatatagatc
 19008  tataattattctaatattaaaattataatatttttaattagctaattatttatataattt
 19068  aattaaatgtggtaaagtatataaaaaattaattgtaattatgtattatgacttatttat
 19128  gatttaaaaggtgtatatacattattaaatattattaatggatatataaaaacacctaaa
 19188  tatgaaacatttgtaagaagtgtttaatttataaataattatattaattctcctttcggg
 19248  gttccggctcccgtggccggaactccgtaactataaaaattcatctatcttatgggatga
 19308  agactaaataataaataaaaaaatataaataatattaaaattaaaccattagatatatta
 19368  gatattggttcaaacgcttaattagatggtatgactgatgcggatggtaatttttctatt
 19428  aatttaataaatagtaaaatcgttctaataaagcaatgccttattattgtttataattaa
 19488  aacttattattactaaaaataataataatattaatttatcatattttaatattatgttta
 19548  taattgcactatattttaatgttaatttatataatagagaacgtaatttaaatttacaat
 19608  cttctctaaaaaagtacatataactatattatagttataaagtaatattagctaatctat
 19668  ataaaaatattaaagttataaaatactttaataaatattttttattatcatctaaacatt
 19728  tagattatttatattgatttagattagttattttaatttataatgaaggtcaaagtataa
 19788  acttaatggtagttaagaattaggtctaaatttacgtaaaaattataataaaactataac
 19848  tacatttaattaattagataaaaaaaatacatatttataaaataaataatatattttcta
 19908  ttttatggtttttattattactttttctccaccaaacttgttaataatataataacaagt
 19968  caataatttcgtaatataaaaatgtaacgaaattattaataaaataagttgccgtaatat
 20028  attgtaaaatatattattattacaacactatatgcgggaaaatcctaaagttataatata
 20088  atattttttggaaattcaattaagttatgaatgtactataatattaaaaattattataaa
 20148  taattatcctcattaattataattataattataattctaattataatataaaaagttagg
 20208  ataaatatggacaatccgcaggaaaccaaataataataggaatatatattaagatatata
 20268  tatatatatttatatatattcttttttttttcaatatattatatttagtattattggaag
 20328  agggggtaatatatatttaattattacgtaggatcctcagagactacacgtgttgcaccc
 20388  attatattaatattaatattaatattaatattaatattaatattatattatattttatta
 20448  taatgggttgaagatatagtccaaatataattgaaagattataataaaaatg
;     G-cox1-I3 ==> end
;     G-cox1-E4 ==> start
 20500  AACTATTTATTACCATTAATAATTGGAGCTACAGATACAGCATTTCCAAGAATTAATAAC
 20560  ATTGCTTTTTGAGTATTACCTATGGGGTTAGTATGTTTAGTTACATCAACTTTAGTAGAA
 20620  TCAGGTGCTGGTACAGGGTGAACTGTCTATCCACCATTATCATCTATTCAGGCACATTCA
 20680  GGACCTAGTGTAGATTTAGCAATTTTTGCATTACATTTAACATCAATTTCATCATTATTA
 20740  GGTGCTATTAATTTCATTGTAACAACATTAAATATGAGAACAAATGGTATGACAATGCAT
 20800  AAATTACCATTATTTGTATGATCAATTTTCATTACAGCGTTCTTATTATTATTATCATTA
 20860  CCTGTATTATCTGCTGGTATTACAATGTTATTATTAGATAGAAACTTCAATACTTCATTC
 20920  TTTGAAGTAGCAGGAGGTGGTGACCCAATCTTATACGAGCATTTATTTTGATTCTTTGGT
;     G-cox1-E4 ==> end
;     G-cox1-I4 ==> start /group=IB (1.08e-21)
;     G-cox1-I4-orf316 ==> start /first_aa=Q /note=LAGLIDADG ;; evalue:1.9e-47
 20980  caaacagtggcccttattattatattaataatatataatgatatgcatttttctaaatgc
 21040  tggaaattattaaaaaaatgaattacaaatattataagtctattatttaaagccttattt
 21100  gtaaaaatattcatatcttataataatcagcaggataagataataaataatcttatatta
 21160  aaaaaagataatattaaaagatcctcagagactacaagaaaaatattaaataattcaata
 21220  aataaaaaatttaatcaatgattagctggattaattgatggtgatggatattttggtatt
 21280  gtaagtaagaaatatgtatcattagaaattctagtagcattagaagatgaaatagcttta
 21340  aaagaaattcaaaataaatttggtggttctattaaattaagatcaggtgtaaaagctatt
 21400  agatatagattacttaataaaactggtataattaaattaattaatgcagttaatggtaat
 21460  attagaaatactaaaagattagtacaatttaataaagtttgtattttattaggtattgat
 21520  tttatttatccaattaaattaactaaagataatagttgatttgttggattttttgatgct
 21580  gatggtacaattaattattcatttaaaaataatcatcctcaattaacaatttctgtaact
 21640  aataaatatttacaagatgtacaagaatataaaaatattttaggtggtaatatttatttt
 21700  gataaatcacaaaatggttattataaatgatccattcaatcaaaagatatagtattaaat
 21760  tttattaatgattatattaaaataaatccatcaagaacactaaaaataaataaattatat
 21820  ttaagtaaagaattttataatttaaaagaattaaaagcttataataaatcttctgattca
 21880  atacaatataaagcatgattaaattttgaaaataaatgaaaaaataaataa
;     G-cox1-I4-orf316 ==> end
 21931  attatttaataaagatatagtccaaattatatatatataatatatatatatataacaag
;     G-cox1-I4 ==> end
;     G-cox1-E5 ==> start
 21990  CACCCTGAAGTATATATTTTAATTATTCCTGGATTTGGTATTATTTCACATGTAGTATCA
 22050  ACATATTCTAAAAAACCTGTATTTGGTGAAATTTCAATGGTATATGCTATGGCTTCAATT
 22110  GGATTATTAGGATTCTTAGTATGATCACATCATATGTATATTGTAGGATTAGATGCAGAT
;     G-cox1-E5 ==> end
;     G-cox1-I5 ==> start /group=IB (6.55e-16)
;     G-cox1-I5-orf346 ==> start /first_aa=M /note=LAGLIDADG ;; evalue:1.3e-32
 22170  atgaaagctcaagtgtcgttatatatggtaacgtatatattattatttaactgtatgccg
 22230  gaaactttatactattttaataataatgataatattattaaaataactaaaataatagtc
 22290  cgcttattattaatatatttggaaaaatctattattttatttagatattttataactaat
 22350  aataaacaatcggcaagtaacttttatttttcttctataaaaattaataaaaaaacaatt
 22410  cttaaaaatcatttaaatgatataaatgaaataaaaatatcagaacataaacctttatat
 22470  aaaagattaaaagatgatgaaatattaggttattatttagcaggtttaattgaaggagat
 22530  ggtcatatcggcgctaaatatattactattgctattaattataaagatattaaaaatgct
 22590  tattatttaaaaaaattaattggttatggtaatattagaagatactctaatactgataaa
 22650  gctgtaagtttaaattttgattctaaagcagctatattaagagtatttaatttaattaat
 22710  ggtaaattattaggcccttataagcataaacaattaattgataataaatacgatattaaa
 22770  tttaatactttaattaaacctatcgctaattttaatttatgagataacccctgattaact
 22830  ggttttactgacgctgatggtagttttggagtatatatttataaatcaaaaactataaaa
 22890  ataggatataatgtaaaaattatatttagaattaaacaaagacatgttgatttattaaaa
 22950  catattcaaaaagctttagatggtagtatttctttatttaaaataaaatcagtagttgga
 23010  ggttataattattcagctcttaattttaattctattaaaaattgaattaaatattttagt
 23070  ttatatccaccattgcataatagtaaatatattctttttattaaatgatataaagtttgt
 23130  tatttatttgataataaattacatttaactaaagaaggattagataaaattaaatctatt
 23190  aaaaggaacttcagagactag
;     G-cox1-I5-orf346 ==> end
 23211  tacgttaaatatcctatatataaaaattaagcatttaatcctttattatatataaaatat
 23271  atatataatataaataattatcttatttatttttattataaataagtttataggataaag
 23331  atacagtccatagttaataaggttgtttatataatataatataatataatataatataat
 23391  atataaaaatatatatatataaaataaaatataatataatataatatatatataatataa
 23451  tataatatatatataatatatataatataatataatataatataatataatataatactt
 23511  gttattggtcgaaaaataatatctcactttaattagaattataattataatttaaatttt
 23571  aaagtatatatattataaaaattataaaacttattcatccttatttaatattattatata
 23631  tttatgataataatatttaagtg
;     G-cox1-I5 ==> end
;     G-cox1-E6 ==> start
 23654  ACTAGAGCATATTTCCTATCCGCACTGATGATTATTGCAATTCCAACAGGAATTAAAATC
 23714  TTTTCTTGATTAGCCCTAGTCTACGGTGGTTCAATTAGATTAGCACTACCTATGTTATAT
 23774  GCAATTGCATTCTTATTCTTATTCACAATGGGTGGTTTAACTGGTGTTGCCTTAGCTAAC
 23834  GCCTCATTAGATGTAGCATTCCACGAT
;     G-cox1-E6 ==> end
;     G-cox1-I6 ==> start /group=I(derived) (1.26e-09)
 23861  attaatttaataagtgtcgtgcttaaaattcactaaaataatatataataaattataata
 23921  aaatatataaaaaaaaaataaaaaaaaataaaaaaaattaatatcttatgattaatttta
 23981  tataaataaaaatttattaaatattattggttatatatatatatatattaataataaaaa
 24041  aatatatatatatatatagctaacggggaaactcttataattattatttatataataaat
 24101  aagacaatcccgtgataactttaatatatatatattatatattaaagtattgtagagact
 24161  aaacgtgaatgattttaatattatttaaatattaaaattaagagatagtccaatcttata
 24221  tgtaaatataagttaatattaaaaaaaaatattaaatatatatattattatattagttat
 24281  aaatatataatctttttttttattattttttttttataaaagattataaactgatataaa
 24341  atttaaatt
;     G-cox1-I6-orf361 ==> start /note=LAGLIDADG ;; evalue:2.5e-21
 24350  atatattttattttttttttacaggctttaattattctaataggattattattaaataat
 24410  aataatataatttctaataataatataataataaataataatataagtttagcatcacaa
 24470  attcatttaattactggttttgcgactgtgaatgatattaataatatttataaagatatt
 24530  ttaaataattataaagatattatagataaatattcaataaaattatataaagataataat
 24590  aataatttaccaaaaatattagaagattttactgaagaagagaaaggttattatttatct
 24650  ggtttatttgaaggagatggtaatatttatactagaacattttcaattgtattttctatt
 24710  gaagatgcacctttagctcattatttatgtcaatattttaaaataggatatattgattat
 24770  aaaaataattctaaaaaagaattaacagtagttaaatgaaatattataaaagaatcagaa
 24830  caaagaatttttcttaattatattaatggtaaattattaacatataaaagatatgatcaa
 24890  tattacaaatataattttgataaaaaattaaatattttattaataaaacctatagaattt
 24950  aatgtattattaaatccatgattaataggatttactgatgcagatggttatttttatagt
 25010  ggtttaagtaataaattacttattgttataaaatatgaattatctcaaaaagaaagttat
 25070  attttagatattattaaaaaatatagtaatcttggtacagtatataaaagagattttaaa
 25130  tctggtacttatgctcatatttatctagtaacttctaatattggtataaaaccttttatt
 25190  gaatattttaataaatataaaccattaagtattagaagatatagacaatatttattatta
 25250  aatattacttatttattaagaattaataaaatacaatctatatctaatattaaacctata
 25310  tttattgatttactatattttagtaaactattattaatatcttctaatataaaaaataaa
 25370  caattaaataatgctataattattattaattattatagaaaattaagaaatttaaatgaa
 25430  aaataa
;     G-cox1-I6-orf361 ==> end
 25436  tattcttattaattataaaaaaaaaataaaaataaaaataaataatatatatatataata
 25496  tttattttgtag
;     G-cox1-I6 ==> end
;     G-cox1-E7 ==> start
 25508  ACTTACTATGTTGTGGGGCATTTTCACTATGTATTATCAATGGGAGCTATTTTCTCTTTA
 25568  TTTGCTGGATACTACTATTGAAGTCCTCAAATTTTAGGTTTAAACTATAATGAAAAATTA
 25628  GCTCAAATTCAATTCTGATTAATTTTCATTGGGGCTAATGTTATTTTCTTCCCAATGCAT
 25688  TTCTTAGGTATTAATGGTATGCCTAGAAGAATTCCTGATTATCCTGATGCTTTCGCAGGA
 25748  TGAAATTATGTCGCTTCTATTGGTTCATTCATTGCACTATTATCATTATTCTTATTTATC
 25808  TATATTTTATATGATCAATTAGTTAATGGATTAAATAATAAAGTTAATAATAAATCAGTT
 25868  ATTTATGCTAAAGCACCCGATTTTGTAGAATCTAATCTTATCTTTAATTTAAATACAGTT
 25928  AAATCTTCATCTATCGAATTCTTATTAACTTCTCCACCAGCTGTACACTCATTTAATACA
 25988  CCAGCTGTACAATCTTAA
;     G-cox1-E7 ==> end
;     G-cox1 ==> end
 26006  GTTATAATATTTAATTATTTACTTAATAATTAAAAAAAAAAAGTAAATATTATATCTAAA
 26066  ACTTAATAATATAATAATAATATTCTTATAAAAAAAAATATATATAAAAAAAATATATAA
 26126  AATTTATTAAAATATCTTAATATATTATCCTTTTTGGGAACTATATAAATAAATACTAAT
 26186  ATAATCCTATTATATATATATATATATAAAATAATATATATATATAATTAATATAAATAA
 26246  TATTTATAATTATTTTTTAATAATATATATAATTTAATATATTAATTAATATTATATAAT
 26306  TATTAAATATATTATAATATTATTATTATTTTATAATAAAAATATTTTTAATACTAATTA
 26366  TTATTTATTATTTATAAATATATAAATAGTATGTTTAATATTATTAATACTAAAAAAAAG
 26426  TATAATTATAATTAGGATCTAACAATACATTTATCTGATTAATATTAATATTAATATTAA
 26486  TATTTATATTAATAAAGGGATTAAATTAATTGTATCCAATTTAATTAAATTATAGATATA
 26546  TTATTTATAATATTAATATATTGTTTTATTAAAAAGGTAAAAATAGTTTTTATTTTATAT
 26606  ATAAATATAGGATATAAATAAATATATTATATATATATTAAGAATATATTTATATTTTAC
 26666  ATATAATTATTTATAATATAAATATCTCCGCAAAGCCGGATTAATGTAATTATTTAATAA
 26726  TTTTATTTAATAATTTATTAAAATAAATATTTACATTTAATAATATTTATATTATGTCAG
 26786  TTATTTTATATTAATGTTTAATCTATTATAATATTTTTTTTATAAATATATTATTTATAT
 26846  TAATAAATATATATATTATTTTTATAATATATATATATTTTTATTAAATATTTATTAAAT
 26906  ATTTATTAAATTATTATAATGTTGTTATTAATCTTATTAAAAAATATATATAAAA
;     G-atp8 ==> start ;; mfannot: alternative ATG start pos 26949
 26961  ATGCCACAATTAGTTCCATTTTATTTTATGAATCAATTAACATATGGTTTCTTATTAATG
 27021  ATTCTATTATTAATTTTATTCTCACAATTCTTTTTACCTATGATCTTAAGATTATATGTA
 27081  TCTAGATTATTTATTTCTAAATTATAA
;     G-atp8 ==> end
 27108  TATATATTATTAATTTATTTATTCATATAAATATTATTATTATATATAAATATTAATAAT
 27168  ATTTATACTTATTTAATAATAATAATAAAATAAAAAAAAAATAATTATAATTTAATATAT
 27228  TTAATATATTTCCTTACAGACTATATATTTATATATATATATTAAATACAATTTAATTTA
 27288  ATTTAATTATGTTATTTATTAAATAAAGTTATATTATAATATAATAACAATATTATATAT
 27348  TATTATATAATTATAATATATTTTAATATAATTATCAAAAGAAATAATAAAAAATATTAA
 27408  TAAGAATATAATTTAATAATTATTAAAAAAAAATTCTTATTTATAGTCCGGCCCGCCCCC
 27468  GCGGGGCGGACCCCGAAGGAGGAGTAATAAAAATTATTAAATACAAATATTATATATATA
 27528  TAATTCATTATATATATATATATATAATAATTAATCTTATTTTTTATATATTTATTTATA
 27588  TATCTATTTATATTTATATTTTATATATATTTATTTATATATCTAAGGGGTTTGGTCCCT
 27648  CCCCCGTAAGTATAAGTATACGGGGGAGGGTCCCTCACTATTTATATTTATATTTATATT
 27708  TTTATTTTATATATTTTATATATTTATAAATAAAGTATAATAAGATATAATTATGATTAA
 27768  TTATTTATAAGTTATAGTTTTATAAATTTATAATTATT
;     G-atp6 ==> start ;; mfannot: alternative ATG start pos 27797
 27806  ATGTTTAATTTATTAAATACATATATTACATCACCATTAGATCAATTTGAGATTAGACTA
 27866  TTATTTGGTTTACAATCATCATTTATTGATTTAAGTTGTTTAAATTTAACAACATTTTCA
 27926  TTATATACTATTATTGTATTATTAGTTATTACAAGTTTATATCTATTAACTAATAATAAT
 27986  AATAAAATTATTGGTTCAAGATGATTAATTTCACAAGAAGCTATTTATGATACTATTATA
 28046  AATATGCTTAAAGGACAAATTGGAGGTAAAAATTGAGGTTTATATTTCCCTATGATCTTT
 28106  ACATTATTTATGTTTATTTTTATTGCTAATTTAATTAGTATGATTCCATACTCATTTGCA
 28166  TTATCAGCTCATTTAGTATTTATTATCTCTTTAAGTATTGTTATTTGATTAGGTAATACT
 28226  ATTTTAGGTTTATATAAACATGGTTGAGTATTCTTCTCATTATTCGTACCTGCTGGTACA
 28286  CCATTACCATTAGTACCTTTATTAGTTATTATTGAAACTTTATCTTATATTGCTAGAGCT
 28346  ATTTCATTAGGTTTAAGATTAGGTTCTAATATCTTAGCTGGTCATTTATTAATGGTTATT
 28406  TTAGCTGGTTTACTATTTAATTTTATGTTAATTAATTTATTTACTTTAGTATTCGGTTTT
 28466  GTACCTTTAGCTATGATCTTAGCTATTATGATTTTAGAATTCGCTATTGGTATTATCCAA
 28526  TCTTATGTTTGACTTATCTTAACAGCATCATACTTAAAAGATACATTATACTTACATTAA
;     G-atp6 ==> end
 28586  ATTATAAAATAAAAATTATATAAAAAAAATATAATAATAATAATAATATAAAATAAAGA
;     G-orf481 ==> start /note=LAGLIDADG ;; evalue:6
 28645  ATAAAAAATAAAACAATGAAAAAACAAAATTTAAATTCTATTTTATTAATGTATATTAAT
 28705  TATATTATTAATTATTTTAATAATATTCATAAAAATCAATTAAAAAAAGACTGAATTATA
 28765  GAATATGAATATATATATAAATTTTTAATAAATAATATACTATGTTTTATTAAATGAGAT
 28825  AATAATAAAATTTTATTATTATTAGATATATATTATAATGTATTATATAACTATCATAAA
 28885  CAACGTACACCTATATCTAATAAAAGATTAATAAATTCAAAAAATATTATAGATTATAAA
 28945  TTATTATATCTTTATTTTTATATTTTAAATAAAATAAAAATAGAAATAGATAATTATAAT
 29005  AATAATAATAATAATATTTCATTAAAATATAATGAATTATTAAAAAATATTATAAATAAT
 29065  TTAAATTATAAACTATCTAATATTGAACTTAATTTATCTAATAATTTTTATTTAATAGAT
 29125  AAATATTTAATTAATAAATATATAAAATATTTAGATATATTAAATATAATTCCTAATAAT
 29185  TATATATTTAATAATATTAATTATAAAGGTAAATTAAATATTAAAACAGTATTAGATTTA
 29245  AATAATAATGAATTTTATGATTATTTATCAGGGTTAATTGAAGGTGATGGTTATATTGGT
 29305  CCTAAAGGTATTACAATTCTAAATCATGCTAATGATGTATTAAATACTATCTTTATTAAT
 29365  AAAAGAATTAAAAATAGTATTTTAGTAGAAAAATGAATAGATACTTTAAAAGATAATCCT
 29425  TATTTTGTTAATGCTTTCTCTATTAATATTAAACTTAATTTAGCTAAAGAAAAGATTTTT
 29485  CTTAATATTTATAATAAATTATATAGTGATTATAAAATTAATCAAATTAATAATCATATT
 29545  CCTTATTATAATTATTTAAAAATTAATAATAAATTACCTATTAAAAATATTATAGATATT
 29605  AAAAATAATTATTGATTAGCTGGTTTTACAGCTGCAGATGGTTCTTTTTTATCATCTATA
 29665  TATAATCCTAAAGATACATTATTATTTAAAGATATAAGACCTAGTTATGTTATTTCACAA
 29725  GTTGAAACACGTAAAGAATTAATCTATTTAATTCAAGAATCTTTTGATTTATCTATTTCT
 29785  AATGTTAAAAAAGTTGGTAATAGAAAATTAAAAGATTTTAAATTATTTACCAGAACTCTT
 29845  GATGAATTAATAAAATTTATTTATTATTTTGATAAATTTTTACCTTTACATGATAATAAA
 29905  CAATTTAATTATATTAAATTTAGATTTAATCTATTTATTAAATCATATAATTGAAATAAT
 29965  AGAGTCTTTGGTTTAGTATTATCTGAATATATCAATAATATTAAAATTGATAATTATGAT
 30025  TATTATTATTATAATAAATATATTAATATACATAATGCACGTAAACCTAAAGGATACATT
 30085  AAATAA
;     G-orf481 ==> end
 30091  TTAATTATCCTTACTATTATAATTATTCTATATATTATATATAAAAATAAATATATAAAA
 30151  TTTTATAATACAAAAAAGAATTCTCATATTCTTTTTTTTTTAATAATATTCTTTCATATC
 30211  ATAAATATATCTATTTATTTATATTATTATCATCTTAAAAGACTTATTTAATATATTTAA
 30271  TAATTTTATTATACTTATTTATATTTTATAATTAATATAAATATATTATTAATCTTATTC
 30331  CTTCTTAAAAAGGGAACTTATTTTTATTATATTATTTAATCTTTATTTATAAAATTATAT
 30391  ATTATATATAAATTATTATACTTAATGATTAAAAAAACCTCTAATTATTATTAATATTAT
 30451  ATATAATATATATATTCTCATTAATGTTATATATAATATATATATTCTCATTAATATATT
 30511  AATATAGTATAAAAAAAAATAAAATATTTAATAAATATTATTATTAATAATATTTATTAA
 30571  AAATAATATAACATAATAAATATAAGATTATTATATAATATATTTATTATATCATATAGT
 30631  TCCGGGGCCCGGCCACGGGAGCCGGAACCCCGGAAGGAGAAATTATAACATATTTTTTAA
 30691  TAATATTCATATTTATTTTATATACAAATAAATATATTTATTTAGAATAATAAAAAAAAA
 30751  ATAATAAATAAATATATTATTATCATTATTATACTTTATTCATTATTTATTATAATAATT
 30811  ATATATAACAATTATAATATATAATTATATTTTATATAATATTATATTAATATTTAATAT
 30871  ATTTATTATTATTATTACTTCTATGGAAACTTTATATTTTAGATATTTTTATTATTATTA
 30931  TTATTAATTTATAATGTTATATTTTTGATTTATAAATATATAAGTAATAGGGGGAGGGGG
 30991  TGGGTGATAATAACCAGAATATTAAATAAATACAGAGCACACATTAGATAAATTTTATAA
 31051  TATAACCAATATATAATAATTATAAAATAATTAATTATATAATATAAATAATGTATAAAC
 31111  AATATAATTAATGATATAATATAAATATAAACTTAAAATAATAATAAATTAAATAATATA
 31171  ATAATAGATAAACAAGAAGAAATCCGGGTCCCAATAATAATTATTATTGAAAATAATAAT
 31231  TGGGACCCCCACCATAAAATAAAATTAAAATAATTAATATATATATATAAATATAATAAA
 31291  TTATTATATATAAATATATATAATTTTTATAATAAATATTATAATATTATATAAATAAAT
 31351  AATTATAATATATAATAAATATATAATAATAATAATAAAAATATTAACAATATAATAAAA
 31411  ATTTATAATATAAATATAAATAATAAATAAGTTAAATTTATAAAATAATAAATTATTAAC
 31471  AAGAAGATATCTGGGGTCCCATTAATAATTATTATTTTCAATAATAATTGGGACCCCCCA
 31531  CCATTATAATATCATATTAATTAATATAATAATAATGTATATAAAATAGAAATAATAATT
 31591  AATATAATAATAATAATATATATAAAATAGAAATAATAATTAAATATATATATAAATAAT
 31651  TATTTATATAATATATTATAAATAATAATAATAATAAATATTTATTAATTAATAATGATT
 31711  ATAAATATTTTATTTAATATAAATTTATAACTATTTTATTATATATATATTTTTTATTCA
 31771  TAAAAATTCCTTTTGAGGATTTTTATTTTATATAAATATCTTCTAATATTTATAATAAAT
 31831  AATAATATATTCATTATATTTATAATTATATATAATGTAATACGGGTAAACATTACCCGT
 31891  TGTTCACGGGTAATGTTTACCCTATTTTATATAATTCTTAATAAATATATTTATATTTAT
 31951  ATTTTTATATAAAAAAAATTATAATAATTTATTAATTCTCCTTTCGGGGTTCCGGCTCCC
 32011  GTGGCCGGAACTCCGGAACTATAAAAATAATTTTAATATAATTTATATATTTTATGATTA
 32071  ATATAATAATTCCTTTTTAAATAAATTAAATAAAAAGGGACAGACTCCTTCGGGGTCCGC
 32131  CCCGCGGGGGCGGGCCGGACTATTATTATAAATAATTATATATTATAATATAATTAAAAA
 32191  GTATTATAATTGAAACGAAAATCGTAATTTTAAATGGAATAATAATTATTATATATTTAA
 32251  TATATTTAATAAAGTTATAATATCTCCTTCAACTGGATTATTTTATTTATTTTTATAAAA
 32311  GAAAAAAAATAGTAATAATATTATCTTCTCCTCCTTTCGGGGTTCCGGCTCCCGTGGCCG
 32371  GGCCCCGGAACTATTAATTATATAATATAATATGATACGGATCAAACATTACCCGTTGTT
 32431  CACTGGCAATGTTTAATCCTATTGTATATAAATATAATAAAATAATTACCCCTCTCGTAA
 32491  TTCACATCTATAAAATATAAAATATAAAATATAAAATAATAATATTATGATTATTATAAT
 32551  ATATATATATATATATATAAATATATATATATAATTTATAATTTATATGATTAATATATT
 32611  ATATATATAAAAAATATATTAAATTTACTTTTTATAGAAAGGAGATATTTATTTTAATAC
 32671  TTATATAGTATTTATTAATAATATAATAATTGTTATTATAAATATTAATAATAATATAAA
 32731  AATATGGTAAATAATATAAATAATATGAATAAGTATAAAAACATATTAAATATAAAATAT
 32791  ATCATAAATTTAATAAATATTATAATAATTTATAAATGATAGATATCTGGGGTCCTATAA
 32851  ATAATAATTATTTTCAATAATTATAGGGACCCCACCTATTATATAAATATAAATATAAAT
 32911  ATAAATACAAATATAATATATATAAATATATAAATATAATATAAATACAAATATAATATA
 32971  TAAATATAAATATAAATATATAAATATAAGTATAAATAAAAATTAATAATATATATATAA
 33031  TTATAATAAAAATAATAATATAATATATAATAAAATATAACTTATTAATATAATATTAAA
 33091  AATATAATTAACAAGAATAAATAGTCCTTGGGATCGAACCCCCTTTTTTATTTAATATTT
 33151  AATATTTAATATTTAATATTTAAAGAAGGAATTGTTTATATATATTAATATCTTATTTGG
 33211  GGATTAATATAATATATAAGTTTTGGTTACCAGGCCAAAGACCGGAATCCCAAAAGGAGA
 33271  TTATATAAATATTATTTATCTCCCTTTTTTAATATTATAATAATTTTATTAAAAATAAAA
 33331  TAATAATAATAATTATAATTTATAATAACAATTATAATAATTTAATTAATTAATTAATTA
 33391  ATTAATTAATTAATTAATTAATTAATAATAAATATAAATATAAAAATAAAAATAATATAA
 33451  TTTATAATAAATTTATATATATATATATATATTAAATAAAATATTTACTTCATTAATATA
 33511  AAATATAAATATATTTAATTAATAAGTATATATATATAATAATATATAATAACCTATTTA
 33571  TATATATAATCTTAATATAATTATAAGAAATATTATATAAGTAATATATAAAAATAATAT
 33631  AAAATAATTATAATTCAATTTATATATTAATAGTTCCGGGGGCCGGCCACGGGAGCCGGA
 33691  ACCCCGAAAGGAGGAATAAGATAAATATATAAATTATATTAATAAATATAAATTTTAAAT
 33751  GAATTAATAAAATTAATATATATATGTATATATATATATATATATTAAATATATTTAAAT
 33811  AGTTTCCGAAGGAGTGATAGATCCCTTTGGGGGAGACCGAAGGAGTGAGGGACCCCTCCC
 33871  GTAAGTATACGGGAGGGGGACCGAACCCCGAAAGAGTTTTATTTTATTTTATTTTATTTT
 33931  ATTTTATTTTATTTAATTTTAATTAGGTTAATAAATAGTAATAATAAACTTAATAATAAT
 33991  AATAATAATTTTATTTTTATAATTTATTAATAATAATAATAATTATATATATATATATTA
 34051  TTAATAAATATA
;     G-trnE(uuc) ==> start
 34063  GACCTTATCGTCTAATGGTTACGACATCACCTC!TTC!ATGTTGATAATATCGGTTCGAT
 34121  TCCGATTAAGGTTA
;     G-trnE(uuc) ==> end
 34135  TTCATAATAATAAATATTTGTAAAAAAAGTATATATAATTAAACATATTCTTTATATTAA
 34195  TTAATAATTATTAATAATATACATTTTATATAATACAATTATATATATATATATATTTTT
 34255  TTTTTAATACAAATAATATATTCATAATAATAAATACCGATTGTTATTATACTATAATAA
 34315  AATATATAATATATTTTTCATTATAATATTTTAAATAAATATTATAATAAATTATATAAA
 34375  TAATATTTATGTATAATAATAATAATAATAATTGTTATTAATTAATTCTATAATTATTAT
 34435  ATATTTAATTTTTTTTAATATAATATATAATAATATAATTTATTTTATTTTTTTTTATAG
 34495  TTCCGGGGGCCAGCCACGGGAGCCGGAACCCCGAAAGGAGAATATAAATTAATAATAATA
 34555  TAAATAACATATTAACAATAAATTATTGTTAATATAATAATAATAATAACAATATTAATA
 34615  AATAATATAAAAATTATTAATATTATATTTATATAATATTAATATAAAAATCTTTCATAA
 34675  TATTAATTATTATTAAATAATAATTATATCATTAATATTAATATAATCGTCAATATTATT
 34735  TATTTATTTATTTATTTATTTATTTATTTATTTATTTATTATTAAATAAATATTTTTAAA
 34795  TATTATATTATATTATTAACTTTTTATTAAAAAAATTAATAATGATATAATATAATTAAT
 34855  ATTATCCACGGGACCAATGACCAACCCGGTAGTTGACCGGATTGGCGCCCGCGAGGTTTA
 34915  TATTTAATAAATAATAATAATAATATTAATAAAATCTATTAACTTTTTTTTTTAATGGAT
 34975  TATATTAATGAAAAAAAATGAGAAATATCTTTTTTTTTTTTTTATAATTATAATTTATAT
 35035  ATAATAAAATATGTATATATAATAAAAAAAAATAGTTTTTAATATTATAATATAATTATA
 35095  TATATAATTATAAATATATATATATATAATAAGTATTAATTAATAATATATATTTATATA
 35155  TTTTTTTTATTAATTAATTAATATATATAAAATATTAGTAATAAATAATATTATTAATAT
 35215  TTTATAAATAAATAATAATAAT
;     G-cob ==> start
;     G-cob-E1 ==> start
 35237  ATGGCATTTAGAAAATCAAATGTATATTTAAGTTTAGTGAATAGTTATGTTATTGATTCA
 35297  CCACAACCATCATCAATTAATTATTGATGAAATATGGGTTCATTATTAGGTTTATGTTTA
 35357  GTTATTCAAATTGTAACAGGTATTTTTATGGCTATGCATTATTCATCTAATATTGAATTA
 35417  GCTTTTTCATCTGTTGAACATATTATAAGAGATGTGCATAATGGTTATATTTTAAGATAT
 35477  TTACATGCAAATGGTGCATCATTCTTTTTTATGGTAATGTTTATGCATATGGCTAAAGGT
 35537  TTATATTATGGTTCATATAGATCACCAAGAGTACTATTATGAAATGTAGGTGTTATTATT
 35597  TTCATTTTAACTATTGCTACAGCTTTTTTAGGTTATTGTTGTGTTTATGGACAGATGTCA
 35657  CATTGAGGTGCACTAGTTATTACTAATTTATTCTCAGCAATTCCATTTGTAGGTAACGAT
 35717  ATTGTATCTTGATTATGAGGTGGGTTCTCAGTATCTAACCCTCTAATCCAGAGATTCTTT
 35777  GCGTTACATTATTTAGTACCTTTTATCATTGCTGCAATGGTTATTATGCATTTAATGGCA
 35837  TTACATATTCATGGTTCATCTAATCCATTAGGTATTACAGGTAATTTAGATAGAATTCCA
 35897  ATGCATTCATACTTTATTTTTAAAGATTTAGTAACTGTTTTCTTATTTATGTTAATTTTA
 35957  GCATTATTTGTATTCTATTCACCTAATACTTTAGGT
;     G-cob-E1 ==> end
;     G-cob-I1 ==> start /group=IB (6.43e-21)
;     G-cob-I1-orf384 ==> start /first_aa=Q /note=LAGLIDADG ;; evalue:2.5e-45
 35993  caaaatatggccttattattaattacatatgtaattaatattttatgtgctgtatgctgg
 36053  aaatctttatttattaaatatcaatgaaaaatttataataaaactctatattattttatt
 36113  attcaaaatattttaaatacaaaacaattaaataatttcgtattaaaatttaattgaaca
 36173  aagcaatataataaaataaatattgtaagtgatttatttaatcccgatagagtaaaatat
 36233  tattataaagaagataatcagcaggtaaccaatataaattcttctaatactcacttaacg
 36293  agtaataaaaagaatttattagtagatacttcagagactacacgcacactaaaaaataaa
 36353  tttaattatttattaaatatttttaatataaaaaaaataaatcaaattattcttaaaaga
 36413  cattatagtatttataaagatagtaatattagatttaaccaatgattggccggtttaatt
 36473  gacggagatggttatttttgtattactaaaaataaatatgcatcttgtgaaattcttgtt
 36533  gaattaaaagatgaaaaaatgttaagacaaatccaagataaatttggtggttctgtaaaa
 36593  ttaagatcaggtgttaaggctattagatatagattaaaaaataaagaaggtataattaaa
 36653  ttaattaatgccgttaatggtaatattcgtaatagtaaaagattagtacaatttaataaa
 36713  gtatgtattttattaaatatcgattttaaagaacctattaaattaactaaagataatgct
 36773  tgatttatagggttctttgatgctgatggtactattaattattccgataaattaaaaatt
 36833  agacctcaattaactattagcgttacaaataaatatttacatgatgttgaatactataga
 36893  gaagtatttggtggtaatatttattttgataaagctaaaaatggttattttaaatgatct
 36953  attaataataaaaaattacataatattttttatctttataataaaagttgtccttctaaa
 37013  tctaataaaggtaaacgtttatttttaattgataaattttattatttatatgatttatta
 37073  gcttttaaagcacctcataatactgctttatataaagcttgattaaaatttaatgaaaaa
 37133  tgaaataataattaa
;     G-cob-I1-orf384 ==> end
 37148  attttctccgtattcattattatattctctaatttataaaatatttaaagattccttata
 37208  ataatataacatctttgtaaattattgttaaagataatataaattattatgaatcggtag
 37268  attatatttttacaatcttattaaataaaattctgatcattaaacatgattgaagaaata
 37328  ataatagtttatgaaataggatagtgtaatataaatttttatgaagatatagtccatttt
 37388  atatttattataaaag
;     G-cob-I1 ==> end
;     G-cob-E2 ==> start
 37404  CATCCTGATAACTATATTCCTGGTAATCCTTTAGTAACACCAGCATCTAT
;     G-cob-E2 ==> end
;     G-cob-I2 ==> start /group=IA (5.28e-23)
 37454  tgatattaaaaatattaataaaattattattatttaatcttatttattttatataaaaaa
 37514  aaaataaataataattattaataaaaatatattatttatttctcctttcggggttattta
 37574  tatatattcctttataatttatatttaatatattatattaaatatatgaaaaattataat
 37634  aaataaattaattaattaataataaataataataaaaagtacagtagcattaaatattct
 37694  taagtttccgctttgtgggaaccccataaggagtttaatgattaaaaattggttaattgt
 37754  caagaaaatctaaggtattaataaataaataatactatgacaacttgcagcgaagtttat
 37814  atcatctctatattatatattaatatatatatataataataataataatattaatataat
 37874  ataagatataaaaacgttcaacgactagaaagtgaactgagatagtaatacctttccacg
 37934  aaaaccaattaatttataaattatttttaaataaagaatagattattaatttttttatat
 37994  attaatatatattatatataaaataaaaaatatatatatatatattataaaatatcaaaa
 38054  gttttaatcttttattataaattaatgacatagtctgaacaataatgaaaattattgaga
 38114  taagatattaaataatcttatgttaacatatataaattg
;     G-cob-I2 ==> end
;     G-cob-E3 ==> start
 38153  TGTACCTGAATGATACTTATTACCATTCTATGCTATTTTAAGATCTATTCCTGATAAATT
 38213  ATTAGGAGTTATTCTAATGTTTGCAGCTATTTTAGTATTATTAGTTTTACCATTTACTGA
 38273  TAGAAGTGTAGTAAGAGGTAATACTTTTAAAGTATTATCTAAATTCTTCTTCTTTATCTT
 38333  TGTATTCAATTTCGTATTATTAGGACAAATTGGAGCATGCCATGTAGAAGTACCTTATGT
 38393  CTTAATGGGACAAATCGCTACATTTATCTACTTCGCTTATTTCTTAATTATTGTACCTGT
 38453  TATCTCTACTATTGAAAATGTTTTATTCTATATCGGTAGAGTTAATAAATAA
;     G-cob-E3 ==> end
;     G-cob ==> end
 38505  TATATAATTAAATTAATACATAGATATAATATATATATAATTATTATTAATAATATAATA
 38565  AAAATAAAAATAAAAATAAAATTATTAATAATAATAATACTTTAATAATATTCTTAAAAA
 38625  TAATATATCTCTAATTTATAAAAATTAAATAATAATAATAAAAAAAAATATTATAAAATA
 38685  TAAATTAATTAATAATGAAAATAATATACTTATTAAATTAATATAAATAAATGAATAATA
 38745  TAATATAACTATATTGAATTATAATCTATCTATCTTTTTTTTCATATAATTATAATATAT
 38805  ATATTAATATATATAATTATTATTTTATATATTATAGATTTATTAATTATTATTATCATT
 38865  ATTATTTTTTATTTAATCTTATTTATTATAAAATAATTAATTATCATAAAGCATAATTAT
 38925  TATAGAATCTTATTATTTTCTTTATTTAAATTTATAAAAATATAAAGTCCCCTTTTTATT
 38985  TTATTTAATTATTTATTTTTATATTTTATTTAATTATTTATTTTTAAAAAGGAGTGAGGG
 39045  ACCCCCTCCCTAACGGGAGGGGGACCGAACCCCGAAGGAGTACTCATTTAATATAAATAT
 39105  TAAATAAAAATTATTTTATATATATTAATGATTATTAATATTGATAATATAAATTATTTT
 39165  ATAATTAATTATTATAAATATATAACTATTAATAATTAATTTTTAATCTAGGGATTTCCC
 39225  CCACTTACATATACTTACGTATACTTACATATACTTATGTATACTTACATATACTTACGT
 39285  ATACTTATATATACTTATGTATACTTACGTATACTTACATATATGGGGGATCCCTCACTT
 39345  CTCCGGCGTCCTACTCACCCTATTTATTAATCATTAATAAGAAATTATTATTAAAAAAAT
 39405  TATAATTTACTCAAAGTTAATTATAAATATATTTTTAAATATCTATTTTATTAATCTTTT
 39465  ATATAATTTAAATTAATTGTAATTAATTAATATTATAATAATTATTCTTAGGAAGGATAT
 39525  TTATTTATTTTAATTATGAATTCCTGACATAGAGACAATTAATTAGAACTTCTTATTATT
 39585  ATTATAATAATAATAAAAATATTCTAAATATATTATATATATTATTATTTTTTTTTATTA
 39645  TTAATAAAATATTATAATAAATTTAAATAAGTTTATAATTTTTGATAAGTATTGTTATAT
 39705  TTTTGATTTCCAAATATATAAGTAATAGGGGGAGGGGGTGGGTGATAAGAACCAAACTAT
 39765  TCAATAAATACAAAGCACACATTTGTTAATATTTAATAATATAACTAATATATAATAATT
 39825  ATAAAATAATTAATTATATAATAAAATATAAAGTTATAAACAATATAATATATTGTATAA
 39885  AATAAATTATAAATAAGAAATAAAAACCAAATAAATAATATAATAAATGATAAACAAGAA
 39945  GATATCCGGGTCCCAATAATAATTATTATTGAAAATAATAATTGGGACCCCCACCTAAAA
 40005  TATATATATAACTAATAATATATTATATATATTAATATATAATAATATTATTAAAATATA
 40065  ATATAATATTATTAAAAAAAAGTATATATAAAATAAGATATATATATATAAATATATATA
 40125  TTCTTAATAAATATTATATATAATAATAATAAATTATTTCATAATAAATTATTTCTTTTT
 40185  ATTAATAAAAATTACTTATCTCCTTCGACCGGACTCCTTCGGGGTCCGCCCCGCGGGGGG
 40245  CGGGCCGGACTATTTAATATTTAATATTTAATATTTAATATTTAATATTTAATATTTTAT
 40305  TCTATAGATATTCATATGAAAAATAATAAGTATATAATTATGATAATGAATATATTTTTA
 40365  TTTATAATTTATTATTATAAAAATATTTTAATTTAATAATAATAATAAATCATTATATTA
 40425  ATTCTTTTAAGAATTTATAATTGTCATTATTTATTATATACTCCTTATTAAAAGGGATTC
 40485  GGTTTCCCTCATCCTCATGGGTATTCCTCACTCCTTCTGATAATTAATTTTATAATAATA
 40545  ATAAAATAAACTTAATTAAATATTATATATTTATTTACAATTATATATATATATATTACT
 40605  CATAATTTAATTAAATTAAATTAGGATGCAATTCAATACGGTTGTGTTATATTATTCATC
 40665  AAATATTGTTAATATTGATACCTACAGAGATATTTAATATTTTTATTATTATTATCCATT
 40725  ACTTTTTTTATTATATTTTAATTATATTAATAATTGTATTTTTATTTATTTATTTATTTA
 40785  TTTATTTATTTATAATAATAATATTTCATATTATCAATTATTATTTTTTTTTTATAATAT
 40845  ATAATTAAATTATTTATATAGTTCCCTGAAAGGAGAATAAATAAAATATTATATAAATAT
 40905  TTATATTTCTCCTTTCGGGGTTCCGGCTCCCGTGGCCGGGCCCCGGAACTATTAATATTA
 40965  ATATAAGTAATATATATAGTTTATGATATTTAATTTTATCATAATATAATAATAATTATA
 41025  TAAATCTTATACACATTTATATAAGTATATATATATATTATTAATATAATGAACATCTAT
 41085  TAAATAAAATAATTGTAAATCTCAAGTAAATTATTATTATTTATTTTTAATAATAATTTA
 41145  TGATTTATAATTAATAAATAAAGAGTAATTATATGATAAAAAAGGTAATAAATAAAATTT
 41205  ATAGTTCCGGGGCCCGGCCACGGGAGCCGGAACCCCGAAAGGAGTTTATTTATATATATA
 41265  TATGAATTAATATTTAATAATAAATAATAATATAATTAATAATATTATTATTATTATAAT
 41325  TTTTTTTTATAATATTAATAAAATATATAAATAAGTCCCTTTTTTTTTTATTTAAAATAA
 41385  AGAAGGAATAATTAAATAATATTTTAATAATTTAATTAAATAGTGTATTAAAAGATAATA
 41445  AAAAGTAATATTAATATATTAATTATATATAATATATTTATATATAATTATATATATATA
 41505  TATAAATAATAATAAATATATATATAATATAAAAATAAGAATAGATTAAATATTTAATAA
 41565  ATAAATATT
;     G-atp9 ==> start
 41574  ATGCAATTAGTATTAGCAGCTAAATATATTGGAGCAGGTATCTCAACAATTGGTTTATTA
 41634  GGAGCAGGTATTGGTATTGCTATCGTATTCGCAGCTTTAATTAATGGTGTATCAAGAAAC
 41694  CCATCAATTAAAGACCTAGTATTCCCTATGGCTATTTTAGGTTTCGCCTTATCAGAAGCT
 41754  ACAGGTTTATTCTGTTTAATGGTTTCATTCTTATTATTATTCGGTGTATAA
;     G-atp9 ==> end
 41805  TATATATAATATATTATAAATAAATAAATAAATAAATAATGAAATTAATAAAAAAAATAA
 41865  AATAAAATCTCATTTGATTAAATTAATAACATTCTTATAATTATATAATTATTATAAAAT
 41925  ATATAAATATTATAATAATAATAATATATATAAATTATAATAAAAAATAATAATAATATA
 41985  TAATATACCTTTTTATTTATATATTAATATATAAATAAATAAATAATGGATAATATATAA
 42045  TTACTTTTTTTATATTATTAATAATAATAATTTATAAATATTGTTATAATAAACATTTAT
 42105  ATAAATAAATATAAATTACCATAATAAGATATATTATTTATTTATAATAAAAATATTTAT
 42165  TAATAAATAAGAAATATATATATTATGATAATATTTATTAATAAATAATAAATTCTTCAT
 42225  ATATAAATATATTAAATATATTTAATTGAACACAATATAATTTTTATTGTATTATTCATT
 42285  TAATAATATTAATATTAATATTAATATAATATTAGTGAACATCTATTAATATTTAATAAA
 42345  ATATATATAATTTATAATTTTCATATAATTAATATAATAATTAGGTTTATAAATAAATTA
 42405  TAATATATTATAAACAATATAATAAAATATATTATAAATCTATCTATATAATATATAAAT
 42465  TTATATATACATTAATAATATTTAATTATAATTATTTAAATATTTAATTTATTAATATTC
 42525  CCCGCGGGCGCCAATCCGGTTGTTCACCGGATTGGTCCCGCGGGGTTTATATTATTTAAA
 42585  TATTAAATATTAAATAATAATTTATATTATATTAATAAATATAATAAATTAAAAATATAT
 42645  GATTAATTATATAATAATAATAATAATTATTTTAATATTATAATTTATAAAATTAATTAT
 42705  ATTAATTATATTAATTCTTATTATATAATAATTATTAATAATAATTTATTTTAAAAAAGG
 42765  AGAAAATAAATTAATAAAAGTTTAAAAGTTCTTATATTAATAATTATATAATATTATATT
 42825  AAAGATTTTTATAATATATATATATAATATATTTATAGTTCCGGGGCCCGGCCACGGGAG
 42885  CCGGAACCCCGAAAGGAGTTTATTTAATATTTATATTTATATTAATATTTATATTTATAT
 42945  TTATATTTATATTCCTCTTAA
;     G-trnS(uga) ==> start
 42966  GGATGGTTGACTGAGTGGTTTAAAGTGTGATATT!TGA!GCTATCATTAGTCTTTATTGG
 43024  CTACGTAGGTTCAAATCCTACATCATCCG
;     G-trnS(uga) ==> end
 43053  TAATAATACATATATATAATAATAATTTTAATATTATTCCTATAAAAATAAAATAAATAA
 43113  ATAAATAATAATAATTAATTAATTTTAATAAATATAAAATATATAAAAATAATAATAATA
 43173  ATAATTATTATTTTAATAATATTATTTATATAATAGTCCGGCCCGCCCCGCGGGGCGGAC
 43233  CCCGAAGGAGTCCGACTGAAGGAGTGCGAGACCCCATGGGAACCCCTTTTTTATTCTTAA
 43293  GAAGGGATTTTATTTTATTAATTAATAATAATATATTAAAAATTATAAATAATTAATAAT
 43353  TCTTTATATTTATATATATATATATATATTTATATATTTATATATATATTTTAATAATAT
 43413  TATGATATATTTTATTTTATAATATTTTTATATATAAAATTATAATATTTTATTTTATAA
 43473  AATTATTCATATATAAATTATTAATAATAATTATTTTTATTTGGAATTTATATTATTATT
 43533  ATAAAGAATATAATGTTATTAATAACTGCAAAAAATATCTAATATATTATTATTTATAAT
 43593  AATAAATAATATTATAATAAGGATGCATATTATATATATATATATATTTCTATTTATATT
 43653  AATATTAATATTAATATGTATATATAATAGATAAAAAGTAAAAATAAAAAATA
;     G-rps3 ==> start ;; mfannot: alternative ATG start pos 43703
 43706  ATGAAATTAAAATTATTAAATATAATTTTATCAATAATAAATAAACTTAATAATAATAAT
 43766  ATTATTATTAATAATCTATTAGATTCATTAATAAATAAGAAATTATTATTAAAGAATATA
 43826  TTATTAGATATAAATAATAAAAAAATAAATAATATAAAAAGAATATTAAATAATAATAAT
 43886  ATAAATATTAATAATAAATTACAACATTTAAATAATATAAATAATTGAAATCTACAAATT
 43946  TATAATTATAATAAAAATATAGAAATTATAAATACTATAAATGATAAATTAATTAATAAA
 44006  TTATTATATAAAATAATAACTTTAAAATTAAATAATATAAATATTAATAAAATTATTATA
 44066  AGTAAACTTATTAATCAACATAGTTTAAATAAATTAAATATTAAATTTTATTATTATAAT
 44126  AATGATATTAATAATAATAATAATAATAATAATAATAATTATTATATAAATATAATAAAT
 44186  AAATTAATAAATATTATAAATAATAATATAAATAATAATTTATGTAATATTTTAAGTTAT
 44246  TATTATAATAAAAAAGTAACTATTGAACCTATTAAATTATCATATATTTATTTAAATAGT
 44306  GATATTTTTAGTAAATATATTAGTTTAAATGATATAGATAAATATAATAATGGTATCTTA
 44366  ACTAATTATCAACGTATATTAAATAATATTATGCCTAAATTAAATGATCATAATATTTCT
 44426  ATAAATTATATTAATAATATTAATAATATTAATAATAATAAATATAATAATATAATTAAT
 44486  TTATTAAATAATAATAATAATATTAATAATAATAATAATTATAATAATAATAATAATAAT
 44546  TATATTGGTAATATTAATAATATTTATAATAATATAACTATTGATAATATTCCTATAGAT
 44606  ATTTTAATATATAAATATTTAGTTGGTTGATCTATTAAATTTAAAGGTAGATTAAGTAAT
 44666  AATAATGGTAGAACTAGTACACTTAATTTATTAAATGGTACTTTTAATAATAAAAAATAT
 44726  TTATGAAGTAATATTAATAATAATTATAAATTAAATTATATCCCTTCTAATCATAATTTA
 44786  TATAATAATTCTAATATTAATAAAAATGGTAAATATAATATTAAAGTTAAATTAAACTTT
 44846  ATTTAA
;     G-rps3 ==> end
 44852  TATATATATTAATAGTTCCGGGGCCCGGCCACGGGAGCCGGAACCCCGGAAGGAGAAATA
 44912  AAATAAATATAATAAATAAAATAAATAAATAAATAATATATATATATATATAAATATATA
 44972  AAATAATATTTACTTTTTATATATATATAATTATATATAAATAAAATATAATATAATATC
 45032  ATATAATTATATAAAAATAAAATTATAATTTATTTATATTAAAAATATTAATTAATTAAT
 45092  TTTTTTATATAATTATTATAATAATAATTTAATTAAAAATAAATATCAAATAAAATTATA
 45152  AATTAATCCTCTTTCTTAAAAATAAAAAGGGGGTCCTATTTATATTTTATTATTATAAAT
 45212  GATTATTATTAATAGTTAATTAAATAAAAATATATATATATATTACTATTATAATTATTA
 45272  TTAATATATTAATTATTAAATTATATAAATTAGTTATTTATATTAATATATTTTATATTA
 45332  ATATATAATACTCTTTTTTCTATTATATTTTAATATATAATATTAAAAATAAATAAAATA
 45392  ATATTCTTAATTTTTATTCTTTATCTTCTTTAATCAAACTCCTTCTTAAATAGGGGTTCG
 45452  GTCCCCCTCCCATTAGGGAGGGGTCCCTCACTCCTTCGGGGTCCGCCCCGCGGGGGCGGG
 45512  CCGGACTATTTTAAATTTTAATTTAAATTTTATAAATATAATATTTAATTATAGATTTAA
 45572  TAATAATATATAAAAAATATATATATGGTTAATATATATAAAGATTATAATCTTTTTATT
 45632  AAATAAAGGAAAATTTATTATATAATTTTTCTCTATAGTTATATATTTAAAACTTATTTT
 45692  TTTTTTATAAATAATAATTATAATAAATAATATTAATTATTTATTATATAATTAATTGAC
 45752  CCCCATGCTGGGTTCCGGAACTCCTCCTTCTCGCGATGTTAACACCTATTATATAACTAT
 45812  AACTATAACTATAACTATAACTATAATTATAATTATAACTATAACTATAAATATTCATTT
 45872  TAATAATAATAATAATAATAATATTAATATAAATAGTCGAAGAATATATTTATTTATTTT
 45932  AATATAAATAAGAATAAAAAGTTTCAATTAATTTGAATTTGGAATTAAATTATTACTTCA
 45992  TATGGGGTTATGGATTTCGTTCGGAACTCCTCCCTCCTACCTCTATTTATTAATTATAAA
 46052  TCATAAATTATTATTAATTAATAATAATAATTTACTCGAGGTTCATACCTATTTTAATAT
 46112  TAATATTGATAAAATATATATTCACTAAAAAGTATATAATTTACTCAATTTATACTATAA
 46172  TTTTATATTTTTTATTATAATTTAATTATTTCAAATAAAGTAATTATAATAATATATATC
 46232  CTTTATTAAATATATATTAATTAATATATATATAAAAAGTAAATATTATTAATTGTATAT
 46292  AATTATAAATAATTAATATTTATTAAAATATATATAATTTATAATTTTCATATAATTAAA
 46352  TATAATGAATAATATAACACAATGTAATTTAATTTAATTTAATTACATAATAAATTTATT
 46412  ATTATTATAATTATTATTTATTTATTTATTTATTATTATAAATTATAAATATTATTATAA
 46472  TTAAAATCAATTATTAATTATTAATGATAAATAATTAATGATAAATTATCAATAACCAAT
 46532  TAGATTATTTATCGATATTTAATTATATTATATTATATTATATTATATATATATATATAT
 46592  ATTATATTATAAAATTTATTTATAAATATTTGTTTATTTATTTATTTATTGAATAACAAT
 46652  AGAATTAAATATTGTCAATAAATAATAAATAATGTTTAATATATATTATATTATATTAAT
 46712  ATTAATATTATTATTATTTTTTTTTATTATATTAATATAATTTATAAAAATATAAAATTA
 46772  TTATTTTTATTATAATTTATATATATATAATATATATATTTATTAAAATATTTTAAGAAA
 46832  GGAGAAAAATAATTAAATTAAATTAAATTATTTATTATTATTATTATTATTTATATAATA
 46892  ATATATTATTTAAATATTTATATATTATTTTTATATTAATATTTATAGATGGGGGTCCCT
 46952  ATTATTATTGAAAATAATAATTATTAATGGACCCCAGATAGCTTCTTGTTTATCATTTAT
 47012  ATATATATATATATTATTAATTATTTTATTCTATATAATATTATTATTAATTATTTAATT
 47072  AATATTATAATCATATAATTTAATATTTTATTTAATTTTATTAAAATTTAATATATATAT
 47132  TTTTATTATTATTTAATTAATTTATAAATATAAAATATTCTTAATATTAAAAATAAATAA
 47192  ATAATAAAGTTTATAAATCATATATTATAATTATTTATTATTTTTATATTATATTAATAA
 47252  AATATTATTATTATAAAAAAAATAGAAATTTTATAATATTTTTATATATTTTTAATTATT
 47312  ATTATTAATATTTATTAAAGGAAATATAAAAACCGAAGGAATATTATAATTATAATTATA
 47372  ATTATTATTATATTTAATTTATTATTATAATAATAATAATAGTCTGCTCCCCTCTTTATC
 47432  TTTATCTTTATCTTTATTTTTATTTTAAAGAAGGATATTTAATAATTTATAATATTTAAT
 47492  TCATATATATATATATATATTTTATTTTTTATATATATATTTAATATATTATATTTATAT
 47552  TTATATTTATATTATTATTATATTTATATTATATTATTTAATTATTTTTTAATAATATAT
 47612  TATTAATATTTTACCTTTTGATAAATAAAAATTTATTAAAAATTTTATAATAAGTATTAA
 47672  AATATCATAAAAGTATAATATTTATATAAAATGTATAAATTTATAATCTTCTAATTAAAT
 47732  TAAATAAATAAATAAAATAAAATAAACTCCTTTTGAGATTCACACCTATTTTATTAAAAA
 47792  TAGGTATTCACTTAATTAAATTAAATTAAATTAAATTAAATTAAATTAAATTAAATTAAA
 47852  TTAAATTAAATTATGGATAATTTATTTAATAAATATATATATTAATTATAAAATAATAGT
;; mfannot:     /group=IB(5') (2.26e-05)
 47912  ccggcccgcccccgcggggcggaccccgaaggagtccggccgaaggagtctgcccctttt
 47972  ttatttaatatttaaagaaggatatatttataatttatcataatattatttaataagaaa
 48032  ttattaattaattaattaattaatttatttattgtttatatttattaatattaatataat
 48092  aaaaatgtaaaatacttaatattattaatattattatatataatatatataataatatat
 48152  tatatttatatctcctttattccttttacccccgctagggacttattatattattatata
 48212  tttcttcgatgactttatatatattttatttttataaaaaatatttatatattattattt
 48272  acaataataattattaatagtccggccgccccgcggggggggaccgaacccctatttaag
 48332  aaggagtgcgggaccccgtgggaaccgcatccctttttatttttaattaagaaggagtct
 48392  tttttctatttattaataataactataaattatatttaaaataataatttacttgttata
 48452  atcttaatgttccggggcccggccacgggagc
;; mfannot:
 48484  CGGAACCCCGAAAGGAGAAGTATATAAATATTTACTTGTTATAATTTATTATATATTTAT
 48544  AACCTCCTTCTTAAAATTATCTTTACTTTATAATAAAAATTAATATAATATAATCTGATA
 48604  ATAATCGAATTTTATTATGTTTAATTTAATTAATAATAGACAATTATTATTATTATTTTA
 48664  CTTATTAATATTAATTTATATTTATATATATAAATATTATTAATTTTATATTAATTTTTT
 48724  ATTAATTATTTATTTTTATATTCATATTTTTTATTAATATTATTTTTATTAATAACTTTT
 48784  AAAATAACTATAAACTATATATTATTTATATTTATATTTATAATAAATGAAACAATTATA
 48844  ATAAAAATTACAATTACAATTATATTATAATT
;     G-orf116 ==> start
 48876  ATGATTACAATAGGGTTAAACATTACCAGTTGTTCACAGGTAATGTTTAACCCGTATTAT
 48936  TATTTATTATATTATATATATATTAAAATATTAATATTAATATTAATATTATATTATATT
 48996  ATATTATATTATATTATATTATATTATATTATATTTATAATTATATTATATAATTTATAT
 49056  ACTTTTATAATTCTTATTATTATTTATTTATTATTTATTTATTATTATTTAAATATATTA
 49116  TTATTATATATTAATAATATATATATTATTTTATATATTTTATTTAATATAAATTATTTA
 49176  TATTTTTATATTTTATTATGAGGGGGGGGTCCCAATTATTATTTTCAATAA
;     G-orf116 ==> end
 49227  TAATTTATCATGGGACCCGGATATCTTCTTGTTTATCATTTATTATTCTTATTATTTGGT
 49287  TTTTATTTAATATTTATAATTTATTTTATACAATTTATTATATTGTTTATACCTTATTAT
 49347  TATTATATAATATATTATATTATTATAATAATTTAATTAATTATATTATAAAATATTAAC
 49407  TAATGTGTGCTCTATATATATTATTCATTCTAGTTTCTAATCACCCACCCCCTCCCCCTA
 49467  TTACTTATATATCTAGAAATAAAAATACATAACATATATTTTAAATATATATATATAATT
 49527  ATATAATAATTATTATATATAAAATATATATATATATAATATATATTTATAAAATAATAA
 49587  TAATAAATATTATTACTCCATTAGGGGTTTTGGTCCCATATCGGGAACCGAAACTATAAT
 49647  AATATATAATATTATAATAAAGATATTCTTATTTATAATATATTATTAAATAAATTAATA
 49707  ATAATTATAATATATATATATAATATATTATAATATATTTATTCGAAAACTTTTTATTTA
 49767  TTATAAAATAAAATATTTTATTTATTATTTAGTTTTTTTATTAAACATTTTTATAAAAAT
 49827  ATAAATGTTAATAATATTATGATTAATAAGTAATAATAAATTTATTTATTTTTATTAATT
 49887  ACTTCTTCGAGGTATTAGTATCAGTATCAGTATCGTAAAAAACGGGTGACTAAAATATAT
 49947  ATATATATAAAATTATAAATAAAAATATTATAATAATTTTAAATAAATAAATATCAATAT
 50007  ATTATTATTATTTATATTATAATAAATATTATCTAATAATAGTCCGAACCCCTTTTTTAT
 50067  TTAATTTTATTTAAAGAAGGAGTGAGGGACCCCTCCCGTTAGGGAGGGGGACCGAACCCC
 50127  GAAGGAGATAATTAGATATAATTATATTTTATTTTATATAAATTATATAATATTATATAA
 50187  TAATAATTATATAATAAGTTAATAATAATTATATAATAAGTTAATAATAATCATATCTCC
 50247  TTTATAAATGAACTTTTATTAAATATATTTTATTAAATATTAAATATATTTTTTATAATA
 50307  TTAAATATATTTTATTAAAATATTAAATATATTTTATTAAATATTAAATATATTTTATTA
 50367  AATATTAAATATAAATAAAGGTTTATATTATAATTTATTATTTATATCTTCTTTATAAAT
 50427  TAATATTCGTATTAGATCCTTATTTAATTTATAATCCTTTAAAAAACTTTTAATAAATAT
 50487  AATATAATATATATATAATTTTTATTATTTTTATATTATTTTTATTATTTAAATATATTA
 50547  TATATTTCATTATAATAATTATTTAAAAAGTTATTTAATAAATAATCTGATATTATATTT
 50607  TATAATTAATTTTATTTATTTTATTTATTATATATATTATTATATATAATTAAAATTATA
 50667  ATTACAATTATAACTATAATTAAATTAAATTAAATTAAATTGGATTAAATTAAATTAAAT
 50727  TGGGCGCCAAGCCGGTTGTTCACCGACTTGGTCCCAATATAATATGATATAATATAATAT
 50787  ACTATATGATATAACATAAATATAATATACTATATGATATAACATAAATATAATATACTC
 50847  CTTCGGGGTCCGCCCCCCGCGGGGGCGGACCGGATTATATGAATATATTATTATTATTAT
 50907  AATTATAAAATTATAATAAATAAATAAAATTTCTTTAATAATTATTAATTAATATTATTA
 50967  ATTTATTTACAAATATTTTATTAATTTTTATTTTTATTAAATATAAATATATAAATATAT
 51027  ATATATTTATTTATAATATTATTTATATTTATTATATATTATTATTAAATATATTTTTAT
 51087  TATATATCATTAAATATTAATATGTTATTATAGTGGTGGGGGGTCCCAATTATTATTTTC
 51147  AATAATAATTATTATTGGGACCCCGGATATCTTCTTGTTAATCAATTATTATATTATTTA
 51207  ATTTATTTATTTCTTATTTATAATTTATTTTATATAATTTATTATATTGTTAATACTCCT
 51267  TCGGGGTCCCCGCCGGGGCGGGGACTTTTATTTATATTATTAATTATATTATATTATTAT
 51327  AATATATTTAATTGATTATATTATAAAATTATAACTAATGTATGCTTTGTATTTATTGAA
 51387  TAGTTTGGTTCTTATCACCCACCCCCTCCCCCTATTACTTATATATTTGGTAATTAAAAA
 51447  TATAACTTATATAAATATTTAATAAATATATATTAAATATATTATTATTAATAATTTATT
 51507  ATTATATAATAAAATAATAAATATTATTAATGATTTAAATTATATAAATATTTATTATTA
 51567  AATAAATAATTATACTTTTTCCTTTCGGGGTTCCGGCTCCCGTGGCCGGGCCCCGGAACT
 51627  TAAAAATAATATATATATATATAAAAGTATTTTATAATAATTAGTTTAATTATTATTCTT
 51687  TTTTTTATTAAATATAAAATCATTTTAGGTTATTAATTTTTATTTATTAAAAATAAATTT
 51747  TATAATTAATATTTCTCCTTTCTTAAAATAAATAATATTATTATTATAATTATTAATTAA
 51807  TGAATACTCTTTTGGGGTTCGGTCCACCCTCCCGTATACTTACGGGAGGGGGTCCCTCAC
 51867  TCCTTTTGAGACTTTAATTTTATAAATATAAATATAAATATAATAAGATGTTAACTCTTT
 51927  TATAAATAAATAATAAATATAATTCTATTTTTAATAATAATATATAATATTTTTATAATA
 51987  AAATATATAAATAATAATATTTATATATATATATATACTTTTTTTTATATAAGAATAATA
 52047  TATATAGTTCACATTGGAGGCGAGTAAAAGGAGATAAGAAATATAATATAATATAATAAT
 52107  AAAAATATAATGAATAATAATAATAAAAATTTATATAATAACAAAATAGTCCGACCGAAG
 52167  GAGATGAGATTATTAATATTATTAAATAATAAAATGTATTAATTATAAAATATAAAACCT
 52227  ATAAATAATTTATAATATAATTTATATTATGATAATAATAATATATATATTATAATATTT
 52287  TATATATATATTTATTATATTTATATTTATATAAAAAAGTGAAATTGATTAATTAATTAA
 52347  TTTATAATTAATAATTATTAATATAATCCGGCCGAAGGAGTGAGGGACCCCTCCCTAATG
 52407  GGAGGGGGACCGAACCCCTTTTTATTCTTAAGAAGGAGTGAGGGACCCCTCCCTAATGGG
 52467  AGGGGGACCGAACCCCGAAGGAGTTTATTATATATATTAAATAAGATTTATAATATAATT
 52527  AATATATATTTTAATAAATATAAAAGATTATATTATAAAAAGTATATTTTATATTTATAT
 52587  TTATATATATATTTTATTTATTATTATTATTATTATATATATAAGTAGTAAAAAGTAGAA
 52647  TAATAGATTTGAAATATTTATTATATAGATTTAAAGAGA
;     G-rnl ==> start
 52686  TAATCATGGAGTATAATAATTAAATTTAATAAATTTAATATAACTATTAATAGAATTAGG
 52746  TTACTAATAAATTAATAACAATTAATTTTAAAACCTAAAGGTAAACCTTTATATTAATAA
 52806  TGTTATTTTTTATTATTTTTTATAATAAGAATAATTATTAATAATAATAAACTAAGTGAA
 52866  CTGAAACATCTAAGTAACTTAAGGATAAGAAATCAACAGAGATATTATGAGTATTGGTGA
 52926  GAGAAAATAATAAAGGTCTAATAAGTATTATGTGAAAAAAATGTAAGAAAATAGGATAAC
 52986  AAATTCTAAGACTAAATACTATTAATAAGTATAGTAAGTACCGTAAGGGAAAGTATGAAA
 53046  ATGATTATTTTATAAGCAATCATGAATATATTATATTATATTAATGATGTACCTTTTGTA
 53106  TAATGGGTCAGCAAGTAATTAATATTAGTAAAACAATAAGTTATAAATAAATAGAATAAT
 53166  ATATATATATATAAAAATATATTAAAATATTTAATTAATATTAATTGACCCGAAAGCAAA
 53226  CGATCTAACTATGATAAGATGGATAAACGATCGAACAGGTTGATGTTGCAATATCATCTG
 53286  ATTAATTGTGGTTAGTAGTGAAAGACAAATCTGGTTTGCAGATAGCTGGTTTTCTATGAA
 53346  ATATATGTAAGTATAGCCTTTATAAATAATAATTATTATATAATATTATATTAATATTAT
 53406  ATAAAGAATGGTACAGCAATTAATATATATTAGGGAACTATTAAAGTTTTATTAATAATA
 53466  TTAAATCTCGAAATATTTAATTATATATAATAAAGAGTCAGATTATGTGCGATAAGGTAA
 53526  ATAATCTAAAGGGAAACAGCCCAGATTAAGATATAAAGTTCCTAATAAATAATAAGTGAA
 53586  ATAAATATTAAAATATTATAATATAATCAGTTAATGGGTTTGACAATAACCATTTTTTAA
 53646  TGAACATGTAACAATGCACTGATTTATAATAAATAAAAAAAATAATATTTAAAATCAAAT
 53706  ATATATATATTTGTTAATAGATAATATACGGATCTTAATAATAAGAATTATTTAATTCCT
 53766  AATATGGAATATTATATTTTTATAATAAAAATATAAATACTGAATATCTAAATATTATTA
 53826  TTACTTTTTTTTTTAATAATAATAATATGGTAATAGAACATTTAATGATAATATATATTA
 53886  GTTATTAATTAATATATGTATTAATTAAATAGAGAATGCTGACATGAGTAACGAAAAAAA
 53946  GGTATAAACCTTTTCACCTAAAACATAAGGTTTAACTATAAAAGTACGGCCCCTAATTAA
 54006  ATTAATAAGAATATAAATATATTTAAGATGGGATAATCTATATTAATAAAAATTTATCTT
 54066  AAAATATATATATTATTAATAATTATATTAATAATATATATAATTATATTATATATTTTT
 54126  TTTATATAATATAAACTAATAAAGATCAGGAAATAATTAATGTATACCGTAATGTAGACC
 54186  GACTCAGGTATGTAAGTAGAGAATATGAAGGTGAATTAGATAATTAAAGGGAAGGAACTC
 54246  GGCAAAGATAGCTCATAAGTTAGTCAATAAAGAGTAATAAGAACAAAGTTGTACAACTGT
 54306  TTACTAAAAACACCGCACTTTGCAGAAACGATAAGTTTAAGTATAAGGTGTGAACTCTGC
 54366  TCCATGCTTAATATATAAATAAAATTATTTAACGATAATTTTATTAAATTTAGGTAAATA
 54426  GCAGCCTTATTATGAGGGTTATAATGTAGCGAAATTCCTTGGCCTATAATTGAGGTCCCG
 54486  CATGAATGACGTAATGATACAACAACTGTCTCCCCTTTAAGCTAAGTGAAATTGAAATCG
 54546  TAGTGAAGATGCTATGTACCTTCAGCAAGACGGAAAGACCCTATGCAGCTTTACTGTAAT
 54606  TAGATAGATCGAATTATTGTTTATTATATTCAGCATATTAAGTAATCCTATTATTAGGTA
 54666  ATCGTTTAGATATTAATGAGATACTTATTATAATATAATGATAATTCTAATCTTATAAAT
 54726  AATTATTATTATTATTATTAATAATAATAATATGCTTTCAAGCATAGTGATAAAACATAT
 54786  TTATATGATAATCACTTTACTTAATAGATATAATTCTTAAGTAATATATAATATATATTT
 54846  TATATATATTATATATAATATAAGAGACAATCTCTAATTGGTAGTTTTGATGGGGCGTCA
 54906  TTATCAGCAAAAGTATCTGAATAAGTCCATAAATAAATATATAAAATTATTGAATAAAAA
 54966  AAATAATATATATTATATATATTAATTATAAATTGAAATATGTTTATATAAATTTATATT
 55026  TATTGAATATATTTTAGTAATAGATAAAAATATGTACAGTAAAATTGTAAGGAAAACAAT
 55086  AATAACTTTCCTCAAAAAATAATTATGGAAAGAATTAAATTAATATAATGGTATAACTGT
 55146  GCGATAATTGTAACACAAACGAGTGAAACAAGTACGTAAGTATGGCATAATGAACAAATA
 55206  ACACTGATTGTAAAGGTTATTGATAACGAATAAAAGTTACGCTAGGGATAACAGGGTAAT
 55266  ATAACGAAAGAGTAGATATTGTAAGTTATGTTTGCCACCTCGATGTCGACTCAACATTTC
 55326  CTCTTGGTTGTAAAAGCTAAGAAGGGTTTGACTGTTCGTCAATTAAAATGTTACGTGAGT
 55386  TGGGTTAAATACGATGTGAATCAGTATGGTTCCTATCTGCTGAAGGAAATATTATCAAAT
 55446  TAAATCTCATTATTAGTACGCAAGGACCATAATGAATCAACCCATGGTGTATCTATTGAT
 55506  AATAATATAATATATTTAATAAAAATAATACTTTATTAATATATTATCTATATTAGTTTA
 55566  TATTTTAATTATATATTATCATAGTAGATAAGCTAAGTTGATAATAAATAAATATTGAAT
 55626  ACATATTAAATATGAAGTTGTTTTAATAAGATAATTAATCTGATAATTTTATACTAAAAT
 55686  TAATAATTATAGGTTTTATATATTATTTATAAATAAATATATTATAATAATAATAATTAT
 55746  TATTATTAATAAAAAATAT
;     G-rnl ==> end
 55765  TAATTATAATATTAATAAAATACTAATTTATCAGTTATCTATATAATATCTAATCTATTA
 55825  TTCTATATACTTATTACTCCTTATGGGGTCCCGGTTGGACCGAGACTCCTCCCTTGCGGG
 55885  ATTGGTTCACACCTTTATAAATAAATAATAAATAATAAATAATAAATAATAAATAAAGGT
 55945  GTTCACTAATAAATATATATATATATATATATATATTATATTATAATATTATTTAATACT
 56005  TAATATATTATATATTTTATATTTAATAAATAAAAAAAATATTAATAAATAATAATATTA
 56065  ATAATAAAGAAATTATAATTAATACCCTTTATATATAATTCTAATTAATTAAATTAAATA
 56125  TTTATATATAATAATCAATATATTATTAATTTAATAATTATTATAATAGTTTATAAAAGA
 56185  TATATTTTTATATTATATTTAATAAAGATTACTTTTTTTATTATTATTTTTATATATTAT
 56245  ATAATATTATTAATTTTTATTATAATATTATTTACTTTTTTATTGGATTATTTATTTATT
 56305  TATTTATTTATTAATTAATTAATTAAATATTTATTAATTAATATATATATTAAATATTAA
 56365  TATTTCATTAAAAAAAGAGATATATGAATAATATATTATGTTATATTATATTATATAATT
 56425  ATATTATTTTTTATAATATTAATAATTAAAAATAAGAACTTATTTAAAAATTATAATTAT
 56485  AATAATAAATTAATACTTTTTAATTTATAAAAATATAAATTTCTTTATATATATATATAT
 56545  ATTATTATTTATATTAATCATAATTTTAATATTTATAATAAATTTATATAAAATCAATTA
 56605  TAATATTATATACTTTTTATATACTTTATAATCTTTATATCTTCACCCACCTTTTTTTTA
 56665  ATAATATATTATATTAAAAATATAATAATTTATATGATTTATTAATACTTTTTATATAAT
 56725  TATATTATTATTTTTTTTTTATAGATGTTATATTATTTTTTATAATAATTTTTTTTATTT
 56785  AAATAAAATTTATAACTCCTTCTTAATTAAAGATAAAAGGGGGTTCCCCCCTTAAGTATA
 56845  AGTATAAGTATAAGTATAAGTATAAGTATAAGTATAAGTATAAGTATACGGGGGGGGGGT
 56905  CCCTCACTCCTTCGTTAATTTATATATATTATTAATAATTATTTAATTTTTATTATTTAT
 56965  TTATATATAAAAATATTTTAAAATTATTAATATTTATAATAGAATAAATATTATAAAGTA
 57025  TAATTATAAATAATTAATTATTTTAATAATAATAATATATTTATTATTATATAATAAATA
 57085  TATTATAAATAATA
;     G-trnT(ugu) ==> start
 57099  GTTATATTAGCTTAATTGGTAGAGCATTCGTTT!TGT!AATCGAAAGGTTTGGGGTTCAA
 57157  ATCCCTAATATAACA
;     G-trnT(ugu) ==> end
 57172  ATAATAATAATAAAATATTAAAATAAATATAATATTTATAAAAAATTTATTAATTTATAT
 57232  AAAAAATATATATATAAATAATAATTATAATAAAACATTTTATAATCAATAATTTAATAA
 57292  ATAATCTTCTTATTATAATATTATGTTTAAATATTACTCTTTATGAGGTCCAACAAACTA
 57352  ATAAGATATAAATATATATATATTATATAATAATAATAATAATAATATATTATTTAATAT
 57412  ATTATCAAGAAGATAAATATAAATAATATTTTAATAATTTTAAATAAATCTAATTTATAT
 57472  ATTAATAATTTAATAATCTTAATATTTATTATCATTATTTCATATTTATATTATATAAAT
 57532  ATTTATTTAAATAAAAATATTAAAGAGTTTATTTTATTTATTATAAATTATTTAATAAAA
 57592  TATATATAATAATATATAGAATAAAGATATAAATAATTATAAGTATATAAAGTAATAAA
;     G-trnC(gca) ==> start
 57651  GGAGATGTTGTTTTAAGGTTAAACTATTAGATT!GCA!AATCTACTTATTAAGAGTTCGA
 57709  TTCTCTTCATCTCTT
;     G-trnC(gca) ==> end
 57724  AAATAAATAATATAATAATAAAATATTATAAATAAATATATTATATTTAGAATAATTATA
 57784  TAATAAA
;     G-trnH(gug) ==> start
 57791  GGTGAATATATTTCAATGGTAGAAAATACGCTT!GTG!GTGCGTTAAATCTGAGTTCGAT
 57849  TCTCAGTATTCACC
;     G-trnH(gug) ==> end
 57863  CTATAAATAATAATAATAATATATTTTATTATTCTTAAATTTTATTATTCTTTATATTAT
 57923  ATATATATATAATATTAATATTATTACTTTTTAATAACAAAATATTATAATTAATTGATA
 57983  TATATATACCAAATATAATTAATTGAAATTAAATAATAAATAAAATATTTACTTCTTTAT
 58043  TAAAATTCTAATTAATTGATTCTTTTTATTGAATATTAAATTCTATTATAACTTATTAAT
 58103  TAATTAATTAATTATAATAATAATAATATTTATTATTAAATTATTAAATATTTATTATTA
 58163  TATATAAGATTTAATTTTAAATATTAATAAAAAAGAATAAAAATAAATAAAATGAATAAT
 58223  ATTTCTTTATCTCTTTCGATCGGACTCCTTCGGGGTCCGCCCCCGCGGGGGGCGGGCCGG
 58283  ACTATTTATTATTATAATATAATATTTAATCAATAGATTTATAATTTATTTAATGAATAT
 58343  TTTATAAATATGTAAAACAATTCCTTTTTATTATTATAAATTTTTCATTATTTATTTATT
 58403  TATTTATTTATTTATTCAATATATAAAAATAATTATAAAAAAGATTATTAAAAATAATAA
 58463  TTTAATGATAAATATATATTATATATATTAATATAAAAATAATAAATATAAATATATTAT
 58523  GTAAATATTATATAAATTTGTATATGTATATATTATAATAATGTTATATAAGTAATAATA
 58583  TAATAAAATATTTTATGTAATTTATATATATTTATAATTATAAAATAAAAATATTATAAA
 58643  TAATAAAATTAATAATAATAATAATTTTAATAAAATAAATTATATATTTAATTTTATTAT
 58703  GAAGTTTATACTTAATATAAATTATATTTCCTTTATAAATTATTAATATATCCTTTTTAA
 58763  TTAAATAAAATAAAAATATTATAAATATTAATAATTAATTTTTTATTTATATTTATATAT
 58823  ATATTAAAGATTAAATATATTATTAATACTAATTTATAATTTATTATTAATAAATAGTTC
 58883  GACTTAAATTATAATTTAATAATTTTTATTTATTAATAGTTTTATTATTAATATAAAAAG
 58943  AGTAAGGATAATAATAAATTCTTTTAATTTATTTTTAATAAAATATAATTTTAAAATAGT
 59003  TTTATAGTCCGGCCCGCCCCGCGGGGGGGGGCGGACCCCGAAGGAGTCCGGTCTGGCATT
 59063  AATTATAATAATTATATTAATATTATTATTATTTATTATATTATAATATATTTATTTATA
 59123  TTTTATAATATTAATAATTATTTTATATTTAATAAATATAATATATATATTATTTTTTTT
 59183  AATAACTATCTAATTAATA
;     G-trnL(uaa) ==> start
 59202  GCTATTTTGGTGGAATTGGTAGACACGATACTCT!TAA!GATGTATTACTTTACAGTATG
 59260  AAGGTTCAAGTCCTTTAAATAGCA
;     G-trnL(uaa) ==> end
 59284  ATAAATATATATAATATATATAATATATATAAA
;     G-trnQ(uug) ==> start
 59317  TGAGTCGTAGACTAATAGGTAAGTTACCAAAAT!TTG!AGTTTGGAGTTTGTTTGTTCGA
 59375  ATCAAACCGATTCAA
;     G-trnQ(uug) ==> end
 59390  TATTATAATATATATATTATTTATATATAAATATATAATTATACTCCTATTTTTATATTA
 59450  ATTAATTAATTAATAATATATGATAATATAAAAATTATTGAATTATTAACTCTTATTAAT
 59510  AATAATAATAATCATAATAATAATATATATATATATAGTATATATATAAAAGTTTTATTA
 59570  TATTATATTATATTATATTATATATTTATTTATATATAATTCTTATTAATTGAAAAAGAA
 59630  TAATTAATAATCTTATTAAAAAATAAATACTTTCATTTTATTTTATTTAATTTAATTATA
 59690  ATATATAAATATTAAAAAAAGGATATAAGTTTTTTATAAGATATAATATATATATATATT
 59750  AAATATAAAGAAGTTAATATTTATATTTTAATTATAAAATGTTAATACTCTTTCGGGGAC
 59810  TTATTAATTAAATTATTAATTAATAATAATTTATGATTTATAAATAATAAATAAAGGAAT
 59870  AAGTATCAATTAATTAATATATTATATTTAATATTTTATATTTAATATTTAATATTTAAT
 59930  ATTTTAAGTTCCGGGGCCCGGCCACGGGAGCCGGAACCCCGAAAGGAGTAGTATTAATTA
 59990  TGGATAGTGAGGGTGGATTTAATCCTTTTGTTATGTTATTAATTAATTAATTAATTTATA
 60050  TATATAAAATATTTTAATTAATTTTTATATAAATATATATATATATATATATTAATAATA
 60110  GTAATATATATTATGTATAAACAATA
;     G-trnK(uuu) ==> start
 60136  GAGAATATTGTTTAATGGTAAAACAGTTGTCT!TTT!AAGCAACCCATGCTTGGTTCAAC
 60194  TCCAGCTATTCTCA
;     G-trnK(uuu) ==> end
 60208  TAATATTATATATATATATTTCCCTTTCTAAAAATAATAATAATTATATATAATAATAAT
 60268  ATAATTATATATATATATATTATAATAATAATAATAATAAATAATAATAATTATTTTTAT
 60328  TAATAATATTAATATATTATAATTATTAATAAATATTAATAAAAATA
;     G-trnR(ucu) ==> start
 60375  GCTCTCTTAGCTTAATGGTTAAAGCATAATACT!TCT!AATATTAATATTCCATGTTCAA
 60433  ATCATGGAGAGAGTA
;     G-trnR(ucu) ==> end
 60448  ATTATATTATATTAATAATCCCCCCCCCATTTTTAATTTAATTAAGAAGTTTAATTTACT
 60508  ATTTAATAATAAATGAAATAATAATA
;     G-trnG(ucc) ==> start
 60534  ATAGATATAAGTTAATTGGTAAACTGGATGTCT!TCC!AAACATTGAATGCGAGTTCGAT
 60592  TCTCGCTATCTATA
;     G-trnG(ucc) ==> end
 60606  ATTAATATTAATATAAATTAATATCCTATAATTAATTAAATACAAAATTATATTAAAACT
 60666  TATATTATATTATAATATTATATTATTATTATATAAAAATATAATAATAATAATATTTAA
 60726  TTTTATTTAATAATAATATTTTATATAATAAAATAATCATAGTTATAATATTTAATATTA
 60786  ATAATAATTTATTATAATTATTCTTTAATATACTTATTTATTATTATTTTAATAAATAAA
 60846  TAAATATAATTCTTATAAATATATTATAACAAAATATATTTATATTTTAATTAAATACAA
 60906  TATTATAAATATATATATATATATAAATATTTATATAAAAATAAATTAAAATATTTTAAT
 60966  AATTATTCTTTATAAATAAATAATGATAATAATAATTTATAATAATCTCCTTGTGGGGTT
 61026  CCGGCTCCCGTGTCCGGGCCCCGGAACTATAATATATTTTTAATATATTTTTATTACTCC
 61086  TATAATAATTTTTTTATTGATAAAAAAGTATATATAATATAATTAATATATTTCTTTTTA
 61146  TATAAATTATAAATATTATTTTATAATAAAAAAAGTATATATAATATTATATATTTAATA
 61206  AATAATATAATAATAATATAAATAAATATATATATATTATTAATATATTAAATTTTATAA
 61266  TAATAATTATAATAATAGTAGTAGGTATAAATTTTAATAAAGAGTTTTATTCCAATGGAG
 61326  TAATAATAATAATAATAATAAAATAAA
;     G-trnD(guc) ==> start
 61353  GGATCTGTAGCTTAATAGTAAAGTACCATTTT!GTC!ATAATGGAGGATGTCAGTGCAAA
 61411  TCTGATTAGATTCG
;     G-trnD(guc) ==> end
 61425  TATATTTATACTTAATATAAAAAAATAAATAATAAAATATATATATTTAATAATATTTTT
 61485  CTTTATTATAATAATATATAAAAATAAATAATAATCTTTTTTATTATTATATTTATTAAT
 61545  AATAAATTATTTTGTTATTATTATTAATTTATATTAATATTTTATATAAATTATTTATTT
 61605  AATCTTTCATTATATATTTAATATATTATTAATATTAATTAATATTTTATAATAAATAAA
 61665  TAAAATAAATATTTTAATATAATACTTATTTTTATATTTATTAATAATAATTAATTTTTA
 61725  TATAAATTTATTATTTCTTACAATATATTTATTACTATTATTTTTTAATAATCTTATATA
 61785  TAATATATAAAATATATATATATTATATATATATATAAATATAATATATATTATTATAAA
 61845  TATTTATAATCTTATTAATTAAATTATATTATATTAGATCATATTATATTATATTATATT
 61905  ATATTATTATTATTAATATTTTTATTTTTATTTTATATTTAATAGTAAAAAATCATAATT
 61965  TTATAATTTATTAATTATTATATAATTTCATTAATATATTTCTTCTTTTTTATTTATTTA
 62025  TTACTTATTAATAGTTCCGGGGCCCGGCCACGGGAGCCGGAACCCCGAAAGGAGAATAAT
 62085  ATATAAAATAATAATAATTTATTATAATTTATTAATTTATTAATTTATTTATTTATTTAT
 62145  TAATTTATTAATTTATTTATTATTATATTTTTTTTAATAAA
;     G-trnS(gcu) ==> start
 62186  GGAAAATTAACTATAGGTAAAGTGGATTATTT!GCT!AAGTAATTGAATTGTAAATTCTT
 62244  ATGAGTTCGAATCTCATATTTTCCG
;     G-trnS(gcu) ==> end
 62269  TAT
;     G-trnR(acg) ==> start
 62272  ATATCTTTAATTTAATGGTAAAATATTAGAAT!ACG!AATCTAATTATATAGGTTCAAAT
 62330  CCTATAAGATATT
;     G-trnR(acg) ==> end
 62343  ATATTATATTATATAATATTATATATTAATAAATATTATTTATTTATTTATTTATTTATT
 62403  TATTTATTATTATTAAATAAAAATATTTAATAAAATAATATAAAATATTATAATTATTTA
 62463  TATATTAATTATTAATTATTTATTATTTATTATATAAAAAGTATATAATTTTGTATTTTA
 62523  ATATAGGGTTAATTAATTAATTATTAATTTTTTATAATAAGATAATAATATATTAAAAAC
 62583  TTATTATAAATTTATAAAATAATATTTATTTAATTTGATATTATTTTTAATCTTTCATTA
 62643  ATATATATTTTATTATAAGTAATAATATAGTTTAATTTAATTAATATAAATAAATTACAT
 62703  AAGAATAATATTATAATAATATTATATATTATATAAAGAAATAATAATTTATATTTTATT
 62763  TTTTATAAATAATATAAATATAAATATAAATATAAATATAAATATAAATATAAATATAAA
 62823  TATAAATATAAT
;     G-trnA(ugc) ==> start
 62835  GGGGTTATAGTTAAATTTGGTAGAACGACTGCGT!TGC!ATGCATTTAATATGAGTTCAA
 62893  GTCTCATTAACTCCA
;     G-trnA(ugc) ==> end
 62908  ATAATTATATTATATAATATATATATTAATAAATTATATATATATATATATATATAAATA
 62968  TTAAATAAATATTATATTAATAAATAATATAAATTATCTAATCGAAGGAAATATTTATAA
 63028  TATAATATAAATATTTTAATAAATTAATAAATATTATATTAATAAATAATTAATAAATAT
 63088  ATAAATTATAATAAATTTTAATATTATTATATAAATTAATTAAATATAATAATTAATGAA
 63148  ATA
;     G-trnI(gau) ==> start
 63151  GAAACTATAATTCAATTGGTTAGAATAGTATTTT!GAT!AAGGTACAAATATAGGTTCAA
 63209  TCCCTGTTAGTTTCA
;     G-trnI(gau) ==> end
 63224  TATTATATATCATTATTATATAAAATATAAATATATATATTATAATAATAATAATAATAA
 63284  ATATAAATATAAATATAATTATATATATATATATATATAAATAAATAATTATTTAATTTA
 63344  TAATAAATATATATAGTTTTATTATTAATTATATTTAATAAATATTAATTATTAATTTTA
 63404  TATTTATAAATAAATTTATTACTCCTTCGGGGTCCGCCCCCTCCCCTGCGGGAGGGGAGC
 63464  GGACTATTTTATTAAAAATATTATAATTAAATAATAATATAAATAATTTATAATATAATA
 63524  ATATATACTTATAAATAATATTTAAATCTTATTATTAATTTATAAATCATAAATTATTAT
 63584  TAATAAATATCTCTTTTAGATAAATTGAACTTATATTTATATTATATATATATAGATATA
 63644  AATCTTAAATAGAGTAAATATATTATAATAATTATATAAATATATATATATTATATTAAG
 63704  ATAATAATATATATATATATTAATATATAA
;     G-trnY(gua) ==> start
 63734  GGAGGGATTTTCAATGTTGGTAGTTGGAGTTGAGCT!GTA!AACTCAATGACTTAGGTCT
 63792  TCATAGGTTCAATTCCTATTCCCTTCA
;     G-trnY(gua) ==> end
 63819  TAATTTATTATTAATTATATATTATTATAAATCCATTGAAATTAATATAATCCAATGAAT
 63879  AATTAATTTAATACATAATTTAATATATAAAATTATATATATATATACTTTATAAAAAAA
 63939  ATTATATAATAATTATATTAATATATTTATATATATAAATAAATAAATAATAATAATTAT
 63999  AATTATAATTATAATTAATTAATTAATAAATAAATAATAATTTATATTATCTTTATAATA
 64059  TATATATATACTTTTATAAAAAAGATATAAATAATTCTAAAATGTATATTTTTATTAATA
 64119  AAATTAATAATAAAATAATTATTATCTGTATTTAATAAAATTTAATTAAAGAGTTATATT
 64179  TCTATATATTTATATATTTATTTATTTATTTTAATAAAATATATAAAATAAGGGTTTTTA
 64239  TTTATTTAATTAATATATATTTATTCTTTTATATAATAT
;     G-trnN(guu) ==> start
 64278  GTCCTTATAGCTTATCGGTTAAAGCATCTCACT!GTT!AATGAGAATAGATGGGTTCAAT
 64336  TCCTATTAAGGACG
;     G-trnN(guu) ==> end
 64350  ATAATAATATATATATATTTTAATTTATATATCATATATATATATATATTAAAGAAAAAT
 64410  AATATAAAAAGTATGTATTAATAATAATAATAAATAAATAATAATAAATAATTTTATTAT
 64470  ATTATATTATATTTATTAATATATTTATTGATATTTATTAATTTAAGATTATTCATTAAA
 64530  TATATAATTATTAATAATTTAATATATTTTATAATTTTTATTATATTTTATGTAAGAAGA
 64590  AACTATTTTATATATTATATATATATATATAATTTTTATAAAATGATAAATTTTATATTA
 64650  TAAATATTATTAAAATATTTTTATAAATATTTAAATTATTTATAAAAAGGTATATAATAA
 64710  TAATTATTAATATTATATTATATTATATATTTATTTATATTATATATAATAATATATTTA
 64770  TATATATATTAATTAATAAATTAAATAAGTATCTATATTTTATATTATATTATATTATAT
 64830  TATATTATATTATATTATTTTATTTTATTAGTTCCGGAAGGAGAATAAAAAGTATTCTAA
 64890  AGAAATTATATATTTATTATTTTTATTAATATATTATAAATTAATAAAAAATAAATATGT
 64950  ATATATAAATTATATTTATTATGTTTAATTATTTATAATTTATTATAATAAATAGTATAA
 65010  GATATCTTATTTATATTTATATATAATAAAGAATATTATTAAACTAACACCTATATTATA
 65070  TATATTATATTATATAATATTATATATATATTAATTACTAAGAATAAATTTATAATTAGA
 65130  TAATATTTATATTTATTTATTTATTTAATTAACAAATATATTAATATTTTTAATTAATTA
 65190  ATAATACCTTTATATATATATATATATATATATTAATTTTAATTATATAATTATCTTTTT
 65250  TTATTAATAATCATAAATATATTATATATTTTATATAATAAGATTATAATTTTATAATTA
 65310  TTTTATTTTTTATTAAAAATTATTATTATTATAATTATTATATTATAATTATAAATTATT
 65370  AAAGAATATATTTATTAATATTTTAATAATTAATATCTTTTATTTATATTTATAAAATAA
 65430  GGTATAAATATTGATAATAAAGAGTAAATATTGTATTAATTATAATAATAATTATAATTA
 65490  AGGA
;     G-trnM(cau)_1 ==> start
 65494  GCTTGTATAGTTTAATTGGTTAAAACATTTGTCT!CAT!AAATAAATAATGTAAGGTTCA
 65552  ATTCCTTCTACAAGTA
;     G-trnM(cau)_1 ==> end
 65568  ATAATGATTATAATATTTATATATATATTAATAATATTAATAAATAATTACTCCTCCTAG
 65628  CAGGATTCACATCTCCTCCGGCCGGACTCCTTCGGGGTCCGCCCCGCGGGGGCGGGCCGG
 65688  ACTATTTTATTATTATTATTATTAAATAGATGTTCATTAAATAATTATAAATATAATTTA
 65748  TCTTTTAAATATATATATATAATATAATATTTAAATATATATTATAAATAAATAAATAAA
 65808  TAATTAATTAATAAAAACATATAATGTATATTTATCTATAAAAAATATTAATTAAATTAA
 65868  TATATTATTACAGATAAATAAATAAATAAATATAAATAATTATCCTTCTTTAAAATAAAA
 65928  AGAGACGGACCGGACTATTTTATTTTTAAATATATATTATATTAATAATATAAATATAAG
 65988  TATAAATAAAAATTAATAATATATTATATATATATTATATTAATAATAATAATAATAATA
 66048  ATAATAATAAATAATAACTCCTTACTTCATACCTTTATAAATAAGGTAATCACTAATATA
 66108  TTATAATAATAAAAATTATATATATTATATATAATCTAAATATTATATATTTTAATAAAT
 66168  ATTAATATATATGATATGAATATTATTAGTTTTCGGGAAGCGGGAATCCCGTAAGGAGTG
 66228  AGGGACCCCATGGGAACCGAACCCCGAAGGAGTTTTATTTTTAGTATTTTTTATAAAATA
 66288  TATATTTATATGATTAATAATATTATATATATTATTTATAAAAATAATATATAATTTTAA
 66348  TTATTTTTAATAAAAAAGGTGGGGTTTGGTAATATAATATTTTTATTTTATTTATAATAT
 66408  ATAATAATAATTATAAATAAATTTTAATTAAAAGTAGTATTAACATATTATAAATAGACA
 66468  AAAGAGTCTAAAGGTTAAGATTTATTAAA
;     G-cox2 ==> start
 66497  ATGTTAGATTTATTAAGATTACAATTAACAACATTCATTATGAATGATGTACCAACACCT
 66557  TATGCATGTTATTTTCAGGATTCAGCAACACCAAATCAAGAAGGTATTTTAGAATTACAT
 66617  GATAATATTATGTTTTATTTATTAGTTATTTTAGGTTTAGTATCTTGAATGTTATATACA
 66677  ATTGTTATAACATATTCAAAAAATCCTATTGCATATAAATATATTAAACATGGACAAACT
 66737  ATTGAAGTTATTTGAACAATTTTTCCAGCTGTAATTTTATTAATTATTGCTTTCCCTTCA
 66797  TTTATTTTATTATATTTATGTGATGAAGTTATTTCACCAGCTATAACTATTAAAGCTATT
 66857  GGATATCAATGATATTGAAAATATGAATATTCAGATTTTATTAATGATAGTGGTGAAACT
 66917  GTTGAATTTGAATCATATGTTATTCCTGATGAATTATTAGAAGAAGGACAATTAAGATTA
 66977  TTAGATACTGATACTTCTATAGTTGTACCTGTAGATACACATATTAGATTCGTTGTAACA
 67037  GCTGCTGATGTTATTCATGATTTTGCTATCCCAAGTTTAGGTATTAAAGTTGATGCTACT
 67097  CCTGGTAGATTAAATCAAGTTTCCGCATTAATCCAAAGAGAAGGTGTCTTCTATGGACAA
 67157  TGCTCAGAATTGTGCGGACTGGGACATGCCAACATGCCTATTAAAATTGAAGCAGTATCA
 67217  TTACCTAAATT
;     G-orf473 ==> start /note=LAGLIDADG ;; evalue:4.2e-39
 67228  TTTGGAATGATTAAATGAACAATAA
;     G-cox2 ==> end
 67253  TTAATATAAATTTGTTATTAATGTTTTTAATAATTATTAATAATTTAATTTTTAAAAATA
 67313  ATAATAATAATAATTATAATAATATTCTTAAATATAATAGAAATATAAAAATATATTCTA
 67373  TTCAATCACCTTATATTAATAATATAAATGTTATTAAAAGAAGATATCATACTTCTTTAA
 67433  ATAATAATTTAATTATTGTTCAAAAAAATAATAATGAAGATAATTTAAAATTAAATAATT
 67493  TAGAAATAAATAATTTTCATAAATGATTAGTAGGTTTTACAGATGGAGATGGTTCTTTTT
 67553  ATATAAAAGGTCTAGAAAGAGATTTAAAATTCTTTTATGGATTCCATTTACATAAAGATG
 67613  ATATCTCCTGTTTAGAACATATTAAAAATAATTTAAAATTACCTAATAATATTAATATTA
 67673  GAGAGCTATCGGTTCAATTACTAGTGACAAAGAAACAATGAATAAGTGATAATTTATTAC
 67733  CTATTTTTGATAAATATCCTTGTATAACTATAAAATATTATAGCTATATAAAATGAAAAG
 67793  AAGCATTAATAAAAAGTTTAAATAAAGTATCATCAAATAAAGAATTATTAAATTATAAAT
 67853  TATTAATTAATAATTATGAGGTTATTGATAATATAAAAATTCCTTATAATCATATAAATG
 67913  ATCATTGAATTTTAGGTTTTATAGAAGCTGAAGGTTCATTACTTATTGAAAGTAAAAGAA
 67973  ATAGTTGTAAATTATTTATTTCACAACATGAAAAAAGTAAAAAAACATTAGAAGCTATTA
 68033  AAGATTATATTTTAAATAATTGAAAACCTATTGATAATACACCAATATTTATTAAAAATT
 68093  ATTTATTAAATAATTGAAACAATATAATTTACTTATCTAAACTTAATAAATGTAATGTTA
 68153  TCAATTTAACACTAGCTAATATAGACTTTTTATATTATGTTATTATCCCTAAATTTAATA
 68213  ACATAAGTTGATATAGTATCAAATACAATAGTTTTATAAATTGACAATCTATTATTAATA
 68273  TTTATATAAAAGGTTTACATAAAATTAATAATAAAGATATTATAAATTATATTGAATATC
 68333  TTAGAAATTTAAATAAAAAAGGTATTAATAAAATTAATTATAATATTGAATTATATAATA
 68393  ATATTATTAATAATAATAAACCATTATATAATAAAAATTATACATATAGACTTAATAGTA
 68453  TTATTCATAGTAAAAAGAATATTACAGGTGTAGGAGTATTTGTATATGATTTAAATAATA
 68513  CATTAATTATAACATTTACAGGATATGTACCTGCCAGTTTACATTTTAATTGTTCTAAAC
 68573  ATGAGATTGCTAAATATATTAAAAATGGTAATGTATTTATAAATAAATATATTTTAAAAA
 68633  ATATTTTATTAGATTAA
;     G-orf473 ==> end
 68650  TTATTATTTTTATTTCTTCTTAAAATTAAAAAAGGAGACTTTTTTATATTTATATAAATT
 68710  ATATATATATATATTAATTATTCTTTTATTATAAATATATAAAATTATTTTCTTTTAATT
 68770  ATTTTTATAATAAATTAATTAATTAATTCTTCATGGCTATAGCCATAACTTTTAATAATA
 68830  TTCTTTTATTCTTTATTATTATATATATATATATTTATTATTTATTATTATAGAATTTAT
 68890  ATTTATAAAAATATTAATATTTTATTTAAAATAAATAATGATTAATTTATAAAATATATA
 68950  TTAATTAAGTTTCGGGTCCCGGCTACGGGAGCCGGAACCCCCGAAAGGAGTTATTATATT
 69010  TATAATTAAATCTTTAAATAATATATCTTAAATTATTATATTGATATTAATATTATATTG
 69070  ATATTAATATTAAATATATATTTAATATTTAGCTTATTATTTTATAAAATTATATTTATA
 69130  TATTATAATATAATTAAATATATTATAAATTTAATAATTTAATAAAAATATTCTTTTTAT
 69190  AATTATTATAATAATTAAATAAATAATAATAATAAGAATAATTAATGTATAATTTTTTAT
 69250  AAATATTATATATTTTTATATTAAT
;; mfannot:
 69275  agttccggggcccggccacgggagccggaaccccgaaaggagaaatattaataaaataaa
 69335  ataaaattataatataattaaattataagaattatatttactccttttataatttatatt
 69395  tataatataatataatataaaataaatataatataatataaaataaatataatgtaatag
 69455  gtattcactcctctttggggttccggtcccccatacggatacgaatacggatacggatac
 69515  ggatacggatacggatacggatacggggggccgtcccccagaacttaatattatatctta
 69575  aataattaatataaatataatatattatttaataataataataaataaataaataaataa
 69635  ataaattaaattaaataaataataatattattataattactttttaataaataatattaa
 69695  tataatattatattagtattataaatagactttttattattttatatataatatagaaat
 69755  atattatataattattatttttaattataaataaaatataattattatttattatataat
 69815  ttatataaatatatatatatatttattatatatataaatataaatataaatataataatt
 69875  aactttatatagaaattctaataataataataataataaatataaaatagtccggcccgc
 69935  cccctgcggggcggaccccgaaggagtgagggacccctccctata
;     G-trnE(cuc) <== end
 69980  cttacgggagggggaccgaacccctttttattcttaagaaggagt!gag!ggacccctcc
 70038  ctaacgggagggggaccgaac
;     G-trnE(cuc) <== start ;; mfannot: evalue : 9.24e-07
 70059  cccgaaggagatgttcattaaataattaaatatatataattaataatattaaagttttat
 70119  atatataaatattaatatattataaaaggtttatatatatatataataagataagtaata
 70179  aattaattaattaataatataaaaatatatattatatattatgttttatttatatatata
 70239  tatatattatgtattattatataaatatatatatatattatattataagtaataataagt
 70299  attatattatatata
;     G-trnF(gaa) ==> start ;; mfannot: evalue : 4.63e-11
 70314  gcttttatagcttagtggtaaagcgataaatt!gaa!gatttatttacatgtagttcgat
 70372  tctcattaagggca
;     G-trnF(gaa) ==> end
 70386  ataataataatatattaattaataattaatttataataaatatattataataattaatat
 70446  atatataatatattttatacaaagaaaatatatattatatctcttatttatttattaata
 70506  ttttaataaatataatattataaaaaaaagtttatatatttataaatataaatataaata
 70566  taaatataatataagtttggtattcatttaattatattatttaattaaaaatattctaaa
 70626  taagaataaatatcaataaaggagttataaatatatatattaatatatatataaaaatat
 70686  atattattattagttcccgcttcgcgggaacccc
;; mfannot:     /group=IB(5') (6.53e-07)
 70720  GTAAGGAGTTTTATTATAATAAAATTTATATATATTTAATATATAATTATAAAAATATTA
 70780  TATAATAAATAATAATAATTATTAATAATAAATAAATATAATAATAATATTATAATAAAT
 70840  TTATAAATGATTATAATAAATTTATATTAATTTTTTATTT
;     G-trnT(uuag) <== end
 70880  TGTAAATACTAAGATTTGAACTTAGATAATATGCAC!CTAA!AAACATACATTTTACCAT
 70938  TAAATTATATTTAC
;     G-trnT(uuag) <== start
 70952  CTTATTAATTATATAAAATTTATTAAATATATAATATATTAATTATATAAAAATTATTAA
 71012  ATAAATATATAATATATTATATATAATTTATAATATAAATATTATAAATATTATTATATA
 71072  TAAAATATAATATACTACTTATAAAAATATATATATATATATAAATATATATATAAATAA
 71132  ATATTTTATATATTAAATTAAATAATTATTAATAAATTTAATTATAAAGTATAATTTTCA
 71192  ATAGGAATATTTAGAAGATTATATAATTATATGAATTATTATAATTATATATATATAAAT
 71252  AAATAAAATAATAATTATAATAATTAATAAGAGTTTTGGATATATATCTGTGGAGTATAT
 71312  ATTTTATAA
;     G-trnV(uac) ==> start
 71321  AGGAGATTAGCTTAATTGGTATAGCATTCGTTT!TAC!ACACGAAAGATTATAGGTTCGA
 71379  ACCCTATATTTCCTA
;     G-trnV(uac) ==> end
 71394  AATCTAGATATAATATTATATCTATCTTAATATAATAATATTTATTTATTTATTAAATAA
 71454  AAAAAAATAAATAATATTAATTAATATAAGATTCTTTTTTAATTATAATAATAAATAAAT
 71514  AAAAAGAAGATATTATCAATGATTTATATTAATAATAAATATAAATAATAAAAAATATAT
 71574  ATAATATAATATAATAAATATATTTCCTTTAATATTAATAAATTAATAATAATAATAATA
 71634  ATAATAATAAAATATTTAAATAAATTATATTCAATACAAATTAATTATTTATATTATTAA
 71694  TAATTGAATAAATAATCCGGTCGAAAGAGATATTAATTCGATTATATTATTTATTTAATT
 71754  ATATTTAATTTAAATATATAAATTAATATATATATATTGAATTATATATAAATTTATTTT
 71814  ATAATTTTATAAATAATATATTATTATAAATATTTAATATAATTTATATTATTATTAAAT
 71874  AAAAGATTTATTAAATTAATATTATTATTTAATTTTATTATATAGTTTTAGGGATAATAT
 71934  TTTATTAATATTTTTTTTATTTATTTATTTAATTATATTATATATATAATATATATATAA
 71994  CAATAAATTT
;     G-cox3 ==> start ;; mfannot: alternative ATG start pos 71986
 72004  ATGACACATTTAGAAAGAAGTAGACATCAACAACATCCATTTCATATGGTTATGCCTTCA
 72064  CCATGACCAATTGTAGTATCATTTGCATTATTATCATTAGCATTATCACTAGCATTAACA
 72124  ATGCATGGTTATATTGGTAATATGAATATGGTATATTTAGCATTATTTGTATTATTAACA
 72184  AGTTCTATTTTATGATTTAGAGATATTGTAGCTGAAGCTACATATTTAGGTGATCATACT
 72244  ATAGCAGTAAGAAAAGGTATTAATTTAGGTTTCTTAATGTTTGTATTATCTGAAGTATTA
 72304  ATCTTTGCTGGTTTATTCTGAGCTTATTTCCATTCAGCTATGAGTCCTGATGTACTATTA
 72364  GGTGCATGTTGACCACCCGTAGGTATTGAAGCTGTACAACCTACCGAATTACCTTTATTA
 72424  AATACTATTATCTTATTATCTTCTGGTGCTACTGTAACTTATAGTCATCATGCCTTAATC
 72484  GCAGGTAATAGAAATAAAGCCTTATCAGGTTTATTAATTACATTCTGATTAATTGTTATC
 72544  TTTGTTACTTGTCAATATATTGAATATACTAATGCTGCATTCACTATCTCTGATGGTGTT
 72604  TATGGTTCAGTATTCTATGCTGGTACAGGATTACATTTCTTACATATGGTAATGTTAGCA
 72664  GCTATGTTAGGTGTTAATTATTGAAGAATGAGAAATTATCATTTAACAGCTGGACACCAT
 72724  GTTGGATATGAAACAACTATTATTTATCTACATGTTTTAGATGTTATCTGATTATTTTTA
 72784  TACGTAGTCTTCTACTGATGAGGAGTCTAA
;     G-cox3 ==> end
 72814  GGCTATAGAATTATATATCTAAATGATTAATATATATATTATTAATAATTAACAATAATT
 72874  AATATATTATAATTTATATATATATATTTTATATTATTATAATAATATTCTTACAAATAT
 72934  AATTATTATATATTATTCTTTCAAAACTCCTTACGGGATTCCCGCGAAGCGGGAACTAAT
 72994  AATATAATCATTATACTTTTTTTCATTTACCTTTTATAAAGATAATTAATAAATTTATTT
 73054  AATATTTATAAAAAAAAATATAATATTAATATAATAATGTAATTATTTATATTTTTATAT
 73114  TCCTTCGAGGTCACCGCCTCACCTCCAGCGGGACTTTTTAATATGATATAATATAAATAT
 73174  TATTAATTTAACTAATATATAAATTCATATATATATATATATTATTAATATTATTTTATA
 73234  AAAAATATTTTTATTTGATTATTATTAAATATTATATAAAAATATTAATATATTATAAAT
 73294  ATACTATTTATGTAATTATTTTTTGAAGTGAGCACCTATTTTATATATATTTTATATATA
 73354  TTTTATTATATTTTATTAAAAATAGGTGTGAACCTCCATGAGAGAGGAATGAATACCTAT
 73414  TTTATAAAGTATATTTTATATTCTATATATTATAAATATGAACCAAAAAAAGGAGTTTAA
 73474  AATTTAATTAAATTTAATTAATTGAATTTCTTTATTATTATTATCATAATTATTAAACCC
 73534  TTTATTAATATAATAATATATTATTTATTATCAAAATTCCTACCCTTTTTATAATTTATA
 73594  TCTTTAATAATATAATTAAATATAAAATGTTTATTAAATATTATATAAAAATAAAAATAA
 73654  AAATATATATATATATATAAATGATAAATAATAAGGAATTCACACTTATATAAATTTAAA
 73714  TATAAAGTCCCAAAAGAAGTATTCATTAAATAAATTATCATTAATTAATTATAATAAACT
 73774  TATTTAATATTATTAAAGATTAATTTATAATAATAATTATTATTATTATTATTAATATTA
 73834  ATAGTTCCGGGGCCCGGCCACGGGAGCCGGAACCCCGAAAGGAGAAATATATAAATAATT
 73894  AAATAGTTCATATATTAAAAAGAATTAGAATTAAACTTTAATAAGTGTATTTAATATATA
 73954  GAATATTAATAGAATATTTATTCTATTTATATATATATTTATATATATATATATTAAATA
 74014  ATATTATTTATATTATATTTTATATATATATTATTAATATAAAAAGTATATTATATGTAT
 74074  TATATATATTATATATTATATATTTAATAATATATTACTATTATAATTAATAATTTTATA
 74134  AAAAAAATAAATAATTATATATTTCCTTCGTGGTTCGGTTCCCCCTCACTCATTCAAACT
 74194  ATAATTTAATATATTATGATATTATTTATAATTTATAATATAATGTATAATATTATATTA
 74254  TAAATATTATATAAAAATAAAATGATAATAATAATAATAATAATAAAAATAGAAAAGAAT
 74314  AATTTTTATTATTTTAGTATATATAAGAATTTAATAAGTTAGATTATTGCGGACACCGTT
 74374  ACGCGGAGTGGGGACTATTATATTTTACCTATATATATTAATATTATTATAATTTCCTTC
 74434  TTTAAAAAGAAAAAAGGGATTCGAGAACTTATTATTATATTAATATATTAATAATAAATA
 74494  ATAATAAATAATAAAAAAGTAAATAAATATAAATTATATAAAAATATAATTTTATTATTA
 74554  AGGAGTGAGGGACCCCCCTCCCGTGTACTAACGGGAGGGGGGGACCGAACCCCAAAGGAG
 74614  TTTAAATATAAAATATAATATTATCATTAAATTCTAATAAGGGTATATAATGAAGATCTA
 74674  TTAGAACCTAAAAAGAATATTAATATATCTATTATAAAATAATAATAATAAATATAAATA
 74734  TAAAAATAAATTGTAATAAATAATAATATTTATAAATAATAAAAAAAAAAGAAATATATT
 74794  AATTTATTAATAATAAATAAATTATATTAAAATATAATATTATTATTAAATTAAAGAATT
 74854  ATATTAAATATATTTATTAAAATTTTATAAATAAGTTAATATTTTATTAAATAATATTAT
 74914  AAATAAATAAAAAATAAGTATATAATTATTAATATATTAATTTATTATGTTATATATTTT
 74974  TATATTTCAAATATATAAGTAATAGGGGGAGGGGGTGGGTGATAATAACCAGAATATTAA
 75034  ATAAATACAGAGCACACATTTGTTAATATTTAATAATATAATCAATAAATAATATTATAA
 75094  TAATATAATATAATTAATAATAAATATAAAGTATAAACAATATAATAAATTATATAAAAT
 75154  AAATATAAATTAAAAATAAAAACTAAATAATTAATATAATAAATGATAAACAAGAAGATA
 75214  TCCGGGTCCCATGATAAATTATTATTGAAAATAATAATTGGGACCCCCACAATAGAATAA
 75274  AAAATAAAAAGAATTAATAATATATAAATAATATAAATATATTATATATATAATATAATA
 75334  TATATATATATAAAATAATAAATTATATAATATAATATATATATATATAATAATAAATTA
 75394  TATATATATATATATAATAATAAAAATAATAATCATATGAATTTTATAAATATAATTATT
 75454  ATTAATAATAATAATAATAATAATAAAGAGATAATAATTTATAAAAATTAATATTTATTT
 75514  TATGTAATATTAATATTAATATTAATATAATATAATATAATACGGATTAAATATTACCAG
 75574  CTGTTCACAGGTAATATAAAATCCTATCGTTTCACCTATTATTAATTAATAAAATAAGTA
 75634  TATATAATAAAATTTAATAAAAAAAAAAAATAATTATATAATAAATATTTATATTATAAT
 75694  ATTAATAAATATAAAATATAATTGATATTAACATTATATAATTAATAATATAATCAAATA
 75754  ATATAAATATAATATAAAAGTTTTAATTATTAAAATTATATAAATATTATTTAATAAAAA
 75814  TTAAAAATAATGATAATAATAATAATAATAAAGTCCGGCCGAAGGAGATAAATATTTATA
 75874  TCTTTATTTATAATTATATATATATAAAAGTTTATTAAAATTTATAATAATAATATAAAA
 75934  AAGTATATAATAAATTTATTATAAATAAATAAATATTTAGTAATAATATTTAATAAAATT
 75994  ATAAATATTATAAATAAAATATTAATAATAAATAATAAATATATAATATAATATAATATA
 76054  ATAAATTAATAACAATAAGATATCCGGGTCCCCTAAATAATTATTATATAAAATAATAAT
 76114  TGGGACCCATACATATAAATATAAAATATTTTAATATTTATATATAAATAATAATAATAT
 76174  ATATATATTTATATTATAATATAACCCCTTCCAATTAATATTAATATTAATTACTTCCTT
 76234  AAAAAAAATAATAATTAATTAATTGATTTTTATATTAATATAAAAAAGTTAATATATATA
 76294  TTTATATATAAATAATATAATTAATATAAAGATAATAAGTCCCCGCTTTCAGCGCAGTGA
 76354  GGTACCCCCTCCCGTAAGTATACGGGAGGGGGAACCGAACCCCAAAGGAATAATAAATAA
 76414  TAGTATGTATTTAAATAATATTTAATATACTATTTTTTTATTATTTTTATTATTATAATA
 76474  TATTTATAATAATATATTTAATTATAATTTATAAAAAAGAGATATAATATTTTATTATAT
 76534  ATAATATTAATATAATACAAATTAACATTATTTAATTATTATTAATAATATTTAACTTTA
 76594  TTATTATCTTCTACGGTTGGATTATTATTACTATTTATTTATTAATAATAAATAATAAAT
 76654  TATAAAGTCACTGAAAGAGTGAAGAATTTCCCATGGGATAATCCCAAAGGATAATATAAA
 76714  TATTATAAAATTTTTATTAAATAATATAAAATTCAATAAAATAATTTTAATTAATTAATT
 76774  AATTAATTAATATAAAAATAAATATTTTTAATTAATATTAATATAAATATAAATATAAAT
 76834  ATAAATATAATAGTATAGTATATAGGAAGTTAATAATAATATAAATATTATATAATATAT
 76894  ATATGTATATATATTATATAATTAATTTTCTCCTTTTGGATTTACATCTTAATAAAATAT
 76954  AAAATATAAAATGTTATTAACAATAAAAATTATTAATCTTTATAATATTAATAATAGTAA
 77014  ATTTATTTATATATCTCCTTTAGGATGGATTATTTTTTATTAAAAAAAATATTAAATATT
 77074  ATAAATATATTATAAATATATTATAAATATATTATAAATATATTATAAATAGAATATAAT
 77134  ATAATATTATATATTATAATGATAAAGATTATATATATTTTCTTTTTTTTTATTTATTAT
 77194  TTTTAATAAGTAAAAATTATATTATATATATATATATTAAATTTTATAAGTAATATAATA
 77254  TAAGTATTAATTATATAAA
;     G-trnM(cau)_2 ==> start
 77273  TGCAATATGATGTAATTGGTTAACATTTTAGGGT!CAT!GACCTAATTATATACGTTCAA
 77331  ATCGTATTATTGCTA
;     G-trnM(cau)_2 ==> end
 77346  ATAAATTAATATATAATATCTCCTTTCTATAAAAAGTATAATAAAATATATTATAAGAAG
 77406  AATATATTATATAATATAATAATTATATTAATAATATTAATAAATAATATATAAATAATT
 77466  ATAAAAAAGTATATAATATTAATCAATTAATTAATTAATAAATATAAATAATATATTAAT
 77526  TTTTAATTAATTTGAATAAGATATTTATATTATTAA
;     G-rnpB ==> start ;; mfannot: Approximate position
 77562  TAGGAAAGTCATAAATATATAAATTATATTATATAATTAATATAATAATAAAATAAATTA
 77622  TATATTTTATTTATAATATTATTTCTTTATAAGATAAATATTATCTAATAATATTTATAA
 77682  AGAAATATATATATATATAAAAAGTCATTATATAAATTTAATTATAATTTAAATAAATTT
 77742  TATATAAATTAATATAATATTAATAAAGTAATTAGTATAAATAAATAATATGAAAATAAA
 77802  ACTTAATAAATATATAAATATAGTCCGGCCCGCCCCGCGGGGCGGACCCCGCAGGAGTCC
 77862  ATATATATATATTAATAAAAAGTAATATATATATATATATTGGAATAGTTATATTATTAT
 77922  ACAGAAATATGCTTAA
;     G-rnpB ==> end
 77938  TTATAATATAATATCCATA
