# Supplementary material for: Global Characterization of Fungal Mitogenomes: New Insights on Genomic Diversity and Dynamism of Coding Genes and Accessory Elements
Source: Front Microbiol. 2021 Dec 1;12:787283. doi: 10.3389/fmicb.2021.787283 (PMC8672057; doi:10.3389/fmicb.2021.787283)
Supplement: Supplementary File 1 — de novo annotation files of the 685 mitogenomes investigated in this study. Annotation was performed with the Mfannot program. [file Data_Sheet_1.ZIP › Supplementary_FileS1/LT671829.1_Malassezia_sympodialis_ATCC_42132_genome_assembly_organelle_mitochondrion_mitogenome.mfres]

;; Masterfile modified automatically by mfannot version 1.35
;; on Thu Dec 24 17:04:13 2020 by user pfonseca on host LGCM-PROC
;;    - Gene Totals: 47
;;    - List of genes added:
;;      atp6                 atp8                 atp9                
;;      cob (2 introns)      cox1 (3 introns)     cox2                
;;      cox3                 nad1                 nad2                
;;      nad3                 nad4                 nad4L               
;;      nad5                 nad6                 orf100              
;;      orf105               orf109               orf119              
;;      orf126               orf137               orf182              
;;      orf202               orf238               orf272              
;;      orf341               rns                  trnA(ugc)           
;;      trnC(gca)            trnD(guc)            trnE(uuc)           
;;      trnF(gaa)            trnG(ucc)            trnH(gug)           
;;      trnI(gau)            trnK(uuu)            trnL(uag)           
;;      trnM(cau)            trnN(guu)            trnP(ugg)           
;;      trnQ(uug)            trnR(ucg)            trnS(gcu)           
;;      trnS(uga)            trnT(ugu)            trnV(uac)           
;;      trnW(cca)            trnY(gua)           
;;
;; end mfannot
;;


>LT671829.1 Malassezia sympodialis ATCC 42132 genome assembly organelle mitochondrion gc=4
     1  CCCT
;;     rnl ==> ;; mfannot: 5' +/- 50 nt
     5  TTTTTCAAAAGTATAGGAATCTAATAATATGGAGTATACAATTAAGTATTTAAAGGGATT
    65  TGTAAGGATACCTAGCAGATATATTCGAAAGGAAGAAAATTCTAAAAGTAATAGTATTCA
   125  ATTTGTAGACTATTACAATCCTAAGGAAAACCTAAATAGTAGATTACGCTGGGAACGAAA
   185  ACATTCCAGTACCAGTAGGAAAGGAAATCAACTGAGACTTCTGTAGTAATGGTGAGTGAA
   245  ACAGAATAAGCTGCGAATTTGAAGGTAGAAAAATGCAATAAATATTGTGGAATTCAATAG
   305  AAATATTCATAGAATATACCAAAGAAGGTGAAAGTCCTATTATTGTACATGCTTCGGCTA
   365  TAATTTTTTCTATCATTTAAATCAAATTCGAATCAAGTAATATGAAGACGGCTGCTTTGT
   425  ATGAAAGAGGGGATACCATTCTCCAAAGCTAAGTATAATATATCTAGCGATAGTGAAG
;;
   483  AGTAACGTGAGTGAAAGGTGAAAAGTAAGTGAATGACTAGTGAAAGAGATCTTGAATTAC
   543  AAATTCTATAAGCAGTTGGAATTCTTGAAAAAAGAATGACAACGTACCTTTTGCATAATG
   603  GGTCAGCAAGTGAATGTGAAATGCAAGATGAAGAATCTTAGTGAAAGCAATCTAATTTAT
   663  AGAGAAAGTATTTCATATTCGATCCGAAACCAGATGATCTTTTTATGGCCAGGTTTGAAA
   723  GGACCGAACAGTATAATGTTGCAGTATTATCTGATGAGCTGTGAAAAGGAGTGAAATGCT
   783  AATCTAATCTGGTGATAGCTGATATTCTGCGAAATCTATTTTAGTAGAAAGTTTATTTTA
   843  GATTCTTCTTTGTATAGCACTGATTTCCATTTCTAGCTTGTCTATCAGACAGGCATATAT
   903  AGAATAAATTAGGGGGTTATAAACTCTACTATTGGAAGTTAACCTCAGAAGAAGAAGAAA
   963  TTGATGATGAACTGACAGTCTATTTGTGATAAGGTAAATAGACAAAAGGGAAACAGCCCA
  1023  GATCAAATATTAAGGTGCCCTAAATCAATATTTAGTGAAATTAAGAAAGTTTTTTATCTA
  1083  AGACAACTATGAAGTAAGCTTGGAAGTAGCTACCTTTTAATGAAAGTGTAACAACTCAAT
  1143  AGTCTAATATGGATAAAAAGCATCGAAAATTCAACGGGTCTAAATATTATACCAATATTT
  1203  TGATATGTAGTATTGAAGAATGCTTCAATATTACTTAAGGTAGCAGAACACTTAATATTC
  1263  AGTTTGAAGAAATGAAGTAATTCATTTTGGACTATATTAAAGAGAGAATGCTGGCATGAG
  1323  TAACGATTAAGAAGTTAAAATACTTCTCGCCGAACACGAAAGGGTTTCATGGAAAAGGTG
  1383  ATCTTCCATGATTTATACGGCTTCTAAGAAGAATATAACGAATTGTATTTCTTCGATGAA
  1443  ATAGAAAATATTCATCCTTCAATAAGGATCTAGAAAAAATATTTTTATTTAGAAATAGAC
  1503  CGTACCTTAAACCGACACAGGTTCGTGGGTAGAGTATACTAAGGCGTAGAGATAAGGCTA
  1563  GTGAAGGAACTCGGCAAAATGCTTTCGTAAGTTTGACGATAAGAAAGAATTTTACAAATA
  1623  ATATTTGTAAAATTGACACAGAAGTGGGGGGCTCCGACTGTTTACTAAAAACACAGCAAC
  1683  TTGCTAAGACGAAAAGTACTTGTATAAGTTGTGAACTCTGTCCAATGCCAACCGTGTAAA
  1743  GAAGGTAATTGTTTGTCTTACAAACTTGTTACTAACTGATGCGGTGGTCAATGACGGTCT
  1803  TAACCATAAGGATCTGAAAGTAGCATAGACTCAAAGAATAATAATTTCATGCTTATTATT
  1863  CATAATAGCTGCTCTTATTACGTGTTAATTTCCATTATTAACAGGATTCTAGACTAAATC
  1923  TAGAATTTTATGTAATTC
;; mfannot:     /group=IB (2.01e-27)
  1941  gaacctctctatatgctggaacatcctttaataataaggacaatcagcaggaaaccaatc
  2001  tctttttctattttgtacaatagaaggaaagtagtaggatcctcagagactacacgagag
  2061  gaataaatattcttatgatttattcataaaatggaaatgtatttatatacatagaatatt
  2121  tattatgatatagtcc
;; mfannot:
  2137  AACGTTTTATGTAAGTAGAACGATAATTGAGCGAAATTCCTTGGCCATTAAATGTGGTCC
  2197  TGCATGAATGAGGTAACGTGGCCCTGCTGTCTCCACTAGCTTCTCAGTGAAATTGAATTA
  2257  GCCGTGCAGATGCGGTTTGCCTTCCGGAGGACGCGAAGACCCTATGCAGCT
;     G-orf202 <== end
  2308  TTACTGTATTTTGATATTGTTTTCCATTGAATATAGTGTAGAATACAAGGGAGTGTAAAC
  2368  GTCAGTGAAATACCTTGATATATTATAATGGAAAACTAACTCAGTAGAGGACAGTTTCAA
  2428  ATGGTCAGTTTTGCTGGGGCGGTAGCCTCTAAAAAAGTATCAGAGGCCTTCAAAGGTATA
  2488  TTTATATTGGTCAGAAACCAATGGAAGAATAATTCCAACAAAGTGTAATAATCAAATATG
  2548  CTTTACTGAAAGATTGATGGATCGATCAGTTACGCAAGTAGGATATAGTGATCCGGTGAT
  2608  CCAGAATGGAATGATCATCGCTCAAGAAATAAAAGTTACGCTAGGGATGAACCAGTTGTC
  2668  CCTAGATAGATATTGAAAATATCTAATAAAA
;; mfannot:     /group=IA (1.27e-20)
  2699  ttgggtaaaatgcaaggacctcttattgaaactgactcattcaataagacaatttgcagc
  2759  gaagctattattagtgtaattattactattgtggtaataattttgataatagaacgctca
  2819  acgactagagaatgagtagcactaacaataatttctcctcgagcgcccaacatttttatt
  2879  cttaataataaaataaataagagtggaaatgatgacat
;     G-orf202 <== start
  2917  agtct
;; mfannot:
  2922  AATCTACATAGTGATATGTAGTAAAAAAATGAACAGGTTTATCGTTTGCAAGAGTTCATA
  2982  TTGTCCAAACGGTTTGACACCTCGATTAATAAAAAATAAGAGTCACAGTCGAGGTTAAA
;; mfannot:     /group=IA(5') (1.15e-08)
  3041  tcgggtgaaatgcgggaaactcttagattagttctaatttgtagaacttctaagacaatc
  3101  cgcagccaagcttattacggtatttttattactattttttctctttatggtaataatcat
  3161  gtaatatgaaggctcaacgactagaaagtgagttataccgacaataatctttccacgagc
  3221  gcccga
;; mfannot:
  3227  CTATACAATATAAATATTGTATAGAAGATATAGTCTAATCCATTAGGTGACTAGTGGTAT
  3287  GTAAGTATAAACAACTTACAATCTTTATCTAATAAAAATTAGAATCCATTCATCTAAAGA
  3347  TAAAGAGAAAAAATG
;;
  3362  GTCGACTCTTCTCATCCTCCAGGTGTAGTCGCTTGGAAGGGTTCAGCTGTTCGCTGAGTA
  3422  AAGAGGAACGTGAGTTGGGTTTAATACGACGTGAGTCAGTATAGATTCTATCCTCGGAAG
  3482  GGAAAAAGAATAGAAGGAGAACCTCTAATTAGTACGAAAGGACCATTAGAGAAAATTCAA
  3542  TGGTGACTCTGTTGTTGTAGGAATATGGCACTGCAGAGTAGCTACAATTTTGAAAGAGAA
  3602  GTACTGAAAGCATCTCAAGTGCGAAACAGATCTCTGGATATTCTTTCAAATAAGAAAGAG
  3662  ACTATTTCTTATTTTTAGGGTGTGAATGTATGTTTAACACTACTAATGTATTGATAAACT
  3722  TAATTGTACCATATTATTCTATTTTTTT
;;     rnl ==> ;; mfannot: 3' -20/+180
  3750  CTCGAATTT
;     G-trnP(ugg) ==> start
  3759  CAAGTTGATGGCCTAATGGCTGGGCGCCCTTTT!TGG!GAAGGGGAGTTAGGAGTTCGAA
  3817  TCTCCACTGCTTGA
;     G-trnP(ugg) ==> end
  3831  TTGCTTATGTATTTGCCAGATTTAAATATAAATAATAATAATGGGAGATTCGTTACTTAT
  3891  TTAGATACTTTATCTGGGAAGTTCCAATCTTCACTACTTGATTAATCTTTTCATAAGTAT
;     G-trnN(guu) ==> start
  3951  GGTGTTATAGCATAGTGGTTGATGCGGTGTACT!GTT!AATGCATTTGACGAAAGTTCGA
  4009  TTCTTTCTAACACCT
;     G-trnN(guu) ==> end
  4024  AATAAAAATAT
;     G-trnI(gau) ==> start
  4035  TTGTCCTTAATTCAACGGTTAGAATGCATTTTT!GAT!AAGGATGTTATAGAGGTTCGAT
  4093  TCCTCTAGGACAAA
;     G-trnI(gau) ==> end
  4107  ATTTTTTGATGTTCTTAATTTTTATTAAATATTCTAAGTAAATATATTAGGTTAATCCTA
  4167  ACTACTATTCTATTCCATAATTGGAATTTCTATACTTACTATTATTATTCT
;     G-cob ==> start
;     G-cob-E1 ==> start
  4218  ATGCGTATTCTTAAATCTAATGCTATTCTGGGACTAGCTAATAGTTATATTATTGATAAT
  4278  CCAGAACCAGCAAACATTTCTTACATGTGGAATTTTGGATCACTACTAGGTATGTGTCTA
  4338  GTTATCCAAATTCTTACAGGAATTTTCCTAGCAATGCATTACTGTCCAAATGTAGATCTA
  4398  GCATTTGCAAGTGTTGAACACATTATGCGAGATGTTAACTACGGATGGGCAGTACGATAT
  4458  GTACATGCTAATACTGCTTCATTCTTCTTCCTATTCATGTACTTCCATGTAGGACGAGGA
  4518  CTATATTACGGTTCATACAAATCTCCACGAATCCTGCCTTGGTCAATTGGAGTAATTATT
  4578  CTTGTACTAACTATGGCTACAGCTTTCCTGGGT
;     G-cob-E1 ==> end
;     G-cob-I1 ==> start /group=ID (2.14e-40)
  4611  taacaaattcatggcccaaaatgaatgaaaattttcatttatagtcctattatctgtctt
  4671  tcggtaatctgtatagactagaaagaaaaaataatagaatatcttgacgaagatattgaa
  4731  gtaaaagtactttggcaatacaagtgaaaacggttaacaaatattatcttctattttaga
  4791  ccgtcggtaatatacattatcgctacagactgggtcacttgtgggtatctgaaatgatgc
  4851  ttaatgtacagtcggacatataaagaatatataaatatatgctctttccaaggcctattc
  4911  ttaggtacagctaataaatattgaagatattcataaatatttattagatatgtatg
;     G-cob-I1 ==> end
;     G-cob-E2 ==> start
  4967  TATGTACTGCCATATGGTCAAATGTCTCTATGGGGT
;     G-cob-E2 ==> end
;     G-cob-I2 ==> start /group=ID (6.21e-36)
;     G-cob-I2-orf238 ==> start /first_aa=E /note=LAGLIDADG ;; evalue:4.4e-12
  5003  gaatatgcttgccctaaatgcaataataatagtaagaatttcttctttccatccattatt
  5063  tttatcctaatttataatagtgctaatcaactaattaaacgtattcggtctgaatatcga
  5123  attggtccacataataaaaagattctagaaattatttatgggtctcttcttggagatggc
  5183  catatagaaaagcatggaaatggtgctcgaataagtttctctcaagaatctaacaatgaa
  5243  aaatatctactatggctccatcaaaaagtagtagaactaggttattgtaatccttctatt
  5303  cctaaaattcaaagtcggataggttcaaaaggaaaaattcgatatattatccgttttcat
  5363  agttttacttatcaaagctttaatgaaatttataatctttggtatattaataataaaaaa
  5423  caaattccaaataatatagaagattatcttactcctctatctatagctatttgaactata
  5483  gatgatggaactcgagtagggaaaagtataaaatggtgtactaattctttttcttacgaa
  5543  gaatgtctatctctttctcaaattctatatcgaaaatatggactaaaatgtagtgtacat
  5603  aacgcaggaaaatataatcaatatgttatttatgtactagcagaatcaatgccaacactt
  5663  cgtaatattattaaaccttacatggtatcatctatgctacataaaattcaagaataa
;     G-cob-I2-orf238 ==> end
  5720  tgcactggttaaagaatttattattattattgcatagtttactactcagtaagcaatgct
  5780  ggtgaaaacggtcaacaattttatccttgaattaagaccgtcggtttcttaagagatcgc
  5840  tacagactggtccaccggtgggtatttattataaagataaatgcttaatgtacagtcggc
  5900  atactcctaatagatattatctattagcacaaggctcattcaaattttctttgtttcaga
  5960  gaaagaatagagtacatggttatattattgaaggaaattattatacaatatataattgag
  6020  tatatg
;     G-cob-I2 ==> end
;     G-cob-E3 ==> start
  6026  GCTACAGTAATTACTAACCTTCTAAGTGCAATTCCATGGATTGGACAAGATTTCGTAGAA
  6086  TTTGTATGGGGAGGATTCAGTGTAAACAATGCTACACTAAACCGATTCTTCTCACTACAC
  6146  TTCCTACTTCCATTCATTCTTGCAGCTCTATCAGCAATGCATCTTCTAACAATTCATGAG
  6206  CACGGAAGTAGTAACCCACTAGGAATTAGTGGAAATACAGATCGACTTCCATTCCATCCT
  6266  TACTTTGTATTTAAAGATCTAGTAACTATTGTTCTATTCCTACTAATTCTATCAGTATTT
  6326  GTATTCTTCTATCCAAATGCTCTAGGACATTCAGATAATTACATTCCAGCTAACCCAATG
  6386  CAAACACCTCCATCAATTGTACCTGAGTGGTATCTACTACCATTCTATGCAATTCTACGA
  6446  TCAATTCCTTCAAAAATTGTAGGAGTAATTGCAATGTTTGGATCACTTCTAATTCTTCTA
  6506  GCAATGCCTATTCTAGATACTTCTCGAATCCGAGGTAACCAATTCCGACCACTATCTCGA
  6566  TTCACATTCTGGCTATTTGTAGTAGATTTCCTACTACTACTATGGATTGGTGCACAACAT
  6626  CCTGAATATCCTTACTCAGATATCGGAAGTTATGCTACAATCTTCTACTTCGTATACTTC
  6686  TTCGCAGTAGTACCAGGTGTAGGTATTCTAGAAAATACACTAATGGATATTGCAGTAAGT
  6746  AAAAAGGAGAAATAA
;     G-cob-E3 ==> end
;     G-cob ==> end
  6761  TTTTTCTCCCCCTTTTTGAATGAATTATAAGTAATTGATTCTTAATATTACTAAATCGTA
  6821  TAGGAATTCAATTCTAA
;     G-trnM(cau)_1 ==> start
  6838  GTACTTTAGTGTAATAGGTAGCACGGCAGACT!CAT!AATCTGTAAGACTAGGTTCGATT
  6896  CCTGGAATGTACT
;     G-trnM(cau)_1 ==> end
  6909  CTAATGGTACTCTATTTCAG
;     G-trnE(uuc) ==> start
  6929  GGTCTTTTAGTTTAATGGTAAAACCCTCGGTC!TTC!ATCTGAGTGAGTGGGCGTTCGAG
  6987  TCGCCTAAAGATCA
;     G-trnE(uuc) ==> end
  7001  AA
;     G-trnT(ugu) ==> start
  7003  GTCGATTTAGTTTAGTGGTAAAACGAGTAACT!TGT!AATTACTAGTCACTAGTTCGATT
  7061  CTAGTAGTCGGCA
;     G-trnT(ugu) ==> end
  7074  AA
;     G-trnQ(uug) ==> start
  7076  TAGGATGTCGTCTAATGGCAGGACATTTCTTT!TTG!GTAGAAAGAATGGTTGTTCGATT
  7134  CAACCCATCCTAG
;     G-trnQ(uug) ==> end
  7147  ATTCTTCTAGATCTTTCTGAAAATATTTTATAAGTGAGCGTAAAATGAAATAAGAGAGAA
  7207  AAATAAAAGAAAATTGAATGAAA
;     G-trnK(uuu) <== end
  7230  TAGGGATAGGGAGGCTCGAACTCCCGACTTAAGAATT!AAA!AGTTCTTCACTCTAACCA
  7288  ACTGAGTTACATCCCT
;     G-trnK(uuu) <== start
  7304  TCATAACCTATATACTCTATCAATAATATAGGAGAGTAATTTCAAAAA
;     G-trnG(ucc) ==> start
  7352  GCTAGTATAGTTTAATGGTAGAATCAGGTACT!TCC!AATACCCGGGTTTCGGTTCAATT
  7410  CCGAATACTAGTA
;     G-trnG(ucc) ==> end
  7423  CTTTTTTGTAGGACAAATAGTT
;     G-nad2 ==> start
  7445  ATGCTATTTATCGCACTAGTTTCTTTTGTTCTAGCTATCCCTATTTTCGCCAAAAAAATT
  7505  TCAGCTACAGTATTTAGTCGAATTACTGCTATTACATTTATTTATGCAGCAGTACTTTCA
  7565  TGGAATAGCCTTTACTACTTCCCACTAAATCAAGGAGGAATTGGTATTTACAGTGGACTA
  7625  TTCCATGTTTCAACTATCACTCTAGGATTCCAAATTCTTCTACTAGTTGTAGGAGCTATG
  7685  CTACTATTTGGATGGGGACCTGTACTTCAACAAAATGTACTCCCAGCACAAATTACTAAA
  7745  GTTGGTATTGAAAAATCTCTAAATACAAACCCAAATTTTATTCATACTAATACTATTAAT
  7805  GAATATAGTCTTCTTATTCTATTTAGTGTACTTGGAGGTTGTCTACTTATTACTAGCTAC
  7865  AATCTTCTATCTATGTATATGTCAATTGAGCTACAAAGTTTCGCAGCTTATATCCTTTGT
  7925  ACACTATATCGACATTCACAATCAGCTACAGCAGCTGGACTAAAATACTTCCTTCTTGGT
  7985  AGTCTAGCTTCTGGTATTATCCTACTTGGTACTGCAGTTATTTATGCAAGTACAGGTATT
  8045  ACTAATTTCGAAGATCTAGCTGCTCTAATCTCAGTTACAGATAATACTAATACTTTTGTA
  8105  ACTGTTTCTATTGCAGGTGGTATTCTTCTAATTGGAATTGGTTATATCTTTAAAGTAGGT
  8165  GCTGCTCCACTATATAACTGGTCTCCTGATGTATATGACGGTGTTCCTACTATTGTTACA
  8225  TCTTGGGTAAGTACTATGCCAAAAATTGGTATTCTAGTATTCCTACTTAACCTAAGCTTT
  8285  ATTACTACAGGTTATAATATTGAATGGAATATGATTCCTGATATTCTAAGTGGAATGTAC
  8345  TCACCATATGCTAAACCATTCCAAACTCTTCTACTAATTGCATCTGTTCTAAGTTTCCTA
  8405  GTAGGAAGTATTGTTGGACTATCACAAGTACGAATTAAACGACTACTAACATTCTCAACA
  8465  ATTAACCACGTAGGATTCCTACTACTTGCTCTAGCAGTTAGTTCAGAAGAATCTATTGAA
  8525  GGATTTATTTTCTATCTAATTCAATATACACTTACAAATGTAAATACATTCCTAACAATT
  8585  CTTGCATTTGGATATATAACTAAAGGTATCCTAGTACAAGGAAATGTTCGAGAATTCACA
  8645  CTACTACAAGATCTAAAAGGACAATTCTACAAAAATCCTCTTCTTGTTATTAGTTTTGCA
  8705  GTTAGTCTATTTTCTATGGCAGGTATTCCTCCACTAATGGGATTCTTTGCAAAACAAATG
  8765  GTACTATATTCAGTATCATATACATATTCATATGTTGCAATTATTGCAATTCTAACTAGT
  8825  GTAATTAGTGCTAGTTATTACCTAAAAATTGTACAACTAATGTTCTTCAATAAAGAGAGT
  8885  GCTCAAACAGGGGCTTCAAATGAAGGAAATTCATCAGATCAACCTCTTATTACTACAATG
  8945  CACAGTTCTGTTATTGCAGTACTTACTCTTGTTATTACTCTATATCTATTTGATCCTTCT
  9005  ATCCTACTAAATGCTTGTCATCTTCTAAGTCTAAGTCTATTTACTTCATAA
;     G-nad2 ==> end
  9056  T
;     G-nad3 ==> start
  9057  ATGAACGCACTAACTATTTATCTAATCCTTGTTCCTGTAGTAGGATTCGTACTACTACTT
  9117  GTAAGTATTCTACTAGGAAAACATGTTCCTTATGCTGAGAAAGTTACATCATATGAATGT
  9177  GGATTCTCTCCTATTCATGGACAAAACCGATCACCATTTACAATTCAATTTTATCTAGTA
  9237  GGTATTCTATTCCTAATCTTCGATATTGAACTATTCATGACAATGCCTTATGCTCTAACT
  9297  GTTTATGAAACAGGATATTACGGATTCTGGATCATTATGGTATTCTTTGGTATTCTTACT
  9357  CTAGGTTTCGTATTCGAATTCAGTTCTAAAGCACTTTACTTTAGTCAAGTTATTATTGAA
  9417  GAAGAAGATGATCAAGAATAA
;     G-nad3 ==> end
  9438  TTCTTCCCCTTCTAAATAATTATATAGGAATTCGAATAAAAAA
;     G-trnA(ugc) ==> start
  9481  GGGGATATGGTATAATTGGTAATTATAGTATCTT!TGC!AGGATAGCTGATGCCAGTTCA
  9539  AGTCTGGCTGTCTCCA
;     G-trnA(ugc) ==> end
  9555  ATTCAC
;     G-trnF(gaa) ==> start
  9561  ACTTCGATAGCTTATGTGGCTAAAGCGTAGAACT!GAA!GATTCTAAGAACCATGTTCGA
  9619  GTCATGGTCGAGGTA
;     G-trnF(gaa) ==> end
  9634  ATTTCA
;     G-trnY(gua) ==> start
  9640  TGCAGATAGTCCTTACTGGTAAAGGAGGTGCTCT!GTA!AAAGCATTGACTGTGTCATTG
  9698  TGGGTTCGAGTCCCACATCTGCAA
;     G-trnY(gua) ==> end
  9722  ACTATTA
;     G-trnS(uga) ==> start
  9729  GGATGTGTGACAGAGTGGTTTAATGTGCCTGGCT!TGA!GTCTAGGAGTTCTTACCAGAA
  9787  CCAGGAGTTCGAATCTCCTCGCGTCCG
;     G-trnS(uga) ==> end
  9814  AATAAAAAAATAAAATAAAAGCATTCATTACATATAAGCAATAGAGATTCGAGACTCTGA
  9874  ATTAAAGATGTAATCTTTAATAGAGTTCGAATCTCCTCGCGTCCGAATGCATATAATATA
  9934  TTAATAATAGAAATTAGAAAGTCTAAATTGAAAATGAAATTTTCATAGAATTTGAATCTC
  9994  TTCATATCCAAATACTTTATAGACAATAATGCCATATTATTCATTCGAACACTAGATATA
 10054  ATCTATTTTATATCCTATTAAATAATTATTAATAACTATTTAA
;     G-cox3 ==> start
 10097  ATGAATCTAACAACACTACAAGCACAACGACAGAATTTCCAATACCATCCTTTCCACATG
 10157  GTAACTTCTAGTCCTTGGCCACTATTTACTTCATTCTCACTACTTATTCTTACAATGGGT
 10217  AGCATTATTTACTTCAATGGAAACTCTAGTCCATTCGGAGATTCAGGTATTTCTCTTGTA
 10277  ATTCTAGGGCTACTATCTACAGGACTATCTATGGCTCTATGGTTCCGAGATGTAGTAACT
 10337  GAAGGAACATTCCTTGGAGATCATACACTAGCAGTTCAAAAAGGACTACACCTAGGTATG
 10397  GCTCTATTTATTCTTACAGAAGTATTCTTCTTCATTTCTATTTTCTGGGCTCTATTCCAC
 10457  TCATCACTATCACCAGGTATTGAACTAGGTGGACAATGGCCTCCAATGGGAATTGAATCA
 10517  ATTAATCCTTTTGAACTTCCACTACTTAATACTGTACTTCTTCTAACATCAGGAGCAACA
 10577  GTTACATATTCACACCATGCTCTAATTAACAAAAACCGAAAAGGAGCTATTTCTGGACTA
 10637  ATTCTTACAATTCTACTTGCAGTAGTATTTACTGTTTGTCAAGGAATTGAGTACGTAAAT
 10697  GCTCCATTCTCAATTGCAGATGGTGTATATGGATCAACATTCTTCCTATCAACAGGATTC
 10757  CACGGATTCCACGTTATTCTAGGAACACTAATGCTAGCAGTATCACTAGGACGACTAATT
 10817  AACTACCACTTTACAAGTACTCACCACGTAGGATATGGATCAAGTATTCTATACTGGCAC
 10877  TTTGTTGATGTGGTATGGCTATTCCTATTCGTAAGTGTATACTGGTACGGAGGATAA
;     G-cox3 ==> end
 10934  TTTATCCCCTATTGATTTATTTAATCAAATATCTATCTTACTAAAAATACAATATTCGTA
 10994  TTTACATTCTTTTTCTCATACTCTAAATTACCA
;     G-nad6 ==> start
 11027  ATGAATACATTTCTTATTGATTTTCTAACTCTAGGAGCTATTTTCTCTGCTCTTCTTGTA
 11087  GTTACAGCTAAAAATCCTGTTATGTCAGTTCTATTTCTAATTTCTCTATTTCTGCACATC
 11147  TCAGGATATCTTGTACTACAAGGACTAGGATTCCTAGGTATTTCTTACCTAATTCTATAT
 11207  ATTGGAGCTATTGCAATTCTATTCCTATTTGTTGTTATGATGCTAAATCTACAACTAGCA
 11267  GAACTGAATGCTATGGCATCTGAATATACTCAAAATCTACCACTAGGAGGTATTTTTGTA
 11327  TTCCTACTATTCGTTGAACTATTTTCAATCATTCCATTTAGTTCACACAATGAGTACAAA
 11387  AACCTAAATCCTTTCAAAATTATTCCAGATGTTCAAATTGGTATTATGAATACTATGAAT
 11447  TCTATTCTACATCAATTTGGATACGGACCAATTTCACGATCTACAGATGTATATCAAACA
 11507  TATACAATTACTTCAGATACAAACTTTGCAAACCTAATTGATGTACAATCAATTGGATTT
 11567  ACTCTATATACATTTGGATCAGTATGGCTATTTGTAGCAAGTCTAGCACTACTACTAGCT
 11627  ATGATTGGACCAATTGTACTAACAATGAAGGCACGAACAACAAATTAA
;     G-nad6 ==> end
 11675  TATTGAATTCTATCCCCTTCTATTTTCAGATAATGG
;     G-trnC(gca) ==> start
 11711  GAATTGTGTTTCAGATGGTTCTGAAGAAGAATT!GCA!AATTCTTTGTTTAGGGTTCAAT
 11769  TCCCTCTCAATTCT
;     G-trnC(gca) ==> end
 11783  TCTCTTGTAGAAAATATAAGAGAGGTCTACATAAAAATAA
;     G-trnW(cca) ==> start
 11823  AAGAACATAGTATAATTGGTAGTACAGTGATCT!CCA!AAATCACTAGTGTTGGATCGTA
 11881  CCCAGCTGTTCTTG
;     G-trnW(cca) ==> end
 11895  AATATATTTATATAAGAATCTCAACTCTAAA
;     G-trnV(uac) ==> start
 11926  AAGGATTTAGCTGAGTGGTTTAGCGTCGATCT!TAC!ACATCGAAGACAGAGGTTCAATT
 11984  CCTCTAATTCTTA
;     G-trnV(uac) ==> end
 11997  CTAGTTAAAAAATATCTGATTTTTTTACGAACTTCCATTCTTCATTGTCTTTTTGAAGGC
 12057  TAAATTTTCTTACTCAAAAATTGACT
;     G-cox2 ==> start
 12083  ATGCAACTTGCTCTAACAATTCTATTCTCAGTACTATCTGCTACATCATTCTCATCAATG
 12143  ATTGAAAATGATTCACCTGAGCGATGGCAACTAGGACTACAAGATGCTGCTTCTCCTGTA
 12203  CAAGAAGGAATTTCAGAACTTCTAGATTCTATTGCTTTTTATCTAATTATTATTGTATTT
 12263  GGAGTAACTTGGGCTATTTTCTCTACAGTAAAACACTTCGGTGAGAAAAAATCTCCAATT
 12323  ACTCATCATTTCCACCACGGAACAGTTATTGAGCTAGTATGGACAATTTCTCCAGCACTA
 12383  ATTCTTATTGCTATTGCATTCCCAAGCTTTAAACTACTTTACCTAACAGATGAAGTATTT
 12443  ACTCCATCAATGACAATTAAAGCTGTTGGACATCAATGGTACTGGTCATACGAATACTCT
 12503  GATTTCATTAACGAAGACGGAGAATCAATCGAATTTGACTCATATATGGTACCAGAATCA
 12563  GATCTAGCTGACGGACAACTACGACTTCTAGATGTTGATAACAATGTAGTAGTACCTGTT
 12623  AATACAAACATCCGATTTATCGTTACTGGACAAGATGTTATCCATTCATTCGCTGTACCT
 12683  TCACTAGGTATGAAAGTAGATGGTATCCCAGGACGACTAAACCAAACATCTACAATTGTA
 12743  GAACGAGAAGGACTATTCTACGGACAATGTTCTGAGCTATGTGGAATCCTACACGGATTT
 12803  ATGCCTATCTGTATTGAAGCAGTTAGCCCAGAAAAATACCTAGAATGGATGGAATCTGTT
 12863  GCCTAA
;     G-cox2 ==> end
 12869  TTTCTCTTCTCCCCTACTTATTTATTATTTCCTAGCATAAAATGCTATTTTACTCTGTAA
 12929  ATATATTCTCATTAACCCATAAATTTCTTTCTC
;     G-nad1 ==> start
 12962  ATGACTAATCTATTTGATCTCAAAACATTCCATATTCCAGTTTCACAAGGACCTATTGTT
 13022  TCAATTATTCTTATTCTTCTAGTATTTGTACCAATGCTTCTTTGTGTTGCTTGGATGACT
 13082  ATTATTGAACGTAAAGTAATGGGATCAATGCAACGACGAATTGGTCCTAATGTAGTAGGT
 13142  TATTATGGAGTACTACAACCTTTTGCTGATGCTCTAAAATGTGTAGTTAAAGAACAAATT
 13202  ATCCCAGCACAATCAAATAAAGCACTATTCTTCCTTGCTCCTATGATTTCACTAGTATTT
 13262  AGTCTACTAGGTTGGGCTCCTATCCCATTCGGACCTGGTATGGCTATTACTGATATCTCT
 13322  ATCGGTATTCTATTTTCTCTAGCTGTTTCATCAATTGGAGTATATGGTGCTCTATTTGCA
 13382  GGATGGGCTGCTAACTCTAAATATTCATTCCTTGGATCTCTACGGGCTACAGCTCAAATG
 13442  GTTAGTTACGAACTTATCTTCTCAACTTGTGTATTTGCAGTTGTTCTTCTTGCTGGATCA
 13502  CTTAACTTTACTACAATTGTTCAAGCTCAAACAGCTATTTGGTTTATTGTTCCTCTATTT
 13562  CCTATTTTTATTCTATACCTAATCTCAGCACTTGCTGAACTTAACCGTACACCATTCGAT
 13622  CTTCCTGAAGCTGAATCAGAACTAGTATGTGGATTCATGACAGAGCACTCTGGTATGATT
 13682  TTCGTATTCTTCTATCTTGCTGAATATAGTGGTGTAGTACTTATGTCTACATTCTCTTCA
 13742  GTTCTATTCCTAGGAGGTTATGCATTCCCTGAAATCTTTGTACAAGAAACTTTCATTAAT
 13802  CTACAAAGTCTAATTCTTGCTGCTAAAGCTCTTCTATTCATGTTCTTCTTCGTTTGGGTA
 13862  CGTGCTACATTCGTGCGACAACGATATGATCGACTTATGATCTTCTGTTGGACACAACTT
 13922  CTACCAATGGCTATTGCACTACTAATCCTAGTGCCTAGTATTCTTATTGCTTTTGATATC
 13982  CCTGCTGTTAACTTAAGCATGTAA
;     G-nad1 ==> end
 14006  TAGGAAAAAATTATTCCCCTTATTTTGTATATAGGCTATCA
;     G-trnD(guc) ==> start
 14047  GGGATCTTAGCATAATCGGTTAATGCACCAAATT!GTC!AGTTTGGACTATGCCCGTTCG
 14105  AGTCGGGTAGTTCTCG
;     G-trnD(guc) ==> end
 14121  CTAATATTAGATTCTTACTATCTTATCATTCTTCCCAATAAGAGTCATTTCTAATTATT
;     G-nad4L ==> start
 14180  ATGAATCTTAGCCTTATTCTATTCACTATTGGTATTCTAGGATTTGTTCTTAACCGAAAA
 14240  AACATTCTTCTAATGATTTTTTCTATTGAGATTATCCTACTATCTATTACAATCCTAGTA
 14300  CTTATTTCATCTATTAACTTCGATGATATCCTAGGACAAACATATGCTATTTATATTATT
 14360  CTACTAGCTGCTGCTGAGTCTGCTATTGGACTAGGTATTCTAGTTGCTTACTACCGACTA
 14420  CGAGGATCAATTTCACTATCTAATAATCAAAACTAA
;     G-nad4L ==> end
 14456  ACT
;     G-nad5 ==> start
 14459  ATGTATCTAACTTTCCTTCTACTTCCTTGTCTAGGTGCTATGTCAGCTGGTTTCTTTGGA
 14519  CGAAAAATTGGAGTTACTGGTGCTCATATTATTACTACAACTTGTCTAGCTATCTCAGCT
 14579  ATTCTATCTATTGTAGCATTCTATGAAGTTGTACTTTGCCATTCTCCAGTTACAATTCAT
 14639  CTTGGTAATTGGCTACATTCTGAAGTACTTACAGTATCTTGGACATTCACATTTGATACT
 14699  CTATCTATGTCTATTATTACTACTGTACTTGTTATTTCATCTCTAGTACATCTTTACTCA
 14759  ATTGATTATATGAGTGCTGATCCTCATAACCAACGATTCTTCTCTTACCTAAGTCTATTT
 14819  ACATTCTTCATGGTAGTGCTTGTGTCAGGAGATAATTACTTTGTGCTATTCGTTGGATGG
 14879  GAATTCATTGCTGTTTGTTCTTATCTACTTATTAACTTCTGGTTTACTATTATCGAAGCT
 14939  AATAAATCAGCAATGCAATCATTCATCGTTAACCGTGTTGGTGATATGTCTCTATCTATT
 14999  TCATTCCTTGCTATTGTTTTCCTATTTGGTAATGTAGATTTCTCTACAGTATTCTCTCTA
 15059  GCACCACTTATGAATGAAAGTGCACTTACAATCATTGGACTTCTACTTCTATTCGGAAGT
 15119  ATGGGTAAAAGTGCTCAAATTGGTCTTAATACTTGGCTACCTACAGCTATGGCTGGACCA
 15179  ACTCCTGTATCATCACTTATTCATTCTGCTACACTAGTTTCTGCCGGAGTATACGTACTT
 15239  CTACGATCTAGTCCACTACTTGAATACTCATCTACAGCTCTTATTGCAATTACTTGGATT
 15299  GGATCAATTACAGCATTCTTTGCTGCTTCTACTGGACTATTCCAGAACGATCTAAAACGA
 15359  GTTATTGCTTTCTCAACTTGTTCACAAATGGGTTACCTATTCCTTGCTTGTGGACTATCA
 15419  CAATACAACACTGCACTATTCCACCTAGTTAACCATGCTTTCTTTAAAGCTCTACTATTC
 15479  CTTTCAGCTGGTGCAGTTCTACATGCTACATTTGATCAACAAGATCAACGACGACTTGGT
 15539  GGATTCCTTCCTCTTCTACCATTCACTTACACTGCTATTCTTATTGGATCTCTAAGTCTA
 15599  ATGGCTGTTCCATTCATGACAGGATTCTACTCTAAAGATCTTATCCTAGAACTAGCATTC
 15659  TCTCAATATGTATTCCATGGATCTATTGCATACTGGTTCGGATCTATCTCTGCTGGACTT
 15719  ACAGCATTCTATAGCTTCCGACTAATCTCTATGACTTTCCTTTCATACCCTAACTCACCT
 15779  AAGAAAGTTTACGAATCTGCACATGATGCTGCTATCTTTGCAATGATTCCAATGACTGTT
 15839  CTTTCAATCCTTGCTATCTTCTTCGGTTATATTGGACGAGATCTATTCGTTGGTATGGGT
 15899  ACAGATTTCGCTGCTAACTCTCTATTCATCCATCCATCACATATCTCTCTAATCGAAGCA
 15959  GAAGTAATGCCTACACTATTCAAACTACTTCCTTCTATTATTACTTGCTCATCAGCATTC
 16019  CTAGCATTCTATCTATACCACTATGGTGCAGGTTTCCTAAATGCTGCTATCCAATCAACA
 16079  CTTGGATATAATATGTATAAATTCTTCAATGGTAAATACTACATTGAAGTACTATATAAT
 16139  ACATATCTAATCCCAGCATCACTAGGACTAGGATATGTTGTATCAAAACAACTAGATCGA
 16199  GGTCTTATCGAACAACTATTCGGATATGGTCTATCTACAAACCTACGAAATACTAGTTCT
 16259  ACAATGAGTAAACTAGATGACGGATTTATCCCATCTTATGCAATTTACTTTGCTCTATCT
 16319  ACAATCGTACTTACAATTGTACTAGTAAGTCCATTCTTCCTAGTTTAA
;     G-nad5 ==> end
 16367  TTCATTTAGAAAAATCTAGTTAAATATATTCAAAT
;     G-orf126 <== end
 16402  CTAAACTAGATTTCTTCCCCTTTCTAAAGATAGATAGAAGAGAAAAATTCCCTGAAATAT
 16462  TTCAATAATGAAGGATTCATAATGAAGGATCGAGAAATCCATCATCCAGAATGAAGAAGG
 16522  AAGGATGAAGGATGAAGGATGAAGGATGAAGGATGAAGGATGAAGAAGGAAGGAAGGAAG
 16582  AATGAATAACCAAGAATCGAATCCATAATGCATAATGCATAATCCATAATGCATAATGCA
 16642  TAATCCATAATCAAGAATGAAGAATGAAGAATGAAGAATGCATAATCAATAATCAAGAAT
 16702  CAAGAATCCAGAATCCATAATCAAGAATCCATAATTCCTAATCAATCATCCATAATCAAT
 16762  AATGAAGGATGAAGAATCCAT
;     G-orf126 <== start
 16783  AATCCATTACCAATTACCAAAGGAATAATCAATGACTAGATCAATACTCTTACCAATTAC
 16843  CAATACCCAATTACCAATAAGAATAAGGATAAAGATAAAGATAAAGATAACCAATAACCA
 16903  ATTACTAACACTAAGAGTCACACTAAGACTAACACTAACACTCACACTCACATACCCATT
 16963  CACATACCCATTTCCATATCCATATCCATACCCATTCACATACCCATTTCCATATCCATA
 17023  TCCATACCCATTCACAACACTGTCATATATATATATAATATATAAGTATGTGTCTAATAT
 17083  TCATATATTGCTCCACCTATCTTGAATCTTT
;     G-trnR(ucg)_1 <== end
 17114  AGCATCTTGAAGGACTCGAACCCTCAATCTCCTAATC!CGA!AGTTAGGCGCTTTGACCA
 17172  GTTTAGCTAAAGATGC
;     G-trnR(ucg)_1 <== start
 17188  TACCAAACCAAACCAATACATATACTACATTCCTTCTTAGCTATTGAATTATATTATTGT
 17248  ACCAATATTATAAACATATGTCTATCCTATTAATATGTCTATCCTATTAATATGTAAGCA
 17308  GTGGGACTTGTAAAATTTTTTTTACTTTGTCCCACTGACTATTCTAGCTTAAGTCTTATA
 17368  TTTTTATATTTTTGTATACCTT
;     G-trnL(uag)_1 <== end
 17390  TGTAAGCAGTGGGACTTGAACCCACACAGCTTTGAAACTACTATTTC!CTA!AGAATAGC
 17448  TTGGCTACCAATTTCAACATGCTTAC
;     G-trnL(uag)_1 <== start
 17474  TTTCTTCATCCCTATATTATAGGAGATAATAACAAAAACTAAACTATTTATGTTTACCCT
 17534  TCTCGTTGGATTACCAATGATATATCATAGTAATATACTTGTTATTCTCTTACTATTTCG
 17594  TACATAATATTTATT
;     G-atp9_1 ==> start
 17609  ATGCTTGGTGCTGCTAAATACATTGGATCAGGAATTGCTACTCTTGCACTTGCAGGAGCA
 17669  GGAATTGGTGTAGGTATCGTATTCTACGCTCTAATCCAAGGAACATCACGAAACCCTAGT
 17729  GTTAAAAACCAACTATTCCAATACGCTGTTCTAGGATTTGCTCTAGCAGAGGCTACTGGA
 17789  CTATTTGCACTAATGGTATCATTCATGATCCTATTCTCTTAA
;     G-atp9_1 ==> end
 17831  TTTTAGAATTCTATTCTTTGGGAATCTATATTCCCTTTCTATCACTATTCATTGTATTCA
 17891  CTATTCTACTCCTATTTATACACATTCAGAAGGATATTGTTATGAATACTATTCTTCACA
 17951  CACTCAAATATGGATACTTAGACTTAGACTTAGTCTTAGACTTAGACTTAGACTTAGACT
 18011  TAGACTTAGACTAACACTTACGCTTACGCACACACTAACACACACTAACACACACTTACA
 18071  TATAAGTATGTGCCTATTATTACTATATCAATAGATTCATAGATAGATAGATAGATACAT
 18131  AGATACATAGATACATACATTCATAAATTCATCTATCTTTCCATCATTCTAGCATTCCAT
 18191  CCATCCATCATTCCATCATTCCCATCACTCCATCACTTCATTACTTTATTACTTTATTAC
 18251  TTTATTACTTTATCACTTCATCACTGAAACACTCCATCACTTCATCACTTCATCATTCCA
 18311  ACACTTACAACAATTCCCATTCAATCCACCTACTACCATTCTTAACAATTGGAATTCTAC
 18371  TTAAACAACAACACAATACTTATATATATTATTTCATCTCTACCATTCCTATCATTGTCT
 18431  ATCATTTCTTACCATCCTTATCACAACCTACCCATCCTCTATCAGCCCTATCTATACCAT
 18491  TCTATCATTCTATACCATCCCTACCATTGTCTTCCATTACCATCATCCCTTCCATACATA
 18551  CCATTCTCTATCATTGTCTTCCATACCTACCCATCACTATCTATACCATTCTATATCATC
 18611  CCTATCATTGATATCCTTCCATCCCTTCCATACCTACCATTGTCTATCATTCCTTCCATC
 18671  CCTATCATTCCTATCTATTCCACTATCATTTCTATCATCCCTACCACCTACCACTTACAC
 18731  TACTACTACTATCAATTATACCTACCACTCATACTCACACTTACACTTACTATCTTACAC
 18791  TCACTTACACTTACTATCTAATACACACTTACTATCTTACACTTACACTATCACTACCAC
 18851  TTACACTTCCACCTACTATCTAATACACACTTACTATCTTACACTATCACTACCACTTAC
 18911  ACTTACACTTACACCTACTATCTAACACACACTGTCATATAAGTATGGGTATCATTTATT
 18971  ACTATAGCTACAATTCAATTCAATTCAAAGAGAAGAGAAGAAAAGATAAGATAAGATAAG
 19031  AAACTATATTCATAGTTATATTGTTATATTCTATTATTAATACTCTTACCATACTCATAT
 19091  ACTCTATTCTATAGATAACCACAATACCACATATCTTCATACATACCAATTGAACTATAT
 19151  ACCATAACAATAGAATACCATCCATATACCTACCCATATATCATTACCAATATCCCTTAC
 19211  TATTTACTATTTATACTATCTACAATTACCATTATCCATCATCTATCTTACTAATATATT
 19271  CATATCAATATTCCAATATCCAATACCCTAATATCATTATACAACCAATATATTTATTAT
 19331  TCTTCCTCACTATCACTTCTACTCTATCTATCTATATCAATCTATCTATCATTATCATTA
 19391  TCACTATCACTATCACTATTACTATCCAACCCATCCATCATCCATAGAATCCATATTACT
 19451  ATCTACCTATTTATCTACCAATACAATCATCAACTATCTATCACTATCTATCTCTCTATC
 19511  ACTCTATCTATCACTCTATCTATCTCTCTATCTATCTATCAATTAGATTCATCTATCTAT
 19571  CATATGAATCTATTCATCTATCCCTCTATCTATCTATCCATCACTATCTATCTATCCATC
 19631  ACTATCTATCACTATCTACCATTCTCTACCAATATCTCTCCATCTATCACTATCTCTACA
 19691  TCTATTCCTATTATCATTACCAATATCATTATTATTACCAATATCATTATTACTATCCTA
 19751  CTAATCTAGATATAACTCTATATCTATCATATTCAT
;     G-orf137_1 <== end
 19787  CTATCTGTCTATCATAATTATCCACCCATTACCACTATAATTATTATTATTCATTCCTCC
 19847  ACTACTACTACTACTACTACTACTATCACTATCATAATCATTTACCCTTCCACTACCATT
 19907  ATTATCACTATCACTACCACTATCATTCCCTCTACCACTACTACTATTACTATTATTAGT
 19967  ACTATTATTAGTACTATTATTATTATTATAACTATTACTATTACTTCCACTATGAGTATT
 20027  ACTACTATTATTATTATTACTAATACCATGACTATCAATATGACTCCTACTATCACTACT
 20087  ACTCCTACTATGACTACCACTCTTACTATCACTACTACTACTATGAATAATACTATCACT
 20147  ACTACTATGCCTCCTACTATGACTATCATATTTATGATAACCAATATAATTCAT
;     G-orf137_1 <== start
 20201  TATTAATACTAATATAATTGGTATCCAGGGATAGTTAA
;     G-orf105_1 <== end
 20239  TTACCAATATAACAACAATAACAACAATAACAACAATAACAATACAATAATATAAGTATT
 20299  GTATATATCAACAATACACCTCCTAGCTAGGGAGAAGAAGAATAGTGAATATAATAATTC
 20359  ATTACTATTGATATAATAATTCATTACTATTGATATAATAATATCATTACTATTGATATA
 20419  ACCATTACTATTGATATAATCATATATTATAGTATAATTGAAATAATTGATATAATTGGT
 20479  ATAATTGGTATAACTATAATTACTATAACTATTGATAGTTATTGGTATAACTATAATAAT
 20539  TACTATTGATATAATCAT
;     G-orf105_1 <== start
 20557  AACTATTAGTATAGTTGGTATAGTATAGTTGGTATAGTTGGTATAGTATAGTTAGTATAG
 20617  TTAGTATAGTTAGTATAGTAGTTATAGTTAGTATAGTTAGTATAGTAATATATGTTATTA
 20677  TAGTTGGTATAGTAATACTAATAGGTATAATTGGTATAACTATTAGTATAGTAGGTATAA
 20737  CTATTAGTATAGTAGGTATAACTATTAGTATAGTAGGTATAACTATTAGTATAGTAGGTA
 20797  TAAAAATTATATTAGTATTGGTATAGTAATTGATATAGTAATATATTGGTATTAGTATTG
 20857  GTATAGTAATATATATATAGTAATTGGTATAGTAATATATATTGGTATAGTTATAGTTAT
 20917  ATAGTTATATAAATATAGTAATATTGGTATTATTGGTATAATAATAATAATATAATATTG
 20977  GTAATAGTAGGTTATATTGGTATAACAATAAGTATAATTTGTTATAGATATTGTTATGAA
 21037  TATTGGTATAGTAAGTATAACTATAAGTGGTAGTATGCTATATATACTATATTATTTAGT
 21097  ATGAGTAAGTAATACTATTGTATGGTAGGTAATGGTATGGTAAGTATGTATATATAAATA
 21157  TATAGAATATAAATACCTATCAATATATTGTATGGATGGAAAGTAATAGTATAATAATTG
 21217  TACTAATAGGATATTGTAAATGGATATAATTGTATAGTAATCATTGTATTGTATGGATGG
 21277  TAATATTTCCAATAATATGGTTACTATAGTGAGTGTATGGAATATATATATTGTAAGTAA
 21337  ATATATATATTGTATGGAGGTTAACCCTTTTCTTCCTATTAATAGTACCCAATGAATAAG
 21397  TATACGTATTGTGATTGAAGGGTAATATTATGGTATGATTGGTTGAGTAGGTAAAGTGTA
 21457  AATTGTTTACAATATGCTAAGTAAGGTTATGGTAAACAATAGTAAGTAAAATAATAGAAC
 21517  TATTCTTCTTCTTCTTCTTATGGTTCCCCTTAATTGGGGGTGTATTGCTTTTTCTTATTT
 21577  CTTAACTATGTGATGATAGGAAATGATAAGAAAAATATTATTATGATTGTAGATAAATAA
 21637  ATGTCAATCATAATACCTATATAAATGTTTTATGTGGGT
;     G-trnM(cau)_2 <== end
 21676  AGCTGAAAGAGGGAATTGAACCCTCGAATTACAAGT!ATG!AATCGTATGGTTTACCACT
 21734  AGCCTATTTCAGC
;     G-trnM(cau)_2 <== start
 21747  TTAGGGAGTATTTTAGGTATGTGTGTGTGTGTGTGTGAAAGGGTACTACTTATAATAAAA
 21807  GTAGTAATGTTGTAAGGGTAGTGGTGTTGGGTTAGGTAGGGAATTAGTAGAGGGTAGGGT
 21867  AGGTTGAGGTGATATTCAATAGTAAGTGTAGATTCTCATGACAATTTAGCTTTATAGGTA
 21927  TTTTCCATACGCAGTATGGGAAAATACATTATAAAGCATTTTATACTACTATGCTTTTTT
 21987  AGCATAGTGGTATAATGGCCCTGTAATTGAAGGATTTTTATTTTTTTATTTTTATTTTTA
 22047  TTTTATTCCAAAATTCGAAGTCCTTCGAAATTTGGAATCTTTCGATGCATTATCATCGAT
 22107  CGAAAGAAAAAATAAAAATTCTCTAAAACTTGAGACCTATCATTCTCTCAACTCTATGCT
 22167  AATCCTAACTAGACCCTACTTAACTTCTTCACACGATCTACATACTACATCTAAGACATC
 22227  TATCCTTATCCATCCAATGTTCTATCTAATATGTGAATATTTAGGTAAAAATAGACAAGT
 22287  AGTAAACCCTTACCAATCCTCAATGATATTCTATCCCTCTAATTTATTGCTTATCAATCA
 22347  ATATTTATACATCAAGAAAAGTGAAAAGGTTGAAATGAAAGAATTTATAAAATTGTGAAA
 22407  GAAGAAGTAAAAAAGTATTTCTATTCTTGTTCATAAATCTTTCAACCTTTGAACATAATA
 22467  TATACTATAAGAGTGAAAATAAGTAGAGAAGTATTTCTTATTCATTCTAATAATTCAT
;     G-trnH(gug) ==> start
 22525  GGTAAATCTAGCTTAACAGGTAGAGCACCGATCT!GTG!GATTCGGCTGATTTGGTTCAA
 22583  GTCCAAAGTTTTACC
;     G-trnH(gug) ==> end
 22598  CTACATCTATTTCTATAAATTAGAATATTAGGAATAGGTTTATCATAATTGAAATAAGTT
 22658  TTCAATTTGACTTATTAGATAAGTTATAAAGTTTCTATGAATAAAACACAATTCTAAAGA
 22718  ATAAAAAGTATAGAAAGAGAAAAATGGAATTTTTCTAAATAGAATTCCATTTTTGTAATA
 22778  GAGTGATTTTAAGAAACTATCTTACATAGTAGATTCAATACTTTATTGATGTATTGTCAA
 22838  TATTGACAAAAATTATACTAAGATAAACTATTCCATTCCCTTATTTAGTTACATAAGAGA
 22898  AATGGAAGAAGAGAAACTTCCTTTAGAGAATTGAGAGTAAAGAATGATTTCTCTTCCTAT
 22958  CATTTTCTATCTATTTTTAGAAGAGAAGAGAAGAATTTTGAATCTCATCCTTGCTTACAC
 23018  ACGATAGATAAATTTAGAATCCTAAAATAAAAACCAAACCAATTTTATAAATTCTTTCAT
 23078  TTCAACCTTTTCACTTTTCTTGATGTATAAATATTGATTGATAAGCAATAAATTAGAGGG
 23138  ATAGAATATCATTGAGGATTGGTAAGGGTTTACTACTTGTCTATTTTTACCTAAATATTC
 23198  ACATATTAGATAGAACATTGGATGGATAAGGATAGATGTCTTAGATGTAGTATGTAGATC
 23258  GTGTGAAGAAGTTAAGTAGGGTCTAGTTAGGATTAGCATAGAGTTGAGAGAATGATAGGT
 23318  CTCAAGTTTTAGAGAATTTTTATTTTTTCTTTCGATCGATGATAATGCATCGAAAGATTC
 23378  CAAATTTCGAAGGACTTCGAATTTTGGAATAAAATAAAAATAAAAATAAAAAAATAAAAA
 23438  TCCTTCAATTACAGGGCCATTATACCACTATGCTAAAAAAGCATAGTAGTATAAAATGCT
 23498  TTATAATGTATTTTCCCATACTGCGTATGGAAAATACCTATAAAGCTAAATTGTCATGAG
 23558  AATCTACACTTACTATTGAATATCACCTCAACCTACCCTACCCTCTACTAATTCCCTACC
 23618  TAACCCAACACCACTACCCTTACAACATTACTACTTTTATTATAAGTAGTACCCTTTCAC
 23678  ACACACACACACACATACCTAAAATACTCCCTAA
;     G-trnM(cau)_3 ==> start
 23712  GCTGAAATAGGCTAGTGGTAAACCATACGATT!CAT!ACTTGTAATTCGAGGGTTCAATT
 23770  CCCTCTTTCAGCT
;     G-trnM(cau)_3 ==> end
 23783  ACCCACATAAAACATTTATATAGGTATTATGATTGACATTTATTTATCTACAATCATAAT
 23843  AATATTTTTCTTATCATTTCCTATCATCACATAGTTAAGAAATAAGAAAAAGCAATACAC
 23903  CCCCAATTAAGGGGAACCATAAGAAGAAGAAGAAGAATAGTTCTATTATTTTACTTACTA
 23963  TTGTTTACCATAACCTTACTTAGCATATTGTAAACAATTTACACTTTACCTACTCAACCA
 24023  ATCATACCATAATATTACCCTTCAATCACAATACGTATACTTATTCATTGGGTACTATTA
 24083  ATAGGAAGAAAAGGGTTAACCTCCATACAATATATATATTTACTTACAATATATATATTC
 24143  CATACACTCACTATAGTAACCATATTATTGGAAATATTACCATCCATACAATACAATGAT
 24203  TACTATACAATTATATCCATTTACAATATCCTATTAGTACAATTATTATACTATTACTTT
 24263  CCATCCATACAATATATTGATAGGTATTTATATTCTATATATTTATATATACATACTTAC
 24323  CATACCATTACCTACCATACAATAGTATTACTTACTCATACTAAATAATATAGTATATAT
 24383  AGCATACTACCACTTATAGTTATACTTACTATACCAATATTCATAACAATATCTATAACA
 24443  AATTATACTTATTGTTATACCAATATAACCTACTATTACCAATATTATATTATTATTATT
 24503  ATACCAATAATACCAATATTACTATATTTATATAACTATATAACTATAACTATACCAATA
 24563  TATATTACTATACCAATTACTATATATATATTACTATACCAATACTAATACCAATATATT
 24623  ACTATATCAATTACTATACCAATACTAATATAATTTTTATACCTACTATACTAATAGTTA
 24683  TACCTACTATACTAATAGTTATACCTACTATACTAATAGTTATACCTACTATACTAATAG
 24743  TTATACCAATTATACCTATTAGTATTACTATACCAACTATAATAACATATATTACTATAC
 24803  TAACTATACTAACTATAACTACTATACTAACTATACTAACTATACTAACTATACTATACC
 24863  AACTATACCAACTATACTATACCAACTATACTAATAGTT
;     G-orf105_2 ==> start
 24902  ATGATTATATCAATAGTAATTATTATAGTTATACCAATAACTATCAATAGTTATAGTAAT
 24962  TATAGTTATACCAATTATACCAATTATATCAATTATTTCAATTATACTATAATATATGAT
 25022  TATATCAATAGTAATGGTTATATCAATAGTAATGATATTATTATATCAATAGTAATGAAT
 25082  TATTATATCAATAGTAATGAATTATTATATTCACTATTCTTCTTCTCCCTAGCTAGGAGG
 25142  TGTATTGTTGATATATACAATACTTATATTATTGTATTGTTATTGTTGTTATTGTTGTTA
 25202  TTGTTGTTATATTGGTAA
;     G-orf105_2 ==> end
 25220  TTAACTATCCCTGGATACCAATTATATTAGTATTAATA
;     G-orf137_2 ==> start
 25258  ATGAATTATATTGGTTATCATAAATATGATAGTCATAGTAGGAGGCATAGTAGTAGTGAT
 25318  AGTATTATTCATAGTAGTAGTAGTGATAGTAAGAGTGGTAGTCATAGTAGGAGTAGTAGT
 25378  GATAGTAGGAGTCATATTGATAGTCATGGTATTAGTAATAATAATAATAGTAGTAATACT
 25438  CATAGTGGAAGTAATAGTAATAGTTATAATAATAATAATAGTACTAATAATAGTACTAAT
 25498  AATAGTAATAGTAGTAGTGGTAGAGGGAATGATAGTGGTAGTGATAGTGATAATAATGGT
 25558  AGTGGAAGGGTAAATGATTATGATAGTGATAGTAGTAGTAGTAGTAGTAGTAGTGGAGGA
 25618  ATGAATAATAATAATTATAGTGGTAATGGGTGGATAATTATGATAGACAGATAG
;     G-orf137_2 ==> end
 25672  ATGAATATGATAGATATAGAGTTATATCTAGATTAGTAGGATAGTAATAATGATATTGGT
 25732  AATAATAATGATATTGGTAATGATAATAGGAATAGATGTAGAGATAGTGATAGATGGAGA
 25792  GATATTGGTAGAGAATGGTAGATAGTGATAGATAGTGATGGATAGATAGATAGTGATGGA
 25852  TAGATAGATAGAGGGATAGATGAATAGATTCATATGATAGATAGATGAATCTAATTGATA
 25912  GATAGATAGAGAGATAGATAGAGTGATAGATAGAGTGATAGAGAGATAGATAGTGATAGA
 25972  TAGTTGATGATTGTATTGGTAGATAAATAGGTAGATAGTAATATGGATTCTATGGATGAT
 26032  GGATGGGTTGGATAGTAATAGTGATAGTGATAGTGATAATGATAATGATAGATAGATTGA
 26092  TATAGATAGATAGAGTAGAAGTGATAGTGAGGAAGAATAATAAATATATTGGTTGTATAA
 26152  TGATATTAGGGTATTGGATATTGGAATATTGATATGAATATATTAGTAAGATAGATGATG
 26212  GATAATGGTAATTGTAGATAGTATAAATAGTAAATAGTAAGGGATATTGGTAATGATATA
 26272  TGGGTAGGTATATGGATGGTATTCTATTGTTATGGTATATAGTTCAATTGGTATGTATGA
 26332  AGATATGTGGTATTGTGGTTATCTATAGAATAGAGTATATGAGTATGGTAAGAGTATTAA
 26392  TAATAGAATATAACAATATAACTATGAATATAGTTTCTTATCTTATCTTATCTTTTCTTC
 26452  TCTTCTCTTTGAATTGAATTGAATTGTAGCTATAGTAATAAATGATACCCATACTTATAT
 26512  GACAGTGTGTGTTAGATAGTAGGTGTAAGTGTAAGTGTAAGTGGTAGTGATAGTGTAAGA
 26572  TAGTAAGTGTGTATTAGATAGTAGGTGGAAGTGTAAGTGGTAGTGATAGTGTAAGTGTAA
 26632  GATAGTAAGTGTGTATTAGATAGTAAGTGTAAGTGAGTGTAAGATAGTAAGTGTAAGTGT
 26692  GAGTATGAGTGGTAGGTATAATTGATAGTAGTAGTAGTGTAAGTGGTAGGTGGTAGGGAT
 26752  GATAGAAATGATAGTGGAATAGATAGGAATGATAGGGATGGAAGGAATGATAGACAATGG
 26812  TAGGTATGGAAGGGATGGAAGGATATCAATGATAGGGATGATATAGAATGGTATAGATAG
 26872  TGATGGGTAGGTATGGAAGACAATGATAGAGAATGGTATGTATGGAAGGGATGATGGTAA
 26932  TGGAAGACAATGGTAGGGATGGTATAGAATGATAGAATGGTATAGATAGGGCTGATAGAG
 26992  GATGGGTAGGTTGTGATAAGGATGGTAAGAAATGATAGACAATGATAGGAATGGTAGAGA
 27052  TGAAATAATATATATAAGTATTGTGTTGTTGTTTAAGTAGAATTCCAATTGTTAAGAATG
 27112  GTAGTAGGTGGATTGAATGGGAATTGTTGTAAGTGTTGGAATGATGAAGTGATGAAGTGA
 27172  TGGAGTGTTTCAGTGATGAAGTGATAAAGTAATAAAGTAATAAAGTAATAAAGTAATGAA
 27232  GTGATGGAGTGATGGGAATGATGGAATGATGGATGGATGGAATGCTAGAATGATGGAAAG
 27292  ATAGATGAATTTATGAATGTATGTATCTATGTATCTATGTATCTATCTATCTATCTATGA
 27352  ATCTATTGATATAGTAATAATAGGCACATACTTATATGTAAGTGTGTGTTAGTGTGTGTT
 27412  AGTGTGTGCGTAAGCGTAAGTGTTAGTCTAAGTCTAAGTCTAAGTCTAAGTCTAAGTCTA
 27472  AGACTAAGTCTAAGTCTAAGTATCCATATTTGAGTGTGTGAAGAATAGTATTCATAACAA
 27532  TATCCTTCTGAATGTGTATAAATAGGAGTAGAATAGTGAATACAATGAATAGTGATAGAA
 27592  AGGGAATATAGATTCCCAAAGAATAGAATTCTAAAA
;     G-atp9_2 <== end
 27628  TTAAGAGAATAGGATCATGAATGATACCATTAGTGCAAATAGTCCAGTAGCCTCTGCTAG
 27688  AGCAAATCCTAGAACAGCGTATTGGAATAGTTGGTTTTTAACACTAGGGTTTCGTGATGT
 27748  TCCTTGGATTAGAGCGTAGAATACGATACCTACACCAATTCCTGCTCCTGCAAGTGCAAG
 27808  AGTAGCAATTCCTGATCCAATGTATTTAGCAGCACCAAGCAT
;     G-atp9_2 <== start
 27850  AATAAATATTATGTACGAAATAGTAAGAGAATAACAAGTATATTACTATGATATATCATT
 27910  GGTAATCCAACGAGAAGGGTAAACATAAATAGTTTAGTTTTTGTTATTATCTCCTATAAT
 27970  ATAGGGATGAAGAAA
;     G-trnL(uag)_2 ==> start
 27985  GTAAGCATGTTGAAATTGGTAGCCAAGCTATTCT!TAG!GAAATAGTAGTTTCAAAGCTG
 28043  TGTGGGTTCAAGTCCCACTGCTTACA
;     G-trnL(uag)_2 ==> end
 28069  AAGGTATACAAAAATATAAAAATATAAGACTTAAGCTAGAATAGTCAGTGGGACAAAGTA
 28129  AAAAAAATTTTACAAGTCCCACTGCTTACATATTAATAGGATAGACATATTAATAGGATA
 28189  GACATATGTTTATAATATTGGTACAATAATATAATTCAATAGCTAAGAAGGAATGTAGTA
 28249  TATGTATTGGTTTGGTTTGGTA
;     G-trnR(ucg)_2 ==> start
 28271  GCATCTTTAGCTAAACTGGTCAAAGCGCCTAACT!TCG!GATTAGGAGATTGAGGGTTCG
 28329  AGTCCTTCAAGATGCT
;     G-trnR(ucg)_2 ==> end
 28345  AAAGATTCAAGATAGGTGGAGCAATATATGAATATTAGACACATACTTATATATTATATA
 28405  TATATATGACAGTGTTGTGAATGGGTATGGATATGGATATGGAAATGGGTATGTGAATGG
 28465  GTATGGATATGGATATGGAAATGGGTATGTGAATGGGTATGTGAGTGTGAGTGTTAGTGT
 28525  TAGTCTTAGTGTGACTCTTAGTGTTAGTAATTGGTTATTGGTTATCTTTATCTTTATCTT
 28585  TATCCTTATTCTTATTGGTAATTGGGTATTGGTAATTGGTAAGAGTATTGATCTAGTCAT
 28645  TGATTATTCCTTTGGTAATTGGTAATGGATT
;     G-orf119 ==> start
 28676  ATGGATTCTTCATCCTTCATTATTGATTATGGATGATTGATTAGGAATTATGGATTCTTG
 28736  ATTATGGATTCTGGATTCTTGATTCTTGATTATTGATTATGCATTCTTCATTCTTCATTC
 28796  TTCATTCTTGATTATGGATTATGCATTATGCATTATGGATTATGCATTATGCATTATGGA
 28856  TTCGATTCTTGGTTATTCATTCTTCCTTCCTTCCTTCTTCATCCTTCATCCTTCATCCTT
 28916  CATCCTTCATCCTTCATCCTTCCTTCTTCATTCTGGATGATGGATTTCTCGATCCTTCAT
 28976  TATGAATCCTTCATTATTGAAATATTTCAGGGAAAAGGGGGA
;     G-nad4 <== end
 29018  TTAAGGAAGTTTGTATAG
;     G-orf119 ==> end
 29036  AAGTGTTGTAACACTTGTATCGATATTATCTAGAACAATATTTGGCATAATACCAAATAG
 29096  AATTGTAAATACTAGAAGAGGAAGAATTGCATGGAATTCTCGTCGGTTAATATCTTTAGT
 29156  GTAGTTTAGGTATTGACTGTATGATCCGAAAGTAATTCGGTTATATAGCCAGATAGAGTA
 29216  AGCAGCACTTAGAACAATACCTGTAGCACCAAGAATACCTACGATAGGATTCATTTGATA
 29276  TGTACCAATTAGACAAAGGATTTCACCTACCCAGTTAGCACTTAGAGGGATACCTGCATT
 29336  AGCGATAGTGAATAGGAAGAATAGAACAGCGAAAATTGGCATATATGTTACAACTCCTCG
 29396  GTAATATCGAATTGTACGAGTATGGAATCGGTCGTAAAGAACAGCACCTACTAGGATAAA
 29456  TAGAGCAGGACTAACGAAACCATGAGCGATAGATAGAAGGATAGATCCTTCAACACCTTG
 29516  AACAGTATTAGAGAATAGTCCAAGAGCGATAATACCCATATGTCCAATACTTGAGTAAGC
 29576  AACAAGAGCTTTGAAATCAGTTTGTCGAAGAGTAGCAAGACTAGCATAGATAATACTTAG
 29636  AACTGCAAGAGTTTGAACTAGAGGACTAAAGTAATATGATGCGTCTGGAAGGAATTGAAG
 29696  TAGGATTCGTAGACTACCATATGTGGCCATTTTTAGAACAATACCAGCTAGTAGAATACT
 29756  TCCTGCAATAGGAGCTTCTGCATGAGCTCGGTATAGCCATGAGTAAAGTGGCCAAAGTGG
 29816  GAATTTAACAGCCATACTAATAAATACTCCGATCCATAGAAGTTTTTGAGAGTTAAGATC
 29876  GAAAGTATATTGAGCAATAAGAGCGAAATCAGTAGATCCAACGTTGTAATAGATGGCAAG
 29936  GATTGAAAGTAGCATAAATAGTGAACCGACAAGTGTGAAAAGGAATAGAAGGAATGCAGC
 29996  ACGCACTCGGTTAGCACTACTACCCCAAATACCAACAATAAGGAATAGTGGGATAAGAAC
 30056  ACTTTCAAAGAAAATATAGAATAGCATAATATCTGTAACAATGAATAGAAGAATAAGAAG
 30116  AACTTCTAGGATAAGCATTGTACATAGATAGAATTTAACGTTATATTTATTTCCTCCTGC
 30176  TAGTGGTGATGATGTGATTTTCCAGCTAGCAAGGAAAGAAATAGGAAATAGGAAAGTAGT
 30236  AAGGATAACGAAATATAGAGAAATACCATCGATACCTATTTGGAAATCCGAAGAGAAGAT
 30296  ACTTTTATCTCCGAATTGATAAGTGAATTGGTAATCAGGAGTAGTTGGATCAAATAGAAC
 30356  TAGAAGACTAAGTGAGTACAGGAATGTAATAATAGAAATTACAAGAGCTGTAGTCTTAAG
 30416  TTTTGTATCTGGATCTCCAGTGATGTTCATAAGAGCTGCATTTTCTTGACTTCGGTAAGA
 30476  AGGAGCAATTAGAAGAACACCGATTAGAGGTAGGATTAGTAGAGTAATTAGGATCAT
;     G-nad4 <== start
 30533  ATTATCTATGATAAAAATAAGTAAAAATCGAAGATTAAATAATCTAGAGTATAATAGTAA
 30593  TGAATACCGATTTGCCTATAACGCAATTAAAAATAATAAGACATACTTATAATATAATAT
 30653  GGTATGTCTTTGAAGGGGAAGTATTGTT
;     G-atp6 <== end
 30681  CTAGTGTAGATCAATAGCATCTTTTAGGTATGATGATGTTAGAATACAGAATACATAAGC
 30741  TTGAAGGAATGAAACTGCAAATTCTAGAACTACAATAGCAACGAATACTGTAAATGGAAT
 30801  AATTGTAAGGATACTTACTAGGAAGCTAGATGTGAATAGTGTAAATAGGAAGCCACCAAG
 30861  AATTTTCATAAGTGAATGTCCAGCTGCCATGTTAGCAAGTAGCCGTACACCTAGTGATAG
 30921  AGCACGAGCTAGGTAAGAAATAAGTTCAATAGGAGCTAGAATAGGAACTAGAGCAAGTGG
 30981  TGTACCTGCAGGTAGGAAGAATGAGAAGAAGTGTAGTTTATGGATGCTTAGTCCTAGAAT
 31041  TGTAACTCCTGTAAGAATCATTGTACTTAGTCCAAGACAAACAATTACTGAAGTAGTAAT
 31101  TGTAAATCCATAAGGAATATTACCGTTTAGGTTAGCGAATAGTAGGAAGAAGAATAGAGC
 31161  ATAAATGAATGGGAAGTATCGTTCATTTTTAGCTCCAAGTTGACTTTTAGCTAGACCATG
 31221  AACAGATGCAAAGCAAGCTTCTAGAGCAAGGCTCCATCGGCTAGGAACAAGTTTATGGTT
 31281  GTTGAAAGCAACAGCATGGAAAGCAATAGCTAGGAAAATAGTAATAATTGTATATAGTCC
 31341  TAGGTTAGTTAGAGAAATATGGAATTGTCCGAAAATAGGAAGATCTAGTGAGATAAGGCT
 31401  AGATACTTCGAATTGTTCAAGTGGAGAATAAATGTTGTAAAGCAT
;     G-atp6 <== start ;; mfannot: alternative ATG start pos 31478
 31446  TATTAGAATATTGGATAATATGTATATTATCATAATAGTGGATTATCGGATAAATTGAAT
 31506  GCTAGTAGCACAATTGTTACTTATACGTAGTAGTATTTTACTAAAAAGCACATACTTATA
 31566  TTATAATAAATCTGTATGTGTTGGTTAAAGGAAATAGATATGATAGATTCTAAAAGAATT
 31626  CTTAATAATAAATAGATATTCAATCTATTTATTTA
;     G-rns ==> start
 31661  GTTTGTAATTGTTTAATCTTAGCAATGTTCGAACGTTTTCTGGTAGTTTTACTCATGCGA
 31721  GTGAGAGTAAATTCGAAAGAATTTAGTTATTGCGTGCAGGCGAAGATAAGAAGAATAGAT
 31781  ACCTTTGATTCATTCTTCATTTTGTAGGTAGTTGTTGAGGTAACGGCTCAACAAGCCAGT
 31841  GACAAATAGAAAAGAGCGAAAGCTTCTATTTCCGCAATTGGTTTTAATAGACCGATGAAT
 31901  CAGTTTTCTGATTGCTGCAGAGGAGAATATTGGGCAATGCTCTGAAGAGTGACCCAGCTA
 31961  ACCAGAACTCGAAGTAAAGTAGAGTGTCGTAAGGGAGGATAATGACGTTACCTTACTATA
 32021  AGTCCAATCTAAGTCTCGTGCCAGCAGACGCGGTTATACGAACTGGGCGAACGTTGAATA
 32081  AATAAATAGGTTTTAAGGATCTGTAGGCGGCTTGAAATATAGCTTGAATTCAATGGAGGA
 32141  AAATAGAATGCTAGAAGTAGAGATGATATTCGTTGATATCTAGTGGAATACTAAAGGCGA
 32201  AAGCAATTTTCCAAGTAAGAATTGACGCTGAGAGATGAAAGTTTGGGGAGCAAAACAGAT
 32261  TAGCTACCTGAGTAGTCCAAACCGTAAACTATTTACACTAATTCTTTGGTAACTACGTAA
 32321  GTAGAATAGAATATCAGAGAAGAAGCGAAAGGCTGTATGTGTAACACCTTGTTAGTAATT
 32381  TCTCAAGATTGAAAGCAAAAAGATTAGACCATCCTTAAGACCCGGTGTGGAGCATGTTGT
 32441  TTAATACGTCAATACGCGTAGAACCTTACCTCTCCTTGAATGTTTCTAATGTAGAAATAT
 32501  ATTAGATTCACAGGTGTTGCATGGCTGTCGTCAGTTCGTGTCGTAAGATGTTAGGTTAAG
 32561  TCCGCTAACGAACGCAATCCATAGTAGAAATGAATTCTTTCTCCTGTGAACTTGATAAAA
 32621  GTCACTAAAATGGAATACGATAAGCCGTCATGACCCTTATGGAGTATGGGCTACAGACGT
 32681  GCTACTAAAATCCAACAATAAGATGCGAAATCGAAAGATGGAGCAAATCTATAAAATAGG
 32741  ATTGAATAAGGATTGTAGACTGAAATTCGTCTACATGAATCAGGAATACCGAGTAATCGT
 32801  TTATTAGTACGGAACGGTGAATTGTTCTATTAAGGAGATACTAACTGTCTATCACATCTT
 32861  GGTTATGTTGGAAGATGGAACTTGGAATATTCTTTTCAAGGACATTGAAAATGGAACTGA
 32921  GGTGAAGTTATAGCAAGGTAGCCGTAAGGGAACTTGTGGCTGATGGATAAATTTCAAT
;     G-rns ==> end
 32979  TTTTCCCCTTTTTATAAAAATTATAAGTATGTATATATAAATATATTTGGGCTAGTATAA
 33039  GAACTACTACTATCTG
;     G-trnS(gcu) ==> start
 33055  GGACAAACGGCTATTGGTGAAGTAAGGATAATT!GCT!AATTATCTGGGTTATTACCCGT
 33113  GGGAGTTCGATTCTCCTTTTGTCCT
;     G-trnS(gcu) ==> end
 33138  CTATAAGAATCAAAATGTATAACAACCTCATAAATATGATTTTTACTAATAAGTTTCTGA
 33198  ATATTGGTATGAATATACTATTATTC
;     G-cox1 ==> start ;; mfannot: alternative ATG start pos 33152
;     G-cox1-E1 ==> start
 33224  ATGACACGATGGCTATATTCTACAAATGCTAAAGATATTGGTACTCTTTACCTTATCTTT
 33284  GCTGTATTCTCAGGACTGCTAGGAACAATGTTCTCAGTACTAATCCGTGCTGAACTAGCT
 33344  GCTCCTGGTGTACAAGTTCTTGCTGGAAACCATCAACTATTTAACGTTATTATTACTGCC
 33404  CATGCTTTCCTTATGATTTTCTTCATGGTTATGCCTGCTCTAATGGGTGGTTTTGGTAAC
 33464  TACTTCGTACCAGTTATGATTGGTGCAGTTGATATGGCTTTCCCTCGACTAAATAACATT
 33524  AGTTTCTGGCTACTTCCTCCTAGCCTAATCCTTCTACTAGCTAGTGCTTTCGTAGAACAA
 33584  GGAGCAGGACCAGGATGGACAGT
;     G-cox1-E1 ==> end
;     G-cox1-I1 ==> start /group=IB (1.06e-20)
 33607  t
;     G-cox1-I1-orf341 ==> start /first_aa=N /note=LAGLIDADG ;; evalue:7.5e-64
 33608  aataaggataagctgtcgataaacactactcgatgcgggaaactcctccaatatattcta
 33668  atgtatgtgaagatgaatacttttctaatgaaagaaaatgtaaaaatgtcatcgacatgg
 33728  ggacaatccgcctggaaaaatatctttccatcagagactacacgtagtgcattttatagt
 33788  atttttacgaagaattcatcatataattcctttcataaatggcttgttggtattgtagat
 33848  ggtgatggttgtttttattttagtcggactcaaaaaggaaattgaaccttttgttttaaa
 33908  gtaagtcaaagtaaatataatctacgtctactttattttattaagaagatgctaatagta
 33968  ggaagtgtagatatctcagaaaattcttgcgcagaatatcgtatttgtaatatgattcat
 34028  atttctgagattgtgcttcctatttttgataagtatcctctgctaacaagtaaacaatat
 34088  agttatgagaaatttcgaaatagtcttctgatttatctagataaaaatctatcaaaagaa
 34148  cagaaagatgaaatgatttttagtattaaagtttctatgattccaaatgattatcaatca
 34208  tatgtatgaaaaggttttccttgtgaaaatcttgacatttcaaaagtttattctattatg
 34268  agtaaagaatggcttattgggtttacagaagctgaaggtagtttttatcttacaaagaaa
 34328  ggacctaatcgaataattcattgttttgaaattactcagaagaaggatgaaattgtacta
 34388  atagcaattagtctgattctagaaataaaggttctaaaaaagaaggattatttctgttgt
 34448  atcacaacaaatcgtaaaagtgttgatctagttattgattacttctttggaactatgaaa
 34508  ggaataaaatctctagaatatcgtatttggagtcgttcttatcgaaaactgacaagtttt
 34568  gaagatcttgttaaagtacaaaatatgatgcgaaatattcgtaagaatactaaaatgaag
 34628  gtatag
;     G-cox1-I1-orf341 ==> end
 34634  tccaatccaatatgagaatattggtatattcactgagtctgaatatgaatatag
;     G-cox1-I1 ==> end
;     G-cox1-E2 ==> start
 34688  TTATCCACCACTAGCTGGTCTACAAAGTCACTCAGGTGGTTCAGTAGATCTTGCTATTTT
 34748  CAGTCTTCACCTATCAGGTATTTCATCAATGCTAGGAGCTATGAACTTCATGGTAACAAT
 34808  TATGAACATGCGAGCTTCTGGTATGACAATGTACAAAATGCCTCTATTTGTATGGGCTGT
 34868  TTATGTAACATCAATTCTACTAGTACTAACACTACCAGTACTAGCAGGAGGTATTACAAT
 34928  GCTACTAACAGACCGTAACTTTAATACTTCATTCTATGATCCAGCAGGAGGTGGTGATCC
 34988  AATTCTATATCAACATCTGTTCTATGAT
;     G-cox1-E2 ==> end
;     G-cox1-I2 ==> start /group=ID (4.23e-40)
 35016  aaaaaataagtatctaaaatagcctatcgtgaaatattcagaaaaataaaatgatatttg
 35076  tcccattggaacagaggatgtggtttaatataataaagaaatatcttaaaaagttatgaa
 35136  atttacataggcagatgtgaaaaagaaagtaaagacctatgtaaatgaatgttaaataaa
 35196  cataccataatcctagtccatattcataaatactatgcaatctttagagaaaaatagtaa
 35256  taagaatatgctaattctgacgggagttaggataaataaatgataagattatttatttat
 35316  tggcaatgcaagtgaaaacggtcaaagttggctcggactaagaccgtcggttttctaaaa
 35376  gatcgctacagactgggtcacttgtgggtgtctgcaatgatgcttgatgtacagtcggat
 35436  ctctaagcttgtatgattgtattattatgcaagtattcttaagagagcttaggataaatt
 35496  aagaaatattagagattggg
;     G-cox1-I2 ==> end
;     G-cox1-E3 ==> start
 35516  TTCTTTGGT
;     G-cox1-E3 ==> end
;     G-cox1-I3 ==> start /group=IB (1.29e-25)
 35525  tttaattggcccttttcagaagaaattctgaattcgaattacgctatgtgctgggaccat
 35585  cgtgtaaattcatgtgaatttatgaataatacttttacta
;     G-cox1-I3-orf182 ==> start /note=LAGLIDADG ;; evalue:5.3e-32
 35625  atggtaataagtggtactctttttacagttgtatccctaccaagtgaaaagaaagtatgt
 35685  aagatgcaatcagcaggtaaccaacgactatttaaatctagtctagtaggaacctcagag
 35745  actacatgcgtaacaactaagaaaataagtaaatatgaaaatgcttgtaatgatctagct
 35805  tttaaagaatggtttgcaggaattattgatggggatgggtgttttctagtaagtaaacaa
 35865  ggatacccgtctctagaaattactgtagatctaaaggatctttatcttctacattatatt
 35925  caaaataaaattggtggaggaaatattaagcttcgatcaggttcaaaggcatatcgatat
 35985  cgtgtacataataaaaaaagtatcattcatgtagtaaatattgtgaatggttatattcaa
 36045  cataatattcgaaaatctcaactacatcgagtttgttctacactgaatatccctattaag
 36105  aacagtgtagatctaactcaaagctcaaattggtttgctaggattttttgattcagatgg
 36165  tacaattaa
;     G-cox1-I3-orf182 ==> end
 36174  tattagtgctaagaatgtaaagaattctcagtatactcaatatactctaacagtagaagt
 36234  aagtaataaatatctagaagatattcaatattataaagaacattttggtggaaatattta
 36294  ttatgatacttctaagaatgggttttataaatggcatattcaatctcaagaagatattga
 36354  gaattttcgatcttattttaagacacatatttttaaaagtactaaatcaaaacgattttt
 36414  catgattaaagatttctttgaactaaagagtatgaaagcatatcgagaagatagtattca
 36474  tcataaagtttggaaaaatttttggaataaatgaaatagtatttaatatttacttattga
 36534  attagttgatgatatagtccaatatagtttatataaactatatag
;     G-cox1-I3 ==> end
;     G-cox1-E4 ==> start
 36579  CATCCTGAAGTATATATTCTTATTATTCCAGCATTCGGAATTGTAAGTCAAGTAATTTCA
 36639  ACATTCTCATCTAAACCAGTATTTGGTTACCTAGGAATGGTATATGCTATGGCTACAATT
 36699  GGAGTGCTAGGAATGCTAGTATGGTCACACCATATGTATACAGTAGGTCTAGATGTAGAT
 36759  ACACGAGCTTACTTCACAGCAGCTACAATGATTATTGGAGTTCCAACAGGAATTAAAATC
 36819  TTCAGTTGGCTAGCTACAATGTATGGAGGAAGTATTCGAATGTACACACCAATGATCTTC
 36879  TGTATTGGATTCCTTGCTCTATTCACAATTGGAGGAGTAACAGGAGTAACACTATCAAAT
 36939  GCTTCACTAGATATTGCATTCCACGATACATACTACGTAGTTGCTCACTTCCACTATGTA
 36999  CTATCAATGGGTGCAGTATTTGGAGTATTTGCTGGATTCTACTACTGGTTCCCAAAAATT
 37059  GTTGGTAAAACATATAGCGAAACACTAGGAAAAATCCACTTCTGGACACTATTCCTAGGA
 37119  GCTAACCTAACATTCTTCCCACAACATTTCCTTGGAATTTCAGGAATGCCTCGACGAATT
 37179  CCTGATTATCCTGATGCTTTTGCTCCATACAACTTCATTTCAAGTGTAGGAAGTATGATT
 37239  TCTCTAATTTCAGTATTTGTATTTGCATACACAGTATATGATGCTCTGGTAAATGGAGAA
 37299  GAGGCTGATGGAAATCTATGGGAAATGCCAGGATTCTTCCAATCAACACCTAAATTCTGG
 37359  CTAGAATCAAATTATGCTACATCACTAGAATGGGCAATTGATTCACCTACACCATTCCAT
 37419  GCATTCCACGTTGTCCCAAAACAATCTTAA
;     G-cox1-E4 ==> end
;     G-cox1 ==> end
 37449  TAAGTGGATTGCCAAAGTATTTGATAACTCTATGAATGAATATTGTTAATAGAAATATTA
 37509  TCACAATTTTTTATGGAGATAAATTTTTTGTAAAATAAAAG
;     G-atp8 ==> start
 37550  ATGCCACAACTAGTACCATTTTATTTCGTAAATCAATTTTCTTTCCTAGTATTTGGTCTA
 37610  TTCGTACTAGTATTTGTATTTAGTCGATATATTCTTCCTGCATTCCTTGAACTAAATGTA
 37670  AGTCGACTATATATCACTAAACTACAATAA
;     G-atp8 ==> end
 37700  TCTTGATTTAGGGAAACAATCTTTCCCCTTTTATACATACATATAGTATAAGTATACAGT
 37760  TAA
;;     G-rps3 ==> start ;; First ATG found at 37793 HMMmatch = 115,324
 37763  TCTTATTATTATTCGAACCTCTATAAACAT
;     G-orf272 ==> start
 37793  ATGAAATTTACAAATATTCTTTATAAAAATAAACGAATTGAAGGGAATGATAGTAAACTA
 37853  GTAGATATTCTTACATCTTCTGTTCTTCAAAATAAAAATCATTTTCTTTCTACAAATAAC
 37913  CGAATGCTAACAAATCTTGAAAAGGTTTCTACACAAATTCTACAATCTTATTTTGGGAAT
 37973  ATTCAAGTATCGGTAAAGAAAGAAGGTACGAAACGTTATGTTTCTACAAATGTTCTTATT
 38033  AGTAGTCCTATTTATAATCAAAGTAATAATAAAGTGAATATTACTCTATTTTATTATCAT
 38093  AAGAATAATCAAATGGAAATCCTTTCACAAGAAAAACTACAAGAACTATGTAAAACACTT
 38153  TCTCTTATTTTCCATAAGGAAGTACATATTGAAATGATTCGTGTACATTATCCTTACATG
 38213  AATAGTCAAATTCTTGCTCAATATCTTGTAAATAATGCAAGTAAGAAGAACTTTCTAAAA
 38273  TTCTCTGATGCTATTCTGACATATCCTTCACTAAAAGCTGGAGTTTATGGAAAAGCTGGA
 38333  GAAGAAGATTCATTTATTCTTCCTTCTTACATTCAAAATATTCGACTAGAACTATCAGGT
 38393  CGACTAGTTACAGAGAAAGTAGTACCTCGAGTAACAAAGAAAATTGCTCAAATTGCTAAT
 38453  CCTAATGCAGATTCTGGAGTTTATCTACTGGAAGCAGGTCTTTCAAATGATACTGTAGAA
 38513  AATGTAGTAGTAGATTATGGAAAAGTAACAAGTAAAAATGAACTGGGTTCATTTACTCTG
 38573  AAAGTATGGATTACTTCTGTAATTTCAATCTTTAAATAA
;     G-orf272 ==> end
;;     G-rps3 ==> end
 38612  ATTTTTATTTTT
