# Supplementary material for: Global Characterization of Fungal Mitogenomes: New Insights on Genomic Diversity and Dynamism of Coding Genes and Accessory Elements
Source: Front Microbiol. 2021 Dec 1;12:787283. doi: 10.3389/fmicb.2021.787283 (PMC8672057; doi:10.3389/fmicb.2021.787283)
Supplement: Supplementary File 1 — de novo annotation files of the 685 mitogenomes investigated in this study. Annotation was performed with the Mfannot program. [file Data_Sheet_1.ZIP › Supplementary_FileS1/NC_001762.1_Pichia_canadensis_mitochondrion_complete_genome_mitogenome.mfres]

;; Masterfile modified automatically by mfannot version 1.35
;; on Thu Dec 24 17:16:14 2020 by user pfonseca on host LGCM-PROC
;;    - Gene Totals: 43
;;    - List of genes added:
;;      atp6                 atp8                 atp9                
;;      cob                  cox1 (1 introns)     cox2                
;;      cox3                 nad1                 nad2                
;;      nad3                 nad4                 nad4L               
;;      nad5                 nad6                 orf231              
;;      orf319               rnpB                 rns                 
;;      rps3                 trnA(ugc)            trnC(gca)           
;;      trnD(guc)            trnE(uuc)            trnF(gaa)           
;;      trnG(ucc)            trnH(gug)            trnI(gau)           
;;      trnK(uuu)            trnL(uaa)            trnL(uag)           
;;      trnM(cau)            trnN(guu)            trnP(ugg)           
;;      trnQ(uug)            trnR(acg)            trnR(ucu)           
;;      trnS(acu)            trnS(uga)            trnT(ugu)           
;;      trnV(uac)            trnW(uca)            trnX(uaaa)          
;;      trnY(gua)           
;;
;; end mfannot
;;


>NC_001762.1 Pichia canadensis mitochondrion complete genome gc=4
     1  ACAGGGTAATATAACGAAATAGTACATATAGTAAGTTATGTTTGCCACCTCGAT
;;
    55  GTCGACTCGCCTTATCCTATTGGTTGTAGCAGCTAATAAGGGTTTGACTGTTCGTCAATT
   115  AAAAAGGCACGTGAGTTGGGTTAAATACTTCGTGAGCAGTATGGTTCCTATCTTCTGAAG
   175  TAAATATTATAAATATAAGTCTATAAATTAGTACGCAAGGATCATTTATAATTAATCAAT
   235  GGTGAACTATTAAATAATTTATACTTTTTTATTTTTAAAAATATATAAATTATTAATACA
   295  TAATAACTTTTTTTATATAAATTATTTACGTAGTATAGCTAAATTAATAAATAATAAGTA
   355  TTGAAAGCATATGAAATACGAATTTGTCTTATGGATATAATTATATAGTGATTGTATACT
   415  ATAATCATTAAATAGTTATTTGCAAATAATTTCTTTTTAGAAATGTATAAATAACTAATT
   475  AACTATATTGCAATATAACTTCTAA
;;     rnl ==> ;; mfannot: 3' -20/+180
   500  TCTATATATTTTATTTTTATATATATTATATATATTAAACATAATTA
;     G-trnT(ugu) ==> start
   547  GTTGCATTAGCTCAATTGGTAGAGCGTTTGTTT!TGT!AATCAAAAGGTTTAGAGTTCAA
   605  CTCTCTAATGCAACA
;     G-trnT(ugu) ==> end
   620  AATTATAAAAGTAATATATCTTAAACTTTTTAAATTAATTAAATATATATAATTGATCTT
   680  TTTATACTATTTAAAATATGTATTATAATATAAT
;     G-trnE(uuc) ==> start
   714  GATCTTATAGTTAAATGGTTATAACACCATCCC!TTC!ACGATGGGAGTACCAGTTCGAT
   772  TCTGGTTGAGATTA
;     G-trnE(uuc) ==> end
   786  ATATTAATATTTATATTAAATATAATTTTATTGATTAAAATCTAATA
;     G-trnC(gca) ==> start
   833  GAGAGGAGTGAATAAGGTTGTTCATATAAATT!GCA!AATTTATACATTTAGGGTTCGAT
   891  TCCCTCTTCTCTCT
;     G-trnC(gca) ==> end
   905  TTATGTAATTAATTAATTTTTATTTTAATATAAATTTAATTATATTTAATAATTATATAA
   965  GATATATAATAATATTATTATTATAATAATAAATACTTATTAAAAAAAAGAATATTAATT
  1025  ATTACAAATTAAATATATATATATATATATATATTTAAATTATAAAGTAATTATATTAAT
  1085  TATATTTTATATAAATTATAATTAAATAAAATGTATTATAAATATTTTCAATATATTTGA
  1145  GAATTTAAATTTAAATTAAATTTTAAATTTAAGGATAAAAAAATCTTAAGAAATATATAT
  1205  ATACATAATAAAGAAATCTTAAGAAAAGAATATATA
;     G-cox1 ==> start ;; mfannot: alternative ATG start pos 1115
;     G-cox1-E1 ==> start
  1241  ATGTATATTCAAAGATGATTATATTCAACTAATGCTAAAGATATAGCTATATTATATTTT
  1301  ATATTTGCTATATTTTCAGGAGTTATAGGATCAACTATGTCATTAATCATTAGATTAGAA
  1361  TTAGCTGCACCAGGAAATCAAATATTACATGGTAACCATCAATTATTTAATGTATTAGTT
  1421  GTAGGTCATGCATTATTAATGATTTTCTTTTTAGTTATGCCAGGATTAGTAGGAGGATTT
  1481  GGGAACTATATGTTACCTTTATTAATTGGTGCTAGTGATATGTCATTTGCTCGTTTAAAT
  1541  AATATATCATTCTGATTATTACCACCTGCTTTAGTATGTTTAGTAGCTTCAACTTTAATT
  1601  GAAAGTTGAGCCGGTACTGGATGAACAATTTATCCTCCATTATCAGGTATACAAGCACAT
  1661  TCTTCACCTAGTGTAGATTTAGGTATTTTTGCTATTCATTTAACATCTATATCATCATTA
  1721  TTAGGAGCTATTAATTTTATAGCTACATCATATAATATGAGAACTAATGGTATGTCATAT
  1781  AGTAAAATGCCTTTATTTGTATGAGCTATTATAATTACAGCTGTTATGTTATTATTATCA
  1841  TTACCTGTTTTAACAGCTGGTGTTACTATGTTATTAATGGACCGTAATTTTAATACTTCA
  1901  TTCTTTGAAGTAGCAGGAGGAGGTGATCCAGTATTATACCAACATTTATTCTGATTCTTT
  1961  GGT
;     G-cox1-E1 ==> end
;     G-cox1-I1 ==> start /group=IB (8.07e-25)
;     G-cox1-I1-orf319 ==> start /first_aa=L /note=LAGLIDADG ;; evalue:6.9e-47
  1964  ctatatatatggcctatttgatacgaaattatcaatttatattttgctatatgctggaaa
  2024  ttattaattataattaaatataaatttaaattaattactatatatataagtcttttatat
  2084  aataatatattatataaattagccatattagttaaaatattaatttattataataacaat
  2144  cagcagataaccaataatatgattaaaataataaaacgttataaatcatatttagtagga
  2204  atctcagagactatacgcaaaaattctgacttagataaaaaagatattaaatttaatcaa
  2264  tgattagctggattaatagatggagatggttatttaggagtatctaaagcaggttatact
  2324  tcatgtgaaataactgtagctttagaagatgaaaaagctttaagacaaatacaaaataaa
  2384  tttggaggatcaataaaaataagatcaggtattaaagctattagatatagattacataat
  2444  aaagaaggtatgattaaattaattaatgctattaatggtaatattagaaatactaaaaga
  2504  ttacctcaattacataaagtttgttctatattaaatttacctattattgaacctattaat
  2564  ttaactattaataattcttgatttataggtttttttgatgctgatggtacaataaattat
  2624  tattttaaaaataattatcctcaattaactattagtgtttcaaataaaaaatatatagat
  2684  ttaaaaccttttatggatatatttggtggtaatatttattatgataaatctaataatggt
  2744  tgttataaatgatctatacaaagtaaaaccgatatattattttttattaattcatatgtt
  2804  aaatttaattcatctagaactactaaatttaataaattaatgttatgttctaaatattat
  2864  gatttaattaatattaaagcttgattaatttttaataaaaattttaactcaaaagaataa
;     G-cox1-I1-orf319 ==> end
  2924  gatctagtccactttatatatattatttatatataaatg
;     G-cox1-I1 ==> end
;     G-cox1-E2 ==> start
  2963  CATCCTGAGGTTTATATCTTAATTGTTCCTGGATTTGGTATTATTTCACATATTGTATCT
  3023  ACATATAGTAAAAAACCTGTATTTGGTGAAATATCTATGGTTTATGCCATGGCTTCTATT
  3083  GCTTTCTTAGGATTCTTAGTATGAAGTCATCATATGTATATTGTAGGATTAGATGCTGAT
  3143  ACACGTGCTTACTTTACAAGTAGTACAATGGTTATTGCAGTACCTACAGGTATTAAAATA
  3203  TTCAGTTGATTAGCTACATTATATGGTGGATCTATTAGATTAGCTGTACCTATGCTATAT
  3263  GCTATTGCTTTCTTATTCTTATTTACTATAGGAGGATTAACAGGAGTAGCTTTAGCTAAT
  3323  GCATCATTAGATGTAGCATTCCATGATACATATTATGTTGTAGGACATTTCCATTATGTA
  3383  TTATCTATGGGTGCTATTTTCTCATTATTTGCAGGATATTACTATTGAAGTCCTCAAATT
  3443  TTAGGATTATACTTTAATGAAAGATTAGCTCAAATACAATTCTGATTAATCTTTGTTGGA
  3503  GCTAATGTTATCTTTATGCCTATGCATTTCTTAGGTCTACAAGGAATGCCTCGTAGAATA
  3563  CCTGATTATCCTGATGCTTATGCAGGTTGAAATTATGTAAGTTCAATAGGATCAGTAATA
  3623  GCTATTATATCATTAGCATTATTTATTTATATTATATATGATCAATTAATTAATGGATTA
  3683  ACTAATAAAATAGATAATAAATCAGTTGTATATAGTAAAGCACCTGATTTTGTAGAATCA
  3743  AATACTATATTTGCAAATAATTCAATTAAATCAGCTTCTATTGAATTCTTATTAAATTCT
  3803  CCACCAGCTATACATTCATTTAATACTCCAGCTGTTCAATCATAA
;     G-cox1-E2 ==> end
;     G-cox1 ==> end
  3848  GTTTATATTTTTATTTAAATTTAAATAAATATAAATTTTATATATTTTTAATATTCATTT
  3908  AATATATATTATATATATATATATAATATAAGTAATAATAATATATTATTTATTAATATA
  3968  TTATGTGTATTGTAATATTTATCTAATATATTAATTATTATATAATTAATATATAATAAT
  4028  ATTATTTTATAATTAAAATAATTATAAAATATAAAAAATATTAAATCATTTAAATAATGA
  4088  ATTATAAAAATAATAAAATATAGTATA
;     G-atp8 ==> start
  4115  ATGCCACAATTAGTACCATTTTACTTTTTAAATCAATTAACTTATGGTTTTTTATTATTA
  4175  ATAATATTATTAGTATTATTTAGTCAATTCTTATTACCACGTATATTACGTTTATACATA
  4235  AGTAGATTATTTATATCTAAATTATAA
;     G-atp8 ==> end
  4262  TTTAAAACATTATTAATAATAATAATAATTTAATTTAAATATATAAATATTAATTTATAA
  4322  GATTAAATTAAAATAAAATATATAAATATATATAAATAAATATATATTTTATATAATAAT
  4382  AAAATAATAAAAATATTTATTAAAAATAAATAAATATA
;; mfannot: G-atp6 ==> start Def by similarity
  4420  TGAAAAATAAAAATAAAAAAA
;     G-atp6 ==> start
  4441  ATGACAAATATAATAGTAAATTCACCTTTAGATCAATTTGATATTAAGGTATTTATAGGT
  4501  TTTGTATCACCATTTATAGATTTAACAAATATAAATATAACAACATTTACAGTATATAGT
  4561  GTATTTATATTAATAGTAATATTAGGATTAACATTATTAACAGATAATAATGGTAGAATA
  4621  ATAGGTAATAGATGATATGTATCACAAGAAGCTATGTATGATACAATTAATAATATGGTA
  4681  TCAGGACAAATAGGTGGTAAATTAGGAGGATATTATTTCCCATTAATATATACATTCTTT
  4741  ATATTTATATTTACAGCTAATTTAATAGGTATGATACCTTATTCATTTGCTATAACATCA
  4801  CATATGGTATTTATTATATCATTATCAGTAGTTATTTGATTAGGTGTAACAATAATAGGT
  4861  TTATATACTCATGGTTTAACTTTCTTTGCATTATTTGTACCAGCAGGTTGTCCATTAGCA
  4921  TTAGCACCTTTATTAGTTTTAATTGAATTATTATCATATTCAGCACGTGCTATATCATTA
  4981  GGTTTAAGATTATCAGCTAATACACTTTCAGGACATTTATTAATGGTTATTTTAGGTGGT
  5041  TTAGTATTTAACTTAATGAGTGTATCAATTGTAACTTTTGTTTTAGGATTTATACCTTTA
  5101  GCAGGTATTTTAGCTATAGTAGCTTTAGAATTTGCTATTGCTATGATTCAAAGTTATGTA
  5161  TTTGCTATTTTAGCTAGTGGTTATATTAAAGATGGTTTATACTTACATTAA
;     G-atp6 ==> end
  5212  TATAATTATTATATATATAATACTTATTTTTTAATAAGTATATAAAATAAATATTCATTA
  5272  TATATATATATAAGATATATATATATA
;     G-trnI(gau) ==> start
  5299  GAGTTTATAATTTAACGGTAAAATGATACTTT!GAT!AAGGTATAAATATAGGTTCGATT
  5357  CCTGTTAAACTCA
;     G-trnI(gau) ==> end
  5370  ATATATTATATATATATAAAATATATTCTACTCTTTAAAATTTAATCCATTTTAAATAAA
  5430  TTATATTTAATTTTTATATTAATATATAAA
;     G-trnS(uga) ==> start
  5460  GGATAAATGACCGAGTTGGTTTAAGGTATAATATT!TGA!GCTATTACGTGTATTTTATA
  5518  CACCGGGGGTTCGAATCCCTCTTTATCCG
;     G-trnS(uga) ==> end
  5547  TATAATATAAATATATATATAATATATATATATTTATTATATTTAAAGTATATATATTTT
  5607  ATA
;     G-trnA(ugc) ==> start
  5610  GGGGTTATAGTTTAATGGTAAAACTATTGTGT!TGC!ATGCAGTCAATATGGGTTCGATT
  5668  CTCATTAACTCCA
;     G-trnA(ugc) ==> end
  5681  TTATATATATTTATTTATTATTAATTATTATTACCTTTATAAATATAATTATCTATATAA
  5741  ATTAATTTTTAATTAAATTAATAAGAAATTATCTATCATAATCCTATATTTAATTAAAAT
  5801  TAA
;     G-trnY(gua) ==> start
  5804  GAAGGGGTTATCTATGTTGGTAGTAGGTATTGAGCT!GTA!AACTCAACGGATATTTTCC
  5862  CTCGCATGTTCGATTCATGCCCTCTTCA
;     G-trnY(gua) ==> end
  5890  AATCTAAAAAATATATATTATTTATATAAATATTAATTAAACTCTTTTTTAATTAAATTT
  5950  ATTATAAAATATATTTTTAAAAGCATAAATTTTTATAGTTTAATCTTCATTTTATGAGGA
  6010  CTTATTCCATAAAAACTTTTATAA
;     G-trnN(guu) ==> start
  6034  GTTTTTATAGCTTAATCTGGTAAAGCATCTCACT!GTT!AATGAGACTACTGTCGGTTCA
  6092  AATCCGTCTAAGAACT
;     G-trnN(guu) ==> end
  6108  TATAATTTCTTTTAGGGAATTATATTATTTCTTTTCCTTTAGAGAAAAGAGTTGATTATA
  6168  TTTCATTAATAGAATGAAATATAAGAAATACTTTTATTATATAATAATTAAAATATATAT
  6228  AAATAAAAAGTAATTTAAATGTTAAGTTAATAAACATATTTATAAATTAATATAAATATC
  6288  ATTATATATATATATATATATAAAATGAATAAATAAAAAGAA
;     G-nad6 ==> start
  6330  ATGTTATATAATATAATAAATATTAATATATTAAATAGTAATATATTATTAGATATAATA
  6390  AGTATATTATCAATAATAAGTTCAATAGCAATAATATTAGTATCAAATCCAATGTATAGT
  6450  ATATTATATTTAATAATATTATTTATAAATATAGCAATATATTTATATTTAATAGGTATT
  6510  AGTATAATGAGTTTATTATATATATTAGTATATATAGGAGCTATAGCTGTATTATTTTTA
  6570  TTTATATTATCTTTATTTACAGCTTTACCTTATTTATTAGAAAGTAAAAATTTAAAAATA
  6630  ACAGAATTAAATAATACATTTTTACATAAAAATAATAATATACCTTTATTTATATTAATA
  6690  ATAATAATATTTTATTATAATATGATTAATTATTTTAATAATATATATTTAAATAATAAT
  6750  AATATAAATAATAATAATATAAATAATTTAGATAATATTAATAATATTTTATTAAATAAT
  6810  GATTGATATAAAATTTTTGATATTAATCATTTAAATCAAATAGGTTTTTTATTATATACT
  6870  GAATATTCAATATTATTAATATTTATATCTTTTTTATTATTATTTTCTATACTTAGTGCT
  6930  ATAGTTTTAACACATAATAAATAA
;     G-nad6 ==> end
  6954  AATAATAATAAAAATAAAAAAAAAAAATAAAGAATTAATAAATAATAAAATTATTATAAA
  7014  GAGATAATAATTTATTATTAACTTATTTATTAATAAAAATAAATATATTAAAAATATTAA
  7074  TAAATTTAATAAAATTAAATAAATTAATATATATTATTATTAAATAAAGATAATAATATA
  7134  AAGATATATAAAAAGAAAAGA
;     G-nad1 ==> start
  7155  ATGATTATATTAAATATAGTAGAAATGATAGTATTATTTATATTTATATTATTAAGTGTA
  7215  GCATATTTAACAGTAGCGGAAAGAAAAACATTAGGATATATGCAAAGAAGAGTAGGACCT
  7275  AATATAGTAGGATATTATGGACAATTAATGGCTATAGCAGATGCATTAAAATTATTATTA
  7335  AAAGAGATAATAATAGTAAGAGAATCAGATAAAATATTAATAATAATAAGTCCTATAATA
  7395  GCATTATGTTTTGCATTATTATCATGAGCAGTTATACCATTTAGTCCAGGAATAGCGATA
  7455  GGAGATATGAATTATAGTTTATTATATATATTAGTTATAGGTAGTATAGGTGTATTTGGT
  7515  ACTTTATTAGTAGGATGATCATCTAATTCTAAATTTACATTATTAGCTAGTATAAGATCA
  7575  ACAGCACAATTAATAAGTTATGAATTAATATTAACAACTAATATAATAATATGTATATTA
  7635  TTAAATAATACATTAAATTTAAATAGTTTTATAGATAATCAACAAACTATATGATTAATA
  7695  TTACCATTATTACCTATAGGTATTATACATTATATAGCTAGAATAGCTGAAACTAGTCGT
  7755  CCACCTTTTGATAATGTTGAAGCTGAATCAGAATTAGTATCAGGACATATGACTGAATTA
  7815  AGTGCTTCACCTTTTGTTTTATTTTATCTTCAAGAATATAATAATATTGTTATTATGTGT
  7875  TTTTTAAATATTATATTATTTTTTGGTGGTTATTTATTTTGATTACCTTTTATTGATAAT
  7935  GGTTCTAATTTAATTAACTTTATTATTAATTATTTTAATATTAATAATTTTAATTTTATT
  7995  TATATTATTGAAATAATTTTTTATGTTATTAATATTAGTTTTAAATCTATTATCTTAACT
  8055  TATGGTTTTATATGAGTTAGAGCTAGTTTCCCACGTTTAAGATATGATTTATTAGTTAAT
  8115  CTTTGTTGAGTTATTTTTTTACCTTTATTATTTAGTTTATTAATCTTAATACCTCATATA
  8175  CTTTATATATTTGATTCATTTAATATTTATAATTAA
;     G-nad1 ==> end
  8211  TTGTTTTAAATATATATCTTTACATCTTAATATTCTTTTTATAAGTATATATATATATAT
  8271  CCTTTATTATTTATATATATATATTTTATAAT
;     G-trnF(gaa) ==> start
  8303  GCCTTTATAGCTTAATCTGGTAAAGCAGTAGAGT!GAA!GTTCTATATATATAAGTTCAA
  8361  TTCTTTTTGGAGGCA
;     G-trnF(gaa) ==> end
  8376  AATATATATAATATATATATATTAGAAGGAT
;     G-trnR(ucu) ==> start
  8407  ATTCCTTTAGCTTAATGGCAAAGCATAATACT!TCT!AATATTATTTATCTATGTTCAAA
  8465  TCATAGAAGGAATA
;     G-trnR(ucu) ==> end
  8479  TATATTAATATAAATATATATACTTTTTAAATTTTTATTTAATTAAAAATTTAATTAATT
  8539  ATAATTAAAATAATATTATTTTATATAATATAAAATAATTAATAATTTATTATTATATAA
  8599  TAATCTTTAATATAATAAAAATTATAATCTAAATATTAAAAATAATTAATAATATATAAT
  8659  ATATATATATTAAATAATTAATAATATAAATTATTATATATATATAATAAATAAATATAT
  8719  ATATATAATATAAATAAATAAATAACTGTAAAAAAGTAAAAATAAATATAAATTAAAATA
  8779  AAAAAAAA
;     G-cox3 ==> start
  8787  ATGACACATTTAGAAAGATCACGTCATCAATTATTTCCATTTCATTTAGTATCACCTTCA
  8847  CCTTGACCAATAACAGTATCATTTGCATTAATGTCATTTGCATTATCTTTAGGATTAACA
  8907  ATGCATGGATATATAGTAGGTAATAGTGTATTATTTACATCAATAATATTAGTATTATAT
  8967  AGTATGACAATGTGATTTAGAGATATAATTGCAGAAGGAACATATTTAGGAGATCATACA
  9027  TTAGCAGTAAGAAAAGGATTAAATTATGGATTTTTATTATTTGTAGTATCTGAAATATTA
  9087  ATATTTGCAGGTATTTTCTGAGCATATTTCCATTCAGCTATGTCACCAGCTATAGAAATA
  9147  GGAGGTGTTTGACCACCTGTAGGTATAACAGCTATAGGAGCAACAGAATTACCATTATTA
  9207  AATACAATTATTTTATTAGCTAGTGGTGCTACTATTACATATAGTCATCATGCTACTATA
  9267  GAAGGTAATAGAAATCATGCATTAAATGGATTATTTATAACATTATGATTAATAGTTATA
  9327  TTTGTTGTATGTCAATATATAGAATATACTAATGCTCCATTTACTATAAGTGATGGTGTA
  9387  TATGGTTCAGTATTCTTTGCAGGTACTGGTTTACATTTCTTACATATGGGTATGTTAATT
  9447  ATTATGTTAGCTGTATGTTATTGAAGAATGAGACAATATCATTTTACAACTGGACATCAT
  9507  GTTAATTATGAAACAACTATTTTATATTTACATGTTTTAGATGTAATTTGATTATTCTTA
  9567  TATATTGTTATGTATTGATGAGGAGCTTAA
;     G-cox3 ==> end
  9597  TTATTTAAACTTTTTATTTTTATATAATAAATATATTTAAGTTTATAAAACATATAAATA
  9657  TTCATTAAAAAAAAATAAAAATATCATTTCATTTTAAATAATTAATTAATAAAAATAATT
  9717  AATTATTAATTAAACAAAAAAAATA
;     G-nad4L ==> start
  9742  ATGAGATTAACAATATTATTAATAATAATAGGATTAATAGGATATATAATTAATTCAGGT
  9802  CCATTAGGAAGAACAAATATAATAAAATTATTTATATCAATAGAGATAATGTTATTAGGT
  9862  GTAACATTATTAATAATATTAAGTGGATATAATAATGATGATATATTAGGATTAATAATA
  9922  GGTATAATAGTATTAATAATAACAGGTATAGAATCAGCAATAGGATTAACAATATTAGTT
  9982  AATTATTATAAAATAAAAGGTAGTTTACCAACTAATATATAA
;     G-nad4L ==> end
 10024  ATAAAAAAAA
;     G-nad5 ==> start
 10034  ATGATATTATTTATAACATTACCATTATTAAATGTAATAATAAGTGGATTATTAAGTAGA
 10094  TATATAGGAGTTAATAATATAAAAAGATTAAATATAATAAATTTATTTATAATATTAATA
 10154  TTATTAATATATTATTATATAAATATAATTAAAACAGATAATGAATATACATTAAAAATA
 10214  ATAGAATGAATAAATATAGAATATTTAAATATAAATTATTCATTTAATTTAGATTTATTA
 10274  AGTATAACTATGTTAATACCTATAATATTAATATCATTAATAGTAAATATATTTGCATGA
 10334  GAATATATGAAAGATGATTCACATAATCCAAGATTTTATACATATTTAGCATTATTTACA
 10394  TTATTTATGATAATATTAGTTTTAGGTGATAATTATTTAATATTATTTTTAGGTTGAGAA
 10454  TATATAGGTATAGCATCATTTTTATTAATAGGATTTTGATATAATAATATAGATAATATT
 10514  AAATCATCATTAAATGCATTATTTATTAATAAAATAGGTGATATATTTTTTATAATAGCT
 10574  TTAATATATTTAATATATATATATAAATCATTAAATTATTCATTAATATTTTCATTAGTA
 10634  TCATATATAAATATAGATATTAATAATATTATTATATTATGTTTAGTTATAGCTGCTAGT
 10694  GCTAAAAGTGCACAATTTGGTTTACATAATTGATTAATATGAGCTATGGCAGGTCCTACA
 10754  CCTGTATCAGTATTATTACATGCTGCTACTTTAGTTATAGCTGGTATATATTTATTAATG
 10814  AGATCATCACCTATATTAGAAAATTGTCCTAATATATTATTATTTAATTTATGATTAGGT
 10874  GCTATAACTAGTTTAATATCAGGTTTAATAGCTATAAATTCAAATGATATAAAAAGAATT
 10934  ATAGCTTTATCTACTATGAGTCAATTAGGTATAATGTTTATATCTATAGGTTTATCTAGT
 10994  TATAATTTAACTTTATATCATGTATTATGTCATAGTTTATATAAAGCTTTATTATTTATA
 11054  TGTGCTGGTACTATTATTCATAGTTTAAATAATGAATTACAAGATATTAGATTTATGGGT
 11114  GGTTTATTAATATATATGCCTATAACATATATATGTATGTTAATAGGTTCTTTATCTTTA
 11174  ATGGGTTTACCTTCTTTAACAGGTTATTATTCTAAAGATATTATTATTGAATCATCTATA
 11234  GGTATTTTTACTATATCAGGTTTAATTATTTATTGATTAGTTGTATTAAGTTCTTTATTA
 11294  ACTAATATATATATTTTAAAATTAATTTATTATTCATTTATTAATATACCTCAATTAAAT
 11354  AAATATATTTATAATTCTTTATCTTTAAATAATACTTATTCATTACCATTTAATTTTAAA
 11414  TTTAATTTTGATAAAAGTTGAATGGCTATTATTTGTATGATTATTTTATCTATAGGTTCT
 11474  TTATTTATAGGTTATTTATTACAAGATATTTATTTAGGTCAAGGTAACTCTATTAATGGT
 11534  TTATTTATTTATCCTAATAATTTAAATTTAATTGAAACACATTTTGCTATTAATATTTAT
 11594  TATAAATGAATCCCTATATTTAATATATTTATTAGTATTTTATTAATTATTTATTTATAT
 11654  GAATTTAATTATAAATTATTATATATTTATAATAACCCTTTATTCTATAATTTTTATATC
 11714  TTATTTAATACTAGATTCTTATTTGATCAAATATTAAATAATTATATTATTAGATATACT
 11774  TTATATTTATCTAAATCTTTAAACTCTTTATTAGATAAAGGTTTTTTATATACTTTAGGT
 11834  CCTAATGGTTTAAATTATTTATTAAATTTATTATCATTTAATATAATTAAATTTAATACT
 11894  CATTTATTTAATCATTATCTTATTTATATCTCATTTAGTTTATTATTATTTATTTACTTA
 11954  CAATTTGATTTATAA
;     G-nad5 ==> end
 11969  TTATTTTATCTTTAAATAATTTTTAAAACCCTTTATATTTATATTAATCATATAGATTAA
 12029  TATTTATTTATATAAAAACATTTTTAATATTCTTTTTTTACTTTTTAATTATTTATATAT
 12089  ATATAAATATAAGAAAGTATTAATATACCTTAATATTATATATATTATTAATAATTATTT
 12149  AATTTATAAATAATATTAAATTTAATACTTTTAGAATAAAATTTAATTATTTTATAATTT
 12209  TA
;     G-trnW(uca) ==> start
 12211  AAGGGTATAGTTTAATTGGTAAAACAGTTGACT!TCA!AATCAATATAGTGATAGTTCAA
 12269  TTCTGTCTGCCCTTG
;     G-trnW(uca) ==> end
 12284  TAAAAAAAAATAAAGATAAAAATAAAAATATATATATATATATAATAATTATA
;     G-trnG(ucc) ==> start
 12337  ATGAGTATAAGTTAATGGTTAAACTAAATGTCT!TCC!ACACATTCCATGTGAGTTCGAT
 12395  TCTCACTACTCATA
;     G-trnG(ucc) ==> end
 12409  ATAAAAATATATAAATATATGGATAATAATTAATA
;     G-trnD(guc) ==> start
 12444  GGATCCATAGCTTAATAGTAAAGTATCATCTT!GTC!ACGATGGGGTATGTCAGTGCAAT
 12502  TCTGATTGGATTCG
;     G-trnD(guc) ==> end
 12516  TAAATATAA
;     G-trnS(acu) ==> start
 12525  GGAAAATTGATCATCGGCAAGATAAGTTATTT!ACT!AAATAATAGGATTTAATAACCTG
 12583  GTGAGTTCGAATCTCACATTTTCCG
;     G-trnS(acu) ==> end
 12608  TATATAAAATATAGTATAATTAA
;     G-rnpB ==> start ;; mfannot: Approximate position
 12631  AAGGAAAGTTATAATACATAAAAAGAAATAAATAGATATAATATATATAAATTAACTTTT
 12691  TAAATATATAATTATTATTATATATAATAAGTTAAATAATAAACTAAAAATAAGCTTAT
;     G-rnpB ==> end
 12750  TAATTATATAATATATTTTATATA
;     G-trnP(ugg) ==> start
 12774  CAGATAAAAGCCAACCGGTGAGGCACTTTCTT!TGG!GAGAAAGACTTAGTAAGTTCGAT
 12832  TCTTGCTTATCTGA
;     G-trnP(ugg) ==> end
 12846  AAATATTGATTATATATAATTAATAATATATATTAACAATAATATATATATATATATATA
 12906  AGAATATAAATATATTAATTAAAAATTAATTAATATATAAAGAATTAATACAA
;     G-rns ==> start
 12959  TAAAAAAAGAATATGATGTTAGTTCAGACTAAATACTATATAGAGACATTACACATGCAA
 13019  ATCAAACGATTATTTAAAAATAAAATTGAAAATAATTAAGTGGTGTATTCGTGAGTAAAA
 13079  GATAGAATAAGAACTAATAATTCAACTAAATATTGAATAATAAATAAAGATTTATCTAAA
 13139  TTGTTATTAGTCAAGCTATTTATAGTATAGGTATTATGTAGGATAAAAGCCATACATAGC
 13199  CCACAATCTATAGCAATTAATTAACGTTATAATTGTCACGTCGATAATGAAATATAATCG
 13259  ATATCTATAAGATACAGCAGTGAGGAATATTGGGCAATGATCAAAAAGATTGACCCAGTT
 13319  ATCTATAATAATGAAAAATATAGCTATTAAAGCTTAAAATTAAATTTATTTAATAAAAAA
 13379  AAAAATAAAATTGGTAAAAAATAAAGTTATAGGAGAGTGAAAATAATGATAGTAACTTCA
 13439  ATGAAAATTGGTAATAATAAATAAATTTATTATTATTCTGATAGTTCCAACTAAAATATG
 13499  TGCCAGCAGTTGCGGTTAGACATAGGGAGCAAGTATTAGTCATATTGGTTTAAAGGATCC
 13559  GTAGAATTTAAATAAAGATTTATAGAGTTAATAAAAGTAATAAATGAATTATAATAGTAA
 13619  TGATGAAATATTATGATAATTATAGGACAGACAAGTTCGAAAGTTTTTATTATAAATTAA
 13679  CTGACATTGAGGGATGAAGGCTATAATAATGACATGGATTCGATACCCAATTAATTATAG
 13739  CAGTAAACTATGAATACTTTTCTATTATTAAAAATAAAGAAAAAGAGAAATCAATAGTAT
 13799  TCCACCAGGAGAGTATAATTACTCAATTGAAACCCAATACAATAGACGGTTATAATCAAT
 13859  AGCAGTGGAGTATGTTATTTAATTCGATAATCCGCGAAAAACTTACCACATTTTGAATAA
 13919  TTATTATATATAATAATTACAGGCGTTACATAGTTGTCTTCAGTTCGTGCTGTGAAGTTT
 13979  AAGGTTAGTTCCGTAAACGAACGTATCCCTATATAAATAAAAAAAATATTAATATTTATA
 14039  ATTTACTATTTAAATGCATAGTAAAAATAGGATTAAGACAAATCATTATGACCCTAATAA
 14099  TGTGGGCAATAGACGTACTATAAAAAAATAAATAAAATCAAATAAAATATATATAAAAAA
 14159  ATTTAATAAGAAATAAAACTTATTTTAATATGTTATATATTTATATATAATAATAGTATG
 14219  AATTATTTACTGAAATTCGTAAATATGAAAAAAGAATTGCTAGTAATCAGTTATTAATTA
 14279  AATAACGGTGAATATTATTAATTGTTTCGCACTAATTACTCGTCACGCGATAAGTTAAAA
 14339  ATAATTACAAAAATTAATATTATTTAAATAATATTTATATCTTAATATTTATTAATTATT
 14399  TTTATAATTTAATTTAATAATAATTTTTATATTATTGCGAAGTCGAAATACAGTTACTGT
 14459  AGGGGAACCTGCAGTGGGCTATATATTATC
;     G-rns ==> end
 14489  TATTACATATTCTTTCATTTTATATATTTAATATTATTAAATATATAATTATACTCTTTT
 14549  TAATAAAATATTTATTATATTA
;     G-trnV(uac) ==> start
 14571  AAGGGATTTGCTTAATTGGTATAGCATTTGTTT!TAC!ACACAAAATTAGTATAGGTTCG
 14629  AGTCCTATATTCCTTA
;     G-trnV(uac) ==> end
 14645  ATAAATATAATATTAATTATATAAAATAAAATTAATTATTTATAAAATAAAATTTATTTA
 14705  TTATTAATAAAAATAAAGTTATATATATATAATTATTATATAAATATATATATTATATAT
 14765  ATATAAATATAAA
;     G-trnL(uaa) ==> start
 14778  GCTATTTTGGTGGAATTGGTAGACACGACGCACT!TAA!AATGCGTTACTATAAAGTATA
 14836  AAAGTTCAAGTCTTTTAAGTAGCA
;     G-trnL(uaa) ==> end
 14860  TATATATATATATATAATAATATAATTAAAACTATATTACGATTATTTATTATATATTTT
 14920  ATTATTAAAATATATAAAAATATAAT
;     G-trnQ(uug) ==> start
 14946  TGAATTGTAGACTAATAGGTAAGTCCCCAAAAT!TTG!AGTTTGGCTTATGGTGTGTTCG
 15004  AATCACCCCAATTCAA
;     G-trnQ(uug) ==> end
 15020  ATAATATAAAGACTTATATATTTATAAGTTAATATATTAAACTCAAATATAATTATTTGT
 15080  TTTATAAATAAATATCTTTCCTTAAGGAAAGCTTAA
;     G-trnK(uuu) ==> start
 15116  GAGAGTATTGTTTAATGGTAAAACAACTGTCT!TTT!AAGCAGTTTATAGTGGTTCGATT
 15174  CTACTTATTCTCA
;     G-trnK(uuu) ==> end
 15187  TATATATAATATAAGTATAATATAATCTATAATTTAAATATATATATATAAATATATATA
 15247  TATTTAATATTTATAATAAAATTAATAATTATTTATAATTATTAATTAAAATTTAATATA
 15307  AATAAATATACTTTTAAGTATATAAATATAATCAATATATATAAATATTTGATATAAAAT
 15367  CAAATAAATATTAATATTTTAATCTTTTTAAATAAAGATAAAATAAATAATAAATTATAA
 15427  TTATATATTAAATATAAAATTAAATAATAATTATAATAAAAAAAAAATTTAAAAA
;     G-cob ==> start
 15482  ATGGCAATAAGAAAATCACAAGTTTATCTATCATTAGCTAATAGTTATTTAATAGATTCA
 15542  CCACAACCATCAACATTAAATTATTGATATAATTTAGGATCATTATTAGGATTATGTTTA
 15602  GTAATACAAATAGCATCAGGAATATTTTTAGCTATGCATTATTCAAGTCATATAGATTTA
 15662  GCATTTGCATCAGTTGAGCATATAATGAGAGATGTAAATTATGGATATTTAATAAGATAT
 15722  ATACATGCTAATGGTGCATCATTCTTTTTTGTATGTATGTATGCTCATATAGGTAAAGCT
 15782  ATATATTATGGAAGTTATAAATCACCTAGAGTATTAGTATGAGTTATAGGAGTAGTTATA
 15842  TTTATTATAACTATGGCAACAGCTTTCTTGGGTTATTGTTGAGTATATGGGCAAATGTCT
 15902  CATTGAGGAGCAACAGTTATTACTAACTTATTTTCAGCTATTCCATTTATTGGAAAAGAT
 15962  TTAGTACCTTTCATTTGAGGATCATTTAGTGTATCTAATCCAACAATACAAAGATTTTTT
 16022  GCATTACATTATTTATGTCCATTTATATTAGCTGCATTAGTTATAATGCATTTAATGGCT
 16082  TTACATGTACATGGATCATCAAATCCTTTAGGAATAAGTAGTAATATAGATAGATTACCA
 16142  TTCCATGGATATTTTGTATTTAAAGATTTAGTAACAGTATTTGTATTTTTATTAATATTT
 16202  AGTTTATTTGTATTCTTTTCACCTAATACATTAGGACATCCTGATAATTATATACCTGGT
 16262  AATCCTTTAGTAACACCTGCATCTATTGTACCTGAATGATATTTATTACCATTCTATGCT
 16322  ATTTTACGTTCTATTCCTGATAAATTAGGTGGAGTTATAGCTATGTTTGCAGCTATATTA
 16382  ATATTATTAGTATTACCTGTAACAGATAGAAGTGTAGTAAGAGGTAATACATTTAAAATT
 16442  ATATCTAAAACATTCTTCTTCTTATTCCTATATAACTTTATTTTATTAGGACAATTAGGA
 16502  CAATTACATGTTGAAGTACCATTTATCCAATTAGGACAATTTGCTACTTTAAATTACTTC
 16562  CTATACTTTATATTTATTGTTCCTGTTGTTTCAACTTTAGAAAATATTTTATTCTATATT
 16622  GGACGTGTTCATAATAATTAA
;     G-cob ==> end
 16643  TTAATTATTTATTCATTTATAAATAATTTATCTTTAATATTCATATATATATATTATTAT
 16703  TATTATAATTATATAAGTAATAAAATAA
;     G-nad2 ==> start
 16731  ATGTTAATTTTAAGTTTATTTATTTTAATAATATAT
;; mfannot: G-nad2 ==> start Def by similarity
 16767  AGTTCAATAATAAATAATATAGATACAATAAATTTATTATCATCATCTAATAAAATAGGA
 16827  TGAAAATTACAAAATTATAATATAATACGTATAGGTATTATAATTATATTATATAGTTTA
 16887  TATATATTTAAAGATATATCTTTATCATATATATTTAATAATTATAATAATAATAATGAT
 16947  TTAAATATATATATATTTAATGATTTATATAAATTAAATATATTTAATATATATATAATA
 17007  TTTTTATTATTAATAGTTATTATAAGTTTATTAAGTATTAATACTACTTATTTAACTAAA
 17067  ATACAAATTAAAAATAATAATAATAATATATCAATAGGTAAAAGTGATAATTATATAGAA
 17127  TTAAATATATATTATATATCAATAATAATATTTAATATAATAGGATTAATATTATTATTA
 17187  ACAAGTAATAATTTAATATCAATATTTATTAGTATAGAATTACAATCATATAGTTTATAT
 17247  ATATTAACAGGTATTATACCTAAATCACAAAAAAGTGGTCATAATTCATTATTTTATTAT
 17307  TTAATAGGTGGAATAGGATCAATAATAATATTATATGGTATAAGTTTATTATATTATATA
 17367  ACTAGTAATATATTTATTAATAATATTAATTTAATTTATTCATTAGATATATATAATATT
 17427  AATAATAATATATTAATAGGTTGATTATTTATTATTATAGGTTTATTAATTAAAATAGGT
 17487  GCAGCACCTATGTATAATTGATCAATATTATTATATAGTAATTCAAATACTATAATAACT
 17547  TCATATATAAGTTTAATACCTAAAATAAGTATATTATCATATATTTTATTAATTATATTA
 17607  AATTTATATAATTTAAATAATTTAAATAATTTATTTAATAATAATAATAATAATAATTTA
 17667  ATATATATATTATCTATTATTATTATTTTATCATTAATAATAGGATCTATAGGTGGTTTA
 17727  ACACAAATAAAAATTAAAAATATATTAGCATATAGTGGTTTATTAAATATAGGTTATTTT
 17787  TTATTAATAATATTATCATTAATTAATAATAATAATATTAATTCTATATTAGCATATATT
 17847  ATATATATAACACAATATTGTTTTAATCATATATCTATATTTATTTTATTAATTATAGCT
 17907  ATTATATATAATAATAATTATAATAATTTTATAACTAATAAAAATTTAATTTATATATAT
 17967  GAATTAAATTATATTAAAAATAATCGTTATTTAATTTTTTGTTTAATTATTATTATTGGT
 18027  TCATTTATAGGTATACCTCCTTTATTTGGTTTTTATGGTAAATACTATTTATTAATTAGT
 18087  TCTATTAATTCTAATTATTTATTCTTATCTTTATTACTTATTATTTCTAGTATTATCTCT
 18147  TCTATTTATTATCTTTATTTCCTTAATATTACTTTATTTGATAATAATAATAATAAGAAT
 18207  AATAATAATAATAATAATAATGAATCATTATTAATACCATCATTTAATATAATAAATGAT
 18267  ATAAAAAATAATACTTCATTATCATTAAGTAATAAATTAAAAAATAATCAAGTAGGAAAT
 18327  TATATAACATATATATTAAGTAGTTATATATTAATAATATTATTTAATTTTATTCAATGA
 18387  AAAAATATATTAAAAGGAACATATTTAATAAGTATATTATTATTTTAA
;     G-nad2 ==> end
 18435  ATTAAT
;     G-nad3 ==> start
 18441  ATGTTAAATTATTTTGTATATCCTTATGGTATTGAAAATGATATAGGAATAAAATTTTAT
 18501  ATGATATTAGTACCTATAATATCAATAGTATTAATAATAATTAATTATATAATAACTAAT
 18561  AAATCAGATAATAATATAAATAAAACTGGTCCATATGAATGTGGTTTTGATAGTTTTAGA
 18621  CAAAGTAGAACAACTTATTCAATTAAATTTATTTTAATTGCTATCTTATTTTTACCTTTT
 18681  GATTTAGAATTAACATCAATTTTACCTTATACTTTATCAATATATAATCTTAATATTTAT
 18741  GGTTTATTTATTTTATTATATTTTTTATTACCTTTAATTATTGGTTTTATTATTGAAATT
 18801  AATCTTAAAGCTATTTATATAACTAAAATATTTAATCGTAATGTTAAATCTATAACTTCT
 18861  TATGTTAAATATAATAATAAAATTTAA
;     G-nad3 ==> end
 18888  TTTTTAATTATTAATATTAATACTATTTATTTAAATATTCTTTATATATATATTATTATA
 18948  CTTAATATTATTATAAGTATAATAATATATATTTATTAATTATAATATAATTAATATTAT
 19008  ATA
;     G-trnM(cau)_1 ==> start
 19011  CGCACTATGATGTAATTAGGAAACATATTAGGCT!CAT!GACCTTTTTATATACGTTCAA
 19069  CTCGTATTAGTGCAT
;     G-trnM(cau)_1 ==> end
 19084  AAAA
;     G-trnM(cau)_2 ==> start
 19088  AGAATTATAGCTTAATGGTAAAGCAGTCCACT!CAT!AATGGATGTATCAAAGTTCGATT
 19146  CTTTGTTGTTCTA
;     G-trnM(cau)_2 ==> end
 19159  TATAATTAGAT
;     G-trnL(uag) ==> start
 19170  ATGACTATGGCGAAATTAGGTAAACGCGATTAGTT!TAG!GTCTAATTATTATATTAATA
 19228  TTATGGGTTCAATTCCCATTAGTCATA
;     G-trnL(uag) ==> end
 19255  TATATATAATATAATTTAATATTAATAATTAAATTATATAAAATAATTATAATAATTTAT
 19315  AATAATTAAAAAAAATTAACAAA
;     G-nad4 ==> start
 19338  ATGAATCAAATTCTTATACAAGGAGTAATAATAATAATAAGTTTATTAAGTATAATAATA
 19398  ATAAATCAAAAAGATATAATATTAATAAACATAAAGAATAAATATATAAAACAAATAAGT
 19458  TTATTATTAATAATATATTTTATATATATAGGTATATATATTAATTATTTATTTAATAAT
 19518  AATATATTAGGATTTCAATTAATAAATAATTATATAAATATTAATTGAGGTATAGATGGT
 19578  ATATCATTATGATTAATAAATTTAACATTAATATTATTACCAATATCATTAATATCAAAT
 19638  TGAAATATATCAAAAAATGAGGATAAATCTAAAGTATTAACATATGTATTATTAATATTA
 19698  ATAATAGGTATAATAATAATATTAAATTTTATATGTTTAGATTTAATAACTTTTTATATA
 19758  TTATTTGAAGCTACATTATTACCATTATTTATATTAATAGGTAAATTAGGTTCATTACCA
 19818  TATAATGGTAATAATAAAATAATAATTAAAGGTATTAATAATAATAATATAACACCTAGA
 19878  GAAAAAGCAGCTTATTATATATTTATATATACTTTATTTAGTTCATTATTTATGTTATTA
 19938  AGTATAGGTATATATATATATATGATTAATAATATAGATTATAATAATATATATAATATT
 19998  ATATTATCTATTGATTTACAAAGTATTATATTTATTGGTTTAATTATTGGTATTTTAGTT
 20058  AAAACACCTGTATTTCCTGTTCATACATGATTACCATTAGTACATGCTGAATCACCTATA
 20118  AGTGGTTCAATTATATTAGCAGGTATAATAATTAAATTAGCTATATATGCTATAATAAGA
 20178  TTAATATTAATAAATTTATCAGATGTAATAATAATATATAATCCATTAATATATACTATA
 20238  GGTATATTAACTATTTTTTATATAGGATTAATAACTTTAAAACAAATAGATATTAAAGTT
 20298  ATTATAGCATATAGTTCAATAATACATATGGCTATAGCTATTATGAGTATATTTTCTAAT
 20358  AATATATTAGGTATAGAAGGTAGTTTATTAATTAGTATAGCTCATGGTTTTGCTTCACCA
 20418  GCTTTATTTTTATTAGTAGGTGGTATATTATATGATAGATATCATTCTAGATTAATTTAT
 20478  TATTATCAATCATTAGCTACATATATGCCTATTTTTAGTATATATTTATTAATAGCTGGT
 20538  TTATTTAATATGGGTATTCCTTTATCTTTAAATTTTATAGGTGAATTTTTATCTTTAAAT
 20598  GGTATATTTATTTATAATTCATTATTTGCTATTTTAAGTACTTTTAGTTTATTTATTACT
 20658  ACTATTTATCAAATGAAATTAACAACTAAATTATTATATGGTTATAAATCTATTTATATT
 20718  AATATATGATCTATATGAGGTAATGATGTTAATAAAAGAGAATTATTATTATTAAATATT
 20778  TTATTCTTCTTTATTATTTTATTTGGTATTTATCCTAATTTAATTATTAAATCTTTAAAT
 20838  TTATCTATCTCTTCTTTACTTTATATACCTTTTTAA
;     G-nad4 ==> end
 20874  TATATATATATATATAAGTAATTAATATATATTATAATTTAATTTATTTAATTAATTAAT
 20934  AATTTATTTATTAATATTAAATAATAATTTATATATTAAACTTAATAAGTTTTATATATT
 20994  GTAAATAATAAATAATAATTATATAATATAAATCAATAATAATGATATTAATTATAAC
;     G-atp9 ==> start
 21052  ATGCAATTAGTATTAGCAGCTAAATATATTGGTGCAGCAATCGCAACAATTGGTTTATTA
 21112  GGAGCAGGAATTGGAATCGCTATCGTATTCGCCGCTTTAATTAACGGAACTTCACGTAAT
 21172  CCTTCATTACGTAATACATTATTCCCATTTGCAATTTTAGGATTTGCCTTATCAGAAGCA
 21232  ACAGGATTATTCTGTTTAATGATTTCATTCTTATTATTATATGGTGTTTAA
;     G-atp9 ==> end
 21283  TTATAAATATAAATATTTATACATATACTTTCAATATTCTTTATTATTATATCTATATTC
 21343  TGACTTTATTAATTTTAAATTAATTATAGTACTTTATCTTACATTTTATATATTTTTTAT
 21403  ATCATATATATTTTTAATATATTAATT
;     G-trnR(acg) ==> start
 21430  GTACTCTTAATTTAATGGTTAGAATAATAGTTT!ACG!AAACTATATATAGGGGTTCAAT
 21488  TCCCTTAGAGTACG
;     G-trnR(acg) ==> end
 21502  TATACTCTTTAGAAATAATTTCTAAATATATTATAAAATATTAAAATAAAAAA
;     G-trnH(gug) ==> start
 21555  GGTAAATATAATTTAATGGTAAAATAGTAGTTC!GTG!GCACTATATATCTGAGTTCGAT
 21613  TCTCAGTTTTTACC
;     G-trnH(gug) ==> end
 21627  CTTAATAA
;     G-trnM(cau)_3 ==> start
 21635  ACTTATATAGTTTAATTGGTTAAAACAATTGTCT!CAT!ATGCAATTAATGTTTGGGTTC
 21693  AATTCCCACTATAAGTA
;     G-trnM(cau)_3 ==> end
 21710  TATATATATTATATATATATATTAATTTATATA
;     G-trnX(uaaa) ==> start
 21743  GTTTATATTTTAAAGGTTAAAACAATTTATT!TAAA!TATAAATAAATAAAAATAGGTTC
 21801  AAATCCTATTATAAATT
;     G-trnX(uaaa) ==> end
 21818  ATAAAAAAGAAATTGAAATTAAATTCAAATTAAAATAAAAATTAAAAAAA
;     G-cox2 ==> start
 21868  ATGTTATTAATTATAAATAATATAATAAATAATGATGTACCTACACCATGAGGAGTTTAT
 21928  TTCCAAGATTCAGCAACTCCAAATCATGAAGGTATTATAGAATTACATGATAATATTATG
 21988  TTTTACTTAGTATTAATCTTATGTTTAGTATCTTGATTATTATTTAGTATAGTTAAAGAT
 22048  GGATCTAAAAATCCTTTACCTCATAAATACTTAGTTCATGGTCAAACTATTGAAATTATT
 22108  TGAACAATCTTACCAGCTTTAGTATTATTAGTTATAGCTTTCCCTTCATTTATATTATTA
 22168  TACTTATGTGATGAAGTTATTTCTCCTGCTATGACAATTAAGGCGATTGGCCTACAATGA
 22228  TATTGAAAATACGAATACTCAGATTTTATTAACGATTCTGGTGAAACTATTGAATTTGAA
 22288  TCATATGTAATTCCTGAAGATCTATTAGAAGATGGTCAATTACCTTTATTAGATACTGAT
 22348  ACATCTATTGTATGTCCAGTTAATACACATATTAGATTTATTGTATCTGCTGCTGATGTT
 22408  ATTCATGATTTCGCAGTTCCATCATTAGGAATTAAAATTGATGCATGTCCTGGAAGATTA
 22468  AATCAAGTATCTGCTTTAATTCAAAGAGAGGGGGTATATTATGGGCAATGTTCCGAGCTG
 22528  TGTGGTGTAGCCCACTCTGCTATGCCTATTAAAGTAGAAGCAGTTTCATTAAAAGAGTTC
 22588  TTAACATGATTAAACGAACAATAA
;     G-cox2 ==> end
 22612  TTAAAATAATATAAATTTTAATTTATATATATAAATATTCATATTAAATAATAATAAATA
 22672  TTATTTATAATATTTATTTTAGATATAAGTAAGATTACATATATTAAATATATATTTCAT
 22732  TTTTTTGAATAA
;; mfannot: G-rps3 ==> start Def by similarity
 22744  AGATGAAGTAAATGTGAAAATAAAATAAAAATAAAAAAAACAAATAAA
;     G-rps3 ==> start
 22792  ATGAAAAGAATAAATAAAGATTATTTATATAAATTAACAAATAATTATATAAAAAATATA
 22852  GATATATCTATAAAGGATCATTATATAAATGAGTATAATAATAAAGGTACTAAATTACAA
 22912  AGAATAAATAAGATTAATAGTTGAGATAATCAATTATATAAATTTAATAAAAAGAATGTA
 22972  ATAAATACATGAATATTAGATAGATTAGTATCTAAATTATTAATAAAGATATTTAAAGTA
 23032  AGAGTAAATATAATTAATAATAATATAATAAATAATGGTCAAATAAAAGATATATATATA
 23092  AATAAACCTAAATTTAAACATACAATAAATAAGGTATATATTAATTTTAATTATATATTA
 23152  TCATCAAATAATATAACTATAAATGATATAGATAATAATATGAATAAATATTATACATCA
 23212  ATAATAAATGATATAAATAATATATTAGGTATATCAAATAATAATAATAATAATATAATA
 23272  AATAAAGATAATATATCAAATTATTTAAGTAAATTATATAATAAAAAAGTTATTATAGAA
 23332  TCAAATAGATTAATATATCATTATAATGATAATACAATATTAAATAAAATGATTATAAAT
 23392  AATATGGAGAAACATAAAGGTGGATTATCAGGTAAATATAGTAAAATATTAAGAACAAAT
 23452  ATACCAGTTAATAATAGTATATTAATAAGAAATAAATATATATCAAGTATAATAAATAAT
 23512  AATTATATTAAATTAAATCATATAATAAATTTAACATCATATAATAATTTAAATATATTA
 23572  AATATATATAATACATTAAATTTAAATAAAATAAGTAAAGATTTATTAATAAATAAATAT
 23632  ATAATAGGATTAAATGTTTTATATAAAGGTAAAAATTTAAATACAGCAGGTATATCAAGA
 23692  TCTATAAAAGATAGATTATTATTAGGATCATTATCAAATAAATTATATGGTAAATATAGT
 23752  AATTTTTTATCATCATCATTAATTAATAATAATAATAATAATTTAAAATTAGGATCATCT
 23812  AATATAAATACTAATTTAAATATTAATAAATCATATAAATTAAATTATATACCTAATCAT
 23872  CATAATATTATAACTAATAATAAAGTTAATAAAGTTAAAACAGGTACATTTGGTATAACA
 23932  ACTAAATTAAATACTATTTAA
;     G-rps3 ==> end
 23953  TAAAATATTATTAAATAAATAATAAAAATAAATATTCATAA
;;     rnl ==> ;; mfannot: 5' +/- 50 nt
 23994  ATAAATAATAAAAAATATAAGAATATAAATATAAAAATAAAATGTATAGATTTGAAAAGT
 24054  GTTATACGGCATTAAAGGGTTATTCAAGGAATATATTACTATTAATAAGGAAAGGTTACT
 24114  AATAATTAAATAATATTTAATTTAAAACCTAAGGTAAACCATAGAAAAAAACGTGAAGAA
 24174  CTGAATCATCTAAGTATTCATAGGAAAAGAAATCAAAAGAGATATTATGAGTAATTGGCG
 24234  AATGAAAATAATAAAGTTAAAAAAGTAAGTAATCCCTTTAGGGGGATGAATAAAGATTAA
 24294  ACTAAATCTAAAACTAAATATTATTAATAAGTATAAAAAGTACCGAAAGGGAAA
;;
 24348  ATATAGAAATGGATAATTTATAAGCAGTATGAGACTTTAAAAAAGTTTAATACGTACCTT
 24408  TTGTATAATGGGCCAGCAAGTAATAATAATTAGCAAAATATTAAAAATATTAAATATAAA
 24468  TAGAATATATAATAAATTATTATTAAATAATTTGAATAATGTAAAAAAGTTAATTATTAT
 24528  TGGCCCGAAAATAAAAGATCTTATTATTACAAGATATATAATAAATTATATATTATATAT
 24588  TTAATATATAATGAATTTATTGATCGAATGAGTTAATGTTGCAATATTATTCAATTAGTG
 24648  ATGATAAGTAAGTGAAAGACTAACCTGTTTTATAGATAGCTGGTTCTCTGTGAAATATAT
 24708  GTTAGTATAGTGGTTAATGAAAGATTATTATATGGTATAGCAATTAATATTTAAATTTAT
 24768  TATTATTTATAATAATAAATATGGGGGTCAATTATAGACTTATCATGTATATTTAATCTC
 24828  ATAATAATATAATATCATTATTAATTAATAAAATAATTAATAAAAAAATTAACTAATCAG
 24888  ACTGTATGCGATAAGGTATATAGTCGAGAGGGAAACAGCCCTAAATAAAATATAAGGTTC
 24948  TAAAATATAAATTAAGTGAATAAAATGTATAATAAATTCATAATCAATTAGTTGGTGGGT
 25008  TTGACAATAACTATCCTATAATGAACATGTAACAATGCACTAATAAATAAATATAAAGAA
 25068  ATTTTATACAGATAATACACGGATCTTAAAAATATATTTTTTTAATTAAAGATATATTAT
 25128  AAATTTATTACCGAAGATTTATATATTTATATATATAAAAACAAATATATAAATATAGTA
 25188  ACAGAGCATATAATAAATAAAATATAATAGTTAGATAAATTATTATAAAAATTAAATAAA
 25248  AATAATATTTAATAAATATTAATTATATTGAGAATGCTGGCATGAGTAGCGAAAAATAAG
 25308  TAATAAAAATTATAAACTTATTCACATAATACATAAGGTTTTACTATAAATTCGGTCCTT
 25368  AAATTAGTATATAAATATAATATATATGATAGGTTTAATATTTATAATTATATATAATAA
 25428  TGTTAAACATTATTATTAACATTAATAATATTATTTATTTTTTTAAATAAATAATATTGT
 25488  ATTATTAAAAAGTACAAGAAATAAATAATTATTAAAACCGTAATTAATACCGACCCAGGT
 25548  GTGTATAGTAGAGAATATGAAAGTGAATGGAAAAAATATGGTTAAGGAACTCGGCAAAAA
 25608  CAACCCCCACGTTAGTCAAAAAAGGGTAAAAAAAGAATAAGATTATACAACTGTTTACTA
 25668  AAAACACAGCACTTTGCAGATATAAAAATATTAGTATAAGGTGTGAATCCTGCTCAATGA
 25728  TTTAATAACTAAAAATTATTTTTATAAAAGGAAATAATTCTAAAGATTAGTCAAATAGCA
 25788  GCCTTATTTTGAGGGTTATAATGTAGCGAAATTCATTGGCTACTAATTATAGTCCTGCAT
 25848  GAATGGAGTAATGATATAATAACTGTCTCAACCATATATCCAGCGAAATTGGATTAGCAG
 25908  TGAAGATACTGCTAAACTTCAGTAAGACGGAAAGACCCTATGCAGCTTTACTATTAATAA
 25968  ACAAACTGTTTTATATTTATATTTATTCAGCTTATAAAGTAATAAATAGTTATAAAATTG
 26028  AGAAACTTTTTAAATATAAATATAAAACTTATCTTAACTTTATATAATGTTATTATAACT
 26088  ATATAATAATTTATTAAGTTTTTTATTAAATAAAAAACATATATTATATATAATTTAAAA
 26148  TTATATATATATTAATAATAAGAGAAAGTTTTTATTAGATAGTTTTGATGGGGCGTCATT
 26208  CTCATATAAATAAACTGAGTAAGTCCTTTATATGATTAATAAATAATTAAAAAAAAATAT
 26268  AAAATATATATTAAATATATTAATTATATATATACAATTTAAATTATTTATATTATTTTA
 26328  TATAAATAATCTAAAATTGAATAAATAATAGAAAAGAGAAGGTATAGTAAAATTGTCATG
 26388  AAAACAATAAATTTAAATAAATTTATAAAATATAATAGTATAACTATGCATAAATTACGA
 26448  TCATAAACAAATGAAGTAAATACGTAAGTATGGTATAATGAACATTTACTATAAATAGTA
 26508  TTAGGTAAAGATAACGGATAAAAGTTACGCTAGGGATAAACTCTTGTCCCATTATATATA
 26568  AAATAAAATTTAATTATAAATAAATAATTTATAAATAAATAAATAAAAAATATATAATTA
 26628  CTTCTTATTATTTAAGAAGGTAAA
;; mfannot:     /group=IA (1.02e-26)
 26652  ttgggtgaattgcaaggaagtccaatatattaaagatattggataatttgcagcgaagtt
 26712  tataacggttaaatatatataaaaatatatttgttataaaaacgttcaacgactagataa
 26772  tgagtttaaccaacaataatttatccacgagcgcccaatattaaagaattttaaaataaa
 26832  taaataaat
;     G-orf231 ==> start
 26841  atgatgaaaaaacaaataataaataaaaaagatcttttaggtttaggtcctaattctaaa
 26901  ttaattaaagattataaaaaacaatgaacaacattaagtaaaatacaagaagaaacatta
 26961  ataggtaatatattaggagatgtttatataaaaaaattaaaaagaaataaacatttttta
 27021  ttacaatttgaatgaaaaaataaagcttatattgaacatatagttcgtgtatttgatgaa
 27081  tatgttatatctccacctactttatatgaaagaaaaaatcatttaggtaataaagttata
 27141  acttgaagagcacaaacatttgaacataaagcatttgataaattaggatattattttatg
 27201  gaaaatcacaaaaagataataaaacctgatttagtacttaattatataactgaaagaagt
 27261  ttagcttattgatttatggatgatggaggaaaatgagattataataaaaaaactaaaaat
 27321  aaaagtttagttttacatactcaaggatttaaaaaagaagaagtagaaatattaataaat
 27381  gatttaaatataaaatttaatttaaattgttctattaaatttaataaaaataaacctata
 27441  atttatattcctaataaagattatgaattattttataatttagttaatccttacattata
 27501  cctgaaatgaaatataagttactttttaatgtttaa
;     G-orf231 ==> end
 27537  tttaaatattcatatattttaaaaatatatatttatttattaattctttaataatgacat
 27597  agtct
;; mfannot:
 27602  GAACAATATATAAAATTTATTTAAAAATATAATTTAAATAAATGGAAATTATTGAAATAA
 27662  TACTTTAAATGGTATTATATAAACAAAAATTGA
