# Supplementary material for: Global Characterization of Fungal Mitogenomes: New Insights on Genomic Diversity and Dynamism of Coding Genes and Accessory Elements
Source: Front Microbiol. 2021 Dec 1;12:787283. doi: 10.3389/fmicb.2021.787283 (PMC8672057; doi:10.3389/fmicb.2021.787283)
Supplement: Supplementary File 1 — de novo annotation files of the 685 mitogenomes investigated in this study. Annotation was performed with the Mfannot program. [file Data_Sheet_1.ZIP › Supplementary_FileS1/NC_012830.1_Arthroderma_obtusum_mitochondrion_complete_genome_mitogenome.mfres]

;; Masterfile modified automatically by mfannot version 1.35
;; on Thu Dec 24 18:35:30 2020 by user pfonseca on host LGCM-PROC
;;    - Gene Totals: 43
;;    - List of genes added:
;;      atp6                 atp8                 atp9                
;;      cob                  cox1                 cox2                
;;      cox3                 nad1                 nad2                
;;      nad3                 nad4                 nad4L               
;;      nad5                 nad6                 orf104              
;;      orf266               orf379               rnpB                
;;      rns                  rps3                 trnA(ugc)           
;;      trnC(gca)            trnD(guc)            trnE(uuc)           
;;      trnF(gaa)            trnG(acc)            trnH(gug)           
;;      trnI(gau)            trnK(uuu)            trnL(uaa)           
;;      trnL(uag)            trnM(cau)            trnN(guu)           
;;      trnP(ugg)            trnQ(uug)            trnR(acg)           
;;      trnR(ucu)            trnS(gcu)            trnS(uga)           
;;      trnT(ugu)            trnV(uac)            trnW(uca)           
;;      trnY(gua)           
;;
;; end mfannot
;;


>NC_012830.1 Arthroderma obtusum mitochondrion complete genome gc=4
;     G-cox3 ==> start
     1  ATGTCTTTAGATCAAAGAACTAATTTTCAAAGTCATCCTTATCATTTAGTTTCACCTTCA
    61  CCTTGACCTTTTTATAATAGTTTATCATTATTTATATTAACAACATCAGGAGTATTAACT
   121  ATGCATGGATTTAGTAATATGTATATAATATTATTCATAGCATTTATTAATTTAGTTTGA
   181  TGTATGACATTATGATTCAGAGATATAGTATCTGAAGGTACATATTTAGGTAATCACACT
   241  AATGCTGTACAAAGAGGTATAAATTTAGGTGTAGGTTTATTTATTGCATCAGAAGCATTG
   301  TTTTTCTTAGCAATATTTTGAACATTCTTCCATAGTTCATTATCACCTAATGTAGAATTA
   361  GGAGCACAATGACCACCTTTAGGTATAAATGCTATAGATCCTTTTGAATTACCTTTATTA
   421  AATACTATTATATTGTTATCATCAGGTGTAACAGTAACATATAGTCATCATTCATTAATA
   481  CAAGGTAATAGAAAAGGTGCTTTATATGGTTTAGTAGCTACAATATTATTAGCTATTGTG
   541  TTCACAATATTCCAAGGTATAGAATATTCAGTATCATCATTTACAATATCAGATGGTGTT
   601  TACGGTTCTTGTTTTTATTTTAGTACAGGTTTCCATGGATTCCACGTTCTTATAGGTACA
   661  GCTTTTTTAAGTGTAGGTCTATGACGTTTATTGGGTTATCATTTAACAGATCATCATCAT
   721  TTAGGATATGAATCAGGTATATTATACTGACATTTTGTTGATGTTGTTTGATTAATATTA
   781  TATGTATGTATATATTTCTGAGGTTATTAA
;     G-cox3 ==> end
   811  TTAATTAAATTTATTTTAACAATTACTTTTAATATAATTCCATTTTAACTTTAATTTGTA
   871  AAAAAAAAAGTATATAAAGAT
;     G-atp8 ==> start
   892  ATGCCACAATTAATACCATTTTTTTTCTTTAATCAAGTAGTTTTTACATTATTATCATTA
   952  AGTTTTATATTTTTTGTGTTTAGTAAATATATTTTACCTTGAGTAGTAAGATTATATGTT
  1012  TCACGTAAATCAATAAATAATTTATAA
;     G-atp8 ==> end
  1039  AGGGAGAATAAACTTTT
;     G-trnK(uuu) ==> start
  1056  GAGACTTTAGTTCAATGGTAGAACATATGACT!TTT!AATCATTATAGTACAGGTTCGAA
  1114  TCCTGTAAGTCTTA
;     G-trnK(uuu) ==> end
  1128  ATA
;     G-trnG(acc) ==> start
  1131  ATGGCTATAGGTTAACGGTAGACTATTCGCGT!ACC!ATGTGAAATGTGTTGATTCAACT
  1189  TCAACTAGCCATA
;     G-trnG(acc) ==> end
  1202  AAAATA
;     G-trnD(guc) ==> start
  1208  GGGTTAGTAACTTAATTGGTAAAGGATTTTCTT!GTC!GAGAAAATAGATATCGGATCGT
  1266  AGCCGATTTAACCCG
;     G-trnD(guc) ==> end
  1281  TAAAA
;     G-trnS(gcu) ==> start
  1286  GGAAAAGTTGCTATAGGCAAGGCGAGATATTT!GCT!AAATATTGTGTAGTTACACTTAG
  1344  ATGTTCGAATCATCTCTTTTCCG
;     G-trnS(gcu) ==> end
  1367  TAA
;     G-trnI(gau) ==> start
  1370  GATTCCTTAACTTAATAGGTTAAAGTATACTTTT!GAT!AAGAGTAGGATTAGCGTTCAA
  1428  TTCGCTAAGGAATCA
;     G-trnI(gau) ==> end
  1443  AT
;     G-trnW(uca) ==> start
  1445  AAGAGTATAATTTAAGGGTAAAATATGGAGCT!TCA!ACCTCCACCTTCTCAGTTCAAAT
  1503  CTGAGTGCTCTTG
;     G-trnW(uca) ==> end
  1516  AATAAA
;     G-trnS(uga) ==> start
  1522  AGAGAATTGACTGAGTGGTTTAAGGTGGTAAGCT!TGA!GACTTATTTGGTTTTAAAAAA
  1580  TCACATCCGTTCAAATCGGATATTCTCTG
;     G-trnS(uga) ==> end
  1609  AAAAAAA
;     G-trnP(ugg) ==> start
  1616  CAGGTTAGAGCCGGCT
;;     rnl ==> ;; mfannot: 5' +/- 50 nt
  1632  GGGTAGGCACCTCATT!TGG!GTTGAGGATTAGTTATGTTCGATTCATAATAACTTGA
;     G-trnP(ugg) ==> end
  1688  TAAATAATAAAAATATGTAAGATATATAAAGTATGTAAAGAAACTATTAAGGATAATTAG
  1748  CTATATATTAAAGATAATTATAAATCTAAAATCTAAGATAAATTAATTAAATAAACAAAG
  1808  TGAACTGAAGTATCTTAGTAACTTTAGGAAAAGAAATCAAACGAGATTTTATTAAAAATT
  1868  TTTTTAATAAAAAAGCTTATAAGTAAAACGAAAAAAATTTGTTTGAAAAAAGGGGAACCT
  1928  TCCTCTAAAGCTAAATATAATATATAAGCGATAGTGAAAAGTACCGTGAGGGAAA
;;
  1983  ATTTGAATTAGTAGTTTTATAAGCAGCTCGAAACAAAGAGTGTACCTTTTGCATAATGGG
  2043  TCAGCAAGTTATGTTTAGAAGCGAGCAATAAAATATTGCCTAGTTAAACCAATTATGAAA
  2103  AAATAATAAAGTTTCTAAACATAGACCCGAAAGCTAGTGATCTTACCATGGTCAGGGTAA
  2163  TAAAGCCCGAACGAGTTATCGTTGTAAAGATATTCGATGAACTGTGGTAAGTTGGTGAAA
  2223  GATAAAACTGACTAGTATAGCTGGTTTTCCGCGAAACCTATTTAAGTAGGTAATTTAACT
  2283  AACATCTTAGCAGGTACAGAACTGTGATCTCGGGCAAAAATTTATTTTTGTAAATATCGG
  2343  GGGATCGTGTAGATTTTATCGGAGAGTATTTGCACTCGGAATGGCAAAGATGAATGTTGA
  2403  ATAATCAGACATAGTGCGATAAGGTTGTATGTCTAAAGGGAAACAGCCCAGAACAAGAGT
  2463  AATAAGGTTCCAAAATTATTATTGAGTGAAATTAAGGATGTTTTTATCAAATACAATCAG
  2523  GAAATAGGCTTAGAAGCTGCCATTTTTTGAAGATCTCGTAACAGAGCACTGATTAAATAT
  2583  TTTAGATATAAATACCGAAAATATAACGGATCTAAATAATATACCGAAACCTTGTACGTA
  2643  TTATTATACGGGGTAGCGGAACATTGGATAAATCTTAGATTTTATCTTTTTTAAGTTAAA
  2703  AAAATAATAGATAATCCAAGAGAGAATGCTGACATGAGTAACGAAAAAGGAAAACTAATA
  2763  GAAAATTTAGATTTTTATCTTTATTGAGTAATTAGAATTTATTTTCCTCGCCTTAAGCTT
  2823  ATGGTTTATTTTAAATTTCGGTATCTAAATATATACCCCAAAGGGTCTGTATGATGATAA
  2883  TAATAATTATTTTTTGTAAACAAAATCTTTATTTAGTGTTAAAGGTTCAGGAAATTGTAA
  2943  CAAAAATCTAAAATAATTATAAACCGTACCTAAATACTATCGCAAGTAAGCAAGTAGAGT
  3003  ATACAAAGGCGTTTGAGTGAACAATCATTAAGGAACTCGGCAAATTAACTACCGTAACTT
  3063  CGGGATAAGGAGGACCGTTATTATAGATACATATGTATCGAAATAGTAAGAGGAATCATA
  3123  AAATAGTGTTGTACGACTGTTTAATTAAAACAAAGCACTCTGCCAAGATAGAAATCTAAG
  3183  TATTGAGTGTGATGTCTGCCCGATGTCGGTAGGGTAACAGATATACTTAATTATTTAATT
  3243  AGGTTTAGATGAACACCCCGATTAATGGCGGCCTTATCTATAAGGGTC
;     G-orf104 <== end
  3291  CTAAGGTAGCGGAATACCTTGGCCGTTAAATGCGGTCTTTGCATGAATGACATAACGATA
  3351  CAACAGCTGTCTCGATGATTGGCTCAGTGAAATTGAATTAGCAGTGCAGATGCTGCTTAC
  3411  CTCTAGATAGACAAGAAGACCCTTTGCAGCTTTACTGTTACCTATTATGATATAATTTGA
  3471  TAATTTCCAGTGTATAAGGTAATAGTTATGAAATTGAAACACCTTTATTTGTTCTATTAT
  3531  ATTTTTTATGGTAGGAAGGCAGTTTATGCGGGGCACAGATCCCATAAAAAGTACCTGGGT
  3591  ATATCCAAAGTTCAT
;     G-orf104 <== start
  3606  ATTGTAATTTTGTAGATTTTTATTTACAAAAATTCATTAAATATTCTTATTTTTTGAATT
  3666  TTTTATTTAATTTGTAATTAATTATTATTAATTATCCAGTTATTGTTTATATTAAGTTAG
  3726  TTATTTTTAATTTTTTTAAGTAAGATTTTAACTATATGGTAAATAGATGTAAATTAAATA
  3786  ATAATATAACTATATTATTATTTAGTCATATTAATAGAGAAATTTTACTTATTAATATGA
  3846  TGTTTTTTTACTTTAAAAGTTTAATGGCTTAATCTTGCTTTACTGTTTGACTTACAAGTC
  3906  TATCAGTCGCGTAAGCGGGGCATATGATCACAAGATTCATAAAGGAAAGGTCTTGGATTT
  3966  ATGAAAAAGTTACGCTAGGGATTACTTGTTAGTCCTCCAATATTTAAAAATATTGGTAAT
  4026  AAT
;; mfannot:     /group=IA (2.59e-21)
  4029  ttgggttaatttcaaaaataacttaaattgtttaatcaatttaaagtttatttgaagcga
  4089  aatttatttaagctttatatataaataaatacgttcaacgactaaaaggtgaataatgct
  4149  aataataatccttttttaagtacccaacatctttataattatattatatttttttttttt
  4209  ctttataattattaatattgtattaatgaaatagttttaattattattaaactgtgttat
  4269  tatctaattgataacaaatttaaaatatatt
;     G-orf379 ==> start
  4300  atgttaaatataataaaaaataaa
;     G-rps3 ==> start
  4324  atgaaacattcatataagaatttatcattaaattctaaacataaagtattatgacctaat
  4384  aaatttataccaattgtaagagattgaaaaaatagtatttatacttttaataaaaatagt
  4444  ttaaataatattattgaagcaaataaattagttaataaattaattgagggttattttaat
  4504  ttatataatttaaaaatagaagaaaaagcaagaaataataaaaattttaataaatatgta
  4564  aatatttctaagaataaaatattaataagtcttggacaatttaaacatacaaatgattta
  4624  attaatataacaatttatttttataatagactattaataacttataaattagtattaaat
  4684  aattatttaaatttattaaaaataaataatgatttattaaataaaaacttaagtttgatt
  4744  aaaaaattaagtttaaaattacttgaaagagaatcagaattaaaaaatttattattaaaa
  4804  actatagaagataaaaataaattaaataatataaaattaaatgtatataaagacttttta
  4864  gaaaaatcattagaaaaagaatttacatatctttacttaaatatattaatttttattaat
  4924  aaatctaaatttaataattattatttacataatttaacaaatttaataaaaaaaatatat
  4984  aataaaaatatagaatttaattttataaatcttaaataccattatttaagtagtgatatc
  5044  tttactaaagttttattattaaaattaagtgtaataagaaataaagtaatagaatcatta
  5104  tctagttctataaaaaaagtaaaagtgttaaaaaataaaaatgctatagataattcaaaa
  5164  tatttaaaaggaataatattagaaaacattaaatataaaagagtttcaggtgtaagatta
  5224  gaagcgaagggtagattaactaaacgttttactgcttcaagatctatatctaaattaaaa
  5284  tataatggaagtttaataaatattaaatcatcaaaaaattttgaatcatcagcattaata
  5344  agaggtaatttaagacctaatttagaatatactaaattaaattcaataacacgtatagga
  5404  tcatatggtattaaaggttgagtaggtgctagataa
;     G-rps3 ==> end
;     G-orf379 ==> end
  5440  taaatccttaaaaaaattaaatatattataaagatgaagaaatagtct
;; mfannot:
  5488  GAACCTTTTTGAAAGAAAAGGAAATAAAAGATAAAAAACTTTTATGATAACATAATTGAA
  5548  CAGGCTAATTTGCGCAAGAGAGTACAAATTGAGTGCGCGGTTTGGCACCTCGAT
;;
  5602  GTCGGCTTAACTCATCCACATGAATGTAGAAATCATGAAGGGTTCGACTGTTCGTCGATT
  5662  AAAGAGTTACATGAGCTGGGTTTAATACGTCGTGAGACAGTATGGTTTTTATCTTCTAGA
  5722  GGGATACAGAGTAAAAGATAAATAGTCCCTTCGTACGAAAGGAGTTGGGAATGTTGACCT
  5782  ATGGTTTACCTGTTGTTTAATATTGTTTTTAACTAATTTACTATCACTAAAGTAAGAATT
  5842  ATGAATATACGCCTCAATCAGAAATGGTTGCTGTTTGTGTATAGGATTGCTTATTAAGCA
  5902  TGGCAGGAAAGCTAAGTCAATTATAGATAAGTGCTGAAAGCATTTAAGCGCGAAGCTTAT
  5962  TATATTATACTCTTTTATATACGTAATATAATATTACGTAATAGGCTTTAGTTGTAACAA
  6022  ATTTAATTATTTTTAGACATAAAGTACTAATTTATTATTATACTTAATATAACACATA
;;     rnl ==> ;; mfannot: 3' -20/+180
  6080  TATAAATTTA
;     G-trnT(ugu) ==> start
  6090  GCCTGGTTAGCATAAAAGTAATGCAACCGTTT!TGT!AATCGGTATAAGTAAGTGCGATA
  6148  CTTGCACTGGGCT
;     G-trnT(ugu) ==> end
;     G-trnE(uuc) ==> start
  6161  GACCCAATGGTCAAGTTGGTTAAGACATAACATT!TTC!ACTGTTAGTGCGAGAGTTCAA
  6219  GTCTCTCTTGGGTTG
;     G-trnE(uuc) ==> end
  6234  C
;     G-trnV(uac) ==> start
  6235  AAGAAATTAGCTCAGTGGTAGAGCTATCGTTT!TAC!ACACGAAGGGTCAGGTGTTCAAA
  6293  TCACCTATTTCTTA
;     G-trnV(uac) ==> end
  6307  T
;     G-trnM(cau)_1 ==> start
  6308  TACGGATTAATGTAATGGTAACATATTTGACT!CAT!GATCAATTTATTTAGGTTCGAAT
  6366  CCTAAATCCGTAT
;     G-trnM(cau)_1 ==> end
  6379  ATT
;     G-trnM(cau)_2 ==> start
  6382  AAGGCTATAGCTTAATGGTAAAGCCAACTGCT!CAT!AATAGTTTTTATAAATGTTCGAA
  6440  TCATTTTAGTCTTA
;     G-trnM(cau)_2 ==> end
;     G-trnL(uaa) ==> start
  6454  ATCCGAGTGCTGAAATTGGTAGACAGGATAATCT!TAA!GTTTTATTGATACACTCGTGT
  6512  GGGTTCGAATCCCTCCTCGGATA
;     G-trnL(uaa) ==> end
  6535  TAT
;     G-trnA(ugc) ==> start
  6538  GGGGTTATGGTTTAATTGGTAAAACGAGGACTT!TGC!AAGTCCTTTATTCAGGTTCAAT
  6596  TCCTGATAACTCCA
;     G-trnA(ugc) ==> end
  6610  AAATTTTA
;     G-trnF(gaa) ==> start
  6618  GCTCGAAAAGCTCAATTGGTAGAGCGGAACACT!GAA!GATGTTTAGGTTATAAGTTCAA
  6676  GTCTTATTTCGAGCA
;     G-trnF(gaa) ==> end
  6691  ACTATTTTTT
;     G-trnL(uag) ==> start
  6701  ATGGATATGCTGAAATTGGTAACCAGGCTATGTT!TAG!ACCATAGTGGCGGAAGCTTTA
  6759  TAAGTTCAAGTCTTATTGTCCATA
;     G-trnL(uag) ==> end
  6783  GGTCTAAATTTATAAATATTTATTAAATTTAATTTAACTAAAAATATAATAGTTATTTGA
  6843  ATTAATCAAATATTAGATTACCTCTATTAATTTAAATTAATAATATTT
;     G-trnQ(uug) ==> start
  6891  TATGTTGTTGACTAAGAGGTAAGTCATAAATTT!TTG!GTATTTAGCTATGAGTGTTCGA
  6949  ATCGCTCCAACATAA
;     G-trnQ(uug) ==> end
  6964  TTATATAATATAAAATAATAAATTTTGAAGTATTATGTATTAAAATTATGAATAATTAAA
  7024  TTA
;     G-trnM(cau)_3 ==> start
  7027  GCCCGAGTAGTTTAATGGTAGAACAATAATTT!CAT!GAATTAAGAATGAGAATTCGATT
  7085  TTCTCCTCAGGCT
;     G-trnM(cau)_3 ==> end
  7098  ATTTATTATAGTTAATTTAACTATAAATTAA
;     G-trnH(gug) ==> start
  7129  GGTGGATATAGTTCAATGGTAGAACAGCTGTAT!GTG!GCATAGTATATCCTTGTTCGAA
  7187  TCAAGGTATCCACC
;     G-trnH(gug) ==> end
  7201  CTTTTGTCTAGGCTATATAAAAATTTAAATATATAAATCCAGACTCTAAATAAAATATGC
  7261  TTAATAGCAGTATAAAAATCTAATAAA
;     G-cox1 ==> start ;; mfannot: alternative ATG start pos 7315
  7288  GTGATACAGCAGATATTTAATATAACAATGTGAAAAGAAAGATGATTTTTATCAACAAAT
  7348  GCTAAAGATATTGGAACATTATATCTTATGTTTGCATTATTTTCAGGTTTGATTGGTACA
  7408  GCTTTCTCAGTTTTAATTAGAATGGAGTTATCTGCTCCAGGTGTACAATACATAGCTGAT
  7468  AATCAATTATATAATAGTATTATTACAGCTCATGCTATTTTAATGATATTCTTTATGGTT
  7528  ATGCCTGCTTTAATTGGTGGTTTTGGTAATTTTTTATTACCTTTATTAGTTGGTGGTCCT
  7588  GATATGGCATTCCCAAGATTAAATAATATAAGTTTTTGATTATTAATACCTAGTTTATTA
  7648  TTATTTGTATTTGCTTCTATTATAGAAAATGGTGTTGGTACAGGTTGAACATTATATCCT
  7708  CCATTAGCAAGTATACAAAGTCATAGTGGTCCTAGTGTAGATTTAGCTATTTTTGGTTTA
  7768  CATTTAAGTGGTATAAGTTCACTTTTAGGTGCTATGAATTTTATTACAACTGTAATTAAT
  7828  ATGAGAAGTCCGGGTATTCGTTTACATAAATTAGCATTATTTGGTTGAGCCGTGTTAATA
  7888  ACAGCTGTTTTATTACTATTATCTTTACCTGTGTTAGCTGGTGCAATAACAATGTTATTA
  7948  ACAGATAGAAATTTTAATACATCTTTCTTTGAATTAGCCGGTGGTGGTGATCCTATTTTA
  8008  TACCAACACTTATTCTGATTCTTTGGACATCCAGAAGTTTATATTTTAATTGTACCTGGT
  8068  TTTGGTATTATTAGTACTGTAGTTTCTGCAAATTCAAGTAAAAATGTATTTGGTTACCTT
  8128  GGTATGGTATATGCTATGATGTCTATTGGTATTTTAGGTTTTGTTGTTTGAAGTCATCAT
  8188  ATGTATACTGTTGGTTTAGATGTTGATACTAGAGCTTATTTTACAGCTGCTACATTAATT
  8248  ATTGCTGTACCTACAGGTATTAAAATATTCAGTTGATTAGCTACTTGTTATGGTGGTTCT
  8308  TTAAATTTAACACCTGCTATGTTATTTGCTTTAGGTTTTGTTGTTATGTTTACAATTGGT
  8368  GGTTTAAGTGGTGTTGTTTTAGCTAACGCTTCACTTGATATTGCTTTCCATGATACTTAC
  8428  TATGTTGTTGCTCATTTCCATTATGTACTTTCTATGGGTGCTGTTTTTGCTTTATTTAGT
  8488  GGTTGATATTTCTGAGTACCTAAATTATTAGGTTTATCTTATGATTTATTCGCTGGTAAA
  8548  GTACACTTCTGAATATTATTTGTTGGTGTTAACTTAACATTCTTCCCACAACATTTCTTA
  8608  GGTTTACAAGGTATGCCTAGACGTATCAGTGATTATCCTGATGCTTTTGCTGGTTGAAAT
  8668  TTAATTAGTAGTTTTGGTTCTATTGTAAGTGTTGTTGCTTCATGATATTTCTTAAATATC
  8728  TTATACTTACAATTAACTCAAGGTTCACCTGTTTCAAGATATCCTTGATTAACTCCACAA
  8788  TATTTCAGTGATCTATTCCAAACATTATTTAATAGAAATAATAATTCTTTAGAATGATGT
  8848  TTAAATAGTCCACCTAAACCACATGCATTTGTAAGTTTACCTGTACAATCTTAA
;     G-cox1 ==> end
  8902  GTTTTTTTTATTATCAACTTCTCTAAAAAAAAAAAATTATATGAAGATTTTATTAGATTA
  8962  ATTGATAGAAAATTAAAAAAAAAACAGTGTAAAAATAAATAAAGC
;     G-trnR(acg) ==> start
  9007  AACATGTTAGTTTAAGGGTTAGAATACCGTGTT!ACG!GCCACGATGATATAAGTTCAAA
  9065  TCTTATACATGTTG
;     G-trnR(acg) ==> end
  9079  CTTA
;     G-trnR(ucu) ==> start
  9083  TTCTTATTAGCTCAAGGGTAGAGCAAAATACT!TCT!AATATTTTGATCCTAGTTCGAAT
  9141  CTAGGATAAGAAT
;     G-trnR(ucu) ==> end
  9154  TTCA
;     G-trnN(guu) ==> start
  9158  GCTCTTATAGCTCAACGGTAGAGCAAAATACT!GTT!AATATTTGTATAGATGTTCGATT
  9216  CATCTTAAGGGCT
;     G-trnN(guu) ==> end
  9229  TTTTAAGTATAATACTTTTACTAAATAGTAATTATTTATTTGGATAAAGGTTTCCTTAGT
  9289  TTTATAATTTATAATAATATATA
;     G-atp9 ==> start
  9312  ATGATACAAGCAGCTAAAATAATCGGTACAGGATTAGCTACAACAGGTTTAATAGGAGCA
  9372  GGTGTTGGAATAGGTGTTGTTTTTGGTGCTTTAATTTTAGGTGTTGCTAGAAACCCTTCA
  9432  CTTAGAGGTCAATTATTCTCATATGCTATTTTAGGTTTTGCTTTCTCAGAAGCTACAGGT
  9492  TTAAGCAAATAG
;     G-atp9 ==> end
  9504  ATCTGACA
;; mfannot:     /group=IA (1.53e-14)
  9512  tagggttaattgcaagaaatatcttaaagataaatttgcagcgaatattggtatattgta
  9572  tgtactaataacgttcaacgactaaaaatgagtagtgtaaacaaaaattttttaaatcct
  9632  acattttaaaatgaagacatagtctaaaaataatataaagttaaatgttttattagaaag
  9692  ctagagtaaaacgtgtatttgctttaatgatggctttcttattattatacgtagcctaat
  9752  taactctaaattgtagttaaataaaaattcagattattttaatagtaaaaaaaaaaaaag
  9812  atttttttttttagtataataatactttttttttttattcagtattgttataaagattaa
  9872  aatatatatataaatataaat
;     G-cox2 ==> start
  9893  atgataagaaatttatttgtttgaattcaatcattaagtttaagtattaatcaaaataca
  9953  ataaaacttgatgctccaacaccatgaggtttattttttcaagatagtgcaacacctcaa
 10013  atggaaggtatagaagaattacataataatattatgttttacttaactataatattattt
 10073  tctgtaacatgaatgatgattactattataaaaagttttgtaaatacaaaatcacctata
 10133  tcacataaatatatgaatcatggtacattaatagaattaatatgaacaattacaccagct
 10193  gttatactaatattaatagcattcccatcatttaaattattatatttaatggatgaagta
 10253  atggatccttctttagtaatatatggagaaggtcatcagtgatattgaagttatcaatat
 10313  ccagattttactaatgcagatggtgaatttgtagaatttgattcatatatagtaccagaa
 10373  tcagatttagaagaaggtacattaagaatgttagaagttgataatagagtaataatacca
 10433  gaattaacacacacaagatttgtaatatcagcagctgatgttatacattcatttgcttgt
 10493  ccatcattaggaataaaatgtgatgcatatccaggtagattaaatcaatcttcagtatat
 10553  ttaaacagacaaggtacttattttggacaatgttcagaaatatgtggtatattacatagc
 10613  tcaatgcctatagtaatacaatcagtaagtttaaaaaaatttttattatgattaagagat
 10673  caattaggtgattaa
;     G-cox2 ==> end
 10688  ttaattaataataaataaataaagtatatataataatcttaatcgtaaagttta
;     G-nad4L ==> start
 10742  atgaatttatcattaatattatttttaatagggattttaggttttgttttaaatagaaaa
 10802  aatataattctaatgcttatttcaatagaaataatgttattgtctgttacttttttaata
 10862  ttaataagttcacttaattttgacgatatattaggtcaaacttttgctatatatataata
 10922  acaatagcaggagctgaatctgctataggtttaggtatattagtagctttttatagatta
 10982  agaggaagtatagcaatagaatataaata
;     G-nad5 ==> start
 11011  a
;     G-nad4L ==> end
 11012  tgtatttagttattattttcttacctttaatgggttcaattatatcaggattttttggta
 11072  gaaaaataggtgttcaaggagcacaattaataacatcaagttttattattataacaacaa
 11132  tgttagctattataactttttttgaagtaggttataataatatacctttagaaataaatt
 11192  tatttagatgaatagattcagaatcaataaatatattctgaggtttttattttgatagtc
 11252  t
;; mfannot:
 11253  AACAGTAAGTATGTTAATACCTGTATTAATAGTATCTAGTTTAGTACATGTATACTCTAT
 11313  AGGTTATATGAGTCATGATCCACATAATCAAAGATTTTTTAGTTATTTAAGTTTATTCAC
 11373  TTTTATGATGATAATACTTGTAACAGCTAATAATTATTTATTAATGTTTTTAGGTTGAGA
 11433  AGGTGTAGGAGTTTGTTCTTATTTATTAGTTAATTTCTGATTTACTAGAATAGCAGCTAA
 11493  TCAAAGTTCAATTTCAGCTTTTTTAACAAATAGAGTAGGTGATTGTTTCTTAACTATAGG
 11553  TATGTTTATAATAATTTGATCTTTTGGTAATTTAGATTACTCAACTGTATTTTCATTAGC
 11613  TCCATACTTTAATCAAGATGTAATAACATTAATAGGTATCTGTTTATTAATAGGTGCTAT
 11673  GGCAAAAAGTTCACAGATAGGTCTTCATGTTTGATTACCTCAAGCTATGGAAGGTCCTAC
 11733  ACCTGTATCTGCTTTAATACATGCGGCTACAATGGTTACAGCAGGTGTATATTTATTAAT
 11793  GAGATCATCTCCTTTAATAGAATATAGTTCAACTGTTTTAATACTTTGTTTATGATTAGG
 11853  AGCTATAACAACTATATTTAGTTCTATTATAGGTTTATTTCAACAAGATATTAAAAAAGT
 11913  TATAGCTTATTCTACAATGAGTCAATTAGGTATGATGGTAATAGCTATAGGTTTATCTTC
 11973  ATATAATCTTGCATTATTTCATTTAGTTAATCATGCTTTTTATAAAGCATTATTATTTTT
 12033  AGGTGCAGGTGCAGTTATACATTCTGTAGCAGATAATCAAGATTTTAGAAAATATGGAGG
 12093  ATTAAAACCATTTTTACCTTTAGCTTATTCAATAATGTTAATAGCTTCTTTAAGTTTAGT
 12153  TGCTATACCTTTTATGTCTGGTTTTTATTCTAAAGATTTTATATTAGAATCAGCATATGG
 12213  TCAATTTTATATTTCAAGTACTATTGTGTATTTTATAGCTACAATTGGTGCTATGTTTAC
 12273  TACTTTATATTCTGTAAAAGTTTTATATTTAACATTCTTAACTAATCCTAATGGACCTTT
 12333  AAATAATTATAAAAATGTAGATCAAGGTAATATTTTTATTAATTTACCTTTAATTATATT
 12393  AGCTATCTTTTCAATATTCTTTGGTTATTTAACTAAAGATACATTTATTGGTTTAGGAAC
 12453  AAGTTTTTTTATAGATAATAGTATTTTTATACATCCTTCTCATGAAATTATGTTAGATAC
 12513  TGAATTTGCAGTTCCAACTTTATTTAAATTATTACCTTTATTTTTTACTATTAGTTTAAG
 12573  TATTGTTGGTATAATGTTCTCAGAATTTTTTGGTAATTTATTAATTAAATTTAAATTTAC
 12633  TAATTTAGGTTATAATATTTTTAGTTTATTTAATCAAAGATTTTTAATTGAATTTTTTTA
 12693  TAATAATTATATTACTAATTTTATTTTAAAATTAGGTGGTCAAACTACTAAAGTTTTAGA
 12753  TAAAGGTTCTGTAGAATTATTAGGTCCTTATGGTTTAGAAAAAGGTTTATTAAATTTAAG
 12813  TAAAAATATAGGTAGTTTAAGTACTGGTGTTATTACATCTTATGCTTTATATATTTTAAT
 12873  TGGTTTAATTTTCTATGTTTTCTTATTATATTTAAATATTGATAATAATATTTTATTATT
 12933  ATTATTATTTGGTATATTTTCATCTATAAACAAAAAATA
;     G-nad2 ==> start
 12972  A
;     G-nad5 ==> end
 12973  TGTTATTAACTTCTATTTTTTTATTATTATTATCTAATTCTCTTAGTTTAAGAAGAGATA
 13033  TATCTATATATTATTCTAGAATAGGAATAATTATACAATTATATTGTATATTATTTTGTT
 13093  ACAATAATCTTTTTATTTCTTATTTAAATTCAGGTGTAGGTTTATATGGTGGTTTATTTA
 13153  GTATAACATCTTTAGATCTAATATTTGATATGTTAATATTTATGTTAACTATGTTTATCT
 13213  TAAATTTAACAGGTTTTTATCCAAGAAAATATTGAACAAATAGATATTTAAGTATAAATA
 13273  TGTTATTATTTAATAAATTAAAATTATTTGTTTCTAATATTATTAATAGAAAAGGAGAAC
 13333  AATATACAATAATAGAATATACTTTAATTTTATTATTTATAGTTATGGGTAGTTTATTAT
 13393  TAATATCTAGTAGTGATTTGATATCAGTGTATTTATCTATAGAATTACAAAGTTATGGTT
 13453  TATACATATTATGTACTTTATATAGAAATTCTGAATCTTCAACATCATCTGGATTAACTT
 13513  ATTTTTTACTAGGTGGTTTATCATCTTGTTTTATTTTATTAGGAATAGGTTTAATCTATG
 13573  CTAATTCAGGTACAACATATTTAGATAGTTTTTATATTATAACTAATTTATCTAATTTAA
 13633  TTAAAGATAATAATTTAAATTATATCATGTATAATGATATTTCTACTTATATACCTTATT
 13693  ATTTATTATTAATAACTGTAGGTTTTTTATTTAAAATATCTGCTGCTCCTTTCCATTTTT
 13753  GATCTCCAGATGTTTACGATGGTATACCTACAATTGTTACAACTTTTGTAGCTATTATGC
 13813  CAAAAATATCTATATTAATAATTTTATTACATTTAGTACATTTTTCTAATAATATATCTG
 13873  TTGAGTATTCTTGAACTTCTAGTTTATTAATAAGTAGTATATTATCTTTAATTATAGGTA
 13933  CTGTGTTAGGTTTAACACAATTTAGAATTAAAAGATTATTTGCTTATAGTACTATCTCAC
 13993  ATGTTGGTTTCTTATTATTAGCTTTAAGTATAAATAGTGTAGAGTCTATACAATCTTTTA
 14053  TATTTTATTTAATACAATATAGTATTTCAAATTTAAATGCTTTCTTTATATTAATTGCTA
 14113  TAGGTTATACATTATATTTCTATATTAATAAAAATATAGATCATAATAATTTATTAGATA
 14173  AAAATAATTCACCTATACAATTAATAAATCAATTAAAAGGTTATTTTTATATAAATCCTA
 14233  TTTTAAGTATAAGCTTAGCTATTACTTTATTATCATTTGCAGGTATACCACCACTTGTTG
 14293  GTTTTTTTGCAAAATTAATGGTTTTATCTTCAGCTTTACAAAATGGTTTTATTTTTTTAG
 14353  CTTTAATAGGTATATTAACTAGTGTTATTAGTGCAGTTTATTATTTAAATGTTATTAAAA
 14413  TTATGTTTTTTAATAATCACTCTTATATATTTAGTAATAAGTTATTTAATTTACAAATAC
 14473  CTGCTGAAATTATTAAAAATAAAAATGATGTAGAATCATTTTATTTAAAATCTAATATCT
 14533  CTTTATCTAATTCTTTATCTGTGCCTATATCAATTTTAACAATGTTTATTTTATTATTTA
 14593  TGTTTATGCCTAATCAATGATTAGATATATCTAATATATTATCATTTATATTATTTACAC
 14653  CATATAATATTATTTAA
;     G-nad2 ==> end
 14670  TAAAATTATTAATTTATAAATAAGTAAAAAAAAAAAAAAAGATTAATAAATTATAAATTT
 14730  AAATTTTAACT
;     G-cob ==> start
 14741  ATGAGAATTTTTAAAAGTCATCCGTTATTAAAATTAGTAAATTCTTATATAATAGATTCA
 14801  CCACAACCAACTAATCTTAGTTATTTATGAAATTTTGGTTCATTATTAGCTTTATGTTTA
 14861  GGTATTCAAATTGTTACTGGTGTAACTTTAGCAATGCATTATACACCTAACGTTTTAGAT
 14921  GCTTTTGATTCAATAGAGCATATTATGCGTGATGTTAACAATGGTTGATTAATACGATAT
 14981  TTACATGCAAATACAGCTTCAGCTTTTTTCTTTTTAGTTTATTTACATATAGGTAGAGGT
 15041  ATTTATTATGGTTCATACCAAGGACCTAGAACTTTAACTTGAAGTATAGGTACTATAATC
 15101  TTTATAGCTATGATGGCTACAGGTTTCTTGGGTTATGTATTACCATATGGTCAAATGAGT
 15161  TTATGAGGTGCTACAGTTATTACTAACTTATTAAGTGCTATACCTTGAATTGGTCAAGAT
 15221  TTAGTTGAATTTATTTGAGGTGGTTTTTCTGTTAATAATGCTACATTAAATAGATTTTTT
 15281  TCTTTACATTTCTTATTACCTTTTATATTAGCTGCTTTAGTTTTAATGCATTTAATAGCA
 15341  TTACATGATACTGTTGGTTCTAGTAATCCTTTAGGTATATCAGGTAATTATGATAGATTA
 15401  CCTTTTGCTCCATATTTTTTATTTAAGGATTTAGTTACTATATTCTTATTTATGCTTATT
 15461  TTATCTATATTTGTTTTCTTTATGCCTAATGCTTTAGGTGATTGTGAAAATTATGTTATG
 15521  GCTAATCCTATGCAAACACCAGCTGCTATTGTTCCTGAATGATATTTATTACCTTTTTAT
 15581  GCTATATTAAGATCTATACCAGATAAAGCTGTAGGTGTTGTTTTAATGTTCGGTGCTATT
 15641  CTTATTTTATTAGCATTACCATACTTAGATAAATCTATCTTAAGAGGTATACAATTTAGA
 15701  CCTTTAAGTAAAGTAGCTTTTTATATATTTATTGCTAATTTCTTAATTTTAATGCAATTA
 15761  GGTGCTAAACATGTAGAAGATCCTTTTATTATATTTGGACAAATATCAACTATATTATAT
 15821  TTTAGTTACTTTATTATTATTATACCTTTATTAAGTTCAATAGAAAATGAAATATTAGAT
 15881  TTAGCTACTAATTATTCTAAAAAAAAATTAATAAATACTAAGAGTACTTTGTAA
;     G-cob ==> end
 15935  GGATACAACGTGGGTTGAAGTTAGGAATACAAAAATCTGCTTTACCTAGATCTATAATAG
 15995  ATTTTAATAAAAATATATATGTAATTATTTTTTTAATTATATCTTCATTTTCTCTAATAT
 16055  TTTGTTTATTAGATTTATCATCTTGATTAGGGTTTAACCCCACACCTATACTTATTTTAA
 16115  GTATATTATTATTTATTTATTTATCTTTATTATCATCTATTGGTATATATTATAATATTA
 16175  AAAGATGGAAAAATAAAGAATTAGAGGTTAGAAATTCACCTATAGATCCTTTAGCTACTT
 16235  TATGTGCAAAATTAGCAAGTATTGCTCTAACACATGCATATGCTGGTTTCTCTCTTTATT
 16295  TTTTTACTATCGGTATATCTATAGAGATAATA
;     G-orf266 ==> start
 16327  ATGGAAAATGAAGATCTGAAACCTATGTTTTTTTCAATAATAAAATCATATGATTATCTG
 16387  TGATTACTAGATGGCTTTAAAGGTACCCTAGAACAATATGCATATAATCAATTAAATATA
 16447  CAAGGTTTTGCAAAACCTTGTAGAACTACAGAAGATATAGTTAATTGATATACAGGTATA
 16507  TCAGTATTAGGTTTTCATTATCAAACATCTGTTGAATTTTTATCTGCAGCTCCATTTACT
 16567  AAAGAAGAATTAAATATGATACGAATTTGTGAGCTTAAATTAAGGTGTTTAGAATATTAT
 16627  TGATTAGAAAATATGTCAGCTCAACATTTATTAGAGTGTGCTAAAGATAAAATAACTGGT
 16687  GGTCAAATATATTATTATGAAAGTAGTCTTATTAAATCACTTCAAGCTAAGGGATTTTAT
 16747  CACAATCCTTTTATTGTATATCCGTATACATCAATAGATTTGAATTTACCATATCGTCAA
 16807  GAACCATCTACACTTACTTATATCTATTCACGATTAAATCCAGAAATAATAGAATATGTA
 16867  AATAGTATTACAGATTTAAATAAATTTATAGGATTAGAGCCAAATTGAGTGGAAAAACCA
 16927  AGAGTAGATACAAATTTAATTTCAACTTCAAATTTAAATTCAGATACAAATTTAAATCCA
 16987  AATTCAAATAAATTAAATTCAAATCTAGATACAAATTTACTTGAACGTCGAAATCTAAAT
 17047  TTAGATTTAACTGTAGACATAAATAAAGCAAATAAATACCTTGATAAACTACAAATAAAA
 17107  TGATCTATAGAACGAAAATAA
;     G-orf266 ==> end
 17128  TCAAATTAAATTCTATGTTGAAATCCTTAATTGCTTAAATTTAAAGTGTTATTAGCTTAT
 17188  ATTAATATTTATCAATAAATAAAAT
;     G-nad3 ==> start
 17213  ATGTCAAGTACAACTTTTTTTTTTTTATTTATACCAATATTAGCATCTGTGTTATTAGTA
 17273  ATTAATTTACTATTATCTGTACATAACCCTTATCAAGAAAAAGATAGTGCATTTGAATGT
 17333  GGTTTTCATTCATTTTTAGGTCAAAACAGAACACAATTTAGTATATCTTTTTTTATATTT
 17393  GCTTTATTATTTCTTTTATTTGATTTAGAAATATTATTAGTATATCCTTATGTAGTAAGT
 17453  GCTTATTTTAATAATTTATATGGTTTAATAATTATGCTTGTTTTTTTTTTAGTTTTAACA
 17513  TTAGGTTTTGCTTTTGAATTAGGTAAAAATGCGTTAAAAATAGATAGTAAACAAATGTAT
 17573  AATTTTAACACAAAAATCTGAAATGGTTATTCTTTAATATATTAA
;     G-nad3 ==> end
 17618  ATAAAAATTATTAATAAGATAATTAAAACCAATTT
;     G-trnC(gca) ==> start
 17653  GGAGTTATAGCAGATGGTTCTGTATTAGGATT!GCA!AATCTATAATTAGGGATTCGATT
 17711  TCCCATGACTCCT
;     G-trnC(gca) ==> end
 17724  GTAATAAATAGTAGATGTTTATTATATAAATTTTATAATATATTCAAAATTTAACTATAA
 17784  TTATATAAAGATTAATTAGTAATAATAATTAGATGGTTAAAAAATTACTAAATTTTAATT
 17844  ATAGTAGTTTTTATTAAAAT
;     G-nad1 ==> start
 17864  ATGTATACACTTATATCAATTTTAGAAAATTTATTAGTAGTTGTACCTGCTTTACTTATT
 17924  GTAGCTTTTGTTACTATTTCAGAAAGAAAAACAATGGCTAGTATGCAAAGAAGATTAGGT
 17984  CCAAATATTGTAGGTTATTATGGTTTATTACAAGCATTTGCGGATGCTTTGAAATTATTA
 18044  TTAAAGGAATATGTAGCACCAACACAAGCTAATATAATATTATTTTTTCTTGGTCCTATC
 18104  ATAACTTTAATTTTTTCTTTATTAGGTTACGCTGTTATACCTTATGGATCAGGTTTATTT
 18164  ATAGCAGATTTTAATTTAGGTATCTTATATATGTTAGCTGTATCTTCTTTAGCTACATAT
 18224  GGTATATTATTAGCAGGTTGATCAGCTAATTCTAAATATGCTTTCTTAGGTTCTTTAAGA
 18284  AGTACAGCTCAATTAATAAGTTATGAATTACTTTTAAGTTCTATTATTTTATTAGTAATT
 18344  TTATTTACAGGTAGTTTAAATTTAACTACAATTATAGAAAGTCAAAAAGTTGTATATTTT
 18404  GTTTTACCATTATTACCTATATTTCTTATATTTTTTATAGGTTGTATAGCAGAAACTAAT
 18464  AGAGCTCCTTTTGATTTAGCAGAAGCTGAATCTGAGTTAGTTAGTGGTTTTATGACAGAA
 18524  CATTCAGCTGTTATATTTGTTTTTTTCTTTTTAGCTGAATATGCTAGTATTGTATTGATT
 18584  TGTATATTAACTAGTGTTTTATTTTTAGGTGGTTATTTAAATATTTTACCTTTAAATACT
 18644  ATTTTATATTTTATTAATACATTTATAGTGTTCTTTGGTTATAACTCTTGTGATTTTAAT
 18704  TCTTTATTTTCTGATTATTTAATTAATGGTTTATCTAGTTTAAATTTAGCAATAAAAACA
 18764  GCTTTCCTTATATTTGTATTTATTTGAGTAAGAGCTTCATTCCCTAGAATTAGATTTGAT
 18824  CAATTAATGTCTGTCTGTTGAACAATATTATTACCTATTATTATAGCTTATGTTGTTTTA
 18884  TTACCTTGTATTGTTATAGGTTTAAATATTATACCATGTAATATATCATTGTTATAA
;     G-nad1 ==> end
 18941  TTTTTATAAATATATGTTTAATTTATAATATTAAAATATAGTGATAATAAATAATTAGTT
 19001  TTTTTTTTTTAGTATTGATCTAATAGATATATTAGATGTTAATTAAATTATTGTTAGTTT
 19061  ATTATTATTTTTCAAAGTATT
;     G-nad4 ==> start
 19082  ATGGTATATTTATTCTCCTTACTTTTAATACCTTTAATAGGTATATTTTTTATTATATTT
 19142  TTAGCTTCATATCAATATTCTAACAATCAGATTAAAACTTTAGGTTTAATAACTTTAATA
 19202  ATTAACTTAATTATATCATTAATAATATTTATATTATTTGATTTTAGTAGTAAACAATTT
 19262  CAATATATTCAATTAGAAGAAATTTATAAGATAAGTTATTTTGATATATATTTAGGAATA
 19322  GATGGTATTTCTATTTATTTTTTATTATTAACAACTATGATTATGCCAATTTCATTAGTA
 19382  GCTAATTGAAATTCTATAGAATCTAAAAATATATTATCTTTTGTAATAATAATATTATTA
 19442  TTAGAAACATTATTATTAGCTGTTTTCTTAGTTTTAGATATATTATTATTTTATATTTTT
 19502  TTTGAAAGTATATTACCACCTTTATTTCTATTAATAGGGATATTTGGTTCCAGCGATAAA
 19562  GTTAGAGCTAGTTTTTATTTATTTTTATATACATTATTAGGTTCATTGTTTATGTTACTT
 19622  TCTATAATAACTATGTCTTCTATTATGGGTGCTACAGATTTTGATGCATTATCTAAAGCA
 19682  AATTTTGGTTATATAACTCAATTATTTTTATTTTATGGTATATTTATATCTTTTGCTGTA
 19742  AAAACACCAACAATTTTCTTAAATACTTGATTATTAAAAGCACACGTTGAATCACCATTA
 19802  GCAGGTAGTATAATATTAGCTGGTATTGTATTAAAATTAAGTTTATATGGTATATTTAGA
 19862  TTAATATTACCTTTATTACCAAAAGCTAGTATGGATTATACTTATATAGTTTATGTTATA
 19922  GGTGTAATTACTATATTATATGCTAGTTTTAGTACATTAAGAACAATAGATATTAAAGAA
 19982  TTAATAGCTTATTCATCTGTTTCTCATGCAGCTGTTTATCTTTTAAGTGCTTTTAGTAAT
 20042  ACAATACAAGGTATAGAGGGTGCAATTACTTTAGGTTTAGCTCATGGTTTTGTATCGTCA
 20102  GGTTTATTTATTTGTGTTGGAGGTATTTTATACGATAGATCTTCAACAAGATTAATAACA
 20162  TATTATAGAGGTATGGCACAATTAATGCCTATTTTCTGTATATTATTTTATATACTATCT
 20222  TTAGGTAATTGTGGTTCACCGTTAACTATAAACTTTATAGGTGAATTTATGTCTCTATAC
 20282  GGTATATTTGAAAGAATATCTGTATTAGGTGTATTAGCTAGTACTTCTATAGTATTCTCT
 20342  GCAGCGTATACTATTTTTATGTTTAATAGAATAGCTTTTGGTGGACAATTTTCTTCATAC
 20402  TTCTTTAATTATGTTAAAGATTTAAGTAAAAGAGAATTTATTTTATTAATTAGTCTTGTA
 20462  GTACCTACTGTTTTCTTTGGTATATATCCTGCAGTTATTTTAGATGGTTTACATTATTCT
 20522  GTATCAGGTTTAATATATAATTAA
;     G-nad4 ==> end
 20546  TAAATTAACAAAAATAAGGAATATTTTGCAATCATAATCTTTTTATCATTGGAAAGGTTA
 20606  ATTTATATAATGTATTTAATAAATAACCATTATATAATTAGTTTTATTAATATTCACATT
 20666  AATAATGTCTTAATAAATTAATTTAGATTTTAAAGTTAATAATAAATTATACAATACAGC
 20726  TAATACTTTCCAATATATAAAGTTTTATATAATTACTTTAAATTAAATATATATATATAT
 20786  AAATACATATACT
;     G-atp6 ==> start
 20799  ATGATGTTTAATAACATAATTAGTCCATTAGAACAATTTGAAATAAAAGATTTTTTTTCT
 20859  TTAAATATTAATATTATAGATTTAAAGATGTCTTTAACAAACTTTGGTTTTTATTTAATT
 20919  ATTAGTACAATAATAATATTAACATTACATTTATTAATAACATATAATAATAAATTAATA
 20979  TCAAATTCATGAACATTAACTAAAGAATCAATATATGCAACTGTACATAGCGTTGTAATA
 21039  AATCAAATAAATTCTAAAGAAGGTCAAAATTATTTTCCATTTATTTATGGTTTATTTATT
 21099  TTTATCTTAATGAATAATTTATTAGGTTTAATACCATATAGCTTTTCTTCAACATCACAT
 21159  TTTATATTAACATTCTTTATTAGTTTTACTGTAGTGTTAGGTGCTACAATTTTAGGTTTC
 21219  CAAAAACATCAATTAAAATTCTTTTCATTATTTGTACCATCAGGTTGTCCTTTAGGTTTA
 21279  TTACCTTTATTAGTTTTAATAGAATTAATATCATACTTAGCTCGTAATGTATCATTAGGT
 21339  TTACGTTTAAGTGCTAATATTTTAAGTGGTCACATGTTATTAGTAATATTAAGTGATTTT
 21399  ACATTTAAAATAATGAGTTCAGGTATCTTTTACTTCTTAATAGGTTTAATACCATTAGCA
 21459  TTTATTTTTGCTTTCTCAGGTTTAGAATTAGGTATAGCTTTTATACAAAGTCAAGTATTT
 21519  ATTGTTTTAACTTGTTCATATATAAGAGATTCATTAGAATTACACTAA
;     G-atp6 ==> end
 21567  TTAAATTTAAATTAAAAATAATGATATAAA
;     G-rnpB ==> start ;; mfannot: Approximate position
 21597  AAGGAAAGTCCATAGTTATAATGTATATATAATATAATATTAAGAATTTTGGATTAATTG
 21657  AAGAAACAAAAATCAAATTATAATTTGATATGACGAGCATTACTCCTATACTAACTATTT
 21717  TAGTTGTTATAACTTTATATATTTTTTTAGGGGTTAAATACAGAATATGGCTTAT
;     G-rnpB ==> end
 21772  TTATATCTTATAAAAACAAAAACAAATAAATATAAAAGTAATAACTTAAAAAAAAGTTAA
 21832  ATATTTTATTAGGATATAAATCCTAATCTAAT
;     G-rns ==> start
 21864  AAAATTTTGAGTTTGATGATGGCTCTGACTGAACGCTATCCAAGTGCTTAACACATGCTA
 21924  ATCGTACGTCATTAAATAAAAATAATGAAGTGGTAAACAGGTGAGTATATAATATTTTGA
 21984  CTACCTTAAAGAAAGGTTAAATCCCTTATAAACAAAGAATAAATTTCGCTTTAAGATGTT
 22044  AATAAATATTTCGGTTTGTATTAGTTAAATAATAAATAATTAACAAAACCGTAGTCGTAA
 22104  CTGAGAAGTTGATCGACCACATTAGGACTGAGAAACTCCTAATGCGCTTTAAGTACAGCA
 22164  GTGAGGGATATTGGTCAATGACCTAACGGTTGAACCAGCAACTTGGAAGAATGGAATGTA
 22224  TTAATAATATTAATACAATAAACGTGTAAACGTATAAAATTCTAAATAGATTAAAGATAA
 22284  TGACAATTATCTATTTATTAGTCTCGACCAATATTACGTGCCAGCAGTCGCGGTAAGACG
 22344  TAAGAGACAAGTGTAAGTCATCTTAACTAGGTTTAAAGTGTACATAGACGGAAAATTAAA
 22404  CCTTAAAAGGGTACTTTTTTTCTAGAGTTTTATAAAAGAAGAATTGAATTTTTGAAGAAA
 22464  AGATAGAATTTGCAAATAACAAAGAGACAGGTAGTAGTTAATACGACCTTCTATATAAAA
 22524  ACTGACGTTGAGGTACGAAGGCTTGGGTAACGAGCAGGATTAGATACCCTAGTAGTCCAA
 22584  GCAGAAAATTCTGAATGTCATATGCTAAAAAAAAATTTTTAGTTTATAAATAAAAGTGTA
 22644  AGCATTCCACCTCAAGAGTACAATGGCAACATTAAAACTGAAATCATTAGGCCGTCTTTG
 22704  AAACCAGTAGTGAAGTATGTTATTTAATTCGATAACCCGCGATTAATCTTACCACAATTT
 22764  GAATAATATTTAATTATATTACATGCGCTGCACGGCTGTCTTTAGTTAATGTCGTGAGAT
 22824  AAGGTTAATTCCTACAATTAGCGAAAACCTTGGTATTATTTATGTGTATAATATACCTTG
 22884  CTACTAAATCGGACTATATAAATAGGATCAAGACAAGTCATCATGGCCAAAATATTGTGG
 22944  GCTATAGACGTGCCACATTTATCATTACAAAAGGATGTTATATTGTGAAAATAAGCTAAT
 23004  CCTTAAATATGATTAATATGGATTGTAGTCTGTAACTCGACTACATGAATAAGGAATTAC
 23064  TAGTAATCGTTAATCATCACGTAACGGTGAATTGTTTCTCAATTAGGTACTAACCACTCG
 23124  TCAGGCGCTGAAAGAAGAAATGCAATAAGTTTGATTTATGTATATAAATAAATATATAAA
 23184  TAGTTATAATTTTATATTCATATTATTTTCGAATGTATGACTTTAATTGGTGTTAAGTCG
 23244  AAATAAGGTTCGTGTAATGGAAATTGCACGGGGTTAATAAACTTA
;     G-rns ==> end
 23289  AACAAAAAAAAATTAAAACCTCTAACTCCTCCT
;     G-trnY(gua) ==> start
 23322  AGGAAGGCTTCGTTTGTTGGTTTACGAGTTGAGCT!GTA!AACTCAATGACTATTAGTCA
 23380  TCGAAGGTTCGATTCCTTCTCTTCCTA
;     G-trnY(gua) ==> end
 23407  ATTATCATTATATTTATTTTTGGTAATCTTTAAGTTCCATTTAAAATGGGAAAGTTTTTT
 23467  TAATA
;     G-nad6 ==> start
 23472  ATGCAATTATATTTATGTGTAGATAAATTAAATAATGGATTTAATTCAAATATTTTAGAT
 23532  ATTTTAGCTCTTATTAGTATAATACTTGGTATATATACTATAGTAAGTAAAAATCCTGTA
 23592  GTTTCTGTTTTATTTTTAATAGGTTTATTTTCAACAATTTCTATTTATTTAATATTAATA
 23652  GGTTTAACATTTATAGGTATATCTTATTTATTAGTATATATTGGAGCAGTATCTATTTTA
 23712  TTTTTATTCATATTAATGTTAATTAATATAAGAATTTCAGAATTAGTTAGTACTAATAAT
 23772  AATTATATACCTTTAGCTATATTAAGTATGATAACATTAGTTTATATATTAGGTCAAAAA
 23832  ATAATAACTAATATAGTACAGTTTAACATATTAAATTCTTTATCATCTTCTTTATTTGAA
 23892  AAAAGTTTTAAAGAATCAATAAATTATTCTAATAGTTTAAGTTGAGATACTAATTTAATA
 23952  GATATAACACATACAAGTGCTATAGGTAATATAATGTATAGTAGTTATTCACTTTGACTT
 24012  ATAATTATTTCATTAATTCTTTTATTAGCTATGGTAGGTTCAATAGTTATTTCTATTGGT
 24072  AGATAA
;     G-nad6 ==> end
 24078  TTTAAACTAAATAAAATAAAAATAAAAA
