# Supplementary material for: Global Characterization of Fungal Mitogenomes: New Insights on Genomic Diversity and Dynamism of Coding Genes and Accessory Elements
Source: Front Microbiol. 2021 Dec 1;12:787283. doi: 10.3389/fmicb.2021.787283 (PMC8672057; doi:10.3389/fmicb.2021.787283)
Supplement: Supplementary File 1 — de novo annotation files of the 685 mitogenomes investigated in this study. Annotation was performed with the Mfannot program. [file Data_Sheet_1.ZIP › Supplementary_FileS1/CP008592.1_Saccharomyces_cerevisiae_strain_WA_C_MATES_13_mitochondrion_sequence_mitogenome_g3.mfres]

;; Masterfile modified automatically by mfannot version 1.35
;; on Sun Dec 27 00:20:32 2020 by user pfonseca on host LGCM-PROC
;;    - Gene Totals: 50
;;    - List of genes added:
;;      atp6                 atp8                 atp9                
;;      cob (4 introns)      cox1 (7 introns)     cox2                
;;      cox3                 orf200               orf204              
;;      orf209               orf215               orf224              
;;      orf236               orf249               orf282              
;;      orf316               orf326               orf330              
;;      orf348               orf386               orf391              
;;      orf474               orf785               orf814              
;;      rns                  rps3                 trnA(ugc)           
;;      trnC(gca)            trnD(guc)            trnE(uuc)           
;;      trnF(gaa)            trnG(ucc)            trnH(gug)           
;;      trnI(gau)            trnK(uuu)            trnL(uaa)           
;;      trnM(cau)            trnN(guu)            trnP(ugg)           
;;      trnQ(uug)            trnR(acg)            trnR(ucu)           
;;      trnS(aga)            trnS(gcu)            trnS(uga)           
;;      trnT(ugu)            trnT(uuag)           trnV(uac)           
;;      trnW(uca)            trnY(gua)           
;;
;; end mfannot
;;


>CP008592.1 Saccharomyces cerevisiae strain WA_C_MATES_13 mitochondrion sequence gc=3
     1  NNCATAATTAATTTTTTATATATATATTATATTATAATATTAATTTATATTATAAAAATA
    61  ATATTTATTATTAAAATATTTATTCTCCTTTCGGGGTTCCGGCTCCCGTGGCCGGGCCCC
   121  GGAATTATTAATTAATAATAAATTATTATTAATAATTATTTATTATTTTATCATTAAAAT
   181  ATATAAATAAAAAATATTAAAAAGATAAAAAAAATAATGTTTATTCTTTATATAAATTAT
   241  ATATATATATATAATTAATTAATTAATTAATTAATTAATAATAAAAATATAATTATAAAT
   301  AATATAAATATTATTCTTTATTAATAAATATATATTTATATATTATAAAAGTATCTTAAT
   361  TAATAAAAATAAACATTTAATAATATGAATTATATATTATTATTATTATTAATAAAATTA
   421  TTAATAATAATCAATATGAAATTAATAAAAATCTTATAAAAAAGTAATGAATACTCCTTT
   481  TTAAAAATAAAAAGGGGTTCGGTCCCCCCCCTTCCGTATACTTACGGGAGGGGGGTCCCT
   541  CACTCCTTCTTAATTAAATTATCTTAATTAAATTATCTTAATTAAATTATCTTAATTAAA
   601  TTATCTTAATTAAATTATCTTAATTAAATTAAAAGGGGACTTTATATTTATAAAGTAATT
   661  ATATTATTATTATTATTATTATTTATTTATTTTATTTTTATTATTTTATTATATATATTA
   721  TATATTAATA
;     G-trnP(ugg) ==> start
   731  CAGATAGAAGCCAAAAGGTCAGGCGCTTTCTT!TGG!GAGAAAGACCTAGTTAGTTCGAG
   789  TCTATCCTATCTGA
;     G-trnP(ugg) ==> end
   803  TAATAATTTAATTAACCATTAAAAAAAAGTATATATATTTATCATAATATATTAAATTTT
   863  ATTACATTACAAATGAACACTTTTATTTATATTTATAAAAATATGAACTCCTTCGGGGTC
   923  CGCCCCGCGGGGGCGGGCCGGACTCCATATTATTATTATTATAATTATTATTATAATTAT
   983  TATTATAATTATTATTATAATTATTATTATAATTAAAGAGTTTTGGATACCAATATGATA
  1043  TAATATGATATAGGACCGAAACCCCTCATTTTATCATTTATTTATAATATTATAAATAAA
  1103  AAAAAATATTATATATTATAATAAAATTAATATCATAATATATTATATTATATATTATAT
  1163  TATATATATATATATATATATTCTTTTATAAAATTTATATTCTTCTTATTAAAATTAAAA
  1223  AGGGAGCGGACTTTTAATTATATTTAATTATAGTTTTTAATCATTGGTTGAGATTTCAAA
  1283  ATAAGGTATAATATTTATATTATTCTTTAACAAATATTATATTATAAAAAAAGATATAAT
  1343  ATTTATATTATTCTTTAACAAATATTATATTATAAAAAAGATATAATATTTATATATTAT
  1403  TATTAATATTATTTTTTAGTTCCGAAAGGAGAAACTTATAATTTTTATATCATTATTTAT
  1463  TATTATTTTTAATTTCAACTCCTTTTAGGAATTTCCATTTAACCTTCAGCAGAGACTTTC
  1523  TAATTATAATTATATATATATAAATTTAAAAACATTAATAAAAAAGTATATAATATAATT
  1583  ATATTATATATAATAATATTATTAAATGAAGTATTCTTTATTATTAATTATAGGATATCT
  1643  GGGGTCCATTAATAATTATTATTGTAAATAATAATAAGGACCCCCCCCATTATCTAATTA
  1703  ATAAATATATAAATAATCATTAATAAATATATTAATAATTATTAATAAATATATAAATAA
  1763  TCATTAATAAATATATAAATAATATATTATATTATAAAAATATAATAATAATAATTTATT
  1823  ATTAAAATATAATAATTTATTATAAAAATATAATAATTTATTATAAAAATATAATAATAA
  1883  CTCCTTTCGGGGTTCACACCTTTATAAATAATAAATAATAAATAATAAATAATAAATAAT
  1943  AAATATTAGTATTCACTAATATAAAATAATAATTATAAAAATAATCATTATTAAAAATAT
  2003  TATTAATTATTAAATTAAATACAATTAATATAATTTAGTTGTTTATATAATTTTAAATAA
  2063  TGTTTATATCAATTTAATAAAATTAAATTTATAGTTCCGGGTCCCGGCCACGGGAGCCGG
  2123  AACCCCGAAAGGAGTTTATCTATATATTATAATAACTATATGAATTTCATTATTAAAAAT
  2183  AATAAAAATAAGGAATTTTAATAAGAAGTAATATTTATTATATAATATATAAAAAAAAAA
  2243  AATATATATATATAAAAATATATATAATAAGTTTTATTATAATATATATTAAATTAATTA
  2303  TT
;     G-orf200 ==> start
  2305  ATGAGGGGTTCGGTCCCTTTCCGGGCCCCAATTCATCTCATCTCATTTTATTTCATTTCA
  2365  ATATCATCTAATCTCATTTCTTNNNNNNNNNNNNNNNNNNNNNNNNNNNNNNNNNNNNNN
  2425  NNNNNNNNNNNNNNNNNNNNNNNNNNNNNNNNNNNNNNNNNNNNNNNNNNNNNNNNNNNN
  2485  NNNNNNNNNNNNNNNNNNNNNNNNNNNNNNNNNNNNNNNNNNNNNNNNNNNNNNNNNNNN
  2545  NNNNNNNNNNNNNNNNNNNNNNNNNNNNNNNNNNNNNNNNNNNNNNNNNNNNNNNNNNNN
  2605  NNNNNNNNNNNNNNNNNNNNNNNNNNNNNNNNNNNNNNNNNNNNNNNNNNNNNNNNNNNN
  2665  NNNNNNNNNNNNNNNNNNNNNNNNNNNNNNNNNNNNNNNNNNNNNNNNNNNNNNNNNNNN
  2725  NNNNNNNNNNNNNNNNNNNNNNNNNNNNNNNNNNNNNNNNNNNNNNNNNNNNNNNNNNNN
  2785  NNNNNNNNNNNNNNNNNNNNNNNNNNNNNNNNNNNNNNNNNNNNNNNNNNNNNNNNNNNN
  2845  NNNNNNNNNNNNNNNNNNNNNNNNNNNNNNNNNNNNNNNNNNNNNNNNNNNNNNNNNNTT
  2905  TAA
;     G-orf200 ==> end
  2908  TGAAATTATTAATTATAAATAAAAATAATAATTTTTAAAGATGTAATATAAAAATAAATA
  2968  TAATATAATTTAGGATAATTATATAAAATATTTATTATATATAATTTCTATAAGGAATAA
  3028  AAAAAATGATAATATAATATATAATATNNNNNNNNNNNNNNNNNNNNNNNNNNNNNNNNN
  3088  NNNNNNNNNNTAAGTTATTTATATATATATAATTATAATCTTATTAATTATTTATATATA
  3148  TATTTAATATTATTTTTATATAATTTTATATTAAAGTATTATAATTATATATTTAATATT
  3208  ATTTTTATATAATTTTATATTATTTATTTATTTATTTATTTATTTAAAAATATTATAATC
  3268  ATATATTTAATATTATTTAATATATTTTATATATTATATCTTTTATTGATTTATATATAT
  3328  ATAGATTTAATAAATATATGTATATATATATATATAAATATTCATTATATATTTATTATT
  3388  ATTATTATTATTTATTATTATTTTTTATTATATATTAATAATATATATATTATTAGTTAT
  3448  GGGTATCCTAATAGTATATTATTATTTTTAATAATAATTTATGATTTATGAATAATAAAT
  3508  AAGTAGGGAATCGATATGAATATCGAAAGGAGTTATATATTATTAATTATTTATAATTAT
  3568  TTTATATATTATTAATTATTTATAATTATTTTATATATTTATAATTATTTTATATAGATA
  3628  GGTTAGATAGGATAGATAGGATAGATAGGGGTCCCATTTATTATTTACAATAATAATTAT
  3688  TAATGGGACCCGGATATCTTATTGTTATTAATTTATATATTATTCATTATTATTAATATA
  3748  TATTTAATATAATTAAATATTATATTATATTATATTATATTATTTATTNAAAAAAAATCT
  3808  ATTACTTATTTTTTTTATTAATATATAAATTATTTATATAATTTATCATTTTTATTTATA
  3868  TATTATTATTTTTTATATATAAATTAATATATATATATATTATATATACTTTTTTTTTTA
  3928  TAATATATCTATATATATAAATAAATNTAATATATTATATTTTTATATAATATATTATTA
  3988  ATTATTATTTTAATTTTCTATTCTATTGTGGGGGTCCCAATTATTATTTTCAATAATAAT
  4048  TATTATTGGGACCCGGATATCTTCTTGTTTATCATTTATTATTTTATTAAATTTATTATT
  4108  ATTTTTAATTTATATTTATATTATATAATTAATTATATCGTTTATANNNNNNNNNNNNNN
  4168  NNNNNNNNNNNNNNNNNTTATATTTTATTATATAATATATTATATTCTTATAATATATTT
  4228  ATTGATTATGTTATAAAATTTATTCTATGTGTGCTCTATATATATTTAATATTCTGGTTA
  4288  TTATCACCCACCCCCTCCCCCTATTACGTCTCCGAGGTCCCGGTTTCGTAAGAAACCGGG
  4348  ACTTATATATTTATAAATATAAATCTAACTTAATTAATAATTTAAATAATATACTTTATA
  4408  TTTTATAAATAAAAATAATTATAACCTTTTTTATAATTATATATAATAATAATATATATT
  4468  ATCAAATAATTATTATTTCTTTTTTTTCTTTAATTAATTAATTAATTAATATTTTATAAA
  4528  AATATATTTCTCCTTACGGGGTTCCGGCTCCCGTAGCCGGGGCCCGAAACTAAATAAAAT
  4588  ATATTATTAATAATATTATATAATATAATAATAATATAATAATTTTATATAAATATATAT
  4648  TTATATATTAAATTAAATTATAATTTTATTATGAAAATTATATCTTTTTTTTATATTTTT
  4708  ATATAATAAAAATATGTTATATATATATTAATAATAAAAGGTAGTGAGGATTAAATAAAT
  4768  TATATAATAATTATAACTCTTAATTATAAAATAAATATATATATATATATAAGTATCCAT
  4828  TTCCATATAATCTTTTAATAAATATTAATAAATATTAAAAAAAAATAATATTATAATATT
  4888  TTAGTATATAATTCAATAAAATTCATTGGAGGGGTAAATAATAATAATTTACTAATGGCA
  4948  AGTTATAGTCTTAAAGGTTTTTATTTTTTTTATTAAATTAATAAAATAATAATACCATTT
  5008  ATATATTCCATTATATATATATATTTAATAAAAATAATAATATCATTTATATATTTTATT
  5068  ATATATTATATATATTTTATATAAAATAATAATAATAAATTTATATTTTTATATATTATT
  5128  ATTAAATAATAATAATATAAATAACTCCTTCGGGGTTCGGTCCCCACGGGTCCCTCACTC
  5188  CTTCTTAAGAATAAAAAGGGGTTCGGTCCCCCTCCCGTTAGTACACGGGAGGGGGTCTCT
  5248  CACTCCTTCTTAAAAAATAAAAAGGTGGAAGGACTAATATAATTTTAAATAATAATTAAT
  5308  ACTTTAATAATAATTTGTATTTCTTTATTATTAATATATTAAATATAATAATAATTAATA
  5368  TAATTACAATATATTAATATTATCAAATATTAATAAATATATTTTTTTATATAATTTATT
  5428  TATTTATTTATTTTTTTATTATTAAACTAATTATAATTGTAATTTCGTAAAGGGGGTGGG
  5488  AGTAAATATATATAATTTATAATCTATATATATATATATATAATTTCTTAATAAATATTA
  5548  ATAAATATTTATAAAAAGAATAATTTATATTTATAATATATAATTTATATATTTTATTTT
  5608  TATTATACAATTAATATAAAATATAAAATATAAAATATTAAATATTAAATATTAAATATT
  5668  AAATATTTATTTTTATAGGGGTTATATAATAATTATATTTATAATTATATAATATTAAAA
  5728  AGGGTATTTTTATAATTATTACATTTTTATTTTATTTATAAAAATATTAATTTTAATAAG
  5788  TATTGAATACTTTATATAATATAAATATTAATTACATAATTAATAATTAAATAATATTTA
  5848  ATAATATTATTTAAATTTATTATTTATAATTATTTATTTATAAAATTCTATTTTTATTAT
  5908  TATTATTATTATTTTATTATTAAAGATTAATATAATAATTATTAATATATTAAAAATCTT
  5968  TTATTATATTAATATTTATAAAAAAGTATTTAATAAAAAAGATGTATAAATTTATAAATT
  6028  ATATAATATTATTAATTTATATAATAATAATATTATAACTTTGTGATTGTCAATTTAGTT
  6088  AATCATTGTTATTAATAAAGGAAAGATATAAAAAATATT
;     G-trnY(gua)_1 ==> start
  6127  CTCCTTCTTAAAAAGGGGTTCGGTTCCCCCCC!GTA!AGGGGGGGGTCCCTCACTCCTTT
  6185  GGTCGGACTCCTTCGGGGTCCGCCCCGCGGGGGCGG
;     G-trnY(gua)_1 ==> end
  6221  GCCGGACTAATTTAACTTTTAATATTAATATTAATATTATTTATATTTTTAATATATAAA
  6281  AATAAATAATTTTATTTTTATTAATAGTATATTATATAAACAATAAAATAGTATTAATTA
  6341  TATAAAATTTATATAAAATATATATAAATTTATTATATATATATATATTAATATTTTAAT
  6401  AAAGTTTTTATTATAAATTTATTTATTTATTTATTATAATATTAATAATTTATTTATTAT
  6461  TATATAAGTAATAAATAATAGTTTTATATAATAATAATAATATATATATATATATATTAT
  6521  TATATTAGTTATATAATAAGGAAAAGTAAAAA
;     G-rns ==> start
  6553  TTTTATAAGAATATGATGTTGGTTCAGATTAAGCGCTAAATAAGGACATGACACATGCGA
  6613  ATCATACGTTTATTATTGATAAGATAATAAATATGTGGTGTAAACGTGAGTAATTTTATT
  6673  AGGAATTAATGAACTATAGAATAAGCTAAATACTTAATATATTATTATATAAAAATAATT
  6733  TATATAATAAAAAGGATATATATATAATATATATTTATCTATAGTCAAGCCAATAATGGT
  6793  TTAGGTAGTAGGTTTATTAAGAGTTAAACCTAGCCAACGATCCATAATCGATAATGAAAG
  6853  TTAGAACGATCACGTTGACTCTGAAATATAGTCAATATCTATAAGATACAGCAGTGAGGA
  6913  ATATTGGACAATGATCGAAAGATTGATCCAGTTACTTATTAGGATGATATATAAAAATAT
  6973  TTTATTTTATTTATAAATATTAAATATTTATAATAATAATAATAATAATATATATATATA
  7033  AATTGATTAAAAATAAAATCCATAAATAATTAAAATAATGATATTAATTACCATATATAT
  7093  TTTTATATGGATATATATATTAATAATAAAATTAATTTTATTATTATTAATAATATATTT
  7153  TAATAGTCCTGACTAATATTTGTGCCAGCAGTCGCGGTAACACAAAGAGGGCGAGCGTTA
  7213  ATCATAATGGTTTAAAGGATCCGTAGAATGAATTATATATTATAATTTAGAGTTAATAAA
  7273  ATATAATTAAAGAATTATAATAGTAAAGATGAAATAATAATAATAATTATAAGACTAATA
  7333  TATGTGAAAATATTAATTAAATATTAACTGACATTGAGGGATTAAAACTAGAGTAGCGAA
  7393  ACGGATTCGATACCCGTGTAGTTCTAGTAGTAAACTATGAATACAATTATTTATAATATA
  7453  TATTATATATAAATAATAAATGAAAATGAAAGTATTCCACCTGAAGAGTACGTTAGCAAT
  7513  AATGAAACTCAAAACAATAGACGGTTACAGACTTAAGCAGTGGAGCATGTTATTTAATTC
  7573  GATAATCCACGACTAACCTTACCATATTTTGAATATTATAATAATTATTATAATTATTAT
  7633  ATTACAGGCGTTACATTGTTGTCTTTAGTTCGTGCTGCAAAGTTTTAGATTAAGTTCATA
  7693  AACGAACAAAACTCCATATATATAATTTTAATTATATATAATTTTATATTATTTATTAAT
  7753  ATAAAGAAAGGAATTAAGACAAATCATAATGATCCTTATAATATGGGTAATAGACGTGCT
  7813  ATAATAAAATGATAATAAAATTATATAAAATATATTTAATTATATTTAATTAATAATATA
  7873  AAACATTTTAATTTTTAATATATTTTTTTATTATATATTAATATGAATTATAATCTGAAA
  7933  TTCGATTATATGAAAAAAGAATTGCTAGTAATACGTAAATTAGTATGTTACGGTGAATAT
  7993  TCTAACTGTTTCGCACTAATCACTCATCACGCGTTGAAACATATTATTATCTTATTATTT
  8053  ATATAATATTTTTTAATAAATATTAATAATTATTAATTTATATTTATTTATATCAGAAAT
  8113  AATATGAATTAATGCGAAGTTGAAATACAGTTACCGTAGGGGAACCTGCGGTGGGCTTAT
  8173  AAATATC
;     G-rns ==> end
  8180  TTAAATATTCTTACATAAATATTAATCTAAATATTAATATAAATATTAATATTAATAGTT
  8240  CCGGGGCCCGGCCACGGGAGCCGGAACCCCGAAAGGAGAAATATAAATATAAATATAAAT
  8300  ATTAATATAAATATAAATATAAATATAATTATNNNNNNNNNNNNNNNNNNNNNNNATATA
  8360  ATATATTATATAAATATAATATATAAATAATATAATAAAATATTTTAATATATATATAAT
  8420  ATAATATAATTATTATTATAATTTAATATAAATTATTATTATAATTTAATATAATAAATA
  8480  AATAAATAATTATAATTATAATTATAATTATAATCTCAATATATAAATGATAAATTA
;     G-orf224 <== end
  8537  TTATAAATACGAAGGAAATAATTGATTTTTNNNNNNNNNNNNNNNNNNNNNNNNNNNNNN
  8597  NNNNNNNNNNNNNNNNNNNNNNNNNNNNNNNNNNNNNNNNNNNNNNNNNNNNNNNNNNNN
  8657  NNNNNNNNNNNNNNNNNNNNNNNNNNNNNNNNNNNNNNNNNNNNNNNNNNNNNNNNNNNN
  8717  NNNNNNNNNNNNNNNNNNNNNNNNNNNNNNNNNNNNNNNNNNNNNNNNNNNNNNNNNNNN
  8777  NNNNNNNNNNNNNNNNNNNNNNNNNNNNNNNNNNNNNNNNNNNNNNNNNNNNNNNNNNNN
  8837  NNNNNNNNNNNNNNNNNNNNNNNNNNNNNNNNNNNNNNNNNNNNNNNNNNNNNNNNNNNN
  8897  NNNNNNNNNNNNNNNNNNNNNNNNNNNNNNNNNNNNNNNNNNNNNNNNNNNNNNNNNNNN
  8957  NNNNNNNNNNNNNNNNNNNNNNNNNNNNNNNNNNNNNNNNNNNNNNNNNNNNNNNNNNNN
  9017  NNNNNNNNNNNNNNNNNNNNNNNNNNNNNNNNNNNNNNNNNNNNNNNNNNNNNNNNNNNN
  9077  NNNNNNNNNNNNNNNNNNNNNNNNNNNNNNNNNNNNNNNNNNNNNNNNNNNNNACTCTAT
  9137  ATAATTTATATAATTTATTTTAATATATATATATTTATATATAATATAATATATATATTT
  9197  ATTTATTATAATCAT
;     G-orf224 <== start
  9212  TTTTTTTTNACTTAAAATAAAACTTATTATAATTTATATAATTTATAATTTTTATATAAA
  9272  AATAATTATATAATTTTTTTTTATTTATATAATAATAATATTATTTGTTATTTGTTATAT
  9332  ATTATATATATAATNAATAAATAAATAATNAATAATAATAAT
;     G-trnW(uca) ==> start
  9374  AAGGATATAGTTTAATGGTAAAACAGTTGATT!TCA!AATCAATCATTAGGAGTTCGAAT
  9432  CTCTTTATCCTTG
;     G-trnW(uca) ==> end
  9445  ATAATAATAATAAAAATATGTATTTATTTAATTATTTTAATATTTCTCCTTTCGGGGTTC
  9505  CGGCTCCCGTGGCCGGGCCCCGGAACTATTAATATAATATAATATAATATAAATATTCAT
  9565  TTATCTTTTTTTTAATATTCTTAATTAATTAATTAATTAATATATTAATTATAAAAAATA
  9625  TATTATAATTTTATTATTAATAAGTATAAATATATTATTAATAATAATTTATTAAAAATA
  9685  TATTATTATAATATATTAATATATCATAATTATAATCAATATTATATTATTTAATTTTAT
  9745  AATACTTAATTATTAATATATTATTCATATATATATAAATTAAATTAAATTAATTATATT
  9805  GAATATATAAATATATATATATATAAATATATAAAAAATTATATAAATTATTTTAAGAAA
  9865  NNNNNNNNNNNNNNNNNNNNNNNNNNNNNNNNNNNNNNNNNNNNNNNNNNNNTTAATTAA
  9925  TATCTCCTTTACTTATTTTTCCTCCGTTGGGGACTTATTATTAAGTATATTATTATATAC
  9985  TACTTAAGATTATATATATAATATATATATATATATTATATATAAAATATAAATATATAA
 10045  ATAATATAAAAATTAATAAAATAAATAAAATAAATTAGTCTGATCGAATCCCCTATTNNN
 10105  NNNNNNNNNNNNNNNNNNNNNNNNNNNNNNNNNNNNNTAAAATATTATTTATAATTAATT
 10165  ATAATTAAATNNNNNTATAATATAATATAAATAATAATATAATAATAATAAAAATAAAAT
 10225  AATATTAGATTATATTATATAATTTATATAAATTTTTAATAATAATAATAAATAAGTTTA
 10285  TTTATAATTATAATTATAAATATAAATATAAATAAAGAAGGTATTATATTTTATAAAATA
 10345  TAATAATAATACAAAATTTATATTTTAATAAATATTAATATAAGTTTAAAGTTCCGGGGC
 10405  CCGGCACGGGAGCCGGAACCCCGAAAGGAGAAATAAATAATATATTTATAAAAAATTAAA
 10465  TAAATAAATATTATCTATTTCAAAATAAATATAATATAATATAATATAATAATTCTAAAT
 10525  ATAAATAATATTTATTATAATTATTATAATAATTGTATTATTTATTAATAATATATATAA
 10585  TTATATTAAAACTAATATTACATTATTTTGTATATTTAAACAATTAAATTGATTATTCTT
 10645  ATTTGTAATCTTTATTTATTTTATTATATCTTATTAATGATAAATTATAATTATTATTAA
 10705  AATAATAATTTACTTCTTTTGATATAAAAATAAAATAATATAGAANNNNNNNNNNNNNNN
 10765  NNNNNNNNNNNNNNNNNNNNNNNNNAAATATATTATATTTTTATTCCTTCCTATTAAAGG
 10825  TAAAGACTCGATTCTCATAATTAAATTTATATCCTTCGGCCGGATTAATTTATTTTATTT
 10885  ATATTTATATTTATAGTGAATACCTTTTTTAATATTTATTTTTAATATTTATTTTTAATA
 10945  TTTTATTTTTAATAAAATATAATCTTGTAAGTAAGAAAAGAATTTCGGTGATTGGAACCT
 11005  TGAAAGGATAAATTTCTTATTTATTATAATATTTATATTAATATTANNNNNNNNNNNNNN
 11065  NNNNNNNNNNNNNNNNNNNNNNNNNATTATTAAACATTTAATATATTATATTAATATTTA
 11125  ATTTAAATGATTAATATATTATTATAATAATATTTATTTTATATTAAAATATTATAATTA
 11185  ATATATATATATTTATTTTAATAATATTATTATTATTATTATTAAAATTATTATTTTTAT
 11245  AAATATATATATATATATATATATATTATTTTTATTCTTATATAAATTATATNNAAAAAA
 11305  TATATATAATATATAATTAATTAATATATATTATTTAAATTATATATTATTTAAAATACT
 11365  TTTTATATTATATCTTCTTTAGATTTAAATATAATTATTATTTATATTATAATTATTTAT
 11425  GAAATATTATTATTAAAATAAAAAAGAGGTTTAGACTATATATTTATTATTTATAAACTT
 11485  ATTATATTATTTATTATTAATAGTTCCGGGGGCCGGCCACGGGAGCCGGAACCCCGAAAG
 11545  GAGAAATAAATAAAATAAAAAATAATAAATATTAATATTATTAAATATTATTTATAATAA
 11605  ATATTAATATTATTAAATATTATTCATATTAATAAATTTTATTATTATTTGTAATATATT
 11665  AAATATAAATAATATATATATTATTTATTATAATGAAAACCTATCCTAAATTATCCTATC
 11725  ATATAATATTATATCATATCATATTATATCTTATTATATGATATATAAAGTATTCACTCT
 11785  ATATGAAGTTATGATTATTATATAAATCTTATTTTATTTTTATTTTTATTTGGACTAATA
 11845  ATAATTATAATAATAATTATTGATATGTTCTAATATTAATAAATACATATTTATATTATA
 11905  ATATAAATATTCATTTCTTACTTACTAATAAAAAGTTTTTATATTCATTATAATATAAAT
 11965  ATATAAATATATATAAATATTTTAATAATTATAATTATATTAAGATATTATAAATATATA
 12025  TTTATTTTTTTTTATAAAATAAATAAATAAATAAATAATTAATATTTTTATATTATAACT
 12085  TATTTTTATAATAATAATAAGTATTTTATTTTTTATTATATTATTATTTATATAATTATA
 12145  TATATATTAATTTCAATTTAATTAATTAATTAATTGGTATTTGGCATATGAGATCAATTA
 12205  ATTGTAATTCTTATAAGAATTAATTAATTAATATGCTTTTTATATAATTTATACTTTTAT
 12265  ATTTCTCCTTCCGGGGTTCCGGCTCCCGTGGCCGGGCCCCGGAACTATTATTATTNNNNN
 12325  NNNNNNNNNNNNNNNNNNNNNNNNNNNNNNNNNNNNNNNNNNNNNNNNNNNNNNNNNNNN
 12385  NNNNNNNNNNNNATATTTTTATATAATAATTTATATTTCTATATATATATATATATATTA
 12445  TATATNAATATTATTATATATATTTTTATATATATTATAATTATATTCATTAATATTTTA
 12505  TTATAGTGGTGGGGGCCCAATTATTATTTTCAATAATAATTTATCATGGGACCCGGATAT
 12565  CTTCTTGTTTTTATTTATTATTTTATTAAATTTATTTTAATTATTTATTTATAATTTATA
 12625  TTATACAATTTATTATTTCGTTAATACCTTTATTTATATTATATAATATATTATATTATT
 12685  ATAATATATTTATTGATTATATTAATACATTTAACTAATGTGTGCTTTATATTTATTGAA
 12745  TAGTTTGGTTCTTATCACCCACCCCCTCCCCCTATTACGTCTCCGAGGTCCCGGTTTCGT
 12805  AAGAAACCGGGACTTATATATTTAATACTAAAAATATAATTACATTACTTTTTTAATATA
 12865  TATAATAATATATNNNTATATATATATTAATTATATAAAATATAATACTCTATATTAAAT
 12925  ATTATTTTTATCAATATTTATTTATATATATAATAATAATAATAATAATCAATATTAATT
 12985  ATTTATATATATAAGATTAATATTATTTAATATATTATGAATAATTTAATTAATAAATCT
 13045  TTAAATATTATCATAAAAATCTAAATTAAATAATTTCTTATTTATAATAAAGAATAATAA
 13105  TATATATAAATATAATAAAGAATGTAAATAATATATATATAATATAATATAATATAAAAA
 13165  ATATATATATATATAAATATATATATAATATATAGATAATAATATTTTTATATAATTTAT
 13225  TTTATTATTAAGTAATGAATAATAATAAAATCAATATATTAAATAATATATTTATATTAG
 13285  TTCGGTTTAGTTGGTATTTTGTAATGAGTAAAAAGTAATATATAATATTAAATAATAAGT
 13345  ATTGATATAAGTAATAGATATAATAATAATATTATTAATATTTTATATAAATAATATTAA
 13405  TAATATAGATTATGAAAGAGAGTATTAATATCATTAAATATATATATATGTTATATAATT
 13465  TAAATGATTTTAATATATATATATATATTATATTATAGATTATGATACATTTATATAAAT
 13525  AATATATATATAAAAATTAATTATACTATTACTTTATAATATAATAATATTTATTTATAA
 13585  AGATATAAAAGAATTGTTTAAAGTTATAACTAAAATATTATATAGTATTCATTAATAATT
 13645  AATATTATAAATTCAACTATTGTTATATTTATAAATAGAATAATATATTATTATCCTTAA
 13705  GGATATAATAATAATAAAATAAATTAAATAAAANNAAATTTAATAAATT
;     G-orf330 <== end
 13754  TTAAATTTTAATGAATATAATAATAATAATATTATTAAAATTAATATATAAAAAAAAAGT
 13814  AAAA
;     G-cox1 ==> start ;; mfannot: alternative ATG start pos 13764
;     G-cox1-E1 ==> start
 13818  ATGGTACAAAGATGATTATATTCAACAAATGCAAAAGATATTGCAGTATTATATTTTATG
 13878  TTAGCTATTTTTAGTGGTATGGCAGGAACAGCAATGTCTTTAATCATTAGATTAGAATTA
 13938  GCTGCACCTGGTTCACAATATTTACATGGAAATTCACAATTATATAATGT
;     G-cox1-E1 ==> end
;     G-cox1-I1 ==> start ;; mfannot: no intron type identified
 13988  t
;     G-cox1-I1-orf814 ==> start /first_aa=G
 13989  ggnnnnnnnnnnnnnnnnnnnnnnnnnnnnnnnnnnnnnnnnnnnnnnnnnnnnnnnnnn
 14049  nnnnnnnnnnnnnnnnnnnnnnnnnnnnnnnnnnnnnnnnnnnnnnnnnnnnnnnnnnnn
 14109  nnnnnnnnnnnnnnnnnnnnnnnnnnnnnnnnnnnnnnnnnnnnnnnnnnnnnnnnnnnn
 14169  nnnnnnnnnnnnnnnnnnnnnnnnnnnnnnnnnnnnnnnnnnnnnnnnnnnnnnnnnnnn
 14229  nnnnnnnnnnnnnnnnnnnnnnnnnnnnnnnnnnnnnnnnnnnnnnnnnnnnnnnnnnnn
 14289  nnnnnnnnnnnnnnnnnnnnnnnnnnnnnnnnnnnnnnnnnnnnnnnnnnnnnnnnnnnn
 14349  nnnnnnnnnnnnnnnnnnnnnnnnnnnnnnnnnnnnnnnnnnnnnnnnnnnnnnnnnnnn
 14409  nnnnnnnnnnnnnnnnnnnnnnnnnnntattcagtaaataataatttaaaaatagggaag
 14469  gataccaatattgagttatcaaaagatacaagtacttcggacttgttagaatttgagaaa
 14529  ttagtaatagataatataaataaggaaaatataaataataatttattaagtattatannn
 14589  nnnnnnnnnnnnnnnnnnnnnnnnnnnnnnnnnnnnnnnnnnnnnnnnnnnnnnnnnnnn
 14649  nnnnnnnnnnnnnnnnnnnnnnnnnnnnnnnnnnnnnnnnnnnnnnnnnnnnnnnnnnnn
 14709  nnnnnnnnnnnnnnnnntaaattcaaatttaaacccat
;     G-orf330 <== start
 14747  gagaatagttaatattcctaaacctaaaggtggtataagacctttaagtgtaggtaatcc
 14807  aagagataaaattgtacaagaagttataagaataattttagatacaatttttgataaaaa
 14867  gatatcagcnnnnnnnnnnnnnnnnnnnnnnnnnnnnnnnnnnnnnnnnnnnnnnnnnnn
 14927  nnnnnnnnnnnnnnnnnnnnnnnnnnnnnnnnnnnnnnnnnnnnnnnnnnnnnnnnnnnn
 14987  nnnnnnnnnnnnnnnnnnnnnnnnnnnnnnnnnnnnnnnnnnnnnnnnnnnnnnnnnnnn
 15047  nnnnnnnnnnnnnnnnnnnnnnnnnnnnnnnnnnnnnnnnnnnnnnnnnnnnnnnnnnnn
 15107  nnnnnnnnnnnnnnnnnnnnnnnnnnnnnnnnnnnnnnnnnnnnnnnnnnnnnnnnnnnn
 15167  nnnnnnnnnnnnnnnnnnnnnnnnnnnnnnnnnnnnnnnnnnnnnnnnnnnnnnnnnnnn
 15227  nnnnnnnnnnnnnnnnnnnnnnnnnnnnnnnnnnnnnnnnnnnnnnnnnnnnnnnnnnnn
 15287  nnnnnnnnnnnnnnnnnnnnnnnnnnnnnnnnnnnnnnnnnnnnnnnnnnnnnnnnnnnn
 15347  nnnnnnnnnnnnnnnnnnnnnnnnnnnnnnnnnnnnnnnnnnnnnnnnnnnnnnnnnnnn
 15407  nnnnnnnnnnnnnnnnnnnnnnnnnnnnnnnnnnnnnnnnnnnnnnnnnnnnnnnnnnnn
 15467  nnnnnnnnnnnnnnnnnnnnnnnnnnnnnnnnnnnnnnnnnnnnnnnnnnnnnnnnnnnn
 15527  nnnnnnnnnnnnnnataatatttcaattacacctttaaaaagaatacctacagttactaa
 15587  actaattagaggtaaacttattagaagtagaaatacaactagacctattattaatgcacc
 15647  aattagagatattatcaataaattagctaataatggatattgtannnnnnnnnnnnnnnn
 15707  nnnnnnnnnnnnncctacaagagtaggtagatgactatatgaagaacctagaacaattat
 15767  taataattataaagcgttaggtagaggtatcttaaattattataaattagctactaatta
 15827  taaaagattaagagaaagaatctattacgtattatattattcannnnnnnnnnctttagc
 15887  tagtaaatatagattaaaaacaataagtaaaactattaaaaaatttggttataatttaaa
 15947  tattattgaaaatgataaattaattgccaattttccaagaaatacttttgataatatcaa
 16007  aaaaattgaaaatcatggtatatttatatatatatcagaagctaaagtaactgatccttt
 16067  tgaatatatcgattcaattaaatatatattacctacagctaaagctaattttaataaacc
 16127  ttgtagtatttgtaattcaactattnnnnnnnnnnnnnnnnnnnnnnnnnnnnnnnnnnn
 16187  nnnnnnnnnnnnnnnnnnnnnnnnnnnnnnnnnnnnnnnnnnnnnnnnnnnnnnnnnnnn
 16247  nnnnnnnnnnnnnnnnnnnnnnnnnnnnnnnnnnnnnnnnnnnnnnnnnnnnnnnnnnnn
 16307  nnnnnnnnnnnnnnnnnnnnnnnnnnnnnnnnnnnnnnnnnnnnnnnnnnnnnnnnnnnn
 16367  nnnnnnnnnnnnnnnnnnnnnnnnnnnnnnnnnnnnnnnnnncaatatatggaaattcac
 16427  tatataa
;     G-cox1-I1-orf814 ==> end
 16434  tt
;     G-cox1-I1 ==> end
;     G-cox1-E2 ==> start
 16436  TTTAGTAGTTGGTCATGCTGTATTAATGATTTTCT
;     G-cox1-E2 ==> end
;     G-cox1-I2 ==> start /group=II (1.89e-16)
 16471  gt
;     G-cox1-I2-orf785 ==> start /first_aa=A
 16473  gcgccgtttcgcttaatttatcactgtattgaagtgttaattgataaacatatctctgtt
 16533  tattcaattaatgaaaactttaccgtatcattttggttctgattattagtagtaacatac
 16593  atagtatttagatacgtaaaccatatggcttacccagttggggccaactcaacggggaca
 16653  atagcatgccataaaagcgctggagtaaaacagccagcgcaaggtaagaactgtccgatg
 16713  gctaggttaacgaattcctgtaaagaatgtttagggttctcattaactccttcccacttg
 16773  gggattgtgattcatgcttatgtattggaagaagaggtacacgagttaaccaaaaatgaa
 16833  tcattagctttaagtaaaagttgacattcggagggctgtacgagttcaaatggaaaatta
 16893  agaaatacgggattgtccgaaaggggaaaccctggggataacggagtcttcatagtaccc
 16953  aaatttaatttaaataaagtgagatactttagtactttatctaaattaaatgcaaggaag
 17013  gaagacagtttagcgtatttaacaaagattaatactacggatttttccgagttaaataaa
 17073  ttaatagaaaataatcataataaacttgaaaccattaatactagaattttaaaattaatg
 17133  tcagatattagaatgttattaattgcttataataaaattaaaagtaagaaaggtaatata
 17193  tctaaaggttctaataatattaccttagatgggattaatatttcatatttaaataaatta
 17253  tctaaagatattaacactaatatgtttaaattttctccggttagaagagttgaaattcct
 17313  aaaacatctggaggatttagacctttaagtgttggaaatcctagagaaaaaattgtacaa
 17373  gaaagtatgagaataatattagaaattatctataataatagtttctcttattattctcat
 17433  ggatttagacctaacttatcttgtttaacagctattattcaatgtaaaaattatatgcaa
 17493  tactgtaattgatttattaaagtagatttaaataaatgctttgatacaattccacataat
 17553  atgttaattaatgtattaaatgagagaatcaaagataaaggtttcatagacttattatat
 17613  aaattattaagagctggatatgttgataaaaataataattatcataatacaactttagga
 17673  atccctcaaggtagtgttgtcagtcctattttatgtaatatttttttagataaattagat
 17733  aaatatttagaaaataaatttgagaatgaattcaatactggaaatatgtctaatagaggt
 17793  agaaatccaatttataatagtttatcatctaaaatttatagatgtaaattattatctgaa
 17853  aaattaaaattgattagattaagagaccattaccaaagaaatatgggatctgataaaagt
 17913  tttaaaagagcttattttgttagatatgctgatgatattatcattggtgtaatgggttct
 17973  cataatgattgtaaaaatattttaaacgatattaataacttcttaaaagaaaatttaggt
 18033  atgtcaattaatatagataaatccgttattaaacattctaaagaaggagttagtttttta
 18093  gggtatgatgtaaaagttacaccttgagaaaaaagaccttatagaatgattaaaaaaggt
 18153  gataattttattagggttagacatcatactagtttagttgttaatgcccctattagaagt
 18213  attgtaataaaattaaataaacatggctattgttctcatggtattttaggaaaacccaga
 18273  ggggttggaagattaattcatgaagaaatgaaaaccattttaatgcattacttagctgtt
 18333  ggtagaggtattataaactattatagattagctaccaattttaccacattaagaggtaga
 18393  attacatacattttattttattcatgttgtttaacattagcaagaaaatttaaattaaat
 18453  actgttaagaaagttattttaaaattcggtaaagtattagttgatcctcattcaaaagtt
 18513  agttttagtattgatgattttaaaattagacataaaataaatataactgattctaattat
 18573  acacctgatgaaattttagatagatataaatatatgttacctagatctttatcattattt
 18633  agtggtatttgtcaaatttgtggttctaaacatgatttagaagtacatcacgtaagaaca
 18693  ttaaataatgctgccaataaaattaaagatgattatttattaggtagaatgattaagata
 18753  aatagaaaacaaattactatctgtaaaacatgtcattttaaagttcatcaaggtaaatat
 18813  aatggtccaggtttataa
;     G-cox1-I2-orf785 ==> end
 18831  taattattnnactnttnaatatgcgttaaatggagagccgtatgatatgaaagtatcacg
 18891  tacggttcggagagggctcttttatatgaatgttattacattcagataggtttgctactc
 18951  tac
;     G-cox1-I2 ==> end
;     G-cox1-E3 ==> start
 18954  TCTTAGTAATGCCTGCTTTAATTGGAGGTTTTGGT
;     G-cox1-E3 ==> end
;     G-cox1-I3 ==> start /group=IB (1.86e-35)
;     G-cox1-I3-orf326 ==> start /first_aa=N /note=LAGLIDADG ;; evalue:1.5e-37
 18989  aaccaaaaaagatatgaaagtaataataataataatcaagtaatagaaaataaagaatat
 19049  aatttaaaattaaattatgataagttgggaccttatttagctggattaattgaaggtgat
 19109  ggaactattctagttcaaaattcatcttcaataaaaaaatctaaatatagaccgttaatt
 19169  gttgtagtatttaaattagaagatttagaattagctaattatttatgtaatttaactaaa
 19229  tgtgggaaagtgtataaaaaaattaatcgtaattatgtattatgacttattcatgattta
 19289  aaaggtgtatatacattattaaatattattaatggatatatgagaacacctaaatatgaa
 19349  gcatttgttagaggtgctgaatttataaataattatattaattcaacaacaattctacat
 19409  aataaattaaaaaatatagataatattaaaattaaaccattagatacatcagatattggt
 19469  tcaaacgcttgattagctggtatgacagatgcagatggtaatttttctattaatttaata
 19529  aatggtaaaaatcgttctagtagagcaatgccttattattgtttagaattaagacaaaat
 19589  tatcaaaaaaattctaataataataatattaatttttcttatttttatattatgtctgca
 19649  attgcactatattttaatgttaatttatatagtagagaacgtaatttaaatttattagta
 19709  tctcttaataatacgtataaactatattatagttataaagtaatagtggctaatctatat
 19769  aaaaatattaaagtaatagaatactttaataaatattctttattatcatctaaacactta
 19829  gattttttagattgatctaaattagttattttaattaataatgagggtcaaagtataaaa
 19889  cttaatggtagttgagaattaggtataaatttacgtaaagattataataaaactagaact
 19949  acgtttacttgatctcattaa
;     G-cox1-I3-orf326 ==> end
 19970  aaaaatacatatttagaaaataaataaataaattattattactttcttcccctccgaatc
 20030  cgtaatatatttacggatatataatctcgtagtgtaaaaggtgtaacgagattattaata
 20090  agttgccgtaatatattgtaaaatatattattattacaacactatatgcgggaaaaccct
 20150  aaagtcataatataatattatccccacgagggccacacatgtgtgaccctcgcggggtat
 20210  ggaaaatttaattaagttataaatgtactatagtattaaaaattattatgaataatttcc
 20270  ccacccccatgcgaagcatgggggtgggtataagtatggacaatccgcaggaaaccaaat
 20330  aataattaatatcctgaaacaaagtaagtgaaggagatatctaaaaatatatataatata
 20390  tattttataaattattacgtaggatcctcagagactacacgtgttgcacccattatatta
 20450  tgtataatgggttgaagatatagtccaaatataattgaaagattataataaaatg
;     G-cox1-I3 ==> end
;     G-cox1-E4 ==> start
 20505  AACTATTTATTACCATTAATGATTGGAGCTACAGATACAGCATTTCCAAGAATTAATAAC
 20565  ATTGCTTTTTGAGTATTACCTATGGGGTTAGTATGTTTAGTTACATCAACTTTAGTAGAA
 20625  TCAGGTGCTGGTACAGGGTGAACTGTCTATCCACCATTATCATCTATTCAGGCACATTCA
 20685  GGACCTAGTGTAGATTTAGCAATTTTTGCATTACATTTAACATCAATTTCATCATTATTA
 20745  GGTGCTATTAATTTCATTGTAACAACATTAAATATGAGAACAAATGGTATGACAATGCAT
 20805  AAATTACCATTATTTGTATGATCAATTTTCATTACAGCGTTCTTATTATTATTATCATTA
 20865  CCTGTATTATCTGCTGGTATTACAATGTTATTATTAGATAGAAACTTCAATACTTCATTC
 20925  TTTGAAGTAGCAGGAGGTGGTGACCCAATCTTATACGAGCATTTATTTTGATTCTTTGGT
;     G-cox1-E4 ==> end
;     G-cox1-I4 ==> start /group=IB (2.85e-21)
;     G-cox1-I4-orf316 ==> start /first_aa=Q /note=LAGLIDADG ;; evalue:2.5e-47
 20985  caaacagtggcccttattattatattaataatatataatgatatgcatttttctaaatgc
 21045  tggaaattattaaaaaaatgaattacaaatattataagtctattatttaaagccttattt
 21105  gtaaaaatattcatatcttataataatcagcaggataagataataaataatcttatatta
 21165  aaaaaagataatattaaaagatcctcagagactacaagaaaaatattaaataattcaata
 21225  aataaaaaatttaatcaatgattagctggattaattgatggtgatggatattttggtatt
 21285  gtaagtaagaaatatgtatcattagaaattctagtagcattagaagatgaaatagcttta
 21345  aaagaaattcaaaataaatttggtggttctattaaattaagatcaggtgtaaaagctatt
 21405  agatatagattacttaataaaactggtataattaaattaattaatgcagttaatggtaat
 21465  attagaaatactaaaagattagtacaatttaataaagtttgtattttattaggtattgat
 21525  tttatttatccaattaaattaactaaagataatagttgatttgttggattttttgatgct
 21585  gatggtacaattaattattcatttaaaaataatcatcctcaattaacaatttctgtaact
 21645  aataaatatttacaagatgtacaagaatataaaaatattttaggtggtaatatttatttt
 21705  gataaatcacaaaatggttattataaatgatccattcaatcaaaagatatagtattaaat
 21765  tttattaatgattatattaaaataaatccatcaagaacactaaaaataaataaattatat
 21825  ttaagtaaagaattttataatttaaaagaattaaaagcttataataaatcttctgattca
 21885  atacaatataaagcatgattaaattttgaaaataaatgaaaaaataaataa
;     G-cox1-I4-orf316 ==> end
 21936  attatttaataaagatatagtccaaattatatatatataatatatatatatataacaag
;     G-cox1-I4 ==> end
;     G-cox1-E5 ==> start
 21995  CACCCTGAAGTATATATTTTAATTATTCCTGGATTTGGTATTATTTCACATGTAGTATCA
 22055  ACATATTCTAAAAAACCTGTATTTGGTGAAATTTCAATGGTATATGCTATGGCTTCAATT
 22115  GGATTATTAGGATTCTTAGTATGATCACATCATATGTATATTGTAGGATTAGATGCAGAT
 22175  ACTAGAGCATATTTCCTATCCGCACTGATGATTATTGCAATTCCAACAGGAATTAAAATC
 22235  TTTTCTTG
;     G-cox1-E5 ==> end
;     G-cox1-I5 ==> start ;; mfannot: no intron type identified
 22243  a
;     G-cox1-I5-orf282 ==> start /first_aa=L
 22244  ttactaaatctnnnnnnnnnnnnnnnnnnnnnnnnnnnnnnnnnnnnnnnnnnnnnnnnn
 22304  nnnnnnnnnnnnnnnnnnnnnnnnnnnnnnnnnnnnnnnnnnnnnnnnnnnnnnnnnnnn
 22364  nnnnnnnnnnnnnnnnnnnnnnnnnnnnnnnnnnnnnnnnnnnnnnnnnnnnnnnnnnnn
 22424  nnnnnnnnnnnnnnnnnnnnnnnnnnnnnnnnnnnnnnnnnnnnnnnnnnnnnnnnnnnn
 22484  nnnnnnnnnnnnnnnnnnnnnnnnnnnnnnnnnnnnnnnnnnnnnnnnnnnnnnnnnnnn
 22544  nnnnnnnnnnnnnnnnnnnnnnnnnnnnnnnnnnnnnnnnnnnnnnnnnnnnnnnnnnnn
 22604  nnnnnnnnnnnnnnnnnnnnnnnnnnnnnnnnnnnnnnnnnnnnnnnnnnnnnnnnnnnn
 22664  nnnnnnnnnnnnnnnnnnnnnnnnnnnnnnnnnnnnnnnnnnnnnnnnnnnnnnnnnnnn
 22724  nnnnnnnnnnnnnnnnnnnnnnnnnnnnnnnnnnnnnnnnnnnnnnnnnnnnnnnnnnnn
 22784  nnnnnnnnnnnnnnnnnnnnnnnnnnnnnnnnnnnnnnnnnnnnnnnnnnnnnnnnnnnn
 22844  nnnnnnnnnnnnnnnnnnnnnnnnnnnnnnnnnnnnnnnnnnnnnnnnnnnnnnnnnnnn
 22904  nnnnnnnnnnnnnnnnnnnnnnnnnnnnnnnnnnnnnnnnnnnnnnnnnnnnnnnnnnnn
 22964  nnnnnnnnnnnnnnnnnnnnnnnnnnnnnnnnnnnnnnnnnnnnnnnnnnnnnnnnnnnn
 23024  nnnnnnnnnnataaatatcttatttatataagagtagaatctgttaaaagattatttcct
 23084  ataatttag
;     G-cox1-I5-orf282 ==> end
 23093  aaatatattttaccttctataagatataaatttgatattatattatgacnnaaaaaatat
 23153  aatatgattaattaattaattaattaattaattnnnnnnnnnnnnnnnnnnnnnnnnnnn
 23213  nnnnnnnnnnnnnnnnnnnnnnnnnnnnnnnnnnnnnnnnnnnnnnnnnnnnnnnnnnnn
 23273  nnnnnnnnnnnnnnnnnnnnnnnnnnnnnnnnnnnnnnnnnnnnnnttagacgcctctgg
 23333  ttatctaagtaatatatatatatatattatatgataacataaggtataatccaatgagat
 23393  cagtaatgattttaaaacaataattttgttttaagtattaataataatattaatattcga
 23453  cctcttaattgaggatnnnnnnnnnnnnnnnnnnnnnnnnnnnnnnnnnnnnnnnnnnnn
 23513  nnnnnnnnnnnnnnnnnnnnnnnnnnnnnnnnnnnnnnnnnnnnnnnnnnnnnnnnnnnn
 23573  nnnnnnnnnnnnnnnnnnnnnnnnnnnnnntcttg
;     G-cox1-I5 ==> end
;     G-cox1-E6 ==> start
 23608  ATTAGCCCTAATCTACGGTGGTTCAATTAGATTAGCACTACCTATGTTATATGCAATTGC
 23668  ATTCTTATTCTTATTCACAATGGGTGGTTTAACTGGTGTTGCCTTAGCTAACGCCTCATT
 23728  AGATGTAGCATTCCACGAT
;     G-cox1-E6 ==> end
;     G-cox1-I6 ==> start /group=I(derived) (3.59e-09)
 23747  attaatttaataagtgtcgtgcttaaaattcactaaaataatatataataaattataata
 23807  aatatataaaaaaaataaaaaaaaataaaaaaaattaatatcttatgattaattttatat
 23867  aaataaaaatttattaaatattattggttatatatatatatatattaataataaaaaaat
 23927  atatatatatatatagctaacggggaaactcttataattattatttatataataaataag
 23987  acaatcccgtgataactttaatatatatatattatatattaaagtattgtagagactaaa
 24047  cgtgaatgattttaatattatttaaatattaaaattaagagatagtccaatcttatatgt
 24107  aaatataagttaataccaaaaaaaaaataatattattttgacttattat
;     G-cox1-I6-orf249 ==> start /note=LAGLIDADG ;; evalue:6.3e-18
 24156  atattaatattattaataataattttaactaataataaagtttttatagaaactttatat
 24216  tattatttaatatttaattttcaattaatatctccttttggggttccggtccctggtccg
 24276  gcccccgaaactaaagatattaagaatttatatgaatcaattataaataattatattaat
 24336  attttaaataaatatcttattaatattaataaagataatattaataaattaaaattttta
 24396  gataattatactgaagaagaaaaaggttattatttatctggattatttgaaggagatggt
 24456  aatatttatacgagatgtttttcaattactttttctttagaagatgttttattagctaat
 24516  tatttatgtctttattttaaaattggtcatattacagctaaatataattctaataaagaa
 24576  ttaacagctgttaaatgaaatattataaaaaaaaaagaacaagaagtatttataaattat
 24636  attaatggtaaattattaacatataaaagatatgatcaatattttaaatataattttaat
 24696  aatcgtttaaatattaaattattaaaacctaaagaatttgatttactattaaatccttga
 24756  ttaacaggttttaatgatgctgatggttatttttatctaggttttcaaaaacataaaaat
 24816  agtcaatgattaaaatttcatttagaattatcacaaaaagataattatattttagntata
 24876  annnnnnnnnnnnnnnnntcacaatnttag
;     G-cox1-I6-orf249 ==> end
 24906  atattattaaaaaatattttaaacttggaggtattttaaaaagagattataaatctggtg
 24966  ctacagcttatatttataaagctcaatcatcaaaagctataaaaccttttattgaatatt
 25026  ttaataattatcaaccattaagtcttagaagatataaacaatatttattattaaatattg
 25086  cttacttattaaaattaaataaattacatatattacttaattctttattaatattaaaag
 25146  aattgatattattacaaagtgttaaaaatatatctttagaaataaaaaatgaattaaata
 25206  atagagttaaaattattattaataaacttcattataacaatatcgaataatgataatatt
 25266  aaagagtaaaattcttaaagtgttaattaaataatattcttttttttttatg
;     G-cox1-I6 ==> end
;     G-cox1-E7 ==> start
 25318  ACTTACTACGTGGTGGGACATTTTC
;     G-cox1-E7 ==> end
;     G-cox1-I7 ==> start /group=II (1.06e-18)
 25343  gagcggtctgaaagttatcataaataatatttaccatataataatggataaattatattt
 25403  ttatcaatataagtctaattacaagtgtattaaaatggtaacataaatatgctaagctgt
 25463  aatgacaaaagtatccatattcttgacagttatattataaaaaaagatgaaggaactttg
 25523  actgatctaatatgctcaacgaaagtgaatcaaatgttataaaattacttacaccactaa
 25583  ttgaaaacctgtctgatattcaattattatttattattatataattatataataataaat
 25643  aaaatggttgatgttatgtattggaaatgagcatacgataaatcatataaccattagtaa
 25703  tataatttgagagctaagttagatatttacgtatttatgataaaacagaataaaccctat
 25763  aaattattattattaataataaaaaataataataataccaatatatatattatttaattt
 25823  attattattatattaataaaatttaatatatattataaataattattggattaagaaata
 25883  taatattttatagaaattttctttatatttagagggtaaaagattgtataaaaagctaat
 25943  gccatattgtaatgatatggataagaattattattctaaagatgaaaatctgctaactta
 26003  tactataggtgatatgcctatctttatttatatatatattattattattaataataaaaa
 26063  aaaaaattaaaaaaaagataggaggtttatatataactgataaatatttattatattatt
 26123  tttttttataataaatattaaaagatattgcgtgagccgtatgcgatgaaagtcgcacgt
 26183  acggttcttaccgggggaaaacttgtaaaggtctacctatcgggat
;     G-cox1-I7 ==> end
;     G-cox1-E8 ==> start
 26229  ACTATGTATTATCAATGGGTGCTATTTTCTCTTTATTTGCAGGATACTATTATTGAAGTC
 26289  CTCAAATTTTAGGTTTAAACTATAATGAAAAATTAGCTCAAATTCAATTCTGATTAATTT
 26349  TCATTGGGGCTAATGTTATTTTCTTCCCAATGCATTTCTTAGGTATTAATGGTATGCCTA
 26409  GAAGAATTCCTGATTATCCTGATGCTTTCGCAGGATGAAATTATGTCGCTTCTATTGGTT
 26469  CATTCATTGCACTATTATCATTATTCTTATTTATCTATATTTTATATGATCAATTAGTTA
 26529  ATGGATTAAACAATAAAGTTAATAATAAATCAGTTATTTATAATAAAGCACCTGATTTTG
 26589  TAGAATCTAATCTTATCTTTAATTTAAATACAGTTAAATCTTCATCTATCGAATTCTTAT
 26649  TAACTTCTCCACCAGCTGTACACTCATTTAATACACCAGCTGTACAATCTTAA
;     G-cox1-E8 ==> end
;     G-cox1 ==> end
 26702  GTTATAAAATTTAATTATTTACTTAATAATTAAAAAGTAAATATTATATCTAAACTTAAT
 26762  AATATAATAATAATATTCTTATAAAAATATATAAAAAAAAATATATAAAATTTATTAAAA
 26822  TATCTCCTTTCGGGAACTATAATATATTTATATAAATAAATACTAATATAATCCTATTAT
 26882  ATATATATATATATAAAATAATATATATATATAATTAATATAAATAATATTTATAATTAT
 26942  TTTTTAATAATATATATAATTTAATATATTAATGAATATTATATAATTATTAAATATATT
 27002  ATAATATTATTATTATTTTATAATAATAATATTTTTAATACTTATTATTATTTATTATTT
 27062  ATTAATATATAAATAGTATGTTTAGTATTATTAATACTAAATAAAATATAATTATAATTA
 27122  GGATCTAACAATACATTTATCTGNNNNANATTTATATTAATATTAATATTTATATTAATA
 27182  AACGGGTTAAATTAATTGTATCCAATTTAATTAAATTATAGATATATTATTTATAATATT
 27242  AATATATTGTTTTATTAAAAAGATAAAAATAGTTTTTATTTTATATATAAATATAGGATA
 27302  TAAATAAATATATTATAGTGAACCCCGAAAGGAAAATATATTAAGAATATATTTATATTT
 27362  TACATATAATTATTTATAATATAAATATCTCCTTAAATTNNNACTAATGTAATTATTTAA
 27422  TAANTTTATTTAATAATTTATTAAAATAAATATTTACATTTGATAATATTTATATTATGT
 27482  CAGTTATTTTATATTAATGTTTAATCTATTATAATANTTTTTTTAATAAATATATTATTT
 27542  ATTTATATTAATTATATATATATATTATTTTTATAATATATATATATTTTTATTAAATAT
 27602  TTATTAAATATTTATTAAATTATTATAATGTTGTTATTAATCTTATTAAAAAATATATAA
 27662  AAAA
;     G-atp8 ==> start ;; mfannot: alternative ATG start pos 27654
 27666  ATGCCACAATTAGTTCCATTTTATTTTATGAATCAATTAACATATGGTTTCTTATTAATG
 27726  ATTCTATTATTAATTTTATTCTCACAATTCTTTTTACCTATGATTTTAAGATTAT
;     G-orf215 ==> start
 27781  ATGTATCTAGATTATTTATTTCTAAATTATAA
;     G-atp8 ==> end
 27813  TATNTATNATTNATTTNNNNNNNNNNNNNNNNNNNNNNNNNNNNNNNNNNNNNNNNNNNN
 27873  NNNNNNNNNNNNNNNNNNNNNNNNNNNNNNNNNNNNNNNNNNNNNNNNNNNNNNNNNNNN
 27933  NNNNNNNNNNNNNNNNNNNNNNNNNNNNNNNNNNNNNNNNNNNNNNNNNNNNNNNNNNNN
 27993  NNNNNNNNNNNNNNNNNNNNNNNNNNNNNNNNNNNNNNNNNNNNNNNNNNNNNNNNNNNN
 28053  NNNNNNNNNNNNNNNNNNNNNNNNNNNNNNNNNNNNNNNNNNNNNNNNNNNNNNNNNNNN
 28113  NNNNNNNNNNNNNNNNNNNNNNNNNNNNNNNNNNNNNNNNNNNNNNNNNNNNNNNNNNNN
 28173  NNNNNNNNNNNNNNNNNNNNNNNNNNNNNNNNNNNNNNNNNNNNNNNNNNNNNNNNNNNN
 28233  NNNNNNNNNNNNNNNNNNNNNNNNNNNNNNNNNNNNNNNNNNNNNNNNNNNNNNNNNNNN
 28293  NNNNNNNNNNNNNNNNNNNNNNNNNNNNNNNNNNNNNNNNNNNNNNNNNNNNNNNNNNNN
 28353  NNNNNNNNNNNNNNNNNNNNNNNNNNNNNNNNNNNNNNNATATTATATATTTTATATATA
 28413  TATAAATATATTATAA
;     G-orf215 ==> end
 28429  TTAAAGATTATTATGATTAATTATTTATAAGTTATAGGTTTATAAATTTATAATTATT
;     G-atp6 ==> start ;; mfannot: alternative ATG start pos 28478
 28487  ATGTTTAATTTATTAAATACATATATTACATCACCATTAGATCAATTTGAGATTAGACTA
 28547  TTATTTGGTTTACAATCATCATTTATTGATTTAAGTTGTTTAAATTTAACAACATTTTCA
 28607  TTATATACTATTATTGTATTATTAGTTATTACAAGTTTATATCTATTAACTAATAATAAT
 28667  AATAAAATTATTGGTTCAAGATGATTAATTTCACAAGAAGCTATTTATGATACTATTATA
 28727  AATATGCTTAAAGGACAAATTGGAGGTAAAAATTGAGGTTTATATTTCCCTATGATCTTT
 28787  ACATTATTTATGTTTATTTTTATTGCTAATTTAATTAGTATGATCCCATACTCATTTGCA
 28847  TTATCAGCTCATTTAGTATTTATTATCTCTTTAAGTATTGTTATTTGATTAGGTAATACT
 28907  ATTTTAGGTTTATATAAACATGGTTGAGTATTCTTCTCATTATTCGTACCTGCTGGTACA
 28967  CCATTACCATTAGTACCTTTATTAGTTATTATTGAAACTTTATCTTATTTCGCTAGAGCT
 29027  ATTTCATTAGGTTTAAGATTAGGTTCTAATATCTTAGCTGGTCATTTATTAATGGTTATT
 29087  TTAGCTGGTTTACTATTTAATTTTATGTTAATTAATTTATTTACTTTAGTATTCGGTTTT
 29147  GTACCTTTAGCTATGATTTTAGCTATTATGATTTTAGAATTCGCTATTGGTATTATCCAA
 29207  TCTTATGTTTGACTTATCTTAACAGCATCATANNNNNNNNNNNNNNNNNNNNNNNNNNNN
 29267  NNNNNNNNNNNNNNNNNNNNNNNNNNNNNNNNNNNNNNNNNNNNNNNNNNNNNNNNNNNN
 29327  NNNNNNNNNNNNNNNNNNNNNNNNNNNNNNNNNNNNNNNNNNNNNNNNNNNNNNNNNNNN
 29387  NNNNNNNNNNNNNNNNNNNNNNNNNNNNNNNNNNNNNNNNNNNNNNNNNNNNNNNNNNNN
 29447  NNNNNNNNNNNNNNNNNNNNNNNNNNNNNNNNNNNNNNNNNNNNNNNNNNNNNNNNNNNN
 29507  NNNNNNNNNNNNNNNNNNNNNNNNNNNNNNNNNNNNNNNNNNNNNNNNNNNNNNNNNNNN
 29567  NNNNNNNNNNNNNNNNNNNNNNNNNNNNNNNNNNNNNNNNNNNNNNNNNNNNNNNNNNNN
 29627  NNNNNNNNNNNNNNNNNNNNNNNNNNNNNNNNNNNNNNNNNNNNNNNNNNNNNNNNNNNN
 29687  NNNNNNNNNNNNNNNNNNNNNNNNNNNNNNNNNNNNNNNNNNNNNNNNNNNNNNNNNNNN
 29747  NNNNNNNNNNNNNNNNNNNNNNNNNNNNNNNNNNNNNNNNNNNNNNNNNNNNNNNNNNNN
 29807  NNNNNNNNNNNNNNNNNNNNNNNNNNNNNNNNNNNNNNNNNNNNNNNNNNNNNNNNNNNN
 29867  NNNNNNNNNNNNNNNNNNNNNNNNNNNNNNNNNNNNNNNNNNNNNNNNNNNNNNNNNNNN
 29927  NNNNNNNNNNNNNNNNNNNNNNNNNNNNNNNNNNNNNNNNNNNNNNNNNNNNNNNNNNNN
 29987  NNNNNNNNNNNNNNNNNNNNNNNNNNNNNNNNNNNNNNNNNNNNNNNNNNNNNNNNNNNN
 30047  NNNNNNNNNNNNNNNNNNNNNNNNNNNNNNNNNNNNNNNNNNNNNNNNNNNNNNNNNNNN
 30107  NNNNNNNNNNNNNNNNNNNNNNNNNNNNNNNNNNNNNNNNNNNNNNNNNNNNNNNNNNNN
 30167  NNNNNNNNNNNNNNNNNNNNNNNNNNNNNNNNNNNNNNNNNNNNNNNNNNNNNNNNNNNN
 30227  NNNNNNNNNNNNNNNNNNNNNNNNNNNNNNNNNNNNNNNNNNNNNNNNNNNNNNNNNNNN
 30287  NNNNNNNNNNNNNNNNNNNNNNNNNNNNNNNNNNNNNNNNNNNNNNNNNNNNNNNNNNNN
 30347  NNNNNNNNNNNNNNNNNNNNNNNNNNNNNNNNNNNNNNNNNNNNNNNNNNNNNNNNNNNN
 30407  NNNNNNNNNNNNNNNNNNNNNNNNNNNNNNNNNNNNNNNNNNNNNNNNNNNNNNNNNNNN
 30467  NNNNNNNNNNNNNNNNNNNNNNNNNNNNNNNNNNNNNNNNNNNNNNNNNNNNNNNNNNNN
 30527  NNNNNNNNNNNNNNNNNNNNNNNNNNNNNNNNNNNNNNNNNNNNNNNNNNNNNNNNNNNN
 30587  NNNNNNNNNNNNNNNNNNNNNNNNNNNNNNNNNNNNNNNNNNNNNNNNNNNNNNNNNNNN
 30647  NNNNNNNNNNNNNNNNNNNNNNNNNNNNNNNNNNNNNNNNNNNNNNNNNNNNNNNNNNNN
 30707  NNNNNNNNNNNNNNNNNNNNNNNNNNNNNNNNNNNNNNNNNNNNNNNNNNNNNNNNNNNN
 30767  NNNNNNNNNNNNNNNNNNNNNNNNNNNNNNNNNNNNNNNNNNNNNNNNNNNNNNNNNNNN
 30827  NNNNNNNNNNNNNNNNNNNNNNNNNNNNNNNNNNNNNNNNNNNNNNNNNNNNNNNNNNNN
 30887  NNNNNNNNNNNNNNNNNNNNNNNNNNNNNNNNNNNNNNNNNNNNNNNNNNNNNNNNNNNN
 30947  NNNNNNNNNNNNNNNNNNNNNNNNNNNNNNNNNNNNNNNNNNNNNNNNNNNNNNNNNNNN
 31007  NNNNNNNNNNNNNNNNNNNNNNNNNNNNNNNNNNNNNNNNNNNNNNNNNNNNNNNNNNNN
 31067  NNNNNNNNNNNNNNNNNNNNNNNNNNNNNNNNNNNNNNNNNNNNNNNNNNNNNNNNNNNN
 31127  NNNNNNNNNNNNNNNNNNNNNNNNNNNNNNNNNNNNNNNNNNNNNNNNNNNNNNNNNNNN
 31187  NNNNNNNNNNNNNNNNNNNNNNNNNNNNNNNNNNNNNNNNNNNNNNNNNNNNNNNNNNNN
 31247  NNNNNNNNNNNNNNNNNNNNNNNNNNNNNNNNNNNNNNNNNNNNNNNNNNNNNNNNNNNN
 31307  NNNNNNNNNNNNNNNNNNNNNNNNNNNNNNNNNNNNNNNNNNNNNNNNNNNNNNNNNNNN
 31367  NNNNNNNNNNNNNNNNNNNNNNNNNNNNNNNNNNNNNNNNNNNNNNNNNNNNNNNNNNNN
 31427  NNNNNNNNNNNNNNNNNNNNNNNNNNNNNNNNNNNNNNNNNNNNNNNNNNNNNNNNNNNN
 31487  NNNNNNNNNNNNNNNNNNNNNNNNNNNNNNNNNNNNNNNNNNNNNNNNNNNNNNNNNNNN
 31547  NNNNNNNNNNNNNNNNNNNNNNNNNNNNNNNNNNNNNNNNNNNNNNNNNNNNNNNNNNNN
 31607  NNNNNNNNNNNNNNNNNNNNNNNNNNNNNNNNNNNNNNNNNNNNNNNNNNNNNNNNNNNN
 31667  NNNNNNNNNNNNNNNNNNNNNNNNNNNNNNNNNNNNNNNNNNNNNNNNNNNNNNNNNNNN
 31727  NNNNNNNNNNNNNNNNNNNNNNNNNNNNNNNNNNNNNNNNNNNNNNNNNNNNNNNNNNNN
 31787  NNNNNNNNNNNNNNNNNNNNNNNNNNNNNNNNNNNNNNNNNNNNNNNNNNNNNNNNNNNN
 31847  NNNNNNNNNNNNNNNNNNNNNNNNNNNNNNNNNNNNNNNNNNNNNNNNNNNNNNNNNNNN
 31907  NNNNNNNNNNNNNNNNNNNNNNNNNNNNNNNNNNNNNNNNNNNNNNNNNNNNNNNNNNNN
 31967  NNNNNNNNNNNNNNNNNNNNNNNNNNNNNNNNNNNNNNNNNNNNNNNNNNNNNNNNNNNN
 32027  NNNNNNNNNNNNNNNNNNNNNNNNNNNNNNNNNNNNNNNNNNNNNNNNNNNNNNNNNNNN
 32087  NNNNNNNNNNNNNNNNNNNNNNNNNNNNNNNNNNNNNNNNNNNNNNNNNNNNNNNNNNNN
 32147  NNNNNNNNNNNNNNNNNNNNNNNNNNNNNNNNNNNNNNNNNNNNNNNNNNNNNNNNNNNN
 32207  NNNNNNNNNNNNNNNNNNNNNNNNNNNNNNNNNNNNNNNNNNNNNNNNNNNNNNNNNNNN
 32267  NNNNNNNNNNNNNNNNNNNNNNNNNNNNNNNNNNNNNNNNNNNNNNNNNNNNNNNNNNNN
 32327  NNNNNNNNNNNNNNNNNNNNNNNNNNNNNNNNNNNNNNNNNNNNNNNNNNNNNNNNNNNN
 32387  NNNNNNNNNNNNNNNNNNNNNNNNNNNNNNNNNNNNNNNNNNNNNNNNNNNNNNNNNNNN
 32447  NNNNNNNNNNNNNNNNNNNNNNNNNNNNNNNNNNNNNNNNNNNNNNNNNNNNNNNNNNNN
 32507  NNNNNNNNNNNNNNNNNNNNNNNNNNNNNNNNNNNNNNNNNNNNNNNNNNNNNNNNNNNN
 32567  NNNNNNNNNNNNNNNNNNNNNNNNNNNNNNNNNNNNNNNNNNNNNNNNNNNNNNNNNNNN
 32627  NNNNNNNNNNNNNNNNNNNNNNNNNNNNNNNNNNNNNNNNNNNNNNNNNNNNNNNNNNNN
 32687  NNNNNNNNNNNNNNNNNNNNNNNNNNNNNNNNNNNNNNNNNNNNNNNNNNNNNNNNNNNN
 32747  NNNNNNNNNNNNNNNNNNNNNNNNNNNNNNNNNNNNNNNNNNNNNNNNNNNNNNNNNNNN
 32807  NNNNNNNNNNNNNNNNNNNNNNNNNNNNNNNNNNNNNNNNNNNNNNNNNNNNNNNNNNNN
 32867  NNNNNNNNNNNNNNNNNNNNNNNNNNNNNNNNNNNNNNNNNNNNNNNNNNNNNNNNNNNN
 32927  NNNNNNNNNNNNNNNNNNNNNNNNNNNNNNNNNNNNNNNNNNNNNNNNNNNNNNNNNNNN
 32987  NNNNNNNNNNNNNNNNNNNNNNNNNNNNNNNNNNNNNNNNNNNNNNNNNNNNNNNNNNNN
 33047  NNNNNNNNNNNNNNNNNNNNNNNNNNNNNNNNNNNNNNNNNNNNNNNNNNNNNNNNNNNN
 33107  NNNNNNNNNNNNNNNNNNNNNNNNNNNNNNNNNNNNNNNNNNNNNNNNNNNNNNNNNNNN
 33167  NNNNNNNNNNNNNNNNNNNNNNNNNNNNNNNNNNNNNNNNNNNNNNNNNNNNNNNNNNNN
 33227  NNNNNNNNNNNNNNNNNNNNNNNNNNNNNNNNNNNNNNNNNNNNNNNNNNNNNNNNNNNN
 33287  NNNNNNNNNNNNNNNNNNNNNNNNNNNNNNNNNNNNNNNNNNNNNNNNNNNNNNNNNNNN
 33347  NNNNNNNNNNNNNNNNNNNNNNNNNNNNNNNNNNNNNNNNNNNNNNNNNNNNNNNNNNNN
 33407  NNNNNNNNNNNNNNNNNNNNNNNNNNNNNNNNNNNNNNNNNNNNNNNNNNNNNNNNNNNN
 33467  NNNNNNNNNNNNNNNNNNNNNNNNNNNNNNNNNNNNNNNNNNNNNNNNNNNNNNNNNNNN
 33527  NNNNNNNNNNNNNNNNNNNNNNNNNNNNNNNNNNNNNNNNNNNNNNNNNNNNNNNNNNNN
 33587  NNNNNNNNNNNNNNNNNNNNNNNNNNNNNNNNNNNNNNNNNNNNNNNNNNNNNNNNNNNN
 33647  NNNNNNNNNNNNNNNNNNNNNNNNNNNNNNNNNNNNNNNNNNNNNNNNNNNNNNNNNNNN
 33707  NNNNNNNNNNNNNNNNNNNNNNNNNNNNNNNNNNNNNNNNNNNNNNNNNNNNNNNNNNNN
 33767  NNNNNNNNNNNNNNNNNNNNNNNNNNNNNNNNNNNNNNNNNNNNNNNNNNNNNNNNNNNN
 33827  NNNNNNNNNNNNNNNNNNNNNNNNNNNNNNNNNNNNNNNNNNNNNNNNNNNNNNNNNNNN
 33887  NNNNNNNNNNNNNNNNNNNNNNNNNNNNNNNNNNNNNNNNNNNNNNNNNNNNNNNNNNNN
 33947  NNNNNNNNNNNNNNNNNNNNNNNNNNNNNNNNNNNNNNNNNNNNNNNNNNNNNNNNNNNN
 34007  NNNNNNNNNNNNNNNNNNNNNNNNNNNNNNNNNNNNNNNNNNNNNNNNNNNNNNNNNNNN
 34067  NNNNNNNNNNNNNNNNNNNNNNNNNNNNNNNNNNNNNNNNNNNNNNNNNNNNNNNNNNNN
 34127  NNNNNNNNNNNNNNNNNNNNNNNNNNNNNNNNNNNNNNNNNNNNNNNNNNNNNNNNNNNN
 34187  NNNNNNNNNNNNNNNNNNNNNNNNNNNNNNNNNNNNNNNNNNNNNNNNNNNNNNNNNNNN
 34247  NNNNNNNNNNNNNNNNNNNNNNNNNNNNNNNNNNNNNNNNNNNNNNNNNNNNNNNNNNNN
 34307  NNNNNNNNNNNNNNNNNNNNNNNNNNNNNNNNNNNNNNNNNNNNNNNNNNNNNNNNNNNN
 34367  NNNNNNNNNNNNNNNNNNNNNNNNNNNNNNNNNNNNNNNNNNNNNNNNNNNNNNNNNNNN
 34427  NNNNNNNNNNNNNNNNNNNNNNNNNNNNNNNNNNNNNNNNNNNNNNNNNNNNNNNNNNNN
 34487  NNNNNNNNNNNNNNNNNNNNNNNNNNNNNNNNNNNNNNNNNNNNNNNNNNNNNNNNNNNN
 34547  NNNNNNNNNNNNNNNNNNNNNNNNNNNNNNNNNNNNNNNNNNNNNNNNNNNNNNNNNNNN
 34607  NNNNNNNNNNNNNNNNNNNNNNNNNNNNNNNNNNNNNNNNNNNNNNNNNNNNNNNNNNNN
 34667  NNNNNNNNNNNNNNNNNNNNNNNNNNNNNNNNNNNNNNNNNNNNNNNNNNNNNNNNNNNN
 34727  NNNNNNNNNNNNNNNNNNNNNNNNNNNNNNNNNNNNNNNNNNNNNNNNNNNNNNNNNNNN
 34787  NNNNNNNNNNNNNNNNNNNNNNNNNNNNNNNNNNNNNNNNNNNNNNNNNNNNNNNNNNNN
 34847  NNNNNNNNNNNNNNNNNNNNNNNNNNNNNNNNNNNNNNNNNNNNNNNNNNNNNNNNNNNN
 34907  NNNNNNNNNNNNNNNNNNNNNNNNNNNNNNNNNNNNNNNNNNNNNNNNNNNNNNNNNNNN
 34967  NNNNNNNNNNNNNNNNNNNNNNNNNNNNNNNNNNNNNNNNNNNNNNNNNNNNNNNNNNNN
 35027  NNNNNNNNNNNNNNNNNNNNNNNNNNNNNNNNNNNNNNNNNNNNNNNNNNNNNNNNNNNN
 35087  NNNNNNNNNNNNNNNNNNNNNNNNNNNNNNNNNNNNNNNNNNNNNNNNNNNNNNNNNNNN
 35147  NNNNNNNNNNNNNNNNNNNNNNNNNNNNNNNNNNNNNNNNNNNNNNNNNNNNNNNNNNNN
 35207  NNNNNNNNNNNNNNNNNNNNNNNNNNNNNNNNNNNNNNNNNNNNNNNNNNNNNNNNNNNN
 35267  NNNNNNNNNNNNNNNNNNNNNNNNNNNNAANANTAA
;     G-atp6 ==> end
 35303  TAATAATNNNAATTNAATAATTTAATANTAATAATAATAATTATATATATATATATTATT
 35363  AATAAATATA
;     G-trnE(uuc) ==> start
 35373  GACCTTATCGTCTAATGGTTACGACATCACCTC!TTC!ATGTTGATAATATCGGTTCGAT
 35431  TCCGATTAAGGTTA
;     G-trnE(uuc) ==> end
 35445  TTCATAATAATAAATATTTNNNNNNNNNNNNNNNNNNNNNNNNNNNNNNNNNNNNNNNNN
 35505  NNNNNNNNNNNNNNNNNNNNNNNNNNNNNNNNNNNNNNNNNNNNNNNNNNNNNNNNNNNN
 35565  NNNNNNNNNNNNNNNNNNNNNNNNNNNAATAAATACCGATTGTTATTATACTATAATAAA
 35625  ATATATAATATATTTTTCATTATAATANTTTTAAATAAATATTCTAATAAATTATATAAA
 35685  TAATATTTATGTATAATAATAATAATAATAATTGTTATTAATTAATTCTATAATTATTAT
 35745  ATATTTTATATNNNNNNNNNNNNNNNNNNNNNNNNNNNNNNNNNNNNNNNNNNNNNNNNN
 35805  NNNNNNNNNNNNNNNNNNNNNNNNNNNNNNNNNNNNNNNNNNNNNNNNNNNNNNNNNNNN
 35865  NNNNNNNNNNNNNNNNNNNNNNNNNNNNNNNNNNNNNNNNNNNNNNNNNNNNNNNNNNNN
 35925  NNNNNNNNNNNNNNNNNNNNNNNNNNNNNNNNNNNNNNNNNNNNNNNNNNNNNNNNNNNN
 35985  NNNNNNNNNNNNNNNNNNNNNNNNNNNNNNNNNNNNNNNNNNNNNNNNNNNNNNNNNNNN
 36045  GTCAATTTATTTATTTATTTATTTATTTATTTATTTATTTATTATTAAATAAATATTTTT
 36105  AAATATTATATTATATTATTAACTTTTTATTAAAAAAATTAATAATGATATAATATAATT
 36165  AATATTATCCACGGGACCAATGACCAACNNNNNNNNNNNNNNNNNNNNNNNNNNNNNNNN
 36225  NNNNNNNNNNNNNNNNNNNNNNNNNNNNNNNNNNNNNNNNNNNNNNNNNNNNNNNNNNNN
 36285  NNNNNNNNNNNNNNNNNNNNNNNNNNNNNNNNNNNNNNNNNNNNNNNNNNNNNNNNNNNN
 36345  NNNNNNNNNNNNNNNNNNNNNNNNNNNNAAATATTATTTAATATTATAATATAATTATAT
 36405  ATATAATTTAAAATATATATATATATAATAAGTATTAATTAATAATATATATTTATATAT
 36465  TTTTTATTAATTAATATATATAAAATATTAGTAATAAATAATATTATTAATATTTTATAA
 36525  ATAAATAATAATAAT
;     G-cob ==> start
;     G-cob-E1 ==> start
 36540  ATGGCATTTAGAAAATCAAATGTATATTTAAGTTTAGTGAATAGTTATGTTATTGATTCA
 36600  CCACAACCATCATCAATTAATTATTGATGAAATATGGGTTCATTATTAGGTTTATGTTTA
 36660  GTTATTCAAATTGTAACTGGTATTTTTATAGCTATGCATTATTCATCTAATATTGAATTA
 36720  GCTTTTTCATCTGTTGAACATATTATAAGAGATGTGCATAATGGTTATATTTTAAGATAT
 36780  TTACATGCAAATGGTGCATCATTTTTTTTTATGGTAATGTTTATGCATATGGCTAAAGGT
 36840  TTATATTATGGTTCATATAGATCACCAAGAGTACTATTATGAAATGTAGGTGTTATTATT
 36900  TTCATTTTAACTATTGCTACAGCTTTTTTAGGTTATTGTTGTGTTTATGGACAGAGTGAG
 36960  ACA
;     G-cob-E1 ==> end
;     G-cob-I1 ==> start /group=II(derived) (2.55e-12) ;; mfannot: splice boundaries uncertain
 36963  agtataagtatattattataatatcataccattaaataaattattttaatgaaatgatta
 37023  tgtttatatataacatatacctaattagacatgcattattagtaataattttgtatgaaa
 37083  ctctaataataataattattattaattattaaggtaagattcatatggatagcgtaagtc
 37143  aatctaatattataaaatatcgtaacataaacaatatttttttctattattaattaataa
 37203  ataataataaataaaaataattatatgagaagtaagatattcaattctgtctagaataca
 37263  tatatatacgttaatactcatcggtataaaattagaatcctaagtgaattattgaaagta
 37323  taataatataaacttggtaagcccaattatttccatataatatttatattaatattatat
 37383  ggtagttatatataatattattaaataaataataatagaaattataatatagataagtgg
 37443  gtaaaagactattgaaaaagctaaagattatatgtaatgtataatatagatcaaattatt
 37503  tatatatttttattaaaatatattaataatggttaatattattattaattaattaattaa
 37563  ttaattaataataataacgaataaatgattaatgtgaaagcatgctaacttcaatatagg
;     G-cob-I1-orf474 ==> start
 37623  atgatttatatagaatataaattgtttgagctgtatactatgaaagtagtacgtacagtt
 37683  ctgagtgggggaaaatttgtaaaaatctacctatcacaattgtcacattgaggtaatata
 37743  tatatcgccttaaatatgtttattataataataataataaatataataattttaatnnnn
 37803  nnnnnnnnnnnnnnnnnnnnnnnnnnnnnnnnnnnnnnnnnnnnnnnnnnnnnnnnnnnn
 37863  nnnnnnnnnnnnnnnnnnnnnnnnnnnnnnnnnnnnnnnnnnnnnnnnnnnnnnnnnnnn
 37923  nnnnnnnnnnnnnnnnnnnnnnnnnnnnnnnnnnnnnnnnnnnnnnnnnnnnnnnnnnnn
 37983  nnnnnnnnnnnnnnnnnnnnnnnnnnnnnnnnnnnnnnnnnnnnnnnnnnnnnnnnnnnn
 38043  nnnnnnnnnnnnnnnnnnnnnnnnnnnnnnnnnnnnnnnnnnnnnnnnnnnnnnnnnnnn
 38103  nnnnnnnnnnnnnnnnnnnnnnnnnnnnnnnnnnnnnnnnnnnnnnnnnnnnnnnnnnnn
 38163  nnnnnnnnnnnnnnnnnnnnnnnnnnnnnnnnnnnnnnnnnnnnnnnnnnnnnnnnnnnn
 38223  nnnnnnnnnnnnnnnnnnnnnnnnnnnnnnnnnnnnnnnnnnnnnnnnnnnnnnnnnnnn
 38283  nnnnnnnnnnnnnnnnnnnnnnnnnnnnnnnnnnnnnnnnnnnnnnnnnnnnnnnnnnnn
 38343  nnnnnnnnnnnnnnnnnnnnnnnnnnnnnnnnnnnnnnnnnnnnnnnnnnnnnnnnnnnn
 38403  nnnnnnnnnnnnnnnnnnnnnnnnnnnnnnnnnnnnnnnnnnnnnnnnnnnnnnnnnnnn
 38463  nnnnnnnnnnnnnnnnnnnnnnnnnnnnnnnnnnnnnnnnnnnnnnnnnnnnnnnnnnnn
 38523  nnnnnnnnnnnnnnnnnnnnnnnnnnnnnnnnnnnnnnnnnnnnnnnnnnnnnnnnnnnn
 38583  nnnnnnnnnnnnnnnnnnnnnnnnnnnnnnnnnnnnnnnnnnnnnnnnnnnnnnnnnnnn
 38643  nnnnnnnnnnnnnnnnnnnnnnnnnnnnnnnnnnnnnnnnnnnnnnnnnnnnnnnnnnnn
 38703  nnnnnnnnnnnnnnnnnnnnnnnnnnnnnnnnnnnnnnnnnnnnnnnnnnnnnnnnnnnn
 38763  nnnnnnnnnnnnnnnnnnnnnnnnnnnnnnnnnnnnnnnnnnnnnnnnnnnnnnnnnnnn
 38823  nnnnnnnnnnnnnnnnnnnnnnnnnnnnnnnnnnnnnnnnnnnnnnnnnnnnnnnnnnnn
 38883  nnnnnnnnnnnnnnnnnnnnnnnnnnnnnnnnnnnnnnnnnnnnnnnnnnnnnnnnnnnn
 38943  nnnnnnnnnnnnnnnnnnnnnnnnnnnnnnnnnnnnnnnnnnnnnnnnnnnnnnnnnnnn
 39003  nnnatattgattaaatgtaattataaaaagggtagatattattaa
;     G-cob-I1-orf474 ==> end
 39048  atacagggtattatttatattaataaatcaataaatattgatattattattattaaaaaa
 39108  taataataatttataaataatattatt
;     G-cob-I1 ==> end
;     G-cob-E2 ==> start
 39135  TTCTTGGCACTAGTTATTACTAATTTATTCTCAGCAATTCCATTTGTAGGTAACGATATT
 39195  GTATCTTGATTATGAGGTGGGTT
;     G-cob-E2 ==> end
;     G-cob-I2 ==> start /group=IB(3') (9.69e-05)
 39218  t
;     G-cob-I2-orf348 ==> start /first_aa=N /note=LAGLIDADG ;; evalue:1.5e-49
 39219  aatatagaggatccatattatagtaatataatattaaataaatctgttttatgctgaaat
 39279  atcttcatttgaataataaattactatattattcaattaattatttataataatataatt
 39339  tgaaataaaaataatatagttaaaatatttattataagaagaaaattagcagtaattaat
 39399  atatatatatatataaaattaattattcagagactttatagttattatataaataatact
 39459  attatttatgataaaaatcataaattaaacacagataatcctatttatgcatatattgtt
 39519  ggtttatttgaaggtaatggttgaattactatttcaaaaaaaggtaaatatttattatat
 39579  gaattaggtattgaaatacatattaaagatatccaattattatataaaattaaaaatatt
 39639  ttaggtattggtaaagtatcaattaaaaaattaaaaataaaagatggtactattaaagaa
 39699  atatgtaaatttaatgtaagaaataaaaatcatttaaagaatattattattcctattttt
 39759  aataaatatcctatattaactaataaacattatgattatttatattttaaagataattta
 39819  ttaaaagatattaaatattataatgatttatcttattatttacgtcctattaaaccattt
 39879  aatactcttgaagatattttaaataaaaattatttttcttcatgattaattggttttttt
 39939  gaagctaaaagttgttttagtatttataaacctataaataaaaaaataaaacttgctagt
 39999  tttgaagtatctataaataataatatagaagttatattagctattaaatcatatttaaaa
 40059  attaataataatatttatataaatgaatttaataattcaaaaataacacttaaaagtatt
 40119  aatgatattaaaaatgttgtaatatttattaataataatcctattaaattattaggttat
 40179  aaaaaattacaatatttattattcttaaaagatttacgtcttattcttaaatataataat
 40239  tattttaaaattcctcctaaatattaa
;     G-cob-I2-orf348 ==> end
 40266  tcttatataaaaatataataataatatatttatatattatataattatataaacaaaata
 40326  taatttatatataattatttattataaatatagtccg
;     G-trnS(aga) <== end
 40363  gcccgccccgcggggcgaaccccgaaggagtgagggacccctccctat!tct!aatggga
 40421  gggggaccgaaccccgaaggag
;     G-trnS(aga) <== start
 40443  tttaattatatattaaatatattattatcaataaataattcctttgaactatttattatt
 40503  ttattatatttattttctccttcattattaatttttattaataattaaaatcttatcatt
 40563  ttatggtanttttatttctattttaggatatcgaaactataaattaaaaagtataatttt
 40623  attaattataatttatgattaataaataagaaataaaaactttagaagtaatatttatct
 40683  tttttttttataaataaatattatgattaatatataatcatttataaatatttatatata
 40743  attatatatatacataaataggattaagatatagtccgaacaatatagtgatatattgat
 40803  aatagttttcaaatatgtaactatttaaacattaaaag
;     G-cob-I2 ==> end
;     G-cob-E3 ==> start
 40841  CTCAGTATCTAACCCTCTAATCCAGAGATTCTTTGCGTTACATTATTTAGTACCTTTTAT
 40901  TATTGCAGCAATGGTTATTATGCATTTAATGGCATTACATATTCATGGTTCATCTAATCC
 40961  ATTAGGTATTACAGGTAATTTAGATAGAATTCCAATGCATTCATACTTTATTTTTAAAGA
 41021  TTTAGTAACTGTTTTCTTATTTATGTTAATTTTAGCATTATTTGTATTCTATTCACCTAA
 41081  TACTTTAGGT
;     G-cob-E3 ==> end
;     G-cob-I3 ==> start /group=IB (4.83e-20)
;     G-cob-I3-orf386 ==> start /first_aa=Q /note=LAGLIDADG ;; evalue:6.4e-45
 41091  caaaatatggccttattattaattacatatgtaattaatattttatgtgctgtatgctgg
 41151  aaatctttatttattaaatatcaatgaaaaatttataataaaactctatattattttatt
 41211  attaaaaatattttaaatacaaaacaattaaataatttcgtattaaaatttaattgaaca
 41271  aagcaatataataaaataaatattgtaagtgatttattaaatcccgatagagtaaaatat
 41331  tattataaagaagataatcagcaggtaaccaatataaattcttctaatactcacttaacg
 41391  agtaataaaaagaatttattagtagatacttcagagactacatgcacacataaaaataaa
 41451  tttaattatttattaaatatttttaatataaaaaaaataaatcaaattattcttaaaaga
 41511  cattatagtatttataaagatagtaatattagatttaaccaatgattggccggtttaatt
 41571  gacggagatggttatttttgtattactaaaaataaatatgcatcttgtgaaattcttgtt
 41631  gaattaaaagatgaaaaaatgttaagacaaatccaagataaatttggtggttctgtaaaa
 41691  ttaagatcaggtgttaaggctattagatatagattacaaaataaagaaggtataattaaa
 41751  ttaattaatgccgttaatggtaatattcgtaatagtaaaagattagtacaatttaataaa
 41811  gtatgtattttattaaatatctattttaaagaacctattaaattaactaaagataatgct
 41871  tgatttataggattctttgatgctgatggtactattaattattattattccggtaaatta
 41931  aaaattagacctcaattaactattagcgttacaaataaatatttacatgatgttgaatac
 41991  tatagagaagtatttggtggtaatatttattttgataaagctaaaaatggttattttaaa
 42051  tgatctattaataataaaaaattacataatattttttatctttataataaaagttgtcct
 42111  tctaaatctaataaaggtaaacgtttatttttaattgataaattttattatttatatgat
 42171  ttattagcttttaaagcacctcataatactgctttatataaagcttgattaaaatttaat
 42231  gaaaaatgaaataataattaa
;     G-cob-I3-orf386 ==> end
 42252  attttctccgtattcattattatattctctaatttataaaatatttaaagattccttata
 42312  ataatataacatctttgtaaattattgttaaagataatataaattattatgaatcggtag
 42372  attatatttttacaatcttattaaataaaattctgatcattaaacatgattgaataaata
 42432  ataatagtttatgaaataggatagtgtaatataaatttttatgaagatatagtccatttt
 42492  atatttattataaaag
;     G-cob-I3 ==> end
;     G-cob-E4 ==> start
 42508  CATCCTGATAACTATATTCCTGGTAATCCTTTAGTAACACCAGCATCTAT
;     G-cob-E4 ==> end
;     G-cob-I4 ==> start /group=IA (1.45e-22)
 42558  tgatattaaaaatattaataaaattattattatttaatcttatttattttatataaaaaa
 42618  aataaataataattattaataaaaatatattatttatttctccttttggggttatttata
 42678  tatattcctttataatttatatttaatatattatattaaatatatgaaaaattataataa
 42738  ataaattaattaattaataataaataataataaaaagtacagtagcattaaatattctta
 42798  agtttctgctttgtgggaacccccataaggagtttaatgattaaaattggttaattgtca
 42858  agaaaatctaaggtattaataaataaataatactatgacaacttgcagcgaagtttatat
 42918  catctctatattatatattaatatatatatataataataataataagagtaatataatat
 42978  aagatataaaaacgttcaacgactagaaagtgaactgagatagtaatacctttccacgaa
 43038  aaccaattaatttataaattatttttaaataaagaatagattattaattttttttatata
 43098  gttccgggccccggccacgggagccggaaccccggaaggagtaatatatattatatataa
 43158  aataaaaaatatatatatatatattataaaatatcaaaagttttaatcttttattataaa
 43218  ttaatgacatagtctgaacaataatgaaaattattgagataagatattaaataatcttat
 43278  gttaacatatataaattg
;     G-cob-I4 ==> end
;     G-cob-E5 ==> start
 43296  TGTACCTGAATGATACTTATTACCATTCTATGCTATTTTAAGATCTATTCCTGATAAATT
 43356  ATTAGGAGTTATTCTAATGTTTGCAGCTATTTTAGTATTATTAGTTTTACCATTTACTGA
 43416  TAGAAGTGTAGTAAGAGGTAATACTTTTAAAGTATTATCTAAATTCTTCTTCTTTATCTT
 43476  TGTATTCAATTTCGTATTATTAGGACAAATTGGAGCAAGCCATGTAGAAGTACCTTATGT
 43536  CTTAATGGGACAAATCGCTACATTTATCTACTTCGCTTATTTCTTAATTATTGTACCTGT
 43596  TATCTCTACTATTGAAAATGTTTTATTCTATATCGGTAGAGTTAATAAATAA
;     G-cob-E5 ==> end
;     G-cob ==> end
 43648  TATATAATTAAATTAATACATAGATATAATATATATATAATTATTATTAATAATATAATA
 43708  AAAATAAAAATAAAATTATTAATAATAATAATACTTTAATAATATTCTTAAAAATAATAT
 43768  ATCTCTAATTTATAAAAATTAAATAATAATAATAAAAAAAAAATATTATAAAATATAAAT
 43828  TAATTAATAATGAAAATAATATACTTATTAAATTAATATAAATAAATGAATAATATAATA
 43888  TAACTATATTGAATTATAATCTATCTATCTTTTTTTTTCATATAATTATAATATATATAT
 43948  TAATATATATAATTATTATTTTATATATTATAGTTCCGGGGCCCGGTCACGGAAGCCGGA
 44008  ACCCCGCAAGGAGATTTATTAATTATTATTATCATTATTATTTTTTATTTAATCTTATTT
 44068  ATTATAAAATAATTAATTATCATAAAGCATAATTATTATAGAATCTTATTATTTTCTTTA
 44128  TTTAAATANNNNAAAATATAAAGTCCCCNNCCCCTTTATATTTTATTTAATTAATTATTT
 44188  ATTTTTAAAAAGGAGTGAGGGACCCCCTCCCGTTAGGGAGGGGGACCGAACCCCGAAGGA
 44248  GTACTCATTTAATATAAATATTAAATAAAAATTATTTTATATATATTAATGATTATTAAT
 44308  ATTGATAATATAAATTATTTTATAATTAATTATTATAAATATATAACTATTAATAATTAA
 44368  TTTTTAATCTAGGGGTTTCCCCCACTTACATAAACTTACGTATACTTACATATACTTATG
 44428  TATACTTACATATACTTACGTATACTTACATATACTTATATATACTTACGTATACTTACA
 44488  TATATGGGGGATCCCTCACTTCTCCGGCGTCCTACTCACCCTATTTATTAATCATTAATA
 44548  AGAAATTATTATTAAAAAAATTATAATTTACTCAAAGTTAATTATAAATATATTTTTAAA
 44608  TATCTATTTTATTAATCTTTTATAAAATTTAAATTAATTGTAATTAATTAATATTATAAT
 44668  AATTATTCTTAGGAAGGATATTTATTTATTTTAATTATGAATTCCTGACATAGAGACAAT
 44728  TAATTAGAACTTCTTATTATTATTATAATAATAATAAAAATATTCTAAATATATTATATA
 44788  TATTATTATTTTTTTTATTATTAATAAAATATTATAATAAATTTAAATAAGTTTATAATT
 44848  TTTGATAAGTATTGTTATATTTTTTATTTCCAAATATATAAGTCCCGGTTTCTTACGAAA
 44908  CCGGGACCTCGGAGACGTAATAGGGGGAGGGGGTGGGTGATAAGAACCAAACTATTCAAT
 44968  AAATACAAAGCACACATTTGTTAATATTTAATAATATAACTAATATATAATAATTATAAA
 45028  ATAATTAATTATATAATAAAATATAAAGTCCCNNNNNNNNNNNNNNNNNNNNNNNNNNNN
 45088  NNNNNNNNNNNNNNNNNNNNNNNNNNNNNNNNNNNNNNNNNNNNNNNNNNNNNNNNNNNN
 45148  NNNNNNNNNNNNNNNNNNNNNNNNNNNNNNNNNNNNNNNNNNNNNNNNNNNNNNNNNNNN
 45208  NNNNNNNNNNNNNNNNNNNNNNNNNNNCCCGAAACTAATAATATATTATATATATTAATA
 45268  TATAATAATATTATTAAAATATAATATTATTNAAAAAAAAGTATATATAAAATAAGATAT
 45328  ATATATATAAATATATATATTCTTAATAAATATTATATATAATAATAATAAATTATTTCA
 45388  TAATAAATTATTTATTTTTATTAATAAAAATTACTTATCTCCTTCGACCGGACTCTGGAC
 45448  TATTAAATATTTAATATTTAATATTTAATATTTTATTCTATAGATATTCATATGAAAAAT
 45508  AATAAGTATATAATTATGATAATGAATATATTTTTATTTATAATTTATTATTATAAAAAT
 45568  ATTTTAATTTAATAATAATAATAAATCATTATATTAATTCTTTTAAGAATTTATAATTGT
 45628  CATTATTTATTATATACTCCTTATTAAAAGGGATTCGGTTTCCCTCATCCTCATGGGTAT
 45688  CCCTCACTCCTTCTGATAATTAATTTTATAATAATAATAAAATAAACTTAATTAAATATT
 45748  ATATATTTATTTACAATTATATATATATATTACTCATAATTAAATTAAATTAAGATGCAA
 45808  TTCAATACGGTTGTATTATATTATTCATCAAATATTATTAATATTGATACCTACAGAGAT
 45868  ATTTAATATTTTTATTATTATTATCCATTACTTTTTTTATTATATTTTAATTATTTATTT
 45928  ATTTATTTATTTATAATAATAATATTTCATATTATCAATTATTATTTTTTTTTTTTATAA
 45988  TATATAATTAAATTATTTATATAGTTCCCTGAAAGGAGAATAAATAAAATATTATATAAA
 46048  TATTTATATTTCNNNNNNNNNNNNNNNNNNNNNNNNNNNNNNNNNNNNNNNNNNNNNNNN
 46108  NNNNNNNNNNNNNNNNNNNNNNNNNNNNNNTATACACATTTATATAAGTATATATATATA
 46168  TTATTAATATAATGAACATCTATTAAATAAAATAATTGTAAATCTCAAGTAAATTATTAT
 46228  TANTTTATTTTTAATAATAATTTATGATTTATAATTAATAAATAAAAGAGTAATTATATG
 46288  ATANNNNNNNNNNNNNNNNNNNNNNNNNNNNNNNNNNNNNNNNNNNNNNNNNNNNNNNNN
 46348  NNNNNNNNNNNNNNNNNNNNNNNNNNNNNNNNNNNNNNNNNNNNNNNNNNNNNNNNNNNN
 46408  NNNNNNNNNNNNNNNNNNNNNNNNNNNNNNNNNNNNNNNNNNNNNNNNNNNNNNTATTAT
 46468  TATATTTTTTTTATTATAATATTAATAAAATATATAAATAAGTCCCTTTTTTTTTATTTA
 46528  AAATAAAGAAGGAATAATTAAATAATATTTTAATAATTTAATTAAATAGTGTATTAAAAG
 46588  ATAATAAAAAGTAATATTAATATATTAATTATATATAATATATTTATATATAATTATATA
 46648  TATATATATAAATAATAATAAATATATATATAATATAAAAATAAGAATAGATTAAATATT
 46708  TAATAAATAAATATT
;     G-atp9 ==> start
 46723  ATGCAATTAGTATTAGCAGCTAAATATATTGGAGCAGGTATCTCAACAATTGGTTTATTA
 46783  GGAGCAGGTATTGGTATTGCTATCGTATTCGCAGCTTTAATTAATGGTGTATCAAGAAAC
 46843  CCATCAATTAAAGACCTAGTATTCCCTATGGCTATTTTAGGTTTTGCCTTATCAGAAGCT
 46903  ACAGGTTTATTCTGTTTAATGGTTTCATTCTTATTATTATTCGGTGTATAA
;     G-atp9 ==> end
 46954  TATATATAATATATTATAAATAAATAAAAAATAATGAAATTAATAAAAAAAAAAAATAAA
 47014  ATAAAATCTCATTTGATTAAATTAATAACATTCTTATAATTATATAATTATTATAAAATA
 47074  TATAAATATTATAATAATAATAATATATATAAATTATAATAAAAAATAATAATAATATAT
 47134  AATATACCTTTTTTTTAATATATTAATATATAAATAAATAAATAATGGATAATATATAAT
 47194  TACTTTTTATATATTATTAATAATAATAATTTATAAATATTGTTATAATAAACATTTATA
 47254  AAAATAAATATAAATTATCATAAGAAGATATATTATTTATTTATAATAAAAATATTTATT
 47314  AATAAATAAGAAATATATATATTATGATAATATTTATTAATAAATAATAAATTCTTCATA
 47374  TATAAATATATTAAATATATTTAATTGAACACAATATAATTTTTATTGTATTATTCATTT
 47434  AATAATATTAATATTAATATTAATATAATATTAGTGAACATCTCCTTTCGGGGTTCAATA
 47494  TNNNNNNNNNNNNNNNNNNNACTATAAATATTTAATAAAATATATATAATTTATAATTCT
 47554  CATATAATTAATATAATAATTAGGTTTATAAATAAATTATAATATATTATAACAATATAA
 47614  TAAAATATATTATAANNNNNNNNATCTATCTATATAATATATAAATTTATATATACATTA
 47674  ATAATATTTAATTATAATTATTTAAATATTTAATTTATTAATATTCCCCGCGGGCGCCAA
 47734  TCCGGTTGTTCACCGGATTGGTCCCGCGGGGTTTATATTATTTAAATATTAAATATTAAN
 47794  NNNNNNNNNNNNNNNNNNNNNNNNNNNNNNNNNNNNNNNNNNNNNNNNNNNNNNNNNNNN
 47854  NNNNNNNNNNNNNNNNNNNNNNNNNNNNNNNNNNNNNNNNNNNNNNNNNNNNNNNNNNNN
 47914  NNNNNNNNNNNNNNNNNNNNNNNNNNNNNNNNNNNNNNNNNNNNNNNNNNNNNNNNNNNN
 47974  NNNNNNNNNNNNNNNNNNNNNNNNNNNNNNNNNNNNNNNNNNNNNNNNNNNNNNNNNNNN
 48034  NNNNNNNNNNNNNNNNNNNNNNNNNNNNNNNNNNNNNNNNNNNNNNNNNNNNNNNNNNNN
 48094  NNNNNNNNNNNNNNNNNNNNNNNNNNNNNNNNNNNNNNNNNNNNNNNNNNNNNNNNNNNN
 48154  NNNNNNNNNNNNNNNNNNNNNNNNNNNNNNNNNNNNNNNNNNNNTAA
;     G-trnS(uga) ==> start
 48201  GGATGGTTGACTGAGTGGTTTAAAGTGTGATATT!TGA!GCTATCATTAGTCTTTATTGG
 48259  CTACGTAGGTTCAAATCCTACATCATCCG
;     G-trnS(uga) ==> end
 48288  TAATAATACATATATATAATAATAATTTTAATATTATTCCTATAAAAATAAAATAAATAA
 48348  ATAAATAATAATAATTAATTAATTAATTAATTTTAATAAATATAAAATATATAAAAATAA
 48408  TAATAATAATAATTATTATTTTAATANNNNNNNNNNNNNNNNNNNNNNNNNNNNNNNTTA
 48468  TTATTCTTAAGAAGGGATTTTATTTTATTAATTAATAATAATATATTAAAAATTATAAAT
 48528  AATTAATAATTCTTTATATTTATATATATATATATATATTTATATATTTATATATATATT
 48588  TTAATAATATTATGATATATTTTATTTTAATAATATTTTTATTTTTATATATAAAATTAT
 48648  AATATTTTATTTTATAAATTATTTATATATAAATTATTAATAATAATTATTTTTTTTTAT
 48708  TTGGGATTTATATTATTATTATAAAGAATATAATGTTATTAATAACTGCAAATAATATCT
 48768  AATATATTATTATTTATAATAATAAATAATATTATAATAAGGATGCATATTATATATATA
 48828  TATATATTNNNNNNNNNNGAACTATTAATATTAATATATATATATAATAGATAAAAAGTA
 48888  AGAATAAAAAATA
;     G-rps3 ==> start ;; mfannot: alternative ATG start pos 48898
 48901  ATGAAATTAAAATTATTAAATATAATTTTATCAATAATAAATAAACTTAATAATAATAAT
 48961  AATATTATTATTAATAATCTATTAGATTCATTAATAAATAAGAAATTATTATTAAAGAAT
 49021  ATATTATTAGATATAAATAATAAAAAAATAAATAATATAAAAAGAATATTAAATAATAAT
 49081  AATATAAATATNNNNNNNNNNNNNNNNNNNNNNNNNNNNNNNNNNNNNNNNAAGAATATT
 49141  AATAATAAATTACAACATTTAAATAATATAAATAATTGAAATCTACAAATTTATAATTAT
 49201  AATAAAAATATAGAAATTATAAATACTATAAATGATAAATTAATTAATAAATTATTATAT
 49261  AAAATAATAACTTTAAAATTAAATAATATAAATATTAATAAAATTATTATAAGTAAACTT
 49321  ATTAATCAACATAGTTTAAATAAATTAAATATTAAATTTTATTATTATAATAATGATATT
 49381  AATAATAATAATAATAATAATAATAATAATTATTATATAAATATAATAAATAAATTAATA
 49441  AATATTATAAATAATAATATAAATAATAATTTATGTAATATTTTAAGTTATTATTATAAT
 49501  AAAAAAGTAACTATTGAACCTATTAAATTATCATATATTTATTTAAATAGTGATATTTTT
 49561  AGTAAATATATTAGTTTAAATGATATAGATAAATATAATAATGGTATCTTAACTAATTAT
 49621  CAACGTATATTAAATAATATTATGCCTAAATTAAATGATCATAATATTTCTATAAATTAT
 49681  ATTAATAATATTAATAATATTAATAATAATAAATATAATAATATAATTAATTTATTAAAT
 49741  AATAATAATAATATTAATAATTATAATAATTATAATAATAATAATAATAATTATATTGGT
 49801  AATATTAATAATATTTATAATAATATAACTATTGATAATATTCCTATAGATATTTTAATA
 49861  TATAAATATTTAGTTGGTTGATCTATTAAATTTAAAGGTAGATTAAGTAATAATAATGGT
 49921  AGAACTAGTACACTTAATTTATTAAATGGTACTTTTAATAATAAAAAATATTTATGAAGT
 49981  AATATTAATAATAATTATAAATTAAATTATATCCCTTCTAATCATAATTTATATAATAAT
 50041  TCTAATATTAATAAAAATGGTAAATATAATATTAAAGTTAAATTAAACTTTATTTAA
;     G-rps3 ==> end
 50098  TATATATATTAATAGTTCCGGGGCCCGGCCACGGGAGCCGGAACCCCGAAAGGAGAAATA
 50158  AAATAAATATAATAAATAAAATAAATAAATAAATAATATATATATATATATAAATATATA
 50218  AAATAATATTTACTTTTTATATATATATAATTATATATAAATAAAATATAATATAATATC
 50278  ATATAATTATATAAAAATAAAATTATAATTTATTTATATTAAAAATATTAATTAATTAAT
 50338  TTTTATATATTATTATTATAATAATAATTTAATTAAAAATAAATATCAAATAAAATTATA
 50398  AATTAATCCTACTTTTGGATCCTATTTATATTTTATTATTATAAATAATTATTATTGATA
 50458  GTTAATTAAATAAAAATATATATATATATTACTCCTTTGGGGTCCGCCCNNCACGGGGCG
 50518  GGCCGGACTATTATAATTATTATTAATATATTAATTATTAAATTATATAAACCGCCCCCG
 50578  CGGGGGCGGTTAGTTATTTATATTAATATATTTTATATTAATATATAATACTCTTTTTTC
 50638  TATTATATTTTAATATATAATATTAAAAAAAATAAATAAAATAATATTCTTAATTTTTAT
 50698  TCTTTATATTCTTTAACNNNNNNNNNNNNNNNNNNNNNNNNNNNNNNNNNNNNNNNNNNN
 50758  NNNNNNNNNNNNNNNNNNNNNNNNNNNNNNNNNNNNNNNNNNNNNNNNNNNNNNNNNNNN
 50818  NNNNNNNNNNNNNNNNNNNNNNNNNNNNNNNNNNNNNNNNNNNNNNNNNNNNNNNNNNNN
 50878  NNNNNNNNNNNNNNNNNNNNNNNNNNNNNNATTATAATCTTTTAATTAAATAAAGGAAAA
 50938  TTTATTATATAATTTTTCTCTATAGTTATATATTTAAAACTTANNNNNNTTTTTTTATAA
 50998  ATAATAATTATAATAAATAATATTAATTATTTATTATATAATTAATTGGCCCCCATGCTG
 51058  GATTCCGGAATTCCTCCTTCTCGCGAGGTTAACACCTATTATATAACTATAACTATAACT
 51118  ATAACTATAACTATAACTATAACNNNNANTNNNNNNNNNNNNNNNNNNNNNNNNNNNNNN
 51178  NNNNNNNNNNNNNNNNNNAGTCGAAGAATATATTTATTTATTTTAATATAAATAAAAAGT
 51238  TTCAATTAATTTGAATTTGGAATTAAATTATTATTTCATATGGGGTTATGGATTTCGTTC
 51298  GGAACTCCTTTCTCCTACCTCTATTTATTAATCATAAATCATAAATTATTATTAATTAAT
 51358  AATAATAATTTATTNGAGGTNNNNNNNNNNNNNNNNNNNNNNNNNNNNNNNNNNNNNATA
 51418  TATATTCATTAAAAAGTATATAATTTATTCAATTCATACTATAATTTTATATTTTTTTAT
 51478  TATAATTTAATTATTTCAAAAAGAGTAATTATAATAATATATATCCTTTATTAAATATAT
 51538  ATTAATTAATATATATATAAAAAGTAAATATTATTANNNNNNNATAATTATAAATAATTA
 51598  ATATTTATTAAAATATATATAATTTATAATTTTCATATNNNNNNNNNNNNNNNNNNNNNN
 51658  NNNNNNNNNNNNTTAATTTAATTACATAATAAATTTATTATTATTATAATTATTATTTAT
 51718  TTATTTATTTATTATTATAAATTATAAATATTATTATAATTAAAACCAATTATTAATTAT
 51778  TAATGATAAATAATTAATGATAAATTATCAATAACCAATTNNNNNNNNNNNNNNNNNNNN
 51838  NNNNNNNNNNNNNNNNNNNNNNNNNNNNNNNNNNNNNNNNNNNNNNNNNNNNNNNNNNNN
 51898  NNNNNNNNNNNNNNNNNNNNNNNNNNNNNNNNNNNNNNNNNNNNNNNNTATTGTCAATAA
 51958  ATAATAAATAATGTTTAATANNNNNTATATTATATTAATATTAATATTATTATTATTTTT
 52018  TTTATTATATTAATATAATTTATAAAAATATAAAATTATTATCTTTATTATAATTTATAT
 52078  ATATATAATATATATATTTATTAAAATATTTTAAGAAATANNNNAAATANNTAAATTAAA
 52138  TAAAATTAAATTATTTATAATTATTATTATTATTTATATAATAATATATTATTTAAATAT
 52198  TTATATATTATTTTTATATTAATATTTATAGATNGGGGGTCCCTATTATTATTGAAAATT
 52258  ATAATTATTAATGGACCCCAGATAGCTTCTTGTTTATCATTTATATATATATATATATTA
 52318  TTAATTATTTTATTCTCCTTTCGGGGTTCCGGCTCCCGTGGCCGGCCCCCGGAACTTTAT
 52378  AATATTATTATTAATTATTTAATTAATATTATAATCATATAATTTAATATTTTATTTAAT
 52438  TTTATTAAAATTTAATATATATATTTTTATTATTATTTAATTAATTTATAAATATAAAAT
 52498  ATTCTTAATATTAAAAATAAATAAATAATAAAGTTTATAAATCATATATTATAATTATTT
 52558  ATTATTTTTATATTATATTAATAAAATATTATTATTATNAAAAAAAATAGAAATTTTATA
 52618  ATATTTTTATATATTTTTAATTATTATTATTAATATTTATTAAAGAAAATATAAAAACCG
 52678  AAGGAATATTATAATTATAATTATAATTATTATTATATTTAATTTATTATTATAATAATA
 52738  ATAATAGTCTGCCCCCTCTTTANNNNNNNNNNNNNNNNNNNNNNNNNNNNNNNNNNNNNN
 52798  NNNNNNNNNNNNNNNNNNNNNNNNNNNNNNNNNNNNNNNNNNNNNNNNNNNNNNNNNNNN
 52858  NNNNNNNNNNNNNNNNNNNNNNNNNNNNNNNNNNNNNNNNNNNNNGAACTATTATTATTA
 52918  TATTTATATTATATTATTTAATTATTTTTTAATAATATATTATTAATATTTTACCTTTTG
 52978  ATAAATAAAAATTTATTAAAAATTTTATAATAAGTATTAAAATATCATAAAAGGATAATA
 53038  TTTATATAAAATGTATAAATTTATAATCTTCTAATTAAATTAAATTAAATAAATAAAATA
 53098  AAATAAATTAAACTCCTTTTGAGATTCACACCTATTTTATTAAAAATAGGTATTCACTTA
 53158  ATTAAATTAAATTAAATTAAATTAAATTATGGATAATTTATTTAATAAATATATATATTA
 53218  ATTATAAAATAATAGTCCGGCCCGCCCCGCGGGGCGGACCCCGAAGGAGTCTGCCCCTTT
 53278  TTATTTAATATNNNNNNNNNNNNNNNNNNNNNNNTTTATTTAATATTTAAAGAAGGATAT
 53338  ATTTATAATTTATCATAATATTATTTAATAAGAAATTATTAATTAATTAATTAATTTATT
 53398  TATTTATTGTTTATATTTATTAATGTTAATATAATAAAAATGTAAAATACTTAATATTAT
 53458  TAATATTATTATATATAATATATATAATAATATATTATATTTATATCTCCTTTATTCCTT
 53518  TTTTCCCCGCTGGGGACTNNNNNTATTATATTATTATATATTTCTTCGATGACTTTATAT
 53578  ATATTTTATTTTTATAAAAAAATATTTATATATTATTATTTACAATAATNNNNNNNNNNN
 53638  NNNNNNNNNNNNNNNNNNNNNNNNNNNNNNNNNNNNNNNNNNNNNNNNNNNNNNNNNNNN
 53698  NNNNNNNNNNNNNNNNNNNNNNNNNNNNNNNNNNNNNNNNNNACCGAACCCCGAAGGAGT
 53758  CTTTTTTCTATTTATTAATAATAACTATAAATTATATTTAAAATAATAATTTACTTGTTA
 53818  TAATCTTAATGTTCCGGGGCCCGGCCACGGGAGCCGGAACCCCGAAAGGAGAAGTATATA
 53878  AATATTTACTTGTTATAATTTATTATATATTTATAACCTCCTTCTTAAAATTATCTTTAC
 53938  TTTATAATAAAAATTAATATAATATAATCTGATAATAATCGAATTTTATTATGTTTAATT
 53998  TAATTAATAGTAGACAATTATTATTATTATTTTACTTATTAATATTAATTTATATTTATA
 54058  TATATAAATATTATTAATTTTATATTAATTTTTTATTAATTATTTATTTTTATATTCATA
 54118  TTTTTTATTAATATTATTTTTATTAATAACTTTTTAAATAATTATAAACTATATATTATT
 54178  TATATTTATATTTATAATAAATGAAACAATTATAATAAAAATTACAATTACAATTATATT
 54238  ATAATTATGATTACAATAGGGTTAAACATTACCTGTGAACAACTGGTAATGTTGGACCCG
 54298  TATTATTATTTATTATATTTTATTAATATTAAAATATTTATATTAATATTAATATTATAT
 54358  TATATTATATTATATTATATTATATTATATTATATTATATTTATATTTATATTATATTAT
 54418  ATAATTTATATACTTTTATAATTCTTATTATTATTTAATTATTATTTATTTATTATTATT
 54478  TAAATATATTATTATTATATATTAATAATATATATATTATTTTATATATTTTATTTAATA
 54538  TAAATTATTTATATTTTTATATTTTATTATGGGGGGGGGTCCCAATTATTATTTTCAATA
 54598  ATAATTTATCATGGGACCCGGATATCTTCTTGTTTATCATTTATTATTCTTATTATTTGG
 54658  TTTTTATTTAATANTTATAATTTATTTTATACAATTTATTATATTGTTTATACCTTATAA
 54718  TTATTATATAATTTATTATATTATTATAATAATTTAATTAATTATATTATAAAATATTAA
 54778  CTAATGTGTGCTCTATATATATTATTCATTCTAGTTTCTAATCACCCACCCCCTCCCCCT
 54838  ATTACTTATATATCTAAAAATCAAAATACATAACATATATTATAAATATATATATATAAT
 54898  TATATAACAATTATTATATATAAANNATATATATATATAATATATATTTATAAAATAATA
 54958  ATAATAAATATTATTACTCCATTAGGGGTTTTTGCCCTATACCGTAAACCGAAACTATAA
 55018  TAATATATAATATTATAATAAAGATATTCTTATTTATAATATATTATTAAATAAATTAAT
 55078  AATAATTATANNATATATATATAATATATTATAATATATTTATTCGAGAACTTTTTATTT
 55138  ATTATAAAATANNNNNNNNTNTTTATTATTTAGNTTTTTTTTATTAAACAT
;     G-orf209 <== end
 55189  TTAATAAAAATATNNNNNNNNNNNNNNNNNNNNNNNNNNNNNNNNNNNNNNNNNNNNNNN
 55249  NNNNNNNNNNNNNNNNNNNNNNNNNNNNNNNNNNNNNNNNNNNNNNNNNNNNNNNNNNNN
 55309  NNNNNNNNNNNNNNNNNNNNNNNNNNNNNNNNNNNNNNNNNNNNNNNNNNNNNNNNNNNN
 55369  NNNNNNNNNNNNNNNNNNNNNNNNNNNNNNNNNNNNNNNNNNNNNNNNNNNNNNNNNNNN
 55429  NNNNNNNNNNNNNNNNNNNNNNNNNNNNNNNNNNNNNNNNNNNNNNNNNNNNNNNNNNNN
 55489  NNNNNNNNNNNNNNNNNNNNNNNNNNNNNNNNNNNNNNNNNNNNNNNNNNNNNNNNNNNN
 55549  NNNNNNNNNNNNNNNNNNNNNNNNNNNNNNNNNNNNNNNNNNNNNNNNNNNNNNNNNNNN
 55609  NNNNNNNNNNNNNNNNNNNNNNNNNNNNNNNNNNNNNNNNNNNNNNNNNNNNNNNNNNNN
 55669  NNNNNNNNNNNNNNNNNNNNNNNNNNNNNNNNNNNNNNNNNNNNNNNNNNNNNNNNNNNN
 55729  NNNNNNNNNNNNNNNNNNATATATTTTATTAAATATTAAATATATTTTATTAAATATTAA
 55789  ATATAAATAAAGGTTTATATTATAATTCAT
;     G-orf209 <== start
 55819  TATTTATATCTTCTTTATAAATTAATACTCATATTAGATCCTTATTTAATTTATAATCCT
 55879  TTAAAAAACTTTTAATAAATATAATATAATATATATATAATTTTTATTATTTTTATATTC
 55939  TTTTTATTATTTAAATATATTATATATTTCATTATAATAATTATTTAAAAAGTTATTTAA
 55999  TAAATAATTTGATATTATATTTTATAATTAATTTTATTTATTTTATTTATTATATATATT
 56059  ATTATATATAATTAAAATTATAATTACAATTATAACTATAATTAAATTAAATTAAATTAA
 56119  ATTGGNNNNNATTAAATTAAATTGGGCGCCAAGCCGGTTGTTCACCGACTTGGTCCCAAT
 56179  ATAATANNNNNNNNNNNNNNNNNNNNNNNNNNNNNNNNNNNNNNNNNNNNNNNNNNNNNN
 56239  NNNNNNNNNNNNNNNNNNNNNNNNNNNNNNNNNNNNNNNNNNNNNNNNNNNNNNNNNNNN
 56299  NNNNNNNNNNNNNNNNNNNNNNNNNNNNNNNNNNNNNNNNNNNNNNNNNNNNNNNNNNNN
 56359  NNNNNNNNNNNNNNNNNNNNNNNNNNNNNNNNNNNNNNNNNNNNNNNNNNNNNNNNNNNN
 56419  NNNNNNNNNNNNNNNNNNNNNNNNNNNNNNNNNNNNNNNNNNNNNNNNNNNNNNNNNNNN
 56479  NNNNNNNNNNNNNNNNNNNNNNNNNNNNNNNNNNNNNNNNNNNNNNNNNNNNNNNNNNNN
 56539  NNNNNNNNNNNNNNNNNNNNNNNNNNNNNNNNNNNNNNNNNNNNNNNNNNNNNNNNNNNN
 56599  NNNNNNNNNNNNNNNNNNNNNNNNNNNNNNNNNNNNNNNNNNNNNNNNNNNNNNNNNNNN
 56659  NNNNNNNNNNNNNNNNNNNNNNNNNNNNNNNNNNNNNNNNNNNNNNNNNNNNNNNNNNNN
 56719  NNNNNNNNNNNNNNNNNNNNNNNNNNNNNNNNNNNNNNNNNNNNNNNNNNNNNNNNNNNN
 56779  NNNNNNNNNNNNNNNNNNNNNNNNNNNNNNNNNNNNNNNNNNNNNNNNNNNNNNNNNNNN
 56839  NNNNNNNNNNNNNNNNNNNNNNNNNNNNNNNNNNNNNNNNNNNNNNNNNNNNNNNNNNNN
 56899  NNNNNNNNNNNNNNNNNNNNNNNNNNNNNNNNNNNNNNNNNNNNNNNNNNNNNNNNNNNN
 56959  NNNNNNNNNNNNNNNNNNNNNNNNNNNNNNNNNNNNNNNNNNNNNNNNNNNNNNNNNNNN
 57019  NNNNNNNNNNNNNNNNNNNNNNNNNNNNNNNNNNNNNNNNNNNNNNNNNNNNNNNNNNNN
 57079  NNNNNNNNNNNNNNNNNNNNNNNNNNNNNNNNNNNNNNNNNNNNNNNNNNNNNNNNNNNN
 57139  NNNNNNNNNNNNNNNNNNNNNNNNNNNNNNNNNNNNNNNNNNNNNNNNNNNNNNNNNNNN
 57199  NNNNNNNNNNNNNNNNNNNNNNNNNNNNNNNNNNNNNNNNNNNNNNNNNNNNNNNNNNNN
 57259  NNNNNNNNNNNNNNNNNNNNNNNNNNNNNNNNNNNNNNNNNNNNNNNNNNNNNNNNNNNN
 57319  NNNNNNNNNNNNNNNNNNNNNNNNNNNNNNNNNNNNNNNNNNNNNNNNNNNNNNNNNNNN
 57379  NNNNNNNNNNNNNNNNNNNNNNNNNNNNNNNNNNNNNNNNNNNNNNNNNNNNNNNNNNNN
 57439  NNNNNNNNNNNNNNNNNNNNNNNNNNNNNNNNNNNNNNNNNNNNNNNNNNNNNNNNNNNN
 57499  NNNNNNNNNNNNNNNNNNNNNNNNNNNNNNNNNNNNNNNNNNNNNNNNNNNNNNNNNNNN
 57559  NNNNNNNNNNNNNNNNNNNNNNNNNNNNNNNNNNNNNNNNNNNNNNNNNNNNNNNNNNNN
 57619  NNNNNNNNNNNNNNNNNNNNNNNNNNNNNNNNNNNNNNNNNNNNNNNNNNNNNNNNNNNN
 57679  NNNAATAATTTATAATATAATTTATATTATGNNNATAATAATATATATATTATAATATTT
 57739  TATATATATATTTATTATATTTATATTTATATAAAAAAGTGATATTGATTAATTAATTAA
 57799  TTTATAATTAATAATAATTANNNNNNNNNNNNNNNNNNNNNNNNNNNNNNNNNNNNNNNN
 57859  NNNNNNNNNNATAAGTTTATTATATATTATTAAATAAGATTTATAATATAATTAATATAT
 57919  ATTTTAATAAATATAAAAGATTATATTATATTATAAAAAGTATATTTTATATTTATATTT
 57979  TATTTATTATTATTATTATATATATAAGTAGTAAAAAGTAGAATAATAGATTTGAAATAT
 58039  TTATTATATAGATTTAAAGAG
;;     rnl ==> ;; mfannot: 5' +/- 50 nt
 58060  ATAATCATGGAGTATAAAAATTAAATTTAATAAATTTAATATAACTATTAATAGAATTAG
 58120  GTTACTAATAAATTAATAACAATTAATTTTAAAACCTAAAGGTAAACCTTTATATTAATA
 58180  ATGTTTTTTTTTTTTATTTTTATAATAAGAATAATTATTAATAATAATAAACTAAGTGAA
 58240  CTGAAACATCTAAGTAACTTAAGGATAATAAATCAACAGAGATATTATGAGTATTGGTGA
 58300  GAGAAAATAATAAAGGTCTAATAAGTATTATGTGAAAAAAATGTAAGAAAATAGGATAAC
 58360  AAATTCTAAGACTAAATACTATTAATAAGTATAGTAAGTACCGTAAGGGAAA
;;
 58412  ATATGAAAATGATTATTTTATAAGCAATCATGAATATATTATATTATATTAATGATGTAC
 58472  CTTTTGTATAATGGGTCAGCAAGTAATTAATATTAGTAAAACAATAAGTTATAAATAAAT
 58532  AGAATAATATATATATATAAAAAAATATATTAAAATATTTAATTAATATTAATTGACCCG
 58592  AAAGCAAACGATCTAACTATGATAAGATGGATAAACGATCGAACAGGTTGATGTTGCAAT
 58652  ATCATCTGATTAATTGTGGTTAGTAGTGAAAGACAAATCTGGTTTGCAGATAGCTGGTTT
 58712  TCTATGAAATATATGTAAGTATAGCCTTTATAAATAATAATTATTATATAATATTATATA
 58772  AATATTATATAAAGAATGGTACAGCAATTAATATATATTAGGGAACTATTAAAGTTTTAT
 58832  TAATAATATTAAATCTCGAAATATTTAATTATATATAATAAAGAGTCAGATTATGTGCGA
 58892  TAAGGTAAATAATCTAAAGGGAAACAGCCCAGATTAAGATATAAAGTTCCTAATAAATAA
 58952  TAAGTGAAATAAATATTAAAATATTATAATATAATCAGTTAATGGGTTTGACAATAACCA
 59012  TTTTTTAATGAACATGTAACAATGCACTGATTTATAATAAATAAAAAAAAATAATATTTA
 59072  AAATCAAATATATATATATTTGTTAATAGATAATATACGGATCTTAATAATAAGAATTAT
 59132  TTAATTCCTAATATGGAATATTATATTTTTATAATAAAAATATAAATACTGAATATCTAA
 59192  ATATTATTATTACTTTTTTTTTAATAATAATAATATGGTAATAGAACATTTAATGATAAT
 59252  ATATATTAGTTATTAATTAATATATGTATTAATTAAATAGAGAATGCTGACATGAGTAAC
 59312  GAAAAAAAGGTATAAACCTTTTCACCTAAAACATAAGGTTTAACTATAAAAGTACGGCCC
 59372  CTAATTAAATTAATAAGAATATAAATATATTTAAGATGGGATAATCTATATTAATAAAAA
 59432  TTTATCTTAAAATATATATATTATTAATAATTATATTAATTAATTAATAATATATATAAT
 59492  TATATTATATATTATATNTNNTATATATAATATAAACTAATAAAGATCAGGAAATAATTA
 59552  ATGTATACCGTAATGTAGACCGACTCAGGTATGTAAGTAGAGAATATGAAGGTGAATTAG
 59612  ATAATTAAAGGGAAGGAACTCGGCAAAGATAGCTCATAAGTTAGTCAATAAAGAGTAATA
 59672  AGAACAAAGTTGTACAACTGTTTACTAAAAACACCGCACTTTGCAGAAACGATAAGTTTA
 59732  AGTATAAGGTGTGAACTCTGCTCCATGCTTAATATATAAATAAAATTATTTAACGATAAT
 59792  TTTATTAAATTTAGGTAAATAGCAGCCTTATTATGAGGGTTATAATGTAGCGAAATTCCT
 59852  TGGCCTATAATTGAGGTCCCGCATGAATGACGTAATGATACAACAACTGTCTCCCCTTTA
 59912  AGCTAAGTGAAATTGAAATCGTAGTGAAGATGCTATGTACCTTCAGCAAGACGGAAAGAC
 59972  CCTATGCAGCTTTACTGTAATTAGATAGATCGAATTATTGTTTATTATATTCAGCATATT
 60032  AAGTAATCCTATTATTAGGTAATCGTTTAGATATTAATGAGATACTTATTATAATATAAT
 60092  GATAATTCTAATCTTATAAATAATTATTATTATTATTATTAATAATAATAATATGCTTTC
 60152  AAGCATAGTGATAAAACATATTTATATGATAATCACTTTACTTAATAGATATAATTCTTA
 60212  AGTAATATATAATATATATTATATATATATTATATATAATATAAGAGACAATCTCTAATT
 60272  GGTAGTTTTGATGGGGCGTCATTATCAGCAAAAGTATCTGAATAAGTCCATAAATAAATA
 60332  TATAAAATTATTGAATAAAAAAAAAATAATATATATTATATATATTAATTATAAATTGAA
 60392  ATATGTTTATATAAATTTATATTTATTGAATATATTTTAGTAATAGATAAAAATATGTAC
 60452  AGTAAAATTGTAAGGAAAACAATAATAACTTTCTCCTCTCTCGGTGGGGGTTCACACCTA
 60512  TTTTTAATAGGTGTGAACCCCTCTTCGGGGTTCCGGTTCCCTTTCGGGTCCCGGAACTTA
 60572  AATAAAAATGGAAAGAATTAAATTAATATAATGGTATAACTGTGCGATAATTGTAACACA
 60632  AACGAGTGAAACAAGTACGTAAGTATGGCATAATGAACAAATAACACTGATTGTAAAGGT
 60692  TATTGATAACGAATAAAAGTTACGCTAGGGATAATTTACCCCCTTGTCCCATTATATTGA
 60752  AAAATATAATTATTCAATTAATTATTTAATTGAAGTAAA
;; mfannot:     /group=IA (1.41e-25)
 60791  ttgggtgaattgcttagatatccatatagataaaaataatggacaataagcagcgaagct
 60851  tataacaactttcatatatgtatatatacggttataagaacgttcaacgactagatgatg
 60911  agtggagttaacaataattcatccacgagcgcccaatgtcgaataaataaaatattaaat
 60971  aaatatcaaaggatatataaagatttttaataaatcaaaaaataaaat
;     G-orf236 ==> start /note=LAGLIDADG ;; evalue:0.0023
 61019  aaaatgaaaaatattaaaaaaaatcaagtaataaatttaggacctaattctaaattatta
 61079  aaagaatataaatcacaattaattgaattaaatattgaacaatttgaagcaggtattggt
 61139  ttaattttaggagatgcttatattcgtagtcgtgatgaaggtaaactatattgtatgcaa
 61199  tttgagtgaaaaaataaggcatacatggatcatgtatgtttattatatgatcaatgagta
 61259  ttatcacctcctcataaaaaagaaagagttaatcatttaggtaatttagtaattacctga
 61319  ggagctcaaacttttaaacatcaagcttttaataaattagctaacttatttattgtaaat
 61379  aataaaaaacttattcctaataatttagttgaaaattatttaacacctataagtttagca
 61439  tattgatttatagatgatggaggtaaatgagattataataaaaattctcttaataaaagt
 61499  attgtattaaatacacaaagttttacttttgaagaagtagaatatttagttaaaggttta
 61559  agaaataaatttcaattaaattgttatgttaaaattaataaaaataaaccaattatttat
 61619  attgattctataagttatttaattttttataatttaattaaaccttatttaattcctcaa
 61679  atgatatataaattacctaatactatttcatccgaaacttttttaaaataa
;     G-orf236 ==> end
 61730  tattcttatttttattttatgatatatttcataaatatttatttatattaaattttattt
 61790  gataatgatatagtct
;; mfannot:
 61806  GAACAATATAGTAATATATTGAAGTAATTATTTAAATGTAATTACGATAACAAAAAATTT
 61866  GAACAGGGTAATATAGCGAAAGAGTAGATATTGTAAGCTATGTTTGCCACCTCGAT
;;
 61922  GTCGACTCAACATTTCCTCTTGGTTGTAAAAGCTAAGAAGGGTTTGACTGTTCGTCAATT
 61982  AAAATGTTACGTGAGTTGGGTTAAATACGATGTGAATCAGTATGGTTCCTATCTGCTGAA
 62042  GGAAATATTATCAAATTAAATCTCATTATTAGTACGCAAGGACCATAATGAATCAACCCA
 62102  TGGTGTATCTATTGATAATAATATAATATATTTAATAAAAATAATACTTTATTAATATAT
 62162  TATCTATATTAGTTTATATTTTAATTATATATTATCATAGTAGATAAGCTAAGTTGATAA
 62222  TAAATAAATATTGAATACATATTAAATATGAAGTTGTTTTAATAAGATAATTAATCTGAT
 62282  AATTTTATACTAAAATTAATAATTATAGGTTTTATATATTATTTATAAATAAATATAATA
 62342  TAATAATAATAATTATTATTATTAATAAAAAATAT
;;     rnl ==> ;; mfannot: 3' -20/+180
 62377  TAATTATAATATTAATAAAATACTAATTTATCAGTTATCTATATAATATCTAATCTATTA
 62437  TTCTATATACTTATTACTCCTTTTTAATTTAATTAAAAAGGGGTTCGGTTCCCCCCCCCC
 62497  ATAAGTATGATTATAATTATAATTATAATATAAGGGAGGGGTCCCTCACTCCTTACGGGG
 62557  TCCCGGCTGGACCGAGACTCCTCCCTTGCGGGGTTGGTTCACACCTTTATTTATNNANNN
 62617  NNNNNNNNNNATAAAGGTGTTCACTAATAANNNNNNATATATATATATATATATTATATT
 62677  ATAATATTATTTAATACTTAATATATTATATATTTTATATTTAATAAATNNAAAAAATAT
 62737  TAATAAATAATAATATTAATAATAAAGAAATTATAATTAATACCCTCTATATATAATTCT
 62797  AATTAATTAAATTAAATATTTATATATAATAATCAATATATTATTAATTTAATAATTATT
 62857  ATAATAGTTCCGGGGCCCGGCCACGGGAGCCGGAACCCCGAAAGGAGTTTATAAAAGATA
 62917  TATTTTTATATTTTATTATATAATATTTAATAAATATTAACTTTTTTTATTATTATTTTT
 62977  ATATATTATATAATATTATTAATTTTTATTATAATATTATTTACTTTTTTATTGGATTAT
 63037  TTATTTATTTATTTATTTATTAATTAATTAATTAAATATTTATTAATTAATATATATATT
 63097  AAATATTAATATTTTATTAAAAAAAAGAGATATATGAATAATATATTATGTTATATTATA
 63157  TTATATAATTATATTATTTTTATAATATTAATAATTAAAAATAAGAACTTATTTAAAAAT
 63217  TATAATTATGATAATAAATTAATACTTNNNNNNNNNNNNNNNNNNNNNNNNNNNNNNNNN
 63277  NNNNNNNNNNNNNNNNNNNNNNNNNNNNNNNNNNNNNNNNNNNNNNNNNNNNNNNNNNNN
 63337  NNNNNNNNNNNNNNNNNNNNNNNNNNNNNNNNNNNNNNNNNNNNNNNNNNNNNNNNNNNN
 63397  NNNNNNNNNNNNNNNNNNNNNNNNNNNNNNNNNNNNNNNNNNNNNNNNNNNNNNNNNNNN
 63457  NNNNNNNNNNNNNNNNNNNNNNNNNNNNNNNNNNNNNNNNNNNNNNNNNNNNNNNNNNNN
 63517  NNNNNNNNNNNNNNNNNNNNNNNNNNNNNNNNNNNNNNNNNNNNNNNNNNNNNNNNNNNN
 63577  NNNNNNNNNNNNNNNNNNNNNNNNNNNNNNNNNNNNNNNNNNNNNNNNNNNNNNNNNNNN
 63637  NNNNNNNNNNNNNNNNNNNNNNNNNNNNNNNNNNNNNNNNNNNNNNNNNNNNNNNNNNNN
 63697  NNNNNNNNNNNNNNNNNNNNNNNNNNNNNNNNNNNNNNNNNNNNNNNNNNNNNNNNNNNN
 63757  NNNNNNNNNNNNNNNNNNNNNNNNNNNNNNNNNNNNNNNNNNNNNNNNNNNNNNNNNNNN
 63817  NNNNNNNNNNNNNNNNNNNNNNNNNNNNNNNNNNNNNNNNNNNNA
;     G-trnT(ugu) ==> start
 63862  GTTATATTAGCTTAATTGGTAGAGCATTCGTTT!TGT!AATCGAAAGGTTTGGGGTTCAA
 63920  ATCCCTAATATAACA
;     G-trnT(ugu) ==> end
 63935  ATAATAATAATAAAATATTAAAATAAATATAATATTTATAAAAAATTTATTAATTTATAT
 63995  AAAAAATATATATATAAATANNNNNNATAATAAAACATTTTATAATCAATAATTTAATAA
 64055  ATAATCTTCTNNNNNNNNNNNNNNNNNNNNNNNNNNNNNNNNNNNNNNNNNNNNNNNNNN
 64115  NNNNNNNNNNNATATATATATATTATATAATAATAATAATAATAATATATTATTTAATAT
 64175  ATTATTANNNNNATAAATATAAATAATATTTTAATAATTTTTAATAAATCTAATTTATAT
 64235  ATTAATAATTTAATAATCTTAATATTTATTATCATTATTTCATATTTATATTATATAAAT
 64295  ATTTATTTAAATAAAAAATATTAAAGAGTTTATTTTATTTATTATAAATTATTTAATAAA
 64355  ATATATATAATAATATATAGAATAAAGATATAAATAATTATAAGTATCTAAAGTAGTAAA
;     G-trnC(gca) ==> start
 64415  GGAGATGTTGTTTTAAGGTTAAACTATTAGATT!GCA!AATCTACTTATTAAGAGTTCGA
 64473  TTCTCTTCATCTCTT
;     G-trnC(gca) ==> end
 64488  AAATAAATAATATAATAATAAAATATTATAANNNNNNNNNNNNNNNNNNNNNNNNNNNNN
 64548  NNNNTAATTAAATAAATATATATATATTTAGAATAATTATATAATAAA
;     G-trnH(gug) ==> start
 64596  GGTGAATATATTTCAATGGTAGAAAATACGCTT!GTG!GTGCGTTAAATCTGAGTTCGAT
 64654  TCTCAGTATTCACC
;     G-trnH(gug) ==> end
 64668  CTATAAATAATAATAATAATATATTTTATTATTCTTAAATTTTTTATTCTTTATATTATA
 64728  TATATAATATTAATATTATTACTTTATAATAACAAAATATTATAATTAATTGATATATAT
 64788  ATATACCAAATATTATTAATTGAAATTAAATAATAAATAAAATATTTATTTCTTTATTAA
 64848  AATTCTAATTAATTGATTCTTTTTATTGAATATTAAATTCTATTATAACTTATTAATTAA
 64908  TTAATTAATTAATTATAATAATAATAATATTTATTATTAATTATTAAATATTTATTATTA
 64968  TATATAAGATTTAATTTTAAATATTAATAAAAAAAGAATAAAATAAAATAAAATGAATAA
 65028  TATTTCTTTATCTCCTTCGGTCGGATTTATTNNNNNNNNNNNNNNNNNNNNNNNNNNNNN
 65088  NNNNNNNNNNNNATTATTTATTATTATAATATAATATTTAATCAATAGATTTATAATTTA
 65148  TTTAATGAATATTTTATAAAGATGTAAAACAATTCCTTTTTATTATTATAAATTTTTCAT
 65208  TATTTANTTANNNATTTATTTATTTATTCAATATATAAAAATAATTATAAAATGATTATT
 65268  AAAAATAATAATTTAATGATAAATATATATTATATATATTAATATAAAAATAATAAATAT
 65328  AAATATATTATGTAAATATTATATAAATTTGTATATGTATATATTATAATAATGTTATAT
 65388  AAGTAATAATATAATAAAATATTTTATGTAATTTATATATATTTATAATTATAAAATAAA
 65448  AATATTATAAATAATAAAATTAATAATAATAATAATTTTAATAAAATAAATTATATATTT
 65508  AATTTTATTATGAAGTTTATACTTAATATAAATTATATTTCCTTTATAAATTATTAATAT
 65568  ATCCTTTTTAATAAAATAAAATAAAAACATTATAAATATTAATAATTAATTTTTTATTTA
 65628  TATTTATATATATATTAAAGATTAAATATATTATTAATACTAATTTATAATTTATTATTA
 65688  ATAAATAATTNNNNNNNNNNNNNNNNNNNNNNNNNNTTAAATAATTCGGCTTAAATTATA
 65748  ATTTAATAATTTTTATTTATTAATAGTTTCGGGGCCCGGCCACGGGAGTCGGAACCCCGA
 65808  AAGGAGTTTTATTATTAATATAAAAAGAGTAAGGATAATAATAAATTCTTTTAATTTATT
 65868  TTTAATAAAATATAATTTTAAAATAGTTTTTATAGTCCGGCCCGCCCCGCGGGGGGGGGC
 65928  GGACCCCGAAGGANNNNGGTCTGGTATTAATTATAATAATTATATTAATATTATTATTAT
 65988  TTATTATATTATAATATATTTATTTATATTTTATAATATTAATAATTATTTTATATTTAA
 66048  TAAATATAATATATATTTTATATATTTTAATAACTATCTAATTAATA
;     G-trnL(uaa) ==> start
 66095  GCTATTTTGGTGGAATTGGTAGACACGATACTCT!TAA!GATGTATTACTTTACAGTATG
 66153  AAGGTTCAAGTCCTTTAAATAGCA
;     G-trnL(uaa) ==> end
 66177  ATAAATATATATAATATATATAATATATATAAA
;     G-trnQ(uug) ==> start
 66210  TGAGTCGTAGACTAATAGGTAAGTTACCAAAAT!TTG!AGTTTGGAGTTTGTTTGTTCGA
 66268  ATCAAACCGATTCAA
;     G-trnQ(uug) ==> end
 66283  TATTATAATATATATATTATTTATATATAAATATATAATTATACTCCTATTTTTATATTA
 66343  ATTAATTAATAATATATGATAATATAAAAATTATTGAATTATTAACTCTTATTAATAATA
 66403  ATAATAATCATAATAATAATATATATATATATAGTATATATATAAAAGTTTTATTATATT
 66463  ATATTATATTATATATTTATTTATATATAATTCTTATTAATTGAAAAAAGAATAATTAAT
 66523  AATCTTATTAAAAAAATAAATACTTTCATTTTATTTTATTTTATTTTATTTAATTATAAT
 66583  ATATAAATATTAAAAAAAGGATATAAGTTTTTTATAAGATATAATATATATATATATTAA
 66643  ATATAAAGAAGTTAATATTTATATTTTAATTATAAAATGTTAATACTTATNNNNNNACTT
 66703  ATTAATTAAATTATTAATTAATAATAATTTATGATTTATAAATAATAAATAAAGGAATAA
 66763  GTTTCAATTAATTAATATATTATATTTAATATTTTATATTTAATATTTAATATTTAATAT
 66823  TTTAAGTTCCGGGGCCCGGCCACGGGAGCCGGAACCCCGAAAGGAGTAGTATTAATTATG
 66883  GATAGTTAGGATGGATTTAATCCTTTTGTTATGTTATTAATTAATTAATTAATTTATATA
 66943  TATAAAATATTTTAATTTATTTTTATATAAATATATATATATATATATATTAATAATAGT
 67003  CCGGCCCGCCCCGTGGGGCGGACCCCAAAGGAGTAATATATATTATGTATAAACAATA
;     G-trnK(uuu) ==> start
 67061  GAGAATATTGTTTAATGGTAAAACAGTTGTCT!TTT!AAGCAACCCATGCTTGGTTCAAC
 67119  TCCAGCTATTCTCA
;     G-trnK(uuu) ==> end
 67133  TAATATTATATATATATATTCTCCTTTCTAAAAATAATAATAATTATATATAATAATAAT
 67193  ATAATTATATATATATATATTATAATAATAATAATAATAATAATAATAAAAAATAATAAT
 67253  TATTTTTATTAATAATATTAATATATTATAATTATTAATAAATATTAATAAAAATA
;     G-trnR(ucu) ==> start
 67309  GCTCTCTTAGCTTAATGGTTAAAGCATAATACT!TCT!AATATTAATATTCCATGTTCAA
 67367  ATCATGGAGAGAGTA
;     G-trnR(ucu) ==> end
 67382  ATTATATTATATTAATAGTCCCCCCCCCTTTTTTAATTTAATTAAAAAGTTTAATTTACT
 67442  ATTTAATAATAAATGAAATAATAATA
;     G-trnG(ucc) ==> start
 67468  ATAGATATAAGTTAATTGGTAAACTGGATGTCT!TCC!AAACATTGAATGCGAGTTCGAT
 67526  TCTCGCTATCTATA
;     G-trnG(ucc) ==> end
 67540  ATTAATATTAATATAAATTAATACCCTATAATTAATTAAATATAAAATTATATTAAAACT
 67600  TATATTATATTATATTATAATATTATATTATTATTATATAAAAATATAATAATAATAATA
 67660  TAAAATTTTATTTAATAATAATATTTTATATAATAAAATAATCNTANNNNNNNNNNNNAA
 67720  TATTAATAATAATTTATTATAATAATTCTTTAATATACTTATTTATTATTATTTTAATAA
 67780  ATAAATATAATTCTTATAAATCTATTATTATAAAATATATTATATTTTAATAAAATACAA
 67840  TATTATAANNATATATATATATATAAATATTTANATAAAAATNNNNNNNNNNNNNNNNNN
 67900  NNNNNNNNNNNNNNNNNNNNNNNNNNNNNNNNNNNNNNNNNNNNNNNNNNNNNNNNNNNN
 67960  NNNNNNNNNNNNNNNNNNNNNNNNNNNNNNNNNNNNNNNNNNNNNNNNNNNNNNNNNNNN
 68020  NNNNNNNNNNNNNNNNNNNNNNNNNNNNNNNNNNNNNNNNNNNNNNNNNTATTGNTTAAA
 68080  AAGTATATATAATATAATTAATATATTTCTTTTTATATAAATTATAAATATTATTTTATA
 68140  ATAAAAAAAGTATATATAATATTATATATTTAATAAATAATATAATAATAATATAAATAA
 68200  ATATATATATATTATTAATATATTAAATTTTATAATAATAATTATAATAATAGTAGTAGG
 68260  TATAAATTTTAATAAAGAGTTTTATTCCAATGGAGTAATAATAATAATAATAATAAAATA
 68320  AA
;     G-trnD(guc) ==> start
 68322  GGATCTGTAGCTTAATAGTAAAGTACCATTTT!GTC!ATAATGGAGGATGTCAGTGCAAA
 68380  TCTGATTAGATTCG
;     G-trnD(guc) ==> end
 68394  TATATTTATACTTAATATNAAAAAAATAAATAATAATCTTTTTTATTATTATATTTATTA
 68454  ATAATAAATTATTTTGTTATTATTATTAATTTATATTAATATTTTATATAAATTATTTAT
 68514  TTAATCTTTCATTATATATTTAATATATTATTAATATTAATTAATATTTTATAATAAATA
 68574  AATAAAATAAAATAAATATTTTAATATAATACTCCTTCGGGGTCCGGGCNNNNNNNNNNN
 68634  NNNNNNNNNNNNNNNNNNNNNNNNNNNNNNTTCGGGGTCCCCGCCGGGGCGGGGACTTAT
 68694  TTTTATATTTATTAATAATAATTAATTTTTATATAAATTTATTATTTCTTANAATATATT
 68754  TATTATTATTGTTTTTTAATAATCTTATATATAATATATAAAATATATATATATTATATA
 68814  TATATATAAATATAATATATATTATTATAAATATTTATAATCTTATTAATTAATTAGATT
 68874  ATATTATATTATATTAGATCATATTATATTATATTATATTATATTATATTAGTATTATTA
 68934  ATATTTTTATTTTTATTTTTTATTTAATAGTAAAAAATTATAATTTTATAATTTATTAAT
 68994  TATTATATAATTTCATTAATATATTTCTTCTTTTTATTTATTTATTTATTACTTATTAAT
 69054  AGTTCCGGGGCCCGGCCACGGGAGCCGGAACCCCGAAAGGAGAATAATATAAAAAATAAT
 69114  AATAATTTATTATAATTTATTTATTTATTTATTTATTTATTTATTTATTAATTTATTAAT
 69174  TTATTTATTATTATATTTTTTTTAATAAA
;     G-trnS(gcu) ==> start
 69203  GGAAAATTAACTATAGGTAAAGTGGATTATTT!GCT!AAGTAATTGAATTGTAAATTCTT
 69261  ATGAGTTCGAATCTCATATTTTCCG
;     G-trnS(gcu) ==> end
 69286  TAT
;     G-trnR(acg) ==> start
 69289  ATATCTTTAATTTAATGGTAAAATATTAGAAT!ACG!AATCTAATTATATAGGTTCAAAT
 69347  CCTATAAGATATT
;     G-trnR(acg) ==> end
 69360  ATATTATATTATATAATATTATATATTAATAAATATTATTAATTAATTTATTTATTTATT
 69420  TATTATTAAATAAAAATATTTAATAGTTCCGGGGCCCGGCCACGGGAGCCGGAACCCCGA
 69480  AAGGAGAATAATATAAAATATTATAATTATTTATATATTAATTATTAATTATTAATTATT
 69540  TATTATATAAAAAGTATATAATTTTGTATTTTAATATAGGGTTAATTAATTAATTATTAA
 69600  TTTTTTATAATAAGATAATAATATATTAAAAACTTATTATAAATTTATAAAATAATATTT
 69660  ATTTAATTTGATATTATTTTTAATCTTTCATTAATATATATTTTATTATAAGTAATAATA
 69720  TAGTTTAATTAAATTAATATAAATAAATTACATAAGAATAATATTATAATAATATTATAT
 69780  ATTATATAAAGAAATAATAATTTATATTTTTATTTTTTTTATAAATAATATAAATATAAA
 69840  TATAAT
;     G-trnA(ugc) ==> start
 69846  GGGGTTATAGTTAAATTTGGTAGAACGACTGCGT!TGC!ATGCATTTAATATGAGTTCAA
 69904  GTCTCATTAACTCCA
;     G-trnA(ugc) ==> end
 69919  ATAATTATATTATATAATATATATATTAATAAATTATATATATATATATATATATAAATA
 69979  TTAAATAAATATTATATTAATAAATAATATAAATTATCTAATCGAAGGAAATATTTATAA
 70039  TATAATATAAATATTTTAATAAATTAATAAATATTATATTAATAAATAATTAATAAATAT
 70099  ATAAATTATAATAAATTTTAATATTATTATATAAATTAATTAAATATAATAATTAATGAA
 70159  ATA
;     G-trnI(gau) ==> start
 70162  GAAACTATAATTCAATTGGTTAGAATAGTATTTT!GAT!AAGGTACAAATATAGGTTCAA
 70220  TCCCTGTTAGTTTCA
;     G-trnI(gau) ==> end
 70235  TATTATATATCATTAATATATAAAATATAAATATATATATTATAATAATAATAATAATAA
 70295  ATATAAATATAATTATATATATATATATATATAAATAAATAATTATTTAATTTATAATAA
 70355  ATATATATAGTTCCCGCGAAGCGGGAACCCCATAAGGAGTTTTATTATTAATTATATTTA
 70415  ATAAATATTAATTATTAATTTTATATTTATAAATAAANNNNNNNNNNNNNNNNNNNNNNN
 70475  NNNNNNNNNNNNNNNNNNNNNNNNNNNNNNNNNNNNNNNNNNNNNNNNNNNNNNNNNNNN
 70535  NNNNNNNNNNNNNNNAAATATTTTATTAAAAATATTATAATTAAATAATAATATAAATAA
 70595  TTTATAATATAATAATATATACTTATAAATAATATTTAAATCTTATTATTAATTTATAAA
 70655  TCATAAATTATTATTAATAAATATCTCTTTTAGATGAGTTAAATTAAACTTATATTTATA
 70715  TTATATATATATAGATATAAATCTTAAATAGAGTAAATATATTATAATAATTATATAAAT
 70775  ATATATATATTATATTAAGATAATAATATATATATATATTAATATATAA
;     G-trnY(gua)_2 ==> start
 70824  GGAGGGATTTTCAATGTTGGTAGTTGGAGTTGAGCT!GTA!AACTCAATGACTTAGGTCT
 70882  TCATAGGTTCAATTCCTATTCCCTTCA
;     G-trnY(gua)_2 ==> end
 70909  TAATTTATTATTAATTATATATTATTATAAATCCAATCCATTGAAATTAATATAATCCAA
 70969  TGAATAATTAATTTAATACATAATTTAATATATGAAATTATATATATATATACTTTATAA
 71029  AAAAAAAAATTATATAATAATTATATTAATATATTTATATATATAAATAAATAAATAAAT
 71089  AATAATAATTATAATTATAATTATAATTAATTAATTAATAAATAAATAATAATTTATATT
 71149  ATCTTTATAATATATATATATACTTTTATAAAAAAAAAATATAAATAATTCTAAAATGTA
 71209  TATTTCTCCTTTCGGGGTTCCGGCTCCCGTGGCCGGGCCCCGGAACTATTAATAAAANTA
 71269  ATAATAAAATAATTATTATCTGTATTTAATAAATTTAATTAAAGAGTTATATTTCTATAT
 71329  ATTTATATATTTATTTATTTATTCTCNNNNNNNNNNNNNNNNNNNNNNNNNNNNNNGGGT
 71389  TTTTATTTATTTAATTAATATATATTTATTATTTTATATAATAT
;     G-trnN(guu) ==> start
 71433  GTCCTTATAGCTTATCGGTTAAAGCATCTCACT!GTT!AATGAGAATAGATGGGTTCAAT
 71491  TCCTATTAAGGACG
;     G-trnN(guu) ==> end
 71505  ATAATAATATATATATATTTTAATTTATATATTATATATATATATATATTAAAGAAAATA
 71565  ATATAAAAANNNNNNNTTAATAATAATAATAAATAAATAATAATAAATAATTTNNNNNNN
 71625  NNNTATTATATTATATTTATTGATATATTTATTGATATTTATTAATTTAAGATTATTCAT
 71685  TAAATATATAATTATTAATAATTTAATATATTTTATAATTTTTATTATATTTTATATAAG
 71745  AAGAAACTATTTTATATATTATATATATATATATAATTNNNNNNNNNNNNNNNNNNNNNN
 71805  NNNNNNNNNNNNNNNNNNNNNNNNNNNNNNNNNNNNNNNNNNNNNNNNNNNNNNNNNNNN
 71865  NNNNNNNNNNNNNNNNNNNNNNNNNNNNNNNNNNNNNNNNNNNNNNNNNNNNNNNNNNNN
 71925  NNNNNNNNNNNNNNNNNNNNNNNNNNNNNNNNNNNNNNNNNNNNNNNNNNNNNNNNNNNN
 71985  NNNNNNNNNNNNNNNNNNNNNNNNNNNNNNNNNNNNNNNNNNNNNNNNNNNNNNNNNNNN
 72045  NNNNNNNNNNNNNNNNNNNNNNNNNNNNNNNNNNNNNNNNNNNNNNNNNNNNNNNNNNNN
 72105  NNNNNNNNNNNNNNNNNNNNNNNNNNNNNNNNNNNNNNGTATAAGATATCTTATTTATAT
 72165  TTATATATAATAAAGAATATTATTAAACTAACACCTATATTATATATATTATATTATATA
 72225  ATATTATATATATATGAATTACTAAGAATAAATTTATAATTAGATAATATTTATATTTAT
 72285  TTATTTATTTAATTAACAAATATATTAATATTTTTAATTAATTAATAATACCTTTATATA
 72345  TATATATATATATATATTAATTTTAATTATATAATTATCTTTTTTNTTAATAATCATAAA
 72405  TATATTATATATTTTATATAATAAGATTATAATTTTATAATTATTTTATTTTTTATTAAA
 72465  AATTATTATTATTATAATTATTATATTATAATTATAAATTATTAAAGAATATATTTATTA
 72525  ATATTTTAATAATTAATATCTTTTATTTATATTTATAAAATAAGGTGTAAATATTAATAA
 72585  TAAAGAGTAAATATTGTATTTATTATAATAATAATTATAATTAAGGA
;     G-trnM(cau)_1 ==> start
 72632  GCTTGTATAGTTTAATTGGTTAAAACATTTGTCT!CAT!AAATAAATAATGTAAGGTTCA
 72690  ATTCCTTCTACAAGTA
;     G-trnM(cau)_1 ==> end
 72706  ATAATGATTATAATATTTATATATATATTAATAATATTAATAAATAATTACTCCTCTTAG
 72766  CAGGATTCACATCTCCTTCGGCCGCNCTCCTTCGGGGTCCGCCCCGCGGGGGCGGGCCGG
 72826  ACTATTTTATTATTATTAAATAGATGTTCATTAAATAATTATAAATATAATTTATCTTTT
 72886  AAATATATATATATAATATAATATTTAAATATATATTATAAATAAATAAATAAATAATTA
 72946  ATTAATAAAAACATATAATGTATATTTATCTATAAAAAATATTAATTAAATTAATATATT
 73006  ATTACAGTTCCGGGGGCCGGCCACGGGAGCCGGAACCCCGAAGGAGATAAATAAATAAAT
 73066  AAATATAAATAATTCTTCTTCTTTAAAATTAAATAAAATAAAATAAAAANGGGGGCGGNN
 73126  NNNNNNNNNNNNNNNNNNNNNNNNNNNNNNNNNNNNNNNNNNNNNNNNNNNNNNNNNNNN
 73186  NNNNNNNNNNNNNNNNNNNNNNNNNNNNNNNNNNNNNNNNNNTAAAAAGTATAAATAAAA
 73246  ATTAATAATATATTATATATATATTATATTAATAATAATAATAATAATAATAATAATAAA
 73306  TAATAACTCCTTGCTTCATACCTTTATAAATAAGGTAATCACTAATATATTATAATAATA
 73366  AAAATTATATATATTATATATAATCTAAATATTATATATTTTAATAAATATTAATATATA
 73426  TGATATGAATATTATTAGTTTTTGGGAAGCGGGAATCCCGTAAGGAGTGAGGGACCCCTC
 73486  CCTAACAGGAGGAGGACCGAAGGAGTTTTATTTTTTTTTTTTTTTTAATAAAATATATAT
 73546  TTATATGATTAATAATATTATATATATTATTTATAAAAATAATATATAATTTTAATTATT
 73606  TTTAATAAAAAAAGGTGGGGTTGATAATATAATATAATATTTTTTATTTTAATTTATAAT
 73666  ATATAATAATAAATTATAAATAAATTTTAATTAAAAGTAGTATTAACATATTATAAATAG
 73726  ACAAAAGAGTCTAAAGGTTAAGATTTATTAAA
;     G-cox2 ==> start
 73758  ATGTTAGATTTATTAAGATTACAATTAACAACATTCATTATGAATGATGTACCAACACCT
 73818  TATGCATGTTATTTTCAGGATTCAGCAACACCAAATCAAGAAGGTATTTTAGAATTACAT
 73878  GATAATATTATGTTTTATTTATTAGTTATTTTAGGTTTAGTATCTTGAATGTTATATACA
 73938  ATTGTTATAACATATTCAAAAAATCCTATTGCATATAAATATATTAAACATGGACAAACT
 73998  ATTGAAGTTATTTGAACAATTTTTCCAGCTGTAATTTTATTAATTATTGCTTTTCCTTCA
 74058  TTTATTTTATTATATTTATGTGATGAAGTTATTTCACCAGCTATAACTATTAAAGCTATT
 74118  GGATATCAATGATATTGAAAATATGAATATTCAGATTTTATTAATGATAGTGGTGAAACT
 74178  GTTGAATTTGAATCATATGTTATTCCTGATGAATTATTAGAAGAAGGTCAATTAAGATTA
 74238  TTAGATACTGATACTTCTATAGTTGTACCTGTAGATACACATATTAGATTCGTTGTAACA
 74298  GCTGCTGATGTTATTCATGATTTTGCTATTCCAAGTTTAGGTATTAAAGTTGATGCTACT
 74358  CCTGGTAGATTAAATCAAGTTTCTGCTTTAATTCAAAGAGAAGGTGTCTTCTATGGGGCA
 74418  TGTTCTGAGTTGTGTGGGACAGGTCATGCAAATATGCCAATTAAGATCGAAGCAGTATCA
 74478  TTACCTAAATT
;     G-orf391 ==> start /note=LAGLIDADG ;; evalue:3e-31
 74489  TTTGGAATGATTAAATGAACAATAA
;     G-cox2 ==> end
 74514  TTAATATTTACTTATTATTAATATTTTTAATTAATANNNATAATAATAATAATAATAATT
 74574  ATAATAATATTCTTAAATATAATAAAGATATAGATTTATATTCTATTCAATCACCTTATA
 74634  TTAAAAATATAAATATTATTAAAAGAGGTTATCATACTTCTTTAAATAATAAATTAATTA
 74694  TTGTTCAAAAAGATAATAAAAATAATAATAAGAATAATTTAGAAATAGATAATTTTTATA
 74754  AATGATTAGTAGGATTTACAGATGGAGATGGTAGTTTTTATATTAAATTAAATGATAAAA
 74814  AATATTTAAGATTTTTTTATGGTTTTAGAATACATATTGATGATAAAGCATGTTTAGAAA
 74874  AGATTAGAAATATATTAAATATACCTTCTAATTTTGAAGAACTACTTAAAACAATTATAT
 74934  TAGTAAATTCACAAAAGAAATGGTTATATTCTAATATTGTAACTATTTTTGATAAGTATC
 74994  CTTGTTTAACAATTAAATATTATAGTTANTATAAATGAAAAATAGCTATAATTAATAATT
 75054  TAAATGGTATATCTTATAATAATAAAGATTTATTAAATATTAAAAATACAATTAATAATT
 75114  ATGAAGTTATACCTAATTTAAAAATTCCATATGATAAAATAAATGATTATTGAATTTTAG
 75174  GTTTTATTGAAGCTGAAGGTTCATTTGATCTATCTCCAAAACGTAATATTTGTGGTTTTA
 75234  ATGTTTCACAACATAAACGTAGTATTAATACATTAAAAGCTATTAAATCTTATGTATTAA
 75294  ATAATTGAAAACCAATTGATAATACACCATTATTAATTAAAAATAAATTATTAAAAGATT
 75354  GAGATTCATCTATTAAATTAACTAAACCTGATAAAAATGGAGTTATTAAATTAGAATTTA
 75414  ATAGAATAGATTTTTTATATTATGTTATTTTACCTAAATTATATTCATTAAAATGATATA
 75474  GTCGTAAAGAAATTGATTTCCAATTATGAAAAACACTTATAGAAATCTATATAAAAGGTT
 75534  TACATAATACACTTAAAGGTTCTAATTTATTAAAATTAATTAATAATAATATTAATAAAA
 75594  AAAGATATTATTCTAATTATAATATTTCTCCTTTCGGGGTTCCGGCTCCCGTGGCCGGGC
 75654  CCCGGAACTAA
;     G-orf391 ==> end
 75665  AAATATTATTGATGATGTATTAAATATAAATCTTATCTATAATTATAAATTACCATATCG
 75725  TATAAATAGTGATATTCAACGTTTAAATTCTATAAATAATAATAATACTAAATTTATTAA
 75785  TGTTGGAGTATTTGTTTATGATTTAAATAATACATTAATTATAACATTTACTGGTTATAG
 75845  ACCAGCAGCTCTTTACTTTAATTGTTCTCCTTTTCGGGGTCCCGACTGGGGCCGGGACTA
 75905  AACATGAAATTGCTAAATATATTAAAAATGGTAATGTATTTATAAATAAATATATTTTAA
 75965  AAAATATTTTTTTAGATTAATTATTATTTTTACTTCTTCTTAAAATTAAAAAAGGAGACT
 76025  TTTTTATATTTATATAAAATATATATAAATTATTCTTTTATTATAAATATATAAAATTAT
 76085  TTTCTTTTAATTATTTTTATAATTAATTAATTCTTCATGGCTATAGCCATAACTTTTAAT
 76145  AATATTCTTTTATTCTTTATTATTATATATATATATATTTATTATTTATTATTATAGAAT
 76205  TTATATTTATAAAAATATTAATATTTTATTTAAAATAAATAATGATTAATTTATAAAATA
 76265  TATATTAATTAAGTTTCGGGCCCCGGCTATGGGAGCCGGAACCCCCGTAAGGAGTTATTA
 76325  TATTTATAATTAAATCTTTAAATAATATATCTTAAATTATTATATTGATATTAATATTAT
 76385  ATTGATATTAATATTAAATATATATTTAATATTTAGCTTATTATTTTATAAAATTATATT
 76445  TATATATTATAATATAATTAAATATATTATAAATTTAATAATTTAATAAAAATATTCTTT
 76505  TTATAATTATTATAATAATTAAATAAATAATAATAATAAGAATAATTAATGTATAANTTT
 76565  TTTATAAATATTATATATTTTTATATTAATAGTTCCGGGGCCCGGCCACGGGAGCCGGAA
 76625  CCCCGAAAGGAGAAATATTAATAAAATAAAATAAAATTATAATATAATTAAATTATAAGA
 76685  ATTATATTTACTCCTTTTATAATTTATATTTATAATATAATATAATATAAAATAAATATA
 76745  ATATAATATAAAATAAATATAATGTAATAGGTATTCACTCCTCTTTGGGGTTCCGGTCCC
 76805  CCATACGGATACGGATACGGATACGAATACGGNGGGGGANNNNNNNNNGGGGGACCGTCC
 76865  CTCAGAACTTAATATTATATCTTAAATAATTAATATAAATATAATATATTATTTAATAAT
 76925  AATAATAAATAAATAAATAAATAAATAAATAAATTAAATAAATAATAATATTATTATAAT
 76985  TACTTTTTAATAAATAATATTAATATAATATTATATTAGTATTATAAATAGACTTTTTAT
 77045  TATTTTATATATAATATAGTCCGGCCCGCCCCCGCGGGGCGGACCCCGAAGGAGTAATAT
 77105  ATTATATAATTATTATTTTTAATTATAAATAAAATATAATTATTATTTATTATATAATTT
 77165  ATATAAATATANNNNNNNNNNNNNNNNNNNNNNNNATNTAAATATAAATATAATAATTAA
 77225  TAATATTAAAGTTTTATATATATTAATATATTATAAAAGGTTNNTATATATATATAATAA
 77285  GATAAGTAATAAATTAATTAATTAATAATATAAAAATATATATTATATATTATGTTTTAT
 77345  TTATATATATATATATATTATGTATTATTATATAAATATATATATATATTATATTATAAG
 77405  TAATAATAAGTATTATATTATATATA
;     G-trnF(gaa)_1 ==> start
 77431  GCTTTTATAGCTTAGTGGTAAAGCGATAAATT!GAA!GATTTATTTACATGTAGTTCGAT
 77489  TCTCATTAAGGGCA
;     G-trnF(gaa)_1 ==> end
 77503  ATAATAATAATATATTAATTAATAATTAATTTATAATAAATATATTATAATAATTAATAT
 77563  ATATATATATAATATATTTAATACAAAGAAAATATATATTATATCTCNNNNTTATTTATT
 77623  TATTAATATTTTAATAAATATAATATTATAAAAAAAAGTTTATATATTTAGTTCCGGGGC
 77683  CCGGCCACGGGAGCCGGAACCCCGGAAGGAGNNNNNNNNNNNNAAATATAAATATAATAT
 77743  AAGTTTGGTATTCATTTAATTATATTATTTAATTAAAAATATTCTAAATAAGAATAAATA
 77803  TCAATAAAGGAGTTATAAATATATATATATATTAATATATATATAAAAATATATATTATT
 77863  ATTAGTTCCCGCTTCGCGGNNNNNNNNNNNNNNNNNNNNNNNNNNNNNNNNNNNNNNNNN
 77923  NNNNNNNNNNNNNNNTTTTATTATAATAAAATTTATATATATTTAATATATAATTATAAA
 77983  AATATTATATAATAAATAATAAATAATTATTAATAATAAATAAATATAATAATAATATTA
 78043  TAATAAATTTATAAATGATTATAATAAATTTATATTAATTTTTTATTT
;     G-trnT(uuag) <== end
 78091  TGTAAATACTAAGATTTGAACTTAGATAATATGCAC!CTAA!AAACATACATTTTACCAT
 78149  TAAATTATATTTAC
;     G-trnT(uuag) <== start
 78163  TTTATTAATTATATAAAATTTATTAAATATATAATATATTAATTATATAAAAATTATTAA
 78223  ATAAATATATAATATATTATATATAATTTATAATATAAATATTATAAATATTATTATATA
 78283  TATAATATAATATACTACTTATAAAAATATATATATATATATAAATATATATATAAATAA
 78343  ATATTTTATATATTAAATTAAATAATTATTAATAAATTTAATTATAAAGTATAATTTTCA
 78403  ATAGAAATAACCATAAGGTTATAATAATTATATGAATTATTATAATTATATATATATAAA
 78463  TAAATAAAATAATAATTATAATAATTAATAAGTGTTTTAGATAGATATCCATGGAGTATA
 78523  TATTTTATAA
;     G-trnV(uac) ==> start
 78533  AGGAGATTAGCTTAATTGGTATAGCATTCGTTT!TAC!ACACGAAAGATTATAGGTTCGA
 78591  ACCCTATATTTCCTA
;     G-trnV(uac) ==> end
 78606  AATCTAGATATAATATTATATCTATCTTAATATAATAATATTTATTTATTAAATAAAAAA
 78666  AAAATAAATAATATTAATTAATATAAGATTCTTTTTTAATTATAATAATAAATAAATAAA
 78726  AAGAAGATATTATCAATGATTTATATTAATAATAAATATAAATAATAAAAAATATATATA
 78786  ATATAATATAATAAATATATTACCTTTAATATTAATAAATTAATAATAATAATAATAATA
 78846  ANNNNNNNNNNNNNNNNNNNNNNNNNNNNNNNNNNNNNNNNNNNNNNNNNNNNNNNNNNN
 78906  NNNNNNNNNNNNNNNNNNNGAAGGAGATATTAATTCGATTATATTATTTATTTAATTGTA
 78966  TTTAATTTAAATATATAAATTAATATATATATATTTAATTATATATAAATTTATTTTATA
 79026  ATTTTATAAATAATATATTATTATAAATATTTAATATAATTTATATTTTTATTAAATAAA
 79086  AGATTTATTAAATTAATATTATTATTTAATTTTATTATATAGTTTTGGGGATAATATTTT
 79146  ATTAATATTTTTTTTTTTTATTTATTTAATTATATTATATATATAATATATATATAACAA
 79206  TAAATTT
;     G-cox3 ==> start ;; mfannot: alternative ATG start pos 79195
 79213  ATGACACATTTAGAAAGAAGTAGACATCAACAACATCCATTTCATATGGTTATGCCTTCA
 79273  CCATGACCAATTGTAGTATCATTTGCATTATTATCATTAGCATTATCACTAGCATTAACA
 79333  ATGCATGGTTATATTGGTAATATGAATATGGTATATTTAGCATTATTTGTATTATTAACA
 79393  AGTTCTATTTTATGATTTAGAGATATTGTAGCTGAAGCTACATATTTAGGTGATCATACT
 79453  ATAGCAGTAAGAAAAGGTATTAATTTAGGTTTCTTAATGTTTGTATTATCTGAAGTATTA
 79513  ATCTTTGCTGGTTTATTCTGAGCTTATTTCCATTCAGCTATGAGTCCTGATGTACTATTA
 79573  GGTGCATGTTGACCACCTGTAGGTATTGAAGCTGTACAACCTACCGAATTACCTTTATTA
 79633  AATACTATTATCTTATTATCTTCTGGTGCTACTGTAACTTATAGTCATCATGCCTTAATC
 79693  GCAGGTAATAGAAATAAAGCCTTATCAGGTTTATTAATTACATTCTGATTAATTGTTATC
 79753  TTTGTTACTTGTCAATATATTGAATATACTAATGCTGCATTCACTATCTCTGATGGTGTT
 79813  TATGGTTCAGTATTCTATGCTGGTACAGGATTACATTTCTTACATATGGTAATGTTAGCA
 79873  GCTATGTTAGGTGTTAATTATTGAAGAATGAGAAATTATCATTTAACAGCTGGACACCAT
 79933  GTTGGATATGAAACAACTATTATTTATCTACATGTTTTAGATGTTATCTGATTATTTTTA
 79993  TACGTACTATTTTATTGATGAGGTGTTTAA
;     G-cox3 ==> end
 80023  TACTAAAAAATTATATATCTAAATGATTAATATATATATTATTAATAATTAACAATAATT
 80083  AATATATTATAATTTATATATATATATTTTATATTATTATAATAATATTCTTACAAATAT
 80143  AATTATTATATATTATTCCTTCAAAACTCCTAACGGGGTTCCCGCGAAGCGGGAACTAAT
 80203  AATAATATAATCATTATACTCTTTTTTCATTTACCTTTTATAAAGATAATTAATAAATTT
 80263  ATTTAATATTTATANAAAAAAAAATATAATATNNNNNTAATATAATATAATAATGTAATT
 80323  ATTTATATTTTTATATTCCTTCGAGGTCACCGCCTCACCTCCAGCGGGACTTTTTTAATA
 80383  TGATATAATATAATATAAATATTATTAATTTAACTAATATATAAATTCATATATATATAT
 80443  ATATTATTAATATTATTTTATAAAAAATATTTTTTATTTGATTATTATTAAATATTATAT
 80503  AGTTCCGGGGCCCGGCCACGGGAGCCGGAACCCCGAAAGGAGAAATATTAATATATTATA
 80563  AATATACTATTTATATAATTATTTTTTGAAGTGAGCACCTATTTTATATATATTTTATAT
 80623  ATATTTTATTATATTTTATTAAAAATAGGTGTGAACCTCCATGAGAGAGGAATGAATACC
 80683  TATTTTATAAAGTATATTTTATATTCTATATATTATAAATATGAACCAAAAAAAGGAGTT
 80743  TAAAATTTAATTAAATTTAATTAATTGAATTTCTTTATTATTATTATCATAATTATTAAA
 80803  CCCTTTATTAATATAATAATATATTATTTATTATCAGAATTCCTACCCTTTTTATAATTT
 80863  ATATCTTTAATAATATAATTAAATATAAAATGTTTATTAAATATTATATAAAAAAAAAAA
 80923  TAAGAGTATATATATATATATAAATGATAAATAACAAGGAATTCACACTTATATAAATTT
 80983  AAATATAAAGTCCCAAAAGAAGTATTCATTAAATAAATTATCATTAATTAATTATAATAA
 81043  ACTTATTTAATATTATTAAAGATTAATTTATAATAATAATTATTATTATTATTATTAATA
 81103  AAAATAAAATATATAAATAATTAAATAGTTCATATATTCAAAAGAATTAGAATTAAACTT
 81163  TAATAAGTGTATTTAATATATAGAATATTAATAGAATATTTATTCTATTTATATATATAT
 81223  TTATATATATATATATTAAATAATATTATTTATATTATATTTTATATATATATTATTAAT
 81283  ATAAAAAGTATATTATATGTATTATATATATTATATATTATATATTTAATAATATATTAC
 81343  TCCTTTGNNNNGGGTCCGCCCCACGGGGCGGGCCGGACTATTATAATTAATAATTTTATA
 81403  AAGTTCCGGGGCCCGGCCACGGGAGCCGGAACCCCGAAAGGAGAATAAATAATTATATAT
 81463  CTTCTTCTTAATTAAATTANNNNNNNNNATCTTTAATTAAATTAAATTAAATTAAAAAGG
 81523  GGTTCGGTCCCCCTCCCTTANGGGAGGGGGTCCCTCACTCATTCAAACTATAATTTAATA
 81583  TATTATGATATTATTTATAATTTATAATATAATGTATAATATTATATTATAAATATTATA
 81643  TAAAAATAAAATGATATATATAATAATAATAATAATAATAATAAAAAAATAGAATAGAAT
 81703  AATTTTTATTATTTTAGTATATATAAGAATTTAATAAGTTATATTATTGCGGACACCGTT
 81763  ACGCGGAGTGGGGACTATTATATTTTACCTATATATATTAATATTATTATAATTTCCTTC
 81823  TTTAAAAGAAAAAAGGAATTCGAGAACTTATTATTATATTAATATATTAATAATAAATAA
 81883  TAATAAATAATAAAAAAGTAAATAATTATAAATTATATAAAAATATAATTTTATTATTAA
 81943  GAAAGGAGTTTAAATATAAAATATAATATTATCATTAAGTTCTAATAAAGATATATAATG
 82003  AAGATCTATTAGAACCTAAAAAGAATATTAATATATCTATTATAAAATAATAATAATAAA
 82063  TATAAATATAAAAATAAATTGTAATATTTATAAATAATAAAAAAAAAAAAATAAGGAATA
 82123  TATTAATTATTAATAATAAATAAATTATATTAAAATATAATATTATTATTAAATTAAAGA
 82183  ATTATATTAAATATATTTATTAAAATTTTATAAATAAGTTAATATTTTATTAAATAATAT
 82243  TTATAAATAATAAAAAAAAATAAGTATATAATTATTAATATATTAATTTATTATGTTATA
 82303  TATTTATATATTTCAAATATATAAGTAATAGGGGGAGGGGGTGGGTGATAATAACCAGAA
 82363  TATTAAATAAATACAGAGCACACATTTGTTAATATTTAATAATATAATCAATAAATATAT
 82423  TATAATAATATAATATAATTAATAATAAATATAAAGTATAAACAATATAATAAATTATAT
 82483  AAAATAAATATAAATTAAAAATAAAAACTAAATAATTAATATAATAAATGATAAACAAGA
 82543  AGATATCCGGGTCCCAATGATAATTATTATTGAAAATAATAATTGGGACCCCCACAATAG
 82603  AATAAAAAATAAAAAGAATTAATAATATATAAATAATATNAAATATATTATATATATATA
 82663  TAATATATATATATATAAAATAAAATAAATTATATAATATAATATATATATATATAATAA
 82723  TAAATTATATATATATATATAAAATANNNNNNNNNNNNNNNNNNNNNNNNNNNNNNNNNN
 82783  NNNNNNNNNNNNNNNNNNNNNNNNNNNNNNNNNNNNNNNNNNNNNNNNNNNNNNNNNNNN
 82843  NNNNNNNNNNNNNNNNNNNNNNNNNNNNNNNNNNNNNNNNNNNNNNNNNNNNNNNNNNNN
 82903  NNNNNNNNNNNNNNNNNNNNNNNNNNNNNNNNNNNNNNNNNNNNNNNNNNNNNNNNNNNN
 82963  NNNNNNNNNNNNNNNNNNNNNNNNNNNNNNNNNNNNNNNNNNNNNNNNNNNNNNNNNNNN
 83023  NNNNNNNNNNNNNNNNNNNNNNNNNNNNNNNNNNNNNNNNNNNNNNNNNNNNNNNNNNNN
 83083  NNNNNNNNNNNNNNNNNNNNNNNNNNNNNNNNNNNNNNNNNNNNNNNNNNNNNNNNNNNN
 83143  NNNNNNNNNNNNNNNNNNNNNNNNNNNNNNNNNNNNNNNNNNNNNNNNNNNNNNNNNNNN
 83203  NNNNNNNNNNNNNNNNNNNNNNNNNNNNNNNNNNNNNNNNNNNNNNNNNNNNNNNNNNNN
 83263  NNNNNNNNNNNNNNNNNNNNNNNNNNNNNNNNNNNNNNNNNNNNNNNNNNNNNNNNNNNN
 83323  NNNNNNNNNNNNNNNNNNNNNNNNNNNNNNNNNNNNNNNNNNNNNNNNNNNNNNNNNNNN
 83383  NNNNNNNNNNNNNNNNNNNNNNNNNNNNNNNNNNNNNNNNNNNNNNNNNNNNNNNNNNNT
 83443  ATAATTATATATAAATAAAAGTTTATTAAAATTTATAATAATAATATAAAAAAGTATATA
 83503  ATAAATTTATTATAAATAAATAAATATTTAGTAATAATATTTAATAAAATTATAAATATT
 83563  ATAAATAAAATATTAATAATAAATAATAAATATATAATATAATATAATATAATAAATTAA
 83623  TAACAATAAGATATCCGGGTCCCCTAAATAATTATTATATAAAATAATAATTGGGACCCA
 83683  TACATATAAATATAAAATATTTTAATATTTATATATAAATAATAATAATATATATTTATA
 83743  TTATATTATAATATAACCCTTTCCAATTAATATTAATATTAATATTAATTACTTCCTTAA
 83803  AAAAATAATAATTAATTAATTGATTTTTATATTAATATAAAAAAGTTAATATATATATTT
 83863  ATATATAAATAATATAAATTAATATAAAGATAATAAGTCCCCGCTTTCAGCGCAGTGAGG
 83923  GACCCCCTCCCGTAAATATACGGGAGGGGAGACCGAACCCCAAAGGAATAATAAATAATA
 83983  GTATGTATTTAAATAAATATTTAATATACTATTTTTTTTTATTATTTTTATAATATATTT
 84043  ATAATAATATATTTAATTATAATTTATAAAAAAGAGATATAATATTTTATTATATATAAT
 84103  ATTAATATAATACAAATTAACATTATTTAATTATTATTAATAATATTTAACTTTATTATT
 84163  ATCTTCTACGGTTGGACTCCTTCGGGGNNNG
;     G-trnF(gaa)_2 <== end
 84194  GGGTCCGCGCCCNNNNNNNNNNNNNNNNNNTATTGGACTCC!TTC!GGGGTCCGCGCCCC
 84252  CCGCGGGGGGGGGCGGACC
;     G-trnF(gaa)_2 <== start
 84271  GGACTATTATTACTATTTATTTATTAATAATAAATAATAAATTATAAAGTCACTGAAAGA
 84331  GTGAGGAATTTTCCTTTTCCCAAGGGAAAACCCCAAAGGATAATATAAATATTATAAAAT
 84391  TTTTATTAAATAATATAAAATTCAATAAAATAATTNNTTTTAATTAATTAATTAATTAAT
 84451  ATAAAAATAAATATTTTTANNNNNNATTAATATTAATAGTTCCGGGGCCCGGCCACGGGA
 84511  GCCGGAACCCCGGAAGGAGAAATATAAATATAATAGTATAGTATATAGGAAGTTAATAAT
 84571  AATATAAATATTATATAATATATATATGTATATATATTATATTATATAATTAATTTTCTC
 84631  CTTTTGTATTTACATCTTAATAAAATATAAAATATAAAATGTTATTAACAATAAAAATTA
 84691  TTAATCTTTATAATATTAATAATAGTAAATTTATTTATATATCTCCTTTAGGATGGACTC
 84751  CTTCGGCCGGACTCCTTCGGGGTCCGCCCCGCGGGGGCGGGCCGGACTATTTTTATTTTT
 84811  TTTTTAAAAAATATTAAATATTATAAATATATTATAAATATATTATAAATATGTTATAAA
 84871  TATATTATAAATAGAATATAATATAATATTATATATTATAATGATAAAGATTATATATAT
 84931  TTTCTTTTTTTTTTTATTTATTATTTTTAATAAGTAAAAATTATATTATATATATATATA
 84991  TATTAGATTTTATAAGTAATATAATATAAGTATTAATATATAAA
;     G-trnM(cau)_2 ==> start
 85035  TGCAATATGATGTAATTGGTTAACATTTTAGGGT!CAT!GACCTAATTATATACGTTCAA
 85093  ATCGTATTATTGCTA
;     G-trnM(cau)_2 ==> end
 85108  ATAAATTAATATATAATATTTATAAAAAAGTATAATAAAATATATTATAAGAAGAATATA
 85168  TTATATAATAATTATATTAATAATATTAATAAATAATATATAAATAATTATAAAAAAGTA
 85228  TATAATATTAATCAATTAATTAATTAATAAATATAAATAATATATTAATTTTTAATTAAT
 85288  TTGAATAAGATATTTATATTATTAATAGGAAAGTCATAAATATATAAATTATATTATATA
 85348  ATTAATATAATAATAAAATAAATTATATATTTTATTTATAATATTATTTCTTTATAAGAT
 85408  AAAATATTATCTGATGAATAATTAGATTGAATAATATTTATAAAGAAATATATATAAAAA
 85468  GTCATTATATAAATTTAATTATAATTTAAATAAATTTTATATAAATTAATATAATATTAA
 85528  TAAAGTAATTAGTATAAATAAATAATATGAAAATAAAACTTAATAAATATATAAATATAG
 85588  TCCATAA
