# Supplementary material for: Global Characterization of Fungal Mitogenomes: New Insights on Genomic Diversity and Dynamism of Coding Genes and Accessory Elements
Source: Front Microbiol. 2021 Dec 1;12:787283. doi: 10.3389/fmicb.2021.787283 (PMC8672057; doi:10.3389/fmicb.2021.787283)
Supplement: Supplementary File 1 — de novo annotation files of the 685 mitogenomes investigated in this study. Annotation was performed with the Mfannot program. [file Data_Sheet_1.ZIP › Supplementary_FileS1/NC_012620.1_Candida_castellii_mitochondrion_complete_genome_mitogenome_g3.mfres]

;; Masterfile modified automatically by mfannot version 1.35
;; on Sun Dec 27 02:28:33 2020 by user pfonseca on host LGCM-PROC
;;    - Gene Totals: 37
;;    - List of genes added:
;;      atp6                 atp8                 atp9                
;;      cob (1 introns)      cox1 (3 introns)     cox2                
;;      cox3                 orf271               orf335              
;;      orf422               orf745               rnl                 
;;      rnpB                 rns                  rps3                
;;      trnA(ugc)            trnC(gca)            trnD(guc)           
;;      trnE(uuc)            trnF(gaa)            trnG(ucc)           
;;      trnH(gug)            trnI(gau)            trnK(uuu)           
;;      trnL(uaa)            trnM(cau)            trnN(guu)           
;;      trnP(ugg)            trnQ(uug)            trnR(ucu)           
;;      trnS(gcu)            trnS(uga)            trnT(ugu)           
;;      trnT(uuag)           trnV(uac)            trnW(uca)           
;;      trnY(gua)           
;;
;; end mfannot
;;


>NC_012620.1 Candida castellii mitochondrion complete genome gc=3
;     G-trnM(cau)_1 ==> start
     1  GCTTGTATAGTTTAAAGGTTAAAACATTTGTCT!CAT!AAATAAATAATGAAAGGTTCAA
    59  GTCCATCTACAAGTA
;     G-trnM(cau)_1 ==> end
    74  TATTAATTATATATTTACTTAATATTATATAATAATTATATAATTATTATATAATTATTA
   134  TATATATAATATATTAAAATATATACATTATATTATATTATATATACATTATATTATATA
   194  AATTATATACATTATAATATATACATTAATATATATACATTTTAGATATATATTATATTA
   254  AATATTAAATATATATATATTTATATATTAATATTCTTAATATTCTTAATATATTATATA
   314  CCCGGGGCCAATGGCCCCGGGTATATATTTTATAAATACTTTTATATTTTATATTATTTA
   374  AATTATTCTTTAAATATTATTAATATTATCTATATTATATTAATAATATAATATTAATAT
   434  TATTTATAATTAATATTTTATATAATTAATATTATTTATAATTAATATAATATTACTATA
   494  ATTTATAATTAATATATTATTACTAATATTTATAATTAATATAATTAATATTATTAATAA
   554  TTAATATATTATTACTAATATTTATAATTAATATAATTAATATAATTTATATTATTTATA
   614  ATTAATACCCGGCGAGGCTTAGCCTCGCCGGGTATATTATTTATATTATTTATATTATTT
   674  ATATTTTATATTTTATATAAATTATACTTTATATAAAGTATATATATAATAATATTTATA
   734  TATTAATAATATATATATTATTAATATATTATATTAAATTATATATTATATATTATAATA
   794  TTATATATTATATTAAATAATATATTATATATTATATTAAATATTATAAAATTATATATA
   854  TATATTATATAATAATATTTTACACTATATTTATAGAAATTTTAGTCTTATATATTTTAT
   914  TTATAATTATAATATTAATTATATTACAATAATTATTATTATTATTAAAATAATTATTAT
   974  TATTGTATTTAAAGAATATACCCGGCGAAGCATAGCTTCGCCGGGTATTAGTATTAAGAC
  1034  TTATATTATTAAATAATATTTATATATTATTATTAACTATAATTATTATATAATTATTAA
  1094  ATTATATTTATATATTATTATTAACTATTATTTATATATTATTATTATATAATAATATAT
  1154  TTATAAATTAGATTATTATTATTTATAAATATTATTAATTTATTATTATTATTATTATTA
  1214  TTATTAATATTAATAATATTTATATAAATATTATATATATATTAGTTATATATATAATCT
  1274  ATACCCGGTTCCACTATAGGAACCGGGTACTTATATTATTATTATTATTATTATTATTAT
  1334  TATAATATTTAATCTATATATATTTATAATAAAAATTTTATATATATACCCGGTGCCCTA
  1394  GGGCACCGGGTATATTATATTAATAATATATATATTATATTATATTAATAATATATTAAT
  1454  AATATATTAATAATATATTATATTAATAATATATT
;     G-trnC(gca) <== end
  1489  AGGAGATGAAGAGAATCGAACTCTTAATAAATAGATT!TGC!AATCTAATAGTTTAACCA
  1547  TTAAACAACATCTCC
;     G-trnC(gca) <== start
  1562  TCTTATTTATATTTATATTTATATTTATAAAATATTAATATTATTTATAATATTAATATT
  1622  TATAATATTTATTAATATTAATATTTATATTTATAATATTTATTATATAAATATTTATAT
  1682  TTATTATATTTATATTAATTATAAAATATTATTTTAATATATTATATATATACCGGGTAC
  1742  CTTAGGGTACCCGGTATTATTAATAGAGATTATTATTATTATTCTTATAATAATTATTTA
  1802  TATTTATTAATTATAAATATATTAATAGATATATTATTAATTATATATAATTTATATATA
  1862  TAGTTAATTATAATATTAATATTATAATTAATTATAAATTATATATTTTAATTATATATT
  1922  AATTATTAATATAGTAATATTAATAATTAATTATAAATATATATATATTATATAGATTTA
  1982  CTATGTATCCGGCGAAGCAATGCTTCGCCGGATATAATAATATTTAATATAATTAATACA
  2042  TATTATTATAATTATTAATAATATTATTAAAATAATTAAAATAATTATTATTATTAATTT
  2102  TAATTATTATAATATTTCTTATATTAATTTATATTATTTATATTATTTATAATATATATT
  2162  ATATATATATATTATATATATTTAATAATATATATTTAATATTAATATATTATATATTTT
  2222  ATATATAGATTATTTAATATAAATATATTATATATTTATATATATTATTAATATATTATA
  2282  AAATTATTAATAATAAATTAATAAGGATACCCGCCTACTGCTAATAGCAGTAGGCGGGTA
  2342  TTAGTTTATAATATTATATATTTTATAATTTTATTAATTTAATTATAATTTATAATTATT
  2402  AATATTATATATTATATAATTAATATATTAATAATATAATTAAATTAATAATTATATTAT
  2462  TATAACTTTATTAATATATTAAATCTAAATATTTATAATTAATATATTATATTATTAAGA
  2522  ATATACTCTTTCCCCCATCCCCCGGGTACAAAGGACCCGGGGGGGGGGGTGGTTATTAAT
  2582  TATTATTTATATTAATTTAATTAAATATAATTATTATTATTATAATTATTATAATTATTA
  2642  TTATTATATTATTTAAATTAATATTATATATTAATTTATTAAAAATATTATTAAATATAT
  2702  TTATAATAATTTACTATAACCCGGCGATCATAGATCGCCGGGTTATAAGACATTAAATAT
  2762  AAATATTAAGATATAAATATTTATAATATATATTATATTATATTATATATAATATTATTA
  2822  TATATTATATTATATTAATAATTATTATATATTAATTATTATTATTATTATTATAATAAT
  2882  TATTAAATATTCTATTGTATTCTATTATATTATATATATAAATTAAATATATTATATTAA
  2942  ATATATTATATTTAATATATTTATATATTTATTAATAAACTATTATCCGGGAATTATCTA
  3002  TAGATAATTCCCGGATATATAGATATAAATATAGATTTATTATAATTATTATTATATATA
  3062  TTTATATAATTATTTATATTATATTTATTATTATAAATTTAATAATTAGTATTATTTATA
  3122  ATTAATTATATATATTCATTATTATTATTATTATTAATAATATTATTATTAATATATTAT
  3182  TATTTATAATTAATTAAATATTATTATTATTATTATAATTAATATATTATAATTAATATA
  3242  ATATTATTATTATAATTTAATTAATATTATGATTATAATATTATACTCCGTATACTTTGA
  3302  GTATATATGAAATATATATTATATATAAAATATAAAATATTTATAATATAATAATATAAT
  3362  AATATACATAATACCCCGGGGCCAAAGGCCCCGGGTATTGTTTATAAATACATATAAAAT
  3422  ATAAATATATATAAAATATAATTTAATATAATTAAATATAATTAAAATAATATAAAATAT
  3482  ATATTATATATTTTAATAAAATATAAATAATATAAATTATTATAAATTATTATAATATAA
  3542  TATAAATAATATACCCGGCGAGGCTTAGCCTCGCCGGGTATTAATTATAAATTATTATTA
  3602  AATATAAAATATTATAATAAGAATATAAATTATTTAATTAAAATATATACATTATATTAT
  3662  TTAATATTGTTATATATATTATTAT
;     G-trnT(ugu) <== end
  3687  TGTTATATTAGAGAGTTGAACTCTAAACCTTTCGATT!ACA!AAACGAATGCTCTACCAA
  3745  TTGAGCTAATATAAC
;     G-trnT(ugu) <== start
  3760  TATTAATTTATATTAATAATATTAAAATAAATTAATTATTATTAATAATTATTAACTATA
  3820  ATTATTATTATTAATAACTATAATTATTATTATTAACTATAATTATTATTAATTATTAAA
  3880  TATAATTAACTATAATTAATTCTTATTATTATTATTAACTATAATCCCGACTAGCCTATA
  3940  AGGCTAGTCGGGATTAATAATTATTATAATAGATAATAAATTATTATTATTATTATTATT
  4000  AGTAATTAGTAATATATAATATTATTAAAATAATTATTATTATTATATTATTATTATTAT
  4060  TATTATTAATATAAATATAATATAATAATATTAAATTATAATATTATTAATATTATAATT
  4120  AAAATATTATAAAATATATATTATATGTATATATATATATTTATATTATTATTATTATTA
  4180  TATATATTAAACCATTTAATATTAATATAAATAATTGATTAGATATTAATATAGATTACT
  4240  AATAAATTAGTATCAATATAATATTAAT
;     G-rnl <== end
  4268  TATATTGATATCCAAGTATATTGGATATTTTATATATATTATATAAAACCTATTAAAATT
  4328  TTAATATAAAATTATTAGTTATTACAAAATAATATTTTTGTATATTTATCTTCTTAAAAC
  4388  TACTTCATATTTGATATGTATTCAATATTTATTATTTATTAACTTAGCTTCTATACAATG
  4448  ACTATATAATCTTATTATATATAATAATAAGTATATAAATTAATATAATTATAAATTATA
  4508  TATATATAATATATATATAATTTATATATATAATCAATATATGCACCATAGGTTAATTCA
  4568  TTATGGTCCTTGCGTACTAATAATGAGATTTAATAAGATAATATTTAGTGTAGAAGATAA
  4628  AAACCATACTGACTCACGTCGTATTTAACCCAACTCACGTTATTTTTTAATTGACGAACA
  4688  GTCAAACCCTTCTTAGCTGTTACAACCAAGAGGACAAATAGAGTCGACATCGAGGTGCCA
  4748  AACATAACTTACAATTTCTACTCTTTCGTTATATTAGCCTGTTATCCCTAGCGTAACTTT
  4808  TATTCATTATCAATAATCTTTACAATCAGTATTATTTGTTCATTATGTCATACATTACGT
  4868  ACTTATTTCACTTGTTTGTGTTATAATTATAGCATAGTTATACCATTATATTAATTTAAT
  4928  ATATTATATTCTATAAATATAATATTAATTATTGTTTTCTAGACAATTTTACTATACTTA
  4988  ATTTATTCTATTATAATAATATATTATTATTAAATAATAATATATTATTTTTAATAATTA
  5048  ATATACTTAATATATATTAAATTTATTATAAAATTATAATAATATATATGAATTTTTCAG
  5108  ATACTTTTGCTGAAAATGACGCCCCATCAAAACTACCAATTAGAGATTGTCTCTTTTATT
  5168  ATTTATAAATTAATATAAATATAATATTTAAGAATTAATCTATTAAATATTAATAATTAA
  5228  AGATTAGATTATATAATATATTAAAATAAGTATCTCATTAATATCTAATCGATTATTATT
  5288  ATAATAATAATTAAATATTATAATAATTACTTAATATACTGAATATAATATATATATAAT
  5348  CGATCTATCTAATTATAGTAAAGCTGCATAGGGTCTTTTTGTCTATCTACACTTAAACAG
  5408  CATCTTCACTGCTAATTCAATTTCACTTAGCCTACAGAGGAGACAGTTGTTGCATCATTA
  5468  CGTCATTCATGCGGGACCATATTTAGTGGACAATGAATTTCGCTACATTATAACCCTCAT
  5528  GATAAGGCTGCTATTTATTCAATATTATATATATTATCATAATAATAATATATTTTATAT
  5588  CTTGAACATGGAGCAGAGTTCACACCTTATACTATAACTTTAGTTTTTGCAAAGTGCGGT
  5648  GTTTTTAGTAAACAGTTGTGCAACCTTGTTTTTATATCTCTTTATTGACTAACGTTAGAG
  5708  CTATCTTTGCCGAGTTCCTTCTCTGTAGTTATCTAATACACCTTCATATTCTCTACTAGC
  5768  ATACCTGAGTCGGTCTACATTACGGTAACAATAGTTAATAAATTTTTCTTGATTATTTAT
  5828  AATTTATATATATATAATAATATATATATATATTAAATAATTTTATTATTAATAGAATTA
  5888  TCCCATCTTTAATATAATTATATATTTAAATTAGGGGCCGTACTTTTATAGTAATACCTT
  5948  ATGCTTTAGGTGAAAAGGCTTGTTTACCTTTTTAACGTTACTCATGTCAGCATTCTCTAT
  6008  CTAATTTTTTATAATATTAATTTAATAAATTAATATAATTCATTAGATGTTCTATTACCA
  6068  TATTATAATTATTATTTAATTAATTATAATATTTAAATATTCAGTTTCATAATTATAAGA
  6128  TCCGTATATTATCTATTAATATAAATATATATATAATATATATTTATAATTTTAAATATT
  6188  ATATAATATTATAATAATATAATATTATTTTTATAATATTAATTATAATTAATAATTAAT
  6248  ATAATTTAATTAAATTTTAATTTAAATCAGTGCATTGTTACATGTTCATTAAAAAATGGT
  6308  TATTGTCAAACCCATTAACTGATTATATAATAATATTTTAATATTAATTTCACTTATTAT
  6368  GATATTTATTAATAAATTATTAATAAATAAATTAGGAACTTTATATATTAATCTGGGCTG
  6428  TTTCCCTTTAGATTATTTACCTTATCGCACATAATCTGATTTTTATATTAAATAATTAAA
  6488  TATTTCGAGATTAAATATTATTAATAAAATTATTAAAATTCCCTAATATATATTAATTGC
  6548  TGTACCATTCAATAATTAATAATTAATTATAAATAATTAATTATTAATTAATAATTATTT
  6608  ATATATAAAACTATACTAATATATATTTCATAGAAAACCAGCTATCTGCAAATCAGATTT
  6668  ATCTTTCATAACATTCCACAACTAATTAGATGATATTGCAACATCAACCTATTCGATCGT
  6728  AAACATCTTGTCATGGAAAGATCATTTGCTTTCGGGTCAATTAATATTAACTATAATATA
  6788  TTGTTAAATATATATATATATTATCAATTTATTTATAAATTATTAATTTGTTGCTAATAT
  6848  TAATTACTTGCTGACCCATTATACAAAAGGTACATCATTAATTTAATTTATAAATCTATG
  6908  ATTGCTTATAAAATAACCATTTACATATATTCCCTCACGGTACTATTTATGCTTATTAAT
  6968  AGTATTTAGTCTTTGAATTTGTTAATCCAATATTCTTACATATGTTAATACATAATACTT
  7028  AATAGACTTTATTATTTTCTCTCATCAATACTCATAATATCTCGGTTGATTTTTATTCCT
  7088  TAAGTTAAATAAGATATTTCAATTCACTTAGTATAATTCATAATTATATATATATATATA
  7148  AATATATATAGATAATATATTAAGTTTCCTTTAGGTATTAAAAATAATTAATATAATTAT
  7208  TTTATTAGTAACCTTATTTACTATTAATAGCTATTTATTATATTATATAATAAATATTAT
  7268  ATTCCATGATTATTTCTTTAAA
;     G-rnl <== start
  7290  TCTATATAATAATTATTTCAAATCAATTATAATATTAATATTAAATGTTACTTATAAATT
  7350  ATAATATTAATATATTAATTATAAATATATATATATAATTATAATAATTATTAATATATA
  7410  TAATAATAATAATAATAATAAAATATACCCGGTCCCCTTAAGGAGGGGACCGGGTAGTAA
  7470  TATTAAAATAAATAATAATAATAATTAATAAATAAGAATAATAATAATAATAATTAAAAT
  7530  TAATAATTATAATAATTAATAAATAATAATAATAATTAAAATAAATTATAATAATAATAA
  7590  TTAAAATAAATAATTATTAAAATAAATTATAATAATAATAATTAAAATAAATAATTAATA
  7650  GAATATATCCCCGGGGTCATTGACCCCGGGGATTATTTAATATTATTTAATATTATTTAA
  7710  TTATAATTAATTAATAATAATATTTAATTAATATATTTTTAATTAATAATAATAATATTT
  7770  AATTAAGAATAATATTTAATTAATATTAATTATTAAATATATTAATATATAATAATAATA
  7830  ATAATAAATAATAAATAATAAATAATTAATAATTTATAGTAAATAAAGTATACCCGGTTC
  7890  CTATGGAACCGGGTATTAATTATAAATTAATATTATATTAAGTATTAATATATAATAATA
  7950  AATTTATATTAAATAATTATAATTAATTAATAATAATAATAAATATTAAATTAATAATAA
  8010  TAAATATATTAATTAAATAATATAATATTATTAAATCCCGGGGCCAAAGGCCCCGGGTAT
  8070  TATTAAATAATAAATAATAAATAATCATAATAATAAATCATAATAATAAATCATAATAAA
  8130  TAATAAATCATAATAATAATAAATCATAATAAATAAATAATAAATAATAATTATTAAAAT
  8190  AAATAAAATTATTATATATTATATATATTAAATAAATAATAATAATTATAATAATTATAA
  8250  TAATAAATAATAAAAATATACCCGACTACCCCTTTAAGGGGGTAGTCGGGAAGGAAATAT
  8310  TATAAATATATTAATCTAAATATATTAATATTAATATAAATATAAATATATTTAATATTA
  8370  ATTAAATTAATATTAATTATAATATTAATATAATTATATAATAATTATATTATAAGTAAT
  8430  AAATCGACATAAATT
;     G-rps3 ==> start
  8445  ATGTTTAATAATATAATATTATATATTATATTATTAAATAATATATATATAATATTATAT
  8505  ATATATATATATATCTCTATAATAACAATACTAATTATGAATATAAAATTAATTAATAAA
  8565  TTACTAAATAAAGATATTAAGAATAATAAATTATTTTTAAAGAATTTATTATTAGAGATA
  8625  AATAATAATAGATTAGATAATCTATTAAATAAATCCTTAATAATTAAATATATTAATCAA
  8685  TATAATAATAAGGGTACTAAATTACAACATATTAATAATATAAATAATTGAACTAATAGA
  8745  TTATATAAATATAATAATAATAATATATTATTACTATTAATAAATGATAATATAATTAAA
  8805  AAATTATTATATAAATTTATATCATTAAAATATTATAATAATAATATTAATATTATTATT
  8865  AGTAAACCTCTATTTGAACATAGTTTAACTAAAGTTAATATTAAATTTTATTATTATATT
  8925  AATTATAATAATAATAATAAATATAATAATTATTATATAGATATTATTAATAAATTATTT
  8985  AATAATATAAATACATTTATATATAATAATAATAATAATAATATTAATAATAATTTTAAT
  9045  AATTTATCAAATATATTAAGTTATTATTATAATAAAAAAGTAACAATTGAACCAATTAAA
  9105  TTATCATATGTTTATTTAAATAGTGATATTATAACTAAATATATTAGTATAATTGATACT
  9165  AAATATATTAATACAGGTATTAATAATAATTATATTAATCAATTTAATAATATTATACCT
  9225  AAAATTAATACTAATAAAATTTTTATTAATTATATTAATAATATAAAATATTATAATAAA
  9285  TTAAAATATAATAATATATTATATAATAATAAATTTAATAATATTATAAATTTATATAAT
  9345  AATATAAATATTAATAATGTACCTATAAATTTATTAATATTTAAATATTTAACTGGATTA
  9405  TCTATTAAATATAAAGGTAGATTAAGTAAACTTATAAATAGAACTAATACTAATATAATT
  9465  ATTAATGGTACATTTAATAATAAAATTTATAATTGAAGTAATATTAATAATCAATATAAA
  9525  TTAAATAATATTAAATCTAATCATTTTATTTATAATAAATCTAATATTAATAAAAATGGT
  9585  AAATATAATATTAAAGTAAAATTAAATTATATTTAA
;     G-rps3 ==> end
  9621  TATATATTATATTAAATATATTAATATATATTAATAAGAATTAATAATTAATAATTAATA
  9681  ATTAATAATTAATAATAATTAATAATAATTAATAAAGTATATATATATATACCGGTGTCA
  9741  AAGACACCGGTATCTTATTATTATATAATATTATTATATTATAATTATTATATTAATAAT
  9801  TATATTAATAATAATAATTAATTATAATTTATATAAATTATATTTTTAATAAATAATAAT
  9861  ATTCTTATTTAATTATATATATATAATAGTATAATTATATTTTTAATTATGAATAAATAT
  9921  TAATATATAATATATAATATTATTATATATTATATTATAATAAATATATTAAATATAAAT
  9981  TATATATTTAATATATATATATTTATATATAAATTATATATTTATATATATATTTATATA
 10041  CCCGGTGTCCTATGGACACCGGGTATTACTATTAAATATATTAAATATATTAATTATTAT
 10101  TAATAGTAATAATATTAATTTATATATATTAATAAATATATTATAATTATTAATAATAAT
 10161  ATTAATTTATATTAATAATAATATTAAATTATATTAATAAATATAGATAAATTATATAAT
 10221  TAGTAAATATATTAATTATAGATATATACCCGGTGTCCATAGGACACCGGGTATTAGTAA
 10281  TAAATATAATAATAAATTTAATAATAAATATAGTAATAATAATATTAATATTTATTATAT
 10341  ATATTAATAATAATTATTAATAAATAAATAAATAAATGTATTAATAATAAATTAATATAA
 10401  AATATATAATATATATAATTATTAATAATATTAAATTAATATATAATTATATATTATTAA
 10461  TATAAATTTTATATTATAATTATATATTAATATTAATAATAAATATATTAAAATATTTAA
 10521  TATAACTATTTAAATAATTATTAAATATAACTATATTTAAATAAATATATCCCGCCTAGC
 10581  CTTAAAGGCTAGGCGGGATAATATTAATATATATAATTAATATTTAATTAATATATAATT
 10641  AATATTTAATTAATATTTAATTAATAATTAATATTATATTAATAATAATAATAATAATTA
 10701  ATAATAAATTAAAATATATTAATTTATTTTAATAATAATAATAATAATAATAATAATATT
 10761  TAATATAATTATAATAATTATAATATATATTATTTAATTATATTATTTAATATATATATA
 10821  TTCTATTAATTAATATATAATTATATATAATATATACTATATTATGTATATTAAAATATA
 10881  TAATGAATAATCCGGCGAGACCCTAAGGGTCTCGCCGGATTATTATATAAATTATATATT
 10941  AATAACTATTATTATAATAATAATAAATATAAATATTTATAAATATTTATAAATTATAAA
 11001  TATAAATAATATGTATATTAAATATATTAATAATATATTTAATATTAAATAATTATATAT
 11061  AATTAATAATAAATATAAATATTAATATAATTATATTATTTAATAATAATAATAATAATA
 11121  ATAATATTATTAATAATATAATTAATAATATAATTCTTATATAAATATGAAGTATACCCG
 11181  GGCCTTTGGCCCGGGTATAATAAATATATTTAATAAATATATTTAATAAAGATATTTAAT
 11241  TATTAAATATATATATTAATATAATAATTAATATAATAATAATATATAAATATTATAATA
 11301  ATTAATATAATAATAATTATATTATAAATATAATATATAAATATAATAATAATAATTAAT
 11361  ATTTAATAAATATAATATAATTCTAATAATTATAATATAATAATTATAAATAAATATAAT
 11421  AATTTAACAATATCCGGCGATCATAGATCGCCGGATAATAATAAAATTAAAAATATTAAT
 11481  AATATTTATCATAATAAGAATAATAATTAATATTAATTTATTAATATATAAATAATAATA
 11541  ATAATAATAATTGTAATTGTAATTAATATAATATTAATAATAATAGTAATTAATATATAA
 11601  ATAATAATAATTATTAATATATTAATAATAATAGTAATTAATATATTAATATTATATGGT
 11661  TTTAGTAATACCCGCCTTACCCCTAAGGGTAAGGCGGGTATATTAATAAATAAATAAATA
 11721  AATAAATAATTTATTTAATAATATATATTAATTATATATATATAATATATTATATATTAT
 11781  ATATAGTTATAATTTTATATAAATATTTATATAAATATATTAATATGTTTATATATTTAT
 11841  ATATTAATAAAATATATATTTATATTTATATTAAATATAATTATATTAATTAAATTAATT
 11901  AATATTAAATTATATATATTTATAATTAAATATAATAATATAAGAATATTATTGTAATTT
 11961  ATTATAATTAAAATAATAATTATTTATTATTA
;     G-atp9 <== end
 11993  TTAAGCATATAATAAAATGAATGAAATCATTAAAGCGAATAATCCTGTAGCTTCAGTAAT
 12053  AGCCATACCTAAAATAGCGTAATTAAATAATTGATCTTTTAATGAAGGATTTCTTGAAAC
 12113  ACCATTAATTAAAGCTGCGAAAACAACAGCAATACCAATACCTGCTCCAATTAATCCAAT
 12173  AGGAGCAATACCTGCTCCAATATATTTAGCTGCCATAACTAATTGCAT
;     G-atp9 <== start
 12221  ATTATTTTATATATTGAAATATTTAATTTCTATTAATTTTAAGTTAATATAATTATTAAT
 12281  ATTAATTAATATTTATAAATCCTAATTATTATTAATTATAATTATTAATAATTAGGTTAA
 12341  TCATTAACTTATATTTTATATAATAATTAATATAATTATATAATAATTATTATATAAATT
 12401  AATTATTAATAATAATTACTTATAAGAAATAATAAATATT
;     G-trnE(uuc) ==> start
 12441  GATCTTATGGTCTAATGGTTACGACATCAACTC!TTC!ATGTTGATAATATTGGTTCAAT
 12499  CCCAATTAAGATTA
;     G-trnE(uuc) ==> end
 12513  TTAATATAGTAATATATAAATATATTTAATAATATTATATATATATTATAATAATAATAA
 12573  TAATAATTAATTATATATAATATATATAAATAAATAATTATATAATTAATTATACATCCC
 12633  GCGTTACCTAAAGGGTAACGCGGGTTATTAGTGTTATTATTATATAATAATAATAATAAT
 12693  AATAAATATATTAATAATAATATTAATTATAATAATTTAATAATAATAATCATTATAGTA
 12753  ATAATATTATAATAATATTATTAATTAATAGTAATTATATTATAATAATATTAATTATAA
 12813  TTATAATAATAATAATTAATATATTAATAGTAATTATATAATAATATTAATTATATTTAT
 12873  ATATAATTAATATAAATTAAATATATATAAAATTATATATATTATAATTAATATTTAATA
 12933  AAGATTAATATATATAAAATATATAAAATATATATATAAATAAAAATAAAAATATATAAA
 12993  AATATATAAAAATAAGTACCCGGGGGGGTCTTTGGACCCCCCCGGGTTATACTATAAATA
 13053  TATAAAATATATATATTTATAATTTATATTTATATTGAATATTATAATTATATTATAATT
 13113  ATATAATATAATCTTATATTATATATATTAATGTATAATATATTATATATATATATAATT
 13173  ATGTATTAATTATTATTATAAAATATTATATAACTCTTTTAATATATAATTATATATTAA
 13233  TTATTATTATAAAATATTATATAACTATTTTTATATAAAATATTTAATTAAGATACCCGC
 13293  GGAAGCTATAGCTTCCGCGGGTATTATTATATTAATATACTTTATATTAATATAATTTAA
 13353  TAGTCTTTATATTAATATTATTTAATATTATTTAATAATCTTTATATATTTTTAATATTG
 13413  ATTATATTAATTATATATTTAATATTAATTATAATATATTTAATTTTAAATATAAATAAG
 13473  TATAATTATTAAATTTTTAATATTATAATTATAATTATAATATTAAATAAATATATCTAT
 13533  ATATATATATTATAATTAATTTATATTAATTAAATATAAATTATAAATATAGTTAAATAT
 13593  ATATAAATTATAAATATAGTTAAATATATATATATATTATAAATATTCCCGCGTTACCCC
 13653  CCCTAAAAAGGGGGGGTAACGCGGGATCTTATTAAATAATATTAATTATTATATTTATAA
 13713  TTAAAATAATTAATATTATATATTTTATAAATACTTAATATAAATATAATATTTATATTA
 13773  TATAATAATAATATTAATTTATTAATATAAATTATTAAATAGTATTATTAATTTATTATA
 13833  TAAATAATTAAATAGTATTATTAATTTAAAATAGATATTTTATATATCCCCCGGTCCCTA
 13893  ATGGACCGGGGGTATATTAGATATAGATATAATTACTATTATAATAATAATATTAATAAT
 13953  ATTATAATATTTATTAAGAATAAATTATATATAATATATTTAAATATATTATTTATATAT
 14013  ATATACTTAATATATGTAATTATATTTATATTATATTAATATTTAATTTTAATATAATTA
 14073  TAATTATATTTATATTTATATTAATATTATATTAATATTTAATTTTTAATATCCGGCGAA
 14133  GCAATGCTTCGCCGGATATACAAAGAATAGTATTTATAATAATATCTATATATATATATA
 14193  TATATTATTAATATTTATATATTATATAATATATAATTATATTTAATTAATATAAAATAT
 14253  ATAATTAATATATATATAATTAATTATATAAAACTATTATAAAATTTTAATAATAATTAT
 14313  AATTATATTTATATAATTACCCGGTGCCAAAGGCACCGGGTATATATTTAATAATTATAT
 14373  TTAATTATTATATTTATATTTATATTTAATAATTATAATATTTATATTTAATAATTAATA
 14433  TAATTATATTTAATAATTAATATAATTATATTTAATAATAATAATAATAATAATAATATT
 14493  TAATAATAGGGTATAATAAATACTATAAATATATTAATAATATTTAATAATAATAATTAT
 14553  TCTAATAATTTTTATATTAATAATATATATATATTATAATAATAATAATCCTTAATTTTT
 14613  ATTTTAATAATATATTTAATAACCGCCGAAGTTAACAATGTTAACTTCGGCGGTATTAAG
 14673  TAGTAGTAGTAGTGTTAATTATTAGTCTTAAGTATTAATATAAATATTAAGTAGTAATAT
 14733  AAATAATATTATTAATTTTAAGTATTAGTATTTAATAGTAATATTAATAATATTATTAGT
 14793  ATAAATAATTAATATAAATTATTAAATATATACCCGGTGCCTTTGGCACCGGGTAATTAT
 14853  ATAAATTATTAGTATAATATTAATAATATTAAATATATTAAATATATTAAATATATTAAA
 14913  TATATTAAATATATACCCGGGGCCAAAGGCCCCGGGTATATCTCATAAATACTATAAATA
 14973  AATATAAATATTTAATAATAATAATAATATTTATAATTAAATAATAATAATATTTAATAA
 15033  ATAATAATAATAATATTTATAATTAAATAATTATAATAATAAGAATAATAATAATTATAA
 15093  TATATATAATAATAATAATAATAATTATTAAAATAATAATTTTAATATTAATAATATATT
 15153  TAATAACCGCCGAAGTTAACATTGTTAACTTCGGCGGTATTAAGTAGTAGTAGTAGTATT
 15213  AATTATTAGTCTTAAATATTACTATTAAAAATATTAATAATATTAATTATTAATTTTAAA
 15273  TATTACTAATAATAATATTAATAATATAATAATATATATAATAATAATAATATTAATTAT
 15333  TAGTATAAATAATTAGTATTAATTAATAATAATATTAATTATATAAATAATTAGTATAAT
 15393  ATTATATTTTAATATTAATATAAATAATTAATATAATTTTTAATAAAATTAAATATATAC
 15453  CCGGTGCCAAAGGCACCGGGGGGTAATTATATAATATTTAATATAATTATATAAATAATA
 15513  TTAAATATAATAATATTATTTATTATATATTTATAAGTAATTTATAATTAATAAATAAAT
 15573  ACCGATTATTATTATTAATTTATTAAAAATTAATAATAATAATAATAATTATATTTAAAT
 15633  ATTAATATTTAAATATAATAACTTATTAAAGTTATTTAATTATTAAATATTTTATATTTA
 15693  ATAATAATAATAATTAACATATCCTATAATATAATTAATATATATAACTATAATTAATTT
 15753  ATAAATATATATATTATAATATACTATAATTGATATTATATAATAATTAATTATTATATA
 15813  TTAAATTATTATATATATAACAATAAATGGTAAATATATATAATAAGTATAATTTATTAT
 15873  AGATTATATTTAATAAAATATAAATATTAATAATATATTTCTATTTTATTTTTATTTATA
 15933  TATAAAATT
;     G-cob ==> start ;; mfannot: alternative ATG start pos 15930
;     G-cob-E1 ==> start
 15942  ATGTCATTTAGAAAATCAAATGTATATTTAAGTTTAGTTAATAGTTATATTATTGATTCA
 16002  CCTCAACCATCATCAATTAATTATTGATGAAATTTAGGTTCATTATTAGGATTATGTTTA
 16062  GTAATTCAAATTATAACTGGTGTATTTATAGCAATGCATTATTCATCAAATATTGAATTA
 16122  GCATTTAATTCAGTAGAACATATTATAAGAGATGTAAATATAGGATATGTAATTAGATAT
 16182  ATGCATGCTAATACAGCCTCAATGTTCTTTATTTGTATGTATATTCATATTGGTAAAGCT
 16242  ATTTATTATGGTTCATATAGATCACCTAGAACTCTAGTATGAATTGTAGGAGTAATTATT
 16302  TTTGTAGCTACTATGGCAGCTGCATTCTTAGGTTATTGTTGTGTATATGGACAAATGTCA
 16362  CATTGAGGTGCTCTAGTTATTACTAATTTATTCTCAGCTATTCCATTTGTTGGTAAAGAT
 16422  ATTGTAATGTGATTATGAGGAGGGTTCTCAGTAGCTAATCCGCTATTACAAAGATTTTTT
 16482  GCATTACATTTTTTAGTACCATTTGTTATTGCTGCTTTAGTATTAATGCATATGTTAGCA
 16542  TTACATGTTCATGGATCATCAAATCCATTAGGTATTACTGGTAATATAGATAGAATTCCA
 16602  ATGCATAACTATTTTGTATTTAAAGATTTAGTTACTGTATTTGTATTTTTAATTGTATTA
 16662  TCATTATTCGTATTTTATTCTCCTAATACATTAGGTCACCCCGATAATTATATTCCTGGT
 16722  AATGCATTAGTAACTCCAGCTTCTAT
;     G-cob-E1 ==> end
;     G-cob-I1 ==> start /group=I(derived) (7.65e-05)
 16748  t
;     G-cob-I1-orf745 ==> start /first_aa=K
 16749  aaattcatatttatatttattataatattatatttaatatatttatttaataaatatatt
 16809  aattattatattaataatttaatatattttaaaattaataataatattaataataataat
 16869  attattaatattaataataattatataaataattatataaataataaatttaataatata
 16929  aataataaattaaataatataaataataaatttaattatattaataataaatttaattat
 16989  attaatatattattacccggcgatctatgatcgccgggtaatagtaaattattattaatt
 17049  aataattataataataattataataataaatttaatattttatttaataataaaatattt
 17109  catagtatatcattattaaataataatatattaataaaaaatataatattaaataaaact
 17169  cttttattattactaaaaatatgaactattaatttaattaataaatataatttaatatct
 17229  aataataatatattattaaaactttgaatagttgaattaaataataataatattaatatt
 17289  aataataataataatattaatattaataataataataataattataataattataataat
 17349  ttattaaatattaatttattaactataataaatagtaataaagatataattattaattta
 17409  ttaaatctaaaattattagattcagaaattattttatcaacaaataatgattttaaaaat
 17469  attattaatggtttatttcaagctgaaggttatgtaggttatgaatttataaataaatta
 17529  acttataaaggtagacctttagtatttattcaattaaatgctagtttagaaagtatttta
 17589  ttatttaaacaattaaataatatttttaataataaaataaaatatattatttatattaat
 17649  aaatcaggtatttatagtattagaatatattctagagatataatatttattattaatgaa
 17709  tttaaattatatataaataatttatatggagataaatataaaggtttattatatattata
 17769  aagattaattatttaaataataaattaaataatataattattaataataataatacttta
 17829  ttattaactaatagatatccggtatcaaaagtaccgggtattaataatataattaattat
 17889  tatattattaatattattaaagtaatttatttaatttataatttagtagataattcacaa
 17949  agaaaaattaatttaaataataaaattaaattagtattatattatatagtatattctaaa
 18009  tataatattaaaaattattatatattagaaaataattataattataataattataaaaat
 18069  tatttattaaattatgaaaataatattataaaaatatatttaaataaatttaatataaat
 18129  atttgttgattattaggtttttatattggagatggttctttattactatttattaaaaat
 18189  aataaaaataatatacctttatatattctagaatttagaattaatcaaaaaaatactaat
 18249  ataaatattaatttattaaatataattaataaatatttatataataattataatattaat
 18309  agttcattaaagataaataatcttatatatatattactaattaataataatttaagttta
 18369  aataaattaataaaattatttaataattataataaatattgatatataaaaaaacatcaa
 18429  ttaatatttaattataaattaacattattaaataaaattagtaaatattgaatagtaggt
 18489  ttattattaaaattaaaattattaagaaattatttaattatagtatataataatatatta
 18549  ttaagtaattataataataaattacaattaataaatattaatgaaattaaattatattta
 18609  gataatataaatattaaatatgatattaatattattaaattattattaaaatatgataat
 18669  aaacttaataaatattattatcctaaatatttaattaataaaaataatttaaatttatta
 18729  tttaatattaattattataataattatattaataattattataataaagaaataaatata
 18789  aaattatatttatttataaaatataataataaaaataataaatctattatagttaattta
 18849  ccctttaaactatatcctaaatataaatatttttattttagtaattataataataataaa
 18909  atttatctaattaatatagctttaatatatagaaataaaatattatataattgattaatt
 18969  aataataatttattataa
;     G-cob-I1-orf745 ==> end
 18987  atatataataataataataatttattaaataataattattaaataataatatataaatat
 19047  atagatatatatatatatacatatatataaacccggtgctaaaagcaccgggtactatta
 19107  ataataattattcttattattagtatattataaataattataatatatataatttattta
 19167  tattataattataatataaataatatttaataataattatatttatattaatatctattt
 19227  aatatatatttaatatatatgtatttaattaatatatatttaatatagatatatttaatt
 19287  aatatatatttaatatatatgtatttaattaatatatatataaaattaatatgtatataa
 19347  ttaatatatatataaaattaatatgtatataattaatatgtatataattaatatatataa
 19407  aataaatatgtatataatttatacccggtgcctttggcaccgggtatttaataattattt
 19467  aatactaattaaatattttaaaataaaaataaaaataaaaataataattataaattaata
 19527  ttataataaatatgaataaacagtagcattaaatattataaaatttaatgaaaaaattgg
 19587  ctaattgacaaagaactctaaggtataatatatttatattatactatgacaatttgcagc
 19647  gaagcttatatcatctctatattatatatgaatatatttattattaatatatataatata
 19707  taattaattatatattatatatattctaatatataaaaatttagtataataattatatta
 19767  ttaatatataattattaaataaacttaaaattaaaattaatataataaatattatataat
 19827  tatatagatataagaacgttcaacgactagaaagtgaatagagataataatacctttcca
 19887  cgaaaaccaattaattttataagattctttatttaagagaaataataattatttctatct
 19947  tataattaatgacatagtctgaacaataatgaaaattattgaaataagattttaaattat
 20007  cttatattaaacataattg
;     G-cob-I1 ==> end
;     G-cob-E2 ==> start
 20026  TGTACCTGAATGATACTTATTACCATTTTATGCTATTTTAAGATCAATTCCAGATAAATT
 20086  ATTAGGAGTTATTCTAATGTTTGGAGCTATTTTAGTATTATTACTATTACCATACCTAGA
 20146  TAGAAGTGTAATTAGAGGTAACTCATTTAAAGTTATTTCTAAATTTATGTTCTTCTTATT
 20206  CGTATTTAATTTCGTATTATTAGGTAAATTAGGAATGGAACATATTGAAGTACCTTATAT
 20266  TTTAATGTCTAAAATTTCTACTATTTTATACTTCGCATATTTCTTAGTATTCGTACCTAT
 20326  TGTATCTACTATTGAAAATGTATTATTCTATATTGGTAGAATCAATAAATAA
;     G-cob-E2 ==> end
;     G-cob ==> end
 20378  TTTTAATTAAATTATAAATTATAATAATAATATTCTTTTTAAAATATATATATATTATAT
 20438  TAATAATATTTAATATATATTTTAATATATATATATCCAGTTACAAAAGAATCGGATATT
 20498  AAATAATAATTATATATAATAATATATAATTATATTATATATTTTATAATATATTTAATA
 20558  TATATATATTGTTATATATAAATATATATAATTAATAATATGTTTAATATAAATATATAT
 20618  AATTAATAATATACTCTCCCCCCCCCCCCCCCGGGTCCTTTGGACCCGGGGGTTTATTTA
 20678  TTAATATAATTATTTATTAATATTATTATTTATTAATATAATTATTTATAATTATATTAA
 20738  TTATAATAATATTTATTATTATTATTACATTTATAATATAATTATTTAATATATAAATAT
 20798  TAATAATATATAAATATTAATAATATATAAATATTAATAATATCTAAATATTAATAATAT
 20858  ACTCTCCCCCCCCCGGGTCCTTTGGACCCGGGGGGGGGAGGGGGGGGATTTATTAATTTA
 20918  TTAATTAATAAATTTTAATATAAATTTTAATATATACCTATTACAAAATAACCGATTATT
 20978  TAATAGTCATTATTATAATAAAATAGAATAATATTATATATTTAATAATAATATATTTAA
 21038  TATATATATTTTATATATTAATAATATATTTAATATAAATATATATATATAATTAATAAT
 21098  ATATTTAATATATATATATATAATTAATAATATATTAAATATAAATATATATAATTTATA
 21158  ATTATACTTTTTCCCCTACCCGGGTCCTTTGGACCCGGGTAGGGATTTATTAATTTATAT
 21218  TATTATTATTTATAATTATTATAATTAATTATATAATTAATAATTATAATTATTATTATT
 21278  ATTATTATTATTATTAAGTAATTATTATTAACAATATAATTATATTATATTACTATTATT
 21338  TATATTATATATACCCGTTGTCTTTGACAACGGGTATATAACAATTATATTATATTATAT
 21398  AATTATTATATAATTTATATAATATATAATCTTTATATAATTAAAAGATACTTATTATAT
 21458  TAATATTATTAAATATTATTTTAATATATAATTTAAATTAATATATCTGGTACTAAAAAT
 21518  CACTAGATATTCTTATAATTAATAATTAATACATTATATTTAATAATTTATAATTAATAT
 21578  ATAATATTTAATAATTATAATAAATATTAAATTAATTTTTAATATTAATTTATATATAAT
 21638  ATATATATAATTATTATTTATATTAAAATATAATTATTAATAATTAATAATATATATAAT
 21698  ATTAATTATTAATTACCGGGTCCAAAGGACCCGGTAATAGTAATAGTATTAGAGTAATAT
 21758  ATTATAAATATATATATATATTAAAATATAATTATTTAATTATTTATATAATTAATATAT
 21818  TATTATTATTTAATAAATTAAATAATAATAAGAATAATAATATTAAAATATTATAAGTAA
 21878  TTAATAA
;     G-trnM(cau)_2 ==> start
 21885  TGCAATATGATGTAATTTGGTTAACATCTTAGGCT!CAT!GACCTAATTATATACGTTCA
 21943  AATCGTGTTATTGCTA
;     G-trnM(cau)_2 ==> end
 21959  ATAATAATAATAATTATTAATATATAATTATTAATATATAATTATATA
;     G-rnpB ==> start ;; mfannot: Approximate position
 22007  AAGGAAAATCATAAATATTAATTATTAAATAAAATTAAAGAAATATATATATAATTAAAT
 22067  GAAAATAAATTAAATTAATAATAATATTATTAAATATATATTATATATTATAATATATAT
 22127  TGAGTGCAATATTTACAAAATTATGTTTAT
;     G-rnpB ==> end
 22157  ATATAATTTATATATTAATATAATATTAAATATATTATTAAAATAATTATTATTATTATT
 22217  ATTATTATTATTATTATTTAATAATAATA
;     G-trnP(ugg) ==> start
 22246  CAGATAGAAGCCAAAGGGTCAGGCGCTTTCTT!TGG!GTGAAAGACCTAGTTAGTTCGAA
 22304  TCTAGCCTATCTGA
;     G-trnP(ugg) ==> end
 22318  TATATATATATATATATAATTAAATATATATATATTATTAATATATAATTAATATATCTT
 22378  ATATATTAATTATATTTAATAACTTAATAATATAATATTATAAATATAATATTTAGAATA
 22438  TTATAAATAATATATAATTTTTATATATTAATAAGATATAAATAATATATAATTTATATA
 22498  ATGAAATATATATATACCCGGTGCCTTTGGCACCGGGTATTAGTATATTAAATAACTAAT
 22558  ATTCATACTTTTTATATAATATTAATATTAAAATAGTATATTTATATTAATTCTAATATA
 22618  TATATATTATTATATTAAATATAAATTATTTATTAAAATAATTTAATAATATATTTATTA
 22678  TATATATAATTTAGATATTATTAAAATATATATTAATTATTATATATATATATAATTTTA
 22738  ATATTATTAAAATATACATTAATTATATATTATTGGGAATATATACCCGGTGCTCTAGAG
 22798  CACCGGGTATATTTATATTTATATATATTTATATATATTTATATATAATAATATATTAAT
 22858  AATATTTATATATTATAATAATTATTATTATAATTATTATTATAATTATTAAATTAATAA
 22918  TAATATTATTTATTATTAATATTATAATTATATAATCTATTAATATAAGTAATTAATA
;     G-trnL(uaa) ==> start
 22976  GCTATTTTGGTGGAATTGGTAGACACGATACTTT!TAA!GATGTATTACTATTTAGTATA
 23034  AAGGTTCAAATCCTTTAAATAGCA
;     G-trnL(uaa) ==> end
 23058  TTTATATATTATTAAATAATATTAAATAATATTAAATATAATAATTATATTATTATTAAT
 23118  ATTGTTATTATACCCGCCTTTACCAATTTTGGTAAAGGCGGGTATCTTATTTATTATATT
 23178  TTATTATATTTTATTATATTTTATTATATATAATTATATATAATAATATAATATATAATA
 23238  TAATATATTATATTATATATTATATATTAATATTAATAATAATAATTTTTATTATTAATT
 23298  ATTATTAATTAAAT
;     G-trnQ(uug) ==> start
 23312  TGAGTCGTAGACTAATAGGTAAGTCACCAAAAT!TTG!AGTTTGGAATTTGTTTGTTCGA
 23370  ATCAAACCGATTCAA
;     G-trnQ(uug) ==> end
 23385  TATATTTATATTTATATTAAAATTAATTAAATTATAATATATTATTAAATATAATTAATT
 23445  AAATTACAATATATTATTAAATATAATTTGTTGAATACCGCCGAAGCAAAGCTTCGGCGG
 23505  TATTCTGTTTAATATATATATTATATATTTAATATAATATTTATAATATTTATATTTAAT
 23565  ATATTTATAATATTAATATTTAATATAATATTTATAATATTTATATTTAATATAATATTT
 23625  ATAATATTTATATTAAAATTTATAATAAA
;     G-trnK(uuu) ==> start
 23654  GAGAATATTGTTTAATGGTAAAACGGTTGTCT!TTT!AAGCAATTTATACTTGGTTCGAT
 23712  CCCAGTTATTCTCA
;     G-trnK(uuu) ==> end
 23726  TTTATA
;     G-trnR(ucu) ==> start
 23732  GCTCTCTTAGCTTAATGGTTAAAGCATAATACT!TCT!AATATTAATAGTCCATGTTCAA
 23790  ATCATGGAGAGAGTA
;     G-trnR(ucu) ==> end
 23805  TATAAGATAATATATAATATATATATATAATTATATATAATATATAATAATTATATATAT
 23865  ATTAATAATATATAATAA
;     G-trnY(gua) ==> start
 23883  GGAGGGATCTCCAATGTTGGTAATTGGAGTTGAGCT!GTA!AACTCAATGGTATATCCTT
 23941  CATAGGTTCAATTCCTATTCCCTTCA
;     G-trnY(gua) ==> end
 23967  ATTATTTATAATAAATTATAATATATTATAATATATTAAAGTAATACCCGGAGCCTTATT
 24027  TAGGCTCCGGGTATATATTATTATATATTAATAATATTAATATATTATTATTATTATTAT
 24087  AATATTATA
;     G-trnN(guu) ==> start
 24096  GTTTTTATAGCTTAATGGTTAAAGCCTCTCACT!GTT!AATGAGAATATATAGGTTCAAT
 24154  TCCTATTGAAAACG
;     G-trnN(guu) ==> end
 24168  TAATATATTAAAATATAT
;     G-trnA(ugc) ==> start
 24186  GGGGTTATAGTTAAATTAGGTAGAATAATTGCTT!TGC!ATGCATTAGATATGAGTTCAA
 24244  TTCTCATTAACTCCA
;     G-trnA(ugc) ==> end
 24259  ATATATATATATATAAA
;     G-trnI(gau) ==> start
 24276  GAAACTATAATTCAATGGTTAGAATAGTATTTT!GAT!AAGGTACAAATATAGGTTCAAT
 24334  TCCTATTAGTTTCA
;     G-trnI(gau) ==> end
 24348  TAAATTATAAATTATTAATTAATTTAATTAATTTAATTTTATTTAATAAATTAGTTTAAT
 24408  TTTATTTAATAAATTAGTTTAATTTAATAAATA
;     G-trnS(uga) ==> start
 24441  GGACGGTTGACTGAGTGGTTTAAAGTGTGATATT!TGA!GCTATCATTAGTCTTAATAGA
 24499  CTACGTAGGTTCAAATCCTACACCTTCCG
;     G-trnS(uga) ==> end
 24528  ATATTATTATATTTATAATATAAATAATATATATTTATAACATAAATAATATATAAATAA
 24588  TATATATTTATAATATAAATAATATATAAATAATATATATATATATATAATATAAATAAT
 24648  ATATATATATAATTATATTTATAATATAAATAATATATATATAATTATAGATAATATAAA
 24708  TAATGTATATATATTATAGATAATATAAATAATGTATATATATTATAGATAATATATATA
 24768  ATGTATATATAATTATAGATTATATATAGTTTATATTACCCGGGTCCTATAGGACCCGGG
 24828  TATTATATGTATTTATATACATATTTTAACATATAATATATATATATTAAATAATATATT
 24888  AATATAAAAATTAATATAATTAATATATAATAATTATAATATAGTAATATTATAAATTAA
 24948  TTAATATTATAATATATAAATAAATTAGTATTATAATATTTATATATAAATTAATTATTA
 25008  TTATTATAATATATATAAAATTAGTATTATAATATATTAATTTTATAAATTATTATTATA
 25068  ATATATTTATATTAAAAATAAATAAGTATTATTGTATAAAATTATATAATTATACAATAC
 25128  CCGGTGCCTTTAGGCACCGGGTATTTATATATAATACATTAATAATATAATACATTAATA
 25188  ATATAATACATTAATATATAATACATTAATAATATAATACATTAATATACATTAATATAT
 25248  AATACATTAATATACATTAATATATATTTATATAATTATATATATATTATATATATATAA
 25308  TAATTATATTATTATTTAATTTTATAATATTATTATTATTTAAAATAATAATATTATTTA
 25368  TTATTTATTATTTATTATTTATTATTATTTAATAATTACTATTAAGTATTATACCCGGTT
 25428  CCTTAAGGAACCGGGTATATATATTAAATATAATATATATTTATAAATTTAATAAATATT
 25488  AATAATTTAATATTATATTATTATATAATATTATTATAATTTATTATTATAAAATATTAA
 25548  TAATTATTTATTAATATTAAAAATATTAAAATAAGTACCCGGGGCCTTTGGCCCCGGGTA
 25608  TACTATTTATAAAATATATATCCTATTAATATTAGTATTACTATTAATATTACTATTAAT
 25668  ATTAATATTAATAATATATTTATTATAATTATTAATATTATTTATATTAATATTTATATT
 25728  TATATTTATAATTATATTTATAATTATAATTATAATTATATTTATATTTAATATTAATAT
 25788  TTACTATTTATATTTAATATTTATATAAATACCCGGTGCCCTAGGGCACCGGGTATATTT
 25848  TGTTTAGTATTTAATATTATTATAAATTATAATAATAATATTTTATTATTTTAATAATAA
 25908  TAATAATAATAATTATATTTTTATAAAGTATAATTATTTATAATAATGTATAATAATGTA
 25968  TTATAATCTATTATAATGTATAATTAATTTTAATTAAGTATAATAATTTATAATTATGTA
 26028  TAATTATATATAATTATGTATAATAATATATACCCGGGGCCTTTGGCCCCGGGTATAATT
 26088  AATATTTTTATATTTAAATATATATTTAATAATTAATATATTTATAATTAATATATTTAT
 26148  ATATTTATAATTAATATATTTATAATAAATATATTTATATATTTATATACCGGGTCCAAA
 26208  GGACCCGGTATATTGTATTATATTGTATAATATTATATATTTAATAATTATATTATATTG
 26268  TATAATATTATATATTTAATAATTATATTATATTTTATTATAATATATATATAAATAATA
 26328  ATAATAATTAATATAATATATTATTATTATATATTAATATATATATAATTTATAAGTAAG
 26388  AATAAATTTTAATTTATTATTTATATAATAATAATTAAAAAAGAGAATAATAAATA
;     G-rns ==> start
 26444  ATATTAAAGAACATGATGTTGGTTCAGATTAAATGCTAAATAAGGACATTACACATGCGA
 26504  ATTAAACGTTTAATTAATTATTAATTAAATATGTAGTGAAAATGTGAGTAATATATAGGA
 26564  AATCTGAACTATAAATTAAGTTAAATACTTAATAATAAATAAAGAATAATATTTGTTTAT
 26624  AGTCGAGCCTATATTAGTTTAGGTAGTAGGTTTATTAAAAGTTAAACCTAGCCAACGATC
 26684  TATAATCGATAATTAAAGTTAGAACGATCACATTGACTTTGAAATAATTAGTCAATATCT
 26744  ATATGATACAGCAGTGAGGAATATTGGACAATGATCGAAAGATTGATCCAGTTACTTATT
 26804  AGGATGATATATAATTAATTAAATATAATTATATATATATATATATATTTATTTATATAT
 26864  ATATATATATTTATTATATTATAATATATAATATATAATATATATAAATTGATTAAAAAT
 26924  AAAATCCATAAATAGTTTAAATAATGATATAAACTAACATATATAAAATATGTATATTAT
 26984  TATTATTAATAATATTTTAATAGTCCTTACCAAGATTTGTGCCAGCAGTAGCGGTAAGAC
 27044  AAAGAGGGCTAGCATTAATCATAATGGTTTAAAGGATTCGTAGAATGAATATATTAAATA
 27104  TTTAGAATTAATAAATAATTATTAAAGAATTATAATAGTAAAGATGAAATAATTATGATA
 27164  ATTATAAGACTTATATATGTGAAAATATTAATAATTTATTAATTGACATTGAGGAATGAA
 27224  GACTAGAGTAGCGAAACGGATTCGATACCCGTGTAGTTCTAGTAGTAAACGATGAATACC
 27284  CATTAATTATTATAAAATAATTAATGAAATGAAAATTAAAGTATTCCACCTGAAGAGTAC
 27344  GTTCGCAAGAATGAAACTCAAAACAATAGACGGTTACAGACTTAAGCAGTGGAGCATGTT
 27404  ATTTAATTCGATAATCCACGATAATCTTACCATTTTTTGAATATTTATTATTATTATATT
 27464  ATTAATATAATAATAATATTTACAGGCGTTACATTGTTGTCTTTAATTCGTGCTGCAAAG
 27524  TGTTAGATTAAGTTCATTAACGAATAAAACTCCATATATATAATATATTAATTATATATA
 27584  ATATTATATTATATTTTTAATATAATGAAAGGAATTAAGACAAATCATAATGATCCTAAT
 27644  ATAATGGGCTATAGACGTGCTATAATAATATAATAATAAAATTATATAATATTTATTAAT
 27704  AAAAATAAATATAATTAATAATAGAAAATATATTAATCTTTAATATATATTATAATTAAT
 27764  TATTAATTATAATTAATATATATATTATATATAATATGAATTATAATCTGAAATTCGATT
 27824  ATATGAAAAAAGAATTGCTAGTAATACGTAATTTAGTATATTACGGTGAATATTCTAACT
 27884  GTTTCGCACTAATTACTCATCACGCGTTGAAACATATAATTATCCTAATATATAATATTT
 27944  ATATACAAGAAATTATACGAATTTATGCGAAGTTGAAATACAGTTATCGTAGGGGAACCT
 28004  GCGGTGGGCTTATAAATATC
;     G-rns ==> end
 28024  TTAATATTCTTTTTATATTTAATATATAATTTAATATATAAATTATAATTATTTATAATA
 28084  TTAATAATAATAATAATTATATATATATATATTAAATTAATAATTTAATATTATTATAAT
 28144  ATATAATATATTATAATAATTAATTAAAAATATTAATTAATTATTAATAATTTATTATTA
 28204  ATAATTAATTATGAATAATAACTAAAGTATACCCGGTCCCTAAAGGGACCGGGTATTAAA
 28264  TAATATATTAATAATATTATTAATAATAATAATAATAATTTAATTATTTATAAATAATAT
 28324  ATTATTATAATAATATATTTAATATTAATTATTATAAATTATAAATATAATAAATAATAA
 28384  TAATAAATATAATATTAAAGTTATTATAAATAATATTATAAAATAATATAATAAATTATA
 28444  ATAAATATTTATAAAATATAAAATATTAAGTATAATATATATACTATAAAGTATAATATA
 28504  TAAAGTATAAAGTATAATATATAAAGTATAAAGTATAAAGTATAATATATAAATATAAAT
 28564  ATAAATATAAGTATACCCGGCGAGGCTTACCCGGCGAGGCTTAGCCTCGCCGGGTATTAA
 28624  GTAAAATGTTAATAATATTTTATTATAATTAAGAATAAGAATAATTATAATAATTAATAA
 28684  TTATAAATATAATTATAATAATTATAATTATATTTATAATATAATTAAATATAATAATAA
 28744  TAATTATATAATATAATTAAATCTAATATTATAAAATAATATAAAATTATATATTATATA
 28804  TTATATATAATAATTATATATAATAATATATTATAATTAATATAAAAATAATATATAATA
 28864  ATATATAATAATGTATAATAATTAATATTAAAATAATAATAATAATAATAATAATAATAA
 28924  TTTAACAATATCCGGCGATCCATGGATCGCCGGATATTAATAATAATTATTAAAATAATA
 28984  ATAATATTTATAATTATAATAATAATTATAATATTAATTATTAAATAATAAATATATATA
 29044  TTAATATTAATATTAATATAATTTATATATAATATTAATAATAATATTATTAATATTATA
 29104  ATAATAATATTAAATAATAAATTAATAGTATATAATTTATATATTAATATATATAATATA
 29164  TATATATCTATTAATATAAATA
;     G-trnW(uca) ==> start
 29186  AAGGATATAGTTTAATGGTAAAACTATTGATT!TCA!AATCAATCATTAAGAGTTCGAAT
 29244  CCCTTTATCCTTG
;     G-trnW(uca) ==> end
 29257  TTAATTATTAATTATAATTAAGAATTAATAATAATTAATATATTAATTTTTAATATTAAG
 29317  TATTATTATATAATATAATAATATATATATATATAGGAGATATATATATCCGCCGAAGCT
 29377  ATAGCTTCGGCGGATATATTTAATATTATATATTCTATAAATATTATCATTAAATTATAA
 29437  TATTATTTATATTATAATATAAATAATATTAAATAATATTAAATAATAATAATAATTATA
 29497  TTTATAATAATAATAATTAGAATAATTATTTAATAATTATATTAAATTATAATAATTATT
 29557  ATAATAATTTAATTAATAATTTATATTATAATAATTCTATTAATAATAATATTATGTTAT
 29617  TTATAATGATATACCCGGCGATCTACGATCGCCGGGTTATAAATATAAATATAAATATAT
 29677  ATATATATAAATATATATTAATATAATACTTAAATATATAAATACTTAAATATATATATA
 29737  AATATATATATTAATACTTAAATAAATAAATATATATAAATATATTATTAAAAATATTAT
 29797  AATATATTAAATATTATATATATTATAATTATAATTATATAATAATAAATATCACTCTTT
 29857  TCTCGGTTACAAAGGACCCGGGTTAGATATAGTTATATAATTTATATATTAAATATATAA
 29917  TTAATATATTAATAAATATAATAATTATGAACTATTACCGGTTATTTCCCCTAATAAGAG
 29977  GGGAAATAACCGGTATACTTTTATATTATTTATTATAAATAATTATTAAAATTATAATTA
 30037  TTATAAATATTAAATAATTATAATTTATATATTATTAATATATAATATAGATATTAATAA
 30097  TATATATTATTAAATATAATATAATTTATATATTATTAATGTATAATATAAATATTAATA
 30157  TTAATAATATACTTATTATTATTATAATTTATATATTATTAATGTATAATATAAATATTA
 30217  ATTAATCTAATTACTATTATAATTTTTATACCGGCGATCATTGATCGCCGGGTACATCTA
 30277  TTTTAATATTCTTATTATATTTAATTAATATATTTTAATATTATTATTATTATAATTTAT
 30337  TCTATTTACTCTAATATATAAAGTATTAATAATAAGTAGTTATATACTTTAGTTAATATT
 30397  ATATTAAATATATTATTAATAATATCTATTTATTATATAAAAATATAATAAATAATTAAT
 30457  AGATTATTTAAAAATAAAGATATAGTTAATATACTTTATAAATATATTTTATAATTAATT
 30517  TTATTATAAATATATATAATATTATTTATTAATATAATTATTATATATTAATAATATATT
 30577  AAGGTATATTATATATTTATTAAATATACCCGTATTTCCTATAATGGGGATATAGGTTAA
 30637  ATAATATATACCCGGATCCTATGGATCCGGGTATATCTTTAATAATATTAATATATTAAT
 30697  ATTAAATATATTATTATTATTAATATTATATTAAATATCTTATTATTATTAATATAATAT
 30757  TAAATATATTATTATTATTAATAATTAATAGTTACTTTCATTATTTATAGATTGTATATA
 30817  AAATAAATATATGATAATTATTAAATTATTTTTATTAATTATAATATTATATATTATTAT
 30877  TATTATAGTATATATTATTATATATTATATATATATTTATATATATATAAAT
;; mfannot:     /group=IB(5') (2.65e-04)
 30929  tatatacccggtgtcctaggacaccgggtatttgtattattaattatttatatatatata
 30989  tatataaattttaaaagtaaatatttataataatatttatttaatatatttattaattat
 31049  gataattaatatttatttatatgtaatatatacatatatttaatatatattaatatatat
 31109  atatattaatatatattatttattattataaatatttattataatgtaaattataattat
 31169  aacctataaaccgacttaagtttattactattaatatatttattattaaatttaataata
 31229  aatatatttaaatatttaataaaatataaaaaaattatatt
;     G-cox1 ==> start
;     G-cox1-E1 ==> start
 31270  atgataattcaaagatgattattttcaactaatgctaaagatatttcagtattatacttt
 31330  atcttagcattatttagtggaatagtaggtacagcaatgtctgtaatcattagattagaa
 31390  ttagcaggtccaggtcctcaacatttagccggaaataaccaggtctttaatgttttagtc
 31450  gttggtcatgctgttgctatgattttcttcatggttatgccagcattaattggagcttat
 31510  ggt
;     G-cox1-E1 ==> end
;     G-cox1-I1 ==> start /group=IB(5') (2.65e-04),IB (5.85e-26) ;; mfannot: two introns identified
 31513  aaacacatatataataatttattatttattgatcttaataataatattaataatctttct
 31573  ttgatatatttattactaagagtatcggataatttatcgatatttctaagttctcaaaag
 31633  tacccggactcccgtaggtagtctgggtat
;; mfannot:
 31663  TAATTTAAATTATAATAAATTAAAATTAGGTCCTTATTTAACTGGATTAATTGAAGGAGA
 31723  TGGTACTTTTTATGTACCTAATATTAATAATAAAAAATTAAAACCTTATATTAGTATTGT
 31783  ATTTCATATTAAAGAT
;     G-cox1-I1-orf271 ==> start /note=LAGLIDADG ;; evalue:5e-26
 31799  ATAATATTAACTAATTATTTATCAAAATTATTAAATATTGGTAAAGTTTATGATATATTT
 31859  AATAAGGGTAAATATTGTATGTGAAATATTTATAAAATTGAAGATTTATATTTATTAATT
 31919  AATTTAATTAATGGTTATTTTAGAACACCTAAATATTATAAATTTATTGAATTAATTAAT
 31979  TGAATTAATAATTATATTAATATTAATAATACTTTAATTATTAATAATAATAATATATTA
 32039  ATAATATATAATATTAATAAAAAAAAAGATATTTTATCTAAAATTAATTATATTATAGTA
 32099  AAACCTATAGATAATTCTCCTTTAGAATCAAATTCATGATTAGCTGGTTTTAGTGATGCA
 32159  GATTCTAATTTTAATATTCAATTATATAAAAAAAAGAATAATAAAAATTATATTAATATA
 32219  AATTATAGATTAGAAATTAAACAAAAATATAATTATAATAATAGTTATATAAATTATGAT
 32279  TCTTATTTTTTTATAATAAAAATTGCTAATATATTTAATAGTAATTTATTAAGTAGAGAA
 32339  AGAAAATTAAATAAACAAAAAGAATATAAATTATATTATCTTTATATTATTTCTGTTAAT
 32399  AGTATTAATAATTTAATTATTGTTAATAATTATTTTAATAAATATCCTTTATTATCTTCA
 32459  AAATATTTTAATTATAAAAAATGATCTATATTATTAATATATAGATTAAAAATTAATTCA
 32519  ACAACAAATATAGATATTATTAAATTATATAAAGATATTAATAATAATAAATTAATTAAT
 32579  TGAGATCATTTAAATAATAATTATTATTTAAAATAA
;     G-cox1-I1-orf271 ==> end
 32615  TTGCCGTAATATATTGTAAAATATATTATTA
;; mfannot:     /group=IB (5.85e-26)
 32646  taacattactatattctggaagttcctaaagctttatataatatatcataatatatttat
 32706  aattaatagtattattataatataattaatataaatataaatatataatattataatcat
 32766  agtatctattaataaatttttaatattctttttattaatatatactatttataatattat
 32826  attattattgttatataataacaatatttatatatttatatatacttatggtttaatatc
 32886  atgagtttttctattattattatttttattaaaattaaatacccgcgccccttttagggg
 32946  cgcgggtatactatttagtaaatcatagtaataatttttataatattatagattatttta
 33006  gtattattccgatatactcataatacccacttttatagaaagttcgaatactattaataa
 33066  gaattatataataattaatatataatatatatatatataaaatatatatatatataaata
 33126  aatcggatatatgaattatatttaatattatataattaataaataatataaatttatatt
 33186  aaaaattataaagatataattaataattataatggataatcagtaggaaacgaaattaat
 33246  tataatatatatatatataataatattataatatactatatataatatatattgttataa
 33306  ttatatacccgggcataccagtaggtatgcccgggtaatatattaataattaataattat
 33366  taattaataattaataatatatatatattaatatattatatataataataatatataatt
 33426  atataaatattatagattatttattaggatcctcagagactacacgtaatgtaaccatat
 33486  atatatatatatatggttaaagatatagtcc
;; mfannot:
 33517  AATAATATATAGAAATATATATTAAAATAAATG
;     G-cox1-I1 ==> end
;     G-cox1-E2 ==> start
 33550  AATTATATGTTACCATTAATGATTGGTGCTTCAGATACAGCATTTCCAAGATTAAATAAT
 33610  ATTGGATTTTGACTATTACCACCTGCTTTAGTATGTTTAGTTACATCAACATTAGTAGAA
 33670  TCAGGAGCTGGTACAGGATGAACAGTATATCCACCATTATCTTCAATTCAAGCTCATTCA
 33730  GGTCCTAGTGTTGATTTAGCTATTTTTGCTTTACATTTAACATCAATTTCATCATTATTA
 33790  GGAGCTATTAATTTTATTGTTACAACATTAAATATGAGAACTAATGGAATGTCAATGCAT
 33850  AAATTACCATTATTTGTATGAGCTATTTTCATTACAGCATTCTTATTATTATTCTCATTA
 33910  CCAGTATTTTCAGCTGGTATTACTATGTTATTAATAGATAGAAACTTTAATACTTCATTC
 33970  TTCGAAGTAGCAGGAGGTGGTGACCCTATTTTATATCAACATGTCTTCTGATTTTTTGGT
;     G-cox1-E2 ==> end
;     G-cox1-I2 ==> start /group=IB (8.82e-28)
;     G-cox1-I2-orf335 ==> start /first_aa=Q /note=LAGLIDADG ;; evalue:4.3e-47
 34030  caagatggccctttaatatatatattaatgcattttcctatatgctggaaattatttatc
 34090  aattatatatttaatataattgataattttattaatataaaatatattaataaaattatt
 34150  tatttaattactatttatttaagtctaaatatattattagccataatagttaaaatatta
 34210  aataaaaataacaatcagcaggtaaccaataattattataataataataataatttagta
 34270  gaaacctcagagactatatggaaaatattaaataataataataatattaataacaataat
 34330  aatattaaatttaatcaatgattagctggtttaattgatggagatggttatttttatatt
 34390  gttaaaaagaaatatctatcttgtgaaattctagttgaattaaaagatgaaaaaatatta
 34450  agaattattcaaaataaatttggtggttctattaaattaagatcaggttctaattcaatt
 34510  agatatagattacatcataaagaaggtataattaaattaattaatagtattaatggtaat
 34570  attagacatagtaaaagaattgttcaatttaatcaagtatgtctattattaaatattaaa
 34630  tttattaatcctatacctttaactattaataatggttgatttagtggtatatttgatgct
 34690  aagggtactattaattattcatttaaaaataaacttcttcaattaataatctcagttagt
 34750  aataaatatttacaagatattgaatcatttaaaaatattttaggtggtaatatctatttt
 34810  gataaaggaaaaaatggttattttaaatgaaatattcaatcaaaaatagatattataaat
 34870  tattataattataataaaatatatctatcaaaatcaaataaaggtaaaaaattatttata
 34930  attaaagaatattataaattaattaatataaaagcatttataataaataataattcatta
 34990  atttataaatcatgattaaaatttgagaataaatgaaaaaatatttaa
;     G-cox1-I2-orf335 ==> end
 35038  aattattattattattattattattattcttttaataaagagatagtccattaacaaag
;     G-cox1-I2 ==> end
;     G-cox1-E3 ==> start
 35097  CATCCCGAAGTTTATATTTTAATTATTCCTGGTTTTGGTATTATTTCACATATTGTATCA
 35157  ACATATTCTAAAAAACCTGTATTTGGTGAAGTATCTATGGTTTATGCTATAGCATCAATT
 35217  GGTTTATTAGGATTTTTAGTATGATCACATCATATGTATATTGTAGGATTAGATGTAGAT
;     G-cox1-E3 ==> end
;     G-cox1-I3 ==> start /group=IB(5') (1.68e-05),IB(3') (6.02e-08) ;; mfannot: two introns identified
;     G-cox1-I3-orf422 ==> start /first_aa=T /note=LAGLIDADG ;; evalue:3
 35277  ACGAAAGCTCAAGTGTCGTTATATATAGTAATATATATATTA
;; mfannot:     /group=IB(5') (1.68e-05)
 35319  ttatttaactatatgccggaaactttatatttaactgaaattataatccacttattaatt
 35379  aatattataatatatatttataattatataattatatattttaaatatataaataatatt
 35439  attaataatattaataatattaataatattaatattaataatataaatataaatattaat
 35499  attaatataaatattaatataaatatattattatataatatatattataattatttaaat
 35559  ataatcataaatatatgattaagatattcggaaaaatttataattttatttaataattat
 35619  ttaataattattaataataaacaatcggcaagtaacttttatttatttataaatatatta
 35679  aatatatttataaattataataataatataataaataaattattatcatccggcgatcat
 35739  tgatcgccggatgatgataataaacttaatttagaatttaaattatctgaacatagacct
 35799  ttatataataaattaaataataataatatattaggatattatttagcaggattaattgaa
 35859  ggaaatggttatattaatctaaaaataattagtattattattaattataaagatattaaa
 35919  aatgcttattatttaaaaaaattaattggttatggtaaaattattaaatataaaaataat
 35979  aataataaaataattaaattaatttttaataaaaaagaaggtaaaaaaagagtatttgaa
 36039  ttaattaatggtaaattattaggatataatattattcaacaattaattaataataaatat
 36099  gatttaatatttaatttaaatattaaacctatagctaattttaatttattaaataatcct
 36159  tgattaactggttttagtgattctaatggttattttaaaattaatattctaaaatctaaa
 36219  ttaaataaaattaattataatattataattaattttataattaaacataactctaattat
 36279  ttattaaattatattaaaaatactataggtggtaatatttatatattaaataataataat
 36339  attaaa
;; mfannot:
 36345  ATTTATCAATATTCATCAATTAATTTTAATATTGCTACTAATATTATTAAATATTTTAAT
 36405  AAATATCCTCCTTTACATAATAGTAAATATATTAATTATTTAAAATTATATAAAGTTTAT
 36465  TTATTAATTCAAAATAAAAAATATTTAACTAAAGAAGGTTTAAATAAAATTATAGTTATT
 36525  AAAAG
;; mfannot:     /group=IB(3') (6.02e-08)
 36530  gaacttcagagactag
;     G-cox1-I3-orf422 ==> end
 36546  cacgttaaatatcctattatattatattaaattaatataaaattaaacatttaatccttt
 36606  attatatatatatattataatatattatatataatataaataattatataattaaatatt
 36666  aaaattataataataataattattaataataattataataataatatttaatttatattt
 36726  aataggataaagatacagtcc
;; mfannot:
 36747  ATTGTCAATTATTTAATAATTAATTGTCAATTATTTATTAAATAATTAGTTATCAATTAT
 36807  TTATTAAATAATTAATTAG
;     G-cox1-I3 ==> end
;     G-cox1-E4 ==> start
 36826  ACTAGAGCTTATTTCACATCAGCACTAATGATTATTGCTATTCCAACAGGTATTAAAATT
 36886  TTTTCATGATTAGCTACTATTTTTGGAGGTTCAATTAGATTAGCTGTACCTATGTTATAT
 36946  GCAATTTCATTCTTATTTTTATTTACTATTGGAGGTTTAACAGGAGTAGCATTAGCTAAT
 37006  GCATCATTAGATGTAGCATTCCATGATACTTATTATGTAGTAGGACATTTCCATTATGTA
 37066  TTATCAATAGGAGCTGTATTCTCATTATTAGCAGGATATTACTATTGAAGTCCTCAAATT
 37126  TTAGGATTAAATTATAATGAAAAATTAGCACAAATTCAATTCTGATTAATCTTTATTGGT
 37186  GCTAATGTTCTATTTATGCCTATGCATTTTTTAGGTATAAATGGTATGCCTAGAAGAATT
 37246  CCTGATTATCCTGATGCTTTCACTGGTTGAAATTATGTAGCATCAGTTGGTTCTATTATT
 37306  TCATTAATTTCTGTTTTATTATTTATTTATATTTTATATGATCAATTATATAATGGATTA
 37366  AATAATAAAATTAATAATAAATCAGTATTATATAATAAAGCACCTGATTTTATGGAATCT
 37426  AATAATATCTTCTCTATAAATGTTATTAAATCTTCTTCTATTGAATTCTTATTAAATTCT
 37486  CCACCAGCTGTTCATTCATTTAATACTCCAGCTGTTCAATCTTAA
;     G-cox1-E4 ==> end
;     G-cox1 ==> end
 37531  TATATATATTATATAAATAATAATATTTTATAATTAAGAATTAATAATAATATTCTTTAA
 37591  ATTATATTAATAATAATATTTATAATAATAATAATAATATTTATAATAATAATAATAATA
 37651  TTAATAATATATAATATATAATTAAATATAAAAATTAAATATATAATATATAATTAAATA
 37711  TATACTATATAATTAATATATTAAATAATACTAATATATTATATAATTAATATATACCCG
 37771  GGGTCAAAGACCCCGGGTATTAAAGAATAATTATATATTAAATAATTATATGTTAAATAA
 37831  TTATATATTAAATAATTATATATTAAATAATTATAATTATAATATAATTATATTATAATT
 37891  ATATTAATAATAATATATATATAATATAATATAATATATAATATCACACTTAACCGGCGA
 37951  AGCTTAAGCTTCGCCGGTTAATAATAAGAATTAAAGATTATTTTTATAATAAATATAATA
 38011  ATATTAATAATAATTATATTAATAATTATATTAATAATAATAATTATAATAATTATTAAT
 38071  TATAATAATAATTAATATTTATATATAATATAATATATATATTTAATTATATTAAATTAT
 38131  ATTAAATAATTTTAATAATACGATATTAAACTACTGTTTATTTTAATATACCGCCTTTAC
 38191  CTAAATAGGTAAAGGCGGTATTAATATAATATTAGATAATAGAATATATTATAATAGAAT
 38251  ATATTATATAATAGAATATAATATATATATAATAAATTTATTTAATATATTTATAATATT
 38311  AATTTATAATATATTTATAATATTTAATTAATATATATATTTATATTATAATAATTAATA
 38371  TATTAATAATATATACTAAATTATAAATATAAGATAATATAATAATTATTATATATTTAA
 38431  GATATTTATATATTAAATTATTATATATTTAAGATATTTATATATTAAATTATTATATAC
 38491  CGCGTTAGCTTTTAGCTAACGCGGTATCTTATTAATTATATTAATTATATTAATTATATT
 38551  AATTATATTAATTATATTAATTATATTAATTATATTAATATATATATATTTAAATTTATA
 38611  TTTATATAAATATTAATATTAATATAATTATAAAATATATAACCGGGGGGCCAAAGGCCC
 38671  CCCGGTTAATAATATTATTAATTAAAGATTATTAATTATTAATTAATAATTAATAATTAA
 38731  TATTATAATAATTAAATTAAATTAAATTAAATAATAAATATTATTATAAATATCATTATA
 38791  ATTTATATTTAATTATATATATAATTAAATATAAATAAATATTTAATTTAAAATTTTATA
 38851  ATAATAATTAATTTTATAATTAATTATTATGTTTTTTTATTTATAAAAATAAACTCTATA
 38911  TATTTAATATTTTTATTAATTATATTAATTATATTAAGTACCCGGTCACCTAAAGTGACC
 38971  GGGTATTACTATTTTAAAAAGTATTAATAATATATAAATATATTATTAATTAATATATAT
 39031  ATATATATTAATTTATATATTAAATATATGTTGTTTTATGATAATTTTAATAAAGACT
;     G-atp8 ==> start ;; mfannot: alternative ATG start pos 39023
 39089  ATGCCACAATTAGTACCATTTTATTTTATAAATCAATTAACATTTGGTTTATTATTAATT
 39149  ACATTATTATTAATTTTATTTGCACAAGTATTTTTACCAATAATTTTAAGATTATATATT
 39209  ACTAGATTATTTATTTCTAAATTATAA
;     G-atp8 ==> end
 39236  TAAATAATAATAATTAGTAATTAAATAATATTAAAATATTATATATAATTATTATATATA
 39296  CTTTAAATAAAATTATAATATTATAATTATAATATTAATATATTAAATAATTATTTAATA
 39356  ATTATTTAATTATATTAAATATAAAATATTTATTATCCGGCGATCAATGATCGCCGGATA
 39416  ATTATAATTATTATAATTAAATATTAATAATATTAATATATTATTAATAATAATTATAAT
 39476  AAAATATAAATAATATAAATATATTATTATTAATATATTTATATTAATATAAAATATAAA
 39536  TTCCTAATATTTATAATATATTAAATATATTTATATATATATATATATAAATATTTATTT
 39596  TAATATTATATATTATAAAAATATTATTAATATAATTAAAACTAATTATTAATAACTATT
 39656  ATACCGGCTATTTACTAAGTAAATAGCCGGTATCTTAATATTTATATTATACATTAATTT
 39716  ATTAAATAATATTAATATATAAATTTATTAAATAATATTAATATATAAATTAATTAAATA
 39776  ATATTAATATTATAAATATATTTATTAAATAATATTAATAAATTAATTTATAATATAAAT
 39836  AAATTAATTTATTAAATAATATATATATTATAATATATTTATTAAATAATATATAATATA
 39896  TTAAATATATATTAAATATATATATTATATTATAATTAAATTATATTTATTATATTATAA
 39956  TTAATATTAGGTATAATATTATTATAAATAAATAATATTAATTAACTTTTTTTTTATAAT
 40016  TAAATTTAT
;     G-atp6 ==> start
 40025  ATGAATTTTTATATTAATTCTCCATTAGATCAATTTGAAATTAGACTATTATTAGGATTT
 40085  CAATCACCTTTATTAGATTTATCAACTATTAATTTAACAACATTTGGATTATATTTTATT
 40145  ATTGTATTATTAGTTATTCTATCATTATATTTAATAACAAATAATCATAATAAAATTGTA
 40205  GGTTCAAGATGATTATTATCACAAGAAATTATTTTTGATACAATTATAAAATTAACTAAA
 40265  GAACAAATTGGAGGTAAATATTGAGGTTATTATTTACCAATAATTTATACATTATTTATG
 40325  TTTATTTTTACTGCTAATTTAATTAGTATAATTCCTTATTCATTTGCATTATCAGCACAA
 40385  TTTGTATTTATTATTTCATTAAGTTTTATTATTTGATTAGGAGTTACTCTATTAGGTTTA
 40445  TATAAACATGGTTTAAAATTCTTTTCATTATTTGTACCTCAAGGTACTCCTTTATTCTTA
 40505  GTACCTTTATTAGTTTTAATTGAAATGTTATCATATTCAGCTAGAGCTATCTCATTAGGT
 40565  TTAAGATTAGGAGCTAATATTACTGCTGGACATTTATTAATAGCTATCTTAAGTGGTTTA
 40625  ATTTTAAGTTTAATGTCTATTAATTTATTTACTTTAATCTTAGGTTTCGTACCTTTAGTT
 40685  ATTTTCTTAGGTATTATGTGTTTAGAAATAGCTATTGCTATTATTCAAGCTTATGTATTT
 40745  AGTATTTTAACTGCTTCTTATTTAAAAGATGGATTATACTTACATTAA
;     G-atp6 ==> end
 40793  TAATAATTATTAATTATTAAATTAATAATTATTATATTTTAATAATATTCTTTAATAATT
 40853  AATATTTATATATTATAATTTAATAATTTAATATAATAATAATATATATATATTAATTTA
 40913  ATATTTTAATATAATTATTAAATATAATTTATTATATAGAATAATATTTATTTATATTAA
 40973  TTTAATATTTTAATATAATTATTAAATATAATTTATTATAATATTTTAATATAATTATTA
 41033  ATATAATTTATTATAATAATAATATATACCCGGCGAAGCAATGCATTGCATTGCTTCGCC
 41093  GGATAATAAATATAATAAATAATTATAAATATATATATATATAATATATTAAAAATAATA
 41153  AATAATTATAAATATATATATATATAATATAATATTATATTAAGAATATAATATATTTAT
 41213  ATAATTATAAATATATTATAATAAGATTATAAATATTATTTATATTAATAACTATTATTT
 41273  ATATTAAATAATAATAAATATATTATTATATTTAATATTAATATATATTATTTAATATAT
 41333  TAAAATTAATATATATTATTTATATATTTAAAATTAATAAATATATGTTATAAATATTAT
 41393  AAAAATATAATATATAATATTAATACCGGCTAAGCTTTTAGCTTAGCCGGTATTATTTAA
 41453  TAATTATATTGATAATTATAAAAATGATATTAAGAATTATTTAATAATAATAATAATTAT
 41513  ATTGATAATTATAAAAATGATATTAAGAATTATTTAATAATAATTATTATTATTATTAAA
 41573  TTATATTAATAATTATTTAATAATATATAAATATTAATAGAAATATTAACTATAAATATA
 41633  TAGTTAATATATTATTAATAAAATATATAGAATATTTATAATTAATTTATAATTATATAA
 41693  TTATAATTTAAGATATATATTTTATATTCTTTATATTCTTTATATACCCGGTGCCATTGG
 41753  CACCGGGTATTATTATAATAAATATATTTAATAATTAAATATATATAATTATTAATTATA
 41813  TTAATAATTAATATAATATTAATAATATAATAAATATATATTAGTTATATATATTTTTAA
 41873  TATAAAATATATATTAATTATATATTAAATTAATATATCAGTTTTATATAAAATTATTAT
 41933  ATTAATTATATATATTAATTATATATTAGTTATTATCTATTAGTTATTATATTAAATATA
 41993  TATTTATTTAATAAAAAGTATATATTTATTTAATAAAAAGTATATATTTATTTAATATAA
 42053  AGTATATATTTATTTATTTAATATAAAGTATATATTAGTTTAATATAAATATATATATAT
 42113  TATTTTAATATAAATGTATATTATTTTAATATAAATGTATATTATTTTAATATAAATGTA
 42173  TATTAGTTATATGGGCGAAGCTTAGTTAAACTAAGCTTCGCCCTACTTAAAGTTATTATT
 42233  AATAATAATTATTATAATATTTATAATTATAAATTAATTATAAATAATATTATTTAATTA
 42293  TATTATTTAATATAAATATTATTATTATTATTATATAATAATTAATATAATAGTATTATT
 42353  ATATATTATATATATTATATATATTAAATATATATATATTTTAATTATTAATATTATTAA
 42413  ATATTATTTAATTATATTTAATATACTTATTTATATAATAATTTATATAATTATTTATAT
 42473  AATTATTATATATTCTTATTTAATATTATTACCACCCGGTCCCCTTAGGGTGGACCGGGT
 42533  ATACTTTAATATTATTTAATATTATATAATATTATTTTTATTTAAAATATATTTAATATA
 42593  TTATATAATTATTTAATATAATTATATTATTAATATATTAAAATATCATTATATTATAAT
 42653  TAAATATATTTAAATATTATTTAATATATTTAATATCCCCGGCTAGCCCACTTAAGGGCT
 42713  AGCCGGGGTATTCTTTTTATTATTATATTTATTATTATTAATTAATTATTTTTAATAATA
 42773  ATATTTTATATATTTTATTTTTAATTTAAATATTTATAATAATAAGTATATTTAATAAAG
 42833  TATATTATAATAATACATAATATATTATAAAATATTTATACTTAATATATTATAATATTA
 42893  TTATTATAATTATTATATATAATATATTAATTTAATATAAATTTAAACATATATATATAT
 42953  ATTATATAATGTATACCCGGTGACAAGGTCACCGGGTATAATAAATTGATAATTATAATA
 43013  TTTATATTTATTATTATTTATATTATTATTATAATTATAATTATTATAATTATGAATAAT
 43073  TATTAAATAATATTATAATATTATATTATTTAATTCTATAATAAGTAATATTATATAACC
 43133  CTACCCGGGTCCTATGGACCCGGGTATTAATATAGATATATATATATTTATATATTTATA
 43193  TATTTAATAAATAATTAATTATTATTTATAAATAATATATTAATATATAATTAATATTAA
 43253  TTATATTATTTTAATTATATTATTTTAATTATATTATTTTAATTATTAATATACCCGGCT
 43313  AGCCCACTTAAGGGCTAGCCGGGGTAGTATCTTTATTATTTTAATATAATAGATAATATA
 43373  ATATATTTAATATATAATATATATTATAATAATATTAAATATATAATATATTTAATATAT
 43433  AATATATATTATAATAATATTAAATATATAATATATAATATATAATATATAATAATTAAT
 43493  AGATATATATAATATAAAATATATAATATATAATATATAATATATAATATATAATATATA
 43553  ATATATAATATTAAATATAAATATATTTATATTTAATATATAATATATAATTATATATAT
 43613  AATATAATATTATACTATTTTAATGTTTTATATATTATAATAATTATAATAATACCCGGC
 43673  TACCTTTTAAGGTAGCCGGGTATATTAAATATATAAAATAATATTAAATATATTAAATAT
 43733  ATAAAATAATATAAAATAATATAAAATATATAATATATAAATTAATATATATAAATATAT
 43793  TAAATTAAATATATAAAATATATAAATATATTAAATATATAAAATATCCGGGTCCAAAGG
 43853  ACCCGGATAAGGTTATATAAATATATAATATATAATATATAATATATAATATTAAATATA
 43913  AAATATATAAATATATTAAATTAATTTAATTAATTAAATATATTAAATATATTAATTAAA
 43973  TATATTAATTATAATTATTATAATTATTATGATTATATTATTATTATTATATTAATAATA
 44033  ATTAAAAAAAGAATATTATTATTATAATATATTTCTATA
;     G-cox2 <== end
 44072  TTATTGTTCATCTAATCATTCTAAGAATTTAGGTAAAGATACGACTTCGATTTTAATAGG
 44132  TATTGCGGAGTGTCCAGTACCACATAATTCCATACATTGTCCATAATAAACACCTTCTCT
 44192  TTGAATTAAAGCGGATACTTGATTTAATCTACCAGGAGTACCATCAACTTTAATACCTAA
 44252  ACTAGGAACAGCGAAATCATGAATAACATCAGCAGCTAGTACTACAAATCTAATATGAGT
 44312  ATCAACAGGTACTACTATTGAAGCATCAGTATCTAATAATCTTAATTGACCATCTTCTAA
 44372  TAATTCATCAGGAATTACATATGATTCAATTTCAATTAGTTCATCATTATTATTAATAAA
 44432  ATCTGAATATTCATATTTTCAATATCATTGATATCCAATAGCTTTAATAGTTATAGCTGG
 44492  TGAAATAACTTCATCACATAAATATAATAAAATAAATGATGGAAATGCAATAGTTAATAA
 44552  TACTAATGCTGGAAAAATTGTTCAAATAATTTCAATAAATTGTCCATGTTTAATATATTT
 44612  ATATGGAATAGGATTAGATGTATATGTTCTTACAATATTAAATAACATTCAAGATACTAA
 44672  TCCTAAAATTACTAATAAATAAAACATAATATTATCATGTAATTCTAAAATACCTTCCTG
 44732  ATTTGGTAGGGCTGAATCTTGAAAATATAATGCATATGGTGTAGGAACATCATTATAAAT
 44792  TGGTGTAAATAATAAATTTAACATTCGATATAT
;     G-cox2 <== start
 44825  TTTTTAATTAAACTTTTATGTCTATTAATAATAATTACTTTTATATAGAATATTAACCAT
 44885  ATAAAATAATCATAATCATTATCATAATCATTATCATAATCATAATCATAATCATTATTA
 44945  TAATCATAATCATAATCATAATGATAATCATTACCATTACCATAATCATAATCATAATCA
 45005  GAATCAACTAATTTTAAATTAAATATTAATATATATTATTAATATATTATATATTATTAA
 45065  TTATTAATATATTAATAGATAATAATTAATATTAATTATTATATATTATAAATAATATTA
 45125  ATATTATAATTATTATATATAATAATAAATTAAATAAATAATTAAATATTATTAAATATA
 45185  TTTTATTTAATATATTTATTATATTAATATCCCCGGCTAGCCCTTTAATAGGGCTAGCCG
 45245  GGGTATTCTTTTTATTATTTTATTATTTTTATTATTTTTATTATTTTATAAATATATTAG
 45305  TTTATAACTAATTAAATATTTATAAATATTTATAATTAAATATATAATTAAATATTATAA
 45365  TTTAATAATTATTATATATTATAATATTAAATAATTAAATATACCCGGTCCCCTTAAGGG
 45425  GACCGGGTGGTATAATTATTAAACTAATACCCGGTCCCCCCCCTTAGGGGGGGACCGGGT
 45485  ATACTTTATATATACTTTAATATTATATTATAATTTATAATATAATTTATAATATAATTT
 45545  ATAATATAATTTATAATTGATAATATATAATTAATAATATATAATTGATAATATTATTTA
 45605  TAATTTATAATATAATATAATTTATACTATAATATTATTTATTATATAAATAAATTAATA
 45665  ATATATTTATTATTATTAATTTTATAATTAATATTATTATTAATAATTTTATAATTTTAT
 45725  TATTATTATTTTATAATTCATATTCTTATTAATTAATATTATAATTCATATTATTATTAA
 45785  TACCCGGTCCCCTAAGGGGACCGGGTATACTTTATTTAGTATTTTATATTAATATTTTAT
 45845  AAAAATATAATTATATTATTATTTTATAATATTTAATATAATTATTTTATTTAATAATAT
 45905  TTAATATTATTTTATATAATTATTTAATATAATTTATTATAATAATTTTATATTATTATT
 45965  ATTATTATTATTATTATTATTAATATTAATTATTAATTTTATTATTAATTTTAATATTTA
 46025  TTATTAATTTTATTATTACCACCCGGTCCCCTTAGGGGACCGGGTATACTTTATTTATTA
 46085  TTTAATATTATTATGTTATATAATTTAATATAATTATTTAATATAATTATTTAATATAAT
 46145  AATATAAGATTATTTAATATATTTTAATATTATTAAATATAATTATTTAATATTATAATT
 46205  AAATATTATTATTAATTATTATTAATTATTTAATATTATTATAATTAATATTATAATATA
 46265  TTATTAATTATTTAATAAAATAATAATTTATTTATTATTATTATATTAATATTACCACCC
 46325  GGTCCCCCTTCCTTCCTTAAGGAAGGAAGGGGGACCGGGTATATTTTATTATTTATTATA
 46385  ATAATTTATTATAATAAATTATTATAATTATTTAATATAATTATTTAATATAATTATTTA
 46445  ATATAATTTATTATAATTATTTAATATAATTTATTATAATTATTTAATATAATTATTTAA
 46505  TAAAATTTATTATAATTATTTAATATATTTTAATATTATTTAATATTATAATTAAATAAT
 46565  ATTTATAAGTAATTATA
;     G-trnF(gaa) ==> start
 46582  GCCTTTATAGCTTAATGGTAAAGCGATAAATT!GAA!GATTTATTTATATGTAGTTCAAT
 46640  TCTCATTAAAGGCA
;     G-trnF(gaa) ==> end
 46654  TATTT
;     G-trnT(uuag) <== end
 46659  TGTAAATACTAAGATTTGAACTTAGATTATATGCAC!CTAA!AAACATACATTTTACCTG
 46717  TTAAATTATATTTAC
;     G-trnT(uuag) <== start
 46732  TATTTACCTATATATTAAAATATATATTAAAATTAATATTAAAATATATAATTATTATTA
 46792  TTATATTAAAATATTAAAATATATTATTATTATTATAATTATATTAAAATAATAATTTAT
 46852  ATATTATTATTATTATTATATTAAGATATTA
;     G-trnV(uac) ==> start
 46883  AAAAGATTAGCTTAATTGGTAGAGCGTTCGTTT!TAC!ACACGAAAGGTTATAGGTTCGA
 46941  ATCCTATATTTTTTA
;     G-trnV(uac) ==> end
 46956  AATTATTAATAATTATATAATTATATATATATATATATATATTAATATATTAAATATATT
 47016  AATATATTAATTAAATTTATAATAAAGATTT
;     G-cox3 ==> start
 47047  ATGACACATTTAGAAAGAAGTAAATATCAACAACATCCATTTCATATAGTAGCTCCTTCA
 47107  CCATGACCAATTATTGTATCATTTGCATTAATGTCATTAGCTTTATCATTAGGTTTAACT
 47167  ATGCATGGTTATATTGGTGATATAAAATTAGTATATTTAGCATTATTAGTATTAACATTA
 47227  AGTTCTCTATTCTGATTTAGAGATGTTATTAATGAAGCTACTTATTTAGGAGATCATACA
 47287  GTAGCTGTTAGAAAAGGTATTAATTTAGGATTTTTATTTTTTGTTTTATCAGAAGTATTA
 47347  ATTTTTTCAGGTTTATTTTGAGCATACTTTCATTCAGCTATAAGTCCTGATGTACTATTA
 47407  GGTGGTTGTTGACCACCTGTAGGTATTCAAGCTGTACAACCTACTGAATTACCATTATTA
 47467  AATACTATTATTTTATTATCATCAGGTGCTACTATAACATGAGGACATCATGCTATAATT
 47527  GGTGGTGATAGAAAAGCTACATTATTATCATTAAGAATTACACTATTATTAATTATTATT
 47587  TTTGTAGCTTGTCAATATATTGAATATACTAATGCCGCTTTCACTATTAGTGATGGTGTA
 47647  TATGGATCTGTATTCTATGCTGGTACTGGATTACATTTCTTACATATGTGTATGTTAATT
 47707  GTAATGTTTATAATCTGTTGTTGAAGAATTCAAAATTATCAATTAACTAGAACTCATCAT
 47767  GTTGGATTAGAAACTCTAGTTATCTATGCACATCTATTAGATGTTATTTGATTATTCTTA
 47827  TACGTAGTTTTCTATTGATGAGGTGTTTAA
;     G-cox3 ==> end
 47857  TAACATAATAATAATATTTATATTATAATTATAATTATAATTTAATATAAATATTATAAT
 47917  AATAATAATATTCTTATATATTTATTAAATATTAATAATAATTTTAATAATATTTATAAT
 47977  ACCCCTTAGCCCACCCCGGTGCCATAAGCACCGGGTATATTAATAATTAATATATATATA
 48037  TATATATAATTAATATAATTATATTTATAATTATTAATATTAATATAATATATAATATAA
 48097  ATAATAATATATTTATAATTAATATAATCTATATATATATAATAATATTATTATAATGAT
 48157  ATAAATTATTAATATAATTAATACTATTTTAATTAAATTAATTATTAATATAATTAATAA
 48217  TATTTTAATTAAATTATAATTAATATTTTAGTTAATGATATTATTATTAATATTTTAAAT
 48277  TAATTATTACTAATACCCGGGGCCTTTGGCCCCGGGTATACAATTAATATTTAATATAGA
 48337  AATATTTAATATATAAATATTTAATATAGAAATATTTAATATATAAATAATTAATATATA
 48397  AATATATTAAATTTATATATAATATATAAATATATTAAATAAATATATAATATATAAATA
 48457  TATTAAATTAAATAATAAATATATAATATATAAATATATTAAATAAATATATAATATAAT
 48517  ATTATATTTAATATAATATATTATTAAATAATTATTAATAAATTAATATATTATTAAATA
 48577  ATTATTAATAAATTAATTTAAATATATACCCGGGGCCTTTGGCCCCGGGTATAATTAAAT
 48637  AATTAATATTATTAAAATATAAATATATAATATTAAATAATTTATATTTAATATAAATAT
 48697  TACTAATATATATTAAAATATTATAAATATATATATTTAATATAATATTAATTATAATAT
 48757  AACTAAAATATATATTTAATATAATATTAATTATAATATAACTAAAGTATATGGATTTAG
 48817  TACCCGGTGCCCCTAGGGCACCGGGTATATATTATTAATATAATAATAAACTATTATAAT
 48877  TATAAATATTAATTATATAATATTAATTATTAATTTAATAATAATAAACTATTATAATTA
 48937  TAAATATTAATTATATAATATTAATTATTAATATATATATATACATATATATATAATTAT
 48997  ATATAAATTATATAATATTTACTATTATATATTATACATATATAATATATATATATAGAT
 49057  ATTTTTATATTATTTTTATATATACATATATAATATATTTTTATATATCTTTATATATCT
 49117  TTATATATCTTTATATATCTTTATATATCCGGTGCCTTTGGCACCGGATATTATATTAAT
 49177  TTAAATATATTATTATATTTTTAATATAATAATAATAATATAATAATAATATAGTAATTA
 49237  TTAAATATATAATATAATTAAATATATTATTAAATTATAAATATAAATAAATATATTATT
 49297  AAATTATAAATATATTAATTAATAATATTAATATTAATATTAATATTAATATTAATTATA
 49357  ATTACAATTATAATTAATATTATTAATTATAATAATACTATAAATATAATTATAATAATA
 49417  ATAATAACATTTTAATATTTATAATATTATAACTGTTTTTATAGTTAATACCCGGTGCCT
 49477  TTGGCACCGGGTATTAATATAATATTATATAATATAATATATTATACATTAATATAACAT
 49537  AAATAATATAATATAATTTAATATATATTAATATAACATAAATAATATAATATAATATAA
 49597  TATAATATTATAATATAATAATATAATATAATTTAATATAATTTAATAATATAATTATAT
 49657  ATAATTTAATATATTTATAAAATATATAAAATATATTAATAAATTATATATATTATTAAA
 49717  TAATTTATAAATTATAATTATTATAAGTAATTA
;     G-trnG(ucc) ==> start
 49750  ATAGATATAAGTTAATTTGGTAAACTGAATGTTT!TCC!ACACATTGAATGTGAGTTCAA
 49808  GTCTCACTATCTATA
;     G-trnG(ucc) ==> end
 49823  TAATAATTATTATTATTATTATATATATTATATAATATATAATATATATATATA
;     G-trnD(guc) ==> start
 49877  GGATCTGTAGCTTAATAGTAAAGTACCATTTT!GTC!ATAATGGAGGATGTCAGTGCAAA
 49935  TCTGATTAGATTCG
;     G-trnD(guc) ==> end
;     G-trnS(gcu) ==> start
 49949  GGAAAATTAACTATTGGTAAAGTAAATTATTT!GCT!ACATAATTGAATTATTATTCTTA
 50007  TGAGTTCGAATCTCATATTTTCCG
;     G-trnS(gcu) ==> end
 50031  TATATATATATATAAATATAATATATATATATATTAAATAAATATATATATATATATAAT
 50091  TATAATTTAATATTAATATATATATATTATATATTAATATAATGTTATA
;     G-trnH(gug) ==> start
 50140  GGTGAATATATTTCAATGGTAGAAAAGACGCTT!GTG!GTGCGTTTAATCTAAGTTCAAT
 50198  TCTTAGTATTCACC
;     G-trnH(gug) ==> end
 50212  CTTTATATTATTAATATTATAATAATAATATTAATAATAATAATAATATTAATAATAATA
 50272  ATAATAATAATAATAATATTAAT
