# Supplementary material for: Global Characterization of Fungal Mitogenomes: New Insights on Genomic Diversity and Dynamism of Coding Genes and Accessory Elements
Source: Front Microbiol. 2021 Dec 1;12:787283. doi: 10.3389/fmicb.2021.787283 (PMC8672057; doi:10.3389/fmicb.2021.787283)
Supplement: Supplementary File 1 — de novo annotation files of the 685 mitogenomes investigated in this study. Annotation was performed with the Mfannot program. [file Data_Sheet_1.ZIP › Supplementary_FileS1/NC_013147.1_Dekkera_bruxellensis_mitochondrion_complete_genome_mitogenome.mfres]

;; Masterfile modified automatically by mfannot version 1.35
;; on Thu Dec 24 18:42:31 2020 by user pfonseca on host LGCM-PROC
;;    - Gene Totals: 49
;;    - List of genes added:
;;      atp6                 atp8                 atp9                
;;      cob (1 introns)      cox1 (2 introns)     cox2                
;;      cox3                 nad1                 nad2                
;;      nad3                 nad4                 nad4L               
;;      nad5 (1 introns)     nad6                 orf103              
;;      orf107               orf120               orf123              
;;      orf137               orf138               orf142              
;;      orf262               orf322               orf535              
;;      rns                  rps3                 trnA(ugc)           
;;      trnC(gca)            trnD(guc)            trnE(uuc)           
;;      trnF(gaa)            trnG(ucc)            trnH(gug)           
;;      trnI(gau)            trnK(uuu)            trnL(uaa)           
;;      trnL(uag)            trnM(cau)            trnN(guu)           
;;      trnP(ugg)            trnQ(uug)            trnR(acg)           
;;      trnR(ucu)            trnS(gcu)            trnS(uga)           
;;      trnT(ugu)            trnV(uac)            trnW(uca)           
;;      trnY(gua)           
;;
;; end mfannot
;;


>NC_013147.1 Dekkera bruxellensis mitochondrion complete genome gc=4
     1  ATAATATAA
;;     rnl ==> ;; mfannot: 5' +/- 50 nt
    10  TAATAATAAAAGAAAAAGGAATTGAAGAGTTAAGTGTATATAAAAGGAATAAATATGAAT
    70  TATGTTTTATGAGAGAGCTATTAATAAAAGAGGTAAAGAGTATAATATATAATATAATCA
   130  ATAAGATAATAAAGAATATTATGAGACCTAAAGGAAACTAAAGAGAAAGAACTAAGTGAA
   190  CTGAAACATCAAAGTAGCTTAAGGAAAAGAAATTAACAAAGATTTTCTAAGTATTGGTGA
   250  GAGAAAAGAAAAGAGTAAAATAAGTATTATTAAAAAACTAATAGTAAGAAATAGGGATAA
   310  ACTAATTCTAATACTAAATATTATTAATAAGCATAAAAAGTACCGAGAGGGAAT
;;
   364  GATAAAATATAGTAAAATAATGAGCAATGAAAGATTTAATAAAATAAATTAATCATGTAC
   424  CTTTTGTATAATGGGTTAGCAAGATATAATGAATAGCAAAATATTAATAAAAAATATTCT
   484  AATGAAAATGATAAAAAGTTATTAATTATAGACCCGAAAGTAGATGATCTTACCATAAAC
   544  AAGTGGTTAAAATATAATATATATTATATAAACGACTGAACAGGTTAATGTTGCAATATT
   604  ATCTGAGGATTTATGGTAAGTAGTGAAAGACAAATCTGATCTACAGATAGCTGGTATTTT
   664  GTGAAATATATTTCAGTATAGCATTAATATAAAAAATTTAAAAGGTAAAGCAATTAATAA
   724  TTATTGGGATATCGTAATGAAATTATCAATATTATTTAATCTCTGAATATTTTAAATAAA
   784  TAAATAAATATATATATTTATATAAAATTATATTAATAGTCAGACTATTAGTGATAAGAT
   844  TGATAGTCTAAAGGGAAACAGCCCTTATTAATAGATAAAGTTCCAAAGTCTAAATTAAGT
   904  GTAATTAATATTTATTAATTGTAATACAATTAGGGGATTAGTTTGACAGTAATTATTCTA
   964  TGATCAACGTGTAACAACGGGTTAATTAAATAATATATAATATATATTAATAAGTTAATA
  1024  AATAAATAATAATCGGAACTAATATATAATAATAAAATTTAGAACTGAATCTTTAATTAT
  1084  AATTTTATATTAATTAATAAAATTATAAGGTAACAAAACATTTAATGAATAAAAATCTTA
  1144  ATAAATTTAAGATTAAATAGTATAAGTAAATTATATTATATTATAATAATATAATAATGT
  1204  AAAATAATAAAAAGAATAATAAATAATTAAATAGAGAATGCTAACATGAGTAACGTATAA
  1264  GAGGTAAAATCCTCTTCATTTTATCTATTAGGTTTTAATATAAAATCGGTCTCTAAAATA
  1324  TTATTAGAAAGAATAATATTGATAAGTAATTAATAATATTCTATAAAAACTATAAAAAAA
  1384  ACAATAAATTAAGAAAAGAATAATATATAGTTCAGGAAAAATTAGAATAATGAGATACCG
  1444  TAATAAGACCGACCCAGGTATATTATAAAAAAAGAAAAATGAATGGAATAAGTATGTTCA
  1504  ATGAACTCGGCAAGATATAAATTCATAAGTTAGTCAAAAAGAATGAAAAAAAATTATGTT
  1564  ATACGACTGTTTACTAAAAACACAGCACTTTGCAAAAATAAATATTGTAGTATAAAGTGT
  1624  GAATTCTGCCCAATGCTTAATAATAAAAATATATATTTAACGATATATAATAAAAATTTA
  1684  AGTAAATGGCGGTTTTATACTGAGAATCATAATGTAGCGAAATTCCTGTATAAAGAAGTA
  1744  GGTATTCTTTAAAACTAAAAAATATGGGTGTA
;; mfannot:     /group=IC2 (1.12e-37)
  1776  aactatcaaattacggggaccccctaaagcttataaaaccaaactataatagaaataata
  1836  tatgtggctgaagtaattattcaggtatggtaatagattataagatttatgaaaataaaa
  1896  tgggatatcgcgtatctaaatcaatatttaatattttatatattatatattgtaaaagag
  1956  caacgagtatatggtagttatcattatataattttataatgattaagatatactctaat
;; mfannot:
  2015  GGTTCATGAAAATGAATATCAATTCAATAACCTTTCTTAATTTAATTATTTAAATTATTT
  2075  AAATTATTTTAATTATTTTTATTTTTATAAACTAATTATTTTATTTTTTCCCTAATTTAA
  2135  TTTAATTTAATTTAATTTAATTTAATTTAATTTATTACTAAAATATTTAATAATTAATTT
  2195  ATATTTAATATCATATTTTATTATAATTATATATTATAATATTACATTTTATGAATATAA
  2255  ATATAAATCTAAATCTAAATATAAATCTAAATCAAATATAATATAAAAAAGGGAAGAATA
  2315  AAAAGGAATAAAATAAATGAAAAATGAATTTAAAGAAATTAAAAAAGATAAATTTGATTA
  2375  ACCGTGTGGCTACTAAATCTAGTCCTGCATGAATGGAGTAACGATATAACAACTGTATCA
  2435  AATATATTTCCAGTGAAATTGAATTAGCAGTGAAGATGCTGTTTATCTAAAGGTAGACGA
  2495  GAAGACCCTATGCAGCTTTACTATAATTTAATAAGTTGTTCTTATTTAATTATATTTTAG
  2555  TATATAAAGTAATATTTTGATATATAAATGAAATACTTTTATTTAATTAAATATTAACTT
  2615  AATTATTAATTTATAAATGAATATATATCTTTATAAAGAATTTTATAATAATATATTATT
  2675  AAATAATATAATATTAAATTATTTATAATAATGACAGCTTTAAATTGATAGTTTAAATGG
  2735  GGCGTTGATTTCAAAAAAAATAACTGAATATGTCCATATATAATTATTATATAAATTAAT
  2795  ATATAACATAATTAATGAATTAATCATTAAAATTATTAAAAATAATTAAATTTATTAAAA
  2855  TAGAAAAAACCATGTACAGTAAATTTGATCTGAAATCAAATAAAAATATAATATAAAAGA
  2915  TTATAAAAAATAAAATTAATATAATAGTGGATAACTGTGCAATAATTTAACACTAACAAG
  2975  TGAAAATTATACGTAAGTAAGGTATAATGAACAGATCATATTAATAGTAAAAGTGATCGA
  3035  TTAACGGATAAAAGTTACGCTAGGGATAACAGTGTAATAACATGAGAGAGTAGATATTGT
  3095  CAATGTTGTTTGCCACCTCGAT
;;
  3117  GTCGTTTTCTCCTATCCTATTGGTAGTATAAGCTAATAAGGGTTTGACTGTTCGTCAATT
  3177  AAAAGGGGACATGAAATGGGTTTAATACGTCGTGAGACAGTATGGTTTCTATCTTCTTTA
  3237  GAATTTAGTTTATTAAATTTTATAACTTAGTACGAAAGGATTTGTTATAATTAATCCATG
  3297  ATTTGACTATTGTTTAATCTTATATTTTTTATATATATCTTTTATTTTGATTTATATTTA
  3357  AATATTTATTATTTTTTTATATTATTTATATTAGTTTTAAGCAGGTAGTTAAGTTAAATT
  3417  AATAATAATTAAATATTGAAAGCATTTAAAATATAAAATTAAATTTCTTAAACTAAAATA
  3477  TATATATTTAAATCATATAAATATATATTTATAAATTACATTCGTAATTTATTTATATTA
  3537  TGTTAGACTAACATATTATTAGATTCATATCTTTATGGTT
;;     rnl ==> ;; mfannot: 3' -20/+180
  3577  ATGTATCGTCTAATTAATATAATATTTTATATACACTTCTATTCTTATTCTTTTATTATT
  3637  ATCTCTTTTTATTCTTATTATTCATATCCTCTTCCTTTAATTAAATTATTAATTTAATTT
  3697  TTATTTATTTTTATTTTTATTTATTTTTATTTATTTTTATTTATTTTTATTTTTTTATTG
  3757  ATAGATAGATAAATTGATAAATAGATAAATTGATTGATAGATAGATAAATTAATAGATAA
  3817  ATTGATAAATAGATAAATTGATAGATAGATAAATAGATAGATATATTTTTAATTCTTATA
  3877  TATATCTTTTTATATTAATAAAACTTATTTTATTAAGATATAATTATATTATTTTTATAA
  3937  TTAATAACAAA
;     G-trnT(ugu) ==> start
  3948  GTTATAATGGCATAATTGGTATTGCGTTTGTTT!TGT!AATCAAAAGACTTTAGGTTCAA
  4006  GTCCTAATTATAACA
;     G-trnT(ugu) ==> end
  4021  TTATTTATTAAAATATTTATCTATTTATTTTATTATTTAGATTTAATATATCTATTTTTA
  4081  TTTATTTATATATATACTTATATATAAATATATTCTCTATATAATATATTACCAATTAAT
  4141  ATAATTAAATATTAAATTATAAATAATAATTATAATATAATTAAATTATAAGATAAAGAT
  4201  AATAATATATATATATATAAGAAAGAAGGAAAAGAAAGAAAAAAAGATAATAATTAATAA
  4261  ATAAAGAATTAATTATTAAGAAAGAAAAGAATAAAAATAAAAAG
;     G-cox3 ==> start
  4305  ATGTCAATAGAAACAAGAAGTAAATTTCAATTATTTCCATCACATGAAGTAAATCCATCA
  4365  CCTTGACCAATATATATGTCATTTTCTTTATTATCATTAGGATTAACATTAGGATTATTA
  4425  ATGCATGGATATATATTATCAACATGATGATTAATATTAGCTATATCAGTTGTTATATCA
  4485  ACTATATTTTTATGAACTAGAGATATTATTATTGAAGGTACATATTTAGGAGGTCATACT
  4545  ATAGCTGTTAAAAGAGGTTTAAATATTGGTTTCTTAATTTTTGTAGGTACTGAAATTATG
  4605  ATCTTTATTGCTTTATTTTGAGGTTATTTCCATTCAGCTATGAATCCTTCTATTGAAATT
  4665  GGATGTCAATGACCACCTGTTGGTATTACATCTATTAAACCTACTGAATTACCTTTATTA
  4725  AATACTATTATTTTATTATCTAGTGGTGCTACTGTTACTTGAGCTCATGAATCGGTTTTA
  4785  TCTAGAAATAGACATAACGCTTTACTTGGTTTATTTATTACTACTTTATTAATTGTTATC
  4845  TTTGTTTTATGTCAAATATGTGAATTTAATTCTGCTACTTTTAATATTACTGATAGTGTT
  4905  TATGGTTCTATTTTCTATGCTACTACTGGTTTACATTTTATTCATATGATTATGTTAAGT
  4965  TTAATGTTAGCTATTTGTACCGCTAGAATGTATGTTTATCATTTCACTGCTACTCATCAT
  5025  GTTAATTTAGAAACTACTATCTTATATCTTCATATCTTAGATATTATATGATTATTTATT
  5085  TATATCGTATTCTATTGATGAGGTTGTTAA
;     G-cox3 ==> end
  5115  TCACTACCCTCTCTTTATTTCTCTTCTCTTCTCTCTCACATTCTCTTATTTTTACACCCT
  5175  TCTCTTATTTTTACACCATTCTCTTATTTATTCCATTTTTTATCCTCTTATTTATATTAT
  5235  ATTTGATTTTATTATATTATATTTGATTATATTAGATTTGATTTAGATTTAGATTTATAT
  5295  TTAGATTTAGATTTATATTTAAATTTATTTATTCATTATATTTTTATATATTTCTATATA
  5355  TACATGTAAATATTTATGTATATTGATATATATATTTCCTTATATAGTAATTATAATTTA
  5415  ATATAATTTAATATATTGAAGTATATATAATATATAATATAAATATATAAAAGAAAAAGG
  5475  AAAAATAATAATAATAATAATAATAATAATAATAATAATAATAATAAAATAAATAAAGAG
  5535  AGGTAAATAAAGACATGAATAAGAAAATTAGAGTAAATAATACTTCCCCCCTCCCCAATA
  5595  AAAGGATATAAATCACTATTTAGATTCTATGATGGGGAGGGGGGCTAGGGGGGTAGGGTT
  5655  ATTATTCTCTTTTATTTTTATCTTTATTAATCTTATTATCTCATATTTTTATATCTTTAT
  5715  TAATCTTATTATTTCATATATTTCTATTTTTATTAAACTTATCTTATATGATTAATATAT
  5775  ATATATCTTTATTTAAAGAATAATTAATGAAAGATTATTAAAGATTATTATTATATTGAA
  5835  TACTTAATGGTTATTTATTTATTAATTCATTAAATTAATTTAATATAATGTTAGATTTAA
  5895  TTATTAATATCTACATAAAAGGGATTAATAAATATATAAAAGAGATTAATAAATATATAA
  5955  AAGAAATTAATAACCACATAAAAGTTATTTATAATTAAAGTTATTTATAATTAAAGTTAT
  6015  TTATAATTAAAGTTATTTATAATTAAAGTTATTTATAATTAAAGATATATTTAATAGAAA
  6075  AATAATAAAATTTTTAATCACATCTAAAATTATTATTAAAATATATATTCTTAATCAGGG
  6135  ATAAATATATTGAAAAGCAACGATGATAGGTATTAGTTATAATTATATACCTTTATATAG
  6195  TATTATCTATTTATGATATGTAATTCTTAATGATATTAATATTTATTATTTATATTAATA
  6255  ATTATATATACCTATATATATTAATTATATACCTGGTATATAATTATATACCTTGTATAG
  6315  ATTATATACCTTGTATAGATTATATTTATATCTATTTATTATATACCTTGTATAGATTAT
  6375  ACCTTATATCTATATTATATATACCTTATATCTATATATATTATATTATATAATATTTAT
  6435  ATTATATTACTTTATATATCCATAACATATATCTTATATCATATATTAGATCTTATATAT
  6495  CCATTATATATATCTTATATTGATATAATAATACCTTATATCCATTATATATCTTATATA
  6555  TCTATTATAATACTTTATTATATACTTATATACTTATATACTTTATATACTATATATCTC
  6615  TATTATAATACTATATATATCTATTATAATACTTTACTATATACTTTATATACTCTATAT
  6675  AATACTTTATATATTCAATATAATACTATATAAGATTATATATCTATACCTAATATATAT
  6735  ATATATACCTATATATACCTTATATAGAAATAATATATATTAATATACCTTATAAATTAA
  6795  TAATATTCCTTATAGATTAATAATATACTTTATAGATTAATAATATACCTTATAGATTAA
  6855  TTATATATATCTATATATATACTTTATATTTCTATTATAAATATATATAAATATATACCT
  6915  TATATATCAATAATCTATATCTTATAATATACTTATATATCAATAATCTATAAATATACT
  6975  TTATAATAAACTTATATATCAATAATCTATAGATATACTTTATAATAAACTTATATATTA
  7035  ATTATGTATCTATGGATATACCTTATACTTTTATAATATATCTATATATCAATATATCAA
  7095  TATATCTTATATATCAATATATCTTATATATCTAATATATTTAATATATCAATATATCTT
  7155  ATATATCTAATATATATACTTTTATAATATATCAATATATCTAATATATATATCAATATA
  7215  TATAATACATATATCTATATTGAATATACTTATATCTATATTGAATATACTTATATCTAT
  7275  ATTGAATATACTTATATCTATATTGAATATACTTATATAATATACACCTAATATATATAC
  7335  CTAGATAATATATACTTATATATTTAATATATACCTATATCTTTATAATATAATATAATA
  7395  TATATATATCTATATTATGATAATATATTTATATTAATAATAATATACTTATATATACCT
  7455  ATATTATGATAATATATTTATATTAATAATAATATACTTATACATATCTATTATATACTT
  7515  TATATATTAATACATTATATAGAATATCTATTATATACTTTATATATTAATATATTATAT
  7575  AGAATATTTATAATAATACCTTATATATTTATAATATGCTTATTTAATAATACCTTATAT
  7635  ATTTATAATATGCTTATTTAATAAAACATATATCTATATACCTTTTATATAAAGATATAC
  7695  ATATATCTTATATACCTATATATGAATATATATCTTATATAGATATATTATATACCTATA
  7755  TATGAATATATATAACTTATATACCTTATATATTAATATTTATATATATTATCTATACCT
  7815  TCTATATATATTTTATATATACCTTTTATATATATTATCTATACCCTCAATATATATTTA
  7875  TTATAATACCTTATATATCTATTATCTACTATAATATCCTATATATCTCTTATAATACCT
  7935  TATATATCCAATATATCTCTTATAATACCTTATATAATCCAATATATCTCTTATAATACC
  7995  TTATATCTCTATTATCTACTATAATACCTTATATATCTATTATCTAAATATATATCTATA
  8055  TTATATAATTATAACTATAACTATAACTATAACTATAACTATAACTATAACTATCTAAAT
  8115  AGAATAATAAACCTTATATATTAATTATATAGATATAATAATATATATACCTTAACTATC
  8175  TATAATATATAAATCTAATAATAATATATATACCTTAACTATCTATAATATATAAATCTA
  8235  ATAATAAATATATTTTATATATTCAAATATATAATTATATATACACATATAATATACTTA
  8295  TATAAATAATGATATTAATTAGAATATATATACCTTAATATTATATAAGATATAATAATC
  8355  TCTTATAATAATAATCTCTTATAATAATAATCTCTTATAATAATAATAATAATAATCTCT
  8415  TATAATAATAATCTCTTATAATAATAATAATAATAATCTCTTATAATAATACCTTACATA
  8475  CTTAGATAATAATAATGAATATATCCTATATACATAATATATTCATATAGTATAATATAT
  8535  AAATATATTTATATACTTAATATATATAGAGATATACTTAATATATAGATATACCTAATA
  8595  TAACCATATATAATAATAGATACTTAATATATACCTAATATTAACCCTATATAATAATAA
  8655  ATACTTAAAATATACCTAATATTAACCCTATATATAGTATAATTATATTACTTTATATAA
  8715  ATATATATACTAAGATAATAATAATAATAATAATCTCTTATAATAATAATAATCTCTTAT
  8775  AATAATATTAATAATAATAATATGAATATGAATAATAACTATATATCTATCATAATTAGA
  8835  TAATATATTTCTATATAAGATACCTATATATATAATATAATATATTTATAAATATGAATA
  8895  TAGAATATATAAGATAATAATATGTATATGAAATATATAATATACTATATAATAATAGAT
  8955  ATATGAAATATATAATATACTTTATACTTAGATAATAATAATGGATATATGGATATATAA
  9015  ATATATGGATATATAAATATAGAATATACTAGATAATAATAGAGATATGAATTAGATATA
  9075  CCTAATGAATAATAAGAATATTAAATAGATACCTAGTGAATAATAAGTATATAAAATATG
  9135  TAATATATTTAATTATTATAGGGATATAAGATATATACACTAGATAATTAAGATATAAGA
  9195  TATAAGATATAAAATATAAGATATAAAATATAAAATATAAGATATTATAAATAATTAATA
  9255  TAAATATTATTTATATAGTATTAATATAAAGTATTAATATATAGTATTTATATAGTATAT
  9315  AAAAATATAGTATTTAAATAGTGTATAAATATGAATATAAATATAAGGTATAAAGAGATA
  9375  GTATAAAACTTAATAATAATATAACATATAATTAATAAATTTAATTAATAAGAATATAAT
  9435  ATATCTTATTAATTATTAAATTAATATATCTTATTATAAGATATATTATCTAATCTAATC
  9495  TATTTTATATAAATATACCTTTTATAATATATTCAATTTATCTTCCCTATGAATATACCT
  9555  TTTATAAATATTATATTTAGATTACATATATATTACATATCAATATAAACCTATTAAATA
  9615  AAAGGTTAAATTCATTAGGGAAGTATTTATTTAATATCTTTATTTTTTATTATTTCTTTA
  9675  TTTTTTATTATTTCTTTATTAATATACATTTAATTTCTTTATTAATATACATCTTTTAAT
  9735  TGATTTAATATTATATTAGATTATATTTAAATATTATATTATATTAGATTATATTTAGAT
  9795  ATTATATTATATTTTATATTTTTTAGTATTATTCCTTATTATTAAATATTAATATAATTA
  9855  TATATTCTTTTATAAATATTATAATATTAACTTACTTATATTCTATATTATTATTTATTT
  9915  ATATTCTCTATTATTACTTATATTATTATTTATATATTTTTTTATTATCCCTTTATTATA
  9975  TATCTCTTATATATGTTAAATCTTAATATGTTATATATGTAAAATATATATTTAAATATT
 10035  ATATCTATATTATTTTATACCTTTATATTATTTTTTATATTGTTATTATATACCTTTTAT
 10095  CTTATCTTATCTTATCTTATTTTATCTTATCTAATCTAATCTAATCTTATCTTATCTTAT
 10155  CTTATCTTATCTTATATACTTTTATATTAAATATATTCATTAGAATTATATTACTATATA
 10215  TTAGTATAATATATTAGTTATTACTAATATATTAAATATTATATAGATTAAATGTATATA
 10275  TATATGTATAAATAAAATTATATTATATATTATATAATATTATAACCTTATATAACATTA
 10335  TATTTAGATATCCTTATATAGCATTATATAATATAAGTATTATATAGCAGTATAATGTAT
 10395  AATAATAATATTAAATGTATTAGATATTATTAAATATAATATTAAATGTATAAAATATAA
 10455  TATTAAATGTATTAAGTATAAGATATAATATAATATATATGAGATATAATAAGATAATTA
 10515  TATATAATATATAAGATATATGATATATATGTATATTAATAATTATATTAATCAATATAA
 10575  GGTTATGTATAATATATTATACTTTATAATACTAATTAATATAATTAATATATATAATTT
 10635  ATTATGTATTATAATATAATATAACATATAATATATCTATTTTAGATATCATTATATTAA
 10695  ATATAACATATATTAAGTATATTATTTTATATATTATTACTATATTATAGATAATATATA
 10755  TTATTATAATTATTATTCTTCTATATAATTATTCCATATAATTATTATTCTTCTATATAA
 10815  TTATTCCATATAATATTACTTTATAAAATATTATATTAGAATATATTATTCTATATGATA
 10875  TTATATATTATATTATATTATATTATTCCATATAATATAATATTATATTATATTATTCTA
 10935  TATGATATTATTCCCATATATTAATATATATTACTATATATTATAATATATACAATAATA
 10995  TTATATCCATATATTATTATATCCATATATTATGGGAATATTAGTATATATAATTATATA
 11055  TCATATATTATGGGAATATTAGTATATATAATTATATCCATATATTATAGGAATATTAGT
 11115  ATATATTATAGGGATATTAGTATATATTATATATTAGTATATAACTATAAATATTAGTAT
 11175  ATAAATATATATATTATTATAAATATATTATATCCATATATATATGGGTAAATATAGTAT
 11235  ATAAATATATATTATTATTAATATAGATATAATATTATATAATATCTATATAATGGAGGG
 11295  ATATATGTATATAAAATATAGATGATAAGATATAATCAAGAAAAAGAATAAAATAATTAA
 11355  ATAATTAAATAACGGAGAGAAGGGATAATGAAATAAGAATAAGGGATGATAAAATCTAAT
 11415  AAAAATAGAGGATAAAAGATAATGTAAAATAAGGTAAAAGGAGGGATAAGAGGGATAGTT
 11475  AGTAACCCCTCCCCAATAAGGGATATAAAGTATAATATGTAAAGTATTGGGGAGGGGATA
 11535  ATTATATTATGTTAATACTATCTTATATTTAGGGGAGGGGAGGAATGGGGTTAATTATA
;     G-trnD(guc) <== end
 11594  CGATTCTGACCTGATTCGAACAGATAACCTTCATTGT!GAC!AAAATGATACTTAACCAA
 11652  TTAAGCTACAGAACC
;     G-trnD(guc) <== start
 11667  AATATATATTTATATATATTTATTTATATATATTTATTTATTTATTTATATAT
;     G-trnA(ugc) <== end
 11720  TGGAGTTATCAGGATTTGAACCTAAACTAATTGCTT!GCA!AAGCAATGATTCTACCATT
 11778  AAATTATAACCCC
;     G-trnA(ugc) <== start
 11791  ATTTAATATATATTAAATATATATTATTATTATTATATTAATCTATATAATTTATATATA
 11851  TAAAAGAATATATATGAAAAATAAACTAAAAATAAAATAAGAATAAAATAAATAAAAACT
 11911  AAAAATAAAATAAGAATAAAATAAATAAAAAAGGAAAATAAAATAAGAATAAAATAAGAG
 11971  AGGGAGTATAAAATAGGAGAGAGAAAGTAATAAATAAAAAGTAA
;     G-nad1 <== end
 12015  TTAAGTGATAAGAGTTAAAGAATCAAAAGAGAATAATAAGCAAGGAATAAATAAACATAA
 12075  AGCGAATAAGAGAGGTAATAAAACATATCAACAGAATAAGATAAGAAGATCGAATCTAAG
 12135  TCTAGGAAATGAAGCTCTAACTCAAATATAAGTAAATAAGAAGAAATTAGTTTTAATAAA
 12195  TAAAATAGAAGAGAAAATAAAACCTTCAAAAAATCAATAAAGATTATTAAAATTAAATAT
 12255  ATTTAAGAAGAATATAGAATTTATATCAAAGAGAGGAAATAAATAACCACCAAAGAAGAA
 12315  AATAGAGGTTAAAATAGACATTAATACCATTGATGTATATTCACTTAAAAAGAATATAAC
 12375  AAAAGGTGAAGCAGATAATTCAGTCATATGACCTGATACTAATTCAGATTCAGCTTCAAT
 12435  ATTATCAAATGGTGGTCTAGCATTTTCAGCTAATGCTCCTATAAAATATATTATACATAA
 12495  TGGTAATAAGGGTATAACATATTGAATATATACTTGACTATCAATTATAATTTCTATATT
 12555  TAATGAATTAACTAATAATACAATAATAAATACAACTGTAGTTAATATTAATTCATAACT
 12615  AATTAATTGAGCTGTAGTTCTAACTGAAGCTAATATTGTATATTTACTATTTGACATTCA
 12675  TCCAGCTATTACTGTACCTAATATACCTAATGAACCAGTACCTAATAAAAATATTAAAGA
 12735  ATATTCATTTTCTAATATACTTAAACCAGTATTTAATGGAATAATACTTAAACTTAATAA
 12795  TACTGAAAATAAAGTAATTAAAGGTGCTCCTATCATATATACTCATTCTCCATTACGTAC
 12855  AATTATTATTTCTTTAACTAATAATTTTAATGCATCAGCTATAGCCATTAATACTCCATA
 12915  ATAACCTACCGCATTTGGTCCTAATCTTCTTTGCATATATCCCATTGTTTTACGTTCTGC
 12975  TACTGTTAAATAAGCTACTCCTAATAATATCCCTAATATATATATTATTATATATCAAAC
 13035  ATATTCTGTTCTTTCTAATATTTCTAATATTTCAGTCAT
;     G-nad1 <== start
 13074  TTTTATTTCTCTTTTATTTTATTTTATCTTATTCCCCTTTTTTATTCCCTAATTTTCTTA
 13134  TCTTTATCCTTTTTTATTCATCTTTTTTCATCTTTTTTCATCTTTTTTCATCTTTTTTCA
 13194  TCTTTTTTCATCTTTTTTCATCTTTTTTCATATTAAGATTTAAAAATTAAGAATTAAGAA
 13254  TTAAGATTTAAAAATTAAGAATTAAGAATAAAGAATTAAAAATTAAGAATTAAAATTAAG
 13314  GTAAATAGTTATAAATGTGTAATTTAA
;     G-nad6 <== end
 13341  TTATAAAGAATTAATATTATTATTATTATTTTTAACTATAACGATAATACCTATTATACT
 13401  TAATAATAAGATTAAAGCGATTAAAATTAATAAGAAAGAATATTCAGTAAATAATAAATT
 13461  ACCAATAGTACTTAAATCTGAATTATTAATAATATCAAGAATATTAAAATTATCAAAGAT
 13521  ATTAATTGAATTTAAATTAATATCATTAGAATCATTATAATCTAAATCATCTAAAAATAA
 13581  TAATAATAATATTATGAATAAACTACTATATTGATATTCATATTCTTCTTTTTTATTTAA
 13641  TACTGATAAAATAAAAATAAATAATATAACAACAGCACCTACATATATTACTGTATATAA
 13701  TATTGCAAATAATTGAGAATAATTAAATCATAATTCTGTTATTACTGGTATTATTGTACC
 13761  TATTAATATCCCTAATGATTCAAATGATGTCGTACTTATTAATATATAATAACCTAATAA
 13821  AGTTACATCTAATATATTAAAATCTAAATACAT
;     G-nad6 <== start
 13854  TTCTTTATCTTTTTTCCTTTTTTTTATTTTCTTTTTAACTAATTTTATTTTTATTTTTAT
 13914  TTTTATTTTTATTTTATTTTTATTAGCTTTTTATATTTTTAAATATATTTTTATATATAT
 13974  TAATATATATTATATAATTATATATTGATAATTTAACTTAAACTTT
;     G-trnY(gua) <== end
 14020  TGAGAAGAGTGTGAATTGAACACACGAGGATTTTAAATCACTGAGTT!TAC!AGTTCAGC
 14078  TTCAACTACCAACATTGAAAATCTTCCC
;     G-trnY(gua) <== start
 14106  TTATATATATATTTTTATATATATATTTTTATATATATTTTTATATATATATATTTTTAT
 14166  ATATATTTTTTTATATATTAAAAGAAGAAGAAATATATTTAT
;     G-trnS(uga) <== end
 14208  CGGATCAAGTAGGATTTGAACCTACACTACTTAAAAAGTAATAATATC!TCA!AATATTA
 14266  CGCAATAACCAATTCTGCCATCAATCC
;     G-trnS(uga) <== start
 14293  TTATTTATTTTATTTATTTTATTTATTTTATTTATTTTATTTATTTTATTTATTTTATTT
 14353  ATTTTATTGAATATATTTATCTTTATTTTAATTATTATATTATTTTATTATTATATAATA
 14413  TCATATTATTATTATTATATATTATATTATATTATATTATATAATATATATTATTAAATT
 14473  AGATTAGATAAAATAAGATAATATTAAATAATATAAAAGAATATTAGATTATAAAATGTC
 14533  TAATATTATATATTATATTTAGAATAATATAGTATTATATTATAATATATATAATATTAA
 14593  TATTAATTTATAGAGGGTATAAATTATGTGATTAAATAAATTATCCCTTATTTTATATCT
 14653  TTATATTATTATATTTTTATATTATTATTGTATTATACCTATACTATTTTATTATATTAT
 14713  TATATATAGTATTATATATAGTATTATATTAGATATAATTATATTATATAATATTATATT
 14773  ATATTATATTATAAATAATTATTATAAAATATAATATAAGTATTATAAGATATATATTAT
 14833  AATAATAATAATTAATATAAATATATTAAATAAGATATATAATAAGATAAATAGAATATA
 14893  ATATTGAATTTATATAAAGAGGGAATATCTGCATGTGTAAATAATACCCCCCCTATTTAC
 14953  TATACCTAAAAGGTTAAGTAAATAGGGGTTTGTCTATCCCTATTCTTTATACTCTTATCT
 15013  TATTATTATTTATTATTCATTATTATTCATTATTTTTATTATTATTATTTTTATTCTCTT
 15073  ATCTCTCTTTATATTATTTCTTATATATTCCATATATAATCTATATTTAATATATATTAA
 15133  ATATTATTAATACTTATTATATATTTTATATATTACATGTAATTAATACTTATTATATCT
 15193  TTTATATACTATTTTTTAGAATATATATATTAATATATATTACATATTATATATAATGTA
 15253  ATTAATATTATACTAATAATATAATTAATATTATAATGAATTTATACCCTTTATTCATTG
 15313  TTACTATATAATATATCTATATATTATATCTATATCTATATTTATTATTATAATATAAGA
 15373  TATATCTATATTAGAAATTAATAATGTATATTATATTATATTCTAAATAATAATTAATAA
 15433  TAGATAAATATAATAATTATAATGAATTTATAATATAATATTATATTCTTTAATATTTTA
 15493  TATCAAATTATAAATTATATATAGATAGAAAAATAAAGGATTAAAGAATGGGTATTAAGG
 15553  GGGATATAAAAGTAGAATAACCCTACCCTAAATAACATAAATAAGGGATTAAAGATATAT
 15613  ACCCCTCCCCAATCATTTATATAAATTACATTTAATATACTATTAATTGGGGAGGGGTTA
 15673  TTCCTCATGTTATTACATATTCTCTCTTTATTTTATTATTTATCTCTTTTATCCCTCTTA
 15733  ACTCTTTATCTCATTTTATTAGATTTATTTATTTTATATATTCTTTTATATTCTATATTC
 15793  TTTTATATACTATTTTATTATATCATTATATTATTTTATTAATATTTTATATCTCTTTAA
 15853  TATCTGAAATAATTTAATATCTGAAATAATTTAATATATTTATTTAAAATTAAATTAAAT
 15913  ATAATTAAATTAAATATAATTAAAAATAAGAATAAGAAATAGAAGAAATAATTAAAGAGA
 15973  ATAGAGAATTAAATATAGAGATAATAAAATTAAAAGAGTCCTAAAGGGAAGAAGAGGATA
 16033  AGTTAGTAACCCCTCCCCTGTAATATGTAGGAATCGTGATACCAATATTACTAGGGGAGG
 16093  GGTATTAATGTACATCACTCCTTACTTTATTTAGGGTGGGGTTATCTATATATACTCTTT
 16153  ATTATTTATTCCTATCTTTTTATTTATTCTTATCTTAATCTTTTACTATATAATTCTTTA
 16213  TATATATAATTCTCTTAATATATTATATCTTTTATATATATATATTTAAATATAATATTT
 16273  AAAATATCTTATATAAAATATGATAATATAATTAAATATAATATAATCTAATCTTATATA
 16333  ATATAATATAATCTAATCTAATATAATCTAATATAATATAATCTAATATAATATAATAAA
 16393  TAAAGAGGGAATAATAGAATAAATAGCCCCACCCCTAAAGAGCATAATTAAACAATAAAG
 16453  GTAAATTATCCCCTCCCCAGTTAATAATAATAGTATATATATACCCTATTATCTGGGGAG
 16513  GGGTTATCTTTCATTATCTCTCTAATACCTCTTAATACTTATCCCTCTAATACCTTTTAA
 16573  TTATGATTCCCCTTTATACCCTTTTATATTCTATATTATAATATTATTTAATATTGATAT
 16633  TATATATCATATAATTATTTATTTAATAATCTAATTTAATTTAATTTTATTTTATTTATA
 16693  ATATATAATATATATTTAATTAATATTATCAATATAATAAAAATCTTTATAAAATAAAAT
 16753  ATAAAAAATAAAATATAAAATATAAAATATACTAAATAATAATAGAGAAAGAGATATGAT
 16813  ATCTTAAAATATATAAGATAATAAAAAAGAGAATGAAAAGGTATAATAAAAAAGGAGAGA
 16873  TAAGATAAGATAAGATAAGATTAGATAAGATAAAATTAGATAAGATAATATAAGTAATCC
 16933  CCCCCTCCCTATAGGGAGGGGGGGTAATGGTCTTAAATTTCATATTTACTTTCTTTAGGG
 16993  GGGTGGGTTATCTTATTTAATCTCTTATTTATTCTTTTGTTATATTATCCTTTATTTAAC
 17053  TTTATATTACTATGTCTTTAATATATCTTTTTATATTTCTTATCATTATTATG
;     G-orf103 <== end
 17106  TTATATACATATATTATAATATAATATTATATTAATATAAATAATATATATATATAAGAG
 17166  AATAAATAAAATAAAATAAAATAAATAAATAAAATAAAATATAATAAAATAAAATAAAAT
 17226  AAAATAAAAGAGGAGAGAAGTATATAAAAAGTATAAGAGAAGGATAATATCCCTACCCCA
 17286  AATAGAGGAGAATATGTGAATAACAGATAGATACCCCTCCCCAACAAAATAAATGTTATG
 17346  TAATATAATACAATTTGTTGGGGAGGGGTAAGGCTTATAAATTCTACTATCTTCCTTTAG
 17406  GGTAGGGTTCAT
;     G-orf103 <== start
 17418  ATATATTATATATTATTTATTATTTATTATTTATTATTTATTATTTATTATTTATTATTT
 17478  ATCTTTATATATATATAGATCTTTTTTAATTTATTATCTTATATTTAAATCTTTATTATA
 17538  ATGTAATTATTTATTATAATGTAATTTTTTATTATAATTTAATTATATAAAATATATCTT
 17598  ATATA
;     G-orf120 <== end
 17603  TTATCTAATAGTTATAATTTCTATTATAAGATATATAATATTTAAATATAATGAATAATA
 17663  TATATTGTTATATTTAGGGTATAATAAAATATAAAATATATAATAAAAGATATATGAAAA
 17723  TATAAGTATATCTAATAGATTAGTAAAAATATAAATATTAAATAAATATATATATAAATA
 17783  GTAAGAAAGTATAAGAATAAAGAAAATATATATATGAAAATAGGGAATAAAGAGAATATT
 17843  AATAGAAAAGGGGGATAAATATGAAAGGATGGAATAAGAGGGATAATAGCCCCACCTCAA
 17903  ATAAAGGTAAATATAAGAATAACAGATAGATACCCCTCCCCAACAACTTATATTATATAA
 17963  CAT
;     G-orf120 <== start
 17966  AGTATATTATTTTGTTGGGGAGGGGTAAGACTTATACATCTCTACTATCTTCTTTTGGGG
 18026  TAGGGTTTATATATTAGATATTATTTATTTATATATTTGATATTATTTCTCTTTATATAG
 18086  ATCTTTTTTATTCTTTTCTTAATTATTACTCTCCCCCTTATCTTTTAATATTATATATTT
 18146  TAATATTATATATTTTAATATTATTATTCTTATTATTTAATTTCTTATTATAATGGAATT
 18206  AAATTAAATATAAAATAATAAAATATAATAAAATGAAATAAAAAATAAAATAAAGTGAAA
 18266  ATAACATAAAATAAAGTGAAAAAAAACATAAAAGAGAGAGAAGAGGGAAAAGGGGATAAG
 18326  AGAATAAAAGGGAAATAAAATAAAAATAAAAATAAAAATAAAATAAGAGAATAAAAGGGG
 18386  ATAAGAGAGATAAAGGAGAATAAGGGATAAGATAAGAGAGTAAAGAGCTAAATTAAGAAG
 18446  TGTAAAAGGGA
;     G-nad4 <== end
 18457  TTATATAACGATAGAATAAATAAGAGCATTAGAAGATAAGAATAATAAATTACTAATAAT
 18517  ATTAGGGGCGATACCTAAGATAAGAGTAGGAATAGCTAAGAAAAGGAGGATAAAATGTTC
 18577  TCTATATAATAAATCATAAGTAATAGATAAATATTTAGAGAAAGAACCTGATGTTAATTT
 18637  ATTAGTTAATTTAAATTGATAACAAGCGGATAAAATAACGGATGCAGCTGTAAAGGCACC
 18697  TATAAAAGGATGTTTAATAATAGCTCCAGATATACATAAAAATTCTCCAATAAAATTATA
 18757  ACTTAAAGGAGTACCAGTATTACAGAAACTAAAGAATACAAGATAAATAGCAAATATAGG
 18817  CATAAATTGAGTTAAACCTTGATAATAAAATAAAATTCTATTATGATATCTATCATATAA
 18877  TATACCACCCATTAATATAAATAAAGCAGGGGATACAAAACCATGAGCTAAACATAATAC
 18937  TAAAGAACCAACAATACCTAATAAATTATTAGCAAATATACCTAAAATACATACACCTAA
 18997  ATGACTAATAGAACTATAAGCTATAATAACTTTTAAATCAGTTTGACTTAAAGTAACTAA
 19057  ACTACTATAAATAATAGTAATAATTCCTATAACATATAATATAGGTGCATATAATAAAGA
 19117  TATTTCAGATATATTAGATAATAATATTCTAATAATACCATAAATAGCTAATTTTAATAC
 19177  TATACCAGCTAATAAAATAGAACCACCTAGAGGAGATTCTGAATGAACAGTTGGTAATCA
 19237  TGTATGTATTGGAACTAATGGAGTTTTAACTCCTAAACCTAACATTAATCCTATTAATAA
 19297  TAAACTTTGTAATTCCATAGATATAATTTTACTATTTATTGTTATAAAATCAACATTATT
 19357  ATATAATATATATATCATTATAATTGATAATAACATAAATAAAGAACTACATAATGTATA
 19417  TATTAATATATAATATGCAGCTTTATTTTTATTAGAACCTCCATAAATACCTATAATTAA
 19477  AAATAAAGGTATTAAAGTTATTTCAAATAATATATAAAAACTTATTAAATCTAAACATAC
 19537  AAAATTTAAACCCATTAATATTATTAATGACATTAATAATAACATATATAATTCTTTTCT
 19597  TGCTACTATATTTTTATAATTTGATATTATACTTATTACTCCTAAATATAATGTTAATAT
 19657  TATAAATATTAAACTTATTCCATCATAACCTATATTTATATTTAATAATCTTGTTACTCT
 19717  TAAATACCCTAAATCTGTTAAATTTATTTCTTTTAATTCATTTATTATTAAATATAAACT
 19777  TAATATACATATTATTAATACTCCTTTCCCTATTAGATTTTTATTTTGTTTTATACTTAT
 19837  TAATTTATTTTTCGCTAATCCTATTAACCCTATTATTCCATAAAAATTTAATATTATTAA
 19897  TTCTCTCAT
;     G-nad4 <== start
 19906  TCCATTTTTTATTTCTTTATCATATTAATTTTTACATTTATATGATCTTTTCCTTTCTTT
 19966  CTTTCTTTTATATCTTATATCTTATTCCTTCCCATTTTATCCTTTCATTTATCTCTTTTA
 20026  TTCTATTCTATTATATCTTATTCTTATTTATTTATTTATTTATTTATTTATTTATTTATT
 20086  TATTTATTTTTATTCTTTTTATTCTTATTTTATTATATTATATCTCTAATTATATTATAT
 20146  TATATTATATCTATTATTTTATTATTTTAGAATATAAAATTCTAATTATAATATATGATA
 20206  AATATATAATATAAATATATAATATTATAAAATAATATTAAAATAAAGATTAAAATTAAG
 20266  ATTTAATTAAGATTTAAGAATATAAAGTTAAAGATAATAAATTAAAGATAAAATTTAATA
 20326  TTTAAATAAAAGATTATATTAAAATATATTAGAATATATAATATAATTTATATTATTATT
 20386  ATTATTATTTAATTTATATTATTATTATTATTATTATTATTTAAAGGAAAGAATAAATAT
 20446  AATTTATGTGAATCATTATTAAATCTGAGATAATCTATAACAAATTATAAAAT
;     G-trnL(uag) <== end
 20499  TATGATTAATGGGACTTGAACCCATAGTAAATTAGAC!CTA!AACTAACCGCGTCTACCA
 20557  TTTCGCCATAATCAA
;     G-trnL(uag) <== start
 20572  TTATATCTTATTTTTTATTTTTATATTCTATTATATTCTATTATAAATCTTTATTCTTAT
 20632  TTTTATTTATTTTTTCTTATCTTATCTTATTTTATATTATATTATCTTATCTTATTTATT
 20692  ATTCTTATATATTTATATTATTATATTATAAAATATAATTTATATTTATTTATTTAAATA
 20752  ATCTTATTATTATTTTATTATAATTTAATATTATTATCTTATTAATAATAATAAGAATTA
 20812  ATCTAAATTATCTTATTAAAATTATAATTTATATA
;     G-trnR(acg) <== end
 20847  ATTACCTTATTGGAATTGAACCAATATAATTAAATC!CGT!AGTTTAATATTTTATCCTA
 20905  TTAAATTAAAGGTAA
;     G-trnR(acg) <== start
 20920  ATATATTATTATTTATTTGAATATTTTTACATATTATTTATTATTAATTATTATTAATTA
 20980  TTTTTATTTATATTATTTATATATTATATTATATTATATTATATTATATTATTTATAACT
 21040  ATTATTATTATTATTATTTAATTAAAAGGTATATTATATTATATTATTTATAACTATTAT
 21100  TATTATTATTATTTAATTAAAAGATATAATAATTATAAAAAAAATAAATATATCTAAATA
 21160  AAATATATTAGAATTTAAATAAATAAATATTAGTAT
;     G-trnS(gcu) <== end
 21196  CGGAAATTGTAGGAATTGAACCTACACAGAATTTCTTCAATTATAT!AGC!AAATAACAT
 21254  ATCTTACCAATGATTAAATTTCC
;     G-trnS(gcu) <== start
 21277  TTTATTTTATCTTATAATATTATACTTTACATTTTATTCTCTTTATTTATATTTCATATA
 21337  TTTATATTTCACATATATCACATATTTATATTATTATATATTATAATATTATTATATTAT
 21397  AATCCTTATTATTATTATTATAACTATTCTTATTATAATAATTATTCTTATTATTATAAT
 21457  AATTATTCTTATTATTCTTATAATTATAATTATTTTTATAATTTTTATTAAAAATGAATA
 21517  TTTATACCTTTATTTTATATATTAAAATATAGGATTAATTTATATATTTATAATTAGATA
 21577  TTGTAATATTTAATATTTAGATATTAGGAATCATAATTTATAATATTTATTATTATCATA
 21637  ATATTTAATATCTAAATATTAATTGAAGATAATAAGTAAGATATAAAAAAGGGAATAAAA
 21697  GGGGAATATAAATAAATTATAAGATAAATAAAATAAGATAAATATAAAATAAATAAGATA
 21757  AAAATAAAGAGAATAATGGAAATATTAAAGATAAATATAAATATGAAGAATAAGAGGGAG
 21817  AATAAAGGGATAATA
;     G-nad3 <== end
 21832  TTATAAGAATAAAGAAATAGATTTATTAAAAGAGATATTTTTAGGTAAGAATTTAAATAA
 21892  AGAGATAGCTTTAGAATTTAATTCAAAAGTGAAACCAATAACTAAAATAGAAAGGAAAAT
 21952  AATGAAAAGTATTAAACCATAAAGACCAATAGAATAACTAGATATGATATAAGGTAACAT
 22012  AGAAGATATTTCTAAATCAAAGGGTAAGAAAAGTAAAGCGATTAAAATAAAAGGGATAGG
 22072  AACAGGATTATTACTTTGTTTAAAACTATCAAAACCGCATTCAAAAGGATTACTTTTTTC
 22132  TAAATAATCTAAACTATTACCAACATTTTCATCCATTTTAGGACTTTCAACTATTAAATA
 22192  ATTTAAACCTAATAAAATTAAACCTAATAAACCAACTAAAATTAAAAATCAATTAAATAT
 22252  ATCTTGAAACAT
;     G-nad3 <== start
;     G-nad2 <== end
 22264  TTAAATATTTATACCTAATAAAACTAAATATGTTCCTCCTATTATATTATCATATTCTAA
 22324  ACTTATTAATATTATTATTAATGTTAATACACTTATTATATATGTTATATTATTATTTAA
 22384  ATATATTATACTATTATCCCCATCTTTATTATTCATATTATATAATAAATTATTTTTATT
 22444  TAATTCATTTTTATTTAATTTATTTAATATTTTTATATTACTTATATTATATTCTTTATA
 22504  ATTAAATATATTATAATTATTTAATATATCAAAACTTAATTCTTTAATTATATTTCCATA
 22564  ATAATAAGCTGATATTGAACTAACTATAACTAATGTTATAGATAAAAATATATAACCATT
 22624  ATTTAATGATGATATTAATACTAATAATTTTCCATAAAAACCACTTAATGGTGGTATTCC
 22684  TATTAATGAAAATATTGATATTATAAAACATATACATAAACATATATTTTTATTTAATAA
 22744  TAATTTTAATTGACTTATATATTCAATAGGTGAATATTTACTAATCATAACATTATAAAT
 22804  ATTATTATTATTATTACTATTATATAAATATAAATTACTATATAATGGAATTAATAAAAT
 22864  AATACTAAATATATTAATATGTGTAATTGAATATTGTAATATATAAAATAAATAAGCTAT
 22924  AATTGAATAATTATTATTAGATATAATAGCTAATAACATATAACTAACATTTAATAAACT
 22984  ACTATAAGCTAATAAAGTTTTAATTCTAATTACATTCATACCACCAATTGATCCAATAAT
 23044  CATAGAAATAAAAATAATTAATGATATTAAATTAATTATATTTAAATTAATATTATTATG
 23104  AATTAAATTAATTATATTAATTAAATTTAATATCAGTGTTAAAATACTTAATTTAGGCAT
 23164  TAAACTTATATAATTAGTTATCATTGTAGGTGATAAAGTATATATAGTTATAGAATAATT
 23224  ATAAAATGGAGCTAATCCTATTTTTATAAATAAACCAAATAATATAATTAATATGTTATA
 23284  TATATTAATATTATCAATATATAATATAATATATTCTAGATTAGTAAGACCTATATCTTC
 23344  ATAAATACCAATAGTACCATCTAAAATAATAAATGAACCTAAACTACCAACTATAAAATA
 23404  ATATAAACCACTTTTTATTGAATTATTTGATTCATTATTTATAGCTGTAATTAAATATAA
 23464  TGAATATGATTGTAATTCAATTATTACAAATAATAAAATTAAATCATTAACTAACATTAA
 23524  TAATATTAATCCTAATATATTAAATATTATTAATAAACTTAATCATTTTCTTATTATTAT
 23584  TAATCTATCTATTTCTTTTATTATACTTATATTATATGATAATAATAACATATATATTAT
 23644  TCCTATTATTAATATTATATTTATCATACTATTATTTAAATTATTTATTATTAACATATT
 23704  GTTATATATATTATATCCTAATATTAAATCTGATATATTATTTATATTTACATTTATTAG
 23764  TAATACATATATTAATATTATTAAACTTATCCTATTTACTCATTTTTTATATTCATTTTT
 23824  ATCTCTCATTATACTTGTTAATACTGTTACTATTAATATTGAACTTAATAACAT
;     G-nad2 <== start ;; mfannot: alternative ATG start pos 23901
 23878  TCTTTCGTTTCTTTTTATATACATTTTTATTTT
;     G-orf107 ==> start
 23911  ATGTATATTATTATATATTATATCCTTTTAAATTATCTTTATCTTATTTCATTTACCCCA
 23971  TTTTTATTATTACTTATATCTCTATTTTTTATATTTATTTATTTATATTTCTTATTTTTA
 24031  TATTTCACATATTTATTTATTTTAATCTTAATCTTAATCTTAATCTTAATCTTAATCTTT
 24091  ATCTTCATTTTTATCTTAATCTTAATCTTAATCTTAATATTTATCTTAATTTTTATTTTA
 24151  ATCTTAATCTTTTATCTTAATTTTTATTTTAATTCACATTTTATCTTTATTTATAAATTA
 24211  TATATCCCTTTTAATATATATTAA
;     G-orf107 ==> end
 24235  CTTTATTCTTATAATATATATTATATTATAACTAATATATCTTAAATATTAATTATATCT
 24295  TAATATAACTCTTATTTCTTAATATATAGTTATATATAGTTATATTTCATTTAATATAAT
 24355  TATATATAGTTATATATAGTTATATATCATTATATATAGTTATATAGAGTAATATATAAT
 24415  TTATATTTAATATATAGTAATATATAATTATATATAGTAATATTAAGTAATATATAATTT
 24475  ATATTTAATATATATAGATAAAATAGATATTATGATTATAGTAAATTTATAATAAATATT
 24535  AAGGATAATAATTATTCTATAATTATATTATACTTTATTATCTTATTTAATTATATTAAT
 24595  ATTATATCTTTTATATAATATAATATAATATAATATAATCTAATCTAATCTAATCTAATA
 24655  TAATATAATATATTTTATTTAAAATATAACATATTATAAATAATAATTAATAAGTAATAT
 24715  ATCAATATTATAATATATATATCTAATAATAATTTAAATTCTTTATATATATTTAAATAT
 24775  TTATATTCTTTAAATACTTATAAAATATATTAATATATAAATATATAATATTTATATTAA
 24835  ATTAAATATAAAATTTAATATATTAATATCTAATATTAAGTATTATATAAAATATAAAAA
 24895  TAAATGTATAAAATATAAATATAGAATCTAAATATGTATTATCTAAAAATAATCTAATAT
 24955  ATAATATAAATATAGGATAATATATAATAAAAGAGATAAGAGATATGTAATATAAAATAT
 25015  TAATAATAAAGGGGATATAAAAATTAAGAATAAGAATAATGATAAAGATAATTCTAATAA
 25075  TAATAATAATAATAATAATAATAAATAACAAATAAGAAATAATGAATAAGAAATAATGAA
 25135  TAACTAAAAATAAATAACTAAGAAATAATGAATAATAAAAAAGAAATAACTAAGAAATAA
 25195  TGAATAATGAGAAATAAATAACTAAGAAATAATGAATAATGAAAAATAATAAGAGAAGAT
 25255  AATAGAATAATAAAGAGAGTAAAGACTCCCCCCTAAAACCTAGGGTGAGGGATATATTTT
 25315  ATAAAATTATTAACTTATATCTCACCCAGGGATTATAGGGGGAAATTATCTAAGGCCTCA
 25375  CTATGCTTATAAAATTATGCTTATAAAATTATACTTATAAAATTATACTTATTATATTAT
 25435  ACTTATAAGATTATACTTATGAGATTATATTTAGAAAATTATACTTATTATATTATACTT
 25495  ATAATACTATACTTATATATATTTTCTATATACTCTAATTTCATTTTATTTAATTAAATT
 25555  AATTTTAATCCCCTTTTATTACTTTATATTTTACATATTTAAGATATTTATATCAAAAAT
 25615  ATATTATCAATAATATTATATTATAATAATTAAAATAATTAAAGGTATAATTATAAATGT
 25675  ATTATTCAATATAATTTAAATATAAATTAGGTATAAATAAAAATGGAATTAAATATAAAT
 25735  TATATTAAAATTAAACATAAATAAAAGAATGTGGAGATAAGAGAAAAAGGAGGTAAAATA
 25795  AGAGAGGGAGAGAAAGAAGAGAGAGAATAAAAAAATGGATATAATTTAAAGAAGGGGAAA
 25855  TGGAAAAAAAGGAATAAAAGGGGGAAATGGAAAAAGGAATAAAAGGGGAAATATGGGAAA
 25915  AGGTAAAAAAATGGGGAAAGGGATAAAAGTGAGAATAAGGGATAAGAGAAAGAGGAGAGA
 25975  GAA
;     G-cob <== end
;     G-cob-E2 <== end
 25978  TTATTTAGAGAATCTACCTAAATAGAAAAGAATATTTTCAAAAGAAGAGATAAGAGGGAT
 26038  AATAATTAAGAAATAAGAGAAGTAAGCGATAGTACAATAGATACCTAAATTAATGAAAGG
 26098  GATTTCAACATGTAAATGACCGATATTACCTAAAAGAATAAAATTAAATACGAATAATCA
 26158  GAAGAAGAATTTAGATAAAGGTTTAAAAGCTAAACCTCTATATAAACTTCTATCTAAAAT
 26218  AGGTAATAATAATAATATAATTAAAGCACCAAACATAGCTATAACACCACCTAATTTATT
 26278  AGGTACTGAACGTAATATAGCATAGAAAGGTAAGAAATATCATTCAGGTACAATTGAAGC
 26338  AGGAGTTACCATAGGATTACCTGGTATATAATTATCAGGATGACCTAAAGTATTAGGTGA
 26398  GAAAAAGACAAATAAACATAATATAAATATAAATATAAATACAGTTATTAAATCTTTAAA
 26458  TGAAAAATATGGATGAAAAGCTATTCTATCTATGTTTCCTGTTATTCCTAATGGATTTGA
 26518  TGATCCATGTGTATGTAAAGCTATTAAATGTAATATAACTAATGCAGCTAATATAAATGG
 26578  TAATAAAAAATGTAATGCAAAAAATCTTTGGATTGTTGGATTTGATACTGAAAATCCTCC
 26638  TCATAAAAATTGTACTATATCATTTCCTACTCAAGGTATCGCTGAAAATAAATTAGTTAT
 26698  TACTGTAGCTCCTCAATGTGACATTTGACCATAACAACAACAATA
;     G-cob-E2 <== start
;     G-cob-I1 <== end
 26743  ctttttattttttttattttattttattcttttttcgactgtgcattaaatatcttttca
 26803  gatatctattagtgatccagtctgtcgcaatagtatatactactgacgatctagtatatt
 26863  tcccttttctcttttttatatcttattaatatattttaatcgttttcactaatattgccc
 26923  atttttttcttctttttagaagcattcttaatttttctatatatatattacaaattaatt
 26983  tttatttatttatttatatggactatttaaataataataataattaataataatgttaaa
 27043  tacttaatatatattatgatataatataatataatataattttatataatataatataat
 27103  ataatattatataatatattataatataatatattgatattaattataaccttaaatatt
 27163  taaaatataatatctatattagatataatagagattatagatattattaatataatagat
 27223  ataatggatataatagagataatttattataattaattataataaaaattattagaaata
 27283  atctaattaaataatattaaatatatctttatataaaaataaaaataaaaatataaatat
 27343  aaatataaatataaatataaatataaatataaattaaaataagtattttaatttaaataa
 27403  agaataataaaaaggataaaagagataataaaaaaggataaaggttataataataaatat
 27463  gaatataaattaaaggtaagtaaagtattaaagggaataaaggggaataaaataagagaa
 27523  taaaagaagaaaggagataagataagataagattagataagataaaaataagataagata
 27583  agagattaaagaggataagaaaataaaagatttaattaaataaaaagagaataaaaga
;     G-cob-I1-orf535 <== end
 27641  ttatgatttattaagtttattaagtttattaagtttattaagtttattaagtttattacg
 27701  tttatctcttaaaattaatttttctttaaataattttttatataaattattaaataaagt
 27761  ttttttatgaattagaatagttttacgtttatcagagatagttaaattatttaagaattt
 27821  atctttattaaataaaagaaaattatttttatgtttaagataaggtccagcatcatttct
 27881  aatattatattgtggtaaatataatttaataaaaaaagtttctaatgcatataattcatc
 27941  actattattatcaatattagtatctttaggataaaaatataaaataccataaataatatt
 28001  attaataccataatttttaactgcttcttgtaccattctacttcctgttttattttttga
 28061  ataaatatgattatgaaatcttatatataaattatttaatgatgctgatcctatataata
 28121  atttcttgttactttatttattattatatatacacctgttttatcttttaattctttttt
 28181  tactcttttttttacttctttatcttgtaaattatcatatcattttttcggttttatttc
 28241  taattctttaaatatatcttccggttttgttaattcttgatcttttatattctctcttat
 28301  ctttttacctcacattttatattcttttcttattcttactctttttccttttaatccttt
 28361  ttttaattctattcttccttttttatcttctctttccattaatcttttctctttatctct
 28421  atctttatttatatttttatttttattattattattattaatattattatttaaattaat
 28481  atctttatttctttctttattatctcttttatctttcttattatattttttattaattcg
 28541  tttatttaaattaatatttttatcattattcatttcttttacttttttattctctttttc
 28601  ttttatattcctattatttatatttttttcttttttccctttattaatatttttatcttt
 28661  tatatttatattctttttattattctctttattaatatttgaattatctttaatttttga
 28721  attatctttaatatttgaattatcttcaatattaatatttgaattatcattattaatatt
 28781  tgaattatcatcaatattaatttttgaattatctttaatatttgaattatcattattaat
 28841  atttgaattatcttcaatattaatattatgattattattaataatcttagaattattatt
 28901  tatattagaattattatttatattagaattattattattaatattagtattatcattatt
 28961  aatcttaaaattatcatttatattaataatattattattattattattattaatattatt
 29021  attattattattaatatttttattattattattatcatttatattaatattaatattata
 29081  atgaatataatttatcatataattaaaaataggagaataagaataatgattaaaataata
 29141  aagaaggaaataaggataataaaggaaagataaataaagaatataagaattaaaataata
 29201  ataataattaaatattaggctattgaaattgttaagtaaaatgagata
;     G-cob-I1-orf535 <== start /first_aa=Y /note=GIY ;; evalue:1
;     G-cob-I1 <== start /group=ID (3.53e-34)
;     G-cob-E1 <== end
 29249  ACCTAAGAAACCAGTAGCCATAGTAGCTATGAAAATTATAACACCGATAACTCAAACAAG
 29309  AGTTCTAGGTTTTCTATAAGATCCATAATAAATAGCTTTACCAATATGTAAATATAAACA
 29369  TGTAAAGAAGAATGAAGCTCCATTAGCATGTAAATATCTAATTAATCAACCATAATTTAC
 29429  ATCTCTCATTATATGTTCAACTGAATCAAATGCTAAGGATATATCTGAACAATAATGCAT
 29489  TGCTAAAAATAATCCTGAACATATTTGAATTATTAAACATAATCCTAATAAACTACCCAC
 29549  ATTATATCAATAACTTATTGATGTTGGTTGAGGTGAATCTATTAAATAACTATTCGCTAA
 29609  ACTTATATATGGATGTGTTTTTCTTTCTACTAACAT
;     G-cob-E1 <== start
;     G-cob <== start
 29645  TTTTCTTTTTTTTATTTTTCTTTTTATACTCTGTATAAATATTTTTTTTCTTATTTTCTT
 29705  TTATTACAATTTACTACTTTATTCGTTCATCGTTTATTAATCTTAATTATTATATATATT
 29765  ATCATAATATTTTATTTATATTATATAATATAATATATTATTATTATTATAATATATTAT
 29825  ATATTATTTATATAATACTTATTATTATTTATTTATTTATTTATTTATTTATTTATTTAT
 29885  TCTTTTTTATTCTTATTATTCCATAATTATTTTAGTATATATTATAATATAATTATTAAA
 29945  TATTTCTATCTATAATTTAATATATTAATTATTACATATTATTAAATATATATATTATAA
 30005  TATAATATAATATTATTTAATTTAATTATAATATAATATAATTTATATTTAATTAAATAT
 30065  AATTTAATATAATATAATATAATATAATATAATATAATATAATATAATTTAATTATAAAA
 30125  TAAGATAATAAAAGAAAATAAATGTAAAATATTATTTTTATCTAAAAAAAGAGATATATA
 30185  ATATATAATAATATTATTTTAAACTATTAAAGAGTATAAAATAATTATATAAAAATGAAA
 30245  TAAATAAGATATGAATCTTAAAATTTATTTAAGATAATATATGTAAATATTAATTACAAT
 30305  ATATATTATTATGTATTATAAAAATATAAATTATGTATGTATTATATAATATATAATAAA
 30365  TAATATTAAATAAATTTATAATATATAATATTTGTTATATATATGTGTAAATAATGGTAA
 30425  TAAAATAAAATTAAATTAAATTAAATTAAATTTAATTAAATTAAATAAATA
;     G-trnW(uca) <== end
 30476  CAGGTCTAAAAAGACTTGAACTCTTAAAAATAGCTT!TGA!AGGCTATTGTTTTACCATT
 30534  AAACTATAGACCT
;     G-trnW(uca) <== start
 30547  AAATATAAATTATAATAAAATATAAATTATAAAATTATAATCCTAATTAAAAATATTTAA
 30607  TTAAATATCTAAATCTTGTATAGAAAATTTAACATATTAAATCTAATATATAAATCTAAC
 30667  ATATTAAATCTAATATATAAATATTAGTATATAAAAAAATATAAAATATTAAATATTAAA
 30727  TATATAAATATTAAATAAAAGGATAAAATAAGACTTAAATAAACCTTAATATAATTAAGA
 30787  TTAAAATATAATTTAGATTAAAATATAATTTAGATAAAAATATAATTAAGATTAAAATAT
 30847  AATTTAGATTTAAATATAATTAAGATTAAAATATAATTTAGATTTAAATATAATTTTTAA
 30907  TTTAAATAAAGGGATATAAAAAGGAATAAGAATAAAATGACAAACAAAG
;     G-rns <== end
 30956  AAAATTTGACAACCCACCGCTGATTCCTCAACGATAACTGTATTTCAACTTCTCACCAGT
 31016  CAGCGAATAATTAAAGAGTATATAAATATAAATTATTATAAAGGTAAATAATAGATAAAA
 31076  ATAATACATTTAAAATTATAACACTTTCTGGCGAATGATGAGTAATTAGTACGAAACAGG
 31136  GATAAATTTCACCATAATTTAATGAATTATGATTACTAGCAATTCCTTTTTCATAATAAC
 31196  GAATTTCAGAAATTAATTCACATAAAATATATTTATTAAAATATATTTAATATATTAATT
 31256  TAAATTAATTATTTAAATATTTGTATTTAATTTAATTTTATTAATAATATTTTGTATTGC
 31316  GTCTTTAGCCCATTATATTAAAGTCATCATGATTTGTTGTAGTTCCATTATATAATTCTT
 31376  TATCTTAAATCAAAGAATTAATATATTAATTAGATTTTATTTTTAATATATGGAATTTTG
 31436  TCTGTTTATGAAGTTAATCATAACCTTAAAGCACAAACTTAAAACAACGATGTAACATTT
 31496  GTATTAAATAATTAAAAAATTTTTATTAATTAAATTATATTCAAATAATGGTAAGATTTA
 31556  TCGGGGATTATCGAATTAAAAAACACAATCCACTGCCTACACCTGTAACCGTCTATTGTC
 31616  TTGGATTTCATTCTTGCGAATATACTCACCTGGCGGAATACTTTACTTTCGCTTTTTTTA
 31676  TATTTTTTTTATATTAGTATTCATCGTTTACAGCATAAATTACTCGGGTATCTAATCCGG
 31736  TTTATTACTTATGCTTTCATCCCTCAACGTCAGTTAAATTATAAATATTCTCTTCAGTTT
 31796  TAGCTGTCTAATTATTTTCATTGCATTTCATCTCTCATTATAATTATACATTATTTATTT
 31856  CTTTTAACTCTATATTCTTTTTTTTCGTTCTACGGATCCTTTAAGCCATTAATGATTAAC
 31916  GTTCGCCTCCTCAGTTTAGCCGCAACTGCTGGCACTAATTTTTGTTAAGACTTCTATATA
 31976  TTTTTTATATCATTATTTTATATATATATATTGATTTTATATTCTTCATTATTATTTTTT
 32036  TTATTATATTATTATAATTTTCATCATTTTAAGTAACTAGATCAATCTTTCGATCATTGT
 32096  CTAATATTCCCTACTGCTGTATAATATATAATATATATTAAATTAATAATATATATTACA
 32156  TTTTTTATATTGATAGATTTCACTACCAATGTGATTATTATAACTCTCATTATTAATTAT
 32216  AGATCCTTGGCTAGGTTTAGCTCTTATCTTACCTACTACCTATTCTAATATTGACTTGAC
 32276  TATTAACAGATATCTTTTTAATTATATCCTTTTCCTTTATATTCTTAATTGAATATATCG
 32336  TTATTTTTATATATTTTTATATTTATTAATAGTTCTTATTTCAATCTTTTACTCACCTTT
 32396  ACACTACTTAAATCCTAAATTTATTATATTTATTATAATTTTTAGCATTTACGTTCAATT
 32456  CGCATGTATCAAGTCCTTAAATAACGTTTAATCTGAGCCGACATCATACTCTCATCTTT
;     G-rns <== start
 32515  ATTAAATTCTTTATTATTATTATATTATTATCCTATTATTCTCTCTTTATCCTCTTTATA
 32575  CATTCTTATTATTATTATTATTATTATTCTTATTCTTATCTTACTCTTTATCCATTCTTT
 32635  ATTTTTATATATTTTTATACATTATTCTTAATCTTTATTATTCTTATCTTATCTTATCTT
 32695  TATTATTCTTATTTTATCTTATCTTATCTTTATTAAATTTTTCATCATTCTTATCATCTA
 32755  TTTATAGATATATAGATATATATATATACCTTATTATAGTATATAAATATATAAATTATA
 32815  ATATATATCATATATAGAGTAAATATATATTAATTATTATTAATAATAATACATATATAT
 32875  TATGTATTAGATTTAATTAAATTAGATAAGATAAGATATATAAGATTATATTAATTATTA
 32935  TAAATAATACATATAAAATATATTATATTAATATTAAAGAATATAATGATTATATTATTG
 32995  AATATAATTATTAATGGATATATATTATATATCATTAAATATAATATAATATAATATAAT
 33055  ATATATTAATATAATATAATATAATATAATATTATATAATATGAAAGAATATATATTATA
 33115  TAAATAGATATATAATTAATTAGTACATATAATAATAAATAATATAATATATATATTATA
 33175  TGGTATAATTAAGTATTATATATTTAACTAAATATTATTATTAAATATTAATATTTTATT
 33235  ATAAATATTATATATTTAACTAAGTATTATTATTAAATATCTATTTTTTATTATAAGTAT
 33295  AATAGATTACTTCTTAATAATTAAATATTTACCTCTTATTATGATATATATTAAAATTAA
 33355  TTATTATACTTATTATTAAATATTAATATCTTATTATTATATTTAAGATTCTCTTTTTAT
 33415  TATTATTATAATTATTATTATAATAATTATTATTATTAATATTTCCATTATTATTATTAT
 33475  TATTCTTTATTATACTTATTCTTTAATTTTATTATTGTCTTATAATTAACTATATATTTA
 33535  TATATAAATAAATATTTATATTTATATTTATATATTATATATTATATATTATATAGTATA
 33595  TATTAGATATATTATATATTATATATTAGATATAATATATTATAATATTATATATTAGAT
 33655  ATTAGATATATAAGATATTATCTATATTATAGATATTAGATATATAAGATATATTAAATA
 33715  TATATATATAGATATTAGATATATAAGATATAATATTATAAAGATATACTTTAATAAGAT
 33775  TTATATACTTAGATAATAATAATAATAAAATAATGATATGATCCTATAATAAAATTATAT
 33835  TATAATTATAATAATAATAAGAGGAATAATATTAAAATAATAATTATTATTAGTATTAAT
 33895  ATAAATATAAGGAGAATATAATGAGTAATAATAATTATTAGTATTAATATAAATATAAGA
 33955  AGAATATAATGAGTAATAATAAAATAATAAAAATTATAAGAATAATATAGTAATTAAAAT
 34015  ATAAATAGTAGGTATATAAAAATTATATATAAGAATATGATCTAAATAATAAAAATAAAG
 34075  GGTATTATAAGGAAATAAAATAGAGGTAAATAAAATAATATGAATAATAATAATAATGGA
 34135  AATAATATGATCTAAATAATAAGGAAATATATAAATAATGTATAAATAAAGAATATAAGG
 34195  AATAAATAAAAGATATTAAAAGTAATATATAATTATATAATTTATAATGAATATTAAAAG
 34255  TAATCTATATAAGGGAATAATAAATATTAAGAGTAATATATATAAGAGGATAATAAATAT
 34315  AATAAGAATAATAAGGAAATTAAGAATAATAAAGATTAATAATAATGTATAATAATAATA
 34375  GTAATAGTAATAATAACTAAAGAATAATGTATAAAAATAATAGTAATAATAATAATAGCT
 34435  AAAGAATAGTATATAAGGGAAGATATAGAACCCTCCCCAATTAAGATATGTATATAATAA
 34495  ATTAATACATTTAATTGGGGAGGGTATATACTTTAAGCTTTACTTTATAATTTGGGAGGG
 34555  GATATTATCTTTAATTATTCCTTATATTTTATATTCTTATTAAACTTAATATTAATTATT
 34615  TAATATATCTTTATATATATTTTTAATATATCTTTATTATAAATTATAAAATATAATATA
 34675  AGAATATAATATAATATAATTAAATATTTATAATATAAATATATATATTAATTATTTAAA
 34735  TAATAAAATAATAATAATTAATGATATAAATAATATATAATTATCAATAGTA
;     G-orf142 ==> start
 34787  ATGTATAAGAAATATACCCCACCCCCTATACCCCCCTCCCCATTAAATATTTTTTATCCT
 34847  ATTCCTTTTCTTCTATCTTTATTCTTATCTTTTGGGGAGGGGGGTTCATTATCCCCTTTA
 34907  TTACTCTTTATTTATCACTCCATTTTATTCTTTTATTTTTATTTCTATTCTTTTATTTTT
 34967  ATTTCTATTAGAATTATTTTTATTCTTATTATTATTTCTTTACTTTTTACTCTTTACTCT
 35027  TTATTTTTAATCTTTATTATTTACTATTTATTCTTTATATTTAATTCTTTATTATTTACT
 35087  ATTTATTCTTTATATTTAATTCTTTATTCTTGATTTTTATATATAAATATATATTTTTAT
 35147  TTATTTAAATATAAATTATATATTCTTTTTATAAATATATATTCTTTTTATAAATATATT
 35207  ATAATCTAA
;     G-orf142 ==> end
 35216  TATAATATAATATAATATAAGATATAATATTATTTATTTATACCTTATTAGTATTTTATA
 35276  TTATAGGTTATTATAAATTATTATAAACTATTATAAACTATAATTATTCATTATTTATAT
 35336  TAATATTTAATATTCTAATATATTAATATATTTATATCTATTTAATATTATCTTACATTA
 35396  CATTCTTTTATTTTTTCTTATATATGTATATATATTCTATTATTTTTTTATAATCTTAAT
 35456  ATTAGATATTTAATATGTAAAATATAAATATAAATATCTAAAATATAAAAAATAAAATAT
 35516  AAAATATAAATATGTAAAATATAAATACTAATATCTTAATATAAATATTAATATATAAAT
 35576  ATACTAAAATATAAAAATTTAAATATATAAATATATTAATGTATAAATATGTAAATATAT
 35636  TAATATATTAATGTATAAATATGTAAATATATTAATATATTAATGTATAAATATGTAAAT
 35696  ATATTAATATAAGAATATAAAATATTGTATAATATAAAGTATAAAATAAATAATAATAAA
 35756  TAAAAAGATAATATAGGGAATAAAAGAAGTAAATAAAACTTTATTATCCCCCCTCCCCAA
 35816  ATGTATATAAGTAATATACGTATATATCTCATTGGGGAGGGGGGGTAGGGGGGGTAGGGT
 35876  ATTACTTTTATTTATCTTTCTTATCCCTTCTTCTTATCCTTTTAGATATTATATAATAAT
 35936  ATAATATATATTATTATCTTATATTATATTATATATTATCTTATTTTATATTATATTATT
 35996  TTATTTTATTATTATTATAAGATATATATTGATTAGAATATATAATTATAAATAATTAAT
 36056  ATAAATTTTTATATTAATATTATTGTATTATTCTAAATATAATATAATATAATATAATA
;     G-trnQ(uug) ==> start
 36115  TGAATTGTAGACTAATAGGTAAGTCACTTGCAT!TTG!GGGCAAGTTTATAATAGTTCGA
 36173  ATCTATTCAATTCAA
;     G-trnQ(uug) ==> end
 36188  TCTAATTTTATTTTATTCTTATTTATTAATAAAATATTTTTATTTTTAATAAAATATAAT
 36248  TATTTAAATATATAAATATGTGATATATAAATATTAATATAAATATGTGAAATATAAATA
 36308  TTAATAAATATAAATATAAATATAAATATAAATATTTATTAAA
;     G-trnK(uuu) ==> start
 36351  GGGAGAGTAGTTTAATTGGTAAAACGTTTGACT!TTT!AATCAATTTATATTCGGTTCAA
 36409  GTCCGATCTTTCCTA
;     G-trnK(uuu) ==> end
 36424  ATAAATAATTAATAATTAATAATAAATAATAAATATAATATATTATATAGAAATATAATA
 36484  TAATATATATACTAATAA
;     G-trnH(gug) ==> start
 36502  GGTAAATGTAATTTAATTGGTTAAAATGAATACTT!GTG!GCGCATTTCTTCTGAGTTCA
 36560  AGTCTCAGTGTTTACC
;     G-trnH(gug) ==> end
 36576  CTTTATTTATTAATATTATTTTTTTTATTATTTAATTCTTTTTTTATTATTCTATTAACT
 36636  CACTTTTATATTACCCATTATATTATTATCTTATTTTTCTATTAATATTTATAAATTATC
 36696  TTATCTTTTTCTTTTTCTTATCTTATTTACCCCTTTATTCTTTATTTATACTTTTATTAT
 36756  TTATTTATTTAGATTCATTTATTTCTTATCTTTTATATGTACAATTTTTATACATATTAT
 36816  ATCTATTAGATATTTAGATTTAATATATTAAATATAGTACATTAAATATATTAGATATTA
 36876  AATATAATAAATAAGAATATTATTTATATTATATATTTTAATAAAATTAAATAAAATTAA
 36936  TTTAAATTTAAATTTAAATTAAATAAAAGATATTATAATAATAATTAGAAAATTATTATA
 36996  AAAGATTAAATATTAA
;     G-trnM(cau)_1 ==> start
 37012  ATTAATATAGTTTAATTGGTTAAAACGATTGTCT!CAT!ATGCAGTAAATGTTAAGTTCG
 37070  AGTCTTGCTATTAATA
;     G-trnM(cau)_1 ==> end
 37086  AAATAATTAAATAATTAAATAATTAAATAATTAAATAATTAAATAATTAAATAATTAAAT
 37146  AATTAAATAATTAAATAATTAAATATCTCTTAATTAAATAAAAATAGTAAATATAAAATT
 37206  TATAAATAATATCTTATAAAAATATATTATAAGAATGAAAAATATAAAA
;     G-atp8 ==> start ;; mfannot: alternative ATG start pos 37240
 37255  ATGCCACAATTAATACCTTTTTTCTTTTTAAATCAATTATTTTACGGATTTTTAACTTTA
 37315  TTTATTTTATTAATATTAGTATCTAAAATTATACTTCCTTATATCTTAAAATTAAATATT
 37375  GTTAGATCTATAATTGTTAAATTTTAA
;     G-atp8 ==> end
 37402  TCCCTTATTTCATTATTTCTTATCCTTTTTACCCTCTCTCTTATATACCCTCTTCTTTTT
 37462  CTATTATTTATAATCTATTTTCATATCCATTTATATTATATTATATTAGATATATTTATA
 37522  TATCTCTTATATTATTTAATATATTCTTATTTTATTTAATCTATTGAATTAAATAATAAA
 37582  TTATATTGAATTAAATAATAAATTATATTGAATTAAATAATAAATTATATTGAATTAAAT
 37642  AATAAATTATATATATCTATTAAATTAATTATCTATTTTATATATATTTAATAAATATAA
 37702  ATATAAATATAATATATTTAGATTATAAATTAATATAAGGGAAATAGAGAATAAATAATA
 37762  GGTAAATAATTTTATAAAGGATATATTAATATAGCCCCACCCCTAAATATAATAAATAGA
 37822  TT
;     G-orf137 ==> start
 37824  ATGTACATTTATACCCCTCCCCTAGTAATATTGGTATCATTATTCATACTTATTACTGGG
 37884  GAGGGGTTACTCCTCTCTTTATTCTTTTATTCACTATCTTTTTCTTATTTATATTACCCA
 37944  TTTCTTATTTATACTCTCTCTTTCTTATTTATTTATACTTATTTTATTTTATTATATACT
 38004  TATTTTATTTTATTATATATACTTATATTCTGATATTTTTTATATCTTATTATATTCTAT
 38064  TATATACTTAAATTCTATATTTTTATATTTTATTATATTTTATTATATTTTATTAAAATA
 38124  TCATTTTTACTTTCATATCATTACCATCTATATATTATATATATCTTAATATATCTTATA
 38184  TATTATATATATCTTATATATTATATCTTATATATTATATATATCTTATTATAA
;     G-orf137 ==> end
 38238  CTAATATATCTTATAATATACTATTAAATCTTATAACTTATCATTATTTTATTATATCAT
 38298  AATATACTATTAGATCTTATAATTTATCATTCTCTTATCTTATAATAATATAATATAATA
 38358  TTATATACTATACTATACTATATTATACTATCATTATTTATTATTATATCTTATTATAAC
 38418  TTATTATATCTTATTATAACTTATTATTCATTATTTAGTATTAATTATTATTATATTTGA
 38478  TTATATTCTATTATATTATATTATATTATATCATATAATTTATTTATTATATTATCATTT
 38538  ATCTCTTAAGTATATTAATTATTATTTATCTCTTAAGTATATTAATTATTATATATCTAA
 38598  TATCGATTATATTATATTATATATAATATTATATGATATTATATTCTATTCTATTCTATT
 38658  CTATTCTATTATATATTATCTTATTATCATATTATATTATTATTATTATTATTATTATTA
 38718  TTATTATTGTTATTATTATTATTATTATTATTATTAAATCTTATCTAATCTTATCTTATA
 38778  ATTTAATACTATATTTTATATCTTATTTTATCTTATCTTATTATTACAATATATTATATT
 38838  ACATAATATTATATATCTATATATGAGTATAATATATATAATTATATATGCATATATAAT
 38898  TATCTTATACATATATAATTTATTATATTCTATTATATTTTATTATATAATATATTATTA
 38958  TAAATAACATATATTATATATCTTATTGATATATATCTTCTTAATATCATATCTTCTTAA
 39018  TATCATATCATATCATATTATATCATATCATATCTTATCATATCTTATATATTTTATAAT
 39078  ATATAATTATATTATAATATCTTATTATCTTTTATATTATAATATAATACATATTTTATA
 39138  TATATCTCTATTATAAAGATTATATAGACATAATATAGACATAATTATATATCTTTCTAT
 39198  AATTAATATATTTATATAAGTATATTAATTATTATTATATTAGAATTATAAGCATTATAT
 39258  TATATTCCATATATTATACTATACTATATTATACTATACTATATATAAGTATTAGTAGAT
 39318  ATTAATAATACCTATATTAATCATATCCTATATTAATTATACTCTATATTTATATTCTAT
 39378  ATTAATCATATTCTATATTAATTATACTCTATATTTATATCCTATATTCAATACTTTATA
 39438  TATTAATACTCTATATATTATATACCATATATTGAATTACATCTTATATTATATTATATA
 39498  TTCATTATTTATTTATATTACATACTTATTTATATATTACATATATATATTAAATATTAC
 39558  ATATTTATAGTAATTATATTATATACTTATTTAGATATACATATATATTACATATATTAT
 39618  ATACTTATTTATATATTACATATGTATATATTATTTGGATATTATATAATTATTTATATA
 39678  CTACATATATCTAATATTACATATATTTATATATTATAAACTATAATTAGATATATGCTA
 39738  TAAATATACACATATATCTTATATACACGATATATTTGTATAATATTACATATTATATAT
 39798  AATACACTTATATATTACATATTAAATAGAATATTACATATTTAATAGAATATTAGATAT
 39858  TACATAGAATATATTACATATAACATAATACATATATATTAGATAAAATATACTTAATAT
 39918  TATATATTACATATTAAATAGAATATTATATATTATATTGAATATATACATATTAAATAG
 39978  AATATTATATATGTTAAATACTATATAACATATACACATTGAATAATACATATTAAATAC
 40038  TATATAACATATAACATTGAATAATACATATTAGATTTAATACATATTAGATATAATAAT
 40098  ACATATTAGATTGAATAATACATATTAGATTGAATATTATATAGTTAAATATATTATTAT
 40158  ATACTACATATTATTATAGATTATATTATATTATATTATATTATAGGTTATACTTTACAT
 40218  ATTTTATATTACTATCTATTATAAGTTATACTTTACATATTTTATATTACTATATATTAT
 40278  AATATACTATTATTCTTTACATATTTGGGTTATACTTTACATATTATATTACATATATAT
 40338  CTTTATATTATTATAATTTATACTCTAATTCTATATATTACTATATATTATAAATTATAC
 40398  TGTATTATTACATTATATATTATAACTTATACTATATTATTACATTATATTATTAGTTAT
 40458  ACTGTATAAATATATTATATTACATATTATAAGTTATACTGTATATAAATATTTACATAT
 40518  ATACTACATATTATATTATATTATATTATAGATTATATTATATTTTATTATATACTACAT
 40578  ATTATATTTGATTATATACTACATATTATACATATATCCTATTTTACATATTATAAGATA
 40638  TTTTAATATATATACTGTATATAAATATATACTTTACGTATTATTATATTCATTATATTC
 40698  ATATATACTTTACATATTATCATATTTTATATTATTTAATATATCTAATATTATCTTATA
 40758  TTATAATTATAATTATTATATTATATTATATTATATATTATATATTATATTATATTAGAT
 40818  TATATTATATCTTATATCATATCATATAATTATTATTTAATATATTTTATATCTATTATA
 40878  TTATCTTATATTATCATATAATTATTATATCATATCTTTATCATATTATATCTTATATCA
 40938  TATTATATTATTAGATTATAATATATATTTATTATCTATTATCATATTATATCGTATTAA
 40998  TATTTAGATTACATACATATTCTATACCTCAGATTAGTATACCTTTACATCTCTATTATA
 41058  TACCATATATTAGTATACCTTTACATCTCTATTATATACCTGATATAAGTATATCTTTAC
 41118  ATATAGATTATTTACCATATATAAGTATATCTTAACATATCTATTATTTATCATATATAT
 41178  GTATCTCTTTATATATATACATACATACATATATAATATATACTATATAATATTGTATCT
 41238  TTACATACATTATCTTTACATATATAATTTATACCTTAGATTAATATATTTTTATATACT
 41298  TATTATATACCATATGATAGTATCTCTTTACATACTTAATTGATAGTATCTCTTTACATA
 41358  CTTAATTGATAGTATCTCTTTACATACTTAATTGATACCATATGAGAGTATATCTTTACA
 41418  TACATAATCTATACCATATATTAGTATATCTTTACATACTTAATCTATACCTGATATAAG
 41478  TATATCTTTACATACTTATTATATCCCATATAATTGTATATCTTTACATATCATATCATA
 41538  TCATATCATTGTATATCTTTACATATATCTCTATACGATATCATTTTATATCTTTACATA
 41598  TATATCTATACTTGATTATTGTATCTCTTTACATATATATCTATACTTAATTATAGTATC
 41658  TCTTTACATTCTTATTATATATTTTATATAAGTATATCTATTATACTATACATTGATTAC
 41718  ATATCAGATATAAGTATATATTTATATACATATTATATCTCTTATATGAATATATATATC
 41778  TTATTATATCATATCATATCATATTATTTCTCTTATCATATCATATTATATTATATCTCT
 41838  TATCATATCATATTATATTATATCTCTTATCTCTTATCTCTTATCTCTTATCTCTTAT
;     G-orf123 ==> start
 41896  ATGAATATTACACATATGTATACATATTATATATCTTATAAAGGTATATTATATAGATTA
 41956  TATATAGTATTTTATATTGATATATATTATATATCTTATAAAGGTATATTATATAGATTA
 42016  TATATAGTATTTTATATTGATATATATTATATTTATATATATATATTATATATATATGGA
 42076  TATATTGATATATTTTATAATATATGCATATATGTAGTATATTGATATATTTTATATATT
 42136  ACATATATAAGGTATATTGATACTTATATAGTATTATACTATATGAATATATATAGTATT
 42196  ATATATAAGTATATATCTCTATTACATAAGTATATATATCTATTACATAAGTATATATTC
 42256  TATTACATATAA
;     G-orf123 ==> end
 42268  TATATAGATATAATATATAGTATTATATTATATTATATTATATTATATATAGGTATATAT
 42328  ATAGTATATATGTATATATAAATATAGTATTATATTATATATAGGTATATATAGGTATAT
 42388  ATAGTATATATGTATATATAAATATAGTATTATATTATATATAGGTATATATAGTATATA
 42448  TGTATATAAATATATAAATGGTATCATTGTCTAATGTATAATATTTATAAAGAGTAATAA
 42508  AGATAGTATTATATGAATATAATAGAAAATGTAATATGATAATAATATATATTATAATAA
 42568  AGGGAATATAAATAATTATCTACGATCATATCTCATCTTAAAAATAAAAATAAAAATAAA
 42628  AATAAAAATAAAAATAAAAATAAAAATAAAAATATAAAAAATATAAAATCTAAATATAAA
 42688  TATATGAAATATAAATAATAATATTTAAATATATATAAAAGAATAAAGAGGAATGGGAAA
 42748  GAAGATATAAAGAGAAAATAAGAGAGGAAGAGAAAGAATAAGAGAGGAAGAGAGAGAGAG
 42808  AGAGAGAGAAAATAAGAAGGA
;     G-nad5 <== end
;     G-nad5-E2 <== end
 42829  TTAAATAAAGATAAAGATAATAAGAGCGATAAAGAAGTAAAGTAAAGAATAAGAATGAAT
 42889  AAATAAGGCTAAGAATAAAGAGAAGAAAATTAATTCAATAATAAGACCTAAATTAAAGAA
 42949  GACAAGTTTATTAATTAAATTAGAGAGATGTAAAGATAAAGAAGATAAACCATAAGGGCC
 43009  TAAGAAAATTAAAATACCTTTATCAATATAAGTATTTAATAAATAAGAAATATATAATGA
 43069  AGATCTATAAGCATAATTATTAATAATTTGATCATAATAAAATTTTTGATTAAAGAATTT
 43129  ATAAATATATTTAATATATTTAGAATTATAAATAAATAATTTATTATAATATAATTCATA
 43189  AAATAAAATTAATATAATACATAATAAAATAGATGTAATTAAAGGTAATAATTTAATATA
 43249  AGTATTTAAACTAAATTCAGTATCAATAAAATATAAATTATTAGGATGAATAAACATATT
 43309  ATTATATAATGGTGTACCCATACCTAAATATAAATCTTTAATTAAATAACCAATAAAAAT
 43369  ACTAAATAATGCTAATATAGTCATAGGTATATACATTAATGTAGGATTTTCTCTTAAATG
 43429  AAGATATATATATTTAGGATTATTAGGTTTATTAAAGAATAAATAATAAATTAATCTAAT
 43489  AGAATAAATAGAAGTTAAAGTAGCTGAACCTAAAGCAAATCAATAAATAATATATCCAGT
 43549  TAAAGTATATGAACCATATAAAGTTTCAATAATTATATCTTTACTATAATAACCAGTTAA
 43609  ACCAGGTAATGCCATTAAAGATAATGATGCAATTAAAATACATATATAAGTTAAAGGTAA
 43669  AAATTTTAAGAAACTTCCATAAGTACGTATATCTTGATATCCATTACCTACAGCATGTAT
 43729  AATAGCCCCAGCAGACATAAATAATAAAGCTTTAAAAAAACTATGACATATTAAATGAAA
 43789  TAATGCTAAATTATATGCTGATATACCTATACCTAACATCATAATTCCAACTTGACTCAT
 43849  TGTAGATAAAGCTATTATTCTTTTAATATCATTTGAAGCTATAGCCATTAAACCAGATAC
 43909  TAATGTAGATATACCTCCTGATATTAATATAATTATTAATATAATTGGACTATATTCTAT
 43969  AATAAATGAACATCTTATTAATAAATATACTCCTGCTATAACTAAACATGCAGCATGTAA
 44029  TAATGATGATACAGGTGTTGG
;     G-nad5-E2 <== start
;     G-nad5-I1 <== end
 44050  ctttattatttataattatttataatttataaaattaaataatatttggactatatcttt
 44110  atattataattataattataattataattaatgttattttataaaaatataattaatcta
 44170  aatagaaataaagataaaaataattctaataaaaataaaaataaaaataagagtagctta
 44230  atataatctaccctacccctaaataaaggtaaatataatattaatattaattcccctccc
 44290  ctaagagaattatataagtaatactttatatacttttaaggggaggggttatagattata
 44350  tataacatatacttatttcctccctttattaacattatccataattctatcttttatcct
 44410  ttatcctttatcctatatcttatatttacatatattttatttattttataaatatataat
 44470  tttatatcttataattatattattattattttataatattatcatatatattatatgata
 44530  tatttaaatatatatttcatatattaatatataaaataattatataaagtaataataaaa
 44590  attaattaaataaagtaataataagaattaattaaatttaattaaataaaaaaaataata
 44650  atcagaattaattaaataaagaataaaggttaaaacatttatcataatattaaatatcta
 44710  tttataaaaataagaataaaaataattctaataataataataattataatatatttcact
 44770  tgtagtctctgaggttttccctttatattaatatttattttcttcattattttatagata
 44830  tatataatatctaacttttatttaaatatctagatttatattaaataataatatctagac
 44890  tttcatatcttatacttctttattatttaaaatacttatatattaagtataattaattat
 44950  ttataatacttatatattaagtataattaattatttataatacttatatattaagtataa
 45010  ttaattatttataatacttatatattaaatataattaattaattataatacttatatatt
 45070  aaatataattaattaattatttaaaatacttatatattaagtctaattaataataaaaaa
 45130  taatattaaataataagaagagataagaatgaggaaaaggaataaaagggataatgagag
 45190  ataaaaataagaataaagataggaattacctgctgattgtaaataaaaatatttcagcat
 45250  atagtgaaaattaaggaaagccctaaca
;     G-nad5-I1 <== start /group=IB (1.57e-22)
;     G-nad5-E1 <== end
 45278  ACCTTCCATACTATTAAGTAATCAAGTATGTAAACCAAATTGTACACTTTTAGAAGCACA
 45338  ACCTAATAATAAACAAATTAAAATAATAGTTAACATATCAGTAGATAAATAAGCATTTAA
 45398  ACTAAATAAAGTATCAAAATTTAAACTACCAACTAAATAAATAATTAAAGCTAAACCAAT
 45458  AACTAAAAAAGTATCACCAAATCTATTCATTAATAAAGAATTAAGACCTGATTTAGCTGC
 45518  AGATATACGAGTAAATCAAAAAGAAATTAATAAATAAGAAGCTACACCAATTAATTCTCA
 45578  ACCTAAAAATAATATTAAAAAATTATCTCCAGTAACTAATAATATCATTCCAAAAGTAAA
 45638  AAATGATAAATAACTAAAGAATCTTTGTTGATGTGGATCATGATTCATATATACTAATGC
 45698  ATATATATGAACTAAAAATGATATAGTTACAACAGGTATTAATGTTGATATAGATATTTT
 45758  ATCTATTAAAAATCCTCAATCTATATTTAAAAAATCAACATTAATTCAACTCATAATTAT
 45818  ATTTCTATATTCATTATTATTAATCATAACTGATATAAATAATATATAAGTAGTTATTAA
 45878  AGATATAAATACAGATAAACATACTATATTACGACTTCATTTAATACCTATATATCTACC
 45938  TAAAAATCCACTAATTAATGAACCTATTAAAGTTGAAAAAACAATTAAATTAATCAT
;     G-nad5-E1 <== start
;     G-nad5 <== start
 45995  A
;     G-nad4L <== end
 45996  TTATAAACTTCTTAATATATCATCTGACCCTCTTAATTTATTAAAACTTACTAATAAAGA
 46056  TAAACCTATAGCTGATTCTATACCACTTATTATTATTTGAATTAAACTATATAATAAACC
 46116  TATCATATCATTATTTATATTACTTATTCATATACTATTTATTGTACATCCCATTATTAA
 46176  TATTTCTAACATAATATATATATCTATTATATTTAATCCAATTGATCCTAATATTAATAA
 46236  TATTATTTCCAT
;     G-nad4L <== start
 46248  TCTTTCCCTTTTTATTATCTCTTTATATTCATTTTTATTTATAAATTTAATTTTACCCTT
 46308  ATTTAACCTTTTTATACTAATATTTTTTATATCCTTTTATTTATATTTATATTTATATTT
 46368  ATATTTATATTTCACATATTTTATATTTTATATTTTATATTTTTTATATTAGTATTATAT
 46428  TTTTAATTATATAAGGGTTATTATAAATATAATTTATATATTTATTATTTGTATTAAACT
 46488  TATAAATAATTTAATATAAATTAATAATCTCTATTATAAAATATTATACCTTTATTTATA
 46548  TTTTTATAATAATTATTATATATTTTTATATATATTCATATTTCCTTTTAATTTTATATT
 46608  TTAATATTTTAATATTTTAATATATTTTTATTATACTCTATTATTAATTTTATTTTTATT
 46668  AATTTATATCTTTATTTTAATTATTATATTTTTTTTTATTCTTTATTCTAAATAACTAAA
 46728  TATTATTTTATATATTTATATATTTATATATTTATATATTTATATATTTATATATTTATA
 46788  TAAAAAATATATTTATATACTTATAATAATTATAATAATTATAATAGTAATAATAGTTAT
 46848  TATACTTAGAATTTTATAAAGTTTAAATATAAATAAATAATAAGATTAAGAATAATAAGT
 46908  AGAAATTAAAAGAAATAAAATAAAATGTAATTAAATAGATAAAATTAATTTTTAATTT
;     G-trnN(guu) <== end
 46966  AGTCTAAATTAGGACTTGAACCTAAATCAAATATATT!AAC!AGTATACCGCTTTACCAA
 47024  TTAAGCTATTTAAAC
;     G-trnN(guu) <== start
 47039  ATAAAAAGATATAAAAGTGAGAATATAAAAAGGTGTGATAAGGGGATAAATTTTTAATAA
 47099  TATATATTTAATTAAATGGA
;     G-atp9 <== end
 47119  TTAAACACCATATAATAATAAGAAGGCATTCATCATACAGAATAAACCTGTAGCTTCTGA
 47179  TAAAGCAAAACCTAAAATAGCATATGGGAATATTGTATCTTTAATACCTGGATTTCTTGA
 47239  TGTACCATTAATTAAAGCTGCAAATACTATAGCTATACCTATTCCGGCTCCTAATAATCC
 47299  TACTGTAGCTATTCCTGCTCCTATATATTTACCTGCTAATACTAATTGCAT
;     G-atp9 <== start
 47350  TTCTCTTATTCTTTTCTCTCTGTTGATCTTTATATGTATTTCTTATACTTTCTTATTTGT
 47410  TACTCTTTTATTCACATTTAATTCTCATTATCTCATATCTTTAGATCTCTCTCTTTCCTC
 47470  TTTATTAATTTAATTTAATTTAATTTAATTTAATTTAATTTTATTTTATTTTATTTTATT
 47530  TTATATTTTCT
;     G-trnF(gaa) <== end
 47541  TGTTCTTAAAAAGATTTGAACTTTTACCAATAAAGC!TTC!AATTTATTGCTCTAACCAG
 47599  GTTAAGCTATAAGAAC
;     G-trnF(gaa) <== start
 47615  CCTTTACTTAAGTTTTAATTTTAATTTAAATTAAGTTTAAGTTTAAGTTTAAGTTTAAGT
 47675  TTAAGTT
;     G-trnI(gau) <== end
 47682  TAAGTTTAAGATGATTCGAACATCTAAATTTTCCTT!ATC!AAGGAAATATTTTAACCTC
 47740  TTAAATTATAAACTT
;     G-trnI(gau) <== start
 47755  ATTATTATTATTATTATTATTATAATTTATATTTATATTTATATTTATATTTATATTTAT
 47815  TTATTATTATATATTATCTTATTTTCTTAATATTATCATATAATCTTAATATAATAATAT
 47875  AATCTTAATATAATCTTATATTATCTAATATAATCTTATATAATTAATATTATCATATAT
 47935  TTTAATATAGTCATATATAATCAATATAAATATATTTTTATATAGTTATATATAATCAAT
 47995  ATAAATATTAATATATTCTTAATATAATCAAGATATATATAGTCATATATAATCAATATA
 48055  TAATCAATAAATATTACATATAATCTAGAAATAATTAAATTTTAATTTAATTATATTAAT
 48115  ATAAGAGATAACATAAAATAAATAAAATATGTGTATTTCTAAATATAATTAAAGA
;     G-trnV(uac) <== end
 48170  TAGGAACTAATGGGATTGAACCATTAATTTAAGAGT!GTA!AATCTGATGTTATACCATT
 48228  TAACTAAATTCCT
;     G-trnV(uac) <== start
 48241  ATATTTATATTATTTATATTATAATATTAATTATTATATATTATTATAATATTTATATTA
 48301  ATAAAGGTTATATAAATAATTTAATTTAATTTTATTTTATTTTAGGATAAATATAATATA
 48361  TTATAATATTATTATATAATATAATT
;     G-trnR(ucu) <== end
 48387  CACTCCTGTAACGAATTGAACGTTAATTATATTATT!AGA!AGTAATATGTTTTAACCTA
 48445  TTAAACTAAAGGAGC
;     G-trnR(ucu) <== start
 48460  TATATATATAATTAATAGATAAATAAATAGATAAATAAATAAATAAATAAATAGATAAAT
 48520  AAATAAATAGATAAATAATAAATAGATAAATAATAAATTTAA
;     G-trnP(ugg) <== end
 48562  TCAGATAGGCTAGAATTGAACTAACTAAATCTTCTAC!CCA!AAAGAAGCACCTAACCAT
 48620  TTGGTTTCTATCTG
;     G-trnP(ugg) <== start
 48634  TTATATAATAAAAGATTTAAATTTAGATATATTAGTATAATTATTAATTTTTATATTAAC
 48694  TATCCATTAAGTTATATATTATTTAGAATAATATTATGTATATTTATACTTGAATTAATT
 48754  TAAATTACTACCTTAAAATTAATTAATTCCTATTATATGATTTTCCTTTAATAAAATTAA
 48814  TATATAATTATCCTTTCCTTCTTTATTTATTTGATTATTATATTTTTTATACTTTATATA
 48874  TCCCTTTTTATCTCTTATTATACTTTATATATTTATATCATTTTCATTAATTAGATATTA
 48934  TCTATTTTATTCATATATTATATATTATTATATTATTATTTATATCTTTTATTTATTATT
 48994  CCATTCTTTATTCTTATTCTTTTACTATTCTCTTTTATTCTTTATTTTATTTAATTTAAT
 49054  TTTATTTTATTTAATTTAATTTAATTTAATTTTATTTTATTTAATTTTATTTTATTTTCT
 49114  CATTATATAAAATATAAAATATAAAATATAAAATATAAAATATAAAATATAAAATATAAA
 49174  ATATAAAATATATTTAATTTCTATTATTTTAATATATTATACTTTATTTAATCTCTATTA
 49234  CTTTAATGTATTATACATTATTTATTATCTATAATAATATTATAATTAATCCATTATTTA
 49294  TTATTAATACTCTATAATTATTATTATTAAATACTCTATTAAATACTCTATTATAATTAT
 49354  TATTATTATAATTAATACTCTATAATGATATGCTTAATTATAATAATTATAATTAATACT
 49414  CTATAATTATATGCTTAATTATAATAATAATTATTCTTATTTAAATAATAATTATAATTC
 49474  TTATTTTTATTCTTATTCTTATATTTATTATCCTTTAATTATACTTTCATAATAATATAA
 49534  TATAATATAATAATTATCTTATAATATAATCTATTTAAATATATAATATATTATAATATA
 49594  CTATAACATATATTAGATATAACATAAATAAATAATAATAAATAATATATCAAATAAAAG
 49654  AATAAATATATCAAATGAATATAAGTATATAATAGTGAATTAATCTAATTAATATAGAAT
 49714  ATATATACTTAAAATAAAGTATTTAAAAGGTAAATAAAGAATAAAAAGAATAAATAGAGT
 49774  ATTAAAAGGTAAATAAAGTATTAAAAGAATAAATAAAGAATTTAAAGGGAAATAAAATAA
 49834  GAGAACTAAAAATGTAAATTAAAGGATAAAATAAGAAATTAAAGTGGAAAATAATAAATA
 49894  AGATAAAAGAATAAATAAAGAGAATAGAATATATAATAATAATAAGAATCAAAAAAATAT
 49954  TTAACCCTTTGTATAATGATATAAATATTAATAAAAGAGAAATAAAAAATTAATATA
;     G-rps3 ==> start
 50011  ATGAAAATAAAAAGAATTAAAAAGAAAGAAATGAAAGAAAAAAATAAACTAAATGAAATA
 50071  ATAAATTATTTAATAATAAATATAAAAAGGATATCAGAATATAAATTATTAGAGAATAAT
 50131  AATGTAAGAAAAATATGATATAATAATAAAGAAATGTCATATTGAATAAAAGATCAAATA
 50191  ATATTAATATTAGGATTAATAGAAAATAAAATGAGAATAAAAATAGAGAAAGAAATAAAT
 50251  AAAGGATTAAAATTATCAAAAGAAAAAAATAATTTAAAACGTATTAATAATTTAAATGAT
 50311  TTTAAATTAATAACATATAAATTTAATAAAAATTTATTAATTAATAGAATTATATTAAAT
 50371  AAATTAATATCTAATTTATTAATTAAAATATTTAATGAAATAAGATATAATAAAACTAAT
 50431  AGTTATAAATTAAAAGATAATAATAATTTAATATTTATAAGTAAACCAGTATTTAAAGAA
 50491  AATTTAAATAAAATTAATATTCTATTTTATTATAATATCCCTTTTTATAAAACTTATTTA
 50551  ATCTTTAATAGAATATCTAAATATATTAATAATTATATTAATAATTATAATAAATACATA
 50611  TTTTATAATAAATATCATTCTAATAGTAATAATAATCATAATAATTTAACTTTAATTAAT
 50671  AATAATTTTATCCCTTTATTTAATTTAAAATTATTAAATTCTATTTATTCTTTTAGAAAT
 50731  AATTATAGTATTATTAATTCTATTAATCATTATTTTAATAATAATAATAATAATAATAAT
 50791  TATTATCATAATTTTAATTATTATAACCCTTATTCTACAATTAATAATAAATTATTAAAA
 50851  TCATTTACTAATCATTTAATATATCATCAATTTAAATATATAAATAATAATACTATTAAA
 50911  TTTTCTATAACTAATCATATATATCATATAATATTAAATAATATATTTATTAATAATTAT
 50971  ATTTTACATTCTAATTTACCTATTAAATATAATTCTAGTCTTTATCCATTTAATTCTTTA
 51031  TCTTTTAATTATTCTAATTTATCACAATATAATTTATCTTATCTAAATTTTCTTTATTAT
 51091  TTAATATTTATGATCTCCTTTATATTTAATTCTAATTTAAATTTAATATCCCCTTATTCT
 51151  TTAAATAATATTAATAATTTTAATCATTTTAATAATTATAATTCTAATAATAATAATAAT
 51211  AATAATATTAATATAAATAATAATAATAATAATAATAATAATAATAATTATAATATTAAT
 51271  AAAAATAATAATAATAATAATAATAATAATAATAATATTAATCTAAAAGAGATAATAAAT
 51331  AATAAAAATATAAAATCTATGAATCAAATAAGAAATTATTCAATAAAAATAAAAGGAATA
 51391  AATAATAATAATATGAAAGAATTATATAAAAAATATAATGAAAAAGAAATAATGAATAAA
 51451  AGATCAAATAAAGAAATAACGAAATTAACCGATTTAATAATAGATAAAATAGGGATAAGA
 51511  GGGGAAAATAATAAAGTGAATAAAGAAATAATATTAAATAAAGTAGAAAAATTAGATAAA
 51571  AGATCAATAAATATATTAAATTATATAAATTGATCAATAAATAAAATATTAGGTAAATTA
 51631  AATACAAAAGGATTAAATAGAGAAAATAAATTAGATAATAAATTAAGATTATTAATAGGA
 51691  GAAAAAGAGATAGAATTTAAACCAATACAATTAAAATATGAATATAATAATATAGATATA
 51751  TTAAATAATATAAATAAAAGAGGTATATCTAAAAAAATGAGATCATTATCAAGAAAATAT
 51811  AAATTTAGATTAAATAAAAGAATTAATTTAATTAATCCTAAAATAATAATAAATAAATAT
 51871  AATAATTATAATAATATAAATAATTATAATAATTTAAAAACATTTAAATTAATTAAAAAT
 51931  AATTATATTAATTCAATTAGTTTAAATTTAAATAATAATAATAAATTAAATAAATCATCA
 51991  AATTTATTATTAAATGATATAAAAGATTATTATAATTTTAAAGATAATAATATTTTATAT
 52051  GATGAATTAAGATATAAAAATATTATTGGTTGATCATTATTAATTAAAGGTAAAACAGGA
 52111  TGAAGAAAAGGTAAAAATAGATCTAATAAATCATTTATATATAAAGGTTCATTTAAAAAT
 52171  ATTAATCTTTTAAGTAATGATTTAAGTCATCAAAGATTCCATCTTAATTATTTACCTAAT
 52231  TCTAAATTAAATTCTATTATCTCTAAAAATACTAATAATGGTAAATTAGGTATTAATATG
 52291  ACTATTAATATTATTTAA
;     G-rps3 ==> end
 52309  TATTTTTATTATTCTTTTTTATCCTCTTTTATTATCCTCTATTCTTATTCCTTATTCTTA
 52369  TTTATTCTTATTCTATATATATACTTTTTTATTTTCCCCTTTATCTATTATTTTAAATTC
 52429  TTATATATTTTACTTATTCTTTTTTATGTTTATTTAATTAATCTTCCTCTCTTATTTTTC
 52489  CTTATTACTCTCCTTATCCTTTTATTTATTTAGATCCTTTAATTTATTCTTTATATTATT
 52549  GTATATAATACATATATATATATATTTAATATATACCTAATATAATCTAATATATTTTGA
 52609  ATATAATCTTAATATTATATTATATTAAGAATATATATTTATATATAGAAATAAATAAAT
 52669  ATATAAAATATAAAATATAAAATATAAAAAGAATATAATTAAAATAAGATAAATATAAAA
 52729  TAAAATATAATAATATATAATATAATATAATATATAATATAATATAATATATATTATAGT
 52789  TAAATAGAGAAAGAGGGGTAAATGATAATAATTAGTAACCCCTCCCCAGTAATAAGTAGG
 52849  AATCACGATACCTATATTACTAGGGGAGGGGTATTTATGTATATATTCACATACTTTATT
 52909  TGGGGTGGGGTTATACTCTTCATTATTCTTACTCTATATATAGATCTTATTTATTATTCT
 52969  TATTATACATATTATATATTATTCTTTTTTATATTTAATACTATATAATATATTAATTAT
 53029  TATTATTATTCTTTATTTAATTTAATATATTATATTACATATTTAATTTATAAAGAATAT
 53089  ATTTAATTAATATAAATTAATAAAATTATCTTAATAAATATAAGAAAATATAAATAATAT
 53149  ATAATATTTATAATATTAGATAATATAATATTATATAATTATAATATAAGATAAAATAAG
 53209  ATAATAAAAGAGAGATATATATATATTAAGATAATAAAAAGGAATAAGAATGAGAGGGAC
 53269  TAAGGGATATAAGAAATTAAAGAAGAATAAGAGAGGGATAAGAGGGTAAGTTAGTAACCC
 53329  CTCCCCAGTAATAAGTAGCTATAAAATACCAATATTACTAGGGGAGGGGTATTAATGTAG
 53389  ATCCCCCCATACTCTCTTTGGGGTGGGGATTCTTATTGTTTAATATATATTTTTATTCAT
 53449  TATTTATATATTTTATAACTTAATATACATATTTATTATTTAAAATAAATATATATAGAT
 53509  TTTTTATTATTTATTATAATATTCCTATATATTAAATATATATTAATATAATATATTATT
 53569  TACATATATATTTATATATTTATCTATATATATATAATTTATTTATTTATTTATAATAAA
 53629  TTATCAATAGTAGAAATATTATATATTTTTAATAATAAAATATAATTATATAATATATAA
 53689  TAATATTTAATAATATAAATAATTATATATATTATTATTATAAATAATAGAGATAAATAA
 53749  AAGAGATAAATAAAATGAATAAATAAAATAAAAATGGATAAAGGAGTATAGTATATCCCC
 53809  TCCCCGAATAGAAGAATGGAATACTGTTAACTTATACCCCTCCCCTAGTAATATTGGTAT
 53869  TTTATAGCTACTTATTACTGGGGAGGGGTTATTAATTTACCCTCTTCTTCCCTATCTTTT
 53929  ACTCCTTTTATTATACTTTATACTTTATTTTTATATATTATTATTTTATTATCCCTTATT
 53989  CATTATTTTAATTTATTATTCTTTACTATTTTTATATATCACATATTATATATTATATAT
 54049  CTATTAAATATTATATAATAATTAAATATTATTATTATAATAATTTAATATACTTCTTTT
 54109  ATAATTAATATAAATATATTAAATAATATATAAATATATTTTTTATATATAGATATATAT
 54169  ATAATTTATATATAGGTATGATATATTATTTAAATATAAATAAGCATAATTATATAAATA
 54229  CATAAAGAATTTATAATTAAATATTAAATATTAAATATTAAATATTAAATATTAAATATT
 54289  AAATATTATTATTATAATTATTATAATAAATTAAAGAATATAATTTTAAATAAGGAAAAA
 54349  ATAATTAAAAAGGATAAGGGATAAAATAATAAGCTAATAAAGGGATAAAAATAATATTAA
 54409  ATAATAAGTAACCCCTCCCCTGTAAAGAATAAAAGGATTAACATATCTATATTATTAGGG
 54469  GAGGGGTATTAATGAGAATTCTTCCTTATATTATTTGGGGTAGGGCTACTCTTTAAATTC
 54529  ATTTATTTATTTATTTATTTATTTATTTATTAATTAATTAATTTATTTATTTATTTCTTT
 54589  ATTTATTCTTTAGATTTATTTATTTAATTCAATTTTATTTTATTTTATTAAACTTTACAT
 54649  ATTTTATACTCCCCCGTGGAGATACCCTTTGGGTTCCCACGGGTTTATTCTATTATTCTA
 54709  TTATTCTTTATCTTATTCTATTTTATCCTATTATATTCATATCTATATATATTATATATA
 54769  ATATAATATTATATTATTTCTTATATATTTAATATATATATTATTATTTCATATTTAGAA
 54829  TATATAATTATAAATTTATTATTATATATATTAATATTTAATTAATAGTATATATAATCT
 54889  AAATATAATATAAATAATGAATAAAATGATATATAATAATATATCTGAAATAAAAGTATA
 54949  AAGTAAAGTAAAATATAATATAATATAATATAACCCCACCCCAAATAAATGATAGGGAGA
 55009  AATATTAGCACATACCCCTCCCCTAGTAATACAAGTATATAAATTCATACTTATTACTGG
 55069  GGAGGGGTTAATAACTTACCCTCTTATCCCCTTTATCTTATCCTTTTATATTTATCTTAG
 55129  ATTTATCTTATTCTTTATCTTATACTTTTTTATTTTATATATTTAATCTTATATATTTAT
 55189  ATATATTTTTTTTATCTATTATTATATAGGATTATTAATTTTATTTAATTTAATTTAATT
 55249  TAATTTTTATTTTAAATAAATAATAAATAATAAATAATAAATAATAAATAATAAATAATA
 55309  AATAATAAATAATAAATAATAAATAATAAATAAGAGAGAAAGGGAATAAGAAATAAAAGA
 55369  GAATAATAAAATATAAAATAAAGGAAAGTAATTAAATCTAAAAAGGATAAAGAGATAAAT
 55429  AAGAAGTTAAATAGAGGAAAGGGGGGTAAATAATAATAGTTAGTAACCCCTCCCCAGTAA
 55489  TAAGTATGAATTTATATACCTGTATTACTAGGGGAGGGGTATAAATGTACATCTCTCCAT
 55549  ATTCTATTTGGGGTGGGGATATATAGATTTTTCTATATATTTTTAATTATTATAATAATT
 55609  AATTTTATATTCTATTTAAATTATAATCTAAATATTAAAAATATATATATTTAAATATAT
 55669  ACTTTTATAATTAAAAATAAAAATGAATTATAAATAATATTATTAATAATTAAATAGAAA
 55729  ATAATTAAATATGGGATAATAAATATTAAAGAATAAATAATAATAAATAATAAATAATAA
 55789  ATAATAAATAATAAATATAAAGGAATAATAAAATAAGTAACCTCACCCCTAAAGAACATA
 55849  ATTTAATAATAAAGGTAATTATCCCCTCCCCAATAAATTATATGTATATGTATATATTCC
 55909  TATTATATGGGAAGGGGATATATTTCTGTATCCTTATAACCACTTTTATACTTATATCCT
 55969  TTATATACATAAAATATATCTCTTATATTAATTTTATTTAATTTAATTTAATTTAATTTA
 56029  ATTTAATATATAAATTCTAATTATAATATTATTATATAGTATAAGAATAAATAAAGAAGT
 56089  AAATTAATTTAATTTAATATACATATTTATTTATTATTTATATAACTTATATTATAATAT
 56149  AATATAATATAATATAATATATTATTATAGATATTTTATTAATACACGTAATATAATATT
 56209  TCTATATTTTATTATTAATTACCTATTTCTTTAATTTAAATATATTTATGAATATATAAA
 56269  TTAATTATTAATATAAGTATAAAAATATAAATGATATAATTTAATCTAATATAATGTAAT
 56329  ATAATCTATATTTAATCTAAATATTAATCTAAATATTAATATAAATATGAATATGAATAA
 56389  AAAGATATGAAATATAAGAATATTAAATATTTAAATATTAAATATATATATATGAAATAT
 56449  AAAGATAAAAGAGAATAATAAGAGATAACCCTACCCCAAAATAAAGAAACTAAGGAATAA
 56509  CATTTAATCCCCTCCCCAATAAATTATATAGGTTACACTCTTTATCTACTTATTGGGGAG
 56569  GGGATATTATTATTAAATATTTACTATCCTCTTATTAGGGGTGGGGCTAAACTATCCTTT
 56629  TATATCCTCTTTATATCCTTTATTTATTCCCTTTATATCCTTTATTTATTCCCTTTATTT
 56689  CTCTATTATCTTTCATATATTTTAATTCTCTTAATATATTTTATTTTAATTTATTTTATA
 56749  TATTTGTATATAAATATTATATTTTATATATTTGTATATAAATATTATATTTTATATATT
 56809  TGTATATAAATATTATATTTTATATATTTGTATATAAATATTATATTATTAATTTTATAA
 56869  ATTAGATATATTTTATTATATGTATTATATAATAAATATATATTCTATAATATATATTAT
 56929  AATAAATAATAAAAATATAATAAAGATTAATAAAAGATTAAAGATTAAATAAAGGTTATA
 56989  TAAAGAATATATAATACAATAAAGAATAAAAAAAATAAATAATAATAATAAAAGGAATAC
 57049  TATATATGTATATAGTATTATATTATAAAAAAGTAGTACATAATATAACTAATAACACTC
 57109  CCCCCTCCAAAAGAGAGAATGTGAATATAAAATAAATACACATATGTTATATATGTCATT
 57169  ATGGAGGGGGGGGGAAATAAATATATCTTTTCTATTTATCTTAGATTTAGGGGGGGTAGT
 57229  TAATATATCTCTTTATTCTAATACTTATATATATATTTAATTATATTAAATTATTATAAA
 57289  AAATATAATTATATTAATTTATAAAATATAGTATTAAATAATAAAATAAATAATTATAAA
 57349  AAATATAATATATTATAAAATAAAAATAAAATTAAAATATAAATAAAAATATGAATTTAA
 57409  ATTTAAATTAAAATATAAATAAAAAGGGAATAAGAGGGATAATTAATAACCCCTCCCCAG
 57469  TAATAAGTAGGAATCATGATACCTATATTACTAGGGGAGGGGTATGAGCTTATATTATTC
 57529  CTTATTTAAATTGGGGTGGGGTTAATATATTTTCTATTATATTATATTATATTATATTAT
 57589  ATTCTATTCTATTCTATTAAATAATATATTATTTTAAATTAATTATATTATATTTTATAA
 57649  TATATAATATTATATTTATATAAATAATAATTATCTATTATAATAGAGATAATTAAAATT
 57709  AATAAAGAGATAAAAGTATAAAATAATAATAAAGATAAAAGGAGAATAACATAATATAAT
 57769  ATAACATAACATAACTAAATAATCTTCCCTAATTAACTAAACCTTATAGGTTGGTTAATA
 57829  GGGAAGATATATTAACTTTATGATCCCTTTTTTCTTATTATATATTACTTTATTTAAAAT
 57889  ATTACTATATTTTAAATATATATATTAATTATTATATATTACTATATAAATGTATATATA
 57949  TAAATATAATAAAAATAAAAATAAAAATAAGAGGTATAAATAAGAGAATAAAAGGGGAAA
 58009  GAAATAAGGAAATAAAAGAATAAAAAAGAGGGAGTAAAAATAAATAAAAAGAGATAAGAA
 58069  AAAATATAAAAGAGAGA
;     G-atp6 <== end
 58086  TTAATGTAAGTAAACACTATCTTTAATATAAGAAGAAGTTAAGATAGTGAAAACATAAGC
 58146  TTGAATACAAGCGATAGCGAATTCAAGGATAACGATACAGAAAATACCAGCTAAAGGGAT
 58206  AAAACCTAATATAAATGAGAAAATGTTAAGACTCATTAAAGTTTTAACAAGACCACCTAA
 58266  AATACCCATTAATAAATGACCGGATAAAGTATTAGCAGCTAATCTTAAACCTAAAGATAT
 58326  AGCTCTAGCTGAATAAGATAATAATTCAATTAAAACTAATAAAGGTAATAAAGCAATAGG
 58386  AGTACCAACAGGAACTAATAAACTGAAATATTCAAATTTATGAATATAAAAACCTAATAT
 58446  AGTAAATCCTAATCATAAACTAAATGATAATGATATTATAAATATTAAACTAGCAGCTAT
 58506  TGCAAAATTATATGGTATCATACCTATTAAATTAGCTATTAATATAAATATAAATAATGT
 58566  ATATATTAATGGTACATAATATCCATAAGCTTTACCTCCTATTTGTCCTTTAACCATATT
 58626  TATTATTGTATCCATTGTTGATTCTATTGTTAATAATAAATTTGATCCTATTATTAATTT
 58686  TCTATCTAAACTTATATTATATATTAATATTATTGTTATTAATACTATTAATGTATATAA
 58746  ACTAAATGTTGTAAAATCTAATGCACTTAAATCACATATTGGTGAATTTAATCCTATAAA
 58806  TATACTTATATCAAATTGATCTAATGGTGATCTTATATATGTTAACAT
;     G-atp6 <== start
 58854  CTCTTTCTTTCTTCCTTTATATATTATATCCTTTTATTATTTTATTCTTTTATTCTTTTA
 58914  TTCTTTTATTCTTTTATAATATATCCTTATATTTTTTATTCTTTCTTATTATCTTATATA
 58974  TCTTTTTTATATATCTATATATATTTATTATTATTATTATATATAATATCCTTTTTATTA
 59034  ATTGAATTAAATATAAATATAAATATAAATATAAATATAAATATAAATATTAATATAAAT
 59094  ATAAATATTAATATAAATATACATTGAATTATAATATATTAATACATATATAAATATGTA
 59154  ATTAATAAAAATAAATTATATTATATTATAATAATATACTAATAAAGAGAATAAAATGTA
 59214  GAATATAAAGAGTATATATAGATAACCCCACCCCAATTAAAGTATGGAAAGATGTATATT
 59274  TATACCCCTCCCCTAGTAATATTGGTATTTTATAGCTACTTATTACTGGGGAGGGGTTAT
 59334  TAACTTACCCTCTTATTCTTTCTCTTTTATCTCTTATTACTTTCTATTTCTTATATTTTA
 59394  TATATTAATATCTTATTTATTATTTTACTTATTTTATTTTATTTATTATATTCCTTACAT
 59454  TATTTTTATATTGATTTTATAATTTAATATGTATTATATTAATTATAATTTATATATATA
 59514  TTTTTTATATTATATATTACTATTATATATTCTTATATTACAATAATATATATTATAATA
 59574  ATTAAATATATTACTTTTATAATAATAACTAATAATAACTTAAAATAATTAATAATATTA
 59634  ATATATAAGTATAATTTAAATTATATATAATATAGAATTTAAAATAATAATTTAAGGAAT
 59694  AATAATAATTTATTAAGATTAAGATTAAGATTAAGATTAAGATTAAGATTAAGATTAAGA
 59754  TTAAGAAATATATGAAAATAGAATTAATATTAAAGAATAATAAAAATAGAACTAATATTA
 59814  AGAATATAATTAAAAGATAATGAATATTAAGGGATAATTAAAAATATCTAATTAAGATTA
 59874  AGGAATAATAAAATAAAGAGGTATAAAAGAGAATAAAGAAGTATTAAAGGGAATAAAGAA
 59934  GTAACCCCTCCCCTATAAAAATATAAGGAATAAAATACCTGTATTATTAGGGGAGGGGTA
 59994  TAAATGTAAATCTTTCCATACTTTAATTGGGGTGGGGATAATTATTTTTATTATTATTAT
 60054  TATTATTTTTATAAATATATATATTAATTATTAAAATATTTAATATAATTTAATATATTT
 60114  TTTAATTTTTCATTATATTATTCTACTATTCATTTTTTAATTTTATAAATATATATTATA
 60174  TAATATATATTATTAAATATATATTTATATTATTATTTATTATTTAAATATTAATATAGT
 60234  AATATATTAAATATAAATAAAAGTGATAAATAAATATAATGAATA
;     G-orf138 ==> start
 60279  ATGAAGAGTATGGCCCCTCCCCAAATAGAAGAGGGGGAAAATATAAGTACATACCCCTCC
 60339  CCTAGTAATATAGATATAGTAATTCATACTTATTACTGGGGAGGGGTTATTAACTATCCC
 60399  TCTTATCTCTTCTTTTCTTACTTTATTTCGTTCTATTATTTGATTCACATTTATTTTTAT
 60459  TCTTTCTTTCTTTCTTTCTTTTTATATATTTTATTATACTTTATATTTTCAGATATATTT
 60519  TTTATTTATTATAATTATATTTATCCATTTTATTCCTTTTATTTTCTTATTTATCTTTAT
 60579  TATTTATTTTTATTATTATCTTTATTATTTAACACTATTTTATATTATTTATTATTTAAT
 60639  ACTATTTTATATAATTTATTATTTATATTTTTCATATATATTTTCAGATATATTTAA
;     G-orf138 ==> end
 60696  ATTATTTATATATTACACATATTATATATTTAATATTATATCTATATATTAGATATATAA
 60756  TAATATATATTATATATTACTATTAAAATTAAAATAATAACTAATAATAATTAATAATAA
 60816  TTAATAATATTAGTATATAAGTTTTATTTAAATAAAATAAAAGATTAAATTTATAGAATA
 60876  AAATATATATATTAATATCTAAATATAATATATTATAATTAAAAGAAATAATGAATAAGA
 60936  TAATTAAAAGGAAAAAAGTGTAAAAAGGATAAATATAATTAATAATAGTTAAATAAAGGG
 60996  AGAATAATAAAGAATTAAAGAAATAAAGAAATAAAGAAATAAAGAAATAAAGAAATAACC
 61056  CCTCCCCTGTAAAAATATAAGAATAAAAAAGATAAAGATAAGAATATCAATATCCCTAGG
 61116  GGAGGGGTATAAATGTAAATCTTTCCATACTTTATTTGGGGTGGGGATACTTATTTACTT
 61176  TATTTATTATATATTATATTTTAATTTTATTCTTTATTATTTAATTATCATATTATCTAA
 61236  TTATTTTATTAATAAATTAATTCTTATTATTTATTTATTTATTTATTTATTTATTTATTT
 61296  AAATATATAAATATTTATTTTTATTATAAGAATAATTAAATAATTTTATAAACCTGAACA
 61356  TATCTTATTCTTTCCCGTGGAGATACCCTAAGGGTTCCCACGGGAGTATACTCTCTTTTA
 61416  TTATTTATTATTATCCTTTAAATATTAAATATTAAATATTAAATATTAAATATTAAATAT
 61476  TAAATATTAAATATTAATTTTAATAATCTAATTTTTATATTTATAAAGAATAAAAGTATA
 61536  AAATATAAAATAAGAATATAACCCTACCCCAAATAGAAGAATGGAATAATATTCACTTAT
 61596  ACCCCTCCCCTAGTAATATATGTATCATGATTCATACTTATTACTGGGGAGGGGTTACTA
 61656  ACTATCCCTCTTATCCCTATTTTATACTTCTTTATATTTTATTATATTATATTATATTAT
 61716  ATTATATTCTTTATCCCTTATTTATTTCTTATTTAATTCTTTTTTATATATAACATATAT
 61776  AGATATTAATATATATTATATTATATATAATTTATAATAATATTATAATTATAAGATAAG
 61836  ATAATATAAATATAAATATAAATTTAAATATAGTAATAAATTAATAATATATAATAATTA
 61896  ATAATATATAATAAATATGAATATATAATATATAATATAATAAAAATAAAAGAATAAAGA
 61956  GATAGAATAAGATAAAGGGAGAGAATAATGAATAATAGCCCCACCCCAAATAATGGAGAG
 62016  GGTAAATTGTAATTCTTACCCCTCCCCTAGTAATATAGGTATCAAGATTCCTACATATTA
 62076  CAGGGGAGGGGTTACTAACTTACCCTCTTATTTCCCCTTTATTTCTTTATTTCTCTTTTA
 62136  TTTATATTATTTTTATTCTTATCCTTTTATTTTCTCTTTATTTTCTTTATAATTTATATC
 62196  TATTTTTTAATATATATTATAATATAATAAATAATTTTAATTTTTATTAAATTATCTTCC
 62256  CTAATTAACTTAACCTCTAGATTAAATATAAAACTTATATATTAAATTATTAAATATATA
 62316  TTTACATATTTATTTATTAATATAAGAGGTATGTTTATAGGGAAGATATATTAAATTACA
 62376  CATTATTATTTATTATTTATTATTTATTATTTAATTTTATATTATCTTTAATTATATAAT
 62436  ATATAATATATTATATTATATAATATTATATAATATATAAGAATAAGAAGAAGAATAATA
 62496  ATAATATAATATAATATAAATAATAAGTATATATATTTATTATATTTATTAATCATATAA
 62556  TATATTATTATGTTTAATTTATAATATAACATATATTTTATATATATTAATATAAGTATA
 62616  AATATACTAAATTATAATATATAATATTATACTAATAATCAGAA
;     G-trnE(uuc) <== end
 62660  TAATCTTTACCGGAGTTGAACCGATATTATTGATAT!GAA!GAATCAATGTCATTAACCG
 62718  TTAGACCAAAAGATC
;     G-trnE(uuc) <== start
 62733  TCTTTAATTATTATTATATAATTATATTCTTATTTATTTACTAATTAATTAATTAATTAA
 62793  TTTATTTATTTATTTATTTATTTATTTAATTATATTTAATATTTAATATTTAATTATAAT
 62853  TAATATAATTTATATAATTTATATATATATCTATAGATAAATATTAAATTTTAAAAGAGA
 62913  GATATATACTATAATATAAAAATTAAATAAAAGAATTAAATAAGAGGATAAGTATAACAT
 62973  ATTTTAATAATGGATAATAAATAATTAAAATATATTATTTCTAATAATGGTTAATTAATA
 63033  TAAATTCTAAATAAAGTAAATAAGAATAAAAAAATATATTAAATAAAAAAAAGAATAATA
 63093  GAATAATAAAATAATAAAAGAATAAAATAATAGAATATAGGTATAATAATATAAATATGT
 63153  ATAGGAGGGAAATATTCAATCCCTTCCCCAAAATAATATAGGGAATATTTAATATACCTT
 63213  TTTTTGGGGAGGGGATATTTATGTCTATCTTAACCTCTTCTATTTAGGGGTAGGGCTAAT
 63273  ATCTTTAATTTAATTTATTTATTATCCCCTTTATTCTCTACTTTAAATTTTATATCTTCT
 63333  CTTTTATTATTATATCTTTATATATTTATATATTTATTTATATTATTAATTATTATACTA
 63393  TATAAAATATAATAAAATATTATATATTATATGTAATAATTTATAAGTAAGAAATAAGAG
 63453  AAATAACCCTACCCCCCCCTTAATTAAAGACTATATAACTGAACATTACATTCCCCCCCC
 63513  TCCCCTTAGGGGAGGGGGGTTATTAACTATCCCTTTATCCCCCATTTTATTCTTATTATA
 63573  ACTTCTTTATTTAGTATTTTTATTCATTACTATCCATTACTTCTTCTTATTTTTACTATA
 63633  TTATTCTTTTTATTCTTATATTATATTTTTTATTATCATATATTATCATATAATTATTTT
 63693  TATATTTTATTCTTTAATATTTCATATATTAAATATCTTATATACCTTTATATATTTATA
 63753  CTATACTATTATATAGTTATATATATTATATCTTATACTTATTTTCTTATATAAATATTA
 63813  ATAATATACATTTAAATATTTGTATATATATATACCTTTATATTTATATTATTTCTATAT
 63873  AATATAATATAATATAATATAATTTAATATGTAGAATATAATAAAATAGATATATATATT
 63933  ATAAAAAATATAATGAATTATAATAAATAAATAAAATTATAATAAAAAGAATAAATAAAA
 63993  GGTAAAATAAATAAATTAAAGATATAATGAATAATAATAAAAATTAGATAATAATAAATA
 64053  GAAAAGAGGATAAAACTTAAGGATAAGAAAAGGTATAAGATGTTAATATCTAATCCCCTC
 64113  CCCAATATAATATAGGAAATATCAACTATATCCATTATTGGGGAGGGGATATTCATGTTA
 64173  ATCTTAACATATATTATTTAGGGGTGGGGCTAATCTCTTCACTTATCTCTCTTTTTATTC
 64233  TTTATACTTTTCATTTTTATTCTTTTCTTTTTTATTCTTTATCCTTATATTTAATATATA
 64293  TATTTTTATTTATTTATTTATTTATTTATTTTTATTATTCATTATTATTAATTATTATAT
 64353  ATTTAAACTTATATTACTATATTTTATTTATTATATTATTTTTTTATATCATTAATATTA
 64413  TTATTAATCTTAATTATTAATTTAAATTTAATTAAAATATATATTCTAAATATAATACAA
 64473  TATATGATAATATATATAACTAATTAACCTTTTATAAAGATAACCCTACCCCCCCCTTAA
 64533  TTAAAGACTATATAACTGAACATTATATTCCCCCCCCCCCTCCCCTTAGGGGAGGGGGGA
 64593  TTATTTATTATCCTTATTATCTTTATTCCCTTTATTCTTTTTATTCTCTTTATTCCCTTT
 64653  ATTCTCTTTATCTATATTTTCTTACATTCTTTTTTATTCCATTTTATACCTTTTTATTTA
 64713  GTATTTTTATATTTAAATATTACTTTTATTATTCATTATTTTAGATTTTATTCTATTATT
 64773  CTTATTTTAATAATTATATTTTATAATATAATCAATATATTATTCTATAATATAAAGTAT
 64833  AATAAATTCATTTATCAATATATAAAATATATATATAAAATAAAATTAAAATTAAAATAT
 64893  TATATAATATAATATATTAAAAATATAATAATATAATATTAAAGATAATACAATATAATA
 64953  AATCAAAATAAGATAAATAAATTCAAAATATAATTAATGAATTAAAGATATAATTAAAGA
 65013  TATTATGAATATAAAAATTAAAAATATATTTTATAATATTAATTATAATTATATAAATAA
 65073  TTATACAAATAAAAATTAGATATAATTAAAATTAGATATAATAAAGGATAATATATGTAT
 65133  ATAATTGGGGAGGGGTAAATATCTTAAGAGAGTTATATATGTAATGTGGGGTGAGGCTAT
 65193  AATAGAGATAATTCTAAATATAATATAATATAATATATAATTTAAATAAATAAATAAATA
 65253  AATTAATTAAATTAATTCTTAATCTAAAATAAAAAAATAATTTATAAAAATCTAAATAAG
 65313  TAAAGAAGGACAAGAGAACCCTACCCCCCCTACCCCCCTCCCCAGTAAAAAGGATAAAGG
 65373  ATAAAGGATTTGTTTAAATTAATAATTATATATTTGGGGAGGGGGGATAAATATTATACT
 65433  AATTAAAATAATCCCCCCTTATTTATTCCTTATATACTCTTTCTCTTATTTTTTCTTATT
 65493  CTTATTTCAATATTATACTTTTTTATCTTAAATATCTTACTTTTTCTTACTCTCTATCAC
 65553  ATATATTATATCTTTTAATCTAATTAAATTTAATTATATATTCTATAATATAATATAATT
 65613  TTATCTAATTTAATTTAATATTATTTAATTTAATGCTATATATATATATTTAATCTTAAT
 65673  ATAAAATATATAAAAATAAGAAATATGATAAGAGATATAAAATATATAAAAATAAGGAAT
 65733  AAAATAAGATAGGATAAAAAATATGATATGATATGATATAATATGATATGATATGATATA
 65793  ATAAGAGAGGGTAAAAGAAATATAATAATTATATAGTAATAAAAAGTAATATAAATAAAG
 65853  ATATATATTATGATATATATTATAAAATATATAATATAAGGGATAATGAGATAGAGGTAT
 65913  AAGAATAAAGAATATAATAAAATAAAAGGAAAGAATAAGGTAAGTTAAGTATAAACCCAA
 65973  TAGAGGGATATAAATAGTAATATATGTGGATAATTGGGGAGGGGTAAATATCTAAATATC
 66033  CTTATATTTGTCATTAGGGGTAGGGCTATTATCTATATTACCTTAATATATTCTAATATA
 66093  ATATTTATAATTTACTAATTTATTTATTTATAAATAATTTTAATTTATTTCTAATATAAA
 66153  TGTATAAAATAAAATAAAATAAATAATTTTAATTTATTTCTAATATAAATGTATAAAATA
 66213  AAATAAAATAAATAATAAAATAATGAATAAAAAAATAAATAATAAAAAGAATGAAATAAA
 66273  TAAATAAATAATAAATAAAGAATAAAAGGATAAGAATAAGAAAAGAAGTATGAAAACCCT
 66333  ACCCCCCCTACCCCCCCTCCCCAGTAAAAAGATAAAGAATAAAGAAATGGTTTAAAATAA
 66393  AAATTATATATTTGGGGAGGGGGGGGTAATATTTCTCTAATTAAAAATATCCTTTCTTCC
 66453  CTTAATCCTTTATATCCCTTATTTTAACTAATATTCTCTTATTTTATAATATTTTAATTA
 66513  ATTTAATCTAATTTAATCTAATAAAAAAATAATCTAATTTAATCTAATAAAAATATAATT
 66573  TAATTTAATTTAATTTAATTTAATAAAAAATAATCTAATCTAATCTAATTAAATTAAATA
 66633  TATATTAAATATTATTATTTTTAATATATATATCCTAAAATATTAGTTATAATATCTAAA
 66693  AAATAAAAAAATATAAAATATAAAAAGATAAAGAATGAATAAAGGATAAGAAAAGGGAAA
 66753  GGGAGTAAAGAGTGTCAAAGGGGGAATAAAGGTATAAGGGATTAAAGATATTAGAACCCC
 66813  TCCCCAATATAGAATAATATGTTTAACTTATGTTATTATTTGGGGAGGGGAAATAATGAA
 66873  AAAGATTATGATATATTATTTTGGGGTGGGGATATTCTCATATATATACTCTAATAATTA
 66933  TATCATTATATCTTTTAATTAGATATATATTTAAATATTAATATAAATATTAAATAATAA
 66993  AATACATAAAATATAAAATATTAAATAATTAAATACATAAAATATAAAATATTAAATATA
 67053  AAAATCTAAATATAAAAAATAGTGAATATATTTTTTAATATATAAAAGGATAATATAAAG
 67113  TAAATAATAAGAAAAGAGAGAGGGAATATCTTCCCTAATTAACTTAACCTCTATATATAA
 67173  TATTATAATATTATACAAATAATAAAAATAAAGATATTTTAATACCTAATATTTATACTT
 67233  AATAGAGGTATGTTAATAGGGAAGATTATTAATTTATATGTTAATTTTATTTAATTTTAT
 67293  TTTAATTTATACATATTTTATATTATATAATTATATATGTATATATAAATATATTATTTA
 67353  ATTAATTAAATATAAATATATCCAATTTTGAATAAAATATATAAAATATATAAAATATAT
 67413  AAAAATATTATAATTAGAAATAAAATATATAAAATATATAAAATAAATAAAAATATTATA
 67473  ATTAGAAATAAAATAAAAAAGGAAGAAATGAATGAATGAATAATATAACAGATAAAAAGA
 67533  ATAAATTAAGAAATAATTTAAAGGA
;     G-cox1 <== end
;     G-cox1-E3 <== end
 67558  TTAAGATTGTATAGGTAAAGTATTAAAAGTATGATACATAGGAGGATAAGTTAATAAGAA
 67618  TTCTAATGAACTAGATTTAATTTGATTTGAATTAAAGATATCATTACTTTCAAAGAAATC
 67678  AGGATTTTTTCATAAAGCATTAGTAGATAAATTTTTATTAGTTAAACCATTCATTAATTG
 67738  ATCATAAATAACATATGCAAATAATAATAATGCACCAACTGACATAACTGCACCTAAAGA
 67798  AGATAAAGCGTTAAAGCCAGTGAAAGCATCAGGATAATCAGGAATACGACGAGGCATACC
 67858  ATTTAAACCTAAGAAATGCATAGGTAAGAATGTAATATTAGTACCAATAAACATCATTCA
 67918  GAATTGAATATTAGCTATAGTAGGATTATAATATAAACCAGTCATCATAGGTGATCAATA
 67978  ATAATATCCAGCAAATACACCATAAACAACTCCTAATGATAATACATAATGGAAATGACC
 68038  AACTACAAAGTATGTATCATGGAATGCAACATCTAAATTAGCATTTGATAATAATACTCC
 68098  TGAACATCCCCCTATTGTAAATATAAATAAGAAAGCTATAGCATATAACATTGGTGTTGT
 68158  AAATCTTATAGATCCACCATATAATGTAGCTAATCAACTAAAAATTTTAATACCAGTAGG
 68218  AATAGCTATAACCATAGTAGCAGAAGTAAAGTAAGCTCTTGTATCTACGTCTAAACCGAC
 68278  GATATACATGTGATGCAGATTT
;     G-cox1-E3 <== start
;     G-cox1-I2 <== end
 68300  ccaatatgtttactttaatctaatatatggcaaactttcctaaatatacactcgatactt
 68360  ttacaaaatgtatattaaattaaattattattttttctttaattgtatttagtattgatt
 68420  ttattgaatatatattcatttaaaaaaatatatattttataattatattctatattttat
 68480  atatatctgcatataaaatatatttttatccttatttagatacctaatttatcaaataat
 68540  ataattatataattatataattaagtaataaaaatataaaaattaattaaataaatatat
 68600  aaataaataaataaatagataatatatataaaagaggtaagaaaataaataatctaaaga
 68660  ttatataataaaagaggaataaaagggggtaaaaaggaaaaagataagagaaaataagga
 68720  gagataagaaaagaataagagaggaaatgtgtaaataagagagagagaatataaagaata
 68780  gtaaataaagaataaaaaaggataaggaatataaaaagataaggaatataaaagggacta
 68840  aatcaaggatagaataaagggga
;     G-cox1-I2-orf262 <== end
 68863  ttaagatttatggaaatggattcaatatttataatctaataattttttagtttttaaagt
 68923  ataaaaattaaaataagaagttaatacagtataagatttaatttgttttttattataaaa
 68983  gatatctaatctatacataccaccatttttagtttttctagaataaacagtaccacaatt
 69043  taaaaataaatatttaacatgtaataataattctttagcatctttttgatctaagataaa
 69103  tctttttttaggatacattttttttactcaagttatattaaaacaaccttcagcatcagt
 69163  aaatccacttaatcaagcattatctaaagttactttaataggggtagttataggtttagg
 69223  tattgaatctaaattaaatttagttatatcaaatttaggcataattgataaaatattata
 69283  tcaatttattaattgatctattctatgttgtaaatgtaaattaccattaaatagtaaata
 69343  taataaaaatatttgatttttatctcctataattaatctactaaatttatattctcctga
 69403  tggggaataaaaatgtttagtgtgacctaattttaatttgttatatacttcttctattat
 69463  aactatctctttttgagttaatacataactaacagtattattatttttagtataacccat
 69523  taatgatccatctccttctgtaaatcctataaatcaatctaatcaattaatatctttttc
 69583  tgataatttattatttggataaattctattataattttttataaatgtgttaaatttaat
 69643  atttttcat
;     G-cox1-I2-orf262 <== start /note=LAGLIDADG ;; evalue:3.9e-36
 69652  tttgtgttttttattttttttatatatagaagaataagtttaaatctaataatacattaa
 69712  tcttttttattatatatatttataatatactattaagtattttctttatattagattaag
 69772  tattttattttggatgcatttagatatatattatattcttatccttatttatctatattt
 69832  tataataatatatattttttaatattaaaatattataaatattataaatattataaatat
 69892  tataaatattataaatattataaatattataaataaaaagatagattatttctaataata
 69952  atataagaaaaatagaataaaaaatatgatatatattttaaggactatgtcttatgctta
 70012  taataaataaaataagtttaatattacaaatatgaataagtaataattaaacaaataaaa
 70072  ttcttaggattatttaaattataaataaataaaaaataattaaatatatatatataaata
 70132  atatatatttaaataaattaaatttatgggggatctacattatattatatataataaaat
 70192  ctagatataattaaaaaaaataataataaaaagaaataataaaatataatataatataaa
 70252  ataaagatatataaaagtatttatatataaaattataagcattttcacatgtagtctctg
 70312  agggtaaaatttatgtatataaatagaacctgctaattaaatataattttactattatta
 70372  catttatataaaataaaaaatatataaatcaaaagatatatatatataaataatataaag
 70432  taagtaaaacgtttaattattttagcataaagtgaaatattaaaattataaaatatgaag
 70492  ccatcactaatattaacttcat
;     G-cox1-I2 <== start /group=IB (4.56e-17)
;     G-cox1-E2 <== end
 70514  ACTAATAATCCTAAGAATCCAATAGATCCCATGGCGTAAACCATACCTAATTTTCCAAAT
 70574  ATAGGTTTTTTAGCATAATTACTAATAACATGTGATATTATTCCAAATACAGGAAGTATT
 70634  AATATATAAACTTCAGGGTGTCCAAAAAATCCAATC
;     G-cox1-E2 <== start
;     G-cox1-I1 <== end
 70670  cataatatatattattttttcactttagatataatatatatctcataattatgactatta
 70730  ttagttaactaataataaggattcgactgtacattaagcttaataaatatattttttaaa
 70790  tattattattattattttaattattattttaatataattttaattattatttttatatta
 70850  taaaaatttatatttttattaaacccattgatgatgcagtctgtagcaattacttaatta
 70910  attgacggtcttaattgtaaaggaatctttaaccgttccatcaatgttgctattatatct
 70970  taaaatattattaccttattaagttataataatataacctagattatttttaatttagaa
 71030  aatataataactagaaatatggtatatttatataattatataaatattcaataattaata
 71090  tttattttcttttttaattcaacatttcttaattatttctaataatttacattaaaccat
 71150  tttctttatatctacatagtattatatatttatatattttatatattttatttat
;     G-cox1-I1-orf322 <== end
 71205  ttatttatttattgttttacaaaaagtaattaaagaatctatttctttatttttcatttt
 71265  agataaatttatattagataatattacatattttcatttattataactttccaatttatt
 71325  agtttttaatggatgtttatcaaaataattaaataaaagtttattttcttttatttcagt
 71385  aatacgtatattatatatatctttaaaaaatatatttttatatattagatttttattttt
 71445  attaataaataaaagataaataaaatctaaaataaatttatttatataatattttatagt
 71505  tatactatatataatattaatttttaaattttttttattaatatatatatcaaaataacc
 71565  tttagcatcagtaaaaccagatattcaattatcttgtaatgaaggtaacattaaactagt
 71625  actaggtataatcatttgttctttattttttattaataataaattaaatttagatataaa
 71685  gactaaaaatttagcatatttaattggtaatactaaattattattaaataataaaattaa
 71745  taaatatatatctctttttttattaactattcatctataagtattatcctttttagattg
 71805  aattaatatattacccatatttaaattattttttatataatttaatatatttaaattatt
 71865  attatcttgaattataactatagataaattatctctagttttattaattataaataatcc
 71925  tttaccttcaaaaaaacctataaatcaacttaaaaattctttatttggttcttttttccc
 71985  tggtttatattctttatatttattaataaaattatttcatttaaatttatcctttatttt
 72045  tatttctttatttatttgttttttatatatttctaatatctcattttttaaattagatat
 72105  atataattttaacttatttaaataattgtatatatatatataaattaatatattactact
 72165  aattaaata
;     G-cox1-I1-orf322 <== start /first_aa=Y /note=LAGLIDADG ;; evalue:4.6e-40
 72174  t
;     G-cox1-I1 <== start /group=ID (4.73e-32)
;     G-cox1-E1 <== end
 72175  AAATGTTGATAAAGAATCGGGTCTCCACCTCCTGCTGGTTCATAGAAAGCTGTATTAAAG
 72235  TTTCTATCTAATAATAATAATGTTATCCCTGCTGTTAATACAGGTAATGTTATTAGTAAT
 72295  AATGAAGCTGTAAATATAATACTTCATACAAATAGAGGTAATTTTGTCATTGTCATACCT
 72355  AATGTACGCATATTTAGTACAGTTGTTAAAAAGTTTATTGAACTTAATATTGATGATATA
 72415  GATGTTATATGTAAAGCAAATATAACTAAATCAATTGATGCACCTCCATGTGATTGTATA
 72475  CCTGATAATGGAGGATAAACTGTTCATCCTGTACCAGGTCCTTCATCAATTAAAGCACTA
 72535  GCTATTAATAAAGTTAAAGCTGGAGGATATAATCAGAAAGCAATATTATTAACACGAGCA
 72595  AATGATACATCAGGTGCACCTAACATTAAAGGTAATAAATAATTACCAAAAAAACCTGCT
 72655  GTTAAAGGCATTATTAAAAAAAATACCATTAATACACTATGTGCACTAACTAATACATTA
 72715  TATAATTGATGGTCTCCTAATAATATTTGTTCCCCTGGTGCAGCTAATTCTAATCTCATT
 72775  ACTAATGAAAATACTGATCCTAATACTCCTCCAAATAGTGAAAAGATAAAGTATAATATT
 72835  GCTATATCTTTTGCATTTGTACTAAATAATCATCTATTGATTCAAGCTGATCATGTATTA
 72895  CTTTGACTCAT
;     G-cox1-E1 <== start
;     G-cox1 <== start
 72906  TATTACTCTTCTATATACATATATATTATATATCTCTTCCTTTTATATATATTATATATA
 72966  CATATATCTCTTTAATTTATATTTCTTATTCTATTATATAATTATATATAATTTGATTTC
 73026  ATTATTCTTTTATCTCTTTATATATTATATAAATCTTATTCATTTTTATTCTTTTTCTCT
 73086  CTTTTTTTTATACATATATCTCACTTTTTATTATTATTATTATTTATATTCTTTTTATCT
 73146  AATAATAATATCTTTTTATTTATAAATATTATTTATAATATTTATTTATTATTATAATTA
 73206  TTATTATTATTATTATATATCTTATTTTTTATTCTTTAGAATATATTTTTAATTTAGATA
 73266  TATTATAATAATATATATTAAATAATATTATTATTAATTATTATATTTTTATAATTGAAT
 73326  ATAATAATAATATTATATATTATCATAAAAATAGAATTATTAATTATTATATATTATAAT
 73386  GGAAATATATATTATTATAATTTAT
;     G-trnL(uaa) <== end
 73411  TGTCATTGATAAGACTTGAACTTATACGCTTATAAAAGCAATACATT!TTA!AGTGTATT
 73469  GTGACTACCAATTCCACCACAATGAC
;     G-trnL(uaa) <== start
 73495  TCATATTTATATCTATTACATATTATTATATATTTATATATTTATTTATATCTATTACAT
 73555  ATAATAATATATTTATATATTTATATATATCTATTACATTTAGATATTATATTGATATAT
 73615  CTAGATATATATTAATATATTATTATAATATAATATAATATATATTATACATAATTATAA
 73675  ATTATAATAATATATAAAATATAGAATATAATTAATAATA
;     G-trnC(gca) <== end
 73715  ATGTTTAGATGAGAATTGAACTCATAAAAAATTAATT!TGC!AATTAACTTGTTGACCAT
 73773  CAACCCTAAACA
;     G-trnC(gca) <== start
 73785  ATGTATATAAAAATTATAAATAATTATAATATATTTATAAAATTAAAAATAATAAAAGAT
 73845  TAAGATTATTATTATATAATATATTATCTAATATTTAAATATACTAAATAATCTAAATAA
 73905  TATTAAATTAAATTAAATAATATTAAATTATATTAAATTAAATTATATTAAATTATATAT
 73965  TTTATTATATTAAATAATATTAAATAATATTAAATTATATTAAATTATAAAAGTAAGAAA
 74025  TAAAGGAATAAGGAGTAAAATAAAGAGAATAAGGAATAAAATAAAGAGAATAAGGAATAA
 74085  AATAAAGAGAATAAAAGGGAATATAGTAAAGATAAGAGATAATAAAATATAAATTAAGAA
 74145  TAAGAGAATATAAAAAGGGGAAATAAGATAATAATAATGAATTAAATTAAAAGAGAATAA
 74205  A
;     G-cox2 <== end
 74206  TTATTGTTCATCAATTCAAGCTAAGAATTCACCTAATGAAACAGCTTCAATTTTAATAGG
 74266  CATAGATGAATGCATAACACCACATAATTCAGAACATTGTCCATAATAAACACCTTCTCT
 74326  TTGAATTAAAGCAGAAGTTTGATTTAAACGACCTGGAACTGCATCAATTTTTATACCTAA
 74386  TGAAGGTATAGCAAAATCATGAATAACATCAGCAGCTGTAACAATAAATCTTATATGAGT
 74446  ATCAACAGGACATACAATAGGAGAATCAACATCTAATTGACGTAATTGTCCTTCTTCTAA
 74506  TAAATCTTCAGGAATCATATAAGATTCAAATTCAATAGTTTCACCTTTATCATCAATAAA
 74566  ATCAGAATATTCATATTTTCAATATCATTGTAAACCTATAGCTTTAATTGTCATAGCTGG
 74626  AGCAATAACTTCATCACAAATATATAATAAAATAAAACTAGGGAAAGCAATAATTAATAA
 74686  AATTATAGCTGGAAATGTAGTTCATACAATTTCAATAAATTGTCCATGATATAAATATTT
 74746  ATATGGTAATACTGAATGATTATATGTAGTTAATATATTATATAACATATATGATACAAA
 74806  TCCTAATATTATACATAAATAAAATATTACATTATTATGTAATTCTATCATACCTTCCAT
 74866  ATTAGGTGTAGCTGAATCTTGGAAAAATATTCCTCATGGTGTTGGTACATCATTTAATAT
 74926  ATTATTTAATATATACAT
;     G-cox2 <== start
 74944  ATCTTTTTATTTATTTATTTATTTATTTTACCTTTTCTTTTTAAATTAACTTTTTTTCT
;     G-trnM(cau)_2 <== end
 75003  TTGAATTACTAAGAATTGAACTTAGATCGTTTCATT!ATG!AGTGAAATGCTTTAACCAT
 75061  TAAGCAATAATTCA
;     G-trnM(cau)_2 <== start
 75075  TTCTTATTTTATTTTTATTTATTTATTTATAT
;     G-trnM(cau)_3 <== end
 75107  GTGCACAATCATGATTTGAACATGAATTAATAGCTC!ATG!AGGCTACTGTGTTATCCAA
 75165  TTACACCATCGTGCT
;     G-trnM(cau)_3 <== start
 75180  ATAATATAAATATAAATATTAATATTAATATTTAATATTTAATATAATTAAAGAATAAAA
 75240  ATATTATCTTATAATAATAAAATATAATAATGAAATATAATCTAATAATGAAAAAATAGA
 75300  ATAAATAATATATAATATTATATTATTATATAATATAAGTAAATTAAAAAGAAAGTAAGA
 75360  ATAAAGAGAGAATAAGAAAGGGGATAAGAAAGATAATAAGGAAAGGAATAAGAAAAATAA
 75420  TAAAGAGAGGAAAATAAAAATAGGGTTAAGAGTAACAAGGACAAATAAGAGGATAATTAA
 75480  TAACCGTAGGTATACTACTGAATACCTACGGGATTAAATATTAATAAAAGTTAAATAAAT
 75540  ATAATTAAATTAAATTAAATTAATTAATTAATTTATTATTATTATTTATAATATCTTAAA
 75600  TTATATTAGTATTT
;     G-trnG(ucc) <== end
 75614  TACGAATTATGGGATTTGAACCCATACCTTCTGTGT!GGA!AGACAGATTGTCTAACCAT
 75672  TTGACTTAAATTCGC
;     G-trnG(ucc) <== start
 75687  TTTATATAATTATTTTTTTTATCCTTAATTTTATATATATTTATATTTATATATTATTAT
 75747  ATAATACATAATTTATCCCTTTTATTAACCTTAAATTATATTAATTATTATTCCTTTATT
 75807  AACCTTTAATTAATTATATTATATTATATTATATTATATTATATTATCAACCTTCAATAA
 75867  ATATATTATTAACCTTTAATTCCTTATATTATATTATATTATATTATTAACCTTTAATAA
 75927  ATATATTATTAACCTTTAATATATTATTATAATATATTTATTAATATTTTATTAGATTTA
 75987  TATTAATTATTAAATAATTATATTTGATAAAATAAATATAAAGATTAATTATTATTATTA
 76047  AATAATTATATTAGATAAAATAAATATAAAAAATTAATGATTAATTATTAATTATTAATT
 76107  ATTAATTATTAATTATTAATTATAATTAAGTCGTATAAAATATCTAAATATTATTTAAAA
 76167  TAATAGAAAATAAATTAAGGTATAATGGTATAATGGTATAATAGTATAATGGTATAATAG
 76227  TATAATAGTCTAATAGTATATTAATATATTAGTATAATAATATAATAGTATAATAGTCTA
 76287  ATATAAAAATAATATAATAGTCTAAAAGTATAATGGGAGAAAGAATAAATAAAGAGGAAA
 76347  TAATAGTAAAAAAAGAATAAAAAATAATAAAATAAAATAAAAAATAAAATTATAGAATAA
 76407  GAGAATAAAAAGGATAAAATAAAAAGAGAATAATAATAATAATAATA
