# Supplementary material for: Global Characterization of Fungal Mitogenomes: New Insights on Genomic Diversity and Dynamism of Coding Genes and Accessory Elements
Source: Front Microbiol. 2021 Dec 1;12:787283. doi: 10.3389/fmicb.2021.787283 (PMC8672057; doi:10.3389/fmicb.2021.787283)
Supplement: Supplementary File 1 — de novo annotation files of the 685 mitogenomes investigated in this study. Annotation was performed with the Mfannot program. [file Data_Sheet_1.ZIP › Supplementary_FileS1/NC_016187.1_Penicillium_solitum_mitochondrion_complete_genome_mitogenome.mfres]

;; Masterfile modified automatically by mfannot version 1.35
;; on Thu Dec 24 19:15:03 2020 by user pfonseca on host LGCM-PROC
;;    - Gene Totals: 42
;;    - List of genes added:
;;      atp6                 atp8                 atp9                
;;      cob                  cox1                 cox2                
;;      cox3                 nad1                 nad2                
;;      nad3                 nad4                 nad4L               
;;      nad5                 nad6                 orf260              
;;      orf459               rnpB                 rns                 
;;      trnA(ugc)            trnC(gca)            trnD(guc)           
;;      trnE(uuc)            trnF(gaa)            trnG(acc)           
;;      trnG(ucc)            trnH(gug)            trnI(gau)           
;;      trnK(uuu)            trnL(uaa)            trnL(uag)           
;;      trnM(cau)            trnN(guu)            trnP(ugg)           
;;      trnQ(uug)            trnR(acg)            trnR(ucu)           
;;      trnS(gcu)            trnS(uga)            trnT(ugu)           
;;      trnV(uac)            trnW(uca)            trnY(gua)           
;;
;; end mfannot
;;


>NC_016187.1 Penicillium solitum mitochondrion complete genome gc=4
;     G-atp8 ==> start
     1  ATGCCACAATTAGTACCATTCTTTTTTGTAAATCAAGTAGTATTTACTTTTGTTATATTA
    61  ACAGTATTAATATATACATTTACTAAATTCATATTACCTAGATTTGTACGTACTTTTATT
   121  TCACGTATTTACATAAATAAATTATAA
;     G-atp8 ==> end
   148  TTATATAAATTAGTAGTTGTATTCTATATATAACTAAAACATAATAATTTTTTATTATTA
   208  TATATATCTCTATTTTAATAGAGTTTCATTAGGTAATGGAAATAATAAGTTAATATTTAT
   268  ATATATCTTATAAATAAACAATAAT
;     G-atp6 ==> start
   293  ATGCGTCATTTAGATTTTGTATTAAGTCCATTAGACCAATTTGAAGTAAGAGATTTATTT
   353  TCTCTTAACGCTAACTTATTAGGTAATTTACACTTATCATTAACTAATATAGGTTTATAC
   413  TTATCAATTAGTATCTTTTTAATTTTAACATATAGCTTATTAGCTACAAATAATAATAAA
   473  ATAATACCTAATAACTGATCAATAAGTCAAGAAAGTATTTATGCTACAGTACATGGTATA
   533  GTAGTAAACCAAATTAATCCTAATAAAGGACAAATGTTCTTTCCATTAATGTATGTATTA
   593  TTCATATTTATTTTAGTTAATAATTTAATAGGATTAGTACCATATAGTTTTGCATCTACA
   653  TCACACTTTATATTAACATTCTCTATTAGTTTTACTGTTGTTTTAGGTGCAACAATATTA
   713  GGTTTCCAAAGACATGGGTTAAAATTCTTCTCATTATTTGTACCTTCAGGTTGTCCTTTA
   773  GCTTTATTACCTTTATTAGTTTTAATTGAATTTATTTCATACTTATCTAGAAATGTTTCA
   833  TTAGGATTAAGATTAGCTGCTAACATATTAAGTGGTCACATGCTTTTAAGTATCTTAAGT
   893  GGATTCACATATAATATTATGACTAGTGGTGTAATATTCTTCATATTAGGTTTAATACCT
   953  TTAGCATTTATTATTGCATTCTCTGGTTTAGAATTAGCTATAGCATTTATTCAAGCTCAA
  1013  GTTTTTGTAGTTTTAGCTTGTTCATATATTAAAGATGGTTTAGATTTACATTAA
;     G-atp6 ==> end
  1067  TATTATAGTATATTTAGAGTATATAGATATATATATATAATATCTATATATATAAACAAT
  1127  TTATATTATTATAATTTTATATTATAATAATTTTTTAAAGATATAAAAATTTTATGAAAA
;     G-rnpB ==> start ;; mfannot: Approximate position
  1187  TAGGAAAGTCCAATACTTATTAGGCATATACACTTGAATATATATATATATTCAATAATT
  1247  ATAAAAATATAAGGATGTTAACAGAAACTAAAATTATATAAAATACTAATAAGTAATAAT
  1307  AAAATAATAGCGAACAAGAATCCTATGTTAAGTTTTTATTTAGAATTATTAAAGTTAAAC
  1367  AGAAACTGGCTTAA
;     G-rnpB ==> end
  1381  TTATATCTTTAAATAATAACATTAAAATTGATAATTTTATAGTTATATATAAAACAATAT
  1441  AGATGTGATGTATGCATTAAAAAT
;     G-rns ==> start
  1465  AAAATAGAGAGTTTGATGATGGCTCTAACTGAACACTGTCCAAGTACTTGACACATGCTA
  1525  ATCGAACGACTAATTAGTTTAATATTATTATATAATAATTAAATTAAGTAGTAGTGGTGT
  1585  ACAGGTGAGTAAAAGATAAATTGGCTACCTTAAAGTAAGGGAAAAAATCCCTTATAACCA
  1645  AAGGTTTAATTACCGCTTTAAGATGATAATTTTTATCTCGGTGAGTAGTAGGAAAGGTAA
  1705  TGACTTTTCTAGCAATAAACCGTAGTCGTAACTGGAAAGTTGATCGACCACATTGGGTCT
  1765  GAAAAAAACCCAATGCTTTTATGTACAGCAGTGAGGAATATTGGTCAATGGCCGAAAGGC
  1825  TGAACCAGTAACTTGGAAGAATGATAATGTTAACTTTATATAAGTGCATTCGCGATTAAC
  1885  TCGCATAAAATTCTAAATAGATTAGATATAATGACATAATCTATTTATAAGTCTTGACCA
  1945  AACTACGTGCCAGCAGTCGCGGTAATACGTAGGAGGCTAGTGTTAGTTATCTTTATTGGG
  2005  TTTAAAGGGTAAGTAGACGGTAAATTAAACTCTAAACGAGTACTTTTTTACTAGAGTTAT
  2065  ATGAGAGAAGGAAGAATTTCTGGAGTAGAGATAAAATTTGATGATACCAGGAGGACTGTC
  2125  AACGGCGAAGGCGTCCTTCTATGTAATAACTGACGTTGAGAGACGAAGGCTTGGGTAGCA
  2185  AACAGGATTAGATACCCTAATAGTCCAAGCAGACAATGATGAATGTCATACATTAGATAT
  2245  ATATATTTAATGTATAAACGAAAGTGTAAGCATTCCACCTCAAGAGTACTATGGCAACAT
  2305  ATAAACTGAAATCATTAGACCGTTTCTAAAACCAGTAGTGAAGTATGTTATTTAATTCGA
  2365  TGATCCGCGAAAAACCTTACCACAGCTTGTATAGCAGATTATAAAAAATTGTTACAAGCG
  2425  CTGCATGGCTGTCTTTAGTTAATGTCGTGAGATTTGGTTAATTCCTTTAATTAACGAAAA
  2485  CCCTCACTTTATTTGTTTATATAAAGTGGTTCGCTACTACATCGGACCAGATAAAAGGGA
  2545  TTAAGACAAGTCATTATGGCCTTAATGCTGTGGGCTATAGACGTGCCACATACGCCTTTA
  2605  CAACGGGATGCGATATTGTGAAATGGAGCTAATCCCCAAAAAAGGAAATAATATGGATTG
  2665  TAGTCTGTAACTCGACTACATGAAAAAGGAATTACTAGTAATCGTGAATCACCAACGTCA
  2725  CGGTGAATTTTATCTTAGTTAGGTACTAACCACTCGTCAGGCGCTGAAAAAAGAAGATGC
  2785  AGTAAGTTTGATTTTTTCTGTGTAAAGTTATATATATTTATGATATATAAATATGCAGGA
  2845  TAGTTTTCGTATGCAAAACTTTGATTGGTGTTAAGTCGAAATAAGGTTCGTGTAATGGAA
  2905  ATTGCACGGGGAGTATAAAATTT
;     G-rns ==> end
  2928  AAAAAAAATAATAGTATATATATTATCAAATCAAAATATAGGTATATAATAAATTGGTTC
  2988  AATTCCAGTTAAAGATTAAATATATATATATGAAAT
;     G-trnY(gua) ==> start
  3024  AGGGAGGTCCCGTAAGCTGGTTAACGGGTTGAGCT!GTA!AACTCAATAGCTATAAGCTA
  3082  TCGAAGGTTCGATTCCTTTTCTCCCTA
;     G-trnY(gua) ==> end
  3109  ATTAGATCTTTATCTAACCCTATCTTGACATTTATTATTATTTGTATAATATGTTAATAG
  3169  ATTTAGTTTTTTTTATT
;     G-nad6 ==> start ;; mfannot: alternative ATG start pos 3159
  3186  ATGAATAATATATTTTTATTAAATGATTCTATTACTAATGGATTTAGAATAGAATTTGTA
  3246  GATATTATTTATTTAGTATCTATTTTATTAGGTATACTTACTATAAGTAGTAGAAATCCT
  3306  GTAGTATCTGTTTTATTTTTAATAGGTTTGTTTGTTAATGTTGCAGGTTTATTAATTTTA
  3366  GTAGGATATAATTTTATAGGATTAGCTTATATATTAGTTTATGTAGGTGCTGTTTCTATT
  3426  TTATTTTTATTTATTTTAATGTTAATTAACATTAGAGTTTCTGAATTATTTAATGATACT
  3486  AATAATGATTTACCTTTAGCTGGTTTAACTATTATTATTTTTTATTATATAATGGCACAA
  3546  GTATTACCTCTAAATTTTACAGAAAATAGTATTGTTTCTTATTTATCTAATTCATACTCT
  3606  GATATATATAATGTAGAATTAAATAATGAATTATTTAATATAGTTGATTTAAAACAACAA
  3666  ATTGGTTATGCAAGTAGTAAAGGTTGAGATAATTCACTAATAGAACCTACACATATTGCT
  3726  AGTATAGGTAATATTATGTATACTAGTTATTCAATGTGATTAATTGTTACTTCCATTATT
  3786  TTACTATTAGGTATGGTAGGTGCTATAGTTATCACAATAAAACAAAAATAG
;     G-nad6 ==> end
  3837  AGAGATAAAGCTTAAACAATTAATTATTAAATTAAAAT
;     G-cox3 ==> start
  3875  ATGATATATAAATCAAAAAGTAATTTTCAAAATCATCCTTTCCATTTAGTATCACCGTCA
  3935  CCTTGACCATTGTTTACTAGTTTGTCATTATTTATATTAACAACAACTACAGTTTTATTT
  3995  ATGCATGGATTCCAAGGATTCCAATATTTAGTAGCTTTAGCTGTATTTAACGTTATTTAC
  4055  GTTATGGCTTTATGATTTAGAGATGTAATTTCAGAAGGAACTTATTTAGGTAATCATACT
  4115  AATGCTGTACAAAAAGGATTAAACTTAGGTGTAGGTTTATTTATTATATCTGAAGTTTTC
  4175  TTCTTCTTAGCTATATTCTGAGCATTCTTTCATAGTGCAATATCACCTAGTGTTGAATTA
  4235  GGTGCACAATGACCTCCATTAGGTATACAAGCTGTTAATCCTTTTGAATTACCATTATTA
  4295  AACACTATATTATTATTATCTTCAGGTGTGACAATTACATATGCTCACCATTCTTTAATA
  4355  CAAGGTAATAGAAAAGGTGCTTTATATGGTACAGCTGTAACAATTTTATTAGCTGTAATA
  4415  TTTACTTTCTTCCAAGGTGTTGAATATTCAGTATCATCTTTCACTATTTCTGATGGTGTT
  4475  TATGGTTCATGTTTCTACTTTGGTACTGGTTTCCACGGTATACACGTTATGGTTGGAACA
  4535  GCTTTCTTAGCTGTAGGATTATGACGTTTAGCTGCATACCATTTAACAGATCACCATCAC
  4595  CTTGGTTACGAATCAGGTATATTATACTGACATTTTGTAGACGTTGTATGATTATTCTTA
  4655  TATATTTCTGTATACTACTGAGGTTATTAG
;     G-cox3 ==> end
  4685  AAATAAATATGTTTAAATATCTATTTATTATACCTAAGGTATAGTATCTAAATATATATA
  4745  AATAATAAGATATATTTGCTTTAAATAACAGGTCTATATAGACCTGTTATTTAATAACAT
  4805  AAATTATATATCTCTTTA
;     G-trnK(uuu) ==> start
  4823  GAGACTTTAGTTTAATGGTAAAACATGTGACT!TTT!AATCATTATAATATGGGTTCAAA
  4881  TCCCATAGGTCTTA
;     G-trnK(uuu) ==> end
  4895  ATAGATTACTATAATCTGAATTAAATTTACGAAA
;     G-trnG(acc) ==> start
  4929  ATGACTATAAGTTAATGGTAGACTGCTTATTT!ACC!ATATAAGATGTGCTGATTCGAAT
  4987  TCAGCTAGTCATA
;     G-trnG(acc) ==> end
  5000  ATAATTTAAATATTCAAAGTCATA
;     G-trnG(ucc) ==> start
  5024  ATGGCTATAAGTTAATGGTAGACTGTTTACCT!TCC!AAGTAAAGTGTGCTGATTCGAAT
  5082  TCAGCTAGCCATA
;     G-trnG(ucc) ==> end
  5095  AATA
;     G-trnD(guc)_1 ==> start
  5099  GGGTTAGTAACTTAATTGGTAAAGGGTTTTCTT!GTC!GAGAAAATAGATGCCGGATCGA
  5157  AACCGGTCTAACTCG
;     G-trnD(guc)_1 ==> end
  5172  TATATATATATATAAATTAAA
;     G-trnS(gcu) ==> start
  5193  GGAAAAGTTGCTATTGGTAGGGTAAGATATTT!GCT!AAATATTGTGTTTTAACACTTAG
  5251  ATGTTCGATTCATCTTTTTTCCG
;     G-trnS(gcu) ==> end
;     G-trnW(uca) ==> start
  5274  AAGAGCATAGTTTAATAGGTAAAACTGTAAGCT!TCA!ACCTTATATTTCTTAGTTCAAG
  5332  TCTAAGTGCTCTTG
;     G-trnW(uca) ==> end
  5346  AATATATTATA
;     G-trnI(gau) ==> start
  5357  GGTTCTTTAACTTAACTGGTAAAGTGTATTCTT!GAT!AAGGATATGTTCAGTGTTCGAG
  5415  TCACTGAAGAATCA
;     G-trnI(gau) ==> end
  5429  AAAAAAAAAA
;     G-trnS(uga) ==> start
  5439  AGAGAGTTTGCTGAGTGGTTTAAGGCGGCTAGCT!TGA!GTCTAGCTAAAGGTATAAACT
  5497  TTCATATGTTCGAATCATATACTCTCTG
;     G-trnS(uga) ==> end
  5525  ATACCTATAATGTCTAAAAAAATTAATTAAATAAAATTGCGTATAATAATGTATTAATAT
  5585  GTTATTATATATATAATAAAATTAAACTAATGTAAATACATTATAGGTCTTA
;     G-trnP(ugg) ==> start
  5637  CAGGTTAGTGTCCGGTGGTTGGTCGCTTCATT!TGG!GTTGGAGATTGTTTATGTTCGAA
  5695  TCATAATAACCTGA
;     G-trnP(ugg) ==> end
  5709  TAACTAAAAG
;;     rnl ==> ;; mfannot: 5' +/- 50 nt
  5719  AAGTCTAATAATATGGCTCAATAAAGATGATATGTACCATATACATCTTGAGAAATCAAG
  5779  ACAAGTATATAAAGAAACTATTATGGATGGTTAGCTATATATTTCAAGATATTTATATCT
  5839  AGGGAACAATATAAACTAGAAATCATAGAGAAATCTAATTATAAGACAAAGTGAATTGAA
  5899  ATATCTTAGTAACTTTAGTAAAAGAAATCAAACGAGATTGTTATTTGGTGTCTTCTGAAT
  5959  AGCAAAAGCCTTAATAAATAATTACTATATTTACCAAATATAGGTTATAATTGTTTATAG
  6019  TAAATATACTATTTAGTATATTTAAGTATAACGGAAAAAAATCTGTTGAAAAATAGGGGA
  6079  ACCTTCCTCTAAGGCTAAAAAAAATATATAAGCGATAGAGTAA
;;
  6122  CAGTACCGTGAGGGAAATACCCTGAAATAGTAGTTTTATAAGCAGCTCAAGTTAAAATTT
  6182  AAATAAATAATAAGAGCGTACCTTTTGCATAATGGGTCAGCAAGTTAATTTTAGATGCAA
  6242  GTAACATCTCTTTTATAAGCATTTACATATAGAACATTAGACATTATGTCTAATGATATT
  6302  ATTTTAATATTGGTATGTAAATTTATTAATAAAATTAGGAGGTAGATACGCAGATAAACC
  6362  AATTATGAAAAAATGAATTAGTATCTAGAATTAGACCCGAAGGCTAGTGATCTTACCATG
  6422  GTCAGGGTTATAAAAGCCCGAACGGGTTATCGTTGTAAAGATATCCGATGAACTGTGGTA
  6482  AGTTAGTGAAAGACAAAACTGACTAGTATAGCTGGTTTTCCGCGAAACCTATGTAAGTAG
  6542  GTAATTTAATTAACATCTTAGCAGGTACAGAACTGTGATCTCGGACAATATCTAAGATAT
  6602  TTGTCAACATCGGGGGGTTGTAGTGACTTTACCGGAGAGTATTTGCACTCGGAAGGGCAA
  6662  AGATGAATGTTAAATAATCGGACATAGTGCGATAAGGTTGTATGTCTAAAGGGAAACAGC
  6722  CCAGAACAAGAGTTAAGGTTCCAAAATTATTGTTAAGTGAAATTAAGGATGTTTTTTTTA
  6782  AAACAATCAGGAAATAGGCTTAGAAGCGGCCATTTTTTGAAGACCTCGTAACAGAGCACT
  6842  GATTAATAAATTAGGAAAAAACGCCGAAAATTTAACGGATCTAAATAATATACCGAAACC
  6902  TTGTACACAAATTAAAATTAAAGCGCTGTGGCTTAGATTAGATGTTAAATCTAAATTTAA
  6962  GCGCTGTGACTTAGGATTTTTGTGGGGTAGCGGAACATTGGATTAAACAAAATATTAATA
  7022  TTTTTCTTAAAATATTAAAGATCTTGCATAAAGCTATCTAAACTAAATATATGATTTATT
  7082  ATATATTGTGATTGATTATTTATTTAACTATACTACAATATAATATAACTAATTGATTAT
  7142  ATATTTAACGATATATTTTTAAATTAGTTATTTAGTGTGGGTTATATAGTTAAATAAAAA
  7202  AAGTTAGTAGTAGTAAATATAGTAGTTTAAATATTATATTACGATTTATGAGTATCTGTT
  7262  AAATCCAAGAGAGAATGCTGACATGAGTAACGAAAAAGGCTTTTAGCCTCGCCTGAAGCT
  7322  TATGGTTTCATCTAAAATCGGTGTCTAAAAAAATTAATCAAATGATAATTTTGATGACGT
  7382  TTTATGCTTTTTTTATATGATAATACCAAAACCTTTAACAAGTAATAAAGGTTCTGGAAA
  7442  AGTTTATTTTATTATTTGAAGTGGAAAATATTTAATACTCATACTTATTGGTATAAAATT
  7502  GTAAATTATAATATATAATACATACTTATTATAATATTGTGATTTACAAATATAATAGAG
  7562  TGAGTAAAATAATAAATATTTTTTAACCAAGTAATAGTCTTTATCTATTATAATGATATT
  7622  AAAGATAATAATTAATAATTAATTACCATTAGATTATTAATATGTATTTATAGATTATAT
  7682  AATGATTATTATATAAAATATATTTATTAAATATTATTATTAATAATACTATAATATATA
  7742  GATTAAAGACAACTTTACACTGGTAAAAAAAATAAAAGAAAAAAAACAATAAATAACCGT
  7802  ACCTAGAAACTAACTCAAGTAAGCAAGTAGAGAATACAAAGGCGTTTGAGAGAACAATCA
  7862  TTAAGGAACTCGGCAAATTGACTCTGTACCTTTGGAATAAGGAGGACCATTATTATTAAA
  7922  TTTAACATATAGTAAAGTATGAAATTAAATATGAAAAATTAAATTAATAATAAGAGGAAT
  7982  CATGAAATAATGTTGTACGACTGTTTAATAAAAACACAGCACTCTGCAAAGATAAAAAAT
  8042  CAAAGTATTGAGTGTGATGTCTGCCCAATGTCGGCTGGGTAACGGATCTACCTTGATTAT
  8102  TAACTGAGGTTTTGAAGGACACCCCGATTAATGGCGGCCTTACCTATGAGGGTCCTAAGG
  8162  TAGCGAAATACCTTGGCCGTTAAATGCGGTCCTGCATGAATGACTTAACGATGCAACAGC
  8222  TGTCTCGATGATTGTCTCAGTGAAATTGGAATAGCAGTGCAGATACTGTTTACCTCTAGA
  8282  TAGACGAGAAGACCCTATGCAGCTTTACTGTTACTAATTATAGGAGTGAAATTTTAGGAT
  8342  GATTTATAGTGTATAAGGTAGTTGTTTAGATAATAATGAAACACCTTTATTCGAATCCTT
  8402  ATATATACTCTTAATGATTAGAAGGCAGTTTATGCGGGGCACAGATCCCACAAAAAGTAC
  8462  CTGGGTATATCCAAAGTTCATATTGTAAACTTGTATATTTATATACAAATATTTTAATTT
  8522  GTTCTAATTATTATTATAATTATACAGTTATTATTCGATTAAATTCCACAATTATTTTTT
  8582  ATTTTAAGTAAGATTTTAACTATGCGGTGAATAGATGTATTTTAAACTTTACTGGACTTT
  8642  GTTCTAATTTTAGTTCAAAGATTTAAAAGTTTATTTGTTATATTAATAAAGTATTTATCT
  8702  TTATTAATATAATGTTTATTAATACTTTAAAAGTTTAATGGCTAAATCTTGCTTTACTGT
  8762  TTGACCTACAAGTCTATCAGTCGCGTAAGCGGGGCATATGATCACAAGATGCATTAAGGA
  8822  AAGGTCTTGGATTATAGAAAAAGTTACGCTAGGGATTTATAACTGTGAGTCCTCCAATAT
  8882  TATAAAATATTGGTAATATA
;; mfannot:     /group=IA (3.31e-23)
  8902  ttgggtaaatttcaaagacaacttatattagttaagtgtatttgaagcgaaacttatttt
  8962  agcatgtgtttatctttaagataaattaaaataaggacgttcaacgactaaaaggtgagt
  9022  atagctaacaataatccttttttaacgcccaacatctttattaattattatcataattaa
  9082  atacactatttgtataataattattattttttaataatgtattagacttggtttaccaag
  9142  ctttaatattatataattaattctattaattatattaatatctagatatatatatagata
  9202  tgttaaatattataaaatcaaaattaaatactacattaaaaaaaaggattaaatgattct
  9262  agtatagctatttataatagagatgtaatacctgctgtaaggaattgaaaaagtagtata
  9322  tatgcttataataaaaatgctattaatttaattcctattaaaagcaaatatgtaatagaa
  9382  attaattaaagcatactttaatttatatcatttacaactagaatctttattaagaaaaaa
  9442  tagattacgtcgtagatttagaaaaatatcaactaatagaatatttattagtgatggtga
  9502  atttaaacatactaatgataaagtaaatataacattatatgtttataataaacaaaaact
  9562  taattacttattaagacttaaaaaaagatatttaactttatttaaaaaagctaaatttgc
  9622  tagaaaattaaaattaataaaaaatagaggattaactcttttgtttaaacataaacaaaa
  9682  aagtatattattaagtaatcttttacctaattataatactcaagtaaatacagcacaaaa
  9742  tatttactatacaagatttattaaaaaaagttttagaagattaaaattctatatgtatta
  9802  taaacaaatgctttatattaataaagctaaatttgaaaatacttatctacaaggtttaat
  9862  aagtttagtaagaaatatttttaataaaaatgttgaatttaatatcattaatttaaaata
  9922  tttttattttaatagtaa
;;     G-rps3 ==> start ;; No ATG or GTG start codon at 9943 and HMMmatch = 190,325
  9940  aatatttactcaacctttagaattaaaattaaaaaaaaaagaaatgttttaagatatctt
 10000  aaagttttaataagaaaagcaaaaattaaaaatgttaaattagcagaaaaatctaaaaaa
 10060  ttttttaattttaatatttttaatagtgataattttttactacaagataatactaaatct
 10120  aagtatttaaaaaaaattattttaagtaatttaaaatataaaagagtatctggtgttaga
 10180  ttagaagctgctggtagattaactagacgtttttcagcttctagatctcaacgtagaact
 10240  aaatataaaggaaatttagaaaatgtttattcttcatttaaaggttatcctacaccagta
 10300  ttaagaggaaatgagaaagctaatttacaatatactgttcttaactcaacttcacgtgtt
 10360  ggagcttttggtgttaaaggttgagtaagtagtacttaa
;;     G-rps3 ==> end
 10399  tttctcttttcttttttatttacaattttccctcccttatattaattaataaagatgatg
 10459  aaatagtct
;; mfannot:
 10468  GAACCGTTTTGAGAAAAATGGAAATAAAAGTATATTCAGCTTTAGGCTGAATCTTTTATG
 10528  ATAACATAAATTGAACAGGCTAATTTGCGCAAGAGAGTACAAATTGAGTGCGCGGTTTGG
 10588  CACCTCGAT
;;
 10597  GTCGGCTTAGCTCATCCTCATGCATGCAGAAATCATGAAGGGTTCGACTGTTCGTCGATT
 10657  AAAGAGCTACATGAGCTGGGTTTAATACGTCGTGAGACAGTATGGTTTCTATCTTCTAGA
 10717  GGAACATAAAGTAGATTAAAGATAGCCCCTTCGTACGAAAGGAGTTGGGTATATTGATCT
 10777  CTGGTTTACCTGTTGTTTATGGTTTATATTATAATATATGTTATAATGATAATTAATACT
 10837  TATACTAAGGTATTGTTACACTATTAGTAGTGTAGCCAGACAACATAGGCATGGCAGGAA
 10897  AGCTACATCAGTTAAAGATAAGTGTTGAAAGCATCTAAACGCGAAGCAAACTTTATGATA
 10957  CTTTTATACGTAGTAGAACACTACGAGCATAATTGTTATCTTTTAACAATTAATAGGCTT
 11017  TGGTTGTAAGAATGAAAACATTTTTAGATATAAAGTACTAATTTTTAA
;;     rnl ==> ;; mfannot: 3' -20/+180
 11065  GAATAGTATACTAAATATTAATAAATATCATTATAATATTTTAGATATGTTACAATAAA
;     G-trnT(ugu) ==> start
 11124  GCCTTTTTAGCATAAAAGTAATGCAACCGTTT!TGT!AATCGGTAGAAGTGAGTTCGATA
 11182  CTCGCATAAGGCT
;     G-trnT(ugu) ==> end
 11195  ATATATATTTTAGATATAATTTAAA
;     G-trnE(uuc) ==> start
 11220  GACCCAATGGTCAAGACTGGTTAAGACATAACATT!TTC!ACTGTTAGTGCGGGAGTTCA
 11278  AATCTCCCTTGGGTTA
;     G-trnE(uuc) ==> end
 11294  AAAAAGATTAAATCTAATAATAA
;     G-trnV(uac) ==> start
 11317  AAGAGATTAGCTCAGTTGGTAGAGCTGTCGCTT!TAC!ACGCGAAAGGTCAGGTGTTCAA
 11375  ATCACCTATCTCTTA
;     G-trnV(uac) ==> end
 11390  A
;     G-trnM(cau)_1 ==> start
 11391  AGCGAATTAATGTAATAGTAACATATATGGCT!CAT!GTCCATATTATTTAGGTGCAAAT
 11449  CCTAAGTTCGCTA
;     G-trnM(cau)_1 ==> end
 11462  CCA
;     G-trnM(cau)_2 ==> start
 11465  AAGACTATAGCTTAATTGGTTAAAGCGAACCACT!CAT!GATGGTTTGAGTAAATGTTCA
 11523  AGTCATTTTAGTCTTA
;     G-trnM(cau)_2 ==> end
 11539  TTTA
;     G-trnL(uaa) ==> start
 11543  ATCCGAGTGCTGGAACTGGTAGACAGTCTTAACT!TAA!GCTTAAGTGGCGCAAGCCGTA
 11601  AACGTTCGAATCGTTTCTTGGATA
;     G-trnL(uaa) ==> end
 11625  TATTA
;     G-trnA(ugc) ==> start
 11630  GGGGTTATAGTTTAACTGGTAAAACGACGATTT!TGC!ATATCGTTATTTCAGGATCGAG
 11688  TCCTGATAACTCCA
;     G-trnA(ugc) ==> end
 11702  TAACCATTAATATTGTTAATTATTAAC
;     G-trnF(gaa) ==> start
 11729  GCTTGAGAAGCTCAATTGGTAGAGCGGATCATT!GAA!GCTGATTAGGTTGTAAGTTCAA
 11787  ATCTTATCTCGAGCA
;     G-trnF(gaa) ==> end
 11802  AACTTGGCTAACATGGCTACTTAAATTAATAGAC
;     G-trnL(uag) ==> start
 11836  ATGGGTATGCTGAAATTGGTAAACAGGTTCCGCT!TAG!GACGGGATAGTTTTATACTTT
 11894  GCAAGTTCAAGTCTTGTTACCCATA
;     G-trnL(uag) ==> end
 11919  TTTATATATACATATAGTT
;     G-trnQ(uug) ==> start
 11938  TATGTTGTCGACTAATCGGTAAGTCATAAATTT!TTG!GTATTTACTATTGGGTGTTCGA
 11996  GTCGCCCCAACATAA
;     G-trnQ(uug) ==> end
 12011  GACAAATTCTTATTTATTATCTATATTGTTTTA
;     G-trnM(cau)_3 ==> start
 12044  GCCAGGATAGTTTAATCGGTAGAACAATAATTT!CAT!GAATTAAGAATGAGAATTCGAA
 12102  TTTCTCTCCCGGCT
;     G-trnM(cau)_3 ==> end
 12116  TTTTTTAACTTTACCTTAACTAAAGCTATATTAAATACATATTCTACATAGTTATATCGT
 12176  AGTACATTTTCAAAGCCGGCCTTATAGTAATCTTGCTATATTTTATATATTTCTAGTAAG
 12236  ACACATACGTTAACTTTTAGAATATGCTATTTTAATTTTATTACATTACATTATGTAACC
 12296  CATTTAAATATTAAATTAAAAAATTTTACCAAAAAAAGAATTATAATTTAATAATAAAAA
 12356  TAATATTCTGAATATTATTTATCAAAATTTATTTTTAAATTTTGGGCGATAGCTATAGGT
 12416  TTTACAAAGTTTTACTTTTAACATACTAAAAAAACAATTATATTATAATTTATT
;     G-cox1 ==> start
 12470  TTGCTAATCGCCAATTCCCCTTTAAATATTACAAATAATAATCTTAAATTTGCTACTAAT
 12530  TTTGTACAAGATTATTCTACAATACAAAAAAATACAGATAATCTAGGTACTGTACTAGAT
 12590  TTTAAACAACCTACAGAATGACAAGAAAGATGATTTTTATCTTCAAATGCTAAAGATATA
 12650  GGTACTTTATACTTAATGTTTGCATTATTTTCTGGTTTAGTTGGAACAGCGTTTTCAGTT
 12710  TTAATCAGATTAGAGTTATCTGGTCCAGGTGTACAATATATCTCAGACAATCAGTTATAT
 12770  AATAGTATAATAACAGCGCATGCTATCTTGATGATTTTCTTCATGGTTATGCCTGCATTA
 12830  ATTGGAGGTTTTGGTAATTTCTTATTACCATTACTAGTTGGAGGTCCAGATATGGCATTT
 12890  CCTAGATTAAATAATATAAGTTTTTGATTATTAGTTCCTAGTTTATTTTTATTTATATTC
 12950  TCAGCTACTATAGAAAATGGAGCTGGTACAGGTTGAACATTATATCCACCATTATCAGGA
 13010  ATACAATCTCACAGTGGACCTAGTGTAGATTTAGCCATATTTGGTTTACATTTAAGTGGT
 13070  ATTAGTAGTATGTTAGGTGCTATGAATTTTATAACTACTATCTTAAATATGAGAAGTCCT
 13130  GGTATACGTTTACACAAATTAGCTTTATTTGGATGAGCTGTTATTATTACAGCTGTGTTA
 13190  TTATTATTATCATTACCAGTGTTAGCTGGTGGTATTACTATGATCTTAACTGATAGAAAC
 13250  TTCAATACATCATTTTTTGAAGTAGCTGGTGGTGGTGATCCTATTTTATTCCAACATTTA
 13310  TTCTGATTCTTTGGACATCCTGAAGTTTATATTTTAATTATACCAGGATTTGGTATTATT
 13370  AGTACAGTTATTTCAGCAGCATCAAGTAAAAACGTATTTGGTTACTTAGGTATGGTTTAT
 13430  GCTATGATGTCTATTGGTGTATTAGGATTTATAGTTTGAAGTCATCACATGTATACTGTT
 13490  GGTTTAGATGTTGATACTAGAGCTTACTTTACAGCTGCTACTTTAATTATTGCTGTACCT
 13550  ACAGGTATTAAAATATTTAGTTGATTAGCTACATGTTATGGTGGATCTTTACATTTAACA
 13610  CCTCCTATGCTTTTTGCATTAGGATTTGTTGTATTATTCACTATTGGTGGGTTAAGTGGT
 13670  GTTGTATTAGCTAATGCTTCACTTGATGTAGCATTCCACGATACTTACTATGTTGTAGCT
 13730  CACTTCCACTATGTTTTATCTATGGGTGCTGTATTTGCATTATTTAGTGGTTGATATTTT
 13790  TGAATTCCTAAAATATTAGGTTTATCTTATGACCATTTTGCTGCTAAAGTTCATTTCTGA
 13850  ATCTTATTTGTTGGTGTTAATTTAACATTCTTCCCACAACATTTCTTAGGTTTACAAGGT
 13910  ATGCCTAGAAGAATTAGTGATTACCCTGATGCTTTCTATGGTTGAAATTTAATTAGTAGT
 13970  ATTGGTTCTATTGTTAGTGTTGTAGCTACATGATATTTCTTAACTATTATTTATAAACAA
 14030  CTTACAGAAGGTAAAGCTGTATCAAGATATCCTTGATTAACTCCACAATTATTCAGTGAT
 14090  ACTTTCCAAGTGTACTTTACTAGAAATAATAGTTCTTTAGAATGATGTTTAACTAGTCCA
 14150  CCTAAACCTCATGCTTTTGCTAGTTTACCTCTACAATCTTAA
;     G-cox1 ==> end
 14192  TGTTTATATATATATTATAATAATTTATATTAGTTATTATTATATATTATACATATATGA
 14252  TTTTTACAAACATGATATGGTATTTAAATACACACTTACTTTTATATATATATTTATAAA
 14312  GGATGTGACTCATATATTTGTTTAAATGTAGAGAGTATGACTCTAATATATAATTTTAGA
 14372  TAATAACATTAAAATTGATAATTTATAAAAATATAATTATCAATATAGATGTGATCTACG
 14432  TATCCTATAAGATCTTTAACATTAATAATTTAATATAAACTTACTTTAGATTTATTCTAG
 14492  TATAAATATTTATTTAAATTAAAGATCTATTGGGGAGGTAGCTATCATTCAAA
;     G-trnH(gug) ==> start
 14545  GGTAGATATAGTTCAAAGGTAGAACGGTTATCT!GTG!GCATAACATATCTTAGTTCGAT
 14603  TCTAGGTATCTACC
;     G-trnH(gug) ==> end
 14617  CTAACGCATGATTATATAAAACAAAAATAATAATAAAATTTTTGGTTATAAAAGTGCTTA
 14677  TACTAAACACACATAAACTTGTTCGGAAAAGCTCTATTAAAAAAAAATGGTAAATTTCCA
 14737  TGGTATAGACCACAAAGTAATTACTTTATATCCCTAAAGTAACACATACGTTAGCTTTTA
 14797  GAATATGCTATTATAATTTTATTACATTACATTATGTAACCCATTTAAATATTACAAATA
 14857  ATAAAGATTTTAATAATCTTAACCTTGCTACTAATTTTGTACAAGATTATTTAACAATAT
 14917  AAATAAATTCTGATAATCTTGTATAGTACCGGATTTTAAACAGAATGACAATAAAAATAA
 14977  TATTTTTAATATTATTTATCAAAATTTATTTTTAAATTTTGGGCGATAGCTATAGGTTTT
 15037  ACAAAGTTTTACTTTTAACATACTAAAAAAACAACACAATTTAATAAGAATCCA
;     G-orf459 ==> start
 15091  ATGATTTTATTTAATTTACAAAAAATTACTGTAAGAAACTGTAAATTGACTTCGTCAATA
 15151  ACAATTCCCATAATTTACAAAAGAGAGGTAAACAGCCGGTCTTTAAGTCCTAAATCACCT
 15211  ACAATAGCTCAAGGAGCTATTGATCCTAATATATCTAATATATCTACTGAATCTCATGAG
 15271  ATAAGTCAAGAGACGGTAGATACTGCTCTAGGTTATATTAGTGATAATAATAGTACTAAT
 15331  CAATTAACAGTACGTCTTAAAAGAAAATCATATGATAGTTTATCTAATAGTGAAGAGAAT
 15391  ATTTTAACTAAAAAAGCTAAATTATCTCATGAAAATGATAATGAAAATAATAATGATAAT
 15451  ACATCTATTAATAATAGTATTGAATTATCTCATGATAATGATAATACATCTGTTATTGAT
 15511  AGTATTGAATTAGATACTAGCGTACCGGGTGAAATTACTAATACTCAATTATCAGAAGTA
 15571  GCTACAAATACTACTAATTCTTTAGCAGAAACTGCATATCAACTTGAGACTCAAATGAAT
 15631  AATTTAGCTAGCTATCTAATATCTAAAGAGAGTCAAGAAGCTGAAGCTTATAGATTAATA
 15691  GATGATATAGAATCAGCTATTACTCTATTTGAAGATTATAGGGGAGGTCTATCAGCTAAA
 15751  GTTGAACAAATAGAACAAAATATGTCTGCTCAGAGTCTAAATATTATTAATACCTATATA
 15811  AATGATTCAGAGGTTAATGAAGAAATACCTATATTAGATAATAATAGTGAGAGTACACGT
 15871  TCTGACTCTTGAGATAATAATTCTGAGGAAAATAATTTAAATGATACTTTTGAGCCTAAT
 15931  ATTTTAGATGATGAGCAAAATAATTGAGAGAATAATTCTGAATTTAATAATTTAGATAAT
 15991  GACCCTAATAATTTAAATAATAATTTTGAGCCTAATATTTTAGATAATAATTTTAGACCT
 16051  AATATATTAGATAATAATTTTAGGCCAGATATTTTTAATTCTCTAGAAGATAACTTTGAT
 16111  ATATCATCAGATGGTAGCTCTATATTTAATGAGATTATAGAAAATGTAGGTATGGAGCCA
 16171  TTAGATAATGGAGTATTAATTAATCAAGTTACATATAGTGATCAAATTCGTGCTGATGAT
 16231  ATTATATATAATAATTACATTATACATATGAGAGGTATAGATAATATCGATTACCGTATG
 16291  GTTTATTGCGATATAGTAGAATGTTTGGATAATTTAGACTTACTAATAGCTGAATACCAA
 16351  GCGTTGGAAGCAACAGAAAGAGCTATATTACCTCTAGTTGATGGGTTGTTTAATACTGCA
 16411  CACGAGGTAGTAAGGGAACAAATCTCTAGTATATTAGAAGTGTTAAGTCATCTTCTATAA
;     G-orf459 ==> end
 16471  ATAAAAACAATATAGAATATTTAACTGTAAATAACTATATGTAAACATAATTTAACTTTA
 16531  AACT
;     G-atp9 ==> start
 16535  ATGTTACAAGCAGCTAAAATTATAGGTACTGGTATGGCCACAACAGGATTAATAGGAGCA
 16595  GGAATAGGTATTGGTTTAGTTTTTGGTGCATTAATATTAGGTGTAGCAAGAAATCCTTCT
 16655  TTGAGAGGACAATTATTTTCATATGCCATATTAGGTTTTGCATTTGCAGAAGCAACAGGA
 16715  TTGTTTGCTTTGATGATGGCTTTTTTATTATTATATGTAGCTTAA
;     G-atp9 ==> end
 16760  TTTTTAATATATATATTAATGTCAATCTTATATATATATTTTTTTAATTTAATAATAAGT
 16820  TTTATTATTAATTTTAATTTAAACCTCTGTAAGAAAATATTAATATAAAACTTATATCTT
 16880  ATAAAAATTTAAACCTTTAAATATGACAACAACAACTTTTTTTTTATTTTTAA
;; mfannot: G-nad3 ==> start Def by similarity
 16933  TTTCCAGTATTAGGTATAATA
;     G-nad3 ==> start ;; mfannot: alternative ATG start pos 17176
 16954  TTGTTATTAGTTAATTTAATACTTTCACCACATAATCCTTATCAAGAAAAGGATAGTGCT
 17014  TTTGAATGTGGTTTTCATTCTTTTTTAGGACAAAATAGAACACAATTTAGTATTTCTTTT
 17074  TTTATATTTGCTTTATTATTTTTATTATTTGATTTAGAAATTTTATTAATATATCCTTAT
 17134  GTTGTTAGTGCTTACACTAACGGTATTTATGGTTTATTAATAATGATAGTATTTTTCCTA
 17194  GTATTAACTTTAGGTTTTGCCTTTGAATTAGGTAAAAATGCTTTAAAAATAGAAAGTAGA
 17254  CAAATATTTAATTTTAATATAAAATCTTGAAATGGTTATTCTTTAATATATAAGTAA
;     G-nad3 ==> end
 17311  ATTATATATTAATAATATTTTACTTATTATTAAATTAATAAAAAAATATAGATATAAATA
;     G-trnD(guc)_2 ==> start
 17371  GGGTTAGTAACTTAATTGGTAAAGGGTTTTCTT!GTC!AAGAAAATAGATGCCGGATCGA
 17429  AACCGGTCTAACTCG
;     G-trnD(guc)_2 ==> end
 17444  TATATGTATATAAGATTACATAAAGTTTACATGAATTAGTGTGATAAATTATAAAAAATA
 17504  AAAATAAAAATA
;     G-cox2 ==> start
 17516  ATGTTTTTTCATAATTATATTTCTAAATTACAATTAGATGCTCCAACTCCTTGGGGTTTA
 17576  TTTTTCCAAGATAGTGCTTCACCTCAAATGGAAGGTATTGAAGAGTTACATAATAATATT
 17636  ATGTTTTATTTAGCTGTTATATTATTTACTGTAACATGAATGATAATTTCAATTATAAGA
 17696  AATTTTTTAGCTCATAAATCACCTATTGCACATAAATTTATGAATCATGGTACTTTAATA
 17756  GAGTTAATTTGAACAATATCACCAGCATTTATATTAATATTAATAGCATTCCCATCATTT
 17816  AAATTATTATATTTAATGGATGAAGTTATGGATCCTTCATTAGTTGTTTATGCTGAAGGT
 17876  CATCAATGATATTGAAGTTACCAATATCCTGATTTTACTAATGTAGATGACGAATTTATA
 17936  GAATTTGATTCATATATAGTGCCAGAAAGTGATTTAGAACAAGGTCAATTTAGAATGTTA
 17996  GAAGTTGATAATAGAGTTATTATACCTGAATTAACTCACACTAGAATTGTTATATCAGCT
 18056  GCTGATGTTATACATTCTTATGCTTGCCCTTCTTTAGGTATTAAAGCAGATGCTTATCCA
 18116  GGTAGATTGAATCAAGCTTCTGTTTACATAAACCGTCCTGGTACTTTCTTTGGACAATGT
 18176  TCAGAGATATGTGGTATTTTACACAGTTCTATGCCTATAGCTATACAGTCAGTTTCAATA
 18236  AGAGATTTCTTATTATGATTAAGAGAACAAATGGAAGGTTAA
;     G-cox2 ==> end
 18278  ATAAAATAAAACCTATAGAATACTTAATTGTTATTAACTATACATACTTTCTAAATGAAA
 18338  AGTATGACATTTAAAAGATATAATCTTACATTTATATCAAAAATAAAACCCATAGAATAT
 18398  TTAACTGTAAATAATTATATATACTTTCTAA
;     G-orf260 ==> start
 18429  ATGAAAAGTATGACATATAATAGATATAACCTTACATTTATATCAAAAATATACTTAGAA
 18489  TTATATCTAAATCCTAATCTAGGTGCAAGATTATATTCTATTTATAGAATAATATTAATA
 18549  GTATTATCAATATATAATTTTATATATAATAATCCTACTTTTATGTTAGAATTATTAGAT
 18609  AATATTAATAATAATTATTTAAACCAATTACATGATGATTCCTTTATAAATATTAAAGAT
 18669  AATAAGTTTAAACATTCTAGTGGAAGTGGAGGTCAAGGATCTAGTGGTGATAATGGTCCA
 18729  TCTGGACCTAATCCTAACCCATCTTCAGGTAACGAACCTATGTATGAAGTTGATAATTCA
 18789  AGACGACAGGGAGAAAAAGGTAAAAGAGAGACAACTAAAATTACTTATAATTCTAGATCT
 18849  GGTGAACCTATAGTGTTAGTTAAATCTTCTTATGTACCTGCTATTGGGGAATTTGAACCT
 18909  AAAAAACCCTACTGCGGACAATTAACTGGGATTGTACATAATATGCAATATTACTATGAT
 18969  TCTGAAAAGAAATGTCGTGTTACACCTGAAATGATGCATTTTAATCCTGGTTGAAGAATA
 19029  GCTGATAAAAATCCTATACATGTATATAGATATAGTAATATAACATATACTCATGATTTG
 19089  AGCTCTCAAGATCGTTCTAAACATTTTTGTTTAGTAGAATATCCTGATGGTACTACATGT
 19149  ACTATATACGATATAGCTACAATGGCTGCTCATATAGAATTTCATAAACTAAATAATGCT
 19209  TAA
;     G-orf260 ==> end
 19212  ATGAAATTTATGTATTTAGAAAAGGAATCTATATTAAATTCTTTAGAATTAAATATATTT
 19272  AAACATGTAATTCAAAAAAAAAATAAGTAATTTACTTCTAGAATGTGTATATACTATTAT
 19332  TAGTTGTAAATTACTTATAAA
;     G-trnR(acg) ==> start
 19353  AATATGTTAATTCAATGGTAGAATAGCGTGCT!ACG!GACACGTAAATATAAGTTCAAGT
 19411  CTTATACATATTT
;     G-trnR(acg) ==> end
 19424  ATATAATATTAATTAATATTTGTAATAATTATATTTATATATGTAGTATAGATAAATCAA
 19484  ATAAAATTTTATATAAGTATA
;     G-nad4L ==> start
 19505  ATGAATTTTTCAATATTTTTATTTGTCATAGGGATATTAGGATTTGTATTAAATAGAAAA
 19565  AACATTATATTAATGTTAATTTCTATAGAGATAATGTTATTATCTGCAACATTTTTAATA
 19625  TTAATCAGTTCACTTAGTTTTGATGATATATTAGGACAAACTTTTGCTGTATATATTTTA
 19685  ACAATAGCAGGAGCTGAATCTGCAATAGGTTTAGGAATATTAGTAGCATATTATAGATTA
 19745  AGAGGTAGTATAACAATACAATATAAATAA
;     G-nad4L ==> end
;     G-nad5 ==> start
 19775  ATGTATTTAACATTGATAATTTTACCATTATTAGGTTCAATAGTATCAGGTTTCTTTGGT
 19835  AGAAAAATAGGTATAACAGGATCACATATAATAACATGTGGTTCAGTAATAACTACAACA
 19895  ATTTTAGCTATAATAGCTTTTTTTGAAGTAGGTTTTAATAATATACCAGTAACAATAAAT
 19955  ATAGCTAGATGAGTAGATGTAGAATCACTATATGTATTATGAAACTTTAGATTTGATTCA
 20015  TTAACTGTATCTATGTTAATACCAGTATTAATAGTATCTAGTTTAGTACACATATATTCT
 20075  ATAAGTTACATGAGTCATGATCCACATAATCAAAGATTTTTTAGTTACTTAAGTTTATTC
 20135  ACTTTTATGATGATTATATTAGTAACAGGAAATAATTATTTAATTATGTTTGTAGGTTGA
 20195  GAAGGTGTAGGTGTTTGTTCATATCTTTTAGTAAATTTCTGATTTACTAGAATAGCAGCA
 20255  AATCAAAGCTCTTTATCAGCTTTATTAACTAATAGAGTAGGTGATTGTTTATTAACTGTA
 20315  GGTATGTTTACAATAATATGATCTTTTGGTAATTTAGATTATAGTACAGTATTTGCATTA
 20375  GCACCTTACTATAATGAAACTATAATCACATTAGTAGGAATATGTTTATTAATAGGTGCA
 20435  ACAGCTAAAAGTTCTCAAGTAGGTTTACATATTTGATTACCTCAAGCTATGGAAGGTCCT
 20495  ACACCTGTTTCTGCTTTAATTCACGCTGCTACTATGGTTACTGCTGGAGTATATTTATTA
 20555  ATGAGATCTTCACCTTTAATTGAATATAGTTCAACTGTTTTGGTTTTATGTTTATGATTA
 20615  GGTGCTATTACTACAGTATTTAGTTCTTTAATAGGATTATTCCAACAAGATATTAAAAAA
 20675  GTTATTGCCTATTCAACTATGAGTCAATTAGGTATGATGGTTATAGCTATAGGTTTATCT
 20735  AGTTATAATTTAGCTTTATTCCACTTAGTTAATCACGCTTTTTATAAAGCATTATTATTC
 20795  TTAGGTGCTGGATCAGTTATACACGCAGTAGCTGATAACCAAGATTTTAGAAAATATGGT
 20855  GGTTTAAGAGAGTTCTTACCTTTAACATATTCAGTTATGTTAATAGCTTCATTAAGTTTA
 20915  GTAGCTGTACCTTTCATGACTGGATTCTATTCTAAAGATTTTATTCTAGAATCTTCTTAT
 20975  GGTCAATTCTATTTATCAGGTACTATAGTTTATTTTGTAGCTACTATAGGTGCTATGTTT
 21035  ACTACACTTTATTCAGCTAAGGTTTTATATTTAACTTTCTTAGCTAATCCTAATGGACCT
 21095  TTATCTAGTTATAAACATGCTCATGAAGGTGATATTTTCTTAACTTTACCTTTAATTATC
 21155  TTATCTATTTTTTCTATATTCTTTGGTTATTTAACTAAAGATATATTTATAGGTTTAGGT
 21215  ACTGGTTTCTTTGCAGATAATAGTTTATTTATTCATCCTAGTCATGAAATTATGTTAGAT
 21275  ACAGAATTTGCTGTACCTACATTCTTTAAATTATTACCATTTATATTTACAGTTTCTTTA
 21335  AGTATTATTTCTGTTTTATTTTCTGAATTCTTACCTAAATTACTTATTAACTTTAAATTC
 21395  TCAAGATTTGGTTATAATATCTTTAGTTTCTTTAATCAAAGATTTTATATAGAATTATTC
 21455  TATAATAAATATATTGTAGAAGGTGTTCTTAAATTAGGTGGTCAAACTACTAAGAGTTTA
 21515  GATAAAGGTTCAGTTGAATTCTTAGGACCTTATGGTTTAGAAAAAGGATTATTATCTTTA
 21575  AGTAATAGTTTAGGTAAATTAAGTACTGGTGTAATTACTACTTATGCTTTATATGTATTA
 21635  ATAGGTTTAATGTTCTACATATCATTAATATATTTCTCTTATAATGATAATAATTTATTT
 21695  ATATTAGTTATATTTACTTTGTTTGCGTTATTAAATAATAATTTAACATCAACTAAATAA
;     G-nad5 ==> end
 21755  TAGTTTAACATCTAGTTAATAATATAAAGTTATTCTTTACTTAATAATAAGTTATCATTT
 21815  ATTTAATAATAACTTATTATTTTTTTTTTTATAATAGATATCTCTAGATATCTATTATTT
 21875  ATTTTATTTAATTTAAATTTATTTATATTTTTTTATTCAGAT
;     G-nad2 ==> start
 21917  ATGCTTTTATCTTCAATCTTCTGTTTAATATTATCTAATGCATTGTCTTTTAGACGTGAT
 21977  ACAGCTATTCTTTATTCAAGAATAGGTATTATAATATTATTTTACTGTATTTATTTATGT
 22037  TATAATAATTTATTTATAACATATTTAGATAATGGTATAGGGTTGTTTGGTGGTTTATTT
 22097  TATACATCACCTATAACACAAACATTTCACATATTAATATTTATTATAACATTATTAATA
 22157  CTGAATTTAACTGGTTTTTATCCTAGAAAACTTATATCTAGTCAGTACTTAAGTTTATCT
 22217  AAATTATTATTTACAAAATTACAATTTGTTAAAAACATTGCTGTATCTAATATAATTTTA
 22277  AAAAAAGGAGAACAATATACAATATTAGAATATACATTAATGTTATTATTTATTGTAATA
 22337  GGTAGTTTATTATTAATATCTAGTAGTGATTTCGTATCTATATTTTTATCTATAGAATTA
 22397  CAAAGTTATGGTTTATATTTATTATGTACTATGTATAGAAATTCTGAATCAGCTACATCT
 22457  GCTGGTTTAACTTATTTTTTATTAGGTGGATTAGCATCTTGTTTTATATTATTAGGTATA
 22517  GCTTTAATATATGCAAATTTAGGTGTAACATATTTAGATAGTTTCTATGTTATAAATAAT
 22577  TTAGCAGGTGTATTAGATGAACAACAAATTACTACTTATATACCTTATTGCTTATTATTA
 22637  ATAACTATAGGATTATTATTTAAAATATCAGCTGCACCATTCCATTTTTGATCACCTGAT
 22697  GTTTATGATGGAATACCTACTATAGTTACTACTTTTGTAGCTATAATAGCTAAAATTTCT
 22757  ATATTAACTTTATTATTACAATTAGTTCATTATACAAATAGTATATATATTACTACACAA
 22817  TATACTTGAACTACTAGTTTATTAATAAGTTCATTATTATCTTTAATAATTGGTACTGTA
 22877  TTAGGTTTAACACAATTTAGAATTAAAAGATTATTTGCTTATAGTACTATATCTCATTTA
 22937  GGTTTTATGTTATTAGCTTTAACTATTAATAGTGTTGAATCTATACAATCATTTATTTTC
 22997  TATTTAGCTCAATATAGTTTATCTAATTTAAATGCATTTATTTTATTAATAGCTATAGGT
 23057  TATAGCTTATATGCTTATAATGATAAAAATATTAATCATAATAATTTAATTGATAAAAAT
 23117  AATTCACCTATACAACTTATAAGTCAGCTTAAAGGATATTTCCATATTAATAGTTTCTTA
 23177  GCTTTAAGTTTAACTATTACTTTATTCTCATTTGCTGGTATTCCACCTTTAATGGGATTC
 23237  TTTGCTAAACAGATGGTATTTTCTGCAGCTTTACAAGAAGGATTTATCTTTTTAACTCTT
 23297  ATAGGTGTATTAACTAGTGTTATAAGTGCTGTATATTATTTATTTATAGTAAAAACTATG
 23357  TTCTTTGATGGACATTCTTATACATATTTTAGTAGCTTAAAAGATTTAAGAATACCTGCT
 23417  CTTATTTTACAAAAAAATAAAGTAGTTAATAAAATATATTTTAATTCTAATTTTGCTTTA
 23477  TCTAGTTCTTTATCTATAACTATTTCTATTTTAACGTTAATTATACTTTTATTTATGTTT
 23537  ATGCCTAATGAAACATTACATTTATCTAATTTATTAGCTATTGTATTATTTATTCCTGTT
 23597  AATATTTAA
;     G-nad2 ==> end
 23606  AATATTTATAAAGCTTTAATTTAACAAACTTACATAAATTAATATAAATATTATCTATAT
 23666  AATATTTATATTAATATAGAGTATAAATATATAATTTAAATATATATATATATAGATCCA
 23726  TGATTACATTTATTAAGAATAGAAATTCTAATTTCTTTTCCGGCTGCATAGCAGTTTTTA
 23786  ATTGAACAAACCCATATAAATATATATAAATATATATATTTATATTTATTTATATTTATT
 23846  TATTTATATTATAATATAGCAAAATAAAACATAAAATAGAACAATAACAATAAATATATA
 23906  ATAAAAAT
;     G-cob ==> start
 23914  ATGAGAATTCTTAAAAGTCATCCTTTATTAAGATTAGTAAATTCTTACTTAATCGACGCA
 23974  CCTACACCAGCCAATATAAGTTATTTATGAAACTTTGGTTCATTATTAGCAATATGTTTA
 24034  ATAATACAAATTGTAACAGGAGTTACATTAGCTATGCATTATACACCTAGTGTAGCTGAA
 24094  GCATTTAATTCTGTTGAACACATTATGAGAGATGTTAACAATGGTTGATTAATACGTTAT
 24154  TTACACGCTAATACAGCTTCAGCTTTCTTCTTTTTAGTATACCTACACATAGGTAGAGGT
 24214  TTATACTATGGATCTTACAAATCACCAAGAACATTAACATGAATTATTGGTACAGTTATC
 24274  CTTATAATAATGATGGCTACAGCTTTTTTAGGTTACGTATTACCATACGGTCAAATGAGT
 24334  TTATGAGGAGCAACTGTTATTACTAACTTAATGAGTGCTATACCTTGAATAGGTCAAGAT
 24394  ATAGTTGAATTTATATGAGGTGGTTTTTCAGTTAATAATGCTACATTAAATAGATTTTTT
 24454  GCATTACACTTCTTATTACCTTTCGTATTAGCTGCATTAGTATTAATGCACTTAATAGCT
 24514  TACCACGATGTAGTAGGATCAGGTAATCCTTTAGGTATCTCAGCTAATTATGATAGATTA
 24574  CCTTTTGCTCCTTACTTCTTATTTAAAGATTTAGTTACTATATTCTTATTCTTTATAGTT
 24634  TTATCTATATTTGTTTTCTTTATGCCTAATGCATTAGGAGATAGTGAAAATTATGTTGTG
 24694  GCTAATCCTATGCAAACTCCACCTGCTATTGTACCAGAATGATATTTATTACCTTTCTAT
 24754  GCAATATTAAGATCTATACCTAATAAATTATTAGGTGTTATAGCTATGTTTGCTGCTATT
 24814  TTAGCTTTAATGGCAATGCCATTAACAGATTTATCTAAATTAAGAGGAGTACAATTTAGA
 24874  CCTTTAAGTAAAATTGCATTCTTTATATTTGTAGCTAATTTCTTAGTATTAATGCAAATA
 24934  GGTGCAAAACACGTTGAAACACCATTTATTGAAGTAGGACAAATATCTACTGTATTATAC
 24994  TTTGCACACTTCTTTATTATAGTACCTGTAGTAAGTATTATAGAAAATAGTTTAGTAGAG
 25054  TTAGCTACTAAAAAATAA
;     G-cob ==> end
 25072  TTAGTATATAATAATATTATTATACCTATTATATATAATTAATATTATTATATCTATTAT
 25132  ATATAATTAATATTTACAAATTAAA
;     G-trnC(gca) ==> start
 25157  GGAGTTTGAGTAGAAGGTTCTGCGTTTCGATT!GCA!AATCGAAATAAAGGGATTCGAGT
 25215  TCCCCGAACTCCT
;     G-trnC(gca) ==> end
 25228  TAAATAGCTATGTTTGTATTTAGAGTATACTATTCTAAATCCTATACAATTAGTTTATAT
 25288  ATAATATTAACCTATATTTTTAGTTAAAATATTAGATATATATATATTATATATATATAT
 25348  TAAACATAAAAAGTTTCAATGTATAATATTGAGTATATTTATTAAATATTTATATATATA
 25408  GAATAAAAACTGCAGGTTGTTAATTACAATTAATAAATATAAATATTCTATTGATATATA
 25468  TTGTTATAATAAATAATAAATAAATAA
;     G-nad1 ==> start
 25495  ATGATAAGTATAATTTCAATTATTGAAGGGCTATTATTAATAGTACCTGCTTTACTTTCA
 25555  GTTGCATTTGTAACTATAGCCGAACGTAAAACTATGGCTTCTATGCAAAGAAGATTAGGT
 25615  CCTAATGCAGTAGGTTATTATGGTTTACTACAAGCATTTGCTGATGCTTTAAAATTATTA
 25675  TTAAAAGAGTATGTAGCTCCAACACAAGCTAATATTATATTATTTTTTATAGGACCTATG
 25735  ATAACTTTAATCTTTTCTTTATTAGGTTATTTAGTTGTACCATTTGATAGTGGAATTTTT
 25795  GTATCTGATTATAGTTTAGGTATGCTTTATATGTTAGCTGTATCATCTTTAGCTACATAT
 25855  GGTATATTATTAGCAGGTTGATCTGCTAATTCTAAATATGCTTTTTTAGGTTCATTAAGA
 25915  AGTACAGCTCAGTTAATTAGTTATGAGTTAATATTAAGTTCTGTAATTATATTAATTATC
 25975  TTATTAACAGGTAATTTAAATATTATTACTATTGTAGAATCACAAAGAATAGTTGATTTC
 26035  ATATTACCATTATTTCCTTTATTTATTATATTCTTTATAGGTTCTATAGCAGAAACTAAT
 26095  AGAGCTCCTTTTGATTTAGCTGAAGCTGAATCAGAACTTGTTAGTGGTTTTATGACAGAA
 26155  CATTCAGCTAGTGTATTCGTATTTTTTTTCTTAGCTGAATATGCTAGTATTATATTAATT
 26215  TGTGTTTTAAATAGTATTTTATTTTTTGGTGGTTATTTATGTATTATACCAGTTGAATTT
 26275  ATAATAGATATATTATATAATATATTTGGTATAAATAGTTCTATATTACAAGATATCTTT
 26335  GTTAATATTTCTTCATCTCCTTTAAATTTAGCTTTTAAAACTGCTTTATTAATATTTGTG
 26395  TTTATTTGAGTTAGAGCATCTTTCCCTAGAATTCGTTTTGATCAATTAATGTCAGTTTGT
 26455  TGAACTGTATTATTACCTTTAATTATAGCATATGTTGTTTTAATACCTTGTGTTGTATTT
 26515  GGTTTAGATGCTTTACCTACAAGCTTAATACTTTAA
;     G-nad1 ==> end
 26551  TTTAATATTTATTATTAATTTAGCTTATTTTTAGTAATCTATATTTAATTATATAATCAT
 26611  ATATAGATTTATTATGTAACTTATAAATTACAATATAGTATGTATGTATGTATTATAAAA
 26671  AAATAATAATAAATTATAATATAGTATTAACTGATATATACTTAAGCTTTATAGCATATA
 26731  TAAGGTGTAACAAAAACAAATTAATGTTTTTTTAAGCAGAAAGTTTATATATATATTAAA
 26791  AATTAAAT
;     G-nad4 ==> start
 26799  ATGTCCTTATTATTATTATTAATTCCATTAATAGGTATAAGTCTTGTAACAATAGAGACT
 26859  AATTATGGTTTAAGTTTAGTAAATAATATTAAGATAAAATCTATAGCCTTAACTACAACA
 26919  ATAATAAATTTAATTGTATCATTGATAATGTTTATACTTTTTGATTTTAGTAGTAAACAA
 26979  TTTCAATTTATTGAAGAACATTATCAAGTAAGTTATTTTGATGTATATTTAGGTGTGGAT
 27039  GGTTTATCTATATATTTTATATTATTAACAACTATAATAATGCCTGTAGCTATTTTATCT
 27099  AATTGAAATTCAATACAATCTCAAAATGTTTTATCATTTGTAGTAATTATGTTATTATTA
 27159  GAAACATTATTATTAGCTGTATTCTTAGTTTTAGATGTATTATTATTCTATATCTTTTTT
 27219  GAAAGTATATTACCTCCTTTATTTTTATTAATAGGATTATTTGGTTCAAGTAATAAAGTA
 27279  AGAGCTAGTTTCTATTTATTTTTATACACTTTATTAGGATCATTGTTTATGTTATTATCT
 27339  ATAATAGTTATGTCTTCTATTATGGGTACTACTGATTTTGATGCATTATCTAAAGCAAAC
 27399  TTTAGTTATGTAACTCAATTATTTTTATTTTACGGTATATTTATAGCTTTTGCTGTAAAA
 27459  ACACCAGTTATTTTTTTAAATACTTGATTACTAAAAGCTCACGTTGAATCACCATTATCT
 27519  GGTAGTATTATATTAGCAGGTATAGTTTTAAAATTAAGTTTATATGGTATATTTAGATTA
 27579  ATGTTACCTTTATTACCTAAAGCTTCTTTAAACTTTACATATATAATTTATGTAATAGGT
 27639  GTAATAACTATAATCTATGCTAGTTTTAGTACATTAAGAACTATAGATATTAAAGAATTA
 27699  ATTGCTTACTCTTCTGTATCTCACGCAGCTGTATATTTAATAGGTGCGTTTAGTAATACA
 27759  ATACAGGGTATAGAAGGTGCAATAGTTTTAGGTTTAGCTCACGGTTTTGTATCACCAGCA
 27819  TTATTTATTTGTGCTGGAGGTATTTTATACGATAGATCTTCTACTAGATTAATTACATAT
 27879  TATAGAGGTATGGCTCAAATTATGCCTATATTCTCTATATTATTCTTTATATTATGTTTA
 27939  GGTAATAGTGGTACACCTTTAACTTTTAATTTTATAGGTGAATTTATGTCATTATATGGT
 27999  GCATTTGAAAGAATGCCTATATTAGGTATACTAGCTAGTACTTCTATTGTATTATCTGCA
 28059  GCTTATACTATATTTATGTATAATAGAATAGCTTTTGGTGGTTCTTATTCTGTATATTTT
 28119  GTAGAAAACATAGGTGATGTTACTAGAAGAGAGTTTATATTATTATTAGTATTTGTAGTA
 28179  TTTACAGTATTATTTGGTGTATATCCTGCTCCTATATTAGATGGTTTACATTACTCTGTT
 28239  TCTTCTTTAATTTATAATATAAATTAA
;     G-nad4 ==> end
 28266  TATATTAGATATAATTTATTTATTTTAATAACATTTATTGTTTTGTTTTATTATAATCAA
 28326  TAATTATGTTTATTTATC
;     G-trnR(ucu) ==> start
 28344  TTCTTACTAGCTCAATGGCAGAGCCGAATACT!TCT!AATATTTTGATCCAAGTTCGACC
 28402  CTTGGGTAAGAAT
;     G-trnR(ucu) ==> end
 28415  TGTAATAATATTATTATTAATATTATTATTTTA
;     G-trnN(guu) ==> start
 28448  GCCTTTATAGCTCAATGGTAGAGCGAGATACT!GTT!AATATTTTGATAGATGTTCGATT
 28506  CATCTTAAGGGCT
;     G-trnN(guu) ==> end
 28519  TATTTTTACTTTACCTTATAATCTAAAAAAAAAAGTCAAGATATATTAAGAAAATATCCA
 28579  TATAATAGATAAAATACAAATAT
