# Supplementary material for: Global Characterization of Fungal Mitogenomes: New Insights on Genomic Diversity and Dynamism of Coding Genes and Accessory Elements
Source: Front Microbiol. 2021 Dec 1;12:787283. doi: 10.3389/fmicb.2021.787283 (PMC8672057; doi:10.3389/fmicb.2021.787283)
Supplement: Supplementary File 1 — de novo annotation files of the 685 mitogenomes investigated in this study. Annotation was performed with the Mfannot program. [file Data_Sheet_1.ZIP › Supplementary_FileS1/CP048086.1_Cryptococcus_neoformans_var._grubii_strain_Ze90-1_mitochondrion_complete_genome_mitogenome.mfres]

;; Masterfile modified automatically by mfannot version 1.35
;; on Thu Dec 24 16:15:06 2020 by user pfonseca on host LGCM-PROC
;;    - Gene Totals: 40
;;    - List of genes added:
;;      atp6                 atp8                 atp9                
;;      cob (1 introns)      cox1                 cox2 (1 introns)    
;;      cox3                 nad1 (1 introns)     nad2                
;;      nad3                 nad4                 nad4L               
;;      nad5                 nad6                 orf166              
;;      orf188               orf259               rnl                 
;;      rnpB                 rns                  rps3                
;;      trnA(ugc)            trnE(uuc)            trnF(gaa)           
;;      trnG(ucc)            trnH(gug)            trnI(gau)           
;;      trnK(cuu)            trnL(uag)            trnM(cau)           
;;      trnN(guu)            trnP(ugg)            trnQ(uug)           
;;      trnR(ucg)            trnS(gcu)            trnS(uga)           
;;      trnT(ugu)            trnV(uac)            trnW(cca)           
;;      trnY(gua)           
;;
;; end mfannot
;;


>CP048086.1 Cryptococcus neoformans var. grubii strain Ze90-1 mitochondrion complete genome gc=4
     1  TGGCAATGAACCTCTTTGTCAAGGAGGGTTAAGGCGGTTCGAACCCGCTCTACCTCGTAA
    61  TAATATGCAAATCTTACGAAAGTAATAGGTAAGAAGATTTCTAATAATCTGCATATCGAA
   121  TTATTAATATACAAATGTAATATTTGCCTTAGATTAAATAAAATATTAATCTTCAATTAA
   181  AGACTTTAATCAAAATATATAACGTATTGTCGGTATTTATTAATCATAG
;     G-nad4L ==> start
   230  ATGACACTATCACTGGTACTATTTCTAATTGGAATTCTAGGATTTATTATGAATCGAAAG
   290  AATATTATTCTTATGATTATTTCTATTGAAATTATGCTTCTAGCGGTAACACTACTAGTA
   350  CTAGTAAGTTCATATAATTTCGATGATATTATGGGACAAACATATTCTATTTATATTATT
   410  ACTATTGCTGGTGCTGAATCTGCTATTGGTCTTGGTATTCTAGTAGCTTATTATCGACTA
   470  CGAGGTAATATTTCACTTCGAACATA
;     G-nad5 ==> start
   496  A
;     G-nad4L ==> end
   497  TGTATCTAGCTATTCTTGCACTTCCTATGTTTGGATCAGCTGTTGCTGGTCTACGAGGAC
   557  GAACTATTGGTGTTACAGGAGCTCACATCATTACAACAGGATGTCTAATGACATCAGCAG
   617  CTCTATCTATTGTAGCTTTCTATGAAGTTGGTCTATCAGGATCACCAGTATCTATTGTTA
   677  TTGGATCATGGATTGATTCAGAATTTATGCTTGTACAATGGGGATTCCTATTTGATAGTC
   737  TTACTGTTTCAATGCTACTACCTGTACTTATTGTATCATCACTAGTACACCTTTACTCAA
   797  TTTCTTACATGGCAGGAGATCCACATAACCAACGATTCTTTTCATATCTATCTATGTTTA
   857  CTTTCTTTATGCTTGTTCTTGTAGCAGGAGATAACTACTTTATTATGTTTGTAGGTTGGG
   917  AAGGAATCGGGATCTCATCATATCTACTAATTAACTTCTGGTATACTCGAATGCAAGCAA
   977  ATAAGGCAGGTATGAAGGCTCTAACAGTTAACCGAGTAGGTGATATGTTCCTATCAGTAG
  1037  GATTCTTTGCAATTTTCTGGGTATTTGGTAATGTAGATTATGCTTCAGTATTTTCAGTAG
  1097  CTCCTTACATTAACGAAACAGCTATTACTATTATTGGACTACTACTACTAGTTGGTGCTA
  1157  TGGCTAAGTCTGCTAATATTCCTCTACATACATGGCTACCGGATGCTATGGAAGGTCCTA
  1217  CTCCAGTATCAGCTCTAATTCACGCTGCTACTCTAGTAACAGCAGGAGTATATCTAATGC
  1277  TACGATCATCACCAATTATTGAATATGGTCCTACAGTACTTGTAGTAATTACATGGGTAG
  1337  GGGCTCTAACAGCATTCTTTGCAGCAACAACAGGTCTACTACAAAATGATCTAAAGCGAG
  1397  TAATTGCATATAGTACATGTTCACAAATGGGATATCTATTTATGGCAGTAGGACTATCAC
  1457  AATATAATGTAGCACTATTTCATCTAGTAAATCACGCTTTCTTTAAGGCTCTACTATTCC
  1517  TAGCTGCAGGTGCTGTAATTCATGGTATGGCAGATCAACAAGATCTACGACGACTAGGAG
  1577  GTCTAGTAAATTTCCTACCATTTACATATACAGCAATTCTAATTGGATCACTATCACTAA
  1637  TGGCACTACCATTTATGACAGGATTCTATAGTAAGGATCTAATTCTAGAAGTAGCACTAG
  1697  GACAATATGAAGTATCAGGAACAATTGCTTATTGGCTTGGTACTATTTCAGCTGTCTTTA
  1757  CTGCTTTCTATTCATTCCGACTAGTATCTCTAACATTCTTTACAACGCCTAATGCACCTA
  1817  AGGGTGATTATCTACATGCACATGAAGCTCCAATGATTATTGTAATTCCTCTAGTAATTC
  1877  TATCTATTATGTCTATTGTATTTGGTTACATTGCTAAGGATATGTTTGTTGGAGTTGGTA
  1937  CTGATTTCCTATCAACAGCTCTATTCCAACATCCAGATCATATTACACTAATTGAAGCTG
  1997  AATTTGGTCTACCTCTACTAATGAAGCTACTACCAGCTATTGGAAGTCTATTTGGTGCAG
  2057  GTCTAGCACTATATCTATATCATGTAGTACCAAGTATTACAATTAGTCTAACAAATGGAC
  2117  CTATTGGATATGGTGTTTATTCATTCCTAAATGCAAAGTGGTATTGGGATGCTCTATATA
  2177  ATGGTCTAATTATTGAATCAGGTCTACGGATTGGTCTAGTAATCTCTAAGGTTATTGACC
  2237  GAGGTATTATTGAACTAACTGGACCATATGGTCTAAGTACAGTACTAACAGGAGCAGGAC
  2297  GATCAGTAGCAACATACGATACAGGAGTAATCACATCTTATGCTCTATATATTATGCTAG
  2357  GGCTAGTATCACTAATCTTCCTAGTATTTGCACCAACTAATATGGTATTTAATGAATACG
  2417  GTCTATCACTAATTCTAGTATATCTATCAGCACTAGTACTACTACCATCATCAACACGAA
  2477  CATCATAA
;     G-nad5 ==> end
  2485  TATTATAATAATCTAAAAGATTTTTACTCCCCGTCATTATAAAAGAAGATAAAA
;     G-trnP(ugg) ==> start
  2539  CAGGTTGTAGTCTAATTGGTAGGGCACTCGCTT!TGG!GTGCGAGAGTGTGCGGGTTCAA
  2597  GTCCAGCCATCCTGA
;     G-trnP(ugg) ==> end
  2612  ATAATAAAATATACTAAACAAAACCTAAATAAAAGATAATATAATATAGTATATATTTAG
  2672  TATAAT
;     G-trnN(guu) ==> start
  2678  GTTGCTATAGCTCAATGGTCAGAGCGCGATACT!GTT!AATATTGAGAAGGAGGTTCAAT
  2736  TCCTCCTAGCGACT
;     G-trnN(guu) ==> end
  2750  GGTTAAACCGATTTAAGGCAGTATAAACTAGACCTAAATTAATAAATAAAAAAATATAAA
  2810  AATA
;     G-nad6 ==> start
  2814  ATGAATACATTTCTACTTGATCTTCTTGCATTTGGTGCTGTACTATCAGGAGTTCTTGTT
  2874  ATTACATCAGTTAATCCAGTTATTTCAGTGCTATTTCTAATCTCTGTGTTTGTTAACGCT
  2934  GCTGGATATCTTGTACTTCTAGGTGTTGGATTTGTAGGTATCTCATATCTAATTGTTTAT
  2994  GTAGGTGCTATTGCTATTCTATTCCTATTTGTAGTTATGATGCTAAATATTTCTATTACT
  3054  GAAATTGTTTCAGTTGGACGTGAATATACTAAGAATCTTCCTCTTGGTTTTGTTGTAGGT
  3114  ACAGTATTCTTCTTTGAAATTCTATCTGTTATTCCAGCTGCTACAACTAATGCTGGTGAA
  3174  CTACCTCTAGGACTATTTACATATCTAAATGGACTACTACTAGGAGTTAATACATCTATT
  3234  ACAAATTCTGATGTTAATATGGCTTTTGCTAATACTGGTGCTGATAATGCTTTCTCATCT
  3294  CATCTTCAAATCGAAGCTATTGGTCATGGACTTTATACATATGGTTCAGTATGGCTTCTA
  3354  CTAGCTAGTTTTATTCTACTTCTAGCTATGGTAGGACCTATTGCACTATGTCTACGACCA
  3414  CGAACATAA
;     G-nad6 ==> end
  3423  TTAATAACATATACTCCCCATATCTAATTATTAATATAATACTATTATGTATGTTTTTAT
  3483  ATAGTAGGAAAATGAATATACATAATTAAACTATAAGTATACATAATTAGTAAAAACATA
  3543  AAAGGTAGACTGA
;     G-trnM(cau)_1 ==> start
  3556  TGCGAGATAGTGTAATGGTAACACATTAGGTT!CAT!AGTCTGATATTGAGTGGTTCGAT
  3614  TCCCTCTTTCGCGT
;     G-trnM(cau)_1 ==> end
  3628  ATATTATT
;     G-trnE(uuc) ==> start
  3636  GACGTCATCGTATAAAGGTTAATACTCCTGCCC!TTC!ACGTAGGCAATGCGAGTTCGAT
  3694  TCTCGCTGACGTTA
;     G-trnE(uuc) ==> end
;     G-trnT(ugu) ==> start
  3708  GCCTGTGTAGTATAGTGGTAGAACGTGGATCT!TGT!AAATCTGAGGCAGGGGTCCGATT
  3766  CCTCTCACGGGCA
;     G-trnT(ugu) ==> end
  3779  TAGATATATATAATAATTTTTTTATTATTATATA
;     G-trnQ(uug) ==> start
  3813  TGACCTCTAGGGTAATGGTAACCCGTCTCCCT!TTG!GCGGAGAAGACTTCCGTGTTCGA
  3871  ATCACGGGGGGTCAG
;     G-trnQ(uug) ==> end
  3886  AAGTAAAAAAAAAGATGTTAAATGTGTTATAAAATATCAGATTA
;     G-trnK(cuu) ==> start
  3930  GGGAGTATAGCTCAGTGGTAGAGCAACTGACT!CTT!AATCAGTCTGTCGTGGGTTCGAT
  3988  CCCTTCTACTCCCC
;     G-trnK(cuu) ==> end
  4002  TAATAAATGTTTGTTTATATA
;     G-trnS(gcu) ==> start
  4023  GGAAGAGCACAGCTATTGGTGAGGTGGCTTCGGTT!GCT!AACTGAACGGATATCTATCC
  4081  TTGTAGGTTCGAATCCTATCTCTTCCG
;     G-trnS(gcu) ==> end
  4108  GAATCAATTTAATATATACTAATATATTTCACCTCTTTAAATATTAATTAACCTTGCTTA
  4168  TATAAGTACTATATAAGTATAGTCTG
;     G-trnW(cca) <== end
  4194  TAAGGACGAGCGGAATCGAACCACTATCAAAGGTTT!TGG!AAACCTATATACTAACCGT
  4252  TATACGACGTCCCT
;     G-trnW(cca) <== start
  4266  TACCTAATTACTTATAATCTATATTATGATTATTTTTATTAGAGTTCATAGGGAGTCGAA
  4326  CCCTACTTGTACAGATTTGCAATCCGTCAGTGAGTAACCGCTCGTGAACTCTATATAAAA
  4386  TCTATATATATTAGGTAATATAAAATATTACATCTATAATATCTATTGTAATAATTCTAT
  4446  ATAGTTATTATTAATAATATTATATATATGCTATATATAATCATAAAATATAGAAATAGT
  4506  ATGTATTAATATCTATATAATTATATTTGAATATAAGTAGTATTTTAGTTAAATTTCATT
  4566  TGGGTTTCTTTTAATAATAATATAATAGTCTTGCTTATATATAAATAAGATAGATATTAT
  4626  AAAAATAAAGTTATAAATATATAAGTATGAATGAATTATGACAATATGTCATACAATAAG
  4686  CATCAATAAGATGTGAAGTTCTTTGATAGAGAAAGAACAT
;     G-rns ==> start
  4726  AATAGTAAGTGTTTAATCATGACACCACCGGATGGGTATCTAAGTATTTTAACACATGCA
  4786  AGTCAGAAATGGCGAACTGGTCAGTAACAGGTGAGTTGATACCGTTTTTTTAAACGATTC
  4846  ACTTGCCTCTCAGCAGGTAGTTGGTAGGATAATAGCTTACCAAGCCAATGACGAGTAGGG
  4906  AGAGTGAAAGCTTGATTCCCGACACTGGAAATGAAAAAGTCCAGAGCATAGATTATGTGC
  4966  AGCAGTGGAGAATATTGGTCAATGCACGAAAGTGTGAACCAGTAACTTAGAGTTAAAAGT
  5026  CATTTTCTGATATCAGAAGATTTACTTTTGAATAAGTATAATAAATGATGATTATTATAC
  5086  CGAATAGTCCAGTCTAATCTCCGTGCCAGCAGTCGCGGTAATACGGAATCGGGCAACCCA
  5146  TCGGAGTTTTGAATAGGTGTACAGGGTACGTAGCTTGATCATATTATTGATCTAGAGTCA
  5206  TATAGGGTAGAACCAACACTTGGAGGAGGGCTAATATTCTTTGATACCAAGGGGTGTACT
  5266  AAAGGCGTAAGCATTCTACTAAGTATTGACTGACTGTAAGGTACGAAAGCAAGAGCATGG
  5326  AACCGGATTCGATACCCGGATACTTCTTGCCGTAAACGATGCAGACTATGAGATCAGTGG
  5386  ATTAACTATTGGTTTTCGTTGCTAACGCTAAAGTCTGCCACCTGCATAGTACAGTCGAAA
  5446  GACCGAAACGTCAATGATTAGACCGTTCTTAGGCACATGGAGTGAAGCATGCCGTTTAAT
  5506  CCGATAGCCCGCGTAAAATCTTACCACTTCTTGCATCTTAGACAGGTGTTGCATGGCTGT
  5566  CGTCAGTTAGTGTTCGTGAGACCTATGGTTGATTCCGTATAACTAACGCAATCCTCGCTA
  5626  TGAATCTATATGTTTTATAGTCTAGATTTTATAAGAATCTAGTTTAGGAGGACTATGACA
  5686  AGTCTTCATGACCCTTATGGAGTGGGCTACACGCGTGCCACTAGAATATCGACAGTATGA
  5746  TGCAATTCTGAAAAGAGGAGCTAACCATCAACCGATATTAATGTACGAATTAAAGGCTGG
  5806  AACTCGCCTTTATGAAGTAGGAATTCCGAGTAATCGCGCATCAGCACGGCGCGGTGAAGT
  5866  ATACCTCTAAGCGGGTACTAATTGCTCATCACGGGGAGAGACACTACTCATTGAAGATGT
  5926  TTTGAATTATCTAAAAGATATTCAAGTTTCGAGATGAAGAGCGTTGATTTCTCTGAAGTT
  5986  GAAACATAGTAGCCGTAAGGGAACTTGCGGCTGAATGATAAAATCT
;     G-rns ==> end
  6032  AATTAATCCCTTATACGATAATTATGTCGAATACTATGTACTATTTTAACTACATAGCTT
  6092  TAAAGAACAACTACTTTATATATTCAGTCATC
;     G-atp6 ==> start ;; mfannot: alternative ATG start pos 6055
  6124  ATGACACACTTTATTACATCTCCACTAGAACAATTCGAAGTGGTACCTTTCCTTAGTGTT
  6184  TCAGCACCTATTATTGGTGACTTTAACCTTTCACTAACAAATCTAGGTCTATATGCTATT
  6244  ATTACTGTATTCCTAGTACTAGGTCTACATATTATGGGTAACAATTCATATTCTCTTGTA
  6304  CCTAGCGCATGGAGTATTTCACTAGAAAGTGCTTACGCATCAATCCACGGTATGGTACGA
  6364  GACCAAATTGGTTCAGCAAACGAAATTTACATGCCATTTATTTACAGCCTGTTCTTCTTC
  6424  ATTCTAATTGCTAACCTAAACGGTAATGTACCTTATGCATTTACAATTACAACATCAGTT
  6484  ATGGTTGCTATTGGTCTATCTGTATTCATCTTCATTGGTGTAACTATTCTTGGACTATAT
  6544  ACACACGGTCTGCATTTCTTTGCTTTCTTTATTCCATCAGGTACACCTCTAGGACTAGTA
  6604  CCTCTACTAGTACTGATTGAACTAATTTCATATTTTGCTCGGTCAGTATCACTAGGTATC
  6664  CGGCTATTCGCAAATATGACAGCTGGACACACACTACTAAAGATTCTATCAACATTCCTA
  6724  ACACAACTATTTACATCAAGTATTCTAGTTGCTGTTGTAACACTAATTCCATTTGCAATC
  6784  TTTGTAGGTCTAGTTGGTCTAGAAATTGCTGTATCTCTAATCCAAGCATTTGTCTTTTGT
  6844  ATTCTTACATGTAGCTATATCAAGGATGCCATTGAACTACACTAA
;     G-atp6 ==> end
  6889  TAACAATTCACCTTATACTCCCCATTTATAATATAAGTAAGATAATTTATTTATCAAAAG
  6949  CTAATAGCTATTACTTTAGTAGTAGCCTAACAATTAAATATACACAAAAC
;     G-atp9 ==> start
  6999  ATGGCAGCAGCAAAGTTTATCGGAGCAGGACTAGCAGCAATCGGACTATCAGGAGCTGGA
  7059  GTTGGTATTGGATCAATCTTCTCATCTCTAATCGCATCAGTAGCTCGAAACCCAGCACTA
  7119  CGAGGTCAACTATTTACTTACGCAATTCTAGGATTCGCTCTAGCAGAAGCTACAGGACTA
  7179  TTCGCACTAATGATCTCATTCCTAGTACTTTACTCATAA
;     G-atp9 ==> end
  7218  TATACAGGATCATCATTAACAATAATCCCTCATAATATATGTATAAGAGGAACGGTAAAA
  7278  TATAAATAATTTCGTATAAGTGTAGGTGCAGAGATTACCCAATGATTATAATCAAATTAT
  7338  AATTATATATGAACTATATATATATGTATATAATTTAATAATAGGACTATAAGGACTATT
  7398  TCATGGTTTATCC
;     G-cox1 ==> start ;; mfannot: potential frameshift
  7411  ATGGCTACCCGTTGGCTTTTCTCAACCAACGCTAAGGATATTGGAACACTGTATCTGATC
  7471  TTCGCTATCTTTACTGGTCTTCTAGGTACAGCTTTCTCTGTTCTTATCCGACTTGAACTG
  7531  TCTGGAGCTGGTAACCAATTTCTAAACGGTGACCACCAACTATACAATGTAATCGCTACA
  7591  TCTCACGGTATTTTCATGATTTACTTCATGGTAGTACCTGCTATGGCTGGATTTGGTAAC
  7651  TATATGGTTCCTGTTCTTATTGGTGCTCCTGATATGGCTTTTCCACGACTGAATAATGTA
  7711  TCATTCTGGATTCTTCCTCCTGCTATTGTTCTTATCGTTTCAAGTGTATTCGTAGAACAA
  7771  GGTATGGGTACAGGTTGGACTCTTTACATGCCTATTACAGGTGTACAATCTCACTCAGGT
  7831  GGATCAGTAGATCTAGCTATTTTCTCACTACACCTTTCAGGTATCTCATCAATGCTAGGT
  7891  GCTATGAACATTATCACTACTATTATTAACATGCGAGCTCCTGGTATGACACTACACAAG
  7951  ATGCCTCTATTTGTATGGGCTATGCTATTCCAATCAATTATCATTATCCTATGTATCCCA
  8011  GTTCTAGCTGGTGCACTAACAATGATTATTACAGATCGAAACTTCAACACATCATTCTAC
  8071  GACCCTGCTGGTGGTGGTGACCCAGTTCTATATGAACACCTCTTTTGGTTCTTTGGACAC
  8131  CCTGAGGTATATCTAATGATCATTCCAGGTTTTGGTATGATTTCACACATTATCTCAACA
  8191  TTTTCACAAAAGCCTATTTTGGCTACCTCGGGATGGTATATGCTATTGCATCTATTGGTA
  8251  TTCTAGGATTTATTGTATGGAGTCACCATATGTACGCAGTAGGTCTTGACGTTGATACTC
  8311  GAGCTTACTTTACAGCAGCTTCTATGATCATCGCAGTACCAACAGGTATTAAGGTATTCT
  8371  CATGGCTAGCAACGGCATACGGTGGATCTATCCGATATACAGCACCTATGCTATTCGGAC
  8431  TAGGATTTGTAGCTCTATTTACAATTGGAGGACTAACAGGAGTAGTACTAGCAAACGCTT
  8491  CAATGGACGTAGCAATGCATGATACCTACTATGTAGTGGCCCATTTCCACTACGTACTTT
  8551  CAATGGGTGCTGTGTTCTCTATCTTCGCTGGATTCTACTACTGGGCACCTAAGATCTTCG
  8611  GTAAGATGTACAACGAACGACTAGCACAAATCCACTTCTGGACTCTATTCATTGGTGTAA
  8671  ATACTACATTCATGCCACAACACTTCCTAGGACTAGCTGGAATGCCTCGACGAATTCCTG
  8731  ACTATCCTGATGCTTACGAAGGATGGAACTACATTAGCTCTATTGGATCAATGATTTCAG
  8791  TTGTAGCTACAGTTCTATTTCTATACGTAATTTACGATATGCTAGTATCACAACCAGTTG
  8851  CATCTATGAACCCCTGGGGAACACCAGGATACTTTATGAGCACACCATCATATCTAACAG
  8911  AATCTTCATACAGTACATCTCTAGAATGGACAATCCCAAGTCCAACACCATACCACGCAT
  8971  ATCTTATGATGCCTGTACAATCATAA
;     G-cox1 ==> end
  8997  TAATATTATTATATATTACAATTCTCCTTACGCATAATCATATTTATACTATTTAAATAT
  9057  GATATATATGCAGCTCCATAGAGCACAAATAACAAATAATAATC
;     G-atp8 ==> start
  9101  ATGCCTCAACTAACAGCATACTTCTGGGTAAACCAAATTACATTCGGACTACTTGGACTA
  9161  GCAGTTATTACATATGTAATGTCAGTATACGTACTACCTTACTTCGTACAACTATTTGTA
  9221  ACACGAGTATACATTACAAAGCTATAA
;     G-atp8 ==> end
  9248  TACTATTACATATAACTCCCCACATAGTTATGGATATAATAATACCATAAAGAATTATAT
  9308  AAGCATAATCGATTATCTACATGATTACCCATATTTATA
;     G-trnL(uag) ==> start
  9347  GCGAACGTGTTGAAATTGGTAGACAAGTCCGTTT!TAG!GTACGGTTGCCTCAGGGTGTA
  9405  GGAGTTCGAGTCTCCTCGTTCGTA
;     G-trnL(uag) ==> end
  9429  AAAAAAAGTAAAAATAATATAACATAAAAAATGTGGAAG
;     G-trnR(ucg) ==> start
  9468  TCGCCTTTCGTATAATGGTCAGTACTACTGTCT!TCG!AAACAGTCAATATAGGTTCGAA
  9526  TCCTATAGGGCGTT
;     G-trnR(ucg) ==> end
  9540  AAAAATATATTATAAGTAGTATAATAATGATAATTTATAAA
;     G-trnG(ucc) ==> start
  9581  GCGAGTATAGTATAATTGGTAATACCTTCGCCT!TCC!AAGCGAATTTTTTCAGTTCGAG
  9639  TCTGAATACTCGTA
;     G-trnG(ucc) ==> end
  9653  TAATTAGAATAGATGAAAACAATTAAAATTATAGTGAATTAATAACAGGG
;     G-nad2 ==> start ;; mfannot: potential frameshift
  9703  ATGCTAGTAACTAGTCTATTTATTATTATGATGGCCGTAGCGCTATCTAATACATCTATT
  9763  AATCCTATTCTACTAACTCGGATGTGTTCACTAGTTCTACTTTACACTGCAGCACTATCA
  9823  TATAATGCTCTAGATCTTCAAGGTATTGGAGAAGGTGTAAGTATTTACAGTGGTCTATTC
  9883  CAGGTAACATCAGTGTCTCAATCGGCTGACACATTTATCTTTGTTATTGGTGCTATGATT
  9943  CTTCTACCATGGGCTCCTGTAACAAGTAATCTACAATCACGATCTACAGTATTTACAGCA
 10003  GTACCAACTATTACAACATATCCTATTATTATTCTATTTACAACTTGTGGTGCTTCATTC
 10063  CTAGTCTCAAGTGCAGATCTAGTATCAGTATATCTAAGTATTGAACTACAATCATTTGCA
 10123  GTATATATTCTAGCTACTCTTTATCGAGATTCAGATTCTGCTACAGCAGCTGGTCTAAAG
 10183  TATTTCCTACTAGGAGGACTATCATCAGCTCTAATTCTACTAGGATCAGCACTAATTTAT
 10243  GGATATACAGGTCTAACAAATCTAGAAAATATTTATACACTACTATCAGTATCAGAAACA
 10303  AATGAAATGAATCTATGTGCTATTGGTCTATTTATTTTGTTATTGGTTTCCTATTTAAGA
 10363  TTTCAGCTGCTCCATTCCATAATTGGGCTCCTGATGTATATGATGGAGTACCAACAATTG
 10423  TGACAACATGGCTAACAATTATGCCAAAGCTATCAATTCTAATTCTACTACTTGAAGTAC
 10483  AAGCAGGTGTAGGACAATCATTTACAGTATGGACAAATCTACTACTAGTATCATCACTAC
 10543  TATCACTAGTAATTGGTACTGTAGTAGGACTAGCACAAACACGAATCAAGCGACTACTAG
 10603  CCTATAGTACAATTTCACATGTAGGATTTCTACTACTAGCACTAGGAGTAAATACAGAAG
 10663  AATCAATTGAATCATTCCTATTTTATCTAGTACAATATAGTATCACAAATCTAAATGCAT
 10723  TTATGATTATTCTAGCATTTGGATATGTTATGCATTCATCAGTATCTCGATCATCAGGAC
 10783  AAAATACTGATCTACAACTTATTATTGAACTAGCTGGACAATTCCGATCTAATCCTATTC
 10843  TAGGACTATCTCTAACTGTTTGTCTATTTTCAATGGCAGGAGTACCACCACTAATGGGAT
 10903  TCTTTGCAAAGCAAACAGTACTATATTCAGCTACACATAGTGGATATTATTTCCTATCAA
 10963  TTGTAGCAATTCTAGTATCAGTAGTAAGTGCTTATTATTATCTTAAGATTGTACGAGTAA
 11023  TTCACTTTGATTCACCATCATCAGAAATTCTAACAGTGTCATCACCAGAACAAAAGCTAT
 11083  CATCAGTACATAGCTTTGCAATTGCAACACTAACTATGATTATCGCCCTATTTGCGGTAT
 11143  ATCCAGATCTAATTCTAAATAGCACAACTCTACTGGCTCTAACACTATATGGATATTA
;     G-nad3 ==> start
 11201  A
;     G-nad2 ==> end
 11202  TGTCAGGTATTACTATTCTATTTATTTTTGTACCTATTCTTGTTGCTATTCTACTTATGG
 11262  CTAATATTCTACTAGCACCTAGTCGACCTTATTCTGAAAAGGTAAGTGTTTATGAATGTG
 11322  GTTTTGATGGACTTCTAGGTCAAACACGGGCACCATTTAGTATTCAATATTACCTAGTAG
 11382  GTATTCTATTTATGCTGTTTGACATCGAGATCCTACTATTCTACCCTATTGCAGTAACTA
 11442  TGAGTAATCTAACTCTAATGGGTTATTGGGTAGCTATGCTATTCTCATTTGTTCTGACAA
 11502  TGGGATTTATTGTAGAAATTAGTGCGGGAGTCCTATACTTTACAGACCAACGATCTTCTA
 11562  TTTCAGTAACAAAGAAGTAA
;     G-nad3 ==> end
 11582  CTCCCCTCAGGAAATATAGAAATATTTTTGATATAAGTGTATAAAGTTAATTAATTAATT
 11642  AA
;     G-trnV(uac) ==> start
 11644  AAGGAATTAGGTCAGTGGTTAGACCCCCATTCT!TAC!ACAATGGTAGCAGTTGTTCGAT
 11702  TCAACTATTCCTTA
;     G-trnV(uac) ==> end
 11716  AAGTAATTCTAATAAAATGATTAAGGATTACCCAAATGAATAATAGTTACCACAATTAAT
 11776  ATATAATGTATAATAATAAACGTGGTATGGATGATAGATATCATAAGTCTAAAAC
;     G-cox2 ==> start ;; mfannot: Aproximate start
;     G-cox2-E1 ==> start
 11831  ATGACTTTCTCACTTTGGTCAACATTTGTACAATGTGATGCAGCAGAACCATGGCAAATT
 11891  GGTTTCCAGGACGGTGCTAGCCCTACATTTGAAGGTATCACAGAACTACACAATGCAATT
 11951  TTCTTCTACCTTGTACTAATCTTTATCGGTGTAATGTGGGTAATTGGATCAGTAGTAATT
 12011  AACTACAGTAGTACATCAAACCCTATTTCACACAAGTACTCTAACCACGGTACACTAATC
 12071  GAACTAGTATGGACTATTACTCCAGCTCTAATTCTAATTGCAATTGCTTTCCCATCATTC
 12131  AAGCTACTTTACCTAATGGAT
;     G-cox2-E1 ==> end
;     G-cox2-I1 ==> start /group=IB (1.59e-29)
;     G-cox2-I1-orf259 ==> start /first_aa=I /note=LAGLIDADG ;; evalue:8.6e-11
 12152  atattcagtaataatagtcttgtgtttacttgtacagttatgataatgagtgtagtacct
 12212  attaagatcaagaagagtcgaggtaagattattccaaataatacgtgtactgatattgta
 12272  gtatatggttctgtaggttctggcattaagctaggacgaatgaattgggttatagcagat
 12332  ttcacatatttcccaccaattattgtatcacaactaattggtcatcttcttggggatggt
 12392  tcattaactaagagtcatacatctactttttgttactttgtctttactcaaactgttaag
 12452  caattcaagtatacttggcatgttttcgagcaactaaagcattattgtaactcagtacct
 12512  ctttggaatatgggactacgtaagggtgtttcttatcctttcacacaaattcttacacgt
 12572  agttatccttatcttatgactctctataatctgttctacaagcaagaaaatggaaagatg
 12632  gttaagtttatctcagatgaacttattatttatcttaaccctgttgttcttgcctattgg
 12692  gcaatagatgacggtgctttttcacctaatggttttacttttcatacagaaggatttaca
 12752  ctaccagaaatttataagctagcgggtatgcttcattatgtgtttggtcttaattgtacc
 12812  gtacaaaagcacgatagtaagcatattctacgagtacgtgctcaatctatggtactattt
 12872  cgttcaattgtagaacctcatttttatcaatctatgctgtacaagctttacaagacttaa
;     G-cox2-I1-orf259 ==> end
 12932  acattgtcccctttgactgaaaagttaattgaacaatttcgctatatgctggaaactcct
 12992  aaagccatatcatactagtaaatactctttatagtgaaaattgatatggatgtacaatgg
 13052  acaatcagcaggtaaccaaattattatatataatatagtaagagtaggtacctcagagac
 13112  tacacgcgaaacttcctaatattaggaagatgatatagtccggcctctattcgtaatgat
 13172  agaggaataaag
;     G-cox2-I1 ==> end
;     G-cox2-E2 ==> start ;; mfannot: frameshift of 2 nt
 13184  GATGTTATTTCACCTGCTATGACTATTAAGGCAGTAGGACACCAATGGTATTGGTCATAC
 13244  GAATACAGTGATTTTGTAAATGAAGATGGGGAATCAATCGAATTCGATAGCTATATGATT
 13304  CCAGATTCAGATCTAGAAGATGGACAACTTCGACTTCTAGATGTTGATAATCGAGTAGTA
 13364  CTACCAGTTGATACACATGTACGATTTGTAGTAACAGGGCAGACGTAATCCATGACTTTG
 13424  CCGTACCATCTCTAGGACTAAAGATTGATTGTACTCCAGGTCGACTGAACCAAGTATCCG
 13484  TTATTACAGAACGAGAAGGAGTTTATTACGGACAATGTTCTGAACTTTGTGGTGTAATGC
 13544  ACGGATTCATGCCTATTGCAGTAGAAGCAGTATCACTTGATAAGTATCTAAGCTGGCTAG
 13604  ATTCACAATCATAA
;     G-cox2-E2 ==> end
;     G-cox2 ==> end
 13618  TAATAATATCTAGAAACATAATAGACTCTATAATGTATATATATATATCATTGTATTGAG
 13678  TACCTCTGATTAAAAATATCATAAAAA
;     G-nad1 ==> start
;     G-nad1-E1 ==> start
 13705  ATGGCTATTCTAACATCACTATATAATCTTCTAGAAGTTCTTATTGTGCTTGTACCTATT
 13765  CTTCTAGCCGTTGCTTTCATGACTATTATTGAACGAAAGGTTCTTGCTGCTATGCAACGA
 13825  CGAGTAGGACCTAATAAGGTAGGTTATTATGGAGTTCTACAACCGT
;     G-nad1-E1 ==> end
;     G-nad1-I1 ==> start /group=IB (7.53e-20)
 13871  taaaaaattttttttatataaaaaggcgagcggctttatctcgtaagaggtgaatgaaaa
 13931  cagaactatatgctggaaagtactatggaggctgtactatattcaaatagtgacaatcag
 13991  tttttcagttatgtataatcagcaggaaaccaaagtatattagtatacaagtaggatcct
 14051  caacgatcacacgttctgcatcctatacaataggatggtgatatgatctaaataaatgtc
 14111  gtaaatattctagttattctagtcgttattgtatctctgaccataagtagtgattatatt
 14171  ctaatgtgtatagttatcccatttagtgttgcagaatcttatgtactttacacgcatatt
 14231  attcgatataagacttggtcttatatcaatcgtaagaagaagcatgtagctgtagaccat
 14291  tgttcaaatgtgcctgacaatatcaatgcttttataagaagtggtgaggtacaagtggtg
 14351  tttataagatcacttttctcccttttcgacttttcacatattatggttcatctgtaaat
;     G-nad1-I1-orf188 ==> start /note=GIY ;; evalue:3.7e-13
 14410  atgggtcaacggataaagtaccattattacaatacacctaagggtaataattttctagct
 14470  ctattcctaaagactttcggatggcataatttttctattactgtggttgaaacatgttct
 14530  cgtgaacaaattgtagcacgagaaaattggtatctttatacatttaagccgcttcttaat
 14590  gttataatgacagcctataacaacccacgagacatcctaggtctatctgttcttactcga
 14650  tctaagattagtctagcactaacaggtcgaaaggattctgacagtacacgtgctcgaaag
 14710  agtgtaggcaagatagggcctaagaatcataattatggtactggtccaagcaaggctacg
 14770  ctagatgcagcagcagaaatgaatgggaagacggtatatgtttacacagaaaactctttt
 14830  acactagtaacaggtgctcctttccgaagtatccgactagctgcaaagacaatggggatc
 14890  ggagctactacactaactacaaagctagatacaaacaaagcttacaagggttattattac
 14950  tacacgagcctacgacaacaaccctaa
;     G-nad1-I1-orf188 ==> end
 14977  tatttttttttttaag
;     G-nad1-I1 ==> end
;     G-nad1-E2 ==> start
 14993  TCGCTGATGCTCTAAAGCTAGTAGTAAAGGAAACAGTAATTCCTGCTCATGCTACGGTAA
 15053  GTCTATTTTATCTAGCTCCTATTATTACACTAGTATTTAGTCTACTAGGATGGGCTGTTA
 15113  TTCCATTTGGTGCTGGACTAACTATTTTTGATTTTTCAATGGGAATTCTATATACTCTGG
 15173  CTATTTCATCAATTGGTATTTATGGTACTCTATTTGCTGGATGGTCAGCTAACTCTAAGT
 15233  ATGCATTTCTAGGATCACTACGATCAACAGCTCAAATGATTTCATATGAACTAGTACTAA
 15293  GTTCAGCAATTCTAACAGTGATCTTTATGACAGGATCATTTAATATCACAACAATTATCG
 15353  AACATCAAGAAGCTATTTGGTTTGTTATTCCTATGCTACCTGTATTCATTGTATTTCTAA
 15413  TTTCAGCACTAGCTGAAACTAATCGTACACCATTTGACCTACCAGAAGCAGAATCAGAAC
 15473  TAGTAGCTGGTTTCTTTACTGAACACAGTGGTATGATCTTTGTATTCTTCTTCCTAGGAG
 15533  AATACTGTTCAATTGTTCTAATGTCATGTCTAACAGCAATCCTATTTCTAGGTGGGTACA
 15593  ACATGCCAGAACTATTTATCAACGACACCTTCGTTAACCTACAAAGTATTGTACTAGGAG
 15653  TTAAGACATGTATTATTTGCTTTTTCTTTGTCTGGTGTCGAGCTACATTCCCACGAATTC
 15713  GATACGACCAACTAATGGTACTATGTTGGACAGATATGCTTCCTCTAGCTATTGCCTTCG
 15773  TAGTACTAGCTCCAAGTATTCTAATGGCATTTGATATTATCCCAACTCCCCTTACATATA
 15833  AGTAG
;     G-nad1-E2 ==> end
;     G-nad1 ==> end
 15838  ATTAAAAACTAATTAATGTATATA
;     G-trnI(gau) ==> start
 15862  AAGCCTATAGTATAGCGGTTAGTACCCATCGTT!GAT!ATCGGTGTGGCAGAGGTTCGAT
 15920  TCCTCTTGGGCTTA
;     G-trnI(gau) ==> end
 15934  AGGTATTTAATTATAATTATAAATATAACCAAAAAAGCGCTGAGATTGCTAATTGATATA
 15994  AGGTAAGACAATAAGATTAAGAATATAATATCT
;     G-cob ==> start ;; mfannot: Aproximate start
;     G-cob-E1 ==> start
 16027  ATGCGAGTAATAAAGAGTAATGCACTACTATCTATTGCTAATAGTTACATTTGTGATTCA
 16087  CCACAACCTATTAACATTAGCTACGCATGGAATTTTGGTTCACTACTAGCACTTTGTCTA
 16147  GGAACACAAATTCTAACAGGTGTTATTCTAGCAATGCACTATACACCTAATATTGATCTA
 16207  GCATTTATCAGCGTTGAACATATCATGCGGGATGTTAACTACGGATGGATGATTCGATAT
 16267  ATTCACGCTAACACAGCGTCATTCTTCTTCATCTTTGTATACCTACATATCGCACGAGGA
 16327  CTATACTTTGGATCATACAAGTCTCCTCGAATTCTACCATGGTCAGTAGGAGTTATTATT
 16387  CTAGTACTGATGATGGGTACAGCCTTCCTAGGTTACGTACTACCTTACGGTCAAATGTCA
 16447  CTTTGGGGT
;     G-cob-E1 ==> end
;     G-cob-I1 ==> start /group=ID (1.20e-34)
;     G-cob-I1-orf166 ==> start /first_aa=I
 16456  atttcaaattgcccgacatgttctaatactgtgatttatgcagttgtacttgtacttatt
 16516  aatgtatatcttcggtctggaatgctagctaagcgaatttcagctattagccgagtagga
 16576  ccccataatataactattcttagcattattactggttctctacttggagatggtcatgct
 16636  gaacagcgagttcaaggaaatggtactcgtattactttctatcaagcaggtagtcatata
 16696  gaatatctactatggctacatgaacttatctcttctcttggttattgtagccctatcaca
 16756  cctgttatccaaacacgtgttgataatggaatcactcggtacgtaattcgattccgaact
 16816  tacacatatagtagttttaactttatcttttcagattggtatgttaaaggcattaagatt
 16876  gtaccagctaatattgccatgtatcttactccactagcacttgctatttggattatggtg
 16936  gtcgaatgggttacggtctaa
;     G-cob-I1-orf166 ==> end
 16957  agctagcaacaaactgctttacatataatgactgcgtatttctttctaacactctagcag
 17017  aactatatggaattaagtcttcagtacaaaatgctggggtacctaaccagtatcatattt
 17077  atgtgtggtccgaatctatgcctctactacgagatctagttcgaccatattttgtaccat
 17137  ctatgctttataagctaggtgaataaccttatatcatataatactccccatcacagtata
 17197  agaatatagtcatatttatatatggcgacactgatgaaaacggttaaaaatctataattt
 17257  ctgattcagaccgtcggttactataatattatggatattattagtggtcgctacagactg
 17317  gttcatcggtgggtatcatctaaaatggtgcttaatgtacagtcggaatttctattagat
 17377  atatctaattataaggcctgcgttccttttaatttaggatttaagacaggtacatggtca
 17437  tattcggaaatttttatcgtatatgattagataatttg
;     G-cob-I1 ==> end
;     G-cob-E2 ==> start ;; mfannot: frameshift of 2 nt
 17475  GCAACTGTAATTACTAATATGCTATCTGCTATTCCTTGGATTGGTACGGACTTTACACAA
 17535  TTTGTATGGGGTGGATTCTCTGTTAATAATGCTACACTTAACCGATTCTTCTCACTTCAC
 17595  TATCTACTACCATTTATTCTAGCAGCTCTAGCTCTAGTACATATGCTAACACTTCACACA
 17655  CACGGTAGCTCAAACCCTGAAGGTATTAGCTCAAATGCTGAAAAGGCACCAATGCATCCA
 17715  TACTTTATCTTTAAGGATCTAGTAACAATTATCCTTTTCTTCATTGCTCTAACAGCTCTA
 17775  GTAATGTATGCACCTAACATGCTAGGACACAGTGACAACTATATTCCTGCTAACCCTATG
 17835  CAAACACCACCTTCAATTGTACCGGAATGGTATCTTCTACCGTTCTATACAATTCTACGG
 17895  TCAATTCTAACAAGCTACTAGGAGTAGTTGGAATGCTAGGATCGCTTCTAATCCTACTTG
 17955  CTATGCCCCTACTTGACGTAGGACGAACTCGAGGTAATGTGCACCGACCTCTAACACGAT
 18015  TTGCCTTCTGGGTATTCGTAGGTAACTTCTTCCTTCTAATGTGGATTGGTAGCCAACACG
 18075  CTGAAGAACCATTTGTAACAGTTGGGGCTATTGCAACTGCTGTATACTTTGGTTGGTTTG
 18135  TAGTCCTACTACCAATTATTGGAATGCTAGAAAACACATCACTTGACGGTTCATCAAATC
 18195  GAACATAA
;     G-cob-E2 ==> end
;     G-cob ==> end
 18203  TTTATATATCATTATTATTACTCCCCTTAAATTTAATATAAGTAACGT
;     G-trnA(ugc) ==> start
 18251  GGGGATGTAGTACAGTGGTTAGTACATTATGTT!TGC!ATCATAGTAACTGGGGTTCGAT
 18309  TCCCCACCTCTCCA
;     G-trnA(ugc) ==> end
 18323  AATAAATACTAATATTTTGG
;     G-trnF(gaa) ==> start
 18343  GTGCCGATAGCTTAAATGGTAGAGCACGGAGCT!GAA!GATTCTGGGGAGGTAGTTCAAT
 18401  TCTGCCTCGGCACA
;     G-trnF(gaa) ==> end
 18415  AAATGT
;     G-trnY(gua) ==> start
 18421  GGGGATGTAAATCTAATTGGTAAGATATCAAACT!GTA!AATTTGCCGGGTTACGCCCAC
 18479  TGGGAGTTCAAGTCTCTCCGTCCCCA
;     G-trnY(gua) ==> end
 18505  ACTACA
;     G-trnH(gug) ==> start
 18511  GGTGATTTTAGCTCAATGGTAGAGCGCTTCTTT!GTG!GCAGAAGATATCTCAGTTCAAT
 18569  TCTGGGATCTCACC
;     G-trnH(gug) ==> end
 18583  CTTCTAATCTATTAATTATAATTGATAAAAGAAAGTACTATGTATTAGCTATTATGAGTT
 18643  ATCA
;     G-rnpB ==> start ;; mfannot: Approximate position
 18647  TAGGAAGGTCCGAGACCAAATTATATATATATGTAATAACGACAAGAGTCGTAGTAATGT
 18707  TAAAGAAATAAATAGATAAATAATATAAAGTTATTTATATTTGATATAAACTCTATATAT
 18767  ATGGTCCTTTATTGTTATAGATATTATTAACTCTCTTTTCTAGTTAAGAAAAGTAATACT
 18827  AGATTCGGCCTAT
;     G-rnpB ==> end
 18840  ATGATAGACTAATATTAGTACTTATA
;     G-trnM(cau)_2 ==> start
 18866  GCCGGTATAGTTTAAGGGTAGAAACCTGCCACT!CAT!AACGGCAGTAAGATGGGTTCGA
 18924  GTCCCTCTGCTGGCT
;     G-trnM(cau)_2 ==> end
 18939  AATAAAACCAAGATAGTCAATTATCATGAGAATTAGAAATTTCTAAAATATACAGACTTT
 18999  AAATA
;     G-rps3 ==> start
 19004  ATGAAGGATATTCTATCAAATGGACTAGCTAAGTATTATCTACCAAGTGGTAATACTCAA
 19064  ATTATGAGCCATAATTTTGATTCAGGTATGAATACAACACAAAATCTTCATGCAACACGA
 19124  CATACTAATACACTTATTAATCAATTTTTCGAACCTATTGATGTACTAGCTTCTAAGCCT
 19184  ATTATTGATGTAACACCTACAACAGTAACAGTAACAGTATTCTATTATATGTCAGATGTA
 19244  CAATCAGCACTTAATGCTAATACTATTAATGCTCTAGGTGAAGTTCTAAGTAATGTTTGG
 19304  GGACAAGCAGTAGAACTCCGACTAGTAAAGCTACATTATCCTTATCTAAATAGTGATATT
 19364  CTAGCAGCATTTATTATGAAGAATCTAGATACAGATCGATTTGAACGAGTTATTAATAAG
 19424  ATCTTTGGTATTACAACTCCTGTTGTATCAGGTGAAAGTAATCTACCTTCACATATTATC
 19484  GGTATTAAGATTCGTCTAGCTGGTCGACTTGTTACTGAACCATCACGACCACGTATGACA
 19544  GTACAATCAGCTCAAATTGGATCATTTAAGAATAGTACACGAACTATTATTGAATTTGGT
 19604  CAATGTTCATCTGTTAATAAGAAGGGTGCACTAACAGTACAAGTATGGATCAGCCAACGA
 19664  TCAACAACTCCCACTCATTATATCAAATACTGATTATATAAATACTAG
;     G-rps3 ==> end
 19712  TCATGTCATATTAATATAATAAAAACATATTAATAATATATTAATATTATAATATACTAG
 19772  TATTAAAAAATATATAATTACATAGTATATTATAATTTTTTAATTTTATATAAGCAAGAT
 19832  TAATTATATATTTAATACAATATAAGCAAGGGTGGGTATGTATATAAAGATAGTATAGTA
 19892  TATAATTTATAGATATCATTATATATCTGTTATATATTGAATTTTATTATTATAGTATAC
 19952  TTCTTATAC
;     G-trnS(uga) <== end
 19961  CGGAATGAAGAGGATTCGAACCCCTGAACGCTTACACGTTACCGTATT!TCA!AGTACGG
 20019  CGCCTTCGACCACTTGGCTATCAGTCC
;     G-trnS(uga) <== start
 20046  ATAATAATAATGATAATAATATACTTGACTATCAATCCATAATAATATACTTGTATATCT
 20106  TTATATTTTATACTATAATATAATATAGTATGGTATAGTATATTATCTCCCTCTCTTATA
 20166  TTGTATTATTATCATTATATATAACGTTCCTCTTTTATATACTAATTAAAATAGTATATA
 20226  GAAATATTTTAGGGT
;     G-rnl <== end
 20241  AATATGGTAGGTGTGAGTAATAAGGCTATTAGTATCACTTAGCTAAATACTTTACAGTAC
 20301  GTACACATGTGACCTATCAAGAAGTAGTCTACTTCTAGCCATTTAAGTCAAATACAGATT
 20361  GACTTCAAACTTAGATGCTTTCAGTTCTTATTCATTATGCATATAGCTACCCTTCGATGC
 20421  TAATTTTAATATCAACAGAAGGTACACCAGAGATGCACCAGATCTTGGTCCTTTCGTACT
 20481  AAAGACTGATTCTGATTTGACTATTCTTATGTGCAAAGGATATAAACCATACTGACTCAC
 20541  GTCGTATTGAACCCAACTCACGTACCTTTTAATCTGCGAACAGCAGAACCCTTCCCAGCT
 20601  AATGCACCGGGAGGATAAGATGAGTCGACATCGAGGTGGCAAACAGCGCCGACAATATGA
 20661  ACTCTCGTGCGCTATAACCCTGTTATCCCTAGCGTAACTTTTATCTCTTGAGCGCTAGCC
 20721  TATCCATATAGCACTAGCGGATCACTTAGTCCTACTTAAGTATCTGCTTCGACTTATCGG
 20781  TCTTGCAGTCAAGCATGCATATACCTATGGGCTTTTGTGTGTCCTCATGACACGTTAGCT
 20841  TCCATCTAACATCAGCATACCTTCGAGGTCCTCCGATACTTTATTGGAGGAAACCGTCCC
 20901  AGTTAAACTACCCACTAGTCATATTAGCTTATTAAGCATAGCAACTATCATTAATGAATA
 20961  AAGGTATTTCATTTGCGTCTAACGACTACCTTCTAAATCATTAAGACGATTACAATAACT
 21021  AGCTATAGTAAAGCTGTATAGGGTCTTCGTGTCCTCTTGCACATAAACCGTATCTGCACG
 21081  GCTAAACCAATTTCACTGAGGTACCGCATGAGACAGTGGAGGGATCGTTAATCTATTCAT
 21141  GCAGGATCGTATTTAGCGAACAATGAATTTCGCTACTTTAACATCCTTATAGTTAAGACG
 21201  GTCATTCACCTAAGTTTCAACTGTCTGCTAATTACAGACTAGTTTTAGACTCTTGGCATT
 21261  GGACAAGATTCAGTATCTATACAACATATATTTTATATAGCAGATACCGGTGTTTTTGGT
 21321  AAACAGTCGCCCCTCCCTATTATGTGCCACCACTTTTTAAGTGGTCTCCCTTATTATCGA
 21381  GTGTTAGGGAGCATTTTGCCGAGTTCCTTATGCGGTATTATCTCAACGCCTTAGTATTCT
 21441  CTACTTGAACACCTGTGTCGGTTGTAGGGTACGGTAATAATCATATAATTTTCCTGACCA
 21501  TAACAAATGTTATAGTTATCTATGACAAACTCATCAATAATAATCTTAGAGACCGTTATA
 21561  AATCGTCGCTGTTAACCATGACAACGAAACCCTTGTTCAATCGGCGGATAGTATTATAAC
 21621  TATCTTCTACGTTACTCATGTTAGCATTTTCTCTCCCATTATGTCCAGATAATGAAACAC
 21681  TATCTTTCATCCACATGGGATGCTCCTCTACTCTGATTAAATTACAGAATATATAATTTA
 21741  ATTGACATAGTTTCGGTAAATGACCTATAGACCCGCATATTGTCGGTGCCTATAGTCCTT
 21801  TAGGCAACTGAGTTGTTACACCCTCTTCAAATGATAGCTACCTCCAAGCTAACATCATTG
 21861  CTGTATTAGGACTACGACTTCCTTAAATTCACTTAGTCATTATTTTGGGACCTTCTATCT
 21921  ATGTTCTCGGCTGTTTCCGTTTCGACTATCCACCTTATCATGAATAGTCTGTCCTTCCCA
 21981  TAAAAATTTACATCATTTGGTGGTTAACACATCAAAGGTAGAATCTATGATCCCCCAATT
 22041  AAATTAACGATTAAAACCATTAATATGATGGTCAGTGCTCTACCTATGTAAGTATATATG
 22101  GAAAACCGTACCTCAATACGTTTCGAGGAGTACCAGCTATATCGTGGTCAGAGTTGTCTT
 22161  TCACTTACCACCCTTTGCTCATCGGACAATAATGCAACATTGACCCGTTCGACCTATGAG
 22221  TCTGGCAAAGGGTAAATCACCACGTTTCGGGTCTAATCCTAGTAACTATCCCGAATTAGT
 22281  CTTATACCAATCAGTCGCTGTCGCTGGGGTTATTAACCTTGCTACTAGAAATAACTCGCT
 22341  AACCCATTATGCAAAAGGTACGTTATCACATTCAAAATTAATTGAATTGCTTTAACTGCT
 22401  TGTATGATTGCTGATTCAGAATCTATTTCACTAGTCATCGACTTTCTTTTCATCTTTCCC
 22461  TCACGGTACTTTTCACTATCGCTACGTCATTCATACTTAGCCTTTGAGGATGGTTCCCCA
 22521  ATTTCTTTTCTTTTCTAAAAGAACTTCATGCAAGTTTTCTCTTACATTACTTATTTATTA
 22581  TCTATTTTATCATAAGCATACAGGGCTATTACCTTCTACGGATTACTTTTTCCAAAGTAT
 22641  TCTGCATTATAATAATGATATTTGGCTAGTTCTATTTCGCTCGCCACTACTTTAGAAGTC
 22701  ACGGTTGTTTTCCTTTCCTACAGTTACTAAGATGGTTCAGTTCACTGTGTATATAATTTA
 22761  CGGTTTCCCGTGCGGAACGCTATAAAAAATTCATATATTATATAGCTTTTAGACAATAAG
 22821  TCTTCCGTATAATGAATGCGTGCTAGACATCCCCAACAATCACTTTGATTACTCACACCT
 22881  ATGTGTCCATATATTTGTCATACTTATATTTACAA
;     G-rnl <== start
 22916  ATTTATAAATATTTACTTATCTATAACTAATATAATTCATTACTACATCCTAACATGTAT
 22976  ATTATTATCTTATTAAATTTATTATCTAGTATACTTAAATTGTATATAATTTCTTAGTTT
 23036  TGTTTAATACTTTTTCTGCCTTGTTTATATAGATATAATAATAAATAAAAGTAGACATAA
 23096  TAAGTAGATAGTAATACTACATTATTTGTCTTTAGTCTTTAATTTAATTAGTCAAGTATA
 23156  TAAAAATATAATGAAA
;     G-cox3 ==> start ;; mfannot: alternative ATG start pos 23166
 23172  ATGTCAGCAATTACAGCACCACGACACCAATTCCAGGCATATCCATTTCACATGGTAGAA
 23232  TCATCTCCATGGCCTCTACTAATGGGAAATGCACTACTTTCAATGATGGTTAGCGCAGTA
 23292  CTATGGTTCAACGGAATTGAATATAGTTCTCTACTACTTACACTAGGAGTACTATCAGTA
 23352  CTATTTGCTTTTATTCTATGGTTCCGAGACGTAACAATTGAAGGAACATATCTAGGAGAC
 23412  CATACACTTATTGTACAAAAGGGACTAACAATGGGAGTTTCTCTATTTATTGTAACAGAA
 23472  GCATTCTTCTTCATTTCAATCTTCTGGGCATACTTCCACTCATCTCTAGCACCAACTGTA
 23532  GAACTAGGTAGCCAATGGCCACCAGCAGGTATCGAAACACTGAACCCATTTGCAGTACCT
 23592  CTACTAAATACAATCCTACTACTATCAAGTGGTGCTACAGTAACATATGCACACCACGCT
 23652  CTAATTTATGGAAACCGACGAGCAACACTAATTGGAGTAGTACTAACACTAGTACTAGCA
 23712  ACAGTATTTACACTACTACAAGGATTCGAATATGCTAACGCAGGATTTACAATTGCAGAT
 23772  GGAGTATACGGTACATGTTTCTACTTCGCTACAGGATTCCACGGGGTTCACGTTATTGTA
 23832  GGTACTCTATTTATTGGAGTAGCAGCTTACCGAATTTACGCTTACCACCTAACATCAGAT
 23892  CACCATATTGGATTCGAATCATCAATCCTATACTGGCACTTTGTTTGACGTTGTATGGCT
 23952  ATTCCTATACGCAGCAGTTTATATCTGGGGATCAGACTCAATTCTATAATAATCATATAA
;     G-cox3 ==> end
 24012  TTAAACATAAATACAACTCCCCTATTAAAGTATATATAATAGGTATTTTAGTATTATAGT
 24072  GTTTTAGTTTACTATTTGTGTATGTATGTTAAATTGTATATATAAGTGTGCGTACATACA
 24132  CCTTATTATAATATAAATTATAATATGAAGAATTTATGTACATAACCTATTATTAGGGAT
 24192  CCATTTAAATGGGTTATTGAGGTCTTTTATAAATTTAAATTAAAAAT
;     G-nad4 ==> start
 24239  ATGCTAACAACACTTATTGTTATTCCACTTCTAGGAAGTCTTGCACTACTACCTATGAAT
 24299  GATACAACAGCAGCTGAAGCTGATCGGATTAAGAAGGTAGCTCTAGTAGTATCACTAATT
 24359  GTATTTATTCTATCAGTAATTATGTGGGGAGAATTTGATTCAAGTGCAACACAATATCAA
 24419  TTTGTACAAGAATTTAATACTCTATCATTTTGTCATCTTAATATTGGTATTGATGGTATT
 24479  AGTCTATACTTTGTTCTACTAACAACATTTATTACACCACTATGTCTACTAAGTCAATGG
 24539  TCAAATGTACATTTCAATGTAAAGTACTTTGTAATTTCATTTCTAGTAATGGAATCATTT
 24599  CTTATTGCATTCTTTGTAGTACTAGATCTTATTCTATTCTATGTATTTTATGAATCTGTA
 24659  CTAGTTCCTATGTTTCTTATTGTAGGTATTTGGGGTGGTTCAGCATCTCGAGTACGAGCA
 24719  ACATTTCTTCTATTTCTATACACACTAGCAGGATCACTATTTATGCTACTAGCTATTATG
 24779  GTAATTTATTACAACGTAGGTACAACAGATTTTAATGTACTATCACTTAATGATTTTAGT
 24839  GCAGGAGCTCAAAAGATTCTATGGCTTGGTTTCTTCCTATCATTTGCTGTTAAGACTCCA
 24899  CTAGTACCTTTCCATGTATGGCTACCTCGAGCACATGCAGAAGCACCAGTAGGAGGATCA
 24959  ATGCTACTAGCATCAGTATTCCTAAAGCTAGCTACATATGGTTTCCTACGAATTCTAGTA
 25019  GGTATGATGCCAGATGCAACATCATATTTTTCACCACTAGTACAAACAATTGCTATTATT
 25079  ACACTAATTTATTCTTCACTAGCTACTCTACGACAATCAGATTTTAAGGCTCTTGTTGCT
 25139  TATTCATCTATTTCACACATGGCTGTTGTAGTACTTGGAGTATTCTCTAATACTATTATT
 25199  GGTATTGAAGGAGCTATTGCTCTATCAGTAGCTCACGGTGTAGTATCACCAGCACTATTT
 25259  GTACTAGTAGGATCAGTACTATATGACATTTATCATACTCGAGTCATCCGATACTATCGA
 25319  GGACTAGCTGTATATATGCCTCTATTTAGTCTAATCTTCTTTATTACTACAATGTGTAAT
 25379  ATGGGTGTACCTCTATCACTAAATTGGACAGGAGAAGTAATGTCACTAGCAGGAACATTC
 25439  CAACAATCACCAATTATTGGTCTACTAGCATCATCAAGTATTGTACTATCAGCATGTTAC
 25499  AGTATTTTCCTGTTTAATCGACTAGCATTTGGTTCATTCTCAAAGTATCTAACATACCCT
 25559  AAGGATATGTCACGACGAGAATTTATGCTTCTAGCTCCTATGCTTATTGTAGCTGTAGTA
 25619  CTAGGTATTATGCCAAATATTCTACTAACAGATCTACATGTATCAGTAACACAACTACTA
 25679  TATTGTATTTAA
;     G-nad4 ==> end
 25691  TATAACATAATTAATATTTACTCCCCTTTAAAGTATATAATTAATAAAAGTATGTGAGGT
 25751  AGTATCATAAT
