# Supplementary material for: Global Characterization of Fungal Mitogenomes: New Insights on Genomic Diversity and Dynamism of Coding Genes and Accessory Elements
Source: Front Microbiol. 2021 Dec 1;12:787283. doi: 10.3389/fmicb.2021.787283 (PMC8672057; doi:10.3389/fmicb.2021.787283)
Supplement: Supplementary File 1 — de novo annotation files of the 685 mitogenomes investigated in this study. Annotation was performed with the Mfannot program. [file Data_Sheet_1.ZIP › Supplementary_FileS1/NC_004760.1_Harpochytrium_sp._JEL94_mitochondrion_complete_genome_mitogenome.mfres]

;; Masterfile modified automatically by mfannot version 1.35
;; on Thu Dec 24 17:33:21 2020 by user pfonseca on host LGCM-PROC
;;    - Gene Totals: 23
;;    - List of genes added:
;;      atp6                 atp8                 atp9                
;;      cob                  cox1                 cox2                
;;      cox3                 nad1                 nad2                
;;      nad3                 nad4                 nad4L               
;;      nad5                 nad6                 rns                 
;;      trnD(guc)            trnE(uuc)            trnK(uuu)           
;;      trnM(cau)            trnP(ugg)            trnQ(uug)           
;;      trnW(cca)            trnY(gua)           
;;
;; end mfannot
;;


>NC_004760.1 Harpochytrium sp. JEL94 mitochondrion complete genome gc=4
     1  TTTCTTTTTTATTCTTCTTCTCATCTTAGACTTTGGATAAGCCAAGGCTTCCTAGAAGCA
    61  GGCCCCAAGACCTTTTAGGTCTTGGAAAAGCTTTCATAGGCTTCTGGGAGAGCACCCTAT
   121  GCTCTCCCAGCCTTAGCTCGCATTCTCAGGATAATTCATAATTGCTCCAGGGATTCTTTT
   181  AATCTTGATTCACTATTTTTAATTTTCAAACACGTCTTCTTTATAAGAAAAGAAAATAAT
   241  TGCCGAGGTGAACCTAGTGATCCTCGGTAGGCTTATGAAAGCCTGTCCGGACCCTT
;;     rnl ==> ;; mfannot: 5' +/- 50 nt
   297  TAGGGTCCGGGGTCTCAAAATATAATAAATATAGTTAAATTTTAAATTGGAAAAGTAGTA
   357  GATATGGGCAACCCGTGAATGGCTGGCCTATTGATTTAGTGGGAGTCAACAGACTAAAAG
   417  TTTTAAAATGAAAAACAACCCACAGATAAAAATCCATGTAAAAAAAAGATCCGAACTGAT
   477  TCATCTAAGTAGGATCTTAAGGGTTCATTAATGAACCTTTAAATAAATCAAAATGAGAAT
   537  CACTTTAGTAGTGGCGAACGAACAAGTTATTTGTTAGCTAATAAACATAGAAGGAATAGA
   597  TCCAAATCCTGTATGGCTTAACAAGATTTAGAGTAAAACTTACAAAAAAAGTTTGAAGAA
   657  CGAGGAAATCCTCGAAATCAAAAGAAAAATCAATAGGCGAGAGCGAAA
;;
   705  AGTACCGTGAGGGAAAGCTGAGAAAGGTTCATTATACATGACACGAAAAAGAGATTATTT
   765  ATCTCGAGGAAGAAATATCCTGAAACGGGTTGTCGGCAGCGTAAGCTTCATATTGAAGCA
   825  AACGTTTACCTTTTGCATAAGGGGCCTGCAACTTTATTTTTCTAGTGAGCACCCTTAAAG
   885  GGAAGCCTAGTAAATGCGAAGCCTAATAGGCTGTAGAATTAGAAAAATAAGGCCCGAAAC
   945  CAGATGATCTAGACGAGGCCAGGTAAAGATATATAGGTATGTAGTGTAAAATCTCATATT
  1005  TTGAATTAAGGACCGAACCGGTGACTGTTGCAATAGTCTCGGATGAGCTTCGTCTTGGAG
  1065  TGAAAGACTAACCGTATCTGGAGATAGCTGGTCTACCACGAAAGCTATTGAAGTAGCATT
  1125  ATTATTCATAATTTCTTCTAGGTGAATTAAAGGTCTGCTTGACTGACTTAACTCTCAATG
  1185  AGAAGAAATACAGATAATAGGACTGACTCTGGGGGATAAGCTTCAGAGTCTAACAGGAAA
  1245  GAGCCTAATACTATTAATAAGGTCTCTAATAGAAGTTGACAGGTATTGAGGAAGTTCAAG
  1305  GGTATAGTTTACCACTGGGTGAGCATGGAAGTTGCTATCCCTAAGAGAACGTGTAACAAC
  1365  GCAAAGGTCGAATATAATCAACCCCGAGCATCATAAATTAACGAGCCTAAACTTCTGACC
  1425  GATTTATAGTTTTTATATTGATATGTTTATCTTATCATATATTAGGTAGTGGTACATGTC
  1485  ATAAATTGACAGAGAGAATGCAGGTGTGAGTATGTATAAATGAAGTGAGAAATCTTCATG
  1545  GTCTGATATCCAAGGTTTTCGATGAGAAGGTCAACTTCGTCGAGTAAAACGGCTCCAAAC
  1605  CTATACTTGTATTTGGGATGGAATAAAAATTTATTTTTAATAACCGTACTGAAAACCGAC
  1665  ACTGGTGGATAGATCGCGTAGATCAAGACTTAGGGAGAACCATTCAGAAGGAACTCGGCA
  1725  AAATGACTCCGTAACTTCGGAAGAAGGGGTACAACCTTTAAATCATAAAAGAAAACGCAA
  1785  GTAATCTCTGATTTTTAGGGATGTGACACAAAATCGGGAGGTGGAACTGTTTACTTAAAA
  1845  CTTCACTCTCTGCAATCTGAAAAAGATAGTATAGGGAGTAACTTCTGCCCGGTGCCAATA
  1905  CGTGAAAATCGCCATTGAACTAGTGAGTTTTCGGATTATGCTAGTTAAATGGGAGATAAA
  1965  CTTTGGTAAACGGCGGTCTTAACCATAAGGATCCAAAGGTAGCGAAATTCCTCGGCTATT
  2025  AATTGTAGTCCCGCATGAATGAAGTAATCACACCTCCACTGTCTCCTGAATGGACCCTAC
  2085  GAAATCACATTGGTTGTGCAGATGCAACCACATCCTAGAGTGACGGAAAGACCCTATGCA
  2145  GCTTTACTGTTATCTAATAAGAACCTCTCATATATTTAATACTATATGAGAATAATTGTT
  2205  TGAGAGACAGTTTGATTGGGGTGATCGCCTTCTAAAAAGTAACGAAGGTGTGCAAAGGTA
  2265  GGCCTTACGCATAATGGCTTATGCCTGCTTGACTGTAAGAATCACAATTCGAACAGAGAG
  2325  AATTTTATTTCTTGAGAAATAATTTTACTCCGCCATAGTGACCCGGTAATATTAGTTACC
  2385  GATCAACGAATAAAAGTTACGCTAGGGATAACAGCTTAGTCCTAAGTTAGAGTTCAAATC
  2445  GACCTTAGGGTTCGGGACCTCGAT
;;
  2469  GTCGACTCTTCCCAACCTGGTTGAGCAGGAGCTTCCAAGGGTGCAATTGTTCATTGCATA
  2529  AAGGGGAACGTGAGTTGGGTTAACAACGTCGTGAGACAGTTGGGATCCTATCTTCTAGGA
  2589  TAATCAATAGCAAAAGAGCCCTACCTTCGTACGAGAGGATCAGGGAGGTAAAACCACTAG
  2649  TAATCCAGTTCTTTTTTAGCGCTGGGTAGCTACGTTTTGAATAGAGAACCGCTGAAACCA
  2709  TCTGAAGCGGGAAACTTTTCTTTTCTATTGGCGTGTCAGGTAGAACACCTGAAGAGACTT
  2769  AAATGTAATTACCGTGAGGTATTGAGTTTATTCTCTTGTAACACTGTATACTACTTTTCC
  2829  TTATTTTTTTTACTGC
;;     rnl ==> ;; mfannot: 3' -20/+180
  2845  CACCACTTTGATGGTGGCAGAATGTCCTGGGCTATCACTCTGTGATAGTTGAGGAAAGCA
  2905  TAATAAACATGATGTTAAATAGAATTTTAAT
;     G-nad1 ==> start ;; mfannot: alternative ATG start pos 2939
  2936  TTGATGAAATCTTTAATTGTTGCTTTACCTATTGTTTTAGCTGTTGCCTTTATGACTTTA
  2996  GCTGAACGTAAACTTATGGGTGCCATTCAACGTCGAGTTGGTCCTAACAGTGTAGGTTTC
  3056  CTTGGTTTACTTCAACCTTTCTTTGATGGTATTAAATTAATCTTAAAAGAAACTGTTTTA
  3116  CCTCTTGAATCTAACCACTGGATCTTTGTTTTAGCTCCTTTCCTTACTTTCTACTTAGCT
  3176  TTACTTAATTGGTTAGTTATTCCATTAGATAAAGGTTTAGTTCTTATGGATTTAGAAGCT
  3236  AGTCTTTTATATCTTTTAGCTATTTCTTCTCTTGGTGTTTATGGTATTATTTACTCCGGT
  3296  TGGGCTGCTAACTCTAAATGGACCCTTTTAGGTTCTTTACGTTCCACTGCTCAAATGGTT
  3356  AGTTACGAAGTTAGTATGAGTTTAATTGTTCTTGCTGTTGTTTATATTGGTTCTTCTGTT
  3416  AACTTAGTTGAAATTGCTTATTTACAATCTGCTCTTATGTTCTTTTGGCCTCTTTGGCCA
  3476  ATTGCTATTATTGGTTTTATTGCTGCTCTTGCTGAAACCAATCGTGCCCCTATGGATCTT
  3536  CCAGAAGCTGAAAGTGAACTTGTAGCTGGTTTCATGACTGAACACAGTGCTATTTCTTTC
  3596  ACTTTCTTATTCCTTGCTGAATATACTAATATTATTACTATTTCTACTCTTCTTAATTTA
  3656  TTCTTCTTTGGTTTTTATAACCCTATTATTATTTACCTCTTTATTTGGGTTCGTGCTTCT
  3716  CTTCCCCGTTTACGATTTGATCAACTTTTAAAACTTGGTTGGGTTTATTTACTTCCAATT
  3776  CTTATTGCTTTCCTTCTTATTGAACCTGCTATTCTTTATACTTTTGATCTTTTCTAA
;     G-nad1 ==> end
  3833  TTTTTTTATGGTATCTCTAGTAGATATCAGATGGCAAATTTTGACTTACACCAAGGTTTA
  3893  TATAAATAAGCCATTATATTT
;     G-trnM(cau) ==> start
  3914  TGTAGAATGGAGTAAGGGTAACTCGCTGGTCT!CAT!CATCCGGAAATGGAGGTTCGAAT
  3972  CCTTCTTCTGCAA
;     G-trnM(cau) ==> end
  3985  TTTTTTTTCAGAGCACCCCTTAGATGAGGGAAAAAGCTTTCTCACTTAGTGAGAGAGTAT
  4045  GAATGTTAACTAGAATGTTAGCCAGGTATAGGGAATTCTTGGTTGAGGGATAAAATACTT
  4105  TGATACTAAGAGGAACATCGATAGAGAAGTCACTATACTGCGAAACATTGACGCTAAACC
  4165  CAGTAAAGCGTAGGGAGCAAACGGGATTAGATACCCCAGTAGTCTACGCCCTCGATTGAG
  4225  TGAAAAGTACAAACTTCTTCATTCTGCCTGGAAAGTAAGGTCGCAAGGCTGAAATCCAAT
  4285  GGATTAGACGGGTACCAACAACAGCAGTGGCGCGTGTTGTTTAATTCGACGGTCCACGAA
  4345  AACCTTACCTCCTCTATCTAAACTATTTCTTAAATTAGAAAGAAGTTTTTGGTATTGCAC
  4405  GGCAGCCGTCAACGAATCTCGTGAGAGTATCTGTGAAACCTTAAAAATATGAAGAAGCTT
  4465  ATTTCCCTAAAAAGAAATAAATCGGAATATGATTAAGACCAAGGCATGCACGCGTGGTCC
  4525  AATGAGGAGGGCTACAAACGCGCGACAATGATAGAGACAGCTATTAAACTCTATCACGTA
  4585  CGGATAGATTCTTGGAACCAGAATCTTAATGCTGGAATTGCTAGTAATCGCGGTTTAGAA
  4645  TCTTGCGGTGAATTTTCAATTGGTATTGTCCTAACTGCCTGTCAAGTACTCAGACTAGAA
  4705  CCATGAGAAAAACTTATCTTTCCTTTCGGGGAATTATTAGGTTTGAAGGTGGAACTAGTA
  4765  TAGGTATTAAGTCATAACAAGGTAGTGGTAGGGGAACCTGCCGCCTAAATTATTTAATT
;     G-rns ==> end
  4824  AAACTATAATAAATTTATTTTTCTCTCTAGGACAATTGAAAATTGTCCTAGGTGGCCAGC
  4884  TAGAGCGTAAGCCATAGCTCGCCACCCTGTCACCACAGAGTGGTGACAGGGGACTCTCTC
  4944  GAGACCCCTGGGAACACTTTAATATCTCCAAAGACAGTAAGCCAAAGTAGCTTTATTGGA
  5004  TTTCTTTATTATTTATGAAAACATGTCTTCCATATAGAGATTCAAATCTTTTCTAGAATA
  5064  AATATTCTTGGTGATTTATTATCACTAAATTCTAAAAGTTGCACCACCCAAGAAAACCCG
  5124  AGGCAATTCTAATTTGCCTTGGAACAATTAGTAATCCTGGGCTGGTTAAAATATTATAGT
  5184  CATTTG
;     G-nad2 ==> start
  5190  ATGCTTTTAATTTTATTCTTCCTTACTTTCCTTATGATGACTGTAGGTAGATATTCTGGC
  5250  CGTATTTCTTTATTAAGCCTTGTCTTTTATCTTTCCTCTATTAGTTACATTTTCTATTTT
  5310  TTCCCAGAAGGCTCTACTTTAATTTTAGCTAATGGTTTACTTCGTATTGACAGCTCTTTA
  5370  CTTTTCTCTCTTCTTTTTATGGGTGCTGTTCTTTTTGTTATTGTAAGCCGTGCTAATAAT
  5430  TTAGGTTGGGAATTCCATCTTATGCTTTTTGGTGGTTACACTGGTGCTATTTACATGATT
  5490  CTTGGTTATGATTGGCTTATTAGTCTTATTGGTTTTGAATTCCTTAACTTATCTACTTAC
  5550  TTAATTCTTTCTCTTTATAGAGGTACTGAATCTGCCACTTTGAAATATCTTTTAATGAGT
  5610  GCTTTCTTCACTACTCTTCTTCTTTTATCTATTAGTCTTTTCTATGGTTTAACTGGTTCT
  5670  ACTGCTTTTGATAGTCTTTACGCCTCTATGAACTACCTTGATGATTCTTTAACTCTTTGG
  5730  CCTCAACTTCTTCTTTTACTTACCCTTAGTTTTAAATTAGGTCTTGTTCCAGTTCATCTT
  5790  TGGGTTCCAGATGTTTATGATGGTTTACCTATGGAATTAGTTCTTTGGATTGGTACTCTT
  5850  CCAAAACTTGCTATCCTTTTCTTTTTACCTGTTCTTCATCCATTACTTATTAATGTAAAC
  5910  CAATACTTCCTTCTTGGTGGTGTTCTTTCTTTCCTTTTAGCTGCTATTTCTTTAGGTGCT
  5970  CAATATAGATTAAAACGTTTCTTAGCTTTCTCTGCTATTGGTCATATGGGTATTATGATT
  6030  ACTGGTTTCGCTATTGGTGATTACCACTCTTTCTGGTTCTATACTCTTATTTATTTTGTT
  6090  GCTTCTGTTAACCTTTTCCTTATTTTAGCTGAACTCCCAGGTATTGATCTCATGAAACGA
  6150  CTTAGTATTATTACTAACAACTATCCATTAGCTTTTGCTTTCATGGTTGCTCTTCTTACT
  6210  ATGGCTGCTGTTCCTCCATTCTCTGGTTTCTACGCTAAATTACTTGTACTTTTTGGTCTT
  6270  ATTGATGTCCGTTATATGGTCGTAGCTACTCTTCTTATTCTTACTTCTTTACGAACTGCT
  6330  GCTTATTACTTAAGACTTCTTCAAACTACTTTCTTTGGTCCTTTCGTAGCTTCTCTTGGT
  6390  GCTAGTGAACTCCGTGTTTCTTACGCCACTCTTATTGCTTTTACTACCACTTGTCTTTTA
  6450  CCAACTACTCAACTTCTTCTTCTCTAA
;     G-nad2 ==> end
  6477  TTCTTTTTTCTGATACCATTAGGTGGTACCAGAGCGTAAATTTTAATTTAGATTGTCACC
  6537  ATCTGAACTCTTCGGAGTCTAGAAAGGCAACTATTTGTCAGCCCGGAGATCACTTCCCTG
  6597  GACCTTTAGGGTCCAGGGCTAAGCTTTCATGAGCTAATTGGGAATCACAAAGTGATTCCC
  6657  ATAGGAAAGGCAATGTATAATTTCGACGAAGTGCAAT
;     G-rns ==> start
  6694  ATTTGAATGGGTATGATCATGGCTCAGGATGAGCGCATTTTCTTTGACCTAACACATGCT
  6754  GATCGACTAAAACATATGTTTTAGAAGGTGATAGGGTGAGTGTGCGGGAACCTGGAGGTA
  6814  TTTTTACCTCATGGGTTTCGGTGTAGTTTAGAAGGACGGTAGTGGTGACGGCCTACCGAA
  6874  TCGATGATCTAGAGCAATCAGGCCACAGTGGCACAATCAAAAAGGCCACCTCGTTTATAC
  6934  GGGCTGCAGTGAGGAATATTGGGCAATCTAGGAAACTTGGACCCAGTCAAAGAAAGAGAG
  6994  AAATCTCCTAAACTCTATTTAGAATGAAAGTAGAGTGTAGCAGTAGTGTCCAAATATGTG
  7054  CCAGAAGACTCGGTAATGCATATACTACTTGCGCTATCCGCATTAAATAGGCATCTGGTA
  7114  AGGCGGTTATTATAATAAATATTTTCCATATAGAATTAATGGGTAACCTCATACAATTCT
  7174  ATCCTATTGCCACACCAAAGTAGCGGTAATACATATTAAACCGATTGTA
;     G-trnW(cca) ==> start
  7223  ATAGGAATAGTTTAATGGTAAAACTTTGGTCT!CCA!AAACCAACGTTATAGGTTCGAGT
  7281  CCTATTTCCCCTA
;     G-trnW(cca) ==> end
  7294  TTTTTATTCTAGAATAACCCTTCGGGCACTTCCCAAGCCAATTAAAAATTCAGACTATCA
  7354  CTTGCTTATCGTAAAGTCACTTCGTCATCCCTAAAGCAGTCTAATTATAGGAAATATTTG
  7414  AATTTAATAATTAG
;     G-nad3 ==> start
  7428  ATGGTTTCTTTCTTAGCTTTATTTTTTCTTGTGTCTCTTTTATTAGTTCTTAGTTTTTAT
  7488  TTAAGTATCAGTTCTCGAACTCTTGAAAAAGTATCTGTATATGAATGTGGGTTCGATCCT
  7548  TATAGTGATGCTCGTCTTAAATTTGATATTATTTATTACTTAGTCGCTATTCTTTTCTTA
  7608  ATTTTTGACCTTGAAATTATTTTCCTTTTCCCATTCTCTGCTCTTCTTTTTGATCTTTCT
  7668  TTCTCTGCCTTCTGGGTTTATCTTATCTTTTTTGTAGTTTTAACTATTGGTTATTTATAT
  7728  GAACTTAATTCTGGTTCTCTTGACCTCTAA
;     G-nad3 ==> end
  7758  TATTGCAAATGCTTAGGCAAACTATTCTCTATATTGATTTTCTGAAGATCGATATTTAAT
  7818  GGTGAATTTATCTGCTTTTTTTTCTCCTTA
;     G-trnE(uuc) ==> start
  7848  TTAACCTTAGTTTAATGGTTAGAACCCTGGATT!TTC!GTTCCAGTGATAGGGGTTCAAC
  7906  TCCCCTAGGTCTCG
;     G-trnE(uuc) ==> end
  7920  TATT
;     G-trnD(guc) ==> start
  7924  TTAATCTTAGCTTAATCGGTAAAGCACTAGTTT!GTC!AAGCTAGGTTATGCGGGTTCAA
  7982  GTCCCGTAGATTCCG
;     G-trnD(guc) ==> end
  7997  CTTAATAAAAAAATAATAATCCTAGTTTATTTTAACTCCTCTAAGAAAATTTAGTCTTTA
  8057  TAG
;     G-atp9 ==> start
  8060  ATGATTATGGTCGGTAAATTAATTGGTGCTGGTGCTGCTTCTATTGCTTTAGGTGGTGCT
  8120  GCTGTTGGTATTGGTGTTATTTTCGGTTCTCTCCTTGTTGGTATTTCTCGTAACCCTTCT
  8180  TTACGTCGTGAACTTTTCCAAATGGCTATTTTAGGTTTCGCCTTAACTGAAGCTATGGGT
  8240  TTATTCGCTCTTATGATGGCCCTTATTCTTCTTTACGCTTTCTAA
;     G-atp9 ==> end
  8285  GCTTATACTTACCATAACCTATAACCAATATTTGGTATTAGATTGTGGTTACTATTTGTT
  8345  TAATTAAGTTCTCTAATTTTAGCTACTAGGTATTACCCGGTAGCTTATTTATTATTTATT
  8405  AGCTTATAGGAAATAATAGTTCTCTTTAATAGG
;     G-nad6 ==> start
  8438  ATGATTAACTATTGGCTCTATGAAGCTTTTTTAGTTCTTATTGGTTTATGCGGGGTTTTA
  8498  GTTATTGTTAGTAGATCCCCTATTAATTCCGTTCTTTTCTTATGTGGTATGTACCTTGCT
  8558  GGTGGTGGTATTTTCCTCTTATTAGACCATTACTTTTTAGGTTTAACTTTAATTATTGTA
  8618  TATGTTGGTGCTATTGCTATTTTATTCCTCTTCACTATTTTTATGATTAATGTTCGTCTT
  8678  ACCCTTCAATTAGGTAGTTTTGCTTCTCCTTTAGCTGCTATTCTTCTTTTAGCTGGTTTT
  8738  GCTTTTTACTTTATTTTCTTTGCTGATCTTTCTTTCTCTCAAGATTTACCAGTTTTATCT
  8798  TCTCTTTTTGGTAGTTCTCAAACTATTGTTAACAATGATACCACTTTAGTCACTAGCGGT
  8858  AATTGGGAAAGTAACTTCCGTTCTATTTATGCCTCTGATTGGTCTCATCTTTTAGGTCGC
  8918  CCATCTGATTTAACTATGTTAGCTAATATGATTTTTTATGCTTATCCTTTAGCTCTTATT
  8978  TTAGTTGGTTTCTTACTTCTTGTTGTCATGGTCGCTATTATTAAAATTCACCTTGATACT
  9038  CATTAA
;     G-nad6 ==> end
  9044  TTCCTTTTTATTTTTTTTTCACTACCGCCCAGGAAAAGATTATCAAAGGTTTAGAAAATG
  9104  TCATAGG
;     G-trnP(ugg) ==> start
  9111  AAAAGAATGGTGTAACTGGTAGCACGGGAGTTT!TGG!GTACTTCTGGTCTGGGTTCAAG
  9169  TCCCAGTTCTCTGA
;     G-trnP(ugg) ==> end
  9183  TATAAACACTCTATTTATTATTTCTAGAACAATTCCACTCTTTGGGTTAATACTAGCTTA
  9243  TAAAAACTAGCCTCATATTCAAAGAATGCTTAGTTTTAGAATGGACTATAGGAAATCTAG
  9303  GTCTCACTTTTATTTG
;     G-atp8 ==> start ;; mfannot: alternative ATG start pos 9268
  9319  ATGCCTCAATTAATGCCTATGAACTATTTAAATCTCCTTTCTTGGTTCTCTATTTTATTT
  9379  GTTTTATTTATGGTTTTTAACCAAATTCTTGTTTTCCCTTATATTTTACTTACTCATCTT
  9439  TCTCGTTATACTCTCTTATTTATCTAA
;     G-atp8 ==> end
  9466  TCTTTTTTATTCTTTAATTAAAAATTTAACAGACTCCCCCCTGAAAGTTCTAAAATTTTC
  9526  TTGAATTTAGGTTTTTTTTTAGCCCTCCTAAATAGTTGCCATTTGATAGCTTTAGATAAT
  9586  ATCCTAGGTTATTGTCAAGGCTAGCTTTTACTCCCATGAGCTAGTTGGAAATTAAAGTAG
  9646  GTATTTTATCCAAATTATAGGAAATCTAGGTCAATAGTAAATTTTAAA
;     G-atp6 ==> start ;; mfannot: alternative ATG start pos 9697
  9694  TTGATGTTCTCTTATTCCCCTATGGAAGCTTATTCTGTTATTAATCTTGGTTCTGGTTTA
  9754  AATGATGTTGCTGTTTTCTTACTTTTTGCTTTTGGTTTCATCACTATCTTAAGTTATGCT
  9814  TTAACTTCTAACCAAACTTTAGTTCCTTCTAACTGGTTTTTAGGTTTAGAAACCTACCAC
  9874  GTTACTCTTTATTCTATGGTTCAAACTTATATTGGTTCTAAAGCCGGTGCTTGGTTCCCT
  9934  TTCATTTATACCTTATTCTCTGCTCTTCTTTTCTCTAACCTTTTCGGTTTATTACCTTAT
  9994  TCTACTACTCCTACTACTCATCTTATTATTACCTTTAATCTTGCTCTTTTCTTAATGGTT
 10054  ACCGCTATTGCTAATGGTTTCCGTCGTTATCGTTATGCTATTTTTGGTGTTTTCATTCCT
 10114  GCTGGTACTCCTTTAGGTCTTATTCCCTTAATTATTATTGTTGAAGTTTTAGCTTATATT
 10174  ACTCGTATTAGTAGTTTAGGTATCCGAATTACTGTTAACATGGTTACTGGTCACACTTTA
 10234  GTTAAAGTTGTAAGTGGTTTCATTTACGAAGGTTTCTTAGGTGGTACTTCTATTCTTATT
 10294  CTTGCCTTACCTGTTGCTCTTTTAACTGTATTCTTAATTCTTGAACTTTTAATTGCTTAT
 10354  CTTCAAGCTTATATCTTTACTTTCATTTCTTGCATTACTATTAAAGATTTCTCTTAG
;     G-atp6 ==> end
 10411  GATATATATCCCAGTATATGCTGGGGTAGAGTCTTGAATTCCCTAATTTTACCCTATAAA
 10471  GGGTTATTTTTTTTTTCCTGGAGGGGGTAATTAACTTTAGCGTAGGCTAGAAATTGCCCC
 10531  CTTTTCAATATCCTAAATACTTAGGATACTTGATAAATAAGAGTGTATTCAAATTTATAT
 10591  TAG
;     G-cox3 ==> start
 10594  ATGAACAGTGTTAATTTTAGACATCCCTATCATTTAGTTGATCCTTCTCCATGGCCAATT
 10654  TTTGGTGGTCTTGGTGCTTTTGTTTTTGCTAGTGGTCTTATTTTCTCTTTTAAACATGGC
 10714  CCTTCTGTTTTAATTCTCGGTCTTGTTTGCGTTGCTTTAGTTGCTTTTGGTTGGTTCCGT
 10774  GATGTTACCCGTGAAGGTATTGCTGGTAAACACACTACTAAAGTTCAAAGTGGTTTAATG
 10834  CTCGGTGTTCTTTTATTCCTTGTTTCCGAAATTATGCTTTTCTTTAGTTTCTTCTGGGCT
 10894  TACTTCCATTCTAGTTTATCTCCAGATGTTGCTTTAGGTGGTGTTTGGCCTCCAGTTGGT
 10954  GTCAGCGCTGTTGACCCTTGGTCTATTCCTTTATTAGGTAGTATTTTCTTACTTTCTTCT
 11014  GGTGCTACTTGTACCTTAGCTCACAACGCTTTAATTAACGGTAACAAAGATACTGCTCTT
 11074  AATGGTATGATCTTTACTATTATTTTAGGTTCTGCCTTTGTACTTTTACAAGGTTTTGAA
 11134  TACTATGTCACTGAATTCAGTTTAGCCGATTCTGTTTTCGGTTCTGTCTTCTATATGACC
 11194  ACTGGTTTACATGGTACTCATGTTATTATTGGTGTTACTTTCTTAACTATTATGTTTATT
 11254  CGTATGCTTCGCGACCAATTTACTACTCATCACCACTTAGGTCTTGAATTCTCTCTTTGG
 11314  TATTGGCATATGGTAGATGTCGTCTGGTTATTTGTATTCTTAACTTACTACTGGTGGGGT
 11374  TCTTAA
;     G-cox3 ==> end
 11380  CTTGAAATAAGTTATTAATTTATCCCCAGTAGAATTATAAATTTACTACTGATGGGATTC
 11440  TATTACAATTTTTCAATGATAACAAGAATTTACTTATAGGAAATTATTTAATGGAGTTTG
;     G-nad5 ==> start
 11500  ATGTACCTTTTAATTTTAACTTTACCTTTATTAGGTAGTCTTCTTTGTGGTTTCTTAGGT
 11560  CGTAAACTTGGGAATTTTGGTGGCCCTCTTTTAACTATTATTTTCATGGGTATTACCCTT
 11620  CTTTTAGTTGCATTTGGTTACTACGAAGTCGTTCTTCTTAAATCCCCAGTTTATCTTGGT
 11680  GGTATGGTAAATGGTCTTGGTTCTTGGTTAAGTTTAGGTTGGATTAATTTAGATATGGGT
 11740  TTTATTTTTGATGAATTAACTTTATCTATGATGATTCCTATTTGCTTTATTTCTTTCTTA
 11800  GTTCATATTTACTCTATGGGTTATATGAGTGACGATCCACATTTACAACGTTTCTTTAGT
 11860  TACCTTTCTCTTTTCACTTTCTTCATGCTTATTATGGTTAGTTCTGATAACTGGTTACTT
 11920  CTCTTCTTAGGTTGGGAAGGTGTAGGTTTAGTTTCTTACCTTTTAATTGGTTTCTGGTTT
 11980  ACTCGTATTAAAGCCAATCAATCTGCCTTAAAAGCTTTCTTAATGAACCGTGTCGGTGAT
 12040  ACTGGTTTATTCTTAGCTATGGCTATGGCTGTTTGGTTTACTGGTGACTTAGAATTTACT
 12100  ACTTTATTTGCTATTTTACCTTACTTAAATAGTGATGTTGTTGCTATCTTAGGTTTCTTA
 12160  ATTGTTGCTGCTGTAATTGCTAAATCTGGTCAATTCGGTCTCCACGCTTGGCTTCCAGAT
 12220  GCTATGGAAGGTCCTACTCCAGTAAGTGCTCTTATTCACGCTGCTACTATGGTTACTGCT
 12280  GGTATTTTCCTTCTTTTACGTTTTAGCCCTCTTTTTGGTAGTTCTCTCTTCCTTGTTTGG
 12340  TTAGGTGGTATTACTGCTTTATTCGGTGCCATTTATGGTTATGTTCAAACTGATATGAAA
 12400  CGTACTATTGCTTATTCTACTACTAGTCAATTAGGTTATATGGTTTTAGCTTGTGGTATT
 12460  GGTCAATATGGTTTAGCTTTAGCTCACTTAATGAATCATGCTTTCTTCAAAGCTTTACTC
 12520  TTCTTATCTGCTGGTGTTGTTATTCATGCTGTTCATGATGAACAAGATGTTCGACGTATG
 12580  GGTGGTTTAATTAGATTAATGCCTATTACTTATGTTACTACCTTAATTGGTTCTCTTTCT
 12640  CTTGTAGCTTTACCATTCCTTACTGGTTTCTATTCTAAAGATTACATTCTTCAAATGGCC
 12700  TTTGGTACTGTAGGTTATGGTATGGGTTTAGCTGCTGCTTACTTTACTACTTTCTATTCC
 12760  TTAAAATTACTTCATCGTGTCTTCTTTGTTCCACCACAATCTAAAATTGTTTTAGATGCT
 12820  CATGAACCTACTGCTTGGTTACTTTTCCCTACTATTACTTTAACTATTGCTAGTATTTTC
 12880  TGGGGTTATTTAACTCAATATCACCTTTTAAGTAGTTTAAGTGGTCATCCTACTAACGCT
 12940  CTTATTGCTTCCCATCTTCCTTGGTGGATTGACTTTGTTCCTTTAGCTGCCTTCTTAGTA
 13000  GCTCCATTTATGATTCAAACTAATTATAGCTTACCAACTTTAAAATTCAATCTCTATCCT
 13060  TATCTTCAATTAGCTAATATTACTAGTCGTTATTTTGATAATGGTTTCTTAGCTTGGTTT
 13120  GGTCCTCATGGTGCTGTTTATTTCTTAAATTCTCTTGCTGCTCGTTTAGATCTCTTATCT
 13180  TCTCGTTTTATCCCTCATTTACTTCTCTTCCCTCTTTTAATCTTCATTCTTCTAATTCCT
 13240  TAA
;     G-nad5 ==> end
 13243  TATATTATTTTTCAAACACTCTTTCTAAATAAAGAGACTTATTCCAGTATAGCTTAAGGT
 13303  TTTTCCTTAATACTAACAGGAGCCTAATTATTATAATAAATAAAAATTAATTCAAAATTA
 13363  AATTACTTTTTAACTACCGGGGATCCCTTGATACATAGTATCAAGGGGCTAGCTTGAGCA
 13423  AGCCCCCTCAGGGCACTTCAATGCCCTGAGGGTTGTTCCGGAATAAAAAGAAAATGAGAA
 13483  ATTACAAATCTGGTGTCTA
;     G-cox1 ==> start
 13502  ATGAGACGTTGGTTATTCAGTACTAACGCTAAAGACATCGGTCTTTTATATATTGTTTAT
 13562  TCTGTTATTGCTGGTATGGTTGGTTCTGCTTTATCTATTTTAATGCGTTTAGAACTTTCT
 13622  TCTCCAGGTAACGCTTTCCTTGGTGGTAATCACCACCTTTATAACGTTATTATTACTGCT
 13682  CACGGTTTAATTATGATTTTCTTCATGGTAATGCCGGGTCTTATTGGTGGTTTTGGTAAC
 13742  TGGCTTTTACCTATTATGATTGGTGCTCCCGATATGGCTTTCCCTCGTCTTAATAATTTA
 13802  AGTTTCTGGTTACTTCCATCTTCTTTAACTTTACTTACCCTTAGTTTATTTGTTGGTAAT
 13862  GGTGCCGGTGTAGGTTGGACTGTTTATCCTCCTTTATCTGATAGCCTTTATTCTGGTGGT
 13922  CATTCTGTAGATTTAGCCATTTTAAGTCTTCACTTAGCCGGTATTAGTTCTATGGTTAGT
 13982  TCTATGAATATGATTACTACTGTTATTAACATGCGTGCTCCAGGTATGACTATGGAACGT
 14042  GTCCCACTTTTTGTTTGGGGTACTTTCATTACTTCTTTCCTTTTAGTTTTATCTTTACCT
 14102  GTTTTAGCTGGTGGTATTACTATGTTATTAACCGACCGTAACTTTAACACTACTTTCTAT
 14162  GACCCTACTGGTGGTGGTGACCCAATTCTTTTCCAACACCTTTTCTGGTTCTTCGGTCAC
 14222  CCGGAAGTTTATATTATGATTCTTCCTGCTTTCGGTGTTATTAGTCACGTTATTAGTCGT
 14282  TTCGCCATTAAACCAATTTTCGGTTCTATCGGTATGATTTATGCTATGATGAGTATTGGT
 14342  CTTTTAGGTTTCATTGTCTGGAGCCACCACCTTTACGTTGTTGGTTTAGATGTTGATACT
 14402  CGTGCTTACTTCACTGCTGCTACTATGATTATTGCTGTTCCTACTGGTATTAAAATGTTC
 14462  TCTTGGTTAGCTACTCTTTACGGTGGTAACATTCACCTTTACACTCCAATGCTTTTCGCT
 14522  TTAGGTTTCTTACTTCTTTTCACTGTTGGTGGTGTTACTGGTGTTATTCTTGCTAACGCT
 14582  AGTCTTGATATTGCTTTCCATGATACTTACTATGTTGTTGCCCACTTCCATTACGTTCTT
 14642  TCTATGGGTGCCGTCTTTGGTATGTTCGCTGCTTTCTATTACTGGATTGGTAAAATGACT
 14702  GGTTATAACTACCCAGAATTCCTTGGTCGTCTTCACTTCTGGACTTTCATTATTGGTGTT
 14762  AACTTAGTCTTCTTCCCAATGCATTTCTTAGGTTTAAACGGTATGCCTCGTCGTATCCCT
 14822  GACTACCCAGAAGCTTTCGCCGGTTGGAACTCTGTTATTTCTTTAGGTACTATTTACACT
 14882  GCTATGTCTTTAGTTCTTTTCCTTTTAGTCCTTGTTAAAACTTTCCGTCCAGCTACTTCT
 14942  TCTGTAGTTAAATTCTCCCACTAA
;     G-cox1 ==> end
 14966  TTTTTAAACTTTTCTTATTTA
;     G-trnK(uuu) ==> start
 14987  TTAGGTATAGCTCAACGGTTAGAGCTGCGGGCT!TTT!AATCCGAAGATCATGGTTCAAT
 15045  TCCATGTACCTCTA
;     G-trnK(uuu) ==> end
 15059  TTCTTAATAATTTAATTTCACTTAATTCACCTTTGAGGTGCTAAAATAGAGCTTTGATGT
 15119  TATTTAT
;     G-cox2 ==> start
 15126  ATGATGCTTAATATGTCTTCTATTTATTGCGATGCTCCTGAAAACTGGGGTTTTGGTTTT
 15186  CAAGATATTGCTTCTCCGACTATGTATGGTTTAGTAGAATTACACGACCATGTTTCTTTC
 15246  TACTTAGTTCTTATTCTTGTCGTTGTTTCTTGGTTCTTAGTTCGTGGTGTTTATGGTTCT
 15306  CACGCTATTTCTTACGCTCGTAACTCTCATGGCCACACTATTGAATTCTTATGGACTTTA
 15366  GCTCCTGCCCTTATTTTAGGTGCTATTGCTTTACCAAGTTTCCGTTTACTTTATTTAATG
 15426  GATGAAATTATTGAACCACAAGTTACCATTAAAGCTATTGGTAACCAATGGTATTGGAGC
 15486  TACGAATACTCTGACTATGCTGAACCTCTTAGTTTTGATAGTTTCTTAGTTGATGGTCCT
 15546  TTACGTCAATTAAATGTCGATAACTATTTAGTTTTACCAGTTGATACTTCTATTCGTCTT
 15606  TTAGTTACTTCTAGTGATGTTATTCATGACTTTGCTGTACCTTCTCTTGGTCTTAAATTA
 15666  GATGCCGTCCCTGGTCGTTTAAACTCTAGCGGTATTATTATCTCTCGTCCAGGTGTCTTC
 15726  TATGGTCAATGCAGTGAATTATGTGGTTATCTTCACGGTTTCATGCCTATTGGTATTAAA
 15786  GTTGTTTCTACTGAAAACTACTTAAACTGGTTAGCCACTCTCTAA
;     G-cox2 ==> end
 15831  TATTTTTCTTTTTTTTTATTTAAAAACCTTCTATTCTAAGACCCTTGAATGGGTTCAAAA
 15891  AATAAAAGGGTGAACTATGGATACTACTTAGTAGTGTTGGATTTAGATGTTTTTAAAATA
 15951  GATTAACTTATAGGAAATATTGAATCTAATTTATAGTAG
;     G-nad4L ==> start
 15990  ATGCTTTTCTTAATGGGTTTATTTGTAATTGGTATTCTTGGTTTCATTTTAAACAACAGA
 16050  CAACTTATTTTCATTCTTTTAGCTTTAGAATTAATGATTTTTGTTGTAGCTTTTAGACTT
 16110  GTTTATTTTGGTTTTCTTTTTGATGACCTTGTTGCCTCTCATTTCTCTTTATATCTTCTT
 16170  GTTTTAGCTGGTGCTGAATCTGCTGTTGCTTTATCTTTATTAGTTGCTTTCCATCGTGTT
 16230  CGTGGTTCTATTCAAATTTTCTAA
;     G-nad4L ==> end
 16254  TCTTTTTCTCTAAGAGGAGAACACCTTTACAGGTGTGAGCCTCTTTTAGATGAGCTTCTT
 16314  TTATATTCTTTGCTCAGAGTGAAAACACTCTTCACAATT
;     G-trnQ(uug) ==> start
 16353  TGGGGCATCGTCCAATAGGTAGGACACTGGTTT!TTG!GTGCCAGTAATAGTTGGTTCGA
 16411  GTCCACTTGCCCCAG
;     G-trnQ(uug) ==> end
 16426  TTTTCTACCGGAGATTACTTCGTGATTCCTGGAATTCAGATGATGGCAATGT
;     G-trnY(gua) ==> start
 16478  AAAGTGGTGACCGAATGGTTAGGTAGCACTCT!GTA!AAAGTGTGGTTTTGGCCAATGTA
 16536  GGTTCGAGCCCTACCCACTTCA
;     G-trnY(gua) ==> end
 16558  TTTTATAATAATTATATGCAATTACAGAATTTTAGTTAGTTATTAACCCTGTCATCACTC
 16618  TGTGGTGACAGTGGAAGCAAGCCATAGCTTAAGCCATGGTTAGCCGTCCTGGGACAATTT
 16678  TACATTGTCCCAGGGTAATTTTAAAATAACTTTCTTGTTTTTTTTATTTCTG
;     G-cob ==> start
 16730  ATGAAATTTGTTAAACGTAATCCTCTTTTATCTCTTGTTAATGACTTCTTCATTGACTCC
 16790  CCATTACCTGCTAACATTACCTATTTCTGGAATACTGGTTCTTTATTAGGTGTTGTTTTA
 16850  GTTATTCAAATTCTTACTGGTGTTACTCTTGCTATGCATTATACTCCAAACACTCTTTAC
 16910  GCCTTTGCTAGTGTTGAACACATTATGCGTGATGTAAACTATGGTTGGTTACTCCGTTAT
 16970  CTTCATGCTAATGGTGCTTCTTTCTTCTTCATTGTAGTCTATCTTCATATCGGTCGTGGT
 17030  CTTTACTTTGCTTCTTACCGCCCTCCACGTCTTATTTTATGGACTGTTGGTGTTGTAATT
 17090  TATATTATTATGATGGCCACTGCTTTCTTAGGTTATGTCCTTCCTTGGGGTCAAATGTCT
 17150  TTCTGGGGTGCTACTGTAATTACTAACCTCCTTTCTGCTATTCCATGGTTAGGTCAAGAT
 17210  ATTGTCTATTTCCTTTGGGGTGGTTTTAGTGTTGATAACGCTACTTTAAACCGTTTCTTT
 17270  AGTCTTCACTATCTTTTACCTTTTGTTCTTTGTGCTTTAGTTGCTGTTCATATTATTGGT
 17330  TTACACCAATACGGTTCTACTAACCCTCTTGCTGTTAAAGGTGATTATTTACGTTTCCAC
 17390  CCTTACTTCACCTCTAAAGACCTTGTTGGTTTTGTTTGGTTATTCATTCTTTTAGCTATT
 17450  TTAGTTTTCTTCATGCCTAACTATTTAGGTCACCCAGATAACTATATTCCTGCTAACCCC
 17510  TTAGTAACTCCTCACCACATTGTTCCAGAATGGTATTTCTTACCATTCTATGCTATTTTA
 17570  CGTGCTATTCCTAACAAAGTCTTAGGTGTTATTGCTATGTTTGGTTCCCTTCTTATTTTA
 17630  TTAACCCTTCCATGGTTTACTCGTTTAAGATTAGCCGGTAATACTCCTCTTATGAAATCT
 17690  CTCTTCTGGTTCTTTGTTGCTAATTTCTTCCTTCTTATGTGGCTTGGTGGTCAACCAATT
 17750  CACTCTCCATATATTCAAATTGGTCAAATTTGTACTTTCCTTTATTTCTCTTATTTCATT
 17810  ATTATTCTTCTTATTGGTTAA
;     G-cob ==> end
 17831  TGAAATATAAATATTTAATATTGCGAGCTTATTTTTATTTGTTCACTTTTTTTTTATCAA
 17891  ATTTAGGTTATCCTAACACACTATCATCACAAAATGATGATAAAATACATGTACAACGTT
 17951  GGAATTTCTCGCGAAAAGAATTTGGATACCTTTGGGATCACTGAATGATCCCAGATAAGC
 18011  TTGTGAGAGCCTGCCCCGGACCATTTTAGGGTCCGGGTGCTTACTTAAATCAAATCCAAT
 18071  TTCTGATATCTCGCTCTATTTAAATTAAG
;     G-nad4 ==> start
 18100  ATGTTACTTTGGCTTTTAATTCTCTTACCTTTAATTGGTAGTTTATTTGCTATTCTTTTC
 18160  CCCCGCCATCGTACTATTTTAGGTATGTGGTTTATGCTTTTAACTTTAGTTCACAGTTTT
 18220  TATTTAGTTCTTATTTATAACCCTAATAGTGCTCAATTTCAATTCCAATATATGGCTCTT
 18280  GGTATTGATGGTTTATCTCTTGTTTTAATTGTTTTAACTACTTTCCTTATGCCTATTTGT
 18340  CTTATTGTGGAACCAGAATTAGTTTTACCCTTATTAGCTATTGAAGCTTTATTAATGGCT
 18400  GTTTTCTTAGTTCTTGATGTTATGATTTTTTATCTTTGCTTTGAAAGTGTTTTAATTCCA
 18460  CTTTTCTATTTAATGGGTAAATATCAAGGTCGAGCTCGAAGACTCTCTGCTGCTCTTTCT
 18520  CTTTTCCTTTATACTTTAGGTGGTTCTCTTCTTATGCTTATTTCTATTGGTCTACTTTAT
 18580  CTTGAAGCTTCTACTACTAATCTTCAAGCTTTACTTACTGTACCAATTCATCCTGATTAT
 18640  CAACTTTTACTTTTCTTAGGTTTCTTTATTGCTTTTGCTGTTAAAATTCCAATGATTCCA
 18700  TTCCATCTTTGGCTCCCGGAAGCTCACGTAGAATCCCCTACTGGTGGTTCTATTCTTTTA
 18760  GCTGGTATTCTTTTAAAATTAGGTGGTTATGGTTTCTTACGTTTTTCTATCCCATTATTC
 18820  CCTTATGCTTCCGATTATTATCAACCTTTTGTTGCTCTTTTAGCTCTTATTGGTATTGTT
 18880  TATGCCGGTCTTACTGCTATTCGTCAAATCGATATGAAAAAAATTATTGCCTATAGTAGT
 18940  GTAGCTCACATGAATTTAGCTATGCTTGGTATTTTTGCTAATAATCTTTTAGGTATTGAA
 19000  GGTTCTATTCATATGATGGTTGCTCATGGTTTAGTCAGTGGTGCTTTATTCTATTGTGTT
 19060  GGTTTATTATATGATCGTTATCACACTCGTCTTGTTCGTTATTACAGAGGTCTTGCTATT
 19120  TATATGCCATTATTTGCTATCTTCTTCCTTTTCTTCACTTTATCTAATGTAGCTTTCCCT
 19180  GGTTCTGCTAACTTTATTGCTGAATTCCTTGTATTTACTGGTCTTATGGATATTAACCCT
 19240  TTCTTAGCTTTAATTGCTAGTACTGGTCTTCTTTTAACTGCTACTTATTCCATGTGGTTA
 19300  TATAACCGTGTTTGCTTTGGTGCTACTACTTCTTATATTAGTAAATTCAATGATTTAACT
 19360  AAAGCTGATACTTTCTGTTTATCTGCTCTTGCTTTTACCACCTTACTCTTTGGTCTTAAA
 19420  CCAAATCTTATTCTTGATCTTATTCATCTTACTTCTATGGCCTTATTACGCTAA
;     G-nad4 ==> end
