# Supplementary material for: Global Characterization of Fungal Mitogenomes: New Insights on Genomic Diversity and Dynamism of Coding Genes and Accessory Elements
Source: Front Microbiol. 2021 Dec 1;12:787283. doi: 10.3389/fmicb.2021.787283 (PMC8672057; doi:10.3389/fmicb.2021.787283)
Supplement: Supplementary File 1 — de novo annotation files of the 685 mitogenomes investigated in this study. Annotation was performed with the Mfannot program. [file Data_Sheet_1.ZIP › Supplementary_FileS1/NC_007445.1_Aspergillus_niger_mitochondrion_complete_genome_mitogenome.mfres]

;; Masterfile modified automatically by mfannot version 1.35
;; on Thu Dec 24 17:56:39 2020 by user pfonseca on host LGCM-PROC
;;    - Gene Totals: 49
;;    - List of genes added:
;;      atp6                 atp8                 atp9                
;;      cob                  cox1 (1 introns)     cox2                
;;      cox3                 nad1                 nad2                
;;      nad3                 nad4                 nad4L               
;;      nad5                 nad6                 orf105              
;;      orf137               orf159               orf211              
;;      orf253               orf302               orf303              
;;      orf91                rnpB                 rns                 
;;      rps3                 trnA(ugc)            trnC(gca)           
;;      trnD(guc)            trnE(uuc)            trnF(gaa)           
;;      trnG(acc)            trnG(ucc)            trnH(gug)           
;;      trnI(gau)            trnK(uuu)            trnL(uaa)           
;;      trnL(uag)            trnM(cau)            trnN(guu)           
;;      trnP(ugg)            trnQ(uug)            trnR(acg)           
;;      trnR(ucu)            trnS(gcu)            trnS(uga)           
;;      trnT(ugu)            trnV(uac)            trnW(uca)           
;;      trnY(gua)           
;;
;; end mfannot
;;


>NC_007445.1 Aspergillus niger mitochondrion complete genome gc=4
;     G-cob ==> start
     1  ATGAGAATATTAAAAAGTCATCCTTTATTAAAGATAGTTAATTCATATATGATAGATTCA
    61  CCACAACCAGCTAATATAAGTTATTTATGAAACTTTGGATCATTATTAGCATTATGTTTA
   121  GGTATACAAATAGTAACAGGTGTTACATTAGCTATGCACTATACACCTAGTGTATTAGAA
   181  GCATTTAATTCTGTAGAGCATATTATGAGAGATGTAAATAATGGTTGATTAGTACGTTAT
   241  TTACACGCTAATACAGCATCAGCATTCTTTTTCTTAGTATACTTACACATAGGTGGAGGA
   301  TTATACTATGGATCATACAAATCACCTAGAACATTAACATGAGCTATAGGTACAGTTATA
   361  CTTATAGTTATGATGGCTACAGCGTTCTTAGGATATGTATTACCATACGGTCAAATGAGT
   421  TTATGAGGTGCTACAGTTATTACTAACCTTATGAGTGCTATACCATGAATAGGTCAAGAT
   481  ATAGTTGAGTTCATATGAGGAGGTTTCTCTGTAAATAATGCAACATTAAACAGATTCTTT
   541  GCATTACACTTCTTATTACCTTTTGTATTAGCTGCATTAGCTTTAATGCACTTAATAGCT
   601  ATGCACGATACAGTAGGATCAGGTAATCCATTAGGAATATCAGGTAATTACGATAGATTA
   661  CCTTTTGCACCATATTTTATATTTAAAGATTTAGTAACTATCTTTATTTTCTTTATTGTA
   721  TTATCAATATTTGTTTTCTTTATGCCTAATGCATTAGGAGATAGTGAAAATTATGTTATG
   781  GCTAACCCAATGCAAACTCCACCTGCTATTGTACCAGAGTGATATCTTTTACCTTTCTAT
   841  GCTATTTTAAGATCAATACCTAATAAATTATTAGGTGTTATAGCTATGTTCTCAGCTATC
   901  TTAGCTTTAATGGTGATGCCTATCACAGATTTATCAAAATTAAGAGGAGTACAATTCAGA
   961  CCATTAAGTAAAGTAGCCTTCTATATTTTCGTTGCTAATTTCTTAGTATTAATGCAAATA
  1021  GGTGCAAAACACGTTGAAACTCCATTTATTGAGTTAGGACAAATTTCTACTGTGTTATAT
  1081  TTTGCACACTTTTTTGTAATAGTACCTGTAGTTAGTCTTATTGAAAATAGTTTAGTAGAA
  1141  TTAGCTACTAAAAAATAA
;     G-cob ==> end
  1159  TAATAATATTATTTTTTAAATTACTTTAGTTTGTTTTGTTATTTTTAACTAATATTTAGT
  1219  TTCCTCGCGTTTTTTAAAATTTATTTTTTAAAAATAAATTTGCGTGCTAACTGCATGCAC
  1279  ACGAGGTTATATATATATTTTTTTTTAATATATAA
;     G-trnC(gca) ==> start
  1314  GGAGCTTGAGCAGAGGGTTCTGCGTTTTGATT!GCA!AATTGAAATAAAGGGATTCGAGT
  1372  TCCCCGGGCTCCT
;     G-trnC(gca) ==> end
  1385  AAAAATATATTTATTTCTATAGCTATATTTGATTAATGGTTAGATGTTCAATGTTTATTA
  1445  CTTATAGCTTAATAGAGGTTAAATAGAAATAATTCGTTGCGCGCGCACGCTCACTGCGCG
  1505  CGAGGGACTATTTAATTACTTTGCGCGGCGTGCAGTTAGCACGCACGCGAGGATACTAAA
  1565  TATATTTTTAATTTAATAATTATTTGTTATAAAATAGTAGGTAAATATATAGTTATAGTT
  1625  AAATATAGCTATAACTATCTTTTTTTACTTTTAGCTTATTTAAACATAAATATAAAAATA
  1685  TATAATATAATTAATAATACTGCACGTTTTAAAATATTAAAAATATTATAACTATATATT
  1745  TTTTTTTATGTAATATAAAATTAAAAAAAAAAA
;     G-nad1 ==> start
  1778  ATGTCAAATATAATTTCAATAATTCAAGGATTATTAGTTATTGTTCCTGCTTTAATATCT
  1838  GTTGCTTTTGTAACAATAGCAGAAAGAAAAGTTATGGCTAGTATGCAAAGAAGAGTAGGA
  1898  CCTAATGCAGTAGGTTATTATGGTTTATTACAAGCATTTGCTGATGCATTAAAATTATTA
  1958  TTAAAAGAGTATGTAGCACCAACACAAGCTAATATTATATTATTCTTCCTTGGACCTGTT
  2018  ATAACTTTAATTTTTTCTTTATTAGGTTATCTTGTAATTCCTTATGCACCAGGTACATTT
  2078  ATATCTGACCATCGTTTAGGTGTATTTTATATGTTAGCAGTTAGTGCTATAGCTACATAT
  2138  GGTATATTATTAGCTGGATGATCTGCTAATTCTAAATATGCTTGTTTAGGTTCATTAAGA
  2198  AGAACTGCTCAATTAATTAGTTATGAGTTAATATTAAGTTCTGTATTATTATTAGTTATA
  2258  TTATTAACTGGTAGTTTAAATGTTATTACTATAGTAGAATCACAAAAAGCAGTAGCTTTA
  2318  TTATTACCTTTATTACCTTTATTTATTGTATTCTTTATAGGTTCTATAGCAGAAACTAAT
  2378  AGAGCGCCATTTGATTTGGCTGAAGCTGAATCAGAACTTGTAAGTGGTTTCATGACAGAA
  2438  CATTCTGCTAGTATTTTTGTTTTCTTCTTCTTAGCTGAATATGCTAGTATTATATTAATT
  2498  TGTATTTTAAATAGTATTTTATTCTTTGGAGGTTATTTATCTATTTTCGTTTATAGTATT
  2558  ATTTCACTTTTAGATTTAAGTCGTGATGATACTTTATTTCAATTTTTTAATAGCTATTAT
  2618  GTCTATTCTCCTATAAATTTAGCTGTTAAAACATCTATATTAGTATTTGTTTTTATTTGA
  2678  GTTAGAGCTTCTTTCCCTAGAATTCGTTTTGATCAATTAATGTCAGTTTGTTGATTAGTT
  2738  TTATTACCTGTTACTATTGCTTATGTTATACTTTTGCCGTGTGTAGTTTCTGGTTTATTA
  2798  ATAAATCCTGTGAACATTTCTTTACTTTAG
;     G-nad1 ==> end
  2828  TTTTATCT
;     G-orf303 ==> start
  2836  ATGTTTGCTTTAGTTTTGCCTATATTTGAATATATTTTTGCAATAATATTTACAGATTTA
  2896  GAAAAAAGTAAATATATTAAATCTATTTATATAATTATCATTGATTTTATTGATTTCTTT
  2956  ATAATTATTATTAAAAAAATCTGATATTTTTATATTAAATATTTTATTCTTGATATCTTA
  3016  GTATTTTATATTAAGAAATTTATTATTTTTTTGTTTAACTATCTTTATAAATATTTAATT
  3076  AAGTACTCTCCATTATTTATATCTTATTATTTTTCTTATATTAAACCTATTTATGATTAC
  3136  CTTTATAATAAACAAATTGTAAAAATCATGAATCATCCTTTAGTTTCATTTTTACAAAAT
  3196  GAAAAGGTAAAAAAATATTATATTTTTTTATTTAATTGTGAAAAGATAACTAAATATAGT
  3256  CAATGATTTAAATGTTTATTTAATTTATTAATTCTTGGTTTAATTATAAAAGATATTAAT
  3316  AGTAATCATGAATTCTTAACATCTATTGATAAATTTATGGATAATATTTTATCTCCTAAC
  3376  TTTTATATAATATTAGCTTATTCTAGTTTTAAATATTATATTATTAGTAAAATATTATTT
  3436  ATTATTGTTAATATAGTAACTAATAATAACAATATTAAAGAAATATACGATAAATATTTT
  3496  ATTAATTTTTTTATAAATTATTATATTATTATATTATTAACTTTAATTATGTTAACATTA
  3556  TTTACTTCTTATAATGATGATTATCCTTTAATCTTATCATTAAAAGATTTAATTTATAAT
  3616  CTTGTATTAATACATTTATGTTTATGGTTTATAATTGATACTTTATATATAGATAAACAA
  3676  AGCCCTTTAATAACTTCAATTTTTATATTAATAGTGTTATTAGTTATAATAATTACTATT
  3736  TTTAATATATAA
;     G-orf303 ==> end
  3748  GGGATGTTTAGAATTT
;     G-orf253 ==> start
  3764  ATGGATATGTTTATTATATTAAAAATTAACGGTAATAATGGTCCACCTTTAGGTCCTTCA
  3824  GGTAATAGAGATCCTTCTGGTCCTCCAGGTAGTCAAGGTCCTCCTGGTCCTCATAATCCC
  3884  AATTCTCATTTAGGTCAAGATTCTTCTAATGATAGAAATTCTTCTAATAATAGAAGAGAT
  3944  TCTAATGATAGAAGACCTAATAGTAATAGAGACCGTTTTAACCCTAATAGAGATCCTTTT
  4004  AACTCTAATAGAGACCGTTTTAACCAAAATAGAGATCCTTTTGACTCATATAATAACAGA
  4064  GATTCTTTTGATCCTAATAATAATGGATATCCTTATAATAACGGATCTCATTATGACCCT
  4124  TCTAATTACAATAATACTAGTAATCAAGTAATACCTGGTCCTTCAAATAGTCAATCTGGT
  4184  CCTTCATATAGTCAATCTGGTCCTTCAAATAGTGAAGTACTTAATTGTTCTTCAAATAGT
  4244  GGAGTAGTTACTCAAAATGATACATTTGAGAGAAAAGCTGGTTTATTTGATTCATTAGGT
  4304  ATAAAAAGATATGATATAGGAAGTACTGCAAAAAATAAAATAAAAAAAGATAAAGAAAGA
  4364  GCTAAATTAGATCAATTAAGAATAGATAATCCCACAGCTTATCAACGAGAAATGCAAAAA
  4424  AGAAGTTTTGCTAGTCGGCAAGGATCTCCAGGAACACAATGAGGAAAAGAAATTGAAAAG
  4484  GCAAGAAGAA
;     G-orf137 ==> start ;; mfannot: TTG upstream: 4431
  4494  ATGAAACAAGAAATAAAAATATGAAGAAGTAG
;     G-orf253 ==> end
  4526  AAGTATAGATTTAAATCCTCAAAATTTAACTGGTGGTGAATTAGGTGCTCGTATGAATGA
  4586  ACAAAGTGGAATGGTATATGAAACTAATTATAATAATAATGGTTATTATCCTCAAACAAA
  4646  TTGAGCAAATAATAATGGTTGTTATCCTCAAACGAATTGAGCAAATAATAATGGTTGTTA
  4706  TCCTCAAACGAATTGAGCAAATAATACTAACAATCAATCATCAATGCCTTTTGGTAATGA
  4766  AAGCAGAATAATAAATGAAATTAATTCTAATAATAATAATAGAAATTTAAATCAAAATAA
  4826  TTGAGTAAACAGTTCTAACAATTCTAACAATTTTGATATGACTAATCAAAATAATAGAGC
  4886  AAACAATC
;     G-orf105 <== end
  4894  CTATCCATCCCTAA
;     G-orf137 ==> end
  4908  TATAAATACTAGAAATAGTATGGATCTTGAAATGCTTAATCGTCTTAATAGATCTAGTTC
  4968  TAGAAATAATAATGGAGTAAACAATAATAACAGTCCTAATATAACAAATAGAAGTAATAC
  5028  ACCCAGGAGTCCTAGACAAGATCAAAATTAGAGAGAAAACATTAAGGATCCCTTCGGGCG
  5088  AGGGACGGGATAGATAAAAATATCTTATAAATTTACCAAAAATAACTTTTTTAGTTATAT
  5148  AAAAGTATATCTCAATATAGATATATAGATAGTTATATATATTAAATAACAACTTTATTG
  5208  GCAT
;     G-orf105 <== start
  5212  ACATGAAGTGTAATATGTAAAATATTATATTATATAAATTTAATAGTCTCTTCGCATTTT
  5272  TTTAAATTAAATTTTTAAAAACGCGAAGTCCCTTCGGGCCTCGCCCGCAAGGCGACAAGA
  5332  CCTCCTTGGGGCTAGTAATAAATATTTTATTAGTAGTAAATTTATTATATATATATTTAA
  5392  TT
;     G-nad4 ==> start
  5394  ATGTCTTTATTATTATTAATAATACCTTTAATAGGAATAGGTTTAATTACAATAGAAACA
  5454  AATTATGGATTAAGTTTATTTAATGAAATAAAAATAAAATCAATAGCCTTATTAACATCT
  5514  ATAATAAATTTAATAATATCATTAGTAATGTTTATAATATTTGATTTTAGTAGTAAAAGC
  5574  TATAGCTTTATTGAAGAACATTACCAAATAAGTTATTTTGATATATATTTAGGTGTTGAT
  5634  GGTTTATCTATATATTTTGTTTTATGAACAACAATAATTATGCCTATAGCAATATTATCA
  5694  AATTGAAATTCAATTACATCTAAAAATGTATTATCATTTGTAGTAATAATGTTATTATTA
  5754  GAAACATTATTATTAGCAGTATTCTTAGTACTAGATGTATTATTATTTTATATTTTTTTT
  5814  GAAAGTATATTACCACCATTATTTTTATTAATAGGATTATTTGGTTCAAGTAATAAAGTA
  5874  AGAGCTAGTTTTTATTTATTCTTATATACATTATTTGGATCATTATTTATGTTATTATCA
  5934  ATAATAGCTATGTCTTCTATAATGGGAACAACAGATTTTGATGCTTTATCAAAATCAAAT
  5994  TTTAGTTATATAACTCAATTATTTTTATTCTATGGTATATTTATAGCTTTTGCTGTAAAA
  6054  ACACCAGTACTTTTCTTATATACTTGATTATTAAAAGCTCACGTTGTATCACCAAAATCA
  6114  GGAAGTATTATTTTAGCTGGTATAGTTTTAAAATTAAGTTTATATGGTATATTTAGATTA
  6174  ATTTTACCTTTATTACCTACAGCTTCTACAAACTATACAGATATAATTTATGTTATAGGT
  6234  CTAATAACAATATTATATGCTAGTTTTAGTACATTAAGAACAATAGATATTAAAGAACTT
  6294  ATTGCTTATTCATCAGTATCTCATGCTGCTGTTTATTTAATTGGTGCCTTTAGTAATACA
  6354  ATTCAAGGTATTGAAGGTTCAATAGCTTTAGGTTTAGCTCACGGTTTTGTTTCATCAGGT
  6414  TTATTTATTTGTGCAGGAGGTATTTTATACGATAGATCATCTACTAGATTAATTACATAT
  6474  TATAGAGGTTTAGCTCAAATTATGCCTATATTCTCTGTATTATTCTTTATATTATCATTA
  6534  GGTAATAGTGGTACTCCTTTAACTCTTAATTTCTTAGGTGAATTTATGTCATTATATGGT
  6594  GTATTTGAAAGAATGCCTATATTAGGTGTATTAGCTAGTTCATCTATAGTATTCTCTGCT
  6654  GCTTATACTATATTTATGTATAATAGAATAGTTTTTGGTGGTTCTTACTCTGTTTACTTT
  6714  AAAGATAATATAGGTGATGTAACTAGAAGAGAATTTATAATGTTATTAATATTTGTTATC
  6774  TTAACAGTATTATTTGGTATTTACCCAGCACCAATCTTAGATGGATTACACTATTCAGTT
  6834  TCTTCTTTAATTTATAATGTAAATTAA
;     G-nad4 ==> end
  6861  AAAAAAAAAATAATATAATTATAATAATAATAGTTTTATTATTAATACCTCTCCCTCGGA
  6921  GGGTATTA
;     G-trnR(ucu) ==> start
  6929  TCCTTATTAGCCTAATGGTAAAGCAGAATACT!TCT!GATATTCGGATCTGAGTTCGAGT
  6987  CTTAGATAGGAAT
;     G-trnR(ucu) ==> end
  7000  ATAATAATTATATAATTAGCTTCTGCTATTTATA
;     G-trnN(guu) ==> start
  7034  GCCCTTATAGCTCAACGGTAGAGCGGAATACT!GTT!AATATTTTGATAGATGTTCGATT
  7092  CATCTTAAGGGCT
;     G-trnN(guu) ==> end
  7105  TAGTTAAAGTAAAAATGTAAAAATATTATATTTAATCCAATGCCTAAATTCTTTAGGAGT
  7165  GGTGATAAATCTAATAGATTATCTAAACCAAGAAAAATAAATATAAAT
;     G-atp8 ==> start ;; mfannot: alternative ATG start pos 7144
  7213  ATGCCACAATTAGTACCATTTTTTTTTGTTAATCAAGTAGTATTTGCATTTGTTATATTA
  7273  ACAGTATTAATATATGCATTTAGTAAATATATTTTACCAAAATTTGTACGTATTTTTATA
  7333  TCTCGTATTTATATAAATAAATTATAG
;     G-atp8 ==> end
  7360  TAAGCTATAGTTAATAGCTTTATTAAGTTTAAACTTAAATATTTATATAACATCATCGCT
  7420  GTTTCCAGCATCGGGTTCCCCCTTTCCGAGGGGAAGTCTCTGTAGGAG
;     G-orf211 <== end
  7468  CTATAATATCTTTACCATATTACTTAAAAATAAATTTAAATTTTTACAATCATAA
;     G-atp6 ==> start
  7523  ATGAGAGCAGTAAATTTCGTATTGAGTCCTTTAGACCAATTTGAAGTAAGAGATTTATTT
  7583  TCTTTAAATAGTAATTGATTAGGAAACATTAATATATCATTAACAAATATAGGTTTATAT
  7643  CTATCAATAGGTGGATTTATAATATTAACATATAGTTTATTAGCAACAAATAATAATAAA
  7703  ATTATACCAAATAACTGATCAATAAGTCAGGAAACTATATATGCTACAGTACACAGTATA
  7763  GTAATAAACCAACTTAATCCTACAAAAGGACAATTATATTTCCCATTTATATATGCATTA
  7823  TTTATATTTATATTAGTAAATAATTTAATAGGAATGGTGCCATATAGTTTTGCATCAACA
  7883  TCACACTTTATTTTAACATTCTCATTAAGTTTCACAGTTGTTTTAGGTGCAACATTCTTA
  7943  GGATTCCAAAGACATGGATTAAAATTCTTTTCATTATTTGTACCTTCAGGTTGTCCTTTA
  8003  GCATTATTACCTTTATTAGTTTTAATCGAATTCATTTTATACTTATCTAGAAATGTTTCT
  8063  TTAGGTTTAAGACTTGCAGCTAATATTTTATCAGGTCACAT
;     G-orf211 <== start
  8104  GCTTTTATCTATTTTAAGTGGATTTACATATAATATAATGACTAGTGGTATATTATTCTT
  8164  CTTCTTAGGTTTAGTTCCTTTAGCTTTTATAATTGCATTCTCTGGATTAGAATTAGCTAT
  8224  TGCATTTATTCAAGCTCAAGTTTTTGTTGTTTTAACTTGTTCTTACATTAAAGACGGATT
  8284  AGATTTACACTAA
;     G-atp6 ==> end
  8297  TTTAATTAAAACTTAAACTTAATATTTAAAGAGCTTTTAAGCTTTATTTTATTTAATTAA
  8357  AGATATGAAAATTTTATGTAA
;     G-rnpB ==> start ;; mfannot: Approximate position
  8378  AAGGAAAATCCAATACTTTTTAAGCATACATGATTGATTATCAACCTTTATAAAGATATA
  8438  AGGAATTTAACAGAAACTAATAATTATTTAAAACGTTAAGTTAATATTAATTGCGAACAA
  8498  TAATCCTATGCTTAGTATTTATTTAGAATTATTAAAATTTAAAACAGAAACCGGGTTAT
;     G-rnpB ==> end
  8557  TTATATCTTTAACAAAAAAAAAAATAAAAATAAAAATTCTTTATATTTTAGCAGCGCCGC
  8617  GGCTTCCAGCAGTGGCGATGCCCCCGGAGGGAGCTAATAGCTATATATAATTTTAGTTAT
  8677  AAAAAAAGTCTATTACAATATAGATATTATGGAATATCCATATATAACTTAAAATTG
;     G-trnG(ucc) ==> start
  8734  ACAACCATACGTTAATTGGTAAACTAGTCGTCT!TCC!AAACGATAATTGTGAGTTCGAA
  8792  CCTCACTGGTTGTA
;     G-trnG(ucc) ==> end
  8806  ATCGATTATTTCGATCAAATTTATTTTTTTTTTTTTACATGAAGTAATAAAGATTAAAGA
  8866  TAAAAAGTATATACCATATAGAGATATAATAAAGATATCTTGTAAGGATTA
;     G-rns ==> start
  8917  AATTTTTTGAGTTTGATGATGGCTCTGATTGACCGCTGGCCAAGTACTTGACACATGCTA
  8977  ATCGAACGACTTTTTATAAAAATAAAATGAGTAGTAGTGGGGTACGGGGGAGTAAAAGAT
  9037  AATTTGGCTACCTTAAGGTAGGGGAAAAATCCCTTATATAAGAAAGGAAAATAAAAGGTC
  9097  CGCTTTAAGATGTTAATCTTTATCTCGGAGAGTAGTAGGAAAGGTAATGACTTTTCTAGC
  9157  TAATATCCGTAGTCGTGACTGAGAGGTCGATCGACCACATTGGGTCTGAGAAAACCCCAA
  9217  TGCGTATTAGTACAGCAGTGAGGAATATTGGTCAATGGCCGAAAGGCTGAACCAGTAACT
  9277  TGGAAGAATGTAAATGTATTTAATAAATACAATAACGATTAACTCGTATAAAATTCTAAA
  9337  TAGGATAATGATAATGACAATTTCCTATTTATAAGTCTTGACCAAATTACGTGCCAGCAG
  9397  TCGCGGTAATACGTAGAAGACTAGTGTTAGTCATCTTTATTAGGTTTAAAGGGTACCTAG
  9457  ACGGTAAATTAAACTCTAAATGAGTCTTTTTTCTAGAGTTTTATGTGAGAAGGAAGAACT
  9517  TCTGGAGTAGGGATAAAATACGCAAATACCAGAAGGACTGATAACGGCGAAGGCGTCCTT
  9577  CTATGTAAAAACTGACGTTGAGGGACGAAGGCTCGGGTAGCGATAAGGATTAGATACCCT
  9637  AGTAGTCCAAGCAGACAATGATGAATGTCATAGACTAGATTTAATATTTAGTCTATAAAT
  9697  GAAAGTGTAAGCATTCCACCTCAAGAGTAATATGGCAACATATAAACTGAAATCATTAGA
  9757  CCGTTTCTGAAACCAGTAGTGAAGTATGTTATTTAATTCGATAACCCGCGAAAAACCTTA
  9817  CCACAGTTTGAATAACAATTAAAAAATTGTTACAAGCGCTGCACGGCTGTCTTTAGTTAA
  9877  TGTCGTGAGATCTGGTTAACTCCTTTAATTAACGAAAACCCTCACTTTATTTAGTTATAT
  9937  AAAGTGGTTCGCCGCTACATAGGATATAGATAATAGGGATTAAGACAAGTCATCATGGCC
  9997  TTAATACTGTGGGCTATAGACGTGCCACATACGCCTTAACAAAGGGATGCGATATTGTGA
 10057  AATGGAGCTAATCCCCAAAATAGGATATAATATGGATTGTAGTCTGTAACTCGACTACAT
 10117  GAATAAGGAATTACTAGTAATCGTGTATCACCAACGGCCCGGTGGATTTATTCTCAGCTC
 10177  GGGCCTAGCCACTCGTCACGCGCTGCAAGAAGTATGTGCGAGCAGTTTGATTTGCTTGCG
 10237  TATATAATATATATAATCAGGTAGATAAATATGTATGTCTTCTTTTCGTCTGCATGACTT
 10297  TGATTGGTGTTGAGTCGACATAAGGTTCGTGTAGTGGAGATTGCACGGGATGGAGGAAAT
 10357  TT
;     G-rns ==> end
 10359  AACAACAAAAAAAATTATAATAATAATATTTATTTTATCTCTATATCCTTTTTTGAATTA
 10419  TTAAAAATTGTTCAATAAAGTATATAAAGATAATTA
;     G-trnY(gua) ==> start
 10455  AGGAAGGGACCGCTTGTTGGTTTACGGGTTGAGCT!GTA!AACTCAATGGCTATATGCCG
 10513  TCGTAGGTGCGATTCCCCTTCTTCCTC
;     G-trnY(gua) ==> end
 10540  CATTAGATCATAAATATGTGACTCCTCCTCTCGAGATTTTATATTTGTATAAAATAATAA
 10600  AAGATTAGTTTTATTTTATTTA
;     G-nad6 ==> start
 10622  ATGAATAATATTTTTTTATTAAACGATTATATAACTCATGGGTATAGATTAGAATTTGTA
 10682  GATTTTATTTATATAATTTCTATTTTATTTGGGATATTTACTACTATTAGTAGAAACCCT
 10742  CTGGTATCTGCAGTATTTTTAATAGGGGTATTTGTTGATATAGCAGGAGTATTAATATTA
 10802  GTAGGAGATGATGATATAGGAGTATCCTCATATATTTTAGTATATGTAGGGGCTGCTGCC
 10862  ACTTTATTTTTACTCATATTAATGTTAATTAATATGAGAATTTCTGAATTAGTAAGTGAA
 10922  ACTAATCGCGATACCCCTTGAGCTGTTATAACTGTATCACTTTTTTATTTTATAATGGGA
 10982  CAAGTAACCCCTAGTAATTTCACAGATAACACAATAGTCACTAGTTCATCAACTTCATTT
 11042  TCTGAAGTATATGATCTACAAGTAGATGATGAAATATTAAATATAGTAGATTTACAACAA
 11102  GAAACAGCTTCTGCTAGTAGTAAAAGTGGAGATACTTCATTAGTAGAACTTCCTCATCTT
 11162  AGCGGGATAGGTAATAGTATGTATACTAACTATTCGTTATGATTAATAATAAGTTCAGTA
 11222  ATATTATTAGTAGGTATGGTAGGTGCTATAGTTATAACTATAAAACAAAAATAG
;     G-nad6 ==> end
 11276  TTTAATTGAAAACTTGTTTATTATAAAATAAATATTAA
;     G-cox3 ==> start
 11314  ATGGTATATAAATCAAAAAGAAATTTTCAAAATCATCCTTTCCATTTAGTTTCTCCATCT
 11374  CCATGACCATTATTTACTAGTTTATCATTATTTATACTTACAACATCTACAGTTTTATTT
 11434  ATGCACGGTTTTCAAGGTTTTGAATACTTAGTACCAGTAGCTGTAATTAATGTAGCTTAT
 11494  GTTATGGCTTTATGATTTAGAGATGTAATTTCAGAAGGTACATATTTAGGTAATCATACA
 11554  AATGCAGTTCAAAAAGGATTAAATTTAGGTGTAGGTTTATTTATTATCTCAGAAGTATTC
 11614  TTCTTCTTAGCTATTTTCTGAGCATTCTTCCATAGTGCTATATCACCTAGTGTTGAATTA
 11674  GGAGCACAATGACCTCCATTAGGTATACAAGGTGTTAATCCTTTTGAATTACCATTATTA
 11734  AATACAATTATTTTATTATCATCTGGTGTTACTATTACATACGCTCACCATTCATTAATA
 11794  CAAGGTAATAGAAAAGGTGCATTATATGGTACAGTTGTAACAATTTTATTAGCTATAGTA
 11854  TTCACTTTCTTCCAAGGTGTAGAATATACAGTATCTTCATTCACTATCTCTGATAGTGTT
 11914  TACGGATCATGTTTCTACTTTGGTACAGGTTTCCACGGATTACACGTTATAATAGGTACA
 11974  GCATTCTTAGCAGTAGGATTATGACGTTTAGCTGCATATCACTTAACAGATCATCATCAT
 12034  TTAGGTTATGAGTCAGGTATTTTATACTGACACTTTGTTGATGTTGTTTGATTATTCTTA
 12094  TATATTTCTGTATATTATTGAGGTTATTAA
;     G-cox3 ==> end
 12124  TTATTAATAAAAAACAATTACTTCCCCCTTCGGGGAGGTAATAGTATTATTATATAATTC
 12184  TTTTCAAAAATTAAATAATAGCAGTAGTATTTGTAAAATATATATTTAATAGTATAAAAA
 12244  CTTCACGCAAATAATACGCGAGGGACGGAGACTAAATATATATAA
;     G-trnK(uuu) ==> start
 12289  GAGACTTTAGTTTAAAGGTAAAACATGTGACT!TTT!AATCATTACCATATGGGTTCAAG
 12347  TCCCATAAGTCTTA
;     G-trnK(uuu) ==> end
 12361  AAATAATATTA
;     G-trnG(acc) ==> start
 12372  ATGACTATAAGTTAACGGTAGACTACTTATTT!ACC!AATTAAGTTGTGCTGATTCGAAT
 12430  TCAGCTAGTCATA
;     G-trnG(acc) ==> end
 12443  AAAAAAAAAAAAGAGAAAAATCTTTAATTAGACCTAAAGAGTCCCTCGCCCCTCCTGCGG
 12503  AGGGGAGAGGGACGGAGTCTATAAATAAGACA
;     G-trnD(guc) ==> start
 12535  GGGTTAATAACTTAATAGGTAAAGTGTTTTGCT!GTC!AATAAAAAAGATGTCGGTTCAA
 12593  GTCCGACTTAGCCCG
;     G-trnD(guc) ==> end
 12608  TAATTTTTTTTTTATTATTAACAATAAAAAAAAAATAACAAA
;     G-trnS(gcu) ==> start
 12650  GGAAAAGTTGCTATTGGTAGGGTAAGATATTT!GCT!AAATATTGTGTATTTACACTTAG
 12708  ATGTTCGATTCATCTCTTTTCCG
;     G-trnS(gcu) ==> end
;     G-trnW(uca) ==> start
 12731  AAGAGCGTAGTTTAATAGGTAAAACTGTAAGCT!TCA!ACCTTATATTTCTTAGGTCAAA
 12789  TCTAAGTGCTCTGG
;     G-trnW(uca) ==> end
 12803  AAGTGTATATAGATAATTTTATT
;     G-trnI(gau) ==> start
 12826  GGTTCCTTAACCTAACCCGGTAAAGTGTGTTCCT!GAT!AAGGATATGTTCAGTGTTCGA
 12884  GTCACTGAAGAATCA
;     G-trnI(gau) ==> end
 12899  TTTATTATATAACTTTACTTCGCGCACGTGTAGTTAGTACGCACGCGAATAGACTAAATA
 12959  AATATAAAATAAAAAAATATATAATTATAATTATAATATAATTAATATTAAAATA
;     G-trnS(uga) ==> start
 13014  AGAGAGTTGGCTGAGTGGTTTAAAGCGGCTAACT!TGA!GTTTAGCTAAAGGTAAAACTT
 13072  TCATATGTTCGAATCATATACTCTCTG
;     G-trnS(uga) ==> end
 13099  ATATAATATATCTTAATCTTTAATTATAATATATCTTAATATTTAATTAAGATATGTCTT
 13159  AATGTTTAATTATAATTAGTTAATAAAACTTCGCGAAGGGAAATTTATTATTAAAAATAA
 13219  ATTTTTAAAAAGGCGAGGGGACCTCGCGCGCGTGCAACGCGCACGCTCGCGAGGGGATTT
 13279  TATAAATCTA
;     G-trnP(ugg) ==> start
 13289  CAGGTTAGAGCCAGGTTGGTTAGGCGTCTCATT!TGG!GTTGAGGAGTAGTTATGTTCGA
 13347  ATCATAATA
;;     rnl ==> ;; mfannot: 5' +/- 50 nt
 13356  ACCTGA
;     G-trnP(ugg) ==> end
 13362  AGTAAAAATTAAAATTGTAAAAGTATCTTACAATATAGGTGATATGAAAACCTAAATTTC
 13422  TTGATGAAAATCAAGGCAAGTATATAAAGAAACTATTATGGATAGTTAGCTAAATATTAA
 13482  AGAAAATCTAGTATGACTAGTTTCTAAGAGAAATCAGATAATAAACGAAGTGAATTGAAA
 13542  TATCTTAGTAACTTTAGGAAAAGAAATCAAACGAGATTGTTATTTGGTGTAAACTAAATA
 13602  ACAAAAGCCTAGTAACAAAACTTGTTAAAGTAAAATGGATTAAAATCTGTTTGAATAAAG
 13662  GGGAACCTTCCTCTAAGGCTAAATATAATATATAAGCGATAGTGAATAGTACCGTGCGGT
 13722  AAA
;;
 13725  ATTTGAAATAGTAGTTTTATAAGCAGCTCGAGTGAAATTTAAATAAAAAATAAGAGCGTA
 13785  CCTTTACCATAATGGGTCAGCAAGTTAATTTTAGATGCAAGCAATGATTTCTTGGTAAAA
 13845  AGCCAAGAAACTAGCTTAGATAAACCAATTATGAGAAAATGATTAAGTATCTAGAATTAG
 13905  ACCCGAAGACTAGTGATCTTACCATGGTCAGGGTTATAAAAGCCCGAACGGGTTATCGTT
 13965  GTATAGATATCCGAAGAATTGTGGTAAGTTAGTGAAAGACAAAACTGACTAGTATAGCTG
 14025  GTTTTCCGCGAAACCTATATGAGTAGGTAATTTAATTAACATCTTAGCAGGTACAGAACT
 14085  GTGATCTCGGACAATATCAATTGATTTTGTCAACATCGGGGGGTTGTAGTGACTTTACCG
 14145  GAGAGTATTTGCACTCGGAATGGCAAAGATGAATGTTAAATAATCGGACATAGTGCGATA
 14205  AGGTTGTATGTCTAAAGGGAAACAGCCCAGAACAAGAGTTAAGGTTCCAAAATTATTGTT
 14265  GAGTGAAATTAAGGATGTTTTTTTTTAATACAATCAGGAAATAGGCTTAGAAGCGGCCAT
 14325  TTTTTGAAGACCTCGTAACAGAGCACTGATTTATTTTAGAGAAAAATTCCGAAAATTTAA
 14385  CGGATCTAAATAATATACCAAAACCTTGTACACATTTTAATAAATATTTATATTGTATAT
 14445  GTGGGGTAGCGGAACATTGGATTAATATATTATATTAATTCTTATAAGAATTAATCAATC
 14505  TAAATAATTATTAATAATATTTTATTATTTTATTTTATTATTAATATTATTTTATTTATA
 14565  TAATCCAAGAGAGAATGCTGACATGAGTAACGAAAAAGGTTTATCCTCGCCTTAAGCTTA
 14625  TGGTATTTTATTTAATTTTCGGTATCTAAAAATATTAATCAAAAGGTAATTTTGATGATA
 14685  TTTATATATTAATACTTCTAAGTAAAAAAACAAAACCTTTAATAAGTAATAAAGGTTCTG
 14745  GAAAATTTTTTTACTTAATATAAATATAATAAGTCTTTTAAATGTTTTTTTTTTGTATTT
 14805  ATTATATAACTTCTTGTTACAAGTTTTCAAGATTGTATAATTTAAATACAATATAATAAA
 14865  AAAAATTATATTTATATAAATTATTGTATATTAAAGGCTGATATACAAATAAGGTTAATA
 14925  TATACCGTACCTAGATACTATCACAAGTAAGCAAGTAGAGAATACAAAGGCGTTTGAGTG
 14985  AACAATCATTAAGGAACTCGGCAAATTGACTACCGTAACTTCGGGATAAGGAGGGCCATT
 15045  ATTATTAGTTTAACATATCTTAGGATATGATTTAATTAAACTAATTTTAAGAGGAATCAT
 15105  GAAATAATGTTGTACGACTGTTTAATAAAAACACAGCACTCTGCAAAGATTAAATATCAA
 15165  AGTATTGAGTGTGATGTCTGCCCAATGTCGGCAGGGTAACGAATTTACCTTGGTTTTTAA
 15225  CTAAGGTTTTGAAGGATACCCCGATTAATGGCGGCCTTATCTATGAGGGTCCTAAGGTAG
 15285  CGAAATACCTTGGCCGTTAAATGCGGTCCTGCATGAATGACTTAACGATACAACAGCTGT
 15345  CTCGATGATTGTCTCAGTGAAATTGGAATAGCAGTGCAGATACTGTTTACCTCTAGATAG
 15405  ACGAGAAGACCCTATGCAGCTTTACTGTTACTAATTGCAAGAGTTAAAATACAGGATGAT
 15465  TGCGAGTGTATAAGGTAGTTGTATGATAACAATGAAACACCTTTATTCGTTTCCTTTTAT
 15525  ATGCTTTTGAGGATTAGAAGGCAGTTTATGCGGGGCACAGATCCCACAAAAAGTACCTGG
 15585  GTATATCCAAAGTTCATATGTAAATTTGTAAATTTATTTACAATTATTTTAATTTGTTAT
 15645  ATTTATTTTTATATTTATACAGTTATTATAAGATTAAATTCAATATTTATTTTATTTTTA
 15705  AGTAAGATTTTAACTATATGGTAAATAGATGTATTTTAAACTTTAATATTTTAAAAGTTT
 15765  TTTTTTCATATTAATATACGAGATTAACCTTTATTAATATGATAATTATTTATACTTTAA
 15825  AAGTTTAATGGCTAATCTTGCTTTACTGTTTGACCTACAAGTCTATCAGTCGCGTAAGCG
 15885  GGGCATATGATCACAAGATGCATTAAGGAAAGGTCTTGGATTATAGAAAAAGTTACGCTA
 15945  GGGATTTATAACTGTGAGTCCTCCAATATTATAAAATATTGGTAATAGA
;; mfannot:     /group=IA (7.45e-23)
 15994  ttgggtaaatttcaaagacaacttaaaattatattccctcgcgagcgtgcaagctgcacg
 16054  cacgcgaggttaagtgtatttgaagcgaaacttattttagcaataactagttccaaaaaa
 16114  tcgggcgatgcccgcatggtgataagaccgccctgcgggctagtatttagctagttaact
 16174  atcatccttatggaatgataataaaataaggacgttcaacgactaaaaggtgagtattgc
 16234  taacaataatcctttgttaatgcccaacatctttattaactattaattcgtataataa
;;     G-rps3 ==> start ;; First ATG found at 16403 HMMmatch = 183,235
 16292  ttattattactaagtaataataatgaaatagacttggttttaaccaagcttaaatattat
 16352  ataattaaatttattaattatattaatatcttatatatatatattttaaat
;     G-rps3 ==> start
 16403  atgttaaatattataaaatcaaaattaaaaaacacttataagaaaaaatcattaaatagt
 16463  gaaaatgttactattcataataaagattttgttcctgttgtaagagattgaaaaaatagt
 16523  atttatctttataacaaaaatactttaagtttaatacctgtagcaagtagattagttatg
 16583  aaattaattaatggttattttagttcatataatttaaaaatagaatctaaaataagaaaa
 16643  aaaaaattacgtcgtagattaagaaaattatctactaacaaaatttttttaggtgatggt
 16703  gaatttaaacatactaatgataaagtaaatattacattatacgtatataatagacaaaaa
 16763  cttaatcttttaataacattaaaaaaaagatatttaagattgtttaataataaaagtttt
 16823  agaaataaattaaaactaataaaaaatgtatgattaacaatactaaaaaaacaacaagat
 16883  aaaaaaagaattttaacaaatgttttacctaattatagttcaaaggtatattcaatacaa
 16943  aaactttattataaagattttttaactaaatctttaaaaagtttaaaagactacatgtat
 17003  tttaaacaattactttacattaataaagttaaatttgaaaattcttatttacaaggttta
 17063  ataaatttaataagaaaaatatttaaaaaaaatatagaatttaatattattaatttaaaa
 17123  tacttttattttaatagtgatatatttacacaaccattagtattaagattaagaagaaaa
 17183  agaaaattatcacgttttcttaaaaaattagttactaaagcaaatattaaaaatattaaa
 17243  ttaaataaaatttcaaaagatttattaagtaatatatttgaaatgaataatagtgataat
 17303  ttaaataatgtattaaataatttaacagatgataattcaaaatatttaaaaaaagttgta
 17363  ttaaatgatattaaatataaaagagtatcaggtgttagattacaaggtgcaggtagatta
 17423  tctaaacgttatactgcttcaagatctttacacaaatttaaatataaaggtaatttagta
 17483  aatgcttatacatctattaaaggttatccttcagcagtaataagaggtaatataagacct
 17543  aatatacaatttactaaattaaattctaaaacacgtattggatcttttggtgttaaaggt
 17603  tgaataagtggtacataa
;     G-rps3 ==> end
;;     G-rps3 ==> end
 17621  ttataataataataataacaatatcttattgcatataaatagttaataaagatgatgaaa
 17681  tagtct
;; mfannot:
 17687  GAACCATTTTGAAAAAAGTGGAAATAAAAGAAAAATCTTTTATGATAACATAAGTGAACA
 17747  GGCTAATTTGCGCAAGAGAGTACAAATTGAGTGCGCGGTTTGGCACCTCGAT
;;
 17799  GTCGGCTTAGCTCATCCACATGAATGCAAAAATCATGAAGGGTTCGACTGTTCGTCGATT
 17859  AAAGAGCTACATGAGCTGGGTTTAATACGTCGTGAGACAGTATGGTTTCTATCTTCTAGA
 17919  GGGAATTAAAGTAGAATAAGGATAGCCCCTTCGTACGAAAGGAGTTGGGTATATTGACCT
 17979  ATGGTTTACCTGTTGTTTATGCTATATATATATATAATATATTATATCATTTACTTATAC
 18039  TTAAGTAAATGTTCACATAGGCATGGCAGGAAGGCTACGTCAGTTAAAGATAAGTGCTGA
 18099  AAGCATTTAAGCGCGAAGCTTACTTTAGGATACTTTTAAACGTAGAAGAACACTACGAAT
 18159  AATCTTTATATGTTTACATCTATTAGATGATTAACATTATAATGATTAATAGGCTTTAGT
 18219  TGAACTAATCTTAAGATTTT
;;     rnl ==> ;; mfannot: 3' -20/+180
 18239  TAGACATAAAGTACTAATTATTAAAATACTAAATATTTTCATATCAATATTTTTAGCATA
 18299  TAATTAATGCAATTC
;     G-trnT(ugu) ==> start
 18314  GCCCGGTTAGCATAAAAGTAATGCAACCGTTT!TGT!AATCGGTAGAAGTAAGTGCGATA
 18372  CTTGCACTGGGCT
;     G-trnT(ugu) ==> end
 18385  GTTATATAA
;     G-trnE(uuc) ==> start
 18394  GACCCAATGGTCAAGTTTGGTTAAGACATAACATT!TTC!ACTGTTAGTGCGGGAGTTCA
 18452  AATCTCCCTTGGGTTG
;     G-trnE(uuc) ==> end
 18468  A
;     G-trnV(uac) ==> start
 18469  AAGAAATTAGCTCAGTTGGTAGAGCTGTCGCTT!TAC!ACGCGAAAGGTCAGGTGTTCAA
 18527  ATCACCTATTTCTTA
;     G-trnV(uac) ==> end
 18542  TTAATAATTA
;     G-trnM(cau)_1 ==> start
 18552  TGCGGGTTGATGTAATAGTAACATATAGGGCT!CAT!GACCCTAAGTTTTAGGTGCAACT
 18610  CCTAAATCCGCAA
;     G-trnM(cau)_1 ==> end
 18623  CCA
;     G-trnM(cau)_2 ==> start
 18626  AAGACTATAGCTTAATCGGTAAAGCGAACCACT!CAT!GATGGTTTGAGTAAATGTTCAA
 18684  GTCATTTTAGCCTTA
;     G-trnM(cau)_2 ==> end
;     G-trnL(uaa) ==> start
 18699  ATCCGAGTGCTGGAATTGGTAGACAGTCTTAGCT!TAA!GTTTAAGTGACGCAAGTCGTA
 18757  AACGTTCGAATCGTTTCTCGGATA
;     G-trnL(uaa) ==> end
;     G-trnA(ugc) ==> start
 18781  GGGGTTATAGTTTAACTGGTAAAACGGCGATTT!TGC!ATATCGTAATTTTAGGATCGAG
 18839  TCCTGATAACTCCA
;     G-trnA(ugc) ==> end
 18853  TAGCAGTATACTATTTATATAAAAATATTATTTTCCCCTCGCGAGCGTGCGAGGTTATAT
 18913  AATAAATTATTTTTTTTTTTTAATTTATTATTATTATA
;     G-trnF(gaa) ==> start
 18951  GCTTGAGAAGCTCAATTGGTAGAGCGGATCACT!GAA!GATGATTAGGTTATAAGTTCAA
 19009  GTCTTATCTCGAGCA
;     G-trnF(gaa) ==> end
 19024  GTT
;     G-trnL(uag) ==> start
 19027  ATGGGTATGCTGAAAATTGGTAGCCAGGTTCCCTT!TAG!ATTGGAATAGTAAACTTAGA
 19085  CTTTGCAAGTTCAAGTCTTGTTACCCATA
;     G-trnL(uag) ==> end
 19114  TTA
;     G-trnQ(uug) ==> start
 19117  TATGTTGTCGACTAATCGGTAAGTCATAAATTT!TTG!GTATTTACTATTGGGTGTTCGA
 19175  GTCGCCCCAACATAA
;     G-trnQ(uug) ==> end
 19190  TAAGATTAATATTTATATAATCTTATATTA
;     G-trnM(cau)_3 ==> start
 19220  GCCAAGATAGTTCAATCGGTAGAACAATAATTT!CAT!GAATTAAGAATGAGAATTCAAA
 19278  TTTCTCTCTTGGCC
;     G-trnM(cau)_3 ==> end
 19292  TTATTATTCTTATTACTCTTTTTCCCTTTTACCTAATTCCGCATATAAAGCGGATTTTAT
 19352  TTAATTAATGGTAATTAAAATGGTAGTATTTTAATTTTATATAAAGTATTAAAGTTTAAA
 19412  TTTTAATATCTCTTTAAAATACTTAAGGTCAAAAAAGCAAATATTATTATCTTAATCTCA
 19472  AAAATATCTATTAATAAAAAAAGTCCCTCGAAGAAAAAGATTAACATCGTGCGTGTGTAG
 19532  TTATATATATAATAAAACGCGAGAGGACTAAAAGAGATTAAATCTTTATAA
;     G-trnH(gug) ==> start
 19583  GGTGGGTGTAGTTCAATGGTAGAACAGCTGTAT!GTG!GCATAGTATATCCTAGTTCAAT
 19641  TCTAGGTACCCTCC
;     G-trnH(gug) ==> end
 19655  CAATATAACGTTAATATAAATATATAATGTTATTTCTATAAAATAAAATTCGTTTTAACG
 19715  AATAAAAAAGAAAAAACTTAATTATTTTTTTTTTTTT
;     G-cox1 ==> start
;     G-cox1-E1 ==> start
 19752  TTGTTAAATAATTTAACAAAATATTATATAACAATAAAAAGAGGTTTTTCAACTACATCT
 19812  GAAAAAAAAGAAGATGTAGCTTCCCTTAAATCTCAAGAGAGTTCAACATTTTTTACATTA
 19872  AAACAACCAACAGAATGACAAGAAAGATGATTTTTATCTTCTAATGCTAAAGACATTGGT
 19932  ACTTTATACTTAATGTTTGCATTATTCTCAGGTTTATTAGGTACAGCATTTTCTGTACTT
 19992  ATAAGATTAGAATTATCTGGACCAGGTGTTCAATATATAGCTGATAACCAATTATATAAT
 20052  AGTATAATAACAGCTCATGCTATTATGATGATTTTCTTCATGGTTATGCCAGCTTTAATC
 20112  GGAGGATTCGGTAATTTCTTATTACCATTATTAGTAGGAGGTCCTGATATGGCATTCCCT
 20172  AGATTAAATAATATTAGTTTCTGATTATTAGTACCTAGTTTATTATTATTTGTATTCTCT
 20232  GCAGCAATAGAAAATGGTGCAGGTACAGGATGAACTCTTTATCCTCCTTTATCAGGAATA
 20292  CAATCACACAGTGGACCAAGTGTTGATTTAGCAATCTTCGGTTTACACTTAAGTGGAATT
 20352  AGTAGTATGTTAGGAGCTATGAACTTCATAACAACAATATTAAATATGAGAAGTCCAGGT
 20412  ATACGTTTACACAAATTAGCGTTATTTGGTTGAGCTGTTATTATTACAGCTGTATTATTA
 20472  TTATTATCATTACCTGTATTAGCCGGTGGTATTACTATGATTTTAACAGATAGAAACTTT
 20532  AATACATCATTCTTCGAAGTAGCTGGTGGTGGAGATCCTATCTTATTCCAACACTTATTC
 20592  TGATTCTTCGGACACCCAGAGGT
;     G-cox1-E1 ==> end
;     G-cox1-I1 ==> start /group=IB (6.45e-11)
 20615  c
;     G-cox1-I1-orf302 ==> start /first_aa=V /note=LAGLIDADG ;; evalue:8.9e-47
 20616  gtaaatataggcttcttaacgttgctgtatgctgggaccacttcaatattaagttttaat
 20676  tactcattcttaaatgacacagtaaaaaatttaaaacggtgaagtaattcagcaggtaac
 20736  attttaaatggaacctcagagattttatgcaacggaattgtagtaagcacagaaaatata
 20796  aaatctatttctgttcatgtacctaaacatttaaaccctgttagtgatgatcaatttgga
 20856  cattatttagctggtttaatagatggtgatggtcattttagtagtaaacaacaattagtt
 20916  attgcatttcactcattagatgcttctttagcctattatataaaagaaagattaggttat
 20976  ggaagtgttaaaaaagttaaaaataaaaatgcttttattctagttgtagcagctagagaa
 21036  ggtataaaaaaagtaattaatttaataaatggaaaaattagaacagaaactaaatttaat
 21096  caaataactaataatatattaaatcatgataattatgctgaatttagtaaaaaaattagt
 21156  ttaaaattaaatttaagtaataatttaaaaaatcattgattagctggtttttctgatgct
 21216  gatgctagttttcaaataaaaatacttaatcatagtaaaagaattgaagtaagattaaat
 21276  tttcaaattgatcaaaaaaaaaaatatattttgctattaattaaagaatttttaggtggt
 21336  aatattggctatagaaaaagtcaagatacatattactatggatctactagttttggttca
 21396  gctaaaaatgttattaattattttgattactttcatttattatctagtaaacatgttgac
 21456  gtaagagagaggaggaaaatcaatcaagagccggaccggtntaagggaatacaattaggg
 21516  aagtcctaa
;     G-cox1-I1-orf302 ==> end
 21525  cagggggttaattctgggaattaattgttccccccgtcccggaatttttttgggttttgg
 21585  ggggggggggaaaagattaatatattatgaactattggattaatcaaaatttttg
;     G-cox1-I1 ==> end
;     G-cox1-E2 ==> start
 21640  TATAATTTTAATAATACCAGGGTTGGGAATTATTAGTACAGTTATCGCAGCTGGATCTGG
 21700  AAAAAATGTATTCGGAAACTTAGGTATGGTTTATCGTATGATGTCTATTGGTGTTTTAGG
 21760  TTTCTTAGTTGGAAGTCATCACATGAACACAGTTGGTTTAGACGTTGATACAAGAGCTTA
 21820  TTTCACAGCTGCAACTTTAATAATTGCAGTACCTACAGGTATTAAAATTTTCAGTTGATT
 21880  AGCTACATGTTATGGTGGTTCATTACACTTAACACCACCTATGTTATTTGCATTAGGATT
 21940  TGTAGTATTATTCACTATTGGAGGATTAAGTGGTGTTGTTTTAGCTAATGCATCTCTTGA
 22000  TGTTGCTTTCCATGATACTTACTATGTTGTTGCTCACTTCCATTATGTATTATCAATGGG
 22060  TGCAGTTTTTGCCTTATTTAGTGGTTGATATTTCTGAATACCAAAATTATTAGGATTATC
 22120  TTACGATCACTTTGCAGCTAAAGTTCATTTCTGAATTTTATTTGTTGGAGTTAATCTTAC
 22180  ATTCTTCCCACAACATTTCTTAGGTTTACAAGGTATGCCTAGAAGAATTAGTGATTATCC
 22240  TGACGCCTTCTATGGTTGAAATTTAGTAAGTAGTGTTGGTTCTATCGTTAGTGTTGTAGC
 22300  TACATGATACTTCTTAACTATTATTTACAATCAATTAACAGAAGGTAAAGCTGTTTCAAG
 22360  ATATCCTTGATTAACACCACAATTATTTAGTGATACATTCCAAGTGTTATTCACTAGAAA
 22420  TAATAGCTCTTTAGAGTGATGTTTAACTAGCCCACCAAAACCACACGCTTTTATGAGTTT
 22480  ACCAGTACAATCGTAA
;     G-cox1-E2 ==> end
;     G-cox1 ==> end
 22496  AGGGTGTGTAAAATACTGAGAGCTAGCGAAGGTCAAGATAAGCGTCTTACCCGTTTATTT
 22556  AGATATTTTTTTTTATTTAATTATAAATAAAATATACAAATTTTATTTACTTTTTTCATT
 22616  TAAATTAAAAAAAATACTAAAAATCCAACGTACACCTAAAACAAATATACATACTACTAT
 22676  AATTATTTCTTCTAAAAAAGGTGTTACAGGAGCTTTAGTCGTGGCTGGTTCTCTTGATGA
 22736  GGAAAGTAAAGGTGTAATTAGCTCTAGAACTTTGAATAGATGATTGGAAAATAATAGTAT
 22796  AGATAGAGCTATAACACAAGGTAATGATTTACACGGTGATTTTTCTAATGGAGTTTTAAT
 22856  TATATATCCTGAAAAAAAA
;     G-orf159 ==> start ;; mfannot: TTG upstream: 22767
 22875  ATGTATGATATGCTAGATATAAATAATCTAGATATAATATTAAAACGGTTATTTAATTCT
 22935  AAAAATGAATTAAGAGCGTTTATTCTTGAAGTAAGAAAAAGCCAACACAAACATACTGTT
 22995  CATCAAGAAGTAGTTAGTAGTGCAGCAGAATCAAACTCAGAATTACATAAATTTTATACA
 23055  CAAATTTTTGGTCATGATAAACATTTTTCTGATTTTGCTTGTTTTAGAGATTATCGTTCA
 23115  TTTACTATTCGTTTGGATTTATCAGATCCTCTACTAGAGGAAAATTTAAAAAAAATTTTA
 23175  AATACTATAGATAAATTCTTGGAATGTAATAGATTGATGCATGGTGTTTTTGAAATGGAA
 23235  TCATACTATAGATATATAGATATACCATATTCTGTTACTACAGATTCTCATGTATATCCA
 23295  TTTAACTTAGATGATATCTCTTTAGAGATGGCGACTCTTATAAATAGTATACTTATTTAA
;     G-orf159 ==> end
 23355  ATAATACTTAATCTGTTTTTCTAATTCTTTATTAGTTGAGGTCACCTTACTTAGATGGCT
 23415  GTACACATAAAATTTATTACT
;     G-atp9 ==> start
 23436  ATGTTACAAGCTGCAAAAATATTAGGAACAGGAATGGCTACAACAGGTTTAATCGGAGCT
 23496  GGTGTAGGTATTGGAATTGTATTCGGTGCTTTAATATTAGGTGTTGCTAGAAATCCATCA
 23556  TTAAGAGGACAATTATTCTCTTATGCTATTTTGGGTTTTGCTTTCGCTGAAGCAACTGGA
 23616  TTATTTGCGTTAATGATGGCTTTCTTATTATTATACGTAGCTTAA
;     G-atp9 ==> end
 23661  TATTTAATTCAAATACTAAACTTTTCCAAGTATATTTTTTTTAAATATTAAACTAAAGTG
 23721  TAAGAAATTTTTAATAAATTTCTTTTGTAAAAAAAAAAATAAATTTTTTTTTTAATTAAT
 23781  TAATTATTAATTATTTTTTTTTTTTATTTTTAATTTATTATTATAATACAATAACTTTTA
 23841  TC
;     G-nad3 ==> start
 23843  ATGACAACTACAACTTTTTTTTTATTTTTAATGCCAATATTAGCTATAATATTACTAGCA
 23903  GTTAATTTGATTCTTTCTCCCCATAATCCATATCAAGAAAAAGATAGTGCTTTTGAATGT
 23963  GGTTTCCATTCTTTCTTAGGACAAAATAGAACACAGTTCAGTATATCTTTTTTTATATTT
 24023  GCCCTATTATTTTTATTATTTGATTTAGAAATTGTATTAGTTTACCCTTATGTGGTAAGT
 24083  GCATATACAAACGGAATATATGGTTTAGTAATTATGTTAGTATTTTTCCTTGTATTAACT
 24143  TTAGGTTTTGCCTTTGAGATAGGAAAAAATGCATTAAAAAGTGAAAGTAGACAAGTTTAT
 24203  AATTTTAATTATAAATCTTGAAGTGGTTATTCATTAATTTATAATTAA
;     G-nad3 ==> end
 24251  ATAATGCGGAGCGTATCTCCGATTTTTAAAAATATATTTGGAACTTCGCCCCGGAGGAGA
 24311  CTTCGGGGCGATGGTACTAATCTTTTTTTTTTTTTTTTAAGTTAATTATAATATTAGGGT
 24371  AAAATAAATTAAATTATTTGGTTATTAATAAATTTAATCAAATAATACTTCGCGCGCGTG
 24431  CAGTTAGCACGCTCGCGAGGTAAGGTCAATATAATATAAGGTTGACTAAATTGGACTAGT
 24491  AATTAAAATAAATGAATATCTTAAATAAAAATATAA
;     G-cox2 ==> start
 24527  ATGTTTTTAGATATATTAAAAGGACATATACTATTGGATGCCCCTACACCTTGAGGAGTG
 24587  TTTTTCCAAGATAATGCTTCACCTCAAATGGAAGGAATAGAAGAATTACATAATAATATA
 24647  ATGTTTTATTTAGCTATTATATTATTTACAGTTACTTGAATGATGATAATAATTATAAAA
 24707  AATTTTGTGGCAACAAAATCACCTATTGCTCACAAATATATGAATCACGGTACATTAATA
 24767  GAATTAATATGAACAATAACACCAGCATTTATATTAATATTAATAGCATTCCCATCATTC
 24827  AAATTATTATATTTAATGGATGAAGTTATGGATCCATCATTAGTAGTTTATGCAGAAGGT
 24887  CACCAATGATATTGAAGTTATCAATATCCTGATTTTACTAATGAAGATGATGAATTTATA
 24947  GAATTTGATTCATATATAGTACCTGAAAGTGATTTAGAAGAAGGTCAATTTAGAATGTTA
 25007  GAAGTAGATAATAGAGTAATAATACCAGAATTAACACACACAAGATTTGTAATTTCAGCT
 25067  GCTGATGTTATACATTCTTATGCTTGTCCATCTTTAGGTATAAAAGCTGATGCATATCCA
 25127  GGTAGATTAAATCAAGCTTCTGTTTATGTAAATCGTCCTGGTACATTCTTTGGACAATGT
 25187  TCAGAAATATGTGGTATACTTCACAGTTCTATGCCAATTGCTATACAATCAGTGTCAATA
 25247  AGGGATTTCTTATTATGATTTAAGAGAACAAATGGAAGGTAA
;     G-cox2 ==> end
 25289  TTTATTTAATATTAAAGTATATTGCAATAAAGGTAATATTAAAAAATATTAAAAGTAATA
 25349  TTATTATTAGTAAAATAAAATTAAATTAAATAACTTGGTCCCCCGGAGAGCACTTCGGGG
 25409  CGAAGGGACTAAATTTATTTTTAATCCAAAATTACTTGTACAATGTTTAATAATATTATA
 25469  AAATTAAAGATAATATATATATTTATATTTATATTATATAAG
;     G-trnR(acg) ==> start
 25511  AACGTGTTAATTCAATGGTAGAATAACGTGCT!ACG!GACACGTTTATATAAGTTCGAGT
 25569  CTTATATACGTCT
;     G-trnR(acg) ==> end
 25582  AACAATTAAAATAGAGTCCCCCCGCCCCTAAATCCTTTGGGGTTTTGGACGAGGGACGGA
 25642  TTGTTAAAAGAAATATAATTATAATATAGTATAGATAAATCAATATATATATATAAAATA
 25702  TTATTTAAAAA
;     G-nad4L ==> start
 25713  ATGAATTTTTCAATTTTTTTATTTCTTGTAGGAATATTAGGTTTTGTTTTAAATAGAAAA
 25773  AATATCATATTAATGTTAATATCAATAGAAATTATGTTATTATCAATAACATTTTTAATA
 25833  TTAATAAGTTCACTTAGTTTTGATGATATTTTAGGACAAACTTTTGCTGTATATATTATA
 25893  ACAGTAGCAGGAGCAGAATCTGCAATAGGTTTAGGAATTTTAGTTGCATATAATAGATTT
 25953  AACTATTCTCTGTATCTCACTGTTTACATAATAGTCATAAAATTTTTGTAA
;     G-nad4L ==> end
 26004  ACTATAAATAATGATAGTGATGATTAAAGGCTCAGAGAAAACAGATCTAAAAAGGTGAAG
 26064  TGAACCTTCATCTAGTCATGCGCTTTGCGCAAGGCAA
;; mfannot:     /group=IC1 (1.84e-41)
 26101  aaccttcaaaatgcggggagttcttaaagacaaatctaccaagttaatacagtaatgtgt
 26161  tgatggaacaggtaatgactcgttgtatggtaaaaacgatttgtatgaagaaatgaaata
 26221  gaatatctgcagccaagcacctactgccttaaaatggtaagggtgtgcagttcatcgact
 26281  aaatgtaggttggtttataatataattaatattatattatatgcttaagatatagtcagg
 26341  c
;; mfannot:
 26342  ATAACTTAAAGGTTATGAGAATACCCTAGCCTTCCTAAGGGAAATTTTTATGAAAAGGTT
 26402  AATTTTCTATGGAAAAGGGGGAAAACGAAGAGGAAGTATATCAATACAATATAGATA
;     G-nad5 ==> start
 26459  ATGTATTTAACATTGATAATTTTACCTTTATTAGGTTCAATAGTTTCAGGTTTCTTTGGT
 26519  AGAAAAGTAGGAGTAAAAGGAGCACATTTAATTACATGTGTTTCAGTAATTACAACTACA
 26579  TTTTTAGCTATATTAGCTTTCTTTGAAGTAGGATTTAATAATATACCTGTAACAATAAAT
 26639  GTAGCTAGATGAGTTGATGTTGAATCACTTTATGTTTTATGAAATTTTAGATTTGATTCA
 26699  TTAACTGTATCTATGTTTATTACCGTTTTAATAGTTTCTAGTTTAGTACATATTTACTCT
 26759  ATAAGTTATATGAGTCATGATCCTCATAATCAAAGATTCTTTAGTTATTTAAGTTTATTC
 26819  ACTTTTATGATGATTATACTTGTAACAGGGAATAATTATTTAATAATGTTTGTAGGTTGA
 26879  GAAGGTGTTGGTGTTTGTTCATATTTATTAGTAAATTTCTGATTTACTAGAATAGCAGCA
 26939  AATCAAAGTTCTTTATCAGCATTATTAACTAATAGAGAAGGTGATACTTTATTAACTGTA
 26999  GGTATGTTTGCTATACTATGATCTTTTGGTAATATAGATTATAGTACAGTATTTGCATTA
 27059  GCTCCATATTATAATGAAAATATTATAACAATAATAGGTATTTGTTTATTAATAGGTGCT
 27119  ACAGCTAAAAGTTCACAAGTAGGTTTACATATTTGATTACCTCAAGCTATGGAGGGACCA
 27179  ACTCCTGTATCTGCATTAATACACGCTGCTACTATGGTTACAGCAGGAGTATACTTATTA
 27239  ATGAGATCATCACCATTAATAGAATATAGTTCAACTGTATTAGTACTTTGTTTATGATTA
 27299  GGTGCTATAACTACAGTATTTAGTTCTTTAATTGGATTATTCCAACAAGATATTAAAAAA
 27359  GTTATTGCTTATTCTACTATGAGTCAATTAGGTATGATGGTAATAGCTGTTGGTTTATCT
 27419  AGTTATAATTTAGCTTTATTCCATTTAGTAAATCATGCTTTCTATAAAGCATTATTATTC
 27479  TTAGGTGCTGGTTCAGTTATACACGCTGTAGCTGATAATCAAGATTTCAGAAAATATGGA
 27539  GGTTTAAGAGAATTCTTACCTTTAACTTACTCAGTTATGTTAATAGCTTCATTAAGTTTA
 27599  GTAGCTGTACCTTTTATGACTGGATTCTATTCTAAAGATTTTATTCTTGAATCTGCTTAT
 27659  GGACAATATTATTTATCTAGTACTATTGTTTACTTTGTAGCTACTATTGGTGCTATGTTT
 27719  ACTACACTTTATTCAGCTAAAGTTTTATATTTAACTTTCTTAACTAATCCTAATGGTCCT
 27779  TTAGTTAATTATAAACATGCTCATGAAGGTGATTTATTTATGACTATTCCTTTAATTATT
 27839  TTAGCTATTTTTTCAATATTCTTTGGATATTTAACTAAAGATATTTTTATAGGTTTAGGT
 27899  ACTGGTTTCTTTACTGATAATAGTTTATTTATTCACCCTAGTCATGAAATTATGTTAGAT
 27959  ACAGAATTTGCTGTACCTACATTCTTTAAATTATTACCTTTTGTGTTTACTGTTTCATTA
 28019  AGTTTACTTTCTGTTTTATTATCCGAATTTTTACCTAAATTACTTATTAATTTTAAATTC
 28079  TCTAGATTAGGTTATAATATATTTAGTTTCTTTAATCAAAGATTCTATATAGAATTATTT
 28139  TATAACAAATATATTGTTGAAGGTGTTTTAAAATTAGGTGGTCAAACTTCTAAAAATTTA
 28199  AATAAAGGTCCTGTAAAATTATTAGGACCTTATGGTTTAGAAAAAGGAGGATTAGCTTTA
 28259  AGTAATAGTTTAGGTAATTTAAGTACAGGTATTGTTACTACTTATGCTTTATATATCTTA
 28319  ATAGGATTAATCTTTGATATTTCTCTATTATATTTCTCTTATAATGATAATAATTTATTA
 28379  ATCTTAATTATTTTTACTTTATTTGCTTTATTAAACAGTAACAAGAAATAG
;     G-nad5 ==> end
 28430  TCTTTAAATTAATAAATAGTCATTAAACAAATATATGTTTTTTAACATTATTTGTTTAAT
 28490  TTAAAGTTATTTTTTCTTTAAAAAAAAAAAACATATAATTTTTTTTTTTAGTCTTTAACT
 28550  TTTTTTTTTTTTTTAGTTTTTAAATTTATTTTTATACACTTT
;     G-nad2 ==> start
 28592  ATGCTTTTATCGTCAATATTTTGTTTATTACTATCTAATGCTTTATCTTTTAGACGTGAT
 28652  ACTGCAATTTTATATAGTAGAATTGGAATAATAGTATTATTTTATTGTATTTATTTAGCT
 28712  TATAATAATTTATTTTTAACATATTTAGATAATGGCATTGGGTTATTTGGAGGGTTATTT
 28772  TACACATCTTCTATAACACAAATATTTCACATATTAATATTTCTAGTAAGTTTATTGATA
 28832  TTGAATATGACAGGATTTTATCCTAGAAAGCTTATATCAAGTGAATATATGAGTTTACAT
 28892  AAATTAATATTTACAAAATTAAGCTTTGTAAAAAATTTAACTGTATCAAATATTATATTA
 28952  AAAAAAGGAGAACAATATACAATAATAGAATATACATTAATGTTATTATTTATAATAACA
 29012  GGAAGTGTATTATTAATATCAAGTAGTGATTTAGTATCCATTTTCTTATCAATAGAATTA
 29072  CAAAGTTATGGATTATATTTATTATGTGCCATGTATAGAAATTCTGAATCATCAACATCG
 29132  GCTAGTTTAACTTATTTCTTATTAGGAGGATTATCATCTTGTTTTATATTATTAGGAATA
 29192  GGATTAATTTATGCAAATTTAGGTGTAACATATTTAGATAGTTTTTATGTAATAAATAAT
 29252  TTAGCCGGTATAATAAACAATCAAGAAATAACAACATATATACCATATTGTTTATTATTA
 29312  ATATCAGTAGGATTTTTATTTAAAATATCAGCTGCACCATTTCATTTCTGATCACCTGAT
 29372  GTTTATGATGGTATACCTACAATAGTAACAACTTTTGTAGCTATAATAGCAAAAATATCA
 29432  ATATTAACTTTATTATTACAATTAGTTCATTATACTAATAGTATTTATATTACAACAAGT
 29492  TATAGTTGAACTACAAGTTTATTAGTAAGTAGTTTATTATCATTAATAATAGGTACTGTA
 29552  TTAGGTTTAACTCAATTTAGAATTAAAAGATTATTTGCTTATAGTACAATATCTCATTTA
 29612  GGTTTTATGTTATTAGCATTAACTATTAATAGTGTTGAGTCAATACAATCATTTATATTC
 29672  TATTTAATACAATATAGTTTATCTAATTTAAATGCTTTTATATTATTAGTAGCTATAGGT
 29732  TATAGTTTATACGCTTATAATGATAAAAATATAAATCATAATAATTTAATAGATAAAAAT
 29792  AATTCACCTATCCAATTAATAAGTCAACTTAAAGGTTATTTCCATATAAATAGTATCTTA
 29852  GCTTTAAGTTTATCTATTACTTTATTCTCATTTGCAGGTATACCACCTTTAATGGGATTC
 29912  TTTGCTAAACAGATGGTATTCTCTGCAGCTTTACCAGAAGGATTTATTTTCTTACTCTTG
 29972  ATAGGTGTTTTAACTAGTGTTATTAGTGCTGTTTATTACTTATTTATTGTAAAAACAATG
 30032  TTCTTTGATGGGCACACTTATACTTCTTTTAATAAATTAAAAGATCTTAAAATACCAGCC
 30092  CTTGTTTTACAAAAAGATAAAGTTATCAATAAAATTTACTTTGATTCAAAATTTGCTTTA
 30152  TCTAGTTCTTTAAGTATAACTATTTCTATTTTAACTTTAATTATTCTTTTATTTATGTTT
 30212  ATGCCTAATGAATTATTACATATTTCTAATTTATTATCAATAATATTATTTATACCTAAT
 30272  AGTATTTAA
;     G-nad2 ==> end
 30281  ATTTATAATTAGATTATTGTACTTCACGTGCGTGTAGTTATATATATATAAATATAATCA
 30341  TAAAGAAAAAGTTATGGCTAGTATGCAAAAAAGAGTAGGACCAAATGCAGTAAATTATTA
 30401  TGGTTTATTACAAGAATATCTACAACTACACCCTCTAAATATGTAATAATAAAAAAAAAA
 30461  TAATTATTCGGGATAAGTG
;     G-orf91 ==> start /note=LAGLIDADG ;; evalue:2.2e-10
 30480  TATTTTAAAGGAATAGGTAATATATCTTATAAAGGAAAAGATATATTTCAATATAGAGTT
 30540  ACTTGTATTAAAGATTTATATATTATAATTAATCATTTTTATAATTATCCTTTGTTAACA
 30600  CAAAGTTTATTTTCAAAACAGGTTATAAATAATATAAACAATAAAGACCATATTACTGAA
 30660  AAAGGGTTAATAGTTTATATAAAAGCCTCTATTAATAATGGGCTATTTAATAAATTTTCA
 30720  AAGATATTTCCTGATATAAAAAAAAAAAGTAGCTAG
;     G-orf91 ==> end
 30756  ACCAAATATAATAGACCAAACTATAAAGGATCCTAATTAACTTTCAATTTTTGTGTCTGG
 30816  AGAAGGTTATTTTATAGTTAGTTTTTTTTAAAGTAATACTTTAACTGGTAATGGGTTAAG
 30876  ATTAATATTTAAGATAACTCAACATAACCGTGATAACCAAATAATGAAAAGTTTGGTTAA
 30936  TTAACTAGCTTGCGGTCACGCAAGAAGACAAGCCCCTCCTCGGGGCTAGTTAAAGATATC
 30996  TATTAGTTGTTGATTATAATATTAATTAACAATTTGATTAATTTGTTAATAAAATTAAAA
 31056  TAAATAAATTATGTGAATTAAAAATAAAATAAATTTTTTTACATATAA
