# Supplementary material for: Global Characterization of Fungal Mitogenomes: New Insights on Genomic Diversity and Dynamism of Coding Genes and Accessory Elements
Source: Front Microbiol. 2021 Dec 1;12:787283. doi: 10.3389/fmicb.2021.787283 (PMC8672057; doi:10.3389/fmicb.2021.787283)
Supplement: Supplementary File 1 — de novo annotation files of the 685 mitogenomes investigated in this study. Annotation was performed with the Mfannot program. [file Data_Sheet_1.ZIP › Supplementary_FileS1/NC_050338.1_Metschnikowia_drakensbergensis_strain_EBD-CdVSA10-2_mitochondrion_complete_genome_mitogenome_g3.mfres]

;; Masterfile modified automatically by mfannot version 1.35
;; on Sun Dec 27 04:06:05 2020 by user pfonseca on host LGCM-PROC
;;    - Gene Totals: 68
;;    - List of genes added:
;;      atp6 (1 introns)     atp8                 atp9                
;;      cob (3 introns)      cox1 (10 introns)    cox2                
;;      cox3                 nad1 (1 introns)     nad2                
;;      nad3                 nad4                 nad4L               
;;      nad5 (1 introns)     nad6                 orf105              
;;      orf111               orf1117              orf117              
;;      orf119               orf1338              orf210              
;;      orf243               orf256               orf294              
;;      orf348               orf355               orf359              
;;      orf411               orf415               orf448              
;;      orf454               orf465               orf512              
;;      orf536               orf604               orf61               
;;      orf625               orf637               orf650              
;;      orf66                orf695               orf760              
;;      orf793               orf798               orf843              
;;      trnA(ugc)            trnC(gca)            trnD(guc)           
;;      trnE(uuc)            trnF(gaa)            trnG(ucc)           
;;      trnH(gug)            trnI(gau)            trnK(uuu)           
;;      trnL(uaa)            trnM(cau)            trnN(guu)           
;;      trnP(ugg)            trnQ(uug)            trnR(acg)           
;;      trnR(ucu)            trnS(gcu)            trnS(uga)           
;;      trnT(uag)            trnT(ugu)            trnV(uac)           
;;      trnW(uca)            trnY(gua)           
;;
;; end mfannot
;;


>NC_050338.1 Metschnikowia drakensbergensis strain EBD-CdVSA10-2 mitochondrion complete genome gc=3
     1  TTTTAATTAACCCGCGTAGCGGGTTGATCAACCCCCCGAAGGGGGGGTTAATTAATTTAT
    61  ATCTCCATATTTTATTTTTAATTAATAACCCGCAACATGCACATGTTGCGGGTGGAGATA
   121  AAGATATTTTTAATTATCTGATACCCGAAGGGCATTATTCATATATTCATATATTTTTAT
   181  ATAATACTATAGTTTATTCTAATTTTTATAAAGGTAATAATAATATTTCTTATTATAAAT
   241  TTAAAAAAAATAATAATCTTATTAATAATAAGTTTTTATCTAAAGAAGATAATGAAAATA
   301  TAGTATAAAAAAATATAATGAAAAAAATATTACCTATTAAATATATATTTAAATAAGATA
   361  AATTAAATAAATATGATTTATATATAATATTAAATAAAAAATGTGGAATATATTTATGAT
   421  ATAAAAAAATTACAAATGAATATAATATTCGATATTCTACTAATTTAAAAATAAGAATAA
   481  GTAATTATTTAAGTATGAAATATCTTATTAATAACCCGCAACATGGTTGCGGGTGGAGAT
   541  TAAAATGTTAAAATATATAAAGCTATATTAGAATATGGTTATGATAAATTTATATTAGAA
   601  TATTGCAATATAAAAGAAGTATTAATAAAGGAAAAGGAATATATATACAATTATAATCCT
   661  AATTATAATATGGTTAAAGATATTAAAGATGTAGATATAATTAAACATACTCCTGAATCT
   721  ATTGAATTAATGAAATTAAAAGCTAAATGAATAGGTTTAAATTCTAATTATCGTATAACA
   781  ACAACAAGGAAGTCAAACTAATATGATAAGAGTTATTATTCATGATTTATTATAGGAGAA
   841  AATTTAAGATACAGCTCGTAAATTAAATATTAATAAATCTAATATAATTAATTATTTAAG
   901  TAAAGATAATCCTAAACCATATTTAGATCGTTATATGTTTAATATAGATAAACTTTATGA
   961  TTAATATTATAAACCAGTTCAAAAAACTAGTATAAATATAGAAGTAATAGATATAGAAAC
  1021  TAATATAATGCCCTTCGGGTATCAGGGGATAATGCCCTTCGGGTATCAGATAATGCCCTT
  1081  CGGGTATCATCCCCGCTAAGCGGGGATAATTAAAAAATTTAAATCTTTAAGAGAAACAGG
  1141  TAGGTATTAAAATTTATATTCTAGCTCTTTATCTAAATATATTATAAAAAACCTTTTAAA
  1201  AATAGATACATAATTAATGTTATACAAATTAATGACAATATGTAATTTATTAAACTTTAT
  1261  AGAAGGATATTTCATATAAATAACTAAATATTAAAATAACTCATATAGGAAATAAGAAGT
  1321  TAATAAAAAGGTATAATATATCTCATATTTATTAATACTTAACTAAGTACTTTCTTATTA
  1381  TTATACACAATTTAATTTAATACCCATATTAATAGATAATTTATTCTCTTATATTTAAGA
  1441  TTAATTATATTAATATATATATTCAAATATTTCCATTTTTATTTATATAGACATAAACTT
  1501  TTTTTTTATATAAAATTAAATTAGGGTATATATAGGGTCCCTCTAATGTATTAAACATAA
  1561  AATTTAAAAGATGGATAAAATCTAAATTATAAGGTTTTATATTAGATGATTATCTTATGA
  1621  AATATCAAAGTATATTTAGAGGAATTATATATATAAATTATCCCGGGTTACCGGATGATT
  1681  AACCCCTATTAGTTAATTATAAAAATAAAGAAGGAAAATAAAAAATA
;     G-trnV(uac) ==> start
  1728  AGGTTATTAGATTAGTGGTGAAATCGCAGTTCT!TAC!ACAACTGAGCCATAGGTTCAAT
  1786  TCCTATATAACCTA
;     G-trnV(uac) ==> end
  1800  AAATAA
;     G-trnW(uca) ==> start
  1806  AAGAGTATCACTTAATGGTAAAGTCCATGTCT!TCA!ACACATGTTATAGTAGTTCGATT
  1864  CTACTTGCTCTTG
;     G-trnW(uca) ==> end
  1877  ATT
;     G-trnF(gaa) ==> start
  1880  GCTTTTGTAGCTTAAATGGTAGAGCATTCGCTT!GAA!GCGCGACTGGTGTAAGTTCAAT
  1938  TCTTTCCGAAGGCA
;     G-trnF(gaa) ==> end
  1952  ATATAATAATA
;     G-trnK(uuu) ==> start
  1963  GAGTTAATAGTCTAATGGTTAAGACAATTACCT!TTT!AAGTAATCTATATTGGTTCGAT
  2021  TCCAATTTAACTCA
;     G-trnK(uuu) ==> end
  2035  TCCAAAAATTTTATATATCAATATTTTTTAAATAATAAAA
;     G-cox3 ==> start
  2075  ATGACAAATTCAATAAGAGGTTATATTCAATTACATCCTTTTCATTTAGTAAGCCCATCA
  2135  CCTTGACCTTTATATACTTCATTTGCTTTAATGAATTTAGCATTAAGTATAGGATTAACA
  2195  GCACATAATTATATAAATAATAATTTTTATATATTATTTAATATATTTAGTGTTTTATAT
  2255  GTTTTAACATTATGATTTAAAGATGTTATAGCAGAAAGTACATATTTAGGAGATCATACA
  2315  AAAGCAGTAAAAACAGGATTAACACAAGGTTTTTATTTATTTGTAGTTAGTGAGATATTA
  2375  ATATTTGCATCATTATTTTGAGCATATTTACATTCATCATTAAATCCTACTATGGAAATA
  2435  GGTATGTCATGACCTCCAGCAGGAATAGAAGCTATATCAGCTAGTGAATTACCATTATTA
  2495  AATACAATAATATTATTAGCATCAGGAGTAACTATAACAATGGGACATCATGCTTTAATA
  2555  AATAGTAATAGAAAAGATACATTATATGGATTTATCTTTACTACTTTATTAATTGTATTA
  2615  TTTGTTATATTACAATATTTCGAATACATGTTTTCTTCATTTACTATTACAGATGGAGTT
  2675  TATGGTTCTACTTTCTACTCTTTAACTGGTTTACATTTCTTACATATGTCTATGCTTGGT
  2735  ATTATGTTAGGTCTTTGTTCTTGAAGAATTTATAATTATGATTTCACTAATAATAGTCAT
  2795  GTTTTTGCTGAAATGACAGTTTTATACTTACATATTTTAGATATTTTATGATTATTTATT
  2855  TATATAATTTGTTACTGATGAGGTGCTTAA
;     G-cox3 ==> end
  2885  ATTATTACCCTTATATTTTATAATATATATTCATATATATCTCCACCCGCAACTATGTTG
  2945  CGGGTTTAAGTTATTATCCTTTTGTTATTTCCTATTAATAACAAACTTATAAATTTTTAA
  3005  CTTAATGATAATACAATGTATTATTAATACATCTAATTTGATTAAATTCTAAATATAACG
  3065  TAATATATAAATAATATATATCTCATTAGAATATATTTAAATAATAAAAAAAGATAGTAC
  3125  TTATTTAACTTGATAAAGAATTTTTATACTTATTTGTAGGTTTTGCTATATTATTCTACA
  3185  ACTAATAATACATAGATAATATAAATGTCTTATATACTATCTAAATATAGATAATGTAAG
  3245  TTATAATATATATAGATATAAATTTATATAAGATATAGATATATTAATAAAAATATTTAA
  3305  GATAAATACAATTAAATATTAAGATAGAAAGATCCTTATATAAAATATAGATATAAACCC
  3365  GCTGAATCAAGATTCAGCGGGTGATTATAAGTATAGATTATTAGGTTTAATATAGGGTGA
  3425  TGGATCATTTGTATATTGATTAAATTTAACTGAAATTCAATAAAATGTTTTAATAGCTAT
  3485  TAAAGAATATATATAAAAGAATTAAATCTCCACCCGCAACATGGTTGCGGGTTATGATAA
  3545  ATATAGATTATATAAGTTAAATATAGAAAGTATAACAATTATATATAATAAAACTAATAA
  3605  ATAATATAACGATTAAAGATTTAAGACCACCCGCAACATTATGATGTTGCGGGCTATATC
  3665  ATTATTTTTTATAACATATATATTACTTTTTTTTACATCTTAAAATAATTTATATTTAAT
  3725  ATCTAAAACTAAATATTATTATTTACATTAAGATTCTTATATTAATAATTTAATATATGA
  3785  TAAAATTTATATAACTGAAATAGATATTTTACTATTTATAATTAACCTAAATTAATAAAA
  3845  AATAGACTATATAAAATAGCACATAATAATACATTTATTTATTAAAAAACCAGATGGTAT
  3905  ATATGTTTTATGTAATAGATCTATAATGGATAGTGATTTAATAGTAGTTTATGATTATTA
  3965  TATAAAATTATATAATTAACCCCACTTCTAGTAGGTAATGATAAGATGATGTATATATAG
  4025  ATTATATATATTAGATAATGATAATAATGCCCTGTAATGGGAGATTATATTTTAATCTAA
  4085  TGGATATTATAAAGGATATATTATAGAATATAGAATAATAAATTAAATTTGTTATAAGTA
  4145  TTTATAAAAACATAAATATAATGGAGATGATAATACTTTATAAATATAGAATATATTCCT
  4205  AATAATATATAGGTAAGTATATATAATTAAGTAATAAATATCCCGCTACGCGGGATGAAA
  4265  TACCCCCTTCGGGGGGTTAATTATTAATAAAATATATAAAA
;     G-trnS(uga) ==> start
  4306  GGATGTATGGCTGAGTGGTTTAAAGCGTAATACT!TGA!GTTATTAAGACTTAACAGTCC
  4364  ACGTGTTCGAATCACGTTGCATCCG
;     G-trnS(uga) ==> end
  4389  ATAT
;     G-trnT(uag) ==> start
  4393  ATGACTATGGCGAAATAGGTAAACGCGATTAG
;; mfannot: G-nad4 ==> start Def by similarity
  4425  TT!TAG!GTCTAATTTTTTAAGGGTTCAACTCCCTTTAGTC
;     G-nad4 ==> start
  4464  ATA
;     G-trnT(uag) ==> end
  4467  TTAATGATTAAAAAAAAAAGAAAAAAAGAAATGACATTAATATATTTTTTAATATCATCA
  4527  TTAACATCTATAAGTACTAGAATATTAAATAATATATCAAAACAAATAATATTAATAGGA
  4587  AGTGGTTTAATTGCTATACCTACAATATATGATTGATCAGAAATAAATGTATATTATACA
  4647  ACAGATGGAATAGCAGATGTCTTAATATTATTAACAGCATATTTAATACCAATATCAATA
  4707  ATATCAAATTGAAATAATATAAAGAATACTTTATATTTTGAATTAGTATTAAATTTAGGT
  4767  ATTATTTTATTAATTAATTTTATATGTCAAGATATGACTTCATTTTATATTTATTTTGAA
  4827  GCATCTTTAGCTCCTTTATTTATAATGATAGGATTATATGGAGCAGCTAATAAAGATAAA
  4887  GCGGCTGATTATATATTAATTTATACTTTATTTTCTTCTTTATTTATGTTATTAGCTATT
  4947  GCAATATATGAAATATTATTAAATAATACGGATTATCAAGCGACTAGTTTATTAGTATTA
  5007  TCTATAGATTTACAATGTATATTATTTTTAGCTATATCAATAGGTATAGCAGTTAAAACA
  5067  CCTTTAGCTCCAGTACATACATGATTACCTGTAGTACATTCAGAATCACCATTAGCAGGT
  5127  TCAATATTATTAGCAGGTGTAATTTTAAAATTAGCAGTATATGCAATTATAAGATTAATA
  5187  TTACCGACTTTATCAGATGCAGCTATATTATATACTCCATTTGTATATGTTTTATGTGTT
  5247  ATAACAATAATTTATACATCAATAATAACATTAAGACAAACAGATTTAAAAGTTATAATA
  5307  GCTTATAGTTCAATATCTCATATGACGGTATGTATTTTAGGTATATTATCAAATACATTA
  5367  ACTGGAATATCAGGAAGTTTAATATTATCTATAGCTCATGGTTTTGTATCACCTGGTTTA
  5427  TTTATTATAGTAGGAGGTATATTATATGATAGATATCATAATAGATTAATATATTATTTT
  5487  CAAGGTTTATTAACTTATATGCCTTGATTAGCTGTATATTTAATAATATTAAGTTTTTGT
  5547  AATACTGGTACTCCTTTATCTTTAAATTTTATAGGTGAATTATTATCTTTAAGTGGTGCT
  5607  ATTAATAGAGCTCCTTTCTTAGGTGCTTTAGCTGCTCTATCTGTTTTATTATCTGCTTCA
  5667  TATCAAATGAAAATTACTAATAGATTAACTGGTGGTGTTATTACTCCTTATATCTCTTTA
  5727  ACTGCTGATTGTACATATAGAGAAAGTTTCTTAATGTGAGCTTTAATTATCCCTACTATC
  5787  TTCTTTGGTTTCTTCCCTAATTCTATATTAAATATGATTTGAGAATCTTCTAATTTAATT
  5847  TATAATTTTTAA
;     G-nad4 ==> end
  5859  TTACCCCCTGATACCTGAAGGGCATTATTTATTCATTTATTTTACCTTCCTTACCTCCCG
  5919  CAGCTTGCTGCGGGCTTATCTTATTTTAATCGATATAAGTTATTATTCTTAATTTCTCCT
  5979  TATATCTTCCCTTTTTATTTTTTTTATTCATATATATATAAGATTTTTATTTTTTTTTTA
  6039  CATATATATTATTGGTATTTATATTTTATATACATATATATAATCCTTATTTATATTTAA
  6099  TATACATATATATGATTGATATTTATATATAATATACATATATATGATTGGTTATATCTT
  6159  TCTATATCAATTTATTTTATATTATTATATGCTTTTATAATCCTATTAATATTATATATA
  6219  TATATATTTTCTCATCAATTTACTATAAACAATATAAATAGCTTTATTTATCTATAAAGA
  6279  ATATAGCTTTAAATATACCTATATATCTCAATATAGAATTTATATCTACCCGCAGCATGC
  6339  TGCGGGATAATAAGTATTATGTATATTAATAAATGTTATCAATAAGTAATAAAAATCAGA
  6399  TTAAGCTTAATGATAAAAAAAAGTAAATAATTCATAGATAAATTAATGATGATCTTAGGT
  6459  AATTATGTATTATTAAATAAAGGAAAGTTTATCTAATTTAATTTATATAAGATTTTAATT
  6519  TAATGTAGGATTTTTATCTCTACTATATGTTAATTATATATTTGTATATTAAATTAATAT
  6579  ATTAAGTTATATCTTCGTAATAGATTAATTAAATTTAACTCTATACTACCTAATTTAATT
  6639  TATTTAATCTTATTGGACATTTTTATTGTTATAATCATATATCTTATTATTAATATTTAA
  6699  AAGATTATTTATATAGATAAAACTATTATTACATTTATTATAAAATAAGCCCGCAACATC
  6759  TTTATGTTGCGGGTGGTTATTATTTCATCTTATTATAAAAAGCTAACATTTATATGGTGA
  6819  TTATTTATTAATATTTATAGTATATATCTCCATATTGTTATAAATTTAAATATAATAATG
  6879  AATTATATAAAAAATAATATATTTTAAAAATATTTAAAATGGTAGTTATATAATAATTAT
  6939  TTTATTACTGTTTATATATTTATCTTTTATATTGAGATATTTTATCTATTGGATCTTAAT
  6999  TTCAACTATCTCCACTTTTACATTTCCTTTATATTATCTTAACATTCTTATTTATACTTT
  7059  AATGATAATCAGTTATTATTATTTTAAGGGTTATTTAAAAGATATATGACTTTATATATT
  7119  AAATATTCTACATAAAAAAGGTAGCGATAGATTATTTATATTACCACCTATACAAAAATG
  7179  TACATGTACATTTTTGTATGCTGAATCAAGATTCAGCGGGTGGCTTAGATTTTATTTATA
  7239  TTAATAATATAACAATATATATATATAATAAAATATATTTAAGAAATAAGGTGTATATAA
  7299  AAAATATATATAATAAAATATATTTAAGAAATAAGGTGTATATAAAAAATATATATCATA
  7359  AAAATATGAGGTAATATAATAAAACTAGTGGAGATAATAATAAAATAGATATAAAATCCA
  7419  CCTATACAAAAATGTATATGTACATTTTTGTATGCTGAATCAAGATTCAGCGGGTGGTGA
  7479  TGAGATTATATATATAGTTAAATATTTTAAAAATAGTTAATATTAAATAGTATTATAATA
  7539  ACATAAAATATTAAGATCTTTTTATCTCTACTATTAAATTATAATATCCACCCGCTGAAT
  7599  CAAGATTCAGCGGGTGGTGAGATGAATACATTTATATATTTATAATTTGATCTATTTATA
  7659  TATATATTAGTTTTATATAGATAAAAAATAATATAACATATAACCTTATATAAAATTATG
  7719  ATTAATTATAAAAATAATAATATACTAAATTATGTTTTATTATTAAATGATAAAAGATAT
  7779  AATAAGCTAAATAAATAAAATAGTTATATAAATCACCATATAACCCACAACATCAAGATG
  7839  TTGTGGGTGGTATAGAATCATACTATAAAAATATTTAACCTTTATATAAAATAAAATCTA
  7899  TTAAACATATATATTTTCATTAAAAAAATATTATTTAATTACATAAATTTATAACAGATA
  7959  GTGACATATTTAATCTAATATTAATATACCTATATCTCCTTTATTATTAAATTAACATAA
  8019  TATAGTGTTATTATCTCCTATATAAATTAATCAATAATATATATATAGCCCGCAGTTTGT
  8079  ATATAAAAAAATGTACCTAAATGAACACATTCATTTTATTTATGGGGCTGAGATATAGTG
  8139  AAAATGAAATGATATAATATGATGATATAATATAAGATATAAATATTGATGAGATATAAA
  8199  AGTATTAAATAATAAAATCCACCTATACAAAAATATACATTTTTGTATGCTGAATCAAGA
  8259  TTCAGCGGGTGGTGATATAAAGGATATATATATTATTCTATTTGTGTTAGTAATTATAAG
  8319  ATAACATATCAAATTAATAATTATTTATTACTTTCTATTTGATATATATTATAATCCCCA
  8379  AACTGTAGTCAATAGTAATAATATAATTTTAATAATTTATAATCAATTTAATCTTATTTA
  8439  TATTTATAAATTTTATATATGATTGATACATTTATTAAATTATAATTAGATATATATAAT
  8499  GATACTTATAATAATAATATAGAATTATATATCTCCTAATGATAGATGATCCCTGCAATA
  8559  CGAGATAATTTATAAGTATTTAATTTTGTATAAAATATATAATCATAAAGTAATCCTGGT
  8619  TATAAATATAGATCAACATTATAACAAATTTATATATCTCCGCCCGCAGCATGCTGCGGG
  8679  CTATATAGATATACCTAAATATCAGATATATCTCCTGTTAATTGATAAATTACCTTAATG
  8739  ATAATTAGAAAATAATTTATGTCCTTAAATAAAAATAAGCTATATAGATAATGAAAATAT
  8799  AACTTATATAATATATCACTAGTTAATATATCCTAAAAATATAACCTTAAGTGATTATAT
  8859  AAAATATAATATAAATATGTCTATTTCTCCATTATTTATAGAGATTAAACATAATATAAT
  8919  CTTTATAAGAAATATAAAAATAAATTAACTACCCGCTGAATCAAGATTCAGCGGGTGGAT
  8979  ATTATCAATATAGCCCGCAACATCAAGATGTTGCGGGTGGTCATAAATTTGTAACTTATA
  9039  AAAGTTATAAAAATATAGATATATAAAATTTTATATAATATAACAATTCAATATTAAAAT
  9099  GTATCAGATGATTATATATATAAGATTATTAATATTTGATATTTTAAAATAAAAATATCT
  9159  ATATAAATTATTATTCATTAATTTGATATGATTTTAATTATCCCGCTACGCGGGATGATA
  9219  TACCCCCTTCGGGGGTTCATTATAAATAAAATTAATTATCCCCGCTACGCGGGGATGATA
  9279  CCCGAAGGGCATTATGGTTAATTATTATATATGAGTTAGATATTTATCTAAGAAGGATAT
  9339  AAATTAAGTATATCATTTACCCTTTTATAAATAAAGATGACAAATTATTAAATAAATAAA
  9399  ATGAATTATAACCACCTTTTAGATATAGAGATATAATCCACCCGCTGAATCAAGATTCAG
  9459  CATACAAAAATGTACATGTACATTTTTGTATAGGTGGTAAGATATATAAATCCTTTATTT
  9519  TAATCTAATATAATATATATAATGTTATATATATCTTAAACTATAGGAAAATATATAAAT
  9579  ATAAAGTAAAATTTAAAAGTAGTATAATTAATTAATAATAAAGATACTTAATAAAATTAT
  9639  TATCTACTATAAAATAACATTATTTTATTATTACCCTTATTATATATATGACCTTATATT
  9699  TTTATAGGCTTTATGACTATTAATTACTTTATATATCTCTCTAAATTTAATTATCCCCTG
  9759  ATACTCGAATGGCATTATGATCATAAATTATTTATAATTGACATATTATATAAGTCATTA
  9819  TATTATTTATAAAACGAATATATAAAATATAAAATAAACCTATATCCACCCGCTGAATCA
  9879  AGATTCAGCGGGTGGTGATTTAATATAAATATTATAGTGATATATCATTTTATTATCGAG
  9939  CTAGGTATTTTAATAAATGTTTATTAATCCTATATTATTATAAAATATATATATAAGTTT
  9999  TTTTTATATAAAGTATATATAATTAAAAAATAAATTTATTATGACCAATTTATATATTAT
 10059  TATATTCACCCATTTAATATAAATATTATAGGTAAATTATGATAATATAAATATAAAAAT
 10119  AAACCTATTATCACTAATTTATATAATCTTATATCCACCCGCTGAATCAAGATTCAGCAT
 10179  ACAAAAATGTACATGTACATTTTTGTATAGGTGGTAAGGTATGGTAAGGTATAATAAAAT
 10239  AAGGAAAGTATATAAAAGTAAAACTAATTTAAATAACCTTTGTTAAATAATATTATTTAT
 10299  CTAGATAATAAATATATATACTCTGAAAATAATAACAATTTATCTCAACTAAATTATCTA
 10359  CATTTATATATAGAGTTCTTTATCTTATTATTTATTTTTCATAGATTATATAAATCAGTA
 10419  ATAAAGAAGATATAATAAGAATAAATATTAAACAAATGAAATAATTACCACCCGCAACAT
 10479  CCAAGATGTTGCGGGCTTATTTAATTAATAATCCTATTTTATTTAACTATTATAACTATA
 10539  TCTCCAATAATTAAATCATCTATAGATATAAATTATATATTTATATACATATATAATGAT
 10599  AAAAGATAGAATATAAAAAAAGATAAATTATAAAGTATTAAATAAGAATAGAAATACCAA
 10659  TAAAATAAAAAATAAACTCTTACCACCTATACAAAAATGTACATGTACATTTTTGTATGC
 10719  TGAATCTTGATTCAGCGGGTGGGTTTTATACTCTTATCTTTAAGACAACAAATTATAACA
 10779  TATTTAATTAACCCCTTAAAATACAAAAATATACATTTTTTATGTGTTTCATAATACCCG
 10839  CTTTGCGGGATATTTATATTTAAATTATATACATATCTAATATATAAATATAGCCCGCAA
 10899  CATCAAGATGTTGCGGGTGGTCATAATTTTATACTTATAAGTTTTAATATATATCCTAAT
 10959  GAAAATAAAAAAGATAAAATAAATAACGGATTTAAATAATAACCAGAAGATAAGTAAAAT
 11019  AAAACAAGGTAATATATATATAAATATATTATAGATATAAGATATAAGTAATATATAAGA
 11079  TATATATTATTAATATTTAAGATAATAATTAATACCAGTGAATATATAATGTATATAGAA
 11139  ATATAAGATATATAAAATTATATATAGATATTAAAATATAACTTATTAAACATAACTAAT
 11199  AAAATATTAACTTATTAAACAGATCATATTCCTGGTATAAGAGAGGAGGGGAGAGGAGAC
 11259  CCCCCCGGAGGGGGGGTCATTTATTTTATTTTTATTCTTTTAATTTTTTTTTATAATTTT
 11319  TAAAATATAGATATAAGTTAATTTATAATTTTTTAAATTTATTTAAATTAAATTATTTAT
 11379  ATATAATATTTCCTACATTTATAAATATATTTTTATTTAAAAAAAGGTAGTTAACCCCCC
 11439  CCTTCGGGGGGGGTATTAGAATTTATCTTCTATTAAAATTTATTGGGGGGGGGGAGATTT
 11499  TATATTCTTTTATTCTTTCATATTTTTAAATATTTAATATAAGAAATATAAGTTAATTTC
 11559  TAATATTTTAAATTTATTTAAATTAAATTATTTATATATATAATTCCCTATATTTATAAA
 11619  AATAATTTTATAAAAAAATAAGGTAGTTAACCCCCCCCTTCGGGGGGGGTATTAGAATTT
 11679  ATCTTCTATTAAAATTTATTGGGGGGGGGTATCTTATTATAAAAAATAATATTAATTCTT
 11739  TATTTTAGTAACTTGTAATTGATATATATTATATATTGATATATAAATTAAAATAATTAT
 11799  AAATAAATAGATATATATAAACTAAATATGTAATAATAAACAAAATAAGAATTAAATAGT
 11859  AAAATAACCCCCCCCAGATTAATCAAATTAAAAGAAAATATAAAGGACCCCCCCCTTGGG
 11919  GGGGGTCAGGTATTTATTAATTTTAATATCCTCCCGCTGAATCTTGATTCAGCGGGTGGT
 11979  TTTTATTTTATCTTTTACAATTTTTATCTAAAATTTATTATTTTTATCTCCACCCGCAAC
 12039  CATGTTGCGGGTTATTATAACTTTTATTTCCTCTGCCCGCAGCATGCTGCGGGCTATATA
 12099  TACTTTTCTTTATTTTAATATTTCTTATTTGGAAAATATATTTATATACATCAGCAACAT
 12159  TTTTTTATAAATAAATGTTGCTGTCTTATTTATATCTTTTTTATATTTTTCTTTTATTTA
 12219  TTTCATATTTTTAATTTATGGTTTTATATTTTACCTTTATTTACAATTTTTATATCTCCA
 12279  TTATTATTATATATAATATTATATAGATATTAATTATATAAATATTAGGAACTGTTACAT
 12339  TATGATATATAGATGAAATATATATTTTATTTATTTTATAAATTATACATTAGATATATC
 12399  TTAATTTTATATTAATAATATTTATATAGCCCGCAACATCAAGATGTTGCGGGTGGTAAT
 12459  ATTAACTTTATTTATTATTAGGTTTTATTTTATTATTTGTTACATTTATATGTATCATTT
 12519  GTATTTATAGATTATCATCATTATATATATTTATAATTATCCCGCTACGCGGGATGATAT
 12579  ACCCCCTTCGGGGGTTCATTATATATTATTTAATAAGATATTATAAGGAGAAAATAATAT
 12639  AGATAATAAAAAAATATATATAGCCCGCAGCATTCATATAAAAAAATGTACACGTACATT
 12699  TTTTTATGGGGCAGAGAAAGATATAATTAAATAAAGTGGTTTTTATTTATTATGGGTTTT
 12759  AATTTAAAAATATATTATGTATTTTTATTTAAACTTATTATATTTTACATATAGGTAATA
 12819  TTAAATTTTTATATGATTTATACCTTTTTATAGCTAATTTTATTCTTTTTTATTTCAAAT
 12879  TTATTATATATAGCCCGCAACATTTATATGTTGCGGGTGGTTCTTTATTTAATTTATAAA
 12939  ATTATATATTTAATAATTTATCTCCTTATTTTATAATATAGTCATAACAATTTATATAAT
 12999  AAATGATCATTATTAAAATCTTAATTATCCCCGCTACGCGGGGATGATACCCGAAGGGCA
 13059  TTATAATTGGAAATTATATATATATAGGATATATATAAGAATATATTATAAATGATAAAT
 13119  ATAATAAAAAAAAATAACAGATGTATTAATAAAATGACAATTAGAATAAATAGCCACCCG
 13179  CTTCATCAAGATGAAGCGGGTGGTGAATATTAATATAAACCTATATGATAATAAGTTATC
 13239  GTAATTTATCTCCCTATAAATTTATTAATATATATATGACATTTATTATATGTATATAAT
 13299  AATTAATTTAGTAGAATAAGGAAACATTTATAAGAGAATAAAAATATCAATAAAATTAAG
 13359  TTATAATGATATTAAAATAAGATTTAGATAATTTAATAATATCTTTCTCTATATATTTAT
 13419  CTATAAAAGACTATAATGAATATCTACCATTATGAGATATATATTTATATATATAATCCA
 13479  CTCGCTACATTTATATGTGGTGGTAATTATTAAAAATTTAATTCATGATTATGTAGTTAT
 13539  AATTATGTTATTTTAATTATATATCCTATATCTTTGATATAAATTAATGGTATATTAACT
 13599  TTTAGGTGATATAAAAAAATGGTATATTAGATAATTATGACTACCCGCAACATTTATATG
 13659  TTGCGGGCTATAGCTATTTCTATCTTTTTTATGTGATTTTTATTATTAATATACCTTTAC
 13719  AGACTATTTAGTATGATATTATTTTCCACCTATTATATTTAAATTCATATAATATAGATA
 13779  TATATAAATGAAATAAATAAGATAAATTAAATCCACCCGCTGAATCATGATTCAGCATAC
 13839  AAAAATATATATTTTGTATAGGTGGTAAGTTGATATATAAAAAGTATAAGAATATTATGG
 13899  ATAAATTAAAATATATAAATAGTATATTATCTCCGTAATAATAAGAAATTAAAACAGATA
 13959  TAATCCCTTATAAAAAAATATATCAAATAAAATAATATGTTTAATTATCCCCGCGTAGCG
 14019  GGGATGATACCCGAAGGGCATTATAATATAGATCAATATTATAAATTATTAATAACTTTA
 14079  TTAAAAAGTTAAATGATAAACATTATTAGTATTTTTATATTAGATTCATTAAAGTTGTGG
 14139  GTTTATTTTTAAAATCATCTACCCATTTCATTATATTTTTATTTCATATAAATCATATAT
 14199  TTTTATATATTAAGGTATAAATTTATAAATGAGGAAATATTAATTTATATATATGATATA
 14259  TTCTATAAAATAATTTACCTAAATAATAAAATTTAACACATTCATTTTTTTATTCGTGGT
 14319  TTAGTTAATAAACTTATTAATATGTGTATTATATATATAACTAATTATAATAAGTTAAAA
 14379  TTATCTTCTTAATTACTTTTTGATAGATTTTATTTTGTTAATAAGGATATAAATGTGATC
 14439  AATATTAAAATGTTGTATATCTAAATATTGAAGATTAATATATATCCACCCGCAACATCA
 14499  AGATGTTGCGGGCTATATAGGTTTAATTTATTTGGTTTATATAAATTTATTAATATTTTT
 14559  TATATAATTTTTATTAAGATTTTTATATATATCTCCCTAAATTAGATTATTATGCCCGCA
 14619  ACATTATCATGTTGCGGGTAAGCTTATTTATATTATATATTATTATTTATACAAATTATT
 14679  TTATATATATCAAAATTAGAAATTATTTATATATTATTTCTATATATCTTTTCATTAAAT
 14739  TGTATATTTATTTTTAACTTTTAGGTTATTTTTTTTATTTCAATTGGTGGTTTTTATCTA
 14799  TAAATATAAATGATTAAGTAGATAAGATATATAAAGGAATTAATGTCCTTAGGGTATCAG
 14859  GGGATAATTAATTAAATATATAGATATATATATTACCACCCGCAACATATAAATGTTGCG
 14919  GGTTAGGCTATTCTTTATTTTTATATCTTTTATCTATTATTTATATTATAATAATTAATA
 14979  TATATTGACCTTCTTATTTATATTATTATCTTATATATTTTATAATAAGCCTACTGCTAG
 15039  CATATAAAAAATTTTACCTAAATTATAAAATTAACACATTCTTTTTTTATGGGTGATAAA
 15099  TATTTAATCAAATATTATATTAATTACTTCGGGGGTTAATTAAATTTAATGATAATCTAC
 15159  CTTTAGATATATTCATGATATATATAATTATGATACCCGAAGGGCATTATAATAAATTAC
 15219  ACCCGTTTCATCTTGATATATTCTATAAAATAATTTACCTAAATAATAAAATTTAACACA
 15279  TACATTTTTTTATTGGTGGTGATTTATCTTACATTTTGATTTAGTGAAATTATATAAAAA
 15339  ATAACTTATCTCTAAGATAATTTATAATCAACATTAATATTATTAATATAAAATTAACTA
 15399  TTTTATAATTTACTCATCATCATTAAACTATAAAAGTATAATATTAATACTATTCTATTA
 15459  ATATATATCTAATATATATAAATAGTCAAATAAAATATAATTTATAATATATATACTTAT
 15519  ATAATAAAGAGATATTATAATAAAAAATATATATAAGATAGATAAAATCTCCCGCTGAAT
 15579  CAAGATTCAGCGGGTAGTTAAATATAAGATATTGTCATCATATAGATAATAATATTATAA
 15639  TTTGTATAAGATATTGTCATCATATAGATAATAATAATATAATTTATTAAATGAGATAAA
 15699  AGATCTATAATAAAATATAGCCCGCAACATATAAATGTTGCGGTATTAAACAATATATAT
 15759  ATATTTTACCTTATATAAAATAATCCTACATTTTTTTGTAACATTTTTATCTTATAACTA
 15819  TATATTAACTAATTTATCTATATATATGATACTAATTATATTAAACCTACTTATGATAAT
 15879  TATATTCCTTTATATAAATAATCCTATATTATGATATAATTACATATTTATGTAATCTAG
 15939  ATAATAATTCTAATTATATATTTATTTATATCTATATATAAGTGAATATAGGTAAATAAT
 15999  AAATTACCCCCGCATTGCGGGGATGATCAATCCCTTAGGGGGTTAATTAATTATAAAAAT
 16059  ATAAAGGTAGAATATTAAAAAAGAAATTAAATACACCCGCTGAATAATGATTGATAATTA
 16119  AAAAATGAATGTGTTAATTTTTATTATCATTTTTTTATAAGGGTGAATATAAAATCCTTA
 16179  ATTTACTTTTAATAGATTTTTTATAATAACTTTATATATTAATAAAATAAGTTAATATAT
 16239  ATATAATTATATAATTTAGAAATAAATTATAAAGTATACTATTAATTAAGGATATATATA
 16299  TTAAAAAAGATATAGGAAATGTAAAAGTGAAGATAAGATTATATATATTTATAAATATTA
 16359  AAAAAGATATTACCTGCAACATATAAATGTTGCGTATATATATTATCCTTTATATCCACC
 16419  CGCTGAATCAAGATTCAGCATACAAAAATGTACATGTACATTTTTGTATAGGTGGTGAGA
 16479  TTATTTATATAGTTATATTATAAACTTAGATATTTTTATTAATCGTTAATTATCATTAGA
 16539  TGTCATTTAAATATACTATTATATATTTTAATATTAAATATCTTATATAATTTATAATCT
 16599  ATATATAACTTATATATTATCTACATATAATTTTAGCAGGTGATAAGTATAGATAGCTAA
 16659  TTTTTATATACTAGAAAAAATAAATATTTACATAATATTATATTAATCTAACTTAAACTT
 16719  CAATATACATAATAAATATATATAACTATCATAAATATATTGTATATTATTTCCTAATTA
 16779  TTTTTAATATATAGAGATATGATTATAACCTATTATTATCTAATAGTTTTATATTAGGTA
 16839  ACCTTTTATAACAAGATATCCGATAAAAAAATGTACTATATTTCTATGTTATAAAATATA
 16899  TTAAATTCATCATTAAATTAAATATATTATTTATATATTTAAGTAAAGTATAATTATATA
 16959  AAAAATAACCTAAAATTAGTTATAGGTTATAAATATTAATAATAGATAATTTATATAGAA
 17019  ATAAATTAATTATCTCATATAAAAACCTACCCGCTGAATCAAGATTCAGCGGGTGAATAA
 17079  GATAAACATTTATATTATTTAAATATACAATTTTTCATACCTTTATTTAATTATATACCC
 17139  GAAGGGCATTATGATTATCTATTAAATAATAAATTTATATATGACTGATTATATAAGTAT
 17199  TATAATAATCTATATATAAAATCAATACATCTTAATATAACAAAAACCTAACCGCTTCAT
 17259  CTTAATGAAGCGGGTGTTGGTTATATATATTTATATAGAAATAATTTATATATATTTTAA
 17319  TATTTAAATGATATAGTGGACTATTATGTCGTAAATATATTATATGAATATAAACTAGTA
 17379  AAAATAAATAAAATTTATATAATCAACAATTAATAATAAAGATTAATAAGATAAACATTT
 17439  AGATGTAGAATATTAAGAAGTAGAATATTTAGATGATATAGTGGGCTATTTAAAAGATAA
 17499  AATTATTAATAATCTAATTATCTACACCCGCAACATTATGATGTTGCGGGTGGTTATTAT
 17559  TGACTATATATATTTATAATAAAAAATTAGACATTAAAAATATACAAAATATAAATGTTA
 17619  TTATCTTTTTATATCAAAATATATTATTATATAACCCTTATATGTTTCTCATAGATTAAT
 17679  ATAAGAATAAAAATTATATTACCACCTTCTTATATAAGTAAAATGAAATATTAATACTTA
 17739  TCATAATTAAAATTTATAATTATTGATATACCCCCTTCGGGGGTTCATTATTAATATAAA
 17799  TATATATTAATGGAAGATCATAATTAAATAAAAAACCTAACCTTTATATAAGTTATTATC
 17859  CTTTTTAATAAATTTAAGTTATACTATATAAATTATTAATTTTTAACAATGTAATAGAGT
 17919  TTATAATTAATCTATATTCTTTTTACAATATCACCTGCTTCATAAAAATGTAGTTTATAC
 17979  CACCACCAATAAAAAAATGTACCTAAATGAACACATTCATTTTTTTTATGCATCATCATG
 18039  ATGTAGCGGGTGGAATTTATAATTATTGATATACCCCCTTCGGGGGTTCATTATTATTTT
 18099  AAATATATATTATAACATACTATAACCACCCGCTGAATATAGATTCAGCGGGTGGATTTA
 18159  TTAAATTAATCATATCTAGTGGATTATATTATTTAGTATCACCCGCAACATATGTTGCGG
 18219  GCTATATTATTTATATCTAACCCATTTAATGTCTTTATATTTTATTTATTATCTTATTTT
 18279  TATGTTATAGGTTTTTTTTTATTTTTATTGGTATTTATATAATAATATTTAATCGTATAT
 18339  AACTGATATTAGAGATAAATAAGTAGGTAAAGATATAGATTGTAAGTATATAAATTTTAT
 18399  ATAAATTAAATTAATTAATATCTACCTTTTATTAATTATCCCCGCATAGCGGATCAACCC
 18459  CTTAGGGGGATAATTATCTTAAATATATATAACCTATATTTCTTTATATATAAATCTATA
 18519  TCTTAGTTTATAATAAATTTATGTTATATTAAAAAATGTATTAAATAATAAAATCCAGGT
 18579  TAATAATGATTATTATTAAATGTAAATGATGTGATTATATATTATTATTTGTAATATTAA
 18639  AATGTAGATATTTTATTTAAATAAATCCACCCGCTGAATAATTATTCAGCGGGTGGTTAT
 18699  AGAGGGTTATAAATGATATATAATTACCTGCTATATTAAAATGTATAAATTTTATAGCCC
 18759  GCAACATATGTTGCGGGTGGTAATTATTATTTTTTTTATTTAATATATAATGAATAAGTG
 18819  AATAATAAAAGGCATATAAAAGATAAATAAGCAGCCGCAACATTTTAATGTTGCGGATGT
 18879  AGGTAATTTTTATTAAGATATTATATATAGGAGAGATTAATTTATTTAATGCTTATATAT
 18939  TTTT
;     G-trnQ(uug) ==> start
 18943  TGAGTCGTAGACTAATTGGCAAGTCACCTAGAT!TTG!AGCTAGGTTTATATATGTTCGA
 19001  ATCATGTCGACTCAG
;     G-trnQ(uug) ==> end
 19016  TTT
;     G-trnD(guc) ==> start
 19019  GCATTGGTAGCTTAATGGTAAAGCCTTATAAT!GTC!ACTATAAGAGATGTCAGTTCGAG
 19077  TCTGATGCGATGCG
;     G-trnD(guc) ==> end
 19091  TAATTTTAA
;     G-trnS(gcu) ==> start
 19100  GGATAGCTCGGTATTGGTAAACTAATCTACTT!GCT!ACGTAGTTGCTTTTTAGCTATCA
 19158  GCGTTCGATTCGCTGGCTATCCG
;     G-trnS(gcu) ==> end
 19181  TATTTATTAATCCACTTAAATAAAAAATTGTACAGGGATAATTAAATTATCTACCCGCTG
 19241  AATCTTGATTCAGCGGGTTCGTATTTACTATTCTTTGTTTTTTT
;     G-trnR(acg) ==> start
 19285  TGACATATAGCACAATGGTTAGTGTATATTATT!ACG!AATATTATTATGTAAGTTCGAT
 19343  TCTTACTATGTCAT
;     G-trnR(acg) ==> end
 19357  AGGTA
;     G-trnM(cau)_1 ==> start
 19362  AGCAGTATAATGTAATTGGTAACATCTAAAGCT!CAT!GACTTTATAATGGTAGTTCAAA
 19420  TCTATCTACTGCAT
;     G-trnM(cau)_1 ==> end
 19434  ATATAATTAAAAA
;     G-trnM(cau)_2 ==> start
 19447  TGAATTATAGCTCAATGGTAGAGCAGTCCACT!CAT!AATGGATGTATCTCAGTTCAATT
 19505  CTGAGTAATTTAA
;     G-trnM(cau)_2 ==> end
 19518  AGAAAAATAAATTAATA
;;     rns ==> ;; mfannot: start of 5'
 19535  AATTAAGAGAACATGATGTTGGTTCAGATCAAATGCTATGTAGAGACATAACACATGCAA
 19595  GTTA
;;
 19599  TTTTAAAAAAATAGCGTTAAGGTGAGTGATATAAGATAAAGAAAGAATCTTAAACAGATG
 19659  TAGGTATTAGAGAGATCTAGCCAAGGAACTGGAGCCGGCGATAAGCGTCACAACGGCCAC
 19719  ATTGAGAAATCAACTCTTATAAAG
;;     rns ==> ;; mfannot: corr to pos 358-392 of R.americana
 19743  AGCAGCAGTGGGGAATCTTTGACAATGGTCAAACG
;;
 19778  ACTGATCAAGTTATCTACGAGAAGGGAATTAAAAAATAAAAAATAATAAAAGAAAAACTA
 19838  TAAACTTCTAAATAATAGTAATAATGATACTAATTATGAAAGAGTCCTAACTAAAATATG
 19898  TGCCAGCAGCTGCGGTGTGCGACAAGAAGCTGTTATTTACAATTCGAAGTTATAATTTAT
 19958  AATATTTCGACATTATTCGTAACAAATATGTACCTATCTACACATGCGTCAAGAGTGATC
 20018  CTGAGGTATGAAGCTGTAGAGACAATGTAACCAAAAACTATTATTACATAGTTATGGAGC
 20078  TAGGTAAGTTTACTATGGTTAGCGCAAGTTAACTACTCGATGAGACCTCTTTAAGCTGAA
 20138  CCTTTAATTGTATTTTATTACAATAAAGAGTTTGTCAGGAGTCTGGATAGAATCATCGTA
 20198  TGTCTATTCTGTTATAGACGTTAGAACTGATAGGGGTAAAGAGTTGAACCTAAGGTAAAT
 20258  ATAAGTGTAAATAATGGAACTTGGTAAGCCTCATATTCACTATTTATAAGGTAACTTTAA
 20318  AATAGAGGTTATTTATAAATTATGGTTTTGTAGACCTTATGAAATAATAATATCGAATAG
 20378  GAGGTAGAAGACTTCTTAAAAAGCAAATGCAATAATGTAATGTTATTGATAGGTTTTATA
 20438  ACTAACCTGAAAGGGTGCTGACTTAAGATATGGGTGTTATAACTGCTATTTATTTGTAGA
 20498  ATTGACCTTTGTTTTATACCCTCAATTTTATTAAAGGTATAATTCATTTATTGTGTGGAA
 20558  TTTGTTATTAAAGCTTAACGATATGAATAATTTTAACATTTTTTTACATTATATTGATTT
 20618  CAATTGTCATAAATTTATATTAAAGTTCTCCTAAAGAAAATAGCAGAAGCAGCAAAAGTT
 20678  AGTAATAGTCTTAAAATTATTTTACTTCAAAAATTAATAACCACATCTAATATTCATCTT
 20738  TATTAGCTAAATTAATACATCATGAGATATATAGTATAATCTATATTCCTATGGTAATAA
 20798  AATACTATTAGGTATCCCTATAATTAAATATGCAATATTTGTATAGTATAATTGCTATTA
 20858  GCTGGACTATAACTCATTTATAGACAATCACAGCAGCAGTTTATGTTTTATTTACATAAT
 20918  AATTGAATTATGGATAATATACCTATTGATAAAGTATATTAGAAGAATTTATGAAAGTCA
 20978  ATGATAGATAATAAAATTATATATATCACCACCCGCAACATGGTTGCGGGTTTAAGTTAT
 21038  AAGTAATTTAAAATGTTATGCAATTGATTTTATAGTATCTTATCCTTATGATTGGTTAAC
 21098  AGTTATAGTGAAGGATGCGATAAAAGAATTCTGTAAATCTTATTTCTTTAAATAAAACTA
 21158  AAGTAACAACATCCGTAGATGGAATATAGTTATTAGGAGTCATGTGGGCTCATAAAAACA
 21218  TTAATGATAAATAAAATTATTAGAGTTAAAAATAATTTAAAGAAAACTATAATTTAGTAT
 21278  TAAAATATATAATAGTGATTATTGAATAATATATATATAATAAAGTCTATTAGATATAAA
 21338  TTGTATAAAAATTTATAAAAAAGACAATAGGTTATATAAAAGGAATAAAGCTATGTATCT
 21398  TAGCCGGCAACGAGTTGCCGGCGTAAATGAATTTAGTGAAGTAAATGAATATGTAAAGAG
 21458  AAAATAGATAGAACAAATAAAAAGTAAATAAGTTTAAGATAATTAAAAGATAAGTAGCAG
 21518  CTAATATATATAAAAAATATAAAAATAATAAGGCCT
;; mfannot:     /group=II (8.95e-16)
 21554  gagccgtatgcgatgaaagtcgcatgtacggttctaagggg
;;     rns ==> ;; mfannot: corr to pos 485-571 of R.americana
 21595  gg
;; mfannot:
 21597  GAAAGCTTGTGAAAGCCTACCTATCCTGATTAGACATAGAGGGCAAGCATTGATCAGAAT
 21657  GGCTTAAAGGATCTGTAGAACG
;;
 21679  AATCTTTATAAAAAGAAATAGAATAATGACTCGAGAGAGGAGAGGTAATAAGAATTAAAG
 21739  TTAGAGGGATAAAATACGACGAAAACATTAAGACTATAAAGAGATTACTAAAAATTAT
;;     rns ==> ;; mfannot: corr to pos 735-810 of R.americana
 21797  TGACGTTGTGAGATGAAGGCTACGGTAGCGACATGGATTCGATACCCATTTAGTCGTAGC
 21857  AGTAAACTATGAATACA
;;
 21874  ATAAAAAAAGAAATGAAAATGA
;;     rns ==> ;; mfannot: corr to pos 850-965 of R.americana
 21896  ATAGTATTCCGCCTGACTAGTACGCTCGCAAGGGTGAAATACAAGACATTAGACGGTTGT
 21956  AGTCCCAAGCAGTGGAACATGTCATTTAATTGGATGATCCTCCAAGAACCTTACCA
;;
 22012  TCTCTTGAATTTAT
;;     rns ==> ;; mfannot: corr to pos 1014-1044 of R.americana
 22026  AACAGGCGTTACATCGTTGTCGTCAGTTCATGCCGTGAGG
;;
 22066  TTTAATATTAAGTTATTGAATGAACGTAACCCTTTTCTTATGATAAGTATAATTGTAAAA
 22126  TTATAGGAAGTAGAGG
;;     rns ==> ;; mfannot: corr to pos 1190-1252 of R.americana
 22142  TAGAAGACTAATCATGATGACCCTAATGAGATGGGCTATCGACGTGTTACAATATTAATA
 22202  ACA
;;
 22205  ATTATATTAACTTTCGTTATTTTATTAAATATTAAGATTAAGACATAGTTTCATTTA
;;     rns ==> ;; mfannot: corr to pos 1305-1411 of R.americana
 22262  TGAATTGTAATCTGAAATTCGGTTACATAAAGGAGGAATTGCTAGTAATCGTAAACTAGA
 22322  GTGTTACGGTGAAATTTTTTGCTACTTCGTACTAACCACTCATCAA
;;
 22368  CAGCAAGAAATTTTTCTTTACCTTATTGAGGATTTATTA
;;
 22407  AAAGGACTTGCTGTAAGTTGAAATACGGTTCGGTTAGGGGAACCTGATCGGGATTTATAT
 22467  ATTTA
;;     rns ==> ;; mfannot: end of 3'
 22472  TTCATTTATCCT
;     G-trnI(gau) ==> start
 22484  TAGTTTATATCTCAATGGTAGAGAGATCGATT!GAT!AATCGATAAATATGAGTTCGATT
 22542  CTCATTAAACTAA
;     G-trnI(gau) ==> end
 22555  TTTATTTTTTATTA
;     G-trnL(uaa) ==> start
 22569  GCGGTTATGATGAAATGGTAGACATAAAACACT!TAA!AATGTTTGGATTAATATCGTGT
 22627  AGGTTCGACTCCTACTTACCGTA
;     G-trnL(uaa) ==> end
 22650  TAATTAAA
;     G-trnY(gua) ==> start
 22658  GGGGAGATTCTAATGTTGGTAATTAGAGCTAAATT!GTA!ACTTTAGTGCCATTGTGCTG
 22716  CGACTGTTCGATTCAGTCTCTCCTCA
;     G-trnY(gua) ==> end
 22742  TATAA
;     G-trnH(gug) ==> start
 22747  GATAACTATAGTTCAAAGGTAGAACAATTGTAT!GTG!GCGCAATTTATCTGAGTTCAAT
 22805  TCTCAGTAGTTATC
;     G-trnH(gug) ==> end
 22819  CTTC
;     G-trnM(cau)_3 ==> start
 22823  GCTTAGGTAGTTCAATGGTTAGAACATTCGCCT!CAT!ATGCGTATAATATAGGTTCAAT
 22881  TCCTATCTTAAGTT
;     G-trnM(cau)_3 ==> end
 22895  T
;     G-trnT(ugu) ==> start
 22896  GTCGTATAAGCTAACCAGGCATAGCGTCCGTTT!TGT!AATCGGAAGGTGTGGGGTTCGA
 22954  TTCCTCAATACGATA
;     G-trnT(ugu) ==> end
 22969  TCTTTT
;     G-trnE(uuc) ==> start
 22975  GACTATATGATCTAATTGGTATGATAATACTAC!TTC!ACAGTATTTATATGGGTTCAAA
 23033  TCCCATTGTGGTTA
;     G-trnE(uuc) ==> end
 23047  TTTAT
;     G-trnG(ucc) ==> start
 23052  GTGACAATGAGTTAATTTGGTTAAACTATGGTACT!TCC!AATACTATTATACGTGTTCG
 23110  AACCACGTTTGTCATA
;     G-trnG(ucc) ==> end
 23126  AATTATTT
;     G-trnC(gca) ==> start
 23134  GAACATTGTTATTCATGGTTGAATAGACTGATT!GCA!AATTAGTTCTTTAAGGGTTCAA
 23192  TTCCCTCAATGTTCT
;     G-trnC(gca) ==> end
 23207  AATTGATTTCAAGTATATATTATTATTATGATATATTTTTTTTTTTATGATTTAAATTTA
 23267  ACTTAATCTTGATTTATCTAA
;     G-trnP(ugg) ==> start
 23288  CAGATTGTTGCGTAATTGGTAACGTATCTACAT!TGG!GTGTAGGGCTATGGGGGTTCAA
 23346  ATCCCTTCAATCTGA
;     G-trnP(ugg) ==> end
 23361  TGATTATTATTTATAAAATTTAACTTTAAAATATTTAAAAAAAAG
;     G-atp8 ==> start ;; mfannot: alternative ATG start pos 23334
 23406  ATGCCACAATTAGTTCCATTTTATTTTTTACATTTATTAACATTTGGTATATTAATAATA
 23466  ACAATATTATTATATATAATATCTAAATATATATTACCAAATATAATAAGATTATTAATA
 23526  GCGAGAATATTAATAATAAAATTATAA
;     G-atp8 ==> end
 23553  AAATCTACCCGCTGAATTAAGATTCAGCGGGAGAAGAAAAGCTTAAACCTTAAAAAATTA
 23613  AGGAAAAAAAAAATAAA
;     G-atp6 ==> start
;     G-atp6-E1 ==> start
 23630  ATGTTTATATCACCATTAGATCAATTTGAAATAAAACCATTATTAACAATAAATAATATA
 23690  ATAACATTAAGTATATCAAATTATGTAATATATTTAACAATAGTAAGTTTAATAATATAT
 23750  GGATATAAAATATTATTAAATAAATCTTATTTAGGATGAAATAGATGAGGAATAGCAATA
 23810  TTAGCAATATATGATACTATATTAAATATGGTTAAAAGTCAAGTAGGTTCACGTGGAGGT
 23870  TATTACTTCCCTTTAATTTTTACTTTATTTAATTTTATATTAATAGCTAATGTTGTTTCT
 23930  ATGATACCTTATTCATTTGCTATATCAGCACAAATAGTAGCAATTATTTCATTAAGTTTA
 23990  ACTTTATGATTAGGATTAACTATTATAGGTTTTGTTAATCATGGTTTAGGTTTCTTTTCT
 24050  TTATTTGTACCAACTGGTACTCCTTTAGCTTTAGTTCCTGTTTTAGTTTTAATTGAAACT
 24110  TTATCATATAGTTCTAAAGCTATTTCTTTAGGTTTACGTTTATCAGCTAACAT
;     G-atp6-E1 ==> end
;     G-atp6-I1 ==> start /group=IC2 (4.27e-36)
 24163  atatcaatgtgttttaatataaaaagccaaactccggggaatccctaaagctttaataac
 24223  caaagtatttttggaaacttatttactggcttgattaatgactcaaggtatggtaatatc
 24283  attaaagatgtataattttatattattaaatgggtaatcgcggatctaaatcataaattt
 24343  tatagtttatgtaaaagagcaacgagtagatggttttttaatatatattatttatatatt
 24403  ataaggtgtactctaatcgccaggaaactggttcttaagccaaatatattgtaatttatc
 24463  aataagtaatttaagattaaagaaaatttatactcataaaaataattttaatgtaactaa
 24523  atatattatatataaaagtataatatataaactaggaatataaaataagttatataaaat
 24583  tatgtgtataaaaaactacccgcatcataataatgatgcgggaggataataaatgtcttt
 24643  ttag
;     G-atp6-I1 ==> end
;     G-atp6-E2 ==> start
 24647  ATTGTCTGGACATTTATTAATGTTAATATTAGGTTCATTAATATTAAATTTAATGAGTTC
 24707  TTCTATATTAGGTTTTGTTAGTGGATTTATTCCTATGGCTGGTGTTATTGCTATAACTAT
 24767  TTTAGAATTTGCTATAGCTATGATTCAAGCTTATGTTTTCTGTATTTTATTTAGTGGATA
 24827  TTTAAAAGATGCTATTTATTTACATTAA
;     G-atp6-E2 ==> end
;     G-atp6 ==> end
 24855  ATTTTAATATCCATTATATTATAATGTAGAAGAATTAAAATAATATATTCATTTAAAGTA
 24915  TAG
;     G-nad2 ==> start ;; mfannot: alternative ATG start pos 24921
 24918  GTGATGTTATTTTCATCATTTTTAACCTTATTAGTTTTTTCAACTTTTACAAATACTTCA
 24978  GATAATAAAACTGATAGTAAATATAAACAATTAATATTATTAAATAGATTAGGTGTATTA
 25038  GTTTTTATTTTTGTTTTAATTATATTTATTGAAACAATTAATATTATTACATTAATACCT
 25098  GGATATACTTTATTTAATAATTGATTTAGTTATACATCATATAATATACCTTTAATAATT
 25158  TTAATATTATTATTAATTATAGGTTTATTAATTTATAATACTAATATAACAATTAAAAAT
 25218  AAAGAATCTATATTATTATCTCCTTATTTTATAATTTTAATAATTGCAAATAGTATTGGT
 25278  CTACTATTATTCCCTTTAGTTAATGATTTATTAGCTTTATATATTATTATTGAATTACAA
 25338  AGTTATTCTTTATATTTATTAACTGGATTACATAATAGATCATATAATGCATCTAGAGCT
 25398  TCTTTATTATATTTTTTAATGGGAGGTGTTGCTTCTGCTATTATTTTAATTGCTACTTAT
 25458  TTTATTTATTCTTTAACAGGATCTACTAATTTATCTGATATATCTTTATTTTATTCTTTA
 25518  TCTTCTAATAATCTTATTTATACATTCTCATATTTTGATATATTATTAATAGCTTTATTT
 25578  TTTAAAATGGGATTAGCTCCTTTACATCGTTGAAGTATAGCTGTATATAATTATGCACCT
 25638  ACTTATATAACAGCTTATATAAGTATTGTAGCTAAAATATCTATATCATCTTGAATATAT
 25698  TCTAATATAAATTTATTTAATAATAGTATATTTATAATATTCTTTTATTTATCTTTATTT
 25758  ATAGGATGTTATAAACCATTATTTCAAATTAATTTAAAAACAATATTAGCATATAGTGGT
 25818  TTATTAAATTTTGGATATATTTTATTATCTATTATAACTTTTGATATTTCTTTTTATATA
 25878  TATATAATACAATATACATTAACTCATGTAATATTATTTTTATGTATATTAGGAAGTAGT
 25938  GAATATATAAGTAAACCTATATCAAAATGATCACCATTAATATATATACATCAATTAAAA
 25998  TTACCTAATTTAAGTATAGCTATTTGTATGATTTTATGTTTATTTTCATTAATAGGTATA
 26058  CCACCATTACCAGGATTTTATGGTAAATTATATATATTAATAAGTGGATTAGAAGATAAT
 26118  TATGTATTAGAAAGTATAATATTAATAATATGTAGTGTAATAGCAACATATTATTATGCA
 26178  AATATAATAAAAGTATTAATAACAAGTAAAACAATAGAAGGAGAAAATAATATAAATATA
 26238  ACATTAGCTTATGTAATAGCTACAGGAACAATATTATTAATTAGTTTCTTTATATTTTTA
 26298  CCATATATATCGGAAGGATTATATTTAATAACAATATAA
;     G-nad2 ==> end
 26337  A
;     G-nad3 ==> start
 26338  ATGTTTACAATTTATATATATTTAGCACCAATAGTAGCATGTTTATTAATAATAATAAAT
 26398  TATTTAATATCTACATCTAATTCTTATATTGAAAAAGATGGACCATTCGAATGTGGATTT
 26458  ACATCATATCAACAATCTAGATCTGCATTTAGTGTTGCATTTATTTTAGTTGCTATTCTT
 26518  TTTTTACCTTTTGATTTAGAAATCTCTTCTATTTTACCTTATGTTGTTAGTGCTTATTCT
 26578  AATGGTATTTATGGTTTAACTATTTTAATCTTTTTCTTATTTACTTTAGTTATGGCATTT
 26638  ATTTATGAAATTAATTTAGGTGCTTTAAACTTAGAAAGACGTTATATTAATAATATTAAA
 26698  GAATTAAAAACTAAATTATATCGTTCTTAA
;     G-nad3 ==> end
 26728  TAACTCTATTTATTCATTTATTTTATACAACTTATATCACCCCGCAACATCTTAATGTTG
 26788  CGGGTTAGACTTTCCTTTTTTATTCTTTCGTATATTTTATAGGTTACATTATATATGCAT
 26848  TTTTATACTTATAAATAAAAAAAAATATATTTAGCCGGCAACTCGTTGCCGGCGGAGATA
 26908  AAAGAATAATATGAAAAGAAAATATTTATATATTCCGCAACATAATGAGGTTAATTTAAT
 26968  ATATAAAAAGAATAGGTAAGATCAAAAAAAAAGAGACCAATTAAAAAAGTTAATAAAAAA
 27028  AAAAAAAAGAAAAAATGACAATAAGAAAATCAAATCCTTATTTAGCGTTAGCAAATAGTT
 27088  ATTTAATAGATAGTCCTCAACCAAGTTCAATAAATTATTGATGAAACGTAGGAGTGCGCC
 27148  ATCTAATTGGCTTATCTGTGCTACCCTTTGTTGTAGGTAGCTATAATATGTTGTCAATTA
 27208  TTATACAACTCATTATTACGTATTCTATCTCTAATAAAGTAGACATGCGGATAGCAAATA
 27268  ATGAAAGGGTCAAAAAGGGGGTGTCTTCGTCTCTAGTGGTTGACCCGAGTTGTTCTATTT
 27328  ATGCTGAGGTTAACAAACTTGATACGTATAGGTGATATCTTTTCTGTTATAGTATCTTAA
 27388  GAGTCATATTATGATATTATTTTAGTTTGATTTTTGGAGTAATCCTACATCTAAAAATGT
 27448  GACAACCAACTTTACACCACTTTAAGATAAAAGTTAACATTATGTTTTATACGCAAGCAG
 27508  CTAAGAATAGATTCAAATTGATATTAAATATCAAAAGTAAGAAGATAAGATCAAGAATTT
 27568  GGGATGTAACCGCCTCTAATAATATATTATTGCGGGCACGGAGATATAATAGTAATATGA
 27628  TTTTTATACGTAAATATCATATGAAGTGTATCACTCAGAATATAGTAAATAAGAAAAAAA
 27688  TAGATTATGATGTAATATCCAAATTGGAGATCAAGCGTTATCTAAAAAATAAAGCCATTA
 27748  AAAAGGAGGATGTCATAAGTGTTTTAAATAAAGATTTACTTGAAAGTAAACTTAAAGGTA
 27808  ATAAATATTATGATTTATTATCTATTTTAACTAACATAAATTATCTAGTAAAAGCCTACT
 27868  CTTTAATTAGTAAACCTGGTAATATTACTAATGTAGATATTAATTATTTTAATACTTTAT
 27928  CTGATTTACTAAAAACTGGTAAGTATAAATTTAAACCAGTATCTATCATACCTAAAGTTA
 27988  ACTTAAATAATTTATCTCCTACAGATAAAATAGTAGATAAGGCAATAACTATGTTATTAG
 28048  AATCTATATGAGAACCGACTTTTTCAAAGTATTCATTTGGTTTCAGACCTAATAGGTCAA
 28108  GAATAACTGCTCTTAAATTAATTTATTTAAGGGGTAATCCTTATAATTGAGTTATACAAG
 28168  GTGATTTAGAAAAATGTTTTAATAATATATCTCATAATATTATTATGAATGATATAAAAG
 28228  ATAGAGTAGGTGATTTTCGTATATTAGAGTTAATTAAGAAATATTTAGAAGCAGGATATG
 28288  TTTTAGATGGTAAATTATATAAAAGAAAAATAGGTCTACCACAAGCTGGTTTATTAAGTT
 28348  CATTACTTACTAATATAGTATTAGATAAATTTGATAAATATATTGAAAGTTATAATTCAA
 28408  AGTTTAATATAAGTAATTATAGGAAAAGAACATATAATTATGATAAAGCAGATAGTAAAG
 28468  AAGATATTAAACACCCGCTTCATGAAGCGGGTGGTGGATTTCAATTTAATTCTTCAACTA
 28528  TTGCCAATTTTAAAAGTTTGATGTTTATCAGATATGCTCATCATTTTGTTATTTTTGTTA
 28588  ATGGTTCTCATAATGATACTATTATGATTAAAAATAATATTAAAGAATTTTTAAAACAAA
 28648  ATTGTGGTTTAGATGAAAATTTTGAAATTATAAATATTAAAGATAAAAATTTATATTTCT
 28708  TAGGTGCTGAAATTAGTAAAATTATAAATTATGTATATAAAAGTAAAAAATTAAAAATTA
 28768  ATCATAAATTAATGGTTAATGCTCCTATAGATAAACTAATTAATAAATTAGTTGAAAATA
 28828  AATTTATCAGAAGATCTAAAGATGGGTATAATTATTACCCATTAGCTTTTAATAAACTTC
 28888  AAAATTTAGATCATTATTCAATTATAAAATTCTTTAACCATAAGATTAATAGTCTAATTA
 28948  ACTATTACGCATTTGCTTCTAATCTTAATAAACTTAAAAGAGTAATTTGATATTTACAAG
 29008  CCTCTTGTGCTTATACTTTAGCTGCCAAATATAAAACTTCTTCATATAAAATATTTAGAA
 29068  AATTTGGTCAAGATATAAAACAAAAAACATTAGTTAATCCTAATGACTTATTAGATAAAT
 29128  CCTTATCTAATAAATTAACAACTACCATTAATGGTAAAAGTTGTGCAATTTGTGAGTCTA
 29188  CTCATAAAATAGATATAAATAAGTTTGGTTATACTAAATATATATCTCTTTGTGAATATC
 29248  ATTACCAACAGTTATATACAAGAAAATTAAAAGTTAGAGATTTACGTTAGGTTTATAAAT
 29308  TATAAGATTTATTATTTAGAGTATACTTAATAGATAAAATAGTCATATTCTGAGGGA
;; mfannot:     /group=II (1.28e-11)
 29365  aagccgtatgatgggaaactatcacgtacggtttgggtggc
;; mfannot:
 29406  AATAACAAGATCGTAGTACTGATTGAATATGTTGACCACACTCATTATTAGGATTATGTT
 29466  TAGTTATACAAATAGCTTCAGGTTTATTTTTAGCT
;     G-orf695 ==> start
 29501  ATGCATGTGCGCCGTTGAGGCTCTTGTGTTACTCTGTTTAAGGTCAGATATTATTTTGTT
 29561  CATATAATAAAATCATCCAACTTAGGTATTATGGGAAATCATATACTAAACATAGCATGT
 29621  TGGAAAAAGGTGCTCTTTATGTTGAAACTATTAAATGTTATAGCATCAGATGAAATCTCT
 29681  AATTTATGGTTAAAGCTATACTGCTTGAAGTTCAATTCCCAATCGTCACAAGCTAGAGAC
 29741  TTATGCCTAGATAGTTATTGGGCTAATCATATTTATAATTGGGTAGGAATGCATGATCCG
 29801  GTTAGAACAATAAATATGAGATATATTAATTATATTAATATAAAGGGGATGAGTGAGCAA
 29861  CCTAAGGAGATATATATCTTGAACACAAGAGAGACTACGGTATCCACTAAGGACAGTAAT
 29921  GTTTATGTGGGAGGAGATACGAATAAATCTGTTCCAGTTATGGAATATATTGGCTATAAT
 29981  AGGTCAAGAAATACATCTAATAGAAGTATACAGAAAAGCGTATTAACTATGAATAGCATT
 30041  AGATCTTATAGTACTGATTCAGGAAAGAATCTTAAGGTACTTGTAAGACTTAATGATTTA
 30101  TATAAATTTAGTAAATCTTACCCAGATAGGATTATAGATAGAAAATTATTTAATAACTTT
 30161  ATGTTAAGTAAAGAGTTATATTTAATAGCTTATGACAAATTAATAAGTAAACCATTTATG
 30221  ATGTCTTCTAGTATTAATAATTATAAATTAGATGGTATATCTCATGAAGTATTAGATAAT
 30281  TTAATTGAAGAATTAAGATCTGGTACTTTTAAGTTTACACCAGTTAAATGTAATGAAATA
 30341  GATAATGGAGGACAAGGAAGTCTAATAGATAAACTAGTTCAAGAAGTTATTAAATTAGTA
 30401  CTGGAGGCTATATATGAGTCTACTTTTTATGATATATCTCATGGGTATAGACCTAATAGA
 30461  TCAACTCATACAGCACTTAGACAAGTGTTTACACAATTTAAAGGTTGTAGATGATGAATA
 30521  GAAGGTAATATAGATAAATGTATTGAAGAAATACCACATAATAAATTAATAAATTTATTA
 30581  CGTAAAAGAATTAAGGATGATAGATTTATTGCTTTAATTAATAAAGCTTTGAAAGCAGGT
 30641  TATATGTATGAAAGAATAGTTAAATATGATATTATAGATACTTCTCAGGGGTCTATAATT
 30701  AGTCCTATTCTTACTAATATTTACTTACATCAATTAGATACTTTTATTCTAAAGGCTAAT
 30761  TTTTATAGTAAAGCTAATAACAAATTTATGTATGTTAGATATGCAGATAATTGAATTATA
 30821  GCTATAAATGGTTCTTATAAAGACACTGTTAATTATAAAAATATAATTACTGATTTTTAT
 30881  TCTAATGAATTAGGTATTAATCTATCTAATAATAAATTTAAAATAACTAATAGTTATTTA
 30941  GATAATATTTTATTTTTAGGTACTAATATTAAACATTCTACTAAAGGTAATAGATCTACT
 31001  AATTTTTTAATGTTAACTGCTCCTATGAATCATATAGCTAAAAAACTTAGTTTAGCTAAT
 31061  TTTCATATTGATCATAAAGGTATTACCAAATCTGTTTGATTATCTTTAGAATTATCTCAA
 31121  ATTATTTATCTTGCTAATAGTGTTATTAATCGTTATCTTAATTATTATTCTTTTGTTTAC
 31181  AATAGAAGTAGATTAACTAGTTATATTTATTATATAATTAAAGATTCTGTTTTACGTACT
 31241  ATTGCTACTAAAATGAGATTAAAAACTAGAGCTCAAGTCATTAATAAATTTGGTAATAAT
 31301  ATTTCTATCAAATTATATCGTAATGGTAATTATATCAATACTATTAGTTTATATAATGTT
 31361  AGTAATTTATATAGAATTAATCTTTGAGATTTTAAAGTTAATACTTATAATAATATTCCT
 31421  TCATTATTTTCTATTCTTATTTATAATCTAGATCACACTTGTCATATTTGCTCTAATCAT
 31481  ATACTTAAAGATTTAAATTTAGAGAATACTGATCTTATTAATAAACAAATATCTATTTGT
 31541  AAAAGTTGTTATATGAAACAATATAATGGGAATTTTACAAATCTGTAA
;     G-orf695 ==> end
 31589  TAAGATAAAAAAAATATACATAGCCGGCAACTCGTTGCCGGCTGATATAAAGAATATTCA
 31649  TAGTGGA
;; mfannot:     /group=II (1.64e-13)
 31656  gagccgtatgatgggaaactatcacgtacggttcgggaac
;; mfannot:
 31696  GAGAGCTTTTATAGGGGTTCTTAGTTTCACTATTCAAGTAATATAGAATTAGCATTTAAT
 31756  TCGGTTGAACATATA
;     G-orf760 ==> start
 31771  ATGAGAGAGTGTGCCTATGTGTCGATTGTTGAAAGTATACTTTTGTCTAGTATACCAGTT
 31831  ATTTTAATCACTAATTATATAATTAGTATAACTGCCATTAAGTGTCACGCCTTTGGTAAG
 31891  TCTAATAAACTCATAGGATGGATAGCGACATGGAAAGAGATTACACAGTATTTACCGTGA
 31951  AATATAATAGGTAATCTTTATGGAAATATCTATGAATACGATAAGAAACTTGATACGTTA
 32011  AGAGTGATTTTAAATTATAGTCAAGTTGTTATAACCGGAATATATCAGCAACTTTATACT
 32071  AAGGTTATTAGGAATATCTCCCGTCTTAATAATTGATTAAATAGTATAACTCACTACCAT
 32131  ACAGTAGTTATTTTTTATATTTTAACGCAAGATTCTAAGGATATAAAGACGAATAATAAA
 32191  ATAGACAATTCGGAACTTAGGGAAGTAACCGCTGAAAATATATATTTATATTTGCGGACT
 32251  CGGAATGATCGTAGTACTGATATAATCAGAAAGGATCATAGTGAATTATGAACATCAATG
 32311  AAATCTTCTAGTGACAATAATAAAAAAAGTACAACTAAGTCTAATATTGTTGTAGAAGTT
 32371  AGTAAAAGAATGAAGAAATTTCAAAATGGTAAATTTTACAATTTAAATAGTCTCTTAGCT
 32431  GATCCTTATTTCTTAATAGCTTGTTATGAAAATCTAATTTGTAAACCCGGTAATATGTCT
 32491  AATGGTATTTATAATTATACATTAAATGGACTTTCTGGTATTTGGTTTATTCAATTAGCC
 32551  AATTCTCTTAAAGATGGTTCTTTTAAATTTTCTCCTAATGATATTTCTAATACTTATCAA
 32611  AGAGATAAAATAGTACAAAAAGCTATTACTGTAATATTAGAAGCTACTTATGTCCCTATA
 32671  TTTAGTAAACACTCTTTTGGGTTAAATAAATCAACCCATGATGCTATTAAAGAAATAAAA
 32731  CTACGTGGTGCAGGATTTACATGAGTTATTCAAGGTAATTTAGAAAAATTTAGTATACCA
 32791  CATACTATAATTAGACAAGAAATAGATAAGAAATTCGCTTGCCCTAATTTTAGAAGCCTT
 32851  ATTAGTAAAGTCATAACTTACCCTATTGCTATTAATAATAATCTAATTGTTAATTCTAAA
 32911  ATCGGAATCCCTGATGCTCCTATTTGTAGTCCTATTATATCAAATATTGTTTTTGATCTA
 32971  TTTGATAAATATATGGAGCAATATATTAAAGAATTTAACAAAAGTAAGATAAAAGAACAT
 33031  AATAAAAGTTTTGTTAATTTAGAATATTGTAGTAATATGACTATAAATAGTGGTAAATAT
 33091  AAATTAGCTAATCAAAAAGAAAAATATAAGATAAATGGAATTAATAATATGGACTCTTCT
 33151  TTATATTATTTACGTTATTCTGATGATTTTATTATATTAGTTACAGGAGCTCATAAAGAT
 33211  TGTGTAGAAATTAAAGAAAATATAACTAAATTTTTAAAAGATAACTGTGGATTAACAATC
 33271  AACAAGGATAAAACTTTAATTACTAATATGAGAAAACAATTTAAGTTTCTAGGAGTTATG
 33331  ATAACAAATAATCCAATAAAAGATAATAAAGTTCAATTGAGAACAATAATTAAAGCACCT
 33391  ATTAAGGAGTTGACTGAAAAATTAATGAAAAAAGGATTAGTTAAAAGAAATCGTTTAAAT
 33451  AAAATTCTCCCTATAGGGAAAACTAGTTTATTCAATCATCCACATTATACTATAGTTAAT
 33511  TGATACAATTCAGTTGCTTATGATATAATTAATTATTACTCAATTAGTTCAAATAGACAT
 33571  AAATTAGGATATATAATTTGATTACTTAGAGCATCTTGTGCTTTAACTCTAGCTAATAAA
 33631  TATAAGCTTAAAACTATGGCTAAAGCTTTTCAAAAATTTGGCTTTAATCTAAAAGATCCT
 33691  GATACTCATATTACTTTCTATCATAACAAAACTTTTAAAGTTCTAAATGAATATAAAACT
 33751  TATAAGTCTTTAAATACTGATAATTTAAATAAAGCTATTAATTCTGATATAACATCTAAC
 33811  CTACAACAAACTTTCTTTGGTAAAGCGTGTGTCATATGTGGTTCAACTAATAAAATTGAA
 33871  ATGCATCACCTTAGAAAAGTTGCTAACATACGTAGTAAGTTTAAAGTTGAAGGTCAATCT
 33931  TCTAATTTGGTTATAAGTGATTTAAATTGTAAACAAATACCTCTATGTAATTATCATTAT
 33991  AAGGTATTATATAAAGGTAATTTAAGTTATAAGGAGTATATAAAGATTGGAGAAAATAAA
 34051  TAA
;     G-orf760 ==> end
 34054  ATTGTAAATATAAGAATAAAGAAATTAGTAATTCATGGA
;; mfannot:     /group=II (5.34e-14)
 34093  aagccgtatgatgggaaactatcacgtacggtttggaggg
;; mfannot:
 34133  CAGTATCAAAGGAACTGACCCTACTGTTAATGGAGGTTGATTAATAAGATATATACATGG
 34193  TGCGCCTTGTGAGCACCTTACCTGGCAGGATAAATATCCTTACACGTTATTACCATTAAT
 34253  ACTTTATGTATTATTTGTGTACCCAATTCTATCGCGGTTTAATATAGCTAATAACTTATT
 34313  AGGTCGTATAGCAGATAGTTTGAAATCTCTCAGAAATGGTCTGCCCTATTGAGATAGAGA
 34373  GAAATTGGGAGTTGTATATGATGAGGTTGACAAACTTGATACTCGCGACTCAGTTATAGT
 34433  ATACACTATTAGTCCTAAGCAGAAT
;     G-orf536 ==> start ;; mfannot: GTG upstream: 34269
 34458  ATGTTGGCTAATATCTACCAGAAACATATTTATATGCATGTAGATAAATATGAGGTAATT
 34518  GGAGGTAGATGAGAATTATATATTTTTAATAAAGTGAGCAAGCATCTAAGTACAATATAT
 34578  AAAACAGGTAAGAGTGAACCTAGGGAACTAATCGCCTCTATTGCTTTTAGTAATATGCGA
 34638  GGTCGGAGTCTTCGTAGTATGAGTACATTAATTATTCAAAAGGAAGACAGAATAAAAGGG
 34698  ACACTGAATAAAAATCAAGTCTTTGATTTCAATACTTGATTAGATGATCAGCTGTCTAAT
 34758  TGTTTAGATAATTATAATAAGTATAATGGATTAATCAATATTATTTCTAATCCTGATTTT
 34818  CTTTTACACATCTATAAGCATATATATAGTAAATCTAAGGGTTACAATAATCAAACATTT
 34878  ATTAGTGAAATTGGTTCAAAACTTAGATCAGGTCAATGGGATTTTAATCCTATTAGATTT
 34938  CCTAATGGTAATTCTATAAATATTGATGATATAATAGTTCAGAAAGCTATACAAATAGTT
 34998  CTTGAGAAAATATATGTTTCTAAATTTAGTAATAATTCTCATGGGTATAGACCTAATACG
 35058  TCTAGACATTCTGCTCTTAAAGAACTTCATCTTAAAGGTGGTAATTTTAATATTGCTATC
 35118  AATGGAAATATTTCTAATTGTTTTGATTGTATCCCTCATAATACTATTTTATCTATTCTT
 35178  AAAGATAGAATTAAGTGTCATCGTACATTAGAACTTATACATAAATTACTTAAAGTAGTA
 35238  AGTGTATTTAATGGTAGAAAGTTAAAATATACGGCATATGGTCTACCGCAAGATAATATT
 35298  ATTAGTCCGTTACTTTCTAATATAGTTTTAGATAAGTTTGATAAATTTATGGATGAATAT
 35358  AAACAATTTCTACCATACAAAAGTGAAGTTAAATATGGAAATAAGATTTCAGATCCTGTT
 35418  AAAAGATTGATATATACTAGATATGCTGATAATTTTGTTATTCTATTAATAGGTACTTTT
 35478  AAAGAAGCTTATTCTATAAAACATAATATTAAGGATTTCCTTACTCAGTTAGGTATTGAT
 35538  CTTAATATGGATAAGACCACAGTTGTTAGTACTAAAGATGGATTTAATTATTTGGGAGCT
 35598  ATTCTTTATAATAAGTCCACTGGTATTCATAAAAGACTTATAGTCAATGCTGATCTTAAA
 35658  AGTATTATTGATATATTAAAGAAAAATAAATTTGTACGTCATAACAAACTTGGAGTTATA
 35718  TTAGCTACTTCAAGAAGAGATTTAGTTAATTTAAATCACTACACAATTATTAATTTCTAT
 35778  AATAATAAAATACAAGGTATATTAAGTTATTACTCTTTTGCCGGGAACTATTCTAGTCTT
 35838  AGAAGAATTATTTGACTTCTTGTATCATCTTGTGCTTTGACTCTAACTTTGAAATATAAG
 35898  TTAAATTCAATGGGTAAGGTATTTAAAAAGTTTGGTAAGAACTTGCAAGACCCTAAAACT
 35958  GATGCTCAATTGATAGTTCCTAAAGAGATGAAAGTTAAACATAAGTATAACAATAAATTA
 36018  TCTTCTGAATTAACTATTGATAAAGTAGTAGAAAGTATACATCATAAATAG
;     G-orf536 ==> end
 36069  CTTACAGTTACTAGTAATTTTTATAAGATTTTATTTACTAATAAAGAATATAATTCAGGT
 36129  AATATTTAGTAAAATATACTTATTAGTAAATTATCTATCACCTTCCCCGTAGGGTATCCC
 36189  TACGGGGTGGGTAATTTACCCTCAGGTACCTTTATTCAGA
;; mfannot:     /group=II (3.80e-17)
 36229  gagccgtatgcgatgaaagtcgcacgtacggttcggaggg
;; mfannot:
 36269  CAGTTAAGAAGAGTTTATATAACTTGTATGAAACTGACCCCTACCCCTCAGGTACCTTTA
 36329  TTCAGA
;; mfannot:     /group=II (3.80e-17)
 36335  gagccgtatgcgatgaaagtcgcacgtacggttcggaggg
;; mfannot:
 36375  CAGTTAAGAAGAGTTTATATAACTTGTATGAAACTGACCCCTACCAAATGGTGCTTCTTT
 36435  CTTCTTCATATGTAGTGCGCCGTGTGAGTCACTCTGTGTACTAGTACTTTGTCTAGTACT
 36495  TTACTTATTAAGGTCATTTCTATTTGAAATATGAGTACCCATCTATTTTGGCTTATTATT
 36555  ACCTAATAAGTATAATAATGCTATAGCAGGAGTAGTAACTATAATTTTCAATTTATTTTT
 36615  ACATATTTATAAGTGAATTATTTAT
;     G-orf604 ==> start
 36640  ATGATGGGAATAGAATATGCTGAGGTTAACAAACTTGATACGCTTGATCTACTGCAGAAG
 36700  ACGTCTGTAACTTATGATTCTTACTCTATATTTGAATTATTATTACAGTCTGGTAAATTT
 36760  AAAGTTAATTATAGTATGCATATCATAATTAATAGACCTAAAGCCAGAAGAATTCAGTGT
 36820  TTACTGAACTCAAAAGCGCAAGCAGCTAAGTTCTTAGAGACAAGAAGATTTTATTCTTCA
 36880  AAGAATACAGAGATGGAACCACGGGATCTAACCGCCTATTTAGATTATTCTATAAGCGGA
 36940  GACGGAATGTGTCATAGTAGTGATTTATTCACAAAGGACCATAGGGGGAATGCTTCCACA
 37000  ACGAAAGGTAAAAGTGTAAACAAGATAACCTTTAAAAATTATCTTGAAAACCAAGTAACC
 37060  CGTACTAATGGAAATAATAAATACTTTAACTTATATAAGATTTTAGGTAATATTAATTAC
 37120  TTAGAACTTTGTTATAAAATAATAATAAGTAAACCAAAAAATATATCAAAAAAAATAAAT
 37180  AATCAAACTTTAGATGGTATAAATAAAACCTATATCGAAAACCTTAGTAAAATTATTTTG
 37240  GCTGGTAAATTCCAATTTACTCCTATTAGAATAATGCCTAAAGAAACAATACCATTAGGT
 37300  ATAGGGTCTTCTAATATAATTCAAACAGGAATGGTTGAAATATTGAATCACATTTATGAA
 37360  CCAGTGTTTTTAAATGTCAGCCATGGATTTAGACCTAAAAGATCTATAAAGACAGCTTTA
 37420  GGTTCTCTTTATAAGTGTGGTGGATCTTACACTTGAGTTATTAAAGGTGATATTATAAAT
 37480  TTCTTTGATAGAATACCTCATGATTTAATTATAAATATTTTAAAAAGAAGAGTTGGAGAT
 37540  GTACATTTTCTAAAGTATATTGAAAGATTTCTAAAAGCAGGATATATAGATCCTACTAAT
 37600  GGTAGACGAGTTAGAACTAATATAGGTTTACCCCAAGGTAGTCCTTTAAGTCCTATACTT
 37660  TCTAATATAGTACTACATGATTTTGACGATTATGTCATTAATGAATTAAAGATTCAATTT
 37720  GAAGGTGCTATAAAATCTAAAGAATATTACAAGCTTAATAAATTAGCTACTAATTTTAAA
 37780  AAATTGCTTTATGTTAGATATGCTGATGATTTCATTATATTGATTATAGGATCTAAAAAT
 37840  GATGCTATTAAAATATGTTCAAATATTGAAATAATTTTGAAAGATCGTTGTAGTGCTGAG
 37900  CTTAATAAAGATAAGACAATTATTACTCATTTGAGTGATGGGTTTTATTTTTTAGGTGCT
 37960  CATATTAGATTACTAAACAAGAGAGTTTACAAAGACCCAACGGTAAGTGGAATTCCATAC
 38020  AATAGAATTTTACCACTTAAGTTATATATAACAGCTCCTATATATGAAATTATTAAAAAT
 38080  TTTAAAGATAAGAACTTTGTTAAAATTAATAGCAAAGGTGCTGTAATAGCTACAGGACGT
 38140  AAGGATTTAATCCTAAAGGACCATTATAGTATAATTAGTTTCTATAACTATATTATTAAT
 38200  AGTATGTTAAATAGCTTTTCTTATGCAGGAAATTACTCTAGTCTGCATAGAGTATTCTGA
 38260  TTACTTAGACAATCATGCGCTTTAACAATAGCTAATAAATTCAAATTGATAACTATGAAA
 38320  AAAGCCTTTATGAAATATGGTTTTGATCTTAGAGATCCTGATACGGGTATCCAATTAAAG
 38380  ATACCTAAAACGTTAAATGTTAAACATGACTATGGGTTTAAAGTAGCTGATAAATATAAC
 38440  AAGAATACTTGATAA
;     G-orf604 ==> end
 38455  AATATTATATATATATTAAATCCTTACGATAAACCATGTGTCTAATAAGTAAATAGAGAC
 38515  ATATCTATTATTTCAAAATATGTTGATTATTTTTGTTTATTTGCTATTACTTATTATTAA
 38575  TTTAAGTTATAATTTATTATTCAGCTTATACTACTAATTTAATAACTTTTAGTTATAAAA
 38635  AGAGGAATGTTAGATAAGAGAGTTTTCCCCTAGA
;; mfannot:     /group=II (2.92e-13)
 38669  aa
;     G-orf465 ==> start /note=GIY ;; evalue:0.81
 38671  gccgtatgatgggaaactatcacgtacggtttggagag
;; mfannot:
 38709  CAGTTCTAAGAAGAGGATATTTCCTTGTATACGGCTGACTCTACTGTATTTACATATTGG
 38769  TAAAGCATTATATTATGGAAGTTATAAATCACCTAGAGTATTAGTTTGATCAATAGGAGT
 38829  TATAATATTTATATTAACAATGGCCACTGCCTTTATGGGTAACAAAAAAAACAATAGCCC
 38889  AAAATCTAATATTGTAAATATATCAAAATATAAATTAAATTATATATCAAGGAATAATAA
 38949  CCCAATGCATGGAATTTCTTTATATGGAAAATATAAATATATGTTAAATACATTATCTAT
 39009  AAATAAAATAAAATTTATAGAAAAAAGATATTTACATAGCCGGCAACAAGTTGCCGGCAT
 39069  AGATAAATTAGAAAAAAATAGTGTAATAACTGATCCTTTATTAATATTTAAAGAATTAGA
 39129  AATAAAACCTATTATATGATGAGATAATTTAAATTTAACTATAACTCAAAAAGATATAAA
 39189  AGAAGAATTAAAAAATAAAGGAGGTATATATATAATAATAAATAAAGTAACACTTAATTA
 39249  TTATATAGGTTCTGCAAAAGATAATTATTTACATTCTAGATTTAAAAATCATTTATTTAA
 39309  TAACTTAAATAAAGGAAGTATTCTTGTAAAAAGAGCTTTAAATAAATATGGTTTAAATAA
 39369  TTTTATATTTGGTATATTAGAATACATACCAAAACCTATTAAACAAGTTGAAGATTATTA
 39429  TGAATTATTAGCTTTAGAAACATCATATATTTCATTATTAGTACCACAATATAATATATT
 39489  AACAGAAGCAGGTAAAATTAAAGAAATAAAATATATAGATTATTCTTTAAAAAATAATAT
 39549  AAATTTAGCTAAACTATCTTTATCAAAAGAAAGATTAGATTTATTTAAAACTTTACATAT
 39609  AAAACATAGAGAATATTGATTGAAAGAAGAATCTGATAAATTAAGACAAATTGTTATAAA
 39669  TAGACCTAAAGATTATAAAACATCTGAAGGTTTTAAAATAAGTAAAGGTTCTCGTAAAAT
 39729  TATTTATATTATAGATACTAATAATAATGAAATTTTATGTCAATTTAAATCTATAGATAA
 39789  AACTGCTCATTATTTATGTTGTAGTAGTAAAACTATTCAACGTTGTTTAAGATTAGGTTG
 39849  AATTTATATACCTAATATATTTAAACCTTTATTAAATAATAATCATATCAATAATTTCAA
 39909  TTCTTTTATTGAATATATTAATAAAGATGAATATTTAAAATATAACTTTAAAAATAGAGT
 39969  TAATATTAAAAATAGAGATAAAATTAAATCCGGTTTAAATAATTCTATAAATTTATCTAA
 40029  ATATTATATAAAAAGTGAATTTGCTAGAAATGTTTCTTAA
;     G-orf465 ==> end
 40069  TAAACATATTTTATTTTTCCAAAAGATATATATCTCCACCCCCAGCATACATATTAAAAA
 40129  ATTGTACCTAAATGAACACATTCATTTTTTTTTTCATTTTTATCGGGTTATCTATTATTT
 40189  ATACAAGATATATTTTACATTTATAAAGTATTTATTATATTAGATAGTCTATCTTATATA
 40249  AAATATATAAACTATTTAAATATTTCACTATCTTATAAAAATAGGTAAAGAATATTTAAT
 40309  TTGTTATTCTATTATTGCTTTATGAGCATTTATATTCTAATTAGAATATATAAAATTTTC
 40369  TATTTATTATTTGGGACAATTAAAAAAATATAATTTATCCTGAAGAAGGTTAATAATCCA
 40429  TAAAAATAAATTATAAAATTAGAATACTTACCGAAAGGCATGTTTATATTTTTATATCTA
 40489  TAATTGTAATTTTTATAAAAAAAATTATAGACAGATAATTATTAATTAATTTGTAAAAAA
 40549  TTTAATTATAGGCAACATTAATGAAAACGATTAAAGTAAAACAAGATCGTCGGTTATATA
 40609  AATAATCGCTACAGACTGCAACATTAATGGGTATCTGTAATGATGCTTAATGCACAGTCG
 40669  AAAAATTAATACTAAAATAACCTTAAAATAAGGATTATTAAGTGTTAAATATATAATTAA
 40729  CTAGTACTTAGTTATATTATAACCCCCGCTTCATTAAAATGAAGCGGGGGATTTTTATTT
 40789  GTCTATTATTATAAAATAATAATTGTAAGATATTTTATACCTAATAACTTACTAGACAAA
 40849  GTATTGCATTGTTTACGGGCAG
;     G-orf256 ==> start
 40871  ATGAGTCATTGAGGTAATAATTTTGCCTTAAATATAATAATATACATTAAAAAAGAATTA
 40931  AAAATAAGTTTTTTAAAAAAAGATAATTATAGTAATGAATGTTTAACACGTAAAAATGTT
 40991  ACAAATTATAAAGAACCTTGACCTTTTAAAGATACTAGTATTATAGAAATTATATATGGT
 41051  TCTTTATTAGGTAATGCATATGGTGAAAAATGTAAAGGAGGTAAAGGAACAAGAATTACT
 41111  TTTTACCAAGAAGGTAGTCATGAAGTTTATTTATTATATTTACATAGTTTAATTGCTAAT
 41171  TTAGGTTTTTGTAATACAAAAATACCTAAAATATATAGAAAATTAAGTAATAATGGAAAA
 41231  ATAAGAAAATATATCAAATTTAGTACTTGAACTTATAATCAATTTAATAATATATATGAT
 41291  TTATGATATATAAACATAAATGAAAAAATTAAAGTTTTACCTTCAGATTTATATCATTAT
 41351  TTATCTCCTTTAGCATTAGCTATTTGAATAATGAATGATGGATTAAAATTTAATAAAGGT
 41411  TTAAAAATAGCTATTAATAATTTTACTTTAAAAGAAATAGAATATATTATATATATATTA
 41471  AAAGATAAATATAATTTAGATTGTTCTATACATAAATCAGGAAGTACTAAATTAGATAAA
 41531  ATATTTTATGTTATTTATATTAATGTTAATTCTATGCCTTTATTAGTTAATATAATTAAA
 41591  CCTTATATTATACCTTCTATGAAATATAAATTTGGTAATTTCCTCCGTTAA
;     G-orf256 ==> end
 41642  GTTCCTTAATAATTGAATTTTTAGTTTATTATCTCTAATTCTTATTTATTCTGTATTTTA
 41702  TTATATAGTATTATATATAGTTTTTTATTATATTTTATAAAAACTTTAACTTATATCAAT
 41762  ATATAATTAAAAATAAGTTACATTGACAGTTATAATATACTGCCGATGGTATATAA
;; mfannot:     /group=ID (5.14e-29)
 41818  tgcaacattattgaaaactggtcaaatttatatgttaagtaaaaagaccgtgggtagatt
 41878  ataatatccctacagagtggtccaataatgggtgtctgaaatgatgcttaatgtgcactc
 41938  ga
;; mfannot:
 41940  ATATTTATATAATTTATCCCCCTTATAAATCTACTTGTACATTTTGTTACAGAGCGGATA
 42000  TAACCATTACTATGGTTTATTAATTAAGGTTATATACCTTATAAATTATACACAAGGCTT
 42060  ATTATACAATATATATATATAGTTATTTATATACTTATTTATAAAAATTATATGTAAAGG
 42120  CTATTTTATTTATATTGTCTTAATAAAAGATATATAAGTAATCAATACTCCAAAGGAGGA
 42180  TAAATGAAATCTTAAAAAAAGATTATTTTAATTAATATTGATTTATATTTAATAAGTACA
 42240  TGATATTATTTATTTTAACATATAAACCAATAGGGATAAAGACCCCCTGCTACGCAGGGG
 42300  GTTATCTATAAAAAGATATAACTCCTATATGGATGATAAATAATATTTAA
;     G-cob ==> start
;     G-cob-E1 ==> start
 42350  ATATTGGCAACTGTTATAACTAACTTATTATCAGCTATACCATTTATAGGAACAGATTTA
 42410  GTTCCGTTAGCCTTAATTTTACC
;     G-cob-E1 ==> end
;     G-cob-I1 ==> start /group=I(derived) (6.55e-08),IB (6.89e-13) ;; mfannot: two introns identified
 42433  A
;     G-cob-I1-orf348 ==> start /first_aa=L /note=LAGLIDADG ;; evalue:9.3e-27
 42434  TTATATATACTAGGAATATTAATAAATATAATCTTAATAAAAAAAATATATATATTAAAA
 42494  TCTCAAAATTTACAAAATAAAACCCAATTAATTAATAATGAAGATATCGCCCGCAGTATG
 42554  CATATAAAAAAATGTACACGTACATTTTTTTATGGGGCGGAGATAAATATATCTAATTTA
 42614  GATAATAAAATATCAAAATCTACTTCTTTAATTTGTAAGGACAGAGATTGGCTTATATTA
 42674  TTATATAAATTTATAGGTTTTGTAGATGGAGAAGGTTATATAAGAGTTACTAAAAAAACT
 42734  AAAAACTTAATAATTAATAGAAAAAATAATATATATATATCTTTAATTATAAATTTAAAA
 42794  GAAAATGAATTAAATTTACTACACAAATTTAGTAAAAAATTAAATTTAGGTAATGTTTAT
 42854  AATATAACACCTAAAAATGGAAATAAATTAGCTAGATTAGAAATAAGTAAATTTGATATT
 42914  AAAAATATATTAATACCTTTATTAGATCATTATAAAATACAATTTTTAACTGAAAATAGA
 42974  CAAAAAGAATATTTATTAATTAAATATATATTAAACAATAATATTCTTAATTATGATGAT
 43034  TTAAATAACTATCAAGAAGATATAGATAATTATATTAATAATAATTTTATAAAATATAAT
 43094  TTTTATAATTTAGATTATTTTAAATATTGATTAGTAGGTTTTACTATGGCTAAAGGTTCA
 43154  TTTTTAAAAAAAAGAAATAATCAATATAAAGGTAGAGAAAATATATGTTTTCAATTAAAA
 43214  CAAAAAAATAATTTTATATTATTTAAAGATATAAAAAAATTATTTTCTATTAATAAAGGT
 43274  TTATCTATTAATAATGATAAATATATACAATTAAATATTTCATCTAAAAAAGATATACAA
 43334  AAAGTTATTAATTTTTTTAATGAAGAAGATAATCGTTTATTAGGATATAAAAATATACAA
 43394  TATAATAAATGATTATTAGATTTAAAAAGTAGTAATAGATATAAAGATTTGAATATAAAT
 43454  ATATATATAAATAAAGATACTTATTAA
;     G-cob-I1-orf348 ==> end
 43481  TATATCAGTATATATAGAATCAAGAAATAAAT
;; mfannot:     /group=I(derived) (6.55e-08)
 43513  taaatgagcggctttatattgtaaaatatattgaaaaataaggtgaattatataaaagtc
 43573  tattataaataatagataatatgtagcgaagtatattatatatgtatatactttatatat
 43633  attaaaaacttataaagtatagaagtaatataaacgttcaacgactagagaatgagtaca
 43693  tataacaataatttctccacgagcgccttacatcctttattcttttataaaggttgatga
 43753  tatagtct
;; mfannot:
 43761  AATCTTATAAGTAATTATAAGTTAATATAATTAAAAATATATAAAATGGTAAATTTTTAT
 43821  GTCATTTGAGGAGGTTTTAATCATTTTGAGGAACCTTATTTAC
;; mfannot:     /group=IB (6.89e-13)
 43864  aaattctgcttgatgctggtatatcctatctatatattttatattcatcgatatatattt
 43924  ttagtaattatgtactattctttttttattatagtaaaaatcataatttataaaggacaa
 43984  tcagcagtggtgaaatttaaaaattttgctactcagagacttaatgcagaaaatctattt
 44044  ttattctttgtttattttttagtattaatttaagattatcttattttaatatcgtaaata
 44104  ttatttaattatatattagtgagatattaaatttttatataaataaaagatataaaacat
 44164  tatgatctccacccgcaacattgttgcgggttattgattatttttacttaataatatatg
 44224  ttctaatatacctttaattaattaatcattattttttttatagcttattaaatatcgaag
 44284  atatataacctattacaaataatgtacacgtacattttttatcctacattatgttctaag
 44344  gggtgatagatattgtatgattttttatttattaaagtaaagatttactcattattaaag
 44404  ctatataaaatttaattatatatatattgttaaataaataataataatattaataatatg
 44464  attaatacatctataaatttataaggatataaaaaagtaaaatattaattatacaaaagt
 44524  aatattaacataatcaattaatatcccctttcagaaaaataaagttgtattacagttata
 44584  tattataaacttatatataatgttttacaggctattatttaacttttaaggtaaaataaa
 44644  aaataatatatataatatataaaagatatataaataaaggtataaatagattaagatata
 44704  gtcc
;; mfannot:
 44708  AAGCAATATAGAGATATATTGAATATAATTAGAATAAAAATATAAAGCACCCGCTACATC
 44768  TTGATGTAGCGGGTGGATATAGTATAATTATATTACTTCCAAATATAAGGGAGATTAAAA
 44828  G
;     G-cob-I1 ==> end
;     G-cob-E2 ==> start
 44829  CTCAGTATCAAATCCTACAATACAAAGATTCTTTGCATTACATTTCTTATTACCATTTAT
 44889  TTTAGCAGCATTAGTAATAATGCATTTAATAGCATTACATATACATGGATCATCAAATCC
 44949  AGTAGGAATAACCGGTAATTTAGATAGAATACCTATGCACAGTTATTTTATATTTAAA
;     G-cob-E2 ==> end
;     G-cob-I2 ==> start /group=II (1.30e-09)
;     G-cob-I2-orf798 ==> start /first_aa=V
 45007  gtgcgccgttgaggtgtatcccttcagttgttccagagcaacaagtattttgttaacata
 45067  cttccactactatacttaggtaacatgtgaaaacatttgctgaacagagcatgtatagaa
 45127  aaggatctcataataaaaattaagatagtaattaaaggagattcaagtgaatgactcatg
 45187  gtcagaattaaactattcgaacatcaatatccattgctcttaaataaaggaggacgtcat
 45247  gctattaatggggcgtatattaattatacagatataggctttgaagatatctgtaaaaca
 45307  ataattaatacaagttttagtaatactataattaaggatatgagtgatggacctaaaagt
 45367  caattattccctttttatataaggggaatcactgcaacaccttcgggagtgctgcaattc
 45427  tgaaagggatatacaactacgggattcgcttcatctagtaatagatatgcgaacagaggt
 45487  ttcatagtaattggttcagcaatgaaatataatagtggtaactcactatgaagtatttat
 45547  aatactcaatgaaggaaaccaataacttttagttttagagaatttagtacaagaacagga
 45607  agttcaataaatgtattaaataaactagacagtcttagagccagaagtaaagataaccct
 45667  gataaaataatagatcgggatttatataaaactttcatattaaataaagatcttctaaaa
 45727  atagcttatgttaaactaaagtctaagcctgatatgatgacaccagggataaaacctacc
 45787  acattggatggtatgtcagaagaaagattagataatattattatgaagttaaaagataat
 45847  agttttacatttacaccaggtaaacgtattatgataccaaaagataatggaaatttaaga
 45907  caaataactctaggaagccctgaagacaaactagttcaagaaaaaatacgtatggtatta
 45967  gaagctatttatgagccattatttctagatgtttctcatggatttcgtccaaagagaagt
 46027  tgtcacacggcattaaggaaagtatttactacatttaagggatgtacctgatgaatagaa
 46087  ggggatattaaagcttgttttgatgagattcctcatgataaattaatgtctttattatct
 46147  caaaaaattagtgatcaaagatttcttgaattaattagaaaatctctaaatgccgggtat
 46207  atgtttaaatatactcgtaagactgatattatagatactacacaaggttctataattagt
 46267  cctatattagctaatatatatcttcatcaattagatttatttatgagtaaaattaaaaat
 46327  gaatttgattacaaaggtaaatatactgaatatcgtagtattcaacacaaattacataag
 46387  ggacgtaaactcggtatggaattaataaaccacaatagagagtataaaaacgagtttatt
 46447  cgtaaattacaatacattagatatgctgattactgaattgtggccgttaatggtagctat
 46507  aaagatactaagttaatattaaatagaatttctactttttgtttagatgaattaggtcta
 46567  acagtatctccggataaaactaagataattaattcatataaagatcgtatattattctta
 46627  ggaacttatatcaagcatagtactgttaaaacatacagtgtattaggtaaatatttaaaa
 46687  cgtaactctaggttcttagtcttaagcgcccctatggatcttataaaatataaattattt
 46747  aaatcaggatacttaatcaagaaatctggtaaacatataggacaatctagattgtcctga
 46807  attagtctacaacctcaacaaattgttgttctagctaacagtgttattagaggttatctt
 46867  aattattattcttttgcttttaataaaagtaaattaactgcttacatattttatataata
 46927  agagatgttgtattacgtactttagctcataagtacaaattagctaatagagctaaagtt
 46987  tataaaaaatttggacctaatatacaaattattgaccttaaaaatcgtaataaaaataat
 47047  actcctaaaattttagctactttattttcacctcgtaactataaaattaatatcttagat
 47107  tttaataaaaaggatgtcgatacctatatatctttatattctgataatatttctttagct
 47167  tctatttttaaagctaagtgctcagtatgttcaagtatatatagagttgatatgcatcat
 47227  ataaaaattatgaatgatcttaaacctatcaaaggtactttagattatctaatggctaaa
 47287  gccaagtgtaaacaaattccattgtgtagagattgtcatatgaaatataatgatggaaaa
 47347  ttatctatatctagggagaatacacaaaagtttgaaaaaaaatctaaaactgaataa
;     G-cob-I2-orf798 ==> end
 47404  aagttatggagagccgtatgatcaggaaactatcacgtacggttcggtgacgagcattag
 47464  acaatcctaatagttaggctaaggaatcagtgcttagttctat
;     G-cob-I2 ==> end
;     G-cob-E3 ==> start
 47507  GATTTAATAACTGTATTTGTTTTCTTATTAATATTTAGTTTATTTGTATTCTTTTCACCT
 47567  AATACATTAGGACATTCAGATAATTATATACCAGGTAATCCTATGGTAACTCCGGCATCG
 47627  AT
;     G-cob-E3 ==> end
;     G-cob-I3 ==> start /group=I(derived) (7.25e-04)
 47629  a
;     G-cob-I3-orf512 ==> start /first_aa=K
 47630  aaattttatatatgattatatatatatatattatataagagaataaaaaaatcaacatta
 47690  tcatataaaacaaataatttaaaagaaaatataacaaaaaaagaaatattagatttatta
 47750  gacaataaattaaatcccatatcaaaagatactatattaaataatagcccgcaacatgat
 47810  aatgttgcgggtggagattatgattcttctaaaataagatttattttaaatggttttttt
 47870  caaactaaaggtcatataggtggtaatttttatactaaagatagtattacttttaatcct
 47930  ttagtatttatatctcataatgcatcttatgaaagtataaaattatttaaaataatgaat
 47990  aatgaatttaataatgaattaaaatattatatatataaaattaattctgaagatatatga
 48050  catataaaaatatattctaaaaattgaaatcttattattaataaatgaataccttatttt
 48110  aataatacttttggtgataaatatattgatttacaattattattaaaaatttattattta
 48170  tatcattctaaatatagtaaatctaataaacatactattaaacatttagataatgcttta
 48230  aaacgtatatatttaatatataatttaacagataatacaaaaagaaatttatcaccttta
 48290  gataaattcaatttatgattttataaaagaaataattatctagaattagaaaattataaa
 48350  tgtcctttattagataaaaatttaaattctgattattatattaattatgttaataattta
 48410  aaaagtaaaatttatattaaaaataataaaatatttaatattaatattttatttatccat
 48470  ggattttatttaggaaatggatcttatacaatattattaaaaaaatcaggtaaatcaatt
 48530  tgatatgttcctaattttataattaatcaaaattttactgattataacttaaaattattt
 48590  aatataattattgtatatcttaataaatatgctataaattctaaaataaatttattaaaa
 48650  aataatactatggttgaatttaatatagaaaatcaaaaatctttaaaattatatattaat
 48710  ttattatataataatttatatattccatcttctatagaaaatattgataatattaaattt
 48770  atacaagaaaatatacttaaaaatttatattcttttaataagaaagacgaaatttatttt
 48830  ttaattcaaacatctaaattatttggtaaaattaaatattgaaaaaatggtcaaatagag
 48890  ttacttaatataatttataagtataaagaaataagagataattatttatcattttctaaa
 48950  gaagaatttttaaatttattaaatgataaatttagagataataatgatatgtattatata
 49010  tatgtatataaaaactcttcatattgtgttaaattacctatatctaaaaaagataaatat
 49070  tttaattttaaacaaggtaaagataaagctttattaaaagctaaagaatatagagattta
 49130  acattaaatgaatgattaaaaaagaatatatataattaa
;     G-cob-I3-orf512 ==> end
 49169  atgatagataaatataaaaatatatatatataagtttaatatatcgtaaatgatataatc
 49229  atatattgtcgcaatttatatgtataatataaattgaaaaagaagtgaattgcaaggaaa
 49289  tcctatagataaactatataggacaatttgcagtaaagtatattcgtattataaatatat
 49349  atttgatttatattattattttatttatttttattaataaatatcaatatcaatatcctt
 49409  tgtattatatataaaggaataataatattatatatattttaagaatataaatattcaacg
 49469  actagttacattaaatagataataatatttataaaccacgagcgcttctaatatttagaa
 49529  ctatttaggaatttccctataatatttaatttatctatgatatttatcacatagtgacat
 49589  atattattaataatatttaaatatttaatctaatattatgacatagtctaaactatacag
 49649  taatgtatagaaatattatttaaaagataatatacctttaaaaaaggaaatataaaatat
 49709  ttataacttgtagtctttatttgaaaagaaatatttttatataagtataaacttttacga
 49769  ataagattaatgagaataatgcccttagggtaaatttatattttaatatatttg
;     G-cob-I3 ==> end
;     G-cob-E4 ==> start
 49823  AGTGCCAGAATGATATTTATTACCATTTTATGCTATATTAAGATCAATTCCTGATAAATT
 49883  AGGTGGAGTTATTGCTATGTTTGCTGCTATTTTAATATTATTAATATTACCATTAACTGA
 49943  TAGATCTGTTATAAGAGGTAATACATTTAAAGTTTTATCTAAATTATCTTTTTATTTATT
 50003  TATCTTTAATTTCTTATTATTAGGTAATTTAGGACAATTACATGTTGAAGTTCCTTTTAT
 50063  TGTTTTAGGTCAATTTGCTACTATTTATTATTTCAGTTACTTTATTATTTTAGTTCCTGT
 50123  TATTTCCTCTATAGAAAATATTTTATTCTATATTGGTAACAAATAA
;     G-cob-E4 ==> end
;     G-cob ==> end
 50169  TCTTTATTCTCCTTATTTTTTTAAGGTGATAATATATTCTCTCTAACCTTTTATCTTCTT
 50229  AAAAATAAGATAAATATAGAGGTGATGTTAATTTTAGTTGAGATTTATATCTCATATTAT
 50289  TTATTTTTACTATATAATTTTATTATTACTTATTATATAGATATATTCATTTATATTTTA
 50349  TATATATATAGCCTTTATAAATATATGTATATTAACCATTATATCTTTGTTTTATATATT
 50409  GTGTTCTTATGTTATAATTTATATACCGATTTTTAGGTTATATACTACCCGCAACATAAA
 50469  TATGTTGCGGGCTATTTATCTAATTATTATAAGTTATTATTGTCACATAGATAATATTAT
 50529  AATTTTAGTACATAAACTATAATTAGCATTAAACTCATTGTTTTAGTATTTATTAAATAA
 50589  CATTTATATAAATAATAGGTATAATAAATTAATTTACTTAAAAATTAAATTTAATAAACA
 50649  CCCGCTGAATCATGATTCAGCGGGTGAGTGATAATGGTATAATTTATGATATTTACATAG
 50709  TTTGTTAATTATTAAATACATATTTGTATCTATATAAATTATTAATTTTATCAATTAGTT
 50769  TTATAACTTATCTGACCACCCGCATCATTATGATGCGGGTGGTTTTTTTTTTAATATATC
 50829  TTATAGTAATATAATTATATTAGAATTTTTATATATGATTAGTTATTTTTATATTTAATG
 50889  CCCTTCGGGTATCATCCCCGCGTAGCGGGGATAATTAAGATTAAATTTAAAACATAAATT
 50949  AAATATTATAAAAAGGATACCTAAAATTTAATATATTTAATCCAATATTATTATAACATC
 51009  GATATTAATTACATTTATTAAGTACTTATTAAATAATGCCCTTCGGGTATCATCCCCGCT
 51069  AAGCGGGGATAATTAATAATCACCCGGAACATAGAAATGTTCCGGGCTATATATTTTTTT
 51129  CCTAAAAAAAGTTAATTATTCTTATAATCTCTTATCATCTTTAAATTTTATAAATAATAA
 51189  TATAACTCCCTATATTATAATATGATTTATATTTTGATAATATCATTATCTGTACATAAA
 51249  TGTATACGGGGTAGATTTAATTTTATTGTGGTATTTAATTATCATTTATCTTTTTCTATA
 51309  TATTTTATGTGGTTATAATAATACATTATTTCTATATTTCTATTTTATATATATAGTATT
 51369  TAATTTTAAAATAGGTTATATTAAATAGTACTATTTAAAGTATTTATAAACTTATATTTA
 51429  TTTTTCTCTTTAATAATTATAAATAATAACTGAATTTAAATTTATGTCTTTTTATAATAT
 51489  TTTATAGTCTTAAACATGATAATGTTATTTATTCTTTATAATATAAATAAATTATTAGTA
 51549  ATTGCTTTATTATTCTTTATCTATTCAACTATATTATAATCACTTATATTATTTATAATG
 51609  TTTAATAATTATAGACAAAGTATATAGATAAAATTTTTATTTATATAAATGATATTAAAA
 51669  ATATATCTAATGATGACTTTAAAATAAAAACTCACATTAAGATAAGTAGAAATAGGTAAA
 51729  TCACCCGCAACATGTAAATGTTGCGGGCTATAAAAGTTTTATCTTTTAATCATATATTTA
 51789  TTTTCTTTATTCTATATATTTAACCATATTAAATGGCATATATTTTAAGAAATTAAAGTA
 51849  ATTAGAACTTAATATAATATTAAAACAAAAATTACTAGATATATATAACCCGCAACATGT
 51909  AAATGTTGCGGGAGGAGATAATATTAATAGCATTAGATATTAATAAATTTATTAATAAAT
 51969  AAATAATAAAACACCCGCAACATTATCATGTTGCGGGCGATAATAATTTTATCAATTATG
 52029  TATATCATTTTAAGTTAAATTATCTTTATTTTAAATTATAATAAAAAGAATAAAAAGGAG
 52089  ATATATAGAAATAAGTATAATATAAGAAGGTATAAAAATAAACTAATATAAATAAAGGGA
 52149  ACTTAATAAACAAGAGGAAGAGAGAGTAAAAGGAGTTAAAGTAAAAATTAATTTACTAAA
 52209  TTGTAAGAAGAA
;     G-nad4L ==> start
 52221  ATGATAGCAATATTAACAACATTATTAACATTTTATGTAAGTCAAAATAATATAATAACA
 52281  TTATTAATAGCAATAGAAATATTATTATTAACAATAACAGTTAAAATAATATATATAGGA
 52341  AATATTTATGATGATATAGAAGGTACTATATTTGCATTATTTATAATAATATTAGCTGGA
 52401  GCAGAATCAGCAATAGGATTAAGTTTATTAGTATCATATTATAGATTGAGAGGTAAAGTT
 52461  ACAAATATATT
;     G-nad5 ==> start
;     G-nad5-E1 ==> start
 52472  ATAA
;     G-nad4L ==> end
 52476  TGTTTAATTTTTTAACATATATTTATGAAGAAACTTTACATATAAAATTAGGTTCTTGAA
 52536  TATCTATTGGTAATATTAATATTAATTATGGTATTTTATTAGATCCTTTATCTATGATAG
 52596  TTATGGTACCTGTAGGTTTAGTTACTATGGCTGTTCTTTTTTATGCTATAGATTATATGA
 52656  AATTTGATCCTAATCGTAATCGTTTTTATATTATTTTAAGTATTTTCGCTATCTTTATGA
 52716  CTGTTTTAGTTATTAGTGATAATTATGTTATGATGTTTATAGGTTGAGAATTCGTCGGTG
 52776  TTATCTCTTATTTATTAATCTCTTTTTGAAATACACGTTTAGCTGCTATGAAATCCGCTT
 52836  TATCTGCTATTTTATTAAATAGAATGGGTGATGCTTTATTTGTTATTTTTATAGGTTCTA
 52896  TTTTATCCCTTTATCATTCTGTTGATTTTAATACTATCGAATTATTAACTCCTCATACTA
 52956  ATACTACTTTATTAAATTTATTAGCTATTATGCTTTTAATTGCTGCTACTGCTAAATCTG
 53016  CTCAATTAGGTTTACATTCTTGATTACTTTCCGCTATGGAGGGA
;     G-nad5-E1 ==> end
;     G-nad5-I1 ==> start /group=IB (7.61e-25)
 53060  taacctcttcctttattctcctttccacccgctgaatcttgattcagcatacaaaaatgt
 53120  acatatacatttttgtataggtggtttaatttatctttaatgtttatcattattaacttt
 53180  ggttttatgtatattataattctttatatttgttataaataaaagatatataatacagaa
 53240  taaaagtataatttaaataaataaaccacccgctacatcttgatgtagcgggtgatcgat
 53300  agaaaggtatctatgttataactaatttaagttaaaaataatggaaagaaatggtccctc
 53360  cttaaatcttactatatgctggaaacttctaaagctatattaaatatatccttataaaag
 53420  tgatatataaaaataaaatagatatatgaacaatcagcaggaaaccaaaagaataaaatc
 53480  taagtaggatcctcagagactaaatgtaagaaatatatataaatatattaagaaatagtc
 53540  cattttataaataaaattataaaaatag
;     G-nad5-I1 ==> end
;     G-nad5-E2 ==> start
 53568  CCAACACCAGTTAGTTCATTATTACATGCAGCAACTATGGTATGTAGTGGAGTTTTTGTA
 53628  TTAGTTAGATCTTCGTATATATTAGAATATACACCATCTGTTTTATTATTTATATTATGA
 53688  TTAGGTGGATTTACTACTTTAATTAGTGGTTTAATTGCTGTAGTTTCTAATGATATAAAA
 53748  AGAGTTATTGCTTTATCTACTATGAGTCAATTAGCTATAATGATGTTAGCTATAGGTTCT
 53808  AGTGCATATGATTTAGCTATTTATCATTTATATTGTCATGCTTTCTTTAAAGCTTTATTA
 53868  TTTATGTCTGCTGGTTCTATTATTCATAGTTTTATGTCAGAAACACAAGATATGCGTAAA
 53928  TATGGAGGTTTAATTGAATATTTACCTTATAGTTATATTTCTATGGTTATAGCTTCATTA
 53988  TCATTAATGGCTATACCTGGTTTAACGGGTTATTATTCTAAAGATATTGTTATTGAATCT
 54048  TTATATGGTACTTATACATTAAGTGGATATATAATGTATTTTATAGCAACAGCATCAGCA
 54108  ACATTAACAGCTATTTATTCAATAAGAGTTTTATATTTAACTTTTTATAATAATCCTAGA
 54168  TCTAATAAAAATACATATGGATATATTCATGAGAGTAATTGAATGATAATACCGATGACT
 54228  ATATTAGCATTATATAGTATATTTTTAGGTTATTATAGAGATAATGTTATATTTCATTTA
 54288  AATATAGGTTTACCTCAAACAAATACATTTATAGAAACAGAATTTACAATACCAACAATA
 54348  TTTAAATATTTACCAATGATATTAGGATTATCATTATCATTATCATTAATTTTTATTTAT
 54408  GAATTTAGTTATAAAATAAATAAATCACCTATTTATAATTACTTTAATCAACGTATTTAT
 54468  TTTGATCAATTATTAAATAATTATATTATTAGACCTGTTTTAAATTTTGGTGGTCTTTTA
 54528  AATGAATTTACTGATAATGGTTTCTTAAAAGTTTTAGGTAGTACTGGTATTGGTAGATCT
 54588  TTACTCTATATTCCTTTCATTCTTATCTTTAATATTTTTATTATTTTAATTTTCCCTCTT
 54648  TGTGGTTAA
;     G-nad5-E2 ==> end
;     G-nad5 ==> end
 54657  TTTCATATTTATTCATTTATTTTATCCTTAATTACATTCTTATCCACCCGCAACATCTAA
 54717  ATGTTGCGGGCTATTTTTATTATCCCTTATTATTATCTCCTTTTTATTTTATTAACATCT
 54777  ACATCTACACCCGCTACATCCTAAATGTAGCGGGCTATTTATATTTTTATATATCTCTCT
 54837  AAATTTTATTTTTTTATTATCCCTTATTATTATCTCCTTTTTATTTTATTATTATCTTAA
 54897  TTTTATTAACATCTCCACCCGCAACATTTACATGTTGCGGGCTATCATTATTATCTCCTA
 54957  TTTATATTTATATTTATATTATATTATATATACCTATAAATTATACTATTAAAAATTATA
 55017  TTTTTATTATCTGGTTATTATTATTTCTACCCGCAACATTCTCATGTTGCGGGCTATTAT
 55077  TATTATTATTATTATTTATATTTATATTTATATTTATATTTATATTTATATTTATATTAT
 55137  ATTATATATACACCACCCGCAACATTGTTGCGGGCTATGTTTTTAAAAATTATATTTTTA
 55197  TTATCCGGTAATTATTATTATTATTATTATTATTATTATTATTATTATTATTATTATTAT
 55257  TATTATTATTATTATTATTATTATTATTATTATTTATATATATATTAATCCCACCCGCAA
 55317  CAGAGTTGCGGGCTATAAAAAATTAAATTCATCACCCGCTGAATCAAGATTCAGCGGGAA
 55377  GGTATATATTATAGGTTATAAGTGAATATTATATATAATAAATATATTTTTGAAAAATAT
 55437  TAAAGGTAAAAAAATAGGAAATAAGTGAATATAAAAATAAGGAATAAGGAGGAAATAAAA
 55497  ACC
;;     rnl ==> ;; mfannot: 5' +/- 50 nt
 55500  ACCCGCTTCATAAAAATGAAGCGGGTGGATAAGAAGGGAATATAATAGGTTTTAGGTGAT
 55560  ATATTGAAAAATGGTATATGTAATTAATATTATTTTAAGGATTAAGAATCAAAATTTAAA
 55620  AAAGATAAAAAGATATGAATCAATCAAGATCATGAAAATGAAGGAAATAAAACAAGTGGA
 55680  ATGAAACATCTGAGTAACTTGAAAAATAACCAACAGGGATTATATAAGTAACGGTGAGTG
 55740  AAAGTATAAGAATCTTAAAGTATTACCAAGAGGTAAGAATAAAGTAGTAACCAACTACTA
 55800  AGAAAAAAGAATAAATTTTAGATAAAAGTACCGCAAGGGAAA
;;
 55842  AAAAATAAATAGAATAATAAAGAGCAGTTATAGTATAACGTACCTTTTGTATAATGGGCC
 55902  AGTGAGTTATATATTTTAGTGAAAATAAAAAATTTTATATAAAAATAGAAATAAATTAAA
 55962  GTATATAGGCCCGAAAGCAAACGATCTACACATGTCCAAGTGTATATATATTATATAATA
 56022  TAATTTATATATGACTCAATAGGTAATTGTAGCAATAATTTCTAAAGAGATGTGTGTAGC
 56082  TGTGACAGACAAATCTGGTTTGCAGATAGCTGGTTTTCTGCGAAATATATTTTAGTATAG
 56142  CCTTTATTTATATTTTATACTGGTACAGCACTTAAATACTTTTGGGGAATTAGAATATAA
 56202  TTTTATCAAAATATTTAAACCTCGGAATCAGTTTATAAATTTTATAAGGAGTCAGACTTA
 56262  TTGCGATAAGGTAGTAAGTCAAAAAGGAAACAACCTAGACTATTAAATGTATGTCCCAAA
 56322  TATTAATTAAGTGAATAAAATCTATCCTACTTTTAATTATTTAAAAGTTAATCTTATATT
 56382  TACCATCCGCTGAATCTTGATTCAGCGGTGGCTTTTATTTTTTTACATTATTTAACTATT
 56442  TGTTAAATATACGGGGAATTAAATTATAGACAATTAGTAAGTGGGTTTGACAATAATCAA
 56502  CTTTTAATGAACATGTAACAATGCACTAATTTTATATATATTATTTATAAAATAATATTT
 56562  ATTAATAATAGAGAAAATATAACGGGTCTAAATTAATAACAGTATTATAGATATAATTAA
 56622  AAATTATATGGTAGCAGAATATATAATAAAAAATTATAAAGAGATTGCTGGCTTGAGTAA
 56682  CGATAGATAATATAAGATTATCCCCTTATTCATAAGGTTTTACTATAAACGAACGGTCCC
 56742  TAAGATTAATATAGAAATATAAAATTAATGGGTGAAAGAACAAGAAAAAGAAAATGAACC
 56802  GTACTGTAGACCGACACAGGTATGATAAAAAGGGAATGGGATAACTACTTTGAATGAACT
 56862  CGGCAAAATAAATCGTGCGACTGTTTACCAAAAACATAGCTTATTGCATACTAGTAATAG
 56922  TAAGTATAATAAGTGATATCTGCCCGGTGTTAGTTCAATAAATATTATTATTTAATAGAT
 56982  AATTTTATAAAAAACTGATAAACGGCGGTCTTATTGTGAGGATCCGAAGGTAGCGAAATT
 57042  CATGTGCGACTTGATAAGTCATACTAAACAATCCTCTTATAAGAGGCAAGCTAAGGATGC
 57102  TTGTACCTATTTACACATGCGTTAGGAGTAATCTTAGGGTATGAAGCTGTATTGAAAACG
 57162  GTAGCTAATATTTATATCCAATTATATTTATTAGAGCTTAGGTAGAAATGATATGGATAA
 57222  CGAAAGTGAATGGGCGGTTAAAGTACCATAAGCTACGATTATTCTTTAAATTGGAATCGG
 57282  AATTATATTCCTGAGAGATGTAAATATGATGTGAATTAATATTTTTCCTTCATCGTTTGA
 57342  ATCAGGTGGATCAAAGTCCAATCCTACGTCATTTATCTTTTATTCATTTATGAAAATATA
 57402  GACGTGTTTAGTATGGAACAAGGTAAGCCTATTAATAAATAACTAGTAAATAAAACTAGA
 57462  AATAAATATATAAGTAAAAGATATTTTATGAAATTATTTATTTAATTATTAGGTAAAGGA
 57522  TAGTATAAAAAGCTAATGATTTATTGTAATGATAGATATAAGGTAAATAACCTAACTCGA
 57582  GAGGGTGCTGACTTATACATAACGTGATATACGATTATAATATAATCGAGGCATATATTA
 57642  ATTGCTGATAATATTCCTTATATGGAATTAAAATTTATTGCGT
;; mfannot:     /group=II (8.95e-16)
 57685  gagccgtatgcgatgaaagtcgcatgtacggttctaaagggggg
;; mfannot:
 57729  AAAGCTTGTGAAAGCCTACCTATCCTAACTGACGTATAATTGACGTCCTGCATGAATGAA
 57789  TATACGATGCGATAACTGTATCCAAAGTAGACCCAGTGAAATAGCAATTGCGGTGAAATT
 57849  TATACTATAATATATAAAAATATTATACGCCGGGTTGGTGTAAATCCAACTTTATAGTTT
 57909  TAATTTTTATGTTAATCAATTTAATAATTTAAAATATCTAAATCTTTCTATATCTTCTCC
 57969  CGCAACCATGTTGCGGGTTATTAAGAAATATAATAATATATATATATCTAATTTAATTAA
 58029  AGAATCTTTAAAATTAAAAGTATTTTTATCTCCACCCGCAACCATGTTGCGGGTTATTTA
 58089  TAACATATGTCTTATATTTATCTATATTAGGTATAACACTTATATAAAAGATAAATTCTA
 58149  TACTTTATCTAAATCTATATGGATAATTATCTTTATATACTGAAGATTTTAATATTAAAT
 58209  AACTATCTTTTAAATTTATAGTGTATTTAACACCATTGAATTTAAAATAAATGTTAATAC
 58269  GGTGAGATGAATTATATATAAATTATTAGATGCCGGCAACTCGTTGCCGGCTATTACTAA
 58329  ATATTTATATAATAGCCCGCAACATCATAATGTTGCGGGTAAATATAATAGATATTAACA
 58389  TATATATATTTATTATTAAGTTAATTATTTATAAGTCATATATTTTATATATAGATTTAT
 58449  ATTTTGATTAATATTCTTTATATCAATAAAATATAAATATTAATTAGATATAGATTTAAA
 58509  ACCAAATTATATATAGCCCGCAACATCAAGATGTTGCGGGTGGTAATTATTTTTATTTAC
 58569  CATATATAAAATCTTTAATAGATTATTTATATCTTAAATATATAATGAAAGTAATATATT
 58629  AAAGACCAAATAGTTAAATTGAAATATAACTTTAAAAATTAAATGTCTAAAATGACAGAT
 58689  AAGTATTAATGAATTAAATAAAATTCATACTATATAATTAAGAGAAATAATTATAGAGTG
 58749  ACAAGAATACAATCGAATAATACTAATCCCTAAAATAAAGGGTGAATTATATAGGGCAAT
 58809  ATATAATTTAATCGCTAT
;; mfannot:     /group=ID (5.81e-18)
 58827  aaataaaaaggtgaaaacggtcaatgacatcttagttaaagaccgtcggcagttgtatat
 58887  gtcgctacagactggttcaccgaggttaggctgaaatgtctgtctaaatgtacagtcgg
;; mfannot:
 58946  ATTCTGTAATATAACCAAAAATTATATAGAGGTGAAAGATATATGAGTTATATTTTCTAT
 59006  AAAAGAAATAATGATTTATAAGCTTATTAGTATATAAGTAATAAACCTTTGTAGGTCAAA
 59066  CCTACTTAAATTAATCAGAATTGGAAGATGCCGTATATCCGTAGGTTGACAAAAAGACCC
 59126  TATGCAGCTTTACTATATCTTTATTTTGATTTTTTAATATCTTTAAGATATTATTGCTTT
 59186  TTTTATTCATTTCAGTAGATTAGGTTATATTTATTATTTAAATCAAATGAGATACCTATA
 59246  TAAATGAAAAAAGAATCTAATTAATTTAATTAATGATTAATTCATTAATAGAGTTTTTAA
 59306  ACTTTTATTTAAGAAAGAGTAAAGAGGTTAGTTTCGATGGGGCGTCGACATCAGCGAAAG
 59366  CATCTGATGTGTCTAATAACAATGATCTTGTTTAACAAGACTAAATGTTTAATTAAATTA
 59426  TTTATTTATTAGTAAATAACGTACAATAAAACTATATGGTAAATAGTATAAAAATTATAA
 59486  GTAAGGATAACAACATAATTGTGCGATGATAATAACACTAACAAGTGAAATTAGTACTTA
 59546  CGTAGAGTGTAGTGAACAGGCATAAACAATTGGTATGGATGTCGATAACGGATTAAAGTT
 59606  ACGCTAGGGATTATTTGTTAGTTCCTTTATATAGAAAACTCTTATTTATATTTGAGTTGA
 59666  ATATATATTATCTCCGCTATAGTGAGATAGCCTTTTTTTTTTTAAAAAAGGGATATAA
;; mfannot:     /group=IA (3.30e-27)
 59724  ttgggtgaattgcaagaaaatcttattataagataatttgcagcgaagcatatattagtt
 59784  ttaataagatatatgaacgttcaacgactagtaattgagtaaactaacaataaaattacc
 59844  acgagtgcccaatacctaattatcccgctacgcgggatgatataccccccgaaggggggt
 59904  tcattatttaaataaagaatttattaaaatcttataagacctataagtttagcttattgg
 59964  taaggatatttatttatataaaagaaaatatatattaattaggtaaagacatagtct
;; mfannot:
 60021  GAACTATATAGTGATATATAGAAGTTGTAAAATTAAAAAAACAACGATAACAAAATTGAA
 60081  CAGGGTAATACCGCGTGAGAGTTGATATCGTCAGCGGTGTTTGCCACCTCGATTAATTAA
 60141  GATAGTCGAGTATAAA
;; mfannot:     /group=IA (2.43e-14)
 60157  taggtttaattgcaagaaatctaaggataattctatgataatttgcagcgaattattatc
 60217  tatatgtatatttaattatagttaactataatattataaggataataaacgttcaacgac
 60277  tagtaggtgagtacatataacaatatcctaccaagaaatacctaggaatataaaattact
 60337  taaaagaataaatatttcaatacatagtct
;; mfannot:
 60367  GAACAATAATGAAAATTATTGAAGTTAAAATAAAAAGTTTAACGATAACAAATTG
;;
 60422  GTCGTCTAGACTCGTCCTCCTGGTCGCAGCAACTAGGTAGGGTAGGACTGTTCGTCCTCT
 60482  AAGGAGTTACTTGAGATGGGTTAATTACGACGTGAGTCAGTAATGATTTTATCATCTATG
 60542  GATTTTTTTCTTATCTGTTGCCTTAAGTGTACGCAAGGATAATAAGGTACATTCCTATGG
 60602  TTAATAATAATATTAGCTAAGAATGTTGTGTTTACATATTGAAAGCATATCAAATATTAA
 60662  ATCCTTCAGATAAGTTTATACATTATAGACTATAATGTAATAGTAAATTTGTATTATATT
 60722  ACAAATTATCTAATTAACTCTTATATAAGAGTATACATATACCTAAAATATATCTTAT
;     G-trnA(ugc) ==> start
 60780  GGGAT
;;     rnl ==> ;; mfannot: 3' -20/+180
 60785  TATAGATTAATTGGTAAATCTTTCGCTT!TGC!
;     G-cox2 ==> start
 60816  ATGTGAACAATATCGGTTCGATTCCGATTAATTCCA
;     G-trnA(ugc) ==> end
 60852  TATTTTTTTATTTGTATTTATAATAATTTAATTAATATTTTAAAAATAATGATTTGATTA
 60912  GACGTACCTACACCTTGAGGTGTTCGTTTACAAGATTCTGCTTCTCCTAATCAAGAAGGT
 60972  ATACATGAATTATATGATCATATAATGTTCTATTTAGCTTTAATTTTAGGTTTAGTTTCT
 61032  TATATATTATATGTTGTTATAGCTGATTTTAAAAATAATAAATTTGCATATAAATATTTA
 61092  AAACATGGACAAACTTTAGAAATAATATGAACAATATTTCCAGCTGTAATATTATTATTA
 61152  ATTGCTTTCCCTAGTTTTATTTTATTATATTTATGTGATGAAGTTTTAACTCCTGCTATG
 61212  ACTATTAAAGTTGTTGGTTTACAATGATATTGAAAATATGAATATTCTGATTTTATATCT
 61272  CAAAAAGGAGAAACTATAGAATTTGAATCATATATAATACCCGATGATATGTTAGAAAAT
 61332  GGTCAATTAAGATTATTAGATACTGATACATCAATTGTATTACCTGTAGATACTCATGTT
 61392  AGATTTATAGTAACTGCTAATGATGTTTTACATTCTTTTGCTGTACCTTCATTAGGTATA
 61452  AAAATAGATGCAACACCTGGTCGTTTAAATCAAGTTAGTGCTTTAATTCAAAGAACTGGT
 61512  GTTTATTATGGTCAATGTAGTGAATTATGTGGAGTTAATCATTCTTTAATGCCTATTAAA
 61572  ATTGAATGTCTTCCTATTAATGACTTTATTGAATGATTATCTGATGTAGAATAA
;     G-cox2 ==> end
 61626  TCCTTTTTATTTATTCATTTATTTT
;     G-trnN(guu) ==> start
 61651  GTTTATATAGCTTAAAGGTAAAGCAATGTACT!GTT!AATACATCGATTTTGGTTCGATT
 61709  CCAAATTTAAACG
;     G-trnN(guu) ==> end
 61722  TTATATGTATATATTTTATAATGTTGATATAATAATTTTATATCTCATTGATTT
;     G-nad6 ==> start ;; mfannot: alternative ATG start pos 61761
 61776  ATAAATTTTAAATTAAAAAAAATGTTAAATTTAATTAGTGGATTATCTAGTATTTTAGCT
 61836  ATAGGTATTTTAACTCCTGTTCAAAGTATTTTATGATTAATTATTTTATTTGTTAGTACA
 61896  GCTATGTCATTATATAATGATAATTATATGTTAATGGGTATATTATATGTATTAATATAT
 61956  GTAGGTGCTATAGCAATATTATTTTTATTTATTTTATCTTTATTAAAAATAGAATATATA
 62016  CCACAAGGAAATATATCTCCATTAATAATAACATTAATATGTGTATGTTTTATACCATTA
 62076  GATATTATATCTAATCCCCAATTAGTAATAGGGGAATATAATAGTATAATAATAGAATTA
 62136  AATGAAACATTTAATGAATTAATAGTAGTAGGTAATCAATTTTATACTGAATATGCTATA
 62196  TTATTAATAATAACGGGATTAATATTAATATTATCTGTTGTAGGGGCTATAGCTATAACT
 62256  AAATAA
;     G-nad6 ==> end
;     G-nad1 ==> start
;     G-nad1-E1 ==> start
 62262  ATGTTACAATTTATAGAATTATTATTAATGTTTGTTTCTGTTTTATTAGCAGTTGCTTTT
 62322  TTAACAGTTGCAGAACGTAAAACTTTAGGTTATATGCAACGTAGAGTTGGGCCAAATGCC
 62382  GTTGGT
;     G-nad1-E1 ==> end
;     G-nad1-I1 ==> start /group=IC1 (4.76e-38)
 62388  tataagatacaataggataaatttaaacacttaaaaattacatttatatcatttattaaa
 62448  ttagattatacaaataatataagagaatttcctgttcaacggaatttaaaatataataac
 62508  caagtaagattatttcatacttctatatagaatttaatttcaataaaaaatgatttaatt
 62568  ttagataaaaaagctataaaaagatttatataaatttagaaatatagataacccgcaatt
 62628  agttgcgggcgaagataaaaacgaaggggttgatcattattaaatataatttagatatta
 62688  tagatacttgtaataatatgaaagtatctaaagaaagattattataaaaaaaaaatgaaa
 62748  attttttaataaaggaggtatatatttaattcaatataaatatgatgataaaatctatta
 62808  tataggtaaaactaataattttataaatagatttaaaagtcatttttttacaaatgtaaa
 62868  tgatagatttcataaatttgtaagattagttggttgaaataaatttacattttcaataat
 62928  aaaaatttgtgataataaagatcttttatattatgagaattttattaaaataaattttat
 62988  cctttattaaatacttcatttaaaagtaattcaaatactaaaatatataatacttctatt
 63048  tatgattatttaaataaattacaaaataatttaaaatttgttaaaggtattagtttatct
 63108  ttatatgtatataaatatatatatttaaatgtcttaaataatttgcaaaacgaagataat
 63168  attataaattatgatattatgag
;     G-nad1-I1-orf243 ==> start
 63191  ataaatgaaaaagaatttaaatcagaaaaaatatatataactaaaaattttaaatatttt
 63251  aaaagtataacaaaaacaagtttatatactaaaataacttttaatactattaaaaattat
 63311  attaatactaatatacctattaaaggttatttatttaacactaaaaaaattgataatttt
 63371  aaagataaatataatttaataataaaatcagtttctgaattaaaaaatttagaaggttct
 63431  caaattttatctataaataaatatacacctaaaggtgtatgaacttataaaataaatgat
 63491  ttaaatctttcttcaaatttattaactaaaaataatgaaacaaatgttcttaaaagaaat
 63551  accattgaaaaatattttaactcaagagaaagttttagtaaattttcaaatattagtact
 63611  aatttaataagagactatataaatgaatataaaataggaggtattaataattattattat
 63671  tttaataaaaatttatcatataaagtattaatatataatgctgataatttaattttaatt
 63731  aatggaccttttaatagtttaatagaaacaagtaaatatttaaaaagagattatagatcc
 63791  atattaaataatttatataacaatattaaaattaaatttaatgatatatgaattgtttta
 63851  tttagtaaggaattaactaatatttctaataaaaaaatatcaaattatatatatataaat
 63911  gatataacataa
;     G-nad1-I1-orf243 ==> end
 63923  aaaaaacataaattagaaaaagtaaatatttgagtaaaaaaaaaaaatataaaaggaata
 63983  ttaaatttaattaatccctctttggaaattgataacttctgtgaagcaggagttataaat
 64043  aataataaattagaaattaataaatcttcatttttatctataaatgaaacttataaatca
 64103  ttaaatatttctaataaaacaatatttagatctaaatatagctactaaaaatggttatta
 64163  ttttttaagaaaaaaaattaaatacaaaaaaataaattaacctcttatagcttgcgtcgc
 64223  gagttatcatctcggtaaaatcgagataatttgatatagcccgcagcttaactgcgggcg
 64283  atatattatcccccactacgagggaatgattccctttgggcattatttatataaacaatt
 64343  gtttattattataaatatagccttataggttatattatatcccttaggaataaatataaa
 64403  atgtaataatcactacttaaaatagtgatatttaaaatgtttaaattttataaaataaat
 64463  ataagaaatttatttttggccaaagtatattataaaaataaataattattattgtaatat
 64523  acgaagtgaaagtgaaccttttgctaaaaactatcaaattgcgggaacgtcttaaagcta
 64583  tttcaactaaataaatatagtaatatatttatggcacaggtaatgactcgtggtatagta
 64643  atatcgaaatagatgcacgaaaggaaatagacaatctgcagccaagtacctattaattat
 64703  tttttttagtaattatttattaataggtatgctgttcatcgactaaatggtagttggtgt
 64763  attttattaccctcattaatcccccccaagggggatatattatctcctgacaggtgatct
 64823  ttaatcgaggtaatataaaatatgcttaagatatagtcagaccttattcgaaagaataca
 64883  gaaatatatatatatatatatattactcgttagcttctttaaatttgcaagcttatataa
 64943  ataagagtctcatttatatgagtcgttaaatggatagttaatattgtatatcaagtttaa
 65003  ctatttagggagaagtattccaactttatctaaccataaataaaatcaaaaatattattc
 65063  ccgcatagcgggatgatatttaaatgaatgaaaaatatatgtatgattaaaggaatagat
 65123  ttg
;     G-nad1-I1 ==> end
;     G-nad1-E2 ==> start
 65126  TATTATGGTATATTAATGGCAATAGCAGATGCAGCAAAATTATTATTAAAAGAAATAATA
 65186  ATACCAACACATGCAGATAAATTAATATTATTTATAAGTCCGATAATTTCATTAATATCA
 65246  GCATTATTATGTTGATCAGTAATACCATTTGGACCAGGTATAACTATAACAGATCATAAA
 65306  TATGGTTTAATATTAACATTAGCAATAAGTAGTGTAGGAGTATTTGGTACATTATTAGCA
 65366  GGATGATCAGCTAATAGTAAATATTCATTATTAGGTTCTATACGTTCAACAGCTCAATTA
 65426  ATAAGTTATGAATTAGTTTTAACTACTATCGTTTTATTATGTATTTTATTTGCTGGTAGT
 65486  ATGAATTTATCTAGATATGTAGAATTACAATCATCTATTTGATTATTTATACCTTTATTC
 65546  CCTTTATCTATTATTTGATTTATAGGTTGTGTTGCTGAATGTGCTAGACCTCCTTTTGAT
 65606  AATGTTGAAGCTGAATCAGAATTAGTATCTGGTCATATGACTGAATATTCTTCTTCTATT
 65666  TTTGTTTTATTCTTTTTATCTGAATATGCTTCTATCTTATTCTTATCTACTTTAACTGTT
 65726  ATCTTATTCTTTGGTGGAGGTTCTGGTATTGTATTAGGTTTAAAAGCTAATGTTTTCGCT
 65786  TTTACTTATATTTGAGTTAGAGCTACTTTACCTAGAGTTAGATATGATAAATTAATTAAT
 65846  TTATGTTGAATTATTTTCTTACCTCTTTTATTTGGTTTTGCTATTTTCTTACCTTCTTTA
 65906  ATCTATATTTTAGATGCTCAATTATTTATTCTTTCTTAA
;     G-nad1-E2 ==> end
;     G-nad1 ==> end
 65945  TTTTTCTTAATTTATTCATTTAATAACCTATTAGATAGTAATTTAATCCAATATTTATTT
 66005  GCTACATTCCACCCGCTACATCTTGATGTAGCGGGTGGATTTTAATTTACTTATTATATA
 66065  TTTCCCATGTATATATTCTACCTAAATCAATATATAGGATATTTATAATATATCTTAAAA
 66125  GTATTTTATATTCTCCTTTATCTTTATTTATATTAATATAAATGTATTATTTTGCAGATT
 66185  TATAGATTTAGTTAATAAATAATTAAAAAGTATAAAGGAGGAGATATTAACTATAAAATC
 66245  ACCCGCAACATTATAATGTTGCGGGCTTAATCATATAAATGTATTTATCTCCCTATATTT
 66305  TTATCTTTAAACTATAATATATTTTTATCTTTAAACATGAATAAAATAATTAACCCCCCC
 66365  CGAAGGGGGGATGATCAACCCGCTACGCGGGATAATTAAGGGTTATATGTTAATATAGTA
 66425  ATTATATATTTTAAAAATAAGATATATATAAATAAGCCTAAAATAGAAAATTAAACTATA
 66485  TCCACCCGCTACATTATGATGTAGCGGGTGATGAAATATAAAACTTATAAGCAAGGTACT
 66545  AATTTATGTTTCATTAAATTTACCTTTATTATAATTTAATACTTATAATTTAATATTTTT
 66605  ATCTTCTATATGTCTTTTTATTCTTTTAATATATATGATGTATATATATCCAGATAATAT
 66665  AATTTAGATTTAATTAATATCAATTAATAATAATTTATAAAGATCATAAACTTATCTATC
 66725  TCTAAATTTTATATATATATAAGAATAAATTAAAACAGATTTATAATTTTATAATGCCCT
 66785  TCGGGTATCAGGGGATAATGCCCTTCGGGTATCATCCCCGCTAAGCGGGGATAATTAAAT
 66845  ATATTATATATATATTTTCATAATTTAAGTATATTTTTATTTATAGTAACATAATTAAGT
 66905  AGTTAGATATATTTAACTAAATAATGTAGTTTTTTATATCTCCTTAATTCAAAATATGAT
 66965  ATTTTTTATATACATAACAATATTCACCTCCCGCTACATCATAATGTAGCGGGTTAATTA
 67025  GTTTTTATTTATATATTTATTTATGTATATATATCTTATATTTATTTTAAATCGTTCCTA
 67085  TAACTTATATATATTTATTATACAATTATATAACCATCAACTACAATTTATATACATGTT
 67145  TCAGATACTAAAATATATGGAAAATATTATACACTGTTTTTATTATTTTAAGTTTTTTGT
 67205  ATATATAGGCTTAATATTAGAATAAAATAGACTATATAAAAAACTAAAGTTAAATATACA
 67265  ATTCTTATATTTATATAAAATTTATTATTGTTATATATCTATTATATTATTGTTAATAAT
 67325  AATATTTCTATTGTTAAATATACAATTCTTTTAGTTATATAAATATTGATTAATTAAATT
 67385  TACTTAACCACCCGCAACATTATGATGTTGCGGGTTATTACTACTTTTATATTATTTATG
 67445  GTATTATATATATAAGATTAATTTATCGATAGATATTTAATCACCACCCGCAACTATGTT
 67505  GCGGGTTATATTAAAAATAGTATATTATTATATATAAGATTAATTTATCGATAGATATTT
 67565  AATCTCCACCCGCAACTATGTTGCGGGTTATATTATTAATGGTATATTATATATAATTAA
 67625  TTTATCAAAAATATTTAATCACCACCCGCAACTATGTTGCGGGTTATTTAAAGAATACAT
 67685  ATATTATATATATCCATCTCTTTCATTTTAATATGGTTTATATATGATATAATTTAATTA
 67745  AAATGTTATTTAT
;     G-trnR(ucu) <== end
 67758  TTATCTCATTGGGAATCGAACCCAAATAATTACTTT!AGA!AGAGTAATGTTCTAACCAT
 67816  TGAACTATAAGACA
;     G-trnR(ucu) <== start
 67830  TAAATCACCTAATTGATTAATTAGTTTATATAAAGTCTGTAACATATCTATCCTTTTTAT
 67890  TTATATATTCTATCATTTATTTTTTCATATATTTCCCTAATATAATCTAATCCCTATATT
 67950  CTTTATTATATTTAATCAGATATTAAAGTAAATTATACATAAATTTATATATATTATAAT
 68010  AAAGTACTTATATATTTATAGATAATATTTAAACATATAATTTATTTATCTCCCCCGGCT
 68070  AAACTAATATACATCTTATCTTTATATAACCCTTTATAAGTTTTAATTTTATATCTGTAA
 68130  TTAATTAATTATAATCATCATTAATTTATTTATTTTATCTAGTTAATAAATGACTACTTG
 68190  TCATATTTATATGTTATTTACATTTATTATTTATATATTTATATATTCAATTTATTATTT
 68250  TAATCTTATATATATAATAAGACTATCTTATATTTATCCATTCCCTTCAATTTGTTATCA
 68310  CCTAACCACCCGCTGAATCTTTATTCAGCATACAAAAATGTACATCTACATTTTTGTATA
 68370  GGTGGATTTTATTAATGTTCATCTTAATATTTATTATACTATTTACTTACCTGGATTTTA
 68430  TTAATATTTCATATATATAACTTATTTATAATGAAGGGTCTTATTTATATCTATAATAAT
 68490  ATTTAAGTTAGTTATTTATGTATAAAAATATAAAGTTATTAATTTAAGAAAGGGTTAATT
 68550  AAATAAATAGTAAAATATATTTATATAAGGTAAGGAATAATATAAAATATATTTATATAA
 68610  GGTAAGGAATAATAGAAAATATATTATATAGCCCGCAACATATCTATGTTGCGGGTGGTT
 68670  TTAATTATATCTACTTTTTATTCATTTTACAGATATTTTTATTTATATTAACATATCTAA
 68730  GTTATCTGTTATTTTTTATTTAAGATTTTATTTTATATTCTATTTTATTAATTTATCTAT
 68790  TTATAAGATTTATTTATATAAGCTAACTATATATTTTTTATTAGTATATTCATTTAATTA
 68850  TCCTCATACCCGAAGGGCATTATCCCCTGATACCCGAAGGGCATTATATAAAGGGATAAT
 68910  TATAACAACCAGTGTAAATTAAAATAAATAATCAATTATATAATCTTATTTAAGTTATTC
 68970  AATTATATAATTTATAAGAGATATTGATATATTATTTAAAAAATATATAAATATAAAGGA
 69030  TAAGAACATTTATATGTTGGATTATATATAGCCCGCAACATCATGATGTTGCGGGTGGTT
 69090  TTAATTAATAACCCGCAACGATGTTGCGGGTGGAGATAAGATTATTTGACTTTTTTAATC
 69150  TTTATAGTTTTATAAATATATATACCTATAATAACTTTAATTTTTTTTACTTAAATATTT
 69210  TTATCTCAATATTATATGGAGATTATAGTTTTTATTTAATATTTCATTTACAATTTTATA
 69270  AAATATATATATTTCATACCCTATTTCTTTATTTTTTTTATTTTATAGTGGAGATAATGA
 69330  GATATAAGTTTATCATACTATATTTTTTATTGATAAATTATTTCTTACTATAATATTTTA
 69390  TATCGTAAATATATGTTAGATAATATAATAGTTTTATTTCTTTAACTAATTTAATATCTA
 69450  TCGTTTGATAATTTTTATAAATATTTGTGTAGATCTTATCACCCTAGTTATTACTCACAA
 69510  TAATATTTTATATCATAAATATATGTTGGCTATTATTAAGTTAAATTATAAAATGTCTGA
 69570  TGATTCTTATAGTGTTATTTCTTTAACTAATTTAATATTTATCGTTTGATAATTTTTATA
 69630  AATATTTGTGTATTTATTGATATTATGTAGTTGATAATTCTATTAAAGATTTATTAGAAC
 69690  TATATAATTCTGATTTTTATTCTATTAATTTTATTGATATATAGAGAAGGTATCAAAATT
 69750  ATAAATGTTTATAAATTAATACCTAAATTTTCTATTAATTTATTAAATGATAGTGGAGAT
 69810  GATAATATTAAATATTTAGTTATTAATAGCCCGCAACATTTTAATGTTGCGGGTGTGATA
 69870  TTAAAATTTTATTTATTTCATTGGTTAATTTTATAAATATTGTCGTACTAATATATATTA
 69930  TTAAATTCTTATATATTTTATTTATTCTGATTCTTATAATTTATATAGTTATGATCATAT
 69990  TAATATATTCTTTTTATGTTTATTTAAAAATACTAAACAAGATAATTTATTAATAATTAG
 70050  ATGTATAGATAAAAAATTTAATATTTATTATGATAATAATGATGATACCCTAAGGGCATT
 70110  ATTATTGGAGATATATATCTAAACTAATTATTCCTTATATGATTGATTTATAAAATACTT
 70170  TATTTTTTAATACACAACAAACTATTAAAAGTAGATTAACTTCTAAAAAATATTATACTT
 70230  TATTAAAAAATATAAGATAAGATAAGATAAAAATGTTGTAATTACTTTAGGTATTACTAG
 70290  TTTTAAAAATTATTTTGATAAAATTCGTCTAGATTCTAATATAGATTATGATGAAAATAA
 70350  TATAGATTATAAATTATTTACTATTTATGACTATATTAATAACCCGCAACCATGTTGCGG
 70410  GTGGAAATTATGATAGATTAGATTATGAACAATATTCTAG
; G-orf119 ==> start ;; contain dpo
 70450  ATTATAATAGATTCTATTTCTTATATTTTAAATAATTATAATAGCCCGCAACATAATTAT
 70510  GTTGCGGGTGGA
;;     G-dpo_1 ==> start ;; HMM match pos. 514,600 score 8.6e-19
 70522  GATTATAATGTATATATACATAATTTAACTCATTATGATTCTATATATATTTTAGATAAA
 70582  ATAACTCTATATAGCCCGCAACATTTTAATGTTGCGGGTAGAGATTTAAACATTATTAGT
 70642  ATTACTATTTCTTATAAATTAAATGGTTTAATACATTCGATTATCTTAAAATATAATTAT
 70702  TTAGTATTAAAATCATCATTATCTAATCTTTCATCCTTATTTGATTTATCTGTATCTAAA
 70762  GGTTCATTTCCTCATAGATTT
;;     G-dpo_1 ==> end
 70783  AGCCCGCAGCATGCTGCGGGCTTTATA
; G-orf119 ==> end
 70810  TAGGTGTTGTACCTAGTAAAGATAATTTTATTTTTTTTTATTTAGATGATTATAATATTT
 70870  ATGTTATTAATAACCCGCAACATGGTTGCGGGTGGAGATAATAATTCTTTTAAATTTAAA
 70930  GATTCTTTAATTAAATATCTTAAATTAGACATTTTTATTTTATCTCTATATATTTCCGCC
 70990  GGCAACGAGTTGCCGGCTATAGAAAGATTTAGATATTTTATATTTTTTAATTTTCAAACC
 71050  CGCAACGTAG
; G-orf61 ==> start ;; contain dpo
 71060  TTGCGGGTG
;;     G-dpo_2 ==> start ;; HMM match pos. 671,723 score 1.3e-10
 71069  GAGATAGATTTACATAAATTTTATACTCTATCTAATTTAGCATTAGAAGTATTTATAAAT
 71129  TTGTATATAAATAAATATATATTAATACCTTATATTAAAAATAAAGGTGATTATAATTAT
 71189  TTAAAAGATGCTTTCTTAGGTGGTACCTGTAGGAGCTTT
;;     G-dpo_2 ==> end
 71228  ATATTATTATGAATTTTA
; G-orf61 ==> end
 71246  TAATATATATCTGATATAGATAAATAATTTGATTTATTGAGATAG
; G-orf66 ==> start ;; contain dpo
 71291  GTGTTTATTATGCTGAAGTTTAAGTATGAT
;;     G-dpo_3 ==> start ;; HMM match pos. 780,830 score 5.6e-11
 71321  GAAAAATTTCCTATTTTGCCTTATAAATATGCTGAAAAAGGTATAATATATCCTGTTGAT
 71381  AAATTTACAGGTAGAAGAACAAATATAGAATTAGATTATGCTTTAAAAAGAGGTTATAAA
 71441  ATAACTTTATTTAGTGTATTATTATATACTGAT
;;     G-dpo_3 ==> end
 71474  ATAAATGATTCTATTAAA
; G-orf66 ==> end
 71492  TAATATGTATAATTATTTAAATCAAACTAAAGGATTTCAACGTAATTTTTATTTATTATT
 71552  ATTTAATAATCTTATAGGAAGATTTGGTTTAAAGCTTTTATATAAGAAATTTATTTTTAA
 71612  AGATATACCATCTTATGATCTATTATCTTTAGGACACAAAATATTTTAATATTGTTATCT
 71672  TAATAATTCAGTTTTATTTGTATTATCTAAATCTAAAGATTATATAATTTTTTATGATTA
 71732  TAAAATTGTTGTTAATGATTTTTTTTTTGATTCAGATTATATTTAATTAGTTAAAGAATT
 71792  ATATAAAGGAGGTTAAATCAGTGCAACTTCAATTATTACCACTATATATTTAATTTAATT
 71852  CATAAATTAGATAATTAAAATGTAGGAGTTTACTATTGTTATACTTATAGTATTGTAGTT
 71912  GACAAACAACTACCTAATAATATTATCTCTGATATATTAGATGATTTTTAATTATCCCCG
 71972  CGTAGCGGGGATGATACCGAAGGGCATTATAAAATATTATTGATAATGGTATTTTTATAC
 72032  CTGGTAAATTATATATATTTAATAATAATGATGATAGTCTTAAATGATTTTTATAAATTA
 72092  TATAATGGTTTATCTGTTACCGGTATTTATAACCAATCTCATAAATTATTTGATCAAGGT
 72152  TTCGTCAATATATTTAGTTCTAATTTAAATTTATTAGGATTAAATAATAAAAGATTAAAA
 72212  ATATTTAATAACAATAATAATTGAATTAATACTAAACCTCATATTATTAAAAATTAATAA
 72272  AATTTCTCCACCCGCAACCATGTTGCGGGTTATTTATAACTATATCTAAACTTATTATCC
 72332  CTTCTATGATTGATAAAGTTGTTAATAATTCTTTTAAAGATATATTACAATAATATTATT
 72392  CTTATTTTAAGACGTACATTTTTTTATCTTAATTTTATTGATATAGAGTTTAATGATATA
 72452  GCTAGTTATTTTATAGATAATAGTTTGTCTACATCATCTTTTAATTTCTTATTTATTTTT
 72512  AATGATAAAATTATATATCTTGTTATTTATAGCCCGCAACATTTTAATGTTGCGGGTGGT
 72572  GATTATTATTTTTATATTTCATTAAATAATATTTTTAATTTTGTCGTACTTATTAATATT
 72632  TTATATCCCGCTTCATCTTGATGAAGCGGGTGGTACTTGATTATCTTCTCTTTATAGTTT
 72692  CTTTTTCTTATTATTTTTATATATAACTTTATTATTCTTTTAATATCTTATGTTTATATC
 72752  TCTATATTTTTTACTATTTATCCCTTATTTTCTTTTTTATCTTTTTATTTCATAACTTTT
 72812  TATATTTTTTATATATATTATCATTATATTTATTTACAATTTTATCTATATATATGTTAT
 72872  ATTATTTTTATATACTATCATTAGATTTATGATAACTTTATCTATTTATCTTTATTTTAT
 72932  TTATATTATTATCATTAGATTTATAGACAATTTTATTTATATATGTTTATATTTTTTATA
 72992  TATACTTTTATTAAAATTATAGACAATTTTATCTATTTATCTTTATATAAGTTATTTTTT
 73052  TTAGGTAAACTATCATTAGAATTATAGATAACTTTATTTATTAATGTTTATATTTTTTAT
 73112  ATATACTATCATTAGAATTAGAGACTAGTTAATATAAAGATAAAAATATTGTGATAGGAT
 73172  TAAGCTAGTAAAAAAAGAATTTAATGATTATAGTATTAATAACCCGCAACATGGTTGCGG
 73232  GTGGAGATAATTTAGATTATTATGATACCCGAAGGGTATTATTTATATTTTATGATTATA
 73292  TATATAAATTAAGATAGATTTAAATATGAATAAATTACTTATAAATTTATTATAAATTCT
 73352  TTATTTTATATATTGAAAAATTATAATAGGAGATTATGTTTTTTATATTCATCGGTTTAT
 73412  CTAATTATCCTGATACCCGAAGGGCATTATCTGATACCCGAAGGGCATTATTATAGTATA
 73472  TATATCTATATAAATTTACTAAATATAATGTATTAAATGATTATAAGTTTTATATTAATT
 73532  TATTATTAAATAGCCCGCAACATGCATATGTTGCGGATGGAGATTTAAATATTATTCATC
 73592  ACCCGCTGAATCTTGATTCAGCGGGTAGGTTATATATCTTATTATTTTAATTATTTATTA
 73652  TACATACTCTTATTTTAATTGATAGTTATTTTATATTATAATCATCATTTTCATAAATTT
 73712  ATTAAAGTTTATAATTTATAAGGTTATATATCTAGTATAGATAATTTATAAGATTATAAT
 73772  AAATATGTTGTTAATAATATTGGTTATATTTAAGAATTTTTAATGTTAATCATCAATTAG
 73832  TATCTTAAATTAGATATTTTTAAATAACCCGCAACATAGTTGCGGGTGGAGATAAAATTG
 73892  ATTTATGTATAATTTATACTATTTTCAACCTAAAATAATTAATGGTATCTTATATTCACC
 73952  GATATTAATTCTTAGTTTGTGTTTTATATTATATTAAATATATCTTATATTACCTTATAA
 74012  AGATGATAAAAAAGATATAATATATCCAATAGGCATAGGGTGGTTTATTAAATAGTGATA
 74072  GAAATGATTTTATATTTTCATGGGTATATAAGATAAAGCTTATTTTTATAATATTTAGGA
 74132  TATAAATAAAAAATTTAATAAATATGTTTTATTTAAAGTTTTAAAATTTAGAGAAGATTA
 74192  TAATAATAAAATAATTATCCCCGAAGGGCATTATTGTTAAAGATATTTATCTACCCGCTG
 74252  AATCTTGATTCAGCGGGTTTATTATAAAGATTTATTTAATCATCATTAAAGAATTATAGC
 74312  TTACTTTTTTTATTAATTACTTCGTTTATTAAAATTCATAAATTAGATGTTTACTATTAT
 74372  TATAATATTGTTATTGATTATTAGATAATATTATCACTTATAAATTAGGTTATTTGATAC
 74432  CCGAAGGGCATTATAAAATATTATTGATAAAGGTTTAATATAGTTTATCTGTAACTGGTT
 74492  CTTATAATAAATTTCATAAATTATTAGATTAAGTTAACATATTTACTACTTTATCAGGAT
 74552  TAAATAATAAAATATTTAAGATAAAGATTGAATAGATACTAAATCTCATATTATCACCTA
 74612  ATAATAAGTAAAAAATTATTATAAGAATTATAATTTACCACTGCATTTTATTTTCTATAT
 74672  AAAATTATATATATAGCCCGCAACATATCTATGTTGCGGGTGGTTTTTATTTATTTATAG
 74732  ATAATATTTTGTTAATCAATTTAAATACAACGTTCTTCAACTTTCTTTCTAAATGTTTTT
 74792  TATAACTTATATCTAGATTATGAAATAATATCTCAAAAATGTTTAATCTTATCCACTATC
 74852  ATTTTTTTTAAGTTATAGGAAATAATAATAAATCTTTATCATAACCCGCTGAATCATTAT
 74912  TCAGCATACAAAAATGTACATGTACATTTTTGTATAGGTAGTTTGATTATATAGATATAT
 74972  TTTTTATAATTAAATATTTAGGTATATTATCTACATTTAAATTTAGAGAAGATATACTAA
 75032  TATCAAAATAATCATTAATAGTAATTAAATTACCACTAAAATATTTATTATTATATTAAT
 75092  GATGACATTATTATTAATAAAATTAAACAACCAATAACATTTTTATATAAATTAGGTTTA
 75152  TAATTCTTATATTATTTATATAAAACATATTTATTTCTTAAAAAAAAAATAATTAACATT
 75212  AATAACATTATTCTCCATGTTGTTTATAAATATATATATCATATATTCTGTCAAATACTT
 75272  ACCTCTTTAATCATAATTTAACCATTAGCATTTTAAGGTATTATAATAATACATTATTTT
 75332  TATAATATCTATAGTTTATAAATCTTATTATTTTAAAAGATAGTTATTTAATATTACATT
 75392  ATTTAATTTTATAAATTAATGATGATACCCGAAGGGCATTATTTTTATTATATTTAATTA
 75452  TATAAATAAAAACTAAGTATAAATAATAATAGCCCGCAGCATGCTGCGGGCGAAGATATA
 75512  TATATTTAATATAACTACCCGCAACATTTAGATGTTGCGGGCTAATACTTATAATCTGTG
 75572  TTTATTTTATCCTTATATTTATTTTAATTTTAATATAGATTTAATTATATAATTTATATA
 75632  GTTATAACTTATATAAAGTAAATAATATCAATAATAATGAATAGAAATACTAAAAAAAGT
 75692  AATGAAGAAGATGAGAATGTTAAGGGATATATAAAATTTAGAAATATATAGTGGTTTTAT
 75752  ATAAAGATATTTTTATTATCCATAACTTTATCTGTTTTTTATCTTTACTTTTTTATTAGG
 75812  GTTTATAAATTTAGATATAACCAATTTATTATCTCCTTAATTTGTTATTTTTTATATCTC
 75872  TTTTAAATAAATATATATAACCCGCAACATATATATGTTGCGGGTGGTTTTTATGTTTAA
 75932  TATTTTATCTCCTCCTAAATTATGATTATTAATATACCTCCTATATTATATATAAGATAA
 75992  TTATATTAAAAATATAAATGGAGAAAATAAGATAATAGGTAAAAAAGAAAAATACATTAA
 76052  TTATATACCCACCACCCGCTTCATTATAATGAAGCGGGTGGGTTATTATTCTTTTCTACA
 76112  TATGTTTCTATAAGATCAGATTTAGTTATTTTATCAAAAATGTATATATTTTAATTTGTT
 76172  ATTTTATAATGCCCTTCGGGTATCTTAAGATATTTTTATACCTATTTATTAATAATAAAT
 76232  ATATTTAATGATAGATAATAAATAAGATAAATTAATAGTATCAAATAAACATTATTAAGA
 76292  TTTATAAAAAGGGAATGAAGATAGATATAGCCCGCAGCATGCATATAAAAAAATGTACGT
 76352  GTACATTTTTTTATGGGAGATATAATTAAAATATATAATAAGAATATCTTTATGTAATTT
 76412  ATATATTTTATATAATAATGAATCCCCCCGAAGGGGGGTATAACATCCCGCTACGCGGGA
 76472  TAATTAGATATATATAATAAGAATATCTTTATGTAATTTATATATTTTATAAATAAATAT
 76532  ATATATATCGCAACATAGATATGTTGGGGATGGTTTTTATTGATTTTATATGAACATTAT
 76592  TATATTTCGGGTAATTATATATATAAAGTTTCATTTATTTATATGATTTTAAAATAAATA
 76652  TATGAATGAATAATATATGAAAAATATAGTAACCACCCGCTGTATTTTGATACAGCGGGA
 76712  AGGTAAATAAGGGTTATAGTTAGTTATATATAGATAAAAATAAAAATATTAACATAAATT
 76772  TGTTATTGGTAAATAAAAATTTTATATGGATAAAGACGATAATAAATATAGAAAGATAGG
 76832  TAAGTAAATTAAGTAAAATAAAGAGGTATAAATATTGTTTTAAAATTATTTTTATGATAA
 76892  AAAATAAAAATTTATATGAATAAACAAATGACATATATAACACGTTGATTATATAGTACA
 76952  TCACATAAAGATATAGCTATATTATATTTAGGATATGGTTTAATATCATCAATGGTAGCG
 77012  ACAGGAATGTCAGTAATAATTAGAATGGGTGCGCCTTCGTTGGTTGTATGTTTATGTGAA
 77072  TTAGTGTGAATTCATATACATATTCAAGAATTCTTATATATAGAATTATGTATCTCCAAT
 77132  ATTACCGCCTTTATATTATCTAATAAATATATAAATGGTATAGCAGGTAATAAATGGGTA
 77192  AATAAATTAAAATCGACAATATTAAAATACTACCCTTTGGAACCAGACTACGTTGAGGTT
 77252  AACAAACTTGATACTTTACACAAGGATAAGATTAGCCTATATTCCTTAGTCGATTATTAT
 77312  TGGAATATATCATCCATTGTAATATATATTTCTATTCGTATATATTATTCTTGAAAAGGA
 77372  TGATTGTCATATAAATTAATATGTATATATAAAATTATAGTAAAGCAAGCAGCTAAGGTC
 77432  TGAAACACGTTAAAATTTAACATACAATTAAAAAGGGATTTAAGCGCCTCTAAATTATAT
 77492  AAATTTAAGCGCAAACGGAGGATCAATAGTA
;     G-orf454 ==> start
 77523  ATGAGTAATATTAGAAATAATATGAATATATTTAATAATAAATATAACATGAAGTGATCT
 77583  AGCCAGAATGTTAATTCATTAAGAATGTACGTAACTAAAGCTTCTAATTTTAATGTTTCA
 77643  TCATTTAAAGTTAAATCTGAGTTAACCGCCATTTTAATCAATGAATTAAAAGCTTATGAA
 77703  AATGATATTCATATTTATAAAAACTTAAAAGGTATTTTAAAAGATCCTTATTTTTGATTT
 77763  GCTGTATATAATTCTTTATATATTAAACCTGGTAATTTTACTCATCGTTTATCTTTTTCA
 77823  TATTTTGAAAAACTAACTTCTGATATTTTATCAGGTTTATATAAACCGGTAAATATACCT
 77883  TTATTTAAACCTTTAAGTAAAGACAAAATTGTACAAGCTGGTCTTACATCTATATTAGAA
 77943  GCTATTTGAGTTCCCAAATTTTTAAATACTTCATATAGTTTTAGATCAACACATATAGCT
 78003  TTAAAAGATTTATATCTAACAGGTTCAAAATACAAATGAGTAATACAAGGAGATATAACT
 78063  AAAAGTTTTGAAAGTATACCACATGATAAGTTAATGAAATTTATTAATGAATATATAAAA
 78123  TGTCATTTAACAACTGCATTATTATATAAATCTATTCGTGTAGGTATTAATTTGGATAAC
 78183  AGTTCTATTTCAACTTTAAAAATTGGTACCCCTCAAGGTAGTGTTTTAAATCCTATATTA
 78243  TCTAATATTGTATTACATGAATTTGATAAATATTTAGATGTTTTAAAATCTAATTATGAA
 78303  ATAGGTGAAAATAATAAATTAAAATACTTAAGATATGGTGATGATTTTGTAGTATTAGTA
 78363  ATAGGTAGTTATGCAGATTGTTGTAAATTAAAAGATGATATGAAAACTTTCTTAATAGAT
 78423  AATTGTGGTTTAGAACTAAATGATTCGAAAACTAAAATAAATTTATTAACTAAAAATTGA
 78483  GACTTTTTAGGTATTACTCTTAGAAAAAATACAGATATGCAACTTTTTGTACCAACTGAA
 78543  AATTTAAAGAAAGTACTTTTAGAAGCTAAGATAGTAAAAAGAAATAAGCTAGGTGAATTA
 78603  AGACCAAATGCTCAAACTCATTTAATTAATCTTTCTCATTATGAAATTGTTAAGTTTTAC
 78663  AATCAGAAAATAAAAGATATTCTTAATTACTATACTTTTGCATCTAATAGATATAAATTA
 78723  GGATACATTATATGATGTATTCAAGTATCATGTGCATTAACATTATCTAGAAAATTTAAA
 78783  ATTAATTCTTTACCAAAAACTTTTAATAAGTTTGGTAGATATTTAACGGATCCTAATACT
 78843  AATATAAAACTTAATTTACCAAAAGTTAAAAATCAATTAAACTAA
;     G-orf454 ==> end
 78888  TGATATTTTATAATACATTTTAAGGAAAGTAAATATAATTATAAATTTAAATAAGTTACC
 78948  ATTCTGGGGGC
;; mfannot:     /group=II (1.06e-14)
 78959  gagccgtatgatgggaaactatcacgtacggttctgagggcag
;; mfannot:
 79002  TCAAGAAGAGGTAATTCAGCTATAGTTGAATCCTTGTATAATGCTGACCCCTACAATTAT
 79062  CAGGACCTAATCCACAATATTTAAATGGAAATAATCAAGTATTTAATGGTGCGCCGTCTC
 79122  ATTTATATCGTTCCTCGCTAAAAAACATATTTATTAAATATTTAGCCGTGATCATTTTGA
 79182  TCTTAACACTGTTAAGTCGCGTAAAGCATCACACTTACCGAAATGGGGCCAACTCAGACG
 79242  GGACAATAGCACGTGTGAAA
;     G-orf625 ==> start ;; mfannot: GTG upstream: 79169
 79262  ATGAAGTTGAAAGAATACTTCGAAGCTACACTTCATATGGTTAGGATAACGAACTCCTTA
 79322  CAAGACTGCTGCAGGGTTTTACTTACCTCTACTCTATTGGAGTTAGTCCAATTACATTCT
 79382  AAGTTTTACGTTGAGACTAGGAATGAATCAAAATTAATTGGAGCAACCATAAGTAATGGT
 79442  CAACAGTTGGAGAACCTAAGTGGAGTAAAGGGACATATAAAGAATTCGGGATTACCTGAT
 79502  ATCTGAAAGGATGGAGGTAACGGAGCATTCGTAGTAAAAAGACATTTAAGTACTAATACT
 79562  TTATGTTTAATGAAGGGATGCAGAGATTACAGTTCTAAGGACTCTATTCCTACGGGATTA
 79622  AAAAAATTAGAACAATTAGTTCATTATAATAAAAATGATATTAAAGATAATATTAATAAA
 79682  GACATTATGTTAATTGTTAAAGATATAGATATATTAAAAATAGCTTATAATAAGATAAAA
 79742  TCTCGTAATTTTACTCTTGATGTTAATTTCTTTGAAAAACTTTCTAAAGAACTAGGTACA
 79802  GGTATGTTTAAATTTAAACCTACTTCCATTATAGAAATACCTAAAGATGAATTACTAAAA
 79862  GATAAAATAGTACAACAAGCTATGTTCTTTGTTCTAAATGCTATCTTTGATTCTAATATG
 79922  AGTAAAGTATCCTTTAGACATGGTGTAGGGCCTCTTGATGCTATTTGGCATATAAGAAAT
 79982  TATTTTCCTTCGGTAAATTGATTTATAGAATCTAATATATCTAAATGTTATGATAGAATA
 80042  CCACATAATTTAATTATTAAACAATTAAATAAAAGAATTGATGATCCTGCTTTTATTAGT
 80102  TTAATTTATAAATTTCTAAGAGCTGGATATATAATTAATGGTACTTATTATAAATCAAAA
 80162  TTAGGTACTCCACAAGGTTCTATTATTAGTCCTATACTTTGTAATATTGTTCTAGATCTT
 80222  TTAGATAAATTTCTAATTGATTTAAGCAAAGAATATAGAGATATTGGTAGATACGACCCG
 80282  CTGAATCAAGATTCAGCGGGAGGTGATAAAGAGCTAAGTGGTATATATTACAAAAGAATG
 80342  AAATTCGTTAGATTTGCTGATAATTTATTAATTGGTATTATAGGTTCTGTGGAAGACAGT
 80402  AAAGTTATAAAACAGCGTTTAAAAGATTTTCTCTTTACAATAGGGTTATCTCTTAATGAA
 80462  GAAAAAACCTTAATAACTTATGCTACAAAAAAATCAGCAAGATTTCTAGATTATGATATA
 80522  TCAGTAACTAAAAGAAGGTCGATAACTCGTTTTATACTAAATGCACCTATTAGAGAATTA
 80582  GTTAATAAATTAGCAGATAAAGGATTTTGTAAAAAAATAATCGGTGAACCAACTAGTAGT
 80642  GGTAGGTTTATCCATGAATCTGATAGAAATATAATAAATATATATTTAAGTATAGGAAGA
 80702  GGTATATTAGGATATTATAAATTAGCAACTAACTTTACTAAATTAAAGAATAGGTTATAT
 80762  TATATTTTATTTTATTCTTGTGTTTTAGCATTAGCTAGAAAACATAGACTTATAACAAAG
 80822  AAACAAACATTAAAAAAATATGGTCCATCTCTTAATATTTGAAAAATTAATAAAGATGGT
 80882  AAAAAAGTAATAGATATATATTTTACTAAAGAAAGTATGGTATCTAATATTAAACATATA
 80942  AAAAATCATAACGATTTCTTATCTAATGGTACTATTAATTATATTAATAATCCATTTAAG
 81002  TGAATAGATGATGCTACATATATGTTACCTAGAACTAAGGATATTATAGATACTAAATGT
 81062  TTAGTATGTAATAATATTATAATAACAAAATATCTTTTATGTAAAAAATGTCATAATAAA
 81122  TATCAACCTTTAAATTAG
;     G-orf625 ==> end
 81140  GTTTATAATGAATTAAGTAATCTTGGA
;; mfannot:     /group=II (2.92e-13)
 81167  aagccgtatgatgggaaactatcacgtacggtttggagag
;; mfannot:
 81207  GACTTTTAGTGAAATAAAAAAGCATTATCTGTTACTCTACTA
;     G-orf637 ==> start
 81249  ATGGTTACAGGTCATGCTATAGCAATGAGTGCGCCGTCTAATTATTTATTAGGGTTGTGT
 81309  TATTATAACACCTGATTTGTAGAAAATTTAAAATCAGTAAATTCCAACAGAGATGGAAGG
 81369  ATCAAACCCTTCGGTGAAAATCAAACATCTAAGCCTGTTGTAATGGGGATATTGAAAGAC
 81429  TATATCTCTTATATAAGTATTTGTATGGTTACGTTAAGAAACTTGATACAATGTAGTTGT
 81489  CTCTTATGAGACCTATTATATTTTATAATTAGTAAGACAGGTAAACATAATATCATTGGT
 81549  GTGTTTACATTTCTACCGTCTTTAACAAACTCAAATAGAGTAATAGAGAAATCTGTACAT
 81609  TGCAAGAACCTAATCAAATATTACCCTATATATAAGAATTCGGGATTACCTAAGGGAACT
 81669  CTAGTAGTTCCTAGTATAAAATTTAAAAATATTTTTGGTAACGGAGGTCTAATATTAGTG
 81729  AATAATTATTCATGAAGTAGACTAGCATATTTAAATAACTTTAGAAGTATGAGCACAAAA
 81789  GCCGAAAGTAGAAATACTTTGTTACGTGGCAGAGTTAGTAATACGAACATTATAAGTTTA
 81849  AATAAACTATTAAAAAATGGTAATATCATAAATATAAAAAATATAGCTAATTTTAATAAT
 81909  TTAATATTAGCATATAAAACTATTAAAAATAATTCAGGTAATATTACTCTAGAAGGTATA
 81969  AATTATTTAATTAAATCTCTTAAAGAAAATAAATTTAAAAGACAAGTAATTATACTAAAT
 82029  AAAAAGTGTCCTTTAGTAGTTGAATCTCCTATAGTTCAAAGAGCATTTCTTCAAATAATG
 82089  GTATTATATTATGAAACTAAATTTTTAAATACTAGTTTTGGTTTTAGACCTAATTTAGGT
 82149  ATTAAACCAGCTATTAATTATTTAGATAATAAATTTCAAAATACAAGATGAGTTATTAAA
 82209  GCCAATTTTAAAAAAAATAAATTTAATCATGATATACTTTTAAATATATTAAGAGAAGAT
 82269  ATATCTTGTGATAGAACAATTTCATTAATAAAATCTATGTTAAAAGCAGGTATTCTAGAT
 82329  GAATTTGGTAATTTACATTTTAATAAAGTTGAAGTAACCCAGAATGTATTAAGTCCCTTA
 82389  TTATGTAATATTTTATTACATAAATTAGATTTATTTATAGAAGAATTAAAGTATAATTCA
 82449  CCTCTAACTACTCAACATAGTTTAGAATATAATAGAATTATAGAGGAAATACGTAAAACT
 82509  AAAAATAAGGGTTGAAATGATTGTAAAAATCCTAATTATAAAATTTGAAGAAATTTAATT
 82569  AATTCTAAGGTATCTATTAATTATATTAGATATGCTGATTATTTTATTATTGGTGTTCAA
 82629  GGTAGTTATACTTTAACCAAAAATATATTAGAAGAAATTAATAAATTCTTAAATACATTA
 82689  CATATAGAATTAAATATGGAAAAAACTAAAATAATTGATATACAAAAAAATAGTTTAAAA
 82749  TTTATAGGTTTTCTTATAAAAAGTAATGGAGATAAAAAAACTAGATTATCTATATATACT
 82809  GATTATCAAGATATAATAAAAAGATTAGCAGAAAAAGGATTTATAAGAAATAGAATTTCA
 82869  CCTAAATCAAATACAGCTCGTAGATGAAGAGGTTGCTTTAAAGGTAACTTAATAAATTTA
 82929  GAGCATATTGATATATTAAGATATTATAATTCACTTATAAAATCTATATATAATGATTAT
 82989  AGTATTTGCCATAATGATCCTAATTTAGCTAAAATATCTTGTATATTAAAAGAATCTTGT
 83049  GCATTAACATTAGCTAGAAAATTCAAACTAAAAACATTAAGAAAAACTTTTTCCAAATTA
 83109  GGTAAAAACTTAACTGTTAAAGTTACATCTAAAAATCATAAGAAATATAGCTAA
;     G-orf637 ==> end
 83163  AATTATTTTTAACAAGTTAATATTTTATTATTAATACCATTAAATTAATAGAGAACTTAT
 83223  AAAATATCTTAAATATAAGATATAGAGTTGAAAAAGTGATAAAT
;     G-orf843 ==> start ;; mfannot: GTG upstream: 83258
 83267  ATGTTGA
;; mfannot:     /group=II (1.69e-15)
 83274  gagccgtatgatgggaaactatcacgtacggttcggaggc
;; mfannot:
 83314  GAGTAGTAATTTAACTAGACTTAGCCTACTATTTTTATTTGTAATGCCAGTTTTAATAGG
 83374  AGCGTTCTTACGACGTGGTCGTAGAATTATCAGTATTACTTATGATCTTTATATTTTATT
 83434  TTATTTAAATTTAATATGATACCCGAAGGGCATTATTATGATCATATTTATACTCTCATT
 83494  GTGTGGTTTAATATTGTTAATAAGAATATTACATGAAGGTCTAAACACAGGAGGCCTATC
 83554  CAACGAGATAGTCTTTGAAGGTTGTGCTAAAAGGCAAAATTTCCTATTTATTGGTATGGG
 83614  ATTGAGTAGTCGAGACCTAGCTTTAGTCATTATTTTAAGTTTAACGAGAGTGAATCTTTA
 83674  TCATAAAATCGGTTTAGCTATACCTAAATATACCAATCAATATAACATATTTAGAGACCA
 83734  ATATAATGTAAGAAAGGTAAATGAATGCATATCTTTCAAAACCACAAACATGGTCAATAC
 83794  CGATACAGAAGAGGACTTAACAATAATGCAAGATACTTATAATTTTAAGTATCTTAAGGA
 83854  TAATTCTATCAAACACGGGAACTTCGGACAGAATAATTTATTGAATTTTATTTTGAACAT
 83914  AATAAAAATACTTTGAGGTAACTTAAAGGATACTATATTTTATTTGAATGAATATATTTA
 83974  TTTAATTTTTAATAAGTATATTGTCATTGACCTATTATATATCTTTAAATATATTTCTAT
 84034  AAAAAATTTTAAAAATTATAATAGCATTCACGGGGGCAAGATAATCAAAAAAGCAAATGC
 84094  CTTAGGTAATGCTAAGGATACTGATAATCATATAAATAAAATGAGAAATCAGCCAAGGAA
 84154  AGTTCTAATTGGAGAAAAGCAGAATTTGATATTCCTAAATAAGGTCTATCTAACTCAATT
 84214  GCGTTATTATACTACAATCAAGGAGGAATCTAAGCAAAGAAATGCTGAAATTAAGAGATT
 84274  ATTAAAAGATAATAACGGATTATTAATCTGACCTAATAATAAAATATTAGGACTTATACA
 84334  TGAAGAGGTTTTTAATAAACAAAGAAAGTTAGTTAGAATAGCTGAAAATTATGGTGTAAA
 84394  TAGTGAAAAAGTTTATAAAGAACAATTAGTGTTAAGTGAATCCTTATTTTTCAGAATAGT
 84454  TGCTATAGATAAATTATTTAAATCTACAGATTCTTTTATCCCTGGTTTAAATCATCAATC
 84514  TATTAATTTTATTAATGAATATAAGGTTTTGTGTATTTTCTTAGTTGAATTACTTAAAAA
 84574  TATTTTTAAAAATTCAGATACTATACCTAAATTTAATAGTAAAATATGTAATTTAAATAT
 84634  GCCTATTTTAAAAGATAGAGCTTTACAACATTTAATTAATTTAATTTTAGAACCTTTAGT
 84694  TGAAATGTCAGGAGAGCAACATAGTTATGGTTTTAGACCTAACAGATCTTATAAAAATGC
 84754  TGTAGCTTATTTAAAAACTCAGTTGATTAATTTAGATATTGATATAATTAATAAAATTTC
 84814  TAATAATGAATTAAATATATGAATTTTAGATATTAAAAACTTATTTTATAGATTTGATAA
 84874  TAATTGGTTATTAAATAACTTGTATATACATCCTAAAATAAAAAGTTTATTAAAAAGTAG
 84934  TATTTTGAATAATCCTCATATATTATATCCTACATTTGTTAATTTTACTTTAAATGGTTT
 84994  AGAAAAAGCAGTGATGGATTCTATTTTATCTCTAAAAGATACAAATATAGCATCAGGATT
 85054  AACATATGTTAGATATGGAGATAATATTGTAGTTTTAGTAAATTCATATTATTTAATGGT
 85114  AACATATATAATACCAGCTATAAAAAATTTCATATTACTTAGAGGTTTATCTATGAATAC
 85174  AAATTTATTTAGATTAAAAGATAAGGGAGCACAACTTGAATTTTTAGGTTATACTTATAA
 85234  ATATCAAAATAAATTAAGATATGATAAACAAATATATTATAATATAGTTTTATATCCTAA
 85294  TAAGGATAAAGTATTAAAATTTCTAGAAAAGATAAGGAGAATTTTTAAAGCGTCTCAAAA
 85354  TCTTGATTCGTATAATTTAATAGGTAAACTTAATCCTGTAATAAGAGATTGAACTAACTA
 85414  TTATAATTTAGGTAATTCTTATTATTATAGAAAATTAGTTAGAAATGCCCTTTATCATAT
 85474  GATTTGAAAATGAGCTCATTTAAAACATAAAAGATGAGGTAAGAAATTAATCGCTTCAAC
 85534  TTATTTTTTAACTATAAAAAACACAGTTATTCATAATAGAAAAATTGAATATACTAAAAT
 85594  TAATAATATTAAATGAGTATTTAATGGTATAGCAAAAGGAGATACAATAAAAACCAGGTA
 85654  TTTAGTTGATCCAGTTATTCATTCACAATTATTATCATCTAAAGAATTTATTATACCAGA
 85714  AAATTTAATTAATATCCATGGATATCATCCTGATTATTTAAAAATAATAGAATTTAACAA
 85774  AAAATTATTATTAAAAAATAAGTAA
;     G-orf843 ==> end
 85799  ATAAAATAAACATATTTCCTTAACATTAAAAATTTCACAAATAAATATATCATAATAAGT
 85859  AAGCCTGAAATATATATTTTAGTTATTTGGGT
;; mfannot:     /group=II (1.61e-12)
 85891  gagccgtatacgaggtgacttgtacgtacggttcttttgggggag
;; mfannot:
 85936  TTTACTGTGAGGTAAATTTCCATCCATAGTGGTAATTTCTTTTTACCTATTTTAATAGGT
 85996  GCTGTAGAT
;     G-orf1338 ==> start
 86005  ATGGCATTTGGTGCGGACACGCGCCGTATATTGGTTGATACTATTTGTTTTAAGGTAAAA
 86065  CTTTTAAGCACTCGTGAAGTCTTTAAAAACTATTCAAGGTTGCTGTATGTTGACCAGCGT
 86125  AACCATATATATTTCGGTATAAAAGGTATAACTTTAACTGTAACTGGTTTAGTTATGTCC
 86185  CACCTATTGGAATACGAATGTCCAATAGGAAACAATTGGGTAACCACTGTATTAGATATT
 86245  AACTATATATCTTGTAGTATATTGATGATTAGTATCACTTTCATCATAAATACCGCTGCG
 86305  GAGTACGTTGTCGTGAATAGAAAAAATATTCGGTATAATCGTTTAAGATATACCTATAAG
 86365  GGAGTCAATATACGGTCAGTTGTCTTCCTACAATTTATACCCTTATTTACTTTGATGGGT
 86425  ATTATCCTATCTGTAACAGAGTATAAAAGTTACCTAAATTTAGTAGCATATATAGTAATT
 86485  TATTTTTATGCTAACCTTTTAATTGAAAGTAACAGTGGGAACGAGAGTATTAGTACTACT
 86545  CTGAATGTTAGACATAGCAGTTTGATCAGACGAAATTTAAATCAGAAGATATCTTGTAGA
 86605  CACTATCATAAATTAAGAATTGAAAAAGGGGACTATACCATTGAAGAGGAACAGAGATTA
 86665  TCTCAAAGTGAACTGGAAAAAGTGAATACCTGTCTGGATAAACTTGGTCAGGTTAGTAGA
 86725  GAGATGGAACTCGCCATGGTTCCCAAAATTAAAAAAGCTATAAAGAAAAACATCTGACCA
 86785  ATAGGTCCGGAAAACTATGAAGATCTAGTATCCGATAGAGATGTAGAAACCTATATAAAT
 86845  TATAGGAAATTATTAGTAAGTATATATGTATCTGCCAGATTCAATATGAATTTTAAATCC
 86905  CAGGTTAGTTTCAGGGATAAAGAAGGAAAATTTTCCGCATTTGAGTTACTAAGTCCTATA
 86965  AGACCTAGTAATAGAAACTTTTACGATGGACATGATAATATAGTAAATCGGGATAGATTA
 87025  CTGAACAACCAAGAATTATGGAAGGAATGTATGACCGTGGTTGAAGAGAATATAGATTCG
 87085  CTAATATTCAAGCTATATGCAGTTATGAAAATTCGTAGAAGCCATGGTATGAAAACTCCA
 87145  GGTATTGATGGAACCGCCTTCCTCCCAGTACCAGAATTAAAAAATACTCGTGAGGACGCA
 87205  ATGAAAGCATTGGAACCCTCAATAGAGAGACTTGAACGTGAAATAAAAATAACCAAAAGT
 87265  CATACGGACCAAGCTATTCACAGGAAAGTAAAGCAAGGTACTCCTTTGAATCAAAGAGAA
 87325  TGTAAAAAACTGTGATATAACACAAAGGTAGGTGCTTTGAAGTTAGAAGAAATTAAGGCA
 87385  GAGTTGGCTAAAATTAAATTAGACCCGGTAGAATATATTAAGGGTATAACAAAAAAAGCA
 87445  AAAAAAAACAATGATAAATTAAGTTGGGAGTTACTTCATTCACTTAAAAATACCGCATTA
 87505  GCCAGATACGTATCTAAACCAATTCTGAGGGTTTTTATTAAAAAAAATGGTAAGCTTAGA
 87565  CCATTAGGTATTCCAACTATGGAAGACAGAACATGTCAGATGCTGTTTAGCATAGCAATG
 87625  GAAAGCTACCTAGAGGTATTAGGGGACAGATGCTCATATGGGTTCAAACCTGGACGGAAT
 87685  AGTCATCAACTAATATTCTCTGTAGCCAACCACTTAAAATGGGAGAGACCTTCTGGACAA
 87745  AATAAATTAGGGGTTCGTAGAAAAACTTATAACTTGGCAAAAACAGGTTATGAACTACCA
 87805  AAGGTTAATTCAAACGCCAAGATATTTACTAACCCATGATACGTATTAGACGCGGATATA
 87865  AAAGGGTGTTTTGATAATATAAGTCATAATTGGTTAATGGAGAATACGCCCATACCTGGT
 87925  AAATATAAACATATTCTTTGAAATATGTTGAAAACGGAGATCCAAATTAGGACTAAGGAT
 87985  ATTACTCCTGAAATTGCAGAGGAGTTAGGAATAAAGCAGACTCCTAATCAGCAAAAGGTT
 88045  GAATACATAACCATAACCAAAAGGGAGATGAACAATAGGGGAATACCTCAAGGAGGAATT
 88105  ATATCCCCGTTGTTAATTAATTGAACACTTGATGGACTTTCTGAAATAGTAAAGGACACT
 88165  GCAAGAAGAGTACAATCAAAAGGATACAAATCTTATTATAATTGGAATATGTTTAGGTCT
 88225  AAGATAAACACATTTATGAAAGACAACAAGGAGGGTATCATACCCAACAAACAGTACAAT
 88285  GATATGAAGAAAAATTCAATTGTACACCTAGAGAGAAGTACCCATCTTTACAGATATGCT
 88345  GATGATTTTATAGTTTTGACTAAATCAAAAATAGCATTAGAGAGTATTCGTAATGCCATT
 88405  GAGGTATTTCTATCTAATAGAGGTTTAAGTTTGTCTCCGGATAAAACAAGAGAAATCAAG
 88465  TGAAATATGGGACAGAAACTGAACTTCCTTGGCTGGACTTTCCACCTTATGGTACCAAAT
 88525  AAGGAAAACTGATTATTCAGAACAGATCCTAAATTTAGAGGAAACAGAAGAGATTTAATA
 88585  GGTCTAACGATCTACCCTTCTAAGGAAAGTATAAACGCTCTAATGGGTAATTTAAAGGAA
 88645  GCAACAAGTATGCGATACACCCATCTTAATGATTTTGAAATGATACAGAAATTAAATTGA
 88705  ATATTATCGGGATGGGCCAACTACTTCTCACCAGGAGGTAGACTTGGTGTATTAGCAAGA
 88765  AAAATAGAATGAACTACTTTTAAATATCTTAAAAGATGGATTTATAAGAAATACCAAAGG
 88825  GCTTTCCTTATTAACTACGCTAGAATATTCGGTCATGGATTAAACACAGTTAAAAATGAA
 88885  CCGGGAAAAATCATATTTAAAAAGTATCCAAGTGTGAGAAAAATGTCCATAAAGGATTTT
 88945  ACTAAAGGTAAAGAAATTGAATTGGTTTCTGTCCGTAAAATAATGGTACCACACACCTTC
 89005  ATCGATCTAAAAGCAGTTAATGAGTTAAAAAATAACAGTTTTAATGTCTACGCAAAACCC
 89065  TATATTGAAAGATCCTTACAGATTGGGGAAATTAGGAATGATGTTAAAAGTAAATTATTC
 89125  AATATTCAGGCTGGTACTTGTCCGGTTTGTAACAAGGAACTAATAGATTGAAATGTATTA
 89185  GGACTTATTGAGTCCAGATACAATAATAATTATGTATGTAATACACTAGGACTATTTAGT
 89245  AACGAGTTATCCAAAGATTTCCAATCTGGAACTTATGACAACCTACAATTTAATAATAGT
 89305  ATCGTTGAAGAGTTGAATCCTGGAGATGTGGGATTAGACATAAATATCTTAAAAGATGTT
 89365  AGTAAAAGTCTGATAAAGCGGAACAATATTGATTGAACACAGGATATCCAGTTAGATTAT
 89425  TTTATTCCATTGCACTTCATTAATAAATTAAACGAGAATAGGGAGTTTGTAGATTTAAAT
 89485  AATCTTATAAACTTAAACCTTGTGCACAAGAAATGCCATACCCTAAAGTCCAAGTGAGAT
 89545  ATGTTAATGCTAGTAATAGGAAGAAGTATAGTGAAAGCTATGACGGACAAATTACCTGAT
 89605  AAATATGAAGTAAATAAAGTAGAATCATACTACATTGAATTATACAAGATAAAGTACCTT
 89665  ATAGAAATGTTTTTCCCTAAAGAGCTATGAAAGAGTACAAAACCCATATTAGGAAATACT
 89725  CCTAATAGTATTGAGTGAGAAGTTATGTGAGGGAAATTGAGTATAATTAAAATTATTTTC
 89785  TCAAAAAGTGATAATGTAGCAAATACAGTAACAAATCATTTTACATTAAATTATGAAGAA
 89845  AATAAGTGTATAATACTAGAGAAACTACACAAAAAGGCGTCAAATGATATAAAATATATT
 89905  GAATCTAAGAATGGTATGATACATGAAAAGATAAATAAAGGGAAAGAAATATTTACTAAT
 89965  AAAGCCATAATTAAGGATATCATGAAAATAAAGAAAAGATATCAAAATAAAATTTAA
;     G-orf1338 ==> end
 90022  TACGACTACAGTATTAAATATAACTAACATTCAAA
;; mfannot:     /group=II (6.82e-04)
 90057  gagctcaatgcatttaatag
;     G-cox1 ==> start
;     G-cox1-E1 ==> start
 90077  atgctcgttgagatctgtgtcgggg
;; mfannot:
 90102  CTTTATATATATATAATAATATGTGTATAATTCGTCTATGACAAGCAAGATTAAATAATA
 90162  TTAGTTTTTGATGTTTACCACCTGCATTAGTTTGTATTATTGCATCAGTTTTAATTGAGC
 90222  AAGGTGCGGGGACAGGATGAACGGT
;     G-cox1-E1 ==> end
;     G-cox1-I1 ==> start /group=IB(3') (6.15e-05)
 90247  a
;     G-cox1-I1-orf448 ==> start /first_aa=L /note=LAGLIDADG ;; evalue:3.7e-57
 90248  ttaaaaaagccgtatttaatatcattcgatgcatgaaaaaccttatttaaatttattaat
 90308  ataaaaaaaataattagtaattttaaatgatttataaaatactcgtatatataccccgca
 90368  gcaaagctgcgggagataatttcccacacctcccgctgaatcaagattcagcgggtggat
 90428  ttgttcggatttatatcctttttatgtaagaatacagtaataatttttataataggttta
 90488  tatgcctgcatatttaattatatgcatcagagactacacatgataattaatcaaatttta
 90548  tgtttattatctctaataattattaaattatttaaaaactcatctatatctccaataaat
 90608  attataaaagaaaatccaccgctacatgataatgtagcggaaggttataatttatttaaa
 90668  gataaatttgatacaaaaagatctataaatttttatcaatgattagttggttttactgat
 90728  gctgatggttcatttaatatatattttaataaaaaaaaacctataacaagttttacattt
 90788  aaaatatctcaaagttattataatgaacaaatattatataaaattaaaaaaaatttaggt
 90848  gttggtgttattattaaagataaaacaatggtttattttaaaattaataaaatagataat
 90908  ttaaggaatattattatacctatttttgataaatatccattattaacatcaaaatattat
 90968  aattatgaaatatttagagaatcagttttaatatattctagagatgatatatcagtaatt
 91028  gaaaaaacaaatagaataaaaaaattaatagaaaataaaaaagatatacctttaaattat
 91088  atatcacaagcttgaaaattagataatataaaaaatataataggtgattttaattttttt
 91148  aatttaaaagagttaaatacattaaataattatcaattaaaaaatcatataaaatcaata
 91208  gtatctaaaagttgattgacaggatttatagaagctgaaggtaatttttatttagtttct
 91268  aaatctaataatcaaattatacatgcttttagtattagtcaaaaaatagatcctattatt
 91328  cttttaagtataaaacttatatttaaaataaaatcatctatttataaaaataattcttat
 91388  atattagatacaactaattcaagaagtttaaataatataattaattattttactattaaa
 91448  gataatactgttatatttcttggtattaaaaatttagaatttacaatttgaaaaagatct
 91508  tttattaaatataaaaataattatataaaattagaaaaaataagtgatttaataaataaa
 91568  ttaaaaaataaacataaaatttattaa
;     G-cox1-I1-orf448 ==> end
 91595  taaagcatagtccgaacaatatagttaatatattgaaataatgatagtataaattaaaat
 91655  ttatatgagattataaacaaaattg
;     G-cox1-I1 ==> end
;     G-cox1-E2 ==> start
 91680  TTATCCACCCTTATCATCAATTAATGCACATTCAGGTCCATCAGTAGATTTAGC
;     G-cox1-E2 ==> end
;     G-cox1-I2 ==> start /group=II (6.65e-08)
 91734  g
;     G-cox1-I2-orf1117 ==> start /first_aa=Y
 91735  tacgggttaccgcatattatcttatcactttgtactaatcttagagtattggtgatcagg
 91795  tcagtaaaaactgggtttaaatctttttgaagttatagtctgttgactctctatacctac
 91855  ataagctcttatggtttatatattagcggaatattgaactctaagaacaagagtttcaaa
 91915  tttattaaaagggacgaaggacataagagcaaaaggtacaagctattaaatagcacatat
 91975  aatttatattatatgaaacgggataatattgcaaggaaccactctctatataataattat
 92035  tatttttataattttattattaggataattaattcctttaggggattatttattcgtagt
 92095  gatcgatatttatcattcactcagagaatagatattgtgaaatttagacaatctaattta
 92155  ttaatgtctaatataaacaatatgtcaaacacaaaacttataggagatcaatttctatat
 92215  caaagacgttcatatactactaatcaagaagaagccattaaaagattagaagaaatgaaa
 92275  agagacttaggtttgataataactcctatattaaaggaaaatgtagtagcttacaaaaag
 92335  gatccaactacaatctgaatccttgatgaaagtaacaataaggctaaaattgtaaataga
 92395  ggtataaatctttatatcaatatttctacttttcttatttctataaaaactgctaaaaaa
 92455  tttacaagatatttaaatatagatattaaacttaatgaaattatacaattaatgaattta
 92515  aatgatagtgtatcagttttaaataataaaagttataatcttataatttcagaggaagat
 92575  aaattaatagaaaatacaattaattcagttaatgataaattaaaagaattaataaatgtt
 92635  aattttaaatccgataattatgttatttataaaacatctagattttcaaatgttattaga
 92695  gaatctcttaaaaataataatctatgaaaagatatattacttgatgctaaatataattta
 92755  gaagatattattttcaaagtatgagctgtacaattaatttcaaaatcagatagagctaaa
 92815  actcctggaatagatggtataagttttaagaaaagtaccatattatatgatttaaataat
 92875  attaagttagctagattatcattagaatatagatataataaatataaaagaatagtatca
 92935  ttatcaaaaggtaaaaatgatcaagttattaatcgtaagggtatagataatttgagtaaa
 92995  cgtgagaatttacgtagatttttgaaaactaatgatggtaaatcatatattatatatata
 93055  aaagatataatgaaacaaattaaaagagatcctgtaggttttgctaataatgaatattat
 93115  tatattaataaacataataatgaacttaaattcaaattatgtaattatataaagaataat
 93175  agtcttaaatcttataaatcaaaaggtatcttaagagtttttatatctcaatataataat
 93235  aaattaacatctttagatattccttctatttttgatagaactttacatattttattaaaa
 93295  ttaattatggaaccatatatggagcctttaggtgatgaattctcttttggttttagacct
 93355  ggtagaaatacacatcaagttacttcatatatacataaccgtttacaatataataattct
 93415  cgtaaggaactatcttataaagagggtatttatctagaatctcagtatattattaataca
 93475  gatatcaataattgcttagataacatatgtcataaatgacttttagataatgttcctatg
 93535  cctattggatatgaatatttattattaagtatattaaaaactaatatctatgaagaagaa
 93595  gataatatctttaaaaattatatgatagataataaaagtaattataaattaatagtcaat
 93655  agcaaagataataatttaggtatactacaaggtggtattatttctccacttcttataaat
 93715  tgaacattagatgggttacaacattttattaaattaaaagtagaaaacaataaatataga
 93775  gctaataatattagtaatgaaggatataatacatcttgatttattagatatggtgataaa
 93835  tttttaataggagttaagacagagagaatggctaatctaatatatataagtttaactgaa
 93895  tatcttattatacgtggtttaaatattagagaagaaaaatctaaaattataccttgaaaa
 93955  gtaggaaataaagtagaatttttaggttgaactcatcatataatatatcctaaagagatt
 94015  aattgattaagatcaagtaataatggaggtaaattaattgattgaataggaacatatacc
 94075  tatccttcagctgattcaactgctagatttagatcaactatcaaatatttaacttctatt
 94135  aaattcactaatttagaagtataccaagttttcaaaaatgttaatgacttaattagagga
 94195  tgatctgattatttttctcctgctcctaaccaacttcatcttagacgtcatcttgatatt
 94255  tatatttgaagaagaattcgtaaatttattttaaataaatatggacataatgcacataat
 94315  tattttattaaatattttacaatagaagtagataaaaatacatcaaattcattttatcat
 94375  aaattaactggtacttatagaatgtgacttaaaagtcctactatttataatgaaaatatt
 94435  agtagaataactaatagaaaatcctatataaatattcttaatctaacctctttgaatata
 94495  ccaagtttgtgaagtgttatagaacctaaaaaagaactatttcttaattcaatttacttt
 94555  aattctatagaagctatattgagtggtgaaacatatagtaaattatttattaaacaaaag
 94615  tttaattgtacttgctgtaatttacccttgattaaattagataataataaagattttaat
 94675  gacattatcaattcattctattctgatagatctattaatactttagatagtaaatttata
 94735  gataatttatttgatgatactcttatttatcatattattcctaaaatattagctggtaaa
 94795  tctcttactcttattaatatacttaataataatattaatttacaattaatacataaacat
 94855  tgtcatattcaaaaaacttatattgatcgtttattttatcatgaatatataaaggttagg
 94915  aatatttatttacctaaaaaattatcaacatattcagaaactgatatgaataaagctaca
 94975  tttaaaataattatacatctttatgaagctaaactattaaataaatttggtgataaaaag
 95035  ttaataaaagaaatagttaatatatcaaagaattatcttaaaaattttaagtag
;     G-cox1-I2-orf1117 ==> end
 95089  taatttatagttataaatactaaataatattagtatataagcataaatctaaaatagaaa
 95149  atgcgaatgtttggcaaagagctgtatgcgtcgagaggcgcaagtacagatctgttacgg
 95209  ggcttgttccttaagttttgtttaaattaaacaaatatatataagagaacaatcgtctat
 95269  gtaaat
;     G-cox1-I2 ==> end
;     G-cox1-E3 ==> start
 95275  AATTTTTGCATTACACTTAACTAGTATATCTAGTTTATTAGGAGCTATAAACTTTATAGT
 95335  AACATTTTTAAATATGCGTACTATAGGATTACATATGGTAAATGCTCCATTATTCGTTTG
 95395  AGCTA
;     G-cox1-E3 ==> end
;     G-cox1-I3 ==> start /group=II (1.62e-15)
 95400  gt
;     G-cox1-I3-orf650 ==> start /first_aa=A
 95402  gcgccgtctagggtatactttgttttatattacttagtgggtaatattatatatttttga
 95462  gagatttttattaatctatatatatcccttataactgcctataagaaacctaataagaac
 95522  ttatatggtatagcaggttataaatgtagtagaacaagaggtacatgactcttaagagct
 95582  actgctagggaagttgatcatgttgaagttaataaatttgatacttatcaaggagataaa
 95642  acgagcttattagtatttcatgttatattaaaactaatatatcttaaagctatatacgat
 95702  attgctcaagaatatagttctcaaaataagatacctttattgaaattacaataccataat
 95762  agggataagcaaacagctaaaatcaacaacactataaaaggacaaagtatacaaattcgg
 95822  gaaataaacgtaaatgatatttttatatcaaacgtattcggaagtgttgtagtagggagt
 95882  aataatagaaatattatgaataaatttaatacattttacccaaagaacactagtgttaac
 95942  ttgaatttggtcagaatgtatagttcaaataattttgatagttcttatattaatataact
 96002  aatcctaatcatttaactgccattcttatgagcaaaatcaaatcttataaatttaatgaa
 96062  gataaatatcataaattaaataatattatgaataatccttatttctgaattggtgcttat
 96122  aattctattaaaaataatcataattttattccttatgatacttttaataatttaaattat
 96182  tttatacatatttctaatgatataatttctggtaaatataaacctataagacatattgaa
 96242  attaaagcaaatgatgatttatatagagacaaaattatacaaactggtttagcttgtatt
 96302  ttagaagctatttgaaaatctgaattcttaaattattctcatgaatttatacctaataga
 96362  ttatcagtattaaaagatatatgacttactggttcaaattataaatgagttatacaaggt
 96422  gaaattacaaaatatatagataatataccacatgataaattaatagaaataataaagtta
 96482  aaaataggagatcctaattttataagtactttatataaattaataagagtaggtataaaa
 96542  ttagaagataatactataaaaaataataaagtaggaataccaaaagatagtctattaaga
 96602  ccaatattatgtaatataattttaaatgaattagataaatatataattaaagaagtatat
 96662  ttattatataatataggtaaaattaggaaaatgaaacaggattataaaagaataaaatat
 96722  ataagatatggtaatgattttttaattttaattataggtagttataaagattgtcaaaat
 96782  ataaaaatcttagttaaaactttttttaaagataaatttaatttaattattaatgatgat
 96842  aatattttaatatctaatctaagaaaacaatttaactttctaggtgctaatattagaaaa
 96902  ttaaaacgtatcaagtatattagagttaataaatataataaaaaaaaagtattgtataat
 96962  acattaatagttaatgcaccaatacctaaaatattgaattcttttgtagaagcaggtatt
 97022  ctaaaaagaaaaaaagatggtagttttttaccttgaagtataggtaatttaactgtaaaa
 97082  actcataatgagatattacaatattataactctaaaatttattctttaattaataattat
 97142  agttttgctactaattttagtagattaactactttaatatgatatatacaagcatcatgt
 97202  gctttaacattaagtcgtaaatataaatttcattctatggctaagtcatttaaactattt
 97262  ggtaaaaatttaactgatccacttactcataaatatttaaaattacctaaaactgttaaa
 97322  gataaattaaatatctccaatttagatagataa
;     G-cox1-I3-orf650 ==> end
 97355  aatctaaattttagcttataaactttctaaaattagtaaatcatgtacttttaaataagt
 97415  aaaattaataaggttaaagaaatataaaataagatgttaacatggagagccgtatgatgg
 97475  gaaactatcacgtacggttcggagagcagttctaagaagagtaaattttacttgtatacg
 97535  gctgactctac
;     G-cox1-I3 ==> end
;     G-cox1-E4 ==> start
 97546  TATTCTTTACAGCTATATTATTATTATTATCATTACCTGTATTAACAGCTGGAGTTACGT
 97606  TACTTCTTATGGATAGAAACTTTAATACAGGTTTCTACGAAGTAGCTGCAGGAGGTGATC
 97666  CAGTACTTTACCAACATTTATTTTATAAATTAAAT
;     G-cox1-E4 ==> end
;     G-cox1-I4 ==> start /group=ID (3.30e-38),IB (1.06e-19) ;; mfannot: two introns identified
;     G-cox1-I4-orf411 ==> start /first_aa=D /note=LAGLIDADG ;; evalue:4.1e-37
 97701  GATATAACCATTTCGTATGGGTTAACAATGAGATATATTTATGTGATAATTTTTATATCC
 97761  CTTGCCCGCAGCATGCTGCGGGCTATATATATATTCTTATTTTTAATTATTCCCACGTCA
 97821  ATACAAAAAATCTACATTTTTTTTTTGGGATGATTCCCGATGGGCATTATTTATTTTTAT
 97881  TATTTACTCGAGTTATCTTTTTCCTTTCTGAGTTATACCTTATTTAATTGATATAATAAA
 97941  AATATCAGATTAAAAATTAATTATTATACAACTAAAATATTATCAAATATAAATTTAGAT
 98001  AAAAATATAAGTGAAGAATCTATTGAAAATATAACAGAAGAACGTATAATATATGAAAAA
 98061  ATAAGAAAATTAATAAATTTACCTAAATTAGATAATAATTTTATAGATTGATTAATAGGT
 98121  TTTTCAGAAGGAAATGACTCTTTTGTAGTTAATCTTAAAAATGATGTATCATTTATTATA
 98181  ACTCAAAATACTAATTATAAATATATATTAGAAGATATACAAAAAACATTAGGTTTTGGT
 98241  AAAATTATAAAACAAGATACAAATACTTATAGATTTATAGTACAAAATAATATGGAATGT
 98301  TATTTTTTATGTTTATTATTTAATAATAATATTGTCTTACCAACTAATTTAATATTATTT
 98361  AATAAATGATTAAATATAATTAATAATAAATTTAATAAAGGTAAATTAACTATAAATTTA
 98421  AATAGCCCGCAACATAAAAATGTTGCGGGTGCAGATAAAATATATCAAGATATAATTAAT
 98481  TTAATAAATATAATAAAAATAAATAAAGAATCTAAAATATTAAAATTAAATAATGCTTGA
 98541  TTATCTGGTTTTACTGATGCTAAAGGTTCATTTTATTGTAATATAAAATTACAGGAAAAT
 98601  AATATTAAAAATATATATAGATATAAAATATGTTTTGATATAAATCAAAAATGAGAAAAT
 98661  AATAAATCAGTATTAGATAGATTAGCTTATTTATTAAAAGTAGGTCATATTTATAAACAT
 98721  AAAATACCTAATATTTGATATTTAAGAGTAACAGGAGTTAATAATTGTAATAAATTAATT
 98781  TGATATTTTGATAAATTCCCTTTAAAAAGTTATAAATTAAATACTTATATTTTATGAAAA
 98841  GAAATTATATTTTGAATTTTATCTAAAGGACATTTAAATTTAAATAAAAATATAACTAAT
 98901  TATTATATTTCTATAATTAAAAATTTAAGGAGATAA
;     G-cox1-I4-orf411 ==> end
 98937  AAATATATATATTTCATTGTATATCCTTGTGTTAAGGTGAAAATTTTCATTAAAGAATTG
 98997  AAATAATAAAGGAGGTATAAATTAGTTATAATTAATAGGCCACTATTTATAAAATACCTC
 99057  ATAGAGGCTATAAGTTGTGAGTTATATAAAAAGACTAAATAATTAATAAAGCAAATGTTA
 99117  TTATGTATAAACATAAGATTAAAGATTTAGCTCTTATAGCGATTAATCAATAAGACTTTA
 99177  TTAATAAAATGAAATTTTCATTATTTATATCTAGTAATAGTTAAATTTATATTTATGTAA
 99237  CTCTAATAAGAAAATAAATAATAAGTATATAACTTTATAGGTTATAATTAATATATAAAT
 99297  AATATATCTTATATTTAACTAATTTATTCTGAGAGGAATAATATATTTATATAAATCTTA
 99357  TAAAGATCAATATATAAGTAT
;; mfannot:     /group=ID (3.30e-38)
 99378  tgcgatacgagtgaaaacggttaagagtttataattatcttaagaccgtcggtagtattc
 99438  cttcggggtacttgccggcctacggccggctagtattagatatcgctacagactgcctca
 99498  cttgtgggtatctgaaatgatgcttaatgtacagtcga
;; mfannot:
 99536  TAAAAATTATATATATCTTCCTTTAATTTTTTAGGAAGACTATATCATCAAAAGGATTCT
 99596  TTGGTCAATGATGGCCTATTAATGTTTATTTAACATTTT
;; mfannot:     /group=IB (1.06e-19)
 99635  gtatttcgctatatgcaaaaatttatgataatcctatttttttaggttt
;     G-cox1-I4-orf117 ==> start
 99684  atatatttaattactataattttcataaatataagacttattaatttagcctatatagta
 99744  aaaatattaaatatatcttatttaagtttaaataattatttgcagataaccaaattaaga
 99804  tttaaatctttcttagtaggaatctcagagactatatgcgaaacatctataaatatatta
 99864  attaaatataaattttatcaatgattagttggatggttgcttatatatagattagataat
 99924  aacgagatatgattaatagaattaattaaattatattatgtttgttataatttagatatt
 99984  aattatagttgattcaatatctatataaaatttatatcctcaattatctattag
;     G-cox1-I4-orf117 ==> end
100038  tctaagtaataaattatttgttgatcttgaacatttttaaaatgtatttaatggtaatat
100098  ctattatgataaaagttctaatggttattataaatgaacaatttatagtaaaaatgatat
100158  attatatttttataattatattaaaaataatccattatatactttaaaatttaatagatt
100218  taaattaataaatctatactataaattaaaactattaaaagcatataaagatccatctaa
100278  taaaccttgatatatatttataaatttttttaatatctgaaatatttaagagataagtaa
100338  atatatcttttatttaattatctttctatgaaagaaatagatgaagacatagtcc
;; mfannot:
100393  ACATTATAAAATTATATTTTTTATAAATG
;     G-cox1-I4 ==> end
;     G-cox1-E5 ==> start
100422  CATCCAGAGGT
;     G-cox1-E5 ==> end
;     G-cox1-I5 ==> start /group=IB (2.03e-15)
100433  a
;     G-cox1-I5-orf415 ==> start /first_aa=Y /note=LAGLIDADG ;; evalue:4.6e-22
100434  tatgtatgcctcataatattgctatatgctgaaaatattaaaaatatctatactcaatat
100494  agaaatgttcaatataatatgtataaagaacaaataggatatattttatataaatacata
100554  tgattaaaaataaaaccctatatagggacacatattgtaaaaatgttatataaagtaata
100614  aatcagcaaggaattattttattatctctaaataataaattaaaatcttcagagactata
100674  agcaataatattaaaaataaagagataattaaatctataaatgaaataaaaaatacaata
100734  agaccaataaataataagaagatatcagaacatgtaccaataaaaaataaaccaaagaat
100794  aaagaagaattaggacattatttagcaggattaatagatgggaatagttattttgataat
100854  aaaaataatttaataataaatttaaaagatatatcatctgcttattgattaaaaaaacaa
100914  ataggttatggtaaagtaaaatataatgataataatgttatattaataatatctaaaaca
100974  aatggtttattatatatattagaattaattaataataaattaaaaacatttaataaatat
101034  actcaaattaaaaacaaattaatgcccttcgggtatcatccccgcgtcgcggggataatt
101094  aataatcctaaacaagaatgtggttatttatttttaagtaaatatacttcttttaattat
101154  gataataattttactaatttaaatcttaaatttaataatcattgattttgtggttttatt
101214  gattctattggtttcttttctattgatattaataaattatttaaagatattaatcatgat
101274  ttttctcttgatttttctttaaaattaaatttagttcattctgattattttatattatat
101334  ttattatacttatttattaataatcaggaagatatagaaggtaattatcataccgataaa
101394  tctttctcaacacccgcagaatcaagatacagcgggtggaataatatatttagccggcaa
101454  ctagttgccggcggagataaaaatataactctccatttctcttcttatcaaaattttaat
101514  tttataattaattatttaaatatttatcctttagttagttctaaatatttaacttatata
101574  ttaataagaaaaatatttatacttaaacaaaataaatataaattaagtatagaagatatt
101634  aataaaataaaaaaaatatctttaaatttaactaaattaaataaataa
;     G-cox1-I5-orf415 ==> end
101682  tagttaaatcttttataattagagatatttttaatataagaaatagtccaataaaaag
;     G-cox1-I5 ==> end
;     G-cox1-E6 ==> start
101740  ATACATAATTATAATACCAGGATTTGGAATAATATCACATATTGTATCTACATATAGTAA
101800  AAAACCTATCTTTGGAGAAATAGGAATGCTATATGCTATGGGATCTATAGGTTTATTAGG
101860  TTTCTTAGTTTGAAGT
;     G-cox1-E6 ==> end
;     G-cox1-I6 ==> start /group=IB (4.67e-28)
;     G-cox1-I6-orf355 ==> start /first_aa=Q /note=LAGLIDADG ;; evalue:1e-25
101876  caatttatggctttccttaggcgtgagtttaaggtaataaacaccactataagctgggaa
101936  ggatgatatttatttaatactttttatagttcaaaattaaataaaaatgcccaatcagca
101996  ggaaactttctatcaaatgatattttatctttaaataataatttaaaagatactaaaaaa
102056  ggatcctcagagactatacgtggtgatacttatgatttattttatattttttataaatta
102116  atacatttaaaaactataaaaattaataaaaattgattagattgatttataggttttact
102176  gaaggtgatggagctattttatttcataataaatcttgtaaatttgttattactcaaaaa
102236  gatgtttctattcttcaacatatacaaaaaacattaaattttggttatgtaaaatattat
102296  tactataaaaatgataaacttaaatatggtcgttatattgtaaaagatataaaaaatata
102356  tttttattatatttaatatttaatggtaatattataataaataatagaattaaacaatta
102416  aaaaaatgatatgaaatactaaattctaatgataaaattactaatttaattaaccctgta
102476  cctattattatagaaaaaaataataaagttacattagataatgcttgattatctggtttt
102536  actgatgcaaaaggtagtttttctgttaaagtatttaaattatgtaatataacatatatt
102596  aaaacattttttattttagaccaaaaatctgaaaaagatatattaaataaaataagtata
102656  ttattatatggtaaaaaattagctaaattaagaaaaactcttaattatagaatagaaata
102716  tcttgtaatcatattcaaagaagtaaaattattactaattattttaataaatttaattta
102776  aaaactagtaaatataaatcttttaatttttttattaatatattagatatttcacaaagt
102836  aaacaacctttagatataaataatattacattagttaataaattaaaaaaaaatatgatt
102896  aaatatattatcgaaaataatcctataggacattcgtcaaaatcataa
;     G-cox1-I6-orf355 ==> end
102944  gtataagatatagtccaaaagtataacatgtatgcaattattaattaaaaaatttaataa
103004  acatgcttttaatatctctaacaatttttaaggtagagatttataatcgcccgcagcttg
103064  ctgcgggcgtagaaagaataatatacttag
;     G-cox1-I6 ==> end
;     G-cox1-E7 ==> start
103094  CATCATATGTATGTAGTAGGATTAGATATAGATACAAGAGCTTACTTTACATCTGCTAC
;     G-cox1-E7 ==> end
;     G-cox1-I7 ==> start /group=II (9.79e-12)
103153  g
;     G-cox1-I7-orf294 ==> start /first_aa=C
103154  tgcgccatctcattgttaaacttaatgtgtataaaattctttaaaataagaaataaatta
103214  caccttcaaatattttccatttataaaaattttttatataaaattatgttctataataag
103274  attttagattctaaaataacatttattaataacccacaacaaggagataaatgtaaagaa
103334  ttaattattcctacatgaatatctaataatctgaataataaaattttatcttttaaatta
103394  aaaaaaggtataataactgttaatgaaagaaaatctttaattataaataattatcataga
103454  agtatgataatcggtatattaatatcagatggttgattaaatttacataaaatatgaaat
103514  ccttcattaggacttaaacaatctacaaaaaattttaagtatatttgatgagtattttgt
103574  gaattatcttttttaacttctaatataccttatttaacatgtaatttaaaaaagggtaaa
103634  aaaatttattctattttatttaatacacgtaaattaaaatcattaaatgaaattaaagaa
103694  atattttattataaagatagtaatagaaaatctataaaatatgaattattagattatata
103754  gattatgttgttttagctcattgaattatgggtaatggatctagacgtaataaaggatta
103814  actttatgtacagataaatttaatttaaaagaaaatatattaatatctaatattttatat
103874  ataaaatttggattaataacaacaatacaaaaaaataaagataaatatagaatatatata
103934  aatgaaaaagaattaaataaaattaaacataaaatatcaccttattttatagatacattt
103994  ttatataaattaaatattaaaaatatacctttacgtaaaaagtaa
;     G-cox1-I7-orf294 ==> end
104039  aagatattcataaaagtataatttttatattttgaagtaaagcattagacttagatactt
104099  aaagtaatttaagattgaacacagcatgtctaaaaaagggaatttatttaatttcatccc
104159  tgagctaagatttatatggtataaatttactcatatttaaaacttattatcatcaataac
104219  tttataagataatacgaatagggtatatttacccacatttcttatttatactctcttctg
104279  cccgcagcatgctgcgggctaattgtatattttattcttttatatattagaccttatatt
104339  aatttttaattgatgtatgattgtagcagatcatatattggaaaatacaatttttatgag
104399  taaaatacctaagtaaatagatatttaggtttaagaagaatttgggattgactatatatc
104459  gaaagtatatagttaacggaaaactcgtagtaattataataataagtaagttatataacg
104519  aacagatatttgtactaaaatatatgttaattttatatttctattatttagattttattt
104579  aacattaaattttacatgtactttatatctttttattaaacataatgaaggggtttagtt
104639  atatatatttatatatataatggagagctgtatgctatgaaagtagcacgtacagttcgg
104699  gaaaggttttttaattaagcttaatctttatatctttatttgagatatatttattaagag
104759  gattaatcttctatttcac
;     G-cox1-I7 ==> end
;     G-cox1-E8 ==> start
104778  AATGGTAATTGCAGTTCCTACAGGTATTAAAATATGGGCGTCCGTT
;     G-cox1-E8 ==> end
;     G-cox1-I8 ==> start /group=II (1.61e-12),IB (3.49e-27) ;; mfannot: two introns identified
;     G-cox1-I8-orf793 ==> start /first_aa=R
104824  CGAGTGTATATGAAATTGCTGAAATATTCAGACAATCACATTGAACAGATTGAAAGCTAT
104884  AGTACTTACCCTATAATCGTGAGAGAAGGGGGACAAAAGCCTGTACTAAAAAGGGAGATG
104944  AAGTCATATGTAGTAAATATCTTTTGATATTTGACTAAGATACTCCTCGAAGCTAGCGGT
105004  TATGGATGGAATAAGTTGAATTACTGAAGTCAGAGTTGTTTTGGGAAAAATACTTCCTTA
105064  TCCTGAGAACTACACTTACAGGATTATATTTGTTGCTTGGCGGTGAAGATTTACGCTAAA
105124  GTTTGTTCAATTAAAATAACAAATACATTACTTATCGTATTAAGGACAGACAACAAAATG
105184  AAATCCATTCATAACATAGTAGTATGTGTTATCAAATTACTACGCGTCATATATGCTACC
105244  GGAGAAGTCTCAATGAGGACTATTGTCCTTATGAGATGGCAGAGGTTTCGTAGTAATCGG
105304  GATATTTATAATATCAAGATGAAGGGAACTAAACACTTAACTTGCATTCATACTTCTATT
105364  AATCAAGTTAGGTCATACTCAACGAGAAACAAACTTAAAAACTCTGTAATTGTACAATTA
105424  CAGGAAGAATATTCCGAGGAGTTTGATCGTTTAGTTAAACATTGAAAGATTTGTAAATCT
105484  AATCCTAATCGTATATTTAAAGACCTTAAAGGATTTTTAAAGTTAGATGTTTTATGATTT
105544  GCGGCATATTTAAAATTTATGAACAATCGTGGATCCAAGACAGTAGAACCAGATATTTTA
105604  TCAGATAATTCACTTACCCGTAAAGGGATACTTGAGGTTAAGGAATACGTTTTAACCAAC
105664  AAATATCATTGAGCTGGTACAAGCATAAATGACAGACTAGTACAGGAAGTCATTAAAATG
105724  ATTATAGAACCTATCTTTGAATTCACATTCTCTAATCTCTCTTTTGGGTTTAGACCCAAT
105784  AGAAGTTGTCATAATGCTCTTAAGTATATCAATATACATATGAAAGAATGTGTATGATAT
105844  ATTGAAGGTGATATCAAAAGCTATTTTGATTCAATTAATCACAATATATTAATGAACTTA
105904  ATTGAATCTCGTATAAAAGATCCTATCATACTTAAATTGATACGAACTGGTCTTAAAGCC
105964  AAAGTTTTTGAAAACAAAACTGAGTTTACTCCTGAGGTGGGTTCTCCACAAGGGGGAATT
106024  CTTAGTCCTTTGTTATTTAATATATATCTAGATAAGTTTGATAACTTTATGGAGCAATTA
106084  TGTCTTAAATATCAAGGATCAGTTAAGCCAAATAGTCGTCATAAATCTCCAGAATATAAT
106144  GCTCTTATGAGATCAGGTAGAAAGAAAGAGGTTTATAGTAGACAGATAAGTCGAAATAAT
106204  TTCTTTCAAGCTGAGTATAGATCTGTTAAATATATCAGATATGGGGATGAATTCCTTATA
106264  GGGATTTGTGGTAGTCGTAAACTAGCAATTGAGATTAAGGGAATTATTAAGGATTTCCTT
106324  ATTAATGAACTTACTTTGAGTGAAGAAAAGACTAATATTACACATATTAGTAAAGGTATT
106384  CCTTTCCTAGGCTATATTATTGGTCGTAACACTTACGTCATTAAGCAACATTATGTAAAT
106444  AAATTAGTCAATCGGAGAATAACTATCCCTACTATGTATGTTAATATGAAAAAGGTTATT
106504  ACTTGTCTTGCTGAACTGGGATTCTGTGATAAAGGAGGTAACCCTATACCTAATTTCAGA
106564  TTTCTTAGATTACCTCAATCCGAGAGTAACAAGAAAATTAATATGATATTACGTGGTTTG
106624  TGTAACTTATGATCTATAGCCAACGACCGTAAACAAGCGGTTGCATACGTCTCATATATA
106684  CTCAGATATTCAATTGCCAAAGTATATGCAGCTAAATTTAGACTTCCAACTGTTGCGGCA
106744  GTTTTTAAATCAGGAGATAATGATATTCATCGTCCTCTTGGTGTGAAAATTAAATCTGCA
106804  GTAGGTGTAGTGGATAATGCAAATGCTAAAATTCCTGGTATATTATATGATAGATACTAT
106864  AAGATACCCAAACGAGCAGGTAGTAAATTATTAAATACCTGAAAACCTGAGTATTTAAAA
106924  GTTCTAGAAAGTAATAATACTGAAGACTTACTTCGCATTATAAACGAATCTAAATCTAGT
106984  AATCCTTTAAGTTCTTTAAACTGATATTTACAGAAATCACTATGACATCAAGGTGCTCCT
107044  TGTGATATATGTGGGTCGTTTGAAGATGTACAAATGCATCATATTAGAGCTCTTAAGGAT
107104  ATGAAACCCTTTAAGAGTAAACTTGCCGAATACATACGGTCAATTGAATCACCTCAAATA
107164  GTATTATGTCGTAAACATCATCTAGAAATACATAAAGGTTAA
;     G-cox1-I8-orf793 ==> end
107206  TAAAACAAATCACCAATGAAATCACGTTAGAGTTGGA
;; mfannot:     /group=II (1.61e-12)
107243  gagcccggtgatgggtaactatctcgccgggttcggagag
;; mfannot:
107283  CGCTTTGGGCTTTATAGATGGGAGTATTTCATTTAAGAGTACTATCTATAAAGTTTCAAT
107343  TCTACTCTATTTAGTTGAATAAAAAATTATCCTTTAGCAAGATAAATAAAAATATGTTGT
107403  TCGACAAAATTTTATTTTTTATTACTATAAAATATTATTTTTAACAGTATCCTTTATTAA
107463  ATTATAAATCAGGTATTAATATTATAGAATTTTATATAAGAAAATTAAGTCTTTATGATA
107523  TATTTCCTAAATCTAATAGAAATTATTTTAAACCAAATAATTAATATAAAGAATTAGTTA
107583  TTTATGGTACAAATTTAAAAAGCACAATATTAAATTTATAATAATTGGTATTTTATTAGG
107643  TGATAGTTATATTAAAACTAATTTTAATAATAAAAAAAGAACAAATAATACTGCCCGCAG
107703  CATGCTGCGGGCTATACTTATAATAATATATTTTCAATAAATTTATCATTATATTTATAT
107763  AATAAAATAAGTCATTATTGTATTTCATCTATATATATGATTTAATTATATTCCCGAAGG
107823  GCATTATGATAGTTTAGCACATATGATAATGTGTAATGATTATTTAAGTAATAATAAAGG
107883  TTTAATTCTTTTAATTAATGTATTTAATATTTAATGAAATATAGATTCTACTTTACATAA
107943  AAATAGAAATTTATATACTATATATATTAGAACTAAATCTATGTATAAAATATATAAAAA
108003  TATATCTCTCTTTATAATACCTTATATGTTAAAATATTAACTTTACAATCTAATAAACCC
108063  CAAATAGATAAAAGTAAAACTATATAAGGGGGAATATGAAGGTATTAGAATTAATAAAGG
108123  ATACTATGATGTGATATTTTATATTTTTATTTGATAAAA
;; mfannot:     /group=IB (3.49e-27)
108162  tataatgggcaaattcgggggaaaacctatatttagaatattaataagtataggtcaatc
108222  gccgagctaaatcatatgtgagaaatccttatgtaaaagtgtagagattagacgctcatt
108282  taaaacctaagttataaatataataataaataaactaatgtatttataatatggtttttt
108342  aaggtataatcc
;; mfannot:
108354  AATTGCCAGTAATGGTATTAGAGCAAACCTCTAACTATAATAATCATTTTTATATAAGAT
108414  ATTTTTTTTTTAGGAATGATATTATAGATTTGTTTAACTAGCTAGTTATAAATTAATTTA
108474  TCCATAACTTAATTCGTTTATTATGGTTATAATATATAACAGAATCTGAAATGATTAAGG
108534  TTAAATATGA
;     G-cox1-I8 ==> end
;     G-cox1-E9 ==> start
108544  GCTACAATCTATGGAGGAGAAGTAAGATTAGCTGTACCTATGTTATTTGCATTAGGTTTC
108604  TTATTCTTATTTACTGTGGGGGGATTAACAGGAGTTATGTTGTCGAACGCATCAATAGAT
108664  GTAGCATTCCATGAT
;     G-cox1-E9 ==> end
;     G-cox1-I9 ==> start /group=I(derived) (6.65e-07)
;     G-cox1-I9-orf359 ==> start /first_aa=K /note=LAGLIDADG ;; evalue:5.4e-43
108679  aaacatttaaatataaattctcataaaataacatgagagaataaatgttcagaaacagat
108739  tatatagcccgcagcttgctgcaggctaataactataacaaaaataaaaataaaataata
108799  gaggattatataaataatgaaaaaaaaaaagatttagatatattagaattaaaagataat
108859  aaatttttaaatataaatgattctaattttaagaataaaaaaataggactttttgactat
108919  aataatttaacaaaaaattatctaattagtttttgagtaggtttattcgatggagatggt
108979  agtattcaaattaaccattgaagaaaaaaaaatctacaatatagattaattattaaatta
109039  aaaaaaaataatagtaatatagatatgttaacattattaaaaggagtaattggaggtaat
109099  gttaaaacaactgaagattttgtattatgagttgaaaatgataaaaaaaaaataatagaa
109159  ataattaaaatttttaataaatttcctttattaacggctcataaaagatgtcaattagat
109219  tttttacattattgtttaaaaaataatgatgtaaatcattatttaattattagagattat
109279  aaatatagtaatatgtttaaacatactaaaaatataaatacattattaaataattataaa
109339  attaataatgattatactcattttaatggttgattaactggttttattgaagctgaaggt
109399  tcttttagtataagaaaaaatacaaataaatctttttctataagtcaaaataatgaaata
109459  tatttaattaattttataaaaaatttttttaatggtgaaaataatttacgtgttcttaaa
109519  aaggaaacattttatttagtttctttaaaaaatcttgaaatagatagcccgcagcttgct
109579  gcgggcgaagatataaatcaatattcagatctcgatatagatctagataaagataaagta
109639  tttaatattttttatatttgagaaatatataataaaaaagttattaacaatataaataat
109699  cattgcttaaaatatcctttattaggttttaagaaagatttatttgttaaatttctttag
;     G-cox1-I9-orf359 ==> end
109759  cgccggcaactagtagccggcggagataaagattatatttcttaaaagaatttatatata
109819  tatggtttaatttatttcctaccgaggaaatatccccctataagaggaaaaattaattaa
109879  atatatagcccgcagcttgctgcgggcgaagatataagataaagcataaagaatatttat
109939  ctttttttcccatttaaatgggtagtatcttatatttatttccttatatatattactcta
109999  ttaatatttattatgtaataatgataatcgcctactacgcagtgggttattatagttccg
110059  ttagaataattaaataagtgtcatgttgtcatatcactataaaatatatatcgccaaagg
110119  cgtaatttatatattttggtaatttattatttttacccgcagtattactccgggaattaa
110179  acattagggtaattaattgcttatagctttgctatgagtttataataatatattgctaac
110239  ggtaaaatctttactacatctattgatgaacatctttttatcaaccctctcataaaaggg
110299  gttatgatataagataattaaaaattaaaaattcgctctttataattgcgaaaaaaaaca
110359  ttaattataataccctattatttaaatgaaccgtttttatggttaaggtatatatacata
110419  tatatactttttttaattaaatataattatcccccccttttagggggggatgattccttt
110479  ctggcattatccccgcggagcggggatgattcccttcgggaattatgtttttatatggta
110539  aataagttcttatccctatatgtataaagtaaaatattttatagtttacttatataacta
110599  ggttaagtttattatttattaaagacaataccgtggaaactatacctattaataccgggc
110659  ttatttttatttattttactacaactttactgtagtttaagataattaaagatttgttat
110719  aattatcccgcgctgcgggttaatcaaccccccgaagggggggtttaattatatatagga
110779  tccgtagagactatacgtgataatcaaagatttaattaagtttaaacaagataagatata
110839  gtccgatcctttaggtaactaaagatatttaaatatccaccattggtgttttaaaattaa
110899  gctaaataatctattgtgtaatgctttagaagaggtagtttattttaaaatatttaaatt
110959  aatatccg
;     G-cox1-I9 ==> end
;     G-cox1-E10 ==> start
110967  ACTTATTACGTCGTGGGACATTTTCACTATGTATTATCTATGGGAGCTTTATTCAGTTTA
111027  GTAGGAGGTTACTACTATTGAGGTCCTTCTATGTTTGGATTACAATATAATAAAGTTTGA
111087  GCAGAAATACACTTCTGATTATTATTCATCTCAGTAAATATCATTTTCTTACCTATGCAT
111147  TTCTTAGGT
;     G-cox1-E10 ==> end
;     G-cox1-I10 ==> start /group=IB (1.82e-20)
111156  cataatttaggcctaagtaaaacttcactatatgctggaaattcctaaaactatatttac
111216  tataattatcctcttacattttaaggtttatttaattttatatttatagtaataataata
111276  tagatattacaatggacaatcagcaggtaactaataaaatatattagaatcctcagagac
111336  tataagtgaagaataatttatcaaataagttaaattattaagatatagtcctaattatcc
111396  cgcgtagcgggatgatatacccccttcggggggttcattatatatatatataatatatat
111456  ataattttatgtaaattaaaaatccacccgctttatcatttttttttagatggtgtgatt
111516  atagtataattaattatattctatataactatatataatgtaatttgaaataggttattt
111576  tactgataaacagcaaatatttcttaaatacaagaagattaaattttattcggtaaatat
111636  atctctacccgcaacatgttcatgttgcgggttattttaataatatatattaaagtgaga
111696  tttatattctttatctccactaaattatatatattttcatataaatgataacctataatt
111756  tataatatttaaaatttattagataaattatatataagatacttataataatatttataa
111816  attaatctctttataaatttcatttgtatattatacatttaattttaatttt
;     G-cox1-I10-orf105 ==> start
111868  atatttgatgatatgttattttataagtatattttaacttatcaatttaaaaattatata
111928  ggtatatatatattatataataaaatccacccgctgaatcaagattcagcatacaaaaat
111988  gtacatctacatttttgtataggtggtaattataaattttatgttggtagctgtgttaat
112048  atccataaaatattaagttattatttacctagtaatttagataattctagatatatatct
112108  aaagttataaaaaaatatggtcaatctaattttataatattcttaactcaattacattct
112168  ccagtaaaattaaattaa
;     G-cox1-I10-orf105 ==> end
112186  aatactattacatatattagattaatttaactagaataattagatatattaaatccagta
112246  tataatatattaaaaactattgaatatattaaatatagcggataaaaaattaaatgattt
112306  gtataataaacctaaatcaactgaatttacatatcatatgtataaagataaaaggggacc
112366  attaaatcctatgtatggtaaaccttaaataaacaaatatgataaaaatacaataaaatt
112426  aattaaaattatgagatataaataaaaatacataatcgcccgctgcatgcatataaaaaa
112486  atgtacctaaatgaacacattcattttttttaatcatttttttatcggggctaaggaaat
112546  atgctttatcaaataaactatataaagtaaaaatcgatagttatatagatttacataaaa
112606  ataaataag
;     G-cox1-I10 ==> end
;     G-cox1-E11 ==> start
112615  CTAAATGGTATGCCACGTCGTATACCTTTATATCCTGATGCATTTACAGGATGAAATTAT
112675  GTAAGTAGTATAGGTTCAGCTATATCAATTATTTCAGTATTAGTAGGTTTAAAAAGTGTC
112735  CAAATTCAATTAGAAAATGGTCAAAATGAAGATCTTGAAATACAAGTTACTCCAGATTTC
112795  TTAGAATCTAATTTAACTAGAAATACTAGAGATTCAGATATAGAATTAATATTAACAAGA
112855  CCTGCAGAGTATCACACATTTAGTGAATTACCTGTATTAATCGCTCCAGTTAAATAA
;     G-cox1-E11 ==> end
;     G-cox1 ==> end
112912  ATATTTATCTCAAAATTATTTATTAATATATATTCATTTATATACTTAACAATTTATATA
112972  TATTTTTTATATCTATAATTCAATATATTTTAAAGATAATCTTAATGCCCTTCGGGTATC
113032  AGATAATGCCCTTCGGGTATCAGGATAATGCCCTTCGGGTATCATCCCCGCTAAGCGGGG
113092  ATAATTAAAATATTAAAAAAAGAATATATATAATAAGGTTTAAATTTAAGTAAAAAAGCT
113152  TAGTTGAAGTATATTTATCAAAGGTATGATTATATTATTATT
;     G-atp9 ==> start
113194  ATGCAATTAGTATTAGCAGCAAAATACATAGGAGCAGGTATTTCTACATTAGCTTTAGGA
113254  GGTTCATCAATAGCTATCGCTTTAGTTTTCGTAGCGTTAATTAACGGTACATCACGTAAC
113314  CCTTCATTACGTGCTACATTATTCCCTCAAGCAATTTTAGGATTTGCTTTAGCAGAAGCT
113374  TGTGGATTATTTGCTTTAATGATCGCTTTCTTATTATTATACGCAGTTTAA
;     G-atp9 ==> end
113425  TTAAATATATTTTTTATTTATATAAATTTATTAATCATATAATTTATATGA
