# Supplementary material for: Global Characterization of Fungal Mitogenomes: New Insights on Genomic Diversity and Dynamism of Coding Genes and Accessory Elements
Source: Front Microbiol. 2021 Dec 1;12:787283. doi: 10.3389/fmicb.2021.787283 (PMC8672057; doi:10.3389/fmicb.2021.787283)
Supplement: Supplementary File 1 — de novo annotation files of the 685 mitogenomes investigated in this study. Annotation was performed with the Mfannot program. [file Data_Sheet_1.ZIP › Supplementary_FileS1/CP006532.1_Saccharomyces_cerevisiae_YJM1381_mitochondrion_complete_genome_mitogenome_g3.mfres]

;; Masterfile modified automatically by mfannot version 1.35
;; on Sat Dec 26 20:30:01 2020 by user pfonseca on host LGCM-PROC
;;    - Gene Totals: 47
;;    - List of genes added:
;;      atp6                 atp8                 atp9                
;;      cob (5 introns)      cox1 (6 introns)     cox2                
;;      cox3                 orf148               orf152              
;;      orf168               orf196               orf227              
;;      orf236               orf280               orf316              
;;      orf335               orf346               orf348              
;;      orf385               orf777               rnpB                
;;      rns                  rps3                 trnA(ugc)           
;;      trnC(gca)            trnD(guc)            trnE(cuc)           
;;      trnE(uuc)            trnF(gaa)            trnG(ucc)           
;;      trnH(gug)            trnI(gau)            trnK(uuu)           
;;      trnL(uaa)            trnM(cau)            trnN(guu)           
;;      trnP(ugg)            trnQ(uug)            trnR(acg)           
;;      trnR(ucu)            trnS(gcu)            trnS(uga)           
;;      trnT(ugu)            trnT(uuag)           trnV(uac)           
;;      trnW(uca)            trnY(gua)           
;;
;; end mfannot
;;


>CP006532.1 Saccharomyces cerevisiae YJM1381 mitochondrion complete genome gc=3
     1  TTCATAATTAATTTTTTATATATATATTATATTATAATATTAATTTATATTATAAAAATA
    61  ATATTTATTATTAAAATATATAAATAAATAAAAATATTAAAAAGATAAAAAAATAATGTT
   121  TATTCTTTATTATAAATTATATATATATATATATATAATTAATTAATTAATTAATTAATT
   181  AATTAATAATAAAAATATAATTATAAATAATATAAATATTATTCTTTATTAATAAATATA
   241  TATTTATATATTATAAAAGTATCTTAATTAATAAAAATAAACATTTAATAATATGAATTA
   301  TATATTATTATTATTATTTATAAAATTATTAATAATAATCAATATGAAATTAATAAAAAT
   361  TTTATAAAAAAGTAATGAATATTCCTTTTTAAAAATACCTTCTTAATTAAATAAAATAAA
   421  ATAAAAAAGGGACTTTATATTTATAAAGTAATTATATTATTATTATTATTATTATTTATT
   481  TATTTATTTTTTTTATTATTTTATTATATATATTATATATTAATA
;     G-trnP(ugg) ==> start
   526  CAGATAGAAGCCAAAAGGTCAGGCGCTTTCTT!TGG!GAGAAAGACCTAGTTAGTTCGAG
   584  TCTATCCTATCTGA
;     G-trnP(ugg) ==> end
   598  TAATAATTTAATTAAACATTAAAAAAAAATATATATATTTATCATAATATATTAAATTTT
   658  ATTACATTACATTACAAATAAATACTTTTATTTATATTTATAAAAATATGAACTCCATAT
   718  TATTATTATTATAATTATTATTATAATTATTATTATAATTATTATTATAATTATTATTAT
   778  AATTAAAGAGTTTTGGATACCAATATGATATAATATGATATAGGATCGAAACCCCTCATT
   838  TTATCATTTATTTATAATATTATAAATAAAAAAAATATTATATGTTATAATAAAATTAAT
   898  ATCATAATATATTATATTATATATTATATTATATATATATATATATATATTCTTTTATAA
   958  AATTTATATTCTTCTTATTAAAATTTAAAATTAAAAATTTAAAATTAAAAAGGGAGCGGA
  1018  CTTTTAATTATATTTAATTATAGTTTTTAATCATTGGTTGAGATTTCAAAATAAGGTATA
  1078  ATATTTATATTATTCTTTAACAAATATTATATTATAAAAAAGATATAATATTTATATATT
  1138  ATTATTAACATTATTTTTTTTCAGTTCCGGGGCCCGGCCACGGGAGCCGGAACCCCGAAA
  1198  GGAGAAACTTATAATTTTTATATCATTATTTATTATTATTTTTAATTTCAACTCCTTTTG
  1258  GGGGTTTCTATTTTACCTTCAGCAGAGACTTTCTAATTATAATTATATATATATAAATTT
  1318  AAATACATTTATAAAAAAGTATATAATATAATTATATTATATATAATAATATTATTAAAT
  1378  GAAGTATTCTTTATTATTAATTATAGGATATCTGGGGTCCATTAATAATTATTATTGTAA
  1438  ATAATAATAGGGACCCCCCCCATTATCTAATTAATAAATATATAAATAATCATTAATAAA
  1498  TATATTAATAATTATTAATAAATATATAAATAATCATTAATAAATATATAAATAATATAT
  1558  TATATTATAAAAATATAATAATAATAATTTATTATTAAAATATAATAATTTATTATAAAA
  1618  ATATAATAATTTATTATTAAAATATAATAATTTATTATAAAAATATAATAATAACTCTTT
  1678  TCGGGGTTCACACTTTTATAAATAATAAATAATAAATAATAAATAATAAATAATAAATAA
  1738  TAAATAATAAATAATAAATAATAAATAATAAATAATAAATAATAAATATTAGTGTTTACT
  1798  AATATAAAATAATAATTATAAAAATAATCATTATTAAAAATATTATTAATTATTAAATTA
  1858  AATACAATTAATATAATTTAGTTGTTTATATAATTTTAAATAATGTTTATATCAATTTAA
  1918  TAAAATTAAATTTATAGTTCCGGGGCCCGGCCACGGGAGCCGGAACCCCGAAAGGAGTTT
  1978  ATCTATATATTATAATAACTATATGAATTTAATTATTAAAAATAATAAAAATAAGGAATT
  2038  TTAATAAGAAGTAATATTTATTATATAATATATAAAAAAAATATATATATATAAAAATAT
  2098  ATATAATAAGTTTTATTATAATATATATTAAATTAATTATTATGAGGGGTTCGGTCCCTT
  2158  TCCGGGCCCCCAATTCATCTCATCTCATTTTATTTCATTTCAATATCATCTAATCTCATT
  2218  TCTTTATAGATTTTATATATATATAAATATAAATATAAGATATTCACATTTATATATAAT
  2278  ATAATATAATATAATATAATATAATAGATATTCATTCCTCTTTGATTAAACTAATAATTA
  2338  ATAATTAATAATTAATAATTAATAATTAATAATTATTCAGTAGAACTCCTTCGGGGTCCG
  2398  CCCCGCAGGGGGGCGGGCCGGACTATTATTAAATAATTTATAATTTATTATTTATTAATA
  2458  TATTTATATAATATAATATAATATAATATTATTCATACTTTTTATTAATATAATATAATA
  2518  TAATATTATTAATACTTTCTCCTTTCGGGGTTCCGGCTCCCGTGGCCGGGCCCCGGAACT
  2578  ATTAATATAAAGAAAAGAGTTTCAATTATTTATTTATTTATTTATTTATTTATTTTTTAT
  2638  AAAAATAAGAATTAATTTAAATAATTTATTTAATGAAATTATTAATTATAAATAAAAATA
  2698  ATAATTTTTAAAGATGTAATATAAAAATAAATATAATATAATTTAGGATAATTATATAAA
  2758  ATATTTATTATATATAGTTTTTATAAGGAGTTAAAAAAGTGATAATATAATATATAATAT
  2818  TTATAAGTTCCGGGGCCCGGCCACGGGAGCCGGAACCCCGAAAGGAGTTATTTATATATA
  2878  TATAATTATAATCTTATTAATTATTTATATATATATTTAATATTATTTTTATATAATTTT
  2938  ATATTAAAGTATTATAATTATATATTTAATATTATTTTTATATAATTTTATATTATTTAT
  2998  TTATTTATTTATTTATTTAAAAATATTATAATCATATATTTAATATTATTTAATATATTT
  3058  TATATATTATATCTTTTATTGATTTATATATATATATAGATTTAATAAATATATATATAT
  3118  ATATATATATAAATATTCATTATATATTTATTATTATTATTATTATTTATTACTATTTTT
  3178  TATTATATATTAATAATATATATATTATTAGTTATGGGTATCCTAATAGTATATTATTAT
  3238  TTTTAATAATAATTTATGATTTATGTATAATAAATAAGTAGGGAATCGGTACGAATATCG
  3298  AAAGGAGTTATATATTATTAATTATTTATAATTATTTTATATATTATTAATTATTTATAA
  3358  TTATTTTATATATTTATAATTATTTTATATAGATAGGATAGATAGGATAGATAGTATAGA
  3418  TAGGGGTCCCATTTATTATTTACAATAATAATTATTAATGGGACCCGGATATCTTATTGT
  3478  TATTAATTTATATATTATTCATTATTATTAATATATATTTAATATAATTAAATATTATAT
  3538  TATATTATTTATTAAAAAAATCTATTACTTATTTTTTTTATTAATATATAAATTATTTAT
  3598  ATAATTTATCATTTTTATTTATATATTATTATTTTTTATATATAAATTAATATATATATA
  3658  TATTATATATACTTTTTTTTTTATAATATATCTATATATATAAATTAATATATTATATTA
  3718  TATTTTTATATAATATATTATTAATTATTATTTTAATTTTCTATTCTATTGTGGGGGTCC
  3778  CAATTATTATTTTCAATAATAATTATTATTGGGACCCGGATATCTTCTTGTTTATCATTT
  3838  ATTATTTTATTAAATTTATTATTATTTTTAATTTATATTTATATTATATAATTAATTATA
  3898  TCGTTTATACTCCTTTTTTTTTAATAAAAAGGGGTTCGGTCCCCCTCCCTAACGGGAGGG
  3958  GGGACCCTCACTCCTTCGGGGTCCCCGCCGGGCGGGGACTTTATATTTTATTATATAATA
  4018  TATTATATTATTATAATATATTTATTGATTATATTATAAAATTTATTCTATGTGTGCTCT
  4078  ATATATATTTAATATTCTGGTTATTATCACCCACCCCCTCCCCCTATTACGTCTCCGAGG
  4138  TCCCGGTTTCGTAAGAAACCGGGACTTATATATTTATAAATATAAATCTAACTTAATTAA
  4198  TAATTTAAATAATATACTTAATATTTTATAAATAAAAATAATTATAATCTTTTTTATAAT
  4258  TATATATAATAATAATATATATTATCAAATAATTATTATTTCTTTTTTTTCTTTAATTAA
  4318  TAATTAATTAATTAATTAATTAATATTTTATAAAAAATATATTTCTCCTTACGGGGTTCC
  4378  GGCTCCCGTAGCCGGGGCCCGAAACTAAATAAAATATATTATTAATAATATTATATAATA
  4438  TAATAATAATATAATAATTTTATATAAATATATATTTATATATTAAATTAAATTATAATT
  4498  TTATTATGAAAATTATATCTTTTTTTATATTCTATATAATAAAAATATGTTATATATATA
  4558  TTAATAATAAAAAAGTAGTGAGGATTAAATAAATTATATAATAATTATAACTCTTAATTA
  4618  TAAAATAAATATATATATATATATAAGTATCCATTTCTATAAAATCTTTTAATAAATATT
  4678  AATAAATATAAAAAAAATAATATTATAATATTTTAGTATATAATTCAATAAAATTCATTG
  4738  GAGGGATAAATAATAATAATTTACTAATGGCAAGTTATAGTCTTAAAGGTTTTTATTTTT
  4798  TATTAAATTAATAAAATAATAATACCATTTCTATATTCCATTATATATATATATTTAATA
  4858  AAAATAATAATATCATTTATATATTTTATTATATATTATATATATTTTATATAAAATAAT
  4918  AATAATAAATTTATATTTTTATATATTATTATTAAATAATAATAATATAAATAACTCCTT
  4978  CGGG
;     G-trnE(cuc)_1 ==> start
  4982  GTTCGGTCCCCCTCCCATTAGGGAGGGGGTCC!CTC!ACTCCTTCTTAAGAATAAAAAGG
  5040  GGGTTCGGTCCCCCTCCCGTTA
;     G-trnE(cuc)_1 ==> end
  5062  GTACACGGGAGGGGGTCTCTCACTCCTTCTTAAAAAATAAAAAGGTGGAAGGACTAATAT
  5122  AATTTTAAATAATAATTAATACTTTAATAATAATTTGTATTTCTTTATTATTAATATATT
  5182  AAATATAATAATAATTAATATAATTACAATATATTAATATTATCAAATATTAATAAATAT
  5242  ATTTTTATATAATTTATTTATTTTTTTTATTATTAAACTAATTATAATTGTAATTTCGTA
  5302  AAGGGGGGTGGGAGTAAATATATATAATTTATAATCTATATATATATATATATAATTTCT
  5362  TAATAAATATTAATAAATATTTCTAAAAAGAATAATTTATATTTATAATATATAATTTAT
  5422  ATATTTTATTTTTATTATACAATTAATATAAAATATAAAATATAAAATATTAAATATTAA
  5482  ATATTAAATATTAAATATTAATTTTTATAGGGGTTATATAATAATTATATTTATAATTAT
  5542  ATAATATTAAAAAGGTATTTTTATAATTATTACATTTTTATTTTATTTATAAAAATATTA
  5602  ATTTTAATAAGTATTGAATACTTTATATAATATAAATATTAATTACATAATTAATAATTA
  5662  AATAATATTTAATAATATTATTTAAATTTATTATTTATAATTATTTATTTATAAAATTAT
  5722  ATTTTTATTATTATTATTATTTTATTATTAAAGATTAATATAATAATTATTAATATATTA
  5782  AAAATCTTTTATTATATTAATATTTATAAAAAAGTATTTAATAAAAAAGATGTATAAATT
  5842  TATAAATTATATAATATTATTAATTTATATAATAATAATATTATAACTTTGTGATTGTCA
  5902  ATTTAGTTAATCATTGTTATTAATAAAGGAAAGATATATAAAATATTCTCCTTCGGGGTT
  5962  CGGTCCCCCCGTAAGGGGGTCCCTCACTCCTTTGGTCGGACTCCTTCGGGGTCCGCCCCG
  6022  CGGGGGGCGGGCCGGACTAATTTAACTTTTAATATTAATATTAATATTATTTATATTTTT
  6082  AATATATAAAAATAAATAATTTTATTTTTATTAATAGTTCCGGGCCCCGGCCACGGGAGC
  6142  CGGAACCCCGGAAGGAGTAATATTATATAAACAATAAAATAGTATTAATTATATAAAATT
  6202  TATATAAAATATATATAAATTTATTATATATATATATATTAATATTTTAATAAAGTTTTT
  6262  ATTATAAATTTATTTATTTATTTATTATAATATTAATAATTTATTTATTATTATATAAGT
  6322  AATAAATAATAGTTTTATATAATAATAATAATATATATATATATATATATAATTATATTA
  6382  GTTATATAATAAGGAAAAGTAAAAA
;     G-rns ==> start
  6407  ATTTATAAGAATATGATGTTGGTTCAGATTAAGCGCTAAATAAGGACATGACACATGCGA
  6467  ATCATACGTTTATTATTGATAAGATAATAAATATGTGGTGTAAACGTGAGTAATTTTATT
  6527  AGGAATTAATGAACTATAGAATAAGCTAAATACTTAATATATTATTATATAAAAATAATT
  6587  TATATAATAAAAAGGATATATATATAATATATATTTATCTATAGTCAAGCCAATAATGGT
  6647  TTAGGTAGTAGGTTTATTAAGAGTTAAACCTAGCCAACGATCCATAATCGATAATGAAAG
  6707  TTAGAACGATCACGTTGACTCTGAAATATAGTCAATATCTATAAGATACAGCAGTGAGGA
  6767  ATATTGGACAATGATCGAAAGATTGATCCAGTTACTTATTAGGATGATATATAAAAATAT
  6827  TTTATTTTATTTAGTTCCGGGGCCCGGCCACGGGAGCCGGAACCCCGAAAGGAGAAATAT
  6887  TTAATATTTATAATAATAATAATAATAATATATATATATAAATTGATTAAAAATAAAATC
  6947  CATAAATAATTAAAATAATGATATTAATTACCATATATATTTTATATGGATATATATATT
  7007  AATAATAATATTAATTTATTATTATTAATAATATATTTTAATAGTCCTGACTAATATTTG
  7067  TGCCAGCAGTCGCGGTAACACAAAGAGGGCGAGCGTTAATCATAATGGTTTAAAGGATCC
  7127  GTAGAATGAATTATATATTATAATTTAGAGTTAATAAAATTAATTAAAGAATTATAATAG
  7187  TAAAGATGAAATAATAATAATAATTATAAGACTAATATATGTGAAAATATTAATTAAATA
  7247  TTAACTGACATTGAGGGATTAAAACTAGAGTAGCGAAACGGATTCGATACCCGTGTAGTT
  7307  CTAGTAGTAAACTATGAATACAATTATTTATAATATATATTATATATAAATAATAAATGA
  7367  AAATGAAAGTATTCCACCTGAAGAGTACGTTAGCAATAATGAAACTCAAAACAATAGACG
  7427  GTTACAGACTTAAGCAGTGGAGCATGTTATTTAATTCGATAATCCACGACTAACCTTACC
  7487  ATATTTTGAATATTATAATAATTATTATAATTATTATATTACAGGCGTTACATTGTTGTC
  7547  TTTAGTTCGTGCTGCAAAGTTTTAGATTAAGTTCATAAACGAACAAAACTCCATATATAT
  7607  AATTTTAATTATATATAATTTTATATTATTTATTAATATAAAGAAAGGAATTAAGACAAA
  7667  TCATAATGATCCTTATAATATGGGTAATAGACGTGCTATAATAAAATGATAATAAAATTA
  7727  TATAAAATATATTTAATTATATTTAATTAATAATATAAAACATTTTAATTTTTAATATAT
  7787  TTTTTTATTATATATTAATATGAATTATAATCTGAAATTCGATTATATGAAAAAAGAATT
  7847  GCTAGTAATACGTAAATTAGTATGTTACGGTGAATATTCTAACTGTTTCGCACTAATCAC
  7907  TCATCACGCGTTGAAACATATTATTATCTTATTATTTATATAATATTTTTTAATAAATAT
  7967  TAATAATTATTAATTTATATTTATTTATATCAGAAATAATATGAATTAATGCGAAGTTGA
  8027  AATACAGTTACCGTAGGGGAACCTGCGGTGGGCTTATAAATATC
;     G-rns ==> end
  8071  TTAAATATTCTTACATAAATATTATTATAAATATAAATATAAATATTTATATAAATATTA
  8131  ATATAAAATATAAATATAAATATTAATAGTTCCGGGGCCCGGCCACGGGAGCCGGAACCC
  8191  CGAAAGGAGAAAGGAGAAATATAAATATAAATATAATATATTTTAATATAATATAATATA
  8251  ATATATAATATATTATATAAATATAATATATAAATAATATAATAAAATATTTTAATATAT
  8311  ATATAATATAATATAATTATTATTATAATTTAATATAAATTATTATTATAATTTAATATA
  8371  ATAAATAAATAAATAATTATAATTATAATTATAATTATAATCTCAATATATAAATGATAA
  8431  ATTATTATAAATACGAAGGAAATAATTGATTTTTAAACATATTTAATAAAATATATAATA
  8491  TAAATTATACTTTTTTGTTATTATATAATAATTATATTAATATATTTAATAGAATTAAAC
  8551  TCCTTCGGGGTTCGGTCCCCACGGGGTCCCTCACTCCTTCTTAAATTAAAAAGGGGTTCG
  8611  GTCCCCCTCCCGTTAATATAGGGAGGGGTCCCTCACTCCTTCGACCGGACTCCTTCGGGG
  8671  TCCGCCCCGCGGGGCGGGCCGGACTATTATTCATTTTATATATTAATGATAAATCATTAA
  8731  TTATTATTAATAAATTTATCTCCTTCCGGGGTTCCGGCTCCCGTGGCCGGGCCCCGGAAC
  8791  TATAATATTTAATTTTATATATTATTATTTATAATAAAAAAATTATATTATAACAATTTA
  8851  ATTTTAATTTTTATTTTTAAATTATAAAATTAATAATTTATTTATTTATATAATAATTTA
  8911  AACTCCTTCGGGGTTCGGTCCCCACGGGGTCCCTCACTCCTTTGGGGTCCGGCCCGCGGG
  8971  GCGGGCCGAACTATTAATATAAATAAATAATAAATATTTATAATAAAATAATATACATCT
  9031  TCTTTAAATAAAAAAAGGGGACATTATAAATAGTATATAAATATATTATATCTTTTTTAT
  9091  TATTATTATTAATAAATAATAATAATAATTTATATATTTATAATATATTTAATGGAATGT
  9151  ATTATAATTATTACATATAATTATTATTATTCACTTCTTATTAAAAATAATACTCCTTTT
  9211  TTTTTAATAAAAAGGGGTTCGGTCCCCCTCCCTAACGGGAGGGGGACCCTCACTCCTTCG
  9271  GGGTCCCCGCTGGGGGCGGAGACTCTATATAATTTATATAATTTATTTTAATATATATAT
  9331  ATTTATATATAATATATATATTTATTTATTATAATCATTTTTTTTACTTAAAATAAAACT
  9391  TATTATAATAAATATAATTTATAATTTTTATATAAAAAGAATTATATAATTTATTATTTA
  9451  TATAATAATAATATTATTTGTTATATAATATATATTATATATATAATAATAAATAAATAA
  9511  TAATAATAATAAT
;     G-trnW(uca) ==> start
  9524  AAGGATATAGTTTAATGGTAAAACAGTTGATT!TCA!AATCAATCATTAGGAGTTCGAAT
  9582  CTCTTTATCCTTG
;     G-trnW(uca) ==> end
  9595  ATAATAATAATAAAAATATGTATTTATTTAATTATTTTAATATTTATCCTTTCGGGGTTC
  9655  CGGCTCCCGTGGCCGGGCCCCGAAACTATTAATATAATATAATATAAATATTCATTTATC
  9715  TTTTTTTTAATATTCTTAATTAATTAATTAATATATTAATTATAAAAAAATATATTATAA
  9775  TTTTATTATTAATAAGTATAAATATATTATTAATAATAATTTATTAAAAATATATTATTA
  9835  TAATATATTAATATATCATAATTATAATCAATATTATATTATTTAATTTTATAATACTTA
  9895  ATTATTAATATATTATTCATATATATATAAATTAAATTAAATTAATTATATTGAATATAT
  9955  AAATATATATATATATAAATATATAAAAAATTATATAAATTATTTTAAGAAAGGAGTGAG
 10015  GGACCCCTCCCGTTAGGGAGGGGGACCGAACCCCGAAGGAGAAATATTATAATATATTTA
 10075  ATATTTTATTTTTTTTTATTTTAATTTATTAAATAATTTAATAATTAAATAAATTAATGA
 10135  TTTGATTTTATTCTATTATTATTATATTTTATTATATAAAAATAAATAATAAATAATAAA
 10195  TAGTATGATACAATTTATTAATAATATAATTATAAATTATAAATAATAATTTATTTTAAT
 10255  AATTCTCCTTTCGGGGTTCCGGCTCCCGTGGCCGGGCCCCGGAACTATTAATATAAATAA
 10315  TGATAATAATTTTATCATTATGAACTATTAATATATTAATCTATTAATATTCTTTGATAT
 10375  TTATTTTTATTTAATGAACATCTAATTTAATTTAATTTAATAAAATAGTCCGGTCCGCCC
 10435  CGTGGAGGGGGCGGACCTCGAAGGAGATATGAATCTTTAATATAAATAATCATAAATTCT
 10495  AAATATTAGAATTATTATTTTATCTTTTTATTTATTAATAATTAAATATAAATTATTATT
 10555  AATAATAATTATAATATTCTCCTTTCTTAAAATAATATTAATAAAAATTATACAATAATA
 10615  ATAATAAATATTCATTATTATTTAATTAATATCTCCTTTACTTATTTTTCCTCCGTTAGG
 10675  GACTTATTATTAAGTATATTATTATATACTACTTAAGATTATATATATAATATATATATA
 10735  TATTATATATAAAATATAAATATATAAATAATATAAAAATTAATAAAATAAATAAAATAA
 10795  ATTAGTCCGATCGAATCCCCTATTAAATTAAGAAAGAGATAAATTTATATAAAATATTAT
 10855  TTATAATTAATTATAATTAAATTATAATATAATATAATATAAATAATAATATAATAAAAA
 10915  TAAAATAATATTAGATTATATTATATAATTTATATAATTTTTTAATAATAATAATAAATA
 10975  AGTTTATTTATAATTATAAATATAAATATAAATAAAGAAGGTATTATATTTTATAAAATA
 11035  TAATAATAATACAAAATTTATATTTTAATAAATATTAATATAAGTTTAAAGTTCCGGGGG
 11095  CCGGCCACGGGAGCCGGAACCCCGAAAGGAGAAATAAATAATATATTTATAAAAAATTAA
 11155  ATAAATAAATATTATCTATTTAAAAATAAATATAATATAATATAATATAATAATTCTAAA
 11215  TATAAATAATATTTATTATAATTATTATAATAATTGTATTATTTATTAATAATATATATA
 11275  ATTATATTAAAACTAATATTACATTATTTTGTATATTTAAACAATTAAATTGATTATTCT
 11335  TATTTGTAATCTTTATTTATTTTATTATATCTTATTAATGATAAATTATAATTATTATTA
 11395  AAATAATAATTTACTTCTTTTGATATAAAAATAAAATAATATAGTTCCGGGGCCCGGCCA
 11455  CGGGAGCCGGAACCCCGGAAGGAGATAAATATATTATATTTTTATTCCTTCCTATTAAAG
 11515  GTAAAGACTCGATTCTCATAATTAAATTTATATCCTTCGGCCGGATTAATTTATTTTATT
 11575  TATATTTATATTTATATTTATATTTATATTTATATTTATAGTGAATACCTTTTTTAATAT
 11635  TTATTTTTAATATTTATTTTAAATATTTATTTTTAATATTTTATTTTTAATAAAATATAA
 11695  TCTTGTAAGTAAGAAAAGAATTTCGGTGATTGGAACCTTGAAAGGATAAATTTCTTATTT
 11755  ATTATAATATTTATATTAATAGTTCCGGGGCCCGGCCACGGGAGCCGGAACCCCGAAAGG
 11815  AGTATTATTAAACATTTAATATATTATATTAATATTTAATTTAAATGATTAATATATTAT
 11875  TATAATAATATTTATTTTATATTAAAATATTATAATTAATATATATATATTTATTTTAAT
 11935  AATATTATTATTATTATTATTAAAATTATTATTTTTATAAATATATATATATATATATAT
 11995  ATATTATTTTTATTCTTATATAAATTATATAAAAAATATATATATAATATATAATTAATT
 12055  AATATATATTATTTAAATTATATATTATTTAAAATACTTTTTATATTATATCTTCTTTAA
 12115  ATAAAAATATAATTATTATTTATATTATAATTATTTATGAAATATTATTATTAAAATAAA
 12175  AAAGAGGTTTAGACTATATATTTATTATTTATAAACTTATTATATTATTTATTATTAATA
 12235  GTTCCGGGGGCCGGCCACGGGAGCCGGAACCCCGAAAGGAGAAATAAATAAAATAAAAAA
 12295  TAATAAATATTAATATTATTAAATATTATTTATAATAAATATTAATATTATTAAATATTA
 12355  TTCATATTAATAAATTTTATTATTATTTGTAATATATTAAATATTAATAATATATATATT
 12415  ATTTATTATAATGAAAACCTATCCTAAATTATCCTATCATATAATATCATATCATATTAT
 12475  ATCATATCTTATTATATGATATATAAAGTATTCACTTTATATGAAGTTATGATTATTATA
 12535  TAAATCTTATTTTATTTTTATTTTTATTTGGACTAATAATAATTATAATAATAATTATTG
 12595  ATATGTTCTAATATTAATAAATACATATTTATATTATAATATAAATATTCATTTCTTACT
 12655  AATAAAAAGTTTTTATATTCATTATAATATAAATATATAAATATATAAATATATATAAAT
 12715  ATTTTAATAATTATAATTATATTAAGATATTATAAATATATATTTATTTTTTTTTTTTTT
 12775  TTTATAAAATAAATAAATAAATAATTAATTAATATTTTTATATTATAACTTATTTTTATA
 12835  ATAATAATAATTATTTTATTTTTATTATATTATTATTTATATAATTATATATATATTAAT
 12895  TTCAATTTAATTAATTAATTAATTGGTATTTGGCATATAATATCAATTAATTGTAATTCT
 12955  TATAAGAATTAATTAATTAATATGCTTTTTATATAATTTATACTTTTATATTTCTCCTTC
 13015  CGGGGTTCCGGCTCCCGTGGCCGGGCCCCGGAACTATTATTATTATTTTTATTTATTTAT
 13075  TATTAAAATATAATAATAAATAAAATTATATTTTTATATAATAATTTATATTTCTATATA
 13135  TATATATATATATTATATATAAATATTATTATATATATTTTTATATATATTATAATTATA
 13195  TTCATTAATATTTTATTATAATGGTGGGGGTCCCAATTATTATTTTCAATAATAATTTAT
 13255  CAAGGGACCCGGATATCTTCTTGTTTTTATTTATTATTTTATTAAATTTATTTTAATTAT
 13315  TTATTTATAATTTATATTATACAATTTATTATTTCGTTAATACCTTTATTTATATTATAT
 13375  AATATATTATATTATTATAATATATTTATTGATTATATTAATACATTTAACTAATGTGTG
 13435  CTCTATATTTATTGAATAGTTTGGTTCTTATCACCCACCCCCTCCCCCTATTACGTCTCC
 13495  GAGGTCCCGGTTTCGTAAGAAACCGGGACTTATATATTTAATACTAAAAATATAATTACA
 13555  TTACTTTTTTAATATATATATAATATATATATATATATTAATTATATAAAATATAATACT
 13615  CTATATTAAATATTATTTTTATCAATATTTATTTATATAATAATAATAATAATCAATATT
 13675  AATTATTTATATATATAAGATTAATATTATTTAATATATTATGAATAATTTAATTAATAA
 13735  ATCTTTAAATATTATCATAAAAATATAAATTAAATAATTTCTTATTTATAATAAAGAATA
 13795  ATAATATATATATATATAAATATAATAAAGAATGTAAATAATATATATATAATATAATAT
 13855  AAAAAATATATATATATATAAATATATATATAATATATAGATAATAATATTTTTATATTA
 13915  ATTTATTTTATTATTAAGTAATGAATAATAAAAAATCAATATATTAAATAATATATTTAT
 13975  ATTAGTTCGGTTTAGTTGGTATTTTGTAATGAGTAAAAAGTAATATATAATATTAAATAA
 14035  TAAGTATTGATATAAGTAATAGATATAATAATAATATTATTAATATTTTATATAAATAAT
 14095  ATTAATAATATAGATTATGAAAGAGAGTATTAATATCATTAAATATATATATATGTTATA
 14155  TAATTTAAATGATTTTAATATATATATATATATTATATTATAGATTATGATACATTTATA
 14215  TAAATAATATATATATAAAAATTAATTATACTATTACTTTATAATATAATAATATTTATT
 14275  TATAAAGATATAAAAGAATTGTTTAAAGTTATAACTAAAATATTATATAGTCCGGCCCGC
 14335  CCCCGCGGGGCGGACCCCGAAGGAGTATTCATTAATAATTAATATTATAAATTCAACTAT
 14395  TGTTATATTTATAAATAGAATAATATATAATTATCCTTTAAAATATAACAATAATTATTT
 14455  AAATTAAATTAAATTTAATTAATTTTTAATGAATATAATAATAATAATATTATTAAAATT
 14515  AATATATAAAAAAAAAGTAAAA
;     G-cox1 ==> start ;; mfannot: alternative ATG start pos 14483
;     G-cox1-E1 ==> start
 14537  ATGGTACAAAGATGATTATATTCAACAAATGCAAAAGATATTGCAGTATTATATTTTATG
 14597  TTAGCTATTTTTAGTGGTATGGCAGGAACAGCAATGTCTTTAATCATTAGATTAGAATTA
 14657  GCTGCACCTGGTTCACAATATTTACATGGAAATTCACAATTATTTAATG
;     G-cox1-E1 ==> end
;     G-cox1-I1 ==> start /group=II (1.27e-13)
 14706  gt
;     G-cox1-I1-orf777 ==> start /first_aa=A
 14708  gcgcctctcagtgcgtatatttcgttgatgcgtctagcattagtattatgaatcatcaat
 14768  agatacttaaaacatatgactaactcagtaggggctaactttacggggacaatagcatgt
 14828  cataaaacacctatgattagtgtaggtggagttaagtgttacatggttaggttaacgaac
 14888  ttcttacaagtctttatcaggattacaatttcctcttatcatttggatatagtaaaacaa
 14948  gtttgattattttacgttgaggtaatcagattatgattcattgttttagatagcacaggc
 15008  agtgtgaaaaagatgaaggacctaaataacacaaaaggaaatacgaaaagtgagggatca
 15068  actgaaagaggaaactctggagttgacagaggtatagtagtaccgaatactcaaataaaa
 15128  atgagatttttaaatcaagttagatactattcagtaaataataatttaaaaatagggaag
 15188  gataccaatattgagttatcaaaagatacaagtacttcggacttgttagaatttgagaaa
 15248  ttagtaatagataatataaataaggaaaatataaataataatttattaagtattataaaa
 15308  aacgtagatatattaatattagcatataatagaattaagagtaaacctggtaatataact
 15368  ccaggtacaacattagaaacattagatggtataaatataatatatttaaataaattatca
 15428  aatgaattaggaacaggtaaattcaaatttaaacccatgagaatagttaatattcctaaa
 15488  cctaaaggtggtataagacctttaagtgtaggtaatccaagagataaaattgtacaagaa
 15548  gttataagaataattttagatacaatttttgataaaaagatatcaacacattcacatggt
 15608  tttagaaagaatataagttgtcaaacagcaatttgagaagttagaaatatatttggtgga
 15668  agtaattgatttattgaagtagacttaaaaaaatgttttgatacaatttctcatgattta
 15728  attattaaagaattaaaaagatatatttcagataaaggttttattgatttagtatataaa
 15788  ttattaagagctggttatattgatgagaaaggaacttatcataaacctatattaggttta
 15848  cctcaaggatcattaattagtcctatcttatgtaatattgtaataacattggtagataat
 15908  tgattagaagattatattaatttatataataaaggtaaagttaaaaaacaacatcctaca
 15968  tataaaaaattatcaagaataattgcaaaagctaaaatattttcgacaagattaaaatta
 16028  cataaagaaagagctaaaggcctactatttatttataatgatcctaatttcaagagaata
 16088  aaatacgttagatatgcagatgatattttaattggggtattaggttcaaaaaatgattgt
 16148  aaaataatcaaaagagatttaaacaattttttaaattcattaggtttaactataaatgaa
 16208  gaaaaaactttaattacttgtgcaactgaactaccagcaagatttttaggttataatatt
 16268  tcaattacacctttaaaaagaatacctacagttactaaactaattagaggtaaacttatt
 16328  agaagtagaaatacaactagacctattattaatgcaccaattagagatattatcaataaa
 16388  ttagctactaatggatattgtaagcataataaaaatggtagaataggagtgcctacaaga
 16448  gtaggtagatgactatatgaagaacctagaacaattattaataattataaagcgttaggt
 16508  agaggtatcttaaattattataaattagctactaattataaaagattaagagaaagaatc
 16568  tattacgtattatattattcatgtgtattaactttagctagtaaatatagattaaaaaca
 16628  ataagtaaaactattaaaaaatttggttataatttaaatattattgaaaatgataaatta
 16688  attgtcaattttccaagaaatacttttgataatatcaaaaaaattgaaaatcatggtata
 16748  tttatatatatatcagaagctaaagtaactgatccttttgaatatatcgattcaattaaa
 16808  tatatattacctacagctaaagctaattttaataaaccttgtagtatttgtaattcaact
 16868  attgatgtagaaatacatcatgttaaacaattacatagaggtatattaaaagcacttaaa
 16928  gattatattttaggtagaataattaccataaacagaaaacaaattccattatgtaaacaa
 16988  tgtcatattaaaacacataaaaataaatttaaaaatataggacctggtatataa
;     G-cox1-I1-orf777 ==> end
 17042  aatctattattaatgatactcaatatggaaagccgtatgatgggaaactatcacgtacgg
 17102  tttgggaaaggctctttaacacgtggcaacataggttaatttgctatttcat
;     G-cox1-I1 ==> end
;     G-cox1-E2 ==> start
 17154  TTTTAGTAGTTGGTCATGCTGTATTAATAATTTTCTTCTTAGTAATGCCTGCTTTAATTG
 17214  GAGGTTTTGGT
;     G-cox1-E2 ==> end
;     G-cox1-I2 ==> start /group=IB (1.08e-34)
;     G-cox1-I2-orf335 ==> start /first_aa=N /note=LAGLIDADG ;; evalue:1.3e-36
 17225  aaccaaaaaagatatgaaagtaataataataataatcaagtaatagaaaataaagaatat
 17285  aatttaaaattaaattatgataagttgggaccttatttagctggattaattgaaggtgat
 17345  ggaactattctagttcaaaattcatcttcaataaaaaaatctaaatatagaccgttaatt
 17405  gttgtagtatttaaattagaagatttagaattagctaattatttatgtaatttaactaaa
 17465  tgtggaaaagtgtataaaaaaattaatcgtaattatgtattatgacttattcatgattta
 17525  aaaggtgtatatacattattaaatattattaatggatatatgagaacacctaaatatgaa
 17585  gcatttgttagaggtgctgaatttataaataattatattaattcaacaacaattctacat
 17645  aataaattaaaaaatatagataatattaaaattaaaccattagatacatcagatattggt
 17705  tcaaacgcttgattagctggtatgacagatgcagatggtaatttttctattaatttaata
 17765  aatggtaaaaatcgttctagtagagcaatgccttattattgtttagaattaagacaaaat
 17825  tatcaaaaaaattctaataataataatattaatttttcttatttttatattatgtctgca
 17885  attgcactatattttaatgttaatttatatagtagagaacgtaatttaaatttattagta
 17945  tctcttaataatacgtataaactatattatagttataaagtaatagtggctaatctatat
 18005  aaaaatattaaagtaatagaatactttaataaatattctttattatcatctaaacactta
 18065  gattttttagattgatctaaattagttattttaattaataatgagggtcaaagtataaaa
 18125  cttaatggtagttgagaattaggtataaatttacgtaaagattataataaaactagaact
 18185  acgtttacttgatctcatttaaaaaatacatatttagaaaataaataa
;     G-cox1-I2-orf335 ==> end
 18233  ataaattattattactttcttcccctccgaatccgtaatatatttacggatatataatct
 18293  cgtagtgtaaaaggtgtaacgagattattaataagttgccgtaatatattgtaaaatata
 18353  ttattattacaacactatatgcgggaaaaccctaaagtcataatataatattatccccac
 18413  gagggccacacatgtgtggccctcgcggggtatggaaaatttaattaagttataaatgta
 18473  ctatagtattaaaaattattatgaataatttccccacccccatgcgaagcatgggggggg
 18533  gtataagtatggacaatccgcaggaaaccaaataataaataatatcctgaacaaagtaag
 18593  tgaaggagatatcttaaaatatatataatatatattttataaattattacgtaggatcct
 18653  cagagactacacgtgttgcacccattatattatgtataatgggttgaagatatagtccaa
 18713  atataattgaaagattataataaaatg
;     G-cox1-I2 ==> end
;     G-cox1-E3 ==> start
 18740  AACTATTTATTACCATTAATGATTGGAGCTACAGATACAGCATTTCCAAGAATTAATAAC
 18800  ATTGCTTTTTGAGTATTACCTATGGGGTTAGTATGTTTAGTTACATCAACTTTAGTAGAA
 18860  TCAGGTGCTGGTACAGGGTGAACTGTCTATCCACCATTATCATCTATTCAGGCACATTCA
 18920  GGACCTAGTGTAGATTTAGCAATTTTTGCATTACATTTAACATCAATTTCATCATTATTA
 18980  GGTGCTATTAATTTCATTGTAACAACATTAAATATGAGAACAAATGGTATGACAATGCAT
 19040  AAATTACCATTATTTGTATGATCAATTTTCATTACAGCGTTCTTATTATTATTATCATTA
 19100  CCTGTATTATCTGCTGGTATTACAATGTTATTATTAGATAGAAACTTCAATACTTCATTC
 19160  TTTGAAGTAGCAGGAGGTGGTGACCCAATCTTATACGAGCATTTATTTTGATTCTTTGGT
;     G-cox1-E3 ==> end
;     G-cox1-I3 ==> start /group=IB (6.58e-21)
;     G-cox1-I3-orf316 ==> start /first_aa=Q /note=LAGLIDADG ;; evalue:4.1e-47
 19220  caaacagtggcccttattattatattaataatatataatgatatgcatttttctaaatgc
 19280  tggaaattattaaaaaaatgaattacaaatattataagtctattatttaaagccttattt
 19340  gtaaaaatattcatatcttataataatcagcaggataagataataaataatcttatatta
 19400  aaaaaagataatattaaaagatcctcagagactacaagaaaaatattaaataattcaata
 19460  aataaaaaatttaatcaatgattagctggattaattgatggtgatggatattttggtatt
 19520  gtaagtaagaaatatgtatcattagaaattctagtagcattagaagatgaaatagcttta
 19580  aaagaaattcaaaataaatttggtggttctattaaattaagatcaggtgtaaaagctatt
 19640  agatatagattacttaataaaactggtataattaaattaattaatgcagttaatggtaat
 19700  attagaaatactaaaagattagtacaatttaataaagtttgtattttattaggtattgat
 19760  tttatttatccaattaaattaactaaagataatagttgatttgttggattttttgatgct
 19820  gatggtacaattaattattcatttaaaaataatcatcctcaattaacaatttctgtaact
 19880  aataaatatttacaagatgtacaagaatataaaaatattttaggtggtaatatttatttt
 19940  gataaatcacaaaatggttattataaatgatccattcaatcaaaagatatagtattaaat
 20000  tttattaatgattatattaaaataaatccatcaagaacactaaaaataaataaattatat
 20060  ttaagtaaagaattttataatttaaaagaattaaaagcttataataaatcttctgattca
 20120  atacaatataaagcatgattaaattttgaaaataaatgaaaaaataaataa
;     G-cox1-I3-orf316 ==> end
 20171  attatttaataaagatatagtccaaattatatatatataatatatatatatataacaag
;     G-cox1-I3 ==> end
;     G-cox1-E4 ==> start
 20230  CACCCTGAAGTATATATTTTAATTATTCCTGGATTTGGTATTATTTCACATGTAGTATCA
 20290  ACATATTCTAAAAAACCTGTATTTGGTGAAATTTCAATGGTATATGCTATGGCTTCAATT
 20350  GGATTATTAGGATTCTTAGTATGATCACATCATATGTATATTGTAGGATTAGATGCAGAT
;     G-cox1-E4 ==> end
;     G-cox1-I4 ==> start /group=IB (4.81e-15)
;     G-cox1-I4-orf346 ==> start /first_aa=M /note=LAGLIDADG ;; evalue:2.9e-32
 20410  atgaaagctcaagtgtcgttatatatggtaacatatatattattatttaactgtatgccg
 20470  gaaactttatactattttaataataatgataatattattaaaataactaaaataatagtc
 20530  cgcttattattaatatatttggaaaaatctattattttatttagatattttataactaat
 20590  aataaacaatcggcaagtaacttttatttttcttctataaaaattaataaaaaaacaatt
 20650  cttaaaaatcatttaaatgatataaatgaaataaaaatatcagaacataaacctttatat
 20710  aaaagattaaaagatgatgaaatattaggttattatttagcaggtttaattgaaggagat
 20770  ggtcatatcggcgctaaatatattactattgctattaattataaagatattaaaaatgct
 20830  tattatttaaaaaaattaattggttatggtaatattagaagatactctaatactgataaa
 20890  gctgtaagtttaaattttgattctaaagcagctatattaagagtatttaatttaattaat
 20950  ggtaaattattaggcccttataagcataaacaattaattgataataaatacgatattaaa
 21010  tttaatactttaattaaacctatcgctaattttaatttatgagataacccctgattaact
 21070  ggttttactgacgctgatggtagttttggagtatatatttataaatcaaaaactataaaa
 21130  ataggatataatgtaaaaattatatttagaattaaacaaagacatgttgatttattaaaa
 21190  catattcaaaaagctttagatggtagtatttctttatttaaaataaaatcagtagttgga
 21250  ggttataattattcagctcttaattttaattctattaaaaattgaattaaatattttagt
 21310  ttatatccaccattgcataatagtaaatatattctttttattaaatgatataaagtttgt
 21370  tatttatttgataataaattacatttaactaaagaaggattagataaaattaaatctatt
 21430  aaaaggaacttcagagactag
;     G-cox1-I4-orf346 ==> end
 21451  tacgttaaatatcctatatataaaaattaagcatttaatcctttattatatataaaatat
 21511  atatataatataaataattatcttatttatttttattataaataagtttataggataaag
 21571  atacagtccatagttaataaggttgtttatataatataatataatataatatataaaaat
 21631  atatatatataaaataaaatataatataatataatataatatatatataatataatataa
 21691  tataatatatataatataatataatataatataatataatacttgttattggtcgaaaaa
 21751  taatatctcactttaattagaattataattataatttaaattttaaagtatatatattat
 21811  aaaaattataaaacttattcatccttatttaatattattatatatttatgataataatat
 21871  ttaagtg
;     G-cox1-I4 ==> end
;     G-cox1-E5 ==> start
 21878  ACTAGAGCATATTTCCTATCCGCACTGATGATTATTGCAATTCCAACAGGAATTAAAATC
 21938  TTTTCTTGATTAGCCCTAGTCTATGGTGGTTCAATTAGATTAGCACTACCTATGTTATAT
 21998  GCAATTGCATTCTTATTCTTATTCACAATGGGTGGTTTAACTGGTGTTGCCTTAGCTAAC
 22058  GCCTCATTAGATGTAGCATTCCACGAT
;     G-cox1-E5 ==> end
;     G-cox1-I5 ==> start /group=I(derived) (1.02e-08)
 22085  attaatttaataagtgtcgtgcttaaaattcactaaaataatatataataaattataata
 22145  aatatataaaaaaaataaaaaaaaaataaaaaaaattaatatcttatgattaattttata
 22205  taaataaaaatttattaaatattattggttatatatatatatatattaataataaaaaaa
 22265  tatatatatatatatagctaacggggaaactcttataattattatttatataataaataa
 22325  gacaatcccgtgataactttaatatatatatattatatattaaagtattgtagagactaa
 22385  acgtgaatgattttaatattatttaaatattaaaattaagagatagtccaatctt
;     G-cox1-I5-orf168 ==> start /note=LAGLIDADG ;; evalue:1.5e-10
 22440  atatgtaaatataagttaataccaaaaaaaaataatattattttgacttattatatatta
 22500  atattattaataataattttaactaataataaagtttttatagaaactttatattattat
 22560  ttaatatttaattttcaattaatatctccttttggggttccggtccctggtccggccccc
 22620  gaaactaaagatattaagaatttatatgaatcaattataaataattatattaatatttta
 22680  aataaatatcttattaatattaataaagataatattaataaattaaaatttttagataat
 22740  tatactgaagaagaaaaaggttattatttatctggattatttgaaggagatggtaatatt
 22800  tatactagatgtttttcaattactttttctttagaagatgttttattagctaattattta
 22860  tgtctttattttaaaattggtcatattacagctaaatataattctcctatattattaaaa
 22920  aatattttaaacttggaggtattttaa
;     G-cox1-I5-orf168 ==> end
 22947  aaagagattataaatctggtgctacagcttatatttataaagctcaatcatcaaaagcta
 23007  taaaaccttttattgaatattttaataattatcaaccattaagtcttagaagatataaac
 23067  aatatttattattaaatattgcttacttattaaaaataaataaattacatatattactta
 23127  attctttattaatattaaaagaattgatattattacaaagtgttaaaaatatatctttag
 23187  ttccgggcccggtccagggaccggaaccccgaagaggagaaataaaaaatgaattaaata
 23247  atagggttaaaattattattaataaacttcattataacaatatcgaataatgataatatt
 23307  aaagagtaaaattcttaaagtgttaattaaataatattctttttttttatg
;     G-cox1-I5 ==> end
;     G-cox1-E6 ==> start
 23358  ACTTACTACGTGGTGGGACATTTTC
;     G-cox1-E6 ==> end
;     G-cox1-I6 ==> start /group=II (2.39e-18)
 23383  gagcggtctgaaagttatcataaataatatttaccatataataatggataaattatattt
 23443  ttatcaatataagtctaattacaagtgtattaaaatggtaacataaatatgctaagctgt
 23503  aatgacaaaagtatccatattcttgacagttatattataaaaaaaagatgaaggaacttt
 23563  gactgatctaatatgctcaacgaaagtgaatcaaatgttataaaattacttacaccacta
 23623  attgaaaacctgtctgatattcaattattatttattattatataattatataataataaa
 23683  taaaatggttgatgttatgtattggaaatgagcatacgataaatcatataaccattagta
 23743  atataatttgagagctaagttagatatttacgtatttatgataaaacagaataaacccta
 23803  taaattattattattaataataaaaaataataataataccaatatatatattatttaatt
 23863  tattattattatattaataaaatttaatatatattataaataattattggattaagaaat
 23923  ataatattttatagaaattttctttatatttagagggtaaaagattgtataaaaagctaa
 23983  tgccatattgtaatgatatggataagaattattattctaaagatgaaaatctgctaactt
 24043  atactataggtgatatgcctatctttatttatatatatattattattattaataataaaa
 24103  aaaaattaaaaaagataggaggtttatatataactgataaatatttattatattattttt
 24163  tttataataaatattaaaagatattgcgtgagccgtatgcgatgaaagtcgcacgtacgg
 24223  ttcttaccgggggaaaacttgtaaaggtctacctatcgggat
;     G-cox1-I6 ==> end
;     G-cox1-E7 ==> start
 24265  ACTATGTATTATCAATGGGTGCTATTTTCTCTTTATTTGCAGGATACTATTATTGAAGTC
 24325  CTCAAATTTTAGGTTTAAACTATAATGAAAAATTAGCTCAAATTCAATTCTGATTAATTT
 24385  TCATTGGGGCTAATGTTATTTTCTTCCCAATGCATTTCTTAGGTATTAATGGTATGCCTA
 24445  GAAGAATTCCTGATTATCCTGATGCTTTCGCAGGATGAAATTATGTCGCTTCTATTGGTT
 24505  CATTCATTGCACTATTATCATTATTCTTATTTATCTATATTTTATATGATCAATTAGTTA
 24565  ATGGATTAAATAATAAAGTTAATAATAAATCAGTTATTTATGCTAAAGCACCCGATTTTG
 24625  TAGAATCTAATCTTATCTTTAATTTAAATACAGTTAAATCTTCATCTATCGAATTCTTAT
 24685  TAACTTCTCCACCAGCTGTACACTCATTTAATACACCAGCTGTACAATCTTAA
;     G-cox1-E7 ==> end
;     G-cox1 ==> end
 24738  GTTATAATATTTAATTATTTACTTAATAATTAAAAAAAAAAGTAAATATTATATCTAAAA
 24798  CTTAATAATATAATAATAATATTCTTATAAAAAAAAATATATAAAAAAAAAATATATAAA
 24858  ATTTATTAAAATATCTTAATATATTATCCTTTTTGGGAACTATATAAATAAATACTAATA
 24918  TAATCCTATTATATATATATATATATAAAATAATATATATATATAATTAATATAAATAAT
 24978  ATTTATAATTATTTTTTTAATAATATATATAATTTAATATATTAATTAATATTATATAAT
 25038  TATTAAATATATTATAATATTATTATTATTTTATAATAAAAATATTTTTAATACTAATTA
 25098  TTATTTATTATTTATAAATATATAAATAGTATGTTTAATATTATTAATACTAAAAAAAAG
 25158  TATAATTATAATTAGGATCTAACAATACATTTATCTGATAAATATTAATATTAATATTAA
 25218  TATTTATATTAATAAAGGGATTAAATTAATTGTATCCAATTTAATTAAATTATAGATATA
 25278  TTATTTATAATATTAATATATTGTTTTATTAAAAAGGTAAAAATAGTTTTTATTTTATAT
 25338  ATAAATATAGGATATAAATAAATATATTATATATATATTAAGAATATATTTATATTTTAC
 25398  ATATAATTATTTATAATATAAATATCTCCGCAAAGCCGGATTAATGTAATTATTTAATAA
 25458  TTTTATTTAATAATTTATTAAAATAAATATTTACATTTAATAATATTTATATTATGTCAG
 25518  TTATTTTATATTAATGTTTAATCTATTATAATATTTTTTTTTATAAATATATTATTTATA
 25578  TTAATAAATATATATATTATTTTTATAATATATATATATTTTTATTAAATATTTATTAAA
 25638  TATTTATTAAATTATTATAATGTTGTTATTAATCTTATTAAAAAATATATATAAAA
;     G-atp8 ==> start ;; mfannot: alternative ATG start pos 25682
 25694  ATGCCACAATTAGTTCCATTTTATTTTATGAATCAATTAACATATGGTTTCTTATTAATG
 25754  ATTCTATTATTAATTTTATTCTCACAATTCTTTTTACCTATGATCTTAAGATTATATGTA
 25814  TCTAGATTATTTATTTCTAAATTATAA
;     G-atp8 ==> end
 25841  TATATATTATTAATTTATTTATTCATATAAATATTATTATTATATATAAATATTAATAAT
 25901  ATTTATACTTATTTAATAATAATAATAAAATAAAAAAAATAATTATAATTTAATATATTT
 25961  AATATATTTCCTTACAGACTATATATTTATATATATATATTAAATACAATTTAATTTAAT
 26021  TTAATTATGTTATTTATTAAATAAAGTTATATTATAATATAATAACAATATTATATATTA
 26081  TTATATAATTATAATATATTTTAATATAATTATCAAAAGAAATAATAAAAAATATTAATA
 26141  AGAATATAATTTAATAATTATTAAAAAAATTCTTATTTATAGTCCGGTCCGCCCCCGCGG
 26201  GGCGGACCCCAAAGGAGGAGTAATAAAAATTATTAAATACAAATATTATATATATATAAT
 26261  TCATTATATATATATATATATAATAATTAATCTTATTTTTTATATATTTATTTATATATC
 26321  TATTTATATTTATATTTTATATATATTTATTTATATATCTAAGGGGTTTGGTCCCTCCCC
 26381  CGTAAGTATAAGTATACGGGGGAGGGTCCCTCACTATTTATATTTATATTTATATTTATA
 26441  TTTATATTTATATTTTATATATTTTATATATTTATAAATAAAGTATAATAAGATATAATT
 26501  ATGATTAATTATTTATAAGTTATAGTTTTATAAATTTATAATTATT
;     G-atp6 ==> start ;; mfannot: alternative ATG start pos 26538
 26547  ATGTTTAATTTATTAAATACATATATTACATCACCATTAGATCAATTTGAGATTAGACTA
 26607  TTATTTGGTTTACAATCATCATTTATTGATTTAAGTTGTTTAAATTTAACAACATTTTCA
 26667  TTATATACTATTATTGTATTATTAGTTATTACAAGTTTATATCTATTAACTAATAATAAT
 26727  AATAAAATTATTGGTTCAAGATGATTAATTTCACAAGAAGCTATTTATGATACTATTATA
 26787  AATATGCTTAAAGGACAAATTGGAGGTAAAAATTGAGGTTTATATTTCCCTATGATCTTT
 26847  ACATTATTTATGTTTATTTTTATTGCTAATTTAATTAGTATGATTCCATATTCATTTGCA
 26907  TTATCAGCTCATTTAGTATTTATTATCTCTTTAAGTATTGTTATTTGATTAGGTAATACT
 26967  ATTTTAGGTTTATATAAACATGGTTGAGTATTCTTCTCATTATTCGTACCTGCTGGTACA
 27027  CCATTACCATTAGTACCTTTATTAGTTATTATTGAAACTTTATCTTATATTGCTAGAGCT
 27087  ATTTCATTAGGTTTAAGATTAGGTTCTAATATCTTAGCTGGTCATTTATTAATGGTTATT
 27147  TTAGGTGGTTTACTATTTAATTTTATGTTAATTAATTTATTTACTTTCGTATTCGGTTTT
 27207  GTACCTTTAGCTATGATCTTAGCCATTATGATGTTAGAATTCGCTATTGGTATCATTCAG
 27267  GGATATGTCTGGGCTATTTTAACAGCATCATATTTAAAAGATGCAGTATACTTACATTAA
;     G-atp6 ==> end
 27327  ATTATAAAATAAAATTATAAAATAAAATAATTTACATATGGAGTATTAAACTATAATAAA
 27387  TACAATATACCCCATCCCCCCCCTTTTAATAATATTCTTTTATCTAATAAAATATTTATT
 27447  TATTAATATTATTATTATCTTCTTCAAGGACTTATTTAATATATTTAATAACTTATTATA
 27507  CTTATTTATATTTATAATTAATACAAATATATTATTAATCTTACTCCTTCGGAGTTCGGT
 27567  CCCCCCATAAGGGGGGGACCTCACTCCTTCCCCACTGCACTGGATGCGGGGACTTATTTT
 27627  TATTATTATTATTTAATCTTTATTTATAAAATTATATATTATATATAAATTATTATACTT
 27687  AATAATTAAAAAAAAACCTCTAATTATTATTAATATTATATATAATATATATATTCTCAT
 27747  TAATGTTATATATAATATATATATTCTCATTAATATATTAATATAGTATTAAAAAAAATA
 27807  AAATATTTAATAAATATTATTATTAATAATATTTATTAAAAATAATATAACATAATAAAT
 27867  ATAAGATTATTATATAATATATTTATTATATCATATAGAATTATAACATATTTTTTAATA
 27927  ATATTCATATTTATTTTATATACAAATAAATATATTTATTTAGAATAATAAAAAAAAAAT
 27987  AATAAATAAATATATTATTATCATTATTATACTTTATTCATTATTTATAATAATAATTAT
 28047  ATATAACAATTATAATATATAATTATATTTTATATAATATTATATTAATATTTAATATAT
 28107  TTATTATTATTATTACTTCTATGGAAACTTTATATTTTAGATATTTTTATTATTATTATT
 28167  AATTTATAATGTTATATTTTTGATTTATAAATATATAAGTAATAGGGGGAGGGGGTGGGT
 28227  GATAATAACCAGAATATTAAATAAATATAGAGCACACATTAGATAAATTTTATAATATAA
 28287  CCAATATATAATAATTATAAAATAATTAATTATATAATATAAATAATGTATAAACAATAT
 28347  AATTAATGATATAATATAAATATAAATTAAAAATAATAATAAATTAAATAATATAATAAT
 28407  AGATAAACAAGAAGAAATCCGGGTCCCAATAATAATTATTATTGAAAATAATAATTGGGA
 28467  CCCCCACCATAAAATAAAATTAAAATAATTAATATATATATATAAATATAATAAATTATT
 28527  ATATATAAATATATATAATTTTTATAATAAATATTATAATATTATATAAATAAATAATTA
 28587  TAATATATAATAAATATATAATAATAATAATAAAAATATTAACAATATAATAAAAATTTA
 28647  TAATATAAATATAAATAATAAATAAGTTAAATTTATAAAATAATAAATTATTAACAAGAA
 28707  GATATCTGGGGTCCCATTAATAATTATTATTTTCAATAATAATTGGGACCCCCACCATTA
 28767  TAATATCATATTAATTAATATAATAATAATGTATATAAAATAGAAATAATAATTAATATA
 28827  ATAATAATAATATATATAAAATAGAAATAATAATTAAATATATATATAAATAATTATTTA
 28887  TATAATATATTATAAATAATAATAATAATAAATATTTATTAATTAATAATGATTATAAAT
 28947  ATTTTATTTAATATAAATTTATAACTATTTTATTATATATATATTTTTTATTCATAAAAA
 29007  TTCCTTTTGAGGATTTTTATTTTATATAAATATCTTCTAATATTTATAATAAATAATAAT
 29067  ATATTCATTATATTTATAATTATATATAATGTAATACGGGTAAACATTACCCGTTGTTCA
 29127  CGGGTAATGTTTACCCTATTTTATATAATTCTTAATAAATATATTTATATTTATATTTTT
 29187  ATATAAAAAAAAATTATAATAATTTATTAATTCTCCTTTCGGGGTTCCGGCTCCCGTGGC
 29247  CGGAACTCCGGAACTATAAAAATAATTTTAATATAATTTATATATTTTATGATTAATATA
 29307  ATAATAATTCCTTTTTTAATAAATTAAATAAAAAGGGACGGACTCCTTCGGGGTCCGCCC
 29367  CGCGGGGGGCGGGCCGGACTCTTATTAATTATAAATAATTATATATTATAATATAATAAA
 29427  AAAGTATTATAATTGAAACGAAAATCGTAATTTTTTTTAAATGGAATAATAATTATTATA
 29487  TATTTAATATATTTAATAAAGTTATAATATCTCCTTCGACTGGATTATTTTATTTATTTT
 29547  TATAAAAGAAAAATAGTAATAATATTATCTTCTCCTCCTTTCGGGGTTCCGGCTCCCGTG
 29607  GCCGGCCCCCGGAACTATTAATTATATAATATAATATGATACGGATCAAACATTACCCGT
 29667  TGTTCACTGGCAATGTTTAATCCTATTGTATATAAATATAATAAAATAATTACCCCTCTC
 29727  GTAATTCACATCTATAAAATATAAAATATAAAATATAAAATAATAATATTATGATTATTA
 29787  TAATATATATATATATATATATAAATATATATATATAATTTATAATTTATATGATTAATA
 29847  TATTATATATATAAAAAATATATTAAATTTACTTTTTATTTATATTTATTTTAATACTTA
 29907  TATAGTCCGGCCCGCCCCCTGCGGGGCGGACCCCGAAGGAGTATTTATTAATAATATAAT
 29967  AATTGTTATTATAAATATTAATAATAATATAAAAATATGGTAAATAATATAAATAATATG
 30027  AATAAGTATAAAAACATATTAAATATAAAATATATCATAAATTTAATAAATATTATAATA
 30087  ATTTATAAATGATAGATATCTGGGGTCCTATAAATAATAATTATTTTCAATAATTATAGG
 30147  GACCCCCACCTATTATATAAATATAAATATAAATATAAATATAAATACAAATATAAATAT
 30207  ATAAATATATAAATATAATATAAATACAAATATAATATATAAATATAAATATAAATATAT
 30267  AAATATAAGTATAAATAAAAATTAATAATATATATATAATTATAATAAAAATAATAATAT
 30327  AATATATAATAAAATATAACTTATTAATATAATATTAAAAATATAATTAACAAGAATAAA
 30387  TAGTCCTTGGGATTGAACCCCCTTTTTTATTTAATATTTAATATTTAATATTTAAAGAAG
 30447  GAATTGTTTATATATATTAATATCTTATTTGGGGATTAATATAATATATAAGTTTTGGAT
 30507  ACCAGGCCAAAGACCGGAATCCCAAAAGGAGATTATATAAATATTATTTATCTCCCTTTT
 30567  TTAATATTATAATAATTTTATTAAAAATAAAATAATAATAATAATTATAATTTATAATAA
 30627  CAATTATAATAATTTAATTAATTAATTAATTAATTAATTAATTAATTAATTAATTAATAA
 30687  TAAATATAAAAAGAATATAATTTATAATAAATTTATATATATATATATATATTAAATAAA
 30747  ATATTTACTTCATTAATATAAAATATAAATATATTTAATTAATAAGTATATATATATAAT
 30807  AATATATAATAACCTATTTATATATATAATCTTAATATAATTATAAGAAATATTATATAA
 30867  GTAATATATAAAAATAATATAAAATAATTATAATTCAATTTATATATTAATAGTGAACAC
 30927  CTTTATTTATTTATAAAGGTGTGAACCCCGCAAGGGAGGAGTTCCGGGGCCCGGCCACGG
 30987  GAGCCGGAACCCCGAAAGGAGGAATAAGATAAATATATAAATTATATTAATAAATATAAA
 31047  TTTTAAATGAATTAATAAAATTAATATATATATGTATATATATATATATATTAAAAATAT
 31107  TTAATTATTTTTAGGAAGGAGTGATAGATCCCTTTGGGGGACCGAACCCCTTTTTAATTT
 31167  AAGAAGGAGTGCGGGACCCCGTGGGAACCCCTTTTTAATTTTTAATTTAAAGAAGAAGTT
 31227  TTATTTTATTTTATTTTATTTTATTTTATTTAATTTAATTTTAATTAGGTTAATAAATAG
 31287  TAATAATAAACTTAATAATAATAATAATAATTTTATTTTTATAATTTATTAATAATAATA
 31347  ATAATTATATATATATATATTATTAATAAATATA
;     G-trnE(uuc) ==> start
 31381  GACCTTATCGTCTAATGGTTACGACATCACCTC!TTC!ATGTTGATAATATCGGTTCGAT
 31439  TCCGATTAAGGTTA
;     G-trnE(uuc) ==> end
 31453  TTCATAATAATAAATATTTGTAAAAAAAGTATATATAATTAAACATATTCTTTATATTAA
 31513  TTAATAATTATTAATAATATACATTTTATATAATACAATTATATATATATATATATTTTT
 31573  TTTTAATACAAATAATATATTCATAATAATAAATACCGATTGTTATTATACTATAATAAA
 31633  ATATATAATATATTTTTCATTATAATATTTTTAAATAAATATTATAATAAATTATATAAA
 31693  TAATATTTATGTATAATAATAATAATAATAATTGTTATTAATTAATTCTATAATTATTAT
 31753  ATATTTAATTTTTTAAATATAATATATAATAATAGAATTTATTTTATTTTTTTTTTATAG
 31813  TTCCGGGGCCCGGCCACGGGAGCCGGAACCCCGAAAGGAGTGAGGGACCCCTCCCTTATA
 31873  TTATAATTATAATTATAATCATACTTATGGGGGGGGAACCGAACCCCTTTTTAATTAAAA
 31933  AGGAGAATATAAATTAATAATAATATAAATAACATATTAACAATAAATTATTGTTAATAT
 31993  AATAATAATAATAACAATATTAATAAATAATATAAAAATTATTAATATTATATTTATATA
 32053  ATATTAATATAAAAATCTTTCATAATATTAATTATTATTAAATAATAATTATATCATTAA
 32113  TATTAATATAATCGTCAATATTATTTATTTATTTATTTATTTATTTATTATTAAATAAAT
 32173  ATTTTTAAATATTATATTATATTATTAACTTTTTATTAAAAAAATTAATAATGATATAAT
 32233  ATAATTAATATTATCCACGGGACCAATGACCAACCCAGTAGTTGACCGGATTGGCGCCCG
 32293  CGAGGTTTATATTTAATAAATAATAATAATAATATTAATAAAATCTATTAACTTTTTTTT
 32353  TTTTTTAATGGATTATATTAATGAAAAAAAAAATGAGAAATATCTTTTTTTTTTAATAAT
 32413  TATAATTTATATATAATAAAATATGTATATATAATAAAAAAATAGTTTTTAATATTATAA
 32473  TATAATTATATATATAATTATAAATATATATATATATAATAAGTATTAATTAATAATATA
 32533  TATTTATATATTTTTTATTAATTAATATATATAAAATATTAGTAATAAATAAATATTATT
 32593  AATATTTTATAAATAAATAATAATAAT
;     G-cob ==> start
;     G-cob-E1 ==> start
 32620  ATGGCATTTAGAAAATCAAATGTGTATTTAAGTTTAGTGAATAGTTATGTTATTGATTCA
 32680  CCACAACCATCATCAATTAATTATTGATGAAATATGGGTTCATTATTAGGTTTATGTTTA
 32740  GTTATTCAAATTGTAACAGGTATTTTTATGGCTATGCATTATTCATCTAATATTGAATTA
 32800  GCTTTTTCATCTGTTGAACATATTATAAGAGATGTGCATAATGGTTATATTTTAAGATAT
 32860  TTACATGCAAATGGTGCATCATTTTTTTTTATGGTAATGTTTATGCATATGGCTAAAGGT
 32920  TTATATTATGGTTCATATAGATCACCAAGAGTACTATTATGAAATGTAGGTGTTATTATT
 32980  TTCATTTTAACTATTGCTACAGCTTTTTTAGGTTATTGTTGTGTTTATGGACAGA
;     G-cob-E1 ==> end
;     G-cob-I1 ==> start /group=II(derived) (5.53e-12)
 33035  gtgagacaagtataagtatattattataatatcataccattaaataaattattttaatga
 33095  aatgattatgtttatatataacatatacctaattagacatgcattattagtaataatttt
 33155  gtatgaaactctaataataataattattattaattattaaggtaagattcatatggatag
 33215  cgtaagtcaatctaatattataaaatatcgtaacataaacaatatttttctattattaat
 33275  taataaataataataaataaaaataattatatgagaagtaagatattcaattctgtctag
 33335  aatacatatatatacgttaatactcatcggtataaaattagaatcctaagtgaattattg
 33395  aaagtataataatataaacttggtaagcccaattatttccatataatattaatataaata
 33455  ttaatataaatattatatggtagttatatataatattattaaataaataataatagaaat
 33515  tataataaagataagtgggtaaaagactattgaaaaagctaaagattatatgtaatgtat
 33575  aatatagatcaaattatttatatattttaataaaaatatattaataatggttaatattat
 33635  tattaattaattaattaattaattaattaataataataacgaataaatgattaatgtgaa
 33695  agcatgctaacttcaatataggatgatttatatagtatataaattgtttgagctgtatac
 33755  tatgaaagtagtacgtacagttctgagtgggggaaaatttgtaaagatctacctatcaca
 33815  at
;     G-cob-I1 ==> end
;     G-cob-E2 ==> start
 33817  TGTCACATTGAGGT
;     G-cob-E2 ==> end
;     G-cob-I2 ==> start /group=ID (1.86e-21)
;     G-cob-I2-orf280 ==> start /first_aa=N /note=LAGLIDADG ;; evalue:1.3e-09
 33831  aatataaatatcgcctcaaatatatttaatataataaaactaatttatataataatgtta
 33891  atattattaatttatattttttatacgattatgataagacaaataataaaaactaaagaa
 33951  tatcttatattaattaagagtatagattatattaataaaaataaatatataattaattta
 34011  aatataacaaataagaaagatataaataataatattggtccattaaatatagacatttta
 34071  tcaattatttatggttcaatattaggagatggtcatgctgaaaaaagaaaaggtggtaaa
 34131  ggaacaagaattgtatttcaacaagaatattgtaatattaattatttatattatttacat
 34191  agtttattagctaatttaggttattgtaatactaatttacctttaattaaaactagatta
 34251  ggtaaaaaaggtaaaattagacaatatttaaaatttaatacatgaacttatgattcattt
 34311  aatatgatttattcagaatggtatattaaaaatatatctggaaaaggtaatattaaagtt
 34371  attcctaaatctttagacaattatttaactcctttagctttagctatttgaattatagat
 34431  gatggatgtaaattaggtaaaggtttaaaattcacaactaattgttttagttataaagat
 34491  gttcaatatttactttatttattacataataaatataatattaaatctactattcttaaa
 34551  ggcaataaagaaaatacacaatttgttatttatgtatgaaaagaatctatacctatttta
 34611  actaaaattgtatctccttatattattcctagtataaaatataaattaggtaattattta
 34671  taa
;     G-cob-I2-orf280 ==> end
 34674  taaaatatatagtattatattaattattatattattataatgcgatattattgaaaacat
 34734  gtcaaaattatattattaagtaacaagacagtgggttatataattatatgatcccaacag
 34794  aatacaccaataataggtattattataaaaaaaaaataataatatttaatgtttattcga
 34854  agaaaatttataatattattattataacacaaggtttaataatctatatatatatattat
 34914  atatataactactgttattattccatttacctaattaatatataaataatgaattataat
 34974  tattatgattaatatttttataataataatcccaccataacatttatatataacatttat
 35034  atataacatttatatataatatttatattatggtattattaggtataaatatttattcat
 35094  aagagagaatagtgattaaatggaattataaaaagggtagatattattaaatacagggta
 35154  ttatttatattaataaatcaataaatattgagattattattattaaaaaataataataat
 35214  ttataaataatattattttcttg
;     G-cob-I2 ==> end
;     G-cob-E3 ==> start
 35237  GCACTAGTTATTACTAATTTATTCTCAGCAATTCCATTTGTAGGTAACGATATTGTATCT
 35297  TGATTATGAGGTGGGTT
;     G-cob-E3 ==> end
;     G-cob-I3 ==> start /group=IB(3') (1.20e-04)
 35314  t
;     G-cob-I3-orf348 ==> start /first_aa=N /note=LAGLIDADG ;; evalue:1.2e-50
 35315  aatatagaggatccatattatagtaatataatattaaataaatctgttttatgctgaaat
 35375  atcttcatttgaataataaattactatattattcaattaattatttataataatataatt
 35435  tgaaataaaaataatatagttaaaatatttattataagaagaaaattagcagtaattaat
 35495  atatatatatatataaaattaattattcagagactttatagttattatataaataatact
 35555  attatttatgataaaaatcataaattaaacacagataatcctatttatgcatatattgtt
 35615  ggtttatttgaaggagatggttgaattactatttcaaaaaaaggtaaatatttattatat
 35675  gaattaggtattgaaatacatattagagatattcaattattatataaaattaaaaatatt
 35735  ttaggtattggtaaagtaacaattaaaaaattaaaaataaaagatggtactattaaagaa
 35795  atatgtaaatttaatgtaagaaataaaaatcatttaaagaatattattattcctattttt
 35855  gataaatatcctatattaactaataaacattatgattatttatattttaaagataattta
 35915  ttaaaagatattaaatattataatgatttatcttattatttacgtcctattaaaccattt
 35975  aatactcttgaagatattttaaataaaaattatttttcttcatgattaattggttttttt
 36035  gaagctaaaagttgttttagtatttataaacctataaataaaaaaataaaacttgctagt
 36095  tttgaagtatctataaataataatatagaagttatattagctattaaatcatatttaaaa
 36155  attaataataatatttatataaatgaatttaataattcaaaaataacacttaaaagtatt
 36215  aatgatattaaaaatgttgtaatatttattaataataatcctattaaattattaggttat
 36275  aaaaaattacaatatttattattcttaaaagatttacgtcttattcttaaatataataat
 36335  tattttaaaattccttctaaatattaa
;     G-cob-I3-orf348 ==> end
 36362  tcttatataaaaatataataataatatatttatatattatataattatataaacaaaata
 36422  taatttatatataattatttattataaatatagtccggcccgccccgcgggggcggaccc
 36482  cgaaggagtgagggacccctccctattctaacgggaggggaccgaacccctttttatttt
 36542  taattaagaaagagtttaattatatattaaatatattattatcaataaataattcctttg
 36602  aactatttattattttattatatttattttctccttcattattaatttttattaataatt
 36662  aaaatcttatcattttatggtatttttatttctattttaggatatcgaaactataaatta
 36722  aaaagtataattttattaattataatttatgattaataaataagaaataaaaactttaga
 36782  agtaatatttatcttttttttttataaataaatattatgattaatatataatcatttata
 36842  aatatttatatataattatatatatatacataaataggattaagatatagtccgaacaat
 36902  atagtgatatattgataatagttttcaaatatgtaactatttaaacattaaaag
;     G-cob-I3 ==> end
;     G-cob-E4 ==> start
 36956  CTCAGTATCTAACCCTCTAATCCAGAGATTCTTTGCGTTACATTATTTAGTACCTTTTAT
 37016  CATTGCTGCAATGGTTATTATGCATTTAATGGCATTACATATTCATGGTTCATCTAATCC
 37076  ATTAGGTATTACAGGTAATTTAGATAGAATTCCAATGCATTCATACTTTATTTTTAAAGA
 37136  TTTAGTAACTGTTTTCTTATTTATGTTAATTTTAGCATTATTTGTATTCTATTCACCTAA
 37196  TACTTTAGGT
;     G-cob-E4 ==> end
;     G-cob-I4 ==> start /group=IB (4.22e-21)
;     G-cob-I4-orf385 ==> start /first_aa=Q /note=LAGLIDADG ;; evalue:6.5e-46
 37206  caaaatatggccttattattaattacatatgtaattaatattttatgtgctgtatgctgg
 37266  aaatctttatttattaaatatcaatgaaaaatttataataaaactctatattattttatt
 37326  attaaaaatattgctttaaatacaaaacaattaaataatttcgtattaaaatttaattga
 37386  acaaagcaatataataaaataaatattgtaagtgatttatttaatcccaatagagtaaaa
 37446  tattattataaagaagataatcagcaggtaaccaatataaattcttctaatactcactta
 37506  acgagtaataaaaagaatttattagtagatacttcagagactacacgcacactagaaaat
 37566  aaatttaattatttattaaatatttttaatataaaaaaaataaatcaaattattcttaaa
 37626  agacattatagtatttataaagatagtaatattagatttaaccaatgattggccggttta
 37686  attgacggagatggttatttttgtattactaaaaataaatatgcatcttgtgaaattctt
 37746  gtagaattaaaagatgaaaaaatgttaagacaaatccaagataaatttggtggttctgta
 37806  aaattaagatcaggtgttaaggctattagatatagattaaaaaataaagaaggtataatt
 37866  aaattaattaatgccgttaatggtaatattcgtaatagtaaaagattagtacaatttaat
 37926  aaagtatgtattttattaaatatcaattttaaagaacctattaaattaactaaagataat
 37986  gcttgatttataggattctttgatgctgatggtactattaattattccgataaattaaaa
 38046  attagacctcaattaactattagcgttacaaataaatatttacatgatgttgaatactat
 38106  agagaagtatttggtggtaatatttattttgataaagctaaaaatggttattttaaatga
 38166  tctattaataataaaaaattacataatattttttatctttataataaaagttgtccttct
 38226  aaatctaataaaggtaaacgtttatttttaattgataaattttattatttatatgattta
 38286  ttagcttttaaagcacctaataatacagctttatataaagcttgattaaaatttaatgaa
 38346  aaatgaaataataattaa
;     G-cob-I4-orf385 ==> end
 38364  attttctccgtattcattattatattctctaatttataaaatatttaaagattcctttat
 38424  aataatataacatctttgtaaattattgttaaagataatataaattattatgaatcggta
 38484  gattatatttttacaatcttattaaataaaattctgatcattaaacatgattgaagaaat
 38544  aataatagtttatgaaataggatagtgtaatataaatttttatgaagatatagtccattt
 38604  tatatttattataaaag
;     G-cob-I4 ==> end
;     G-cob-E5 ==> start
 38621  CATCCTGATAACTATATTCCTGGTAATCCTTTAGTAACACCAGCATCTAT
;     G-cob-E5 ==> end
;     G-cob-I5 ==> start /group=IA (2.95e-22)
 38671  tgatattaaaaatattaataaaattattattatttaatcttatttattttatataaaaaa
 38731  aaataaataataattattaataaaaatatattatttatttctcctttcggagttatttat
 38791  atatatttctttataatttatatttaatatattatattaaatatatgaaaaattataata
 38851  aataaattaattaattaataataaataataataaaaagtacagtagcattaaatattctt
 38911  aagtttccgctttgtgggaactcccataaggagtttaatgattaaaaattggttaattgt
 38971  caagaaaatctaaggtattaataaataaataatactatgacaacttgcagcgaagtttat
 39031  atcatctctatattatatattaatatatatatataataataataataatagttccgggcc
 39091  ccggccacgggagccggaaccccggaaggagtaatataatataagatataaaaacgttca
 39151  acgactagaaagtgaactgagatagtaatacctttccacgaaaaccaattaatttataaa
 39211  ttatttttaaataaagaatagattattaatttttttttatatattaatatatattatata
 39271  taaaataaaaaatatatatatatatattataaaatatcaaaagttttaatcttttattat
 39331  aaattaatgacatagtctgaacaataatgaaaattattgagataagatattaaataatct
 39391  tatgttaacatatataaattg
;     G-cob-I5 ==> end
;     G-cob-E6 ==> start
 39412  TGTACCTGAATGATACTTATTACCATTCTATGCTATTTTAAGATCTATTCCTGATAAATT
 39472  ATTAGGAGTTATTCTAATGTTTGCAGCTATTTTAGTATTATTAGTTTTACCATTTACTGA
 39532  TAGAAGTGTAGTAAGAGGTAATACTTTTAAAGTATTATCTAAATTCTTCTTCTTTATCTT
 39592  TGTATTCAATTTCGTATTATTAGGACAAATTGGAGCATGCCATGTAGAAGTACCTTATGT
 39652  CTTAATGGGACAAATCGCTACATTTATCTACTTCGCTTATTTCTTAATTATTGTACCTGT
 39712  TATCTCTACTATTGAAAATGTTTTATTCTATATCGGTAGAGTTAATAAATAA
;     G-cob-E6 ==> end
;     G-cob ==> end
 39764  TATATAATTAAATTAATACATAGATATAATATATATATAATTATTATTAATAATATAATA
 39824  AAAATAAAAATAATAAAAATATTATTAATAATAATAATACTTTAATAATATTCTTAAAAA
 39884  TAATATATCTCTAATTTATAAAAAATTAAATAATAATAATAAAAAAAAATATTATAAAAT
 39944  ATAAATTAATTAATAATGAAAATAATATACTTATTAAATTAATATAAATAAATGAATAAT
 40004  ATAATATAACTATATTGAATTATAATCTATCTATCTTTTTTTTCATATAATTATAATATA
 40064  TATATTAATATATATAATTATTATTTTATATATTATAGTGAACACCTTTATTTATTTATA
 40124  AAGGTGTGAACCCCGCAAGGGAGGAGTTCCGGGGCCCGGTCACGGAAGCCGGAACCCCGC
 40184  AAGGAGATTTATTAATTATTATTATCATTATTATTTTTTATTTAATCTTATTTATTATAA
 40244  AATAATTAATTATCATAAAGCATAATTATTATAGAATCTTATTATTTTCTTTATTTAAAT
 40304  TTATAAAAATATAAAGTCCCCGCCCCCTTTTTATTTTATTTAATTATTTATTTTTATATT
 40364  TTATTTAATTATTTATTTTTATATTTTATTTAATTATTTATTTTTATATTTTATTTAATT
 40424  ATTTATTTTTAAAAAGGAGTGAGGGACCCCCTCCCGTTAGGGAGGGGGACCGAACCCCGA
 40484  AGGAGTACTCATTTAATATAAATATTAAATAAAAATTATTTTATATATATTAATGATTAT
 40544  TAATATTGATAATATAAATTATTTTATAATTAATTATTATAAATATATAACTATTAATAA
 40604  TTAATTTTTAATCTAGGGATTTCCCCCACTTACATATACTTACGTATACTTACATATACT
 40664  TATGTATACTTACATATACTTATGTATACTTACATATACTTACGTATACTTATATATACT
 40724  TATGTATACTTACGTATACTTACATATATGGGGGGATCCCTCACTTCTCCGGCGTCCTAC
 40784  TCACCCTATTTATTAATCATTAATAAGAAATTATTATTAAAAAAATTATAATTTACTCAA
 40844  AGTTAATTATAAATATATTTTTAAATATCTATTTTATTAATCTTTTATAAAATTTAAATT
 40904  AATTGTAATTAATTAATATTATAATAATTATTCTTAGGAAGGATATTTATTTATTTTAAT
 40964  TATGAATTCCTGACATAGAGACAATTAATTAGAACTTCTTATTATTATTATAGTAATAAT
 41024  AAAAATATTCTAAATATATTATATATATTATTATTTTTTTTTTATTATTAATAAAATATT
 41084  ATAATAAATTTAAATAAGTTTATAATTTTTGATAAGTATTGTTATATTTTTTATTTCCAA
 41144  ATATATAAGTCCCGGTTTCTTACGAAACCGGGACCTCGGAGACGTAATAGGGGGAGGGGG
 41204  TGGGTGATAAGAACCAAACTATTCAATAAATATAGAGCACACATTAGTTAATATTTAATA
 41264  ATATAACTAATATATAATAATTATAAAATAATTAATTATATAATATAATATAAAGTATTA
 41324  ACAATATAATATATAGTCCGGCCCGCCCCCGCGGGGGGGGCGGACCCCGAAGGAGTATAA
 41384  AATAAATTATAAATATTAAATAAAAACCAAATAAATAATATAATAAATGATAAACAAGAA
 41444  GATATCCGGGTCCCAATAATAATTATTATTGAAAATAATAATTGGGACCCCCATCTAAAA
 41504  TATATATATAACTCCTTTCGGGGGTTCCGGCTCCCCGTAGCCGGGGCCCGAAACTAATAA
 41564  TATATTATATATATTAATATATAATAATATTATTAAAATATAATATTATTAAAAAAAAAG
 41624  TATATATAAAATAAGATATATATATATAAATATATATATTCTTAATAAATATTATATATA
 41684  ATAATAATAAATTATTTCATAATAAATTATTTCTTTTTATTAATAAAAATTACTTATCTC
 41744  CTTCGACCGGACTCCTTCGGGGTCCGCCCCGCGGGGGCGGGCCGGACTATTAAATATTAA
 41804  ATATTTAATATTTAATATTTAATATTTTATTCTATAGATATTCATATGAAAAATAATAAG
 41864  TATATAATTATGATAATGAATATACTTTTTATTTATAATTTATTATTATAAAAATATTTT
 41924  AATTTAATAATAATAATAAATCATTATATTAATTCTTTTAAGAATTTATAATTGTCATTA
 41984  TTTATTATATACTTCTTATTAAAAAGGGATTCGGTTTTCCTCATCCTCATGGGTATTCCT
 42044  CACTCCTTCTGATAATTAATTTTATAATAATAATAAAATAAACTTAATTAAATATTATAT
 42104  ATTTATTTACAATTATATATATATATTACTCATAATTTAATTAAATTAAATTAAGATGCA
 42164  ATTCAATACGGTTGTATTATATTATTCATCAAATATTGTTAATATTGATACCTACAGAGA
 42224  TATTTAATATTTTTATTATTATTATCCATTACTTTTTTTATTATATTTTAATTATTTATT
 42284  TATTTATTTATAATAATAATATTTCATATTATCAATTATTATTTTTTTTTTATAATATAT
 42344  AATTAAATTATTTATATAGTTCCCCGAAAGGAGAATAAATAAAATATTATATAAATATTT
 42404  ATATCTTTATTAATATTAATATAAGTAATATATATAGTTTATGATATTTAATTTTATCAT
 42464  AATATAATAATAATTATATAAATCTTATACACATTTATATAAGTATATATATATATTATT
 42524  AATATAATGAACATCTATTAAATAAAATAATTGTAAATCTCAAGTAAATTATTATTATTT
 42584  TTTTTTTTTAATAATAATTTATGATTTATAATTAATAAATAAAAGAGTAATTATATGATA
 42644  AAAAAGGTAATAAATAAAATTTATAGTGAACCCCGAAAGGAGTTTATTTATATATATATA
 42704  TATATGAATTAATATTTAATAATAAATAATAATATAATTAATAATATTATTATTATTATA
 42764  ATTTTTTGTTTATAATATTAATAAAATATATAAATAAGTCCCTTTTTTTTTTATTAAAAA
 42824  TAAAGAAGGAATAATTAAATAATATTTTAATAATTTAATTAAATAGTGTATTAAAAGATA
 42884  ATAAAAAGTAATATTAATATATTAATTATATATAATATATTTATATATAATTATATATAT
 42944  ATATATAAATAATAATAAATATATATATAATATAAAAATAAGAATAGATTAAATATTTAA
 43004  TAAATAAATATT
;     G-atp9 ==> start
 43016  ATGCAATTAGTATTAGCAGCTAAATATATTGGAGCAGGTATCTCAACAATTGGTTTATTA
 43076  GGAGCAGGTATTGGTATTGCTATCGTATTCGCAGCTTTAATTAATGGTGTATCAAGAAAC
 43136  CCATCAATTAAAGACCTAGTATTCCCTATGGCTATTTTAGGTTTCGCCTTATCAGAAGCT
 43196  ACAGGTTTATTCTGTTTAATGGTTTCATTCTTATTATTATTCGGTGTATAA
;     G-atp9 ==> end
 43247  TATATATAATATATTATAAATAAATAAATAAATAATGAAATTAATAAAAAAAAATAAAAT
 43307  AAAATCTCATTTGATTAAATTAATAACATTCTTATAATTATATAATTATTATAAAATATA
 43367  TAAATATTATAATAATAATAATATATATAAATTATAATAAAAAATAATAATAATATATAA
 43427  TATACCTTTTTTTTAATATATTAATATATAAATAAATAAATAATGGATAATATATAATTA
 43487  CTTTTTATATATTATTAATAATAATAATTTATAAATATTGTTATAATAAACATTTATAAA
 43547  AATAAATATAAATTATCATAAGAAGATATATTATTTATTTATAATAAAAATATTTATTAA
 43607  TAAATAAGAAATATATATATTATGATAATATTTATTAATAAATAATAAATTCTTCATATA
 43667  TAAATATATTAAATATATTTAATTGAACACAATATAATTTTTATTGTATTATTCATTTAA
 43727  TAATATTAATATTAATATTAATATAATATTAGTGAACATCTCCTTTCGGGGTTCACTATA
 43787  AATATTTAATAAAATATATATAATTTATAATTCTCATATAATTAATATAATAATTAGGTT
 43847  TATAAATAAATTATAATATATTATAAACAATATAATAAAATATATTATAAATCTATCTAT
 43907  ATAATATATAAATTTATATATACATTAATAATATTTAATTATAATTATTTAAATATTTAA
 43967  TTTATTAATATTCCCCGCGGGCGCCAATCCGGTTGTTCACCGGATTGGTCCCGCGGGGTT
 44027  TATATTATTTAAATATTAAATATTAAATAATAATTTATATTATATTAATAAATATAATAA
 44087  ATTAAAAATATATGATTAATTATATAATAATAATAATAATTATTTTAATATTATAATTTA
 44147  TAAAATTAATTATATTAATTATATTAATTCTTATTATATAATAATTATTAATAATAATTT
 44207  ATTTAAAGAAAGGAGTGAGGGACCCCCTCCCGTTAGGGAGGGGGACCGAACCCCGAAGGA
 44267  GTGCGGGACCCCGTGGGAACCGCATCCCTTTTTATTTTTAATTAAGAAGGAGAAAAATAA
 44327  ATTAATAAAAGTTTAAAAGTTCTTATATTAATAATTATATAATATTATATTAAAGATTTT
 44387  TATAATATATATATATAATATATTTATAGTGAACCCCGAAAGGAGTTTATTTAATATTTA
 44447  TATTTCTCCTTTCGGGGTTCCGGCTCCCGTGGCCGGGCCCCGGAACTATTAATATTTATA
 44507  TTTATATTTATATTCCCTCTTAA
;     G-trnS(uga) ==> start
 44530  GGATGGTTGACTGAGTGGTTTAAAGTGTGATATT!TGA!GCTATCATTAGTCTTTATTGG
 44588  CTACGTAGGTTCAAATCCTACATCATCCG
;     G-trnS(uga) ==> end
 44617  TAATAATACATATATATAATAATAATTTTAATATTATTCCTATAAAAATAAAATAAATAA
 44677  ATAAATAATAATAATTAATTAATTAATTAATTTTAATAAATATAAAATATATAAAAATAA
 44737  TAATAATAATAATTATTATTTTAATAATATTATTTATATAATAGTCCGGTCCGACCCTTT
 44797  TTATTCTTAAGAAGGGATTTTATTTTATTAATTAATAATAATATATTAAAAATTATAAAT
 44857  AATTAATAATTCTTTATATTTATATATATATATATATATTTATATATTTATATATATATT
 44917  TTAATAATATTATGATATATTTTATTTTAATAATATTTTTATTTTTATATATAAAATTAT
 44977  AATATTTTATTTTATAAATTATTTATATATAAATTATTAATAATAATTATTTTTTTTTAT
 45037  TTGGGATTTATATTATTATTATAAAGAATATAATGTTATTAATAACTGCAAAAAATATCT
 45097  AATATATTATTATTTATAATAATAAATAATATTATAATAAGGATGCATATTATATATATA
 45157  TATATATTTCTATTTATATTAATATTAATATTAATATGTATATATAATAGATAAAAAGTA
 45217  AAAATAAAAAATA
;     G-rps3 ==> start ;; mfannot: alternative ATG start pos 45227
 45230  ATGAAATTAAAATTATTAAATATAATTTTATCAATAATAAATAAACTTAATAATAATAAT
 45290  AATATTATTATTAATAATCTATTAGATTCATTAATAAATAAGAAATTATTATTAAAGAAT
 45350  ATATTATTAGATATAAATAATAAAAAAATAAATAATATAAAAAGAATATTAAATAATAAT
 45410  AATATAAACCCCGCGGGCGCCAATCCGGTTGTTCACCGGATTGGTCCCGCGGGGAATATT
 45470  AATAATAAATTACAACATTTAAATAATATAAATAATTGAAATCTACAAATTTATAATTAT
 45530  AATAAAAATATAGAAATTATAAATACTATAAATGATAAATTAATTAATAAATTATTATAT
 45590  AAAATAATAACTTTAAAATTAAATAATATAAATATTAATAAAATTATTATAAGTAAACTT
 45650  ATTAATCAACATAGTTTAAATAAATTAAATATTAAATTTTATTATTATAATAATGATATT
 45710  AATAATAATAATAATAATAATAATTATTATATAAATATAATAAATAAATTAATAAATATT
 45770  ATAAATAATAATATAAATAATAATTTATGTAATATTTTAAGTTATTATTATAATAAAAAA
 45830  GTAACTATTGAACCTATTAAATTATCATATATTTATTTAAATAGTGATATTTTTAGTAAA
 45890  TATATTAGTTTAAATGATATAGATAAATATAATAATGGTATCTTAACTAATTATCAACGT
 45950  ATATTAAATAATATTATGCCTAAATTAAATGATCATAATATTTCTATAAATTATATTAAT
 46010  AATATTAATAATATTAATAATAATAAATATAATAATATAATTAATTTATTAAATAATAAT
 46070  AATAATATTAATAATAATAATAATTATAATAATAATAATAATAATTATATTGGTAATATT
 46130  AATAATATTTATAATAATATAACTATTGATAATATTCCTATAGATATTTTAATATATAAA
 46190  TATTTAGTTGGTTGATCTATTAAATTTAAAGGTAGATTAAGTAATAATAATGGTAGAACT
 46250  AGTACACTTAATTTATTAAATGGTACTTTTAATAATAAAAAATATTTATGAAGTAATATT
 46310  AATAATAATTATAAATTAAATTATATCCCTTCTAATCATAATTTATATAATAATTCTAAT
 46370  ATTAATAAAAATGGTAAATATAATATTAAAGTTAAATTAAACTTTATTTAA
;     G-rps3 ==> end
 46421  TATATATATTAATAGTTCCGGGGCCCGGCCACGGGAGCCGGAACCCCGAAAGGAGTGAGG
 46481  GACCCCTCCCTTATATTATAATTATAATTATAATCATACTTATGGGGGGGGAACCGAACC
 46541  CCTTTTTAATTAAAAAGGAGAAATAAAATAAATATAATAAATAAAATAAATAAATAAATA
 46601  ATATATATATATATATAAATATATAAAATAATATTTACTTTTTATATATATATAATTATA
 46661  TATAAATAAAATATAATATAATATCATATAATTATATAAAAATAAAATTATAATTTATTT
 46721  ATATTAAAAATATTAATTAATTAATTTTTTTATATAATTATTATAATAATAATTTAATTA
 46781  AAAATAAATATCAAATAAAATTATAAATTAATCCTACTTTTGGATCCTATTTATATTTTA
 46841  TTATTATAAATAATTATTATTGATAGTTAATTAAATAAAAATATATATATATATTACTCC
 46901  TTTGGGGTCCGCCCCACGGGGCGGGCCGGACTATTATAATTATTATTAATATATTAATTA
 46961  TTAAATTATATAAACCGCCCCCGCGGGGGCGGTTAGTTATTTATATTAATATATTTTATA
 47021  TTAATATATAATACTCTTTTTTCTATTATATTTTAATATATAATATTAAAAAAAATAAAT
 47081  AAAATAATATTCTTAATTTTTATTCTTTATCTTCTTTAACCAAACTCCTTCGGGGT
;     G-trnE(cuc)_2 ==> start
 47137  TCGGTCCCCCTCCCATTAGGTTAGGGAGGGGGTCC!CTC!ACTCCTTCGGGGTCCGCCCC
 47195  CCCCCGCGGGGGCGGGCCGGA
;     G-trnE(cuc)_2 ==> end
 47216  CTATTTTAAATTTTAATTTAAATTTTATAAATATAATATTTAATTATAAATTTAATAATA
 47276  ATATATAAAAAATATATATATGGTTAATATATATAAAGATTATAATCTTTTTATTAAATA
 47336  AAGGAAAATTTATTATATAATTTTTCTCTATAGTTATATATTTAAAACTTATTTTTTTTT
 47396  TTTTATAAATAATAATTATAATAAATAATATTAATTATTTATTATATAATTAATTGGCCC
 47456  CCATGCTGGGTTCCGGAACTCCTCCTTCTCGCGAGGTTAACACCTATTATATAACTATAA
 47516  CTATAACTATAACTATAATTATAATTATAACTATAACTATAAATATTCATTTTAATAATA
 47576  ATAATAATAATAATATTAATATAAATAGTCGAAGAATATATTTATTTATTTTAATATAAA
 47636  TAAAAAGTTTCAATTAATTTGAATTTGGAATTAAATTATTACTTCATATGGGGTTATGGA
 47696  TTTCGTTCGGAACTCCTCCCTCCTACCTCTATTTATTAATCATAAATCATAAATTATTAT
 47756  TAATTAATAATAATAATTTACTCGAGATTCATACCTATTTTAATATTAATATTGATAAAA
 47816  TATATATTCACTAAAAAGTATATAATTTACTCAATTTATACTATAATTTTATATTTTTTA
 47876  TTATAATTTAATTATTTCAAATAAAGTAATTATAATAATATATATCCTTTATTAAATATA
 47936  TATTAATTAATATATATATAAAAAGTAAATATTATTAATTGTATATAATTATAAATAATT
 47996  AATATTTATTAAAATATATATAATTTATAATCCTCATATAATTAATATAATAAATAATAT
 48056  AACACAATGTAATTTAATTTAATTACATAATAAATTTATTATTATTATAATTATTATTTA
 48116  TTTATTTATTTATTATTATAAATTATAAATATTATTATAATTAAAATCAATTATTAATTA
 48176  TTAATGATAAATAATTAATGATAAATTATCAATAACCAATTAGATTATTTATCGATATTT
 48236  AATTATATTATATTATATTATATTATATATATATATATATATTATATTATAAAATTTATT
 48296  TATAAATATTTGTTTATTTATTTATTTATTGAATAACAATAGAATTAAATATTGTCAATA
 48356  AATAATAAATAATGTTTAATATATATTATATTATATTAATATTAATATTATTATTATTTT
 48416  TTTTATTATATTAATATAATTTATAAAAATATAAAATTATTATTTTTATTATAATTTATA
 48476  TATATATAATATATATATTTATTAAAATATTTTAATAAAGGAGAAAAATAATTAAATTAA
 48536  ATTAAATTAAATTATTTATTATTATTATTATTATTTATATAATAATATATTATTTAAATA
 48596  TTTATATATTATTTTTATATTAATATTTATAGATGGGGGTCCCTATTATTATTGAAAATA
 48656  ATAATTATTAATGGACCCCAGATAGCTTCTTGTTTATCATTTATATATATATATATATTA
 48716  TTAATTATTTTATTCTCCTTTCGGGGTTCCGGCTCCCGTGGCCGGGCCCCGGAACTTTAT
 48776  AATATTATTATTAATTATTTAATTAATATTATAATCATATAATTTAATATTTTATTTAAT
 48836  TTTATTAAAATTTAATATATATATTTTTATTATTATTTAATTAATTTATAAATATAAAAT
 48896  ATTCTTAATATTAAAAATAAATAAATAATAAAGTTTATAAATCATATATTATAATTATTT
 48956  ATTATTTTTATATTATATTAATAAAATATTATTATTATAAAAAAAAAATAGAAATTTTAT
 49016  AATATTTTTATATATTTTTAATTATTATTATTAATATTTATTAAAGGAAATATAAAAACC
 49076  GAAGGAATATTATAATTATAATTATAATTATAATTATTATTATATTTAATTTATTATTAT
 49136  AATAATAATAATAGTCTGCTCCCCTCTTTATCTTTATCTTTATCTTTATCTTTATCTTTA
 49196  TCTTTATCTTTATTTTTATTTTAAAGTTCCGGGGCCCGGCTACGGGAGCCGGAACCCCGA
 49256  AAGGAGAAGGATATTTAATAATTTATAATATTTAATTCATATATATATATATATATTTTA
 49316  TTTTTTATATATATATTTAATATATTATATTTATATTTATATTATTATTATATTTATATT
 49376  ATATTATTTAATTATTTTTTAATAATATATTATTAATATTTTACCTTTTGATAAATAAAA
 49436  ATTTATTAAAAATTTTATAATAAGTATTAAAATATCATAAAAGTATAATATTTATATAAA
 49496  ATGTATAAATTTATAATCTTCTAATTAAATTAAATAAATAAAATAAAATAAAATAAAATA
 49556  AATTAAACTCCTTTTGAGATTCACACCTATTTTATTAAAAATAGGTATTCACTTAATTAA
 49616  ATTAAATTAAATTAAATTAAATTAAATTAAATTAAATTAAATTAAATTAAATTAAATTAT
 49676  GGATAATTTATTTAATAAATATATATATTATTTATAAAATAATAGTCCGGCCCGCCCCGC
 49736  GGGGCGGACCCCGAAAGAGTCTGCCCCTTTTTATTTAATATTTAATATTTAATATTTAAT
 49796  ATTTAATATTTAAAGAAGGATATATTTATAATTTATCATAATATTATTTAATAAGAAATT
 49856  ATTAATTAATTAATTAATTAATTTATTTATTGTTTATATTTATTAATATTAATATAATAA
 49916  AAATGTAAAATACTTAATATTATTAATATTATTATATATAATATATATAATAATATATTA
 49976  TATTTATATCTCCTTTATTCCTTTTTCCCCCGATGGGGACTTATTATATTATATTATTAT
 50036  ATATTTCTTCGATAACTTTATATATATTTTATTTTTATAAAAAATATTTATATATTATTA
 50096  TTTACAATAATAATTATTAATAGTCCGGCCCGTTCCGCGGGGTGGGAACCGCATCCCTTT
 50156  TTATTTTTAATTAAGAAGGAGTGAGGGACCCCGTGGGGACCGAACCCCGAAGGAGTCTTT
 50216  TTTCTATTTATTAATAATAACTATAAATTATATTTAAAATAATAATTTACTTGTTATAAT
 50276  TTTAATGTTCCGGGGCCCGGCCACGGGAGCCGGAACCCCGAAAGGAGAAGTATATAAATA
 50336  TTTACTTGTTATAATTTATTATATATTTATAACCTCCTTCTTAAAATTATCTTTACTTTA
 50396  TAATAAAAATTAATATAATATAATCTGATAATAATCGAATTTTATTATATTTAATTTAAT
 50456  TAATAATAGACAATTATTATTATTATTTTACTTATTAATATTAATTTAGATTTATATATA
 50516  TAAATATTATTAATTTTATATTAATTTTTTTATTAATTATTTATTTTTATATTCATATTT
 50576  TTTTATTAATATTATTTTTATTAATAACTTTTAAAATAATTATAAACTATATATTATTTA
 50636  TATTTATATTTATAATAAATGAAACAATTATAATAAAAATTACAATTACAATTATATTAT
 50696  AATTATGATTACAATAGGGTTAAACATTACCTGTGAACAACTGGTAATGTTTAACCCGTA
 50756  TTATTATTTATTATATTATATATATATTAAAATATTAATATTAATATTAATATTATATTA
 50816  TATTATATTATATTATATTATATTATATTATATTATATTTATAATTATATTATATTATAT
 50876  AATTTATATACTTTTATAATTCTTATTATTATTTATTTATTATTTATTTATTATTATTTA
 50936  AATATATTATTATTATATATTAATAATATATATATTATTTTATATATTTTATTTAATATA
 50996  AATTATTTATATTTTTATATTCTATTATGGGGGGGTCCCAATTATTATTTTCAATAATAA
 51056  TTTATCATGGGACCCGGATATCTTCTTGTTTATCATTTATTATTCTTATTATTTGGTTTT
 51116  TATTTAATATTATAATTTATTTTATACAATTTATTATATTGTTTATACCTTATTATTATT
 51176  ATATAATATATTATATTATTATAATAATTTAATTAATTATATTATTAAATATTAACTAAT
 51236  GTGTGCTCTATATATATTATTCATTCTAGTTTCTAATCACCCACCCCCTCCCCCTATTAC
 51296  TTATATATCTAGAAATAAAAATACATAACATATATTTTAAATATATATATATAATTATAT
 51356  AATAATTATTATATATAAAATATATATATATATAATATATATTTATAAAATAATAATAAT
 51416  AAATATTATTACTCCATTAGGGGTTTTGGTCCCATATCGGGAACCGAAACTATAATAATA
 51476  TATAATATTATAATAAAGATATTCTTATTTATAATATATTATTAAATAAATTAATAATAA
 51536  TTATAATATATATATATAATATATTATAATATATTTATTCGAAAACTTTTTATTTATTAT
 51596  AAAATAAAATATTTTATTTATTATTTAGTTTTTTTTATTAAACATTTTTATAAAAATATA
 51656  AATGTTAATAATATTATGATTAATAAGTAATAATAAATTTATTTATTTTTATTAATTACT
 51716  TTTTCGAGGTATTAGTATCAGTATCAGTATCAGTATCGTAAAAAACGGGTGACTAAAATA
 51776  TATATATATATAAAATTATAAATAAAAATATTATAATAATTTTAAATAAATAAATATCAA
 51836  TATATTATTATTATTTATATTATAATAAATATTATCTAATAATAGTC
;; mfannot:
 51883  cggcccgcccccgcggggcggaccccgaaggagtccgaaccccttttttatttaatttta
 51943  tttaaagaaggagtgagggacccctcccgttagggagggggaccgaaccccgaaggagat
 52003  aattagatataattatattttattttatataaattatataatattatataataataatta
 52063  tataataagttaataataattatataataagttaataataatcatatctcctttataaat
 52123  gaacttttattaaatatattttattaaatattaaatatattttttataatattaaatata
 52183  ttttattaaaatattaaatatattttattaaatattaaatatattttattaaatattaaa
 52243  tataaataaaggtttatattataattcattatttatatcttctttataaattaatattcg
 52303  tattagatccttatttaatttataatcctttaaaaaacttttaataaatataatataata
 52363  taatatatatataatttttattatttttatattatttttattatttaaatatattatata
 52423  tttcattataataattatttaaaaagttatttaataaataatctgatattatattttata
 52483  attaattttatttattttatttattatatatattattatatataattaaaattataatta
 52543  caattataactataatttaattaaattaaattaaattggattaaattaaattaaattggg
 52603  cgccaagccggttgttcaccgacttggtcccaatataatatgatataatataatatacta
 52663  tatgatataatataaatataatatactatatgatataacataaatataatatactccttc
 52723  ggggtccgcccccgcggggcgaaccggactatatgaatatattattattattataattat
 52783  aaaattatattaaataaataaaatttctttaataattattaattaatattattaatttat
 52843  ttacaaatattttattaatttttatttttattaaatataaatatataaatatatatatat
 52903  ttatttataatattatttatatttattatatattattattaaatatatttttattatata
 52963  tcattaaatattaatatattattatagtggtggggggtcccaattattattttcaataat
 53023  aattattattgggaccccggatatcttcttgttaatcaattattatattatttaatttat
 53083  ttatttcttatttataatttattttatataatttattatattgttaatacttttatttat
 53143  attattaattatattatattattataatatatttaattgattatattataaaattataac
 53203  taatgtatgctttgtatttattgaatagtttggttcttatcacccaccccctccccctat
 53263  tacttatatatttggtaaataaaaatataacttatataaatatttaataaatatatatta
 53323  aatatattattattaataatttattattatataataaaataataaatattattaatgatt
 53383  taaattatataaatattaattattaaataaataattatactttctcctttcggggttccg
 53443  gctcccgtggccgggc
;; mfannot:     /group=IB(5') (7.81e-04)
 53459  CCCGGAACTTAAAAATAATATATATATATATAAAAGTATTTTATAATAATTAGTTTAATT
 53519  ATTATTCTTTTTTTATTAAATATAAAATCATTTTATGTTATTAATTTTTATTTATTAAAA
 53579  ATAAATTTTATAATTAATATTTCTCCTTTCTTAAAATAAATAATATTATTTTTTATAATT
 53639  ATTAATTAATGAATACTCCTTTGGGGTTCGGTCCCCCCTCCCGTATACTTACGGGAGGGG
 53699  GTCCCTCACTCCTTTTGAGACTTTAATTTTATAAATATAAATATAAATATAATAAGATGT
 53759  TAACTCTTTTATAAATAAATAATAAATATAATTCTATTTTTAATAATAATATATAATATT
 53819  TTTATAATAAAATATATAAATAATAATATTTATATATATATATATACTTTTTTTTATATA
 53879  AGAATAATATATATAGTTCACATTGGAGGCGAGTAAAAGGAGATAAGAAATATAATATAA
 53939  TATAATAATAAAAATATAATGAATAATAATAATAAAAATTTATATAATAACAAAATAGTC
 53999  CGACCGAAGGAGATGAGATTATTAATATTATTAAATAATAAAATGTATTAATTATAAAAT
 54059  ATAAAACCTATAAATAATTTATAATATAATTTATATTATGATAATAATAATATATATATT
 54119  ATAATATTTTATATATATATTTATTATATTTATATTTATATAAAAAAGTGAAATTGATTA
 54179  ATTAATTAATTTATAATTAATAATTATTAATATAATCCGGCCGAAGGAGTGAGGGACCCC
 54239  TCCCTATACTCTATACTAATGGGAGGGGGACCGAACCCCTATTTAAGAAGGAGTTTATTA
 54299  TATATATTAAATAAGATTTATAATATAATTAATATATATTTTAATAAATATAAAAGATTA
 54359  TATTATAAAAAGTATATTTTATATTTATATTTATATATATATTTTATTTATTATTATTAT
 54419  ATATATAAGTAGTAAAAAGTAGAATAATAGATTTGAAATATTTATTATATAGATTTAAAG
 54479  AG
;;     rnl ==> ;; mfannot: 5' +/- 50 nt
 54481  ATAATCATGGAGTATAATAATTAAATTTAATAAATTTAATATAACTATTAATAGAATTAG
 54541  GTTACTAATAAATTAATAACAATTAATTTTAAAACCTAAAGGTAAACCTTTATATTAATA
 54601  ATGTTATTTTTTATTATATTTATAATAAGAATAATTATTAATAATAATAAACTAAGTGAA
 54661  CTGAAACATCTAAGTAACTTAAGGATAAGAAATCAACAGAGATATTATGAGTATTGGTGA
 54721  GAGAAAATAATAAAGGTCTAATAAGTATTATGTGAAAAAAATGTAAGAAAATAGGATAAC
 54781  AAATTCTAAGACTAAATACTATTAATAAGTATAGTAAGTACCGTAAGGGAAA
;;
 54833  GTATGAAAATGATTATTTTATAAGCAATCATGAATATATTATATTATATTAATGATGTAC
 54893  CTTTTGTATAATGGGTCAGCAAGTAATTAATATTAGTAAAACAATAAGTTATAAATAAAT
 54953  AGAATAATATATATATATAAAAAAATATATTAAAATATTTAATTAATATTAATTGACCCG
 55013  AAAGCAAACGATCTAACTATGATAAGATGGATAAACGATCGAACAGGTTGATGTTGCAAT
 55073  ATCATCTGATTAATTGTGGTTAGTAGTGAAAGACAAATCTGGTTTGCAGATAGCTGGTTT
 55133  TCTATGAAATATATGTAAGTATAGCCTTTATAAATAATAATTATTATATAATATTATATT
 55193  AATATTATATAAAGAATGGTACAGCAATTAATATATATTAGGGAACTATTAAAGTTTTAT
 55253  TAATAATATTAAATCTCGAAATATTTAATTATATATAATAAAGAGTCAGATTATGTGCGA
 55313  TAAGGTAAATAATCTAAAGGGAAACAGCCCAGATTAAGATATAAAGTTCCTAATAAATAA
 55373  TAAGTGAAATAAATATTAAAATATTATAATATAATCAGTTAATGGGTTTGACAATAACCA
 55433  TTTTTTAATGAACATGTAACAATGCACTGATTTATAATAAATAAAAAAAAATAATATTTA
 55493  AAATCAAATATATATATATTTGTTAATAGATAATATACGGATCTTAATAATAAGAATTAT
 55553  TTAATTCCTAATATGGAATATTATATTTTTATAATAAAAATATAAATACTGAATATCTAA
 55613  ATATTATTATTACTTTTTTTTTAATAATAATAATATGGTAATAGAACATTTAATGATAAT
 55673  ATATATTAGTTATTAATTAATATATGTATTAATTAAATAGAGAATGCTGACATGAGTAAC
 55733  GAAAAAAAGGTATAAACCTTTTCACCTAAAACATAAGGTTTAACTATAAAAGTACGGCCC
 55793  CTAATTAAATTAATAAGAATATAAATATATTTAAGATGGGATAATCTATATTAATAAAAA
 55853  TTTATCTTAAAATATATATATTATTAATAATTATATTAATAATATATATAATTATATTAT
 55913  ATATTTTTTTTATATAATATAAACTAATAAAGATCAGGAAATAATTAATGTATACCGTAA
 55973  TGTAGACCGACTCAGGTATGTAAGTAGAGAATATGAAGGTGAATTAGATAATTAAAGGGA
 56033  AGGAACTCGGCAAAGATAGCTCATAAGTTAGTCAATAAAGAGTAATAAGAACAAAGTTGT
 56093  ACAACTGTTTACTAAAAACACCGCACTTTGCAGAAACGATAAGTTTAAGTATAAGGTGTG
 56153  AACTCTGCTCCATGCTTAATATATAAATAAAATTATTTAACGATAATTTTATTAAATTTA
 56213  GGTAAATAGCAGCCTTATTATGAGGGTTATAATGTAGCGAAATTCCTTGGCCTATAATTG
 56273  AGGTCCCGCATGAATGACGTAATGATACAACAACTGTCTCCCCTTTAAGCTAAGTGAAAT
 56333  TGAAATCGTAGTGAAGATGCTATGTACCTTCAGCAAGACGGAAAGACCCTATGCAGCTTT
 56393  ACTGTAATTAGATAGATCGAATTATTGTTTATTATATTCAGCATATTAAGTAATCCTATT
 56453  ATTAGGTAATCGTTTAGATATTAATGAGATACTTATTATAATATAATGATAATTCTAATC
 56513  TTATAAATAATTATTATTATTATTATTAATAATAATAATATGCTTTCAAGCATAGTGATA
 56573  AAACATATTTATATGATAATCACTTTACTTAATAGATATAATTCTTAAGTAATATATAAT
 56633  ATATATTTTATATATATTATATATAATATAAGAGACAATCTCTAATTGGTAGTTTTGATG
 56693  GGGCGTCATTATCAGCAAAAGTATCTGAATAAGTCCATAAATAAATATATAAAATTATTG
 56753  AATAAAAAAAATAATATATATTATATATATTAATTATAAATTGAAATATGTTTATATAAA
 56813  TTTATATTTATTGAATATATTTTAGTAATAGATAAAAATATGTACAGTAAAATTGTAAGG
 56873  AAAACAATAATAACTTTCTCCTCTCTCGGTGGGGGTTCACACCTATTTTTAATAGGTGTT
 56933  CACCCCTCTTCGGGGTTCCGGTTCCCTTTCGGGTCCCGGAACTTAAATAAAAATGGAAAG
 56993  AATTAAATTAATATAATGGTATAACTGTGCGATAATTGTAACACAAACGAGTGAAACAAG
 57053  TACGTAAGTATGGCATAATGAACAAATAACACTGATTGTAAAGGTTATTGATAACGAATA
 57113  AAAGTTACGCTAGGGATAATTTACCCCCTTGTCCCATTATATTGAAAAATATAATTATTC
 57173  AATTAATTATTTAATTGAAGTAAA
;; mfannot:     /group=IA (4.22e-25)
 57197  ttgggtgaattgcttagatatccatatagataaaaataatggacaataagcagcgaagct
 57257  tataacaactttcatatatgtatatatacggttataagaacgttcaacgactagatgatg
 57317  agtggagttaacaataattcatccacgagcgcccaatgtcgaataaataaaatattaaat
 57377  aaatatcaaaggatatataaagatttttaataaatcaaaaaataaaat
;     G-orf236 ==> start /note=LAGLIDADG ;; evalue:0.0038
 57425  aaaatgaaaaatattaaaaaaaatcaagtaataaatttaggacctaattctaaattatta
 57485  aaagaatataaatcacaattaattgaattaaatattgaacaatttgaagcaggtattggt
 57545  ttaattttaggagatgcttatattcgtagtcgtgatgaaggtaaactatattgtatgcaa
 57605  tttgagtgaaaaaataaggcatacatggatcatgtatgtttattatatgatcaatgagta
 57665  ttatcacctcctcataaaaaagaaagagttaatcatttaggtaatttagtaattacctga
 57725  ggagctcaaacttttaaacatcaagcttttaataaattagctaacttatttattgtaaat
 57785  aataaaaaacttattcctaataatttagttgaaaattatttaacacctataagtttagca
 57845  tattgatttatagatgatggaggtaaatgagattataataaaaattctcttaataaaagt
 57905  attgtattaaatacacaaagttttacttttgaagaagtagaatatttagttaaaggttta
 57965  agaaataaatttcaattaaattgttatgttaaaattaataaaaataaaccaattatttat
 58025  attgattctataagttatttaattttttataatttaattaaaccttatttaattcctcaa
 58085  atgatatataaattacctaatactatttcatccgaaacttttttaaaataa
;     G-orf236 ==> end
 58136  tattcttatttttattttatgatatatttcataaatatttatttatattaaattttattt
 58196  gataatgatatagtct
;; mfannot:
 58212  GAACAATATAGTAATATATTGAAGTAATTATTTAAATGTAATTACGATAACAAAAAATTT
 58272  GAACAGGGTAATATAGCGAAAGAGTAGATATTGTAAGCTATGTTTGCCACCTCGAT
;;
 58328  GTCGACTCAACATTTCCTCTTGGTTGTAAAAGCTAAGAAGGGTTTGACTGTTCGTCAATT
 58388  AAAATGTTACGTGAGTTGGGTTAAATACGATGTGAATCAGTATGGTTCCTATCTGCTGAA
 58448  GGAAATATTATCAAATTAAATCTCATTATTAGTACGCAAGGACCATAATGAATCAACCCA
 58508  TGGTGTATCTATTGATAATAATATAATATATTTAATAAAAATAATACTTTATTAATATAT
 58568  TATCTATATTAGTTTATATTTTAATTATATATTATCATAGTAGATAAGCTAAGTTGATAA
 58628  TAAATAAATATTGAATACATATTAAATATGAAGTTGTTTTAATAAGATAATTAATCTGAT
 58688  AATTTTATACTAAAATTAATAATTATAGGTTTTATATATTATTTATAAATAAATATATTA
 58748  TAATAATAATAATTATTATTATTAATAAAAAATAT
;;     rnl ==> ;; mfannot: 3' -20/+180
 58783  TAATTATAATATTAATAAAATACTAATTTATCAGTTATCTATATAATATCTAATCTATTA
 58843  TTCTATATACTTATTACTCCTTACGGGGTCCCGGCTGGACCGAGACTCCTCCCTTGCGGG
 58903  GTTGGTTCACACCTTTATAAATAAATAATAAATAATAAATAATAAATAAAGGTGTTCACT
 58963  AATAAATATATATATATATATATATATTATATTATAATATTATTTAATACTTAATATATT
 59023  ATATATTTTATATTTAATAAAAAATAATATTAATAAATAATAATATTAATAATAAAGAAA
 59083  TTATAATTAATACCCTCTATATATAATTCTAATTAATTAAATTAAATATTTATATATAAT
 59143  AATCAATATATTATTAATTTAATAATTATTATAATAGTTTATAAAAGATATATTTTTATA
 59203  TTATATTATATTTAATAAAGATTACTTTTTTTATTATTATTTTTATATATTATATAATAT
 59263  TATTAATTTTTATTATAATATTATTTACTTTTTTATTGGATTATTTATTTATTTATTTAT
 59323  TTATTAATTAATTAATTAAATATTTATTAATTAATATATATATTAAATATTAATATTTCA
 59383  TTAAAAAAAGAGATATATGAATAATATATTATGTTATATTATATTATATAATTATATTAT
 59443  TTTTTATAATATTAATAATTAAAAATAAGAACTTCTTTAAAAATTATAATTATGATAATA
 59503  AATTAATACTTTTTTAATTTATAAAAATATAAATTTCTTTATATATATATATATATATAT
 59563  TATTATTATTTATATTAATCATAATTTTAATATTTATAATAAATTTATATAAAATCAATT
 59623  ATAATATTATATACTTTTTATATACTTTATAATCTTTATATCTTCACCCACCTTTTTTTT
 59683  AATAATATATTATATTAAAAATATAATAATTTATATGATTTATTAATACTTTTTATATAA
 59743  TTATATTATTATTTTTTTTTTATAGATGTTATATTATTTTTTATAATAATTTTTTTTTAT
 59803  TTAAATAAAATTTATAACTCCTTCGGGGTTCGGTCCCCCTCCCATTAGGGAGGGGGTCCC
 59863  TCACTCCTTCTTAATTAAAGATAAAAGGGGGTTCCCCCCTTAAGTATAAGTATAAGTATA
 59923  AGTATAAGTATAAGTATAAGTATAAGTATAAGTATAAGTATACGGGGGGGGGTCCCTCAC
 59983  TCCTTCGTTAATTTATATATATTATTAATAATTATTTAATTTTTATTATTTATTTATATA
 60043  TAAAAATATTCTAAAATTATTAATATTTATAATAGAATAAATATTATAAAGTATAATTAT
 60103  AAATAATTAATTATTTTAATAATAATAATATATTTATTATTATATAATAAATATATTATA
 60163  AATAATA
;     G-trnT(ugu) ==> start
 60170  GTTATATTAGCTTAATTGGTAGAGCATTCGTTT!TGT!AATCGAAAGGTTTGGGGTTCAA
 60228  ATCCCTAATATAACA
;     G-trnT(ugu) ==> end
 60243  ATAATAATAATAAAATATTAAAATAAATATAATATTTATAAAAAATTTATTAATTTATAT
 60303  AAAAAATATATATATAAATAATAATTATAATAAAACATTTTATAATCAATAATTTAATAA
 60363  ATAATCTTCTTATTATAATATTATGTTTAAATATTACTCTTTATGAGGTCCAACAAACTA
 60423  ATAAGATATAAATATATATATATTATATAATAATAATAATAATAATATATTATTTAATAT
 60483  ATTATCAAGAAGATAAATATAAATAATATTTTAATAATTTTAAATAAATCTAATTTATAT
 60543  ATTAATAATTTAATAATCTTAATATTTATTATCATTATTTCATATTTATATTATATAAAT
 60603  ATTTATTTAAATAAAAAATATTAAAGAGTTTATTTTATTTTATTTATTATAAATTATTTA
 60663  ATAAAATATATATAATAATATATAGAATAAAGATATAAATAATTATAAGTATATAAAGTA
 60723  ATAAA
;     G-trnC(gca) ==> start
 60728  GGAGATGTTGTTTTAAGGTTAAACTATTAGATT!GCA!AATCTACTTATTAAGAGTTCGA
 60786  TTCTCTTCATCTCTT
;     G-trnC(gca) ==> end
 60801  AAATAAATAATATAATAATAAAATATTATAAATAAATATATATATATTTATAATAATTAT
 60861  ATAATAAA
;     G-trnH(gug) ==> start
 60869  GGTGAATATATTTCAATGGTAGAAAATACGCTT!GTG!GTGCGTTAAATCTGAGTTCGAT
 60927  TCTCAGTATTCACC
;     G-trnH(gug) ==> end
 60941  CTATAAATAATAATAATAATATATTTTATTATTCTTAAATTTTTTATTCTTTATATTATA
 61001  TATATATATAATATTAATATTATTACTTTTTAATAACAAAATATTATAATTAATTGATAT
 61061  ATATATACCAAATATAATTAATTGAAATTAAATAATAAATAAAATATTTACTTCTTTATT
 61121  AAAATTCTAATTAATTGATTCTTTTTATTGAATATTCAATTCTATTATAACTTATTAATT
 61181  AATTAATTAATTAATTATAATAATAATAATAATATTTATTATTAATTATTAAATATTTAT
 61241  TACTATATATAGGATTTAATTTTAAATATTAATAAAAAAAAGAATAAAATAAAATAAAAT
 61301  GAATAATTTTTCTTTATCTCTTTCGGTCGGACTCCTTCG
;; mfannot:
 61340  gggtccgccccgcagggggcgggccggactatttattattataatataatatttaatcaa
 61400  tagatttataatttatttaatgaatattttataaagatgtaaaacaattcctttttatta
 61460  ttataaatttttcattatttatttatttatttatttattcaatatataaaaataattata
 61520  aaaaagattattaaaaataataatttaatgataaatatatattatatatattaatataaa
 61580  aataataaatataaatatattatgtaaatattatataaatttgtatatgtatatattata
 61640  ataatgttatataagtaataatataataaaatattttatgtaatttatatatatttataa
 61700  ttataaaataaaaatattataaataataaaattaataataataataattttaataaaata
 61760  aattatatatttaattttattatgaagtttatacttaatataaattatatttcctttata
 61820  aattattaatatatcctttttaattaaataaaataaaaatattataaatattaataatta
 61880  attttttatttatatttatatatatattaaagattaaatatattattaatactaatttat
 61940  aatttattattaataaatagtccggcccgccccctgcggggcggaccccgaaggagttcg
 62000  acttaaattataatttaataatttttatttattaatagtttcggggcccggccacgggag
 62060  tcggaaccccgaaaggagttttattattaatataaaaagagtaaggataataataaattc
 62120  ttttaatttatttttaataaaatataattttaaaatagttttatagtccggcccgccccc
 62180  cgcggggcggaccccga
;; mfannot:     /group=IB(5') (2.38e-04)
 62197  AGGAGTCCGGTCTGGCATTAATTATAATAATTATATTAATATTATTATTATTTATTATAT
 62257  TATAATATATTTATTTATATTTTATAATATTAATAATTATTTTATATTTAATAAATATAA
 62317  TATATATAATATTTTTTTTAATAACTATCTAATTAATA
;     G-trnL(uaa) ==> start
 62355  GCTATTTTGGTGGAATTGGTAGACACGATACTCT!TAA!GATGTATTACTTTACAGTATG
 62413  AAGGTTCAAGTCCTTTAAATAGCA
;     G-trnL(uaa) ==> end
 62437  ATAAATATATATAATATATATAATATATATAAA
;     G-trnQ(uug) ==> start
 62470  TGAGTCGTAGACTAATAGGTAAGTTACCAAAAT!TTG!AGTTTGGAGTTTGTTTGTTCGA
 62528  ATCAAACCGATTCAA
;     G-trnQ(uug) ==> end
 62543  TATTATAATATATATATTATTTATATATAAATATATAATTATACTCCTATTTTTATATTA
 62603  ATTAATTAATTAATTAATAATATATGATAATATAAAAATTATTGAATTATTAACTCCTTC
 62663  GGGGTCCGCCCCGCGGGGGCGGGCCGGACTCTTATTAATAATAATAATAATCATAATAAT
 62723  AATATATATATATATAGTATATATATAAAAGTTTTATTATATTATATTATATTATATTAT
 62783  ATTATATTATATTATATTATATATTTATTTATATATAATTCTTATTAATTGAAAAAAAAA
 62843  TAATTAATAATCTTATTAAAAAATAAATACTTTCATTTTATTTTATTTTATTTAATTTAA
 62903  TTATAATATATAAATATTAAAAAAAGGATATAAGTTTTTTATAAGATATAATATATATAT
 62963  ATATTAAATATAAAGAAGTTAATATTTATATTTTAATTATAAAATGTTAATACTCCTTTG
 63023  GGGACTTATTAATTAAATTATTAATTAATAATAATTTATGATTTATAAATAATAAATAAA
 63083  GGAATAAGTATCAATTAATTAATATATTATATTTAATATTTTATATTTAATATTTAATAT
 63143  TTAATATTTTAAGTTCCGGGGCCCGGCCACGGGAGCCGGAACCCCGAAAGGAGTAGTATT
 63203  AATTATGGATAGTGAGGGTGGATTTAATCCTTTTGTTATGTTATTAATTAATTAATTAAT
 63263  TTATATATATAAAATATTTTAATTAATTTTTATATAAATATATATATATATATATATTAA
 63323  TAATAGTCCGGCCCGCCCCGTGGGGCGGACCCCAAAGGAGTAATATATATTATGTATAAA
 63383  CAATA
;     G-trnK(uuu) ==> start
 63388  GAGAATATTGTTTAATGGTAAAACAGTTGTCT!TTT!AAGCAACCCATGCTTGGTTCAAC
 63446  TCCAGCTATTCTCA
;     G-trnK(uuu) ==> end
 63460  TAATATTATATATATATATTTCCCTTTCTAAAAATAATAATAATTATATATAATAATAAT
 63520  ATAATTATATATATATATATTATAATAATAATAATAATAATAATAAATAATAATAATTAT
 63580  TTTTATTAATAATAGTCCGGCCCGCCCCGGCGGGGCGGACCCCGAAGGAGTAATATATTA
 63640  TAATTATTAATAAATATTAATAAAAATA
;     G-trnR(ucu) ==> start
 63668  GCTCTCTTAGCTTAATGGTTAAAGCATAATACT!TCT!AATATTAATATTCCATGTTCAA
 63726  ATCATGGAGAGAGTA
;     G-trnR(ucu) ==> end
 63741  ATTATATTATATTAATAATCCCCCCCCCATTTTTAATTTAATTAAGAAGTTTAATTTACT
 63801  ATTTAATAATAAATGAAATAATAATA
;     G-trnG(ucc) ==> start
 63827  ATAGATATAAGTTAATTGGTAAACTGGATGTCT!TCC!AAACATTGAATGCGAGTTCGAT
 63885  TCTCGCTATCTATA
;     G-trnG(ucc) ==> end
 63899  ATTAATATTAATATAAATTAATATCCTATAATTAATAAAATACAAAATTATATTAAAACT
 63959  TATATTATATTATAATATTATATTATTATTATATAAAAATATAATAATAATAATATTTAA
 64019  TTTTATTTAATAATAATATTTTATATAATAAAATAATCATATTTATAATATTTAATATTA
 64079  ATAATAATTTATTATAATAATTCTTTAATATACTTATTTATTATTATTTTAATAAATAAA
 64139  TATAATTCTTATAAATATATTATAACAAAATATATTATATTTTAATTAAATACAATATTA
 64199  TAAATATATATATATATTTATATAAAAATAAATTAAAATATTTTAATAATTATTCTTTAT
 64259  AAATAAATAATGATAATAATAATTTATAATAATCTCCTTGTGGGGTTCCGGCTCCCGTGT
 64319  CCGGGCCCCGGAACTATAATATACTTTTTAATATATTTTTTATTACTCCTCCTTTGGGGT
 64379  CCGCCCCGCGGGGGGCGGGCCGGACTATAATAATTTTTTATTGATAAAAAGTATATATAA
 64439  TATAATTAATATATTTCTTTTTATATAAATTATAAATATTAATTTATAATAAAAAAAGTA
 64499  TATATAATATTATATATTTAATAAATAATATAATAATAATATAAATAAATATATATATAT
 64559  TATTAATATATTAAATTTTATAATAATAATTATAATAATAGTAGTAGGTATAAATTTTAA
 64619  TAAAGAGTTTTATTCCAATGGAGTAATAATAATAATAATAATAAAATAAA
;     G-trnD(guc) ==> start
 64669  GGATCTGTAGCTTAATAGTAAAGTACCATTTT!GTC!ATAATGGAGGATGTCAGTGCAAA
 64727  TCTGATTAGATTCG
;     G-trnD(guc) ==> end
 64741  TATATTTATACTTAATATAAAAAAATAAATAATAAAATATATATATTTAATAATATTTTT
 64801  CTTTATTATAATAATATATAAAAATAAATAATAATCTTTTTTATTATTATATTTATTAAT
 64861  AATAAATTATTTTGTTATTATTATTAATTTATATTAATATTTTATATAAATTATTTATTT
 64921  AATCTTTCATTATATATTTAATATATTATTAATATTAATTAATATTTTATAATAAATAAA
 64981  TAAAATAAATATTTTAATATAATACTCCTTTTTTTTTAATAAAAAGGGGTTCGGTCCCCC
 65041  TCCCTAACGGGAGGGGGACCCTCACTCCTTCGGGGTCCCCGCCGGGGCGGGGACTTATTT
 65101  TTATATTTATTAATAATAATTAATTTTTATATAAATTTATTATTTCTTACAATATATTTA
 65161  TTACTATTATTTTTTAATAATCTTATATATAATATATAAAATATATATATATTATATATA
 65221  TATATAAATATAATATATATTATTATAAATATTTATAATCTTATTAATTAAATTATATTA
 65281  TATTAGATCATATTATATTATATTATATTATATTATATTATATTATTATTATTAATATTT
 65341  TTATTTTTATTTTATATTTAATAGTAAAAAATCATAATTTTATAATTTATTAATTATTAT
 65401  ATAATTTCATTAATATATTTCTTCTTTTTATTTATTTATTACTTATTAATAGTTCCGGGG
 65461  CCCGGCCACGGGAGCCGGACCCCGAAAGGAGAATAATATAAAAAATAATAATAATTTATT
 65521  ATAATTTATTAATTTATTAATTTATTTATTTATTTATTAATTTATTAATTTATTTATTAT
 65581  TATATTTTTTTTAATAAA
;     G-trnS(gcu) ==> start
 65599  GGAAAATTAACTATAGGTAAAGTGGATTATTT!GCT!AAGTAATTGAATTGTAAATTCTT
 65657  ATGAGTTCGAATCTCATATTTTCCG
;     G-trnS(gcu) ==> end
 65682  TAT
;     G-trnR(acg) ==> start
 65685  ATATCTTTAATTTAATGGTAAAATATTAGAAT!ACG!AATCTAATTATATAGGTTCAAAT
 65743  CCTATAAGATATT
;     G-trnR(acg) ==> end
 65756  ATATTATATTATATTATATAATATTATATATTAATAAATATTATTTATTTATTTATTTAT
 65816  TTATTTATTTATTATTATTAAATAAAAATATTTAATAGTTCCGGGGCCCGGCCACGGGAG
 65876  CCGGAACCCCGAAAGGAGAATAATATAAAATATTATAATTATTTATATATTAATTATTAA
 65936  TTATTTATTATTTATTATATAAAAAGTATATAATTTTGTATTTTAATATAGGGTTAATTA
 65996  ATTAATTATTAATTTTTTTATAATAAGATAATAATATATTAAAAACTTATTATAAATTTA
 66056  TAAAATAATATTTATTTAATTTGATATTATTTTTAATCTTTCATTAATATATATTTTATT
 66116  ATAAGTAATAATATAGTTTAATTTAATTAATATAAATAAATTACATAAGAATAATATTAT
 66176  AATAATATTATATATTATATAAAGAAATAATAATTTTATATTTTTATTTTTTTATAAATA
 66236  ATATAAATATAAATATAAATATAAATATAAATATAAATATAAT
;     G-trnA(ugc) ==> start
 66279  GGGGTTATAGTTAAATTTGGTAGAACGACTGCGT!TGC!ATGCATTTAATATGAGTTCAA
 66337  GTCTCATTAACTCCA
;     G-trnA(ugc) ==> end
 66352  ATAATTATATTATATAATATATATATTAATAAATTATATATATATATATATATATAAATA
 66412  TTAAATAAATATTATATTAATAAATAATATAAATTATCTAATCGAAGGAAATATTTATAA
 66472  TATAATATAAATATTTTAATAAATTAATAAATATTATATTAATAAATAATTAATAAATAT
 66532  ATAAATTATAATAAATTTTAATATTATTATATAAATTAATTAAATATAATAATTAATGAA
 66592  ATA
;     G-trnI(gau) ==> start
 66595  GAAACTATAATTCAATTGGTTAGAATAGTATTTT!GAT!AAGGTACAAATATAGGTTCAA
 66653  TCCCTGTTAGTTTCA
;     G-trnI(gau) ==> end
 66668  TATTATATATCATTAATATATAAAATATAAATATATATATTATAATAATAATAATAATAA
 66728  TAATAAATATAAATATAATTATATATATATATAAATAAATAATTATTTAATTTATAATAA
 66788  ATATATATAGTTCCCGCGAAGCGGGAACCCCATAAGGAGTTTTATTATTAATTATATTTA
 66848  ATAAATATTAATTATTAATTTTATATTTATAAATAAATTTATTACTCCTTCGGGGTCCGC
 66908  CCCCTCCCCTGCGGGAGGGGAGCGGACTATTTTATTAAAAATATTATAATTAAATAATAA
 66968  TATAAATAATTTATAATATAATAATATATACTATTTATAGTATTTAAATCTTATTATTAA
 67028  TTTATAAATCATAAATTATTATTAATAAATATCTCTTTTAGATAAATTTAACTTATATTT
 67088  ATATTATATATATATAGATATAAATCTTAAATAGAGTAAATATATTATAATAATTATATA
 67148  AATATATATATATTATATTAAGATAATAATATATATATATATTAATATATAA
;     G-trnY(gua) ==> start
 67200  GGAGGGATTTTCAATGTTGGTAGTTGGAGTTGAGCT!GTA!AACTCAATGACTTAGGTCT
 67258  TCATAGGTTCAATTCCTATTCCCTTCA
;     G-trnY(gua) ==> end
 67285  TAATTTATTATTAATTATATATTATTATAAATCAAATCCATTGAAATTAATATAATCCAA
 67345  TGAATAATTAATTTAATACATAATTTAATATATGAAATTATATATATATATACTTTATTA
 67405  AAAAAAAAATTATATAATAATTATATTAATATATTTATATATATAAATAAATAAATAATA
 67465  ATAATTATAATTATAATTATAATTAATTAATTAATAAATAAATAATAATTTATATTATCT
 67525  TTATAATATATATATATACTTTTATAAAAAAAAAATATAAATAATTCTAAAATGTATATT
 67585  TCTCCTTTCGG
;; mfannot:
 67596  ggttccggctcccgtggccgggccccggaactattaataaaattaataataaaataatta
 67656  ttatctgtatttaataaaatttaattaaagagttatatttatatatatttatatatttat
 67716  ttatttattttaataaaatatataaaataagggtttttatttatttaattaatatatatt
 67776  tattcttttatataatat
;     G-trnN(guu) ==> start ;; mfannot: evalue : 3.79e-17
 67794  gtccttatagcttatcggttaaagcatctcact!gtt!aatgagaatagatgggttcaat
 67852  tcctattaaggacg
;     G-trnN(guu) ==> end
 67866  ataataatatatatatattttaatttatatattatatatatatatatatattaaagaaaa
 67926  ataataatataaaaataagtccccgccccggcggggaccccgaaggagtattaataataa
 67986  taataaataaataataataaataattttattatattatattatatttattgatatattta
 68046  ttgatatttattaatttaagattattcattaaatatataattattaataatttaatatat
 68106  tttataatttttattatattttttgtaagaagaaactattttatatattatatattatat
 68166  atataatttttataaaatgataaattttatattataaatattattaaaatatttttataa
 68226  atatttaaattatttataaaaaggtatataataataattattaatattatattatattat
 68286  atatttatttatattatatataataatatatttatatatatattaattaataaattaaat
 68346  aagtatctatattttatattatattatattatattatattattttattagttccggaagg
 68406  agaataaaaagtattctaaagaaattatatatttattatttctcctttcggggttccggc
 68466  tcccgtggccgggccccggaactattaatatattataaattaataaaaaataaatatgta
 68526  tatataaattatatttattatgtttaattatttataatttattataataaatagtccggc
 68586  ccgcccccgcggggcggaccccga
;; mfannot:     /group=IB(5') (1.15e-03)
 68610  AGGAGTATAAGATATCTTATTTATATTTATATATAATAAAGAATATTATTAAACTAACAC
 68670  CTATATTATATATATTATATTATATAATATTATATATATATTAATTACTAAGAATAAATT
 68730  TATAATTAGATAATATTTATATTTATTTATTTATTTAATTAACAAATATATTAATATTTT
 68790  TAATTAATTAATAATACCTTTATATATATATATATATATATATTAATTTTAATTATATAA
 68850  TTATCTTTTTTATTAATAATCATAAATATATTATATATTTTATATAATAAGATTATAATT
 68910  TTATAATTATTTTATTTTTTTTTTATTAAAAATTATTATTATTATAATTATTATATTATA
 68970  ATTATAAATTATTAAAGAATATATTTATTAATATTTTAATAATTAATATCTTTTATTTAT
 69030  ATTTATAAAATAAGGTATAAATATTGATAATAAAGAGTAAATATTGTATTAATTATAATA
 69090  ATAATTATAATTAAGGA
;     G-trnM(cau)_1 ==> start
 69107  GCTTGTATAGTTTAATTGGTTAAAACATTTGTCT!CAT!AAATAAATAATGTAAGGTTCA
 69165  ATTCCTTCTACAAGTA
;     G-trnM(cau)_1 ==> end
 69181  ATAATGATTATAATATTTATATATATATTAATAATATTAATAAATAATTACTCCTCCTAG
 69241  CAGGATTCACATCTCCTTCGGCCGGACTCCTTCTTTAAAAGGGGTTCGGTCCCCCTCCCA
 69301  TTAGTATAGTATAGTATAGGGAGGGGTCCCTCACTCCTTCGGGGTCCGCCCCGCGGGGGC
 69361  GGGCCGGACTATTTTATTATTATTATTATTAAATAGATGTTCATTAAATAATTATAAATA
 69421  TAATTTATCTTTTAAATATATATATATAATATAATATTTAAATATATATTATAAATAAAT
 69481  AAATAAATAATTAATTAATAAAAACATATAATGTATATTTATCTATAAAAAATATTAATT
 69541  AAATTAATATATTATTACAGTTCCGGGGGCCGGCCACGGGAGCCGGAACCCCGCAAGGAG
 69601  ATAAATAAATAAATAAATATAAATAATTATCCTTCTTTAAAATAAAAAGAGACGGACCGG
 69661  ACTCCTTCGGGGTCCGCCCCGCGGGGCGGGCCGGACTATTTTATTTTTAAATATATATTA
 69721  TATTAATAATATAAATATAAGTATAAATAAAAATTAATAATATATTATATATATATTATA
 69781  TTAATAATAATAATAATAATAATAATAATAAATAATAACTCCTTACTTCATACCTTTATA
 69841  AATAAGGTAATCACTAATATATTATAATAATAAAAATTATATATATTATATATAATCTAA
 69901  ATATTATATATTTTAATAAATATTAATATATATGATATGAATATTATTAGTTTTCGGGAA
 69961  GCGGGAATCCCGTAAGGAGTGAGGGACCCCATGGGAACCGAACCCCGAAGGAGTGC
;     G-trnE(cuc)_3 <== end
 70017  GGGACCCCGTGGGAACCGCATCCCTTTTTATTTTTAATTAAGAAGGAGT!GAG!GGACCC
 70075  CTCCCTAACCTAATGGGAGGGGGACCG
;     G-trnE(cuc)_3 <== start
 70102  AACCCCGAAGGAGTTTTATTTTTAGTATTTTATAAAATATATATTTATATGATTAATAAT
 70162  ATTATATATATTATTTATAAAAATAATATATAATTTTAATTATTTTTAATAAAAAAAGGT
 70222  GGGGTTTGGTAATATAATATTTTTATTTTATTTATAATATATAATAATAAATTATAAATA
 70282  AATTTTAATTAAAAGTAGTATTAACATATTATAAATAGACAAAAGAGTCTAAAGGTTAAG
 70342  ATTTATTAAA
;     G-cox2 ==> start
 70352  ATGTTAGATTTATTAAGATTACAATTAACAACATTCATTATGAATGATGTACCAACACCT
 70412  TATGCATGTTATTTTCAGGATTCAGCAACACCAAATCAAGAAGGTATTTTAGAATTACAT
 70472  GATAATATTATGTTTTATTTATTAGTTATTTTAGGTTTAGTATCTTGAATGTTATATACA
 70532  ATTGTTATAACATATTCAAAAAATCCTATTGCATATAAATATATTAAACATGGACAAACT
 70592  ATTGAAGTTATTTGAACAATTTTTCCAGCTGTAATTTTATTAATTATTGCTTTTCCTTCA
 70652  TTTATTTTATTATATTTATGTGATGAAGTTATTTCACCAGCTATAACTATTAAAGCTATT
 70712  GGATATCAATGATATTGAAAATATGAATATTCAGATTTTATTAATGATAGTGGTGAAACT
 70772  GTTGAATTTGAATCATATGTTATTCCTGATGAATTATTAGAAGAAGGACAATTAAGATTA
 70832  TTAGATACTGATACTTCTATAGTTGTACCTGTAGATACACATATTAGATTCGTTGTAACA
 70892  GCTGCTGATGTTATTCATGATTTTGCTATCCCAAGTTTAGGTATTAAAGTTGATGCTACT
 70952  CCTGGTAGATTAAATCAAGTTTCTGCATTAATTCAAAGAGAAGGTGTCTTCTATGGGGCA
 71012  TGTTCTGAGTTGTGTGGGACAGGTCATGCAAATATGCCAATTAAAATCGAAGCAGTATCA
 71072  TTACCTAAATT
;     G-orf196 ==> start /note=LAGLIDADG ;; evalue:9e-22
 71083  TTTGGAATGATTAAATGAACAATAA
;     G-cox2 ==> end
 71108  TTAATATTTACTTATTATTAATATTTTTAATTATTAAAAATAATAATAATAATAATAATT
 71168  ATAATAATATTCTTAAATATAATAAAGATATAGATTTATATTCTATTCAATCACCTTATA
 71228  TTAAAAATATAAATATTATTAAAAGAGGTTATCATACTTCTTTAAATAATAAATTAATTA
 71288  TTGTTCAAAAAGATAATAAAAATAATAATAAGAATAATTTAGAAATAGATAATTTTTATA
 71348  AATGATTAGTAGGATTTACAGATGGAGATGGTAGTTTTTATATTAAATTAAATGATAAAA
 71408  AATATTTAAGATTTTTTTATGGTTTTAGAATACATATTGATGATAAAGCATGTTTAGAAA
 71468  AGATTAGAAATATATTAAATATACCTTCTAATTTTGAAGAACTACTTAAAACAATTATAT
 71528  TAGTAAATTCACAAAAGAAATGGTTATATTCTAATATTGTAACTATTTTTGATAAGTATC
 71588  CTTGTTTAACAATTAAATATTATAGTTT
;     G-orf227 ==> start /note=LAGLIDADG ;; evalue:3.6e-15
 71616  CGGGGCCCGGTCACGGGGACCGGAACCCCGCAAGGAGATTATTATAAATGAAAAATAG
;     G-orf196 ==> end
 71674  CTATAATTAATAATTTAAATGGTATATCTTATAATAATAAAGATTTATTAAATATTAAAA
 71734  ATACAATTAATAATTATGAAGTAATTTCTAATTTAAAAATTCCATATGATAAAATAAATG
 71794  ATTATTGAATTTTAGGTTTTATTGAAGCTGAAGGTTCATTTGATCTATCTCCAAAACGTA
 71854  ATATTTGTGGTTTTAATGTTTCACAACATAAACGTAGTATTAATACATTAAAAGCTATTA
 71914  AATCTTATGTATTAAATAATTGAAAACCAATTGATAATACACCATTATTAATTAAAAATA
 71974  AATTATTAAAAGATTGAGATTCATCTATTAAATTAACTAAACCTGATAAAAATGGAGTTA
 72034  TTAAATTAGAATTTAATAGAATAGATTTTTTATATTATGTTATTTTACCTAAATTATATT
 72094  CATTAAAATGATATAGTCGTAAAGAAATTGATTTCCAATTATGAAAAACACTTATAGAAA
 72154  TCTATATAAAAGGTTTACATAATACACTTAAAGGTTCTAATTTATTAAAATTAATTAATA
 72214  ATAATATTAATAAAAAAAGATATTATTCTAATTATAATATTTCTCCTTTCGGGGTTCCGG
 72274  CTCCCGTGGCCGGGCCCCGGAACTAA
;     G-orf227 ==> end
 72300  AAATATTATTGATGATGTATTAAATATAAATCTTATCTATAATTATAAATTACCATATCG
 72360  TATAAATAGTGATATTCAACGTTTAAATTCTATAAATAATAATAATACTAAATTTATTAA
 72420  TGTTGGAGTATTTGTTTATGATTTAAATAATACATTAATTATAACATTTACTGGTTATAG
 72480  ACCAGCAGCTCTTTACTTTAATTGTTCTCCTTTTCGGGGTCCCGGCTGGGGCCGGGACTA
 72540  AACATGAAATTGCTAAATATATTAAAAATGGTAATGTATTTATAAATAAATATATTTTAA
 72600  AAAATATTTTATTAGATTAATTATTATTTTTACTTCTTCTTAAAATTAAAAAAGGAGACT
 72660  TTTTTATATTTATATAAATTATATATAAATTATTCTTTTATTATAAATATATAAAATTAT
 72720  TTTTCTTTAAATTATTTTAATAATAAATTAATTAATTAATTAATTAATTTATTCTTCATG
 72780  GCTATAGCCATAACTTTTAATAATATTCTTTTATTCTTTATTATTATATATATATTTATT
 72840  ATTTATTATTATAGAATTTATATTTATAAAAATATTAATATTTTATTTAAAATAAATAAT
 72900  GATTAATTTATAAAATATATATTAATTAAGTTTCGGGTCCCGGCTACGGGAGCCGGAACC
 72960  CCCGAAAGGAGTTATTATATTTATAATTAAATCTTTAAATAATATATCTTAAATTATTAT
 73020  ATTGATATTAATATTATATTGATATTAATATTAAATATATATTTAATATTTAGTTTATTA
 73080  TTTTATAAAATTATATTTATATATTATAATATAATTAAATATATTATAAATTTAATAATT
 73140  TAATAAAAATATTCTTTTTATAATTATTATAATAATTAAATAAATAATAATAATAAGAAT
 73200  AATTAATGTATAATTTTTTATAAATATTATATATTTTTATATTAATAAAATAAAATAAAA
 73260  TTATAATATAATTAAATTATAAGAATTATATTTACTCCTTTTATAATTTATATTTATAAT
 73320  ATAATATAATATAAAATAAATATAATATAATATAAAATAAATATAATGTAATAGGTATTC
 73380  ACTCCTCTTTGGGGTTCCGGTCCCCCATACGGATACGGATACGGATACGGATACGGATAC
 73440  GAATACGGGGGGACCGTCCCCCAGAACTTAATATTATATCTTAAATAATTAATATAAATA
 73500  TAATATATTATTTAATAATAATAATAAATAAATAAATAAATAAATAAATAAATAAATTAA
 73560  ATAAATAATAATATTATTATAATTACTTTTTAATAAATAATATTAATATAATATTATATT
 73620  AGTATTATAAATAGACTTTTTATTATTTTATATATAATATAGTCCGGCCCGCCCCCGCGG
 73680  GGCGGACCCCGAAGGAGTAATATATTATATAATTATTATTTTTAATTATAAATAAAATAT
 73740  AATTATTATTTATTATATAATTTATATAAATATATATATATATATTTATTATATATATAA
 73800  ATATAAATATAAATATAATAATTAACTTTATATAGAAATTCTAATAATAATAATAATAAT
 73860  AAATATAAAATAGTCCGGCCCGCCCCCCGCGGGGCGGACCCCGAAGGAGTGAGGGACCCC
 73920  TCCCTATACTATACTATACTAATGGGAGGGGGACCGAACCCCTTTTAAAGAAGGAGTCCG
 73980  GTCGAAGGAGATGTTCATTAAATAATTAAATATATATAATTAATAATATTAAAGTTTTAT
 74040  ATATATTAATATATTATAAAAGGTTTATATATATATAATAAGATAAGTAATAAATTAATT
 74100  AATTAATAATATAAAAATATATATTATATATTATGTTTTATTTATATATATATATATATT
 74160  ATGTATTATTATATAAATATATATATATATTATATTATAAGTAATAATAAGTATTATATT
 74220  ATATATA
;     G-trnF(gaa) ==> start
 74227  GCTTTTATAGCTTAGTGGTAAAGCGATAAATT!GAA!GATTTATTTACATGTAGTTCGAT
 74285  TCTCATTAAGGGCA
;     G-trnF(gaa) ==> end
 74299  ATAATAATAATATATTAATTAATAATTAATTTATAATAAATATATTATAATAATTAATAT
 74359  ATATATATAATATATTTAATACAAAGAAAATATATATTATATCTCTTATTTATTTATTTA
 74419  TTAATATTTTAATAAATATAATATTATAAAAAAAAGTTTATATATTTAGTTCCGGGGCCC
 74479  GGCCACGGGAGCCGGAACCCCGGTAGGAGAAATATAAATATAAATATAATATAAGTTTGG
 74539  TATTCATTTAATTATATTATTTAATTAAAAATATTCTAAATAAGAATAAATATCAATAAA
 74599  GGAGTTATAAATATATATATATATTAATATATATATAAAAATATATATTATTATTAGTTC
 74659  CCGCTTCGCGGGAACCCCGTAAGGAGTTCCCGCTTCGCGGGAACCCCGTAAGGAGTGAGG
 74719  GACCCCATGGGAACCGAACCCCGAAGGAGTTTTATTATAATAAAATTTATATATATTTAA
 74779  TATATAATTATAAAAATATTATATAATAAATAATAAATAATTATTAATAATAAATAAATA
 74839  TAATAATAATATTATAATAAATTTATAAATGATTATAATAAATTTATATTAATTTTTTAT
 74899  TT
;     G-trnT(uuag) <== end
 74901  TGTAAATACTAAGATTTGAACTTAGATAATATGCAC!CTAA!AAACATACATTTTACCAT
 74959  TAAATTATATTTAC
;     G-trnT(uuag) <== start
 74973  CTTATTAATTATATAAATTTTATTAAATATATAATATATTAATTATATAAAAATTATTAA
 75033  ATAAATATATAATATATTATATATAATTTATAATATAAGTATTATAAATATTATTATATA
 75093  TAAAATATAATATACTACTTATAAAAATATATATATATATATAAATATATATATAAATAA
 75153  ATATTTTATATATTAAATTAAATAATTATTAATAAATTTAATTATAAAGTATAATTTTCA
 75213  ATAGGAATATTAAGAAGATTATATAATTATATGAATTATTATAATTATATATATATAAAT
 75273  AAATAAAATAATAATTATAATAATTAATAAGAGTTTTGGATATATATCTGTGGAGTATAT
 75333  ATTTTATAA
;     G-trnV(uac) ==> start
 75342  AGGAGATTAGCTTAATTGGTATAGCATTCGTTT!TAC!ACACGAAAGATTATAGGTTCGA
 75400  ACCCTATATTTCCTA
;     G-trnV(uac) ==> end
 75415  AATCTAGATATAATATTATATCTATCTTAATATAATAATATTTATTTATTTATTTATTAA
 75475  ATAAAAAAAAATAAATAATATTAATTAATATAAGATTCTTTTTAATTATAATAATAAATA
 75535  AATAAAAAGAAGATATTATCAATGATTTATATTAATAATAAATATAAATAATAAAAAATA
 75595  TATATAATATAATATAATATAATAAATATATTTCCTTTAATATTAATAAATTAATAATAA
 75655  TAATAATAATAATAATAAAATATTTAAATAAATTATATTCAATACAAATTAATTATTTAT
 75715  ATTATTAATAATTGAATAAATAATCCGATCGAAAGAGATATTAATTCGATTATATTATTT
 75775  ATTTAATTATATTTAATTTAAATATATAAATTAATATATATATATTGAATTATATATAAA
 75835  TTTATTTTATAATTTTATAAATAATATATTATTATAAATATTTAATATAATTTATATTAT
 75895  TATTAAATAAAAGATTTATTAAATTAATATTATTATTTAATTTTATTATATAGTTTTAGG
 75955  GATAATATTTTATTAATATTTTTTTTTTATTTATTTATTTAATTATATTATATATATAAT
 76015  ATATATATAACAATAAATTT
;     G-cox3 ==> start ;; mfannot: alternative ATG start pos 76017
 76035  ATGACACATTTAGAAAGAAGTAGACATCAACAACATCCATTTCATATGGTTATGCCTTCA
 76095  CCATGACCAATTGTAGTATCATTTGCATTATTATCATTAGCATTATCACTAGCATTAACA
 76155  ATGCATGGTTATATTGGTAATATGAATATGGTATATTTAGCATTATTTGTATTATTAACA
 76215  AGTTCTATTTTATGATTTAGAGATATTGTAGCTGAAGCTACATATTTAGGTGATCATACT
 76275  ATAGCAGTAAGAAAAGGTATTAATTTAGGTTTCTTAATGTTTGTATTATCTGAAGTATTA
 76335  ATCTTTGCTGGTTTATTCTGAGCTTATTTCCATTCAGCTATGAGTCCTGATGTACTATTA
 76395  GGTGCATGTTGACCACCCGTAGGTATTGAAGCTGTACAACCTACCGAATTACCTTTATTA
 76455  AATACTATTATCTTATTATCTTCTGGTGCTACTGTAACTTATAGTCATCATGCCTTAATC
 76515  GCAGGTAATAGAAATAAAGCCTTATCAGGTTTATTAATTACATTCTGATTAATTGTTATT
 76575  TTTGTTACTTGTCAATATATTGAATATACTAATGCTGCATTCACTATCTCTGATGGTGTT
 76635  TATGGTTCAGTATTCTATGCTGGTACAGGATTACATTTCTTACATATGGTAATGTTAGCA
 76695  GCTATGTTAGGTGTTAATTATTGAAGAATGAGAAATTATCATTTAACAGCTGGACACCAT
 76755  GTTGGATATGAAACAACTATTATTTATCTACATGTTTTAGATG
;     G-orf148 ==> start /note=LAGLIDADG ;; evalue:4.7e-11
 76798  TTATCTGATTATTTTTATACGTACTATTTTATTGATGAGGTGTTTAA
;     G-cox3 ==> end
 76845  TAAAAAAAATATTTATTTAAAATCAAAATTTAATAAACATAAACTAAATATGTATAATAC
 76905  ATCACTTTGTAAGCTTAATTTTAATTTAGTTGGGTTTACCAATATGAATAATATAAAAAT
 76965  ATTACCTATTATTAATAATAATATTTTTATTAGAAATATACATATAGATAATAAATCTTT
 77025  AATTATAGCAGATAATAAATTATATAATAATCTTTTATTAAATAAGATTAAAGATACTCT
 77085  ATTTATATCTATAAAACATTTTAAGAATTGATTATCAGGTTTTGTAGTTGGAGATGGTTA
 77145  TTTTGGTATTAAAAAGAATATGCTTCATTCTTTTAATATTCTATTAAAAAAACTCCTTAC
 77205  GGGGTTCCCGCGAAGCGGGAACTGGATATTATTCTATTAG
;     G-orf148 ==> end
 77245  AGAATATTAAATATTATTTAAATTTACTTAGTAAAATTTATGTAGATAATAAATATAATA
 77305  AAGTACAATTACATCTAGAAAAATTAAGTATTATTATTGAAAAAATTATTCCTTTATTTA
 77365  AAGAATATCCTTTATTAAGTAATAAATATTATAGTTTTGAACAATGATCTAAAAGTGCTG
 77425  AAATAATTTATTATAATAAGGATAAATCATTAGCTAATAAAATTATTATAAATAATAATT
 77485  TAAATAAAGGTTTAGTTTTATCTAATAGTAAAATTCCTTTTAATAAAATAAATAAATCAT
 77545  TTATTTTAGGATTTATTGAAGCTGAAGGTACTTTTAATATTTGTATAAAAAATAATTCAT
 77605  GACAATTACTTATAAAATTAGATCAAGTAACTCTTAATAATGAAGTATTAAAACATATTG
 77665  CTAAAAATATTGAAACTTGAACATTTATAGATAATATAAAAGTACCTAATTCTATTAAAG
 77725  AATCTTTAAAAGATATTGAATATTCAACTATTAAATTAAATAGTATTAAACCTTATACTA
 77785  ATTTAAATAATATTCTTAATCTTTATTCTTTATTAAAATATAATAAAATTGATTTATTAT
 77845  ATTATATTATTTGTCCTAATTTAAATAAAATAAA
;     G-orf152 ==> start
 77879  ATGATTTTCTACTCCTTACGGGGTTCCCGCGAAGCGGGAACTAAATATATTAATTTTATT
 77939  GCATTTATAATAGCATTAGAAATTATTATTAAAGGTTTATATCATACTGATAAAGGTCAT
 77999  AATTTTATATTAAAATTGGATGAATTATCTAATAGTAATTTACTTGATATTAATCATTTA
 78059  CCTTGAAATATATATTCTGAATTATTAAAAATAGATCCTATTTATGATTTAAATATACCT
 78119  CATAGAATAAATTGTCAAAATTATGCTATATCTCTTAGATATAATAAACCAGTGAAAACT
 78179  GGAGTATTTATTTTTGATTTAAATAATAACTATATTATACTAGTAGGTGGTCAAGCTAAA
 78239  ACTGCTAAATATTTTAATGTTAAACTTAGTGAAGTAGTTAGACATATTAGAAATAAGACA
 78299  ATCTTTTTAAATAAATATTATTTAAAACCTCTTAAATAA
;     G-orf152 ==> end
 78338  TAAAATTTAACACATATAACCAACCCTTAAAATTATATATCTAAATGATTAATATATATA
 78398  TTATTAATAATTAACAATAATTAATATATTATAATTTATATATATATATTTTATATTATT
 78458  ATAATAATATTCTTACAAATATAATTATTATATATTATTCTTTCAAAACTCCTTACGGGG
 78518  TTCCCGCGAAGCGGGAACTAATAATATAATCATTATACTTTTTTTCATTTACCTTTTATA
 78578  AAGATAATTAATAAATTTATTTAATATTTATAAAAAAAAAATATAATATTAATATAATAA
 78638  TGTAATTATTTATATTTTTATATTCCTTCGAGGTCACCGCCTCACCTCCAGCGGGACTTT
 78698  TTTAATATGATATAATATAATATAAATATTATTAATTTAACTAATATATAAATTCATATA
 78758  TATATATATATTATTAATATTATTTTATAAAAAATATTTTTTATTTGATTATTATTAAAT
 78818  ATTATATAGTTCCGGGGCCCGGCCACGGGAGCCGGAACCCCGAAAGGAGAAATATTAATA
 78878  TATTATAAATATACTATTTATGTAATTATTTTTTGAAGTGAGCACATATTTTATATATAT
 78938  TTTATATATATTTTATATATATTATATATATATATTTTATATATATTTTATTATATTTTA
 78998  TTAAAAATAGGTGTGAACCTCCATGAGAGAGGAATGAATACCTATTTTATAAAGTATATT
 79058  TTATATTCTATATATTATAAATATGAACCAAAAAAAGGAGTTTAAAATTTAATTAAATTT
 79118  AATTAATTGAATTTCTTTATTATTATTATCATAATTATTAAACCCTTTATTAATATAATA
 79178  ATATATTATTTATTATCAAAATTCCTACCCTTTTTATAATTTATATCTTTAATAATATAA
 79238  TTAAATATAAAATGTTTATTAAATATTATATAAAAATAAAAATAAAAATATATATATATA
 79298  TATAAATGATAAATAATAAGGAATTCACACTTATATAAATTTAAATATAAAGTCCCAAAA
 79358  GAAGTATTCATTAAATAAATTATCATTAATTAATTATAATAAACTTATTTAATATTATTA
 79418  AAGATTAATTTATAATAATAATTATTATTATTATTATTAATATTAATAGAAAGGAGAAAT
 79478  ATATAAATAATTAAATAGTTCATATATTCAAAAGAATTAGAATTAAACTTTAATAAGTGT
 79538  ATTTAATATATAGAATATTAATAGAATATTTATTCTATTTATATATATATTTATATATAT
 79598  ATATATTAAATAATATTATTTATATTATATTTTATATATATATTATTAATATAAAAAGTA
 79658  TATTATATGTATTATATATATTATATATTATATATTTAATAATATATTACTCCTTTGGGG
 79718  TCCGCCCCACGGGGCGGGCCGGACTATTATAATTAATAATTTTATAAAAAAAAAATAAAT
 79778  AATTATATATTTCCTTCGTGGTTCGGTTCCCCCTCACTCATTCAAACTATAATTTAATAT
 79838  ATTATGATATTATTTATAATTTATAATATAATGTATAATATTATATTATAAATATTATAT
 79898  ATAAATAAAATGATAATAATAATAATAATAAAAATAGAAAAGAATAATTTTTATTATTTT
 79958  AGTATATATAAGAATTTAATAAGTTAGATTATTGCGGACACCGTTACGCGGAGTGGGGAC
 80018  TATTATATTTTACCTATATATATTAATATTATTATAATTTCCTTCTCCTTTCGGGGTTCC
 80078  GGCTCCCGTGGCCGGGCCCCGGAACTTTAAAAGAAAAAAGGGATTCGAGAACTTATTATT
 80138  ATATTAATATATTAATAATAAATAATAATAAATAATAAAAAAGTAAATAAATATAAATTA
 80198  TATAAAAATATAATTTTATTATTAAGGAGTGAGGGACCCCCCTCCCTATTCTAACGGGAG
 80258  GGGGGGACCGAACCCCAAAGGAGTTTAAATATAAAATATAATATTATCATTAAATTCTAA
 80318  TAAGGGTATATAATGAAGATCTATTAGAACCTAAAAAGAATATTAATATATCTATTATAA
 80378  AATAATAATAATAAATATAAATATAAAAATAAATTGTAATAAATAATAATATTTATAAAT
 80438  AATAAAAAAAAAAGAAATATATTAATTATTAATAATAAATAAATTATATTAAAATATAAT
 80498  ATTATTATTAAATTAAAGAATTATATTAATATATTTATTAAAATTTTATAAATAAGTTAA
 80558  TATTTTATTAAATAATATTTATAAATAATAAAAAAAATAAGTATATAATTATTAATATAT
 80618  TAATTTATTATGTTATATATTTATATATTTCAAATATATAAGTAATAGGGGGAGGGGGTG
 80678  GGTGATAATAACCAAACTATTAAATATATATAGAGCACACATTAGTTAAATGTATTAATA
 80738  TAATCAATTAAATATATTATAATAATATAATATATTATATAATAGATATAAAGTTATAAA
 80798  CAATATAATAAATTATATAAAATAAATATAAATTAAAAATAAAAACTAAATAATGAATAT
 80858  AATAAATGATTAACAAGAAGATATCCGGGGTCCCAATAATAATTATTATTGAAAATAATA
 80918  ATTGGGACCCCCACAATAGAATAAAAAATAAAAAGAATTAATAATATATAAATAATATAA
 80978  AATATATTATATATATATATAATATATATATATATAAAATAAAAAAAATATATAATATAA
 81038  TATATATATATAAAATAATAAATTATATATATATATATAAAATAATAAAAAATGATAATC
 81098  ATATGAATTTTATAAATATAATTATTATTAATAATAATAATAATAATAATAATAAATAGA
 81158  TAATAATTTTATAAAAATTAATATTTATTTTATGTAATATTAATATTAATATTAATATAA
 81218  TATAATATAATACGGATTAAATATTACCAGTTGTTCACAGGTAATATAAAATCCTATTGT
 81278  TTCACCTATTATTAATTAATAAAATAAGTATATATAATAAAATTTAATAAAAAAAAAATA
 81338  ATTATATAATAAATATATATATTATAATATTAATAAATATAAAATATAATTGATATTAAC
 81398  ATTATATAATTAATAATATAATCAAATAATATAAATATAATATAAAAGTTTTAATTATTA
 81458  AAATTATATAAATATTATTTAATAAAAATAAAAATAATAATAATAATAATAAAGTCCGGC
 81518  CGAAGGAGTGAGGGACCCCCCCGTATACTTACGGGGGGGAGAACCGAACCCCTTTTTTAT
 81578  TTAAAGAAGGAGTGAGGGACCCCTCCCTAACCTAATGGGAGGGGGACCGAACCCCGAAGG
 81638  AGATAAATATTTATATCTTTATTTATAATTATATATATATAAAAGTTTATTAAAATTTAT
 81698  AATAATAATATAAAAAAGTATATAATAAATTTATTATAAATAAATAAATATTTAGTAATA
 81758  ATATTTAATAAAATTATAAATATTATAAAAAAAATATTAATAATAAATAATAAATATATA
 81818  ATATAATATAATATAATAAATTAATAACAATAAGATATCCGGGTCCCCTAAATAATTATT
 81878  ATATAAAATAATAATTGGGACCCATACATATAAATATAAAATATTTTAATATTTATATAT
 81938  AAATAATAATAATATATATTTATATTATAATATAACCCCTTCCAATTAATATTAATTACT
 81998  TCCTTAAAAAAAATAATAATTAATTAATTGATTTTTATATTAATATAAAAAAGTTAATAT
 82058  ATATATTTATATATAAATAATATAATTAATATAAAGATAATAAGTCCCCGCTTTCAGCGC
 82118  AGTGAGGTACCCCCTCCCGTAAGTATACGGGAGGGGGAACCGAACCCCAAAGGAATAATA
 82178  AATAATAGTATGTATTTAAATAATATTTAATATACTATTTTTTTATTATTTTTATTATTA
 82238  TAATATATTTATAATAATATATTTAATTATAATTTATAAAAAAGAGATATAATATTTTAT
 82298  TATATATAATATTAATATAATACAAATTAACATTATTTAATTATTATTAATAATATTTAA
 82358  CTTTATTATTATCTTCTACGGTTGGATTATTATTACTATTTATTTATTAATAATAAATAA
 82418  TAAATTATAAAGTCACTGAAAGAGTGAAGAATTTCCCATGGGATAATCCCAAAGGATAAT
 82478  ATAAATATTATAAAATTTTTATTAAATAATATAAAATTCAATAAAATAATTTTAATTAAT
 82538  TAATTAATTAATTAATTAATATAAAAATAAATATTTTTAATTAATATTAATATTAATAGT
 82598  TTCGGGGCCCGGCCACGGGAGCCGGAACCCCGGAAGGAGAAATATAAATATAATAGTATA
 82658  GTATATAGGAAGTTAATAATAATATAAATATTATATAATATATATATGTATATATATTAT
 82718  ATAATTAATTTTCTCCTTTTGGATTTACATCTTAATAAAATATAAAATATAAAATGTTAT
 82778  TAACAATAAAAATTATTAATCTTTATAATATTAATAATAGTAAATTTATTTATATATCTC
 82838  CTTTAGGATGGATTATTTTTATAAAAAAAAATATTAAATATTATAAATATATTATAAATA
 82898  TATTATAAATATATTATAAATATATTATAAATAGAATATAATATAATATTATATATTATA
 82958  ATGATAAAGATTATATATATTTTCTTTTTTTTTTTATTTATTATTTTTTAATAAGTAAAA
 83018  ATTATATTATATATATATATATTAAATTTTATAAGTAATATAATATAAGTATTAATTATA
 83078  TAAA
;     G-trnM(cau)_2 ==> start
 83082  TGCAATATGATGTAATTGGTTAACATTTTAGGGT!CAT!GACCTAATTATATACGTTCAA
 83140  ATCGTATTATTGCTA
;     G-trnM(cau)_2 ==> end
 83155  ATAAATTAATATATAATATCTCCTTTCTATAAAAAGTATAATAAAATATATTATAAGAAG
 83215  AATATATTATATAATATAATAATTATATTAATAATATTAATAAATAATATATAAATAATT
 83275  ATAAAAAAGTATATAATATTAATCAATTAATTAATTAATAAATATAAATAATATATTAAT
 83335  TTTTAATTAATTTGAATAAGATATTTATATTATTAA
;     G-rnpB ==> start ;; mfannot: Approximate position
 83371  TAGGAAAGTCATAAATATATAAATTATATTATATAATTAATATAATAATAAAATAAATTA
 83431  TATATTTTATTTATAATATTATTTCTTTATAAGATAAATATTATCTAATAATATTTATAA
 83491  AGAAATATATATATATATAAAAAGTCATTATATAAATTTAATTATAATTTAAATAAATTT
 83551  TATATAAATTAATATAATATTAATAAAGTAATTAGTATAAATAAATAATATGAAAATAAA
 83611  ACTTAATAAATATATAAATATAGTCCGGCCCGCCCCCCGCGGGAGGCGGGCGGACCCCGA
 83671  AGGAGTGAGGGACCCCTCCCTATACTATACTATACTAATGGGAGGGGGACCGAACCCCTT
 83731  TTAAAGAAGGAGTGAGGGACCCCGTGGGGACCGAACCCCGAAGGAGTCCATATATATATA
 83791  TTAATAAAAAGTAATATATATATATATATTGGAATAGTTATATTATTATACAGAAATATG
 83851  CTTAA
;     G-rnpB ==> end
 83856  TTATAATATAATATCCATA
