# Supplementary material for: Global Characterization of Fungal Mitogenomes: New Insights on Genomic Diversity and Dynamism of Coding Genes and Accessory Elements
Source: Front Microbiol. 2021 Dec 1;12:787283. doi: 10.3389/fmicb.2021.787283 (PMC8672057; doi:10.3389/fmicb.2021.787283)
Supplement: Supplementary File 1 — de novo annotation files of the 685 mitogenomes investigated in this study. Annotation was performed with the Mfannot program. [file Data_Sheet_1.ZIP › Supplementary_FileS1/CM019008.1_Saccharomyces_cerevisiae_strain_YAF064_mitochondrion_complete_sequence_whole_genome_shotgun_sequence_mitogenome_g3.mfres]

;; Masterfile modified automatically by mfannot version 1.35
;; on Sat Dec 26 17:28:52 2020 by user pfonseca on host LGCM-PROC
;;    - Gene Totals: 45
;;    - List of genes added:
;;      atp6                 atp8                 atp9                
;;      cob (5 introns)      cox1 (7 introns)     cox2                
;;      cox3                 orf236               orf262              
;;      orf280               orf306               orf316              
;;      orf335               orf348               orf386              
;;      orf391               orf777               orf785              
;;      rnpB                 rns                  rps3 (1 introns)    
;;      trnA(ugc)            trnC(gca)            trnD(guc)           
;;      trnE(cuc)            trnE(uuc)            trnF(gaa)           
;;      trnG(ucc)            trnH(gug)            trnI(gau)           
;;      trnK(uuu)            trnL(uaa)            trnM(cau)           
;;      trnN(guu)            trnP(ugg)            trnQ(uug)           
;;      trnR(acg)            trnR(ucu)            trnS(gcu)           
;;      trnS(uga)            trnT(uag)            trnT(ugu)           
;;      trnV(uac)            trnW(uca)            trnY(gua)           
;;
;; end mfannot
;;


>CM019008.1 Saccharomyces cerevisiae strain YAF064 mitochondrion complete sequence whole genome shotgun sequence gc=3
;     G-atp6 ==> start
     1  ATGTTTAATTTATTAAATACATATATTACATCACCATTAGATCAATTTGAGATTAGACTA
    61  TTATTTGGTTTACAATCATCATTTATTGATTTAAGTTGTTTAAATTTAACAACATTTTCA
   121  TTATATACTATTATTGTATTATTAGTTATTACAAGTTTATATCTATTAACTAATAATAAT
   181  AATAAAATTATTGGTTCAAGATGATTAATTTCACAAGAAGCTATTTATGATACTATTATA
   241  AATATGCTTAAAGGACAAATTGGAGGTAAAAATTGAGGTTTATATTTCCCTATGATCTTT
   301  ACATTATTTATGTTTATTTTTATTGCTAATTTAATTAGTATGATTCCATACTCATTTGCA
   361  TTATCAGCTCATTTAGTATTTATTATCTCTTTAAGTATTGTTATTTGATTAGGTAATACT
   421  ATTTTAGGTTTATATAAACATGGTTGAGTATTCTTCTCATTATTCGTACCTGCTGGTACA
   481  CCATTACCATTAGTACCTTTATTAGTTATTATTGAAACTTTATCTTATTTCGCTAGAGCT
   541  ATTTCATTAGGTTTAAGATTAGGTTCTAATATCTTAGCTGGTCATTTATTAATGGTTATT
   601  TTAGCTGGTTTACTATTTAATTTTATGTTAATTAATTTATTTACTTTAGTATTCGGTTTT
   661  GTACCTTTAGCTATGATCTTAGCCATTATGATGTTAGAATTCGCTATTGGTATCATTCAG
   721  GGATATGTCTGGGCTATTTTAACAGCATCATATTTAAAAGATGCAGTATACTTACATTAA
;     G-atp6 ==> end
   781  ATTATAAAATAAAATTATAAAATAAAATAATTTACATATGGAGTATTAAACTATAATAAA
   841  TACAATATACCCCATCCCCCCCTTTTAATAATATTCTTTTATCTAATAAAATATTTATTT
   901  ATTAATATTATTATTATCTTCTTCAAGGACTTATTTAATATATTTAATAACTTATTATAC
   961  TTATTTATATTTATAATTAATACAAATATATTATTAATCTTACTCCTTCGGAGTTCGGCC
  1021  CCATAAGGGGGACCTCACTCCTTCCCCACTGCACTGGATGCGGGGACTTATTTTTATTAT
  1081  TATTATTTAATCTTTATTTATAAAATTATATATTATATATAAATTATTATACTTAATAAT
  1141  TAAAAAAACCTCTAATTATTATTAATATTATATATAATATATATATTCTCATTAATGTTA
  1201  TATATAATATATATATTCTCATTAATATATTAATATAGTATTAAAAATAAAATATTTAAT
  1261  AAATATTATTATTAATAATATTTATTAAAAATAATATAACATAATAAATATAAGATTATT
  1321  ATATAATATATTTATTATATCATATAGTTCAGGGCCCGGCCACGGGAGCCGGAACCCGGA
  1381  AGGAGAAATTATAACATATTTTTAATAATATTCATATTTATTTTATATACAAATAAATAT
  1441  ATTTATTTAGAATAATAAAAAAATAATAAATAAATATATTATTATCATTATTATACTTTA
  1501  TTCATTATTTATTATAATAATTATATATAACAATTATAATATATAATTATATTTTATATA
  1561  ATATTATATTAATATTTAATATATTTATTATTATTATTACTTCTATGGAAACTTTATATT
  1621  TTAGATATTTTTATTATTATTATTAATTTATAATGTTATATTTTTGATTTATAAATATAT
  1681  AAGTCCCGGTTTCTTACGAAACCGGGACCTCGGAGACGTAATAGGGGAGGGGTGGGTGAT
  1741  AATAACCAGAATATTCAATAAATACAGAGCACACATTAGATAAATTTTATAATATAACCA
  1801  ATATAAAATAAAATTAAAATAATTAATATATATATATAAATATAATAAATTATTATATAT
  1861  AAATATATATAATTTTTATAATAAATATTATAATATTATATAAATAAATAATTATAATAT
  1921  ATAATAAATATATAATAATAATAAAAATATTAACAATATAATAAAAATTTATAATATAAA
  1981  TATAAATTATAAATAAGTTAAATTAATAAAATAATAAATGATTAACAAGAAGATATCTGG
  2041  GGTCCCATTAATAATTATTATTTTCAATAATAATTGGGACCCCCACCATTATAATATCAT
  2101  ATTAATTAATATAATAATAATGTATATAAAATAGAAATAATAATTAATATAATAATAATA
  2161  ATATATATAAAATAGAAATAATAATTAAATATATATATAAATAATTATTTATATAATATA
  2221  TTATAAATAATAATAATAATAAATATTTATTAATTAATAATGATTATAAATATTTTATTT
  2281  AATATAAATTTATAACTATTTTATTATATATATATTTTTATTCATAAAAATTCCTTTTGA
  2341  GGATTTTTATTTTATATAAATATCTTCTAATATTTATAATAAATAATAATATATTCATTA
  2401  TATTTATAATTATATATATGTAATACGGGTAAACATTACCCGTTGTTCACGGGTAATGTT
  2461  TACCCTATTTTATATAATTCTTAATAAATATATTTATATTTTTATATAAAAAATTATAAT
  2521  AATTTATTAATTCTCCTTTCGGGGTTCCGGCTCCCGTGGCCGGAACTCCGGAACTATAAA
  2581  AATAATTTTAATATAATTTATATATTTTATGATTAATATAATATATTATTAATGTAACTC
  2641  CTTCGGGATTTGGTCCCCTCGTAAGTATATAGTATATAGTATATAGTATACGGGGGTCCC
  2701  TCACTCCTTCGGGGTTCGGTCCTCCCTTACGGGTACGGATACGGATACGAATATGGGGAG
  2761  TCCCTCACTCCTTATCACTACGCTGAAGGTGGAATTTATTTTATATTATTATTAAATCTT
  2821  TATTTATTTAATTATATATTTAATATATATATTATTATAATAAAACACCTAATTATTATT
  2881  AATGTTATATTTAATATAATATATATATTCTTAAAAATTTATATAATATAAATAAATAAA
  2941  AAAAAAAGAAAGTACATAATTAATATTATTATAAATAATATTATTAAAAAGAATATAATA
  3001  TAATTAATAGAAAGACGTTTTAAAAATAAAAATAAAAATAAAAATAAAAATAAAAATAAA
  3061  AATAAAAATAAAAATAAAAGAGTTTTGGTTTACATATCAAGACCCAATTCAATTGAAACT
  3121  ATTTATTTATTAATCTCCTCCCTTCCCCCTCACTATTATTATAAGTACAATTGCAGTGTT
  3181  ATTTACTGGGAAATGTTTATCCCAATTAATATAATAACGAGAGTTATTAATTATTATTTA
  3241  TAAATTCATATAATGTAATATAATGTAATGTAATTAATAGAACATTATTGTGTTATTCAC
  3301  CAGTGTTAAGATATATTAATCCCAATTTTATTTAATAGTGAAGATTATATTTTATTAATT
  3361  ATGAATCCATATTATTATTATTTAATATATTTATAATATTATATATAATTATAATTATAA
  3421  ATAATTTATATAAAAAAAGTTTTATTAAAAAATATTATTAAAAATATAATATTAATAATA
  3481  AATAAAAATAATATTATACTCTTAATAGAATTTATAATGATAAAAATTAAGATGAAGACT
  3541  TTTTTATAATTATTATAAATTTATATAAAAATAATATATATATATTTATATTTATTTTAT
  3601  TAATATATATAATATATTTATGTATATTAAAAGATATATTTAAATATTTTTATTTTTTTT
  3661  ATAAGATAATTTTTGTAAATATATAAGTAATAAATTAAGTTTTATAGGGGAGGGGTGGGT
  3721  GATTAGAAACTTAACTGAATAATATATATAAAGCATACATTAGTTAATATTTAATAATAT
  3781  AATCAATATATAATAATTATAAAATAATTAATTATATAATAATAATAATGTATAAACAAT
  3841  ATAATAAATTGTATAAAATAAAATATAAATCATAAATAAAGCTAAATTAATAAAATAATA
  3901  AATGATAAACAAGAAGATATCCGGGTCCCAATAATAATTATTATTGAAAATAATAATTGG
  3961  GACCCCATATAGAATATAAATAATTAAATATATATATATAAATAATAATTTATATAATAT
  4021  ATTATAAATAAATAATAATAAATATTATTAATCTATAATAATTATAAATATTTTATTAAT
  4081  ATAAATTTAATAATTATATATATTTTTATAATAACTCCGAAAGAGTAAGGAGATATTAAT
  4141  TTCTTATAAAAATTTATTAATAATAATAATATATAAAATATATAAATAATATATTATATA
  4201  TAAAATAAAATAAAATAAATAATATATTAAAAATATTGAAAGTATTTTAATAAATAATAA
  4261  ATTTAAAATTCATATTTATAATAATAAATAAATAAATAAATAAATAAGTAAATATTTAGA
  4321  TTCTCATTAATATTAATATTTATATTTCTTTTTTATAATAATAAAATATCATATATAAAT
  4381  ATAATATAATATAATATAATAAATTATTATATATAAATAATAAATATTAAATATAATATA
  4441  TAATAATATATAATCTTACAATTTATAATTTAATAAAGAAGGAAATAAATAATAATAACT
  4501  CCTTTTGGGGTTCCGGTGGGGTTCACACCTTTATAAATAATAAATAAAGATGTTTACTCC
  4561  TCTTCGGGGTTCCGGTCCCCTTTTGGGTTCCGGAACTAATTAATATTTTATATAATAATA
  4621  ATAATATATTAATATAATTTCATTATTAATAAATATCTCCTGGGGTTCGGTTCCCCCGTA
  4681  AGGGGTCCCTCACTCCTTCGGAGCGTACTATTATTATAAATAATTATATATTATAATATA
  4741  ATTAAAAGTATTATAATTGAAACGAAAATTGTAATTTTAAATGGAATAATAATTATTATA
  4801  TATTTAATATATTTAATAAAGTTATAATATCTCTTTCTACCGGACTATTTTATTTTATTT
  4861  TATTTTATTTTTATAAAGAAAAATAGTAATAATATTATCTTCTCCTTTTCGGGGTTCCGG
  4921  TTCCCGGCCCCGGAACTATTAATTATATAATATAATATAATATAATATAATATAATATGA
  4981  TACGGATCAAACATTACCCGTTGTTCACTGGCAATGTTTAATCCTATTGTATATAAATAT
  5041  AATAAAATAATTATCCCTCTCGTAATTCACATATATAAAATATAAAATATAAAATAAAAA
  5101  TATTATGATTATTATAATATATATATATATATATATAAATATATATATATAATTTATAAT
  5161  TTATATGATTAATATATTATATATATAAAAAATATTAAATTTACTTTTATAGTGAGGACC
  5221  CCTTACGGGGAACCGAACCCACAGGAGATATTTATTTTAATACTTATATAGTATTTATTA
  5281  ATAATATAATAATTGTTATTATAAATATTAATAATAATATAAAAATAGGGTAAATAATAT
  5341  AAATAATATGAATAAATATAAAACATATTAAATATAAAATATATCATAAATTTAATAAAT
  5401  ATTATAATAATTTATAAATGATAGATATCTGGGGTCCTATAAATAATAATTATTTTCAAT
  5461  AATTATAGGGACCCCACCTATTATATAAATATAAATATAAATATAAATATAAATACAAAT
  5521  ATAAATATATAAATATATAAATATAATATAAATACAAATATAATATATAAATATAAATAT
  5581  AAATATATAAATATAAGTCCCCCCGGCGGGGACCCGAAGGAGTGAGGGACCCCTCCCTAT
  5641  ACTAATGGGAGGGGACCGAACCCGAAGGAGTATAAATAAAAATTAATAATATATATATAA
  5701  TTATAATAGTTCCGGGGCCCGGCCACGGGAGCCGGAACCCCGAAAGGAGAAATAATAATA
  5761  TAATATATAATAAAATATAACTTATTAATATAATATTAAAAATATAATTAACAAGAATAA
  5821  ATAGTCCGTGGGATCGAACCCCTTTTTATTTAATATTTAATATTTAAAGAAGGAATTGTT
  5881  TATATATATTAATATCTTATTTGGGGATTAATATAATATATAAGTTTTGGATACCAGGCC
  5941  AAAGACCGGAATCCCAAAAGGAGATTATATAAATATTATTTATCTCCCTTTTTAATATTA
  6001  TAATAATTTTATTAAAAATAAAATAATAATAATAATTATAATTTATAATAACAATTATAA
  6061  TAATTTAATTAATTAATTAATTAATTAATTAATTAATTAATTAATTAATAATAAATATAA
  6121  ATATAAAAAGAATATAATTTATAATAAATAAATTTATATATATATATATATATTAAATAA
  6181  AATATTTACTTCATTAATATAAAATATAAATATATTTAATTAATAAGTATATATATATAA
  6241  TAATATATAATAACCTATTTATATATATAATCTTAATATAATTATAAGAAATATTATATA
  6301  AGTAATATATAAAAATAATATAAAATAATTATAATTCAATTTATATATTAATAGTTCCGG
  6361  GGCCCGGCCACGAGCCGGAACCCGAAAGGAGGAATAAGATAAATATATAAATTATATTAA
  6421  TAAATATAAATTTTAAATGAATTAATAAAATTAATATATATATGTATATATATATATATA
  6481  TTAAAAATATTTAATTATTTTTAGGAAGGAGTGATAGATCCCTTTGGGGACCGAACCCCT
  6541  ATTTAAGAAGGAGTGCGGGACCCCGTGGGAACCGAACCCCTTTTTATTTAAAGAAGAAGT
  6601  TTTATTTTATTTTATTTTATTTTATTTTATTTTATTTTATTTTATTTTATTTTATTTTAT
  6661  TTAATTTAATTTTAATTAGGTTAATAAATAGTAATAATAAACTTAATAATAATAATAATA
  6721  ATTTTATTTTTATAATTTATTAATAATAATAATAATTATATATATATATATTATTAATAA
  6781  ATATA
;     G-trnE(uuc) ==> start
  6786  GACCTTATCGTCTAATGGTTACGACATCACCTC!TTC!ATGTTGATAATATCGGTTCGAT
  6844  TCCGATTAAGGTTA
;     G-trnE(uuc) ==> end
  6858  TTCATAATAATAAATATTTGTAAAAAGTATATATAATTAAACATATTCTTTATATTAATT
  6918  AATAATTATTAATAATATACATTTTATATAATACAATTATATATATATATATATTTTTTA
  6978  ATACAAATAATATATTCATAATAATAAATACCGATTGTTATTATACTATAATAAAATATA
  7038  TAATATATTTTTCATTATAATATTTTTAAATAAATATTATAATAAATTATATAAATAATA
  7098  TTTATGTATAATAATAATAATAATAATTGTTATTAATTAATTCTATAATTATTATATATT
  7158  TAATTTTTTTTTAATATAATATATAATAATATAATTTATTTTTTTTTTTATAGTTCCGGG
  7218  GCCCGGTCACGGAGCCGGAACCCCGAAAGGAGAATATAAATTAATAATAATATAAATAAC
  7278  ATATTAACAATAAATTATTGTTAATATAATAATAATAATAACAATATTAATAAATAATAT
  7338  AAAATTATTAATATTATATTTATATAATATTAATATAAAAATCTTTCATAATATTAATTA
  7398  TTATTAAATAATAATGATATCATTAATATTAATATAATCGTCAATATTATTTATTTATTT
  7458  ATTTATTTATTTATTTATTTATTTATTTATTATTAAATAAATATTTTTAAATATTATATT
  7518  ATATTATTAACTTTTATTAAAAAATTAATAATGATATAATATAATTAATATTATCCACGG
  7578  GACCAATGACCAACCCAGTAGTTGACCGGATTGCCCGCGAGGTTTATATTTAATAAATAA
  7638  TAATAATAATATTAATAAAATCTATTAACTTTTTTTAATGGATTATATTAATGAAAAAAA
  7698  TGAGAAATATCTTTTTTTAATAATTATAATTTATATATAATAAAATATGTATATATAATA
  7758  AAAAATAGTTTTTAATATTATAATATAATTATATATATAATTATAAATATATATATATAT
  7818  AATAAGTATTAATTAATAATATATATTTATATATTTTTTATTAATTAATATATATAAAAT
  7878  ATTAGTAATAAATAATATTATTAATATTTTATAAATAAATAATAATAAT
;     G-cob ==> start
;     G-cob-E1 ==> start
  7927  ATGGCATTTAGAAAATCAAATGTGTATTTAAGTTTAGTGAATAGTTATATTATTGATTCA
  7987  CCACAACCATCATCAATTAATTATTGATGAAATATGGGTTCATTATTAGGTTTATGTTTA
  8047  GTTATTCAAATTGTAACAGGTATTTTTATGGCTATGCATTATTCATCTAATATTGAATTA
  8107  GCTTTTTCATCTGTTGAACATATTATAAGAGATGTGCATAATGGTTATATTTTAAGATAT
  8167  TTACATGCAAATGGTGCATCATTCTTTTTTATGGTAATGTTTATGCATATGGCTAAAGGT
  8227  TTATATTATGGTTCATATAGATCACCAAGAGTACTATTATGAAATGTAGGTGTTATTATT
  8287  TTCATTTTAACTATTGCTACAGCTTTTTTAGGTTATTGTTGTGTTTATGGACAGA
;     G-cob-E1 ==> end
;     G-cob-I1 ==> start /group=II(derived) (2.96e-12)
  8342  gtgagacaagtataagtatattattataatatcataccattaaataaattattttaatga
  8402  aatgattatgtttatatataacatatacctaattagacatgcattattagtaataatttt
  8462  gtatgaaactctaataataataattattattaattattaaggtaagattcatatggatag
  8522  cgtaagtcaatctaatattataaaatatcgtaacataaacaatatttttttctattatta
  8582  attaataaataataataaataaaaataattatatgagaagtaagatattcaattctgtct
  8642  agaatacatatatatacgttaatactcatcggtataaaattagaatcctaagtgaattat
  8702  tgaaagtataataatataaacttggtaagcccaattatttccatataatattaatataaa
  8762  tattatatggtagttatatataatattattaaataaataataatagaaattataatatag
  8822  ataagtgggtaaaagactattgaaaaagctaaagattatatgtaatgtataatatagatc
  8882  aaattatttatatattttaataaaaatatattaataatggttaatattattattaattaa
  8942  ttaattaattaattaataataataacgaataaatgattaatgtgaaagcatgctaacttc
  9002  aatataggatgatttatatagtatataaattgtttgagctgtatactatgaaagtagtac
  9062  gtacagttctgagtgggggaaaatttgtaaagatctacctatcacaat
;     G-cob-I1 ==> end
;     G-cob-E2 ==> start
  9110  TGTCACATTGAGGT
;     G-cob-E2 ==> end
;     G-cob-I2 ==> start /group=ID (9.25e-22)
;     G-cob-I2-orf280 ==> start /first_aa=N /note=LAGLIDADG ;; evalue:6.4e-10
  9124  aatataaatatcgcctcaaatatatttaatataataaaactaatttatataataatgtta
  9184  atattattaatttatattttttatacgattataataagacaaataataaaaactaaagaa
  9244  tatcttatattaattaagagtatagattatattaataaaaataaatatataattaattta
  9304  aatataacaaataagaaagatataaataataatattggtccattaaatataaacatttta
  9364  tcaattatttatggttcaatattaggagatggtcatgctgaaaaaagaaaaggtggtaaa
  9424  ggaacaagaattgtatttcaacaagaatattgtaatattaattatttatattatttacat
  9484  agtttattagctaatttaggttattgtaatactaatttacctttaattaaaactagatta
  9544  ggtaaaaaaggtaaaattagacaatatttaaaatttaatacatgaacttatgattcattt
  9604  aatatgatttattcagaatggtatattaaaaatatatctggaaaaggtaatattaaagtt
  9664  attcctaaatctttagacaattatttaactcctttagctttagctatttgaattatagat
  9724  gatggatgtaaattaggtaaaggtttaaaattcacaactaattgttttagttataaagat
  9784  gttcaatatttactttatttattacataataaatataatattaaatctactattcttaaa
  9844  ggcaataaagaaaatacacaatttgttatttatgtatgaaaagaatctatacctatttta
  9904  actaaaattgtatctccttatattattcctagtataaaatataaattaggtaattattta
  9964  taa
;     G-cob-I2-orf280 ==> end
  9967  taaaatatatagtattatattaattattatattattataatgcgatattattgaaaacat
 10027  gtcaaaattatattattaagtaacaagacagtgggttatataattatatgatcccaacag
 10087  aatacaccaataataggtattattataaaaaaaataataatatttaatgtttattcgaag
 10147  aaaatttataatattattattataacacaaggtttaataatctatatatatatattatat
 10207  atataactactgttattattccatttacctaattaatatataaataatgaattataatta
 10267  ttatgattaatatttttataataataaccccatcataacatttatatataacatttatat
 10327  ataacatttatatataatatttatattatggtattattaggtataaatatttattcataa
 10387  gagaaaatagtgattaaatggaattataaaaagggtagatattattaaatacagggtatt
 10447  atttatattaataaatcaataaatattgagattattattattaaaaaataataataattt
 10507  ataaataatattattttcttg
;     G-cob-I2 ==> end
;     G-cob-E3 ==> start
 10528  GCACTAGTTATTACTAATTTATTCTCAGCAATTCCATTTGTAGGTAACGATATTGTATCT
 10588  TGATTATGAGGTGGGTT
;     G-cob-E3 ==> end
;     G-cob-I3 ==> start /group=IB(3') (1.03e-04)
 10605  t
;     G-cob-I3-orf348 ==> start /first_aa=N /note=LAGLIDADG ;; evalue:3e-52
 10606  aatatagaggatccatattatagtaatataatattaaataaatctgttttatgctgaaat
 10666  atcttcatttgaataataaattactatattattcaattaattatttataataatataatt
 10726  tgaaataaaaataatatagttaaaatatttattataagaagaaaattagcagtaattaat
 10786  atatatatatatataaaattaattattcagagactttatagttattatataaataatact
 10846  attatttatgataaaaatcataaattaaacacagataatcctatttatgcatatattgtt
 10906  ggtttatttgaaggagatggttgaattactatttcaaaaaaaggtaaatatttattatat
 10966  gaattaggtattgaaatacatattagagatattcaattattatataaaattaaaaatatt
 11026  ttaggtattggtaaagtaacaattaaaaaattaaaaataaaagatggtactattaaagaa
 11086  atatgtaaatttaatgtaagaaataaaaatcatttaaagaatattattattcctattttt
 11146  gataaatatcctatattaactaataaacattatgattatttatattttaaagataattta
 11206  ttaaaagatattaaatattataatgatttatcttattatttacgtcctattaaaccattt
 11266  aatactcttgaagatattttaaataaaaattatttttcttcatgattaattggttttttt
 11326  gaagctgaaagttgttttagtatttataaacctataaataaaaaaataaaacttgctagt
 11386  tttgaagtatctcaaaataatagtatagaagttatattagctattaaatcatatttaaaa
 11446  attactcaaaatatttatacagataaatttaataattcaagaataacacttaaaagtatt
 11506  aatggtattaaaaatgttgtaatatttattaataataaccctattaaattattaggttat
 11566  aaaaaattacaatatttattattcttaaaagatttacgtcttattcttaaatataataat
 11626  tattttaaaattcctcctaaatattaa
;     G-cob-I3-orf348 ==> end
 11653  tcttatataaaaatataataataatatatttatatattatataattatataaacaaaata
 11713  taatttatatataattatttattataaatatagtccggccactagtggattgaaggagtg
 11773  aggacctccctattctaacgggaggggaccgaaccctgaaggagtttaattatatattaa
 11833  atatattattatcaataaataattcctttgaactatttattattttattatatttatttt
 11893  ctccttcattattaatttttattaataattaaaatcttatcattttatggtatttttatt
 11953  tctattttaggatatcgaaactataaattaaaaagtataattttattaattataatttat
 12013  gattaataaataagaaataaaaactttagaagtaatatttatcttttttttttataaata
 12073  aatattatgattaatatataatcatttataaatatttatatataattatatatatacata
 12133  aataggattaagatatagtccgaacaatatagtgatatattgataatagttttcaaatat
 12193  gtaactatttaaacattaaaag
;     G-cob-I3 ==> end
;     G-cob-E4 ==> start
 12215  CTCAGTATCTAACCCTCTAATCCAGAGATTCTTTGCGTTACATTATTTAGTACCTTTTAT
 12275  CATTGCTGCAATGGTTATTATGCATTTAATGGCATTACATATTCATGGTTCATCTAATCC
 12335  ATTAGGTATTACAGGTAATTTAGATAGAATTCCAATGCATTCATACTTTATTTTTAAAGA
 12395  TTTAGTAACTGTTTTCTTATTTATGTTAATTTTAGCATTATTTGTATTCTATTCACCTAA
 12455  TACTTTAGGT
;     G-cob-E4 ==> end
;     G-cob-I4 ==> start /group=IB (2.73e-20)
;     G-cob-I4-orf386 ==> start /first_aa=Q /note=LAGLIDADG ;; evalue:1.1e-44
 12465  caaaatatggccttattattaattacatatgtaattaatattttatgtgctgtatgctgg
 12525  aaatctttatttattaaatatcaatgaaaaatttataataaaactctatattattttatt
 12585  attcaaaatattttaaatacaaaacaattaaataatttcgtattaaaatttaattgaaca
 12645  aagcaatataataaaataaatattgtaagtgatttatttaatcccaatagagtaaaatat
 12705  tattataaagaagataatcagcaggtaaccaatataaattcttctaatactcacttaacg
 12765  agtaataaaaagaatttattagtagatacttcagagactacacgcacactaaaaaataaa
 12825  tttaattatttattaaatatttttaatataaaaaaaataaatcaaattattcttaaaaga
 12885  cattatagtatttataaagatagtaatattagatttaaccaatgattggccggtttaatt
 12945  gacggagatggttatttttgtattactaaaaataaatatgcatcttgtgaaattcttgta
 13005  gaattaaaagatgaaaaaatgttaagacaaatccaagataaatttggtggttctgtaaaa
 13065  ttaagatcaggtgttaaggctattagatatagattacaaaataaagaaggtataattaaa
 13125  ttaattaatgccgttaatggtaatattcgtaatagtaaaagattagtacaatttaataaa
 13185  gtatgtattttattaaatatcgattttaaagaacctattaaattaactaaagataatgct
 13245  tgatttatagggttctttgatgctgatggtactattaattattattattccggtaaatta
 13305  aaaattagacctcaattaactattagcgttacaaataaatatttacatgatgttgaatac
 13365  tatagagaagtatttggtggtaatatttattttgataaagctaaaaatggttattttaaa
 13425  tgatctattaataataaagaattacataatattttttatctttataataaaagttgtcct
 13485  tctaaatctaataaaggtaaacgtttatttttaattgataaattttattatttatatgat
 13545  ttattagcttttaaagcacctcataatactgctttatataaagcttgattaaaatttaat
 13605  gaaaaatgaaataataattaa
;     G-cob-I4-orf386 ==> end
 13626  attttctccgtattcattattatattatctaatttataaaatatttaaagattccttata
 13686  ataatataacatctttgtaaattattgttaaagataatataaattattatgaatcggtag
 13746  attatatttttacaatcttattaaataaaattctgatcattaaacatgattgaagaaata
 13806  ataatagtttatgaaataagatagtgtaatataaatttttatgaagatatagtccatttt
 13866  atatttattataaaag
;     G-cob-I4 ==> end
;     G-cob-E5 ==> start
 13882  CATCCTGATAACTATATTCCTGGTAATCCTTTAGTAACACCAGCATCTAT
;     G-cob-E5 ==> end
;     G-cob-I5 ==> start /group=I(derived) (2.16e-05)
 13932  tgatattaaaaatattaataaaattattattatttaatcttatttattttatataaaaaa
 13992  aataaataataattattaataaaaatatattatttatttctcctttcggggttatttata
 14052  tatattcctttataatttatatttaatatattatattaaatatatgaaaattataataaa
 14112  taaattaattaattaataataaataataataaaaagtacagtagcattaaatattcttaa
 14172  gtttgttgtgggaactcccataggagtttaatgattaaaattggttaattgtcaagaaaa
 14232  tctaaggtattaataaataaataatactatgacaacttgcatgaagtttatatcatctct
 14292  atattatatatatatatataataataataataatattaatataatataagatataaaaac
 14352  gttcaacgactagaaagtgaactgagatagtaatacctttccacgaaaaccaattaattt
 14412  ataaattatttttaaataaagaatagattattaattttttatatagttccgggccccggc
 14472  cacgggagccggaaccccggaaggagtaatatatattatatataaaataaaaaatatata
 14532  tatatatattataaaatatcaaaagttttaaacttttattataaattaatgacatagtct
 14592  gaacaataatgaaaattattgagataagatattaaataatcttatgttaacatatataaa
 14652  ttg
;     G-cob-I5 ==> end
;     G-cob-E6 ==> start
 14655  TGTACCTGAATGATACTTATTACCATTCTATGCTATTTTAAGATCTATTCCTGATAAATT
 14715  ATTAGGAGTTATTCTAATGTTTGCAGCTATTTTAGTATTATTAGTTTTACCATTTACTGA
 14775  TAGAAGTGTAGTAAGAGGTAATACTTTTAAAGTATTATCTAAATTCTTCTTCTTTATCTT
 14835  TGTATTCAATTTCGTATTATTAGGACAAATTGGAGCATGCCATGTAGAAGTACCTTATGT
 14895  CTTAATGGGACAAATCACTACATTTATCTACTTCGCTTATTTCTTAATTATTGTACCTGT
 14955  TATCTCTACTATTGAAAATGTTTTATTCTATATCGGTAGAGTTAATAAATAA
;     G-cob-E6 ==> end
;     G-cob ==> end
 15007  TATATAATTAAATTAATACATAGATATAATATATATATTATTATTATTAATAATATAATA
 15067  AAATTAAAAATAAAATTATTAATAATAATAATACTTTAATAATATTCTTAAAAATAATAT
 15127  ATCTCTAATTTATAAAAATTAAATAATAATAATAATAAAAAATATTATAAAAATATAAAT
 15187  TAATTAATAATGAAAAATAATATATACTTATTAAATTAATATAAATAAATGAATAATATA
 15247  ATATAACTATATTGAATTATAATTCATCTATCTTTTTTTCTATATAATTATAATATATAT
 15307  ATTAATATATATATTATTATTTTATATATTATAGTTCCAAAGCCTGGCTGGAAGCCGACC
 15367  CTGCAAGGAGATTTATTAATTATTATTATCATTATTTTTATTTAAAAATTTATTATAAAT
 15427  AATTAATTATCATAAAGCATATTATTATAGAATCTTATTATTTTCTTTATTTAAATTTAT
 15487  AAAAGTCCCTGCCCCTTTTTATTTTATTTAATTAAGAAGGTATTTTAAAAGGAGGAGGGA
 15547  CCCCGTTAGGGAGGGGGACTGAACCCCGAAGGAGTACTCATTTAATATAAATATTAAATA
 15607  AAAATTATTTTATATATATTAATGATTATTAATATTGATAATATAAATTATTTTATAATT
 15667  AATTATTATAAATATATAACTATTAATAATTAATTTTTAATCTAGGGGTTTCCCCCACTT
 15727  ACATAAACTTACGTATACTTACATATACTTATGTATACTTACATATACTTACGTATACTT
 15787  ATATATACTTATGTATACTTACGTATACTTACATATATGGGGGATCCCTCACCTCTCCTG
 15847  GCGTCCTACTCACCCATCTATTTATTAATCATTAATAAGAATTATTATTAAAAAATTATA
 15907  ATTTACTCAAAGTTAATTATAAATATATTTTTAAATATCTATTTTATTAATCTTTTATAA
 15967  AATTTAAATTAATTGTAATTAATTAATATTATAATAATTATTCTTAGGAAGGATATTTAT
 16027  TTATTTTAATTATGAATTCCTGACATAGAGACAATTAATTAGAACTTCTTATTATTATTA
 16087  TAGTAATAATAAAAATATTCTAAATATATTATATATATTATTATTTTTTTTTATAATAAA
 16147  ATATTATAATAAATTTAAATAAGTTTATAATTTTTGATAAGTATTGTTATATTTTATTTC
 16207  AATATAGTCCCGGTTTCACGAAACCGGACCTCTGAGACGGGGAGTGGGTGATAAGAACCA
 16267  AACTATTCAATAAATATAGAGCACACATTAGTTAATATTTAATAATATAAATAATATAAT
 16327  AATTAATTATATAATATATAAGTCCCATCTTATGGGGACCCCAAAGGAGTATTAACAATA
 16387  TAATATATTGTATAAATAAATTATAAATATTAAATAAAACCAAATAAATAATATAATAAA
 16447  TGATAAACAAGAAGATATCCGGGTCCTAACATAATTATTATTGAAAATAATAATTGGGAC
 16507  CCCATCTAAAATATATATATAACTAATAATATATTATATATATTAATATATAATAATATT
 16567  ATTAATAATATTATTAAAAAAGTATATATAAAATAAGATATATATATATATATATTCTTA
 16627  ATAAATATTATATATAATAATAATAAATTATTTCATAATAAATTATTTCTTTATTAATAA
 16687  AAATTACTTATCTTCTTGACCGGACTATTAAATATTAAATATTTAATATTTAATATTTAA
 16747  TATATTCTATAGATATTCATATGAAAATAATAAGTATATAATTATGATAATGAATATATT
 16807  TTATTTATAATTTATTATAAAAATATTTTAATTTAATAATAATAATAAATCATTATATTA
 16867  ATTCTTTTAAGAATTTATAATTGTCATTATTTATTATATACCTTATTAAAGGGATTCGGT
 16927  TTCCCTCATCCTCATGGGTATCCCTCACTCCTTCTGATAATTAATTTTATAATAATAATA
 16987  AAATAAACTTAATTAAATATTATATATTTATTTACAATATATATATATATTACTCAATTA
 17047  AATTAAGATGCAATTCAATACGGTTGTATTATATTATTCATCAAATATTGTTAATATTGA
 17107  TACCTGATATTTAATATTTTTATTATTATTATCCATTACTTTTTTTATTATATTTTAATT
 17167  ATTTATTTATTTATTTATTTATAATAATAATATTTCATATTATCAATTATTATTTTTTTT
 17227  TTTTATAATATATAATTAAATTATTTATATAGTTCCCTGAAAGGAGAATAAATAAAATAT
 17287  TATATAAATATTTATATCTTTATTAATATTAATATAAGTAATATATATAGTTTATGATAT
 17347  TTAATTTTATCATAATATAATAATAATTATATAAATCTATACACATTTATATAAGTATAT
 17407  ATATATTATTAATATAATGAACATCTATTAAATAAAATAATTGTAAATCTCAAGTAAATT
 17467  ATTATTATTTTATTTTAATAATAATTTATGATTTATAATTAATAAATAAAAGAGTAATTA
 17527  TATGATAAAAAGGTAATATAAAATTTATAGTTCGGGGCCCGGCCACGGGCCTTAAACCCT
 17587  GAAAGGAGTTTATATATATATATATGAATTAATATTTAATAATAAATAATAATATAATTA
 17647  ATAATATTATTATTATTATAATTTTATTTATAATATTAATAAAATATTATTATATATTAT
 17707  TATAATATTAATAAGATATATAAATAAGTCCCTTTTTTTTATTTAAAATAAAGAAAGAAT
 17767  AATTAAATAATATTTTAATAATTTAATTAAATAGTGTATTAAAAGATAATAAAAGTAATA
 17827  TTAATATGTTAATTATATATAATATATTTATATATAATTATATATATATATATAAATAAT
 17887  AATAAATATATATATAATATAAAAATAAGAATAGATTAAATATTTAATAAATAAATATTA
 17947  TGCAATTAGTATTAGCAGCTAAATATATTGGAGCAGGTATCTCAACAATTGGTTTATTAG
;; mfannot: G-atp9 ==> start Def by similarity
 18007  GAGCAGGTA
;     G-atp9 ==> start ;; mfannot: alternative ATG start pos 18139
 18016  TTGGTATTGCTATCAGATTCTGCAGCTTTAATTAATGGTGTATCAAGAAACCCATCAATT
 18076  AAAGACCTAGTTCCCTATGGTTTAGGTTTCGCCTTATCAGAAGCTACAGGTTTATTCTGT
 18136  TTAATGGTTTCATTCTTATTATTATTCGGTGTATAA
;     G-atp9 ==> end
 18172  TATATATAATATATTATAAATAAATAAAAAATAATGAAATTAATAAAAAAATAAAATAAA
 18232  ATAAAATCTCATTTGATTAAATTAATAACATTCTTATAATTATATAATTATTATAAAATA
 18292  TATAAATATTATAATAATAATAATATATATAAATTATAATAAAAATAATAATAATATATA
 18352  ATATACCTTTTTAATATATTAATATATAAATAAATAAATAATGGATAATATATAATTACT
 18412  TTTTATATTATTAATAATAATTTATAAATATTGTTATAATAAACATTTATATAAATAAAT
 18472  ATAAATTACCATAATAAGATATATTATTTATTAATAATAAAAATATTTATTAATAAATAA
 18532  GAAATATATATATTATGATAATATTTATTAATAAATAATAAATTTTTATATATAAATATA
 18592  TTAAATATATTTAATTGAACACAATATAATTTTTATTGTATTATTCATTTAATAATATTA
 18652  ATATTAATATTAATATAATATTAGTGAACATCTCTTTCGGTTCCTGCCTCCTGGCCGGGC
 18712  CCCGAACTATTAATATTTAATAAAATATATATAATTTATAATTTTCATATAATTAATATA
 18772  ATAATTAGGTTTATAAATAAATTATAATATATTATAACAATATAATAAAATATATTATAA
 18832  ATCTATCTATCTATCTATATAATATATAAATTATATACATTAATAATATTTAATTATAAT
 18892  TATTTAAATATTTAATTTATTACT
;     G-rps3 ==> start ;; mfannot: Aproximate start
;     G-rps3-E1 ==> start
 18916  GTGGGCGCCAATCCGGTTGT
;     G-rps3-E1 ==> end
;     G-rps3-I1 ==> start ;; mfannot: no intron type identified
 18936  tcactgattggtccatgggtttatattatttaaatattaaatattaaataataatttata
 18996  ttatattaataaatataataaattaaaaatatatgattaattatataataataataataa
 19056  ttattttaatattataatttataaaattaattatattaattatattaattcttattatat
 19116  aataattattaataataatttattttaagaaaggagtgagggacccctccgttagaggga
 19176  ccgaaccccgaaggagaaaataaattaataaaagtttaaaagttcttatattaataatta
 19236  tataatattatttaaagattttataatatatatatatatatttatagttccggcccggcc
 19296  aggagccggaaccccgaaaggagtttatttaatatttatatttatattaatatttatatt
 19356  tatatttatattcctcttaa
;     G-trnS(uga) ==> start
 19376  ggatggttgactgagtggtttaaagtgtgatatt!tga!gctatcattagtctttattgg
 19434  ctacgtaggttcaaatcctacatcatccg
;     G-trnS(uga) ==> end
 19463  taataatacatatatataataataattttaatattattcctataaaaataaaataaataa
 19523  ataaataataataattaattaattaattaattttaataaatataaaatatataaaaataa
 19583  taataataataattattattttaataatattatttatataatagtccggtccgacccttt
 19643  tattcttaagagggattttattttattaattaataataatatatattaaaattataaata
 19703  attaataattcttttatatttatatatatatatatatttaatatatttatatatatattt
 19763  taataatattattatatattttattttaataatattttttattttatataaaattataat
 19823  attttattttataaattatttatatataaattattaataataattattttttatttggga
 19883  tttatattaattataaagaatataacacattaataactgcaaaatattcaatatattatt
 19943  atttataatacaaataaatatttatacataaggatgcatattatatatgatatatttcat
 20003  ttatattaatattaatattaatatgtatatataatagataaaagtaaaataaaatatatt
 20063  aaattaaaattattaaatataatttatcaataataaattaaacttaataataataattat
 20123  tattattataatctattagattcattaataataagaaattattattaaagaatatattat
 20183  tagatataaataataaaaataaatattataaaaagaatattaaataatatgataacctgg
 20243  tgagccaactggttg
;     G-rps3-I1 ==> end
;     G-rps3-E2 ==> start ;; mfannot: frameshift of 4 nt
 20258  TTCACTGATTGGTCCTTATGGGAATATTAATAATAAATTACAACATTTAAATAATATAAA
 20318  TAATTGAAATCTACAAATTTATAATTATAATAAAATATAGAAATTATAAATACTATAAAT
 20378  GATAAATTAATTAATAAATTATTATATAAAATAATAACTTTAAAATTAAATAATATAAAT
 20438  ATTAATAAAATTATTATAAGTAAACTTATTAATCAACATAGTTTAAATAAATTAAATATT
 20498  AAATTTTATTATTATAATAATGATATTAATAATAATAATAATAATAATAATAATTATTAT
 20558  ATAAATATAATAAATAAATTAATAAATATTATAAATAATAATATAAATAATAATTTATGT
 20618  AATATTTTAAGTTATTATTATAAAAAAAGTAACTATTGAACCTATTAAATTATCATATAT
 20678  TTATTTAAATAGTGATATTTTTAGTAAATATATTAGTTTAAATGATATAGATAAATATAA
 20738  TAATGGTATCTTAACTAATTATCAACGTATATTAAATAATATTATGCCTAAATTAAATGA
 20798  TCATAATATTTCTATAAATTATATTAATAATATTAATAATATTAATAATAATAAATATAA
 20858  TAATATAATTAATTTATTAAATAATAATAATAATAATAATAATAATAATTATAATAATAA
 20918  TAATAATAATTATATTGGTAATATTAATAATATTTATAATAATATAACTATTGATAATAT
 20978  TCCTATAGATATTTTAATATATAAATATTTAGTTGGTTGATCTATTAAATTTAAAGGTAG
 21038  ATTAAGTAATAATAATGGTAGAACTAGTACACTTAATTTATTAAATGGTATTTTAATAAT
 21098  AAAAATATTTATGAAGTAATATTAATAATAATTATAAATTAAATTATATCCCTTCTAATC
 21158  ATAATTTATATAATAATTCTAATATTAATAAAAATGGTAAATATAATATTAAAGTTAAAT
 21218  TAAACTTTATTTAA
;     G-rps3-E2 ==> end
;     G-rps3 ==> end
 21232  TATATATATTATAGTTCCGGGGCCTGGCCACGGAGAACTTGAAGGAGAAATAAAATAAAT
 21292  ATAATAAATAAAATAAATAAATAAATAATATATATATATATATAAATATATAAAATAATA
 21352  TTTACTTTTATATATATAATTATATATAAATAAAATATAATATAATATCATATAATTATA
 21412  TAAAATAAAATTATAATTTATTTATATTAAAATATTAATTAATTAATTTTTATATAATTA
 21472  TTATAATAATAATTTAATTAAAATAAATATCAAATAAAATTATAAATTAATCCTACTTTT
 21532  GGATCCTATTTATATTTTATTATTATAAATAATTATTATTGATAGTTAATTAAATAAAAT
 21592  ATATATATATATTACTCCTTCGGGTCCATTGGGCAGGCGGACTATTATAATTATTATTAA
 21652  TATATTAATTATTAAATTATATAAACCACTAAGTGGTTAGTTTTATATTAATATATTTTA
 21712  TATTAATATATAATACTCTTTTTCTATTATATTTTAATATATATAAAAAAAATAAATAAA
 21772  ATAATATTCTTAATTTTTATTCTTTATCTTCTTTAACAAACTCCTTCAGGTTCGGTCCCC
 21832  TCCCATTAGGTTAGGAGGGGTCCTCACTCCTTCAGGGTCCGCAGGGGCAGACTATTTTAA
 21892  ATTTTAATTTAAATTTTATAAATATAATATTTAATTATAAATTTAATAATAATATATAAA
 21952  AATATATATATGGTTAATATATATAAAGATTATAATCTTTTATTAAATAAAGGAAAATTT
 22012  ATTATATAATTTTTCTCTATAGTTATATATTTAAAACTTATTTTTTTTTATAAATAATAA
 22072  TTATAATAAATAATATTAATTATTTATTATATAATTAATTGGCCCCATGCTGGGTTCCGG
 22132  AACTCCTCCTTCTCGCGAGGTTAACACCTATTATATAACTATAACTATAACTATAACTAT
 22192  AATTATAATTATAACTATAACTATAAATATTCATTTTAATAATAATAATAATAATAATAT
 22252  TAATATAAATAGTCGAAGAATATATTTATTTATTTTAATATAAATAAAAAGTTTCAATTA
 22312  ATTTGAATTTGGAATTAAATTATTACTTCATATGGGGTTATGGATTTCGTTCGGAACTCC
 22372  TCCCTCCTACCTCTATTTATTAATCATAAATCATAAATTATTATTAATTAATAATAATAA
 22432  TTTACTCGAGGTTCATACCTATTTTAATATTAATATTAATATTGATAAAATATATATTCA
 22492  CTAAAAAGTATATAATTTACTCAATTTATACTATAATTTTATATTTTTTTATTATAATTT
 22552  AATTATTTCAAATAAAGTAATTATAATAATATATATCCTTTATTAAATATATATTAATTA
 22612  ATATATATATAAAAAGTAAATATTATTAATTGTATATAATTATAAATAATTAATATTTAT
 22672  TAAAATATATATAATTTATAATCCTCATATAATTAATATAATAAATAATATAACACAATG
 22732  TAATTTAATTTAATTACATAATAAATTTATTATTATTATAATTATTATTTATTTATTTAT
 22792  TTATTATTATAAATTATAAATATTATTATAATTAAAATCAATTATTAATTATTAATGATA
 22852  AATAATTAATGATAAATTATCAATAACCAATTAGATTATTTATCGATATTTAATTATATT
 22912  ATATTATATTATATTATATATATATATATATATTATATTATAAAATTTATTTATAAATAT
 22972  TTGTTTATTTATTTATTTATTGAATAACAATAGAATTAAATATTGTCAATAAATAATAAA
 23032  TAATGTTTAATATATATTATATTATATTAATATTAATATTATTATTATTTTTTTATTATA
 23092  TTAATATAATTTATAAAAATATAAAATTATTATTTTATTATAATTTATATATATATAATA
 23152  TATATATTTATTAAAATATTTTAAGAAAGGAGAAAAATAATTAAATTAAATTAAATTAAA
 23212  TTATTTATTATTATTATTATTATTTATATAATAATATATTATTTAAATATTTATATATTA
 23272  TTTTTATATTAATATTTATAGATGGGGGTCCCTATTATTATTGAAAATAATAATTATTAA
 23332  TGGACCCCAGATAGCTTCTTGTTTATCATTTATATATATATATATATTATTAATTATTTT
 23392  ATTCTCCTTTCAGGGTTCCGGCTCCGTGGCCGGGCCCTGAACTTTATAATATTATTATTA
 23452  ATTATTTAATTAATATTATAATCATATAATTTAATATTTTATTTAATTTTATTAAAATTT
 23512  AATATATATATTTTTATTATTATTTAATTAATTTATAAATATAAAATATTCTTAATATTA
 23572  AAAATAAATAAATAATAAAGTTTATAAATCATATATTATAATTATTTATTATTTTTATAT
 23632  TATATTAATAAAATATTATTATTATAAAAAAATAGAAATTTTATAATATTTTTATATATT
 23692  TTTAATTATTATTATTAATATTTATTAAAGGAAATATAAAACCGAAGGAATATTATAATT
 23752  ATAATTATAATTATTATTATATTTAATTTATTATTATAATAATAATTATAGTCTGCCCTC
 23812  TTTATCTTTATTTTAAAGTTCCGGGCCTGGCAGGAGCCGGAACCCCTGAAGAAGGATATT
 23872  TAATAATTTATAATATTTAATTCATATATATATATATATATTTTATTTTTTATATATATA
 23932  TTTAATATATTATATTTATATTTATATTATTATTATATTTATATTATATTATTTAATTAT
 23992  TTTTAATAATATATTATTAATATTTTACCTTTTGATAAATAAAAATTTATTAAAATTTTA
 24052  TAATAAGTATTAAAATATCATAAAAGTATAATATTTATATAAAATGTATAAATTTATAAT
 24112  CTTCTAATTAAATTAAATTAAATAAATAAAATAAAATAAATTAAACTCCTTTTGAGATTC
 24172  ACACCTATTTTATTAAAAATAGGTATTCACTTAATTAAATTAAATTAAATTAAATTAAAT
 24232  TATGGATAATTTATTTAATAAATATATATATTAATTATAAAATAATAGTCCGGCCAGTGG
 24292  ACCCCAAAGAGTCTGCCCTTTTTATTTAATATTTAATATTTAATATTTAATATTTAATAT
 24352  TTAATATTTAAAGAAGGATATATTTATAATTTATCATAATATTATTTAATAAGAAATTAT
 24412  TAATTAATTAATTAATTAATTTATTTATTGTTTATATTTATTAATATTAATATAATAAAA
 24472  TGTAAAATACTTAATATTATTAATATTATTATATATATATATATATAATATATTATATTT
 24532  ATATCTCCTTTATTCCTTTTCCCCGATGGGGACTTATTATATTATATTATTATATATTTC
 24592  TTCGATAACTTTATATATATTTTATTTTATAAAAATATTTATATATTATTATTTAATAAT
 24652  AATTATTAATAGTCCGGCCCGTCCCGCGGCGGGGAACCGAAGGAGTGCGGGACCCCGTGG
 24712  GAACCGCATCCCTTTTTATTTTTAATTAAGAAGGAGTGAGGGACCCGTGGGGGAACCCCG
 24772  AAGGAGTCTTTTCTATTTATTAATAATAACTATAAATTATATTTAAAATAATAATTTACT
 24832  TGTTATAATCTTAATGTTGAAAGGAGAAGTATATAAATATTTACTTGTTATAATTTATTA
 24892  TATATTTATAACCTCCTTCTTAAAATTATCTTTACTTTATAATAAAAATTAATATAATAT
 24952  AATCTGATAATAATCGAATTTTATTATATTTAATTTAATTAATAATAGACAATTATTATT
 25012  ATTATTTTACTTATTAATATTAATTTAGATTTATATATATAAATATTATTAATTTTATAT
 25072  TAATTTTTATTAATTATTTATTTTTATATTCATATTTTTATTAATATTATTTTTATTAAT
 25132  AACTTTTAAATAATTATAAACTATATATTATTTATATTTATATTTATAATAAATGAAACA
 25192  ATTATAATAAAATTACAATTACAATTATATTATAATTATGATTACAATAGGGTTAAACAT
 25252  TACCTGTGAACAACTGGTAATGTTTAACCTGTATTATTATTTATTATATTATATATATAT
 25312  TAAAATATTAATATTAATATTAATATTATATTATATTATATTATATTATATTATATTATA
 25372  TTATATTATATTTATAATTATATTATATTATATAATTTATATACTTTTATAATTCTTATT
 25432  ATTATTTATTTATTATTTATTTATTATTATTTAAATATATTATTATTATATATTAATAAT
 25492  ATATATATTATTTTATATATTTTATTTAATATAAATTATTTATATTTTTATATTTTATTA
 25552  TGAGGGGTCCCAATTATTATTTTCAATAATAATTTATCATGGGACCGGATATCTTCTTGT
 25612  TTATCATTTATTATTCTTATTATTTGGTTTTATTTAATATTTATAATTTATTTTATACAA
 25672  TTTATTATATTGTTTATACCTTATTATTATTATATAATATATTATATTATTATAATAATT
 25732  TAATTAATTATATTATTAAATATTAACTAATGTGTGCTCTATATATATTATTCATTCTAG
 25792  TTTCTAATCACCCACCCCTCCCTATTACTTATATATCTAGAAATAAAAATACATAACATA
 25852  TATTTTAAATATATATATATAATTATATAATAATTATTATATATAAAATATATATATATA
 25912  TAATATATATTTATAAAATAATAATAATAAATATTATTACTCCATTAGAGGTTTTGGTCC
 25972  CATATCAGGAACCGAAACTATAATAATATATAATATTATAATAAAGATATTCTTATTTAT
 26032  AATATATTATTAAATAAATTAATAATAATTATAATATATATATAATATATTATAATATAT
 26092  TTATTCGAGAACTTTTATTTATTATAAAATAAAATATTTTATTTATTATTTAGTTTTTAT
 26152  TAAACATTTTATAAAAATATAAATGTTAATAATATTATGATTAATAAGTAATAATAAATT
 26212  TATTTATTTTTATTAATTACTTCTTCGAGGTATTAGTATCAGTATCAGTATCAGTATCGT
 26272  AAAAACGGGTGACTAAAATATATATATATATAAAATTATAAATAAAAATATTATAATAAT
 26332  TTTAAATAAATAAATATCAATATATTATTATTATTTATATTATAATAAATATTATCTAAT
 26392  AATAGTCCGGCCGACCCCGAAGGAGTCCGAACCCCTTTTTATTTAATTTTATTTAAAGAA
 26452  GGAGGAGGGACCCCTCCCGTTAGGGAGGGGACCGAACTGAAGGAGATAATTAGATATAAT
 26512  TATATTTTATTTTATATAAATTATATAATATTATATAATAATAATTATATAATAAGTTAA
 26572  TAATAATTATATAATAAGTTAATAATAATCATATCTCCTTTATAAATGAACTTTTATTAA
 26632  ATATATTTTATTAAATATTAAATATATTTTTATAATATTAAATATATTTTATTAAAATAT
 26692  TTAATATATTTTATTAAATATTAAATATATTTTATTAAATATTAAATATAAATAAAGGTT
 26752  TATATTATAATTCATTATTTATATCTTCTTTATAAATTAATATTCGTATTAGATCCTTAT
 26812  TTAATTTATAATCCTTTAAAAACTTTTAATAAATATAATATAATATATATATAATTTTTA
 26872  TTATTTTTATATTATTTTTATTATTTAAATATATTATATATTTCATTATAATAATTATTT
 26932  AAAAGTTATTTAATAAATAATCTGATATTATATTTTATAATTAATTTTATTTATTTTATT
 26992  TATTATATATATTATTATATATAATTAAAATTATAATTACAATTATAACTATAATTAAAT
 27052  TAAATTAAATTAAATTGGATTAAATTAAATTAAATTGGGCGCCGGTTGTTCACCGACTTG
 27112  GTCCCAATATAATATGAGATAATATAATATACTATATGATATAACATAAATATAATATAT
 27172  TATATGATATAACATAAATATAATATACTCCTTCGGGGTCCTTGTGGTGGACCGGACTAT
 27232  ATGAATATATTATTATTATAATTATAAAATTATAATAAATAAATAAAATTTCTTTAATAA
 27292  TTATTAATTAATATTATTAATTTATTTACAAATATTTTATTAATTTTATTTTTATTAAAT
 27352  ATAAATATATAAATATATATATATTTATTTATAATATTATTTATATTTATTATATATTAT
 27412  TATTAAATATATTTTTATTATATATCATTAAATATTAATATGTTATTATAGTGGTGGGGT
 27472  CCCAATTATTATTTTCAATAATAATTATTGGGACCCCGGATATCTTCTTGTTAATCAATT
 27532  ATTATATTATTTAATTTATTTTATTTCTTTTATATTATATAATTTATTATATTGTTAATA
 27592  CTCCGGGTCCAATTTATTTATTATTATTAATTATATTATATTATTATAATATATTTAATT
 27652  GATTATATTATAAAATTATAACTAATGTATGCTTTGTATTTATTGAATAGTTTGGTTCTT
 27712  ATCACCCACCCTCCCTATTACTTCTCCGAGGTCCCGGTTTCGTAAGACTTATATATGGTA
 27772  ATTAAAAATATAACTTATATAAATATTTAATAAATATATATTAAATATATTATTATTAAT
 27832  AATTTATTATTATATAAAAATAATAAATATTATTAATGATTTAAATTATATAAATATTAA
 27892  TTATTAAATAAATAATTATACTTTCTCCTTTCAGGGTTCCGGCTCCCGTGGCCCCGGAAC
 27952  TTTTAAAATATATATATATATAAAAGTATTTTATAATAATTAGTTTAATTATTATTCTTT
 28012  TTTATTAAATATAAAATCATTTTAGGTTATTAATTTTATTTATTAAAATAAATTTTATAA
 28072  TTAATATTTCTCCTTTCTTAAAATAAATAATATTATTATTATAATTATTAATTAATGAAT
 28132  ACTCTTCTCTTTTGGGTTCAGTCCACCCTCCCGTATACTTACGGGAGGGGTCCTCCTTTG
 28192  AGACTTTAATTTTATAAATATAAATATAAATATAATAAGATGTTAACTCTTTTATAAATA
 28252  AATAATAAATATAATTCTATTTTTAATAATAATATATAATATTTTTATAATAAAATATAT
 28312  AAATAATAATATTTATATATATATATATACTTTTATATAAGAATAATATATATAGTTCAC
 28372  ATTGGAGGCGAGTAAAAGGAGATAAGAAATATAATATAATATAATAATAAAAATATAATG
 28432  AATAATAATAATAAAAATTTATATAATAACAAAATAGTCCGACCGAAGGAGATGAGATTA
 28492  TTAATATTATTAAATAATAAAATGTATTAATTATAAAATATAAAACCTATAAATAATTTA
 28552  TAATATAATTTATATTATGATAATAATAATATATATATTATAATATTTTATATATATATT
 28612  TATTATATTTATATTTATATAAAAAGTGATATTGATTAATTAATTAATTTATAATTAATA
 28672  ATTATTAATATAGTCCGGCCCCCCCCAAGGAGTCCGGCCGAAGGAGTTTATTATATTATA
 28732  TTAAATAAGATTTATAATATAATTAATATATATTTTAATAAATATAAAAGATTATATTAT
 28792  ATTATAAAAAGTATATTTTATATTTATATTTTATTTATTATTATTATTATATATATAAGT
 28852  AGTAAAAAGTAGAATAATAGATTTGAAATATTTATTATATAGATTTAAAGAG
;;     rnl ==> ;; mfannot: 5' +/- 50 nt
 28904  ATAATCATGGAGTATAATAATTAAATTTAATAAATTTAATATAACTATTAATAGAATTAG
 28964  GTTACTAATAAATTAATAACAATTAATTTTAAAACCTAAAGGTAAACCTTTATATTAATA
 29024  ATGTTATTTTTTATTATTTTTATAATAAGAATAATTATTAATAATAATAAACTAAGTGAA
 29084  CTGAAACATCTAAGTAACTTAAGGATAAGAAATCAACAGAGATATTATGAGTATTGGTGA
 29144  GAGAAAATAATAAAGGTCTAATAAGTATTATGTGAAAAAAATGTAAGAAAATAGGATAAC
 29204  AAATTCTAAGACTAAATACTATTAATAAGTATAGTAAGTACCGTAAGGGAAA
;;
 29256  GTATGAAAATGATTATTTTATAAGCAATCATGAATATATTATATTATATTAATGATGTAC
 29316  CTTTTGTATAATGGGTCAGCAAGTAATTAATATTAGTAAAACAATAAGTTATAAATAAAT
 29376  AGAATAATATATATATATAAAAAAATATATTAAAATATTTAATTAATATTAATTGACCCG
 29436  AAAGCAAACGATCTAACTATGATAAGATGGATAAACGATCGAACAGGTTGATGTTGCAAT
 29496  ATCATCTGATTAATTGTGGTTAGTAGTGAAAGACAAATCTGGTTTGCAGATAGCTGGTTT
 29556  TCTATGAAATATATGTAAGTATAGCCTTTATAAATAATAATTATTATATAATATTATATT
 29616  AATATTATATAAAGAATGGTACAGCAATTAATATATATTAGGGAACTATTAAAGTTTTAT
 29676  TAATAATATTAAATCTCGAAATATTTAATTATATATAATAAAGAGTCAGATTATGTGCGA
 29736  TAAGGTAAATAATCTAAAGGGAAACAGCCCAGATTAAGATATAAAGTTCCTAATAAATAA
 29796  TAAGTGAAATAAATATTAAAATATTATAATATAATCAGTTAATGGGTTTGACAATAACCA
 29856  TTTTTTAATGAACATGTAACAATGCACTGATTTATAATAAATAAAAAAAAATAATATTTA
 29916  AAATCAAATATATATATATTTGTTAATAGATAATATACGGATCTTAATAATAAGAATTAT
 29976  TTAATTCCTAATATGGAATATTATATTTTTATAATAAAAATATAAATACTGAATATCTAA
 30036  ATATTATTATTACTTTTTTTTTAATAATAATAATATGGTAATAGAACATTTAATGATAAT
 30096  ATATATTAGTTATTAATTAATATATGTATTAATTAAATAGAGAATGCTGACATGAGTAAC
 30156  GAAAAAAAGGTATAAACCTTTTCACCTAAAACATAAGGTTTAACTATAAAAGTACGGCCC
 30216  CTAATTAAATTAATAAGAATATAAATATATTTAAGATGGGATAATCTATATTAATAAAAA
 30276  TTTATCTTAAAATATATATATTATTAATAATTATATTAATTAATTAATAATATATATAAT
 30336  TATATTATATATTATATATTTTTTATATAATATAAACTAATAAAGATCAGGAAATAATTA
 30396  ATGTATACCGTAATGTAGACCGACTCAGGTATGTAAGTAGAGAATATGAAGGTGAATTAG
 30456  ATAATTAAAGGGAAGGAACTCGGCAAAGATAGCTCATAAGTTAGTCAATAAAGAGTAATA
 30516  AGAACAAAGTTGTACAACTGTTTACTAAAAACACCGCACTTTGCAGAAACGATAAGTTTA
 30576  AGTATAAGGTGTGAACTCTGCTCCATGCTTAATATATAAATAAAATTATTTAACGATAAT
 30636  TTAATTAAATTTAGGTAAATAGCAGCCTTATTATGAGGGTTATAATGTAGCGAAATTCCT
 30696  TGGCCTATAATTGAGGTCCCGCATGAATGACGTAATGATACAACAACTGTCTCCCCTTTA
 30756  AGCTAAGTGAAATTGAAATCGTAGTGAAGATGCTATGTACCTTCAGCAAGACGGAAAGAC
 30816  CCTATGCAGCTTTACTGTAATTAGATAGATCGAATTATTGTTTATTATATTCAGCATATT
 30876  AAGTAATCCTATTATTAGGTAATCGTTTAGATATTAATGAGATACTTATTATAATATAAT
 30936  GATAATTCTAATCTTATAAATAATTATTATTATTATTATTAATAATAATAATATGCTTTC
 30996  AAGCATAGTGATAAAACATATTTATATGATAATCACTTTACTTAATAGATATAATTCTTA
 31056  AGTAATATATAATATATATTTTATATATATTATATATAATATAAGAGACAATCTCTAATT
 31116  GGTAGTTTTGATGGGGCGTCATTATCAGCAAAAGTATCTGAATAAGTCCATAAATAAATA
 31176  TATAAAATTATTGAATAAAAAAAAAATAATATATATTATATATATTAATTATAAATTGAA
 31236  ATATGTTTATATAAATTTATATTTATTGAATATATTTTAGTAATAGATAAAAATATGTAC
 31296  AGTAAAATTGTAAGGAAAACAATAATAACTTTCTCCTCTCTCGGTGGGGGTTCACACCTA
 31356  TTTTTAATAGGTGTGAACCCCTCTTCGGGGTTCCGGTTCCCTTTCGGGTCCCGGAACTTA
 31416  AATAAAAATGGAAAGAATTAAATTAATATAATGGTATAACTGTGCGATAATTGTAACACA
 31476  AACGAGTGAAACAAGTACGTAAGTATGGCATAATGAACAAATAACACTGATTGTAAAGGT
 31536  TATTGATAACGAATAAAAGTTACGCTAGGGATAATTTACCCCCTTGTCCCATTATATTGA
 31596  AAAATATAATTATTCAATTAATTATTTAATTGAAGTAAA
;; mfannot:     /group=IA (1.63e-25)
 31635  ttgggtgaattgcttagatatccatatagataaaaataatggacaataagcagcgaagct
 31695  tataacaactttcatatatgtatatatacggttataagaacgttcaacgactagatgatg
 31755  agtggagttaacaataattcatccacgagcgcccaatgtcgaataaataaaatattaaat
 31815  aaatatcaaaggatatataaagatttttaataaatcaaaaaataaaat
;     G-orf236 ==> start /note=LAGLIDADG ;; evalue:0.0029
 31863  aaaatgaaaaatattaaaaaaaatcaagtaataaatttaggacctaattctaaattatta
 31923  aaagaatataaatcacaattaattgaattaaatattgaacaatttgaagcaggtattggt
 31983  ttaattttaggagatgcttatattcgtagtcgtgatgaaggtaaactatattgtatgcaa
 32043  tttgagtgaaaaaataaggcatacatggatcatgtatgtttattatatgatcaatgagta
 32103  ttatcacctcctcataaaaaagaaagagttaatcatttaggtaatttagtaattacctga
 32163  ggagctcaaacttttaaacatcaagcttttaataaattagctaacttatttattgtaaat
 32223  aataaaaaacttattcctaataatttagttgaaaattatttaacacctataagtttagca
 32283  tattgatttatagatgatggaggtaaatgagattataataaaaattctcttaataaaagt
 32343  attgtattaaatacacaaagttttacttttgaagaagtagaatatttagttaaaggttta
 32403  agaaataaatttcaattaaattgttatgttaaaattaataaaaataaaccaattatttat
 32463  attgattctataagttatttaattttttataatttaattaaaccttatttaattcctcaa
 32523  atgatatataaattacctaatactatttcatccgaaacttttttaaaataa
;     G-orf236 ==> end
 32574  tattcttatttttattttatgatatatttcataaatatttatttatattaaattttattt
 32634  gataatgatatagtct
;; mfannot:
 32650  GAACAATATAGTAATATATTGAAGTAATTATTTAAATGTAATTACGATAACAAAAAATTT
 32710  GAACAGGGTAATATAGCGAAAGAGTAGATATTGTAAGCTATGTTTGCCACCTCGAT
;;
 32766  GTCGACTCAACATTTCCTCTTGGTTGTAAAAGCTAAGAAGGGTTTGACTGTTCGTCAATT
 32826  AAAATGTTACGTGAGTTGGGTTAAATACGATGTGAATCAGTATGGTTCCTATCTGCTGAA
 32886  GGAAATATTATCAAATTAAATCTCATTATTAGTACGCAAGGACCATAATGAATCAACCCA
 32946  TGGTGTATCTATTGATAATAATATAATATATTTAATAAAAATAATACTTTATTAATATAT
 33006  TATCTATATTAGTTTATATTTTAATTATATATTATCATAGTAGATAAGCTAAGTTGATAA
 33066  TAAATAAATATTGAATACATATTAAATATGAAGTTGTTTTAATAAGATAATTAATCTGAT
 33126  AATTTTATACTAAAATTAATAATTATAGGTTTTATATATTATTTATAAATAAATATATTA
 33186  TAATAATAATAATTATTATTATTAATAAAAAATAT
;;     rnl ==> ;; mfannot: 3' -20/+180
 33221  TAATTATAATATTAATAAAATACTAATTTATCAGTTATCTATATAATATCTAATCTATTA
 33281  TTCTATATACTTATTACTCCTTTTAATTAAATTAAAAGGGGTTCAGTTCCCATAAGTATG
 33341  ATTATAATTATAATTATAATATAAGGGAGGGTCCCTCACTCCTTATGGGGTCCCGGTTGG
 33401  ACCGAGACTCCTCCCTTGCAGGATTGGTTCACACCTTTATAAATAAATAATAAATAATAA
 33461  ATAAAGGTGTTCACTAATAAATATATATATATATATATATATATTATATTATAATATTAT
 33521  TTAATACTTAATATATTATATATTTTATATTTAATAAATAAAAAATATTAATAAATAATA
 33581  ATATTAATAATAAAGAAATTATAATTAATACCCTCTATATATAATTCTAATTAATTAAAT
 33641  TAAATATTTATATATAATAATCAATATATTATTAATTTAATAATTATTATAATAGTTCAG
 33701  GGCCCGGCCACGGAGCCGGAACCGAAAGGAGTTTATAAAAGATATATTTTATATTATATT
 33761  ATATTATATTTAATAAATATTACCTTTTTTATTATTATTTTTATATATTATATAATATTA
 33821  TTAATTTTATTATAATATTATTTACTTTTTATTGGATTATTTATTTATTTATTTATTTAT
 33881  TAATTAATTAATTAAATATTTATTAATTAATATATATATTAAATATTAATATTTCATTAA
 33941  AAAAGAGATATATGAATAATATATTATGTTATATTATATTATATAATTATATTATTTTAT
 34001  AATATTAATAATTAAAAATAAGAACTTATTTAAAAATTATAATTATGATAATAAATTAAT
 34061  ACTTTTAATTTATAAAAATATAAATTTCTTTACATATATATATATATATATTATTATTAT
 34121  TTATATTAATCATAATTTTAATATTTATAATAAATTTATATAAAATCAATTATAATATTA
 34181  TATACTTTTTATATACTTTATAATCTTTATATCTTCACCCCTTTTTAATAATATATTATA
 34241  TTAAAAATATAATAATTTATATGATTTATTAATACTTTTATATAATTATATTATTATTTT
 34301  TTATAGATGTTATATTATTTTTATAATAATTTTTTTATTTAAATAAAATTTATAACTCCC
 34361  TTAAGTATAAGTATAAGTATAAGATAGTATAAGGGTCACTCCTTCGTTAATTTATATATA
 34421  TTATTAATAATTATTTAATTTTTATTATTTATTTATATATAAAAATATTCTAAAATTATT
 34481  AATATTTATAATAGAATAAATATTATAAAGTATAATTATAAATAATTAATTATTTAAATA
 34541  ATAATAATATATTTATTATTATATAATAAATATATTATAAATAATA
;     G-trnT(ugu) ==> start
 34587  GTTATATTAGCTTAATTGGTAGAGCATTCGTTT!TGT!AATCGAAAGGTTTGGGGTTCAA
 34645  ATCCCTAATATAACA
;     G-trnT(ugu) ==> end
 34660  ATAATAATAATAAAATATTAAAATAAATATAATATTTATAAAAATTTATTAATTTATATA
 34720  AAAATATATATATAAATAATAATTATAATAAAACATTTTATAATCAATAATTTAATAAAT
 34780  AATCTTCTTATTATAATATTATGTTTAAATATTACTCTTTATGAGGTCCAACAAACTAAT
 34840  AAGATATAAATATATATATATTATATAATAATAATAATAATATATTATTTAATATATTAT
 34900  CAAGAAGATAAATATAAATAATATTTTAATAATTTTAAATAAATCTAATTTATATATTAA
 34960  TAATTTAATAATCTTAATATTTATTATCATTATTTCATATTTATATTATATAAATATTTA
 35020  TTTAAATAAAAATATTAAAGAGTTTATTTTATTTATTATAAATTATTTAATAAAATATAT
 35080  ATAATAATATATAGAATAAAGATATAAATAATTATAAGTATATAAAGTAATAAA
;     G-trnC(gca) ==> start
 35134  GGAGATGTTGTTTTAAGGTTAAACTATTAGATT!GCA!AATCTACTTATTAAGAGTTCGA
 35192  TTCTCTTCATCTCTT
;     G-trnC(gca) ==> end
 35207  AAATAAATAATATAATAATAAAATATTATAGTTCCGGGGCCCGGCCACGGAGCCGGAACC
 35267  CGGAAGGAGATAAATATATATATATTTATAATAATTATATAATAAA
;     G-trnH(gug) ==> start
 35313  GGTGAATATATTTCAATGGTAGAAAATACGCTT!GTG!GTGCGTTAAATCTGAGTTCGAT
 35371  TCTCAGTATTCACC
;     G-trnH(gug) ==> end
 35385  CTATAAATAATAATAATAATATATTTTATTATTCTTAAATTTTTATTCTTTATATTATAT
 35445  ATATAATATTAATATTATTACTTTTAATAACAAAATATTATAATTAATTGATATATATAT
 35505  ATACCAAATATAATTAATTGAAATTAAATAATAAATAAAATATTTACTTCTTTATTAAAA
 35565  TTCTAATTAATTGATTCTTTTTATTGAATATTAAATTCTATTATAACTTATTAATTAATT
 35625  AATTAATTAATTATAATAATAATAATATTTATTATTAATTATTAAATATTTATTATTATA
 35685  TATAAGATTTAATTTTAAATATTAATAAAAAAGAATAAAATAAAATAAAATGAATAATAT
 35745  TTCTTTATCTCTTTCGATCGGACTCCTTCGGCCGGACTCCTTTCCATGGGCATGGGCCGG
 35805  ACTATTTATTATTATAATATAATATTTAATCAATAGATTTATAATTTATTTAATGAATAT
 35865  TTTATAAATATATAAAACAATTCCTTTTATTATTATAAATTTTTCATTATTTATTTATTT
 35925  ATTTATTTATTTATTCAATATATAAAAATAATTATAAAAGATTATTAAAAATAATAATTT
 35985  AATGATAAATATATATTATATATATTAATATAAAAATAATAAATATAAATATATTATGTA
 36045  AATATTATATAAATTTGTATATGTATATATTATAATAATGTTATATAAGTAATAATATAA
 36105  TAAAATATTTTATGTAATTTATATATATTTATAATTATAAAATAAAAATATTATAAATAA
 36165  TAAAATTAATAATAATAATAATTTTAATAAAATAAATTATATATTTAATTTTATTATGAA
 36225  GTTTATACTTAATATAAATTATATTTCCTTTATAAATTATTAATATATCCTTTTAATTAA
 36285  ATAAAATAAAAATATTATAAATATTAATAATTAATTTTTATTTATATTTATATATATATT
 36345  AAAGATTAAATATAATTTATTAATTACTAATTTATAATTTAAATTATAATTTTAATTTAT
 36405  TAATAGTTTCGGCCATAGTCGGAACCCCGAAAGGAGTTTTATTATTAATATAAAAGAGTA
 36465  AGGATAATAATAAATTCTTTTAATTTATTTTTAATAAAATATAATTTTAAAATAGTTTTA
 36525  TAGTCCGGCCCGCCCTGGGGCGGACCCCGAAGGAGTTCGGTCTGGCATTAATTATAATAA
 36585  TTATATTAATATTATTATTATTTATTATATTATAATATATTTATTTATATTTTATAATAT
 36645  TAATAATTATTTTATATTTAATAAATATAATATATATATTATTTTTTAATAACTATCTAA
 36705  TTAATA
;     G-trnL(uaa) ==> start
 36711  GCTATTTTGGTGGAATTGGTAGACACGATACTCT!TAA!GATGTATTACTTTACAGTATG
 36769  AAGGTTCAAGTCCTTTAAATAGCA
;     G-trnL(uaa) ==> end
 36793  ATAAATATATATAATATATATAATATATATAAA
;     G-trnQ(uug) ==> start
 36826  TGAGTCGTAGACTAATAGGTAAGTTACCAAAAT!TTG!AGTTTGGAGTTTGTTTGTTCGA
 36884  ATCAAACCGATTCAA
;     G-trnQ(uug) ==> end
 36899  TATTATAATATATATATTATTTATATATAAATATATAATTATACTCCTATTTTTATATTA
 36959  ATTAATTAATAATATATGATAATATAAAAATTATTGAATTATTAACTCTTATTAATAATA
 37019  ATAATAATCATAATAATAATATATATATATATAGTATATATATAAAAGTTTTATTATATT
 37079  ATATTATATTATATATTTATTTATATATAATTCTTATTAATTGAAAAAGAATAATTAATA
 37139  ATCTTATTAAAAAATAAATACTTTCATTTTATTTTATTTTATTTAATTTAATTATAATAT
 37199  ATAAATATTAAAAAGGATATAAGTTTTTATAAGATATAATATATATATATATTAAATATA
 37259  AAGAAGTTAATATTTATATTTTAATTATAAAATGTTAATACTCCTTTGGGGACTTATTAA
 37319  TTAAATTATTAATTAATAATAATTTATGATTTATAAATAATAAATAAAGGAATAAGTATC
 37379  AATTAATTAATATATTATATTTAATATTTTATATTTAATATTTAATATTTAATATTTTAA
 37439  GTTTAGTATTAATTATGGATAGTGAGGGTGGATTTAATCCTTTTGTTATGTTATTAATTA
 37499  ATTAATTAATTTATATATATAAAATATTTTAATTAATTTTATATAAATATATATATATAT
 37559  ATATATTAATAATAGTCCAGCCGCCCGTGGGTGGACCCCAAAGGAGTAATATATATTATG
 37619  TATAAACAATA
;     G-trnK(uuu) ==> start
 37630  GAGAATATTGTTTAATGGTAAAACAGTTGTCT!TTT!AAGCAACCCATGCTTGGTTCAAC
 37688  TCCAGCTATTCTCA
;     G-trnK(uuu) ==> end
 37702  TAATATTATATATATATATTTCCCTTTCTAAAAATAATAATAATTATATATAATAATAAT
 37762  ATAATTATATATATATATATTATAATAATAATAATAATAATAATAATAAATAATAATAAT
 37822  TATTTTTATTAATAATATTAATATATTATAATTATTAATAAATATTAATAAAAATA
;     G-trnR(ucu) ==> start
 37878  GCTCTCTTAGCTTAATGGTTAAAGCATAATACT!TCT!AATATTAATATTCCATGTTCAA
 37936  ATCATGGAGAGAGTA
;     G-trnR(ucu) ==> end
 37951  ATTATATTATATTAATAATCCCCCATTTTTAATTAAATTAAGAAGTTTAATTTACTATTT
 38011  AATAATAAATGAAATAATAATA
;     G-trnG(ucc) ==> start
 38033  ATAGATATAAGTTAATTGGTAAACTGGATGTCT!TCC!AAACATTGAATGCGAGTTCGAT
 38091  TCTCGCTATCTATA
;     G-trnG(ucc) ==> end
 38105  ATTAATATTAATATAAATTAATATCCTATAATTAATTAAATACAAAATTATATTAAAACT
 38165  TATATTATATTATATTATAATATTATATTATTATTATATAAAAATATAATAATAATAATA
 38225  TTTAATTTTATTTAATAATAATATTTTATATAATAAAATAATCATATTTATAATATTTAA
 38285  TATTAATAATAATTTATTATAATAATTCTTTAATATACTTATTTATTATTATTTTAATAA
 38345  ATAAATATAATTCTTATAAATATATTATAACAAAATATATTATATTTTAATTAAATACAA
 38405  TATTATAAATATATATATATATATAAATATTTATATAAAAAAAATAAAAATATTTTAATA
 38465  ATTATTCTTTATAAATAAATAATGATAATAATAATTTATAATAATCTCCTTGTGGGGTTC
 38525  CGGCTCCGTGGCCGGGGGAACTATAATATATTTTAATATATTTTTATTACTCCTCCTTTA
 38585  GTCCAGCGGACTATAATAATTTTTATTGATAAAAAGTATATATAATATAATTAATATATT
 38645  TCTTTTATATAAATTATAAATATTATTTTATAATAAAAAGTATATATAATATTATATATT
 38705  TAATAAATAATATAATAATAATATAAATAAATATATATATATTATTAATATATTAAATTT
 38765  TATAATAATAATTATAATAATAGTAGTAGGTATAAATTTTAATAAAGAGTTTTATTCCAA
 38825  TGGAGTAATAATAATAATAATAATAAAATAAA
;     G-trnD(guc) ==> start
 38857  GGATCTGTAGCTTAATAGTAAAGTACCATTTT!GTC!ATAATGGAGGATGTCAGTGCAAA
 38915  TCTGATTAGATTCG
;     G-trnD(guc) ==> end
 38929  TATATTTATACTTAATATAAAAAATAAATAATAATCTTTTTATTATTATATTTATTAATA
 38989  ATAAATTATTTTGTTATTATTATTAATTTATATTAATATTTTATATAAATTATTTATTTA
 39049  ATCTTTCATTATATATTTAATATATTATTAATATTAATTAATATTTTATAATAAATAAAT
 39109  AAAATAAAATAAATATTTTAATATAATACTCCTTCAGGGTTCGGTCCCCTCCCATTAGTA
 39169  TAGTATAGGAGGGGTCCCTCACTCCTTCAGGGTCCCGGGGACTTATTTTTATATTTATTA
 39229  ATAATAATTAATTTTATATAAATTTATTATTTCTTACAATATATTTATTACTATTATTTT
 39289  TAATAATCTTATATATAATATATAAAATATATATATATTATATATATATATAAATATAAT
 39349  ATATATTATTATAAATATTTATAATCTTATTAATTAATTAGATTATATTATATTATATTA
 39409  GATCATATTATATTATATTATATTATATTATATTATTATTATTAATATTTTTATTTTTAT
 39469  TTTATATTTAATAGTAAAAATCATAATTTTATAATTTATTAATTATTATATAATTTCATT
 39529  AATATATTTCTTCTTTTATTTATTTATTTATTACTTATTAATAGTTCCGGGGCGGCCACG
 39589  GAGCCGGAACCCTGAAAGGAAAATAATATAAAAATAATTATAATTTATTATAATTTATTA
 39649  ATTTATTAATTTATTAATTTATTTATTAATTTATTAATTTATTTATTATTATATTTTTTT
 39709  AATAAA
;     G-trnS(gcu) ==> start
 39715  GGAAAATTAACTATAGGTAAAGTGGATTATTT!GCT!AAGTAATTGAATTGTAAATTCTT
 39773  ATGAGTTCGAATCTCATATTTTCCG
;     G-trnS(gcu) ==> end
 39798  TAT
;     G-trnR(acg) ==> start
 39801  ATATCTTTAATTTAATGGTAAAATATTAGAAT!ACG!AATCTAATTATATAGGTTCAAAT
 39859  CCTATAAGATATT
;     G-trnR(acg) ==> end
 39872  ATATTATATTATATAATATTATATATTATATTATATTATATAATATTATATATTAATAAA
 39932  TATTATTAATTAATTTATTTATTTATTTATTATTAAATAAAATATTTAATAGTTCCGGGG
 39992  CCCGGCCACGGAGCCGGAACCCTGAAAGGAGAATAATATAAAATATTATAATTATTTATA
 40052  TATTAATTATTAATTATTTATTATTTATTATATAAAAGTATATAATTTTATATTTTAATA
 40112  TAGGGTTAATTAATTAATTATTAATTTTTATAATAAGATAATAATATATTAAAACTTATT
 40172  ATAAATTTATAAAATAATATTTATTTACTTTGATATTATTTTTAATCTTTCATTAATATA
 40232  TATTTTATTATAAGTAATAATATAGTTTAATTTAATTAATATAAATAAATTACATAAGAA
 40292  TAATATTATAATAATATTATATATTATATAAAGAAATAATAATTTATATTTTTATTTTTT
 40352  TATAAATAATATAAATATAAATATAAT
;     G-trnA(ugc) ==> start
 40379  GGGGTTATAGTTAAATTTGGTAGAACGACTGCGT!TGC!ATGCATTTAATATGAGTTCAA
 40437  GTCTCATTAACTCCA
;     G-trnA(ugc) ==> end
 40452  ATAATTATATTATATAATATATATATTAATAAATTATATATATATATATATATATAAATA
 40512  TTAAATAAATATTATATTAATAAATAATATAAATTATCTAATCGAAGGAGATATTTATAA
 40572  TATAATATAAATATTTTAATAAATTAATAAATATTATATTAATAAATAATTAATAAATAT
 40632  ATAAATTATAATAAATTTTAATATTATTATATAAATTAATTAAATATAATAATTAATGAA
 40692  ATA
;     G-trnI(gau) ==> start
 40695  GAAACTATAATTCAATTGGTTAGAATAGTATTTT!GAT!AAGGTACAAATATAGGTTCAA
 40753  TCCCTGTTAGTTTCA
;     G-trnI(gau) ==> end
 40768  TATTATATATCATTAATATATAAAATATAAATATATATATTATAATAATAATAATAATAA
 40828  ATATAAATATAATTATATATATATATATATATAAATAAATAATTATTTAATTTATAATAA
 40888  ATATATATAGTTCCATGAAGGGAACCCCATAAGGAGTTTTATTATTAATTATATTTAATA
 40948  AATATTAATTATTAATTTTATATTTATAAATAAATTTATTACTCCTTCTTAATTAAGAAT
 41008  AAAAGGGATGCGGTTCCCATGGGGTCCCCTCCTTCAGGTCCGCCCCTCCCTGCGGGAGGG
 41068  AGCGGACTATTTTATTAAAAATATTATAATTAAATAATAATATAAATAATTTATAATATA
 41128  ATAATATATACTTATAAATAATATTTAAATCTTATTATTAATTTATAAATCATAAATTAT
 41188  TATTAATAAATATCTCTTTTAGATAAGATAAATTGAACTTATATTTATATTATATATATA
 41248  TAGATATAAATCTTAAATAGAGTAAATATATTATAATAATTATATAAATATATATATATT
 41308  ATATTAAGATAATAATATATATATATATTAATATATAA
;     G-trnY(gua) ==> start
 41346  GGAGGGATTTTCAATGTTGGTAGTTGGAGTTGAGCT!GTA!AACTCAATGACTTAGGTCT
 41404  TCATAGGTTCAATTCCTATTCCCTTCA
;     G-trnY(gua) ==> end
 41431  TAATTTATTATTAATTATATATTATTATAAATCAAATCCATTGAAATTAATATAATCCAA
 41491  TGAATAATTAATTTAATACATAATTTAATATATAAAATTATATATATATATACTTTATAA
 41551  AAAAAAAATTATATAATAATTATATTAATATATTTATATATATAAATAAATAAATAAATA
 41611  ATAATAATTATAATTATAATTATAATTAATTAATTAATAAATAAATAATAATTTATATTA
 41671  TCTTTATAATATATATATATACTTTTATAAAAAATATATAAATAATTCTAAAATGTATAT
 41731  TTCTCCTTTCGGCTCCGTGGCCGGGCCCCGGAACTATTAATAAAATTAATAATAAAATAA
 41791  TTATTATCTGTATTTAATAAATTTAATTATAGAGTTATATTTCTATATATTTATATATTT
 41851  ATTTATTTATTCTCCTTCCGGAACTAATAAAATATATAAAATAAGGGTTTTATTTATTTA
 41911  ATTAATATATATTTATTCTTTTATATAATAT
;     G-trnN(guu) ==> start
 41942  GTCCTTATAGCTTATCGGTTAAAGCATCTCACT!GTT!AATGAGAATAGATGGGTTCAAT
 42000  TCCTATTAAGGACG
;     G-trnN(guu) ==> end
 42014  ATAATAATATATATATATTTTAATTTATATATCATATATATATATATATTAAAGAAAATA
 42074  ATATAAAAAGTATGTATTAATAATAATAATAAATAAATAATAATAAATAATTTTATTATA
 42134  TTATATTATATTATATTTATTGATATATTTATTGATATTTATTAATTTAAGATTATTCAT
 42194  TAAATATATAATTATTAATAATTTAATATATTTTATAATTTTTATTATATTTTATGTAAG
 42254  AAGAAACTATTTTATATATTATATATATATATATAATTTTTATAAAATGATAAATTTTAT
 42314  ATTATAAATATTATTAAAATATTTTTATAAATATTTAAATTATTTATAAAAGGTATATAA
 42374  TAATAATTATTAATATTATATTATATTATATATTTATTTATATTATATATAATAATATAT
 42434  TTATATATATATTAATTAATAAATTAAATAAGTATCTATATTTTATATTATATTATATTA
 42494  TTTTATTTTATTAATTCCGGAAGGAGAATAAAAGTATTCTAAAGAAATTATATATTTATT
 42554  ATTTTTATTAATATGTTATAAATTAATAAAAATAAATATGTATATATAAATTATATTTAT
 42614  TATGTTTAATTATTTATAATTTATTATAATATATAGTATAAGATATCTTATTTATATTTA
 42674  TATATAATAAAGAATATTATTAAACTAACACCTATATTATATATATTATATTATATAATA
 42734  TTATATATATATTAATTACTAAGAATAAATTTATAATTAGATAATATTTATATTTATTTA
 42794  TTTATTTAATTAACAAATATATTAATATTTTTAATTAATTAATAATACCTTTATATATAT
 42854  ATATATATATATATTAATTTTAATTATATAATTATCTTTTTATTAATAATTATAAATATA
 42914  TTATATATTTTATATAATAAGATTATAATTTTATAATTATTTTATTTTTATTAAAATTAT
 42974  TATTATTATAATTATTATATTATAATTATAAATTATTAAAGAATATATTTATTAATATTT
 43034  TAATAATTAATATCTTTTATTTATATTTATAAAATAAGGTATAAATATTGATAATAAAGA
 43094  GTAAATATTGTATTAATTATAATAATAATTATAATTAAGGA
;     G-trnM(cau)_1 ==> start
 43135  GCTTGTATAGTTTAATTGGTTAAAACATTTGTCT!CAT!AAATAAATAATGTAAGGTTCA
 43193  ATTCCTTCTACAAGTA
;     G-trnM(cau)_1 ==> end
 43209  ATAATGATTATAATATTTATATATATTAAAATAATATTAATAAATAATTATTAGCAGGAT
 43269  TCACATCTCCTTCGGCCGGATTGGACTATTTTATTATTATTAAATAGATGTTCATTAAAT
 43329  AATTATAAATATAATTTATCTTTTAAATATATATATATAATATAATATTTAAATATATAT
 43389  TATAAATAAATAAATAAATAATTAATTAATAAAACATATAATGTATATTTATCTATAAAA
 43449  ATATTAATTAAATTAATATATTATTACAGTTCCGGGGCCGGCCACGGAGCCGGAACCCGA
 43509  AGGAGATAAATAAATAAATAAATATAAATAATTCTTCTTCTTTAAAATTAAATAAAATAA
 43569  AATAAAAGGGGCGGACTCCTTCGGGTCCGCCCTCCTGGGCGGACTATTTTATTTTTAAAT
 43629  ATATATTATATTAATAATATAAATATAAGTCCCCCCGGGACCCCGAAGGAGTATAAATAA
 43689  AATTAATAATATATTATATATATATTATATTAATAATAATAATAATAATAATAATAATAA
 43749  ATAATAACTCCTTGCTTCATACCTTTATAAATAAGGTAATCACTAATATATTATAATAAT
 43809  AAAATTATATATATTATATATAATCTAAATATTATATATTTTAATAAATATTAATATATA
 43869  TGATATGAATATTATTAGTTTTTGGGAAGGGAATCCCGTAAGGAGTGAGGGACCCTCCCT
 43929  AACGGGAGGAGGACCGAAGGAGTTTTAGTATTTTTTTTTAATAAAATATATATTTATATG
 43989  ATTAATAATATTATATATATTATTTATAAAAATAATATATAATTTTAATTATTTTTAATA
 44049  AAAAAAGGTGGGGTTGATAATATAATATAATATTTTTTATTTTAATTTATAATATATAAT
 44109  AATAAATTATAAATAAATTTTAATTAAAAGTAGTATTAACATATTATAAATAGACAAAAG
 44169  AGTCTAAAGGTTAAGATTTATTAAA
;     G-cox2 ==> start
 44194  ATGTTAGATTTATTAAGATTACAATTAACAACATTCATTATGAATGATGTACCAACACCT
 44254  TATGCATGTTATTTTCAGGATTCAGCAACACCAAATCAAGAAGGTATTTTAGAATTACAT
 44314  GATAATATTATGTTTTATTTATTAGTTATTTTAGGTTTAGTATCTTGAATGTTATATACA
 44374  ATTGTTATAACATATTCAAAAAATCCTATTGCATATAAATATATTAAACATGGACAAACT
 44434  ATTGAAGTTATTTGAACAATTTTTCCAGCTGTAATTTTATTAATTATTGCTTTTCCTTCA
 44494  TTTATTTTATTATATTTATGTGATGAAGTTATTTCACCAGCTATAACTATTAAAGCTATT
 44554  GGATATCAATGATATTGAAAATATGAATATTCAGATTTTATTAATGATAGTGGTGAAACT
 44614  GTTGAATTTGAATCATATGTTATTCCTGATGAATTATTAGAAGAAGGTCAATTAAGATTA
 44674  TTAGATACTGATACTTCTATAGTTGTACCTGTAGATACACATATTAGATTCGTTGTAACA
 44734  GCTGCTGATGTTATTCATGATTTTGCTATTCCAAGTTTAGGTATTAAAGTTGATGCTACT
 44794  CCTGGTAGATTAAATCAAGTTTCTGCTTTAATTCAAAGAGAAGGTGTCTTCTATGGAGCA
 44854  TGTTCTGAGTTGTGTGGGACAGGTCATGCAAATATGCCAATTAAGATCGAAGCAGTATCA
 44914  TTACCTAAATT
;     G-orf391 ==> start /note=LAGLIDADG ;; evalue:3.7e-32
 44925  TTTGGAATGATTAAATGAACAATAA
;     G-cox2 ==> end
 44950  TTAATATTTACTTATTATTAATATTTTTAATTATTAAAAATAATAATAATAATAATAATT
 45010  ATAATAATATTCTTAAATATAATAAAGATATAGATTTATATTCTATTCAATCACCTTATA
 45070  TTAAAAATATAAATATTATTAAAAGAGGTTATCATACTTCTTTAAATAATAAATTAATTA
 45130  TTGTTCAAAAAGATAATAAAAATAATAATAAGAATAATTTAGAAATAGATAATTTTTATA
 45190  AATGATTAGTAGGATTTACAGATGGAGATGGTAGTTTTTATATTAAATTAAATGATAAAA
 45250  AATATTTAAGATTTTTTTATGGTTTTAGAATACATATTGATGATAAAGCATGTTTAGAAA
 45310  AGATTAGAAATATATTAAATATACCTTCTAATTTTGAAGAACTACTTAAAACAATTATAT
 45370  TAGTAAATTCACAAAAGAAATGGTTATATTCTAATATTGTAACTATTTTTGATAAGTATC
 45430  CTTGTTTAACAATTAAATATTATAGTTATTATAAATGAAAAATAGCTATAATTAATAATT
 45490  TAAATGGTATATCTTATAATAATAAAGATTTATTAAATATTAAAAATACAATTAATAATT
 45550  ATGAAGTTATACCTAATTTAAAAATTCCATATGATAAAATAAATGATTATTGAATTTTAG
 45610  GTTTTATTGAAGCTGAAGGTTCATTTGATCTATCTCCAAAACGTAATATTTGTGGTTTTA
 45670  ATGTTTCACAACATAAACGTAGTATTAATACATTAAAAGCTATTAAATCTTATGTATTAA
 45730  ATAATTGAAAACCAATTGATAATACACCATTATTAATTAAAAATAAATTATTAAAAGATT
 45790  GAGATTCATCTATTAAATTAACTAAACCTGATAAAAATGGAGTTATTAAATTAGAATTTA
 45850  ATAGAATAGATTTTTTATATTATGTTATTTTACCTAAATTATATTCATTAAAATGATATA
 45910  GTCGTAAAGAAATTGATTTCCAATTATGAAAAACACTTATAGAAATCTATATAAAAGGTT
 45970  TACATAATACACTTAAAGGTTCTAATTTATTAAAATTAATTAATAATAATATTAATAAAA
 46030  AAAGATATTATTCTAATTATAATATTTCTCCTTTCGGGGTTCCGGCTCCCGTGGCCGGGC
 46090  CCCGGAACTAA
;     G-orf391 ==> end
 46101  AAATATTATTGATGATGTATTAAATATAAATCTTATCTATAATTATAAATTACCATATCG
 46161  TATAAATAGTGATATTCAACGTTTAAATTCTATAAATAATAATAATACTAAATTTATTAA
 46221  TGTTGGAGTATTTGTTTATGATTTAAATAATACATTAATTATAACATTTACTGGTTATAG
 46281  ACCAGCAGCTCTTTACTTTAATTGTTCTCCTTTTCGGGGTCCCGACTGGGGCCGGGACTA
 46341  AACATGAAATTGCTAAATATATTAAAAATGGTAATGTATTTATAAATAAATATATTTTAA
 46401  AAAATATTTTATTAGATTAATTATTATTTTTACTTCTTCTTAAAATTAAAAAAGGAGACT
 46461  TTTTTATATTTATATAAATTATATATAAATTATTCTTTTATTATAAATATATAAAATTAT
 46521  TTTCTTTTAATTATTTTTATAATTAATTAATTCTTCATGGCTATAGCCATAACTTTTAAT
 46581  AATATTCTTTTATTCTTTATTATTATATATATATATATTTATTATTTATTATTATAGAAT
 46641  TTATATTTATAAAAATATTAATATTTTATTTAAAATAAATAATGATTAATTTATAAAATA
 46701  TATATTAATTAAGTTTCGGGTCCCCAGGACCCGGAACCCCTGAAGGAGTTATTATATTTA
 46761  TAATTAAATCTTTAAATAATATATCTTAAATTATTATATTGATATTAATATTATATTGAT
 46821  ATTAATATTAAATATATATTTAATATTTAGCTTATTATTTTATAAAATTATATTTATATA
 46881  TTATAATATAATTAAATATATTATAAATTTAATAATTTAATAAAAATATTCTTTTATAAT
 46941  TATTATAATAATTAAATAAATAATAATAATAAGAATAATTAATGTATAATTTTTATAAAT
 47001  ATTATATATTTTTATATTAATAGTTCGGGGCCCGGCCACCGGAACCCCGAAAGGAGAAAT
 47061  ATTAATAAAATAAAATAAAATTATAATATAATTAAATTATAAGAATTATATTTACTCCTT
 47121  TTATAATTTATATTTATAATATAATATAATATAAAATAAATATAATATAATATAAAATAA
 47181  ATATAATGTAATAGGTATTCACTCCTCTTTGGGGTTCCGATCCCCATACGGATACGGATA
 47241  CGGATACGAATACGGATACGGATACGGATACGGGGCCGTCCCCAGAACTTAATATTATAT
 47301  CTTAAATAATTAATATAAATATAATATATTATTTAATAATAATAATAAATAAATAAATAA
 47361  ATAAATAAATAAATTAAATAAATAATAATATTATTATAATTACTTTTAATAAATAATATT
 47421  AATATAATATTATATTAGTATTATAAATAGACTTTTTATTATTTTATATATAATATAGTC
 47481  CCAAGTGGACCCCGAAGGAGTAATATATTATATAATTATTATTTTTAATTATAAATAAAA
 47541  TATAATTATTATTTATTATATAATTTATATAAATATATATATATATTTATTATATATATA
 47601  AATATAAATATAAATATAATAATTAATAATATTAAAGTTTTATATATATTAATATATTAT
 47661  AAAAGGTTTATATATATATATAATAAGATAAGTAATAAATTAATTAATTAATAATATAAA
 47721  AATATATATTATATATTATGTTTTATTTATATATATATATATATTATGTATTATTATATA
 47781  AATATATATATATATTATATTATAAGTAATAATAAGTATTATATTATATATA
;     G-trnF(gaa) ==> start
 47833  GCTTTTATAGCTTAGTGGTAAAGCGATAAATT!GAA!GATTTATTTACATGTAGTTCGAT
 47891  TCTCATTAAGGGCA
;     G-trnF(gaa) ==> end
 47905  ATAATAATAATATATTAATTAATAATTAATTTATAATAAATATATTATAATAATTAATAT
 47965  ATATATATATAATATATTTAATACAAAGAAAATATATATTATATCTCTTATTTATTTATT
 48025  TATTAATATTTTAATAAATATAATATTATAAAAAAGTTTATATATTTAGTTCCGGGGCCC
 48085  GGACGGAACCCGGTAGGAGAAATATAAATATAAATATAAATATAATATAAGTTTGGTATT
 48145  CATTTAATTATATTATTTAATTAAAAATATTCTAAATAAGAATAAATATCAATAAAGGAG
 48205  TTATAAATATATATATATATTAATATATATATAAAATATATATTATTATTAGTTCTTTGC
 48265  AGGAACCCCGTAAGGAGTGAGGGACCCCATGGGAACCGAACCCCTATTTAAGAAGGAGTT
 48325  TTATTATAATAAAATTTATATATATTTAATATATAATTATAAAAATATTATATAATAAAT
 48385  AATAAATAATTATTAATAATAAATAAATATAATAATAATATTATAATAAATTTATAAATG
 48445  ATTATAATAAATTTATATTAATTTTTATTT
;     G-trnT(uag) <== end
 48475  TGTAAATACTAAGATTTGAACTTAGATAATATGCAC!CTA!AAACATACATTTTACCATT
 48533  AAATTATATTTAC
;     G-trnT(uag) <== start
 48546  CTTATTAATTATATAAAATTTATTAAATATATAATATATTAATTATATAAAATTATTAAA
 48606  TAAATATATAATATATTATATATAATTTATAATATATATATTATAAATATTATTATATAT
 48666  AAAATATAATATACTACTTATAAAAATATATATATATATATAAATATATATATAAATAAA
 48726  TATTTTATATATTAAATTAAATAATTATTAATAAATTTAATTATAAAGTATAATTTTCAA
 48786  TAGGAATATTTATAAGATTATAATAATTATATGAATTATTATAATTATATATATATAAAT
 48846  AAATAAAATAATAATTATAATAATTAATAAGAGTTTTGGATATATATCTGTGGAGTATAT
 48906  ATTTTATAA
;     G-trnV(uac) ==> start
 48915  AGGAGATTAGCTTAATTGGTATAGCATTCGTTT!TAC!ACACGAAAGATTATAGGTTCGA
 48973  ACCCTATATTTCCTA
;     G-trnV(uac) ==> end
 48988  AATCTAGATATAATATTATATCTATCTTAATATAATAATATTTATTTATTAAATAAAAAA
 49048  AATAAATAATATTAATTAATATAAGATTCTTTTTAATTATAATAATAAATAAATAAAAGA
 49108  AGATATTATCAATGATTTATATTAATAATAAATATAAATAATAAAAATATATATAATATA
 49168  ATATAATAAATATATTTCCTTTAATATTAATAAATTAATAATAATAATAATAATAATAAT
 49228  AAAATATTTAAATAAATTATATTCAATACAAATTAATTATTTATATTATTAATAATTGAA
 49288  TAAATAATCCGGTCGAAAGAGATATTAATTCGATTATATTATTTATTTAATTATATTTAA
 49348  TTTAAATATATAAATTAATATATATATATTGAATTATATATAAATTTATTTTATAATTTT
 49408  ATAAATAATATATTATTATAAATATTTAATATAATTTATATTATTATTAAATAAAAGATT
 49468  TATTAAATTAATATTATTATTTAATTTTATTATATAGTTTAAGGGATAATATTTTATTAA
 49528  TATTTTTTTTATTTATTTATTTAATTATATTATATATATAATATATATATAACAATAAAT
 49588  TT
;     G-cox3 ==> start ;; mfannot: alternative ATG start pos 49572
 49590  ATGACACATTTAGAAAGAAGTAGACATCAACAACATCCATTTCATATGGTTATGCCTTCA
 49650  CCATGACCTATTGTAGTATCATTTGCATTATTATCATTAGCATTATCACTAGCATTAACA
 49710  ATGCATGGTTATATTGGTAATATGAATATGGTATATTTAGCATTATTTGTATTATTAACA
 49770  AGTTCTATTTTATGATTTAGAGATATTGTAGCTGAAGCTACATATTTAGGTGATCATACT
 49830  ATAGCAGTAAGAAAAGGTATTAATTTAGGTTTCTTAATGTTTGTATTATCTGAAGTATTA
 49890  ATCTTTGCTGGTTTATTCTGAGCTTATTTCCATTCAGCTATGAGTCCTGATGTACTATTA
 49950  GGTGCATGTTGACCACCCGTAGGTATTGAAGCTGTACAACCTACCGAATTACCTTTATTA
 50010  AATACTATTATCTTATTATCTTCTGGTGCTACTGTAACTTATAGTCATCATGCCTTAATC
 50070  GCAGGTAATAGAAATAAAGCCTTATCAGGTTTATTAATTACATTCTGATTAATTGTTATT
 50130  TTTGTTACTTGTCAATATATTGAATATACTAATGCTGCATTCACTATCTCTGATGGTGTT
 50190  TATGGTTCAGTATTCTATGCTGGTACAGGATTACATTTCTTACATATGGTAATGTTAGCA
 50250  GCTATGTTAGGTGTTAATTATTGAAGAATGAGAAATTATCATTTAACAGCTGGACATCAT
 50310  GTTGGATATGAAACAACTATTATTTATCTACATGTTTTAGATGTTATCTGATTATTTTTA
 50370  TACGTAGTCTTCTACTGATGAGGAGTCTAA
;     G-cox3 ==> end
 50400  GGCTATAGAATTATATATCTAAATGATTAATATATATATTATTAATAATTAACAATAATT
 50460  AATATATTATAATTTATATATATATATTTTATATTATTATAATAATATTCTTACAAATAT
 50520  AATTATTATATATTATTCCTTCAAAACTCTAACGGGGTTCCATGAAGGAACTAATAATAA
 50580  TATAATCATTATACTCTTTTTTCATTTACCTTTTATAAAGATAATTAATAAATTTATTTA
 50640  ATATTTATAAAAAAAAATATAATATTAATATAATATAATATAATAATGTAATTATTTATA
 50700  TTTTTATATTCCTTCGAGGTCACCGCCTCACCTCCAGCGGGACTTTTTAATATGATATAA
 50760  TATAATATAAATATTATTAATTTAACTAATATATAAATTCATATATATATATATATTATT
 50820  AATATTATTTTATAAAAATATTTTTATTTGATTATTATTAAATATTATATAGTTCGGGGC
 50880  CACGGAGCCGGAACCCCGAAAGGAGAAATATTAATATATTATAAATATACTATTTATGTA
 50940  ATTATTTTTGAAGTGAGCACCTATTTTATATATATTTTATATATATTTTATTATATTTTA
 51000  TTAAAAATAGGTGTGAACCTCCATGAGAGAGGAATGAATACCTATTTTATAAAGTATATT
 51060  TTATATTCTATATATTATAAATATGAACCAAAAAGGAGTTTAAAATTTAATTAAATTTAA
 51120  TTAATTGAATTTCTTTATTATTATTATCATAATTATTAAACCCTTTATTAATATAATAAT
 51180  ATATTATTTATTATCAAAATACCTACCCTTTTATAATTTATATCTTTAATAATATAATTA
 51240  AATATAAAATGTTTATTAAATATTATATAAAAATAAAAATAAAAATATATATATATATAT
 51300  AAATGATAAATAATAAGGAATTCACACTTATATAAATTTAAATATAAAGTCCCAAAAGAA
 51360  GTATTCATTAAATAAATTATCATTAATTAATTATAATAAACTTATTTAATATTATTAAAG
 51420  ATTAATTTATAATAATAATTATTATTATTATTATTAATATTAATAAAATATATAAATAAT
 51480  TAAATAGTTCATATATTAAAAAGAATTAGAATTAAACTTTAATAAGTGTATTTAATATAT
 51540  AGAATATTAATAGAATATTTATTCTATTTATATATATATTTATATATATATATATTAAAT
 51600  AATATTATTTATATTATATTTTATATATATATTATTAATATAAAAGTATATTATATGTAT
 51660  TATATATATTATATATTATATATTTAATAATATATTACTCCTTTGGGTGGGTCCACGGGC
 51720  GGGCCGGACTATTATAATTAATAATTTTATAAAGTTCCGGGGCCCGGCCACGGGAGCCGG
 51780  AACCCGAAAGGAGAATAAATAATTATATATCTTCTTCTTAATTAAATTAAATTAAATTAA
 51840  ATTAAATTAAATTAAATTAAATTAAAAGGGTTCGGTCCCCTCCCTAACGGGAGGGGTCCC
 51900  TCACTCATTCAAACTATAATTTAATATATTATGATATTATTTATAATTTATAATATAATG
 51960  TATAATATTATATTATAAATATTATATAAAAATAAAATGATATATATAATAATAATAATA
 52020  ATAATAATAAAAATAGAAAAGAATAATTTTATTATTTTAGTATATATAAGAATTTAATAA
 52080  GTTATATTATTGCGGACACCGTTACGGAGTGGGGACTATTATATTTTACCTATATATATT
 52140  AATATTATTATAATTTCCTTCTTTAAAAGAAAAAGGAATTCGAGAACTTATTATTATATT
 52200  AATATATTAATAATAAATAATAATAAATAATAAAAAGTAAATAATTATAAATTATATAAA
 52260  AATATAATTTTATTATTAAGAAAGGAGTTTAAATATAAAATATAATATTATCATTAAGTT
 52320  CTAATAAAGGTATATAATGAAGATCTATTAGAACCTAAAAAGAATATTAATATATCTATT
 52380  ATAAAATAATAATAATAAATATAAATATAAAAATAAATTGTAATATTTATAAATAATAAT
 52440  AAAAATAAATAAGGAATATATTAATTATTAATAATAAATAAATTATATTAAAATATAATA
 52500  TTATTATTAAATTAAAGAATTATATTAAATATATTTATTAAAATTTTATAAATAAGTTAA
 52560  TATTTTATTAAATAATATTTATAAATAATAAAAAATAAGTATATAATTATTAATATATTA
 52620  ATTTATTATGTTATATATTTATATATTTCAAATATATAAGTAATAGGGGAGGGGTGGGTG
 52680  ATAATAACCAGAATATTAAATAAATACAGAGCACACATTTGTTAATATTTAATAATATAA
 52740  TCAATAAATATATTATAATAATATAATATAATTAATAATAGATATAAAGTATAAACAATA
 52800  TAATAAATTATATAAAATAAATATAAATTAAAAATAAAACCAAATAATTAATATAATAAA
 52860  TGATAAACAAGAAGATATCCGGTCCCAATAATAATTATTATTGAAAATAATAATTGGGAC
 52920  CCCACAATAGAATAAAAATAAAAAGAATTAATAATATAAATAATATAAAATATATTATAT
 52980  ATATATATAATATATATATATATATAATAAAAAAAATATATAATATAATATATATATATA
 53040  AAATAATAAATTATATATATATATATAAAATAATAAAAATAATAATCATATGAATTTTAT
 53100  AAATATAATTATTATTAATAATAATAATAATAATAAAGTCCGGTCCGCCCGGAGGGGCGG
 53160  ACCCGAAGGAGTGCGGGACCCCGTGGGAACCGCATCCCTTTTATTCTTAATTAAGAAGGA
 53220  GATAATAATTTATAAAAATTAATATTTATTTTATGTAATATTAATATTAATATTAATATA
 53280  ATATAATATAATATAATACGGATTAAATATTACCAGTTGTTCACAGGTAATATAAAATCC
 53340  TATTGTTTCACCTATTATTAATTAATAGTTCCGGGGCCCGGCCA
;; mfannot:
 53384  cggagccggaacccgaaaggagaataagtatatataataaaatttaataaaaaaataatt
 53444  atataataaatatatatattataatattatataaatataaaatataattgatattaacat
 53504  tatataattaataatataatcaaataatataaatataatataaaagttttaattattaaa
 53564  attatataaatattatttaataaaaataaaaataataataataataataataataaagtc
 53624  cgcccctccgcggaggggcggagagtgagggacccccgtatacttacggggagaaccgaa
 53684  cccctttttatttaaagaaggagataaatatttatatctttatttataattatatataaa
 53744  taaaagtttattaaaatttataataataatataaaaagtatataataaatttattataaa
 53804  taaataaatatttagtaataatatttaataaaattataaatattataaataaaatattaa
 53864  taataaataataaatatataatataatataatataataaattaataacaataagatatcc
 53924  ggtccctaaataattattatataaaataataattgggacccatacatataaatataaaat
 53984  attttaatatttatatataaataataataatatatatttatattatattataatataacc
 54044  ctttccaattaatattaatattaatattaattacttccttaaaaataataattaattaat
 54104  tgatttttatattaatataaaaagttaatatatatatttatatataaataatataaatta
 54164  atataaagataataagtccccgctttcagcgcagtga
;; mfannot:     /group=IB(5') (7.19e-04)
 54201  GGGACCCTCCCGTAAATATACGGGAGGAGACCACCCCAAAGGAATAATAAATAATAGTAT
 54261  GTATTTAAATAAATATTTAATATACTATTTTTTTATTATTTTATAATATATTTATAATAA
 54321  TATATTTAATTATAATTTATAAAAAGAGATATAATATTTTATTATATATAATATTAATAT
 54381  AATACAAATTAACATTATTTAATTATTATTAATAATATTTAACTTTATTATTATCTTCTA
 54441  CGGTTGGACTCCTTCTTAAAAGGGGTTCGGTCCCCTCCCATTAGGGAGGGGTCCCTCACT
 54501  CCTTCAGGGTCCGCCCCCGCGGGCGGACCGGACTATTATTACTATTTATTTATTAATAAT
 54561  AAATAATAAATTATAAAGTCACTGAAAGAGTGAGGAATTTTCCTTTTCCCAAGGGAAAAC
 54621  CCCAAAGGATAATATAAATATTATAAAATTTTTATTAAATAATATAAAATTCAATAAAAT
 54681  AATTTTAATTAATTAATTAATTAATTAATATAAAAATAAATATTTTAATTAATATTAATA
 54741  TTAATAGTTCCGGGGCCCGGCCACGGGAGCCGGAACCCGGAAGGAGAAATATAAATATAA
 54801  TAGTATAGTATATAGGAAGTTAATAATAATATAAATATTATATAATATATATATGTATAT
 54861  ATATTATATTATATAATTAATTTTCTCCTTTTGTATTTACATCTTAATAAAATATAAAAT
 54921  ATAAAATGTTATTAACAATAAAAATTATTAATCTTTATAATATTAATAATAGTAAATTTA
 54981  TTTATATATCTCCTTTAGGATGGACTCCTTCGGCCGGACTTCGGGTCCACCCGGGGCCGG
 55041  ACTATTTTATTTTTTTTAAAAATATTAAATATTATAAATATATTATAAATATATTATAAA
 55101  TATGTTATAAATATATTATAAATAGAATATAATATAATATTATATATTATAATGATAAAG
 55161  ATTATATATATTTTCTTTTTTTTTATTTATTATTTTAATAAGTAAAAATTATATTATATA
 55221  TATATATATATTAGATTTTATAAGTAATATAATATAAGTATTAATATATAAA
;     G-trnM(cau)_2 ==> start
 55273  TGCAATATGATGTAATTGGTTAACATTTTAGGGT!CAT!GACCTAATTATATACGTTCAA
 55331  ATCGTATTATTGCTA
;     G-trnM(cau)_2 ==> end
 55346  ATAAATTAATATATAATATTTATAAAAAGTATAATAAAATATATTATAAGAAGAATATAT
 55406  TATATAATAATTATATTAATAATATTAATAAATAATATATAAATAATTATAAAAAGTATA
 55466  TAATATTAATCAATTAATTAATTAATAAATATAAATAATATATTAATTTTAATTAATTTG
 55526  AATAAGATATTTATATTATTAA
;     G-rnpB_1 ==> start ;; mfannot: Approximate position
 55548  TAGGAAAGTCATAAATATATAAATTATATTATATAATTAATATAATAATAAAATAAATTA
 55608  TATATTTTATTTATAATATTATTTCTTTATAAGATAAAATATTATCTGATGAATAATTAG
 55668  ATTGAATAATATTTATAAAGAAATATATATAAAAAGTCATTATATAAATTTAATTATAAT
 55728  TTAAATAAATTTTATATAAATTAATATAATATTAATAAAGTAATTAGTATAAATAAATAA
 55788  TATGAAAATAAAACTTAATAAATATATAAATATAGTCCGGCCTGCCCCCGCGGCGGGCGG
 55848  ACCCCGAAGGAGTGAGGGACCCCTCCCTAATGGGAGGGGACCGAACCCCTTTTAAGAAGG
 55908  AGTCCATATATATATATTAATAAAAAAGTATATATATATATATTGGAATAGTTATATTAT
 55968  TATACAGAAATATGCTTAA
;     G-rnpB_1 ==> end
 55987  TTATAATATAATATCCATATTCATAATTAATTTTTATATATATATTATATTATAATATTA
 56047  ATTTATATTATAAAATAATATTTATTATTAAAATATTTATTCTCCTTTCGGGGTTCCGGC
 56107  TCCGTGGCCGGGCCCTGAATTATTAATTAATAATAAATTATTATTAATAATTATTTATTA
 56167  TTTTATCATTAAAATATATAAATAAAAATATTAAAAGATAAAAAATAATGTTTATTCTTT
 56227  ATATAAATTATATATATATATATAATTAATTAATTAATTAATTAATTAATAATAAAATAT
 56287  AATTATAAATAATATAAATATTATTCTTTATTAATAAATATATATTTATATATTATAAAA
 56347  GTATCTTAATTAATAAAAATAAACATTTAATAATATGAATTATATATTATTATTATTATT
 56407  AATAAAATTATTAATAATAATCAATATGAAATTAATAAAATCTTATAAAAAGTAATGAAT
 56467  ACTCCTTTTAAAATAAAAGGGTTCGGTCCCCCTTCCGTATACTTACGGGAGGGGGTCCCT
 56527  CCTCCTTCTTAATTAAATTATCTTAATTAAATTATCTTAATTAAATTATCTTAATTAAAT
 56587  TATCTTAATTAAATTATCTTAATTAAATTAAAAGGGACTTTATATTTATAAAGTAATTAT
 56647  ATTATTATTATTATTATTATTTATTTATTTTATTTTTATTATTTTATTATATATTATATA
 56707  TTAATA
;     G-trnP(ugg)_1 ==> start
 56713  CAGATAGAAGCCAAAAGGTCAGGCGCTTTCTT!TGG!GAGAAAGACCTAGTTAGTTCGAG
 56771  TCTATCCTATCTGA
;     G-trnP(ugg)_1 ==> end
 56785  TAATAATTTAATTAACCATTAAAAAGTATATATATTTATCATAATATATTAAATTTTATT
 56845  ACATTACAAATGAACACTTTTATTTATATTTATAAAAATATGAACTCCTTCGGGGTCCAT
 56905  GGACTATTATTATTATAATTATTATTATAATTATTATTATAATTATTATTATAATTATTA
 56965  TTATAATTAAAGAGTTTTGGATACCAATATGATATAATATGATATAGGACCGAAACCCCT
 57025  CATTTTATCATTTATTTATAATATTATAAATAAAAAAAAATATTATATATTATAATAAAA
 57085  AATATCATAATATATTATATTATATATTATATTATATATATATATATATATATTCTTTTA
 57145  TAAAATTTATATTCTTCTTATTAAAATTAAAAGGGAGCGGACTTTTAATTATATTTAATT
 57205  ATAGTTTTTAATCATTGGTTGAGATTTCAAAATAAGGTATAATATTTATATTATTCTTTA
 57265  ACAAATATTATATTATAAAAAAGATATAATATTTATATTATTCTTTAACAAATATTATAT
 57325  TATAAAAAGATATAATATTTATATATTATTATTAATATTATTTTTAAGTTCCGAAAGGAG
 57385  AAACTTATAATTTTTATATCATTATTTATTATTATTTTAATTTCAACTCCTTTTAGGTAT
 57445  TTCCATTTAACTTTCAGCAGAGACTTTCTAATTATAATTATATATATATAAATTTAAATA
 57505  CATTTATAAAAGTATATAATATAATTATATTATATATAATAATATTATTAAATGAAGTAT
 57565  TCTTTATTATTAATTATAGGATATCTGGGGTCCATTAATAATTATTATTGTAAATAATAA
 57625  TAAGGACCCCCATTATCTAATTAATAAATATATAAATAATCATTAATAAATATATTAATA
 57685  ATTATTAATAAATATATAAATAATCATTAATAAATATATAAATAATATAATATATTATAA
 57745  AATATAATAATAATAATTTATTATTAAAATATAATAATTTATTATAAAATATAATAATTT
 57805  ATTATAAAATATAATAATAACTCCTTTCAGGGTTCACACCTTTATAAATAATAAATAATA
 57865  AATAATAAATAATAAATAATAAATATTAGTATTCACTAATATAAAATAATAATTATAAAA
 57925  ATAATCATTATTAAAAATATTATTAATTATTAAATTAAATACAATTAATATAATTTAGTT
 57985  GTTTATATAATTTTAAATAATGTTTATATCAATTTAATAAAATTAAATTTATAGTTCCGG
 58045  GGCCCGGCCACGGAGCCGGAACCCGAAAGGAGTTTATCTATATATTATAATAACTATATG
 58105  AATTTAATTATTAAAATAATAAAAATAAGGAATTTTAATAAGAAGTAATATTTATTATAT
 58165  AATATATAAAAAAATATATATATATATATAAAAATATATATAATAAGTTTTATTATAATA
 58225  TATATTAAATTAATTATTATGAGGGGTTCGGTCCCTTTCCGGGCCCCAATTCATCTCATC
 58285  TCATTTTATTTCATTTCAATATCATCTAATCTCATTTCTTTATAGATTTTACATATATAT
 58345  AAATATAAATATAAGATATTCACATTTATATATAATATAATATAATATAATAGATATTCA
 58405  TTCCTCTTTGATTAAACTAATAATTAATAATTAATAATTAATAATTAATAATTAATAATT
 58465  ATTCAGTAGAACTCCTTCTTAAAAGGGGTTCGGTCCCCTCCCATTAGTATAGTATAGGGA
 58525  GGGGTCCCTCACTCCTTCGGGGTCCGCCCCAGTAACCGGACTATTATTAATAATTTATAA
 58585  TTTATTATTTATTAATATATTTATATAATATAATATAATATAATATTATTCATACTTTTT
 58645  ATTAATATAATATAATATAATATTATTAATACTTTCTCCTTTCGGGGTTCCGGCTCCGTG
 58705  GCCGGGCCCCGGAACTATAATATAAAGAAAGAGTTTCAATTATTTATTTATTTATTTATT
 58765  TTTATAAAATAAGTCCCGGGGACCCGATTAATTTAAATAATTTATTTAATGAAATTATTA
 58825  ATTATAAATAAAAATAATAATTTTTAAAGATGTAATATAAAAATAAATATAATATAATTT
 58885  AGGATAATTATATAAAATATTTATTATATATAGTTTTATAAAGAGTTTTAAAAGTGATAA
 58945  TATAATATATAATATTTATAAGTTCCGGGGCCCGGCCACGGAGCCTTGAAAGGAGTTATT
 59005  TATATATATATAATTATAATCTTATTAATTATTTATATATATATTTAATATTATTTTATA
 59065  TAATTTTATATTAAAAGTATTATAATTATATATTTAATATTATTTTATATAATTTTATAT
 59125  TATTTATTTATTTATTTATTTATTTAAAATATTATAATCATATATTTAATATTATTTAAT
 59185  ATATTTTATATATTATATCTTTTATTGATTTATATATATATAGATTTAATAAATATATAT
 59245  ATATATATATATATAAATATTCATATATATTTATTATTATTATTATTATTTATTACTATT
 59305  TTTATTATATATTAATAATATATATATTATTAGTTATGGGTATCCTAATAGTATATTATT
 59365  ATTTTAATAATAATTTATGATTTATGTATAATAAATAAGTAGGGAATCGGTTGAATATCG
 59425  AAAGGAGTTATATATTATTAATTATTTATAATTATTTTATATATTATTAATTATTTATAA
 59485  TTATTTTATATATTTATAATTATTTTATATAGATAGTTAGATAGGATAGATAGTATAGAT
 59545  AGGGTCCCATTTATTATTTACAATAATAATTATTAATGGGACCTGGATATCTTATTGTTA
 59605  TTAATTTATATATTATTCATTATTATATATATATTTAATATAATTAAATATTATATTATA
 59665  TTATATTATATTATTTATTAAAAAAATCTATTACTTATTTTTTATTAATATATAAATTAT
 59725  TTATATAATTTATCATTTTTATTTATATATTATTATTTTTATATATAAATTAATATATAT
 59785  ATATATTATATATACTTTTTTATAATATATCTATATATATAAATAAATATATTATATTAT
 59845  ATTTTTATATAATATATTATTAATTATTATTTTAATTTTCTATTCTATTGTGGGGTCCCA
 59905  ATTATTATTTTCAATAATAATTATTATTGGGACCGGATATCTTCTTGTTTATCATTTATT
 59965  ATTTTATTAAATTTATTATTATTTTTAATTTATATTTATATTATATAATTAATTATATCG
 60025  TTTATACTCCTTCAGGGTCCCATAGGGCAGGACTTTATATTTATTATATAATATATTATA
 60085  TTCTTATAATATATTTATTGATTATGTTATAAAATTTATTCTATGTGTGCTCTATATATA
 60145  TTTAATATTCTGGTTATTATCACCCACCCCTCCCTATTACGTCTCGAGGTCCCGTTTCAT
 60205  AGAAACCGGGACTTATATATTATAAATATAAATCTAACTTAATTAATAATTTAAATAATA
 60265  TACTTTATATTTTATAAATAAAAATAATTATAACCTTTTTATAATTATATATAATAATAT
 60325  ATATATTATCAAATAATTATTATTTCTTTTTCTTTAATTAATTAATTAATTAATATTTTA
 60385  TAAAATATATTTCTCCTTACAGGGTTCCTCCCATGGCCAGGGAAACTAAATAAAATATAT
 60445  TATTAATAATATTATATAATATAATAATAATATAATAATTTTATATAAATATATATTTAT
 60505  ATATTAAATTAAATTATAATTTTATTATGAAAATTATATCTTTTTATATTTTTATAATAA
 60565  AAATATGTTATATATATATTAATAATAAAAGGTAGTGAGGATTAAATAAATTATATAATA
 60625  ATTATAACTCTTAATTATAAAATAAATATATATATATATATAAGTATCCATTTCCATATA
 60685  ATCTTTTAATAAATATTAATATTAAAAAAAAAAATAATATTATAATATTTTAGTATATAA
 60745  TTCAATAAAATTCATTGGAGGGGTAAATAATAATAATTTACTAATGGCAAGTTATAGTCT
 60805  TAAAGGTTTTATTTTTTATTAAATTAATAAAATAATAATACCATTTATATATTCCATTAT
 60865  ATATATATTTTAATAAAAATAATAATATCATTTATATATTTTATTATATATTATATATAT
 60925  TTTATATAAAATAATAATAATAAATTTATATTTTTATATATTATTATTAAATAATAATAA
 60985  TATAAATAACTCCTTCGGGGTTCCGGTCCCCACAGGTCCCTCACTCCTTCTTAAGAATAA
 61045  AAGGGGTTCGGTCCCCTCCCGTTAGTACACGGGAGGGGGTCTCTCTCCTTCTTAAAAAAT
 61105  AAAAAGGTGGAAGGACAATATAATTTTAAATAATAATTAATACTTTAATAATAATTTGTA
 61165  TTTCTTTATTATTAATATATTAAATATAATAATAATTAATATAATTACAATATATTAATA
 61225  TTATCAAATATTAATAAATATACTTTTATATAATTTATTTATTTATTTATTTTTTTATTA
 61285  AACTAATTATAATTGTAATTTCGAAAAGGGGTGGAGTAAACATATATAATTTATAATCTA
 61345  TATATATATATATATTTTTAATAAATATTAATAAATATTTATAAAAGAATAATTTATATT
 61405  TATAATATATAATTTATATATTTTATTTTTATTATACAATTAATATAAAATATAAAATAT
 61465  TAAATATTAAATATTAAATATTAAATATTAAATATTAATTTTTATGGGGTTATATAATAA
 61525  TTATATTTATAATTATATAATATTAAAGGGTATTTTTTATAATTATTACATTTTTATTTT
 61585  ATTTATAAAAATATTAATTTTAATAAGTATTGAATACTTTTATATAATATAAATATTAAT
 61645  TACATAATTAATAATTAAATAATATTTAATAATATTATTTAAATTTATTATTATAATTAT
 61705  TTATTTATAAAATTCTATTTTATTATTATTATTTTATTTTATTATTAAAGATTAATATAA
 61765  TAATTATTAATATATTAAAATCTTTTATTATATTAATATTTATAAAAAGTATTTAATAAA
 61825  AAGATGTATAAATTTATAAATTATATAATATTATTAATTTATATAATAATAATATTATAA
 61885  CTTTGTGATTGTCAATTTAGTTAATCATTGTTATTAATAAAGGAAAGATATAAAAATATT
 61945  CTCCTTCTTAAAAGGGGTTCGGTTCCCCCGTAAGGGAGTCCATTTTAGTCGGACTCCTTC
 62005  AGGGTCCCGCCCGCAGAGACGAGCCGGACTAATTAACTTTTAATAATAATATTATTTATA
 62065  TTTTAATATATAAAAATAAATAATTTTATTTTTTATTAATAGTATATGTAAACAATAAAA
 62125  TAGTATTAATTATATAAAATTTATATAAATATATATAAATTTATTATATATATATATATT
 62185  AATATTTAATAAAGTTTTATTATAAATTTATTTATTTATTTATTATAATATTAATAATTT
 62245  ATTTATTATTATATAAGTAATAAATAAATATATATTTATATATATATATATTAAATAATA
 62305  TTATTTATATATATATTTATATATATATATTAATATAAAAGTATATTATATGTATTATAT
 62365  ATATTATATATTATATATTTAATAATATATATTCTTTGGGTGGTCCCCACGGGCGGGCCG
 62425  ACTATTATAATTAATACTTATAAAGTTCCGGGGCCCGGCCACGGAGCCGGAACCCCGAAA
 62485  GGAGAATAAATAATTATATATCTTCTTCTAATTAAATTAAATTAAATTAAATTAAAATTA
 62545  AATTAAATTAAATTAAGCCTGGTCCCTCTCCCAACGGAGGGGTCCTCACTCATTCAACTA
 62605  TAATTTAAATATATTATGATATTATTTATAATTTATAATATAATGTATAATATTATATTA
 62665  TAAATATTATATAAAATAAAATGATATATATAATAATAATAATAATAATAATAAAAATAG
 62725  AAAAGAATAATTTTATTATTTTAGTATATATAAGAATTTAATAAGTTATATTATTAGGAC
 62785  ACCGTTAAGCGGAGTGGGGACTATTATATTTTACCTATATATATTAATATTATTATAATT
 62845  TCCTTCTTTAAAAGAAAAAGGAATTGAGAACTTATTATTATATTAATATATTAATAATAA
 62905  ATAATAATAAATAATAAAAAGTAAATAATTATAAATTATATAAAATATAATTTGGGGACT
 62965  ATTATATTTACCTATATATATTAATATTAAATAATTTCCTTCTTTAGAAAAAAAAGGAAT
 63025  ACTTATTATTATATTATATATAATAATAATAATAATAAATAATAAAGGTATAAATAATTA
 63085  TAAATTATATAAAAATATAATTTTAATTAAAAAATAAATATAAATATATAATTATTAATT
 63145  AATAATAAAGGTATATAAATATAAATATTAAACCTAAAAAAATATTAATATATCTATTAT
 63205  AAAATAATAATAATAAATATAATATATAAAATAAATTATAATATTTATAAATAATAATAA
 63265  AAATAAATATATATATATTAATTATTAATAAATTAAATAATTATATTAAATATATAATTA
 63325  TTATTAAATTAAAATTATATAAATATATTTATTAAAATTTTATAAATAATTTATTAAATA
 63385  ATATTTATAAATAATAAAAAAATAAGTATATAATTATTAATATATTAATTTATTATGTTA
 63445  TATATTTATATATTTCAAATATATAAGTAATAGGGGAGGGTGGGTGATAATAACCAGAAT
 63505  ATTAAATAAATACAGAGCACACATTTGTTAATATTTAATAATATAATCAATAAATATATT
 63565  ATAATAATATAATATAATTAATAATAGATATAAAGTATAAACAATATAATAAATTATATA
 63625  AAATAAATATAAATTAAAATAAAACCAAATAATTAATATAATAAATGATAAACAAGAAGA
 63685  TATCCGGTCCCAATAATAATTATTGAAAATAATAATGGGACCCCACAATAGAATAAAAAT
 63745  AAAAAGAATTAATAATATATAAATAATATAAAATATATTATATATATATATAATATATAT
 63805  ATATATATAATAAAAAAAAATATATAATATAATATATATATATAAAATAATAAATTATAT
 63865  ATATATATATAAAATAATAAAAATAATAATCATATGAATTTTATAAATATAATTATTAAT
 63925  AATAATAATAATAATAATAAAGTCCGGTCCACCCCAGAACCCCGAAGATGAGGACCCGTG
 63985  GGAACCGCATCCCTTTATTCTTAATTAAGAAGGAGATAATAATTTATAAAATTAATATTT
 64045  ATTTTATGTAATATTAATATTAATACGGATTAATATAATTACATATAATATACCTATTAT
 64105  TAATTAATTACCAGTTCACAGAAAAGTAAATTATATATAATAAAATTTAATAAAAAAATA
 64165  ATTATATAATAAATATATATATTATAATATTATATAAATATAAAATATAATTGATATTAA
 64225  CATATATAATTAATAATATAATCAAATAATATAAATATAATATAAAAGTTTTAATTATTA
 64285  AAATTATATAAATATTATTTAATAAAAATAAAATAATAATAATAATAATAATAATAATAG
 64345  TCGGTCCGCCCCTCCGCGGAGGGGCGGACCTAAGGGACCCCCGTATACTTACGGGGAGAA
 64405  CCGAACCCCTTTTTATTTAAAGAAGGAGATAAATATTTATATCTTTATTTATAATTATAT
 64465  ATAAATAAAAGTTTATTAAAATTTATAATAATAATATAAAAAAGTATATAATAAATTTAT
 64525  TATAAATAAATAAATATTTAGTAATAATATTTAATAAAATTATAAATATTATAAATAAAA
 64585  TATTAATAATAAATAATAAATATATAATATAATATAATATAATAAATAATAACAATAAGA
 64645  TATCCGGTCCCTAAATAATTATTATATAAAATAATAATTGGGACCCATACATATAAATAT
 64705  AAAATATTTTAATATTTATATATAAATAATAATAATATATATTTATATTATATTATAATA
 64765  TAACCCTTTCAATTAATATTAATATTAATATTAATTACTTCCTTAAAAATAATAATTAAT
 64825  TAATTGATTTTTATATTAATATAAAAGTTAATATATATATTTATATATAAATAATATAAA
 64885  TTAATATAAAGATAATAAGTCCCTCTTTCAGCAGTAGTGAGGACCCTCGTAAATATACGG
 64945  GAGGGAGACCGAACCCCAAAGGAATAATAAATAATAGTATGTATTTAAATAAATATTTAA
 65005  TATACTATTTTTTTTATTATTTTATAATATATTTATAATAATATATTTAATTATAATTTA
 65065  TAAAAAGAGATATAATATTTTATTATATATATAATATTAATATAATACAAATTAACATTA
 65125  TTTAATTATTATTAATAATATTTAACTTTATTATTATCTTCTACGGTTGGACTCCTTCTT
 65185  AATTCGGTCCCTCCCATTAGGGAGGGTCCCTCACTCTTCAGGTGCCCCTGGGGCGGACCG
 65245  GACTATTATTACTATTTATTTATTAATAATAAATAATAAATTATAAAGTCACTGAAAGAG
 65305  TGAGGAATTTTCCTTTTCCCAAGGGAAAACCCCAAAGGATAATATAAATATTATAAAATT
 65365  TTTATTAAATAATATAAAATTCAATAAAATAATTTTAATTAATTAATTAATTAATTAATA
 65425  TAAAATAAATATTTTAATTAATATTATTATAGTTCCGGGGCCCGGCCACGGAGCCGGAAC
 65485  CCCGGAAGGAGAAATATAAATATAATAGTATAGTATATAGGAAGTTAATAATAATATAAA
 65545  TATTATATAATATATATATGTATATATATTATATTATATAATTAATTTTCTCCTTTTGTA
 65605  TTTACATCTTAATAAAATATAAAATATAAAATGTTATTAACAATAAAAATTATTAATCTT
 65665  TATAATATTAATAATAGTAAATTTATTTATATATCTCCTTTAGGATGGACTCCTTCGGCC
 65725  GGACTCCTTGACCAGGGGGCAGGCCGGACTATTTTTATTTTTTAAAAATATTAAATATTA
 65785  TAAATATATTATAAATATATTATAAATATGTTATAAATATATTATAAATAGAATATAATA
 65845  TAATATTATATATTATAATGATAAAGATTATATATATTTTCTTTTTTTTTTTATTTATTA
 65905  TTTTAATAAGTAAAATATTATATATATATATATATATTAGATTTTATAAGTAATATAATA
 65965  TAAGTATTAATATATAAA
;     G-trnM(cau)_3 ==> start
 65983  TGCAATATGATGTAATTGGTTAACATTTTAGGGT!CAT!GACCTAATTATATACGTTCAA
 66041  ATCGTATTATTGCTA
;     G-trnM(cau)_3 ==> end
 66056  ATAAATTAATATATAATATTTATAAAAAGTATAATAAAATATATTATAAGAAGAATATAT
 66116  TATATAATAATTATATTAATAATATTAATAAATAATATATAAATAATTATAAAAAGTATA
 66176  TAATATTAATCAATTAATTAATTAATAAATATAAATAATATATTAATTTTTAATTAATTT
 66236  GAATAAGATATTTATATTATTAA
;     G-rnpB_2 ==> start ;; mfannot: Approximate position
 66259  TAGGAAAGTCATAAATATATAAATTATATTATATAATTAATATAATAATAAAATAAATTA
 66319  TATATTTTATTTATAATATTATTTCTTTATAAGATAAAATATTATCTGATGAATAATTAG
 66379  ATTGAATAATATTTATAAAGAAATATATATAAAAAGTCATTATATAAATTTAATTATAAT
 66439  TTAAATAAATTTTATATAAATTAATATAATATTAATAAAGTAATTAGTATAAATAAATAA
 66499  TATGAAAATAAAACTTAATAAATATATAAATATAGTCCGGCCTGCCCCCCGGCGGCGGAC
 66559  CCCTGAAGGAGTGAGGGACCCCTCCCTAATGGGAGGGGACCGAACCCTTTTAAGAAGGAG
 66619  TCCATATATTAATAAAAAAGTAATATATATATATATATTGGAATAGTTATATTATTATAC
 66679  AGAAATATGCTTAA
;     G-rnpB_2 ==> end
 66693  TTATAATATAATATCCATATTCATAATTAATTTTTATATATATATTATATTATAATATTA
 66753  ATATTATAAAAATAATATTTATTATTAAAATATTTATTCTCCTTTCGGGTTCCGGCTCGT
 66813  GGCCCCGGAATTATTAATTAATAATAAATTATTATTAATAATTATTTATTATTTTATCAT
 66873  TAAAATATATAAATAAAAATATTAAAAGATAAAAAATAATGTTTATTCTTTATATAAATT
 66933  ATATATATATATATAATTAATTAATTAATTAATTAATAATAAAAAATATAATTATAAATA
 66993  ATATAAATATTATTCTTTATTAATAAATATATATTTATATATTATAAAAGTATCTTAATT
 67053  AATAAAAATAAACATTTAATAATATGAATTATATATTATTATTATTATTAATAAAATTAT
 67113  TAATAATAATCAATATGAAATTAATAAAAATCTTATAAAAGTAATGAATACTCCTTTTAA
 67173  AAATAAAGGGGTTCGGTCCCCCCTTCCGTATACTTACGGGAGGGGGTCCTCACTCCTTCT
 67233  TAATTAAATTATCTTAATTAAATTATCTTAATTAAATTATCTTAATTAAATTATCTTAAT
 67293  TAAATTATCTTAATTAAATTAAAAGGGACTTTATATTTATAAAGTAATTATATTATTATT
 67353  ATTATTATTATTTATTTATTTTATTTTTATTATTTTATTATATATATTATATATTAATA
;     G-trnP(ugg)_2 ==> start
 67412  CAGATAGAAGCCAAAGGTCAGGCGCTTTCTT!TGG!GAGAAAGACCTAGTTAGTTCGAGT
 67470  CTATCCTATCTGA
;     G-trnP(ugg)_2 ==> end
 67483  TAATAATTTAATTAACCATTAAAAAAGTATATATATTTATCATAATATATTAAATTTTAT
 67543  TACATTACAAATGAACACTTTTATTTATATTTATAAAATATGAACTCCTTCAGGGGTCAT
 67603  GCCGGACTCCATATTATTATTATTATAATTATTATTATAATTATTATTATAATTATTATT
 67663  ATAATTATTATTATAATTAAAGAGTTTTGGATACCAATATGATATAATATGATATAGGAC
 67723  CGAAACCCCTCATTTTATCATTTATTTATAATATTATAAATAAAAAAATATTATATATTA
 67783  TAATAAAATTAATATCATAATATATTATATTATATATTATATTATATATATATATATATA
 67843  TATTCTTTTATAAAATTTATATTCTTCTTATTAAAATTAAAAGGGAGCGGACTTTTAATT
 67903  ATATTTAATTATAGTTTTTAATCATTGGTTGAGATTTCAAAATAAGGTATAATATTTATA
 67963  TTATTCTTTAACAAATATTATATTATAAAAAAGATATAATATTTATATTATTCTTTAACA
 68023  AATATTATATTATAAAAAGATATAATATTTATATATTATTATTAATATTATTTTAAGTTC
 68083  CGAAAGGAGAAACTTATAATTTTATATCATTATTTATTATTATTTTTAATTTCAACTCCT
 68143  TTTAGGTATTTCCATTTAACTTTCAGCAGAGACTTTCTAATTATAATTATATATATATAA
 68203  ATTTAAATACATTTATAAAAAGTATATAATATAATTATATTATATATAATAATATTATTA
 68263  AATGAAGTATTCTTTATTATTAATTATAGGATATCTGGGGTCCATTAATAATTATTATTG
 68323  TAAATAATAATAAGGACCCCCATTATCTAATTAATAAATATATAAATAATCATTAATAAA
 68383  TATATTAATAATTATTAATAAATATATAAATAATCATTAATAAATATATAAATAATATAA
 68443  TATATTATAAAAATATAATAATAATAATTTATTATTAAAATATAATAATTTATTATAAAA
 68503  TATAATAATTTATTATAAAATATAATAATAACTCCTTTCAGGGTTCACACCTTTATAAAT
 68563  AATAAATAATAAATAATAAATAATAAATAATAAATATTAGTATTCACTAATATAAAATAA
 68623  TAATTATAAAAATAATCATTATTAAAAATATTATTAATTATTAAATTAAATACAATTAAT
 68683  ATAATTTAGTTGTTTATATAATTTTAAATAATGTTTATATCAATTTAATAAAATTAAATT
 68743  TATAGTTCCGGGGCCCGGCCACGGGAGCCGGAACCCGAAAGGAGTTTATCTATATATTAT
 68803  AATAACTATATGAATTTAATTATTAAAAATAATAAAAATAAGGAATTTTAATAAGAAGTA
 68863  ATATTTATTATATAATATATAAAAAATATATATATATATATAAAAATATATATAATAAGT
 68923  TTTATTATAATATATATTAAATTAATTATTATGAGGGGTTCGGTCCCTTTCCGGGCCCCA
 68983  ATTCATCTCATCTCATTTTATTTCATTTCAATATCATCTAATCTCATTTCTTTATAGATT
 69043  TTACATATATATAAATATAAATATAAGATATTCACATTTATATATAATATAATATAATAT
 69103  AATAGATATTCATTCCTCTTTGATTAAACTAATAATTAATAATTAATAATTAATAATTAA
 69163  TAATTAATAATTATTCAGTAGAACTCCTTCTTAAAAGGGGTTCGGTCCCCTCCCATTAGT
 69223  ATAGTATAGGGAGGGGTCCTCACTCCTTCGGGGTCCGCCCCCAGGGCGGGCCGGACTATT
 69283  ATTAAATAATTTATAATTTATTATTTATTAATATATTTATATAATATAATATAATATAAT
 69343  ATTATTCATACTTTTATTAATATAATATAATATAATATTATTAATACTTTCTCCTTTCAG
 69403  GGTTCCGGCTCCCGTGGCCGGGCCCCGGAACTATTAATATAAAGAAAAGAGTTTCAATTA
 69463  TTTATTTATTTATTTATTTTTATAAAAATAAGTCCCCCCCGGGGACCCTGAAGGAGTATT
 69523  AATTTAAATAATTTATTTAATGAAATTATTAATTATAAATAAAAATAATAATTTTTAAAG
 69583  ATGTAATATAAAAATAAATATAATATAATTTAGGATAATTATATAAAATATTTATTATAT
 69643  ATAGTTTTATAAAGAGTTTTAAAAGTGATAATATAATATATAATATTTATAAGTTCCGGG
 69703  GCCCGGCCACAGGAACCGAAAGGAGTTATTTATATATATATAATTATAATCTTATTAATT
 69763  ATTTATATATATATTTAATATTATTTTTATATAATTTTATATTAAAGTATTATAATTATA
 69823  TATTTAATATTATTTTTATATAATTTTATATTATTTATTTATTTATTTATTTATTTAAAA
 69883  ATATTATAATCATATATTTAATATTATTTAATATATTTTATATATTATATCTTTTATTGA
 69943  TTTATATATATATAGATTTAATAAATATATATATATATATATATATAAATATTCATTATA
 70003  TATTTATTATTATTATTATTATTTATTACTATTTTTATTATATATTAATAATATATATAT
 70063  TATTAGTTATGGGTATCCTAATAGTATATTATTATTTTTAATAATAATTTATGATTTATG
 70123  TATAATAAATAAGTAGGGAATCGGTACGAATATCGAAAGGAGTTATATATTATTAATTAT
 70183  TTATAATTATTTTATATATTATTAATTATTTATAATTATTTTATATATTTATAATTATTT
 70243  TATATAGATAGGTTAGATAGGATAGATAGTATAGATAGGGGTCCCATTTATTATTTACAA
 70303  TAATAATTATTAATGGGACCCGGATATCTTATTGTTATTAATTTATATATTATTCATTAT
 70363  TATTAATATATATTTAATATAATTAAATATTATATTATATTATATTATATTATTTATTAA
 70423  AAAATCTATTACTTATTTTTTATTAATATATAAATTATTTATATAATTTATCATTTTATT
 70483  TATATATTATTATTTTTATATATAAATTAATATATATATATATTATATATACTTTTTTAT
 70543  AATATATCTATATATATAAATAAATATATTATATTATATTTTTATATAATATATTATTAA
 70603  TTATTATTTTAATTTTCTATTCTATTGTGGGGGTCCCAATTATTATTTTCAATAATAATT
 70663  ATTATTGGGACGGATATCTTCTTGTTTATCATTTATTATTTTATTAAATTTATTATTATT
 70723  TTTAATTTATATTTATATTATATAATTAATTATATCGTTTATACTCCTTCAGGGTCCCCA
 70783  GGGACTTTATATTTTATTATATAATATATTATATTCTTATAATATATTTATTGATTATGT
 70843  TATAAAATTTATTCTATGTGTGCTCTATATATATTTAATATTCTGGTTATTATCACCCAC
 70903  CCCTCCCTATTACGTCTCCGAGGTCCCGGTTTCGTAAGAAACCGGGACTTATATATTATA
 70963  AATATAAATCTAACTTAATTAATAATTTAAATAATATACTTTATATTTTATAAATAAAAA
 71023  TAATTATAACCTTTTTATAATTATATATAATAATAATATATATTATCAAATAATTATTAT
 71083  TTCTTTTTTCTTTAATTAATTAATTAATTAATATTTTATAAAAATATATTTCTCCTTACG
 71143  GGGTTCCGGCTCCATGGCCAGGCCGAAACTAAATAAAATATATTATTAATAATATTATAT
 71203  AATATAATAATAATATAATAATTTTATATAAATATATATTTATATATTAAATTAAATTAT
 71263  AATTTTATTATGAAAATTATATCTTTTTATATTTTTATATAATAAAAATATGTTATATAT
 71323  ATATTAATAATAAAAGGTAGTGAGGATTAAATAAATTATATAATAATTATAACTCTTAAT
 71383  TATAAAATAAATATATATATATATATAAGTATCCATTTCCATATAATCTTTTAATAAATA
 71443  TTAATAAATATTAAAAAAATAATATTATAATATTTTAGTATATAATTCAATAAAATTCAT
 71503  TGGAGGGTAAATAATAATAATTTACTAATGGCAAGTTATAGTCTTAAAGGTTTTATTTTT
 71563  TATTAAATTAATAAAATAATAATACCATTTATATATTCCATTATATATATATATTTAATA
 71623  AAATAATAATATCATTTATATATTTTATTATATATTATATATATTTTATATAAAATAATA
 71683  ATAATAAATTTATATTTTTATATATTATTATTAAATAATAATAATATAAAT
;     G-trnE(cuc) ==> start
 71734  AACTCCTTCGGGGTTCGGTCCCCACGGGTCC!CTC!ACTCCTTCTTAAGAATAAAAGGGG
 71792  TTGGTCCCCTCCCGTTAGTACACGGGAGGGGTCT
;     G-trnE(cuc) ==> end
 71826  CTCCTCCTTCTTAAAAATAAAAAGGTGGAAGGACTAATATAATTTTAAATAATAATTAAT
 71886  ACTTTAATAATAATTTGTATTTCTTTATTATTAATATATTAAATATAATAATAATTAATA
 71946  TAATTACAATATATTAATATTATCAAATATTAATAAATATACTTTTTATATAATTTATTT
 72006  ATTTATTTATTTTTTTATTAAACTAATTATAATTGTAATTTCGAAAAGGGGTGGGAGTAA
 72066  ACATATATAATTTATAATCTATATATATATATATATAATTTTTAATAAATATTAATAAAT
 72126  ATTTATAAAAGAATAATTTATATTTATAATATATAATTTATATATTTTATTTTTATTATA
 72186  CAATTAATATAAAATATAAAATATTAAATATTAAATATTAAATATTAAATATTAAATATT
 72246  AATTTTTATAGGGGTTATATAATAATTATATTTATAATTATATAATATTAAAAGGGTATT
 72306  TTATAATTATTACATTTTATTTTATTTATAAAAATATTAATTTTAATAAGTATTGAATAC
 72366  TTTATATAATATAAATATTAATTACATAATTAATAATTAAATAATATTTAATAATATTAT
 72426  TTAAATTTATTATTTATAATTATTTATTTATAAAATTCTATTTTTATTATTATTATTTTT
 72486  ATTTTATTATTAAAGATTAATATAATAATTATTAATATATTAAAATCTTTTATTATATTA
 72546  ATATTTATAAAAAGTATTTAATAAAAAGATGTATAAATTTATAAATTATATAATATTATT
 72606  AATTTATATAATAATAATATTATAACTTTGTGATTGTCAATTTAGTTAATCATTGTTATT
 72666  AATAAAGGAAAGATATAAAAATATTCTCCTTCTTAAAAGGGGTTCGGTTCCCCCGTAAGG
 72726  GGTCCCTCACTCCTTTGGTCGGACTCCTTCGGGGTCCCAGGGCCGGACTAATTTAACTTT
 72786  TAATATTAATATTAATATTATTTATATTTTAATATATAAAAATAAATAATTTTATTTTTA
 72846  TTAATAGTATATTATATAAACAATAAAATAGTATTAATTATATAAAATTTATATAAAATA
 72906  TATATAAATTTATTATATATATATATATTAATATTTTAATAAAGTTTTTATTATAAATTT
 72966  ATTTATTTATTTATTATAATATTAATAATTTATTTATTATTATATAAGTAATAAATAATA
 73026  GTTTTATATAATAATAATAATATATATATATATATATTATTATATTAGTTATATAATAAG
 73086  GAAAAGTAAAA
;     G-rns ==> start
 73097  ATTTATAAGAATATGATGTTGGTTCAGATTAAGCGCTAAATAAGGACATGACACATGCGA
 73157  ATCATACGTTTATTATTGATAAGATAATAAATATGTGGTGTAAACGTGAGTAATTTTATT
 73217  AGGAATTAATGAACTATAGAATAAGCTAAATACTTAATATATTATTATATAAAAATAATT
 73277  TATATAATAAAAAGGATATATATATAATATATATTTATCTATAGTCAAGCCAATAATGGT
 73337  TTAGGTAGTAGGTTTATTAAGAGTTAAACCTAGCCAACGATCCATAATCGATAATGAAAG
 73397  TTAGAACGATCACGTTGACTCTGAAATATAGTCAATATCTATAAGATACAGCAGTGAGGA
 73457  ATATTGGACAATGATCGAAAGATTGATCCAGTTACTTATTAGGATGATATATAAAAATAT
 73517  TTTATTTTATTTATAAATATTAAATATTTATAATAATAATAATAATAATATATATATATA
 73577  AATTGATTAAAAATAAAATCCATAAATAATTAAAATAATGATATTAATTACCATATATAT
 73637  TTTTATATGGATATATATATTAATAATAATATTAATTTTATTATTATTAATAATATATTT
 73697  TAATAGTCCTGACTAATATTTGTGCCAGCAGTCGCGGTAACACAAAGAGGGCGAGCGTTA
 73757  ATCATAATGGTTTAAAGGATCCGTAGAATGAATTATATATTATAATTTAGAGTTAATAAA
 73817  ATATAATTAAAGAATTATAATAGTAAAGATGAAATAATAATAATAATTATAAGACTAATA
 73877  TATGTGAAAATATTAATTAAATATTAACTGACATTGAGGGATTAAAACTAGAGTAGCGAA
 73937  ACGGATTCGATACCCGTGTAGTTCTAGTAGTAAACTATGAATACAATTATTTATAATATA
 73997  TATTATATATAAATAATAAATGAAAATGAAAGTATTCCACCTGAAGAGTACGTTAGCAAT
 74057  AATGAAACTCAAAACAATAGACGGTTACAGACTTAAGCAGTGGAGCATGTTATTTAATTC
 74117  GATAATCCACGACTAACCTTACCATATTTTGAATATTATAATAATTATTATAATTATTAT
 74177  ATTACAGGCGTTACATTGTTGTCTTTAGTTCGTGCTGCAAAGTTTTAGATTAAGTTCATA
 74237  AACGAACAAAACTCCATATATATAATTTTAATTATATATAATTTTATATTATTTATTAAT
 74297  ATAAAGAAAGGAATTAAGACAAATCATAATGATCCTTATAATATGGGTAATAGACGTGCT
 74357  ATAATAAAATGATAATAAAATTATATAAAATATATTTAATTATATTTAATTAATAATATA
 74417  AAACATTTTAATTTTTAATATATTTTTTATTATATATTAATATGAATTATAATCTGAAAT
 74477  TCGATTATATGAAAAAGAATTGCTAGTAATACGTAAATTAGTATGTTACGGTGAATATTC
 74537  TAACTGTTTCGCACTAATCACTCATCACGCGTTGAAACATATTATTATCTTATTATTTAT
 74597  ATAATATTTTTAATAAATATTAATAATTATTAATTTATATTTATTTATATCAGAAATAAT
 74657  ATGAATTAATGCGAAGTTGAAATACAGTTACCGTAGGGAACCTGCGGTGGGCTTATAAAT
 74717  ATC
;     G-rns ==> end
 74720  TTAAATATTCTTACATAAATATTAATCTAAATATTAATATAAATATTAATATTAATAGTT
 74780  CCGGGGCCCGGCCACGGAGCCGGAACCCCGAAAGGAGAAATATTAATATAAATATAAATA
 74840  TTAATATAAATATAAATATAAATATAAATATATTTTAATATAATATAATATAATATATAA
 74900  TATATTATATAAATATAATATATAAATAATATAATAAAATATTTTAATATATATATAATA
 74960  TAATATAATTATTATTATAATTTAATATAAATTATTATTATAATTTAATATAATAAATAA
 75020  ATAAATAATTATAATTATAATTATAATTATAATCTCAATATATAAATGATAAATTATTAT
 75080  AAATACAAAGGAAATAATTGATTTTTAAAATATATTTAATAAAATATATAATATAAATTA
 75140  TACTTTTTGTTATTATATAATAATTATATTAATATATTTAATAGAATTAAACTCCTTCGG
 75200  CCGGACTATTATTCATTTTATATATTAATGATAAATCATTAATTATTATTAATAAATTTA
 75260  TTTATAATATTTAATTTTATATATTATTATTTATAATAAAAAATTATATTATAACAATTT
 75320  AATTTTAATTTTTATTTTTAAATTATAAAATTAATAATTTATTTGTTTAAATAAAATTTA
 75380  TAACTCCTTCGGGGTTCGGCCGGACTATTAATATAAATAAATAATAAATATTTATAATAA
 75440  AATAATATACATCTTCTTTAAATAAAAAAGGGGACATTATAAATAGTATATAAATATATT
 75500  ATATCTTTTTATTATTATTATTAATAAATAATAATAATAATTTATATATTTATAATATAT
 75560  TTAATAGTTCGGGGCCCGGCCACGGAGCCGGAACCCCGAAAGGAGAATGTATTATAATTA
 75620  TTACATATAATTATTATTATTCACTTCTTATTAAAAATAATACTCTATATAATTTATATA
 75680  ATTTATTTTAATATATATATATTTATATATAATATAATATATATATTTATTTATTATAAT
 75740  CATTTTTTTAACTTAAAATAAAACTTATTATAATTTATATAATTTATAATTTTATATAAA
 75800  AATAATTATATAATTTTTATTTATTTATATAATAATAATATTATTTGTTATATATTATAT
 75860  ATTATATATATAATAAATAAATAAATAATAAATAATAATAAT
;     G-trnW(uca) ==> start
 75902  AAGGATATAGTTTAATGGTAAAACAGTTGATT!TCA!AATCAATCATTAGGAGTTCGAAT
 75960  CTCTTTATCCTTG
;     G-trnW(uca) ==> end
 75973  ATAATAATAAAAATATGTATTTATTTAATTATTTTAATATTTCTCCTTTCAGGTTCCGGC
 76033  TCCGTGGCCGGGCCCGGAACTATTAATATAATATAATATAATATAAATATTCATTTATCT
 76093  TTTTAATATTCTTAATTAATTAATTAATTAATATATTAATTATAAAAATATATTATAATT
 76153  TTATTATTAATAAGTATAAATATATTATTAATAATAATTTATTAAAATATATTATTATAA
 76213  TATATTAATATATCATAATTATAATCAATATTATATTATTTAATTTTATAATACTTAATT
 76273  ATTAATATATTATTCATATATATATAAATTAAATTAAATTAATTATATTGAATATATAAA
 76333  TATATATATATATAAATATATAAAAATTATATAAATTATTTTAAGTAAAAATAATATTAA
 76393  TAAAATTATACAATAATAATAATAAATATTCATTATTATTTAATTAATATCTCCTTTACT
 76453  TCTTTTTCCTCCGTTGAGGACTTATTATTAAGTATATTATTATATACTACTTAAGATTAT
 76513  ATATATAATATATATATATATATTATATATAAAATATAAATATATAAATAATATAAAATT
 76573  AATAAAATAAATAAAATAAATTAGTCCGATCGAATCCCTATTTAATTAAATTAAATTAAA
 76633  TTAAGAAAGAGATAAATTTATATAAAATATTATTTATAATTAATTATAATTAAATTATAA
 76693  TATAATATAATATAAATAATAATATAATAAAAATAAAAATAAAATAATATTAGATTATAT
 76753  TATATAATTTATATAATTTTTAATAATAATAATAAATAAGTTTATTTATAATTATAAATA
 76813  TAAATATAAATATAAATAAAGAAGGTATTATATTTTATAAAATATAATAATAATACAAAA
 76873  TTTATATTTTAATAAATATTAATATAAGTTT
;; mfannot:     /group=IB(5') (1.31e-04)
 76904  aaagtttccgggagccggaaccctgaaaggagaaataaataatatatttataaaaattaa
 76964  ataaataaatattatctatttaaaaataaatataatataatataatataataattctaaa
 77024  tataaataatatttattataattattataataattgtattatttattaataatatatata
 77084  attatattaaaactaatattacattattttgtatatttaaacaattaaattgattattct
 77144  tatttgtaatctttatttattttattatatcttattaatgataaattataattattatta
 77204  aaataataatttacttcttttgatataaaaataaaataatatagttccggggcccggcca
 77264  cggagccggaacccggaaggagataaatatattatatttttattcctacctattaaaggt
 77324  aaagactcgattctcataattaaatttatatccttcggccggattaatttattttattta
 77384  tatttatatttatagtgaataccttttttaatatttatttttaatatttatttttaatat
 77444  tttatttttaataaaatataatcttgtaagtaagaaaagaatttcggtgattggaacctt
 77504  gaaaggataaatttcttatttattataatatttatattaatagttccggggcccggccac
 77564  ggagccggaaccctgaaaggagtattattaaacatttaatatattatattaatatttaat
 77624  ttaaatgattaatatattattataataatatttattttatattaaaatattataattaat
 77684  atatatatatttattttaataatattattattattattattaaaattattatttttataa
 77744  atatatatatatatatatatatattatttttattcttatataaattatataaaaaatata
 77804  tataatatataattaattaatatatattatttaaattatatattatttaaaatactttta
 77864  tattatatcttctttaaattaaaatataattattatttatattataattatttatgaaat
 77924  attattattaaaataaaaagaggtttagactatatatttattatttataaacttattata
 77984  ttatttattattaatagttccggggcccggccacgggagc
;; mfannot:
 78024  CGGAACCCTGAAAGGAGAAATAAATAAAATAAAAATAATAAATATTAATATTATTAAATA
 78084  TTATTTATAATAAATATTAATATTATTAAATATTATTCATATTAATAAATTTTATTATTA
 78144  TTTGTAATATATTAAATATTAATAATATATATATTATTTATTATAATGAAAACCTATCCT
 78204  ATATTATCCTATCATATAATATCATATCATATTATATTATATCTTATTATATGATATATA
 78264  AAGTATTCACTCTATATGAGGTTATGATTATTATATAAATCTTATTTTATTTTTATTTTT
 78324  ATTTGGACTAATAATAATTATAATAATAATTATTGATATGTTCTAATATTAATAAATACA
 78384  TATTTATATTATAATATAAATATTCATTTCTTACTAATTAATAAAAGTTTTTATATTCAT
 78444  TATAATATAAATATATAAATATATATAAATATTTTAATAATTATAATTATATTAAGATAT
 78504  TATAAATATATATTTATTTTTTTTATAAAATAAATAAATAAATAAATAATTAATATTTTT
 78564  ATATTATAACTTATTTTTATAATAATAATAAGTATTTTATTTTTATTATATTATTATTTA
 78624  TATAATTATATATATATTAATTTCAATTTAATTAATTAATTAATTGGTATTTGGCATATA
 78684  ATATCAATTAATTGTAATTCTTATAAGAATTAATTAATTAATATGCTTTTATATAATTTA
 78744  TACTTTTATATTTCTCCTTCCTTCCGGCCGGGCCCCGGAACTATTATTATTATTTTTATT
 78804  TATTTATTATTAAAATATAATAATAAATAGTCCACATGGACGGGAGGAGAATTATATTTT
 78864  TATATAATAATTTATATTTCTATATATATATATATATATTATATATAAATATTATTATAT
 78924  ATATTTTATATATATTATAATTATATTCATTAATATTTTATTATAGTGGTGGGGTCCCAA
 78984  TTATTATTTTCAATAATAATTTATCATGGGACCGGATATCTTCTTGTTTTTATTTATTAT
 79044  TTTATTAAATTTATTTTAATTATTTATTTATAATTTATATTATACAATTTATTATTTCGT
 79104  TAATACCTTTATTTATATTATATAATATATTATATTATTATAATATATTTATTGATTATA
 79164  TTAATACATTTAACTAATGTGTGCTCTATATTTATTGAATAGTTTGGTTCTTATCACCCA
 79224  CCCCTCCCCTATTACGTCTCGAGGTCCCGGTTTCGTAAGAAACCGGGACTTATATATTTA
 79284  ATACTAAAAATATAACTACATTACTTTTTAATATATATAACAATATATATATATATATAT
 79344  ATTAATTATATAAAATATAATACTCTATATTAAATATTATTTTTATCAATATTTATTTAT
 79404  ATATATAATAATAATAATAATAATCAATATTAATTATTTATATATATAAGATTAATATTA
 79464  TTTAATATATTATGAATAATTTAATTAATAAATCTTTAAATATTATCATAAAAATATAAA
 79524  TTAAATAATTTCTTATTTATAATAAAGAATAATAATATATATAAATATAATAAAGAATGT
 79584  AAATAATATATATATAATATAATATAATATAAAAATATATATATATATAAATATATATAT
 79644  AATATATAGATAATAATATTTTTATATAATTTATTTTATTATTAAGTAATAAATAATAAA
 79704  AATCAATATATTAAATAATATATTTATATTAGTTCGGTTTAGTTGGTATTTTGTAATGAG
 79764  TAAAAGTAATATATAATATTAAATAATAAGTATTGATATAAGTAATAGATATAATAATAA
 79824  TATTATTAATATTTTATATAAATAATATTAATAATATAGATTATGAAAGAGAGTATTAAT
 79884  ATCATTAAATATATATATATGTTATATAATTTAAATGATTTTAATATATATATATATATT
 79944  ATATTATAGATTATGATACATTTATATAAATAATATATATATAAAATTAATTATACTATT
 80004  ACTTTATAATATAATAATATTTATTTATAAAGATATAAAAGAATTGTTTAAAGTTATAAC
 80064  TAAAATATTATATAGTATTCATTAATAATTAATATTATAAATTCAACTATTGTTATATTT
 80124  ATAAATAGAATAATATATTATTATCCTTTAAGATATAACAATAATTATTTAAATTAAATT
 80184  AAATTAAATTTAATTAATTTTTTTTTTTAATGAATATAATAATAATAATATTATTAAAAT
 80244  TAATATATAAAAAAAAAGTAAAA
;     G-cox1 ==> start ;; mfannot: alternative ATG start pos 80213
;     G-cox1-E1 ==> start
 80267  ATGGTACAAAGATGATTATATTCAACAAATGCAAAAGATATTGCAGTATTATATTTTATG
 80327  TTAGCTATTTTTAGTGGTATGGCAGGAACAGCAATGTCTTTAATCATTAGATTAGAATTA
 80387  GCTGCACCTGGTTCACAATATTTACATGGTAATTCACAATTATTTAATG
;     G-cox1-E1 ==> end
;     G-cox1-I1 ==> start /group=II (8.12e-14)
 80436  gt
;     G-cox1-I1-orf777 ==> start /first_aa=A
 80438  gcgcctctcagtgcgtatatttcgttgatgcgtctagcattagtattatgaatcatcaat
 80498  agatacttaaaacatatgactaactcagtaggggctaactttacggggacaatagcatgt
 80558  cataaaacacctatgattagtgtaggtggagttaagtgttacatggttaggttaacgaac
 80618  ttcttacaagtctttatcaggattacaatttcctcttatcatttggatatagtaaaacaa
 80678  gtttgattattttacgttgaggtaatcagattatgattcattgttttagatagcacaggc
 80738  agtgtgaaaaagatgaaggacctaaataacacaaaaggaaatacgaaaagtgagggatca
 80798  actgaaagaggaaactctggagttgacagaggtatagtagtaccgaatactcaaataaaa
 80858  atgagatttttaaatcaagttagatactattcagtaaataataatttaaaaatagggaag
 80918  gataccaatattgagttatcaaaagatacaagtacttcggacttgttagaatttgagaaa
 80978  ttagtaatagataatataaatgaggaaaatataaataataatttattaagtattataaaa
 81038  aacgtagatatattaatattagcatataatagaattaagagtaaacctggtaatataact
 81098  ccaggtacaacattagaaacattagatggtataaatataatatatttaaataaattatca
 81158  aatgaattaggaacaggtaaattcaaatttaaacccatgagaatagttaatattcctaaa
 81218  cctaaaggtggtataagacctttaagtgtaggtaatccaagagataaaattgtacaagaa
 81278  gttataagaataattttagatacaatttttgataaaaagatatcaacacattcacatggt
 81338  tttagaaagaatataagttgtcaaacagcaatttgagaagttagaaatatatttggtgga
 81398  agtaattgatttattgaagtagacttaaaaaaatgttttgatacaatttctcatgattta
 81458  attattaaagaattaaaaagatatatttcagataaaggttttattgatttagtatataaa
 81518  ttattaagagctggttatattgatgagaaaggaacttatcataaacctatattaggttta
 81578  cctcaaggatcattaattagtcctatcttatgtaatattgtaataacattggtagataat
 81638  tgattagaagattatattaatttatataataaaggtaaagttaaaaaacaacatcctaca
 81698  tataaaaaattatcaagaataattgcaaaagctaaaatattttcgacaagattaaaatta
 81758  cataaagaaagagctaaaggcccactatttatttataatgatcctaatttcaagagaata
 81818  aaatacgttagatatgcagatgatattttaattggggtattaggttcaaaaaatgattgt
 81878  aaaataatcaaaagagatttaaacaattttttaaattcattaggtttaactataaatgaa
 81938  gaaaaaactttaattacttgtgcaactgaactaccagcaagatttttaggttataatatt
 81998  tcaattacacctttaaaaagaatacctacagttactaaactaattagaggtaaacttatt
 82058  agaagtagaaatacaactagacctattattaatgcaccaattagagatattatcaataaa
 82118  ttagctactaatggatattgtaagcataataaaaatggtagaataggagtgcctacaaga
 82178  gtaggtagatgactatatgaagaacctagaacaattattaataattataaagcgttaggt
 82238  agaggtatcttaaattattataaattagctactaattataaaagattaagagaaagaatc
 82298  tattacgtattatattattcatgtgtattaactttagctagtaaatatagattaaaaaca
 82358  ataagtaaaactattaaaaaatttggttataatttaaatattattgaaaatgataaatta
 82418  attgccaattttccaagaaatacttttgataatatcaaaaaaattgaaaatcatggtata
 82478  tttatatatatatcagaagctaaagtaactgatccttttgaatatatcgattcaattaaa
 82538  tatatattacctacagctaaagctaattttaataaaccttgtagtatttgtaattcaact
 82598  attgatgtagaaatacatcatgttaaacaattacatagaggtatattaaaagcacttaaa
 82658  gattatattctaggtagaataattaccataaacagaaaacaaattccattatgtaaacaa
 82718  tgtcatattaaaacacataaaaataaatttaaaaatataggacctggtatataa
;     G-cox1-I1-orf777 ==> end
 82772  aatctattattaatgatactcaatatggaaagccgtatgatgggaaactatcacgtacgg
 82832  tttgggaaaggctctttaacacgtggcaacataggttaatttgctatttcat
;     G-cox1-I1 ==> end
;     G-cox1-E2 ==> start
 82884  TTTTAGTAGTTGGTCATGCTGTATTAATGATTTTCT
;     G-cox1-E2 ==> end
;     G-cox1-I2 ==> start /group=II (1.95e-16)
 82920  gt
;     G-cox1-I2-orf785 ==> start /first_aa=A
 82922  gcgccgtttcgcttaatttatcactgtattgaagtgttaattgataaacatatctctgtt
 82982  tattcaattaatgaaaactttaccgtatcattttggttctgattattagtagtaacatac
 83042  atagtatttagatacgtaaaccatatggcttacccagttggggccaactcaacggggaca
 83102  atagcatgccataaaagcgctggagtaaaacagccagcgcaaggtaagaactgtccgatg
 83162  gctaggttaacgaattcctgtaaagaatgtttagggttctcattaactccttcccacttg
 83222  gggattgtgattcatgcttatgtattggaagaagaggtacacgagttaaccaaaaatgaa
 83282  tcattagctttaagtaaaagttgacatttggagggctgtacgagttcaaatggaaaatta
 83342  agaaatacgggattgtccgaaaggggaaaccctggggataacggagtcttcatagtaccc
 83402  aaatttaatttaaataaagtgagatactttagtactttatctaaattaaatgcaaggaag
 83462  gaagacagtttagcgtatttaacaaagattaatactacggatttttccgagttaaataaa
 83522  ttaatagaaaataatcataataaacttgaaaccattaatactagaattttaaaattaatg
 83582  tcagatattagaatgttattaattgcttataataaaattaaaagtaagaaaggtaatata
 83642  tctaaaggttctaataatattaccttagatgggattaatatttcatatttaaataaatta
 83702  tctaaagatattaacactaatatgtttaaattttctccggttagaagagttgaaattcct
 83762  aaaacatctggaggatttagacctttaagtgttggaaatcctagagaaaaaattgtacaa
 83822  gaaagtatgagaataatattagaaattatctataataatagtttctcttattattctcat
 83882  ggatttagacctaacttatcttgtttaacagctattattcaatgtaaaaattatatgcaa
 83942  tactgtaattgatttattaaagtagatttaaataaatgctttgatacaattccacataat
 84002  atgttaattaatgtattaaatgagagaatcaaagataaaggtttcatagacttattatat
 84062  aaattattaagagctggatatgttgataaaaataataattatcataatacaactttagga
 84122  attcctcaaggtagtgttgtcagtcctattttatgtaatatttttttagataaattagat
 84182  aaatatttagaaaataaatttgagaatgaattcaatactggaaatatgtctaatagaggt
 84242  agaaatccaatttataatagtttatcatctaaaatttatagatgtaaattattatctgaa
 84302  aaattaaaattgattagattaagagaccattaccaaagaaatatgggatctgataaaagt
 84362  tttaaaagagcttattttgttagatatgctgatgatattatcattggtgtaatgggttct
 84422  cataatgattgtaaaaatattttaaacgatattaataacttcttaaaagaaaatttaggt
 84482  atgtcaattaatatagataaatccgttattaaacattctaaagaaggagttagtttttta
 84542  gggtatgatgtaaaagttacaccttgagaaaaaagaccttatagaatgattaaaaaaggt
 84602  gataattttattagggttagacatcatactagtttagttgttaatgcccctattagaagt
 84662  attgtaataaaattaaataaacatggctattgttctcatggtattttaggaaaacccaga
 84722  ggggttggaagattaattcatgaagaaatgaaaaccattttaatgcattacttagctgtt
 84782  ggtagaggtattataaactattatagattagctaccaattttaccacattaagaggtaga
 84842  attacatacattttattttattcatgttgtttaacattagcaagaaaatttaaattaaat
 84902  actgttaagaaagttattttaaaattcggtaaagtattagttgatcctcattcaaaagtt
 84962  agttttagtattgatgattttaaaattagacataaaataaatataactgattctaattat
 85022  acacctgatgaaattttagatagatataaatatatgttacctagatctttatcattattt
 85082  agtggtatttgtcaaatttgtggttctaaacatgatttagaagtacatcacgtaagaaca
 85142  ttaaataatgctgccaataaaattaaagatgattatttattaggtagaatgattaagata
 85202  aatagaaaacaaattactatctgtaaaacatgtcattttaaagttcatcaaggtaaatat
 85262  aatggtccaggtttataa
;     G-cox1-I2-orf785 ==> end
 85280  taattattatactattaaatatgcgttaaatggagagccgtatgatatgaaagtatcacg
 85340  tacggttcggagagggctcttttatatgaatgttattacattcagataggtttgctactc
 85400  tac
;     G-cox1-I2 ==> end
;     G-cox1-E3 ==> start
 85403  TCTTAGTAATGCCTGCTTTAATTGGAGGTTTTGGT
;     G-cox1-E3 ==> end
;     G-cox1-I3 ==> start /group=IB (2.25e-35)
;     G-cox1-I3-orf335 ==> start /first_aa=N /note=LAGLIDADG ;; evalue:4.4e-37
 85438  aaccaaaaaagatatgaaagtaataataataataatcaagtaatagaaaataaagaatat
 85498  aatttaaaattaaattatgataagttgggaccttatttagctggattaattgaaggtgat
 85558  ggaactattctagttcaaaattcatcttcaataaaaaaatctaaatatagaccgttaatt
 85618  gttgtagtatttaaattagaagatttagaattagctaattatttatgtaatttaactaaa
 85678  tgtggaaaagtgtataaaaaaattaatcgtaattatgtattatgacttattcatgattta
 85738  aaaggtgtatatacattattaaatattattaatggatatatgagaacacctaaatatgaa
 85798  gcatttgttagaggtgctgaatttataaataattatattaattcaacaacaattctacat
 85858  aataaattaaaaaatatagataatattaaaattaaaccattagatacatcagatattggt
 85918  tcaaacgcttgattagctggtatgacagatgcagatggtaatttttctattaatttaata
 85978  aatggtaaaaatcgttctagtagagcaatgccttattattgtttagaattaagacaaaat
 86038  tatcaaaaaaattctaataataataatattaatttttcttatttttatattatgtctgca
 86098  attgcactatattttaatgttaatttatatagtagagaacgtaatttaaatttattagta
 86158  tctcttaataatacgtataaactatattatagttataaagtaatagtggctaatctatat
 86218  aaaaatattaaagtaatagaatactttaataaatattctttattatcatctaaacactta
 86278  gattttttagattgatctaaattagttattttaattaataatgagggtcaaagtataaaa
 86338  cttaatggtagttgagaattaggtataaatttacgtaaagattataataaaactagaact
 86398  acgtttacttgatctcatttaaaaaatacatatttagaaaataaataa
;     G-cox1-I3-orf335 ==> end
 86446  ataaattattattactttcttcccctccgaatccgtaatatatttacggatatataatct
 86506  cgtagtgtaaaaggtgtaacgagattattaataagttgccgtaatatattgtaaaatata
 86566  ttattattacaacactatatgcgggaaaaccctaaagtcataatataatattatccccac
 86626  gagggccacacatgtgtggccctcgcggggtatggtaaatttaattaagttataaatgta
 86686  ctatagtattaaaaattattatgaataatttccccacccccatgcgaagcatgggggggg
 86746  gtataagtatggacaatccgcaggaaaccaaataataattaatatcctgaacaaagtaag
 86806  tgaaggagatatcttaaaatatatataatatatattttataaattattatgtaggatcct
 86866  cagagactacacgtgttgcacccattatattatgtataatgggttgaagatatagtccaa
 86926  atataattgaaagattataataaaatg
;     G-cox1-I3 ==> end
;     G-cox1-E4 ==> start
 86953  AACTATTTATTACCATTAATAATTGGAGCTACAGATACAGCATTTCCAAGAATTAATAAC
 87013  ATTGCTTTTTGAGTATTACCTATGGGGTTAGTATGTTTAGTTACATCAACTTTAGTAGAA
 87073  TCAGGTGCTGGTACAGGGTGAACTGTCTATCCACCATTATCATCTATTCAGGCACATTCA
 87133  GGACCTAGTGTAGATTTAGCAATTTTTGCATTACATTTAACATCAATTTCATCATTATTA
 87193  GGTGCTATTAATTTCATTGTAACAACATTAAATATGAGAACAAATGGTATGACAATGCAT
 87253  AAATTACCATTATTTGTATGATCAATTTTCATTACAGCGTTCTTATTATTATTATCATTA
 87313  CCTGTATTATCTGCTGGTATTACAATGTTATTATTAGATAGAAACTTCAATACTTCATTC
 87373  TTTGAAGTAGCAGGAGGTGGTGACCCAATCTTATACGAGCATTTATTTTGATTCTTTGGT
;     G-cox1-E4 ==> end
;     G-cox1-I4 ==> start /group=IB (3.34e-21)
;     G-cox1-I4-orf316 ==> start /first_aa=Q /note=LAGLIDADG ;; evalue:3.2e-47
 87433  caaacagtggcccttattattatattaataatatataatgatatgcatttttctaaatgc
 87493  tggaaattattaaaaaaatgaattacaaatattataagtctattatttaaagccttattt
 87553  gtaaaaatattcatatcttataataatcagcaggataagataataaataatcttatatta
 87613  aaaaaagataatattaaaagatcctcagagactacaagaaaaatattaaataattcaata
 87673  aataaaaaatttaatcaatgattagctggattaattgatggtgatggatattttggtatt
 87733  gtaagtaagaaatatgtatcattagaaattctagtagcattagaagatgaaatagcttta
 87793  aaagaaattcaaaataaatttggtggttctattaaattaagatcaggtgtaaaagctatt
 87853  agatatagattacttaataaaactggtataattaaattaattaatgcagttaatggtaat
 87913  attagaaatactaaaagattagtacaatttaataaagtttgtattttattaggtattgat
 87973  tttatttatccaattaaattaactaaagataatagttgatttgttggattttttgatgct
 88033  gatggtacaattaattattcatttaaaaataatcatcctcaattaacaatttctgtaact
 88093  aataaatatttacaagatgtacaagaatataaaaatattttaggtggtaatatttatttt
 88153  gataaatcacaaaatggttattataaatgatccattcaatcaaaagatatagtattaaat
 88213  tttattaatgattatattaaaataaatccatcaagaacactaaaaataaataaattatat
 88273  ttaagtaaagaattttataatttaaaagaattaaaagcttataataaatcttctgattca
 88333  atacaatataaagcatgattaaattttgaaaataaatgaaaaaataaataa
;     G-cox1-I4-orf316 ==> end
 88384  attatttaataaagatatagtccaaattatatatatataatatatatatatataacaag
;     G-cox1-I4 ==> end
;     G-cox1-E5 ==> start
 88443  CACCCTGAAGTATATATTTTAATTATTCCTGGATTTGGTATTATTTCACATGTAGTATCA
 88503  ACATATTCTAAAAAACCTGTATTTGGTGAAATTTCAATGGTATATGCTATGGCTTCAATT
 88563  GGATTATTAGGATTCTTAGTATGATCACATCATATGTATATTGTAGGATTAGATGCAGAT
 88623  CTTAGAGCATATTTCCTATCTGCACTAATGATTATTGCAATTCCAACAGGAATTAAAATT
 88683  TTCTCATGATT
;     G-cox1-E5 ==> end
;     G-cox1-I5 ==> start /group=IB (2.18e-42)
 88694  a
;     G-cox1-I5-orf306 ==> start /first_aa=M /note=LAGLIDADG ;; evalue:3.2e-12
 88695  ataaatccctttagcaaggataaaaataaaaataaaaataaaaagttgatcagaaattat
 88755  caaaaaataaataataataatataataaaaacatatttaaataataataatataattata
 88815  ataaatatatataaaggtaatttatatgatatttatccaagatcaaatagaaattatatt
 88875  caaccaaataatattaataaagaattagtagtatatggttataatttagaatcttgtgtt
 88935  ggtatacctctatatactaatattgtaaaacatatagtaggtattcctaataatatttta
 88995  tatattataacaggtattttattaacagatggttgaattgattatctatctaaaaaagat
 89055  ttagataaaaaaacaattatagaaattaattgtagatttagattaaaacaatcaataatt
 89115  catagtgaatatttaatatatgtatttatattattatcacattattgtataagttatcct
 89175  aaaataaaaattgctaaagttaaaggtaaatcatataatcaattagaattttatactaga
 89235  tcattaccatgttttactattttaagatatatattttataatggtagagtaaaaattgta
 89295  cctaataatttatatgatttattaaattatgaatctttagctcatataattatatgtgat
 89355  ggttcatttgtaaaaggtggaggtttatatttaaatttacaatcttttctaactaaagaa
 89415  ttaatttttattataaatattttaaaaattaaatttaatttaaattgtctattacataaa
 89475  tctagaaataaatatcttatttatataagagtagaatctgttaaaagattatttcctata
 89535  atttataaatatattttaccttctataagatataaatttgatattatattatgacaaaaa
 89595  aaatataatatgattaattaa
;     G-cox1-I5-orf306 ==> end
 89616  ttaattaattaattaatttatttattatttacttttttgatatatatagaggcaaactcg
 89676  aggaaaaccatataattagaataagtaataattatatgacaaccgtcgaactaaatcata
 89736  ttcaagaaattaatatgtaaaagcgtagagattagacgcctctggttatctaagtaatat
 89796  atatatatatattatatgataacataaggtataatccaatgagatcagtaatgattttaa
 89856  aacaataattttgttttaagtattaataataatattaatattcgacctcttaattgagga
 89916  tattataatcataattttttatattataatataaaatttaactagctagataatattata
 89976  taaaaaaaaaaaataatattatataaattaattaaaataatttttattaattgaaactga
 90036  aatgttttaaagttaaataaaag
;     G-cox1-I5 ==> end
;     G-cox1-E6 ==> start
 90059  AGCTCTAATCCATGGTGGTTCAATTAGATTAGCACTACCTATGTTATATGCAATTGCATT
 90119  CTTATTCTTATTCACAATGGGTGGTTTAACTGGTGTTGCCTTAGCTAACGCCTCATTAGA
 90179  TGTAGCATTCCACGAT
;     G-cox1-E6 ==> end
;     G-cox1-I6 ==> start /group=I(derived) (5.23e-09)
 90195  attaatttaataagtgtcgtgcttaaaattcactaaaataatatataataaattataata
 90255  aatatataaaaaaaataaaaaaaataaaaaattaatatcttatgattaattttatataaa
 90315  taaaatttattaaatattattggttatatatatatatatattaataataaaaaatatata
 90375  tatatatatagctaacggggaaactcttataattattatttatataataaataagacaat
 90435  cccgtgataactttaatatatatatattatatattaaagtattgtagagactaaacgtga
 90495  atgattttaatattatttaaatattaaaattaagagatagtccaatcttatatgtaaata
 90555  taagttaataccaaaaaaaataatattattttgacttattat
;     G-cox1-I6-orf262 ==> start /note=LAGLIDADG ;; evalue:2.4e-18
 90597  atattaatattattaataataattttaactaataataaagtttttatagaaactttatat
 90657  tattatttaatatttaattttcaattaatatctccttttggggttccggtccctggtccg
 90717  gcccccgaaactaaagatattaagaatttatatgaatcaattataaataattatattaat
 90777  attttaaataaatatcttattaatattaataaagataatattaataaattaaaattttta
 90837  gataattatactgaagaagaaaaaggttattatttatctggattatttgaaggagatggt
 90897  aatatttatactagatgtttttcaattactttttctttagaagatgttttattagctaat
 90957  tatttatgtctttattttaaaattggtcatattacagctaaatataattttaataaagaa
 91017  ttaacagctgttaaatgaaatattataaaaaaaaaagaacaagaagtatttataaattat
 91077  attaatggtaaattattaacatataaaagatatgatcaatattttaaatataattttaat
 91137  aatcgtttaaatattaaattattaaaacctaaagaatttgatttactattaaatccttga
 91197  ttaacaggttttaatgatgctgatggttatttttatctaggttttcaaaaacataaaaat
 91257  agtcaatgattaaaatttcatttagaattatcacaaaaagatagttatattttagtccgg
 91317  cccgcccccgcggggcggaccccaaaggagatattattaaaaaatattttaaacttggtg
 91377  gtattttaa
;     G-cox1-I6-orf262 ==> end
 91386  aaagagattataaatctggtgctacagcttatatttataaagctcaatcatcaaaagcta
 91446  taaaaccttttattgaatattttaataattatcaaccattaagtcttagaagatataaac
 91506  aatatttattattaaatattgcttacttattaaaattaaataaattacatatattactta
 91566  attctttattaatattaaaagaattaatattattacaaagtgttaaaaatatatctttag
 91626  aaataaaaaatgaattaaataatagagttaaaattattattaataaacttcattataaca
 91686  atatcgaataatgataatattaaagagtaaaattcttaaagtgttaattaaataatattc
 91746  ttttttttttatg
;     G-cox1-I6 ==> end
;     G-cox1-E7 ==> start
 91759  ACTTACTACGTGGTGGGACATTTTC
;     G-cox1-E7 ==> end
;     G-cox1-I7 ==> start /group=II (1.04e-18)
 91784  gtgcggtctgaaagttatcataaataatatttaccatataataatggataaattatattt
 91844  ttatcaatataagtctaattacaagtgtattaaaatggtaacataaatatgctaagctgt
 91904  aatgacaaaagtatccatattcttgacagttatattataaaaaaagatgaaggaactttg
 91964  actgatctaatatgctcaacgaaagtgaatcaaatgttataaaattacttacaccactaa
 92024  ttgaaaacctgtctgatattcaattattatttattattatataattatataataataaat
 92084  aaaatggttgatgttatgtattggaaatgagcatacgataaatcatataaccattagtaa
 92144  tataatttgagagctaagttagatatttacgtatttatgataaaacagaataaaccctat
 92204  aaattattattattaataataaaaaataataataataccaatatatatattatttaattt
 92264  attattattatattaataaaatttaatatatattataaataattattggattaagaaata
 92324  taatattttatagaaattttctttatatttagagggtaaaagattgtataaaagctaatg
 92384  ccatattgtaatgatatggataagaattattattctaaagatgaaaatctgctaacttat
 92444  actataggtgatatgcctatctttatttatatatatattattattattaataataaaaaa
 92504  aaaaattaaaaaaaagataggaggtttatatataactgataaatatttattatattattt
 92564  ttttttataataaatattaaaagatattgcgtgagccgtatgcgatgaaagtcgcacgta
 92624  cggttcttaccgggggaaaacttgtaaaggtctacctatcgggat
;     G-cox1-I7 ==> end
;     G-cox1-E8 ==> start
 92669  ACTATGTATTATCAATGGGTGCTATTTTCTCTTTATTTGCAGGATACTATTATTGAAGTC
 92729  CTCAAATTTTAGGTTTAAACTATAATGAAAAATTAGCTCAAATTCAATTCTGATTAATTT
 92789  TCATTGGGGCTAATGTTATTTTCTTCCCAATGCATTTTTTAGGTATTAATGGTATGCCTA
 92849  GAAGAATTCCTGATTATCCTGATGCTTTCGCAGGATGAAATTATGTCGCTTCTATTGGTT
 92909  CATTCATTGCACTATTATCATTATTCTTATTTATCTATATTTTATATGATCAATTAGTTA
 92969  ATGGATTAAACAATAAAGTTAATAATAAATCAGTTATTTATAATAAAGCACCTGATTTTG
 93029  TAGAATCTAATCTTATCTTTAATTTAAATACAGTTAAATCTTCATCTATCGAATTCTTAT
 93089  TAACTTCTCCACCAGCTGTACACTCATTTAATACACCAGCTGTACAATCTTAA
;     G-cox1-E8 ==> end
;     G-cox1 ==> end
 93142  GTTATAAAATTTAATTATTTACTTAATAATTAAAAAGTAAATATTATATCTAAACTTAAT
 93202  AATATAATAATAATATTCTTATAAAAATATATAAAAAAAAATATATAAAATTTATTAAAA
 93262  TATCTCCTTTCGGGAACTATAATATATTTATATAAATAAATACTAATATAATCCTATTAT
 93322  ATATATATATATATAAAATAATATATATATATAATTAATATAAATAATATTTATAATAAT
 93382  TTTTAATAATATATATAATTTAATATATTAATGAATATTATATAATTATTAAATATATTA
 93442  TAATATTATTATTATTTTATAATAAAAATATTTTTAATACTAATTATTATTTATTATTTA
 93502  TAAATATATAAATAGTATGTTTAATATTATTAATACTAAAAAATATAATTATAATTAGGA
 93562  TCTAACAATACATTTATCTGATTAATATTAATATTAATATTAATATTTATATTAATAAAC
 93622  GGATTAAATTAATTGTATCCAATTTAATTAAATTATAGATATATTATTTATAATATTAAT
 93682  ATATTGTTTTATTAAAAGGTAAAAATAGTTTTTATTTTATATATAAATATAGGATATAAA
 93742  TAAATATATTATAGTGAACCCTGAAAGGAGAATATATTAAGAATATATTTATATTTTACA
 93802  TATAATTATTTATAATATAAATATCTCCGCAAAGCCGGATTAATGTAATTATTTAATAAT
 93862  TTTATTTAATAATTTATTAAAATAAATATTTACATTTGATAATATTTATATTATGTCAGT
 93922  TATTTTATATTAATGTTTAATCTATTATAATATTTTTTTATAAATATATTATTTATTTAT
 93982  ATTAATTATATATATATATTATTTTTATAATATATATATATTTTTATTAAATATTTATTA
 94042  AATATTTATTAAATTATTATAATGTTGTTATTAATCTTATTAAAAATATATATAAA
;     G-atp8 ==> start
 94098  ATGCCACAATTAGTTCCATTTTATTTTATGAATCAATTAACATATGGTTTCTTATTAATG
 94158  ATTCTATTATTAATTTTATTCTCACAATTCTTTTTACCTATGATCTTAAGATTATATGTA
 94218  TCTAGATTATTTATTTCTAAATTATAA
;     G-atp8 ==> end
 94245  TATATATTATTAATTTATTTATTCATATAAATATTATTATTATATATAAATATTAATAAT
 94305  ATTTATACTTATTTAATAATAATAAAATAAAAATAATTATAATTTAATATATTTAATATA
 94365  TTTCCTTACGGACTATATATTTATATATATATATTAAATACAATTTAATTTAATTTAATT
 94425  ATGTTATTTATTAAATAAAGTTATATTATGATATAATAACAATATTATATATTATTATAT
 94485  AATTATAATATATTTTAATATAATTATCAAAAGAAATAATAAAAAATATTAATAAGAATA
 94545  TAATTTAATAATTATTAAAAAAATTTTATAGTCCGGCCGCCCCATGGGCAGACCCCAAAG
 94605  GAGGAGTAATAAAAATTATTAAATACAAATATTATATATATATAATTCATTATATATATA
 94665  TATATATAATAATTAATCTTATTTTTTATATATTTATTTATATATCTATTTATATTTTAT
 94725  ATATATTTATTTATATATCTAGGGGTCCCTGTAAGTATAATATACGGGGGTGGGTCCCTC
 94785  ACTATTTATATTTTTATTTTATATATTTTATATATTTATAAATAAAGTATAATAAGATAT
 94845  AATTATGATTAATTATTTATAAGTTATAGTTTTATAAATTTATAATTATT
