# Supplementary material for: Global Characterization of Fungal Mitogenomes: New Insights on Genomic Diversity and Dynamism of Coding Genes and Accessory Elements
Source: Front Microbiol. 2021 Dec 1;12:787283. doi: 10.3389/fmicb.2021.787283 (PMC8672057; doi:10.3389/fmicb.2021.787283)
Supplement: Supplementary File 1 — de novo annotation files of the 685 mitogenomes investigated in this study. Annotation was performed with the Mfannot program. [file Data_Sheet_1.ZIP › Supplementary_FileS1/NC_017896.1_Aspergillus_nidulans_FGSC_A4_mitochondrion_complete_genome_mitogenome.mfres]

;; Masterfile modified automatically by mfannot version 1.35
;; on Thu Dec 24 19:29:11 2020 by user pfonseca on host LGCM-PROC
;;    - Gene Totals: 46
;;    - List of genes added:
;;      atp6                 atp8                 atp9                
;;      cob (1 introns)      cox1 (3 introns)     cox2                
;;      cox3                 nad1                 nad2                
;;      nad3                 nad4                 nad4L               
;;      nad5                 nad6                 orf141              
;;      orf319               orf334               orf410              
;;      orf44                orf99                rnpB                
;;      rns                  trnA(ugc)            trnC(gca)           
;;      trnD(guc)            trnE(uuc)            trnF(gaa)           
;;      trnG(acc)            trnG(ucc)            trnH(gug)           
;;      trnI(gau)            trnK(uuu)            trnL(uaa)           
;;      trnL(uag)            trnM(cau)            trnN(guu)           
;;      trnP(ugg)            trnQ(uug)            trnR(acg)           
;;      trnR(ucu)            trnS(gcu)            trnS(uga)           
;;      trnT(ugu)            trnV(uac)            trnW(uca)           
;;      trnY(gua)           
;;
;; end mfannot
;;


>NC_017896.1 Aspergillus nidulans FGSC A4 mitochondrion complete genome gc=4
     1  AATAGGAACCCCTTATAAAGATTAACTATTATTAATTTTTATATAATATAAAATTCAGTA
    61  TATTATATTAAAATAAAAATCTTTTTAGAGGTTTTATATGAAATATGTATTCAATAAAGG
   121  TATATAGTAATATCCTCAATCCCTATATCAAAATAAATTAGTTAATAATAAGTATAAATA
   181  TAAATATATTTATATTTACTTATTAAATTTTAGATAATAAATAAATATACAATATCTAAA
   241  ATAAATAATTATATTTTAA
;     G-trnR(acg) ==> start
   260  GGCATGTTAATTCAATGGTAGAATATTGTAGT!ACG!GCCACAAGAATATAAGTTCAAAT
   318  CTTATACATGTCT
;     G-trnR(acg) ==> end
   331  TAGAGATATAGTATAGATAAATCAAAAAAAAATGTAAAAAAGTTATT
;     G-nad4L ==> start
   378  ATGAATTTTTCAATATTTTTATTTCTAATAGGAATATTAGGTTTTGTTTTAAATAGAAAA
   438  AATATAATATTAATGTTAATTTCAATTGAAATTATGTTATTATCAATAACATTTTTAATA
   498  CTAATAAGTTCACTAAGTTTTGACGATATTTTAGGGCAAACATTTGCAATATATATCATA
   558  ACTATAGCTGGAGCTGAATCTGCAATAGGTTTAGGAATATTAGTAGCATATTATAGATTA
   618  AGAGGAAGTATATCAATACAATATAAATA
;     G-nad5 ==> start
   647  A
;     G-nad4L ==> end
   648  TGTATTTAACATTAATAATTTTACCTTTATTAGGATCAATAGTTTCAGGTTTTTTTGGTA
   708  GAAAAGTAGGAGTAACAGGTGCACATTTAATAACATGTGTTTCAGTTGTTACTACAACAA
   768  TATTAGCTATATTAGCTTTCTTAGAAGTAGGTTTTAATAATATACCAGTAACAATAAATA
   828  TAGCAAGATGATTAGATGTAGAATCATTATATGTATTATGAAATTTTAGATTTGATTCTT
   888  TAACAGTATCAATGTTATTACCAGTATTAATAGTATCAAGTTTAGTACATATATATTCTA
   948  TAAGTTATATGAGCCATGACCCACACAACCAAAGATTTTTTAGTTATTTAAGTTTATTCA
  1008  CTTTTATGATGATTATACTTGTAACAGGAAATAATTATTTAATAATGTTTGTAGGTTGAG
  1068  AAGGTGTAGGTGTTTGTTCATATTTATTAGTAAATTTCTGATTTACAAGAATAGCAGCTA
  1128  ATCAAAGTTCTTTATCAGCATTATTAACTAATAGAGTTGGTGATACTTTATTAACTGTTG
  1188  GTATGTTTGCTATACTATGATCTTTTGGTAATATAGATTATAGTACAGTATTTGCTTTAG
  1248  CTCCTTATTATAATGAAAATATTATAACATTAATTGGTATTTGTTTATTAATAGGTGCTA
  1308  CAGCTAAAAGTTCACAGGTTGGTCTTCATATTTGATTACCACAGGCGATGGAGGGACCTA
  1368  CTCCTGTATCTGCTTTAATTCACGCTGCTACTATGGTTACAGCAGGTGTATATTTATTAA
  1428  TGAGATCATCTCCTTTAATAGAGTATAGTTCAACTGTTTTAGTACTTTGTTTATGATTAG
  1488  GTGCTATTACTACAGTATTTAGTTCTTTAATTGGTTTATTCCAACAAGATATTAAAAAAG
  1548  TTATTGCTTATTCAACTATGAGTCAATTAGGAATGATGGTAATAGCTGTTGGTTTATCTA
  1608  GTTATAATTTAGCTTTATTCCATTTAGTTAATCATGCTTTTTATAAAGCATTATTATTCT
  1668  TAGGTGCTGGTTCAGTTATTCACGCTGTAGCTGATAATCAAGATTTCAGAAAATATGGTG
  1728  GTTTAAGAGAATTCTTACCTTTAACTTATTCAGTTATGTTAATAGCTTCTTTAAGTTTAG
  1788  TTGCTGTTCCTTTTATGACTGGATTCTATTCTAAAGATTTTATTCTTGAATCTGCTTATG
  1848  GACAATATTATTTATCAAGTACTATTGTTTATTTCGTTGCTACTATTGGTGCTATGTTTA
  1908  CTACACTTTACTCTGCTAAAGTTTTATATCTAACTTTCTTAACTAATCCTAATGGTCCTT
  1968  TAGTTAATTATAAACATGCTCATGAAGGTGACTTATTTATGACTACTCCTTTAATTATTT
  2028  TAGCTATCTTCTCTATTTTCTTTGGATATTTAACTAAAGATATTTTTATAGGTTTAGGTA
  2088  CTGGTTTTTTCTCTGATAATAGTTTATTTATTCATCCTAGTCATGAAATTATGTTAGATA
  2148  CTGAATTTGCTGTACCTACATTCTTTAAATTATTACCTTTTATATTTACTATCTCATTAA
  2208  GTGTTATTTCTGTTTTATTATCAGAATTTTTACCTAAATTACTTATTAATTTTAAATTCT
  2268  CTAGATTAGGTTATAATATTTTTAGTTTCTTTAATCAAAGATTTTATATAGAATTATTCT
  2328  ATAATAAATATATTGTAGAAGGTGTTCTTAAATTAGGTGGTCAAACTTCTAAGAGTTTAG
  2388  ATAAAGGTTCTGTAGAATTATTAGGACCTTATGGTTTAGAAAAAGCATTATTAAGTTTAA
  2448  GTAATAGTATTGGTAAATTAAGCACTAGTGTTGTTACTACTTATGCTTTATATATTTTAA
  2508  TAGGATTAATCTTTTATATTTCTCTATTATATTTCTCTTATAATGATAATAATCTATTTA
  2568  TTTTAGTTATTTTTACATTATTTGTTCTATTAAATAACAATATTATTAATAAATTTTAA
;     G-nad5 ==> end
  2627  TAATTAAAGTTATATTTTATTATAATTATTAAAACTTTTTAATAGCACTGAATTACTTTA
  2687  TGTAATGTTATTAAAATAACAAATATATATATATATATATAAATTTGATACGTTTTCAAT
  2747  AAAGGACTCCATCCTAACGTACTTAATGTAAAATCACCTTTTTAGATATATCTGGAGCTT
  2807  ATAACCATTTATCTACTCGTGAACTTGAAGAGGAATGTAGACGTTTTCGTAGTTTACGTT
  2867  AAAAACTAATATATATATATGTTATAATACAATAATATCATTATTGATTATAAGTATACA
  2927  AATCGTACAAAATTTTTGATATAATTATTATTCTATCTTATTTAGATGATAGTAAAATAC
  2987  AATATAATATTGTATTTTA
;     G-trnC(gca)_1 ==> start
  3006  GGAGCTTGAGCAGATGGTTTTGCGTTTTGATT!GCA!AATTGAAATATAGGGATTCGATT
  3064  TCCCCGAGCTCCT
;     G-trnC(gca)_1 ==> end
  3077  CAAAATGTTTTTTATATTAATTAAATATAATAAAAAATATTATTACATAATTTGCTATAT
  3137  ATTAATAAATAATTTTTATATTCGTTTTAATTTATCTATTTAAATTTATATTAACGTGCG
  3197  AC
;     G-nad2 ==> start
  3199  ATGCTTTTATCTTCGATATTTAGTTTATTGTTATCAAATGCTTTGTCTTTTAGACGTGAT
  3259  ACTGCAATTCTATATAGTAGAATTGGTATAATAGTATTATTATATTGTATCTATTTATCT
  3319  TATAATAATTTATTTATAACATATTTAGATAATGGGTTTGGGCTATTTGGAGGATTATTT
  3379  TTCATATCTTCTATAACACAAACATTTCATATATTAATTTTTATAATTAGTATTTTAATA
  3439  TTAAATATGACAGGATTTTATCCTAGAAAGCTTGTAACTAGTAAATATGCTAGTTTACAT
  3499  AAATTATTATTTACTAAATTACAATTTAGTAAAAATATAACAGTATCTAATATTATTTTA
  3559  AAAAAAGGAGAACAATATTTAATATTAGAGTATACATTGATGTTATTTTTTATTATAACA
  3619  GGAAGTGTATTATTAATATCAAGTAGTGACTTAGTTTCTATTTTTTTATCTATAGAATTA
  3679  CAAAGTTATGGATTATATTTATTATGTGCTATATACAGAAATTCTGAATCATCAACTTCA
  3739  GCTAGTTTAACTTACTTCTTATTAGGTGGTTTATCTTCTTGTTTTATTTTATTAGGTATA
  3799  GGTTTAATATATTCTAATTTAGGTGTTACAAATTTAGATAGTTTATATACTATAATTAAT
  3859  TTAGCAGGTATAGATAATGAGTTAGAAATAATTACATATATACCTTATTGTTTATTATTA
  3919  ATTTCTGTAGGATTCTTATTTAAAATATCAGCTGCACCATTCCATTTTTGATCTCCTGAT
  3979  GTTTATGATAGTATACCTACTATTGTTACAACTTTTGTTGCTATTATAGCAAAAATATCT
  4039  ATATTAACATTATTATTACATTTAGTACATAATACTAATAGTATTAATATTACTTCTCAA
  4099  TATCCTTGAACTATAAGTTTCTTAATTAGTTCTTTATTATCTTTAATAATAGGAACTGTT
  4159  TTAGGTTTAACTCAATTTAGAATTAAAAGATTATTTGCTTATAGTACTATCTCTCATTTA
  4219  GGTTTTATGTTATTAGCTTTAGCTATTAATACTATAGAATCTATTCAATCTTTCATATTT
  4279  TATTTAATACAATACAGTTTATCTAATTTAAATGCTTTTGTTTTATTAGTAGCTATAGGT
  4339  TATAGTTTATATGCTTATACAGATAATAATATTAATCATAATAATTTAATAGATAAAAAT
  4399  AATTCTCCAATTCAATTAATTAGTCAACTTAAAGGTTATTTCTTTATTAATAGTATTTTA
  4459  GCTTTAAGTTTATCTATTACTTTATTATCATTTGCAGGTATTCCTCCTTTAATAGGATTC
  4519  TTTGCTAAACTTATGGTATTCTCTGCTGCTTTACAAGAAGGATTTATTTTCTTAACTATT
  4579  ATAGCTGTATTAACTAGTGTAATTAGTGCTGTTTATTATTTATTAATTGTAAAAACAATG
  4639  TTCTTTGATCAACATTCTTATACATACTTTAGTAAATTAAAAGCTCTTAAATTACCAGCT
  4699  CTTGTTTTACAAAAAGATAAAGTTGTAGATAAAATCTATTTTTCTAATTTTTCATTATCT
  4759  AATTCTTTATCTATAACTATCTCTACATTAACTTTATTTATCCTTTTATTTATGGCTTCA
  4819  CCTAATGAATTAATTCATTTTATTAATATCTTAGGTATTTTGTAG
;     G-nad2 ==> end
  4864  AATTTTTACATTATTTATTTTTCTTGTTAACTGATATTTATATATATATTATATATATAT
  4924  ATTAT
;     G-orf141 ==> start
  4929  ATGTTAGTTTTTTTTATAATGTTATATTTAATTGTGTCTAGATATGTTATAAATAGAATA
  4989  TTTATATACATTATATTATTTATTAATACTTTATGTGAAGATAGCTATAATTCTTATAAT
  5049  ATTAAACGTAAATTTGATGAAGATTCAGGTGAATCTTCTAATAGAAAACGTAAATTAAAT
  5109  CCTAAAAATTCTGCTAGTTCAGAATCTGAACCTGAACCAGAATCAAGTTCACAATCTGGA
  5169  TCTATATCAGAATCAGATAGATTAGAATCTGGATCAGAATCAGAAGCCTCTAATAGTATT
  5229  TCTAGTGTTCCATCTTTAGATCATTCAGATGAAACATTAGATGATGAACCTATGTATTCT
  5289  GAATCTGATTCTCCTTCACATAGAGAATCATTTGAAGATATATTGGGATACATAAGGGTA
  5349  ATTTAA
;     G-orf141 ==> end
  5355  TCTTATTATTTATTTTTAGATTCCTGAATTTTAATATATATATATATATATATATTCATA
  5415  AGTGTGAGGATATTATATCCTTGGTTGGGAGGAGGGTATTTTA
;     G-trnN(guu)_1 ==> start
  5458  GCCTTTATAGCTCAATGGTAGAGCGGAATACT!GTT!AATATTTTGATAGATGTTCAATT
  5516  CATCTTAAGGGCT
;     G-trnN(guu)_1 ==> end
  5529  TATATTATAAGTTATAACTATAATATAGATATATATAAATTAGATCCTTAACTAGCATAA
  5589  ATTAAAAAATAGCAAGAGAGCTATTAGAAAAAAAAAATTATAAATATAAAAC
;     G-atp8_1 ==> start
  5641  ATGTCACAACTAATACTATTCTTTTTTGTAAATCAAGTAATATTTGCATTTATAGTGTTA
  5701  ACTATATTAATCTATGCATTTAATAAATATATATTACCTAGATTATTATATATATATACA
  5761  ACACATAAAAAAGTTATAAAAAATAAAGTAAAAGTTTTAAATAATGATATCAATAAAACT
  5821  TGTGAATTTTTAGAAATAACATTAGTTGAAAAAATAATTATTAGAATTAATACTGTAAAA
  5881  ATTATAACTATTTTTTTAATAAGACCATTAATAAAAAAATTATTAGATATATTACAAGAA
  5941  ATATTACAACAACTAGGTTATAGCATAGGAGCTGTACCAGAAAACATAATATATTATATT
  6001  TCTATCCTAGTTGGATTTATTATGTTATTAGGTATATTTGAATTTGAGTTGTTAAACTGA
  6061  ATAAAATCTTTAAAACCCAATTTAGGAATTATGGAATGTTTAATAAATTATATAAAGACA
  6121  AATAAAATACAAGCAACAATAAAATCAATAGGTCCTGGTGTTTTAACAAATATTAAATGC
  6181  GTGGACAAAGAAGGAAGAATATTAGGTCCAGATGGTTCATTATTAGGAGAAGAAAATAAA
  6241  GGTAATATATATGAATATTATATACAAGATGAAGTTATAGTTAGATCAGATGGCTTTAAA
  6301  CGTGGATTTTATGATAAAGATTGAGGTATAGCTTCTGAAGAAATGCCTAAAGGTAGTAAT
  6361  TACACTAATAAGTGTAAGGTTCATAATACAAAGGTTGAAATTGTTAACAATAAAATTAAT
  6421  TATCTGAGAGATTGAGCTGCTCATTTAAAAAATAATTACACATTTGAATTTATTGTATGC
  6481  CCTAATTATAGAATTAATAATGAGCAAATAAATATTGCAATCAACCATATAAATGAACAT
  6541  ATGAAGGTTTATGATCAATTAAATGAGTTAATAACTAGATATAATAATTATTATAATCAT
  6601  ATTAAAATAAAAAAACCATATCTACCATTAGTGTTACCACCACTTAATGTAGAAGCTGAC
  6661  AGGGATTTAATACGTAGCCTTGAAAATTTAGAACAACATTTAAAAATACAAAAAGATAAT
  6721  TCTAATTTAAGTTCATAA
;     G-atp8_1 ==> end
  6739  GTTATAGTATATTTTTTACATGAGTAGATCTTCTTAAAAACTAACCTATTTGTGAAATTC
  6799  TAATAATTATATATTCTTCTGATATTAATACATATCTATATAATAACACAATAAATGTGT
  6859  CAAATAGATTTTGTATTAAATCCAATAAACCAATTTGAAATAATAGATTTATAATTAACA
  6919  TTAGTTTATCGCTTATTAGTTACAAAATAATTATAAAATAATATCAAACAGTTGATCAAT
  6979  AAGATAAAAAGTTATAAATGTAATAGTATATAGTATTGTAATAAAACAACTAAATCTAAT
  7039  AAATAATATTTCCTTTTATATAAGTATTATAACTGATAAGTTTGTAATTAATTAAGTAAA
  7099  AATGCCTATAAAATTCATACAATATAAATGATATAAAAAATTTCTGAA
;     G-rnpB ==> start ;; mfannot: Approximate position
  7147  AAGGAAAGTCCGACACTAATTAAGTATATATGCTTATTAAATAAGCTTTATTAAAAAATA
  7207  AGGAATTTAACAGAAACTAAAAATTATTAAAAACGTTAATATAACGTTTATATATAATTG
  7267  CGAACATTACTCCTATATTTAGTATTAATTTAGAATTATAAAAATATTTTTAACAGAAAC
  7327  CGGCTTAA
;     G-rnpB ==> end
  7335  TTATATCTTTATATTAGTATGATAATTTTTTCAAAAAGTGTAAAAAAAAATATAATCTTG
  7395  CACTAATAAAAAAAAAAACAATAAAAAAAGCGTTAAAAACAACAATAATAAATTTAATAT
  7455  AAATTTTTAAATTTAATTTTGGGTAAAGTTAGGGTGTAATATCCGAGGGTTTAAGGTGGG
  7515  TAAATTATTAGTTATAAGTAACTATACCTATTATAAGTAATATTATATAGTTAATTAACT
  7575  ATATAAAACAGTAATTAATAAATAAAATAATTACTTTAATCTTTAGATTTTTAAATCTGA
  7635  TAAATAAAAAAAAAAAAATAAATAAATAAATTAAGTGAAGAAAAAAAAAAATAAAAAAAT
  7695  AAAAA
;     G-cob ==> start
;     G-cob-E1 ==> start
  7700  ATGAGAATTTTAAAAAGTCATCCTTTACTAAAAATAGTAAATTCGTATATAATAGATTCA
  7760  CCTCAACCAGCTAATTTAAGTTATTTATGAAATTTCGGATCATTATTAGCTTTATGTTTA
  7820  GGTATACAAATAGTAACAGGTGTTACATTAGCTATGCATTATACACCTAGTGTATCAGAA
  7880  GCATTTAATTCTGTAGAGCATATTATGAGAGATGTAAATAATGGATGATTAGTACGTTAC
  7940  TTACACTCTAATACAGCTTCAGCTTTCTTCTTTTTAGTATACTTACACATAGGAAGAGGT
  8000  TTATATTATGGATCTTACAAAACACCTAGAACTTTAACATGAGCTATTGGAACAGTAATA
  8060  CTAATAGTTATGATGGCCACAGCCTTCTTAGGTTATGTTTTACCTTATGGTCAAATGAGT
  8120  TTATGAGGTGCTACAGTTATTACTAACCTAATGAGTGCTATACCTTGAATAGGTCAAGAT
  8180  ATTGTTGAGTTTATTTGAGGAGGTTT
;     G-cob-E1 ==> end
;     G-cob-I1 ==> start /group=IB (1.01e-19)
  8206  a
;     G-cob-I1-orf319 ==> start /first_aa=Y /note=LAGLIDADG ;; evalue:5.8e-61
  8207  tacacagatgaaccacaatgcggtgacgtattgttaaaaatcctgcttaatgctggaaaa
  8267  tccccaatcttaggatttgcatacgacttattctttataatagtattattaataggcgtg
  8327  aaaattgcaatgacacggggaaaatcagcaggggtgagaagtttacatacttcagaagcc
  8387  tctcagagactacatgcaggagatcttacatatgcctacttagtaggattgtttgaaggt
  8447  gatggttatttttccattacaaaaaaaggtaaatatttaacctatgaattaggtattgaa
  8507  ttatcaattaaagatgtacaattgatttacaaaataaaaaaaattttaggaattggtatt
  8567  gtaagttttaggaaaagaaatgaaatagaaatggtagccttaagaataagagacaaaaac
  8627  catttaaaaagtttcattttacctatatttgagaaatatcccatgttttctaataagcaa
  8687  tatgactatttaagatttagaaatgcattactttcaggtattatttctttagaagattta
  8747  cctgattatactagaagtgatgaacctctaaattctatagagtctattattaatacatct
  8807  tatttttctgcttgattagtaggatttatagaagctgaaggttgttttagcgtttataaa
  8867  ttaaataaagatgatgattatttaatagctagttttgatattgctcaaagagatggggat
  8927  attttaatatcagccatacgtaaatatttatcttttactactaaagtttatttagataaa
  8987  actaactgttcaaagttaaaagttacaagtgtaagatcagtagaaaatattattaaattt
  9047  ttacaaaatgcacctgtaaaattactaggtaataaaaaattacaatatttattatgatta
  9107  aaacagttacgtaaaatatctagatattcagaaaaaataaaaataccttcaaattattaa
;     G-cob-I1-orf319 ==> end
  9167  aagagatcatgatatagtccgatcaataaagaaatttattgcgtatagtaagaggattta
  9227  atatttatattaaatctgtaactatcaacataaatg
;     G-cob-I1 ==> end
;     G-cob-E2 ==> start
  9263  CTCTGTAAATAATGCAACTTTAAACAGATTCTTTGCATTACATTTCTTATTACCTTTTGT
  9323  ATTAGCTGCTTTAGCATTAATGCATTTAATAGCTATGCATGATACAGTAGGATCAGGTAA
  9383  TCCTTTAGGTATTTCTGCTAATTACGATAGATTACCTTTTGCTCCTTATTTTATATTTAA
  9443  AGATTTAATAACTATATTTATATTCTTTATTGTATTATCAATATTTGTTTTCTTTATGCC
  9503  TAATGCTTTAGGTGATAGTGAAAATTATGTTATGGCTAATCCTATGCAAACTCCACCTGC
  9563  TATAGTTCCAGAATGATATCTTTTACCTTTCTATGCTATTTTAAGATCTATACCTAATAA
  9623  ATTATTAGGTGTTATAGCTATGTTTGCTGCTATATTAGCATTAATGGTTATGCCTATAAC
  9683  TGATTTATCTAAATTAAGAGGAGTACAATTTAGACCTTTAAGTAAAGTAGTATTCTATAT
  9743  TTTTGTAGCTAACTTCTTAATATTAATGCAAATAGGTGCAAAACACGTTGAAACTCCATT
  9803  TATTGAATTTGGACAAATTTCTACTATTATTTATTTTGCATATTTCTTTGTAATAGTTCC
  9863  TGTTGTTAGTTTAATTGAAAATACTTTAGTAGAATTAGGAACTAAAAAAAACTTTTAA
;     G-cob-E2 ==> end
;     G-cob ==> end
  9921  TTCTTAGTCCTCTTAGGAAAAAAAAACAAATTTATTAAAACAGTCGAAATTTAATTTATG
  9981  AAAATGATATTAGACAAAAAATTTTAAAAAGAATTAGATAGCTACATTTGATTATAATCA
 10041  ATTTATTAATATTTTGGTTTTCATCTATACTTTGTAGTTAATCATAAGTATGATGTAATA
 10101  AATAGTAATATCTTTTTAAAGTAGACTTGACCTTTAAAATTTTTAATATAATTATTATTA
 10161  TCTTGTTAGAGTATAATTAAATACAATATAATATTGTATATTA
;     G-trnC(gca)_2 ==> start
 10204  GGAGTTTGAGCAAATGGTTTTGCGTTTTGATT!GCA!AATTGAAATATAGGGATTCGATT
 10262  TCCCCGGACTCCT
;     G-trnC(gca)_2 ==> end
 10275  CAAAATATTTTATGAAATGTAGAATAGTAAGTTGTATCTTATGAACTTAAAAAATATATA
 10335  GCAAAAAGCTATATATTTTTTATAATAGGTCATATTATATAAACTTTTAAGATAAAAAAT
 10395  ACAAATTTTATTTATACTAAACTTAATAAATAAACTGCTAGTATCAAAATATAGCAAAAA
 10455  GCTATATATCTTTATATATTAGTATGTTATAATATATGTTATAAAAAAAATTATATTTAT
 10515  AATATATATCAAAACAATAAATAAATAATTTCGAATAAAGCATTAATATAAAGATATTTG
 10575  TATTTTTACAAAGATATTATAAAAAA
;     G-nad1 ==> start
 10601  ATGTTATATTTAATTTCAATAATTGAAGGTCTTTTAGTAATTGTTCCTGCTTTATTATCA
 10661  GTTGCTTTTGTAACAGTAGCAGAAAGAAAAACTATGGCAAGTATGCAAAGAAGATTAGGT
 10721  CCTAATGCTGTAGGTTATTATGGTTTATTACAAGCATTTGCGGATGCTTTAAAATTATTA
 10781  TTAAAGGAATATATAGCGCCAACTCAAGCTAATATAGTATTATTCTTTCTTGGTCCTATA
 10841  ATAACTTTAATTTTCTCTTTATTAGGTTATCTTGTTATTCCATTTGGTTCAGGTTTATAT
 10901  ATATCTGATTATAATTTAGGTATATTATATATGTTAGCTGTTAGTTCTTTAGCTACATAT
 10961  GGTATATTATTAGCTGGTTGATCAGCTAATTCTAAATATGCATTTTTAGGTTCATTAAGA
 11021  AGTACAGCTCAATTAATTAGTTATGAATTAATTTTAAGTTCTGTAATTTTATTAGTAATA
 11081  TTATTAACAGGAAGTTTAAATATTATTACTATAATAGAATCACAAAGAGTAGTAAATTTA
 11141  TTATTCCCTTTATTCCCTTTATTCTTAGTATTCTTTATAGGTTCTATAGCAGAAACTAAT
 11201  AGAGCTCCTTTTGATTTAGCAGAGGCAGAATCAGAACTTGTAAGTGGTTTCATGACAGAA
 11261  CATTCAGCTAGTATATTTGTATTCTTTTTCTTAGCTGAATATGCTAGTATTGTTTTAATT
 11321  TGTATTTTAAATAGTATCTTATTTTTAGGTGGTTATTTAAGTATTATACCTTTAGATTTT
 11381  ATTGTAAATATCTTAAATTTATTTGTTAATACTAATAATACTATTTTATTTGATATATTT
 11441  GTACATATTTCTTCTTCTCCTATTAATTTAGCATTAAAAACAGCTTTCTTAATCTTTGTA
 11501  TTCATTTGAGTTAGAGCTTCTTTCCCTAGAATACGTTTTGATCAATTAATGTCTGTTTGT
 11561  TGAACTGTTTTATTACCTATAATTATTGCTTATGTTGTATTAATACCTTGTATTGTATAT
 11621  GGTCTAGGTATAATACCAACAAACATTTCATTATTATAG
;     G-nad1 ==> end
 11660  TAAAAAAATAAAATTATATTATAAATAGTATAATTTTTAAATTATATGCGTTTTTAATAA
 11720  AGGATTAGGGTACTATCCTATATATATTTTAGGAGTATTAAGTTAATTAATTATTAATAT
 11780  TAGTTATACTTAATATAATTGGCATACAATAAGTAAAAAAAAATAAATGATATATTACAT
 11840  TATCTAATGTAATATATATATTTTATAAATAGTAAATAAATTATTTAAATTATATATATA
 11900  TAATAT
;     G-nad4 ==> start
 11906  ATGTCTTTATTATTATTAATAACACCTTTAATAGGAATAACTTTAGTAACATTACAAGGT
 11966  AATTATGGTTTATCCATAATTAATAATGTTAAAATAAAATCAATTGCGTTAGTAACAACA
 12026  ATAATAAATTTGATTATATCACTGGTAATGTTTATCTTATTTGATTTTAGTAGTAAACAA
 12086  TACCAATTTATAGAAGAACATTATGAAATTAATCATTTTGATATCTATTTAGGAGTAGAT
 12146  GGTTTATCAATATATTTTGTGTTATTAACAACAATAATAATGCCAATAGCTATATTATCT
 12206  AATTGAAATTCAATAGAATCTAAAAATGTATTATCATTTATAGTAATAATGCTATTGTTA
 12266  GAAACACTTTTATTAGCAGTGTTCTTAGTATTAGATATACTATTGTTTTACATCTTTTTT
 12326  GAGAGTATATTACCACCATTATTTTTGTTAATAGGATTATTTGGTTCAAGTAATAAAGTA
 12386  AGAGCTAGTTTTTATTTATTTTTATATACATTATTAGGATCATTATTTATGTTATTATCA
 12446  ATAATAGCTATTACTTCTATTATGGGTACATCAGATTTTGATGCATTAACAAAAGCAAAC
 12506  TTTAATTATATAACTCAAATATTTTTATTTTATGGTATATTTATAGCTTTTGCTGTAAAA
 12566  ACACCAGTAATCTTTTTAAATACTTGATTATTAAAAGCTCACGTTGAATCACCTTTATCA
 12626  GGAAGTATTATTTTAGCTGGTATAGTTTTAAAATTAAGTTTATACGGTATATTTAGATTA
 12686  ATTTTACCTTTATTACCTAAAGCTTCTATAAATTATACTTATATAATTTATGTTATAGGT
 12746  GTAATAACTATATTATATGCTAGTTTTAGTACATTAAGAACTATAGATATTAAAGAACTT
 12806  ATTGCTTATTCATCTGTATCTCATGCAGCTGTATATTTAATAGGTGCATTTAGTAATACT
 12866  ATACAAGGTATTGAAGGATCAATTGCTTTAGGTTTAGCTCACGGTTTTGTTTCTTCAGGT
 12926  TTATTTATTTGTGCTGGTGGTATCTTATACGATAGATCATCTACTAGATTAATAACTTAT
 12986  TATAGAGGTATGGCTCAAATTATGCCTATTTTCTCTGTGTTATTCTTCATATTAGCATTA
 13046  GGTAATAGTGGAACTCCTTTAACTTTAAATTTCATAGGTGAGTTTATGTCATTATATGGA
 13106  GTATTTGAAAGAATGCCTATCTTAGGTGTTTTAGCTAGTACTTCTATAGTTTTCTCTGCT
 13166  GCTTATACTATATTTATGTATAATAGAATAGTATTTGGTGGTTCATATTCTATCTATTTT
 13226  AGAGAAAATATAGGTGATGTAACTAGAAGAGAATTTATAATGTTATTAGTTTTCGTTATA
 13286  TTAACTGTATTATTTGGTATATACCCTGCTCCTATTTTAGATGGTTTACATTATTCAGTT
 13346  TCTTATTTAATATATAATATTAATTAA
;     G-nad4 ==> end
 13373  AAAATTTAATATATAATATTAATATAAAAATATAATATATAAATATATATCTAAATAGAT
 13433  AAGTA
;     G-trnR(ucu) ==> start
 13438  TTCTTATTAGCTCAATGGTAGAGCAAAATACT!TCT!AATATTTTGATCTAAGTTCGAGT
 13496  CTTAGATAAGAAG
;     G-trnR(ucu) ==> end
 13509  GTAATTATATATAAACTATTA
;     G-trnN(guu)_2 ==> start
 13530  GCCTTTATAGCTCAACGGTAGAGCGGAATACT!GTT!AATATTTTGATAGATGTTCAATT
 13588  CATCTTAAGGGCT
;     G-trnN(guu)_2 ==> end
 13601  TATATTATAAGTTAAAACTATTATAGTATAGTTATATATAAATTACTACCTTAACCAGCA
 13661  TAAATTAAAAAATAGCAAGAGAGCTATTAGAAAAATTTATAAGTTTAATATAAAAT
;     G-atp8_2 ==> start
 13717  ATGCCACAACTAGTACCATTCTTTTTTGTAAATCAAGTAGTATTTGCATTTATAGTATTA
 13777  ACTGTATTAATCTATGCATTTAGTAAATATATATTACCTAGATTATTACGTACATATATA
 13837  TCACGTATATATATAAATAAATTATAA
;     G-atp8_2 ==> end
 13864  TTATAATTATAATTATAAACAAAATAAAACTTGTATATAGAAATATATAAGAAAAATTTA
 13924  TCAATTTAAATTTATTTAAATAATAATGAC
;     G-atp6 ==> start
 13954  ATGTATCAATTTAATTTTATATTAAGTCCATTAGATCAATTTGAAATAAGAGATTTATTC
 14014  TCTTTAAATGCTAATGTATTAGGGAATATACATTTATCAATAACAAATATTGGTTTATAT
 14074  TTATCAATAGGTTTATTATTAACATTAGGTTATCACTTATTAGCAGCAAATAATAAAATA
 14134  ATACCTAACAATTGATCAATAAGCCAAGAAGCTATATATGCAACAGTACATAGTATTGTA
 14194  ATAAATCAATTAAATCCTACAAAAGGGCAATTATATTTCCCTTTTATATATGCATTATTT
 14254  ATATTTATTTTAGTAAATAATTTAATAGGAATGGTTCCATATAGTTTTGCATCAACATCT
 14314  CATTTTATTTTAACATTCTCAATGAGTTTCACTATAGTATTAGGAGCAACATTTTTAGGA
 14374  TTACAAAGACATGGATTAAAATTCTTTTCATTATTTGTACCTTCAGGTTGTCCTTTAGGA
 14434  TTATTACCTTTATTAGTTTTAATCGAATTTATTTCTTATTTATCTAGAAATGTATCTTTA
 14494  GGATTAAGACTAGCAGCAAATATATTATCAGGTCACATGCTTTTATCTATTTTAAGTGGA
 14554  TTTACATATAATATAATGACTAGTGGAATATTATTCTTCTTTTTAGGTTTAATACCTTTA
 14614  GCATTTATTATAGCTTTCTCAGGATTAGAGTTAGCTATCGCATTTATTCAAGCTCAAGTT
 14674  TTTGTAGTTTTAACTTGTTCTTACATTAAAGATGGATTAGATTTACACTAA
;     G-atp6 ==> end
 14725  TTAAATATTAATTTCTAAATTTGTTTATTATATCCATGAAATATAAATGATATGTAATGA
 14785  AAATTTTATGATAAGTAAAGTTTATCATTAATTAAGTATAAATGCTTAAAAAATCCATGT
 14845  AAGATAAATGATATAAAAATTCCTGATAAAGTCCGATACTAATTAAATATATATGCTTAT
 14905  TAAATAAGCTTTATTAAAAAATAAGGAATTTAACAGAAACTAAAAATTATTAAAACGTTA
 14965  TAATAACGTTTTTTATATAATTGCGAACATTACTCCTATATTTAGTATTAATTTATAATT
 15025  ATAAATGTTTTTAACATAAACGGGCTTAATTATATCTTTATACTAATATGATAAGTAAAA
 15085  AATTTTTTTTTTTCAAAAAGTGTAAAAAAAAATATAATCTTGCACTATATATTATAAAAA
 15145  AACAACATAAAATATAAGATAAAAAAGTATTTATCTATACAATAAAGGTATAGAGTAATA
 15205  TCCCCATTTCCCTATACTATGA
;     G-rns ==> start
 15227  AAAATTTTGAGTTTGATGATGGCTCTGATTGAACGCTGTCCAAGTACTTGACACATGCTA
 15287  ATCGAACGACTAATTAGTTATTAAACTAAGTAGTAGTGGTGTACAGGTGAGTAAAAGATA
 15347  ATTTGGCTACCTTAAAGTAAGGGGAAAAATCCCTTATAAAAAGAAAGGAAAAAGAAGGTC
 15407  CGCTTTAAGATGTTAATTATTATCACGGTGAGTAGTAGTAAAGGTAATGACTTTACTAGC
 15467  TAAATCCGTAGTCGTGACTGAGAGGTCGATCGACCACATTGGGTCTGAAAAAACCCCAAT
 15527  GCGTTTTAGTACAGCAGTGAGGAATATTGGTCAATGGCCGAAAGGCTGAACCAGTAACTT
 15587  GGAAGAATGAAAGTGTATTATAATAATACAATAACGATTATATCGTATAAAATTCTAAAT
 15647  AGAATAATGATAATGACAATTTTCTATTTATAAGTCTTGACCAAACTACGTGCCAGCAGT
 15707  CGCGGTAATACGTAGAAGACTAGTGTTAATCATCTTTATTAGGTTTAAAGGGTACCTAGA
 15767  CGGTAAATTAAACTCTAAATGAGTACTTATTTACTAGAGTTTTATGTAAGAAGGAAGAAT
 15827  TTCTGGAGTAGTGATATAATACGTATATACCAGAGAGACTGGTAACGGCGAAGGCATCCT
 15887  TCTATGTAAAAACTGACGTTGAGGGACGAAGGCTTGGGTAGCAAGAAGGATTAGATACCC
 15947  TAGTAGTCCAAGCAGACAATGATGAATGTCATAGACTAGAAAAAGTCGTTTAGACTATAA
 16007  ATTTAGTCTATAAATGAAAGTGTAAGCATTCCACCTCAAGAGTAATATGGCAACATATAA
 16067  ACTGAAATCATTAGACCGTTTCTGAGACCAGTAGTGAAGTATGTTATTTAATTCGATGAT
 16127  CCGCGAAAAACCTTACCACAGTTTGAATATTTTACAAGCGCTGCACGGCTGTTTTTAGTT
 16187  AATGTCGTGAGATCTGGTTAAGTCCTTTAATTAACGAAAACCCTCACTTTATTTGCATTT
 16247  ATAAAGTTGATCGCCTTTATATTGGTTAGATAATAGGGATTAAGACAAGTCATCATGGCC
 16307  TTAATACTGTGGGCTATAGACGTGCCACATATGCCTTTACAAAGGGATGCGATTTTGTGA
 16367  AATTGAGCTAATCCCCCAAAAAAGGATATAATATGGATTGTAGTCTGTAACTCGACTACA
 16427  TGAATAAGGAATTACTAGTAATCGTGAATCACCATCGTCACGGTGAATTAAAAATCAGCT
 16487  GGGTACTAACCACTCGTCAGGCGCTGAAAGAAGTATGTGCAAGAAGTTTGATTTACTTAT
 16547  ATTTATAATATATATAATCAGTTATATATATTTATAAGTTAAATTTTCGCATGCATGACT
 16607  TTGATTGGTGTTAAGTCGAAATATGGTTCGTGTAATGGAAATTGCACGGGATGAATTAAC
 16667  CAC
;     G-rns ==> end
 16670  TTAGCAATAAATAAATGCATATATATACCAAATTTTATATACTTTTGTATATAAAAGATG
 16730  GAACAAATATATATATAGCATTATCTTTAAATAAAGGTAAATTGAAAAAATTTTTTCAAT
 16790  CTGGTTCAAATCCAGGAAAAGATAAAATTTTA
;     G-trnY(gua) ==> start
 16822  AGGAAGGGTCCGTATGTTGGTTTACGGGTTGAGCT!GTA!AACTCAATGGCTATGAGCCG
 16880  TCGAAGGTTCGATTCCTTTTCTTCCTA
;     G-trnY(gua) ==> end
 16907  ATAACTAGAAGTCTATAAAGATTCAATACCATAAAAATTTATCTGCTTTATTCTAGCATT
 16967  AAATAATTAAAGGTATGATGACTTAAATTTCTAATAACACTATAAATAAACTATTTAGAT
 17027  ATTATATATAATAATGAAAGATTAATTAATTTAAAATTTTA
;     G-nad6 ==> start
 17068  ATGAATAATATATTTTATAACGATTATATCTCTAATGGATTATTAGAGGTTTTATTAATA
 17128  AATGATTATATAACTAATGGATTCAAAGTAGAATTTTTAGATATTTTTTATATAATATCA
 17188  ATAACATTTGGAGTATTTACAATTATAAGTAGAAACCCTGTTGTATCTGTATTATTTTTA
 17248  ATAGGTTTATTTGTAAATATAGCAGGAATATTAATATTAGCAGGAATAAATTATTTAGGA
 17308  TTATCATATATTTTAGTATATGTAGGTGCTGTTTCAATTTTATTCCTTTTTATATTAATG
 17368  TTAATAAACATTAGAATTTCTGAACTATTAAGTGAAACAAATAATGATATACCATTAGCA
 17428  GTATTAACAGTTTTATTATTTTATTACATAATAGGACAAGTATTACCTTGTAATTTAACA
 17488  GATAAAACAATAATTTCATCATTATCAAACAGATTTACAGGTATTTATAATATAGATATA
 17548  AGTAATCAATCAAGTATAGTAGGTATAAATCAAGAAATAGGATACGTAAGTAGTAAAGGT
 17608  TGAGATAATACATTAGTAGAGTTTACACAAATATCAGGAATAGGAAATATAATGTATACT
 17668  AATTATTCAATATGATTAATAATAAGTTCAGTAATATTATTATTAGGAATGGTAGGTGCC
 17728  ATAGTAATAACAATAAAACAAAAGTAA
;     G-nad6 ==> end
 17755  TTATTGAAAACTTGTAAAATAAAAAATAAAAA
;     G-cox3 ==> start
 17787  GTGATATATCAATCTAAAAGAAATTTTCAAAACCATCCGTTCCATTTAGTATCACCATCA
 17847  CCTTGACCATTATTTACTAGTATTTCATTATTTATACTTACAACAGCAACAGTATTATTT
 17907  ATGCATGGTTTCGAAGGATTCCAATATTTAGTACCAGTAGCAGTAATTAATGTAATGTAT
 17967  GTAATGGGTTTATGATTTAGAGATGTAATATCAGAAGGAACATATTTAGGAAATCATACT
 18027  AATGCTGTACAAAAAGGATTAAACTTAGGAGTAGGTTTATTTATTATCTCTGAAGTATTC
 18087  TTTTTCTTAGCAATATTCTGAGCATTCTTCCATAGTGCTATCTCACCTAGTGTAGAATTA
 18147  GGTGCACAATGACCACCATTAGGTATACAAGGAATAAATCCTTTTGAATTACCTTTATTA
 18207  AACACAATAATTTTATTATCATCAGGTGTTACTATTACATATGCACATCATTCATTAATA
 18267  CAAGGAAATAGAAAAGGTGCATTATATGGTACAGTTGTAACAATACTATTAGCAATAGTA
 18327  TTCACATTCTTCCAAGGAGTAGAATATACAGTATCATCATTCACAATATCTGATAGTGTT
 18387  TATGGATCATGTTTCTATTTTGGAACAGGTTTCCACGGTTTACACGTTATAATTGGTACA
 18447  GCATTTTTAGCAGTAGGTTTATGACGTTTAGCTGCTTACCACTTAACTGATCATCATCAT
 18507  CTAGGATACGAATCAGGAATCTTATACTGACATTTTGTTGATGTTGTATGATTATTTTTA
 18567  TATATATCAGTATATTACTGAGGTTATTAA
;     G-cox3 ==> end
 18597  ATTAAAATTTATCACATAGTATAAATTATATATATTATATAGTTTTAGATATATAAATAT
 18657  CTAA
;     G-trnK(uuu) ==> start
 18661  GAGACTTTAGTTTAATGGTAAAACATATGACT!TTT!AATCATTCTACTATAGGTTCGAG
 18719  TCCTATAAGTCTTA
;     G-trnK(uuu) ==> end
 18733  TATAGATA
;     G-trnG(ucc) ==> start
 18741  ATGACTATAAGTTAATAGGTAGACTGTTCGTCT!TCC!AAACGAAGTGTGTCGATTCGAA
 18799  TTCGACTAGTCATA
;     G-trnG(ucc) ==> end
 18813  AAATAATATAATTATTTAAAGTAATATGAATATATACTAAGATATATAATATAA
;     G-trnG(acc) ==> start
 18867  ACGGCTATAAGTTAATGGTAGACTACTTAGCT!ACC!ACCTAAGATGTGTCGATTCGAAT
 18925  TCGACTAGCCGTA
;     G-trnG(acc) ==> end
 18938  AA
;     G-trnD(guc) ==> start
 18940  GGGTTAGTAGTTTAATAGGTAAAGCGCTTTTTT!GTC!AAGGAAGTTTATGCCGGTTCAA
 18998  GTCCGGCCTAACCCG
;     G-trnD(guc) ==> end
 19013  AGATTACTCGTTTAATTAATTGAAATGTAAACGTATTAATTCTAAAAATCAACTAATTAA
;     G-trnS(gcu) ==> start
 19073  GGGAAAGTTTCCATGGGTAGGGTAAGATATTT!GCT!AAATATTGTGCGTTTGCACATAG
 19131  ATGTTCGAATCATCTCTTTCCCG
;     G-trnS(gcu) ==> end
 19154  A
;     G-trnW(uca) ==> start
 19155  AAGAGTATAGTTTAATGGTAAAACTGTAAGCT!TCA!ACCTTATATTTCTTAGTTCAAAT
 19213  CTAAGTACTCTTG
;     G-trnW(uca) ==> end
 19226  AATATAAAGAGATATATGTATATATAAAATGATATATATATATTAATAATAAATCCACAA
 19286  AAAAAAAAAGAGTAAAGTAATAAATAAAATAAGCAAATAGGAAGGGAATATATTTATTAA
 19346  AATATTTTTTTATAAAAACTGCGAATTGTA
;     G-trnI(gau) ==> start
 19376  GGTTCTTTAACTTAACCGGTAAAGTGTGTTCTT!GAT!AAGGATATGTTCAGTGTTCGAG
 19434  TCACTGAAGAATCA
;     G-trnI(gau) ==> end
 19448  AAATACTAAAATAATTAAAA
;     G-trnS(uga) ==> start
 19468  AGAGAGTTGGCTGAGTGGTAAGGCGACTAGCT!TGA!GTCTAGTTAAGTTAAAACTTTCA
 19526  TATGTTCGAATCATATACTCTCTG
;     G-trnS(uga) ==> end
 19550  AATAAATAAAAATATAAA
;     G-trnP(ugg) ==> start
 19568  CAGGTTAGAGCCAGGTGGTTAGGCGTCTTGTT!TGG!GTCAAGAAATTGTTATGTTCGAA
 19626  TCATAATAACC
;;     rnl ==> ;; mfannot: 5' +/- 50 nt
 19637  TGA
;     G-trnP(ugg) ==> end
 19640  ATATAAAAAGTATAAATTGAATATCTATTCAATAAAGGTGATATATATCATATATAACTT
 19700  GAGAAATCAAGGCTAGTATATAAAGAAACTATTATGGATAATTAGCTATATATTAAAGAA
 19760  ATAAATGACTAGATAAATCTAGGATTCTAAGAAAAATCAAGTAATAAACGAAGTGAATTG
 19820  AAATATCTTAGTAACTTTAGGAAAAGAAATCAAACGAGATTAATATTTAGTGTAAACTAA
 19880  ATATTAAAAGCCTAATAACAAAACTTGTTAAGTAAAATGGATTCAAATCTGTTTGAATAA
 19940  AGGGGAACCTTCCTCTAAGGCTAAATATAATATATAAGCGATAGTGAAAAGTACCGTGAG
 20000  GTAAA
;;
 20005  ATTTGAAATAGTAGTTTTATAAGCAGCTCAAATAAAATTTAAATAAAAAATAAGAGCGTA
 20065  CCTTTTGCATAATGGGTCAGCAAGTTAATTTTAGATGCAAGTAAAGATAACCAATTTAAA
 20125  TTATAAAAAGTTATGATTAAAAAGGTTATTTTAACTTAGATAAACCAATTATGAAAAAAT
 20185  GAGTTAGTATCTAAAATTAGACCCGAAGGCTAGTGATCTTACCATGGTCAGGGTTATAAA
 20245  AGCCCGAACGGGTTATCGTTGTATAGATATCCGAAGAATTGTGGTAAGTTAGTGAAAGAC
 20305  AAAACTGACTAGTATAGCTGGTTTTCCGCGAAACCTATATGAGTAGGTAATTTAATTAAC
 20365  ATCTTAGCAGGTACAGAACTGTGATCTCGGATAATATCAATTGATTTTATCAACATCGGG
 20425  GGGTTGTAGTGACTTTACTGGAGAGTATTTGCACTCGGAATGGCAAAGATGAATGTTGAA
 20485  TAATCGGACATAGTGCGATAAGGTTGTATGTCAAAAGGGAAACAGCCCAGAACAAGAGTT
 20545  AAGGTTCCAAAATTATTGTTGAGTGAAATTAAGGATGTTTATTATTAATACAATCAGGAA
 20605  ATAGGCTTAGAAGCGGCCATTTTTTGAAGACCTCGTAACAGAGCACTGATTAAATTTTAG
 20665  TAATAAACACCAAAAATTTAACGGATCTAAACAATATACCGAAACCTTGTACACATATTA
 20725  TAATAATTATATATATTAATTAATATATATTGTATATGTGGGGTAGCGGAACATTGGATA
 20785  AATATTATTTATTATTACTTCTAAGATATAATAAGTATAAATATTATTTTAATAATAATA
 20845  ATTTATCAATATAATCCAAGAGAGAATGCTGACATGAGTAACGAAAAAGGAATAACCTCG
 20905  CCTTAAGCTTATGGTATTGTATTAAATTTTCGGTGTCTAAAAATATTAATCAAAAGGTAA
 20965  TTTTGATGATATTTATATATGTACTAAATATTAATTAGAGTATATAATACTCTTAGTTAA
 21025  TAAAAGTAAAAAATAAAACCTTTAAAAAGTAATAAAGGTTCTGGAAAATTTTTTACTATA
 21085  TTATATATATATTTTATTTAGAGCCTTAGGGACTAGTTATATAATTTCTTGTTAAAGTTT
 21145  TCAAGATTGTATAAAGTATAATTTTAATATAAAATTATACAATAATATATATATATAATA
 21205  AGTTATATATATACCGTACCTAGATACTATCACAAGTAAGCAAGTAGAGAATACAAAGGC
 21265  GTTTGAGTGAACAATCATTAAGGAACTCGGCAAATTGACTACCGTAACTTCGGGATAAGG
 21325  AGGGCCATTATTATAATATTTAACGTATATATGTCTGTAAAAAGATATATATATGATATA
 21385  ATTAAATATATAATAAGAGGAAACATAAAATAATGTTGTACGACTGTTTAATAAAAACAC
 21445  AGCACTCTGCAAAGATTAAATATCAAAGTATTGAGTGTGATGTCTGCCCAATGTCGGCAG
 21505  GGTAACGAATCTTCCTTGGTATATAACTAAGGTTTTGAAGGACACCCCGATAAATGGCGG
 21565  CCTTATCTATGAGGGTCCTAAGGTAGCGAAATACCTTGGCCGTTAAATGCGGTCCTGCAT
 21625  GAATGACATAACGATACAACAGCTGTCTCGATGATTGTCTCAGTGAAATTGGAATAGCAG
 21685  TGCAGATACTGTTTACCTCTAGATAGACGAGAAGACCCTATGCAGCTTTACTGTTACCAG
 21745  TTGCAAAAGTTAAATTTTAGGATGTTTTCGAGAGTATAAGGTAGTTGAAAGATAACAATG
 21805  AAACACCTTTATTCGTTTCCTTATATATGCTTTTGAAGATTGGAAGGCAGTTTATGCGGG
 21865  GCACAGATCCCACAAAAAGTACCTGGGTATATCCAAAGTTCATATTGTAAATTTGTAATT
 21925  TTATTACAAATATTTTAATTTGTTATATTTATTTTTATAAATATACAGTTATTGTTAAAT
 21985  TAAGTTCAATATTTATTTTTATCTAAGTAAGATTTTAACTATATGGTTAATAGATGTATT
 22045  TAAAACTTTAATATTTAAAAGTTTTTTGTCATATTAATTTTGTATATTATCTTAATTAAT
 22105  ATGATGATTAATTATACTTTAAAAGTTTAATGGCTAAATCTTGCTTTACTGTTTGACCTA
 22165  CAAGTCTATCAGTCGCGTAAGCGGGGCATATGATCACAAGATGCATTAAGGAAAGGTCTT
 22225  GGATTATAGAAAAAGTTACGCTAGGGATTTTTAACTGTAAGTCCTCCAATATATAATATA
 22285  TTGGAAATATA
;; mfannot:     /group=IA (3.89e-23)
 22296  ttgggtaaatttcaaaaataacttatgtttataagtgtatttgaagcgaaacttattttt
 22356  agcaatgaaatagtaattataaattacttttctaaaaaataagaacgttcaacgactaaa
 22416  aggtgagtattgctaacaataatcctttaatcatgcccaacatcttaattaattatttag
 22476  taatatgtataataattattattattttaataataataatgaaatagacttggttatata
 22536  tcaagcttaatattatataataaattatattaatattaatacaaataaataaatataa
;     G-orf410 ==> start
 22594  atgttaaatattataaaatctaaaataaaaaatacatataaaaaaaaagcattaaatgat
 22654  gagaatgtaagtttttataataaaaattttgtacctgctgtaagagattgaaaaaatagt
 22714  atttatgtatataataaaaatactttaagtttaatacctgttgcaagtagattagtaatg
 22774  aaattaattaaaggttattttaattcatataatttaaatatagaatctaaattaagaaat
 22834  aaaagattacgtcgtagatatagaaaattatcaacaaataaaatttttatcagtgaaggt
 22894  gagtttaaacatactaatgataaaattaatataacattatatgtatataataaacaaaaa
 22954  ctaaactatttagctaaattaaaaaaaaaatatacaagcttatttggaaaagatatattt
 23014  attaaaaaattacaattaataaaatctaaagcaataggtatattaactcaacaacaaaaa
 23074  aaaagtaaaacattaacaaatgtattacctaaatatagtacaaaagtaaataaaatacaa
 23134  aatatttattatagaacttatataaaaaaatcaattaaaagattaaaatattatatgtat
 23194  tataaacaattactttacataaataaagcaaaatttgaaaattcatatttacaaggttta
 23254  attgatttaatcaaaaaaatatataaaaaaaatatagaatttaatataataaatttaaaa
 23314  tacttatattttaatagtgatatctacacacaaccattagtattaaaattaagaaaaaaa
 23374  agagatttattaagatatttaaaagatttagtaaataaagcaaaaatagaaaaagtaagt
 23434  ttaaataaaagatcagaatattattttaacttagaaaatttatttacaagaaataatgta
 23494  gatattacaaataatttattaaataatttaatgcaatataataaaaaaaattcagagtat
 23554  ttaaaaaaagttatattaaatgatataaaatataaaagagtatctggtgttagattagaa
 23614  gcagcaggaagattaactaaacgttatacagcttctagatcacaatataaatttaaatat
 23674  aaaggtaatttagtaaatacatattcatctattcaaggttatccatcatctttaataaga
 23734  ggaaatgataaacctaatttacaatatacaaaattaaattctaaatcacgtattggatct
 23794  tttggtgttaaaggttgagtaagtggagtttaa
;     G-orf410 ==> end
 23827  taaattaatataatcctaaaaataattaattaagatgaagaaatagtct
;; mfannot:
 23876  GAACCATTTTAAGAAAAGTGGAAATAAAAGAAAAACTTTTATGATAACAAAATTGAACAG
 23936  GCTAATTTGCGCAAGAGAGTACAAATTGAGTGCGCGGTTTGGCACCTCGAT
;;
 23987  GTCGGCTTAGCTCATCCACATGAATGCAAAAATCATGAAGGGTTCGACTGTTCGTCGATT
 24047  AAAGAGCTACATGAGCTGGGTTTAATACGTCGTGAGACAGTATGGTTTCTATCTTCTAGA
 24107  GGGAATTAAAGTAGAATAAAGATAGCCCCTTCGTACGAAAGGAGTTGGGTATATTGACCT
 24167  ATGGTTTACCTATTGTTTATGTTATATATATATTTTATATATATATCATTTACTTATACT
 24227  TAAGTAAATTGTTCGCATAGGCATGGTAGGAAGGCTACGTCAGTTAAAGATAAGTGCTGA
 24287  AAGCATTTAAGCGCGAAGCTTACTTTAGGATACTTTAAAACGTAGTAGAACACTACGAGT
 24347  ATCATTAAAAAAATATTATTTTTTTTTTTAATGTAATAGGCTTTAGTTGTACTAATCTTA
 24407  AGATTTTTAGACATAAAGTA
;;     rnl ==> ;; mfannot: 3' -20/+180
 24427  CTAATTTATAAAAAACTAAATATAATATATATCGAAAAAA
;     G-trnT(ugu) ==> start
 24467  GCCCGGTTAGCATAAAAGTAATGTATCCGTTT!TGT!AATCGGAATAAACAAGTGCGATA
 24525  CTTGTACTGGGCT
;     G-trnT(ugu) ==> end
 24538  ATAAGACTTAAAAATAAAGTTGGTTAA
;     G-trnE(uuc) ==> start
 24565  GACCCAATGGTCAAGATGGTTAAGACATAACATT!TTC!ACTGTTAGTGCGGGAGTTCAA
 24623  TCCTCCCTTGGGTTG
;     G-trnE(uuc) ==> end
 24638  A
;     G-trnV(uac) ==> start
 24639  AAGAAATTAGCTCAGTTGGTAGAGCGATCGTTT!TAC!ACACGAAAGGTCAGGTGTTCAA
 24697  ATCACCTATTTCTTA
;     G-trnV(uac) ==> end
 24712  AAAACGAGATTGTAAATAAAGTATATA
;     G-trnM(cau)_1 ==> start
 24739  AGCGGGTTGATGTAATAGTAACATATATGGCT!CAT!GCCCATAATATTTAGGTGCAACT
 24797  CCTAAATCCGCTA
;     G-trnM(cau)_1 ==> end
 24810  A
;     G-trnM(cau)_2 ==> start
 24811  AAGACTATAGCTTAATCGGTAAAGCGAACCACT!CAT!GATGGTTTGAGTAAATGTTCAA
 24869  GTCATTTTAGTCTTA
;     G-trnM(cau)_2 ==> end
 24884  TATA
;     G-trnL(uaa) ==> start
 24888  ATCCGAGTGCTGGAATTGGTAGACAGTCTTAGCT!TAA!GTTTAAGTGACGCAAGTCGTA
 24946  AACGTTCGAATCGTTTCTCGGATA
;     G-trnL(uaa) ==> end
;     G-trnA(ugc) ==> start
 24970  GGGGCTATAGTTTAACTGGTAAAACGGCGATTT!TGC!ATATCGTTATTTCAGGATCGAG
 25028  TCCTGATAACTCCA
;     G-trnA(ugc) ==> end
 25042  TATTA
;     G-trnF(gaa) ==> start
 25047  GCTTGAGAAGCTCAATTGGTAGAGCGGGTCAGT!GAA!GTTGATTAGGTTGTAAGTTCAA
 25105  GTCTTATCTCGAGCA
;     G-trnF(gaa) ==> end
 25120  TGATTTT
;     G-trnL(uag) ==> start
 25127  ATGGGTATGCTGAAATAAGGTAAACAGGTTCCGCT!TAG!GACGGAATAGTCAAACTTTG
 25185  CAAGTTCAAGTCTTGTTACCCGTA
;     G-trnL(uag) ==> end
 25209  TTTTTA
;     G-trnQ(uug) ==> start
 25215  TATGTTGTCGACTAATCGGTAAGTCATAAATTT!TTG!GTATTTACTATTGGGTGTTCGA
 25273  GTCGCCCCAACATAA
;     G-trnQ(uug) ==> end
 25288  TATACTTAAATTATATTCTAATAATTCTATTTAATTTCTTTTTTATCTCTAGA
;     G-trnM(cau)_3 ==> start
 25341  GCCAAAGTAGTTTAATGGTAGAACAATAATTT!CAT!GAATTAAGAATGAGAATTCGATT
 25399  TTCTCCTTTGGCT
;     G-trnM(cau)_3 ==> end
 25412  AATAGGAATAAATTTATATATATATATAGTTTATATATTGTGTTTAGTAAAATTAAAACA
 25472  CTAGTTTAATAATATGATATGATAGTTTTATATAATAAATACTTTATAAGTAAAAAAAAA
 25532  ATTCAATTGTTAAGCCTATAAAAAATTTATGAAAATTATTTATTAAATAAGGTTAATGTA
 25592  AAAA
;     G-orf44 ==> start /note=GIY ;; evalue:1.7e-08
 25596  AAAAAAAATAAGTATAAAAGTGGTATAAATAGGTGAGTTAATAAAATAAATAATATAAGT
 25656  TATATAGGTAGTTCGGTTTATTTATATAATAGATTTGTATTTTATTACTATAAAAATTAT
 25716  TTAAAGATTACTTAA
;     G-orf44 ==> end
 25731  TATGTATAGTTATATTTATAAAGCATTATTATATCATGGTTATGAGAAATTTGATTTAGA
 25791  TATTTGAGAATATTTTAATAAATAATCTGTTATTAAAAAATAACAATATTATATAGATTT
 25851  ATTAAAACCTGATTATAATATATTATCTAAAGCGGCTCTTAGTTTAGTATTTATAAACCT
 25911  GTTTGATCAATATATTACAGTTAATAATTTGTAAATCTATCATTATAATAGATTAATTAT
 25971  TTAATAGAGTTATTAGATGAAAAAGCAAAATCTAAATAAGTAACGTTACTATAGGCTAGT
 26031  AATGTTAATTATTAATAAAGATTATATTGGAATAATCTATA
;     G-trnH(gug) ==> start
 26072  GGTGGGTGTAGTTCAAAGGTAGAACAGCTGTAT!GTG!GCATAGTATATCCTAGTTCAAT
 26130  TCTAGGTATCCACC
;     G-trnH(gug) ==> end
 26144  CTAACGTACTTAATGTAAAAGGTTATAACCTAGTTTGGTTAAAGGTAACCACATTAACTA
 26204  AATAATAAAAAAGATTATACACTATTTATTATTCATATAAATAAAAGTTCATGTATAGCA
 26264  TACGTAAAGTATGTTATTAATGTAAGGTAAAGTTATTTTTATAATTAATTATTGATCTCA
 26324  ATACAAATAATGTATTAGGTAAAAAATTTTCAACCTCAACTAAAAAA
;; mfannot: G-cox1 ==> start Def by similarity
 26371  GAAAATATTAAACAAATAGAAAGTTCATCGTTCTTAACGTTTAAACAACCTACAGAATGA
 26431  CAAGAAAGATGATATTTATCATCAAATGCTAAAGATATTGGAACATTATATTTA
;     G-cox1 ==> start
;     G-cox1-E1 ==> start
 26485  ATGTTTGCATTATTTTCAGGTTTATTAGGTACAGCTTTTTCTGTACTTATAAGATTAGAA
 26545  TTATCAGGGCCTGGTGTTCAATATATAGCAGATAACCAATTATATAATAGTATAATAACA
 26605  GCTCATGCCATAATGATGATTTTCTTTATGGTTATGCCAGCTTTAATAGGAGGTTTCGGA
 26665  AATTTTTTATTACCATTATTAGTAGGAGGTCCAGATATGGC
;     G-cox1-E1 ==> end
;     G-cox1-I1 ==> start /group=IB (1.30e-24)
 26706  aaaataataagtcttaaataataaagactttttggaactattataaataataattattta
 26766  ttataatgacttaaaaatatacttagcaggtttattttaaggaaatatttgaatcaataa
 26826  tctagaagaacataattcaagattttagataaaaaaattaatggatataataggatcagg
 26886  atttattagatttaaatataattatataataattattattattaatataattccagaatt
 26946  aatgccgttaaaaagtgtaaactttttaattattacttcgctgtatgcatggaaaatccc
 27006  gaaataacaaatacatagacacctaattggagtttatatacttataaagttatatttcca
 27066  actgaattagtcgtaatacttatgtattcatgggaataatatgcaggaaaccaaagtaat
 27126  tttgaataaaattattagtaggatcctcagagactacacgcgaggctccattataatata
 27186  atggatgaagacatagtccgttgtccagttctaactattaactggacctaaaaaaaaaaa
 27246  ttcttactcttaaatttttttgaagtaacgaatttaggactaaacaaagagagataaggg
 27306  ggaaatacgacccagatgtagggtgatttagctatttttttagatcattaataacgtgta
 27366  tactgacgttaaaccaaaattatgtggttacaatttcacaaattttaggtaatgatttag
 27426  aaagtagattagctaataaagtattacaagattatgtttttaatagcttaagtttaccaa
 27486  ataaatataattttattatgtcaattggtaattataattcaataccccataatccgacta
 27546  tcacatagaaaattttagaattag
;     G-cox1-I1 ==> end
;     G-cox1-E2 ==> start
 27570  GTTTCCTAGATTAAATAATATAAGTTTCTGATTATTAGTACCTAGTTTACTATTATTTGT
 27630  ATTCTCTGCAACAATAGAAAATGGAGCAGGTACAGGTTGAACTCTTTACCCTCCTTTATC
 27690  AGGAATACAATCACACAGTGGGCCAAGTGTTGATTTAGCTATTTTTGGTTTACACTTAAG
 27750  TGGAATTAGTAGTATGTTAGGAGCTATGAACTTCATAACAACAATATTAAATATGAGAAG
 27810  TCCAGGTATACGTTTACACAAATTAGCTTTATTTGGTTGAGCAGTAATTATAACAGCTGT
 27870  GTTATTATTATTATCATTACCTGTATTAGCCGGT
;     G-cox1-E2 ==> end
;     G-cox1-I2 ==> start /group=IB (1.09e-22)
;     G-cox1-I2-orf334_1 ==> start /first_aa=K /note=LAGLIDADG ;; evalue:3.8e-47
 27904  aaacatagaaaactgccggcattaaatttggctatatactggaaactgttatatatttat
 27964  agatatatatcacaatcagtaggaaaccatctaggtttaaacctaaatgggttcttcaga
 28024  gactatacgccaaagtattttcattgtaaattcttacattcgacgaacaataataattta
 28084  ccttttgctgcttatttagcaggtcttattgaaggtgacggtactataatagtaccaaat
 28144  actttaagatcacctaaaggtaaattgaattatccttcaattcaaattgtttttcattta
 28204  aaagatttacctctagctttaatgattcaaaaagaattaggttttggttctctttcaaga
 28264  aaaaaaggtgttaatgcttatattttgactataaataataaggagggtatattatttgtt
 28324  atatctttattaaatggtaatatgagaacacctaagataaatagtttatataaattgatt
 28384  gatttttatcaagataatataaatattgaaaaaaagcctttaaataatgaacctttagaa
 28444  tctaatgcctgattatcaggatttatagaagcagatggttcttttcaagttagaagtact
 28504  cttagtggtaaatatcctaaattcgaatgtaagttggaaatatctcaaagacaaacagat
 28564  cataaaggttttagtaatcaggagtttttaaataaaattgctgatttctttcacactgaa
 28624  gttaaagaaacaagattaaatagatctactccagagtatagagttagaactactaattta
 28684  caaggtaataatcaagcaaagagttattttattaaatatccattgtttggaactaagtat
 28744  ttagattctatagattgaatgaaagttgtagatttatttaataatggtgaacataaaact
 28804  gaattaggtaaagaaaaaattttaaatataaaatctaatatgaatgataaaagaactgtt
 28864  tttacttgagatcatttacaaaatttttacaaattgaaaatataa
;     G-cox1-I2-orf334_1 ==> end
 28909  aatatagtccaaacaatttcgagagaaattgagtgtctaccttaaataacttacccctat
 28969  agggtaagttatttttgaaactaagttttatacttatagttatgggattttatccagtag
 29029  accaataataatag
;     G-cox1-I2 ==> end
;     G-cox1-E3 ==> start
 29043  GGTATTACTATGGTTTTAACAGATAGAAACTTTAATACATCATTCTTCGAAGTAGCTGGT
 29103  GGTGGTGATCCTATCTTATTCCAACATTTATTCTGATTCTTCGGGCACCCAGAGGT
;     G-cox1-E3 ==> end
;     G-cox1-I3 ==> start /group=IB (5.13e-22)
 29159  c
;     G-cox1-I3-orf334_2 ==> start /first_aa=K /note=LAGLIDADG ;; evalue:9.4e-47
 29160  aaaaatataggcttcttaacgttgctgtatgctgggaccacttcaatattaagttttaaa
 29220  tactcaatcttaaatgacacagtaaaaaagttaaaacgatgaagtatatcagcaggtaac
 29280  attttaaatggaacctcagagactttatgcaacgaaattgtagtaaacacagaaaatata
 29340  aaatctatttctgttcatgtacctaaacatttaaaaccagttagtgatgatcaatttgga
 29400  cattatttagctggtttaatagatggtgatggtcattttaatagtaaacaacaattagtt
 29460  attgcatttcactcattagatgtttctttagcctattatataaaaaaaagattaggttat
 29520  ggaagtgttaaaaaagttaaaaataaaaatgcttttattctagttgtaacagctagagaa
 29580  ggtatagaaaaagtaattaatttaataaatggcaaaattagaacagaaaataaatttaat
 29640  caaataactaataatatattaaatcatgagaattatgctgaatttagtaaaaaaattagt
 29700  ttaaaattaaatttaagtaataattttaaaaatcattgattagctggtttttctgatgct
 29760  gatgctagcggagctggccttcaccccggctgcgtcagcccaaaggctagttttcaaata
 29820  aaaatacttaatcgtaataaaaaaattgaagttagattaaattttcaaattgatcaaaaa
 29880  aaagaatatattttactattaattaaagaatttttaggtggtaatattggctatagaaaa
 29940  agtcaagatacatattactatggatctactagttttggttcagctaaaaatgttattaat
 30000  tattttgattactttcatttattatctagtaaacatgttaactatttaaaatgaagaaaa
 30060  gcatatttaataattcaaaataaagaccatttaaacaatgatggacttgaaaaaattata
 30120  aaattaaaaagtacaatgaacagagtaaatgatactacaatttaa
;     G-cox1-I3-orf334_2 ==> end
 30165  gataaagtcctaacaaggatgtttaattcttgagtattaattagaatagattattattat
 30225  tattattaactattcgattaatcaaaatttttg
;     G-cox1-I3 ==> end
;     G-cox1-E4 ==> start
 30258  TTATATTTTAATTATACCAGGTTTTGGTATAATTAGTACAGTTATTGCTGCTGGATCAGG
 30318  AAAAAATGTATTCGGATATTTAGGTATGGTTTATGCCATGATGTCTATTGGTGTGTTAGG
 30378  TTTCTTAGTTTGAAGTCACCACATGTATACTGTTGGTTTAGACGTTGATACAAGAGCATA
 30438  TTTCACAGCTGCTACTTTAATTATTGCTGTTCCTACTGGAATTAAAATATTTAGTTGATT
 30498  AGCTACATGTTATGGTGGTTCATTACATTTAACACCTCCTATGTTATTTGCATTAGGTTT
 30558  TGTAGTTTTATTCACTATTGGAGGATTAAGTGGTGTAGTTTTAGCTAATGCATCTCTTGA
 30618  TGTAGCATTCCATGATACATATTACGTTGTAGCTCATTTCCACTACGTATTATCTATGGG
 30678  AGCTGTATTTGCTTTATTTAGTGGATGATATTTCTGAATACCTAAATTATTAGGTTTATC
 30738  TTATGATCAATTTGCAGCTAAAGTTCACTTCTGAATCTTGTTTATTGGTGTTAATTTAAC
 30798  TTTCTTCCCTCAACATTTCTTAGGTCTACAAGGAATGCCTAGAAGAATAAGTGATTATCC
 30858  TGATGCTTTCTATGGTTGAAACTTACTAAGTAGTATAGGTTCAATTATTAGTGTTGTAGC
 30918  AACATGATACTTCTTAACAATTATATACAAACAATTAACAGAAGGTAAAGCAGTTTCAAG
 30978  ATATCCTTGATTAACACCTCAATTATTCAGTGATACATTCCAAGTGTTATTCACTAGAAA
 31038  TAATAGTTCATTAGAATGATGTTTAACAAGTCCACCTAAACCTCATGCTTTTGCTAGTTT
 31098  ACCTTTACAATCGTAA
;     G-cox1-E4 ==> end
;     G-cox1 ==> end
 31114  AGTCTAAGTTTTTGGTAATAGAGTGTTAGGCAACTGTAGTTATTTTTTTTTTTACTCTAG
 31174  CTAGTTATATAACATATTTATATAAAATATATACTGGGACAGTAACTGTCCTATTAGGTT
 31234  ATATGCATTTACAAATAAATTTAAAGAATCTATTGAATCATTTTTATGATCAACGTTATT
 31294  TACTATTTGATGCAACTGCTATCAAAAAATCTGTGGATATATTTTTGTAAAACATTACCT
 31354  AATTTTAGTAACTTTTGGTATATAAGGTTACGATTATTCATCAACTTTATACGCTTTAGC
 31414  AATAAAAAGTGTAAAGTTTGATCTTTAAGATGTTGTAAAGATAGATAGTAGTTCTAATTA
 31474  TGATTACTAATTAAAATACTTTTACCTGAGAATATAAAATAATCTATAAAATAAACTGGA
 31534  GACAGTAACTGCCCTATTAGGTTATATACATTTACAAATAAATTTAAATTACT
;     G-atp9 ==> start
 31587  ATGTTACAATCAGCTAGAATAATAGGAACAGGATTAGCTACAACAGGTTTAATCGGAGCA
 31647  GGTGTAGGTATCGGTGTAGTATTTGGTGCCTTAATCTTAGGAGTTGCAAGAAACCCTGCA
 31707  TTAAGAGGTCAACTGTTTTCATATGCAATTTTAGGATTTGCATTTGCGGAAGCAACTGGA
 31767  TTATTTGCTTTAATGATGGCTTTTTTATTATTATATGTAGCTTAA
;     G-atp9 ==> end
 31812  TACAAAATCTTTGTTAAATTTACTAGATAAATTTAAATGTGGAGTGAGGATATTTTATCC
 31872  TTGGGTATAGGGTGGGTAAATAAAAAAATTAAACAAAAATTTAAC
;     G-nad3 ==> start
 31917  ATGACAACAACAACTTTTTTTTTATTTTTAATACCAGTATTAGCAATAATCTTGCTAGCT
 31977  GTTAATTTAATATTTTCACCTCATAATCCATATCAAGAGAAAGATAGTGCATTTGAATGT
 32037  GGTTTTCATTCCTTTTTAGGACAAAATAGAACACAATTTAGCATATCTTTCTTTATATTT
 32097  GCCTTATTATTTCTACTATTTGATTTAGAAATATTATTAGTATATCCGTATGTGGTAAGT
 32157  GCATATACAAATGGGATATATGGTTTAGTAATAATGTTAGTATTTTTTCTAGTATTAACA
 32217  TTAGGTTTTGCATTTGAATTAGGTAAAAATGCATTAAAAATTGAAAGTAGACAAGTTTAT
 32277  AATTTTAATTATAAATCTTGAAGTGGTTATTCATTAATATATAATAAATAA
;     G-nad3 ==> end
 32328  TAACTAAACAATAAGGAAGGAAGGAATAAAATATAATATAATTTCGAATTAATGAAATTA
 32388  ATAGTTAATAAAAAAAAAGTTAAACTAAGTTAATAGGATAAAAAAGAAGAAATAAAAAAA
 32448  TTAATATATAATATAA
;     G-cox2 ==> start
 32464  ATGTTTTTAGAAATATTAAAAGGACACATTCTAATGGATGCACCAACACCATGAGGTATA
 32524  TTTTTCCAAGATAGTGCCTCACCACAAATGGAAGGAATAGAGGAATTACATAATAATATA
 32584  ATGTTTTATTTAGCAATAATTTTATTTACAGTTACTTGAATGATGATAACAATTATAAGA
 32644  AATTTTGTAGCTAAAAAATCACCAATAGCTCATAAATATATGAATCACGGTACATTAATA
 32704  GAGTTAATTTGAACAATAACACCAGCATTTATTTTAATACTAATAGCATTCCCTTCTTTC
 32764  AAATTATTATATTTAATGGATGAAGTAATGGATCCTTCTTTAGTTGTTTATGCAGAAGGT
 32824  CACCAATGATATTGAAGTTACCAATATCCTGATTTTACAAATGAAGATAATGAGTTTATA
 32884  GAATTTGATTCATATATAGTACCAGAAAGTGATTTAGAAGAAGGTCAATTTAGAATGTTA
 32944  GAGGTTGATAATAGAGTAATTATTCCAGAATTAACTCACACAAGATTTGTAATTTCTGCA
 33004  GCAGATGTTATACATTCATATGCTTGTCCATCTTTAGGTATAAAAGCGGATGCATACCCT
 33064  GGTAGATTAAATCAAGCATCAGTTTATATAAATCGTCCTGGAACTTTCTTCGGACAATGT
 33124  TCTGAAATATGTGGTATATTACATAGCTCAATGCCTATAGCTATACAATCAGTATCAATA
 33184  AAAGATTTCTTATTATGATTAAGAGAACAAATGGAAGGATAA
;     G-cox2 ==> end
 33226  GT
