# Supplementary material for: Global Characterization of Fungal Mitogenomes: New Insights on Genomic Diversity and Dynamism of Coding Genes and Accessory Elements
Source: Front Microbiol. 2021 Dec 1;12:787283. doi: 10.3389/fmicb.2021.787283 (PMC8672057; doi:10.3389/fmicb.2021.787283)
Supplement: Supplementary File 1 — de novo annotation files of the 685 mitogenomes investigated in this study. Annotation was performed with the Mfannot program. [file Data_Sheet_1.ZIP › Supplementary_FileS1/NC_039663.1_Cladonia_petrophila_voucher_NYBGLendemer_49138_mitochondrion_complete_genome_mitogenome.mfres]

;; Masterfile modified automatically by mfannot version 1.35
;; on Fri Dec 25 02:31:50 2020 by user pfonseca on host LGCM-PROC
;;    - Gene Totals: 46
;;    - List of genes added:
;;      atp6                 atp8                 atp9                
;;      cob                  cox1 (5 introns)     cox2                
;;      cox3                 nad1 (1 introns)     nad2                
;;      nad3                 nad4                 nad4L               
;;      nad5                 nad6                 orf178              
;;      orf283               orf324               orf334              
;;      orf36                orf429               orf662              
;;      rnl                  rns                  trnA(ugc)           
;;      trnC(gca)            trnD(guc)            trnE(uuc)           
;;      trnF(gaa)            trnG(ucc)            trnH(gug)           
;;      trnI(gau)            trnK(uuu)            trnL(uaa)           
;;      trnL(uag)            trnM(cau)            trnN(guu)           
;;      trnP(ugg)            trnQ(uug)            trnR(ucg)           
;;      trnR(ucu)            trnS(gcu)            trnS(uga)           
;;      trnT(ugu)            trnV(uac)            trnW(uca)           
;;      trnY(gua)           
;;
;; end mfannot
;;


>NC_039663.1 Cladonia petrophila voucher NYBGLendemer 49138 mitochondrion complete genome gc=4
;     G-cox1 ==> start
;     G-cox1-E1 ==> start
     1  ATGAGTAAGATAAATAAAAACAAGAAGCTAAACATTAAATTTAGTCTTGTA
;; mfannot: G-cox1 ==> start Def by similarity
    52  TCCTTATGGTTAGAAAGATGATTTTGATCATCAAATGCAAAAGATATTGGTGTTTTATAT
   112  CTTATTTTTGCATTACTCTCAGGTTTAATAGCTACAGGCTTTTCTGTGTTAATCAGATTA
   172  GAACTATCTGCACCTGGAATTCAATTTATAGCAGATAATCAGTTGTACAATAGTATAATA
   232  ACTGCTCATGCTATTATTATGATATTTTTTATGGT
;     G-cox1-E1 ==> end
;     G-cox1-I1 ==> start /group=IB(3') (1.89e-10)
   267  caaatcaaaaatttatatgtcaaatctagagccaaaacctgtgtcaactcacaaaactgt
   327  tataaaaaacgactttgatattagtgtgcgtaacgatgataataattatgaaattaataa
   387  aaattttaagcattaatacgtaaaagtattcataaaagatccttataataacagagatat
   447  aatactcaagataactaaaagacaaaaaggtgtttatgtttgaggtaccttagacaataa
   507  gaatgtgtatcttggtcattttataaatttatacaatcgtattagttcctacttcatgcc
   567  ttcgatacttaatactaaggcacgtagggttttaagatatattaataaacatggtttcca
   627  taaaataaatttaactgtttatattatgaagattaaaagtgatttatcacagataatagc
   687  attggaacaatacctacttgatactttaaaccaaatttaaacgtagatttagtagctagt
   747  agttctggctaccatgaaccaatgggccagtaaatacgagataagttgcgtaaactgaga
   807  ggaacacccatatatgtttatgaagcgaaaactttatgtttactatatatatttgagtca
   867  aaacaacacatgtataatatggtaaatatacatcataaaaccttaaatgattgtttagat
   927  ttaggtactttgtatatagaccacttttttttgtctagagatgtcctttaaagcatgaat
   987  gttaaattattgattttggatgtaatgaaaaacttagtaaaaaccaaacgggaattgcat
  1047  aaaactaaacattctgcggcgaaagctatactcgctgaatttaaaaacgacgcaaacaaa
  1107  aatttataatttgattttctaaacagtttagctaagcatcttaaaggtgatcgtgtagtg
  1167  attagagattatttaaaaggaaataaatctggttattataggggtatatgaaggtttagt
  1227  taccaataacacgaaatttgacatataaaaggcatggccgggtaaataagaaattatttg
  1287  ctttcttttcactatattctgggacacctttagagctattaaaattagtaatacaagcct
  1347  tcttttgttgaaaagcattggtatggtacagtgacattttaatagattaggtaatcagta
  1407  ggaaaccaaatacataagggctattaaatagcaattaaacgctgtgtaaagtaggttcct
  1467  cagagactacacgtgaaataccttaataagacatacttaaaggtaaagatatagtccaac
  1527  tgttagtgaaaattaatagaaaatag
;     G-cox1-I1 ==> end
;     G-cox1-E2 ==> start
  1553  CATGCCAGCTATGATAGGAGGGTTTGGTAATTTTTTAGTGCCATTGTTAATAGGGGGGGT
  1613  TGATATGGGATTCCCTAGATTAAACAATATTAGTTATTGGCTATTAATACCAAGTATAAT
  1673  ATTATTCTTATTTGCTAATGGTATAGAAAACGGAGCAGGTACAGGCTGAACTCTCTATCC
  1733  ACCCCTATCAGGTATACAAAGCCATAGTGGACCCAGTGTAGATCTTGCTATATTTGCTTT
  1793  ACATTTATCTGGAGTAAGCAGTCTATTAGGAGCCATGAATTTTATATCTACTATTCTTAA
  1853  CATGAGATGCCCAGGTATTAGATTACATAAGTTAGCACTATTTGGCTGAGCTGTTGCCAT
  1913  AACAGCTGTATTACTTTTGTTATCTTTACCTGTGCTAGCCGGCGGAATTACTATGATATT
  1973  AACAGACAGAAACTTCAATACATCTTTCTTTGAAGTAGCTGGTGGTGGCGATCCTATATT
  2033  ATATCAACATCTTTTCTGATTTTTTGGTCACCCAGAGGT
;     G-cox1-E2 ==> end
;     G-cox1-I2 ==> start /group=IB (2.31e-19)
  2072  t
;     G-cox1-I2-orf334 ==> start /first_aa=R /note=LAGLIDADG ;; evalue:1.1e-44
  2073  agatttgtaggcctcttaacattgctgtatgctgggaccactttgttacaaagttttaga
  2133  tactccatcggtgcgcagcttgcgcagaaagacgacatagtgaaaaagctaaaacaaaaa
  2193  agtaaatcagcaggtaacatttcattatacgaaacaaacacaatgaatggaacctcagag
  2253  actatacgcaatgaaattgtagtaaattcagaacatgtaaaacgtacatcaagacatgtt
  2313  cctaaacacttgaagcctctcaataatgaacaattaggtcattatttagcaggtttaatt
  2373  gatggtgatggtcattttagtaaagctcaacaattagttatagtatttagctctccagat
  2433  gcatttcttgcttattatctaaaagaaaaattaggtaattgtaacgtcagaaaagtgaaa
  2493  gataagaacgcatatcttttaatagtgtccaaaaaggaaggaatactaaatgtacttaac
  2553  ttaataaatggtaaattaaggtcagaaaatagatttaatcaagtaattgataatatatta
  2613  aatcatgttagatataaggatataaatattaattttactatgaacttaactaacgatttt
  2673  aacaatcactgactagcaggtttttctgatgcggatgctagttttcaagttaagattatt
  2733  aatcgtactaccataaacaagccagaaataagattaaactatcaaatcgatcaaaagaag
  2793  aatatactattaacgaaaataaaaaattatttgggtggtaatattggatatagaaaatcc
  2853  caagatacttactattatgcttctacttgttttggttctgctaaaaacgttatagaatat
  2913  tttaatcaatttaatttacagtctagaaaacatataagttatttaagatgaagaaaagtt
  2973  tatatattaatacaagatagagaacatttaacagataaaggcttaataaaaattctaaga
  3033  ataaagtcctgaatgaactaccatgaagtaaatactacaatttaa
;     G-cox1-I2-orf334 ==> end
  3078  gataaagtcctaacaagaatataaaagtttttgaaaattaatgggaacagactttgattt
  3138  aaagttgatgctgttctattaattaaaatattcg
;     G-cox1-I2 ==> end
;     G-cox1-E3 ==> start
  3172  CTACATATTAATAATACCTGGTTTTGGGGCAATTAGTACTACAATATCAGCTAGCTCAAA
  3232  TAAAAGCGTATTTGGTTATCTTGGTATGGTATACGCCATGATGTCCATAGGTGTTCTAGG
  3292  TTTTGTTGTCTGATCGCACCACATGTATAGTGTAGGTCTAGACGTGGAT
;     G-cox1-E3 ==> end
;     G-cox1-I3 ==> start /group=IB (1.15e-12)
;     G-cox1-I3-orf324 ==> start /first_aa=K /note=LAGLIDADG ;; evalue:1.2e-44
  3341  aaaattgtgttcacggtaaaaatcttgctatatgctggaaactcctgtttaagtggtcca
  3401  ctcgtattaattacgttaggtaaaatctgcttacagtataataaattaccaggacaatca
  3461  gcaggaaactttggttttagtgcaagtgctacggctgacactaaaaatacttataatagt
  3521  tatactaaactttcctctatttctgaacatgtatgtaaacataaaccttaccttactgat
  3581  actgagtttggttattttttaactggcttaatagaaggggacggttgatttggtaaaaag
  3641  cagttagacattatttttgctgataatgatgtagcactagcttactatatcaaaaaacga
  3701  ataggttatggtaatgtttacaaaattaaaaacaaaaaagcagttagatatatttgtaaa
  3761  aatgcaaaaggtttatcatacatcttatatttaattaatggtaaatttgtaagtaaacct
  3821  aaatatgaacaattacttaaacacaattatcatgtagattttaattataccatattgcca
  3881  cccttaaattatttgtcattagataaccattggctggcgggctttacccaggcggatggt
  3941  tgctttcatatcagcgttataaaaagtaaaacacataaaacgggatttagtgtcagatta
  4001  gagttttctttaaaacaaaatgacgctgtacccttaaaacttctatatgatacagttaaa
  4061  atgggtaatatttctcaatataacaccgggatatggtgctacaaaagtacagggtttaaa
  4121  actgcacaggttctaattaattattttgatatatataaagtgtttgcaggtaaatatgta
  4181  aactatctgaaattcagaaaagtgtacattatgataactaatggtcaacacttggaagta
  4241  aaaggtataactaagataaaaagtattgcaactaaaggatcctcagagacaagtacgcaa
  4301  gaagtctatctataa
;     G-cox1-I3-orf324 ==> end
  4316  aaggactgactaagatactgtccaaaactcaatg
;     G-cox1-I3 ==> end
;     G-cox1-E4 ==> start
  4350  ACAAGAGCGTATTTCACAGCTGCTACTTTAATTATAGCAGTGCCAACTGGAATTAAAATA
  4410  TTCAGTTGGTTAGCTACATGTTACGGAGGATCTTTTCAGTTAACACCTTTCATGTTATTT
  4470  GCCTTAGGATTCGTATTTATGTTCACAGTTGGAGGGT
;     G-cox1-E4 ==> end
;     G-cox1-I4 ==> start /group=IB (9.46e-19)
  4507  ta
;     G-cox1-I4-orf429 ==> start /first_aa=I /note=GIY ;; evalue:1.3e-05
  4509  ataaaccacttagctctccctttaaagattactatttgctgggaacttctaacaattaca
  4569  ttactcgttatcttaatgatcgcagtgataatatgtgattttgaacaatcagcaggaaac
  4629  caacagattaagttctcagtaggatcctcagagactatacgtaatccgttacatagcagt
  4689  ttacttgctattaatgaagatagagtccatgaaataaaatataaattaatgcttcttgct
  4749  agacagcacaaaaacaattgtaggaaatttagtagtaaatatctaaataataaagaagac
  4809  aatattgataatttaaagcctataaatgtttataataattttaaagaaagtagaagttta
  4869  atattaaaacaagaaaaagataaattaggtatatactgcttagtcaataatgtaaataaa
  4929  catacctatattggtagttctatacatttagctaatagaatgaaaaattatctaaatcct
  4989  gcatttttaaagagtaaacaaaatattaatatgcctatcacaaaagctttgctaaaatat
  5049  gatacacacaatttctctctttgaattttagaatatgtagatataaatgacatatctatt
  5109  agagaaacctattatataacaagtgtaatgccctattacaatgtattaaaacaaggttat
  5169  tcttctttgggttatgtgcatacagaagaaactaaaaaattattatctgaattagccaaa
  5229  aacagggtacattcttttgaaactaaaagtttaatagctaggcgtttaacaggagagaat
  5289  aatcctttttataacaaaagtcattctattgaaagtaaaaggagaataatggaggcgaga
  5349  tccgcgtattcagtatatgtatatgattcttataaacatttactagtaatatttccatca
  5409  gtgttatccttgtcaaagttaattaaatgtaatcattctactttagtagaagtaataaaa
  5469  gataacaaattatttaggggtgaatggtacatgagtaatattccacataatattgaggat
  5529  acacctgtaataaaggacatatcttcagaagaatgtaaaaaacttattgaggcctttaat
  5589  aataacagtcatataaaaaaagctatatttgtatatgatatagatatgaactttataaat
  5649  aaatatgatggagtaatggcagcagctagatccttaaattttagccatgaagctataaaa
  5709  aaaaaagctttggctaaggaagtatataataattattattttagctatgaacgtatagat
  5769  aatagtaataatattctagttaaaaaataa
;     G-cox1-I4-orf429 ==> end
  5799  agcatatttagtagttgcttgctatataacacagcattagattaaaaattttgtattata
  5859  aaaaaggtattatatatactttagttttctttatattagtaatattttaatgccatactt
  5919  cgtatagcaatactaatttcttatttaaagttaatgtgaatttaactttaattgtttgtt
  5979  aatttataaattattcg
;     G-cox1-I4 ==> end
;     G-cox1-E5 ==> start
  5996  TAAGTGGGGTTGTTTTGGCTAATGCTTCATTGGATATTGCATTCCACGAT
;     G-cox1-E5 ==> end
;     G-cox1-I5 ==> start /group=I(derived) (2.27e-07)
;     G-cox1-I5-orf283 ==> start /first_aa=T /note=LAGLIDADG ;; evalue:3.1e-49
  6046  acggtcttgattgatccgcttggtatttatgtaccaagtttattaagtatggctacaaca
  6106  gtatcaacactgtctagtcttaatgttaatgataataacaatgttaataataataacaat
  6166  gcaattgatttatttgataatagtagttataagagctatataaaacaattttgagttggt
  6226  ttgatggatggagatggtagtattcaggtaaaccattgacgtaataaatctttgcaatac
  6286  agattaataataaagttatctaaccttaaatctaactataatatgttaattagaatagct
  6346  aaggttataggaggaacagtaacaataactggtaaagatgcagacgttatttgagtatcc
  6406  aatagaaaggaagaagttatagaaatcataaaaatatataacatttaccctcctttaact
  6466  tcaaaaaaaatttgccaacttgcgtttttaaaaacatgcctaattgaaacctccatagaa
  6526  acttatctgttaaatagaaattcaaaatacaatgaacagctaaacattataaaatcaaat
  6586  gttaattttagcgttccctgttactttaaaggatgattatctggttttatagaagccgaa
  6646  ggttgtttctctctaagaagtaataacaaccattcattttcaataggacagaatcatgac
  6706  ttctatttaataaatgctattaaacagttttttggggtgtctaataaaattagaaatcct
  6766  tatggtaagttttactctatcgaaatatacaaaaaacaagtattgttaaatataataaat
  6826  cattgtactaatcatcctttattaggtgagaagttagaatcattaaaaaaatttaatcaa
  6886  aagcacctatag
;     G-cox1-I5-orf283 ==> end
  6898  taagtgtcgtgttgtcttgtcaccgtgagaagatacatacacttctcggtaactattaat
  6958  ttaaatattaatttttgctaacgatgaagtcttatatgtttttaatgcaataaacgtaaa
  7018  tatagaatataagataatatcgtggaaaccaaatttaagttttaaattaatttacagtat
  7078  acaaagtatctgtaaattaattccttaaaaagtaggatccgtagagactaaacgtgacag
  7138  tcgaaagttaattaagtttaacaattagataagttatagtccaatacactatgtatgaat
  7198  tgggatttagtagacgtgatagtatatattgtcttactatgatatactatttataataac
  7258  gggcttattcttatctttaatacttttatgtagtaattatgtagctctccgtataaatct
  7318  tccctggtataatttaatcaataaatatatacctttacttatatattttattatgttttt
  7378  ttgtctgtgcttacgttaggacaagagcacttaatatatatatacaacaataattactta
  7438  ttagcgattatagtactcttatagtaattaaaagtttatattattatgcttatgtttatc
  7498  agtatatatagtaaaagatttctaagatttacactttaaatttgcacacaataagaataa
  7558  aaataagacatatgttattattaatgtatttatattatatagatgtattgcaagttataa
  7618  taagtttactaaaccaatgcacaatgttg
;     G-cox1-I5 ==> end
;     G-cox1-E6 ==> start
  7647  ACTTACTATGTTGTGGCCCATTTTCATTACGTTTTAAGTATGGGTGCTGTTTTTGCACTA
  7707  TATAGTGCCTGATATTTTTGAATACCCAAAATTCTAGGTGTTGACTATAACAGATCTTGG
  7767  GGTAAAGTACATTTCTGAATCTTATTCATAGGGGTTAATGTTACATTTTTCCCTCAACAC
  7827  TTTCTAGGTCTGCAGGGTATGCCTAGAAGAATAAGTGATTATGCTGATGCTTTTGCAGGT
  7887  TGAAACTTGATATCTAGTATTGGTTCTATAATAAGTGTGACAGCAACTTTATTGTTCTTA
  7947  CACGCATTATATATACAATTGACAGAAGGTAAAGCTATAGTAGGTTATATTTGACTTAGA
  8007  TCCGGCTATTTTTTTGATTTATTACAAGCTCTTATCATTAGATCATTTGATTCCTTAGAG
  8067  TGAGCATTAAGTAGCCCACCTAAACCTCATGCTTTCGTAAGTCTGCCTGTACAAAGTGGA
  8127  CTGCCTCCTCGTAAATCTAACAGATTATGAGCCTTTATAATACGAATAAGGGATACTATT
  8187  TGCACAAAGAGATTTATATATAGTTATATAACAGTATTCTTTACAGGCATTATTAGCCGG
  8247  TATTTTATATTAAAGTTTTACGATGTTAATGTTTTTACCGAGATATTCAATATAGTTTCT
  8307  ATTTCTTATTATCTTGGATTCAGCGTATATATACGTTTAGTAGCTGAAATAATCAATGAA
  8367  TTATTAATACCCTCTGAAACAATGTTGGCTTCTAATCTCCCCCCAGGAGGCGGTGTTCCG
  8427  CCTAGCGTTGGAGCAGGTGCAGGTGCACCTGCACCTGCGCCTGCGCCTGCACCTGCACCT
  8487  GCAGGTGGTGCAGGTGCAAATGCCCCCGTAGGTGGTGCTAATAATACAGGTGCGAATGGT
  8547  AATTTAAAAGCAGGTAGAGTAAATGGACCTATACTCATCGAGAAAGGTACAATAAATAAA
  8607  TCAGACTGACTTTGTGTTGCTGAAGCTCTTGATAGGCAAGCAAGCTTGGGTCTTACTAAA
  8667  TTTTCTATTTACAGTTTCACTGCTGAAGATGATCGCAAGATAAGGGATTTTTTAAAAAGT
  8727  AGACACCCTGAGATCTATGCTAAAATTGCCCCTAATGTTCCCCATGCAAACGTTCCAAGG
  8787  GAAAGATGAGAAAAACTGGGAAACACTAAAGCTTTGAGAGATATCTTTAGAAATGCTGGA
  8847  AATTAA
;     G-cox1-E6 ==> end
;     G-cox1 ==> end
;     G-orf178 ==> start
  8853  ATGATTATGCTGATGCTTTCGCAGGTTGAAACTTGATATTTAGTTTTGGTTCGCGCAATT
  8913  ATATCTGAACTATATGGCCCAACAATGTTATTGATGGAAGGTGGTCAAGTTGCTGGTGGT
  8973  GCCGGTGGTGGTACTGGTGGTGCCGGTGGTGGTACTGGTGGTGCTAGCGACCCGCCTGCT
  9033  GCTGGAAGCACTAATACAACAGATGTAGGTGGTACCTTAAGAGCAAACAAGACTAATGGG
  9093  CCTATCGCTGTAGACAACCCCAGTAATCAAAGTTTTAGTGAAGATGGCACAAACCAACCT
  9153  TTGGCAGGAAAAATTGGTAATGCTTTAGACCACCAACGCAAGTTAGGTGTTAGTAAATTT
  9213  AGCAGCTATACTTTACCTGAAGAGCTGAAATCATTTTTCTTGGCTGTTTTACAGAAAGAT
  9273  CGTCCCGATCTCTATGACAATTTTTTTCGTGATAAAAACTTTAACGTTATTAATCAACAA
  9333  AATTGGTACGTAAGAAATAGCAAGGAGATATTAGATGTGTTTCTAAACACAAAATAG
;     G-orf178 ==> end
  9390  ATAAATATATCCTATAATAAGTAGATAAATATACCCTATCTCTTATTTCTATTTAATTAA
  9450  CTAGCCTTTTGTACCTTAGCCTTACATATCGGGTTGTTGCCATATAAGATTCTCAAAAGC
  9510  AAGGAGGCAAAATATCTGGCTGTTGTCACTGTATTACGCGGGGTTGGGGCGTAATACCTT
  9570  GTGTCTATATATCTTCATACGCTTATTACTAATATATAGCTAGGTATATATTATTAACAT
  9630  CTAGCTATAGATGTTTAACATTTATATCTAAAAACATTAAACCATATAAGGTTGGATACA
  9690  GCTAGTTATACAAATAAAACTTTGAAATTTTACTTTATTTATGCGTATAATTTACATGTC
  9750  TCAATGAAAGTAAAATAGAAATTTTTTTGCAAATACATTTTATATTTAATTTTAATATTG
  9810  TCTCTATCAGCTTTATTTATTTATACTTTATTATCTATTAATTAATAATAAAATATTATT
  9870  GAAATGATCATAAAATATTATTGAAATGATCATAAAGTATTATAGCTATCTTACGATCAT
  9930  ATACGTTTTTTTTACTCATTTGTATGTATTAACGGTGACAGCTCATAATATAGTTAGAAC
  9990  ATTGTTTAATACTCTAAACTTATTTGTCATTAATTAAATTTTTGGATTTTTTTTTATTTT
 10050  AGGTCATTATAACTATTTTCTTTATTTTACTTACTAGTATGTTACATAACACCATATTTA
 10110  TATGTTACATGTAAGTATATAACCTATGATTTTCTAAAAAAAATACATGATATATATATA
 10170  TACATTTAATTTACTTATTTTTTAATTTACTTATTTTTTTTATTTTAATGTTAATAATAA
 10230  TTTTTAGCCTGGTGTGACTAAGGTTTATATGTTATATAATCTAATAATTAAACTACTGTG
 10290  GTGAATATTTTTTGTTTTTTTATTATTTACACGCATTAAATTGCAAAATATAGAACCAAA
 10350  GGATTTATATTAGTTATTGCTTGTAAAACATGCACCAATTTTTAATAAATTGTTATTACA
 10410  ATTGCTCTGTATTACAGTGGACGCTTTATACTTTACCTAATTATGATATACGCATATATA
 10470  TAGATACCTTTACTATCTTTATAATTATCTGTATTTAATTAAATAAGTTTAATAATAAAG
 10530  CAATATTTATTAAATCTTTAATAGTAAGTATATTAAATCATATAAAAGTATATTTACTTG
 10590  CATATCGAAAAATGAATAATATTTTTATTTACCATGTAAAGA
;     G-trnK(uuu)_1 ==> start
 10632  GAGACCTTAGTTTAATTGGTAGAATGTATGACT!TTT!AATCATTAATACGTGGGTTCAA
 10690  ATCCCACAGGTCTTA
;     G-trnK(uuu)_1 ==> end
 10705  TTAGGTACGATCCTTTTAATATATTAATTTATTGCTTACATGCATACCTACAGACAAACA
 10765  GTAGTATACGTAAAATAAAAATAATTGGATTTGAAAGGGTGTGCTTACGAAATTATGCAT
 10825  GCGGAGCATAATCTAATGCAAGTAACGCAAATATTAGTGATAACAACAAACTTAATAGAT
 10885  ATTATGATTGTAGACAGCACTTTTAATACTGGTTTATTTTCAGATAACTTAACCTATCTG
 10945  TTAGTAGGTAAATATATATTTTCAAAGTAATCATGATTTACAGTCCAATATTAGTATGTA
 11005  AATGTAAGTGAATAACGATTTGCAAATATAAATGAATACCAGTCTGAAGATAAAGGCGGT
 11065  TGCGTAGCAGCAGATTTATCTCACAAGCTGCGTAGCGAAGAGCTATATAAATATTTGAAG
 11125  TGTAATACCAACCTCCACTAATAATTCAATATATTTCATTTAAATTACCCTGGTAGAGTA
 11185  AAATATTATTAAAATTTGGTTATATGTTGGAATATTAGATAGTAATCTGGTCCCTTTTAC
 11245  GTTTATATAATAATAATTAATAATTTGTACATTTCCTATGTTATAGATTCCTATTATATG
 11305  TATACACATGTGATAAATATAGTAGGTGTTTGAGGCTTTGCTTATAGAAATTAAGCCTAA
 11365  AACCTAAGTCGGCTAAAAATACAAAGCCGGCTATTTATTAAGCTAATACGAAAATTCGTT
 11425  TTATTATTAACCTAATTTTTAATAAGACATATACTTTTTTTTGCATGCTGCCTGTGCAAC
 11485  TAAGCTTATACAATGTAAGCAATTAAAGAAAGACAATGGGTCATTGTTTATAGTTTCTAG
 11545  CTGATACATTGTACTGTTTACACGTTAAGGCTGCTGCTAACTTTTAAAGCTGTGCTACAT
 11605  AATAACGCGTGCTTACGAAGTTATGCAGGCATAAGTTTGTGTGCTTACGAAGTTATGCAA
 11665  GCACCACGCCATACAGGTTAATTTCACTTATAATGTCAGAAGTTTTGCAGGTACTTCGTA
 11725  TTACCATGTATACAGCATTACGAAATAAAGTATACTTGCGAAATTATGCAAACCAGTCAA
 11785  TAAAAGATTATACACTTTATTTTACATT
;     G-nad1 ==> start
;     G-nad1-E1 ==> start
 11813  ATGTTATATTTACCTTTACTTATTTCTATTGCAGAAGTTTTAATAGTAACTGTTCCCGTT
 11873  TTATTAACTGTAGCATTTGTTACGGTTGCTGAAAGAAAAACTATGGCAAGCATGCAAAGA
 11933  AGATTAGGCCCCAATATAGTGGGATACTATGGTCTTTTACAAGCATTTGCAGACGCTTTA
 11993  AAGCTTTTACTAAAAGAATATGTTTCCCCTACGCAAGCTAATTTAGTTTTATTTTTTCTT
 12053  GGACCTATAATAACGTTAATATTTTCTTTGTTGGGTTTTTCTGTTGTACCTTATGGACCC
 12113  GGGATGGCTATCTCGGATTTTAATCTGGGTATACTTTATATGTTAGCTGTTTCTTCTTTA
 12173  TCTACGTATGGTATATTATTAGCAGGTTGATCCGCTAATTCTAAATATGCATTTCTAGGA
 12233  TCATTAAGAAGTACAGCTCAATTAATTAGTTATGAGTTAATTTTAAGTTCAGCTATTTTA
 12293  CTTGTAATATTGTTATCAGGTAGTTTAAGTTTAACTGTTAATGTAGAATCTCAAAAAGCA
 12353  GTATGATACATCGTACCACTGTTACCTATATTTATCATATTTTTTATTGGGTCCATAGCA
 12413  GAAACAAACAGAGCTCCTTTCGATTTAGCCGAGGCT
;     G-nad1-E1 ==> end
;     G-nad1-I1 ==> start /group=IB (2.55e-23)
 12449  attgactaaaaacaatatgatttggtctcgtaaaagattgctatatgctggaaaacctta
 12509  atattataagacaatcagcaggaaacaaacagatattaaggtatcttagtaggatcttca
 12569  gagactacacgcaatcattaaatacaaatttatattgtatttaataaaatatagtccaac
 12629  cttacatgtgaatgtaaaaataatatatatattagagatctaggttgtgtacaaataaca
 12689  cttataaaaaagggatttcgtacttatatcgagcaataaataggctattctagttttatt
 12749  tatagatctttttcttcctctcaatcgttggacaatttatctactcctgtgcctataaaa
 12809  gcttttcataatttaaataataataaaacggttatttcatataatagaatattaagaaat
 12869  aaagcaggtatatattgttttgtaaatactgtaaataataggcgatatataggtactccg
 12929  tactccgtactccgtactccgtactccgtactctgtactccgtaaggatttatatttaag
 12989  acttattgaacatcttgcaaacaaaaaatctaatatcgctttacaaaatgttatattaaa
 13049  atatggcttaaataagtttgagttttgtgcttacgaatattttatttatcatagtaaact
 13109  ggcaagtaataaagctttaacagacttagaaacaagttatattaaaaaacatctctttga
 13169  tagcttgtataattgtatgaaaacagttacaagtattgaagactataaacttacagacga
 13229  agctaaattaaaaatgttaaaaagatttgaaaataaatctaatcatcctacgataaaata
 13289  cataagtagaaaactttaaaatttatgagtaaaccagtggagtctaaccctatgtatggt
 13349  aaaaaacacagtgaaaaggcaaataaaaagataagcatcaaactaagtaaacatagaaac
 13409  ggtgtaggtatatttgatttaaaaaataatctaattaaaaacttcaaaaataatgtttaa
 13469  ttagccaaatatttaaatatatctaaaattacagcaggtaagtatttaaattcaagttgg
 13529  cgcaagccttgtatataaaaaccaatatagatttaaagtgaataactaataaataaactg
 13589  aatggtttatttctcttatatatatatatatatattacacaag
;     G-nad1-I1 ==> end
;     G-nad1-E2 ==> start
 13632  GAATCAGAGTTAGTTAGCGGTTTTATGACAGAACATGCAGCAGTTATTTTTGTTTTTTTC
 13692  TTTCTAGCTGAGTATGCTAGTATTGTTCTTATTTGTATACTGATAACTATACTTTTTTTA
 13752  GGCGGCTACTTAGTTAATATCATACCACTCATATATTTATTTAAAGAAATGGATCCCTAT
 13812  TTATATGTTAATATTATAAACTCAGGTTATGAAACCCTATTTTCTGATCCTATAATAGAA
 13872  GGGATGATGTATGGGCTTACATTAGGGTTAAAATCCTGTATAATGATATTTATTTTTATA
 13932  TGGGCTAGAGCTTCGTTCCCTAGGATACGTTATGATCAATTGATGTCATTTTGTTGAACA
 13992  ATACTTTTACCCCTTGTGCTGGCTTTTATTTTCTTATTTCCTTGCATTCTTATTAGCTTT
 14052  GATTTAATACCTAGTAATGTGCATTTACTATAG
;     G-nad1-E2 ==> end
;     G-nad1 ==> end
 14085  ACTATATAATGTTAAACGCATGCCTTATATTAGCCATTGCTTATACTGAGCCGTCTCTAC
 14145  TTTTGATCTTTTTTTATGCTTACCTAGTATGATCCTACGTGATTTTGCTTATTAGTATGA
 14205  AAAAAAATCAACAAAACCTGACTAGGTTTTGTTGGAAAGGACTATTTTTTAATCAATCAT
 14265  AACATTAAAATTGGTATGTTAACAGGTAAAAAAAAAAATAAATGTAAAGTAAGTATTTTT
 14325  TAGATGTGTTACAAAAGTTAACACACGCGTGGCAAAAAATGCGCGTATACCTTATATCAA
 14385  TCTAGTAAAAAAAAGAGATTAACAAGATAAAATTTATATAGTCTTACTGCATGTTTGCAT
 14445  GCAACCAATAAATATTAATAACTAAGTAACCCTACAAAAATAGAAATTTAACAGTTTGAT
 14505  GTTAATACTAGGTACACTTTTTTCGCAAATTTTACCTCGTTAGCATATAGTTTGATGATT
 14565  ACACCGTCGAGACACTCTAGTATAATTATTAATATATATGTAAATAGTTAATAATATAGG
 14625  TAATAATAGTATTATGAGGTAAATTTTTTATATGATGGATGTATCGTGATAATAATACTA
 14685  ATACTATTAATACCCATGGCAGGAATACTGATTATTACCACGTTAATGCACAAT
;     G-nad4 ==> start ;; mfannot: alternative ATG start pos 14700
 14739  GTGAAAACTGAGCCTCTTACAGGCGATAATGATAAAGCAAAA
;; mfannot: G-nad4 ==> start Def by similarity
 14781  ATTAAAGCTGTTAGTGAAAATAAGCACGAAGACCAAAATATAAAGGAAATAATGCTTAAA
 14841  TCTGAGGATTATTATCTTGCACACGAAAATGCGTTTGTGCTAATTGTTAAATATATAACT
 14901  AAATGAACTAACATTTCCCTTAAATCTGCAGCATTGAAAACATCAATATTAGCCTTATTC
 14961  ATGTCTTTAGTGTTATTTGCATTTTTTGATTTCACTAACAATCAATTTCAATTTGTACAA
 15021  CAATATCATGAAGTAAATACTTTTAGTTTTTATTTAGGTGTAGATGGTTTATCTATATAT
 15081  TTTGTTTTGTTAACAACAATAATAATGCCTATCGCATTGTTATCAAATTGAACATCTATA
 15141  TCCCACAACTTAAGATCATTTCTTATGACAATATTGTTGTTGGAAACACTACTATTGTGC
 15201  GTGTTTTTAGTACTAGACATTTTATTGTTTTACATTTTTTTTGAAAGTATATTACCCCCT
 15261  TTGTTCATACTGATAGGGTCTTTTGGTTCAAGCAACAGGGTAAGAGCTAGTTTTTACCTA
 15321  TTTTTATACACACTTTTGGGTTCTTTATTTTTATTATTATCTATAGTTACAATGTCTTCC
 15381  ATAATAGGAACCACTGATTTTGATGCTTTATATAAAACTAATTTAAACTATTATACTCAA
 15441  TTTTTCTTATTTTGTGGTATTTTTATAGCTTTTGCAGTTAAAACACCAGTTATTTTTTTA
 15501  AACACTTGACTGTTAAAAGCTCATGTTGAATCACCATTAAGTGGTAGTATAATATTAGCA
 15561  GGAATAGTTCTTAAACTAAGCTTGTATGGTATACTTAGATTAATATTACCTTTATTACCA
 15621  AAAGCTTGTTTAAATTACACTTATCTCATATATTTGATTGGTGTCATTACTATTATATAT
 15681  GCTAGTATAAGTACGTTAAGAACAATAGATGTAAAAGAGCTTATAGCATATTCATCTGTA
 15741  TCGCATGCTGCAGTTTACCTTATGGGTGTTTTTAGTAATACAATACAAGGTATAGAAGGA
 15801  GGGATAACACTGGGTTTAGCTCATGGTTTTGTGTCTTCTGGCTTATTTATTTGTGTAGGA
 15861  GGTGTTTTATATGATAGATCTTCTACTAGACTGATAACTTATTATCGAGGTATAGCCCAA
 15921  ATAATGCCCTTGTTTTCTATTGTTTTCTTCATACTTTGCTTGGGTAACTGTGGTGTTCCT
 15981  CTTACTTTAAATTTTGTAGGTGAATTTTTATCATTATATGGGGCGTTTCAAAAGTCTACA
 16041  ATATTGGGAGTTTTAGCTAGTTCATCTATTATATTTTCTGCTGCTTATAGCATTTACATG
 16101  TTCAACAGAATAGTTTTTGCTGGATCATATTCGAAATTTTTCAATGTAAATGTTCCCGAT
 16161  CTTAATAAACGTGAATTTTATATTTTATTTACATTGGTTTTATTTACATTAGTTTTGGGT
 16221  ATATATCCTGCCCCCATATTAGATGGTTTACATTATTCTGTAACTGCTTTAATTTACTTT
 16281  CCTTGCCTGTTTTAA
;     G-nad4 ==> end
 16296  ATTAAAGCAAATTTATATATTTAATATATATGTACCATTATTTAACATATACTTTTGCTT
 16356  ATATACTCATATGTTATTATTTAATGCATATTTATATTTTTATAAATTTTATTTCTATAC
 16416  TGTTTACTTATTTAGATCTTATACATTAGCACTTAAGTTACTAGTCGTAAGTATTTTATT
 16476  TACTGATAATACGTAGTTCTGATGTTACACATTTATATTTCCTAGTATTTCGTACATACT
 16536  ATGTTATACATTACTTGCTTTATAGTATCTAATATACCATTAAATTTAATTATATTTTTA
 16596  TTAATCATATGACTTATACATTATATGATTTATTATCTCTATACATAAATATTACTTATA
 16656  AATAGAAAATGAATTATATTTTTATTGAATTATGCAAGATTAATCTGTATAAGCGCTAAC
 16716  CTTAGATTAAAATTGATTGCAGCTTATATTTTATACTGCAAATGCAAGATTTAGGTTTGT
 16776  TTTCTATTATAATTTAAAGCTTTATTGTGTTAGCTTAACTTATGTAATGTCTCAGTGTAT
 16836  ATGTAATGTCTCAGTGTATATGTTTATGAGTCTATGCTATCAGGTCATTGAGGCATTACA
 16896  GCAAAAAATAAACATCATTTTTTTACGAAGTTAGGTATGCTTAGCTTCTGATATTTTAGT
 16956  TTGTTAAGCATAATTACGAGGTTAATCTATTGAAGCCAATACTGCATCTTACTATCTAGT
 17016  AAAATATCCAAACCTGTTTATACAAAAATTGCTGGTTAAATATTTTCTTTTATTTATATA
 17076  ATATATCTATTACTGCCTATTTTATCCCCTAAGTTTTAAACAGTAGCCTATTTTATTAGG
 17136  TAGTGTTACATATATTATATAAAACATAATAGCAATCAATAGTTAACATGTATATTATCT
 17196  GTTTTTTACAATAATTAATATACTGTAATGTGTTAAATATTAACACTATGTTTGGCTGTC
 17256  TGGTTTGGATGCTTACGAAGTAATGCTACTTCGTAAGCAATTACATCACTACATACGTTT
 17316  AGTTTATTTATTAATCTTTTACTGATAATCCACTGATTCACTACTTAGTATGGAACCATA
 17376  CCCGATGTTTTACATTATTTTCCTTAAGTTTAATAAAGAAAAATATTGTAAAACACTCAG
 17436  TAAGGGAGTGTTATATATCTAAGTAGATTAATTAAATAAGGTATGCATACCATGCTAGTA
 17496  GTATAAGAAATTAACCATTATTAACTTATTGCTAGTTGCTGATACTTAATAGACATATAT
 17556  ACGAACAACAAAGTAGCGCTACTTCGTGAACACTAAATAAACTAAGCAAAAGTAAAATAT
 17616  GCTGATTGCTCCGCAATGCAAAACAAAAGATAAAAATAACGGGTTGTTGCCATATAAGAT
 17676  TATAAAAAGCAAGGGGGCAAAATATCTGGTTGTTGTCACTGTATTACGCGGGGTTGGGAC
 17736  GTAATACCTTGTGTCTATGTTTCTTTATATGCTTATTACTAGTATTAATAAGTTAAAGTG
 17796  TTATAGTTATACAAGCGGCAAATATTTCAGGTACGGCTTTGAACAACAACAATAATATAA
 17856  GTAGCAATAACATCCTTTATAGCATGCATAACTTATAGTACGTATAACTTATAGTATGCA
 17916  TAACTTATAGTATGCATGTTATGTAATACCGATAAGAAAAACTTAAAGGTTAATTTTAGG
 17976  GCAGTATATTATATATATAAAGCTATATAATATACAAGTAAAGCTATACGGCTAATGATG
 18036  TCCTTTTTATTATTATATATTAACTATTTTATATATTAGTATACGTGTTATTATATAATA
 18096  TAAATAAAAAATAAAAATCAATATAACAACAATCCTTTGCAAAATAAATACAAAAATAGT
 18156  GATAACGATAATCTTTTCAAAAATGTAAACAACAAATATATTAGTAGAAATAAC
;     G-orf662 ==> start ;; mfannot: TTG upstream: 18132
 18210  ATGATTTATAATTACAATAATTTTAAGAGTTATATGTGTTATGTTACGAGGCATTTAGTA
 18270  GCAAAAAACCCGATATTGTTTCACAACGACAGAAGTATGATAAGTAAAAATACACGTCAA
 18330  ATACTAAATAATAAATTACAGTATAGTACTGATGCATACAAAAAGTTAGATCAGCAAGCA
 18390  TCAAAAAATCATATATTATTAAAAAGGTTGGCTCCTGCGGAGCCGCGAACAGAGATAAAG
 18450  GCGAATAATTACATAGGTAAACCACGACATTTCTCTCCATTGAGTGATGAATGGTACAAT
 18510  AGTATCTATACATTTAATATAAATTTGCTTAAAATTTTACCTAGCCTCAATAAGATTCTA
 18570  CTTAAAATAGTAAAAAGTTATTTTAATTTTTATAGCCGTAAATTAGAAAAAAGTATTAAA
 18630  TCTCGTCGTTTGCGTATTAAAGCTAGAAGGCTATCTATCAACAAGATATTAACTAGCAAA
 18690  CCACAATTGAAACATACAAATGACCAGATAATTATCACCATATATACTTACAATAGACAA
 18750  AAAATATATTATCTTAATAAACTAAAAAAGATTGCTTCTTTAGATGTAATGGATACTTTT
 18810  TTACCCTATTTTATAAAAGAAAATATTTTAAAATCTAACACGGCTCCTGATTTTGTAAAT
 18870  AAGGAAGACTGACCTTCTAACATTAAATTAAAAACAATTAAAGATAAAGGTTTTGATATC
 18930  TTGCTTTTTGACTCCAAAATACAACGGCAAAAAAGTAACATATCAAGAAATATGGATGCT
 18990  ATTGCACATGCGAATACTGCCAATAATTTTGCACACGTACATAGTGCTGAGACATGATAT
 19050  GGTAAATGTATATATAATGAAAAGTTTTATTATTTTTACAATAACTATGCTGCTAAATCT
 19110  TTACGCGAAGAAATACTATCTATTTACATTAGGCAATTAATACAATTTAATAGGTCTAAA
 19170  TTTGACCAAAGGTTTATTTTACCTTTGGTAAACCTGGTACAAAAAATTTACAATAAAAAT
 19230  ATTCAGTTTAATATTGTTGATCTTAAGTATATATATCTTAATAGTTATATTTTTTCAGAA
 19290  ACATTAATGACAAAATTAAAAAATAGAAAAAATAATATAATTAAGGTATTAGATAAATCT
 19350  TTATGATTATTTACAGTACCAGATATGGATAAATTAGCAGTATATAATGATATTTATACT
 19410  CGAGAAAAGAGACTACAAAACTTAAGAGCAAACAGCTTTACTAATAATGAGGCCTTTAAC
 19470  TTAAACACAAGTAATAACAAGAAAGATTTACAATTACTATTTAGTGATAATAGTGAAATT
 19530  TTGAAAGTAAATACTACGAGTAACAATCAAAGCTTAAATATTAATAGTAATAATGACCTT
 19590  TTACGTGTTCATGCTACGCAACCAAAAGATAAGGATGGAATAGATTCATTATTATCAATA
 19650  GTATATACCGGCCGGGGTATGGATATATTTAAAAATTATAAAACATCTAAACACGTAAAT
 19710  AACATTTGCAATACATGCAATGGTATGTTTATTGAAAACCAAAAACAAGCAGCTTTTGCA
 19770  CCTACATTTTTAAACTTAACATCTTCTGATTATACACATAATAGACAAAAAAAAGTGTTT
 19830  AAAAATATAAAAAACGTGGACGTAACTGGTATAAGAATTGAGGCAGCAGGAAGATTGACT
 19890  AAGCGTAATACTGCTGCTAAATCTGTTTTTAAACTTAGATATACGGGTAATATAAAAGAT
 19950  ATGGATTCTTCTTACAAAGGCTTATCTTCGGTTACTTTAAGAGGTTTTGCAAAATCTAAC
 20010  CTGCAGCATACCAAATCTGAATCTTACATACGTATTGGATCTTATGGTATGAAGGTATGA
 20070  ATCAGTAGTTTTTTACCTAGACATTTATATTTATTATTTATATCAATATATCTTTTTTAT
 20130  ATTTATTCAATTTATAATCATATGTTGTTTATCTTTATCTTGTTTATAAATACATATATT
 20190  TATACCTAA
;     G-orf662 ==> end
 20199  TAATATATTTATGGATTGATGTCTTACTGCGTTATGTTTTTCGTATTTACTAATACTTTA
 20259  TTATATGACTTTTATTTAATTTAGTGCTTACGAAGTTATGCAGCGGAACAAATAAAAATG
 20319  AGAGTAATGTTTGCATTATAGCCTACACATACAAGTGTGCCATTTATGCGTATGTTGCCT
 20379  TGCGTTAAATATAGAAAGTAATTAAAGATGATTAAACAGTCTGAGCCGTCTTGTAAAAGC
 20439  TGGATATGTGACATAAACAACTCACATAAAACAAAAACTGATTTAAAAACGGTTAAGTAT
 20499  ATTATATATAATTCACGATTTATTAATTTTTTTTGCATAACTTGGTTAGTATTATGGAAA
 20559  TATAATAAATATCATAAATTAAGTAACGAAAAATAAATATAAATAAAAATAAATGTTGTG
 20619  GATGCTTACGATATTATGTTGCGCTACTTCGTAAACAATCACATTACAACCATATAGATA
 20679  TGAGAATATTTACTATTATATTTATAAAACAGATTGCGAATTACATATATAGAACAGATT
 20739  GCGTTTATATATAATTCGCAAAAAATCATAAAGCCTACCATAACCTTATTTGTTTTGTAG
 20799  GCACATTAATTTTTATAAATAAAGTTATAACACATATATGATAAAA
;; G-cob_cox2 ==> start
;     G-cob ==> start
 20845  ATGAGAATATTCAAGAGTCATCCTTTATTAAAGTTGGTTAATTCATATCTAATAGATTCA
 20905  TCGCAACCATCTAATTTAAGTTTTTTATGAAACTTTGGTTCTTTATTGGCCTTTTGTTTA
 20965  ATAATACAAATTATAACAGGAGTAACATTAGCAATGCATTACAATTCTAATGTTTTAGAA
 21025  GCGTTTGATTCTGTAGAACATATTATGCGTGATGTTAACAATGGATGATTGATACGATAT
 21085  TTACATTCAAACACAGCTTCCGCATTCTTCTTTACAGTTTATTTCCACATAGGTAGAGGA
 21145  CTATACTATGGATCATATAAAGCTCCTAGAACATTAGTTTGAACTATAGGTACAGTTATA
 21205  TTTATTTTAATGATGGCTACAGCATTTCTGGGTTATGTTTTACCATATGGTCAAATGAGT
 21265  TTATGAGGCGCAACAGTTATAACTAGTCTTATGAGCGCCATACCATGAGTTGGACAAGAT
 21325  ATAGTTGAGTTTATCTGAGGTGGTTTCAGTGTAAATAATGCTACATTAAATAGATTTTTT
 21385  GCCTTACATTTTGTTTTACCTTTTATATTAGCTGCTTTAGTTTTAATGCATATGATAGTA
 21445  CTGCATGAAAAAGCAGGTTCAGGTAATCCTTTGGGTGCTTCAGCTAATTATGATAGATTA
 21505  CCATTCGCCCCTTATTTCGTTTTTAAAGATTTAATTACCATATTTATCTTTATATTAGTG
 21565  TTATCTGTATTTGTATTTTTTATGCCTAATAGATTAGGAGATAGTGAAAATTATGTGATG
 21625  GCTAATGCAATGCAAACTCCTCCTGCCATAGTACCTGAGTGATATCTTTTACCATTTTAT
 21685  GCTATACTTAGATCTATACCTAATAAATTATTAGGTGTAATTGCTATGTTTTCTGCTATA
 21745  TTAATATTATTAATTATGCCCTTCACTGATCTTTCTAGGTCTAGGGGTATACAATTTAAA
 21805  CCTTTAAGTAAAGTAGCTTTTTTTTTATTTGTAGCTAATTTTTTAATCTTGATGGAACTA
 21865  GGTGCTAAACATGTGGAATCCCCATTTATAGAATTTGGACAAATATCTACAGTTGTTTAC
 21925  TTTGCATATTTTTTAATTATAGTACCATTAATTAGTTTAGTTGAAAATACATTGACTGAA
 21985  CTATATATGGAATCAGATGAATCTTTGGAATCAGATGATAGAAGACAGTTATCACATGGT
 22045  TTAAATATGGTTCAATCTAATCCTATACCTTTAAGTAATATCGCTGACCGTGTCACTGGC
 22105  AGAGGAGTGCATCAGTTAGGTGCTGATCCGCTTTCTAAAAGTAGTACTTTAAGTAAGGAT
 22165  GGAACAACCGCTATATGCCCTTCTGATCCTGAAAACCCAGCTAGCCTGTATTCAGGTCAA
 22225  GCCGAGATGCACGGAGCTATACCTCCAAAATTGACCAAGCACCTTGTAAAAGTTCAGCAT
 22285  AGAAATGGAGATTGTGAGATAATAGATCCTGATACCGGGTGATATATTACAATAACACGT
 22345  TTTATAAAAAAGATAGGAGGTGGTGAAGTTAATCCTAATTACAAACATAATATGGAGGGA
 22405  ATCATTGATGCAAACAAAGGTTCTCTTATTACATCAGGTCGTGGTAATATTGGGGATGAT
 22465  AATGGTTTAATCAATGAGCGTATTGTTCATGATGGCTTTAATTATATT
;     G-cob ==> end
;     G-cox2 ==> start ;; mfannot: contiguous and in phase with cob
 22513  AAATCTGCGGCTTCTGCTTTTAATTCTGTGCGAAGTGATACACCTAGACCCTGAGGTATA
 22573  TATTTTCAAGATAGTGCATCACCGCAAATGGAAGCTTTAGTCGAATTACATAATAATATA
 22633  CTGTTTTATTTAGTGATAATACTGTTTGGAGTAGGATGATTATTAATAATCATAGTTAGA
 22693  AAATATACCACTAGAGAATCACCTATTTCATATAAATATTCAAGTCATGGTACATTGATT
 22753  GAATTGATCTGAACTATTACTCCTGCTTTAATATTAATTTTAATCGCTTTCCCGTCTTTT
 22813  AAGTTATTATATTTAATGGATGAAGTAATTGATCCAGCAATGGCTATATTAGCAGAAGGA
 22873  CATCAATGATATTGAAGTTATCAGTATCCTGACTTTTTAAACAGTGATGATGAGTTTATT
 22933  GAGTTCGATTCGTACTTAATACCTGAATCTGATTTAGAAGATGGTACGCTTAGAATGCTG
 22993  GAGGTAGATAACAGACTTATTTTACCAGAACATACTCATATAAGAATTATTGTTACAGGG
 23053  GCTGATGTTATACATTCTTTAGCTTGTCCTGCTTTAGGTCTAAAGTGTGATGCTTATCCT
 23113  GGGCGATTAAACCAAACATCTGTTATTATCAGCAGAGAAGGAACTTTTTATGGACAATGC
 23173  TCGGAGATCTGTGGTATATTACATAGTTCTATGCCTATTGTCATAGAGTCAGTTTCCATA
 23233  GAAAAATTTGTATCATGATTACGAGAACAATAA
;     G-cox2 ==> end
;; G-cob_cox2 ==> end
 23266  TTACATCGATGATTAGTCGCAAATTTTATTTTGTTTTTCCTCCGATAGGTCAGCATGAGC
 23326  TATATTTATTGCTTGTGCTACATATGTTGCATGCGGTACATTTTCTGCATCCCTTACAAT
 23386  CGCAACATCCGCTACATTGATTGTGTTTCCTAAAATAAAAAGACAAATACTAAGAAAATA
 23446  TTGTGTTATGTTAACAAAATATTAAGAGGTGCTGCTGCGCAGCAGTACCGCGTGGTGTGG
 23506  ATGCTTACGTAGTTATGTTGCGCTACTTCGTAAGCAATCACATTTCTACTAATATTTCAT
 23566  AGGCAATAACCATCAGTATTTTGTATTAACAAAACAATTTAATCGTATGCCACTACTTAC
 23626  TTTATTTATCTACGCAATTATTTATATACACAATTACTTATATACACAAGCACTATTAAT
 23686  ATTA
;     G-trnR(ucu) ==> start
 23690  TTCTTATTAGCTCAATGGTAGAGCAGAATACT!TCT!AATATTTGTATCTAAGTTCGAGT
 23748  CTTAGATAAGAAT
;     G-trnR(ucu) ==> end
 23761  TCCCTTTTTTGGTTGCTTGCTATTTTATATTCCATCTATACAATTTTTCTATTTTAAGAT
 23821  TTTAGTAATTTACTAGTCATTACATTTTACTTGTTTTGATGCATAAATGCGTAAGCACAT
 23881  TATTTTAAAATGCAATTAATTTGGCTTTGTTTATTTTGACTAGTGTGCCTAAATATGGAT
 23941  ACTTACCAAGTTATGCTGCGCGCTGCGCGCTGCGCGCTGCGCGCTGCGCGCTGCGCGCTG
 24001  CGCACCAATCACAGTTAGGCATCTCGGTAACTAAGTACATATAATAATTAAAATCTACAG
 24061  ATTTAGACCCATTATACTTTAATATCAGATATGTATAGATTAAAATAA
;     G-trnC(gca) ==> start
 24109  GGGATATGTTGTACAGGGTGGTGCGGTTTGATT!GCA!GATCATATATAAGAGGTTCGAT
 24167  TCCTCCATATCTCT
;     G-trnC(gca) ==> end
 24181  AATAAACTAAATTATATAAAAACAAATTTATAGATGTTTGCTGCAGCGCTGCACCTATTA
 24241  ACGTTTTATCTATAAATATATAAAAATTTTTATATACTTATTAGCTTAATCGTAGAGCAG
 24301  AATATTATTAATATCTGGATCTAAGTTCGAATATTATTAATATCTGGATCTAAGTTCGAA
 24361  TATTAGATAAGAATTTACTCTCTTTTTATCTAGATAATATTTAATAATTTGCACGTTTTA
 24421  AAAGTTAAACCTTTTTATCTATTAGAACTTTATAAGCATGTTTGCAAAAGCTACACACTA
 24481  ATAGGAAACTATACAGACGGCTGGTATTCTATAATTAATACATATATAAATTATAACTGG
 24541  TATAATAATTTGTTTTATTTTTAAGCCTAATTTTTTATTTAACATATATAATATTAAGCA
 24601  CATCTAAGCTGATCCCCTTTTTTGCTCAAATTTAACTTTTTACTTTATTTCCTGCTGTTT
 24661  CGCTCTCCTTTGATTTTATACACTCCTAATTTGTCTCATGCTCCCTAAGAAGAATAATAA
 24721  GAAAGGAATATATAACACTCAATATAAAGGGAAATTTCCTAATAATGCATGCTTAACTTA
 24781  TTGTTTTGCTACGGAGTATGGTGTACGGAATACGTAGTACGTAGTACATAGTACGCAGTA
 24841  GCGCTGCTTGCACATCCTAAGCATATAAAAACTAAACATCCATAAAATAGGTGTCAAGGG
 24901  TATGTAAATAAAAATTTAGAGTATAAATATAAACATAATAATTATTAGATAGTAAAACCC
 24961  TTTTAATTAGATGAAATTTTTCTTTTTTTAATCAATAATACTGAGTAAGGTATACATTCC
 25021  TTTCTTTTTGGTACTACGTAAGTTTGCATCTTTTGATTTATAAAACGAAAAATTCATTTA
 25081  GTGATTTTCAATATACTGTATAATGTATGTGATAACACATACATTATTAATAATTAGTCA
 25141  TATTTACTACATATTAAGATAAGGAGGCAAAATATCTGGCTGTTGTCACTGTATTACGCG
 25201  GGGTTGGGGCGTAGTACCATGTGTTTCTATATATGCATAGGCTTCTTGTTGGTATATAGC
 25261  TAGGTATACATTAGTATTAACACCTAGATATATATCTTTAGTATCTAAAAATAAAAGCAT
 25321  TAAACCATATAATAATGGAAATACATGTATTAAAATCCAATTGGTATGCTATGATACAGT
 25381  TATTATTACTGTTATTGGCTTAAGTATGTTGTTAGTTTTAACAATTTTATTTGTTAAGTA
 25441  TGCGTTTTCATTTATAGGGACTTAACCCTTTTTATTAGTTATTTGGTCCTGTTTTTTTTA
 25501  ATACTATTAACGAATTCGACGAAAGTGATA
;     G-atp9 ==> start
 25531  ATGATACAAGCGGCAAAAATTTTAGGTACAGGTATGGCTACAACAGGTTTAATTGGTGCC
 25591  GGTGTTGGTATAGGTGTTGTTTTTGGAGCATTAATATTGGGTGTCGCTAGAAACCCCGCC
 25651  CTTAGAGGACAATTGTTTGCTTATGCTATATTAGGTTTTGCCTTTGCAGAAGCTACAGGA
 25711  TTATTTGCTCTTATGATGGCATTTTTATTATTGTATGTTGCATAA
;     G-atp9 ==> end
 25756  ATAGATATAAGATCAATTTTGTTAATGTTATTATGTTAAATTAATAACCTTAACATAATA
 25816  ACCTAAATAAAGTAAGCGCATAAAGTAGAAATAGTTATGTGTGACCACTCTCTAGCTGTG
 25876  GATCAGTCCTTTGCTCTAGAGGCAGAAAATGATCATGACAATTTGGGTGCGTAGCAGCAA
 25936  TCATTTGGGTGACGAAGGTCTTAATCGCCATAATTTGAATAACTAAAATCTGAAGCACCG
 25996  GTATCTGGACGAGACGCCTGAGCAGTACGAGTAGCAAGAGCTTGAGCATGGGTAGCAGAC
 26056  TATTAATAAAACGGGTAGGAGGCCTATCAATCAAATGCAAATGGTAGCAGGGCTATCTAT
 26116  CAAATGTAAATGGGTGGGCGGCTATTAACCAAAAGGGATAGGCGGCCTATCAATCAAATG
 26176  GGCAGCAGATCCACCCATCAAACGGGCAGCACGGGCAGCATGGGCAGCACGGGCAGCACG
 26236  GGCAATATGAACAAGGGCATAAGGAAAATTTGGAGCACTATTATCAGGAGTAGACGGCCG
 26296  AATAGAATAGGGGTTCCTGCTCTGCATTGCTCTGCATTGCTCCGCATCAGTATTTGGTTG
 26356  TATTTACTTTTATGCACAGACGGGTATAAATCCTAATAATGCGATTATGTTTATGTTGCT
 26416  CTTAATAGCATAAACCTAATAAATTTAAATAAAGGACAGATTAACTTTTCCGTACAAACA
 26476  CGTTATATTCAAAGTCTTATATCCCAATTCTGCGTATTCGGTGGCAACCGTTAGTTGCCT
 26536  TGTAACCAGCTTATATATGCCCTGGTTATAGCCTACATATGTATGTATAGCTATAAAGTT
 26596  TAAGTCCGCTGTATTGACGCCAACAAACATCAATATGTAACCTAGTATAAAGGCAGCTAA
 26656  ACATCTAGACAGTGAGGCAATAAAACAGCTTTTCTACATAAGGTCTAATCTTCTAGTATT
 26716  TTCTACATTTTAAAAATTATATGACTTATTTTAGCGAAATGCGATTGTGACCTAAATTTA
 26776  CTTTACTATATATGCGAAAGTATTCAATTAATTTAGCTGTATTTTTATCATTAATAATAT
 26836  TCTTTTCTATAGTATTATTTTCTATCTGATACATTACCACTATACCACAAGAATGTGAAC
 26896  CATGAGAAAAAGGTTATTTGACTGTTTCAGTATCAGAAGGTGATCGGGTTGAAATAGTAG
 26956  ATGGTATA
;     G-atp6 ==> start ;; mfannot: alternative ATG start pos 26736
 26964  TTGGTTATAACAAAAAAATTGCCAAGCATAATGTCATACAGAGCCAATAGCCCACTTGAT
 27024  CAGTTTGAAATTAGAAATCTTATATGTCTAGATGTTCCTATTCTAGGTTATTTACGTATA
 27084  TTTGTAACCAATATAGCATTTTATTTAATAATCGCTACAGTTATTGCTTTGGCTTTTAAT
 27144  TTATTAGGTACTAATAAAGATAAGATAGTAGCTAATCTCTGATCAATAAGTCAAGAGTCA
 27204  ATATATGCTACTATTAATAGTATAGTTATAAACCAAATAAACTCCAAGACAGGGCAAATT
 27264  TACTTTCCTTTTATATACACACTATTCCTATTTATACTTATAAACAACCTAGTAGGTATG
 27324  GTTCCATATAGTTTTGCATCGACTTCTCACTTCATTCTTACATTTTTTATTAGTTTTACA
 27384  GTAGTGTTAGGAGCAACTATATTAGGTTTTCAAAGACATGGCTTAAAATTATTTTCTTTA
 27444  TTTGTACCTGCAGGTTGTCCTTTGGGTCTTTTACCTTTATTAGTAATAATAGAATTTATT
 27504  TCGTATTTAGCTAGAAACGTATCGTTGGGGTTAAGACTAGCAGCTAATATTTTGAGTGGG
 27564  CATATGCTGCTAAACATATTAAGTGGCTTTGCTTATAACATTATGACTTCAGGTTTTGTT
 27624  TATTTTTTTGTAGGTTTAATACCTTTAGCGTTTATTATAGCGTTTTCAGGATTAGAACTG
 27684  GGTATAGCTTTTATACAAGCACAAGTGTTTGTAGTATTAACTTCCTCATATATTAAAGAT
 27744  GCCTTGGATTTACACTAG
;     G-atp6 ==> end
 27762  ATAAGGATAAACATATCAAGTCTTCCATCTACTGTCCAAAGTTAGTTATATATAGCTTAT
 27822  TTGCAGATAATAAATTAATATTTATACGTTAAACAACCTAGTAACCGTAATTTATGACAT
 27882  TTGTATAAAAATAATGTCAAGATATCTTAAGTTGTTTTATTATGGTGCGTAGCAGCATAA
 27942  TTATAATTCGAAATAAAGTTATAATTGAAAATAAAATTATAACTCTAAATTACGTATTAT
 28002  ATTATAGGGTACGTGCTTTGCAAGCATGATATTTAAGGCAAACCGAGCGTGCGTAGCATG
 28062  AAATTTATAACAGTTTCCTACACTGCTTTATTTACGTTATGCCTAATTTATTACTTATTG
 28122  TCGATACTCCTAGAATGCATCTTTTTTATTTAATAAAAAAGTAAGCCTGAAGTTTTATGA
 28182  TTATAGTTTAATTGTTCGTTTTAGTTAACCCTATCTTTAGTTAGATTATGATGCAGAAAT
 28242  CAGTGATGATAGCACCAACATACAGTCTTTATATTTCAT
;     G-atp8 ==> start
 28281  ATGCCACAGTTGGTACCTTTTTATTTCTTAAATCAAATTATATTTGCCTTTGCCTTACTT
 28341  GCAGCAATGATATACATATTTTCAAAATATATTTTACCAAGGTTCATTCGTTTATTTACG
 28401  GCTCGTCTTTTTGTAACAAAACTATAA
;     G-atp8 ==> end
 28428  TAGATAATACTAATATATACGTTTTGCTTCCTTAATAGCTTAAACTTTGTTTTAAATATA
 28488  CCAATAGTAAGGCATAACTAATGTTTAAAGTATATATACATATATATTATTTTACTGTTT
 28548  GCTGATAATTCTGATATGTTTAAAATAAAGTTCTATGGTTATTTTTTAGCATTGTTTAAA
 28608  AAAACAAACAAATATTTTATTGTGATACATATTGTTTGATGCTATCTTAGTATTAATAGC
 28668  ATAGGGAAGTCCAAAGCTAATTAGATTTATGCATATTAATGATGCAAAGATAAAATTTTT
 28728  GGTTTTTAACAGCAAATTAATAATATACTTTTTAAATATGATTTTTATTAGTTTAGTATA
 28788  ATTACAGTTGAAATATCAATCCCAAATTTAGCCTTTGTTTAGAGTAATGAACAACTACAG
 28848  GAACCGGCTTACCTGTATCCGTAAATGTGCGTAAAAGTTAAGTTATCATTTAATTATTGA
 28908  TAACTTAACAAATAGATTTTATTTTTTTTTCTATGCTTAACTATGTAAGCATAAAAAACA
 28968  ACAATCGAAAAACATATGTATATAAGTAAATTAAGGACAAAATATTACGCTTACGATGTG
 29028  CAAGCAGTGCTACTCCGTAATTCGTAACTCGTAATTCGTAATTCGTACTATGTACTGTGT
 29088  ACTTCGTACTCCGTAGCCTGTTATATACATGTTAAAATATACTATACAATTGTTAAAATA
 29148  CTGTAATGGTGGTATGTAAAACATTTTTTATACCACACAAACAAAAGAATATAAGTTATA
 29208  ATACTATAATGTGAAATATGCATATGTAATAAAAGCATAAACATTTACATAAATAAA
;     G-rns ==> start
 29265  AATAAGTTGAGTTTGATGATGGCTCTGAGTGAACGCTGTCCAAATGCTTGACACATGCTA
 29325  ATCGTACGACTTCGCTCATATTTGAAAAATATGAGCGAAGCAGTGGTGTACAGGTGAGTA
 29385  TAAGATAATGTGACTGCCTTGGAGTAAGGAGAAAGATCCCTTATAATAACAAAGGAACTA
 29445  AGGTTTCGCTCTTAGAAGCATGTATCTCGTGTAGTTGTAGTAGTTAAAGTAGTGGTTTAA
 29505  CTAGCCTTTTACACGTAGTCGAAACTGAAAGGTTGATCGATCACAGTGGGACTGAATAAA
 29565  TCCCACGATTATTATCACAGCAGTGAGGAATATTGGTCAATAGCCTAACGGCTGAACCAG
 29625  CAATTTGGAAGAATGTATAGCAATAGCTGATTGCACCAACAAACAGTTGATGCAAAATTG
 29685  ATTATATCAAATAAAATTCTAGGTAGATTTTTGATAATGACATTGCTTACCTAAGTCTTG
 29745  ACCAAATTACGTGCCAGCAGTCGCGGTAATACGTAAAAGACTAGTGTTATTCATCTTTAA
 29805  TTGGTTTAAAGGGTACCTAGACAGCGAATAAAGCCATAGGAGGGACTAATTCGCTAGAGT
 29865  TACTTATGAGGGGGTATTAAAGTACTGCAGGTGTAGAGATGAAATTTTGTTATACCTCTT
 29925  TTCGTATGAGAAACTATGGCACAGGTATAGGTGAAAGCATCCCCTTATGTGATAACTGAC
 29985  GTTGAGGGACGAAGGCTTTGTGTCGCGAACAGGATTAGATACCCCAATAGTCAAAGCAGA
 30045  AAATGATGAATGTCATAGATTAGATCTGCAATTTATTCTATAAATGAAAGTGTAAGCATT
 30105  CCACCTCAAGAGTAATTTGGCAACATTGGAACTGAAATCATTAGACCGTTTCTGAAACCA
 30165  GTAGTGAAGTATGTTGTTTAATTTGATGATACACAAAAAACCTTACCACAATTTGAATAT
 30225  TTATATTTATCTTTTATTGATTTCTACTAACATATTTGTAGACAATTAAAATGATGCTTA
 30285  TGCCCCATTTATGTGACTAAGCATCAAAAAAGATAATATATTTACAAGCGTTGCACGGCT
 30345  GTCTTCAGTTAATGTCGCGAGATTTTGGTTAGTTCCATTAAATTAACGTAAACCCTTACT
 30405  TTATTTATATATAAAGTAGTTCTCCGCTATATTGGATATGATAACAGGGACTAAGACAAG
 30465  TCATCATGGCCTAAATATTGTGGGCTATAGACGTGCCACATAAACCTTACAAAAGGATGT
 30525  GAAATTGTGAAATTGAGCTAATCCTCCAAAAATGGATAAACATTTCATGGATTGCAGTCT
 30585  GTAACTCGACTGCGTGAAAAAGGAATTACTAGTAATCGTGTATAAGTACGGCACGGTGAA
 30645  TCTAATCTCAGATAGGTACTAACTACTCGTCAGGCGCTGAAAAAAGTATGTGCAATAAGT
 30705  TTGGCTAGTGCTTATTTAAATTTTGGGCGATATTGTTCAAATACTTAGGCATGTTGTCTT
 30765  CGTATGCGTGACTTTAATTGGTGTTAAGTCGAAATACGGTTCGTGTAGTGGAAGTTGCAC
 30825  GGGATTTATGTATATT
;     G-rns ==> end
 30841  AAAATCACCCCTTGTGGAGCACCCCTCCCGGTTGTGAAAGAATAAAATATGCCTATTAAG
 30901  TGGCTATTTATTTAGCTAAAAGGTAGATAAAACTAATTAAAACTAATAGTTGAGCATGTT
 30961  TTATTCTTTTATAACACCCCCAAATGTTCTATGCTTTTTTGTTGTTCTTATTTGTTCGTA
 31021  TGTGTTTGTTACAAAATAAACATCAGTTATAATATTTATGCTTAATTTTACAAAATGTTT
 31081  ACTTTTATTGTAATAAAGGTAACTAGGTATAACTACTAACATTAAGCAAATAAGCAATCA
 31141  CAAGGTGTTTTAATTAGTATATTATGTCAAAAATTATTATAAAAGCACA
;     G-trnY(gua) ==> start
 31190  AGGAAGGTTCCGTATGTTGGTACAACGGGTTGAGCT!GTA!AACTCAATAGCTTTTGCTG
 31248  TCGAAGGTTCAATTCCTTTCCTTCCTA
;     G-trnY(gua) ==> end
 31275  TTTTTTTTATAACTTTTTACGTTAAGTTAAATATTTTTTTATAACAGTTTATTATATATA
 31335  ATAAACTCTTTATATAACATACGCTCATATGTAAGCATTTGAATCATGATTATTTTTTCC
 31395  TTATTTTTTTATTTTTCTTTGTTTTGCTTTATTTTTCTATATTTTATTTATTTTAGATTT
 31455  TATTTATTTTGTTTTTTTATGTTAAATATTATTGGTGCGTGCTTTGCATGCATGAGAAAA
 31515  GAGGAAAGATTCATAAACATCAACCGTGAATGCTATATAATGTTACTATGTAAGGAAATT
 31575  TTTTGTTGTTCTTTTGATACCGCGCTAACAATAATGAACATAAGCCATAAATAAAAGTAT
 31635  ATTGGTGTCAACCTAAATACCTAGATCGTGTGAAGTATAAT
;     G-trnW(uca) ==> start
 31676  AAGAATATAATTTAATGGTAAAATGAGAAGCT!TCA!GTCTTCTTTTTCTCAGTTCGAAT
 31734  CCGAGTGTTCTTG
;     G-trnW(uca) ==> end
 31747  GTTAAATTTATTTTAAATTATCATGCACGTAAAGCACGTACCAATAATATTTAACATAAA
 31807  AACGCCAAAACTTTAGTTATTATTTTTTCTATATTATTTGAAAACAAAACCCTAAAAATA
 31867  TATATGAGTTACATGTAGCATTACATGACATAAGCATTCTAAAACACCTTTTTTATTTTA
 31927  GTGCGTGCTTTGCGTGCTTTGCGTGCTTTGCGTGCTTTGCGTGCTTTGCGTGCATGATTT
 31987  TAAATTTTATATTTTGTGTTTTAATAGTTATTTTTCTTTAATA
;     G-trnN(guu) ==> start
 32030  GCCTTTGTAGCTCAACGGTAGAGCGAAATACT!GTT!AATATTTTGATAAGTGTTCAATT
 32088  CACTTTGAAGGCT
;     G-trnN(guu) ==> end
 32101  TTGCTTTTATAGGCAACATTTATAGTGTACATGCCCACAACTTAAATTTTGTATTGTACA
 32161  TACTCACAGTTTAATTTTGTAATGTACAAGTCTTTCATTATATAACTATATATTGATGTA
 32221  TATCAAGATAGCTTATTTATCATATACCTTAATAGTGTACACGATAAAAAATTATACGTA
 32281  TATATGCATATAA
;     G-trnR(ucg) ==> start
 32294  GACATGTTAGCTTAATTGGTTAAGCGATGTGTT!TCG!GCCACAAGGATTGTAAGTTCGA
 32352  GTCTTACACATGTCT
;     G-trnR(ucg) ==> end
 32367  TTTTTATTTGAAAACATATGTATAGTTAATTACCGATCTCTTATATATAGTAAAAACGGC
 32427  AAGTACGCAATAGTTATTATTGTTTTTATTATATATTAAGACAGACATATATACCTTAAT
 32487  ATT
;     G-nad6 ==> start
 32490  ATGTTTAGTTTATTGCTTATAGACGAAACTTATGCCAATGGGTTTAAGACTGAGTTTTTA
 32550  AATATTATCTCATTGGCATCTATACTATCAGGTATTTTTGTTATAATCAGCAAAAATCCT
 32610  ATAGTCTCAGTATTGTTTTTAATAGGCCTTTTTTTGAGTATAGCATGTTATCTGTTTATA
 32670  TTAGGTATAAACTTTATAGGATTATCATACTTATTGGTTTATGTTGGGGCAGTATCAATA
 32730  TTATTTTTATTTATATTAATGTTAATCAATGTTAGGATATCTGAACTTTTAAATGATACG
 32790  AGTAGTAGCATCCCATTAGCAATGGTTATTGTTATCTGTTTTAACTACTCTGTTTATCAA
 32850  ATATTACCTATTAATATGTTAAGCATGAATTCTTCTAGCTTGAAAGGCGATTTTATAGAT
 32910  GATTTAAAGTTTTATTTAAATGATTTAAACGTTAACACCAAGGCTAGTGAGTACATATTT
 32970  ATGTTTTTTAATTTTTTTAGTAATAACCAAAACAAGCAGATATTGTATGTAACATCTAAA
 33030  TTTTGAGATGGTAGTTTGACAGAAACAACACATATTTCTAGTATAGGTAATATAATGTAC
 33090  ACTAGTTACTCTATATGATTAATAATAACTTCTATTATATTACTGTTGGCCATGGTTGGT
 33150  GCTATTGTTATAACAATAAAACAAAAAAATTAA
;     G-nad6 ==> end
 33183  TTCGTTTTATAATGTCTTAAAAACCACAATTTAGTAATAAAAATAGAGTATGGTTATTTA
 33243  TTTTTTATTTATATTTGCTGCATGCAAGCAATGTAGGCTAATATTATGATTTTAATTATA
 33303  CTGTATATTATGCTGCTTACATATATATATAACCAGCGCTTATATTTCATTTATTGTGAT
 33363  GTTATTTATTGATTTGTTAATAAGTTACTATTATCATGATATCACTAGACCAAAATGACA
 33423  TATAAAATATTACCCCCTTCTTAGTAAGTGCAGGCCTGCAAGAAAATATCTTAATCTAGA
 33483  GGCTAGTATAAGCTCTTTTCACAATGTATAAATAAAAGTTAATATA
;     G-trnK(uuu)_2 ==> start
 33529  GAGACCTTAGTTTAATTGGTAGAATGTATGACT!TTT!AATCATTAATACGTGGGTTCAA
 33587  ATCCCACAGGTCTTA
;     G-trnK(uuu)_2 ==> end
 33602  TTTAATATAATCATTTTAGTATATATATTAGCTGATTGTTGTGTTTTTTATGTTGCATTA
 33662  TTTCTGATATGCTTGACAAAGTATGCTAACAAAACATGACTTTGTGTTATTTATATCTTT
 33722  CTCTTTTTTTACGTAATTAAGCATATATAGCTATTTGCTTAGTATCCCTTATTTTTAGTT
 33782  TGGTTTCTTTGATTTCATATTATTATGGGGCTATTAGCTATAAGCAAAAAAAAAGATTAA
 33842  GGCATATATAAAACATGGTACAAAATTAGCAATAAATTAAAGCATATAATACAAGCAAAA
 33902  CATAATATGCGCAAGTTAAAAAAGCATGATAA
;     G-cox3 ==> start
 33934  ATGATATTTAAAACAAGAAACAGTTTTCAGGTTCATCCGTTTCATTTAGTATCACCTTCA
 33994  CCTTGACCTATCTACACTTCTATATCTCTTTTAGTACTTACTACATCAGGTGTACTTACT
 34054  ATGCATGGGTTTTTTTCTGCACAAGATTTCGTATTTTTGGGTTTATTGTCTGTAATACTT
 34114  TCTATGTCATTTTGATTTAGAGATATTATTAGTGAAGCAACATATCTAGGTAATCATACT
 34174  TTAGCGGTACAAAGAGGATTGAACATGGGTGTGGGTCTATTTATAGTAAGTGAGGCTTTA
 34234  TTTTTTTTAGCTATCTTTTGAACTTTTTTTCATAGTGCGTTATCACCAGCTGTAGAAGTC
 34294  GGAGCTCAATGACCACCTAAGGGTATAGATTCGGTTAATCCCTTTGAATTACCTTTACTT
 34354  AATACATTAATATTATTAGCATCTGGTTTTACAGTTACTTATGCTCATCATTGTTTAATA
 34414  CAAGGAAACAGAAAAGGAGGCTTACAAGCAATATTTTATACAATAGTTTTAGCCATAATA
 34474  TTTACTGCTTTACAAGGCTTAGAATATACAGTTTCTTCATTTACATTATCTGATAGTACT
 34534  TATGGTTCTTGTTTTTATTTTGGTACCGGTTTTCACGGCTTACATGTAATGATAGGTACT
 34594  GCTTTTATTGCAGTAGGTTTATGAAGATTTCTAGCTTATCATTTTACTGAAAATCATCAT
 34654  CTGGGTTTTGAGACTTCCATACTTTATTGACACTTCGTTGATATAGTTTGATTAATTTTA
 34714  TTTATATCCGTTTATTATTGAGGTTCATAA
;     G-cox3 ==> end
 34744  TTGTTTTTAACAACACAAACAAATATAAATTTTACACAAATAATAAAACATGATATCAGT
 34804  ATGAGTATGATTCAGATACATAGTTATTAAATTTAACATAGTTTATCTAGAAATATTTAA
 34864  AGGTAAATAAATAGTGATTATATAATTACATTAGTTTTCAAGTTTATATACCTTAATGTA
 34924  AAAATATTAATA
;     G-trnG(ucc) ==> start
 34936  ACGGACATAGGTTAATGGTAGACCATTTGTCT!TCC!AAACAAAGTGTGTCGGTTCGATT
 34994  CCGACTGACCGTA
;     G-trnG(ucc) ==> end
 35007  AGGAATGCGGTGTATTATTATATTTATCTTTTGGTTATATCATATACACATTGTTTTAAT
 35067  TAAGGTTTAAATTTTTCATGCTTACGGAATGCAAGCAGCGCCACTCCGTACTCCGTACTC
 35127  CGTACTCCGTACTCCGTACTCCGTACTCCGTACTCCGTAATTCGTAGCAAACCTTATCGA
 35187  GTTTCAGCTGTTAAACAATCTTGTTAGATTAAGCCTTATTAATGCTTAATTTGTTATAGT
 35247  TTGTGTGTTATGAATTAAAAAGGAAGGTTGCATGCAAAGCATGCAGCTAATATAAAAAAA
 35307  ACAAAAATTCACACA
;     G-trnD(guc) ==> start
 35322  GGGTTAGTAACTTAATAGGCAAAGTCCTTTCTT!GTC!GAGAAAGTGGATACCGGATCGA
 35380  AGCCGGTCTAACTCG
;     G-trnD(guc) ==> end
 35395  TACGTATTTATACTAATACATTTAGTGTATGTTGTTTAATGTTTATTTTAAAGCAATATA
 35455  TGAA
;     G-trnS(gcu) ==> start
 35459  GGGAAAATAGCCAATGGTAAGGCAATGTATTT!GCT!AAATATTGTGTAATTAACACCTA
 35517  GATGTTCGAATCATCTTTTTCCCG
;     G-trnS(gcu) ==> end
 35541  CTCCGCATGCTCTACAGCCAGTTTTATTAGATTAATGTTATTTTATTAATGGTTTATTAT
 35601  AGATATCTAATATAAATCGTTTACTGAATTATTTCTTTTTTGTTTTTGTTTATATTTGTA
 35661  TTTCTTGTTATATATAATATAATTATAATATATAAACAATAAACCTGTGCTAGGTCTAGC
 35721  TTTTAGTTTTGTTTTTGATGCTACGCTTTTTATTTCCTAATACTTTGCACTATTTTTACT
 35781  GGTGTTTCACATATGTTATCTTAAACACTACTGATTTAACATATAAATTTTAGAATGTAA
 35841  TGAAGAAAATAATGGAGTAAAACACGCATTAAGCTTAGTTTATGGGGGCATACTAGGGTG
 35901  CATGCAAAGCATGCAAAGCATGCAAAGCATGCTTATTAAAAAAATAAGTACGTACAGTAT
 35961  ACTAAATTTTACATGCAATACCAACAAAATATATAACAATAATCAATCTTGCTTTGTTTT
 36021  CAAGCATAAGCAGTTATACAATATGCTGCAACATAATACAA
;     G-trnI(gau) ==> start
 36062  GGTTCCTTAACTTAATAGGTAAAGTATACTTTT!GAT!AAGAGTAGGTTTGGCGTTCAAT
 36120  TCGCTGAGGAATCA
;     G-trnI(gau) ==> end
 36134  AATAAGATGCTTACAGTTTATGATATATATGTATTGTATTCGCCGATACATACCGTAAAT
 36194  AAACCATAATCATGTAATAAA
;     G-trnS(uga) ==> start
 36215  AGAGAATTGACCGAGTGGTCTAAGGTGATAAGCT!TGA!AACTTATTCGGTTCATTTGAC
 36273  CACATCCGTTCGAATCGGATATTCTCTG
;     G-trnS(uga) ==> end
 36301  TAACAATGCCTTATCATAATAAAGAGACTGCTTGTATAACATGATTTTATAGGTGGCATG
 36361  CTGGCACGCTGGCACGCTAGCACGCTGGCACGGTACACTTAAATTATTTTAATAAATTTA
 36421  TACTATAATTAACTATTATATACATCTATATTAATA
;     G-trnP(ugg) ==> start
 36457  CGGGTTAGAGCCTGGTAGGTTGGGCGCCTCATT!TGG!GATGAGGAATTTTTATGTTCGA
 36515  ATCATAATAACCCGA
;     G-trnP(ugg) ==> end
 36530  TTTTATTTGTATTAATTTTATATAGTAATTATTGTTTTAAAGTTATTATTGTTTTATTTT
 36590  GTGTTGTTTACCAGTGACATGTAAATTTACAAATATTGTTGCTTTACTGTATAATTTATT
 36650  ATCTAAACAAATCTTGCATGCTTTGCATGCAAACAAATAATTTTTTATGGTAAATATTTA
 36710  ATTTACAATATACAGTAATGATACAGATGATATGGATAATATTATTTTG
;     G-rnl ==> start
 36759  CTGCGCATTATTTTAAAGTATGAAAACAAAGAAGATGAAAAAATAAAAGAATGCGCAGCA
 36819  CACAAGTATACAAAGAAATTATTATGGAATCATAGCTATATATTAAATAGAGCCACTAAG
 36879  AGCCAACCTAAAAATAATTCTAATAATAAATTATATATCTAAAAAACGAAGTGAATTGAA
 36939  ATATCTTAATAACTTCAGGAAAAAAAATCAAAAGAGATTTCTTAAGTAATGTGAATGAAA
 36999  CAGAATAAGTCTTGTTTTTGTATTAGGTCTTTTTATATTCTCTATTTTTGATTGCTCTAG
 37059  CATTTTGTTATAAAAAAAAAATTAATGCTTGCTTGTAATACTAAACAAGCTTAGGTAGTT
 37119  ATCAACATAAAAATATGAAAAAGACACATTGCTTGTTAAATCATACGAGCTGATGCTGCG
 37179  TACATAAAGGAAAAAGTAAAATGGAGTGCATATCTGTTTGAATAAAAGGGGAACCTTCCT
 37239  CTAAGACTAAATATAATATATAAGCGATAGCGAATAGTACCGTGAGGGAAATGATTGAAA
 37299  TAGTAATTTTATAAGCAGCTCAAAGATGGTTTAAATAAACAATGAGAGCGTACCTTTTGC
 37359  ATAATGGGTCAGCAAGTTAATATTCGATGCGAGCAATAATGCAAAGATAAAACAATTATG
 37419  ATATAATAATGTAGTATCGAAATTAGACCCGAAACCTAGTGATCTTACCATGATCAGGGT
 37479  TATAAAAGTCCGAACGGGTTATCGTTGTAAAGATATCCGAAGAATCGTGGTAAGTTAGTG
 37539  AAAGACAATTCTGACTAGGATAGCTGGTTTTCTGCGAAACCTATATAAGTAGGTAATTTA
 37599  AATAGAATATCAGAAGGTACAGAATTGTGATCTCATGCAACCAGTATTTATTAATATATT
 37659  AATAAAAAAAAAGAACAACTTGTTTGTGTACTTATACTAGGTTATCCTACGTAAGTATTC
 37719  ACGCATGTTTATCTTTTTAGGGATATTATAATATTAACAAAAATATACTTTTTGTGGACA
 37779  TTGGGGGGTCGTGAAGACTCTATCAGTGAGTATTTGTTCTCGGAAGGACTAGATATGTAT
 37839  ATTGAATAATCGGACATAGTACGATAAGGTTGTATGTCTAAAGGGAAATAGCCCAGAACA
 37899  AGAGTTAATAAGGTTCCAAAATTTTTGTTAAGTGAAATTAAGGCAGTATTTATCCCAATC
 37959  GGCCAGGGAATAGGCTTAGAAGCGGCCATTTTTTGAAGACCTCGTAACAGAGCACTGGTT
 38019  TTATATTTTATGGATAAAAGCACCGAAAATTTAACGGATCTAAACAAAATACCGACACCT
 38079  TGTCCATATATATTAATGTGTATATTATATATTGTATATATGGGGTAGCGGAACATTGGG
 38139  CGTGAAACAGCCATTTTTAATCCTTTATAAGGATTAAATTGCCTAGAGTTTTTTTATTAA
 38199  TCTCTAGACTAAATAAGCCCAAGTGATAATGCTGACATGAGTAACGATAAAGGATCATTA
 38259  ATACATAAAATATTAGAGAATCCTCGCCTAAAGCTTATGGAATTTATTAAAGTTACGGCC
 38319  TCTAAGTTTATTTTTTTGTCTTAGCTTCCGATTATTTATATATAGTATATATTTAATATC
 38379  TACGTCTAAATAGTCGAGAGTTATGACAAATTACCTAATGGTATAGACGATGAGAAAACC
 38439  TAGAGTTTACAGTAATTAACGTTTTTTATTTACGTATTAACTGGAACTCCGCTTATTCTA
 38499  TTGAATTGTTATTTTAATAATCTATTCTTAAAGGAAAAACGGAAGATCTTTACTAATATT
 38559  TTAAGTAAATTATGTGAAAAATGTTCTGGAAAACTGTAAGCTCCGTAAGTAATATAAAAA
 38619  AAGTAAAACAAAGATATATTGCAAGCTTATGCTATAATACCGTACCTAAATACTAACACA
 38679  AGTGAGCAAGTAGAGAATACGAAGGCGTTCGAGCTAACAATCATTAAGGAACTCGGCAAA
 38739  TTGACTCTCGTAACTTCGGGATAAGGTGGGCCATTTCTTCTGATTAATATCAGGTAAGAA
 38799  AGAGGAGGCATAGAATGGTGTTGTACGACTGTTTAATTAAAACAAAGCACGCTGCGAAGA
 38859  AATAAATTCGATGTATTGAGTGTGATCTCTGCCCGATGGCGGCTGGTTAACTAATTTGCT
 38919  TAGTTAAATAAAATAAACTAGGCTTTGATGGAAACCCCGTTCAATGGCGGCCTTACCTAT
 38979  AAGGGTCCTAAGGTAGCGTAATACCTTGGCCGTTAAATGCGGTCTTGCATGAATGATGTA
 39039  ACGATACAACAGCTGTCTCTATGATTGGCTCGGTGAAATTGGAATAACTGTGCAGATACA
 39099  GTTTACCTCTAGTTGGACGAGAAGACCCTATGCAGCTTTACTGTTGCTAGTTACCGAGTA
 39159  TGATATAATGAGTTGTAGCGTATAAGGTAATTAATATAAAATTGAAACACCTTTACTTCA
 39219  TTTATCATATTATATAAACCTTACAAGCAAATTGCCAGTAAAATCAATAAATATGATTAC
 39279  TGGTTGTAATAAATGATAGGAACAATTGCTAGGTGGCAGTTTATGCGGGGCACAGATCCC
 39339  ATAAAGAGTACCTGGGAGTATCCAAAGACAATTTTTAGGTTGCAATTTGCAATTTAATAT
 39399  GAACTTTTATTAGTATAGATTCATATTTTTAGTTTGCAATATGTGTTATATTATAATATA
 39459  ACGCTAATTTAATTATAAATCCATTTAAGTTGGAACTTTTTTTTAATTAGGTAAGATTCT
 39519  AACTATATTTAAATATAGATGTAATTAAATCACTATGGGATGCCAAGAAGGCATACTAAC
 39579  ATAATTACAAATAATATAATGCGGTGTGATATGTTTTTTTACGAATGTATACTGATAAAC
 39639  CGTTTACATTTTCTATTTTTATTTTTTTTTATTGATGTTTAACTTATGATACTTATAGCA
 39699  TATATACCAAGTTATGCCTGCTTAAGGAGTGTTTCACAAATCAAATCAAAATAAAGTTAA
 39759  ATAAAAATATAAAAAGCAATAAAAGGGACTAGTTAATGAAAAACTTTTTCTGTATGCTTA
 39819  CAAATATATGTAATCACACCACTACTTGAACATGCCTACATGTAATGATAAAATTTCATT
 39879  AGCAATTATATCTTAGTAAGTTCGCATAATGATTTTTGTTGTATACTAGTCTACATAAGG
 39939  TATAATATATATGTAATTACGAATTATATATATATCTGTATGTATATATGCCAAGTATAT
 39999  GATAGTTATTTTACTTATCAAGTTTAACGGCTTAATCTTGCTTTACTGTTTGACTTACAT
 40059  GTCTTTCAGTTGCGTAAGCGGGGCATATGATCACAAGATGCAGAAAGGAAAGGTCTTGGA
 40119  TTATTGAAAAAGTTACGCTAGGGATAACAGGCTAATCGCGCCAGAGAGTTCAAATTGAGT
 40179  GCGGGGTTTGGCACCTCGATGTCGGCTTAGCTCATCCACATGAATGTAGGAGTCATGAAG
 40239  GGTCCGACTGTTCGTCGATTAAAGAGCTACACGAGCTGGGTTAAATACGTTGTGAGACAG
 40299  TATGGTTTCTATCCTCTAGAGGAAGTTGGAATAAATTAGGGATAGCCCCTTGTACGAGAG
 40359  GAGTTGGGTATATTAACCTATGGTTTACCTGTTGTTTGTTTTGCCATATTATTGTAACTT
 40419  ATAGAGACAATCTCTCCATTTGTTATAGCCTCTGAGTTTATAACCAAGAACGCAATATTT
 40479  TAGGTGTAATAGCTTATGCTGGCAATTACTTTTCACTAAAGTAACATTTACTTAGGCAGA
 40539  AATAAACTGAAATAGATGATATGTCTAGTAAAAAGGCACGGCAGGAAAGCTACGTTAGTT
 40599  AATGATAAGTGCTGAATGCATATAGGCACGAAACATACCTTAGGATATTCTCATATATAC
 40659  GTAGTTTAATACTACAATTTTAGTTTTTATTAATAGGCTTTAGCTTAAATAATTGTGATG
 40719  TTTTTAGGCATTAAGTACTAATTTTATAGTCTACTA
;     G-rnl ==> end
 40755  TATAATACGCTTATCGTACATATCTGTATCTCATCTTTTTTTGTTTTATTATTTACTTAT
 40815  AAAATATCACTTAGTGGTACATATTTATAGAATGTTATAAGTAAAGTAGTGTCGTTAACA
 40875  TTTTATACCTAAGACTACTAATCTGTAAGTACAATGTCAAAAGATGCAAGATAAGAATCC
 40935  CTATATTTAAGCACTACTTATTTCACACATGGCTTTTCGTCCTCATCACCACTAACAGCT
 40995  TTATCATTATTGCCTGTAAGAGGCTCAGTTTTCACATTGTGCATGATCGTGATAATAATC
 41055  AGTATTCCTGCCCAGGATATTAATAGTATTTGTATTAGTATTAATATTAGTATTAGCATT
 41115  AGTATTATTATCATGATACATCCATCATATAAAAAATTTACCTCATAATACTATTATCAC
 41175  CTATATTATTAACTATTTACATATATATTAATAATTATACTAGGGTGTATTAACTACAAG
 41235  CAAAAAAAACAAAATATGCTATAAATTATGTATAAA
;     G-trnT(ugu) ==> start
 41271  GCCTGGTTAGCATAAAAGTAATGCAACCGTTT!TGT!AATCGGTAGAAGTAAGTGCGATA
 41329  CTTGCACTGGGCT
;     G-trnT(ugu) ==> end
 41342  CTTTTTTATTTTCATTTGTTTGCTTGCTGATACTAGGTATTGGTGTGATACAGGCAAACT
 41402  GAGATAATGTAATAAAAAAGGAATTAAGGTTTATGTCTTAAACATA
;     G-trnE(uuc) ==> start
 41448  GGCCCAGTAGTCTAGTGGTAAAGACATATTGTT!TTC!ACCAATCTATCGAGGGTTCGAT
 41506  TCCCTTCTGGGCTC
;     G-trnE(uuc) ==> end
 41520  TCTACATGGGAATTAGGTTTATTTTAGGCTTGCATACCCATATAATTAATAAATTATACT
 41580  TAATTTGCCGGTATAGCTAAACCTACGCAGTATCTTAATACTAATATTATGTAATTATTA
 41640  TATACTTATTTTGCACTATACATATAACCCTTATTAAGTACTCCCTTATTTTCTAGTAAA
 41700  ACTACTGAGCTTTACTTTTTATGGTTATATTGCTTAAGGCATTAAAAAAAATAAAAATCA
 41760  AATGAGTGCGGAGCATGATATTTAATATCATGCTTCGCACTCATATAGGTACAAAATTTA
 41820  TAATATA
;     G-trnM(cau)_1 ==> start
 41827  TGCGGATTGATGTAACAGTAACATAACCGGTT!CAT!GACCAGTATATAAGGGTGCGATT
 41885  CCTTTATCCGCTT
;     G-trnM(cau)_1 ==> end
 41898  TTTATATTATTATATAAAAGTCATAAGAGTTTGGTTTATATGATTACATAGATAAATTGA
 41958  TGATAAATATGCTTGACCTATCTAATTATATAAATTATATATATTATAA
;     G-trnM(cau)_2 ==> start
 42007  AGGGCTATAGCTTAATGGGTAAAGCAAGCTGCT!CAT!AACCGTTTAGATGAGTGTTCAA
 42065  GTCATTCTGGCCCTA
;     G-trnM(cau)_2 ==> end
 42080  ACTTAGTAATTATATCTGCATATGTATATTACATGTGCGA
;     G-trnL(uaa) ==> start
 42120  GTCCGAGTGCTGAAATTGGTAGACAGTGCAAATT!TAA!GCTTTGCTGATTATATATCGT
 42178  AGACGTTCAAGTCGTCTCTTGGATA
;     G-trnL(uaa) ==> end
 42203  CATGAAAAACAATAATTTAAAAAACAATAATTTTACTGTTTATAGCAACTATATTAATTT
 42263  AATACATAACAAATTAACAAATTAATAATCGTAGACCGCAAATTAGCACAATTGGATCAA
 42323  TTAAGCCAACTAGAACTTATCTAAACGCTCATACTCAGAAAAATAAAACTTGAATACGCA
 42383  TACTCAAAAAAAGAAAATTTACAAATAATAGTGAAAGGAAAGTAATAGTTTATACATTAA
 42443  CTTATAAAGATTTAGATAAATTTTATGTTGGTTTAGCTGAAAACATTAAGCATATATTAA
 42503  AAAATTATTATAACGTGTCCTAGTTAGAAAATTAAATATATAAAAATAAAAGTTTTACTT
 42563  GTAGATCCCATTTAAAGTACGGCTACTCTGCCTTTAATTCTTATACTATTGAGTATTGTT
 42623  ATATAACTTTTTTATTGTAAAAAAAACAGTATTATCTAACTTTATTAATACTTGTACATA
 42683  TTACCTTAAAGTTTGCTAATTGTCCGTCAAGTTTAAAACATACTGAAACTATTAAAGAGT
 42743  TTAAGCAGTAATTAGTAATAGGGCGTACTAATCTTGAAAGAACAGGAATAACAGTCAATA
 42803  TGGTAGCATGTTAATGTGTAATTATTACAGACACTAAATCAGGTGAATGCTTGCGTGTCT
 42863  GCACCAAAAAGTTTATATCTATCAGAATAACAGCGGGTTATATAAATAAAGTGCATATAT
 42923  CTTGTATTGCTAAAAGTTTTTATAATAAAGGTATATATAGAGTAAATGATTAGACTTTAG
 42983  AAAATAACACAATTACTCAGCTTTACTTTAATCAAGTTATCGCTAGCCCATGGTTTAGAC
 43043  AACAAAAAAAAATTTTTTTTATTTTTTGGTTTAACATCCTTAATATTCAAGTAGTTTTTC
 43103  GAATACCTATTAAATAAAAGTACTGATATAATTTAACTATCAACATTACATAGAAATATA
 43163  TTTTTCTATGGTCTTAATAGTATTAAAGTTAAAAATATTGTTATAGCTAAG
;     G-trnA(ugc) ==> start
 43214  GGGGATATAGTTTAATTGGTAAAACATCTATGT!TGC!ATATCGTCATTTCGGGTTCAAC
 43272  TCCTGATATCTCCA
;     G-trnA(ugc) ==> end
 43286  TATTTATACTATACTTTTCATTTAACTGTAGGTAACAAACAACAAATATATGTTTATGGT
 43346  TTTATCCTTTTTTTTCTATTTAGCTCATAAATTAAGCTTGCTTACCCTCAAGCATGTATC
 43406  AACACTAGAGCAGGCTTAAATTTTTATGCGTAACTTATTGTACATAATTTATTGTGCATA
 43466  TCAGCACTATAGTTTTACTTTATTATACATTATTTTATTTATTTTATAACTCTTTATAAT
 43526  ATATAATTTTTTCATATTATATAACTTTTTATAAAACACAATTATTTATAAGATATTACT
 43586  TTTTATATTGTGTGATTATAGTATACAGTTTTTAGTGATGTGTAATTATTAATAAAATTT
 43646  AGCATTAGATAACCTGCGTATGTTTAGATAATATATATTGTATGTTTAGATAATATATAT
 43706  TATATGTTATATA
;     G-trnF(gaa) ==> start
 43719  GCCTAAGAAGCTCAACTGGTTGAGCGGAACTCT!GAA!GATGTTTAGGTTATAAGTTCGA
 43777  ATCTTATCTTGGGCA
;     G-trnF(gaa) ==> end
 43792  TTTTATCTTTAGATAAATTAAAATATAGATTTAATAAGATATAGTTAACGTAGAACATAG
 43852  TCAATATAGTATACATATAAAAAAAGTTAATATACAAAATATTAAACAAAACACTAGTGT
 43912  AATTAAATGTTACAATTTTTATACTATCAGCATTAATTTAAAGTTTGAACGATATATAGT
 43972  TGTTTTTTTTTGCTCGTATAGCTACAAAAATAAGTAAAATAAAATGATTAAGGAAACACT
 44032  AAATAAAACAAAAACGTGCTTTAGCAATTAACAATAGTATATGTGAAAAATAATGTATTA
 44092  GTTTTGTACTTAATCAAGTAAATATTAAAAAT
;     G-trnL(uag) ==> start
 44124  AGGGTAGTGATGGAATTGGTAGACATGAGTAGTT!TAG!GACTATTTGATTTTAATATCT
 44182  TATCCGTTCAAGTCGGATTTACCTTA
;     G-trnL(uag) ==> end
 44208  AACAGTTATTATGTTTAATAAGGAAACTAATAAACACTAAATACAGTTTGTTATAATTAT
 44268  TTTATATTAACACTATCTTTTTATCTAGATCTATATTATATATTTTTATATTTATATTGC
 44328  AACTTTTAAGTATACTGTTTTATTTTTTACTAGTATAATACTTTACTAACGTTAATA
;     G-trnQ(uug) ==> start
 44385  TATGTTGTAGACTAATAGGCAAGTCATAAATTT!TTG!GTATTTATTATTGAGTGTTCGA
 44443  ACCACTCCAACATAA
;     G-trnQ(uug) ==> end
 44458  AACTAAGTAGTATTAATATTGCTTTTTTAGTTTAAAACTATACTGGGTAATATTTAAGAT
 44518  ACATGTTTAGATAATTAAGCATGCCTTACGTCTTACTGTAACAACTTTGAGACAAGTCAG
 44578  AAGTATAGTATATGCATTAATATA
;     G-trnH(gug) ==> start
 44602  GGTGGTTATAATTCAATGGTAGAATGACTGTAT!GTG!GAACAGTAAGTTCCCTGTTCAA
 44660  ATCAGGGTATCCACC
;     G-trnH(gug) ==> end
 44675  CTTAGTTAAAATACCTAACTTTAAATTAAATTTAATTAAATTAAATTTAATTAAAGCAAA
 44735  ACAAGCGCTTTTTCTTTCATTTCTAAACGTTTAGTAATGCTAAATTTAAA
;     G-trnM(cau)_3 ==> start
 44785  GCCCGAGTAGTTCAAAAGGTTAGAACATTAATTT!CAT!GCGTTAAAAACGAGAATTCGA
 44843  ATTTCTCCTCTGGCT
;     G-trnM(cau)_3 ==> end
 44858  CATGATAAAAAACACACTAAACAATATAAATTTCAAAAGCCGAAATATGAAATATTTCGA
 44918  GACAAATCTAAAAAAAGCAAAATTTTATCATTCTGATTTAAATAATATTACAATAGACGA
 44978  TCACACGTTAAGTAATAAAAATAAGATATTACAAAACAATAAACAAAGACGCGGGGTCTA
 45038  AGTCTAAAGG
;     G-orf36 ==> start /note=GIY ;; evalue:4.1e-12
 45048  TGAGTTAATGAAATGAACGGTAAATGTTACGTAGGAAGCTCTGTTAACTTAAGCTCACGA
 45108  CTTGGCAATTATTTTTCTTTAAATTACTTAGCTAAAAACCTCAATATATAA
;     G-orf36 ==> end
 45159  AAGTAAAATTTACAATGCTCTGCTGGCTTACGGACATGAGAATTTTCAACTGGAGATATT
 45219  AGAATTTTGTGCTAGACCTGATGTTGTTAAAAGAGAGCAATTTAATATTGATTATATTAA
 45279  ACCTGAATATAATATATTAACTACAGCAGGATCTAGTTTATATTTTAAACATTCTGAATA
 45339  AACATTATTTAAACTTATATCGCGTAAGTTGAGCGATAAAGTTTTATATAATTTGATAAA
 45399  GGCTAGATAAGGTGCAGTATTATCTCCTTTAGCTAAAACCAGCCAATTGCTGTCCACATC
 45459  TCACATTGTTACCCTTAAAATATTGAAAGAAACGATACTAAAAAAATAGTTATATTTGCA
 45519  TTGCTGCCAAATAATTGAAAGTAAACCATGCTACATTAATAAATTACATAAATAAAGATA
 45579  AGTTGTTTATAGGTAAGTACGTAATTAAGAGAGTAAATAAAAAAAAATTAGAGTTCAACT
 45639  GGTTAAAACGTTAATTTCATGCATTAAGAATGGGAATTCGAGTTTACCTCCCGGTTGTTT
 45699  TCATCTTTTATCTTATCTTATTTTATTCTCCTGTTGCTTATTTTCTCTGCTGTTTCAAAG
 45759  CATACGCTGAAAAATATGAAGAATCAGCAGAGGCAATAGGGGCAGTTTTCTGTTAGTTTA
 45819  TGTACTTACATTTTGTGCATTTCATTTTTTAATTGGTCTAATAATATACATATTAATACC
 45879  TTACATTTATTTAAAGTATATAAATATATTGTTGTGTCTACTAAACACAACCGTCAACAT
 45939  GCCTTCTTTTAATAGTGACATCTTAATTTTTTTCTGTTTTTTTAAGTCAATGCTTTGCAA
 45999  CAAAAACAGATAGGTTTAAATCCTATAAAAACA
;     G-nad2 ==> start
 46032  ATGCTTGTATTTTCTATGTTATTTTTATTATTATCTAATGCCGTCACGTTTAGACGAGAA
 46092  AAATCTATTCTTTATTCCAGAGAAACCATAATAATTTTATTATGCTCTTGTTACATAACA
 46152  TCAAATAACTTTAACATGTCTTTTTTAGACAAGGGTTTGGGTTTATATGGCGGTCTATTG
 46212  CATGTTACACCTATTACGCATGTTTTTCATCTCTTTCTTTTTTTATTAACTGCAATTATT
 46272  TTTTTATTAACTGCCTTTTATCCTAGAAAACTTATACATAAGGATTTTGTATATAGTGAC
 46332  GTTTTACCTTATTCTATAAATTCTGTATATTCTCCTTTCATGTTCATTTATGATACAAAG
 46392  TTAATAAATAAAATGGGACAACAATTTAGAATAATTGAATACCCTTTAATAATACTATTT
 46452  ACAATAATAGGAGGTAGTTTTCTAGTTTCAGCTAGTGACATTGTTTCAATTTTTTTATGT
 46512  ATAGAGCTACAAAGTTATGGTTTGTATTTGCTTGCTACAATAAACAGAAATTCTGAATTA
 46572  TCTACATCAGCAGGTCTTACTTATTTTTTATTAGGTGGTTTATCATCATGCTTTATATTA
 46632  TTAGGCACGAGCTTATTATACGCAAATTCTGGTACAACAAGTTTAGATGGTTATTACATA
 46692  ATAACAGGCTTATCTAGCGTAGCTAATGAGTATGCAACTACTATGTTAGATTGATATAAA
 46752  CCCTTTTACTTAAACATTTCTCTTTTAATTATGTCGGTAGGGTTTTTATTTAAAATATCA
 46812  GCAGCACCTTTTCATTTTTGGAGCCCCGATGTATACGATGCCATACCTACTATAGTAACG
 46872  ACTTTTGTTGCAATAATACCTAAAATTTCTATCTTAATTTTTTTATTGGAATTAGTACAT
 46932  TACACCAGTAATTTCTATTTTGTTTTTAATTTTACATGGACCTCTGGTTTATTATTTAGT
 46992  TCATTTCTATCTTTAATAGTAGGTGCTGTTTTAGGTTTAACACAATTTAGAATAAAAAGG
 47052  TTATTTGCATATAGTACTATATCACACCTAGGTTTTATACTTTTAGCTCTAAGCATAAAC
 47112  AGTTTAGAATCTGTTCAAGCCTTTATCTTTTATTTAATGCAGTATTCTATTTCAAACTTA
 47172  AATGCATTTGTATTGCTAGTTAGTATAGGATTTTCCTTGTATCCTTTTACAAATAAAGAT
 47232  ACTAGCAAAGTAGAGTATAACAATTTACCAGATAGTAATAACTCTCCTATACAACTTATT
 47292  ACTCAGCTAAAGGGTTATTTTGATCTTAATCCTGTAATAGCTTTAAGCTTAGCTATCACT
 47352  TTATTTTCCTTTATAGGTATACCGCCGCTTGTTGGCTTTTTTGCAAAACAGATGGTATTG
 47412  TCTGCTGCCTTAGACAGTGGCTATGTATTTTTAACTTTGGTGGCCATACTAACTAGTGTT
 47472  ATTGCTGCCGTCTATTACTTAAATATAATTAAACAAATGTTTTTTGACGAACATGAATAT
 47532  AAGTTAAATAAAAAATACGCAGATAAAACTTTACAAGGTAGTATCCTATGTAATAGTAAA
 47592  CCTGAAACAAAATATACAAGTAACGGTTTAAATTCATATGTACGCTTTAATGTTTTAGGA
 47652  AAGGGTGTTTTACTTGAGTATACTAGAAATAAAGCAAGTGATGTATATTTTAAAATTGAT
 47712  AATGTAGTTTTATCATCTTGTTTAGCCGTTATTATTTCTATTTTAACTTTAATGTTGTTA
 47772  TTATTTATATTTGTAACTAATATACTTATAAGATTATCAAGTGTACTTGCAATTATAATG
 47832  TTTAACTCTTAG
;     G-nad2 ==> end
;     G-nad3 ==> start
 47844  ATGTCTAGTACAACTTTTTTCTTTTTATTTATACCTTTATTAAGTTTTGTTTTGTTGGCT
 47904  GTAAATCTAGTATTTGCTCCACATAATCCATATCAAGAAAAAGACAGTGCATTTGAATGT
 47964  GGGTTTAGTTCATTTTTGGGACAAAACAGAACACAGTTCAGCATATCTTTCTTCATATTT
 48024  GCTTTATTGTTTTTACTGTTTGATTTAGAAATTTTATTAGTGTATCCGTATCTGGTAAGT
 48084  GCTTATACAAATGGTGTTTATGGCTTAACTGTTATGTTAGTATTTCTTTTAGCTTTAACT
 48144  TTAGGTTTTGCCTTTGAATTGGGTAAGAAAGCATTATCTATTGATAGTAGACAAGTATTA
 48204  AACGATAGCAATAAACAGTTTAATAACTAA
;     G-nad3 ==> end
 48234  ATTTAACACTAAAAAGTAATAAAATAAACGGCGTTTACTTTGCATGTAATGATACGTAAT
 48294  AAGCATATGACTATTAGGAGCATTAGCAAAATTATTGAGATCAATATTGGGATAGTATAG
 48354  ATATACTAACTCCAGAAATTGTTGCAAAATAAAAAGTAGATAAAATATAAAAAACAACAA
 48414  TCGAAAAATATATGTATATAAGTAAATTAAGGACAAAATATCATGCTTACGATGTGCAAG
 48474  CAGCGCTACTTCGTAATTCGTAATTCGTACTATGTACTGTGTATTTCGTACTCCGTAACC
 48534  TGTTATATATATATATTAAAATATACTATACAATTGTTAAAATACTGTAATAGTAATAGT
 48594  GATATGTAAAGCTATATGGTATCACACCTACAAAATTGTTTATTGGTATATACATATATT
 48654  TAATTAATTAGCCTTTGTACCTTAGCCTTACAAAACAGGTTATTGCCACTTAAGGTTCTA
 48714  AAAAGACAAGGAGGCAAAATATCTGGCTGTTGTCACTGTATTACGCGGGGTTGGGGCGTA
 48774  ATACCTTGTGTGTATCTATCTGCCTTTGTGTGGGTGGACGTAATACCTTGTGTTTATATC
 48834  TCTGCCTACGTGGGATTGGGATGTAATATTATGTAAATAATGTGTTTATAAAGGAAAGTA
 48894  AATTAAATACTGATGCGGAGCAAGGCAGAGCAATGCGGAGCAGGAACCCCTATACTACTC
 48954  GGCCGTCTACTCCTGGTAATAGTGCTCCAAATTTCCCTTATGTCCTTGTTCATCTTGCCA
 49014  GTGCTGCCCGTGCTTCCCATGCTGCCCGTGCTGCTCGTTTGATGGGTGGATCTGCTGCCC
 49074  ATTTGATTGGTAGGCCGCATACTCCCTTTTGGTTAATAGCCGCCTACCCATTTGCATTTG
 49134  ATAGATAGCTCTGATACCATTTGCATTTGATTGGTAGGCCGCATACCCGTTTTATTAATA
 49194  GTCTGCAACTCGTGCTCAAGTTCTTGTTGCTCATACTGTTCAGATGTCTCGTCTAGGTTC
 49254  TGGTGCTCCAGATTTTAGTTATTTAAATTGTGGCGATTAAGACCTTCGTCACCCAGATGA
 49314  TTGCTGCTACGCACCCAAATTGTCATGATCATTTTCTGCCTCTAGAGCAAAGGACTGATC
 49374  CACGGCCAGAGAATGGTCACATATAAATATACACTGCTATACAATCATTAATACGTGAGC
 49434  ATGCAAGTAGTATAGAAATTTAAGCTTGCGGTTCTTATAACTACGCATGCCTTATTTCGC
 49494  AATGCAACATTACGAGGTATAATGTTTTGGTTTTATTTATTTTAACATAAAATAAATAAA
 49554  ATAATGATGCTTTGTGTATGCACATATATGAGTGTTACTTCGGTATATAACAAGCACCTA
 49614  AGTAATGCTTGCAAAACAAGCGTTTATTTGTAAACTTACATTTTTCTTTGTAATACTATA
 49674  TTATA
;     G-nad4L ==> start
 49679  ATGAATTTATCACTAATATTATTTTTAATAGGTATACTAGGTTTTGTTTTAAATAGAAAA
 49739  AATATAATTTTAATGCTTATATCCATAGAAATAATGCTTTTAGCTATTACATTTTTAATT
 49799  CTGGTAAGCTCACTTAGCTTTGATGATATATTAGGACAAACATATGCTATATATGTAATA
 49859  GCAATAGCCGGAGCAGAATCGGCAATAGGCCTGGGTATATTAGTAGCTTTTTACAGATTA
 49919  AGAGGAAGCATAGCAATAGAACATAAATA
;     G-nad5 ==> start
 49948  A
;     G-nad4L ==> end
 49949  TGTATTTAGTTATAATTATCTTACCTTTATTAGGTTCAATAGTTTCCGGTTTTTTTGGTA
 50009  GAAAAATTGGGGTTAGCGGAGCACATTTAATTACATGTATGTGTGTAATAGTAACAACAT
 50069  TGCTAGCGTTAGTAAGTTTTTTTGAGGTGGGCTTAAATAATATACCTGTTTCTATCATAT
 50129  TATTTAAATGAGTTGATTCAGAATCACTAGATGTATTATGAGGTTTTAGCTTTGATTCAT
 50189  TAACAGTTTCTATGCTAATACCTGTATTAATTGTTTCTTCTTTAGTTCATATATATTCCA
 50249  TAGGTTATATGAGTCATGACCCTCATAACCAAAGATTTTTTAGTTATTTAAGTTTATTTA
 50309  CTTTCATGATGATTATACTTGTTACAGCAAATAATTTTTTACTTATGTTTGTAGGATGAG
 50369  AAGGTGTTGGAGTTTGTTCCTATCTTTTAGTAAGTTTTTGATTTACTAGGATAGCAGCTA
 50429  ACCAAAGTTCCATATCTGCTTTTATAACTAACAGGGTGGGTGATTGTTTATTAACCTTAG
 50489  GTATGTTTACTATTATATGAACATTTGGTAACCTGGATTACTCTGCCGTTTTCTCATTAG
 50549  CCGCTAATATAAATGAAAATATTGTTACTATTGTTGGTATTTGTTTATTAATAGGGGCTA
 50609  TGGCTAAAAGTTCACAAATAGGGCTTCATGTTTGATTACCTCTTGCCATGGAGGGTCCTA
 50669  CACCTGTTTCTGCCCTAATTCACGCTGCTACTATGGTTACAGCTGGTGTGTATTTATTAA
 50729  TGCGAGCATCTCCTTTAATAGAGTATAGTTCAACAGTGTTAATACTTTGTTTATGATTAG
 50789  GTAGTATTACTACTGTGTTTAGTTCTCTAATTGGTTTATTCCAACAAGACATAAAAAAGG
 50849  TTATAGCTTACTCTACTATGAGTCAACTAGGCATGATGGTTATTGCAGTAGGCTTGTCTT
 50909  CGTATAATGTTGCTCTATTTCACTTAGTTAACCATGCCTTTTATAAAGGACTTCTGTTTT
 50969  TAGGGGCGGGTGCTGTAATACATGCTGTAACAGATAATCAAGACTTTAGAAAATATGGAG
 51029  GTTTAATAAGATTTTTACCTTTAACTTATTCAGTTATGCTAATAGCTTCTCTTAGTTTAG
 51089  TGGCTTTTCCTTTTATGACAGGTTTTTACTCTAAAGACTTTATACTTGAATCTGCATATG
 51149  GACAATATCAATTGTCTAGTATTGCTGTGTATTTTATAGCAACTATTGGTGCTATGTTTA
 51209  CTACCTTATATTCAGTTAAAGTTTTATATCTAACATTTATAACTAATCCTAATGGGCCTT
 51269  TAGCTAGTTATAAAAAAGCACATGAAGGTGATATCTTTATGAGCTTACCCTTAATAATAT
 51329  TGGCAGGTTTTTCTATATTTTTTGGTTATATAACTAAGGATATATTTATAGGATTAGCTT
 51389  CTAATTTCTATGCAGACAACAGTTTATTTATACATCCTTTACATGAAATTATGTTAGAAA
 51449  CTGAATTTGCTGTGCCTAATTTTTTCAAGTTATTGCCCTTGTTATTAACGGTTATATTAA
 51509  GTGCAATATCTTTAATATTATCTGAATACCTATTTAGCTTACTTATTAAGTTTAAGTTTA
 51569  CTAGATTGGGTTACAACATATTTAGTCTTTTTAATCAACGCTTTATGATCGAGCTTTTTT
 51629  ATAACAAATATATTACTCGCTTTATACTTAATCTGGGAGGACAAACTACTAAAGTTTTAG
 51689  ATAAGGGTTCAGTAGAATTATTGGGACCTTATGGTTTAGAAAAAGGACTAATCAAATTAA
 51749  GCAAAGGGCTAAGCAGTTTAAATACTGGTATTATAACTTCTTATGCTTTATATATATTAG
 51809  TTGGTTTAATTATATATATACTAATACCTTATATATCTATTAAAGACATTGGCTTATTAT
 51869  TGTTAATAATGTTTGTTTTACTTACAATAACTATTGATTCATATAAGTTTAGTTTATCAG
 51929  ATATCATTGAGAGATATACCTTTAAAATGATAAGATAA
;     G-nad5 ==> end
 51967  AGGATGGTATAATAGCACTAGATGATATAGCAGTAAATGAAAAGCGTACACTAGTAATTA
 52027  AAAGGTATATATAAATAAAATACCCTGACAAATCTTATATCAAAGAGATAGAGGGGGTGG
 52087  TATCAGAATCGTATCTAGTACAGCAATACCATGATCCGCTGCATAACTTCGTAAGCACAA
 52147  CAAAGTAGTGTTAAAAAGATTGGACTGGTTTCCTGCGGAACCGTGAATTTTTTTCAATAT
 52207  ATTAATAATATAGTCACGAAGCCTAATGAAAGATCCATATATTCATCATTGCCTAGTCTA
 52267  CATTTATAATAAATTTATAAAATACGTTATAAAAATTTAAAGTGCATACATTGTCAGATC
 52327  TTTTTGATGATTTTCAATAAAACAAATAGTAATAAATATAAAA
;     G-trnV(uac) ==> start
 52370  AAGGGATTAGCTCAATGGTAGAGCAATCGTTT!TAC!ACGCGAAAGGTTAGGTGTTCAAA
 52428  TCGCCTATCCCTTA
;     G-trnV(uac) ==> end
 52442  TGTATAATTAGGTTTACTAAGCTATGTTATAAATACCAAGCAATATCTTCAATATTACAT
 52502  ACTAGCGTATGTTTTTTATATGCTTACGAAGTGCAGGCAGCGCTACTCCGTATTCCGATA
 52562  TTCGTACTTCGCAATCCGTACTCCATAATTCATATAGATGCTTATGGAGTACTAGTCATT
 52622  AGCAATATATTGGGCATGTCATAAGTAGATATTACCTAAAAAGTAATATGTATTAAAAAT
 52682  ATATAGGTGTACTTGCTGCGCAGCAATATTACGAAATATCAAAAATAAATGTCTATGTAA
 52742  ACGGTCAATTGTTGTTATTGCTATTAGTATAAGTAAGGTAAAATTAATTTACAGTAGAAT
 52802  GGTTTAATTAAACCTACAAACACATTTATAACAATTAGGTTACAAACTTTTTATTTAGTT
 52862  TTTTTATCGAGGCTTGGATTTGTAAACATGCTAGAAGTATTAAAAGTTAACCATCAAAAA
 52922  AACTAAATAAAAATCTTTAAATAGCAATATTTAATATAAGCATTAGATTTAATGCTTAGT
 52982  TTATGTACTCCTTTTAAAATTAATCGTCTAGTCCTATGGGTTATACCACGAATTCAGAAC
 53042  ATAAGATGCAGTTATTGTATAACAATACTGGAAAAAAAGATTTAAAATATTATTACGAA
