# Supplementary material for: Global Characterization of Fungal Mitogenomes: New Insights on Genomic Diversity and Dynamism of Coding Genes and Accessory Elements
Source: Front Microbiol. 2021 Dec 1;12:787283. doi: 10.3389/fmicb.2021.787283 (PMC8672057; doi:10.3389/fmicb.2021.787283)
Supplement: Supplementary File 1 — de novo annotation files of the 685 mitogenomes investigated in this study. Annotation was performed with the Mfannot program. [file Data_Sheet_1.ZIP › Supplementary_FileS1/NC_016955.1_Peltigera_malacea_mitochondrion_complete_genome_mitogenome.mfres]

;; Masterfile modified automatically by mfannot version 1.35
;; on Thu Dec 24 19:25:26 2020 by user pfonseca on host LGCM-PROC
;;    - Gene Totals: 56
;;    - List of genes added:
;;      atp6                 atp8                 atp9                
;;      cob (3 introns)      cox1 (8 introns)     cox2 (1 introns)    
;;      cox3 (1 introns)     nad1                 nad2                
;;      nad3                 nad4                 nad4L               
;;      nad5 (1 introns)     nad6                 orf115              
;;      orf119               orf149               orf192              
;;      orf247               orf269               orf317              
;;      orf319               orf321               orf328              
;;      orf34                orf340               orf352              
;;      orf357               orf401               orf475              
;;      orf742               rnpB                 rns                 
;;      trnA(ugc)            trnC(gca)            trnD(guc)           
;;      trnE(uuc)            trnF(gaa)            trnG(ucc)           
;;      trnH(gug)            trnI(gau)            trnK(uuu)           
;;      trnL(uaa)            trnL(uag)            trnM(cau)           
;;      trnN(guu)            trnP(ugg)            trnQ(uug)           
;;      trnR(acg)            trnR(ucu)            trnS(gcu)           
;;      trnS(uga)            trnT(ugu)            trnV(uac)           
;;      trnW(uca)            trnY(gua)           
;;
;; end mfannot
;;


>NC_016955.1 Peltigera malacea mitochondrion complete genome gc=4
     1  TCTTGTTAAAATATGGTCATAATAACTTGAACATATGCATAAAGGAAATTATGCTTTAAT
    61  AATTCTATTAAAATATAACTGTTAGATATGGACAGTATTAATTCCTATTATCTAAAGGTA
   121  GTATATTATCCCTAGGAGTATAAACACACATAATAAAGCTTGTTAAACATAGCTAATCCT
   181  ATTGTATGATAGTTCCACTGTAGCTCGGGATAAAAAAGGTAGAAAAGTTGTTACTTTATA
   241  TATTTTTAATAAATAAAAAATA
;     G-trnY(gua)_1 ==> start
   263  AGGAAACTTCCATTATTGGTAAGATGGGTTGAGCT!GTA!AACTCAATAGTTTTTACTTT
   321  TAAGAGTTCGAATCTCTTGTTTCCTA
;     G-trnY(gua)_1 ==> end
   347  ATGTAGTCAAAGCCTTTATAGCTCAACGGTATTTACTATTAATGGCTCTAATCTCTTGTT
   407  GCCTAATGTAGTCAAA
;     G-trnN(guu) ==> start
   423  GCCTTTATAGCTCAACGGTAGAGCGAAATACT!GTT!AATATTTTCATAAGTGTTCGATC
   481  CACTTTGAAGGCG
;     G-trnN(guu) ==> end
   494  TACTATAAATCTTAAACTA
;     G-trnR(acg) ==> start
   513  TGCGTGTTAGCTAAATAGGTATAGCACTGTGCT!ACG!ACCACAGTTAATGTAAGTTCGA
   571  ATCTTACACGCGTAA
;     G-trnR(acg) ==> end
   586  GGTTTATTATTTCACTTTTATTTTTAATATACACCCTTGTAAATTTAATTTGGCTCTCGT
   646  TCTCCTTCTAATTATCCTTTACGTTAAGGATTATTAGAATAAAAAGTAAAATGTAAACCA
   706  TTTACTTGTTATAAACATAGGTAACAATATATATTGTTGTTATTTTTTCATTACTACTAA
   766  ATCAAATATAGGCTGGAGATATATACATAAGGTATTAATAAGATGAATTTTAGTTTTTTC
   826  GTTGTTACAGAAAATCATACTAA
;; mfannot: G-nad6 ==> start Def by similarity
   849  TGGTTACGTGGACTATATTATAGATTCTTTTTTTTTTTTTCTATATTTGCTACTATATGT
   909  GTTATAATAAATAAAAATCCTATA
;     G-nad6 ==> start ;; mfannot: alternative ATG start pos 1068
   933  GTGTCTGTACTATTCTTAATATTCTTATTTATAATTATAGCTAGTTATCTTATTACTTTA
   993  GGATTAAGTTATATAGGCTTATCTTATCTGTTAGTTTATGTCGGAGCTGTCTCAATATTA
  1053  TTTCTTTTTATTTTAATGTTAATTAATGTAAGAATATCTGAACTATTAAGTAATACTGGT
  1113  AATAGTATATTATTAGCCATAGTAATCGCTATATGTTTTATTTATACTGTTAATCAAGTA
  1173  TTACCTGACAGCTTAGCTGCTTATAGCAACTACATTGATTATTTAAGCAGTTTATTTTAC
  1233  GGTATTAGGTTTTCAGTTGAATACATAAATTATGTTTTTAAAATTTTAAATATTAACAAT
  1293  TATACCTCACCATCATTAGTTACAAGTAATATTTGGGATGGTAGCCTCGGTGAAACAACA
  1353  CATATCACAGCTATAGGTAATATCATGTATACTGGTTATATGATGTGACTTATTGAAGTT
  1413  TCTGTCTTATTACTGGTAGCTATGGTGGGTTCAATTCTTATTACAATAAAAAAAAGTGAA
  1473  ATGGAATTAAAATCTTCAGGTACAGAATTGGATATCTCTGGAGTAATATATGGAATGAAC
  1533  ATTGACACGGCTTTTAGAAGGAGAGATTCACATACATAA
;     G-nad6 ==> end
  1572  TCAGATATATGCTCATTATCTAGTTTTGTATTTAATATAAACCTTATGTCTTTTGCAGGA
  1632  GATACTTATTACTGGTGTTGATCCAGGCCAGATTTATAAGGTTATAATTGGTATTTATAT
  1692  AGCTAGTCTGATTATTTTTATTGGTGTCAAGATTGTGACAGTGATACTTTATAACAACTC
  1752  TTAGTATCTGTTACTAAAATCTTAGTTATGCTTTTTTTTAACCTGACTATATATTGTTAC
  1812  ACTTCTATTTATATACCTTTTAATAAAGGTATTGGCTAAATAAAGCTTATTATTATATCA
  1872  CTGTACATTTGCCTTTGCTTTTGTCTGGTTGCGATTTACCAAGTTCCGACAACTAGATAA
  1932  ATAGAGTGCTTTCATCTGGCACTAGCATTCACAGTCGCATTATGAGTCGCAAGACAATTG
  1992  TTGGTCGTGTCGATAGTATTCGTTCCTGTTTATACTTAAAAATGCTTTTTTAAGTATAAA
  2052  CAAC
;     G-trnK(uuu) ==> start
  2056  GAGACTTTAGTTTAATGGTAAAACGTGTGACT!TTT!AATCACCAAAATATGGGTTCAAA
  2114  TCCCATTGGTCTTA
;     G-trnK(uuu) ==> end
  2128  TAATATATAATATGATACTATAGGTTTTTAAGTGTTTTAAAAATTATAAACCTATAATAT
  2188  TTAA
;     G-trnV(uac) ==> start
  2192  AAGAAATTAGCTCAATGGTAGAGCTACCGTTT!TAC!ACACGGTGGGTTAAGTGTTCAAA
  2250  TCACTTATTTCTTA
;     G-trnV(uac) ==> end
  2264  ACTTGTGACCTATAATAGGCAACTCTCCTGATTTTTATTTATGTTATAGCAGGTTTATAT
  2324  ATATATCTTTTTTTTTACGTGTTTATAAACTTACTTTGTGGCTCTAAAATTTATACAAAT
  2384  AAAGTAATTTTAATAGGCAACTATTATCTTAAATATAAAATTGAAATATACTAATATTAT
  2444  CCTATTTTTTTA
;     G-cox3 ==> start
;     G-cox3-E1 ==> start
  2456  ATGACAATGATAACTAGAAGTCATTTTCAAGCTCATCCTTTTCACCTTGTTTCTCCATCA
  2516  CCATGGCCAATAAATACTTGTATTTCTCTTTTAACACTTACAACTTCAGGTGTTTTAAGT
  2576  ATGCATGGGTTTATTATAGCACTAAACTTTTTAAATATAGCCTTAATAGCATTAATTAGC
  2636  TCTATGACACTATGATTCAGAGATGTAATTTCGGAATCTACCTATCAGGGTTTTCATACT
  2696  TTAGCCGTGCAAAGGGGTATAAATATGGGAGTTGGTTTATTTATAGTAAGTGAAGCTTTA
  2756  TTTTTTTTAGCTATCTTCTGAACTTTCTTTCATAGTGCTTTATCTCCTACTATTGAACTG
  2816  GGTGCTAAATGACCTCCTCTAGGTGTAGATTCAATCAATCCTTTTGAACTACCTTTATTG
  2876  AATACAATAATATTGTTATCATCTGGTTTTACAGTCACTTATGCTCATCACTGTATAATA
  2936  CAAGGAAATAGAAGTGGAGCTTTGTATGGTTTAATTTTAACGGTAACATTAGCTTTTTTT
  2996  TTTACGGTTTTGCAAGCTGCAGAATATTCCGTTTCCTCTTTTACTATATCTGACAGTTCA
  3056  TTTGGTTCTTGTTTTTATTTTGGTACAGGCTTTCATGGGT
;     G-cox3-E1 ==> end
;     G-cox3-I1 ==> start /group=IA (5.43e-13)
  3096  taacaaataaagcccctaacaatcttattacatctacttacattaaagcaagaaatattc
  3156  attatactaaaatttttagtcgtacatacctaaatactaatagcaatactaataataaaa
  3216  aagacaaactaataattagataacagaattattactttattttctagacatctttttcaa
  3276  ataagcaaacaagaagaaaagcctatatttatagataaatatgaaaaaataaaacgaata
  3336  agttttatataagatataaattttagtctcctgcaaacaaagaaattaaaagattttatt
  3396  gattgatcgatcatagtcgttattgttttctacggttatcatagattgcctcagggtatt
  3456  tctattattaatgaaattaaaaatggtattaacaatttttgattagataacaaaatctcc
  3516  taccgtaaataacattgtatatatttattcttaagtgtctgatcttttttctttacctgc
  3576  accttatattattaaagatggtattagatatctaaaaaatactgatagtttagtttctga
  3636  aaaattaggtctaattgctatagatatacacggcaataaaataaattacactagtataag
  3696  tgaatgtagtagagctttaggttttggtagagtaacaattcaaaattgtttgttaactgg
  3756  taatagacataaaggttaccagtttgtttataatgtttaatattaaacatacttacgccc
  3816  ttttatatatttactatgtgtaataagtttgacagaaaacataattaattgcatgaaaac
  3876  actatttttgttagatattaattctaagtataggaaaatatgcagccaatcatatattat
  3936  gttaattaattttattagtaatatatgcaggttcaacgactaataaaagagtatgagtat
  3996  ttcatacttaaattaacacgaatattatggaattacaatatctatgtgatatataattta
  4056  atatatagtctgaacaacaatgtgagttgttgaaataaggataaagagccttataataac
  4116  aaaattg
;     G-cox3-I1 ==> end
;     G-cox3-E2 ==> start
  4123  TACATGTTATGATAGGTACTGCTTTTATCGCAGTAGGATT
;     G-orf247 ==> start
  4163  ATGACGAGTACTAGCCTATCATTGTACTGACAATCATCATTTAGGACTTGAATCTTCAAT
  4223  ACTTTATTGACATTTTGTAGATATTGTATGGTTATTCCTTTTTATATCTATGTATTACTG
  4283  GGGATCTTAG
;     G-cox3-E2 ==> end
;     G-cox3 ==> end
  4293  TAATATGTCCAGATAGAGTTTATATTGTTTATAATTATTTATTTGAAACTATAGGTGATT
  4353  GTGATGAGTTGGACTCGGACACAGAGTCGGATACGGAAACGATAACGGATGCGGTTATGG
  4413  AAAGGGAGCGTCAAGAAGAGCTTAAAAATACTATAGAGGACGCAGAAAAGAATTTAAAAG
  4473  AGGTCGAAAAAGCTCTAGAGCATGATAAAAATTTACCTGAAAACCGAAAGCATAATAACC
  4533  GTCATTTAAATCACATAAAGGATGAATTCTCATCTTACTTGGACAAAAAAACAGGTAGTG
  4593  ATGTTACACAGAGTTTAAAAGAGATTGAGGCTATGTTAAAAGAAGAAATTGATTCTTTAA
  4653  AAATTGACATTTACGGAGATCAGGTGGATAAAGATACAGATCAACCAGATAGCCCTGCTA
  4713  AAACGGATAAAGCTGAAAACAATGATAAAACGGATAAACCCGAAAACCAAGATAAAATTA
  4773  ATCAACCTGTAAAGTCTTATGAGACAACTGACAAATATGATAAGTCTGATGAGAATATTA
  4833  ACCAACCTAAAGACAAAAAAGATCCTTTTTTTATTGAAGAGGAGATGCCTGGTTTTCTAG
  4893  ATGATTTAGATTAA
;     G-orf247 ==> end
  4907  TTGTTTTAAATATAAACCAATATTTAATTATATGTTTGTTTAATTAATACTTTTGTTATT
  4967  TCATTATTACTCTATAACATTTGATGTTATATTTTTTGTTACATGTATTTTTATAAAGAG
  5027  ATATTTGTTTTTTATACAGTTAAATTTGTTTATTATTTTAATTCACTTTTTAATATATAA
  5087  ATTATATAGATTTATCTTGTAATTATAATATATTTTAATAATAATATATTATATATTTAA
  5147  ATATATAGGGTCTGGTTTAATATCTATCCGCATATATTAAATATATAA
;     G-trnG(ucc) ==> start
  5195  ACGGCCATAGGTTAATGGTAGACCGTTCGTCT!TCC!ACACGATGTGTGTCGATTCAAAT
  5253  TCGGCTGGCCGTA
;     G-trnG(ucc) ==> end
  5266  ATTTATTTAAA
;     G-trnD(guc) ==> start
  5277  GGGTTAGTAACTTAATTGGTAAAGGGCTTTCTT!GTC!GAGAAAGTAGATGCCGGATCGT
  5335  GGCCGGTCTGACTCG
;     G-trnD(guc) ==> end
  5350  TTTTATATTTATATATAAA
;     G-trnS(gcu) ==> start
  5369  GGAAAAGTTGCTATTGGTAAAGCGAGATATTT!GCT!AAATATTGTGTAATAAACACATG
  5427  GATGTTCGAATCATCTTTTTTCCG
;     G-trnS(gcu) ==> end
  5451  TACGTAGTAATAAAAAAAATTTTTTTTTATAACTAAATAATATAATTAAATCAGTTTTAA
  5511  ATATATAATGTTAAAATTAAACATATGCGACTCTAGGTATGGCTTCTTATTTGTAACCAA
  5571  TATGGCACCATCTCCATATAATCATCTTACTGTTATCATACAAAAAAAGCAAAGATGAGG
  5631  TAAGATGATTCTTTATATTTTTATTTTTATTAAACATAAGGGCTGTTGTTACCGTTATGG
  5691  TTACCGTTACAGTTACCGTTACCCTTAATTTATTTTACCGTTATTATATATTGTAATTAT
  5751  ATTTTCCAAGCTCACTGTATTTCTATTATAGTATACTGCTCAATGTTTTTTACAATCATA
  5811  AACAAAAAAACAAAATTGTATATATATATATAATCAGAATTATAATTTATAATATATATT
  5871  AATTATATAGGTAGTTTATAGATAAATGGTGTATATAAA
;     G-trnI(gau) ==> start
  5910  GGTTCCTTAACTTAATAGGTAAAGTATACTTTT!GAT!AAAAGTAGGTTTGGCGTTCAAA
  5968  TCGCTGAGGAATCA
;     G-trnI(gau) ==> end
  5982  TATTTAGTTTTTGTTATTCTATTAATTAAAACTTAGGATTTTTATTTTACCTTAAATTTC
  6042  TTCAATCACAAGGCTATAAACCCATTAA
;     G-trnS(uga) ==> start
  6070  AGAGAATTGACCGAGTGGTTTAAGGTGATAAGCT!TGA!GACTTACTTGATCAAAATGAT
  6128  CACATCCGTTCGAATCGGATATTCTCTG
;     G-trnS(uga) ==> end
  6156  CAGAAATATAATTTTGGTCATTTTTATATAACATCATATAAGGTACATATTTGGTAATTA
  6216  TGTAGCTAACATTTTTATTAAAAATATTGATAATCTGATCATGATAAACATATCTAAATA
  6276  CA
;     G-trnP(ugg) ==> start
  6278  CGGGTTAGAGCCTGGTTGGTTAGGCGCCTCATT!TGG!GTTGAGGATTTTTTATGTTCGA
  6336  ATCATAATAACCCGA
;     G-trnP(ugg) ==> end
  6351  AAAATTTAAATGTATAAAGTACAACATTAATGTGAATAATATGGATAGTATTGTTTTGTC
  6411  GTTAAATATATTTAATGGCGGCAAGTATACAAAGAAGCTATTATGGATT
;;     rnl ==> ;; mfannot: 5' +/- 50 nt
  6460  CACAGCTATATATTAAAGAGAGAATAAAACTTTTAATTTTGAAATCACACCTTTTATGAT
  6520  TTTTTTTTCTTTTGTTTTTAATCATTAATTTTTAATGATGATAATAATAGGATTAAAAAA
  6580  GTAAATGGTCTGTTAGTAGATGAACTCTAATTAGAAATTAATTCAAAAAAACGAAGTGAA
  6640  TTGAAATATCTTATTAACTTCAGGAAAACAAATCAAACGAGATTCTGCAAGTAGTGAGAA
  6700  TGAAAGAGGAATAGCCTAATTAAGTAAAATGGAGTACATATCTGTTTGAATATAAAGGGG
  6760  AACCTTCCTCTAAGGCTAAATATGATATATAAGCGATAGTTGGAAGTACCGTGAGGGAAA
;;
  6820  GGATTGAAATAGTAGTTTTATAAGCAGCTCGAGCGAAATTTAAATAAACAATGAGAGCGT
  6880  ACCTTTTGCATAATGGGTCAGCAAGTTAATATTAGACGCGAGCAGTAAAGCGAAGATAAA
  6940  CCAATTATGAAATAATGATGTAGTATCTAATATTAGACCCGAAGCCTAGTGATCTTACCA
  7000  TGATCAGGGTTATAAAAGCCCGGACGGTTTATCGTTGTAAAGATATCCGATGAATTGTGG
  7060  TATGTTGGTGAAAGATAATACTGACTAGGATAGCTGGTCGGATAAAAGAAAAGAATTTAT
  7120  AATCTTTCTTGGCCAGATTGTTGTTGTTAACCTGCAGCTATA
;; mfannot:     /group=IC1 (2.98e-27)
  7162  aaccatcaaattgcgggaacaccttaaagcaatttcaaccaaacggaaatagcaatatat
  7222  ttcgtggcacaggtaatgactcgtggtatggtaaaatcgaaattgatagcgaaagctaat
  7282  aggtaatccgcagccaagcgcctattatattatcttttggataaagataggtgtgcagtt
  7342  catcgactaaacgttggttggcgcaagcttaagatatagtcaagcctcacttgaaaaagt
  7402  gcagggtattatagtaattaaataaaaaattaataactatactacccgttaaatggatag
  7462  tgttta
;; mfannot:
  7468  TAACTATTTAGGGAGAAGTACCTCTAATCTGCCGTACTAAAAAGGCTAAAGAGGTAGATC
  7528  TGTTTCCGCGAAACCTATATAAGTAGGTAATTTAAATAACATCATAGCAGGTACAGAATT
  7588  GTGGTCTCATATAGCTAACATGTTTATGAAATAGAAATGTTATCTGTAGACATTGGGGGA
  7648  TCGTGAAGATTCTATCAGTGAGTATTTGTTCTCGGAAGGGCTAAGATTAATATTGAATAA
  7708  TCAGACATAGTACGCAAAGGTTATTACAGCCTTACAGTAGAGTGAACCTCTTGCTAGTTT
  7768  TTATAATTTTAGTGTTGATTCTCCGCAAGGATTAAATATATTAAAAACTTGGCTTTGCCT
  7828  ACAGATAATTATAAAAGCAA
;; mfannot:     /group=IC1 (1.67e-38)
  7848  aaccttcaaattgacgggaacgccctaaagaaatttcaaccaaacgaatatggtaacatt
  7908  attcgtggcacaggtaatgactcgtggtaaggtaaaatcgaaatttataaattatattta
  7968  atgggtaatccgcagccaagcaccataatgtttataatggtgtgcagttcatcgactaaa
  8028  tgtaggttgacatcataaaaatagattatgatgtttaagatatagtcaagc
;; mfannot:
  8079  CTCATCTGAAAAGATGCAATGGCAATAAAGTAATTTTAATAATACAATATGTTTTTTTAT
  8139  TTGCCAGTCGACTCTTGTAAAAGACTTAACACCGACAAGTGACTATCTTTCGAAAGGTAA
  8199  ATCATATTTTTACTGGGCTGACACCCCGCACATTGATTGTTAATAGAGTTAAGGTACTGC
  8259  AAGATGCGATGTCAATCAGCTTGCATATATGAATATATATGCCGGACCTAGTGGAGACTC
  8319  TAGCAATCCGATAAGTGAACTTGCTAATTTAGTAATTAACATGATCTACGTTTGGTATGA
  8379  GACAAACACTAAGCT
;     G-orf269 ==> start /note=GIY ;; evalue:2e-27
  8394  GTCGACATTACAAATTTAATAATAATAAAAGTTACAAAATTTAACAGTAGTAATAATAAT
  8454  TTAATATCTAATGCTACATTGGTTTCTCCTGTTAAAACTTATAAAAACTCAGAAGTTTTA
  8514  AAGAGTCAGGTATTAAATGATAATAATAATAAATCCGGAATTTATTGTTGAACAAATTAT
  8574  CTTAATGGTAAAACGTACGTAGGAAGTGGAATAAATTTAGCCAAAAGATTAACCAGCTAT
  8634  TACAATAGAAATGAATTAAATAGAAATCCTAGACCCATAACTGAAAGTTTATTAAAATAT
  8694  GGATACCATAATTTTACATTAGATATTTTGGAGTATTGTTCAGAAGATAAACTTATTGAA
  8754  AGAGAACAGTTTTATCTTAATATACTGGTTCCAGAATATAACATATTAAAGTATGCAAAC
  8814  TCTTTACTTGGTTTTAAGCACAGCAAGGAAACAATAGAAAAATTAAAACAAAGAGTTATT
  8874  TCATCTGAACATAAAGAATTATTATCTTTAGTTCATAAAGGAAAGGTTGTTAGTCAGGAA
  8934  ACTAAAAATAAATTAGCTTCTGCAACTACAAATTACAAAAAAGATAATCCATTAACACCT
  8994  GAGGCTTTAGCTAATATAAAAGCTAAAACTATAGCACGTGAAGGAGTATCGGTATCAGTT
  9054  TTAAACAATAAAACTAAAGAATTAAAAGAGTTTACAACTCAAACTGAAGCAGGGCAATTT
  9114  TTGGGTATTACAAGACAAGCAATCCATAATGCTATTAAAAGAGGTACATTAGTAAATGAA
  9174  ATGTACCATATAACAAAAAAACAAAAATAA
;     G-orf269 ==> end
  9204  AATTACTTTAGTTTTAGTTAATAA
;     G-orf115 <== end
  9228  CTAAAACCAGGTTTTAAACCTGTTGTCTAAATGGATAGTTATAATACAACTATTTAGGGA
  9288  GAAGTTTATTAAATTTGGTCTATCTGACGCTTTGCGATAGAACAAAATAATAAACTCTTG
  9348  TATGTCTAAAGGGAAACAGCCCAGAACAAGAGTTAATAAGGTTCCAAAATTATTGTTAAG
  9408  TGAAATAAAAGTAGTATTTGTCCCAGACAACCAGGAAATAGGCTTAGAAGCGGCCATTTT
  9468  TTGAAGACCTCGTAGCAGAGCACTGGTTTGTAGACTGTTTATATGATTTACAAGGATAAA
  9528  GCACTGAAAATTTAACGGATCTAAACAATATACCGAAACCTTGTCCAT
;     G-orf115 <== start
  9576  ATATATTTATATATCATAGTAATATATTGTATTTATGGGGTAGCGGAACATTGGGCTAAT
  9636  CTAAGATTTTTTCTTTATAAGACTTAATATCAGGTAACCCAAGTGAGAATGCTGACATGA
  9696  GTAACGATAAAGGGAATAACTCCCTCGCCTAAAGCTTATGGTATTTACTTAAAGTAACGG
  9756  CCTCTAAGTTTATGTAGTAGAGTAGTAAAATAAAGTAACGAAGCTAAAGTAAATGAAACG
  9816  ACATTTTTTTTGTTGTTTCACTAACTTTATAACGCTGTTTTAGTGTATTACCTAGTCCTT
  9876  TAGGATTAAACGATGAGCAAATCTAGAGAGTTTACTGGCAAATAACATTTATGCACTTTA
  9936  ATATATAATTATGTATAACTAGTGTATAAAGAAGGTGATAAATGTTCTGGAAAACTGTAA
  9996  ACTCGACATGAAACTGCAGTAATGTATAGTGTGAGTAGTAGAGAGAAAACACGAAAGGAA
 10056  TTAAACGTTCCATCATGTCTATATCAACCGTACCTAAATACTATCGCAAGTAAGCAAGTA
 10116  GAGAATACGAAGGCGTTCGAGTGAACAATCATTAAGGAACTCGGCAAATTAACTCTGTCG
 10176  TAACTTAGGGATAAGGTGGGCCATTCCACTTGATTAATATCAAGGTTGGAAGAGGAGGCA
 10236  CAGAATGGTGTTGTACGACTGTTTAATTAAAACAAAGCATGCTGCAAAGAAAAAATAATT
 10296  CGAAGTATAGTGTGTGAACTCTGCCCTATGACGGCTGGGTATACTATTTGCTTAATTGAC
 10356  TAATATAAGTTAGGCTTTGAAGGAAACCCCGTTCAATGGCGGCTTTACAGATGAGAGTCC
 10416  TAAGGTAGCGTAATACCTTGGCCGTTAAATGCGGTCTTGCATGAATGACGTAACGATACA
 10476  ACAGCTGTCTCAATGATTGGCTCGGTGAAATTGGAATAACAGTGCAGATACTGTTTACCT
 10536  GTAGATAGACGAGAAGACCCTATGCAGCTTTACTGTTGCTAGTTATTGGATATGATATAC
 10596  CAAGTCTTAGCGTATAAGGTAGTTGATTAGACAACGATGTAACACCTTTACTTATGGGGA
 10656  TCATATTGAATTACCACAAGTGGTGGAACAATTGCTGGGTGGCAGTTTATGCGGGGCACA
 10716  GATCCCATAAAAAGTACCTGGGAGTATCCAAATTTTAATTCTATAAAAAAAACATACTTG
 10776  CAAGCAAGCAAATATATAGAGATTACCTTTATATATTTAATAAAAATTCTGCTACAGCAG
 10836  TAGCCTGCTATTTTTTTTTTTATTAGTTTGCTATTAGTGATAATTAATTTATTACTAATC
 10896  TAATTATTTATCTATTTAAGTTAGAACTTTTTTTTTAACCAAGTAGGATTTTAACTATCT
 10956  AAATATATAGATGTAATTAAAACATTATATAGTTATTATATAAAAAAAAAGATATAATAT
 11016  ACTAGAAATGTTTTTTGTTGTTAACTAGTTTATCTATAGATTAATAAGAGATAACTAGCT
 11076  AAATGATAATTATTTTACTCATAAAGTTTAACGGCTTAATCTTGCTTTACTGTTTGACTT
 11136  ACATGTCTTTCAGTCGCGTAAGCGGGGCATATGATCACAAGATGCAGAAAGGAAAGGTCT
 11196  TGGATTATTGAAAAAGCTACGCTAGGGATTAAATGTTAGTCCTCCAATGTTTATTTTTGT
 11256  ATTAACTATTGGTAATTAT
;; mfannot:     /group=IA (2.47e-12)
 11275  ctgggtaaaattcaagaaatacttgttaacataataaataaagtatatttgaagcgaagc
 11335  taactcaagcatagttataattataaaatagaattatacttacagagtttgaacgttcaa
 11395  cgactagaaggtgagtattgctaacaataaccttttactaacccccagcatctatatata
 11455  tatatattatctaaataatattggacatatcttatatatttatcatctatttttggtttt
 11515  tactct
;; mfannot:
 11521  TTTTATTAATTATCTTTTTTTGATTTTATATTTTTATTAGAAAAAAGGTGGGCCATTCCA
 11581  CTTGATTAATATCAAGGTTGGAAGAGGAGGCACAGAATGGTGTTGTACGACTGTTTAATT
 11641  AAAACAAAGCATGCTGCAAAGAAAAAATAATTCGAAGTATAGTGTGATTTTACTGTTCGT
 11701  AATTTGTACAAAAAAAATAAGACCTCTAAAATATTTACGACTAGAATAAAAAAAAATAAA
 11761  TGACAATTAAAAATAATATAATATAAGATTAAGAAAAGATGATTAAGATATGTCTGTATA
 11821  ATAATTAATATTTTTTAATTTCCTGTTACTGCGTTTGTTTCTTTCAGAAACAGGAACAAA
 11881  TTATTAGTGTAATAGACTCAATTCCTTAGTTTGATATTGGTATTTATATTATTAAAAAAT
 11941  TTGTTATATATTAATAATATTTCAACAATAATATAAATAGAAGATGATAATAACTATTAA
 12001  CAGGTGAATAGATTAAAAGTTGAGCTCAGGACATATATCTAAATATACAAAAAAGTCCTA
 12061  TTTAAGAATCAATTAA
;     G-orf475 ==> start
 12077  ATGTTAAACATATTTAATCTAAAGTTAAATAACTCTAATTTTTTTGTTACTAAAAAAGAG
 12137  AAGATAGATAACAAAAGTAATGATAGAGGTCAAACTAGACATTATCCTCCTGCAAATAGA
 12197  GAGTGATTTAATAGTATATATGCTTATAATAAAAATACAAGTAAATTATTACATGTTGCT
 12257  GATAAAGCTATACTTATACTGATAAAAAGTTATTTTAATTTATATAGCGCTGACTTAGAA
 12317  AAAACTAAAAAAACTCGTCGTACACGTAGATTTAGAAGGTTATCAGTAAATAGAATACTG
 12377  ATTAGTAGAGCAGAACTAAAACACACCAGTGATAAGGTAATTATAACTATATATATATAT
 12437  AATAGGCACCTTAAATATTATCTAAACAAAATAAAAACAATAGCAACATTAAATATATTA
 12497  AAAAAAAAACTTTCTAAACAAAAATTACAAATTATTGTGAACAATGGTTTAAAAATTACA
 12557  TCCAACGTTTTAAAACAAAAAAAAATACTTTTTGAAACACTTAATATAGGTAATAATAAG
 12617  TTTAATAATTACGGAAATAATTATGTAAATAAGTATTTAAAAATTTTTATTTTTAAGTGT
 12677  TTACATGAAGAAATGTTATATTTAAATCTAAAACAAATAATATTTGTTAATAAATCTAAA
 12737  TTTAATTGTAATTATCTTTTACCTTTAAGTAGCTTAATAGCCAAAATTTACAAAAAAAAA
 12797  ATAGAGTTTAATATTGTAAACCTAAAATATTTATATTTAAACAGTTATATTTTTACAGAA
 12857  ACTCTTGTTACAAAAATTAAAAATAGAAAAAATAGAGTATTAAGAGTATTAAAAGCTTCA
 12917  TTATCAATGTTTAAACTACCACCTTTAAATAAACTAGCCATATTTGACGATATGTATAAT
 12977  AGAAAAAAAAAAGCACAAAACTTAAAAGTTAACCATGTATTGTCTAATCCTAATTTTATG
 13037  TTATTTAATAAAGGTTTAAGATTACAACAACAAGGGAAAGGGTTAGGGAAAGGGAAAGGG
 13097  AAAGGGAAAGGAATTAATAGTATAAGCAATAATTCTGATTATGATACCTTAGACTTAATA
 13157  TTGTCTAAAGTGTATAGTAAAAATTTATTGCAAAATAAATTAGTAAATATAGATATAACT
 13217  AAAAAAAAAGAACATGTAACCAATACCGTTTTATGTTCTATTAAACACAAGTCTGTAAGC
 13277  GGTATTAGAATAGAAGCAGCTGGTAGATTGACTAGACGTAATACTGCAGAAAGATCTGCT
 13337  TATAAATTAAGATATAAAGGTAATATTCGAAATGAAGATTCTTCGTTTAAAGGACTTTCT
 13397  ACTGTTATATTAAGAGGTCATGCTAAATCTAACTTACAGTATACAAAGTTAAAATCTAAA
 13457  AAAAAAATCGGATCTTTTGGTTTAAAAGGATGAATTAGCAGTAACTAA
;     G-orf475 ==> end
 13505  TGATTATTTTTTACCTTATATTATTAACTAAGGTTAATTAAGTTTAATTAATAACATATC
 13565  TACTATTGCATTATAATGTCTTTAATTAATAACATAATTATACATGATCTTACTTGATTC
 13625  ACTATTGGTCTTTTTTTATAACCATTTTAAATTTGTTTCTCTAATATGGCTTCTTTTTGT
 13685  TGGTTGTAAACAACTCTAGGCTTAAATATTATATTAATATGAGTATAATAAATATCGCAT
 13745  TGCTAATATATTAGATACTATATATAGGTGAAGAAATAGTCTGAACCCCCTTATGAAAGG
 13805  GGGAAATAAAGGATAAAAAGCCTTTATGATAACAAATGTTGAACAGGCTAATTGCGCCAG
 13865  AGAGTTCATATTGAGTGCGCAGTTTGGCACCTCGAT
;;
 13901  GTCGGCTTAGCTCATCCACATGGATGCAACAACCATGAAGGGTTCGACTGTTCGTCGATT
 13961  AAAGAGTTACACGAGCTGGGTTAAATACGTCGTGAGACAGTATGGTTTCTATCTTCTAGA
 14021  GGAAATTAGAATAAAATAAGGATAGCCCCTTGTACGTAAGTAAATGGGTATATTAACCTC
 14081  TGGTTTACCTGCTGTTTATGTTCCTATATTAATTTAAATTATAAGTTTATATAAAAAGGA
 14141  CATTCTTTTTAATATGGCTTATTTTGGGGTTTTACTTTTCACTATAGTAATTTTTAACAT
 14201  AGGCACGGCAGGAAGGCTATGTTAGTTAATGATAAGAGCTGAATACATATAGGCACGAAA
 14261  CTGACCTTTAGATATTCTTAAATAAACGTAGTTTAATACTACGATTTTAGGTCCTTATAG
 14321  TTTAAATATGAAAATATTAAACAAGTATAATTAAATAAAATTAATCTGGGTTTAATATTA
 14381  TTA
;;     rnl ==> ;; mfannot: 3' -20/+180
 14384  TTTTTTACCATAAAGATTTTAATTAATAGGCTTTAGCTGACAGAATTGTGACATTTTTAG
 14444  GCACTAAGTACTAATTTTTTTTTTACTGAACAATACACTTATTAAAACATTAACATGTCT
 14504  TTATATACAACAATTTATATTACTGTTTTATAAAAATATACCTATTTATGTTATATTGTT
 14564  ATACTAGCTAAAACAAAACACTTAATATTGATCTTTTCTTATCATGGTCATATACAAATT
 14624  CAACTTTTATGATATAAAAAAATATAAACAAGTATGATTAACATTATATTTTAATCGTAT
 14684  GTTGGTTTATAACCAATAAGCCGTATCATAAACAGAATAAACGTTAACTTTTAATGTAGT
 14744  TATAAACTACTATTATATTTTAATTTAAACTTAAT
;     G-trnT(ugu) ==> start
 14779  GCCTGGTTAGCATAAAAGTAATGCAACCGTTT!TGT!AATCGGTAGAAGTAAGTGCGATA
 14837  CTTGCACTGGGCT
;     G-trnT(ugu) ==> end
 14850  TTGTTATAATAATATGTTCATGTAATGTAGTTTCATGTATA
;     G-trnE(uuc) ==> start
 14891  GGCCCAATAGTCTAGTGGTTAAGACATTATGCT!TTC!ACCATTAAAACGAGGATTCGAT
 14949  TTCCTCTTGGGCTA
;     G-trnE(uuc) ==> end
 14963  GATTTTATAATAAAAAAAAA
;     G-trnM(cau)_1 ==> start
 14983  TGCGGATTGATGTAATAGTAACATGCCTGGCT!CAT!GACCAGTTTATAGAGGTGCGAAT
 15041  CCTTTGTCCGTTA
;     G-trnM(cau)_1 ==> end
 15054  TAGGGTTTTCGTATACTACAATTATATCGGAATAATCGGACAACCCCATAAGGCTATATG
 15114  TAAAGCAAGCTGCACATGCCTGGTTAATGACCAGTCTACAGAGGTGCGAATCCTTTGGGG
 15174  GGGGGGTAATCGGGTTTCCGTTTACTACAATTATATCGTAATAATCGGACAACCCCTT
;     G-trnM(cau)_2 ==> start
 15232  AAGGCTATAGCTTAATAGGTAAAGCAAGCTGCT!CAT!GATAGCTCAGATGAGTGTTCAA
 15290  ATCATTCTGGCCTTA
;     G-trnM(cau)_2 ==> end
 15305  TAATAATACTTATAAATATAAATATTATA
;     G-trnL(uaa) ==> start
 15334  GTCCGAGTGCTGGAATTGGTAGACAGAGCGATCT!TAA!ATCTCGCTGGTATAATGCCAT
 15392  AAACGTTCAAGTCGTTTCTCGGATA
;     G-trnL(uaa) ==> end
 15417  ATTAGTGTTATAATCTATTAGATTTTAAATACGATGTTATGTAAAAAATTTTGTATAATT
 15477  TGTAATAATGATGGTTTTCATTGTTATTTATATTATTATTAGTAATAATAATAATGGTGA
 15537  ATATCAGTAAAGTAATAAATACTAATTCGGTTAGGTAAATCATATTATGAGGGGCTGGTT
 15597  TATAAGGGGCCCTGTGTAATTATAGTATATATCATTTTTTTTAGATGTTTTAACGGTTCT
 15657  ATAGCTCTGAGTGATAATTGATATACTTACGCCTGAACCGCTATAAGTGGAGTATTAATT
 15717  ACGTATTTACGTATTCTCGTTTTTGTCTTGTCGAGTTTTTAACTTTATTGGGCAGGCTTT
 15777  TTAAGGAAAGCCGCTACAGCCAAAAATGGAATAAATCTACTATAGTATCCATGTTGTGTA
 15837  CGTATTGTATCACAGGTAATTAGTATCGTTATTATGATTGTTAGGTGTTTTTTTTTATGT
 15897  ACAAAAATAGGAAGACTGTTTATTACGATCTTTATGATACTGGGGATTTGAGTATGTCTG
 15957  TTTGTGATGGCCCGCCTTATTTTTTTTATATATAAAAAATTAGTATACAGGTAGCAAGCC
 16017  TATCCGTTATACAGGGGGTGACAATCGGAAAGCGTATCCTATCAAACATAATAGATTTTT
 16077  CTCTTTGTATACGCAACCCTGTAAAAAGAAAAACCATGAATATGGACATGGCCATGGTAA
 16137  TGGAAAACACAAATAAATATGAAAATATAATGTCCCTTGTTCCATCCCTTTCATATGCAA
 16197  ATGCCTATATTGAAAAAAGAGATATACTAAATTAGAATACAAGAACTGGTACTTAGGGAT
 16257  CAACTCACGTAATATAAGGAAAATTTTATGTTGGCTCTGCTATAGATTTATCTAGTAGAT
 16317  AACTAAGTTATTATTATATACTTGGTTGTAAACCAAGAAAAATAATAGTTTGATACATAA
 16377  AGCATTGTTAAAATATGGAAACTCAAGCATCCAACGAGATATAATCGAATACTTTTACCC
 16437  TGCCATTCTAATTGAGAGGAAACAATACAATCTTAATCACTTTAAACCTGAATATAATAT
 16497  TAAAAAAACTGAATAATATCTAATAGGATTTATACACAGTGAAGCTTTAATTTATCTTAG
 16557  AGGTGCGACTAAATTAGGTCGTAAACATACGGAAGCGGCTAAATAGCGACTGCTAATGCC
 16617  CAACCTCAGTCTTACTGTCACAGATAATTAAACGGGTGAAAATAGATAGTTTTCATTTGT
 16677  GATTAATTAAAAGCCGCTTAATTTATTGGTATACATTACTCTTATGTTACTAAATTTATA
 16737  AAAAACAAACTATAAAAAATATACTGTAGTGAAAAAAGAACTTAATTAATTTATGTAGTT
 16797  TAACTGCACTTTTTTTTTCTGTTTCTTTGGTAGTTTAAATATTATAATTTAAATTAAC
;     G-trnA(ugc) ==> start
 16855  GGGGATATAGTTTAACTGGTAAAACGTCGATTT!TGC!ATATCGTTATTTTGGGATCGAG
 16913  TCCTGATATCTCCA
;     G-trnA(ugc) ==> end
 16927  TTAAATCTAAGTTTAGTGTTATTTTTTTTTAAATATTTTACCCTTCATGCATATAAATAA
 16987  AATATAGCATCCTACTTTGGTATTTATATTTATATTATTAGTCGAGTCTTTTATTAGGAT
 17047  ATTTTTATTCATCTTTTTTTTATCCTTATAATCCTATATTAATATTAATAAATTAAAAGT
 17107  ATAATAAACATAGCCAATAAAAACTTTTAATTATGATTGTGAAGCTGCTAAATATTGGAA
 17167  TCAACAAACAGAAGGCAATAATTAAAATTTATATAACACTAGGTAGCGTGTGTGTCTTTC
 17227  TATACAAAGCAATTAATCTTATTGTAGGCCTTCTAATTTTTAAATAAATGATATATTTAT
 17287  TTAATATTCTATTATGTTAAATAAATATATAATATA
;     G-trnF(gaa) ==> start
 17323  GCTCGAGTAGCTCAGTTGGTAGAGCGGAACACT!GAA!GATGTTTAGGTTATAAGTTCAA
 17381  ATCTTATTTCGAGCA
;     G-trnF(gaa) ==> end
 17396  CTTGTTTTTGTTCATTTTACTCAATTAATATTTATAGATCAAAGATAACTATATTTATGA
 17456  ATTATTATTAATCCTTAATTTGTAGCTAATGCTGTTTTAATCAAAAAAAACATTTTTTTT
 17516  TACATTGGTCTTTATATACTGTTAAATGGTATTGATGTAAATATGTTATGTTGAGCTATC
 17576  TTAGTTAATAAACAATAAGCCATCACAAATAAAAGTTTTACTAATAATTACATAAAAGAT
 17636  GCTAATACCAATAGTAAAGATAATGAGACTAATTCAACTTATATATATATGAACAGTATA
 17696  ATTAAAATAATAAACAAAA
;     G-trnL(uag) ==> start
 17715  AAGGTAGTGATGGAATTGGTAGACATGAATAGCT!TAG!GACTATTTGATTTAAAAATCT
 17773  TATCCGTTCAAGTCGGATTTACCTTA
;     G-trnL(uag) ==> end
 17799  CTCACACATAGTAAATTAAATACTTTTTTTTACTGGTTAGTACCAGCACCAGCACCAGTA
 17859  CCAGTACTAATACCAAAAAGTGTTTTTTTTATCATTTTACTTTACTTGGTATATGGTTGT
 17919  TATTACCATCTATTCATCTTATTGTTGTTTTTTGTTATAATTAAATATTATTTTTATATT
 17979  CATCTTTTTATATATTCATATATATCATACATTATTAATATTCATATACTATTAAACATT
 18039  TATATATTAAAATAACAATTAAACTGTTTAGTGCTATTGTTGATTATATTAAGAATCTTA
 18099  CCTAATATTAATAATCTTCAATTACTATTAATTGATTAAGAGTGTAGTGAACATATGATG
 18159  AATAGATTAAAATTCTAGCTTTTATC
;     G-trnQ(uug) ==> start
 18185  TATGTTGTAGACTAATCGGTAAGTCATAAATTT!TTG!GTATTTACTAATGAGTGTTCAA
 18243  ATCACTCCAACATAA
;     G-trnQ(uug) ==> end
 18258  AACAAGATTGTTTATTATCTTAATATAATTAATTGAATGTTATTAAAAAAAAGGTAT
;     G-trnH(gug) ==> start
 18315  AGTGGTTATAGTTCAATTGGTAGAACAACTGTAT!GTG!GAATAGTATGTTCCCTGTTCA
 18373  AATCAGGGTCTCCACA
;     G-trnH(gug) ==> end
 18389  ATTTAAAGTATTTAAGTCTGGTAATAATTTATATAGATCAATGTTTATGCAATATA
;     G-trnM(cau)_3 ==> start
 18445  GCCAGGATAGTTCAACTGGTTAGAACGTTAATTT!CAT!GCATTAAGAATGAGAATTCGA
 18503  TTTTCTCTCCCGGCT
;     G-trnM(cau)_3 ==> end
 18518  AGTATTATTAATTGTTTTAATACCATATAATTATAAAAAAAAAAGTTTTATTTTTAACTG
 18578  TTTTTATCTAAATGATTTATTTTTAATCATATGTTTCTCACTATTACATGTTAATGGTTT
 18638  GGCTTATTGGTTGTAAAACCAAGATAGCCCTACATATCATATATGTTCTTAATATTGTTA
 18698  TGCATAAATTAAGTTTAAACCCTACAAATTTAGTGTGATTAGGCAAATATTAAGTTTATA
 18758  AGATTAATTTTAATATAAGGATTAAAATATAGAGTAATTTGAAGTAGGGTGATTTGGCCT
 18818  TATCGTCATTTTATAATCTCATATTATCTTTTAAATAAACAAGGTCATACAAAAAAGAGT
 18878  AAGATGAGTATTAAAGTTAAAAAAGTAGGTTTGAATCCTACTAAAACA
;     G-nad2 ==> start ;; mfannot: alternative ATG start pos 18881
 18926  ATGATTATTTATTCTATTTTATCTTTACTACTGTCTAATGCTGCCACTCTTAGACGAGAT
 18986  ATGTCTATACTCTATTCTAGGGTGGCAATAATAATTTTGCTTCACTGTATCTCCATTGCT
 19046  TTTTGCAGCTTATTTATTTATAAATCTTTATGTAAAGGAATAGGTTTGTTTGGGGGCTTA
 19106  TTTCATGCTACATCTCTAACGCAAATATTTCACATATTTATATTTTTACTGAGTGCTATA
 19166  ATTTTGCAGTTAACTGCTTTTTATCCTAGGAAAGTTTGAATTAAAGAGTATTCTAGCTTA
 19226  TCTAATATTTGAACTAAGTTTTTTTATGATAAAACAGAAATAATTAATAAAATGGGACAA
 19286  CAATTTAAAATAATTGAGTATCCTTTGATTATATTATTTATAATAACAGGGGCTATCTTT
 19346  TTAGTATCAACTAGTGATATAGTTTCTATTTTTATTTCAATAGAGCTCCAAAGTTATGGA
 19406  TTATATTTGCTTTCAACATTGTACAGAAATTCTGAATTATCTACCTCTGCTGGACTTACT
 19466  TATTTTTTATTAGGAGGTTTATCCTCTTGTTTTATCTTACTAGGTACAAGTTTATTGTAT
 19526  GCAAATTCAGGTACCACTAACTTAGACGGGTTTTATATAATAACTAGTTTATCAAATATA
 19586  GCTAATCAGGATTATATAAGTAATGTTATCTACTGATATAAACCTTTTTATATTAACATA
 19646  TCACTTCTTATAATGTCAGTAGGGTTTTTATTTAAAGTATCTGCTGCACCTTTTCATTTT
 19706  TGAAGTCCTGATGTGTATGACGCCCTACCTACAATAGTTACAACTTTTGTTGCAATAATA
 19766  GCTAAAATATCTATTTTAATTTTTTTATTAGAACTAGTACACTATACTAGTAATTGTTTA
 19826  TTTTCATATAAATTTAGCTGAACGTATAGTTTATTAATAAGCTCCTTATTATCTCTAATT
 19886  ATAGGAACTGTTTTAGGTTTAACACAGTTTAGAATAAAAAGATTGTTTGCATATAGTACT
 19946  ATATCGCATCTAGGTTTTATATTATTAGCTTTAAGCATTAATAGTATAGAATCTATACAA
 20006  GCTTTTATTTTCTACCTAATGCAGTATAGCATATCTAACTTAAATGCCTTTATTTTATTA
 20066  ATTAGTATCGGATATTCATTATATCCATTTATTTATGATGATTCTGTTAATAGTAGCATG
 20126  ACTAATAAAGAACAATATCTAAAATTGCTAGATAGAAATAACTCACCAATACAACTTATA
 20186  AGTCAGATAAAAGGCTATTTCTATATAAACCCTGTTTTAGCCTTAAGTTTAGCTATAACT
 20246  CTTTTTTCTTTAGTAGGTATACCACCTCTAATAGGGTTTTTTGCCAAACAAATGGTATTA
 20306  TCTGCTGCGTTAGATAGTGGTTATGTATTTTTAACTTTAATAGCTATATTGACTAGTGTT
 20366  GTAAGTGCTGTATATTATTTAGGTGTTTTAAAACAAATATTTTTTGATAAACCTGAATAC
 20426  AAATTAAATCCAGCCTTTGAAAATGTTACCTTATATGGTAGCGTTATTACTGTTAATCAT
 20486  CCCTTATTACTAAAAAAAAAGTAA
;     G-nad2 ==> end
 20510  CATTTAAAGTTAAAAACATAGTATTATCAAGTTATTTAACTATTACTGTATCTAGCTTAA
 20570  CTTTAATATTATTATTATTTATATTCACCCCACAAGAATGACTAAGTTTGGCTAATTTAT
 20630  TAGCACTAATAATGTTTAACCCTTAA
;     G-nad3 ==> start
 20656  ATGTCCAGTACTATTTTATTCTTTATTTTTATACCTTTACTAGCCTTTATTTTGCTGGCT
 20716  GTTAATTTAATATTTGCCCCTCATAATCCATATAAAGAAAAAGACAGTGTATTTGAATGT
 20776  GGTTTTCACTCGTTTTTGGGACAAAATAGAACACAATTTAGCATTTCCTTTTTTATTTTT
 20836  GCATTACTTTTCCTGCTCTTTGATCTAGAAATTCTTTTAGTTTATCCTTATATAGTTAGT
 20896  GCCTATACTAATGGTATATATGGTTTAGTGATTATGTTAATATTTTTTATTGTATTAACA
 20956  TTAGGATTTGCTTTTGAATTAGGTAAAAAAGCACTTAGTATTGATAGTAGACAAGTATCT
 21016  GTTGTATCAGACAATAAGCAAAGTAGCATTATAAATAAAATAAAATAA
;     G-nad3 ==> end
 21064  TTATATTAATAATAACAGCAATAAATATTATTATAACATTAATAAGTTAGGTTTTAATAA
 21124  TAGATTATATTGATATAATATATATAAATAATTTTTAATTTTTTAAAATCTAAAATTTAA
 21184  AGATATGTATATAAACACGTCATCAATATACATTTGACTCACAGTCAAATGTATCCCTCC
 21244  GTTCCATATAGATGTCTGTTACAGGTATACACTTTTAATCTATAATTATTAAA
;     G-nad4L ==> start
 21297  ATGAATTTATCACTAATACTTTTTTTAATAGGAATCCTTGGGTTTGTTTTAAACAGAAAA
 21357  AATATAATCTTAATGCTTATTTCAATAGAAATAATGCTTTTAGCTATTACGCTCTTAATA
 21417  CTGGTAAGTTCGCTTAGCTTTGATGATATATTAGGCCAAACATATGCTGTATATGTTATA
 21477  GCAATAGCTGGTGCAGAATCAGCCATAGGTTTAGGTATATTAGTAGCATTTTATAGATTT
 21537  CACTCTTCTTTAATCTCATTCTGTCTATTTTGTGGCAAGAAAACTTATTGTTTATACGTA
 21597  CTACCTACCCGGGGTGTTAATTTTCGTAAAAGAATAGCAACAAGTTATCTAACTAACCAT
 21657  TTTAAAAATTATTCTACCTACCATTATAAAAATTATTTACTTGATCCCTGATTTATTACT
 21717  GGGCTTTTTGATGCGGAAGGTTCTTTTGTAATTACAATCTCTAAAAAATCTTAG
;     G-nad4L ==> end
 21771  ATATAAAACAGGATGAAATGTACAAGCTATAATTCAAATATAAATGCATGAAAAGGATAG
 21831  AGCTTTAATTCAATCTATCCAGGACTTTTTCGGTGGTATAGGTTATGTATCTAAACCTAA
 21891  TAATACCTCAACGGTATAATTT
;     G-orf149 ==> start /note=LAGLIDADG ;; evalue:9e-27
 21913  AGAGTTAGTACTATAAAAGATATAATTAACATAATTATTCCACATTTTGATAATTATCCT
 21973  TTAATAACTAAAAAGTCATCTGATTATATTTTATTTAAACAAGTTGCTTTACTTATGTTA
 22033  AATAAAGAACATAATAATTTAGAGGGATTACAAAAAATAGTTAACCTTAGAGCATTTCTT
 22093  AATTTAGGTTTATCTAAAGATTTAAAAGAAGCTTATCCTGAAGTTGTTCCTATAAAAAAA
 22153  TCAAATAACTTCACCGAAGCAATGTTTAATAATTTATCACCAGAATGAGTAGCAGGATTT
 22213  TCTACAGGAGAATCTAACTTCTTTATTACTGTTCAAAAATCTAAAACTAAGAGTAGTTTA
 22273  GCTGTATGATTACGTTTTTCTATAGGTCAACATTCAAGAGATCCATCGTCGCCGATGGTC
 22333  TTGTTAATTTCTTTAGTTGTGGTTATGTAG
;     G-orf149 ==> end
 22363  CTAAATATGAAAAACGTACAGTTTGTGAGTTTATTGTAACAAAAATAGACCATATAGTTA
 22423  TACATATAATACCTTTTTTTGAAAAATATCCGGTATTAGGATAAAAGTATTTTAATTATT
 22483  TAGGTTTCAAGAGTGCAGCAAATATTATTAAGAATAAAGAACATTTAAATAAAGATGGGA
 22543  AAGGTTTATAACAATTTTTACAATTAAAAAATGGTACTTCGCTAATTAACACAGATAAAG
 22603  CTCTAAATAATCACAGAGATGAGACAGGCAAAGAATAAATTAGATCAGAAAAGGAGAAGT
 22663  AAACCTTCTTCTAGTCTTAAATTGAAAAAAGTTTGAGGCGA
;; mfannot:     /group=IC1 (1.56e-42)
 22704  aaccttcaaattgcgggaagttcttaaagacaaatctaccaaattaatacagtaatgtaa
 22764  ttaatggaacaggtaatgactcgttgtaaggtaaaaacgatttgtatgaagaaatgaaat
 22824  agataatccgcagccaagcaccttaggtatttaggtgtgcagttcatcgactaaaagtag
 22884  gttggtttataattatatgattataataattatttgcttaagatatagtcaggc
;; mfannot:
 22938  ATAACCTAAAAGTTATGGGTCTACCCAGCCTTCCTAAGGAAATAAAAAAATTAATATTTC
 22998  TATGGATAAGGGGAAACACGAAGAGGAAGCATTGCTATAGAATATAAATA
;     G-nad5 ==> start
;     G-nad5-E1 ==> start
 23048  ATGTATTTAGCCATAATCATCTTACCTTTATTAGGATCAATAGTATCTGGTTTTTTTGGT
 23108  AGAAGAATTGGAGTTGGCGGGGCACAAATAGTTACATGTGTTTCTGTAATTGTAACAACA
 23168  TTATTAGCAATAATTGCTTTTTTTGAAGTAGGTTTAAAAGACATTCCTGTATCTATACAA
 23228  ATCTTTAGATGAATTGAATCAGGATCTCTTGTTGTATTATTAGGATTCCAATTTGATGCA
 23288  TTAACGGTTTCTATGTTAATACCTGTGTTAATAGTTTCTTCTTTAGTACATATATATTCA
 23348  ATAGGATATATGAGTCATGATCCACATAATCAGAGATTTTTTTGTTATTTAAGTTTATTT
 23408  ACTTTTATGATGATTATTCTTGTTACAGCTAATAATTTTTTATTAATGTTTATTGGTTGA
 23468  GAAGGTGTAGGAATATGTTCATATTTATTAGTAGGTTTTTGATTTACAAGAATAGCAGCT
 23528  AATCTAAGTTCTATGTCTGCCTTTTTAACAAATAGAGTGGGTGATTGCTTTTTAACTTTA
 23588  GGTATGTTTGCTATATTATGATCATTTGGTAATATAGATTACTCTACTGTATTTTCATTA
 23648  GCTCCTTATGTTAGTGAAAATATTGTTACAATTATAGGAATTTGTTTTTTGATTGGTGCT
 23708  ATGGCTAAAAGTTCTCAAATTGGTCTACACATCTGATTACCTATGGCGATGGAGGGTCCT
 23768  ACACCTGTTTCTGCATTAATACACGCTGCCACAATGGTAACAGCTGGTGTATATCTACTA
 23828  ATGCGTACAGCCCCTTTAATAGAATATAGTTCAACTGTACTAATACTTTGTTTATGAGTA
 23888  GGAGCTATTACTACTATATTTAGTTCTCTTATAGGTCTATTTCAACAAGATATTAAAAAA
 23948  GTTATAGCTTATTCCACTATGAGT
;     G-nad5-E1 ==> end
;     G-nad5-I1 ==> start /group=IB (2.87e-17)
;     G-nad5-I1-orf401 ==> start /first_aa=Q /note=LAGLIDADG ;; evalue:2e-55
 23972  caattggctcgagagtgtaatactcattcaattacattcaggcatcaaactatatgcgta
 24032  gaagtcatatttaatatattaaatcaaattattaatatgattaattcgcagataaccaaa
 24092  gctcatgattatttaataaatagtcataatagttataatctttttaattcatctctcatt
 24152  cattgattgtactattacatacttaagtttgtaattatgtcagtaaggtgaaagattata
 24212  attatcagtaagtcagtaggaatctcagaggccatacgtttgatattaatctttattaaa
 24272  ttaaatttaattaatttaacacaaaacccatctattttgagtatattttttttttcatat
 24332  attttacaagcaatatatgtttttatagagataaatataatttattattgcgctagtaat
 24392  gtaaaaatatcagctaactataatataaatacaaatgcaactattcaagtgaataattca
 24452  ggtaataatgtaaataatgataaggatttatcatttaaacaatgattagcaggattaata
 24512  gatggagacggatattttcttttaactaaaaaaggatataatagttgtgaaattactatg
 24572  gatgctagagataaaaaagcattatatgaaataaaacataaatatggaggaagtataaaa
 24632  caagtttcaaatgctaatgcttataaatataaattaagacatagagcaggattaatttta
 24692  ttaattaaagatgtaaacggattaataaggaatcctacacgattattacaaatgaataaa
 24752  atatgtgtaaaatttagcatacaattaaaatatcctaatcctttaacttttaatgatgga
 24812  tgattaagtggatttattgatagtgatggatcagtttattttaatgaagcatctggacaa
 24872  gtatttataggtatatctcagaaaaatagatatttattagaacctttaatatcaatatac
 24932  ggaggtagagttgatattcttagtcctaaaatagaagcatttaaatttattatttataga
 24992  aaagctgaattatttaatttaatagataattattttaataaatatcctttaaaaactgaa
 25052  aaaatgaaaagaattaatttaataaaacaattttatttattaagaattcatagaaaaagt
 25112  caagatataaacaaatttaatgaatgagttaaattcaaagatagatgagaaaaattccaa
 25172  gattaa
;     G-nad5-I1-orf401 ==> end
 25178  taaagaaatggtccaaaatacaatttatttttgtatttcag
;     G-nad5-I1 ==> end
;     G-nad5-E2 ==> start
 25219  CAATTAGGGATGATGGTAATTGCAGTAGGTTTATCATCTTATAATATTGCCTTATTTCAT
 25279  TTAATTAATCACGCCTTTTATAAAGGACTTTTATTTTTAGGAGCTGGTGCTGTAATACAT
 25339  TCTTTAGCTGATAATCAAGATTTTAGGAAATATGGTGGATTAAGACCTTTTTTACCTTTA
 25399  ACTTATTCAGTAATGCTGATAGCTTCCCTTAGTTTAGTGGCTTTCCCTTTTATGACTGGG
 25459  TTCTATAGTAAAGATTTTATACTTGAATCAGCATATGGACAGTTCTATTTTTCTACTACT
 25519  GTTGTTTATTTTATAGCTACCATAGGTGCTATGTTTACAACTTTATATTCAGTTAAAGTT
 25579  TTATATTTAACTTTTTTAACTAATCCGAATGGCCCCTTAATTAACTATAAACAAGCACAT
 25639  GAAGGTAATATTTTTATATGTCTACCTTTAATTATATTAGCTGTATTTTCTATCTTTTTT
 25699  GGTTATATAACTAAGGATATATTTATAGGATTAGGTTCTGGTTTCTTTTCAGACAATAGC
 25759  TTATTTATACATCCTACACATGAAATTATGTTAGATACTGAATTCGCTGTACCAAGCCTA
 25819  TTTAAATTACTACCTTTAGCTTTCACCCTTACAGTTTGTGCTATATCTTTAGTTTTATCT
 25879  GAATTCTTACCTAACATACTTATTTCATTTAAATTTACTAGAGTGGGTTATAATATATTC
 25939  AGTTTTTTCAACCTACGGTTTTTATTTGAACTTTTATATAATAAATATATAACTCGTCTC
 25999  GTATTAAAATTAGGAGGACAAACTACCAGGGTTTTAGATAAAGGTTCCGTAGAACTATTA
 26059  GGACCTTATGGTTTAGAAAAAGGACTACTTAAAATTAGTAATAATTTGGGTAGTTTAGAT
 26119  ACTGGTGTTATAACATCTTATGCTTTGTATATATTAATTGGTTTAATTTATTATATTTTA
 26179  ATGGCATACCTATCTTTAACTCATAGTAGTTTATTGTTATTGATTATGTTTAGTTTGTTT
 26239  GTTTATTTTTTTTTTGAAAAGGTTCAGGTAAAGGGTAAAGGGAGCTTATAA
;     G-nad5-E2 ==> end
;     G-nad5 ==> end
 26290  TTGATACTTTAAATTAACCTTTATTTGAATAAATCTCACTTTTTTGAAAAAAAGTAAAAA
 26350  TCTTACTTTTTTGAAAAAAAGTTAAAATTATTTATTATATTATAATTATGTTATAATTAT
 26410  ATTTATATAAAGATACATATTATTATAATGTTACCGTGGCCATGTACCGTTTTACATTAT
 26470  GATAACTCCAATAGATATTACAGATATATTATTATATCTGAAATACTCAATACATCTACC
 26530  TAAACTAAAAAAAAATTTTTTTATTTATTAATTATATAGACGTGATTTTGGGGATTATTT
 26590  TAACTTTTTATAATTATAATAAAA
;     G-nad4 ==> start
 26614  ATGTTACTTTTATTTTTGCTAGGTATTCCTATTACGGGAATATTAATTGTTTTTATTTAC
 26674  ATAAATGCGTCTTGGCATGATAGGCTAGATTTTAGTCTTAATAAACGAATTAAGTATACA
 26734  GGACTAACTACATCGATAGTAAACTTGTTTTTATCGTTTATTATTTTTATTGGTTTTGAT
 26794  TTTAGTAGCAACCAATTTCAATTTGTACGAGAATATCATCAAATAAGTTATTTTGATTTT
 26854  TATTTAGGTGTAGATGGGTTATCTATATATTTTTTGTTGTTAACAACTATTATAACACCT
 26914  ATCTCATTATTATCTAATTGAACATCTATATCTGAAAACATTGGATCATATGTGATAATA
 26974  ATGTTATTACTAGAAACACTGTTGTTATTCGTATTTTTAGTACTAGATATCCTATTATTC
 27034  TATATATTTTTTGAAAGTATCTTACCTCCTTTATTTATATTAATTGGATTCTTTGGTTCT
 27094  AATAATAGAGTAAGAGCATGTTTTTACTTGTTTCTGTATACACTATTAGGCTCATTATTT
 27154  TTATTATTGTCTATTGTTACAATGTCTTCAATAATGGGAACAACGGATTTTGATGCACTA
 27214  TATAAAACAAACTTTCAATATTTTTCTCAATTATTTTTATTTTTCGGTATTTTTATAGCT
 27274  TTTGCTGTAAAAACACCAACTATATTTTTAAATACTTGACTATTAAAAGCTCATGTTGAA
 27334  TCACCTTTAGGTGGTAGTATAATTTTAGCTGGTATAGTTTTAAAATTAAGTCTATATGGT
 27394  ATACTAAGATTAATACTACCTTTGTTGCCTAAAGCTTATTTAGATTACACATATCTAGTT
 27454  TATTTAATAGGAGTTATATCTATTATATATGCTAGTGTTAATACTCTAAGAACTATAGAT
 27514  GTTAAAGAGCTTATTGCTTACTCATCTGTCTCCCATGCTTCAGTTTACCTATTAGGGGTA
 27574  TTTAGTAATACAATACAAGGAATTGAGGGTGGTATAACTTTAGGTTTAGGCCATGGATTT
 27634  GCTTCCTCTGGATTATTTATTTGTGCAGGGGGTGTTTTATATGATAGATCTTCTACAAGA
 27694  TTAATAACTTATTATAGAGGTATGAGTCAAATTATGCCTTTATTTTCTATTATTTACTTT
 27754  ATACTATGTTTAGGTAATGTAGGTACACCTCTCACTTTAAATTTTATAGGAGAGTTTCTC
 27814  TCCCTATACGGAATATTTGAAAGATTGCCTATAGTAGGTGCTTTAGCTTGTTCTTCTATA
 27874  CTATTATCTGCTGCCTATACCATAAACATGTTTACAAAAATTTGTTTTGCTGGATCATTT
 27934  TCTAAGTTTTTTATTTCTAATATACCTGATTTAAATAAACGTGAATTTTATATTTTATTT
 27994  ACACTTGTGGCATTTACAATTATATTTGGTGTATACCCTTCTCCAATATTAGATGGTTTA
 28054  CATTATAATGTATCTTGTTTAATATATCAAGCATAA
;     G-nad4 ==> end
 28090  AGTTTACAAATTTTTGTATATTTTTATTATTTATGTTATGTTACCGTTGCCATGCACCCC
 28150  TTTATATAATTAAAATATTAGTATAAATTAGACTATAAAATATCGTCCAAATATTATAGC
 28210  GATAAAATCAATATATATGTATAAATATTTAAACTAA
; G-orf742 ==> start ;; contain dpo
 28247  CATAATTTATACATTTATATTTTACTAACTATATATATATATGATACTTTAAATTATCCT
 28307  CTCTTTTTAATTATATTAGATGGTTTAATTTGAGTAGCCCTTCTAAAGGATTTATTGAGT
 28367  GATAATAATATTGAATCAATGTATATATATAACGAGTGTATT
;;     G-dpo_1 ==> start ;; HMM match pos. 364,1031 score 1.3e-194
 28409  ATTGTAAATTATAATCCAGTTAAAAAGGATATATCTACAGTTTATCATAGAGAGGTATAT
 28469  AGTTCAAATACAGGAGTACTTTATTTTATAGTTGAAGACACTGTTAAAAATCTTAATTAT
 28529  CCTAATGTTTTTACACGGAAAATAGGTAATAGTATATTTAATATTAGTAGTGATAAAATT
 28589  ACAGGTTTTGAAGTTAATAAGGAATTAGCTTGTATAAGTAATAAACATAGAGAGTATAAA
 28649  GCAGCAAGTAACCCTTTTATTGGTACTTTAGATTTAGAAACATACCATGATACTGATGGG
 28709  TTTTCTAAGGTATACGCTTTAGGTTTTTATGTAGATGGTGGGGATCCTGTAATATTCTAT
 28769  ATTGAGAAAGGTGAAAGTTCACACAGTTTAGTGTTAAGATGTTTTGATGCATTATTAATC
 28829  AATAAATATAACAATTATATATTTTATATTCATAATTTAGGAGGTTATGATGGTCCGTTT
 28889  ATTTTAAATATATTGAGGCAAGCTAATCTAGATAAAGGGTTTGAGTATTATAAATTATCT
 28949  TATCTTTTTAGGGATAATAAGTTAATAAAATTATCTATTAAATTAAATGTTTTGCCTGTC
 29009  AGTACGGTAACTAAAGACGTGGGTAGTAATAATAATAATAAAAGTTATAATAAAGACGAT
 29069  CAATCAATTAAAGATTCCAATATTAAGATTACTTTGTATGATTCCTTTAAATTATTAAAT
 29129  AATAATTTATATGACTTGTCCGTTGATTTCGAGGTATCTGTAACTAAAGGATCTTTTCCA
 29189  CATGAATTTGTGAAAAAAGATACTTTATTTTATATAGGAAATACACCTCATATAGATTAT
 29249  TGAAAAGATATAACTAAAAAAGAATATAAAAATAAATTATTTAAGGTTGATTTAAATTTA
 29309  AAAGTGGAATGTATTAATTATTTAAAAAAATATCTAATAAGTCTTTATCAGGTTTTAAGT
 29369  ATATTTAATAAATATGTATTTGAAAAATATGGTGTACAGATGACTGACAGTTTAACTATT
 29429  TCTAGACTGGCAATGAATATATTTTTAAAGAAATACTTGAAAGATTTTAAATTACCAGTT
 29489  ATTAAACAAAATATGTATAAAGATATAAAACAGTCATATTTTGGTGGTATAACTGAAGTT
 29549  TATAAACCTTATGGTGAAAATTTATATTATTATGATGTTAATTCATTATATCCTTATGCC
 29609  AGTTTAAATTCTATGCCTGGATCTAATTGTACCTACATTGAGAGGTCGGATATTAATATA
 29669  GATACATTATTTGGTTTTTATTATTGTGAGATAGAAACAACTGATAATTATTTAGGATTG
 29729  TTACCTGTTCATAGAGATTTTGAATTAATAATGCCTAATGGTAAATGAAATGGTTGGTAT
 29789  TTCAGTGAACAATTAAAATTTGCTCAACAAAATGGTTATAAAGTAAAAGTAACAAGAGGT
 29849  TATAGCTTTAACAGAGAAGATAATGTATTTAATCATTATGTAAGTGATCTTTATAAAGTT
 29909  AAATCTAATAACACAGGATCTATTAAAGTAATTGCTAAAAGTTTATTAAACAATTTACTA
 29969  GGTAGATTTGGACTTAATGTTTATAAGCCGGTTACTAAAATAGTAAATGAAGATACCTTT
 30029  AATTTTATTATCTCCGCTTATGATGTAAATTCCTTTACAAAGATATCTGATGATGATGAT
 30089  TATTTAATAACTTATTATCCGGAAGTTAATAAAAATACTTGTATTTCTCATAATTTAGAT
 30149  TATACTAAAGTATTAAATTCAAATAAAGTTAATGTTGGAAAATTAAAAGAGTTTAATGAT
 30209  GTATCTTTAAGTACTGCTTCTGCAGTAACAGCATATGCTAGAATTCATATGGGTAAAATA
 30269  AAATTAGATATTATTAATAAAGGTGGACAAATTTACTACTCAGATACTGATAGTATTGTA
 30329  ACAGATATTTCTTTAGATGAAAAAATAGTTGGTAAAGACATAGGACAATTTAAGTTAGAG
 30389  TATAAAGTTAAAAAAGGATTTTTTATATCATCTAAACTATATTTCTTAGTATTACATGAT
 30449  GCGTATGTAACTAAA
;;     G-dpo_1 ==> end
 30464  AAAATAAGGGTA
; G-orf742 ==> end
 30476  TAGTAATAAAAGGTAAGGGGGTTAAGAAAAATACTCTTAGTGAAAATGATTTTATAAATA
 30536  TGTATAAAGGTATTAATGTTGAAGCCGTTAGACAACAGAGTACTATAAATTATGATATGG
 30596  GATCTGTTGTTATAGAAAATAAATAAATTAATATAAATTGTAACTGTTATAAAAAAAAGA
 30656  GAAAAAATTTATAGTGAGGGTAAATGAATAGATACAAACCCGTATTATATGATCAATAAA
 30716  GTTTATAATTGTCTAATTAACATAGAGAGATTTTACATATATTTTTTACATATATTTTTT
 30776  ACATATATATAAAGTATAACATAAACTAGCACTAGCACTACTAAAAAAACATAAAGTGTT
 30836  TTTAATATAAATAGTTACTTTAAAAGGTTTATTTATAACCTTTAATGAATAGTACGTTCA
 30896  TTATAAATATAGTACTGAGCATTTTTATAATAATAAATTAATATATTATTAAAAGGTATA
 30956  ATATAAAAATAACTTATTTCCTTTAGATAAATATTACATTTGCGAGGATAATACAAAATT
 31016  ATTTTAGAGTCTGAACAATTAGATGTTAATGGACATTTTTGTAATTATAATTTTTATTTA
 31076  ATTGTTTCCTGAATTTTAAATATCTAAAAAAATTAGACGTGGTTTATAATTATATTAGTT
 31136  ACAATACGCTATTGTTAAGACCTCTTAGTTTTTTTACTTGACTGAAGTGATACTGTGGAT
 31196  ATTTCCAGATAGCCTGGATACTTTTTAAGTGTTGTAGACGAGAATCAATTTAATAAAACA
 31256  GATTCGTTTGAAAGTCCATTAGATTTTAGTTTTAATAGTCCAAATTAAGGTGATGTTTTA
 31316  GCTAATTTAGATATAGAAATTTCTACCACAAAAAAAAAACCTTTGCATGATGTATTTAAT
 31376  ATAATCAATAGATTAGGGTTTTAATGCCTAATTTAATCCATTCATTAGATGCTACTCCCT
 31436  TAAGTAAAAAAAAAAATTCATGCATGTAATCATCCTAATAATAAAAGATTCACCTCTTTT
 31496  GTGTTTCTCTATACCTTTGCATTTTTTATCTTACCACATCTAGTGCCCATGTTTTAAAAT
 31556  ATGTGTAAATTACATCATATGTATAATAGTGCCACCAATAGCACTGGCACTATTATATTT
 31616  ATTTTTATATCAAATAAAAAAATATTTGATATATATTTATAATGCCCTATTTAAGTTAAT
 31676  ATTATTGGAAAGTCCTAATCTATTTAGGTTTATGCATATTTTATATATATATGTCTAAAT
 31736  ATAATTTTAAAAATACAAAGGTAAAAAGCTTAGTTTTTAACATAAATCATTTTGTATTGT
 31796  ACTACTGCTCCTAATCCTTAACCGTCTGCGTATTTTCCTGCGTTTATGTCTAATATAACA
 31856  TAATTTAATTGTAAACACAGGGAGCTGCAAACTTTTAATTATAAAAAAAAAAGTGTGAGT
 31916  GCTATTTATGATAAATATATTAGTTTAAATAATATTAAATTAATAGGTTTTATCTTATAG
 31976  GGTTATATTACATATAAATACATATATATTTATAAATTAAAAATACATAACCACTTATTT
 32036  ATTGTTTGTTGTTTATCTTTCTTATCATCCAATTAAATTTTAAACAGGTCTTTATAATCT
 32096  GTTCATATTATTGATCATAATGAATAAATATTGTGTTGAGTCCGTATTGGTTTACACTAT
 32156  AGCTAATAAGTCATAGAAAAAAAAATTAAGGATAAGATTCAATAATAAGTTTGCTAAATT
 32216  AAAAAAAAAGCTATAAATATGGTTATTTTTAAGTAAATTATTTAAAGTACATAATATATA
 32276  GTTTATGGTACTGTATATTACCTTAATAAAACATTTAAATCAATATATTTAATACT
;     G-nad1 ==> start
 32332  ATGTTATATTTACCTATAGTTATATCTATTATTGAAGTTTTAACAGTTACTATTTCCGTT
 32392  TTAATAGGTGTAGCGTTTGTAACAATAGCGGAAAGAAAAACAATGGCAAGTATGCAAAGA
 32452  AGACTAGGTCCTAACATTGTGGGATACTATGGTCTATTACAAGCATTTGCTGATGCTTTA
 32512  AAACTTTTATTAAAAGAATATATATCACCAACCCAAGCAAATATAATTCTTTTTTTTCTT
 32572  GGTCCAATTATTACTTTAAATTTTTCATTGTTGGGATATGCTGTTATACCATTTGGCCCT
 32632  GGTCTGGCCTTATTAGACTTTAACTTAGGTATACTTTATATATTAGCTGTATCTTCACTA
 32692  TCTACTTACGGTATATTATTAGCTGGATGAAGTGCTAATTCCAAATACGCGTTTTTAGGA
 32752  TCACTAAGAAGTACAGCTCAATTAATTAGTTATGAACTCATTTTAAGTTCAGCTGTTTTA
 32812  CTGGTTATATTATTAACAGGTAGTCTTAATTTAACTGTAAATATAGAATCCCAAAGAGCC
 32872  ATTTGGTATATAATACCGTTACTACCTATTTTTATAATTTTCCTGATTGGATCAATAGCA
 32932  GAAACAAATAGAGCACCTTTTGATCTAGCAGAGGCTGAATCAGAGCTTGTTAGTGGTTTT
 32992  ATGACAGAACATGCTGCAGTTATTTTTGTATTTTTCTTTCTGGCTGAATATGCTAGCATT
 33052  GTTCTTATATGTACCTTAATAAGTATATTATTTCTAGGTGGTTACCTGTTTAGTTCTGAT
 33112  ATTATGTTTTTTGTTTTATTTGGTGTAATAGATTCAATACAATTTTTGGATTTCTATTTA
 33172  TACATTTCTGTATTTTTAACTGTATTTGATATTTTTGATACTTTAAATGATCCTATGTTT
 33232  GAAGGAATATTTTATGGTTTAATCTTAGGACTAAAAACTTGTATAATGTTCTTTGTTTTT
 33292  GTCTGAGCACGTGCATCCTTTCCCCGTATAAGATTTGACCAACTAATGTCATTCTGTTGA
 33352  ACTGTTTTACTTCCTATCATTATTGGTTTTATAATACTAGTACCTTGTATCCTTTACAGT
 33412  TTTGATATTATACCTAGTAATGTTTCTCTTTTCTAA
;     G-nad1 ==> end
 33448  TTTATTATGGTCTTTGTTAATAAGCACCCTTATCTATATACAGATAAAGTAATAGATAAT
 33508  ATTTTTATATAAATAACATATAAACAAGGGAGTCATAAATATTTAGTATATTATTAGTAT
 33568  ATTATTATCTATAACTATTATTAAAAATAAATATAAAAAAAATCGATATAGTATTTATAT
 33628  ACCTGCTTATTATTATCAAAAAAAAATTAAAATATATATATAATGGATTGGGTTGTATAG
 33688  TGTTATAGTATAATACCTATATTTATAAAACTTTAAATTTACAAATTAAGCGTCTAATTA
 33748  AAAGACTAAGGTTGTTTACATAAAATACAAATTACTCTTTTTAATATGTTATTTGTTTGG
 33808  CCTTTTTGCTTTAAACCCTATCATATATTTAACTAACCTTATTTAACTAACCTTATTTAA
 33868  TATTTTTTATATTACTTTACATAAATTGTTTGTATCGGTAGTTGAATAAGTGTAGAAACA
 33928  GTGTCGGAAGCCGGATCTTGATACGGATCCGTAGCAGGAGGATCTGTCTGATTTGTGGTC
 33988  TCCTGATTCTTATTTGTAGTCTCCTTATTCTGATTCTGATCTGTTGCAGTAGGCTACGTC
 34048  TACTGTTTCTGATTCGTCGTCTCCTGATTCGTAGCTGGAGGCTGCTTAGCTGGACTGGCC
 34108  AATAAATACAAATAAGTCTAAATATTTGTGTCCGTAAGGATTTAACCTTAGGAGGTGTAA
 34168  GTCCAACCGACTGAGCCAAATATCCTATATTTCTGTGGGTAAAGCGACGTTCATTAATAA
 34228  TACCGAGGCGACTGACTATCGTCGATCGTAGTATCTGGCCGAATCGTCGATCGTTGTATA
 34288  TCTCGCCCAAGAAGCTAGAGTAATCGTCGATCGTTGTATATCTCTAGATTGATAAATAAC
 34348  CAGAAGCGACTGGGAATCGTCGATAGTTGTATCTGGCGAATGAAACAGTGACGAATAGTT
 34408  CCGAATAGGCTGGTAATCGTCGTTTATAGCGTAACAAGCTAGAGTTTCGTATATTGTTGT
 34468  ATATCTATATATGATGTATTATATGTATTTGCTTGTAATATAATGTCACACACAGCTACA
 34528  CTTATGATGTTATTTACATACTTTATAAAAGTATACTAGTTAACACTAATGGTGTATTTT
 34588  ACAAATATTATGAAATTATACCATTTTCTTTTTTTTGCTTTTTAACTATAATTAATAATA
 34648  TAACCCCCCCATGTATAACATCTTAACATGATGACCTATTCTTTCATTTTCCATTAATCC
 34708  AAGTAATATATCATATTTATTATGGATAAACCCTTTAAATATATTATTATATTTATATTT
 34768  AATAATTTTATAATTAATTAAAAATGAAATTAAAATTATGCTACAAATATGTACTATGGG
 34828  ATTAATAAAGTTTGTTTTAT
;     G-cox1 ==> start
;     G-cox1-E1 ==> start
 34848  ATGTATAAGTATGATTTTGTTGAGAATATTAGACAAAGA
;; mfannot: G-cox1 ==> start Def by similarity
 34887  TTAAATAATTACATACCTGGCTACAATTCGTTATCTAATTGAATAGAAAGGTGATTATGA
 34947  TCTTCAAATGCTAAAGATATAGGAACATTATATCTAATTGTCGCTTTATTATCTGGCTTA
 35007  GTAGGAACTGCTTTTTCAGTATTAATCAGATTAGAACTATCAGGACCCGGGGTACAATTT
 35067  ATAGCAGACAATCAGTTATATAACAG
;     G-orf340 ==> start /note=GIY ;; evalue:2e-11
 35093  TATAATAACTGCACATGCAATAGTAATGATTTTTTTCATGGT
;     G-cox1-E1 ==> end
;     G-cox1-I1 ==> start /group=I(derived) (3.37e-11)
 35135  caaaaaaatgcaaat
;     G-cox1-I1-orf321 ==> start
 35150  atgttaaataaaaaatcaaaattatcattgggttttgtaaaaaccattacaattaattct
 35210  aacgataactatgacgtaataattggtaaaaataataattttaataagcaaaataaggaa
 35270  tttaaagataaatatgtaaaagttgtagtagaagatccatactacaacagagatataata
 35330  cttaaagtaactaaaaaacaaaaaggtgtttatatttgagaaaccttagagggtcaaaat
 35390  atgtatgttggtcattctattaacttatacaatagtataagtttttattttatgccttca
 35450  attcttaatactaaagcacgtagagttgttagacatttaaataaacatggctttagcgac
 35510  ataaaattgactatatatctcatggatataaaatctagcttagatcaagttgtaagttta
 35570  gaacagcattttattgatacacttaatcctagtcttaatgtagatttagttgctagtagt
 35630  tctggttatcacgaggctatggctcaagagatacgaaaaaaactacgtaagcaaagaggt
 35690  actcctgtatatatttacgaggctgaaagttttactttattgcacatatttgattccaaa
 35750  caatatatgtataatacaataagtattcatcataaaactttacatgattgcatagattta
 35810  ggtgttttatatctagattcattctttttatctttagatttgcttgaaactgaaaatgta
 35870  tatatgttaaatttagaccaaatcaaagccttagttaaaaccaaacgggagttgcacaaa
 35930  cttaaacacccagcatctaaagctatatttgctgagtttaaaaatgacgcaagtaaaaac
 35990  ctagagttttattctttaaatggcttggctaaacatctcaaaggtgatcgtaaggttatt
 36050  agagagtatatacaaggaattaaatcaggttattatcgtggtaaatgaaaatttacttac
 36110  aaataa
;     G-orf340 ==> end
;     G-cox1-I1-orf321 ==> end
 36116  aaaacaacatattaaacaattatagggtattctataacaaggcatggccgggtaaagtat
 36176  aaatattttactttcttttcactatattctggaatcactttagagctattagaactagta
 36236  atacaagctttctaatatgaaaagcagtataagacagtaacattttaatagattagtcaa
 36296  ccagcaggaaaccaaatatatttgggctttttaagcattaaacactaatatagggtaggt
 36356  tcctcagagactacacgtgaaataccttattaaataacctttaaaggtaaagatatagtc
 36416  caaactttagtaaagctaaataaaacg
;     G-cox1-I1 ==> end
;     G-cox1-E2 ==> start
 36443  CATGCCAGCTATGATAGGTGGTTTTGGT
;     G-cox1-E2 ==> end
;     G-cox1-I2 ==> start /group=IB (3.73e-23)
;     G-cox1-I2-orf328 ==> start /first_aa=E /note=LAGLIDADG ;; evalue:5.4e-28
 36471  gaaattaaacacttttttataacggttacatctaaaagcaatgaatatattactccttct
 36531  gcagatataaataaaaataatcttattgctgattccttacaaggtaataatagacaaaat
 36591  tcaaaatcatcttttaaattaggaccttatctagctggattaatagaagcggatggttct
 36651  atagcggtacacaagaataattctaaagttcaaaaatatcgtcctaaaataatagttgtc
 36711  tttagtttagctgataaaccattagctgatagattagcctttataactcaatccggcaaa
 36771  gtttacttgaaaacaagtgctggttgtgtgttatgacaaattcaaaaaaaagaagatgtc
 36831  ataaaaataattaacttaattaatggttatatgcgtactcctaaattagaagcattgcac
 36891  agagctattaattgatttaacgagtttgacagttgtgctattgaatgtctagctttagat
 36951  aattcacctatagatagcaacggttgattggctggttttagcgatggtgatgctaacttt
 37011  tctataactttaactgatcgtaagaaaaatggtaaagttacaagtaaaagagtgcaaact
 37071  ttttttaggatagaattaagacaaaattatcacagaggtgaggatggaactaatctaagt
 37131  tactttactatattaagcttaatagctgaatatttaaaggtaaacttatacactagaacc
 37191  agaaaaaaaggggataaactgttttatgcttttatggttatagcccatagttcaataagt
 37251  catgaaaaagttagagcctatttggataggttccctttgtattcctctaagtatttagct
 37311  tataaggactgaattcgtgttcaggatcttcgtagaccttgtggtattttaactgaccag
 37371  cagattactgaagtagaatttattaagtcccaatttaatagtaaacgtaaaacatacgat
 37431  tttgctcatttagagtgtttattataa
;     G-cox1-I2-orf328 ==> end
 37458  ttaagtgtaaaagaaattgccgtgggtgatagtaataccgctcttattacataactattt
 37518  acgggaaaatcctaaagtatttttgtaggatgttgtgaaaactttaatagaagcgtacac
 37578  aaaccataaacatcaaaaacaatagagtttattaactgtaacttattaagttatggatta
 37638  tatacaacaatggacaatccgtaggaaaccaaataatactagttgtttgagtgggatcct
 37698  cagagactacacgttatgcccctaagctaagagtttgggtgaagatatagtccaatttat
 37758  aattgaaaggttataatgaattg
;     G-cox1-I2 ==> end
;     G-cox1-E3 ==> start
 37781  AATTTCTTATTACCATTAATAGTAGGGGGTCCAGACATGGTATACCCTAGACTTAATAAT
 37841  ATAAGTTTTTGATTATTGCCTCCTAGTTTAATATTATTTCTGTTTGCTTCTGGTATAGAA
 37901  AATGGAGCGGGTACAGGTTGAACTCT
;     G-cox1-E3 ==> end
;     G-cox1-I3 ==> start /group=IB (1.35e-15)
 37927  t
;     G-cox1-I3-orf357_1 ==> start /first_aa=Y /note=LAGLIDADG ;; evalue:7.5e-65
 37928  tatataggtaaggagttgctcttaggtgacttagaggcaatgaaactcttttcgatgcgt
 37988  gaaaatcctcaagtattagaattaatattattaatacacgtaataaactactcatgattg
 38048  tttaaatcatatgtaaaaatgtttatatcaaggggacaatacgcctgagtaaaaaaaaga
 38108  tattttattactcatcagagactaaacaaagagtatcttgtaaaaaataataaagcgtga
 38168  tttgagcaatggttagttggaataacagatggagaaggtactttcggtttttactatcaa
 38228  aatggtaaatgaattttagtatataaaattgctctttctagatataatctaagagcttta
 38288  cattatattaaaactaatttaggtataggtacaattactaaagataatagtaaaagacaa
 38348  atacttataagagatagaaaaaagttagaaagtgtaatatttcctatatttgataaatat
 38408  actcttttaactagtaaatattttaactacataaaactaaaaaaagcatttaatatatta
 38468  aatgatactaatttaaataaagtagaaaaagataaacttttatttgcattaaaagaagaa
 38528  actttacctcaaggatatatatctccagcttgaaataatataacacttccattaaaacat
 38588  aatgaaacaataaatgttttaactaaaccttgactaagtggatttgtagaaggagaaggc
 38648  agtttttatttagtatctaaagatagtaatagaatagtacatggatttggtataactcaa
 38708  aaactagatagtatagttttagaaggtataaaaacaatattacatatttcaacagctatt
 38768  agatttaaaactaaacataattactatcttttagacactacaaactctagagctatagaa
 38828  aatttaataaattactttaaagatagtttaataggtatgaaaagtccagaatataaaatt
 38888  tgagctagatcatatgttaaaaataaaggaaattatgataaattattcttattaagagaa
 38948  acacttagaaaaatgaaagaaaagttattagaaattgatttattaaaaaaataa
;     G-cox1-I3-orf357_1 ==> end
 39002  ttacaagataaaggtatagtccgaacaataaagaaatttattgagtgtaatgatagttgt
 39062  atatagtacaatgagattaccaacattattg
;     G-cox1-I3 ==> end
;     G-cox1-E4 ==> start
 39093  TTACCCACCATTATCAGGTATACAAAGTCATAGTGGACCCAGTGTAGATTTAGCTATTTT
 39153  TTCTTTACATCTAGCGGGTATAAGTAGTTTATTAGGAGCTATGAACTTCATAACTACAAT
 39213  ATTAAATATGAGAAGTCCGGGTATAAGATTACATAAGCTAGCTTTATTTGGATGAGCTGT
 39273  TGTTACTACAGCTGTATTATTATTATTATCATTACCTGTTTTAGCCGGTGCAATCACTAT
 39333  GATTTTAACCGATAGAAATTTTAATACATCATTCTTTGAAACAGCTGGTGGTGGTGATCC
 39393  CATTTTATATCAACATCT
;     G-cox1-E4 ==> end
;     G-cox1-I4 ==> start /group=ID (4.79e-37)
 39411  t
;     G-cox1-I4-orf317 ==> start /first_aa=F /note=LAGLIDADG ;; evalue:3.5e-52
 39412  ttctcgagaggtatatttaaagaatgttatttatttggagtttttcttttaataatagtt
 39472  acaatttttagtattaattcagcgcatagtaataaattaggatctaaagtgaagttttct
 39532  tatttaaataataactttgatttttctatattttatataaagcataaagcttatttgcct
 39592  aataaatcttatccttcaaataaatttttaacatgatttattggatttactgaaggtgaa
 39652  ggatcttttatcgtaaataatagaggtgatttagcttttgtaattacacaaagtacaagt
 39712  gatattaaggttttacaatttatacaagaaactttaggttttggtaaagttatagctcag
 39772  tctgtaaatactagtagatatgtaacacaaagtaaaagagaaatagatattttaattagt
 39832  atattaaatggtaacattgttctaccaagtagacaggaaaaatttaataatttcattaaa
 39892  ggatttaatagctgagttactaaaggtaaaattagattagataccgtggtaactaaaaat
 39952  atgtttattttacctagcttagataacagttgattggcaggttttacagacggagtaggc
 40012  tgttttacttgttctatcggtgaaaaaaaaggatatagttttaattttaatatagcacaa
 40072  aaaggagaaattaatgttaagatattagaacatatttgtttattatttaaaggcggtata
 40132  gtttcaaagcatgctgtagaaaatgtatatgaataccgtataggtggagttaaaaattgt
 40192  caaaaagtttttccttattttgacaaatttactttgtatactaaaaaatctatgtcttat
 40252  attttgtgaaaacaaatctataatgatctgggtgataagtgtcatctagacaaatcaaaa
 40312  agattggaaatgattgaaaatgcaagaatgataaataaatctaatattctttaa
;     G-cox1-I4-orf317 ==> end
 40366  actatagtggaaaaaaagtcatggtttaacgtataaaaattataagttatgaaactctaa
 40426  agacagatgtaaaaagatataagatctgaaagagtaaatgttgatatatcaatataccag
 40486  agatttagttaatgtttagttattactatttgcaactcttaagtaaaaaacttatataat
 40546  agtttataagttataacctatcttcagctttgctgatggtataaggaaaagttagtataa
 40606  atattagcgatactagtgttaacggtcaataaatttctcatttaaagaccgtcggttatt
 40666  taagtgaccgctacagactggttcactggtaggtgtctgaaatgatgcttaatgtacagt
 40726  cggtttcttccattatcttgatctaaagcaagatagtgcacaagcccggagtttatgcta
 40786  ccggtacctggatttaatactagagcatcagcattgttgatgataaattaaatttgaag
;     G-cox1-I4 ==> end
;     G-cox1-E5 ==> start
 40845  AAATGGATTTTTTGGTCATCCAGAGGTCTATATACTTATTATACCTGGTTTCGGTGTTAT
 40905  AAGTACAACTATATCTGCTAGCTCCAACAAGAGCGTGTTTGGTTATCTTGGTATGGTTTA
 40965  TGCTATTATGTCTATAGGAGTACTAGGTTTTGTAGTGTGAAGT
;     G-cox1-E5 ==> end
;     G-cox1-I5 ==> start /group=IB (1.45e-25)
;     G-cox1-I5-orf352 ==> start /first_aa=H /note=LAGLIDADG ;; evalue:5e-52
 41008  catgtttcggcttcgccccttagtgatatggggatttttataatttatttcgctatatgc
 41068  tggaacggtttagtgctaattggtactttgaatagtaaaaattcaattagctataccaaa
 41128  tcagcaggcaatctgtccctatactcatcaaatagtaaaacacagaatgcctcagagact
 41188  atacgcgaaacatctttcaatttttcagcattccatcagtataataatacgctatttgga
 41248  aaggatgcgcaatacatatccgataattgattaacttgatttattggatttgtagaagga
 41308  gatggagccattcaaacttatgcaaatggtacaagagtacggtttgttcttactcaaaag
 41368  gaaagtgctatcctatactacatccataaaacgttagggattggtactgttaagcatttt
 41428  ccacaagggacaagtggtaacaaaaatgacttctacagatgaagtgtagataatacttca
 41488  catattcttttattagcttttttatttaatggtaatctggctcttagtcacagaattcaa
 41548  caattaacattgtgaattaaagctttaaataatcggtttggagcaaatacaattctatta
 41608  attaataatgctgtttcagtaacactacaagatgcttgattatctgggttcaccgatgct
 41668  gaaggatgttttaatgtatccattacatcaaacacaagatacgcattaggtcacgttata
 41728  aaaatgagatatatacttgatcagaaggatgattatatcctacagatcatacgagactta
 41788  tttggatttggtaaagtaactcttagatccgcaactgatggagtgtaccgatacacagcc
 41848  acagggtttaaatcaatgaatgatgtaatatcttattttaaagtatttccattacttact
 41908  aagaaggccctttctttcgataaatggtcaaccattcataatattgtttctaataaatta
 41968  catattactgaagaaggattagcccagataagagtattacagaaacagattaatattgat
 42028  aatagtgtggcaaataaaacaggctctgcgcacccttag
;     G-cox1-I5-orf352 ==> end
 42067  agctatttattgaaagatgaagatatagtccgattcttcttgtgaaagaagcacttagct
 42127  ttatagctaagtgggtagatatgaggaatatctgctaacaattttg
;     G-cox1-I5 ==> end
;     G-cox1-E6 ==> start
 42173  CATCACATGTATAGTGTAGGCTTAGACGTGGAT
;     G-cox1-E6 ==> end
;     G-cox1-I6 ==> start /group=IB (3.43e-13)
;     G-cox1-I6-orf319 ==> start /first_aa=K /note=LAGLIDADG ;; evalue:5.1e-43
 42206  aaacttgtgttcacggtaaaaattttgctatatgctggaaactcctatataaatagtcca
 42266  ctcgtattaattatgctcggaacaatctatttattttttaaaggacaatcagcaggaaac
 42326  tttggttttagtacagaagctacggcggttactaagaatacttatactaattataaaaat
 42386  ttacctataatttctgaacatgtaccaaatcataaaagcaatcttacagacgatgaattt
 42446  ggctattttttagctggattgattgaaggagatggttggtttggtaataaagaattgcac
 42506  atcgttttcaccgaggaagatacttcattagcttactatataaaaaaacgtattggacat
 42566  ggtaacgtttacaaaattaaagataagaaagcagttagatatatttgtaacaatagaaat
 42626  ggtttatgccttattttatttttaataaatggtaaactggtgagtaattgtaaatttggt
 42686  caactaattaaacataattatagtgaacactttaacattgtcatattaccacctttaaaa
 42746  gcgctaagtctagataattactggttagttggttttactcaagctgatggttgttttcat
 42806  atcagtgttgcaaaaagtaaaacgcacaaaacaggttatagtgtaagattagagtactct
 42866  ttaaagcaaaatgacaatttgcctttgaaattgctatatgatgctataaaaatgggtaat
 42926  ctttctcagtacagtacaggggtttgatgttataaaagtacaggtttcaaaacagcatta
 42986  aatctgattaattacttcgataactataatctttttgcaggaaagtataaaagttacctt
 43046  aaatttaggaaagtatatattatgataacaaatggaaaacatttagagaaaaaaggtatt
 43106  aaaaaaattataagtattgcaaccaaaggatcctcagagacaagcacgcaaaaggtttaa
;     G-cox1-I6-orf319 ==> end
 43166  tattataatgatattaaatcaagatactgtccacaatttag
;     G-cox1-I6 ==> end
;     G-cox1-E7 ==> start
 43207  ACAAGAGCCTACTTTACAGCCGCTACATTAATTATAGCTGTACCTACTGGTATAAAAATA
 43267  TTCAGCTGATTAGCTACCTGTTACGGGGGATCTCTTCAATTAACACCACCTATGCTTTTT
 43327  GCATTAGGATTTGTGTTTATGTTCACTGTAGGGGGACTTAGTGGAGTTGTTTTAGCAAAT
 43387  GCTTCACTTGATATTGCATTCCACGATACGTATTACGTCGTAGCT
;     G-cox1-E7 ==> end
;     G-cox1-I7 ==> start /group=IB (2.07e-23)
;     G-cox1-I7-orf357_2 ==> start /first_aa=Q /note=LAGLIDADG ;; evalue:4.1e-33
 43432  caagaggaaatgggccaaaataatttgttttattttattaattattttgtaactgactat
 43492  atgctggaaactatattatttgtgtattatttactatttatttatacgttttatctttat
 43552  aaactagatggcagtaggaataattttcttttaaatagtcaaaataatgatactacaata
 43612  agttcaaaaaaacttatgaatatacaatcagcagaaaactgtaaaggattctcagagact
 43672  gtacgtcagttacctgaagataaaaaattttgaaattgatttgcaggtgttatagatggg
 43732  gatggaaattttgatattagaatatctcctaataataataaaagagttgttaaacaaatt
 43792  agaattaaattacataatagagatattagaatattaacccgtatacaaaattacttacac
 43852  ttaggtagaattagaactgataaaaataagcctcattctatatatatagtatctactaaa
 43912  gaaagtatgatgtatattattaataatcttaatggtttaattagacttaaggtaccagct
 43972  tttaaagaagcttgttatttatataatatagattatattgaacctaattataatatagct
 44032  ttatatgatccgtattttgcaggtctagttgatactgacggtagtatagtatttaattat
 44092  gctggtaatagaatagagtgtaatttagaattccaatataatgaatatacatctaaatta
 44152  aattttgaaaatactatattaaattgtaaacctactattattaaccgtaaaaaatcttct
 44212  aagttagggggttctaaagacttatcatccatcgcatttaaatttcaaaatgttaataat
 44272  atgctatttatatatgattattttatgcataatagattatattgtgatatgaaattctat
 44332  agagttacaaaaattaaaccctttatggatattagaaaatataaaacatttgctacacat
 44392  agtgtagaacataaaatatattcagactttataatagatttacttaaatatgagaatcct
 44452  ttatgatataaagttccttgtgtaagtaaatatctattatataaggataaatag
;     G-cox1-I7-orf357_2 ==> end
 44506  aataatttattacaggtaaagagacagtccataatttatactatacgtatagattg
;     G-cox1-I7 ==> end
;     G-cox1-E8 ==> start
 44562  CATTTCCATTACGTATTAAGTATGGGTGCAGTATTTGCACTATACAGTGCTTGATATTTT
 44622  TGAATACCTAAAATTTTAGGTCTAAATTTTAAAATATCATGAGGTATAATACATTTCTGA
 44682  GTCTTATTTTTAGGAGTTAATGTTACTTTTTTCCCGCAACATTTCTTAGGT
;     G-cox1-E8 ==> end
;     G-cox1-I8 ==> start /group=IB (5.30e-23)
 44733  caagtaggccctgttttaaacataagttttaaacatgtatatcgctatatgctgaaaatt
 44793  cctttattttataataattataaggacaatcagcaggaaaccaaactaatagcttaacct
 44853  gagttataagtttattcttcagagactaaacgcgataaattctaaaaatacaaatagaat
 44913  tatgatatagtccaatataaaatagaaatattttttttttattttttagtaatgctgtta
 44973  aaagctaaaaatagacataaatgtctttataatacatccttttataataatagtggatct
 45033  aataaagatcctaaaaaggataaaaaagaagaacaataataaactgcaattgaaaagtca
 45093  atagaaaatgataatttaattataattgatcatcagaatgattaaaaaaaattacatcct
 45153  ttatatgttcacaatctaaagtccaagcctgttaatacatatagttttataaataaaacc
 45213  acaattttatctaactataaagatttgagtggaatatatcttatacataatgaaataaat
 45273  ggtaaacaatatataggaagtgcctatgatttaagtaagagaatagctaattactatttt
 45333  ccttctcgattaatagataagagatatatatctaattctatattaaaatatggccacaag
 45393  aactttgttcttgttattttggaaatattaggtaaatcagaattacaatccaagtcaaat
 45453  ataattagtaaagaacagtattagatagacttatacatgcctaagttaaatttaaatcca
 45513  gtagctggttcatcttttggatttaaacattccgaggcttctaaaaaactaatagctgaa
 45573  tttagaaaagataaaccagtatatgaacttactaaaataaaacttagtaaattattttca
 45633  ggtgaattaaatcctttttgatccaataagcatagtgaaaaactaaagaaaaaatgcgtg
 45693  tttctaaattagtagaattaaaccctatgtttaataaagataaatcaaaagaatttatag
 45753  aacaaatcaataaagataaatcaggagctaataatcctatgtttggtaaaaaaaaagccc
 45813  aaaaactttagctaaaataagtataaaagtatatttatctaaccctgaaacaaaagaact
 45873  aattagatcatattatagtatgagtattgctgtaaaagacttaaatattgctagtgaaac
 45933  cattaaaaagtacttaaacactggtaaagtttataaaaacttcttattttactcttaatt
 45993  aatataaacgattgttataaataaattg
;     G-cox1-I8 ==> end
;     G-cox1-E9 ==> start
 46021  CTACAAGGAATGCCTAGAAGAATAAGTGACTATCCTGACGCTTTTGCGGGTTGAAACCTA
 46081  ATAAGTAGTTTGGGATCTATTATAAGTGTGGGAGCTACTTGATTATTCTTACATATCTTG
 46141  TATGTGCAATTAGTTGAAGGTAATGCTACCTCAAGATATCCTTGATTAACAGTACCATTT
 46201  AATGTTGATACTTTACAAAGTCATTTAACTAGAGCGTATAACTCTTTAGAATGATGTTTA
 46261  AGCTCACCACCAAAACCTCATGCATTTGTTTCATTACCATTACAAAGTAGTATATTTGCA
 46321  ATACCGAGTAAAAAAAGAAAATTTAGTAGTAAAGTTGAATCTAAATTAGATCCTTTTTGA
 46381  GTAACTGGGTTTTTTGATGCAGAAGGTAGTTTTGTAATTAGTATTTATGAATCTAAAGAT
 46441  AGAGCAATTGGGTGAAGAGTTGCACCGGAATTTAAAATAACTTTACATAAAAGAGATGAA
 46501  GTTATATTAAATAATATAAAAGAATTTTTTGGAGTAGGAACTATTACTAGCTATAAATAT
 46561  ACACTTAATTATAAAGTTAGAACATTAAAAGATATAACTGAAATAATAATACCACACTTT
 46621  GAAAAATACCCATTAATCACACAAAAAAAAGCTGATTATGAATTATTTAAACAAGTGATA
 46681  TTAATAATTAAAGATAAAAATCAATTAGATAAAAATGCTTTACAAGAAATTGTAAATATA
 46741  AGAGCATCTTTAGGTTGAGGATTATCTTATAAATTATTAAATGAATTCCCTAATACTAAT
 46801  CCTGTAACTAGACCCATAATTAAAGACCAGGAGATAAAAAATCCTTTCTGATTAACAGGG
 46861  TTTACAGATGGAGAAGGGAGTTTTATGGTAAGTATGTCTAAAGTAAATAATACTTTGAAA
 46921  GAAAGAATTCAATTAGAATTTAAACTAACTCAACACTCTAGAGATATTGAATTAATGAAA
 46981  TATATAGCTTTATATCTTAATTGCGGTAATGCCTATGAAAATAGAAATGCTATTGACTAT
 47041  AGAGTAGTTAAATTATCAGATATTATTGAAAAAATAATACCATTTTTCCAGACATATCCT
 47101  TTATTGGGTATAAAATATTTAGATTTTTCAGATTTTGTGAAAGTAGCTAATTTATTAAAC
 47161  GAAAAAGAACATTTAACTATTGAAGGGTTAACTAAAATTAAAGAAATAAAAGCTGGTATG
 47221  AATAAAGGAAGATATCTAAAATAA
;     G-cox1-E9 ==> end
;     G-cox1 ==> end
 47245  TATGTAAATAATTATTTAACTGGTAGTCCACCTAAGCCTCACGCATTTATAAGTTTACCT
 47305  ATACAGTCGTCTTTTGAGACAACTCTTATGGTTTTAAAGTCGTCAATGGGTCCGAATGAA
 47365  TTTGGCGTTGTTTTGGATCAGATAGTTTCAGGAGGTATATTTGTTGCTTCTCTATTTATC
 47425  AAAACGATGTATTCTGCAGATCATCTTAGTCCTGATATGCTTGAGCCTATAACTATGATA
 47485  AATAAGCCAGTAGATATTGTAGATAATATTTATCGTACGTATGCTGGTGTTTAATACATA
 47545  AATGAAAATTTGGAACATGTGAGGAATCTACACATAGATGGTCCATTAAATTTTGATCAT
 47605  AGTACAACGCTACGTAACGTGTAATGATTACAAACTCAGTACCTTAAAAATAACCCACAC
 47665  TTATTATCTGAATTTCAACATATTAAACATTAGTTGGGACGTATCACATCGAAATTTCGT
 47725  AATATTACAAGTGTAAAACAATACGTTAGTACTGTTTCCGATAACCCATAGGTAGGTAAA
 47785  TAATTGCTTACTCATTTACATAGGTTGTCTATTAATTTGAGAGCTATAATAGAAGAATAA
 47845  AGTTATTATAACCATCTTCAATTTTTCAAAATTATACTGCTAATACCAAACCTACAGCGT
 47905  CTAATTTTATTATTTTTTATAAAATGATGCATGAGTACAAAGAAGTAGCATGAACTAAAG
 47965  CAAAACTCTAGTATCTGAGACTAAAATCTTTTTTATGCTTATAAAAACCTTACTATATCT
 48025  TGTTACACTTATATTTATATACCTTTATTTAAAGGTATTAGGCTAAATAAAGCTTATTAT
 48085  TATAATACTGTACATTTGCTTTTTACTTTTTTTTTTGAAGGGGGAACACCATTTTCGGTG
 48145  TTCCGCCAATGCTACTAAATAAATCGAGTGCTTTGCACCCTCATTTGCATGACAATTGTT
 48205  GGTCGATAGTATCTCGACTAACACTCCGAGTGTTTCATACATAAAAATATGTAGCCACTA
 48265  CAGCCTATGCCTCTTTAAGTATGTCTATTTACATATACTTTATCAGATTAGTATATAGTT
 48325  TAGAACTCTATGTTCTAATAACAATAGTTTTTGTTTTACATAATATATAATGGCTGATAT
 48385  AAGCCCCTAAAATAACTTTAAAACAATAATAGTCAAATACCATTTAATTGGTTTGCTTTT
 48445  ATATATTAAAAGCTATAGTAATGACTAAAATTACTTTTAACTATAAAACAAATAATATAT
 48505  AATTTACAAA
;; mfannot: G-cob ==> start Def by similarity
 48515  AAAGTGAGAATATTCAAAAGCCATCCTTTATTAAAACTAGTTAATTCTTATGTTATCGAT
 48575  TCTCCACAACCATCAAATCTAAGTTACTTATGAAATTTTGGTTCTTTATTAAGCTTTTGT
 48635  TTAATTATACAAATAGTAACAGGTGTTACTTTAGCA
;     G-cob ==> start
;     G-cob-E1 ==> start
 48671  ATGCATTATAGTCCTACTATTTCAGAAGCGTTTAATTCAGTCGAGCATATCATGAGAGAT
 48731  GTGAACAACGGATGGTTAATACGTTATTTACATTCAAATACGGCATCTGCTTTTTTTTTT
 48791  TTAGTATATTTACATATAGGTAGAGGACTATACTATGGATCATACAGAGCCCCTAGAACA
 48851  TTAGTATGAACAATAGGTACAGTTCTTTTTATATTAATGATAGCTACAGCATTTTTGGGT
;     G-cob-E1 ==> end
;     G-cob-I1 ==> start ;; mfannot: no intron type identified
 48911  atgaacatagccccaaatggtataaattaaataactcataccatataaacagtaattata
 48971  ctttattattgcgtggtacaaagcaaaaacttaacaaatttaacttaaattctaaaagat
 49031  ataattctatattagtctcacctttaattctctaaggttatcattctacacaagtaaaaa
 49091  gcaaaatcttaactgatttctttaaataaaaaaaaattaaagccgatttatagttattaa
 49151  aatttagaattggattatacaaaaaaaagattaaatctgaaactataaaccttagcggta
 49211  tatatttaatattgaataaagtaactttatattactatatagggtccgcctctacaaata
 49271  aattttatgttagattttctaataatttgtttaattttaatggtagtaggattgttaaag
 49331  cagcagtaagaaagtataatatatctgaatttgcttttattatactagaattatttcctg
 49391  aagtagtaattaaacaaaaaagtatctaaaaaattattagatttagaagacttttatcta
 49451  aaatctttgttaccaaattataatatattaacagaagctggttcaaattttggttataaa
 49511  catacttaaataactagaatataaatgaattataattacagtacagagcgtcgtttacag
 49571  atagggaatttaaataaatataagaaatttagtaaagaaacaatagaaataatgagagct
 49631  agtgtctttaatagagaaaaacccttttattcaggaaagctatgttaaatatgaaaaaaa
 49691  aaaatctaaatcattaatattatataatttaaattacacagtatatggccaatatcctag
 49751  tattacagaagcagctaaatatttaaattgtaatgagaaaacaattacaagggctttaaa
 49811  aactgaaaaaaagttatttaaaatacgtttaatagttaagtacgtttaaatatgaagttt
 49871  aatttatattatagtcccacaagtttaagtttctatgttatctttagagaaaaatagttt
 49931  attagtatatgtataagtttaatctttatctttactaataaacctgggcaaattattcaa
 49991  tgaaagtcctggaaataaagtggaataacccgacagggatattgaagaaatatatattat
 50051  tatcatttctttggcaatgttagtgaaaacgatcaaaaatttttattttactattatgtt
 50111  attgatattttactaattatcaatatcaaacaaaaaaatcacaaacactttcaatccaca
 50171  acaaacaaaaaaatcaaacacttgtaatccataacaagtgagaaaaataaaacacttgta
 50231  atccaactcagaaaaataaccaccctcaatccacaacaacccaaaattaaaataaaaact
 50291  ctcactctctaacattgagtaaattttaggcagaataaagtggaggttgtaggagcaatg
 50351  gtttgatgctgaaaatgaggaaaatactcctccttttatgataatattaaaaagtgatgt
 50411  ggcgaagtgatgtaaaagtattatgtcacatgagaaaaaacattatgttaaataaaaaaa
 50471  agtttgttttagattgataataaaagattatgtataataaaataatctagcttatcacaa
 50531  gattggtttatattaatagtataaataaaataaaatttaagatcgtcggttatctaaata
 50591  atcgcgacagactgggtcactaatgggtggctgaaatgctgcttaatgcacagtcgggac
 50651  ttttagtcataatacggctaatagaatatacgaattcaaagttattctagcttagtttta
 50711  tgtttaaaatgctaagtaagtttg
;     G-cob-I1 ==> end
;     G-cob-E2 ==> start
 50735  TATGTATTACCCTATGGCCAAATGTCTTTATGAGGTGCAACAGTTATAACTAACCTTATG
 50795  AGTGCCATACCCTGAGTAGGACAAGATATAGTTGAGT
;     G-cob-E2 ==> end
;     G-cob-I2 ==> start /group=IA (5.53e-13)
 50832  caacaacaaatataaaaatattaacatttaatttaattttagcagtgggattaccaataa
 50892  taggtatagttagttaaagagtacatattaatataaataccagattaagtgataaggtat
 50952  atctttctattcctacatcttttatagcttttctggttggtattatagatggtgatggat
 51012  atattcatatttctaaaacagaaaaaggttttactgcagtaaaattaacaatatctattc
 51072  atatagaagatatttctgtattaaactatatacaatttgtcttaaaaataggaaaattaa
 51132  aaatatatgttaatcataagagtcctgtttgtagattggtttttaataaaactgaattac
 51192  aggaagttttatttccattgttgttaatcataagatttttttcttaactaaaacaagaat
 51252  agaacagtttgataaggcaatgtttattattaaaaatggtataagcttatattaaaatat
 51312  accacaatctcctgaaccgatatttaaattaccaaatagtcctgaaggttatgtaaattt
 51372  acacttttttaaaagtttaatagttggatgtactatgtctgaaggatctttctttattaa
 51432  aaataataatgatgcttgttatcaattaaaacaaagattacatgtagtgttatttgatgc
 51492  tattaaattagtatttaatactaatataaagtttgatataaataaagatttatatattca
 51552  gtatagtgtaagttctataaaataaatacaaactgtagttaattttttctcttttataga
 51612  tcttcatcctttgataggtcttaaaggtattaaatatactacttggttatctgatttaca
 51672  gaatagttctcgttatgctaatttaaattttcctgaatgttaatattgtaatatgggctc
 51732  ctttaattcgtaagaattaaaagataaacagggtgaattgcagaaacatatcttataatt
 51792  tcccaccgttatatttatattatctgcagcgtagtttgatatgtagtataaataatatca
 51852  aaaacgttcaacgactaactagtgagcatactaagcaataatcttgacacgagtacccgg
 51912  gacctttataaaggtttataatatagtctaactaaaaccgtgaggttttttataaattta
 51972  aatttttatatctaagacttcttattaagtcttattatccag
;     G-cob-I2 ==> end
;     G-cob-E3 ==> start
 52014  TCATTTGAGGAGGGTTTTCTGTTAACAACGCCACTTTAAATAGATTTTTCGCATTACATT
 52074  TTGTTTTACCTTTTGTGTTAGCTGCATTAGCTTTAATGCATTTAATTGTACTACATGACA
 52134  GAGCAGGTTCAGGTAATCCTTTAGGTGTTTCGGGTAATTACGATAGATTACCTTTTGCCC
 52194  CTTACTTTATATTTAAAGATTTAATTACTATTTTTATATTTATATTAGGTTTATCTGTAT
 52254  TTGTCTTCTTTATGCCCAATATTCTAGGTGATAGCGAAAATTACGTTATGGCTAATCCAA
 52314  TGCAAACTCCACCTGCGATAGTTCCGGAGTGAT
;     G-cob-E3 ==> end
;     G-cob-I3 ==> start /group=IB (2.67e-15)
 52347  agtaaagatgtcacttaatttagccgtatgctggaaattctattataattaagttattat
 52407  ttaataatatgtttatatttttattaggattttaaggatcttaataatataagattaata
 52467  aatatgatatgttaattttaggtttatttagattaccagcaggaaaccaaaggatattta
 52527  tttatcttagtaggatcttcagagattatacgctagatttttagtattattttttataat
 52587  tttaaatttaagatttaatccaaacattatagtgatataatgaatataaatatagaaata
 52647  tttatagaattaacataatatattttatacttttactttaatatgtactagctcactctt
 52707  atttgcagcccgttatacaatgggtgttataacgtttaaattgctaggcttatggtcatg
 52767  gttttggttatgcttatgaaaaagctgccgtaatgatatctagtgatataaagcatatat
 52827  ttatggcaataatatcctatactgctaactatagacttgtgtatgctcaaattgttataa
 52887  agagtatttttattatgtgtataatatatttataactttttgagccggtaaaataaatat
 52947  tatatgcctttatctataatatttaaaggcaataggactaataaaacatataatgctata
 53007  tctttcacaactatgcaacttagctgttttaatgtatttagataaaaattatatctatac
 53067  aacgtaaaaaggataccagttaatatatatgagctattaactcataaaggtttatcagct
 53127  ttttgtataattgatttcggcagtagatatggataaggactacacataggtgcttatgct
 53187  ttttctattgaagacatagataaactggtgtttacatttaaatatatatttaaccttaaa
 53247  tgctcaagacgtcataacagggtaatatataaaaccccatataaattttatgtaattata
 53307  ttttaataatttaagaccattgattagtctatatt
;; G-orf192_cox2 ==> start
;     G-orf192 ==> start
 53342  atgttaagtaaatgttatataaattggatttatagagctgctacttataattttgttttt
 53402  gttcaagtatattatagcattacatttttgtgtgttaattttttttttg
;     G-cob-I3 ==> end
;     G-cob-E4 ==> start
 53451  ATCTTTTACCATTCTATGCTATATTAAGATCTATACCTAACAAATTACTAGGTGTTATAG
 53511  CTATGTTTTCTGCTATTGTAATATTATTAGCAATGCCTTTTACAGATCTATCTAGATCAA
 53571  GAGGTATACAATTTAGACCTTTAAGTAAGGCAGCTTTCTTTATTTTTGTTGGTAACTTTC
 53631  TAATATTAATGCAATTAGGTGCTAAACACGTAGAATCACCATTTATAGAATTTGGACAGA
 53691  TATCTACTGTTTTATACTTTTCCCATTTTTTAATTATAGTACCTTTAATAAGTTTACTTG
 53751  AAAATAGTTTAATTGAATTAGCAAGCAAAAAAAACACTAACACTAACACTAACACTCAAA
 53811  TATATCAAACTTCAGCAAAATCAGCACAAGATTTAAATAAACTACTAAAGGAGGATATAA
 53871  ATATTAACCTAGACTTAACATTCTCCCTTGTTTTATTTTTATTTATT
;     G-orf192 ==> end
;     G-cox2 ==> start ;; mfannot: contiguous and in phase with orf192
;     G-cox2-E1 ==> start
 53918  GTGTATTGTTTAACTAATTGAAACGACATTCATCTTTTTTCTACACTTCTGTATTGTGAT
 53978  GCTCCAAGACCTTGAGGTCTATATTTTCAAGATAGTGCTACACCCCAAATGGAAGGTTTG
 54038  GTGGAACTTCATGATAATATCATGTTTTATCTTTCAATAATACTATTTAGTGTAGGTTGA
 54098  ATATTAATATCAATAATTATAAAGTTTAATAATAAAAAATGGCCCATAGCAAATAAATAT
 54158  TTAAGTCACGGAACATTAATTGAATTAATTTGAACGATTACACCTGCCTTAATTTTAATA
 54218  CTTATAGCTTTTCCATCTTTTAAATTATTGTATTTAATGGATGAAGTTAGTGATCCGGCT
 54278  ATGGTTGTATTAGCAGAAGGTCACCAATGATACTGAAGTTACCAATACCCTGATTTTTTA
 54338  AATAGTGACGATGAATTCATTGAATTTGATTCATATTTGATACCAGAATCCGACTTAGAA
 54398  GAAGGTACACTTAGAATGTTAGAAGTGGATAATAGAGTGATTATACCGGAATTAACTCAT
 54458  GTTAGCTTTATGGTCACTGGTGCTGATGTAATACATTCTTATGCTTGCCCTTCACTAGGT
 54518  ATTAAATGTGATGCAT
;     G-cox2-E1 ==> end
;     G-cox2-I1 ==> start /group=IC2 (1.26e-38)
 54534  tgaaaaaaaatgaatgtaggctattcattaattgtgctaaagagccaaactccggggaag
 54594  ccctaaagctttag
;     G-cob-E4 ==> end
;     G-cob ==> end
 54608  taaccaaagaggtaaggaaacttacatccggcctgattaatgtctcagggtaaggtaata
 54668  tcgctaaagatgatagcaattgaaatgggttatcgcggatctaagtcaggtaataatcat
 54728  tacctgtaaaagagcaacgagtagacggttcttcagttatagatatatgtttataattgt
 54788  aaggtatactctagtcaccgggaaaccggctctaggagtaaataaagtgaaggagtttat
 54848  tcttttataaagtaaccctagattaaagttattacaacagcctggacctatcactagtgt
 54908  ttgtgcgggtgctaataattagttatattgattgtagcccacaagcctctgccctttaga
 54968  agacatacatgtgcctatgcacgaggggtaaaagttgtaattggatttctggttagcgcc
 55028  ttatagaactcaaccccgtacttttaatttacaaaatagattgtgtaaaagactacacaa
 55088  atcacatattttaaatgcaaat
;     G-cox2-I1-orf119 ==> start
 55110  atggagagttatttatttaaacccattttatacaaggtaaaaagttttgttagatttgag
 55170  tcgaatgtttctacacctgatagaaaattgtaccgtccaactaatctagtagaagaacat
 55230  ttaaataaaggcaattccactactagtgaagttataaatagtgtattacttaaccaaaaa
 55290  gtttctataaatcaaaaagaattagacgaacttttaaatcttccaagtgtaaaatttgat
 55350  ttacctattactaatgagacttatccagcattattagcattagtgggaaaacccgcttct
 55410  agacgtagtaatgccggtgtttatattttttttctcataagttttcagataaatatgtag
;     G-cox2-I1-orf119 ==> end
 55470  gttcaagtaatgatttagctagaagatttaaacaatattttgagaaaaataccttgttta
 55530  ataataaagatactggtttattgctacctttgatagaaaaagaataattagaagcattta
 55590  ctttagaggttacagttataccttcctcttattcgaaactttctcattgcttcttagagc
 55650  aatattatttattagacaagaggtttaatttaaatacacacaaaatagttaattttagag
 55710  ttaatcaaggatttaaaatatttttatatgataaagactgtaaaactttatattattcag
 55770  gtaactcgttaaatgctttctgtgaagatttaggaatacatcattcttattataaaaatt
 55830  gtatagcaagcggtaatgcttatttaaatttttttttattatttaaaatactttaataac
 55890  ggaagcagtaccaactagattaactgagtctgaagtacgtgtattaataatagaacgtag
 55950  aaaagaaagtttaaataaactacatttatcttatggtaaagtcgtagaggtatttgataa
 56010  atatacaaatcaaagaaaaacttatgattctgtgtataaagttgctactaaatttggagt
 56070  tagtagaactactatcagaaactacattgctaatggcaaatcttacaaaagtcgttacta
 56130  ttttaagtttctttaaaaaaagagggcggcaacgtagtagtgactaataaataataaaac
 56190  tattataaaaaatggtaaacttaaataaaggttttttaaaaattgaacaacgataggtcg
 56250  aagttgtaaaacg
;     G-cox2-I1 ==> end
;     G-cox2-E2 ==> start
 56263  ATCCTGGTAGATTAAATCAAGTATCTGTTTTTATTAATAGAGAAGGTACTTTTTATGGTC
 56323  AATGCTCAGAAATATGTGGTATTTTACATAGTTCTATGCCTATAGTAATAGAATCTGTTT
 56383  CTATAGAAAAATTCATTACTTGGCTACAAGAACAATAG
;     G-cox2-E2 ==> end
;     G-cox2 ==> end
;; G-orf192_cox2 ==> end
 56421  TTATTTGTAATTAGTCATAAAAAAAAATGAATACATAGTTTATATAAAAACGCTCCATAG
 56481  GCTAATATAAGTCACAAAAAATATTTTTTTTTGTAGGTAACCATCACTATAACAAAAGAT
 56541  GAAAGATTGGTTTATATCAGTTGACTTGTGCCTAATAACTTTAATAATCTAATTCAATAT
 56601  TGGATTATTATTGTAAAATATGATTATGTAAGGCAAGATATACTAAATTCTTTAACTGTA
 56661  AATAATCAGATATGAAAAAAATAATTTTTTCTAATTAGTTTGTAAATATTTACATATAGT
 56721  AATTATGACATTATTGCACATACGAATTTGCTTTTGTCTGGTTGCGATTTACCAAGTCCC
 56781  GACAATGCTACTAGATAAATAGAGTGCCTTCATCTGGCACTCGTATTAACAGTCGCATTA
 56841  TGAGTCGCAAGAGAATTGTTGGTCGTGTCGTTAGTTTTAAGTCAAGTTTTTAAAAATTAC
 56901  TATATTTTAATTTTTCATAATTATCGTATGATGGCTTATTTGTAGTTAGCCTTTGGCCTA
 56961  CTAGTCACATTTTATTATTATTATTATTATTATTATTATTATTATTATTATTATTATTAT
 57021  TATTATTATTATTATTATTATTATTATTCGTATAGTATAAAAAGATAATATAATTTGCAA
 57081  TAGTGTAAACAAAAATTTTTTTTATTTATATAATTTATTTTTATTATATGAAAATATCTT
 57141  TTGTTTAAAATTTTAGTTTAAGATCTTTATTTTTTTTTTAGTAAATATAGTTATTGCTAT
 57201  TATATTTAGAGTGGGTGAATGATTTCTATGTATGTACGCATCTATATCTCTATAATAATT
 57261  GTAAAATACATCATAATGGGGTACTATGAGGTTATATTGTCCTGTTTTATAAAAAAAATA
 57321  TGTGTGGTATTTATTGTTTAATGCCTTATTTAAGTTAATAGCA
;     G-rnpB ==> start ;; mfannot: Approximate position
 57364  TAGGAAAGTCCAAAGCTTTTTAGGTTTATGCATAATATATATATGTTATATTTATTATAA
 57424  ATATAACTTGTATATAGTACAAAGGTAAAAACCTTGGTTCTTTGCAGAAAATACATATTA
 57484  TACTTTTATGTTTGTATCTAAAAATAGATAATATTACTTTGTACATAATATAGTATAATA
 57544  GTGAAACAATAAGCCTATTTCTAGCCTTTTTTTAGATACATTCACAGTTACAGAAACCGG
 57604  CTTAT
;     G-rnpB ==> end
 57609  AAATATCCGCATCACTATATTTTATTTATTTGTTATAGGTAATAATAAGATTATACTACT
 57669  AGTTATTTGCAGTTATAATGCCTTTTATTGTATATATATAAAAAAGAAATAGTTTATGCA
 57729  GTAGTAGATCTTGTATTTATATAAAA
;     G-trnC(gca) ==> start
 57755  GGGGTATGTTGTAAAATGGTTATACAGTATGATT!GCA!GATCATATAAAAGAGGTTCAA
 57813  TTCCTCCATATCCTT
;     G-trnC(gca) ==> end
 57828  GTGTCTTTTATGGCTCTTAATCATTAAGAGCCATATAATATAAAACTATAAGCTCTGTTT
 57888  TTAATACATATTATAATGATTGCCATTATTCTTATAATAAAATAATTATCATTATTCGTA
 57948  CTTATTTTATGTTGGCTTACTTGATGGAAACTATTGGCCTATTTTTGTAAAAAAGATAAG
 58008  ATATCTTTTTAAATTTTAGGCAGATTTTTCCTTAACAAATATTGAGGTAGTATTATATAT
 58068  TAAGCTTAAAATGGATAATCAATTAAAGCCCCTGTTTGTGATATATA
;     G-trnW(uca) ==> start
 58115  AAGAACATAGTTTAATGGTAAAACAGAAAGCT!TCA!AACTTTAAATTCTCAGTTCGAAT
 58173  CTGAGTGATCTTG
;     G-trnW(uca) ==> end
 58186  AGCACATATATTATTATATTGTTATAACTATACTAGTCTGTATAGAATAGCTAATAGATA
 58246  TTATTTAATATATATCGGTTTATTATGTATATATATCATAGTTAATCTACCAGTACATTT
 58306  ATGTATTCTTAAGTTAAGTAGTAACAATTACTTAGTATTAAATAAACATTATGGCTTTGC
 58366  TTAATAAAAAAAAAAAAAAAAA
;     G-atp9 ==> start
 58388  ATGATACAAGCCGCTAAAATTATTGGTACAGGGTTAGCTACTACAGGTTTAATTGGAGCA
 58448  GGTGTTGGTATAGGTGTTGTTTTCGGTGCCTTAATCTTAGGAGTGGCTAGAAATCCTGCT
 58508  ATAAAAGGGCAATTATTTGCCTATGCTATATTAGGTTTTGCCTTTTCAGAAGCTACTGGA
 58568  TTATTTGCTCTTATGATGGCTTTCTTATTACTATTTGTAGTTTAA
;     G-atp9 ==> end
 58613  TTATTTTAATTAGCCTATATCATAAAATGTATATAGACTTACAATCGTCGATAGTTGTAT
 58673  CTAGCGAATGAAACAGGGACGAATAGTTCCGAATAGGCTGATAATCGTCGTTTATAGCGT
 58733  AATAAACAATAATAACAAGACAAAGGAGGATCATTATACA
;     G-trnR(ucu) ==> start
 58773  CTCTTATTAGCTTAATGGTAGAGCTAGATACT!TCT!AATATTTAGACCTAAGTTCGAAT
 58831  CTTAGATAAGAGT
;     G-trnR(ucu) ==> end
 58844  TAAAGGTTTTATACCGTTACTCGAAGTATGATTATCACTATAGTTATAAGCATATTAGGC
 58904  TTAAATTGGTTAATATTAAACAAAATGCAATTAGAGGTTTAATATATTTAGATTTAATTA
 58964  ACAAAATATTTAAAAGTTGGGCTGTTACTATTGACACCTTTAGCTTTTATAATATATGCT
 59024  GTTACTAGTTATGTTATAATTTTAATATAGTTAAATTATATATTACTTTAAACCCGTAA
; G-orf34 ==> start ;; contain dpo
 59083  CTTGTAGGTAAT
;;     G-dpo_2 ==> start ;; HMM match pos. 999,1026 score 1.1e-08
 59095  TCTAATGGAAAATTTAAATTAGAACTTAAAGTTAAAAGAGCATATTTTACAAGTAGTAAA
 59155  ACTTATTTTTTAATATATGACAAATAT
;;     G-dpo_2 ==> end
 59182  GGAAAA
; G-orf34 ==> end
 59188  TAATGTATAGATATAAAAGCTAAAGGTGTTAAGTCTAGTTCTCTAGAATATATTGATTAT
 59248  TTTAATTTGTTGATTGGTAATAATGTAACCACAGCTATAAAGTCTCAGTCTTAGGCTGAT
 59308  TGATCTAAAGGAGAGGTTAAAATAGAACACTGTAAAAGTTACTTTATACAGTGATAGCTA
 59368  TAAAAACGTGATAAAATATATAATAATAATTTATGAATAAATACTAAACCTATATTTATT
 59428  AATGAAATATATAAATCTTTTATAAAGTATTATCCTAAGATGTCTTTAGTATGATATTGT
 59488  TCCGATACAGAATCCTATACAACAACACAGATAGATGTTTTTAGTAAACATATCTATTAA
 59548  GATTGTAGATAATTATAATATATTATCGGTTAGTTTAAGAGATTTATGTAAAACAGTGAA
 59608  TATTCACTAATAAATCTATAAGTAATATAACCTTTATATGATAAATGAAATGCAAGCTCA
 59668  ATTATCTATCTTATTATCCAATAGAACCTCTATCTTTAATTAGATTTCGGTGCAGATATA
 59728  ATAAAACTTTATAGCACCAAATAATTATTTGTATAAACTAAAC
;     G-atp8 ==> start
 59771  ATGCCACAATTGATACCTTTTTATTTTACAGATCAAGTAACTTTTACTTTTATACTACTA
 59831  ACAGTAATGGTATATGTGTTTTCAAAGTATATTTTACCTAGATTTGTTCGTTTATTTTTA
 59891  ACTCGTCTTTTTATAAGTAAATTATAA
;     G-atp8 ==> end
 59918  ATTATCTTTTATTACCCAATATAACATATATTTTTAATTAGATTTAGGTGTATATATACT
 59978  ATAGCTTTATAACACCAAAACCTAGTATATGAATATATGTATTAGTTAAGCATACTGTTA
 60038  TAGCTTCTTATAATAATCCCTATTTATTAGTACATCTAATTGGTGTAAGAAAGGTATAGA
 60098  TTGCATTATTCGAATATTACAATTACAGAAACTTCCTAAACGATGAGTTTGTGGCTAACT
 60158  TGAAAGGTCTCATATCTCTAACTAAAAAAGTTACTTTGCGATGACGGAACAACAATAGTT
 60218  GAATATTATAAGCAGTATAATTAATAAAGGGCTAAATTACACATAAGTGATATGCAGGGT
 60278  TGCAATAGTGCCTTTAGTTTTAACCTAGTAAACGCACAAATATTTTTACCGTATTCGCAT
 60338  AATAAGAGCTGTTTATGTGGTTTATAATAATACTAAAAAAATCATGTAAACTAGTCCTAT
 60398  CATATAATTTATTAACCATTTATAACTATCGGCTTATATCACATGCTTATCATATTGCTT
 60458  TTTAAATTAATATATAAAATTATTTGTAATGATAATTACAA
;     G-atp6 ==> start
 60499  ATGACATCACATAACTTCAATTATATTTTAAATCCTTTAGATCAGTTTTCAATACGAAGC
 60559  TATATAAGTTTAGATGCACCAGTTTTAGCATATACTTATATATCTGTAACTAATATAGCA
 60619  ATATATTTAACTATCGCAACAATAATAGCATTAACTGTTAACATATTAGCAACAAATTAC
 60679  AATAAAGTTGTATCTAATGGTTGATCTATTAGTCAAGAGTCAGTTTATGCTACCGTGCAT
 60739  AGCATAGTGATAAACCAAATAAACGCAAAGAAAGGACAATTATATTTTCCTTTTATTTAT
 60799  ACATTATTTATATTTATACTAATAAATAATTTAATAGGGATGATTCCGTATAGTTTTGCT
 60859  TCTACTTCTCATTTTATACTAACATTTTCAATTAGTTTTACAGTAGTTTTAGGTGCCACT
 60919  ATTTTAGGATTAACAAAACATGGTTTCAAATTTTTTTCTTTATTTGTACCAGCTGGTTGT
 60979  CCCTTAAGCTTGCTGCCTCTTCTTGTATTAATAGAATTTATATCATATATAGCTAGAAAT
 61039  ATTTCACTAGGGCTTAGATTAGCAGCTAACATATTAAGTGGTCATATGTTACTAAATATT
 61099  TTAAGCGGGTTTGCTTATAATATATTATTATCAGGTTTTATATATATATTTGTTGGTTTA
 61159  ATACCTTTAGCATTTATTATCGCTTTTTCTGGTTTAGAATTAGGTATAGCATTTATACAA
 61219  TCACAAGTTTTTGTAGTACTAACTAGTAGTTATATTAAAGATGCTGTTGATCTTCATTAA
;     G-atp6 ==> end
 61279  TGATATAACCATTAAAAATACTTTCTCTTTTTTAAATAATTTTTAGCTTATACATAAAAA
 61339  TGTATAAGTTTTAACATATTTATAAAATACATCATTAGTAGTAGTAGTACTACTA
;     G-rns ==> start
 61394  AATATGTTGAGTTTGATGATGGCTCTGAATGAACGCTGTCCAAATGCTTGACACATGCTA
 61454  ATCGTACGGCGTACTTTAATATAAATATATTTTATATTATTATAAGCAGTGGTGTACAGG
 61514  TGAGTAAAAGATATTCTAATCGCCTTAGAGTTAGGATAGATCCCTTATATTAACAAAGAA
 61574  GACTATAAATTCGCTCTAAGAAGTGGGTATCTCGTGTAGTAGTAGTTAAAGTAAATGTTT
 61634  AACTAGCTTTATTTAGTTTGAATACACGTAGTCGTAACTGAAAGGTTGATCGACCACAAT
 61694  GTGGCCTGAAGAAAGCCCATGACAAATGTTACAGCAGTGAGGAATATTGGTCAATAGCCT
 61754  AACGGCTGAACCAGCAACTTGGAGGAATGTAAGGCAATAGCCTAATGCATTATTTTAATG
 61814  TTTAATCGACCATGTCGAATAAAATTCTAGGTAGAGTTTTGACAATGACATTCTCTATCT
 61874  ATGTGTCTTGACCAAATTACGTGCCAGCAGTCGCGGTAATACGTAAAAGACTAGTGTTAT
 61934  TCATCTTTAATAGGTTTAAAGAGTACCAAGACGGTTAATAAAGCCCCTAAAGGGTACAAG
 61994  TTAACTAGAGTTATATGAAAGGGAGCTCTTAGGTACTGTTGAGTGTAGAGATGAAATTCT
 62054  GTGATACCAGATGATTGGCACGGGTCTATGCGAAGGCATCTCCTTATGTAATAACTGACG
 62114  TTGTAGGACGAAGGCTTTTGAAGTGAACAGGATTCGATACCCCAGTAATCTAGGCAGAAA
 62174  ATGATGAGTGTCATAGGTTAAATATAATTTAGTCTATAAATGAAAGTGTAAGCATTCCAC
 62234  CTCAAGAGTAATTTGGCAACATTGGAACTGAAATCATTAGACCGTTTCTGAAACCAGTAG
 62294  TGAAGTATGTTGTTTAATTTGATGATCCGCAAAGAACCTTACCACTTTTAATAATGTTAA
 62354  AATTATTATTTTTTTTTATAACATTGTTAAAATTATTATCTTGAATAAATATTTTTTTAA
 62414  TATTTACAAGCGTTGCACGGCTGTCTTCAGTTAATGTCGTGAGATTTTGGTTAGTTCCAT
 62474  TAAATTAACGAAAACCCTTACTTTATTTTGATATAAAGTTGTTCACCGTTATATTGGATA
 62534  TGATAATAGGGACCAGGACAAGTCATCATGACCTAAATATTGTGGGCTATAGACGTGCCA
 62594  CATAAGCCTTACAAAAGGATGCTAAATTGCGAAATTAAGCTAATCCCCTAAAATTGGGTA
 62654  TACACATTATGGATTGTAGTCTGTAATTCGACTGCATGAAATAGGAATTACTAGTAATCG
 62714  TGAATAAGTACGTCACGGTGAATTTGATCTCAGATAGGTACTAACCACTCGTCAGGCGCT
 62774  GAAATTAGTGTGCGCAATAAGTTTGGTTACCGTTTTCTCAATTTGGATAATTAGATCTTA
 62834  AAATTAAGCTAAGTGATCTTCGTATGAGTGACTCTGATTAGTGTTAAGTCGAAATATGGT
 62894  TCGTGTAGTGGAAATTGCACGGGAATAATAAATTTT
;     G-rns ==> end
 62930  AAAAATAAAATATTTTAAATTATGCTCTAGAGCATAGTTTAAAAAATATGTTTTATTTTA
 62990  TGCTCTAGAGCATAAAAAAAACATATAA
;     G-trnY(gua)_2 ==> start
 63018  GGAAGGTACCGTTTGTTGGTTTGACGGGTGGAGCT!GTA!AAATCAATAGCTATTGACCA
 63076  CAAGAGTTCGATTCTCTTATTTTCCT
;     G-trnY(gua)_2 ==> end
 63102  ACTTAAATAAAAAAAAAACTATAAAACTATAGGATAATTAGGGTAAAAGTACAAAAGAGT
 63162  GTTTTCCCTTAATTATTCTTCTTGTTTAGCTTGGAGCATCAGGCGAAATAAGCACTTTTG
 63222  TGTATATTTCATGTTGGGAAAAAAAAAGTAAATCATAAGACTAATGATTGATATACTGTG
 63282  GATTTAGCTACAAGGTTTATTTAATATTTTTATTAAAAGGTTTTCATACAAGTAGTATGC
 63342  TTATATGCCTATATTTCTAGAA
