# Supplementary material for: Global Characterization of Fungal Mitogenomes: New Insights on Genomic Diversity and Dynamism of Coding Genes and Accessory Elements
Source: Front Microbiol. 2021 Dec 1;12:787283. doi: 10.3389/fmicb.2021.787283 (PMC8672057; doi:10.3389/fmicb.2021.787283)
Supplement: Supplementary File 1 — de novo annotation files of the 685 mitogenomes investigated in this study. Annotation was performed with the Mfannot program. [file Data_Sheet_1.ZIP › Supplementary_FileS1/NC_044676.1_Fomitiporia_mediterranea_strain_MF322_mitochondrion_complete_genome_mitogenome.mfres]

;; Masterfile modified automatically by mfannot version 1.35
;; on Fri Dec 25 04:46:55 2020 by user pfonseca on host LGCM-PROC
;;    - Gene Totals: 99
;;    - List of genes added:
;;      atp6                 atp8                 atp9                
;;      cob (5 introns)      cox1 (12 introns)    cox2 (2 introns)    
;;      cox3 (1 introns)     nad1 (2 introns)     nad2                
;;      nad3                 nad4 (1 introns)     nad4L               
;;      nad5 (2 introns)     nad6                 orf101              
;;      orf103               orf105               orf115              
;;      orf121               orf123               orf124              
;;      orf129               orf131               orf135              
;;      orf141               orf149               orf158              
;;      orf160               orf169               orf172              
;;      orf177               orf180               orf185              
;;      orf190               orf193               orf196              
;;      orf207               orf239               orf254              
;;      orf255               orf267               orf269              
;;      orf274               orf281               orf295              
;;      orf303               orf316               orf317              
;;      orf32                orf320               orf325              
;;      orf332               orf347               orf355              
;;      orf363               orf407               orf410              
;;      orf420               orf424               orf429              
;;      orf454               orf465               orf499              
;;      orf508               orf52                orf523              
;;      orf58                orf587               orf631              
;;      orf658               orf81                orf835              
;;      orf91                rns                  trnA(ugc)           
;;      trnC(gca)            trnD(guc)            trnE(uuc)           
;;      trnF(gaa)            trnG(ucc)            trnH(gug)           
;;      trnI(gau)            trnK(cuu)            trnK(uuu)           
;;      trnL(uaa)            trnL(uag)            trnM(cau)           
;;      trnN(auu)            trnN(guu)            trnP(ugg)           
;;      trnQ(uug)            trnR(ucg)            trnR(ucu)           
;;      trnS(gcu)            trnS(uga)            trnT(ugu)           
;;      trnV(uac)            trnW(cca)            trnY(gua)           
;;
;; end mfannot
;;


>NC_044676.1 Fomitiporia mediterranea strain MF322 mitochondrion complete genome gc=4
;     G-rns ==> start
     1  TTTAGTAGGAATTTAATTTTGGTTCCGATTGAACGTTTTTCAGTAGTTTTAAGACATGCA
    61  AATCGTTTGTACGCGGTTAATCAATATTAACATTAAAGTTAATATTAATTGATTTAAGTG
   121  TACAAGGTGTAGGGGTGAGTATAGTAAATGAGATACCCTTGTAGACTTTAGAAATAGAAG
   181  ATAGTTTTTTCATTAATTAAATAAAATAAAAAAAATTTTTTATCAAATTAATGAAATTTT
   241  TAGATTAAAACAAATTCTAAAAAGTAAAAAACAAAAGGTAAACTTTAAAAAAGGAAATTT
   301  TCCGCAACAAGGATTCAATTTACACTCGATTAGGTAGTTGGTAGGGTAAAAGCCTACCAA
   361  GCCGATGATCGATAGTCAAGTTTGACAGAACAAATGACCACATTGGGATTGAAATCTCCC
   421  AAGTAGCGTTTTGCTACCAGCAGTCGAGAATATTAGTCAATGCTCGCAAGAGTGAACTAG
   481  CTAACTGAAATCTTTGATGTGTCATCAAGGATAACGTAAGGGAAAATAATGATATTACCT
   541  TACTATTAGTGTCGTCCAAGTGCTCGTGCCAGAAGACTCGGTAAGGCGAGAGACGCAAAC
   601  GTTATTCGTCTTGATCAGGCGTAAAGGGTATGTAGGCGGTTTTAAGAATTCAAAAAAAAG
   661  TTTATTAATATAATACTAACAAAACAAAAAGGTGTTATAATTTTTAAAACAGAATCAATT
   721  AAAGCTAGAATCTAACAGAGGTTAAAACAATACTTATGGTAGGTGTACCAACCTAAGATA
   781  ATAAGTAGAGTTTTAAGGGCGAAGGCATTTACCCACTAAAGATTGACGCTGAGAAACGAA
   841  GGTGAGGAAAGAAAAAAGGATTAGAGACCCTTGTATCCCTCACTGTCAACGATGAATGGT
   901  AGTTACTAGTAAGAAATAAACTAGAGGCGATGTTAACACGTAAACCATTCCGCCTTGTGA
   961  GTACGACTGCAAAGTTAAAAACAAAAAAATTAGTCGGTTTCGGAGCAAACGAAGTGAAGC
  1021  ATGTTATTTAATGCGATAATCCGCGTAAAACCTTACCAGTTCTTGTATATAAATTTTTAT
  1081  GTTTTTTTTTATAAATGAAATCATTTTCCTTTATTATTTAAAACTAAATTTATACAGGTG
  1141  TTGCATGGCTGTCTTCAGTCCGTATTGTGAAAAGTTAGGTTAAATCCGTTAACGGACGCA
  1201  ATCCCTATTGTTAATTTATACTTAACAATTTATGATATTGATAAAGTATCATTTGGGGCT
  1261  AAGACAAGCCCTTATGGCCCTTATGAACTGGGCTATAGACGTGCTATAAAGATTTTTACA
  1321  AAGTGACGCAAAACTTCTCTTATTTTTCTTTTTTAGAAATAAATTTTTTTATTTAAAACA
  1381  GTTTAATTTATTTATTTAAATTAAAAATTACAAATTAAATTTAGTCCTTTAAGGGTTAGG
  1441  GTTTAATTGTATTTTGCTTCTTAATTTAAATTATTAATATTTAACTTAATGAAGGTAAAC
  1501  TGTTTAAATATTAATAATTCAATATTATATTGTATTATAATAAGATATAAAAAAATGTTA
  1561  AGAGCATAAGGTTGAGCTAATCATTAAAAAAAATCAAAATAACAAATTAACGTTACGGAT
  1621  TGTCACCTGAAACTTGGTGACATGAAGGAGGAATTTCGAGTAATCGTTGATCATTAGGCG
  1681  CAACGGTGAAGCAAAAATCCGGAATGAACTAACCGTCTGTCGCTGGGAAGGAGCTTAATT
  1741  TGGTGGAAAATAAATCAAAGTTTTAATTTAAAAGCTCTCACTCTCACTCTACAGTAGAAA
  1801  GAGCAAAAAAAGCTTTATATTTCTAATATAAAATAGTTTTAAATTTTAATTATTGTTAGA
  1861  TCTATTTAAACCATTTAAGTAACATCTCAAAAGTCATAGCAAGGTAGCTGTACTGGAAGG
  1921  TGCAGCTGGATATTTAATAAA
;     G-rns ==> end
  1942  AAATTTTACCCCCATTTTTATATTAAATAAATTTGTATTTTTTTATTAATATGTTATTAT
  2002  TATATTTATAATACTATTTTTTGAAAGAGTATATGGTTAAAGGAAATTAAAGCTAAAGAA
  2062  ACAATATGAAACAAAAAGTTTAATTAAAAAAAAATACAAATTATAATAACAAATAATTAA
  2122  A
;     G-trnV(uac) ==> start
  2123  AGGAGGTTAGCTGAGTGGTTTAGCAGTAAATT!TAC!ACTTTACAGACAGAGTTTCGATT
  2181  ACTCTACTTCCTA
;     G-trnV(uac) ==> end
  2194  ATTCTTTTTGTTTACATAAAAAAAAATTTTTTTTAGTTAAATTATTTTATTTTGTTAATA
  2254  ATTAACAATTTATTTTTTTTTTTACATAAGAATGTAAAATACTTCTATTCTGTTAACTTA
  2314  CCATATTCAAATAAAAATATTTTTTTTAACTAAGGTTTATTTAATATAAAAATATTTACT
  2374  TTTTTTTTACAATTTTTATGAGTGAAAATTAGTTTGTTAGAACTTTACTAATTACATATT
  2434  TTTTATTATTTTTAGTA
;     G-trnL(uag) ==> start
  2451  ACGAGTATGCCGAAATGGTAGCCGGGTGAATTT!TAG!GTATTCATAATTAATTTGATTG
  2509  TAAGAGTTCAAGTCTCTTTACTCGTA
;     G-trnL(uag) ==> end
  2535  AAAATCCAAAAACCAATTAATAATGTAGAAAAAAAAAAATAAATTTGTTTTACTCAAGGA
  2595  GTTAATAAACTGATAAATTTTAAAATTTTTTTTATATGTTTTTTTAATTTAACACTAAAT
  2655  ATAATTTATTTAGTTAATATTAAATATTTAGGTTTTGTTAAATATTTTTTATCAATTTAA
  2715  TAAAATAAATATTCTTTTTTTACTTTAATCTTAAGAGATATAATTCATTATATTTGTATG
  2775  TAAAATTTAATACAAAAGTATATTAAATTTTTATTCTTTGCTTATTGTAATTTATTTTGT
  2835  TTTTGATTTAAGTTTTA
;     G-trnR(ucg) ==> start
  2852  ACACCTTTAGCTGAATTGGTACAGCATTTGCCT!TCG!AAGCATTAGTTTATTGGTTCGA
  2910  ATCCAATAAGGTGTT
;     G-trnR(ucg) ==> end
  2925  TTAATTATTTAATAAAAAAAATATATTTAAGTAATAAATACTTAAAGTCAAATTAATAAT
  2985  TTTATAATTTTTAT
;     G-trnW(cca) ==> start
  2999  AAGAGTGTAGTATTAATTGGTTAGTATGGCGATCT!CCA!AAGTCCTCGGTAGGTGTTCG
  3057  ACTCACCTCGCTCTTG
;     G-trnW(cca) ==> end
  3073  AGTATCTTTTTTTTTATAAATTTAAATATTATTAAAAACTATTTAAATTTTATTATTGGT
  3133  TGTAAAATTTGTTGTTTTTATTTAAATTTGTATTTAGTCCTAAGTATTAGTTTGTGACTT
  3193  AAAACTGCTTTATCTAAACCTTTAATTTAGTCTATTATTAAATAAGATAACTTTTTTTAA
  3253  TATACTTGTATAAAACTTTAATAATAAAGGATAGTTTTTAATATTAGTACTCCGTTTAAC
  3313  TTAAAATTTAAATATAATAAATTCCAGCAATAGGGCAGGTATAGATATAACGGCTTAAAA
  3373  AAAAAATTAAAATAGTAATTATAATTATTAAGTTGGCCTTAAGCAACTTTGCAAAAAGTT
  3433  TTGGAGTAGAAAAATAAATTTTTATTTTGTACTTAGGTAAGTTAATTTATTAAACAAAAA
  3493  TATATTATATTTA
;     G-orf499 ==> start
  3506  ATGATAGAAAATATAAATAACAAAGTGAATAAACAACCAAAATCAATTATAAATAAAGAA
  3566  AAACTAATATCTTCTGTATATGAATATAAAGCAGGTAAAGCACAAAATTTGTTAGTTAAA
  3626  ATAGAAAATTTAAAGTTAAAAGCATCTGAGTTAAATTTATCCTCTATAGGCTCAATTCAA
  3686  ATAACAAATTATATTAAAAATAATAAAGGAAATAATATAAAACTTATAAATAATAAATTA
  3746  CAAAGTGTAATTAAACCTTCAAATTTACAGGATCTTAATTTAACGTATTCAGATTTAATG
  3806  TTAGATACTGAATTAGATTCATCTGTATCTAATTTACCTCAGTCAAATTCAACAGTTTCT
  3866  ACCTTTAGTAATAAAAATTACTTAGATTTAGATAGAGTAAAACTTCACAACAAAAATATA
  3926  CTTAAAGGAGATACTAGTGGTTTTTTTTTATCTTTAAATAATCAACAAAATAAATTTAAT
  3986  CGTTTAAGTAACGTTTTACAATATCTTAAAAAAGGTGAAATTAAAAAACAAATTATTTCT
  4046  TCTGAAAACGCAATTTTAGATTCAACTTTAAAAAATAAAAAAGTAAGTGCTTATAATATA
  4106  AGACACTATTTAAATTTATTAACTAAATTTGAATTTAAACTATCTTCTAATCTTTATAAT
  4166  ATTTATAAATTTAAAAAAAGTAATAAATATTTATTTGCAATGAAAAAAGCTACGGATTTA
  4226  ATAAATTTAGCTTTTTTAGTTAAAGGTTGTTTAATAAGTAAACCTATATTTAATATTGTT
  4286  TATTCACCAAATAATATTCAAAAAATCATAAATGATTACAATATATTAGACTTTAATAAA
  4346  ACTTATTCTAATAAACCTAAAATTATTATTCACTTATTTTACTATATAAAAACAAAAGGT
  4406  TTAAATAACACTAATAAATCTAATGTTACTACTTTATTTGAATCAAGTAACATAAATAAT
  4466  AAAGAAATATCAAAATTTAAAGAACAAGAAAAAAATAATATTCTCACAATTATTTTTAAA
  4526  GATAAAGTTTTAAATCTTTGTGATTACTTAAGTAAAATATTTAATGCAGAAGTTGAATTT
  4586  GATTTAGTGAGATTGTATCAACCTTATCAAAATAGCGATATTTTAGTGCAATATTTTAAC
  4646  TCTCAAAGTTACAATACAAAATTTATTAACTTAGTTTCTAATTTATTTAGTCAAATTAAT
  4706  ATTTTTAAAAAAAGTAAAATTAATAATCCTTATTTAGAAGGACAAATAAGTAATAATTCA
  4766  ATAAACACTACCTTAACAAATGAAAGTATCGCTTACCCATCTGGTGTTTCAGGGGTAAAT
  4826  ATTAAATTAGCAGGTAGACCTGTTAATGAAAATATTATACCAAGACTTACAGTAAAACGA
  4886  GCTCAAAGAGGAAACTTTAATAGATTAAATGCAAAAATGATAGAAAAATCAATGTTTACA
  4946  GATAGATCTAGAAAAGGAGCATTTAATTTTACAATTAGTTTAAGTCATGTGTTTAGATAA
;     G-orf499 ==> end
  5006  AATAATAATTTTTGTTTTTTGAGGGGAAACTTAAAATTTAATCTTTTTAACCCCTATGGG
  5066  ATTTACTAAATTTAGATTAAAACAAAAATATGTTTTATATTTATATATTTTAATTATTAT
  5126  AATATTTATAGTATAAAATTTATAATTATTTAGAGTAATTATTTTTTTTCTTTAGAAATG
  5186  TTTAATTATATAAATTTTGATATAAAAGAGTTA
;     G-orf658 <== end
  5219  TTAATTATTGCAGTGTGCATATTCATATTCAAAGATTAACATAAAGGTAGAATTATAATT
  5279  ATTTAAATCATTTTTTCTAAGAACCTCGTCTAATAAGGTGTTAAAAACGAAATGTCCTTC
  5339  GAAAGATTTAATATAAAAATTACAATCTTTATGTAGGCTATTTAAGTCATATTCCGTTAC
  5399  AGGAATAGTTTGAGCCTTAGGGTTTTGTTTAATGTAAACATTAACCATTAAGTAACCATC
  5459  TTTAGCAACTTCTCTGATTCTTTGATTAGGGTAAATATCCCAATGATAATGTAAAAATAT
  5519  TGTATCAGCAAACTTATAGGAGATTTTACCTCCTAAACCATATTCGTAGTTTTTAACCAC
  5579  ATATGTAATAGCTAATTTATTTTCATTATCCTCAACCTGAGTTTTTTTAATATATTCCTT
  5639  AATAATATTTTTATTAATTAGGTATTGTTTAATTTTATTAATAAAACTATCAAAATCTAA
  5699  AAAATATTGTGAATTAGTACTTTCAGCTAAATAAGAATTAAATTTATCTTTAAAAAGGTT
  5759  ATAGTAACATTTAACTATGGAAAGTATAACTTGTTTATTAAAATAGACAAAACTTATTAA
  5819  TTTTAATAATCTAGAGAAATATAATTTAAAGTACTTTAAATTAATTAATATTATAGGTAA
  5879  ATAAGATTCTGTATTCCAAACATCTGTTGAATCACTATCTAATGGTGGTGAATCAGGTAG
  5939  AGGAACATTTGCAGGATCCAGTGTATAGCTTTCAGTATTTACATTAAGTGTATTAGCTCT
  5999  AGGTGTTGGAGGTGTAGGTGTAGTATTACCAGAATTAATAGATGTACCACTAGGACCAGC
  6059  TTCAGGTGTAGGTGTATTAGCTCTAGAAAAATTAAAACTACCAGGTATTTGCATTGGACT
  6119  TTTACCTTTATTATTTAAAGAATCTTCATTATTTGATTCAGTATTTTCTCTAGAAATAGC
  6179  TGGAGAATTTACATAAGATCTAAAGATTTGTACCCATCTAGATCCTTGTCCATCAATATC
  6239  ATTAAAGGCGTAGTATGATCCAAGCCATTCATTCATAGCGATATTTTCCATACTACCTTC
  6299  TTTACTGTAATCACTAACATTATTTTTAATAGACTCATACAAATCAGCATCAGATATTTC
  6359  AGGTGTTAGATTTAAATGAGAACAAATTAAAGCTTTTAATTGATCCATACCTACATTTCT
  6419  AATTGATTCTTTATTTCTACGTACACTTTCATAACTTTCAACAGGTGAAATACTACTATT
  6479  AGAACTGTTAGAACTATTTTGTGTGTTTAAATCATCTTCATTACTATAAAAAGCTTTCCA
  6539  AGGATTAGGAATCATAAACATCCAAGTTCTATCGGGGGTATTATTTGTAGGAGTAGTAGT
  6599  TTGATTATTTCTATTGAAAGGGTAAAAACTAGTTAACCAATTATACCAAGAGTTATTATT
  6659  AGGAGTTGGAGCTGGCACTTGATTAGCCTCTTGATTATCACCCCATAAATGTCTAGTTAC
  6719  CCAATTAAATATATATCTAGGGGAATTTCTTCTCATATTATTAATTTCATTTAAGGTACG
  6779  AACAACTGATTGAAAACCTTCAAAGATTGTTCTAATACTTTCAAAGCAATAATAACTAAC
  6839  AGTTATTGCACCAGCAATACCTATAGCATAACTAAAATAAGATAAAGTTTCCTTAGTTGT
  6899  TAAAGGGTACCATCCAAACCAGGAGTTCCAAGAGAACCAGCCTTTATTAGTTTTATAATT
  6959  AGGATCTTTAAGTTTTTCTTCTTCAATTTGTTTATTAATATAATATTCAACAAACTGATC
  7019  TTGATTATATAATTTAACTTTAGAATCCGTTGGCATTCTTTCATTAACTTTACTAATTAA
  7079  ATCTTTAGCTCTATTAGAGTAATCGACTGTTTCTGGGTTTTCAGATAGTTTAACTACTAT
  7139  TTTAGCTATAAATCTATTGTACAAATCAACTATTTGTAGCCAATAATCATATACCAT
;     G-orf658 <== start
  7196  ATCCCAATTTACCTCAGAATAAATAGCACCAATAGCTGAACCTACACTAATAATAAAACC
  7256  TAAATCATATTTATAACCTGTAATATAACATATCTTAGAATATATGAAAGTTATAATTAT
  7316  AGAAAATAAAGACCATTTAGTAATAGGAGCTTAACTATTAGCTAATTTAAGGTTAAGAGA
  7376  TAAACCTTCATAAATAAATATCCATAGTTTTAATTGTGAAATTAAAACCCTTTGTTTTGA
  7436  ATTTTGATAATTTTATAAATCTAAAGGATAGTAGATAAATTATCTGGGGTGTTACCACAC
  7496  TCCATTTTCTTTTTTAATTAAGGGGGTAAAAATGTTAACCCCTTTAGATTTTATCCC
;     G-orf177 <== end
  7553  TTAAATTTCATCTTTATGAATATATTCATATGTAAAATGAAAATCAATAGAGGTACCTAT
  7613  TTCTTTATTCATAGAATAATTAATACAATGTATTAAAATTATTTTACTTAGATAACTAAT
  7673  TAAAGTAGTATTTAAATTATCATCTTGAAGATTAACTGTAATATCATCTAAATAAACAAT
  7733  AACTTCATTGTCTTTATAGCTTTCATACCAGATATAATGGTGTTTTTTACCAACTACAGT
  7793  TTGATAAGCACAAGTTTGAACTTTAATTGTTAATTTAATAAAATGAAATTCCTCATTGGC
  7853  ATCTATAGAATTAATAAAATTAAATAGATATTTAAAGGGGAAATCAGCATTTAGATGATT
  7913  ATTAATGTGAACAAAATCTGTCATAAGTCTATAATTAAGATTTTTGTCCATAACAGTTTT
  7973  ATTTCTATTAGGTAAAATAACTTTATTAATTAAAACATTTCTATATTTAAGAAAAGTAGT
  8033  TAACTTATTAATAAATAATTTAATTTTATTTATAATATTATATAATAAATTCAT
;     G-orf177 <== start
  8087  CTGATTTTTTTAATTTAATTTCTTAAAGAATATAATTTAATATAGCAAATTATCTAAACT
  8147  TAACACCCAAATAAATAGGGTTGATTTAATTTAATATAGCAAAATAATAAAACTTAAATT
  8207  AATAGGGTTGAAATAAATTAATAAAACAAAACAATTATTAATTATTTACACCTAAATTTT
  8267  GTCTTCTATACCTAGTTCTTCGAATAAATCTCTTAGAAAATTTTCATGAAATTCTTTTCG
  8327  ATGTAAATGTTCCCTGTTATTATACAGATAACTTTTTATTCTCCAATAATCCCATTTATA
  8387  TGGTATTGTTGCACATTCCCATGGTTGAGTATCCTCAACATGTTTAT
;     G-orf274 <== end
  8434  TTACAAACCACCATTTCTAAAGACATTTATTATTGCTTTTCCAATTCTTATAGAATAAGT
  8494  AATTGGTATAAACAATGTGTAGTAAAATGTATCGTAATAGAATTTTAATATTATTTCTGA
  8554  ATATGGTATATAATGAAAGATATTTTCATTCCAAAAATCTAGTCCAATAACTAAAAAACC
  8614  AATACTAAAAATAGAAGCTATGTAAATTCCTATTTTTTTGTAACTTGGTAAATTTTCAGT
  8674  TAATTCTTTAGGTAAAGGGAATTCAAAACCAATCAAATCTTTTAAGAAGTTTCTAACTGA
  8734  AGAAGCATAATTGAATAAAAATTCTATATTTCTTAGAGAATCTGTCCAAAGGATACCCAT
  8794  TGAGGAACATATTATTGTGAATAGCCATCTAACTAGTCTAAATGCAATAGGTTTTAAAGC
  8854  ATAAAATATTGTAGATGATAATACCATACCTGAAAAGGTAGATAAACCAAGTCTTGTTGA
  8914  TAATATTTCACTCCAAACTGGTCTGAAATGATCTATTATATAAGCTGCAGCATCTGGACC
  8974  ATATATTTCTAGTGTTTCTAATGGTCTATTACTTCTAATTACTCTATTTAAACCCCAAAT
  9034  AACTCTTATTGTAGGAAAAATACCATGTACAGCAATTATAGTTGAAAGTACACCCCAGAA
  9094  ACCTGATAATACTGGTTTTAAGGATTGTGGAAAACCTAATAAGTTTATTATAGGAGTAAA
  9154  TATTAATTTAGCTACAACGAAGAATGGACTAGGTCTATTACTAGCAAGACTATTACTAAA
  9214  AATAGTAAAATTTGATTGTTGTTGTTGATTAGTTCTTCCTCTCAT
;     G-orf274 <== start
  9259  TTATTTTTTTTTCCTTCTTAATTTGTTAAACAATTTAATTTAAATTATCAAATTAACTAA
  9319  ACTTAATTAATTTAATATATCAAATTAATGAAACTTAATTATTTTTAATTATCAAAATAA
  9379  TAAACTTAAGATATGTGCTTTTATTAAATATTTTTTAATTTCTAAATTAGATACCCAATA
  9439  TAATATCATTAAACCAGGTAAAT
;     G-orf587 <== end
  9462  TTATTTAATATAATTAAATAAATTTAACTTAGAATCACCTGGTATAATATCAATAACTTT
  9522  TGATTGATTTATTTCGAAAGGATCCTCGTAACAAAAAGTAAATGCTTTAAAATTAGCCCA
  9582  ATAAATAAATTTATTATTTTCATAGATATTATTAAAGGTAGCTTGTGCTAAACTTTCAAT
  9642  TCAAGAATATGATTTTAAACTATCTCTTAAAAGTTTATTTAATAAAAAATTACTTTCAAG
  9702  TGAAGGTTCATAAATTACTAAACAACTATGTAATAAATCATAAGCATCTTTTTTAATACT
  9762  TATTTCCTCATTAAATTGTTCACTAGAAATAGCTTCTATATCCTTTTTTAAATTAGTATA
  9822  TAAATCAAAAATTGAAGCTCCTTTAATAATTAAAAGCTGACTTTTATTTTCCCAATTAAT
  9882  TTTAACTGAATAAAAATTATTTAAATGTATTAATTTATTGTTTAATACAGAAAAATCTTT
  9942  TTCAAATAAATTATCTTTAGCATTTTTTAAAAATAAATTTATTGAATCTTGTTCAATAGC
 10002  AAAATTAATTAATTTACTTAAATTAGTTTCAAATTCAAACTGATTTTTACTTGAATTATT
 10062  AATATTATTAAATATTTCATAAAAATCTATATATCTAATTTCACTAAATAAGCTAGTTGA
 10122  AGGATTATATAAAATATCCTGGCTTTTTATAATATTAAGTTGTGGTTTTAAATTTGAATT
 10182  ATTTATTGGATTAACTTGATTATCACTTACTGGAACTAATTGATTATTAATAGATTGATT
 10242  TAAGTCAATAAAATGATTATATAACTTAGTATCAAGATCAAGTTTTCTAATAATCTTAAA
 10302  CTCCTTAATTTGTTCAGAATAATTAATAGAGAGAATGGGGTTAGAATTTATATTGTCTCT
 10362  TACACCGTTATTATTTATATTTGCAACAATTTGAGAATTATAATTAACTTGTTTATTAGT
 10422  TAGTGCTAATTTGTTTTCTTTATTTAATTTAATTAAAGATGAACTAGATGAATTAGGACT
 10482  ACCTTGATTATTACTATTAGTTTGTAAATTTGATGCTTTATTTGAATTTTGTGCATTTTG
 10542  ATTAACTTGTTGATTATCACAATTAGAAGAACATCTAATTGGATCAATAAAATTAGTTAT
 10602  TAATACTACAGTAGTATAAATTAATAATACAAATAATAAAAAATGTATTGTTGTACTTAA
 10662  TTTACCTTTTTTAATATTATTAATTTTAAATTCTTCTCCTGTAATATAATCAATATACAA
 10722  TAAAGCAAGAATAGGACAAGCAATTATTGAATATAAATAAGTAAAATCACCTAACTGGAT
 10782  ATTATAAATTGATAAATTTTGTTCTATTTTAAAAATAACTTGTATAACTATAATAGAACA
 10842  AATAAAATTAAATAAATAATATGAAATTAAAACTTCACAAGTAGGAATATATTTTATGTT
 10902  ATCTTTATTATTTTTATTAAAATGATAGTTTTTATATAAATTAACAGGTAAATATAATAA
 10962  AGTGTTAAATATTCTTAAGATAAAATTAAATTTTAAAAATATTACATAAAATATTGAACC
 11022  AGTTATGAATAAGTTAGTTAATTGTGAACCAAAATATAAATAAAGACCTGTATTAAAACA
 11082  AATAGATAATAATAAAATAAAAATAATTAATAAGGTAACCAATTTAATATTGCATCTATA
 11142  AACAGAAGGTAAAGCTAAAACAGATAAATAAATTTCCCCTATATTTATAATTTGTTTTTT
 11202  AATTAGTTTAATAAGTTTTGTCAT
;     G-orf587 <== start
 11226  CTGATTTAAAAATTTTTTTTACCACAATTAGAATTGTATAATTAAAATATAAATTTTTAT
 11286  ATTACTAATATACTCTTATAGTTGTTTTTCAAAATACGAAATTAAAAATAAATTA
;     G-orf135 <== end
 11341  TTAACAATTGAGCATAAAATTAAGATAGTTGAAGGGGTTAACAGTTTTTCCTTCTATAAA
 11401  TTTTTTTGTCAATTCATCATTAAGTTTATTATAACTATCTTCAGTTATTTTAGCATATTC
 11461  AAATATAATTCGTTTAGCTGTAATAGCTTCTGAATTTTTCGTAATAGTAATGTGCTCAAA
 11521  ATTATCCCGGATAATAGAGTGTAAAAAGTCAACATCATAATTGTTTTGGAGATTGATATG
 11581  TGTTTTCGCAAATAATATTTGTTTATCTTTTTTATCAATTTCTAGGATTACCTGAGCTAC
 11641  TATAAAGTTTTCATTTGATTTTAATAATTTATTTTTTATAAAATGTATGTTAGTAGAAAG
 11701  ATTTTGTCTTGTTAACGGTACCCTCATTTTTACAATTTGTTGTTTCAT
;     G-orf135 <== start
 11749  ATTTTTTACTTTATAAGGCCACAATTAGAATTCGATCAATATTATAATTACTAATTATGT
 11809  ACTAATAATTATAATACAATCTTCTTTTATTATAAAATTTCTTTAGTTATCTCTAGGGTT
 11869  TACACTAAAAATATTTTTAGTTAGTTATTTTAAATTTTAATAATAGTTTAAAAGCGAAAA
 11929  CAGCACAAATTTATATAAGCATAGTAGATATAAAACATAACACACAAAATTTTTCTTATT
 11989  AAATATTTATTTTTTTTTCTAATTTTCCCTCATTTTAATTATCTTTCCTTAAACTGTGTG
 12049  TTTTTTTTATTTAACTATAATTCTAATTGTTGTTCTATATTATAAAAACTAAAT
;     G-orf131_2 ==> start
 12103  ATGATTATTATTATTACTATTTTACTTACTTTATTATTTTATTTTTTACTATTTGGTTTT
 12163  GCTTTTGGTACTCTACTTTACGTATTTTCAAATTATTTGGGTACAAAAATAGTAGTAAAT
 12223  GAAATTTTTATTCATGCTATTTGGTTTTCTTTGGTAATTTATTCTCTAATTGCTATGAAA
 12283  CATTCATTGGCTACAATGGGTGCTTATTTAGAATTAATTTTTGATAAGAATAAAAATAAA
 12343  AAACTTAGAAAAGACATTATTAAAGAGATTAAAGAACAAATTAAAAGTGAAATTATATGG
 12403  ATAAAGAATAGTATAATAGCTCAATTGCTTATGCAAATTTGTATTTTTATAAAAAACGTA
 12463  GTTAAATTATTGTTTAAATTTTTTTTTAGACGATAA
;     G-orf131_2 ==> end
 12499  ATTATACTACAAGTCTAATTGTATTTATAATATTTTTAAAATTAA
;     G-orf523 ==> start
 12544  ATGAAATCAAAAACTACAGCTAATAAAACAAGTTTTTTTAAAAACTTAAAACTTTCATCT
 12604  CTTACAGCTAAAATTAGTTCTAAATTAAATTATGCACCACTTATTGACTCATTAAAAAAC
 12664  ATTAAAAAAACTTTATGTACTTTAAAAACTAACATTTCTAAATTTTTTTGGAATATATTT
 12724  GTTTTTATTAAATTAGATAAAGTACTTACAACTAGAGTTTTAGTTTTTATGTCTTTATTT
 12784  GGTATGCTTATTAGATGGGGAATTAGAGGTTTTACATTATTTAATGTAATAATGTTAGGT
 12844  TGGATATTTTATTTTAATACTCCAGTAATTACAGCTAAATTATTAACTGGTTGGATATTG
 12904  GACTTCTTTAATGTTGGTTGGATAACATATAAAGATATTGTGGCAAAATTTTTTGATTAC
 12964  ATTTCAAGTATAGCTAACACTGGTTTATCTAGTGTACCTAAACACCACAATCCTCCAATT
 13024  CAATACCCGGAAGGTGGCTTTATTAAACAATATAGAGAAATTTTTGAGACAATTAAAAAT
 13084  TTACCTCCTAGATCGGATGAAATGCCACCAGTTAATAAAAAATGGTATGATTTCTTAAGA
 13144  GATAATTACCAACCGGATAATAGATATGGTTTTAATCCTAATCCAACACCTGATACACCA
 13204  AATGTAAAAAGCACTGTTTTTAGTAATGTCTTTAATTTTGTTAAGGATAATTGGTACTAC
 13264  TTTGCTATACCAGCTAGTGTAATCGCTGTAGGTACAGGTGTTTGGTTTTTCTGGGACCCT
 13324  ATTTCTACTACTTTTGTTTTTGTAGGTAGTTCTATAAAAACAGGTATTGTAGCTGTAGGT
 13384  ACTTCTATTAAAACAGGTTTTGAATACATAGTTTCATATTTACCATTTAAAAAAGGTGGT
 13444  GGAGATGGTACTGATGGTTCTAACCCTTTATTAGGTTCTGTAAATAATGATGATGGTGTA
 13504  CCTTTAACTGATATGACTCCTAGAAATAGAATGGGTGCAATACCTATTGAAGATTCTCCA
 13564  GATAGCTTAAGAGCTAGAGTATCTAATTTAGGTCGTTTACAATTTAGAACTGAAAGTGCG
 13624  GATATTAGTGGTATACTTAGTAGAATGCCTAATTCACCTTCACATTCCGTGGGTGAAGTA
 13684  CATTATCCTGCTATAGTTGTTACACCTTCTGGTACTCCTCCAGGTAGTGTTTGGGAACTA
 13744  GAAAGAGTTTCAGGTACTTTAAAAAGTCCAACTACTTCTAGTTTAGGACTACATGGTATT
 13804  ACACATAATAGTAACCCTCACTCACCTATTTTAACTTCACTTAATGTAAGTAGTGAAACT
 13864  TTTAGACCTTCTAATATTGAGGGCTTAAGTTCAGCTACTAATGCACCTACTCAAGGATCT
 13924  CCTATTTTAAGCTCACTTAATGTAACTACTCAAACCTTTACACAAGATCCTGCTAATGTT
 13984  CCTCTACCTATTACACCTAATGTAACTACTCCTACTCCTTCTATTGTTTCTACTCCTTCT
 14044  AATGTTCAGGGGTTCCCTACTGGTCCTAGAGTCTTTGGACCTAGTTTTGGTACCTCTTAT
 14104  GGAAATAAATAA
;     G-orf523 ==> end
 14116  GTTATCCCCCCTCGTATTTTAATTAAAGGGGATAGAAAT
;     G-orf160 <== end
 14155  TTATTTTCTTTTTTGATCAATTACCTTGATTACAACCCCATATACAAAAATATGAGTTTT
 14215  TTGCATGTGTTCCATGCATTGTAAATAATTTAATTGAACATCAAGTGAAGATATATAACC
 14275  TTTAAGTGCTATTTTTAAATAATCTTTAAATAGCAATCTAAGTGTTTTATGTTCACTTAA
 14335  CTTAAAGTTAAATGTGAAATTTATAGGTTCTCGAGTCAGTTCATTAACTGCTCTAACTTC
 14395  TACTCTGATATATTTATCAGATATTTTTTCATTTTCTTTAAGAAAAGTAAAAAACAAGGC
 14455  ATAATCTAGTTTTTCTCCATTTTGGATAAATTTAAAGATTTCTGACAATAAGTCTACTAA
 14515  AGTGTATCTCGGTACCAACAGTTTTAAATTTAAAACTAATTTAAATACGTTTTTAAGTTC
 14575  GTAATAAATAATTTTACCTCTAAATAAAGTTAATTCTGTTTTTAAATATATATGGTTGTT
 14635  CAT
;     G-orf160 <== start
 14638  TTTTATAATTTTTTTTTGTTGTTTTTATCAATTTTGGTATAAAAGTATCGATGATTAATA
 14698  TATAAAAACAAACTTTACACATAAAAAAAGACAAATTTTAAGCTAAGCGATTAACAATTA
 14758  TCAATTAAGGGAAAAAACTCAACTTCCAAGTATTTAAGTAAAACCTAATATAAATTCTTG
 14818  TAAGCTGTTTCAAGCACCAAAAGTAAGGGTATTTAAACAGCTTCTAATTTTAAGACTCAA
 14878  TTTATTATACTAACCTTAAATGAGGTTTAATATATTAATTTGCAATAAA
;     G-trnL(uaa) ==> start
 14927  ACGAACATGTTGAAATGGTAAACAATCTCCTCT!TAA!GCAGGAGTGGAAGTAATTCCTT
 14985  AAGAGTTCAAGTCTCTTTGTTCGTA
;     G-trnL(uaa) ==> end
 15010  AGCATGTATCAAAAATAGTGTTTTACATAGGAAACAAAAAAATTTTTTTTAACCCTATAT
 15070  AATATATATGCTTTTTTAAATTTTTTTAAATAAAGAGTATAAATTTTAAGCTCTAAATAT
 15130  TACTAAAAATATCTCAATTTTATATAGTATTCTAATCTTATAATTTATTTGTTTACCGAT
 15190  TTTTAAATCCTCCTTATTTAAATTTTACTTTTTATCGTAAGTAAATTTTTTTACAATAAG
 15250  GTAAATTTGTACTATAAATTATAACATAAAATAAATAAAAAGGTTACAATACTATCTTGT
 15310  TTAATATTTTTGTAATTAAATTATTAAATTAAAGTTAGCTATTATTAATAAATAGTTTAA
 15370  TTTAGTGAAATTATTTTATAATACATTTAACAAATTAAGATTTAAACAGAGATAGCTCTT
 15430  TCAAATTATGAAGAGTAAATTTAAATACGATATATAATATT
;     G-atp8 ==> start
 15471  ATGCCTCAATTAATACCATTTTTTTTTATTAATCAATTATCTTTTTCATTTTTAACTTTA
 15531  TTAACCTTAATTTATCTATTTTCTAAATATATCTTACCTTTATTTACATATCAACAAGTA
 15591  GTTAGAATGTATATAACTAAATTAAGTAAATAA
;     G-atp8 ==> end
 15624  AAATTTATTTAATTAAAATTAGACAAAACCTTAATAAAAATCAGCCCTCCTACTTAAATT
 15684  TTATAGTGTATAAATAAAATTTAAAGCTAATAGTAGCCTTAAAAAATTTGTTGTTTTAAG
 15744  AATAAAATAAATTTGTTTTATATAAAAACTTAAATACCAAAAATTTTAAGATATTTATTA
 15804  TAAATAATGGCTATTACTTTCTATTTGTTTAACTGCTGTTTTTATTAAATATAATTTTAT
 15864  AGTAATAGTATACTATAAATATTCAATTTTATTAATAGTATTTCTAAAGTTTAATATATT
 15924  TTTACTAGATTAATACAAGCGTGAAATATAATTTTCTAATAATTTAAAACTAAAAACAAA
 15984  ATGAAACAAAAATGTATATTATTAAAAAGAAGAACTTTAACAACTAAAGTTTTTAAAAAA
 16044  TATATATTTGAATTTATAAGAGACTATAAATTTAAATCTGATTTTATTTATCTTTCTACT
 16104  AAATTAAGAATAGAAGATAAAAATAAAACTATTAATATAGGAGAAGGAAAGTTCTTAAAA
 16164  TTAAAAACTAAAGAGAATAGATTTTATATATATTATATGTTAGATATCTTTACCTCTGTA
 16224  GAAAATATTAACCTTAAAAAAACAAACTAATTTTTTTTGATCTCATTGAAATTAATGAAG
 16284  ATGATTATAATAAATAGCAGAAAAAATAAAAAACCTTGGGTTTGACTTTAATTAAATAGG
 16344  ATCTTAATCAACCCTATTTTTATTTTATTAATAACTAAATTTATATATATTTGTAAAAAA
 16404  AAATACTATAAAAGTTTACTATTAATTATATATTAATCTCAATAATTTGATAAAAATAAC
 16464  AAAAAAATGATAGATAATAAATAAAGGGTGGAGTTAACATTTTTACCCCCTTAATTAAAA
 16524  AGAAAATGGAGTGCGATAACACCTCAGATAATTTATCTACTATCCTTTGGTCTTATAAAA
 16584  TTATCAAAATTTAAAAAAGGGTTTTAATTTCACAATTAAAAGTATAGGAGTATTTGTATA
 16644  CCCTCAATTTCCTGATCCAATTGACTGAATGTAGTTTGTATTAAGGGTTAATACACCGGA
 16704  AAAAATGTTTTTATATATCTAAATATTCCGCAATAAAACTGGAGAAAGATGTGTCTTGAT
 16764  TAAGGTAGGGCAAAGGCCACTTACTGTAACATACAAATAGTTG
;     G-orf196 <== end
 16807  TTATTTTTTCCAAGGGTATAGTTTTTCTCTATTTGGCCAAGGTCTTTTGTCTCCTCTAGG
 16867  AACTACGTAAGGGGTTACCTTACCTGTACCTAGATCTATTGTATGCATTAAGCCATACAT
 16927  TGAAGGATTAAACCTTTGTTCAAAAGAACCCACAGGAACCATAATAGTTAAAACTTTTGG
 16987  ATAAACTATATCTAATCTATTCATTTCAATATTATTTTTCTTGAAAATATGTTTTAACAT
 17047  TAATTTAGTAAATACGTTTAAATGATTTCTCTTAAAAACATAATAGAACTTTTTAATGTT
 17107  AATATCATATTCATTAGTAGTATTGATTTTACTGAAATCACAAGCATCTAGGTTTACAAG
 17167  ACTCATGTTTATAATACATTTTTCTCCATCGATTAAATGGTTAAGGTATTCGACAGTATC
 17227  TCTGTCGGCATGAATTGTTCCCAGTCTACCAAGGAAATCATATATATAATAAATCATAAC
 17287  TTGTAATGTACAAGAACTATATTTTAATGAAAGAGGATACAATTTAAAAATAACATAATT
 17347  ATCTTTATATGTTACAGATTTTAATATCATTGATGGTAGCATATTCGTCAT
;     G-orf196 <== start
 17398  TTTTGTTTTTATATAAATTTAGTTATAGATCAAACTAATAAAACTTCGTAATAATTATTA
 17458  AATATCCTCCCCTTTTTAAATTAAACTAACAAAAAGATTTAGTAAA
;     G-orf193 <== end
 17504  CTAAGGATATAATTTCCGTAAGATTTTCCCACTTTGTTTGTCAATTACATACATTTCTGC
 17564  TTCACCAAATAGAAATCCTTTTTTAGTTTTTCCTGTGGGTACATATAGTATTAATTCACC
 17624  TTTAGCTCGAAAATATCTTTCATCTTTACTACCTTTTGGAATCAAAACTGTGATAACTTT
 17684  TGGTAACACAAATTCTGTTTTATCTAATTGAATATGATTATTTTTATTTAGATGTTTTAC
 17744  TATTAATTTACTTAAATCATCATCTCTATATCTATTAAATGTATAATGGATATTTTTTAC
 17804  CACTATATCCTTTTTTATATTACTTAGATTATGAAGACTTGTAAGATCTTTAATATTAAT
 17864  TAAAGTCATATTTAAAATTACGTATTTACCGTCCATTTTAAAAGGTATGTACTTTTTAAC
 17924  TCTAAAATCACAATAATCTGAACCCAATTTAGATAAAAAATCTTTTATAAAAATTGTTAA
 17984  CATTCTTATTGAACATAAACCAAATTTTATTGAAGTAGGTTGAAATTTAAATATATAAAA
 18044  ATCTTTATGTGAAGATATATTTTTTAAATTTAATAAAGGCAT
;     G-orf193 <== start
 18086  AAAAGTTAAAATTTTGATTTTTTTATGAATGTTTACCAAACTATATTACCAATCTAAATA
 18146  AATACTTGAACATATTTATTTGAAGTAAAGGTATTAATTTACTTATTCTATTTGAATAAT
 18206  AAATAAAAATAGATTACAAACCTACTCTTTATAAAAAAGTAAATTCCGCACAACGGTGCG
 18266  ACTTATTGTTTATAAGCATGGACTGGTATTTAGATTTAAGACTATTACAACTTAATTTAT
 18326  AATCAAACTAACAACTTAAGAGGTGTTCTTTTTTTTTTATTAAATATATTTAATTTCTAA
 18386  GTTAGATCCACAACATAATTTCATTAAACCAAGTAAAATTTGTTTAATTTTATATTATTT
 18446  TTTAACTATTTTTTTTTTTTATTTTTTTTTATATAAAAGAGTCTGTATTAAATACAAAGT
 18506  GTTAAAAAATACAGTCCTCAACTCTAAATCTTTGATAGTTTGTGTAGAGTTATTTACAAA
 18566  GTAGAAAACTGTCGTAGGGGGTTTTTTAACCCCATTTAAAAAAAGAAACTTTTTGAATTA
 18626  AACAATAATAATTAATATTTTTTGATTAATTTAAGTTATAACAAAA
;     G-trnD(guc) ==> start
 18672  GAGTCCTTAGCTTAATAGGTAGAGCACCTAATT!GTC!AATTAGGGGTGTCCCAGTTCAA
 18730  ATCTGGAAGGGCTCG
;     G-trnD(guc) ==> end
 18745  CTAATTTTAAAAATTAAATATTTTGCTATTTAAAATTTATCTTAATTTTAAGTTCTTTTT
 18805  TATTGTATAATAAAAAAAATATCTAAACTTAAAGTTTTTGTGTAAAATTATTATAAAAAA
 18865  TATTTTGTTAAAAAAAACGGTTTAAATAAAGGCATCTTTATATTAAGTTAAATAAAATTT
 18925  TAGGGGAAAAAACAAAAATTTATATAAAAAAAGCATAGTAAACTTTAAACATTTAA
;     G-trnG(ucc) ==> start
 18981  ACGAGTATAGTTAAGTAGGTATAGCATCTACCT!TCC!AAGTAGAGATCATCAGTTCGAA
 19039  TCTGATTACTCGTA
;     G-trnG(ucc) ==> end
 19053  TTTATAAAAAAACAAATTTTTTTACTAATTAAAATTTTGTTTTTAGTTTCTGTAACATTT
 19113  AAAAATAAAAAACTAAATATTTATTATA
;     G-trnR(ucu) ==> start
 19141  ATTCTCTTAGTTCAATGGTAGAACATCATTCT!TCT!AAAGTGTAAATTTTGGTTCGAAT
 19199  CCAAAAGAGAATA
;     G-trnR(ucu) ==> end
 19212  ACAAATTTTTTGTTGTTTGTTTATTTAAAATATATAATTTTTTGTTTTTGTTTGTAAATA
 19272  ATGAAATTTATAAAAGAAAGATATAACTTAAAAAGTATAATAGATATAAAATTTATTAA
;     G-trnM(cau)_1 ==> start
 19331  AGCGATATAGTGTAAAGGTTTGCACGTCAGTCT!CAT!GAACTGAATGATCGGGTTCAAG
 19389  TCCTAATGTCGCTA
;     G-trnM(cau)_1 ==> end
 19403  ACTAAAAAAAA
;     G-trnE(uuc) ==> start
 19414  GGTCTTTTAGTATAAAGGTTGTACAGCTGCCC!TTC!ACGTAGCTAGTGCCAGTTCGATT
 19472  CTGGTAAAGACTA
;     G-trnE(uuc) ==> end
 19485  TTTTCTATATTTTGTTATAAAAAGAGTTATTTATGTTTAATAAGTATACAAAAAAAAATT
 19545  ATTGTTTTTTA
;     G-trnS(gcu) ==> start
 19556  GGAATAGTTTTCATAGGTAAGATAGAATGATT!GCT!AATTGTTCGGGGAGACCCTTAGG
 19614  TGTTCGATTCGCCTCTATTCCG
;     G-trnS(gcu) ==> end
 19636  TAAACAACAAAATTTAATTAAAAAGCGCTAAGAAGTCAAAAAAAAAAGAATAAATTTAAA
 19696  AATT
;     G-cox1 ==> start
;     G-cox1-E1 ==> start
 19700  ATGATTAGGTGGCTGTTTTCAACTAATGCCAAGGATATTGGAACGTTATATCTAGTATTT
 19760  GCTCTATTTGCAGGTATGATTGGGACTGCTTTTTCTATGATTATTAGATTAGAACTGGCA
 19820  GCACCTGGTGTTCAATTTTTACAAGGTGACCACCAATTATTTAACGTAGTAATAACAGCT
 19880  CATGCTATAATAATGATATTCTTTATGGT
;     G-cox1-E1 ==> end
;     G-cox1-I1 ==> start /group=IB (3.05e-24)
 19909  caaaaaatgctaactgtaaaaaaaaaattttttcttgttttacaaatataaggcatggcc
 19969  gggttatatagaaatatttaactttcatcttgctatatgctggaaaaccctcatagttaa
 20029  gtttaaccgttcctttttttgggtgaaactattaaaaaaactaaaattagaatagtaaat
 20089  taaattgggtaatcagcaggaaaccaaattaattagtttaatgtaaaaaataacaaatta
 20149  actaaaatcaagttaatttttttataaagtttttactaatttagtggaatcctcagagac
 20209  tatatgcaagatatctataaaagtttagaaaacagataaagaaatagtccaactctatta
 20269  gaaattttagagataaatg
;     G-cox1-I1 ==> end
;     G-cox1-E2 ==> start
 20288  TATGCCGGCATTAGTAGGAGGTTTTGGTAACTATATGTTACCCGTTTTAATCGGGGCTCC
 20348  TGATATGGCTTTCCCTCGATTAAATAACGTATCATTTTGGTTATTACCTCCTTCTTTAAT
 20408  TTTAGTATTATTAAGTGCTTTAATTGAAAACGGAGCTGGT
;     G-cox1-E2 ==> end
;     G-cox1-I2 ==> start /group=IB(5') (2.82e-12)
 20448  attaaactgtcctgtcctttactttaacaaaggagtaaaggtaagagacctgtgccagaa
 20508  tagtaagtaattactatataaaaacttcactgtatgctagaacttcctaaagacttaaat
 20568  acctaggattttttaataaacaggtaacaattttaagtttgtaacaatggataattagca
 20628  ggtaacttatttaaagaaacctcagagactgcacgtgaggcccctaaattaaaaaaaggg
 20688  tgaagaaatagtccaataaaatttgtgaaaataaaggttaatagttaaattacattatag
 20748  ctatttaaattaaacagttgtttttgttaataccagtcta
;     G-cox1-I2-orf325 ==> start /note=LAGLIDADG ;; evalue:4e-32
 20788  atgttttcatttgtgttttttagctataaagggaatattttaagttttattataacagtc
 20848  aaaaaaagatctgttaactattttaataaaaataacttagtaccagataatttagggtct
 20908  ttaataatttcaaaaaatcaagaacaattaggattttatttagctggtttaatagaaggt
 20968  gatggttcaattatagtacctaaaactattcgtaataaaaaaggtaatttattatatcct
 21028  gtaataaaatttatttttgtaagtaaagatttaccactagctaacaaaattaaagctgtt
 21088  ttaaaaggaggtaccttctgttgatcactaaaaagaacttatgttactttgttaatacaa
 21148  gatactaaaactttatattttttagctaaattaattaagggtaaaatgagaacacctaaa
 21208  atcgaagctcttcatagacttatcgaatggttaaataaaagaccgaacaataaagcttta
 21268  ccgaaattagttttagattctagtcctcttttttccaatagttggttatctggcttcata
 21328  gaagccgatggaaaattttatagtaattttactgtaaattcaaaaaatattgttaattcc
 21388  gttaaatattatatgagaatatctcaacgtaaattttaccataaaataacagagggtaat
 21448  aattacactagttcttatttacctataatgaatgaaataaaaaaatttctaaaagtttct
 21508  caattaattgaaataaatagaacccatgacaatcataatgaaaaagcctatgaagttaga
 21568  acagttaaaaaagaatcttgtacaatcctaatagtttatctatctaattttcctttattt
 21628  agctctaaatacctagactttttggattggtttgagaattacaaaattcacaaagataaa
 21688  aaatataaaactattgaatacagtaatttacttttttcatttaaacacaaaaatgaaatc
 21748  attaagaactggatataa
;     G-cox1-I2-orf325 ==> end
 21766  ctgaaaaaatttagaatatttttatgtaaaatagcttctatttttataactatgttaaca
 21826  aataaaaatataaattacaaaatggtttgtaaaataaaaaatttttctg
;     G-cox1-I2 ==> end
;     G-cox1-E3 ==> start
 21875  ACAGGATGGACAGT
;     G-cox1-E3 ==> end
;     G-cox1-I3 ==> start /group=IB(3') (3.15e-09)
 21889  t
;     G-cox1-I3-orf407 ==> start /first_aa=V /note=LAGLIDADG ;; evalue:5.1e-69
 21890  gtagtttttatgctaaaccaagagttagtaattttggataagctgtcctattatagtaat
 21950  ataatatatataaactctactcgatgcgagaaaattcttctaatcggaggtaaaagctca
 22010  tcttattttatacaagatagaaaaatatttactaacatggagattactcgcctggttaaa
 22070  tttatttgtgtaaattttagccatcagagactatacgtagagcatcttatttataatttt
 22130  ttttctggattacaaaatttatctaaagaatatgtaaataatattataacgcttaaaaat
 22190  gtaagtgtaaataaaaattcaatttcagaaaataaagaattattttatcagtggttagta
 22250  ggttttacagatggggatggttccttttcaatcattcgccaaaataataaatggaactta
 22310  acgtacaaaatagggcaaagtacctataatttaaaagttttatattttatacaaaaacaa
 22370  ttaaaagcaggaagtataaagatcgaaaaaaatggaaaaatagccgaatttaaaattcga
 22430  gacttacaaactttaagtaaaataatttttcctatttttgataaatatcctttattaaca
 22490  agtaaatactttaattatattaaatttagagaagcttatattatattaattaataaaaat
 22550  ataactaaaatagaaaaggataaactaattaataaaattaatgtacctatacctactaat
 22610  tatatttcaccggtgtttacgatattaggtccagatatattaacaattaaaaatttaatt
 22670  aattataaattttcatctaaagttatgagtaaatcttggttagttggttttactgaagca
 22730  gaaggttctttttatttagttaaaaaatctaacagtagattagttcatgcttttgaaata
 22790  aatcaaaaattggatgaaatagttttaatttcaataaaacatttattacatattagtact
 22850  caagttaaattcaaaaacaaaggttatttttcactttgtactactaattctcgtgctatt
 22910  gaaaatattatctctttttataaaaactctatgaaaagtatgaaaagtttagaatataga
 22970  atttgggcaagatcttatgtgaaatataaaggaaattttatagctttagaaaaaattcaa
 23030  aataaaactagaaagatgaaaactaaatatcaatctttagaatcttttgaaaaaaaatat
 23090  aatttaaataagatgaaggaatag
;     G-cox1-I3-orf407 ==> end
 23114  tccgatctctagtgagaattagagagtgtaatgatagtataaaattaaaaattaatataa
 23174  tttatatttgtatgagattaccaactaaaaaaaag
;     G-cox1-I3 ==> end
;     G-cox1-E4 ==> start
 23209  TTATCCTCCTCTATCTAGTATTCAATCTCATTCCGGAGCTTCTGTTGATTTAGCTATTTT
 23269  TTCTTTACATTTAGCAGGGGTTTCATCTCTGTTAGGTGCAATTAATTTTATAACTACAGT
 23329  GTTAAACATGAGAGCACCTGGTATGTCTTTACATAAATTACCTTTATTTACTTGGGCTAT
 23389  TTTTGTAACAGCAATATTATTATTACTTTCTTTACCTGTATTAGCCGGT
;     G-cox1-E4 ==> end
;     G-cox1-I4 ==> start /group=IB (6.78e-29)
;     G-cox1-I4-orf363 ==> start /first_aa=K /note=LAGLIDADG ;; evalue:2.8e-41
 23438  aaacagatactgccggctttaaatccaactatatgctggaaaatgttcaatttaagtttt
 23498  ttaaatctaacacaatcagcaggaaacctattaaactttaattttttagggatcctcaga
 23558  gactatacgttggaatttatctgttgtaatattttagcttgttcgtctaattttgacagt
 23618  aatagcaaaaataaattgttattaaactcaattaattataataattcagacaaattaaat
 23678  aaaaatatctttaatttaaattttaatagctatttagctggtttaatagaaggtgatggt
 23738  acaattgtagtgccaaaaacagaaagatctgttaaaggtcggattaattatccttcgata
 23798  caaatagtttttaacttaaaagacttacctttagctttaatggttcaaaaaaatttaaaa
 23858  cacggatctctcaataaaaagaaagggtttaatgcttatgttttaactattaataatctt
 23918  gatggattattattaatttcttttttaattaacggttatatgagaacacctaaaattttt
 23978  gctttgtggagtttaattgattggttaaacaataagtttaaaaatcttcatattaataaa
 24038  aaacctttagataatagttcgttaaaatctaatgcttggttatctggtttaatagatgct
 24098  gaaggtcatttttcggttagagttactacaacttctaaatatcctaaagtagaatgtaaa
 24158  tttgaattaaatcaaaggaaaataactcaaagaggaaatgataatttagattttttagat
 24218  tttatagctatttttttacttacttcagtaaaaagtattagaaataataaaccttcttct
 24278  gaatatagagttagaactactagtttaaagggtaatttaattttagaagattatttaaac
 24338  tcttatcctttatttagcagtaaatttttagattacaaggattggctaaaagtattaaat
 24398  tattttaaatctaactatcttaaaccaactaattttattaaagaaataatttcgataaaa
 24458  tctaaaatgaaaaataatagaactgagtttaattgggatcatttaaacaatttttacaac
 24518  ttagataaataa
;     G-cox1-I4-orf363 ==> end
 24530  gatatagtcccaacatacatgaaaatgtatgagaatttaccttaaacctggttaataata
 24590  tttatttatattaataaaaacatattaaaggtttatgaggttaaataaaaatatttatta
 24650  tttaatcatgggacctagtccagtaaatcaagattgcag
;     G-cox1-I4 ==> end
;     G-cox1-E5 ==> start
 24689  GGTATTACAATGTTATTAACAGATAGAAACTTTAATACTAGTTTTTATGATCCAGCTGGT
 24749  GGAGGTGACCCTGTGCTTTACCAACATCTTTTCT
;     G-cox1-E5 ==> end
;     G-cox1-I5 ==> start ;; mfannot: no intron type identified
 24783  ta
;     G-cox1-I5-orf316 ==> start /first_aa=V /note=LAGLIDADG ;; evalue:1.3e-51
 24785  gtaccaggcattactacttctttagtaactagtttaccatttatagttaaatctgaaact
 24845  aacaatgctccaaatgattttaattataataaatttaaacaatattatttaataatttat
 24905  ggttcagaagccctttataatattaaagatgattttttaaattggtttataggatttact
 24965  gaaggggatggaagttttattatttcaaaaacaaaaaataatgctttacaatttgtaatt
 25025  actcagtcaactgaagatgtgaatattttatattatatccaaaaaactttaggttttggt
 25085  aaagtaattaaacaaggaaaaagaacctctcgttttattgttcaggatttaaaaaatata
 25145  tttttattaattttattatttaatggtaatattattttaccaactagaaaaattaaattt
 25205  aaaatttttttagacaattttaataataaaattagtaaaggaaaaattaaaatattatcc
 25265  tttttacctaacctaaacaatattattatattaaaatatattaattctaatatcttacct
 25325  agtttaactaatagttggttatctggttttacagatgctgaaggttgttttactgtttct
 25385  tttttaagtaaaccttctaatgctttcagtttaagatatattttgtcccaaaaaggagat
 25445  gaaaatttacctattttaagtcactttgtattattatttaaaggtggtgttttagaagca
 25505  cattcagctaagtctaattattcttacattttttcgggaaaagattgttgttataaaata
 25565  tataattattttaaaaactttccgctaaaaactaaaaaagctattagtttagatttgtgg
 25625  caaaaaattcataacaaaataaacaacaaagaacatttaaatccattattaagacaagaa
 25685  ttaattaaaatgggtaaacaagttaactctataaaaagaaaaagtaagtaa
;     G-cox1-I5-orf316 ==> end
 25736  tgtaaaataacaggaaaaaagggtatggttaaataaaagttttgaaactgtctaggcaga
 25796  tgttaaagtaaaaaaaaaagaccttaagcagtaaacatttattatatttaataatgtacc
 25856  atatcctagtccaatatttgtaatattgtaactcttgacaaagggttaaaacaatatttt
 25916  atgtttattaaattttgtttggcaatgctagtgaaaacggtcaaagcttgcctaagcaag
 25976  accgtcggtaccctctgtttatatttaagtttttaattcttattctccatgctttttaaa
 26036  aagtttttaaatttaacaaatttataatattatttttaattagcttgataaaataactat
 26096  aataataaatgtaataattaaagagtgggatcgctacagactgggtcactggtgggtgct
 26156  tacaatctctaatgatattaatgtgttacaatcagtttgtaaatataatttgcagattta
 26216  aaagtgcttaatgtacagtcgaattcttccggtaatttatattactgtataattataaaa
 26276  atatataaatattcaatttaaactaggcttaaattttaaatttgagaagaattg
;     G-cox1-I5 ==> end
;     G-cox1-E6 ==> start
 26330  GGTTTTTTGGTCATCCTGAGGT
;     G-cox1-E6 ==> end
;     G-cox1-I6 ==> start /group=IB (5.91e-21)
 26352  t
;     G-cox1-I6-orf429 ==> start /first_aa=K /note=LAGLIDADG ;; evalue:8.2e-33
 26353  aaatttttaagcttcttaatgttgctatgtgcgggaataacttcaataagttttaaatac
 26413  tcaaaatatttaaatattatagtaacaatgttaaaacaaagaagtcaatccgcaggtatt
 26473  ttcaatttttttattgataaacttatgtcactaaatattttattcagtatttataattta
 26533  attaaaaactttagttgtattacaaatgagaaatatagttgtaaaagcttaaattcctct
 26593  tttttaaaagatcataaattatatcaacttaaagattttgattatacctcagagacttta
 26653  cgcaacaaaacattaactaacattaaaaaagtatctattcatgttccaactcatttaaaa
 26713  cctactaatgattttaattttggtcattatttagcaggattaatagatggcaatggtaca
 26773  ttttcggttgatcctaaaggtaaaaataatttacaattagtaattagttttaataaatta
 26833  gatgcttctttagcttattttgttaaaggccaattaggttacggtagcgttcgtaaaaat
 26893  cagacagaaataattttagttgtaagtaaaatacaagggataattaaagttattaattta
 26953  ataaacggtaagttaagaagtattagcaaattaaatcaaattaagaatgctaatttatct
 27013  tatcctactaatagttctttaaatagttgtgaaaatgagagaaatataaaaaattttaat
 27073  tatcttacagacttaaaattaaatgaaaatcctagtttaaataaccactggttttctggt
 27133  tttgcggacgtgactgctttttttcaaattttagtaacagatcaaccaattaataattta
 27193  acagttaacaaatcaattaatgaaatagaatataaaatatcttcgttaacagttgattgt
 27253  tttactgaaaacaaaataaataaacaacaaattaattctaataataataataaagattgg
 27313  tttaagcgagaagtaatgttaaatttttatattgagagtaaaacagataatctattaaaa
 27373  ttaattaaacaaaattttgggggaaatattggttttaatttaaataataatagttattat
 27433  tactgtactaattcttttggttcagctaaaaaaattattaattattttgaccaataccat
 27493  ctactttcttcaagacacgttaattttttaaaatggagaaaaacttatgttattattcaa
 27553  gataaagataatttaactaattccgctttagataaaataataaaacttaaaaactctata
 27613  aataaatactataatgataaagatgtttaa
;     G-cox1-I6-orf429 ==> end
 27643  gataaagtcctaacaagaatgtgagttcttgagtgacaatgataaataaatcaatataaa
 27703  ttataattttttttgctgtagtgttcattttgtgagatttatttaatataaacgcaaagt
 27763  ttaaaatacacaagtaagtgttatatttttattttttattgattatttacttgtccaaaa
 27823  taattg
;     G-cox1-I6 ==> end
;     G-cox1-E7 ==> start
 27829  TTATATTTTAATTATACCCGGGTTTGGTATTGTTAGTCATGTTATTGCAACATTTTCAGG
 27889  TAAACCAATTTTTGGT
;     G-cox1-E7 ==> end
;     G-cox1-I7 ==> start /group=IB (2.35e-18)
;     G-cox1-I7-orf465 ==> start /first_aa=Q /note=LAGLIDADG ;; evalue:3.2
 27905  caatgtggccctaaatacatattttttaaaaataaaataggtatttcgcaacaaactata
 27965  tgcaggaaactaagatataaattaatacaaaatactatacaatttcatcactatttatat
 28025  tataatataatacatattgttaaatggttaatattgaatattttatttatttatttttat
 28085  cttaaatttattataaattcaaatattttagttaatagtgtctgtatatctaacatattt
 28145  ttatatgtagtcttcaagttatataaaatatacttgttggtaaaaatttttgtattatat
 28205  gcttacaatccgcaaataaccaacgcacgtataataaaattatacaaatctgaaattaca
 28265  ttgaatagaagattaagcatgctagtaggaatttcagaggccatatgtttgttatttttc
 28325  aaatttaaatttttatatttttacacttattacaatttatttaaaataatattgattatt
 28385  gaaaataaagtattatatttaaaacatatttttatttatttttatttgttattatttaat
 28445  ctttatttacgtataaaaatttttaataagacaaaatttgatttaaattatttaaataat
 28505  tatagtttaaatattaatttaatcaataattctaataacaatgatttttttaatgataat
 28565  aatattgataataataatatccaggttaacaaagatagattaagatttaatcaatggtta
 28625  gctggtttaatagatggtgatggttatttttcagtttctaaaaaaggatattctagctta
 28685  gaaatagttatggaaactagggataaacatgctctttatcaaataaaacaaaaattcggt
 28745  ggatctgtcaaattactctcaggagtaaaagctgtaagatatcggttacatcataaaaag
 28805  ggtttaattgatttaattaatgctattaatggtgaaattagaaatcctataagacttctt
 28865  caattaaataaagtttgtcagatttataatatttcactatcttcacctaaagctttaact
 28925  tttgataatggttggttttctggtttctttgatgcagatggaagtgtttatttaaattta
 28985  caatcctctcaaatgtttattactgctggacaaaaaaatagatttctattagatccttta
 29045  gtggaattatatggtggaaccatttatacagaaaaaattagttttaattgggtaattttt
 29105  aaaaaagcagaaattattaaattattagaatattttaaattaaatccacctagatctgct
 29165  aaaaaaaatcgtatattatcaattacaaaatatcatgaacttagagaattaaaagctcat
 29225  ttatctaatcctaattctacaattttaggtaaagcttggaaaaaatttttattaaagtgg
 29285  gataaatttgaaaaataa
;     G-cox1-I7-orf465 ==> end
 29303  agagatggtccaaattacaatagttattactattctaatag
;     G-cox1-I7 ==> end
;     G-cox1-E8 ==> start
 29344  TACATTGGTATGGT
;     G-cox1-E8 ==> end
;     G-cox1-I8 ==> start /group=IB (2.29e-21)
 29358  c
;     G-cox1-I8-orf410 ==> start /first_aa=K /note=LAGLIDADG ;; evalue:2.6e-23
 29359  aaaaataggcccacattaattaataattatgtgaatcttctttatatgctgggaacatct
 29419  aagaccttaaatactagtaattatttgttttacggtaacaaagttaaggttataacaatg
 29479  agcaatcagcaggaagctaaagttatttttaattttaatttcctcagagactacacaaga
 29539  aggagctttctatatctaatagaaagtttaagatatagtccaacaaatagtaaaaatatt
 29599  aacttaagtttaaatagcttaaagttgatattaaataataagttaaacattttatctata
 29659  aaaaataataagtattcaacaaaacctgtaaataacaatagtaaaatagaccctaattgg
 29719  atatctggctttgttgatgcagaaggttgtttttctgtaataattgaaatacctaatatt
 29779  aacaaatggagagtaagaactttctttgaaataaatttacatattaaagatgtagatatt
 29839  ttataccaaattcagtctttttttggtgtgggtgctgtatatttaagagttgataaaaag
 29899  atttgtgtttatagagtatctaatataaaatatattagagatttaattatacctcatttt
 29959  aaaaaatatcctcttattacccaaaaagccattgattttgatctttggtctaaagttata
 30019  caaattattttaaataaagaacatttaaataaatcaggttttgaaactattttgacttat
 30079  tatgtttctttaaatttaggtgtttctaaaaaggttttcaattattatcctaacataaaa
 30139  ccagtaaaaaggggtaaagtaaaattacctttaaatttaaatccttattgggtgtcaggt
 30199  tttgtttcaggagatggtggtttttctattatagttagaccctcaaatagttatatttta
 30259  aaacaacaagtatcatgtagatttcatattgcacaacatattagagagatagaacttatg
 30319  aaattattttctaactattttaattgtggagctgtttatgttagatcaaattcttctcaa
 30379  agatgtgattttgtagttcaagatataggcttattattatataaaattatacctcatttt
 30439  gatttatatcctatttttaatttaaaaaataaagattatatttgttttaaacaggctttg
 30499  gatattattaaatcaaaacaacatttaactccagagggtctagataaaattaaaacttta
 30559  gttttagaaatgaattctaatagattaaaataa
;     G-cox1-I8-orf410 ==> end
 30592  aggttttactttttaaaagctatttgcag
;     G-cox1-I8 ==> end
;     G-cox1-E9 ==> start
 30621  CTATGCTATGTTCTCAATTGGGATACTTGGATTTATTGTATGGAGTCACCACATGTTCAC
 30681  TGTGGGACTTGATGTAGATACGAGAGCTTATTTCACGGCTGCTACTATGGTTATTGCCGT
 30741  ACCTACAGGTATTAAAATCTTCTCTTGGTTGT
;     G-cox1-E9 ==> end
;     G-cox1-I9 ==> start /group=IB (4.34e-31)
 30773  ca
;     G-cox1-I9-orf269 ==> start /first_aa=F /note=LAGLIDADG ;; evalue:4.5e-09
 30775  ttctccttcagcaagagaaatttgaccagcaggattattaacaaaaatttaaatacttta
 30835  aatctttttgatagattccctaaggctaataaaaattatataccttctaataataaatgt
 30895  aaaaaaatagttgtgtttggttcaaatctttcaagtacagtaggatatcctgcttttaca
 30955  ataatagtaagacacatggtaaatataccaacggttctaaattccaataaaacttatgaa
 31015  ttagaatctattttagtaggaattttaatttcagacgcttggttaagtataaataaaaca
 31075  gggaacacaagattgttctttaaacaatctttagataaaacaaaatatttgttttttgtg
 31135  tttaataaattttctcattattgttctaactttcctcaagttaaaatacaaaaattaaac
 31195  ggtaaaacttaccatgctttatactttaccactagaactttaccttgttttacttattat
 31255  cataatattttttataaaaataagattaaagttgtacctttagatttatacaacttgttg
 31315  acttatgaagctttggctcattggatttgctgtgagggaactaaaacatctaaaggttgt
 31375  actttacaaacacaatctttttcaattaaagaggtagtttttattattaatattttaata
 31435  tataaatttaatttaaaatgtagtatacatatgcaaagaaatttgccaactatttatata
 31495  ggagcccgttctatgcaaaagttacaaccttacatattaccttatgtttgtgactctatg
 31555  aaatataaattacatatcttaaaaagctaa
;     G-cox1-I9-orf269 ==> end
 31585  gcttaaaaaccgatcggttttaagtaattataataacttatttatattttattaatactt
 31645  aaatattttacaaattattatttgtatcccataatgtttaataattaaataattattatt
 31705  atgcttgtgttttttatattttaggaaagatacctgtaacgtaaagaagtagttaataat
 31765  tctgatgtggcaaactcgagggaaatcttaaattaagaattttaattaaattaagaatat
 31825  cgtcgaactaagtcaatgaatggaaactatcattgtaaaagcgtagaggccagacgccac
 31885  atgatcatctaagtgtaaaataaacctcaaaattgcttttgtaaagtggattgggttaaa
 31945  ttttatgttttacatatgaggttacaaggaatggtccagttcaccggtgacggattttag
 32005  gttaacacctaaataagtataaattgttatgtttttatgtaattcattttttatactgag
 32065  aagatagactagctgaaactgaaatgtttaaaggtcgaactctgag
;     G-cox1-I9 ==> end
;     G-cox1-E10 ==> start
 32111  CAACTTGCTACGGAGGTAGTTTAAGATTTACAACTCCTTTATTATTTGTTTTAGGATTCT
 32171  TGGCTTTATTCACAATTGGAGGTGT
;     G-cox1-E10 ==> end
;     G-cox1-I10 ==> start /group=IB (1.23e-26)
 32196  tagtttaattttctcttagcgctccttaaagatcaccatatgctgggaagttctaacaat
 32256  taaaatacttattaaatatttaaaacattttgttcaaaaaaaaaaggtgttgtgaaaaag
 32316  attgtaaaaaataaataaagagcaaaaaaacttctgctttttgttttacttaagcaaggt
 32376  taaatttaaatctttttttatttttactttatttataaatttaaaaagtaaaaattttta
 32436  gtttgaaacaatgaacaatcagcaggaaaccaaatttgtaattatattttataaacagta
 32496  ggatcctcagagactatacgtgatcatcattatgtaattaatgataagatatagtccaag
 32556  attataattttaatatatatttatctatatttttattatagttttgtaattataattttg
 32616  aaattttaatacttaactcaatcttttttattaaagctaaaaacagaattaaacctgtta
 32676  aagtttataaaaattttttagaaaataaattaaatataaaaacagaaaataaacacaaaa
 32736  ttggtatttactatttaattaatttatctaacggtcatgattatgttggaaaatctaaaa
 32796  atttagcggtaagacttaattcttatttaaatgtaaataaattaattaaaaataaaaata
 32856  tgcttatttgtaaagccttgttagattttaattctaataattttgctgtatttattatag
 32916  aatacactgatttagaaaatttaaataaaagggaaaatttttggatttctaaattagatc
 32976  cccaatataatatcattaaaccaggtaaaaagattaataaaaagattaataaaaatatta
 33036  ataaaaatataaaaaaaaacagatctttcacttattggtttttatttgcaataatattat
 33096  gtgtaattacactggttattactaaataaaaacaataaaaaaagttaatactataaatta
 33156  ttacaagttatatataattaaagcaataattcccaattatactaaaataataaataataa
 33216  aaaaacaacaaaaaaaaaagataaaagttagtacaagctatataaaaaattttcaatttt
 33276  ataaaaactaaatatacctttgtttagaggcatgttggttattatccctttttttagtta
 33336  gcattgataattatgctttttagttaagttttttttattaaaggagataaaatttaaaat
 33396  tataattcag
;     G-cox1-I10 ==> end
;     G-cox1-E11 ==> start
 33406  TACCGGAGTAGTACTAGCTAACGCTAGTTTAGATATTGCAATGCACGAT
;     G-cox1-E11 ==> end
;     G-cox1-I11 ==> start /group=I(derived) (8.97e-08)
;     G-cox1-I11-orf180 ==> start /first_aa=K /note=LAGLIDADG ;; evalue:1.2e-35
 33455  aaacttaaaaaagatctttattacattcataaattttgggtaggtttaatggatggagat
 33515  ggtagtattcaagtaaaccattggaaatttaaaagtctacaatataggttagtaattaaa
 33575  ttaaaaaattgttctgaaaatgtagcgatgcttaatttgatagctcaaactatcggaggc
 33635  agtgttagattagtaaataaatataattttgttatttgggttttaaataataaaaaagat
 33695  atatataaagtaatacaaatttttaaattttatcctcctttaacttctaggctaagagct
 33755  caattagcctttatgttagattgttttaaaaaagaggatattatttggtacttaaataat
 33815  agacaatataaatatattctttacaatacaaataaacctttagaaataaagaaatcttat
 33875  tttaatgaatggttatctggctttattgaagctaaaggttgctttagtattagaaaagta
 33935  cacaataatcactcattttcaataggacaaaaaaaatgacaaatatatattagacagtat
 33995  taa
;     G-cox1-I11-orf180 ==> end
 33998  agaacattttaatattactaataaaataataaataaaaacaatgatttttggtctttaga
 34058  tgtatataaaaaatctattttaattgagattatcaaacattgtactaaatttcccttatt
 34118  aggagaaaaaacactttcattttacaaatttaaagctcttttttaataagtgttgtgctg
 34178  tcataccactgtgagaatttataccctataaattttcggtaatatataagctaatgatgt
 34238  aaatttattttttttttgttgttagtaaatatattgctaacggtggaatctttttaatga
 34298  aatataattgctatttctctactacaagttaaatagacaacaccgtggaaaccaaactat
 34358  ctatattttaattatccactcttaaagggggataaaataaagggtatatagataggagta
 34418  ggatccgtagagactatacgtggtagttgaacgttaattaagtttaatcattagataaga
 34478  tatagtccaatcctcattgtgaaatgagtaaaatgttttaatttttatttagtattataa
 34538  ctcgaatcaccctcttaagtttaagagtttgaaactaaaaatttttattaaag
;     G-cox1-I11 ==> end
;     G-cox1-E12 ==> start
 34591  ACTTACTATGTAGTAGCTCATTTTCACTATGTGTTATCTATGGGTGCTGTGTTTGCTTTA
 34651  TTTGCTGGTTTCTATTATTGGACACCAAAAATTATAGGAAAAACATATAATGAATTTTTA
 34711  GGACAAGTACATTTCTGGGTTTTATTTATTGGGGTTAACTTAACATTTTTTCCTCAACAC
 34771  TTCTTAGGTTTAGCGGGT
;     G-cox1-E12 ==> end
;     G-cox1-I12 ==> start /group=IA (3.20e-18)
;     G-cox1-I12-orf317 ==> start /first_aa=K /note=GIY ;; evalue:4.9e-30
 34789  aaaattctttgtgaaaactttaatctagttaaattaaatattagtagacaaatatttttg
 34849  tttaatattgttatatattttttatatgcaaatgaaaatatttttaaatttctgtttgca
 34909  acttttaaccttgatttatttattttgctttctaatactgtacctattttaatatctcta
 34969  aaaaatagaaaaattgaagatattaaatatccaaatggtcctcatattaaacaaaattgg
 35029  ttaagttcgccaaaaagagtttatgaaaatctaaatttctatagaaatttaataggatct
 35089  gataataaaaaacgatctattatatatcaatggttaaatcttattacaggtaaaatgtat
 35149  ataggtagtgcttggaacggttctaccagattattaagttattggaaacctagtgtttta
 35209  aaaagaaattatcctatttatcacaatataaattattacggtatacataatttcgcttta
 35269  gcaattttagaagatttaggtacttctggttcagttacaaaggaatatttactttctcga
 35329  gaacaatactatatagatttattgtttaacaagtatcctgatttagcaataaatttatct
 35389  aaagcagctggttctactaaaggttataaacacaaagcagaattcagtttaaatcgatta
 35449  ggtaaactaaatccaatgtatggacgtattaaatcaaaagagtttttagaaatgcaaatt
 35509  aaagataaaaaaggtacaaataatccgttatttggaacaaagaaatctccattaactata
 35569  gctaatttaactaagcttatttatgtttataattatttagatttgtctttaattggagta
 35629  ttttctacggtagagtgttctaaacaatttcaaatggggaaagatacacttaaaaaatat
 35689  attaacagtggtttaccttacaaaggtaagctttttacacgaacaaaaatttaa
;     G-cox1-I12-orf317 ==> end
 35743  ttaaagtattttacatgccccagtaatatgatttattaatatattatttgtaaaattggg
 35803  tgaattgcaagaaagacctaaaaaggttaacttgcagcttatcttattacgaagtgttat
 35863  tatgtttaattacataataagtaataagcgagttcaacgattaacgagtgagtaacttca
 35923  acaataaactcgatacaagcgcccaacaattatattatattgttttataaaaatattata
 35983  attgatgacttaatctgaactttatagtaatataaagatatagggtttaaattaccctat
 36043  gttaacaaaattg
;     G-cox1-I12 ==> end
;     G-cox1-E13 ==> start
 36056  ATGCCAAGAAGAATCCCAGATTATCCTGATGCCTTTAGTGTATGGAATGCCATGTCTAGT
 36116  TTTGGATCAATTGTTTCTGTTGTAGCTACAGTTTTATTCGCTTATATTGTTTATGATTTA
 36176  TTTATTAATGGTAAAGAAGTAAATAAAAACCCTTGGGCTGTGCCTTCTTACTTTACATCA
 36236  AGTAAAGTATTTTCAAGTGAAACACATACATCTAATTCTATTGAATGGGCAATTAATAGT
 36296  CCTGTTCCATTTCATGCTTTCAATATGTTACCTGTTCAATCTTAA
;     G-cox1-E13 ==> end
;     G-cox1 ==> end
 36341  TTAAGATAAATTAATTTTGACTATAAACTATAAATTTTTAGGCTTATAATTTTACTTTTT
 36401  GTCTATAACTAAAAATCATTTTTTTTTTTCACAGATTAAAATAAAAGCAAGGAATAAACA
 36461  AAATTTTTTTATTTAAATATATCAACCCTATTTAAAATTACTATCTTAAATTGAGAAGAT
 36521  AAATCATCTTTATTTCATATAATTAGATAAAATATAAAAATAATTTTTTTATGTTTTTAA
 36581  TTATATTTTTTTTAATTTTAATTTAGTATTTATAATAAATATAAATTGACACAACCTAAG
 36641  TTGAGTTGTTTTCAAATAATTTAGATATGAAAATTTTTAGTATATCATACCCCCAAGGTT
 36701  AAAAAAGCAACTAAA
;     G-nad4L ==> start
 36716  ATGAATCTTGCATTGGCCTTATTTTTAATAGGAATATTAGGTTTTATATTAAACAGAAAA
 36776  AATATTATCTTAATGATTATTGCAATTGAAATTATGCTTCTTGCTGTAACTTTATTAATA
 36836  CTTATTTCAAGTTTTGGTTTTGATGATAATGTTGGCCAAACTTTTGGTATTTATATAATA
 36896  GCTATAGCTGGAGCTGAATCTGTAATAGGTTTAAGTATTTTAGTTGCTTATTATCGATTA
 36956  AGAGGAAATATTTCACTTAAATCTTAA
;     G-nad4L ==> end
 36983  TTTA
;     G-nad5 ==> start
;     G-nad5-E1 ==> start
 36987  ATGTATCTATCTATTTTAATCTTACCTTTTTTAGGTTCGTTTGTTTCAGGACTTTTAGGT
 37047  AGAAAAATAGGTGTAACTGGTGCACATTTTATTACTTGTACTTGTTTACTACTTTCCTCT
 37107  TTATTAGCCACAATAGCTTTTTATGAAGTTGGTATTTGCGGATCTCCTGTTTCAATTAAT
 37167  ATAATAAGTTGGGTTGAGTCTGAATTTATGTCTATTTCTTGGGAATTTTTATTTGATCAA
 37227  TTAACAGTATCAATGTTTATTCCTGTTTTATATATTTCAAGTTTAATTCATATTTATTCT
 37287  ATTGATTATTTATCTTCTGATCCCCACAACCAACGGTTTTTTTCTTATTTATCTTTATTC
 37347  ACTTTCTTTATGTTATTATTAGCTTCAGGTGCTAATTATTTTGTAATGTTTGTAGGT
;     G-nad5-E1 ==> end
;     G-nad5-I1 ==> start /group=IB (1.03e-15)
 37404  caaattcccggcctatgagtatagcgatatacttaaagtacaacactgtatgctggaaac
 37464  tcctaaagctttaaatactaaattatatgtaaaggttagataaaaaaaataatacctaac
 37524  aaaaataaataaattagtaaaaattttaaagattttgtaatggacaatcagcagatatta
 37584  ctttaaattgcttttttttaatttttatttgataatatctcagagactatacgtgatgct
 37644  gttatagtaaaattataataattttatcttgtatattttataaaaaggataaagtttaat
 37704  tagttttttactataacttgaagatttagtccaatgcccttaagaaattaaagtgcaaat
 37764  agcaatttaatttttgttgcaaatttattctagaaagttttgatttttttataaataact
 37824  tagatctaagctataataatttagcttttgttaataatactattttatttaatcaagata
 37884  taaaaattcaacttaaagtacgtatgacaaaagaagaaaaatgacaagtaaaactaacac
 37944  aaataaaaaaagaaattttaataggaactttattaggtgaggcatttatagaacgaaata
 38004  aacctaatcataatgctcgtattcgttttaaactgtctttacctaatcatgcttcttatc
 38064  taatgaaaatttttagttttttttttacaatttaactggtaaagggcctactgtaatagt
 38124  acgtaagcctgataaacgaacaggtaaaatatattgtcaaatgaaattaaaaacattagc
 38184  ttttccttgttttaatctttatcatgatttattttataaaaatggtataaaaattatacc
 38244  taaaataataggagatttgcttacagctagaagtttagcttattggatcaaggatgatgg
 38304  aggaaagccctcatctaatcaaacagttctttataccagatcatatacattagaagaagt
 38364  tattttattacaaaaagttttaacagacaattttaaattgcgtactcttatttatgaaaa
 38424  aaactattggtcagtggattataattatacctgttaaacaagaaatttctttaagagata
 38484  ttgttttaccttacatgtatccgtctatgttacataaggtataagtattttggccatatt
 38544  ttttgcaacaattattaaatctttaatg
;     G-nad5-I1 ==> end
;     G-nad5-E2 ==> start
 38572  TGGGAAGGT
;     G-nad5-E2 ==> end
;     G-nad5-I2 ==> start /group=ID (3.54e-28)
;     G-nad5-I2-orf255 ==> start /first_aa=I
 38581  attttagagtgccttaaatggtataattttgatgaaatttacatttttaaattttttgac
 38641  gaaaacaataatttttgtttattaggtggtttaatatccattaacgataaaaacataaca
 38701  aaaaataagttaacatcttatcaacgaattggacctcataatcttgatataatatcaatt
 38761  ataataggttctgttttaggggatacacaattagaaaaaagaagtagaggaacaggaaca
 38821  agaataatatttgaacaatctaataaaaatgtagaatatttaatgtggtttcataattat
 38881  ttatctagtagaggttactgtaattctcaaaaaccaaaacttaaaacaagaatcaaaaaa
 38941  gacaacaaagttttatatcattaccgtataaatagttatacgtatagtagttttaattgg
 39001  cttcatgaaatgttttatactattaacattaaaactaataagctagttaaagtagtgcct
 39061  ttaaacattgagaaatatttaacaccattagccttagctatttggtttatggatgatgga
 39121  tctaagttggggtctggtgttagaatagctgctaataattttacattgaaagaagttcaa
 39181  tttctatgtgaggttctttttaaaaattataatttaacctctactgttcatgtaggaggt
 39241  aaaaataaaggatatgtattatatattcattctaaatctgtccctttattttcttctgtt
 39301  attaagagttatatggtcccttctttatactataaattagggtgttaa
;     G-nad5-I2-orf255 ==> end
 39349  actaaaaatttttttataaaaattaatattatttatcaaaattttatcatagtaaaaaaa
 39409  attaaatctttaatgaattaaaatgaagaattaaagagtaaagatatttatcaaatattt
 39469  tttacaaactccctttagatatgggaataatttttttttgcgacgttattgaaaacgatc
 39529  aaataaattagcttaatttatagatcgtcggtttcattttaaatcgcgatcgactagatc
 39589  aatggcgggtgcctgaaatggtgcttaatgcatagtcaaaatctttatctttagtataaa
 39649  aggtactagggcaagacataaaacctgagaggtggtcattgtacaggaaataaagaaata
 39709  agctatatttaattattaaaaaaaaatatttttctcttacgtagcttattttagcttttt
 39769  ttttcatttaaatttttaatttttattatatttaaaaaattaaatacaaaaataaataag
 39829  tgagagaataattaaatatttctttatttttaagatttg
;     G-nad5-I2 ==> end
;     G-nad5-E3 ==> start
 39868  ATCGGAGTAGTTTCATACTTATTAATTAATTATTATTTTACTAGAGTTCAATCTAATAAA
 39928  GCGGCTATTTTAGCTTTAACTATGAATAGAGTAGGTGATATGGGTCTTAGCATTGGATTT
 39988  TTTGCTTTATTTGCAATGTTTGGTTCTTTAGATTATTCAACAATATTTTCTTTAGCGCCT
 40048  TTTATGAATGAAACAGCAATAACTGTAATAAGTTTATTACTTTTCATGGGAGCTATGGCT
 40108  AAGAGTGCCCAATTAGGGTTACATAGTTGGTTGCCAGGTTCAATGGAGGCCCCCACTCCT
 40168  GTTAGTGCTTTATTACATGCTGCTACTCTTGTTACAGCTGGTTTATATCTATTAGTTCGT
 40228  TCTTCTCCTTTATTAGAATTTAGCTCTACAGCATTACTTGTTATTACTTTAATAGGAGCC
 40288  TCAACTGCTTTTTTTGCAGCTACTTGTGGTTTGGTTTTAAATGATATAAAAAGAATAATT
 40348  GCATTTAGTACTATTAGTCAATTAGGTTATATGGTTATGGCTGTTGGGCTTAGTCAATTT
 40408  AATGTAGCTTTAATGCATGTTGTTAATCATGCTTTTTTCAAAGCATTATTATTTTTAGGT
 40468  GCTGGTGCTATTATTCATAGCGCTGCTGATGAACAAGATATTAGAAAATTAGGTGGCTTA
 40528  ATTAAATTTTTACCATTTACTTATTCTGCTATGCTTGTAGGAACTATTGCTTTATTAGGT
 40588  TTACCTTGGCTTTCTGGTTTCTATAGTAAAGATCTGATTATAGAATTAGCTTATTCTCAA
 40648  TATAGCTTTAGTTCTACATATGCTTATGTATTAGGTAGTGTTACAGCTGGTTTAACTGCA
 40708  TTTTATTCATTTAGATTAATCTCTTTAGTTTTCTTAACTAAACCTAATGGCTCTCGTGCT
 40768  ACATATTTAAATGTTCATGAAGCTAATTTAACTGTTGTAGTACCTTTACTAATTTTATCT
 40828  TTATTCAGTATTTTCTTTGGTTTCATATTCTCTGATTTATTTGTAGGTATCGGTACAGAT
 40888  TTTTTTGGTAATGCTTTATACATACATCCTAATAATATTTCTTTAGTAGAAGCAGAATTT
 40948  TCTATAAATACTGGGTTAAAATTACTACCCTCAATACTAAGTATAATTGGTGGCTTACTT
 41008  GCTATTTATTTATACCAACTATCCCCAGGGATAATTAACAATTTAGCAGAAAGTTCTTTA
 41068  ATTAGAAAAATTTATAATTTCTTAAATGGACAATATTATTTTGATATTTTATATAATAAA
 41128  TATTTTATTAATAAAGGATTAGACTTAGGTTATACTATTTCTAAAGTATTAGACAGAGGA
 41188  GTAATTGAAACTGTAGGTCCACATGGAATTTCAACTGTTTTAAAAAATACTGGTGAAAAT
 41248  ATTGCTAAATTGGATACAGGAATTATAACTACATATGCTTTATATATAACATTAGGTTTA
 41308  TTAACTTTATTATTTTTGGTTTTTAGTCCTATTTTATTAAATACAAGTGATATTTTACCT
 41368  TCAACACAATCTATTTTAGGTTTTGATGTGTTTAGATTAATGATTGTTTATATTTCATCT
 41428  TTAATTTTTATTTTATGGTAA
;     G-nad5-E3 ==> end
;     G-nad5 ==> end
 41449  TATTAGTTATTTAAATTTGTTTGTATTTTATACTTTATCCCCTTTTTTCTTTGTAAACTA
 41509  GAACAAAAAAATTTTTTTTAGGTTCTTATTAACATTAAAAATATTAAATTCATTTGTTAT
 41569  TACTTTTTTTGTGCCTTTTTGTTTGTTAAAATAATAACAAGTAAAATATGCTTTATAAGA
 41629  AGTATATATTTATATGTAAATTTTATCAAATATATACGTTAGACACTATTATATAAATTC
 41689  AAAATAAAAAATT
;     G-atp9 ==> start
 41702  ATGTTAGCAGCAGCAAAATACATTGGAGCAGGTTTAGCTTGTTCAGGTTTAATCGGAGCC
 41762  GGAGCCGGTATCGGTCTTATTTTCTCATCTTTAATTGCATCAACAGCTAGAAATCCTCAA
 41822  ATTAAAGGACAATTATTTAGTTATGCAATTTTAGGTTTCGCTTTAGCCGAAGCAACAGGA
 41882  CTTTTCTCATTAATGATTGGATTCTTATTATTATATTCATAA
;     G-atp9 ==> end
 41924  TTATGGGAAAATTGTTAAATAATAATTACAAATAAAAAAACCAAAAGGTTTTTTTTGTAA
 41984  ACCCCCCCTTATTCTGTTTTTTTTTCTTTTTAATCTTATTAAATTAATAAAAATTTGGTA
 42044  ACAATAATGTTTACAATAAGGGTTTTGGCGGTAAATTTTAAAATGCGTTTTATTAGCATC
 42104  AATAATGTAAGTAAAGTATAAAAAAATTTTTTTGTATTGTTTTAAATAATATTAATCATT
 42164  GTTTTATTTATTTTGTTTTTACAAAGATATACTATTATAAAAATTTTTAATAGTAAGTTT
 42224  AAGGTTATACTTTTTAAATACTAAAAATTTTTTTTATCAGAATTAAAAAATATAAAAGAA
 42284  GTTGCTGAGGGTACAGTTATAATTTAAGGTTCGAGTCCTTTACTTCTTAGATCTTATTAT
 42344  TTAATTATCAATGTTATTCTAAACTAATTTATTTATTTTAAAACATAAATTATTACTCTT
 42404  AATTTTTGTTAGTAAATTTTGTGCTCTTAATTAAATTAACTAATCTTAATTTAGTTAACT
 42464  AATATTTATATCTTTTTATTAAATTTAAGCTTAAAGCCTTAGCTTTAGGTGATAAATTTG
 42524  ATTCTATTTTTTTTTTTGATTTTATTAAATAACTTAATATAGTTTAACCTTGTTAAGTTT
 42584  TTAATATTTAGAGTTTAGGTTCATTGTTTTGTTTAGTTAACTAGTTTAATTAAACAAAGT
 42644  TAAATAATAAGAGAATCCTTTTTTTTCTTTATGCTAAATTATCATATATTTTATAAATTT
 42704  AAGTTTATAAAATAAAAATTAATCTTATTATAGCGCTATTATAGTAATATAATATAATAT
 42764  AATATATTTTGTTTGTAATTTAAAAATTTTTTTGTTTGTCTATTATAATATTATCTTTAT
 42824  TATATCCTTATTTTTTGTCTAAACTATTTGATATTAATTAAGATCAGATATGATATTTGA
 42884  TTGTTATATTTATGACACTTAATCTCTCCCTCTTTGCAGAATAAGAGTTTTAATGTTATA
 42944  CCAAAGAGTATAATAATATATGATCCGAGAGTTAATTAAAAAAAAAAAATAA
;     G-cox2 ==> start
;     G-cox2-E1 ==> start
 42996  ATGTTATATAACTTATTTAACGGTAATTTAGATTTATCTTTATTATTATTTAAAAAAATA
 43056  TTAAATGATGCTCCAGAACCTTGGCAAATTGGTTTCCAAGATAGTGCTGCACCTGGCTTT
 43116  ACAGGAATAGTAGAATTACACAATACTCTATTTTTTTATATAGTTATAATTTGTGTTTCA
 43176  GTGTTTTGGGTTTTAGGTGTTATAATTTATGTTTATAGTAATAAAAATAATCCTATAGCA
 43236  CACAAATACCTTAACCATGGTACACTTATTGAATTAATATGGACAATTACTCCTGCTTTA
 43296  ATTTTAATAGCTATTGCTTTCCCTTCCTTTAGATTATTATATCTACTAGATGAAGTAATT
 43356  TCACCAACTATCACAATCAAAGTAACAGGT
;     G-cox2-E1 ==> end
;     G-cox2-I1 ==> start /group=ID (4.39e-34)
;     G-cox2-I1-orf281 ==> start /first_aa=F /note=LAGLIDADG ;; evalue:1.5e-08
 43386  ttttttaaaaatggcctaaaatcatatatattaaataataaaaaagacacctgggttaat
 43446  aatctaggtaaaaacaacataataaaatcatcaaatactttttatcatttaaattcggta
 43506  aaaaaaataaaaccaaactgcaaaataaaattaggatccactacttatctttatggtact
 43566  aaaaacttttatcatactcaatgtagagctataaaacgaataggtccacacaatttagat
 43626  gtaatatcagtaatttttggtttattgttaggagatggttatgctagcaatagaagtggt
 43686  gaaggtgttagaatttgtatcaagcaaagttttaaacataaagaatatttatttagtttg
 43746  tatgaatttttttataatagaggttattgctccaaccttccacctagaaaaaatataaga
 43806  aacattaaaggtattaacaaaacttattacgggtttgaattttatacctttacgtttaga
 43866  agttttgtatgaatatataatttattttataaaaaaggtaaaaaaatagtaccaataaat
 43926  attgagaattttattactccattaactttggctatttggattagtgatgagggtactttt
 43986  gtacctagtacaggtggtcgaggtggtgttagaattgcttgtaatgctttttctttacaa
 44046  gaagtagaatatcttacaaagatcttaaaaactaaatttaatttagatattaccattcag
 44106  caaatataccttaagaataaatattgtatttatattaaaaaaaattctattgttgactta
 44166  gaaaatttaattttaccttatttacataactctatgttttataaattaggtttaaaaaaa
 44226  aattag
;     G-cox2-I1-orf281 ==> end
 44232  atgtataaagttttgtttaaatctttttttgttttatatttgttaaatttttactgtttt
 44292  taattttaaaaaggggtgaattattaaaagttctttttactcgctactttacaagttaaa
 44352  ttatttttagtttattactgatttaatttatttaactaatagaagcacatatatatgata
 44412  gtcgtgagattttattatgttaaatatctctaagaatttgacaaaattctttaaggaata
 44472  aaaagtataaaaattaaatactttaatttaatttataaattaaaaatattcctttggcga
 44532  cactagtgaaaacagttaaaatactatttataatcaataccgttttatagtacaagactg
 44592  tcagtaattgagttttgtttgttatatcaattattgcaacagactgggtcactggtgggt
 44652  gatataatttataaaaattttgtattatattgcttaatgtacagtcgaaaagataataaa
 44712  tcttg
;     G-cox2-I1 ==> end
;     G-cox2-E2 ==> start
 44717  CATCAATGGTATTGGAGTTTTGAATATAGTGATTATGTTAGTGAAAGTGGAGATCCTATT
 44777  GAATTTGATTCTTACATGATACCTGAATCAGATTTAGAATTAGGTCAATTTAGACTATTA
 44837  GATGTAGACAATAGAGTAATTATACCTGTTGATACACATATTAGATTAATTGTTACAGGT
;     G-cox2-E2 ==> end
;     G-cox2-I2 ==> start /group=IB (1.00e-32)
 44897  aagacatcttgcccttattaaatttaattgtttattaaaatttaattcgaatctcgctat
 44957  atgctggaaacctctaatatttaatatacctatttttataatttgtgtaacaaagattaa
 45017  attatcacaaagagcaatcagcaggaaactaaatgatgtttatttaccatcagcttagga
 45077  tcctcagagactacacgcgagaaatcttttttaagattaagatatagtccaagtatattt
 45137  tattaattaatgtagagacaaaataaatgaagagcgcaatatccttagttaattgtaaac
 45197  aaagttcttgtagccaaatagaaaaaatcgggaaaaacaataattgtaaaaatttagtta
 45257  tctacggttctaatttaggctttacattagattgggtagattttcaaaaactttacaaaa
 45317  tttaacaattttaactccatattcttattctgtaatagtagttaaactattatcagatgg
 45377  gagcttagaaaaatatagtctaaattctaatactagatttaaatttaaacaatcagttga
 45437  acgagcttattatgtgcttttttcctttaggtctctttctcattattgttctagtcttcc
 45497  gcatttgtccaaagctacacggaaagggtaatttcattatggtttacaatataataacag
 45557  atatttaccttgttttaatgagttatttagactattttatagagatggaaaaaaagtaat
 45617  tccagataacaattatgaattattaactcccattgctatagcttattgggttatgggtga
 45677  gggagctattttaaacaaaggactagtcttgtgtacagatagttattccatttaggaaag
 45737  ggttaaattaataaacgtaataaaaataaaatatgatataatttgtacaattcaaggcta
 45797  caaaaataacagaactagaatatacatattacaagaaagcatgcctaagctacaagcgtt
 45857  aataaaaccgtatattctatttccattgttatataaaatctctctttcaaattagaaaaa
 45917  tttaaataattaataatatttacttg
;     G-cox2-I2 ==> end
;     G-cox2-E3 ==> start
 45943  GCCGATGTAATTCATGATTATGCTGTACCTTCTTTAGGTTTAAAAATAGATGCTTGCCCT
 46003  GGTAGATTAAATCAAGCTTCTTTATTAGCAGAACGAACTGGAGTATTTTATGGTCAATGT
 46063  TCTGAAATTTGTGGTGTTTACCATGGATTTATGCCTACTGCTATAGAAGCTGTTTCTGTT
 46123  GAAAATTATTTAAGTTTTTTAGATTCTCTTTAA
;     G-cox2-E3 ==> end
;     G-cox2 ==> end
 46156  TAATAATAAATTTTTTATTATAACATTTTAATATAATTATGTTTTTTAAATAGTTATTTT
 46216  ATAATATTTTATATTTTTTATAAATTTATTTTGGGTCTTAATTTTTATTTATATTCAATT
 46276  AAAAAATAATATAAATTTAAATTAAATTAAATAAAGTATTATTTGTCTTAATAAATTTAT
 46336  TATATTTAAGTGTATATTTACATCTTAATTTTTAATATAATTTGCTTTTTTGTTTGTTTC
 46396  TATAATTATAATTTAAATTTTAATTGTAAAACTTACACAGGTATTTTAATTTAAATTATT
 46456  CTATTTTAAGTTTAAAGATAAAAGACAAAAAAAATTTGTTACCCCCAGTTAAAAAAATTT
 46516  GTAAAATAAAAACATAATTATATATTTTTTTTTAATTAACTCTCTTTTGTTTGTTTCATA
 46576  TATTAATATAAATTTAAAATTGAGGCAAACAAAAAATAACAACAAAATAAATTGCTGGTG
 46636  TAAAACAATTTGATTTATTATAAATAATCAAAATTGTAATTGGTAAGAGAGTTAAAAATA
 46696  TTGTTCAATTAAAAACTTTGC
;     G-orf355 ==> start
 46717  ATGAAATACATTATAAAATACATTATAAGATGCATTAAATCTTTAAATTTAAATTTTAAA
 46777  TCTTGGTTTATTAAAGCATTTAATATAATGAGAAAAATAATGTTAGCAAGCCTTGCAAGC
 46837  TTAAATGATGTTTTAAAAATTTTTATGTTTTTTTGGTATTTTTTTAGATTTTTGTTTGAA
 46897  ATATTTAAATATATATTTTTTTTTGTATTGTTTATTTTTATGGTTTTAACTGCATTATTA
 46957  CTCGATCCAGAAGAAAATATAGAAATGTTTATTGATTTACTTAATCAAGTTAGTAGAACA
 47017  CCTCTTGTTCACGAAGATGGAGAAAATTGTGATAAAAATCAATCTCAGCTTAATATAGCT
 47077  GAAAATGTAAAAGCACCCTATAAAAATTCAACTCAACTTAATATGGATGATAATGTAGAT
 47137  AAATCCTCTACAACTTCTGATCATATTAATACAGATGAAAATGTAGGAGAACCTTTGTCA
 47197  AATTCTTCTCATATCTCTTCTACTCCTTCTTCTCCTAGACCTTCAAATGCTTCTTATCCT
 47257  ACCACAGATGAAGATTTAGTTGATTCACCTTCATCTCCTCATTTGTCTACACTAGAATGC
 47317  TTATTTTTTTTTGAACATTATTTTGGTAATATTGATATTAGTGAACTAGAATCTGATTAT
 47377  TATAATTCTGACGCTGATTCTGAAAATATTGTACTGGACTCTCATTGTTCTATAGCATCT
 47437  GCTCAAAGTAGTCCTCCTGCAGAACAATTAGAAGCAGAAGTTGAACAAGGTATGAACCAA
 47497  GATGAAAACAATGCTAATAATGTGTCAGATTCAAATATTTTATCTTCAGACTCTAATGTA
 47557  AACAATGTTGTTGGCAATCCAGAATCAATTCTGGAAGAAAATTCAACAACTTCTTCAGTA
 47617  ATGAGAAATCAAAGTGCTAGACTAAATCAATTAGACACAATTTTAGAGGAACCTGAAAAT
 47677  GAAGGGTCTGTAAGCGAAAATGAAGCTGAAAGAGGTGAATTAAACCAAGCTAATAATAAT
 47737  AAAGTTTCAAAATCTAATTCAAACACAGAACATAAAAACAAAAAATAA
;     G-orf355 ==> end
 47785  GTTTAATAAAGGTGCATTTTCCTAAAAATAAAAAAAAGGTGAAATTTAATTATTAAATAT
 47845  CAAAAAGATAAAACTCTATTTAATTATTAAATACGTTAACTATACATTATTTTAGGTGAA
 47905  TATTGCTAATGTTTTAAATTAATACTCTTTATAATAAATGTTAAAAAAAAGTTAATATTA
 47965  TCTGTAATTGTAATATTTTATATCAACCCTACTCTAATCTTAAAATTTTTTTGGTTAATT
 48025  TTATTTTCTTTTTTATTATACCCCCTTTTTTTTTATTTAATTAACTTTATTTTCTTTAGC
 48085  TAATTAAAACTAATTAAATTTAATTTTTATTATTTAACTTTCCTTATCTAAATCTAAAAA
 48145  ATTTTTTTACTTACAAAGTTAAAATTAGTAGGTAAAATTGTATTCTTTAATTTCTTAAAT
 48205  TAATTTAATAGATTAAGATTTTAATATACATTTTAAAGCCTAATTTAAAAAAATATTTTA
 48265  ATATTAAAACATTTTATTTTTGTAAACATCTGTCAAATTATAAAAATTTTAACAACTTAA
 48325  TTGAAAAAAAAAAAATAATTTTATAGGATTTAAATAAATAGTTAATAAATTACTAACAAC
 48385  AAAAAAAAATATTTTTACTATACTCGTAATTTTTATTACAATATTAAATAAAATGTTAAA
 48445  ATATAAATTTGTTTTACTAAAAATAATTAATCTAATGTGTTGTATTATTACTTATCTTTT
 48505  TAGTTAATTAAATTTTATAAAACAAAATTTTTTAAAAGAAATAATAAAAATATATCCCCT
 48565  TAAGAATAATTATTAATA
;     G-trnY(gua) ==> start
 48583  GGGCAGGTGATCCGATTGGTAATGGTGGTTCTCT!GTA!AAAGAATTGGTTTTGTCCGTA
 48641  AAAGGTTCGATTCCTTTACTGCTCA
;     G-trnY(gua) ==> end
 48666  AACAAAAAAATGGTAAATTTTAATAAACTAATTAATAAAAAATTAAAATTTTAATTATTA
 48726  ATAATATTTTATTATTTATCTTTAATTTATAAATTACTAATAACAAAAACTATAAAAAAT
 48786  TTATTTTTATA
;     G-trnM(cau)_2 ==> start
 48797  AAGACTGTAGCATAAACGGTTAATGCAGTTCGCT!CAT!AATGGATATTATAAGGGTTCA
 48855  ACTCCCTTCGGTCTTA
;     G-trnM(cau)_2 ==> end
 48871  ATTTTACATATTTTTTTTTACTAATATTACTTACGGTATAATTTTTTTCTTATCTTTACA
 48931  CAATAAAATTACACACTAAAATAAAAATTTAATAATACTTTATCTTAACTGTGTGTTTTA
 48991  AAAGAATGCTATTTAA
;     G-trnP(ugg) ==> start
 49007  ATGATAGAAGACAAATTGGCTTGTCGCTCCCTT!TGG!GTGGGAGAGCTTGCGTGTTCGA
 49065  GTCGCGCCTATCATA
;     G-trnP(ugg) ==> end
 49080  GCTCTTTGTTAAAAATCATAAATTTTCTTTAATTAAAAAAGGAATTTTTTAATTTAATTT
 49140  AAATACAAATAAAATTTATTTTTAAATTAAAAAAATAATAGATAAAAAAAG
;     G-trnN(guu) ==> start
 49191  GGTGTCATGGCAGAGTGGTTAATGCGGGGTACT!GTT!AATACCTTTTTCAGAGGTTCAA
 49249  TTCCTCTTGATACCT
;     G-trnN(guu) ==> end
 49264  TTCATTTTTATTTTTCTCTTCCTTTTTTATTTGTTATTTCTATTTTTTATTTTATAGTTA
 49324  TAACTTTATAGTTAATATATTCAGCTATTTATTATTACAAAAGCAAAAAAATAAAAAATT
 49384  TAATGTTATACATTTCTGTTCTTATTTTAATGTGCTAATAAAATTTTTTTTTACCAATTT
 49444  AAAAAAGTAAAAATATTTAAAGTCTGGGTTAAAAATAAAAAAATTTTTTTTATTTTAATA
 49504  TCTGTTCTAATACTAATTAATTATTTTTTACTTTTGGTTAATATTTATTTATTTTGTATA
 49564  ATAGGAAAAATAATTTAGCTTAAAAGTTATATTGTGATTTATAAAAATCACACTTAAGAT
 49624  CTTATTTATTATTATTTTTTATAAAAAATAAAAAGTAGTATATATTATATTTTTAATTAT
 49684  TTAAATAAAAA
;     G-trnS(uga) ==> start
 49695  GGGTATTTGGTCGAGTCTGGTTTATGGCACTCGTCT!TGA!AAACGAGAACTTTTTTAAA
 49753  AAGTCGTGAGTTCAAATCTCACAGTGCCCG
;     G-trnS(uga) ==> end
 49783  TTAATATTGGTTTTTACAAACTTTTGTTTTATTAAAAGAGTACACTGTA
;     G-trnI(gau) ==> start
 49832  AAGCCTATAATTTAATGGTAGAATAATTTCTT!GAT!GAGGAATCTGTAGAAGTTCAAAT
 49890  CTTCTTGGGCTTA
;     G-trnI(gau) ==> end
 49903  TTTATTTAAATTAGTCCAAAAACAAAAAATAGCCGATTTAATTTTACAAATAAAAAGTTA
 49963  AATATATCTAATATATATAAACCACTAGCTTCAACTTTATTGTACTCTTAAGTAAATCAA
 50023  AATACTTAAAGAGTACAAACTTAAATGAAACAAACTTAATTAAAAACAAAAATTATAAAT
 50083  TTAAATTAATTAAAAAAATTAAACTAGTTATTTTTAATAATATAAGTAGTTTATTTAATT
 50143  TCTATGTTTTTTATTTAATTGTTTAATATAAAAGTAAAAAAATTTTTTGTTACTATGATT
 50203  GTAACCTTGTTTATTTATTTATTTTTAAAAATATTAAGTTAACTAATTAATAACAGATTT
 50263  ATATATTTGTAATATAAAATTTTACTACAATATAAAAAAATTTTTAAAACTTAAAAATTT
 50323  TTAATAAAAATTTATTTATGTATACCTTTTTTGCTTAATCTAAGGTAAAAAAATTGAGAT
 50383  TCTTTTTAAAATAAAAAAGAAAGTTAATTAATAAGAGGATAAATATAAATTTAACTGTCT
 50443  TAACAACTAAAATATTTATTTTTTATTACTAAACTTTAATTTTAGAGTAAAATTAAAAAG
 50503  TTTACAAAAAAAATTTTTTAATCTAAAAAAAGTCTATAAGGCTAAAACTCAATTTTTATA
 50563  TTTCAGACAATTGGAAACGCTTTAAAATTTTAATAAAATTTAATATATAAAT
;     G-cob ==> start
;     G-cob-E1 ==> start
 50615  ATGAGAATACTTAAGTCACAATCTATATTAAGATTAGCAAATTCTTACTTTATAGACTCA
 50675  CCTCAACCAGCTAATCTTAGTTATTTATGGAATTTTGGTTCTTTATTAGGAGCTTGTTTA
 50735  GTTATACAAATTTTAACAGGGGTGTTTCTTGCAATGCATTATACACCACATGTAGATTTA
 50795  GCTTTTTCAAGCGTAGAACATATTATGAGAGATGTTAATGCAGGTTATATTTTAAGATAT
 50855  ACACATGCTAACGTTGCTTCATTCTTCTTTATTTTTGTGTAT
;     G-cob-E1 ==> end
;     G-cob-I1 ==> start /group=IB (2.12e-11)
;     G-cob-I1-orf454 ==> start /first_aa=A /note=LAGLIDADG ;; evalue:6.2e-52
 50897  gctctaaagttaaaattttattttaatggtaagttaaatttattaaaattaaataataag
 50957  tttattaataggtctacttttgtagattattgtaagaatgaaatcttagatcaattttta
 51017  actatttttaaaccaatacaaaattctctaagttttatgagtagtggtaaaaaagtatta
 51077  aattatgataaagagtttcttcagtggtttgttggctttacagatgctgaaggttctttt
 51137  tggataaatattaaaaacaatagtgaagtgcattttgtttttcagattactcttcatatt
 51197  gaggattccgctgtattgttttatattagagagaagttaggtgtaggtatagtaacaact
 51257  caaggtaaaacttgtagttacaggttacacgcttttcaaacaataattgaaactctaata
 51317  ccaattttcgatagatattctttattgactcataaacaattaaattataaagattggaga
 51377  gaaggggtatttttgaaaaaagtagctaaagaaaaaggttataaaattgataacattact
 51437  ttagatagtatacttaagcttaaaagccgtaagaatagtttaagaattagttacgatggc
 51497  tacattttaactagtgatatgattaataaatattggctgttaggttttgttgaaggagag
 51557  ggttctttttactttactaattctaaagcagtattttcaataactcaaaaagataaacaa
 51617  gttttagaagctatagctacatttttacaaaatataaatatttctcctatttacagtgat
 51677  ttgtttgtaccaagcaaacctaatagtattatcagtagaaaatctaaagcttatcaattg
 51737  ttaattactgatacagatgtactttttcaatatatatttccttttttcaataaaatgacc
 51797  tttttaagtagaaaaggtattgattttaaaatttggagtttaggtttatttttaataata
 51857  catggttaccattacacaccccaaggtaaagtaatgttactaaagttgtctaataatata
 51917  aattcaaaaagatatttttcaaatgttatagattttttaaatttcgaagaaatacaagct
 51977  ctttttgaaattaaacctgtttttgatattcattctggaaaaagtcatttttctttagca
 52037  aaaaaatttgctttacaaaaaggaagtaaaaaagggtataaagtatatatctataaaaat
 52097  ggaaaagaaataccaggatcacctttttatagttacagagaaggggctaaagcggtaggt
 52157  ataatttcagtaagtagtatcaaaaattacattgatacaaataaaatttttaaagataaa
 52217  tatactttttactcaaaacctattaataactcttatttaaattaa
;     G-cob-I1-orf454 ==> end
 52262  ttttatagcttattgttaaaaaattttagtgggcctatttatattaatttctactaagtt
 52322  atataaatagctattagctgtatgctggaaactcctaaagctttaagtacttaaacatct
 52382  ttaacagataattagtgaaaatcttaaagatataacaatggacaatcagcaggtaaccaa
 52442  actatttgctaaatgataggagtaggttcctcaacgaacatacgctaatgttttttaatt
 52502  aatattatttatgtaagaaagtagtttaatttagtattaattaaggaatatgatatgatc
 52562  tgaacttaaccgaaaggttaagatgtaatcctatattaaaatcctctaaaggattacttt
 52622  ttgatatctcacaaggtttcaaaataacaactattta
;     G-cob-I1 ==> end
;     G-cob-E2 ==> start
 52659  TTGCACATAGCTAGAGGTTTATTTTATAATTCATATAAAACACCTAGAACCTTATTATGG
 52719  AGTATTGGAGTTATAATTTTTATTGTTATGATGGCT
;     G-cob-E2 ==> end
;     G-cob-I2 ==> start /group=ID (8.96e-41)
;     G-cob-I2-orf267 ==> start /first_aa=I
 52755  attctaaatttgtggccaaattgtgaatatgataacattagtaaactttttcaaataata
 52815  aaatataattttaattctttatttttaaaggatgaatttttaataaataataattttatt
 52875  ttaggtaaaatgttgccatttaataaagctagaactaaatcattagaaagaataggtcca
 52935  cacaataaacaaatattggatttaattatttgtggtatgttaggtgatttttggtgtgat
 52995  ttaataaaaggcacaaaatcaaatagcgtacgatttaatatagaacaaagtataagtaat
 53055  agtagctatatccattacctaactttattattttataacttaggttattgtgtgcgccct
 53115  gtccctattttagtgcacaaatctgataaaacaattaaaaatcgctttaattatagatta
 53175  agtttattttcttattctagtttagtttggatttttgattctttttatataaataacact
 53235  gtaaatgaaaaaaaacaaaaacaggttcctaagtttatttctgattatatatctcctatg
 53295  ggtttatgtcattggattatgcaagacggttcatatcaaaaaggtcaaggaatatatata
 53355  tctacacacagttttaattatgaagattgcttattccttgctaatattatttctagtaaa
 53415  tataatttaaaaacaagtgtaactaaaacaggtttccctaatcaatggagaatttctatt
 53475  tggaaagaatctatgcctttattaactaaaataattagaccttatttaatacctgaaatg
 53535  gaatataaaattaaaggtttttaa
;     G-cob-I2-orf267 ==> end
 53559  agtaaaattttattttaaattactaactaaataaatatagtaattatttattttaaatat
 53619  ttagatactatttttttttagattatcatatattacaaagtcccaacactagggcaaagc
 53679  atcagttgtatttttcgcaaagctttggtatagaagtgttggaataccttgacaaaggta
 53739  ttggttttaactggcaatattagtgaaaacggtcaaaagaagcataccaattctaagacc
 53799  gtcggttggatacacaatcgcgacagactgggtcactaatgggtatctgcaatgatgctt
 53859  aatgtacagtcgaagttcttagttatattttgttattaaaatatactactcaaggctcta
 53919  agagatatttattataaagagtgattaggaataacttgaggattaataaattgatagagt
 53979  acaagattactatgttggtactttttttacatagtaatttagaactgg
;     G-cob-I2 ==> end
;     G-cob-E3 ==> start
 54027  ACAGCTTTCCTGGGT
;     G-cob-E3 ==> end
;     G-cob-I3 ==> start /group=ID (6.03e-38)
;     G-cob-I3-orf320 ==> start /first_aa=Y /note=GIY ;; evalue:0.11
 54042  tatagttatagcccaaattggtctaatttcaatgctataatttttttattaaaatttaac
 54102  aataaaaaaaatctcaattttaataacaatatttttacaattcaaaaaaaaaatcaatct
 54162  agtgtgtctagtttctcaagttttaccccttcaagcaagtatttaaaactaaatttaaag
 54222  gataaatctaagattttagttgattttattatagaacaaaaattaacacctgtttatgtt
 54282  tatgaaaatttacatttggatgaaacaagaaaacaaattttaagagaaactaatggtctt
 54342  agtggaatttatttaattttaaataaagttagtttagattattatataggatcagcttct
 54402  acaggtaggttttattctagattttctaatcatttaatatattttagagggagtaaagtt
 54462  gttaaaaatgcgattcggaaatataaactatttaactttgcgtttttaatattagaatta
 54522  ttccctgaaatagttaataaagaaaataataagaaattaattgatagagaagatctatat
 54582  ttaaaatctttgttacctaattataatatattaactgaagctggatctagctttggttat
 54642  aaacatactgaaatagatagaataaaaatgaaaactaattatagtttagaacgtcgttta
 54702  aaaataggtaacttgaataaaggaacaaatctttcaattgaaacaaaagaaaaaataaaa
 54762  caaaaagcattaactagagacagaacaaaaataaatttctctgaaaaatctttattaaat
 54822  atgaaaaaaaattctaaacctttaatattgtttaatttagattatactatttttggtgaa
 54882  tatagaagtataacagaggcagctaaagctataaattgtaatgtcaaaacaattagaaga
 54942  gccttagctacagaaaaaaaaatattaaaaagacgatttattgttaaatatactgaaaaa
 55002  taa
;     G-cob-I3-orf320 ==> end
 55005  aacaatgtttgaatattagattatagtcccacaagtattaaattctatgtaatttctaga
 55065  aaaaaatagaaataaagtggtataaaccgacaggtttattgaagaaattttatttctttg
 55125  gctatgttagtgaaaacgatcaaaaatttaattcaaattaaagtagagatcgtcggttat
 55185  ctagataatcgcgacagactgggtcactaatgggtgtctgaaatgatgcttaatgcacag
 55245  tcgaaacttgatagtcttactttgactattagaatatacgaaatcaaagttattctgctt
 55305  tttatttatacttagagaaaaaatattagggtattaaattaaaagtaagtttg
;     G-cob-I3 ==> end
;     G-cob-E4 ==> start
 55358  TATGTTTTACCTTACGGACAAATGTCGTTGTGGGGT
;     G-cob-E4 ==> end
;     G-cob-I4 ==> start /group=ID (5.52e-29)
;     G-cob-I4-orf332 ==> start /first_aa=K /note=LAGLIDADG ;; evalue:2.9e-34
 55394  aaactagaaattaattcaactttattacagttggctttattaccattaattttaaaaaga
 55454  aatttacaattatcaaaaaattctttatctaataaaaatttttgttcttctaaatttaat
 55514  gaaaaagatattaataaacttatagaaatttttataggtattttagatggtgatggttat
 55574  tttgatataggtattcaaaaacagtataataaaaatcttaataataaaccaaaatctact
 55634  attagaataagactagggattaatttaatgtttaaggataaagaattattagaattatta
 55694  gttgataaattaggtgcaggtaaaatagattattctaaatctaaaaaccaatatagatta
 55754  attttatataaaacagatattttaaatactatttatccttatttaaaaataaataatatt
 55814  gaatttttaacttataatagacgaaaacaattttttttatttaaatatattatagaaaat
 55874  aacattaagcattgagaaaatcttaatttagaagaaatagataatttatttataaaaaac
 55934  aataaaaaacttaatttccatcaaataattaatttaccttatttttataattggttaata
 55994  ggttttacaatagctgaaggtagttttcatgttaaatccaatggaagagctcatttttct
 56054  attgtacaatctggtcttgaaaattatcaagttattaaagctatacattactttattaaa
 56114  ggtcctttatccctacaacatgtaattaaacctgaaaattttaaagtatatagaatatct
 56174  ttttcatctaaaatagatttagatattataataaaattttttgaaaataatcaattatta
 56234  ggattaaaaaaattacaatttgataattggaaatcttatatttttagtaataatataatt
 56294  aaacataaagccccaaatattaatttaactaaaatatctaatagtttatcaactaaaaat
 56354  aattgtgaaattagtaacaatgagaccagtaatagataa
;     G-cob-I4-orf332 ==> end
 56393  tagttttataaatttaatctatgggtttttgttaggtgatagtttcatttttaaaaatag
 56453  caaagaaattaaattaataataaaaatagaaggtaaacatatatcatttatgaaatttat
 56513  ttttaaacaaatttataatttaggttattgtgaacaagattttcctaaaattataactaa
 56573  attatgtaaaaaaggtaaattaaataaaataatgactttacaaacatataatagttataa
 56633  ttacttaaatttatttaataaatggtacatagatggttataataaaaatatacctaagga
 56693  tttagttaatttttttaatgaagattcattagctatttggttgatgactgaaggtaaaat
 56753  tagcaataaaaatttgtatgtgaatattaaaaattttaatgcaacagatattaagttttt
 56813  gatacaatttttagaaaataaatttaaattaaatggtattatttttaataataattgttt
 56873  agagtttaatagtaataatataaaaaaaatatataaagttactaaacgttatattcaccc
 56933  ttctatgaaatttaaatttattacttaatgtaaatttgttagtttttaatttagttatat
 56993  taatatagtcttatttaaatttaattataatatgtaatagctaaataaaaatattattta
 57053  taataaggcaacataattgtaaacaggtcaaagattttatcccttgttaagaccgtaggt
 57113  ttttttagataacctcgacagagtggttcaattatgggtatctgaaatgatgcttaatgt
 57173  gcactcgaagttcctactgtttttagtacacaaggctttaaatatacttttgattttaaa
 57233  tattaaaaaatttttttgtgtttatttttattttatatttaaagtacatggatttaatta
 57293  agggaatattcttaactaacctttagtggttaaaacgttaagaataggtctacaatttag
 57353  atcaataattaaatttggaaacttg
;     G-cob-I4 ==> end
;     G-cob-E5 ==> start
 57378  GCAACAGTAATTACTAACCTATTAAGTGCTATACCATATTTTGGTCAAGATCTTGTTGAG
 57438  T
;     G-cob-E5 ==> end
;     G-cob-I5 ==> start /group=IA (8.40e-28)
 57439  ca
;     G-cob-I5-orf303 ==> start /first_aa=N /note=LAGLIDADG ;; evalue:9.1e-36
 57441  aattataaatttgttatagaaaatttacctctttttggtaacgaagtttttaaaaacact
 57501  tttccaactttgttaccaacagtaggtacagttagtacacatgctttaaaaaaaggaaga
 57561  caactaagattaaataaaaatgaatatttatcaataccttatcagtttatctcttattta
 57621  gctggtttaattgacggagttggttatattcaaataactaaaacaacaaaagggtatata
 57681  gctatcaaactggtgattggtttaagtttagatgatttatctactttagaatatattcat
 57741  tctgttttaaaattaggtataataacaaaacaccgagaccataaaaatccaaattgtaaa
 57801  ttaataattaataaaacagaattacaagaagttgtatttccattattaatacatcacaaa
 57861  atattttttttaactaaaactagaagaaaacaatttgatttagctatacacatctttgaa
 57921  aacaatttaaaatctttttctaatataccaaatgttaacgagagatcttcattttgtaaa
 57981  ttacctgacacagctttagattatcttaatttacatttttttaaaaactggttagttggt
 58041  tttacaagtgctgaaggttctttttttattaaaactaataatgatggatattttcaatta
 58101  aaacaacgaattcatgttcagttatttgaagcatttaaactattatttgatactaaacgt
 58161  caaattagtattgaaaaagacagctttgctcaatttaccgttagctctaaaaaagatata
 58221  caaaaagttattgattttttttcgttttcaggattacatcctttaataggattaaaaagt
 58281  attcaatactttaaatggttaactgaactacaaaatagttctcgttacagaaatcttaat
 58341  tttcctaaataa
;     G-cob-I5-orf303 ==> end
 58353  tgtttattacaatttaaccgacagccagggtactaacttattaaaattgtcaaacaaaaa
 58413  ttggctccttaaaacagtaatgttttagtggcaaatggggagaattgcaagaacgtctta
 58473  attatttatcctccctcttattttaccgtaaattcggtttattttaataagtataattta
 58533  gactacttgcagcggagcttgaatcggtattaatttaaataggctttatctgttttgtaa
 58593  ggtgggtaacgttttatttaaattaaagagtcaagaacgttcaacgactaacgagtgagt
 58653  aataccaacaataagctcgacacgagaaccccacaacctgtaatttaggttgaagacata
 58713  gtctaaacaccgttaaccggtgaagataaagtttaaaatcattatcattaatattttg
;     G-cob-I5 ==> end
;     G-cob-E6 ==> start
 58771  TAGTTTGGGGTGGTTTCAGTGTAAATAATGCTACTCTTAACAGATTCTTTTCATTACACT
 58831  TTTTATTACCATTCTTATTAGCAGGTTTAGTAATTGCACACTTATTAGCTCTTCATGTTC
 58891  ATGGTTCAAATAATCCTAATGGTATATCTAACAATGGGGATAGATTACCATTTCATCCTT
 58951  ATTTCGTATTTAAAGATTTAGTTACTGTTTTAGCATTTTTACTTGTTTTATCTGTTATGG
 59011  TGTTCTATTTCCCTAACGTTTTAGGTCACAGTGATAACTATATACCAGCTAATCCAATGA
 59071  GTACTCCTAGTTCTATTGTTCCTGAATGGTATCTGTTACCATTTTATGCTATATTAAGAT
 59131  CAATACCTAATAAATTATTAGGAGTTATAGCAATGTTTGGATCTTTATTAATTTTATTAA
 59191  TTTTACCTGTTACTGATTTATCTAGAATAAGAGGAAGTCAGTTTAGACCTTTAATGAAAA
 59251  TAGCATATTGGTTCTTTGTTGTTAATTTCTTTATCTTAATGTGGATTGGTGCTTGTCATC
 59311  CTGAAACTCCTTATTTAGAAATAGGGCAAATTTCAACTGTTTTTTACTTTGCATGGTTTT
 59371  TAATAATTGTACCTGTGATAGGTGTATTAGAAAATACAGCTTTTGATATTGCTAATTCTA
 59431  AAAAATAA
;     G-cob-E6 ==> end
;     G-cob ==> end
 59439  CTAAGCTTTAAAATTATTTATATAATAAAAATATATTTTTGTTAAACAAGTTTTTTTAAC
 59499  TATAATTTAAATATATTAAATTTTGTTGTTTATAAATTTAATATTTTATTATAAGTTTTA
 59559  TCCCCTTCTCCTTATCTTTAATATTTATTATTTTTAATAATATAAACAAATTATTATATT
 59619  TGTAATACAATATTTTTTAGTTTCTTAGCAATCAACCAGAGTTGAATTAATTCTTAATCT
 59679  TCTATTTTATAAGAAGAAGTGAAATTATTTATTGTAATTTATCTTAAAACTAATTATATT
 59739  TTTTACTAATAATTAGTTAAAAATTTTTGTTACGTTATAATTTAAAGAATTATTATTAAG
 59799  AATCTTTAGATTTTACAACACAATACAAAATTTTGTTTTGTATATTTGTAGTTAAAATTT
 59859  TTTAGCTTAAAATTGTTTGTGTTAAATATATGATGTTTGTGTCCTGTTCTATATTTCATT
 59919  GTGCTGTGTTTTTTTTTTACTTAGCTTAAGTAAATCAAATAAGAAAATAAGCAAACTATA
 59979  AAATATAGATAGATCGACCTAAATTGTATTAAATCTTTATTTTACTTAGAATATTTGATT
 60039  TAGGCAAAAAGATAAATATACAATAAATAATAAGTTGGTGTTATTTTTTAAACAAAAAAA
 60099  ATAATAATACAAAAAAAATATAAAAAAATAATATATA
;     G-cox3 ==> start
;     G-cox3-E1 ==> start
 60136  ATGAATATAAATTCAATAAAAATAAGATACCAAAGTCATCCTTATCATTTAGTTGACCCT
 60196  TCTCCATGGCCAATTGCAACTAGTTTTGCTATGTTAGTTGTAACTTTATCAGCTGTTATG
 60256  TATATGCATGGATTTAAATATGGTGGTTATTTCTTAAACTTAGGTGTTGTTTTAATTAGT
 60316  ACAGGTATGGCTCTTTGGTTAAGAGATGTTATAGCAGAAGGT
;     G-cox3-E1 ==> end
;     G-cox3-I1 ==> start /group=IB (2.02e-14)
 60358  agagcgtggagcttatttataacacaaaacttactgtctagttatactttaaatatttca
 60418  aaaccggtttcccttagcagctaacaaataggacaagctcttattaatttttctaaagaa
 60478  agtaatggatattttaatacagatcaatttgattattatttagctggcttattagaagga
 60538  tagggtcaactttctttacctgccttaggtaaaactattcttaacagagtactaaatcct
 60598  agaatagtatttactccacatataaataatttagggttatatgcccatattcaatctgaa
 60658  ttaggtggagtaggacgattttaattttttttgtataatactcttagagatattattggt
 60718  ggtgtcaaaggtattctgttattcataattttaattcttggtaatcttcgtacacctaaa
 60778  aagattagatttaatgaattaattaagtttcttaatctgaaatattccttagaaatacca
 60838  gaaagtttacttgactcaacagactttaaaaaaatagttggtttacaggttttactgaag
 60898  cagatggccgttttggtgtaaaatttgttgaaagtaaacctaaatcagaaacacgtaaag
 60958  gatctgttagtaaaaatattaatctgaaattttgattagatcaacgttcttttgataaac
 61018  ctaactctttttctgtgcttcctataaaaccaacccctgcggagcgtagagctttggttg
 61078  agcttcaccccagaggacgaggggtccctcttatgacgattgcgacagtgtgcctaaaaa
 61138  aaagtgccttctataaatttgactatatgctggaaactcctaatagcttttggtacttaa
 61198  cgttaatcaaattaagtgataacccaataagattggacaattagcaggtaaccaacggac
 61258  ttatagttatcccagtaggaacctcagagactatgcgtcaaagattaatacgttataaat
 61318  agtaaacctattaatcaagatatagtccaaccgtaattgaaagataataggaatctg
;     G-cox3-I1 ==> end
;     G-cox3-E2 ==> start
 61375  ACTTATTTAGGTCACCACACTGAACAAGTAAAAAGAGGTTTAACTATTGGTTTTGCTCTA
 61435  TTTATTATTAGTGAATTAATGGCTTTCTTATCTGTATTCTGGGCCTATTTCCATTCTAGT
 61495  TTATCACCTAATGTAGAAATTGGGGGTGTATGGCCTCCTTTAGGAATTCAAATTTTAGAT
 61555  CCTTTTGCAATACCTTTACTTAATACTATATTATTATTATCCTCAGGGGCTTTTATTACA
 61615  TATGCTCATCATGCTATTATTAAAGGTAATAGAAAAAGTGCTATATTAGGAATAATTTTA
 61675  ACTTTATTATTTGCAATACTGTTTACAGCTTTACAAGGTTATGAATATTCTGAAGCTGCT
 61735  TTTACAATAGCAGATTCTATTTACGGTACTGTATTTTTTGCTTCTACTGGTCTTCATGGA
 61795  TTCCACGTTATAGTGGGTACAATATTTATAGGTGTTCAATTTATTAGATTATTAAATCAT
 61855  CATATTACTACAAGTCACCATGTTGGTTTAGAATCAGCCATTGCTTATTGGCATTTTGTT
 61915  GATGTAGTTTGGTTATTCTTGTATGCATTTGTTTACTTATGGTCAGCACCTAATCTATAG
;     G-cox3-E2 ==> end
;     G-cox3 ==> end
 61975  AAAGTTTTAATATTACTAGTTCTTTTTTACAAAATTAAAAATAGTAAATTTAAACTAATT
 62035  ATTTTATTTAATATTTTAAAGTCATTAAGGTTAACCTTCTGACTTATTTTAAAGTATAAT
 62095  AAAAATTTAATTGTCTTAAATCTAAATATCAGTCCATGCTTATTTTAAATTTAACTTTAG
 62155  TTAAACAATAAGCCGCACCGTTGTGCGAAATTTACTTTTTAAAAAAAGAGTAGGTTTGTA
 62215  ATCTATTTTAATTTATTATTCAAATAGGATAAGAAAATTAATACCTCCAAATAAATTGTC
 62275  TCTAAGATTTATTTATCTTTGAGCTTTTTGTTTATTCTTTGACAACAAGTATTTTGTTTT
 62335  ATTAAACAACAAAAAATTAAAAAAATAAAAAATAAAAAATTTTTTTATACATACTTGTTT
 62395  AAGGAAGGTAATATAGTTTGATAAAAAA
;; mfannot: G-atp6 ==> start Def by similarity
 62423  AAAATAAAAAAATATAAAAAA
;     G-atp6 ==> start
 62444  ATGAATATATCTAATTTAATTTTTATTAATTCTCCTCTTGAACAATTTGAAGTTACTAGT
 62504  TTGGTAGGTTTTAATGCTCCTATTTTTGGTTATTTTAATCTAACTTTAACTAATTTAGCT
 62564  TTATACTCTTTTTTAGTTTTATTTTTAGTTATAAGTTTACATATAATAGCTAACAATAAT
 62624  ACTAAATTAGTACCTTCTAAATGGTCTATTGCTTTAGAAAGTTCTTTTGCTAGTGTAAAT
 62684  TCAATGGTAAGAGATCAAATAGGAAGTAGAAATGAAGTTTATTTACCTTTCATTTATTCA
 62744  CTATTTTTCTTTGTATTAATAGCGAATTTAATAGGTAATGTTCCTTATTCTTACACTATT
 62804  ACAACTTCTATTATTGTTACACTTGGTTTATCCTTTACAATTTTAATAGGTGTTACAATA
 62864  TTAGGACTTTATATTCATAAATTAGAATTCTTTTCTTTCTTTATACCTTCTGGTACACCT
 62924  TTAGCTTTAGTTCCTTTATTAGTTTTAATTGAACTATTAAGTTATAGTGCTAGAGCATTT
 62984  AGTTTAGGAGTTCGATTGTTTGCTAATATGTGTGCCGGTCACACTTTATTGAAAATTTTA
 63044  TCTACCTTCTTGTATCAAATGTTCAGTGGAAGTGTAATAGTAGCAATTTTTGCTTTAGTG
 63104  CCTTTTGCCTTATTTATAGCATTAATTGGTTTAGAGTTAGCTGTATCATTTATTCAATCT
 63164  TATGTATTCTGTATCTTAACAAGTTCATACATAAGAGATGCTATAGAATTACACTAA
;     G-atp6 ==> end
 63221  ATTTAAACATAAAAAAACTTATAATATAAAAAATTTTATATCAACCCCTTTAACAAAATA
 63281  AGACTAAACTAAATTTTATCTATAGTATGGATATTAATAAAGTTTTTTTTATAGTTAATG
 63341  TAAAATATTATACAACCTTTATTAAATAAGGTTCTCTTGTGTCTAAAATTTTTTGCGACT
 63401  TTTAGTTTTTAGGGCATAATAAATAATTTAAAGTTAATTATTATTTTCTTTTTACACTAT
 63461  TTATTTTTATTACATATATTAACTACTGCACTGAATAACAATAAATAGCTATATTCAAGA
 63521  TATTTAATTATTCTATTCAGTAGTGTAAAACATTTGAGTTTTTTATTAGCTGATAAACGG
 63581  AATATTTATGTTTTATTAGTTTAACTATCTAAATGCAATATTAATTAATATTAAAAAAAT
 63641  TTTTTATATTAATGGGTTTTCAAATTTTAAGATATAGTAAAACCAATAAATTTTTAATTA
 63701  AAAAAACAATAAAGACCGAATAGCGGGATGCTTAAGCAGTTATAAAAAACTTATCTTTTT
 63761  TTTCTATATTAATTTTAATTAAACACTAAAATTAAAATTTTAAACTGGAAAAAATAAAAT
 63821  TTTACAAATATAATAAAAATATTAAATTAGTTAGCACAAGACTTACACCTGTTTCAGGTT
 63881  TTTATAAAATAGAACACAAAAATAAAAAAAAAATAAATAAAAA
;     G-nad1 ==> start
;     G-nad1-E1 ==> start
 63924  ATGATAAGCAATAACATTATAATAACAATAGTTAATATTTTGATAAGTTTAATAGACGTT
 63984  TTAGTTGTATTACTGCCTATGTTGTTATCAGTGGCTTTTATGACTATTATAGAAAGAAAA
 64044  CAATTAGCCGCTCATCAAAGACGAGTAGGTCCTAATTATGTTGGTTATTTTGGTGTACTC
 64104  CAACCATTTTCAGATGCTTTAAAATTAATAGTAAAGGAAACTATTGTACCCTCACAATCA
 64164  AACAAAATATTGTTTTATTTATCTCCTGTTTCTACTTTAATTTTTAGTTTATTAGGT
;     G-nad1-E1 ==> end
;     G-nad1-I1 ==> start /group=IB (2.22e-23)
 64221  taaccacccctggcctaattaaaatttcactatatgctggaaaactctaaagatttgaat
 64281  actccccttattgcaaagtaaaaattttacttgagctttgtatttaagttatctaaagta
 64341  acagtaaaaatttcaaattattatatagaataatcagcaggaaaccaaattcaaatttat
 64401  ttctttggaaaagtaggatcctcagagactatacgtgaaataattatatattagtataaa
 64461  aaatatattttttgttcctaatttatattaaagatatagtccaaattaaaacaaataact
 64521  gggtttattttttaatctttttatttaaaataaatggtatattatatgtttaatcttttt
 64581  tttttcttattattactatcaattggtttacttttgtggtttaatatagaaacaaatttt
 64641  aataaaaattttttttataaatagttatattggttattaaattttttg
;     G-nad1-I1 ==> end
;     G-nad1-E2 ==> start
 64689  TGGGGTATAATTCCTTTTGGACAAGGATTAACTTTATCTGATTTTTCATTAGGTGTTTTA
 64749  TATAGTTTAGCTTTATCCTCATTAGGAGTTTATGGTATATTGTTTAGTGGTTGGTCTGCT
 64809  AATTCAAAATATGCCTTTTTAGGATCATTAAGATCTACAGCTAGTATGATTAGCTATGAA
 64869  TTAATACTAAGTTCAGCTGTTTTAATAATAATAATATTAACAGGTTCATTTAATTTTACT
 64929  ACAATAATTGAACAACAACAAGCTATTTGGTTTATTGTTCCTCTATTACCGGTTTTTATT
 64989  TTTTATTTTATTTCAATTTTAGCTGAAACTTCTCGTACACCCTTTGATTTACAAGAGGCT
;     G-nad1-E2 ==> end
;     G-nad1-I2 ==> start /group=IB (4.19e-22)
 65049  gagtaattaaacaataaaaactctaattctttgatttggtctctataaagatcgctatat
 65109  gctgaaaagtcctaaagctttaagtactgttaaaacatataatactatttataattactt
 65169  acagttaaataaagtttatagtttttaatagttataatcttaaaatattacaatggacaa
 65229  tcagcaggtaaccaaaaaattttatttatttattgggatcctcagagactacacgcgatc
 65289  attaaaataatttaatatttattttaacaagatatagtccaatccttattgaaagataaa
 65349  gtagctcctctaagtaaattttatttaatatctttttttttttataagatattatcaaat
 65409  taaacaaaatttacttattatttaaatattgttttttttttatctatagaatacactttt
 65469  tttttagttcgatttatatgatattaatatatttataatttatatccaattaatttattt
 65529  cctttaaatcaaaatataatgcctttaaacagataaaaattaaaataaaaaagggaacta
 65589  ataatttattgatgttgtatttaagcccccccttttttttaccaggtatctaagttctag
 65649  ttcaagttaatgtaacaagctatatattaacttaggataagtcagttgttggcatataaa
 65709  attaaaacaaataaaactctaaaaaaaaagtattgtttaatatctcttagctaataaaat
 65769  tttg
;     G-nad1-I2 ==> end
;     G-nad1-E3 ==> start
 65773  GAATCAGAATTAGTAGCTGGTTTCTTTACCGAACATTCTAGTGTTCCTTTTGTTTTCTTC
 65833  TTTTTGGCTGAATATAGTTCTATAGTATTATTTTCTTGTATTACTGCGATATTTTTTTTA
 65893  GGTGGATACAATATGCCTGAATTATTTATAAATAATTCAATTATTAATTTACAATCTATT
 65953  ATTTTAGGTTTAAAAACTTGTGTATTTTGTTTTATGTTTGTTTGGTTTAGAGCCACTCTA
 66013  CCTAGAATGAGATACGATGCTTTAATTGAATTATGTTGGTTAAATTTATTACCTGTAGCT
 66073  GTTGCTTTCATAATTTTAATACCAAGTATTTTAGTTGCTTTTGATATAGCACCATACTAA
;     G-nad1-E3 ==> end
;     G-nad1 ==> end
 66133  ATATAATAATAGCTAGTTTTATTTTTAAATCTTAAATTAAGCAAATTAAAAAAGATAAAA
 66193  AAATAGTTTACTTACAAACATTTATAACTCTTATTTTTGTGTATAAACAAAAAAAAATAA
 66253  CTTTAATTTGATTAGTTAAAAAACTAAAAGTAAATCAGCAACTATTAAATAAATAGATTT
 66313  AATTAACCAAAATTAAAAAATAAGTTTATAAAAAAGTAAACAATAGTAAAAGGTTGTAAA
 66373  AAAACAGAAAAACCAAAAACAAATTAAAATTATAAATAAATAAAACAAAATAAGGGTTAA
 66433  CCATTATCAACTTATTTGTTCTAATACAGTCATTCCAACCTTTTCAGGATTGACCTTAAT
 66493  AGGAGCCATACCTGTTTACATCTGTACACCAACTAAGGCTAAACAAACTATTATAAATCC
 66553  ACCAAAAGAAGTAGCATATTCCTAACCAGGTGCTGTATTTGCGTTTTCATTTATTTGTTG
 66613  AATTGTTGAATTAATTATATTAGACATATTATTTATATTAAAAGTTACCTTAGTAACGCT
 66673  TCTAGCAGATAAATGGTTGTTAAGTATTACATTATTATTTGAAGTAACCTCAACTAAGTT
 66733  TTCAGCATTTTATAAATAGTTGTAAAGATAAAGAGCAATTAAACTTGTTGCTATTAAATT
 66793  AGCTACAGTTAAACATATTTGTCTAGTTTTCATAATATTTAATTTATAACAATACTTATG
 66853  TTTTTCAACTTTCATTAATTTTAGTTTTAAATAATTCTAATAAGTATTTTAATCTAATTT
 66913  TTTTTCCAATTTGTTTTTATGAAAAGTTAAAAATAGGTCTTTTTTTTTTATCTCTTTTTC
 66973  TATCTTAAACTATTTTTTTTTTACCCCCCCCACTAAAAAATTTTTTTATACAATTGTAAC
 67033  TGGGTTTTTACTATTAAAAAACAAAGCTTTTTTTTTATAATTACTATTAAAGGTTGCCCT
 67093  TTTTAATTTTTATTTAGTTTTAAATTTTTTAAATCTAATCAAACATTCCTGTTTTTTAAG
 67153  GTTAGGCTTAACAAAATAATTTAAATTATTAAATAAATCAAACAAAAAAAAACTATGTTT
 67213  AATTATTTTAAGTTTGATTATAAAAATTCACCCTTCAACCGTGTAACTAAGTATGATTAA
 67273  ATTTTAATTTTATTGAAATAATTCTAGTTTAAAAGAGTATTTTATTTTTAAAATTTAATA
 67333  AAAATTTTTTCTATTTTTATTTTTTAA
;     G-trnA(ugc) ==> start
 67360  GGGGAAATCTGATAATGGTAATCAGTTGTACT!TGC!ACTACAAATATGATAGTTCGATT
 67418  CTATCTTTCTCCA
;     G-trnA(ugc) ==> end
 67431  TATTTGAAAAAACGCTTTATATAATATTTAATTTTTTTACAAAACTTGCTTGTCAAAAAA
 67491  GTACTTTTTAATGAAAAAAAAAAATAAAACAAAATGAA
;     G-trnF(gaa) ==> start
 67529  GCCTCGGTGGCTTAGCGGCTAAAGCGTTACATT!GAA!GTCGTAAATAGGGGAGTTCGAT
 67587  TCTCTCCCGAGGCA
;     G-trnF(gaa) ==> end
 67601  TAAATAATATCAAACTAAAATTTTACACAAAATTCAAAAAAGGAACAAATAACAAAAAAA
 67661  ATAAAGTAAACTTAAAAAAAAATTTTTTTTATATAGTTTTAATTAAAAAAACTTTTATCA
 67721  TTATTAAAATCAGAGTTCAAATTTTTTTTACAAAAATCAAAATAAAATTAAACTTTAAAT
 67781  AAATTAATTAATTTTATTATACTAAAAAAACTTTAATTTTAATTAATTACAAATTATCGT
 67841  ATAATTTTGTTATTTTTAATTTAATTTTGTAAAGTTAAAATTACAAATATAAAAGGATAT
 67901  TATTAAAAACAAAAATAA
;     G-trnT(ugu) ==> start
 67919  GTCGAAATAGTTTAATTGGTAAAACGGATTCCT!TGT!AAGAATTTAATATTGGTTCAAT
 67977  TCCAGTTTTCGGCA
;     G-trnT(ugu) ==> end
 67991  CAAAAAAATATAAGCTAAAAAAAAAAAGTGTAGCAAAAAAAATTAGTGTTTTTTTTCTTT
 68051  TTTAATGCTAATACTATTATTTATACTTTTTATAGAAAATGATACGTCGATAATT
;     G-trnQ(uug) ==> start
 68106  TGAGTTGTAGTTTAATTGGAAAAACACCATTTT!TTG!GTAGTGGACTTTATCAGTTCAA
 68164  ATCTGGTCAACTCAG
;     G-trnQ(uug) ==> end
 68179  TTAAATTAAACCTGTAAAAATTTAATGTTTAAAACGTAATTTTAAATTTATAGGTTTTTC
 68239  GCGATTTATTCTGTTATTTTGAGCGATTTTTGTACTTTATTTTAATAAGAATAATAGATT
 68299  TAAATTTATTTTTTTTTTGTAAGGTTAAATAACAAATATCTTTTTTTTTATATATTTTTT
 68359  TTTCTTCGGCTTTTTTTTGATAATTTAAGATTTAAATAAATATTGGGAATTTTTAATTAT
 68419  TAAAATTTAGTTATTTTAAATTTTAATTTAATTACTAGATATTTGTACAATTTACAATTA
 68479  ATTAACTTTCTTAGCTAAAACCTAACTAAATCAAAGTACAAAAATATGTATTATCTTTTT
 68539  AAAAATTTAGATTGGTTAATTATTAAATAAAAAATTAACAAAAAAATATTAACAATCTGT
 68599  AACTGGTTTAAAAAAATAAACTTATAACAAACAAAATTAAAACGGTTGGTCTCTAACAAA
 68659  AATATTATTTTTATGCTTTTGTAAAGGGAAGTTAATAGTTAAGCGTGTTGTAATTAATTA
 68719  GGTTGTTTTGTTTTAATAGTTCCTATAAATAAGGACCCTGCCTTTTTAAATAAAAGGTTA
 68779  AAATTTTCTTGAATAATTAATTCAACTAAAAAGTATATATTAATAATTAAACAATAACTT
 68839  TTTTCTTTTCTAAAGTTTATTTGTTTTGATTTTTATTTATTAGTTAAATTTAACTTATTT
 68899  TATTTCATTTGTAAAATAAGGTATTAATTTTAATATTTAATTTTAATTTATAAATCAAAG
 68959  TTGTTAACAAACATAACATATTTAACACTTTAGCTTATTTATAAGCTAAGAACAAAAAAT
 69019  TAATTATATTACTTATTAGGTATAAAGTCTTAAATCGAGCACATATAAATTTTTAAAGTT
 69079  TATTAATATTCTAGTTTTTCTTAATTATGTGTATTTAAATACAAAATATAAGTTTTAGTT
 69139  AATTAATAAAAAAACAAATAAATATTTTTTATTAAACTATCAAGTTTATCTAATTTGTAA
 69199  TAAAATTTTTTAAATGAAAGCTTTAATTTTATTTGTTTTAAATTTTTATAGTGATATATA
 69259  AAAATAAAGCAAATAATAAATATACTGTGTTTTGAACGTAAAACTTACGTAGACTAAAAC
 69319  AACACTGTACCGTTTATGTTATTTCAGTAACAAAAAAGCACAAAAGTATGGTGTTTAAAA
 69379  TAAAAACAAAAAACAAA
;     G-nad6 ==> start ;; mfannot: alternative ATG start pos 69366
 69396  ATGAAAAATTTATTTATTGATTTATTAGCGTTTGGTACATTATTTTCTAGTGTTTTAGTT
 69456  ATTACTTCTAAAAATCCAGTAATTGCTGTTACATTTTTAATAGCAGTTTTTGTTAATGCA
 69516  GCTGGTTATCTTATTTTAATGGGTGTGGGCTTTATAGGTATATCCTATATTATTATATAT
 69576  ATTGGTGCTATTACAGTTTTATTCCTATTTGTTATTATGATGATTAATATTAAATTAACT
 69636  GATATTTTAGAAACAGGTTCTCAATATACCAAAAATATGCCACTGGCTTTAGCTATAGGT
 69696  TCTTTATTTATTTATGAAATATTTACTATAATGCCATTTAGCCTTAACAATGTTCCAGCT
 69756  GTTTCAGCTGTTTTAGATATTTTAACTAAATTAAATATTTTAATATTAAGTCAAGACATA
 69816  CAAATAATAACAACTGAATTAGATACAGTTTTCAATCCTTCTATAGCTGATACAGCTTTT
 69876  ACTAATTTTTTACAAATACAAGCAATAGGTCAAGGATTATATACTTATGGTGCCATCTGG
 69936  TTAATTATATGTAGTGTTATTTTATTATTAGCAATGGTAGCACCTATATTTATATCTAAA
 69996  ATATCTAAGTCTAAAAATGACATATTAAAATAA
;     G-nad6 ==> end
 70029  TAATCTAAAATTTAGTTAACTAATTTAAAATTTATACTTTTTATATTAAAATAAACTCAT
 70089  ATTTGCCTTATAAAAAAAATTTTTTTTATTTTGTTTTCAAAAAAATATTAACTATTCTGT
 70149  TATACTATTTATTATAAAATTTTAACTTAATGTATAGTTTTCTATTTTTATAAATTAA
;; mfannot: G-nad2 ==> start Def by similarity
 70207  ACTTCTTATTTTAGGTTTAATAATTATCCCCAAATTGTAGGTTGAGCA
;     G-nad2 ==> start
 70255  ATGCTTTTTATTAGTCTATTAATTATAATAGTGGCCATAGCCCTACCATCAATCAAGACA
 70315  CATCTTTCTCCAGTTTTATTAACGAGAATAACAGCTATAATTTTATTTTATTCCGGTGCA
 70375  TTAGCCTTTAATGCATTCTATATTCAGTCAATTGGATCAGGAATAGGAGTTTATAGTGGA
 70435  TTATTCCATGTCTCAACAATATCTCAACAATTAGATATTTTTATTTTTATAATAGGTGGT
 70495  TTAATATTAATACCTAGACCTGGTATAATAGAATACATAAAAGTATTATCTCAAGGGTTT
 70555  AATACTAAATTAGCTGCAGCTTCTAATAATAAAGGTGATGTTTTAACTACTTTAGATAGA
 70615  TCTAATTTTAATACTGTAGTAAATACAGGTAATATTAAAAATGTATCCGCTCCATCTAAA
 70675  ATAATTTACACTGAAGTACTATCCGGTTTAGGTGATAAATATTCACTAATTATCTTATTT
 70735  AGTACTTTGGGTTCTTCTTTATTATTATCTTCTTCTGATTTATTGTCAATGTATTTAAGT
 70795  ATTGAATTACAATCTTTTGGTGTTTATATCTTAGCTACTTTATTTAAAGAATCTAGATTG
 70855  GCCACCTCAGCCGGTTTAAAATATTTCTTATTAGGTGGTTTATCTTCTTGTTTAATATTA
 70915  TTAGGTTCAGGTTTAGTTTATTTTTATACAGGATTAACAAATTTAGATTCTATATATAGC
 70975  TTAATTTCTACTTCAAATACTATAAATATAACACAAGGATTAACTTTAGGTTTGAGTTTA
 71035  ATAATAGTAGGTTTTTTATTTAAAATAGCCGCTGCACCTTTACATAGTTGGGCTCCTGAT
 71095  GTTTATGATGATAGTCCAACAATTGTAACAATTTGGTTAACTATCATGCCTAAAATAGCT
 71155  ATATTGATATTCTTAATGGATTTATTTATAGGAGGTACTTTATGGTCTAATAATATAAAT
 71215  AATAATATCTTTACAGGTAATTATGATTTAAATTCATATGGTTTAATTAAAATGATTGGA
 71275  TATGATACATTAAAAAATTTATTGTTAATAAGTTCTTTATTTTCTTTAATAATTGGAACT
 71335  GTAGTAGGTTTAGCACAATCTAGAATAAAAAGATTGTTAGCTTACAGTACAATATCTCAT
 71395  ATTGGTTTCTTATTATTAGCTTTAGCTATAAATAGCGAACAATCAATAGAATCATTTATA
 71455  TTTTATATTTTTCAATATTCTGTAACTAATTTAAATACCTTCCTAATTATTTTAGCTTTA
 71515  GGTTATTTAAATTTCTTTAATAAATTTAATTCAAATAAAAAAGGTTTTAGATATGGAATT
 71575  TATTCAGACAGTAAAAATATTGAAAATATGGATGTAAGATACCTTACAGAATTAACAGGC
 71635  CAATTTATGGCTAATCCTATTCTTAGTTTAAGTTTAGCTGTTTGTTTATTCTCAATGGCT
 71695  GGGATTCCGCCCTTAATTGGTTTCTTTTCAAAACAAATGGTCTTATATTCTGCTATACAA
 71755  AGTGGATATTATTTTATGTCTATAGTTGCAATCATTGTTAGTGTTATAAGTGCTTCTTAT
 71815  TATCTAAAAATAATTAGAGTTTTATTTACTGATTCAGATCAAACAGTAAAAATTTTTTAT
 71875  GAAAAAGGTTCTGAATTAACAGAAGCTGATAATAATAAAACCACACTTTATTTACCAGTA
 71935  TCTAATAATATTCCTTTTGTAGATGTTCATGATAATTATTATATATCTTATTATATTACT
 71995  AATTTCCATAGTTTTTTAATTTCAACTCTTACTTTAGTAATTTTATTATTTATTTTAAAA
 72055  CCTTCATTGCTATTAAACAGTACTCAGTTATTATCTTTATCTTTATTTTATTGTTAA
;     G-nad2 ==> end
 72112  AAATTA
;     G-nad3 ==> start
 72118  ATGAAAATCACTACATTATCAGTCTTATTCTTTGTTGTACCTGTTTTAGCTTTATTATTA
 72178  TTAGGTTTAAATCTTTTATTAGCTCCTAGTAAACCTGATGAATCTAAAGTTTCTCCTTAT
 72238  GAATGTGGATTTTCAGTTATACAAGGTCAAACTAGATCTGTTTTCCATATTCATTTTTAT
 72298  TTGGTAAGTATGTTGTTCCTTATCTTTGATCTTGAAATACTTCTTCTATTTCCACTAGCA
 72358  GTAACTTTATACCATGTTAGTACATTTGGATTTAGTGTTGCGATTATATTCTTTTTTGTT
 72418  TTAACTATTGGATTTGTATTAGAAATAGGTTCAGGAGCAATTAAGTTTATAGAATCAAAT
 72478  AAAAAAAATCAAATTTAA
;     G-nad3 ==> end
 72496  AATTTTATAACCCCTTCCTATTTATTTTACTTATTTTTTAAATTTATTTTATCTAAAGTA
 72556  AATTAATTAAGCAATAAAAATGTTTATATATTTAGCCTTAAAATTTTTTTGGTTTAAGTT
 72616  AAAAGATTTAAGACCTTAATTAACAATCTAATAAAATAAATAGTTTTTTTAATTTAAAAG
 72676  AGAGTTAAGAATTCTAAATCTGTGATTAAATTTATAATAAATTTTTATTAGTAATTTAAT
 72736  TTTGTTAAGGTACTAGGTTAAGTATAATACAAATATAGCTAATTAATTAGAGGTAATAAA
 72796  TTGCAGAAGGTTTTGTTTTATTATATATTTAATAAATTAATTATTTAATATTTTAATTAA
 72856  TTTAATAGATTAAATTGAAAACTAAATATATTAAACACTTGAGTTTGTTTAAATCAAAGT
 72916  AAAAAATATTTATCCTTTTTATTTAATTAGTTGCCTGGTATTAATTGTTTTTATAATTAT
 72976  TAAAAAAAAAAAAAAATAGTAAGTTATTAGGGGATCTAAAAATATAAAATTGATATTAAT
 73036  TTATATTTGTACTTTGATTAAATTTTATTAAATTTTTTGTAAAATTTAAAAATCAATAGG
 73096  CCAGTATTAAACCTATAAATCTTTAGTTAACATTCAGAATACCTTATGTAACAAAAATAA
 73156  GGTTTACTAAATTAGTCCTACAGAATTTTTTCTAACTCTTAATA
;     G-trnM(cau)_3 ==> start
 73200  GCTGAAATAGTTTAAAAGGTAAAAACATATCACT!CAT!GACGATATAATAAAGGTTCAA
 73258  TTCCTTTTTTCGGCT
;     G-trnM(cau)_3 ==> end
 73273  TAAAAAAAAAATTAACTTAAAAGA
;     G-trnH(gug) ==> start
 73297  GGTAGAATTAGTTTAATTGGAAAAATAACGTCTT!GTG!GCGACGAGGTACAGAGTTCGA
 73355  GTCTCTGATTTTACC
;     G-trnH(gug) ==> end
 73370  CTATTCTTAAATATATTATAAAATTTAACTATTTTTTTTTTATAATTTTTCACTTAAGAT
 73430  TTTTTTATGAGCCCTAATAAATTTATTTATTATAAATTCAAAATCAATTTTGCCCTTTGT
 73490  AACTGGATATTTTGTTTTAAAATTTATACTTAATTTTTTTTTTATTATTTAATTGTTAAT
 73550  TTTACAACTTTTGTTACAATACCTTTAGGTATTTCTGCAATTTGTTTGTAAAATTAAAAT
 73610  TTTTTTAAAATAGTATTATTAAAAGTGTAGTTTAATTAGTAATTTTTGTAATATAATTAT
 73670  ATTATTAAATACTAGATATAACGTACCAATAATCCTTGGCATTAATTATAACTGCAAACT
 73730  AATTGTAATAAAATAAAATAAAATAAAATAAAAAA
;     G-orf158 ==> start
 73765  ATGAGATTAGAAAAATACATTTATGGGGATACAGTATTTTTCGCTAAAACAATACATTAT
 73825  ATTAAAAAGAATGTTTATAAAACTATTTTTATTAATCAAGGTATTTATGGTAGAAAAGAT
 73885  TATTTTGGTATTTATTTTCCTTTAAATAAGTTAATTTCCAATATTTATAGTATTATAACA
 73945  GATAATGATCATAATTTTATCAAAAAAACTTTAAATAAAAATGAAAATATTTTAGATAAA
 74005  ATAGTTAGAATTGAAATTCATGTTGTAGATATCCAATCTCAAAAGGTAATTAAATTTAAA
 74065  TTTAATTATAGATTTAATCCTAAACGTTCTAGAAGAAGAGATATTTGTAATTTTTTAAAA
 74125  TTAGCTACTAAAAAATATGCAAGATCTGAAAATTTTAGTAAGCCAGAAGCAATACTTAAT
 74185  ATGACAAACAAAATAGTTTATTCATATAATATAGTTATTAAAGTTATTAGCGATTAA
;     G-orf158 ==> end
 74242  ATTGTTTATTACCCATATATACTTTATATAAAAGTATAATCCTGAAAAAAAAAAATAATT
 74302  TACAATATTTAAAATTTATTGTATTTTATACTAAAGTATAGTAATATGAGATTACTATTC
 74362  ACTGATTTAGTTTAAAGGTAGAATAACACAATTTAAATCTGTATTTGGTTACAAATAGGT
 74422  TACAGGTAGTACAAAATATTGTTGTTATTTATAACGTGTAGGTTTTAGTTTAATTCTGAA
 74482  AGTTGGTATGTTTCCTTATTAATTTAAAATAAGGTTAAAATTTTAATTAAAAAGCGCTAA
 74542  AAAGTTACAAATAAAAGGTTTTTACCGAGCTCAATAGGTTTTATGGGCCCTTTATATAAA
 74602  AATATGTAAGGTGAATCTAACTATGTAATAATTGGATAATCAGCAGGAAAACTCCGGT
;; mfannot:     /group=IB(3') (1.19e-10)
 74660  gttcctcagagactacacgttagataactatagagttttaatagttaaagatatagtcc
;; mfannot:
 74719  AACATTGTTAG
; G-orf424 ==> start ;; contain dpo
 74730  AAATATCAATGATTTATTTGCATAAAATCTATGCATAATTTTAAATTAAATCTT
;;     G-dpo_1 ==> start ;; HMM match pos. 141,577 score 1.2e-27
 74784  AAGTATTTAAATTCTAATTATATTGTAAAAAAATATAATAACGATGGTACTATAAGCAGG
 74844  TATTTATTACCTTATACTGTAAGAAACGCTGTTACTTACACAAAAGTTAAATATACTTTT
 74904  CTTAATGTTGAATTACCTGTAACTAAAGATACTATTCTTAGTGATTTAAAACCATATTTT
 74964  GACAAATTTATTCTTGAAAACAAAAATAATTTAAGTAAATATATATCTATAATTTGTCAA
 75024  GTTAGAAATGTTGGGAATAGCTATTATACAATTGGAGAAAGATTTCCAATTAATATAGAA
 75084  AACCCTAAGGATTTAACAGACTATATAAATTATATTCAAAATAAATGGAGTATATTAGAT
 75144  AATAATCAATATAATCCTAATTTAGCTTTGAGTATAATATTTAATTATACAAGTATAGAT
 75204  TATGATAATTATTCATTAGTATCAAATAAATTTAGAATTACTAAAAATATGGATAAGATC
 75264  GAACTTAATAAGGATGTAATTCCATTAGGATTACCTATGAATACATATTATTCAAGTTGG
 75324  GGTTCTATTATAGAAGAATTAAGTAATGGTATCTTAAGAGTTAAAAATTTATTTAATGAT
 75384  TTAGATACTAAACTTAATAGATTTATTGAAGTTAGTAACTTATCTAAAGTTGATTCACAA
 75444  ATTAATTTAATCTCAAGTGAAAGTAATATTAAAATTGCAACATTTGTTGATAGAATCATT
 75504  AATAATAAGGAATTTGTTAGAACTATTGGTAATAAAGTTTATTATTTTTTAGATAACAAA
 75564  CTATATTTTATTTTTGATAAACTAGTTTGTGATAAATTTATTAGTAGAGTGAAACCTTCT
 75624  AAAGGAATTGTATTTAATGCTATAACTTTAGATGTAGAAACATTTGATGATGAAAACAAC
 75684  AATAAAAATATTTATTGTATTTCTTTTTATGAGGGAGTTAAAGCTCTATCTTTCTACTTA
 75744  ACAGATTATGAAGATATTCATTCTTTAATTAATGATTTACTTAGAACTATATTTAGCAAA
 75804  AAATATGCTGGTAAACATATTTATATTCACAATTCTTCGGAATTTGATATGATTTTTTTA
 75864  TACAGTTATATTATAAACTATTTTGGTAATAAGGTTAAACCCATTATTAAAGATGGTAAA
 75924  TTTATCAATCTTGATGTAGAATTCGGAAATGCAACAAGATATAAACTTTTCTTTAAAGAT
 75984  TCACTATTATTATTACCT
;;     G-dpo_1 ==> end
 76002  AGT
; G-orf424 ==> end
 76005  TAA
; G-orf508 ==> start ;; contain dpo
;;     G-dpo_2 ==> start ;; HMM match pos. 580,1104 score 1.5e-146
 76008  TTAAAAAAATTAAGTAGTACATTTAATGCTATTTCCTTTAAAGATATTTTTCCATATAAT
 76068  TTTGTCAATAAAGACAATTTAAATTATGTTGGAGAAGTACCCTCAATTAAGTATTTTGAT
 76128  AACATTTCATTAAACGAATATAATGAATATAAATCAAAATTTAATAATAATTGGTCTTTA
 76188  AAGGATGAAACAATTAAATATTGTGAATTAGATTGTAAAGCTTTACATGAAGCAATATCT
 76248  AAATTTGCTGAAAATATTTTTAATAGTTTTAAAGTTAATGTTTCTACAACTCCAACACTA
 76308  CCTAGTGTAGCAATGAAAACTTATAGAACTAATTTTATACCAGAAGGTATTAAAATAGCC
 76368  AAAATTGGAGGTAAAATGTTTGAGGATATTCATAAAGCTTTTTATGGAGGTCATGTAGAT
 76428  CTTTATATACCTACAAACCCTATAGGAACTAAAGTATACGCTTACGATGTTAATTCATTG
 76488  TATGCATATGTTATGAAAATTTTTAAATATCCTTATCAATTCATTGGACATTTTTATGGT
 76548  GATATTTCAAAAATGAAACAATATTTTGATTTATATCATAAATGTGTTGGTTTTTATAAA
 76608  GTTAAAGTTACTGCACCTAAAGATATTTTACATCCTATCTTATCTAAAAAAGTTAATAAT
 76668  ACAACTGTTTACGGTATTGGTAGTTGGACTGGTTGGTACTATTCTGAAGAATTAAAAAAT
 76728  GCTGCTTTATATGGATATACCTTTGAAATAATAGAAGGTTATTTATTTAAAACTGCTGAT
 76788  TTATTTTCTAAATATGTTGATACTTTATATCACCTTAAAGAAACTTCAGCTAAAAATAGT
 76848  CCAATGTATATGATTGCTAAACTATTATTAAATGCTTTATTTGGAAAATTCTCTATGAAA
 76908  AGAGAATTAATTAACTACGCTGTTATAGATAAATATGGTGTAGATAAATTCATTGAAAGT
 76968  ATAGGATTTGATAAATTTATTAAATCTGATGAAATAGGAGGTATGTGCCTAGTATCATAT
 77028  AAATTACAGTATCAAGATGATTTAAATATCAATATAGCTGTTGGAGCTGCTATTACTGCT
 77088  AATGCTAGAATTTACATGTCTCAATTTAAAAATAATCCTAATTATAATTTATATTATACT
 77148  GATACAGATTCTGTGTTTGTAAATAAACCTTTAGCTGATCATTTAATAGATAATAAAATG
 77208  TTAGGTTTACTTAAATTAGAACATGTACTAGATAAATTCGTTGCTATAGGTCCTAAAGTA
 77268  TATGGTGGAATTGATATTCAAGCTAATGAATTTACTAAAACAAAAGGTCTTAAATCAAAA
 77328  TTAAGTTTTAATCAGTTGGAAACATTATTAAATGAAAATGTTTCTATTGACATAAAACAA
 77388  GAAAAATGGTTTAAAAACTTAGTTGATAGTAACATTATTGTAAAGGATAATACATCATAC
 77448  AATTTGAAACCAACTAGTTATAAACGAGATCTAATTTATCAAAATGGTGTATTAGTAGGA
 77508  ACATGC
;;     G-dpo_2 ==> end
 77514  AATAAAGATATAAGCGATAAA
; G-orf508 ==> end
 77535  TAATTTTATTCTTACATTTGTCATTCTTTTCAACCCCACTTATTTATTTTTATTTTTATT
 77595  TATTTTTTATTTGGTTCTATCCTTTTACTAATTATTCTTTTTAATTTATATAAGAATATA
 77655  TCTCCTTTTCAAAAAAAAAGACTATTTTAACTAGTCGAAACAAATTGTAACTCAAATAAA
 77715  AAACTTAAAAATC
;     G-orf172 ==> start
 77728  ATGAAAACAAAACAAATCTTTGATAGTTTTGTAAATAAAATTAAATATTTCTTTAGTAAC
 77788  AAATTTAGTAATAAGGAATATTTTATAAAAACTCAAATTGAGGATAATGAAAATAAATTA
 77848  GCTATTACATATGTGGTTAAAAACTACGAATATGGTTTAGGAGGTAAAATCTCCTATAAA
 77908  TTTGCTGATACAATATTTTTACATTATCATTGGGATATTTATCCTAATCAAAGAATTAGA
 77968  GAAGTTGCTAGAGAAGGTTACTTAATGGTTAATGTTTATATTAAAACTAAACCTGAAGCT
 78028  AATCCTATCTCTGTAACGGAATATGACTTAAATAGTCTACATAGAGATTGTAATTTTTAT
 78088  ATTAAATCTTTCGATGGACATTTCGTTTTTAATACCCTATTAGACGAGGTTCTTAGAAAA
 78148  AATGATTTAAATAATTATAATTCTACCTTTATGTTAATCTTTGAATATGAATATATTACC
 78208  TATGAGGAATTTAAAGAATTTGTTCTTGATAGATCATAA
;     G-orf172 ==> end
 78247  CTAACTAATTATTTATAAAGAGGGGCGGAAGATAAAAAACATAAAAAGGTAAGTTTACCC
 78307  CTTTCCTAAAAGACACTGAATAATAAACGTGTAAACTAAGCTTTACACAGAACAAACTCC
 78367  TTTTCAAAAGCTTTAATTTAAAGAATTTTAAAGAAATTAAGGGGATGGAAAAATTGATTC
 78427  TCTTTATATGTACCTACAATTCCTATAGGAATTAAAGTGTTCGGTTATGAAGACCTAACA
 78487  ACCAAATATCCTCAAGAGATGTTAATAATGTCACATCTAGTTTAAAATCTAATGGTACTA
 78547  ATACTACAACAACAGATGTTGGAGAACATCCTTTAGTTCCAGTAGCTATAATAATTGTAC
 78607  TTCCTGTTATTGTAGTTGTATCAGTAGCAGTGGCAGCTGGGTCTTTTTTAATTCCCTTAT
 78667  GGTTGAACCGTTAATTTATAAAATTAGAAAACACTAACTAGTTAAATTAAATTAATTGTT
 78727  TTATTACTACTTATGAAATTTAAAGTTAAAAAAAATATCAAACCCATTTATATTCATTTA
 78787  AGGAATTAATTTTATTAAGGTTTATTTAATTTTAAAATTAAATTTTAAATCAGCAGGATA
 78847  TAATGGAAAGTGTGATATTAATATTTTATCAACTAGTAAAATAAGGTTTACAATACTATT
 78907  AAAATCAATTTCTTTGTTGACTTTTTCAATATTTTTACTTTCTATTTCTGCTTAAAGAAC
 78967  TAACAGTCTATTTAAAGATACTTTACATTAAAGACTGTTTAGTTGAGTTTTAAAGTTTAA
 79027  GTAATCTGGTGTATTTTTAGGGTTGTTAATTTTCATCTTATACTAATTATCAAACAACTT
 79087  TTTAAAAATATTTGTATATTTAAATAGATTTCCTTCTAAGAATTCAAAGGTATATCTATA
 79147  TTATTTGTAAAGGTATAACTCAACTGAATAATATTAATCTTCAAAAATACCTAAACTATA
 79207  AACTATTGTAATGTTTAGTTTGTTAACAAGGATTTCAATATTATTTGGTAAAGTTACTTT
 79267  AATTCTTAGGTAGCTTTTACAATCATTGAATACTTGTTTAAATTCTTTTTTTTTTTTTAC
 79327  TAAATTCACCTATGAAATATCCAAAACAGTCCACAAAAAATTTTTGTTATTTACAAAAAA
 79387  TAACGATATAAACTGTTAACATCGCAAATATATATTAATTTATTATTGTTATTTTTTAAT
 79447  TATATACTTATCTACAGGCCCACCGTGGTAAGCATTTGTCACATCTTTAAACAGCTGCCC
 79507  TTTTTTTGTTTGTATTTTTA
; G-orf52 <== end
 79527  CATTTT
;;     G-dpo_3 <== end
 79533  AGACTTAAAATGTGTTCTATATTTTTTAAATGAAACAGCTGGTAAAATTGGAGCGAATGA
 79593  TATATCAAAATTAAAAACTATATAAGTTTTTGTAATGTAATTTTTCATTACTTGATATAA
 79653  TGCAACAAAATCATTAATACAATAATTAAT
;;     G-dpo_3 <== start ;; HMM match pos. 645,694 score 7.9e-09
 79683  CGC
; G-orf52 <== start ;; contain dpo
 79686  TTAATCCTTTAAGTCTCACTAAAAAAAAATATTAAATTAATCAATTATTCTCAGAACTAT
 79746  CGGTAATTAAGTCTGTCCCTTCCTACTATTATTTATATTATTATTATCGAATAACATTAA
 79806  TTAAATGGTAAAAGAAAATCTAATTCCTTAATTAACTAAAATATATCATAACTGAATCTT
 79866  TATTTAATTACAAGATATTACAGTTTAATTGAGTTTAAATAATTATTTAAATTAATAACT
 79926  GTAAGTTATTTTGTGTTACAAATAAAAATAGAGTATAAATATATTAATAAATAGTTAATT
 79986  AAAAATTA
;     G-trnC(gca) ==> start
 79994  GGGTTAAGCATACAGATGGTTCTGTAGTAGACCT!GCA!AAGTCTAATTATTTAAGGTTC
 80052  AATTCCTTCTTAACTCT
;     G-trnC(gca) ==> end
 80069  TAGATAAGTAAATAAAATTACCTTTAAACAAATTTTTATAAAAAAAAAATTTTTTATAAA
 80129  AATTTATTAATATAAAATTACATCTTTTTTTTTTGTATTTATTAAGAAACAAAATTGTTT
 80189  TAGCTAATAAAAATTAATGTTTTTATAACTCAGAAAAAAAAAGTTAAATGATTATTTTTT
 80249  TTATTTAGTATAAAAAAATCTAAATAAAAATATAAAATAA
;     G-trnK(uuu) ==> start
 80289  GGAAGCAGAACTCGATTGGCTGAGTGTCTCACT!TTT!AATGAGTATGGTTCCGGTTCGA
 80347  GTCCGGATGTTTTCA
;     G-trnK(uuu) ==> end
 80362  TTATATTAACCAAAATTAAATTTTTTCAATTAATATAAAAATTTTTTTGTAATTTATCTA
 80422  AAATTAAATTAATCAAAAAAAAAAATAAAAATTTTTTTAATAATTATATAAAATATTATA
 80482  ATAATTGTTTTACTTTTTTTAAGTTGCAATAAAAAATTGGGCAAATATGAGGTAAAATTT
 80542  TTAAATTTGGTTAAAAGAAGTAATAAATCTAAAACATTTTTTTATTGTTTTATCTCTGTA
 80602  TTTTATATAGTTATATAACTACAGATAATAGATCTTGGCTTGATATTTTTATATTTTTCT
 80662  AAATTTATTGGTACATTTTTTCTACAAAAAAAAATTTTTTTTATTCATTAAATAGTACCT
 80722  ACTCTATAAATTTACCTTGTTATTTAAATATAACCTCAATAAATAAGTAGTTTTTACTTA
 80782  TTTATCTATATTTGTACTAGAAAATATAAACTATAAAAAGGCTTTATCCTTAA
;     G-nad4 ==> start
;     G-nad4-E1 ==> start
 80835  GTGGTGTTCAAAATAAAATATAATAAAAAAAATTTTTATATGCTAAGTTTATTACTATTA
 80895  ATACCTATAATAGGTTCAATTTTTTTATTGTTTGTTACAGATGGCCCTTCAGGAGAGAAA
 80955  TCTAAAAAAATAGCTTTAGCTACTTCATTAATAAATTTAATCTTATCTATTTATTTATGG
 81015  ATCCTATTTGATTCTAGTATTAGCCAATATCAGTTTGTTTATAGTTTTAAAGAATTAAGT
 81075  TTTTGTCATTTAAATATAGGAGTTGATGGTTTATCTATTTATTTTGTTTTATTAACAACA
 81135  TTTATAACACCTATAGCTTTGTTGTCTAATTATAATAATATTAATAATAATATAAAATAT
 81195  TTTTTAATATCTTTCTTATTATTAGAAACATTACAAATAGCATTGTTTGTAGTTTTAGAT
 81255  CTATTATTGTTTTATGTGTTCTTTGAAAGTGTTTTACCTGTATTATTTATAGTAATAATT
 81315  TTATATGGTTCAGGTGAAGCTAGAATTAGATCTGCTTTATTATTTTTTTTATATACTTTA
 81375  GCTGGATCTTTATTTATGTTATTAGCTATTTTAGAAATAAGTAATTATGTAGGTTCAACT
 81435  GATTTTCAATTAATTTCTTTATCTGAAATAACTTTAGAAAATCAAAAAATTTTATGGTT
;     G-nad4-E1 ==> end
;     G-nad4-I1 ==> start /group=IB (1.47e-29)
 81494  g
;     G-nad4-I1-orf254 ==> start /first_aa=S
 81495  tcactctccttcagcaagagagatttgaccaacagattgattcattcaagtataagcact
 81555  ttaaattataaacaaattaatgctattcaaggtaaaataaaaagcgaatgtaaatgttta
 81615  gtaatatatgggtctaatttgggctctactttaaaatatgaaggttttagttctaaactt
 81675  agagctatttgtaaaatacctatacctttacattctattttgttaggagttcttttgtca
 81735  gatggttggttatataaaaataaatcttctaaaactttattggtttttaagcaaaaagat
 81795  tttgaatatctttggtttgtttatactaagttttctcattattgtaggtcactacctaaa
 81855  tttacttctactaatattaatggaaaaaagtatactgctgtaatgtttgctactagggtt
 81915  tacccttgttttactgaatggtatgagattttctatgtagaaggtaacaaaagagtgcct
 81975  ttagaattatataatatgttaacttatgaagcattagctcattggattatgggggatggt
 82035  accaaagttaaaaaaggtttaacacttcaaactcaatcttttactattcaagagtgtgta
 82095  tttataataagcatattaatatacaaatttaatttaaaatgtagtatacacatgcaaaga
 82155  aatcaacctactatttatatctcaactaaatctgtgaaaaaacttaaacctttaatatta
 82215  ccatatatgtgttcaagtatgaaatataaattaagtgatttttaa
;     G-nad4-I1-orf254 ==> end
 82260  ttaaattataatatttttttttgtacaagcacttttttaattttattaatttttaggaca
 82320  atgatttttatactatgaattatttctgagtggcaaactcgagagacctctttttgcaag
 82380  aataaataattgtaaaaagaatatcgtcgaactaagtcaatgaatggaaactatcattgt
 82440  aaaagcgtagaggccatacgccacatgatcatctaagtaacaataaaattgttatatgag
 82500  attagaagaaatggtccagttcaccggtgacggattttagattaacacctaaataaggtt
 82560  taaataccacacatatttgtatttatactgagaaaataagctagctgtatctggaatgat
 82620  aaaatgcttaaccctg
;     G-nad4-I1 ==> end
;     G-nad4-E2 ==> start
 82636  AGCTTTTTTTATAGCGTTTGCAATTAAAACTCCTCTTTGGCCCTTAACTGGTTGGTTATA
 82696  TAGAGCTCATGCTGATTCTCCTTTGGCTGGTTCAATACTGTTAGCTGGTACAATACTAAA
 82756  AATGGCTTCATATGGTATGTTAAGAATCTTATTAAATTTTTTACCAGATGCTACAAATTA
 82816  TTTTAGTCCTTTAGTTCAAACTATTGCAATTATTACTTTAATATACGCTTCTCTTGCTAC
 82876  TATTGTTCAACAAGATACTAAAGCTTTAATTGCTTATTCTTCTATTGCACATATGGCTGT
 82936  AGTAACTTTAGGTATTTTTTCTAATACAATTCAAGGTATTGAAGGTGCTATTTTATTAGG
 82996  TATAGCTCACGGGTTTGTGTCACCTGCTTTATTTATTTGTGTTGGTGGAATAATTTATGA
 83056  TAGAACTGGTGTTAGATTAATACCCTATATTAGAGGTTTAGTGCTATATATGCCTGTTTT
 83116  TTCAATTTTATTCTTAGTTTTTACTTTAGCAAATACAGGTATACCCTTAACATTAAACTT
 83176  TCTTGGAGAACAATTATGTTTAATTGGTATATGGGAAAGAAGCCCACTGGTTTCAGTATT
 83236  AGCTGCAACAGGTATTGTTTTTTCTGCTTGTTATTCTATTTGGTTATATAATAGATTATC
 83296  CTATGGATCATATTCTCCTTATTTAAAACCATTGAAAGATATTAATAGAAGAGAATTTAT
 83356  TTTACTAATATCTTTATTATTACCTACAATAATATTAGGTGTATACCCAAATGTAATATT
 83416  AGAAACTCTGCATGCTTCAGTTACAACCTTATTGTATAATATTTAA
;     G-nad4-E2 ==> end
;     G-nad4 ==> end
 83462  AATATAATAAATTTTAACCCCTTTACTTTGTTTTTTATTTTACAAACAAAATTTTATAAA
 83522  AATTTTGGTAATATTAATTTAATTTTAAATTATTACTATAATAATAATAACAACTTTTTA
 83582  TGTTTTGTAATTTTACAGTTTAATTTATAATTTATAATTTTTATTAAGGTCTTAAAATTT
 83642  AAAAATATAAACTGATAAGTTAAAATATTAATATTTAGTTTTTTATAAAAACACATTTAT
 83702  AAAGTATATAAATTAAAATAGAATATACTTAAATAAGCCGTAAAAGAGAGTGTTTAATAT
 83762  ATAAAATACATATAAAATATAAATTATAAAATATATCACTCAATACTAATTGTAATTAAA
 83822  TTTTTAAACTAAATAT
;     G-orf123_2 ==> start
 83838  ATGATAATAAGAACAATTAAAACCAGAAAAGAATTAACCCTAACAAAATTTAAACTACAC
 83898  TTAAATAATTTCTTCTATGATACTAAAAAAGTCACTCTATATTTAAGCTTACAACTTGAA
 83958  ATTTTTTATTTTTATAATAACAAAGAGACTAAGACTTATCTTTGTAAAAAAGTTACAGTA
 84018  GATCTTAATAATAAAAAAGAGTGTATAACCTTTAAAAAAATTATAATAAATAATTTTAAC
 84078  AATTTAGCTAATTCTAAAAATAAATTTAACACTGAAAAAGTTAATATTTGTTATGTAATA
 84138  AATAATAAGGAATATTATGAACAATACAAAAACAAGTTTAAGTTTAATTTTTATTTATGT
 84198  ATATCAAAATAA
;     G-orf123_2 ==> end
 84210  TTATATATTATAAATTAATTATTTTATAATATAAGAACAGTGATAAAAGATTACAATCCA
 84270  CCAAATTAATTTAACAGGTAGAATAACACGTCTTAAAACATGTGGGAAGTTTCAGTTCGA
 84330  GTCTGAAAAGGGTTTTTAAAAAATTTAATTAAAAAGCGCTAAGAAGTCAAAAATAAAGGT
 84390  TTTTACCAAGCTCAATAGATTTTATGAGCCCTTTATATAGAAATATATAATTA
;; mfannot:     /group=IB (1.57e-18)
 84443  gcatctaactatacgctggaaattcctaatattaacttgttttaagttataattgggtaa
 84503  tcagcaggaaaacttaggtgttcctcagagactacacgttagatatctataaaattttaa
 84563  tagataaaattttagtcc
;; mfannot:
 84581  AATATTGTTAGAAATTTCAATAATTTAATTGCATAAAAATCTGTGCTAAAAACAAGATAT
 84641  ATAATTTCCAAATATAAGGTTAAACAATATAACGGGGGATGGTACTTTAACCATGTATTT
 84701  AACTAAACATGTATTAAGAACTATCTCAACAAAAGTTAGTTATGACTTTCATAATGTTGA
 84761  AATACCTGTTATTAAAGATACTATTATTAGTGATCTTAAACCATATTTTGATAAATTTAT
 84821  TTTTGATAAAAAAATTTATTTAAATAAAAATATTTCTATAATTTGTCAAGTTAGAGAGAT
 84881  TGGTAATATCTAATATGCTATTGGTGAAAGATTCCCAATTAATATAGATAATCCTAAAGA
 84941  TCTAACAGATTATATGGACTACATTCAAAACAAATGGAGTATATTAAATTATAATCAATA
 85001  TAAACCAAGTTTGGCTTTGAGTGTAATCTTTAATTATAAAAGTATAACTTTTGATAATTA
 85061  TTCCTTTGTTTCAAATAAATTTAGAATTACTACAAATATGGCTAAGATCGAAGAAGATCA
 85121  GAAAAAAAAAGTGTTAATTTTAGATAATTAGATTGAAATTTAGTTTCTCTTAAAATCTAT
 85181  TTAAATTTGTCATACGTTTTTCTTACTTAAATCTTCTCTAATATTAAGCAATTTAAAATT
 85241  AAATTTGATTGTCAAATTTTTATATTTATTTTGAGGTTAATATTCTTTAATAGAATCACA
 85301  AGATGAATTTATATAAATTTATCCCCATAA
;     G-trnK(cuu) ==> start
 85331  GAAAACAGAACTCGATTGGCTGAGTGTCTCACT!CTT!AATGAGTATGGTTCCGGTTCGA
 85389  GTCCGGATGTTTTCC
;     G-trnK(cuu) ==> end
 85404  GTGTTATATTTAAGAATTTTATTTAAACAGGTGGCCTTAGCCCCAAATTTAATTTTTAAT
 85464  CTTTCTCCAGTTTTATTAACGAGAATAACAGCTATAATTTTATTTTATTCCGGTGCATTA
 85524  GCCTTTAATGCATTCTATATTCAGTCAATTGGATCAGGAATAGGAGTTTATAGTGGATTA
 85584  TTCCATGTCTCAACAATATCTCAACAATTAGATATTTTACAACCTTCATTGCTATTAAAC
 85644  AGTTTAAATGTTAGTATCTTTAAATATTTAATAAAATATAATAA
;     G-orf295 ==> start
 85688  ATGAATATAAAAGATTTTTTAAGAAAATATTTATTGCCTGATGCTTTAGCTTGTAAGTCT
 85748  ACAGATCTGTGGGTTAGAGCTAGATTTGGTCAAAAGGACCCTAGTGCGTTGCAGCAAGAC
 85808  CTAGTGAAAGTTCAAGCTGAAAATGAATCTGTTCGAGCTTCAACTCTGCAAGAATTATCT
 85868  GAAGCTACAACAGATTTAGACACAACTCACATTCCAGAAATAATCTTTAACGCTCGAACT
 85928  ATTTCTTTAGATAAGAGTAATCAACGTGTTAAATTTTTAAAAGAAGCTGTAGAATCACTA
 85988  AGTAATAAGTTAGAGGATAGTAGTTTAAGTGAAGTTGAACGATTAAAGTTTCAATCTTAT
 86048  TATAATTGTAAAGTTTCAGAACTAATCAGTGCTTTCAATAAAAATACAGCAGAAATAAGA
 86108  GAATTTACAGCTAAAGTTAAGGGGGATGTAGTTGACCATTTAGCTGCAAGTAGTTCAAGT
 86168  AACAATGTTGGCGATGTTTCTTCTACAAAAAATTTAGAATCTTCTAGTGTTTTAGATAAT
 86228  AAAGATGTTAAAAACAGTAGTTTCTCTGATTATTTAATTGAACTGAAAGATCTAGTCTCT
 86288  AAAGAACTAGATAAATTAAGTCCTGAACAGTTATATTGTTTTACTATTTTTATGGGATTT
 86348  ATTTTGATATTTGTAGGTTTGTTATTTATTACAACAATATTTCTTGGTCAAAGTTTAATT
 86408  GATTATTTTAATCTTGAACACAGATCCCCTAAATTAGCTAAATTTTTAAAATTAAGACAA
 86468  ACAATTGATAAATATTATTTATATTTATTTATAATAATTTTAAATAAATTTTATTTAAAT
 86528  TTATTTATAATTATTTTTTATTTGATAGTAATTTATTATAGTGCTTAA
;     G-orf295 ==> end
 86576  TTTATATGTGTTTATATAATGTTTTAAGTCAATTAGCCAACTTTGTAATTTTTATTATTC
 86636  AACCTAAAAAAAATGATAACACTAAAAAAAATAAATTTAATTTATATATATATATTTAAT
 86696  ATTTAATATTTATTTTTGTTTTATGTCTGTGCCTTTTTTTATATGTTTTATTTAACCCTT
 86756  GTTACTAAAAAAAATAACAAACTCTTAATTTAACTAAATTTAGTTATTTTTTTA
; G-orf91 <== end
 86810  ATGTACAAATTTGTACTTTGT
;;     G-dpo_4 <== end
 86831  ATAACCATAAATTTTAGTTCCTATTGGATTAGTTGGGATATACATATCCACTTGTTCTCC
 86891  ATAGAAAGCATTATGAATTTCATCGAACATTTTACCCCCTATTTTTGCTATTTTAACATC
 86951  TTTAGGTATAAAATCAGTCTTATAAATTTTCATAGCAACTCTAGGTAGAGTAGGTGTAGA
 87011  AGATATATTAAATTTAAAAACCCTA
; G-orf81 <== end
 87036  AAAAAAATTTC
;;     G-dpo_4 <== start ;; HMM match pos. 664,733 score 4.8e-15
 87047  ACCA
;;     G-dpo_5 <== end
 87051  AAAAATCATAAAAACTTCATACAAAGCTTTACAAT
; G-orf91 <== start ;; contain dpo
 87086  CTAATTCACAATATTTAATTGCTTCATTTTTAATTGACCAATTATTATTATCAAATCTAG
 87146  CTTTATATAGTTCATATTGTTTATCAAAAATATTATTAAAAAAATTAATATTAGGAAGTT
 87206  CACCAACATAATTAAGATTGTCTTTATTGACAAATTTATGTGGGAACATATCTTTAGCAC
 87266  GTTTAACATTGAA
;;     G-dpo_5 <== start ;; HMM match pos. 587,662 score 5.5e-27
 87279  AGT
; G-orf81 <== start ;; contain dpo
 87282  TTA
; G-orf58 <== end
;;     G-dpo_6 <== end
 87285  AGATAATTTATCTAGTGATGCTGGTAATAATAATAAAGAGTCTTTAAAGAAAAGTTTATA
 87345  TTTTGTAACATTCCCAAATTTTATTTCTAAATTAATGAATTTACCTTCTTTAATAATTGG
 87405  TTTAACATTAGTTCCGAAATAATTAATAATATAACTGTATACAAAAATCAAATCAAA
; G-orf58 <== start ;; contain dpo
;;     G-dpo_6 <== start ;; HMM match pos. 525,584 score 2.6e-12
 87462  TTAACTAAATTTATGAATATAAATATGTTTCCCAGCTTATTTTTTTTTATACAGTTTTTA
 87522  TAAATAAATTAAAAAATAATATT
;     G-orf105 ==> start
 87545  ATGGAACAAAAAATTATCCAAGTGAGAAGTATAACTAAAGACAGATATCTTAGGGATCAT
 87605  TTATCTAAATTCTTCAGATCAAATAACTTTAATATACAATATATAAATATAATTGTAAAA
 87665  TTTTCTGGGGACAGTGATTCTAATTTTTATTCATTAAGTAAACTAACCTGTATAGACCTA
 87725  AATAATCTATCAGCAAAATTTAGTTATATAAACCAAGTTATTAAAAAGTTTAATAATTTG
 87785  GGTGAAGCTTACGAAAGTAAAACATCAATTAATAACAAAATACTTATTCTTTATAAAGAA
 87845  ATAGATGACAGAGGTTAG
;     G-orf105 ==> end
 87863  TATACCTTTATTAAAATTTTAGCTAAGATATTCTACATTTAGAAAATTATAATTAGTTTT
 87923  ATAACTTAGATATCTAGGTTGTACAAATATTAAATAATAAATAGTATATTTACCTTTTGT
 87983  AAAATTTACTATATTTCTTGATGTTACTGGTTTAAGCTTGCAAATAAACATTGAAATTTC
 88043  TAACAATGGTT
;; mfannot:
 88054  ggactatatctttatctattgtaattttatatctaacgtataatttctgaggaacactgt
 88114  ttgtacggtttacctgctgattacccgattataaacaaaaaagttttacttaattaagtc
 88174  aatactatcggggagttccagctaatagttagatgc
;; mfannot:     /group=IB (6.64e-08)
 88210  TCATTATATATTTCTATATAAAGAGGCCTTGCAATGTGTTTTCAAATTTGTATTGACCTT
 88270  TAGATAATTGTATTTTTTGACTTCTTGGCGCTTTTTAATGAAAATAAAACCTTAAATCTA
 88330  AATAAGGTTTATCAATAAATATTGATAATTATTAATTATTATTGATAAATTTTGATATA
;;     rnl ==> ;; mfannot: 5' +/- 50 nt
 88389  AAAGTATCGATGTGTAATATAGAAACTAACATCAAACATATTTAAAAAAAAGTATTTCAA
 88449  AGGGGTTATTAAGGATAATTAGCAAATTTATAAATAAGGAGGCATTGGCCTAATGCCACT
 88509  TTAATTAAATAAGTGGCAATCCTAAGGGAAACCTTTTTATATAATACTTCCTGAAGTAAA
 88569  TCATTTTAGTAAGGAAAGGAAAGGAAATCAACCGAGACTCCGAAAGTAATGGTGAGTGAA
 88629  ATCGGATTAGCCTGTGATTAAAATATAAAGGTGAAAACAAACAATTACCATAAATCTAGT
 88689  TTAAAGAAGTATTGTAAGTGTACCAAAGAAGGTAAAAACCAAAGTCCTGTAGCATTTATA
 88749  AAAATCACTACCTTAACCTATTTTGTATAGTGTTAGGGAATATTTTAATTAATAAATATA
 88809  AACAATAAAGGTTAAATTAACTTTTGTTTATATTATATAGTTAATAAGTTAAATTTTTAT
 88869  TTAATTTATTTAAATAGGTTAAAAATAATAATCAGTTTTTATTAAAATACGATGAGAGAT
 88929  AACTTGTTGGAATATAGGGGTACCATCCTCTAAGGCTAAGTATTATAAATTTAGCGATAG
 88989  TGAAC
;;
 88994  AGTACTGTAAAGGAACATGTGAAAAAGTAAAATAAAAAATTATTGAAATAGATATTGAAT
 89054  TAGTAACTCTATAAGCAGCCGAAATTAAAAAAAATAATGACGGCGTACCTTTTGCATAAT
 89114  GGGTCAGCAAGTTAATAGAAATAGCAAGGTTAAAAGCCTTAGCGAAAGCGACTAAACTAA
 89174  ATTAGGAAAATAAAATAAATATTTTATAATTTATTTTTAATTAATTTTAATTAAAAAAGA
 89234  GTGACACCTTATGTTAAATTTTACAATAATTTGTTAAAATTATTAATATAAGTTGTTATT
 89294  TGCTAAACTATAGTGTTGGGTAAGTTATTTCTATTAGACCCGAAGCTAGATGATCTTTCC
 89354  AGGACCAGATTATTAAGGATCGAACGGGTGAATGTTGCAATATTCTCCGATGAGTTCTGG
 89414  AAAGCGGTGAAAGGCCAATCTAATCTAGTTATAGCTGGTATTCTTCGAAACATATGTAAG
 89474  TATGACATTCAATTAAATTTATGGAGGTACAGCACGGAAATTCCAAACAAGTAATATAAA
 89534  CATTATGCGTTTAGGTTGTGGGGATCTAATAAATCTTACCAATGGAATTTAAACTCGGAA
 89594  GTACATAAATTAATGTTGGATATTCAGACTGCTCATGATAAGTTGAGCAGTCAAGACGAA
 89654  AACAGTCGAGAACACGCATTAAGGTCCCAAATGATTATTAAGTGAAATTAAGGATGTTAC
 89714  ATTTTGTATGCAGCTGTAAAGTGAGCCTGGTAGTCGCTACTTATAATGACCGTTGTAACA
 89774  ACGCATCAGCTCTTAGATTGTAGCACTGAAAATTTAACGGGTCTAAATAATCAACCGATA
 89834  TCGTGTTAATTAATAAAATATTTAATATTTTTATTTTATTAATCTAGGTAGAAGAACATT
 89894  CAGAAACGAAAGATACACAGTGTTTCATTGTGATTGACGAACTGAAGAGAGAATGCTGAC
 89954  ATGAGTAACGTAAAAAGAAGTTTTAATACTTCTCGCCGAATACGAAAGGGTTGTAAGTAA
 90014  AGTTTAAACTAACTTATGTTAAATGCGGGTCTCTAAGGTTAAAAACCAAAGTTTTTGCTG
 90074  ATGAGGTAGTGATAGAATTGTCTTAATGGAAGATTAGACCAAGAAAACAAATCACTTCTA
 90134  AAAATTATTAATATATATTTAATATATTTAAATTATATTTAAAAAGGTTTTATTTTTCAA
 90194  TAAATAGATTGTAAATATTTTTAAGTTTAAATTTTAATGTTAATTGTAATATTTTGGCAA
 90254  AAAAAATAACAAATTTAATTTAACAAAAAAAAAAAAGAACTACCGTACCCTAAACCGACA
 90314  CAGGTTCGTAGGTAGAGAATACTAAGGCGTAGAGCTAAAAGTTGTAAAGGAACTCGGCAA
 90374  GATGTCCTCGTAAGTTTGACGATAAGAGGGACCAAAATTAATAATTAGCGGATAAAGCCT
 90434  TCTTATAAAATTAATTCAAAAATTTTTTAAAAAATATATAAAGGTTATACCGTTTTATTA
 90494  TTTTAACTTAATTTTTTTATTTTATTATTTAATTTTACATATTAAGTTACATAGATACAA
 90554  AAATTATTCTTTTTTTTAGTTTGCTTTAAAAATAAAAAATAAAAGTAAGAGTTAAAGTAG
 90614  TAAAGTCAGCCATGATAAATTGTTAAAATTTGGTGGCACAAAATCGGAGGCCTCGACTGT
 90674  TTACTAAAAACACAAGAATGTGCAATGATAAAAATCATAGTATACGTTCTGAAATTTGCT
 90734  CGATGCCATTAATATAAAAAAGGTAATAGGTAACTGTTACTAATTGAAGTTCTGGTTAAT
 90794  AGCGGTCAAGTTAAGGCCGCGTGTTATGCTAATTAATTTATTTAAGTAATAAGCTAATAT
 90854  GTTAACTTGCTTTTTTTTTTATTAGTAGAAAC
;; mfannot:     /group=IB (9.12e-10)
 90886  actatccactgtatgctagaaacccttttttgacttaatactactagtttaataaccgta
 90946  gtgaaaatttaagttgagaactatcaaaaaggcaattagcagggaaccaaagatttataa
 91006  atatcaaaattaaatttagtaggaacctcagagactatacgtggagtaaaaagaaatagt
 91066  ccaaaaaaaaaataacagagcgagaaaggaacgcccttttcaaggttagtatcccttttg
 91126  gtttaaaaataaaaaaataataattagagagagttattggtttgactcctcactttgaag
 91186  gctagccctataaccaaagttaaaatagttaaatttttataacctactaattcttaaact
 91246  aaaaagattttaataaatt
;     G-orf123_1 ==> start /note=GIY ;; evalue:5.6e-14
 91265  aaagctacaatgacaataattatgacaaaccaaactataggtaaatacttaaaattttta
 91325  aaaacctttctaaaatttaattttatttttacatgaagtctttatagaggtctaactaaa
 91385  ttaactataactcctgtagtaagttacaaaaatgcaaaaattaacaaaagtttaatattc
 91445  aaagataataaggataaagcttttgtttatagatggattaacaagctaaacggtaaagaa
 91505  tatttaggtagtacctctagagccaaaaaaagacttaatacttattacaatttaaaaact
 91565  ttaggtaaagtaaatatgccaatttataatgcaatcttaaaacatgggcatgaaatttta
 91625  tcttcgaaataa
;     G-orf123_1 ==> end
 91637  ttggatattgtttaccaaaagatacaataaaaagagaacaatattacttagataattttg
 91697  attttgagtataatgtgttagctaatgctaattctttggctggttataaacacacagctg
 91757  aaactttagataattttaaagggagacaaaaccttttaggatataaacatttacctgaaa
 91817  ccttagaaaggttaagataagttaatacggcaaaagttcaaactaaagaagctaaagaag
 91877  taatgagaaattcttgggcacaaagaaaactaaaatctgacaacttaaaattagatctat
 91937  taaatgaaataatac
;; mfannot:
 91952  CTTCAAATTCTAAAAAAGGAGGAAAAAAAGTAGTAGTTACAAATATAGAAACTAAAGTTT
 92012  CAACAGAATATAAGTCTATAAGTGAAGCTGCAACTGTTTTAAATTTAACAAGAGTAACTT
 92072  TAAAAAAATATATTAAAAATAAAGAAATCTTTAATATGTTGAAAGAAAACAAATCAGTTT
 92132  TAGTTAAAGCAAAATATTTAATTACTCTTAAAAATAAAACTTAATTGAAATATAAATAAA
 92192  TTATCAACCAGCCTGCTGGCGAAGCAAAGGCTTTCAAATAAAAAGTAAATTAGTTGAAAA
 92252  CCTATGGAGTTTGGTTAGTATAAAAAAGGCATACACTTTAATGAACCCTTCTTCTTTATT
 92312  TTAACAGTTGCTGACAAAAAAATATTGGAGTTGGGAGATAGTTCTTAAAGGTACTTTAAT
 92372  TAATTAAAATTAGGATTTAAACGTTTTTATTATTTTTTTTGTAATGCTTAACTATGAGGA
 92432  TCCTAAGGTAGCGAAATCAATTGGCCATTAAATGTGGTCCGGTATCAATAATATAACGAA
 92492  GGTCTCACTGTCTCTACAACTTGCTCAGTGAAATTGAATTGCCAGTGCAGATGCTGGCTT
 92552  CTCTCAGTGGGACGGGAAATAGAAATAGAAAAACTGAGAAAATTAAAAATTGCGACTAGA
 92612  TAAGTTTATAATAATAATGTGGTGAAACCCCACCTAATAATCCATTATTAGAGCTCAAAC
 92672  AGCAACCATTAAAAGTAATTTTTAGGGTTGAAGCCTGTCTTATTTAATATAATCAAAATT
 92732  GGGAAAATTTTAATATAAATTGGTTAATATTAATAAGGAGCTAGATACTTATGGTCAATG
 92792  TAATGTGAATCCATGTTTGAAGCATAATTATGACTGTAGAAAAACGTTCCCGTGTTTTTC
 92852  TTAATGGATCTAACGTGCATATTATGTATAGTGGAGACCTAAGAGTATTATTAAAGTATT
 92912  ATTATAAAAACTAGGTAAGCCCAATAACAACCAATCATATTACTAAGATCAAATAATTTT
 92972  GATTTTTGTTATTAATTTAATTAGTATTTTTGGAGGTTTATCTGTGAAGATAAATAACTG
 93032  TTAGTGGGTAAAGGAAATTCAAAAAAGCAAATGCCTTATTGTAATGATAAGGATAGGCTT
 93092  AATAGCTAATCTGAAAAGATGCTGACTTTGAATTAGTGTTATATGTTTATAAATTTTTTT
 93152  ATTAAATCTTAGCCCTAAAATTTAAAACAATAATTTAGTATATCTTAGACCCATGTATAT
 93212  AAAAA
;     G-orf131_1 ==> start /note=LAGLIDADG ;; evalue:8.8e-12
 93217  AATAAAAATATAAAATATAAAATGGAAAATTTAATGAATTATAAAATTTACTTTTCAAAA
 93277  TACAATAGTAATTTAAGAGATTTTACTGTAACTAGAAACAATGATAAATTATACCCTTGG
 93337  CAAGTAACGGGTTTAACAGATGGTGAAGGTTCTTTTGCTTATTCTTTAGTTAAACCTAAA
 93397  CTAGATTCAAATAAACATTCAACTAAAATTAAATTTAATTTAGAATTTAAAATAACTCAA
 93457  AAAAGTCATTCTGAGGGAATTTTATTTGAACTTAAAGATTATTTTGGTTGTGGTTCCAAT
 93517  GGTTTACATAAAACTAAAAATGGTTTAGAATTACTAATACAAATAAAAAATAATATGAAT
 93577  TCTAAATGTGATGTTGATGATAACTCAAATATTTAA
;     G-orf131_1 ==> end
 93613  AACATATTTATAAAAAATTATAAACAAATTTTTATCCTTTTTTTTAAGGATGAAGTTTTA
 93673  ATAATGCTT
;; mfannot:     /group=II (2.55e-11)
 93682  gagccgtatgcgataaaagtcgcacgtacggttcttagaggaa
;; mfannot:
 93725  GTTCTAGTTGTAAAACTTGACTAAGCCTCAACAGACCCTATGCAGCTTTACTGTAGTTAG
 93785  CTAATATGCTGATCTAGAACAACTTTAAACAATAGTGATTAGGTATGTCGATAGACAAAA
 93845  TAACCCGTAAGGGGAGTGGAAACCTTCAGATTAAGGTTGGGTTAGTGTTTACCTAATTAA
 93905  ATTAAATTTAAAAATTAGGGATAATTGGCTAATTGGCAGTTTGACTGGGGCGGTCGTCTT
 93965  TAATAAAGTAGCAAAGTACACCCACAGATTTAATTTTAATCATTTTTACAATATTATTAT
 94025  TTTTATAGTAATATTGCACACTAAAAAGATAATTAGATGGTATAGATTTGTTAATCTTTA
 94085  ATCTTAATTTAAGAACATAAAGGTTATTTAAATCTATATAAAATTTTCTAAATTAAAAAT
 94145  TTTTACTTTAAACCATCGAACATATATTTATGTATAAAAATTTTTTAAAGGTATAGCTAG
 94205  AAATTGAATGGAGATCAATCAACTAATGTAAAGGTTGTGTAGAGTGTAATGGCGGTAAGC
 94265  ATACCTAACTGAAAGACTTAAAAGTCAAACAGATACGTAAGTAGGGCATAGTGACCCCTC
 94325  GCTATAATATGGAATAGACGGGGATCATTTGATAAAAGTTACGCTAGGGATTTTTGTTAG
 94385  TCCTCAAATACTGTAAAGTATTTGTAATAAAA
;; mfannot:     /group=IA (1.63e-24)
 94417  ttgggttaattgcataaataacttattaaagtcaatatgcagcgaagtttatattggtat
 94477  aataatagtataaaaacgttcaacgactaggaagtgagtattaccaacaataatcttccc
 94537  acgaaagcccaacatcttaaactgaagatttattttaataatttgagtgttgttttaaat
 94597  actcatagctttaccgataaagaagttgaaatcatggcaatagaattaggttcaaaattt
 94657  gctttaaattgtagtacacgaaaaaacaaaggaaaatcaattatagttattgattcttct
 94717  agttattctcatttatttaatttaattgcaaaatatatactacctgaaatgaaatataaa
 94777  cttccaaaaatttattaatttattttaaaccccttctagtttaaggtgaagaaatagtct
;; mfannot:
 94837  GAACCATTATGCGAATAATGGAAATAAAGGATAAAGAGCCTTTATGTTAACATAATTGAA
 94897  CAGGCTGATAGCCGGCGAGAGTACACATTGTCCCGGCTGTTTGGCACCTCGAT
;;
 94950  GTCGATTCATCCTATCCTCCGGGGGAAGAAGCTTGGAAGGGTTGGGCTGTTCGCCCATTA
 95010  AAAGGGTACGTGAATTGGGTTTAATACGACGTGAGTCAGTATGGTCCCTATCTTCTGAGA
 95070  GAATAATTAGTAAAAAGGGGAAGACCTTCTAGTACGAAAGGACCAATAGGCTGTGTTTCT
 95130  ATAGTGTACCAATTGTTGAAATTAAATTAAATATAAAACCAAAACAAAAACATTTTAATT
 95190  ATTTTTGGTTAATGCTACCTTAAATGGAGTGTTTTAGTTTAATTTTTTGTTTTTTTATTA
 95250  AACTATTATATTTTTTTTGGTGTGGTATTTATTTATATAAACATTGTATAATTAATTACC
 95310  TTAAAAAATATAATTTTTTTTTTACTT
;;     rnl ==> ;; mfannot: 3' -20/+180
 95337  TTTTATAGTAGTAAAATTATATATATAATTTGGCACAGTTGGGTAGCCACAAACATGGTA
 95397  GATAAGTGCTGAAAGTATATCAAGCAAGAATCTACCCCCTAGATACTAACGATTAATTAA
 95457  TAAACAATTTTACCTTTTTAAGGTTTTAATTTATTTTTATTAAAAATTAATCAATAAGAT
 95517  AAGAAATAGAACATTTCTTAGATAGGATGCAAATGAAAGCTGCTGAAAAGCATTTAGTTT
 95577  AGCATTACTAATTGGTCACAAGACTTTATGTTAAGATATTCACACATTTAATAAATTTAA
 95637  TACAAAAGTATACAATGGAGGTATAAAACTCAAATTATAATAATTTATTGCTTAATTTTT
 95697  ATTAATCTTTTTTATAATTTAATTATAATAATTTGTTTTGTTTATTAAATTACAATATTA
 95757  AATAATTCTGTATATTAATTTTTATTTTAAAAATAAACACTAATATAAAAGTATTGAGGT
 95817  GTTATTTAGAAACTAACTTCACAAAATGGGGATTAAAAAAATTTTCTTTTTGTCTTCAAT
 95877  TGATTTTAACATATTAATATTTAAATGAGGG
;     G-orf169 <== end
 95908  TTAAGTACTATGTCTAAATTCAATATCCGAAGCCATTTCAATTGCTTCAGTTACGGGAAT
 95968  AATTGGCATACCCCACGCTTGTAAGGCAATACCACCCATTACTAAAACAAAAAATCCTCC
 96028  AAAACCTAGGATTAAAGCCCACTTTGGAGTTGAATTTGCTGTTTCAGTAATTTGTTGAAC
 96088  TGTAGAATTTGTAGTATTAGACATATTGTTTAATTCAGAAGTAACATTAGTTACTGTTCT
 96148  TGCTGAAAAGTGATTATTAAGTACAACATTATTATTAGAAGTAACATTAACAATATTATC
 96208  AGCATTATTTAAAAAGTCATAAATATAAAGTGCAATAAAGCTGGTTGCAATTAATATAGC
 96268  AACACCTACTAAAATTTGTCTATTTTTCATTTTGTCAATTTTTTTGTGTTTTAAACTATT
 96328  AAAGACAAAAGCTTTTCAACTGTTTAATAAATAATTTGGGGCAATGGCCACCTTTCTAAA
 96388  AAAATTTGTAATAATTATCATTGAAAACAT
;     G-orf169 <== start
 96418  CCGGATTCGAACCGGTATTAACTGTAACAGTTAAAAACTCTACCATTTGAGTACTATTTC
 96478  CTTCTTTTCTTATATAGTAAGTAATTAAAAGTAATACAAAATTGTTTGTATTTAAATAAA
 96538  GGGGGTTGAAGTATTTTATTTTAAAATACATTAGAGATTAAAATATTTTTTATTGTTTTA
 96598  ATTATAATTACAATCATAAATATAAATTATTATAGATAATTAGTTTATTTTTTCACCATT
 96658  AGAAAGTATTATATTTTCTGTAGATGTTAAAATATTATCTTTATAAACTAATTTACGTTT
 96718  ATTGTCACTAGGTTCTAATTGGTAAGAAGTTAATTTTAAATTAATGTTAGAATCAATTAC
 96778  TGATTTAAACCATTTTATCAGATTTATTATTGTTTAATTCATCTAATTCAGTTTTTTGAT
 96838  AAGTGTC
;     G-orf103 <== end
 96845  CTAAATAATTTTTTCTGGATCACTATCAATAAATGAAATTTGTTTACTTAAATGTTTAGC
 96905  TAAATTAACACAAGTCTGTAAAGCTTTAATATCCTTATTTCTACCTGTTATATAATCAGT
 96965  ATATTTTTTGATACATTCAATTGATTTTTTATAATTGAAACATTTACTACAATTACATCC
 97025  TATTTCGTGATCATAGGGTAACAAGCTAAAATTTAAATCGTTAAAATCACTCGCTCTTAA
 97085  ATTTGGATTTTTAACAGCTTGTTTTAATAAAGTATCATATAATTCTCTAATTATTAAAGT
 97145  AGAAGGGAACAT
;     G-orf103 <== start
 97157  TTTAGTAAAATTACAATGACTACAGTTACAATTTTCATTAAAAGGGTGATGTGTATGTGT
 97217  AGCTGCTAGTAAATTTAACCTTGATGAAGTTATATCTATATCTTGAGTATTTTGAGGGGG
 97277  TAACTCAGATGTGCTAGGTTTAGGAGTATTTTCATTTGAGGTTGAAGGTGTTTGTTCTGG
 97337  TGAAACTTCAAAAACACTTTTTTCATCTTCTAGAGATTCCTCTAATGTTGTAGGTAATGG
 97397  AATATTTTTTCTACGTATTGAACTATCTATTTGTCCTGTTCCAAATTTTTCAGCTAAATT
 97457  ATCTCCTTTTCTTTCAGGATATAAAAAATCTCTAATTCTAGTATCAGAAGCAAAGGGATC
 97517  TATTGTTGATGCAGCATCTGCAGCTTTTAGATCTATATAACGTTTAATACATTCAGTTAT
 97577  ACCACCCTTATCTGTAAAATTAGGTTTTGTAACAAAATTATCGTAAAATGTTC
;     G-orf149 <== end
 97630  TTATTCCATGATCTGTTGTGACACGAAATCCATATTTATCTTGTAAAATTTTAGAATATA
 97690  TAATTTTAATTCTAATGTATTCATACCTGCAATATCTAAAACATATATATCACTAGATTC
 97750  ATCATATTCAGTAAGATTTAGTGATGGAAGACTTGGTGATGGAGGTGAAGAATCAAAAGT
 97810  ACGTCCGAAGGGCCATATTTTTCTCCAAATATAGTTTCTAATGCTTTCGAGTATATAACT
 97870  TTTTAAATAGTTATATCCATCTTTAGTTTTATCCCAACAATAATGTAACATGTTAGTATC
 97930  ACCATAAAAATAAAGATAAGCTATATAAGCTCCTGCTATAGTTCCTAAACCTACAGCTGC
 97990  ATAAATTCCATAATTCCAGTTTTTATTTGTTTTA
;     G-orf185 <== end
 98024  CTATAATCTGGGGAACCAATTGAACTTTTTTTTTCTTTCATCTGCCATTTCAACAT
;     G-orf149 <== start
 98080  TTACATCTATTTTACCTACTTCATCATCTCTTCTACGTCCTATTTCTCTAAGTTCTTCAA
 98140  CAGTAAAGATTTTTACTTTATCTTTAATTTTGTGAGCTTGTTCTATAGTTTTAGGATTAG
 98200  ATTCTAATTTATAAAATATATTACTGAATTGTTTATTCATTTTTTTATAAAGATATTCAC
 98260  AAGCATCAAAAATATACTCTAAAATACCTTCTGAATAAAGTAAATAAGCACCATAAAATA
 98320  ATGAATGCCAAAATGCTAAATCATATTGAAAATAAAATATTTTACCTAACATAGAATAGA
 98380  TAACTACAAACAATGCGCTGTAACTACTCCATTTAAAAAATACTCTTAATGTTTTAACAA
 98440  TTGGTCTAAAATATCTTATTTTACTTAATCTATTTAGTAAAAATGTTTTAGATATTGAAA
 98500  TTATTAACGATCTGAATAAACTTTTTATATTTTGATTATTAGATTGAAAATGTTTAATCA
 98560  CTTTACCATATATTCTTTTCAT
;     G-orf185 <== start
 98582  TTGCTTTTAATTAATTTTATTTGAGTTACAATTTGTTTCTTAGCTTATTATATATTTTAT
 98642  ATAATTACTAAATTTTATAGCTTAAACAGCTTGCGAATGATGGGTGATATAGTTAATAAA
 98702  CAAACATTATATAACACTCTAGCAACCAACTAGCGACTATAATAATAAATGATATGTTCA
 98762  TTAATCTATATTCAAAAGATGTTAACGTTTGTTCATAAGATAATAAAATATGACATCTAA
 98822  TTAGGTATAAACAGCTAACTATATTTATTATAAAAAACATGTTAACTAAAAATTTAGCAT
 98882  TTAATAAATATGTAAATATGGTTATCATTTTAAATTTTTTATTTAAGTTACAATTAGTTT
 98942  CTCAGCTTATTATTTTTCCTCGATTAAATAACGTATCCTTTTGGTTATTACTTCTTTAAT
 99002  TTTCCTCGATTAAATAATTACTGCTTTGTTGTTACAATTTGTATGTAGATAATTAATATA
 99062  AATATAAAACAAATTCATAAAATATATACAATAAATCCAAATTTTGCCTTATCCCTGAAT
 99122  ATAAATAATTTTATATATATTTTTGTCTACTCTGTTATATAAAAATAAATTATTGTAAAG
 99182  AATAATAAATAAAAATAAATACAACAGATATAAAAGTTGATTGTTTTATAATATAAAAAA
 99242  TACAAATATACAATCTATACTACTTGTAAACAAATTCTAATAATTAAATGAAAATATATA
 99302  CAATAAATCCAAGAAAATAATTGCCTGTAAAACACTTTAAATTATATATAAATAAATTTT
 99362  TCTTTGATAGAAGTAAAGATACACGATAT
;     G-orf101 ==> start
 99391  ATGACTGTACAAGTCCAAATCATTTACAACAATAATAAATTAAAAAGTTATTTATGTAAT
 99451  AAAGTTACTTTAGATTTGAGCAATTCAAATGAGAGTAAAACCTTAAGAAATTTAATTTGT
 99511  TATAATTTTAATAAAATAACTTACCCTAATGAAAAACTTAATGTCAATAAAATATATATT
 99571  TATTATATAGAAACTAACCAAGAAAAATATAATAACTTTATTAATGAAATGATTTCAAAA
 99631  GAAAATTTTAACTTAGATATGTTAGATACAAAAATTAAATCAAATAATTCTTCAAATGCA
 99691  AAATAA
;     G-orf101 ==> end
 99697  TACCCTTACCCCCTTCCTAAAAGACACTGAATAATAAACGAGTAAGATAAATAAGCTTAC
 99757  TCCTCACATCTCCCTTGTACAACCTTTTTTTTAATAAATATACAAAAAAAGTTATCCATT
 99817  TTCTGTACGGTGAGTTAGAATTTATAAAACTTACTCCTA
; G-orf347 <== end
 99856  CTGAAAGTGAGCAAC
;;     G-dpo_7 <== end
 99871  ACATTTAGTAGGATAAACATATGATTTCATTACATGTGGATATAAAGAATTAACATCATA
 99931  GTGATGAACTAATTCACCAGAAAAATTTTTAGGTACAAACATATCAACATGACCACCATA
 99991  GTATCCCTTTTTAATATCTTCAAAAAGAGTACCACCTATAGCTTGTATTTTTACATTTTC
100051  AGGTATAAAACTTGTTCTATACACTTTAAATGCAGCTGAAGGTAAAGTTGGTGTAGTTGA
100111  GATATTTACACTAAATTCTTTGAAGAATTCATTACTAAAATTCATTAAAACTTGATACAA
100171  AGCAATACAATCTAATTCACAATATTTTATTGCCTCTTCTTTAAGAGACCAATTATTGTT
100231  AAATCTAGATTTATATTCATTGTATTTATCCAAAGGTAAATTTTTGAAATAATCTATAGA
100291  AGGTACAGGACCTATATAATTTAAATTATCTTTAGAAACAAAATCATGAGGAAAGATATC
100351  TTTTTTGTTTTCAACATTAAAGGCTTTACTCAATTTGTCTAAAGAAATTTGTAATAACAA
100411  TAATGAATCTTTAAAATTAATATTATACAAATTACCATTAGGCCCATATTTGACTTCTAA
100471  ATTAATAAATTTACCGTCTTTAATTATAGGATTTACTTTAACATCTGTAAAGTTAACGAT
100531  ATATTTGTAAAGAAATATTAAATCAAAGTTAGAAGAATTATGAATATAAATATCTTTACC
100591  TGAATAAATTTTAGTAAAAATATTTTCTAATAAAGCTTTTATTAACTCTTTAATAGATGG
100651  GAAATCTGATAAATAAAATGATTTAGATAATTTACCCTCATAAAATGAGATACAATAAAT
100711  ATTTAATTTACCATTTACATCTTTATATGTTTCTACCTCTAAAGTTAAATTAATAAAGCT
100771  AAAATTTTTAGCCTTACTAGCTTTACTAACAAAATT
;;     G-dpo_7 <== start ;; HMM match pos. 443,751 score 5.4e-97
100807  TTTGTCGTAAGCAAAAAAAGAAATTTTTTTAAAAGTATCGATGTGTAATATAGAAACTAA
100867  CATCAAAATTTTGTAAAATCATAAGATCAGATG
; G-orf347 <== start ;; contain dpo
100900  CTAGCTAATTAAAATGAAACCCAACATATTAGCAGTAAAGAGGAAAAAAAGAAAAGAAAC
100960  AATAAGCGGTAGCAAGGTTTTACAAAACAAACATTTTATATTTATATTATAGTAGTGGTT
101020  TTATATTATAATAGTGGAAAAAAAGAGTTTATGAGCTGTTTTTAACCG
;     G-trnN(auu) ==> start
101068  AGGTTGGGTGCAGATGGTTCTGAATTAGATTT!ATT!AAATCTAAATAAGGGTTCGATTC
101126  CTTCTCAATCAA
;     G-trnN(auu) ==> end
;     G-orf835 ==> start
101138  ATGATTTATATAAAAAATTTAATTAAAAAAGTGGCCTTTGCCCTAAATATAGTTAGTTTA
101198  CAATTTTCACAGTTATTTAAAATACGAGTAATAGCTATAATTTTATTTTTTTCCGGTGTA
101258  TTAGCCTTTAATACATTCTATATTCAGTTATTGGATCAGGAAATTGAGTTTATAGTGAGT
101318  TATTCCATGTCACAACAGTCATTGCTATTAAATTGGTTTGACGCAAATTATTTTTTCTCT
101378  AATTCAGAATTTAATTTCTATTCTTTATTTGTTTTAAATTCTTTAACTTTAAATATGAAG
101438  GGTAGTTATAACAAAAGATATTATTCTATAAATAAAAAAGATAATAATTCTAGTTCTAAT
101498  TCTAATGTTAATCAAAATATTAATAATAATTTAAATAATATTAACAATTCTAATAATTCT
101558  AACAAAGATAATACTATTAAACAGATCTTTTTAAATATTATTTCTTTAACTTTTGTAATT
101618  TTTATTTTTTATAAATTTATTATTGGTTTAACTTATTATGGATTTATTGCACTATTTATT
101678  TCTACTATTATTTCTTATTTAATATCTAGTTTTATATTTAATAAATTTAAATTTTCTAAT
101738  AAGGTATTTATTAGATTCTTACAAAAAATAGTAATTTTTAATATTATTTTTATTGTAGGT
101798  TTTTCTATTTGTGATTATTTTAATATAAAAATTATACCTGAAGCTAAATGTGCTGATTTT
101858  GAGGACAATATTAATAATGATAAAATAAATATTGGTAATAGTAATGTTAGTTCAGATACT
101918  AATACTAATACTAATACTAATACTAATACTAATGCTAATACTAATATTAGTACAAATAAC
101978  AATGATAATAATATTACTAAAAATAGTAATACTAAAGATGAAATTGTTATAAAAAGTGAA
102038  CAAAGTAATGATGGTAATGACTATTATAATTTTAAAATTAAAAAATCAATTGTTGAGGAT
102098  GCTAAAGAAAAAGTTTACGCAGGAAGTAAAGTAACTATTGAAAAAATTGCACCTAATATA
102158  GGAGCTGGAGCAGCAGCTGGAAGTGCTGCTTCTGCTATGGTTAAAGCAACAGCTGGGATG
102218  CCTCCATTACAAAGAGCTGCAGCTGTAGGTGGTACAGCTGCTGTTACTGCAGCTGCTACT
102278  GTAGTAGGAATAGAAGCTGGTAAAGCAATATCTAAAAATGTTAATTTATCGGACTCTTTA
102338  AAAAATTCTAGATATAGTGATCCTAATGTAGAGAGAATACCTAGTCCAGATGAAAATATG
102398  ATTAATTGTCCAATAGAAGCAAATGAAAATATAACTCCCTTAGATGTATTGTTAAATTCA
102458  TTATTTACATTAAATATATTAGAATTATTAGTAATTATGATTTTATTATTAGTACTATTT
102518  AATAGATATATTTATAAATTTAATATAGATAATATCTCAAAACTAATTATTAAATATATA
102578  CCTAATAAATTTAAAAATTGGTTTACAAAAAGTATTGATAATAGTATTAAATATAATAAT
102638  AAATTTACAACTATTATGTTTATTGTATTAAGTATTTTATTTATATTAATAAAATTAGGT
102698  AATTTATATATTAGTGCAGAATTAAGTTATAATACTGAAGATTATGTTCAGGTATATAAT
102758  CACATTAAAGGTATTAATAAAAGTTCTATTTTATTATTATTAGGATTAAATAATAATTTA
102818  TTAAAAAAAAATAGATTAAATAATAAATATACTGTTAAGATCTCAAAGGATTTAAATAAA
102878  TATCAACCATATTTTACAGATATGCATTTTGGAATAAATATTAAAACTTGTGAATTTAGT
102938  ACTAGTTGTATTAATAATTTTAATAGTAATAATAACATTATATTAAATATAAATAATAAT
102998  AATAATGGTAATAATAATCAACCTATAATTAATTCAAATAATATTATTAATAATTTAAAT
103058  AATGAAAATAATATTAAACAGAGTTTTTTAAATATTAATTTAAATACCTTAAATTCAAGC
103118  AAATATCCTTTAAATGATATTAAAGATCTTTATACTTTTGGTCTAAAAAATCCTAATATA
103178  ATTAATCAGGATCCAAAATATAGAGAAATAATGAATATTTTTAAAGATAGAATTTTGAGT
103238  TCTAAAAATATAGACAAAATTAAATCTATAGATGGTTATATAGAAGTAGGTGAATTTAGA
103298  AATATTTTATTATTGGAAGATAATATAGAAAATTTAGAAAATAAAAATCAAAATATAGAA
103358  TTAAATGAAGAATACGGTATATATGATATGTTAAAATATAAAAATGAATTTGAAAAAATA
103418  TTATTAAATTTAAATGATAATAGAGTTTATAAAATGATATTTAAATTTAGTTTAAATACA
103478  TTAGATTTTAATGGTAAAGAAGATAGAGAATTTAAAATTAGTCAACCCTTTTTCATAACT
103538  AACAAAAGTTCTATTGGTTTTATATTATTAAATTTTACAAGTACCTTAAAGGAAGTATTA
103598  ATTAAATATGATATACCTGATTTTACAATTGTGTCTTTTTTTTATTAA
;     G-orf835 ==> end
103646  ACAGTAGATAGATGCTTCTGAATTATTAAATATATCTGAATTATATTCTATTATAAACAA
103706  CAAAGAAATTATAACTAAAAAAAAACCAAAAATATATTTCACAGGAAACGGCTTTAAATG
103766  ATAAATTTAAAAATTTATTTAAAGTAAAAAAAAAATCTTAAAACGATTCTTGCTTTATCA
103826  ACCGTAGATTTTATATAGTTTTATAAAAATCTATAAATTTATATCATAATTATGTTTA
; G-orf190 <== end
103884  AAATAATGTAATAAA
;;     G-dpo_8 <== end
103899  AGAATACATATCAACATGTCCACCGAAAGATGCCTTATGAATATCATCGAACATTTTACT
103959  TCCAATTTTTGCAAATTTAATACCTTCAAGTATAAAACCAGTTCTATAAGTTTTCATAGT
104019  GACACTAGGTAATGTTGGAGTTGTAGAAGTATTAACCTTAAATAAGTTGAAATTTTTTTC
104079  AGCAAATTTAGATATTGCTTCAAATAAAGCTTTACAATCTAATTCACAATATTTAATTGC
104139  TTCACTTTTTAGTGACCAATTATTGTCAAATTTAGATTTATATGCGTTATATTGACTTTC
104199  AGTTATATTTTTAAAGAATTTAATATCTGGTACTATACCCACATAATTAAGATTGTCTTT
104259  ATTGACAAAATCATGAGGGAACATATCTTTAATATGTTTACTATTAAATGTTTTACTTAA
104319  TTTAGCTAAAGAATAAGGTAATAATAACAATGAATCTTTAAAGAAAAGTTTATATCTTGT
104379  TGCAAGCCCATATTCTACTTCTAAATTAATGAATTTACCATCTTTAATAATATG
;;     G-dpo_8 <== start ;; HMM match pos. 544,724 score 2.6e-57
104433  CCCACTTTCAGACGGAAAAAGTTT
; G-orf190 <== start ;; contain dpo
104457  TTACGCTGACCGTTTCCTGAGTTTTTTA
; G-orf32 <== end
104485  TAGTAG
;;     G-dpo_9 <== end
104491  ATCAGGTAAAGGTTTGTTAAGAAATACAGAATCAGTATCAGAATATAATAAAATTAACTC
104551  ATTATGATTTTTAAATTGAGACTTATATACTCT
; G-orf32 <== start ;; contain dpo
;;     G-dpo_9 <== start ;; HMM match pos. 961,992 score 4.6e-09
104584  TTACAATTTTATTTACCCTGAGTAGTATATATATGTATGTCACTTTGGTTTGAGATTTTT
104644  ATCTTAGCCGTGAACCAAGGATTTTATTTCAGTGTCTGTTTTTGATAACAAAAAATTTGT
104704  TGATTTTCTTGGGGTTTATAAAAACTCTGGTTCTCATAATTGTGTGTAAAAAACAAGAAT
104764  TGTTTTATTTTATTTTTAAAAAAATTTTATAATACATTGTGGTTTTTAAGATTGTATTTT
104824  ATCACTAGTTGGTTCTTGTTTATGAATATTCTGGTTAGAAATATTAAGTAATGTTAAATT
104884  CTTATTGGATTATGCCTATATTGTTAGAGAGTTTAATTGTGGATTGTTTTATGAAAGGGG
104944  GATATCTAAACATAATTAAAGAAAATAATTTTGATAATAGTTACCTTTAATATATTTAAG
105004  GTTTAATAAGTTTTATTTTTAGGGGGGGTACTAGACCCCTTTAGAACTGGAGGTTATATT
105064  TCTATCCTTGGGGGCGCAAGCTTACGCTTGTTTTTATAAACTAAGAAATATCAAATAAAT
105124  TTAAGTTAATTAACTGGGGTTGAATGTAATAAACAATTAAGTTAAATTTTGTCTCATTTG
105184  TTGTTTAATAACTACACGAAACTTATCGAATATGTATTATAATTGTTTTTGCTTAATCAC
105244  ACTAATTACTTTGAAAGAAGAAAAACACCGGGGATATGTAAAAGTATTACCAGTACCATT
105304  AAAAATTTTTTTTCTTTATTTATTAATGATTTTATTAGCTGTACCTACTAATTTACCACT
105364  TTGATAAATTAAATTCCTTTTTGAGTCTGTGGGTCTCAGATAATATTCAACGTTTCTTAG
105424  GTTGATTGTACCTTCTTTAAGATCTAAAAACTGTTTTTTATGTTCTAATTTAACAAATTT
105484  ATTTCTTTCATATAATAAATTCTCTAAGTCAGAAAAAGAAACTTTAGTTTTAAGACTTTT
105544  AGTTTTAGTAAATTCATTACCTTCTGTTATAACACCTCCAAATATTTTAGGTTTTAGTGA
105604  AACAAATTTAAAAATAAATTACTATTAAATTAAAAAGACCAAAGCTTTTTTTTTATTACT
105664  GTCAACAAATTGAGCGGGTAATGGGTTTTTTA
; G-orf115_1 <== end
105696  AAAGTA
;;     G-dpo_10 <== end
105702  TGAATCTGTATCAGTATAATATAATACAAATTCAGGATTATTTTTAAATTTAGACATATA
105762  GATTCTAGCATTAGAGGTTACACTTGAAGCAATAGCAACGTTAATTTTAGGAAT
;;     G-dpo_10 <== start ;; HMM match pos. 945,983 score 2e-14
105816  ATGATTAAAATCAATCCAATAGGATAAAATGATTTTATTATCTAATTCAATTTGATTAAC
105876  GATATTTTCATCACCTATTTTTTCAATAATATAGTATAGAGGTAGGAGCATCACAAGAGG
105936  GCTCGGTTTTTGTTTTGAATAATTAAAAAATCTAAAGGGGAAGTACCCTAGTAAAATTTT
105996  GGACCAAAACAAAAATCACAAATTTAATGCTTTTCATTTTTGTGTTTT
; G-orf115_1 <== start ;; contain dpo
106044  TTAAAAAAGTGTGTGCT
;     G-orf239 <== end
106061  TTAGTGCCTAAAAATATTTATAAAATTAGCAATAGCTCTATAAAATATGGCTAATGGAGT
106121  AAAGGTATAATATACCCATTCTAATATTTTAGACATGAATGGTATATTAGCAGTTAAATC
106181  TGGATACCATAAATCTAGAGTAATTATTGAAAATCCTAGAATAAAGAAACTACCAATTGT
106241  AGCTCCAACTATTTGTAAATATGAAGGTTCTACAATTTTAGGTATTGGAATATTTATGTA
106301  AGCTTTTAAAAAATCTCTAACAATATAGGCATAATCCAATAAGAATTTAACACTACTTAA
106361  TGTTTCTGACCAGAATATTCCTAAACAAGAACCAACTAGTGATAAAATAAATCTTAAAAA
106421  CCACAATGATATAGGTTTAATAGCATATAATATAGTTGTTGTTATAACTAAATTTAAATA
106481  TCTTAATACACATTTTCTGGCAAATATTTCACTCCAGTAAGGTCTAACAAAATTAATAAA
106541  AATTCGTTCTACATCAACACCATAATTTCTTAAGCTTTCTAGTGGATATTGTCCTCTAAT
106601  TACACCTCTAAAGGCCCATAACAATCTTAATGTTGGTATAGTACCTATAGTTGCTAATAA
106661  AGTAGATACCACACTCCAAATACCTGTTAAAAATGGAATTAAACTATTAGGTAATCCTAG
106721  GTATCTTGTTACTAATGGAAAAATTCGTTGACAAACAATAAAGAATGGTCTATTAAGCAT
;     G-orf239 <== start
106781  AATAAATTAAAATTTGGATATTTTTTGACTTCTTAGCGCTTTTTAATTAAAAAATTTTTA
106841  ACTTGTTAGAATCGAACTAACATTTTTGATTTGTATTCAATCTCATTCCGGAGCATCTGT
106901  TGATTATGAGAGCAATGGGATTTTTACCATTATATCACCTTTGAGATAACATTGAATATT
106961  TTACCATTGAACTACCATTATACTAAAGTTTATTGTTTGAAAACAATAAACAAGGTAATA
107021  AAGGAGAAGAACCAGATCTATGCTTTATATTATTTAAAATTAATTTTAATTATTAAAAGT
107081  AATCCATGGGAGGGGTAGAAGAGCTTTCATCCTCCAAACACGATAATTAATTTTACAGAT
107141  AAATTTGATATTGATTCAGAAATTATGTTAATTATTTATGCTGATTTTAATGAATAGAAT
107201  GGGGTTGACAGTTATTAATTATTGTGAAACAATAAGTTTATTCATTAATTTTTTTATTGC
107261  TTGTGTCAACTAAAACATTATTTTTATACCTAAAATTTATAAATTTAAGCTATCTTATTC
107321  TATTTTTATAATTTACTTAAAGTTAGTGTAAATCTATTTAGCTTTTTTTAACGCGTAACA
107381  AAAAACATTGTAAGTTTTGTTAATTTAACAGCAACAATAACAACAACAATAAAAATTTTA
107441  TTAGGTTTTAAGTAAAAATTGTTTAAAAGAGTTATTAATTATTGCAGTCTGCACATAGAA
107501  TACGATAAAAGCCTTATGTCTTCTAAGGATTTGTTATCTAATTATTT
;     G-orf207 <== end
107548  TTAATTACTGGGTAAAATTTTATTATCTTTAAAAATGTTTAAAAAAGATTTTAAATAAGC
107608  TAGTGTAGAATTATTAATTTTAAATTTATCAGGTATAGGTAACTCAATATGACTATAATA
107668  AAAAATTAAATCTTTAATTTCAAAAGCAATATTTAATAAATATTTAATATTATTAATTGC
107728  TCCTAACCAAAAGATACTTAAAGTAGTTACAATAATAATAATAATTATTTTACTAAAAAA
107788  TTTAAAAATACTTTTAAATATTAATAAGAAAGAATTTATTATAATAATACTTATTAGTCT
107848  TCTAACACTTGTTTGTTTTATAGTGCTATAGATTCTAATGTAAGTAAGTTCCCTTTTAAG
107908  AATACTATCAAATATATTACCAATTATAGGAGAGATACTATAAATTAAACTAGTTAAATA
107968  TTTAATAGTTGTTTTACCTATAATATAATTTTTAATACCAAAAAGTATTAAAATACTATT
108028  AGTAAAACTAACATTTCTTAATAAATAACTAGAGAAACTCCATAGTAAAGGATAAATATT
108088  AGAATTAGCTATAGATCTAAAGAATGGTCTTAAGATAAATTGACTAATTGCAAAATGATT
108148  CCCACGCATATATAATATTGGCAT
;     G-orf207 <== start
108172  TTTTATAAAATTTTATATTTTGGTTACAATTAGTTTCACTGTTTAATTTAAACATTCAAT
108232  AAATAAACAATAAACTTTATTAAATGTGTGTTTAAAAAT
;     G-orf420 <== end
108271  TTAATTAGATTTAGGTCTTTTAATACCAAAGGTTTTTTCAACCATATTATTTAAAGCTAA
108331  ATCGTCAAAAGGATATCTAACTCTTCTACTTATTCCCTCAGGATTAGGTATAGCTTCATA
108391  TCCTGTACCAAGAGCAACACTTAATACATTGGCTTTAGCACTTGTAGAAGGTTCATTTGG
108451  AAGTTGAGATCGAACATCTATTCCCCAAATTTCTTTAAGTTCAAAAATTTCATCTCTTCT
108511  TCTTTTGTCTGCAGCTTCCCAATTAGGCCAAATTTCAATAGCTCTACCTTTACCTTTGAT
108571  ATTAGAAGTAACAGGTTGTGGTAAAATACCATCACCACCACCTCCTCTTCGTCCTCTTCT
108631  AAATAAATTCCATATTTTTTTAACGGATCTACCAGAAACATTAACAACTTTTTTAACAAT
108691  TCTAGTTGGTATTACTATTATTTTTTTTGTAAATTGATATCCAAATTCTAATGCTGTACC
108751  TATTTGACTTAAAGTTAAAACTGGACTTTCGTGCCAAGAATTTATTAGATAAAATATAGT
108811  ACCTATTATAATAAGACCTATTGCTATTTTAACATAAAAATAGTAATTACTTTCATAATT
108871  TGGTGTTACTTCTGTAATTTTACCACTATCTTTCCAAATTTTATATGCTTTATTAGATTG
108931  AGAATTTACTTCAGTATTAGTTGTATAAAGACCAAAAGATCTATCTGAACTAATTTTAAC
108991  TTTTAAAGGTTTTACTTCTGTAAATGATTTTAAAAAATCATTTAAATCTTTAATAAATCT
109051  TTCTATAATATTTCTTAAAAAATTAATTATATTATCAAAGCTTACTGTTAAATTATCTCT
109111  AAAAAAATAAAATATATAAAGAAATAGATATGGTATTAAATCAATAGTAAAATTATTTTC
109171  TACTTGAGCTAAATTTATTATATATAGTAAAATAGCACAAATAATATTAATATAAACAAA
109231  TATTTTAAAAATTGTTTTACATATTAAAAAAGATTTTAATAGTGTTGCTTTATCTAAACT
109291  TTTTAGATATCTAAAACCTAATATATTTAAAAAGATATAAACAAAGAACAATATTATTAC
109351  ATTGTTACTTAATCTATTTTTTAAGGTAGCATATAACTTTGTGTTTTTAGCTGCGGCTAT
109411  CTTGGCTTTAGAGGATGTAGCTAGTTTAGTAACGCTTGTTTTAGTTGCTGTAGCTAATTT
109471  TGTTGCTCTAGCTTTAGTTGCTATTTTTGCGGATAGTGCTTTATTTGTTAGTTTTGCTTT
109531  CAT
;     G-orf420 <== start
109534  TTGTGTTTTTATTTTTTTATTTTAGTTACAATTAGTTTCACCAGCGTATTATTAATTAAA
109594  ATAATTACTGTAT
;     G-orf141 <== end
109607  TTAATTAAAAAAATAATAGTATTTATAAACTATTTTGATCACGAAAAATGTTACAATTAG
109667  TTTCAACAATGGTTCTTCCTCAATTATATATTCGAGTAAGCTTTTTGTCTTTTGTTTTAA
109727  AAAATTAGTTATTAATATTATAATTTTACCACATTTAAGCATACCTTCACTTAAAAATTC
109787  ATTTGTAAATACAACATAAGCATCTTCAATAAAATATTTTAAAAAAACATAAGCGAACTT
109847  GATTGCAATAAGGCTATATATTAAATAAATAAACCATATTACATGAAAATGAATGTTATA
109907  ATAGGGTAAATAGGGTTGAATATCAATCCCTAAATAACCTAGACAAATAATTATAACTGT
109967  TAATACGTTAAACGCAATAAAAATTATTGTAAATACTACAACTAATATGATAAAAATATA
110027  GATCAT
;     G-orf141 <== start
110033  ATTTAATTTTTGTTAGATTTAGTTACAAATAGTTTGTAGAAGTTATTATAATAATATATA
110093  CCGAATTTAAATAACTACAATAAATAATTTTTATATTACATATAATAAATTTACTACCCT
110153  TTTATATAATTTTATATTAGTGTTATATAATTTACAATAGAAAGTAACATATTTTAGGAT
110213  AAAAGAGTCTGAAATATAGACATACTAATTGTTACCGAATTTAAAAAGATAAAATACATA
110273  AAAT
;     G-orf129 ==> start
110277  ATGAAAATAACTACAATAAAACCCAACAAAGAAATGCCTTTAGTACATTTCAAAATATAT
110337  TTAAATAGTTTCTTAACTCAAACTAGAAAAACATCACAATATGTTTATATACAAGTTGAA
110397  ATACTTTATAATAACTCAAGTATTTATTTATGTAATAAAGTATTAATAGATTTAAATAAT
110457  AAAAAAGAAATTAAAACCTTAAAACATTTAATTAGCGATAATTTTAATGACTTATTAAAG
110517  GGAAAACCTAAACTTAAAGTTAATAAATTACGATTTTATTATATAGAAACAACTAAAAAT
110577  GCTTATCTAAAATATCTTGAGGAATTAGTTTCTAGTGATAATTTAAGTATTAAAATGTTA
110637  AATACCCAAGAAGATAAAAAACATAAATAA
;     G-orf129 ==> end
110667  TTTAACCCCCTTCACAAGAAAGACCCTGAATTAAACTATGTAAACTAAGCTTTACACAGA
110727  CTAAACTCCCTTTCAAAACCAATTAAAAATTATATTTATAATAAATTTATTGTTTGAAAA
110787  ACTTTAAAATAAAATAAAACATAATATTTTTTGATTTGGGGACACATTGAATCTCTATTC
110847  TATTACCTACCTTTAAACATTGTATTCAAAAGAGTGAAAAATACAATTCTTTACACAGAT
110907  ATTAAAATGAAACAATGGACAATGAACAAGTTAATAGTTACTCTCCTACACTATTATTTA
110967  AATTATTAACTCCTACGTTTTAATAT
;     G-orf115_2 <== end
110993  TTAACAATAAAAAACGAGTAACATAAATAAGTGTTCTCCTCTCCTTGACCATTTAACAAG
111053  CATACTGAATAAAGACCTAAAAACTAAAACTTTAGTTGTAAGTACTTTATCTAATTTAAC
111113  AAAAACAAATAAATTCCAAACAAAATTTGAAATATTAGTTTTTAAAGTACATAAAGTTTT
111173  TTTAACTAATTTAAAGGAGGAGGTAATAGGTCCTAAATTAACATTATCCTTAAAATTTTT
111233  AGTAAATAAATTAGTTTTATTAAAAAACGTTTTAAAAAATCCTATTTTATTACTTTCATT
111293  TTTAAGTGGTATGTTATTATTTTTATTATTTGTATTTTTTGATTTCAT
;     G-orf115_2 <== start
111341  TTGATTTTAATTTTATATTAGCAAGAGTGGCGTTGTAAATTAAA
;     G-orf124 <== end
111385  TTATCGTCTTTTAAACAATATTTTAACTACATTTCTGGTAAAAATAATAAATTGCATAAA
111445  CAATTTAGTATACATTTTATTTTTTAACCATTTATTTTCCTTTTTTATTTGGTTTTTTAT
111505  ATCATAAATAAAAAAATCTCTATATTCTTTGTAAAAAAGACTATCTAAAGAGTCTAATAT
111565  TTTACCTAAAGATAATACAAGGACAATCAGAGAATAAAATATTAATGAAAGCCAAATAGC
111625  ATGAATAAGAATTACATTTACTATAATTTTTATACCTAAGTATGATGAAATTACATAAAT
111685  TATAGTTTTACATGCAAAAATAAATATTAAAAAATATCCTAAAAAGGATAATAAGTAACG
111745  AATAATGATGATCAT
;     G-orf124 <== start
111760  GTAAAATAATTAGATTAGCACAAGTAGTTTTGTAGTAAAGTTATTAAAGTAATTTATATT
111820  TTTTGATTATATTTATATATTTTTGTAAATTTTATTTTTGATTTTGAACATTGTTATTTA
111880  ATTTTTGATCTTTGTTATTTGTATTTTGATCTTTGTTAATTGAATTTTGATAAATTTAAA
111940  TAATAACCATTACTACGATACTTTTATACTGGTTCTCGTCCTTTTATTTTTATAAAACTG
112000  TTAAAAATTTAACATTTTTAGCTTAAATTTTAACTTAAAAGAATAAGATGCGTATAATAT
112060  TTGTATCTTTTTGATAAAAAAGTGTTATACTGTTGTCAACGCTACTTGTGCCAATATAAA
112120  ATTTATTAAT
;     G-orf121 ==> start
112130  ATGAGAATAAAATCAGTTTTTTTAAGAAGACCAGCAACCGTTCCTAATTTATTTAAGCAT
112190  TTATATCATTTTTATAAAGCAAATTCGGAATCAAAATATGTAATTGTTAAAGTTATACTT
112250  GAAGTTAATGATAGTAAGTTTGTTTTATGTGATCAAACTGCTGTAGATGTTACAAACAAT
112310  ATAGATTGTACTCATGTAAGAAACCAAGTTAAAGATAATTTTAATAAAATTACTAAAAAT
112370  AAAGGTTCAATTAATGCAAATAGATGCGTTATTGAATTTTATATAACTAATGAAAAAGGT
112430  TATAAAGAATTTAACGAAAAAATATTAAACGAATTTTTAAATAAAATAAAGAATGGTAAT
112490  GGTTAA
;     G-orf121 ==> end
112496  CTTTAGGGTAAATTAAATTTTACCCCCACTCTCCTTAAATAAATTTTATATTAGCAAACC
112556  AAATTTTTATTTAAAAGAAATGATGTGACAAATTTTGTATAAAAATGTAATCATATCAAC
112616  GCTACTTGTGCTAAATAAAAAAACTTTAA
; G-orf631 ==> start ;; contain dpo
112645  AAAATGAAACTACATACAATTAAAATTAGAAGTATTTTAAAGGAAAGATACCTTAGAGAT
112705  CATTTAACTAAATTCTTTAGAACAAATAATTTCAATACACAATATATTGACCTGATAGTT
112765  AAAATTTCTGGAGATAGTGATTCT
;;     G-dpo_11 ==> start ;; HMM match pos. 241,727 score 4.4e-83
112789  ATTTTCTATTCTTTAAGTAAATTTACCAGCATTGATTTAAACAATATGCCTGAAAAAGTT
112849  AATTTTGTTAATCAAGTTGTTAAAAAATTTAATATCTTGAGTGATGCTTACGAAAGTAAA
112909  ACATCAATTAACAATAAAATACTTATTTATTATAAAGAAGTAGATGAAAGAAGTTATAAA
112969  AAATATGTTAGAAATATTAATATGTCTACTAAACTAAATAAATTTAGTGATGAAATATTA
113029  CCTGTTAATAATATACCTTATAATACTGACTATAAAGGATGGGGTATAGTTACACCCTCC
113089  TCAACAAATCCTGGAAGTTTTATTATTAATGATGTATATTTTGATAATAATATTGATCAT
113149  ATTATAGTTGATTACATAAATTATAACTTAAATAAAATTACCATTTTTTATAAAGATAAT
113209  AATGTATTTAAATTTTCTGATTTTAAAACTAAAAATGATAAATTTCAAAGAAGTTTTAAT
113269  ACAGGTCTAGTTGTTTACTTTGATGAAGATAAACCATTCTTTTCATTTGATGATAGTGTA
113329  CAGAAACCTGTATACAAAAAGGATAAAGAAGGGAATCCAACTAAAGAAAGATTGGATATA
113389  ATTAAACCTATTAATCCTTTATCAGTTAATGAAAATGAAGAACAAATAGAATCTGCTCCA
113449  GATTTTAATATTGTTACATTTGATATTGAAACTTATTCAATTAATAATGTTTACAATATT
113509  TTATCAGTATGTTTTGGTAGAACTTTTGTAGATCAAAACCAATTTTATATTGGGGATTAT
113569  AAATCTACAAATGAATTACTTAAAGCTGTATTTGATAAATTATTTTCTGAAGAATTTAAT
113629  AAGTCTATAGTTTATATTCATAATGGAGTAAATTTTGATCTTATTTTTATTGTAAAATTT
113689  CTATTATCATTGAAAAGCATTGAAATTACACCTATCTATAAAGATGGGAAATTCCTTAGC
113749  TTAACTATTAGATATGGAAAATATAAAACTAAAAAAGGTAAAATTGGATTCCACTATGTT
113809  TTAACAATTAGAGATTCTATGTTATTACTACCTTCATCTTTAAGTAAGTTGGCTAAATCT
113869  TTCGATGTTAAACAACAAAAAGATATCTTTCCATACAACTTTCCAAACAAAAACAATCTT
113929  AATTACGTAGGTGAAGTTCCTGGTTATAATTTCTTTGATCCTAAAAAAGTTTCTATTGAA
113989  GATTATAATAAATATGTTGAAAGTTTTAAAGGTAGTAAATGGAATCTAAAAACTGAAACC
114049  TTAAATTATTGTAGTAAAGATTGTATTTCTTTACATCAAATTTTAATTAATTTTTGTGAA
114109  TTAGTTTATAACAAATTTATGGTTAATGCATTAACTTGTCCAACTTTACCTTCTTTAGCC
114169  TTCAAAGTATTTAGAACTATGTTCTTACCTAACAATATTGAGATTCCTTTATTAATTAAA
114229  GCTGTTTATGATAATATTTATCAAGCTTATTATGGAGGTCATGTTGATTTGTATGTACCT
114289  AAAGGTCCTATTTTA
;;     G-dpo_11 ==> end
114304  GATAATGGGAAAGTACTTTCAGTGAATAAAATTAAAGAACTTAATATACCTAAAATAGTT
114364  GAACAGAAAGGAATTGATTATATT
;;     G-dpo_12 ==> start ;; HMM match pos. 725,755 score 4.8e-08
114388  AAAAAATTCTATAATACTGTAAAACATTATGATATTAATTCTTTATATCCTAAAGCCATG
114448  TCTAAATTTAAATACCCAACAGACATAATTGGATATTTTATAGGAGAC
;;     G-dpo_12 ==> end
114496  ATTACTTTAATAGAAAACTATGTTCATTTAGTTATTAAAGTGATT
; G-orf631 ==> end
114541  TAGTATAAAATAAATAAACTTTAGCTATTTTAAGGTTGATGGATTATCCTTTAATAGTTT
114601  AATAGAAAATCCCATTTCATCAGAGGGTAGTACTATAAGTTGATACTTATTTTGATTTTC
114661  GTACTAAAAGCGAGATATGGGGGTATTAGTTTTTTAACCCAATATTTTTATATATAATTT
114721  AAACTCCAAAATTAATAAACTTAATTTACCTAAATTAATTGAACAAAAAGGTATTGATTA
114781  TGTTAGAAAAAAAACTTTAAGACTATTAAAGTTTATGATAAAAATTTATTATATCTTGAT
114841  GCTATGGTTAAATATCGATTCCCTACTGATATATTTGGATATTTTATTGAAGACATTACT
114901  CTTTTATTAAATTATATTAATTATTACTAAAAATATGTTAATTTACGCACAAACATGTTA
114961  ATTTATATAAAAGAGTTATTAATTATTGCTAATTGCATATAAAATATGATATAAAAAAAG
115021  TTTAATTATATCTAAA
