# Supplementary material for: Global Characterization of Fungal Mitogenomes: New Insights on Genomic Diversity and Dynamism of Coding Genes and Accessory Elements
Source: Front Microbiol. 2021 Dec 1;12:787283. doi: 10.3389/fmicb.2021.787283 (PMC8672057; doi:10.3389/fmicb.2021.787283)
Supplement: Supplementary File 1 — de novo annotation files of the 685 mitogenomes investigated in this study. Annotation was performed with the Mfannot program. [file Data_Sheet_1.ZIP › Supplementary_FileS1/NC_050380.1_Candida_ipomoeae_strain_UWOPS01-141c3_mitochondrion_complete_genome_mitogenome_g3.mfres]

;; Masterfile modified automatically by mfannot version 1.35
;; on Sun Dec 27 04:32:11 2020 by user pfonseca on host LGCM-PROC
;;    - Gene Totals: 65
;;    - List of genes added:
;;      atp6 (1 introns)     atp8                 atp9                
;;      cob (9 introns)      cox1 (10 introns)    cox2                
;;      cox3                 nad1 (1 introns)     nad2                
;;      nad3                 nad4                 nad4L               
;;      nad5 (2 introns)     nad6                 orf100              
;;      orf102               orf105               orf111              
;;      orf118               orf120               orf123              
;;      orf125               orf143               orf152              
;;      orf174               orf177               orf178              
;;      orf217               orf249               orf257              
;;      orf258               orf269               orf291              
;;      orf337               orf376               orf611              
;;      orf629               orf656               orf678              
;;      orf874               orf927               orf991              
;;      trnA(ugc)            trnC(gca)            trnD(guc)           
;;      trnE(uuc)            trnF(gaa)            trnG(ucc)           
;;      trnH(gug)            trnI(gau)            trnK(uuu)           
;;      trnL(uaa)            trnM(cau)            trnN(guu)           
;;      trnP(ugg)            trnQ(uug)            trnR(acg)           
;;      trnR(ucu)            trnS(gcu)            trnS(uga)           
;;      trnT(uag)            trnT(ugu)            trnV(uac)           
;;      trnW(uca)            trnY(gua)           
;;
;; end mfannot
;;


>NC_050380.1 Candida ipomoeae strain UWOPS01-141c3 mitochondrion complete genome gc=3
     1  GGGGTAATTATAACCCGGCGTAGCCGGGATAAATTAACATAATATATATATAACATAAAC
    61  GTATAAAACAATTGTTCCAACTAAAACTTGTTATTTGTTAATTATAATCCCACCTAGGGG
   121  GATTTACTCTTATACCATGATCTTTATATCTCTCTGGTATACATCCTTATCTATATATTT
   181  ATATTATATTCTTATTATTTACTCTCATCCCTGCGAAGCATCATTAAATAATATAAGAAA
   241  TCATATATTACCAGGAGTAATAAATGGCCCCGCTTCGCGGGGCGATACCGGCCGTAGGCC
   301  GGCATTTATCTATATCAGGTATAGAGAAAGAAGGGTAACAGTAAACCTAGTTATAAGAGG
   361  GTAGATTTTAAGGGTTTTATTTTATTTATACAATATATAAAATATGCCCGCCTTCGGCGG
   421  GATAAACAAAGTAAATTCATAAATACAAAACTACTATCATTAGTTTAATATTTTTACATA
   481  TAAAAAATATCCTATTTTTCTATTAATACCTTATATATTATTTTTAGTTGATTTAACTTA
   541  AGGGGGGGTGACATATATGAATATATAATCCATAAGGATTCTAAAATATAAGGGGTTTCC
   601  CCCATAATATCGTTTTTTATACACGCCTAAAGCGAGTAATTAAATTAAGTCCTACTTAGT
   661  AAGTGAATTTCTTTCTAAAATTGACATATTATGCCGGGATATCTAATCTTTAATATCTAA
   721  AACAACCTCAGTATAAAATTGTAATTTTTTAGTTAAACCTTATAAAAGACTATAACATTT
   781  TCAAACAATAGATAATAATACTATTCTTTTGTGGTTTTATCCTGGGTATTTTCATATAAT
   841  TTAACACGTCTTACATGGTGATTTAATACTACCATTCAGTTTCCTTCCATTACAATAGGT
   901  CTATTCATTATACGATTTCATGTAGTTTTACCGATACCTAATAATTTAACTAACTCTTCA
   961  ATTTCCACACATAATTCCAATGTTCCATCAGGTTTACGAACTTCATAAATAAAAGTATTA
  1021  TTATTATTATGAACTACTTTTCCTGTCAATGTATCTATAACTAGACCATCTTCTAAATAT
  1081  TTAAAC
;     G-orf143 <== end
  1087  CTAGGTTCATATTTTATTTAATAAAATTTTAATCTCAGATTCACTAACATTAATTTCACC
  1147  ATTTGGTAAATTTTCTGTAAATAAACCATTAGGTGGTGATAATTTTGTATTAGATAAATT
  1207  ATAATGATTCATAGTATAACTCAATTTAAGAAGTGTTCTATTTAATTCAGGATCTAAATG
  1267  TAAACCATAATACCTGGCTTTTGCTATGATTTCTAATTTCTCAAAGTCTAATTTCTTTTT
  1327  AGATACAAATAAAGTAATCATAGATCTTATAAAAGGTAAAAAATAATGAAATATAAAATT
  1387  AAAATCTTTTATTCCTATAAAATAACTCCCTTTAGATCTTTTATTAGCTTTACTATATTG
  1447  TATAGTTCTTCCTTCTCCTTTACTATTAAGTAATTTATATAATGTATATTTATTAAATTT
  1507  AAATTCTTTCAT
;     G-orf143 <== start
  1519  TAAGAATTCTTTAATAGCTTCTAAAACTTGTAATTGAACTTCAGTTAATTTTTATGTAAA
  1579  AATAGGACTTAATCTATCACGAAGAACATGAAAAGAATCTTCCCCTTCTATTAAACCTAA
  1639  TAATCAAAATTTATTAATTTTAATATGTTCCGATCAACTAATACCTATATATGATTCTAA
  1699  ACTAAAATTAGTTCTATTATTATTATTCATTCTTTTTTTTATATACTACTATTTCATCAA
  1759  AAATATTAG
;     G-orf118 <== end
  1768  CTATAGAACTTTCTCTATTTGTATAGATATCAAAAGCTTTTTTCAATCTAGAAAATCTAA
  1828  ATATTTAGTCATGTTTAATTTATATGTATCAAATATATATATTAATCTATCTATATCTTC
  1888  CTGTTTAATTATTAAAAATGTACATGAAGATGTCTTTTCGTCAATTCTTACATTTCCCAT
  1948  ATTAAAATTTTCTTGTATATAATATAATACATTAATATCGTCTATATGTAAATGAAAACT
  2008  GAAAATAAATTTTATTTTAGATTGTCCTCCTTTTAGAATACTAGTAGATATAAAAAAAAT
  2068  TTGATTCACCATCAGCAAAACCTGTAAATCATCAATAAAAATTCTCTTTATTTTTAA
;     G-orf118 <== start /note=LAGLIDADG ;; evalue:1.5e-14
  2125  AATTTATATTTCTCATCTAAGCATAATAAT
;     G-cox3 <== end
  2155  TTAAGAACCTCACCAGTAACATATTATATATATAAATAATCATAATATGTCCAATACATG
  2215  TAAATATATAACCGTCATTTCTGCAAATACATGGCTATTATTCGAAAAATCATAATTGTA
  2275  AACTCTTCAAGAACAAACGGCTAGCATTCCAATCAAAGAATTCATATGGACTGCGTGGAT
  2335  ACCTGTTAATGCGTAAAAAGTAGAACCATAAACTCCATCGGTAAGAGTGAATGAAGAGAA
  2395  CATATATTCGAAATATTGTAAAATAACGAATATTACGATTAATAAAGTAGTAAAAATAAA
  2455  TCCGTATAAAGTATCTTTTCTATTACTATTAATTAAAGCATGATGTCCCATAGTAATAGT
  2515  AACTCCAGATGCTAATAAAATAATAGTATTTAATAAAGGTAATTCACTAGGTGATATAGC
  2575  TTCAATACCAACAGGTGGTCAAGCCATACCTATTTCCATAGTAGGATTTAATGAAGAATG
  2635  TAAATATGCTCAAAATAATGAAGCAAAAATTAAAATTTCACTAACTACAAATAAATAAAA
  2695  ACCTTGTGTTAAACCAGTTTTTACAGCTTTAGTATGATCACCTAAATATGTACTTTCTGC
  2755  TATTACATCTTTAAATCATAATGTTAATACATATATTACACTTATAATATTAAATATTAT
  2815  ATATAAATTATTACTCATATAATTATGTGCAGTTAAACCTATACTTAATGCTAAATTCAT
  2875  TAAAGCAAATGAAGTATATAATGGTCATGGTGATGGGCTTACTAAATGAAAAGGATGTAA
  2935  TTGTATATAACCTCTTATTGAATTTGTCAT
;     G-cox3 <== start
  2965  TTTTTTTTATTTTAAAATATTGATATATAAATATTTGGGT
;     G-trnK(uuu) <== end
  3005  TGAGCTAAATTGGAATTGAACCAATATGGATTACTT!AAA!AGGTAATTGTCTTAACCAT
  3063  TAGACTATTAGCTC
;     G-trnK(uuu) <== start
  3077  ATAATATATAACCCACTACATGGGAATATAGATATATATT
;     G-trnF(gaa) <== end
  3117  TGCCTTCGGAAAGAATTGAACTTACACCAGTCGCGC!TTC!AAGCGAATGCTCTACCATT
  3175  TAAGCTACAAAAGC
;     G-trnF(gaa) <== start
  3189  AAAT
;     G-trnW(uca) <== end
  3193  CAAGAGCAAGTAGAATCGAACTACTATAACATGTGT!TGA!AGACATGGACTTTACCATT
  3251  AAGTGATACTCTT
;     G-trnW(uca) <== start
  3264  ATTATAAAT
;     G-trnV(uac) <== end
  3273  TAGGTCATATAGGAATCGAACCTATGGCTCAGTTGT!GTA!AGAACTGCGATTTCACCTC
  3331  TAATCGAATAACCT
;     G-trnV(uac) <== start
  3345  TATGCCTTATCGGCGTTATATATGAATAAATATAAAATGTCGGTCATATACCGATATTCC
  3405  CCCGCTGTGCGGGGGATATGACATAAAAAATTTATTAATATCCTAATAAAGGATAGTTAA
;     G-atp9 <== end
  3465  TTAAACTGCGTATAATAATAAGAAAGCTATCATTAAAGCGAATAATCCACAAGCCTCTGC
  3525  TAAAGCGAATCCTAAAATTGCTTGTGGGAATAATGTTGAACGTAATGAAGGGTTACGTGA
  3585  TGTACCGTTTATTAAGGCTACGAATACTAAAGCGATAGCTATTGATGATCCACCTAAAGC
  3645  TAATGTAGATATTCCTGCTCCTATGTATTTTGCTGCTAATACTAATTGCAT
;     G-atp9 <== start ;; mfannot: alternative ATG start pos 3704
  3696  TTTTATTATATAATCATACCTTTGATAAATATTCTTCAACTATATTTCACAATTTTATCT
  3756  TATCTCATATATATATTTTATTTAGAACATAAATCTATTTATTTTTTATCATCATAATAT
  3816  ACACCCACCAATGGTGGTAGATTAAATTAAATGATACCCCCCAGACATTATTTTTTTTAT
  3876  GAATTCCCGGCCGCAGGCCGGGGATCCCCCCGCGGAGCGGGGGAATTAAGAGGATAAAAC
  3936  TTAATTTGCTAAGTGGGTAATATGGCCTACGGTCAGCATTAATATATATGAATATATATA
  3996  GAAATTTATATTCGTTCAATATCAATTTAGTTCTTATATGAATATATATATCAAATAATG
  4056  ACCCTACCGGGTTATCATTTTCCTATGAAAAAAAAAATAAGATAAGATATTTGATAT
;     G-nad1 <== end
;     G-nad1-E2 <== end
  4113  TTAAAGTATATAATTAGCACTTAAATGTATTTGGGCATCTAATATATATATTAATGAAGG
  4173  TAAGAATATAGCAAATGCAAATAATAATGGTAAGAATATTATTCAACACATATTTATTAA
  4233  TTTATCATATCTAACTCTTGGTAAAGTTGCTCTTACTCAAATATAAGTAAATGCAAATAC
  4293  GTTAGCTTTTAAACCTAAAATTATACCTGTACCACCACCAAAGAATAATATAACAGTTAA
  4353  TGTTGATAAGAATAAAATTGAAGCATATTCAGATAAGAAGAATAGAACAAAAATAGAAGA
  4413  AGAATATTCTGTCATATGTCCTGAAACTAATTCTGATTCAGCTTCGACATTATCAAAAGG
  4473  AGGTCTAGCACACTCTGCAACACAACCTATAAATCATATAATTGATAATGGTAATAATGG
  4533  TATAAATAATCAGATAGATGATTGTAATTCAACATATCTTGATAAATTCATACTTCCAGC
  4593  AAATAATATACATAATAAAACAATAGTAGTTAAAACTAACTCGTAACTAATTAATTGAGC
  4653  TGTAGAACGTATAGAACCTAATAAAGAATATTTACTATTAGCTGATCATCCAGCTAATAA
  4713  TGTTCCAAATACTCCAACACTACTTATAGCTAATGTTAATATTAATCCGTAATTATGATC
  4773  TGTTATAGTTATACCTGGTCCAAAAGGTATTACTGATCAACATAATAATGCTGATATTAA
  4833  AGAGATAATAGGACTTATAAATAATATTAATTTATCAGCATGTGTAGGTATAATTATTTC
  4893  TTTTAATAATAACTTTGCAGCATCTGCAATCGCCATTAAAATTCCATAATA
;     G-nad1-E2 <== start
;     G-nad1-I1 <== end
  4944  caaatctcttcttatatcatgcatatacttattgattaatttatggtatatggttagata
  5004  tttttggaagacttctccctaaatagttattttattccttctttgtaaatagagcataac
  5064  tatccatttaacgactcattaaatttgagactctaattcccactatgtgagaatattagt
  5124  tgacaacccccgccgtaggcgggtatattgttacttatgagtaatatatatatatatttc
  5184  tgtattctttcgaataaggtctgactatatcttaagtatatatatccttattaagggatc
  5244  taaaataaataccaactaccttttagtcgatgaacagcatacctaatatgggccccggcc
  5304  gatattatggggataccccacatattaataaaattttaagtaatcattcttataattacc
  5364  agataaaatttataatatataaataataggtatttggctgcagattgtctatttcctttc
  5424  gtacatctatttcgatattactataccacgagtcattacctgtgccataaacatattact
  5484  atatttacttagttgaaatagttttaagactttcccgcaatttgatagtttttagcaaaa
  5544  ggtttactttcacttcgtatattttatataatgccggcctacggccggtatcgccccgct
  5604  tagcggggcgataaattcataaatgtgagaagatttgattctcaattttaaattatatat
  5664  ttatatactttggcttagaataaataacttacttaatgaaaaaggatttatctttcccgc
  5724  taagcgggattgaaatatatcttccatttataattaatctggagataattatgatgattt
  5784  ataaagtattatatcaattatccttttttaataaaaaaagtcaattttaagacctaaaat
  5844  atcttgaatataatttatccccgacggagccggggatataattatctcccccgcgaagcg
  5904  gggggaaatttatccaataaaatcatcataacttaactaaaagataataatgaaaataaa
  5964  tagtttataaagagggttaattatatctaattaaataattatatgttataattaataaag
  6024  taatattatattttgtagatattagtagattattcaaaatcaataggagaactataaaaa
  6084  taatgaccatttttattaggcaatgaagtatctaaatattgatattatccccttcggaaa
  6144  aatatttcttaatagttttattacttatttttaaatatgtagacgctacatttacagatt
  6204  taaatggcccatttattatattaataaattcaaactcacctttgtcattattaaaaattt
  6264  tttcataaatggccccgcgaagcggggcgattatatcccggcgacgccgggataaattca
  6324  aacatttttacttagtaaataatgggatttaactactgtattttgtaattcttttatttt
  6384  atttttagtaaatttttaactaaataaaagaactcacttatctttaaatttaatttttaa
  6444  ataagaatcaagattattaaatactgatctataatccctatttaaaaattaagctgcact
  6504  aattaatgtatcaaagggtccatctataaaaagaaaatcttctgcatcatatacccaaac
  6564  agtatattgtggttttttttgatttaataaatctattaaattattaatttttaattcact
  6624  tagttttttttcaaaaaaatttaagttatatttatttttaatttttaatttatttatatt
  6684  atcttttatatatctaatatttatatttgaatactcagaaaattcttctaaagtagggaa
  6744  atatttttcaataacattatagttattttcatggatatttttttcaaaaaaaataaactc
  6804  atacactttgagatacttctttttctttctcacttatagatgtagtatgtgatttatcta
  6864  atttagatataacattaatagattcaattattaatttatatgttttattaaaatctttta
  6924  tttcttcagtataaaataaataatttaaataaggagtgtcagtatttaaatattgcgata
  6984  ttatccccttcggggaaatattttttttattgtatctttaggtatatttatttctttaga
  7044  taaattagtaatacttttataggttttataattttttgttatataattatcagaattacc
  7104  atataattcttcagtagaatctataatattttctaaatattgatatacaaatacagtaca
  7164  tggaacaccttttattaaatttacatggcgcccagagggcgtatttgtttttttttagat
  7224  attcatatttaataagtataaattcattttttttattttaggtgttgctttatatacagt
  7284  atttaataaaggataatatttttctaaaaaataattttcatattttagaagttctgaaat
  7344  tttacatatctttattattgaaaatgtaaaattttctcaacctataaattttgcaaattt
  7404  atgtaattttctattattattatttttaatatgattctttaatctttcacctaaattttc
  7464  tgttttaccaatatccccgcctacgggggggcatatatttttttatcttgtttatattgt
  7524  attaagtatataccccctacattttttcatttattaaaaaatatcgatctttcatctgaa
  7584  ggtaacatatttaaacatatatctacatattctatatcattttcttttactggtaaaact
  7644  ctatctttatatagataagatatataatctttttatgattctatagtattaatatttaac
  7704  tcctcttttatattacttattgaatgatatgatcgaacttgatttataactttaaattgt
  7764  cttataaataattcactttgcaatagattattatttttaaagattaaatcattattatta
  7824  tttttaattatttcattagttttaattatatattcttggaaatt
;     G-nad1-I1 <== start /group=I(derived) (3.26e-04)
;     G-nad1-E1 <== end
  7868  ACCAATCCCGTTAGGCCCCACACGACGCTGCATATATCCTAATGTTTTACGCTCGGCCAC
  7928  TGTTAAAAAAGCTACTGCTAATAATACTGACACAAACATTAATAATAATTCTAAAAATTG
  7988  TAACAT
;     G-nad1-E1 <== start
;     G-nad1 <== start
;     G-nad6 <== end
  7994  TTACCTGGTAATAGCTATCGCCCCTACAACAGATAATATTAATATTATTCCAGTTATTAT
  8054  TAATAATATAGCATATTCAGTATAAAATTGATTTCCTACTACTATTAATTCATTATATGT
  8114  TTCATTAAATTCCATTATTATTCCATTATAATCATATGTTAAATCTAATGGTATAAAACA
  8174  TACACATAATAAAGTTATTATTAATGGTGATACATTTCCTTGAGGTATATAATCTATTTT
  8234  TAATAATGATAATATAAATAAAAATAGTATAGCAATTGCTCCTACATATATTAATATATA
  8294  TAATATTCCCATTAACATAAAATCTTGATTATATAATGATATAGCTGTACTTACAAATAA
  8354  TATTATTAATCATAATATACTTTGTACTGGTGATAATAATCCCATAGCTAATAAACTTGA
  8414  TAGTCCACTTATTAAATTCAT
;     G-nad6 <== start
  8435  TTTTTTTTTATTTTT
;; mfannot: G-nad6 <== start Def by similarity
  8450  TAATTACTTTAAATAATGATGATGATCATGATGATTATAACCATTACTTTATTATATATT
  8510  CATTTTA
;     G-trnN(guu) <== end
  8517  CGTTTAAATTTGGAATTGAACCAAAATCGATGTATT!AAC!AGTACATTGCTTTACCATT
  8575  AAGCTATATAAAC
;     G-trnN(guu) <== start
  8588  TTACCTTTAGTATACTTATCTTTAAATATATGAATATACATGAAAAA
;     G-cox2 <== end
  8635  TTATTCAGCTTCAGCTAATCATTCGATAAATTCGTTAATAGGTACACATTCTATTTTTAT
  8695  AGGCATTAAAGAATGGTTAACTCCACATAATTCACTACATTGACCGTAATAAACACCAGT
  8755  TCTTTGTATTAAAGCACTAACTTGGTTTAAACGACCAGGAGTAGCATCTATTTTGATACC
  8815  TAAAGAAGGTACAGCAAAAGAATGTAATACATCATTAGCAGTTACAATAAATCTAACATG
  8875  AGTATCAACTGGTAAAACAATTGAAGTATCAGTATCTAATAATCTTAATTGACCTTCTTC
  8935  TAACATGTCATCAGGTATAATATATGACTCAAATTCTATAGTTTCTCCTTTCTCTGATAC
  8995  AAAATCTGAATATTCATATTTTCAATATCATTGTAAACCTACAACTTTAATAGTCATAGC
  9055  AGGAGTTAGAACTTCATCACATAAATATAATAATATAAAACTAGGGAAAGCTATTAATAA
  9115  TAATATAACAGCCGGGAATATAGTTCATATTATTTCTAATGTTTGACCATGTTTTAAATA
  9175  TTTATAAGCAAATTTATTATTTTTAAAATCTACTATAACTACGTATAATATATAAGAAAC
  9235  TAAACCTAATATCAATGCTAAATAAAACATTATATGATCATATAATTCATGTATACCTTC
  9295  TTGGTTAGGTGATGCTGAATCTTGTAAACGTACACCTCATGGTGTTGGTACATCTAATCA
  9355  AATCAT
;     G-cox2 <== start
  9361  TTATTTTAAAATTTTTAATAATTATTATAAATACAAATAAAAAAATA
;     G-trnA(ugc) <== end
  9408  TGGAATCAATCGGAATCGAACCGATATTGTTCACAT!GCA!AAGCGAAAGATTTACCAAT
  9466  TAATCTATGATCCC
;     G-trnA(ugc) <== start
  9480  ATTAAATATATTTTA
;;     rnl <== ;; mfannot: 3' -20/+180
  9495  GGTATATGTTTTTTTATACTCATAAAAATATGAGTAAATAAATTAGTATATTTGGGGGAA
  9555  CCCCACATATTACAAATTAACTAATACATTATAGTCTATAATGTATAAACTTATCTGAAG
  9615  GATTTAATATTTGATATGCATTCAATATGTAAACACAACATTCTTAGCTAAAATTTTTTA
  9675  TTAACCATAGGAATGTACCTTATTATCCTTGCGTACACTTAAGGCAACAGATAAGAAAAA
  9735  AATCCATAGATGATAAAATCATTACTGACTCACGTCGTAATTAACCCATCTCAAGTAACT
  9795  CCTTAGAGGACGAACAGTCCTACCCTACCTAGTTGCTGCGACCAGGAGGACGAGTCTAGA
  9855  CGAC
;;
  9859  CAATTTGTTATTGTTAACTTATTTAATATTAACTTCAATAATTTTCATTATTGTTC
;; mfannot:
  9915  agactatatcttaaaatataaatatattatatttctaggtatttcgtggtaggatattgt
  9975  tattttactcacctactagtcgttgaacgtttattattcttattatatatatatatatat
 10035  atttttttttattataaataataattcgctgcaaattatcatactattataagacttctt
 10095  gcaattaaaccta
;; mfannot:     /group=IA (8.08e-15)
 10108  TTTAAACTCGACTATCGTTATTAATCGAGGTGGCAAACACCGCTGACGATATCAACTCTC
 10168  ACGCGGTATTACCCTGTTCAAATTTGTTATTTGTTGTTTTTTTAATAACAACATCTATAT
 10228  ATTACTATATAGTTC
;; mfannot:
 10243  agactatttctttacctaatatataggtattgggcgctcgtggtaatattattgttagtt
 10303  tactcaattactagtcgttgaacgttcatatatcttaaaaatttaacttatatatgcttc
 10363  gctacatattgtctttatatataaagagttttatgtaattcacccaa
;; mfannot:     /group=IA (4.30e-14)
 10410  TTAATATCTCTCAAATGAGAGTTATCTAACTAAAGCGTAGATAAATATATATTTCTATAT
 10470  AAAGGAACTAACAATTAATCCCTAGCGTAACTTTAATCCGTTATCGACATCCATACCATT
 10530  TGTTTATGCCTGTTCACTACACTCTACGTAAGTACTAATTCCACTTGTTAGTGTTATTAT
 10590  CATCGCACAATTATGTTGTTATCCTTACTTATAATCTTTTATTCTATTTACCATATAGAA
 10650  TTATTGTACGTAATTTACTATTAAATAAAAAATTTAATTAAACATTTAGTCTTGATTAAT
 10710  CAAGATCATTGTTATTAGACACATCAGATGCTTTCGCTGATGTCGACGCCCCATCGAAAC
 10770  TAACCTCTTTACTCTTTCTTAAATAAGTTAAACTTAAGTCAATTAGTATAACTAATATTC
 10830  TATATTATAGAATTATGACTGTATTAATTAGATTCTTTTTTCAATTATATAGGTATCTCA
 10890  TTTGATTTAAAATATAAATATAACCTAATCTGCTGAAATAAATGAAAAAAGGCTAACCAT
 10950  AAATATATTATGATTAAAAATCAAAATAAAGATATAGTAAAGCTGCATAGGGTCTTTTTG
 11010  TCAACCTACGGATATACGGCATCTTCCAATTCTGATTAATTTAAGTAGGTTTGACCTACA
 11070  AAGGTTTCTTACTTAAGTACTAATAAGTTGTATTTTTTATACATCTTTCACCTCTATATA
 11130  ATATAAATATTATATTACAGAAT
;; mfannot:
 11153  ccgactgtacatttagacagacatttcagtctaacctcggtgaaccagtctgtagcgaca
 11213  tatacaactgccgacggtctttaactaagatgtcattaaccgttttcacctttttattt
;; mfannot:     /group=ID (1.48e-17)
 11272  ATAGTGATTAAACTACATATTGCCTATATGTAATTTACCCTTATACTTAAGGGGTAAGTA
 11332  TTATTTCGATTGTATTCTTATTTATTATACTTATCTGTCATTTAAGACATTTAATATCTT
 11392  ATTATTAAAACTATAAAGTTGGATTTACACCAACCCGGCATATAATATATATATTATAGT
 11452  ACTAATTTCACCGCAATTGCTATTTCACTGAGTCTACTTTGGATACAGTTATCGCATCGT
 11512  ATATTCATTCATGCAGGACGTCAATTATACGTCAATGAATTTGTTAGGATAGGTAGGCCC
 11572  TCTCAAGCTTT
;; mfannot:
 11583  ccccccttaagaaccgtatgtgcaactttcactgcttacggctc
;; mfannot:     /group=II (4.44e-12)
 11627  AAACCATAAAATTTTTATGGCCTTATATATAAGTTAGCTTCCTTTCAGAATGAGTCATTT
 11687  AACTCTATATTTTACATTACATAAAATCATTCGCTTTTTATATTTATCCTTTACCTTCTA
 11747  CACTATATAATAATTTCCATTATATTAATTTTATATATTACTTCCTATAAAAATATAGGT
 11807  ATGTATAAGGCTTACCAAGTTTCCGTAATAAGACTTTAATGAACGATTTAGATTATAGCT
 11867  ATATCCCGATGATTTTTTATTATTAAGTCATATAATAATATCCGTAGCGTCGATATTATT
 11927  TAAATCATATATAGTAACCAAAAACTGATCATGTTACTTTCCTATAACGAGATTTTAATC
 11987  CACTATTTTGATAAACTAATCATGTCGTTCTAACCTAGACCAGATCACTTATATCAGATA
 12047  AAGTTTATAGCCGTTGTCATTCAAGCTTCATACAAAATAATTACTCATTATGCATGTTGA
 12107  ATTAGGTTTACAAATATGACTTTTATTGTAAAGGGTTTTCACCTTATTCTTATTACGAAT
 12167  TTATCTTGTCGCACCGCTACCTTCGGATCCTCACAATAAGACCGCCGTTTATCAGTTTTT
 12227  TATAAAATTATCTATTAAATAATAATATTTATTAAACTAACACCGGGTAGATATCACTTA
 12287  TTATACTTACTATTACTAGTATGCAATAAGCTATGTTTTTGGTAAACAGTCGCACGATTT
 12347  ATTTTGCCGAGTTCATTCAAAGTAGTTATCTCATTCCCTTTTTTGCTAATCATACCTGTG
 12407  TCGGTCTACAGTACGGTTCATTTTTATTTTCTTGTTCTTTCACCCATCAATTTTATATTT
 12467  CTATAATAATCTTAGGGACCGTTCGTTTATAGTAAAACCTTATGAATAAGGGGATAATCT
 12527  TATATTATCTATCGTTACTCAAGCCAGCAATCTCTTTATAATTATCCATTATATATTCTG
 12587  CTACCATATAATCTTAATGATTATATCTATAATACTGTTATTAATTTAGACCCGATATAT
 12647  TTTCTCTATTATTAATAAATATATATATTTTTAATATATATATATATAAAATTAGTGCAT
 12707  TGTTACATGTTCATTAAAAGTTGATTATTGTCAAACCCACTTACTAATTGTCTATAATTT
 12767  AATACCCCGTATAAATTTTCCGAAGAAAAAATAATGTAAAATTATATTTTAGGTATAATT
 12827  TCAACCTTTATAAAAAAAAAATAAAAGTAGGATAGATTTTGTTCACTTAATTAATATTTG
 12887  GGACATTCATTTAATAGTCTAGGTTGTTTCCTTCTCGACCTACTACCTTATCGCAATAAG
 12947  TCTGACTCCTTATATTATTATTAACTGATTCCGAGGTTTAAATATTTTGATAAAATTATA
 13007  TTCTAATTCCCCAAAGTTATTTAAGTGCTGTACCAGTTTAAATATGTATAAAGGCTATAC
 13067  TAAAATATATTTCGCAGAAAACCAGCTATCTGCAAACCAGATTTGTCTGTCACAGCTACA
 13127  CACACCTCTTTAGAAATTATTGCTACAATTACCTATTGAGTCATATATAAACCTTAAATA
 13187  GGTTGTATATACACTTGGACATGTGTAGATCGTTTGCTTTCGGGCCTATATAATTTAATT
 13247  TATTTCTATTTATATATAAAAATTTTTATTCAATTTTTCACTAAATTATATAACTCACTG
 13307  GCCCAATTGGGATAGGTAGAACCTCTCGGTTTTTC
;; mfannot:
 13342  cccccctaagaaccgtacgtgcgactttcatcgcatacggctc
;; mfannot:     /group=II (6.73e-18)
 13385  ATGCAATCTTACTTCATTGTATTATTACAATATTAGCCAATTAATGCCGGCCTACGGCCG
 13445  GCATCCCCCCGCTGTGCGGGGACATTTATTTAGCAATAATTATTTTCACTTGTATTATAA
 13505  CAAGATCTCTATCATAATCTACCGAAAGCCTTAGATTATAATATTGCTCTTAAAGAGCTA
 13565  AATAATTATGAAGATCACAATGATTCAAGTCTGCATCCTCTCGGATTAAGTTATAAAACT
 13625  TTATCAGATCTATTACTAATCTGCATTCGCTTTTTGAATCTTCTTATACCCTAAGTTCGA
 13685  TATAACAATTTCAGATTAATCTTTATATGTTACCTCTAAATATAACATTATATTTAGAAA
 13745  ACTAAGGGCTTACCAAGTTCATTAATAATTAAAATAATTTTACGGTCGTTGACCTAACAT
 13805  TCCTTAGATACTATGCTTTACTTCGTGTTAAATATGTTCCATTTCAAATCCCAGTATAAG
 13865  AAAGATTTGACTTAACAATTATATATAAATATAATTTTTTAACGAAGCCTCAATGCAAGT
 13925  TCACTTTCGTTTATCATAGAATTATTACCCTAGCACTCCGATTAATAATAATAGGAATTA
 13985  TGTTACATTGTCTCTATAGCTTCAAACTGATGATTACTCCTTCAGCATGTATAGATAGGG
 14045  TCAAACCAATGGAAAGGTTAGGTGGTTATTAGCCACATTAATTATTAATGCTTCTTGTCG
 14105  CACTTATACAAGAGGTACGTTATACTATAACTGCTCTTTATTACTCTATTTCTTTAC
;;
 14162  TTTCCCTTGCGGTACTTTAATCTAAAATTTAATTTTATTTCTTAGTAGTTGGAAACTACT
 14222  TTATTCTTACCTCTTGGTAATACTCTAAGATTTTAATACTTTCACTCACCGTTACTAATA
 14282  TTATCCCTGTTGGTTATTTAACAAGTTACTCAGATGTTTCATTCCACTTGTTTTTCTTTT
 14342  TATCATTTTCATGATTATGATTGATCCCTGTTATTACAGTTTTGATCTTTTTATCATTAT
 14402  TTAAATTTTGATTCGTAATCCTTAAAATAATATTAATTACATATACCTTTTTTCAATATA
 14462  TCACCTATATTTTATATATTTCACATATTTATACCTTTAAAT
;;     rnl <== ;; mfannot: 5' +/- 50 nt
 14504  ATATTTTAATTTTGAATAGTATTTTATAGGTATTTAACAATTTTATATGATATAATAAAT
 14564  AAGGTATATTAATCTCCAAAATATGGGTCCAGGTAGATATTGATCCTTTTATGGGTAAAA
 14624  TAATATATGAATATATATATGGAATCCTACGTTACTAGTAAAATTGTACCGAGAAATGGC
 14684  CCCGCGAAGCGGCCGATTTTATCCCCCCCGGGGGGGGATAAATTATATGAATAGATAAAT
 14744  ATCTTAATTAAAAGATATTTGTAAAAAGTCTTTAATATAGAAAAGATTCTATTCTTCTTA
 14804  TAAAAATAATAAGATCCAGAAAAAAA
;     G-orf174 <== end
 14830  CTAGTTAATATGTTGTGATTTTATAGTTATAAAATCTAAATCATTTAGAATAAAATCAAT
 14890  ATTAGGTAAAAGTATTTTACTATAACCTGATTTATTTTTAGAATTTTCTATTAATAAATA
 14950  AGAAGGTAAGTTATTAGGATCTAAATTTAAAGATGTTGATATATTTTTAATAAATGTTTC
 15010  ATGAAATTCTAACAAGAAATTCTTATCACTATAAAGATTTATGTATATTAATGTTAAAAA
 15070  ATCTTTTAAAATATGTATATCTTTTATACTAGTACCAAAACAATCATGTATAGATGTAAA
 15130  ATTACCACTAAAATCATGTCTTTTATATAATTTATCCCGGCTCCGCCGGGATAAATCATC
 15190  CCCGCGAAGCGGGGGATAATTTCTGAGTATCATGAATCATGTCCTTCGGACATAATTTAC
 15250  TCCCCCCGAAGTGAATCATGGGGGAACCCCCCATAATTTATGAATCAACAATATCAAACT
 15310  ATTAGCATCTAAAGAATGTATTAAATTAGACATAAAACTAATCAT
;     G-orf174 <== start
 15355  ATTTTTATTTAAATTAGGCTCATCATTATCATATAATTTAATTTCAAAAGAACGTTTATT
 15415  ATATTTAGATTTTATGATTCTAATTATTATCCCCGGATACGCCGGGGAAATATTGTTAAA
 15475  ATTTTTTTTTAATTGATTAATTTCTAATCCATTAAGTAATACTCAAGGAATAGGTGTTTT
 15535  AAGTAATGAGCATATTCTAGCAACATTCTTTAAATATATGTAATAAAATGACCAATATT
;     G-nad4 <== end
 15594  TTATATTTTATAAATTAAATTAGTTCCTTCTCATATCATATTTAATATTGAATTAGGGAA
 15654  TAAACCAAAGAAAATTGTAGGTAATATTAAAGCTCACATTAAGAAACTTTCTCTATAAGT
 15714  ACAATCAGCTGTTAATGAAATATAAGGTGTTTTAATACCTCCAGTTAATCTATTAGTAAT
 15774  TTTCATTTGATATGAAGCAGATAATAGAACAGATAATGCAGCTAAAGCACCTAAAATAGG
 15834  AGCTCTATTAATTGATCCAGTTAATGATAACATTTCACCAATAAAGTTTAAAGATAATGG
 15894  TGTACCAGTATTACAGAAACTTAATATAATTAAATATACAGCTAATCATGGCATATAAGT
 15954  TAATAAACCTTGATAGTAATAAATTAATCTATTATGATATCTATCATATAATATACCACC
 16014  AACTATAATAAATAAACCTGGAGATACAAAACCATGAGCTAAAGATAAAACTAAGCTACC
 16074  AGATATACCAGTTAATGTATTAGATAATATACCTAATATACAGACTCCCATGTGAGAGAT
 16134  CGAACTATAAGCTATAATAACTTTTAAATCAGTTTGTCTTAATGTTATTATAGATGTATA
 16194  AATAATAGTAATAACACATAAAACATAAACTAAAGGAGTATATAAAACTGCTGCATCAGA
 16254  TAATGTAGGTAATATTAATCTAATTATAGCATAAACAGCTAATTTTAATATAACTCCAGC
 16314  TAATAATATAGATCCAGCTAAAGGTGATTCTGAATGAACTACAGGTAATCAAGTATGAAC
 16374  TGGTGCTAAAGGTGTTTTTACAGCTATACCTATTGATATAGCTAAAAATAATATACATTG
 16434  TAAATCAATAGATAAAACTAATAAACTAGTAGCTTGATAATCAGTATTATCTAATAAAAT
 16494  TTCATAAATAGCAATAGCTAATAACATAAATAAAGAAGAAAATAAAGTATAAATTAAAAT
 16554  ATAATCAGCAGCTTTATCTTTATTAGCAGCACCATATAAACCAATCATAACAAATAAAGG
 16614  AGCTAAAGAAGCTTCAAAATAAATATAGAAAGAAGTCATATCTTGACACATAAAATTAAT
 16674  TAATAAAATAATACCTAAATTAAAAACTAATTCAAAAAATAAAGTATTATTTATATTATT
 16734  TCAATTAGATATAATTGATAAAGGTATTAAATAAGCTGTTAATAAAATTAAAATATCAGC
 16794  TATACCATCAGTAGTATAAAATACATTAATTTCTGATCAATCATATAAAGTAGGTATAGC
 16854  TAATAAACCACTAGCTATTAAAATTATATGTTTAGATAATTGATTAAATAATCTTGAACT
 16914  TAAAGAAGTAAAAGAAGATAAAAAGAAATAAATAAATGTCAT
;     G-nad4 <== start
 16956  AAGTTTTGTTAAATAATTATAATCATTAA
;     G-trnT(uag) <== end
 16985  TATGACTAAAGGGAGTTGAACCCTTAAAAAAATTAGAC!CTA!AA
;; mfannot: G-nad4 <== start Def by similarity
 17028  CTAATCGCGTTTACCTATTTCGCCATAGTCAT
;     G-trnT(uag) <== start
 17060  TTTTAT
;     G-trnS(uga) <== end
 17066  CGGATGCAACGCGATTCGAACACGTGGACTTTTAAGTCTTAATAAC!TCA!AGTATTACG
 17124  CTTTAAACCACTCAGCCATACATCC
;     G-trnS(uga) <== start
 17149  TTACCTATATTTATTTATTATTTACTTCAAAATATAATATGATATATTATTACAAAGATA
 17209  TAATATATGAAAATATAATATTAATATGATATTTAAACAGACATACGGGAGGATGAGATA
 17269  TTTGTCCGGTGAGTGTAGAAGAAGTCCAGAAACTAGTTGGAAATGTAGATATACCATATA
 17329  TATTATAAAATATAGAGGAATATTAAATTGTAGTTATATTATTCTATGTTGAGTAAAATG
 17389  TTATAGAAGTATATTGATATATATGATATATATAATAAAATAAAGAAAGTATAAATAAAT
 17449  ATGTAATAAATAAAGATATAGGAGAGATAATTTAATTATTAGCTTAATAAAAAA
;     G-trnQ(uug) ==> start
 17503  TGAGTCGTAGACTAATTGGCAAGTCACCTAGAT!TTG!AGCTAGGTTTATATATGTTCGA
 17561  ATCATGTCGACTCAG
;     G-trnQ(uug) ==> end
 17576  TCA
;     G-trnD(guc) ==> start
 17579  GCATTGGTAGCTTAAAGGTAAAGCCTTATAAT!GTC!ACTATAAGAGATGTCAGTTCGAA
 17637  TCTGATGCGATGCG
;     G-trnD(guc) ==> end
 17651  AAATAAAA
;     G-trnS(gcu) ==> start
 17659  GGATAGCTCGGTATTGGTAAACTAATCTACTT!GCT!ACGTAGTTGCTTTTTAGCTATCA
 17717  GCGTTCGAATCGCTGGCTATCCG
;     G-trnS(gcu) ==> end
 17740  TTATTTAT
;     G-trnR(acg) ==> start
 17748  TGACATATAACACAATGGTTAGTGTATATTATT!ACG!GATATTATTATGCAAGTTCGAT
 17806  TCTTGCTATGTCAT
;     G-trnR(acg) ==> end
 17820  AGGTA
;     G-trnM(cau)_1 ==> start
 17825  AGCAGTATAATGTAATTGGTAACATATAAAGCT!CAT!GCCTTTATTATGGTAGTTCAAA
 17883  TCTATCTACTGCAT
;     G-trnM(cau)_1 ==> end
 17897  ATTTTTAA
;     G-trnM(cau)_2 ==> start
 17905  TGAATTATAGCTCAATGGTAGAGCAGTCCACT!CAT!AATGGATGTATCTCAGTTCAATT
 17963  CTGAGTAATTTAA
;     G-trnM(cau)_2 ==> end
 17976  TTTTTAAATTTTATAA
;;     rns ==> ;; mfannot: start of 5'
 17992  AATTTAGAGAACATGATGTTGGTTCAGATCAAATGCTATGTAGAGACATAACACATGCAA
 18052  GTTA
;;
 18056  TTAAATTAATAGCGTTAAGGTGAGTGATATAAGATATAAAAAAAATATCTTATTCAGATG
 18116  TAGGTAATAGATTATTTTATCTAGCCTTGGAACTGGAGCCGGCGATAAGCGTCACAACGG
 18176  CCACATTGATTTATTATCAACTCTTATATAG
;;     rns ==> ;; mfannot: corr to pos 358-392 of R.americana
 18207  AGCAGCAGTGGGGAATCTTTGACAATGGTCTAACG
;;
 18242  ACTGATCAAGTTATCTACGAGAAGGATATTAATTATAAATATACTAATTTTAGTCCCGCA
 18302  GCTTTGCTGCGGGCGGCGGTATATTTAATTACAAATAATAAAAGATTAACTATAAACTTC
 18362  TAAATAATAGTAATAATGATACTAATTATGAAAGAG
;;     rns ==> ;; mfannot: corr to pos 485-571 of R.americana
 18398  TCCTAACTAAAATATGTGCCAGCAGCTGCGGTGTGCGACATGTAAGCTATTCTTTATATT
 18458  TCGATATTATATCGACATTATTCGTAACAA
;;
 18488  ATATGTACCTATCTATACATGCTTTAAAAGTGATTTTTTAGTATGAAGCTATAGAAACAA
 18548  TGTAATTTATAATAAATATCACATATATTATAAATGCTAGGTAAATTTACTATGGTTAAT
 18608  TTAAGTTAACTACTTGTTGAGGTCTCTTTAGGCAAATTATTTAGTGATAAAAATAAATAA
 18668  ATAATAATCAGGAGTTTGAATAGATTCATCGTATATCTATTCTGTTATAAACGTTAAAAC
 18728  TGATAGGGATAAAGAGTAGAACCTAAGGTAAATATATATAAAGAATGGAACTTGGTAAGC
 18788  CTCATATTCACTATAATATATATTATAGAGGTTATTTATAAAATAGAAATATGGAAATAA
 18848  TAATAACGAATAGGAGGTAAAAGACTTCTTAAAAAGCAAATGCAATAATGTAATGTTATT
 18908  GATAGGTTTAAATAAACTAACTTGAAAGAGTGCAGACTTAAGATAAGGGTGTTATTATAT
 18968  TATTTTAATAATGCCT
;; mfannot:     /group=II (2.27e-17)
 18984  gagccgtatgcgatgaaagtcgcacgtacggttctaaaggg
;;     rns ==> ;; mfannot: corr to pos 485-571 of R.americana
 19025  ggg
;; mfannot:
 19028  AAAGTTTGTGAGAACCTACCTATCCTAATTAGACATAGAGGGCAAGCATTGATCAGAATG
 19088  GCTTAAAGGATCTGTAGAACG
;;
 19109  AATCTTTAAAAATAAAGATATAGAATAATGTCTTGAAAGAGAGATAAGGTAATAAGAATT
 19169  AAAGTTAGAGGGATAAAATACTACGAAAACATTAAGACTATAAAGAGATTACTTAAAATT
 19229  AT
;;     rns ==> ;; mfannot: corr to pos 735-810 of R.americana
 19231  TGACGTTGTGAGATGAAGGCTACGGTAGCGACATGGATTCGATACCCATTTAGTCGTAGC
 19291  AGTAAACTATGAGTACA
;;
 19308  ATAAAAGAAAAATGAAAATGA
;;     rns ==> ;; mfannot: corr to pos 850-965 of R.americana
 19329  ATAGTACTCCGCCTGACTAGTACGCTCGCAAGGGTGAAATACAAGACATTAGACGGTTGT
 19389  AGTCCCAAGCAGTGGAACATGTCATTTAATTGGATGATCCTCCAAGAACCTTACCA
;;
 19445  TCTCTTGAATTTTT
;;     rns ==> ;; mfannot: corr to pos 1014-1044 of R.americana
 19459  AACAGGCGTTACATCGTTGTCGTCAGTTCATGCCGTGAGG
;;
 19499  TTTAATATTAAGTTATTGAATGAACGTAACCCTTTTCTTTATAGATAAGTATAATTGTAA
 19559  AATTATAGGAAGTAGAGG
;;     rns ==> ;; mfannot: corr to pos 1190-1252 of R.americana
 19577  TAGAAGACTAATCATGATGACCCTAATGAGATGGGCTATCGACGTGTTACAATATTAATA
 19637  ACA
;;
 19640  ATTATATTAACTCAAAGTTAACATATTATATTCTTTTTTAGTCCCGCAGCTTTGCTGCGG
 19700  GCGGGGGTATATTTATTAAATATTAAGATTAAGACATAGTTTCATTTA
;;     rns ==> ;; mfannot: corr to pos 1305-1411 of R.americana
 19748  TGAATTGTAATCTGAAATTCGGTTACATAAAGGAGGAATTGCTAGTAATCGTAAACTAGA
 19808  GTGTTACGGTGAAATTTTTTGCTACTTCGTACTAACCACTCATCAA
;;
 19854  CAGCAAGAAATTTTAATTTTACTTATTGAGCTTTTATTA
;;
 19893  AAAGGACTTGCTGTAAGTTGAAATACGGTTCGGTTAGGGGAACCTGATCGGGATTTATTT
 19953  ATTTA
;;     rns ==> ;; mfannot: end of 3'
 19958  TTCATCTATTTTTTTTTTACACTTAAATGACGGCATATAGCCATATCCCCTACACTCCGG
 20018  GGACATTATATTTAAGTTCAT
;     G-trnI(gau) ==> start
 20039  TAGTCTATATCTCAATGGTAGAGAGATCGATT!GAT!AATCGATAAATATGAGTTCGATT
 20097  CTCATTAGACTAA
;     G-trnI(gau) ==> end
 20110  ATTTACCCTTTCCATCTAGTGGGTATATATTATTCATAGGATATATTTTTTTTTTATAAT
 20170  AAAAAATAGATAGGAGATAATATATATATAGGTATATTTTTATAAA
;     G-trnL(uaa) ==> start
 20216  GCGGTTATGATGAAATGGTAGACATAAAACACT!TAA!AATGTTTGGATTAATATCGTGT
 20274  AGGTTCGACTCCTACTAACCGTA
;     G-trnL(uaa) ==> end
 20297  ATAAA
;     G-trnY(gua) ==> start
 20302  GGGGAGATTCTAATGTTGGTAATTAGAGCTAAATT!GTA!ACTTTAGTGCCGTAGTGCTG
 20360  CGACTGTTCGATTCAGTCTCTCCTCA
;     G-trnY(gua) ==> end
 20386  ATAA
;     G-trnH(gug) ==> start
 20390  GATAACTATAGTTCAAAGGTAGAACAATTGTAT!GTG!GCGCAATTTATCTGAGTTCAAT
 20448  TCTCAGTAGTTATC
;     G-trnH(gug) ==> end
 20462  CTTT
;     G-trnM(cau)_3 ==> start
 20466  GCTTAGGTAGTTCAATGGTTAGAACAGACGCCT!CAT!ATGCGTCTAATATAGGTTCAAT
 20524  TCCTTTCTTAAGCT
;     G-trnM(cau)_3 ==> end
 20538  TAT
;     G-trnT(ugu) ==> start
 20541  GTCGTATAAGCTAACCAGGCATAGCGTCCGTTT!TGT!AATCGGAAGGAGTGGGGTTCGA
 20599  TTCCTCAATACGATA
;     G-trnT(ugu) ==> end
 20614  TTTATT
;     G-trnE(uuc) ==> start
 20620  GACTATATGATCTAATTGGTTATGATAATACTAC!TTC!ACAGTATTTATATGGGTTCGA
 20678  ATCCCATTGTGGTTA
;     G-trnE(uuc) ==> end
 20693  ATTATTATAGATAACATTACTTTCTTAAATACTTTAAATAGAATGCCGGTCCTAGGCCAG
 20753  TATCGCCCCGCTCAGCGGGACCATTTTATATTATATATTTTTTATATCTTATTTTTATAT
 20813  TTCTTTATTTTCTATTTTATTCTCTTTTTCTTTTATCCCTAAGAAATACATATCTTATAA
 20873  ATATTATCTTATTTTATATTATTCCCGTAGATAGATTATAACTGATCATTTTTTTATATA
 20933  TATATAAATATATATATATGAGTTAAATAGATATTGAATCAATATAAATGATGATACATG
 20993  TTTTACATAAATGAGGATTAATGTTTCACATAAATTATGGGGTTGTAAACCCCATGATTA
 21053  ATCCCGGCAGAGCCGGGGATAAATTACCCACTTTAAGAATTATACGATCTTACATAGTAG
 21113  GTATACCTAATGGATGAAGTTTTCCATTATTTTTAGGTATATATACTTTTATAATTTTAT
 21173  CTGATTCATAATCTTTTAATTTTTAAGGCTTTTAATATTTCAAATCTTAAGTAAATATTA
 21233  TTATTAAGTTTAAGTTCTCTTAAATCATTAAGATATTGAAGTGGGTCAGCATCAATTAAT
 21293  TGATAATCATCCCCGCTGAGCGGGGATAATTTCTTCCCCTCAGGGAATATAATCATGGGG
 21353  GGTGTCACCCCCCATAATTTCAATGTTTTCCTACTTTCTAATACTTTATTATTTCCAAGG
 21413  GGTGACTTTAATCATCTCTTGTAATTTTATCTAGAGTTTATATTATCTATCCCTTTTCTG
 21473  TTTATAGCTTGATTGGTTTTACCTTTGGCAATTGCTAAAATAGTTTTTGCTTTAGATATT
 21533  ACCTCCTTAAGTACTACTAGTGCTGCTTCATCATTCTTAGCTGATTTTAAAACCTTCATT
 21593  AAACTTTTGCTATCTACACCAGGAGTATAGGCACCGTTAGTTTCCATTAATAAATTACCG
 21653  ATGATTAATGAATAAATTCATAAATTATGGGGTTGTAAACCCCATGATTATATCCAAAGG
 21713  GGATAAATTAACAGAATGAATTTTGTAAAGCAAACTCTCCAAGTTAGATTTAGCTTCTAG
 21773  TAGTATAGGTTCCCATAGTTCTTTCTCTTTTATTAGGTTTCTATCTATTTTATATTTAAT
 21833  GTTTTCTAATTCATTATCTTCAAGATTAAAGTCAGAAGAAAATTGGTTTATCGTTTTGAT
 21893  AGCTAGTAAATAATTTCCTAATTCTACATAATGATTTAACTTACTCTTGAATTCGACATC
 21953  AAGAGTAGGTCATTTCTTGTCATTAAGACTACTTATGGCCTGGGGAACTAGTAATTGTTC
 22013  CAATTCTCTTTTATTCCTATATAACTTATTTATATTGTTAGAGTAGTTAATCTTCCCTTC
 22073  TCATATAGATAAGTTACTAGTTGAATAACCTCTACGAATTATTAGTTTTCCATATAAACC
 22133  AGGGTTTAGTTAAGTAATTGACATTCTACTATTAATAGAATCTAATGCCGGTCGGTATCG
 22193  CCCCGCGAAGCGGGGCCATTTATTGAAGTAATTAATACTTCCATAAATTTGGGGGGGGTG
 22253  GAACCCCCCATGATTATATCCCGGCGTCGCCGGGATAAATTCCTCCCTCACATTTATTTA
 22313  TGCTTCATAGATATTCTCCATTGTAGGATGATATATTTATGTTATTTCCTTTATTGAATT
 22373  TACCAATTGTAAATTCTATCTGTTGCTGAGAATCCTTCGTTCCTATATTTTTCTCGTTGA
 22433  TCATTGGTAGAGTTTTCCGACTAAGACTCGCACTCTTTTCGGACCAATAGATTTTAATTG
 22493  GATGCGTTAAGAAAGTCATCAGATTTCTTCTTCAACAGATAAAGCTCGCTGTATTCACAA
 22553  ATTGTGAATACCTGAATAAACAAACTTGCTTAGTTATTGCTCAATAAGTACTCCATTTAC
 22613  AAAAGGAAATAAATAGATGCGGTAAGGCGCACACAGATATTATATCTATTTTTACTTTTT
 22673  TTATAATACCCGCTATGATAAAGATAATAATGATATTGCCTCCGGGAATGATATTAGGTA
 22733  TATAAATATTATAAGATATATAAGTTTTTATGTGTTATTTATATATGATAAACATATGAT
 22793  ATATTTCATAGAATATATGATAATAATAGAATATAATATAGGAGATGATATCTATATGAA
 22853  ATGTATGATAAATTTAGATAATTATTGGGGGGGTGGACTATGATTATATCCCCCCGCGAA
 22913  GCGGGGGGATAATTATATCCCGCTTTGCGGGGATAAATTTATAATATCATAGATCTATAA
 22973  AAGATAGATAAATAAAATATATGATAAAAGTCATATATAAGTAAAATATGTATATATGAA
 23033  TATATGAGTATCTCTATATATATAAGAGATATATAAGGTATAATTTACCCTCCGGGTGAA
 23093  TCATACCCCTGGGGGTATAAT
;     G-atp6 <== end
;     G-atp6-E2 <== end
 23114  TTAATGTAAATAAATAGCGTCTTTTAAATAACCACTAAATAAGATACAGAAAACATAAGC
 23174  TTGTATCATAGCGATAGCAAATTCTAAAATAGTTATAGCTATAACACCTGCCATAGGTAT
 23234  AAATCCACTAACAAAACCTAATATAGATGAGCTCATTAAATTTAATATTAATGAACCTAA
 23294  TATTAACATTAACAAATGTCCTGACAAT
;     G-atp6-E2 <== start
;     G-atp6-I1 <== end
 23322  caatttgaactaatttatcccccgggataaattatctttaatcttaaattacttactgtt
 23382  ttatatcagcattttggcttaaaaaccagtttcctggcgattagagtacaccttataata
 23442  tatataacttatatagatatatatatcaaaaaaccatctactcgttgctcttttacatta
 23502  ataaatatatcaaacatatagatttcttaaagaaatatacagtttaatactagttttatt
 23562  tcccgtagggagataaaaccccttagggagttttattaatgatttagatccgcgatcacc
 23622  catttaataaatataatttactcctccggagtgaatcatccccgcgaagcggggataatt
 23682  tacaataataactcctaaaagagataattccctcaccaaaaatgggggggggtagaatat
 23742  tatatagcccgtagcatgctacgggtaagaattttatatttatacatctttaatgatatt
 23802  accataccttgagtcattaatcaagccggtataaaagtttccttaaatactttggttatt
 23862  aaagctttagggcttccccggaatttggcttttaaacacattgtcat
;     G-atp6-I1 <== start ;; mfannot: no intron type identified
;     G-atp6-E1 <== end
 23909  ATGTTTGCTGATAAACGTAATCCTAATGATATAGCTTTAGAACTGTAAGATAAAGTTTCT
 23969  ATTAAAACTAAAACTGGTACTAAAGCTAATGGTGTACCTGTTGGTACAAATAATGAAAAG
 24029  AAACCTAAACCATGATTTACAAATCCTATTATAGTTAAACCTAATCATAATGTTAAACTT
 24089  AACGATATAATAGCTACTATTTGTGCTGATATAGCAAATGAATAAGGTATCATTGAAACT
 24149  ACATTAGCTATTAATATAAAATTAAATAAAGTAAATATTAATGGAAAATAAATTCCTCCA
 24209  CGTGAACCTACTTGGCTTTTAACCATATTTAATATAGTATCATATATAGCTAATATAGCT
 24269  ATACCTCATCTATTTCATCCTAAATATGATTTATTTAATAAGATATTATATCCATATATT
 24329  ATTAATGCTACTATTGATAAATATATAACATAATTAGATATACTTAATGTTATAATATTA
 24389  TTTATAGTTAATAAAGGTTTAATTTCAAATTGATCTAAAGGTGAAAAAAACAT
;     G-atp6-E1 <== start
;     G-atp6 <== start
 24442  ATCTTTTTTATTTTTAATTTCCTTAATAGTTTATATGTATTTAAGGTCTAAGTTAATTAA
 24502  ACTAACCATTTATATAAAAAATATCCCCCCGCCCGCAGCTTTGCTGCGGGACTTTTTATA
 24562  TATAAAGTATATAATTCATTTTAGGTATAATTTATCCCCGGCGTAGCCGGGGATATAATC
 24622  ATCCCCCCCCGCGAAGCGGGGGGGGGTATAATTTATCGTATAATTTATCGTATAATTTTA
 24682  AGTATAATGCCCCGCACTGCGGGGTATACCGGCCTACCGGCCGGCATTATATGTATAT
;     G-atp8 <== end
 24740  TTATAATTTTATTATTAAAATTCTAGCAATTAATAATCTTAATATATTAGGTAATAAATA
 24800  TTTAGAAGTAATAAATATTAAAATAGTTAAAATTAAAATACCAAAAGTTAATAAATGTAA
 24860  AAAATAAAAAGGAACTAATTGTGGCAT
;     G-atp8 <== start
 24887  AATTTATTAATTAATTAAAAGGATAAATAAACACATATTTGAGTATCAGATATGTGTTAT
 24947  TAAATATTAATCA
;     G-trnP(ugg) <== end
 24960  TCAGATTGAAGGGATTTGAACCCCCATAGCCCTACAC!CCA!ATGTAGATACGTTACCAA
 25018  TTACGCAACAATCTG
;     G-trnP(ugg) <== start
 25033  TTAGATATATCAAGATTAAGTAAAATTTAAATCAAATAAGATAAAATTAAATAAATCAAA
 25093  GTATTATTTTATAACTTGAAATCAACA
;     G-trnC(gca) <== end
 25120  AGAACATTGAGGGAATTGAACCCTTAAAGAACTAATT!TGC!AATCAGTCTATTCAACCA
 25178  TGAATAACAATGTTC
;     G-trnC(gca) <== start
 25193  TTTATATACATATACATTCTTATTATCGTATATTTTTTCT
;     G-trnG(ucc) <== end
 25233  TATGACAAACGTGACTCGAACACGTATTATAGTATT!GGA!AGTACCAGAGTTTAACCAA
 25291  ATTAACTTATTGTCAC
;     G-trnG(ucc) <== start
 25307  TTTTATCGTAAATATACACATATTTTCTTATTTTTATAAATCATATGTAAATTATATAAC
 25367  CATATATATGATAAATACCTTAATATTTTATCATTTACCTTTATCATTTTTTATATACAA
 25427  CATATTTTCTATTAAATCATATCTATATATGTTATAAGATTTAAGGATAATATATCCCAA
 25487  TACTCATCTAAATATTATGGGTTTCACCCATAATATCGGTCCGCCGAAGGCGGGCCCATA
 25547  TTAAAATTATATAGTATTAAGTATATATCTATATTATATTAAATATATCAATATAGTATA
 25607  GAATGTATCTAGTTGTTTTAAAAAGATATCAAAGTCGGAATATAGATATCTTCTATTTTA
 25667  TCTAAAATACCTTAATTTATCCCCGCGAAGCGGGGGATTATTTATAGATAAGGTAATATA
 25727  CAGTATGATTTAATATATAAGAAAATCCCTATTTGGTATAAAAATAAGATAAATATAACC
 25787  TCTATATTTATCATTTCCACAAGGAAATAATTTTATAAATTGCCCCGCACAGCGGGGGAT
 25847  ATCGGATTATCTTATTTATTTATTTCATATTTTAACTATTTTATATCCTTTATTTTTATG
 25907  GATATATCTTTATTAGATTTATTTTAATCTATACTTATCTCCATTATTATTATAAATTTC
 25967  CCGGCGGAGCCGGGCGTATATATATATTAGAAAATTATACCCATATTATGCCCGCCTTCG
 26027  GCGGGATATTTTTATATCTATCATTTATTCCATTTATATGGCATATAATCTTAATTATTA
 26087  TTGATTAAATCTATATTTTCATTTATCCTATTATTATACACCTAAAAGGTAGGTATTTAT
 26147  GTTATCATGCCCCGCGAAGCGGGGTAATTTTTTTTTATCATATTTTAATAGAGATATGTT
 26207  ATTTATTTTATTATGGTGTATATCATATTATATATCATTTTATTTTTATAAAATTAAAGT
 26267  TTAATTACAACCAAATTAATTATATCCCCTCCTATTGGGGGGGGGAATTTTTAATAATTA
 26327  TCTATAACTATATCGGGGGGGGTTATCTATTTCTTTATTTATAATTTTTATATTTATTAT
 26387  TAAACATTATAATTTATATCTTATTATTTTCTATATCTATATTTATATAAATATCTATAT
 26447  TTTTTATATAAATTTAAATTTATTAATTCCCCAAAGGGGGAAGAATTAATAAAAAAAAAT
 26507  GTATGTATAAGATTCTAATTAAAAATGTAGTACTTTATAAAGTTAAGTTAATAAATAATA
 26567  AAGTAATTATTCCGGCCATAAAAATAAGGTATTTTTAATTAGATAATTATACTAGTTATT
 26627  CCCTTCGGGATTAATTTAATAAATAAAAGAATAAATTCTAGTAGAAAAATAGGTAAAATT
 26687  ATCAATCTAATGTGTAGTATAGCTTATCCCCCCCCACTGAATTTTAATTAAAAAAATTAG
 26747  AGATTCCCCCCGGTTACCGGGGGGGGGTTACCATTCACACTCACCCCCCCTCTCCTATAC
 26807  CAAAAATAAAAAAAAAGGTATAATTTCCCCCCCGCAAAGCGGGGGTATAATTTTTAATAA
 26867  AAATATATGAATTTTTTATCGCCCCGCGAAGCGGGGCGATTATTTCTTATATTTAGATAT
 26927  AATAACACAAATAGTATACTCGCCCTATAATTATACCCGGAATACATTTATTAACCATAT
 26987  CATGATAAATAATATGGCATTATAAAATTGACTCGGAATTAATCTTACATTTAAGTATTT
 27047  CAACTGAATCATTAACTGTTTTCAGATATTCAATAATATTATAAGTTAGCCCGCTGCATT
 27107  GCAGCGGGCTATATGGACCCTAATAATTATAATATAAGAATAGGTTATAATGATATATCT
 27167  TATAAATTTGTTATAGATGCTATAATGGTATATTATATGCTTAAATTTTATAATAACTAT
 27227  GTATTTTATATACATAATCTAAGTAATTTTAATAGTATCTATATTCTTGATAAACTAACA
 27287  TTATTTAACAAAC
;     G-orf111_1 <== end
 27300  TTAATCCTTCCCCGCTCCGCGGGGCATATAAATACCCACCTTTCTTAGATATAAAATATA
 27360  GGATATAGTAAGTATATGGTGCCCTCCGGGGGATATATAAGAAATAAATACAATAAATCA
 27420  ATATCATATATCAGATAGAGTATAATAAAAATAGGTATATCGATAATAAAATCCATAATA
 27480  AAATATAAAGAACATATAAAATGCTATTTTTATAAAATTACCCGACAAAGTTGGTCATAT
 27540  AAATATAAGGAGATCAATATCTGATATCGATAATAATAAAATATATCTATAAGATGCACC
 27600  CGCCATAATATCTATAAATATAAGTATATCTAACAT
;     G-orf111_1 <== start
 27636  ATCAAGTATAAAAATATAAGTATTCCGGGCTTAAATATCTATATAAAGGTATAAGTATAA
 27696  TAAATAACCATATAAGATTAATAAGGGGATAATTCATCATATATCATATTAATGATAAAA
 27756  TACATACATAAATCATATATATATCAGATAGTATAATAATAAAGTATATCCCATCATATT
 27816  AAAGTTAGATTAAATAGGAATAATATAATAAAATATAGAAAGAATAAAATATGCCCGCCT
 27876  TCGGCGGAAATTATAAAATATGATATAAGATAAAACATGATATAGACAAATTATAAGTCT
 27936  TCTATATTTTATTATAATAAAAAATATGATATGATTATCTATAGAGATTATGTAAAAATA
 27996  TAAAATATGATATATATTTTATAAATAAAGTTTAG
;     G-nad2 ==> start ;; mfannot: alternative ATG start pos 28034
 28031  GTGATGTTATTTTCATCATTTTTAACCTTATTAGTATTTTCTACTTTTACAAGTTCTACA
 28091  GTAAATAAAACTGATAGTGACAATATAATATCTTATAGTTCAAAAATTGGACATTCAATT
 28151  TTATTAAATAGATTAGGTATATTAGTATTAAGTTTTGTATTAATATTATTTATAAATTCA
 28211  ATAAATATAATAACATTAATACCAGGATTTACATTATTTAATAGTTGATTTAATTTAACA
 28271  TCATATAATTTACCATTAATAATTTTAATAATATTATTAATAATAGGTTTATTAATTTAT
 28331  AATACAAATTTATCATCTAAAAATAATGAATCAACATTATTATCTCCTTATTTAATTTTA
 28391  TTAATTTTAGCAAATAGTATTGGTTTATTATTATTTCCATTAGTAAATGATTTATTAGCT
 28451  TTATATATAATTATTGAATTACAAAGTTATTCATTATATTTATTAACTGGTTTACATAAT
 28511  AGATCATATAATGCATCAAGAGCTTCATTATTATATTTCTTAATGGGTGGAGTTGCATCT
 28571  GCTATTATTTTATTAGCTACTTACTTTATTTATTCTTTAACTGGTTCAACTAATTTATCA
 28631  GATATATCTATATTTTATTCATTATCATCTAATAATAATGCTTATACATATTTTGATATA
 28691  TTATTAATTGCTTTATTATTTAAAATGGGATTAGCACCTTTACATCGTTGAAGTATTGCA
 28751  GTTTATAATTATGCTCCAACTTATATAACAGCTTATATTAGTATTGTAGCTAAAATATCT
 28811  ATATCATCATGAATATTTGCAAATGTTATATTCTTTAATTATAATGTATTTATTATATTC
 28871  TTTTATTTATCATTATTTATAGGATCATATAAACCATTATATCAAATAAATATAAAAACT
 28931  ATATTAGCATATAGTGGTTTATTAAATTTTGGATATATTATATTATCAATTATAACATTT
 28991  GATATTTCATTTTATATATATATAATACAATATACATTAACACATATAATATTATTTTTA
 29051  AGTATATTAGCAGCTAGTCAATATATAAGTAAACCAATATCAATATGATCACCATTAATA
 29111  TATATACATCAATTAAAATTACCTAATTTAACGTTAGCAATATGTATGATATTAGCCTTA
 29171  TTTTCATTAATAGGAATACCACCATTACCAGGATTTTATGCTAAATTATATATATTAATA
 29231  AGTGCTTTACAAGATAATTATATATTAGAAAGTTTAATATTAATAGTATGTAGTGTAATA
 29291  GCGACATATTATTATGCAAATATAATAAAAGTATTAATAACAAGTAGAACAATAAAAGAG
 29351  AATATATCACACGGAAATAATAATATAAATTTATCATTAGCTTATGTAATAGCTACAGCA
 29411  ACTATATTATTAATAAGTTTCTTTATATTTTTACCATTTATTTCGGAAGGTTTATATTTA
 29471  ATAACTATTTAA
;     G-nad2 ==> end
 29483  T
;     G-nad3 ==> start
 29484  ATGTTTACATTTTATTTATATTTAGCTCCAATTGTAGCTTGTGTTTTAATTATTATTAAT
 29544  TATTTAATTTCAACATCAAATTCTTATATTGAAAAAGATGGTCCATTTGAATGTGGATTT
 29604  ACTTCATATCAACAATCAAGATCAGCATTTAGTGTAGCTTTCATTTTAGTTGCTATATTA
 29664  TTCTTACCTTTTGATTTAGAAATATCTTCTATATTACCTTACGTTGTTAGTGCTTATACT
 29724  AACGGTATATATGGTTTAAGTATCTTAATAATTTTCTTATTAACCTTAGTTATAGCTTTT
 29784  GTTTATGAAATAAATTTAGGTGCTTTAAACTTAGAAAGACGTTACATTAATAAAATTAAA
 29844  GAACTAAAAACAAAATGGGCCCGCGAAGCGGGCTAA
;     G-nad3 ==> end
 29880  TTATAACCCGGCTTCGCCGGGTTTAATTATTATAACAATATTTATCTTAAAATTATATAT
 29940  ATATTCATATATTTAAATACATCTCATACTTATATTTATATATATATAAGTCTTTCACCT
 30000  TGTAGTTTTATAAAAAAAAACTTTTACATGTATCTATTCTTTTTATTTGTTATAAAAATA
 30060  GAAAGGTATAATAAAAAGATATATAGGTAAGATCAACAATATAAATACCTTTTTTATGTT
 30120  AAATTAATTAATAAATAAAAAAAAA
;     G-cob ==> start ;; mfannot: alternative ATG start pos 30130
;     G-cob-E1 ==> start
 30145  ATGACAATTAGAAAATCAAATCCTTATTTAGCTTTAGCAAATAGTTATTTAATAGATAGT
 30205  CCTCAACCTAGTTCAATAAACTACTGATGAAATGTAGGA
;     G-cob-E1 ==> end
;     G-cob-I1 ==> start /group=II (1.72e-11)
 30244  gtgtgccatctaattgttttatctgtgctactctttgttgtaagtagctataaataattg
 30304  tcaaaaatttatcccgtaggggatataattatccatttatacaactcattattacgtatt
 30364  ctaaatttaataaattagacatgcggatagcaaataatgaaaggataggaaataagatgt
 30424  cttcgtctttagtagcctcatccaagttgtcctatttatgctgaggttaacaaacttgat
 30484  acgtatcgattaatatttttcaatt
;     G-cob-I1-orf105 ==> start
 30509  ataatatctaaagagtcatattatggtattattgaaataagatttaaaaattatcctaca
 30569  tttttaaataagacaatcaatttcaaatcactttatataaaagttaacatatatccgccc
 30629  tccgggcgattgttttatacgcaagcagctaagaatagattcaaattgatatataactat
 30689  atcaaaagtaagaagataaatacaagaatttgggatgtaaccgcctctaataatataata
 30749  ttattgcggacacggagatataatagtagtatattatgaagtatatcactcagaataaaa
 30809  cattcaactataaattaa
;     G-cob-I1-orf105 ==> end
 30827  gcattatgtttttattataaaagataaaaaaatgtaagatagatagaaaaatctgaggga
 30887  aagccgtatgatgggaaactatcacgtacggtttgggtggcagtaagaagatcgtaaaat
 30947  tactgattgtataaattgaccacac
;     G-cob-I1 ==> end
;     G-cob-E2 ==> start
 30972  TCATTATTAGGTTTATGTTTAGTTATTCAAATAGTATCAGGAATATTTTTAGCTATGCAC
;     G-cob-E2 ==> end
;     G-cob-I2 ==> start /group=II (2.12e-11)
;     G-cob-I2-orf611 ==> start /first_aa=V
 31032  gtgcgccgtataagttctagtgttaatctgaataaggtcagatattattttgttcaaata
 31092  ataaaatcacccaacttaggtatactgggaaatcagatgccaaacatagcctgttgggaa
 31152  aaggtaatattagtattgaaactgttaaatactatattatcagatgaaatctctaattta
 31212  tccccacgacgcagggatataaacatcctttatgggggtaatatatggttaaagctatac
 31272  tgcttaaagttcaatttccaatcgtcacaagctaaagacttatgccttgacagtaatggg
 31332  gctagtcatcttcataatggagtaggagtgcatgactctgttagaacaaagaagatgaga
 31392  tgtattaataatattaatatcaaggggatgagtgaacaacctaaggagatatatatcttg
 31452  aacacaaagaaaactacggtatccactaaagataatatctatgtggaaggaagaacaaat
 31512  aaatctgtttttaataaatcgatattatccccggctccgccggggaaatattataactct
 31572  aatccgttatataatacttttgataaaagtatacagaaaagtgttctagtctttaaaagt
 31632  atgcccggctccgccgggaatttttatagtacttattcgggaaagaattttaaggtatta
 31692  caaaaacttaatgatttatctatttatagtaaaacttatcctcaaaaatatatagacaga
 31752  aatttatataataaatttatacttaataaagatttatattttatagcttataataactta
 31812  aaaaataaaaatgatataaaaatactttacgaagggtataatatatcagatgatttcatt
 31872  aatacatttaaattaggtactttaaatttaaaaactattactcattatgataaaatatat
 31932  gtaaatatactaattgaagtaattaaattagttctagaagcaatatataaacctttattt
 31992  tatcaagagatatctaaattaaattctcattcaactcttaaatatatatttacaaatttt
 32052  agaggttataaatgatgaataaaatgtgatataaatataacccatgataaattacctttt
 32112  atattaaataaaaaaattaaagatgaaagatttatagctttaataaataaagttattaaa
 32172  attgataatataatgaattatgatatttatcctttattaattaaaatttatttatatgaa
 32232  cttgatacatttattttaaatttaaaatctaaatgtaataaatttatatatgtaagatat
 32292  aataatagtttattattagcagttaatggtacttataaagaaacaatagatataaaaaaa
 32352  actattatagatttttgctataatgaatgtcatttatcacctaatataaatataatcaat
 32412  agttataaaaataaagttttatttttaaatactaatattaaacattcaaaaaaatcatca
 32472  catttaattttaacagctccaataaataaaatagcaaataaattatatatatcaaaatta
 32532  catataaatcatataggtataacgaatactaagtgattttcattagatttatcagaaatt
 32592  atattattagctaataatataataaagagttatttaaattattattattttgtatataat
 32652  agaaatagattaaagagatatgtattttatattgtaagagattcagttttacgtactata
 32712  gctgcaaaaatgaaattaagaacaagagctcaagttataaaaaaatatggttctttaata
 32772  agtataagagtttataaaaatggtaaattaaataaaacagtaagtcttatagatgtatca
 32832  aaattttataaagatggttttacccgtaatagataa
;     G-cob-I2-orf611 ==> end
 32868  agaattttaaagatggaaagccgtatgatgggaaactatcacgtacggtttgggaacgaa
 32928  tattttatctaatctagatgtttatatttagtttcac
;     G-cob-I2 ==> end
;     G-cob-E3 ==> start
 32965  TATTCAAGTAATATAGAATTAGCATTTAATTCAGTTGAGCATATAATGCGTGA
;     G-cob-E3 ==> end
;     G-cob-I3 ==> start /group=II (4.13e-12)
 33018  gtgcgcctttgtgtcttacgttgaaagtatatagtccaatatatcaattattttagtcta
 33078  taatatatatatgaggttatactcattcatattataataattgccaataaatgtcacggt
 33138  attggtaagtttaataaactcaatagatggatagcgacatataaatgtaagattctttta
 33198  ttattaagaatatatatcatttattttttggaagtgtttatgaatacgataagaaacttg
 33258  atacattaatgatgatttattatataatcctattgttattacaatggaatactaaagtat
 33318  atataaatatcacgcattatatatattgactaattagtattatcaactataaattaatag
 33378  tatataagatgatatcttcttttataataagggtaaatattttctatgtatttaatgcaa
 33438  gattctaagaacacaaggacaaaaaatatagacgtaatggaactaagggaagtaacccca
 33498  taattaatatatatttaatggggactcggaaatctcgtagtatctaaaatatgaaatttt
 33558  tattccctgcaggaaatatcaaaatacaatatttatgaaaaggggattagtgaattatga
 33618  aatatctatttgtcatatcttataatgaaaatatgtattatccatattttgtataagtta
 33678  atgatagatataaaaaatttaatatgttatattaaattaataatacatggaaagccatat
 33738  gatgggaaactatcacgtatggtttggagggcagttctaaataggctgaccctac
;     G-cob-I3 ==> end
;     G-cob-E4 ==> start
 33793  TGTAAATGGAGGTTGAATGATAAGATATATTCATGCCAATGGAGCGTCTTTTTTCTTTAT
 33853  AGCAATGTATTTACACATTGGTAAAGCATTATACTATGGAAGTTATAAATCACCAAGAGT
 33913  ATTAGTTTGAACAATAGGAGTTATAATATTTATATTAACAATGGCGACTGCCTTTATGGG
 33973  TT
;     G-cob-E4 ==> end
;     G-cob-I4 ==> start /group=ID (5.92e-28)
 33975  atatgaacaatagcccaaaatctaaaaaaaaaatatagataataaaaattgtgaattctt
 34035  atcaaatcgccccgcttcgcggggggataccggccgataggccggcattcataaatttca
 34095  atctatatgaaagatactagttataaactaatcgtatataaaataaattaaaatataata
 34155  gtatttataaatatataggcataattatacaaaatatgatatttcgatttaaagatatag
 34215  gtgttaaatctatctaataatgataaaatattgatttatatttagttagagatcctataa
 34275  aattaatgttaaataaaatttatgaatgattaattaggagttatactgtccaatgcatct
 34335  ataatcttataattaatctggagttatactgtcgaatgcatctatacttatattattatt
 34395  caggagttatattatccaatacatcagattctctataattaatctggagatatattgttg
 34455  attgatttaggcttcctatgattaatggataaataaaaaatcttatattgtattgaaaaa
 34515  tgaagatataattttctattagatttatatatatgggccctgtcccatttatatcctatt
 34575  attattttttattattgtatatttcttagatggtttattttaaatactctattaagttag
 34635  gtatatatacattattgtttagcttataattaagtaacttatattttattagatagtcta
 34695  tcttatataaaaataaaattcatatatacaattatttaccttttatataggtattatagt
 34755  aggtatatatttctactattaagctggttttataggttatatttattttatagataaatg
 34815  aggccgccgaaggcggcctgatataatgccctggagggcattaaattcttccagaaataa
 34875  ttgtcattgatttatttttatgtctaaaattgtaacttttataagaaaatttttagacag
 34935  atatatgatatatatatcattaattttaatatctggtctggtcgtataccggaatagatt
 34995  aattaattgtatttattatcgaattggcaacattaatgaaaacgattaaagtataacgag
 35055  atcgtcggttatataaataatcgctacagactggtccattaatgggtatctgaaatgatg
 35115  cttaatgtacagtcggtaatttgttaaatttattatatatcccaatataatggattattc
 35175  ttttataattttatattaaaggggttaaaatacaaacaaaattatttattgtttgtgcta
 35235  tgggcaaatgtctcattgaggtaatatttttttgccttaaatattttattagat
;     G-cob-I4-orf258 ==> start
 35289  atatattattattctattattattaattttcacccgttatgggggtataaatttttaacg
 35349  ggtataaatatcagagatttatgaaatataaaaaaattttgtattaataatgataacgat
 35409  atgcccgggtggagggatgggtactaccaaattaataataaaaaatattcaattatatta
 35469  gaaataatatatggttctttattaggtaaatcacaagctaaaaaaagtaaaggaggaact
 35529  aaaatattattttatttagaaaatagtaataatgattatttattatattttcataattta
 35589  atagctaatttaggtatttgtaattcaaatatacctaaaataaatacaagattaggtaat
 35649  aaaggtaaaataaaaaaatttattacatttaatacattaacttatttacaatttaataat
 35709  atatatgatttatgatatataaatgataaaaatatattattaccattaaaaattttacct
 35769  tctaatttagatatttatttatctcctttagctttagctatttgaataatgaataatgga
 35829  tataaaattaataaaggtttaaatttagctacttatcattttaatttaaaagatatagaa
 35889  tatattacatctttattaaatattaaatataatttagattgttatttttataaatctgga
 35949  tctaataaatatggtaatattttttttaatatacatattaaagctaattctatgctttta
 36009  ttagctaaattagttaaaccttatattattccttctatgaaatataaaattttataa
;     G-cob-I4-orf258 ==> end
 36066  ataggttatataattatctctaaaatatagtattatcttttcttaattattaagaatata
 36126  atgcaacattattgaaaacaggtcaaatttatatgttaagtaaaaagaccgtgggtatag
 36186  tttattatattatatcccgacagagtggtccaataatgggtatctaaattgatgcttaat
 36246  gtgcactcgaatatttaacttttataggttataatatcatttccttttatatatgataaa
 36306  tttgtgggtggaaccctccataattatatcccataaatttcggataaattaaaattggat
 36366  gatattatatataataaatataaggtatatttatttattatacacaaggcttattaaact
 36426  atatcttaataagatataggaacttttacaagatataaatatcttatatttatatttaat
 36486  aagtacatggtattatttattttaacatttaaataactttaataatgccggccgacagcc
 36546  gtacatcagattgtatttaaactc
;     G-cob-I4 ==> end
;     G-cob-E5 ==> start
 36570  TTATTTTAAAGAGGGTAAATAATATTTAAATATTGGCAACTGTTATAACTAACTTATTAT
 36630  CAGCTATACCTTTCATTGGTTCAGATTTAGTTCCGTTAACCTGAGACTTACC
;     G-cob-E5 ==> end
;     G-cob-I5 ==> start /group=IA(5') (3.69e-11),IB (3.19e-11) ;; mfannot: two introns identified
 36682  ATTATATTTTATATATTTAGGTATATATCTTATATCTTATAATCATTTATCTTATAATCA
 36742  TCATTCTTTATCTTATACATTTATACATCCCTTCGAAGGTGGATATAATTATCCCCCCGC
 36802  TTCGCGGGGGGATTTAATCATAGGGAACCCCCCCTATAATTATGGGGGGAACCCCCCTAT
 36862  ATTTTATTCTCTAAATTA
;     G-cob-I5-orf249 ==> start /note=LAGLIDADG ;; evalue:4.1e-20
 36880  ATAGGTTTTATAGATGGTAATAGTAATATTATGCCCGGCTTCGCCGGGATTAAAAATTAT
 36940  AAAAATAATATAAATATATCTTTAAATATTAATTTAGATATAAATGATTTAGATTTATTA
 37000  AAATTATTTAATACTCAATTTAAATTAGGTAAAGTTTATAATATAACACCTAAAAATGGA
 37060  TCAAAATTAGCAAGATTAGAAATTAATAAATTAGATATAAAAAATATATTAATTCCTTTA
 37120  TTAGATTATTATAAAATACAATTTTTAACTGAAACTAAACAAAAACAATTTTTATTAGTT
 37180  AAATATATATTAATTAATAATATTGAAAAATATAATGATATTGATATTATAGATAGTAAT
 37240  AATTATATTAATAATAATTTAATTAAATATAATTTTAATAAGTTATTTTATTTTAAATAT
 37300  TGATTTATTGGTTTTACTATGTCTAAAGGTTCATTTAAAATAAAAAATAGAGATATATAT
 37360  TTTCAATTAAAAGATAAACATAATTTTACATTATTTAATAATATAAAAAAATTATTAAAT
 37420  ATAAACAAAGGTATATCTATAAATAAAGATAAATATATAGAATTAAATATATCATCTAAA
 37480  AAAGATATTCAAAAGGTTATAGATTTATTTAGTAAACCAGAATATCATTTATTAGGTAAT
 37540  AAATTAATAGAATATAATAAATGATTATTAGATTTAAAAAGTAATATAAGATATAAGAAT
 37600  TTAAAATTACCTAAATATATAAAATTATAA
;     G-cob-I5-orf249 ==> end
 37630  AATCAAAAAATACTCATATAAGCGGCCATATATTGTAAAATATATAGGAAAAA
;; mfannot:     /group=IA(5') (3.69e-11)
 37683  taaggtgaatttcatgaaaatccataagtttatgggtaatatgaagcgaagtatatcata
 37743  tatgataaatatatatttatttaaagtgatataaacgttcaacgactagagattgagtac
 37803  atataacaataatatctccaagagcgcctta
;; mfannot:
 37834  CATCCTTTAAAGGATGATGACATAGTCTAATCTTATAAGTAATTATAAGTAAAT
;     G-cob-I5-orf111_2 ==> start
 37888  ATAAAATTAAAAAAATATAAAATGGTAAGTAAAATGTTATATGAGGAGGTTTTAATAAAC
 37948  ATGAGGGACCATATTATAGTAAATATAAATTTAC
;; mfannot:     /group=IB (3.19e-11)
 37982  aaattcttcttgatgctgggacatcctttttaatattaatatcatcatattatcattata
 38042  gaaattatgtactatataaaaaaatagtaaaaatcataatgacatgaggacaatcagcag
 38102  tggtgaaatttataaattttgctactcagagactaaacgcagaaaatctatttaaatatc
 38162  acgtcatagacagatataaagatactaaaaatcatagtatatatggagattatttattat
 38222  ag
;     G-cob-I5-orf111_2 ==> end
 38224  agtttattttgaaggattaattgaagaattaattatcatatcaaaaaattataaatatat
 38284  ataagatgatattttttttttagactcggtaaaatagggtatataataaattaaagatct
 38344  atacttttaataaatagattaggatatagtcc
;; mfannot:
 38376  AGTCAATATAGAGATATATTGAGAAAAAATAGAATG
;     G-cob-I5 ==> end
;     G-cob-E6 ==> start
 38412  CTCAGTATCTAATCCAACAATTCAAAGATTCTTTG
;     G-cob-E6 ==> end
;     G-cob-I6 ==> start /group=II (3.57e-13)
 38447  gtgcgccgtgagaaggttattcttccttgattcaatcatattatatgatacttaattata
 38507  aagtttaagaatccgtattattattaagagatcaataagatctatacgtaaagcatataa
 38567  ctaatctcattagggctaacctaatagtgaaaatagcatgttataaaaggttagatatat
 38627  aaactaatcgagctagatgttgtcacatgactaggctaacgaacttctatcaaactgatc
 38687  gctgggttttctttccctctttcttatttaagattgtaaaaatagtttttatgcaatgca
 38747  aagagtgcatattattcttaataatatttttagctagtatattatttttatatatgaaat
 38807  cagtgaagagtctaaatgacaataggggagataacagtactccgggaatacctgtaatgt
 38867  taaataacatagaggtatcggagcttccgtagtatttaatattttaatatatagtttatt
 38927  attcccgcgaagcgggcatatatatatcttaaatttagaaaagggaagcagtaaatctag
 38987  ttataaggaaatagatactaaggatctatataaacttccgtaaggtggattaattataac
 39047  aataaatatacaaataaaaaaatatctttattttatactttatagcgcccatagcgcgta
 39107  catagatatttataaaattttatatatctttatatataatctgaatatataaaataaata
 39167  atatgtataaaaaatgataaataagataaatggataattatagggggttccctatgatta
 39227  aatcccccgcgaagcggggggctaaattgatatatttaaaagtattttatagatttatag
 39287  aaagccgtatgcagtgaaaattgcacgtacggtttgggaagggctcttttatctagtata
 39347  gataaatttgctacttcac
;     G-cob-I6 ==> end
;     G-cob-E7 ==> start
 39366  CTTTACATTTCTTATTACCATTTATATTAGCTGCATTAGTTATTATGCATTTAATAGCTT
 39426  TACATATTCATGGTTCTTCAAATCCTGTGGGAATAACTGGTAATTTAGATAGAATACCAA
 39486  TGCATAGTTACTTTATATTTAAA
;     G-cob-E7 ==> end
;     G-cob-I7 ==> start /group=II (4.81e-08)
;     G-cob-I7-orf629 ==> start /first_aa=V
 39509  gtgcgccgttgtggtatatttcttcagttgtttcatagcaacaagtattttgtttatata
 39569  cttccactactatacttaggtaatatgtgaaaacatttactgaacagagcatgtatagaa
 39629  aagaataatttttatattatagttattagaatttattcatgtgaatgactcatggttagg
 39689  attggattattcaaacatcaatttctaaagctctttaattatagagaacgttttactata
 39749  aattttacgtttattaataatattgatataggctttaaatatatcaataaaacaattact
 39809  aatacttatctaatgcccttgaggtgtgcaggtatcaaggaaatgagtgatgaacctaaa
 39869  agtcaaatatgagagatttatacaactacgggattcgtttcatttagtaataaatatgcg
 39929  aacagaggtttcatagtaatagattcaattttaagatttaaaggttattctttatttcat
 39989  tcttataataatctatgaaggaaaccagtaactttttttctaagatattttaatactaga
 40049  acaggtagttcattaaatgtatgaaataatttagacagtctaaaattaagatctttaaat
 40109  tatcctaataatataattgatagaaatttatataaaacatttttatataataaagatata
 40169  ttttatttagcttgctttaatttaaaaattaacaatatatccgattcttatattaataat
 40229  attatattaaaattaaaagataatagttttaaatttacatttaataacaaatcttcatta
 40289  tcttctataaaatataatgtagaagataaattagtacttgaagttgttagaattatatta
 40349  gatacaatttataaacctttatttatatttcataataatcgtgatacagctttaaataaa
 40409  attacgacttcatcaatatctaatttaaaaggatatactatatttataaaaggtaatata
 40469  aaaagtgataaattccatgataagaataaaatctattatttttataaaaatatagaaaat
 40529  aaacttatgataattttatctcaaaaaattagtgatcaaagatttttagaattaatacat
 40589  aaaattttaaattctaattatttattttattatattaataatactaatttaatatctaat
 40649  cctatttatacaataattagtcctattttaattaatatttatttacataaattagattta
 40709  tatataaataaattttatcctgatttaaattatattaggtataataatgaatttattata
 40769  cttaataaaaaagatcatgaattatatccccggcggggatataatcatcggggtgacccc
 40829  cttattaaccatatgatccataaattttttattaaagaatatgataataatatagaaatt
 40889  atccccgctccgcggggatggttatctccccggcggggagatattaaaatagatataaat
 40949  aaaaatcctatttattttttagatacttatattatatataaaaataataagttaaaatta
 41009  aatgcacctatggatttaattaaatctaaattaacaaaaggaggatatttaattagggaa
 41069  tctaaaaaacataaaggtaaatctaatttattatgagttaaattaaaaccagagcatatt
 41129  ataaaattagctaataatataataataaaatatataaattattataaatatgttaataat
 41189  aaaaatatacttatatcatatatatattatattattaaagatgtagttttacgtacatta
 41249  gctcataaatataaattatcaagtagatctaaagtttataaaaaatttggatataatata
 41309  ttaattaaagattataataataggaataaaaataaaacacctaaaattttagtttcatta
 41369  ataaatccaaataaatataaaatcaaataa
;     G-cob-I7-orf629 ==> end
 41399  aagactgaataaaagttatggagagccgtatgatcaggaaactatcatgtacggttcggt
 41459  gacgaatattagacaaccctaataggtttagctaagggatcaatatttagttcaat
;     G-cob-I7 ==> end
;     G-cob-E8 ==> start
 41515  GATTTAATAACTGTGTTTGTATTCTTATTAATATTTAGTTTATTTGTATTCTTTTCACCT
 41575  AATACATTAGGT
;     G-cob-E8 ==> end
;     G-cob-I8 ==> start /group=IB (1.77e-15)
 41587  caataaaataatggcctatatatactatatgctggaataatttatccggctacgccggga
 41647  ttaatcatggggtggaacatcccataatttaactcggatactccgggatataataatccc
 41707  ctcaggggattatttatttttatctatatattttttatagataaatgatttataataaaa
 41767  ctaaattttatttagtaaaatattattataataagtttaatcagcagataaccaaacgta
 41827  tatttatatatatacttagtaggaatcttagagactatacgtatacataaattattgata
 41887  taaagtatttaattatctcgccatttatattttatgaataccggacgtaggccggtatcg
 41947  aattatataaaatataaggagatatgcccggcgaagccgggtaattgaatgacataccat
 42007  ccgggaatcatatttatgaagagatagtccatatatataataccgttataacggttttaa
 42067  tatttag
;     G-cob-I8 ==> end
;     G-cob-E9 ==> start
 42074  CATCCAGATAACTATATACCAGGTAATCCTATGGTAACTCCGGCATCGAT
;     G-cob-E9 ==> end
;     G-cob-I9 ==> start /group=IA (1.06e-12)
 42124  aataataactcatatatgattatatgtatttattaataagaagtatgtaatatacttttt
 42184  acatacatataagtttaatatagtatattttatatattaaaatcatatactgtcgcatta
 42244  tatatatctaaagatataaaatgaaaaagaagtgaattgcaaggatatcctatattattt
 42304  aaatatataggacaatttgcagtaaagtatattcgtattatgatatatatattatttata
 42364  tatatatttgaagaatataaatattcaacgactagttatattaaatagataataatattt
 42424  ataaaccacgagcgcttctgatattaagaaaatacccgctttgcgggtatatatatattt
 42484  atagatgtataatataaattttaatattatgacatagtctaaactatacagtaatgtata
 42544  gaaatattatttaaaagataatatacctttttttaaaaaggaaatataagaaaaatttat
 42604  atattatctaatataaaagataaatataaaacttatattataaataaaattg
;     G-cob-I9 ==> end
;     G-cob-E10 ==> start
 42656  AGTTCCAGAGTGATATTTATTACCATTTTATGCAATATTAAGATCAATACCTGATAAATT
 42716  AGGAGGAGTTATAGCTATGTTTGCTGCTATATTAATATTATTAATATTACCTATAACAGA
 42776  TAGATCAGTTATAAGAGGTAATACATTCAAAGTATTATCTAAATTCTCTTTCTATTTATT
 42836  TGTATTTAATTTCTTATTATTAGGTAACTTAGGTCAATTACATGTTGAAGTTCCATTTAT
 42896  TGTATTAGGTCAATTTGCAACTGTTTATTACTTCAGTTACTTCCTTATTTTAGTACCTGT
 42956  TATTTCAACTATAGAAAATATTTTATTCTATATTGGTAATAAATAG
;     G-cob-E10 ==> end
;     G-cob ==> end
 43002  TAATTATAACTCCTTTTTAAGGAGATAAAACATTCTCTCCTTATAGACCTATCATTTATC
 43062  CTCTTATATTTTTAATAAAGAAGTAATTATGATATGGAGTTAATTTAACTGATAAAATCT
 43122  TTAAAAGATTTACTACTTTAAAAATCAGATATATTCATATAATATTTCCCCATCACTAGC
 43182  TCCCCATATTTATATATACCATATATAATGGTATCTAATGATCTAATTATGGCGCAGCGT
 43242  ATCAAATAGTGATAAAATTTTAGCTTACTACAAACTGAGTTGTAATATATATTTGTAAAC
 43302  AAATACTTTTATCTAAGAGATATAATAATGAACTTTATGATGACAACTTTTCTATATTTG
 43362  AACTTTAACCCGCAGCTAGCTGCGGGCTTATATGTTATTTTTATGATGAAATATATGAAT
 43422  ATATAGTAAAAAGATATATAATATAACTTTATATACAAATAAAATAACTAATAATAGGAT
 43482  TAAGGTAAATAAAAATTTTACAAAAAAAAATTAAAAGAAA
;     G-nad4L ==> start
 43522  ATGATCGCAATTTTATCAACTTTGTTAACATTTTATGTTAGTCAAAATAATATCATTACA
 43582  TTATTAATAGCTATAGAGATATTATTATTAACCGTAACAGTTAAAATAATATATATAGGA
 43642  AATATATATGATGATATACAAGCAACAATATTTGCTTTATTTATAATAATTTTAGCAGGT
 43702  GCAGAATCTGCTATAGGTTTAAGTTTATTAGTTTCATACTATAGATTGAGAGGTAAAGTT
 43762  ACTAATATTTT
;     G-nad5 ==> start
;     G-nad5-E1 ==> start
 43773  ATAA
;     G-nad4L ==> end
 43777  TGTTTAATTTTTTAACTTATATTTTTGAAGAAACTATACATATAAAATTAGGTTCATGAA
 43837  TATCATTAGGTAATATTAATATAAATTATGGAATTTTATTAGATCCTTTATCAATGATAG
 43897  TTATGGTACCTGTAGGAATAGTATCTATGGCAGTTTTATTTTATGCTATAGATTATATGA
 43957  GATATGATCCTAATCGTAATCGTTTCTATATAATATTAAGTGCTTTTGTTTTATTTATGA
 44017  CAATATTAGTTATAAGTGATAATTATGTTATGATGTTTATAGGTTGAGAATTTGTAGGAG
 44077  TAATATCTTATTTATTAATATCTTTCTGACATACACGTGTAGCTGCTATGAAAGCTGCTT
 44137  TATCAGCTATTTTATTAAATAGAATGGGAGATGCTTTATTTGTTATATTTATAGGTACAA
 44197  CTTTATCTTTATTTCATACAGTAGATTTTAATACTATTGAATTATTAACTCCACATACTA
 44257  ATACTTATATTTTAAATTTATTAGCAATTATGTTATTAATTGCTGCTACAGCCAAGTCTG
 44317  CACAATTAGGACTACATAGCTGATTATTGGCCAGCATGGAGGGA
;     G-nad5-E1 ==> end
;     G-nad5-I1 ==> start /group=IB (1.76e-20)
;     G-nad5-I1-orf125 ==> start /first_aa=P
 44361  cctgacatggctaaagaaaaccagaaaagatttgggtatttagaaaaaggaaatattact
 44421  aataataatgttaaatttatatttattaaaagatataattcatttaaaccaaatagagta
 44481  aaagtatgagtatatgatataaataatttaactttattaaaaaattcaccatatagttca
 44541  atatcagaatgttcaaatgattttaaaattacaagaggtagtatacgaaaatatttaata
 44601  tccaaagatatatttaaatatatatacatttttagttatgatattttatctaacgaaaaa
 44661  ttaaataaatatgtatatttaaataaaaataaaatatctgatataacattagaaataatt
 44721  acaggtgaattattataa
;     G-nad5-I1-orf125 ==> end
 44739  attatcccccccgcttcgcggggggatgattaatcccggctccgccgggataaattattt
 44799  aaaatttaatgtcttaaaagaaatatgtacaacttcaaaacttacaccttatccaaaaaa
 44859  taatccaactcaatattgattttcatctaaaacacttcctattttaaaagaattacataa
 44919  agaatgatataaaattaatggtaataaaaataatcaaataaaactaaatatataaaaatt
 44979  ttacctaataatataggtgatttaatcacacctagaagtatagctcattgaataatgggt
 45039  gatggttactttagtaataattctatatttttatgtacagataactttactaaagaagaa
 45099  aatttaattttaataaatatttttaaggataaatttaatattgattctactataacaaat
 45159  agaagatataaagataaattaggtaatgaagttttacactatagaattaaatttagttaa
 45219  accatatattttaccagaaatgcaatataaattaggaatttctttagataaaagaataaa
 45279  aaaattaaacccccgtaccctttaacccttatttctataaggacaataggataaatatta
 45339  tttactattaaatataataggtataaatatatcttttatttatataatatatatatatat
 45399  tatataaggaaaaattggcccctccttaaatcttactatatgctggaataacttaaagct
 45459  aaattaactgaaactatagaaaaaaatatataaaatggaaatataaatggccccgcttcg
 45519  cggggtgatacggccggcattatatatggataaactagaaaaaaatataggaaagtaata
 45579  taaatttagatatatagaaaatcagcaggaaaccaaaagataaaaaaaaatagaaatcga
 45639  agtaggatcctcagagactaaatgtaaggaatataataataaataaaaaaaaggataaat
 45699  aaaaaatgaaacctaaaagggtaaaaataaactttctactcttacaataaaataaaatta
 45759  atgtcataagagatttattattatatgatgttatagtccaatttatgattaaattataaa
 45819  aaag
;     G-nad5-I1 ==> end
;     G-nad5-E2 ==> start
 45823  CCAACCCCAGTTAGTTCATTATTACATGCAGCAACAATGGTTTGTAGTGGAGTATTTGTA
 45883  TTAGTAAGATCATCATATATATTAGAATATACTCCATCAGTATTATTATTAATATTATGA
 45943  ATAGGTGGGTTAACTACTTTAGTAAGTGGTTTAATAGCTGTAGTATCTAATGATATAAAA
 46003  AGAGTTATAGCTTTATCAACAATGAGT
;     G-nad5-E2 ==> end
;     G-nad5-I2 ==> start /group=IB(3') (1.26e-04)
;     G-nad5-I2-orf152 ==> start /first_aa=Q
 46030  caattggctcaattaatttacaatttaataagaaaatataaatgatttataaatctaaat
 46090  tgtaaatttaggaatcaaactaaatacgagaaattatataaaaaatataataattcgcag
 46150  ataaccaaaacttataattatatatcaatatataattatactaataaaatatttaaatca
 46210  ttttatgttttacatacgtactatataaaattttatatgaagtccacacaatgaaagtat
 46270  tttattaataataagttagtaggaattacagaggccatacgtttgatatttatatcttat
 46330  atatcatttttatcacatatagttaaacatccccgcgaagcggggtatatatataatatt
 46390  aaatgccccgcgaagcggggcgataccggccgtaggccggtattatataatttagattat
 46450  ccgaaggggagatttatgccgcctacggtggaaaagtaa
;     G-nad5-I2-orf152 ==> end
 46489  attatttacaa
;     G-nad5-I2-orf257 ==> start /note=LAGLIDADG ;; evalue:6.7e-37
 46500  atgcccgtccttttgacgggaattagatatttacatataagaaaaaataataaatctatt
 46560  atatccaataatgaaataaataatgagcattcagatataaaatttaatcaatgattagct
 46620  ggtttaattgatggtaatggacaatttaatttatctaaaaataaaataggtcgttttaat
 46680  ataattttagatcaaaaagatattaaagttcttaatttaattaaaaataaatttggaggt
 46740  aatatttataaaagaaattatacatataaatatcaattaactagtaaatataaattagaa
 46800  aaattaattcattctattaatggtgaattaagaaatcctattagattattacaaattaat
 46860  aaattatgtgtacaatataacattaatttaatatttgctaaacctttaacattttataat
 46920  ggttgatttagtggttttttagatagtgatggttcaattaatttagatgataaatcaaat
 46980  caattaatagataatcatccccccgaggtggggataatttttaatatttatcaaaagaat
 47040  aaatatttattagatccattaattaatctttatggtggtatgatttatagtaataactct
 47100  aaattagatgcttttagatattctatatttaaaaaagaacaaatattatatttattagat
 47160  aattattttatacattatcctttaaaaactaaaaaaattaaaagattaaatcatataaaa
 47220  gaattttatactttaaataataaagaatcattaaaagatatatatattaaataa
;     G-nad5-I2-orf257 ==> end
 47274  atatgttgaattaaaaaataaatgagaaagatatatataatatgtaaataaagatatggt
 47334  ccatatatataatgttataaaatgccgcgcttcgcagggcaataccggccgtaggccggc
 47394  attatatattttg
;     G-nad5-I2 ==> end
;     G-nad5-E3 ==> start
 47407  CAATTAGCAATAATGATGTTAGCTATAGGTTCAAGTGCTTATGATTTAGCAATATATCAT
 47467  TTATACTGTCATGCTTTCTTTAAAGCTTTATTATTTATGTCAGCGGGTTCAATAATTCAT
 47527  AGTTTTATATCAGAAACTCAAGATATGCGTAAATATGGTGGTTTAATAGAATATCTACCT
 47587  TATAGTTATATATCTATGGTTATAGCTTCATTATCTTTAATGGCTATACCTGGTCTAACT
 47647  GGATATTACTCAAAAGACGTCGTAATCGAATCATTATATGGTACTTATACATTAAGTGGA
 47707  TATATAATGTATTTCATCGCAACAGCTTCTGCTACATTAACAGCTATTTATTCTTTAAGA
 47767  GTATTATATTTAACTTTCTATAATAATCCTAGATCTAATAAATATACATATGGATTTATT
 47827  CATGAAAGTAATTGAATGATAATTCCTATGACTGTATTAGCTATTTATAGTATTTTCTTA
 47887  GGTTATTATAGAGACAATGTTATATTCCATTTAAATATTGGATTACCTCATACTAATACT
 47947  TTTATAGAAACTGAATTTACTATACCTACTATCTTTAAATATTTACCTATGATATTGGGT
 48007  TTATCTTTATCTTTATCTTTAATTTATATTTATGAATTTATGTATAAAATTAATAAATCA
 48067  TCTTCTATATCCAATAAAATTAATCATTTCTTTAATCAACGTATTTACTTCGATCAATTA
 48127  TTAAATAATTTAATAATTAGACCTGTTTTAGTATTTGGTGGTTATTTAAATGAATTAACT
 48187  GATAATGGTTTATTAAAAGTTTTAGGTAGTACTGGTATTGGTAGATTAATACTTAATATA
 48247  CCTTTAATTATCATTATAAATATTATTATAGTTTTAATTATTAATATTATATAA
;     G-nad5-E3 ==> end
;     G-nad5 ==> end
 48301  TATATATATACATAATATTATAATAAAATTATATATCTTTTTACTATATATTCATATATT
 48361  TCATCATAAAAAAAAAAAGATAAGATCTAAACGGGTCATGTATA
;     G-trnR(ucu) <== end
 48405  TTATCTCATTGGGAATCGAACCCAAATAATTACTTT!AGA!AGAGTAATGTTCTAACCAT
 48463  TGAACTATAAGACA
;     G-trnR(ucu) <== start
 48477  TAATTCACCTAAATAATGTTTAATATCAGGTATATGTCCGCTTCGCGGGGTAATATAAGA
 48537  TTAATAATATAGGTAAGTAAGTAATAAATTTATAATGGTATATTTTTTGGTTTAAAATTT
 48597  TCATAAAAAATAATAAATTTTATATGAATAAACAAATGACGTATATAACACGTTGATTAT
 48657  ATAGTACATCTCATAAAGATATAGCTATATTATATCTAGGATATGGTTTAATTGCATCTA
 48717  TGGTAGCGACAGGTATGTCAGTTATAATAAGAATGGGTGCGCCTTTGTCGGCTGTATGTT
 48777  GATGTGAATTAGTGTGAATTCATATACATATTCAAGGGCTTTTTAATAAAAAGTTATGTA
 48837  TCTCCAATATTTCTGCCTTTATATTATCTAATAAATATATAAATGGTATAGCAGGAAATA
 48897  AAAGGGTAAAATTTTATCCAATGGAATCAAACTATGTTGAGGTTAACGAACTTGATACTT
 48957  TATACAAGATAAATCTATATTCAAAATTATCCCCCCCCCGCTTCGCGGGGGGGGATTATA
 49017  TCCCGGCGTAGCCGGGGATAAACTATGAAATATATCATCTATTATAATATATATATCCAT
 49077  TCGTATATATTATTCTTGAAAAGGATGATTGTCATATAAATCTATATGTATATATAATAA
 49137  TATAATAAAGCAAGCAGCTAAGGTTTGAAGCACGTTAAAAATAAACATACAATTAAGAAG
 49197  GGATTTAAGCGCCTCTAATAGATTATTATGCGCAAACGGAGGATCAATAGTAGTGAGTAA
 49257  TATATTTATAAATATATATAAC
;     G-orf102 ==> start ;; mfannot: GTG upstream: 49249
 49279  ATGAAGTGATCTAGCCAAAATGTTAATTCATTAAGAATGTACGTAACAAAATCTTCAAAT
 49339  AGAAATAAATCATTCTCGAATATAAAAAATAAAGATGAGTTAAACGCCATTTTAAGAAAT
 49399  GAATTAAAAGCTTATGAAAATAATACTCATATATTAAAAAATCCTTACTTTTGAATAACA
 49459  ATATATAATTTATATATAAAAGATGATAATAATAAATACCCTTCGGGGTATAAGTTATCC
 49519  TTTTCCGGGGATTATTCAAATTTATCAGATAAATTAGATAATTATAGGGGGGTTCCCCCC
 49579  TATGATTAA
;     G-orf102 ==> end
 49588  ATCCCCCCGCTTCGCGGGGGGATAATTATATCCCCGTAGGGGATAAATTTATAATAGATG
 49648  ATTTAATTTCAGATATTATATCTGGTAAATACCAACCAAAAAAATTTAACGATTTAAAAG
 49708  ATAAAATAATAGAAAAAGGATTAGCATTGATTTTAGATGTTATTTTAAACCCTCCCGGCT
 49768  CCGCCGGGCATCATTTAAATACTTTACAAAAATCTAAACATACAATTTTAAAAGATTTAT
 49828  ATTTAACTAACTCATATGCCCGCCTTCGGCGGGATAAATATATAATACAAATTAATATAA
 49888  CTGAGGCATATTTTGATAATATATCCCATTTAAATTTTATTCATGATATAAAAAAATATA
 49948  TAAAATGTCATTTAACAATATCATTAATTTATAAATTTATACGTATAAAAATGGAAAATG
 50008  GAACAATATCTAAAAAAAAATACCTAAATATAGTTATAAATCAAGTTCTATATTATATAA
 50068  TATAATATTTCTCAGTCAAGCGGGGAATATATTGGAGAGACATTTAAATAATTACCTGAA
 50128  TGATCATTTCTCTCGGGAAAATAATAGATCTTCATTAAAATATTGGCCCGCCTTCGGCGG
 50188  GCATATATTGATATTCCCAGGAGGGAATAAATATTTAAGATATAATGGTAAATTTATATT
 50248  ATTAATAATAGGTAATTATGGGGATTGTATTAAATTAAAAAATGAAATAAAAAATTTTTT
 50308  ATTGAGTAAATTAGGTTTAGTTTTAAATGATAAGGAAATAAAAATAAATTTATTAACTAG
 50368  ATATTTTGAATTTTTAGATATAACTTTAAAATTTAAAGAAAGAATAAATAAAAAAACTAA
 50428  AGAAGTAAATAGAGGT
;     G-orf120 ==> start
 50444  ATGGATCTTTATGTATCAATAGATAAATTAAAGGAAGTACTTATAGAAACTAAAATAGTA
 50504  AAAAGGAATAAAAATGGAGAATTAAGACCTAATGCTCAAACACAATTAATAAATTTATCT
 50564  CATAATGAAATTATAAAATTTTATAATAATAAAATAAATAAAATTATGGATTATTATAAT
 50624  TTAGTATCAAATAAATATGAATTAAATTATATAATTAATTGTTTAAAAATATCATGTGCA
 50684  TTAACTTTATCTAGAAAATTTAAAATAAATTCTTTACCAAAAACATTTAATAAATTTGGT
 50744  AAATATTTATCAGATTCTAATACAGGTATAAAATTAAGAATATATAAAGGAAATAAATCA
 50804  TAA
;     G-orf120 ==> end
 50807  GTTATCATTTTGGGTGA
;; mfannot:     /group=II (5.57e-14)
 50824  aagccgtatgatgggaaactatcacgtacggtttggaggg
;; mfannot:
 50864  CAGTAAGAATATTAGTAAATATTGACCCTACAATTATCAGGACCTAATCCACAATATTTA
 50924  AATGGAAATAATCAAATATTTAATGGTGCGCCGTCTAATTATTTATACACCTTACTAGTA
 50984  TTTAAACTAGTCGTAATTATTTTGACCTTATTTTCACCTTCGGGGGGCATAAGTTGCGTA
 51044  AAACATATCACTAACCTAATTAAGGCTAACTTAAAAGGGAAAATAGCATGTGATAAA
;     G-orf178 ==> start
 51101  ATGGAATCATCCCCGCTCAGCGGGGATGATTATCTCCCCGGCTACGCCGGGGAGAAATTC
 51161  ATAAGTTATTTCAGAGTTAAATTTCATATGGTTAGGATAACGAACTCCTTACAAGGCTGT
 51221  TTCAGGGTACAATTTCCCTCATCTTATGATGCTCTATTACATTCTAAATTTTACATTAAG
 51281  ATTAAGAATGAGTCAAAATTAATAGGGGTAACCATTTATAATGGCGAGCAGTTGGAGAAC
 51341  CTAAGTGAAATATTGGTGTATAATAAGAATTCGGGATTATCTGATATCTGAAAAGATTGA
 51401  GATAACGGAACGTTCGTAGTAAATAGATTTTTTAATCTTATGAAGGGACGTAGGAATTAC
 51461  AGTACTAAGGTATCTAATCCTATAGGATTAAAGAAATTAGAACAATTAACAATACAAAAT
 51521  ATAAATAATCCCAGTAAACTGCGGACTATCATACATATTATTAAAGATTTAGATATTCTA
 51581  AATTTAGCATATAAAAAAATATATAAAAAAACATCTCATATTATAGATCAAAATTAG
;     G-orf178 ==> end
 51638  CTGCGGGCTTACTTTAAAAATTTATCTAATGATATAATTACTGGTAAATTTAATCCTAAA
 51698  GAAGATAAAAATGGAAAAATAATAGTTGAACAAGCTGTTAATATTGTATTAAATGCTATT
 51758  TTTAATGCTCCTGTAGAAGGCGGACAT
;     G-orf337 ==> start
 51785  ATGAGTCAATATTCTTTTGGATTAAGACCTAATAATAATGCCGGCCTACGGCCGGTATCG
 51845  TCCTGCGAAGCGGGCCATTTAGATACTATATTATATATACGTAATAATTTAAATTCAGTT
 51905  AATTGATATATAGAATTAGATATATCAACTGATGGTATATCTCATAATTTAATAATAAAA
 51965  CAATTAAATAAACGTATAGATGATTTAGCTTTTACAAATTTAATATATAAATTATTAAGA
 52025  GTAGGATATTATGTAAATGGTACTTATTTTAAACCTAAAATAGGTATACCTAAAAATTCA
 52085  ATATTAAATCCTATATTATCAAATATTGTATTAGACCTTTTAGACATATTTTTAGATAAT
 52145  AAAAAATGATTTAAATATGTAAGATATAATAATAAAATATTAATAGGAGTAATAGGATCT
 52205  GTAAAAGATTGTAGAGATATTAAAGATAGTTTAAAAATATACTTAAAAACTTTAGGTTTA
 52265  TCATTAAATGCTATAAATATAATACATTCTACTAATCAGACTAAATTTTTAGATTATAAT
 52325  ATATCAATAAGAAATAAAAAACTATTTATAAATGCTCCAATTTTAGATTTAGTTAATAAA
 52385  TTAGCTAATTTAAATATATGTAAAAAATATACAGGGGAATCAATAAGTTCAGGTAAATAT
 52445  CTTCATGAATCAGATAGTGATATAATAAAAATTTATTTAAATATTGGAAGAGAATTATTA
 52505  GATTATTATAAATTAGCTAATAATTTTAATAAATTAAAAAATAGATTATATTATATATTA
 52565  TTTTATTCTTGTGTACTTACATTAGGACGTAAACATAAATTAAATAGTAAAAAAAAAGTA
 52625  ATAAAAAAATATGGTATAGATTTAAAAATATGAAAATTAGATCATAATGGAAATAAAGTA
 52685  ATAGATATATATTTTAATATGGATAATATGATATCTAATACGCCCCTTAGGGGGCCATGT
 52745  ATGTTAAGTAATTCTGGC
;; mfannot:     /group=II (9.34e-12)
 52763  aagccgtatgcagtgaaaattgcacgtacggtttag
;     G-orf337 ==> end
 52799  agag
;; mfannot:
 52803  AACTTTTAATAAATAAAGATTATATCCCGGCTTTGCCGGGATAAATAAAAAGGTATTATC
 52863  TGTTACTCTACTTCTTGTAACAGGTCACGCTATAGGA
;     G-orf678 ==> start
 52900  ATGAGTGCGCTGACTAATTTATTATTGGGGTTATGTTATTTAATAAGTAACATCTGATTT
 52960  ATTGGTAAATGATCAGTAAATTACAATAGAAGTGGATGGATCAAACCCATATACGAAAGT
 53020  AAAACACTTAAGCCTATTGGAAAGGATATATTGAAAAACTATATATCTTATATAAGTATT
 53080  GTTATGGATACGTTAAGAAACTTGACACAGTGTAACAGTCATTTATATGACCTACTATTT
 53140  TATATAGTTTGTAAGATAAATAAATGTAGTATCATTCATGCATTTATGTACCAATTGTCT
 53200  TTTGTAATTTCAAATAGAAAAAGAGTAATCATACATTGCAAGGTCCTAAAACAGTACAGC
 53260  CCTATAATAAAGAATTCAGGATTACCTAAGGGAACTTTATGAGTTCCTAGTCATTTGACT
 53320  TCAGGTAACGGAGATTCAATAGTAGTAAAGTCCCGCAAAATGGGACATATACCTTATTAT
 53380  AGGTATACTTTACAAAGTGAATCAGTAAATAATTTATCTGAAACATGAATCATGCCCGGG
 53440  GGGCATAATTTATCCCCGCGAAGCGGGGATATAATCATGGGGGTCCACCCCCATAATTTC
 53500  TCCTTACCAAGATATGATTCACTCTTTAAAAGGGAATTATCCCCCCCGCTTCGCGTGGGG
 53560  ATGATTATCTTCCCTGGGGGGAAGAAATTATCTATGATAAGAAATCTTTATATAAAAGCC
 53620  GGAAATTATGATTACCCTTTCCAAAGTAGGGGATTATTTAACTCCGGGTTCCATTATATT
 53680  TCATATAATGGCAAAATGAAAATTATTTCAAATATAATGGGGGATAATATTAATCATAAA
 53740  AATTTTATCAATATAAAACATATTTATTCTATAAAAAATTTAATATCGGCATATAAATAT
 53800  ATAAAAAATACAATTAATTATGATGATATAATGTATTTAAAAGAAGGATTAAAAAATAAT
 53860  AAATTTACGTATAAAAAAATTAATGATAAAAAATATTATATACCTATAAATTCTGATAAT
 53920  GATAAAATAATTCAAAGAGCTATTTATCAAATAATAAAACTTTATTATGGTAATTTATCC
 53980  CGGCTTTGCCGGGATAAAATCTGCCCCGCTTCGGGGGGCCATTTATTTAAATCATTAATC
 54040  ATGGGGGTGGACCCCCCTTATTTATCTAATAGGGGTATAAATTTAAATTATAGCTCGCAG
 54100  CAAACTGCAGACCAAGTTATTTTTTATATTTTAAATAATTTTCATAAAAGTAGATGAATA
 54160  ATTCAATATCCTAATTTTATTGATTATATAAATAATCATATAGTTATTAACTTATTAAAA
 54220  AAAAATATATCATGTGATAGAACTTTATTTTTAATAAAATCTATGTTAAATGCTGGTACT
 54280  AGTTTAAATATATGGTTATATGATATTTTATTATATGAGTTAAATTTATATATAAAATCT
 54340  TTAGCTTTAAGTAAAAATATAAATATAAAATATATATATTATAATAATACAATTATAATA
 54400  GGTATAGAAGGAAGTTATAGTTTAGCAAAAATAACGCTAAATGAAATAAAAGATGTATTT
 54460  TTACATAATAATAGTAAAATCCCGCCTTCGGCGGTCATAGATATAAAAAAAAAAAACTCT
 54520  TCATTAATAGTTTTAGATTATTTTATTAAATATAATGAAATAAATAATAAGTTAAATTTA
 54580  TATTTTAATTATAATGAAGTTATAAATTTATTAAAATCTAAAGGTTTTATAAAATATAGA
 54640  ATTGCACCTACTAAACATAATATATATAAATTAAGAGGTACTTTTAAAAGTAATCTTATT
 54700  AATCTTGAACATATTGATATAATAAATTATTATAATAATTTATTAAAATCTATTTATTAT
 54760  AAATATTATAAATGTCATAATAAGAAAGATTTATATGATATTTGTTGATTAATTAAAGAA
 54820  TCATGTGCATTAACTTTAGCTAGAAAATATAGAATAAAAACATTAAATAAAATATTTAAA
 54880  ATATTAGGTAAAAATTTAAGTAAAAATAAAATAAGTTT
;     G-orf874 ==> start
 54918  ATGATGACCCCCAAGATAA
;     G-orf678 ==> end
 54937  AAAGAGGATATTTATTTATGGA
;; mfannot:     /group=II (1.08e-13)
 54959  aagccgtatgcagtgaaagttgcacgtacggtttggaggc
;; mfannot:
 54999  GAATGGATAAGGGTAACTTTATCTAGATTTAGCCTACTATTCTTATTTGTTATGCCAGTA
 55059  TTAATTGGAGCATTTTTACGACGTAGTCGTAGGATTTTTAATATGTGGGGGTATCGTTTC
 55119  CCCATAATATTTTCAATGTGTGGTTTATTAATAATGGCCCGCGAAGCGGGGCGATACCGG
 55179  CCTACGGCTGGCATTATATTAATACATGAAGAGATAAACACAGGGGGGCTATCCAACGAG
 55239  GTAGTCTCTGAAGGTTGTGTGAAATGGAGAAATATCTTAATAGGAATAGGATTTAGTAAA
 55299  CTATCTCTAACTTTAGTACGCCCACAGCTAAGCTGCGGGCGGATAATTGTTTTAAGTTTA
 55359  ACGAAAGTGAATCTTTATTTTAAAATTGGTTTAACAATTACCGAATATTCCTTATTTTAT
 55419  TTATTCGGAGACCATTTAACTGTAAGAAATATAAATGAGTGCATATATTTCAAAACCACA
 55479  AACAGGGTCAATACCAATACAGAAGAAGACTTAATAACAATTCAGAATATAATGATATTA
 55539  TATTCGAAGAAAAATCCTATCAAATGCGGGAACTTCGGAAAGAATAGATTATTGAATTCA
 55599  ATTGAGAACACAATGGAAGTACTTTGATGCCCGGCTCCGCCGGGGAAATTAAAGGATACT
 55659  GTAATTTATTTGAATGATAGTATAAAAGAAATTTTATATTATGTTAATGACTTATTAATT
 55719  TCAAGTTTATGACAAGTTATTAATAACATTCACGGGGGCAAGAAAAGTGAGAAAGCAAAT
 55779  GCTCTAGGTAATGCTAGAGATACTGATAAATTATGCCCGAAGGGCATGATTATATCCCGG
 55839  CGTAGCCGGGATGATTCACTCCAGAGGAGTAAATTATTTCAAAAATGATTATATCCCCCC
 55899  CAGGGGGATAAATTATATCAGCCAAATATTGTTCTATTTGGAGAAAAGCTGAATTCATGA
 55959  TACCTTAGTAAAAATTACATATATAATGTACGTCATTATTCAACTGTCAAGGAGGAATTA
 56019  TCAAAAGCTGATATTAAGAGACAAATATATATGAATAATGAAGTTTTAAACTGACCTAAT
 56079  AATGAGATTATGAATCTTATTTATAAAGAAGTTTTCAAAGAACAAATATATTTATGTAAT
 56139  TTAGCCAATAACTTTGGTTTAAATAGTAAACAAGTATATAAACAACAACTTATTTTAAGT
 56199  AAATCTTTATTTTTTAGATTATTCGCTATTCATAAACTATCTAAATCTTTAATATCGGCC
 56259  CACATTAATAATAAAGATAAAATTGATTTAGTTATATGATTAAAAAATGTAATTAATGAT
 56319  GCTAAAAATTTAAAAATAACATCAAATAGTCACTTGAAAGATAGAGCTTTACAAGAATTA
 56379  ATAAATTTAGTATTAGAACCATTAGTTGAATCAAATAATGATTTACATAATTATGGTTTT
 56439  AGATATAATAGAACTAAAAAAAATGCGATAGCTGAATTAAGATCACATTTTAATGTTATG
 56499  AGTGAAGATATATTTATATTTAATTCTCATATTAAAGGTTTCTTTAAAAATGAAAAATGA
 56559  TTATTAAATAATTTATATTTAGATTCTAAATTAAAAATCTTTATTAAAATTTGGTTAAAA
 56619  AATATAGAAGGTAGTATTATATTACCTACACTTATAAATTTTATTCTTAATGGTTTAGAA
 56679  GATACAATAATAAAATCTTTGTACCCTATAACTAAAAATAATAAAACGATAATTCTCCCC
 56739  CGGCGTAGCCGGGGGAATAATCATCCCCCCCGCGACGCGGGGGGGATAACACAATTAAAA
 56799  AATGGAACTCAAATATCATCTGAATTAGCTTATGTTAGATATGGTGATTATTTTGTTGTT
 56859  TTAGCTAGATCAAGATATATAATATTAAATTATATAAAACCAGCTATTTTAGAATTTTTA
 56919  GGATTAAGAGGATTAATACTTTATAAAACGGATTTATTTAAATTTAAAGATAAACAATGC
 56979  CCGTCCTTCGGACGGGGATTCCCCCGCGGAGCGGGGGAATTTGATTTCTTAAATTATACA
 57039  TTTAAATATAATAATAAAACTAAAAATATAGCTCTTTATCCTAATAAGTATAAAGTTATA
 57099  GAATTTATAAATAATATTAAATATATAATAAAAAAATCAACAAATTTAGATTCTTATAAT
 57159  TTAATTATTAAGTTAAATCCTATATTAAGAAATTGATCTAATTATTATAATCTAGGTAAT
 57219  TCATCACATTATAGAAATAAAGTAAAAAATGCTATATATAATATAATTTGAAAATGAGCC
 57279  CATAGAAAACATAAACGTTGAGGTAAAAAATTAATTGTTAATCATTATTTTATTATTAAA
 57339  GATAAAAATATGCAATATCCCGCCAAAGGCGGGTATAAATTAAAATTTCATGGTAATATG
 57399  AAAAATAAAGAAAATATGGTATATCTTTTTCATATAGTTACTAATTCTATATCTACTAAA
 57459  TATTATTTAATACCTAATAAATTATTACATATACATGCATATCATTCTAAAAATAAAGTT
 57519  GTAAATACGAGATTTAAATCATAG
;     G-orf874 ==> end
 57543  AGGCGCGATTAGAAAATCAACGGTATAAGGAAATACATAAGATTATATCTAATTGTTTAC
 57603  TTTGGT
;; mfannot:     /group=II (8.20e-08)
 57609  gagctgaatacgtggtgacatgtacgttcagttcttttggggga
;; mfannot:
 57653  TACAATTGCAAAATTGTTTTCCATCCATAGTGGTAAAAAAAGTATACTTATTTTATATCA
 57713  TAAATATAGAAATATATCTCATTCAGTTAAATATGAAACTTATCTATATAGAAATAAAGA
 57773  ATGCCCGTCCTTCGGACCGGGATACGAATTTATAGGTCCCTATTTAACTGGTTATATAGA
 57833  AGGTAAAGGATCAATTTGAATAGGTGATGATAAAATTTCACCAACGATAGATATTATTTT
 57893  TTCTAATAAAGATTTACCTTTACTTAATTATATATATAATATATTAAATATAGGAAAAAT
 57953  TAAATATAATAAAAGTTCTAAAGT
;     G-orf217 ==> start /note=LAGLIDADG ;; evalue:8e-20
 57977  TTATATGTGACATATAAAAAAATAGAAGATATATATATAATATTAGAATTAACTAATGGT
 58037  TATTATAGAACACCTAAATATGAATTAATAGTTATAATAATTAATAAAATAAGTAAAGAT
 58097  TATTCGATAAAAGTTAAATCTTTAGATACATCAAATTTATTATCTAATTCATGATTAGCT
 58157  GGATTAATTGATGCAGAAGGTAATTTTAATATTACTTTAACTAAAAAAAAGAATAATACT
 58217  ATTGTTAATTTATCTTTTAATTTAAATTTAAAATATAAATATAATTCTACTAAATTATTA
 58277  ATTGATTATAATAAACCTGGTTTTGCAGGTACTTTAACTCGTAATATAGGTCATTATTAT
 58337  AATATTATGATATCTATAGCTAATTTATTTAATTCTAATTTAATTAGTAAAAAAAAAAAT
 58397  CTTTATTATAATTTTAATATTATAGTTAATAAAATTGAGAATTTAAAATTAGTTATAAAT
 58457  TATTTAAATAATTATACATTGTTATCTTCAAAATATTTAGATTATAAAGATATAACTAAA
 58517  TTAATATCATTATCTAATAATAAAACTAATGAGATTCAAAAACTAATGTTAACTAAAAAA
 58577  ATTATACTTAATTTTAGTAAAACTAGAACTAATATAAAATGAGATCATTTATAA
;     G-orf217 ==> end
 58631  AAGATATATATAATAAGTATATAGTTGCCGTGGATAGTGTTTTTTTTAACACTTAATAAT
 58691  GATATTACAGGAGGGGATATCATCCCCTCCGGGAAAGATATTTATAACCATTATTAAATT
 58751  GTAAAATTATCTATTA
;; mfannot:     /group=IB (1.45e-23)
 58767  ttatattactatatgctggaaaatcctaaaattttatataattatatattaccttcatat
 58827  taatttatccccccaggggatataatcagcctcgcgaagcggggccatttatgtagttta
 58887  ataacttacaaagttatttttaaatatatttttaaaaattataattcttttttaagataa
 58947  taaatatgttaaatcatattattaaaatatatggacaatcagcaggaaacgaaaataaat
 59007  aaaatcattttatttatgcttgttaaaacaaggtataggatcctcagagactttacgtaa
 59067  tactccttttatataaaggatgaagataaagtcc
;; mfannot:
 59101  AATTTATATTGAAAAATATAATTATACCTTCCCAGTCTAATCTAAACTGGTATAA
;     G-cox1 ==> start
;     G-cox1-E1 ==> start
 59156  ATGTACGAATATATATTTATAAATATGAGATATTATTGAAGGTGATTGAACTTCTTTTTA
 59216  CCGATTCTTATCGGAGCCGTAGACATGGCATTTG
;     G-cox1-E1 ==> end
;     G-cox1-I1 ==> start /group=II (5.29e-04)
 59250  gt
;     G-cox1-I1-orf927 ==> start /first_aa=A
 59252  gcgggaaataccaataaaacatgtaaaaaaatagtgtacccaactaagtcccttagcaac
 59312  catgggattcttaaacaattaggagttgtatatgttgacctgcttaaccatgtctttatt
 59372  aatataaaatatatatatatatctcattttacgggatataaggaatgaaatataaaaaat
 59432  acaaatgtttttatatgggttatatttcaattatatatagcagcggagtatacaagaact
 59492  attgtaaataaagataatagacataaatcatcttattcgtgagataatttaatcttaatt
 59552  tttatggagcatatttatttggatattttcttcttattaaatcccggccataggccggga
 59612  taccccgctgtgcggggtcattttaataagtacgatggttttaataaaaccatgataaat
 59672  tataaacattatacttataataatataagagcttgtagaaattattcaattataacttat
 59732  gataaattaaaatctatggggagtaaatctaatatagataaagaagcattagctaaaata
 59792  aatattgttttagataagttagaaaagaatagtggagagttggaagccaccttacttcct
 59852  ataataaataaaactataaaaaatcccgccaaaggcgggtataattgacctactttagac
 59912  gaaaatctaaataaaggtattaatcattattatcagttaaaaaaattacaattaggttta
 59972  atttcttctactttatttaatccaaattttaatactattatacatttaaaagatatttta
 60032  tcttgacccgtagataactccagacataataatcgaaatcattttcatatatcttataat
 60092  ttaattagtccttttacttctaaaaatttacccggctacaccgggcatatagatagatat
 60152  aatcaagataattgatctattatattaaatatagcattaaaatgtcttgaatcaccaata
 60212  ttaaaaattttaactattaataatatatctaaattagatagtgctaaaatatctggtatt
 60272  gataataaggcatttaaattattattaaaagaaataaaaaatgaggatgaagttttaaat
 60332  tatttagagaaagaaataaaattttttaaaaaggaaataaatttacaaaaagataaaaca
 60392  tatcaagctaaaattaggaaaaataaaatgaataaagaattatctaaaagagaaaaatat
 60452  aaaatatgattaaatagtaaatcaggtaaattatatataaatgatataaaattaagatta
 60512  tctaatataaaaaaatatcctttaaattattataataatttaaaggataaagctatatta
 60572  aataataataaattaaaatgatatcttttagatgaattaaaatattttaaattattaaaa
 60632  tataaatctgatcccattttaaaagtttatagatcatctaatggtaaacttattccttta
 60692  ggtattccaactttaaaagatagaactgttcaattatttttaaataatattattgaacct
 60752  tatttagaagttattggtgataataattcttttggttttagacctggtagaaattcacac
 60812  caagctatatctagtatttataatcatttatctagaaaaataaatctaaataaaaattct
 60872  tttatttataatataaaaattgataattcatttgataatatatcacatgaatggttatta
 60932  aaaaatacaccaatacctaataaatattataatttattttatagtttattgaaaacacct
 60992  gtttgagtaaaatttgataaaaataaatatgcgatattatctccttcggagaaatatggc
 61052  caaaggggggggcagatattatgggtgaaacccaaatattctgaattaaaaaataaaggt
 61112  ttacctgaagataatttaatttctcctgtacttataaattgaactttagatggtattaat
 61172  gattatttaaaaactactatggataataaattattctctatttatagatatgttgatgat
 61232  atcttaattattagtgataataatttatccggggatataattagccccgcttcgcggggc
 61292  catttagatataaaatcaaaccttataaaatttctaaatataagaggtttaaattttatg
 61352  gatgaagaatcaaatctttatatagaatttacatcgcatataaagaataaaaagtttgat
 61412  tttttaggttgaacatttcatttattaaaaccttcaaataaaattaattgattaactaaa
 61472  tctaatactcataaaaataaacatttatatatatatccatctaaaaatagtacaaaaagt
 61532  tttagaaattgtataaaaaatattacaagtattaaaaatacttataaatctgattattta
 61592  attcttaaattattaagtttaaaaatttatcaatgaggttattatttctcacctggtggt
 61652  gatgttaattatttaggtagaaatttagatttatatattaaaaaatgtttaaaacgttga
 61712  atctttaaaaaatattctagagcattctttcataattttaaacgtttatttatggatatt
 61772  gatcctaattctaatacttatatatttaaaaaatcacctggtattaatttaatatctata
 61832  ccacaaatgagcaaattattaataccttattcttttatagatttaaaacctagtaaatat
 61892  ttaaataataatagtttttttataaattctttaccatatattgaatataataaaaaaata
 61952  gataatataagaaataatgatgggaataatatatcccggctgagccgggatataatcagc
 62012  cccgcgaagcggggccatttataa
;     G-cox1-I1-orf927 ==> end
 62036  atatagataataatctaaaatatggagaatgcccgtccgaaggacggggatacccccgct
 62096  tcgcggggtaattaaatataaaaaataagaattaactgaatagtttaaagtttataaaat
 62156  catatttttatatggtttacttatattaaaaatataagtatttatcaaagagctcagtgc
 62216  gttgagaggcgcttgctgtgatctgtcctggggcttaataatttatatattattttgacc
 62276  tataggaag
;     G-cox1-I1 ==> end
;     G-cox1-E2 ==> start
 62285  CAAGATTAAACAACATTAGTTTTTGATGCCTGCCACCTGCTTTAGTTTGTATCATTGCAT
 62345  CCGTTTTAATAGAGCAAGGAGCAGGAAGTGGTTGAACGGT
;     G-cox1-E2 ==> end
;     G-cox1-I2 ==> start /group=I(derived) (6.97e-03)
 62385  taaatttaagccgtattaaatatcattttttgcgtgaaaaacctaattttattttaaaat
 62445  ataaaatgatttataaaatacttttatccttatttaaagtaataatttttataataggtt
 62505  tatacgcttacatatataataaaaatatatcccgccttcggcgggcatatatgtatcaga
 62565  gactacaaatgataatatataatatgatctatgtcctccttagacatattattataaagt
 62625  atagtccgaacaatatagtaatatattgaaaatctcaaatatgagatatatatataattt
 62685  tttcttaggttatatatttacaaacaaattg
;     G-cox1-I2 ==> end
;     G-cox1-E3 ==> start
 62716  TTATCCACCACTATCTTCAATAAATGCCCACTCAGGTCCTTCAGTTGATTTGGCAATTTT
 62776  TGCATTACATTTAACGAGTCTTTCCAGTCTATTGGGAGCAATAAATTTCATAGTAACATT
 62836  TTTAAACATGCGTACTATTGGATTACATATGGTAAATGCCCCTCTATTTGTTTGAGC
;     G-cox1-E3 ==> end
;     G-cox1-I3 ==> start /group=II (5.76e-14)
 62893  g
;     G-cox1-I3-orf656 ==> start /first_aa=S
 62894  agtgcgccgtctaggatgtactttgtcttatattactttgtgggtaatattatatatttt
 62954  tgagaggtcttaaaagatctatatatatcttatataactgcctataaggaacctaaaaag
 63014  accttatatggtatagcaggttataaaagcggtagaacgagaggatcatgactcttatga
 63074  gctattgccaaagaaattgatcatgttgaagttaataaatttgatacttatcaaggagat
 63134  aaacaaagcttattggtaaatcatgaaatattaaacccaatatatcttaaagctatattc
 63194  tattttgctcaagagtatggttctcaaaataagatacctttattgaaattacaatacctt
 63254  aattgggataagcaaacagctaaaatcaataacacatgccccgcctatggcggggaaaag
 63314  ggacaaagtacacaaattcgggaaataaacgttaatgatatgataatatcaaacgtattc
 63374  ggaggtgttatagtagggaataataaatgaaatatcaaacatatatgcaattataaatta
 63434  aacctgaagaacactagtgttaacttgaatttgatcagaatgtatagtacatataaaaaa
 63494  attactaaacgtaatgaattaactgacattctaatgactaaaatcaaatcttataaatca
 63554  aaagatgaaaaatatcataaattaaatgaaatatttaaagaaccatatttttgaatcgga
 63614  gcttacatttctataaatagtaaatctataaatataacaaaagaaatgctatattttcaa
 63674  aatatagctaataatattgttaatggtaaatataatcctaaacccataaaatttatatca
 63734  aaagcagataataaacatccaatagagaatatagaggataaaattattgaaaccggagta
 63794  tcgtctattattgaagcaatatgaaaatctgaattcttaaattatggatatagatcaact
 63854  catatggctttaagagatatttgattaacgggatcaaaatatacttgagttatacaaagt
 63914  gatatcacaaattgttttgataatataccacatgataaattaattaatataattaaacag
 63974  aaaataggagatcctaatttaataagtttaatatataaattaataagaattggtataaaa
 64034  tttgatgataatactattaaaagaaataaaataggtataggtaatgtccttaatcctata
 64094  ttatctaaaatattattatatgaattagataaatatatagtaaataaaatttcagaaata
 64154  aaagaatatcctttgaattctaataataaaagaataaagtatataagatataataatgat
 64214  tttattattttaattattggaagttatcaagactgtattgatataaagaatttagtaaaa
 64274  gttttcttaaaagaaaaatgaggcttagaacttaatgatgataaaatgataataactaat
 64334  ttaagaaaagaatttagctttcttggaactaatattagaaaattaagacctaatgtattt
 64394  gaaataataaataaaaatgataataaaaaagtatcgaataataaaatgatagttaatgca
 64454  cctattccaaaaattattaattcattaattgaagtaggaattttaaaaagaaaaaaagat
 64514  ggtagcgttttaccttgaggtataggtaatttaactgttagaacacattatgaaatactt
 64574  aaattttataattacaaaattaattctttaatttattattatagttttacaactaattat
 64634  agtaaactatctacattggtttgatatttacaagcatcttgtgcattaactctaagtcgt
 64694  aaacataaatttaaatctatggctaaatcttttaagaaatgaggtaaatatttaactgat
 64754  cctaaaactgatctttatttaaatatacctaaatcttgaatagcaagacattatttcaat
 64814  ataaatatcaaagatcatagggtagttttagataaaataaaaaaaaaataa
;     G-cox1-I3-orf656 ==> end
 64865  aatgatgacccctctggggttatcattttcctggggaaaatgatttaagatatcatgatt
 64925  tataagatgttaacagtgagagccgtatgatgggaaactatcatgtacggttcggagagc
 64985  aattctaagaagaataaataatgattattatttgtatacgattgac
;     G-cox1-I3 ==> end
;     G-cox1-E4 ==> start
 65031  TCTACTTTTCTTTACAGCTATATTATTATTATCTTTACCTGTATTAACAGCAGGAGTAAC
 65091  TTTACTTCTAATGGATCGTAATTTTAATACTAGTTTTTATGAAGTCGCAGGAGGAGGAGA
 65151  CCCAGTATTGTACGTGCGCGTTCACAAAAGTGTGTTAGGTTTCGTTATTGTGTATATAAT
 65211  AGGCCTAATTGATATTTCTATCAATGCTTTTATTGGTGATTTAATTAATAAAAAACCTAT
 65271  A
;     G-cox1-E4 ==> end
;     G-cox1-I4 ==> start /group=II (3.95e-05),ID (9.66e-39),IB (1.49e-15),IB (1.14e-16) ;; mfannot: more than two introns identified
 65272  AATAGTAAGTCTAAGTCACAAAGACAGTCCTTTGTTTATGGATTCTATTTCGTTGACCTT
 65332  CTTAATATCGGGCTAACATTGAAAAATTATGTTATAAGGAACTATCTTATTACTTCGGGT
 65392  ACAGTTAGTAATAATACACAAATGATAGTTCGTCTAAATAAAAATAGGAGCGGAGAAATA
 65452  ATCCCAATGACAACTGTATTAAATAAATACCCCCGCATAGCGGGGGGATTTCGGTCTATA
 65512  TGGCCGGCATTTAAATACTGACTCCCTAAAGAGAAAGCTAATTATTATAGCTTGGACAAC
 65572  ACACAAAATACATGGACGGATTTAATCTTGCAGATCTATATTAATTTAACATCTGCTATT
 65632  AATAGGTATATTAATAAGAAAAGATTAATTCAGACCGTCTGTTTTAAGACGGCTAGTAAA
 65692  AAAATATCTAT
;     G-cox1-I4-orf991 ==> start
 65703  ATATCTCCCGTCTTTGACGGACATACTCATATAGATATAAGATATGGTCATCATAGAAAT
 65763  ATGATAATTTATAGACGTAATTATAATACAAATAGTAATCAATTAACTAATTTGGAAATT
 65823  AATTATTGAAAATTGGAGAAAGAATTATCTCTGGCCGCATTACAAGAATTGAAATATCAA
 65883  AATAAATTACCCCAAAATAAAAGAATCTGACTTATGGATTCTCGTATTGAAAAAGGTATA
 65943  GATTTACATTCAAAATTTATTTATGGTATACCTAAATTGATAAGGTTAAGACAATTTTTG
 66003  ACATCGGTTTATATATCATCTAATGTAATTAAAGGATTTAAATGAGATAATTATTTATTA
 66063  AAATTAGAAAATTCAATATGTGAATATAAAAAATTTATGAAACAATACATATGGCCCCGC
 66123  GAAGCGGGGCTGGTTATATCCCCCGCGAAGCGGGGAGATAATGAAATTAAAAACTTAAGT
 66183  TTTGAAAGTGAAAGAAAAGAATTTAATCACACCAAAGGTGGACATAGTTATAATCCTGAA
 66243  AAAACTATGAGACATATTATAGAAGATCCTAAATTTTGATCAGAAGTATTTAAATATACA
 66303  AATATCGATAATAGTTTTAATTCTTTAATAACTAAGATTTATGCTGTTGAAAAAACATTT
 66363  AAATCTCAAGATATATATATATCAGGTTATGACAATATAAAAGTATGAAAATTAATTAAA
 66423  GTAAATAAAAATTTTTTAACAAATAATAAAAAAGTTATTTCAAAAATATTAAATCAACAT
 66483  CCTATGAAAGATATTATAAATCTTCAAAAAGGAAATATAAATCTTGCAGAACAAAGAAAA
 66543  GGTAAATTAACAACTATAAGTGAAATAAGTAGAAAATTATTAAAAAGTAATTCAATAGGT
 66603  AAATTAATAACTAAATTAGCTATAAAAGAATATAATTTAATGATAAATAATCCTAAAGAA
 66663  TATTTAAATAATTACAATACTTTAGTTAAATATAAAAATAATCAATTAAAATTTAATATG
 66723  TTAGCTAATTCTAATTATAGTAAATTAATTAATTATAAATCAGATAAAGTTTTAAGAGTT
 66783  TATATACCAAAAGCTAATAATGAAAAACATCCTTTAGATATTCTAACATTAAATGATAGA
 66843  TATATTCAAAAACTTATTTTAATTATATTAGAACCATATCTAGAATCTTGTGGTGATACT
 66903  TCATCTTGAGGTTTTAGACCTGGTAGAAGTACTAATCATGCTATTACTCAAATATGAGAT
 66963  TTATTAGCCAGAAAAGATAGTTTATCCCCGCTTCGCGGGGATATAATCATCTGTAAGGAT
 67023  AATATCCCCCCGCTTCGCGGGGGGATAATCATGGGGGGGGAAACCCCCCATAATATGGAT
 67083  ATAACAGAAACTCCAACTAAATCTATCAAAAGAGATTTAAATCATTTAACTAATTATGTT
 67143  TTAAATGGTAATATTAAAGGATGTTTTAATAATATATCACATAAATGATTATTAGATAAT
 67203  GTCCCTTTTCCATTAAAATTTATAAATTTATTATATAATTCATTAAAAACTACTATTGTT
 67263  GAAAAAGATTCAAATCAAAATGACATACATAAATTTAATTATATAACTAATTATTTATGA
 67323  TTAAATTGAGATAATAATATAGATACTAATAAGTTAAGACCTAGATTTATAACTAAAGTA
 67383  TTATCTAAAGATAATATAAAAGGTGTCCCACTAAATGATATTATTTCACCTATGTTAATT
 67443  AACTGAACTCTTGATGGACTATCTCATCATGGAAGATTATCTTCTATTAAAGATGATAAA
 67503  TATAAGATTAATTTACGTAATATACATTTTATTAGGTATTTTGATAAATTTATTTTTATG
 67563  CCCGCCTTCGGCGGGAGTTTAGATTCTCAAGGTATTTTAAAAACTAAAATAAGTATAATA
 67623  GAATTCTTAAAAAAAAGAGGATTAGAACTTAATGAAGATAAAACAAGTATTATAAAATGA
 67683  AGTATGGGAGCTAAATTTAATTTCTTAGGTTGAACTTTTCATTTAATTTCTCCTAATAAA
 67743  GTTAATTGATTAACAAAAGTACCTAAATCTTTATCTACTAAATTTTCTTATAGAACTAAT
 67803  TTATACGTATATCCTTCTAAAGAAAGTATACAAAAATTTAGAGATAATATTAAAAATATT
 67863  ACTAGTTTATCTTATATAAATTTAACACCTATTGAATTTATTAAATTAATAAACCCAATT
 67923  ATTAATAGTTGGGGTAATTATTTCATACCATCTATTAATCAATATACATTGAGACATAGT
 67983  ATGGATTATTACACATTTGGTAGAGTTACTAAATGAATTTATAGAAAATATAAAAATTCT
 68043  TATGCATTAATGTGTAAAAACTTACTTATGCCCGCCGAAGGCGGGAATAAAAATAAATGA
 68103  AATACTATGACAGTTAAATTATCTGATACTAAAAATATATCTATTAAAAAATTAACTGAT
 68163  ATTATGGATAATGTAACATATTTTATGTTAAAACCTTCTAATTCACTTAAAAATTATAGT
 68223  ATGTTTACTAATCCAGAACCATATATTAAAAGAGCTATGTTAATTAATACATATAAAGGA
 68283  GATATTAGATCACAATTAATATCTAAACAAAATAATATTTGTCCTATTTGTAAAAATCAA
 68343  CTTTTAGATTTTGATGATATTTCTAATTTTATCAATACTCATGATTCTATATATATAAAA
 68403  GATAAATATTTCCCCGGCTACGCCGGAGATAATATTGCATATTTGGGGTTTTCCCATAAT
 68463  ATCTCATATTTTTCATCTTTAGTAAATGAAGATAAATATAATATTACGAAATCAAATATT
 68523  TATAATCATTTATTTGATACAAAATGCCCGCCGAAGGCGGGTAAAAATTTAGATAAGTTA
 68583  GATCTTATCAATAATAAATGATACCGGCCAACGGCCGGCATTATTGTACATAATAATTGT
 68643  CACAAGATTAAAACTACTTTCGATATAAAACTTTAA
;     G-cox1-I4-orf991 ==> end
 68679  GAAATTTTTAATTGATTTACTTACTTACTAATTTAATACATTAAATTCTCGCAAAGCGAG
 68739  TAAATAGATGATATATAATCCATAAAAAAAATCAAAATCTATACCCGCCGAAGGCGGGAT
 68799  ATATATCTTATGATATTAATAAATATATGGCCGCCTGGATTATTGTTTTTATAGGGTATA
 68859  TATATTTTTTTTGAGTATTTTACTAGAG
;; mfannot:     /group=II (3.95e-05)
 68887  gagcgtagtgctatggaagtagcatgctacgatctgtgccgggggc
;; mfannot:
 68933  TTTCATTTGAAACAATGATTGAATACTCTATGGCGATCAACATTTATTTTAAAAAAAAAA
 68993  GAATTGAAATAAAGATATAAATTAGTTATATACTTATTTATCTCTCATAAATATAAAGAC
 69053  TAAATAATTAATATAGCAAATGTTGTACTTAATATCATTTTAGGTAAATATATAAGACTA
 69113  TATTAATAAAATATATCCTTATTATCGTGCTTCTTAGCCATATTGTATATGAAGGATATA
 69173  TTATTTATATCTAGTGATAGTTAATTTATGACGCCTGCAGGGCATATATATATATATTGA
 69233  TATATATAATCTATTATATTTATGTAACTCTAATAAGAAAATAAATATAATTAACTACTT
 69293  ATATGATTTTATAAAGTTATATATAAGAAGTGGTTAAATTTAACTAATTTATTCTGAGAG
 69353  GAATAATATATTTTATGTTATAATGAATTTTATCTAAATTAATTAGGTATAATTTATCCC
 69413  CGGCGTAGCCGGGGATATAATCATCGTATAATTTTCGGCCTAATTAATGGTGGTATAATA
 69473  ATCAAAATTAATTACATAAAGTAT
;; mfannot:     /group=ID (9.66e-39)
 69497  tgcgatgcgagtgaaaacggttaagagttaataaaataatgatcggttatcatttttttt
 69557  tttatttaagaccgtcggtagtattagatatcgctacagactggctcacttgtgggtatc
 69617  tgaaatgatgcttaatgtacagtcga
;; mfannot:
 69643  TAAAATACCTACTTTGTCGGTATTATAACAGTTAAACTGTTAATTTAGGATTCTTTGGTC
 69703  AATTGTGGCCTAAATTTATATTTATCTTTTTTTTTTAGATAAATTAACAGTATTATTACT
 69763  GTTTATATCAT
;; mfannot:     /group=IB (1.49e-15)
 69774  aaatttcgctatatgctaaaagtttttatatatttaattactattattttttataagagg
 69834  ataaagttataatattaaatatagataaataaacaataaagtttattatgtaaatataat
 69894  gacgagattattattttacgttggaaaataattagcagataactatcccgcctttggtgg
 69954  ataaattataaatcatatttaatgtcatatgataataattttatagatatctcagagact
 70014  atatgcgaaatattatatatatatataaagacatagtcc
;; mfannot:
 70053  ATATTATATATCAAATTCCCAATTTGATATAACTTGATATTAAAATAGATAAGTTATTTA
 70113  TTATGGGTTATTTTAGTTATATAATAGCACCCAGAGGTATATGTATGCCTCT
;; mfannot:     /group=IB (1.14e-16)
 70165  ta
;     G-cox1-I4-orf376 ==> start /note=LAGLIDADG ;; evalue:3.9e-27
 70167  atattgctatatgctgaaatttactctttttccatattatggaatatatataaatacatg
 70227  tttaaatgtcctaaatggattaaagaaaaagtaaaaatgttatatatatgagttaatcag
 70287  caagaaataaaatttcccggctgcgccgggcatatccaaatggataaatatattaaatct
 70347  ccagagactataagcaataatattttatgtcataaatcccttatttttataaaaaaatat
 70407  catatatcaaataaaatagatttaataactaataaaactatatcagaacatttacctaat
 70467  aaatatagaccaaataataatgaacaattaggtcattatttagctggattaattgatggt
 70527  aatagttattttgataataaaggtaatttaattataaatttacattctaaagatatatca
 70587  gcagcttattgattaaaaaaacaaataggttatggtaaagttaaaaatatagatgaaaat
 70647  attaaatcaccatataaaaatggaacaaattttataattactcatactaaaggtttatta
 70707  tttattttagaattaattaattataaattaaaaacttttgataaatataatcaaattatg
 70767  aataatttaattaataatcctaaccaagaatgtggtactttatttttaaataaatatagt
 70827  gaatcttttcattatgataattcttctattgattttaatataaaatttaataaccattga
 70887  ttatgtggttttattgattctacgggttcttttaatatagatatacataatatttataaa
 70947  gatagaaattatgatgatattattgattttactttaaatttcatattaatacatgaaaat
 71007  ttagatttattaaataaaattaataaattcataaaccatttagataaatcatattcaata
 71067  ataaaagaaaatgaagatagatataaatatataactaaatcatttgatatatttaaattt
 71127  ataattaattatattaataaatatcctttagtatcatataaatatttaaattatatatta
 71187  acaagaaaaatatttgtaattaaacaaaataaaataaaattaacgatagaagatattaat
 71247  aaaataaaaaaaacatctataaaattaataaaaatagatagtgggaaataa
;     G-cox1-I4-orf376 ==> end
 71298  ataaaatataagatatagtcc
;; mfannot:
 71319  AAAAAAAACAAAAAAAGATACATTATAATAATACCAGGATTTGGGATAATATCACACATC
 71379  GTATCTACATACAGTAAGAAGCCTATCTTC
;     G-cox1-I4 ==> end
;     G-cox1-E5 ==> start
 71409  GGGGAAATAGGTATGCTTTACGCCATGGGATCAATCGGTCTTTTAGGTTTTTTAGTTTGA
 71469  AGT
;     G-cox1-E5 ==> end
;     G-cox1-I5 ==> start /group=IB (1.93e-26)
 71472  caattaatggctttccttaaacgtgagtttaaggtaataaacaccactataggctggaaa
 71532  ggatgagatttatttaatactttttatagttcaaatttaaataaaaatgcccaatcagca
 71592  ggaaacattatatcaaaaaaagaagatatattttacgtcgatgacggaaaaaaggatcct
 71652  cagagact
;     G-cox1-I5-orf291 ==> start /note=LAGLIDADG ;; evalue:1.6e-34
 71660  atacgtggtgatacttatgatttattttttactttttataaaaaaatatatatggttaaa
 71720  catacaattatagataaagaatgattaaattgatttgtaggttttaccgaaggtgatgga
 71780  gctattttagttcataaaaatttatgtagatttgtaataacacaaaaagagacttctatt
 71840  ttagaacatatacaaaaaacattaaattttggttatataaaatatcattatgataaaaat
 71900  aataatattcaatatggtcgttttattgtttatgataaaaaaaatatttttttattatat
 71960  ttaatttttaatggtaatttatatttaaataatagattaaatcaattaaataattggtat
 72020  aatattttaaataaaagtactattttaagtggttattctatacctttaattataaaagaa
 72080  aaaaataaagtatctttaaataatgcctgattatcaggttttacagatgctgaaggttgt
 72140  ttttctataaaaatttataaaaatcgtggtattacttatgtaaaatctatttttatttta
 72200  gatcaaaaaaaagaagaagatttattaaatgaaataagtcaattattatactttaaaaat
 72260  ttatctaaattaagaaagacaactaaaaatgtatatagaatagaagtatcttgtaatcat
 72320  atagaaagaaataagatattattaaattattttaatttatatggtttaaaaacaactaaa
 72380  agtaaatcttatgctatatttaaaaatatattagatattgttattaataatcaaccttta
 72440  agtcccgataaaattgatttaattagatctctaagaaaaaatatgaataaatttattatt
 72500  gaaaataaatcaataggacattcatctaaatcataa
;     G-cox1-I5-orf291 ==> end
 72536  gtataagagatagtccaaaaatataaaaaatatttag
;     G-cox1-I5 ==> end
;     G-cox1-E6 ==> start
 72573  CACCACATGTATGTAGTAGGATTAGATATTGATACTAGAGCTTATTTCACATCGGCTAC
;     G-cox1-E6 ==> end
;     G-cox1-I6 ==> start /group=II (5.24e-10)
 72632  g
;     G-cox1-I6-orf269 ==> start /first_aa=C /note=LAGLIDADG ;; evalue:2.8e-09
 72633  tgcgccatctcattgttaaacttaatgtgtaatatattacaccttcaaatattttccatt
 72693  tataaaatttatcttaacaaaattaaatctaatttatatataaaaaaatccttctcaact
 72753  tataaagaaaataaatgtaaagatttaattttacataattatcataataaaagattaaca
 72813  tttaatttaaaaaaaggtataattactcgtaatgaaagaaattctttaatattaagtaaa
 72873  tatcataaaagtatgataataggtatgttattatctgatggatgaatgcatttacataaa
 72933  tttttaaatccagctattggatttaaacaatcaataaaaaattatgaatatttatgatga
 72993  gtattttgtgaattatcttacatttgttctaatataccttatttaacaaaaaatataaaa
 73053  agaggtaaactattttatagtgtacaattttcaacacgtaaattagtaattttaaatgaa
 73113  ataaaagatatattatattatgaaaatagtaatagaaaaagtataaaaattgagttatta
 73173  gatcatatggattatgtagttttagcacattgaataatgggtgatggttctagaaggaat
 73233  caaggtttaactatatgtactgataattttaatattaatgaaaatatattaattcaaaat
 73293  attttatatattaaattcggtattaaaactactttacaaaaaaataaagataaatataga
 73353  atatatattaatcgtatagaattaaataaaattaaaccaaaaatagctccatattttata
 73413  aaatcatttttatacaaattaaatttataa
;     G-cox1-I6-orf269 ==> end
 73443  ttttattatgatagaatgataataaattccctttggaaatttatcctttcgggtattaat
 73503  gtccccgcacagcgggggaaggattttgtatatataaattttattaaaaagataatggct
 73563  cgtgtagcgaattatcacttagataattttatattttgaagtaaaacattagacttagat
 73623  acttaaagtaatttaaggttgaccacagcatgtctaaaaaagggaattttatatttcatc
 73683  cctgagttaagatttatatggttatgctcgctttaggtgggaatatatatatatatattg
 73743  gtatataatagtagctgattatgtataggaaaatacaataagcccgcagaaatgctgcgg
 73803  actggaatatatataatgacctaagtaaatatatatttaagtttaagaagaatttgggat
 73863  tgacctaatatcgaaagtattaggttaacggaagattcatagtaattataataatataca
 73923  agttttataacgtacagatatatttcatatatctttttattaaatgtaatgaaggaatct
 73983  agttatatatatacatatataatggagagctatatgctatgaaagtagcacgtatagttc
 74043  gggaaaggttttttaattaagcttttattttatattataccccataaaatttttacttta
 74103  tatttatatagaagggatttttatataaataaagaagaggattaatctactatttcac
;     G-cox1-I6 ==> end
;     G-cox1-E7 ==> start
 74161  AATGGTAATTGCCGTCCCAACTGGTATTAAAATCTTTAGTTGAAT
;     G-cox1-E7 ==> end
;     G-cox1-I7 ==> start ;; mfannot: no intron type identified
 74206  a
;     G-cox1-I7-orf123 ==> start /first_aa=N
 74207  aataaattatcctttagcaagataaaaaataaagagttgttcgacaaaattttatttaaa
 74267  gtatataaagaattaagagttttaaataaagatgaatgaaataaacaaaatttaagttta
 74327  tatgatttattccctagatctaataaaaattatttaaaaccaaataataataataaagaa
 74387  ttagttatatatggtacaaatatagaaaataatgttggtttacctaaatttacaaaaatt
 74447  gtaaattatatgattgatatacccgataatataagatttatattaaatggtattttatta
 74507  agtgatggttatataaaaactaattttaaaggaaatataaatgaaaataaacgtgaaata
 74567  aataaaaattaa
;     G-cox1-I7-orf123 ==> end
 74579  aaatatacttataatagtagattttctattaaactttct
;     G-cox1-I7-orf177 ==> start
 74618  ataaaagatatagaatatttatgatatatttatacaaaaataagtcattattgtatttca
 74678  ccacctaaaataaaaatagaaactttaaataataaaaaatttaaatcagttacattagat
 74738  acaagagctttaccttgtataagtgaattaagagatacattttatgaaggtagaagaaaa
 74798  ataatacctaaaaatatatatgatttaataaattacgaaagtttagcacatattatcatg
 74858  tgtgatggttctttaagtaatggtaaaggtataataattaattttcaaaattatactgtt
 74918  aaagaattaatttatttaattaatatatttaaaattaaatgagatcttgattgtacttta
 74978  cataaaagtagaaatttatatactatatatataaaaactaaatctgtatataaattatat
 75038  acaaatatagctccttttattgtaccttctatgcatcgtaaatttcataaaaagatatta
 75098  gatttaaatatacaaaatcccggcggagccgggcataaaaataaaaataaatag
;     G-cox1-I7-orf177 ==> end
 75152  ggagataattaaatttaaagtatatttatcttcatttatttagaatccatcaaatggtgg
 75212  taacatttattttttatatatttttttttataaaattaaaatgggcaaattcgggggaaa
 75272  acctatatttaaaataagtaataattataggtcaatcgacgagctaaatcatatatatag
 75332  aaattttatatgtaaaagtgtagagattagacgctcattgataatctaagttatatgcta
 75392  tttttaagaagtataatatgattatttaaggtttaatccaaaagccagtaatggtttaaa
 75452  gttaattttaactttaacaataataaactatgattaataacttttagggttaattagtta
 75512  tattattgatttatttaactagctagttatatcatgtataacagaatctgaaatgattaa
 75572  ggttaataaag
;     G-cox1-I7 ==> end
;     G-cox1-E8 ==> start
 75583  AGCAACTATTTATGGAGGAGAAGTAAGATTAGCAGTACCTATGTTATTTGCATTAGGTTT
 75643  CTTATTCTTATTTACTGTCGGTGGAT
;     G-cox1-E8 ==> end
;     G-cox1-I8 ==> start /group=IB (2.27e-12)
 75669  taatatcctgttagtccactttaaagatcactatatgctagtaattttttataataatac
 75729  tactatatataagtaaaaatgtatttttttagatggatattaatattgatatactcatgt
 75789  atattatcccatgatatggaggaatattatatcttgaaagattaatattagcagaaaatt
 75849  aatttgtttcatataaagtttaattctcagagactatacgtgatccttataactaataat
 75909  taactaaaaattttatggaaaatatgataatccatgtaatgaaaatgaaaatttgttata
 75969  agaataaatagtcctatttatttccggagggattaatcccaaaggaaatttttaatatat
 76029  aatattaaaaatttatacataaaaaagtatataaaaatttagtattttacttctaattta
 76089  taaataaataaaaaaaattgaagatatttaaacgtcaaag
;     G-cox1-I8 ==> end
;     G-cox1-E9 ==> start
 76129  TGACGGGAGTTATGCTTTCAAATGCATCGATAGATGTCGCATTTCATGACACTTATTACG
 76189  TTGTGGGG
;     G-cox1-E9 ==> end
;     G-cox1-I9 ==> start /group=IB (3.17e-13)
 76197  gaattgaatacaaaatgccccacaaaaaaataaattataaaaatttataaataagaggtg
 76257  aaaatcaataaaatgatacccatttataaaaaaaatttataaaattgacgatatgcggga
 76317  aaatatatttttaagtttatatttactatacccgccttcggcgggatttattcattaata
 76377  gtcaaaataatatataactcttatccattacccggcctatcggccgggcatatatcattg
 76437  atatgtaaaacttgtaactattttatagttcaaatatacaatccgcagaatttatatacg
 76497  cccgcccgcagctttgctgcggactaatctaaatatatattcgtatgtatatataattct
 76557  cagagactatttgtcaatcgtaataaaaaattcattcccacggagtgtatcattatttat
 76617  gaaaatatagtccattattttataataaatatctagattgatctagggtatacctatcaa
 76677  tatatccagatatttttataatttaaaaatag
;     G-cox1-I9 ==> end
;     G-cox1-E10 ==> start
 76709  CATTTCCATTATGTATTATCTATGGGAGCATTATTCAGTTTAGTAGGAGGTTACTATTAC
 76769  TGAGGACCTGCAATGTTCGGTTTACAATATAACAAAGTTTGAGCAGAAATACATTTCTGA
 76829  CTATTGTTTATATCAGTAAATATAATTTTTTTACCTATGCATTTCTTAGGTTTAAACGGG
 76889  AT
;     G-cox1-E10 ==> end
;     G-cox1-I10 ==> start /group=IA (1.22e-24)
 76891  caactttggtgtccttttataatttttataaactttatgcttgttattaatcatataaat
 76951  gaaataataatgaaagaataaaaatagattgggtgaattgcaagaaaatcttataaaaaa
 77011  agacaatttgcagcgaagcatatagttttacattaatttgattttcccccgcgtcgcttc
 77071  gcgggggaaaattattctattttaaggtaataataaagttatatgaacgttcaacgacta
 77131  gataataagtaaaataaggaggatgtaataaatttttccctttcaaaaagggaatatgat
 77191  ttatatgtctaattaataatgatttatccaagagtacccaatatttaaaatatatatttt
 77251  taaataaagacatagtctgaactatatagtgatatatagaattattatttaaatgataat
 77311  aaatatccctaaattaactcccacggagtatataatcccccgcgtcaattcgcgggggtt
 77371  attaatgtaaatcattttatgaaaaaaaaaatggaatttaggaattttaacaattaaaca
 77431  ttatttg
;     G-cox1-I10 ==> end
;     G-cox1-E11 ==> start
 77438  GCCTCGTCGTATACCACAATATCCTGATGCATTTGTAGGTTGAAACTATATTAGTAGTAT
 77498  AGGTTCAGCTATATCTATAATATCAGTTATAGTTGGTTTAAAAAGTGTACAAATACAATT
 77558  AGAAAATGGAGAGAATGAGGAAGTTGAAATCCAAGTTACTCCAGATTTTATAGAATCTAA
 77618  TTTAACTAGAAATACTAGAGATTCTGACTTAGAGTTAATTTTAACTAGACCTGCAGAGTA
 77678  TCACACATTCAGTGAATTACCTGTATTAATAGCACCTGTTAAATAA
;     G-cox1-E11 ==> end
;     G-cox1 ==> end
 77724  TAAATGGTAATATATACTACACTATTTTTATTTAACATTTTTAAATAGATATATTTATCT
 77784  ATATATATTCATATAATAAATCTAAAAAAAAATATCCATATATAAATTTAACCCATATTA
 77844  ATCCCCCCCGCGAAGCGGGGG
