# Supplementary material for: Global Characterization of Fungal Mitogenomes: New Insights on Genomic Diversity and Dynamism of Coding Genes and Accessory Elements
Source: Front Microbiol. 2021 Dec 1;12:787283. doi: 10.3389/fmicb.2021.787283 (PMC8672057; doi:10.3389/fmicb.2021.787283)
Supplement: Supplementary File 1 — de novo annotation files of the 685 mitogenomes investigated in this study. Annotation was performed with the Mfannot program. [file Data_Sheet_1.ZIP › Supplementary_FileS1/NC_027730.1_Phycomyces_blakesleeanus_strain_NRRL_1555_mitochondrion_complete_genome_mitogenome.mfres]

;; Masterfile modified automatically by mfannot version 1.35
;; on Thu Dec 24 22:31:15 2020 by user pfonseca on host LGCM-PROC
;;    - Gene Totals: 58
;;    - List of genes added:
;;      atp6                 atp8                 atp9                
;;      cob (3 introns)      cox1 (8 introns)     cox2                
;;      cox3                 nad1 (3 introns)     nad2                
;;      nad3                 nad4                 nad4L               
;;      nad5 (1 introns)     nad6                 orf100              
;;      orf112               orf138               orf150              
;;      orf168               orf178               orf190              
;;      orf246               orf271               orf291              
;;      orf303               orf318               orf331              
;;      orf358               orf361               orf378              
;;      orf382               orf408               orf511              
;;      rnpB                 rns                  trnA(ugc)           
;;      trnC(gca)            trnD(guc)            trnE(uuc)           
;;      trnF(gaa)            trnG(ucc)            trnH(gug)           
;;      trnI(gau)            trnK(uuu)            trnL(uaa)           
;;      trnL(uag)            trnM(cau)            trnN(guu)           
;;      trnP(ugg)            trnQ(uug)            trnR(ucg)           
;;      trnR(ucu)            trnS(gcu)            trnS(uga)           
;;      trnT(ugu)            trnV(uac)            trnW(cca)           
;;      trnY(gua)           
;;
;; end mfannot
;;


>NC_027730.1 Phycomyces blakesleeanus strain NRRL 1555 mitochondrion complete genome gc=4
     1  CTAATTGTGTTTTACCTACAATAATTAGTGGCCTCTCGGGGGGCCCGCGTAGCGGGCCCC
    61  CCTCGGGCTTTAGACCCGAGGGTCTCGTCCCCGAGGGTTCAAAGCCCCCTCGGGCTTTAG
   121  ATATTCTATTGATAAGTTGATATTCGGGGGATTATCTTCTAAATATCGAATTATATAAAG
   181  TTATACATAAGTAAATTCTGTTAAATAA
;;     rnl ==> ;; mfannot: 5' +/- 50 nt
   209  ACGAATAAAATAAGTATCCACTAATGATATGTAATGTATTACCAAGGTGAAAAAGGGACT
   269  ATCGGGGATGACTAGCCAATGCATCCAAAGGAGGTATTTTATACCAAAATCGTAATGAAT
   329  TATTTAATAATTACGATGATCCTAAGGGAAACCATAATAATAACAACTCTACGAACTGAA
   389  ACATCTAAGTAGTAGAAGGAAAAGAAATCAACCGAGATCCCGTTAGTAGTGGTGAGCGAA
   449  AGCGGGTTAGCCTATTTTCTAAACTGAAATTATAATTTGTTTGGAATGACAAACCATAGA
   509  GGGTGAAAGTCCCGTAATAATTGAGGTTAGAAAAATAGTAAGTAAGATGAGAGATAACTT
   569  GTCTGAAGATAGGGGAACCATCCTCTAAGGCTAAATATGATGCATTGAGCGATAGTGGAG
;;
   629  AGTACCGTGAGGGAACGTTGAAAAGTAAGTAGATAACTGGTGAAAAGATCCTGAACCGGT
   689  AGTTCTATAAGCAGCAGGAATCTTTGTTTAAATACAAGATAACTGCGTACCTTTTGCATA
   749  ATGGGTCAGCGAGTTAATCTATGGTGCAAGTAGAAATACTTAGCGAAAGCGACTACGTTA
   809  AATGGGCAAGTACCATAGATTAGACCCGAAACCAGGTGATCTTACCATGACCAAGTCATT
   869  AAGGACTGAACCAGTGTTTGTGGCAATAAACTTGGATGAGTTGTGGTAAGGGGTGTTAAT
   929  TCGCCCAAATTATCGGCGACGGTAATTAAAGAATCGACTCATAACGGTGAATCCTAAGGT
   989  TAATAACTATGGAAATACCGTGGGAAGTTCTAATATTAGTAGAAACACTAGTCACTATTG
  1049  ACTTATTATTATTGGTGACAATAATACTTTATTAGAACCCCGTAACGACTGATCTGAAAA
  1109  GAAAGACATTGAAGAACAGAAATTCAATTGTAACACGTCGACACTCTTATGTTTCATCTG
  1169  ATTATGGATTTATAAAAATTGTATCTAATATCTTTAGCATTTGTGGATAATATTAATTTA
  1229  ACCATATTTAGAAGCTGTATTAATTA
;     G-orf382 ==> start /note=LAGLIDADG ;; evalue:1.9e-56
  1255  ATTATTATGAAAAATATTGTAAATAAAAATTTCTCATCCGCTTATTTAAGCGGATTTACT
  1315  CAAGCTGATGGAAACTTTCATGTTGGTTTCCAGAAGATCTCAAATTATTCTATAGGAGTA
  1375  AGAGTTACTCCTAAATTTAGTTTAACTCAACATATTAGAGCTAAACCATTATTTGAAGAA
  1435  TTAAAATTTAATTTAGGGGTTGGTCATGTAGTTACACATCGGAGTGATGTTAACTACGTA
  1495  GTAAATTCATTACCTCATATTAAAGATAAACTTTTACCTCTATTTGATGCATATCCCCTA
  1555  AGAGCGGGTAAGTTAGAATCATATATGAGATTTAAGTATGTAATTGATATGATGGATAAT
  1615  AAACAACATTTAAATAAAGAAGGATTAGCGAATATCGTTAATAACTCTTATTTGATGAAT
  1675  ACTGCTTCTTCGAGAACAGAAGATAAAAAACAAGAATTGTTAAAGTTAATCGGATATGAA
  1735  GGAAATCTAAAAATAGAAGAATTAATTCTTCCAAAATTACCCCCTATTAACTCTGATTTT
  1795  GTATCAGGTTTAACAGATGGTGATGGAAGTTTCTTTATTGGTTTCCGCGGTAATGGTAGA
  1855  ATTACTGCGTCATATACCGTAATCCAAGAAAGTTCTTGTAAAAGTGTTTTAGAAGAATTA
  1915  GTAGATTATTTTAATTGCGGGAAAGTTTATGATCTAAAATCTAAGAGTAGTAGATTCCAA
  1975  GTTGAAAATTTAGATGATATTTGTAATAAAATTATTCCTAATTTTAAAAATAATGAATTA
  2035  TTAACTGATAAAAATACTCATTTCCATTTATTTTCTAGAGCATGTGAGTTAATTCAAAAT
  2095  AAGGCTCATAAAACTCAAGAAGGTTTAGTGGAAATTATTGATTTAGCGTATAACATGAAT
  2155  AAAGAAGGTAAAGGAAGAAAATTAACTAAAGAAGAGTACACAAATTTAATGTTATCTAAG
  2215  TTTAAATCATCACCTAAGCTAATTGGCTTAGAGGAACTTGATGTTGATTTAACATCTGAA
  2275  GTAGATGATTATACTGATAGCACATCAATGGAGGGTAACCCATATTATCATATGACAAAA
  2335  GATCTAGATAATTTTGGAAATTCCGAAATCTTAACAAATTTAGATTTATTAGATAAAAAA
  2395  AAGTCCTAA
;     G-orf382 ==> end
  2404  AATCAGAAAGAGTTGAAGGTATAGTCTAAACTGGTTTGAAAGAATCAGAATTGAATTGGA
  2464  AAGGCCAATCTAACCTGGAGATAGCTGGTATTCCGCGAAACCTATTTTGGTAGGTTGTCC
  2524  TTCGTATCTGTAAACTGGTACAGCACTGGATACTATGTCCCTCGTGGACTTGATTGGGGG
  2584  GTCGTGATGGCTCTATCAATAGAATCGATTATTTAATCGATTCCCAAACATTATATGTTT
  2644  GGGAATCTAACCTCGGAATGGTTTACAGTTAATAAAGGACGGTCAGACTATAGGTGCTAA
  2704  GGTCTTTAGTCGAGAGGGAAACAGCCCAGAACAAGAACTAAGGTCCCCAAATACTACTAA
  2764  GTGAAATTAAGGTAGTCCATGAAATTACACAACCATTCGGTGGGCTTGGAAGCAGCCATC
  2824  CGTTAATGAAAGCGTAATAGCTCAATGGTCTGTTATTATAAGTTTCAAGGGCACCGACAA
  2884  TGTATCGGGTCTAAGTAGTATACCGAGGTCTTGTCCCAATATTCATCATATTGGAGGGTA
  2944  GCGGAACACTCAGGACATGGTTGAAGGATAGGGTTTCCTTATCTGGACATAACTGAGGAG
  3004  AGAATGCTGACATGAGTAACGTAAAAGTGGGTAAGATCCCACTCGCCGAAAGCAGAAGGG
  3064  TTTCATGGCTAGGCTCAACCTCCATGAGTAAAGTAACGGCCTCTAAGGTTTTTAAAGCAA
  3124  GGGACCCCAAAAGGGCCCAAGCAAGTTTAAAATTTGTTTCAAATTTTAAATGAGAATCAA
  3184  GGGGAAACCCTTGATTCTGGGGGGCCTCGGCCCCCTCGCTTCCGATCCGAAAGGATCGGG
  3244  AGACTCAGGTTATTTCAGTTTCTGAAATAAACTGAGCTCAAATGAGTGAACCCCGATAGG
  3304  GGTAACCGATGAGAAAAACTGATCTAGATAACAGTCTTAAATTTATACGTATCGGTAACG
  3364  GTATAGTCTTTTAATTTAAGATTCAGGAAATGATCTAGATAATTAACCGTACCCTAAACC
  3424  GACACTGGTCTGCTGGTAGAGTATACCAAGGCGTTGAGCGAATCATCTTGAAGGAACTCG
  3484  GCAAAATGACTCCGTAACTTCGGGAGAAGGAGTACGACTTTTATGGTCGTGGCACAGAAT
  3544  AGAAGAGTACGACTGTTTACTTAAAACACCGGTCTTTGCTAATAGGAAACTAGATGTATA
  3604  AAGACTGATACCTGCTCAGTGCTGGTAAGTCAAGAGAGGTACTGTTAAGGTACCGATTGA
  3664  ACCTCCAGTAAACAGCGGTTGTAACTATAACGATCCTCAGGTAGCGAAATACCTTGGCCA
  3724  CTAATTATGGTCGCGCATGAATGGTTTAACGATACTCTTACTGTCTCCAAGATGAGCTCA
  3784  GTGAAATTGAATTATCCGTGCAGATGCGGATTACCATTAGCTAGACGGGAAGACCCTATG
  3844  CAGCTTTACTGCAGTTAGTCATTGTGTGCTTATAATTAAGGTGTAGAATACAAGGGAGTC
  3904  GATTAGACACCAGTGAAATACCTTGACTTAATTAGGAGCACGCTAAACCAAATTTTTGGG
  3964  ACAGTGATTAATGGGCAGTTTATCTGGGGCGGATTTCTCCCATATAGTACCGGAGAAGTA
  4024  CGAAGGTCGGCTTAAATTGGATGGAAACCAATGGGCTAAAGAGAGCCTAATTAAGTGTAA
  4084  TGGCATAAGCCGGCTTAACTGTAAGACTGACAAGTCATACAGATACGCAAGTAGGTCATA
  4144  GTGATCCGGTGGTCCATTATGGAATGGCCATCGCTCAACGAATAAAAGCTACGCTAGGGA
  4204  TAACAGGCTGATCAATCTCGAGAGTCCATATTGACAGATTGGTTTGGCACCTCGAT
;;
  4260  GTCGACTCATCACATCCTGGGGGTGTAGGCGCTCCCAAGGGTTCGGCTGTTCGCCGAGTA
  4320  AAGTGGTACGTGAGTTGGGTTAAATTACATAGCCCCCAATAATAAAATTAATTATTAAAT
  4380  TATTGGAAAA
;; mfannot:     /group=IA (1.74e-20)
  4390  ccgggtgaattgcaaggaactctttatttacaaagacaatttgcagcgaagtgcttttcg
  4450  gcagaatgattttatcatttggaaagtaaacgttcaacgactagaaggtgagttatgcca
  4510  acaataatccttccacgagcgcccggaatatataatttataaaccttattaaaaattttt
  4570  aattattatattaatttttaatcatgacttaaagagggaatgactctttagtaatttcat
  4630  ctaaaataaaattaa
;;     rnl ==> ;; mfannot: 3' -20/+180
  4645  tcaaacgaatacaataaaacac
;     G-orf246 ==> start
  4667  atgaaaaatttcaaaactattagtgaatacagtttaaagagatattttaataaatcttta
  4727  aaactagattcttacaaaacagattatagattaaataatcttccttcatatttacatgaa
  4787  actttaacaggagtattattatcggatggaagtctagaaagaccttctttatccggtgga
  4847  tctcgattaagtgtaaacttaggagagaaaagtctaccatatattttacatttgcataat
  4907  ttatttgaaccttttattgatacagatgtaagtatggtaactgttaaattagaagaaaaa
  4967  attcatactactgttagatttaaaactatttcaacaccgtttttctctaactattatgaa
  5027  gctttttatccaattattcataaaaacaaaaagattgttcctaaaaatatttctgacaat
  5087  tttacagaagtttctttagctcatttaattatgggagacgggaatttctttaaagaaaga
  5147  aatatgattagaatttatactaatgctttcacacacgaagatgttttaaaattatcttct
  5207  gtgattaaaaataattttgatgtaaataatgatgtatttaaagatcgagaaaatcaatat
  5267  attattagaattcaaagtcctgatttagataaaactcgaaatttagtactaccttattta
  5327  catcctagtatgtattatagagtaggtttaaaaactaataatgaaaattttgattataaa
  5387  aaaattttagatagagtttaa
;     G-orf246 ==> end
  5408  atta
;;
  5412  attatatattatgacatagtct
;; mfannot:
  5434  GTACCATTTCGTGAGAAATGGAAATAGAAATTAAATGTTTCTATGATAACAAAAATAGTA
  5494  AGTACGTCGTGAGACAGTACGGTTCCTATCTACTAATGGAATTAGAATCGGACAAGAACA
  5554  TTACTCTAGTACGAGAGGACCGAGTGGTATGAACCTCTGGTATACCTGTTATTGTTTACT
  5614  ACCTATTTATAGGTCTGTTACAGTACGGCAGGAAAGCTACGTTCAGAAAGGATAACCGCT
  5674  GATAGCGTCTTAAGCGGGAAGCCCATCTTGGCACGATTCTTTATTAGAGTGACTGTAGAT
  5734  CACAGTCTTGATAGGTTGCAGGTGTAAGCATAGTAATATGTTAAGCTAGGCAATACTAAA
  5794  TTCTCAAGTAACTTGGTAATAAC
;;     rnl ==> ;; mfannot: 3' -20/+180
  5817  ATATCTTTTTAACACCCACTTCTCTATAAAGGTCTTAAGATTGGAGAGCTGAGGGGGCCC
  5877  CACGCAGTGGGGCCCCCTCAATTGCCCCGGAAAGCGCGTAGCGCTTTCCTCGCCTCGCCC
  5937  GCCACGTTTTACGTGGCGGGGGAGGTCGAGGGGCGGCGTAGCCGCCCCTCAGCCGAGGGG
  5997  GGCCGCCCCCCTCGGTCTACATAGTTAACCGAGTTAACATTCTTAAATAAACCACTTTGG
  6057  TTAACTCTTGGGATTATAGAGAACGGAGGGGGGCGGTTCCCGTTCGGAACCATTGCCCCT
  6117  CTCGTTATTCACATATAGGTATTTATATTTATTGCCCCCTATAGAAATAGGGGGCTAGAA
  6177  ACCTTTGTATACAAAGGTCTTAAGATTGGAGAGGGTCGGTAATAAATTTGATTTTAGATT
  6237  TTTCGCGGAGGGGCCCAGCGAGCTGGGCCTAGCTGCACGTGGAGAGTAGGGGCCAAAGGC
  6297  CCCCCGCGCGAAGCGCCGGGGGGGCCCCAAAGGGGCCCTCCCACGGGGCCTAGGCCCCCG
  6357  CTTGCTCATTTAACCAAGCTAAGTATTTTTCTAATAATCCTGCTTCTACGGCAATAGGCA
  6417  TAAACTACAAAAAAGAGAAAGGATTATACCTATTTTAACAATATTTTGAAA
;     G-orf100 <== end
  6468  TTATTTCTTTAAATTTGGATGTCTATTAGACTCTTTTGATGCATAATTCTTATGATTATT
  6528  TAATCGTTTATATAAATTATTAGTATGACCAACATAAGAGCTATTATCAGCTAAAGTAGA
  6588  ATCGACCCAATAAATACCAGGTAGTTTATTATATTGAAAAATCTCAGTAAATGCTTTTGG
  6648  AGCTTTACTCTTAAATAATAAATTATTATTATTTTGAAGAATTTCCATTAATCCTAATTT
  6708  TTTAATAAATTCTAATCTTTTATATGTTATCCCCTTTATTTTTATTGGAGAAGGGTGGAT
  6768  ATA
;     G-orf100 <== start /note=GIY ;; evalue:9.7e-11
  6771  TATTTAAGTTAGATAAATTGAATTTGTTGAAACAC
;     G-cox2 <== end
  6806  TTAGGCTTGCTCGTTTAACCAAGCTAAGTATTTCTCTAGAGATACTGCCTCTACAGCGAT
  6866  AGGCATAAACCCGTGATGTACACCACAAATCTCTGAGCATTGTCCGTAGTAAACTCCTTC
  6926  TCGTTCTACTAGAACTGAAGTTTGATTTAATCGACCAGGGATTGCATCAATTTTTAGTCC
  6986  TAAAGAAGGAACGGCAAATGAATGAATTACATCAGCACCTGTTACGATGAATCGAATATG
  7046  AGTACCTACTGGAACTACTACTCGGTTATCTACTTCTAAAAGTCGTAGTTGACCTTCTTC
  7106  TAATTCGTCTGTCGGAACGAGATAAGAATCAAATTCAATAGATTCTCCATCTTCGTTAAC
  7166  AAAATCAGAGTACTCATAAGACCAATACCATTGATGTCCTAGTGCTTTAATAGTCATTGC
  7226  TGGATCAATTACTTCATCCATTAGATATAGTAATTTGAAGCTAGGGAAAGCAATAGCAAT
  7286  TAATACTAAAGCAGGAGTAATAGTCCAAATTAATTCAATTAAAGTCCCGTGGTTGTGATA
  7346  TTTGTAAACAATTTTATTTTGATTAGAACCGAAGTTGAAGATTACTGAAGATAGCATCCA
  7406  ACTAACTCCAAATAAAATAATTACCAGGTAGAACATAATTTGATCATGTAATTCTACAAT
  7466  TCCTTCAAAGGAAGGTGATGCACCATCTTGGAAAGATAATTGCCAAGGCTCAGGAGCATC
  7526  ATTCCATACTGGAGTAATGATATTTAATGATTTAAGCATATTTAACAT
;     G-cox2 <== start
  7574  ATTCTTATGGACGATATCCCTTAGATAAAATAAATTCTCAATTTTTAGAAATACATATTT
  7634  CTAATAATTAGTTCCGATTTAGTTATTAAATGATTAAGCATAATTTTATTGTCCCTACCG
  7694  AACATGCCTCAGGCGGTTCAGCTTTAGACCCGAGGGTCTAATACCCCAGG
;     G-atp6 <== end
  7744  CTAGTGAAGATCAATAGCATCTTTTAGATAAGAACAAGTTAAAATTGTAAAGACATATGC
  7804  CTGAAGCATAGCAATACCAAATTCTAGACCTGCAAGAGCTGTTAGGAATAATAGAGGTAA
  7864  TACACTAACTAGTAATAGAACTGGTCCAGCTACTACCATTTTCCAAGTGAATGTAGAAAT
  7924  AATTTTTAATAAAGAGTGTCCTGCAATCATATTCGCTCCTAATCGAACACCTAAACTAAC
  7984  TGCTCGAGCTAGGTAAGAAATTAATTCAATTGCTACTAATAGGAATACTAATCCTAATGG
  8044  AGTACCAGCTGGAATGAAGAAAGCAAAGAATCCTAATCCATGTCGTTGGAAACCAATAAT
  8104  TGTTACTCCAATTAGAATAGCTGTACTTAAACTTAAAGTTAAAATAAGATGAGAAGTTGC
  8164  TGTGAAAGAATAAGGTACTAAACCAATTAGATTACTAAATAGAACAAAATTAAATAGAGT
  8224  GAAAATTAATGGTACGTAGATTTCGTTAGCTGATCCAATTTGTTCTCGAACCATATTTAA
  8284  GATAGATCCGTAAATAGATTCAGAATGGATAGCCCATCGAGAAGGGATTACATTACCATT
  8344  ATTTAGAGATAAGATGTTCATTGAAATTGTAATTACTACTACTAAAATTAAATAGAATCC
  8404  GATATTAGTTAAAGATAATTTCGTAAATCCAAGGATTGGAGCTAAAATAAAAACAAAATC
  8464  AATGATTTCAAATTGCTCTAGTGGATTATTAACTAAGAAAGTTGTCGCTAAAGTTGACAT
;     G-atp6 <== start
  8524  TTTTCTTTATTAATGATTGCTTTTTTATCAAATCGGTACCTCTAGTTCTCAAAAACCAAA
  8584  TTGGTAAATTCCACTTTGATTACAAAGTGGAATTCTAGAGTGAGAGAACGGATGTAAAAC
  8644  ATCTATCCGGATTGAATGAATCCAGACTACTTCATTACTAAGTTAAATACCACGGTCGGG
  8704  AACCGACCGCATTGGTTTTTGACTTCGTATTTTACTTTAGCCCCGAGGGGGTTTTCTCCC
  8764  CGAGGGGGCAAAGCCCCCTCTAGGGGGCTTTAGTAAGAAGTAAGGCCACCTTACTTATAA
  8824  CAAAGGGGGTCCCCACAAAGTGGGAGCACGTTGGCAATTCACTGCAGGATCCTTGATCGG
  8884  TAAGATGAAGGCCTGGGGGGAACCGGACTGGATGATGGATGCAGTTAACATGAGTAGCTG
  8944  GGCCTATCACTGGTTAAGTATTTGGATGCAACAGGATCGCCTAGCTTCACGGCGGCCGGC
  9004  TCGAGCAACTCACGGGAGCAATCCCAAGGGACGGTTCGAGAGCCCGGCCGGGGTACCTTA
  9064  TTTATTAAGACCGGGGGCGGCCGGGAATTCTAATAAATGAATTTATTTTTATTAAATTAA
  9124  AAATTTAGGCCGCCCAAGAGTCATCGGGCCCCGCTACGCGGGGCCCGCGGACCTTTAAGA
  9184  GTGTACCCCTTCGGAATTCTTCGAAAGAGAACGGGGAAAGGGTACACTATCACCAGAGAC
  9244  ACATGTAGAAAGGGCCTCCTCCGGTTTAAATGATGTATAGTGTATAGTTTTAGAACACAA
  9304  AACTTTTAATCTTTGAATTTAATGATTCTAAATCGTTTAAAAACTTTTATCAAAAGGTGT
  9364  TCAGGGTGTTCATAGTATAGATAAAGGTTTAATTAATGGATAAAATCGATTGGATTGGTA
  9424  TAAAAAAGAATAGAGTTGTCCCAGTAACACTAAGCTGTTTTGAGGGGAGAAATCTATTTG
  9484  ATTTCTCCCTAGCCCCGAGGTCTATTTAAACTAATAATAATTTTAGTTTTATATAAGTAA
  9544  CAATAAGATTTTAATTTCTGATATTTTCTATCAGAATA
;     G-rns ==> start
  9582  GTAAGTAAAAATTTAAACTTAGTTTCGAGTGAATGCTATCTAGGGACTTGACACATGCGA
  9642  GTCGAATGCCAAACACTATGTGTTTGGACCATGGCGAACGGGTGAGTAATGAATAGGCAA
  9702  GCTACCCATAGGATTGGTGGAATACCAAATTTTGAAAGGATAATTTCCGCCTATGGATGT
  9762  ACCTATTGAATAGATTAGGTAGTTGGTAAGGTAACGGCTTACCAAGCCAATGATCTATAG
  9822  TTGGTCTGAGAGGATGATCAACCACAGTGGGAATGAGAAAGGCCCACACGAGCAAAGTAT
  9882  CGGCAGCAGTGCGGAATCTTGGTCAATGGCCGAAAGGCTGAACCAGTCACCTAGAAGGAT
  9942  GAAAACATTAATTTGATAAAGTCCTAACGGAAAGGAGGATAATGACTGTACTTTCCTATT
 10002  AATCCCGACCAATCTCGTGCCAGCAGTCGCGGTAATACGAGAGGGGTAAGCATTATTCAT
 10062  CATTAATGGGTCTAAAGGGTACGTAGGCTGTCTCATAAGACTGGATGGTCTCGAACTAAA
 10122  TGAATAAGAGCTTTCCAGTAACTATGAAACTAGAGTGTAATGGAGGAAAGAGGAACTCCG
 10182  AGAGTAGGGATGGAATCTATTGATCCTCGGAAGACCGCTTAAGGCGAAGGCTTCTTTCTA
 10242  ACTAAACACTGACGCTGAGGTACGAAAGTATGGGGAGCAAAACGGATTAGAGACCCGTGT
 10302  AGTCCATACCGTAAACGATGAGTGCCTTAGATTGGTTATTAAATCAGTCTATAAATGTAG
 10362  ATTAAAGCACTCCACCTGGGGAGTACTGCCGCAAGGTTGAAACCCAAAAGTATAGAGGGT
 10422  CTTGAAAACCAGCAGTGAAGCATGTTGTTTAATGTGATGATCCGCACAACATCTTACCAC
 10482  TCCTTGAATGTTACACAGGCGTTGCATGGCTGTCTTCAGTTCGTGTCGTGAGATGTAAGG
 10542  TTAAGTCCGCATAACGAACAAAACCCTTGCAATTAGTTAATTTCTAATTGAGCATCCAGT
 10602  GATAAACTGGAATAATTAGGACTAAGACAAGCCCTCATGGCCCTTATGGAGTGGGCTACA
 10662  GACGTGCAGCTAGGGGGAATACAATAGGATCCAATAAGGTAACTTGGAGGTAATCCCCAA
 10722  ATTTCCCCTTTGTGGATTGAGCTCTGTAACTCGAGCTCATGAATTAGGAATTGCTAGTAA
 10782  TCGCGAATCACCACGTCGCGGTGAAATTAAAGCTTCAAGATCTACTAACTGCCTGTCACG
 10842  GGCTGGGAGTAAGCTATACCTGAAGTTGTTGATTTTCTACGGAGTCATTATTAATTTTAA
 10902  TAATTGGTGTCCATTGAAATAGACATCCAAGGATAGTAAACGACTGGTCTGAAGTCATAA
 10962  CAAGGTAGCCGTTCGGGAACGAGTGGCTGAATGGTTATATCC
;     G-rns ==> end
 11004  GGAGGGACCAAAATCCCTCCCCTTTCATTAATAAAGACCT
;     G-orf150 <== end
 11044  TTAATCAATAATTGTTGAAAATGAGCCACTCCTCGGGGATGAGGGGGGCTCTACCCCTTC
 11104  AGGGGGAGAACCCCCCCGAGAATCGGGGTCTGAAGAATTAGAATCTTCAGACCCTGTGTT
 11164  AGATAAAGAATCTTGATCCACGTCTAGATTAAAACCATGAGGATCCCGGGGGGGGTTAAG
 11224  GATTAACCTTCTTTCAAAGAGAGGTCCATCCCCGATCAAAGGATGATCGTTATCAAGATG
 11284  ATGGAGAATCGCTCGTTCATTTAGAGCCTCAACCCCAAGATTCCCTTCGGTTTGACCAGT
 11344  ATCCTGTGTATATCTGTATCTGATTAATCCCAAGAATCTTCTTGGTGAAGAATCGTCATG
 11404  AGTATAATTAGAGATATAATTAGAGATATCTTCGTCCCCGGAATCGGATCCAGAGTCCGA
 11464  TGATTCCTCCGGGGGTCCGAGATATCTCCTCAT
;     G-orf150 <== start
 11497  TACATTATCCAGGAGGGTTTCTTCCTGGATAAATAGTAGATACAAGTTTGTGATATCCCC
 11557  ATTTCATGTATATCTCAAGATTAAATAAGTATCCGTAGTTATCCCGATAACAACACTGAG
 11617  CCCACCTGAGGCAACATTATATGAAACTGAGGAGATGATTAACAATGGAGTTAAGAATGA
 11677  ACTTACAGAGTCTTCGGATAATGGACGGACACAAAAATCGCACTTCAAATCCCGGGGGTT
 11737  TCAAGTGCGATTCCGAATTTTGATGAAGACCCTGAAAGTTTCAAGGCTTATGCGTTGAGA
 11797  GATTCTTTAATTTGTTTGTATCCGGGTCTTTCACTAGAAAGCTTTAGTCATGAGGTGTTG
 11857  GGATTGAGCCGGATTCCTTTAACGGTGTCAAGTCTTTCGAAGAATATGGTATTGAAATAT
 11917  TGGAGTTCTGAGGGGGGAATACAAACTCTACCTCAAAACTACTATAACTATTTAACACTT
 11977  TAGGAGAGTTTAAGAAATTTAAAAGATTAAAACTATTATTTACAATCTCACCCTTTTCAT
 12037  AAGCCGAAAAAAGTTTTGAAAAAGGTTGTCCGAGTTGTCCGAGTTGTCATTATTAAAGGT
 12097  ATTAACATAAGAAGGGTGAGAGGGGAGGTAATAAATAAGTAGAAATTAATATTATTGGAG
 12157  ATAACCATTAAATTCGTCTAAAAGATTTAAACTATTATTTACAATCTCACCCTTTTCATA
 12217  AGCCGGAGACCCGGCTAAACCTAAACCTGTTGCATAAGCACCAGTTAAGTCATAATGGTC
 12277  CCAAACTGATGATGAGTCAATTCCATAACTAAAAGACTCATTTCTACCTTCTCGATAACT
 12337  ACCAATAAAATAAGGAAGCATTAGTCCTGGAATCCAAGAAACTGGTAAAGTAGGTCTAAT
 12397  GCTACCGGGGGGCCCTACGGGGCCCGTAGTCCTCTAAGAATAATTTATTCATTTAGTTTA
 12457  TTAAATAAGCAGACAACCATCTCCATTAAGAAATCTATATAGATTTCTTATTGGTTTCTG
 12517  CTTATTCGATTTAATATTTATATAGGTTTAATTAATAAATGGTAGGGTAAAGGGATTATA
 12577  AATAATAAGGGGGGGGTTACTTTTTAGGGTAACCCCCGATAAGATTAATAGATTAATTAA
 12637  GTATTAATACTATTATACGAGAAAA
;     G-atp9 <== end
 12662  TTACGCTGCGTATAGAAGTAAGAATGCCATCATTAATGCGAAAAGACCGATTGCTTCTGT
 12722  TAAAGCGAACCCAAGAATTGTGTAAGAGAATAATTGAGGTCGTAGAGATGGGTTTCGAGA
 12782  AGTAGAGTTAATTAAAGCTGCGAAAACTAATCCAACTCCAACTCCAGCACCTGCTAGACC
 12842  AATTGTTGCTAATCCAGCTCCTAAAATTTTAGCTGCTGCTACCAT
;     G-atp9 <== start
 12887  AATATATTTTTATCTAGCCAAAAGCTAGTTAGGTTAAACACTTGAAGAGATGGAATTAAA
 12947  TCCATCGATAAATAAATTTATTTGTGGCACTCCGAGGGGGCGCTATTCAAATAGCCCCCC
 13007  CTCGAAGCTATGTAGCCTATTCTAATTACTTATAAGTTATTAGACCCTGAAACCTGTAAA
 13067  GGTATTTAAGTATTTGCTTGTATACAGGCCTTGGTGTTGACGGTGACAACTCCAACTTTT
 13127  TCAAAAGGTCTACGGGGCCCTTAGGCCCCGTTGACTCTCGGTGGCCGGAGGCCCCCTAGG
 13187  TCTTTTTAAGAAATATCTTTAATTTGCTCGTATATAGCCCTGGTGCTAAGGGTGACGACC
 13247  CAACTATTTCTAAAGGGATTTTTAAGAGATTCCCCCGTGTATAGCCTTGGTGCTAAGGGT
 13307  GCTGACCCGACTTTCTCAAAAGGGATTTTATTACAAATTCCCCGTGTATAGCCCTGGTGC
 13367  TAAGGGTGACGAAGGTGACGACCTTTTGAGAAAGTTTTCTGGGGATTTTTAACAAATCCC
 13427  CATATAGAAACGAAGAACCTCTCTTCTCATAATTAGCAAGCTAATTATATCGAGAAGGAA
 13487  GAGAGGTCTTTAATCAATATCGATCTATCGATGGAAGGCCTAGCTGATTCTTATGGCCTA
 13547  CATACTCTTCTTGGGGGATTCCGGGAGGTTCCGGAATCCGCCTTATCTCCCGGCGCCGGC
 13607  TATGCCGTCTATTTAGATTTTATTAATCAATTTATCTTATAACCCCTCTCCGTATTAAAT
 13667  GTTATTACCACCCCTCTCCCTTGGTTAATACCTTTAGGGGGTTTCGGGTTCTTCCGAAAC
 13727  CCTCTCTAAAGGTCGTTATTCAAAGACCACTTTTCAACATTCTACCCAAAAAAGTTTTGA
 13787  AAAAGGTTATCATATGTTGTCCGAGTTGTCATAATTGTAATAAAATCCCTTATTTCTTTA
 13847  TATAAGCACTGTAATTGGAAATATTAACAATTAAAAAGTTTTAGAGATTAGTCTACACTA
 13907  TACATCATTGATTATATATTACTTTATTTGATTTTTTTGACATATATTAATA
;     G-trnG(ucc) <== end
 13959  TGCAAGTGGCGAGACTCGAACTCGCAATAGTTCCCTT!GGA!AGGGGAGAGCATTAACCA
 14017  ATTATGCTACACTTGC
;     G-trnG(ucc) <== start
 14033  TTACTTATATAAAATACACCAATAACATAAAATTATTATGGTATAAAATATACTTTATAG
 14093  TATTAATTTATTATAAACAGGAAGGACGCGGGGCCCCGCGTAGCGGGGCCCGGGGTCTCT
 14153  CGGGGGGCGGCTTTGCCGCCCCCCTCGGACGCTATTTTTTATAAGCAACAGATAAATTCT
 14213  TTTAATAAAAATTTATTCAGTGGATTGACCGGGCTAAACCCGTCTCCTCTGACCCTGACC
 14273  CGCAAAGCGGCTTTTACTAGAGGCTTGGAAGGATGCTACATTAGCCAAGTCGGTTACACT
 14333  TGCTTTCTTTTATTTGATTAATGGTCCTCCCGGCCAATTGGCCCCGTTGATTGGCGGGGG
 14393  GGCGTCTTGCCTCACTAATAAAAAACTGGCGCCCCCATCGGCTGAGGGGCGGCTACGCCG
 14453  CCCCTCGACCTCCCCCGCCACGTAAAACGTGGCGGGCGAGGCTTTTTTGGGGACCCCGAA
 14513  GAAAAATAAATTCTTCGGTGGCTTGGGGGAGACCCAGTGTTGGGTTACCGGTGAGCCACC
 14573  GGCGGAACTAAATAAAATCTATTTATAAGTAAATAATATAA
;     G-trnR(ucg) ==> start
 14614  GCGTTTCTAGCTTAATTGGTAGAGCACAGGATT!TCG!GCTCTTGTAGGTAGAGGTTCAA
 14672  CTCCTCTGAAACGCT
;     G-trnR(ucg) ==> end
 14687  ATATAAATATTAAAAATCTGCCGAAATCCCAAACATTTAATGTTTGGGTTATAAAATGTC
 14747  GAAAAAGCGGTACCCTACCGACCGGGTGGCCTGGCCGGTAAAATAAGTTAAAAAC
;     G-trnH(gug) ==> start
 14802  GGTGGAAATAGCTCAATTGGTAGAGCGTTAGTTT!GTG!GTACTAACGGCTCCCGGTTCG
 14860  ATCCCGGGTTTTCACC
;     G-trnH(gug) ==> end
 14876  CTTACATAAATATTATAAGTAACATAACGATTCATCGAATAAATCGGTAAATAGTGATAG
 14936  ACAAACACAACCGGTCTAACCGGGGATAT
;     G-trnV(uac) ==> start
 14965  AGGGGATTAGCTTAATGGTAGAGTGGTTATCT!TAC!ACATAACTGGCAGTAGTTCGATT
 15023  CTACTATTCCCTA
;     G-trnV(uac) ==> end
 15036  CGCTGACCGTGTAAATCGTTATTTACAAAAATCCGGCGGCCGCAGGCGGCCGCGCCCCCG
 15096  AATCAAAGATTCTAGGTGGCTTTGTTATTTCTAAATCCCCCGCAATTGCGCAGAGCGCGC
 15156  GGGGGATTCTAAATCTAATATTTTGTCAATCGACCCCAATTGGGGCGAGCGCCACAATGG
 15216  CGTCGCCTGGGGGGAATCTATTTCCTCCACCGAAGCCCCGAGGGGGGCCAAAGGCCCCCC
 15276  GGGCCGGTGGTGGTGCCACCGCGCGGGGGACTATATTTTGTTATTCTCTGGCGGCCCCGC
 15336  AATTAAAAATTTTCATAAATTGTTAATATTTCATTTATTAAAAGCCGGGGCCGCCGCCCC
 15396  CCAATTGGGCAATTTTCGGGGTTATTGGGGGGCTTAGGTTAATAAAATT
;     G-trnS(gcu) ==> start
 15445  GAATAGATGACCGAATCGGTAAGGAAGTAGTTT!GCT!AAACTATGGATGTAACAATCCC
 15503  TGTGGGTTCAAGTCCCACTCTATTCA
;     G-trnS(gcu) ==> end
 15529  TTTATTAATTATACGGTTCAATGTACCTTCGGGCCCGGTATAAATTTTAGATCACCCAAA
 15589  CATTGGGCCCGGGTCAGGGGGGCCCCCGAATCAAAGATTCGTGGGACCGTCATTCTTTTT
 15649  CCGAATCTTTGATTCGACGGGGGGGGGCTCTGCCCCCTGGATTCATTATTGAAATAGACC
 15709  CCGGGGCGGCGATATCCGCACCGGGGAAGATTATTAAACTTAATTGAATACCCGGCCTTG
 15769  AATTAATTTCTTAAGACCGAGGGGGGCCGGGAATTCTAATAAATGAATTTATTTTTATTA
 15829  AATTAAAAATTTAGGCCCCCCGAGAGTCCACGGAAAATTGGGGAATCCCCCGTTCCACTT
 15889  TCATTAGACCCGATTGCTTTAGGAAAGAATTAAAACCCAATTTTCCACCCAGCTCCATAC
 15949  TCGCGATATTAGGAATATTGTATTTATTCCATAGGATAAGACTTTGTCTCATAGCTAACA
 16009  TTTAATAACTGTGCAGTGCCGTAGCAAATCGACAACGAAGCCCCATCGTCCTGGCTGCAA
 16069  ACCCCAGGAGTTACCCCGTTGCCACCACGTAGCATGAAATTGTAAGATCTTGGGAAATCC
 16129  TCTTCTGAAACCTCATCCCGACTCCTGAAATAAACCCCTTAAATATATATATCCATTAAG
 16189  ATAGATATTTATTTAAATTCGATTCTAAGAACTA
;     G-trnD(guc) <== end
 16223  CGAGGCAAATGGGATTCGAACCCATATCTTCTTACGT!GAC!AAGTAAGGACTCTACCAT
 16281  TAAGCTACTGCCCC
;     G-trnD(guc) <== start
 16295  TTAAAATTTAGATTTCGGCGGGCGTGCGAAGCACGCCCGCTAAAATCATCCCGCACGCGA
 16355  AAGCGTGCGGGCCGATTTCTTATAAGAATCATCGATCGAATCCCCCCCTCCACTTTGTGG
 16415  GAGGGTGGATTGACTCTGCCGATCTCCTTAAGACCCGAGGGGGGCCCGCGTAGCGGGCCC
 16475  CCCGGGGGGTTAACGGGGCCCGCTACGCGGGCCCCGTCGACCCTTAAAGAAAGAAATACC
 16535  CAAGTATAGAATACCTTTAAGATAAAGGTATAAAGAATTAAAGTAGGCGTACCTTGGATA
 16595  CATCTCAATTGGCCCTTGATGGCTCTTAATAAAATATGGGGATTAATATATGTGAGAGGG
 16655  GAGGTAATAAATAAGTAGAAA
;     G-nad4 <== end
 16676  TTAATATAATAAATTAGATACAGCTAGATGCATAGGTTCTAGGAAAAGATTAGGGAATAA
 16736  TCCCATTACAAACATTAAAACTAGTAATGGTAATAATGTCATAAATTCTCTTCGGTTAAT
 16796  ATCACCTAATGGTGCTAGATATCTACTTTGTGCTCCAAAAGCAGTTCTATTATATAACCA
 16856  GATACCATACGCAGCACTTAGGATCATTCCTAATCCACCTAATACTGTTAATACCGGATT
 16916  TTGTTGATAAGCTCCAGTAAATGTCATGAACTCTCCAACAAAGTTAGCAGATAATGGAAC
 16976  CGCAATATTTCCTAGTGTAAATAGGAAGAACATAACTGACCATACTGGCATATGTTGAGT
 17036  AAGTCCTCGGTAGTATTTTAATAATCTAGTATGATATCGATCATATAGAATTACTACACA
 17096  AATGAATAAAGCAGGAGATACTACTCCATGAGCAAGCATAAGAATTAGAGATCCTTCAAT
 17156  TCCTTGAATAGTATTACTGAATAATCCTAATAAAGTAATATTCATATGACCTACAGATGA
 17216  ATAAGCAATAATTTTCTTCAGATCAATTTGTCTTAAAGTAGTGAAACTTGAATAAATAAT
 17276  ACTAATTACAGCTAGAGAATATACTAGAGGAGTGAAGAATGCAGAAGCATCTGGTAAAAT
 17336  ACCGATAGAATATCGTAAGAAACCATAACCAGCTAATTTCAGTAAAATACCAGCTAAAAT
 17396  AATGGATCCAGCTAAACTAGCTTCAACGTGAGCTTCCGGTAACCAAATATGGAATGGAAT
 17456  CATAGGAACTTTAACAGCGAATGATAAGAAGAATCCTAACCATAAGATTCTTTGTCGAGT
 17516  TTCGCTAATATCTGCTACAGCTAATACTTGATAGTCTGTAGAACCTACTTCGAAGTAAAT
 17576  TACTAGAATAGCTAATAACATGAATAAAGAACCTAATAAAGTATACAGGAAGAATTGATA
 17636  AGCTGCATGGATTTTTCTTTCTCGAGCACCCCAAATACCAATGATTAAGAACATAGGAAT
 17696  TAAAACACTCTCGAAACAAATATAGAATAATAATAAATCTAGAACGACAAATACTGCAAT
 17756  TAATAAAGTTTCTAGAATTAAGAAAGCAATTAGGAAATATTTAATTCCTGTTTTGATACT
 17816  ATCCCAACTAGATAAAATACAAATAGGAATAATAAATGTAGTTAATAAAACAAAGAATAG
 17876  AGAAATACCATCTACTCCAACTACTTCTTTAGTAGTTACAGTAGGAAAAGAACTAACAAA
 17936  TTGGAATCCGTTATAATTAGAATCAAATCCAGCCCAAAGAACTAAAGATAAAACAAAAGT
 17996  TAATAATGAACTAGCAAGAGCTACCCTTTTTTGTAGAGATGAATTTTCTCCAGATAGGAT
 18056  AACACCAATAACACCTAAAATCGGTGTAATCAATAGTGATAAAATCAT
;     G-nad4 <== start
 18104  AGTTTATTTTTAGATTGTTACTTCTTAAATAGGGGGAACAGGTTTATCTTAGAATAAGAT
 18164  AATGGTTATTATGAATTCTAAGCCCAATTGGGGGGCTTGCCCCTTGGGTATCCCCGCAAT
 18224  TGGGGGAAGATTATAAATATTCGAATTTTAGCCCCCAATTGGGGACATCGGGCCCGGGTC
 18284  CTCATAGGACCCGGGCGCCTAGCTTTAAAAATTATCGATGCGTGATTTTATATTTTCTTT
 18344  TAATAAAATACCCAATTGAGGCGAGGCCCCGCAATTACAGCGGGGCCTTACCCTTAATCC
 18404  CATGGGGGACCCCGGGGAACCCTGGTGGGTTCGCAGCACCAGCGATCGGCCCTCGTAGAT
 18464  CAGCAAAACTCGGCATCTGCGCAACTACGTTTATAATTATGAAATATAGTTTTGTGACAT
 18524  CCCCCTTAAATACCTTTACAGTGCTTATCGAAAGAAATAAGGGATTAGTAAGGGCCAAAT
 18584  TAATATAAGTAAAGGTTGAATGCTGACTCATAAGCACAAAAAAATTTAACTTATTTCCCA
 18644  CCCGGGGTTTAATCCAGGGGGCAGAGCCCCTGACCCCAATTGGGCCCTCTCAGCTCTCGC
 18704  AGAGTTGGGCCCAATTGGGGTCTAAACCTTGGGTAGGGTGTTAAAAAGAGATAAACTACT
 18764  ATTTCAATAATTTATTATTGACGTTTCCCCCCTTCTAGTCTTGAGAACGGGAGCGGCCGC
 18824  CGCTCCCGATCTCCGGGGGGCCCGCTGCGCGGGCCCCCCCCAGTGATAAATTTCACTTAT
 18884  CGATGCCCCCCGAATCTTTGATTCGGGGGGCATCGAGTCGAAGGGGGGAAATGTATGATA
 18944  GGTATTTACATATACAAT
;     G-cox3 ==> start ;; mfannot: alternative ATG start pos 18938
 18962  ATGACAACAAAATTAATTAACAGATCAGTTCAGGCGCATCCATTCCATTTAGTTGAAGCT
 19022  TCGCCTTGGCCAATTGCAGTATCATTTTCTTTATTAGTTACAACTCTATCAGGGGTAATG
 19082  ACATTCCATGGATACTCTAATGGTTTATTCTTATTAACTCTTGGATTAATCTCGACAATT
 19142  GCTACTATGACATTATGGTTTAAAGATATTACTCGAGAAGGTACTTTCCAAGGACATCAT
 19202  ACTTTTGCAGTACAAAAAGGATTAAGCTTAGGTTTTGTTCTATTTGTAATTTCAGAAGTA
 19262  TTCTTCTTCATTAGTATTTTCTGGGCATTCTTCCATTCATCTCTAGCTCCAACAGTTGAA
 19322  TTAGGAGCTCACTGGCCACCAGCTGGTATTGAGACACTAAATCCTTGGGAGGTACCACTA
 19382  TTAAATACAGTAATTCTACTTTCTTCAGGTGCTACTGTAACTTATGCTCATCATAGCCTA
 19442  ATCCAAGGTAACAGAGCAGGAGTTATTTATGGATTAATTGCTACTGTAGTTTTAGCTACT
 19502  ATCTTCACAGGTTTCCAAGGATTTGAGTATTACAATGCTCCATTCACATTTAGTGATGGT
 19562  GTTTATGGTTCTACATTCTATATGGCTACTGGATTTCACGGAATTCACGTTGTGATCGGT
 19622  ACAATCTTCTTAACTGTAGGATTATTTAGAGTATTGTCTTACCATCTAACTGATCATCAT
 19682  CATTTAGGATTTGAGCAAGCAATTCTTTATTGGCATTTTGTAGATGTAGTATGGTTATTC
 19742  CTATTCATCAGTGTTTACTGGTGGGGAGGATAA
;     G-cox3 ==> end
 19775  TCCGGACTATTAACCCATATAATTACTATTAAATAAAAATTAATTACCACCCCTCTCCTT
 19835  CTCAATATGGGGATTTAGGAGGTCTCGTCCCCAATTGAGGGGGCCCCCCCTCCCCCTTTA
 19895  ATCTATACCTTTATCTACAAAGTAAAGCTGGGATTGCTGGTGCCCTACGTCACGGTTCGG
 19955  ATTCCCAGAAGGAATTGCCAGAGAACTGGTACCGATTTGCTCACCTTACGTACGAGGTGC
 20015  CGATGATAAGGACCCCCTAAGACTGAAAATGTCCGGAGTTCGGGAATTCACCCGTCCTAC
 20075  CGAGGGGGGCCGCGTAGCGGCCCCCCTCGGGTTTAATAAAGCCGACCTCGAGGGCGGCGG
 20135  GGACTTTAAAAGGGGTCCGGGTACTAACTTTAACCCAGACGGTGCCCTACCGACCTAGGG
 20195  TGGCCCTTTAATAAGTTATATAAATGTGTTA
;     G-trnL(uag) <== end
 20226  TACGATTGGCAGGACTTGAACCTGCAAGGTATTACTACCAGCTGAAC!CTA!AATCAACC
 20284  ATGTTTGCCAATTTCATCACAATCGT
;     G-trnL(uag) <== start
 20310  TTAAAGAGGTGTTACTTATATTATTGATTAGAATTCCCGGCCCCCCAATCGGGGGGCCGC
 20370  TATTACTTATTCTTATATAAGTAAAAGTATTAATTAATA
;     G-trnR(ucu) ==> start
 20409  GCTTACCTAGTTCAAAGGAAGAACAGGGTACT!TCT!AATACCCAAATCCAGGATCGAAA
 20467  CCTGGGGTGAGTA
;     G-trnR(ucu) ==> end
 20480  ATTTTTTTTATTGATAAACTCTAATATCCAAAGATTCGAAGAATCGAGGGGGCCCCTTGC
 20540  GGAATTATATTCTTTAATAAGACCCAATTGGGGCGGTGCCCAATTGGGGGAAGGTTTATT
 20600  TTAATAGCGAAACGGCGGGGGGTTCCTCTGGCTTAAAACCTCTCCAATCCATAAAGGTTT
 20660  TCTTTAGACTTAGACTTAGCTAGAAGGCTCCCAAACACGTGCCTCTTTATCAAAAGGTTA
 20720  AATCCCTTTATCTTAATTGTTTAGACCGGGGGCGGCCGGGAATTCATTTATTAGAATTCC
 20780  CGGCCGCCCAAGAGTCATTGGGCCCCGCTACGCGGGGCCCAAAGACCTTTTCTTAAGATC
 20840  TTTAAAGGTATTTGGTGAAGAGTGTGAAGAGAGTGAACACTTTAAAACTTTTATACTCAA
 20900  AAATAGGCGAAGTTGGATCCTATCTTAATACCCTTGTATCTACTAAAAGGTGCGATGGTG
 20960  TATCCCCATTACAAAAAAATTATATTTATTTAGGTCCCCGGGGCGGAATTCGGCCCCGGG
 21020  GGGTCCGGGGCGGCGAGCCGCGGGATTAATCAGCCATCTGCCTCAATTAGTTTTATTT
;     G-trnS(uga) <== end
 21078  TAGGTATAGTAGGAATCGAACCCACATATGTTTTATT!TCA!AGTAAAATGCTTTACCAG
 21136  TCAGCCATATACCT
;     G-trnS(uga) <== start
 21150  TAATTTATTATAAACTCAATTAAACAATTTTATAATTAAAAATAAGTCCCAATTGGGGGC
 21210  GGCCGAAGTAAAAAATCAAATTATTTTTAATGACGATCAGAATCGTGGGCCGGCCGCCCC
 21270  CGGGATTTCGGGGGGACCTCGGGATTATTAATTAAATTATATTAGTTTCGAGGGGACCGG
 21330  AGGTCCCCGGCCGGGGGTTAAA
;     G-trnI(gau) <== end
 21352  TAGTCTGGAGAGGGTTCGAACCTCTAGCTTATACGTT!ATC!AACATATCACTCTACCAA
 21410  TTGAGTTACAAGACC
;     G-trnI(gau) <== start
 21425  AATTGAGCCCCGTCTCTCTCGGTTCCCCCTCGTGGTCGGGAACGGAGACGGAGTATCCCG
 21485  ATCCGATAGGATCGGGAAGCGAGGGGGCCGAGGCCTCCCAGAATCCCCTAGCTTTCCAAG
 21545  CTTGTCTTGGCAAGTTGCCAAAACTAGCCGCCCAATTTTAGACAAAATTTGGGGATGGGG
 21605  CCGCAGGCCCAGGGGATTTCGAATCATTATCTTTATTATATTGTTAATTATCGATTAAGT
 21665  AA
;     G-trnW(cca) <== end
 21667  CAGGAGAGGTAGGATTTGAACCCACTACCGGGATTT!TGG!AGATCCCTATTATAACCAA
 21725  GTTAACTACACTCCT
;     G-trnW(cca) <== start
 21740  AACTATTTCTTATATATCCCGTATTAAAATTGGAGTACCATGGGTCGTGACCCAATTGTG
 21800  GGATAAACTGCAGCTGCGGCCCGTCGGGGGCGGGCGCCGCTCTGTTAAATAATTAGACAG
 21860  TCTAAGAAATATCTCGCGGGGGAGCTGTACAAAGTACAGCTCCCGCGCGAAGTCTACTAT
 21920  TTAGATTAAGATTTGTTAGATTAATTAAAGTATTCCGACGGGGGCCCTTAATCTTAGCCC
 21980  CTTCGGGTCTATACCCGTCAAGCCCCCCCGGGCTTAGGAAGGATCCCCCACTTTGTGGGT
 22040  GGGGACTCGCCGAGATATCCATTTCATCAACGGAGTGAGATTAATAATTAAACAATTCGA
 22100  TATACAAGATAATATTATTCAATAGATTTATCATTTATACATAAAT
;     G-trnC(gca) <== end
 22146  AGACCAACAAGTGACTTGAACACTTATCTGGAAGATT!TGC!AATCTATCGCATTACCAA
 22204  TTATGCTAGTTGGTC
;     G-trnC(gca) <== start
 22219  TGAGTTTCTGATTAATGTTTAATATACTAACTTTACTTATAATAATCACTTTTAAGGCGA
 22279  GGGCCCGCGTAGCGGGCGCCCCCCTCGGCTATAAATACCCCGCGGGGGGGCACCTACGTA
 22339  AGAGAGGCGATGTCAGCCAGAATGGAGCTGAGAAGAAGAAACCGGGAGGCGGGTCAGGCC
 22399  ATCTCGCGAGAACGGACTCTCTTCATTTAAACCCTTATTTACATTAATACCCTCTCGGTT
 22459  TATCCCTTTCTTTATTGGGAGCTTAGCACGTATTCTCGAATGTAAATTGTGTAGACCGAG
 22519  GGGGCGCTCCGCGCCCCCGAGTCCACGGTTAAAAAGGTTTACCTGGGGGCCCCTAAATTT
 22579  TTAATTTAATAAAAAGAAATGAATTTCTTTTTAATTTGTCGATCAATTTCAATTATCTAT
 22639  GTTTAAATCCATTGTGTTGGTTATAAATATCATCTTAATTTTATATAATAATTATATTTT
 22699  TTTATAGTTAAAATCAATTCTATTTTAAATTCAAAGATTGAAAAGTTTATAGATAATCTT
 22759  GTCACTATACACCACTCATAAAGGTTTCGATTTATTAAAACCTTTACCTCGGTTAACTCG
 22819  GTTAACTCGGTTAACCTTTTTAAAAAGTTTTTTGACGGATTTTTAAATGTGAATGGACCT
 22879  ATTTTAATTCGGGGCCCCCGAGTCCACACCCGAAATGGTGAACGCGCGAAACAATAAGCG
 22939  AGAACGGACTCGCGGGGAATGTATAATTGGTAAATGAGTTATTAAGTTGTTTTATTTTAT
 22999  TTTTGATTTTATAATTTTTAGTATAAGTAATGGACTAA
;     G-trnK(uuu) ==> start
 23037  GGGGTTGTAACTTAATCGGTAAAGTACCCGACT!TTT!AATCGGGATTATTAGGGTTCGA
 23095  TTCCCTACGACCTCA
;     G-trnK(uuu) ==> end
 23110  ATTTTATGGGGGCGTGTTTCCCCACTTATCGTTTCCCTTCTCTTTATTACCTGCTCGAGT
 23170  CATATAATTAGGAGGGGCATTTTGATTCGATATTATATAAGTAAACTATTGATTAATCCC
 23230  CCAGGCGACAGGGCCGCCTGCGGAACTCGTTCTGGGCCCAATTGCCCCGAGAC
;     G-trnY(gua) ==> start
 23283  GAGGAAACTACTGATTGGTCAGTGAGCGAGCT!GTA!AACTCGTGAGCCTAGTGCTCCTT
 23341  GGGGGTTCGAATCCCTCTTTCCTCA
;     G-trnY(gua) ==> end
 23366  AATAACATAAGGCCAAGGGGCAGGGCCCCTGGGCTAAAATTAATTTTCATAAAAAATCAT
 23426  TGATTTTTTACTCCGCCCAATTGCTCTAGCCCCGAGGGACTCACCTCGGGGTCAGTCGAC
 23486  CCCTCGGCTAGTTTTAACAAACTTGCTCCGCTAGGGCTAGCCTAGCGAGCTAGGGCCGGG
 23546  GGCCCTGACCCCGGGCTCTTCGACCCCGGAGAAAGAAGACCCCGAGGGGCCGTTCCCCGA
 23606  GAGGGTATCCCCAATTCCCCCCCTTCGGGGGGTGGGAATTAATTTTTATTAATTTTAATA
 23666  AAAATCTATTTTATAAGTAAAGGTTTAAAAATGAATTTCTTTAA
;     G-trnM(cau)_1 ==> start
 23710  TGCGGGTTGATGTAATGGAAGCATGCTAGGCT!CAT!GATCTAGAAGTGGTAGTTCAAAT
 23768  CTATCATCCGCAC
;     G-trnM(cau)_1 ==> end
 23781  AATCAACTTTAGCCCTGCCGGGTCTCCTCCCGGTCAAAGCCCCCTTCGGTCGAGGGGCGG
 23841  CGTAGCCGCCCCTCGACCTCCCCCGCCACGTAAAACGTGGCGGGCGAGGCGACCCAAGGT
 23901  CTCGTCCCCGAGGGTTCAAAGCCCCCTCGGGCTTTAGATTTTTATAAACCAATCGGGACC
 23961  ATCTTTACCTGAAGGGAGAGATAAGATTAATCTTAGGAACTATAATAGTTAACCAAATTT
 24021  ATAATTAAATTTG
;     G-rnpB ==> start ;; mfannot: Approximate position
 24034  GAGGAAAGTCCGGGGCTTTAAATTTACAAAAACCTTTTCTATGCCGGCAGAGCCGGCATG
 24094  GACTAAGGATTTGAGTGAATAAACCATAGTGGAACAAACATCTGGTGTGAACCAGGGTTA
 24154  TAGTAAGAAAATATGCTATTTTTATTCTCAGGCCACGGCGTTTAAAACATTAAGGGCGTC
 24214  ATACTTAAAAGACATATCACCCAAGTGAACAAGGTAAATAGCAGAGTAATTTAACCAATG
 24274  GGAAGCCTTATATCTCTAAATTTAGGACATCCCGGGGGGGTTAAAACCCCCCTGGGTATC
 24334  ACGAGAGTGGCACCGAGGGGAGCGGCTTCGCCGCTCCCCGAGAGTGGCACCTTGGTGCCG
 24394  ATCTAAAAATTTGGTAGATCGAGATACATTAACTACATTACAGAATCCGGCTTAT
;     G-rnpB ==> end
 24449  ATAGTTCTAAGAAATAATCTTGGAATTTAAAGGCCCCATGCACATTTAATAAATTAAACC
 24509  GACTAAACTGACAAAATAATTTAATTAATAAAATTTAAATGATTAGAACGGGGGCGCGGA
 24569  TCAGAGATCCGCGCGTTCCGCGGGTGTTGAACACCCGCCGAACTCTCGATTTTAAGTTAA
 24629  AAGAAACAATTAAATATTATC
;     G-trnM(cau)_2 ==> start
 24650  GCCGGGATAATTTAATGGTAAAATGTTTATCT!CAT!ACATAAAATTTGGAAGTTCAAAT
 24708  CTTCCTCCCGGTA
;     G-trnM(cau)_2 ==> end
 24721  CTTATATTTTTGATAGAAACTTCCCCTCGGCCCGTGGATTTCCGCTCCCCATTAATGGGG
 24781  GACCTCTCCCCGGGCTCCCACTGGGAGATTGGGGAGACCCCCCCGTCCCGGACCCCCGAA
 24841  TCAAAACGATTCACGAGGGATCGGAGGTATTAATAATTACCTTCCAACCTCTGCCAATTG
 24901  GGCGCAACAGTGCCACCGGCCGGTTGTTC
;     G-trnL(uaa) ==> start
 24930  GCTTACTTGGAGAAATTGGTAAACTCTCCGAATT!TAA!ACTTCGGTGCCGCGAGGCTTG
 24988  TGGGTTCGAGTCCCACAGTAAGTA
;     G-trnL(uaa) ==> end
 25012  ATATAAAAATAAATCCCAAGTTAGGGGACGAGGGGGGCGGGCGTGTCCTACCGGGCCCCT
 25072  GGGGGCCCGGCGAAGTCAGAGCAACGAAGTGGATCCCGGCTCCGCCGGAGTCCCGATTGA
 25132  GGCAAGGGCATTGCGTTAGGCAGAATTAGGATAGAGTATAATTGATCTTTTAACACCACT
 25192  CTTTATAGTAAATTCCTTTATAAATGGGGACGTTACAAGCCTACCAGTAGGGATGGATAT
 25252  GCTTCCAAGCTTCCAAGATTAAGTTTAATTTACGGGTCTCTACTTTGTAGATGGATTAGT
 25312  CATTATTCTATCTATTTATAAGTAAGAATTAAGGAATTTTTAATTTATTCTAATAATTTA
 25372  CTTAAACCCGGGTGGTGCCCTACCATGGTCCCCAACCGAGTAAAAATATAATTTAGGCGA
 25432  GCCCCGCTGCAATTGCAGCGGGGCTGAACCCTCGCCAATTGGGCTGTGCCCGGCGACGGC
 25492  TTTGTCTAATGGTCCTGCGTTTTTACACGTTTCATAGAGATTAAACTTAATCACTATAAA
 25552  TTTAAATCAATCTAAATCAACTTAATGGAATTATCGATAAATTGAGGTAACTCCTCTTAT
 25612  CAGCCTAAATTATATTTTATTTAA
;     G-cob ==> start
;     G-cob-E1 ==> start
 25636  ATGAAATTACTAAAGAGTCATTCCCTTTTAAGTCTTGCTAATAGTTACGTTATTGATTCA
 25696  CCTCAACCTTCTAATCTTAACTACGCATGGAATTTCGGATCTTTACTAGCTTTATGTCTT
 25756  GGAATCCAAATTGTAACAGGAGTTACTTTAGCTATGCACTATACTCCAAACATTGATCTA
 25816  GCTTTCATCAGTGTAGAACATATTATGAGAGATGTAAACTACGGATGGATGATTAGATAT
 25876  CTTCATGCTAATACAGCATCATTCTTCTTCCTATTTGTATATCTTCATATTGGTAGAGGA
 25936  TTATATTATGGATCTTATAAATCTCCTAGAGCATTACCATGGAGTATTGGTGTTATTATC
 25996  TTAATTTTAATGATGGCTACAGCTTTCTTAGGT
;     G-cob-E1 ==> end
;     G-cob-I1 ==> start /group=ID (4.86e-41)
 26029  attgaacacacatgcctaaaatggttagacaatgaaatggaatctctcttaatgacaagt
 26089  aattttattatttaaaaaacaatgggacttttaattagattaaccattgttatgtcatta
 26149  tagagataatgttcatatctaatcatagtcctatatggaagaattgtgtaatctatacag
 26209  aaaaacaattcagtagtatagaataccctgacaggggtattgaagagcgaccttacgttc
 26269  tctttggctatgttggtgaaaacggttaaagattaaacttctttttcaagaccgtcggtg
 26329  gtgtataccatcgctacagactgggtcaccaatgggtgcctgaaatggtgcttaatgtac
 26389  agtcggatttccgagaattatatattcttcacaacgccttaaatgatgtttattagaaag
 26449  agtgtcaaacaaactcggggattaataaactgataaggtatagggtggataaatcagagg
 26509  tcaatatatttattgtgatttatcttttggaaattg
;     G-cob-I1 ==> end
;     G-cob-E2 ==> start
 26545  TACGTTTTACCTTGGGGTCAAATGAGTCTATGGGGAGCAACAGTAATTACTAATTTACTT
 26605  TCTGCTATCCCTTGGATTGGTAAAGATTTAGTAGAAT
;     G-cob-E2 ==> end
;     G-cob-I2 ==> start /group=IA (2.51e-23)
 26642  tc
;     G-cob-I2-orf291 ==> start /first_aa=E /note=LAGLIDADG ;; evalue:2.2e-42
 26644  gagcctttagaaaatgggtttatttattcaaatatcgtagaattaagtcttttacccgtt
 26704  atcggtactgttaatagtaaagccgcgaataagattaaacttcgaacagaagaagaaaaa
 26764  ttagaagcactaaaaatttctaagagttttctagctatgcttgttggtttaatcgatggt
 26824  gacggatatatcgccattactaaaacaccaaaagattatattagaattgatcttgttatc
 26884  tctttagatttaagagatctagatttacttaactatattcactcggtgcttaaagtaggt
 26944  cgaattaataaatatcctaaattgaatctcgttaagttaactatttctagaacagatcta
 27004  caaacaattctatttcctctgtttatttatcacaatttatactttttaacagaaacacga
 27064  agagctcaatacgataaagtattgtttattcttcaatctaatcttaaaaagtattcaaat
 27124  ctacctggagaattcctagtttataataatttacctgtaactgcaagtggttatagtgaa
 27184  ttagatttctttaaaaactggactgttggttttacaatgacagaaggatcattccttatg
 27244  aaaaataataaggatatttgtttttcgttaaaacaacgaacacatgaattattattcgaa
 27304  gcattcagaattctttttgatacaaaagtaaaaatcaacaactttgatggctattctcaa
 27364  tttatggttagttctattaaagatattcaaactgtagttaatttcttttctttctcagat
 27424  ttacatcctcttgttggttataaattaacacaatatgaagtatggttaaatcagattcaa
 27484  gaacatccgcgatataaaaatattaacttaccttaa
;     G-cob-I2-orf291 ==> end
 27520  cgataacattgggaaagacttacgacttaatagataaaataaaattaaacattcattttc
 27580  taaaacctgggatatatatcctgggtattaatccccgaagcttttatggctcggggatta
 27640  ataatattatgagttccattaagctttaaaaagcttaattgcaaattgggtgaattgcaa
 27700  gaaactctctatttatagagacaatttgcagcgaagcatacatcagtgttttaatagatg
 27760  tatgaacgttcaacgactaatcggtgagctacactagcaataatccggacacgagtgccc
 27820  aacgacatcgccaacttattaatggacaatccatttaagttaggaatggtcgatgacata
 27880  gtctaaacttattagtgataataagaaggtacagttaaatgctgtaccgataataatatt
 27940  g
;     G-cob-I2 ==> end
;     G-cob-E3 ==> start
 27941  TCATCTGGGGAGGTTTTAGCGTAGATAATGCTACTCTAAACCGATTCTTCAGTCTTCACT
 28001  ACTTATTACCATTCATTCTAGCTGCTCTAGCAGTAATGCATTTAATTACTCTACACGAAC
 28061  ATGGATCAAGTAACCCATTAGGAATTACAGCAAATGCTGATAGACTTTATATGCATCCTT
 28121  ATTATACATTTAAAGATCTAGTAACTATTTTCTTATTCTTCTTAGTACTAGGATTATTCT
 28181  TATTCTATGCTCCTAATAAACTAGGTCATCCCGATAATTATATTCCAGCTAATCCAATGC
 28241  AAACTCCTGCGTCAATTGTACCAGAGTGGT
;     G-cob-E3 ==> end
;     G-cob-I3 ==> start /group=IB (5.18e-17)
 28271  taacagatgccactctttaaaatctcgctatatgcttgaaattcttcccattatcgaatc
 28331  gatactttaataagtaataactcgatcgagaaaggctacaagcaagtaaaatttataaat
 28391  ttaacttcagagattgcacgcgagatgcagatatatatctgcaaagatacaatccaaact
 28451  taataaattggatccccaatgggatcttatttctacaatctgtttttatagtacttcgac
 28511  aagaggtaaaaagagattgtcaagagaagaaagacaacttatcaagttgtcatccaatag
 28571  ttctcaagcacttatcggtattctactaggagatggtcatattcaaaagagatcatcaac
 28631  cgccaatagtagattt
;     G-cob-I3-orf168 ==> start /note=LAGLIDADG ;; evalue:5.8e-11
 28647  atgttcggtcagacatctgtagaacacaaagcttattacgaatctgtgttcaaattattt
 28707  gaaccatattgtacagctgatattaaatcgtacttaaaaacctggacagacaaaaggaac
 28767  ggtaaagtttatcaatcattgttttttgctacgatggctttaccttgttttaatcctttt
 28827  agagaatatttttattctgatggtaaaaaaattgtaccttctaatattgatgtgttatta
 28887  acagatatcggtttagctcattggattatggacgatgggtctaaacatggaaaaggtctt
 28947  catcttaatgtgtatgccttttctgaagaggacattaaaagacttactgatacattatcc
 29007  aataaatttggattaaagtgttctgttcatacacctaatggtaaaccaagaatttatgta
 29067  tgggcagaatcaatgattcaattgagagctattgtaaaacattatatgcatcctacgatg
 29127  cattataaaattgatgaaatcaattaa
;     G-cob-I3-orf168 ==> end
 29154  gtgaag
;     G-cob-I3 ==> end
;     G-cob-E4 ==> start
 29160  ATCTATTACCTTTCTATGCAATTTTACGATCTATTCCTGATAAATTAGGAGGAGTAATTG
 29220  CTATGTTTGGTTCTCTATTAATTCTTCTAGCTATGCCAGTATTAGATACTTCAAGAGTTA
 29280  GAGGTTCAGCTTTCCGACCATTAATGAAATTAGCTTTCTGGCTATTAGTAGTAGATTTCT
 29340  TAATCTTACTATGGTGTGGTGGTCAACATGTTGAAGAGCCATTCATTACTTTAGGACAAT
 29400  TTGCAACAGGATTCTACTTTGCTTGGTTCTTAATTTTATTACCAGCAATTGGAATTATTG
 29460  AAAATACTCTAATGGACTTAGCTCCTGAGAATAATGATTAA
;     G-cob-E4 ==> end
;     G-cob ==> end
 29501  TCCCCGTCGACACTCCAAGATTAAAGGATGGACGGAAACAAAATAGTTTCGTTATTAATC
 29561  CGAATTCGGATTAATTAATCATCTTTATTGAGAAAACATCAAAATACATCTTGATTCTTC
 29621  TCACTAAGTCGTCTAATTGAGAATATTGAAGTATTTGATAATTCTTTATCTTGGGGGCGG
 29681  ACTTTGTCCGCCCCTCGTTCCCCAATTGGGAGCTTCGCTCGCGGGGTCCGGGTCCCCCCC
 29741  GACTTTCTCGGGGGGGAATGAGAAAGACTGGGTTAAATCTACTTAGATACTAATTTTTCT
 29801  TTGTAGGTTAAATTTATTATTTACCCGTGGGGGGCTCGCGTAGCGGGCCCCCCCTAGGTC
 29861  CCCGGGCCCGCCCCGCTGGGGCGGGCCCGGGGACCCTTAAAATTAATCACCACCCCCTCG
 29921  ATACCTGATTTATGCCTTCTCGTGGCGGTATTGTAAGTAAAGATCATTATCTTGAAACTA
 29981  AATAAATCATTGAACAAACCCCGAGGGGGGCCGCGTAGCGGCCCCCCGGGGGGAAACATT
 30041  ATCACCCCTCCCTTTTTTATTTATTAAAACCTTTACCAGTGTTAACTCGGATGACAATGT
 30101  TACCCCCGAGCTTAGTTCTCCCTAGAAGGAGGACATTCAAGCTGACCCGTTTAAACGGGT
 30161  CTTAAAAGAATTGGAAGAATGATTGAAAGATCAAAGTTACCACTAATGATATGTAAGATT
 30221  AGTAAAAGGCATCTGGGACTGACAAGGTTCTTGGTACTGACTTCTTTCACTCAGTATTCA
 30281  AAGTAATTAGAATAGGCTACATAGCTTCGAGGAGGGGCTATTTAAATAGCGCCCCCTCGA
 30341  AGTGCCACAAATAAATTTATTTATCG
;     G-orf331 ==> start
 30367  ATGGATTTAATTCCATCTCTTCAAGTGTTTAACCTAACTAGCTTTTGGCTAGATAAAAAT
 30427  CAAATTATGGAGTTTTTTCTAAAATTTTTTAGAGTCTTTATTGTCTCTTTTACTTTATTA
 30487  GTATTGTACTACTTTGTAGCTCATACAGAGTTAAACTGGAATACAGATTTCATCTCAACT
 30547  GTTTATTGTGAAGAAGGAGATCCTTCTCCTTCTTCAACTTCTCTAGAGACCAACAAACTT
 30607  AATCAAACTTTGGAGTCTATTAATAATTTGTCGGAGAGAGGGGTAACTCATAATGTAAAT
 30667  GTTTCGGTGCAACCTGAGATTGTAAATGTCTTACATAAGATGTTTGGAGTGTTGAACAGT
 30727  TCTATTTCTGTATATGCTGGTGCTCAAGCTGCCTCATATATCCCACATCCTTATGGTAAA
 30787  GCAGCAGTGTTTGTTGGGACTTTTGGCCTAGTTTATGGGGCACAACAAATGATCTCGGCA
 30847  GCCACACAAGGCCCAAGGTTATTTAGAAGTGCCGTTGATTCGAACGTAAATACTTCTTTA
 30907  GCCTCAACGGCTGGACCGTCAGAAGGTTTATTAATTGGTGGGAAAGAGTCTGATAAAGTA
 30967  TATGAGGACTTAAAAGTTCCATCTACACCTCAAACTCAAAATCCTGTAGACCCTGATATT
 31027  GTTGCGAAAAGTGTCCTTGAAAAAGGGGACTCGAGTTACTTTGTTAATAGTGTAATTGAA
 31087  ACGACTGAGACTTTTAATCAACTTCTAATCGGAATGAATATTTTAACTGTAACAGGATTA
 31147  TATGTATTAGCTGCTTTAGGAGTAGCTCTTTTCTCCCAAGAGTTAAAATTGGAAGAAAAA
 31207  GAGTTTATTAAAACAAGACCTCTTCTATTAAAATTTGTAACTTTAAAGAAACAACCTAAT
 31267  AGAGTCGTTCTTTTCCTACTGTATGTATTAACTTTTTTATGCTTCTTGGGGGTATTTTTT
 31327  GGTTTATGCTGGATTAACGTTCAGCTCCCTACTTAA
;     G-orf331 ==> end
 31363  ATTTATCCTTAGTGGATAGCGTTTGAGACCTGTCCACTTCCCTGGTAAGCAAGAAGAAAC
 31423  TTACTCGAAAGATCGTAAGTTCTACCCAGCAGATGGCGTTTGAGACCTGCACATTCCTCG
 31483  GAATGAACGTTTATTTTCGGGGCCCCGCTACGCGGGGTGCCCAACTTTTTTAACAACCAC
 31543  GGGAGTGGCCGTTAACTCGGCGCACTCCCCCCCTTATATAAAGGGTTGAATATCTGGTTT
 31603  AATACCCATCCCTTTAGAGGTATTAAGACCTATCTTTTTATACCCAAGGAGAGGGGAGGA
 31663  AATTAATTGTACTAGATCGGAACTAGTTGAAGATTTATAAGATCATTAAATAAATACTTG
 31723  TAATAAAAATCATTAAAGTACTAGTAAAAATTAAGATTCTTAATAGAATTGTATTAAAGT
;     G-orf178 <== end
 31783  TTAAAGAATATTTAAAAATATTATACAATGTTTGAAGAATGGTGCTTTATGAATATTTTC
 31843  ATCACCATATTTTGTATATAGTTGGTTTAAATATAAAACTAAAAATGCTGATGTAATTGT
 31903  AATCAGACATCCTAAAATTGTTAGTCCAGCATAATGAACAACATTTACGGATACAAAGTT
 31963  CATTAAATAATCATCAGATGATGAATTCAAATTATTTAATGAGAAGATAAATAAATCATC
 32023  TTCTACAGGTGAGTTAATACTTTCTTTGAACTTTTTGCTCACATCAGGAATATGATTCAA
 32083  GATTTTACTGTCTTGTAACTCGGGGGCTTCAAACTTATGATTTAGATAATCAGAAATAGG
 32143  TGTATCAATTTTTTCAAGTGGTTTTTGAGGTGTGTCAAACTTAGATGATAATCCTCGATC
 32203  GAACTTATCAAGTTCTAATCGTTCCCATTTTAGTTTGTCTTCTGACAATTTAATATCTCG
 32263  TTGTAACTTCATTTCTTCTCGTTTAAGTTCAACTTGTTTATTAACTGAATAAATCAT
;     G-orf178 <== start
 32320  TCCGAATGTCCCAGCAATTGTTGCTGTGATACCTGTAATTAAAGCTGTATCTGTAAAGAA
 32380  TTTTCTCACTTTAATTTTTATTAAGGGTTGCTTTTTTATCGGTGCCTCTAGTTCTCAAAA
 32440  ACCAAATTGGTAAATTCCACTTTGTAATCAAAGTGGAATTCTAGAGTGAGAGAACGGATG
 32500  TAAAACATCTATCCAGACTAATGAAATCTGGACTACTCCTTTCCCCTATTTTAATAAAAT
 32560  TAGATAGCAGAAAGGAGTAAGGTCACCTTATTTATATGAGTTGAGGTCTAATTTCGGGTG
 32620  ATTAATACTTTTAGTTTATGACAACCCCAATGACAACTAAATGACGACCTTTTAAAAATA
 32680  GAGCTAAAATTCTCGCGTACATCTGATCAATGACGACAATGACAACCTTTTTGCCCCGGG
 32740  CCCCGAAGGGTCCCGGTGGCAAAGACCCGGGGCGGCAGAGCCGCCCCGGGAGTTAGAACA
 32800  TTTAATCTGAATGGTTATAAGTAACTATAAAAAAAAGGATTATAACAACTTCTAAT
;     G-cox1 ==> start
;     G-cox1-E1 ==> start
 32856  ATGGTTAGATGGCTGTTCTCAACTAATGCTAAGGATATCGGTACTCTATATATCATCTTC
 32916  TCAATTTTTGCGGGGATGATCGGTACTGCCTTTTCTATGTTAATTCGACTTGAATTAGCA
 32976  GGACCTGGTGTTCAATATCTACAAGGAGATCATCAATTATATAATGTAATTGTAACTGCT
 33036  CATGCGTTTGTAATGATTTTCTTCCTGGT
;     G-cox1-E1 ==> end
;     G-cox1-I1 ==> start /group=IB (2.60e-08)
 33065  t
;     G-cox1-I1-orf361 ==> start /first_aa=N /note=GIY ;; evalue:0.11
 33066  aatagcttatttctattctccaatttgacaaacctatctgaaaattcttctaatatttct
 33126  aaactttcgagtaaagttaatttaaatactggtattcaaaaatttctatatttaacaata
 33186  ggtaatagtgtaagaagatactctactaataattctcttgataataaacttggagaaaat
 33246  cctccggcggcggcgccgccgggagatttttccccgcgttccgcgggagaaaatcctcct
 33306  catccttttgttaaagtggtaattgacgatccttatgaaaatagagatcttatcactgta
 33366  gcaaaaaataaggttggagtgtatatctttgaagttttggggaccaaagatgtttatgtt
 33426  ggtcattcgattaatttatacagtagaatctgttcttattttatgccttctattttaaat
 33486  actaaagctcgatatgtgttaagttacttcaataaatatggttttaagaatgttagattg
 33546  actattcttattcttaaatctgatgctacagttgtagaagctgtggaaatggaacaatat
 33606  tttattaatacgttaaaacctaatttaaatatcgatttagttgctagtggttcaggtact
 33666  cacactcctatgagtgaagaaacaaaacaacgattgagaagccaaagaggtactcctgtt
 33726  tcgatttacaacatgaaatctttggaattaatctatcgttttgaatcaaaacaacatctg
 33786  tataacactttaaatattcatcatgtaactctacataattgtttagaaaatggtacatta
 33846  tggttaaaagtgtttctattatctcttgaacctattgacgagattacttcagaaaattta
 33906  attaatcaagataagatgattaaactgacgaagtattatagatctattaatagtactctt
 33966  catcccgaaagtaagagaattttagcagaaaatattttaaatcctgaacttacaaaagag
 34026  tatcatagtctttcattattggctaaagatttgaaaggtgatagaactacaatcagagct
 34086  tatcttaatgggacgaaacctggtttatttagaaaacaatggagatttatcaaattggac
 34146  gattag
;     G-cox1-I1-orf361 ==> end
 34152  aatgcaaaatgcatagccatgggatatattaaatatatctcttattatattcactatatg
 34212  ctagaaatccctaaaggcttaaggaccttaataggttacaaacttaagcatgtaacaatg
 34272  ggaaattagcaggtgattcgaagaaataaatcgaatcacctcaatgactgtatgtggaat
 34332  attcttggataacaacttaagttgatttggaaaaggataaagacacagtctgatccatga
 34392  cgggagtcatggagtaatcg
;     G-cox1-I1 ==> end
;     G-cox1-E2 ==> start
 34412  TATGCCAGCAATGATCGGAGGTTTCGGTAACTGGTTCGTTCCATTAATGATTGGAGCTCC
 34472  AGATATGGCATTCCCTCGATTAAATAATATTTCATTCTGGTTATTACCTCCTTCTTTATT
 34532  TCTTTTAGTAGCTAGTGCTTTCGTAGAAAATGGAGCAGGTACAGGGTGGACTGT
;     G-cox1-E2 ==> end
;     G-cox1-I2 ==> start /group=IB (3.54e-18)
 34586  t
;     G-cox1-I2-orf358 ==> start /first_aa=E /note=LAGLIDADG ;; evalue:4e-73
 34587  gaaaatggtaagcagtcgccgatctgtaaagatcgggcaacaaaacatcactcgatgcgg
 34647  gaaactcctcaattcggaaagaactactcatcaatcatgaaccctttggggtttaataga
 34707  ttggcagtaaaaatgttcttgacacggggacaatccgcctggggtaaattagattattct
 34767  actttatcccatcagagactaaatgtgatgcaacctaaaaatacagaatttcaacaatgg
 34827  cttgtcggtatgactgatggagatggatctttttctgtcttacgtcaagacgacaaatga
 34887  actttaacgttcaaaatctctcaaaatacttataacttacgggctttgtattatattaaa
 34947  caacaattaggagtaggttcagtaagtgttgaatccaatagagacatgggtagttttaga
 35007  atcagaggtcgaaaacaattggcgaatactattttccctatttttgatcaatatcctcta
 35067  ttaacaaccaaatatttcaattatgctaaattcaagtcggcatatgctattcttgaggat
 35127  aaagaattaactaaatctcaaagaaatgcacagattgaaactctattatcgactaaacct
 35187  gatgaatcttatatctctccggcttggaataaaattactttacctattgctgacgcaaat
 35247  gaggcagggattgttatttctaagtcatggttaattggatttgtagaagctgaaggtagt
 35307  ttttatttgacatctaaggatgtaagtagaatcgtacatggatttggtattactcaaaag
 35367  ttagatagagtagtactagaaggtattagacatattcttcatatttccactaaagtcgta
 35427  tacaaagaaaaatataatcatcatatgattgatactactaattctagagcaatcagtaat
 35487  gtatcagaatacttcttcaatactatgaaaggtatgaagggtgttgaatacagaatttgg
 35547  tctagatcgtttaataaacacaaaggagactattcccaacttgtaaaaattcaaaaagta
 35607  ttacggggattaagaaaggttagagccgataacacattgtggacttctaaattttag
;     G-cox1-I2-orf358 ==> end
 35664  gttgaaggtatagtccgaacaatagcgagagctattgagtataacgatagaaccctcgta
 35724  tccgacgggtacagggggtttgaggttatcaacattaatg
;     G-cox1-I2 ==> end
;     G-cox1-E3 ==> start
 35764  TTACCCACCTTTATCAGGTGTAGCTTCTCACTCTGGTGGATCTGTAGATTTAGCGATCTT
 35824  TAGTCTTCACCTATCTGGTATTTCTTCTATGCTTGGTGCAATGAACT
;     G-cox1-E3 ==> end
;     G-cox1-I3 ==> start /group=IB(5') (8.26e-08)
 35871  tc
;     G-cox1-I3-orf408 ==> start /first_aa=C /note=GIY ;; evalue:4e-07
 35873  tgcctattaggcggacgctacggaacaactattaataagatgcttatgggcttagcccat
 35933  aaattacaattaacaatctatgaacatttagttagatttaactcaacacatcataattct
 35993  aaatcaaacaatcctattattaatgacgttgatttattttcagaaaactcaaaaggacca
 36053  aataaagacaaatcaagttggttaacttatatgagtaaagagatgaagaaaaaatttgaa
 36113  ttggcaagagattttatgttaacaaatgaaaaagctaatgtagatattatcaataaactt
 36173  ttagattctaatatttctgagaaggatttacaaaatatgcttaatggacctaaaatttta
 36233  tttaccaatcttagtgataagaaattcttaatgaaaacaattactaaaacaggtaaagat
 36293  tttggttctttagcaggaatttatatttggacacatattccttctaatcaaaaatatgta
 36353  ggatctgcaattcatcttcctactcgattacgaagttatttcttaaaaacaagtaatatt
 36413  ggtaaactactccctattttaaataatagtccgaagggggcggcaagccgccccctgaga
 36473  gacccgggccccgctacgcggggcccgagtcctctttcagaatttagtttagaagttaaa
 36533  tttactccttattctaatgattttagaaatgaattggtagtggaacaatattatcttctt
 36593  gataaatcttttaatttaaatactattcgagtttctaataatcctagcggttctaatgca
 36653  aaatctttattcatgtataatagagattgttcaattttatactatagcagtctaaaacaa
 36713  attgatttcgttagaaaattaggtattcatcatactacatttactaaacatctaaataat
 36773  aaaactttctatttaggtaaatatctgtttttaaaagaatttattgatacagcacaaaaa
 36833  gtagatttaagtatgtttgatttactcaacatgttagagaaagatcgagttaaatttaat
 36893  attaataaacctgtcaacagtttaagtacttcagtagttttaattgatgcttctactcaa
 36953  gaaaaatatttcttcttaagtttaggaagtgctcttaaatttattagagacaaaggctat
 37013  cgagccgatcaacgaactttagtaaaacgactagatactaatattcaatattataattat
 37073  tattgtaaaaaagcacctgtaaaatag
;     G-cox1-I3-orf408 ==> end
 37100  tataccgtaaaatgaggttcatataaaaattttcactatatgctggaacatcttaaagct
 37160  ctaagtacctaatggtgacaatcttagagatataacaatagacaatcagcaggaaactac
 37220  aatttaagtaggcccctcagagactaggatgtgaaacaccgtattcttatttgagaatgc
 37280  gctgaagatatggtccgcccatttatgaaaataaatggatataaatataatattattata
 37340  tttaagcg
;     G-cox1-I3 ==> end
;     G-cox1-E4 ==> start
 37348  TCATTACAACAATCCTAAATATGAGAGCTCCTGGAATGTCATTCCACAAAATGCCTCTAT
 37408  TTGTATGGGCTGTATTAATTACTGCAGTTTTATTACTTCTATCATTACCAGTATTAGCCG
 37468  GT
;     G-cox1-E4 ==> end
;     G-cox1-I4 ==> start /group=IB (3.40e-24)
;     G-cox1-I4-orf378 ==> start /first_aa=K /note=LAGLIDADG ;; evalue:1.1e-45
 37470  aaactaattctgccggctttaaattcggctatttgctgggaactgtttgataattataca
 37530  ttatgtcaaacacaatcagcaggaaacccattagatttgaatcttttggggatcttcaga
 37590  gactacacgccggaattaatctgttgtactattctacctgtatcccaattaaaacccaat
 37650  aaagtcaataaagactggcccgcgcgtagcgcgggcctgtcagaaggggccctgcgggcc
 37710  ccctcggacttaagattttttgatgaatctaatttaaacttaacggattataatctaact
 37770  aattcaaattttaattcttattttgctggattgatcgaaggtgatggtacaattattgta
 37830  cctaaaactgagagatcacccaaaggaagaattaattacccttcagtacaaattgttttt
 37890  catctgaaagatttaccattagccttagttattcaaaaacaattaagaaatggatctctt
 37950  tctagaaaaaaaggagtaaatgcttatatcttaactatcaataattatgaaggattatta
 38010  ttagtcgctacattacttaatggtaatatgcgaactcctaaaatcaaagcattacataag
 38070  ctaattgattgtctaaatctaaagtttaagaatcttaatatgattaataaacctcttgat
 38130  actagtccattagattcaaatgcttggttatctggatttattgaagcagatggacatttt
 38190  tctgtaagaactactgtttctcctaaatattctaaagtggaatgtaaatttgaattaact
 38250  caaggtcaaaaagatcataattcagaagataaattattacttatgaatgttttggcagaa
 38310  ttcttacttactacggttaagtctatcagagaagataaacctaaacctgaatatagagta
 38370  agaactacgaatttaaaaggaaatttggtgttagaaaattatcttgatcaatttcctttg
 38430  ttcggtaccaaatttatagactatagagactgggttaaaattttagattattttaaaccg
 38490  ggtaagtttaatcataaagaaaatattgataatattattgatatgaaatcttgtatgaat
 38550  gacaaaagaacgatttttacttgggatcatttacagaatttttacaacttagattaa
;     G-cox1-I4-orf378 ==> end
 38607  taagatatagtcccaacatacacgtgagtgtatgagtatttaccttaacaaattacattt
 38667  gttttgaggtcagattattataataatctgagccatgggtcctatgaccagtaaatcaag
 38727  atatattatattaatttaaactaaatttaatataattcaaaag
;     G-cox1-I4 ==> end
;     G-cox1-E5 ==> start
 38770  GGAATTACAATGTTATTAACAGATAGAAACTTCAATACTTCATTCTACGAGCCAGCAGGA
 38830  GGAGGAGATCCATTATTATACCAACATTTATTCT
;     G-cox1-E5 ==> end
;     G-cox1-I5 ==> start /group=ID (1.16e-37)
 38864  ta
;     G-cox1-I5-orf303 ==> start /first_aa=T /note=LAGLIDADG ;; evalue:4.4e-56
 38866  acaccatttattactactagcgttttaacacataaaaaacaattaaatactttagttttt
 38926  ccagaagataaatcggaactctttgatttctcttttttttataaaaaatataatgagtat
 38986  ttcaataattcaaaaccattacctgaatacgagtttcttacttggtttatcgggttttct
 39046  gaaggggatggttcctttgttattaacaacagaaatgaattatcctttgtaattactcaa
 39106  tctacagaagatgaacaagttttaaaattaattcttgataaattaaattttggaagagta
 39166  attaaacaagggaaacggacttcaagatatattgtcgaagataaaaaaggattagaacta
 39226  attaattatctatttaatggtaatattgttcttccaagtaaacaacaaagttttaataaa
 39286  tttcttcaagtttttaatcaaaaagccattaaaggtaaaattttattagatgagattaaa
 39346  ccaattaactctaataaattaccaagtttatctaataattggctagttggttttacagat
 39406  tcagaaggttgttttactgtttcttttttatcaaattcaaatgcctttagactaagattt
 39466  ttagtaagtcaaaaaggtgatattaatgttcctgtattaagtcattttattttattattt
 39526  aaaacaggagcaattgaagctcattcaaaaaaatcaaattattcatatgtaattacaggt
 39586  acaaaagcttgttttaatgtatatgattattttgacaattatcctcttaaaactaaaaaa
 39646  ttaagaagttatcttctttggaaagaaattcataaacatattatgaataaagaccatctt
 39706  aatcctgaattaagacaaaatttagttaaaatggcaactgaagttaattcaacaaaacgc
 39766  aaaagtaaataa
;     G-cox1-I5-orf303 ==> end
 39778  aaaataataaggaataaagagtatggtttgattcaagtcatgaaactgttaaggcaaatg
 39838  tctctgattattaagattgatatttcttaataaatcgttaaagagtaatatcaaattaaa
 39898  gacctgacacagttaacatttttatattttaaaatgtaccatcactctagtcctaattcg
 39958  taagtattattaaaactcttagaaggaaaatgcgaatagaattagcttgtcctgacaggg
 40018  ataaggaacatatagtcggataaaataattttatgtacgattatttgtttggcaacacta
 40078  atgaaaacggtcaaaactcctcaaagcaagaccgtcggttatctaagtaatcgctacaga
 40138  ctgggtcattagtgggtacctgaaatggtgcttgatgtacagtcgattcctttcatcagg
 40198  tataatatgcttgatgcacaaggtcatctgtgaaactgaggttaaactcgtaagagggga
 40258  cactaaagtagagatgatacatgtatcttaaatagagttaaaagttttaagatattaagg
 40318  aatg
;     G-cox1-I5 ==> end
;     G-cox1-E6 ==> start
 40322  GGTTCTTTGGTCATCCTGAAGT
;     G-cox1-E6 ==> end
;     G-cox1-I6 ==> start /group=IB(3') (3.35e-06)
 40344  c
;     G-cox1-I6-orf318 ==> start /first_aa=K /note=LAGLIDADG ;; evalue:1.7e-15
 40345  aaatatatgcttcctcactatttaaatagtgatgataaatttccattatatactggaaac
 40405  tccttaaattctattgtactggcattttttccagtaacaatcaatagatttggacaatca
 40465  gtaggtaatctacaaagtttagaccaaactttgatcgaatcctcagagactaaatatgga
 40525  ttatctgaacaatggtcaaattggttaaccggattaattgaagcagacggttcatttcct
 40585  aatgaaaaagataaaacattatcattttatattagtcaatctacaaaaaatgcaccatta
 40645  atttatgctatcaaattttggttaggttttggtaaagtacgatggcaacattcagaaaaa
 40705  atggttcattttgttatcgaagatatccccaacctattaaatttagctaatttaattaat
 40765  ggtagattaagaacagaatctaaatatgaaacttatgtaaaatgggttaatcgtcttaat
 40825  aaaaaaacttttgtaaaaaataaagtaattattaaacctttaaattctgaaatcaatttc
 40885  aattggttagctggatttactgagggagatggttcattttttatcggtcaaggtaataca
 40945  ccaagatcaaaattaggaattcaaattactttaaacattagctggactcagaaaagtcga
 41005  aaaactttagaattaatttctcaacattttcgaggtgcttggtcttataacaaatcacat
 41065  aagttttgggtatatacaattaaacgacagtctgaagtaaaaaaattattattttctgta
 41125  tttgttaataatcctttatatggtattaaacgatatgattacttagacttaaaacaagct
 41185  tgtgaattgtttaatactaaacgacatttaactgagtctggattagaattattattagaa
 41245  attaaatctaatatgaattcaagaagaacttcaatttctgaccctcgggtcgactag
;     G-cox1-I6-orf318 ==> end
 41302  cgtcggctcccggttaattaatatttttaatcgatgtttattctttacataaataaatga
 41362  ctaggggcgcgccccttaccccttggggtacagggcaagccctgagcccccaattgcggg
 41422  gctagtatttttaaaatttgatagataataaactaataattaatattttattaagttcag
 41482  gtaaagagagagtccaacactattttcatctaattaataaagatgaataatagttaattg
;     G-cox1-I6 ==> end
;     G-cox1-E7 ==> start
 41542  ATATATTCTAATTATCCCTGGATTCGGAATTGTTAGCCATGTAGTATCTACTTTCTGTGG
 41602  TAAACCAATTTTCGGTTATCTTGGAATGGTCTACGCAATGCTATCAATTGGAGTCCTAGG
 41662  ATTTATCGTATGGTCACATCACATGTATACTGTAGGATTAGATGTAGATACAAGAGCTTA
 41722  CTTCACAGCAGCTACAATGATTATTGCAGTACCTACTGGTATTAAAATTTTCTCATGGCT
 41782  TGCTACTCTTTATGGAGGAAGTATTCGATTCACAACTCCTATGTTATTCGCACTAGGATT
 41842  CTTAGCACTGTTCACAATTGGAGGTT
;     G-cox1-E7 ==> end
;     G-cox1-I7 ==> start /group=IB (1.22e-15)
 41868  taattacacaagttagacctaagatatattaattatatctataaactcactatatgctga
 41928  aaagatatttacatattaaaatactctcggagtaattatttttaatattttatcaatcag
 41988  caggaaattctaccggaagtatcggatattcaatccgtaccttccgggacataattataa
 42048  aataagaagatcctcagagattttatgtgagtatggtaattaatataattaccaaagatt
 42108  aaatccaatgataaattaattctattctaatttatagaataaatttctcttcactcg
;     G-cox1-I7 ==> end
;     G-cox1-E8 ==> start
 42165  TAACAGGTGTAATGTTAGCTAATGCTTCAATGGATGTAGCTTTACATGACACATACTATG
 42225  TTGTAGCTCACTTCCATTACGTTCTATCTATGGGAGCAGTATTTGCATTATTTGCTGCTT
 42285  TCTATTACTGGATTGGTAAAATTACAGGTAAAACTTACAATGAACTATTAGGACAAATTC
 42345  ATTTTTGGACTCTATTCATTGGGGT
;     G-cox1-E8 ==> end
;     G-cox1-I8 ==> start /group=I(derived) (3.47e-10)
 42370  a
;     G-cox1-I8-orf271 ==> start /first_aa=N /note=GIY ;; evalue:5.7e-25
 42371  aataaaaaacaaacaactaatggattaaattttaatcaaaaacgaaactataatagttct
 42431  cgaacaatcgaagattttagatttatttcaaaaaaatattacaatattgaagaatcaaaa
 42491  tatactatttatagagaacttaaagagaaagctggtgtttatatgttaattaataggatt
 42551  acaggagacacttatgttggtagtagtgttgatttaagaaatagaatgaaaagatatatt
 42611  catgaaactaaatcaactaaaactactacaattattatccatcgagcattaagaaaatat
 42671  ggattatggaatttcagtcttattattttaacattttgtaaatctgatgtaaagacttgt
 42731  ctaaaattagaacaaattgctttaaatttatttaaacctgtttataatattttaactatt
 42791  gcaggatcttctcaaggatttaaacactcagcagaaactattgctaaattaaaagaatta
 42851  tcaggtgaaaatcatcctaaatcgggtacttttcattcagaagattctaaaaaagcaatt
 42911  agtaaatcagtaaaaacttatttagatacctttggacatcataacaaaggtaaaacagga
 42971  gaattagctcctcaatatggtattggaggatctcttgtttatatctataatgctgatact
 43031  atagaattcgttaaatcttttccaagtattaatgctgctcaaaaatttttaagagtacga
 43091  tttgatactgtaaaatcaaatttagatacaaaaattccaatcaaaggtaaatacattact
 43151  gaaaaatggattttaacttctaaacctttagattaa
;     G-cox1-I8-orf271 ==> end
 43187  taatttaataaattagttgataaagttagccccttagaattaagagataatctaattcta
 43247  tataatatccctatatacttaaaaattttaataattaagtgctagaataattctaacaat
 43307  gtacttaattgaaataataagtaggaaattttatattcttaatttaataataaaagatcc
 43367  tcagagactacatgggataaggtttattaacctaagatatagtccatgttaatcttacat
 43427  atcaatgttattgattaactatag
;     G-cox1-I8 ==> end
;     G-cox1-E9 ==> start
 43451  TAACTTAACATTCTTCCCACAACATATGCTAGGTCTAGCCGGGATGCCTCGAAGAATTCC
 43511  TGATTATCCTGATGCATATGCAGGATGGAACTTAGTATCTAGTTTTGGTTCTATTATTTC
 43571  TATTGTAGCTTCATTAGTATTCCTATACGCTCTATATGATCTATTAGCTAAACAAGAATA
 43631  TAACTTAGCTAATAACTATTGGTTTGTACCTCAATTCTTCAGTAGTTCACGAGTAATCGG
 43691  AGCAACTTCAACAGCTACAACTCTAGAATGGTCATTAACTAGTCCACCATCATTCCACAC
 43751  TGTTAATTCTTTACCAGTTCAATCTTAA
;     G-cox1-E9 ==> end
;     G-cox1 ==> end
 43779  TAACATTATTGTTAAAACAAATTACCCCCCTACTCCTCGGAATCCCTTAAGACCTACCTT
 43839  TCCGTGGTGGATTCCATAAGTACCATTAAAATTAATGGGAAACCAAATGGTCGATGATCG
 43899  AGAACGCGTTATTTCAGCGTTCGCTCCCTGGTTGATTTAGTGTTACCACCTGTTCTCCGC
 43959  CAGGATGAGCGCCTCGGGTCTCTAACGCTAACCGAGGACTGGTAGACTAACGAACTTTCG
 44019  TGGACGCTCGCAGGTCCCGCAGTGAGTGCCCGTTGATTCGGGGAGAGGGCCCCTCGGGGG
 44079  ACAAAAATCTCCCTTCGAAACCGGTCTAAAAGAAGCTCTCCGCTGTTTCTAAGAAGAGCG
 44139  GGAAGATAAAGATGTGTAAAATATCCTCCAAAACTAAGGCCTGCTACGCTTGAACTTAAG
 44199  ATAAAAATTAATTACCTTATTTATTACCACCCCTCTCCCATTAAATACTGTAAGCATGTT
 44259  TTTACTCTCATCCTTAATACCTTTAAAATATGAGAGTACGTCCTGTAAGCATGTTTTTAC
 44319  TCTCTCACAGTACTCAGGAGTTACCCTGAACTCTCAATTAGGAAAGTTGCTGGATGTACT
 44379  AATTATTACTATTCCTATATTAAATATTTTATTATATAAAAGAAAGAA
;     G-trnE(uuc) ==> start
 44427  GACCCCATGGTCAAATGGCTAAGACATCATAAC!TTC!ACTATGGAAATATCGGTTCGAT
 44485  TCCGATTGGGGTTA
;     G-trnE(uuc) ==> end
 44499  CTATAAAATATTACTTAAACTCTTGGCGGCCCGTATTAAAATCTTTATATTTTGCCCGGG
 44559  GCGGCGGCAGAAGCGTCGCCGCCCCAGGCGAATGGGATGACACTTTCAGGGGGCCTTTGG
 44619  CCCCCCTCGGTGTCACTCCCGAGGGGAGGCTCTGCCTCCCCTCGGGCATGACACCTCACC
 44679  CCTGTGCGAAGCGCAGGGGTGAGGTGTCACTCCCTCACTTTATTAATTTATTTTAATTAA
 44739  GTATTTAGGATCCATATTTCCTGATTCTAAATCCCCGCAATTGCGCAGAGCGTGCGGGCA
 44799  TTTCGAATCCCCGCAATTGCGCAGAGCGCGCGGGGATTCTAAATCGATTTCCCTTAACCA
 44859  ATTAATATCTTTAGAACATT
;     G-atp8 ==> start
 44879  ATGCCACAACTAGTTCCTTTTTATTTCCTTAACCAAGTATCATTTGCATTCCTTCTACTT
 44939  ATGGTTTTACTATATGTAGTATCTAAATATATCTTACCTAACTTTATGTTAGTACAATCA
 44999  GCTCGAATGTTCTTAGCATCTAAATAG
;     G-atp8 ==> end
 45026  TTTGATTGAATAATTCGAACCAATAATCCGGATTATTTGAATTTTTCTAAGTTAGAATCG
 45086  CGGGGCCGTAGGCCCCGTAATTCATCTAGGGCTACGCCCGCCGACGAATCTATTTATTAC
 45146  CCCCCTCCTCGGAATCTAATTGTGGGGGGGCCCTCCAAGAGGGCCCCCCCACAATTGAGG
 45206  GGGCGGGCGAAGTAAAAATTAATTTATTTATTTTTATAAAATTTAAATTTAGCCCGCCCC
 45266  CAAAATTAGACCTACCTTTCCGTGGTAGATTCCATAAGTACCATTAAAATGGGAAACTAA
 45326  ATGGTCTTTTAACGACACTTTCAGGGGGAAAATTTTATTCTAAAATTTTCTCCCCCGAAT
 45386  ACTAAGGGGGCCCCTGTCGGGGCCCCCTTAGCTTTCAGGTCCCCCGCCGCTCTGCGGCGG
 45446  GGGCCCCGAACACTGGAGGGCCCCCTGTCGGGGGCCCTCCAGCTTTCAGGGAAAGAATTT
 45506  ATTCTAAATTCTTTCCTCGAATACTTTCCCCAGATCGAAGATCTTCTGGAAGGTTTCAGG
 45566  GGGAAAATTTTATTCTAAAATTTTCTCCCCCGAATACTTTCCCCAGGCCGAAGGCCTGGG
 45626  GAGGGGTTTCAGGGTCCCCCGCCGCTCTGCGGCGGGGGCCCCCGGCCAATTGGGCGTGAC
 45686  TATGCCACCGATCGGGGGTCCGGGACGTTCCTGAAATTAAGTTGTTAAGTGAGTA
;     G-nad2 ==> start
 45741  ATGGTTTTATTCAGTGTATTAACCATGATTTTAGCGATTGCCCTATTTTCCCTTCGAATT
 45801  CCTGCGATTTATTTTAACCGAATTACAATTATTATTTTACTTTACTCTGCATTACTATCG
 45861  TATAATACACTTTATACAGATTTAGTAAGTTCAGGAGTAGGGTTATTCGGTGGATTATTT
 45921  CAAGTAACAGCCATTACTCAAAGTATTGATGTATTCATTTATCTATTAGGAGCATTAGTG
 45981  CTTTTATTAGGAGAGAATTCAACTTTAGTTAGTAAAGGTAAAAAATTATCAGTACTAGCT
 46041  GAATATCCTCTTATTGCATTATTATCCGTATTAGGTATGAGTAGTTTAATTTCAAGTAGT
 46101  GATTTAGTATCTATGTTTCTATCTATTGAATTACAAAGTTTTGCTGTATATATTTTAGCA
 46161  ACTATTTATAGAGAATCAGAATCTGCTACAGCAGCAGGACTTAAATATTTCCTATTAGGT
 46221  AGTTTATCTTCAGCTTTAATTCTATTAGGAAGTAGTCTATTATATGGTTTCACAGGACTA
 46281  ACTAGTTTTGAGGGATTATATATGTTATGTTCTACTACAACAACAAATCATGCTGCAATT
 46341  GAAATTAGTGTACTATTAATGGTTGTAGGTTTACTATTCAAAGTATCAGCAGCTCCATTC
 46401  CATAATTGGGCTCCAGATGTTTATGATGGAGTACCTACAGTAGTAACAACTTGGCTAACA
 46461  ACTATGCCTAAAATTTCTTTCTTAGTATTTATCTTAGAATTCCAAGGATTTACTCAATTA
 46521  GGTAATTGGTCTTCATGGACATATTTACTATTAATTAGTTCTCTATTATCTCTAGTAGTT
 46581  GGTACTGTTGGAGGATTGGCTCAATATAGAATTAAACGATTATTAACATTTAGTACAATT
 46641  TCTCATGTAGGATTCTTATTATTAGCATTAGCTATTAATAGTGAAGAATCAGTTGAATCA
 46701  TTCTTATTCTATCTAATTCAATACTCATTAACTAATGTAAATGTATTCTTCATCTTAATT
 46761  GCCTTTGGATATCTATTACAGACTAAAGGACTATCTCCTTATTCACCAATCCAATATATT
 46821  AATCAATTAAAAGGTCAATTCCAAGCAAATCCTTTACTTGGACTAAGTCTAGCTATTTGT
 46881  TTATTCTCTATGGCTGGTATTCCCCCACTTGTAGGATTCTTTGGTAAACAGATGGTTTTA
 46941  TATGCAGCTACTCATAATGGTAATTTCTTCTTAGCTCTAGTAGCTGTAGTAGTAAGTGTA
 47001  GTAAGTGCAGCTTATTATCTAAGAGTTATTAAAGTTATCCATTTTGATCCTTTAAATGTT
 47061  ACTGAAACAGTTGAAACAAATAACGGTTCCTCGAACAATATCGGGGGCTCGGTTTCCGGA
 47121  GTATTAACAACTTCAAGTAGTTTAGTAATTGCTACAATTACTCTTCTACTTATTTTCTTT
 47181  ATTTTAAATCCATCACCATTATTAAATAGTGTTCACCTACTCACTCTAAATCTATTTTAT
 47241  TGGTA
;     G-nad3 ==> start
 47246  A
;     G-nad2 ==> end
 47247  TGAGTACATTAACATTCTTTGTCTTATTTATTCCTGTATTAACTCTAGTTTTATTAGTTG
 47307  TTAATCAATTATTAGCAGTTAATAAACCATACAGTGAAAAAGTATCACCTTATGAGTGCG
 47367  GATTCACACCTTTAGGTGACGCACGACAGAAATTCTCTGTTCAATTCTACCTAGTAGCTA
 47427  TTCTATTTATCGTATTCGATCTAGAAGTTCTATTCTTATTCCCATTCGCAGTTTCTTTAT
 47487  ATGAAGTTTCTTCAATGGGGTTCTGGATTGTAATTATCTTCTTAATTATTCTAACAATCG
 47547  GGTTTGTTTATGAATGGTCTAAAGGAGCCCTTAAGTTCACTAAAGATCCAAGAGAGGCAT
 47607  AA
;     G-nad3 ==> end
 47609  AAATTCTACTCATTTTTGGCTCCAGCCGGCCTTCAGCCGGCCGGAGACTTCGCGCACTAT
 47669  TAAATTAATCTAAATAAAAATTAATTACCACCCCCCTAATAAATCCCCATATTAGTGTAC
 47729  ATTAACATCATATCTTAAACCTTTGACATTAGGTAAATAGAATTATAAAGATGCGTCGGC
 47789  GTAGTAAAAAATCAAATGATTTTTTATGCGGAACGGCGGGGGCCACGTAGTGGGGCCCCC
 47849  AAGTCAAGGCTAGATGAATCCAGATTGGCAAATAATTTAATAAAATCTACCGATTCATTT
 47909  ATTTTTATAAAATTTAGATATTAATTAATTTAGTTTCACCTTGGCCCATTTGGGAGGGCA
 47969  TAGAACGATCAAGATCGTGGGGGCCCATCTAAAGCCCGAGGGGGCTTTGAACCCTCGGGG
 48029  ACGAGACCCTCGGGTCTAAAGGTTACTTACAGTATCACCACGAGAAGGTATTAATTATGA
 48089  TACCAGGGAGTAGGGAGTTTAT
;     G-nad5 <== end
;     G-nad5-E2 <== end
 48111  TTATTTTTGATTTTTAAGGTTAGTGTTATTAGGTAATAATAATACTGCCCATAACAGAAG
 48171  TAAGAATACTCTTGGATCTTCAATGAAGAAAATTAGAGTGATAAATAAGATTAAACCACT
 48231  AAAAATATACATTGCATATGAAGGAATAAATCCTGAATCTAATGATGTAATTTTATTAGA
 48291  AGCAGTTCTAAATACATTAACTAACCCATATGGTCCAACTAATTCAATAGCTCCTCTATC
 48351  AAGGATTTTATTAGTTGTATAACCAAAATCTAATAGTTTATTTAAGATTAGATTATTGTA
 48411  AATATTGTCAAAGAAATATTTTTGGTTAAAGAATCGGTAAATTCCTCTACCAAGACTAGA
 48471  ACTAATAAATTGGTTAGGTAATGTATCGAAAATCCAGTAGATAGCAAAAACACCTAGAGT
 48531  ACCTAAAAGACTACCAATTAATGGTAATAATTTAATTGAAGTAGGAAGTCCAAATTCAGT
 48591  ATCAACTAGGATAGAATGATTTGGATGAACAAATAAAGAATTATTCCAGAAATCTGTTCC
 48651  CATTCCTACAAATAAATCTTTAGTTACATAACCAAAGAAAATACTGAATACTGCTAATAC
 48711  TACTAATGGAATTGCCATGATAAGAGGTGCTTCATGGATAGATTGATAGTTAATTTTTGG
 48771  ACCATTTGGATATCCTAAGAAAGTTAAGTATAAAGATCGGATAGAATACATAGCTGTAAA
 48831  TACTGCAGCTACAGATGCTAACCAGTATACTAAATTACCTGAGAAACTGTAATGTCCATA
 48891  AGCTAATTCAATAATTAAATCTTTAGAATAGAATCCTGTTAAGAATGGTAAAGCCATTAG
 48951  ACTTAGAGATCCAATTACCATCATAGAATATGTGAATGGTAATAAATTAGCTAAACCACC
 49011  AAATTTTCTTAAATCTTGTTCATCATTCATTGCATGAATAACAGAACCAGCTGATAAGAA
 49071  TAATAGGGCTTTAAACCATGCATGATTTACTAAGTGGAATAATGCTACATTATATTGAGA
 49131  AAG
;     G-nad5-E2 <== start
;     G-nad5-I1 <== end
 49134  caaattctaatcgaataaattaaaaattat
;     G-nad5-I1-orf190 <== end
 49164  ttacaatccaattctgtaatatatagaagaatgtaaataatctacaaccaaagtttggaa
 49224  tttttccaattctttctttggaataacaattctatattgatcttttgtttttacaccact
 49284  aagtttaagatatgttttgatattatacttctttaataaaacatcttggaggacgtcaca
 49344  ttcttcctttgtaaaattatctgtacaaataataactctactttttgacttatcaaatgt
 49404  tccatctcctgcaacccaataagcaatggctagaggagtaagaaatttttcaatgtcaac
 49464  aggaattattttaacagtagtcttacctactttctgataccatcgtttatataaatcagt
 49524  aaagtaaggaagagtaagagtttggaatccataagcaattgttgtattgttgaacctttt
 49584  gtctactctaatcaattttttaacagggttgacaacaatatcaaatctattgcaaataat
 49644  ccaaagatgatctacaaactctttatttttctgttgaacacttagcaaagcatgtttacc
 49704  gttcattctaatgtttccatcaccaagcatcat
;     G-nad5-I1-orf190 <== start
 49737  tcctgtattaatctcatcaaatgaagaaggaagagctttagaaagtttttctttatcttc
 49797  tggagaaacataatgacgaaacaatcctaaagaaggaacaaaagcataacttgtgtttaa
 49857  aagatcagtaaaaaattgaaggttataaattagccttcactaaaataatcgattaagtga
 49917  atgggactatttcttaattctcgttaaacaacaagaattcatcatatgtagtctctgagg
 49977  tatatttaaaatatacctgctaattgtccgtccagtagtagagattgtcactattaaagt
 50037  actctataccttgagatctcttagcattaaatgatgtttttatttgaagccttttg
;     G-nad5-I1 <== start /group=IB (3.24e-16)
;     G-nad5-E1 <== end
 50093  ACCACAAACTAGGAATAGAAGACCTAATTGAGAACAAGTAGAGTAAGCAATTACTCGTTT
 50153  TAAATCATTTTGTAGTAAACCAGTAGTAGCTGCAAAGAATGCAGTTAAAGCACCTACCCA
 50213  AGTAATTAGAATTAAAGGAGTAGACCCATACTCTAAAATAGGAGAAGATCGTAGAAGTAA
 50273  ATAAACTCCGGCGGTTACCATTGTGGCAGCATGAATTAATGCAGATACTGGTGTAGGACC
 50333  CTCCATTGCGTCTGGCAACCAAGTATGAAGACCAATTTGAGCAGATTTACCCATAGCTGC
 50393  TACTAATAGGCAAATAGAAATAATAGTAATTACTTCTTCACTAATAAATGGAGCTAAAGA
 50453  GAATACTGTAGTAAAGTCTAAGTTACCAAAAGTCCAGAAAATAGCCCATAGACCAATACT
 50513  GAACCCCCAGTCACCTACTCTATTCATAACTAAAGCTTTAATTGCTGCTTTATTAGCTTG
 50573  TAGTCGAGTAAACCAGAAGTTAATTAATAGGTAAGATGAAATACCTACTCCCTCCCAACC
 50633  GATAAACATTAGAAGATAATTATCTCCTGTTACAAGCATTAACATGAAGAATGTGAACAT
 50693  TGATAGATATGAGAAGAATCTTTGATTATGAGGATCCTCGCTCATATAACCAACAGAATA
 50753  AATATGTACTAGCGCAGATACAATAAGTACAGGTAGTAACATTGATACTGTTAAACTATC
 50813  GTAAATAAATCCCCATGATACTAATAAGAATTCTGAATCAATCCAGCTCATTAATTTAAT
 50873  AGAAACTGGTGATTGACATAATCCTACTTCGTAAAAAGCTACTAAAGCTAGTAGAGCCGT
 50933  TAAAACTAGAGAACTACAAGTAATTAAATGACTACCTGTTCTACCTACTTTTCTTCCTAA
 50993  AAATCCAGCTACAGTAGCTGATAATAGAGGTAGTGTAAGAATAGCTAAATACA
;     G-nad4L <== end
 51046  T
;     G-nad5-E1 <== start
;     G-nad5 <== start
 51047  TATGATTTAATAGCAATGCTACCTCTTAATCTATAGTATGCAACTAGAATTCCTAGTCCA
 51107  ATAGCTGATTCCGCTCCTGCAATTGCAATAATATAAATACCATAAGTTTGACCTAAAATA
 51167  TCATCAAAACTAAAGGAACTTAAGATAATTAATAGCGTAACAGCTAATAGCATAATTTCG
 51227  ATGGAGATCAGCATTAGGATAATATTTTTTCGGTTAAGAATAAATCCTAAAATCCCAATT
 51287  AGGAATAATACCATCGATAAATTCAT
;     G-nad4L <== start
 51313  TATGTTTATTTGTAGTTAACTTTATAATCGTAATACCCTTTTATTTTCATTTATTTCTTA
 51373  AATTTTATAGCCCCCGGATTGACCAGGGGCCCAGACACGCTAAGACATGTCAAGACAAAA
 51433  ATGACTTAAATTTTAAATCAAAGAAATAAGACACATTTCACAAAAAATACCTGCCCCCGG
 51493  CCGGTGGCATGTTACGCCCAATTGGCCGGGGATTTTATCAAAAAAATTCATTAAATTAAC
 51553  AATCAGGATATTTATTTACTTTTATCTATTTCAATAAAATTCCAGGGGGGCAGAGCCCCC
 51613  CCCAGTTCCCAATTGGCCGAGGAGTGGCCGTTGTTCCAGAAATAAACCCCAGCCGTAGTC
 51673  CAATAAACACGCCGCGCTGGGCTCCTAACGTACAACCAAGGTTAGGCCTGAGGAATCATC
 51733  CGGATTTATAGCCCTCCTCCACTGAGAAATGAGGAGGAGGAGGAGGAGTGACTCATCTTT
 51793  CGACAAGACACCCTGAGTATTTATACCGTTTCCGGCCCCTCAAGGTTCTGGGTCTCTAAC
 51853  G
;     G-orf511 <== end
 51854  CTAACCAGATTTACAGGACTTAACTACTTTCGTATTAGCCATTACGCTGCCTGCGCGCTT
 51914  CATGGCTCGGTTTCTTAAGTTTTCCACCCGTTTCTTCAAGACTACTCCGATCCCTTTCGT
 51974  CCACACGGCTTTCACCCTCTTAGCTAAGGCTCTTTCAAATCTTAACTCGTCATAAGATGG
 52034  AGGCGTGTCATCAGGTCGAGCCTGAATAGGTCTAATCTCACGTTTCGTACTTGAGGAAAT
 52094  TCGATTGCTTTCTCGTGGTCGTTGTGCCACAAGGAAGCCCTCCGCCCAGTTGAACGGAAC
 52154  TTCTCCGGCTCGAAGCCATCTCGGTGTTGGAATGCTCTGGAAACTAGGTAACATATCCAT
 52214  TCCTACCGGTAGACTTGTAACATCCCCTAGGACTTCGTTTCCTTCCGTGATCAGAGATCC
 52274  GGCTGGTCCCGAGAATTTCCAAGGTTCCATCATCTCGCTCAGAGCTCTCGCTTCTGTTCG
 52334  TGGTACTCCCTTAAAGATACCTGTTCCTCGTCTCAACCGGTGTGCTACCGGCTGACGTAA
 52394  GGACGCTGGTTCATACAGTTTAATCCACTTTCCTAAGTATCCATAGGCTTGGGAGCTTGC
 52454  ATTGATCGCGTTCATACTAAACGGCCAATCCCCAAACTTATTCCATTTGCCTAGAAGCGA
 52514  CTCCGGTTTGTACTTTAGTTTCGCTGTCTCCCCCGGTTCATACCGGCTTCTCGGGTCATT
 52574  CGACCAGATCTTGGCTAACAGAAATCCTAAATATGGAACCCCGTTTCTATGCGTTAGGGT
 52634  ACGTTGGTATGGCGCGCTATTATGCCCTGATTGACTCGATTCACCCGTTCTCGATAATCG
 52694  AAGGAACTCTTCCACATCAGGAGTAATCCCTTCTTCTCGATCCCATTTAAATACTTCCGT
 52754  TTTCCCGGATCGTGTGTTCGCCCGGAGTGTATCCGTGCTCCCATCGTATGCCAGTCCAAC
 52814  AAATTTCAGTTCCGACTTCCATTCTCCCGAGAACCGCACCCACTTAGTGGCTGCGGGTTT
 52874  CGGGAAAACACCCATCTTCGGATCCAGCTTGCTCAACCATTCTTCTACCATTCGAGGGTC
 52934  ATCTCCATAGAGAATACCATCGTCCGCGTATCCAACCAGTTGGCCGTGTTTTAAGTCGTA
 52994  GACTCCTAGATCCTCCAGTACAATCATCCCCAGTAAGGCCGCCACATTATTCCCTTGGAC
 53054  TACTCCTCGGTAATAATGATGGTACTCTCCCATGTGGGCTAGTTTCAACCGTAGTGGGTC
 53114  GTTGTCGTCGGCACCTCTTACGTATGGTGAACAAATGTGCACCAAGGTACGCGCTACCTC
 53174  TTCCGGAAACCCGAACCGTAGTAAAGCTCCCGCCATCCCCGCTCTGCTAATCAGATCGTG
 53234  GAACTTCTTGTAATCAAACTCGTAGATGAATTTAGAATCGATCACCTCCGTCAGAATTTG
 53294  CTTCCAACAGGTTACAGATCCCTTCCCGGCCCGGTGGCCGTGCTGATTCGCATTAATACG
 53354  CGGGTTCGCGTAATAATGGATCATGAGGTTCCACAT
;     G-orf511 <== start
 53390  CCAGAGATAGCATCTCCAGGGAACCCCCGGATCATTAATATATCTGATCCCTCCGTCCTT
 53450  CTTAGGGATCGGAGTCCGGTTAATTTCATTCACTCCTATATTAATTCCTTTATAAACCAA
 53510  CTCCGATTTCAGCCATCTAGGAGTTGGCTGTCGACCGGGGGCCCGCCCCTACGGGGCGGG
 53570  CCCCTAGTCGACTCTCGGGGGGCCCGCTATGCGGGCCCCCCTTGGTCGACCTTTATCTAA
 53630  GAGTGGGGAGGTTATTAATTTAATTTTAGCCCCCGGGTCGGGTTCACCCCGTACCTGAGG
 53690  GTACCGGGGCGCCCCGCCCCGGGGAGTAAATTTGTTCCAAAATTGGTTAATCCCCCTAAA
 53750  TCTTTTAATTGAACCCCAATTGGGCCACAGCCATCCGCCCGGGAAGTTAAATTTAAT
;     G-trnF(gaa) <== end
 53807  TGTTCTGGGGAGGAATTGAACCTCCTCACTACGATT!TTC!AGTCGTACGCTCTACCATT
 53865  TAAGCTACCAAAAC
;     G-trnF(gaa) <== start
 53879  TATTCATTTCTTTTAATGTCCTCCCCGAACCAAAGGTTCCCAATTGGGCTCCGACTGCGA
 53939  CGTCGTTGAAATAATACCCCGATCTCTGCAAAGTACCGGATTGCCCTCTAGCCGAGGGGT
 53999  CGACTGACCCCGAGGTGAGTCCCTCGGGGCTAGTTTTAACAAACTTGCTCCGCTAGGGCT
 54059  AGCCTAGCGAGCTAGGGACGGGACCATCCCAAGGAGTGAGTCGAAGTAATTCCATACTGT
 54119  GGAACTCAGGAGGAATGAACACTACCGGGATTGCGTGGAAGTCCGAGGGGCGGCTACGCC
 54179  GCCCCTCAGCTATACCCCGAAGGGGGGACAGAGCCTTCGGGGCTTTTAAGTATTAAGCCG
 54239  ATTTAGATAATCACTAATAAATGGGAACCGGGGCGGGCGATATTATGCCACCGCCCCAGG
 54299  TCAATTATATAATAATGTATAGAATA
;     G-trnP(ugg) <== end
 54325  TCAGGTTGGTAAGATTTGAACTTACACTATTTTACTC!CCA!AAGTAAATGCCTTACCAG
 54383  ATTAGGCTACAACCTG
;     G-trnP(ugg) <== start
 54399  ATTATAAAAATGTTATAATAACGCTCAACTAATATTCGACGAAGGGGCCGGCGTCGCCCC
 54459  GAGGGACGAGGGGGGCCAGAGGCCCCCCGAAACCCCTCCGGGGGGCGGCTTTGCCGCCCC
 54519  CCTAGGGCCGGGGGCCCTGTCCCCGGGCTCTTCGACCCCAATTGGAGAAAGTTTTAACAA
 54579  ACTTGCTCCGCTAGGGCTAGCCTAGCGAGCTAGGGGCTCCCACTTTGTGGGGACCTGCGG
 54639  GGCTCCCACTTTGTGGGGACCCGCCCCTTCTCTCATCTGGGCCCCTGGAGAGAAGGGGGC
 54699  TTTGGGCATAAAAATTATACTCATTTTTGGGCCATCGGGGCCCCCGAAATTTTTCATTAT
 54759  TTCAAAACTTCGGGGGCCGGCTTTGCCTCGGGCCGGGCGTAGCCCGCCCGTCGCAAGACC
 54819  CCGCACGCTCTGCGTGCGGGGATTTGCAGGAT
;     G-trnA(ugc) <== end
 54851  TGGAGTTACCGAGACTCGAACTCGGACTACTCGTAT!GCA!AAACGAGCCCTCTACCATT
 54909  TAAGGGATAACCCC
;     G-trnA(ugc) <== start
 54923  TGTTGAACTGTTACTTATATTAATTTAACGACATGTACAGAATGTACACTTTTTGATTAA
 54983  GGTCCCCGATGGGGCTTTGCCCATCGGGGACTCTCCCCCGCCCCTCTGGGGGGGAAGGGC
 55043  TAAATTTTAATTTTATAAAAATAAATAAATTTATTTTTACTTTGACCGGGCCCCCCCATT
 55103  TACTTTTTTTTAATATTAAGTACCTAAGGGGGCGGAG
;     G-orf112 <== end
 55140  CTACACCTTCTTGAGTGGTGGTGCCCCAATTGGGTCGATTCAATAAAGGTAAGATCGATT
 55200  TCAATAATACCATTTCCTGGAGGCCCAGCGCGCAAAGTTTCGGGTCGTCTCGACCCAGAA
 55260  TACAGAACTGGGGGCAGGCCCAAGGGCCGAAGATTGGGGACCCCCGGTCCCGGAGGTCCA
 55320  ATTTTGGTCTGGCAAAGATTTATCTTGACATCCGCCGGGGCTTCACCTCAGCGAGCCCCC
 55380  CCTCAAAAATACCCTCCCCCCCCGAAAGGGAATACCCCCAAGGCCAGACGACCGAAAGGG
 55440  CATCCGACCGGTCCCGGAGGGGCAAATATTAATAAACAT
;     G-orf112 <== start
 55479  TAGAAT
;     G-trnN(guu) ==> start
 55485  GCTGTTATAGTTCAATGGTAGAACGGTAAACT!GTT!AATTTATGAATAGAGGTTCGATT
 55543  CCTCTTAACGGCT
;     G-trnN(guu) ==> end
 55556  ATATTTATTGATTCCGGCCGGGCGCGCTAATAAAGCGCGCCTGGCTGGAATCCGCGCCGG
 55616  GTCCATAGGACCCAATTGGGGCCCATTCCTTAATTTGTTCAAAATATTTTGAATTAAAAG
 55676  GAAATTAGTCATTTTAATACCACTTAATAATAGTTATTATTTCAATATTAAACATCTTTA
 55736  CCCGAACGGGACAAATCTCTCCGTTCCCCGCAATTGCGCTCTGCAATTGCGGGGTCCGGG
 55796  ACGGGGCTTAAAAAAGAATTTATAAAAAAGTGGAGTTAAGAATCCGGCCGGGCGAAGTAA
 55856  AAATAAATTTATTTATTTTTATAAAATTTTAATTTAGCCCGGCCCCCCAATCGGGGGGCT
 55916  ACGCCCCCCGACGGGCTCCGGGGCCAATTGGTTCTGGGGGTGCCGCCCATCGCAGAGGGG
 55976  CGGCTACGCCGCCCCCCGGCCCCCCCCGCCCCGTGAAACGGGGCGGGGGGAGCTTATTCA
 56036  AACCCGGGCTCGGCCCAATTGGGGGTCCGGTGAACTCGGGAACAAGGTTCCCCTTCGAAC
 56096  TGGTCCAAGGGAAACTACCTTGGACCAGGTTTCCTTCGAACTATGTTCTGAGGTTTTTAA
 56156  TTCGGCCCCCGCGGTTCTTAATTAGCCCTAATTTAATAGGGATAATTTTAGCTTAC
;     G-nad6 ==> start
 56212  ATGAACGCAATTCTATTAGATCTATTGGCTTTTGGTTCTGTATTGTCTGGTATTTTAGTA
 56272  ATTACATCACGGAACCCTGTTATTTCTGTATTATTCTTAATTGCTGTTTTTGTTAATGTA
 56332  GCTTGTTATTTAATTCTATTAGGTATCAATTTTATTGGTCTTACGTATTTAATCGTTTAT
 56392  GTTGGAGCAATTGCTATTCTATTCCTATTCGTAGTAATGATGCTTAATATTAAATTAGTA
 56452  GAGCTACAAGACTCAGCAGAAGATAATTCTAATCCATATCCATTAGCTTTTGTATTAGGT
 56512  ACTCTATTTGTAAGTGGTTTAGGATTAACTAATACGAATTTAGATAAAATCGATTTACCT
 56572  GCAATTTTTGACTCAATTAACTTTTTATCATTCAAATCAGACAAATTAGAAACATTATTT
 56632  GTTAGTCACTCTAATTGGGATAATGTATTTGTATCTCTTGATCAAATTAACAGTATCGGT
 56692  CAAGTATTATATACTTCTCACGCATTATTCTTAATTATTGCAAGTATGATTCTATTACTC
 56752  GCAATGGTTGGACCTATTACGCTTTGCCTAAAACCAACTAAACGAATCGGATAA
;     G-nad6 ==> end
 56806  GATAAGGAATTAAGGACAAGAGAAGGAATTAAGGTGCGGCCCGCGCAGCGGGCCTCACTA
 56866  TGGGGGGCCCCACTACGTGGGGCCCCCCTCGGATAAGATTAGGAGTTATTTATTTTTAGA
 56926  AAACGGGATGTTTTCATCGGGGGGCTAAATTTAAATTTTATAAAAATAAATAAATTTATT
 56986  TTTACTTCGCCCCCCGCCGAAAACTAAATAAGTAATTATTGGCAATCTAATTAATATATA
 57046  AGTTACAATAGACAAATTGTAAAATTTATCTATTGTTATTAGGACACTTATGTAAGTATA
 57106  TTTCTTACTAGTTTCGAGGGCGGCCGTAGGCCGCCCGAGAGATTATTCCGCAGCCCCGCT
 57166  GTGGGGAAAGTTCCTATCTTAATAATCAGACCCGATTTCCTCCTTGATTATTATTATATT
 57226  CCCGAATTATAACTTAACTTCAATAGATAACTTGTTTATTACGGTGAGTTTCTATACCCG
 57286  TAATTTGGGGAGAGAATAGCCCATTCCAATAACTAATCCACTAAGCTCTAATAGCTTGAT
 57346  GACGATAGAATTAATAATCAAGATTATTCTAGAATTTCCGAGGGGCCCGAAGGCCCCGAA
 57406  AGATTATTTACCGGATCTTTGATCCGGGGAATTTCTTTTTATTAGGATTTTGAATGGATA
 57466  TTATGATTATTC
;     G-nad1 ==> start
;     G-nad1-E1 ==> start
 57478  ATGTATAATTATTTACTCATGTTATTATCACTTATTGAGGTACTTATTGTTATTGTACCA
 57538  TTATTATTATCTGTAGCTTTCATGACTATTGCAGAACGAAAGGCTATGGGATCTATGCAA
 57598  AGACGATTAGGTCCTAATAGAGTAGGATATTATGGTTTATTACAACCAT
;     G-nad1-E1 ==> end
;     G-nad1-I1 ==> start /group=IB (2.93e-18)
 57647  tgtaacaagtggcttcattttcatatctaaatgatgaaaataagactatatgctggaaga
 57707  ttccaaaagtttattgtaccttaataggttataatcaataaactagaacaatcagcagga
 57767  aaccaataataatattattgggatcctcaacgatcacatgtcttacatactgaataagta
 57827  tgataatatgatctatttactcaaaatggtcgaatcccccgcgctacgcgcctgagttaa
 57887  aataccctatccaaatttgactaaattttaattacaaacagaattaagattataaagcgc
 57947  aggaatgggacgggatattccatctggattgagtaaatg
;     G-nad1-I1 ==> end
;     G-nad1-E2 ==> start
 57986  TTGCAGATGCATTAAAACTATTTGTTAAAGAATCTGTACTTCCTGCTCATTCGAATAAAG
 58046  CTTTATTCCTATTTGCTCCCGTGATCTCCCTGATCACGAGTCTATTATCATGGGGAGTAG
 58106  TTCCTTTTGGTGCAGGATTAACATTATCAGATCTTAGTCTAGGAATTTTATATCTATTAG
 58166  CGGTTTCTTCTCTAGGAGTATATGGAGTAATTTTCGCAGGTTGGGCTGCCAATTCTAAAT
 58226  ATGCATTCTTAGGAGGATTACGAAGTACAGCTCAAATGGTTAGTTACGAAGTTGTACTGG
 58286  GATTAATCATCATTACAGTTGTATTATTAGTTGGATCACTTAACGTAACTGAGATTATTC
 58346  AAGCTCAAATTAGTGTTTGGTATATTATTCCATTATTACCATTATCTTTAATGTTCTTAA
 58406  TTTCAGCAATTGCTGAAACTAATAGAGCTCCATTTGACTTACCAGAGGCT
;     G-nad1-E2 ==> end
;     G-nad1-I2 ==> start /group=IB (1.61e-18)
 58456  aaaccctactattaagattcagctaaggcagctgaaagctgccttagcctaatcatcgcc
 58516  ggcggggccggcgccgattcggcctctttaaataccactatatgctgaaacacctctaca
 58576  tatctatagataccttagaggtaataattctattgattagacaatcagcaggaaagagaa
 58636  ttaatcgatcctcagagattttatgtggtgaatcgtaaatatacgattaagagaaaatcc
 58696  ataatacattctttattaaccttcaaattaacccctaagttaaacaaattatgtatatag
;     G-nad1-I2 ==> end
;     G-nad1-E3 ==> start
 58756  GAATCGGAGCTAGTTGCTGGTTTCTTTACTGAGCACTCTAGTGTACCTTTCGTAATGTTC
 58816  TTCTTAGCAGAGTATGCTTCTATTATTTTAATGTCTACTTTAGTAAGCATTTTATTCTTA
 58876  GGAGGATACTTAATTCCTTTTGTAAGTTTTGAAAATCCTACATTCTTATCATTAGAAGGA
 58936  TTAAGTCTAGGTCTTAAAACTTGTCTAATTCTATTTATTTATATTTGGGT
;     G-nad1-E3 ==> end
;     G-nad1-I3 ==> start /group=I(derived) (3.97e-09)
 58986  ctcctctggcccttaacccgaattaattcgggttaaatcttagctatatgctggaacatc
 59046  cataatattttgagtactttaatagtaataatcttaaaattaggacaatcagcaggtaac
 59106  atttattaatgatacctcagagacttcatgctaataatcattaatgatgaagataaagtc
 59166  cattatactaataatcattataatagtatttacg
;     G-nad1-I3 ==> end
;     G-nad1-E4 ==> start
 59200  TAGAGCGAGTTTTCCAAGACTTCGATACGATCAACTAATGTCTTTCACATGGACAGGTAT
 59260  GCTTCCTCTAGCATTAGGGTTCATTATCTTAGTACCATGTATCTTAGTTGCATTTGAAAT
 59320  TGCTTAA
;     G-nad1-E4 ==> end
;     G-nad1 ==> end
 59327  TTTCATATCATTTTTTATTTTAAGATTATTACCACCCCTCTCCTTATTTATTAATCCCTT
 59387  TAATTGGAATAAACGAATTTAAAAAGGAGAGCTGAGGGGGCCCCACGCAGTGGGGCCCCC
 59447  TCAATTGCCCCGGAAAGCGCGTAGCGCTTTCCTCGCCTCGCCCGCCACGTTTTACGTGGC
 59507  GGGGGAGGTCGAGGGGCGGCTACGCCGCCCCTCAGCCGAGGGGGGCCGAATTAAAAATTT
 59567  AGGCCCCCGCCCCGGAAAGCGCGTAGCGCTTTCCTCGCCTCAACAGAGAGTTCGGAGACT
 59627  TCAGCGTAGTAGGGGGTATTCCTTCCACCCACTTTGTGGGTGGGGGAAGATCTTAATGAC
 59687  AAACTAATTTAATTAATTATAAAAGTAATAAATATTAAATAATATTTGGTACTCCTTTCA
 59747  TAGGTTTTACCCGTCCTGTTTTTTATACATGA
;     G-trnT(ugu) ==> start
 59779  GTTGGTTTGGCTTAATTGGTAAAGCACTCGATT!TGT!AATCGAGGTATTAGTAGTTCGA
 59837  GTCTACTAACCAGCA
;     G-trnT(ugu) ==> end
 59852  CTTAGTTCTTCTAGCTCGGCATTCTCTCAAATTGGGACGGCACCATTAATTTATTAATTG
 59912  GTAATAGTAGTTCAAGTCTACTAGCCTTGGGGGCGGCTACGCCGCCCCCAACGGCAAGTG
 59972  ACCCGGGGGCTTCGCCCCCGGGAAACTAGCCAGCATACTATTTTAGAATGCCAATAAATA
 60032  GAAAAAATGATTAATAAAAACCGGGGGGACCGAATGCCACCGGTGGGACTTAATAATTAG
 60092  ACCCAATTGGGGGGCTCTGCCCCCTGGATTAAAATTTTACTCCGCGAGGCGGGGGCCGAA
 60152  GGCCCCCGCCGAAACGTCATCGGCCCGCTGCAATTGCGGGCCGCCTCTGGAACCATTGGA
 60212  GAAGGGGCCAACTAAGGCTAAATTTAAATTTTATAAAAATAAATAAATTAATTTTTACTT
 60272  CGCCGGCGGCCGTTGGCCCTTTCGGGGGCCGAGGCGGCCGCTGCGCGGCCCTTGAT
;     G-trnQ(uug) ==> start
 60328  TGGGCTGTTGACTAATTGGTAAGTCATCGACTT!TTG!ATGTCGACTAATGGGAGTTCGA
 60386  GCCTTCCCAGCCCAG
;     G-trnQ(uug) ==> end
 60401  TAATTACTAAATCTTAATATTCCGGCGGCCGCAGTGAAGAATCATCTACCCCCCCACTAT
 60461  AAAAACCTTTAATCCTATTAATTACATGAATGACACCAATGTATACCTGTTTCAAAACTA
 60521  TTCTTATTTTCGATTTAATCTTTATAAAATCATTCATTTCCATTCGAATTAATTAATTAT
 60581  TAAATCTAATAAAAAGTAAACAGTTTTATTTTAAGTCACCACTCCGACCACTTCGACCAC
 60641  TTATTTAAAGGTTAAAATTAGTAAAGGTATTCGGGCCCCGCTACGCGGGGCCCGATGACT
 60701  CTTGGGCGGCCTAAATTTTTAATTTAATAAAAATAAATTCATTTATTAGAATTCCCGGCC
 60761  GCCCCCGGTCTAAGACCCGAGGGGGGCCCGCGTAGCGGGCCCCCCGGGGGGTTAACGGGG
 60821  CCCGCTACGCGGGCCCCGTCGACCCTTCTTTGCCGGGGTCCAAACGAAAGAACTAAAATA
 60881  TGGGAGCTCTGTAAATTAGCAGACTTTCCAGCATAGTTCGGATCGAACTATACTGAGGCT
 60941  GATGCGTCTGCTTGGTTGAGCTAGGAGTAAACACCGAATATATCCTACGGGGGGGGCGGA
 61001  TGAAGGACCCATTACGGCTTAAAATGGCCGGGATGGGGGAATATCATCACTACTACCGAG
 61061  GGGTAGTTCAAGGTAACAATGTTGCGGCGTTGTTAGGGATGATAGTACTTCTAGATCGGA
 61121  AGGTATATGACTTAACAAAAGAAGAGTCTAATCGGTTATGCTGACGACGGAGTT
;     G-orf138 <== end
 61175  TTATACGGGAATGACCCGGGAATGGTAGATGAATGGTTGAGTAAGGGGAGGAGGAGTGAA
 61235  TCCAATGATCACCCCAGGTGATATAATAAATACGACCCACGCTTTCACGCGGCCCAATAA
 61295  CGCACCCGGAGGGGATTCCCAATGTGATGGCACGTTTCCGTGTACTGCTCTTGTCTGCTT
 61355  CTTAGAGGCTGGTTTACATAATGTTAGCCATTTACTCAACTTATCGTACGAGAACGAACT
 61415  GGCTGTACTCATTTCCACCCAGTCTGGCAACATGTAATTCTCGTTTCCCCCCCGAGAGAG
 61475  TCGGGGGGGACACGGACCCCGCGAGCGAAGCTCGCGGGGAACGTAGAATTTGCTTAGAAA
 61535  TGATTCTTTCTTCCAGGTTAGCGGATCTACCCCACTGGCTCCTTCTATTGGTACCAT
;     G-orf138 <== start
 61592  CGTGGATATGTTCCGCTTAAGTCCGAGGGGGCCCGCAGGGCCCCTTCTGACAGGCCCGCG
 61652  CTACGCGCGGGCCAGTCTCTCTTTGTCCCCCCAATTTTCCGTGGACTCTCGGGGGGCCCG
 61712  CGTAGCGGGCCCCCCTCGGTCTCCCGATTTCCACTGACCCGACATCAGATCTCCTTTCTC
 61772  CCCAGATACTCGGTAGATCCACTCTAGGCTCTTTCTAGAGTCTAAGGCATCGTGGTACTT
 61832  TCCGGGAATTCTCTCACGTTGGGCGTCTCGCCCGGTAGATGAATAACCGCGTTAATTGAG
 61892  GCGGGTTTGGGACGTCCCCCCATTTCCAAGTAATCCTAAATACCTTTAAATGTCTTAATT
 61952  CAGGCTACATAAAATTGGGGTCGTGACCCCAATTTTCTGTGGCCTCCCGGGGGGCCCGCG
 62012  TAGCGGGCCCCCCGGAGGGCTACGGGCCCGGCCCGTGGCCTTTCGGGGGGCCTTCGGCCC
 62072  CCCTCGGGCTA
