# Supplementary material for: Global Characterization of Fungal Mitogenomes: New Insights on Genomic Diversity and Dynamism of Coding Genes and Accessory Elements
Source: Front Microbiol. 2021 Dec 1;12:787283. doi: 10.3389/fmicb.2021.787283 (PMC8672057; doi:10.3389/fmicb.2021.787283)
Supplement: Supplementary File 1 — de novo annotation files of the 685 mitogenomes investigated in this study. Annotation was performed with the Mfannot program. [file Data_Sheet_1.ZIP › Supplementary_FileS1/NC_049079.1_Orbiocrella_petchii_strain_SD3_mitochondrion_complete_genome_mitogenome.mfres]

;; Masterfile modified automatically by mfannot version 1.35
;; on Fri Dec 25 06:40:49 2020 by user pfonseca on host LGCM-PROC
;;    - Gene Totals: 39
;;    - List of genes added:
;;      atp6                 atp8                 atp9                
;;      cob                  cox1                 cox2                
;;      cox3                 nad1 (1 introns)     nad2                
;;      nad3                 nad4                 nad4L               
;;      nad5                 nad6                 orf438              
;;      rns                  trnA(ugc)            trnC(gca)           
;;      trnD(guc)            trnE(uuc)            trnF(gaa)           
;;      trnG(ucc)            trnH(gug)            trnI(gau)           
;;      trnK(uuu)            trnL(uaa)            trnL(uag)           
;;      trnM(cau)            trnN(guu)            trnP(ugg)           
;;      trnQ(uug)            trnR(acg)            trnR(ucu)           
;;      trnS(gcu)            trnS(uga)            trnT(ugu)           
;;      trnV(uac)            trnW(uca)            trnY(gua)           
;;
;; end mfannot
;;


>NC_049079.1 Orbiocrella petchii strain SD3 mitochondrion complete genome gc=4
     1  AACTATAAGA
;;     rnl ==> ;; mfannot: 5' +/- 50 nt
    11  AATATAGTATTAAATAAGTTATATAAATCGATATATAAGTATTAATTATAAAAATATAAG
    71  TATATAAAGAAACTATTATGGAATTTAAGCTATGTATTAAAGAGAATAATTTATGTAAAT
   131  AAGAAAATTATCTTATAATCATATAAACTCTAAGAGAAATCGAATATTAAACGAAGTGAA
   191  TTGAAATATCTTAGTAACTTCAGGAAAAGAAATCAAAAGAGATTCTATGAATAGCGTGAG
   251  CGAAAGTAGATAAGCCTAAAAAGTAGAACGGTTTTAAACTGTTTAAATATTGGGGAACCT
   311  TCCTCAAAGGCTAAATATAATACATAAGCGATAGTGAAAAGTACCATGAGGGAAC
;;
   366  AAAAACAAAAATAGTAGTTTTATAAGCAGTTCGACAAAAAGAACGTACCTTTTGCATAAT
   426  GGGTCACCAAGTTAACATTAGATGCGAGCGATAGCGTAGTTAACACGAACATTAAAATAA
   486  TGAAGAGTGTCTAAAGTTAGACCCGAAGCCTGGTGATTTTACCATGGTCAGGATTATAAA
   546  AGTCCGAACGGGTGATTGTAGCAAAAATCTCCGAAGAACCGTGGTAGGTATAGTGAAAGA
   606  CAACACTGACTAGGATAGCTGGTTTTCTGCGAAACCTATAATAGTAGGCAATCTAATTTA
   666  ATATCTTAGCAGGTACAGAATTTAATCTCAGACAAGGCGTGAAAGCGTTTTATATTGTAC
   726  AGATCGGGGGACCATGAAGGTTTTATCGGTGAGTATGTAGACTCGGAATGGCAAAGATAT
   786  GTATTAGATTATCAGACATAGAATGATAAGGTTGTATGTCGAAAGGGAAACAGCCCAGAA
   846  CAAGAGTTAAGGTTCCTAAATTATTAGTTGAGTGAAATTAAGAAGGTTTTTATTAAAGTC
   906  GACAAGGAGATAGGCTTAGAAGCAGCCATAATTTTATGACCTCGTAACAGAGCGCTTGTT
   966  AAGTTATAAAAGCATCGAAAATTTAACGGATCTAAACAATATACCGAAACCTTGTCCATA
  1026  ACATATTATAATTATTAATGAATTATAATTGAATGGGGTAGCAGAACGTTGAGCTAAATT
  1086  ATGAGTTATATTTTTTAAATATAATGATAATCATTTAACTCAAGTGAGAATGGTGACATG
  1146  AGTAACTAAAAGAAAATTTTCCGCCTTAAGCTTATGGATATATTTAAGTAACGGCCTCTA
  1206  AGTTTATATTATCTAAAGATTTAAACGATGAGAAAAACTTTTTTACTAAGGACGACATTT
  1266  TAGTGTAAAATGTACTGGAAAAATAGTAAATATATTTAGAATTTTATTCTAAACGAAAAA
  1326  TAACCGTACCTAGAATCTGAAACAAGTAAGCTAGTAGAGAATACGAAGGCGTAAATGAGC
  1386  TAACAATCATAAAGGAACTCGGCAAATTGACTACCGTAACTTCGGAATAAGGAGGGCTCA
  1446  TTATTCTTGATTAATATCAAGTAAAGAGGAAGAAGCATGAAATAATGTTGTACGACTGTT
  1506  TAATTAAAACACAGCACTCTGCTGAAAGATTAAAAATCTATGTATAGAGTGTGATATCTG
  1566  CCCGGTGCCGGCTGGTTAACAGAGATAATTGAATATACTACTATTTGATGTCGACGGAAA
  1626  CCCCGGTTAAAGGCGGCCTTAACGTGAGGGTCCTAAGGTAGCGAAATGCCTTGGCCGTTA
  1686  AATGCGGTCTTGCATGAATGGTGTAACGATACAACAGCTGTCTCTATGATTGACTCAGTG
  1746  AAATTGGAATAGCTGTGCAGATACAGCTTACCTCTAGTTAGACGAGAAGACCCTATGCAG
  1806  CTTTACTGTCACTAATTATAGAATATGATAGACAATTTTCAGATTATAAGGTAATTGATT
  1866  TATGACAATGAGAAACCTTTATTTTTCTTTCATATGAATGAATTGGTTTAGGTATATAAG
  1926  TAGTTTGTAATTTACGTGGCTTTACTGAGTCATTTTGTTAAATTACTTACTAATAACTTA
  1986  TATAAGTAGACCAGCCTAATTCAACTTATTATATTTAGTATAATAAGTACCCTTTGGCAA
  2046  GGAACTATCGCTAGGGGACAGTTTATGTGGGGCACAGACCCTGTAAAGAGTAAACAGGAG
  2106  TGTCTAAAAATTTATTAATATTTTGTTTGCTATTTAGAATAGTTTTACTATTTTAAATCA
  2166  TATAAAATTAGTTATATTTGCATTTATTGTAAATATAATTAACATTAGGTAGGATTTTCA
  2226  CTATATAGAAATTAGAGATAATGAGAATATTATGATTTTTCTAATATTTTCTAGCTATTC
  2286  TTTAGAATAGTTATGTTTACAATATCTAAAAAGCTCAACGGCTTAATCCTGCCTTACTGT
  2346  TTGATTATCTACAAATCTTACAGTTGCGTAAGCAGGGCATAGGATCACAAGATGCAATAA
  2406  GGAAAGATCTTGGATTATTGGAAAAGCTACGCTAGGGATGTTTGTCCTTTAATATTTTAT
  2466  ATTATATAAATATAAAATTATTAATATTAA
;; mfannot:     /group=IA (2.22e-23)
  2496  ttgggtaaatttcaagaattactagttgtagtaaacttgaagcgaagtttatcttagcat
  2556  aaacataagataaaaacgttcaacgactataaggtgagtattatgcaattacaataatcc
  2616  tttattactacccaacatttttactatacatattttgacaaaaaataaaataaattaaaa
  2676  ataacagttat
;     G-orf438 ==> start
  2687  atgaaaatatttactaataatttaaacaataattctaaaactgtttctttaaataataaa
  2747  ataggtgatataggtaaaactaaatatttaccttctttttctaaagaatggaaaaatgtt
  2807  atttactcttataataaaaataatttaaaaaatgtacctatgaatgatgtaaatgtaaat
  2867  aaaataattcaaagttattttaatttatactttaaagatcataaatttgtaggttctaaa
  2927  aaatttattttattaagaagaagacgtaactttttaagaagaatatatgttagtgatgct
  2987  gaaattaaacatacaaataataaagctatcattacattatatactgttaatagagaaaag
  3047  aaattattaaaaaagaaatttttgaagattaataaaaaaataagtaataacttaataaaa
  3107  cgttactttttgttatataaaagtaatataaataaaatatacgatatactaactaagtat
  3167  aaaaatgaatacacttttgtatcagataagatatctaaaaagaaatttttacaatataaa
  3227  ttagaatatttaaatcaatttataaaattaaaagatctttatcttaaaaaaatatgaagt
  3287  gttattataactagatattgaaaaacatatctaaaattattaagaaaatatgatttaatg
  3347  tattctcttaatcaatataaatttaacaaccaaatattattacctaaattaagtaatata
  3407  ttaaatagtattctaggtaaaaaaatagaatataatataatcaatttaaaatctatagca
  3467  tataatactgatttattcactcatgctttagcattgaagttaagaaagaaaagaatgaat
  3527  catattaaaagtatgtttagtattttaaatagagcttatttacctaaaataaatacaata
  3587  aaagaaagaactttagtacaaggttctaacaatattgatttattcttagataaatacaaa
  3647  gatttaaaaataatatctaacttaagcaataataatttaaatggattattaaatgatata
  3707  cataaaacttcagaaactaaagatattcataatacaatttataactcaataggttataaa
  3767  aatatgggtggaataagattagaagtaaaaggaagattaactaaacgttatagagccgac
  3827  agatcaatctattcattaaaatgaaaaggaggattaaaaaatgtagattcatcattcaaa
  3887  cgtttaagttcagtattatttagaggaaactctaattctaatgtatcttattcattaaat
  3947  agatccaaacgtcgtattggagcatttgccgtaaaaggttgaataggaggaaaataa
;     G-orf438 ==> end
  4004  atattaaaggaacaactaaaatatgtataaataaaaatgaagacatagtct
;; mfannot:
  4055  GAACCATTTTGAAAAGAATGGAAATATAATATAAATATGATAACATATAGAACAGGCTAA
  4115  TTTGCGCAAGAGTGTACAAAATGAGTGCGCGGTTTGGCACCTCGAT
;;
  4161  GTCGGCTTAACTTATCCTCATGGATGCAGGAACTATGTAGGGTGCGACTGTTCGTCGATT
  4221  AAAAAGTTACATGAGCTGGGTTAAATACGTCGTGAGACAGTATGGTTTCTATCTTCTAGA
  4281  GGGAATTAGAATAAAATAAGAACTAACTTTTGTACGCAAGGAACAAGAAGAGTTTAATAT
  4341  AATTAAACTATAGTTACTAACCTATGGTTTACCTGTTGTTTATATGCCCAAATATTAAAT
  4401  ATACTTTTTAAGTATATCTGTATTATTTCGATAATACATAGGGATGTGTCTTTCACTAAG
  4461  ATAATATATAGTATAAGCACGGCAGGAAAGCTAAGTTGGTTAAGGATAAGTGCTGAAAGC
  4521  ATATAGGCACGAAGCTTATCTTAAGATATTTCTTAAATATACGTAGCAGAATACTACGAA
  4581  TTATAGGTTTTATCCGTAAGAATCTAGAGATTTTAACGATTAAAATACTAATTTAATAAT
  4641  TTACTATTTAAACATAT
;;     rnl ==> ;; mfannot: 3' -20/+180
  4658  ATCAATATAC
;     G-trnT(ugu) ==> start
  4668  GCCTGATTAGCATAAAAGTAATGCAATTGTTT!TGT!AATCAATAGAAGCAAGTGCGATA
  4726  CTTGCATTGGGCT
;     G-trnT(ugu) ==> end
  4739  TACAA
;     G-trnE(uuc) ==> start
  4744  GGATTAGTAGTCAAGTGGTTACGACATAGCTCT!TTC!GATGCTACCATCGCAGGTTCGA
  4802  ATCCTGCCTAGTCTA
;     G-trnE(uuc) ==> end
;     G-trnM(cau)_1 ==> start
  4817  AGCGGGTTAGTGTAATAGAAACATATTCGGTT!CAT!GCCCGAAAGATATTGGTGCAAGT
  4875  CCTTTAGCCGCGT
;     G-trnM(cau)_1 ==> end
  4888  ACTGAATTTAGATCTATTAGTAATAAAA
;     G-trnM(cau)_2 ==> start
  4916  AGGGTTATAGCTTAATCGGTAAAGCATACTGCT!CAT!AACAGTACTTATAAGTGTTCAA
  4974  GTCACTTTAGCCCTA
;     G-trnM(cau)_2 ==> end
;     G-trnL(uaa) ==> start
  4989  GTCCGAATGGTGAAATTGGCAAACACAACAAACT!TAA!GCTTTGTAGACTTCTAGTCTT
  5047  GAAGGTTCAAGTCCTTCTTCGGATA
;     G-trnL(uaa) ==> end
  5072  TAATTTTTAACA
;     G-trnA(ugc) ==> start
  5084  GGGGATATAGTTTAATTGGTAAAACTGCGATTT!TGC!ATATCGTTAATTCGGGATCGAC
  5142  TCCTGATATCTCCA
;     G-trnA(ugc) ==> end
  5156  TAC
;     G-trnF(gaa) ==> start
  5159  GCACATGTAACTCAATTGGTAGAGTGAAATATT!GAA!GCTATTTTTGTTGTAAGTTCAA
  5217  GTCTTACCATGGGCA
;     G-trnF(gaa) ==> end
  5232  TATAATTTAATAAAAGGAAGTTCAAGTTTTACCTCGAGCTTTTTTTATAA
;     G-trnK(uuu) ==> start
  5282  GGAACTTTAGTATAATGGTGAATGCGTATGACT!TTT!AATCATTAAAATGTAGGTTCGA
  5340  ATCCTGCAAGTTCTA
;     G-trnK(uuu) ==> end
  5355  TTA
;     G-trnL(uag) ==> start
  5358  AGGGTAATGATGGAATTGGCAGACATAAATAGTT!TAG!GTCTATTGGATAGTAATATCT
  5416  TACCCGTTCAAGTCGGGTTTACCTTA
;     G-trnL(uag) ==> end
  5442  CATTC
;     G-trnQ(uug) ==> start
  5447  TATCTCGTTGACTAATAGGTAAGTCATAAATTT!TTG!GTATTTACTATTGAGTGTTCGA
  5505  ATCACTCCGAGATAA
;     G-trnQ(uug) ==> end
  5520  TATAA
;     G-trnH(gug) ==> start
  5525  GGTGGTTATAGTTCAATCGGTAGAGCAACTGTAT!GTG!GCACAGTAAGTTCTTGGTTCG
  5583  AGTCCAAGTATCCACC
;     G-trnH(gug) ==> end
  5599  CTTATATATAAAGAAAATTATTTTAATTTTATAATTATTAATAA
;     G-trnM(cau)_3 ==> start
  5643  GCCTAAGTAGTTTAACGGTTAAAACCTTAATTT!CAT!ATGTTAAAGATGAGAGTTCGAT
  5701  TCCCTCCTCAGGCT
;     G-trnM(cau)_3 ==> end
  5715  TTGCCTTTTAAGGTTTAATTTATATTAATTTTAATC
;     G-nad2 ==> start
  5751  ATGATAATAATTTCAATTATTTCACTTTTACTATCAAATGCCGTTAATTTAAGACGTGAT
  5811  ATATCTATTCTATATAATAGAATAGCTATGATTATTTTGGCTTATTGTATACTAAATGAT
  5871  TTAGCTTCTTTAAATGTAGCAAATAAAGGAATTGCGCTACATGGAGGTTTATTATTAGTT
  5931  ACTAATATATCTCAAATATTTCATATTTTCTTATTCTTAGTTGCTTTGTTAATATTAACT
  5991  TTAACAAGTTTCTATCCTAGAAAAGTATGAGTAGAAGAATATTCATCAATAAAAGATTTA
  6051  GCATTTAATAAATTCGTTTATTATAATACTAAAATAATTAATAAAATGGGAGAACATTTA
  6111  AAAATAATAGAATATCCTTTAATATTATTATTTATTGTTACAGGTGCAATATTTTTAATG
  6171  TCAACTAATGACTTAGTAACTATATTCTTAGCAATAGAATTACAAAGTTATGGTTTATAT
  6231  ATATTAAGTACTGTTTATAGAAATTCAGAATTATCTACTACAGGAGGTTTAATGTACTTC
  6291  TTATTAGGTGGATTAAGTTCATGTTTTATTTTATTAGGTACAGCATTAATATATTCAAAT
  6351  TCAGGAAGTACTAGTTTAGATGGGTTATACATTATAACTAGTATTAGTGATGTTAATTCT
  6411  GCAGATTTATGATACAAACCATATTACATAAATTTATCATTAATGATATTTAGTATAGGT
  6471  TTCTTATTTAAAATAAGTGCAGCACCATTCCATTTCTGATCACCTGATGTTTATGACGCA
  6531  ATACCTACAATAGTTACTACTTTTGTAGCTTTAATTGCTAAAATATCAATATTTATCTTA
  6591  TTGTTACAAATAGTTTACTATACTAATAATTCATTCTCAGAAATGAGTTGAACATTCATT
  6651  TTACTAATGAGTTCATTATTCTCTTTAATTGTTGGAACTCTAGTAGGTTTAACACAATTT
  6711  AGAATAAAAAGATTATTCGCATATAGTACTATCTCACACGTAGGATTTATGTTATTAGCT
  6771  TTAGGAATATCTAGTGTTGAATCAACACAAGCATTCTTATTCTATTTAACACAATATATA
  6831  ATAAGTAATTTAAATGCATTTATTATATTAATTGCTATAGGTTTCTCTTTATACTGTTAT
  6891  ACTAGTGATAACAAAGAACATGAAGAGTTAATGGATAAAACAAATTCACCTATACAATTA
  6951  GTTAGTCAATTAAAAGGTTACTTCTTTATAAACCCTGTATTAGCTTTAAGTTTAGCTATT
  7011  ACTATTTTTTCATTTGTAGGAGTACCTCCGTTAGTAGGTTTCTTCGGTAAACAGATGGTT
  7071  TTAAGCGCAGCTTTAGATAAAGGATTAATATTCCTATCTTTAGTAGCTATATTAACAAGT
  7131  GTAATAGGTGGAGTTTACTACTTAGGTATTATAAAAGAAATATTCTTCTCTAAACCTGAT
  7191  TATAAAGTAAACACATTATTACAAAATTTGACATTAAAAGGTAATGTAATGGACAGTAAT
  7251  AAAAATGTAGTTAGAAATGTAAACTTTAATTATACTAATATTGCTATATCAAGTCCTATA
  7311  GCTTTTGTTATATCAGTTATAACATTAGTTATATTATCATTTATATTTATAAACAAAGAA
  7371  TGACTAAGCATGGGTACCATATTGGTACAAATACTATTTAACAGTTAA
;     G-nad2 ==> end
;     G-nad3 ==> start
  7419  ATGAGTAGTGTTACTTTCTTATTTATCCTTGTATGTGTTATAGCTGTGTTATTCTTAGTT
  7479  CTTAATTTTGCATTAGCACCTCATAACCCTTATCAAGAAAAATATAGTATATTTGAATGT
  7539  GGTTTCCACAGTTTTTTAGGACAAAATAGAGCTCAATTCGGAGTTAAGTTCTTCATATTT
  7599  GCTTTAGTATATTTATTATTAGACTTAGAAATTTTAGTAATATACCCTTTTGGTCTTAGC
  7659  GGTTACGAAAATGGTGTATACGGATTAATAATAGTATTATTATTTATCGGTATCATTACA
  7719  GCAGGGTTCGTATTCGAATTAGGTAAAGGAGCATTAAAAATAGATAGTAGACAATCATAT
  7779  GACTACTTTAACAAATCAAAAAGATTTGTTAATACATTTATAGAAAATAAATAA
;     G-nad3 ==> end
  7833  TTATAAATATTAATTTATAATAGTAAAACTATATATTAATTTGTGAAATATTAATTTCTA
  7893  ACTAAAAAACATAACAATTTACGAGATTTTTCTTTTTATATTATATAAAAAAAT
;     G-atp9 ==> start
  7947  ATGTTACAATCATCAAAAATATTAGGAGCAGGATTAGCAACAGTAGGTGTTGCAGGAGCT
  8007  GGAGTAGGAATTGGAGTAGTATTCGGATGTTTAATCTTAGGAGTTGCTAGAAACCCTTCA
  8067  TTAAAAAACCAATTATTCACATACTCAATTTTAGGTTTCGCTTTCTCAGAAGCTACAGCT
  8127  TTATTCGCTTTAATGATGTCATTACTTTTATTATACGTTGCATAA
;     G-atp9 ==> end
  8172  TACGTATTAATTAAAAAGATAATTTTAATTATAAGGGACTGGGTGGGTAGGGACGTTAGT
  8232  ATAACTAACATAATTTTACAATTCTATTACGATTAGAAATTTTATTATAATTACATT
;     G-cox2 ==> start
  8289  ATGAAAAACTTATTAAATTCATTTGTATATTTTGACGCACCTGAAGCTTGAGGTATTTAC
  8349  TTCCAAGACAGTGCTACACCACAAATGGAAGGATTAATCGAATTACATGATAATATTATG
  8409  TACTACTTAGTATTAATCTTATTTGCTGTGGGTTGAGTATTATTCTCAATAGTAAAAAAT
  8469  TTTGCTGCTACAAAAGCACCTATATCACATAAATATTTAAATCACGGAACTTTAATAGAA
  8529  TTAATATGAACTATAACACCAGCTGTTATATTAATATTAATAGCTTTCCCTTCATTCAAA
  8589  TTATTATATTTAATGGACGAAGTTAACGATCCTTCTATGACAGTTTTAGCTGAAGGTCAT
  8649  CAATGATATTGAAGCTACCAATACCCTGATTTTATCGATTCAGAAGAAGAATTCATAGAA
  8709  TTTGATTCATATATCGTACCAGAATCAGATTTAGAAGACGGTGGATTAAGAATGTTAGAA
  8769  GTTGATAACAGAGTTATCGTACCTGAATTAACTCACATAAGATTTGTTGTAACATCTGGT
  8829  GATGTTATACACTCATTCGCTTGTCCTTCATTAGGTATAAAAACTGACGCATACCCAGGT
  8889  AGATTAAATCAAGTATCAGTATTTATAAATAGAGAAGGTGTATTCTATGGACAATGTTCA
  8949  GAAATATGTGGAATTTTACACAGTTCAATGCCTATAGTTATAGAATCTGTAAATATAGAC
  9009  AAATTTGTTCATTGATTATACAACGCTTAA
;     G-cox2 ==> end
  9039  TTATGTAGTAATGCATATTTTATTTAATATAAACATATTATTTAAAA
;     G-trnR(acg) ==> start
  9086  GGGGTATTAGTTTAATGGTAAAACTTGATGTT!ACG!GCCATCACAATTGTAGTTCGAGT
  9144  CTATGATACCTCT
;     G-trnR(acg) ==> end
  9157  AGTATAGTTATGCAATATTTCCTATACTAAACATGTTTAGAATAATTTGATTAAATATTT
  9217  AATTAAAAAAAT
;     G-nad4L ==> start
  9229  ATGAGTTTAACTTTAGTACTTTTTTTAATAGGAATTTTAGGATTCGTATTTAATAGAAAA
  9289  AATATTATATTAATGCTTATTTCAATTGAAATAATGCTAGTATCTATAACATTCCTAATA
  9349  TTAATAAGTTCTATTAATCTTGATGATATAATAGGGCAAACATATGCTATATACATTATC
  9409  GTCGTTGCCGGTGCAGAATCTGCTATAGGTTTGGCTATTTTAGTAGCCTTTTATAGACTA
  9469  AGAGGAAGTATTGCGATAGATTATAAATA
;     G-nad5 ==> start
  9498  A
;     G-nad4L ==> end
  9499  TGTATTTAAGTATTATTATATTACCTTTATTAGGGTCTATAGTATCCGGTTTTTTTGGTA
  9559  GAAAAGTCGGTGTGACAGGTAGTCGTATAATTGGTTGTGGAAGTATATTCGCAACTACAG
  9619  TTTTAGCCATTATCGGCTTTTTCGAAATAGGATTTAGTAATAATCCTGTTTCTATAAATT
  9679  TATTTAAATGATTAGATAGTGAATCATTTAATATGGTATGAAACTTTCAATTTGATAGTT
  9739  TAACAGTTTCAATGCTAATACCTGTATTAGTAATTAGTAGTTTAGTACATTTTTACTCTA
  9799  TAGGTTATATGAGTCATGATCCTCATAGTCAAAGATTCTTTAGTTACTTAAGTTTATTCA
  9859  CTTTTATGATGATTATTTTAGTAACTGGAAACAATTATTTATTAATGTTTGTTGGATGAG
  9919  AAGGTGTTGGAGTTTGTTCATACCTTTTAGTTAGTTTCTGATTCACTAGAATCGCAGCTA
  9979  ATCAAAGTTCTTTATCAGCATTTTTAACTAATAGAGTAGGTGATGCTTTCTTAACTATTG
 10039  GTATGTTTATATTATTATGATCTTTAGGTAATTTAGATTATAGTACTGTATTCTCAGTAG
 10099  CTCCTTATATGAACGAAAATGTAATAACTATAATCGGTATCTGTTTATTAATAGGTGCTA
 10159  TGGCTAAAAGTTCACAAGTAGGTCTTCACATATGATTACCTATGGCCATGGAAGGTCCTA
 10219  CACCTGTATCTGCATTAATTCACGCAGCTACAATGGTTACAGCCGGAGTATATTTATTAA
 10279  TACGTTCATCACCATTAATAGAATACAGTTCAACAGTTTTATTAATATGTTTATGATTAG
 10339  GTGCTGTAACAACAGTATTTAGTTCATTAATTGGATTATTCCAACAAGATATTAAAAAAA
 10399  TTATTGCTTATTCTACTATGAGTCAATTAGGTATGATGGTTATAGCTATAGGATTATCTT
 10459  CATACAATATTGCTATATTCCACTTAGTAAATCACGCTTTCTATAAAGGATTATTATTCT
 10519  TAGGTGCAGGTGCTGTTATACACGCTGTAGCAGATAATCAAGACTTAAGAAAATATGGAG
 10579  GATTAGTTTCTTTCTTACCTTTAACTTATACAGTTATATTAATAGCTAGTTTAAGTTTAG
 10639  TAGCGTTCCCATTTATGACAGGTTTCTATAGTAAAGACTTTATCTTGGAATCTGCTTATG
 10699  GTCAATACCAATTCAGTAGTATTAATGTATACTTTATTGCAACAATAGGTGCAATATTTA
 10759  CTACATTATATTCAGTTAAAGTTTTATACTTAACTTTCTTAGCTAGTCCTAATGGACCTG
 10819  TTAATTCTTATAGAAATGCTCACGAAGGTGATATATTCTTAAGTTTACCTTTAGTAATCT
 10879  TAGCTATATTCTCAATATATTTTGGATTCTTAACTAAAGATATATTTATAGGATTGGGTT
 10939  CTGGATTCTTTACAGATAATAGTATATTTATACATCCTATGCATGAAATATTAATTGATA
 10999  CAGAATTCGCTGTACCTACTTTCTTTAAATTATTACCTTTCTTCTTTACTTTATTCTTCT
 11059  CAGCTTTAGCTTTAATTTATCCAGAATTTATGCCTAAATCTGTAACAGACTTTAAATTAT
 11119  CTAGATTAGGATATTATATATTTGGTTTCTTCAATCAACGTTTTTTAGTAGAATATTTCT
 11179  ATAACAAATTTATAGTAAATACTGTATTAGATATAGGAGGACAAACAACTAAAGTTTTAG
 11239  ATAAAGGAAGTATAGAATGAGTAGGTCCTTATGGATTAGGAGTAATGTTAAATAAAACAA
 11299  GTAAAACAATATCAGGTTTAAGTAAAGGAGTTGTAACAGATTACGCTCTTTATATATTAA
 11359  TAGGTGCATGTTTCTACTTATCTATATTTACATTCGTTTCTATATTCTTTGACTTAGCAA
 11419  ATATTATAGCTATATCTTCAGTTGTAATATTATTAAGTTTAAATAGTTATATAACATCTG
 11479  AAAAACAGAGTTAA
;     G-nad5 ==> end
 11493  TAAAACACAAAACAAAATATTAAATAATTTGCATATAATGCAGTCTATATATTAATATAT
 11553  AGTTAAATAAAATATCTATTGTTATATAAATTATATAACAAATAATTAGATATTATTAAT
 11613  ATAAATAATTATAATAAAAATAAAAT
;     G-cob ==> start
 11639  ATGAGAATATTAAAAAGTCATCCTTTTTTAAAATTATTGAATGCATATTTAATAGATCAT
 11699  TCACAACCAAGTAACATAAGTTACTTATGAAACTTCGGTTCATTATTAGGTTTATGTTTA
 11759  GGTATACAAATTGTAACAGGTGTTACATTAGCTATGCACTATAACCCTAGTGTTGCTGAA
 11819  GCATTCAATTCAGTAGAACACATAATGCGTGACGTGAATAACGGATGATTAATTCGTTAC
 11879  TTACACAGTAATACAGCATCAGCATTTTTCTTCTTAGTATACTTACACATAGGAAGAGGT
 11939  TTATATTACGGATCATACAGAGCTCCTAGAACATTAGCTTGAGTATTAGGATGTATAATT
 11999  TTAATCTTAATGATGGGTACAGGATTCTTAGGGTACGTTTTACCATATGGACAAATGTCT
 12059  TTATGAGGTGCTACAGTTATTACTAACTTAATTAGTGCTATACCATGAATTGGACAAGAT
 12119  ATAGTAGAATTTATCTGAGGAGGATTCTCAGTTAATAATGCTACATTAAACAGATTCTTT
 12179  GCTTTACACTTCGTGTTACCTTTCGTATTAGCTGCATTAGCATTAATGCACTTAATCGCA
 12239  GTACACGAATCAGCTGGAGCAAGTAATCCATTAGGAGTACCAGGATACTACGATAGAATA
 12299  CCTTTCGCTCCTTACTTTTTATTTAAAGATTTAGTTACAATATTTATCTTCTTCTTTGGA
 12359  TTAAGTATATTCGTATTCTTCATGCCTAATGTATTAGGAGATAGTGATAATTATATTATG
 12419  GCTAACCCTATGCAAACACCAGCTGCTATAGTACCTGAATGATACTTATTACCATTCTAT
 12479  GCTATATTAAGATCTATACCTAATAAATTATTAGGAGTTATAGCTATGTTCGGTGCTTTA
 12539  GTTGCTATATTAGCTTTACCTTACACAGACTTAGGTAGAACTAGAGGTTTACAATTCAGA
 12599  CCTTTAAGTAAATTATTATTCTACATCTTTGTTGCTGATTTCTTATTATTACAACAATTA
 12659  GGTGCAAAACACGTTGAAAGCCCATTCATAGAATTTGGACAAATAACAACAGCATTCTAC
 12719  TTCTTATACTTCTTAGTATTAGTACCTGCTGTAAGTGTTATAGAAAATACTTTAATAGAT
 12779  TTATATCAAGTAAATAACAGATCAAAATAA
;     G-cob ==> end
 12809  TAGATCTATTAGTGATATAGATTTAATTTTATAATAAATTTTATTATAAAA
;     G-trnC(gca) ==> start
 12860  AGATTATGCGTAAATGGATTTACACTGTGATT!GCA!AATCATTCGTTTGAGGTTCAATT
 12918  CCTCCATAGTCTT
;     G-trnC(gca) ==> end
 12931  ACTTTTACCCTATAATATTATAAAACTTATAATACTTAAAATTTTAAATAAGTTACTATA
 12991  TTTTTAATATAGAATATATAAATAAAATTTTATTTATATACCGATTCATTTTTTATTTAA
 13051  TTTTAAGTCTTATTATAGAGTATATTATATTTAAAATTTAAATAAAGGCTCTATAGAAAT
 13111  AATTTTATTTAATAATAAATATAATAAATTTAGAATAAACTTATATGTTTATGGATAATA
 13171  ATGTGTTATCAATATTCTAAATAATATTACTCTATTTATTAAAAACT
;     G-cox1 ==> start
 13218  TTGAATTTAGTAAATACTACTAACCTTAAATTAAGATCTGAAATATCAATGGGTATGGAA
 13278  AGATGATTTAATTCAACTAACGCTAAAGATATAGGAACATTATACTTAATATTTGCTTTA
 13338  TTTTCAGGATTATTAGGTACAGCCATGTCTGTATTAATAAGATTAGAATTAAGTGGACCT
 13398  GGGGTACAATTTATATCAAACAATCAATTATATAACAGTATCGTTACAGCTCACGCTTTA
 13458  TTAATGATATTCTTCATGGTTATGCCTGCTTTAATTGGAGGATTTGGAAATTTCTTAATG
 13518  CCTCTTATGGTTGGAGGACCTGATATGGCATTCCCAAGATTAAATAATATTAGTTTCTGA
 13578  TTATTACCTCCAAGTTTAATGTTATTAATATTCTCTGCTTGTATAGAAGGTGGAGCAGGT
 13638  ACAGGATGAACAATTTACCCTCCTTTATCTGGATTACAAAGCCACAGTGGACCTAGTGTT
 13698  GATTTAGCTATATTCGCTTTACACCTTTCAGGGGTAAGTAGTTTATTAGGTGCAGTTAAC
 13758  TTTATAACTACTATAGCAAATATGAGAACACCTGGTATAAAATTACACAAATTAGCTTTA
 13818  TTCGGATGAGCTGTTGTTATTACTGCTGTATTATTATTATTATCATTACCTGTATTAGCT
 13878  GGAGCTATTACTATGATATTAACAGACAGAAACTTTAATACATCATTCTTCGAAGTAGCT
 13938  GGTGGTGGAGATCCTATATTATTCCAACACTTATTCTGATTCTTCGGACATCCTGAAGTT
 13998  TATATTTTAATTATACCTGGATTCGGTATAATTAGTACTACTATATCAGCTAACTCAAGT
 14058  AAACCTATATTCGGTTATATCGGAATGGTTTATGCTATGTTATCTATAGGTATATTAGGA
 14118  TTTATCGTGTGATCACATCACATGTATACAGTAGGATTAGATGTTGATACAAGAGCATAC
 14178  TTCACAGCTGCTACTTTAATAATTGCAGTTCCTACTGGAATTAAAATATTCTCATGATTA
 14238  GCTACATGTTACGGAGGATCAATAAAAATGACACCTTCAATGTTATTCTCATTAGGATTC
 14298  GTATTCATGTTCACAATCGGAGGATTAAGTGGTGTTGTATTAGCCAACGCTTCATTAGAT
 14358  ATAGCATTCCACGATACATACTATGTTGTTGCACACTTCCATTATGTATTAAGTATGGGT
 14418  GCAGTATTCGCAATGTTTGCTGGATGATACTTCTGAATACCTAAAATGTTAGGATTAAAT
 14478  TATGACTTAACATTAGCTAAAACACAATTCTGATTATTATTCATCGGAGTTAATTTAACA
 14538  TTCTTCCCTCAACACTTCTTAGGATTACAAGGAATGCCTAGAAGAATAGGAGACTATCCT
 14598  GACGCATTCGCTGGTTGAAACTTAATTAGTAGTGTTGGATCAATTGTTAGTGTTATTGCT
 14658  GCATGATTATTCTTATACATTGTATACAACCAATTAGTTGAAGGTAAAGTGGCTCCTAGA
 14718  AATCCTTGATTAACACCAGGGTTCTACACTGATATCTTACAAACTAATTTAAATAGAAGT
 14778  TACAGTAGTTTAGAATGAGGATTATCAAGTCCACCTAAACCTCACGCATTTGTAAGTTTA
 14838  CCATTACAAAGCTAG
;     G-cox1 ==> end
 14853  CTTTTTATTTATAGAAATATTTTAGTAATATTTCAA
;     G-trnR(ucu) ==> start
 14889  GTCCCATTAGCTCAATGGTAGAGCATGATACT!TCT!AATATTAGGACCTTAGTTCGACT
 14947  CTGAGATGGGACT
;     G-trnR(ucu) ==> end
 14960  TTATTTCCTTAATAACAAATAGTTTATTAATATTTAATATTATTGGCTATTTTTGCTTCT
 15020  AGGTTATCTAAAATTTAATATATATTCATATTAATTAATATATTATTAATTTTTTTTAAT
 15080  GATAAAGGAAAATTAACTAGCATATTAACAAAAAATAAAAAAA
;     G-nad1 ==> start
;     G-nad1-E1 ==> start
 15123  ATGAATTTACCAATAACTGTTATTTCAATAATTGAAAATCTATTATTAATGTTACCTGCA
 15183  TTATTAGTAGTAGCATATGTAACTGTAGCTGAAAGAAAAACTATGGCAAGTATGCAAAGA
 15243  AGATTAGGACCTAATGCTGTTGGTTATTATGGATTATTACAAGCCTTTGCTGATGCTTTA
 15303  AAATTAATTTTAAAAGAATATGTAGCTCCAACACAAGCTAATTTAATTTTATTCTTCTTA
 15363  GGACCTATTGTAACATTAATCTTCGCATTATTAGGGTATGCTGTAATACCTTATGGACCT
 15423  GGTCTTACATTAGGTGATATGGAATTAGGTATATTATTTATGTTAGCTGTATCATCATTA
 15483  GCAACATATGGTATATTATTAGCAGGATGAAGTGCTAATAGTAAATATGCTTTCTTAGGA
 15543  TCATTAAGAAGTACAGCTCAATTAATTAGTTACGAATTAGTATTAAGTTCAGTACTATTA
 15603  ATCGTTATTATGATAACTAATAGTTTAAACTTAAATGTTAATATACAATTTCAAAAAATA
 15663  ATATGATTAGGTATACCTTTATTTGTTATACTTATAATATTCTTTATTGGAGCTGTAGCA
 15723  GAAACTAATAGAGCTCCATTTGATTTAGCAGAGGCT
;     G-nad1-E1 ==> end
;     G-nad1-I1 ==> start /group=IB (5.15e-15)
 15759  atttagatttggtctctttaaagatcataaattgctggaaagtcttactcaagaatatca
 15819  gcagggaaacaacttatatgagttgaatcttcagagactataaatgatcatttaatatat
 15879  taatattaaataagatatagtccagacttatatgaaaatataagattaatataattcaaa
 15939  aatatctttgtaaacgaaaaagaataataacaaaaaacattattcatctaagtcattctc
 15999  aggagatcctgaaccacttgtagtcatatctaatttaagtaatataaaaaaatacaaaaa
 16059  tatattaaaaaataaaggaggtatttattctattattaaacatgatggaagtcaacaata
 16119  tattggtagcgctaaagatttttatattagacttagtgaacatttaaataacacgaaatc
 16179  taataaacctttacagcaagatattgaaatacttggtataaaaaaattttattgagttat
 16239  ttatgaatattttgaatatcaaactagaaaagaaagtagtaaagctttactagaattaga
 16299  aacaaaatacataaaacattatcctgccggtgccttatataatagtagatccgttaataa
 16359  agataaatagaatttgttttttaaaaagatatttttgaatgaaacg
;     G-nad1-I1 ==> end
;     G-nad1-E2 ==> start
 16405  GAATCTGAATTAGTTAGTGGATTTATGACAGAACACGCTGCTGTTATATTCGTTTTCTTC
 16465  TTCTTAGCAGAATACGCAAGTATAGTAATTATGTGTATATTTACTAGTATTTTATTCTTA
 16525  GGTGGTTACTTATTAGGATTCGATCATGTTTATCTATTTGATTCTATAAACTATCTGTAT
 16585  GCTTATTTATTCAACTCAGAATGAATAACATCAGATCAATACTTTAAATTCAGAGAACTA
 16645  TTAACTAGTTCTGCTGTAGACGGACTATTATTTAGTCTAGCTTTAGGTATAAAAAGTTCA
 16705  ATGATGGTGTTTACTTTCATATGAGTTAGAGCATCATTCCCTAGAATACGTTTTGACCAA
 16765  TTAATGTCATTCTGTTGAACTGTATTATTACCTATATTATTTGCATTTATAATATTAGTT
 16825  CCTTGTTTATTACACATATTTGGAATCTATTTTATAAATATAAGTTTATTCTAA
;     G-nad1-E2 ==> end
;     G-nad1 ==> end
 16879  TATACTATAAAAATAAATTAAATTATTAACCATGAAATGCATGTCCATAGGTATCATTAT
 16939  CTAGTCTAAAGTTCAAAGGTAACCTCATTTTT
;     G-nad4 ==> start
 16971  ATGTGATTATCTTCTTTATTAGCTGTACCTTTAATAGGTACAATAGTAGTATCTAGTGTA
 17031  GACTCTTATAAAAAAAGTTCAGCTATTTACACTAAGACTATAGCATTAATAACTAGTGTA
 17091  ATAAATTTAATTATTTCATTAGCTATGTTTATGCTATTTAACAATAGTACAAATCAATTT
 17151  CAATTTGTGCAAGAACATTATAACGTTCAATTATTTGATATTTACTTAGGTATAGATGGT
 17211  ATATCTGTCTATTTTATATTATTAACAACTTTAATAATGCCTATAGCAATATTATCTAAT
 17271  TGAGACTCAATAAAAGAAAATGTAAGAACATACTTAATAATAATGTTATTATTAGAAACA
 17331  TTATTATTAGCGGTATTTATGGTATTAGATATAATGTCTTTCTATATTTTCTTCGAAAGT
 17391  ATTTTACCTCCTCTATTTATATTAGTAGGTATATTTGGATCAGATAACAAAGTTAGCGCT
 17451  AGTTATTATTTATTCTTATATACATTATGAGGTTCATTATTTTTATTATTATCAATATTA
 17511  AGTACTTCTTCTATAATGGGAAGTACAGATTTTGATACATTATTCAAATTAAATTTTGAA
 17571  TATAAAACTCAAGTATTCTTATTTATAGGTATATTTATAGCTTTTGCTGTAAAAACACCT
 17631  ACAATATTCTTGAATAATTGATTATTAAAGGCTCACGTTGAATCACCATTAGGTGGTAGT
 17691  ATCGTATTAGCTGCAATTGTATTAAAATTAAGTTTATATGGTATATTTAGAATGATATTA
 17751  CCTATATTACCTAAAGCAGCTTTAGATTACACATTCGTAGTTTATACAATAGCAGTAATT
 17811  ACTATAATTTATGCTAGTTTTAGTACAATAAGAACAACTGACGTTAAAGAATTAATTGCT
 17871  TACAGTTCAGTTTGTCACGCATCTGTATACTTAATAGGAGCATTTAGTAATACAATACAA
 17931  GGTATAGAAGGAAGTATAGTATTAGGATTAGCCCACGGATTTGTATCTAGTGGTTTATTC
 17991  ATATGTGCAGGAGGTATATTATATGATAGAACTGGAACTAGAAGTATATTCTTCTACAGA
 18051  GGTGCTACTCAATTAATGCCTATCTTCTCTATATTATTCTTCATATTAGCATTAGGTAAC
 18111  TGTGGAGCTCCATTAACAGTAAATTTTGTAGGAGAATTCATGTCATTATATGGAATCATC
 18171  GAAAAATTACCAATATTAGGGGTATTTGCATGTTCATCTATAGTATTCTCAGCTGCTTAT
 18231  ACAATTTACTTGTTTAATAGAACAGCTTTTGGAGGATCATTTACAAGATTCTTAGAAGAA
 18291  AGTATATATGACGTAAGTAAAAGAGAATTTTTAATGTTGTTTATACTAGTAATATTCACA
 18351  GTAATATTCGGTATCTATCCTTCATTAATATTAAACGTATTAGACTACTCAGTGAATAGT
 18411  TTAATATATAGCATTTAA
;     G-nad4 ==> end
 18429  TAATTATATAATTATTAAAGCTTTTCCAATTTACGATTAAAATAATTTACGTATTAAAAA
 18489  ATAAAAAGAAAACAAAAT
;     G-atp8 ==> start
 18507  ATGCCACAATTAACACCTTTTTATTACATGAATGAAGTAGTATTTTCTTTTACTATCATA
 18567  GTATTAGTATTATACGTATTATCTAAATACATATTACCAAGAATAGTTCGTTTATTCTTA
 18627  TCACGTATGTTTATTAATAAAATATAA
;     G-atp8 ==> end
 18654  TATATTTATAATATCTATTATAAATAAACAGTTCTTTAAAGATATATATTTACTATAGTA
 18714  GTTATTATACTACTA
;     G-atp6 ==> start
 18729  ATGTTTTCTACAACAAACAATTTATTTACAGAAATAAGAAGTCCCTTAGATCAATTCGAA
 18789  GTAAGAGACATATTAAATTTAGAAGTTTTAGGTGGTAATTTACACTTATCTATAACTAAC
 18849  ATAGGATTCTACTTAACTTTAGGTGCAGTATTAACTTTAATATTAAGTTTAGTTGCAACT
 18909  AATAATAACAAATTAGTTAGTAACAACTGATCTATAGCTCAAGAATCTCTATACGTAACA
 18969  ATACATAATATTGTTACAGGACAAATAAATCCTAAAAATGGACAAGTTTACTTCCCATTT
 19029  ATATATACATTATTTGTATTTATCTTAATTAATAACTTAATAGGTATGGTACCTTACAGT
 19089  TTCGCATCTACAGGACACTTTGCAATGACATTTGCTTTAAGTTTCACAATCGTATTAGGA
 19149  GCTACAATATTAGGATTTTCAAAACACGGTTTAAAATTCTTCTCATTATTAGTACCTGCT
 19209  GGATGTCCTTTAGGATTATTACCATTATTAGTTTTAATAGAATTCATTTCATACTTAGCT
 19269  AGAAATGTTTCATTAGGATTAAGATTAGCTGCTAATATTACAGCTGGTCACATGTTATTA
 19329  GCAATTTTAAGTGGATTCGTTTACAATATAATGAACTCAGGTATAATATTCTTTATCTTA
 19389  GGATTAATACCATTAGCATTCATTGTAGCATTCTCAGGATTAGAATTAGCTATTGCATTT
 19449  ATCCAAGCACAAGTGTTTGTAGTGTTAAGTAGTTCATACATAAAAGATGGATTAGATTTA
 19509  CACTAA
;     G-atp6 ==> end
 19515  TTAAAAAAAATCAAAGTAATTAGTGAGAATAGAAAGTTATTTAGGAAAATTATATAAACA
 19575  GTAAGGATTTATCCGAAAGGAATAATAAAAATTATAAATTTCAAAGTAGAAATTAAAAAT
 19635  TAATAGTTATCTATTAGTCTAAAATTTATTATAGAAATAAAAAGCGAACAAATAGAAATT
 19695  TTAAATCAGACTAGTACTAAATAAAAATAACATTATATAGTTTATTATTCTCCTATTACC
 19755  CAAAAAAGTTTAGAACTTATAGTGATGTAAAGAAATTTATATCATAA
;     G-rns ==> start
 19802  AAATAGATGAGTTTGGTGATGGCTCTGATTGAATGCTGTCCAAGTGCTTGACACATGCTA
 19862  ATCGTACGTTTTAATTGATAGCTTGCTATATAAATTAAAAAGTGGTGTACAGGTGAGTAT
 19922  AACGATATTTTTCGCCGGCCTTAAAGTGGAGGTAAATCCTTCATAATCCATAAAGGGAAA
 19982  TAATTCCTGCTTTAAGAGGACAATAAATATCTTCGAGATAGGTAGTAGTTAAGGTGATGG
 20042  CTTAACTAGCCAAAAACTCTCGTAGTCGAAGCTGAAAGGTTGATCGACCACATTGGGTCT
 20102  GAGAAAACCCCAATGCAAGTTAGTACAGCAGTGAGGAATCTTGGTCAATGGCCTAACGGC
 20162  TGAACTGGCAACTTGGAGAAGTGGCAAGTCTTATTTTGATTATATCATTGTATATAATCT
 20222  ATAGGATTGTATTAAAATTGAATAAAACTTTGTTTATACATCGATAATGACGGTGTATAT
 20282  ATCGTGTCTTGGCTAATTACGTGCCAGCAGCCGCGGTAATACGTAAGAGACTAGTGTTAT
 20342  TCATCTTAATTAGGTTTAAAGGGTACCTAGACGGTCAATATAGCTTGTAAAATGTAACTA
 20402  CTTGACTAGAGTTTGATATAAGAGGGCAGTACTTGAGGAGGAGAGATGAAATTCTATTAT
 20462  ACCAAAGGGACTCGGTAAAGGCGAAGGCAGCCCTCTATGTAAAAACTGACGTTGAAGGAC
 20522  GAAGGCACAGAACACAAACAGGATTAGATACCCAAGTAGTCTTTGCAGTAAATGATGAAT
 20582  GCCATAGGTTAGATTAAGTTTTAATAAATTAGTTTATCAGTAATGAGCTAACTATTAAAC
 20642  AATATTTGGTCTATAAATGAAAGTGTAAGCATTCCACCTCAAGAGTAATGTGGCAACGCA
 20702  GGAACTGAAATCACTAGACCGTTTCTGACACCAGTAGTGAAGTATGTTGTTTAATTCGAT
 20762  GATCCACGAAAAACCTTACCACAATTAGAATATTTTACAGGAGTTGCACGGCTGTTTTCA
 20822  GTTAATGTTGTGAAACTGTGGTTTCCATGAAATTAACGCAATCCCTGGCTTTATTTTTTT
 20882  AATAATACGATAAAGCATTTGATCCAGGATTTGGAAAGAAAAAGGGGACAAAGACAAGTC
 20942  ATCATGGCCTTGATATTGTGGGCTATAGACGTGCCACATATACCTACACAAAGAGATGCG
 21002  AAAATGTGAATTTAAGCTAATCTCTAAAAATAGGATATAAATTTGAAGGATTATAGTCTG
 21062  AAACTCGACTATATGAATAAGTAATTACTAGTAATCGTGAATCACCATGTCACGGTGAAT
 21122  TTACCTTGGATTGGTACTAACCACTCGTCACATGCTGAAAAGAGCATGCGCAATAAGTTT
 21182  GCTTTTTCAATAGTTAGTAAAAAGAATAAACAGATTCTATATTCTTTTATTGAAAATCTT
 21242  CGTATGCGTGGCTCTAATTAGTGTTAAGTCGAAATACGGTTCGCGTAGTGGAAGTTGCGC
 21302  GGGGATTATTAACTTT
;     G-rns ==> end
 21318  AACGATAATTTTATATATAATATATTTACTATATTATATAA
;     G-trnY(gua) ==> start
 21359  AGGAGAGTTCCTTTATTGGTAAGAAGGGTTGAGCT!GTA!AACTCAATAGCTGAAGCTTG
 21417  TAAGAGTTCGAATCTCTTGTCTCCTA
;     G-trnY(gua) ==> end
;     G-trnD(guc) ==> start
 21443  GAATTAGTAACTTAATTGGTAAAGGATTTCCCT!GTC!ACGGAAATAGATGTCGGTTCGA
 21501  TGCTGATCTAATTCG
;     G-trnD(guc) ==> end
 21516  TTTAACCGAAA
;     G-trnS(gcu) ==> start
 21527  GGAAAAGTCTTCCATTTGGTAGGGTAAGCCACTT!GCT!ACGTGGTGTGTTTATACACTT
 21585  AGGTGTTCGAGTCACCTCTTTTCCG
;     G-trnS(gcu) ==> end
 21610  ACTA
;     G-trnN(guu) ==> start
 21614  GCTTCTATAGCTCAACGGTAGAGCATAATACT!GTT!AATATTATGATAGACGTTCGATT
 21672  CGTCTTAGGGGCT
;     G-trnN(guu) ==> end
 21685  TTTTAATTAATATTTTAAACTGAATTTTTTTTTATCTTTATAA
;     G-cox3 ==> start
 21728  ATGACTAACTCATTAAGAAGTAACTTTCAAGATCATCCTTTCCATTTAGTGTCACCATCT
 21788  CCGTGACCACTATATACAAGTGTTGCATTATTTACTTTAGCTGTTAATGCTGCATTATCA
 21848  ATGCACTTATTCAGTAATAGTTATATCTTTTTTTACGTTGCTTTATTTATGGTAGCTACA
 21908  TCTATGACTATGTGATTCAGAGATATTATTTCTGAAGGTACATATTTAGGTAACCATACA
 21968  TTAGCTGTACAAAAAGGTTTAAATTTAGGTGTTATATTATTTATAGTATCAGAAGCTTGC
 22028  TTTTTCGTTGCTATATTTTGAGCATTTTTTCATAGTGCTTTAACACCTACTGTAGAACTA
 22088  GGTTCTCAATGACCACCTATGGGAATAGAACCAGTTAATCCTTTCGAATTACCGTTATTA
 22148  AATACAGTAATCTTATTATCAAGTGGTGCTACTATTACATACGCACACCACTCTTTAATT
 22208  AAAGGAGATAGATCAGGTGCTATATACGGTACAATATTTACTGTATTATTAGCATTAATA
 22268  TTCACATTATTCCAAGGAATAGAATATAACGTATCATCATTCACTATAAGTGACGGTGTA
 22328  TTTGGTACATGTTTCTTCTTCGGTACAGGATTCCACGGATTCCACGTTATCATAGGAACT
 22388  ATATTCATAGCTGTAGGATTATGAAGAATTATGTCATATCACTTAACAGATCATCACCAC
 22448  TTAGGTTATGAAGGAGGTATATTATACTGACATTTTGTTGACGTTGTATGATTATTCTTA
 22508  TACGTTTCAATGTACTACTGAGGATCTTAA
;     G-cox3 ==> end
 22538  TATAACTAAACTAGAGATTCATTCTCTAA
;     G-trnG(ucc) ==> start
 22567  ACGGGTATAGGTTAATGGTAGACTTTCTGATT!TCC!ACTCAGCGTGTGTCAGTTCAAAT
 22625  CTGACTACCCGTA
;     G-trnG(ucc) ==> end
 22638  TATTTGCTAATTTATTAGCTATATAAATTATTCTATAAATAATATTTTTCCTATTATTAG
 22698  GTCATCGAAATTAAATAAAA
;     G-nad6 ==> start
 22718  ATGAATCAATTATTCGCTGTATATGACAATTTATCAAGTGGGTACACAGTAGAATTTTTA
 22778  GATGTAATAAGTATTATAGCAGTTTTATTTGGTATAACAATTATAATAAATAAAAATCCT
 22838  ATAGCATCTTTATTATCATTAATAGGTTTATTTGCATCAATATCTGTATACTTAATCTTA
 22898  TCAGGATTAACATTTATAGGTTTTTCATACTTAATAGTATATATTGGAGCTGTATCTATT
 22958  TTATTCTTATTTATATTAATGTTAATTAATATAAGAACAAGTGAATTACAAAGTAATAAT
 23018  AAAAATAGTATACCTTTAGCTTTATTTGTAACTATATTATTTAATTATGCATTATTCCAA
 23078  TTATTACCTTATTATATAGCTATATTAAATAGTTATAATAATAGATTAAGTAACTTATTA
 23138  TATTACTTACCTACAGGTAAATATAACGATATAATCGTTAATACAACTAAAAATTTAGAT
 23198  ATAAATACACAAAATGTTATGTTTGTAACAAGTAATAGCTGAGATGGGACAATGACAGAA
 23258  ACAAGTCATATTTCAACAATAGGAAATATATTATATACATCATATAATATGTGATTATTC
 23318  TTAGCAAGCTTTATATTATTATTAGCAATGGTAGGAGCTATAATTATTACAATAAAACAA
 23378  GAACGTAATA
;     G-trnV(uac) ==> start
 23388  GAGGAATTAGTTCAATTGGCAGAACGTTTGTTT!TAC!ACACAAAATGTTAA
;     G-nad6 ==> end
 23438  AGGTTCAAGTCCTTTATTCCTTA
;     G-trnV(uac) ==> end
 23461  AA
;     G-trnI(gau) ==> start
 23463  AATTCCTTAACTTAATAGGTAAAGTGTATTTTT!GAT!AAGAATATTATCAGCGTTCGAT
 23521  CCGCTGAGGAATTA
;     G-trnI(gau) ==> end
 23535  TATAA
;     G-trnS(uga) ==> start
 23540  AGAGAATTGGCCGAGTGGTTTAAGGCGGTAAGTT!TGA!GTTTTACTTGGTTAGAAATAG
 23598  CTTCATCAGTTCGAATCTGATATTCTCTG
;     G-trnS(uga) ==> end
 23627  TAGTAGAT
;     G-trnW(uca) ==> start
 23635  AAGAGTGTAGTTTAATTGGCAAAATAGGAAGCT!TCA!ACCTTCAAATTCTTGGTTCAAG
 23693  TCCAAGTACTCTTG
;     G-trnW(uca) ==> end
 23707  TAAATAA
;     G-trnP(ugg) ==> start
 23714  CGGATTAGGGCCGGCGTGGGTAGGCATCTCGTT!TGG!GGCGGGAGATAGTTATGTTCGA
 23772  ATCATAATAATCCGA
;     G-trnP(ugg) ==> end
 23787  ATTATTAG
