# Supplementary material for: Global Characterization of Fungal Mitogenomes: New Insights on Genomic Diversity and Dynamism of Coding Genes and Accessory Elements
Source: Front Microbiol. 2021 Dec 1;12:787283. doi: 10.3389/fmicb.2021.787283 (PMC8672057; doi:10.3389/fmicb.2021.787283)
Supplement: Supplementary File 1 — de novo annotation files of the 685 mitogenomes investigated in this study. Annotation was performed with the Mfannot program. [file Data_Sheet_1.ZIP › Supplementary_FileS1/NC_050339.1_Metschnikowia_proteae_strain_EBD-A10Y1_mitochondrion_complete_genome_mitogenome_g3.mfres]

;; Masterfile modified automatically by mfannot version 1.35
;; on Sun Dec 27 04:09:35 2020 by user pfonseca on host LGCM-PROC
;;    - Gene Totals: 71
;;    - List of genes added:
;;      atp6 (1 introns)     atp8                 atp9                
;;      cob (3 introns)      cox1 (10 introns)    cox2                
;;      cox3                 nad1 (1 introns)     nad2                
;;      nad3                 nad4                 nad4L               
;;      nad5 (1 introns)     nad6                 orf111              
;;      orf1117              orf117               orf119              
;;      orf1338              orf153               orf159              
;;      orf210               orf256               orf290              
;;      orf299               orf337               orf347              
;;      orf355               orf408               orf413              
;;      orf415               orf439               orf454              
;;      orf465               orf512               orf541              
;;      orf563               orf578               orf604              
;;      orf625               orf637               orf65               
;;      orf650               orf681               orf695              
;;      orf793               orf797               orf813              
;;      trnA(ugc)            trnC(gca)            trnD(guc)           
;;      trnE(uuc)            trnF(gaa)            trnG(ucc)           
;;      trnH(gug)            trnI(gau)            trnK(uuu)           
;;      trnL(uaa)            trnM(cau)            trnN(guu)           
;;      trnP(ugg)            trnQ(uug)            trnR(acg)           
;;      trnR(ucu)            trnS(gcu)            trnS(uga)           
;;      trnT(uag)            trnT(ugu)            trnV(uac)           
;;      trnW(uca)            trnY(gua)           
;;
;; end mfannot
;;


>NC_050339.1 Metschnikowia proteae strain EBD-A10Y1 mitochondrion complete genome gc=3
     1  ATCCTTAATTTACTTTTAATAGATTTTTTATAATAACTTTATATATTAATAAAATAAGTT
    61  TATATATATAATTATATAATTTAGAAATAAATTATAAAGTATACTATTAATTAAGGATAT
   121  ATATATTAAAAAAGATATAGGAAATGTAAAAGTGAAGATAAGATTATATATATTTATAAA
   181  TATTAAAAAAGATATTACCTGCAACATATAAATGTTGCGTATATATATTATCCTTTATAT
   241  CCACCCGCTGAATCAAGATTCAGCATACAAAAATGTACATGTACATTTTTGTATAGGTGG
   301  TGAGATTATTTATATAGTTATATTATAAACTTAGATATTTTTATTAATCGTTAATTATCA
   361  TTAGATGTCATTTAAATATACTATTATATATTTTAATATTAAATACCTTATATAATTTAT
   421  AATCTATATATAACTTATATATTATCTACATATAATTTTAGCAGGTGATAAGTATAAATA
   481  GCTAATTTTTATATACTAGAAAAAATAAATATTTACATAATATTATATTAATCTAACTTA
   541  AACTTCAATATACATAATAAATATATATAACTATAATAAATATATTGTATATTATTTCCT
   601  AATTATTTTTAATATATAGAGATATGATTATAACCTATTATTATCTAATAGTTTTATATT
   661  AGGTAACCTTTTATAACAAGATATCCGATAAAAAAATGTACTATATTTCTATGTTATAAA
   721  ATATATTAAATTCATCATTAAATTAAATATATTATTTATATATTTAAGTAAAGTATAATT
   781  ATATAAAAAATAACCTAAAATTAGTTATAGGTTATAAATATTAATAATAGATAATTTATA
   841  TAGAAATAAATTAATTATCTCATATAAAAACCTACCCGCTGAATCTTGATTCAGCGGGTG
   901  AATAAGATAAACATTTATATTATTTAAATATACAATTTTTCATACCTTTATTTAATTATA
   961  TACCCGAAGGGCTTTATGATTATCTATTAAATAATAAATTTATATATGACTGATTATATA
  1021  AGTATTATAATAATCTATATATAAAATCAATACATCTTAATATAACAAAAACCTAACCGC
  1081  TTCATCTTAATGAAGCGGGTGTTGGTTATATATATTTATATAGAAATAATTTATATATAT
  1141  TTTAATATTTAAATGATATAGTGGACTATTATGTCGTAAATATATTATATGAATATAAAC
  1201  TAGTAAAAATAAATAAAATTTATATAATCAACAATTAATAATAAAGATTAATAAGATAAA
  1261  CATTTAGATGTAGAATATTAAGAAGTAGAATATTTAGATGATATAGTGGGCTATTTAAAA
  1321  GATAAAATTATTAATAATCTAATTATCTACACCCGCAACATTATGATGTTGCGGGTGGTT
  1381  ATTATTGACTATATATATTTATAATAAAAAATTAGACATTAAAAATATACAAAATATAAA
  1441  TGTTATTATCTTTTTATATCAAAATATATTATTATATAACCCTTATATGTTTCTCATAGA
  1501  TTAATATAACAATAAAAATTATATTACCACTTTCTTATATAAGTAAAATGAAATATTAAT
  1561  ACTTATCATAATTAAAATTTATAATTATTGATATACCCCCTTCGGGGGTTCATTATTAAT
  1621  ATAAATATATATTAATGGAAGATCATAATTAAATAAAAAACCTAACCTTTATATAAGTTA
  1681  TTATCCTTTTTAATAAATTTAAGTTATACTATATAAATTATTAATTTTTAACAATGTAAT
  1741  AGAGTTTATAATTAATCTATATTCTTTTTACAATATCACCTGCTTCATAAAAATGTAGTT
  1801  TATACCACCACCAATAAAAAAATGTACCTAAATGAACACATTCATTTTTTTTATGCTTCA
  1861  TCAAGATGTAGTGGGTGGAATTTATAATTATTGATATACCCCCTTCGGGGGTTCATTATT
  1921  ATTTTAAATATATATTATAACATACTATAACCACCCGCTGAATATAGATTCAGCGGGTGG
  1981  ATTTATTAAATTAATCATATCTAGTGGATTATATTATTTAGTATCTCCCGCAACATATGT
  2041  TGCGGGCTATATTATTTATATCTAACCCATTTAATGTCTTTATATTTTATTTATTATCTT
  2101  ATTTTTATGTTATAGGTTTTTTTTATTTTTATTGGTATTTATATAATAATATTTAATCGT
  2161  ATATAACTCATATTAGAGATAAATAAGTAGGTAAAGATATAGATTGTAAGTATATAAATT
  2221  TTATATAAATTAAATTAATTAATATCTACCTTTTATAAATTATCCCCGCATAGCGGATCA
  2281  ACCCCTTAGGGGGATAATTATCTTAAATATATATAACCTATATTTCTTTATATATAAATC
  2341  TATATCTTAGTTTATAATAAATTTATGTTATATTAAAAAATGTATTAAATAATAAAATCC
  2401  AGATTAATAATGATTATTATTAAATGTAAATGATGTGATTATATATTATTATTTGTAATA
  2461  TTAAAATGTAGATATTTTATTTAAATAAATCCACCCGCTGAATAATTATTCAGCGGGTGG
  2521  TTATAGAGGGTTATAAATGATATATAATTACCTGCTATATTAAAATGTATAAATTTTATA
  2581  GCCCGCAACATATGTTGCGGGTGGTAATTATTATTTTTTTTATTTAATATATAATGAATA
  2641  AGTGAATAATAAAAGGCATATAAAAGATAAATAAGCAGCCGCAACATTTTAATGTTGCGG
  2701  ATGTAGGTAATTTTTATTAAGATATTATATATAGGAGAGATTAATTTATTTAATGCTTAT
  2761  ATATTTTT
;     G-trnQ(uug) ==> start
  2769  TGAGTCGTAGACTAATTGGCAAGTCACCTAGAT!TTG!AGCTAGGTTTATATATGTTCGA
  2827  ATCATGTCGACTCAG
;     G-trnQ(uug) ==> end
  2842  TTT
;     G-trnD(guc) ==> start
  2845  GCATTGGTAGCTTAATGGTAAAGCCTTATAAT!GTC!ACTATAAGAGATGTCAGTTCGAG
  2903  TCTGATGCGATGCG
;     G-trnD(guc) ==> end
  2917  TAATTTTAA
;     G-trnS(gcu) ==> start
  2926  GGATAGCTCGGTATTGGTAAACTAATCTACTT!GCT!ACGTAGTTGCTTTTTAGCTATCA
  2984  GCGTTCGATTCGCTGGCTATCCG
;     G-trnS(gcu) ==> end
  3007  TATTAATTAATCCACTTAAATAAAAAATTGTACAGGGATAATTATTTTATCTACCCGCTG
  3067  AATCTTGATTCAGCGGGTTCGTATTTACTATTCTTTGTTTTTCT
;     G-trnR(acg) ==> start
  3111  TGACATATAGCACAATGGTTAGTGTATATTATT!ACG!AATATTATTATGTAAGTTCGAT
  3169  TCTTACTATGTCAT
;     G-trnR(acg) ==> end
  3183  AGGTA
;     G-trnM(cau)_1 ==> start
  3188  AGCAGTATAATGTAATTGGTAACATCTAAAGCT!CAT!GACTTTATAATGGTAGTTCAAA
  3246  TCTATCTACTGCAT
;     G-trnM(cau)_1 ==> end
  3260  ATATAATTAAAAA
;     G-trnM(cau)_2 ==> start
  3273  TGAATTATAGCTCAATGGTAGAGCAGTCCACT!CAT!AATGGATGTATCTCAGTTCAATT
  3331  CTGAGTAATTTAA
;     G-trnM(cau)_2 ==> end
  3344  AAAATAAAAAATTAATA
;;     rns ==> ;; mfannot: start of 5'
  3361  AATTAAGAGAACATGATGTTGGTTCAGATCAAATGCTATGTAGAGACATAACACATGCAA
  3421  GTTA
;;
  3425  TTTTTAAAAAATAGCGTTAAGGTGAGTGATATAAGATAAAGAAAGAATCTTAAACAGATG
  3485  TAGGTATTAGAGAGATCTAGCCAAGGAACTGGAGCCGGCGATAAGCGTCACAACGGCCAC
  3545  ATTGAGAAATCAACTCTTATAAAG
;;     rns ==> ;; mfannot: corr to pos 358-392 of R.americana
  3569  AGCAGCAGTGGGGAATCTTTGACAATGGTCAAACG
;;
  3604  ACTGATCAAGTTATCTACGAGAAGGGAATTAAAAAATAAAAAATAATAAAAGAAAAACTA
  3664  TAAACTTCTAAATAATAGTAATAATGATACTAATTATGAAAGAGTCCTAACTAAAATATG
  3724  TGCCAGCAGCTGCGGTGTGCGACAAGAAGCTGTTATTTACAATTCGAAGTTATAATTTAT
  3784  AATATTTCGACATTATTCGTAACAAATATGTACCTATCTACACATGCGTCAAGAGTGATC
  3844  CTGAGGTATGAAGCTGTAGAGACAATGTAACCAAAAACTATTATTACATAGTAATGGAGC
  3904  TAGGTAAGTTTACTATGGTTAGCGCAAGTTAACTACTCGATGAGACCTCTTTAAGCTGAA
  3964  CCTTTAATTGTATTTTATATAATAAAGAGTTTGTCAGGAGTCTGGATAGAATCATCGTAT
  4024  GTCTATTCTGTTATAGACGTTAGAACTGATAGGGGTAAAGAGTAGAACCTAAGGTAAATA
  4084  TAAGTGTAAATAATGGAACTTGGTAAGCCTCATATTCACTATTTATAAGGTAACTTTAAA
  4144  ATAGAGGTTATTTATAAATTATGGTTTTGTAGACCTTATGAAATAATAATATCGAATAGG
  4204  AGGTAGAAGACTTCTTAAAAAGCAAATGCAATAATGTAATGTTATTGATAGGTTTTATAA
  4264  CTAACCTGAAAGGGTGCTGACTTAAGATATGGGTGTTATAACTGCTATTTATTTGTAGAA
  4324  TTGACCTTTGTTTTATACCCTCAATTTTATTAAAGGTATAATTCATTTATTGTGTGGAAT
  4384  TTGTTATTAAAGCTTAACGATATGAATAATTTTAACATTTTTTTACTATATATTGATTTC
  4444  AATTGTCATAAATTTATATTAAAGTTCTCCTAAAGAAAATAGCAGAAGCAGCAAAAGTTA
  4504  GTAATAGTCTTAAAATTATTTTACTTCAAAAATTAATAACCACATCTAATATTCATCTTT
  4564  ATTAGCTAAATTAATACATCATGAGATATATAGTATAATCTATATTCCTATGGTAATAAA
  4624  ATACTATTAGGTATCCCTATAATTAAATAAGCAATATTTGTATAGTATAATTGCTATTAG
  4684  CTGGACTATAACTCATTTATAGACAATCACAGCAGCAGTTTATGTTTTATTTACATAATA
  4744  ATTGAATTATGGATAATATACCTATTGATAAAGAATATTAGAACAATTTATGAAAGTCAA
  4804  TGATAGATAATAAAATTATATATATCACCACCCGCAACATGGTTGCGGGTTTAAGTTATA
  4864  GGTAATTTAAAATGTTATGCAATTGATTTTATAGTATCTTATCCTTATAATTGGTTAACA
  4924  GTTATAGTGAAGGATGCGATAAAAGAATTCTGTAAATCTTATTTCTTTAAATAAAACTAA
  4984  AGTAACTACATCCGTAGATGGAATATAGTTATTAGGAGTCATGTGGGCTCATAAAAACAT
  5044  TAATGATAAATAAAATTATTAGAGTTAAAAATAATTTAAAGAAAACTATAATTTAGTATT
  5104  AAAATACATAATAGTGATTATTGAATAATATATATAAAATAAAGTCTATTAGATAGAAAT
  5164  TGTATAAAAATTTATAAAAAAGACAATAGGTTATATAAAAGGAATAAAGCTATATATCTT
  5224  AGCCGGCAACTCGTTGCCGGCGTAAATGAATTTAGTGAAGTAAATGAATATGTAAAGAGA
  5284  AAATAGATAGAACAAATAAAAAGTAAATAAGTTTAAGATAATTAAAAGATAAGTAGCAGC
  5344  TAATATATATAAAAAATATAAAAATAATAAGGCCT
;; mfannot:     /group=II (9.74e-18)
  5379  gagccgtatgcgatgaaagtcgcacgtacggttctaagggggg
;; mfannot:
  5422  GAAAGCTTGTGAAAGCCTACCTATCCTGATTAGACATAGAGGGCAAGCATTGATCAGAAT
  5482  GGCTAAAGGATCTGTAGAACGAATCTTTATAAAAAGAAATAGAATAATGACTCGAGAGAG
  5542  GAGAGGTAATAAGAATTAAAGTTAGAGGGATAAAATACGACGAAAACATTAAGACTATAA
  5602  AGAGATTACTAAAAATTAT
;;     rns ==> ;; mfannot: corr to pos 735-810 of R.americana
  5621  TGACGTTGTGAGATGAAGGCTACGGTAGCGACATGGATTCGATACCCATTTAGTCGTAGC
  5681  AGTAAACTATGAATACA
;;
  5698  ATAAAAAAAGAAATGAAAATGG
;;     rns ==> ;; mfannot: corr to pos 850-965 of R.americana
  5720  ATAGTATTCCGCCTGACTAGTACGCTCGCAAGGGTGAAATACAAGACATTAGACGGTTGT
  5780  AGTCCCAAGCAGTGGAACATGTCATTTAATTGGATGATCCTCCAAGAACCTTACCA
;;
  5836  TCTCTTGAATTTAT
;;     rns ==> ;; mfannot: corr to pos 1014-1044 of R.americana
  5850  AACAGGCGTTACATCGTTGTCGTCAGTTCATGCCGTGAGG
;;
  5890  TTTAATATTAAGTTATTGAATGAACGTAACCCTTTTCTTATGATAAGTATAATTGTAAAA
  5950  TTATAGGAAGTAGAGG
;;     rns ==> ;; mfannot: corr to pos 1190-1252 of R.americana
  5966  TAGAAGACTAATCATGATGACCCTAATGAGATGGGCTATCGACGTGTTACAATATTAATA
  6026  ACA
;;
  6029  ATTATATTAACTTTCGTTATTTTATTAAATATTAAGATTAAGACATAGTTTCATTTA
;;     rns ==> ;; mfannot: corr to pos 1305-1411 of R.americana
  6086  TGAATTGTAATCTGAAATTCGGTTACATAAAGGAGGAATTGCTAGTAATCGTAAACTAGA
  6146  GTGTTACGGTGAAATTTTTTGCTACTTCGTACTAACCACTCATCAA
;;
  6192  CAGCAAGAAATTTTTCTTTACCTTATTGAGGATTTATTA
;;
  6231  AAAGGACTTGCTGTAAGTTGAAATACGGTTCGGTTAGGGGAACCTGATCGGGATTTATAT
  6291  ATTTA
;;     rns ==> ;; mfannot: end of 3'
  6296  TTCATTTATTCT
;     G-trnI(gau) ==> start
  6308  TAGTTTATATCTCAATGGTAGAGAGATCGATT!GAT!AATCGATAAATATGAGTTCGATT
  6366  CTCATTAAACTAA
;     G-trnI(gau) ==> end
  6379  TTTATTTTTTATTA
;     G-trnL(uaa) ==> start
  6393  GCGGTTATGATGAAATGGTAGACATAAAACACT!TAA!AATGTTTGGATTAATATCGTGT
  6451  AGGTTCGACTCCTACTTACCGTA
;     G-trnL(uaa) ==> end
  6474  TAATTAAA
;     G-trnY(gua) ==> start
  6482  GGGGAGATTCTAATGTTGGTAATTAGAGCTAAATT!GTA!ACTTTAGTGCCATTGTGCTG
  6540  CGACTGTTCGATTCAGTCTCTCCTCA
;     G-trnY(gua) ==> end
  6566  TATAA
;     G-trnH(gug) ==> start
  6571  GATAACTATAGTTCAAAGGTAGAACAATTGTAT!GTG!GCGCAATTTATCTGAGTTCAAT
  6629  TCTCAGTAGTTATC
;     G-trnH(gug) ==> end
  6643  CTTC
;     G-trnM(cau)_3 ==> start
  6647  GCTTAGGTAGTTCAATGGTTAGAACATTCGCCT!CAT!ATGCGTATAATATAGGTTCAAT
  6705  TCCTATCTTAAGTT
;     G-trnM(cau)_3 ==> end
  6719  T
;     G-trnT(ugu) ==> start
  6720  GTCGTATAAGCTAACCAGGCATAGCGTCCGTTT!TGT!AATCGGAAGGTGTGGGGTTCGA
  6778  TTCCTCAATACGATA
;     G-trnT(ugu) ==> end
  6793  TCTTTT
;     G-trnE(uuc) ==> start
  6799  GACTATATGATCTAATTGGTATGATAATACTAC!TTC!ACAGTATTTATATGGGTTCAAA
  6857  TCCCATTGTGGTTA
;     G-trnE(uuc) ==> end
  6871  TTTAT
;     G-trnG(ucc) ==> start
  6876  GTGACAATGAGTTAATTTGGTTAAACTATGGTACT!TCC!AATACTATTATACGTGTTCG
  6934  AACCACGTTTGTCATA
;     G-trnG(ucc) ==> end
  6950  AATTATTT
;     G-trnC(gca) ==> start
  6958  GAACATTGTTATTCATGGTTGAATAGACTGATT!GCA!AATTAGTTCTTTAAGGGTTCAA
  7016  TTCCCTCAATGTTCT
;     G-trnC(gca) ==> end
  7031  AATTGATTTCAAGTATATATTATTATTATGATATTTTTTTTTTTTAATGATTTAAATTTA
  7091  ACTTAATCTTGATTTATCTAA
;     G-trnP(ugg) ==> start
  7112  CAGATTGTTGCGTAATTGGTAACGTATCTACAT!TGG!GTGTAGGGCTATGGGGGTTCAA
  7170  ATCCCTTCAATCTGA
;     G-trnP(ugg) ==> end
  7185  TGATTATTATTTATAAAATTTAACTTTAAAATATTTAAAAAAAG
;     G-atp8 ==> start
  7229  ATGCCACAATTAGTTCCATTTTATTTTTTACATTTATTAACATTTGGTATATTAATAATA
  7289  ACAATATTATTATATATAATATCTAAATATATATTACCAAATATAATAAGATTATTAATA
  7349  GCGAGAATATTAATAATAAAATTATAA
;     G-atp8 ==> end
  7376  AAATCTACCCGCTGAATTAAGATTCAGCGGGAGAAGAAAAGCTTAAACCTTAAAAAATTA
  7436  AGGAAAAAAAAAATAAA
;     G-atp6 ==> start
;     G-atp6-E1 ==> start
  7453  ATGTTTATATCACCATTAGATCAATTTGAAATAAAACCATTATTAACAATAAATAATATA
  7513  ATAACATTAAGTATATCAAATTATGTAATATATTTAACAATAGTAAGTTTAATAATATAT
  7573  GGATATAAAATATTATTAAATAAATCTTATTTAGGATGAAATAGATGAGGAATAGCTATA
  7633  TTAGCAATATATGATACTATATTAAATATGGTTAAAAGTCAAGTAGGTTCACGTGGAGGT
  7693  TATTACTTCCCTTTAATTTTTACTTTATTTAATTTTATATTAATAGCTAATGTTGTATCA
  7753  ATGATACCTTATTCATTTGCGATATCAGCACAAATAGTAGCAATTATTTCATTAAGTTTA
  7813  ACTTTATGATTAGGATTAACTATTATAGGTTTTGTTAATCATGGTTTAGGTTTCTTTTCT
  7873  TTATTTGTACCAACTGGTACTCCTTTAGCCTTAGTTCCTGTTTTAGTTTTAATTGAAACT
  7933  TTATCATATAGTTCTAAAGCTATTTCTTTAGGTTTACGTTTATCAGCTAACAT
;     G-atp6-E1 ==> end
;     G-atp6-I1 ==> start /group=IC2 (3.20e-36)
  7986  atatcaatgtgttttaatataaaaagccaaactccggggaatccctaaagctttaataac
  8046  caaagtatttttggaaacttatttactggcttgattaatgactcaaggtatggtaatatc
  8106  attaaagatgtataattttatattattaaatgggtaatcgcggatctaaatcataaaatt
  8166  tttagtttatgtaaaagagcaacgagtagatggttttttaatatatattatttatatatt
  8226  ataaggtgtactctaatcgccaggaaactggttcttaagccaaatatattgtaatttatc
  8286  aataagtaatttaagattaaagaaaatttatactcataaaaataattttaatgtaactaa
  8346  atatattatatataaaagtataatatataaactaggaatataaaattatgtgtataaaaa
  8406  accacccgcatcatgataatgatgcgggaggataataaatgtctttttag
;     G-atp6-I1 ==> end
;     G-atp6-E2 ==> start
  8456  ATTGTCTGGACATTTATTAATGTTAATATTAGGTTCATTAATATTAAATTTAATGAGTTC
  8516  TTCTATATTAGGTTTTGTTAGTGGATTTATTCCTATGGCTGGAGTTATTGCTATAACTAT
  8576  TTTAGAATTTGCTATAGCTATGATTCAAGCTTATGTTTTCTGTATTTTATTTAGTGGATA
  8636  TTTAAAAGATGCTATTTATTTACATTAA
;     G-atp6-E2 ==> end
;     G-atp6 ==> end
  8664  ATTTTAATATCCATTATATTATAATGTATAAGAATTAAAATAATATATTCATTTAAAGTA
  8724  TAGGAG
;     G-nad2 ==> start
  8730  ATGTTATTTTCATCATTTTTAACCTTATTAGTTTTTTCAACTTTTACAAATACTTCAGAT
  8790  AATAAAACTGATAGTAAATATAAACAATTAATATTATTAAATAGATTAGGTGTATTAGTT
  8850  TTTATATTTGTTTTAATTATATTTATTGAAACAATTAATATTATTACATTAATACCTGGA
  8910  TATACTTTATTTAATAATTGATTTAGTTATACATCATATAATATACCTTTAATAATTTTA
  8970  ATATTATTATTAATTATAGGTTTATTAATTTATAATACTAATATAACAATTAAAAATAAA
  9030  GAATCAATATTATTATCTCCTTATTTTATAATTTTAATAATTGCAAATAGTATTGGTCTA
  9090  CTATTATTCCCTTTAGTTAATGATTTATTAGCTTTATATATTATTATTGAATTACAAAGT
  9150  TATTCTTTATATTTATTAACTGGATTACATAATAGATCATATAATGCATCTAGAGCTTCT
  9210  TTATTATATTTTTTAATGGGTGGTGTTGCTTCTGCTATTATTTTAATTGCTACTTATTTT
  9270  ATTTATTCTTTAACTGGATCTACTAATTTATCTGATATATCTTTATTTTATTCTTTATCT
  9330  TCTAATAATCTTATTTATACATTCTCATATTTTGATATATTATTAATAGCTTTATTTTTT
  9390  AAAATGGGATTAGCTCCTTTACATCGTTGAAGTATAGCTGTATATAATTATGCACCTACT
  9450  TATATAACAGCTTATATAAGTATTGTAGCTAAAATATCTATATCATCTTGAATATATTCT
  9510  AATATAAATTTATTTAATAATAGTATATTTATATTATTCTTTTATTTATCTTTATTTATA
  9570  GGTTGTTATAAACCATTATTTCAAATTAATTTAAAAACAATACTAGCATATAGTGGTTTA
  9630  TTAAATTTTGGATATATTTTATTATCTATTATAACTTTTGATATTTCTTTTTATATATAT
  9690  ATAATACAATATACATTAACTCATGTAATATTATTTTTATGTATATTAGGAAGTAGTGAA
  9750  TATATAAGTAAACCTATATCAAAATGATCACCATTAATATATATACATCAATTAAAATTA
  9810  CCTAATTTAAGTATAGCTATTTGTATGATTTTATGTTTATTTTCATTAATAGGTATACCC
  9870  CCATTACCAGGATTTTATGGTAAATTATATATATTAATAAGTGGATTAGAAGATAATTAT
  9930  GTATTAGAAAGTATAATATTAATAATATGTAGTGTAATAGCAACATATTATTATGCAAAT
  9990  ATAATAAAAGTATTAATAACAAGTAAAACAATAGAAGGAGAAAATAATATAAATATAACA
 10050  TTAGCTTATGTAATAGCTACAGGAACAATATTATTAATTAGTTTCTTTATATTTTTACCA
 10110  TATATATCGGAAGGATTATATTTAATAACAATATAA
;     G-nad2 ==> end
 10146  A
;     G-nad3 ==> start
 10147  ATGTTTACAATTTATATATATTTAGCACCAATAGTAGCATGTTTATTAATAATAATAAAT
 10207  TATTTAATATCTACATCTAATTCTTATATTGAAAAAGATGGACCATTCGAATGTGGATTT
 10267  ACATCATATCAACAATCTAGATCTGCATTTAGTGTTGCATTTATTTTAGTTGCTATTCTT
 10327  TTTTTACCTTTTGATTTAGAAATCTCTTCTATTTTACCTTATGTTGTTAGTGCTTATTCT
 10387  AATGGTATTTATGGTTTAACTATTTTAATCTTTTTCTTATTTACTTTAGTTATGGCATTT
 10447  ATTTATGAAATTAATTTAGGTGCTTTAAACTTAGAAAGACGTTATATTAATAATATTAAA
 10507  GAATTAAAAACTAAATTATATCGTTCTTAA
;     G-nad3 ==> end
 10537  TAACTCTATTTATTCATTTATTTTATACAACTTATATCACCCCGCAACATCCAAGATGTT
 10597  GCGGGTTAGACTTTCCTTTTTTATTATTTCGTATATTTTATAGGTTACATTATATATGCA
 10657  TTTTTATACTTATAAATAAAAAAAATATATTTAGCCGGCAACTAGTTGCCGGCGGAGATA
 10717  AAAGAATAATATGAAAAGAAAATATTTATATATTCCGCAACATAATGAGGTTAATTTAAT
 10777  ATATAAAAAGAATAGGTAAGATCAAAAAAAAAGAGACCAATTAAAAAAGTTAATAAAAAA
 10837  AAAAAAAGAAAAAATGACAATAAGAAAATCAAATCCTTATTTAGCGTTAGCAAATAGTTA
 10897  TTTAATAGATAGTCCTCAACCAAGTTCAATAAATTATTGATGAAACGTAGGAGTGCGCCA
 10957  TCTAATTGGCTTATCTGTGCTACCCTTTGTTGTAGGTAGCTATAATATGTTGTCAATTAT
 11017  TATACAACTCATTATTACGTATTCTATCTCTAATAAAGTAGACATGCGGATAGCAAATAA
 11077  TGAAAGGGTCAAAAAGGGGGTGTCTTCGTCTCTAGTGGTTGACCCGAGTTGTTCTATTTA
 11137  TGCTGAGGTTAACAAACTTGATACGTATAGGTGATATTTTTTCTGTTATAGTATCTTAAG
 11197  AGTCATATTATGATATTATTTTAGTTTGATTTTTGGAGTAATCCTACATCTAAAAATGTG
 11257  ACAACCAACTTTACACCACTTTAAGATAAAAGTTAACATTATGTTTTATACGCAAGCAGC
 11317  TAAGAATAGATTCAAATTGATATTAAATATCAAAAGTAAGAAGATAAGATCAAGAATTTG
 11377  GGATGTAACCGCCTCTAATAATATATTATTGCGGGCACGGAGATATAATAGTAATATGAT
 11437  TTTTATACGTAAATATCATATGAAGTGTATCACTCAGAATATAGTAAATAAGAAAAAAAT
 11497  AGATTATGATGTAATATCCAAATTGGAGATCAAGCGTTATCTAAAAAATAAAGCCATTAA
 11557  AAATAAGGATGTCATAAGTGTTTTAAATAAAGATTTACTTGAAAGTAAACTTAAAGGTAA
 11617  TAAATATTATGATTTATTATCTATTTTAACTAACATAAATTATCTAGTAAAAGCCTACTC
 11677  TTTAATTAGTAAACCTGGTAATATTACTAATGTAGATATTAATTATTTTAATACTTTATC
 11737  TGATTTACTAAAAACTGGTAAGTATAAATTTAAACCAGTATCTATCATACCTAAAGTTAA
 11797  CTTAAATAATTTATCTCCTACAGATAAAATAGTAGATAAGGCAATAACTATGTTATTAGA
 11857  ATCTATATGAGAACCGACTTTTTCAAAGTATTCATATGGTTTCAGACCTAATAGGTCAAA
 11917  AATAACTGCTCTTAAATTAATTTATTTAAGAGGTAATCGTTATAATTGAGTTATACAAGG
 11977  AGATTTAGAAAAATGTTTTAATAATATATCTCATAATATTATTATGAATAATATAAAAGA
 12037  TAGAGTAGGTGATTTTCGTATACTAGAGTTAATTAAGAAATATTTAGAAGCAGGATATGT
 12097  TTTAGATAGTAAATTATATAAAAGAAAAATAGGTCTACCACAAGCTGGTTTATTAAGTTC
 12157  ATTACTTACTAATATAGTATTAGATAAATTTGATAAATATATTGAAAGTTATAATTTAAA
 12217  GTTTAATATAAGTAAATATAGGAAAAGAACATATAATTATGATAAAGCAGATAGTAAAGA
 12277  AGATATTAAACACCCGCTTCATGAAGCGGGTGGTGGATTACAATTTAATTCTTCAACTAT
 12337  TGCCAATTTTAAAAGTTTGATGTTTATCAGATATGCTCATCATTTTGTTATTTTTGTTAA
 12397  TGGTTCTCATAATGATACTATTATGATTAAAAATAATATTAAAGAATTTTTAAAACAAAA
 12457  TTGTGGTTTAGATGAAAATTTTGAAATTATAAATATTAAAGATAAAAATTTATATTTCTT
 12517  AGGTGCTGAAATTAGTAAAATTATAAATTATGTATATAAAAGTAAAAAATTTAAAATTAA
 12577  TCATAAATTAATGGTTAATGCTCCTATAGATAAACTAATTAATAAATTAGTTGAAAATAA
 12637  ATTTATCAGAAGATCTAAAGATGGGTATAATTATTACCCATTAGCTTTTAATAAACTTCA
 12697  AAATTTAGATCATTATTCAATTATAAAATTCTTTAACCATAAGATTAATAGTCTAATTAA
 12757  CTATTACGCATTTGCTTCTAATCTTAATAAACTTAAAAGAGTAATTTGATATTTACAAGC
 12817  CTCTTGTGCTTATACTTTAGCTGCTAAATATAAAACTTCTTCATATAAAATATTTAGAAA
 12877  ATTTGGTCAAGATATAAAACAAAGAACATTAGTTAATCCTAATGACTTATTAGGTAAATC
 12937  CTTATCTAATAAATTAACAACTACCATTAATGGTAAAAGTTGTGCAATTTGTGAGTCTAC
 12997  TCATAAAATAGATATAAATAAGTTTGGTTATACTAAATATATATCTCTTTGTGAATATCA
 13057  TTACCAACAGTTATATACAAGAAAATTAAAAGTTAGAGATTTACGTTAGGTTTATAAATT
 13117  ATAAGATTTATTATTTAGAGTATACTTAATAGATAAAATAGTCATATTCTGAGGGA
;; mfannot:     /group=II (1.06e-11)
 13173  aagccgtatgatgggaaactatcacgtacggtttgggtggc
;; mfannot:
 13214  AATAACAAGATCGTAGTACTGATTGAATATGTTGACCACACTCATTATTAGGATTATGTT
 13274  TAGTTATACAAATAGCTTCAGGTTTATTTTTAGCT
;     G-orf695 ==> start
 13309  ATGCATGTGCGCCGTTGAGGCTCTTGTGTTACTCTGTTTAAGGTCAGATATTATTTTGTT
 13369  CATATAATAAAATCATCCAACTTAGGTATTATGGGAAATCATATACTAAACATAGCATGT
 13429  TGGAAAAAGGTGCTCTTTATGTTGAAACTATTAAATGTTATAGCATCAGATGAAATCTCT
 13489  AATTTATGGTTAAAGCTATACTGCTTGAAGTTCAATTCCCAATCGTCACAAGCTAGAGAC
 13549  TTATGCCTAGATAGTTATTGGGCTAATCATATTTATAATTGGGTAGGAATGCATGACCCG
 13609  GTTAGAACAATAAATATGAGATATATTAATTATATTAATATAAAGGGGATGAGTGAACAA
 13669  CCTAAGGAGATATATATCTTGAACACAAGAGAGACTACGGTATCCACTAAGGACAGTAAT
 13729  GTTTATGTGGGAGGAAATACGAATAAATCTGTTCCAGTTATGGAATATATTGGCTATAAT
 13789  AGGTCAAGAAATACATCTAATAGAAGTATACAGAAAAGCGTATTAACTATGAATAGCATT
 13849  AGATCTTATAGTACTGATTCAGGAAAGAATCTTAAGGTACTTGTAAGACTTAATGATTTA
 13909  TATAAATTTAGTAAATCTTACCCAGATAGGATTATAGATAGAAAATTATTTAATAACTTT
 13969  ATGTTAAGTAAAGAGTTATATTTAATAGCTTATGACAAATTAATAAGTAAACCATTTATG
 14029  ATGTCTTCTAGTATTAATAATTATAAATTAGATGGTATATCTCATGAAGTATTAGATAAT
 14089  TTAATTGAAGAATTAAGATCTGGTACTTTTAAGTTTACACCAGTTAAATGTAATGAAATA
 14149  GATAATGGAGGACAAGGAAGTCTAATAGATAAACTAGTTCAAGAAGTTATTAAATTAGTA
 14209  CTGGAGGCTATATATGAGTCTACTTTTTATGATATATCTCATGGGTATAGACCTAATAGA
 14269  TCAACTCATACAGCACTTAGACAAGTGTTTACACAATTTAAAGGTTGTAGATGATGAATA
 14329  GAAGGTAATATAGATAAATGTATTGAAGAAATACCACATAATAAATTAATAAATTTATTA
 14389  CGTAAAAGAATTAAGGATGATAGATTTATTGCTTTAATTAATAAAGCTTTGAAAGCAGGT
 14449  TATATGTATGAAAGAATAGTTAAATATGATATTATAGATACTTCTCAGGGGTCTATAATT
 14509  AGTCCTATTCTTACTAATATTTACTTACATCAATTAGATACTTTTATTCTAAAGGCTAAT
 14569  TTTTATAGTAAAGCTAATAACAAATTTATGTATGTTAGATATGCAGATAATTGAATTATA
 14629  GCTATAAATGGTTCTTATAAAGACACTGTTAATTATAAAAATATAATTACTGATTTTTAT
 14689  TCTAATGAATTAGGTATTAATCTATCTAATAATAAATTTAAAATAACTAATAGTTATTTA
 14749  GATAATATTTTATTTTTAGGTACTAATATTAAACATTCTACTAAAGGTAATAGATCTACT
 14809  AATTTTTTAATGTTAACTGCTCCTATGAATCATATAGCTAAAAAACTTAGTTTAGCTAAT
 14869  TTTCATATTGATCATAAAGGTATTACCAAATCTGTTTGATTATCTTTAGAATTATTTCAA
 14929  ATTATTTATCTTGCTAATAGTGTTATTAATCGTTATCTTAATTATTATTCTTTTGTTTAC
 14989  AATAGAAGTAGATTAACTAGTTATATTTATTATATAATTAAAGATTCTGTTTTACGTACT
 15049  ATTGCTACTAAAATGAGATTAAAAACTAGAGCTCAAGTCATTAATAAATTTGGTAATAAT
 15109  ATTTCTATCAAATTATATCGTAATGGTTATTATATCAATACTATTAGTTTATATAATGTT
 15169  AGTAATTTATATAGAATTAATCTTTGAGATTTTAAAGTTAATACTTATAATAATATTCCT
 15229  TCATTATTTTCTATTCTTATTTATAATCTAGATCATACTTGTCATATTTGCTCTAATCAT
 15289  ATACTTAAAGATTTAAATTTAGAGAATACTGATCTTATTAATAAACAAATATCTATTTGT
 15349  AAAAGTTGTTATATGAAACAATATAATGGGGATTTTACAAATCTGTAA
;     G-orf695 ==> end
 15397  TAAGATAAAAAAAATATACATAGCCGGCAACTCGTTGCCGGCTGAGATAAAGAATATTCA
 15457  TAGTGGA
;; mfannot:     /group=II (1.35e-13)
 15464  gagccgtatgatgggaaactatcacgtacggttcgggaac
;; mfannot:
 15504  GAGAGCTTTTATAGGGGTTCTTAGTTTCACTATTCAAGTAATATAGAATTAGCATTTAAT
 15564  TCGGTTGAACATATA
;     G-orf681 ==> start
 15579  ATGAGAGAGTGTGCCTATGTGTCGATTGTTGAAAGTATACTTTTGTCTAGTATACCAGTT
 15639  ATTTTAATCACTAATTATATAATTAGTATAACTGCCATTAAGTGTCACGCCTTTGGTAAG
 15699  TCTAATAAACTCATAGGATGGATAGCGACATGGAAAGAGATTACACAGTATTTACCGTGA
 15759  AATATAATAGGTAATCTTTATGGAAATATCTATGAATACGATAAGAAACTTGATACGTTA
 15819  AGAGTGATTTTAAATTATAGTCAAGTTGTTATAACCGGAATATATCAGCAACTTTATACT
 15879  AAGGTTATTAGGAATATCTCCCGTCTTAATAATTGATTAAATAGTATAACTCACTACCAT
 15939  ACAGTAGTTATTTTTGATATTTTAACGCAAGATTCTAAGGATATAAAGACGAATAATAAA
 15999  ATAGACAATTCGGAACTTAGGGAAGTAACCGCTGAAAATATATATTTATATTTGCGGACT
 16059  CGGAATGATCGTAGTACTGATATAATCAGAAAGGATCATAGTGAATTATGAACATCAATG
 16119  AAATCTTCTAGTGACAATAATAAAAAAAGTACAACTAAGTCTAATATTGTTGTAGAAGTT
 16179  AGTAAAAGAATGAAGAAATTTCAAAATGGTAAATTTTACAATTTAAATAGTCTCTTAGCT
 16239  GATCCTTATTTCTTAATAGCTTGTTATGAAAATCTAATTTGTAAACCCGGTAATATGTCT
 16299  AATGGTATTTATAATTATACATTAAATGGACTTTCTGGTATTTGGTTTATTCAATTAGCC
 16359  AATTCTCTTAAAGATGGTTCTTTTAAATTTTCTCCTAATGATATTTCTAATACTTATCAA
 16419  AGAGATAAAATAGTACAAAAAGCTATTACTGTAATATTAGAAGCTACTTATGTTCCTTTA
 16479  TTTAGTAAACACTCTTTTGGGTTAAATAAATCAACCCATGATGCTATTAAAGAAATAAAA
 16539  CTACGTGGTGCAGGATTTACATGAGTTATTCAAGGTAATTTAGAAAAATTTAGTATACCA
 16599  CATACTATAATTAGACAAGAAATAGATAAGAAATTCGCTTGCCCTAATTTTAGAAGCCTT
 16659  ATTAGTAAAGTCATAACTTACCCTATTGCTATTAATAATAATCTAATTGTTAATTCTAAA
 16719  ATCGGAATCCCTGATGCTCCTATTTGTAGTCCTATTATATCAAATATTGTTTTTGATCTA
 16779  TTTGATAAATATATGGAGCAATATATTAAAGAATTTAACAAAAGTAAGATAAAAGAACAT
 16839  AATAAAAGTTTTGTTAATTTAGAATATTGTAGTAATATGACTATAAAAAGTGGTAAATAT
 16899  AAATTAGCTAATCAAAAAGGAAAATATAAGATAAATGGAATTAATAATATGGACTCATCT
 16959  TTATATTATTTACGTTATTCTGATGATTTTATTATATTAGTTACAGGAGCTCATAAAGAT
 17019  TGTGTAGAAATTAAAGAAAATATAACTAAATTTATAAAAGATAACTGTGGATTAACAATC
 17079  AACAAGGATAAAACTTTAATAACTAATATGAGAAAACAATTTAAGTTTCTAGGAGTTATG
 17139  ATAACAAATAATCCAATAAAAGATAATAAAGTTCAATTGAGAACAATAATTAAAGCACCT
 17199  ATTAAGGAGTTGACTGAAAAATTAATGAAAAAAGGATTAGTTAAAAGAAATCGTTTAAAT
 17259  AAAATTCTCCCTATAGGGAAAACTAGTTTATTCAATCATCCACACTATACTATAGTTAAT
 17319  TGATACAATTCAGTTGCTTATGATATAATTAATTATTACTCAATTAGTTCAAATAGACAT
 17379  AAATTAGGATATATAATTTGATTACTTAGAGCATCTTGTGCTTTAACTCTAGCTAATAAA
 17439  TATAAGCTTAAAACTATGGCTAAAGCTTTTCAAAAATTTGGCTTTAATCTAAAAGATCCT
 17499  GATACTCATATTACTTTCTATCATAACAAAACTTTTAAAGTTCTAAATGAATATAAAACT
 17559  TATAAGTCTTTAAATACTGATAATTTAAATAAAGCTATTAATTCTGATTGAACATCTAAC
 17619  CTATAA
;     G-orf681 ==> end
 17625  CAAACTTCCTTTGGTAAAGCGTGTGTCATATGTGGTTCAACTAATAAAATTGAAATGCAT
 17685  CACCTTAGAAAAGTTGCTAACATACGTAGTAAGTTTAAAGTTGAAGGTCAATCTTCTAAT
 17745  TTGGTTATAAGTGATTTAAATTGTAAACAAATACCTCTATGTAATTATTATTATAAGGTA
 17805  TTATATAAAGGTAATTTAAGTTATAAGGAGTATATAAAGATTGGAGAAAATAAATAAATT
 17865  GTAAATATAAGAATAAAGAAATTAGTAATTCATGGA
;; mfannot:     /group=II (4.37e-14)
 17901  aagccgtatgatgggaaactatcacgtacggtttggaggg
;; mfannot:
 17941  CAGTATCAAAGGAACTGACCCTACTGTTAATGGAGGTTGATTAATAAGATATATACATGG
 18001  TGCGCCTTGTGAGCACCTTACCTGGCAGGATAAATATCCTTACACGTTATTACCATTAAT
 18061  ACTTTATGTATTATTTGTGTACCCAATTCTATCGCGGTTTAATATAGCTAATAACTTATT
 18121  AGGTCGTATAGCAGATAGT
;     G-orf578 ==> start
 18140  ATGAAATCTCTCAGAAATGGTCTGCCCTATTGAGATAGAGAGAAATTGGGAGTTGTATAT
 18200  GATGAGGTTGACAAACTTGATACTCGCGACTCAGTTATAGTATACACTATTAGTCCTAAG
 18260  CAGAATATGTTGGCTAATATCTACCAGAAACATATTTATATGCATGTAGATAAATATGAG
 18320  GTAATTGGAGGTAGATGAGAATTATATATTTTTAATAAAGTGAGCAAGCATCTAAGTACA
 18380  ATATATAAAACAGGTAAGAGTGAACCTAGGGAACTAATCGCCTCTATTGCTTTTAGTAAT
 18440  ATGCGAGGTCGGAGTCTTCGTAGTATGAGTACATTAATTATTCAAAAGGAAGACAGAATA
 18500  AAAGGGACACTGAATAAAAATCAAGTCTTTGATTTCAATACTTGATTAGATGATCAGCTG
 18560  TCTAATTGTTTAGATAATTATAATAAGTATAATGGATTAATCAATATTATTTCTAATCCT
 18620  GATTTTCTTTTACACATCTATAAGCATATATATAGTAAATCTAAGGGTTACAATAATCAA
 18680  ACATTTATTAGTGAAATTGGTTCAAAACTTAGATCAGGTCAATGGGATTTTAATCCTATT
 18740  AGATTTCCTAATGGTAATTCTATAAATATTGATGATATAATAGTTCAGAAAGCTATACAA
 18800  ATAGTTCTTGAGAAAATATATGTTCCTAAATTTAGTAATAATTCTCATGGGTATAGACCT
 18860  AATACGTCTAGACATTCTGCTCTTAAAGAACTTCATCTTAAAGGTGGTAATTTTAATATT
 18920  GCTATCAATGGAAATATTTCTAATTGTTTTGATTGTATCCCTCATAATACTATTTTATCT
 18980  ATTCTTAAAGATAGAATTAAGTGTCATCGTACACTAGAACTTATACATAAATTACTTAAA
 19040  GTAGTAAGTGTATTTAATGGTAGAAAGTTAAAATATACGGCATATGGTCTACCGCAAGAT
 19100  AATATTATTAGTCCGTTACTTTCTAATATAGTTTTAGATAAGTTTGATAAATTTATGGAT
 19160  GAATATAAACAATTTATACCATACAAAAGTGAAGTTAAATATGGAAATAAGATTTCAGAT
 19220  CCTGTTAAAAGATTGATATATACTAGATATGCTGATAATTTTGTTATTCTATTAATAGGT
 19280  ACTTTTAAAGAAGCTTATTCTATAAAACATAATATTAAGGATTTCCTTACTCAGTTAGGT
 19340  ATTGATCTTAATATGGATAAGACCACAGTTGTTAGTACTAAAGATGGATTTAATTATTTG
 19400  GGAGCTATTCTTTATAATAAGTCCACTGGTATTCATAAAAGACTTATAGTCAATGCTGAT
 19460  CTTAAAAGTATTATTGATATATTAAAGAAAAATAAATTTGTACGTCATAACAAACTTGGA
 19520  GTTATATTAGCTACTTCAAGAAGAGATTTAGTTAATTTAAATCACTACACAATTATTAAT
 19580  TTCTATAATAATAAAATACAAGGTATATTAAGTTATTACTCTTTTGCCGGGAACTATTCT
 19640  AGTCTTAGAAGAATTATTTGACTTCTTGTATCATCTTGTGCTTTGACTCTAACTTTGAAA
 19700  TATAAGTTAAATTCAATGGGTAAGGTATTTAAAAAGTTTGGTAAGAACTTGCAAGACCCT
 19760  AAAACTGATGCTCAATTGATAGTTCCTAAAGAGATGAAAGTTAAACATAAGTATAACAAT
 19820  AAATTATCTTCTGAATTAACTATTGATAAAGTAGTAGAAAGTATACATCATAAATAG
;     G-orf578 ==> end
 19877  CTTACAGTTACTAGTAATTTTTATAAGATTTTATTTACTAATAAAGAATATAATTCAGGT
 19937  AATATTAAGTAAAATATACTTATTAGTAAATTATCTATCACCTTCCCCGTAGGGTATCCC
 19997  TACGGGGTGGGTAATTTACCCTCAGGTACCTTTATTCAGA
;; mfannot:     /group=II (2.69e-17)
 20037  gagccgtatgcgatgaaagtcgcacgtacggttcggaggg
;; mfannot:
 20077  CAGTTAAGAAGAGTTTATATAACTTGTATGAAACTGACCCCTACCCCTCAGGTACCTTTA
 20137  TTCAGA
;; mfannot:     /group=II (2.69e-17)
 20143  gagccgtatgcgatgaaagtcgcacgtacggttcggaggg
;; mfannot:
 20183  CAGTTAAGAAGAGTTTATATAACTTGTATGAAACTGACCCCTACCAAATGGTGCTTCTTT
 20243  CTTCTTCATATGTAGTGCGCCGTGTGAGTCACTCTGTGTACTAGTACTTTGTCTAGTACT
 20303  TTACTTATTAAGGTCATTTCTATTTGAAATATGAGTACCCATCTATTTTGGCTTATTATT
 20363  ACCTAATAAGTATAATAATGCTATAGCAGGAGTAGTAACTATAATTTTCAATTTATTTTT
 20423  ACATATTTATAAGTGAATTATTTAT
;     G-orf604 ==> start
 20448  ATGATGGGAATAGAATATGCTGAGGTTAACAAACTTGATACGCTTGATCTACTGCAGAAG
 20508  ACGTCTGTAACTTATTATTCTTACTCTATATTTGAATTATTATTACAGTCTGGTAAATTT
 20568  AAAGTTAATTATAGTATGCATATCATAATTAATAGACCTAAAGCCAGAAGAATTCAGTGT
 20628  TTACTGAACTCAAAAGCGCAAGCAGCTAAGTTCTTAGAGACAAGAAGATTTTATTCTTCA
 20688  AAGAATACAGAGATGGAACCACGGGATCTAACCGCCTATTTAGATTATTCTATAAGCGGA
 20748  GACGGAATGTGTCATAGTAGTGATTTATTCACAAAGGACCATAGGGGGAATGCTTCCACA
 20808  ACGAAAGGTAAAAGTGTAAACAAGATAACCTTTAAAAATTATCTTGAAAACCAAGTAACC
 20868  CGTACTAATGGAAATAATAAATACTTTAACTTATATAAGATTTTAGGTAATATTAATTAC
 20928  TTAGAACTTTGTTATAAAAAAATAATAAGTAAACCAAAAAATATATCAAAAAAAATAAAT
 20988  AATCAAACTTTAGATGGTATAAATAAAACCTATATCGAAAACCTTAGTAAAATTATTTTG
 21048  GCTGGTAAATTCCAATTTACTCCTATTAGAATAATGCCTAAAGAAACAATACCATTAGGT
 21108  ATAGGGTCTTCTAATATAATTCAAACAGGAATGGTTGAAATATTGAATCACATTTATGAA
 21168  CCAGTGTTTTTAAATGTCAGCCATGGATTTAGACCTAAAAGATCTATAAAGACAGCTTTA
 21228  GGTTCTCTTTATAAGTGTGGTGGATCTTACACTTGAGTTATTAAAGGTGATATTATAAAT
 21288  TTCTTTGATAGAATACCTCATGATTTAATTATAAATATTTTAAAAAGAAGAGTTGGAGAT
 21348  GTACATTTTCTAAAGTATATTGAAAGATTTCTAAAAGCAGGTTATATAGATCCTACTAAT
 21408  GGTAGACGAGTTAGAACTAATATAGGTTTACCCCAAGGTAGTCCTTTAAGTCCTATACTT
 21468  TCTAATATAGTACTACATGATTTTGACGATTATGTCATTAATGAATTAAAGATTCAATTT
 21528  GAAGGTGCTATAAAATCTAAAGAATATTACAAGCTTAATAAATTAACTACTAATTTTAAA
 21588  AGATTGCTTTATGTTAGATATGCTGATGATTTCGTTATATTGATTATAGGATCTAAAAAT
 21648  GACGCTATTAAGATATGTTCAAATATTGAAATAATATTGAAAGATCGTTGTAGTGCTGAG
 21708  CTTAATAAAGATAAGACAATTATTACTCATTTGAGTGATGGGTTTTATTTTTTAGGTGCT
 21768  CATATTAGATTACTAAACAAGAGAGTTTACAAAGACCCAACGGTAAGTGGAATTCCATAC
 21828  AATAGAATTTTACCATTTAAGTTATATATAACAGCTCCAATATATGAAATTATTAAAAAT
 21888  TTTAAAGATAAGAACTTTGTTAAAATTAATAGCAAAGGTGCAGTAATAGCTACAGGACGT
 21948  AAGGATTTAATCCTAAAGGACCATTATAGTATAATTAGTTTCTATAACTATATTATTAAT
 22008  AGTATGTTAAAAAGCTTTTCTTATGCAGGAAATTACTCTAGTCTGCATAGAGTATTCTGA
 22068  TTACTTAGACAATCCTGCGCTTTAACAATAGCTAATAAATTCAAATTGATAACTATGAAA
 22128  AAAGCCTTTATGAAATATGGTTTTGATCTTAGAGATCCTGATACGGGTATCCAATTAAAG
 22188  ATACCTAAAACGTTAAATGTTAAACATGACTATGGGTTTAAAGTAGCTGATAAATATAAC
 22248  AAGAATACTTGATAA
;     G-orf604 ==> end
 22263  AATATTATATATATATTAAATCCTTACGATAAACCATGTGTCTAATAAGTAAATAGAGAC
 22323  ATATCTATTATTTCAAAATATGTTGATTATTTTTGTTTATTTGCTATTACTTATTATTAA
 22383  TTTAAGTTATAATTTATTATTCAGCTTATACTACTAATTTAATAACTTTTAGTTATAAAA
 22443  AGAGGAATGTTAGATAAGAGAGTTTTCCCCTAGA
;; mfannot:     /group=II (2.47e-13)
 22477  aa
;     G-orf465 ==> start /note=GIY ;; evalue:0.18
 22479  gccgtatgatgggaaactatcacgtacggtttggagag
;; mfannot:
 22517  CAGTTCTAAGAAGAGGATATTTCCTTGTATACGGCTGACTCTACTGTATTTACATATTGG
 22577  TAAAGCATTATATTATGGAAGTTATAAATCACCTAGAGTATTAGTTTGATCAATAGGAGT
 22637  TATAATATTTATATTAACAATGGCCACTGCCTTTATGGGTAACAAAAAAAACAATAGCCC
 22697  AAAATCTAATATTGTAAATATATCAAAATATAAATTAAATTATATATCAAGGAATAATAA
 22757  CCCAATGCATGGAATTTCTTTATATGGAAAATATAAATATATGTTAAATACATTATCTAT
 22817  AAATAAAATAAAATTTATAGAAAAAAGATATTTACATAGCCGGCAACAAGTTGCCGGCAT
 22877  AGATAAATTAGAAAAAAATAGTGTAATAACTGATCCTTTATTAATATTTAAAGAATTAGA
 22937  AATAAAACCTATTATATGATGAGATAATTTAAATTTAACTATAACTCAAAAAGATATAAA
 22997  AGAAGAATTAAAAAATAAAGGAGGTATATATATAATAATAAATAAAATAACACTTAATTA
 23057  TTATATAGGTTCTGCAAAAGATAATTATTTACATTCTAGATTTAAAAATCATTTATTTAA
 23117  TCACTTAAATAAAGGAAGTATTCTTGTAAAAAGAGCTTTAAATAAATATGGTTTAAATAA
 23177  TTTTATATTTGGTATATTAGAATACATACCAAAACCTATTAAACAAGTTGAAGATTATTA
 23237  TGAATTATTAGCTTTAGAAACATCATATATTTCATTATTAGTTCCACAATATAATATATT
 23297  AACAGAAGCAGGTAAAATTAAAGAAATAAAATATATAGATTATTCTTTAAAAAATAATAT
 23357  AAATTTAGCTAAACTATCTTTATCAAAAGAAAGATTAGATTTATTTAAAACTTTACATAT
 23417  AAAACATAGAGAATATTGATTGAAAGAAGAATCTGATAAATTAAGACAAATTGCTATAAA
 23477  TAGACCTAAAGATTATAAAACATCTGAAGGTATTAAAATAAGTAAAGGTTCTCGTAAAAT
 23537  TATTTATATTATAGATACTAATAATAATGAAATTTTATGTCAATTTAAATCTATAGATAA
 23597  AACTGCTCATTATTTATGTTGTAGTAGTAAAACTATTCAACGTTGTTTAAGATTAGGTTG
 23657  AATTTATATACCTAATATATTTAAACCTTTATTAAATAATAATCATATCAATAATTTCAA
 23717  TTCTTTTATTGAATATATTAATAAAGATGAATATTTAAAATATAACTTTAAAAATAGAGT
 23777  TAATCTTAAAAATAGAGATAAAATTAAATCCAGTTTAAATAATTCTATAAATTTATCTAA
 23837  ATATTATATAAAAAGTGAATTTGCTAGAAATGTTTCTTAA
;     G-orf465 ==> end
 23877  TAAACATATTTTATTTTTCCAAAAGATATATATCTCCACCCCCAGCATACATATTAAAAA
 23937  ATTGTACCTAAATGAACACATTCATTTTTTTTATCATTTTTATCGGGTTATCAATTATTT
 23997  ATACAAGATATATTTTACATTTATAAAGTATTTATTATATTAGATAGTCTATCTTATATA
 24057  AAAATATAAACTATTTAAATATTTCACTATCTTATAAAAATAGGTAAAGAATATTTAATT
 24117  TGTTATTCTATTATTGCTTTATGAGCATTTATATTCTAATTAGAATATATAAAATTTTCT
 24177  ATTTATTATTTGGGACAATTAAAAAATTATAATTTATCCTGAAGAAGGTTAATAATCCAT
 24237  AAAAATAAATTATAAAATTAGAATACTTACCGAAAGGCATGTTTATATTTTTATATCTAT
 24297  AATTGTAATTTTTATAAAAAAAATTATAGACAGATAATTATTAATTAATATGTAAAAAAT
 24357  TTAATTATAGGCAACATTAATGAAAACGATTAAAGTAAAACAAGATCGTCGGTTATATAA
 24417  ATAATCGCTACAGACTGCAACATTAATGGGTATCTGTAATGATGCTTAATGCACAGTCGA
 24477  AAAATTAATACTAAAATAACCTTAAAATAAGGATTATTAAGTGTTAAATATATAATTAAC
 24537  TAGTACTTAGTTATATTATAACCCCCGCTTCATTTTAATGAAGCGGGGGATTTTTATTTG
 24597  TCTATTATTATAAAATAATAATTGTAAGATATTTTATACCTAATAACTTACTAGACAAAG
 24657  TATTGCATTGTTTACGGGCAG
;     G-orf256 ==> start
 24678  ATGAGTCATTGAGGTAATAATTTTGCCTTAAATATAATAATATACATTAAAAAAGAATTA
 24738  AAAATAAGTTTTTTAAAAAAAGATAATTATAGTAATGAATGTTTAACACATAAAAATGTT
 24798  ACAAATTATAAAGAACCTTGACCTTTTAAAGATACTAGTATTATAGAAATTATATATGGT
 24858  TCTTTATTAGGTAATGCATATGGTGAAAAATGTAAAGGAGGTAAAGGAACAAGAATTACT
 24918  TTTTACCAAGAAGGTAGTCATGAAGTTTATTTATTATATTTACATAGTTTAATTGCTAAT
 24978  TTAGGTTTTTGTAATACTAAAATACCTAAAATATATAGAAAATTAAGTAATAATGGAAAA
 25038  ATAAGAAAATATATCAAATTTAGTACTTGAACTTATAATCAATTTAATAATATATATGAT
 25098  TTATGATATATAAACATAAATGAAAAAATTAAAGTTTTACCTTCAGATTTATATCATTAT
 25158  TTATCTCCTTTAGCATTAGCTATTTGAATAATGAATGATGGATTAAAATTTAATAAAGGT
 25218  TTAAAAATAGCTATTAATAATTTTACTTTAAAAGAAATAGAATATATTATATATATATTA
 25278  AAAGATAAATATAATTTAGATTGTTCTATACATAAATCAGGAAGTACTAAATTAGATAAA
 25338  ATATTTTATGTTATTTATATTAATGTTAATTCTATGCCTTTATTAGTTAATATAATTAAA
 25398  CCTTATATTATACCTTCTATGAAATATAAATTTGGTAATTTCCTCCGTTAA
;     G-orf256 ==> end
 25449  GTTCCTTAATAATTGAATTTTTAGTTTATTATCTCTAATTCTTATTTATTCTGTATTTTA
 25509  TTATATAGTATTATATATAGTTTTTTATTATATTTTATAAAAACTTTAACTTATATCAAT
 25569  ATATAATTAAAAATAAGTTACATTGACAGTTATAATATACTGCCGATGGTATATAA
;; mfannot:     /group=ID (3.66e-29)
 25625  tgcaacattattgaaaactggtcaaatttatatgttaagtaaaaagaccgtgggtagatt
 25685  ataatatccctacagagtggtccaataatgggtgtctgaaatgatgcttaatgtgcactc
 25745  ga
;; mfannot:
 25747  ATATTTATATAATTTATCCCCCTTATAAATCTACTTGTACATTTTGTTACAGAGCGGATA
 25807  TAACCATTACTATGGTTTATTAATTAAGGTTATATACCTTATAAATTATACACAAGGCTT
 25867  ATTATACAATATATATATATAGTTATTTATATACTTATTTATAAAAATTATATGTAAAGG
 25927  CTATTTTATTTATATTGTCTTAATAAAAGATATATAAGTAATCAATACTCCAAAGGAGGA
 25987  TAAATGAAATCTTAAAAAAAGATTATTTTAATTAATATTGATTTATATTTAATAAGTACA
 26047  TGATATTATTTATTTTAACATATAAACCAATAGGGATAAAGACCCCCTGCTACGCAGGGG
 26107  GTTATCTATAAAAAGATATAACTCCTATATGGATGATAAATAATATTTAA
;     G-cob ==> start
;     G-cob-E1 ==> start
 26157  ATATTGGCAACTGTTATAACTAACTTATTATCAGCTATACCTTTTATAGGAACAGATTTA
 26217  GTTCCGTTAGCCTTAATTTTACC
;     G-cob-E1 ==> end
;     G-cob-I1 ==> start /group=I(derived) (6.20e-08),IB (6.89e-13) ;; mfannot: two introns identified
 26240  A
;     G-cob-I1-orf337 ==> start /first_aa=L /note=LAGLIDADG ;; evalue:3.3e-28
 26241  TTATATATACTAGGAATATTAATAAATATAATCTTAATAAAAAAAATATATATATTAAAA
 26301  TCTCAAAATTTACAAAATATAACCCAATTAATTAAAAATGAAGATATAGCCCGCAGCATG
 26361  CTGCGGGCGGAGATAAAAATATCTAATTTAGATAATAAAATATCAAAATCTACTTCTTTA
 26421  ATTTGTAAGGATAGAGATTGGCTTATATTATTATATAAATTTATAGGTTTTGTAGATGGA
 26481  GAAGGTTATATAAGAGTTACTAAAAAAACTAAAAACTTAATAATTAATAGAAAAAATAAT
 26541  ATATATATATCTTTAATTATAAATTTAAAAGAAAATGAATTAAATTTACTACACAAATTT
 26601  AGTAAAGAATTAAATTTAGGTAATGTTTATAATATAACACCTAAAAATGGAAATAAATTA
 26661  GCTAGATTAGAAATAAGTAAATTTGATATTAAAAATATTTTAATACCTTTATTAGATCAT
 26721  TATAAATTACAATTTTTAACTGAAAATAGACAAAAACAATATTTATTAATTAAATATATA
 26781  TTAAACAATAATATTCTTAATTATGATGATTTAAATAACTATCAAAAAGATATAGATAAT
 26841  TTTATTAATAATAATATTATAAAATATAACTTTTATAATTTAGATTATTTTAAATATTGA
 26901  TTAGTAGGTTTTACTATGGCTCAAGGTTTATTTTTAAAAAAAAGAAATAATCAATATAAA
 26961  GGTAGAGAAAATATATGTTTTCAATTAAAACAAAAATATAATTTTATATTATTTAAAGAT
 27021  ATTAAAAATTTATTTTCTATTAATAAAGGTTTATCTATTAATAATGATAAATATATACAA
 27081  TTAAATATTTCATCTAAAAAAGATATACAAAAAGTTATTAATTTTTTTAATGAAGAAGAT
 27141  AATCGTTTATTAGGATATAAAAATATACAATATAATAAATGATTATTAGATTTAAAAAGT
 27201  AGTAATAGATATAAAGATTTGAATATAAATATATATATAAATAAAGATACTTAA
;     G-cob-I1-orf337 ==> end
 27255  TAATATATCTGTATATATAGAATCAAAAAATAAAT
;; mfannot:     /group=I(derived) (6.20e-08)
 27290  taaatgagcggctttatattgtaaaatatattgaaaaataaggtgaattatataaaagtc
 27350  tattataaataatagataatatgtagcgaagtatattatatatgtatatactttatattt
 27410  attaaaaacttataaagtatagaagtaatataaacgttcaacgactagagaatgagtaca
 27470  tataacaataatttctccacgagcgccttacatcctttattcttttataaaggttgatga
 27530  tatagtct
;; mfannot:
 27538  AATCTTATAAGTAATTATAAGTTAATATAATTAAAAATATATAAAATGGTAAATTTTTAT
 27598  GTCATTTGAGGAGGTTTTAATCATTTTGAGGAACCTTATTTAC
;; mfannot:     /group=IB (6.89e-13)
 27641  aaattctgcttgatgctggtatatcctatctatatattttatattcaccgatatatattt
 27701  ttagtaattatgtactattctttttttattatagtaaaaatcataatttataaaggacaa
 27761  tcagcagtggtgaaatttaaaaattttgctactcagagacttaatgcagaaaatctattt
 27821  ttattctttgtttattttatagtattaatttaatattatcttatttaaatatggtaaata
 27881  ttaattaattaaacattagcgagatattaaaattttatataaataaaagatataaaacat
 27941  tatgatctccacccgcaacatcgttgcgggttattgattatttttacttaataataaatg
 28001  ttctaatataccttttatactttaaattaattaatgattattttattaatagcttatcaa
 28061  atatcgaatatataaaacctaatacaaataatgtacacatacatttattatcctacatta
 28121  tgttgtagtggatgatagatatagtatgattttttaatttattaaagtaaagatttaaat
 28181  aataataatattaataatatgattaatacacctataaatttataaagatataaaaaagta
 28241  aaatattaattatacaaaagtaatattaacataatcaaataatatcccctttcaggaaaa
 28301  taaagttgtattacagttatatattataaacttatatataatgttttacaggctattatt
 28361  taacttttaaggtaaaatataaaataatatatataattaataaaagatatataaataaag
 28421  gtataaatagattaagatatagtcc
;; mfannot:
 28446  AAGCAATATAGAGATATATTGAATATAATTAGAATAAAAATATAAAGCACCCGCTACATT
 28506  AAGATGTAGCGGGTGAATATAGTATAATTATATTACTTCCAGATATAAGGGAGATTAAAA
 28566  G
;     G-cob-I1 ==> end
;     G-cob-E2 ==> start
 28567  CTCAGTATCAAATCCTACAATACAAAGATTCTTTGCATTACATTTCTTATTACCATTTAT
 28627  TTTAGCAGCATTAGTAATAATGCATTTAATAGCATTACATATACATGGATCATCAAATCC
 28687  AGTAGGAATAACAGGTAATTTAGATAGAATACCTATGCACAGTTATTTTTTATTTAAA
;     G-cob-E2 ==> end
;     G-cob-I2 ==> start /group=II (1.09e-09)
;     G-cob-I2-orf797 ==> start /first_aa=V
 28745  gtgcgccgttgaggtgtatcccttcagttgttccagagcaacaagtattttgttaacata
 28805  cttccactactatacttaggtaagatgtgaaaacatttgctgaacagagcatgtatagaa
 28865  aaggatctcataataaaaattaagatagtaattaaaggagattcaagtgaatgactcatg
 28925  gtcagaattaaactattcgaacatcaatatccattgctcttaaataaaggaggacgtcat
 28985  gctattaatggggcgtatattaattatacagatataggctttgaagatatctgtaaaaca
 29045  ataattaatacaagttttagtaatactataattaaggatatgagtgatggacctaaaagt
 29105  caattattccctttttatataaggggaatcactgcaacaccttcgggagtgatgcaattc
 29165  tgaaagggatatacaactacgggattcgcttcatctagtaatagatatgcgaacagaggt
 29225  ttcatagtaattgattcagcaatgaaatataatagtggtaactcactatgaagtatttat
 29285  aatactcaatgaaggaaaccaataacttttagttttagagaatttagtacaagaacagga
 29345  agttcaataaatgtattaaataaactaaacagtcttagagccagaagtaaagataaccct
 29405  gataaaataatagatcgggatttatataaaactttcatattaaataaagatcttctaaaa
 29465  atagcttatgttaaactaaagtctaagcctggtatgatgacacctgggataaaacctacc
 29525  acattggatggtatgtcagaagaaagattagataatattattatgaagttaaaagataat
 29585  agttttacatttacaccaggtaaacgtattatgataccaaaagataatggaaatttaaga
 29645  caaataactctaggaagccctgaagacaaactagttcaagaaaaaatacgtatggtatta
 29705  gaagctatttatgagccattatttctagatgtttctcatggatttcgtccaaagagaagt
 29765  tgtcacacggcattaaggaaagtatttactacatttaagggatgtacctgatgaatagaa
 29825  ggggatattaaagcttgttttgatgagattcctcatgataaattaatgtctttattatct
 29885  caaaaaattagtgatcaaagatttcttgaattaattagaaaatctctaaatgccgggtat
 29945  atgtttaaatatactcgtaagactgatattatagatactacacaaggttctataattagt
 30005  cctatattagctaatatatatcttcatcaattagatttatttatgagtaaaattaaaaat
 30065  gaatttgattacaaaggtaaatatactgaatatcgtagtattcaacacaaattacataag
 30125  ggacataaactcggtatggaattaagaaaccacaatagagagtataaaaacgagtttatt
 30185  cgtaaattacaatacattagatatgctgattactgaattgtggccgttaatggtagctat
 30245  aaagatactaagttaatattaaatagaatttctactttttgtttagatgaattaggtcta
 30305  acagtatctccggataaaactaagataattaattcatataaagatcgtatattattctta
 30365  ggaacttatatcaagcatagtactgttaaaacatacagtgtattaggtaaatatttaaaa
 30425  cgtaactctaggttattagtcttaagcgcccctatggatcttataaaatataaattattt
 30485  aaatcaggatacttaatcaagaaatctggtaaacatataggacaatctagattgtcctga
 30545  attagtctacaacctcaacaaattgttgttctagctaacagtgttattagaggttatctt
 30605  aattattattcttttgcttttaataaaagtaaattaactgcttacatattttatataata
 30665  agagatgttgtattacgtactttagctcataagtacaaattagctactagagctaaagtt
 30725  tataaaaaatttggacctaatatacaaattattgaccttaaaaatcgtaataaagataat
 30785  actcctaaaattttagctactttattttcacctcgtaactataaaattaatatcttagat
 30845  tttaataaaaaggatgtcgatacctatatttctttatattctgataatttttctttagct
 30905  tctatttttaaagctaagtgctcagtatgttcaagtatatatagagttgatatccatcat
 30965  ataaaaatgattaatgatcttaaacctatcaaaggtactttagattatctaatggctaaa
 31025  aagtgtaaacaaattccattgtgtagagattgtcatatgaaatataatgatggaaaatta
 31085  tctatatctagggagaatacacaaaagtttgaaaaaaaatctaaaactgaataa
;     G-cob-I2-orf797 ==> end
 31139  aagttatggagagccgtatgatcaggaaactatcacgtacggttcggtgacgagcattag
 31199  acaatcctaatagttaggctaaggaatcagtgcttagttctat
;     G-cob-I2 ==> end
;     G-cob-E3 ==> start
 31242  GATTTAATAACTGTATTTGTTTTCTTATTAATATTTAGTTTATTTGTATTCTTTTCACCT
 31302  AATACATTAGGACATTCAGATAATTATATACCAGGTAATCCTATGGTAACTCCGGCATCG
 31362  AT
;     G-cob-E3 ==> end
;     G-cob-I3 ==> start /group=I(derived) (7.37e-04)
 31364  a
;     G-cob-I3-orf512 ==> start /first_aa=N
 31365  aatttttatatatgattatatatatatattttatataagagaataaaaaaatcaacatta
 31425  tcatataaaacaaataatttaaaagaaaatataacaaaaaaagaaatattagatttatta
 31485  gacaataaattaaatcccatatcaaaagatactatattaaataatagcccgcaacattat
 31545  gatgttgcgggtggagattatgattcttctaaaataagatttattttaaatggttttttt
 31605  caaactaaaggtcatataggtggtaatttttatactaaaaatagtattacttttaatcct
 31665  ttagtatttatatctcataatgcatcttatgaaagtataaaattatttaaaataatgaat
 31725  aatgaatttaataatgaattaaaatataatatatataaaattaattctgaagatatatga
 31785  tatataaaaatatattctaaaaattgaaatcttattattaataaatgaataccttatttt
 31845  aataatacttttggtgataaatatattgatttacaattattattaaaaatttattattta
 31905  tatcattctaaatatagtaaatctaataaacatactattaaatatttagataatgcttta
 31965  aaacgtatatatttaatatataatttaacagataatacaaaaagaaatttatcaccttta
 32025  gataaattcaatttatgattttataaaagaaataattatctagaattagaaaattataaa
 32085  tgtcctttattagataaaaatttaaattctgattattatattaattatgttaataattta
 32145  aaaagtaaaatttatattaaaaataataaaatatttaatattaatatattatttatccat
 32205  ggattttatttaggaaatggatcttatacaatattattaaaaaaatcaggtaaatcaatt
 32265  tgatatgttcctaattttataattaatcaaaattttactgaatataacttaaaattattt
 32325  aatataattattgaatatcttaataaatatgctataaattctaaaataaaattattaaaa
 32385  aataatactatggttgaatttaatatagaaaatcaaaaatctttaaaattatatattaat
 32445  ttattatataataatttatatataccatcttctatagaaaatattgataatattaaaatt
 32505  atacaagaaaatatacttaaaaatttatattcttttaataagaaagacgaaattaaattt
 32565  ttaattcaaacatctaaattatttggtaaaattaaatattgaaaaaatggtcaaatagag
 32625  ttacttaatataatttataagtataaagaaataagagataattatttatctttttctaaa
 32685  gaagaatttttaaatttattaattgataaatttagagataataatgatatgtattatata
 32745  tatgtatataaaaactcttcatattgtgttaaattacctatatctaaaaaagataaatat
 32805  tttaattttaaacaaggtaaagataaagctttattaaaagctaaagaatatagagattta
 32865  acattaaatgaatgattaaaaaaaaatatatataattaa
;     G-cob-I3-orf512 ==> end
 32904  atgatagataaatataaaaatatatatatataagtttaatatatcgtaaatgatataatc
 32964  atatattgtcgcaatttatatgtataatataaattgaaaaagaagtgaattgcaaggaaa
 33024  tcctatagataaactatataggacaatttgcagtaaagtatattcgtattataaatatat
 33084  atttgatttatattattattttatttatttttattaataaatatcaatataaatatcctt
 33144  tgtaatatatataaaggaataataatattatatatattttaagaatataaatattcaacg
 33204  actagttacattaaatagataataatatttataaaccacgagcgcttctaatatttagaa
 33264  ctatttaggaatttccctataatatttaatttatctatgatatttatcatataatgacat
 33324  atattattaataatatttaaatatttaatctaatattatgacatagtctaaactatacag
 33384  taatgtatagaaatattatttaaaagataatatacctttaaaaaaggaaatataaaatat
 33444  ttataacttgtaatctttatttgaaaagatatatatttatataagtataaacttttacga
 33504  ataagattaatgagaataatgcccttagggtaattttatattttaatatatttg
;     G-cob-I3 ==> end
;     G-cob-E4 ==> start
 33558  AGTGCCAGAATGATATTTATTACCATTTTATGCTATATTAAGATCAATTCCTGATAAATT
 33618  AGGTGGAGTTATTGCTATGTTTGCTGCTATTTTAATATTATTAATATTACCATTAACTGA
 33678  TAGATCTGTTATAAGAGGTAATACATTTAAAGTTTTATCTAAATTATCTTTTTATTTATT
 33738  TATCTTTAATTTCTTATTATTAGGTAATTTAGGACAATTACATGTTGAAGTTCCTTTTAT
 33798  TGTTTTAGGTCAATTTGCTACTATTTATTATTTCAGTTACTTTATTATTTTAGTTCCTGT
 33858  TATTTCCTCTATAGAAAATATTTTATTCTATATTGGTAACAAATAA
;     G-cob-E4 ==> end
;     G-cob ==> end
 33904  TCTTTATTCTCCTTTTTTTTAAGGTGATAATATATTCTCTCTTACCTTTTATCTTCTTAA
 33964  AAATTAGATAAATTTAGAGGTGATGTTAATTTTAGTCGAGATTTATATCTCATATTTTTT
 34024  ATTTTTACTATATAATTTTATTATTACTTATTATATAGATATATTCATTTATATTTTATA
 34084  TATATATAGCCTTTATAAATATATATATATTTACCATAATATCTTTGTTTTATATAATGT
 34144  GTTCTTATGTTCTAATTTATATACCGATTTTTAGGTTATATACTACCCGCAACATAAATA
 34204  TGTTGCGGGCTATTTATCTAATTATAATAAGTTATTATTGTCACATAGATAATATTATAA
 34264  TTTTAGTACATAAACTATAATTAGCATTAAACTCATTGTTTTAGTATTTATTAAATAACA
 34324  TTTATATAAATAATAGGAATAATAAATTAATTTACTTAAAAATTAAAATTAATAAACACC
 34384  CGCTGAATAATGATTCAGCGGGTGATAATGGTATAATTTATGATATTTACATAGTTTGTT
 34444  AATTATTAAATTCATATTTGTATCTATATAAATTATTAATTTTATCAATTAGTTTTATAA
 34504  CTTATCTGACCACCCGCATCATAATGATGCGGGTGGTTTTTATTAAAATATATCTTATAG
 34564  TAATATAATTATATTAGAATATTTATATATGATTAGTTATTTTTATATATAATGCCCTTC
 34624  GGGTATCAGATAATGCCCTTCGGGTATCAGATAATGCCCTTCGGGTATCATCCCCGCTAC
 34684  GCGGGGATAATTAAGATTAAATTTAAAACATATATTAAATATTATAAAAAGGATACCTAA
 34744  TATTTAATATATTTAATCCTATATTATTATAACATCGATATTAATTACATTTATTAAGTA
 34804  CTTATTAAATAATGCCCTTCGGGTATCATCCCCGCTTAGCGGGGATAATTAATAATCACC
 34864  CGGAACATTTATATGTTCCGGGCTATATATTTTTTCCTAAAAAAAGTTAATTATTCTTAT
 34924  AATCTCTTATCATCTTTTAATTTTATAAATTATAATATAACTCCCTATATTATTATATGA
 34984  TTTATATTTTGATAATTTCATTCATAAATGTATACAGGGTAGATTTAATTTTATTGTGGT
 35044  ATTTAATTATCATTTATCTTTTTCTATATATTTTATGTGGTTATAATAATACATTATTTC
 35104  TATATTTATATTTTATATATATAGTATTTAATTTTAAAATAGGTTATATTAAATAGTACT
 35164  ATTTAAAGTATTTATAAACTTATATTTATTTTTCTCTTTAATAATTATAAATAATAACTG
 35224  AATTTAAATTTATGTCTTTTTATAATATTTTATAGTCTTAAACATGATAATCTTATTTAT
 35284  TCTTTATAATATAAATAAATTATTAGTAATTGCTTTATTATTCTTTATCTATTCAACTAT
 35344  ATTATAATCACTTATATTATTTATAATGTTTAATAATTATAGACAAAGTATATAGATAAA
 35404  ATTTTTATTTATATAAATGATATTAAAAATATATCTAATGATGACTTTAAAATAAAAACT
 35464  CACATTAAGATAAGTAGAAATAGGTAAATCACCCGCAACATCTAAATGTTGCGGGCTATA
 35524  AAAGTTTTATCTTTTAATCATATATTTATTTTCTTTATTCTATATATTTAACCATATTAA
 35584  ATGGCATATATTTTAATAAATTAAAGTAATTAGAACTTAATATAATATTAAAACAAAAAT
 35644  TACTAGATATATATAACCCGCTACATTTACATGTAGCGGGAGGAGATAATATTAATAGGA
 35704  TTAGATATTAATAAATTTATAAATAAATAAATAATAAAACACCCGCAACATTATCATGTT
 35764  GCGGGCGATAATAATTTTATCAATTATGTATATCATTTTAAGTTAAATTATCTTAATTTT
 35824  AAATTATAATAAAAAGAATAAAAAGGAGATATATATAAATAAGTATAATATAAGAAGGTA
 35884  TAAAAATAAACTAATATAAATAAAGGGAACTTAATAAACAAGAGGAAGGGAGAGTAAAAG
 35944  GAGTTAAAGTAAAAATTAATTTACTAAATTGTAAGAAGAA
;     G-nad4L ==> start
 35984  ATGATAGCAATATTAACAACATTATTAACATTTTATGTAAGTCAAAATAATATAATAACA
 36044  TTATTAATAGCTATAGAAATATTATTATTAACAATAACAGTTAAAATAATATATATAGGA
 36104  AATATTTATGATGATATAGAAGGTACTATATTTGCATTATTTATAATTATATTAGCTGGA
 36164  GCAGAATCAGCAATAGGATTAAGTTTATTAGTATCATATTATAGATTGAGAGGTAAAGTT
 36224  ACAAATATATT
;     G-nad5 ==> start
;     G-nad5-E1 ==> start
 36235  ATAA
;     G-nad4L ==> end
 36239  TGTTTAATTTTTTAACATATATTTATGAAGAAACTTTACATATAAAATTAGGTTCTTGAA
 36299  TATCTATTGGTAATATTAATATTAATTATGGTATTTTATTAGATCCTTTATCTATGATAG
 36359  TTATGGTACCTGTAGGTTTAGTTACTATGGCTGTTCTTTTTTATGCTATAGATTATATGA
 36419  AATTTGATCCTAATCGTAATCGTTTTTATATTATTTTAAGTATTTTCGCTATCTTTATGA
 36479  CTGTTTTAGTTATTAGTGATAATTATGTTATGATGTTTATAGGTTGAGAATTCGTCGGTG
 36539  TTATCTCTTATTTATTAATCTCTTTTTGAAATACTCGTTTAGCTGCTATGAAATCCGCTT
 36599  TATCTGCTATTTTATTAAATAGAATGGGTGATGCTTTATTCGTTGTTTTTATAGGTTCTA
 36659  TTTTATCCCTTTATCATTCTGTTGATTTTAATACTATCGAATTATTAACTCCTCATACTA
 36719  ATACTACTTTATTAAATTTATTAGCTATTATGCTTTTAATTGCTGCTACTGCTAAATCTG
 36779  CTCAATTAGGTTTACATTCTTGATTACTTTCCGCTATGGAGGGA
;     G-nad5-E1 ==> end
;     G-nad5-I1 ==> start /group=IB (1.05e-24)
 36823  taacctcttcctttattatccttaccacccgctgaatcaagattcagcatacaaaaatgt
 36883  acatatacatttttgtataggtggtttaatttatctttaatgtttatcattattaacttt
 36943  ggttttatgtatattataattatttatattagttataaataaaagatatataatacagaa
 37003  taaaagtataatttaaataaataaaccacccgctacatatttatgtagcgggtgatcgat
 37063  agaaaggtatctatgttataactaatttaagttaaaaataatggaaagaaatggtccctc
 37123  cttaaatcttactatatgctggaaacttctaaagctatattaaatatatccttataaaag
 37183  tgatatataaaaataaaatagatatatgaacaatcagcaggaaaccaaaagaataaaatc
 37243  taagtaggatcctcagagactaaatgtaagaaatatatataaatatattaagaaatagtc
 37303  caatttataaataaaattataaaaaag
;     G-nad5-I1 ==> end
;     G-nad5-E2 ==> start
 37330  CCAACACCAGTTAGTTCATTATTACATGCAGCAACTATGGTATGTAGTGGAGTTTTTGTA
 37390  TTAGTTAGATCTTCGTATATATTAGAATATACACCATCTGTTTTATTATTTATATTATGA
 37450  TTAGGTGGATTTACTACTTTAATTAGTGGTTTAATTGCTGTAGTTTCTAATGATATAAAA
 37510  AGAGTTATTGCTTTATCTACTATGAGTCAATTAGCTATAATGATGTTAGCTATAGGTTCT
 37570  AGTGCATATGATTTAGCTATTTATCATTTATATTGTCATGCTTTCTTTAAAGCTTTATTA
 37630  TTTATGTCTGCTGGTTCTATTATTCATAGTTTTATGTCAGAAACACAAGATATGCGTAAA
 37690  TATGGAGGTTTAATAGATTATTTACCTTATAGTTATATTTCTATGGTTATAGCTTCATTA
 37750  TCTTTAATGGCTATACCTGGTTTAACAGGTTATTATTCTAAAGATATTGTTATTGAATCT
 37810  TTATATGGTACTTATACATTAAGTGGATATATAATGTATTTTATAGCTACAGCATCAGCA
 37870  ACATTAACTGCTATTTATTCAATAAGAGTTTTATATTTAACTTTTTATAATAATCCTAGA
 37930  TCTAATAAAAATACATATGGATATATACATGAGAGTAATTGAATGATAATACCGATGACA
 37990  ATATTAGCATTATATAGTATATTTTTAGGATATTATAGAGATAATGTTATATTTCATTTA
 38050  AATATAGGTTTACCTCAAACAAATACATTTATAGAAACAGAATTTACAATACCAACAATA
 38110  TTTAAATATTTACCAATGATATTAGGATTATCATTATCATTATCATTAATTTTTATATAT
 38170  GAATTTAGTTATAAAATAAATAAATCACCTATTTATAATTACTTTAATCAACGTATTTAT
 38230  TTTGATCAATTATTAAATAATTATATTATAAGACCTGTTTTAAATTTTGGTGGTCTTTTA
 38290  AATGAATTTACTGATAATGGTTTCTTAAAAGTTTTAGGTAGTACTGGTATTGGTAGATCT
 38350  TTACTCTATATTCCTTTCATTCTTATCTTTAATATTTTTATTATTTTAATTTTCCCTCTT
 38410  TGTGGTTAA
;     G-nad5-E2 ==> end
;     G-nad5 ==> end
 38419  TTTCATATTTATTCATTTATTTTATCCTTAATTACATTCTTATCCACCCGCAACATCTAA
 38479  ATGTTGCGGGCTATTTTTATTATCCCTTATTATTATCTCCTTTTTATTTTATTAACATCT
 38539  ACATCTACACCCGCTACATCCTAAATGTAGCGGGCTATTTATATTTTTATATATCTCTCT
 38599  AAATTTTATATTTTTATTATCCCTTATTATTATCTCCTTTTTATTTTATTATTATCTTAA
 38659  TTTTATTAACATCTCCACCCGCAACATTTACATGTTGCGGGCTATCATTATTATCTCCTA
 38719  TTTATATTTATATTTATATTATATATACCTATAAATTATACTATTAAAAATTATATTTTT
 38779  ATTATCTGGTTATTATTATTTCTACCCGCAACATGAGAATGTTGCGGGCTATTATTATTA
 38839  TTTATATTTATATTTATATTTATATTTATATTTATATTTATATTTATATTATATTTATAT
 38899  TTATATTATATTATATATACACCACCCGCAACAATGTTGCGGGCTATGTTATTAAAAATT
 38959  ATATTTTTATTATCCGGTAATTATTATTATTATTATTATTATTATTATTATTATTATTAT
 39019  TATTATTATTATTATTATTATTATTATTATTATTATTTATATATATATTAATCCCACCCG
 39079  CAACAGAGTTGCGGGCTATAAAAAATTAAATTCATCACCCGCTGAATCAAGATTCAGCGG
 39139  GAAGGTTTATATTATAGGTTATAAGTGAATATTATATATAATAAATATATTTTTGTAAAA
 39199  TATTAAAGGTAAAATAATAGGAAATAAGTGAATATAAAAATAAGGAATAAGGAGGAGATA
 39259  AAAACC
;;     rnl ==> ;; mfannot: 5' +/- 50 nt
 39265  ACCCGCTTCATAAAAATGAAGCGGGTGGATAAGAAGGGAATATAATAGGTTTTAGGTGAT
 39325  ATATTGAAAAATGGTATATGTAATTAATATTATTTTAAGGATTAAGAATCAAAATTTAAA
 39385  AAAGATAAAAAGATATGAATCAATCAAGATCATGAAAATGAAGGAAATAAAACAAGTGGA
 39445  ATGAAACATCTGAGTAACTTGAAAAATAACCAACAGGGATTATATAAGTAACGGTGAGTG
 39505  AAAGTATAAGAATCTTAAAGTATTACCAAGAGGTAAGAATAAAGTAGTAACCAACTACTA
 39565  AGAAAAAAGAATAAATTTTAGATAAAAGTACCGCAAGGGAAA
;;
 39607  ATAAATAAATAGAATAATAAAGAGCAGTTATAGTATAACGTACCTTTTGTATAATGGGCC
 39667  AGTGAGTTATATATTTTAGTGAAAATAAAAAATTTTATATAAAAATAGAAATAAATTAAA
 39727  GTATATAGGCCCGAAAGCAAACGATCTACACATGTCCAAGTGTATATATATTATAAATAA
 39787  TATAATTTATATATGACTCAATAGGTAATTGTAGCAATAATTTCTAAAGAGATGTGTGTA
 39847  GCTGTGACAGACAAATCTGGTTTGCAGATAGCTGGTTTTCTGCGAAATATATTTTAGTAT
 39907  AGCCTTTATTTATATTTTATACTGGTACAGCACTTAAATACTTTTGGGGAATTAGAATAT
 39967  AATTTTATCAAAATATTTAAACCTCGGAATCAGTTTATAAATTTTATAAGGAGTCAGACT
 40027  TATTGCGATAAGGTAGTAAGTCAAAAAGGAAACAACCTAGACTATTAAATGTATGTCCCA
 40087  AATATTAATTAAGTGAATAAAATCTATCCTACTTTTAATTCTCCCGCTACGCGGGTTAAT
 40147  TAAAAGTTAATCTTATATTTACCATCCGCTGAATCTTGATTCAGCGGTGGCTTTTATTTT
 40207  TTTACATTATTTAACTATTTGTTAAATATACGGGGAATTAAATTATAGACAATTAGTAAG
 40267  TGGGTTTGACAATAATCAACTTTTAATGAACATGTAACAATGCACTAATTTTATATATAT
 40327  TATTTATAAAATAATATTTATTAATAATAGAGAAAATATAACGGGTCTAAATTAATAACA
 40387  GTATTATAGATATAATGAAAAATTATATGGTAGCAGAATATATAATAAAAAATTATAAAG
 40447  AGATTGCTGGCTTGAGTAACGATAGATAATATAAGATTATCCCCTTATTCATAAGGTTTT
 40507  ACTATAAACGAACGGTCCCTAAGATTAATATAGAAATATAAAATTAATGGGTGAAAGAAC
 40567  AAGAAAAAGAAAATGAACCGTACTGTAGACCGACACAGGTATGATAAAAAGGGAATGGGA
 40627  TAACTACTTTGAATGAACTCGGCAAAATAAATCGTGCGACTGTTTACCAAAAACATAGCT
 40687  TATTGCATACTAGTAATAGTAAGTATAATAAGTGATATCTGCCCGGTGTTAGTTCAATAA
 40747  ATATTATTATTTAATAGATAATTTTATAAAAAACTGATAAACGGCGGTCTTATTGTGAGG
 40807  ATCCGAAGGTAGCGAAATTCATGTGCGACTTGATAAGTCATACTAAATAATCCTCTTTTA
 40867  AGAGGCAAGCTAAGGATGCTTGTACCTATTTACACATGCGTTAGGAGTAATCTTAGGGTA
 40927  TGAAGCTGTATTGAAAACGGTAGCTAATATTTATATCCAATTATATTTATTAGAGCTTAG
 40987  GTAGAAATGATATGGATAACGAAAGTGAATGGGCGGTTAAAGTACCATAAGCTACGATTA
 41047  TTCTTTAAATTGGAATCGGAATTATATTCCTGAGAGATGTAAATATGATGTGAATTAATA
 41107  TTTTTCCTTCATCGTTTGAATCAGGTGGATCAAAGTCCAATCCTACGTCATTTATCTTTT
 41167  ATTCATTTATGAATATATAGACGTGTTTAGTATGGAACAAGGTAAGCCTATTAATAAATA
 41227  ACTAGTAAATAAAACTAGGAATAAATATATAAGTAAAAGATATTTTATGAAATTATTTAT
 41287  TTAATTATTAGGTAAAGGATAGTATAAAAAGCTAATGATTTATTGTAATGATAGATATAA
 41347  GGTAAATAACCTAACTCGAGAGGGTGCTGACTTATACATAACGTGATATACGATTATAAA
 41407  ATAATCGAGGCATATATTAATTGCTGATAATATTCCTTATATGGAATTAAAATTTATTGC
 41467  GT
;; mfannot:     /group=II (9.74e-18)
 41469  gagccgtatgcgatgaaagtcgcacgtacggttctaaagggggg
;; mfannot:
 41513  AAAGCTTGTGAAAGCCTACCTATCCTAACTGACGTATAATTGACGTCCTGCATGAATGAA
 41573  TATACGATGCGATAACTGTATCCAAAGTAGACCCAGTGAAATAGCAATTGCGGTGAAATT
 41633  TATACTATAATATATAAAAATATTATACGCCGGGTTGGTGTAAATCCAACTTTATAGTTT
 41693  TAATTTTTATGTTAATCAATTTAATAATTTAAAATATCTAAATCTTTCTATATCTTCTCC
 41753  CGCAACCATGTTGCGGGTTATTAAGATATATAATAATATATCTAATTTAATTAAAGAATC
 41813  TTTAAAATTAAAAGTATTTTTATCTCCACCCGCAACCATGTTGCGGGTTTTTTATAACAT
 41873  TTGTCTTATATTTATCTATATTAGGTATAACACTTATATAAAAGATAAATTATATACTTT
 41933  ATCTAAATCTATATGGATAATTATCTTTATATACTGATGATTTTAATATTAAATAACTAT
 41993  CTTTTAAATTTATAGTATATTTAACACCATTGAATTTAAAATAAATGTTAATACGGTGAG
 42053  ATGAATTATATATAAATTATTAGATGCGGGCTATTACTAAATATTTATATAATAGCCCGC
 42113  AACATGATAATGTTGCGGGTAAATATAATAGATATTAACATATATATATTTATTATTAAG
 42173  TTAATTATTTATAAGTCATATATTTTATATATAGATTTAAATTTTGATTAATATTCTTTA
 42233  TATCAATAAAATATAAATATTAATTAGATATAGAATTAAAACCAAGTTAAATATAGCCCG
 42293  CAACATCTTGATGTTGCGGGTGGTAATTAATTATATTAACCATATATTAAATCTTAAATA
 42353  GATTATTTAAATCTTAAACCCGCAACATGGTTGCGGGTGGAGATATATAATGAAAGTAAT
 42413  ATATTAAAGACCAAATAGTTAAATTGAAATATAACTTTAAAAATTAAATGTCAAAAATGA
 42473  CAGATAAGTATTAATGAATTAAATAAAATTCATACTATATAATTAAGAGAAATAATTATA
 42533  GAGTGACAAGAATACAATCGAATAATACTAATTCCTAAAATAAAGGGTGAATTATATAGG
 42593  GCAATATATAATTTAATCGCTAT
;; mfannot:     /group=ID (4.45e-18)
 42616  aaataaaaaggtgaaaacggtcaatgacatcttagttaaagaccgtcggcagttgtatat
 42676  gtcgctacagactggttcaccgaggttaggctgaaatgtctgtctaaatgtacagtcgg
;; mfannot:
 42735  ATTCTGTAATATAACCAAAAATTATATAGAGGTGAAAGATATATGAGTTATATTTTCTAT
 42795  AAAAGAAATTATGATTTATAAGCTTATTAGTATATAAGTAATAAACCTTTGTAGGTCAAA
 42855  CCTACTTAAATTAATCAGAATTGGAAGATGCCGTATATCCGTAGGTTGACAAAAAGACCC
 42915  TATGCAGCTTTACTATATCTTTATTTTGATTTTTTAATATCTTTAAGATATTATTGCTTT
 42975  TTTTATTCATTTCAGTAGATTAGGTTATATTTATTATTTAAATCAAATGAGATACCTATA
 43035  TAAATGAAAAAAGAATCTAATTAATTAAATTAATGATTAATTCATTAATAGAGTTTTTAA
 43095  ACTTTTATTTAAGAAAGAGTAAAGAGGTTAGTTTCGATGGGGCGTCGACATCAGCGAAAG
 43155  CATCTGATGTGTCTAATAACAATGATCTTGTTTAACAAGACTAAATGTTTAATTAAATTA
 43215  TTTATTTATTAGTAAATAACGTACAATAAAACTATATGGTAAATAGTATAAAAATTATAA
 43275  GTAAGGATAACAACATAATTGTGCGATGATAATAACACTAACAAGTGAAATTAGTACTTA
 43335  CGTAGAGTGTAGTGAACAGGCATAAACAATTGGTATGGATGTCGATAACGGATTAAAGTT
 43395  ACGCTAGGGATTATTTGTTAGTTCCTTTATATAGAAAACTCTTATTTATATTTTAGTTGA
 43455  ATATATATTATCTCCGCTATAGTGAGATAGCCTTTTTTTTTAAAGGTATATAA
;; mfannot:     /group=IA (2.74e-27)
 43508  ttgggtgaattgcaagaaaatcttattataagataatttgcagcgaagcatatattagtt
 43568  ttaattagatatatgaacgttcaacgactagtaattgagtaaactaacaataatattacc
 43628  acgagtgcccaatacctaattatcccgctacgcgggatgatataccccccttcggggggg
 43688  gttcattatttatattaataatatattaatatcttataagacctataagtttagcttatt
 43748  ggtaaggatatttatttatataaaatatatattaattaggtaaagacatagtct
;; mfannot:
 43802  GAACTATATAGTGATATATAGAAGTTGTAAAATTAAAAAAACAACGATAACAAAATTGAA
 43862  CAGGGTAATACCGCGTGAGAGTTGATATCGTCAGCGGTGTTTGCCACCTCGATTAATTAA
 43922  GATAGTCGAGTATAAA
;; mfannot:     /group=IA (2.25e-14)
 43938  taggtttaattgcaagaaatctaaggataattctatgataatttgcagcgaattattatc
 43998  tatatgtataaaaaattatagttaactataatattataaggataataaacgttcaacgac
 44058  tagtaggtgagtacatataacaatatcctaccaagaaatacctaggaatataaaattact
 44118  tataagaataaatatttcaatacatagtct
;; mfannot:
 44148  GAACAATAATGAAAATTATTGAAGTTAAAATAAAAAGTTTAACGATAACAAATTG
;;
 44203  GTCGTCTAGACTCGTCCTCCTGGTCGCAGCAACTAGGTAGGGTAGGACTGTTCGTCCTCT
 44263  AAGGAGTTACTTGAGATGGGTTAATTACGACGTGAGTCAGTAATGATTTTATCATCTATG
 44323  GATTTTTTTCTTATCTGTTGCCTTAAGTGTACGCAAGGATAATAAGGTACATTCCTATGG
 44383  TTAATAATTATTTTAGCTAAGAATGTTGTGTTTACATATTGAAAGCATATCAAATATTAA
 44443  ATCCTTCAGATAAGTTTATACATTATAGACTATAATGTTATAGTAAATTTGTATTATATT
 44503  ACAAATTATCTAATTAACTCTTATATAAGAGTATACATATACCTAAAATATATCTTAT
;     G-trnA(ugc) ==> start
 44561  GGGAT
;;     rnl ==> ;; mfannot: 3' -20/+180
 44566  TATAGATTAATTGGTAAATCTTTCGCTT!TGC!ATGTGAACAATATCGGTTCGATTCCGA
 44624  TTAATTCCA
;     G-trnA(ugc) ==> end
 44633  TATTTTTTTATTTGTATTTATAATAATTTAATTAATTTTTTAA
;     G-cox2 ==> start
 44676  ATAATAATGATTTGATTAGACGTTCCTACACCTTGAGGTGTTCGTTTACAAGATTCTGCT
 44736  TCTCCTAATCAAGAAGGTATACATGAATTATATGATCATATAATGTTCTATTTAGCTTTA
 44796  ATTTTAGGTTTAGTTTCTTATATATTATATGTTGTTATAGCAGATTTTAAAAATAATAAA
 44856  TTTGCATATAAATATTTAAAACATGGACAAACTTTAGAAATAATATGAACAATATTTCCA
 44916  GCAGTAATATTATTATTAATTGCTTTTCCTAGTTTTATTTTATTATATTTATGTGATGAA
 44976  GTTTTAACTCCTGCTATGACTATAAAAGTTGTTGGTTTACAATGATATTGAAAATATGAA
 45036  TATTCTGATTTTGTATCTCAAAAAGGAGAAACTATAGAATTTGAATCATATATAATACCT
 45096  GATGATATGTTAGAAAATGGTCAATTAAGATTATTAGATACTGATACATCAATTGTATTA
 45156  CCAGTAGATACTCATGTTAGATTTATAGTAACTGCTAATGATGTTTTACATTCTTTTGCT
 45216  GTACCTTCATTAGGTATAAAAATAGATGCAACACCTGGTCGTTTAAATCAAGTTAGTGCT
 45276  TTAATACAAAGAACTGGTGTTTATTATGGTCAATGTAGTGAATTATGTGGAGTTAATCAT
 45336  TCTTTAATGCCAATAAAAATTGAATGTCTTCCTATTAATGACTTTATTGAATGATTATCT
 45396  GATGTAGAATAA
;     G-cox2 ==> end
 45408  TCCTTTTTATTTATTCATTTATTTT
;     G-trnN(guu) ==> start
 45433  GTTTATATAGCTTAAAGGTAAAGCAATGTACT!GTT!AATACATCGATTTTGGTTCGATT
 45491  CCAAATTTAAACG
;     G-trnN(guu) ==> end
 45504  TTATATGTATATATTTTATAATGTTGATATAATAAATTTATATCTCATTGATTTATAAAT
 45564  TTTAA
;     G-nad6 ==> start
 45569  ATAAAAAAAATGTTAAATTTAATTAGTGGATTATCAAGTATTTTAGCTATAGGTATTTTA
 45629  ACTCCTGTTCAAAGTATTTTATGATTAATTATTTTATTTGTTAGTACAGCTATGTCATTA
 45689  TATAATGATAATTATATGTTAATGGGTATATTATATGTATTAATATATGTAGGTGCAATA
 45749  GCAATATTATTTTTATTTATTTTATCTTTATTAAAAATAGAATATATACCACAAGGAAAT
 45809  ATATCACCATTAATAATAACATTAATATGTGTATGTTTTATACCATTAGATATAATAACT
 45869  AATCCCCAATTAGTAATAGGGGAATATAATAGTATAATAATAGAATTAAATGAAACATTT
 45929  AATGAATTAATAGTAGTAGGTAATCAATTTTATACTGAATATGCTATATTATTAATAATA
 45989  ACTGGATTAATATTAATATTATCTGTTGTAGGGGCTATAGCTATAACTAAATAA
;     G-nad6 ==> end
;     G-nad1 ==> start
;     G-nad1-E1 ==> start
 46043  ATGTTACAATTTATAGAATTATTATTAATGTTTGTTTCTGTTTTATTAGCTGTTGCTTTT
 46103  TTAACAGTTGCAGAACGTAAAACTTTAGGTTATATGCAACGTAGAGTTGGGCCAAATGCC
 46163  GTTGGT
;     G-nad1-E1 ==> end
;     G-nad1-I1 ==> start /group=IC1 (3.22e-38)
 46169  tataatatacaataggataaatttaaacacttaaaaattacatttatatcatttattaaa
 46229  ttagattatacaaataatataagagaatttcctgttcaacggaaattaaaatataataac
 46289  caagtaagattatttcatacttctatatagaatttaatttctataaaaaatgatttaatt
 46349  ttagataaaaaagctataaaaagatttatataaatttagaaatatagataacccgcaatt
 46409  tgttgcgggctaagataaaaactaaggggttgatcattattaaatataatttagatatta
 46469  tagatacttgtaataatatgaaagtatctatagaaagattattattaaaaaaaaaatgta
 46529  aattttttaataaaggaggtatatatttaattcaatataaatatgatgataaaatctatt
 46589  ttataggtaaaactaataattttataaatagatttaaaagtcattaaaaaacaaatgtaa
 46649  atgatagatttcataaatttgtaagattagttggttgaaataaatttacattttcaataa
 46709  taaaaatttgtgataataaagatcttttatattataagaattttattaaaataaatttta
 46769  tcctttattaaatacttcatttaaaagtaattcaaatactaaaatatataatacttctat
 46829  ttataattatttaaataaattacaaaataatttaaaatttgttaaaggtattagtttatc
 46889  tttatatgtatataaatatatatatttaaatgtcttaaataatttgcaaaacgaagataa
 46949  tattataaattatgatattatgagataaatgaaaaagaatttaaatcagaaaaaatatat
 47009  ataactaaaaattttaaatattttaaaagtataacaaaaacaagtttatatactaaaata
 47069  tattttaatactattaaaaattatattaatactaatatacctattaaaggttatttattt
 47129  aacactaaaaaaattgataattttaaagataaataaaatttaataataaaatcagtttat
 47189  gaataaaaaaatttagaaggttatcaaattttatct
;     G-nad1-I1-orf159 ==> start
 47225  ataaataaatatacacctaaaggtgtatgaacttataaaataaatgatttaaatctttct
 47285  tcaaatttattaactaaaaataatgaaacaaatgttcttaaaagaaataccattgaaaaa
 47345  tattttaactcaagagaaagttttagtaaattttcaaatattagtactaatttaataaga
 47405  gactatataaatgaatataaaataggaggtattaataattattattattttaataaaaaa
 47465  ttatcatataaagtattaatatataatgctgataatttaactttaattaatggacctttt
 47525  aatagtttaatagaaacaagtaaatatttaaaaagagattataaatccatattaaataat
 47585  ttatataacaatattaaaattaaatttaatgatatatgaattgttttatttagtaaggaa
 47645  ttaactaatatttctaataaaaaaatatcaaattatatatatataaatgatataacataa
;     G-nad1-I1-orf159 ==> end
 47705  aaaaaacataaattagaaaaagtaaatatttgagtaaaaaaaaaaatataaaaggaatat
 47765  taaatttaattaatccctctttggaaattgataacttctgtgaagcaggtgttataaata
 47825  ataataaattagaaattaataaatcttcatttttatctataaatgaaacttataaatcat
 47885  taaatatttctaataaaacaatatttagatctaaatatagctactaaaaatcgttattat
 47945  tttttaagtaaaaaaattaaatttaaatacaaaaaaataaattaacctcttatagcttgc
 48005  gtcgcgagttatcatctcggtaaaatcgagataatttgatatatattatcccccactacg
 48065  agggaatgattccctttgggcattatttatataaacaattgtttattattataaatattg
 48125  ccttataggttatatcccttaggaataaatataaaatgtaataatcactacttaaaatag
 48185  tgatatttaaaatgtttaaattttataaaataaatataagaaatttatttttggccaaag
 48245  tatattataaaaataaataattattattgtaatatacgaagtgaaagtgaaccttttgct
 48305  aaaaactatcaaattgcgggaacgtcttaaagctatttcaactaaataaatatagtaata
 48365  tatttatggcacaggtaatgactcgtggtatagtaatatcgaaatagatgcacgaaagga
 48425  aatagacaatctgcagccaagtacctattaattattttttttagtaattatttattaata
 48485  ggtatgctgttcatcgactaaatggtagttggtgtattttattaccctcattaatccccc
 48545  ccaagggggatatataatctcctgacaggtgatctttaatcgaggtaatataaaatatgc
 48605  ttaagatatagtcagaccttattcgaaagaatacagaaatatatatatatatatattact
 48665  cgttagcttctttaaatttgcaagcttatataaataagagtctcatttatatgagtcgtt
 48725  aaatggatagttaatattgtatatcaagtttaactatttagggagaagtattccaacttt
 48785  atctaaccatatataatatcaagaatattattcccgcatagcgggatgatatttaaatga
 48845  ataaaaaatatatgtatgattaaaggaatagatttg
;     G-nad1-I1 ==> end
;     G-nad1-E2 ==> start
 48881  TATTATGGTATATTAATGGCAATAGCAGATGCAGCAAAATTATTATTAAAAGAAATAATA
 48941  ATACCAACACATGCAGATAAATTAATATTATTTATAAGTCCGATAATTTCATTAATATCA
 49001  GCATTATTATGTTGATCAGTAATACCATTTGGACCAGGTATAACTATAACAGATCATAAA
 49061  TATGGTTTAATATTAACATTAGCAATAAGTAGTGTAGGAGTATTTGGTACATTATTAGCA
 49121  GGATGATCAGCTAATAGTAAATATTCATTATTAGGTTCTATACGTTCAACAGCTCAATTA
 49181  ATAAGTTATGAATTAGTTTTAACTACTATCGTTTTATTATGTATTTTATTCGCTGGTAGT
 49241  ATGAATTTATCTAGATATGTAGAATTACAATCATCTATTTGATTATTTATACCTTTATTC
 49301  CCTTTATCTATTATTTGATTTATAGGTTGTGTTGCTGAATGTGCTAGACCTCCTTTTGAT
 49361  AATGTTGAAGCTGAATCAGAATTAGTATCTGGTCATATGACTGAATATTCTTCTTCTATT
 49421  TTTGTTTTATTCTTTTTATCTGAATATGCTTCTATCTTATTCTTATCTACTTTAACTGTT
 49481  ATCTTATTCTTTGGTGGAGGTTCTGGTCTTGTATTAGGTTTAAAAGCTAATGTTTTCGCT
 49541  TTTACTTATATTTGAGTTAGAGCTACTTTACCTAGAGTTAGATATGATAAATTAATTAAT
 49601  TTATGTTGAATTATTTTCTTACCTCTTTTATTTGGTTTTGCTATTTTCTTACCTTCTTTA
 49661  ATCTATATTTTAGATGCTCAATTATTTATTCTTTCTTAA
;     G-nad1-E2 ==> end
;     G-nad1 ==> end
 49700  TTTTTCTTAATTTATTCATTTAATAACCTATTAGATAGTAATTTAATCCAATATTTATTT
 49760  GCTACATTCCACCCGCTACATTATGATGTAACGGGTGTGTGCACCCCACTCTTTTCCTCT
 49820  CCTCCCTCTCTATTATGGATGGATAGGGTTCTTGCTTTATTCCTCGTTGTCGGGAGTAAG
 49880  CTTTTTCTCTATTCATCTATACTTTTTTTTTGATAATAATAATAATAATAAT
;     G-orf290 ==> start
 49932  ATGATACAATTTTTTAACATGGCTTTTCCAATCTTTTCCCTATATAAAGTTGGGTTTATA
 49992  TCCTCTACCCACATTTTTAGAACTTTAACTACTAATAATAAAGATTTAACTTTTAATATT
 50052  TATAATATTATTAATAATGATAAACTTGATCCTTTTAATAAACAAGTTTCTATTAAACAG
 50112  ATTTTGACTGTTGATAATTATAAATCTATTAATCTTATTTTTAATGATAAGTTTATTAAT
 50172  GGTTTTTTTGATTCTAAACGTATAATGATTCTTATTTTTATCCGTAATTTTCTTAGAAAG
 50232  ATTAATATTAAGGAATATCAACCTTTAATATCTTTTATTTCTAAATTAGATGATGAGATT
 50292  CTTTATTCATTAGTATTAACTTTTTTTTATAATGTGGTACATGGTAGAATTTCAAATAGA
 50352  AATATGTCTGGTGATATTATTAATAAAACTATTGATTCTTGAATAGATAATACTATATAT
 50412  TCTCAATATATTAAATATATTAGAATTAATAAATTAGATATTAATAAGTATTCTTTATTA
 50472  GAGTATAAAGAAGATTTTGATCTTAATAATATTAGTGATTCTAGTTTTACATATTCTTTA
 50532  ATATATATGTTATTGAATGATCTATTTTTTAGTTATTTAAAAATCATTGTGTTTAAGAGT
 50592  GTTAAGGATATTAATGATAATGGAGATGTTATTAATGGAACTGTTATTGAATTTATAGAT
 50652  TCTTTTTATATTAATATAGAGAAATTTATTAAAGATATAATTGATAATAAAATGTTTTTA
 50712  ATATATAAAAATACGTTACCTATGTTAGTTAAACCTAAACCATATGTTAAACAGATTATA
 50772  AATTCTGATTATTATATAGGAGGTTTCTTATAG
;     G-orf290 ==> end
 50805  AATAATAAA
;     G-orf563 ==> start
 50814  ATGTATGTTAATGATATATTTTATGATAAAAAGCATCTTAAATATAAATCTATTTTAAAA
 50874  GATGATAATATTGTTATAAATAGTGTTAATAATGTTATGTCTACAGCTTATAAAATTAAT
 50934  TTAGATATTTTTGAGATTATAACTATGTATAATGATAAATATAAATTTTATATTTCTAAA
 50994  GATGAATATTATAAATTAATTAATGATAATAAAGATGGTAAGATGATTGAATCTATTAAA
 51054  GGTAAATACTTAAATGATTCTATTATTCTTAACATTGTTAATTTATATAAAAATGTAGAT
 51114  AAATTTTATTATCCTATTAGATTAGACTTTAGAGGTAGATTATATAGCATTGTTAATAGT
 51174  TTTTCATATCAAGGTAATGATCTTAGTAAATCGTTATTAGAATATCATAAAGATGTTGAA
 51234  ATTAATTTACTTGATGATATTGATTCTATTAACATGTTTAAAGTCTCAGGAGCTAATTTA
 51294  TATGGTATAAAAGGATCTTTCAATATGAAGTTAGATTGAGTTAATGATAACACTGATAAG
 51354  ATAATAAACTTTATAAGTTTAGAATTATGAAGTAAAGCTAGTGAACCATTAGGTTTTATT
 51414  AAATTTTGTTTAGAATTTAAGAAATATCATAAAGCTTTAATTACTAATAAAAAGTTTTAT
 51474  AAATCAAATTATATTATGATGATGGATTCTACTTGTAATGGTTATCAACATATAGGTATG
 51534  TTATGTCGTAGTGCAGATCTTTGTAATAAAGTTAATCTTAATAAAATTAAAGAAGATTCT
 51594  ATTCCTAATGATTGATATATGTTTATAACACAAGCTGTTATTGATTATTTTAAGAATGAA
 51654  TTAAATAATCCTATTGCTGTTAAATTATCTACAATAGCTATAAGTAGAGATATGGTTAAA
 51714  AAATGTATTATGATTATCCCTTATAATGCTAGTTCTCTAACTATGGTCTCTGAAATACTT
 51774  AAAGTATTTAGAAAAGTAGATGATTTATATGTTTATAAAGATAATGATGAAATATCTATG
 51834  ACTTTTAAGGAAATATGTTATCTAGTAGATAAGATATATTATGTCATACATATGAAATAT
 51894  CCTTTCTTAAAGAAATTTACTAATTATCTTAAGAAAGTTGCTAGAATTTGTTCTATTCTT
 51954  AAAACTCCTATTCCTTGAGCTCTTCCTAATGGATTAGAAATTAATATGTTTTATAAAAAT
 52014  ACTAATAATGTTAGAATTGTTAGATCTAAATATAATAAAAAATCTTTCAATACTAATTTT
 52074  TATGATAGTAATAATCCAGATATTATTAAAAACATGATTGGATTTATGCCTAATTTAATT
 52134  CATTCTTTAGATGCTAATAGTTTAATATTTTTAATAGATAAACTATATTCTAATCCTGAA
 52194  TTTAGTGGTAATTTAACTTCTATTCATGATTGTTTTGGAACTAGTATTAAGGATATTAAT
 52254  TCATTAAAACATACTTTAACTTACATATATATTACTTTATATAGTGATTATAACTTCCTA
 52314  GAAGATTTTCATTCTAAGTTTATTAATAATATATGTGTTTCTCTTAATTTAAATAGTAAC
 52374  AATCTTCCTAAATATCTTATAATAGACAATCCTAATAATAAATCAAAAATATCTAAAATA
 52434  TTACTTCCTAATTTGGATTTTATTAAAGATGATAAAGATTTTTTTACTTATGATTCTCAA
 52494  CATATTAAATAA
;     G-orf563 ==> end
 52506  TTTTTAATATATCATCAGAGGATATAAACTATTTTCTATCCTTAAAATTAATAATAATTT
 52566  TTAAATTTCTAGGGTTTGGGAATTTTATAATATTTCAATATTATAAGATTTATATATTCA
 52626  TATAAATAAATAATAATGTACGGTCTAAACACCTTTAAAAAAGAAAATAAATGAATAGAT
 52686  CATGAAAAATTTGATTGAATATTAAAAAAAAAATGAAAAGGTGACAAACACCTTTTTGTA
 52746  CAAAAAAGCAGCATAAAAAAGGAGCTTTATTTAATAGATGAATATATGTAACTGATTGCA
 52806  AAATCATATATTCTAAAATTGTTGTATTAATTAAGATTAGTTTTAATATATATAAATGTC
 52866  TGAGAAAGACATTA
; G-orf153 <== end
 52880  CATATTAGTAATTGA
;;     G-dpo_1 <== end
 52895  ATCATTTTTAATATTAATCGGAACAGTATCTATTCATATATTATTATTATCATATACTTT
 52955  AATACGTTTATTATAAATACCTGTTAATTTTAAATCAATATTAGATATATCAACAAAACC
 53015  TTGATTAAAATTCTTAATAGACTGATTAGATAAACCAGTAATAGGTATTTCTCTATATAA
 53075  TCTTAAAAAATCATCTCAAGATAATTTATTAGATAATCCTTTATTGACAATTTTGTAAGT
 53135  ATCATCTGAATTATTAATAATATATAATTTACCAGCAATAAATAAACCCTCTTTAATAGT
 53195  ATTTTCTAAATTAAAGTCTCCAATATTATCAGAAATCATATTATTAGGTAGTTTAGCATC
 53255  TATAACGATACTATCAGTATCACAATAATAAACATTTATTCCTTGTATAACTAATTTATG
;;     G-dpo_1 <== start ;; HMM match pos. 965,1113 score 4.7e-29
 53315  AATCAATTTGATTAATCTTAATCTAGC
; G-orf153 <== start ;; contain dpo
 53342  TTA
; G-orf347 <== end
 53345  AGCATTAATAAATAAAGTGGTTATTATAGATGTAGCTTTAACAGAATTTCCTTGTCTTAA
;;     G-dpo_2 <== end
 53405  TTCTTTAATATAAGATTTATATTCTTTATTATTAATATAACTATTAATATCTAAATTATT
 53465  ATTTTTCATTAAAGAATAATCTTTACTAACATTTATTTTAAACAATCTAGAATCATTTAA
 53525  ATTATACACTGAAGAAATAGAATGACCTAATGATAACATATCAAATATTTTATGATCTGT
 53585  TAATATAGTTTTACTATTATTAAGATTCAAACCAAAACGACCTATAAGATTATTAAGCAT
 53645  AGATTTATAGAAATTACGTTCAAAACCTTTAGAAACACTCTTATAATGATACATATTTTC
 53705  AATATATTCTTTAAATATTGTATCAGATTTATCACTATATAATAAACCACTAATTATAGT
 53765  TATTTTATAGCCTCTTTCTAAAGCATAATCTAGTTCAATACTAGATCAAGTACCACTAAA
 53825  GCAACCTGTTGGATAAATTACTCCAAGCTTATCTGTTTTAACAGGTAATATAGGATATAA
 53885  TTCATTAACAGGTACCTCAACATTAACATGATATACACCTAAAAGATCTAATTCTTTATC
 53945  TTTATAATTGATATTATTAAACTCATAATAGCTTAAAGAACCTGTAGGAAGAGATCTTAA
 54005  AGCACAAGCTGGATAATGAGAATTTATATCATATAAATAACCTTCTTTAATTTTAGGTTT
 54065  AAAGACTTGTGTATAACCACCAAAGAAACCTTCTTTAATATAATTATAAATACCTTTACC
 54125  CTTAATAATAGGAATTTTATTATAATCCTTTTTATAATGAAAACCAAATATTTCTAAAGC
 54185  TAATTTAGAAGTAGTATAAATTTTTCTTAAATCAATATCATAATGTATAAAAATAAAGTA
 54245  TCTAAATCTGTCTATTATATATAATAATAATATAAGATCTAACTTTAAATATTTAATTAA
 54305  TTCTTTCTTTAAATTAAATTTATTATTATATTCTTTTACTAACGAATCATATTCATTAAT
 54365  ATTTATAGATTTATA
;;     G-dpo_2 <== start ;; HMM match pos. 618,939 score 1.6e-65
 54380  AAAATCTAT
; G-orf347 <== start ;; contain dpo
 54389  TTA
; G-orf541 <== end
;;     G-dpo_3 <== end
 54392  AGGAACAATACCATCATATAATAAATTATTAACATTAGAAAAATCATAAGGAAATAAACC
 54452  TTTATTTTTAGGTAAATCAAATAATTTGGATAGATTATTTAATGAACTTTTCAATATAAG
 54512  ATAACTATCATTTAAAATGATAGTATGTTTAATATTATTTATCTTAATTGTTAAAGTAAT
 54572  ACTAATAATATTAATATTATTAGATAATAAATCAACTTTAATAGGATTTAATTCATTATT
 54632  TTTATTATATAATGTAACTTTATCTAATATATATATACTATCATAATGCCCTTGGGGTAT
 54692  CATCCCCGCTACGCGGGGATAATTAGATAAATTATGAACATAAAATACATAATCTCCACC
 54752  CGCAACATAATTATGTTGCGGGCTATTATAATTATTAAACATAAACATTAAACATTCAAT
 54812  AACAACCTTATAAGACATATTATCATAATCACTTCTAATTATTTTATTAGTATTTAAATG
 54872  ATCATATAAACTAAATATCTTATAATTTATATAATCTTCATTATATTCTATTTCATTATC
 54932  TATACGTGTTTTATCTAAATCATTTTTAAACGTACTAATTCCTATAGCACTAACTATATT
 54992  TTTATCTTCAAATTTACAAGTTTCAATATCTAAGGCTCCTAAACGTAAGTCACTATTAAT
 55052  ATTCTTAGAAATAGTTATAGATCCTAAACCACCAAATATAGAATTAATAGATGTAGAATC
 55112  ATTAATATCAATATCTATATTATTATTACTAGGAATAACTTCTTTAACAACAAACTTAAA
 55172  TATATAATTTAAATCCATATGTATATCAATATTTTTTATAAAACGTCTAATTATAGTATT
 55232  AGAATGTTTATTAATAATATCTTTAAAAGTTAATAGTAATTTAAGATTATTATTATTATC
 55292  ACAAAGAAATAAAGCATATTCATCTTCTTTAATAAAGTAAATTAATATATAATATTTATA
 55352  ATCAGAACCATAAAAATATTTAAAATATTTTAAATTATCAATAGAAGTATCATAAGAAAT
 55412  ATCATTACTAAATGATAAACTTCTTAAAAGAGAAACATCTTTAGACATTTTAATAGGAAA
 55472  CTCAGGTATAAACTTATAAGATTTATTAATATTAACACCAATAATTTTATTTCTCTTTAA
 55532  GAAATTATAAACATGGGTTTTAGAAGACTTCATAACAAAAGAATCAGCAATCTTATTAAA
 55592  TGTAAATTCAATTTCAATGAAATTAATATATTCGAAATCAGAATTGTACTGATCTAATAA
 55652  ATCTCTTAAAGATTTATCAACTTCCATAAATCAAGTATAAGCATTTTTATCATCAAAGTG
 55712  ATCAGTGTTAATTAAAACAAGATTACTCATAGATATATAATAATCAGAACCCTCAGTAGT
 55772  TTTATAATTAATTTTAATAATACTACTAAGATATTTGTGATCCATATAATTAAGTTCTAA
 55832  AATATGTTTAGAAACAGAATCATA
;;     G-dpo_3 <== start ;; HMM match pos. 210,613 score 7.7e-17
 55856  AAAATGAGAAAAAATTCAATCATCAACATTAAAATATAAATTAACAACAGCGCCTTTAGA
 55916  AGAATATGTTCTACAATGATAACCAAAAAGACCAACTTTATATAGGGAAAAGATTGGAAA
 55976  AGCCATATTAAAAAATTGTATATACCTAAATCAATATATAGG
; G-orf541 <== start ;; contain dpo
 56018  TTATTTATAATATATCTTAAATATATTTTATATTCACCTTTATCTTTATTTATATTAATA
 56078  TAAATGTATTATTTTGCAGAATTAAAGATTTAGTTAATAAATAATGAAATAGTATAAAGG
 56138  AGGAGATATTAACTATAAAATCACCCGCAACATTATAATGTTGCGGGCTTAATCATATTA
 56198  ATGTATTTATCTCCCTATATTTTTATCTTTAAACTATAATATATTTTTATCTTTAAACAT
 56258  GAATAAAATAATTAACCCCCCCGAAGGGGGGATGATCAACCCGCTACGCGGGATAATTAA
 56318  GGGTTATATGTTAATATAGTAATTATATATTAGAAAAATAAGATATATATAAATAAGCCT
 56378  AAAATAGAAAATTAAACTATATCCACCCGCTACATCAAAATGTAGCGGGTGATGAAATAT
 56438  AAAACTTATAAGCAAGGTTCTAATTTATGTTTCATTAAATTTACCTATATAATAATTTAA
 56498  TACTTATAATTTAATATTTTTATCTTCTATATGTCTTTTTATTCTTTTAATATATATGAT
 56558  ATATATATATCCAGATAATATAATTTAGATTTAATTAATATAAATTAATAATAATTTATA
 56618  AAGATCATAAACTTATCTATCTCTAAATTTTATATAAATATAAGAATAAATTAAAACAGA
 56678  TTTATAATTTTATAATGCCCTTCGGGTATCTGGGGATATTTAAATATATTATATATATAT
 56738  ATTCATTATTTAAGTATATTTTTATTTATAGTAACATAATTAAGTAGTTAGATATATTTA
 56798  ACTAAATAATGTAGTTTTTTATATCTCCTTAATACAAAATATGATATTATTTATATACAT
 56858  AACAATATTCACCTCCCGCTACATCATAATGTAGCGGGTTAATTAGTTTTTATTTATATA
 56918  TTTATTTATATATATATATCTTATATTTATTTTAAATCGTTCCTATAACTTATATATATT
 56978  TATTATACAATTATATAACCATCAACTACAATTTATATACATATTTTAAATACTAAAATA
 57038  TATGTAAAATATTATACACTGTTTTTATTATTTTAAGTTTTTTGTATATATAGGCTTAAT
 57098  ATTAGAATAAAATAGACTATATAAAAAACTAAAGTTAAATATACAATTCTTATATTTATA
 57158  TAAAATTTATTATTGTTATATTTCTATTATATTATTGTTAATAATAATATTTCTATTGTT
 57218  AAATACACAATTCTTATAGTTATATAAATATTGATTAATTAAATTTACTTAACCACCCGC
 57278  AACATCATAATGTTGCGGGTTATTACTACTTTTATATTATTTATGGTATTTTATATATAA
 57338  GATTAATTTATCGATAGATATTTAATCTCCACCCGCAACTATGTTGCGGGTTATATTAAA
 57398  AATAGTATATTATTATATATAAGATTAATTTATCGATAGATATTTAATTATATTATTAAT
 57458  GGTATATAATTAATTTATCAAAAATATTTAATCTCCACCCGCAACATCATAATGTTGCGG
 57518  GTTATTTAAAGAATACATATATTATATATATCCATCTCTTTCATTTTAATATGGTTTATA
 57578  TATGATATAATTTAATTATAATGTTATTTAT
;     G-trnR(ucu) <== end
 57609  TTATCTCATTGGGAATCGAACCCAAATAATTACTTT!AGA!AGAGTAATGTTCTAACCAT
 57667  TGAACTATAAGACA
;     G-trnR(ucu) <== start
 57681  TAAATCACCTAATTGATTAATTAGTTTATATAAAGTCTGTAACATATCTATCCTTTTTAT
 57741  TTATATATTCTATCATTTATTTTTTTATATATTTTTCTAATACAATCTAATCCCTATATT
 57801  GTTTATTATATTTAATCAGATATTAAAGTAAATTATAAATAAATTTATATATATTATAAT
 57861  AAAGTACTTATATATTTATAGATAATATTTAAACATATAATTTATTTATCTCCCCCGACT
 57921  AAACTAATATACATTGTATCTTTATATAACCCTTTATAAGTTTTAAATTTATATCAGTAA
 57981  TGAATTAATTATAATCATCATTAATTTATTTATTTTATCTAGTTAATAAATGACTATTTG
 58041  TAATATTTATATGTTATTTATATATATTATTTATATATTTATATATTCAATTTATTATTT
 58101  TAATCTTATAAATATAATAAGACTATCTTATATTTATCCATTCCCTTCAATTTGTTATCA
 58161  CCTAACCACCCGCTGAATAAAGATTCAGCGGGTGGGTTTTATTAATGTTCATCTTAATAT
 58221  TTATTATACTATTTACTTACTAGGATTTTATTAATATTTCATATATATAACTTTTTTATA
 58281  ATAAAGGGTCTTATTTATATCTATAATAATATTTAAGTTAGTTATTTATGTATAAAAATA
 58341  TAAAGTTATTAATTTAAGAAAGGGTTAATTAAATAAATAGTAAAATATATTTATATAAGG
 58401  TAAGGAATAATATAAAATATATTTATATAAGGTAAGGAATAATATAAAATATATTATATA
 58461  GCCCGCAACATATCTATGTTGCGGGTGGTTTTTATTATATCAACTTTTTATTCATTTTAC
 58521  AGATATTTTTATTTATATTAACATATCTAAGTTATCTGTTATTTTTTATTTAAAATTCTA
 58581  TTTTATTAATTTATCTATTTATAAGATTTATTTATATAAGCTAACTATATATTTTTTATT
 58641  AGTATATTCATTTAATGATGATACCCGAAGGGCATTATATAAAGGGATATTTATAACAAC
 58701  CAGTGTAAATTAAATTAAATAATCAATTATATAATCTTATTTAAGTTATTCAATTATATA
 58761  ATTTATAGGAGATATTGATATATTATTTAAAAAATATAGAAATATAAAGGATAAGAACAT
 58821  TTATATGTTGGATTATATATAGCCCGCAACATCATGATGTTGCGGGTGGTTTTAATTAAT
 58881  AACCCGCAACGAAGTTGCGGGTGGAGATAAGATTATTTGACTTTTTTAATCTTTATAGTT
 58941  TTATAAATATATATACCTATAATTACTTTAATTTTTTTAACTTAAATATTTCTATCTCAA
 59001  TATTATATGGAGATTATAGTTTTTATTTAATATTTCATTTACAATTTTATAAAATATATA
 59061  TATTTCATACCCTATTTCTTTATTTTTTTTATTTTATAGTGAAGATAATGAGATATAAGT
 59121  TTATCATACTATATTTTTTATTGATAAATTATTACTTACTATAATATTTTATATCGTAAA
 59181  TATATGTTAGATAATATAATAGTTTTATTTCATTAACTAATTTAATATCTATCGTTTGAT
 59241  AATTTTTATAAATATTTGTGTAGATCTTATTACTCACAATAATATTTTATATCATAAATA
 59301  TATGTTGGCTATTATTAAGTTAAATTATAAAATGTCTGATGATTCTTATAGTTTTATTTC
 59361  ATTAACTAATTTAATATCTATCGTTTGATAATTTTTATAAATATTTGTGTATTTATTGAT
 59421  ATTATGTAGTTGATAATTATATTAAAGATTTATTAGAACTATATAATTCTGATTTTTATT
 59481  CTATTAAATTTATTGATATATAGAGAAGGTATCAAAATTATAAATGTTTATAAATTAATA
 59541  TCTAAATTTTCTATTAATTTATTAAATGATAGTGGAGATGATAATATTAAATATTTAGTT
 59601  ATTAAAATTAATAATAGCCCGCAACATTTTAATGTTGCGGGTGTGATATTAAAATTTTAT
 59661  TTATTTCATTGCTTAATTTTATAAATATTGTCGTACTAATATATATTATTAAATTCTTAT
 59721  ATATTTTATTTATTCTTATTCTTATAATTTATATAGTTATGATCATATTAATATATTCTT
 59781  TTTATGTTTATTTAAAAATACTAAACAAGATAATTTATTAATAATTAGATGTATAGATAA
 59841  AAAATTTAATATTTATTATGATAATAATGATTATACCCTAAGGGCATTATTATTGGAGAT
 59901  ATATATCTAAACTAATTATTCCTTATATGATTGATTTATAAAATACTTTATTTTTTAATA
 59961  CACAACAAACTATTAAAAGTAGATTAACTTATAAAAAATATTATACTTTATTAAAAAATA
 60021  TAAGATAAAAATGTTGTAATTACTTTAGGTATTACTAGTTTTAAAAATTATTTTGATAAA
 60081  ATTCGTCTAGATTCTAATATAGATTATGATATAAATAATATAGATTATAAATTATTTACT
 60141  ATTTATGACTATATTAATAACCCGCAACAATGTTGCGGGTGGAGATTATCATAGATTAGA
 60201  TTATGAACAATATTCTAG
; G-orf119 ==> start ;; contain dpo
 60219  ATTATAATAGATTCTATTTCTTATATTTTAAATAATTATAATAGCCCGCAACATTATTAT
 60279  GTTGCGGGTGGA
;;     G-dpo_4 ==> start ;; HMM match pos. 514,600 score 2e-15
 60291  GATTATAATGTATATATACATAATTTAACTCATTATGATTCTATATATATTTTAGATAAA
 60351  ATAACTCTATATTGCCCGCAACATGCTCATGTTGCGGGTAGAGATTTAAACATTTTTTGT
 60411  ATTACTATTTCTTATAAATTCAATGGTTTAATACATTCGATTATCTTAAAATATAATTAT
 60471  TTAGTATTAAAATCATCATTATCTAATCTTTCATCCTTATTTGATTTATCTGTATCTAAA
 60531  GGTTCATTTCCTCATAGATTT
;;     G-dpo_4 ==> end
 60552  AGCCCGCAGCATGCTGCGGGCTTTATA
; G-orf119 ==> end
 60579  TAGATGTTGTATATAGTAAAGATAATTTTATTTTTTTTAATTTAGATGATTATAATATTT
 60639  ATGTTATTAATAACCCGCAACATGGTTGCGGGTGGAGATAATAATTCTTTTAAATTTAAA
 60699  GATTCTTTAATTAAATATCTTAAATTAGACATTTTTATTTTATCTCTATATATTTCCGCC
 60759  GGCAACGAGTTGCCGGCTATAGAAAGATTTAGATATTTTATATTTTTTAATTTTCAAACC
 60819  CGCAACGAAGTTGCGGGTGGAGATAGATTTACATAAATTTTATACTCTATCTAATTTAGC
 60879  ATTATAAGTATTTATAAATTTGTATATAAATAATTATATATTAATACCTAATATTAAAAA
 60939  TAAAGGTGATTATAATTATTTAAAAGATGCTTTCTTAGGTGGTACCTGTAGGAGCTTTAT
 60999  ATTATTATGAATTTTATAATATATATCTGATATAGATAAATAATTTGATTTATTGAGATA
 61059  G
; G-orf65 ==> start ;; contain dpo
 61060  GTGTTTATTATGCTGAAGTTTAAGTATGAT
;;     G-dpo_5 ==> start ;; HMM match pos. 780,830 score 8.7e-13
 61090  GAAAAATTTCCTATTTTGCCTTATAAATATGCTGAAAAAGGTATAATATATCCTGTTGAT
 61150  AAATTTACAGGTAGATGAACAAATATAGAATTAGATTTTGCTTTAAAAAGAGGTTATAAA
 61210  ATAACTTTATTTAGTCTATTATTATATACTGAT
;;     G-dpo_5 ==> end
 61243  ATAAATGATTCTATT
; G-orf65 ==> end
 61258  TAATAATATGTTTAATTATTAAAATCAAACTAAAGGATTTCAACGTAATTTTTATATATT
 61318  ATTATTTAATAATCTTATAGGAAGATTTGGTTTAAAGCTTTTATATAAGAAAATTATTTT
 61378  TTAAGATATACCATCTTATGATCTATTATCTTTAGGACACAAAATATTTTAATATTGTTA
 61438  TCTTAATAATTCAGTTTTATTTGAATTATCTAAATCTAAAGATTATATAATTTTTTATGA
 61498  TTATAAAATTGTTGTTAATGATTTTTTTTATGATTCAGATTATATTTAATTAGTTAAAGA
 61558  ATTACATAAAGGTGGTTAAATCAGTGCAACTTCAATTATAACCACTATATATTTTATTTA
 61618  ATTCATAAATTAGATAATTAAAATGTAGGAGTTTACTATTGTTATACTTATAGTATTGTA
 61678  GTTGACAAACAACTACCTAATAATATTATCTCTGATATATTAGATGATTTTTAATTATCC
 61738  CCAGATACCCAAAGGGCATTATAAAATATTATTGATAATTGTATTTTTATAGCTGGTAAA
 61798  TTATATATATTAAATAATAATGATGGTAGTCTTAATTGATTTTTATAAATTATATAATGG
 61858  TTTATCTGTTACCGGTATTTATAACCAATCTCATAAATTATTTGATCAAGGTTTCGTCAA
 61918  TATAATTAGTTCTAATTTAAATTTATTAGGATTAAATAATAAAAGATTAAAAATATTTAA
 61978  TAACAATAATAATTGAATTAATACTAAACCTCATATTATTAAAAATTAATAAAATTTCTC
 62038  CACCCGCAACCATGTTGCGGGTTATTTATAACTATATCTAAACTTATTATCCCTTCTATG
 62098  ATTGATAAAGTTGTTAATAATTCTTTTAAAGATATATTAGAATAATATTATTCTTATTTT
 62158  AAGACGTACATTTTTTTATCTTAATTTTATTGATATAGAGTTTAATGATATAGCTAGTTA
 62218  TTTTATAGATAATAGTTTGTCTACATCATCTTTTAATTTCTTATTTATTTTTAATGATAA
 62278  AATTATATATCTTGTTATTTATAGCCCGCAACATTATCATGTTGCGGGTGGTGATTATTA
 62338  TTTTTATATTTCATTAAATAATATTTTTAATTTTGTTGTACTTATTAATATTTTATATCC
 62398  CGCTTCATCTTGATGAAGCGGGTGGTACTTGATTATCTTCTCTTTATAGTTTCTTATTCT
 62458  TATTATTTTTATATATAACTTTATTATTCTTTTAATATCTTATGTTTATATCTCTATATA
 62518  TTTTACTATTTATCCCTTATTTTCATTTTTATCTTTTTATTTCATTACTATTTATATTAT
 62578  TTATATATATTATCATTATATTTATTTACAATTTTATCTATATATAAGTTATATTATTTA
 62638  TATATACTATCATTAGATTTATGATAACTTTATCTATTAATGTTTATATTATTTATATTA
 62698  TTATCATTAGATTTATAGACAATTTTATTTATATATGTTTATATTATTTATATATACTAT
 62758  CATTAAAATTATAGACAATTTTATCTATTAATATTTATATAAGTTATATTATTTAGGTAA
 62818  ACTATCATTAGAATTATAGATAACTTTATTTATTAATGTTTATATTATTTATATAAACTA
 62878  TCATTAGAATTAGAGACTAGTTAATATAAAGATAAAAATATTGTTATAGGATTAAGCTAG
 62938  TAAAAAAAGAATTTAATGATTATAGTATAAATAACCCGCAACATGGTTGCGGGTGGAGAT
 62998  AATTTAGATTATTATGATACCCGAAGGGTATTATTTATATTTTATGATTATATATATAAA
 63058  TTAAGATAGATTTAAATATGAATAAATTACTTATAAATTTATTATAAATTCTTTATTTTA
 63118  TATATTGAAAAATTATAATAGGAGATTATGTTTTTTATATTCATCGGTTTATCTAATTAT
 63178  CCCCGCGTAGCGGGGATGATACCCGAAGGGCATTATTATAGTATATATATCTATATAAAT
 63238  TTACTAAATATAATGTATTAAATGATTATAAGTTTTATATTAATTTATTATTAAATAGCC
 63298  CGCAACATGCAAATGTTGCGGATGGAGATTTAAATATTATTCATCACCCGCTGAATCTTG
 63358  ATTCAGCGGGTAGGTTATATATCTTATTATTTTAATTATTTATTATACATACTCTTATTT
 63418  TAATTGATAGTTATTTTATATTATAATCATCATTTTCATAAATTTATTAAAGTTTATAAT
 63478  TTATAAGGTTATATATCTAGTATAGATAATTTATAAGATTATAATAAATATGTTGTTAAT
 63538  AATATTGGTTATATTTAAGAATTTTTAATGTTAATCATCAATTAGTATCTTAAATTAGAT
 63598  ATTTTTAAATAACCCGCAACATAGTTGCGGGTGGAGATAAAATTGATTTATGTATAATTT
 63658  ATACTATTTTCAACCTAAAATAATTAATGGTATCTTATATTCACCGATATTAATTCTTAG
 63718  CTTGTGTTTTATATTATATTAAATATATCTTATATTACCTTATAAAGATTATTAAAAAGA
 63778  TATAATATATCCAATAGGGATAGGGTGGTTTATTAAATAGTGATAGAAATGATTTTATAT
 63838  TTTCATGGGTATATAAGATAAAGCTTATTTTTATAATATTTAGGATATAAATAAAAAATT
 63898  TAATAAATATGTTTTATTTAAAGTTTTAAAATTTAGAGAAGATTATAATAATAAAATAAT
 63958  TATCCCCGAAGGGCATTATTGTTAAAGATATTTATCTACCCGCTGAATCTTGATTCAGCG
 64018  GGTTTATTATAAAGATTTATTTAATCATCATTAAAGAATTATAGCTTACTTTTTTTATTA
 64078  ATTACTTCGTTTATTAAAATTCATAAATTAGATGTTTACTATTATTATAATATTGTTATT
 64138  TATTATTAGATAATATTATCACTTATAAATTAGGTTATTTGATACCCGAAGGGCATTATA
 64198  AAATATTATTGATAAAGGTTTAATATAGTTTATCTGTAACTGGTTCTTATAATAAATTTC
 64258  ATAAATTATTATATTAAGTTAACATATTTACTACTTTATCAGGATTAAATAATAAAATAT
 64318  TTAAGATAATAGGAGATAAAGATTGAATAGATACTAAATCTCATATTATCACTTAATAAT
 64378  AAGTAAAAAATTATTATAAGAATTATAATTTACCACTGCATTTTATTTTCTATATAAAAT
 64438  TATATATATAGCCCGCAACATAGATATGTTGCGGGTGGTTTTTATTTATTTATAGATAAT
 64498  ATTTTGTTAATCAATTTAAATACAACGTTCTTTAACTTTCTTTCTAAATGTTTTTTATAA
 64558  CTTATATCTAGATTATAATCTTAGTAGTTTCTTAAATTTATAAGATTTTATCTATATATT
 64618  TTTTTATAAATATAGGAAATAATAATAAATCTTTATCATAACCCGCTGAATCATTATTCA
 64678  GCATACAAAAATGTACATGTACATTTTTGTATAGGTGGTTTGATTATATAGATATATTTT
 64738  TTATAATTAAATATTTAGGTATATTATCTACATTTAAATTTAGAGAAGATATACTAATAT
 64798  CAAAATAATCATTAATAGTAATTAAATTACCACTAAAATATTTATTATTATATTAATGAT
 64858  GACATTATTATTAACAAAATTAAACAACCAATAACATTTTTATATAAATTAGGTTTATAA
 64918  TTCTTATATTATTTATATAAAACATATTTATTTCTTAAAAAAAAAATAATTAAGATTAAT
 64978  AACATTATTCTCCATGTTGTTTATAAATATATATATCATATATTCTGTCAAATACTTACC
 65038  TCTTTAATCATAATTTAACCATTAGCATTTTAAGGTATTATAATAATACATTATTTTTAT
 65098  AATATCTATAGTTTATAAATCTTATTATTTTAAAAGATAGTTATTTAATATTACATTATT
 65158  TAAATTTATATATTAATGATGATACCCGAAGGGCATTATTTTTATTATATTTAATTATAT
 65218  AAATAAAAACTAAGTATAAATAATAATAATATATATATTTAATATAACTACCCGCAACAT
 65278  TTATATGTTGCGGGCTAATACTTATAATCTGTGTTTATTTTATCCTTATATTTATTTTAA
 65338  TTTTAATATAGATTTAATTATATAATTTATATAGTTATAACTTATATAAAGTAAATAATA
 65398  TCAATAATAATGAATAGAAATACTAAAAAAAGTAATGAAGAAGATGAGAATGTTAAGGGA
 65458  TATATAAATTTTAGAAATATATAGTGGTTTTATATAAAGATATTTTTATTATCCATAACT
 65518  TTATCTGTTTTTTATCTTTACTTTTTTATTAGGGTTTATAAATTTAGATATAACCAATTT
 65578  ATTATCTCCTTAATTTGTTATTTTTTATATCTCTTTTAAATAAATATATATAACCCGCAA
 65638  CATTTATATGTTGCGGGTGGTTTTTATGTTTAATATTTTATCTCCTCCTAAATTATGATT
 65698  ATTAATATACCTCCTATATTATATATAAGATAATTATATTAAAAATATAAATGGAAAAAA
 65758  TAAGATAATAGGTAAAAAAGAAAAATACATTAATTATATACCCACCACCCGCTTCATTAT
 65818  AATGAAGCGGGTGGGTTATTATTCTTTTCTACATATGTTTCTATAAGATCAGATTTAGAT
 65878  ATTTTATCAAAAATGTATATATTTTAATTTGTTATTTTATAATGCCCTTCGGGTATCTTA
 65938  AGATATTTTTATACCTATTTATTAATAATAAATATATTTAATGATAGATAATAAATAAGA
 65998  TAAATTAATAGTATCAAATAAACATTATTAAGATTTATAAAAAGGGAATGAAGATAGATA
 66058  TAGCCCGCAGCATGCATATATAAAAATGTACACGTACATTTTTATATGGGGCGGAGATAT
 66118  AATTAAAATATATAATAAGAATATCTTTATGTAATTTATATATTTTATATAATAATGAAT
 66178  CCCCCCGAAGGGGGGTATAACATCCCGCGTAGCGGGATAATTAGATATATATAATAAGAA
 66238  TATCTTTATGTAATTTATATATTTTATAAATAAATATATATATATCGCAACATAGATATG
 66298  TTGGGGATGGTTTTTATTGATTTTATATGAACAATATTATATTTCGGGTAATTATATATA
 66358  TAAAGTTTCATTTATTTATATGATTTTAAAATAAATATATGAATGAATAATATATGAATA
 66418  ATATAGTAACCACCCGCTGTATTTTGATACAGCGGGAAGGTAAATAAGGGTTATAGTTAG
 66478  TTATATATAGATAAAAATATAAATATTAACATAAATTTGTTATTGGTAAATAAAAATTTT
 66538  ATATGGATAAAGACGATAATAAATATAGAAAGATAGGTAAGTAAATTAAGTAAAATAAAG
 66598  AGGTATAAATATTGTTTTAAAATTATTTTTATGATAAAAAATAAAAATTTATATGAATAA
 66658  ACAAATGACATATATAACACGTTGATTATATAGTACATCACATAAAGATATAGCTATATT
 66718  ATATTTAGGATATGGTTTAATATCATCAATGGTAGCGACAGGAATGTCAGTAATAATTAG
 66778  AATGGGTGCGCCTTCGTTGGTTGTATGTTTATGTGAATTAGTGTGAATTCATATACATAT
 66838  TCAAGAATTCTTATATATAGAATTATGTATCTCCAATATTACCGCCTTTATATTATCTAA
 66898  TAAATATATAAATGGTATAGCAGGTAATAAATGGGTAAATAAATTAAAATCGACAATATT
 66958  AAAATACTACCCTTTGGAACCAGACTACGTTGAGGTTAACAAACTTGATACTTTACACAA
 67018  GGATAAGATTAGCCTATATTCCTTAGTCGATTATTATTGGAATATATCATCCATTGTAAT
 67078  ATATATTTCTATTCGTATATATTATTCTTGAAAAGGATGATTGTCATATAAATTAATATG
 67138  TATATATTTAATTATAGTAAAGCAAGCAGCTAAGGTCTGAAACACGTTAAAATTTAACAT
 67198  ACAATTAAAAAGGGATTTAAGCGCCTCTAAATTATATAAATTTAAGCGCAAACGGAGGAT
 67258  CAATAGTA
;     G-orf454 ==> start
 67266  ATGAGTAATATTAGAAATAATATGAATATATTTAATAATAAATATAACATGAAGTGATCT
 67326  AGCCAGAATGTTAATTCATTAAGAATGTACGTAACTAAAGCTTCTAATTTTAATGTTTCA
 67386  TCATTTAAAGTTAAATCTGAGTTAACCGCCATTTTAATCAATGAATTAAAAGCTTATGAA
 67446  AATGATATTCATATTTATAAAAACTTAAAAGGTATTTTAAAAGATCCTTATTTTTGATTT
 67506  GCTGTATATAATTCTTTAAATATTAAACCTGGTAATTTTACTCATCGTTTATCTTTTTCA
 67566  TATTTTGAAAAACTAACTTCTGATATTTTATCAGGTTTATATAAACCGGTAAATATACCT
 67626  TTATTTAAACCTTTAAGTAAAGACAAAATTGTACAAGCTGGTCTTACATCTATATTAGAA
 67686  GCTATTTGAGTTCCCAAATTTTTAAATACTTCATATAGTTTTAGATCAACACATTTAGCT
 67746  TTAAAAGATTTATATCTAACAGGTTCAAAATACAAATGAGTAATACAAGGAGATATAACT
 67806  AAAAGTTTTGAAAGTATACCACATGATAAGTTAATGAAATTTATTAATGAATATATAAAA
 67866  TGTCATTTAACAACTGCATTATTATATAAATCTATTCGTGTAGGTATTAATTTGGATAAC
 67926  AGTTCTATTTCAACTTTAAAAATTGGTACCCCTCAAGGTAGTGTTTTAAATCCTATATTA
 67986  TCTAATATTGTATTACATAAATTTGATAAATATTTAGATGTTTTAAAATCTAATTATGAA
 68046  ATAGGTGAAAATAATAAATTAAAATACTTAAGATATGGTGATGATTTTGTAGTATTAGTA
 68106  ATAGGTAGTTATGCAGATTGTTGTAAATTAAAAGATGATATGAAAACTTTCTTAATAGAT
 68166  AATTGTGGTTTAGAACTAAATGATTCGAAAACTAAAATAAATTTATTAACTAAAAATTGA
 68226  GACTTTTTAGGTATTACTCTTAGAAAAAATACAGATATGCAACTTTTTGTACCAACTGAA
 68286  AATTTAAAGAAAGTACTTTTAGAAGCTAAGATAGTAAAAAGAAATAAGCTAGGTGAATTA
 68346  AGACCAAATGCTCAAACTCATTTAATTAATCTTTCTCATTATGAAATTGTTAAATTTTAC
 68406  AATCAGAAAATAAAAGATATTCTTAATTACTATACTTTTGCATCTAATAGATATAAATTA
 68466  GGATACATTATATGATGTATTCAAGTATCATGTGCATTAACATTATCTAGAAAATTTAAA
 68526  ATTAATTCTTTACCAAAAACTTTTAATAAGTTTGGTAGATATTTAACGGATCCTAATACT
 68586  AATATAAAACTTAATTTACCAAAAGTAAAAAATCAATTAAACTAA
;     G-orf454 ==> end
 68631  TGATATTTTATAATACATTTTAAGGAAAGTAAATATAATTATAAATTTAAATAAGTTACC
 68691  ATTCTGGGGGC
;; mfannot:     /group=II (8.40e-15)
 68702  gagccgtatgatgggaaactatcacgtacggttctgagggcag
;; mfannot:
 68745  TCAAGAAGAGGTAATTCAGCTATAGTTGAATCCTTGTATAATGCTGACCCCTACAATTAT
 68805  CAGGACCTAATCCACAATATTTAAATGGAAATAATCAAGTATTTAATGGTGCGCCGTCTC
 68865  ATTTATATCGTTCCTCGCTAAAAAACATATTTATTAAATATTTAGCCGTGATCATTTTGA
 68925  TCTTAACACTGTTAAGTCGCGTAAAGCATCACACTTACCGAAATGGGGCCAACTCAGACG
 68985  GGACAATAGCACGTGTGAAA
;     G-orf625 ==> start
 69005  ATGAAGTTGAAAGAATACTTCGAAGCTACACTTCATATGGTTAGGATAACGAACTCCTTA
 69065  CAAGACTGCTGCAGGGTTTTACTTACCTCTACTCTATTGGAGTTAGTCCAATTACATTCT
 69125  AAGTTTTACGTTGAGACTAGGAATGAATCAAAATTAATTGGAGCAACCATAAGTAATGGT
 69185  CAACAGTTGGAGAACCTAAGTGGAGTAAAGGGACATATAAAGAATTCGGGATTACCTGAT
 69245  ATCTGAAAGGATGGAGGTAACGGAGCATTCGTAGTAAAAAGACATTTAAGTACTAATACT
 69305  TTATGTTTAATGAAGGGATGCAGAGATTACAGTTCTAAGGACTCTATTCCTACGGGATTA
 69365  AAAAAATTAGAACAATTAGTTCATTATAATAAAAATGATATTAAAGATAATATTAATAAA
 69425  GACATTATGTTAATTGTTAAAGATATAGATATATTAAAAATAGCTTATAATAAGATAAAA
 69485  TCTCGTAATTTTACTCTTGATGTTAATTTCTTTGAAAAACTTTCTAAAGAACTAGGTACA
 69545  GGTATGTTTAAATTTAAACCTACTTCCATTATAGAAATACCTAAAGATGAATTACTAAAA
 69605  GATAAAATAGTACAACAAGCTATGTTCTTTGTTCTAAATGCTATCTTTGATTCTAATATG
 69665  AGTAAAGTATCCTTTAGACATGGTGTAGGGCCTCTTGATGCTATTTGGCATATAAGAAAT
 69725  TATTTCCCTTCGGTAAATTGATTTATAGAATCTAATATATCTAAATGTTATGATAGAATA
 69785  CCACATAATTTAATTATTAAACAATTAAATAAAAGAATTGATGATCCAGCTTTTATTAGT
 69845  TTAATTTATAAATTTCTAAGAGCTGGATATATAATTAATGGTACTTATTATAAATCAAAA
 69905  TTAGGTACTCCACAAGGTTCTATTATTAGTCCTATACTTTGTAATATTGTTCTAGATCTT
 69965  TTAGATAAATTTCTAATTGATTTAAGCAAAGAATATAGAGATATTGGTAGATACGACCCG
 70025  CTGAATCTTGATTCAGCGGGAGGTGATAAAGAGCTAAGTGGTATATATTACAAAAGAATG
 70085  AAATTCGTTAGATTTGCTGATAATTTATTAATTGGTATTATAGGTTCTGTGGAAGACTGT
 70145  AAAGTTATAAAACAGCGTTTAAAAGATTTTCTCTTTACAATTGGGTTATCTCTTAATGAA
 70205  GAAAAAACCTTAATAACTTATGCTACAAAAAAATCAGCAAGATTCCTAGATTATGATATA
 70265  TCAGTAACTAAAAGAAGGTCGATAACTCGTTTTATACTAAATGCACCTATTAGAGAATTA
 70325  GTTAATAAATTAGCAGATAAAGGATTTTGTAAAAAAATAATCGGTGAACCTACTAGTAGT
 70385  GGTAGGTTTATCCATGAATCTGATAGAAATATAATAAATATATATTTAAGTATAGGAAGA
 70445  GGTATATTAGGATATTATAAATTAGCAACTAACTTTACTAAATTAAAGAATAGGTTATAT
 70505  TATATTTTATTTTATTCTTGTGTTTTAGCATTAGCTAGAAAACATAGACTTATAACAAAG
 70565  AAACAAACATTAAAAAAATATGGTCCATCTCTTAATATTTGAAAAATTAATAAAGATGGT
 70625  AAAAAAGTAATAGATATATATTTTACTAAAGAAAGTATGGTATCTAATATTAAACATATA
 70685  AAAAATCATAACGATTTCTTATCTAATGGTACTATTAATTATATTAATAATCCATTTAAG
 70745  TGAATAGATGATGCTACATATATGTTACCTAGAACTAAGGATATTATAGATACTAAATGT
 70805  TTAGTATGTAATAATATTATAATAACAAAATATCTTTTATGTAAAAAATGTCATAATAAA
 70865  TATCAACCTTTAAATTAG
;     G-orf625 ==> end
 70883  GTTTATAATGAATTAAGTAATCTTGGA
;; mfannot:     /group=II (2.47e-13)
 70910  aagccgtatgatgggaaactatcacgtacggtttggagag
;; mfannot:
 70950  GACTTTTAGTGAAATAAAAAAGCATTATCTGTTACTCTACTA
;     G-orf637 ==> start
 70992  ATGGTTACAGGTCATGCTATAGCAATGAGTGCGCCGTCTAATTATTTATTAGGGTTGTGT
 71052  TATTTTAACACCTGATTTGTAGAAATTTTAAAATCAGTAAATTCCAACAGAGATGGAAGG
 71112  ATCAAACCCTTCGGTGAAAATCAAACATCTAAGCCTGTTGTAATGGGGATATTGAAAGAC
 71172  TATATCTCTTATATAAGTATTTGTATGGTTACGTTAAGAAACTTGATACAATGTAGTTGT
 71232  CTCTTATGAGACCTATTATATTTTATAATTAGTAAGACAGGTAAACATAATATCATTGGT
 71292  GTGTTTACATTTCTACCGTCTTTAACAAACTCAAATAGAGTAATAGAGAAATCTGTACAT
 71352  TGCAAGAACCTAATCAAATATTACCCTATATATAAGAATTCGGGATTACCTAAGGGAACT
 71412  CTAGTAGTTCCTAGTATAAAATTTAAAAATATTTTTGGTAACGGAGGTCTAATATTAGTG
 71472  AATAATTATTCATGAAGTAGACTAGCATATTTAAATAACTTTAGAAGTATGAGCACAAAA
 71532  GCCGAAAGTAGAAATACTTTGTTACGTGGCAGAGTTAGTAATACGAACATTTTAAGTTTA
 71592  AATAAACTATTAAAAAATGGTAATATCATAAATATAAAAAATATAGCTAATTTTAATAAT
 71652  TTAATATTAGCATATAAAACTATTAAAAATAATTCAGATAATATTACTCTAGAAGGTATA
 71712  AATTATTTAATTAAATCTCTTAAAGAAAATAAATTTAAAAGACAAGTAATTATACTAAAT
 71772  AAAAAGTGTCCTTTAGTAGTTGAATCTCCTATAGTTCAAAGAGCATTTCTTCAAATAATG
 71832  GTATTACATTATGAAACTAAATTTTTAAATACTAGTTTTGGTTTTAGACCTAATTTAGGT
 71892  ATTAAACCAGCTATTAATTATTTAGATAATAAATTTCAAAATACAAGATGAGTTATTAAA
 71952  GCCAATTTTAAAAAAAATAAATTTAATCATGATATACTTTTAAATATATTAAGAGATGAT
 72012  ATATCTTGTGATAGAACAATTTCATTAATAAAATCTATGTTAAAAGCAGGTATTCTAGAT
 72072  GAATTTGGTAATTTACATATTAATAAAGTTGAAGTAACCCAGAATGTATTAAGTCCCTTA
 72132  TTATGTAATATTTTATTACATAAATTAGATTTATTTATAGAAGAATTAAAGTATAATTCA
 72192  CCTCTAACTACTCAACATAGTTTAGAATATAATAGAATTATAGAGGAAATACGTAAAGCT
 72252  AAAAATAAGGGTTGAAATGATTGTAAAAATCCTAATTATAAAATTTGAAGAAATTTAATT
 72312  AATTCTAAGGTATCTATTAATTATATTAGATATGCTGATGATTTTATTATTGGTGTTCAA
 72372  GGTAGTTATACTTTAACCAAAAATATATTAGAAGAAATTAATAAATTCTTAAATACATTA
 72432  CATATAGAATTAAATATGGAAAAAACTAAAATAATTGATATACAAAAAAATAGTTTAAAA
 72492  TTTATAGGTTTTCTTATAAAAAGTAATGGAGATAAAAAAACTAGATTATCTATAAATACT
 72552  GATTATCAAGATATAATAAAAAGATTAGCAGAAAAAGGATTTATAAGAAATAGAATTTCA
 72612  CCTAAATCAAATACAGCTCGTAGATGAAGAGGTTGCTTTAAAGGTAACTTAATAAATTTA
 72672  GAGCATATTGATATATTAAGATATTATAATTCACTTATAAAATCTATATATAATGATTAT
 72732  AGTATTTGCCATAATGATCCTAATTTAGCTAAAATATCTTTTATATTAAAAGAATCTTGT
 72792  GCATTAACATTAGCTAGAAAATTCAAACTAAAAACATTAAGAAAAACTTTTTCCAAATTA
 72852  GGTAAAAACTTAACTGTTAAAGTTATATCTAAAAATCATAAGAAATATAGCTAA
;     G-orf637 ==> end
 72906  AATTATTTTTAACAAGTTAATATATTATTATAAATACCATTAAATTAATAGAGAACTTAT
 72966  AAAATATCTTAAATATAAGATATAGAGTTGAAAAAGTGATAAATATGTTGA
;; mfannot:     /group=II (1.33e-15)
 73017  gagccgtatgatgggaaactatcacgtacggttcggaggc
;; mfannot:
 73057  GAGTAGTAATTAAACTAGACTTAGCCTACTATTTTTATTTGTA
;     G-orf813 ==> start
 73100  ATGCCAGTTTTAATAGGAGCGTTCTTACGACGTGGTCGTAGAATTATCAGTATTACTTAT
 73160  GATCTTTATATTTTATTTTATTTAAATTTAATATGATACCCGAAGGGCATTATTATGATC
 73220  ATATTAATACTCTCATTGTGTGGTTTAATATTGTTAATAAGAATATTACATGAAGGTCTA
 73280  AACACAGGAGGCCTATCCAACGAGATAGTCTTTGAAGGTTGTGCTAAAAGGCAAAATTTC
 73340  CTATTTATTGGTATGGGATTGAGTAGTCGAGACCTAGCTTTAGTCATTATTTTAAGTTTA
 73400  ACGAGAGTGAATCTTTATCATAAAATCGGTTTAGCTATACCTAAATATACCAATCAATAT
 73460  AACATATTTAGAGACCAATATAATGTAAGAAAGGTAAATGAATGCATATCTTTCAAAACC
 73520  ACAAACATGGTCAATACCGATACAGAAGAGGACTTAACAATAATGCAAGATACTTATAAT
 73580  TTTAAGTATCTTAAGGATAATTCTATCAAACACGGGAACTTCGGACAGAATAATTTATTG
 73640  AATTTTATTTTGAACATAATAAAAATACTTTGAGGTAACTTAAAGGATACTATATTTTAT
 73700  TTGAATGAATATATTTATTTAATTTTTAATAAGTATATTGTCATTGACCTATTATATATC
 73760  TTTAAATATATTTCTATAAAAAATTTTAAAAATTATAATAGCATTCACGGGGGCAAGATA
 73820  ATCAAAAAAGCAAATGCCTTAGGTAATGCTAAGGATACTGATAATCATATAAATAAAATG
 73880  AGAAATCAGCCAAGGAAAGTTCTAATTGGAGAAAAGCAGAATTTGATATTCCTAAATAAG
 73940  GTCTATCTAACTCAATTGCGTTATTATACTACAATCAAGGAGGAATCTAAGCTAAGAAAT
 74000  GCTGAAATTAAGAGATTATTAAAAGATAATAACGGATTATTAATCTGACCTAATAATAAA
 74060  ATATTAGGACTTATACATGAAGAGGTTTTTAATAAACAAAGAAAGTTAGTTAGAATAGCT
 74120  GAAAATTATGGTGTAAATAGTGAAAAAGTTTATAAAGAACAATTAGTGTTAAGTGAATCC
 74180  TTATTTTTCAGAATAGTTGCTATAGATAAATTATTTAAATCTACAGATTCTTTTATCCCT
 74240  GGTTTAAATCATCAATCTATTAATTTTATTAATGAATATAAGGTTTTGTGTATTTTCTTA
 74300  GTTGAATTACTTAAAAATATTTTTAAAAATTCAGATACTATACCTAAATTTAATAGTAAA
 74360  ATATGTAATTTAAATATGCCTATTTTAAAAGATAGAGCTTTACAACATTTAATTAATTTA
 74420  ATTTTAGAACCTTTAGTTGAAATGTCAGGAGAGCAACATAGTTATGGTTTTAGACCTAAC
 74480  AGATCTTATAAAAATGCTGTAGCTTATTTAAAAACTCAGTTGATTAATTTAGATATTGAT
 74540  ATTATTAATAAAATTTCTAATAATGAATTAAATATATGAATTTTAGATATTAAAAACTTA
 74600  TTTTATAGATTTGATAATAATTGATTATTAAATAACTTGTATATACATCCTAAAATAAAA
 74660  AGTTTATTAAAAAGTAGTATTTTGAATAATCCTCATATATTATATCCTACATTTGTTAAT
 74720  TTTACTTTAAATGGTTTAGAAAAAGCAGTGATGGATTCTATTTTATCTCTAAAAGATATA
 74780  AATATAGCATCAGGATTAACATATGTTAGATATGGAGATAATATTGTAGTTTTAGTAAAT
 74840  TCACATTATTTAATGGTAACATATATAATACCAGCTATAAAAAATTTCATATTACTTAGA
 74900  GGTTTATCTATGAATACAAATTTATTTAGATTAAAAGATAAGGGAGCACAACTTGAATTT
 74960  TTAGGTTATACTTATAAATATCAAAATAAATTAAGATATGATAAACAAATATATTATAAT
 75020  ATAGTTTTATATCCTAATAAGGATAAAGTATTAAAATTTCTAGAAAAGATAAGGAGAATT
 75080  TTTAAAGCGTCTCAAAATCTTGATTCGTATAATTTAATAGGTAAACTTAATCCTGTAATA
 75140  AGAGATTGAACTAACTATTATAATTTAGGTAATTCTTATTATTATAGAAAATTAGTTAGA
 75200  AATGCCCTTTATCATATGATTTGAAAATGAGCTCATTTAAAACATAAAAGATGAGGTAAG
 75260  AAATTAATCGCTTCAACTTATTTTTTAACTATAAAAAACACAGTTATTCATAATAGAAAA
 75320  ATTGAATATACTAAAATTAATAATATTAAATGAGTATTTCATGGTATAGCAAAAGGAGAT
 75380  ACAATAAAAACCAGATATTTAGTTGATCCAGTTATTCATTCACAATTATTATCATCTAAA
 75440  GAATTTATTATACCAGAAAATTTAATTAATATCCATGGATATCATCCTGATTATTTAAAA
 75500  ATAATAGAATTTAACAAAAAATTATTATTAAAAAATAAGTAA
;     G-orf813 ==> end
 75542  ATAAAATAAACATATTTCCTTAACATTAAAAATTTCACAAATAAATATATCATAATAAGT
 75602  AAGCCTGAAATATATATTTTAGTTATTTGGGT
;; mfannot:     /group=II (1.23e-12)
 75634  gagccgtatacgaggtgacttgtacgtacggttcttttgggggag
;; mfannot:
 75679  TTTACTGTGAGGTAAATTTCCATCCATAGTGGTAATTTCTTTTTACCTATTTTAATAGGT
 75739  GCTGTAGAT
;     G-orf1338 ==> start
 75748  ATGGCATTTGGTGCGGACACGCGCCGTATATTGGTTGATACTATTTGTTTTAAGGTAAAA
 75808  CTTTTAAGCACTCGTGAAGTCTTTAAAAACTATTCAAGGTTGCTGTATGTTGACCAGCGT
 75868  AACCATATATATTTCGGTATAAAAGGTATAACTTTAACTGTAACTGGTTTAGTTATGTCC
 75928  CACCTATTGGAATACGAATGTCCAATAGGAAACAATTGGGTAACCACTGTATTAGATATT
 75988  AACTATATATCTTGTAGTATATTGATGATTAGTATCACTTTCATCATAAATACCGCTGCG
 76048  GAGTACGTTGTCGTGAATAGAAAAATTATTCGGTATAATCGTTTAAGATATACCTATAAG
 76108  GGAGTCAATATACGGTCAGTTGTCTTCCTACAATTTATACCCTTATTTACTATGATGGGT
 76168  ATTATCCTATCTGTAACAGAGTATAAAAGTTACCTAAATTTAGTAGCATATATAGTAATT
 76228  TATTTTTATGCTAACCTTTTAATTGAAAGTAACAGTGGGAACGAGAGTATTAGTACTACT
 76288  CTGAATGTTAGACATAGCAGTTTGATCAGACGAAATTTAAATCAGAAGATATCTTGTAGA
 76348  CACTATCATAAATTAAGAATTGAAAAAGGGGACTATACCATTGAAGAGGAACAGAGATTA
 76408  TCTCAAAGTGAACTGGAAAAAGTGAATACCTGTCTGGATAAACTTGGTCAGGTTAGTAGA
 76468  GAGATGGAACTCGCCATGGTTCCCAAAATTAAAAAAGCTATAAAGAAAAACATCTGACCA
 76528  ATAGGTCCGGAAAACTATGAAGATCTAGTATCCGATAGAGATGTAGAAACCTATATAAAT
 76588  TATAGGAAATTATTAGTAAGTATATATGTATCTGCCAGATTCAATATGAATTTTAAATCC
 76648  CAGGTTAGTTTCAGGGATAAAGAAGGAAAATTTTCCGCATTTGAGTTACTAAGTCCTATA
 76708  AGACCTAGTAATAGAAACTTTTACGATGGACATGATAATATAGTAAATCGGGATAGATTA
 76768  CTGAACAACCAAGAATTATGGAAGGAATGTATGACCGTGGTTGAAGAGAATATAGATTCG
 76828  CTAATATTCAAGCTATATGCAGTTATGAAAATTCGTAGAAGCCATGGAATGAAAACTCCA
 76888  GGTATTGATGGAACCGCCTTCCTCCCAGTACCAGAATTAAAAAATACTCGTGAGGACGCA
 76948  ATGAAAGCATTGGAACCCTCAATAGAGAGACTTGAACGTGAAATAAAAATAACCAAAAGT
 77008  CATACGGACCAAGCTATTCACAGGAAAGTAAAGCAAGGTACTCCTTTGAATCAAAGAGAA
 77068  TGTAAAAAACTGTGATATAACACAAAGGTAGGTGCTTTGAAGTTAGAAGAAATTAAGGCA
 77128  GAGTTGGCTAAAATTAAATTAGACCCGGTAGAATATATTAAGGGTATAACAAAAAAAGCA
 77188  AAAAAAAACAATGATAAATTAAGTTGGGAGTTACTTCATTCACTTAAAAATACCGCATTA
 77248  GCCAGATACGTATCTAAACCAATTCTGAGGGTTTTTATTAAAAAAAATGGTAAGCTTAGA
 77308  CCATTAGGTATTCCAACTATGGAAGACAGAACATGTCAGATGCTGTTTAGCATAGCAATG
 77368  GAAAGCTACCTAGAGGTATTAGGGGACAGATGCTCATATGGGTTCAAACCTGGACGGAAT
 77428  AGTCATCAACTAATATTCTCTGTAGCCAACCACTTAAAATGGGAGAGACCTTCTGGACAA
 77488  ATTAAATTAGGGGTTCGTAGAAAAACTTATAACTTGGCAAAAACAGGTTATGAACTACCA
 77548  AAGGTTAATTCAAACGCCAAGATATTTACTAACCCATGATACGTATTAGACGCGGATATA
 77608  AAAGGGTGTTTTGATAATATAAGTCATAATTGGTTATTGGATAATACCCCCATACCTGGT
 77668  AAATATAAACATATTCTTTGAAATATGTTGAAAACGGAGATCCAAATTAGGACTAAGGAT
 77728  ATTACTCCTGAAATTGCAGAGGAGTTAGGAATAAAGCAGACCCCTAATCAGCAAAAGGTT
 77788  GAATACATAACCATAACCAAAAGGGAGATGAACAATAGGGGAATACCTCAAGGAGGAATT
 77848  ATATCCCCGTTGTTAATTAATTGAACACTTGATGGACTTTCTGAAATAGTAAAGGACACT
 77908  GCAAGAAGAGTACAATCAAAAGGATACAAATCTTATTATAATTGGAATATGTTTAGGTCT
 77968  AAGATAAACACATTTATGAAAGACAACAAGGAGGGTATCATACCCAACAAACAGTACAAT
 78028  GATATGAAGAAAAATTCAATTGTACACCTAGAGAGAAGTACCCATCTTTACAGATATGCT
 78088  GATGATTTTATAGTTTTGACTAAATCAAAAATAGCATTAGAGAGTATTCGTAATGCCATT
 78148  GAGGTATTTCTATCTAATAGAGGTTTAAGTTTGTCTCCGGATAAAACAAGAGAAATCAAG
 78208  TGAAATATGGGACAGAAACTGAACTTCCTTGGCTGGACTTTCCACCTTATGGTACCAAAT
 78268  AAGGAAAACTGATTATTCAGAACAGATCCTAAATTTAGAGGAAACAGAAGAGATTTAATA
 78328  GGTCTAACGATCTACCCTTCTAAGGAAAGTATAAACGCTCTAATGGGTAATTTAAAGGAA
 78388  GCAACAAGTATGCGATACACCCATCTTAATGATTTTGAAATGATACAGAAATTAAATTGA
 78448  ATATTATCGGGATGGGCCAACTACTTCTCACCAGGAGGTAGACTTGGTGTATTGGCAAGA
 78508  AAAATAGAATGAACTACTTTTAAATATCTTAAAAGATGGATTTATAAGAAATACCAAAGG
 78568  GCTTTCCTTATTAACTACGCTAGAATATTCGGTCATGGATTAAACACAGTTAAAAATGAA
 78628  CCAGGAAAAATCATATTTAAAAAGTATCCAAGTGTGAGAAAAATGTCCATAAAGGATTTT
 78688  ACTAAAGGTAAAGAAATTGAATTGGTTTCTGTCCGTAAAATAATGGTACCACACACCTTC
 78748  ATCGATCTAAAAGCAGTTAATGAGTTAAAAAATAACAGTTTTAATGTCTACGCAAAACCC
 78808  TATATTGAAAGATCCTTACAGATTGGGGAAATTAGGAATGATGTTAAAAGTAAATTATTC
 78868  AATATTCAGGCTGGTACTTGTCCGGTTTGTAACAAGGAACTAATAGATTGAAATGTATTA
 78928  GGACTTATTGAGTCCAGATACAATAATAATTATGTATGTAATACACTAGGACTATTTAGT
 78988  AACGAGTTATCCAAAGATTTCCAATCTGGAACTTATGACAACCTACAATTTAATAATAGT
 79048  ATCGTTGAAGAGTTGAATCCTGGAGATGTGGGATTAGACATAAATATCTTAAAAGATGTT
 79108  AGTAAAAGTCTGATAAAGCGGAACAATATAGATTGAACACAGGATATCCAGATAGATTAT
 79168  TTTATTCCATTGCACTTCATTAATAAATTAAACGAGAATAGGGAGTTTGTAGATTTAAAT
 79228  AATCTTATAAACTTAAACCTTGTGCACAAGAAATGCCATACCCTAAAGTCCAAGTGAGAT
 79288  ATGTTAATGCTAGTAATAGGAAGAAGTATAGTGAAAGCTATGACGGACAAATTACCTGAT
 79348  AAATATGAAGTAAATAAAGTAGAATCATACTACATTGAATTATATAAGATAAAGTACCTT
 79408  ATAGAAATGTTTTTTCCTAAAGAGCTATGAAAGAGTACAAAACCCATATTAGGAAATACT
 79468  CCTAATAGTATTGAGTGAGAAGTTATGTGAGGGAAATTGAGTATAATTAAAATTATTTTC
 79528  TCAAAAAGTGATAATGTAGCAAATACAGTAACAAATCATTTTACATTAAATTATGAAGAA
 79588  AATAAGTGTATAATACTAGAGAAACTACACAAAAAGGCGTCAAATGATATCAAATATATT
 79648  GAATCTAAGAATGGTATGATACATGAAAAGATAAATAAAGGGAAAGAAATATTTACTAAT
 79708  AAAGCCATAATTAAGGATATCATAAAAATAAAGAAAAGATATCAAAATAAAATTTAA
;     G-orf1338 ==> end
 79765  TACGACTACAGTATTAAATATAACTAACATTCAAA
;; mfannot:     /group=II (6.10e-04)
 79800  gagctcaatgcatttaatag
;     G-cox1 ==> start
;     G-cox1-E1 ==> start
 79820  atgctcgttgagatctgtgtcgggg
;; mfannot:
 79845  CTTTATATATATATAATAATATGTGTATAATTCGTCTATGACAAGCAAGATTAAATAATA
 79905  TTAGTTTTTGATGTTTACCACCTGCATTAGTTTGTATTATTGCATCAGTTTTAATTGAGC
 79965  AAGGTGCGGGGACAGGATGAACGGT
;     G-cox1-E1 ==> end
;     G-cox1-I1 ==> start /group=IB(3') (6.48e-05)
 79990  a
;     G-cox1-I1-orf439 ==> start /first_aa=L /note=LAGLIDADG ;; evalue:2.2e-56
 79991  ttaaaaaagccgtatttaatatcattcgatgcatgaaaaaccttatttaaatttattaat
 80051  ataaaaaaaataattagtaattttaaatgatttataaaatactcgtatatataccccgca
 80111  gcaaagctgcgggagataatttcccacacctcccgctgaatcttgattcagcgggtggat
 80171  ttgttcggatttatatcctttttatgtaagaatacagtaataatttttataataggttta
 80231  tatgcctgcatatttaattatatgcatcagagactacacatgataattaatcaaatttta
 80291  tgtttattatctctaataattattaaattatttaaaaactcatctatatctccaataaat
 80351  attataaaagaaaatccaccgctacatgataatgtagcggaaggttataatttatttaaa
 80411  gataaatttgatacaaaaagatctataaattttcatcaatgattagttggttttactgat
 80471  gctgatggttcatttaatatatattttaataaaaaaaaacctataacaagttttacattt
 80531  aaaatatctcaaagttattataatgaacaaatattatataaaataaaaaaaaatttaggt
 80591  gttggtgttattattaaagataaaacaatggttaattttaaaattaataaaatagataat
 80651  ttaaggaatattattatacctatttttgataaatatccattattaacatctaaatattat
 80711  aaatatgaaatatttagagaatcagttttaatatattctagagatgatatatcagtaatt
 80771  gaaaaaacaaatagaataaaaaaattaatagaaaataaaaaagatatacctttaaattat
 80831  atatcacaagcttgaaaattagaaagtgattataatttaaaagagttaaatacattaaat
 80891  aattataaattaaaaaatcatataaaatcaatagtatctaaaagttgattgacaggattt
 80951  atagaagctgaaggtaatttttatttagtttctaaatctaataatcaaattatacatgct
 81011  tttagtattagtcaaaaaatagatcctattattcttttaagtataaaacttatatttaaa
 81071  ataaaatcatctatttataaaaataattcttatatattagatacaactaattcaagaagt
 81131  ttaaataatataataaattattttactattaaagataatactgttatatttcttggtatt
 81191  aaaaatttagaatttacaatttgaaaaagatcttttattaaatataaaaataattatata
 81251  aaattagaaaaaataagtgatttaataaataaattaaaaaataaacataaaatttattaa
;     G-cox1-I1-orf439 ==> end
 81311  taaagcatagtccgaacaatatagttaatatattgaaataatgatagtataaattaaaat
 81371  ttatatgagattataaacaaaattg
;     G-cox1-I1 ==> end
;     G-cox1-E2 ==> start
 81396  TTATCCACCCTTATCATCAATTAATGCACATTCAGGTCCATCAGTAGATTTAGC
;     G-cox1-E2 ==> end
;     G-cox1-I2 ==> start /group=II (5.27e-08)
 81450  g
;     G-cox1-I2-orf1117 ==> start /first_aa=Y
 81451  tacgggttaccgcatattatcttatcactttgtactaatcttagagtattggtgatcagg
 81511  tcagtaaaaactgggtttaaatctttttgaagttatagtctgttgactctctatacctac
 81571  ataagctcttatggtttatatattagcggaatattgaactctaagaacaagagtttcaaa
 81631  tttattaaaagggacgaaggacataagagcaaaaggtacaagctattaaatagcacatat
 81691  aatttatattatatgaaacgggataatattgcaaggaaccactctctatataataattat
 81751  tatttttataattttattattaggataattaattcctttaggggattatttattcgtagt
 81811  gatcgatatttatcattcactcagagaatagatattgtgaaatttagacaatctaattta
 81871  ttaatgtctaatataaacaatatgtcaaacacaaaacttataggagatcaatttctatat
 81931  caaagacgttcatatactactaatcaagaagaagccattaaaagattagaagaaatgaaa
 81991  agagacttaggtttgataataactcctatattaaaggaaaatgtagtagcttacaaaaag
 82051  gatccaactacaatctgaatccttgatgaaagtaacaataaggctaaaattgtaaataga
 82111  ggtataaatctttatatcaatatttctacttttcttatttctataaaaactgctaaaaaa
 82171  tttacaagatatttaaatatagatattaaacttaatgaaattatacaattaatgaattta
 82231  aatgatagtgtatcagttttaaataataaaagttataatcttataatttcagaggaagat
 82291  aaattaatagaaaatacaattaattcagttaatgataaattaaaagaattaataaatgtt
 82351  aattttaaatccgataattatgttatttataaaacatctagattttctaatgttattaga
 82411  gaatctcttaaaaataataatctatgaaaagatatattacttgatgctaaatataattta
 82471  gaagatattattttcaaagtatgagctgtacaattaatttcaaaatcagatggagctaaa
 82531  actcctggaatagatggtataagttttaagaaaagtaccatattatatgatttaaataat
 82591  attaaattagctagattatcattagaatatagatataataaatataaaagaatagtatca
 82651  ttatcaaaaggtaaaaatgatcaagttattaatcgtaagggtatagataatttgagtaaa
 82711  cgtgaaaatttacgtagatttttgaaaactaatgatggtaaatcatatattatatatata
 82771  aaagatataatgaaacaaattaaaagagatcctgtaggttttgctaataatgaatattat
 82831  tatattaataaacataataatgaacttaaattcaaattatgtaattatataaagaataat
 82891  agtcttaaatcatataaatcaaaaggtatcttaagagtttttatatctcaatataataat
 82951  aaattaacatctttagatattccttctatttttgatagaactttacatattttattaaaa
 83011  ttaattatggaaccatatatggagcctttaggtgatgaattctcttttggttttagacct
 83071  ggtagaaatacacatcaagttacttcatatatacataaccgtttacaatataataattct
 83131  cgtaaggaactatcttataaagagggtatttatctagaatctcagtatattattaataca
 83191  gatatcaataattgcttagataacatatgtcataaatgacttttagataatgttcctatg
 83251  cctattggatatgaatatttattattaagtatattaaaaactaatatctatgaagaagaa
 83311  gataatatctttaaaaattatatgatagataataaaagtaattataaattaatagtcaat
 83371  agcaaagataataatttaggtatactacaaggtggtattatttctccacttcttataaat
 83431  tgaacattagatgggttacaacattttattaaattaaaagtagaaaacaataaatataga
 83491  gctaataatattagtaatgaaggatataatacatcttgatttattagatatggtgataaa
 83551  tttttaataggagttaagacagagagaatggctaatctaatatataaaagtttaactgaa
 83611  tatcttattatacgtggtttaaatattagagaagaaaaatctaaaattataccttgaaaa
 83671  gtaggaaataaagtagaatttttaggttgaactcatcatataatatatcctaaagagatt
 83731  aattgattaagatcaagtaataatggaggtaaattaattgattgaataggaacatatacc
 83791  tatccttcagctgattcaactgctagatttagatcaactatcaaatatttaacttctatt
 83851  aaattcactaatttagaagtataccaagttttcaaaaatgttaatgacctaattagagga
 83911  tgatctgattatttttctcctgctcctaaccaacttcatcttagacgtcatcttgatatt
 83971  tatatttgaagaagaattcgtaaatttattttaaataaatatggacataatgcacataat
 84031  tattttataaaatattttacaatagaagtagataaaaatacatcaaattcattttatcat
 84091  aaattaactggtacttatagaatgtgacttaaaagtcctactatttataatgaaaatatt
 84151  agtagaggtactaatagaaaatcctatataaatattcttaatctaacctcattgaatatg
 84211  ccaagtttgtgaaatgttatagaacctaaaaaagaactatttcttaattcaatgtacttt
 84271  aattctatagaagctatattgagtggtgaaacatatagtaaattatttattaaacaaaag
 84331  tttaattgtacttgctgtaatttacccttgattaaattagataataataaggattttaat
 84391  gacattatcaattcattctattctgatagatctattaatactttatatagtaaatttata
 84451  gataatttatttgatgatacttttatttatcatattattcctaaaatattagctggtaaa
 84511  tctcttactcttattaatatacttaataataatattaatttacaattaatacataaacat
 84571  tgtcatattcaaaaaacttatattgatcgtatattttatcatgaatataaaaaggttagg
 84631  aatatttatttacctaaaaaattatcaacatattcagaaactgatatgaataaagctaca
 84691  tttaaaataattatacatctttatgaagctaaactattaaataaattaggtgataaaaag
 84751  ttaataaaagaaatagttaatatatcaaagaattatcttaaaaattttaagtag
;     G-cox1-I2-orf1117 ==> end
 84805  taatttatagttataaatactaaataatattagtatataagcataaatctaaaatagaaa
 84865  atgcgaatgtttggcaaagagctgtatgcgtcgagaggcgcaagtacagatctgttacgg
 84925  ggcttgttccttaagttttgtttaaattaaacaaatatatataagagaacaatcgtctat
 84985  gtaaat
;     G-cox1-I2 ==> end
;     G-cox1-E3 ==> start
 84991  AATTTTTGCATTACACTTAACTAGTATATCTAGTTTATTAGGAGCTATAAACTTTATAGT
 85051  AACATTTTTAAATATGCGTACTATAGGATTACATATGGTAAATGCTCCATTATTCGTTTG
 85111  AGCTA
;     G-cox1-E3 ==> end
;     G-cox1-I3 ==> start /group=II (1.30e-15)
 85116  gt
;     G-cox1-I3-orf650 ==> start /first_aa=A
 85118  gcgccgtctagggtatactttgttttatattacttagtgggtaatattatatatttttga
 85178  gagatttttattaatctatatatatcccttataactgcctataagaaacctaataagtac
 85238  ttatatggtatagcaggttataaatgtagtagaacaagtggttcatgactcttaagagct
 85298  actgctagggaagttgatcatgttgaagttaataaatttgatacttatcaaggagataaa
 85358  acgagcttattagtatttcatgttatatttaaactaatatatcttaaagctatatacgat
 85418  attgctcaagaatatagttctcaaaataagatacctttattgaaattacaataccataat
 85478  agggataagcaaacagctaaaatcaacaacactataaaaggacaaagtatacaaattcgg
 85538  gaaataaacgtaaatgatatttttatatcaaacgtattcggaagtgttgtagtagggagt
 85598  aataatagaaatattatgaataaatttaatacattttacccaaagaacactagtgttaac
 85658  ttgaatttggtcagaatgtatagttcaaataaatttgatagttcttatattaatataact
 85718  aatcctaatcatttaactgccattcttatgagcaaaatcaaatcttataaatttaatgaa
 85778  gataaatatcataaattaaataatattatgaataatccttatttctgaattggtgcttat
 85838  aattctattaaaaataatcataattttattccttatgatacttttaataatttaaattat
 85898  tttatacatatttctaatgatataatttctggtaaatataaacctataagacatattgaa
 85958  attaaagcaaatgatgatttatatagagacaaaattatacaaactggtttagcttgtatt
 86018  ttagaagctatttgaaaatctgaattcttaaataattctcatgaatttatacctaataga
 86078  ttatcagtattaaaagatatatgacttactggttcaaattataaatgagttatacaaggt
 86138  gaaattacaaaatatatagataatataccacatgataaattaatagaaataataaagtta
 86198  aaaataggagatcctaattttataagtactttatataaattaataagagtaggtataaaa
 86258  ttagaagataatactataaaaaataataaagtaggaataccaaaagatagtctattaaga
 86318  ccaatattatgtaatataattttaaatgaattagataaatatataattaaagaagtatat
 86378  ttattatataatataggtaaaattaggaaaatgaaacaggattataaaagaataaaatat
 86438  ataagatatggtaatgattttttaattttaattataggtagttataaagattgtcaaaat
 86498  ataaaaatcttagttaaaactttttttaaagataaatttaatttaattattaatgatgat
 86558  aatattttaatatctaatctaaaaaaacaatttaactttctaggtgctaatattagaaaa
 86618  ttaaaacgtatcaagtatattagagttaataaatataataaaaaaaaagtattgtataat
 86678  acattaatagttaatgcaccaatacctaaaatattgaattcttttgtagaagcaggtatt
 86738  ctaaaaagaaaaaaagatggtagttttttaccttgaagtataggtaatttaactgtaaaa
 86798  actcataatgagatattacaatattataactctaaaatttattctttaattaaaaattat
 86858  agttttgctactaattttagtagattaactactttaatatgatatatacaagcatcatgt
 86918  gctttaacattaagtcgtaaatataaatttcattctatggctaagtcatttaaactattt
 86978  ggtaaaaatttaactgatccacttactcataaatatttaaaattacctaaaactgttaaa
 87038  gataaattaaatatctccaatttagatagataa
;     G-cox1-I3-orf650 ==> end
 87071  aatctaaattttagcttataaactttctaatattagtaaatcatgtacttttaaataagt
 87131  aaaattaataaggttaaagaaatataaaataagatgttaacatggagagccgtatgatgg
 87191  gaaactatcacgtacggttcggagagcagttctaagaagagtaaattttacttgtatacg
 87251  gctgactctac
;     G-cox1-I3 ==> end
;     G-cox1-E4 ==> start
 87262  TATTCTTTACAGCTATATTATTATTATTATCATTACCTGTATTAACAGCTGGAGTTACGT
 87322  TACTTCTTATGGATAGAAACTTTAATACAGGTTTCTACGAAGTAGCTGCAGGAGGTGATC
 87382  CAGTACTTTACCAACATTTATTTTATAA
;     G-cox1-E4 ==> end
;     G-cox1-I4 ==> start /group=ID (2.08e-38),IB (1.26e-19),IB (2.60e-15) ;; mfannot: more than two introns identified
 87410  A
;     G-cox1-I4-orf413 ==> start /first_aa=L /note=LAGLIDADG ;; evalue:4.8e-38
 87411  TTAAATGATATAACCATTTCGTATGGGTTAACAATGAGATATATTTATGTGATAATTTTT
 87471  ATATCCCTTGCCCGCAGCATGCTGCGGGCTATATATATATTCTTATTTTTAATTATTCCC
 87531  ACGTCAATAAAAAAAATCTACATTTTTTTTTTGGGATGATTCCCAATGGGCATTATTTAT
 87591  TTTTATTATTTACTCGAGTTATCTTTTTCCTTTCTGAGTTATACCTTATTTAATTGATAT
 87651  AATAAAAATATCAGATTAAAAATTAATTATTATACAACTAAAATATTATCAAATATAAAT
 87711  TTAGATAAAAATATAAGTGAAGAATCTATTGAAAATATAACAGAAGAACGTATAATATAT
 87771  GAAAAAATAAGAAAATTAATAAATTTACCTAAATTAGATAATAATTTTATAGATTGATTA
 87831  ATAGGTTTTTCAGAAGGAAATGACTCTTTTGTAGTTAATCTTAAAAATGATGTATCATTT
 87891  ATTATAACTCAAAATACTAATTATAAATATATATTAGAAGATATACAAAAAACATTAGGT
 87951  TTTGGTAAAATTATAAAACAAGATACAAATACTTATAGATTTATAGTAAAAAATAATATG
 88011  GAATGTTATTTTTTATGTTTATTATTTAATAATAATATTGTCTTACCAACTAATTTAATA
 88071  TTATTTAATAAATGATTAAATATAATTAATAATAAATTTAATAAAGGTAAATTAACTATA
 88131  AATTTAAATAGCCCGCAACATAAAAATGTTGCGGGTGCAGATAAAATATATCAAGATATA
 88191  ATTAATTTAATAAATATAATAAAAATAAATAAAGAATCTAAAATATTAAAATTAAATAAT
 88251  GCTTGATTATCTGGTTTTACTGATGCTAAAGGTTCATTTTATTGTAATATAAAATTACAG
 88311  GAAAATAATATTAAAAATGTATATAGATATAAATTATGTTTTGATATAAATCAAAAATGA
 88371  GAAAATAATAAATCAGTATTAGATAGATTAGCTTATTTATTAAATGTAGGTCATATTTAT
 88431  AAACATAAAATACCTAATATTTGATATTTAAGAGTAACAGGAGTTAATAATTGTAATAAA
 88491  TTAATTTGATATTTTGATAAATTCCCTTTAAAAAGTTATAAATTAAATACTTATATTTTA
 88551  TGAAAAGAAATTATATTTTGAATTTTATCTAAAGGACATTTAAATTTAAATAAAAATATA
 88611  ACTAATTATTATATTTCTATAATTAAAAATTTAAGAAGATAA
;     G-cox1-I4-orf413 ==> end
 88653  AAATATATATATTTCATTGTATATCCTTGTGTTAAAGTGGAAATTTTCATTAAAGAATTG
 88713  AAATAATAAAGGAGGTATAAATTAGTTATAATTAATAGGCCACTATTTATAAAATACCTC
 88773  ATAGAGGCTATAAGTTGTGAGTTATATAAAAAGACTAAATAATTAATAAAGCAAATGTTA
 88833  TTATGTATAAACATAAGATTAAAGATTTAGCTCTTATAGCGATTAATCAATAAGACTTTA
 88893  TTAATAAAATGAAATTTTCATTATTTATATCTAGTAATAGTTAAATTTATATTTATGTAA
 88953  CTCTAATAAGAAAATAAATAATAAGTATATAACTTTATAGGTTATAATTAATATATAAAT
 89013  AATATATCTTATATTTAACTAATTTATTCTGAGAGGAATAATATATTTATATAAATCTTA
 89073  TAAAGATCAATATATAAGTAT
;; mfannot:     /group=ID (2.08e-38)
 89094  tgcgatacgagtgaaaacggttaagagtttataattatcttaagaccgtcggtagtattc
 89154  cttcggggtacctgccggcctacggccggcttgtattagatatcgctacagactgcctca
 89214  cttgtgggtatctgaaatgatgcttaatgtacagtcga
;; mfannot:
 89252  TAAAAATTATATATATCTTCCTTTAATTTTTTAGGAAGACTATATCATCAAAAGGATTCT
 89312  TTGGTCAATGATGGCCTATTAATGTTTATTTAACATTTT
;; mfannot:     /group=IB (1.26e-19)
 89351  gtatttcgctatatgcaaaaatttatgataatcctatttttttaggttt
;     G-cox1-I4-orf117 ==> start
 89400  atatatttaattactataattttcataaatataagacttattaatttagcctatatagta
 89460  aaaatattaaatatatcttatttaagtttaaataattatttgcagataaccaaattaaga
 89520  tttaaatctttcttagtaggaatctcagagactatatgcgaaacatctataaatatatta
 89580  attaaatataaattttatcaatgattagttggatggttgcttatatatagattagataat
 89640  aacgagatatgattaatagaattaattaaattatattatgtttgttataatttagatatt
 89700  aattatagttgattcaatatctatataaaatttatatcctcaattatctattag
;     G-cox1-I4-orf117 ==> end
 89754  tctaagtaataaattatttgttgatcttgaacatttttaaaatgtatttaatggtaatat
 89814  ctattatgataaaagttctaatggttattataaatgaacaatttatagtaaaaatgatat
 89874  attatatttttataattatattaaaaataatccattatatactttaaaatttaatagatt
 89934  taaattaataaatctatactataaattaaaactattaaaagcatataaagatccatctaa
 89994  taaaccttgatatatatttataaatttttttaatatctgaaatatttaagagataagtaa
 90054  atatatcttttatttaattatctttctatgaaagaaatagatgaagacatagtcc
;; mfannot:
 90109  ACATTATAAAATTATATTTTTTATAA
;     G-cox1-I4-orf408 ==> start /note=LAGLIDADG ;; evalue:6.6e-25
 90135  ATGCATCCAGAGGTATATGTATGCCTCA
;; mfannot:     /group=IB (2.60e-15)
 90163  taatattgctatatgctgaaaatattaaaaatatctatactcaatatagaaatgttaaat
 90223  ataatatgtataaagaacaaataggatatattttatataaatacatatgattaaaaataa
 90283  aaccctatatagggacacatattgtaaaaatgttatataaagtaataaatcagcaaggaa
 90343  ttattttattatctctaaataataaattaaaatcttcagagactataagcaataatatta
 90403  aaaataaagagataattaaatctataaatgaattaaaaaatacaataagaccaataaata
 90463  ataagaagatatcagaacatgtaccaataaaaaataaaccaaagaataaagaagaattag
 90523  gacattatttagcaggattaatagatgggaatagttattttgataataaaaataatttaa
 90583  taataaatttaaaagatatatcatctgcttattgattaaaaaaacaaataggttatggta
 90643  aagtaaaatataatgataataatgttatattaataatatctaaaacaaatggtttattat
 90703  atatattagaattaattaataataaattaaaaacatttaataaatatactcaaattaaaa
 90763  tcaaattaattaataatcctaaacaagaatgtggttatttatttttaagtaaatatattt
 90823  cttttaattatgataataattttactaatttaaatcttaaatttaataatcattgatttt
 90883  gtggttttattgattctattggtttcttttctattgatattaataatttatttaaagata
 90943  ttaatcatgatttttctcttgatttctctttaaaattaaatttagttcattctgattatt
 91003  ttatattatatttattatacttatttattaataatcaggaagatatagaaggtaattatc
 91063  atatcgataaatctttctcaacacccgcagaatcaagatacagcgggtggaataatatat
 91123  ttagccggcaactagttgccggcggagataaaaatataactctccatttctcttcttatc
 91183  aaaattttaattttataattaattatttaaatatttatcctttagttagttctaaatatt
 91243  taacttatatattaataagaaaaatatttatacttaaacaaaataaatataaattaagta
 91303  tagaagatattaataaaataaaaaaaatatctttaaatttaactaaattaaataaataa
;     G-cox1-I4-orf408 ==> end
 91362  tagttaaatcttttataattagagatatttttaatataag
;     G-cox1-I4 ==> end
;     G-cox1-E5 ==> start
 91402  aaatagtcc
;; mfannot:
 91411  AATAAAAAGATACATAATTATAATACCAGGATTTGGAATAATATCACATATTGTATCTAC
 91471  ATATAGTAAAAAACCTATCTTTGGAGAAATAGGAATGCTATATGCTATGGGATCTATAGG
 91531  TTTATTAGGTTTCTTAGTTTGAAGT
;     G-cox1-E5 ==> end
;     G-cox1-I5 ==> start /group=IB (5.72e-28)
;     G-cox1-I5-orf355 ==> start /first_aa=Q /note=LAGLIDADG ;; evalue:9.5e-31
 91556  caatttatggctttccttaggcgtgagtttaaggtaataaacaccactataagctgggaa
 91616  ggatgatatttatttaatactttttatagttcaaaattaaataaaaatgcccaatcagca
 91676  ggaaactttctatcaaatgatattttatctttaaataataatttaaaagatactaaaaaa
 91736  ggatcctcagagactatacgtggtgatacttatgatttattttatattttttataaatta
 91796  atacatttaaaaactataaaaattaataaaaattgattagattgatttataggttttact
 91856  gaaggtgatggagctattttatttcataataaatcttgtaaatttgttattactcaaaaa
 91916  gatgtttctattcttcaacatatacaaaaaacattaaattttggttatgtaaaatattat
 91976  tactataaaaatgataaacttaaatatggtcgttatattgtaaaagatataaaaaatata
 92036  tttttattatatttaatatttaatggtaatattataataaataatagaattaaacaatta
 92096  aaaaaatgatatgaaatactaaattctaatgatataattactaatttaattaaccctgta
 92156  cctattattatagaaaaaaataataaagttacattagataatgcttgattatctggtttt
 92216  acagatgcaaaaggtagtttttctgttaaagtatttaaattatgtaatataacatatatt
 92276  aaaacattttttattttagaccaaaaatctgaaaaagatatattaaataaaataagtata
 92336  ttattatatggtaaaaaattagctaaattaagaaaaactcttaattatagaatagaaata
 92396  tcttgtaatcatattcaaagaagtaaaattattactaattattttaataaatttaattta
 92456  aaaactagtaaatataaatcttttaatttttttattaatatattagatatttcacaaaat
 92516  aaacaacctttagatataaataatattacattagttaataaattaagaaaaaatatgaat
 92576  aaatatattatcgaaaataatcctataggacattcgtcaaaatcataa
;     G-cox1-I5-orf355 ==> end
 92624  gtataagatatagtccaaaagtataacatgtatgcaattattaattaaaaaatttaataa
 92684  acatgcttttaatatctctaacaatttttaaggtagagatttataatcgcccgcagcttg
 92744  ctgcgggcgtagaaagaataatatacttag
;     G-cox1-I5 ==> end
;     G-cox1-E6 ==> start
 92774  CATCATATGTATGTAGTAGGATTAGATATAGATACAAGAGCTTACTTTACATCTGCTAC
;     G-cox1-E6 ==> end
;     G-cox1-I6 ==> start /group=II (8.43e-12)
 92833  g
;     G-cox1-I6-orf299 ==> start /first_aa=C
 92834  tgcgccatctcattgttaaacttaatgtgtataaaattctttaaaataagaaataaatta
 92894  caccttcaaatattttccatttataaaaattttttatataaaattatgttctataataag
 92954  atattagaatctaataaaaataagactaatataacgtttattgaaaacccacaacaagga
 93014  gataaatgtaaagaattaattatacctacatgaatatctaataatcaaagaaataaaaat
 93074  ttatcttttaaattaaaaaaaggaataataacagcaaatgaaagaaaatctttaattatt
 93134  aataaatatcatagaagtatgataataggtatattaatatcagatggttgattaaattta
 93194  cataaaatatgaaatccttcattaggacttaaacaatgtacaaaaaattttaaatatatt
 93254  tgatgagtattttgtgaattatcttttttaacttctaatataccttatttaacaaataat
 93314  ataaaaaaaggtaaaaaaatttatactattctatttaatacacgtaaattaaaatcatta
 93374  aatgaaattaaagaaatattttattataaagatagtaatagaaaatgtattaaatatgaa
 93434  ttattagattatatagattatgttgttttagctcattgaattatgggtaatggatataga
 93494  cgtaataaaggattaactttatgtacagataaatttaatttaaaagaaaatatattaata
 93554  tctaatattttatatataaaatttggattaataacaacaatacaaaaaaataaagataaa
 93614  tatagaatatatataaatgaaaaagaattaaataaaattaaacataaaatatcaccttat
 93674  tttatagatacatttttatataaattaaatattaaaaatatacctttacgtaaaaagtaa
;     G-cox1-I6-orf299 ==> end
 93734  aagatattcataaaagtataatttttatattttgaagtaaagcattagacttagatactt
 93794  aaagtaatttaagattgaacacagcatgtctaaaaaagggaatttatttaatttcatccc
 93854  tgagctaagatttatatggtataaatttactcatatttaaaacttattatcatcaataac
 93914  tttataagataatacaaatagggtatatttacccacatttcttatttatactctcttctg
 93974  cccgcagcatgctgcgggctaattgtatattttattcttttatatattagaccttatatt
 94034  aatttttaattgatgtatgattgtagcagatcatatattggaaaatacaatttttatgag
 94094  taaaatacctaagtaaatagatatttaggtttaagaagaatttgggattgactatatatc
 94154  gaaagtatatagttaacggaaaactcgtagtaattataataataagtaagttatataacg
 94214  aacagatatttgtactaaaatatatgttaattttatatttctataatgaaccccccgaag
 94274  gggggtatatcatcccgcgtagcgggataatttagattttatttaacattaaattttaca
 94334  tgtactttatatctttttattaaacataatgaaggggtttagttatatatatttatatat
 94394  ataatggagagctgtatgctatgaaagtagcacgtacagttcgggaaaggttttttaatt
 94454  aagcttaatctttatatctttatttgagatatatttattaagaggattaatcttctattt
 94514  cac
;     G-cox1-I6 ==> end
;     G-cox1-E7 ==> start
 94517  AATGGTAATAGCAGTTCCTACAGGTATTAAAATATGGGCGTCCGTT
;     G-cox1-E7 ==> end
;     G-cox1-I7 ==> start /group=II (1.19e-12),IB (2.91e-27) ;; mfannot: two introns identified
;     G-cox1-I7-orf793 ==> start /first_aa=R
 94563  CGAGTGTATATGAAATTGCTGAAATATTCAGACAATCACATTGAACAGGTTGAAAGCTAT
 94623  AGTACTTACCCTATAATCGTGAGAGAAGGGGGACAAAAGCCTGTACTAAAAAGGGAGATG
 94683  AAGTCATATGTAGTAAATATCTTTTGATATTTGACTAAGATACTCCTCGAAGCTAGCGGT
 94743  TATGGATGGAATAAGTTGAATTACTGAAGTCAGAGTTGTTTTGGGAAAAATACTTCCTTA
 94803  TCCTGAGAACTACACTTACAGGATTATATTTGTTGCTTGGCGGTGAAGATTTACGCTAAA
 94863  GTTTGTTCAATTCAAATAACAAATACATTACTTATCGTATTAAGGACAGACAACAAAATG
 94923  AAATCCATTCATAACATAGTAGTATGAGTTATCAAATTACTTCGCGTCATATATGCTACC
 94983  GGAGAAGTCTCAATGAGGACTATTGTCCTTATGAGATGGCAGAGGTTTCGTAGTAATCGG
 95043  GATATTTATAATATCAAGATGAAGGGAACTAAACACTTAACTTGCATTCATACTTCTATT
 95103  AATCAAGTTAGGTCATACTCAACGAGAAACAAACTTAAAAACTCTGTAATTGTACAATTA
 95163  CAGGAAGAATATTCCGAGGAGTTTGATCGTTTAGTTAAACATTGAAAGATTTGTAAATCT
 95223  AATCCTAATCGTATATTTAAAGACCTTAAAGGATTTTTAAAGTTAGATGTTTTATGATTT
 95283  GCGGCATATTTAAAATTTATGAACAATCGTGGATCCAAGACAGTAGAACCAGATATTTTA
 95343  TCAGATAATTCACTTACCCGTAAAGGGATACTTGAGGTTAAGGAATACGTTTTAACCAAC
 95403  AAATATCATTGAGCTGGTACAAGCATAAATGACAGACTAGTACAGGAAGTCATTAAAATG
 95463  ATTATAGAACCTATCTTTGAATTCACATTCTCTAATCTCTCTTTTGGGTTTAGACCCAAT
 95523  AGAAGTTGTCATGATGCTCTTAAGTATATCAATATACATATGAAAGAATGTGTATGATAT
 95583  ATTGAAGGTGATATCAAAAGCTATTTTAATTCAATTAATCACAATATATTAATGAACTTA
 95643  ATTGAATCTCGTATAAAAGATCCTATCATACTTAAATTGATACGAACTGGTCTTAAAGCC
 95703  AAAGTTTTTGAAAACAAAACTGAGTTTACTCCTGAGGTGGGTTCTCCACAAGGGGGAATA
 95763  CTTAGTCCTTTGTTATTTAATATATATCTAGATAAGTTTGATAACTTTATGGAGCAATTA
 95823  TGTCTTAAATATCAAGGATCAGTTAAGCCAAGTAGTCGTCATAAATCTCCAGAATATAAT
 95883  GCTCTTATGAGATCTGGTAGAAAGAAAGAGGTTTATAGTAGACAGATAAGTCGAAATAAT
 95943  TTCTTTCAAGCTGAGTATAGATCTGTTAAATATATCAGATATGGGGATGAATTCCTTATA
 96003  GGGATTTGTGGTAGTCGTAAACTAGCAATTGAGATTAAGGGAATTATTAAGGATTTCCTT
 96063  ATTAATGAACTTACTTTGAGTGAAGAAAAGACTAATATTACACATATTAGTAAAGGTATT
 96123  CCTTTCCTAGGCTATATTATTGGTCGTAACACTTACGTCATTAAGCAACATTATGTAAAT
 96183  AAATTAGTCAATCGGAGAATAACTATCCCTACTATGTATGTTAATATGAAAAAGGTTATT
 96243  ACTTGTCTTGCTGAACAGGGATTCTGTGATAAAGGAGGTAACCCTATACCTAATTTCAGA
 96303  TTTCTTAGATTACCTCAATCCGAGAGTAATAAGAAAATTAATATGATATTACGTGGTTTG
 96363  TGTAACTGATGATCTATAGCCAACGACCGTAAACAAGCGGTTGCATACGTCTCATATATA
 96423  CTCAGATATTCAATTGCCAAAGTATATGCAGCTAAATTTAGACTTCCAACTGTTGCGGCA
 96483  GTTTTTAAATCAGGAGATAATGATATACATCGTCCTCTTGGTGTGAAAATTAAATCTGCA
 96543  GTAGGTGTAGTGGATAATGCAAATGCTAAAATTCCTGGTATATTATATGATAGATACTAT
 96603  AAGATACCCAAACGAGCAGGTAGTAAATTATTAAATATCTGAAAACCTGAGTATTTAAAA
 96663  GTTCTAGAAAGTAATAATACTGAAGACTTACTTTGCATTATAAACGAATCTAAATCTAGT
 96723  AATCCTTTAAGTTCTTTAAACTGATATTTACAGAAATCACTATGACATCAAGGTGCTCCT
 96783  TGTGATATATGTGGGTCGTTTGAAGATGTACAAATGCATCATATTAGAGCTTTTAAGGAT
 96843  ATGAAACCCTTTAAGAGTAAACTAGCCGAATACATACGGTCAATTGAATCACCTCAAATA
 96903  GCATTATGTCTTAAACATAATCTAGAAATACATAAAGGTTAA
;     G-cox1-I7-orf793 ==> end
 96945  TAAAACAAATCACCAATGAAATCACGTTAGAGTTGGA
;; mfannot:     /group=II (1.19e-12)
 96982  gagcccggtgatgggtaactatctcgccgggttcggagag
;; mfannot:
 97022  CGCTTTGGGCTTTATAGATGGGAGTATTTCATTTAAGAGTACTATCTATAAAGTTTCAAT
 97082  TCTACTCTATTTAGTTGAATAAAAAATTATCCTTTAGCAAGATAAATAAAAATATGTTGT
 97142  TCGACAAAATTTTATTTTTTATTACTATAAAATATTATATTTAACAGTATCCTTTATTAA
 97202  ATTATAAATCAGGTATTAATATTATAGAATTTTATATAAGAAAATTAAGTCTTTATGATA
 97262  TATTTCCTAAATCTAATAGAAATTATTTTAAACCAAATAATTAATATAAAGAATTAGTTA
 97322  TTTATGGTACAAATTTAAAAAGCACAATATTAAATTTATAATAATTGGTATTTTATTAGG
 97382  TGATAGTTATATTAAAACTAATTTTAATAATAAAAAAAGAACAAATAATACTGCCCGCAG
 97442  CATGCTGCGGGCTATACTTATAATAATATATTTTCAATAAATTTATCATTATATTTATAT
 97502  AATAAATTAAGTCATTATTGTATTTCATCTATATATATGATTTAATTATATACCCGAAGG
 97562  GCATTATGATAGTTTAGCACATATGATAATGTGTAATGATTATTTAAGTAATAATAAAGG
 97622  TTTAATTCTTTTAATTAATGTATTTAATATTTAATGAAATATAGATTCTACTTTACATAA
 97682  AAATAGAAATTTATATACTATATATATTAGAACTAAATCTATGTATAAAATATATATAAA
 97742  TATATCTCCCTTTATAATACCTTATATGTTAAAATATTAACTTTACAATCTAATAAACCC
 97802  CAAATAGATAAAAGTAAAACTATATAAGGGGGAATATGAAGGTATTAGAATTAATAAAGG
 97862  ATACTATGATGTGATATTTTATATTTTTATTTGATAAAA
;; mfannot:     /group=IB (2.91e-27)
 97901  tataatgggcaaattcgggggaaaacctatatttagaatattaataagtataggtcaatc
 97961  gccgagctaaatcatatgtgagaaatccttatgtaaaagtgtagagattagacgctcatt
 98021  taaaacctaagttataaatataataataaataaactaatgtatttataatatggtttttt
 98081  aaggtataatcc
;; mfannot:
 98093  AATTGCCAGTAATGGTATTAGAGCAAACCTCTAACTATAATAATCATTTTTATATAAGAT
 98153  ATTTTTTTTATAGGTATGATATTATAGATTTGTTTAACTAGCTAGTTATAAATTAATTTA
 98213  TCCATAACTTAATTCGTTTATTATGGTTATAATATATAACAGAATCTGAAATGATTAAGG
 98273  TTAAATATGA
;     G-cox1-I7 ==> end
;     G-cox1-E8 ==> start
 98283  GCTACAATCTATGGAGGAGAAGTAAGATTAGCTGTACCTATGTTATTCGCATTAGGTTTC
 98343  TTATTCTTATTTACTGTTGGTGGAT
;     G-cox1-E8 ==> end
;     G-cox1-I8 ==> start /group=IB (2.06e-26)
 98368  taataaacctgttagttcaccttttaaaaatcgctatatgctggaaacttctaacaataa
 98428  tattactaataaaatttttttattagtcaaaatatatttcttctttttaagagatattat
 98488  tataattaacctcactaaacaaaaaatcaatctcactacatgagtcatttaatataataa
 98548  taattttgaacaatcagcaggaaaccaaatatatatattttatattctgtcaaaagcagg
 98608  gaatacctctttaaagatacatgcctacgggtgagatattaataatctgataactatcta
 98668  ttcttaatataataatgtattctgtcgatggtaaaatatattatatatatatgctataag
 98728  ttatttatattgtttataatatattatatctatttacaaccttaaaaaggttttatataa
 98788  ataagaaatttatattataagatatatatttatagattgaagggatcctcaaagactaca
 98848  cgcgattgctataataataatataatgggtactatgccatatccctttatgggaaatatt
 98908  atagtaagatatagtctattatataataagaatagccccctattaactgggggtcataat
 98968  actttaataagggtagataacgccccttatattacacttatagaattattatttaaacgt
 99028  tataattcaactattaacacttatttaggtatttaatttaaataaaaaattaataaatta
 99088  ttaaaagataataatattaaacctatattaatttataattaattatataataatagatta
 99148  aatatatataaaatattaaaaaataaaactggtatttttagtttaaagaatgaaaatatg
 99208  cctataactaaagctttataaaaatataatacataagagaaacatattatatttgtaaat
 99268  tattatcttattataatgttttaacacaaagttatactagtttaggttataaatatataa
 99328  aacatagtgatgaaactaaaaatttaatttctatatctttaacagataaaaataatcctt
 99388  tttttaaaaaaagtcattatattgaaattttaaatataataatattattataaatgccta
 99448  tatatatttatgattatactaaaaatttattagttatattttcttatatgacaacattat
 99508  ctaatttaattaatactaattattcgattataatgaaatataaaaatgaagaattattat
 99568  tcaaaggtggttgatattttagataaattacctattgaagatacacctaaaatagataat
 99628  tgaagagatataaaaatgaagattattattttaaaaattataaaattaaaaaagctatat
 99688  ttatatataatttatattataatttaattaaaagatatgatagtgttacagctatagaaa
 99748  ataatttaaatattaatcattatttagttaaaaatatgctagtgttaatggtcaatataa
 99808  aaataatatttttagttatgaatataataaattaaaccctccaaaggggggatttatcat
 99868  cttttataaataattaatatctaagtgttaatatctaaagttttaaactaagtattatta
 99928  aatattcttaatatatg
;     G-cox1-I8 ==> end
;     G-cox1-E9 ==> start
 99945  TAACAGGAGTTATGTTATCAAATGCATCTATTGATGTAGCATTCCATGATACGGAT
;     G-cox1-E9 ==> end
;     G-cox1-I9 ==> start /group=I(derived) (2.06e-06),IB (1.23e-19) ;; mfannot: two introns identified
;     G-cox1-I9-orf415 ==> start /first_aa=I /note=LAGLIDADG ;; evalue:1.4e-20
100001  ATTCTAAATTCAAATTTTATTAATTTAATTTTATCTCCACCCGCAACATTTTTATGTAAG
100061  GTTTTTTATTATATATTATACTTCATTAATAATTTTACGTCTACTTATGATTATAATTAT
100121  GATTATGGGCTTAATATACTATATATTATATTATATATAATAATCTTTATGAGAATATAT
100181  AAAATTGAAATTATGAGTATTGTCGACAATAATATGATCCATCCTTTGGAGGATTTGAGA
100241  AAATTAAACAGTCAAAGGCAGCTTATATGATATATTTATAAAAATAAATCAGAAATAACC
100301  TTTCAGATAAGTAAGGGGAAATTGGGGGAATCAAATAATGTAGAAAAAAAGAAATTTAAA
100361  ACTTATTCTTTAAATATAGATAAATTAGATTCTAATAAAGATTTATATAAACATATTGAT
100421  GTATTATATCCTAAAGGAGTAGGACCTAATAATAATATAAAAATAAATGATTATATTGAA
100481  CAATTTTTTGTAGGTTTATTAGAAGGTATAGGTATTATTACTGTTGATTATATTAATGAG
100541  AAAAAAAAACGTGTAAGAATAATTATATCATTAAATAATATAGATGAAAATCAACAAATG
100601  ATAGATTTATTAGTAAAATATATAGGAGGAAAAAAAACAATAGAAAGAAATAATAAAAAT
100661  GTAACATGAATAGCATCAAATAGATCTGATTTAACAAAAGTGTTTATTATTTTAGCTAAA
100721  TATCCTATATTAACAACTAATAAATTATGTCAATTAGATTTTGCTAAAGAATTTATTAAT
100781  GATAATACTTATATGTCTAATAGTCAATTTATTAAATTAAGAAATAATAAATTTAATAAT
100841  CAATCAAATTTAATATCTATATTTAATACTAATTTTAATACACCTTATTATTTTCCAGGT
100901  TGATTATCTGGATTTATTGAAGCAGAAGGTCATTTTAAATTAATTAACCCCCCCTTCGGG
100961  GGGTTGATCATCCCGCGTAGCGGGTTAATTAAAAATATTAAAACTAATTCTATTCAAACT
101021  TCACAATTTATTATAGATAAAAATAAAGATATTTATTTATTAAAAGCTATTAATTCTTAT
101081  TTAAAAAATGATAAAATTAATATTTTTACTAATCTTGATTCTAATTTATATAATAAAATT
101141  ATTGTTTCTAATAATAATAGTCTAAATATATTAAATAATCATTTAAAATTATATCCTTTA
101201  TTAGGTTATAAATATTCACAATATATTTGATGAAAAAAAAATCAATAA
;     G-cox1-I9-orf415 ==> end
101249  GATATATTATATATCTTATTAGGACTTACTATTAATAAATAAAATTTGAATTAATCCCCA
101309  TTAATATAAAATTATACATTTTTAATGGGGATAATTATCTACTATTTTCCGTCATAAATT
101369  ATTTAGTAGATTTAGATATATTTGTTATATTATTTACCTTTTTAACAAATATAAAATCCT
101429  AGTGTCTTGAGGTCACACTTCAAAAATATATATATAAATTATTACTTCAGTTATAACTCT
101489  GGAGTTTATATATATATTGGTTATAATAAAATCCTAATAAATTAACTAACTTTTTTCTTA
101549  ATTTTATAGGTGATAAAACAAATGTTATTATAGCTA
;; mfannot:     /group=I(derived) (2.06e-06)
101585  acggtgaaggttaaatattggtttttgaatgcaaccataccatgggtatttatactaata
101645  ccgtgtaagtttataatatcttaccgatttaaatttatctataaagtaagatattattta
101705  ctatgtagagactagacgttgtgttaataagtaattaacctataaattatacttatctat
101765  aagataattaaatataccccttttagtaaatggagggtataatcaaaattataagtatat
101825  tgtatataggcctacttattaaaagatatagtcc
;; mfannot:
101859  AAATTATAAGAAAATTTTATATAAAATTTAATTTCACTTATTACGTGGTTGGTCAAATAA
101919  TGGCCCTAATTTATATATTATTAAATATATAAGATTTTACCTATAAAGGTAGATATCCCA
101979  AGTATTAAACTGGGAATT
;; mfannot:     /group=IB (1.23e-19)
101997  gaaattgactatatgcgggaaactatatttataagtcccgctgctatatatagcagcggg
102057  cagtagtttatatttactattatatttatatttaagaaatctttatttacctaaagaata
102117  atttatattaatatcataatagttaaaataatataaaactagtaacttattttaaaagtt
102177  caaatttacaatccgcagaaaactttaaaggattctcagagactatatgtcaatcataca
102237  aaaagagaaaaagtatatatttttctaacattgaacatcactataattttcattgacaat
102297  tatatagaagttataactctcctcgaaatatacctttcagaaatattactttaatacgta
102357  atatatatactaaatcttaattaataaaaatttagataaagatattaaattttgaagtaa
102417  atttgcaggaattatagatgtagatagttatataaatataataaatttaaaaggtataaa
102477  taggttaaaaactatagaaattaaattacataatcgcccgcagcatgctgcgggcggtgg
102537  tgatatatgtttattaaataatttacatatgagtagaatttatatatatataaataatga
102597  ttattctaaattaatagtatctaatataccataaatgcattatataattaataaattaaa
102657  tggtttaataataattaaagtattaaaatttaaaaaaggttgtttaaatataacatttaa
102717  agaagcaaattatataatttaagaaaatgactcttattttactggtttaatagatactga
102777  tggttctatagttttaaattacgcaggtaatcgtatataatgtaatttataatttacaga
102837  tataattaatttacatctaaattaaatttatataatgtaatacctaattaaataccttat
102897  aaatttataagatatcaaaaagataataaatcaataggatttaaatatcaaaatattaat
102957  aacatgatatttatttatgattattttatgaaaaatagattatattcagaaattaaattt
103017  tatagtgagataaaagttaatttgaaagtgaagaattttaaatttattcagaattataat
103077  gcccttcgggtataattaaataaaatatgaaaatcctaattatcccgctacgcgggatga
103137  tataccccccttcgggggggttaattaaatttgtatctaaattacgtatgaatagatagt
103197  cc
;; mfannot:
103199  ATTTATTTATTAAAATATCTCGTTAATCATTACCCCCATTGGGGGATAATTAAT
;     G-cox1-I9 ==> end
;     G-cox1-E10 ==> start
103253  ATTATAAATAAGCATTTCCACTATGTATTATCTATGGGAGCTTTATTCAGTTTAGTAGGA
103313  GGTTACTACTATTGAGGTCCTTCTATGTTTGGATTACAATATAATAAAGTTTGAGCAGAA
103373  ATACACTTCTGATTATTATTCATCTCAGTTAATATCATTTTCTTACCTATGCATTTCTTA
103433  GGT
;     G-cox1-E10 ==> end
;     G-cox1-I10 ==> start /group=IB (2.26e-20)
103436  cataatttaggcctaagtaaaacttcactatatgctggaaattcctaaaactatatttac
103496  tataattatccttttacattttaaggttaatttaattttatatttatagtaataataata
103556  tagatattacaatggacaatcagcaggtaactaataaaatatattagaatcctcagagac
103616  tataagtgaagaataatttatcaaataagttaaattattaagatatagtcctaattatcc
103676  cgctacgcgggttgatataccccccgaaggggggttcattatatatatataaattatata
103736  tataattttatgtaaattaaaaatcctttatcatttttttatagatggtgtgattataat
103796  ataattaaatatattctatataactatatataatgtaatttgaaataggttattttactg
103856  ataaactgcaaatatttcttaaatacaagaagattaaattttattcggtaaatatatctc
103916  tacccgcaacatgataatgttgcgggttattttaataatatatattaaagtgagatttat
103976  attctttatctccactaaattttatatattatcatataaatgataacctataatttataa
104036  tattaaaaatttattagataaattatatataagatacttataataatatttataaattaa
104096  tctctttataaatttcatttgtatattatacatttaattttaattttatatttaatgata
104156  tgttattttataagtatattttaacttatcaatttagaaattatataggtatatatataa
104216  tatataataaaatccctcccgctgaatcttgattcagcatacaaaaatgtacatgtacat
104276  ttttgtataggaggtaataataaattttatgttggtagctgtgttaatatccataaaata
104336  ttaagttattatttaccttgtaatttatataattctatatatatatctaaagttatataa
104396  aaatatggtcaatctaattttataatattcttaactcaattacattctccagtaaaatta
104456  aattaaaatactattacatatattagattaatttaacaagaataattagatatattaaat
104516  ccagtatataatatattatatactattgaaaatattaaatataacggatatataattaaa
104576  tcatatgtataataaacctaaatcaactgaaattacatatcatatgtataaagataaaag
104636  gggactattaaatcctatgtatggtaaaccttaagtaaacaaatataataaaaatacaat
104696  aaaattatgagacataaataaaaatacataatcgcccgcagcattctgcgggctaaggaa
104756  atatgctttatcaaataaactatataaagtaaaaatcgatagttatatagatttacataa
104816  aaataaataag
;     G-cox1-I10 ==> end
;     G-cox1-E11 ==> start
104827  CTAAATGGTATGCCACGTCGTATACCTTTATATCCTGATGCATTTACAGGATGAAATTAT
104887  GTAAGTAGTATAGGTTCAGCTATATCAATTATTTCAGTATTAGTAGGTTTAAAAAGTGTC
104947  CAAATTCAATTAGAAAATGGTCAAAATGAAGATCTTGAAATACAAGTTACTCCAGATTTC
105007  TTAGAATCTAATTTAACTAGAAATACTAGAGATTCAGATATAGAATTAATATTAACAAGA
105067  CCTGCAGAGTATCACACATTTAGTGAATTACCTGTATTAATCGCTCCAGTTAAATAA
;     G-cox1-E11 ==> end
;     G-cox1 ==> end
105124  ATATTTATCTCAAAATTATTTATTTAATATTATATATATTCATTTATATACTTAACAATT
105184  TATATATATCTATAATTCAATATATTTTAAAGATAATCTTAATGCCCTTCGGGTATCATC
105244  ATTAATATATAAAAAAAAGAATATATATAAGAAGGTTTAAATTTAAGTAAAAAAACTTAG
105304  TTGAAGTATATTTATCAAAGGTATGATTATATTATTATT
;     G-atp9 ==> start
105343  ATGCAATTAGTATTAGCAGCAAAATACATAGGAGCAGGTATATCTACATTAGCTTTAGGA
105403  GGTTCATCAATAGCTATCGCTTTAGTTTTCGTAGCGTTAATTAACGGTACATCACGTAAC
105463  CCTTCATTACGTGCTACATTATTCCCTCAAGCAATTTTAGGATTTGCTTTAGCAGAAGCT
105523  TGTGGATTATTTGCTTTAATGATCGCTTTCTTATTATTATATGCAGTTTAA
;     G-atp9 ==> end
105574  TTAAATATATTTTTTATTTATATAAATTTATTAATCATATAATTTATATGATTTTAATTA
105634  ACCCGCGTAGCGGGTTGATCAACCCCCCGAAGGGGGGGTTAATTAATTTAAATCTCCATA
105694  TTTTATTTTTAATTAATAACCCGCAACATCCACATGTTGCGGGTGGAGATAAAGATATTT
105754  TTAATTATCCCATACCCGAAGGGCATTATTCATATATTCATATATTTTTATATTATACTA
105814  TTGTTTATTCTTATTTTTATAAAGGTAATAATAATATTTCTTATTATAAATTAAAAAAAA
105874  AATAATTATCTTATTTATAATAAGTTTTTATTTAAAGAAGATAATGAATATATAATATAT
105934  TAAAAAAAATAATGAAAAAAATATTACCTATTAAATAAGATAAATTAAATAAATATGATA
105994  TATATATAATATTAAATAAAAAATGTGGAATATATTTATGATATAGATAAAATTACAAAT
106054  GAATATTATATTCGATATTCTACTAATAAAAAAATAAGAATAAGTAATTATTTAAGTATG
106114  AAATATGTTATTAATAACCCGCAACATGGTTGCGGGTGGAGATAAAAATATTAAAATATA
106174  TAAAGCTATATTAGAATATGGTTATTATAATTTTATATTATAATATTGCAATATAAAAGA
106234  AGTATTAATAAAGGAAAAGGAATATATATACAATTATTATATGGTTAAAGATATTAAAGA
106294  TATAGATAGAATTAAACATACTCCTGAATCTATTGAATTAATAAAATTAAAAGCTAAATT
106354  AATAGGTTTAAATTCTAATTATTGTATAAAACAATAAGGAAGTCAAACTAATATGATAAG
106414  AGTTATTATTCATGATTTATTATAGAAGAAAATTTAAAATACAGCTCGTAAATTAAATAT
106474  TAATAAATCTAGTATAATTAATTATTTAAGTAAAGATTATCCTAAATCATATTTAGATCG
106534  TTATATGTTTAATATAGATAAACTTTATGATTAATATTATAAACCAGTTCAAAAAACTAG
106594  TATAAATATACAAATAATAGATATAGAAACTAATATAATGCCCTTCGGGTATCAGGGGAT
106654  AATTAAAATCTTTAAGAGAAACAGGTATTATATTTTATATTATAGCTCTTTATCTAAATA
106714  TATTATAAAAATAAAAAACCTTTAAAAAATAGATACATAATTAATGTTATATATATTAAT
106774  GATAATAAGTAATTTATTAAACTTTATAGAAGGATATTACATATAAATAACTATATATTA
106834  ATATTACTCATATAGGAAATAAGAAGTTAATAAAAAGGTATAATATATCTCATATTTATT
106894  AATACTTAACTAAATACTTTCTTATTATTATACATAATTTAATATCCATATTAATAGGTA
106954  ATTTATTATATTTTTTTTAAGATAAATTATATAAATATATATATTCATATATTTTTATTT
107014  ATCATAAACTTTTTTAGGGTATAAAATAAAATTAGGGTATATATAGGGTCCCTCTAATGT
107074  ATTATACATAAAATTTAAAAGATGGATATAAACTAAATTATAAGGTTTTATATTAGATGA
107134  TTATTTTATGAAATAAAAAAGTATATTTAGAGGTATTATATATATAAATTAACCGGGGTT
107194  ATTGGAAGATTAACCCCTATTAGTTAATTATAAAAATAAAGAAGGAAAATAAAAAATA
;     G-trnV(uac) ==> start
107252  AGGTTATTAGATTAGTGGTGAAATCGCAGTTCT!TAC!ACAACTGAGCCATAGGTTCAAT
107310  TCCTATATAACCTA
;     G-trnV(uac) ==> end
107324  AAATAA
;     G-trnW(uca) ==> start
107330  AAGAGTATCACTTAATGGTAAAGTCCATGTCT!TCA!ACACATGTTATAGTAGTTCGATT
107388  CTACTTGCTCTTG
;     G-trnW(uca) ==> end
107401  ATT
;     G-trnF(gaa) ==> start
107404  GCTTTTGTAGCTTAAATGGTAGAGCATTCGCTT!GAA!GCGCGACTGGTGTAAGTTCAAT
107462  TCTTTCCGAAGGCA
;     G-trnF(gaa) ==> end
107476  ATATAATAATA
;     G-trnK(uuu) ==> start
107487  GAGTTAATAGTCTAATGGTTAAGACAATTACCT!TTT!AAGTAATCTATATTGGTTCGAT
107545  TCCAATTTAACTCA
;     G-trnK(uuu) ==> end
107559  ACCAAAAATTTTATATATCAATATATTTTAAATAATAAAA
;     G-cox3 ==> start
107599  ATGACAAATTCAATAAGAGGTTATATTCAATTACATCCTTTTCATTTAGTAAGCCCATCA
107659  CCTTGACCTTTATATACTTCATTTGCTTTAATGAATTTAGCATTAAGTATAGGATTAACA
107719  GCACATAATTATATAAATAATAATTTTTATATATTATTTAATATATTTAGTGTTTTATAT
107779  GTTTTAACATTATGATTTAAAGATGTTATAGCAGAAAGTACTTATTTAGGTGATCATACA
107839  AAAGCAGTAAAAACAGGATTAACACAAGGTTTTTATTTATTTGTAGTTAGTGAAATATTA
107899  ATATTTGCATCATTATTTTGAGCATATTTACATTCATCATTAAATCCTACTATGGAAATA
107959  GGTATGTCATGACCTCCAGCAGGAATAGAAGCTATATCTGCTAGTGAATTACCATTATTA
108019  AATACAATAATATTATTAGCATCAGGAGTAACTATAACTATGGGACATCATGCTTTAATA
108079  AATAGTAATAGAAAAGATACATTATATGGATTTATCTTTACTACTTTATTAATTGTATTA
108139  TTTGTTATATTACAATATTTCGAATACATGTTTTCTTCATTTACTATTACAGATGGAGTT
108199  TATGGTTCTACTTTCTACTCTTTAACTGGTTTACATTTCTTACATATGTCTATGCTTGGT
108259  ATAATGTTAGGTCTTTGTTCTTGAAGAATTTATAATTATGATTTCACTAATAATAGTCAT
108319  GTTTTTGCTGAAATGACAGTATTATACTTACATATTTTAGATATTTTATGATTATTTATT
108379  TATATAATTTGTTACTGATGAGGTGCTTAA
;     G-cox3 ==> end
108409  TTTATTACCCTTATATTTTATAATATATATTCATATATATCTCCACCCGCAACCATGTTG
108469  CGGGTTTAAGTTATTATCCTTTTGTTATTTTCTATTAATAACAAACTTATAAATTTTTAA
108529  CTTAATGATAATACAATGTATTATTAATACATCTAATTTGATTAAATTCTAAGTATAACG
108589  TAATATATAAATAATATATATCTCATTAGAATATATTTAAATAATAAAAAAAGATAGTAC
108649  TAATTTAACTTATTTGTAGGTTTTACTATTTAATTCTACAACAAATAATACATAGATAAT
108709  ATAAATGTGTTATATACTATCTAAATATAGATAATGTAAGTTATAATATATATAGATATA
108769  AATTTATAGAAGATATAGATATATTAATAAAAATATTTAAGATAAATACAATTAAATATT
108829  AAGATAGAAAGATCCTTATATAAAATATAGATATAAACCCGCTGAATCAAGATTCAGCGG
108889  GTGATTATAAGTATAGATTATTAGGTTTAATATAGGGTGATGCATCATTTGTATATTGAT
108949  TAAATTCAATAAAATGTTTTAATAGCTATTAAAGAATATATATAAAAGAATTAAATTTCC
109009  ACCCGCAACATGGTTGCGGGTTATGATAAATATAGATTATATAAGTTAAATATAGAAAGT
109069  ATAACAATTATATATAATAAAACTAATAAATAATATAACGATTTAAGACCACCCGCAACA
109129  TGATAATGTTGCGGGCTATATCATTATTTTTTATAACATATATATTACTTTTTTTTACAT
109189  CTTAAAATAATTTATATTTAATATCTAAAACTAAATATTATTATTTACATTAATATTCTT
109249  ATATTAATAATTTAATATATAATAAAATTTATATAACTGAAATAGATATTTTACTATTTA
109309  TAATTAACCTAAATTAATAAAAAATAGACTATATAAAATAGCACATAATAATACATTTAT
109369  TTATTAAAAAACCAAATGGTATATATGTTTTATGTAATACATCTATAATGGATAGTGATT
109429  TAATAGTAGTTTATGATTATTATATAATATTATATAATTAACCCCACTTCTAGTAGGTAA
109489  TGATAAAATGATATATATATAGATTTTATATATTAGATAATGATAATAATGCCCTGTAAT
109549  TGGAGATTATATTTTAATCTAATGGATATTATAAAGGATATATTTTAGAATGTAGAATAA
109609  TAAATTAAATTTGTTATAAGTATTTATAAAAACATAAATATAATGGAGATGATAATACTT
109669  TATAAATATTGAATATATTTCTAATAATATATAGGTAAGTATATATAATTAAGTAATAAA
109729  TATCCCGCTACGCGGGAAGAAATACCCCCTTCGGGGGGTTAATTATTAATAAAATATATA
109789  AAA
;     G-trnS(uga) ==> start
109792  GGATGTATGGCTGAGTGGTTTAAAGCGTAATACT!TGA!GTTATTAAGACTTAACAGTCC
109850  ACGTGTTCGAATCACGTTGCATCCG
;     G-trnS(uga) ==> end
109875  ATAT
;     G-trnT(uag) ==> start
109879  ATGACTATGGCGAAATAGGTAAACGCGATTAG
;; mfannot: G-nad4 ==> start Def by similarity
109911  TT!TAG!GTCTAATTTTTTAAGGGTTCAACTCCCTTTAGTC
;     G-nad4 ==> start
109950  ATA
;     G-trnT(uag) ==> end
109953  TTAATGATTAAAAAAAAAAGAAAAAAAGAAATGACATTAATATATTTTTTAATATCATCA
110013  TTAACATCTATAAGTACTAGAATATTAAATAATATATCAAAACAAATAATATTAATAGGA
110073  AGTGGTTTAATTGCTATACCAACAATATATGATTGATCAGAAATAAATGTATATTATACA
110133  ACAGATGGAATAGCAGATGTATTAATATTATTAACAGCATATTTAATACCAATATCAATA
110193  ATATCAAATTGAAATAATATAAAGAATACTTTATATTTTGAATTAGTATTAAATTTAGGT
110253  ATTATTTTATTAATTAATTTTATATGTCAAGATATGACTTCATTTTATATTTATTTTGAA
110313  GCATCTTTAGCTCCTTTATTTATAATGATAGGATTATATGGAGCAGCTAATAAAGATAAA
110373  GCGGCTGATTATATATTAATTTATACTTTATTTTCTTCTTTATTTATGTTATTAGCTATT
110433  GCAATATATGAAATATTATTAAATAATACGGATTATCAAGCGACTAGTTTATTAGTATTA
110493  TCTATAGATTTACAATGTATATTATTTTTAGCTATATCAATAGGTATAGCAGTTAAAACA
110553  CCTTTAGCTCCAGTACATACATGATTACCTGTAGTACATTCAGAATCACCATTAGCAGGT
110613  TCAATATTATTAGCTGGTGTAATTTTAAAATTAGCAGTTTATGCAATTATAAGATTAATA
110673  TTACCGACTTTATCAGATGCAGCTATATTATATACTCCATTTGTATATGTTTTATGTGTT
110733  ATAACAATAATTTATACATCAATAATAACATTAAGACAAACAGATTTAAAAGTTATAATA
110793  GCTTATAGTTCAATATCTCATATGACGGTATGTATTTTAGGTATATTATCAAATACATTA
110853  ACTGGAATATCAGGAAGTTTAATATTATCTATAGCTCATGGTTTTGTATCACCTGGTTTA
110913  TTTATTATAGTAGGTGGTATATTATATGATAGATATCATAATAGATTAATATATTATTTT
110973  CAAGGTTTATTAACTTATATGCCTTGATTAGCTGTATATTTAATAATATTAAGTTTTTGT
111033  AATACTGGTACTCCTTTATCTTTAAATTTTATAGGTGAATTATTATCTTTAAGTGGTGCT
111093  ATTAATAGAGCTCCTTTCTTAGGTGCTTTAGCTGCTCTATCTGTTTTATTATCTGCTTCA
111153  TATCAAATGAAAATTACTAATAGATTAACTGGTGGTGTTATTACTCCTTATATCTCTTTA
111213  ACTGCTGATTGTACATATAGAGAAAGTTTCTTAATGTGAGCTTTAATTATCCCTACTATC
111273  TTCTTTGGTTTCTTCCCTAATTCTATATTAAATATGATTTGAGAATCTTCTAATTTAATT
111333  TATAATTTTTAA
;     G-nad4 ==> end
111345  TTACCCCCTGATACCTGAAGGGCATTATTTATTCATTTATTTTACCTTCCTTACCTCCCG
111405  CAGCTTGCTGCGGGCTTATCTTATTTTAATCGATATAAGTTATTATTCTTAATTTCTCCT
111465  TATATCTTCCCTTTTTATTTTTTTTATTCATATATATATAAGATTTTTATTTTTTTTATT
111525  CATATATATTATTGGTATTTATACTTTATATACATATATATAATCCTTATTTATATTTAA
111585  TATACATATATATGATTGATATTTATATATAATATACATATATATGATTGGTTATATCTT
111645  CCTATATCAATTTATTTTATATTATTATATGCTTTTATAATCCTATTAATATTATATATA
111705  TATATATTTTTTCATCAATTTACTATAAACAATATAAATAGCTTTATTTATCTATAAAGA
111765  ATATAGCTTTAAATATACCTATATATCTCAATATAGAATTTATATCTACCCGCAGCATGC
111825  TGCGGGATAATAAGTATTATGTATATTAATAAATGTTATCAATAAGTAATAAAAATCAGA
111885  TTAAGCTTAATGATAAAAAAAAGTAAATAATTCATAGATAAATTAATGATGATCATAGGT
111945  AATTATGTATTATTAAATAAAGGAAAGTTTATCTAATTTAATTTATATAAGATTTTAATT
112005  TAATGTAGGATTTTTATCTCTACTATATATTAATTATATATTTGTATATTAAATTAATAT
112065  ATTAAGTTATATCTTCGTAATAGATTAATTAAATTTAACTCTATACTACCTAATTTAATT
112125  TATTTAATCTTATTGGACATTTTTATTGTTATAATCATATATCTTATTATTAATATTTAA
112185  AAGATTATTAATATAGATAAAACTATTATTACATTTATTATAAAATAAGCCCGCAACATC
112245  AAGATGTTGCGGGTGGTTATTATTTCATCTTATTATAAAAAGCTAACATTTATATGGTGA
112305  TTATTTATTAATATTTATAGTATATATCTCCATATTGTTATAAATTTAAATATAATAATG
112365  AATTATATAAAAAATTATATATTTTAAAAATATTTAAAATGGTAGTTATATAATAATTAT
112425  TTTATTACTGTTTATATATTTATCTTTTATATTGAGATATTTTATCTATTGGATCTTAAT
112485  TTCAACTATCTCCACTTTTACATTTCCTTTATATTATCTTAACATTCTTATTTATACTTT
112545  AATGATAATCAGTTATTATTATTTTAAGGGTTATTTAAAAGGTATATGACTTTATATATT
112605  AAATATTCTACATAAAAAAGGTAGCGATAGATTATTTATATTACCACCTATACAAAAATG
112665  TACATGTACATTTTTGTATGCTGAATCAAGATTCAGCGGGTGGCTTAGATTTTATTTATA
112725  TTAATAATATAACAATATATATATAATAAAATATATTTAAGAAATAAGGTGTATATAAAA
112785  AATATATATAATAAAATATATTTAAGAAATAAGGTGTATATAAAAAATATATATCATAAA
112845  AATATGAGGTAATATAATAAAACTAGTGGAGATAATAATAAAATAGATATAAAATCCACC
112905  CGCTTCATCTTGATGAAGCGGGTGGTGATGAGATTATATATATAGTTAAATATTTTAAAA
112965  ATAGTTAATATTAAATAGTATTATAATAACATAAAATATTAAGATCTTTTTATCTCTACT
113025  ATTAAATTATAATATCCACCCGCTGAATCTAGATTCAGCGGGTGGTGAGATGAATACATT
113085  TATATATTTATAATTTGATCTATTTATATATATATTAGTTTTATATAGATAAAAAATAAT
113145  ATAACATATAACCTTATATAAAATTATGATTAATTATAAAAATAATAATATACTAAATTA
113205  TGTTTTATTATTAAATGATAAAAGATATAATAAGCTAAATAAATAAAATAGTTATATAAA
113265  TCACCATATAACCCACAACATCAAGATGTTGTGGGTGGTATAGAATCATACTATAAAAAT
113325  ATTTAACCTTTATATAAAATAAAATCTATTAAACATATATATTTTCATTAAAAAAATATT
113385  ATTTAATTACATAAATTTATAACAGATAGTGACATATTTAATCTAATATTAATATACCTA
113445  TATCTCCTTTATTATTAAATTAACATAATATAGTGTTATTATCTCCTATATAAATTAATC
113505  ATAGCCCGCAGCTTGCATATAAAAAAATGTACCTAAATGAACACATTCATTTTATTTATG
113565  GGACTGAGATATAGTGAAAATGAAATGATAAAATATATAATATGATGATATAATATAAGA
113625  TATAAATATTGATGAGATATAAAAGTATTAAATAATAAAATCCACCTATACAAAATGTAC
113685  ATTTTTGTATGCTGAATCAAGATTCAGCGGGTGGTGATATAAAGGATATATATATTATTC
113745  TATTTGTGTTAGTAATTATAAGATAACATATCAAATTAATAATTATTTATTACTTTCTAT
113805  TTGATATATATTATAATCCCCAAACTGTAGTCAATAGTAATAATATAATTTTAATAATTT
113865  ATAATCAATTTAATCTTATTTATATTTATAAATTTTATATATGTTTGATACATTTATTAA
113925  ATTATAATTAGATATATATAATGATACTTATAATAATAATATAGAATTATATATCTCCTA
113985  ATGATAGATTATCCCTGCAATACGAGATAATTTATAAGTATTTAATTTTGTATAAAATAT
114045  ATAATCATAAAGTAATCCTGGTTATAAATATAGATCAACATTATAACAAATTTATATATC
114105  TCCGCCCGCAGCATGCTGCGGGCGATATAGATATACCTAAATATCAGATATATCTCCTGT
114165  TAATTGATAAATTACCTTAATGATAATTAGAAAATAATTTATGTCCTTAAATAAAAATAA
114225  GCTATATAGATAATGAAAATATAACTTATATAATATATCACTAGTTAATATATCCTAAAT
114285  ATATAACCTTAAGTGATTATATAAAATATAATATAAATATGTCTATTTCTCCATTATTTA
114345  TAGAGATTAAACATAATATAATCTTTATAAGAAATATAAAAATAAATTAACTACCCGCTG
114405  AATCAAGATTCAGCGGGTGGATATTATCAATATAGCCCGCAACATCTTGATGTTGCGGGT
114465  GGTCATAAATTTGTAACTTATAAAAGTTATAAAAATATAGATATATAAAATTTTATATAA
114525  TATAACAATTCAATATTAAAATGTATCAGATGATTATATATATAAGATTATTAATATTTG
114585  ATATTTTAAAATAAAAATATCTATATAAATTATTATTCATTAATTTGATATGATTTTAAT
114645  TATCCCGCGTAGCGGGATGATATACCCCCTTCGGGGGTTCATTATAAATAAAATTAATTA
114705  TCCCCGCTACGCGGGGATGATACCCGAAGGGCATTATGGTTAATTATTATATATGAGTTA
114765  GATATTTATCTAAGAAGGATATAAATTAAGTATATCATTTACCCATTTATAAATAAAGAT
114825  GACAAATTATTAAATAAATAAAATGAATTATAACCACCTTTTAGATATAGAGATATAATC
114885  CACCCGCTGAATCAAGATTCAGCATACAAAAATGTACATGTACATTTTTGTATAGGTGGT
114945  AAGATATATAAATCCTTTATTTTAATCTAATATAATATATATAATGTAATATATATCTTA
115005  AACTATAGGAAAATATATAAATATAAAGTAAAATTTAAAAGTAGTATAATTAATTAATAA
115065  TAAAGATACTTAATAAAATTATTATCTACTATAAAATAACAATATTTTATTATTACCCTT
115125  ATTATATATATGACCTTATATTTTTATAGGCTTTATGACTATTAATTACTTTATATATCT
115185  CTCTAAATTTAATTATCCCCTGATACCCGAAGGGCATTATGATCATAAATTATTTATAAT
115245  TGACATATTATATAAGTCATTATATTATTTATAAAACGAATATATAAAATAAACCTATAT
115305  CCACCCGCTGAATCATGATTCAGCATACAAAAATGTACATGTACATTTTTGTATAGGTGG
115365  TGATTAATATAAATATTATAGTGATATATCATTTTATTATCGAGCTAGGTATTTTAATAA
115425  ATGTTTATTAATCCTATATTATTATAAAATATATATATAAGTTTTTTTTATATAAAGTAT
115485  ATATAATTAATAAATAAATTTATTATGACCAATTTATATATTATTATATTCACCCATTTA
115545  ATATAAATATTATAGGTAAATTATGATAATATAAATATAAAAATAAACCTATTATCACTA
115605  ATTTATATAATCTTATATCCACCCGCTGAATCTTGATTCAGCGGGTGGTAAGGTATGGTA
115665  AGGTATAATAAAATAAGGAAAGTATATAAAAGTAAAACTAATTTAAATAACCTTTGTTAA
115725  ATAATATTATTTATCTAGATAATAAATATATATACTCTGAAAATAATAACAATTTATCTC
115785  AACTAAATTATCTACATTTATATATAGAGTTCTTTATCTTATTATTTATTTTTCATAGAT
115845  TATATAAATCAGTAATAAAGAAGATATAATAAGAATAAATATTAAACAAATGAAATAATT
115905  ACCACCCGCAACATCTTGATGTTGCGGGCTTATTTAATTAATAATCCTATTTTATTTAAC
115965  TATTATAACTATATCTCCAATAATTAAATCATCTATAGATATAAATTATATATTTATATA
116025  CATATATAATAATAAAAGATAGAATATAAAAAAAGATAAATTATAAAGTATTAAATAAGA
116085  ATAGAAATACCAATAAAATAAAAAATAAACTCTTACCACCCGCTGAATCAAGATTCAGCG
116145  GGTGGGTTTTATACTCTTATCTTTAGGACAACAAATTATAACATATTTAATTAACCCCCT
116205  TAAAATACAAAAATATACATTTTTTATGTGTTTCATAATACCCGCTTTGCGGGGATATTT
116265  ATATTTAAATTATATACATATATAATATATAAATATAGCCCGCAACATCAAGATGTTGCG
116325  GGTGGTCATAATTTTATACTTATAAGTTTTAATATATATCCTAATGAAAATAAAAAAGAT
116385  AAAATAAATAACGGATTTAAATAATAACCATAAGATAAGTAAAATAAAACAAGGTAATAT
116445  ATATATAAATATATTATAGATATAAGATATAAGTAATATATAAGATATATATTATTAATA
116505  TTTAAGATAATAATTAATACCAGTGAATATATAATGTATATAGAAATATAAGATATATAA
116565  AATTATATATAGATATTAAAATATAACTTATTAAACATAATTAATAAAATATAACTTATT
116625  AAACATAACGAATAAAATATTAACTTATTAAACAGATCATATTCCTGGTATAAGAGAGGA
116685  GGGGAGAGGAGCCCCCCCCGGAGGGGGGGTCATTTATTTTATTTTTATTCTTTTAATTTT
116745  TTTTTATAATTTTTAAAATATAGATATAAGTTAATTTATAATTTTTTAAATTTATTTAAA
116805  TTAAATTATTTATATATAATATTTCCTACATTTATAAATATATTTTTATTTAAAAAAAGG
116865  TAGTTAACCCCCCCCTTCGGGGGGGGTATTAGAATTTATCTTCTATTAAAATTTATTGGG
116925  GGGGGGGAGATTTTATATTCTTTTATTCTTTCATATTTTTAAATATTTAATATAAGAAAT
116985  ATAAGTTAATTTCTAATATTTTAAATTTATTTAAATTAAATTATTTATATATATAATTCC
117045  CTATATTTATAAAAATAATTTTATAAAAAAATAAGGTAGTTAACCCCCCCCTTCGGGGGG
117105  GGTATTAGAATTTATCTTCTATTAAAATTTATTGGGGGGGGGTATCTTATTATAAAAAAT
117165  AATATTAATTCTTTATTTTAGTAACTTGTAATTGATATATATTATATATTGATATATAAA
117225  TTAAAATAATTATAAATAAATAGATATATATAAACTAAATATGTAATAATAAACAAAATA
117285  AGAATTAAATAGTAAAATAACCCCCCCCCAGATTAATCAAATTAAAAGAAAATATAAAGG
117345  ACCCCCCCCTTGGGGGGGGTCAGGTATTTATTAATTTTAATATCCTCCCGCTGAATCTTG
117405  ATTCAGCGGGTGGTTTTTATTTTATCTTTTACAATTTTTATCTAAAATTTATTATTTTTA
117465  TCTCCTATTATAACTTTTATTTTCTCTATATATACTTTTCTTTATTTTAATATTTCTTAT
117525  TTGGTAAATATATTTATATACATCAGCAACATTTTTTTATAAATAAATGTTGCTGTCTTA
117585  TTTATATCTTTTTTATATTTTTCTTTTTTTTATTTCATATTTTTAATTTATGGTTTTCAT
117645  ATTTTACCTTTATTTACAATTTTTATATCTCCATTATTATTATATATAATATTATATAGA
117705  TATTAATTATATAAATATTAGGAACTGTTACATTATGATATAGAGATTAAATATATATTT
117765  TATTTATTTTATAAATTATACATTAGATATATCTTAATTTTATATTAATAATATTTATAT
117825  AGCCCGCAACATCTTGATGTTGCGGGTGGTAATATTAACTTTATTTATTATTAGGTTTTA
117885  TTTTATTATTTGTTACATTTATATGTATCATTTGTATTTATAGATTATCATCATTATATA
117945  TATTTATAATTATCCCGCTACGCGGGATGATATACCCCCTTCGGGGGTTCATTATATATT
118005  ATTTAATAAGATATGATAAGGAGAAAATAATATAGATAATAAAATAATATATATAGCCCG
118065  CAGCATGCTGCGGGCAGAGATAGATATAATTAAATAAAGTGGTTTTTATTTATTATGGGT
118125  TTTAATTTAAAAATATATCATGTATTTTTATTTAAATTTATTATATTTTACATATAGGTA
118185  ATATTAAATTTTTATATGATTTATACCTTTTTATACCTAATTTTATTCTTATTTATTTCA
118245  AATTTATTATATATAGCCCGCAACATATAAATGTTGCGGGTGGTTCTTTATTTAATTTAT
118305  AAAATTATATATTTAATAATTTATCTCCTTATTTTATAATATAGTCATAACAATTTATAT
118365  AATAAATGATCATTATTAAAATCTTAATTATCCCCGCTACGCGGGGATGATACCCGAAGG
118425  GCATTATAATTGGAAATTATATATATATATAGGATATATATAAGAATATATTATAAATGA
118485  TAAATATAATAAAAAAAAATAACAGATGTATTAATAAAATGACAATTAGAATAAATAGCC
118545  ACCCGCTTCATCTTGATGAAGCGGGTGGTGAATATTAATATAAACCTATATGATAATAAG
118605  TTATCGTAATTTATCTCCCTATAAATTTATTAATATATATATGACATTTATTATATGTAT
118665  ATAATAATTAATTTAGTAGAATAAGGAAACATTTATAAGAGAATAAAAATATCAATAAAA
118725  TTAAGTTATAATGATATTAAAATAAGATTTAGATAATTTAATAATATCTTTCTCTATATA
118785  TTTATCTATAAAAGACTATAATGAATATCTACCATTATGAGATATATATTTATATTATAT
118845  ATATAATCCACTTGCTACATTTATATGTGGTGGTAATTATTAAAAATTTAATTCATGATT
118905  ATGTAGTTATAATTATGTTATTTTAATTATATATCCTATATCTTTGATATAAATTAATGG
118965  TATATTAACTTTTAGGTGATATAAAAAAATGGTATATTAGATAATTATGACTACCCGCAA
119025  CATTTATATGTTGCGGGCTATAGCTATTTCTATCTTTTTTATGTGATTTTTATTATTAAT
119085  ATACCTTTACAGACTATTTAGTATGATATTATTTTCCACCTATTATATTTAAATTCATAT
119145  AATATAGATATATATAAATGAAATAAATAAGATAAATTAAATCCACCCGCTGAATCATGA
119205  TTCAGCATACAAAAATATATAATTTGTATAGGTGGTAAGTTGATATATAAAAAGTATAAG
119265  AATATTATGGATAAATTAAAATATATAAATAGTATATTATCTCCGTAATAATAAGAAATT
119325  AAAACAGATATAATCCCTTATAAAAAAATATATCAAATAAAATAATATGTTTAATTATCC
119385  TGATACCCGAAGGGCATTATAATATAGATCAATATTATAAATTATTAATAACTTTATTAA
119445  AAAGTTAAATGATAAACATTATTAGTATTTTTATATTAGATTCATTAAAGTTGTGGGTTT
119505  ATTTTTAAAATCATCTACCCATTTCATTATATTTTTATTTCATATAAATCATATATTTTT
119565  ATATATTAAGGTATAAATTTATAAATGAGGAAATATTAATTTATATATATGATATATTCT
119625  ATAAAATAATTTACCTAAATAATAAAATTTAACACATTCATTTTTTTATTCGTGGTTTAG
119685  TTAATAAACTTATTAATATGTGTATTATATATATAACTAATTATAATAAGTTAAAATTAT
119745  CTTCTTAATTACTTTTTGATAGATTTTATTTTGTTAATAAGGATATAAATGTGATCAATA
119805  TTAAAATGTTGTATATATAAATATTGAAGATTAATATATATCCACCCGCAACATCAAGAT
119865  GTTGCGGGCTATATAGGTTTAATTTATTTGGTTTATATAAATTTATTAATATTTTTTATA
119925  TAATTTTTATTAAGATTTTTATATATATCTCCCTAAATTATATTATGCCCGCAACATTAT
119985  CATGTTGCGGGTAAGCTTATTTATATTATATATTATTATTTATACAAATTATTATATATA
120045  TATCAAAATTAGAATTTATTTATATATTATTTCTATATATCTTTTCATTAAATTGTATAT
120105  TTATTTTTAACTTTTAGGTTATTATTTTTATTTCAATTGGTGGTTTTTATCTATAAATAT
120165  AAATGATTAAGTAGATAAGATATATAAAGGAATTAATGCCCTTAGGGTATCAGGGGATAA
120225  TTAATTAAATATATAGATATATATATTACCACCCGCAACATATAAATGTTGCGGGTTAGG
120285  CTATTCTTTATTTTTATATCTTTTATCTATTATTTATATTATTATAATTAATATATATTG
120345  ACCTTCTTATTTATATTATTATCTTATATATTTTATAATAAGCCTACTGCTAGCATATAA
120405  AAAATTTTACCTAAATTATAAAATTAACACATTCTTTTTTTATGGGTGATAAATATTTAA
120465  TCAAATATTATATTAATTACTTCGGGGGTTAATTAAATTTAATGATAATCTACCTTTAGA
120525  TATATTCATGATATATATAATTATGATACCCGAAGGGCATTATAATAAATTACACCCGTT
120585  TCATCTTGATATATTCTATAAAATAATTTACCTAAATAATAAAATTTAACACATTCATTT
120645  TTTTATTCGTGGTGATTTATCTTACATTTTGATTTAGTGAAATTATATAAAAAATAACTT
120705  ATCTCTAAGATAATTTATAATCAACATTAATATTATTAATATAAAATTAACTATTTTATA
120765  ATTTACTCATCATCATTAAACTATAAAAGTATAATATTAATACTATTCTATTAATATATA
120825  TCTAATATATATAAATAGTCAAATAAAATATAATTTATAATATATATACTTATATAATAA
120885  AGAGATATTATAATAAAAAATATATATAAGATAGATAAAATCTCCCGCTGAATCTTGATT
120945  CAGCGGGTAGTTAAATATAAGATATTGTCATCATAATTATATAGATAATAATATTATAAT
121005  TTGTATAAGATATTGTCATCATATAGATAATAATAATATAATTTATTAAATGAGATAAAA
121065  GATCTATAATAAAATATAGCCCGCAACATTTATATGTTGCGGTATTAAACAATATATATA
121125  TATTTTACCTTATATAAAATAATCCTACATTTTTTTGTAACATTTTTATCTTATAACTAT
121185  ATATTAACTAATTTATCTATATATATGATACTAATTATATTAAACCTACTTATGATAATT
121245  ATATTCCTTTATATAAATAATCCTATATTATGATATAATTACATATTTATGTAATCTAGA
121305  TAATAATTCTAATTATATATTTATTTATATCTATATATAAGTGAATATAGGTAAATAATA
121365  AATTACCCCCGCATTGCGGGGATGATCAATCCCTTAGGGGGTTAATTAATTATAAAAATA
121425  TAAAGGTAGAATATTAATAAAGAAATTAAATACACCCGCTGAATCATGATTCAGCGGGTA
121485  GTGAATATAAA
