# Supplementary material for: Global Characterization of Fungal Mitogenomes: New Insights on Genomic Diversity and Dynamism of Coding Genes and Accessory Elements
Source: Front Microbiol. 2021 Dec 1;12:787283. doi: 10.3389/fmicb.2021.787283 (PMC8672057; doi:10.3389/fmicb.2021.787283)
Supplement: Supplementary File 1 — de novo annotation files of the 685 mitogenomes investigated in this study. Annotation was performed with the Mfannot program. [file Data_Sheet_1.ZIP › Supplementary_FileS1/NC_020148.1_Phlebia_radiata_strain_79_mitochondrion_complete_genome_mitogenome.mfres]

;; Masterfile modified automatically by mfannot version 1.35
;; on Thu Dec 24 19:44:05 2020 by user pfonseca on host LGCM-PROC
;;    - Gene Totals: 77
;;    - List of genes added:
;;      atp6 (2 introns)     atp8                 atp9                
;;      cob (3 introns)      cox1 (11 introns)    cox2 (3 introns)    
;;      cox3 (1 introns)     nad1 (1 introns)     nad2 (2 introns)    
;;      nad3                 nad4 (1 introns)     nad4L               
;;      nad5 (5 introns)     nad6                 orf101              
;;      orf104               orf107               orf110              
;;      orf111               orf114               orf120              
;;      orf121               orf127               orf128              
;;      orf141               orf152               orf197              
;;      orf217               orf242               orf246              
;;      orf247               orf256               orf266              
;;      orf273               orf293               orf295              
;;      orf303               orf314               orf319              
;;      orf320               orf325               orf34               
;;      orf363               orf370               orf373              
;;      orf376               orf444               orf48               
;;      orf489               orf654               orf661              
;;      orf74                rnpB                 rns                 
;;      trnA(ugc)            trnC(gca)            trnD(guc)           
;;      trnE(uuc)            trnF(gaa)            trnG(ucc)           
;;      trnH(gug)            trnI(gau)            trnK(uuu)           
;;      trnL(uaa)            trnL(uag)            trnM(cau)           
;;      trnN(guu)            trnP(ugg)            trnQ(uug)           
;;      trnR(ucg)            trnR(ucu)            trnS(gcu)           
;;      trnS(uga)            trnT(ugu)            trnV(uac)           
;;      trnW(cca)            trnY(gua)           
;;
;; end mfannot
;;


>NC_020148.1 Phlebia radiata strain 79 mitochondrion complete genome gc=4
;     G-cox1 ==> start
;     G-cox1-E1 ==> start
     1  ATGAGTAGTAAATGGCTCTCATCAACAAATGCCAAAGAAATTGGTACCCTTTATTTAATA
    61  TTTGCTGTTTTTGCCGGTATGATCGGTACAGCATTTTCTATGCTTATTAGATTAGAATTA
   121  GCAGCACCTGGTGTTCAAGTTTTACAAGGTGATCATCAATTATTCAACGTGATCATCACT
   181  GCACATGCATTTGTAATGATATTCTTTATGGT
;     G-cox1-E1 ==> end
;     G-cox1-I1 ==> start /group=IB (8.96e-22)
   213  caaattaaatttaaataaaaaaaacggcctgggattacctagcctgggctactcaagcta
   273  attatttgtttttatgttttagtccaaaaaatagtggatttaataaagatagtactaata
   333  taaacctagaaaaaagtt
;     G-cox1-I1-orf110 ==> start /note=GIY ;; evalue:4.9e-11
   351  atgactataaacgaaaaaaaaaataccgcttgcgcgctcaaggtaaaaataaccctcata
   411  caaaaattgaaattatggatccctttaaataataggaatcaaattgctgaagtagctaaa
   471  ggtgctaaaggagtttatatatttgaagttataaataaaaaaaccgcagatgcttatgta
   531  ggtgtgtctattaatctatatagtagagtctgttcttattttatgccatctatcttaaat
   591  aaagctgatagaaaagttcttagatattttaaagcaaatgtgtttaaaaatgttaaacta
   651  acattacttattttaaattctgatgctacctag
;     G-cox1-I1-orf110 ==> end
   684  taacaagctattgaattagaacaatattatatagacatactatcatctaaacttaatgtg
   744  gatatagtagctggaggctataatggttaccatacacct
;     G-cox1-I1-orf104_1 ==> start
   783  atgtctgaagaagcaaaacacagattaagaaaattaaaaggtaaaactgtatatctatat
   843  gatactgtgactaaaactttaatctatatttctgactctaaacaatggctaaatagtaat
   903  ataaaaatacatcatgttagtttatataattgtttaaataatgctaaactatttctagag
   963  agatttatattttctaattaccctatttatgaatttccttatgaatctatattaactgaa
  1023  caagaattaattgatttaattgaaacagttaaagcccagtataaaccaaaaaacctcaaa
  1083  gtaaagctattttag
;     G-cox1-I1-orf104_1 ==> end
  1098  ctgaaaatgttgtagatccagaattgactaaaacttttataagtttaggtgaattagcta
  1158  gacatttgaaagtagatagaggtacaattagagtgaatatttttggcagatctaaagggt
  1218  tatatagaaaacaatggaaatttacacttttggatatgccagccgctatgcgataattct
  1278  ctttgctatttgtatgaagatgattatgtagccccgagcaagatgattaagctcttgtag
  1338  ggcccaatatctctctttgcgtagcgttttttttagatttaaatggcatggccgtgattt
  1398  atagtaatataaatctttattttcgctatttgctggaatacccttagagttatatttact
  1458  aagtctacttaaaggtagaaaaaagtaacaaaatataaattgggcaatcagcaggaaacc
  1518  aaaataatatttatcggaaaatatggcgactgtacgctaattttatagatattaattagt
  1578  aggatcctcagagattacaagcgaaatatcctaagttaacgaaaatgattaggataaaaa
  1638  tataatcctgcctaattagataatttttaggtttaaag
;     G-cox1-I1 ==> end
;     G-cox1-E2 ==> start
  1676  TATGCCTGCTTTAGTTGGAGGTTTTGGTAACGAGAGTTCAAGTGTGTGCTTAAAAAATAT
  1736  TTATTTAAC
;     G-cox1-E2 ==> end
;     G-cox1-I2 ==> start /group=IB (1.86e-20),I(derived) (7.51e-05) ;; mfannot: two introns identified
  1745  T
;     G-cox1-I2-orf370 ==> start /first_aa=I /note=LAGLIDADG ;; evalue:1.2e-33
  1746  ATCCCAAGTAGAACAATATTAATATCTAATAATAATACATTATTATTATTTTCTTCTTCT
  1806  TACCTACAATGCGAAGATAATCATAATAATGATCTTCTAAATACGAGTACGGAAACCTGC
  1866  TCAGCTTCTCCCTTAAATTGCCCAAAGGTGAGAACAATCCCTACGAATTTTAGGGCAACT
  1926  GAGTCTATATCTGCCACCTTTAATCCAAAAATTGTTGGTGGATATTTAGCCGGATTGATA
  1986  GAAGGAGATGGTACCTTTGCAGTACACGATAAAAATTCTACAGCTAAAAAATATAGACCT
  2046  ATGATAATCATTGTATTTAAAAAATCTGATTTACCTTTAGCTGAATATTTACAAATATTA
  2106  ACTCAATGTGGTGTTATTCAAATAAAACCTAAAAGAGGCTATGTTTTATGGCAAATATCT
  2166  GATATTGTAGGAGTTTATAATATTGTAAATATTATAAATGGGTACATGAGAACTCCTAAA
  2226  ATAGAGGCTTTGAATAGAACTATTGAATGGATAAATGATTACATTGATCAAAATAAAAAT
  2286  AGTAAACTACCTAGTACTAAATCTATCTTATCTAATATTCATAAAATAGAGAAAAAAAGT
  2346  CTGGATAATTCACCTATAGATTCAAATCCTTGGTTAACAGGTTTTACTGATTCTGATGGT
  2406  AATTTTTCTATCAATATTACTAAAAGGTCAAACAAAAATTTAATGAGAGTGCAATTGTAT
  2466  TATAGATTAGAAATCAGACAAACATATCATCGTTTAAATAATGATGAAGTAAGTTTCTTT
  2526  GCTATAATGTCAAAAATAGGAACATTTTTAGGTTCAAATGTTTTAAGTCGTAGTAGAATA
  2586  GTAGGTGGTAAACAGTATTTTAGTTTTATTGTTACTGCTACTAATAAAAATAGCCTAGAA
  2646  AAAACTCGTTATTATTTTAATAAATTTCCGCTACTTTCTTCCAAATATTTAGATTATCTA
  2706  TCTTGGTGTCAAGTTATAGAATTACAGTTAGCTAATCCTATAACTACTTCTTATTTAGAT
  2766  AGTGCTTTACAAATTAGAAAGGATTTTAATGCTACTAGAACTACTTACAATTGGGATCAT
  2826  CTTAAAAATAGTTATTTAACACACAATTTATAG
;     G-cox1-I2-orf370 ==> end
  2859  TTGCCGTGGTTAACTGCGAAGTTAATCTTA
;; mfannot:     /group=IB (1.86e-20)
  2889  ttacgttactttatgcggggaaattttaaagtctatttatagaaccatctgaaaacttga
  2949  ttgcttttttttttaattctgcctccggcctagcaataaacaagcgtacagaggtcataa
  3009  acattaaatagaataaatattataaacaatccgccggaaacaaaaataatcatcttggcc
  3069  tacgccgtactccgctcttcattgtcttaagggcccacccaggatatggaaagggcgggg
  3129  ggcctgagtataaggctagatgtttttatcgtaggatcttcagagactttacgtaacgca
  3189  ggttatttaacctgaagataaagtcc
;; mfannot:
  3215  AAATATAATTGAAAGATTATTAATAATAGAACTATTTTTTACCTATTCATGTTGGAGCGC
  3275  CTGAT
;     G-cox1-I2-orf325 ==> start /note=LAGLIDADG ;; evalue:1.6e-46
  3280  ATGGCAAAATATAATCTACTATATTTAAATAACCCAGATACCTTATCAAAAGTGACAAAA
  3340  GCTTACTTTACAAAAAGTCAGGTCAGTTCTTTATCAAAAAAATATTATTCTACGGCTACA
  3400  ACCTTGGTTAATAAATGTTCAATTGATACCGAGAATATCAATTATGAAACAGATATAATT
  3460  AAACACTTACCTTCTTATTTAGCAGGTTTGATAGAAGGTGATGGTTACATCTCTATCACC
  3520  AATCAAAATAGAGTTATTTTAGGAATCACTTTTAATATTAAAGATAAACCTTTAGCAGAA
  3580  AAACTCTTAAAATATTTAGGTAAAGGATTTATTGCTATTAGAAAAACTAATTCCATAGAA
  3640  TTAAGAATTTCTGAAAAAAAAACTTTAATTAGAATTGTCAATCTTATTAATGGTAAATTT
  3700  AGAACACCTAAAATTGATCAATTGTTTAAATTAATTGACTGGTTGAATAACAAATATTCT
  3760  TGTAATATCAGAAAATTACCTTTAGATGATTCACCATTATCTAAAAATAGTTGGTTAACC
  3820  GGTTTTATAGAAGCTGACGGTGGGTTTTATATTAGATTCCCTAATCAAATTATTTGTAAA
  3880  TTTAATTTAGAACAACGAATGATTTACCCTAAAACACAAGAAAGTTATTTTAATATATTA
  3940  AATAAAATATGTTTATTTTTAAATGTGAAATTAGCTGTTCGAAGTCGATTAGACAAAAAA
  4000  AATTCTTATTTTGTAATAAGGGTAGAAAATCAAAAATCAAATAAAATATTAATTGATTAT
  4060  TTAAACAAATACCCTTTATTAAGTAGTAAATATTTAGATTTTTTAGACTGGGAAAAAGCA
  4120  TTTGGGCTAATAACTCAAAAAGATCATAAGACAGAGTTGGGTAAACAAATCATTTCTAAA
  4180  GCTAAAAATAATATGAATGATAAGAGAACTTACTTTAATTGGGTTCATTTAAATAAATTG
  4240  GAATGCCGTTTACTTTAG
;     G-cox1-I2-orf325 ==> end
  4258  TAATAAAGTAAATTACCATATAGCCATATGCATGGAATTTTTCTAATTATTTGTTTTAAA
  4318  CGAAAAGAACAGATATAAAATACACACACTAGCCTCCTACTGCGATAGCACAGCGAAGGT
  4378  TAGAATTCTTAAAGGAAGCGAGGATTTACCTTTCGCAACTACAATAAAAAAACAAATGTT
  4438  TTATATTGAAAGGCCAATAAATTTTTGATCTATTCAAATATTCTCGCCTCCCCCTCTGGC
  4498  GTACGCCTAGCCTTCGCTTGCTGCCGCTAGGCTAGGCAGCGAGCCATAGGGGGGGTTGAA
  4558  CTCTTCAAGGGCTGCAGCAGCTAAAGCAGCGGTAAGTCTGCCTGACCTTAGGTGACGGCC
  4618  TAAAGATAGGTGTAAAAATTTTTATATACAATGGAAA
;; mfannot:     /group=I(derived) (7.51e-05)
  4655  aattatgcaagaaacaaaaaataaattagtcctcggcccttcattaatgagggtaaagcg
  4715  aaagttattagcgccctagccttacggcaggagaaattttataattatatcaaaaaaaaa
  4775  tttttttttaacaggaggtatgacgaacctatttttcaggctaagttctttacttaagag
  4835  gagtattttatatcttcagagactaatacgctatacttgaaagaaaatattaatgtataa
  4895  tgtctacatttaaaaaatttttttttgatgaagatatagtcc
;; mfannot:
  4937  ATTTTAGTAGTAATTACTAAAAAAAAAG
;     G-cox1-I2 ==> end
;     G-cox1-E3 ==> start
  4965  ATTCCCAAGATTAAATAATATTAGTTTTTGGTTATTACCACCTTCATTAATATTATTATT
  5025  ATTAAGTGCATTAGTTGAGAATGGTGCTGGTACAGGATGGACTGTTTATCCTCCTTTAGC
  5085  CGGTGTTCAAAGTCATTCAGGTGCTAGTGTAGATTTAGCTATTTTCAGTTTACACTTAGC
  5145  TGGTATTTCTTCATTATTAGGT
;     G-cox1-E3 ==> end
;     G-cox1-I3 ==> start /group=I(derived) (7.49e-05)
  5167  ataacttgtgccgtttattctagtaatagggtttattattatgcttagatatgcttataa
  5227  gtgtttataattttaattacttgttaagttaaaatgttaaaattttgcaggagttcgcgt
  5287  ctcttattgaccatgttctaaatcgaccccaagattttttatttaatcgtggcatcctgt
  5347  tcctgtatggggcaacatgttaagcaaaatttatagtaaattttcagagactttgcgaag
  5407  cagtaaaataattttatagtatgacactcttaataatagagataaattactaaaactaat
  5467  cgattgttttacaagaaaaagtccttataaagacaagtaatctaaatttagttagtacta
  5527  cggaatggatgtttataattcctttagtacccacaattaataaatagaataaaatagaga
  5587  tatctatattccctaaaactaattgtacagctattacagttttcaatggaaaattagata
  5647  gtacactaggtttacctagattaactaaatttattaaagatttaacttatttcccctggc
  5707  tccgccccgcttaagtctaagctaaagcttataagtcgaagacttaagcttaggcgtacc
  5767  ggggccaggagtaaatacaaatagtttagatatcttaattggtctaatagcttcgcaggg
  5827  tgatgcttatcttaaaaaagggaaccgtagtgttaatgttagaatcggatttaaacaatc
  5887  tattataaatttccctttcttatggacagtctatatcgaattgactcattattttgcttc
  5947  tctacctcgattagagtttgcaaaagttaaatgtaaagtttatggtcaattgatattaga
  6007  aactagatcttatcctgttttaaatcaattgtatgacctttttatggttaatggtattaa
  6067  aactataaaaatagatttatttgatctattatctcccacaccgtaggtgagtgctttagc
  6127  ttattggattatgtctgatggtgtatctaatcaatatggtttaactatttgtacagattg
  6187  ttttacaatcaaagatgttgtaattcttattaatattctaaaaatacgctatgatttaaa
  6247  ttgtagtatacattatttaaataaaaaaccgcgattatatattaaagctgattctatggg
  6307  taaattacgactattagttggaccatatgttattcctttttcacattataaattacataa
  6367  aggtaaacgatatgctaattaatccttaaagggagtagttccaaagctaatagctacaac
  6427  tagtccccttgcgcaagcatcgaagcgaggcttgttgagaaactaaactatacttggtta
  6487  aactaagttaagcatctttttttgtctttatttttg
;     G-cox1-I3 ==> end
;     G-cox1-E4 ==> start
  6523  GCAATTAATTTTATTACAACTGTACTTAATATGAGAACAAATGGAATGAGTTTACACAAA
  6583  TTACCGT
;     G-cox1-E4 ==> end
;     G-cox1-I4 ==> start /group=IB (1.49e-08)
  6590  taataaaaatatccttaaataaaacttattttttgtttaaaatttatagacacgggttta
  6650  gcgttagcctcactgcctctctttagcctttgctaaaaacaaaaatgtttaaaacatttt
  6710  tttaaccgtaaccggacaggtgcgctggcccctgcctttggctaggggagaggcctgcta
  6770  tcctcgctagccaggcggctacattggctaggaacaaaatgtttaaaacattttgggccg
  6830  agcctacggcgcttacggcgcctacgacgcctcgctatgcaggctggctgctgagctttt
  6890  tctcgctaacctggcatagcttgccatgacagggctatttaactatagccgctatatgga
  6950  ctatgccgttaccctataattaccaattggttcagttagtagggataaggttcgggaggc
  7010  gtaaggaaaaaaaaaaatgataataaaaataatttataaaaaccaaaacttattatatta
  7070  ttattatttttacccactgcataatatttacttaatctaattatagaaagtaaagtgttt
  7130  tttaaaacttttatagttacgatagggcaaataaaatacccaaggtttattttaatttaa
  7190  ctctagcccctgcctgttttgttttttaatttatcctctgcccaaacctgactcagtgca
  7250  agcgagaggcaagggttaaataaggttgctaacaaaaaaaaataaaaggctggggaggag
  7310  ttttatgcaagcaaaatagttttgtttaaattataatagcggtaaaaaaatatctgatta
  7370  aataattagatattaagaaatattcctatttgtaggaaaatcttggttataaatttaata
  7430  cttgtttaaagcatctttttattaacaatataactttaaatggttaaatttttaataatt
  7490  aatattaataaaatgtcttaaaaaatgtaggcctcgcgctagcgcaggcctacatttttt
  7550  attttagcctaggcctaaaattataagttaaaatttaaatttatcgcgtacgctggatac
  7610  gccccagagataatctacaagttaaaaaaaatataactttagagactatacggaataatc
  7670  atatttaaatgatataaaatagtccaaataaaaaaaaagatattataaaaatgttagccg
  7730  taaggtagcatagcctcagccaaattgctttgcttggcttgctataacaaaagaacctta
  7790  taaaattttaaaattagggctgttacgctcctactctaaaaaacaaaaatttaatgttta
  7850  aacattaaatttttgtttttaaggcgccctagcctgcggactcttaatttaaggcagttg
  7910  tcattcaatataattattaaacattttttttttttagctgtgctatccctagataaatat
  7970  aaacctgccctcacctacctattcgtaggggatgaataggtatattgattaacatagcta
  8030  aaatagattttaataaattctaaatataattta
;     G-cox1-I4-orf376 ==> start
  8063  atgataaaaaacaaaagcaaacaaatatttttttttttatttgtatttgtgtgggctatt
  8123  tttattacagtaatcataatcataatatccttatcagtattagctttcatttatgatatt
  8183  aattgctttatttttattatagttttcacattttatttatttattttaaatattttagaa
  8243  aataataaaaaaattaaattaacaatatttgaaaatattttattgttcatagttgtattt
  8303  caaacagttgtgttagttattactttaatatttaatatattatcatatttttatttagat
  8363  ttagggccattatatgttttagaagatcacaacaataacaatattaaggatactaatact
  8423  aatagaaatatttattttagtaatgattcatggtcaagtactataagaagtttgtttata
  8483  tatggttcagctggtattgctattcacgttacgagagctagtggaagtggatttaaaaaa
  8543  gtagggacaggaatcggagcttttgttgctgattctgtaggtaaaattgttgaaaatacc
  8603  attaatgatccttcgtatgtaagagctcattttacaaattggaaaatgatgtgggaaaaa
  8663  gatagtactggtcatcaaataagtgatactgttaaggtagatatatctggagatagtcaa
  8723  tttacaaataaaattttaggagaaatgagtaaagcatcaggttcttctgagactagttca
  8783  tttttaccttctgcctccggccttgataatgtttatgaacaattatcttctttatgtaat
  8843  gatttactactacctataatagaagcattaaaaccacaaccagttaattatcctatagaa
  8903  ctattaatggatcaacatcatattttatctgtatccttatttatattaactattattagt
  8963  tttgttttttttataatatttttatacaacattatactaatactgtataaagataaaatt
  9023  ttaaatttatttaataataaatatatattaatgtatttaaatttacaatttaaaattata
  9083  aatttagaaaatataatattaattatttttttaatacacaatttttattatttactaata
  9143  ggtttacattttttagctatatttcctattgatataaatatgaataattaa
;     G-cox1-I4-orf376 ==> end
  9194  tcataataataattatatgaccacctttctattttttccatgattttttattttaatcac
  9254  taatccgtaggctgttgcaccctcgctgctaatttttatcgcttacgctacatatttttg
  9314  ctatagctaataccggtggcaagggctaaaataattatataaccccatccctaggcctag
  9374  cctagcctagcctgcggaccgtctcttaaaggcagcaaggctacgccagagtgtatttag
  9434  cgcttgggcgtaggcgtagcgactctagctttttttttatttaacctcagcccctttaga
  9494  gggcgcctaaaaattgcttaagcattttgttttttttatgccctttattaaaagcgaggc
  9554  gctaaagcgaggcgctaaagcgaggcgctaaagcgaggctttttatttttttttaacaca
  9614  aggctgctgcttcgctgcttcgcaacaaaaagacaagagtagggttaaatttagtgtcac
  9674  acaaaaaaaatagcggcataaacatttggtttttaagcagcttgcacaaatatccctttt
  9734  ttataagagcccttgctaaagagaggttgtcgctcgcctttataaagggcgtgcgccagc
  9794  caaaggatgcttgcgcactaaagagacaaatttgtcgcctaactaaagaggcgctaggta
  9854  agggttaataaaaatgtttaaaactcctctagccaggcacggccttattatttagcaaga
  9914  aacaataatttaatttttaatttattttcattatattagtaatacaacctagccggttaa
  9974  aacaacaaaagctatactattctttttttttatttg
;     G-cox1-I4 ==> end
;     G-cox1-E5 ==> start
 10010  TATTTGTGTGGGCTATTTTTATTACAGCGATCTTATTATTATTATCACTTCCAGTACTAG
 10070  CCGGTGGAATAACTATGCTTCTTACAGATAGAAATTTTAATACTAGTTTCTATGATCCAG
 10130  CTGGTGGTGGTGATCCTATTTTATATCAACATCTTTTCT
;     G-cox1-E5 ==> end
;     G-cox1-I5 ==> start /group=ID (1.83e-27)
 10169  ac
;     G-cox1-I5-orf295 ==> start /first_aa=H /note=LAGLIDADG ;; evalue:5e-48
 10171  cataataacttactactctatactattcctgttgccataggcccctttattaaatctaat
 10231  gcttcgcctttcaatttcgaggcatttaaggccgcttactctaaagcttatcaaggtaaa
 10291  cctattccaagcacaagctttttagaatggtttgtaggtttaacagaaggtgatggtaat
 10351  ttcacagtaaacaatcgaggtgatttacaattcgttattactcaaggtactgctgatatt
 10411  caagtattaacttatatcgcagaaattttaagcttcggacgagtaatcaaacaaggcgct
 10471  catacctctcgatttgttgtaaatagtaaagcacaagcatatttactagtactcctattt
 10531  aacggtaatttagttttacctgtcaaagctaaaagttttactccatttcttgcagcttac
 10591  aatctacttgcttcaaaccctaacgctaaatacaatctacctacagtaaaactaatatct
 10651  aatagcattctgccaacattcactgacagttggttactaggttttgtggatgctgaaggt
 10711  tgctttacatgttctttcttaagtcattctaacgcattcagatatcgatttttaatcgca
 10771  caaaaattcgctattaacttaccagtattacaacatttagcaaaactgttaggaggaact
 10831  gtattagctcattcacaacctgacacaaatgaagtagtagtaaatggaataagtcgtatg
 10891  aaacatgtattagcttactttgaacacaatcaactactaacaaaaaaagctgcttcatat
 10951  ggaatttggaaacaagtaggcttaggtatcaagaataaagaccatttagtggctgaaaaa
 11011  cgggctgtgctaaaagccttagctgctacagctaacaaattagcttaa
;     G-cox1-I5-orf295 ==> end
 11059  caaagtactatagaggtagtaatggaaaaaaggatctggtcctatataatgactaatatt
 11119  tcctattcgaaaattaagttaaaaaggtgaagcttgtccaggcagatgtaaatattcaag
 11179  acctgcacaagcgaatatcagaactcacgttaagatatgccagtattctagtccgcattt
 11239  gtaatttagacaattgcactatgtaatctttagagaaaaatagttttataaatgcgttca
 11299  acctgacaaggatgaggagctattacgctttggctacacaagttaaaacggtaaaagaga
 11359  tttaactctgataccgtcggtaatctaaattatcgctacagactgggtcacttgcgggtg
 11419  cctgaaatggtgcttaatgtacagtcggttcccctcactatattagtgtacaagtccacc
 11479  agataaactaattataaatttgctattctattgtccacagcatttagattaattagtaga
 11539  ggtggtacctatctgcacaaatagaaatatgcccattaatcaatggtgtgcagatttaat
 11599  gtgttgattggggaatg
;     G-cox1-I5 ==> end
;     G-cox1-E6 ==> start
 11616  GGTTCTTTGGTCAT
;     G-cox1-E6 ==> end
;     G-cox1-I6 ==> start /group=IB (1.93e-06)
 11630  ccttcaaacttgagggctggtaagctgtaaagtttactgtagaattaactatatgctgga
 11690  acatctgagtatagagtatacgattaaaaaaaaaattgtttttttaattttagcctccgt
 11750  aggtgcaataaagcagacgtctttttttttgtttacaaggcttgattcaaaagataagat
 11810  taacaacacaaatataacaacaacaagtatactctgagctaaaaaatccctgccccctgg
 11870  ctaagtttaatcagaaaatcagcagggaagtctaatcattgacccctcaacgactacatg
 11930  ctaagatcttaagaaatttagattataataaagtctgatctaactcgtgagagttaggga
 11990  ttattatttaatccgttacttataaatataatgtggtatttattagctaagctaacagaa
 12050  gtaataaca
;     G-cox1-I6 ==> end
;     G-cox1-E7 ==> start
 12059  TAAATGGAAGTTTATATTTTAATTATACCAGGATTTGGTATAGTTAGTCATATTGTTTCA
 12119  ACATTTTCAGGTAAACCAATCTTCGGTTATTTAGGTATGGTTTACGCAATGTTCTCAATT
 12179  GGAATCTTAGGATTCTTAGTTTGGTCTCATCACATGTTTGCTGTTGGTTTAGAT
;     G-cox1-E7 ==> end
;     G-cox1-I7 ==> start /group=IB (3.39e-12)
 12233  gctttattcaatttatctatatacattgatgaacatagtttatttgaaactgaattaatc
 12293  ttaagcagtacatttgtaacttctttaagatcatattcaactaataattccttagatgaa
 12353  actaaggaagtaattgtaggtagtttattaggagacgctgatattgaattaagaggtaga
 12413  gctatta
;     G-cox1-I7-orf101 ==> start
 12420  atggtagatttaaaattgtacaatcaactaaatataaagattatttttttatgttgtttg
 12480  aagcatcttttttctcagttttgctcagctccttatagttcatataattatctggatagt
 12540  cgtactaataaaaattattcaagtttaactttaagaactagaagtttaccactatttact
 12600  gaatactataagttattttatttaaatggagttaaagtaatacctaataatattggtgat
 12660  ttattaactccagcccgtacgggagggattagctcactggataatgcaagatggatctta
 12720  tcataa
;     G-cox1-I7-orf101 ==> end
 12726  agtttcgaaaggagttgtattgtgcacagattctttcaaaaaagaagaaattgaacttct
 12786  tatttctgttctaccccttggctccgcacctgcggagcaggggcaaggagcaaacaaaat
 12846  ttaatctaatttgtactattcaaaaggcacaaaataaaagtttaaatagattcagaattt
 12906  atattagtgctaaatctttacctattctacgaacattagttcagtctcattttcatctaa
 12966  caatgttatataagttaggtatatagatgaaatccgcgtcgtttatttctgtgaagaaat
 13026  atataataattttactttatgcagagacttaattgctcattatcagtactttcaagttac
 13086  aatttgataattaaattaatatctgcaggatactaaacattaaaaaaaaaaatattttat
 13146  tgtatcctcagagactttatgtaagaattattttaaatataaatagccctaataaaaaga
 13206  tgcttgatctatagatcaagcatctttttataagtcggcgctaggccaaggcgtctacgg
 13266  ctggttgcagcggagtttcgccataggctaaaatttaaattaataagaaaaagtcctaga
 13326  ttagttgtgtacgctaggagcctaatagccaagcgcacaaataatctattg
;     G-cox1-I7 ==> end
;     G-cox1-E8 ==> start
 13377  GTGGATACAAGAGCATATTTTACTGCCGCAAC
;     G-cox1-E8 ==> end
;     G-cox1-I8 ==> start /group=II (3.77e-11)
 13409  g
;     G-cox1-I8-orf293 ==> start /first_aa=C /note=LAGLIDADG ;; evalue:4.2e-09
 13410  tgcgccatttcattattaaaaatcttgagtagagtttcaattttatatacatattcatat
 13470  aaaattaaagtgaaaaatactccaccgcagttcttatctaataataatttatatacaaat
 13530  gactcacaaaaaaaattaaggcccgcaccctttaataccaaaggaccggtggcaagggca
 13590  cctaaaacaaataaggattttaatattgaaacaaaagcaataatactttgggatcaaaaa
 13650  gataatagtagttttagattacaaaaaggtaaacttactaacaaaattagagaaggtatt
 13710  aatattacaaactaccataaaagtgtcattataggattgttactaagcgatggctatatt
 13770  caacgtcgtaaagattggaatcctaggattagtttacatcaaagtattaaaaattttgat
 13830  tatatatggttagtatttaatagcttgtctgtttattgttcttcatatccttatgtaaaa
 13890  aaaactatcaaaagagggaaattattttttagtttagaatttttttctagacagttaaag
 13950  tcatttaatgaaatttataatattttttattttaaagatagtaaaataaaaaatattact
 14010  ccagaattattccattatttagattatgtagcgttagcccattggattcaaggtgatgga
 14070  gctaaaagaaataaaggtataatattgtgtaccgattgtttttctgttaaagaagttgta
 14130  ctattaatgaatatacttctgattaaatttgatatcatttcaagaattcattttgacaat
 14190  aatagacctagaatttacatcaataaagctgaactaaataaaattaaacctctaattaga
 14250  ccttattttgtgcatagatttttatataaaataacttattag
;     G-cox1-I8-orf293 ==> end
 14292  ggtgtaaagcattaaacttaggtatttaaagtaatttaaaactgacaatagcatgtttaa
 14352  aaaagagatttattaactttatttagttaaatggtcatctctgagctacgattttcatgg
 14412  taaaattaagttcgaatttattaattaataaataattggattgaaatgttgcggctttca
 14472  attattaagaaccaaacaatttgaacaggaagggattttacctacaaaaatatttatgga
 14532  tttttaataagaacttgggatcgtccttactccgaaagaataaggatgacggagtttcca
 14592  tagtaaataataaagataatatcattattctataagttattgaagggaaacagcctaatt
 14652  tattgataaagttagggggagagccgtatgcgtcgaaaggtgcacgtacggttcgggaaa
 14712  ggctttttaactaatcttattcttctttttttttttatatttatcgctacaaaattaggg
 14772  atatttaaaaatttttttttaataagggggttaatctgctatttcac
;     G-cox1-I8 ==> end
;     G-cox1-E9 ==> start
 14819  TATGGTAATTGCGGTTCCTACAGGAATTAAAATCTTTTCTTGGTTAGCTACATTATATGG
 14879  TGGTAGCTTAAGATATACAACTCCTTTACTATTTGTTTTAGGATTCTTAGCATTATTCAC
 14939  TATTGGTGGAT
;     G-cox1-E9 ==> end
;     G-cox1-I9 ==> start /group=IB (1.19e-18)
 14950  tattcaacactgttagttcaccgtttaaaggctactatttgctggaaacctctaataact
 15010  aagatactgcttctctccttttgcttcgctccgcattgcagcatcgattgttctggccta
 15070  ggccaggtcgggtgcaggtaacaagcaggctagagaaaatcgtaatacaatgctgaaaac
 15130  gatatagtaacaaagcttagttttgagttatcagcaggaaacctttttatttagtagcgt
 15190  aaatttaataaggttcctcagagactatatgtagccatcattttattggaaattaataaa
 15250  tattaaaatcggataaaatgataagatatagtacctaaaatcataaataatattt
;     G-cox1-I9-orf373 ==> start /note=GIY ;; evalue:0.0059
 15305  atgattttagttttttgggtgtgtgaatccatctatcccttaagggcgaaaaacattcct
 15365  gagctatgcgaggcgtgttattattttaatctagacaattctttatttgaatgttcaact
 15425  tgttttttaactaaaatagtaaaacagataaaacctattaaagtttataataactttaag
 15485  gaagataaacaacagatcaaacaagatcaaaaaggtaaaacaggtgtatattgtttagtc
 15545  aatttaattaatgatcatatttatattggtagttctgtgaaccttgctgttagaatgtca
 15605  aattatctaaacactacttttttaaaaaacagaaaaaataataatatgcctattatacaa
 15665  gcattgttaaaatacgggcaagaaaattttgctgttttaattgtagaatatgtagatata
 15725  gaaaatttatctgtacgggaaactttctatattactaatttattaccttattataacgta
 15785  ttaaaacaaggttattcttcattaggatataaacatacagaagctactaaacaaatgtta
 15845  tcagaattagctaaaaatagggttcattcagataaaactaaagctttaatttctagggct
 15905  ttagtgggtgaaaataaccctttttacaataaaaatcattcaatagatgctaaattaaga
 15965  atgatagaagctaattcagcttatcctgtttatatttataattcatttagaaaattatta
 16025  gtcatttttccttcagttagaactttagctaaattaattaattctaaccattctactata
 16085  gtcagttatattaaagataaaactttatttagaggtgaatggtattttagtaatttaccg
 16145  tttaatattactgatacacctgaaatatctaattggtcttcaaaggaggctaaagatcta
 16205  atgaccgaaattttaaataaatctaacattaagaaagctatatttgtttatagttctagc
 16265  gctgccgctaggctagagcgagaagaattcataggaaaatttgatggtgtaacacatgct
 16325  caaaaagaattaaattttagtcacgatataataaaaaaatatgcgttattaaaaaaacca
 16385  tataaaggttatatttttagttatgagagattgaatagttaa
;     G-cox1-I9-orf373 ==> end
 16427  gttaactatgtcagcctcatatagccctgccttatatctccacttttctctccagctgcg
 16487  cagcctatgtatacatattgccaataatctagagacattaatgaagtagacggtagtggt
 16547  ataaggctttaatattataaattctatatttattttataattaatttattgg
;     G-cox1-I9 ==> end
;     G-cox1-E10 ==> start
 16599  TAACAGGAGTTGTATTAGCTAATGCTTCAATGGATATTGCATTACACGATAAAACTTTAA
 16659  CAGT
;     G-cox1-E10 ==> end
;     G-cox1-I10 ==> start /group=I(derived) (1.90e-07),IB(3') (3.50e-04) ;; mfannot: two introns identified
 16663  T
;     G-cox1-I10-orf242 ==> start /first_aa=C /note=LAGLIDADG ;; evalue:8.5e-46
 16664  TGTTCAATAGGATTATTAAGTACCCAAGACCACTTAAACCCATTTTGGGTTGGTCTAATG
 16724  GACGGAGATGGAAGTATTCAAGTTAATCACTGGCGTAAAAAAAATTTACAATACAGAATA
 16784  GTTATCAAATTATCAAACTTAGACTCTAATGTTAAAATGTTAATGTTAATAAAACATCAA
 16844  TTTAAAGGACATGTTAGATATACTAAAAACGATCTATTTGTTATTTGGGTATTAGATAAT
 16904  AAAACAGATATTTTAAATGCTATTAAAACTTTTGATAAATATCCTCCTCTAACTAGTCGT
 16964  CTTATTTGCTCTTTAAGTTTTTTAAAAACTTGTTTATCTAATAATGATGTAGAAACTTAT
 17024  TTAAATTCTAGAAATTTTAAATACTTTAAACAATTAAGTATAGTTAAAGAAAAATTAAAT
 17084  CAATCAAAACCTCTATATTTTAATAGTTGGTTATCAGGGTTTATTGAGGCTGAAGGTTGT
 17144  TTTTCTACCAGACAAAACAAATATTCTTCTTTTTCCATAGCACAAAATAATGATATTTAT
 17204  ATATTAAATTTTATAAAAACACATTTTGGTGTTTCTAATATGATTAGAAAACCATATAGA
 17264  GATAAATTTTTTTATTCTTTAGAGGTATACCGAAAAGATGTTTTAAATAAAATAATACAT
 17324  CATTGTGAAATTTATCCATTATTAGGTGCTAAAAATAATAGTCTATTGAAATTTAAACAA
 17384  GCTGTTTAA
;     G-cox1-I10-orf242 ==> end
 17393  TAATGTGTTGTGTTGTCATCTCACTATGATACTAAGTATCGGTTATTTTGTCCTACGGAC
 17453  TATTAAGCCTCTCTCTTTAGAAAGGCTACGCTGATTTTTGGATTAAAATAGCTA
;; mfannot:     /group=I(derived) (1.90e-07)
 17507  acggtgaatcctttattatatttatatgcttaaatatctactactgtaataaaggtaata
 17567  ccgtggaaacaatatatataaatctattatttattggatctgtagagactatacgtgaga
 17627  tttgaaaacttattaagttaagtaattaaaaaagatatagtcc
;; mfannot:
 17670  GATCCCTTAGGTGACTAAGGTTTTAAGATTTAAATCGCTTCTGCCGCAAGGCTAGACTTA
 17730  TTACGTAGTAGCTCATCATAATTTAACAGAATTATTAAGTTGTTCATTATTATTGCCAAT
 17790  TGCTAAATTGCCTACGGGTTTGATTGAATTCTCAGAATTAGTCCAATCTGAAGGTGTTAT
 17850  TAAAACAACTTTAAAAGGGAAAAGAGGGGTGTACTTATGGACTAATAAAATTAACGGTCA
 17910  TCAATACATAGGTAGTGCT
;     G-cox1-I10-orf363_2 ==> start /note=GIY ;; evalue:1.9e-19
 17929  ATGGATCTTTCTGCTAGATTATCTGATTATTTTAGTAAATCTTACATTAAAGCTCAGTCT
 17989  AAACGGGGTAGCGCTATTTCTTTAGCAATAGCTAAATATGGATACGATGAATTTACTTTA
 18049  CAAGTTTTAGTTTTAGGATCTTCTCCTATTCGTGAAAATATTTCGGTTAACTCTGATCAC
 18109  ATATTGTTAGAACAATATTATCTTGATAGATATCTGCTTATTTATAATGTAAGACGAGTT
 18169  GCCTTAGGTCCTGCTCCTACTTATAAAACTAATGAACCTAAAATTATGGCTGAAAATAAT
 18229  CCTCAATTTGGAAAATTAGGTTCAGAAGGGGCTGCTTGGGCTAATCGACACTCTGAAGAA
 18289  CAAAGAGCTATTTGGTCTTTAACTAGAAGTACTCCTATTTTTATATATGATAATAATGAT
 18349  TTAACATTTAAATTATTCATTTATGGTTATGAAAGATTAGCTAATTATTTAGATGTACAC
 18409  ATTAATACAGCAAAACGTGCAGCAAAATCAGGTAAAGTTTATACAAACCCTAAAGGGGAA
 18469  AGTTTTATTATTTCTTTAGTTGAATTAACTGAACAAGAACTTAAAAATATTAAAATAAAC
 18529  AATAAACCTAAAAGTACTATTGCTAAAGCTGTACATGTATATAATAAAGATAAAACTATA
 18589  CTTCTTAAAACCTTTAATACTGTAAGCTCATTTATTACTTTATCTAAACAAAGTGGTTCT
 18649  TCTGTTAAATTACTTTGTGAATCAGATGCATTATGGTTAGGTGAATATTTTCTTTCATAT
 18709  GAATTACTACCTAGTGCCGACAACTCACTTAATAGTGTAGGAATTTTTAATCCTAAATTA
 18769  AATACACGTAAATTGAGTATTCCTGTTTATTCTTATTCAGCAGATGGTAAAACATTTATA
 18829  AAATATTATTCTAGTTTAAGAAATTGTGTTAAAGAACTAGAAGGTAACCGAAATTTTAAT
 18889  ACTAAAACTTTAGAATTATGTATTAAACATAAAGAACTTTATCACGGATTTATTGTTTCG
 18949  GATGTACCACTATTTGATCACCTTATATGAAGTCCACACAATTTAGCGGTAGCAAAATAT
 19009  AAACAAAAATAA
;     G-cox1-I10-orf363_2 ==> end
 19021  AACTTATGCTTCCAACCCTCTCCGACTACATCAGCCTCTGACTACGCAGTATGTTGTTCA
 19081  AGCAGGACTCTTAAGCAAGGTGTCCTGCCGCTAGGCTAGGGAAAGCAAACACTGTAAAAT
 19141  TTAGCTCATTAAATGTGCTGCTACTACAAATCGTAAGATTTGATACAAATAAAATTATAC
 19201  TATAAGCTGGAACGACTCACTCTATTGCTGTGTTAACTAGTAACTTCTAAGACAAGGTAG
 19261  ATTGCGCAGGACATATTGTGCCAATAGTTGAGGCCGCTAAAGCAGGATTGTGAACTACCT
 19321  ACTGTGCGGTTTAGCTAGTTTAACTAGAAAACAGATTAGGGTAAACTTTAAATACTAGCC
 19381  TCCGCATTTACACCGTAAGGTTTTTGTAAAAAATTAAGCAGTAAAAATTTGTAAAGTTTA
 19441  GTTAATCAGCTGGAAAGATTTTAAAATTTTTAAATAATTAGCTTATACTTATTTTTATAG
 19501  TAAATTTT
;; mfannot:     /group=IB(3') (3.50e-04)
 19509  aaccctcagagactactatgtataactcccattatattacaaattaacactttacacaat
 19569  ttatctaaatctatccatgtgttagaggcagaagtctggtagtgtacactagccctagcc
 19629  ttgattttttttttaatttattaaaaaaaaaacaaggcaggcagcaaaattttatatata
 19689  ttaggataaagatagagtcc
;; mfannot:
 19709  TATTACTATTTAAATTATAAATAGTAAATAAATG
;     G-cox1-I10 ==> end
;     G-cox1-E11 ==> start
 19743  AGCACACTTCCACTATGTATTATCAATGGGTGCTGTTTTTGCATTATTTGCTGGATTTTA
 19803  TTATTGGACTCCAAAAATTATAGGACTTAGTTATAATGAATTATTAGGTAAAGTTCATTT
 19863  CTGGACTATGTTCTGTGGGGTTAATTTAACTTTCTTTCCTCAGCACTTCTTAGGTCTATC
 19923  TGGT
;     G-cox1-E11 ==> end
;     G-cox1-I11 ==> start /group=IA (5.84e-20)
;     G-cox1-I11-orf266 ==> start /first_aa=M /note=GIY ;; evalue:3.6e-32
 19927  atgtttgaaatgacaagtacaaatgaaagtattgtattatctgctatgtgccttttccct
 19987  ttaggtccttttgtaaaaccaatgtttttaaatgaacctatacgtgtgtatttccctaaa
 20047  ttagatagaaatcttattggaactgagaatagaaaaaaacttgtgatctatcagtggact
 20107  aatttaataaatggaaaaatatatataggaagtgcttatgctggatctacaagattacta
 20167  agttactttagtccaagtgttctagcacgtaatttacctatatataacagcttaagacaa
 20227  tatggacataataatttttgtttagctattttagaagatttaggcccatccaaacaaata
 20287  tccaaaaagtttatgttagaaagagagcaattttacttaaatattctttttaaaaaatat
 20347  ccatataaaatgttaaacctgtctcctacagcaggaactactttaggctttaaacacact
 20407  gctatttttaaattaaatagaagtgctagtttgaatcctatgtttggtaaaactttttct
 20467  actgagtttattgctatgcaaattcgagataaaaaaggtaaaaataatcctatgtttggt
 20527  gtaactaagtctacagaaacaatagcgaaattgcaaaaatttgtttatgtctatgaagct
 20587  gatactcgaaaacttattggcctatttactacagttgaatgtactaaacactttaaaatg
 20647  ggtaaagatactttatataaatatttaaatagcaatattcctttcaaaggaaaaatattt
 20707  tcacgtgtacaattagattaa
;     G-cox1-I11-orf266 ==> end
 20728  attttcatacctctatggtataatttaaaatgccattagtaaattgggtgaattgcaagg
 20788  acatcctatatatgtgggtgcttcataaaaacactattttaggacaatttgcagcgaagt
 20848  ttatttcaatacccccacagatgttattaaaccattttaacttattataatgctcgctag
 20908  cgggcacagcactgtggtgtagaaataaaaacgttcaacgactagcaagtgagtagtatt
 20968  aacaataagcttgcactctatattactaacaataatatagttagcgcccaaacatccctg
 21028  cgaagcgattctttaaaaaggtgatgaatgacatagtctgaaccttttacttatttttaa
 21088  gcacaataaataagtatataattgttataggaattatattaagtatataattaatagaat
 21148  attcctatttaatttaccgtaaggaaaggagtcttaagtacgtcttataagatccggcaa
 21208  cttatctagtagctgggctggcaaagcttgccgctacctgccgatataatttactagctg
 21268  ggctggcaaagcttgccggtagccgtaggttaacctagtgaacatcacggtaattagatc
 21328  caggcagagataagtgtacggctgccagctttactagctgggctggcaaagcttgccggt
 21388  agccgtaggttaacctagtgaacatcacggcatgtaaagctcggctggtatattaaggat
 21448  taacacaattg
;     G-cox1-I11 ==> end
;     G-cox1-E12 ==> start
 21459  ATGCCGAGAAGAATACCTGATTATCCAGATGCCTTTACAGGATGGAACGCTATCTCAAGT
 21519  TATGGTTCAATAATTTCAGTAATAGCTTCTATCTTATTTGCATATATTATATATGATATC
 21579  TTTGCTAATGGTAAAGAAGTAAATAATAATCCTTGGGCAATACCATCTTATTTTACTTCA
 21639  TTAGACCAATTTAACAATGAAACACAAAATGCAAATACTTTAGAATGGGCTTTAGCTAGT
 21699  CCTATTCCATTCCATGCATTTAATATGTTACCAGTACAATCATAA
;     G-cox1-E12 ==> end
;     G-cox1 ==> end
 21744  TAAATAATTTATATTAATAAAATAATAATATTTTAAACCCCCAGTCTATCAAAAAAAAAA
 21804  CCAAAACAATCAGTACGGAGGCAAGCTAAATAGACCTATCCGCATTCCACCATAGCTTTA
 21864  TAATCCAAAGGAATAAAGAGGAGGGACTTAAAAAAACAATTTGGTTTTTCCACCTATAGC
 21924  GCCTTCGTATTTTTTTACCCCTTGGCTAAATAAAATTTTGCTAAAATTTTATAAGACAAG
 21984  CGCAGGCAGGGTTTGGCAAAGGCTACAAACAAAAGCAAGAGTAGGCGGTCCCGGACTTAA
 22044  AAAGCAACGCAAATTCGAGCCAGCGTAATAAAGAGAGAGGCTTAAGAGTCCGTAGGACAA
 22104  AATGTTTAAACCACCCTCTCTTTAGTTAAAAAAATGCATTTTTTTTTGTTTATTCTTAGA
 22164  CAAAGGCGCTAGAGGCCTGCGTAGCGTTTTTGTAGTGTGCGCTCTAAAGAGCGAGAGACT
 22224  AGCTACGCACAAAAATGTTTAAAACCGCCTCCAGCCTGCCTCTCTTTAGTTAAATTAAAA
 22284  AAAAAATGTTTAAAGATTTTTTGCCGTAGGAGCCGTAGGATCGTTTGTTTTTTTTTAAGT
 22344  TAAAACTAGATTGCTGACGCAAGCGAGCAGGGACTAAAAAAAAATGCTTAAATTTTTTAT
 22404  CGCTAGCGAGTAGCGGGAATAGTCGTAGCGATGTTGAATGTGGGTGTGGTGGGGGTGGGG
 22464  GTCGCTAAAGGTGGAGACATTTAAACAGATTTAAATTAATTTAAAAAATAGATCTAAACT
 22524  GAAATTTTTAGAATAGAAATAGTAAAATTTATTTTAGACTAATTTTTTTTTATTTTCTAA
 22584  GTAACCTATTTTTAAATTATAATTATATTTAAATTAAAATTAAATTTATGAAATATAGTG
 22644  ATTATTAAATCATGTTTAATTTTAACCCTTAAGCCTAATAATACTTGCGCTCTAAACAGA
 22704  CAGGGTAGAAACTAACAAAAGCAACAAAAACTAAAAAAGGTACGGCTCCAAGCCTTTGCT
 22764  AGCCTGCGGAGCGGAGCGGCAGGCAAAATTTAATTTTATTTAATTAGATAATTTAACCGG
 22824  GGCCTGGGATCTGGGACCAAGTTTAAAAAAAAGTTAGATTATTATTAAATAATCTAACTT
 22884  TTTTTAATCGCTAGCCCTTGCTAAACAAAACAAGGCTCTCTTTAGTTAGAGCTGCTAGCC
 22944  CCTTTAGAGTTATAATCCAAAGGCGAGTAGGGGTTTAAAAGCCATTGGCTTTTTACCCTT
 23004  AAGTATCGAGCCTTAAGTAGCGACTCTTAAGTAGCAGTAGGGGACTATTAAGTAGCCTTT
 23064  GCTTTTTGTTTTGGTTTTAAGTCCAGGACCTGAGGGGAAAAGAGTTGTATAAACAAAAAA
 23124  AGCCCTTACCCCCGCCAAGCTGCCGGTTAAAAAGGAAATCCTACGGCTTTAAAAGCCTAT
 23184  AGACTTAAGAGTCCTTATCCCTCAGCAAGGCTTGCGCTGGCCTAAAACACTGCTTAATGG
 23244  TCCCTACTCTAAAAAAAATACTTAAGCATTTTTATTATTTTTAGACGAAGGCGCTAGAGG
 23304  CCTAGAGTAGGTTTTTTTTTCTAAGCCCCAGCCCCTTTGGGGATATACTTTTTTATTTTA
 23364  TAATTTTTATTTATTTTATTAATAATAAAAGTATCGATGACAATTTAGTTTTAACATCAT
 23424  AAG
;;     rnl ==> ;; mfannot: 5' +/- 50 nt
 23427  TTTTTAAAGGAGTTATTAAGGATAACTTGCAAATTTATAAAAAAAGGAGGTTATAAAACC
 23487  AAAAGCCACAAAGTAATTTAAAATTAAATTCTTGCTGCAATTCAAAAATTTTATTTGTAA
 23547  ATTTAACAAAATTGTAGGCGATCCTAAGGGAAACCTTTTATAATCACTTCCTGAAGCAAA
 23607  TCATTGTAGTAAGGAAAGGAAAGGAAATCAACCGAGACTCTGAAAGTAATGGTGAGTGAA
 23667  ATCAGATTAGCCTAATTATAATATAAATAAAAAAGTGCCATGGTGCATAAGTTTTAATAT
 23727  AAAAAAAAATATTAAAGCCCAAAGAAGGTTAAAAAGTCCAGTTTTATTTATAAATTAATT
 23787  AACTTTAAAATAAGGGCGTATGCCTATTAAAGTCACAAAAAGTACGATGAGAGTGAACTT
 23847  GTCGGAATATAGGGGTACCATCCTCTAAGGCTAAGTAATATAAATTTAGCGATAGTGAAA
;;
 23907  AGTACTGTGAAGGAAAAGTTGAAAAAGTATGTCATTTACATGTTGAAAAAGAATTGAATT
 23967  AGTAACTCTATAAGCAGTCGAAGTTAAAAAAAAATAAATGACGGCGTACCTTTTGCATAA
 24027  TGGGTGAATTGCTTGCCCAAAAGAATTGAGAAATTCTTTAAATTACTGACTCATGACCTT
 24087  AACAGGTCGGTATTATTTATTGTTTTAACCAATAAATATTGCTAACGGTGGACCCCTAAG
 24147  GATAAAAATATCTATGGAAATACCGTGGGAAGCTGTAAATCGTAGGAATAAGTAAATAAT
 24207  ATGTTTACTTAGTAAATTTATTCTTATGTTTAAATTTACTCTTTTTATTAGCCCTGTAAC
 24267  GACTTGGTGGCAAACCACCAGACTGATTACTCGCAATTGCGAATAAAATCGGTAACACGT
 24327  CAGCACTCAAATATTCCACAAAATTATGGTAAATTAATTAAATGTTACCGATGCGCCGCT
 24387  CCCTAGACGATAAATCTAGTAGAAGGGTATTGGCTGCGATGCAGCAGAGCAGGCTCCGTC
 24447  AGTTAAAAATTAAAAAGTTGCTTTTTTGCAAACGTTTCTGCCGCAAGGCTAGGATAGTGT
 24507  CTAAAAAAAAAATATTTTGTTTCACCATTAGTGTAAAATTAAGAACAAAATTCAAATCTA
 24567  TTAAGGTTCTTTATTTGAATTACTCATAGTAATGTTTTTATTTCTTAATAGTGTTCTATT
 24627  TTATACAGTTTAAAATTTTAAGGAATAAGGGTCTATCTTTTTATCTCTGCTATGATCCCC
 24687  TTAAAATAATTCTAGTTTAACTATTTAAAATAAAATAGAAAGATGCATTACTAGAATGTA
 24747  AAGGCAGAGATTGTTAGACGCTAATAAAAATTAAAAAAAAAAAATAAAAATAAAAATGAA
 24807  AAATAATAATAACTTTATGTTTGTAAGATATTACAGAAAATCTACTAAATATGATTTAGA
 24867  ATTAAATGCTGATTTAATAGAAATCATTATAGGTCTTATGTTAGGTGACCTTTTTGCTTG
 24927  CGCTGGCGCGAGAAAAAAGAAACCCTAATTCTAATACCAGATTACAATTTAAACAATCAA
 24987  TAAAAAATAAAGAATATATTGAACATTTATATTCTTTGTTTAAAGATTATTGTAATTCTG
 25047  AACCCAAAGTTACTTCTTCTGTAGATAACAGACCGGGTAAAAAAGAATTAAATGTATCTA
 25107  TTAAATTTTGGACTCAAAGTCTACCTTGTTTTAATCAATTTAGATAATTATTTTATGACG
 25167  ATTCAGGTAATAAATTTATACCTTTAAATTTAGCTCCTGGCGCCCCCGCTCCGTCTAAGC
 25227  TTAAGTAGACTTATAAGCTTTAGCTTAGACTTAAGCTGGACGCGGAGCCAGGGGGAAAGT
 25287  TTAATAAGCTTTATCATCCAAAAGTTTAGCCTATTGGGCGATGGATGATGATTACAAAAC
 25347  AACTAACGGGTTTTATTTTTGTACTGAATCTTATACTTTAGAAGATAATCATAAGTTAAG
 25407  TAAAATACTAAAAAATCGATTTAACTTAGATTGTGGGGTTCATAAACATACTAACGGACA
 25467  TAGATTGTACGTATTTAGTAGTTCTAAGGATGTATTACTAGAATTGGTTAAACCTTATTT
 25527  AATTGAACATTTTTATTATAAATTTGATTTAAATTAATTATTAAAAAACCACTTTTTTTT
 25587  TAACCCTTGCCTCTCGCTTGCACTGAGTCAGGGCAGAGGTTAAAACATTAATAATTTACC
 25647  TAACATTTTATTGAGTTGAAGGTATAGTCTAATCCAATATTAAAATATTGGTATCAAATG
 25707  CAGCAAGTTAATAGGAGTAGCAAGGTTAAAAGCCCTAGCGAAAGCGACTAAACTAACTAG
 25767  CTAAAATATTATTTAATACTTCTATTTTAGTATTTTTAAATAATCATTTATTTAATTATA
 25827  GGATAATCCCTTATTATTTTTTTTTTAATTTATAATAAGTTAATTATTTTTTAGGTATAG
 25887  TATTGGATAAGTTACTTCTATTAGACCCGAAGCTAGGTGATCTTCGTAAGACCAGATTAT
 25947  AATGGATCGAACGGGTGAATGTTGCATAATTCTCCGATGAGTCTTACGAAGCGGTGAAAG
 26007  GCCAATCTGACCTAGTGATAGCTGGTTTTCTACGAAACATATGATAGTATGACATCTATA
 26067  CAAAATTTATGGAGGTACAGCACTAGGATTGCAAACACAAAAAAAAATGAAATAAATATA
 26127  TATTTATATTTACCCTGCGGCGCCCCTTTCTAAATTTTATTCAGATAGAGGCACCTTGGG
 26187  CCCTTTGGCCTCCAGAGCGGTTAAAAAATAGTATTTATATCATTTGGTTTAGGTTGAGGG
 26247  GACCTCGAAAATCTTACCGATGAAAAAGAAACTCGAAAGTACATAAATTGATGATAGATA
 26307  TTCAGACTGCTCATGCGAAGTTGGGTAGTCAAGACGGAAACAGCCGTTAACACGTATCAA
 26367  GGTCCCAAATGATTTTCAAGTGAAATTAAGGTTGTAGCATATTGAACAACAGCAGTACAG
 26427  TGAGCTTGGAAGTAGCTATCTGGTAATAATCGTCATGTAACAACGTAACCTGCTCTAAGA
 26487  ATGTTGTGCCGAAAATTTAACGGGTCTAAAATTATCAACCGATATCGTGTTGATTAAAAA
 26547  TAAAAAAAGATTCTAAAATCAAATCTCTCCTTGCGCCCAAATGCAATGAGTGTCAAAAAA
 26607  GCAAGACAAGCATCTTTTTTTCTATTCTTAATCTAGGTAGTAGAACATTCAGTTAAACTT
 26667  AATATAAAACAGTGTTTCATTGTTTTTAGGTAACTGAAGAGATAATGCTGACATGAGTAA
 26727  CGTAAAGAAGTTATAATACTTCTCGCCGAATACGAAAGGGTTATAAGGAATAAAGGTTAA
 26787  ACCGCCTTATGTAAATGCGGCCTCTAAGGATCAAAACCAACGTTATGACCGATGAGTTCT
 26847  TTGTCTAAAGTCTTAAAAGACCAGGAAAAAAAATGAAGTTCAATTTTTATGTGTGTACTT
 26907  AAGTACACACATAAAAATTGAAGTCTACCGTACCCTAAACCGACACAGGTTCGTAAGTAG
 26967  AGTATACTAAGGCGTTGAGCAAAAAGTTGTTAAGGAACTCGGCAAATTCACCTCATAAGT
 27027  TTGACGACAAGAGGTATCCCCTTAAAATTTAAAAATAGCACAAACTCATTTAAGGGTGTG
 27087  CTATCATTTTAAAAAGTAGGTAGGCGGCATAGAATCGGAGGCCCCGACTGTTTACTAAAA
 27147  ACACAATTCAGAGCAATGATTAAGATCATAGTATTCTGGATGAAACTTGCCCGATGCCAT
 27207  TAATATAAGAGAGGTAATGGGATAACTGTTACTAATCGAAAGTCTGGTTAATAGCGGTCT
 27267  GTTAAGGCCATGTGTATAACTATAATTATTTACTTTATTTAACTCTTAATCTGCCTATTT
 27327  AATAATAATTGATAGGTTTCGTGTTTAAATTCTGTTTTTAATGAACCCTTGCCCTGTAGC
 27387  CTTTATTTTTGTTTTTAATTTATTTAACCCTTGCCTCAACCTGAGTCAGGGCAGAGGTTA
 27447  AAAAAAAACTGGCAGCAAGCGAGACTAACAAAAATAAATCTTTTGTTTTTTAGCCAGTAG
 27507  GGACCAAAATGTTTAAACATTTTTGTAGCCTTTTTCTTGCTGCGTTAAGGCCTTTGGCTA
 27567  GATAGGGGTCAAATAGTTAAAACACTAGTCACAATATGCCTGAAGCCTTTATGATATTTA
 27627  ATACTATTAAACCTAATTCTAGCAATAGCTTATTTTGTTAACATTTAAAATAG
;; mfannot:     /group=I(derived) (1.45e-03)
 27680  tgaaaacactatcaattaatatagtaaaaatttaaattatataaaaaggtaactggcaga
 27740  taattacagcaaattaatttaatttgtaaatctcaacgactattcgtgacataaaaagat
 27800  atagtct
;; mfannot:
 27807  AAGATTTAAGAAAAATAGATAGTACTAGCCTTTATATTAAAAAAATATATTTTATTGCAA
 27867  ATTTTAGAAGGCTTAATAGATAACAAATTAATTGCAGAATAAGCAAGCATCTAACCTTGT
 27927  AGCTTAAATTTAGTTGTTGATGGAATTAATGAAGAAAAGATTAAACCAAGCGCCTGCCTT
 27987  TGGCCGGTCGACTACATCAAAAACGATTAATCCGGAGTAGGACTAATTTTGCTTTGCACC
 28047  AAATATTTAGCTTTTATGTTAACATGTAAAAA
;     G-orf320 ==> start /note=GIY ;; evalue:8.2e-33
 28079  GTATATAAAATCATATTCATTACTAAATATCAAACATTATTAATTAAAACTATTATGAAC
 28139  ACAAATTTGCTACGCACACAAATTCTTCAAAGCCACAAAAAAATAGGAAGAAAATTTTCT
 28199  TTCTCTATCTTTATTAGATTTATATCAAGAGGTTTACCTAAATTAAGCTTGAACCCTGTA
 28259  AAAAGTTATGACAATGCAAGTTTACATAAAGAAATTATTTTTAAAGATAATAAAGATAAA
 28319  GCTTTTGTTTATCGATGGATAAATAAATTAAATGGTAAACAATATTTAGGTAGTACAAGT
 28379  AATGGTAGACGTAGATTATTAACATATTTCGATGATAATAGTTTAAGAGTTGCCAATATG
 28439  CCTATCTATAATGCTATTTTAAAATATGGTCGTGATAATTTTATATTTGAAATAATTGAA
 28499  ATTTGTCAACCTGATGAAGCAATTCAAAGAGAACAATTTTATTTAGATCATTTTGATTTT
 28559  GAATATAATGTTTTAGCAAAAGCTGATTCTATTTTAGGTTATAAACACACAATAGAAACA
 28619  CTTTGTAAAATGAAAGGTCGTAAAAATGTTTTAGGTTATAAACATAGCCCAGAGACTCTT
 28679  GACAAACTAAGAGAGTCCCAATTAAATCAAATTCATTCTTTAGAGGATAAAGAAAAAGCT
 28739  ACGCAGAGAGATATATGGGTAGAAAGAAAATTTAAAAAAAGTATAGAAGAGGGTTTATCT
 28799  ACTAGGGAAACTCATCAATTAAATACAAGACAACCCATTAAAGGTAAATCAGTAGTGGTA
 28859  ACAAATATTGAAACTAATAAAACTACTGAGTATATTTCTATTAGTGAAGCTGCATTAGCT
 28919  CTTAATGTTACTCGTACAACACTGCGAACCTATATTAAAAATAAAACAGTTTTTGTTTTA
 28979  AAAAAACAAGAAGGAAACAATTTAATTAAAGAAAATTTCCTAATAACTTTGAAAAATAAA
 29039  TAA
;     G-orf320 ==> end
 29042  AAACCCCCTAGGCTTATTTAAACCTAAAAGCGCCTTTGGCTGGCTGGCGTACTTAAGAGT
 29102  CCTCTTTAGCTTAGGACGCCAAAAAAAATATAAAAAAATTAAAAAACTATCAATCTATTT
 29162  TTTCTTAATTCTATGCTTAACTATGAGGATCCAAAGGTAGCAAAATAAATTGGCCATTAA
 29222  ATGTGGTCCGGTATCAATAGTAGAACGATGGTCTCACTGTCTCTACAACTTGCTCAGTGA
 29282  AATTGAATTACCCGTGCAGATGCGGGTTTCCTTCGGGTGGACGGGAAGACCCTATGCAGC
 29342  TTTACTGTTGTTAGTTATCATGTTGATCTAGAACAATCTTGGTTAATAGAAATTAGGGAA
 29402  GTCGATAGACGAAAAATGGAATACCTTATAACTAAGGTTGGGTTAATGTTTACCTTATAT
 29462  TTTAATCAATAGAGGGAGAGTTGACTAACTGGCAGTTTGACTGGGGCGGTCGTCTTTAAA
 29522  AGAGTAGCAAAGTACATCCAATGATATTTAAAATTTAAAAATATTATAATAAAAACCTTA
 29582  TAAACCGTATTGGGTCCGTAATATGCTAACATAAAATAATCAATTAAAATTATAAGTAAA
 29642  TTGATCATAAATACAAGAAAATATATACTTTGACTTTATTCTTGCTTTATGCTAAACTTT
 29702  TAATCATATCGCACTAGCTCTCTAGCTCTCTTTAGCCTATGCCAAATCCTGCCTTCGCAG
 29762  GTGTTATAAAATTTTGCTTTAGCAAAATTTTATTTAGACAAGGGGGAAAAAAAGCAATAA
 29822  ACTTATTTTCTAAAAGGGGGGGGGATAATAATTATATATATTTTTAACATTTTAAAAAAA
 29882  ATGTTTATTTATAATGAAAAAAAGGTATAGCTAGATGATTGAAAGGAAATCAATCGACCA
 29942  GTGAGAAAGGTAATGTAATCGGCGGAATGGCGGAATGCATGCCTAACTGTTAGACCTAGA
 30002  AGTCAAACAGATACGTAAGTAGGGCATAGTGACCCTTCGCTATAATATGGAATAGACGGG
 30062  GATCAGTTAATAAAAGTTACGCTAGGGATAACAGGCTGATAGCTGGGAAGAGCACACATT
 30122  GTTCCGGCTGTTTGGCACCTTAATAGAATGTCTTCATTTATTTAAAATAAAAGTCTATTA
 30182  CAGTTCATTGTTTTTTCTATGAACTCTAAATTTTTGCTGCTAGTAAGCGGTATTTGTATA
 30242  TATTATGTTTCACAGATAGTGTAGGTTAAATAAACAAATATAACAAGAATTTTTTAGTCG
 30302  GCCTTTAAAAAGGTTTTTTTTTTATATTGTTAAATGTGAATATAAATTGTTTATCAAGGT
 30362  AAGAATAAAAAGATTAGGTGTGATTAGGTATAATCTTTCTTACTTTGTCAGAATTAAAAA
 30422  CTACCTTCCTAGAGATTAGGATATTTATATTTGCATACTTCTATTTTCTGATAGAAAAAA
 30482  TCCTAATTGGTTAGACGCTATCATATATTATTAAAATAAAATTAAAATAATGAATAAACC
 30542  ATTGAGAGATTTTTTTATTGGGGCATTACTTGGAGATGCTCATATAGGTAGAACAGGTTT
 30602  AAATAAAGCTTTTATTTCCTTTGAACAATCGG
;     G-orf197 ==> start
 30634  ATGCTAAAAAAAAAATCTTATTATTTAAATCACTTATTTAGCATTGTTAAAGAACAAGGT
 30694  TTACCATTAACGAGTGATTCTATAACAAAATACACTAGAACTGATCCAAGATATAATATT
 30754  AAAAATTCATCTTTGTATTTTAGAACTGAATCACTTGAAGAAATTAAACCTTTAGCTGAT
 30814  TTGTTTTTAGACGATTCTGGTAAAAAAAAAGTCCCTCTTAATATTGCTGAACATTTGACT
 30874  CCAGAAAGTTTAGCTTATTGGATCATGGATGATGGTCAGCAAGTAAAAAGAGGTGGTGTA
 30934  ACTTTATGTACAGATAGTTTTAACTCAGAGGAAGTAAATATTCTTAGAGAAGCTTTAAAA
 30994  ACAAATTTTAATGTAATAACTACTATTCATAAAAAAAAAGGTTCAAATGAATCAATTTAT
 31054  GAAAGAATTTACATTAATAAAGATTCTTTAGACAGTATAAAACCAAGTTTAATTCCACAT
 31114  ATGCACGATTCAATGCTCTATAAAATCAATTCTAATATCGAATTTAAACAAGACACTTCT
 31174  GATTTTGTTAGTGATTCTGATGCTATAAGCGATTTTGATATTTTTGATTTATAA
;     G-orf197 ==> end
 31228  AAAATTAAAATTTAAACCCCCTGTCTTTAGCTTAGAGGGGCCTCTCTCCGTAGGGTTTTT
 31288  TTTTTGTTTTAATTTATCCTCTGCCCTGACTCAGGTTGAGTCAAGGGTTAAATAAATAAA
 31348  ACAAAAAAAATAAAGCCTCGCTTGCGCAGGCAGGGGCCAGTGCGCTTGCTCGCTTAGCCA
 31408  AGAGTCCTCCCCTTTTTTAGATAAGGGGCCAGAAAAATTAATAACTGCCTAGGTAAAAGA
 31468  TGCTTGTATATTAATAAACTGATCAGTCTTAGGTAGGGGCTTATAAAATTAGGCAAAGAT
 31528  AATAACATAATATTAGACAATAAAAATGACATCGGGGAATTTTAATAGAGATATTAACTT
 31588  AGAAATATAACTATATGCTTAAACCCCTTATCCCTTAAAAACACTAATCTAATTTAGTAA
 31648  AAGTTTTTTAAGATTAGGCAATAAGCAGGAAAATGATTTAGTTACTAGCCTTTATAAAAA
 31708  ATATTTTTGTGCGTAGCTTTTTTTTAATTAGTGCGCTGGATTGCGAGTAAACTAAATCAA
 31768  ACCTCAACGACCATACGTTAACATCCATATAATATATTAATTGTACTCTTAATATTGGAT
 31828  GAAAATATGATCTAAATTTAATCGAAAGATTAAATATATTAGTTTCTGTTTAACAGACTA
 31888  ATCAAAAATGCGAT
;;
 31902  GTCGACTCAACCTAACCTCCGGGGGCAAAAGCTTGGAAGGGTTCGGCTGTTCGCCGATTA
 31962  AAAGGTTACGCGAGTTGGGTTTAATACGACGTGAAAATTAAATTTTCCATTTATGTTTTT
 32022  TAGCTGCTAACATAAAAAGTATAGATAATAAATTCTAAATTTTTAAACTTATTATAAAAA
;     G-orf363_1 ==> start /note=GIY ;; evalue:0.016
 32082  AAAATGAAAAAAAATAATTTTGCTGGCTACGCCCTTGTAGAAAGAATAAAACGAAAAGGT
 32142  TCTAAAATATTTCAATTATTCCCAATTAGTAATAGATTGAAATTTCCAATTTTTTTCGAT
 32202  GTTCTAATCGCGAAAATTAGTAGTCTAAAGAGTAAATATAATAATTTTGATTTTGGCCCA
 32262  TTACGTGTTTATCAAAATGTTGAATTAAATATAAAAG
;;     rnl ==> ;; mfannot: 3' -20/+180
 32299  AAATTAAAAAAGAACTTAATAATAAAGGTGGAATATATTTATGGTGGTGTAAAGATACGG
 32359  GATTATTTTATATTGGTTCTGCTAAGTCTTTTTTTGCCTTTGCCCCTGCCTGCGCAGGTG
 32419  CAGGCCAAGGGGGAAAAAATGGTAGATTACACGAATATTTTCAAAATAATAGACTTATTA
 32479  ATAGAATTAATTCTAAAATAAGTTCTGATGTTGCTAAAGACATGTTAATGTATCCCAAAT
 32539  CAAACTGGAATCTTGTCATTTTAGAAATGATAGATCTTAATGAAACTCTAGGTGAAGATA
 32599  AAATTAATGTTAATCTTCTTAGAGAAAAAGAACAGTTTTGGATGCTATTGCTTCCTACTT
 32659  ATAATCGTAGTTTAGTTGTAGGATCTAATGAAGGTTTACCCATGTCTGAAGATAAACGCG
 32719  AATCTTTGTCTACTTTAATATATATTTACGAAATTTCAGATGAGGGTAAACTTATACCAA
 32779  ACTCAGAGCAAAAAGTATTTGGTATTAAAGAATTAAGTAGAATTGGTATTAAAAGTCAGT
 32839  TTTCTGGTTTAATAACTGCTGTTAATCTTTGGGATATACAAGCTCATCTAAAATCCGGTT
 32899  TACCTTTAAAAAATAAATTTTTATTATTCAAAATTCCGTTATCCCTTGAAGAACAAATTT
 32959  CTTGGAAACTTGTAATGAAAACTAAAGGATCCGGAGTTTGGGTTTATGATTTTAATTCTA
 33019  TCGCTGGCAACGCCGACGCGGCAAATTTAATAGAATATTTTGACTCAGTAAAAGCTTGTC
 33079  GAGAAAAATATAATATACCTTTAACTACATTCAAACGATTAAGAAAACATAGACTAAATT
 33139  ACAAAGGATATCTGTTTAGTGATTTTCAATTATAA
;     G-orf363_1 ==> end
 33174  AATTTAAAACCCCCTATATTTTTTTTTTTAAGCAGCACATTAATAAACTGACTTGCGTCG
 33234  TC
;; mfannot:     /group=IB (3.68e-08)
 33236  aaaggaaactttatgctggaatactctaaaattcttggtacttgaaatagttaaaatcca
 33296  atgaagttgagcaatcagcagaaataccttaactatctatattaaatataagtgtttttt
 33356  ttgcacatttaatagataagtattatttcttagaggctatatgt
;;
 33400  ttccatccttataggataagatatagtccaacctagttttaattaactagtagcagattt
 33460  taaattatctgcttttttatttagtttagttggagtcagtatggtccctatcttccgaag
 33520  gtaaaaatagtaaaaaggggcagaccttctagtacgaaaggatcaataggctgtgtttca
 33580  ctagtgtaccaattgttttgataagcatagttgggtagccacaaacataatagataagcg
 33640  ctgaaggaatcaaaagcaggaagctatcccctagatactatcattagaattttacttgat
 33700  ttatttttagatagataatataaccc
;; mfannot:
 33726  TTGAACGACCATTATGGGATCGTCAGGATGAATATTTTTATTTTTAAATAGATTTCATT
;;     rnl ==> ;; mfannot: 3' -20/+180
 33785  TACTTGGCCAAAAAAAAATTTAAACTTTTTAAGTTACGGAATCGGCTGGGCTAGGCAAAA
 33845  GAGATTTATTTAAGAGTAATATCAGCAATGCTTTTTTGTTTTAGTTCAGTAGTTCTATTG
 33905  ATTTTTTAATACTTCACCCTTGCCTCTCTGCGCTTGCGCGAGCAAGCGCACTGAGTCAGG
 33965  GCAGAGGGTAAATGGAAAGGTCAATTCTAATTTTTTAAGAAATAGATTATTTCTAAATAG
 34025  GATGCAAATTGAAATACTCCAATGTATTAAGTTTAGCATTACTAATTTATCAAATAGACT
 34085  TAATGTTAAAAATTGTATATTTTAAAGCTCTTTTTAGAGCGTCTAAAGAAGCGCACAAAA
 34145  TTAGCTACATAAATTAAAAACTACGCTCCCCCTTTCGCTGCGTAGCGACCCTTAAGTAGC
 34205  TTTTGTTTTTGTGCTTGATAATCCAAAGGCCGCTACGCAGCGTAGCTTTAAAAAAAAATA
 34265  AAACAAAAAAAGCATAGCAGACGATAAAAACAAAAATCGCCTACCACCTCTTTATAAACA
 34325  AAAAAAAAAAGCGACGCTCCTACGGCAAAAAATGTTTAAATATTTTTTTTTTTAAGGCTC
 34385  TTGCTGCCTGTTTTTTGTTTTTAATTTATTTAACCCTTGCCTCTCTGCGCTTGCGCGAGC
 34445  AAGCGCACTGAGTCAGGGCAGAGGATAAATTAAAACAAAAAAAATAAAGGCTACAAGCAT
 34505  CCTGACTAAATAGAACTATGGAGGCGCACTAAAGAACTAAAGAGGCGATTGGTTAGGCGA
 34565  TTTTATTTTAGCCTGACCCTCTTTAGGCCTAAGGCTCTGCCAAGGGCTAAATAAAAAAAA
 34625  AAAAAAAATAAAAAAAGACACAACAAGGGCGTGCCTAGCCTCGCTACTGCAAATGCAAGC
 34685  TGCTACGCAGAGGTTGATCCTAACGGCAGGCAGGAGCCTTTTAAAAGGCTCGCTCTTTAG
 34745  CGCGCGCTACGCCTTAAAAAAAAAAACAAGCCCCTAAAGCTAAAGAGAGGTACCCTACGG
 34805  ACAGAGTAGCCTAAAAAGGGCTACCCTACTCTGCGCAAGCCTTGTAGCCTAGCGTCAGCA
 34865  AGAAAGAGTCAGTTCTAGCCCCTACCTAGGGTAGGGGAGGAGGGATTTAAACATTTTGTT
 34925  GTTTTTGTTTAGCTACGCACTAGTAGGGACTCTTAAGCACGCCCTTGTTTTTTTTTTAGC
 34985  AAAGGAGCCGGCAAAAAGCATCTGAAACAATGTTTAAACATTTTTGTCCTCTATAAAGGC
 35045  TACGCTTTTTTAAGCCCCCCCCCCCCTAATCTGCTATAGCCTAGCGCCCTAAAGAGAGGC
 35105  GCGCGCCTAAAAAAAAAAACAATGTTTAAAAGCGTTTGACATAGCGCTTGTTTTTTTAAC
 35165  GCTACGCAGAGTAGGGTTATTTTTTAGGCCTAGGGCCATCTACTAAATAGTCCCAAGCTA
 35225  CGCTGCATCCAAAGGCGGGGGAAGGCCAGATCAAATCTATCTCTAGTTTATTATACGGTA
 35285  TTAAAAGGGTTATAAAAAAAATGTAAAAATAAATATACTAAACCATATTATTAATTTTAA
 35345  AAATAATAATGTCTCTGCCGCTAGCCTAGTACGCTTTTAATTAAATAAAAACTTAAATAT
 35405  AAGTATACTTATATTTAATATTAGTGGAGTAAATCCCTGGGTAGGTCTAAACGTTAAATT
 35465  AATTCATTTTTAAATATAAGCGCGTACTAGCCACAAGCCCTATGGGTCCAAAGTACTTAC
 35525  TTTTTTTTAATCCTACGGCAGCATCCAATGACTTATTTTTGTGCGTAGCTTGATTTAGAG
 35585  CAACAAAAAAACTTGCTAGACAAACGTTAAATTAATAAATTATTTTTTTTTTTTTCCGTA
 35645  GGTTTTTTGTAAGTCTTAGACCCTTAAGTAGCTTTGTTTTTTGTTTTAATAAAAAAGCGC
 35705  CTCCCTGCCTGCCGTTAGGCTAAATTAAATTAAATAAAATAAAAATTAAATTAAATTAAA
 35765  TTCAAGAGGCTTGGGTAGTCTTCTTAAAAAAGATGTTTAGACGTGGTCGGCCTGGCCCCT
 35825  GCCTTTGGCTTTATTTTTTGTTTTTAATTTATTTAACCCTTGCCTCTCGCTTGCACTGAG
 35885  TCAGGTTTGGGCAGAGGATAAATTTAAAAAAACAAAACCCTACGTAGAGAGGGCGCTACT
 35945  GCGCCTTAAAAAGGTACGCTCCAATTGCTAGCCTGCGGAGCGGAGCGGCAGGCTATGTTT
 36005  AAAAGCGTAGCAGCTAGCGCAGGGCTTGTTTTACTACGCCTAGAGGCGAGGATATAAAAT
 36065  AACTGGCTTATTTAAAAACTACCGCAAAAAAATGGTCACTCAAGGAATTGAGCCGCAGGA
 36125  TATAGTTATTATTAAGCAACCCTTGCTAATCCGCTAGGCTACAAGACCTACGGGCTTCAA
 36185  AAAACAAAATGTTTAAACATTTTTTAAAGCCTAAGCTTAAGTCTACTTATAAGCTTTAGC
 36245  TTAGACTTCAGCGTGTCAGTCTAACGCTAAAGCGAGGGGGATGTAATATATTAATGGGTA
 36305  TATGTTTTTTTTAATTAAATGTCAAAGCTTTAATTTAAATATATTTATTAATATAAGAAT
 36365  GCAATTATTTTTGATTTATTTTTACTTTTTAAAAAACCTTTTTGCTATAATATATTGTAC
 36425  ACAACTCAATTTGTGTCCCTGGCGCAAGTGCCTAAAGAGTAGTTTAATAAAAATATGCTT
 36485  TATTTAACCCTTCCCCTCTTTAGTCCGTTTGCTAAGTTTAGAACAAGGCCTCCGTAGGGA
 36545  TGGCTACATTTTTTTGTTTTAGCAAAAGGGCCAGGTCACCAGTGTTATTTTTTTTAAGCT
 36605  ATTTGCTAGCAATGCTCTTATTAAAAAAATAAAAATTAAAAAAAAAAAATAATTTTATGC
 36665  TGTACTTAGTACAACCTCTGCGTAGCAGCCAGCCTCTCTTTAGAGCGCTTAATATATAAA
 36725  TTATATTAATTTGTTGGACCCTTACGGAAACGCGTTAATACTACTGAATAACTTAAATGT
 36785  CCAGTATATTTATTTATATTTAGATTTATATTTAATTTTAATCGCTAGCATTAGATTTAT
 36845  ATTTATATTAAAATTAAATGGAGTTACTGTGTTACAAAAAAAAGTATTTAATTAAATACA
 36905  AGCATCTTTTTTATTTTTC
;     G-atp6_1 ==> start
;     G-atp6_1-E1 ==> start
 36924  ATGATTTTATTTAATCAAATTCCATGTTTTATTAATTCTCCCTTAGAACAATTTGAAGTA
 36984  ACTAGTTTAATAGGATTAAATGCACCTATTTTAGGTTATTTTAATTTAACTTTAACTAAT
 37044  TTAGCTTTATATTCAGTATTAGTTATTTTATTCATTATAACTTTACATTATTATTGTAAT
 37104  AATAAAAATAAATTAGTTCCATCTAAATGGCAAATAGCTTTAGAAAGTTTATTTGCAAGT
 37164  ATTAGTTCTATGGTTAGAGAACAATTAGGTAAAGAAGTTTATTTACCATTTATCTATTCA
 37224  TTATTTTGCTTTATTTTAATAGCTAATTTATTTGGTTCCGTGCCATATAGTTTTACAATC
 37284  ACTACTTCTGCAATAGTTGCTATAGGATTAAGTTTTACAATTTGGACAGCGGTGACAATA
 37344  TTAGGACTAAGTATTCATAAATTACACTTTTTTGCTTATTTTATACCCTCTGGAACACCT
 37404  TTAGCTTTAATTCCTTTATTAGTGTTAATTGAAGTTATATCATATGTTGCTAGAGCAGCT
 37464  AGTTTAGGTTTAAGATTATTTGCTAATATGCTTGGGGGTCACACATTAATGAAAATACTT
 37524  T
;     G-atp6_1-E1 ==> end
;     G-atp6_1-I1 ==> start ;; mfannot: no intron type identified
 37525  ctagttttttatacaaaatgtttggtgcttcattcataattgcttttgttactctaattc
 37585  cttttgtgttgttcttaggtataatgttacttgaaataggtgtagcttttattcaggcct
 37645  acgtattcacaatcttaacatgttcttacattaaagatgctgtggaattacattaagatg
 37705  attctgctaaaaaaaaaataatacccccactttacctcctcaaaattctctagccgatgc
 37765  acctgctaactagacaattttctacaagcagtcttaatttaagtgagggtcaatttaaaa
 37825  atcctttagccattgaaccacctgttcctgtaaattgcgcagtaccaactttattagata
 37885  attgcaaaataacttcttcaagaaaaattgaagggcctattttagatgctcattttacac
 37945  ctagtttctctccttggtttatacctgggtttacagatgcagaaggtaattttgatttcg
 38005  tttttataaaataaaataaaaaaaatctaagagctctggcagataccggtattaaattca
 38065  gatttatttagactaacagctaattataaagatgttgcactactttgtgcgattaaaaat
 38125  tattttcattgcggttctatttctattataagagtaggtacaaacgtagtatcactagaa
 38185  atttgctcaatagacgcgattcaaaatgtaattattccatttttggataaaattaaaagg
 38245  aactaaatattatgattatataaattggaaaaaaggttttgaagattttttagttaatcg
 38305  aaaaactcttgaagccaaattagctttaattgaaagattaaaattaattaaagcaaatct
 38365  taataatcaaaaaattgaatataaactacccgttgctcatttagaaaatatagatggaag
 38425  ctatattgccggtttagctacaggtgatggtagcttctcattagctactaaaccgaatac
 38485  agcgcattcaggttttgggcgaacaaccttcgctatctcccaaactaaaaaaataaaatg
 38545  ttattagatcaaatatgtaaatcattaggtgtgggaagtgtttttgttcatcaagaatca
 38605  aatatggcgcattttgttgttaccgataaaaaagttttatctgaagtgataattcctttt
 38665  attgaagaacatcctgtatatggtttacactcaatttttttttttaatggaacaaaatta
 38725  tccagtacagcttaaaccttagaaaaaatagggctttaaataaagataaagaattatata
 38785  tttctaatgttagagatttatggaacgatgattctattctattttacagtgatttaactt
 38845  tagaagcacaacaattttataaaagagtagataatattttagcctgcattaaataaaact
 38905  taggttaacctcgctagctaagcctaaaccgggccgcacgctttgaggtttactaaaata
 38965  cgcagagccaaagttctcggctagcaaacagacaatgcaaggggccctgtggtggtggtg
 39025  gaggggcctggtcatactctaatgaaaattttag
;     G-atp6_1-I1 ==> end
;     G-atp6_1-E2 ==> start
 39059  CTACTTTCCTTTATAAAATGTTTGGTGCAGGTTTAATTATAGCAGTATTAACATTAGTAC
 39119  CATTTGCTATATTCTTAGCTATTTTGGGATTAGAATTAGCTGTTTGTGTTATTCAAGCTT
 39179  ATGTATTTAGTATTTTAACTTGTTCATATATTAAAGATGCTATTGAATTACATTAA
;     G-atp6_1-E2 ==> end
;     G-atp6_1 ==> end
 39235  TTTAGTATATTAATATAGCAAAATAATAAAATAAATTACCCGCCCTCTTTAGTAAAAATA
 39295  GGTTCTTAAAAACCTACAATGTTTTAAACGCCATACTTGTTAGACCCAAGCTTAAGTAGC
 39355  TTTTTTAGGGACTCTAGCTGTTATTAAAAAAACACACAAAATAATGATTATAAGACCCAC
 39415  CACTGTCCATAATAAATTTTATCTTTTG
;     G-trnI(gau)_1 ==> start
 39443  AAGCTCATAATTTAATGGTTAGAATAATTTCTT!GAT!AAGGAATCTGTAGAAGTTCAAT
 39501  TCTTCTTGGGCTTA
;     G-trnI(gau)_1 ==> end
 39515  TTTTTAAAGAAATAATTATTGCATTTATCATAATGATAACCCACTTCATCTTTAGGATAG
 39575  CTACTGCTGACGCCAGGCTACAAGCAGCTAGGCAGAGAGTCTCCTAATTATACTTTTAAT
 39635  ATAAGACGTTAAAAAATCTCTTAATTAGCTTTTTGTGTTTGCGCTGCGCAGGGATTGGCT
 39695  ATTTTTTTGTTTTGTCTTACTTGCGCTAGGCTACAAGGGACTAAAGAGAGTTGGTACTCT
 39755  TAAGTAGCTTTTTGTGTTTGTTTTTATCACTAGCGCAAGTAGCGCCATAATATAACTCCT
 39815  ACTAACCTAAGCGCTTGAAGGCCCCCTAGCAAATAGCAAGCCTGACACCAGAAAAAAAGG
 39875  CTCAAAGCGTAGCGAGGCGCCGTAACCCTCTTTAGAGCAAACCTTGCGCGTGCCCTACTC
 39935  TGCTATAGCCTTGTAGGCCTAACGGCAGTCCTACTCTCTTTAGTCTTTAGTGCGCAAGCC
 39995  TTGTAGCCTAGCGTCAGCCATACTCTCTTGTAGCCTTTATTTTTTTTTTTAATTTAAATT
 40055  AAAAAAAAAAAATACAGGCAGGGAGAGAGAGAGAGTAGGTTTAAATCTCTCTCTTTAGCT
 40115  TTAGAAAAAATATCCACTGAATCAATAAGGTAGTCTAAAAAAAACCCTTATTATTTTTAT
 40175  TTTTGTGAATAAAAAACCTACGCTTGCAAAAAGCTACGCTCTCCAGCCTTTGGCTAACAA
 40235  AACAAAACTAGGCCTAGCCTCGGGACGCTACTTCAGAATCCCTAGTGTTTTATTCACAAA
 40295  AATATTGGATAAGCAGCAAAATCTTTTTATTTAGCTTTAGTGGTATATTTTAATATTAAT
 40355  ATTCACATTTCATTATTTAAAAATTTAAATTATTATAAATCATTCAAAAAAAAAAAATCG
 40415  TTGCGCTACGTAAACTTTTTTTAATGCTTAAGCTTATCATAATTTAATCTATAGATACAG
 40475  CTGCCAGTAGCCTTTATTTTTTTTTTAATTTAAAATAAATTAAAAAAAAAATCAGGCAGC
 40535  TAGCGAAAGGCTAGGCTGGCTAGCCCTTATTTTATAAGTATGGTTAAAAATGGTGCAAAA
 40595  AATATTAAATCATATCACTATAACTTGTCTAGGCGTAGGCCCTTGGTTAATGTTTTTTTT
 40655  ATTTTGTGGCTACCCTTTAGTGCGCAAGCCTTGTAGCTTAGCGTCAGCAAGAAAGAGTCG
 40715  CAGTAGGATTAATCTGCCCCTTTAGTTTTGTTTAATTTAAACAGTTTGCTTAATTTCAAG
 40775  ATTGATTCGCGGCTCCAAAGGCAAGGCGGATGCCCTTGCAAAGGCTTTGATTTGAGACAA
 40835  ATATGCTTGTCTAACTTTTGTTTTTTTTTCCCCCTTGGCCAGCATAAGCGCAGGCAGGGT
 40895  TTGGCAAAGGCTAAAGAGATAAGCATAGTTCAAAAGGTTTTTAAAAGACAGAGGTTCAAA
 40955  TCCTCTTTGATTCTTCGAAAGCTTTAAGCTGATCGATTTTTTTTTAAAGAGCAAAGTAAT
 41015  AATAAATTCAAAAATACGCTATAATATTTTTTATAATTTTATAAAAATATATCACTAATT
 41075  TATATGTATAACAAATTTCAAATAGTATTGCTATTAAATTATAGTAATTTATATTCTATA
 41135  TTATCTTATAAAGTGATGTTTTGTTTTTTTAATAGGCTAATAATATACTGGATATTTATC
 41195  CATGAAATATTCGGCCGATAAAAAAAAGCGTAGCGCTACGCAGACTTATAAAGTCTGTAC
 41255  TTTTAAACTATTTTTATTAGGTTTAAAGCGGGCGTTAACCATCCCCGATTACTTGTAGCA
 41315  TTAGCGTAGCGCTACGCTTTTTTAATTAGAGGATTAGCAAGCGCGTAGCTCTCTTTAGCT
 41375  TTAGCTAATGCTTTATCTTTAGCATTTCCTTTGGTTTGTAAGTTGGCGTCCTTAGGTAGC
 41435  GTAACTTTTTAAATCATAAGTTGATCAAAGGACCGTAAGTCCATTTTTAGGTTAAACCTA
 41495  CTAAACATCTTTTTTGCTTGCTTTTTTTTTATAAGATTCTTTTTCTCTTTAGAAAGCTTA
 41555  TCTCACTGGCTATTTGCAATTACGACTGTAAAGCCAGTTTAGATTTTAACTCTTGTCTTT
 41615  TTGTTTGTTTAGCCTTTGCACCAGCCTGCGCATGTGCCTTTAGCAAAAGGGGTAAACAAC
 41675  AAAATAAACACAAAAAAAAGAGACGATAAAAACAGGTCAAGCATATATATTTAGTTCTCA
 41735  GCCTTAATTTGTATAATATTCAGCGCTAAATCAAAATATGCTATCGAGCTTTGCGTAGCT
 41795  TTTATCAGACCCGCCTTTGCCCCTGCCTCTAGCCAAAGCAATTGCTTTACTGTAGCATAA
 41855  TTTTAGCTACTTAAGGGTCCTACCCTCTTAATTTGTCCAACTTAAAAAATTGTTTCAAAG
 41915  CGTATCAGCTTGTAGCCTGGCGGCAGCAGTAGGAGGTTATTATACAGGTAGCGAGGTCTC
 41975  TTTACTTGTTTTTAAAGCAGGTGCCTACCGCTTCGCAGTGTCCAAGTGTGTCCGAATTGG
 42035  GGGCTCTAAAGAGGGCTATATTATTTATATTTTTATTGATTTAAACCATATTTATAAGTA
 42095  CTCTTAGTGTTATTAGGACTCTTAAGTATAAAAAGCTACGAAGCCTTATAAAAATTGTTA
 42155  AATTTAATAAGTACGCGCTTGTGATTATATAGGTATAATAATATCGTTTCTAGCCTTGCG
 42215  GCAGGCTAATATTATATGAGCATAATTATAAATTATGTAGGTTTTTGTCTGCGTAGCTTC
 42275  CCTCTCCCCTTTGCTGGCGAGTTTTGGGTACGCATTATTTTTTTTTTTT
;     G-orf319 ==> start
 42324  ATGAAACAAATTTTTATCAATCTTTTAGCTTTTGGTTATAGTATTATAGACAAAATAACT
 42384  AATCTTAAAGCAGCTAATGAACAGTCAGCTTTAGAAGCTCAAAGACATGATGAGGTTATA
 42444  GCATCATCTAATGCTCTTAATGACACAATTGAATCACTTAAATCTGAAACAGAACAATTG
 42504  AAAGAGACATTAGCTGAATTATTACAAAACAAAGAAGTCTTATTTGACAATAAAGGAGAT
 42564  TTATTAGATAAAACTGTAAAAATTGCAGATAGTGAGATTGATAAACTAGTTGATACAGGA
 42624  AGTAGACTTATTAACGATCTTAGTGAAGGTCTTTCTCACAATGTTAAATTATATGGTAAT
 42684  AGACCCAATTCGTCCGCAGCTAGGTTCTATAAAGATTCTATGGTCGATAATTTCTCTAAA
 42744  GAGTCTGTGGTAGATAATGTCTCTAAAGTGTCTGATTTAGATATTGTTTCTGATGGTTCT
 42804  ATGGTAGATGGATCAGTTGAAGGAGTTGTTGAATTAACTAAAATAACTAGTAAAATATTT
 42864  ACAGAATTAGAAAAACTTGGTCCAGTAAATTGGAGTGCACAAAAAGAGAGTTATGAAGCA
 42924  GCTCAAAAAGCTCTATCTGAATATATTGAAGTTTATCAAAATGGGGCATCCAAACTCTTT
 42984  GACTTTGATTTCTCTATATTCTATGGGTATCTTGATAGTCTAACATTATTCCAAGAAGCA
 43044  TCGTTATTCAATATATGCTTATTTGTTAGTTTAATATTCACTATTGTTAACATATTAGGA
 43104  GTTTTATTTGGAAATGAAATTATTAGAAAGTTAAATCTTGAAGAAAGATTTCCTAGGTTA
 43164  AGTATTTTCTTTAGCTTAAGAGCTAAATTTCAAAGATATTATTTAATTTGGAATGTTCTT
 43224  ATATTGTTTGCTTTATGTATCTCAGGTATCGTTATTAATCTTATGTTGTTCACCGTTTAA
;     G-orf319 ==> end
 43284  TATTTGTTAATCCTATTAAGTCTATATGCTTTGTAGTCTTTTTAAATCCTTTTTATTTTT
 43344  ACTATTCTTTTTAGATTTACACATAAAAGAAAAAAAAAAAAAAAATTTTTTAAAAAAACA
 43404  AAAAACAAAAAATAATCATATAAACCCCCCTTCTAAATTTATAACTTATTTAATTAAAAC
 43464  AAACAAACAAAACAAAACAAAACAAACACAAAAACAAACAGAAAGGCCAAATAAGGAAGG
 43524  TTAAGGTCCCGCCAGGTTAGATTTAGGTGTTTAATTCTTAAATCTTACGATGAGAATAGG
 43584  CAGGTGGCAAGATTATAAACTGTAGGTTTAACTATTTTTATTTTAATCCAAAATCAAATA
 43644  TACTTAAAGCTAAAAAAAAATAAATTTATTAAGAGGTAAATTTATGCAGCTGACCCGCTG
 43704  ACCCTTTTGTATCTAGCTTAATCGCTGTTACTTTTAAATCTCTTCTAAAAAAACAAAAAA
 43764  AAAAAAATAAAAAATTTTAAAAACAAAAAAAAAGAAA
;     G-orf273 ==> start
 43801  ATGGAAAAAATACTTAAAAACAACAAAATATTAGTGCCAAATAAGTGGTTACAATTTACG
 43861  TTTACACTGGAAAATTTAGTAATGAGTGAATTAAATATCAGACAAGCATTTAATGACTTT
 43921  AATGAAAATGTTTTATCTAAATTAGATCAAAAAATGGGTCTAGATACTGGTAAATATTTA
 43981  ACTCAAAATATGGATCTATCAAAAGCTATTGAAGGTTCAAAACATGCTAATCCAAAAATA
 44041  GATCATATTCCTTCACCAGATGAACCTAATTTTACAATAAATTCTCCTTTAGAAGAGTAC
 44101  ACAGAAATACCTTTAATAGGAATAATCCAATCTATATTATCTTTGAATGTTTTAGAATTA
 44161  TTCTTAATTATTATGATTATTATAGTGTTAAGTAATAATCAAATTAAAACATTAATTTTA
 44221  AATAATATTAAAATTTTAATAGTAAATTATGTACCAGTTAAATATGTTAAAATACATAGA
 44281  TTATTTGATAAATTATCATTTAGTAGTAATACATTTGATAAGTTGATAATTTTAATATAT
 44341  CTACTAATATTACTTGGAATTAAATTAATGAATATTTACTTTGTTAGTGTATTAAATATT
 44401  AATATAGATGATTTTGTATTAGTCTACAATCATCTTAAAAAAAGTAATTTATTCATGTTA
 44461  ATTATACCACTATTAAATTATAAGATTCAAATTAAAGATTTAAATATAATATATTTTAAA
 44521  GATTTAAATATAATATATTTTAAAGAATACATTTATACCCCGCGGCTAAATAAAATTTTG
 44581  CTAAAATTTTATAACACCAGGTCGCCTAAAGGAGGGGGCTAG
;     G-orf273 ==> end
 44623  GCCTAAAATTAATAATAATTTTACTAATTCAGGGTTTGTACTATCGATCATTATTTTTGT
 44683  CCTGCCTAGCCTTAGGCTTGATTTTTTTTTTAATTTATTAAAAAAAAAACAAAGGCAGGC
 44743  AGCAAGCGAGGCTTGGGCGTCTCTTTTTAATATTTATTTATTAAATTTTATTTTATTTTA
 44803  TTTTATTTTATTTTACTTGCTTTATTATCATTGTACCCACATTTTTCTCATTATAATTAT
 44863  TTTATTAATCTTAATTTTAAAGATTTCCGTAAGGACCCTTAAGTAGCGTTAAAAATAAAA
 44923  ATTAAAACCCCATACGGCCTAGGCAGCGCAACGCTTTTTTTTTTTAAGTCGGCTGAGCTT
 44983  GTTTTTTACTATTATTATGTCCTAGCAATATAATTTTTTTTTTTATTTGTGCAACTAAAG
 45043  AGAGAATCATGCCTGTAGCCTTTATTTTTGTTTTTAATTTTAACCCTTGCCTCTAGCGCA
 45103  AGCGCACTGAGTCAGGGCAGAGGATAAATTAAAAAAACAAAATCAGGCCTTAAGCAAGCG
 45163  AAAGACTAGGCGAGCGTAGCTTTTTATTTTTGTAGCGGTAGGGACCCTTAATTAGCTTTT
 45223  AGCTTAGTTATAACTTTAATTATTTACTATTATATAAAAGAGATCTTAATTATATTAAGA
 45283  GAATTGATTAATGATAAGGCCCTTTTTACTCTTAGTAGTAAATTAAAAATGCTAGTACTA
 45343  ACTAATTTATATTTATAAATCGATATGCAATAATGTTAGTATTTTGAATAAAAAAAGAAA
 45403  GTTTTTTTATAGCTTTTTTTAGCAATGGTCAAACTGTTTAAAGATAGAATTTATTTCTAA
 45463  ATATTTAATAAAAACTA
;     G-cox2 ==> start
;     G-cox2-E1 ==> start
 45480  ATGTCCCTTTATATTTTAAATACAATATTTAACGATGCACCACAACCATGGCAAATAGGT
 45540  TTTCAAGATAGTGCCGCACCAGGATTTACTGGAATTGTAGAATTACATAATACAATATTT
 45600  TTCTATTTAGTAGTAATATGTGTAGGAGTATTTTGGGTATTGGGTTCAATAATTTTTTAT
 45660  TACAACTCTAAAAAATCTCCTATTGTACATAAATATCTAAATCACGGTACATTAATAGAA
 45720  TTAATCTGGACTATTACTCCAGCTTTCATATTAATTGCAATCGCTTTCCCTTCATTCAGA
 45780  TTATTATATTTACTGGATGAAGTAATTTCACCTACAATCACAATCAAAGTAGTGGGACAC
 45840  CAATGGTATTGGTCATACGAGTACAGTGATTATGTGAATGAAAGTGGAGAATCTATAGAA
 45900  TTTGACTCTTACATGAT
;     G-cox2-E1 ==> end
;     G-cox2-I1 ==> start /group=IB(3') (1.79e-08)
 45917  ctagcggtccactttatattgatttatagttaaccttaaaataaaaatagtgaattctaa
 45977  atataagcaaaaataacctaagtgtgaatgtagattcttagtatatattcttataatcat
 46037  tcacatattaaaaagttaatttgctggttaaatgttaaattatcctcagagactacactt
 46097  tagaaattattttattataagcatattttagccttcccctttatattttgtttttatcaa
 46157  taataaaaaaatatttatatttagaacgtaattataaaaattttatatatatgcagcaat
 46217  ttttattaggccgttaaaataaaagctacgctctttagcgcaaataaaaaataattaaga
 46277  catagtccaacattcacttaaaaaaatatgcttaaaataaacaattatttttatagatct
 46337  ctttccactctaacttacgtttagacggacttattgtagttatatctttataaggaaaag
 46397  agtatcacgacaattccatttaattaagcttaagtttaattttagcctaaattagtgtat
 46457  ctcattctaatttttaaggtgaatgtagcttaagctctgtaaatttgtcaagaggtaagt
 46517  caaatttagatgaaactcaaataaaaaataaaaataaatttacaaaattaata
;     G-cox2-I1-orf654 ==> start
 46570  atggaaaaattagataacaatatagctttagtagcacaaggagaaattaataaattagac
 46630  gttagaggagggcaattaggggcacgagaaaacttaatttatttgcttaacaatttaaca
 46690  acttcaataataagagagtttatattaaaacatataaatgttagctttgagttattagct
 46750  acctattccaatggaaaaattattataaatgataattctaacattcaaccatggttaagt
 46810  gtaaaaacgtctaaatatttacctactgttggtggtacttatagatttcttcaaactaaa
 46870  gatggtgaaatgtacataggttcaactgctaattttaatgaacgaataactggtcataag
 46930  agaaaatttaactctaaatctaaaacgggggtaggtcctctacacagaggacaattaaat
 46990  catcaagaaacactattattctcaataatacataaaacacctaatttaattgagcttttt
 47050  agattagaacacccaaaatataacttgttgcatggagaaggagtgatattatatttatta
 47110  acctattatcctgttcgagttttagagcaaaatttaatagacaactttaaaccttctata
 47170  aatggtggtaaagtagataatgtaattgttactcacagttacactaaaactgatcctgat
 47230  gctttcacaaaagcattcaaagtatttgtagcagggagacctataaacgtttatgactct
 47290  caatttaatttattatttaaagcaccgtcattactagcagctgcaagatatatgggttta
 47350  acacctaaatatcgtttagctgtatatattggtaatttaagaggtatagtagttaataag
 47410  ttaggtcacaaaattaaatatttaattaactacaaaggtggtgattggaatattagagct
 47470  tttgttaaacaaaaagcagcctctaatttaattttacctaatagagagctaacttcctta
 47530  aataaagcatttatttatttatttgttttacctgatctaactaaattttttgtattccag
 47590  tctttaagtagtgcttataaatttttatatcctaaaaaagcagaaatacgattaaacaat
 47650  gagcgaaaacaagctaatgccgcctataaaaccgcaatttctgataaagctaatactgga
 47710  atagtagtaaatagtgaatctggagattcttatttaatagctaaacatccaaattggaaa
 47770  ggtggaaatagtattttagtatggggagttaatttacatagtcgagaggctcatctttac
 47830  acttctatactagaagctttagatcatttaaaaattaagttacctccgattaaaactaac
 47890  gctggtactttctgtataaatactggacgaacatttgtatctgagttatctaacaaagat
 47950  aatgtgactaaaagaccaatagtaacaactgacctatcaaattcttttgttaatggaaat
 48010  ataacttttatttcaaatcaaaaacttgcctcaatagtttcaacattaaatgataatact
 48070  aaagatatagcttatttaaatttatcatctgaacaacttaaattagttaaagatattaaa
 48130  aaaataggaaatagaaaatttatttatttatatgatactaaaacaggaattattttaaat
 48190  aatagtttaccatttgatagtggtacaacagcagctaatgctattggagttagtggacat
 48250  tatttacttagtgtggtaaacaaagataaatatatcttagatagatatttagcaagtact
 48310  gatatctcaatgtttccacaaggtcaaagctacgcagaagttcaacccagatataaaaaa
 48370  gtttatgcttatgatagtcaatggaatatgataaatggtggaaatccatttagtaacata
 48430  acagaggcttcaaaaagtctaggtatacctcacagcactataagtgtttcaattcgaagt
 48490  ggtaaattatgtaaaggtaaatattattttatttatttaccctag
;     G-cox2-I1-orf654 ==> end
 48535  cgtctcttaatataaatttattactagtgaaaactattgtattaactctatttatctccg
 48595  ttttaattttcttaatctaatttattttttttagatttacgtcttactaattaaacctag
 48655  ttggtttatttaaggtttgctctccggtccagggtacatggggaggcgcacaattttttt
 48715  taactatttaataattttacttagtttatttatttttttaattgaatgttg
;     G-cox2-I1 ==> end
;     G-cox2-E2 ==> start
 48766  CCCTGAAGATTCTTTAGAATTAGGTCAATTTAGACTATTAGATGTTGATAATAAAGTAAC
 48826  AGTACCAGTAGATACTCATGTTAGATTAATAGTAACTGGT
;     G-cox2-E2 ==> end
;     G-cox2-I2 ==> start /group=IB (3.60e-18)
 48866  ataatcgagtgcccttattatattctttaatataattcgaattttgctatatgctggaaa
 48926  cctcttataatttaatttatctacctatctaccactttagataagaggttataatgatta
 48986  attaaatactatgtcctttaaggactctttggtaaaacaagccacaatgcggctaaagat
 49046  agtagtataagagtaatcagcaggaaacccttcaaccgcaaggactcttaagtcacgcac
 49106  aaaaaatggttaaaaaggttccttagaggccaaacgcaaaaagttttttttttaactaag
 49166  atatggtccaggtgtatattattataaataatctgcatcaagattctgaatttaagtttt
 49226  catactttgtttataattccaaagtgtaactatcatcctgagcgcttgtactcaaactca
 49286  acaaaccttagaaaagggtcatctactaattgtacttgtttagttccttatgatacaaat
 49346  ttaggatcaacaatcaataagggtagattaccagtaaaagtaaattagtattt
;     G-cox2-I2-orf141 ==> start /note=LAGLIDADG ;; evalue:2.4e-07
 49399  atgccctacaacatttattcaataatagtaggtattttattatcagatggctgggtagaa
 49459  aaagaaaatctaaatgctaatgctagatttagatttaaacaagcgttatcaagagcagat
 49519  tatgttattaatttatttgtagttcttgctcattattgttctagtttacctagtttagtt
 49579  ctaggtaaaagaaatggtaaattaactactggattacaaattagtacaagaagataccct
 49639  tgttttaatgaattatataatttattttataataataatattaaagttattccttataat
 49699  atatatgatttattaacacctattgctttagcccattggataatgggcgatggagcaaaa
 49759  ttaaacaaaggtttagttttatgtacagattctttatctcgcgctagcgcactcagatgt
 49819  tattag
;     G-cox2-I2-orf141 ==> end
 49825  attatctaatgtattaagaattaaatatagcttaaaaacaactattatagggtttaaatc
 49885  taataaaccaagaatttacaaactagctgaaagtatgcctaatttaataaaaatagttaa
 49945  accatatattcttaaatctttttggtataaacttcatcttgatacaactatttaatttat
 50005  atatatacacttg
;     G-cox2-I2 ==> end
;     G-cox2-E3 ==> start
 50018  GCCGACGTTATCCACTCATTTGCTGTTCCTTCTCTTGGTATTAAAATCGATGCTACACCT
 50078  GGT
;     G-cox2-E3 ==> end
;     G-cox2-I3 ==> start /group=IB(3') (1.21e-05)
 50081  taagtttgaactcggcccggtaagattattatatgcaagaacttaaatatataactatta
 50141  ggtaaaatattaatcttaaaatatagttatgtgtcaaagaacacaatttataatttgcag
 50201  ataaatatttataaatattctcagagacttaacataatctaaattatatttaatatcctg
 50261  cagcggactcttaagtagcctagcctagcggcagcacggtaggatgttatagaataatat
 50321  ataatttaaagacatagtccttaattaaagttttaattaaccctttaattaatggcttaa
 50381  tta
;     G-cox2-I3-orf489 ==> start /note=GIY ;; evalue:0.41
 50384  atgttgattaaaactttaattaggtcattaattttttttggtaaattatctttacgtcaa
 50444  agtggtaatatacctttaactaatactttatataatcaaaaagctttggaggtgttattt
 50504  aaaatggccaatagtttatccgatgctaatcctttaaaacaatatttattggaactaatc
 50564  aaacaagggctatgccaaaaaattaaattggatgaacctttaaattttcataaagaagta
 50624  acaaatatatccggtaataaaactgttgttaaagattttaataatatacctaatgaactt
 50684  gtgaatgtttcaggggtatatatattatctcataaagaccaaaattgtttttatattggt
 50744  agtgccagttctttaagggctcgatttaaacaacatgttataaattcttctagaccttat
 50804  agaggaggtaatagtaagttatatacttttgtgaaagaaaatggggggtgggatcaaatg
 50864  gaaggacaagctattttatttactcctaatcatttaatagagtttttaaataaaaatcct
 50924  aattatagattaagtcttaatgatatttatatacttagatcttttactcaatttgaaata
 50984  cgggttctagaacaagctttaataagtcattttaaacctaatttaaatagttctcattcc
 51044  attatttatagttttattaattggaatcctaactatattcctacccttcaaaaaaatgta
 51104  aaaattaaagtattcaatgcttctaatggacctataactgactttatcattactaaaaat
 51164  attggacttataactgaatttgaatctataggtaatgcttctacaggtcttggtgtatca
 51224  aaaactactataaatagatatataaatacaattagccctttagaaagtccattattagaa
 51284  ttggatgtgtttatagtagatactagtcgacctttaactaataaaactgttagttttgat
 51344  gatcttatatcgttaccacaaattactgattttgatctttattcacttcctatggacaaa
 51404  ttagtagctttaaatagtaataaagatcctgttaattattacggtatatttaaaagtccg
 51464  gctgaagctgctttaactttagataataaatcagagtatagatacattagtcgatatatt
 51524  aatttagaacgaacggttgaagtaacatttaacaaagatttagtttattttgttatgaat
 51584  cctttatataaaaataatacctctttacggagaacaccagattcacctcgaaatactaaa
 51644  gcaatagtacttgttgatacaataaataatacagcgacacactacgaaactgttaaatta
 51704  atgttacaggatttacggattaaatctacaggtgcaacatctgttgttaaacgatatatg
 51764  aatccaactaaactttacaaacaacaatatgagttttattatgctaaggattataaagga
 51824  aaaattactaactatcgaaaagagtcttaa
;     G-cox2-I3-orf489 ==> end
 51854  ctttaataaattg
;     G-cox2-I3 ==> end
;     G-cox2-E4 ==> start
 51867  CGATTAAATCAAACTTCACTTTTAGCTGAAAGAGAAGGTATATTTTATGGTCAATGTTCA
 51927  GAAATCTGCGGAGTTTGGCACGGATTTATGCCGATTGCTATAGAAGCTGTATCTGTTCAA
 51987  GATTATTTATCTTGGATTGACAGCTTTCAATCTTAA
;     G-cox2-E4 ==> end
;     G-cox2 ==> end
 52023  TATTGATTTTATTTCACTTAATATGTTATTAATTCTATCTGCAAATGTTGAAAATAACTT
 52083  TGTAAATAGAGGAATTTCTACTATCGCAATAACTAATAC
;     G-orf34 ==> start /note=LAGLIDADG ;; evalue:1.9e-08
 52122  CAAAAACCTTTAAATCCTATGTGGTTAACTGGTTTAACTGATTCTGAAGGATCATTTATT
 52182  ATATCTATTTATAAACGAAAACAAACTAATAATTGGCTAGGCTAA
;     G-orf34 ==> end
 52227  TTAATCCATCATTTCAGATGTGGCTTTATTATAAATACTCAGAGGCTTGAGTACATTAGA
 52287  GTAAAGATTTCTTTGGTGTAGGTATACTTAATACCAGAATAAATAAAAATGTGACTAGTT
 52347  TTACTGTAAGTAAATGAAATGATTTAATAAATGTAATTATTCCTAACATCTTTTTCTAAT
 52407  TTTCCATTACAAACTCAAAAAAAAAGTTGATTTTAATCTTTTTGTTAAAATTGTGGAAAT
 52467  TATTAATAATAAATAACATTTAACTGCCCAAGGTTTATTAAAAATCTTTACATTAAAATC
 52527  TGCTTTAAATAAAGGTTTATCTAAAAACATTAATGAAATTGAAAACATTGAAAAATTAGA
 52587  AAGACCTTTACACTTAGTTGATTTTGAAGATTAAAAAAAACTAACTGGATATCTGGATTT
 52647  ACTGCAGGAGACGTATCATTTTATATTCTAAATAACCAAAGAGGTGCTAAATACCAAATA
 52707  GAACTTATATTTCGAATTACTCATCATATTAGATATGCTCATCTGTTGGTAATTATCGCT
 52767  AAATA
;     G-orf48 ==> start /note=LAGLIDADG ;; evalue:1e-08
 52772  TGTTGGTTTCTAGGAAAAGTTTATATTAGATCAAATGGCTTAGCTTGCGATTTAGTAATA
 52832  CGAAACTTCCCTGATAACATTAATAAAGTGATTCCTTTCTTTAATCAGTATCCAATTAGA
 52892  ACTGTTAAAGAAAAAGAGACGCTTTAA
;     G-orf48 ==> end
 52919  GGATTTAGGCTGCTGAAATAATAAAAACTAAAGCTCATTTAACCCTTGAAGGTTTAGCTA
 52979  AGATTAAATAATTAAAGCGTCTCTAAAATTAATACCAGTAGAATCAATGAAGATTGACTA
 53039  TTTATGTTGTGGTGTATGGCATGGATCAATTAGACATGGGTCCATGTA
;; mfannot:     /group=IB (1.02e-11)
 53087  aaatgtcattatatgctaaaaatacttaaaatttttaagtacttatactttccttaattg
 53147  aaccacctcactcccttattattttgggcctggagtactattaattcccctctgcaccgg
 53207  ccagatattaccagggcgagctgttagctttgggctaagggtataatcgaattagggata
 53267  gtggatcatactagtatcatctaggtaaaaaggaaaattagagataagtaaaaattctta
 53327  taaaatataacaatagtatattagcaggaaaaaaatatcatatatataaaataaaatcct
 53387  cagagattaaatataacaggctatttaaatagtcaagaaataatcc
;; mfannot:
 53433  AATCATAATTCGAAAGATTATGAAAATTTTGCTAAACTAAATCTTCTTCTCGCGCTAGCG
 53493  CACTATTCATATAGATTCAGAGTTAGAATTGTTAAATATTCTATTCCCAGCAATTGTTAA
 53553  ACAAAAAAGTTTAAATAGTAATCCTCTGCCTTGTTATTTTAAGATTACAAAATAAATTAA
 53613  TTAATTACTCTGCAGTTAAAGAATCTACGATATTAGGAATTTATTTAATAGACAACCTAA
 53673  ATAGTATAAATAAAAATAGTTTTAATACAGATAGTAGTTACTGTGGTTTGAATTTTATAA
 53733  AAATTTTGTGATTAAAAA
;     G-orf120 ==> start /note=GIY ;; evalue:4e-10
 53751  ACCTTTAAATTAATGGGACTTTTTAAAAGAGTGAAATCAAAAGCAGGTATTTATCAATTT
 53811  GTATTTGGTTCTGATTCATATATTGGATCTACAAAAGATATTTTTAAAAGATGCTTTATT
 53871  CAACATAAAAATAATGCTTTTACTAAACCAAATAAACATAAATTATTTTATAGTACGGTA
 53931  ATTAAAAACGGTTGGAATAAATTTAATTTAAATATAATTTGTATAATACCTAATCATGTA
 53991  AATTTATTTTCAGAAAAATACCCTGATTTTATTTTAACAGATAAAGATTTATTAATATTG
 54051  AAGGATTTAACTTCTTATGAACTAACTGTTGCTGAACAACTAAATTTAGAGACGCTTATA
 54111  TAA
;     G-orf120 ==> end
 54114  ACCTACATTAAATACCAGTTTATTAGCTAATTGGTCTACATATAATGTAGGTGCTACACC
 54174  AAAAAAATATTAGAAAAAGTGAAACAAATGATAAATTATCTTTATCCTTTTTATTAAAAA
 54234  ATCGTAGTTTTACCAAAAAAACTAAAGAATTACACAGAGAAAATAAAATAGGTCAAAAAC
 54294  TAAGTGATTTAACAAAAATTAAAATGTCTAAATCACACTAGGACCGTGTGATTGTAAATT
 54354  TATTAGACTTAAATACTAATGAGATAATAGTATTTAAAAATAAATCTTTAGTAGCTAAAG
 54414  AGCTTAATATTAGCGTAAGAACGGTAAGCAGATGGTTACTTAGCTAAAATTCATTCTACA
 54474  ACTAAAATACCCTAAAGTTAAATTAATATTATAAATCAACTAGTTGTTAAAAAAAAAAGA
 54534  ACACCTTATAGAGTATAAATACCCATTTAAAAATATGGTTCCTTTTTTTTTTAAGAATTT
 54594  GTCATGCCAATTGCAATAGAAGCTGTATCAGTTCAAGATTATTTAGCTTGGATTGATTCT
 54654  AATAACTAAATTTTAAATTATAAAAATGTGATTAATTTTATCTACCCCTCTTTACAAGGG
 54714  ATGGTAAAATTCTGATTTTGAGTTATAGAAGGTTGTCTACTCGCCAAGCAGGGATTATTA
 54774  ATTTAATCGCGTAAAAGTAGCGCTAGCCTCTTTAGGCGAAGCGCGAAGCAATTTGTGTCA
 54834  CTTGCCACTAGGCAAAGTCTTGTTTAGGCGCTTAAAACTCCTCTTTTTCCTATAACCTTA
 54894  ATTAAATAAAAAAAACCTTTAACCCCACCCTAGCCTTTATCTAGCTTGCCGTAAGGCTAG
 54954  GCTTAAATTTTAGCTTGATCATCTAAAGGCGATAGGCTAAGATTTTTTAACTTAAGAGTC
 55014  CTAAGCTACGCAGCATTTAAAATTTAAGGGCTTAAGAGTCCCTACCTAGGCTAGAGGGAG
 55074  ACTATAAAATAATTACTGGCTCCGCACCCGCTTAGACTTAAGCCTTAGCAATTACGACTA
 55134  TCTAGCAAAGCTTAAGTTAGGGGGACAGGAGCATAAAAGAGAATATAATCATTATTTAAA
 55194  TTATTAATAAAATAAATTTATTATAAGCGCCTGCCTAGACCTAGCTACGCAGGATAGCAT
 55254  CCAAAGGCGACAATTCTCTTTAATTTAAATTTATCTGCCCACTTGCCTCCCCTTTGCTAA
 55314  ATCAAAGCTACCGAGCATCTTTTATAAGACCTGTCCGGTTAAAACAAAATGTTGTAGCTA
 55374  TGCACACAACATTAGAACTAGCTTTTTAACCGGATTCATGCTTAGCAATTTTTTATTTTA
 55434  TAAATATTTTTTAACATTTTTAAGCCTATTTGCTAAATTTAAGCATATTTTATAACTCTA
 55494  CCGTGCATGGTCAAATAAAACCCACAAAGTTTGGCTTCAGCCAGGGCGCGTCTCTTTTTT
 55554  TTTATATATAAGCTTAAGTAGCGAGCCTTAAGTAGCTTTTTTTAAGTAGCGGGAGCCTTA
 55614  CGGCCTTGTTTTTATCGTCTGCTATGCTTTTTTTGTTTGTTTTATTTTTGTGCTGAGCTT
 55674  TTTTTTTATTCTTTTGTTTTGTAGCCTTTGCCCCTGCCTAAAAAAGCTAGGGTGGAAACT
 55734  TAAGGCTCGCTACTTAAGGCTCGCTACGCAGACGAGTGTTATAAAATTTTAGTCAAATTT
 55794  TATTTAGCCAAGGGGGTAAAAAGACAAAAAATAAAAAAAACAAGACAAGCGGTAGGGACC
 55854  CTTAAGTAGCTTTGTGATTTATTTTAATTTGTCCTGTATAGGCTTGTGGCGCCGCTAAAA
 55914  TCTTAAAAAAAAA
;     G-trnA(ugc) ==> start
 55927  GGGGATATATGATAATTGGTAATCGGTTATACT!TGC!AATATAAAATATGATAGTTCGA
 55985  ATCTATCTATCTCCA
;     G-trnA(ugc) ==> end
 56000  AATCAAAATGCTGCTAACTAAAAAAAAAAAGCCTTGTTTGTTTAGCCATTTTTATTAGGC
 56060  TACGCTAATTAAAAGAAAAAAAAAATGTTTGTTTTTTTGTGTTTGTTTGTTTTATTTTTT
 56120  TTTAATCTACTTTACCTTTAGCATCCAAAGGCGAGCAAATCCTACTCTTGCTTTTTTGAA
 56180  GCCCTTTTTTGCTGCTTAATAGTCCACCGTAGCTTTTTGTTTTTTTGTTTTTGCTTTTCA
 56240  GATTTTTAATCAAGTACTTAAAAATAAACAAATGTTTAAATTTGCTGTCATAGTTAAACA
 56300  AGCCCGCCCTGGCGCTCTAAAGAGGGCTCACCCTTTGGAAAGGTGGGAGCGCTAGCCAAA
 56360  CTTAAGGCTCGCTACGCTTTTAAACCGCTAAATAAAAGCTAAAGCATATTTTTATAACTC
 56420  CTGCCTGACGTTAGGTTCATCCTCCTTACTATTAAGTAGCGGCTCTTTAGTATAAGCCTT
 56480  ACGGATACTCTTAAGTAGCCTTGCTCTTGGATTATCAAGCTTGCAGTAGCGAGGCTAGGC
 56540  ACGCACTTGTTTTCAAGGGCTTAAGAGTCCCTCCCTACGGAGGATAACGCTTTTTTCCGT
 56600  AAATTTTGTTAAACAAACGCTTTTTAAGTCCAAGACCAGGGGGCAGCCATAGCAAACATT
 56660  TGATTTATTTAATAAATTAAACAAATCAAGAATGTAAATAAAAGGTACCATTATTAAATT
 56720  AAGCGCTATCTTTTTTTAACACTGGATATCCCAATAGCCACAAAAATAATAATTTCAAGC
 56780  CCTACCTTGAGAGTAGCTTTGTTATTAAAATTAAAATGCTTTTTTAACCTTGAAGGTAGA
 56840  GACGCGGGAGGAGATGGGGCTGGAGGTTTTGCCTTCGCCTTTGCCTTCGCCTTCGCAGAC
 56900  ATTTAAACAGATTTAAATTAATTTAAAAAATCCAACTTAAATTTTTATAAAATAAAAGAA
 56960  ATAGTAGAATTTATTTTCTACTAATTTCTTTTTTTTCTAAGTAACCAATTTTTAAATTAT
 57020  AATTATATTATAATTAAATTAAAAATTAAATTCATTATCATTATATATAGTGATTATTAA
 57080  ATCATGTTTAATTTTAACCCTTACCGCGTAAAATAATACTTGCGCTCTAAACAAAAAGGG
 57140  ATTAAAATGATTGTAATTTTTAATTAGACCTTTTAAGTTTAGTATTTTTAATCTTTATAT
 57200  ATTTATATTTTTATGAGTTATTTTTAACTCAAATTTAGTATTCTTTTTTAATACTAAATT
 57260  TTATTATTATAAATTCTTGTCCGCTGCTGCCTGTTTTTTGTTTAATTTATCCTCTGCCCC
 57320  AAACAAAAAAAAAACCTGAGTCAGGTTGAGGCAAGGGTTAAATAAATTAAAAACAAAAAT
 57380  AAAGGCTACAAGCGAAAGCGATATAGCCTTTAATCAGGCCGCGCCTGCGGCCTACGCAGG
 57440  GATCTAGGACCAAGTTTCTAAAAAATTTTAGATTATTTAATCCTAATCTAAAATTTTTAA
 57500  ACCGCTAGCCCTTGCTAAAAAAAAATGTTTAAAAGCGTATCGACCCTTAAGTAGGTCTCT
 57560  TTAGCTTTAGTTGTTTTTTTAAACCGATACCGGACAGGGGTTATAAAATTTTGCTTTAGC
 57620  AATTTTTTATTTAGCCAAGGGGTAAAACCTTAGGCTGAGCAAAAAAGCCGCAATTTTATT
 57680  TATTTTGATTAAGCCTAGACCTAATCTTAAATGTTTAACTTATAAGCATTAGCTTAGGCT
 57740  TAAGCGGTTTATTCAAATTTAAAAAATATTTAAAGTAGATACGGCCTTTTTTTAACCGTT
 57800  TATAAATTTGAATTAGGAGCCTACCTTTACCTCGCTTAATTAAAAGATGCTTGTTACCAC
 57860  TTGGCCTGCACAAGCGTAGGCAGGGGCAAAGGCTACAAAAATAAACAAAAGCACAACTTA
 57920  CCCTCTTAACAACGGAGAAAAATAAAATAACCTTGCTAAGGTAAATATAAAACAAAAATT
 57980  ATGCCTTGCTTTTGTATCCCTCCGTAGCAAGCTAAATAAAATTTTTTATAGGTTTTAAAA
 58040  TCCTGTCCGTTAAAAAAAATAATAATAATTGTTTAAACATTTTTTTTATCAAGGGCTAAA
 58100  GAGAGTAGGGATTGTCTTTTTTTCTAAATAATACAATTTTTTAAGTTTGAGGCTGGAAGG
 58160  GTATAAATTAATATCTTTGCAATCGCAATTCATTTAATTTTATCCACATTTATAATAATA
 58220  TTAATGATTTATTTATAACTTAAATTTTAAACATTATTATTACCCCTTGGCTAAGCGGTT
 58280  CCAAATATGCTTGTAGCGCTAAAGATCAACCATCTTTTTATAAGACCTGCACGTTACGGG
 58340  CTTATATAATTTTAAGATCTTTATATATTAAATGTCTTTAATTAGGCAGGGCAAGGGTGG
 58400  CCAAAATTTAATTAATATAAATTAATCAAATTAAAAATATGTTTTACCCCTCTCCGCTAT
 58460  ATATAAAAATATGCTTGCTTTAGCAAAATTTTATACTCCGTTAGGCGACCGGGGCCCAGG
 58520  GCTTAAAAAGTTAAATTTATTGGTATCTATTTTTATCCAAAGCGTCTCTTTAAATTTAAC
 58580  ATTCATATGAGTATTAATTTAGAGCTAACT
;     G-cox3 ==> start ;; mfannot: alternative ATG start pos 58586
;     G-cox3-E1 ==> start
 58610  ATGTCTTTGATTAATAGATTATTATATCAAAGATTTCCTTTCCATTTAGTTGAACAATCC
 58670  TTTTGGCCAATATTAGTTAGTTTTTCATTATTAAATCTAACTATAGGTGCTGTTGCTTAT
 58730  ATGCATGGTTATCCAAATGGTGGATTAATCTTCACATTAGGTTTAGCACTTACAATTGGT
 58790  GGTATGATTTTGTGGTTTAGAGATATTATTATAGAAGGAACATTTTTAGGATGCCACACT
 58850  ATAGAAGTACAAAAAGGTTTAATATTAGGTTTTATTTTATTTATTATCAGTGAAGTATTT
 58910  GCCTTTTTAAGTGTATTTTGGGCATTCTTTCATTCTAGTTTATCTCCAGCTGTTGAAATC
 58970  GGAGGAATTTGGCCTCCTCAAGGTATAACAGCTTTAGATCCATTTGCCATTCCATTACTT
 59030  AATACTTTCTTATTACTATCAAGTGGT
;     G-cox3-E1 ==> end
;     G-cox3-I1 ==> start /group=ID (1.20e-26)
;     G-cox3-I1-orf246 ==> start /first_aa=V
 59057  gttagtcacaaatgtaaaatatcttatttaaaaataccgttaccgctaaaccgagcgata
 59117  cagagggatagtagtactttaccatttaatttgcctagatttaatcccttaaaacgaatt
 59177  ggtccacataattatgatattttgagtatactaataggttctttattgggagatggttct
 59237  atggaaaaatcggttaatggctcacgttttgttttttatcaagctaaagttaatgaagaa
 59297  tatttattatgcttacataatataataagtaaattaggttatgcaaaaaaagaaaagcca
 59357  aaactctattctagaaaaggatctaccttagtcggaatagatgaaattagatattatatt
 59417  agatttagaactttcacttattcttcatttgattggatatatgattctttttatcctaaa
 59477  ggaactagaaaagtagtaccaaattttatagatctttatttatctcctttagctttagct
 59537  atttggatggctacgcaggatgatggtacatcatttaaaaataaaggttttaaattttct
 59597  actaatagttttacacttaaagaaatacaatatttagctttaattttaaaaaataaatat
 59657  aatcttgattcttctatacataaatcagggttaattaaccaatataatatatatatacct
 59717  aaatctagttttaaagatttaataaaaatagttcatccacattttcacccttctatgtat
 59777  tataagattaaaaatatttaa
;     G-cox3-I1-orf246 ==> end
 59798  agctatttaaggcggagcgctgcctctttagctggactattaagtagccttgcttaaggc
 59858  cgcaggctagggaggggctagataaacaaatttaatagatattttgcatagtcaaagtta
 59918  taaatgtgctcactagtaaaatttaatatgtagtgtttttttttgcttaaaatataaact
 59978  tggcgacactgatgaaaacggttaacgtaatacaacttaattataagaccgtcggtttaa
 60038  ttatttctagtaaattgattagctataatagtgttgttttatttagatacttattaacat
 60098  cttttaactagactaaattatatcgttacagactgggtaatcggtgggtatttgttaatt
 60158  tatttaagaactttaataaatgcttaatgtacagtcggaatctcaaaaaaaaaaataagt
 60218  ctctccccctagcctctttattattttacctacggattgcctttttttccttttatcctc
 60278  tgccctgactcaggttgaggcaagggttaaataaattaaaggctgcgcctcctgccgcaa
 60338  ggctaggcctaggtcaaaacaggcaggcaggggcttgtggctctccctcttgactcttaa
 60398  gcaagcatcctttggagccggccgctatcaagcttgattaataaagggggggggggggtg
 60458  taccacagcccaaagcataatagcctagcctctggactattaagtagacttgcgcaggct
 60518  ggcagctgctagaggggaataaaggccgccgtgtttttaatacagctttaaataatatct
 60578  atattaggatatagaagagatatttaaaaacaaggttacgctggctactgcgctagcgcg
 60638  agtatttttatcaaaggctttatatgctccttccaatttatatcactctatggctaaaag
 60698  cggagtgcgcagcatttttttttaatttttatgactctagtcgctagaagtagcgatatt
 60758  gaagtgtatactcgcttaatagtccctggctagcgaggaggcatactatagcctgtgtag
 60818  gtggcattaagataataaaataagcttagccacatcccagccgtacttagtatagggcct
 60878  aacggtagggtagtgttaggcttaaattaaattaaattaaattaaattaaattaaattaa
 60938  aaaaaaaataaattgggagtaaaggagaagaacaatttaactcaagcatcttttaatata
 60998  aagtacaagggctataatattaagatgtttaagttgctcgtattggtttcttaaatttat
 61058  tatagttggagatttg
;     G-cox3-I1 ==> end
;     G-cox3-E2 ==> start
 61074  GCATTTATAACATATGGGCACCATGCTTTAATTCAAGGAGATAGAAAAGGCGCAATTTTT
 61134  GGAACATTACTTACAATTGTATTAGCTGTTATTTTTACTGCTTTACAATATATTGAATAT
 61194  TCTGAAGCTGCATTTAGTATCTCAGATTCTATATATGGTACCGTATTTTATGCATCTACA
 61254  GGACTACATGGAATACATGTAATTATTGGAACTATCTTTATTGCTGTTGGTTTCTTCAGA
 61314  ATACTTAATTATCATTTATCTACTAACCATCACGTAGGTTTTGAATCAGGTATACTTTAT
 61374  TGGCATTTTGTTGATGTTGTTTGGTTATTTTTATTTATTTCAGTATATTACTGGGGTGGT
 61434  AACTAA
;     G-cox3-E2 ==> end
;     G-cox3 ==> end
 61440  AAAATTTTATAATTATATAATATAACAATTTTTAAGATTAAAACCATTTTTTATTAAATA
 61500  GTAGTACTAACAAAATTTATTTAAAAATTAAAAAT
;     G-orf314 ==> start
 61535  ATGAATAGAAATCTAAGATTTTTTGATAATGTCGCAGATCTTAATATTAATCAAGAAGGT
 61595  GTTTTAAATCAAGAAATTAATCTTAATCGAGAAATGATAGTTTTTAATAGAGAACTACTA
 61655  CAAGAAGAAAAAGATAGATTAGAACAATTTTGCAATAATCTAGATAATACTTCAACATCT
 61715  TTTGCTGAATCTTTTCCTAATTATGATCCAAATGATGGTATATTTTTTATTAAAATTTTT
 61775  TCAAATGTAGTAGATTGGTTTAAAAATACTAAAGTTGGTAAAGCAGAAATTGAAAAAATA
 61835  AAATCTACACCTTTAAATGAAAATATTGAAAAAAATATATTGGAAAAAGATGTTATTTTA
 61895  GAAAATGATGAAATGGCTAGTCAAATGTCTGGTTCTATTGTAAATAACTTTAAATCTTTA
 61955  AGAGATTTATATGGTGGAAATAATCCATTAGGTCCAAAATTAAATACACCAGTTGTTAGC
 62015  AATATACAAGAACAAGTAGTCGAACCAGTTAAAGAATTAGCATATAATTTACCAGATTTA
 62075  ATAGGTAATCTAACTTTAAATCAGATTTATAACTTTTTTATGACATTTGATTATAGTGTT
 62135  ATTATAAATCATGCTCATGAAATTAAATTTTTTCCTTTTAGATTAGTACCTGGTTTAATA
 62195  ATATATAAAGCACTGACTAATATGTATGTAAGTAAAGCGTATCCAATGTCACATTACCAT
 62255  TTAATTAAAAATACCCGATTGAAAGAAAATTGGCTTTTAGAACGACAAAAAAATATAAGA
 62315  TTATTTATGTTATTTTATGGTCCTATATTAACCTTTTCTTTCTTTAAGATGTCTCATGGT
 62375  GCAATAGGTGATCTTGTACAAATAAATGCTATTATAAACAAAGATAATTCTGAGGAATCT
 62435  ATAGCTAATTCTATATTTAGTTTTTTATTTTTTTTAAAAAAATAA
;     G-orf314 ==> end
 62480  AAACAAAAAAGAAAAAAAAGAAAATAAATTTATAAAAATATTAAAACGAGTTTTAATTTC
 62540  TTTATTTATATTATTATTATTAGATTTTAATACTATATTAAATTTTATATCAAAAATAAG
 62600  CTATTCTGATCTAGTATTATTTACTTTAATAATTGATTTTATATATATAATATATAAACT
 62660  TATAGAAATATTTATATTTTTATTAATTATTAGAAAAAAAATAAAAACACCTAATTATTT
 62720  ACCACTTTTCTTATCAAAGTGGTTTAAAACAAGAGAAGAAATTAGTAATTCTGAACCTAA
 62780  AGTTATAGGTATTTTTATGGATTTATATATTAAAGATATAATATCTCATATTACATTATT
 62840  TATATTTTTTACTATAATATATATATTTTTTTTATAATTAAAATATAAGTTAGTTTTATT
 62900  TAAAACTAACAATTTTAATATTATTTTTTTTTTAATCTCTTTATTTTTATATTTATTTTT
 62960  TTTATTTTTTCAGTATATTTTAATATATATATTTCTACATATATTACTTGCATTTATTTA
 63020  CTTATTTATATTCTCTAAGTGTAAATCTGGAAGTTTAGATTTGATAAATTTAGATGAAAT
 63080  TACTAAAATATTCTCAGCATATCAAGAATTTTTTCAAACTTTAACACCTTAACAATTATA
 63140  TGGTGTACTTCATTTAGTTACAGGTTCTCGCGTACGCGCTTATATTATTATGTATGTTTA
 63200  ATATAATATCTGCACAATTTGGTATATTTTTAATGAATTATTTTAAATTAACCCCTTGGC
 63260  CCGCGCCTGACCAGGCTTGGGCAGGGGCAAGGGCCAGAAAAATTACCAATCGATCCAGAA
 63320  ATCGAAAAAACATATTACAAAAAAATTAAAATGACCAATAAAGCCATTGGAGTTATGGGT
 63380  AAACAGGATTATGAAATAGGTTGTGAATATGTAATTGAATATAATAAAACCGTAGATAGA
 63440  AATAATTCAACGAGATCAGATCCAAATAAAGTTCCGGAATTTAATGAAAAACCAACATTT
 63500  GATTGGGAATTTTAAGACGGAACAAAACGATAGTTAATTAGTCTATCCAAAATAAGGTGT
 63560  GATAGTGATACACTTTGGTAGCTGGTTTTTTTGTAGTATTAATGCTACACTGATAAAAAC
 63620  AAAAATAGGTTTAGGCCTTACGCCCAAACATCTCTTTTTTAAATTATTATTTAGTTCACA
 63680  TTTTTGTTTAGTTATGCTAAAGAAAACCTATAAATATTTTTATATATCATTATAAGTTTT
 63740  GTGCATAGCTTTTTTGTTTATCTGCTTTTTATTAATTTTATCTTTTTTATACTGCAGGGT
 63800  TGCCTTTTTGCTAAATAAAAAGTTACTTAATAGTCCCTAGGGACAAAAACAAAACATTTT
 63860  GTTGTTTTTTTTTTAATCCGTAGTTATTATTATTTTTTTTTTATAGTAGCAGCTAATAGG
 63920  CCAGAAAAATACCCAACTGACTTAATTTTAATTTTGCTTCTAAATTTTAATCAATTATCC
 63980  AGCGTTGCTCTCCGTAGGGACTCCATACTCCAGACTCACGTCTCTAAATGGGGCCTTAAG
 64040  TGCGCCTGTTTAAAATTTAAAGACAAAATATTTCAAAACCCCATTTTCCAAAATCTTGTG
 64100  CGTAACCTTACAGGTATTTGGGTTAAAAAAGCATAAAAAAGCCACGCTCAAAACCTACCG
 64160  CTACTAATTTGCACATATCCTGTTGCTCTGCCTAGGCCTTACGCCTAAATATCCAATATT
 64220  TTAATCTCATCAAAATTGGTTAGGTATAAAAAAATACAGCCATTATTACAAGTTCCCAAA
 64280  GGATTATTACAAAATATTTAAACT
;     G-nad4L ==> start
 64304  ATGAATTTATCATTATTATTATTTTTAATTGGTATTTTAGGATTTATTTTAAATAGAAAA
 64364  AATATTATCCTTATGATCATTGCCATAGAAATTATGTTACTAGCTGTGACTTTATTAGTA
 64424  TTAATAAGTTCATTTAGTTTTGATGATGGAATTGGACAAACATTTAGCATTTTTATTATT
 64484  ACAATAGCAGGTGCTGAATCAGTTATAGGTTTAAGTATTCTTGTAGCTTTTTATAGATTA
 64544  ACTTTTTTTCTATTGTCAAATTGTCTATTCTATAGTAATCAAACTTATTTTTTACCTTAT
 64604  GTTAAAAGATCAAACATAAATCGTACTAAAGTATTCGTAAGAAATTATTATACGAATGCT
 64664  GACTTGCGGCTATTAAGCAAGAAAAACTATTCTTCTAACCATTATAAAAATTTTTCAATT
 64724  GATCCTTTATTTATAACTTTACTTTTTTATGCTGAGAGTTGTTTTGTAATTGTTATTCTA
 64784  AAAAATCCTAGATACAAAACAGTATGGAACGTTCAAGCTAGAATTTGAATAAAAGCTACG
 64844  CAGCCCTACGGATAA
;     G-nad4L ==> end
 64859  AAA
;     G-orf74 ==> start /note=LAGLIDADG ;; evalue:9e-21
 64862  GATAGATATTTAATTAAGTCAAATCAAGAATTTTTCGGGGGAATAGGTTATATTTCTAAA
 64922  CCTAATAACAACTCAATGGTAGAGTTTAGAGTTAGTACTTTAAAGGATATAATTAACGTA
 64982  ATTCTACCTCATTTTGATAACTACCCTTTAATAACTAAAAAGCATTCAGACTATTTATTA
 65042  TTTAAACAAGTTGTTTTACTTTGAATAAAGAACATAATACTTTAA
;     G-orf74 ==> end
 65087  AAGGTATCAAAAAAATAGTTAACATTAAAGCATCTCTTAACTTAGGTTTATCAAATGAGT
 65147  TGAAAGAAGCTTTCCCTGAGACTATTCTTACCAAACAACCGTAAGTAAGTTCAGAATATA
 65207  ATACAGTCTATAATAACTTATCTTCAGAATGGGTGGCAGGATTTTCTAGCCTAGCGGCAG
 65267  GGAGAGTCTAACTTCTTTATTACTCTTCAAAAATCTAAAACTAAGAGTGGTTTAGCTACC
 65327  TCATTACGGTTTTCAATAGCTCAACATTCAAGAGATCTATTATTATTAGAGTTGTTAAAT
 65387  TCTTTGGTTGTGGTTATTTAGCTAAATATAATAACCGTTCAGTTTATTAATTTATTGTTA
 65447  CAAAAATTGATCACATAGTTGAACATATAATACCTAGAAAAACATCCTATAGTAGGTTCA
 65507  AAGCGCTTAAACATCTTTTTTAGATACGCTTAAAAAGTGCGGCTGCCGCCCCTACGGAGG
 65567  CAAATATTATTAAAAATAAAGAACACTTGAATGCAGACATGGTAGGTTTAGAAAAAATAT
 65627  TAAAACTTAAAAATAGAATTACGTTACGTTATAAAAATAAACTATAAATAATCACAAAAT
 65687  TGATTAGGGCGTAGTGAAATTTTGATCAAAAAAGGTGAAGTAAACCTTCGCCTAGTCTTA
 65747  TATTAAAAATTAAGGCAAAACCTTAAAATTGCGGGAAAATCTTAAAGACAAAACTACCAA
 65807  ATTAATACAGTAATGTAATTAATGGAACAGGTAATGACTCGTTGTACGGTAAAAACGATT
 65867  TGTA
;; mfannot:     /group=I(derived) (2.98e-04)
 65871  tgaagaaattaaatagataatccgcagccaaccaccccgacactgtttggaacgcgacca
 65931  ttcccctggactggaggcgctaaagcgaggagggtgcgcagctcatcgactaaaagtagg
 65991  ttggttaataattttatattaaagatattaaattatttgcttaagatatagtca
;; mfannot:
 66045  GGCATAATATAAAAAGTTATGGAAATACCCAGCCCTCCTAAAGGACTCAAATCCTAAGGA
 66105  TAAGGGGAAAACCGAAGAGGAAACATTTCATTAAGAACAAATTCATAA
;     G-nad5 ==> start
;     G-nad5-E1 ==> start
 66153  ATGTATATTTCAATTTTAATTTTACCTTTTTTAGGTTCACTTATATCAGGTTTATTAGGA
 66213  CGAAAAATAGGTGTAACAGGTTCTCATATAATAACTTCTACATGTTTAATATTATCTTCT
 66273  ATTTTAGCTACTTTAGCTTTTTATGAAGTAGGTATTTGTGGTTCACCAGTATCTATTAAT
 66333  TTAGGTAGTTGGATAGACTCAGAATTTATGTCCATTTCATGGGAATTTTTATTTGATCAA
 66393  CTAACTGTTTCAATGTTTATTCCAGTTATTTATATATCTTCATTAATTCATATATTTTCT
 66453  ATAGATTATATGTCTGAAGATCCT
;     G-nad5-E1 ==> end
;     G-nad5-I1 ==> start /group=IC2 (1.54e-40)
;     G-nad5-I1-orf127_1 ==> start /first_aa=A
 66477  gccgaatgttttgggaaaacattcaagtgggataaactatcaaactccggggacatccta
 66537  aagcttctggtaccaagctataatggaaacgttatgagtggatggactaatcacccttgt
 66597  acggtaataagcctgaagattgatgaaaatcaaatggacaatcgcggatctaaatcagag
 66657  ttcttacaggattctgtaaaagagcaacgagtagacggtagttattgcattcaagctagc
 66717  accagcagaatgcaattaaggtgtattctaatgaatttcgaaagaatttctcgagttaaa
 66777  ttcccttctaaacaattaaatgttaaaaatttctcttcctctaattctccaactaatttt
 66837  aatccttggtttttacaggcctaa
;     G-nad5-I1-orf127_1 ==> end
 66861  tagatgctgaaagttcatttagtgttatagttgatcaaagtaaaactcataaa
;     G-nad5-I1-orf152_2 ==> start /note=LAGLIDADG ;; evalue:7.1e-06
 66914  atgggttggcgggttcaaggcaaattccaaatgggacttaataaacgggatctaacttta
 66974  ttacttctattacaacaaattttaggcggttttggtacaatacatgaaaacccaactcta
 67034  aataaagtaaattattctattgattctaaaaaagatttattagttcttattagtcactta
 67094  gaaaaataccctttattaactcaaaaaggagccctagcggagcccaaggctcctggggtc
 67154  ctaggcaccgggtgccgccgggcagattttattctgtttaaagaagtagtaaaattaatg
 67214  aataataaagctcatctttctatccaaggtttaaataaaataattaatattaaagcatca
 67274  atgaatttaggcttatctgattttttaaaatctgaatttactaaatttgctcctgtacct
 67334  tttttgtatacaaaaaaggttagaaagacaaattattaa
;     G-nad5-I1-orf152_2 ==> end
 67373  aactgaaattattcctgtcgcgctagcgcactaattggctttctggttttgtaacaggtg
 67433  atggaggttttgatgttagaattactcaacagtcctccaattctattggatatcgagtac
 67493  aattaagagacgcttagaataagccaacatgaaagagatttaaattta
;     G-nad5-I1-orf107 ==> start /note=LAGLIDADG ;; evalue:1.6e-16
 67541  atggaagttttagttaaatatttaggttcaggtaaaatatataaatatccaggaaaagca
 67601  gcagttgttttaacaatatttaaattttccccttggcccgcgcctgaccaggcttgggca
 67661  ggggcaagggctgatataaataatttaataattcctttttttgataaaaaccctctactt
 67721  ggtgtcaaactaatttattatcttgattggtataaagttgccaaattaattaatgaaggc
 67781  tcacatcttacagaagaaggagttattttaattaaagaaattaaatctggaatgaataaa
 67841  ggtagagatattaataacatttaa
;     G-nad5-I1-orf107 ==> end
 67865  ttgtatgataaatttaatggccttg
;     G-nad5-I1 ==> end
;     G-nad5-E2 ==> start
 67890  CATAATCAAAGATTTTTTTCATATTTATCCTTATTCACTTTCTTTATGTTGTTATTGGTA
 67950  TCAGGTGCTAATTTTTTTGTTATGTTTGTGGGTC
;     G-nad5-E2 ==> end
;     G-nad5-I2 ==> start /group=ID (2.59e-25)
 67984  tttttcttcctggctcaaagtactttaatttatagtacgataatactactatatgctgga
 68044  acctttatattaaatcataaccttagctacttaatatatatatattaaggattaaaggta
 68104  aaataatgattttaaaaacaaccag
;     G-rnpB ==> start ;; mfannot: Approximate position
 68129  caggaaaatcttaatttataatgttctaatattaaggtgtcctcagagattctatgtagt
 68189  aagggtatgcaccctaagatagattccaatatcttatattcaataataagtctaagatat
 68249  tcagcaggaaagcgtaggactttctagtttaatattagttctgactaaaaattttagtac
 68309  taatgct
;     G-nad5-I2-orf217 ==> start
 68316  atgccagaaaaaccaaaaaaaaaacccagaaaaagggctaactctgataatcctttaaca
 68376  ttaactgattatcaaaaacaagctttaattggtcttactttaggagatgtatctttagaa
 68436  aaagccactagcaatagtaatgtgcgattacggtttgatcaaagtatatctatccattcc
 68496  gagtatatctactttttatacgatctttttaaggatttcacgcttagtccacctaaatct
 68556  accaatagaaggacaaacgaacgggtaaaagatgcttataatagtcttatatttaagact
 68616  agaatgttaccttgttttaattatttatgggagttattttacataaataaggttaa
;     G-rnpB ==> end
 68672  aactataccttccaatataggcgatcttttaacagaagtgggattagccttttggataat
 68732  ggatgacggtggttcaggctcaaatggtgctttaaatcttcataccgatagttatacttt
 68792  aagtgaagttaacttattaattgaagtattgaagcgtaatttcgatataaatagccgtgc
 68852  tcaattaaaaagaccggggcaatggattattgttatacccaaaaaagaagttcctaaggt
 68912  agtggaattaactattagtcatatgcatcaatctatgttatataaaataggtaaatag
;     G-nad5-I2-orf217 ==> end
 68970  gttttttttttattttttttttatcactgctgcttctctctattattgaatataagctta
 69030  tcgtgggaaggt
;     G-nad5-I2-orf128 ==> start /note=LAGLIDADG ;; evalue:8.3e-13
 69042  atgttttttgaatgccttaaatggttttattttaatactaattttatgaatgaatgttat
 69102  attagttctattatgttattacctgcgaatagattaaattattattatagatctatattt
 69162  acaggtaaaacatcagtagaaagaataggacctcatagcaaagaaattatttctataatt
 69222  ataggttcattattaggtgatggacatttagaaaagcgaaaacaaggagtaggaactaga
 69282  attaaattttcacaatcaagtgctaatgttgaatatttaatgtggtttcattcttattta
 69342  tctaaaagaggttactgtaatactaataaacctaaattaaaattaagaataaaaaaaacg
 69402  gaattatatattatcattatagtataa
;     G-nad5-I2-orf128 ==> end
 69429  atagttttactttctctagtttaaattggatacatgat
;     G-nad5-I2-orf114 ==> start
 69467  atgttttataaagaaatagaaggtaaatttataaaaattataccagataacatagaacaa
 69527  tttttaactccaattagtttagctatatggtttatggatgatggaagtaaattaggaaaa
 69587  ggagctaaaatagctactaattgttttaaaaaaaccgaactattaaatttatgtaaaata
 69647  ttaaaaaataaatttaatattacagttacaatacactctggcggaataaataaaggatat
 69707  actttatatatttctactagttctatgcctactttttctaaattgattaaaaaatatatg
 69767  ttaccttcattatactataaattaggtaattttggattaaaataa
;     G-nad5-I2-orf114 ==> end
 69812  aactatagtgaaaaatgttaaaaaaaaagtatctttttttttttctaatccaaaggcgct
 69872  tgtagcggtagggaccctagcttgttttgtagcggtagggactctagcttgtttttgtgc
 69932  tcagcgatagggactgtagctttttttttgtttttgcaattaagagacgctaaaaagatt
 69992  ctaaaaattaaattcggttttaattacattttttgcgacattattgaaaacgattaaaat
 70052  ttttaaaaagcttttttaagagatcgtaggttttattatcaaatcgctatcgactagttc
 70112  aataatgggtagcttaaatgctgcttaatgtatagtcaaaatattcattattatgttatg
 70172  aataataatgccaaggcataaagtaaaacctgttaggtatttaatgtacaggaaataaag
 70232  aaaaagcttaatataatatttctttatttt
;     G-nad5-I2 ==> end
;     G-nad5-E3 ==> start
 70262  AATATTTGATTGGAGTAGTTTCTTACTTATTAATTAATTTCTGGTTTACTAGATTACAAG
 70322  CAAATAAAGCAGCTATATTAGCATTTACAATTAATAGAGTAGGT
;     G-nad5-E3 ==> end
;     G-nad5-I3 ==> start /group=IC2 (1.81e-42)
;     G-nad5-I3-orf121 ==> start /first_aa=A
 70366  gctttgagaagtaggatctctcaaatgtgcccaaaactatcaaactccggggacacccta
 70426  aagcttcagataccaagctatagtcgaaaggctataagtggctggtgtaattccccagga
 70486  atggtaacaagtctgatgattgatgaaaatcaaatgggttatcgcggatctaagtcagta
 70546  ttattcaatagtactgtaaaagagcaacgagtagacggtagttattgcattcaaactaaa
 70606  tcaagcaaaatgcaattaaggtgtactctaatgggtttcgaaagaaattatcaaatcaaa
 70666  gtcctttctaaacaattaaagcatctttttttgtaccagcgcttatgcgcaattacaatt
 70726  cactaa
;     G-nad5-I3-orf121 ==> end
 70732  gttagaaccatggtttgtaacagggtttagcgacggtgaagcttctttcagtgtctcaat
 70792  ctatatagataaacgtattaaaggaagaattggttgggtcgtaaaacccagctttcaaat
 70852  ctctttacattctaaggatattaaattattattacaactgcaagaattttttgcctgcgg
 70912  aagcctcgtgagtaaaaaaactcgaagcgaagcaagctttagagtaaattcactacatga
 70972  tttaacaaattttattattcccggggcgccgctaggcgctaggcccagacggcttcggct
 71032  gctccggaggcgtcgccggcacactttgttaattatcctttactttctcaaaaagctgcc
 71092  ctagcggagcccaaggctccaggggtcctaggcaccgggtgccgccgggcggacttttat
 71152  ttatttaaagaaattattaaccttcttaacaataaggttaacttaactgaaataggacta
 71212  caacaaataattaatataagagcctcaatgaacttaggtttatctgatttacaaaaatct
 71272  tcatttattaattataatccagtggctcgaccagttattaatttaactgaaattccaaat
 71332  cccaattggattgcaggattttcaagcgctgaaggttgctttttagttcaagcatctttc
 71392  aaaatctaataatagaaaaataggtaaaattatccaattaatatttaaaatttcgcaaca
 71452  tcgtagagacaaaagtttattagaattaattgctaaatatatgaattgtggagccgttaa
 71512  ttatcacagtgaaaatgctttcgtatttaaagtgggtaaatttgtagatataaataataa
 71572  aatgattcctttttttaaatcctattcaattcaaggagtaaaacaattagattatcaaga
 71632  gacgcttctgtgaaattgctactttaatcggtgaaggtaaacatctaagccctaaaggaa
 71692  tagctcaaattcaattaatcaaagatagaatgaacacaaaaagaaaataatcaattgcat
 71752  gataaatttgactgccatg
;     G-nad5-I3 ==> end
;     G-nad5-E4 ==> start
 71771  GATATGGGTTTAAGTATTGGATTTTTTGCTATTTTTGCATTATTTGGATCAATAGACTAT
 71831  GCTACTGTTTTTAGTCTTTCATCATATATGAATGAAACAGCTATTACTATAATAGGATTA
 71891  CTATTATTATCGGGTGCTATGGCTAAATCAGCTCAAATACCTTTACATAGTTGGTTACCT
 71951  GGTTCGATGGAAGGT
;     G-nad5-E4 ==> end
;     G-nad5-I4 ==> start /group=I(derived) (1.80e-07)
;     G-nad5-I4-orf303 ==> start /first_aa=T
 71966  acgagatatttttatttaattattattttatttatatttttattttttattcttgctaat
 72026  tttaaatttttctttgagtatattattaatattattatttgctacgtaggaagatttttt
 72086  gataagtttgctttagaacttggacctacagatttaattgatagctttaatttgacgtgg
 72146  atgagtgtattaccaactcatttaggccgagataaaaaaggtagatttataggtaaaact
 72206  ttacctttagtgccattacctcctaaattagtagaagctttgctaggcgaattattaggt
 72266  gatggtcatttaaggtttaataaaaaaggtgaagatggtaaacctaaatctaatacaaat
 72326  gctcaattagctatgacacttaaatctaaagcatatgtagattatttgtggcaagaggta
 72386  tataaaactatttgcaataatactcctccacatgcttggcctaatcctaaaacaggtaaa
 72446  cctgtaagtcagtaccattttgcttctaaagctttagcttcattatcacaaattcataac
 72506  caatggtatgtttggtctaatacacttaaaaaatttatcaaaatagtaccacttaatatc
 72566  ggtgaattattaacacctataggattagctcattggattatgggagatggttattgggat
 72626  aattctgctaaaacagttgtaatttgtactgataattttactttatctgaagtagaatta
 72686  ttaattacagtattaaaatctaaatttaatttaacagctacagttcaacgtagaataaaa
 72746  tcaaataaagatatttgttggagaatcagatttagtggtaaaaaggacaatattgattta
 72806  ttaagagttctagtaaaacctcattttattccttcaatgttttataaattaaatatagaa
 72866  atagaaaaatag
;     G-nad5-I4-orf303 ==> end
 72878  aaaaaaaaatagttaatataaatttgtagggccttccaccccttacgggaatgtaataat
 72938  tacatttaataaaaaaaactatatgctaaaacacttaaatacttaaatacttaaaaaaaa
 72998  agtaaaaattttaagtattattatgtaaattagcaggaaactaaaaatatcctcagagac
 73058  tttacgttgacaatttatgtccttaaataaattaagacaaagtccgttatagatatatat
 73118  atacttatttttgattatatatatctatatatag
;     G-nad5-I4 ==> end
;     G-nad5-E5 ==> start
 73152  CCTACACCTGTATCTGCTTTAATCCATGCTGCAACACTGGTTACAAGTGGATTATACTTA
 73212  TTAGTTCGATCTTCTCCAATATTAGAATACAGTAGTACAGCTTTATTAGTAATAACATTA
 73272  GTAGGTGCAACTACTGCTTTTTTTGCAGCAACTTGTGGTTTAGTACAAAACGATATAAAA
 73332  AGAATTATTGCTTTTTCTACTATATCTCAATTAGGTT
;     G-nad5-E5 ==> end
;     G-nad5-I5 ==> start ;; mfannot: no intron type identified
 73369  attctttaagaattagttattttcttgctgctggaacgttggtgtatttcttgtattatg
 73429  attatttatttaatcagttcattatagatttagattttaacatattaatgttatgtaact
 73489  tgcctttatctatttctcaaattaaagataaatttttacaagccaagacaaagataaaga
 73549  ttgttttactgattttagttataaaggtaaatctattattaaaactaaatattttaaccc
 73609  ttgcctctcgctaagaagcgcactgagtcagggcagaggaaagcaaggaatatatttatg
 73669  ggtgaataatactaacaataaaagttatgtaggtaaatctgtaaatttatatcaaagatt
 73729  aagtaaatatttatcaaaaacttatattcaaaaaactaaaaataaa
;     G-nad5-I5-orf104_2 ==> start /note=GIY ;; evalue:3.4e-19
 73775  atggctatctgtagtgctattgataagtatggtatagataattttactttatatatttta
 73835  gaaacaataacggtattgtctacagacaaacctagcctttattttttttttttaaataaa
 73895  aaaaaaaatcaggcagagggagattttattaagttacgtgataaagaaaattattggtac
 73955  aatttaattgcaccttcttacaatattcaagctattttacaaccttttacaggtactaat
 74015  cattctcgatttggttcaacattacctgaggaaataaaattaaaaattagtaatactctt
 74075  aaaggtctcgcgtag
;     G-nad5-I5-orf104_2 ==> end
 74090  cggtagtatctgaagaagtaaaagctaatcatatagcagtaaaaaaaatcagtctattgt
 74150  tatgattttgaaacaggtaaatattttatggaatttagtggtttaagaataatggctaga
 74210  gcattaaacttaaataatgcgcatttaatacgtagaagattagataaaaatataccttta
 74270  aatgtaaaaatagacggaatagattgtaaattaaatttaaaatctaaacccctacccagc
 74330  caggctggctaaatttacataaccttacttactaagtttaaatctaataagtttgaacgg
 74390  atattgctctctgtagtgttttaatcaatttaatacaagggctacgccggctggccctaa
 74450  aaatttaatattagcttattttttagccagccataggttagcctgcggtcctcgttaact
 74510  cagtgcatgtagcgtaactatatatttaccatatgacctataaaaatatcactatattgc
 74570  tagtaatttctaaagttttaagtacttttctggctccggccttgttagcgtctctaagct
 74630  tattaatttaagggatgggcggcgcgcccggcccttactagcctttatttttttttaaat
 74690  aaaaaaaaaaatcaggcagagggagaggattattaagccataaagtaaaaatcttaaaaa
 74750  tactataatggataattagcaggtaaattaaaccctcagagactatacgtgaaactttaa
 74810  aatattactctgcctgattttttttttattttaaaaaaaaaataaaggctaggggagaca
 74870  ctaaaacacctatgggccctggctaaaattaaaaaattatatagctagcaccgtaagtat
 74930  gcaagcaagcaatagctataaagggactcgagcctatctttcttggcttattaaatacag
 74990  aatgctcagctagagtatagtaaaaatatatttcatttagctgttaggctagtagaggtt
 75050  taatattttaaagatcaaatattccaaacttttataaaaataaaagtactttattg
;     G-nad5-I5 ==> end
;     G-nad5-E6 ==> start
 75106  ATATGGTAATGGCTGTAGGTCTTAGCCAATATAATGTTGCTATTTTCCATGTTATTAATC
 75166  ATAGTTTTTTTAAAGCCTTATTATTTTTAGGTGCTGGTGCAGTAATTCATAGTTTTGCTG
 75226  ATCAACAAGATGTTAGAAAAATGGGTGGTTTAATAAACTTTTTACCATTTACTTATACTG
 75286  CCATGTTAGTAGGTTCATTATCATTACTAGCTACACCTTGGTTAACAGGTTTTTATTCAA
 75346  AAGATTTAATAATAGAATTAGCATATGCACAATATAGCTTTAGTGGAACTTACGCTTATA
 75406  TTTTAGGAAGTATAACTGCTGGTTTAACTGCATTTTATTCATTTAGATTAATTTCATTAG
 75466  TATTTTTAACAGTACCAAATGGTTCACGAACATCTTACTTAAATTCTCATGAAGCAAATT
 75526  TACAAGTAATAATTCCATTATTTATATTAGGTTTATTTAGTATATTCTTTGGATATTTTT
 75586  CATCTGATTTTTTTGTAGGTGTAGGTTCAGATTTTTTTGGTAACTCTGTATTTATTCATC
 75646  CAAATAATATTAATTTAATAGAAGCAGAATTTTCATTAGATCCTATAATTAAATTACTTC
 75706  CGACTATTTTAAGTTTAACTGGAGCAAGTTTAGCTGTATATTTATATCATTTTACTCCTA
 75766  ATTTTGTTATAGATTTAACTGAAACTTCTTTACCTAAAAAAATATATACATTTTTAAATG
 75826  GTAAATATCTATTTGATGTTATTTACAATAAATATATTATTGGATTAGGATTTAAACTAG
 75886  GTTATAGTATTTCTAAAGAATTAGATAGAGGTGTAATTGAACTTGTAGGTCCTTATGGGC
 75946  TATCAACGATACTAACTAAAATAGGAATTAATATTGGTAAATTAGATACTGGAATAATAA
 76006  CAACTTATTCACTATATATCACTCTAAGTTTACTTTCTTTACTATTTTTAATTTTCGCTC
 76066  CTTTATTAATAGATACTTCATTAATCAGTGAAATAAGATTAATTATTATTTATTTAGCTT
 76126  GCTTTTTACTTGTAATTGTGCATGATCATAATAATACCAAAAAATTCAATTAA
;     G-nad5-E6 ==> end
;     G-nad5 ==> end
 76179  ATTAAATTTATAATAAGGCTACGCAGCGTAAAATTATAATAAGATCAGAATAATAATTAT
 76239  AATATGAGATGCGCTAAACTCATATGCTTTTTTTACAACTAAGATCATAGTTTATTTTTA
 76299  CTAATTAGGCCCGTCCCTTTGCTAGCGGATTCTTAAAGGAGGCAGCGTAGCTTTTTATTT
 76359  TATTTTTCTTTTTATTTTATTTAGCCTAATAATCAAATGTTTATTTTATTAAAAAAAAAA
 76419  AAACATTTTAGTTTATAGTGCTAAATAAAAATGTCGCCAAGCCAAGTTTTTTGGCAGGCA
 76479  GGCGCTTGGGCAATTAACTATTTAATTTTGATAATTTATATTTTGGTCAGCGTTAGGGAC
 76539  TCTTAAGCCCCCTACTCTCACTTTTTGTATCCGTATCCAGAGAGGCTAGAGTAGCTAGAA
 76599  AAAAAAACGGTAAGCGCGCTAAAGAGGCATAGCACTACACTTAAAAAAGCTACTCTCTCC
 76659  CCTTGCTAGAGGCATGGGCACTTTATTTAGAGCCTGGGACTAAAGCACAATTTTATTAGC
 76719  CCTTGCTAAAAAAAAATGTTGTTTAAACATTTTTTTTTATCGAAGGTAACAGGTCTTATA
 76779  AAAATATGCTTGCTAGCTTTGATTTAGCAAACCAAGGGGGGGTAAGGGTTGGTTTGCAAG
 76839  GGAGTTTAAAGGAGGCTTTATGTCCGTAGGACATAAAACGGCCGGCCTTAAAAAACAAAA
 76899  GTTTAAACATTTTTTTTTAATACTTAATTTAGACAAAGGCACCTCCTTTTTTTTTTAAGC
 76959  CTCTTGTATAAATAATATATTCCTATTTTAAATATAACTTTTATTATCTCATTAAAAATC
 77019  GCACGAGGGCAATAATTTATTTATAATTAGAATAGCATAGTGTTGCTTAACATTTTAGAG
 77079  ATATTTCCTACAATTAAAGGAGAATTTAAAATTAAATAATTATAAATAT
;     G-atp8 ==> start
 77128  ATGCCTCAATTAATACCTTTTTATTTCTTAAATCAATTATCTTTTTCATTTTTAAGTTTA
 77188  CTAGCTTTAATTTATATTATATCTAAATATATTTTACCTGTATTCACATTTCAACAAGTA
 77248  ATTAGAATGTACATCACAAAATTAAGCCATAAATCTTAA
;     G-atp8 ==> end
 77287  TTTAAAAAAGGTTGTACGTCTCTTTAGCGCGCTAGCGCACTAATTAAAAAGCCTTTGCTA
 77347  GCCTGCGGAGCGGAGCGGTAGGGAGTACTAAACAAAAAAAAAGTATCGCTACTTAAAAAA
 77407  AAGGTTAACCTTTTTTTTTAAGCGTAGCTACTCAAATACGGCCCTTTAGCGCGTCTGCTA
 77467  CTGCTACGCAGCCGTAGGATTTTACTACTAGCGGCAGAGGGACCCTTAAGTAGCTTTTTT
 77527  TCTAACCTACTCGCATACGCTTGCGCTTGCTGAGAGGCAGCGTAGCTTTTATTAACTATC
 77587  CCTCGCTATCTGCCTTTGCAAAGGCTTGCGAGCAAAGCCTTTGCAGATTATTTTATTTTT
 77647  GCTAACGGCAGCTAGGCTAGGCAGTTAGGGAGGCTAGTAACTGATTTAAACCAAATTATC
 77707  ATTTCAGGTTTAATTAGGCAGCGTTGCGCTGCCGCTAGGATACGCGAACCTAATAAAACT
 77767  TTGATAATTAATTATATAACCCCTAGCCCTAGACTTAGCCTAGTAAACTCTTTAGCCCTA
 77827  GCTACTAACTGACTTAAAAAGCTATAAATAGACTAAAAAAATGTTTAAACATTGTTTTTT
 77887  TATAAGCCTTGCCTCAATCTGAGTCAGGGCAGAGGGGCTAGGAGAGCATAAAAAGGATGG
 77947  CCCTTAAGAAAAAGATGCTTGAATATGTACTAGTCGAAAACAAAAGGTATACATTTTTTT
 78007  AGTGCGCCCAACGGACTAAGGACTAAGGACTACTGACTACGGACTATGGAGGCTGGCTAC
 78067  TTAATAGTCCTTTTATTGCTCACAAGGCTACTTCAGAGTAATTAGGGCCTACTCTATTTA
 78127  TGTTCTTGTAGCCTAGCGGCAGGGAGGCAAACCTAAATTTATCAGTCCAAGACTGGTCAG
 78187  TTTAAAAGCTACGCCTAAATAGGTTAAATAAACAAGTTTAATAGCTACTTTAAATTATTA
 78247  TTTTTTTTTAAAAGAATTAATAAAAAAAAAAGTTTACAATTAAAAAAAA
;     G-trnW(cca) ==> start
 78296  AAGAGCGTAGTATTAATTGGTTAGTATTGTGATCT!CCA!AAATCATCGGAAGGTGTTCG
 78354  AATCGCCTCGCTCTTG
;     G-trnW(cca) ==> end
 78370  TTAGACTAAATAAAATAAAATAAAATAAAATAATTAAAAGTAATGTCCCTCCTCTAGCCA
 78430  AAGGCATTTTACCCTTAAGTAGCGAGCCTTAAGTAGCCTTGCGCCTTAAACAAAAATGCT
 78490  TAAGCATTTTGTTTTTATCGTCTGCTATGCTTTTTTGTTTTATTTTTTTTTTATTCTTAA
 78550  AAAAAAAAAGCTACGCACAAAAATAAAAAACAAAAGACAAGAGTAGGAGCGTAGCGTTTA
 78610  AAACAAAAAATTAATGTTTAAACCTAGGCGTAGGACTTGCTTTTTAAGGCGCAGATTGAC
 78670  CCTTGTCTCCTAGTGTTTGGAACCAAGGGATCCTAAAAATCGCTTCGCAAAAATAAACTT
 78730  TTAATAAGGATTAAATAATCTTATATTTTTTTTCGTCAGTTTTACTTAAAATTTAACCGC
 78790  TACTAACCCGCCCCTTTAAGTTATAATCCAAAGGCGAGGAGGGACAATTAAAAATAAGCA
 78850  CTATCAAAAAAAAAATAAGCCTAATCCTATCCGTAGGCCTGCGTAGCTTTTTTTTAAGCT
 78910  AAGCCCTAGCTACTGCCTTTAAAACGAGCGTAGCGTTTTTATCGTCTCTTTCATATGCTT
 78970  TGTTTTGTAGCCTTTGCCCCTGCCTGCGCATGTGCCTTTAGCAAAAGGGGTTAACCAAAC
 79030  AAAAGACAAAGGCTAGGAGAGAATCCAAAGGCGACATTATTATTTATCATAAAAAAAAAC
 79090  GCTACGCTGCCTCCGTAGGGACGGCAAAAGATGCTTTAATTAATCTTTAGCTTTATAAAG
 79150  AGAAAAAGAGACGCGCATGTTGTTTTGTTTTTTTAGCCCCGCGCCTAGGCCTAATCGCGT
 79210  GTCTGAAGCCCTAAGCTCTATTTAGGAAGACTGTGTTCGCGGCGTCGGCACTTTGTTTAA
 79270  TCTAAAAAAAATCATTAAAATAAAAACTATGCAATAACGCAATATTATAAGGTAAAAAAG
 79330  CTAAAAATCGTTTTTGTCAACAAAACCAATAGAGTCCATACGGAGGCAGCGCTACGCTTA
 79390  TTTAATGATACTTTAAATAAGGCAAAAATAAAATAATTGGCTCCGTAGCAATGCGATAAT
 79450  TTCTGTACTTATTTTTTTTTTAACCCTCTTTATAGGGCTGGTGTTGGCTTGGCTAGGCTG
 79510  GGGTGAGCTACTAAAAAAAAAAGGAGGGCTAGGCAATGTTAGGCTAATTCAATTAAAAAG
 79570  GCCTTTTGGTTTTATAGGGAGGGGCAAAGCCATTTTTGTGCGTAGCGTTTTTAATCTCAC
 79630  ACAAAGCTACATTCCCTACTCTCTGGCTGCGTAACACGTATCAAGAAAAAAAAATA
;     G-trnD(guc) ==> start
 79686  GGCCTCTTTGCTTAATAGGTAGAGTACCCGATT!GTC!AATCGGGGGTGTACCAGTTCAA
 79744  GTCTGGTAGAGGTCG
;     G-trnD(guc) ==> end
 79759  TTCACTCTCCCTGCGTAGCGCGTAGCGTTGCTATTAAAAAAAAAAATAAAATAATTAGAA
 79819  AATAAAAACAAGCGTAGTGTAGTACCTAGCCCTCCCGACCCCCGCTTAAAGGCCGTATTA
 79879  AAGTAAATATGCTTAAAAAAAAAGGTTAAGCTTTTTGTAGCCTAGCTACATAGCCTAGCC
 79939  CTCCCTAGGGTTTTTAGCGTATACTATAGCTAGCAAGCAAAAGACAAATTAATTATAATC
 79999  CGGCCTGCATTTTTGCTCGTGGCGTAAGCTAGTTAACCCTACTCTGCGCAAGCCTTGTAG
 80059  CCTAGCGGCAGCCCTAATCTCTTGTAGCCTTTATTTTTTTTTTTAATAAATTAAAAAAAA
 80119  AAATCAGGCAGCAAGCGAGTAGTTATTCTTAAGCAAGCCTTGTAGCCTAGCGCCAGCCCT
 80179  ACTCTATTGAAAGAGAGAAAGAGTTCATTCATTTTAATATTATTTTATAAATCTTAAGGC
 80239  ATTATAAACCCTTATTAAAAATAAAAATAAAAATAAAAATAGTTTTTCTATGAGGCCGTA
 80299  GGCATAAAATTAATAATACTTATCCTTAAATAAATATATTTTTATATTTGCTTATTTATA
 80359  TTTTGTTTGATCTTTATTAGTTATTTATTTTTTGGTTTTGATAAATTATTACTGCGTAGA
 80419  GATGGATTCTTAAGTAGCGCCCTCTTTGCTTGCTATAGCCCTCCCCTCCATAGGCTAATG
 80479  TGTGCGGACCGTTTTTTAATTACTATTACTTAAGAGTCCGCACACATTTTTAATTTATCC
 80539  CTGACCTTCGCCTTGTTAAAAAAAAAATAAATGTTTAAAGCCCTCCGTAGGACTGACTCT
 80599  GTCCGTAGGGTAGCGAGGCTTTTGTTGTTTTACTTAAATAGTTTTGTTCTAGAATACCCA
 80659  GGTAAATCCTCGAATCGAAGCCATAAAATTACCCTTTGTACTGCTATAAAGCCCTTTGTA
 80719  CTGCCTTTAATAGACGGTCCGCAGGCTAGGTGGAGGGCAAACAACCGATACCTGCTAAAT
 80779  CCAAGCGTCAAGTAGCCACGATGTCTAGCTTAGTTGGCTTTGGCTATAGCACACATTTGG
 80839  ATAAAGTACTAGGGTATATAAATTTATTTGCTAGTGGGCCCTCTAAATGGAGCAATTAAA
 80899  ATAAAAAAGCTTCATAGAAAAAATGTACACTCAAATATGGCCCTGTTTCATTGCGGCTCA
 80959  AAAATAGCCAACCATTTTTTTTTTTTTAGTGCGCCTCCTGCCTAGCTAGGGACTCTTAAG
 81019  CCTTTAGAAAAAATCTACCTTTTTAATTTAATAGTTTAATTGGGGCGGCTTGCGGCTTGC
 81079  AATTGATTGCTTTTTAAGCCCTTGACCTGCACAAGCGCAGGCAGGGGCAAAGGCTACAAA
 81139  ACAAAAAGCTACTAAAATTTAAAATACAAATTTTGTGCGCCCTACGGAGGCCTTGGTTTT
 81199  GTTTTTAAACTCTTAATAGTCCCTACGGAGGCCTATTGCTGCGCAAGTAAGGCTACTTAA
 81259  GAGTAAAACTAAAGAGAGTTGGAACCATAGGAGCCGTAGGAGCCGTAGGAGCATAACAAT
 81319  AAAAAAAATTTTTTTTTGTTTAAAAGCCCATTAGCGTATACTGCCTATCGCGTAGCGGCA
 81379  CGCGCCTTGCCAAAGTCAGGCCTTATTTTGTGCCGTAGGACTTGCTTTTAACCTAGGGTG
 81439  AGTCTCTTAATTTTTGTTTAGCCGTCCCTTTGCTAGCGGATTCTTAAAGGAGGCTGCGTA
 81499  G
;; mfannot: G-nad2 ==> start Def by similarity
 81500  CTTTTTAGGCTGGCGGGGAGAAAGAGCTTTATTTTTCTTTTTTCTCTTTATTTTTCTTTT
 81560  TATTTTAGAGTA
;     G-nad2 ==> start
;     G-nad2-E1 ==> start
 81572  ATGATTTTTATAAGTATTTTAATTATCATAGTGGCTATGGCCCTACCTTCTATTAATCAA
 81632  TTAATCTCTCCGATTTGGTTCACTAGAATATCTTCTATAGTTTTTATGTATGCCGGAGCA
 81692  TTATCTTTTAATGCTTTATATATTCAGTCAATTGGATCAGGTATAGGTATCTATAGCGGT
 81752  TTATTCCACGTTACAGTAATATCTCAACTATTAGATACTTTCATATTTATAGTTGGATCT
 81812  TTTATTTTAATAAGTTGGCCCTCTATAACTTATTCTAATAATTCTAATATATTAGAAACA
 81872  TTAACAATGCAAAAAGAATTCACAAGTACAAGGGTGTACGCTCCAGAATTAAATATAAAT
 81932  AGTATATATTATGCAATTCAATATTCCTTAATAGTTTTATTTAGTACATTAGGTGCTTCT
 81992  TTATTAGTTTCTTCAAATGATTTAATATCTATGTATTTAACTATTGAATTACAATCATTT
 82052  GGTGTATATATATTATCAACTATTTATCGTGATTCAGAATCAGCTACATCAGCAGGTTTA
 82112  AAATATTTTTTATTAGGTTGTTTATCTTCTTGTTTAATATTACTAGGTGCTGTACTAATA
 82172  TATGCATTTACAGGTTTAACAAATTTTGAATCAATATATAGTTTAGTTTCTGTTTCAATT
 82232  AGTCCTAATATTACTCAAGGTTTAAGTTTAGGATTAATTATCATTATTGTAGGATTCTTA
 82292  TTTAAAATAGCAGCTGCACCTTTACATCATTGGTC
;     G-nad2-E1 ==> end
;     G-nad2-I1 ==> start /group=IB (2.99e-20)
 82327  actaggccttcttgcactatagttatattaggcaagataaatttttctatatgctgggat
 82387  ttatctctctggaaaaaaaatatcatatttttaacttaattattaagtactaaattttag
 82447  cttatttattatatattagcctcctttcgcacccaggacaccataagcgcagtaattagt
 82507  aaaaatcttagtaattaattaaaaaaaaaactagccgtttttctccgcaggctagccttc
 82567  tttaaaattttataggttcatatttttcttcctttaaaataaatcttttatttattttat
 82627  aggccagggttaatcagcaggtaagcaaaatagcacacctcagaggctttacgaaaaaaa
 82687  tttattaaaaaataaattaagataaagtccacctttagtcagaaaagggatgctaatcta
 82747  acaaattttcttcttaatgtttatataagtcaaccctctgccttgttattttatttttta
 82807  ttagcacgtccaatttaattattgccatttatattcaatcaattgaattaggtataaata
 82867  ttttagtgtttatcaaactactataaataagtttttactctcttctttaccattaataaa
 82927  accaaaaagagacgctaacaaaaaaaagaaaaagatgctttttcacttacaggtggttta
 82987  aaggaaatattaatagggttattgcttggttatctgttcggtcgaatccgatctggaaaa
 83047  acaagtttcttaaacaaggacttattcatcaatattatcttaactatttgtatgaggtat
 83107  tcagtaattattgtccaagcaaacctaaaatcacacaaagcttacctgatcctagaacaa
 83167  caaaaaaatatatagtgccgtctcatttactacatttacattaccttgttttaacgagct
 83227  ctatcatttgttttatttatcaggcaaaaaagtaattccaagcaacattggtgattattt
 83287  aacacatatttctttagctttttggatttgcgatgatggttcatggaatagtgtagggcg
 83347  atatgtaactttgtgtacaagattcttttacattagaggaagttgagcttttaattggag
 83407  ttttaaataacaaatttgttgtctctaaaatgttaaaaagtcaaatctaataaaaaattt
 83467  ataattataataccttcatattctatagccgcattacaaaatttaatatctgaacatatt
 83527  ccacctatgatgaaatataaaatcggtttatagtagttatttcaacctttattatttaag
 83587  caataatatttttagttagttagttccttttttttacttaaggcgcacctgatgtttatg
 83647  atgaaagtccaactatagtcacaatatggttaacaataatgcccaaaatatctataatta
 83707  tatttatattagaattatatacacaaataggtataataggtaactctataacttt
;     G-nad2-I1 ==> end
;     G-nad2-E2 ==> start
 83762  ACCTGAAATAAAAGGAATATTAGATACTGTAAATATAATTGACTTAAATCAATTTTATCC
 83822  TAATATTTTACTTTCCTCTTATGTACAGCCTGGGGCAAAGACAGAAAATACCTTTTATTT
 83882  TTTAAAAAATTTACTTTTAATTAGTTCTTTATTATCATTAATAATTGGTACAGTTGTAGG
 83942  TTTAGCTCAATCCAAAATAAAAAGATTATTATCTTATAGTACTATATCTCATATTGGATT
 84002  TATTTTATTAGCTTTAGCTATAAATACTGAACAATCTATAGATTCATTAATCTTTTATAT
 84062  CATTCAATATTCATTGACAAATTTAAATACTTTTTTAATTATCATAGCATTAGGTTATAT
 84122  AATAAATCATTCTTTACCTATCAATCCTTTATATAAAGGTACTGAAAGAGATATTAAATT
 84182  TATATCTGAATTTAAAAGTCAATTTTATGCTAATCCTTTATTAAGTATTTGTTTAACTAT
 84242  TTGTTTATTTTCTATGGCTGGT
;     G-nad2-E2 ==> end
;     G-nad2-I2 ==> start /group=IB (1.02e-17)
 84264  tttatttagaaaaacaagctctgcgcagcgcagcgtagctagggactattaagtagcgct
 84324  tttgtttgactcgctacgctcctgctagctaaaaagagttgtggagtgctagcccaccta
 84384  tcgagttagatttttgtttgtcttttctttagggaaaatattatataatatgctggaaac
 84444  ccctgataacttttattaccttttgtttaataatttaaggttaaaacataaaagttttat
 84504  aaaggataatcagcaggaaaggggaagaataaatatacaaatttatctaatttttctaat
 84564  cctcagagactatacatataacggtgaataattaagtgagtagtccgataaactatttgg
 84624  taaataaatttattttgtttatatagtttatttggctaaataaaataaaaaattcattat
 84684  tcactgaagatatagtccaataaactactaataaattttaaaaatccaaaaagtttagat
 84744  tctattatcctatgtataattttattaacattttgctaaatattttatatataatatcaa
 84804  gaccccctctatcctactgataaataaaaataaaataaaataaaataaaataaaataaaa
 84864  taaaaagatgtttatctatctctccaaagcctcaagctagcgtaggcttactaaaacaaa
 84924  aaaacaaaatgcttaagcatttttctagtcttagacccttaagtagcgcataacgagcct
 84984  taagtttggtgtagcgacccttaagtagtgagccttaagtttgttagaacctagcttttt
 85044  ttttgcaagtaaagagagttgggaccattaagtagccgttctctttttatcaagggctga
 85104  aacattaaattgtttaactccattcgccatatccgctaaaatccaaaaaggtagaaatca
 85164  actacctgcttatttctcagttcttttcttatataaggtgatggtaatatagtagttcct
 85224  actactcctctagcctagcctcttggcaggtagtagctctcctagtttttaaataatttt
 85284  tgtattgaaatatgctttcacattaatgactataatttatcattagcaattaaaaatata
 85344  aaaggtgtttttattagaaagaaaattattgtattctttatattaaaaacattaaacctc
 85404  tttttaatttaatcaatctgattaatggtcatatgaaaaactaaaatagactatacagat
 85464  taataaattggtacattagtaaatatggaactaatattcctttacttcctttagattaaa
 85524  cacctttacaaagtaatagttgattatcaggatttttagttgcagatagtggattttatt
 85584  ttaccctctgccctgactcagtgcaagcgagaggcaagggtgaatatagttacttaataa
 85644  aaagggatttcctatccggcctaagatgagccttaagtttggtagcgacccagccgtatg
 85704  gactattaagtagccaatcaaatattaggcttttgcactaggggctgtagggctcgtagg
 85764  gaccgtatttaggccggccaaatactacaatattatttacgaataagcctaagaaaattt
 85824  tatcaaaataagataaagttttgtaggtaaatcctatttttagattattaataaattagc
 85884  taattttccttcagttccattaagtcaatctaatctttttgggttaagcggtagggacta
 85944  ttaagagacgcttaagcggtaggcactattaagagacactttagcggtaaggactattaa
 86004  gttttaagcgctagggactattaagtagagtttttgtctaaaggcgaaataaagagagaa
 86064  atacaggtagaacaaggatataaactaagatctgcaagtttgattgctattatatacaaa
 86124  attttaagttatcttatttaattccttagcgcagcttttttataaataaaactctcttta
 86184  gtatcctataaaaatccaaatgtctaaattaaaagatgctacgcaaattactataattat
 86244  ccgcaaaaaaaaaagggtatcctatagatcatcctaaggtttagagttattaattaattt
 86304  aaaattagatatggaaaactattctagcgtagcgagggcctgccttataaaaagcccgtc
 86364  cttactgcaatcttataagcctactctagtcgcaaaaggtacgctccaagcctttgctag
 86424  cctgcggatcggagcggtaggctatgtttaaacattttgtttagccagatcagagtaggg
 86484  gactattaagtagcttgcctcaactctctttagaccaaaggtgggaggcgcgcgctaggc
 86544  tacttaatagtcctctacggctacttaagagacgctatttaaggctcgttaggctaatgc
 86604  tacttaagtgtctaagaggagggctttaaacccctgcgtagcagctagcgagcgtagcaa
 86664  gcgccggcttgttttggttttaagcaagtaaagagaggcaaagaatatttttcttttgta
 86724  ttttattgactatttgtaggtattatttttgtttcctttttgtggggtgacgggataggt
 86784  cctgctttgttttctttagattttctatagcagatgttgtagtctctaaagcaataagct
 86844  aataccccttgtttggtgctcttatgtttagggctattaggttgtaatctgttggtatta
 86904  ttgttataaaggttttaatgtttatgctatatttaaccaaaaatatagctagataaatat
 86964  tatttgccttatcttagatcttatatcttgtgtttaaagctaggtgtgcgcccctttaga
 87024  gggctacttaagattccctctatactgctcttgtcttttttgtttttgtttaaggggtcg
 87084  ccacgctcctacggctcctacggctcctacggctcctactctacggcaaaaaataaatag
 87144  cctttggctaactaaataagaaaatatttatcatactaaatgaggctttttggatatttt
 87204  ttattatatttaaagtagtttatactg
;     G-nad2-I2 ==> end
;     G-nad2-E3 ==> start
 87231  ATTCCTCCATTATTAGGATTTTTCTCAAAACAATTTGTTTTATATTCAGCAATCCAAAGT
 87291  GGTTATTACTTTATGGCCATTATAGGAATATTAGTAAGTATCATTAGTGCTTCTTATTAT
 87351  TTAAAAATAATAAAAGTTCTCCATTCTGAACCTGAACAATTTAAAGATAAATCGGTCTTA
 87411  GCTCAAAATATCTGCCTCTCACCATTTACTAATCAAGGAGCAGCTATGTTGGTAAAACAA
 87471  TCCCAAACTAATGTAGCAAATACCGGTAATACATTAGGAGAAAATATCCATTCAATCTTT
 87531  TCAACTACAAATTTACATAGTTTTATGATATCTACATTAACTTTATCTATTTTATTATTT
 87591  ATTTTAAAACCTTCTTTATTATTAAATAGTACACAATTACTATCTTTATCTTTATTTAAT
 87651  TGTTA
;     G-nad3 ==> start
 87656  A
;     G-nad2-E3 ==> end
;     G-nad2 ==> end
 87657  TGAATAATATTTTAATGTTATTTTTAGTTGTTCCTATTTTAAGTGCTGCTTTATTAGCTC
 87717  TTAATTTTATTTTAGCTCCAAGTAATCCTGATGAAGCTAAAATATCAGCTTATGAATGTG
 87777  GTTATAATGTAATACCTGGTCAAACTAGAGGTACATTTCATATACATTTTTTTTTAGTAA
 87837  GTTTATTATTTTTGATATTCGATCTTGAAATACTACTACTTTATCCTATCGCAGTGACAT
 87897  TATACCAAGTAAGTACTTTTGGTTTATCAGCTGCTCTTATTTTTTTTATTGTTTTAACTG
 87957  TCGGTTTCGTATTAGAAATTGGCTCAGGAGCTATTAAACTTACACCTTTAGATGTTAAAG
 88017  GTACTTTAAATTAA
;     G-nad3 ==> end
 88031  AAAACATAATATTTATAACCCCCCTCCTTATAGGACTGACTCTGTCTTGCTGCCGCTTGG
 88091  CTACTAGGGACTACAGAGAGTTGGCTAGCGAGGGACTATAAAGTAGGGATAGAGAACTTA
 88151  CTCTTAAGTAGGCTAAAAACTTTATCTCTTTAGCCGCGTCTGCGTAGCGAGCCTTAAGTT
 88211  AACTTGTTTTTGTTTATTTCCCCTCAAGCGCTAGCGAGTAGCATAATAAAAGGATGCTTT
 88271  AGCTTTTATAACCCTGTCCGGTTACGGTTTAAAACAAAATGTTTAAACCCCTCCGTACTT
 88331  GTCTTGTTTTTGATGCTCAGGCAAGGGCTTAAGAGACAAAAAAGCCCGTCTTTACGGTTT
 88391  AAACCCCTCCTCTTAGACACTTAAGTAGGGCGTAGCCTTGCTTAAGAGTCCCTCTAAAGG
 88451  GTGTCTCTTTAGAGCGCAGCCTTGCTTGTGGGCAAGCGAAGGCTACGCGCTTGTTTTGGG
 88511  TTTTACCTTATCTATTTAGCCCGCACCTACGGACTAAAGACTACTGACTACTTACTATTT
 88571  TAGCTCTCTTTAATCAAAAAAACACAAAAAAGCTAAGCTCCTAGGCTAGCTAGCCTAGCC
 88631  AAACAAGCGAGTAGGTTATAGATACTCTAGCGCCTTCGTCTAAAAATAATAAAATGCTTT
 88691  TTTCTTTTTATTAAAGAGTAGGCGGTCCCGGACTTAAAAAGCTACGCTTTTTTATTTTAC
 88751  AAAAAGCCTACTCTCTTTAGTCCCTTGCTTGTGAGCAAGAGGGCTACGGACTCTTAAGCC
 88811  TACGGACTCTTAAGCCTCTAGGCTTTTAAACATTTAAATTGATTTATATATTTAAATTTT
 88871  ATTAGGCTCAGTGGCGCGCTAAACAGCGGCTTAAACAAACAAAACCTCCCTCTTGCTCAG
 88931  GATATTAAAAAACGCTCAGAATATTAAAAAACCTACTCCTCCTACTTTTTTTTTTTTTTG
 88991  AGGCTGTGATTGTGTACATTGTTTGACTTAGGGACCGGCCTAAAGAGGGCACTACTTAAT
 89051  AGTCAGTTTTTGTTTTAGCAAAAACAAAATTTTTTGTTTTTTAATTAATTAAGCCCTACG
 89111  GAGGCCTTTTTACCGTGCCAACAAGCGCCTTAAAACAAGCCCCTAAAGAGACCTACGCCC
 89171  TCGCTACGCTCCTGCTGTATAATAACCTCCTACTCGCTTGTAGCCTAGCGGCTCCCCTAC
 89231  TATACCAAAACAAAAATGCTTAAGCATTTGGTTTTTTTTTAATTCTTTTTAGACAAAGGC
 89291  GCGCCTACGGCCTGCGCTAAAGCGAGGAGGGCTTTAAACATTTTGTTTTTAGAGCGAGGC
 89351  TAGAGGCAGACTATTTTTTGTTTGTTTTTTTTTTAATTTTTATTTTTATTTATTTTTATA
 89411  TAAAAGAATATTAGTTAAATATAACCTTTTTAAAAAATTTATTTATTATAAATAAATCAA
 89471  GGGCGTAGGCAGCTGTACTTCATAAAAAAATAAATAAAAAAAAATGGGTAAGCCCTTGTC
 89531  CCCGGTATTTGCTATTAGCAAAATTTGCTTAATTTATAACAGATAAATTTCTTTGATTAG
 89591  CAAAAGGCGAGGGAGCGGGCCTCTCTTTAGTCATTTTAAAAACTACTTAAGAGTCCAGAG
 89651  TAGTGAGGGGTGGGGGTGGGTTGTCAAATATTTATATTTTCATAAA
;     G-trnF(gaa)_1 ==> start
 89697  GCCTTGGTAGCTTAAAGGTAAAGCACTCCTGT!GAA!GAAGGAGCGAGGGTGATTCGATT
 89755  TCACCTCAGGGCA
;     G-trnF(gaa)_1 ==> end
 89768  TAACAAAAGTAAAAAAAAACAAAAATTTTTTTTATATTATAATAGTATTAAAACATTTTA
 89828  TTTTAAACGCCTTAGACCCTGAAGTAGAAAAAGTAAAGAGAGCTACGCCCTCCCTACTTC
 89888  AGAGTCAGTCGTACGGAGGGCTTTAAACCCCTGCTTTAGTCTAAAAATTTTTAAAGCTAG
 89948  CGTTTTTATTGTCTTTTTTTTGTAGCCTTTGCCCCTGCCTGCGCATGTGCTGGCCAAGAA
 90008  AACCAAATGACAAAGTAAGCGAGTAATTCGTTTTTGTTTTTTTAGGCGCGCGCAGTAGCG
 90068  AGGCTTGGCTAGGTAACTAGATCCTTATTGTAGGAAACTCTTTAGTTTAGCGCGAGCTTT
 90128  TTAACAAAGGATGCTTGCGTACTAAAGAGACATATTTAAGCAAAAAAAACTATTTAAAAG
 90188  CTACAGTCCATATAATTAAACTTAAAATTATTTTATTTTTCTCCGTAGGCCTAGGCGGCT
 90248  TTTATATTTATTCTCCGTAGGCGTAGCGCGCGCCTCTTTAGTAAGGCTTAAGAGTCTTTC
 90308  CCTTTAGCGGCTATAGCATAGAGAGGGACACTAAATTAAATTGTTTTTGCTCAATCTTAA
 90368  TCTTAAAAAAAAAAACGCTACGCAGCCTGTCCGTTCCCTAGCTTAGCCTGCCCTAGTTAA
 90428  AAAAAACAACTCTTAAAGGGTGGTCTACTGAGCGCAAGGGGGGTGGGAGGGATGCTTTGT
 90488  TATTTGTTTAATCCGTAGGTGGCCTTGTTTTTAAGCCTAGGCCTCAAAATCCAAATTTAA
 90548  AAATTGTTTATCAAATTTATTTTATTTTATTTTATTTTATTTTATTTTATTTTATTTTAT
 90608  TTTATTTTATTTTATTTTATTTTATTTTATTTTATTTTATTTTATTTCTAAAAAAAATAT
 90668  CCTTTTAAATCAGTGCAATCTTAAAAAAAAAATTACTCACTAGCTCGTTAACCCTAATAG
 90728  TGTTTTAAAGTCTAGCCTTACCTAAATTGTTAAAACAAAGTTTGGCGCATACGCGATTAT
 90788  ATATATTTTTAGCGTAGGACTCTTAAGTAGCGACTCTTTTTAGCTTTAGAAAAAAAGGTT
 90848  TTGTTTTTGTTTTTGCCTGCCTAGCCTTAGCTACTTCCAGCCTTAAAATAAAAATGTTTA
 90908  AAGCCCTCTCTTTAGAGCAAAAGCTACGCTCCAACGGCTATGTTTAAACCCCATCGCTAG
 90968  CAAAGGCAGGGCTTGTATTTAAGGCGCAGCAAGCGAGGGCTTGTTTTTATCGTCTCTTTT
 91028  TGTTTTTAGCATTTGCCCCTGCCTGCGCATGTGCAGGCCAAGTGGTTAAAAAAATACAAA
 91088  GGCTAGGAGAGAATCCAAAGGCGACAATTCTCTTTAATTTAAATTTATTTGCCCACTTTA
 91148  TAGGGCTTGCAGCAAATAAAATATGCTATCTTTAAGATATTTAAGACCTGTCCGGTATTG
 91208  GTTAAAAAAAATGTTTAGACAAATTTTTGCAAGCAGGTTTTTAGCAAGCACAAAAACGCT
 91268  ATGCTCCTACTCTGTTATTGCAGCATTAAATAAAAAAACAAAATGTTTAAACATTTTTGA
 91328  AGTTATAAAGCGTGCCTAGCCTCTTTAAATATGAAGCCTAACGGCAGGCAGGTTTACTTG
 91388  TTTTAAACTTTTTAATTTAACCGGCTTTATGGCGTGGTTAAGGTCCTAAATTTTCCCGCG
 91448  TCTACCTAGCTTTTTTAGCTGCTTAAGAGTCCAGCTGCTTAAGAGTCCACCGTAGGTTTT
 91508  TGTTTTTTTGTTTTTGTTTGTTTGTCTGCCGCTCCGCAGGCTAGGCTTGTAGCATAGTTT
 91568  TTTTTTTAAGTAGCTAGCCGTAGGACTTGCTTTTTTGCCGTAGGAGCGTCGCTTTTTTTT
 91628  TTTAAGAGACGAGGCAAAGAGACGCGCTTAAGCGCGTATTCGTAGCTTTTACTTAAAAAA
 91688  AAAAAGCGCAATTAAGCCCAAATAAATTTAATAA
;     G-trnT(ugu) ==> start
 91722  GCCGAAATAGTTTAAATGGTTAAACGAATTCCT!TGT!AAGACTTAGTTATTGGTTCAAT
 91780  TCCAATTTTTGGCT
;     G-trnT(ugu) ==> end
 91794  TATTTTTGTAGCGTAGCTGTTTTATTTGACTAGGATAGCTTCATGAGGGCATTAGCCTGC
 91854  CTATGGCCTAATAAATTAATTAAACGTTTTTCTAATCTCATCTAATCTTAACTTAAAAAA
 91914  CTATTCTTATCTTATTTTTTTTAGCAAAACGCTGAGTTTTTGCTTGTGAGCAAGTTAGTT
 91974  AAATCACACAAAAGTTGCTGGCGCTACGCGATATATTTATTAAACATTTTGTCAGTAAAC
 92034  GCTATGCAAACAAGCCCTAGAAAATTTAATAAAATGTTGATTATTTTTATTTTCTCAAGC
 92094  ATATTTTTACGTAGGTTTTTGCTTGCTTGTTAACCAAAAATAGCCTAACCAAGCCCTGGC
 92154  AAGGAAATGCGGGGTAAAATAAAAGCGAACTTCAAATAAAAGAAGTCTCTCGCTTGCGAA
 92214  TAGCGAAAAAAAAAACATTTATTA
;     G-trnQ(uug) ==> start
 92238  TGAGTTGTAGTTTAATTTGGAATAACATCATTTT!TTG!GTGGTGAAAGATATCAGTTCG
 92296  AATCTGGTCAACTCAG
;     G-trnQ(uug) ==> end
 92312  TTATTATTATTATAAAATAAAAAAAGGCGTATACCAAACCAATATATTATATAAATTAAA
 92372  TTTATTGCTATGGGGTGGGCTGCTATAGTCCAGCTTAAAAAAAAACCTACGATGGACTCT
 92432  TAAGCTGCAAAAAAAGAGACGAGAGCGTAGCGCAGCCTCGCCGCAAGATAAAAAAACTCT
 92492  TAAGTAAAAAAAAAGCAAGAGTAAGATAGAGGGACTATTAAGTAGGGACTATTAAGTAGC
 92552  GGCTCTTTAGTAGAAGCCCTACTGCTGCGCGCTCAAGCAAAAGCGATACTCTTAAGTGGC
 92612  CTTGCTCTTGGATTATCAAGCTTGCAGTAGCGAGGCTAGGCACGCCCTTGTTTTTGTGTG
 92672  TAGCTTGCCTTTACTAAAAACAAAAATGTTGTCTAAACATTTTGTTTTTAACCGATACCG
 92732  GACAGGTCTTAAATATGCTATCCTAAAAGAGCATATTTTATTTGGATTATATCAAGGGGG
 92792  GCAGATAAAAGCCCATATGCTTCGCTATATTTATATCTCTTTTTAAATCCTAGCCAAAGG
 92852  CAGGGCTAAATTAATATTATCCTGCCTAGCCTTGTGTCAGCTAACGGCTTTTTAATTAGG
 92912  CAGGCAATAAATATTTATAATAAATATATAAAAAAAAAGGATAAAATAACAAAAACAAAC
 92972  AAAAAAAGATGCTTTTTTTAATAAAATATCGTTAGTAAAATTATATTAAATTTGTCTATT
 93032  TAATGCGCAAGCATCCTTTGTGCTAAAAAAGTAAATAAAGCAAAAAACAAATAAAGCATC
 93092  TTTATTTGTTTTTGTTAGAACCTTAAGTAGCTTTTTTTCCGTAGGTTTTTTTACTAGCCT
 93152  TGCAGCT
;     G-trnK(uuu) ==> start
 93159  GGAAGTATAACTCAATTGGTAGAGTATTGGTCT!TTT!AAACTAAAAGTTGTTGGTTCGA
 93217  GCCCAATTACTTCCT
;     G-trnK(uuu) ==> end
 93232  TAATTACAAAAAGCTCCCTACCGCTTATCAGCTAAATTAAGGCCTGGGCTGCCTAGCCTA
 93292  CCTCTCTTTAGCTAAGCTAAAGGTACGCACAAAAAAACAAACAAAAAAAAACGCTAAGCT
 93352  GCCTTCGCTTGCTCACAAGCAAGGCTGCTTAAGAGTCCCCTAGCTACGCTCTTACTCTAA
 93412  AAAAAATGTTTAAGCATTTTTTTTTTAAGCGTACTAGCCTATCTCTAGCGCTTGTTGGTA
 93472  AAAGTCAAGACTGTCGCCTTACAGCGTAGCTTAGCCAAGCATCTTTTGTCAAAAGGCAGA
 93532  TAATGTTTTATTTTGTGCTGAGCTTTTTTAGTCTCAGCTCTCTTTAGCCCTTGCTATAAA
 93592  AAAAATGTTTAAACAATTATTATTATTTTTTTTAACAGACAGGATTTTAAAATTTGTAAA
 93652  TTTTATTTAGCTTGCTATGGAGGAAAAAAAATTGGTTAAGCAATTTTTTTTGATCGTCTG
 93712  CTATGCTTTGTTTTGTAGCCTTTGCCCCTGCCTGCGCATGTGCCTTTAGCAAAAGGGGTT
 93772  AAACCAAAAGACATAGGCACCAGCAAGCGAGTAGGGTAAAAACAACAAGGACGTGGCTAG
 93832  CCTCTCTATAGGGGTTCTCTTTAATTTATTGAGTTTAACTGCAGGCGGGAGTCGGGCGGT
 93892  TTAAAATGCTCGCTTTATTGTTTTTAACCCGTGTTTGCTATAGCAAAAAAAAAAATTTTT
 93952  TTTTTTTTCAGCAAGCGCCTGCCTCCCTCGCTTGCCTTTGGGGCACTAAAGAGGCGCACT
 94012  TAATAAAAATAGGCGCTAGGCGGCAATAGAGTTTTAATTTAAGTCGGGGTCCAGGACCAG
 94072  GGGGCGTAGCTACTCAAATACGGCCTTTTTTGTAGCGCTATGCTCTCGTCTGCTACCTTT
 94132  TTTTAGGCCGTCCCGTAGGGGTCGAGCTAAATTTGTAATTCTAAATAATTTGTATTACTA
 94192  ATAGATAAATTTATGTATTAAAAGAATAGAATAATAAATAAAATTAAAATATAGGCAGCT
 94252  ATAGCCATCCCCCCATCCTTAATAGTCCCTCTATCCTGCGGCGAGGGGTTTATGCTCTAA
 94312  AAAAAAATATGCTTTTTTTAATCTCAATTTAAATTAGCAAAGGCATAATTTATCATTTAT
 94372  TTATTATAGCCTTGCTAGCTTATTTTATCAAAGCTAAGCTCCCTTTATTTAAAAGCTATG
 94432  CCTTCTCTTTAGCCCTTGTTAAATGTGTAAACAATTATTTTTGTTTTTAACCGTAACCGG
 94492  ACAGGTATTTTATTAGCTATATTTTTATTTAGCCTTTTGTAGCCTAGCTACAACAAGGTT
 94552  TGCAGTCCCTACTCGCTTGCTTGGCTAGGCTTCCCTACTCGCTAGCTTGGCTTGGCTTCA
 94612  AGAGAGAGTAAGGGGGGGAGGGGGGAAAAGGATGATTTAGCCCTGCATTTGTCTAAAACT
 94672  TTTAAATAAACCTGGCCTCCTTAGGCTAAATTAAATGTAACGCGTAGCGCCAAACTGCCA
 94732  GTCCCTCTCTCTTTCCAACCTTGAAATTAAAAGCGTTGCGTAGCTTGGGACTCTTAAATA
 94792  GAAAATCACAAGCCCGCCCAGGCTTGATAATCGAAAGGCGATGAGGGCTTAATCTTTTTG
 94852  TTTTAATCGTCTGCTATGCTTTTTGTTTTGTAGCCTTTGCCCCTTGGTTAACAAAATACA
 94912  AGGGCTATAGCTAGCAAAAGCCTGAGGGGTGGAGGGTTTTTATTATTAGTCTGCGTAGCG
 94972  ACCCTTAAGTAGCTTGTTTTTATTTTATTTAGTCTAATACATGGAAAATGAGCAAAGCTA
 95032  TTTAATTTAAATTAGCTAGGCTAGAGCTAAAAAAAATTGTTTAAACCTTTTTTTTAATTA
 95092  AGTATGCAAATAATATTTTATTTTTAATGGGGTAATTAAAAAAGATGCTTTCTTCGCAGT
 95152  AAAAAAGATGCCATATTCAAAAGCTATGCCTATGCGCTTAAAAAAAAAGCAATTTTTTTA
 95212  GAGTATGGTGATATTTTTTTAATTCTCAGTCTCCCTAGCCTAGCCTACCTAGGCCTCTTT
 95272  ATCCAAAAAGGCAACCATAGGGGGCGCATAGGCAGGCATGGTAGCGCTTTTACGCGATAC
 95332  TGGATCTTTTTTTTGATGTTGAAGCTTGTAGCGGTAGGGCGTAACGTTTTTTTTGCTAGC
 95392  GTTTTTTTGCTGCTGCTTAAGAGTCCACCGTAGGTTTTTTAATTAGTTAGGCTAGGCCTA
 95452  AAAAATAAGTTACAAAAAATAA
;     G-trnY(gua) ==> start
 95474  GAGTAGGTGATCCGATTGGTAATGGTGGTTCTCT!GTA!AAAGAATTGGTTAATATCCGT
 95532  AAAAGGTTCGATTCCTTTACTGCTCC
;     G-trnY(gua) ==> end
 95558  AAAAAAAATATATATTTTTTTCTTTATAGGTCAACCCTTAGGCTAAATTGAATCGGCCTA
 95618  AATAGGGAAAGGCAGACAATATTGATTATATAAATAAAAATTATTTAAATCTTAACTCTC
 95678  CCTCTCTTGAAGCCAAGCAAGGGTTGCAGTCCCTACTCGCTTGCTTGGCTTACCTACTCT
 95738  AAAAAAATTGCTTATTTTTATTATAAGGCTGCCGCTAGTCTACTAGAGAGAGTCGGCGCG
 95798  TCTTTGTCTTTTGTTTTTGTTTGTTTTTTTAAGCCCTTGGCCTGCACAAGCACAGGCAGG
 95858  TTTTGGCAAAGGCTAACAAAAAGAGACGATAAAACCAAAAATAGCATTTTGTTGCGTAGC
 95918  TTTTCTAAAGGGTTACAAAAATGTGGTGCTACTTAAAAAATAATCAAACTAAAGAGAGTA
 95978  GGGGTTTAACCGCTAAATAAAAAAGAAAATATGCATATTTTTATAACTCCTGCAAAGCGT
 96038  TAAGATCATCCTCTCGGTTATTATAAGTAAGATAGAGGGACTATTAAGTAGGGACTATTA
 96098  AGTTTTAAGCGGGAGGGACTATTAAGTTTTAAGCGGGAGGGATTATTAAGTAGCGGCTCT
 96158  TTAGTAGAAGCCCTACGGATACTCTTAAGTGGCCTTGCTCTTGGATTATCAAGCTTGCAG
 96218  TAGCGAGGCTAGGCACGCCCTTGTTTTTGTGCGTAGCTTTGTTTTTTTTTTCCGTTTTTA
 96278  TTTAGGCACAATAGCCTAGCTGAGCTCGCCTCGCCAAGCTTCAAAGGCAAGCCCTGCTAT
 96338  TTTATTTAAGCCTACCCCTCTTTAGGCCGAGCCCTAAGGCTCGGCCAAGGGCCAGGGGTC
 96398  TCTTGGCAGGGGGCAGTTTATTTTTTTTTTACTTAATAGTAAAAAGGCTGATAAATTTAT
 96458  TTATATTTAGCCCTAGCCCTCGCTATAAAATAAGGAAACGTCCAAGGAGGCCGAGATGTC
 96518  AAATATTTTCATAAA
;     G-trnF(gaa)_2 ==> start
 96533  GCCTTGGTAGCTTAAAGGTAAAGCACTCCTGT!GAA!GAAGGAGCGAGGGTGATTCGATT
 96591  TCACCTCAGGGCA
;     G-trnF(gaa)_2 ==> end
 96604  TAACAAAAGGTAGTGTCAAGTCTAACAA
;     G-trnM(cau)_1 ==> start
 96632  AAGAATATAGCATAATTGGCAATGCAGTCCGCT!CAT!AATGGATGTTATCAAGGTTCAA
 96690  GTCCTTGTGTTCTTA
;     G-trnM(cau)_1 ==> end
 96705  TTACTTTAACACCTGCCTCTCTTTAGTATAACAAAAACAAACGCTACACCCTCGCTACTT
 96765  CAGAGTCAGGGAGGGCTTTAAAGCCCTCCTTAAAGGACTTACTCTTTCAACAAGCCGCTA
 96825  GGCTACAAGCGAGTAGGTTAGCCATCTTTATATTCTTAAAACTCTTTAGCTTTAGTTTTT
 96885  AAATAACAATAGTCACATTGTCGCTCTTTAGACCCCTAAATAATTATTTTATTTTATTTT
 96945  TCTCCGTAGGCCTTATACCGTAGTCGTCTTTTATTTTAATTTATTTTATCAAAGCGCCAC
 97005  GTTCGCCTTTTCGCTAGTCGGGAACTACGGAGGCGCGGCAAGGGTTAAAATAAGATATGT
 97065  TTAAACCTAAAATTTTAGGCGTGGCTAAACCCAAAATAGCGGCTGGCTCTACTTGCTTAC
 97125  AAAGAAAAAATTGTACTAAATTAAAAGAACTATGTTTTATATTTTTATAATGTTATAAAT
 97185  AGTATATTATACTATACTATAATAACTAGCACTTTTAAAATAATTGTAATAATTAAAA
;     G-trnS(uga) ==> start
 97243  GGGTATTTGGCCGAGTCTGGTTTAAGGCGCTTATCT!TGA!AATTAAGTACTTCAAAAAA
 97301  GTCGTGAGTTCAAATCTCACAGTGCCCT
;     G-trnS(uga) ==> end
 97329  CTTTATAATTAGTGTAAAAAAATTTTCGCTTAGCCTACGACTTATCAAAAAAAAAACATA
 97389  ATTTTATAGTCAGTCATAAATTAAAATATATAAAATATAGGTAATTGTGGATTTTTTGTG
 97449  CTTAGCGTTTTTATCGTCTCTTTTGTAGCCTTTGCCCCTGCCTAAAAAGCATGTGTTATA
 97509  AAATTAGCAAAATTTTATTTAGCCAATGGGTTAAAAAAAAAAGCAAGAGTAGGTACCCTT
 97569  AAGTAGCTAGCTGCGCTAGCGAAGTGTCTGGCCCCTGCCTTTGCAAGGGGAGAGATTAGG
 97629  GACTCTTAAATAGAAAAAAAAGCTAGGCAGCGCTACGCGCTACGTAGAGAAATTAGCGTT
 97689  TGTTTAATTAAATTAAGCGCCTCCAGCCAGCCGTTAGCAAGGCATTAAAAAAGCTACTTA
 97749  AGGGTCCCTACAAAAACGGGGAAAAAATAATGAGCAAAGTGTATTTATAACTTTCTGATA
 97809  TATTTAAACTTTTGTCTAGCTTTATTGCTTTATTAAATAGCTTAAATAGTACTAAGCGAT
 97869  AGTATATTTTTTAAGTAAAACAAAAATAGCTACTTAAGAGTTTAAGACGCGCTAAAATCT
 97929  TATATTATATCTATATTATTATATTAATATTATATTATATTAAAAAGCGCCTTCCTTTAA
 97989  TTTAAGAGACGGTCCGTAGGCTTGTCTAGTTTTTTATAGATTTGTGTTTTAATTTTACAA
 98049  AAACCATTGCTAATAAAATACAAGTTAAAATAGAAAAATCTAATATTAAATAAAAAGATG
 98109  CTTGAAATTGTAATCTTAAATCAATAAATTTGTTTAATTATTAAATCGTTTATCTAGTTT
 98169  GGTTTTATTAAAGCATCACTAACTAAACCACTGATCATATATATTAAAGATATCATTATA
 98229  ATAATACAACCTAATATTTTTACTAAACCTACATTTTGTTAAAAAATTCAGAGATTAATA
 98289  TAGTTGTTAAAAGAATCTATATAAGTAGATATTTCTATAAAATCAAAAGTAAATTTATTT
 98349  GTGCAACTAATTTTTAGTTTATTAATTCCAAAAGATGCTTGTGTCTGATATTTTGTCAAG
 98409  TTACTTAAATTTGCTTTCAAGTTGAGTTAAATTATCTTAAAAAACTTTTATAATTTTATC
 98469  TCCAGACTCGTTTATTAACCAAACTGATTTTCTATTGAATAAATACCTTCAGTCCCGTAT
 98529  GCTCCCCTTTCTAAAGAAAAGGAAAAGCTAAAGAGAGAGGCGCTACTTAATTTTAATTTA
 98589  ATAGTCGCTACTTAAGAGTCGCTACTTAATAGTCGCTACTGCGCGCGCGCAAGCGAGTGT
 98649  GTTAATAATATCTTCTAAATTTTATACTTTATCTTTAACCAAATTTAAATAATAGACAAA
 98709  TTAGGTAGCTCTTGCCATAGTGTCAGGGAGAGCCTTTTAAAATGTATCCAATCTTTTAAT
 98769  TAAAGAAATGGAAATGAAATTATTTTCATTGAAATCTTTATTTTTTATTATTTAGAAAGG
 98829  TATTCTAAAAGCTAATGAAAAACTGATAACAGTATAATACCTTTTAACCCTCTTTAAAAA
 98889  AGATTGCTGCGCCTTTGTCTTTTAATAAAAAGCTACGCACAAAAAGAATAAAAAAAAAAT
 98949  GTTTAAAAGCGTAGCGCTCGCTAGCGCGCGCGCCTCCCACCTTTGGTCTAAAGAGAGCAT
 99009  CTCTTTTTTACCCCATACTCTGCGCAACCCTTGCTAAAACGCTAGGCTACAAGAGGCCCG
 99069  CGCCTGTCCGGTTACGGTTTAAAACAAAATGTTTAAACCCCTCCGTACTTGTCTTGTTTT
 99129  TGATGCTCAGGCAAGGGCTAAAGAACAAAATGTTAAAGCATATTTGTTTCGAATATAGTA
 99189  GGGTTCTAATATTGCAGTAAGGAGGCGCTTGTTTTTGTTTTGCTAAAATATAAAAAAGCT
 99249  AGGTCTAAAAAAAATAATTTAATTTTAATTATCTCCCCAGCCTATACTCAGGGGCCAGGC
 99309  TAAATAATAGCCTTGCTTGATAATTCAGTAATAAAATATTTTATATTTTTATAACACCTG
 99369  TCCGGTTACGGCTTTAAAACAAGTAAAGAGACCTACTTAATAGTCCCTCTAAGGAGGGGT
 99429  TTAAACATTTTGTTTTTTCTTAGCTAGCATGGGCTAAATAGAGTAGGAGTGTTGCTATTT
 99489  AAAATATGCTAACTTTTATAAGACCTGATCGGTATAGCTGGGGCTCTAAAGAGGGGAAGC
 99549  AAAATGCTCAGCAAGATTAACTTAATAAGTCAGTTCGTAAAAAGTTTTACTCCTCTAATC
 99609  TGTTGCCGTAGGATCTAGCATTTTAAAGTCAACTTTTACAAGACATAGATAGAAATCCTG
 99669  ATAAAGATGTTAAAGAGATTAATTTTATTAATTATTCATCATCTTAATTATTAGAATTTA
 99729  TTAATTCATCTCATCATAAAAATAGCACTAGCAACCCGGTACCCCTTACTTTTTGCGACT
 99789  AGACCAAAACTATTAAGTAGCGCTCAAACCTAAAGATAGACCTGCAGTTAATTTAATTAA
 99849  ATGGTAGCAATGAAACAAAATTAATTGTTTAAAAGCGTAGCGGCACTGTACAGTTAATTT
 99909  AATTTTAGGTAAGTGTCTTTTTTTTTTAGTTTACTTTACTAAAGAGAGCATCTTTGTATT
 99969  TTATTTAGCGGTGCTGATCAAATTTTATTAGCTTAAAAATATACCTGGAAGGTATCCAAT
100029  TAAAAGATATTATCCTTCTACTAGTCTAATAAATAATCAAGTTTAAAATATAAAAAATAT
100089  TTAACAGAGGAAATAGAGATTAAATACAGTTTTATCCCATCAAACAGATTTTTTTATTTT
100149  ATAAGCGATTAATTAACTCCTAATTATAATAATAAACAAGCCCTTGCCCCCTTGTTCTTT
100209  CTTTGATTAAAAACTACGGCACCTACGGAACAAATTATAAAAAAAAAGTTAGGGTGGAAA
100269  CTTAAGGCTCACTACTTAAGGGTCGCTACGCAGACGATCAAAACAAATGTTTAAACATTT
100329  TTGTTTATAAAAAAGGCTTATTTTTGTTTTACGGTGGATAGGGTGTTATAAAAATAAAAC
100389  ATTTTTTTCAAATATTTTATTTAGCGCCCTACTCTCTTTCGCTTTCTAGCTGAAAGAGAG
100449  GGCTTAATTTTGCTAAAAATATCAAATATTCAACTCAGTCTTTTTTATTTAAAATTGTAT
100509  AAAACTTTATTAAAATAAAAATATAAATAAAGATACTTTTTACAATTTTTGTGAATCCTC
100569  GCGGTAAAAGAGACGCTAAAGAGAGCCTTTAAATTAAGCATCTTTTAAATGGTAGAGTTT
100629  GGACTTTAAGCCCACGCTAACAAGGTTAAACAAAAAGCCTAGGCTTAAGAGTCCGTATCC
100689  CTATTAAGAGCAAGCTTTACGCAGAGCAGGTTTTTAAACGTTTTCTCCTACTCGCTTGCT
100749  TTAACAAAATGTTTAAAAGCGTAGCGCTGCGCCAGCTGAGCGCGCGCGCCTGCAGCGCGC
100809  GTCAGCTGGCCTTTTTTTATTTTTTTTTTATTTTTTATTTTATAAATAAATAGGGGCAAG
100869  GGTTAAATAAAATTTAAACCTAGGCCTACTGAGAGCTTACAAAGGCGGGGTGGGGTAAGT
100929  ATGTTTATAAAAAAATTTTTGTTTAAAACTATTTAAAGCGTAACAGCTATATGTAGCGAC
100989  TCTTAAGTAGCTTTTTATTAACACATAGTTAACTGAATTTTTACTAAAAATCATAGGTAA
101049  TATCTAGGTGTTATATTTCAAAATTAATTTAATAATTTAATAATAAACAAACTTAAGTGT
101109  TAGATATATTTAATTATTAAAATATATTTATATAAATATATAAATAGTTTTAATGATTTA
101169  TCGGTTAAACTTAATTAACTTAAATAATCACTAATTTATAAATAAATATATAAATAGTTT
101229  AGTTTAAATGATTTTTTGGTTAAACTTAATTAACAAAAATAATCAAATATCCCTGCCGCT
101289  AGGCTAGCCTAGTTTAAGCAAGGCTACAAACTTAAATAAATATTTACCCTCATTTTTCCT
101349  AAAATTAATTTTATTGTATAAATAAATATAAAATTTTACCTTTAACCTTCCTAATTAAAT
101409  GTTAATTTATTTTTTTTATTAATTAGCATAAATACAAATAACAGAAATTTGCACATTTAT
101469  GAATTTAATATAATTTTTTTGAAATAAATAAAGCATCTTTTAAACCAGTTTAAAAACATC
101529  TTAACTATTCTTATATTAGTTAATATTGTATAGTCCAAGTAGGAGGTACTCACAAAATAT
101589  ATTTAAGTCACTAAAACATTTTATTTTAATAAAAAGGCAAATAGCAAAATTTTAAATTTA
101649  TAAACTAGAGATTGTGGCAAAAGTTTTTATTTATTGATTGATTGATTTTTTATTTTACAA
101709  CTACTCGCTTGCTGCCGCTAGGCTTACCTACTCTATGGAGTTCAAGCTAAAGAGAGAGTA
101769  GCTTATTTGTTAGCCTCCAGAATAAAGCATATTTTATTTATTAGTAATATTAGCCAAAGG
101829  CTCCTTTATAAAAAAAAAGCAAACAAAAATGTTTAAACATTTTTATTCTTTTGCTAAAAA
101889  AAAGCCAAAGGCGCAAGTCTATTTAATAGTCGCTACTTAATGCTCGCTACTTAAGGCGCG
101949  CTACTATGCTATTTAAGGCTCGATACTTAAGAGTCCCTAGGCTACTTAAGAGACGGTCCA
102009  TAGAGTCCCTCTATCCTACTGTATAATAACCGAGAGGAGGGGTTTAAACAATTACAATTC
102069  AATTTTTGTTTTTGAATTGCTGCAGGTGCAGGCCTCTTGCTCACAAGCTTGATTATCCAA
102129  AGGATGTACCTAAAGAGAGCAAGGGACTAAAGATAGTAGTGGGTGGGGTAGACCGATTTG
102189  AATTGGGGGCTCTAAAGAGAGCTGGTTTTAAATTAATTTAACTATAAAATAAATATTTTA
102249  TTTAGCTTTTTTTGATTTTTAAATATACTCTTTAAAGTTTATTTTTAGATATTTTTAAGG
102309  TTAGTTAAAAAAAGATGCTTTTGTGCCTTATTTAAAAGTGAGTATTTTTTTTTATGCAAG
102369  CCATATTAAAACAAAAATAGGCAGCAAATCCTACTCTCTTTGTCTTTTTTTTTATTAAAA
102429  GCTAGCAAAATAATAAAAACGCTAGCCCTACGCCCTACGGCCTACGGCCTGCGCTAAAGC
102489  GAGGAGGGCTTTAAACATTTTGTTTTGCTAGGCTAAAGCTACGCAGACTTAAAAACAAAA
102549  GCTACTTAAGGGTCCCTACCGCTTAAGCGTCTCTTAATAGTCCCTACCGCTTGTCTATTT
102609  GTTTGTTGCCTGCCTGCCTGCCGCAGGCTAGGCTAGGCTAGGCTAGGCTAGGCTTGGATC
102669  GCAGCTTAAAAAAAAAAATAAAACAAAAGCTACTTAAGGGTCAGCAGAATAAAAAGAGCA
102729  AGGTTAAAAAAAGAAGGGCCAGATGTCAGTACCCGCTTTTCTTTTAATGAATATTAATTT
102789  AAGCATCTTTTTTCTTCTTTAGGCTAATACGCGAGTAGCTAAAGCTAGGGGTTTAAAAAT
102849  ATTTTACTTTATATTGACCCATAGGCAGAGATAACTTTAGAAAATAAATAAATTTATAGC
102909  TTTGATTGGCAGAAAGACTCCAGGCTTGGATTGTTTAAATTGAGAGAACCAAGCCTAGAC
102969  CAAATATAAATAGGTAACTGGCTAATGACTATTTGGATTCCTCCGTAGGGGGGCTAGATA
103029  GTGGCTTTAATATATATAATTATTAAAATTTTAACCATAAAGGCTTAAAGTA
;     G-trnV(uac)_1 <== end
103081  TGAGAAATAGAGGAGTCAAACCCCTGACCTTGCAGT!GTA!AAAACAATGTTTTATCGTT
103139  AAACTAATCTCCC
;     G-trnV(uac)_1 <== start
103152  TTTTTGATTTTTATATTTTATATTAATTCTATTCTTATATTTTTTTTTAATTATATTATA
103212  ACTCTATTATTTTATTTTTATTATATTATATCTTAATCATTTTTGAATAAATTATAAATT
103272  TGATTGCAAATTATACAGTTATCATAAAATTAATCAAAGCAGGGCGCAGCGGCCCCCCTT
103332  TAGCTGCTCCCCTGGCCCTCTTCAGAGGGCCTACCTTTAGGTCTCTCGCTTTCGCTTGCG
103392  CGCGCAGCAGCTGGTGAAGGCTTAAATTAAATTGAAATGACCTACTCTCTTTAGCCCTTG
103452  CTAGATAAACAAAAACAAGCGCTAGTTGCTACTTAAACCTTTATTTTATGCTTTTTTTAA
103512  GGGCTAAATAGAGTAGGGACCCTTAAGTAGCTAACAAGATTTATCCAACAATAGATTCCA
103572  GATTGAACATTAGTGTCCTTAAAGATATCATCTCTACCGCTAGCAAAGTGATATTGGGTT
103632  TAAGTAACTTTTTTACTTTAAGCTTAAGTTGATAAACTGGGTAGTGTAAGAGGTAAAGAG
103692  ACGCTTGTTATTTAAACAATGAAATGAAGTTGAAAATGGCTTAATTATATTTAGATATGG
103752  GGTTTTTATATTTTTAGACTTTGGTTAGTA
;     G-atp9 <== end
103782  TTATGAATATAATAATAAGAATGCAATCATAAGAGAAAATAGACCTGTAGCTTCGGCTAA
103842  GGCGAATCCTAAAATAGCGTAAGAAAATAATTGAGATCTAATTTGAGGGTTTCTAGCTGT
103902  TGAAGCGATTAAAGAAGAAAAGATTAAACCGATACCGGCTCCAGCACCGATTAATCCAGA
103962  GCAAGCTAAACCTGCACCAATGTATTTAGCAGCTGCTAACAT
;     G-atp9 <== start
104004  TATATAGTAATAAAAATAAATTCATTACTGGATAGCGTCTAACATATATCATAATTTAAA
104064  AAATATACTCTTTTACAAGTGAAATATTTAATATCTATTTATAATCAACCAATAAATAAT
104124  GTAGATAGATAAAATAAAATTAATAATATAACTAACCATCATAAACTTTATATAAGACCT
104184  GAACGGTACGAACAGAGGCTATAAAGAGGGTATTAATTAATATGATTTGGTACTACTACT
104244  CCTACTAAAACCCAAGCATCAACGCCCTACTCTCCTCGCTTTTAATCACTCTAGGGGCGG
104304  AGCCCAGCCAAAGGCGAGGGGCTATAGCCTTGTAGCCTAGCGGCAGCCCTAATCTCTCTA
104364  GTATTTAGTCTGTAGTCTGTAGTCTGTCGTCTGTAGTCTTTAGTGCGCAATTGTAGCCTA
104424  GCGGCAGCAAGCTAAATAGATAGAGATAGAGAGGCAGAGGGGTTGGATAAAGGCAAGGGC
104484  AGAATTTAATTATTTACTTCTGAGCTCTGTGTTACAAAACACAAATTATAATTTATAATT
104544  TAATAATTAAACTCTGGACATTTAAATTATTCAGTATTATGAAGGTTTTTTTGACTCCCG
104604  TAAGTTTACACAAATTAATAAATGACTTATTAAGTTGATATAGTAAGTGATAATATTGTG
104664  TTATTATATACATATTTA
; G-orf661 <== end
104682  AACGATCCAATGCTTAATTCTATATTTCAATTTATTAGTAAGTGTTAACATAGCAAATTT
104742  ATGATCAACTTCGAAAACATCAATAGGAATATATCTGTTATTTATACA
;;     G-dpo_1 <== end
104790  TTTTTTGGAAGGATTGTTACTTATAGTTGTATTAATATCTTTAATTTCAATAGATAAATT
104850  ATTTATATTTTTATAGAAAACTTTAGGTAAAACTTTAGTTAAAGATCCGCCTGAAGCTAA
104910  ACATTCTAAATCACTCCACGATAAAGAGTTTCTTTTAACTCCTGCTACTGTAGATTTATA
104970  AACTCGTTGCCCTTGCTGATCAATATACCAATAACCATATTTTTTAATATCAAAAAAATA
105030  AGCTTCCTCTATTACTAAACCTTTCAACTCATCTTTCATCATCCCTAAATCCTCACCAAT
105090  AAGATTATTAGGTAATTCAAGTGTTGTAAATACGGAGTCTGTATCAGTATAACAAGTTTC
105150  ATTACTAATCTTAAAGGGGATCATGTGTATTCTAGCATTAGCAGTTACAGCACTGGCTAT
105210  AGCAACATTAGTTTTAACAATGGACTCGTAATTAAGTAATTCTGTTTCTAATGTAGAGTT
105270  TAACTCACTAACTATATCAGTATCTATATTCTGCATTGTAAGAAGTACTGATTTTTCATC
105330  ATCTATTTTAATAATGTTTTTGATGATCCTGCTTACAAGATAGAATTCTATTTCTGTATT
105390  TAAAATTGTTATAGTTTCTAAAACCGTTTTTAATCTACCAAATAGTCCGTAAAGATAGTT
105450  TAAATGATTTTTACCAATAAATCTTAAAGGTCCGGTAGAAGTTTTCTTAATTTCATAAAA
105510  ATGATTGATATAATCGGTGAATATTTTAGCTTTACTGAACTCTAAACCTTTAATTATTTC
105570  AACTTTGTAACCGTATTTTTCTACCGCTTTTAATTCTTCACTATAATAGATTCCTATCCA
105630  AGTACCAGTAGGAAAAATAGTTTTACCTTTATGTTTTTTGGGTAGTAAAGGTTTGCTGAT
105690  ATTTACAGGACAGTAAACTTTAACTAATGCAAAACCGAAAAAATCTGATAATTTAATAGA
105750  ATCATCTATCCATTTTATCCTCTGCCCTGACTCAGGTTGAGGCAAGGGAGGTTTTAAGGG
105810  TAAATCTTTCAACATAGCAAAAGGATATAATGAATTAACATCGTAATAATAAACTTTTTT
105870  AGCGTATTTAATATAGTAATCGGTAGCTCCTCCATAGTAACTATCTCTGATAAATTCATC
105930  CAATTTATGATTTAAAACAGGTATTTTAACATTTAAAAATTTTTTTCTAAATATTAGCAT
105990  AGATAAAGAAGACATAGAAACTACTTGACTGATATCAACATCGTAATTTTCCTGATATAA
106050  AATAGAAGCTTTCAACATGCATTTATATAAAACAATTGAGTCATTATCAGCATAAATTCT
106110  AAATTTGTTTAATAATTCAGGATTTTTAAACATATTTAAGGAATTAAACTCTGAATTATA
106170  GGCGCTAGTTTTACCCTCTCCATGATTAAAAACATCACATAATGCGTTTAAAGAAATAGC
106230  GAATATCCGATGAGAATCAACAAATTTGATTTTTTTAACTTCTATTAATATAAATTTATT
106290  TTGATTATCTATAATAGATTTAACTGATTTAATATTATAAATATTAGATGCATATTTAAA
106350  AATAAAATAACCATCAAAAGATCCTAGATTGTGTACAAATATTGTAGTTTTAGGATGTAG
106410  ATTTAGTTCAATATATTTAAAGAGTTGTTTAAACATATTTAAAGACGCTTTTTGAATATC
106470  TATATTTTCCTGCTGTAGATTAGAAGTATCAATAATAAAATTTTTTGTTTGATTAAAGAA
106530  TAAATCATCAGAATTATTATATGTTAAACTAATATAAATAGGTAATTGTAAACCTTCAAA
106590  TGTTATTGTTTCAATATCTAAAGCAGTTATTGGTTTTAGTTTTTTAAGTTTAGAAAAAAG
106650  ATTATT
;;     G-dpo_1 <== start ;; HMM match pos. 438,1090 score 1.2e-117
106656  AAACCCCCACCC
; G-orf661 <== start ;; contain dpo
106668  TTAAACCAATCAACTTTAAACCCCTCTCATTTAGGTATTTAGCGAGTAATCCTAAGATAG
106728  GTAACTTATCACCCCTTCACCATTTTAGGTATAAACAGTAAAATTCTATTCTGAACACAC
106788  CCCATCATCAGATCCCCTAAACCTAAACCAAACCTCCTAATAAAGGTCCATTATTACAAT
106848  CTATAAGCCAGTTATTTTTTTTAGCCTAACATAAAAACTCTCCTACTTAAACCCCTATAA
106908  ATAATCCCCTCAAAACCTATATCAAATTAACTTACCGTGCTGGCCGCAAAGTATGTAATA
106968  TAAAGCTTGCTCCCTCCTGCCTTATTAAATCTTTTATCAGCTTAATTAATCTTAAACTTT
107028  TAGGGCTAGCTTGTTTGTTTATTCTTTAACTTTTGTAGGTCGCGTAGGTCTAGCTTAGGT
107088  AAAATTTAAAAAAGGTACGCAGACGAGAGCGTAGCGCTGCCTCTCTCCCTAGCCAAAGGC
107148  AGGTAGCGCGTAGCGCCTTTGAGGCCAGGCAGAGTAGGGACTCTTAAGCCAACGCTCCTA
107208  CGGCTATGTATCCGTAGGGACGGCCTAGGCAGCCTTGCGGTTTTTTTAGGCCCTCTAAAG
107268  GGAGCAGTTTAATGTTTAAACATTTTTGTTTTTACCTTTCTCGCTTGCTGCGCGCGTTAG
107328  CGAAGCAAGCGAGCTGCCACTAAAAAAAGCTCTCCGTAGGGACTCTTAAGTAGCGCAAAA
107388  AATAAGTATCAATTTTTTTTTTTTAAGTAGCAAGTTTGTGCTGATATTTTTGTGTGCTTT
107448  TTTGAAGCCCGTAGGTTTTTGTTTTTTACTTACTTAGCTCCTAGCCAAAGTAAGGACTAG
107508  GTTGGCTTTGTATTATTTAA
;     G-trnS(gcu) <== end
107528  AGGAAAAGAAGGGAATCGAACCCTTATGAGTTGCCTCAAACAAAT!AGC!AATTGTTTTA
107586  ACTTACCAAGATGTAAACTTTTCC
;     G-trnS(gcu) <== start
107610  TTTTTTTAGTGGCGTGCGTACTTATGATGATTCTAAAACTCTGTCAAGCGCGTATGCCTT
107670  TTTTTAAAGGATCTTACTGACCCTCGGCCCCCCCCCCCTTTTAGCGGCTCCCCCCTCTTA
107730  CTCTTAAGTAGCGAGCCTTAAGTAGCATAGTAGCGCGCCTTAAAAAAATGTTTAAACATT
107790  TTTTTTTATTAAGGCGCGCCTACTCGCTTTCGCTTTCGCTTTCTAGCTGCAAGAGAGGTA
107850  GCAAAGCTTTTAGCCCTTTCTTATCTAGGGGCGGAGCCCAGCCAAAGGCAACACATTTAG
107910  TCGCTTAAAAAAAAAACCTCGCTACGCAGGCCTACGCAGGATAATGATGAACCAACACCA
107970  GTAATTAAG
;     G-trnH(gug) <== end
107979  GGTAAAATAAGAGATTTGAACTCTTTTCAACGTTGC!CAC!AAAACGTAATTTTACCAAT
108037  TAAACTAATTTTACC
;     G-trnH(gug) <== start
108052  TTTTTTAATCTAAAATTTTAAAAAAGTGACGCTAAGTACTAAGTATAAACTAAAAAAGAG
108112  ACTGTTTTTAAACAATAGTGCGAACGCGATTTAACTTATCTAATCAATATTGGTTAGTTT
108172  ATAAAAGATTTGTTTATTTTTTAACAGTAGTAATAAAAGGTTTATACTTATCTTAAACAA
108232  GTTTGCTTTAATTTTAAAGGGGGGTAACGACCCCTGGCTTTTATTGCTTGATGGCTTGCT
108292  TGATTGCTATTACCCTAACCAACACACACGTACTTAGCAAAAGAAAGAAAAAAACAAACA
108352  AAAACAAAGTTAGGCCTTTATCTGGGCTTTTATATTAACACCTGGCCCTAAAAACAACCA
108412  AGCGCCTTTGGATTCTCAAGACTAGAAAAAATTGTTTAAATTAAAAATTTTTTTTTCTGC
108472  GCCTTAAAAAACAAGCCCGTTCCTACTCTCTTTAGCTTTTTTTTTGTGAAAAGCTACGCT
108532  TTTAAACATTTTGTTTTGCTCTAAAGAGGCGCTGGGTTTAAACCCCTCTGCGCTAGCGAG
108592  TAGGAGCGTAGCTAGGGACTCTTAAGCAAGCGCGGGCTTGTTTTTGCTAGCACTAGTAGG
108652  GTTTCAAAAAGCGGCTGAATGCTTTTTTTTTTATAAAAGATGCTTAAATTAAGCATCTTT
108712  TTGCGGACTAATAAGTAGCACGTCAAAGTAAATGTTATATTTTTCTATCCTTAATTTGGA
108772  TGCTCTCCTCCGTAGTGAGGGCTAGATAGTGGCTTTAATATATAATTATTAAAATTTTAA
108832  CCATAAAGGCTTAAAGTA
;     G-trnV(uac)_2 <== end
108850  TGAGAAATAGAGGAGTCAAACCCCTAACCTTGCAGT!GTA!AAAACAATGTTTTATCGTT
108908  AAACTAATCTCCC
;     G-trnV(uac)_2 <== start
108921  TTTTTGATTTGTTTTATATTTATATTTTATATTATATTATATTTATATTAAATTATATTA
108981  AATTATATTATATTTTTTTCTTTATAACGTGTTTGCTGGAGTGCTTGATTTATTGTGGAC
109041  TTTATTTGCTTGCAGTAGCCCAGCTACTCTAGCGCTAGCGAGTGGACTAAAATTTAGCTA
109101  CAATCCAAACATTTTTTGCCGTAGGAGCCGTAGGAGCGTAGCAGTCTTCTCCTTTAAGAA
109161  TCCGCAGGCTTGGAGCTCGCTTTTTAGCAAATTAATTTGTTTAGCGTAACGCTGATTAAA
109221  GAGGCGCACTTAATCTAAAGAAGCGCTTATCTTAAAAAAAAAACATAGGATCTTAAAAAA
109281  AAAAGATATATATTGGCAGCAGGATAGAGGGACTCTTAAGCGCTAAGCTATGCTTTTTTA
109341  ATTAGCCTACGTAGGAAGGGACTCTTAAGCAATACGCTACGCTTAGAGTACGGCAGCGAT
109401  AGAATGGGGGTTTAAAGTATTTTATATTA
;     G-rns <== end
109430  TTATGTTATTATACAGCAGCACTTTCCAGTACAGCTACCTTGCTATGACTTTTGAAATGT
109490  TACCTAAATGAATTAACTAAAGCTAATGACTTAACAAAGGTGTTTTTTAATAATTGACTA
109550  TAGAAATAGCTTAAATAAATCCAAACGGGATGCATTTATTTAATAAATGACCATAAAAAT
109610  AGCTACAAAACAATGCCACCTATACGGTAGGCATAAATTAAATTCCTATTGTAAAAAATC
109670  TATGTTTATTCTCTTTTTGAACAAAAATATGATTTTACATTTAAAATGTCGACTAGTCTT
109730  CTCGCCTTTACTTGTTAAAACTTCATTTGTAAATTTTAAATAAGGTAAAGGGTAGGCGCT
109790  TAAAACCTCAGTATTTATATAAATATTGGTGTTTTTTAGCGCTGCGCATGGCTAGACGCT
109850  CATATTTTTCTTAAAAAGCAATATTTTCGCCCCATTTTCCTCCAGTTTAAGCTTCTTTCC
109910  AGCGACAGACAGTTAGTTCATAACGAAAGCGGGTATTTTCACCGTTGCGCTAGTGATCAA
109970  CGATTACTCGAAATTCCTTCTTCATGCCACCGAGTTTCAGATGACAATCCGTCACAATTT
110030  AATATTGTATAACTTTATTTAATGATTAGCTCCTTCCTTATTACCCTATTATTCTTAAAT
110090  TAAAACATTAAAAAAATGTTTTCTTGTAGCCTTTATTTGTGTTTTAATTTATCCACTGCC
110150  CTGACTCAGGTTGAGTCAAGGGTTAAATAAATTAAACAAAAAACAGGCAGCAAGTTGCGC
110210  AAGTTTCGCAACTTGAGCAGAATAAAATAATTCATTTTTTCTAAAGAGAGAATGAATACG
110270  GGTAGGGTATTGCGTCACTTTGTTAAAGTTTTTGCGGCACGTCTATAGCCCAAGTTCATA
110330  AGGGCCATAACGACTTGTCTTAGCCCCAAATGGTACTCTATCAGAGCCATTGAATGTTAA
110390  GTATAAATTAACAAAAGGGATTTTGTCCGTTAGCGGATTTAACCAAACTTCTCAAAAAAC
110450  GGACTGAAGACAGCCATGCAACACCTGTATTAAGCATTTTTTATTTAGAAAAACACTCTT
110510  TTTAAATTATCCTAAATTAAAAAAAAAATAATAAATTTGATATATAAAAAATATATAAAT
110570  ATATAAATTATTTAAAAATCTAGAATAGATTAAAAATTTTATGCAAGAACTGGTAAGATT
110630  TTACGCGGATTATCGTATTAAATAACATGCTTCACTTCGTTTGCTTCGAGACCGACTAAT
110690  TTTTTTGTTTTTAACATTGCAGTCGTAGTTACAAGGCGGAATGGTTACTCGCGTTAGCTT
110750  TTATCATATAGTTTATATAAACTAATGTATACCATTCATCGTTGACTGAGAGGAGTAATA
110810  GGGTATCTGATCCTGTTTCTTGCCCTCCCCTTCGTTCCTTAGCGTCAATCATTACTTGGT
110870  TGAAAAGCTTTCGCCTTGAGTATTCCATTTAGGATCTAAAGATATTAAACCTCCTCTAAA
110930  TATTATTTGGGTCAACCCCTTCTTGATTCTAGCTTAAATTCATATTTTATTTACAAATAT
110990  TTTTAGAATAAAATGATAATTTTCTCTTGATGCCCTTAAAAAGTTGGGACTAGATATATA
111050  TGGTTAGCTTAAAGACTGATTTTTTGGATTTGAGTTTTTTATTTTATTTAAGGTAAAAAA
111110  TCTTTGCCCTCTGGTCCCGGTCCCGTACCCTTGGTCTGCACGCCTTAAAATTAAATAAAT
111170  AAACAAAATGTTTAAACAAAAACAAAAAAATTTTTGTGTGTTTTTAAGCCTATCGCCTTT
111230  GGATTATCTCCTCTAGCCAAAGGCATTTGAACCTTTGGTGAGCCCTATTTAGAGCGCCCT
111290  CTAAAGGGCTGGGCTTGTTGTTTAAACATTTTTTTTAAGGGAGGGATTGTTGTCCCTGGC
111350  TTGAGAATACAAAGGCGAGGAGGATATCAAAAAGTAAAAAAACCCTATTTGTCTTTAATT
111410  TAAAATAGCTTAAAATAAGGCTTAGGCTAAAATAGATTAGCTAAAAACGCCGTGACGCTT
111470  TTTGTGAAAGATATAATTACTCCCTCTGCAGCCGCTAGGATACAAGGCTTGCGCAGAGTA
111530  TGGCTCTCGTCTCTTTTTTTTTTGCTTTAGCTAAATTTGACTAAACAGTAGCAGATATAT
111590  TTAGCCCTAGCCCCCGACTGCGCCTTAAAAACGTAGCGACCTTAAGTAGCGCTGCGCCAG
111650  CTGAGCGTTTTTAAGGCCAGGGGGCCGCTAAAGGGGCAGAGAAATAAAATTAAATTAAAA
111710  TATTTGGCTATTTAAATAGAAAATACTTTTTAAGCAGCCTACTTACCCTTTACGCCTGTT
111770  GATGTAGATTAACGTTTGCGTCTCTGGCCTTACCGAGTCTTCTGGCACCAGTTTTGGACG
111830  ACACTTATAGTAAGGTAGTATCATTATTTTCCCTTACGACATCCCAATACGAGCTTAGCT
111890  CGGCTTAAGATTTCAGTTAGCTAGTTCACTCTTGCGAGCATTGACTAATATTCTCGACTG
111950  CTGATAGTATCCTGATCTTATTAAAATAAAAAAAGTTACTACTTGGAGTATCTCACTTCC
112010  AATGTGGCCAGCGGCTCTTTCAAGCTTAGCTAGAGATCGTAGGCTTGGTCAGGCCATTAC
112070  CCCACCAACTACCTAATCAAAATAAATAGAATCCAAAAGCAGAAAAAATTCCTTTATTAA
112130  TTTATAGCAAATCTTTTTCTTAAAAAAAATTAATGAAGATTTGACTTCAAAAAAAATGTT
112190  TAAGAAATATCTCTTATTTATAGAGACTAAAGGGTATCTTATTTACTATTACTCACCGTT
112250  ACACCTTATTTCCTAAAATGATTTTGGAAACAACGATTCGCATGTCTTAAACTACTGAAC
112310  AACGTTCAATCAGAACCAAAATTAAATTCTTACTTGT
;     G-rns <== start
112347  GTGAAAAAAAAAGGATCGCATAGAAAAAAATACTACAGTACTAGCCATATAAAGTTTAAA
112407  TCATTTTAACTTATTTAGACTTTTGTGCTCAGCCTAATTAAAACCTATAACTAGATTTTG
112467  GGGCTAAAGACAAATAAGGCTATAAATATAAATATAAATAATTTTGTGAGTCTTAGAAAA
112527  GAAAAATGTTATCAGACTCTATCTTTTTTAGGCCTTTTACTGACTGCTTTTAAAAAAATG
112587  TTTAAACATTTTTTTAGAGTAGGAGCGTAGCGCCCTTAGTTAAAATTAACCCTTAGGTTT
112647  AAATTTTTTTTTATTATTTTTACTATTTGATTTTTTTTTTTTATTTTATGTGCATTAATT
112707  GCAATAATTACTAACTCTTTTATTTAATAAATTTTTAAAATATTTTATTTTTTTTTTATT
112767  TAAAATATATTTTATTTATAGTCCCTGGGACCAACGTGTCGCTTGTAACCTAGCGTCAGC
112827  AGCAAGCGAGAGATTAAAAACTTTAACAAAAAGCTTTTTCTAAAGAGACGCGCTAAAGGG
112887  CCGTCCCTAGTGATACAATTTTGTTTATCTCTTTAGCTTTTTTTAAAACGAGTTGGTTGA
112947  AGTACGGGAACACGGGGATAAAACAAAACAAAGCATATTTTTTGTTTGAGCGGCTGGTGA
113007  ATGCTGGCAAATTAAAAACTATTTATAAATATATTTTCCTAGCCCTGCCTAGGCTTGTAT
113067  GCGAGGCCAAAAATATTAATTTAGTTTGTCTTAATTTTAGGTTTAAGGGGCACAAGCCTA
113127  GGCTGGGCTATAATTGC
;     G-trnM(cau)_2 <== end
113144  AGCCGAAAAAAGGAATTGAACCTTTGTTTTACCGTC!ATG!AGTGGTAAGTTTTAACCAT
113202  TTAAACTACTTCAGC
;     G-trnM(cau)_2 <== start
113217  TTTTAATATATGAATGGCGTATTAGTACATTAAGCATCTTTTTTGTGTTTATGTTAGACC
113277  CTTAAGTAGCGCGTAGCTTTTTTGTGTAGACCCTAGCTTTTTTATGGCTGCCATAGCCCC
113337  CGCCATAAAGCCGATTTAAACCAAACCTAAGCTGGACTCTTAAGCAGCAGGACTCTTAAG
113397  CATAAAACAAAAATGTTGTCTAAACATTTTTGTTTTAAACCGATACCGGACAGGTCTTAT
113457  AAAAATAATATAAAATCCTAGAAAAATATCGAGCATCTTTGGATAAAAATAGCGCAGCGG
113517  TGGGGCCCGCTAAAGGGAGTGCGCTATTTAAGGGTCGCTACACCAAACTTAAGGCTCGCT
113577  ATGCGCTACTTAAGGCTCGCTACGCAGGCTAAGATAAATTTGATTATAAAAGGCTATGCA
113637  CTATCTAAGGTGTGTTTCCACTATCTCCCAGACGGTCTAAGGCCATATGCCATTGATTTA
113697  ATTATCTGCTTTATTTTTAGCCTAGGCTACATAAAAACAAAAACCTTCCCTTTCCTCTGC
113757  CTTTCGCCAAAAGATGCTTAGCTAAGCTACGCAGTAAGGCGACAGTACTGACTTTTATGC
113817  TATAGCCATGTAAGCCTAGAGAAAATAAGGGCTGGTTGGCTGTAAGCCTAACATTTTTTT
113877  TTTATGGGGGTGTTAAATTCAAATTTTGGGGGTTTTGACCGCCCCTCGCTTTTCTATTTG
113937  CAAAACCCTACTCGCTTGCTTGCGCAGCTACTAAAGAAAATATAAAAAATGTATACGTAG
113997  GGACAGCCTTATTTTGTTTTGTTTTTTTTTTTGCTGCAGGGTAGGAACTCTAGCTTTTTT
114057  GTTTTTAACTATTAGCCTGAGCTCAGGCTTTGGTAGTAGCAAAATGTTTATATTTACTCG
114117  TCTTTGGATGCTCTCCTTCGTAGTTTTCACTAGATAAAATTGATTATAGTTTTTTTAATA
114177  ATATAAATGATTTT
;     G-trnR(ucg) <== end
114191  GGCACCTTATTGGAGTCGAACCAATTTGAATAGTTT!CGA!ATACTACACTTTACCTTAT
114249  AAGTTAAAGATGA
;     G-trnR(ucg) <== start
114262  TATTTTAGTTTAACTATAAAATATCTTGGTTAAGGGCTAAAGGGGATAGCCCTTGCACCA
114322  ACTTTAACAAAAAAAATGTTTAAACATTTTTTTATAAGCCTTGCCTCAATCTGAGTCAGG
114382  GCAGAGGGACTAGGCTAAAGGCTAAGTAAAACAAAATACTATTCTTTAATTTATTTTTGC
114442  TAACGGCAGGTTACTTTTCTTTTTTAATAAACTATGTTAAAAATGCTACGCAGGTAAAGC
114502  TAGCCCTTGTTTCAGTCCTGCTTAACAAAGGGCTTAAGGTTGTAGCGGGTGTTTGCGAAA
114562  GAAAAAAAATAAAGATGCTGCAAACGCCTCGCGCCAGCGCACATAGATAAGGCTTATTTT
114622  ATTTAGCGCCCACGTCTATGTCTCCGTAGGGCCCAAGCGCCTCTGTAGCGCGCCTCTTTA
114682  GATTTAGCGCGCTAAAGGCGAACGAGCAACATAGCGAGCGAGCGAGGCTAGGGGCTATTA
114742  T
;     G-trnL(uag) <== end
114743  TACAAGTAAAGAGACTTGAACTCTTAAGGTTGAATTC!CTA!AATTTCATTCGGCTACCA
114801  ATTTCGACATACTTGT
;     G-trnL(uag) <== start
114817  TTTTAATTTGACCTACTGACCCTTGGGCTAAATTACAAAAAGCGAAAAAAAAACAACTAC
114877  GGAGGGCTTAAAAAAAAAACAAAACTACAAAACAAGGCCTCCGTAGGGCAAAAAACAAAA
114937  ACAAAGCAAGGCCTACGGCAAAAAACAAAAACAAGCTCAGCCCTCTTTAGAAGGACAAAA
114997  AGCTAGAGTCCCTACAAACATAAAAAACAAAGCTACGCACAAAAACAAAAAGCTACGGTG
115057  GACTCTTAAGCAGCAAAAAAGCTACCATCTTTAGAAGGACAAAGTGCAAAAAAACAAATA
115117  ATATAATCTGAGCCGGACAAAGGCTGGTAAAGATATCTGAATTTTTTGGCTATCGTCTAT
115177  TTGTTTTTTTTTGGTTTTTTTTTTATTTTAGAGCTCTCTTTAGGGGCTGGTTAAAGCTAA
115237  ATAAAAAAAGCTACGCTGATATATAGCTATAGATAAATTTTACCATACGGAGGGCTGGTC
115297  TCGGCTAAAGCAATCCAGCCTTAAACCGAAGCGGGAGCAAAGAGCAAAATTAAAAAAAGG
115357  CCTTTTTTTTTTCATAATGGTTAAAATGTATTCTAAATTAAACAGGCTAGCCTCCCATAC
115417  TGGGCCTATGGCGCTGTTTAATAAACAAGGCTTTAGCCTTACCGCTTTGCTATAGCCCTT
115477  TCGACCTTTGGCTTTTATTGAGACCCTGTCGACAAATTTAAAACTAAGCGCTATGATTGT
115537  GTCGCGTACTAGCCTAGCGGCAAATAAATTTCTGCTTTTTATAAAGCGCGTATGCGATAA
115597  AATTTTTTGAGCCTAGCCCCTCCCTAGGGTAGGGGAGGAGGGCTAAATAAAACAAAACAA
115657  AACAAAAAAAAACAAAACAAAGATACTTAAGAGTCCCAACTATCAAGACAAAAAAAATTT
115717  GTGCTATAGCTATAGCCCAACTGGCTTTAGTCTAGCGGAGCCTATCGGCAGAGAGAACCT
115777  ACTCTAGAAAAAGGCCACCCTCTCTTTAGGCATCTAGGCTAGAAACGCCTAGCCAAAGTA
115837  AGGGCAGGAAAATAATAAATTAAATTTTTTTTTTCTTTTTTTTAGTAAGTGATCTGTCTT
115897  ATAAAAACGCTAGCCCCTTTAGAGGGCGCCTTAAAAAGAGACTAGACTAAAAAAATGTTT
115957  AAACATTTTTATAACCCCTCTCCTCGCTTTAGTAGCGTAGCCGAGCCAGGCGCGCCTTAA
116017  AAAAAAAGGCTTATTTTTTTAATAGGCCCTGCCTTTGGCTCTTTAAGGGGAGAGAGTCGG
116077  CGGCTAAATAAAAACATGCTTTAGCTTTTATAACCCTGTCCGGTTACGGTTAAAAACAAA
116137  TAAACGGTGCGCTCCTACGGAAAAAAAAAATAACATAAATATCATTTTGTTGCGTAGCTT
116197  TTCTAAAGAGAGTAGGGACCCTTAAGTAGCTTTTTAAAGCAAGAGCAGAAGGCTATTATA
116257  TATAATTTATTTCAATAAAGGTTGTACTGTATGATAAGGGCATACTAGTATTAAATAAAA
116317  AACTTATTATAACATACTCATTAAACTTAATTTTTGTTAGCTATTGTCCTCCTCTCTCTA
116377  ACTAATTTAATTTATTTCCATCCTTTGGATTATCAAGCTTCGTCTTAATGTCCTTTTTTA
116437  AATATAAATATCGCTTTAAAGGTTATAGTGAAAAAAGCATTGGGCACACAATATTTTAAT
116497  TAGCCCTATTATTATCGTGCTGGACTCTTAAGTAATTTTTATAATACATGGTTATAGATC
116557  CAGGTTGGTTTTCAGTAAGTAATTTAATATATTATTTATTAATTAAAATTAAAGGGCCTA
116617  GGCCAAAAATATATTCGTAGTAGCTACTAAAATCATCGCTAAACTTAAACATATATTAAT
116677  ATTATAAATTTATACTTTTGACTACGGTATTGTTTATCTAACATTGTTTGCTATAGCCCA
116737  CCCGTTCAGGAAAAGAGATAGCCTATCCGTAGGCCAGCCTCTCTTTAGCTTTAGGCTCGC
116797  CCCTAAATTAAAAATAAAAATTAAAAATTAAAAATAAAAATTAAAAATTAAAAATTAAAA
116857  ATTAAAAATTAAAATTAAAATTAAAAATTAAAAATTAAAAATTAAAAATTAAAAATTAAA
116917  GATGCTTGTATAACTACATATAGCTATACAAAGATGCTTGTATAAAAGCTAAAAATGATG
116977  GTTCTAAAGAGAGCGAGCGCTATTTAGACCCCTTTTTTAAATATAAATATAAAAATAGAT
117037  ATAAATATAAATATAAATATAAATATAAATATAAATATAAATATAAATATAAATATAAAA
117097  AAGGCAGCGATCATTTTATTT
;     G-trnG(ucc) <== end
117118  TACGAATAATCAGATTTGAACTGATGATTTCTATTT!GGA!AGACAGAAGTTATACCCCT
117176  TAACTATACTCGT
;     G-trnG(ucc) <== start
117189  CAAAAATTAAAACCTGAAGTAAAAAAAAAAAAATACTCCTATAAATTAATGAAATTTAGC
117249  ACTTAAAAAAGGGCTGGCTGGCGCTAGCGATACTATTTGGACCCTTTAGGTCCATCCTAG
117309  CGGGATCCTGGGCTTAAGGTTTTTTTGGACCCTTTACGCTCCTAGCGGCTCGCTCTATTT
117369  AGGCCCCTGGATGATTTAACAATTTTACGTTGGCTCAGGCCAGGTGTTCTCAGTGATTTA
117429  CCTTAAATCTACGCTCTATTCTTATAATTAAAATAACCGTAAAATTACAAAGGATTAAAA
117489  AATAGGCCTAATAATAACATATTCTATGTTTTAATAAGTATAAAATGCTAGTTTACTTTT
117549  TTATTTAGTTATTAAATTATCACTTTACTTAAGGCCTGCGTAACTAATATTTAGGTCTCG
117609  TCTCCTTTATCTCTTTAGTAGCTGCGCGCTGCCTGATTTTTTTTTTAATTAAAAAAAAAA
117669  TAAAGGCTACAAGAAAGCATCCTTTGTAGCCACTATCAAGCTTGGATTTAAGCTCTCTCT
117729  CTCTAGCCAAAGGCAGCTAGCGCGCCCCCGTATTCGCAAAAAAAAAAGCCGCTACTTAAT
117789  AGTCCCTCTATCCTGCTTTAAAAGCGTAGCGAGCCTTAAGTAGCGAGCCTTAAGTAGGGA
117849  TTCTTAAGTAGCGCGTAGCGCGTAGGTCTTGTTTTTTATTCTTTTTTTTTATTTTTTTTT
117909  TTAAGCTGCGCTCCTACGGCTCTTTAGAAAAACAAAAGATGTTTAAGACAAGAGTAGGAG
117969  CGTAGCGAGGGCTTTCTAGCAGTACAAAGGGATTGTATTCTCTTTTTTTTTTGAATACTG
118029  CAATTGACTCGCTTTGAGGATTTTGTCTTTTGTATTACTTTTTGCCCTTGCCTAATAAAA
118089  ATATGCTTTTTCTATAGATCTAGCTTTTATAAGTATAAGTCGCCTACTTGTTATAAAAGC
118149  TAAAGCAAAAGATGCTTGATTTATCGGCCTGCTCGCTTGCGCTAGAGAGGGGTAAAAGAG
118209  ACGCTACTTTTGTAACCAAAATTATTTATCCTATACTTTGATAATAAATTCAATTAATTA
118269  GCGCTATTCTTTTAATTTAGCGCTATCTTTTAATTGTAGGCGTCTTTAGGGAGGCAGTAA
118329  TTGTAGCATCTTTTAATTTGCCAGGGTAATAAGCATTATTTGTTTATTAAAATTAAAATT
118389  AAAATTAAAATTAAAATTAAAATTAAAATTAAAATTAAAATTAAAATTAAAATTAAAATT
118449  AAAATTAAAATACATGGGGGTTTTAATTATTATTTTTATGATTATTTTTGTCTTCTAAAG
118509  AAGCTTTGCTAAGCGATTCAGGGATAGTGATAGCGCCAAATTTTTATTCCGCTTAAGA
;     G-orf111 <== end
118567  TTATTTGTTTTTTTGATCATTTAAAGCATCTAAAATTTTGGATTTAATGTTTGTATTAGC
118627  ATCCATCAATAAACCTTTATTTTCATGAACTATTTTTTTCCAATCTAAAGCTTCATCAGG
118687  TGTAATCACATTATCTTTTTCTAAATCATTAATAAATGAAATTTCTTTGTCAAAATAATT
118747  AATTTTAGTTTGATTTTGACTTAGTTCGGAATAGAATCGTGTTTTTTCCTTATGTATTCT
118807  TGTTGCTTCATTATCAGATAAAAACAAATCAGCTAAAAAAGGTATAAAAATAGGATCTAA
118867  ACCTTTAGCTTTACGTATCTCATCTATTCCAGCCAT
;     G-orf111 <== start
118903  AGTACCAAAAGCAACACCTATAGGAGCAACTGCATCACAAGCACCTTTAGCGCACCAAAG
118963  GACTTTAGCTATATGACTAGCTAATCTATCTTAAGGAGAATTACGTACCTCTAGTTCATT
119023  GCTGTTAAAAACCTTATACATATATTTTATTCTATGAAAATTGACATACATAAGATATAT
119083  ACAAAAAATTAGACTTATAATAAAACATAAATACAAAGCTGTTAAATATAACAAACCAGA
119143  ACCTAAAACATCCAATTTATGTGTTAGTATTAAAATAAAACTAATCCCTCCTAAAACTCT
119203  AAGTATTCTAATTATTGGATTTTTCTGTAGTTCAAGTATAT
;     G-cob <== end
;     G-cob-E4 <== end
119244  TTAAAGGTAAATTAGGGGTCATAAACCCTTTTTTAAACCCAAAAAAATTCTTTTTAACAA
119304  CATTCTTTGTTTATTAAAAGACCCTTTTATGGGGTTTTTAATTATTATTTTATTATTATT
119364  TTTGTCTAATGCTATATCTAATGTAGAATTTTCAAATAGTCCAACAGCTGGCACAATTAT
119424  TAAGAACCAAGCGAAATAAAATGCTGTAGCAAATTGTCCTATTTCTACATAAGGTGTAGC
119484  TGGATGTTCCGCTCCAATCCACATTAAAATAGCAAAATCTACAACAAAAAACCAAAAAGC
119544  CATTTTCATAATAGGTCTAAATTTAGCTCCTCTTATTCTAGATAAATCAGTTAAAGGGAG
119604  TATTAATAAAATTAATAATGAACCAAACATTGCTATAACTCCTAACAGTTTGTTTGGAAT
119664  TGATCTTAATATTGCATAGAAAGGTAAAAGAT
;     G-cob-E4 <== start
;     G-cob-I3 <== end
119696  cataatttaagcatcttttaaatccagtgctttgtagcgctgctgcgctggcgtgagaac
119756  gaaagcacatcccttaagtccatttattattaaaaattaaccacttaaatataaaggtta
119816  tacttcttggccttcggcctagcaggagaagataaagcagttgatcattttcatatttat
119876  ccgctccgtattgccggcaatgcccccctcattgctctccgtagggactcttaagtagcc
119936  ttgcgctagagagggcgcgggcgagggcacggctacataaattgttggaaattggctatt
119996  tttttaaaggagatatgcagtactagttaa
;     G-cob-I3-orf256 <== end
120026  ttattgagagtttaatttgtatagcatatctttaaccataaactgagaaatattatttct
120086  taagcactccatgctttcttcccatatgtaaattctttctccctttttatgtttatggat
120146  ggaacattttaatgaattttctccaaacaagtttaccaaggtttcctttaaatttaaaat
120206  accttcatgagtaaaaccgtaggtatttaaatgtaaacctttattttgaagagaaccatc
120266  atccattatccaataagctaatcctctaggtgtaagtaaattttttatatttaaagggac
120326  tatttttaagttatttgaatcataaaacatatctctatagtaattaaaacaaggtaagga
120386  caatgtagcaaaatgaactgatttatattctttgttagttctattatctgtaaaggtttt
120446  ttctttataattaaaattcttagacaaataaggcttaaataattctaatacatgtttaaa
120506  ataattaatatgatgtattcttaaactactttgtgcataaataaatctagaattacctaa
120566  gatagatcttttttgtacatgtccatcaccaagtaataaccctataatactttcatgtaa
120626  tggactttctattgctataattatttgtgatctttcaactgaggttaatctttttttaaa
120686  ctgagttgagtactttttagtacatactaaacttatagaagttatcagatctctaatatt
120746  caaataatatcagccatttattttaagaatgggtggaataaatatcttcat
;     G-cob-I3-orf256 <== start
120797  cctacagccaagttaccaggccctagggctgggcgaggcgagtgtacactcaatttagga
120857  gctttacgtattatctctgagggttaaaaaaagattcaaaaaaattatttaattcatttt
120917  ttttcctgctggttgtccattatatatacttgaaattattactatgattatttatacttt
120977  tctgccctatggaggcatcatattttatgcttataataagagtccaagcttactcttaga
121037  taagtaatagtcataggtagaagaggtagtaaacaaataaattagtattcaagtctttag
121097  gattttccagcatatagtaaagttaattattcataagattagcgtctcttaagcatggca
121157  tcttttacttctat
;     G-cob-I3 <== start /group=IB (3.51e-11)
;     G-cob-E3 <== end
121171  ACCATTCAGGAACAATTGAACTTGGAGTTTGCATTGGATTAGCTGGTATATAATTATCTG
121231  AATGACCTAGAAGATTAGGATAATAAAATACCATAATTGATAAAATTAATAAAAATAAGA
121291  AAATTGTAACAAGATC
;     G-cob-E3 <== start
;     G-cob-I2 <== end
121307  attgaactaagacatactcccatagggcgggttggcatggctcgtcaccgaaccggacgg
121367  gatactttcgtaatcatacggctctccgtccaatctgttgactcttaacacctttcttta
121427  gaataagttgtttaccactgtgatgagccatatgacagtcccgacaaacaggaatttgtt
121487  ttcggtatcttttggccattagatagtctaatgtaccctttttgtgtttaatatccttca
121547  tggcacgaatgtggtgcatttctactttatgggcgcttccgcagactgtacatatcaagt
121607  tgtctaacttggctagtgacaggtctgacgcgaatagcgcttttatattggtattaaaca
121667  ctcttgatttgaagtcccataaatttagttgatagctcggtttgtagagtttggttacaa
121727  gagtgggtttgttctctttatctcttttgttctgatcgaacagagagatgtcaggaccaa
121787  acttttgtatgactttggctctagagctgatactaagtttattcgctagggttcttagaa
121847  ctgtgtctttaatgatatagtagatgtatgaacataattgacccttgttcaggacaaaag
121907  agtagtagttctcgtatcctcggatgatggagttggcgagagtgattatttgtcggacct
121967  caaggcttagccaggaaactctggttctacctcggtggttcgacatgaatccggcttctc
122027  tcagtttcttgtatattctgtccataggggcgttaagtgttatgaagccggagtttctct
122087  gtagagtaccttttctgtgtagagagtatgtggtagctttagagtgagagatgttcgtac
122147  ctaggaagagagcgttctccttgtaggtattagttattttggtttttgttggagatacag
122207  ttaggcccttgtctttaaggaatatagttaccttttctaggatatctttggcctcgctgt
122267  aggttccgttgactgcgatgatccaatcatcggcgtatcgaacgtacataagttttttta
122327  tgcccgagttaattaatttattagggttgtttctcatttctactgcgagttgtctaactc
122387  ttttcatgtcaccgactcttttggccttggttatctgccattgcagttgtcttacgacgg
122447  ggtgtcgtcttctgctgctaggctggtcgaattcagacttaagattttccacaaactcgt
122507  ctagttggtggaggtaaatgttggctaagatggggctgacaattgagccttgaggggtac
122567  caactatatcgaagacaggtctagtgtctagtaggtaaccggcatttaaggcctttctaa
122627  ttagttgaaggaatctttggtcttttattctaagggatattacttccattagtttatcat
122687  gaggaatgttatcaaagcaacctttgatgtcaccttcaatccaccaggcacagcctttga
122747  atttagtaaatacatgtctcagcgcggagtggcaacctaggttcggtctgaaaccgaatg
122807  aggtttccttaaagtggggttcataaatggcttccaatacagttctcataacttcttgaa
122867  ctaatttctctcgaggatctccaatcgtaaggggtctttgaccaccacttgctttggcta
122927  tcataactctttttccgggggaaaaagtgaatgcctccgatcttagctcagctattaggc
122987  catctagatattcggaagaaattccgtcaagggttctaggtgatattcccggggtcatca
123047  tacctggcttagactttagtctgttgtaggccataagatacatatctctgtttaggataa
123107  aggatttgtaaaggtctctatcaataggtaaatttgggtattctatggatcgattgttaa
123167  ggtctctcagccgcgacagtacatttattgagcatcctgcttctgtactgtgttgtctga
123227  taagggtttggactgggctacttcgcagcgtcgcggttagcgtgcttcttgtaccgttaa
123287  gtacaacgtatctgttggctactactccaagccctctgaccgcatagccgttaccgacct
123347  tagcgggacccgagtttgtacgaacgcgtgagcctttagacgtaggttttccacttattt
123407  tcttgattgcacttttagtgtaactccccaatctatgtgtgaatccggagccttcaaagc
123467  ctgctctgaatatagattggaatatctctttgcagctaagatacccaccttcacgagggt
123527  gaaatgaaaattggaatttgggcagtatagctctaaccatatctaattgaactgatcctc
123587  tcagcattagctgcttcatgattttgaggaccttttgcatacatgctctgttcagcactg
123647  gatttccccatgtacctaagtatgctgttctagatcctatcacacaggatctccctcgct
123707  catcccagtgttggctggggctagggtgcgctatcgaaccgaaacggcgcaa
;     G-cob-I2 <== start /group=II (2.80e-08)
;     G-cob-E2 <== end
123759  TTTAAATGTTAAATAAGGATGCATTGAATATCTATCTGTAGTAGATTCTATACCATTAGG
123819  ATTATTTGACCCATGTGTATGAAGAGCTATTAAATGGGCTATCACTAATGCAACTAATAA
123879  AAAAGGTAATAAGTAATGTAATGAAAAAAATCTGTTTAAAGTAGCATTACTTACGCTGAA
123939  GCCACCCCAGATTAGCTCAACTAAATCTTGTCCAAATACTGGAACAGCTGATAATAAATT
123999  CGTAATAACGGTTGCACCCCATAAAGACATTTGTCCCATAGGAAGAACATAACCCAGGAA
124059  ACCTGTGGCCATCATTACTATTAAAATTATAACTCCAATTGCCCATAATAAAACTCTGGG
124119  TGATTTATAACTAGAATAGTATAATCCTCTTGCAATATGCAA
;     G-cob-E2 <== start
;     G-cob-I1 <== end
124161  tctcctactaaagcgatattttattaaaaaaaaatgtttgtttaataaattatctagcct
124221  gtggcgggagattagatcatttcatattaaactaataattagatattatactaccttcta
124281  aatgaaataataaccaattattagaaaatgctggcgtatgatcgttggagttacaagggt
124341  atgtatctatagtttatatttttttataattctagccttattacgaccttgttttttttt
124401  acttgctaatcatttttatactaataaagattttaacctaccctagcttctttttatggg
124461  aattatactattaaatatccgtacggaggcagtgcgcgtctctgcgtagccttgcgtatt
124521  acgcggtacgggctatttacaattaaaaaaaaagtaatttaaggtacattattaatttgt
124581  ttataaatttttagcatatagccaatagcttgtatatataaataggtagatattataata
124641  taaaggcccttgtacaataattaatataatttactatttattagattgaggtttagtata
124701  aaaagtgtatccatctttatatatttttcctgtatctaggtaatttctaatagatgaaac
124761  tgaacccatatttatagctttacccccagatctaaaactataaaaaggttaacctttaat
124821  ttctaagccatttttataaacatatactttaaaaccttttcgactacctttagataaaga
124881  atattctttttgcaaaattaaattactttttcctgaatatatctcgaaaggaggttcaat
124941  ttttagtagactttttatttcatctaattcaatcagatcagataaatcagaaaaatatct
125001  gtttgaattcatattattagataattttaataaaacttctttacctaaaggtaaattatg
125061  ataaccaaatataaatatatataatactaaactccatatagcaaaatcaatactttttct
125121  actataaaatgaagcttctataaaataaggatatatatattgaaataatatatctttatt
125181  tgtaattattaattgataagaatttgtattatttttaataatacaattaggtttaccagg
125241  aacaattaaattattgaatggaggtgttagcgagaggaatattttgtataaaatccgcta
125301  ttgcttctaatattttattatctttttgagttattccaaatacaacactagaattactaa
125361  aataaaaggttccatctccttcaataaacccaatcagccaatttttagtgatcatatcac
125421  tagaaatagtatagccttcataattagttcttagagtat
;     G-cob-I1-orf127_2 <== end
125460  ttatactatttttaaaactatttgattaaaggtatcaacacttaaagatctgatattaat
125520  ttgttctaatttttttaacataatggcttttctccaatcaatataatttaattgtttatg
125580  agtaagtaaagaacatttatcaaatataggtaataaattttctactataactttaaatga
125640  atgtacacgaaaactacaagtgttacctttaatagatactaccccaaaccctaatttctc
125700  tctaatagtgtatatagcacctatatcgtcaatatgtaaagtaatttgaaatacaaaatg
125760  tacttctttattatttttagtattaatcataaaagcgccttctgcatcagaaaaagcatc
125820  caacaaaccattgaatgaaatcat
;     G-cob-I1-orf127_2 <== start /note=LAGLIDADG ;; evalue:3.9e-29
125844  cagataccactatattagagatagttttattgcatgaagaagtactatttttagttttta
125904  ttatatttataaaatcagttataattctaggtttcatataatctatataatttaagttat
125964  aaaaaaggttatttaaatattgataattaagtaattttatattaatattacaatattgag
126024  c
;     G-cob-I1 <== start /group=IB(5') (1.12e-03)
;     G-cob-E1 <== end
126025  ATATACAAATATGAAGAAGAATGAAGCCACATTAGCATGTGTATATCTAACTGCCCATCC
126085  ATTATTAACGTCTCTCATAATATGTTCTACAGAATTAAATGCCATATCTACGTTAGGGCA
126145  ATAATGCATGGCTAAAAATATTCCAGTTAAAATTTGTAATACTAAACAAGTACCTAATAA
126205  TGAACCAAAATTCCATAAATAAGATAAACTAGCAGGTTCAGGCGAATCTACAATATAAGA
126265  ATTAATGATTCTTAATAATACATGTTTTTTAAACAACCTCAT
;     G-cob-E1 <== start
;     G-cob <== start
126307  TTAAAACAAATTAAAAACTGTAAAAAAATTTTTTTTTTATTTATTCTTTTTTTTTTATTG
126367  TTTAAATTATTATACTATTTTTTAATTTGCGAATAACAAAAACAATTTTCTAGGCCTTGT
126427  TTTGTTTTTAATAAATTATTTAATTGATATAAGTAAATTTAATTTTTTGCTACAAAATAT
126487  AGTTTAGCTATATTTGTTTTTTTTTGTTTTTCTCCCTTGCCTCAACCTGAGTCAGGGCAG
126547  AGGTTAAAATTATTTTTTTGGTGGCGCTATTAGACTAAACAAAAGAAGATTTTTGTAATC
126607  GCCTTGATACGCTTAAAACAACAACTAAACGCTACGCTTGCAAAAAAAAGCATATGAAAG
126667  CTAGGGTCCCTACCGCTCTAAAGACAAAAACAAGGCCGCGCTTACGCAGCCGGTTTAAAC
126727  TACCTTAGTAGTTTAAACCCATGCCTTGTTTTTTTAAGACTAAGACTTTTATTTAAAAAC
126787  AAAAAAATTAATAAAAAAAAAGCTACGCACAAACTTAGTATTATAATACTATAATATTTA
126847  TTTTTTTTTCTATTAGTACAATATTGAGATTGAAACTTTTTAAATTAGGTCTATGACCTG
126907  AATAATACTTAAAAAAAAAAAGATAGACAAAGCTTATTAAAAAAAAATATCCATTGTAAT
126967  CATTATAATAGATTAAATTATTTGTTGTTTTTATCTGCCAAACTCTGAGCATTAAATTAT
127027  TATGCTTAAGATTAACGTTATAATTTGAAGAAGAATTGAACTTCTAATTTTTTTTTATAA
127087  TAATCAACTTTTTTTTATTTTAATTTTCTCTATTTTTCTTAATTCTTTTATCTGAATTAT
127147  TAAATCTTAGAGAAAAAACAAAACAAAACAAACAAACAAAACAAACAAACAAACAAACAA
127207  ACAAACAAACAAAAAATATATTTGATATTACCCCTTGGCTAAATAAAATTTTGCTAAAAT
127267  TTTATAAGACAAGCGCAGGCAGGGTTTGGCAAAGGCTACAAACAAACTCGCCTTTGGATT
127327  ATCAAGAAAAAACAAATAAACTAAGGTTTGCGTTGCCCCAAAGGGTGCGGAGTGCTACAA
127387  AGAAAATTAAATTAAATTAAATTAAATTAAATTAAATTAAATTAAATTTAGAGTAGTGTT
127447  ATAAAAATATGCTCTCTTTATGGTAGCATATTTTTTTATTTTTTTTTTTAT
;     G-nad4 <== end
;     G-nad4-E2 <== end
127498  TTAGCCGCGTGGAGATAGGGGGTTTTGAAATAATATATTTGAAACAGAAACATGTATTGA
127558  ATCTAATATTACATTAGGGAAGATACCAAATAAGACTGTTAATATTAATAAAGTTATTAA
127618  TATATGAAATTCTCGTCTTGTTATATCTACAATTGGACTTAAAAAAGGTGAAAATATACC
127678  ATATGAAATTCTATTATATAAATAAATACTGTAACAAGCACTAAATACTATACTAGTTGC
127738  ACCTAATGCAGCTACAATAGGACTTCTTTCCCATATACCAATTAAAGATAATTGTTCTCC
127798  AATCCAATTTAATGTTAATGGAACACCTGTATTAGCTAAAATAAATATAAAGAATAGTAT
127858  AGTAAATACGGGCATTATATGTACTAATCCTCTTAAATATTGTATATTTCTAGTGTGATA
127918  TCGGTCATAAATTATACCACCTACGCATATAAACAGAGCAGGTGAAACTATACCATGTGC
127978  TAATGCTAATAAAATAGCACCTTCAATACCTTGAATTGAATTAGAAAATATACCTAAAAC
128038  AACAATAGCCATATGACATATACTACTATATGCAATTAATTCTTTTGTATCTCCTTGAAC
128098  TACAGTTGTCAAAGAAGCGTAAATTAAAGTTATAATTGCAATTGTTTGTACTAATGGACT
128158  AAAGTAATGAGTAGCATCAGGTAAGAAGCTGATTAAAATTCTTAGCATCCCGAATGTGGC
128218  AAATTTTAAGATTGTACCTGCTAATAAAATGGAAGCTGCTAATGGTGCATCACTATGTGC
128278  TTTAGGTAGCCAAATATGTACAGGAAATAATGGTGTTTTTACAGCTAATGCTATAAAAAA
128338  TCCT
;     G-nad4-E2 <== start
;     G-nad4-I1 <== end
128342  caggactaggccttttatcttttcagatacagcaggcttaatttctcagtataaaatcta
128402  gcttaattaaattaaaacatatttatttatactttattctagaggtttattctagaaatc
128462  cgtcgccggtgaactggaccattccttgtggcatcttatgctaaaaaaaaactacgctcc
128522  tacggattcataaaaaaaatatagggtttttatattgcacttagattaccatgtggcgtc
128582  tggcctctacgcttttacagagacagtttcccgtcaatgacttagttcgacgatagccta
128642  atcttaattgttaattcttaaaaataggggtctctcgagtttgccacctcagaattatta
128702  ttatgattaaaaatccaacttataaaccatagaaggtgaaaataaggtagtaatttagct
128762  tttagctctctgcgttagcacaaagcaatcaatactttttttttttacttatatttagat
128822  agtaggcttattcctttgcatatgtatagaacatttacaaatttatgcttaaaatgctaa
128882  taataaaaacacactctctttccattctttggatgctcaagctaatggtgaatgattggg
128942  ttttaagtgttaaacctttaccacttttttgaaccatctccctctctagccaaaggcagc
129002  tagcgcgcctaaaaaataaaaaaacaacgcgctacttaagaatccctacttaaggctcgc
129062  tacgcttttaaagccctccgcaggccgcaggccgtagggcgggcttgttttttatttttt
129122  tgtttaatttttttttttaagctgcgatccaagcctagcctagcctagcctgcggccaaa
129182  ataaaataaaactaaagaggcaggcaggcaacaaacaaagagacaagagtaggagcgtag
129242  cgcttacgccgtaggatcgtagcgcgcgtacaaatcaggagaactcaatatggcacaaag
129302  attgtttaaaggagaataaagtattaccagctttatttatccaaagatgaccatctgatc
129362  ggtaaaatacctaatataatagattgttatttacaaggtattttaaccatatgtctgaca
129422  atagtggtataacgagggtaattactgttaaattttaagcttggaaagacaaccaaatcc
129482  ctacacttattattgcaaaaaaaaagccaccggtcttaaaaaaagagacgagagcgtagc
129542  gctgcataggcaaaaacaatgtttaaaagccgtaggtttaagagtccgtaggcttaagag
129602  tttgtagccctctttagctttagcttttctttccccaaaagacctcgctttagtagcgta
129662  gccgacccaggcggcccgtacctgtccggttacgggcaggggaaaaggctaaagagagca
129722  aggcttgcttgttttaccccgtccgctttatttagagccttaagcctaataaaatacctt
129782  ttaagatatatatttatatacccttggcctccttggctaaatcaaagctctctccctagc
129842  caaaggcagctagcgccagccttttatttttgttttcgccttttatttaacccttgcctc
129902  aacctgactcaggttttttttggtttggggcagaggataaattaaaaacaaaaaacaggc
129962  aggggccagacaagtatctttttataagacctgtccggtatcggttaaaaaaatgttgta
130022  gctacgcacataacattttttttagcaaaggcaacaaaaagcatttgaaacaatgtttaa
130082  acatttaaaattttaaccggcctaatggcgggggcaagggctagagaggaactctatcta
130142  aaagagacgcttaaagtatttgtatttttaataacaattctgctggtcagatatctcctt
130202  tgctgaagaggagttgtc
;     G-nad4-I1 <== start /group=IB (7.17e-28)
;     G-nad4-E1 <== end
130220  AACCATAATATTTTTTGACTTTCTAAGCTTATTTCTGTTAAAGAAATTATAGTATAATCA
130280  GTTGTACCTAAATGACTATATATTTGCAGTACGGCTAATAACATAAATAAAGAACCAGCT
130340  AGTGTATATAAAAAAAATAATAAAGCAGATCTTTCTTTATTTTGACCCGATCCATAAACT
130400  AGGATAATAATAAATAATATGGGTAAAACACTTTCAAAAAAAATGTAAAATAAAAATAAA
130460  TCTAAAACTACAAATACAGCAATTTGTAATGTTTCTAATAATAAAAATGAGATAAAAAAT
130520  AATTTAATACTTTTGTTATTTATATTATTATAATTAGAAATTAAAGCTATAGGTGTAATA
130580  AATGTTGTTAATAAGACAAAATATATTGAAATTCCATCTAATCCTACATTAAATTCACAA
130640  AAACTTAGTTGAGTAAATTGAGTCACAAATTGATATTCATTTGTACTTGAATCAAATAAT
130700  ACAAAAATAATGATAGAGATAAAAAAATTAATCATAGCAGTAGTTATACCAATATTTTTT
130760  ATTTTTTGTTTATTTTCTACTGTAGTTTCTGGAACTAATGCTGTTAATAAGGCACCTATA
130820  ATTGGTATGATTAATAATAATTGTAACAT
;     G-nad4-E1 <== start
;     G-nad4 <== start
130849  TTTAGAAGATGA
;; mfannot: G-nad4 <== start Def by similarity
130861  TTAAAAATTTTGTTGTTTTTTTTTATAATGGAATATATATAATAATAAAGAATAAAAAAA
130921  GTTAGATTTTAATTGTTAACTGCTAACAGATAACGATTTTTAATATGCTAAGTAAATAGA
130981  TAACAAGGCTTTGCCTTACGTAAGGCAAAAATATTAAATTTAGCTTATTATTTTAACCCC
131041  CCTCTACTCTTAAGGCAAAATAATAGCCTTGCGCAGGCCTGCACCTGCGCCCTACGGAGG
131101  CTTGGCAAATAGCCGTTAAAAAAAGTTAGCAGATAGCCTTGTGGTTTTTTCTAAAGGACT
131161  CTTGGCTAAGCGAGCAAGCGCACTGGCCCCTGTCTGTAGCCTAGCGGCCTTAACCAATTG
131221  ATTTGTTTAGAGGCTGTCGACTCTTCTTGGCTAAGCGAGCAAGCGCAGAGAGGCCCATTT
131281  AAAGGGGGGCTTAGGGGAGAAACTAATTTAATATACAATATTAATTTATGATTTTGGGCC
131341  ATAGGCAGTTTTTACTTATTGGATTATAAAGAATTTTAAAAAGAAAAATAGTGTAAGTAC
131401  TAGTCTACCGCCAAGCTTGATAATAAAAAGGTGAGCTCCTACTCTTGACTCTAGCCTTGC
131461  TTAAGGCCTAGCCTTTATTTTTACCAGCCTAGCCTTCGCTTGCAGCCGCTAGGCTAGGCA
131521  GGCAGGAGGCGCAGCCTTTAATTTATTAAATTAAACAAAAAACAGGCCTTAAGCAAGCGA
131581  GGCTAATATGACTTATTATATTATAAAAATGTAATCATAAGAAGCATCTTTTTTTATAAA
131641  GCAATACCTAAAATAAATAACTATTTCTTTTATGAAGAAATAAGACGCAACTCCCGCTAG
131701  CGATAAAAACAATCAAGCTCCGCACAAAAATGTAGTAGTACTGCCATAGTCTCTTTAGGC
131761  CGTACCTGGTTAGAGGAGGCTAGTCCTTATAAAAATATGATTAAAGATGCTTGTATACCC
131821  TAATTTAAATAATAAAATTGCTACGCAGAAATATAATACTCATATAACCTCATAACTCTA
131881  TAGAGTTTTATTGAAACCTCTATAAGACTTAAACTTATATTTATATCTGTTTTAAGAAAA
131941  ATTAGTTTTTAATTAAGAGGATTGAATGGGGTTTTAATTATTTTTTTTTTATAAATAAGA
132001  TTTATTTAATTATTTTATTTCTTTTTTAATACTTAATTAATTAGAAATAAAAATATAATT
132061  TTAAATAGACAATATAAAAATATATAGTCCTTACCCTCTTTGCTCTAGCCTTTATTTTCA
132121  ATTAATTTACAATTAAAAGGCTGCTTAAGAGTCCAGACACAAAAAACAGGAAACCAGCGT
132181  AGCAATTGCTTTAATAAGCTAGCAAACATGCCTGCACCAGCTCACTAACCTTGCGGCAGG
132241  AGGCTGAGGCAAAGGCAGAATTAAATAGGTTAACCTATTAAAATAACAAATATTATTATA
132301  ATAATATAAATGAATATTTCTGTATAAAACATTTTTTTAAAATGATTAAAAGTCTCCTTA
132361  TTTTTACTTATATTTTTAAAATCCTTTAACGAATTTATTACAAAATTAGGTAATACCTCA
132421  GGTATTTGAGTATTTTTAATATTAAATTTATACAATAAATATATATTTAAAAACTGATAA
132481  AGAATTAATACTGAACAAATAATTATAATATATAATTTTAAATAATAAAGATTAAATAAA
132541  ATATTTAAAATACTTAAACCTAATAGTTTTAATACTAATATTATTATAAATAAATATCTA
132601  AAAAATATTTTTATCCAATCAGGTAGTTTATTATTTATTTGACTTAATAATAAAAATAAA
132661  TTACTATTTTGATTTATTAAATTAAAATTATTA
;     G-orf152_1 <== end
132694  TTATTTATTTGGATATCAGTGCCAGATGTAAATGTAAAAGATATAATTTCATTCAGAATT
132754  GGAGTTGCATTTGTTATAGCGAAAAAAGTTAATGGAGCACCTATTAGTAAAAAAGCAGCT
132814  AATTGTCTGCCTTCTTCTAAATTTTAATTCCACCTTTTTATCGAAATCAGATAAAAAAGA
132874  AGGATAAGGGCTATTATGTACATGTTTCATATAAGTTTTTACAATTAAACCATAACTTAC
132934  AAAACCCACACCCATAGAACCTAGATTTAAAGCTACTTTACCATTATCAAATAAAATAGA
132994  TAAATCAGAATTTTTAACAGCATTAAATGTTGTTAATAAAACTTTATTTACTGATTGTTT
133054  ACCCCACTCACCTAATATTTCTATTTTAGTTTTTACTGGTAAATTAGTTATTTCATCAGA
133114  AACTAATTTATTAAAATAATTAGTATCTTTACTATACAT
;     G-orf152_1 <== start
133153  TTGGCTAACATGTTTATATACTTCTATCACAGTAGGGGTTTTACCATTTTCAAATAGTTT
133213  AAGTAATTCAGTTATTTTAGATTCATCTATTAAATTTGATTCTACATTAAATCTTGTTTC
133273  TAAAAATTTAGAAATTAATTTTACACCATTAAATAAACTGATAGGTTCATTAAAACTTAT
133333  TATATTACCACTTTCATCTAAAAACCAAGGAAAAGATTCACTAGTAGATGTTGTACCTAA
133393  GCGTCTCTT
;     G-nad6 <== end
133402  TTATAAAAAAGTTTCTAAATTAGATTCATTTTTATTACCATTATATTTAATTAATTGTAA
133462  ATTATTAATATTTTCTGCGTAGCTTCCCATTTCATCTATTAGTCTATTTAAAAATTCTCT
133522  ATTAATCCGTTGATTAGCATATTGAATAGCACTAGTATGAAATTGTTTTGTATTAAAATG
133582  CTTATTAATAGAAGGATGAGTAGGAAATAACTTATTATTTAAGAGGGAGGGATTATGATT
133642  ATTATTTATTAAATGGTTATTAAATGCGAATTCAGTAGGTAAATTAACTCTCGCTGTGCT
133702  GCTATTAGTATTTAGGTTTTGGTTATGATTATGATTATGATTATTATTAGTATTATTATT
133762  ATGATTAGTATTATTTTTAGAAATAAAAATAGGTGCAACCATAGATAATAATAATATAAC
133822  ACTAGTAATAATTAACCAACTAAAACCAAATGTATATAGCATATGTCCAATAGATTGAAT
133882  TTGTAAGAATGGCGCAAAAGTAATATCAGGAATAGTTGGATTAATAGTATTAAATACAAT
133942  ATTATAATTATCTACTGGTGTAGTCCCATTATTAATTATAAATACATTAATATGACTAAT
134002  TAAATTTAAAACATAAGAAATAATAGAAATATCATTAAAACTGAATGGAATAATTGTAAA
134062  GAATTCATAAATAAATAATGAAGCAATAGCAAATGCTAAAGGTAAATTTTTGGTATATTG
134122  AGTTCTTGTTTCTATTATTTCAGATAGTTTAATGTTAAGAAGCATAATTACAAATAAAAA
134182  TAATACAGTAATAGCTCCAATATAAATTATAATATAAGAAATACCAATAAAACCTATACC
134242  TAATAAAATTAAATATCCAGCAGCATTTATAAATAGAGAAATTAAAAAAATAACAGCTAT
134302  TACTGGATTTTTAGAAGTAATCACTAAAACACTTGATAGAAGAGAACCAACAGCTAAAAG
134362  ATTGATAAAAATTTGTTTCAT
;     G-nad6 <== start
134383  AAAAAAAAAAAATAATGCGTACCCAAAACTCGCCAGCAAAGGGGAGAGGGAAGCTACGCA
134443  GACAAAAACCTACATAATTTATAATTATGCTCATATAATATTAGCCTGCCGCAAGGCTAG
134503  AAACGATATTATTATACCTATATAATCACAAGCGCGTACTTATTAAATTTAACAATTTTT
134563  ATAAGGCTTCGTAGCTTTTTATACTTAAGAGTCCTAATAACACTAAGAGTACTTATAAAT
134623  ATGGTTTAAATCAATAAAAATATAAATAATATAGCCCTCTTTAGAGCCCCCAATTCGGAC
134683  ACACTTGGACACTGCGAAGCGGTAGGCACCTGCTTTAAAAACAAGTAAAGAGACCTCGCT
134743  ACCTGTATAATAACCTCCTACTGCTGCCGCCAGGCTACAAGCTGATACGCTTTGAAACAA
134803  TTTTTTAAGTTGGACAAATTAAGAGGGTAGGACCCTTAAGTAGCTAAAATTATGCTACAG
134863  TAAAGCAATTGCTTTGGCTAGAGGCAGGGGCAAAGGCGGGTCTGATAAAAGCTACGCAAA
134923  GCTCGATAGCATATTTTGATTTAGCGCTGAATATTATACAAATTAAGGCTGAGAACTAAA
134983  TATATATGCTTGACCTGTTTTTATCGTCTCTTTTTTTTGTGTTTATTTTGTTGTTTACCC
135043  CTTTTGCTAAAGGCACATGCGCAGGCTGGTGCAAAGGCTAAACAAACAAAAAGACAAGAG
135103  TTAAAATCTAAACTGGCTTTACAGTCGTAATTGCAAATAGCCAGTGAGATAAGCTTTCTA
135163  AAGAGAAAAAGAATCTTATAAAAAAAAAGCAAGCAAAAAAGATGTTTAGTAGGTTTAACC
135223  TAAAAATGGACTTACGGTCCTTTGATCAACTTATGATTTAAAAAGTTACGCTACCTAAGG
135283  ACGCCAACTTACAAACCAAAGGAAATGCTAAAGATAAAGCATTAGCTAAAGCTAAAGAGA
135343  GCTACGCGCTTGCTAATCCTCTAATTAAAAAAAGCGTAGCGCTACGCTAATGCTACAAGT
135403  AATCGGGGATGGTTAACGCCCGCTTTAAACCTAATAAAAATAGTTTAAAAGTACAGACTT
135463  TATAAGTCTGCGTAGCGCTACGCTTTTTTTTATCGGCCGAATATTTCATGGATAAATATC
135523  CAGTATATTATTAGCCTATTAAAAAAACAAAACATCACTTTATAAGATAATATAGAATAT
135583  AAATTACTATAATTTAATAGCAATACTATTTGAAATTTGTTATACATATAAATTAGTGAT
135643  ATATTTTTATAAAATTATAAAAAATATTATAGCGTATTTTTGAATTTATTATTACTTTGC
135703  TCTTTAAAAAAAAATCGATCAGCTTAAAGCTTTCGAAGAATCAAAGAGGATTTGAACCTC
135763  TGTCTTTTAAAAACCTTTTGAACTATGCTTATCTCTTTAGCCTTTGCCAAACCCTGCCTG
135823  CGCTTATGCTGGCCAAGGGGGAAAAAAAAACAAAAGTTAGACAAGCATATTTGTCTCAAA
135883  TCAAAGCCTTTGCAAGGGCATCCGCCTTGCCTTTGGAGCCGCGAATCAATCTTGAAATTA
135943  AGCAAACTGTTTAAATTAAACAAAACTAAAGGGGCAGATTAATCCTACTGCGACTCTTTC
136003  TTGCTGACGCTAAGCTACAAGGCTTGCGCACTAAAGGGTAGCCACAAAATAAAAAAAACA
136063  TTAACCAAGGGCCTACGCCTAGACAAGTTATAGTGATATGATTTAATATTTTTTGCACCA
136123  TTTTTAACCATACTTATAAAATAAGGGCTAGCCAGCCTAGCCTTTCGCTAGCTGCCTGAT
136183  TTTTTTTTTAATTTATTTTAAATTAAAAAAAAAATAAAGGCTACTGGCAGCTGTATCTAT
136243  AGATTAAATTATGATAAGCTTAAGCATTAAAAAAAGTTTACGTAGCGCAACGATTTTTTT
136303  TTTTTGAATGATTTATAATAATTTAAATTTTTAAATAATGAAATGTGAATATTAATATTA
136363  AAATATACCACTAAAGCTAAATAAAAAGATTTTGCTGCTTATCCAATATTTTTGTGAATA
136423  AAACACTAGGGATTCTGAAGTAGCGTCCCGAGGCTAGGCCTAGTTTTGTTTTGTTAGCCA
136483  AAGGCTGGAGAGCGTAGCTTTTTGCAAGCGTAGGTTTTTTATTCACAAAAATAAAAATAA
136543  TAAGGGTTTTTTTTAGACTACCTTATTGATTCAGTGGATATTTTTTCTAAAGCTAAAGAG
136603  AGAGATTTAAACCTACTCTCTCTCTCTCCCTGCCTGTATTTTTTTTTTTAATTTAAATTA
136663  AAAAAAAAAATAAAGGCTACAAGAGAGTATGGCTGACGCTAGGCTACAAGGCTTGCGCAC
136723  TAAAGACTAAAGAGAGTAGGACTGCCGTTAGGCCTACAAGGCTATAGCAGAGTAGGGCAC
136783  GCGCAAGGTTTGCTCTAAAGAGGGTTACGGCGCCTCGCTACGCTTTGAGCCTTTTTTTCT
136843  GGTGTCAGGCTTGCTATTTGCTAGGGGGCCTTCAAGCGCTTAGGTTAGTAGGAGTTATAT
136903  TATGGCGCTACTTGCGCTAGTGATAAAAACAAACACAAAAAGCTACTTAAGAGTACCAAC
136963  TCTCTTTAGTCCCTTGTAGCCTAGCGCAAGTAAGACAAAACAAAAAAATAGCCAATCCCT
137023  GCGCAGCGCAAACACAAAAAGCTAATTAAGAGATTTTTTAACGTCTTATATTAAAAGTAT
137083  AATTAGGAGACTCTCTGCCTAGCTGCTTGTAGCCTGGCGTCAGCAGTAGCTATCCTAAAG
137143  ATGAAGTGGGTTATCATTATGATAAATGCAATAATTATTTCTTTAAAAA
;     G-trnI(gau)_2 <== end
137192  TAAGCCCAAGAAGAATTGAACTTCTACAGATTCCTT!ATC!AAGAAATTATTCTAACCAT
137250  TAAATTATGAGCTT
;     G-trnI(gau)_2 <== start
137264  CAAAAGATAAAATTTATTATGGACAGTGGTGGGTCTTATAATCATTATTTTGTGTGTTTT
137324  TTTAATAACAGCTAGAGTCCCTAAAAAAGCTACTTAAGCTTGGGTCTAACAAGTATGGCG
137384  TTTAAAACATTGTAGGTTTTTAAGAACCTATTTTTACTAAAGAGGGCGGGTAATTTATTT
137444  TATTATTTTGCTATATTAATATACTAAA
;     G-atp6_2 <== end
;     G-atp6_2-E2 <== end
137472  TTAATGTAATTCAATAGCATCTTTAATATATGAACAAGTTAAAATACTAAATACATAAGC
137532  TTGAATAACACAAACAGCTAATTCTAATCCCAAAATAGCTAAGAATATAGCAAATGGTAC
137592  TAATGTTAATACTGCTATAATTAAACCTGCACCAAACATTTTATAAAGGAAAGTAG
;     G-atp6_2-E2 <== start
;     G-atp6_2-I1 <== end
137648  ctaaaattttcattagagtatgaccaggcccctccaccaccaccacagggccccttgcat
137708  tgtctgtttgctagccgagaactttggctctgcgtattttagtaaacctcaaagcgtgcg
137768  gcccggtttaggcttagctagcgaggttaacctaagttttatttaatgcaggctaaaata
137828  ttatctactcttttataaaattgttgtgcttctaaagttaaatcactgtaaaatagaata
137888  gaatcatcgttccataaatctctaacattagaaatatataattctttatctttatttaaa
137948  gccctattttttctaaggtttaagctgtactggataattttgttccattaaaaaaaaaaa
138008  ttgagtgtaaaccatatacaggatgttcttcaataaaaggaattatcacttcagataaaa
138068  cttttttatcggtaacaacaaaatgcgccatatttgattcttgatgaacaaaaacacttc
138128  ccacacctaatgatttacatatttgatctaataacattttatttttttagtttgggagat
138188  agcgaaggttgttcgcccaaaacctgaatgcgctgtattcggtttagtagctaatgagaa
138248  gctaccatcacctgtagctaaaccggcaatatagcttccatctatattttctaaatgagc
138308  aacgggtagtttatattcaattttttgattattaagatttgctttaattaattttaatct
138368  ttcaattaaagctaatttggcttcaagagtttttcgattaactaaaaaatcttcaaaacc
138428  ttttttccaatttatataatcataatatttagttccttttaattttatccaaaaatggaa
138488  taattacattttgaatcgcgtctattgagcaaatttctagtgatactacgtttgtaccta
138548  ctcttataatagaaatagaaccgcaatgaaaataatttttaatcgcacaaagtagtgcaa
138608  catctttataattagctgttagtctaaataaatctgaatttaataccggtatctgccaga
138668  gctcttagattttttttattttattttataaaaacgaaatcaaaattaccttctgcatct
138728  gtaaacccaggtataaaccaaggagagaaactaggtgtaaaatgagcatctaaaataggc
138788  ccttcaatttttcttgaagaagttattttgcaattatctaataaagttggtactgcgcaa
138848  tttacaggaacaggtggttcaatggctaaaggatttttaaattgaccctcacttaaatta
138908  agactgcttgtagaaaattgtctagttagcaggtgcatcggctagagaattttgaggagg
138968  taaagtgggggtattattttttttttagcagaatcatcttaatgtaattccacagcatct
139028  ttaatgtaagaacatgttaagattgtgaatacgtaggcctgaataaaagctacacctatt
139088  tcaagtaacattatacctaagaacaacacaaaaggaattagagtaacaaaagcaattatg
139148  aatgaagcaccaaacattttgtataaaaaactag
;     G-atp6_2-I1 <== start ;; mfannot: no intron type identified
;     G-atp6_2-E1 <== end
139182  AAAGTATTTTCATTAATGTGTGACCCCCAAGCATATTAGCAAATAATCTTAAACCTAAAC
139242  TAGCTGCTCTAGCAACATATGATATAACTTCAATTAACACTAATAAAGGAATTAAAGCTA
139302  AAGGTGTTCCAGAGGGTATAAAATAAGCAAAAAAGTGTAATTTATGAATACTTAGTCCTA
139362  ATATTGTCACCGCTGTCCAAATTGTAAAACTTAATCCTATAGCAACTATTGCAGAAGTAG
139422  TGATTGTAAAACTATATGGCACGGAACCAAATAAATTAGCTATTAAAATAAAGCAAAATA
139482  ATGAATAGATAAATGGTAAATAAACTTCTTTACCTAATTGTTCTCTAACCATAGAACTAA
139542  TACTTGCAAATAAACTTTCTAAAGCTATTTGCCATTTAGATGGAACTAATTTATTTTTAT
139602  TATTACAATAATAATGTAAAGTTATAATGAATAAAATAACTAATACTGAATATAAAGCTA
139662  AATTAGTTAAAGTTAAATTAAAATAACCTAAAATAGGTGCATTTAATCCTATTAAACTAG
139722  TTACTTCAAATTGTTCTAAGGGAGAATTAATAAAACATGGAATTTGATTAAATAAAATCA
139782  T
;     G-atp6_2-E1 <== start
;     G-atp6_2 <== start
139783  GAAAAATAAAAAAGATGCTTGTATTTAATTAAATACTTTTTTTTGTAACACAGTAACTCC
139843  ATTTAATTTTAATATAAATATAAATCTAATGCTAGCGATTAAAATTAAATATAAATCTAA
139903  ATATAAATAAATATACTGGACATTTAAGTTATTCAGTAGTATTAACGCGTTTCCGTAAGG
139963  GTCCAACAAATTAATATAATTTATATATTAAGCGCTCTAAAGAGAGGCTGGCTGCTACGC
140023  AGAGGTTGTACTAAGTACAGCATAAAATTATTTTTTTTTTTTAATTTTTATTTTTTTAAT
140083  AAGAGCATTGCTAGCAAATAGCTTAAAAAAAATAACACTGGTGACCTGGCCCTTTTGCTA
140143  AAACAAAAAAATGTAGCCATCCCTACGGAGGCCTTGTTCTAAACTTAGCAAACGGACTAA
140203  AGAGGGGAAGGGTTAAATAAAGCATATTTTTATTAAACTACTCTTTAGGCACTTGCGCCA
140263  GGGACACAAATTGAGTTGTGTACAATATATTATAGCAAAAAGGTTTTTTAAAAAGTAAAA
140323  ATAAATCAAAAATAATTGCATTCTTATATTAATAAATATATTTAAATTAAAGCTTTGACA
140383  TTTAATTAAAAAAAACATATACCCATTAATATATTACATTTTAAATAAGCCAGTTATTTT
140443  TTATCCTCTTGCGCAAGCATCCTAGCCTAGCCTCGCTACGCAGGACTGTATTTAAGGCTT
140503  AAGGCCGCAAAAAAAAACTACAGGACTCTGATTAAAAGGCAGGATAATAAAAGGGGCCAG
140563  CGCTAAGAAATAGCCTAGGTGCCTAGGCTAATAATATATGCCTTGAGTTTATATTTTAAG
140623  TATAGTGATAGGGGGTTTAAAAATTAAAATTATTTAAATTTAAAATTATATTAATATTTT
140683  AATTCATAAGAAATGTTATTAAAATAAAAATATAATTTTAAATTAGTGATTATTA
;     G-nad1 <== end
;     G-nad1-E2 <== end
140738  CTAGTAAGGAGCTATATCAAAAGCTATTAAAATACAAGGTACTAAAATAATTAATGCTAC
140798  GGCAATAGGTAATAAATTTAGCCAACAAAGAGAAACAAGTTGATCATATCTTAATCTAGG
140858  TAATGTAGCTCTAACCCATACAAAAATAAAGCATATTACACATGTTTTTACCCCTAAAAT
140918  AATAGATTGTAAATTAACAAATGTATTGTTAATAAATAATTCTGGCATATTGTATCCACC
140978  TAAAAATAATATAGATGTAATAGATGAGAATAAAATGATTGAGCTATATTCACTTAAAAA
141038  AAAGAATACAAAAATAATAGAACTATGTTCTGTGAAAAACCCAGCCACTAGTTCAGATTC
141098  AGCTTCTTGTAGATCAAAAGGTGTTCTAGATGTTTCTGCTAGTATAGATATGAAGTAGAA
141158  AATAAATACAGGTAATAATGGAATTATAAACCAAACAGCTTGTTGACTTTCAATAATAGT
141218  AGTAAAATTAAATGATCCAGTTAACAAAATTACGATTAAAATAGCAGAACTTAAAATTAA
141278  TTCATAACTTATCATGGCAGCAGTTGATCTTAATGAACCTAAAAAAGCATATTTAGAGTT
141338  AGCAGACCAACCTGCAAATAATATACCATAAA
;     G-nad1-E2 <== start
;     G-nad1-I1 <== end
141370  cttaaattggtattcttctaccttgtaaagtcataattgtaaaaattaaattactttatt
141430  taggtataagctgaatacttaacgcctcgtttcctcggctaatagagtataccttacact
141490  atgtatctagcttctattcatcaagaagtattcgaggtttgcctaaaaaagatgctttat
141550  ctgtcgtaccatttcactaacgcagaagggtgcgatagtcagataatccaaaatatggcc
141610  aggcaacctaatacatagcgaataaccgtctactcgttgctcttttacacgtataccatc
141670  tcaaggtctagaggtgttttagatccgcgaatggcaattttcggtttcccgatatccata
141730  accttgttactatatccaagtgattagagaggccctcacccttgaccttttagcctagtg
141790  agttagtagttatggctttacgctttacccggagtttgactattttagagtaatttaaac
141850  ttgcttaaggtttaaaatgggggtgttaaattttataaaaaaagatgcttaaaaaaatat
141910  gcttcttttttctcgtctcttttttaaaaatgctgcgggcaaacggcaacctaaattgaa
141970  ttaaatgactatagatcttctaaagtaaacttcgagggttggaagtattaaaggtttacc
142030  tgaatttaatctatatttaattatatgcttactaacattaaaaaagtttgctgccatttc
142090  taaattttcaaatgaataaagcaataaaccttctttatcgtaaacttcaatttttacatt
142150  ccct
;     G-nad1-I1-orf247 <== end
142154  ctacctttccaaaatttttttcttggcgcagcctttaatcaaaaattttcctgcctgtag
142214  cctagcggccttaagcaagcgaaaggctaaggataaacttcaaaagatgcttgatggttt
142274  acttaaaagttttttaactttttcaagtagtaagttataatttaaattttcttctgatgc
142334  tggcaggatagtagagtctaaattttgttgttcgtaaactgcagcagctggcaagaaatt
142394  acaacttaatctattattattcatatggctagagactgccctaattaaattagccccttc
142454  atctgagagatgccaacaatttgtttttaattctagtatactcctccaatctttataatc
142514  taattcttttttgctaataaaatttagtttattaaaaaaaggaactaggacaagacttaa
142574  aaaagagtgatcgttaatatttaagttcaatataagttttctaccttcagaaagtttagg
142634  ctcttttttttctattatttgaacaggattactattaatacttctaatattataactacc
142694  aggtagttctaataaaaatgttcgaatagcctcgaaaacttttttttcagttattgcttg
142754  gacaatattaaatctcaaagggaaactgtttaaagtagaaacactgaatgaaccatctcc
142814  ttcaataaaccccagtaaccaatagggtgttattataattttatgatcatctggcaaaac
142874  aaaattagttcttaaagtattcat
;     G-nad1-I1-orf247 <== start /note=LAGLIDADG ;; evalue:8.1e-09
142898  tgaatttttaagcgctctaattttatcaaataataaagatttttctgttaaggataaatt
142958  tttatttctattaaaatataaaaataaaccttctttaaacgcaagatagtttaaatattt
143018  tgtagtatttaaaggtttaatctctagaatatttaatagtttatgtaaatcttcatactt
143078  tccaatctttaaagtacaaacttttttatctgtagatattttaccgatacctagtctttg
143138  gcttatatattgaagtactttaatatcttgtatgtgtaaatttataccaaaatagaaagt
143198  aaaactatttcctaaatcttaaatataaaaaaaagattctgcatcacagaaacctgaaaa
143258  ccaatgcacaaattcttcaaatgaaaggttaattaatgatgaataagtagtattatttgt
143318  agagtaatttctctttagacccaaactttttttatctacagccaaacagcttcaaggata
143378  gccctttttagatagcaggcctattttcaaataaaccccttgtta
;     G-nad1-I1 <== start ;; mfannot: no intron type identified
;     G-nad1-E1 <== end
143423  CTCCTAAAGAAGATAAAGCTAAAGTATATAAAATACCTAATGGAAAATCAAATAAAGTTA
143483  AACCTTGTCCAAAAGGAATTATACCCCAACCTAATAAACTAAAAATTAAAGTAAATACAG
143543  GTGCTAAATAAAATAATACTTTATTAGATTGTGAAGGTACAACAGTTTCTTTAACTATTA
143603  ATTTTAAAGCATCAGAGAATGGTTGTAAAATACCATAATAACCTACTGTATTAGGACCTA
143663  CTCTTCTTTGCATTGCTGCTAATTGTTTTCGTTCTATTATAGTCATAAAAGCAACTGATA
143723  GTAAAACTGGTAAAATAACTACTAATACATCAATTAAATTTATTAATAAATCTAAAATAG
143783  TTAAGATTAAAATATTGTTGATCAT
;     G-nad1-E1 <== start
;     G-nad1 <== start
143808  TTGTTTAATTAAAAAAAATTTTATATTTTATTATATAATTAGTATACAAATTTTGTAACT
143868  AATTATTTAAATTATTTTTTTAACAATAACCTAAAAAAAAAGATAATCATATAAAATAAA
143928  TTATAGCGCGTACTTTGCTAAAAGGCTTTAGCATATTAAAACTAAGAACTGTCGCATTGC
143988  TGCGTAGCTTAGCCAAGCATCTTTTGTCTGGATGATATTTGTTTTTTTTTGGACCTAGGG
144048  CTGACTACAAATAGTTTTCTTAAAAGCTAAGCACAAAATTGCCTGACTGTCTAACCCTTA
144108  TTTTGGTTTAGTACGCGCGACTCAATTTTTGCTAGAGCTTACCTCTGCCTAGCGCATTTG
144168  GAGCCTTAAGTAGCGAGCCTTAAGTTTCCACCCTTAAGTAGCGCGCCTTAAAAAAAAAGG
144228  TTTAAACATTTTTTCGTCTCTTTGCGTAGCGTTTTTTTTTCTCCTTGGCTAAATAAAATT
144288  TTGCTAAAATTTTATAACACCTGCGCAGGCAGGGTTTGGCAAAGGCGCGGTACAAACAAA
144348  CAAAAGCAAGAGTAGGATAGAGGGACTATCTCTCCCTAGGGCTGCCGCTAGGCTACAAGG
144408  CTATTTGCCTGGCTCGGCTACGCCACTAAAGCGAGGAGAGTAGGGCGCCCATATCAAAAA
144468  AAGCTACTTAAGGCTCTAAAAAAAATGTTTATCTAAAATCCCTACGGAGGACTCTTAAGC
144528  CTTCGGCTTTTTAGTTGCTCTACGGAGACTAGCCAAAATTTAGCGTCTCTTTTTTTTGTA
144588  CGCACTTTAAATCTTTATTTAATATACTTAACTAATTAAATAATTTTTAAGATTAACAAA
144648  CAATTAATTTGTTATTAGGTTTAATTATATAAAAAAAATAATTTATGCTTAGATAGAACC
144708  TCTAGCTATTATAATGTGATTCACATATTTGCATTTTGTTTAAAAAAATAAAACAAAAAT
144768  TAAGGGTCTAAGACGCGCTTTAATGGGCTAATAATTTTGTTATTAAGCTTAATCTATATA
144828  AAAATAGTATATGCTAATCCTACGTGGTAAATACTTAAAATAGTTATTTATTTTCCCCCC
144888  TTTAGAGGGCCTTATTTATAATAACATATACCTGCCCTTTAGATAGGCTTAAGAGTCCGT
144948  AGGATAAATGTTTAAACATTTTGTTTAATACTATTTAAGCTAGACCTTGTCTAAGTCCTG
145008  CTTTAAGCAGGGCTTAAGGTCGTAGCGAGGATTTGCTATAGCAAATAAAAAGATATTTGA
145068  TCCATAGATATTACGCGTCTCCGTCCGTACTACCCTTAAGTAGCTTTTGATTTTTGCCGG
145128  CTCCCTTAATAGTACACCTATCCTGAGGCGAAGCCCGCACCTGTCCGGTTACGGGTTAAA
145188  CAAAACAAGCCCTGCGCTAGCCGCTACGCCCTGCGCTAAAGCGAGGAGGGCTTTAAACCC
145248  CTCCCTACGGAGTTTTTGGTTTAGCAAGGGCTTATGAGGTGTTTTTTAGGATATTTTACT
145308  GCTAGGCTAGTACACTGCCGCTAGCAAATTAAAAAAAAAATAAAAATATTAGTTTTAGTT
145368  TATACTATATGTTATAACATGTATAATAAAAATAAAAATTTATAATTATATTATCCCCCT
145428  CGCTTTAGCGTTAGACTGACACGCTGAAGTCTAAGCTAAAGCTTATAAGTAGACTTAAGC
145488  TTAGGCTTTAAAAAATGTTTAAACATTTTGTTTTTTGAAGCCCGTAGGTCTTGTAGCCTA
145548  GCGGCAGCCTTAAAAAAAAACATGCTTAAGCATATTGTTTTGTATCTAAGGGAGGGACCC
145608  TCTTTTTTGCGGTAAGGCGAGGGAGTGTAATTTAATTAAACAAAATAAACCCTGCGGTGC
145668  CGTTATAAAATGGAGAAATAAATTTTTATTATCACGCCCTACTCTGGACTGCAGCCCTGC
145728  GCGCGCAAGGCTACTTAAGAGTCGCTACTTAAGGGTAAAATGCCTTTGGCTAGAGGAGGG
145788  CTTAAACCGTATGGTATTTTTTTTTAAGAGTAGGGGACTACCCTACCGCTTCGCTAAAAT
145848  TAAGCATCTAAAGAGAATTAGCGTGGCGATTGCTTGATAGATTTTTATTTGCTCTCACAG
145908  CCCAGATCTCAAATAGGGGCTACGGTTTTTTTCCACTGTAACTATTTGTAAAAATCTAAT
145968  AATTTATTAAATAATATAAACTCCTCTAGAGTAGGGGCCCCGCTACTAAGCTTAAGTCTA
146028  CTTATAAGCTTTAGCTTAGACTTCAACGGCTTATTTTTTTTTGTAGGGGATGAAATATAC
146088  TATATTTAAGCCCTTGCCCCCGCCTTTGCCCCTGCCCCTCTCCCCTTACTCTCTCTTGTA
146148  GCCTAGCGGCAGCCTTAAAAAAAAAAAAATAAAACCAAAAAAGACAAGAGTAGGTAAGCC
146208  TAGCGTCAGCTAGCGAGTAGGGCGTTGAGGCAAGGCTTATAAAAAAACAAGCGCTATGTC
146268  AAACGCTTTTAAACATTTTGTTATAAAGCTGGTGCAGGCCGCCTGGCTAGCGAGGAGGGG
146328  GTGCTACTTAAGAGTCCCTCTGTCCTGCTGGTGTTATAATTTAAAATATTAACAAAAGAT
146388  TTTGATTTAGCGCCCTGGCTACGCTCCTACTGTTTAATAATCGAGCGGGGTAGTATTTAA
146448  ATTTATTTATTTAATAATAAATTAGTCTAAAATATAATTAATTATACCTTTGAAATTAAA
146508  ATTTATTTACTGCCCTCTTAAGCCTAGGCCTAAAAAAAAATTTTTTTTTTTTATTAATCC
146568  GTAGGGCGCACTAAAGAGAGTAGGGACACTTAAGTAGCTTGCTTGTGAGCAAGCGAAGTG
146628  TCTGGCCCCAAAGGCTTGGGAGAGATTAGGTCTCTTAAGTAGTTGTTTCGGCCGTACGTC
146688  CTTGATGAATTTTTATATTAGATATTATTATATTTACAAAAAACAAAAAATAAATTAATG
;     G-trnR(ucu) <== end
146748  AATTTTCTTATGGATTTGAACCAAAATTAACATTTT!AGA!AGAATGCTGTTTTACCATT
146806  AAACTAAGAAAAC
;     G-trnR(ucu) <== start
146819  TTTTTTATTTACCCCCTTGGCTAAAAAAATTTTGCTTTAGCAAAATTTTATAACACATGC
146879  GCAGGCAGGGGCAAAGGATAAATAATAAGAAGGCTAACGTTATTAAAAGATGCTTAAATT
146939  TAGCCTAAACAACCCTGCGTAGGAATCTGAAGTATAGCCCTATAGAAAGGGAGACGGCTT
146999  AAAAAGTAAAAAAACAAAGAGCCTAACTCCCCCCCTTGGCTATTATTGTTTGCGCTACTT
147059  AAGAGTCCCTACTCTCCTCGCTTTAGCGCCAGCAAGGGTTAATTGGCTAGCTTCAAGAGA
147119  GATAGCCCAGCCCACCCCTCTGGCTAATTTAACAAGCAAGGCTGCTTAAGAGTCCCCTAG
147179  CTACGCCGGAGAGTAGCGTAAAATGTTTAGCCTAACATTATAAAAACAATAGACATTTTT
147239  TTTAACTAATACGCGCCTAAAAAAAAACCTAAGGAAGCACAGAAAAAAAGCACAAAAGCA
147299  TATTTTTGTAGCCCTACCGCTACTTAATAGTCCATACGGCTACTTAATAGTCCATACGGC
147359  TAATTAAGAGTCCATACTTAAGAGTCCCTACCGCTTCTGAAGAGTCCCTACGGCTAGAAA
147419  AATAAAGCCTACCTTCCCTTAAGGTTGGGCAGGCAGAGTTGCCTTTTTATTTTTGTGCTT
147479  AGCTTTTTTTTCCTTGGCCTGCACATGCGCAGGCAGGGTTTGGCAAAGGCTAAAGAGGGA
147539  AGCGAGGGAAGGGTCGGTAGGTCGGCCTTTTTATAATTTTAATTAGCGTTTTATTTTAAA
147599  CGCGTACTAGCCTAGCGCTACGCTCCTACTCTGCTGGCTTTTAAAAAGCTACTTAAAGCT
147659  CGCTACTTAAGAGTCCTACGGAGACTAAAAAAATGTTTAAAAGCGTAGCGGCTTGCTCAC
147719  AAGCAAGGCTGCGCTCTAAAGAGAGTAGGGGACTGCAAGGGTTGTTTTTATAATTGCCTC
147779  AACCTGAGTAAAGGCAGAGGAGCAGACATTAAAAAAGCTACTTAAGGGTTATAAGAAAAA
147839  AGAGCCCAAGGCTACTTAAGAGTTCCGCTCATTAACTGCCTTTAAGAGACGGTCCGTAGG
147899  CTATGCTAGAGTAGGAGCGTAGCGCGTAGCGTTTTTTTAAACCATCAAATTTAGATATAA
147959  GCATCTGTTATTATCACCCCCTACGGATGGCCCTAGGTATAGTTGTAAATATAAAAATAT
148019  GCTTAATTTATAAAAGATCAAATCTTTGCTATACCCTAGCCTAGGGTATTTTTAAATTAA
148079  AAGATTATTTTTTTTTTACCCCCTCCTCGCTAGCCAGGCGGCCTGCAGGCGCTACTTAAG
148139  AGTCCCTTAAGTTTACTTATTTTTTTTTTTACCATTTAAGGAAAAAAAATTGGTGCGGGC
148199  TTATAAAAACACCTTTTTTGTATTTGTTGTTTACAGAATCAAGCATCTTTTAGGAGGCTT
148259  TTAAATATATTATATATATAAATAGATTAAATTATGGCGCTACTTGCGCTAGCGATAAAA
148319  AAAAGGTAGACCTTTTTTTTTAATAAATTTATAAAATAATTACGCTACTAACCTAGCGGC
148379  AGATATTTTTT
;     G-trnC(gca) <== end
148390  AGATTTTGTTAGGAATTGAACCTAAATAATAAGACTT!TGC!AGATCTATCACAGTACCA
148448  ACTGTAGCAAAACC
;     G-trnC(gca) <== start
148462  AATTGTTAATAACTTTAAAATATTTATTTTATAACTTCTTTTATTTTTTTTAATTATAAT
148522  ATTTGAATCGCGTGGCCTTACGTCTGCCGAAAGGCTAAGTCAGATTAACGCTAAGCAAGG
148582  GATTAAAATAGTAATTTGCCCTAACCCTGGGCCTTATAAAAGCCTTAAAAAAAAATTTTT
148642  TTTCTTTTTTATAGTAGCGGTAGGGACCCTTAAGTAGCTTTTTTGTCAATAAAAACAAAC
148702  AAATTAAAATAGGTCCCTGATCCCGGACTTAAACCGCAACGCTTTATTTAATTAAGTACG
148762  CAGAGTAAAACAAGCGCGTAAACTTCGCTTGCTCACAAGCAAGTGCCTACAGAGAGTAGG
148822  GGTTTAAACATTTTTGGTCTCTCTATCCCAAGCCTTTGGCCCCAGAAAGGCTACGCTTTG
148882  TTTTTTTTTTTCCTCTCCTACTCTGCAGGCTTGCTTAAAACAAAAATGTTTAAAAGCGTA
148942  GCGACTTGCTCACAAGCAAGGCTGCGCTCTAAAGAGAGTAGGGGACTGCAAGGGTTGTTT
149002  TTATAATTGCCTCAACCTGAGTCAGGGCAGAGGGGCGGGGCCAAAGGCTAAATAAAAAGA
149062  GACGCACTATCGAGCATATTTTTATTTATATGGGTTAAAATGCTAAAGTTATAGCTAAAG
149122  CTAAAGATACGCTAAGCCACACAATTAACGAACGGAGAATGCAAAGTATGGCTGATAAAT
149182  TAACTTTATTAAATAAATTAGTAGTACGCCGATTTTGTGCGTAGCTTTTTTTTTTGCTGC
149242  TGCTTAAGAGTCCACCGTAGCTTTTTGTTTTTAGCACCGTATGTTTTTTGCCTTGCTTTA
149302  AGAGACGATCCGCAGGCTAGAGGAGGAGAGCATTTAAGCATTTTGCTAATTTAACAAGCA
149362  AAGGTAAGCGCTTATATCCAAAATATTTAAATACAAGCTAGCCTAGTTATTTAATTAACT
149422  ATTAAATATAAAATTATATAAAATTTAAATATCAGCCTCCCACCTTTGGTCTAAAGAAAG
149482  TTCAGACAGCGCATAGCAAAGTACGCGCCTCCTAGCAGTAGCTAGGCTTAAAAAAAAAGA
149542  TAAACATTAGAATATATAAGAATAATATAAAACAAAGTAGTTTTTTTATAAATAAATTTT
149602  ACAAATATCTATTACCTGCCTTCCCCTCTTTAGGCCGATCCCGGCAGTTAAAAAAACAAT
149662  GTTTAAACATTTTTTTTTTTATTCTTAGACAAGGCCAAGGGTAGGTATAAATAAATATAT
149722  TTATTTTTTTTTTACATTGTATTCAGATATTTTTGGGGTTTAAAATATTAAAACTTATTT
149782  CGAAAACGTATGTATATTTGGAAAAGTGGAATATAGTGTAGTCGATTGTTATATTAAATA
149842  GCTTTTTAATTTACTTTAAAAAAAGGCAGATTACTAAAATTAAGCTATTTAAGAGTCCCC
149902  TATTCTCTTAAAAATAAAAATAATCTGCGCTGGCGCGCTAATAATATAACAAAAAAGATC
149962  AATTTACTTTAAAATGAGTATTCATAAAATTAATAATTAAATATATTAAGGATAACAAAA
150022  TATATTTAAAGCCTTGCGGTTAGCCAGCTAGCTTGGTATGTAATAAA
;     G-orf444 ==> start
150069  ATGAATCAATCGTTAAAAAAACAAGCAACGCTAAAAATTTCTAATATCAAACAAAAAAAT
150129  TTTAAATTAAATAAAACTTCCGTTCAAAAAAACAATTTAATTTTACATCCAAAAAACAAC
150189  ACTAACTTAAATAATTTAAATCTTTATTTAAAAAAAGCTACGCACACAAAATTAAATCTA
150249  AAAAGCTACGCACAAATAATATTAAAATCTAAAAAAATAAACGCCAATACTAAAACGGTT
150309  GAAAATAGCCCACAAACTTTTAGTTTAAATACTGATACTAAAATTATTAATAATCAAAAT
150369  AACAGTGAAGCATCTAATCTAAAAATATGCCTAACTGCTTTATCTCAAAGATTACCGCAA
150429  AATTCGGATATTATACCTACGTTTAATAAAGATTTAAAACAAACTAATTTATTTAATAAT
150489  GTTAATTTAATTCCTAAAAATGTAGAAAATTGTCAAAAAGAGTTAGATTTTCCTACGATC
150549  TTCTCTCTAAAGGATAGTGACAATCAAACTATAGAACTAAAAGAAATTTGTAAACGTTTA
150609  ATTAAACAAAACAAAATAAAAATTGAAAATAAATTAAAAGGTACAAAACAATTAAAACTA
150669  CGAAAACATATCAGACTATTATCTAATTTTAAATCAAATTTAGCTTTAAATAAAAATTTT
150729  GTTTATAAATTTAATCATAATCACTATGCAAAGAAAAATTTAAAAAATACATCTGATTTA
150789  TTAAATGATTTTTTTTTAACTTTTAATTATATAATTAGTCAACCTATATTTAAATTTACA
150849  CCTCAAAAATTAGTCATCCAATTATTTATATTTAATTCAAATATAAATAAAAATTTGATT
150909  GGCAAAGAAAAACAAAAATATCTAATAGAACTAAAACAAATAAAACAAATTCTCAAAATT
150969  AATTTATTAAAATTAAGTCTTAAATTAAGTCAAATTTTAAAAATGTCAGTAGTTTTAGAT
151029  TTAGTTAAACTCCCAAATTTAAATTCAGAAGGTCAAATACTAGCTAATTCTATTGGTATT
151089  AAAACAGATAAATTAGGTAAAAAATTTATAATGATTGTAAAAAAATTATTAAATAAAACA
151149  AATTTAATTCATCCAGATCAATTAAATGAGAAAGTGAGTGGTTATAAAAATATTTCAAAT
151209  ATGATTGGTATAAATGTTAAATTAGCAGGTAGAATGAGTAGACAAGCAATAATAGCTAAC
151269  AAAACAGTTCAAAGCTATCAAATAGGAAGCTTAAATAGACAACATTCTGATATTATAACT
151329  AAAGCTAGATATACTGCCAAAAATAGAAGGGGTATATATTGCTATACTATTACAATAAGT
151389  CATAAATGTTATTAA
;     G-orf444 ==> end
151404  ATGCATATCATTTAATATAGCTATTTAAAATAATTTTTAAAACCCCTGGCCCCTCGGAGG
151464  CCCTAATTGCGATCAGCGCTATGCTTTTTTTTTAAGCATATTTGTCTAAAATAAAATAAA
151524  ATAAAATAAAATAAAATAAAATTAAAGGCCTTTTCGCCTTTGGAGCCGCTATTAAGCTTG
151584  GAAGCTCTTCTAGCGCAGTAGCTAGGGCTAAAGAAGCTTTGCTAAGGTAAGGGCTATTCC
151644  GCTGCAATGCTTTTTTTGTGGACTATTTAGTTTATTTAAAAGGTACGCCCACTGTTCCAG
151704  GACCCTTGGCCCTTTTGCTAACCAGGCTCTAAAGTCCAGACACGCTAGCTAAAAAATAGC
151764  CTCCGTAGTCCGTAGTCAGTAGTCCGTAGTCCGTAGGTGCGACTCCAAAAAATTCATGCT
151824  AAGCTTTAACAAAAACCTGGGCCGTCTCTTTGGTATAAGAGCCCCCGAGTCCCGGACTTA
151884  AAAAGCTACGCTTTAACAAAAACCTTTTTTTTTTAATTAGTATTCCAAGCATCTTTTTAA
151944  TTAACTCCAGCGTAGCCCTCTTTAGGCGGAGGGACTCTTAAGTAGAAAAAATTAAATTTT
152004  TAAACATTTTTATAATCGTAGCAAGCTAAATAAAATTATGCTTTATTTTTAATAACACCG
152064  GACAGGTAACGGGCTGGGGCAAGGGCTAAAAGATGCTTATTTTTATACTAAAGAGAGGCA
152124  CGGTGCTAAGAGACTAAAACCCTACGTTGGCGCTTTGCAAAAATGTTGTCTAAACCCCTC
152184  CTTAGAGGGACTCTTAAGTAGCGCTCTTTAGCGCGCGCTAGCCTCCGTTTTTTGGGCTAG
152244  CTTTTTGTTTTTATTTTTTTTTAATGCCTGCCGCCCCGCTCCGCAGGCTAGGCTAGGCTT
152304  GGAGCTGAGCTTTTTGTTAATTTTTATAAAGCTAAAGAGGCGCACGGCCTTGTTTAAACC
152364  GATACCGGACAGGTCTTATTAAATTAAAATATGCTAGCTTTGATTTAGCCTACCACCCAC
152424  CCTTAAGGTCCCTAGGCTAGGGAGGGGGTGAATAAAGCATATATAGATCCAAGCATATTT
152484  TTCTCATAACAAAAGGCTAGCTTTAATCTTTTGGCTTAGCCTCATAAGGCTAGCTTAACT
152544  ACGAATTAAACAAGTTCTCCGTAGGGATTCTTCTCTTAAGTAGCGCACACAATGTTTAAA
152604  AACAAAAAGCCTAGGCTTAAGAGTCCGTATCCCTCTTTAGCCTTTGCCCCTGCCTAAAAA
152664  GCATGTGTTATAAAATTAGCAAAATTTTATTTAGCCAAGGGGAAAAATTTAGAGCAAAGC
152724  TGCTTAAGAGTCCCCTACTCGCTTGCTTGCCTAGCTTCTAGCCTTTATTTTTTTTTTTAA
152784  TAAATTAAAACAAAAAAAATCAGGCAGTAGGAGAGAATTAGCTTTGGTTTTGTTTGTTTT
152844  TGTAGCTTTTGCCCCTGCCTGCGCATGTGCTAGCCAAGGGGGGCCAAAAAATCTTTTATT
152904  AGACCCTTATTTAGCTTTTTGTTTTTATACGGCCAAGGAGCGTTGTCAAAAAGCTACGCA
152964  CAAAAATATACCAGATTGGCTGTCTTATTTTTTATTTTAATAAGGCATAAAATTTTTTAT
153024  ACCCTACTCGAACTAAATAGAGGCTTAAGAGTCCATAGGCAGGTGCCAGCCTAGCCAAAG
153084  GCAGCTAGCGAGGCTTAAAACAAAAAAGATGCTTTTTTGTTTTTTGAAGCCCTAGGTTTT
153144  GTAGCCTGCGGATTTTTTTTACAAAAAGCTACGCACAAAAATATAAGAATAGTATATTTT
153204  TTATCTTTTTTTCTTTTTTATTTTTATATTTACCCCAGCCCCTTTAGAGGAGCCAACCTC
153264  TCTTTAGCGGTAGGCTAAAAAAAAACAAAGTTTCTAAATATATTTTTTTTTTAATTCTAT
153324  TTAATATCTATAAATAAGAATTTTTATTATATC
;     G-trnP(ugg) ==> start
153357  ATGATAGAAGACAAAGTGGTCGCGTCATTTAATT!TGG!GATTAAAATAAGTTGGTTCGA
153415  TTCCAACCTATCATA
;     G-trnP(ugg) ==> end
153430  AAATTGTCTTAGCCCATTTAGCTGCCGCCAGGCCATAACAAAATGTTTAAAAGCCGTAGG
153490  CACGCCCTTGTTTTGTGCGCTAATTAAGAGGGAGAGCTTTTTTATTTTAAACCCTCCTAC
153550  TCTCTTTAGCCCTTGCTAGGCTCTTTAGTAAATAATGTTTAAACATTTTGTTATTGTTTT
153610  TAACCACGTAGGTTTTTAACCCGTAACCATACAGGTGTTATAAAAATATTATAAAAATAT
153670  TTATTTATTTTATTTAGCCTACGGATTATTAAGCAAGGCTATTTTTTTGCCTGGTCCCTG
153730  CCTTTGCAAGGGGAGAGAGTAAGAGGGGAGGGGGGGGGGGTTAAACAAACAAGCCCTCGC
153790  TTGCTTAATAGTCCATAGCTATGCAGCGCTACGCTTTTAAACATTTTGGTGATTGTTTTT
153850  AGGCGCAGATCAAAATACCTAAAAAAATAAAGATATTTATATACTCTTCA
;     G-trnN(guu) ==> start
153900  GGTATCATGGCAGAGCGGTTAATGCAGAGTACT!GTT!AATACTTTTTTCAGTGGTTCAA
153958  ACCCACTTGATACCT
;     G-trnN(guu) ==> end
153973  TTTTATTGATCCCTTCTTTAGAGGGGTCCGCTCCGCTGAAGTCTAAGCTAAAGCTTCTCA
154033  GTAGACTTAAGCTTAGTCTTTAAGAAATGTTTAAACATTTTGTTTGTTCTTGTTAAAAAA
154093  AATAAGCATATTTGTTTTGTTTTTTTTGTTTTGCTACGCACTAAAGAGAGTAGGGATGGG
154153  GCATCTAGCGCTAAGGCGAGGGAGTTTAAATAATTAAATAATAATCCCTTGCTAAAAATA
154213  AAAAAAAAACTCTCCAGCGTAGCTAGTGACTATTCTCTTAAGTAACACAATGTTTAAAAG
154273  CCTGGAGGATTAAGAGTCCGTAGGCACGGCCTTTTTGTTTTCGATGCTTTTTGTTTTTAT
154333  ACCTTGCGCTGCGCCAGCTGCTTAATAGCCCTGCTGCTTAATAGTCCAGCTGCTTAAGAA
154393  TCCACCGTAGCTTTTTGTTTTTTTAAGCCCTAGGTTTTTTCCTTTTTTTAAGCCCTTTTT
154453  TGCAATCGCAAATAGCCGGCTAGGGCTAAACCAAAAAATTTTATATTGTGTAGTTGCGCC
154513  AAAGGTACACCTAGCCTACGCAGCTAAATTATTCGCCTTTGGCGGTTTGCAAGGGCAGGC
154573  ATACAATTTTTTTTTTTTAATAAAAGAAATAATATAATTATATA
;     G-trnL(uaa) ==> start
154617  ACGAACATGTTGAAATTTGGTAAACAATCTTTTCT!TAA!GCAAAAGTGGAAGTGATTCC
154675  TTAAGAGTTCGAGTCTCTTTGTTCGTA
;     G-trnL(uaa) ==> end
154702  TATTTTGTTTCGTTGATAGTGTTTTACCCAATTA
;     G-trnM(cau)_3 ==> start
154736  AGCGACATAGTGTAAAGGTTAGCACATTAGTCT!CAT!GAACTGATAGAATAGGTTCAAT
154794  TCCTACTTTCGCTC
;     G-trnM(cau)_3 ==> end
154808  TAGTACCTTCAAAACCCACAAAAA
;     G-trnE(uuc) ==> start
154832  GGTCTTTAAGTATAACGGTAGTACTGCTACCC!TTC!AAGTAGCGAGAATCAGTTCGATC
154890  CTGATAAAGATCA
;     G-trnE(uuc) ==> end
154903  AAACAAATATCTTTGCACTCTTCTTTTTAAATTTTAATACAAAAACAAGAGCGTACTTAT
154963  AAAGTTAAATATTTTTAACATTATTTTTTAGTAATAGGGTCAAAAAAGAAGCTTAAAATG
155023  TTTAAACATTTTTTTTTTTAACCCGTTTTACCCTTTGCCCCTGCCTGCGCATGTGTTATA
155083  AAATTTTGCTAAAGCAAAATTTTATTTAGCCAAGGGGTTCAATAAACAAAAGACGAAGGC
155143  AGGCGCTTGTTTTAATTTATTTATTCAGCCGCTAGGCTAGTAGCGCCCTTTTTCTTTTTA
155203  AGACATTGTGCTATAAGCCAACCGGTTTAATGGCGGGGGCAGGGGCTAAACATAATAAAA
155263  CTATTTTGTAGGAACTTTATTTGAATTAAATTAAAAATCGCCTAGCCTAAAAAAATGTTT
155323  AAACCCCTCCGTAGGTTGTTTTTTAAAGGCAGGCGCTTAAATTAAACATCAAACTTTTGG
155383  CTATAGTCCCCCTTGGCTATAGCAAAAAAACAAAAAAAGTTTTTTAATTTAATAAACATT
155443  GCAAGGACTAGGCAGCCTAGGCTAAACAAACAAAAAATGTTTGGCTTACTGCCTGATAGC
155503  CTTTCCTTTACCGTAGGGCTCGCATGGAAAGGGGGGCGCTTGTTTTTTTTTTTTTTTTTT
155563  AAGTACGCCATAGCTATAAATAGCTAGCTTAAGCTATTTTTACATTATAAATGTCTTGGT
155623  GCTGGTATTATTGTCTAATATACGCTATAGCAGTGGCGTATGCCATTAAAATTAAAACAA
155683  GCGCGTACGCATAGCCTAAAAACTAATATAGAAAAAAAAAAATTCTTACTTTTAGAATTG
155743  GGGCTACACTTTTACTTTAACCCCCCCCCCCCTTGGCTCGGCACCCCTAGCGGAAGCGAG
155803  GGGCACCTACTCTTGTCTTTTTTTTTATATAAAAAAAATAAAAGAAGCGCCTGCCTAGCC
155863  AAAGGCAGCTAGCGAGGCGGGGCGAAAGAATTAAAAAAAATGCTTATTTTTTTTTTAAGG
155923  CGCGCCTACTCGCTTTCGCTTTCTAGCTGCAAGAGATAGCAAACCCTACCTGGCCTCACT
155983  CTGCCGCTAGGCTATTACGTGCCTACCCCAAGTCAGGTCTGGGTGGCAGGGAAATTTTGA
156043  CATAATATATATCTAATATAGCTTCATTATCTAAAAATTTGGGCTTATTTATATATTGAA
156103  TAAATATATAATTTGTAAAAATAAAAAAATTTTTTAAATCAAAAAATAAATAAAAAAAAA
156163  CTGCCTGCCTTTCGCCTCGCTCGCCTATTGCGCTAGGCCCCTACTCTCCCAGGGCTCAAA
156223  GGCTTGGGAGAGAGGCATAGACGTGGGCGCTTAAAAGTAATTACTTTTATACCAAACGGG
156283  CTTGTGGCTATGGCCTTGTTTTTGTTTTATTTAAATAAAAAATTTATTTTTTTTTTAATT
156343  TAAAAT
