# Supplementary material for: Global Characterization of Fungal Mitogenomes: New Insights on Genomic Diversity and Dynamism of Coding Genes and Accessory Elements
Source: Front Microbiol. 2021 Dec 1;12:787283. doi: 10.3389/fmicb.2021.787283 (PMC8672057; doi:10.3389/fmicb.2021.787283)
Supplement: Supplementary File 1 — de novo annotation files of the 685 mitogenomes investigated in this study. Annotation was performed with the Mfannot program. [file Data_Sheet_1.ZIP › Supplementary_FileS1/NC_006077.1_Kluyveromyces_lactis_mitochondrion_complete_genome_mitogenome.mfres]

;; Masterfile modified automatically by mfannot version 1.35
;; on Thu Dec 24 17:41:42 2020 by user pfonseca on host LGCM-PROC
;;    - Gene Totals: 37
;;    - List of genes added:
;;      atp6                 atp8                 atp9                
;;      cob                  cox1 (3 introns)     cox2                
;;      cox3                 orf109               orf123              
;;      orf133               orf319               orf333              
;;      orf397               orf78                rns                 
;;      rps3                 trnA(ugc)            trnC(gca)           
;;      trnD(guc)            trnE(uuc)            trnF(gaa)           
;;      trnG(ucc)            trnH(gug)            trnI(gau)           
;;      trnK(uuu)            trnL(uaa)            trnM(cau)           
;;      trnN(guu)            trnP(ugg)            trnQ(uug)           
;;      trnR(ucu)            trnS(gcu)            trnS(uga)           
;;      trnT(ugu)            trnV(uac)            trnW(uca)           
;;      trnY(gua)           
;;
;; end mfannot
;;


>NC_006077.1 Kluyveromyces lactis mitochondrion complete genome gc=4
     1  GCGGAAGATGCATAACAAAACGACAGAGACTGAGTAAAGATAAGAGAACATGTAGCAGAA
    61  TACATAGCAGACAGACGCCTCGACTAACGTCGCAAGTATGGGCGATGATCGCAAGACAGT
   121  CGACAAAACAAGGAAAAGAACATAAAGTACCAACGCAGAGAGTATTACTATACCATCAAT
   181  CATGCTGGCATGTTTGCACGGAGAATCAGTGACAAGGGAAAAACATGTATTTCATAGACA
   241  ATAGACTCAAGAAGGAAGGATAAAACAGAATAGATAAAGAAAAAAACGATCGAAAGAGAA
   301  GGAGAAGAGAAACGAACTCAAAGAACAAAGGAAATTAGAAATTAGCAACAAGAAAAGGAA
   361  AATAGAGAAGAGCGAGGAGAGCGAGAGGAGAGAGAAGGAGAGGGGAAACAAGACAATTGA
   421  AGCAGAAAAAGCAGCAGCTGGAAGAACAACGAGGAAGTATTAAGACAAAACAAGAGAGGA
   481  AGGGAATGGAGAAATGTGAGCTGAGTAAAAGAAAAAGTAAAAAGAAATACGGTTAGCGGG
   541  TATACGAGCACCGAAGTACGG
;     G-orf133 ==> start
   562  ATGAACGAGGAGGGCAGGGATGGGAGGGAGAAGATAGTATACGGGGTCAGAGAGAAGAGA
   622  AGTAACATACAGGAGTGAGGGAAGTGGAAATGGTTAGAATTTAAAGAAGAGAGTGGAGCG
   682  ATAGGAAGAGGAAGTGAAAAAAGAAAAAGAAAAGAGGGAGGGGGAGGAAGAAAAAAAAGA
   742  GATGAAAGCAGGGAAGGAATAAAAAAAAAAAAAAGAAAAGAAAAGAATGGAAGAGAGGAG
   802  AGGGAAGAGGAGAAGAAGGAGAAAGAGAAGAACAAGAAAGAGAAAGAAGAGGGGCGAAGA
   862  GATCGTCGGAAGTGAGAACGGCACCGACGAAGGGAAACGGGGCGTGGGGAGACGACGGCG
   922  GGGAAAAGTATGGAGAGAAGAACGAAGAACGATGAAGAATAA
;     G-orf133 ==> end
   964  AATAAAAGGAAGAAAGATCATCTTAAAAGAATGAGACGAGATGAGGGAAAAGAAAAAAGA
  1024  AAATAAGGAGAGAAGGAAACGAGGTGCAACAGACAGGCAAAAAAAAACAACCCGCAAGAG
  1084  GAGGCGGCCCCCAGAAGACCCGGGCCAGGAGTCAGGGCAGAAAAATAAAAACACAACGCT
  1144  CGAAGGGGATGGGTAGCTGAAGGAGCCGAAGAAGGAGGAGCGGCAGGCTGGGAGTCCTCC
  1204  CCCAATATATAATATAAAATTATATATAATATAATTTTATAAATTAATATAATATAATAT
  1264  AATAATAACCCCGCGGATACCTTATTAAAAGGTATCCGCGGGGTATTAGAATATATTATT
  1324  ATTTCCCTATAGAATCGATAAATAATATGCCCCCCGACTCGTTGCCGGAGTACCCCGGCA
  1384  ACAAGACCGCGGGGATAAGATTTAATAAGAATTATTTCTTATATTATATAAACCCCGGAC
  1444  GCCATCGTCCGACCCTAGGGTCGGACGAGGCGTCCGGGGAAATTATTTATATTTTATTAT
  1504  GAATATAATAAAAATAAATTCTATATTAATACTAGTAGGACCCAATATTTATATGTACCC
  1564  TATAAATGTGACATCATATGACCGAAGAAAATTATATATTTATATTATATATCTTACTAT
  1624  ACAGTATTAATGATTTTATATATTTTTATATAGAATATATATAATTTGTATGGATCCCGC
  1684  GATTACTCATAAAATGAGTAATCGCGGGAAATACTTATCTCATATCTATATAATATATAT
  1744  ATATATATTAATATCAAATTACCCGGACGAGCCGTCCGGGGTTGGTATTATTAAATATAA
  1804  TTATTATTATTACAATAATATAATCCCGCGGATTATTCTTCTAATAATCCGCGGGATTAT
  1864  ATTTATATATAATTATTAGTATTTATAATTATTATTATTATTACAATATTTACCCCGCGG
  1924  ACTCTCACCCAACATTCGTGGGGTGAAGAGCCGCGGGAAATAATATATATAAATATTTAC
  1984  GAATAATTCCGCGATTACTCATAAAATGAGTAATCGCGGATATTATATATATTCATATTA
  2044  TTCTATATATATATATATATAAGTAATTAATTAATATTATAATATTTATATTATTATTAA
  2104  TATATAAGATATATATTATTTTTTTTTAATAATATATATAATAAAATATATTTATTATAA
  2164  ATATTATAGTATATTTTACATATATTATTTTATAATATATTTATAATAAATATTTATAAT
  2224  ATAAATAAC
;     G-atp9 ==> start
  2233  ATGCAATTAGTATTAGCAGCTAAATATATTGGAGCAGGTATCTCAACAATTGGATTATTA
  2293  GGAGCAGGTATTGGTATTGCTATCGTATTCTCAGCCTTAATTCAAGGAGTATCAAGAAAC
  2353  CCATCATTAAAAGATACATTATTCCCATTCGCAATTTTAGGATAA
;     G-atp9 ==> end
  2398  AGAGTGAGTCCTATTTTTCTTATTTATCCCATAATCTTATTAAGATTATGGGATATAATT
  2458  AGAATATAAAA
;; mfannot:     /group=IA (4.51e-27)
  2469  ttgggtgaattgcaagaaactcctagtatttaataattatattaaatatggacaatttgc
  2529  agcgaagtttataacaacctatattatattattatataataaccccacgcggctcgtcca
  2589  accctacggttagacgatgccgcgtggggagttataaaaacgttcaacgactagataatg
  2649  agttaggttaacaataatttatccacgagcgcccaatatcaaatagattatatttgataa
  2709  tgacatagtct
;; mfannot:
  2720  GAACAATATAGAAATATATTGAGCTAATATATTAAATAAATATTAGGCCAACATATACAG
  2780  TTGCTTTATCAGAAGCTACAGGATTATTCTGTTTAATGATTTCATTCTTATTATTATACG
  2840  CTGTATAATAATAATATAATGAAATATCTATAATAAAAATATTCTTTTTCATCTTTGGGC
  2900  AATGCCTCCCGGGATATATATATAATATAATATATATATATATTATATATCTATTATTAT
  2960  TACCAATTGCGTACTCCTCTCTTGTAGTAGTCTGCGAGTAGATATATTATTATACTATAA
  3020  ATTTATTATCAAGAATTACTCTTCCCTGCAAATGTGACATCACCCAACCCTAGGGTTGGG
  3080  TGATGTCGCGCAGGATTATAATATAAACAAACCCCGCGGCTACCTCCAGTATTGAAAGTA
  3140  GCCGCGGGGAATATTATTAATATATAAATTATCTACTAGTGATTCTACAATTTCTAAAAA
  3200  TATTAAATTAGAATTATGTAATAAATTAAATGAAGAATTAAATACTAATTCTTCAAACCA
  3260  TACTCCCCCCCGCGCGGCATCGCCCTACCGTAGGGTAGGGC
;     G-orf78 ==> start /note=LAGLIDADG ;; evalue:7.1e-11
  3301  GAGCCGCGCGGGGAATATGATGATATTATTTCTAAAATTAATATTGAATATATTGTAGGA
  3361  TTTATCGAAGCTGAAGGTCATTTAGCTATTTCTAAAAATATAAACAATAACTATAAAATA
  3421  AGTTTAGAAGTATCTCAACATATAAATTCACCCGCGGCTCCTCCCTTCGGGGGGAGACCG
  3481  CGGGGAAGATTTAATGAAGGCTATTCAAGATACTATTTTAAATTGAACTCCTGATAA
;     G-orf78 ==> end
  3538  TAGTTTATTATATGATTTACCTAAATCTACTAATAAAATTTATAAACCCCGCGGCTCCTC
  3598  CCCTGGTAATCCCTTTAAAGGGGAGGAGTCCGCGGGGAAGATAGTAATAAATATAGATTT
  3658  TAAATTTCTAGTACTGATAGATTATATTATCAAGTATTTCCAACTATGTTAAATAGTGGA
  3718  TTATATACTAGAAAATATATTGATTTTGTAATGTGATTTTCTAGTATTATCATTATAAAA
  3778  CATGGTTTACATAAAACATTAGAGGGTCAATTATTATTAGCCCCCCGCGGCTCACCCAAC
  3838  CCTAGGGTTGGGTGATGCCGCGGGGGGAAGATAAATTTAGATCTTTCCCCGCGGACTCCC
  3898  CCCGAAGGGAGGAGCCGCGGGGTGTATTAATTCTAATAGATATTTTCAAAAGAATGAATT
  3958  AGTACCATTAGATTTTATTTTAGAAGTATTATCTATGAAACCAATTTATGATCCATCTAA
  4018  ACCTCATGAATATAATTATAGAAGCCCCTCGCGGCTCATCCAACCGTACGGTTGGATGAT
  4078  GCCGCGAGGGGGAAGATACAGAAAGTATTCTAAGTAATTACCTACCATAGGTAGAATAAT
  4138  GATTATAAATAAACACTCAATATTCTTTTTTTTTATATATATTAAAAACTATATTAAAAA
  4198  ATATATACAATAATATGTATTAATGACCCCGCGACCATAGCATGGTCGCGGGGAACAATA
  4258  ATCAATATTCTTTTCATTTTTATTATATATATTGTATATGTATATAATATATACATTATA
  4318  TTCCCCGCGGCACCTACACTGGTGTATACCGGGTAGGAGACCGCGGGGGAAAAAAGATAT
  4378  TATATTATAATATTGATAATCATAATAATCTCATAAATTTATACCAGCCCTCATATGTTA
  4438  TATGAGGGCTGGTATATATAAATAATTATATATTCTATTTTTATATAATAATTATTATAA
  4498  AATATATTAAAAAATATATACAATAATATATATTAATGACCCCGCAACCATGCTATGGTC
  4558  GCGGGGATAATTATAAATATTCATCTAAAAATATAATATATATAATGTAATTTATAAAAT
  4618  AATATAAATAAAATAATAATAAAAATAAATTTATTATTATAATATATACAATATATACTA
  4678  TATTATAAATATATAAATCCTCTTTAAGGGCAATGTATTAATATTATGGACTTCTATAAT
  4738  ATGGGAGTTGGTAATAATATTATTTTAATAAATATATAGTAATACTTACTATATTACATC
  4798  TAATATATATAGTTAATAATAAAAACTATTAATATAGATAATATCGCCAAATACCCTTAG
  4858  AATAGGGGTATTTGGCGATAAATAAATAATAAAAATAATATTATATATAAAATTATATAT
  4918  AATATTTTATTTATATTACATCTAAAAATATAATATATATAGTAAATTATAAGAATCCCA
  4978  GGGCTCTCATCCTACGTACGTAGGATGAGAGCCCTGGGGTAACTATTTATATATATATAG
  5038  AATATAGATATATAATATCTAATTTACCAATATCCTTTATAAGGGTATTGGGGGAATTAA
  5098  TATTCTCCTAATGGTGTCCCAATTGGATTTTCGAGGCAATTGGAACTATATTAATTATCA
  5158  TATTTATAATAAATATTATATATATATTATATTATAAAAAAAATATAATTAATATATACC
  5218  CCGCGGACTACACCTCCCTTCGGGGGGGGGTATAGTCCGCGGGGATTAATAATTCTAATA
  5278  ATTATAATTTCTTATACGATATTTTAAGAGATAAAAACTATATAATTATAATATTCCCCG
  5338  CGGCTCCTCACCCTACGAATGTAGGGTGAGAAACCGCGGGGGGAAAAATAAAAATATAAT
  5398  AATATATTATATATATATAAATATATAATATATATAATATATATATTTCGTAAATAATTC
  5458  AATGAATTATTAAAGCCACCTGATACTAATAGTATCAGGTGGCGTGGGTAATATATAATA
  5518  CTATATATTAGTATTATATTATATA
;     G-trnS(uga) <== end
  5543  CGAATGATGTAGGATTTGAACCTACGAAGCCTAAAAGACTTATAATATC!TCA!AGTATT
  5601  ACACCTTAAACCACTCAGTCAACCATCC
;     G-trnS(uga) <== start
  5629  ATTTAAATATATA
;     G-trnI(gau) <== end
  5642  TGAAACTAATAGGAATTGAACCTATATTGGTACCTT!ATC!AAAATACTATTCTAACCGA
  5700  TTGAATTATAGTTTC
;     G-trnI(gau) <== start
  5715  TATGCTCCCCGCGACCTCCTCACCGGTATATACCGGTGAGGAGGTCGCGGGGATTATATA
  5775  TAA
;     G-trnA(ugc) <== end
  5778  TGGAGTTAATGAGACTTGAACTCATATTAAATGCAT!GCA!AAGCATTCGTTCTACCAAA
  5836  TTTAACTATAACCCC
;     G-trnA(ugc) <== start
  5851  TACATATTATACAATAATTA
;     G-trnN(guu) <== end
  5871  AGTCTTTAATAGGAATTGAACCTATATCATCTCATT!AAC!AGTGAGAAGCTTTAACCAT
  5929  TAAGCTATAAAAAC
;     G-trnN(guu) <== start
  5943  TATATATT
;     G-trnY(gua) <== end
  5951  TGAAGGGAATAGGAATCGAACCTATGAAGAACACAGTCATTGAGTT!TAC!AGCTCAACT
  6009  CCAATTACCAACATTGGAGATCCCTCC
;     G-trnY(gua) <== start
  6036  TATATAAATATATATATAATATATATATATTAACCCCGCGGATATATCCCGATATTATCG
  6096  GGATATATCCGCGGGGACTATAAATAGTTTTTCCTAATTTACTTATAATTTCCCATTATA
  6156  CTATAATATATATACTATATATTATAAGCCCCGCGGTATCACCCAACCATCCGGTAAGAT
  6216  GATACCGCGGGGGAAAAAATATATAATTACCCCTTCTCTAAATATTCTATAAGAATGAGA
  6276  AATATATTTAATTATATTATATATATAATATATATTAACCCTGCGCGACATCGCCCAACC
  6336  TTTCGGTTGGGTGTGTCGCATTTGCAGGTAAATTATATTATATAATTATATTATAAATAT
  6396  TTATAACTAATTATCCCTTTTTCTAAAATATTATTATGTATATAGTGGGAATATATATAT
  6456  TATTATTATATTATATATTACATATATATATATAATATATTATATTCCCCGCGGCACCTA
  6516  TACCGGTGTATACCGGTGTATACCGGGTAGGAGACCGCGGGGGGGGGGGAAACTATTTAT
  6576  AATTTCCCGCGGCTCTCATTCTACTTTAGTAGGATGATGAGTCCGCGGGGTTATTATTTA
  6636  ATAAATTACCGCAAATAATACATTGTATTATTTGCGGATAATCTTATATATTATTATCCA
  6696  CTTTCGTAACGTAATTTTTATAAAGAATTGCAAGAAATATATTATATTCTTATTATAATA
  6756  TTATATTTTTAA
;     G-trnM(cau)_1 <== end
  6768  TACTTATAATGGGACTTGAACCTATATACTTCGCTT!ATG!AGACGAATGTTTTAACCAA
  6826  TTAAACTATACAAGT
;     G-trnM(cau)_1 <== start
  6841  TATTATATATTTATATAATAGTATAAAATTACCTAATATTTATTAAGTAATTTCCCGCGG
  6901  TCACCTCCCTTCGGGGGGTGCCGCGGGTAGATATTAATTTATATAAGCCCCAAATGCATC
  6961  ATCCCTATGAGGATGTCGCATTTGGGGCAAAG
;     G-trnH(gug) <== end
  6993  GGTGAATACTGAGAATTGAACTCAGATTTAACGCGC!CAC!AAGCATTCTTTCTACCTTT
  7051  GAAATATATTCACC
;     G-trnH(gug) <== start
  7065  TATAATTATATATAAAAATATAGAAAAATGAA
;     G-trnS(gcu) <== end
  7097  CGGAAAATATGAGAGTCGAACTCATAAGAACATAGTTCAATTATGT!AGC!AAATAATCT
  7155  ACCTTACCAATAGTGAATTTTCC
;     G-trnS(gcu) <== start
  7178  TATTA
;     G-trnD(guc) <== end
  7183  CGAATCTAATCAGACTTGCACTGACATCAACCATCGT!GAC!AAGATGGGACTTTACTAT
  7241  TAAGCTACAGATCC
;     G-trnD(guc) <== start
  7255  ATTATATAATTTTACTGTGTATCCTTAAAAAAAAATTAAGTACAGGATTATCAAAATTAA
  7315  TATAACCCGCCAATTTATATAATAAATTGGCGGGTTATATATCTATATATATTTTTATAT
  7375  ATAATATTTAATAATATATATTTAATAAATAATATTAATAATAATAATATATTATTAATA
  7435  TAATATAATATATTATATATTTCCCCCAATTGCGGACTCATCCCCGAGAATCTCAGGGGG
  7495  ATGAGCCGCGGGGTTAATATTTATCCCACATAATTAAGTATAATTATATATGTATTTATA
  7555  ATTATAATAATTTATATATAT
;     G-trnG(ucc) <== end
  7576  TATAGGTAGCGAGACTTGAACTCGCATTCAATGTTT!GGA!AGACATTCAGTTTACCAAT
  7634  TAACTTATACCTAT
;     G-trnG(ucc) <== start
  7648  ATTATTTTTATAATATAA
;     G-trnR(ucu) <== end
  7666  TACTCTCTCTATGACTCGAACATAGAATCTTAATATT!AGA!AGTATTAGGCTTTAACCA
  7724  TTAAGCTAAGAGAGC
;     G-trnR(ucu) <== start
  7739  TAATAATTATATTGATCCCGCGAGTATTATATTTATATAATACTCGTCCCCCCAAATGAG
  7799  GCATATAGGATGATGCCACATTTGGGGGGGGAAGGGTTAATATATTTTATATATTTTTAT
  7859  ATATTTTATATATAATATA
;     G-trnK(uuu) <== end
  7878  TAAGAATAGTTGGAATCGAACCAAACATGGGATGCTT!AAA!AGGCAACTGTTTTACCAT
  7936  TAAACAATATTCTC
;     G-trnK(uuu) <== start
  7950  TCCTCCAGGGTTATATCTTCTTATAAATAAGGAGACGTAACTATATTATTATATAAAATT
  8010  CCCCGGACGCCTCGTCCGACCCTCATAAAGGGTCGGACAATGGCGTCCGGGATATATA
;     G-trnQ(uug) <== end
  8068  TTGAACCGGTTTGATTCGAACAAACAAATTCCAAACT!CAA!ATTTTGGTGACTTACCTA
  8126  TTAGTCTACGATTCA
;     G-trnQ(uug) <== start
  8141  TATATATATATATAT
;     G-trnL(uaa) <== end
  8156  TACTACTTAAAGGATTTGAACCTTCATATCTTGCGATAACACATC!TTA!AGAGTGTCGT
  8214  GTCTACCATTTCCACCAAAGTAGC
;     G-trnL(uaa) <== start
  8238  TTATA
;     G-trnF(gaa) <== end
  8243  TGCCTTTAATGAGAATCGAACTACATGTACATAAATC!TTC!AATTTATTGCTTTACCAC
  8301  TAAGCTATAAAGGC
;     G-trnF(gaa) <== start
  8315  TATAATATTTACTTATAACTATTTTTCTACTACAGACAGGGTGAGATGCGAAATTATTTT
  8375  TATATTTTTCCCCCCGCGGTCTCTCACCCTACAAATATAGGGTGATGAGCCGCGGGGTAA
  8435  TTATTATATTAAATAATAAATATAATATTTATTATTAATAATAATATAATTTAATTATTA
  8495  TTATTATTATTATTATTATTATTCCGCGAATTACCCATAAAATGGGTAATTCGCGGGAGG
  8555  TATAAATATTTATAATTATAATATATATTATTAGTTATATAATAGCCCCGCGGCTCACCC
  8615  AACCATACGGTTGGGTGATGCCGCGGGGAGGATATTACCAATTATTCCTCCCTATCGCAC
  8675  ACACATGGTGCGTAGGGAGGGGAACATAACATGTAATTGGAACATATAATTACTATATAA
  8735  CTATATAATTACCATTAATATTATTATTATAATATTAATAAACCCCGCGGACTTATCCTC
  8795  TGATAATTCCAGGGGATAAGTCCGCGGGAAAAGTATTCAATTGTCTATATGGAGAATCAA
  8855  AATTATAAATAATATTAATATAATTTAATAAATTAATATAATATATTATAATCTAATAAC
  8915  CCCCACGCGGGTCCAACCATAGGGTTGGATGACCCGCGTGGGAAATATAATATTGTATCC
  8975  CGCGGATTATCATTCTTATGATAATCCGCGGAATTATATATTAATTAGATCTTATTTTTA
  9035  TTAATATTATATACAATTATTATAATAATTAATAATATAATACTAACCCCGCGGGAAATA
  9095  TAAATACATAATACATAATATAGAATATATAATAAAATATATATAATTACTTTATGTCCC
  9155  CCCCCACGCGGCATAGTATAACCAATGCCGCGTGGGGT
;;     rnl <== ;; mfannot: 3' -20/+180
  9193  TATTAAATAAATATAATTTGATCTTATATAGATGATAGTTTAATTAGTAATTAAATTTTA
  9253  TAAATTTAATCCTATTATTAGATTTTAGTATAAAATAAACTATAATTATCTCTTTAAAAC
  9313  TACTTCGTATTTATATGCATTCAATACTTATTATTTATTAATTTAGCTTTCCTACAATGA
  9373  TTAATATATATTATATATATATAATATATATATATATAAAAATATAAACTAATATTAATT
  9433  ATAATTAATCAATAGGTACACCATAGATTAATTCATTTTGATCCTTGCGTACTAAAAATG
  9493  AGATTTAAATTGATAATATTCCCTATAGAAGATAGAAACCATACTGATTCACATCGTATT
  9553  TAACCCAACTCACGTTACCTTTTAATTGACGAACAGTCAAACCCTTCCTAGCACTTACAA
  9613  CCAGGAGGATAGGTAGAGTCGAC
;;
  9636  ATCGAGGTGGCAAACATAACTTACAATATCTACTCTTTCGTTATATTACCCTGTTCAATT
  9696  TTGTTTTATAATTATTTTTAATTAATTATTTCAATATATTACTATATTGTTC
;; mfannot:
  9748  agactatgtcattattaaataatatataatattatctaatattgggcactcgtggataaa
  9808  ttattgttaacctaactcattatctagtcgttgaacgttcttataaaatatttattataa
  9868  taataataaatctagccccggagggcatcgtccgaccgtatggtcggacgagccgtccgg
  9928  ggaggttattataagcttcgctgcaaattgtccatattattaataaataataatattagg
  9988  agtttcttgcaattcacccaa
;; mfannot:     /group=IA (5.24e-25)
 10009  TTTACTCCCCGCCTTTTACTAAAGTAAAAGGCGAGGATAATTATATATATATATATTTTT
 10069  ATATATTTATTATATATATATATAATGGGACAAATATTTTATCCCTAGCGTAACTTTTAT
 10129  TCGTTATCAATAACCATTACAATCAGTGTTATTTGTTCATTATGCCATACTTACGTACTT
 10189  GTTTCACTTGTAAGTGTTACAATTGTTGCACAGTTATACCATTATATTAATTTAATATAG
 10249  TTTTATATTATTGTTTTCATGACAATTTTACTGTACATAATTTTTTCTATTATTTACCTT
 10309  ATTTATATTATAAATAAAATAATATAAATATGGATATTTATAATTATTATATATAATTTA
 10369  TAATTTTACTAAAATAATATTATAAAATATATATGGACTTATTCAGATACTTTTGCTGAA
 10429  AATGACGCCCCATCAAAACTACCAATTAGAGATTGTTTCTTTAATTATATATATATATTA
 10489  TAAAAAAGTATAATATATATATATAATAATATTTAAGAATATTATATCTATTAAATATAT
 10549  TATATAAAGATAAGAATTATTATAAATATATATATAAATATATATATTATGATATTTAGA
 10609  TAAGTATTTCATTTGAATATAATCTATTACTTAATATACTGAACAAAATATATAATAATT
 10669  CGATCTATCTAATTACAGTAAAGCTGCAAAGGGTCTTTTCGTCTTACTACAGGTACACAG
 10729  CATCTTCACTGCGATTTCAATTTCACTTAGCTTAAAGGGGAGACAGTTGTTGTATCATTA
 10789  CGTCATTCATGCAGGACCACAATTATTGGCCTAGGAATTTCGCTACCTTAGAACCCTCAT
 10849  AATAAGGCTGCTATTTACTTAAATTTAATTATATATATCATAATAATAATATAATTTATG
 10909  AATTAAGCATGGAGCAGAGTTCACACCTTATACTATAACTTAACGTTTTTGCAAAGTGCG
 10969  GTGTTTTTAGTAAACAGTTGGACAACCTTGTTTTTATTACTCTTTTTTGACTAACGTTAG
 11029  AGCTATTTTTGCCGAGTTCCTTCCCTTTAATTATCTAATTCACCTTCATATTCTCTACTA
 11089  ACATACCAGAGTCGGTATACATTACGGTATCTTATATACCCCGCCCAACTCTTATAAAGA
 11149  GTTGGGCGGGAAAACATACTATTTCTTGATTTTTATTAGTTTATATATATATAATAAAAA
 11209  TATGTATATTTATTAGAATTATCCTATCGTATTATATATTTATATTCATATATTACTTAA
 11269  GGGCCGTACTTTTATTGTTAAACCTTATGCTTTAGGTGAAAAGGATTATACCTTTTTTTC
 11329  GTTACTCATGTCAGCATTCTCTATTTAATTAATTTATATATATTTATAATTAAAATATAT
 11389  ATATTATTCATTAAATGTTCCACTACCATATTATTATATTAAATATTATATAATAATATA
 11449  TAGATATTCAGTTAGATAATTATAAATTAAGATCCGTTATATTATTTATTTACATAATTA
 11509  TTAAAAAAAAGTAATAATTATGGTTTTAAATATTATTATTATATATAGATCAGTGCATTG
 11569  TTACATGTTCATTAAAAAATGGTTATTGTCAAACCCATTAACTGATTGTATTATAATATT
 11629  TAAATATTTATTTCACTTATTATCTAATTTAGAACTTTATATCTTATTCAGGGCTGTTTC
 11689  CCTTTAGACTATTCACCTTATCGCGTATAGTCTGACTCCTTATATTTTATTAATAAACAT
 11749  TTCGAGATTAAATACCTTTGATAAAATAACAATTATTCCCCAAATAATATTTATAGCTGT
 11809  ACCATTCTTTATTATTTTATTAAATAATAATATTAAAAATTATAAGGGCTATACTAACAT
 11869  ATATTTCGTGGAAAACCAGCTATTTGCGAACCAGATTTGTCTTTCACCGCTTAACACAAC
 11929  TCATCAGATGATATTGCAACATCAACCTGTTCGACCGTTTCCGTCTGGTCATATTAAGAT
 11989  CGTCCGCTTTCGGGTCAATTAATATTAACTAATTATTTATATATAAAAATATATATAAAT
 12049  TATATATACAATGTTTATATTCAAATTATTTATAATAATTTAATTATTATTTTGCTAATA
 12109  CTAATTACTTGCTGACCCATTATACAAAAGGTACGTTATTAATATATTAATATATATTTA
 12169  TAACTGCTTATAAAATAACCAATTACTTAT
;;
 12199  TTTCCCTTACGGTACTTAATTTGCTTATTAATAATATTTAGTCTTAGAACTAGTTTGTCC
 12259  TATATTCTTACATAATATGTTTACATAATACTTAACTTATTATATATAATAATATATATA
 12319  TAATTTGACTATATTATTTTCTCTCACCAATACTCATAATATCTCTGTTGATTTATATTC
 12379  TTTAAGTTACTTAGATGTTTCAGTTCACTTAATTTATATTTTATTAGGTTTACCTTAGGT
 12439  TTTAAAAATATATATATAAAATATATATTTTATTAGTAACCTATTATTATTAATAGCTTT
 12499  TATAATCCTTGATTATCTCTTTAAATCTATATAAGAAATATTTCAAATTATATTTATTTA
 12559  ATTACTTATATTATTTATATTAT
;;     rnl <== ;; mfannot: 5' +/- 50 nt
 12582  ATATTATATATATATATTTAAATTAACCCCGCGGACTTATCCCAATAAGGTGTATACCGG
 12642  GGATAAGTCCGCGGGAGAAGAGATTATATTATTATTTATATCCCCTGCAAATATATACTA
 12702  TATTTTCCTACCTATCACACTCATATGGTACGCAGATATTGAAAGAATAATATTCATTTC
 12762  TCCCCCCTTTACACGTAAAATCTACTATATAATTATTATGCCAACCCCGCGGCTCCACCC
 12822  CCCCCCCTTTAAGGGGTGGGTGGAGCCGCGGGGAATATTTAATATATAATATACTTATTA
 12882  TATTAATACATATAAATATTATAATAATAATAATTAGAATAATAATAATTAGAATAACGG
 12942  CTCTCATCCTACTTTTGTAGGATGAGAGCCGAGGAGAATGATATATTCCCCGCGGATTCC
 13002  TTTGAATCTGCGGGGTTAATTATATCAATATTTTAGATCTATATAAAATATATATCTTAC
 13062  TAACAAATTCCCTGCAAATGCGACTCACCCGACCCTTTATGAGGGTCTGGTGATGTTGCG
 13122  CAGGGTTTAGATATTTTATATATAATAATATATATTATATTATAATACAATATATTATAA
 13182  TATATGGTTAGGGGTCCCCCCAATTTATATATCATATAAATTGGGGGGGGAGAATAAATA
 13242  TATATAATTTATAATTTGTGAGGGTTACTAATTATATAATATAAAATTTATTATATATTT
 13302  CTATATATAATAGTAATAATAATAGATAAAATTAGTTAGCCCGCGAATACCAGATGGGGG
 13362  TATTCGCGGGCAATACTTAATAATATTCTTTAATTATATTATATATAATATAATTATATA
 13422  TTAAAAATAAAAAAAAAAAAAAATAGAATTATTATTATAGATATGTCCCCCCCCCCATCA
 13482  CCATTAATATGGTGATGGGGGGGGATGAAGAATTACTTATTATCTTTTTATTTTATTAGA
 13542  TATATAAAATATGTTATAAATTATCTTTTTCCCCCCCCAACCCATAACATGGGTTGGGGG
 13602  GGGAAAAGAATCCCATAATATATATATATTATATCCCCATCTTCCTCCCTGTCGCACACA
 13662  TATGGTGCGTAGGGAGGGGGTAGCATAGAATGGATGGAAATCATATATTTAGTATTACTA
 13722  TATATATCTAAAAATATATTTATATTGTATATATAACTTTAGTATATATATAAATATATT
 13782  ATTTTTATATAAATTACAATATATTAGTTATATAAGGGGGTATTCCCGATTTTCATAGCA
 13842  TGGAAATCGGGAATTTCATATAATTATAGATATGTATACCCAATCTCATAGCATGAGATT
 13902  GGGTAATTATTTTTTTTTATTATATACTCTTTACCTATCTTTAAGGGATTACTATTATAT
 13962  TTAGATATAATTAATAAAAATAATATTATTATTAATATTTACCCCCCCCCCCCAATTCCG
 14022  GCCCTCTCTACGACTTACTTACGTCGTGGAGGATATAAGCCGGAATTGGGGATTATATAA
 14082  TTTAAGAATTTACCCAATGTGTATAGTATGCACATTGGGGAATATATATATATATAATAT
 14142  AATTATATATTATATACTAATTATAGATATTATTGAATATTATTATTTATCTTTATTCAG
 14202  ATAGGATAGATTCGAACGTCGGTTCCATAGGAACCAAGGTTCGTAATCCATCCTATATAT
 14262  TTATATTATTATTTTAATTTAT
;     G-trnP(ugg) <== end
 14284  TCAGATAGGATAGATTCGAACTAACTAACTCTTTCTC!CCA!AAGAAAGCGCCTAACCCT
 14342  TCGGCCTCTATCTG
;     G-trnP(ugg) <== start
 14356  TTATTATATAAGCATATTTATATTATTTATTTCAATCAAATATATATTATATATTTTATT
 14416  ATTAATTAATTAATATTTATATATATCAAATATATATTATATATTATTATTTATGATTAT
 14476  TTATATTAATTATATTATATTAATAATATGACTTCCTATATATATTATATATTATTATTA
 14536  TTATATAAT
;     G-trnM(cau)_2 <== end
 14545  TAGCAATAATACGAGTTGAACGTATATGTTTAGGTC!ATG!AGCCTAATATGTTACCAAT
 14603  TACATTATATTGCT
;     G-trnM(cau)_2 <== start
 14617  ATAAATTGACCCATTAACGTGGGTCATCCACACCCATATAAGGGTGGATGACCCGCGTGG
 14677  GTAGTATATATAT
;     G-trnC(gca) <== end
 14690  AAGAAATGAAGAGAATCGAACTCTAAATGTGTAGATT!TGC!AATCTAACAGTTTAACCT
 14748  TTAAACAACATTTCC
;     G-trnC(gca) <== start
 14763  TCTAACTTATATATATGTATTATATCAATATAATAAATATTATATCTATATTTCCAACCC
 14823  GTATTATTATAATATGGGTCGGAAATGATGATAATTATTATTATTATTATTTATTATTTT
 14883  TTATATTATATCAACCCCGCGGCTAATACCCTTAAAAGGTATTACCAGGAGAGAAGTCCG
 14943  CGGGGGGACGTCCCTTAAAGGGTGTGGTAAATATATAGGGAATAATAATTACTTATAATA
 15003  TATCCCGCCCCCATATTCAATTATATATGGGGGCGGGATTAACTATTATTATATTATTTT
 15063  TATATTATCTATAATAGTTATATAATAAATATATTTAATATAAATAATATAATTATATAT
 15123  GAATATATATATATATTTATATTCCCCGCGAACTCCCGATATTATCGGGAGTTCGCGGGG
 15183  TTATATATTAATTATTATATATTTAATATTATAATTAATAATAGTTCCAATTGTACCAAT
 15243  AAATACGGAACCCCAAAGGAATATTATATAATCAGTTTTATATTATATATTAATATATAA
 15303  TATACGTAAATTAGTATTATTATTAAATAATATATAATATATATATATTATACATATATT
 15363  AGATAATTATAGATAATCCCCGCGGTATACATTATATGTATACCGCGGGGTAAGGTATTT
 15423  ATGTATTTTTACATATATATTATACATATATTAAAAGTAAAAATTATTATATACGAATAT
 15483  TAGATATATTAATATTTTAAATACCCATCCCCCCATCCATTAACAATGGATGGGGATGGG
 15543  TATTTATTTTATTATTAATATATATTTTTATATATAAAATAATAAA
;     G-trnW(uca) <== end
 15589  CAAGGACAAAGAGACTTGAACTCCTAATGATTGATT!TGA!AATCAATAGTTTTACCATT
 15647  AAACTATATCCTC
;     G-trnW(uca) <== start
 15660  TTTACCCGCGCTAATGGGTCATCTACCCCCATATAGGGGGTGGATGAACCCGCGCGGGGA
 15720  GTATATAATAATTATTATTATTATTAATTCCTACCCAACCTTCCTCACCTTCAATATCTG
 15780  CGCACCATGTGTGCAACAGGAAGGTGAGCATGTTATGGGTTGGGGGGATATAATTATTAA
 15840  ATTACCCATAATATTGGGTAGAATAAAAAAAAAGTGAATATTTAA
;     G-rns <== end
 15885  GATATTAATAAGCCCACCGCAGGTTCCCCTACGGTAACTGTATTTCAACTTCGCATTAAT
 15945  TCGTAATATTTCTTCTATATAAATAATTATATTAAATAATTATATATAAAATAAGATATA
 16005  TAATATAAATATAAATTTATATATTTGGAAAATATTATGTTTCAACGCGTGATGAGTGAT
 16065  TAGTGCGAAACAGTTAAAGTATTCACCGTAACATACTAATTTACGTATTACTAGCAATTC
 16125  TTTTTTCATAATATCGAATTTCAGATATTAATTCATATTATATATAATATATAAATATAT
 16185  TAAAGATTTAAATGTTTTATACTATTAATTTATTATTTATTTTTAATAATTATATATAGT
 16245  TTTGTTATCATTTAATTATAGCACGTCTATAGCCCATATTATTAGGATCATCATGATTTG
 16305  TCTTAATTCCTTTCATATTAAATCTATTAGATTTAAAATATTATATATAATTTATAAATA
 16365  TATATATGGAGATTTGTTCGTTCATGAAACTAATCTAAAACTTTGCAGCACGAACTGAAG
 16425  ACAACGATGTAACGCCTGTAATTATTTATATGTATATATAAATAAATATACAAAATATGG
 16485  TAAGGTTAGTCGGGGATCATCGAATTAAATAACATGCTCCACTGCTTAAGTCTGTAACCG
 16545  TCTATTGTCTTGAATTTCATTCTTGCGAACGTACTCTTCAGGCGGAACACTTACATTTTC
 16605  ATTTTTATATTATTATATTATTTAATAATATATGGTGTTCATAGTTTACTGCTAGAACTA
 16665  CTCGGGTATCGAATCCGTATTGCTACTCTAGCCTTCGTTCCTCAATGTCAGTTAATTATT
 16725  AATTAATATTTTCACATATACCAGTCTTATAATTATCATTATTATTTCATCTTTACTATT
 16785  ATAATTCTTTAATTAATATTAATTAACTCTAATATATAATTAATATATATATAATTCTAC
 16845  GAACTCTTTAAGCCATTATGATTAACGCTAGCCCTCATTGTTTTACCGCAACTGCTGGCA
 16905  CAAATTTTGGTTAGGACTATTAAATATATACAATATATATAAAATAAATTATATATATTA
 16965  TATACACTAAATATAAATTTAGTAATTAATATCATTATTTTAATTATTTATGAACTTTAT
 17025  TGTTAATCAATAATATTATAATTATTTATATTTATAAAAATAAATTATATATATTAATAG
 17085  ATAATATATCATTCTAATAAGTAACTGGATCAATCTTTCGATCATTGTCCAATATTCCTC
 17145  ACTGCTGTATCATATAGATATTGACTATATTTCAAAGTCAACGTGATCGTTCTAACTTTA
 17205  ATTATCGATTATGGATTGTCGACTAGGTATAACTTTTAATTTACCTACTATCATAAACCA
 17265  ATATTGGCTTGACTATAAACAATTATATTTAGGCCCCGCGGCCTTCTCTACGACGTTAGT
 17325  CGTGGAGGAGCCGCGGGGAATATATAAATATAATCTTTATATTTATAATAATTATTTTTA
 17385  TTATAAATAATATAAAGCATTTAACTTTATTTATAGTTATAAATTCCAAATTTTACTCAC
 17445  GGGTACACTACATATTTATTATATGGATATATAATAAACGTTTAATTTGCATGTGTCATG
 17505  TCCTTATTTAGCGTTTAATCTGAACCAACATCATGTTCTTCTTATT
;     G-rns <== start
 17551  ATTTTATTCTTTTATATCTAATTATAATAATATTAAATATTATTATTATATTACTTATAT
 17611  ATTATATATAATAATTATATATATATATTAGAGATATTAAATATATAATCCCGCGCCTCA
 17671  TTAATATAATATTAATGAGGCGCGTTATACCTCCGTTAGGAGATTATATCAACCCCGCGG
 17731  AATACTCCCCTTTAAGGGGGAGTATTCCGCGGGGAATATTCTTATAAATAATATATATAA
 17791  TGAAGAAGAGTTATAAATAGTAATTATATGTATTCCAATCCATGCTATACTACCCCCCCT
 17851  TCCTGTCGCACACACATGGTGCGACAGGAATATGGGGGGGGTTAATTATATTTATTATAT
 17911  ATATATAATACATATATATATAGAGAAAGATATACTCTCATCCATATATAATATATATGG
 17971  ATGGGGTCTAATAATATTTTTTTATTTTTATTATTATATCAAATCCATAGGAAATATATA
 18031  GAGAATAATAATTACTAATAATATATCCCGCCCCATATTCAATTGAATATGGGGCGGGAT
 18091  TAATAATTATTCTATAAGCCCCCCGCGGCTCACCCAACCATACGGTTGGGTGATGCCGCG
 18151  GGGGGGGAGCATATTTATATTATCTATAATAGTTATATAATATATATCCTTAATATTTAT
 18211  TATTTTATTTTTATAAATATAATTATATATGAATATATATTTATATTCCCCGCGAATCAC
 18271  CCCCCTTTAGGGGGGGTGATTCGCGGGGTTATATATTAATTATTATATATTTAATATTAT
 18331  AATTAATAATAGTTATATTTATATAATATAAATTCCCCGGACGCCTCGTCCGACCCTACG
 18391  GTCGGACGATGGCGTCCGGGGTTAATATCTTATTTCCCCGACCATATCAATGATATGGTC
 18451  GGGGTAGATAAAGATATACTTATTATATATGTAATTAATACTAATTATATAGTATTATAT
 18511  AGTAAGTTTTATCAATTTCTCCACCCCCTTAAAGGAGAATATATAAATTCCCCGGACGCC
 18571  TCGTCCGACCGTAGGGTCGGACGATGGCGTCCGGGGTTAATATTTATATTATAAATTATA
 18631  TATTTATTCCGCGATTCCTTAATAGAAACCGCGGAATAATTTTTGCGTGGGTCTATTAAT
 18691  ATTAATATACTATATTAGTATTATTATTAAATAATATATATATCACCCCCCATGGAGGGG
 18751  GGAGGGGGGGGGGGGAAGCGAAAACCCCCAAACAAACGCCCGGTCTAGAGCGGGGGGGTA
 18811  CGGGGGGAGTATATTATTATTTTATAAATATATATATATAATAAAGAAGTATTTATAATA
 18871  TTGATATATACCACAATTTCTTCCCCGGACGCCTCGTCCGACCGTACGGTCGGACGATGG
 18931  CGTCCGGGGTTTATATAATTATTAATTTATTAATTATATAATATATTATATTATAATTAT
 18991  ATTGTAATATTAATATATAAAATTTATATATCCTCTTAAAGTGGTTAACATTATAATGAT
 19051  TTACCCCGCGATATTACCATAAATATGGTAATATCGCGGGGATTATAATATATCTTATTC
 19111  GTATAATTTTTATATTAAATATATATACATATATATTCAATTTATATTAGTCTTTATTAG
 19171  TCCCCCCCCGCGGCTCACCCAACCCTACGGTTGGGTGATGCCGCGGGGGGAAGATGAATA
 19231  TTAATATAATGATTTATCCCGCGATATTACCATATTTATGGTAATATCGCGGGGATTATA
 19291  ATATATATATTTTATATATAATATAAATACATATATTAATTATATATTTATTATTTTATT
 19351  ATATATATAGGTATATATAATATTAATAGTGCCAAAGAATACCGAATAATATGATAATAG
 19411  ATATAATATATACCCAGCCATAATATAGCATATTATGGCTGGGTAATTAATTATAGATAT
 19471  ATTTCCCGATTAGCATAGCATGCTAATCGGGAAGTTATTTTTATAATACTATAAGCGTAG
 19531  TATATCATAGAAAGGAAGGAGTATATAATCCCGCGGATCATTATGATCCGCGAGAAAACG
 19591  TGATTTTCTAATTATACTGATAATATTAATATATAAAATTATATATTATAATTATATAAT
 19651  ATATTATATATGTTTTAGTAACCCCGCGGCTCCTCCCCTTTAAAGGGATTACTAGGAGAC
 19711  CGCGGGGAAAATATTAAATAATATTATTTAATATTATTTAATTAATAATAATTTATTTTA
 19771  AAGTTACATACCCCGCGGCTCGTTTCCGGGATATCCCGGAAACGAGACCGCGGGGAATTA
 19831  TAAAATAATATAAACCCCGGGAAAAATATATATAATAATGTTTTTTCATATATTCTACCT
 19891  TCTATATATTAATATTACTCCTTTGGGACTATTATTATAATAATATTCACCCTGATAAAA
 19951  ATCAGGGTTCGCGGAATTAAAAACATTGGAATATTTTTAATATAATAAAAATATAATTAA
 20011  TTATTATTATATACCATAGGAATAAAATTATATATTATATGTAATATGTAATCCCGCGGT
 20071  ATACTTTATATGTATACCGCGGGGGGGGGAGAGATATAATTTATAAATTTTATTTAATAT
 20131  AATATATATATTAAATAAAAAAAAGAATATTGAAATAATTTTATTATTAATTACTATTTA
 20191  ACATTTTTAAAATTAAAATATTTTCCCCGCGGACTCGTCCCCGGGATACCCCGGGGACGA
 20251  GCCGCGGGGTTTATATTATTTTCATAATTAAATAATACTTTTTTTAATTTTAAACTATTA
 20311  CTCTTCCCCACGCGGCTCATCCAACCCTTTATGAGGGTTGGATGATGCCGCATTTGCGGG
 20371  GCTTCTAAATCTAAATATTCAAATAATAAATCCCCCGCGGTCTCATCCTCTGGGATTACC
 20431  AGAGGATGAGCCGCGGGGTTAATTATGTTTTGATTTTACTTCATTATAACATTTATAATA
 20491  TTCTTCCCCACGCGGTACACCCAACCCTTTATAAGGGTTGGGTGATGCCGCATTTGTGGG
 20551  GCTTATTTTGATTTAAATTTAATCATTATTAATATTTTGAGAATAATATCTTTTTTGATT
 20611  ATTATTAAAAATAGATAAAAAAGAATATTGATTAGTTAAATTATTACCTTTAATAA
;     G-cob <== end
 20667  TTACTTTGCATTTTTTCTACCTACATAGAATAATACATTTTCAATTGTTGATACAACTGG
 20727  TACAATAACTAAGAAGTATGCAAAATAAATTACAGTAGCAATTTGTCCCATTACAACAAA
 20787  AGGAGGCTCTACATGACATTCTCCTAAGTGGCCTAATAATACAAAGTTAGCAATAAATAA
 20847  GAAGAAGAAGAATTTAGAGAATACTTTAAATGCGTTACCTCTAATAACACTTCTATCTGT
 20907  AATAGGTAATACTAATAAAATTAAAATAGCACCAAACATAGCTAATACTCCTAATAATTT
 20967  ATCAGGTACTGATCTTAAAATTGCATAGAATGGTAATAAATATCATTCTGGTACAATAGA
 21027  TGCAGGTGTAACTAATGGATTACCAGGAATATAGTTATCTGGATGTCCCATTGTATTAGG
 21087  TGAGAAGAATACAAATAATGAGAAGAAGAATAAGAATACAAATACAGTAATTAAATCTTT
 21147  AAAAATAAAGTAACCATGCATTGGTAATCTATCTAAATTACCTGTAACACCTAAAGGATT
 21207  TGATGAACCATGTGTATGTAATGCCATAAAATGCATAATTACAAATGCAGCAATAATAAA
 21267  TGGTACTAAATAATGGAAAGCGAAGAATCTTTGAATAGTAGGATTAGAAACTGAGAATCC
 21327  ACCTCATAATCATGATACAATATCATTACCAATAAATGGAATAGCTGAGAATAAATTAGT
 21387  AATAACTGTAGCACCTCAATGACTCATTTGTCCATATACACAACAGTATCCTAAGAAAGC
 21447  AGCAGCCATTGTTAATACAAAAATAATAACACCAACATTTCATACTAATGTTCTAGGAGC
 21507  TCTATATGAACCATAATATAAACCTTTACCAATATGAATATACATACAAATAAAGAAGAA
 21567  TGATGCACCATTAGCATGAGCATATCTAATAAATCATCCTCCTTGAACATCTCTCATAAT
 21627  ATGTTCAACAGCTGAGAATGCTAATTCAATATTAGATGAATAATGCATAGCTAAAAAAAT
 21687  ACCTGTACAAATTTGAATTACTAAACATAATCCTAATAATGATCCTAAATTTCATCAATA
 21747  ATTAATTGATGAAGGTTGTGGTGAATCAATCATATAACTATTTAATAAATTTAAATAAAT
 21807  ATTAGATTTTCTAAATGACAT
;     G-cob <== start
 21828  ATTTTATTTGAATTATTATATTTTTAAATATATATATAAATATAATATATATTAAATATA
 21888  TAATATAAATATTATATATTCCCCACGACGAACGTCGTGGAGGAGCCGCGGGGCCCTTAT
 21948  ATAAATATGACCCCCGCGGATCACCCGACCCTTTATGAGGGTCGGGTGATGCCACGGGAG
 22008  AAAGGGATAAATATATAATTATAATAATATAATTATGTATAATTTATATATATTATTTAT
 22068  ATGAATATCCCCGCGAAATTATTTATAATTTCGCGGGAGATAAATAAATATTTTATAAAT
 22128  ATAATATTATTGTATTATATATATAATAATATATATATAATAATTATTATAATAATATAA
 22188  TAAATATATTATTATCAAGTAATTTGATACATATATAATATATATGTATATTGATTATTA
 22248  TTTTATAATTATATATTACTTCTAATATATCCCACGGATATACTTGGTAATATATCCAGC
 22308  CCCCGCGACATGACCCTTTATGAGGGTCATGTCGCGGGGGAGAAGGGATTATAAAATATA
;     G-trnE(uuc) <== end
 22368  TAACCTTAATCGGAATTGAACCGATATTTTCAACAT!GAA!GAGATGATGTCGTAACCAT
 22426  TAGACGATAAGGTC
;     G-trnE(uuc) <== start
;     G-trnT(ugu) <== end
 22440  TGTTATATTAGAGATTCGAACTCCAAACCTTTCGATT!ACA!AAACGAACGCTCTACCAA
 22498  TTGAGCTAATATAAC
;     G-trnT(ugu) <== start
 22513  TACTATTAACTTATATATAGATTCCCCCCGCGGCCTCACCCAACCGTAGGGTTGGGTGTG
 22573  CCGCGGGGGGTAAGTTAATTAAAACTATCTCGCTAAATTATCCCTATTTAAGGGAACTAA
 22633  TTTATTATTTTATATATATAGAATATATAAAAATATATATATATATATTATGAAAATATA
 22693  TGCCTAAAAGGCGAATTGTAATTTCTTCCCCGGGGCTCACAACCTAGGTTGTGAGCCGCG
 22753  GGGTAATCATTATTTATTAATTTTATTATATAATATATTAATATATAATATACAAAAATA
 22813  TATATATATATATAATCCTCGTATTTCAACCCATAAGGAATTGGGAGATTATATAATATG
 22873  TAATAAAAGGGTATATATAATAATAGAATACCCCGCCATATTGCCAATATTGGCAATATG
 22933  GCGGGATTATGTAAATATATAAACTCCCGCCATTAGTCGTATGACTAATGGCGAAATACT
 22993  AATTTATTATTATTTTTATATAAATAATATTATTATATAAAAATTTATATCAAAGCCCTA
 23053  TACGAGGTATTTGGTTACTATTAATATAGATATAATATCTATAAACCCCCCCCTTAAAAG
 23113  GGGGGTAAGATATTCCCGCCATAATATATCCCTTAGGGATATATTATGGCGGAGTATAAA
 23173  TAATAATATCAATATTTATTATTAAAAAAATTATTATATATATTTATATATATTTTAATA
 23233  ATTAATATTATTAAGAATATATATATAATTCTTTATTTAATTTTAGCCCCCCCCGCGGTC
 23293  TCTCACCCAACGAATGTAGGGTGATGAACCGCGGGGAATAATAATATTTATATATATTTA
 23353  TATATATTTTATACATATAAAATAATAATCTTATCCCCGCCATATATACCTATTAGGTAT
 23413  ATATGGCGGGAATGGATATAATGATATATAATATTATATATATATTTTTATAATTATTTC
 23473  GTAGAAATAATATTATGAATATAAGGCTATACCCGCCATTATTACCAATATTGGTAATAA
 23533  TGGCGGGGTATATATTTATTTATAGATCTTTATATATTAAATATATAATATATATGAGAA
 23593  GTATAATTCCCGCCATTATCTATTAGATAATGGCGGGGATATTAATCCCGCCATATATTT
 23653  ATTATAATAAATATATGGCGGAATACTAATAAATTAATAAATATATAATAATAATTATAA
 23713  TATTTATTTAAATATATAAATATTTATATATTAAATTCCTATGAATGATATTGCATTTGC
 23773  AGAGTTGAATATAATTAAATATAAAATTCCCGCCATTAGTCTTAAGACTAATGGCGGGAT
 23833  ATATATATATATATATATATCTTTTATATATATTATATATTTATTTTTTATAATATATAT
 23893  AATATATAATTATATAATTATATAATTGTATACCGCCCCGATATTTATTATAAATATCGG
 23953  GGGCGATTATTGTCATATTATATCATATCCTATATTATATATAATTATTATATATATCTA
 24013  TTAATAATAATACATATTATTCCCCGCGGCTCATCACCCATACATTCGTTGGGTGAGAGA
 24073  CCGCGGGGGGATAAATAATTAGGGAAATTATATAATACAATATATTATATACAATATTTA
 24133  TACTATATTAATATATATAATATATATTATAATATATTAATAATAATAATAATTATATTA
 24193  TTAATATCTAGAATATATATATAAATTACTATATAATATATATAATAGTTATATAATTAA
 24253  GTATTCCCATAACATGGGAATCGGGGGATTATATAATATAATATAATAATGTCGTCTTTC
 24313  TTATTACGTATTAGATTGTATATAATTATATTATAAATAATATAAACCCCGCATTTGCGG
 24373  GGAAGATAACAATATTATATAGGTTATTCCGCGGAATTATAACCATTAGGGTTATAATTC
 24433  CGCGGAATACATTAATATGTATAATATATAATATATATATAAATTACTAATAATATTTAT
 24493  AATATTATATATAATATATTTATATATTTATATAATTGGGGCATATAATTATTTTATATA
 24553  ACCCCGCCATATAGACCCTAATAGGGTCTATATGGCGGGAATGGTTATAATAATATAATA
 24613  TTTATATATTATATATAATATATTTATATAATTAAATTAATACTCTAAGAAGTAATATTA
 24673  CCCGCGGATATACTACGAGAATATCGTAGTATATCCGCGGTAAAGGTTATTACCGCCATT
 24733  AGTCATACGACTAATGGCGGGGTATATATATATATATATATATTCTTACATAAATCTAAT
 24793  ATATTTAATATATATATTCTTCTAGGGTTATAAATATATAATTTCCGCCATTATATATTT
 24853  AATGTTAATGGTGAGATATACCTTTTATGTATGTTCCAATATATATATAATATATATAAT
 24913  CCCCACCCCCCCTTTAGGGGGGGGTGGAAGGAGGAACAAGATAATTTATTTAGTTTCCTT
 24973  GCAAATGCAACTAATTCAATCGAAGGGTTTATAATAATATTTAATAATAATAATAATATT
 25033  ATATTAATAATTTATATATAAATCTTAAATATTATATAATACAATATATTCTTTAATATC
 25093  TTTTTTTTTTCCTATGGGGGGAATATAGAAAATTATTAATATAGTTTCATAATATAGGTA
 25153  CATGTATAAGATAATATCTATTATAATATATAAATAATAATAATATATATATTATAATAA
 25213  TAATAATATTTCCCCGGACGTCCGACCCTTTATGAGGGTCGACGCGGGTTGTTATAATTT
 25273  CCCGCGGATAAGCCATTAGGCTTATCGATACATTCATATCTATAATACATATATAAATTA
 25333  TATAATAAATAATATATAAATAATAATAATAATAATTATATATGTTATCACCTACTTTAT
 25393  TAGAATTATAAATACAATATTTATATGTATAATATATATAATATATATAGTCTCACAAAT
 25453  GACTTATAATATATATAATAAATATAATATATAAATAATAAACCCCGCGGACTCCTACCC
 25513  CTTTAAAGGGGGGGAGGAGTCCGCGGGGAGACTACTTTTTTTAAAGAATATATAATAGTT
 25573  ATTCCTGATTTATATAGCATGTATATTAATTGTGTGTGACAGGAATAAATTTAGCCCGCG
 25633  GTTCTCATACATACATACATACATACATACATACATACATACATACTACGAAAGTAGGAT
 25693  GATGAGTCCGCGGGAATATATATATATATATTATAATATATATATATTAATTAAAAAATA
 25753  TAAGAATATTGAAATAATTATTTTTTAATAATTATATTA
;     G-atp6 <== end
 25792  TTAATGTAAGTATAAAACATCTTTTAAGTATGAAGATGTTAAAATAGATCATACATAAGC
 25852  TTGAATTACTGAAATAGCAAATTCTAATACAACAATAGCTAATAATCCTACACCTGGAAT
 25912  TAAACCAAATACGAATGTAATAATACTCATTGACATTAAATTAAATAATAATCCTCCTAA
 25972  AATAATTAATAATAAATGTCCACTTAATACATTACTTGATAATCTTAAACCTAAAGAAAT
 26032  AGCTCTAGCAAAATAAGATAATAATTCAATTAATACTAATAATGGAACTAATGGTAAAGG
 26092  AGTACCACCTGGTACAAATAATGAGAAGAATACTAAACCATGTTTAGTTAAACCAATAAT
 26152  TGTAGCACCTAATCAAATAACTGAACTTAATGAAACAATAAAGATTAAATGTGCTGATAA
 26212  AGCAAATGAATAAGGAATCATACTAATTAAATTACTAACAAAGATAAAGAAGAAGAATGT
 26272  ATAAACTAATGGGAAATAATATCCTCATAATTTACCACCAATTTGTCCTTTAACCATATT
 26332  TAAAATAGTATCATAAATAGCTTCTTGTGATACAAATCATTTTGAACCAATAATTTTATT
 26392  ATTATTAGTTGTTAATAAATTTAAACCTAATACTGTAAATAATACAATAATTGTATATAA
 26452  TGAGAATGTAGTGAAATTTAAACTACTGAAATCTAATAATGGAGATGTAAATCCCATTAA
 26512  TACTCTAATTTCAAATTGATCTAATGGTGATGTAATAAATAAATTTAACAT
;     G-atp6 <== start
 26563  TTTATTTTATTATTATTATTAAAAATCTAATATAAAATATATATAATAATATATATAAAC
 26623  CCTCCCTTAAAGGGGGGGGGATAAGATATAAATATCTTGTTATAAATATATAATATAATA
 26683  ATATATTGTTATATAATATATTATTATAAATAATAATATATATAAATATTGAATAATTAA
 26743  TTACCTGGAAATGCGACTCACCCAACCTTTCGGTTGGGTGAGTCGCGCAGGATTTAGATA
 26803  TACCTTTATTCGTGACCCATCCTCAATATTATGTTGAGGATGGGCCGCAGGTAATATATA
 26863  TTAATTATAAATCCCGTAAATTTCAATATAAAATTTTAGGGAAACATATTATTATTATAA
 26923  ATAATATGAACCCCGCGAATTACGGTATAGACCGTAATTCGCGGGAAAATGATATATGTA
 26983  TAA
;     G-atp8 <== end
 26986  TTATAATTTTGAAATAAATAATCTTGATACATATAATCTTAAAATTTGTGGTAAGAAGTA
 27046  TTGTGCAAATAATACTAATAAAATAGTAACTAATGCAAAACCATATACTAATTGATTTAA
 27106  GAAATAAAATGGTACTAATTGTGGCAT
;     G-atp8 <== start
 27133  ATTTATTTTTATATTAAATTATAATTTACTATTAATATTATTATTAATATTAATATAATT
 27193  ATATAAAATTATTATATATTAATAATATTAATCCTTCCCCCGCGGAATACCTCAGATATC
 27253  TGAAGGATTCCGCGGGATTATTAGGACTAATATTTATATAAAAAAAGTATATATATGAAT
 27313  ATATATATATAATATAATATTATATATATTGTATATAAATCATCCTTATAATTCTATGTA
 27373  TTATAAGGGTGTACTATTAAGAATAATCTTTCACCCCGCGGCTACGACATATATCGTAGC
 27433  CGCGGGGGGGGGGTCATATTTATAAAAAGAATATTAAAAAAGATAATAATATAATTA
;     G-cox1 <== end
;     G-cox1-E4 <== end
 27490  TTATGATTGTACAGCTGGAGTATTAAATGTATGAACAGCTGGTGGAGAAGTTAATAAGAA
 27550  TTCAATTGATGAAGATTTAATTTTATTAGTTGCGAAGATTTGATTTGATTCAACAAAATC
 27610  AGGTCCTTTATTATAAATTACTGATTTATTATTAACTTTATTTTCTAATCCATTAACTAA
 27670  TTGATCATATAAAATATAGATAAATAAGAATAATGAGAATACAGCAATAATTGAACCAAT
 27730  TGAAGCTACATAATTTCAACCTGCAAAAGCATCAGGATAATCAGGAATTCTTCTAGGCAT
 27790  ACCATTTACTCCTAAGAAATGCATAGGTAAGAAAATAACATTAGCTCCTACAAAAATTAA
 27850  TCAGAATTGAATTTGTGCTAATTTTTCATTATAATATAATCCTAAAATTTGAGGACTTCA
 27910  GTAATAATATCCTGCAAATAATGAGAAAATAGCACCCATTGATAATACATAATGGAAATG
 27970  TCCTACTACATAATAAGT
;     G-cox1-E4 <== start
;     G-cox1-I3 <== end
 27988  cttccccggacggctcgtccgaccatacggtcggacgatgccgtccggggtttatattct
 28048  ttatttacataaaggattggactatgtcttaataatatataaccaatatatgtatcccgc
 28108  gaattccactttaagggaaattcgcgggaaatataatacatattatatatattatatata
 28168  tattgataattatatattattattcacgtatagtctctacagttcccattattatataaa
 28228  atataataatggttaccacgaaattgtcttatataattgtagtatataaattacattaaa
 28288  tttatttatataagatttcttcgttagctatatttattaaaaaaaaatataacccttaat
 28348  atatcattccccccccaacaccttataggtgttgggggggggggtataaagataattaag
 28408  atagtgaatttactacatgacact
;     G-cox1-I3-orf397 <== end
 28432  ttaaatatttattttttttcatttaatatattcaatatatttataaccttgtaaattata
 28492  tttattaaaaaatttaataaatatattaatataatatttattatatacctctaaaatata
 28552  tatattatttttatatattaatttattcttaatattaaaataattttttaagaattctat
 28612  taaatgtttatcatttatataaaataaaaatgaattattattattctttctaataataaa
 28672  tttacctttattttcaataaaacctaaaaatcatacattaatataattatgattataatt
 28732  attattaatattaatattaatattaattcccgcgaactttttatggaagttcgcggggga
 28792  aaaataattaattttagtataatttatatctttataatatttatataaattaggattata
 28852  tttattatttctatcttttaaatataaatttattgctaaatttctattatttttataaat
 28912  ataatatatagattttataaatgctaattgtaattttttatttatagttattaatggata
 28972  tttattaaataatttaattaaattattaatattttttatatcatttataattcatattac
 29032  ataattattattaatattaatattaccttttaaataatgtttaatattatttaatatatt
 29092  aatattctctttattattatttaatttaataattaatctaaattgtaaatatttagattt
 29152  atatttattaatttgaatattaccattactatcaaataatcctacaaataacattttata
 29212  gaattctgaccctgcggttcatcttccttgtggatatgaaccgcagggaatactattatt
 29272  aatataattattattaatattattattattattaatattattattaatattataaatatt
 29332  attagtattattaatattattagtattattaatattactatcactattactattactatt
 29392  actattactattccccgcggctctcattctactttcgtaggatgatgagtccgcggggtt
 29452  attattattagtattattagtattattattaatattatatattttaatagagtataaaat
 29512  attattaattttataaaatgtggtaggattatataaattacagtatttcccattagagaa
 29572  gggataagtataaatatatgaaatatataatataataattataatatttatttt
;     G-cox1-I3-orf397 <== start /first_aa=K /note=LAGLIDADG ;; evalue:1.6e-06
;     G-cox1-I3 <== start /group=I(derived) (6.24e-08)
;     G-cox1-E3 <== end
 29626  ATCATGGAATGCTACATCTAATGATGCATTTGCTAATGCTACTCCTGTTAATCCACCAAT
 29686  TGTGAATAAGAATAAGAAAGCAATAGCATATAACATAGGTACAGCTAATCTAATTGATCC
 29746  ACCATAAATTGTTGCT
;     G-cox1-E3 <== start
;     G-cox1-I2 <== end
 29762  cttatttttaaccttaaatcatcacagattcatttataatatttataataaatattataa
 29822  tagctagttaaatttatatataattatttattattaatcccaatatcctccaaatatttg
 29882  gaggatattgggtaactatatatattaggataatatatatataatacatatatatattat
 29942  ttgaaggattgcttcaaaactattactagttccattggatcattccttatgtattcatat
 30002  aatagacccgcaaaatatttcctgcaggaaatattttgcggggaatatattacttagaaa
 30062  taccagaagcatctgatctctacgcttttatatatataatttcttatatataatttagtt
 30122  cgacgattgccctatataaattctaatttatatatataggatttctctcgagtttgcttc
 30182  ttaatatataaattatatatatattatatagattatatatattaccccgcggattcatat
 30242  tatgaatccgcgggattata
;     G-cox1-I2-orf319 <== end
 30262  ttatttattattatatttatcatatttttgtaataatttatattcaaatttatattttat
 30322  agatggaataatataatttttaatattaggatataataatttaatagatttaactttaat
 30382  ataaataacataatatgatttatgtttatgtaaagtacaatctaaattaaatttaatttt
 30442  taaaatattaataaaataaattaattctttaatagtatatgattgtaaatttaatgtaat
 30502  acctccacctttattaaatgaaccatctcctataataatatgagctaatgattcataatt
 30562  taataaatcatataaatcatttggtataatttttactctaccattataaaaatgatgtct
 30622  taatttagtaaaacaaggtaaagctatagtagttatttcaactccataataaattttacc
 30682  ttttaatctttccccgcggactcctcccctgggattaccaggggaggagccgcggggtgt
 30742  tttaattaattttggaggacttacacaataatgatttaatttattatatacatataaaac
 30802  atattctacttgttttaaagtttgtttaaattttaatctactattaattaatgtattttt
 30862  tgaactatattcaattcaaccatctgttaataaaattccattaattatatatataatatt
 30922  atttggaattttaattatatatttaattattatagtattattatattctttatttattaa
 30982  atttgaatataaattagtaccataaattgttaattttttattataataattattattatt
 31042  attataagaattataagaattattattataaatcttatttatccccgcggtcatgttacc
 31102  gataaccggtgactgaccgcggggattattattattattattattattatgattattatt
 31162  aatatatatatattttatatattttttgatcaacttaatactcttgctaaaggagtttat
;     G-cox1-I2-orf319 <== start /first_aa=I /note=LAGLIDADG ;; evalue:6.5e-08
 31222  t
;     G-cox1-I2 <== start /group=IB (1.09e-35)
;     G-cox1-E2 <== end
 31223  AATCATGAGAAAATTTTAATACCTGTAGGAATTGCAATAATCATTGTAGCCGATGTGAAA
 31283  TAAGCTCTAGTATCTGCATCTAATCCTACAATATACATATGATGTGATCATACTAAGAAA
 31343  CCTAATAATCCAATTGAAGCCATAGCATATACCATTGATACTTCACCGAATACTGGTTTT
 31403  TTAGAATAAGTTGATACGATATGTGAAATAATACCGAATCCAGGAATAATTAAAATATAA
 31463  ACTTCGGGGTGACCAAAGAATCCAAAT
;     G-cox1-E2 <== start
;     G-cox1-I1 <== end
 31490  ctaaataatatattatcttttccccaaatattatttttgataatagcacgggtagactct
 31550  ataatatatatctcatatataatatatgaccttattattaataagtgattccgactgtac
 31610  attaagcaatattattatatcacccattggtgaagcagtctgtagcgatcagaatatata
 31670  attatatatattataaccgacggtctaaatctgagaaattgttgaccgtaccaccaatgt
 31730  tgcattatataatatatatataatactagaaaatagtatatttatctcttctccccatat
 31790  cttcttatcagcttagctgggaagaagatatggggggggtattaaaaaaggtaaatccct
 31850  tggatggtgtccgaataagagaataataaatatttagtctcttaatttatatatatatat
 31910  taagagagatataatctttttatttttcatatcaacattgttatatcttttctaattaac
 31970  ttaagttaaactatttcctttgtttcaatattttttatttatactaataaaatatga
;     G-cox1-I1-orf333 <== end
 32027  ttatttattaattaattccctgcgcgactcacccaaccctttatgagggtcgggtgatgt
 32087  cgcgcagggtttagatatttttttaatatataatttttgttcttcatttaaaggtttatt
 32147  ttgtttataataatttattacatgaataaatttatctaaactattagatttatcagataa
 32207  taaaggatattctttaaaataatttaaaataaaaatacaattatttaatcctgaaattca
 32267  taattgtcaattatcatctttagaattagaataaactttaccaatatttttttcactatt
 32327  aatgttatataatgaattagtattagatttatcaataaataaatttaaaatatgttctaa
 32387  tacatatttattaacaatatgtttttgacttaatgcatataaaaatctaggtgtattttt
 32447  attatcttttaaagaaatatcaaaacaaccttcagcatcagtaaatccagataatcaata
 32507  atcatttaaagtaggtaatttacaataattttttaaaataattataggttcattattttt
 32567  taataatttttcatttaatttagctaaaaaaattataaatttaccatatctagtaggtaa
 32627  tactaaattaccattaaaaattaatgataataaataaatatctcttcttttatgtactac
 32687  tcatctatatgttatatcttttttagattgtaaaattacatctcctatattaaaattatt
 32747  tttaatataatttaaaatttttatatctttagaagttacaacaacagaaatatcacttct
 32807  ttttattaaaataaatgaacctttaccttcaaaaaatcctacaaatcattctaaaaattt
 32867  ttgatcaggaacagaatttataggtttaaattctttatattttaaattaaattcatcaaa
 32927  ataaaatttatcttgattaaattctaaatttttaaatgaagataatcataaattaatatt
 32987  atatttataatcataaattactatataaaatggcatagaaaa
;     G-cox1-I1-orf333 <== start /first_aa=F /note=LAGLIDADG ;; evalue:9.8e-38
 33029  c
;     G-cox1-I1 <== start /group=ID (7.79e-33)
;     G-cox1-E1 <== end
 33030  AAATGTTGGTATAAAACAGGGTCACCACCACCTGCTACTTCGAAGAATGAAGTATTGAAG
 33090  TTTCTATCTAATAATAACATTGTAACACCTGCTGATAATACAGGTAATGATAATAATAAT
 33150  AAGAATGCTGTAATGAAAATAGATCATACAAATAATGGTAATCTATGCATTGTCATACCA
 33210  TTTGTTCTCATATTTAATGTTGTTACAATGAAATTAATAGCACCTAATAATGATGAAATA
 33270  GATGTTAAATGTAAAGCAAAAATTGCTAAATCAACACTAGGTCCTGAATGTGCTTGAATT
 33330  GATGATAATGGAGGATATACAGTTCATCCAGTACCTGCACCAGATTCTACTAATGTAGAA
 33390  GTTACTAAACATACTAAAGCAGGTGGTAAACATCAGAATGAAATATTATTTAATCTTGCA
 33450  AAAGACATATCTGATGCTCCAATTAATAAAGGTAACATATAGTTACCAAAACCACCAATT
 33510  AATGCCGGCATTACTAAGAAGAAAATTATTAAGACCGCATGCCCAACTACTAAGACATTA
 33570  AATAATTGATGATTTCCGCTTAAAACTTGATTACCTGGTGCGGCTAACTCTAATCTAATG
 33630  ATTAAAGACATGGCAGTACCTGCCATACCACAGAAAATAGCAAAGATAAAGTATAAAACA
 33690  GCAATATCTTTAGCATTTGTAGAATATAATCATCTTTCGATCAT
;     G-cox1-E1 <== start
;     G-cox1 <== start
 33734  TAATTTATTTTTATAATTATTATATTATATTTAAAATATATAATATAATAAACTATTATT
 33794  ATTAGTTATATTTACCCGCGGCTCCCCCCCTGAAGGGGGGGGGGAGCCGCGGGATTAGTA
 33854  TGTAATATACATTATGTTTTTTATTATTAATTAATTAATTAGTTATATATAATTATTATT
 33914  ATAATTATATAATTATAGATAAATTCTTGACCCCCGCGCTCCTTCCCATCCCTTTATGGG
 33974  ATGGGAAGGGAGCGCGGGGGATAAATAAGTTTTATCTTACTTATATATAATTTATATATA
 34034  TAAAAATATATAAATTTACCAATTTACTATGCAGATCGGTAAAAATATACATTTCCCCGC
 34094  GGTTTCACCCCCCCCTTAAAGGGGTGGGGAGGAACCGCGGGGGTTATATTAATTAATTTA
 34154  ATAGATATTATGTGAATAGTCGGAATAATTATTCTATTAATATATAATAAGCCTCTTAAA
 34214  GAAAAATATTATTCTAATTATATTAATAATAAAAAATAAATAAATATATTAGGTAGGGCT
 34274  TATTTCCCACCATATGGTGGGAAATAAGCCCCCCTCATTAGTATTATTTTATATAATAAA
 34334  TAATAATATTATAAATAAATATAATATATAATTATATTAAAATATATATATGTATATTAA
 34394  TCCGCGCCTCATCCTTTATAATGGATGAGGCGCGGATAATACTTTTCCCGCGGACTCCTT
 34454  TAAAGGAGTCCGCGGGGGTTTATTATTAATATTATAATATATAATAAATAAGAATTACCC
 34514  CGCGGCTCATCACCCTACATTCGTAGGGTGAGAGACCGCGGGGGAAAAATATTATTATAA
 34574  TAATTAATTATTATAATAATGGTTATCCTAAATTTATTACTCCCTACTCCCCCCCTTCAA
 34634  TATCTGCGCACCAATCGTGTGCGACAGGAAGGGGGGGGAGTATAGCATGAGATCAATAAA
 34694  TTATTTTTATACTCTTATTTATATATAATTATTATTATATTTAAAAATATAATATAATAT
 34754  AATATAATATAATATAATAATTCCGCGGATTCATAACATGAATCCGCGGGATATAAAATA
 34814  AGTAAGAATCCCCGTCTCCTTGTGGGTCGGGAAGGTGACCGTGGGGAAACCCCTAATAAT
 34874  ATTGTAGGGTTTGCAGGGAAAGAATATTATTATATATAATTTATTAATTATAAATTATAT
 34934  AA
;     G-cox2 <== end
 34936  TTATTGTTCATTTAATCATTCTAAGAATGCTGGTAATGAAACTGCTTCAATTTTAATAGG
 34996  CATAGCTGAATGTGATTGTCCACAAATTTCTGAACATTGTCCATAGAATACACCTTCTCT
 35056  TTGAATTAAAGCTGATACTTGATTTAATCTACCAGGAGCTGCATCAATTTTAATACCTAA
 35116  ACTAGGTACAGCAAAATCATGAATAACATCAGCTGCTGTAACAACAAATCTAATATGTGT
 35176  ATCAACAGGTACTACTACTGAAGTATCAGTATCTAATAATCTTAATTGACCATCTTCTAA
 35236  TAAATCTTCAGGAATAACATATGATTCAAATTCTACTGTTTCACCATTATCATTAATGAA
 35296  ATCTGAGTATTCATATTTTCAATATCATTGTAAACCAATAGCTTTAATAGTCATTGCTGG
 35356  AGAAATAACTTCATCACATAAATATAATAAAATGAATGAAGGGAAAGCAATAATTAATAA
 35416  AATTACAGCAGGGAAAATTGTTCAAATAATTTCAATAGTTTGACCATGTTTAATATATTT
 35476  ATAAGCAATAGGATTTTTACTATAAGTTCTTACAATTGTAAATAATAATCATGATACTAA
 35536  TCCTAAAATAATAAATAAATAGAACATAATATTATCATGTAATTCTAAAATACCTTCTTG
 35596  ATTAGGTGTAGCTGAATCTTGGAAATACATACCATAAGGTGTAGGTACATCATTCATAAT
 35656  AATTGAATTTAATAAATAAAACAT
;     G-cox2 <== start
 35680  ATTTATAATTTTTTTTAATCTATATATATTCTATATATTAGATATTACATTGATTAATAT
 35740  ATTATTCTCCCGCGAACTCATCCAACTAATGTTTTGATGAGTTCGCAATTAGGAAAAAAA
 35800  CTTATTAATAATAAATTATTATAAATAATTATAATAATATTAAATAAGTATATTGATATA
 35860  TTATTATTAAATTTTTATATTTTAATTGATATATTTAATATATA
;     G-trnV(uac) <== end
 35904  TTAGAGATACGAGATTTGAACTCATGTCCTTCGCGT!GTA!AAACGAATGCTCTGCCAAT
 35962  TAAGCTAATCTCTA
;     G-trnV(uac) <== start
 35976  TTATTATTATTATAATAATATTATACTTACTTATATCTATATAATAATATTATATAATAA
 36036  TTATTATAAATTCCCCCAATTGCGTATTCCTCCCCACCCCCCTTAAAGGGGGTGGGGTTT
 36096  ATTAATTATATTAACTCCGGGGACTCTTCCCAGGTATACACCTTATGGGAAGGAGTCCCC
 36156  GGGAGAAGAGTATATAAAATTATTTATACACCCCGCGGCTTATTCCCTGGAATTCCAGGG
 36216  AATAAGTCCGCGGGAAAAGTATTATAAATAAATTAATAAATAAATAAATAAATAAATAAA
 36276  TAAATTATTAATACTAATAATAAGTATTATACCCCGCGGGAAAATGTATATTATATATTT
 36336  ATTTATATATAAAATTAATAATATAAAATTAATTTTTATTAGTATTTAGAGGTCCTTAAG
 36396  GAAATAGTAAGGAGAACGCGGGAAAGATATATATTAATTTATTATATATTATAAAATATT
 36456  TATATTTTTACCCCCCCCTTCATATAATATGAAGGGGGGATTATATGTATATATTAATTT
 36516  ATTATATATTATATAATTATATAATTATAATATAAAGAAAGAAGCCCCACGCGGCATTAC
 36576  CCTAGGGTAATGCCGCGTGGGGGAAGAATATTGATTATTTATTTATTATTATTAATTAAT
 36636  AAA
;     G-rps3 <== end
 36639  TTAAATAGTATTTAATTTAACTTTAATATTATATTTACCATTTTTATTAACATCAGAAAT
 36699  ATTAGTAATATTATGGTTAACAGGGATATAATTTAATTTATAATTATTAACCATTTGATT
 36759  ACCTCAAATATATTTATAGTTTTGGAATGTACCATTTAAAATATTCATTGTATTAGATCT
 36819  AGAAATAGATTTATTATTAGATAATCTACCTTTTAATTGAATTGATCATCCTACTAAATA
 36879  TTTAAACATTAAAATATTATTAGGGATAGTATTAATATTATTATTTTCATAAATAATATT
 36939  ATATAATTTCCCCGCGGCTCCTCCCCTGGGATTACCAGGAGAGGAGTCCGCGGGGTTATT
 36999  ATTATTATTATTATTAATTGATTTAATAATATTATTATATTTATTAAACATAATATTATT
 37059  AATATTATTAATATATGTTTGACTAATTAATTTATCATTTAATTTAGGCATATTATTCAT
 37119  TAAATTTTTAATTCTATTCATTGATAAACTTCTTTTAGAAGATGAATTCATAATTTTTAA
 37179  TGATTTAGCTAAAATATCACTATTCATATAATTATATTTTAATTGAATAGGTTCAAATGA
 37239  TACATCTTTATTATAATATAATGATAAAATATTACTAATACTATTAATGTTATTATTTAA
 37299  TAAATTAATTAATTTACTATTAATATTAAATTTATAATTACTATAAATATTATTAATTAA
 37359  ATTATTGTTATTATTAATATTTTTATTAATATTTTTATATGATAAATAATAGAAAAATTT
 37419  AATATTAACTTTATTAATACTATGTTCAAAGATAGGTTTAGAAATAATTAATTTATAAAT
 37479  TTTATTATTAATATTTAATACTAATAATTTTGTTAATAATTTAGTTACTAATCTATCATA
 37539  AATAGTATTATTAATTTCTTCAGTTTTATTAAATTTATAAATTTGAGATGATCAAGAATT
 37599  AATATTATTTAAATGTTGTAATTTTACACCTTTATTACTTAATTCATTTAAATAATCTCA
 37659  AATATAAGTTTTATTTAAAGATCTATTTAATCTTTTATTATTTAATAATAATAATAATTC
 37719  TTTTATAGAATTTAAATTGTTTATATTATTAATATTTTTAATAATATTTAAATTTGTTGT
 37779  ATGTTTATTCAT
;     G-rps3 <== start
 37791  TGTATTTATATTTAT
;; mfannot: G-rps3 <== start Def by similarity
 37806  TTATATATATTGATCGTATAATATATATATATAAAACTATATATATATTATTATTAAATT
 37866  ATTAAAAAATTTAACATGTTTATTATATTTACTACTTATAAATATAAAATAAAATATTTA
 37926  TTATATATTTTATAAATTATGTATATTCCGCGATATCATCATATGATGATATCGCGGGAA
 37986  AGAGATAAATTCCCGCGGATCCTCTACTGGTAATACCAGTAGAGGATCCGCGGGGTAAGA
 38046  TAATATATTCTATTTATAATTATTATTAAAGAGATAATCTATTTTATTTCCCCCCCCCCC
 38106  AATCTCATATTATGAGATTGGGGGGAATCGATATATAAACCCCGGACGCCATCGTCCGAC
 38166  CGTAGGGTCGGACGAGGCGTCCGGGGAATTGTATTTATTTATATAGATCTATTATATATA
 38226  ATAATATAATTATTAATCGCCAAATACCCCTATTATAGGGGTATTTGGCGATACTAGATA
 38286  TATATTTAATATTACTAATAATATACTATATATAAATAGTTTTCATAATTAACTTTTCCC
 38346  CATTGCGGACTCCTCCCTTCGGGGGGGGGGGAGTCCGCAATGGGGTTTATAAGTAAGTAT
 38406  AATATAATAATAATTATATTAAAATATAAATATTATCATATATATATATATTATATATAT
 38466  ATATTAAGTAATATTATTTCTATAAATTAAATTAACATTTAAATTTATAAATGTATAGAT
 38526  TATAAAAATATTT
;     G-cox3 ==> start
 38539  ATGACACATTTAGAAAGAAGTAGACATCAACAATTTCCCTTTCATTTAGTAGCTCCATCA
 38599  CCATGACCAATTGTAGTATCATTTGCATTAATGTCATTAGCATTATCATTAGCTTTAACT
 38659  ATGCATGGATATATTGGACATATGTATTTAATTTATTTATCAATTTTAACAGTAACATTA
 38719  AGTGCTACATTATGATTTAGAGATATTATTGCTGAAGCAACATATTTAGGAGATCATACA
 38779  ATTGCTGTTAGAAAAGGTATTAATTTAGGTTTCTTATTATTCGTAGTATCAGAAATTTTA
 38839  ATTTTCGCTGCATTATTCTGAGCTTATTTCCATTCAGCTATGAGCCCTAATATTGAATTA
 38899  GGTGGTGTATGACCTCCAGTTGGTATTCAAGCTGTACAACCTACAGAATTACCTTTATTA
 38959  AATACTATTATCTTATTATCTTCAGGTGCTACTATTACATATAGTCATCATGGATTAGTA
 39019  GGTGGTAATAGAAAAAATGCATTATCAGGATTATTAATTACATTCTGATTAATTGTTATT
 39079  TTTGTTACTTGTCAATATATCGAATATACTAATGCTACTTTCACAATTACTGATGGTGTA
 39139  TATGGATCAGTATTCTATGCTGGTACAGGATTACATTTCTTACATATGGTTATGTTAGCA
 39199  GCAATGTTAGGTATTAATTATTGAAGATTAAGAAACTATCATTTAACAGCTACTCATCAT
 39259  GTAGGTTATGAAACAACAGTGTTGTACTGCCATATTTTAGATATCATTTGATTATTCTTA
 39319  TATATTGTATTCTACTGATGAGGTGTATAA
;     G-cox3 ==> end
 39349  CTCATCAGTACAATATATAAGAATATCTTTAAACAATAATATTCTTACCTTTTTTATATT
 39409  AAATATATAAATAAATATATAATATAATATTAATATAATACTATTATAAGTATTGCCCGC
 39469  GGCAATCCTAAATAGGATTGCCGGGGAATTAGAACTACCCGTGGCACCCCCCCAAGTATA
 39529  TCCTAAAAAGCCCCCCGTCAAATATATTATAATGTGTCCTAGATATATTTATTTATTATG
 39589  ACGACTATTAATAATATGAAGTACAAGCCCAATGTCATCAGGGGGGAGGGGGGGGATTTT
 39649  TTTTTTTTTTTAAAAAAATAGTTCGTAGCGTACTATCATTTTTTTTTTTTTTGGGGGGGG
 39709  GGGGGAGGGTGAAAAAAAAAAAAAACCCCCCCCCTCCTCTTATTATCCCTCATATCCGAA
 39769  GTGGTACTTAACTCTAAGAATAAGACACTAGTTTTTTATTTATAATCGTTATATATCTTT
 39829  TTCCTCGCTCTCTTTTTGTTAATATTGATTATTCTTTTCTTTTTATTTTATTATTGTTAT
 39889  TAAATTTTATTTTCCTATATATATTTATTCATTAACTATTCTTTATATTTCATTATCTCC
 39949  CTTTAGACTATCTTACACAGATGCTACCTAATTATTTATTCTGTAATATTTTCTCTTTAT
 40009  TTTTGTTTTGTTGTTTTTTTTTATGTTTTATATTCTTCTTTATATCTTAACAAATGAAGT
 40069  TAGTTTTATAAGGAATCTGGATCTTTTTAAGTTATCGGTCAATCACCGCTTTTCTGATCA
 40129  GTAAATAATCACTAATACACTTTACTCTGCCTCTATGTGTCATCTCCTCCAACCCTTTCT
 40189  CCTCCTATTTTCTTCTTTATAATTTTATCATTTGCTATTTTTATTTTTTAATCTATTTTA
 40249  TATTTTATTTAATATGTTTTGTTATTCTATTTTATCTTATTTT
