# Supplementary material for: Global Characterization of Fungal Mitogenomes: New Insights on Genomic Diversity and Dynamism of Coding Genes and Accessory Elements
Source: Front Microbiol. 2021 Dec 1;12:787283. doi: 10.3389/fmicb.2021.787283 (PMC8672057; doi:10.3389/fmicb.2021.787283)
Supplement: Supplementary File 1 — de novo annotation files of the 685 mitogenomes investigated in this study. Annotation was performed with the Mfannot program. [file Data_Sheet_1.ZIP › Supplementary_FileS1/NC_032302.1_Parengyodontium_album_voucher_ATCC56482_mitochondrion_complete_genome_mitogenome.mfres]

;; Masterfile modified automatically by mfannot version 1.35
;; on Thu Dec 24 23:43:00 2020 by user pfonseca on host LGCM-PROC
;;    - Gene Totals: 43
;;    - List of genes added:
;;      atp6                 atp8                 atp9                
;;      cob (1 introns)      cox1                 cox2                
;;      cox3                 nad1 (1 introns)     nad2                
;;      nad3                 nad4                 nad4L               
;;      nad5 (1 introns)     nad6                 orf148              
;;      orf309               orf317               orf333              
;;      orf424               rns                  trnA(ugc)           
;;      trnC(gca)            trnD(guc)            trnE(uuc)           
;;      trnF(gaa)            trnG(ucc)            trnH(gug)           
;;      trnI(gau)            trnK(uuu)            trnL(uaa)           
;;      trnL(uag)            trnM(cau)            trnN(guu)           
;;      trnP(ugg)            trnQ(uug)            trnR(acg)           
;;      trnR(ucu)            trnS(gcu)            trnS(uga)           
;;      trnT(ugu)            trnV(uac)            trnW(uca)           
;;      trnY(gua)           
;;
;; end mfannot
;;


>NC_032302.1 Parengyodontium album voucher ATCC56482 mitochondrion complete genome gc=4
;;     rnl ==> ;; mfannot: 5' +/- 50 nt
     1  AAACTTAGAACAAATAGAAATTTAAATGATATATAAATTATATTTATAAAAATATAAGTA
    61  TAAAAAGAAATTATTATGGAATTTAAGCTATGTATTAAAGAGAATAATTTATAAAAATAA
   121  GATAAAAAGATCTTATAATTATATAAACTCTAAAAGAAATTTTATATTAAACAAAGTGAA
   181  TTGAAATATCTTAGTAACTTTAGGAAAAGAAATCAAAAGAGATTCTATAAATAGCGTGAG
   241  CGAAAATAGATGAGTCTATAAATTAAAACGGTATTTAAACTGTTTGAAGTATATGGGGAA
   301  CCTTCCTCAAAGACTAAATATAATACATAAGCGATAGTGAAAAGTACCGTGAGGGAAA
;;
   359  GAAATATAAATAGTAATTTTATAAGCAGTTCTAACAAAAAAGAACGTACCTTTTGCATAA
   419  TGGGTCACCAAGTTAACATTAGATGCGAGATAACTCGTAGATAAATCGAACGTTAAAATA
   479  ACGTTAAGTGTCTAAAGTTAGACCCGAAGCCTGGTGATTTTACCATAATCAGGATTTTAA
   539  TGGTCCGAACGGGTGATTGTAGCAAAAATCTCCGAAGAATTGTGGTAGGTATAGTGAAAG
   599  ACAATACTGACTAGGATAGCTGGTTTTCTGCGAAACCTATAACAGTAGGCAATTTAAGTA
   659  AATATCTTAGCAGGTACAGAACTTCATCTCAGACAATTTCGTATTGTACAAATTGGGGGA
   719  TCGTGAAGATTTTATCAGTGAGTATGCAGACTCGGAATGGCAAAGATATATCTTAAATGA
   779  TCAGACATAGAATGATAAGGTTGTATGTCAAAAGGGAAACAGCCCAGAACAAGAGTTAAG
   839  GTTCCTAAATTATTAGTTAAGTGAAATTAAGAAAGTTTTTATTAAAGTCGACAAGGAGAT
   899  AGGCTTAGAAGCAGCCATAATTTTATGACCTCGTAACAGAGCGCTTGTTAAGTTATAAAA
   959  GCATCAAAAATTTAACGGATCTAAACAATATACCGAAACCTTGTCCATAAATATTTTTAT
  1019  TATTAAAAATATTATGGGGTAGCAGAACATTGAGTTAAACTATGAATTTTATTTCGAAAA
  1079  TGGAATGATTATAACTCAAGTGAGAATGGTGACATGAGTAACGAAAAGAAATTTGAAAGA
  1139  AAATTTCCGCCTAAAGCTTATGGATAGAATTAAGTAACGGCCTCTAAATTTGTATTATCT
  1199  AAAGATTCAAATGATGAGAAAATCTTAATTATTAATGACGACATTTTAGTGAAAAATGTA
  1259  CAGGAAAAATAATAATATATTTGTATTAATTATCTAAATTAAACAAATGAAATATAACCG
  1319  TACCTAGAATCTGAAACAAGTAAGCTAGTAGAGTATACGAAGGCGTAAATGAGCTAACAA
  1379  TCATAAAGGAACTCGGCAAATTGACTACCGTACCTTCGGAATAAGGAGGGCTCATTATTC
  1439  TTGATTAATATCAAGTAAAGAGGAAGAAGCATGAAATAATGTTGTACGACTGTTTAATTA
  1499  AAACACAGCACTTTGCTGAAAGATTAAAAATCTATGTATAAAGTGTGATATCTGCCCGGT
  1559  GCCGGCTGGTTAACAGAGATAATTAAATATAATACTATTTGATGTTGACGGAAACCCCGG
  1619  TTAAAGGCGGCCTTAACGTGAGGGTCCTAAGGTAGCGAAATGCCTTGGCCGTTAAATGCG
  1679  GTCTTGCATGAATGGTGTAACGATACAACAGCTGTCTCTATGATTGACTCAGTGAAATTG
  1739  GAATAGCTGTGCAGATACAGTTTACCTCTAGTTAGACGAGAAGACCCTATGCAGCTTTAC
  1799  TGTCACTAATTATAGATTATGAAAAACGATTTTCAGACTATAAGGTAATTGAGGCTTAAG
  1859  CCCTTGATCATGAGATACCTTTATTCTTTTTTCATATGAATGAACGAATTTACGAAAAAC
  1919  TATTTTAGTAAATTCACCTAATTCAACTTATCTTTTGATAGATAAGTACCCTTTGGTAAG
  1979  GAACTATCGCTAGGGGACAGTTTATGTGGGGCACAGACCCTGTAAAGAGTAAACAGGAGT
  2039  GTCTAAAAATTTAATTTATTTTGTTTGCTATTTTAGATAGATAATTCTTTATCTATTTTT
  2099  AATCATATATTTTTAAGTTTATTTACAAATTGTTGTAAATAGATTTAATATTAGGTAGGA
  2159  TTTTTACTATTCAGAAATTAGAGATAATCAAAAATATTATTTATAATGGTAAATTCATTA
  2219  TAATAATATATTTAAGCTGTTTATATACAGTTATGTATAAAATATCTACAAAGCTCAACG
  2279  GCTTAATCTTGCCTTACTGTTTGATTATCTACAAATCTTACAGTTGCGTAAGCAGGGCAT
  2339  AGGATCACAAGATGCAATAAGGAAAGATCTTGGATTATTGGAAAAGCTACGCTAGGGATG
  2399  TTTGTCCTTTAATATTTTATTTATTATTATAAATAAATAATATAAATATAAAATTATTAA
  2459  TATAAA
;; mfannot:     /group=IA (7.38e-20)
  2465  ttggggaaatttcaagaattactgattttagtaaacttgaagcgaaatttatcttggcat
  2525  aacattaagataaaaacgttcaacgactataaggtgagtattatgctataattacaataa
  2585  tccttttaatattacccaacattttgaatcaacatattgtataaaataaaatactatatt
  2645  actaaataatt
;     G-orf424 ==> start
  2656  atgaaaattttgaataataatataaagaaaagtccaaaaactataattttaaataaaaaa
  2716  ataggggatttagggaaaggtaaatatttaccttcatattctaaagaatgaaaaaatata
  2776  atatattcttataataaaaatacattaaaaaatatacctagtaatacattaaatataaat
  2836  aaaataattcaaagttattttaatttatactttaaagatcataaatttataggtttaaat
  2896  aaatttgtattacttaaaagaagacgtaattttttaagaagaatatatataagtaatgca
  2956  gaaataaaacatacaaataataaagcaataattacattatttaatgtaaatagagaaaaa
  3016  aaaattttacaaaagaaatatttaaagataaataaaaaaataaatactactttaattcaa
  3076  cgttatatatttttctataaagaaaatttattccaaatttataatatattaaaaaaatat
  3136  aaagagaaagatatatttttttctgataaaattaataaaagaaaattaatacagtataag
  3196  tttcaatatttaaagaaatttttagttttaaaaaatttgtatttaaaaaaagtttgaagt
  3256  attattattaaaaattatggaaaaacttatttaaatttattgagaaagtatgaattaatg
  3316  tattctcttaatcaatctaaattcaataaactaaaatttttacctatcttaactaatatt
  3376  ttaacaaaaataataggtaagaaaattcaatataatatagtgaatttaaaatctattaca
  3436  ttgcattctgatatcttcactcaagttttagctattaaattgaaaaaacaaataacaaat
  3496  cctatgaaaaatatgtatagtatattaaatagagcttctttagcattatcttcatctaat
  3556  aatactgaaaaaaatatattaaatgaatataaagatttaagacttatttctcatagtaat
  3616  aatcaagagaaaaatagtttatttaataatactaataaaaatatacataaaaatatcttc
  3676  cattctataggttataaaaatatggctggaataagattagaagtaaaaggtagattaact
  3736  aaacgttatagagctgatagatctatttctatattgaaatgaaaaggtggattaaaaaat
  3796  agagattcatcatttcaaggtttaagttcagtattatttagaggaaatactaaatcaaat
  3856  ataagttattcattagcaactaataaacgtcgtgtaggatcttttgctgtaaaaggatga
  3916  atagcaggtaaataa
;     G-orf424 ==> end
  3931  aaattaaaggatacttaaatatgataaaattcaaaatgaagacatagtct
;; mfannot:
  3981  GAACCATTTTGCAAGAAATGGAAATAAAAAAATGATAACATATAGAACAGGCTAATTTGC
  4041  GCAAGAGTGTACAAAATGAGTGCGCGGTTTGGCACCTCGAT
;;
  4082  GTCGGCTTAACTTATCCTCATGGATGCAGAAACTATGTAGGGTGCGACTGTTCGTCGATT
  4142  AAAAAGTTACATGAGCTGGGTTAAATACGTCGTGAGACAGTATGGTTTCTATCTTCTAGA
  4202  GGGAATTAGAATAAAATAAGAACGAACTTTTGTACGAAAGGAACGAGAAAAATTTGACTT
  4262  TAAAAGGTTAAATAATAGTTACTAACCTATGGTTTACCTGTTGTTTATGTACCCAAATAT
  4322  TAAATATATATAATTTATTATGTATAAAGGGATGTTTCTATCACTAAGATAAATATATAG
  4382  CATAAGCACGGCAGGAAAGCTAAGTTGGTTAAGGATAAGTGCTGAAAGCATATAGGCACG
  4442  AAGCTTATCTTAAGATATTTCTTAAATATACGTAATATAATATTACGAAAGCTTAGTAAG
  4502  CTATCATAGGCTTTATCCGTAAGAATCACGAGATTTTTAAGATTAAAGTACTAATTTAAT
  4562  AAATTA
;;     rnl ==> ;; mfannot: 3' -20/+180
  4568  CTAAATATATATATATCAAGGTTAGATTTGTATC
;     G-trnT(ugu) ==> start
  4602  GCCTAGTTAGCATAAAAGTAATGCAATTGTTT!TGT!AATCAATAGAAGCAAGTGCGATA
  4660  CTTGCACCGGGCT
;     G-trnT(ugu) ==> end
  4673  TAATA
;     G-trnE(uuc) ==> start
  4678  GGATTAGTAGTCAAATGGTTACGACATAGTTCT!TTC!AATGCTACCACCGCAGGTTCGA
  4736  ATCCTGTCTAGTCTA
;     G-trnE(uuc) ==> end
  4751  TCC
;     G-trnM(cau)_1 ==> start
  4754  TGCGGGTTAGTGTAATAGAAACATATTCGGCT!CAT!GCCCGAATGATATTAGTGCAAAT
  4812  CTTTTATCCGCAT
;     G-trnM(cau)_1 ==> end
  4825  TTTATAATTTCTATTATTACTATTAGTGATCATTAAAATATATATAATTTTAATAATGAA
  4885  AATATTGATGAGACAAGAAATATAGCAATAATTACTAAAGAAGACATAA
;     G-trnM(cau)_2 ==> start
  4934  GAGGTTGTAGCTTAGTTGGTAAAGCACGCTGCT!CAT!AACAGCGCTACCAAGTGTTCGA
  4992  GTCACTTCTACCTTA
;     G-trnM(cau)_2 ==> end
  5007  AA
;     G-trnL(uaa) ==> start
  5009  GTCCAAATGGTGAAATTGGAAAACACAACAAACT!TAA!GCTTTGTAGGCTTTGGCCTTG
  5067  AAGGTTCAAGTCCTTCTTTGGATA
;     G-trnL(uaa) ==> end
  5091  TTTTTA
;     G-trnA(ugc) ==> start
  5097  GGGGATATAGTTTAATTGGTAAAACTGCGATTT!TGC!ATGTCGTTGATTCAGGGTCGGA
  5155  TCCTGATTTCTCCA
;     G-trnA(ugc) ==> end
  5169  TAA
;     G-trnF(gaa) ==> start
  5172  GCTCGTGAAGCTCAATTGGTCGAGCAGAACATT!GAA!GCTGTTTTGGTTGTAAGTTCAA
  5230  GTCTTATCTCGGGCA
;     G-trnF(gaa) ==> end
;     G-trnK(uuu) ==> start
  5245  GGGACTTTAGTATAATGGTGATTGCATATGACT!TTT!AATCATTAAAATGTAGGTTCGA
  5303  ATCCTACAAGTCCTA
;     G-trnK(uuu) ==> end
  5318  TTTAATTCCATAAGATAC
;     G-trnL(uag) ==> start
  5336  ACGGATGTGTTGAAAATTGGTAAACAAGCTTTATT!TAG!GCTAAAGTGACTTCGGTCTT
  5394  ACACGTTCAAGTCGTGTCATCTGTA
;     G-trnL(uag) ==> end
  5419  TTTCTTC
;     G-trnQ(uug) ==> start
  5426  TATCTTGTAGATCAATAGGTAGATCATGAATTT!TTG!GTATTCAAAGTTAAGTGTTCGA
  5484  ATCACTTCAAGATAA
;     G-trnQ(uug) ==> end
  5499  AATATTTATATCTATTATAT
;     G-trnH(gug) ==> start
  5519  GGTAGTTGTAGCTCAATAGGTAGAGTAACTATTT!GTG!GCATAGTCGGTTCCCGGTTCG
  5577  AATCCGGGCATTTACC
;     G-trnH(gug) ==> end
  5593  CTTTTGTCTCTTTTTAATTTAAATTAATAATATATAAGTAATGTTAATATGAAATATACA
  5653  TTAATTGAAATATAGGATTTATTTACCGTTATTAGGAAATGAATTCTTTTTATAATATAA
;     G-trnM(cau)_3 ==> start
  5713  GTTTCATTAGTTTAAACGGTTAAAACTCAGATTT!CAT!ATGTCTGTAATGGAAGTTCGA
  5771  TTCTTCCATGAAGCT
;     G-trnM(cau)_3 ==> end
  5786  GAAAATT
;     G-nad2 ==> start ;; mfannot: alternative ATG start pos 5778
  5793  ATGATAATATTATCTATTTTATCTCTTTTACTTTCAAATGCCGTTAATCTAAGACGTGAT
  5853  ATAGCTATCCTATATAATAGAATAGCTATATTTATTTTAACATATTGTATATTAAATGAT
  5913  TTAGCTTCTTTAAGTGTAATTACAAAAGGTATTGGTTTACATGGAGGTTTGTTATTAATC
  5973  AATAATGTTACACAAATATTCCATATTTTTGTGTTTTTAATTACTATATTAATTTTAACA
  6033  TTAACTAGTTTTTATCCTAGAAAAGTATGAGTATCTGACTATTCATCTTTAAAAAATTTA
  6093  TTATTTAATAAATTTATATATTATAATACAAAAATTATAAATAAAATGGGAGAACATTTA
  6153  AAAATTATTGAATATCCTTTAATTTTATTATTTGTTGTTACTGGTGCCATTTTATTAATG
  6213  TCTACTAATGATTTAGTTTCTATTTTCTTAGCTATAGAATTACAAAGTTATGGTTTATAT
  6273  ATATTAAGTACTATTTATAGAAATTCCGAATTATCTACTACAGGTGGATTAATATACTTT
  6333  TTATTAGGAGGATTAAGTTCTTGTTTTATTTTATTAGGAATAGGATTATTATATGCTAAT
  6393  ACAGGTAGTACAAGCTTGGATAGTTTATATATAATTACTAGCATAAGTGATATTAATTCT
  6453  AATGACTTATGATATAAACCTGATTATATTAATTTTGCTTTAGTTATATTTAGTGTAGGA
  6513  TTTTTATTTAAAGTAAGTGCAGCTCCATTCCATTTCTGATCACCTGATGTTTATGACGCT
  6573  ATACCTACAATAGTTACTACTTTTGTAGCTTTAATTGCAAAAATATCTATACTTATTTTA
  6633  TTATTACAATTAGTTTATTATACTAATAACAGTTTTTCTTACGCAAATTATCAATCTATG
  6693  AATTGAACATTTATATTATTAGTTAGTTCATTATTTTCATTAATAGTTGGTACAGTAGCA
  6753  GGATTAACTCAATTTAGAATAAAAAGATTATTAGCTTATAGTACTATATCGCATATTGGA
  6813  TTTATATTATTAGCTTTAGGTATATCAAGTATTGAATCTACTCAAGCATTTATATTTTAT
  6873  TTAACACAATATATTATAAGTAATTTAAATGCTTTCTTTATATTAATAGCTATAGGATTT
  6933  TCATTATATTGTTATACAAGTGATAATAAAGAAGATGAAGAATTGTTAGATAAAACTAAC
  6993  TCACCTATACAATTAATTACTCAATTAAAAGGATATTTCTTTATAAATCCTGTTTTAGCT
  7053  TTAAGTTTAGCTATTACTATTTTCTCTTTTGCTGGAATACCTCCTTTATTAGGATTCTTT
  7113  GCTAAACAGATGGTTTTAAGTGCTGCTTTAGATAAAGGTTTATATTTCCTATCATTAATT
  7173  GCTATATTAACTAGTGTTATAGGTGGATTATATTATCTAACTATAGTTAAAGAAATGTTC
  7233  TTTAGTAAACCTAATTATAAAGTAAATACTTTATTAACAAATTTACAACTAAAAGGTAAC
  7293  ATAATAAATAATAATACTCTTGTTAAAAATATTAATTATGATTATAAAAATATTACTATA
  7353  TCAAGTCCTATATCGTTTATAATATCAACGGTTACTTTAATAATTTTATTATTTTTATTT
  7413  ATGAACAAAGAATGATTAAGCATGGGTACCATATTGGTACAAATTTTATTTAATTCTTAA
;     G-nad2 ==> end
;     G-nad3 ==> start
  7473  ATGAGCGGAATGACTTTTCTTTTCATATTTGTTTCTATAATCGCTATTTTATTTTTAGTT
  7533  TTAAATTTTGTTTTAGCTCCACATAATCCTTACCAAGAAAAATATAGTATTTTCGAATGT
  7593  GGTTTTCATAGTTTCTTAGGGCAAAATAGAACACAATTTGGTGTAAAATTCTTTATTTTT
  7653  GCATTAGTTTACTTATTATTAGATTTAGAAATTCTAGTAATATATCCATATGGTCTTAGT
  7713  AGTTATGAAAATGGAGTATACGGTCTTATAGTTGTATTATTATTTATAGCAATAATTACA
  7773  GCAGGATTTGTATTTGAGTTAGGTAAAGGTGCTTTAAAGATTGATAGTAGACAATCTTAT
  7833  AATTATTTTAATGCACAAGCCACTAAAAATTTTATAAATACATTTGTTGAAAATAAATAA
;     G-nad3 ==> end
  7893  TTTAATACTTAAAAATAAAAAAAAATTAATAATTAGTGAAATTTTTTCTAATAAAATAAA
  7953  ATATTATATTTATGAGATTTTTTATAAAAAATTTTAAAAATTT
;     G-atp9 ==> start
  7996  ATGTTACAATCATCAAAAATAATAGGAGCAGGATTAGCTACAGTAGGATTAGCTGGAGCT
  8056  GGAGTAGGAATAGGAGTAGTTTTTGGATGTTTAATTTTAGGTGTAGCTAGAAACCCTTCA
  8116  TTAAAAAATCAATTATTTTCTTATTCAATTTTAGGATTCGCTTTCTCAGAAGCTACTGCA
  8176  TTATTCGCCTTAATGATGGCATTATTATTATTATACGTTGCTTAA
;     G-atp9 ==> end
  8221  ATATACACGTTAAGTCTATAATAGTATATTATAACTAAGAGGTAGATTAGATAATAGAAT
  8281  TGAGGGTGAGGTGGTGGGTATTCATATTATTAATAGTATGAATAATTACAATTCTATTTT
  8341  AATTAGAAATTTTATTTAATATAT
;     G-cox2 ==> start ;; mfannot: alternative ATG start pos 8371
  8365  TTGAAAATGAAAAATTTATTTAGTACATTTATAAGCTTTGACGCACCAGAAGCTTGAGGA
  8425  ATTTATTTCCAAGATAGTGCTAGTCCTCAAATGGAAGGATTAATAGAATTACATGATAAT
  8485  ATTATGTATTATTTAGTATTAATATTATTTGCTGTAGGTTGAGTATTATTTTCTATAGTA
  8545  TGAAATTTTATAGCTAAAAAATCACCTATATCTCATAAATATTTAAACCATGGTACATTA
  8605  ATAGAATTAATATGAACTATTACACCAGCTGTAATATTATTATTAATAGCTTTCCCTTCA
  8665  TTTAAATTATTATATTTAATGGATGAAGTTAATGATCCTTCTATGACTGTAGTAGCAGAA
  8725  GGTCATCAGTGATATTGAAGTTATCAATATCCTGATTTTATTAATTCTGATGGTGAATTT
  8785  GTTGAATTTGATTCATATATAATACCAGACTCAGATTTAGAAGATGGAGGATTAAGAATG
  8845  TTAGAAGTAGATAATAGAGTAATACTTCCTGTATCTACTCATATTAGAATTGTTGTAACA
  8905  TCAGGAGATGTTATACATTCTTTTGCCTGTCCTTCATTAGCGATCAAATGCG
;     G-orf333 ==> start
  8957  ATGCATATCCTGGGAGGTTGAATCAGCTATCTATATTTGCTAACAGAAGTGGTGTATACT
  9017  ATGGGCAATGCTCTGAAATATGTGGGATTTTACATAGTTCAATGCCTATCGTTATTGAAT
  9077  CTAAAAGTATACCTGAGTTTCTTCATTGACTTAGTAATGCTTAG
;     G-cox2 ==> end
  9121  TTGTATATTAGGTATAATATTCTATATATTATATATATTAATAATGTTGAATATTTATTT
  9181  TTTTAAACATTTATGATATTATTTATCATATTATTTTGAGTTTTTATGATATAATTTATC
  9241  ATATTATATTAAATATTCAATATATTATTTATGGTATAATCTAAAACCTTATAATATATT
  9301  TTATAACATAATAAAATATATCGATTTAATAATAATACCATTATCTATTTCATTCTTTAT
  9361  TATACTATTTATTACTATACTGTTATTTATTTTTTTATTAATTATACTGTTATTTAGTAC
  9421  CGGAGATGCCAATTCTTATATGATGACTCCGGATAATATTGATCGTATGTCTAACATTGG
  9481  ATCTAAGGTTCATGATTTAATTTACGCTGCATCTAATGATGTATCTGGCGCAGCATCTAA
  9541  CGCTAATGATGTATCATCATCTAACGCTAACGATGTATCTGGCACTGCATGTAATACTAT
  9601  ACCTAATCCTCATGGTTTTAATGAAGCAAATTTTCCAGACAATTGAAAAAGAGAAAGAGC
  9661  TTTCAAAATTGTAGAAAAATTAGAATCGACTAATCAAGATTTTATTTTGGTTTCTAAAAA
  9721  TTTACCTATAGATGATACTGAAAGGGAATTTGTTAAAAATCTTTTATTAAATGATTATCC
  9781  AGAGGATCTTCAGACTAGAATAATAACAGATGGTTATCATAAAGGTACTGAAACAGTTGT
  9841  ACATAAAAACGTATCTAATAAACCTGAGATAATAGCTAGTAATTCAATAAGATTTAATGA
  9901  TAAGACTATAACTAGATTAGTAGAATCTATTAATAAAAATTACCCGCCTAAAAAATAA
;     G-orf333 ==> end
  9959  TATGAGCTTGTACCGAAAAATTCTAATTTATTTATTTATTAATTAGAA
;     G-trnR(acg) ==> start
 10007  AGGATAATAGTTTAATGGTAAAACTTGCTATT!ACG!ACCAGCAATATTATAGTTCGAAT
 10065  CTATATTATCCTT
;     G-trnR(acg) ==> end
 10078  TGTATGGTTTAAATCATATTCTGAGTACTTATATATTTATATGATTTATATTATACTGTG
 10138  AAAAAAAAGATAATTTGAATCATTCAAGAATAATTAGACCTTTAACCAGTAATACTCTTA
 10198  TTATAAATAAGAATATTGTAATACTTTTTTAATTATACATCAAATTATCTTTTGTATAAT
 10258  TATAAGGATTATTATTCACCAAAGATAAAATGTCTAAACTAGAAACATATATATTTGAGA
 10318  AGTATTATGTAAAAGCAAACATAATTTTAAGTAATAGAAATTATATATGTTAAATTCTAG
 10378  AAAATTAAAATAGGAAAAAATATTTTCCAAAATATCTTTAGTAAATATTACAAATATAAG
 10438  TTAGGTGATGATGAACAATTAGGCCTTAAAATTCAAATTTGTT
;     G-nad4L ==> start
 10481  ATGAGTTTAACATTAGTGCTTTTTTTAATAGGAATTTTAGGTTTCGTATTTAATCGAAAA
 10541  AATATAATATTAATGCTTATTTCTATAGAAATAATGCTAGTATCTATAACATTCTTAATA
 10601  TTAATTAGTTCTATAAATCTAGATGATATAATAGGACAAACATTTGCTGTCTATATAATT
 10661  GTAATTGCTGGAGCGGAATCTGCAATAGGATTAGCTATTTTAGTAGCCTTTTATAGATTA
 10721  AGAGGAAGTATTGCAATAGAATATAAGTA
;     G-nad5 ==> start
;     G-nad5-E1 ==> start
 10750  A
;     G-nad4L ==> end
 10751  TGTATTTAAGTATTTTGATATTACCTTTATTGGGATCGATAGTTTCCGGTTTTTTTGGTA
 10811  GAAAAGTAGGAGTTACAGGTAGTCGTATATTAGGTTGTTTAAGTATATTTATAACTACTA
 10871  TATTAGCTATAATAAGTTTTTTTGAAATAGGTTTTAGCAATAATCCCGTTTCACTAAATA
 10931  TATTTAAATGATTGGATAGTGAAACTTTTAATATAGCTTGAAATTTTCAATTTGATAGCT
 10991  TAACAGTTTCTATGTTAATTCCTGTATTAGTAATTAGTTCATTAGTTCACTTTTATTCTA
 11051  TTGGATATATGAGTCATGATCCTCATAATCAAAGATTCTTTAGTTATTTAAGTTTATTTA
 11111  CTTTTATGATGATCATATTAGTAACAGGTAATAACTATTTAGTTATGTTTGTAGGTTGAG
 11171  AAGGTGTAGGAGTATGTTCATACCTTTTAGTTAGTTTCTGATTCACTAGAATTGCAGCTA
 11231  ATCAAAGTTCTTTATCAGCTTTCTTAACTAATAGAGTTGGAGATGCATTTTTAACTATAG
 11291  GAATGTTTGTTATATTATGATCTCTAGGTAATTTAGATTACAGTATAGTATTTTCACTAA
 11351  CTCCTTATATTCATGAAAATATAATTACAATTATAGGTATATGCTTATTAATAGGTGCAA
 11411  TGGCAAAAAGTTCACAAGTTGGGCTTCATATTTGATTACCAATGGCGATGGAAGGT
;     G-nad5-E1 ==> end
;     G-nad5-I1 ==> start /group=IB (3.04e-26)
;     G-nad5-I1-orf309 ==> start /first_aa=F /note=LAGLIDADG ;; evalue:7e-55
 11467  ttttttagtagggctttccttaaacttcactatatgcgggaacaccccgttttaagtctt
 11527  gatccacttaaatttagtttattcggaaaaattcaagatgaggggcaatccgcaggaaat
 11587  tcgttgtttatgcagagaagttcctcagagactacatgtgaagcttttatgttaaaagaa
 11647  agttgatttaaattatgatttataggttttgtagaaggagatggatcctttattattaac
 11707  aaagatggatatttagagtttaaaatcacacaatctagctcagatgctcaaattttattt
 11767  ttgataaaaaaagagttagggtttggtgttgttagagtacaagattcagtaagtaatact
 11827  cattgttatagagttcgagataaaaataatctagttaaacttatttctatatttaatggt
 11887  aatattttccttgatactagaaaaaaacaatttaaattatggttaaatgcgtttaattta
 11947  aagtataaagaaaatatatcttatatggaaagttcatttaaacctagtttaaatgatgct
 12007  tgattatctggttttactgatgcagaaggatgttttacttgttccatttatgataataag
 12067  tctaacactactaaattaatcagattaagatttattttatctcaaaaaggaaattctgat
 12127  aatatggatcatctagctgatatattagaaggtaaaaaacattttttaaaaagctatgat
 12187  ggatataatgtaacagttaatactactaaattatctcctgttgtacaatattttagtctt
 12247  tatcctttaaaaactaaaaagtatattacatactttaattgaataaaaatatacaagtta
 12307  ataataaataaaaaacataatgatcctaataatttattattgattataagatataaaaat
 12367  aacataaataaatccgattataataaataa
;     G-nad5-I1-orf309 ==> end
 12397  atcaattttctatctttattttaaactttaaaataaaaagtaaggctatctttagccaca
 12457  taaatgaagatatagtccgatcagttaagtaattaactgcgtattcttaataatgtatat
 12517  taagaatcaacatatttttttg
;     G-nad5-I1 ==> end
;     G-nad5-E2 ==> start
 12539  CCTACACCTGTATCTGCGTTAATACACGCAGCCACAATGGTAACTGCTGGTGTATATTTA
 12599  TTAATACGTTCATCACCATTAATAGAATATAGTTCTACTGTACTATTAATATGTTTATGA
 12659  TTAGGTGCTGTAACAACAGTATTTAGTTCTCTTATTGGTTTATTCCAACAAGATATTAAA
 12719  AAAATTATAGCTTATTCTACAATGAGCCAATTAGGGATGATGGTTATAGCTATAGGTTTA
 12779  TCTTCTTATAATATAGCTATATTTCATTTAGTAAATCATGCTTTTTATAAAGGATTATTA
 12839  TTCTTAGGTGCAGGTGCAGTAATACATGCAGTAGCTGATAATCAAGATTTAAGAAGATAT
 12899  GGAGGATTAATTTCATTCTTACCTTTAACTTATACAGTTATATTAATAGCTAGTCTTAGT
 12959  TTAGTGGCTTTCCCTTTCATGACAGGATTTTATAGTAAAGATTTTATATTAGAATCTGCT
 13019  TTTGGTCAATATTATTTCAGTAGTATTAGTGTTTATGTAATAGCTGTTATAGGGGCAATA
 13079  TTTACTACATTATACTCAGTAAAAGTTTTATATTTAACATTTTTAGCTAATCCTAATGGA
 13139  CCTATAAATTATTATAAAAATGCTCATGAAGGAGATATATTTTTAAGTTTACCATTAGTA
 13199  ATATTAGCTATTTTTTCAATATATTTTGGATATTTAACTAAAGATATATTCATAGGTTTA
 13259  GGATCAGGCTTCTTTATAGATAATAGTATATTTATCCATCCTATGCATGAAATATTAATA
 13319  GATACTGAATTTGCAGTACCTATTTTATTTAAGTTATTACCCTTTATATTAACAATATCA
 13379  TTTTCTGTATTAGCTATTATCTATCCTGAATTTATGCCTAGCAGTGTAACTAACTTTAAA
 13439  TTTACTAAGATAGGATATTATATATTTGGTTTCTTTAATCAACGTTTCTTAGTAGAATTC
 13499  TTTTATAATAAATTTATAGTAAATACTGTTTTAGATATAGGTGGTCAAACTACAAGAATT
 13559  TTAGATAAAGGAAGTATAGAATGAATAGGACCTTATGGAATCGGAGTTGTTTTACAAAAA
 13619  GTAAGTAAAATTATGTCAAGTTTACATAAAGGTGTTGTTACAGATTATGCTCTTTATATT
 13679  TTAATTGCTGTTTGTTTTTATATATCTATATTTACTTTTGTATTTATATTTAATGATTTA
 13739  ATTTCTATTATAACTTTATCTTCTATTATAGTTTTAATAGGAGCAAGTAATTATATGAAT
 13799  AAAATAGAAAATTAA
;     G-nad5-E2 ==> end
;     G-nad5 ==> end
 13814  TTAATATAAAAAAATTTTTTTATTATTGTAAATAATACAGTATAATTATATAATAAATAT
 13874  ATAATGTTTAAACTAAAAGCTTAAAATTAAGTAAAATAAATTATCATAAATAACGCTATA
 13934  TATAAATTAGTAAATAAAAATAATATATAAATAT
;     G-cob ==> start
;     G-cob-E1 ==> start
 13968  ATGAGAATTATAAAAAGTCATCCTTTATTAAAATTGGTTAATTCTTATGTAATTGATCAT
 14028  TCTCAACCAACAAACATAAATTATTTATGAAATTTTGGATCATTATTAGGAGTTTGTCTA
 14088  ATAATACAAATAATTACAGGTGTTACATTAGCTATGCATTATAATCCTAGTGTAGCTGAA
 14148  GCCTTTAATTCAGTAGAACATATTATGCGTGATGTAAACAACGGATGATTAATACGTTAT
 14208  TTACATAGTAATACAGCTTCAGCCTTCTTCTTTTTAGTTTACTTACATATAGGAAGAGGT
 14268  TTTTACTATGGATCTTATAGAGCTCCTAGAACATTAGCTTGAGTATTAGGTGTTATTATA
 14328  CTTATATTAATGATAGGTACAGGGTTTTTAGGATATGTGCTTCCTTATGGACAAATGTCT
 14388  TTATGAGGAGCTACTGTTATTACTAATTTAATCAGTGCTATACCATGAATTGGACAAGAT
 14448  ATAGTTGAGTTCGTTTGAGGAGGTTT
;     G-cob-E1 ==> end
;     G-cob-I1 ==> start /group=IB (1.75e-19)
 14474  a
;     G-cob-I1-orf317 ==> start /first_aa=Y /note=LAGLIDADG ;; evalue:4.3e-56
 14475  tatacagatgaaccacaatacggtgacgtattgttaaaaattctgcttaatgctggaaaa
 14535  tctccaattttaggatttgcatacgtcttattcttcataatattattaataagcgtgaaa
 14595  attgcaatgacaaggagaaaatcagcaggggtgagaagtttacatacttcagaagcctct
 14655  cagagactacatgcaggagatctcatatatgcctatttaataggattatttgaaggtgat
 14715  ggatatttttctattacaaaaaagggtaagtacttaacttatgaattaggtattgagtta
 14775  tcaattaaagatgtacaattaatttataaaataaagaaaatattagggataggtattgta
 14835  agttttagaaaaataaatgaaatagaaacggtaagtttaagaataagaaataaagaccat
 14895  ctaaagaatttcattttacctatatttgataaatacccgatgttttctaataaacaatat
 14955  gattatttgagattcagaaattcattactttcagggattatttattcaagtgatttggta
 15015  gaatatactagaagtaatgagcctattaattctatagaatcaattattaatacatcttat
 15075  ttttctgcttgattagtaggatttatagaggctgaaggatgttttagtatatataaattg
 15135  aataaagatagttatttagtagctagttttgatattgctcaaaaagatggaaatatttta
 15195  gtgtcagctatttcgaaatatttatcttttactactagtatttatttagataaagctaat
 15255  tgttcaaaattaaaaataacaagtgtaagatcggtggaaaatataattaaatttctacaa
 15315  aatgcacctataaaattattaggtaataaaaaattacaatatttattatgattaaaacaa
 15375  ttacgtaaagtacctagatattcagaaaaaataaaaataccttcaaattattaa
;     G-cob-I1-orf317 ==> end
 15429  aagagatcatgatatagtccgatcaataaagaaatttattgcgtatagtaagaaaattta
 15489  atactcgtattaaatttgtaactatcaacataaatg
;     G-cob-I1 ==> end
;     G-cob-E2 ==> start
 15525  CTCTGTTAACAATGCTACTTTAAATAGATTCTTTGCTTTACACTTTGTATTGCCATTTAT
 15585  TTTAGCTGCATTAGTATTAATGCATTTAATAGCTGTACATGAAACAGCTGGAGCAAGTAA
 15645  TCCTTTAGGAGTGCCTGGTTACTATGATAGAGTGCCTTTTGCACCTTATTATTTATTTAA
 15705  AGATTTAATAACTATATTTATATTCATGTTTGTTTTAAGTATATTTGTATTCTTTATGCC
 15765  TAATGTTTTAGGTGATAGCGATAACTATATAATGGCAAATCCAATGCAAACTCCTGCTGC
 15825  TATAGTACCAGAATGATATTTATTACCTTTCTATGCTATATTAAGATCTATACCTAATAA
 15885  ATTATTAGGAGTTTTAGCTATGTTTAGTGCATTAGTAATATTAGTTATATTACCTACAGT
 15945  AGATTTAGGTATTACTAAGGGATTACAATTTAGACCCTTAAGTAAATTAGCCTTTTACCT
 16005  ATTTATAATGAACTTTTTATTATTATTACAATTAGGTGCTAAACATGTTGAAAGCCCATT
 16065  TATAGAATTAGGACAAGTAAGTACAGCATTATATTTTATTTACTTTTTAGTAATAATACC
 16125  TGTTGTTAGTGTATTAGAAAACACTTTAATAGATATTGTGCAAAAAAATAAATAA
;     G-cob-E2 ==> end
;     G-cob ==> end
 16180  TTATTGCAACTATTTATTATAATGATATTATAATAAAA
;     G-trnC(gca) ==> start
 16218  AGATTATGATGTAGAAGGTTTACACTATGATT!GCA!AATCATATGAAGAGGTTCGATTC
 16276  CTCCGTAATCTT
;     G-trnC(gca) ==> end
 16288  CTATTTGTATAACAAATATTTATTAATATAAATATATTCCTATAAAATTAATATAGAAGA
 16348  ATAAAATAAAGACTTTAATATTTATACAAGGATTTGTTATGGAGTATAATATTCTTTCAG
 16408  GATAAGGTTTAAATGGAACTATGTTCATATTAAAATAAATAATAATCGTTTTTATCTTAA
 16468  GTATATAAAAATTATAGTTTAATCCTATACTCTTTTATAAAAAAATT
;     G-cox1 ==> start
 16515  TTGAATAATCTCACTTTAAATTTAAAATCTCAAATGTCTATGGGTATAGAAAGATGATTT
 16575  AATTCCACAAATGCTAAAGATATAGGGACGCTATATTTAATATTTGCTTTATTTTCAGGA
 16635  TTATTGGGTACTGCTTTTTCTGTATTGATTAGATTAGAATTAAGTGGACCTGGTGTTCAA
 16695  TTTATTGCTAATAATCAATTATATAACAGTATAATTACAGCTCATGCTATATTAATGATT
 16755  TTTTTCATGGTTATGCCTGCTTTAATAGGAGGATTTGGTAACTTCTTAATGCCTTTAATG
 16815  GTAGGAGGTCCTGATATGGCATTCCCTAGATTAAATAATATTAGTTTTTGATTATTACCA
 16875  CCTAGTTTATTATTATTAATATTCTCAGCATGTATAGAAGGTGGAGTAGGTACAGGTTGA
 16935  ACTCTTTACCCACCTTTATCTGGATTACAAAGCCATAGTGGTCCTAGTGTAGATTTAGCT
 16995  ATATTTGCATTACATTTATCAGGAGTAAGTAGTTTATTGGGTGCAATAAACTTTATAACA
 17055  ACTATAGCTAATATGAGAACACCTGGAATAAAATTACATAAATTAACTTTATTCGGGTGA
 17115  GCTGTAGGTATAACAGCTATATTATTATTATTATCATTACCAGTATTAGCTGGTGGAATA
 17175  ACAATGATATTAACAGATAGAAACTTTAATACTTCATTCTTTGAAGTAGCTGGAGGTGGT
 17235  GATCCTATATTATTCCAACATTTATTCTGATTCTTCGGACATCCAGAAGTTTATATCTTA
 17295  ATAGTTCCAGGATTTGGAATAATTAGTACAACTATTTCAGCAAGTTCTAATAAACCTATA
 17355  TTTGGTTATATTGGAATGGTTTACGCTATGATGTCTATTGGTATTTTAGGATTTATAGTA
 17415  TGAAGTCACCATATGTATACAGTAGGTTTAGACGTAGATACAAGAGCTTACTTTACAGCT
 17475  GCAACTTTAATTATTGCAGTTCCTACTGGAATTAAAATATTCTCTTGATTAGCTACTTGC
 17535  TATGGAGGATCTATTAAAATGACACCATCTATGTTATTTTCATTAGGATTTGTATTTATG
 17595  TTTACTATTGGAGGATTAAGTGGTGTTATCTTAGCTAATGCATCATTAGATATTGCTTTC
 17655  CACGATACTTACTATGTAGTAGCTCATTTCCACTATGTATTAAGTATGGGTGCAGTATTT
 17715  GCTATGTTTGCTGGATGATATTTCTGAGTTCCTAAAATATTAGGTTTAAATTATGATTTA
 17775  CATTTAGCTAAAATACAATTCTGATTATTATTTATAGGTGTTAATGTTACATTCTTCCCA
 17835  CAACACTTTTTAGGATTACAAGGTATGCCAAGAAGAATCGGGGATTATCCAGATGCTTTT
 17895  GCAGGATGAAATCTTATAAGTAGTATTGGATCTATAATTAGTGTAATAGCTGCTTGATTA
 17955  TTCTTATATATTGTTTATAGACAATTAATTGATGGAAAAATAGCAAGTAGAAATCCTTGA
 18015  TTAACACCAGGATTTTATACTGATATATTACAAGCTAATTTAAATAGATCTTACAGTAGT
 18075  TTAGAATGAGGATTATCAAGTCCACCTAAACCTCATGCATTTGTTAGTTTACCTTTACAA
 18135  TCTAGATTGTTTTAG
;     G-cox1 ==> end
 18150  TAAAATCTCTTTATTCATTTATAATATTATTGGATTTATATCTAATTGAATTAAATCCAT
 18210  AATTATTCAAATGATAAATGATGGATGAAAAAAACACTAAAAAAATTTTTCGTAGCTATA
 18270  TTAATATATATATCTATACGTTTTGCGATATGAAGAATTATATGATCCTTATATAAAGCT
 18330  AGGTTTAGAAAATATGAAAAAGTCTTTTTGGCTAAGCTTAGAGATTCAAATAATATTATT
 18390  CTTGTAATTACTAGAAAAGTTCATATGGCTGTATTAATACATATGGATATGCATTTACCT
 18450  ATAACTGATACTTAAAACATTAAATAAAATGTAAAAAATCAGTTTCATGCTTTATATAAG
 18510  GTACCTTGTGATAATATTGTATTTATAAACGAATCTATTATAATAAAAGCTACTGGAGAA
 18570  GCAAAGGCCTTTAGTAAATACAAGATGAGATAAATAAAATAAAATTATTTATTTCAA
;     G-trnR(ucu) ==> start
 18627  ATCTCATTAGCTCAATGGTAGAGCATAATACT!TCT!AATATTAGTATCTTAGTTCGAAT
 18685  CTAAGATGGGATT
;     G-trnR(ucu) ==> end
 18698  ATCTTCTATAGTTATATAAGATAATCTAAGATAGGATTATTTTCTCTAGTTATAGAAGAT
 18758  TAAGTATATAGACTAATATTATTAAATCAATATTAATTTATTTTTATACAAAATTAGAAG
 18818  ACTATATTAATAAAAAATAAAGATTAATAATCTTATTTATATGTAGATTAGTTATTTAAA
 18878  AAACCATGAATCATTTAGCAGCAAGATATCTTTTTGAACAACGTAATAAATATCAATCAG
 18938  AAATTTTAGAACAAATAAGAAGATATGAAATATTAAAATCATATTATTAATAATATTAAC
 18998  AATATTATTCAGGATATTTTGTTTATAAACATACGTGAAATAAAACATAAACAACTATCC
 19058  CCTTTATCGATTTTTTAAGATATATTTATAAAATTAAGAGTTTAAA
;     G-orf148 ==> start
 19104  ATGCATTTACTAAAAAAAGTAATAAATTTTTTATCTCATACTCCCCCACGTCCCCATCCA
 19164  TTTGTTGAATTAGAATTAAAAAGTTCTATCTTTGAATTAATAAATGTAATAAATAGTATT
 19224  GACGCTATATTACCTCAATTATCACAATTTATAGATCAATTTAATACTTTAATACAAAAT
 19284  ACTGATATTAATGTTATAACAGATGCTGATGGGACTTTATCTATAGATGTTCCATCCTCT
 19344  ATGCCAGATAAAGAAACAGAAAAGCTTAGTAAAAAAATAGAGATAATTGATCGTTTAATT
 19404  TCTATTAAAGAAAATGAAATAGAGAAATTAATAGAAAAAGGATCTTTAATTGATAATCAG
 19464  TTGAAATCAAAAGATCCTAATCATAATTCTGAAATTTTAGCGAAAATTAAAGAATTTGAA
 19524  CGATTAAAATCAAAATATAAACATTAA
;     G-orf148 ==> end
 19551  TATTTTAATCATATTAATAATATTTAATAATTATAACACCATATTAATAAAAAAGATTAA
 19611  TCTGATCAAAATGTAGAAAAATTGTGTAAACAACTTTAAAACAAAAAAATG
;     G-nad1 ==> start ;; mfannot: alternative ATG start pos 19659
;     G-nad1-E1 ==> start
 19662  ATGAATTTAACTTTATTATCGATAGTCGAAACTATTATTTTAATGCTTCCTGCTTTATTA
 19722  GTAGTAGCTTATGTAACAGTAGCGGAAAGAAAAACAATGGCAAGTATGCAAAGAAGATTA
 19782  GGACCAAATGCTGTAGGATATTATGGTTTATTACAAGCTTTTGCAGATGCTTTAAAATTA
 19842  ATATTAAAGGAATATGTAGCTCCTACTCAAGCTAATTTAATATTATTTTTCTTAGGACCT
 19902  ATAGTTACTTTAGTATTCGCTTTATTAGGTTATGCTGTAATACCTTATGGACCTGGATTA
 19962  TCATTAGGTGACATGGAATTAGGTATATTATATATGTTAGCCGTTTCATCATTAGCTACA
 20022  TATGGTATATTATTAGCGGGATGAAGTGCTAATAGTAAGTATGCTTTCTTAGGTTCATTA
 20082  AGAAGTACTGCTCAATTAATTAGTTATGAATTAGTATTAAGTTCAGTATTATTAATTATC
 20142  ATTATGATAACTAATAGTCTAAATTTAAATATTAATGTACAATTTCAAAAAATTGTATGA
 20202  TTAGCTTTACCTTTATTTTGTATACTAATTATATTCTTTATAGGATCTGTAGCAGAAACT
 20262  AATAGAGCTCCTTTTGATTTAGCAGAGGCT
;     G-nad1-E1 ==> end
;     G-nad1-I1 ==> start /group=IB (1.33e-11)
 20292  atttatttagatttggcctcttaaaagatcacaaattgctggaacatcttttttaagaaa
 20352  atcagcagataatcaattttaattgaatttacagagactaaacgtgatcacttaatattt
 20412  tattaagtatgatatagtccaaacttatatgaaaatataagaataatattttgaagacaa
 20472  aattgtatagttcaactttattaatacaaaaatttaataataatgttgaattacctaatt
 20532  atttaaatatatccaaaatgggtaaataataatttaatttataaaaatatatataaattt
 20592  aagcctatgcaataaaaattaaagtgtcttaaatttg
;     G-nad1-I1 ==> end
;     G-nad1-E2 ==> start
 20629  GAATCTGAATTGGTTAGCGGATTTATGACAGAACACGCCGCTGTAATATTTGTCTTCTTT
 20689  TTCTTGGCTGAATATGCAAGTATTGTATTAATGTGTATATTTACAAGTATATTATTTTTA
 20749  GGTGGTTATTTAGTAGATATAAATTTTATATATTGATTTGATTTACTAAATTCTATATAC
 20809  GCTTATTTATTTAATATAGAATGAGTAGGATCATCAGATTATTTTGCATTTAGAGATATG
 20869  TTAACAGGATCTACTTTAAATGGATTATTTACTAGTTTAACATTAGGTATTAAAAGCTCA
 20929  ATAATGGTATTTATATTTATTTGAGTTAGAGCTTCATTTCCTAGAATACGTTTTGATCAA
 20989  TTAATGTCTTTCTGTTGAACAGTACTATTACCTATATTATTTGCGTTTATATTATTAATA
 21049  CCATCTTTATTATATATGTTTGGGATATTCTTTATTAATATAAATCTATTTTAA
;     G-nad1-E2 ==> end
;     G-nad1 ==> end
 21103  TATTTTTCTCAAGAATAGCTATGAAATACATGTCCATTAGCAATTTTGAATATTATAAAG
 21163  TTATCTATAATATCTTTGAATAAG
;     G-nad4 ==> start
 21187  ATGTTATTATCTTCATTATTAACTGTACCTCTTATCGGTACAATAATAGTATCTAGTTTA
 21247  GATTCTTATAAAAAGAATTCAGAGAAATATATTAAATCTATAGCATTAATAGCTAGTGTT
 21307  ATAAATTTAATTATATCCTTAATAATATTTATATTATTTAATAGTAGTACTAATCAATTT
 21367  CAATATGTTCAAGAACATTATAATGTTCAATTATTTGATATTTATCTAGGAATAGACGGT
 21427  ATATCTATATATTTTGTATTATTAACTACAATAATAATGCCTATTGCTTTATTATCAAAT
 21487  TGAGATTCTATAAAAGAAAATATAAAATCATATTTAATAATTATGTTATTATTAGAAACA
 21547  TTATTATTAGCTGTATTCTTAGCTGTTGATATAATGTTATTTTATATATTCTTCGAAAGC
 21607  ATATTACCACCTTTATTTATATTAATAGGTATATTTGGATCAGATAATAAAGTAAATGCT
 21667  AGTTATTATTTATTTTTATATACATTATGAGGTTCATTATTTTTATTATTATCAATATTA
 21727  AGTACGTCATCAACTATGGGTAGTACAGATTTTGATACTTTATTTAAATTGAATTTTGAA
 21787  TATAAAACTCAAGTTTGATTATTTTTAGGTATATTTATAGCTTTTGCTGTAAAAACTCCT
 21847  ACTATTTTTTTAAATAATTGATTATTAAAAGCTCACGTTGAGTCACCATTGGGTGGAAGT
 21907  ATAGTATTAGCTGGTATTGTTCTAAAATTAAGTTTATATGGTATATTCAGATTAATATTA
 21967  CCTATCCTACCTAAAGCAACATTAGATTACACTTTTGTAATTTACACTATAGCAGTAATT
 22027  ACGATTATTTATGCTAGTTTTAGTACATTAAGAACAACAGATGTAAAAGAATTAATAGCT
 22087  TATAGTTCTGTTTGTCATGCTGCTGTATATTTAATAGGAATATTTAGTAATACAATACAA
 22147  GGATTAGAAGGAAGTATAGTGTTAGGTTTAGCACATGGTTTTGTATCTAGTGGTTTATTT
 22207  ATTTGTGCAGGTGGTGTATTATATGATAGAACAGGTACTAGAAGTATATTCTTTTACAGA
 22267  GGTGCTACTCAATTAATGCCTATATTCGCGATATTATTTTTCTTATTAGCTTTAGGGAAT
 22327  TGTGGAGCTCCTTTAACATTAAACTTTATAGGTGAATTTATGTCTTTATATGGAATTATA
 22387  GAAAAATTACCTATTTTAGGTGTATTTGCTTGTTCATCTATAATTTTATCTGCAGCATAT
 22447  ACAATTTATATGTTTAATAGAACAGCTTTTGGTGGTTCATTTAGTAAATTTTTTGAAGAA
 22507  AGCGTATACGATGTAAATAAAAGAGAATTTCTATTATTATTTATATTAGTAATATTTACA
 22567  ATAATATTAGGTATATATCCATCTATTATACTAAATGCATTAGATTATTCTATGAATAGT
 22627  TTAATTTATAGTATATAG
;     G-nad4 ==> end
 22645  TATAAAAATTAAAGAATAAATATAAATTCATTTAAATGTATTAATCACTATGTAAAAGTT
 22705  CAATTAGCAAAATATCAAAT
;     G-atp8 ==> start
 22725  ATGCCACAATTAACACCTTTTTATTATATGAATGAAATAGCATTTGCTTTTGCTATAATA
 22785  GTACTAGTATTATATATATTATCTAAATATATATTACCTAGAATAGTTCGTTTATTTATT
 22845  TCACGTATGTTTATAAACAAAATATAA
;     G-atp8 ==> end
 22872  ACAACTATCTTCTTTATCGATCTTTTAAGAGATATTTATTACAATTAATAATTT
;     G-atp6 ==> start ;; mfannot: alternative ATG start pos 22929
 22926  TTGATGTCAAATCAAAATTTATTTACAGAAATTACAAGTCCTTTAGACCAATTTGAAATT
 22986  AGAGACATATTAAATTTAGAAATATTAGGAGGTAGTATCCATTTTTCTTTAACAAATATA
 23046  GGATTTTACTTAATCACTGGAGCTGTAATAACATTAGGATTAAGTTTAATAGCTACAAAT
 23106  TATAATAAATTAGTAAGTAATAATTGATCTATAGCTCAAGAATCATTATATGTAACAATA
 23166  CATAATATAGTAACAAATCAAATAAATGCAGGAAATGGTCAAATTTATTTCCCTTTTATG
 23226  TATACATTATTTGTATTTATATTACTAAATAATTTAATAGGAATGGTGCCATACAGTTTT
 23286  GCATCTACAGGACACTTTGCTTTAACATTTGCTCTTAGTTTTACTATAGTATTAGGAGCT
 23346  ACAATTTTAGGATTCCAAAAACATGGATTAAAATTCTTTTCATTATTAGTACCAGCAGGA
 23406  TGTCCATTAGGATTATTACCTTTATTAGTAACAATAGAATTTATTTCTTATTTAGCAAGA
 23466  AATGTATCATTAGGATTAAGATTAGCAGCTAATATAACAGCAGGTCATATGTTATTAAGT
 23526  ATATTAAGTGGTTTTGTTTACAATATAATGAATTCTGGAATAATATTCTTTATCTTAGGT
 23586  TTAATACCATTATTATTCATTATAGCATTTTCAGGTTTAGAATTAGCTATAGCATTTATT
 23646  CAAGCGCAGGTATTTGTAGTGTTATCTAGTTCATACATAAAAGATGGATTAGATCTTCAT
 23706  TAA
;     G-atp6 ==> end
 23709  TATTGGCTAAGAATAATATAATTAGAATAAAAATATGTTAAATCAAAATACAACACATTC
 23769  AATACTAAATAAAACAAATAACTTTTCTTTTACGGACTATAAAAACTTTAGATATTCTAA
 23829  ATGATATAGTAAGTAAATAATAAATAAAGCAGAAGTGAGAAATTAAAGTAAATTAGAAAA
 23889  ATTATAAAAAAATTCATAACTTTTTATAAATAAAAATAATAGTATAAAAATATAAATAGA
 23949  AATTACAAAAAAATAGTGAAATATAAATATAATTAACTAGCGAGCTATAATGTTTAAAAA
 24009  GTTCAATCTAATGTAAAAAACATTAAATAGTTTAATTTTTCTCCTTAGAATTTAGAACGT
 24069  TAGGTGATATAAAAA
;     G-rns ==> start
 24084  ATATCGTTGAGTTTGGTGATGGCTCTGATTGAACGCTGTCCAAGTGCTTGACACATGCTA
 24144  ATCGAACGTTTTAATTAAAATTGTATGCGCAAGCTATAATACAAATTCAATTAAAAAGTG
 24204  GTGTACAGGTGAGTATAATTATATTTAGAACGCTGGCCTTAGAGTAAAGGTAAATCCTTT
 24264  ATATAAAAAAGGAATAAAGATATTCCGCTTTAAGAAGACGATAAATATATTCGAGATAGG
 24324  TAGTAGTTAAGGTTATGGCTTAACTAGCTTATAACTCTCGTAGTCGAATCTGAAAGGTTG
 24384  ATCGACCACATTGGGTCTGAAAAAAGCCCAATGCAAGTTAGTACAGCAGTGAGGAATATT
 24444  GGTCAATGGCCTAACGGCTGAACTGGTAACTTGGAGAAGTGTTAAGTCTTATTGAGTTAT
 24504  TATCATAGAATAATATCTCTAAGATTAAATTAAAATTGAATGAAACTTTGTTTATATATT
 24564  GATAATGACGATATATATATTGTGTCTTGACCAATTACGTGCCAGCAGTCGCGGTAATAC
 24624  GTAAGAGACTAGCGTTATTCATCTTAATTAGGTTTAAAGGGTACTCAAACGGTCAACATA
 24684  ACATCAAAAATGTTAGTACTTGACTAGAGTTATATATAAGAAGGCAGTACTTTAGGTGGA
 24744  GAGATTATATTCAATGATACCATGGGGACTCGGTAAAGGCGCAGGCAGCCTTTTATGTAA
 24804  TAACTGACGTTGAAGGACGAAGGCTTGGATCACGAACAGGATTAGAAACCCCAGTAGTCT
 24864  TTGCAGTAAATGATGAATGCCATAGGTTAGAAAAAATTCTGGTCTATAAATGAAAATGTA
 24924  AGCATTTCACCTCAAGAGTAATGTGGCAACGCAGGAACTGAAATCACTAGGCCGTTTCTG
 24984  ACACCAGTAGTGAAGTATGTTGTTTAATTCGATAATCCACGAAAAACCTTACCACAATTT
 25044  GTATAATAATTACAGGAGTTGCACGGCTGTTTACAGTTAATGTTGTGAAACTATGGTTTT
 25104  TTACCATGAATTAACGTAATCCCTTGCTTTATTTTATTATTATTAACTATAAAGCATTTA
 25164  ATCTGAGAATTTGGAAAAAGAAAAGGGACTAAGACAAGTCATCATGGCCTTAATATTGTG
 25224  GGCTATAGACGTGCCACATATGCCTAAACAAAGAGATGCGAAAATGTGAATTCTAGCTAA
 25284  TCTCATAAAATAGGATATAAATTTTAAGGATTGTAGTCTGAAATTCGACTATATGAATAT
 25344  GTAATTACTAGTAATCGTGAATCACCATGTCACGGTGAATAAATCTCGGATTGGTACTAA
 25404  TCACTCGTCGCATGCTGAAAGGAGTATATGCAATAAGTTTGCTTTTTTAATGATTAGTAA
 25464  AAAAAATAAGCAGATTTTTTCTATTATTAAAAATCTTCGTATGTGTAGCTCTAATTAGTG
 25524  TTAAGTCGAACTAAGGTTCGCGTAGCGGAAGTTGCGCGGGAATAATAAACTTT
;     G-rns ==> end
 25577  AACCATATATTTAGTATGTTAATAGCATATTAAAAACTTGAAATAGGTTTTATTTGGTTC
 25637  AAATCCAAAACAAGTTTA
;     G-trnY(gua) ==> start
 25655  AGGAGGGTTCCTTTATTGGCAAGAAGGGTTGAGCT!GTA!AACTCAATAGCTATAGCTTT
 25713  TAAGAGTTCGAATCTCTTGCCTCCTA
;     G-trnY(gua) ==> end
 25739  GCTAT
;     G-trnD(guc) ==> start
 25744  GAATTAGTAACTTAATTGGTAAAGGATTTCCCT!GTC!ACGGAAATAGATGTCGGTTCGA
 25802  TGCTGATCTAGTTCG
;     G-trnD(guc) ==> end
 25817  A
;     G-trnS(gcu) ==> start
 25818  GGAAAAGTCTTCCATTTGGTAGGGTAAGACACTT!GCT!ACGTGTTATGTTTTTAACATT
 25876  TAGGTGTTCGAATCACCTCTTTTCCG
;     G-trnS(gcu) ==> end
 25902  TTATTCTATTGTCA
;     G-trnN(guu) ==> start
 25916  GCCTCTATAGCTCAAAGGTAGAGCATAATACT!GTT!AATATTATGATAGCTGTTCGATT
 25974  CAACTTAGAGGCT
;     G-trnN(guu) ==> end
 25987  TTTTTTATAAGTTGTATAAAATTTTAAAAGTAT
;     G-cox3 ==> start
 26020  ATGAGAAATTCAATTAGAAGTAATTTTCAAGATCATCCTTTTCATTTAGTGTCACCTTCT
 26080  CCGTGACCTTTATATACAAGTATATCATTATTTACTTTAACAGTAAATGGTGCTTTATCA
 26140  ATGCATTTATTTAATAATAGTTACATAGTATTTTACATCGCTATGGCTACAGTTATAACA
 26200  TCTATGACTTTATGATTTAGAGACATTATAGCAGAAGGTACCTATTTAGGTAACCATACT
 26260  ATGGCTGTACAAAAAGGATTAAATTTAGGAGTTATATTATTTATAGTTTCTGAAGCTTTA
 26320  TTCTTTGTAGCTATATTCTGAGCATTTTTTCATAGTGCTTTAACACCAACAGTTGAATTA
 26380  GGAGCTCAATGACCACCAATGGGAATAGAACCTGTAAATCCTTTTGAATTACCTTTATTA
 26440  AATACAGTAATATTATTATCTAGTGGTGCTACTATCACTTATGCTCATCATTCTTTAATT
 26500  AAAGGTGAAAGAAAAGGGGCTTTATATGGTACTATATTTACAGTTTTATTAGCTTTAATA
 26560  TTTACTTTATTCCAAGGTATAGAATATTCAGTTTCTTCATTTACTATTAGTGATGGTGTA
 26620  TTTGGTACATGTTTCTTTTTTGGTACAGGGTTCCACGGTTTACATGTTATCATAGGAACT
 26680  ATTTTCTTATCTGTAGCTTTATGAAGAATTATTTCTTACCATTTAACAGATCATCATCAT
 26740  TTAGGATATGAAGCAGGTATATTATACTGACATTTCGTTGATGTAGTTTGATTATTTTTA
 26800  TATGTATCAATGTACTATTGAGGATCTTAA
;     G-cox3 ==> end
 26830  TTTATATAAATAGAGATTTTAATCTCTAA
;     G-trnG(ucc) ==> start
 26859  GCGGGTATAAGTTAACGGTAGACTTTCCGATT!TCC!AACCGGCGTGTGTCAGTTCAAGT
 26917  CTGACTACCCGTA
;     G-trnG(ucc) ==> end
 26930  TTTTAATTACTAATTATATAAAATTTATTAATATTAGTAATGATATATAAATATACCTAT
 26990  AAATAGGTAAATATTTTTTTAATAATAG
;     G-nad6 ==> start
 27018  ATGAATCAATTATTTACAATTTATGATAATTTATTAAGCGGTTATCTTGTGGAATCTTTA
 27078  GATATATTGAGTATAGTAACATTATTATTTGGTATAGCTGTAATAATTAATAAAAATCCT
 27138  ATAGGATCTTTATTATCATTAATAGGGTTATTTGCAGGAATATCAGTTTATTTAATATTA
 27198  TGTGGGTTAACTTTTATAGGATTTTCTTATTTAATAGTATATATAGGAGCAGTTTCTATA
 27258  TTATTTTTATTTATACTTATGTTAATTAATATAAGAACAAGTGAATTACAAAGTAATAAT
 27318  AAAAATAGTATACCTTTAGCCTTATTTATTGCTATATTGTTAAATTATAGTTTATTCCAA
 27378  TTATTACCTTATACTATTGCTATATTAAATAGTTATAATAACAAAATAAGTAATTTAATA
 27438  TATTATTTAGGTATAAATCAAAATAACACTATATCAAATTCTATTAACAATAATAATATA
 27498  AACATTTCTAACATAATGTATGTAACAAGTAATAATTGAGATGGAAATATAACTGAAACA
 27558  AGTCATATCTCTACAATAGGAAATGTATTATATACATCATATAATATGTGATTGTTTATA
 27618  GCAAGTATAATATTATTATTAGCTATGACAGGTGCTATAATAATTACAATAAAACAAGAA
 27678  AAATAA
;     G-nad6 ==> end
 27684  GAATATTATAATATTCA
;     G-trnV(uac) ==> start
 27701  GAGGAATTAGTTCAATGGTAGAACGTTTGTTT!TAC!ACACAAAATGTTAAAGGTTCAAA
 27759  TCCTTTATTTCTCA
;     G-trnV(uac) ==> end
 27773  A
;     G-trnI(gau) ==> start
 27774  GATTCCTTAACTTAATAGGTAGAGTGTATTTTT!GAT!AAGAATAAAGACAGCGTTCGAT
 27832  TCGCTGAGGAATTA
;     G-trnI(gau) ==> end
 27846  T
;     G-trnS(uga) ==> start
 27847  AGAGAATTGGCCGAGTGGTCTAAGGCGGTAAACT!TGA!GTTTTATTTGGTGTAACAGCC
 27905  ACATCCGTTCGAATCGGATATTCTCTG
;     G-trnS(uga) ==> end
 27932  TATT
;     G-trnW(uca) ==> start
 27936  CTGAGTATAGTTTAATTGGCAAAATAGGAAGCT!TCA!ACCTTCAAATTCTTGGTTCGAG
 27994  TCCAAGTACTCTTG
;     G-trnW(uca) ==> end
 28008  T
;     G-trnP(ugg) ==> start
 28009  CGGGTTGTGGCTGAGTGGTAAAGCGCTTTCTT!TGG!GAGAAAGAGCTCCTGGGTTCGAT
 28067  TCCTTGCAACCCGA
;     G-trnP(ugg) ==> end
 28081  T
