# Supplementary material for: Global Characterization of Fungal Mitogenomes: New Insights on Genomic Diversity and Dynamism of Coding Genes and Accessory Elements
Source: Front Microbiol. 2021 Dec 1;12:787283. doi: 10.3389/fmicb.2021.787283 (PMC8672057; doi:10.3389/fmicb.2021.787283)
Supplement: Supplementary File 1 — de novo annotation files of the 685 mitogenomes investigated in this study. Annotation was performed with the Mfannot program. [file Data_Sheet_1.ZIP › Supplementary_FileS1/NC_027188.1_Ganoderma_applanatum_strain_CGMCC5.249_mitochondrion_complete_genome_mitogenome.mfres]

;; Masterfile modified automatically by mfannot version 1.35
;; on Thu Dec 24 22:22:05 2020 by user pfonseca on host LGCM-PROC
;;    - Gene Totals: 106
;;    - List of genes added:
;;      atp6                 atp8                 atp9                
;;      cob (6 introns)      cox1 (14 introns)    cox2 (1 introns)    
;;      cox3 (1 introns)     nad1 (1 introns)     nad2 (1 introns)    
;;      nad4 (2 introns)     nad4L                nad5 (5 introns)    
;;      nad6                 orf102               orf103              
;;      orf109               orf111               orf113              
;;      orf114               orf1148              orf116              
;;      orf121               orf123               orf128              
;;      orf134               orf139               orf149              
;;      orf154               orf157               orf160              
;;      orf180               orf183               orf196              
;;      orf213               orf215               orf220              
;;      orf234               orf236               orf237              
;;      orf249               orf250               orf251              
;;      orf254               orf256               orf257              
;;      orf260               orf267               orf282              
;;      orf295               orf297               orf309              
;;      orf312               orf318               orf322              
;;      orf323               orf327               orf331              
;;      orf339               orf344               orf345              
;;      orf358               orf366               orf373              
;;      orf383               orf403               orf405              
;;      orf41                orf413               orf419              
;;      orf429               orf457               orf464              
;;      orf482               orf499               orf512              
;;      orf513               orf52                orf60               
;;      orf764               orf84                orf89               
;;      orf91                orf99                rps3                
;;      trnA(ugc)            trnD(guc)            trnE(uuc)           
;;      trnF(gaa)            trnG(ucc)            trnH(gug)           
;;      trnI(gau)            trnK(uuu)            trnL(uaa)           
;;      trnL(uag)            trnM(cau)            trnN(guu)           
;;      trnP(ugg)            trnQ(uug)            trnR(ucg)           
;;      trnR(ucu)            trnS(gcu)            trnS(uga)           
;;      trnT(ugu)            trnV(uac)            trnW(cca)           
;;      trnY(gua)           
;;
;; end mfannot
;;


>NC_027188.1 Ganoderma applanatum strain CGMCC5.249 mitochondrion complete genome gc=4
     1  ATAAAAAAAACAATTAAAAAATAAAACAT
;     G-nad1 ==> start
;     G-nad1-E1 ==> start
    30  ATGATTCAATACGATTTATTATTACAAATAGCTAATATAATCATCAATTTAATAGATGTT
    90  TTATTAGTTTTACTACCTATATTACTTGCAGTAGCTTTTATGACAATCATAGAAAGAAAA
   150  CAGTTAGCTGCACATCAAAGAAGAGTAGGACCTAATACAGTAGGT
;     G-nad1-E1 ==> end
;     G-nad1-I1 ==> start /group=IB (6.01e-10)
;     G-nad1-I1-orf256 ==> start /first_aa=Y /note=GIY ;; evalue:0.1
   195  tataaacaaatcaaaaataaagattattttctgcctaggtctagtaagataataaaaaga
   255  tcatatcataatttttctgatagctataaaaatattattaaagatttatatcaaaatagg
   315  gtagcaccagttaaattatttaattcaaaggttcttgacacttgttatagtttaacttct
   375  attgaagaaataaatttattttttaaaaattttaaagataaaggaggaatttatttattt
   435  caatataaaggagatccaaatatttattatataggaagaactaaaaactttaattctaga
   495  ttaaatattcatataaaaactaaagttaaagataagttccacttatttgctaatttagta
   555  ggttgggatcaatttaatttttctattgttgaaatttgtgatattaataatcaacaagaa
   615  agagaaaatttttacttacaaaattatttaccactattaaatactgtctttaagagtaat
   675  tttagtcaatctcaaatatatgaaactttatatagaaaattaaaggctaaacaaggtaac
   735  ttagaatttaaaaataaacatgggggtattccaatatatgtatataattgtaataatcta
   795  ataagtacaaattttcttaagtacaatagtattaatactctgagtaaagatattaatgtt
   855  gctagagatactatcaaaaaatatctaaatactcatgtgccttataacaattgcttattt
   915  tatacttatgttataaatgattttaatttaattaatggtttaataagttaa
;     G-nad1-I1-orf256 ==> end
   966  gctaaaaaagaattagttttaaacccaaataaacctgcaaaagtatgagtttataatgta
  1026  aagggtgaacattttcaatttgagtccaaagaagcagcagctagatttttaaatgttcaa
  1086  agcataattataagaaaccacatagataagtggataatcggaggaattaatggtttttat
  1146  ttatttagtaaagaattaaattttattgaaaaagaaaaactttttaaagtgtctagttta
  1206  agaaaaattagaaatgtggaggtatgggtatatgatgctaataatttagagttaattatt
  1266  ggaaactttcaaagt
;     G-nad1-I1-orf116 ==> start
  1281  atgcagaaagctgcagaccattttaaagtagattatagaactattttaagacatttagat
  1341  accaataaagctactatcaaaaataataaattagttttattattttctaaaaaattaaca
  1401  ttagaagagattaaaaacattaaagtaaaaagtatcgagaatgaaaccataaaattatgg
  1461  gtttataaagaaattaattctaaatttattttaataaataataatcaacctacctttaat
  1521  tctaaatatatagcgtctaaagaattaaaaattgatcaaaaaactatttctaaatattta
  1581  gataccaataaatcttacaaagatctatttttttacagtcaaaaactttaa
;     G-nad1-I1-orf116 ==> end
  1632  atacagtgctggcataaataatctttattttatccggaaattttgagaaaattttcctaa
  1692  agtagcctaaaggggaagtgaaccttcctctataaatcgtcaaattgcgggaaaccctta
  1752  aagctatttcaactaagtaatgatagtaatataattatggctcaggtaatgactcgaggt
  1812  atagtaaaatcgaaatagatgcacgaaaggaaataggaaatccgcagccaagtacaaaaa
  1872  tatttttaattaccttattaattatttaaataagccctattataaataggcaagtccacc
  1932  agtcgcccctggtgaagttatttaataaatttttgtatgctgttcatcgactaaacggcg
  1992  gttggtaatataattattgcttaagatatagtcagaccctattcgaaagaatatataaaa
  2052  tattatatatctataatataactggatagttttctaattactatttaggggaacatcttc
  2112  taactcagcctgtattactcacccttgaaaaaagctttttacttaaaagcacaaaataag
  2172  gtaaagtaaatggcaaaaggaagattatttg
;     G-nad1-I1 ==> end
;     G-nad1-E2 ==> start
  2203  TACTATGGAATACTTCAACCATTTGCCGATGCTTTAAAATTAGTAGTGAAAGAAACAATT
  2263  ATACCATCACAATCAAATAAAATATTATTTTATTTAGCTCCAGTCTCTACATTAATCTTT
  2323  AGTTTATTAGGTTGGGGAATTATACCATTTGGTGAAGGTTTAACATTATTTGATTTTCCT
  2383  TTAGGTATATTATATACTTTAGCTTTATCATCTTTAGGTGTATACGGTGTATTATTTGCA
  2443  GGGTGGTCTGCTAATTCTAAATATGCATTTTTAGGAAGTTTAAGATCCACAGCAGCAATG
  2503  ATAAGTTATGAATTAATATTAAGTTCTGCAATATTAATAATAATTTTATTAACAGGATCA
  2563  TTTAATTTCACAACAATAATAGAAAGTCAACAATCAGTATGGTTTATAATACCATTATTA
  2623  CCTATATTTATTATTTACTTTATCTCTATATTAGCTGAAACAAGTAGAACACCATTTGAT
  2683  TTACAAGAGGCTGAAAGTGAATTAGTAGCTGGTTTCTTCACTGAACACAGTTCTATTATT
  2743  TTTGTATTCTTCTTTTTAGCTGAATATACTTCAATAGTATTATTTAGTTGTATTACAGCT
  2803  ATATTATTTTTAGGTGGTTATAATATGCCTAATTTAATAGTAAATGATACTTTCTTTAAT
  2863  ATACAAAGTATTATTTTAGGGTTAAAAACATGTATTTTCTGTTTTATGTTTGTATGGTTC
  2923  AGAGCAACATTACCTAGACTAAGATATGATCAACTTATTGAATTCTGTTGGTTAAATCTT
  2983  TTACCGGTAGTAGTAGGTTTTATAATACTTGTACCAAGTATATTAGTTGCATTCGATATA
  3043  GCACCTTACTAA
;     G-nad1-E2 ==> end
;     G-nad1 ==> end
  3055  AATTAATATTAAAGCCCCCTTTTCATCATTTAAAAGAAAGTAGTTTCATAAAATACAAAT
  3115  TAATAAATATTTTAATTA
;     G-trnI(gau) ==> start
  3133  AAGCCTATAATTTAAAGGTAGAATAATTTCTT!GAT!AAGGAATCTGTAGAAGTTCGATT
  3191  CTTCTTGGGCTTA
;     G-trnI(gau) ==> end
  3204  TAAAATATACTTTATATAATTATAAATTATTAATTTGTTACAGTGTAAAAATTTATTAGT
  3264  AAAAGTTTAAATAACTAATTAAATGGAAAGATATAATCAACAAAATAAAAATAAGGGTGT
  3324  ATAAGTATAATAATAAACCATATACTTAGAATAATATAAATTAAAGGTGTTTAGATGTAA
  3384  AATCTAATCATTAAAACATCCTTTAGTATATTAATAGAATAATGTATATACTCATAATAT
  3444  TTATTAAATATAATAGAAATATATCTATTCAAATTTAGTTTAAAAATTAA
;; mfannot: G-cob ==> start Def by similarity
  3494  GTGAGAAATTTAAAATCGCAAATATTACTTAGACTTGTAAATTCATATTTAGTAGATTCA
  3554  CCTGAACCTGCTAATATATCATATTTATGGAACTTTGGTTCTTTATTAGGAGTATGTTTA
  3614  ATTTTACAAATATTAACAGGAATTTTCTTAGCA
;     G-cob ==> start
;     G-cob-E1 ==> start
  3647  ATGCATTATCAACCACACGTAGATTTTGCATTTAATTCAGTTGAACAT
;     G-cob-E1 ==> end
;     G-cob-I1 ==> start /group=IB (5.84e-31)
  3695  gaaacctctcccctaaaataaaaaatatatttttattttatgacattgtgttctataaac
  3755  ttcgctatatgctggaacctcctaaagctttaagtactcatctcaaaaatagtaacaatc
  3815  ttaaagatcatacaatggacaatcagcaggaaaccaaaagattagagaccgtcaatctta
  3875  ttaggatcctcagagactatacgcgaagatctcagttaaatattaaactaataaccatcc
  3935  tgttttgagatatgatatagtccgatcaatc
;     G-cob-I1-orf344 ==> start /note=LAGLIDADG ;; evalue:1.3e-45
  3966  atgaaagtgattgctaacatgttgaatacaataagtatttttacctttagttatagatta
  4026  tttaatagaagagaaccttctccaatgaatagatcacaattttctatgtggctagccggt
  4086  tttattgatggagaagggaactttcaagtgttcttagacagacattatttaagggtaatg
  4146  tttagaattagacttcataaagatgatatcaatgttttacaaaaaatacaagaattttta
  4206  ggagtaggaagagtagtactagatggtaatagttgtgtatttataattagtaatattaaa
  4266  gacttgataaacgttctttttccgttactagatgcatataatttatatacaactaaatgg
  4326  ttagactacattgattttaaaaaggtagttttatttcttagtgaatcaaacactacaaga
  4386  gtttctttattgcaattagaatgagcaaaaaatataattcatagtatgaactcaggtaga
  4446  attgagtttaattacagcttaattcctgttctaagagaggaagatcctttttggttacta
  4506  ggatttattgaagcagagggtacatttggctttaaaaatttaagtcctttttttcaaata
  4566  ggacaacataatagaagtttatttgtactggaagctatagctagctatttaaaatcaatt
  4626  cctaaaggatttcattttagtctaaaaacaggagcacctacagtaaattttagtataaat
  4686  aagaaaacttctgtatcagccatttctatagtaaatattgatacattatacgattattta
  4746  ttgttcttcttattagatatgtcatttcaaactagaaaaggggtagatttccatttctgg
  4806  tgtatcgtacttcacttacataaactaggttacttctatttacaagaaggtagaaactta
  4866  gcttataaaatttctcaatatgtaaattctaatagatatagtacaaatcctaatcccggt
  4926  aaaactcctagtttaattgaaattaacaaagtattaaatctaaatcttcctgttacaatt
  4986  atacctggaatgtag
;     G-cob-I1-orf344 ==> end
  5001  cacgtggatttagcaaaggcttttgcatctaaagttaaaccaagcactatttgggtatac
  5061  gataatggggtactattaagtgaaagtcctttttcttcctttgcatcagctatggaagct
  5121  attggttattccaaaactagtgtagcgggaagaagaagtattggaacaggtaaaatcatc
  5181  gggggaagatatactttttattcaaaaccactataataataattttataatggttaaaca
  5241  tcatttagccaaaacccccttaagataaagttattaaagtggtcatgtttataacataaa
  5301  tg
;     G-cob-I1 ==> end
;     G-cob-E2 ==> start
  5303  ATTATGAGAGACGTAAATAATGGATGGGCAATAAGATATACACATGCAAATGTTGCTTCA
  5363  TTCTTCTTTATATTTGTATAT
;     G-cob-E2 ==> end
;     G-cob-I2 ==> start /group=IB (4.22e-21)
;     G-cob-I2-orf464 ==> start /first_aa=A /note=LAGLIDADG ;; evalue:9.3e-52
  5384  gctctatattataaatttataattagcgagatactattttattctaaaaacaaaattata
  5444  aatctttgtaaattacctttttattgttacctattatttaaaaaagttatttcagatacc
  5504  tttttaaatttatttggctttggtggtatctctagtttaggttacttggattctaaagat
  5564  atagaccacaaatttcttcaatggtttgtaggatttacggatgccgaaggaacattctta
  5624  ataaaaacaaaaaataaaagtgaagtaaattttagttataaaataactcttcatattgat
  5684  gattctgcggttttatatttaattaaggaaaaattaggtataggagttgtttctatcaaa
  5744  ggtaatacttgtacttttgctgttcattcttttcaacttatagttgatgtattactacct
  5804  atatttgataaataccctttaattacacataaacaattagattatagagattggagaata
  5864  gcagtatcattaaaaaaaaactctgctgcccccaatagaaaaactatttctgtagctcct
  5924  gaaactttcaatcaaatagttcaaattaaagaaagtattaatagcaatagaactaatttt
  5984  tatggttataatatctctcattcaatgatttctaagtattggttattaggttttgtggaa
  6044  ggagatggttctttccatttcactaataatagagctatcttttcaattactcaaaaggat
  6104  agacaagtactagaagccatatctatatttttacaaaatattccaagagctcctattttt
  6164  aatgggttatttttaggtcctcagcctaattgtatcataacgggaaaaaataataatacc
  6224  gcttatcaattaactatttctgatacagatgttctttttcaatatatttttccctttttt
  6284  aaagatttaccttttttaagtagaaaaggggtagattttaaaatttgaagtgtagggcta
  6344  tttttaataatacatggttattctaaaatccctactggaaaagctattttattaaaatta
  6404  gctaataatatgaattctaagagatatttttcaaatatgattgatattctagatacagct
  6464  gaaataagtgctctttttgaaatagaaccaccatttaatatcttttctaaaaaaagccac
  6524  tttgcattggctaaaaaatatgccattgcacaaggtagcagaaaaggttataacatacat
  6584  atttacaaagatggggaagaaatacctggttctccatttaatagttacagacaaggaggt
  6644  caagctattggcttagactctgtatctagtataaaaaattatatagatactggaagggta
  6704  tttaaagatgtttatacattttattcttctcctattaataaatttaatcattttgagaat
  6764  tttaataaaaaatag
;     G-cob-I2-orf464 ==> end
  6779  gtttaacttagaactaaaaatagtataattgtaactaaataaattttatgggcttgttta
  6839  tattaatttctactaaattttgtaaacattaattagctatatgctggaaactctttagag
  6899  ctttcaatactaatataaaattagtaacacgtttaattttataaagtaaaaatttgaaag
  6959  attagacaatcagcagggaagtttttacctttaatacatttaaactccttatttaaagcc
  7019  ctcttatttttttaattttgggtttgtagtttggaaaatttgtattaatttaaacccctc
  7079  aacgactacacgctaataatctataaataaagttaattatgtaagatagtagtttaaatt
  7139  aaagttattttagataaagatatagtctgaccttaactgagaagttaagaagtaatctta
  7199  gccattaaacgttctatggtacaaggctgattacttttgaaattatataatacaggttaa
  7259  attgtacatatagtattcaaataacattta
;     G-cob-I2 ==> end
;     G-cob-E3 ==> start
  7289  TTGCATATAGCCAAAGGATTATATTACGGGTCTTATAAATCACCAAGAGTATTATTATGG
  7349  ACAATTGGAGTAATAATATTAATAGTGATGATAGGAACAGCATTCTTGGGATACGTCTTA
  7409  CCATATGGCCAAATGTCCCTGTGGGGT
;     G-cob-E3 ==> end
;     G-cob-I3 ==> start /group=ID (4.05e-28)
;     G-cob-I3-orf322 ==> start /first_aa=E /note=LAGLIDADG ;; evalue:2.7e-37
  7436  gaacaccaaccatttaattttactaatttagaaataatagtactacctataattttaaaa
  7496  caaaattttcaattttcaacaatttcaataattaataataatagttctgtttctcaattt
  7556  aaagataaagattttaataaactaatggaaatacttttaggttttttagatggtgatggt
  7616  tattttgatataggagctcaaaaacaatataataaaaatcctaacaatcaacctaaatct
  7676  actattagaataagattaggaattaatttacaatttaaagataaagaattattagaatta
  7736  ataataaaaaaattaggtgtaggtaaaatagattattctaaatctaaaaaccaatacaga
  7796  ctaattttttatcaaaaagatatattaaatgttatttacccttacatacaaagtaataat
  7856  attgaatttttagtgtacaatagacaaaaacaattttttttatttaaatatattttagaa
  7916  aatcaaattaaacattgggaaaatttaaatttagaagaaattgataatttatttaataaa
  7976  tctcattcgaaacttgaatttgtcgatattattaatttaccgtattttaataattggtta
  8036  gtaggatttactatagctgaaggtagttttcatattaaggctaatggtactgctcatttt
  8096  tcgatagtacagtctggtatagaaaactatcaaataattaaagctattcactattttatt
  8156  aaaggccccgattcattaaatcaccaaattaaacctgaaaattctaaagtttatagaata
  8216  tctttttcatctaaaaaagatttaaattttattataaaaatttttgataataatcattta
  8276  ttgggatttaaaaaattacaatacgataattggaaatcttatataattagtaaaatgaat
  8336  gatagcgccccaaatgttatattacctaaagtatctaatagtaataataatgaaaccagg
  8396  cctaaataa
;     G-cob-I3-orf322 ==> end
  8405  aaattatttatatttaatatatggtttattactaggtaatagttttatccttaataataa
  8465  taaagaaattaaattaattatagaaatagaaggtaaacacttgtcttatattacacatat
  8525  acacaaaaaaatatcaagtttaggttactgtgaagacaagttgcctttaattaaaactaa
  8585  aatagttagagaaggtaacttaaataaagtaatgctattacacacatttaataataatga
  8645  ttatttagaattatttaataaatggtacttagataaacataataaaaatatacctaatga
  8705  tataattaattattttaatgaggaatctctagcttattggttaatgacagatggaaaaat
  8765  aagtcaaaataaattatttgtaaatatgaaaaattttaatgataaagacatcaaattttt
  8825  tatacaatttttagaaaataaatttaagttaaatcaaatgaacttaaataattactggtt
  8885  agagtttaattcaaataacattaaaaaaatttacaatattactaaaccatatattattcc
  8945  ttctatgaaatttaaatttttaagtacctttgattacaaaaatattaataattagataca
  9005  attttagtttaatataatatagtcttattaattattataatatgtaatacctaaataaaa
  9065  atattatttttaataaggcgacataattgaaaacaggtcaaaaatatttatttgttatat
  9125  atatagaccgtaggtagtttaggctatctcgacagagtggtccaattatgggtatctgaa
  9185  atgatgcttaatgtgcactcgaatttttttattttaattttttaattaaacacaaggctt
  9245  agtcacctacttctagtttaatcaattttatttagagtaggacagcacagggtatatttg
  9305  taataacaaataatttatttcttgctaaataaatttcttattatttattcagataatttt
  9365  aatacttattttcaaagtgagtaactgtttgaaagaaaaaggataagaatatacaagtat
  9425  attataaattttg
;     G-cob-I3 ==> end
;     G-cob-E4 ==> start
  9438  GCTACAGTAATTACAAATTTATTAAGTGCTATTCCAGTATTTGGACAAGATTTAGTCGAG
  9498  CTAATCTGGGGAGGTTTCAGCGT
;     G-cob-E4 ==> end
;     G-cob-I4 ==> start /group=IB (3.72e-14)
  9521  c
;     G-cob-I4-orf318 ==> start /first_aa=L /note=LAGLIDADG ;; evalue:2.4e-56
  9522  ttactggcgccacatgacagcgatgttatgttgcaaatcctgctttttgctggaacatcc
  9582  tctattttagaagttggatacgttttatcctttcatattataaacgtgaaaaagccaaca
  9642  acaggaggactatcagcagtagttaaaaattattctaatatgcctaattttgaagctatt
  9702  cagagactaaacgcaggagatcttgtatttgcctacttagtaggattaattgaaggagac
  9762  ggttggttttcagtaacaaaaaatggtaagtatattaaatatgaatttggaattgaaatg
  9822  aatattagagatattcaattactatacaaaatcaaagaaatcttgggagtagggaccatt
  9882  gatattagagaaagaaatcaaagaaaaacatgtttatacagaattagaaataaatcacat
  9942  ttaaaatcaattgtattaccaatttttgataaataccctatgttttctaacaaacaatat
 10002  gattatttaatgtttaaagatttactcttaaacgaagtccatttttctaaagatttatct
 10062  aattatgttagacctattgaccctttaaattctattgattctattttagagaaatcacat
 10122  tttaaaccttggttaattggattcattgaagctgaaggttgttttagtaattataaacca
 10182  gctaaagatgattcaaaagtggctagttttgatgtttctcaaacaaatggttctatctta
 10242  attgaagcaattagaaaagaatttaatttaagtcctaaagtatatcaagattttgacaca
 10302  aacggatttaaattaaaagtttccagtgtaagagctgtagaaaatgtagtaaaatatatg
 10362  caacaagcaccattaaaattaatgggttataaaaaattacaatatgtattatggctcaaa
 10422  tcacttaacaatattcctagatataaaaataaatttaatatacctgataaatattaa
;     G-cob-I4-orf318 ==> end
 10479  tatattaactattttatttattcaaataaatacaagatcgtgatatagtccgaacagtga
 10539  tgagaatcactgcgtgtaacgagaggtcattaattaaattaccggggttaccaacatgct
 10599  tg
;     G-cob-I4 ==> end
;     G-cob-E5 ==> start
 10601  AAGTAATGCAACATTAAATAGATTCTTTTCATTACATTACTTATTACCTTTCTTATTAGC
 10661  TGCTTTAGTAGTAGCACATTTAATT
;     G-cob-E5 ==> end
;     G-cob-I5 ==> start /group=IB (5.12e-25)
 10686  gctcaagtgtagggcctttatattagagatactataattagaataaagctatatgctggg
 10746  aactcctaaaggcttaaataccttaatggtaacaattttaagtatattacaatggacaat
 10806  cagcaggaaaccaaactataaattaaaattttttaggggtagatcctcagagactacacg
 10866  ctttacaccttatttaaatcaggtgatgatatagtccaaactatactgaaaggtatagaa
 10926  attattgcaatctatattatatataactagattatttcat
;     G-cob-I5-orf123 ==> start
 10966  atgagtcactctgtaaaaagaatgaataaagatgaaagatctcaattcaaattagatcct
 11026  tacttaaaacaagtattaataggaaatattcttggagatgtacatatgagaagattttct
 11086  gaaaaagctaatgtaagaattatttttagacagggttctataaatgcttcatatttatta
 11146  catttatatagcttatttcaagaatttgtgttaactcctccttcagtttcaatagttact
 11206  gataaaaaaacaggaaaagtgagatataatctaagtttttctactttatctcttccttgt
 11266  tttaatgaattatatgaaattttctattttgaaggaaaaaaatttattccaaataacata
 11326  gcagacctttaa
;     G-cob-I5-orf123 ==> end
 11338  cgcccgtaagtttagcttactggattatggatgatgggggttttaccggttccggattaa
 11398  aattatatactaattctttttctttggaagaattaaatttattaattgtagcgttagaaa
 11458  aaaatttttctattaaagctacaaatcatatttctaaaaaagaaaattcacagtatagct
 11518  tatatatttcaaaaaataaaatgtctttggttaaaaatttagtaatagaacatatgcatc
 11578  aagatatgttatataaattaaatatagattagcaataaaat
;     G-cob-I5 ==> end
;     G-cob-E6 ==> start
 11619  TTGCTACACACACATGGATCAAATAATCCTAATGGGATCTCAGGAAGTGGTGATAGATAT
 11679  GCATTCCATCCATACTTTGTCTTTAAAGATTTAGTGACTATCTTCTTATTCTTTTTAGTT
 11739  TTAAGTATTATGGTATTCTATTACCCTAATTTCTTAGGACATAGCGATAATTATATCCCT
 11799  GCTAATCCAATGCAAACACCAGCATCTATTGTACCTGAATGGT
;     G-cob-E6 ==> end
;     G-cob-I6 ==> start ;; mfannot: no intron type identified
 11842  atgaataaagatgccatgcttaagagtaatcttatgaataactaactttattatatgctg
 11902  gaaactcctaaagctaaatctacttcttggatatcaaatcaaaatatattttagggagta
 11962  acaatgatttagatacaacaatggacaatcagcaggaaaccaaatcacaattgatcttat
 12022  attttttacaataaacaaagatcaatacatgttagtaggatcctcagagactaaacgtaa
 12082  agctcctttacaggatgaagatatagtccagccattattgaaagatgatgggtaatatat
 12142  ttatatgtattttattaaagttatctgataacttctataagtttagtatgtacgcaaaat
 12202  tactcgactattcctacaaaaagactttcaaaatcttagagagtcaaaataactatagaa
 12262  agtcctttaaattaaattatgattggtttattactaggtggctttcaaaaaagatcgttc
 12322  aacggtaattctagatttatttattttgaaagtagtttaagattacatcatcttaattat
 12382  tttaatcatgttttagaattatttaaaccttacttatctaaagattttaatcctaaagaa
 12442  agttcttttacagataagagaagtaataaaaaaatagttcagttaaatttgctacattat
 12502  cacttccatgttttaattattatagagacctattctatatttcagataatttgaaaatcg
 12562  caaatatactaaatttacttagttctagaggattagcttattggattatggttgatggct
 12622  ctctcacaacaaaataaagttttacacttaaatacttatggttttactcaacaagaaata
 12682  ttcttattaaaaactacattagaaaatatgtttggagaaaatactttgaaatgttcaatc
 12742  cataagcacccaaaaggagaaagaatttatatattttgagaaagcatggaattgttaaga
 12802  aacaatatctctcagtttatgcataaagatatgcacaacaaaataaactctgataaataa
 12862  taataatataaatatttgaaaatg
;     G-cob-I6 ==> end
;     G-cob-E7 ==> start
 12886  ATCTTTTACCATTTTATGCTATTTTAAGATCTATTCCTAATAAATTATTAGGGGTATTAG
 12946  CTATGTTTGGTGCATTATTAATATTTTTAATCTTACCTTACTCTGATTTATCTAGAATTA
 13006  GAGGAGCATCATTTAGACCTTTAATGAAATTCATCTTTTGGTTATTTGTTACCGATTTTA
 13066  TAATCTTAATGTGGATCGGGTCTCAACACCCTGAAACACCTTACGTTGAAATAGGACAAG
 13126  TGGCAACTGCTTTTTATTTCTTATGGTTCATTTTATTAGTTCCGGTTGCTGGTATATTGG
 13186  AAAATACTCTATTCGATTTAGCAACTATTTCTAATAATAAAAATGATTCCCCCCTACCTA
 13246  CAAGTATTAACTTTAACAAAATTTAA
;     G-cob-E7 ==> end
;     G-cob ==> end
 13272  AACTTTAGTTAAACCAAGTCTAATAAATTTAAGCTACAGTATTCATAGTAATAGCCACAA
 13332  TGATCAAATAAATTTATTCTTTTATATAGAGACTTATCTTAAAAGAAAGGTAAAAGCATA
 13392  GAATTATAAAATTTGTAGTATTATGTTTACAGTTGGTTTCTGTAGTAAATTTATTTTTAT
 13452  AGTAAGGTTCGATTCCTTCATAACTCTAAGTCAAGTTTTGTTTTGTTTTGTTTTGTTTTT
 13512  TTGTTAATTTCCAATTAAACTATAAGCGGTAAAATAAACTCATAAACCCACAGTTTAAAA
 13572  AGGAGTGTAAGTAGGGTCAGCCATAGAAAACTACCCTCAGAGCGGAACGGAATAGTATCC
 13632  CACCGTAGGGCTCGCTGTGATCACTCATTCTTATAAGGATACTAATTCTATTACGAATAA
 13692  TTAGAATTACAAATAATATCTTGATAACTAAGTTCACCTTTATGGTATAATTAATGATCA
 13752  TAACTACATAAGGGTATTTGTTTTCCCCAGATGGTTCCATTAAATCTAGCAACAGAGAGC
 13812  ATTTCCTTACTTAAACATTTTACTTTTGGTATTTTTCACAGAACGCACATTATATTGATG
 13872  TTAAAATAGAAGTCGTTCCACATAGGACACAGACTTTTCCGAAGGATGTTTGGTGTTCAT
 13932  CTAGACCCCAACTTTTATTAATAATCGAATCCGGTAAAGGACTACTTAAAGAAAGTTTTC
 13992  TTGTAGTGATGCAAATCTCTAAGCAAATCCCGGATTAATATTTCTTAGTGTCTTGACATT
 14052  TAAGGAGCTCCAAATTTAAAGGGCTTTTCTCATAGAATCAAAGTTTAAAATTTTTGGCAA
 14112  GTGTTAGGGGCAGGATGCTCTAATAAGCCATGTCGCATTAATAGGTTTAACCGCCTTTTA
 14172  AACAAAGGCTTAGTAGCCCCTACTAATTTCTTAGAGCGATTATCAATGATTTCAAAAACT
 14232  GACATGTTATCCCTGTCTCCCTTCGTAATTGTATTCAAAGATACACTACTACTATGGAAA
 14292  CTACGTTTCCGCAGTACACTACCCCTGGGTAGTATAGAGGCGGTTGATTCTCAAAGTTGA
 14352  CTGTTAGGTCTGTTTAATGTCCCTGTAGTTTTAGCCGCCTCCCCTAAATTTTAACCACCT
 14412  ATACTGGTGTTACGTCTAGCTTTCTTACAACTTCCTTCACTTTGGGTATTAAAGAAGGCA
 14472  ATGCTAGAAAGATACCGACATATTCTGCTTAGGATATATTCTCTGGATTGATGATTTTTA
 14532  AGGTATCAGGTTCGTAAACCTCGACAGGACTACTCCTGCTCATAGTGCTTTTCTTGGGAG
 14592  CAGCCCCAATCGGATACTATGTTCGTATTCAGCTACTTTAACCCTATTTATTTTTAAAAT
 14652  TAGTTAATACTGGTAGCAAGCATTTATTTATAAGCCAATAGGTCACATATGCAATATAGA
 14712  TTGGACAATCTCTACTAACTAACGCCCACCTTCCCCCCCTAATAAAAAAAAATAGGTCAA
 14772  AACCTTAAAAATACTAATTTAGTTACAGTGTAAAAAATAGAATAATTACCATTATAGCCT
 14832  ATTTCTATGGGAATAATTTAACCTATTACTTTAAATAAGTAAAAGCCAACAAGAAAATAT
 14892  TAAATATTCTTACTGGATATATTCGTATCATTTTACTTTCCTAAAATGGTCTTCCCATAA
 14952  CATTAAAAAAAGATTAAACCTTAACC
;     G-orf249 ==> start
 14978  ATGATTTCAATAATCAGAGAAATGTTCGGTACTCTATTAAATCCACTTAATGAGAACCCG
 15038  AGCGGTAAAGAATTAATATTACATCCTAATTCAAGAGACCGATCAAATAATATAGAATCT
 15098  GATATTGACCTTTTAGCCAATAATTTGGGTGACGAGTATACACCTTTCTTCGAAGCTTTT
 15158  CCAATGTTATCACAAGAAAAACCTAAGGTTTCTGTCACTCAAAATTTATATGAGGAAATT
 15218  TTTACAGATTCTATAATTAAATCATTAGTGGTAGATCAAGCAAAAGGTATTGTTACAGGA
 15278  CCAAGAAAATCTATTTTTGACGTAACTAAGGCTTTAAATAAATTAATGCAATCCCACCCT
 15338  ACTGTAGTAGTACCAAATAAATCAGAAGGGTTGACACAATATTTTAACAGAATAGCGGAT
 15398  TTGACTGTCAGAGAAATATACCAAAAAATACTAGAAAGTAGAATAATAGAAAATATTCAG
 15458  ATGGCTGAATTAGGAATTGTTGCATTAAAACTGATAACATTCAGTTTTATTTTTAAAGGA
 15518  ACAGTTAGACTATACGCTAAAGTAGCCTATCCACAGGCTACTAAAACCGTTGAAGAAGCG
 15578  GTACTTAGAAGAAGAGAAATAAGATTCTTTATGGTTTATGGAGCTTTACCCATTTCATTA
 15638  GCTATTTATAATATCGGTAATCTTACATTTAGAGGATTACTAACTGACAGAGTATTGGAA
 15698  GTAACTAATAGTAACTCTAAAGAAGAGTAG
;     G-orf249 ==> end
 15728  CACCAATTAGGGAGCAACATTCAAAATGGTATAAGTAAATCAGGTGTTCTATCTTTTTTA
 15788  TGTAGTCAAACACCTAATTGGCTTATATTAATAATAGCGTTATTTTTAGTAACAGTATAT
 15848  TATAATCCTTACAATATTGTACTAAATATTTTTAATTTAGTGCAAATGTATAGTTATGTG
 15908  TTTATTATTTTCTTATTATTAGGTCAGATATTTATGATATTGTATTATACCATGTCATTT
 15968  ATATTTTTACAAATGACTCTTAATAATAAAGTAACTATATCTAAAAGCTTACCTAAATTT
 16028  ATTAAGTCTAGATTACTGTTGTATTCTAATTTGACGAATGAAGGTAAAATTAGAGTCTCA
 16088  AGATCAAATAAAATAAATATTTGGATTTATATTTGTATTTTTATATGTACGTTGATAATG
 16148  TATTTACTAGGTGTGTATAGTTAACCGATTAAACTGTGTACAAACATCCTTAGTATTATT
 16208  ATTAATAAATATAAAACCCCCTTTCAAATAATAATCTTTCCATTAAAACACTTGGTGGTA
 16268  TCCTCGTGTTCTGTGTTTATGTAAATCCGAACCTCCTTTGCGATATCCTTGCTTTGTAAA
 16328  AATATAAAATTAAATTACAAAAAAAAAATTGATACATATGATTTATATACCAAGAACTTT
 16388  TTATTTTATACAAAATCAAGATTTTTTTAGGAGTTATAGTTGGATGCTTAATCGTAGGAG
 16448  GATTCTTTGTTGCTGCCATAATTAGATATGATCTTTTTAACCCTGTTATAGAAGAAACAG
 16508  TTAAAACTACGACAACTGAAACAAAATAATTATAATTAAAAATCCCCCCTACTTCTATAA
 16568  AAACATTTAATTTGATATTTCTATCAATATTTTAAATTTTAAATTATTAAATTCAAATAT
 16628  TTTCAATTGCTAAGTATGCTATTTCAAAACTTTAAAAAAATAAAATTTTTTTAAGTAATA
 16688  AAAATATTAAGTTATACATTAAAAATAGATTAAATTATTAATTAAACAAATAAATTATAA
 16748  TTGAAACAAATTCATTCAAAATCTTTTTTAGCCTAAATCATTAAAAATTTTAATTAAAAT
 16808  GTTAAAATCAAGTTGAAACATTAAAATAACTAAAGCATAGTATCCTTATTTTTTAAATTG
 16868  GGCCTAATGAATTTTATAGTAATCATTTGTTCATTATGCTCAATTTTAATAAACTATAAT
 16928  TTATAAGACATAAGTAATTTATTTATTAAATCCTATGATAAATTGAAATAAAAGAGTATA
 16988  TTTTTATTATAATTAATTGAAAATTTTA
;     G-trnP(ugg) ==> start
 17016  ACGGTAGATGACAAATTGGCTCGTCGCTCCTTT!TGG!GTAGGAGATATATAGCGTGTTC
 17074  GAATCGCGCCTACCGTA
;     G-trnP(ugg) ==> end
 17091  TATTTCTATTTTTAGATA
;     G-trnN(guu) ==> start
 17109  GGTGTCATGGCAGAGTGGTAATTGCGGAGTACT!GTT!AATACTTTTTTTCAGAGGTTCA
 17167  ATTCCTCTTGACGCCT
;     G-trnN(guu) ==> end
 17183  TTAATATTTTACATATTTTAATTACAAATTTAACACCTATTTTATTTTAATAATCACTTT
 17243  TCTTTTTTAAGTAAAAGAGAGCGTATTTATTATTA
;     G-trnL(uaa) ==> start
 17278  ACGAACATGTTGAAATTGGTAAACAATCTCCTCT!TAA!GCAGGAGTGGAAGTAATTCCT
 17336  TAAGAGTTCGAGTCTCTTTGTTCGTA
;     G-trnL(uaa) ==> end
 17362  TTGTTTCAAAGATAGTGTCTCCTTCATA
;     G-trnM(cau)_1 ==> start
 17390  AGCGATATAGTGTAACGGTTAGCACAACAGCCT!CAT!GACCTGTTAGATTCGGTTCGAT
 17448  TCCAGTATTCGCTA
;     G-trnM(cau)_1 ==> end
 17462  TTCTCTATA
;     G-trnE(uuc) ==> start
 17471  GGTCTTTTAGTATAAAGGTCGTACAGCTCCCC!TTC!AAGAAGCTAGTACCAGTTCGATT
 17529  CTGGTAAAGATCA
;     G-trnE(uuc) ==> end
 17542  TTAATTTAAAAACAAAATATATTATATATGCATAGAATTTTAAATAAGAGAAAGTATAAA
 17602  ATATCATATATATTATTATTATTTTTATAATACTAAAAAGCTGAAATCAGTTATTTAATT
 17662  TAAAATTAACTTAATAACCAAGGTTTTGGACCCAAGAGCTAATAGGAACAATATTGAAAC
 17722  CATTGGCAATCAAGAGCTAACTAGAAAAGAAGAAACTAATTTTATACTCTATTCTTAGTG
 17782  TATAATCTCATATTATATTTTTAATT
;     G-cox1 ==> start
;     G-cox1-E1 ==> start
 17808  ATGAATAATTGGTTATCTTCTACCAATGCTAAAGAGATTGGAACCCTTTATTTAATTTTC
 17868  TCAGTTTTTGCTGGGATGATTGGTACTGCATTTTCAGTTTTAATTAGATTAGAATTATCA
 17928  GCACCAGGTGTGCAAGTTTTACAAGGGGACCATCAATTATTTAATGTGATCATTACTGCA
 17988  CATGCCTTTATAATGATCTTCTTTATGGT
;     G-cox1-E1 ==> end
;     G-cox1-I1 ==> start /group=IB (1.21e-29)
 18017  c
;     G-cox1-I1-orf413 ==> start /first_aa=K /note=LAGLIDADG ;; evalue:0.28
 18018  aaatattattggcctaaattaataacatttagttatactcatttccctagtttaaataat
 18078  cctttaaaaacagatatgaagaatgaagtaattaaaaataaatctataggtcaaaataat
 18138  aacaaaaagggttttaatcatcctcataaaaaagtagagattttagatccttatcataat
 18198  cgtactcaaatagctaaagtagccaaaaaatctaaaggtgtttatctatttgagatagaa
 18258  agtttaaacatgaaatatgtaggtagttctataaatctttataatagagtttgttcttat
 18318  tttcatatgagccatactcctgttaaaaaacaccatgtagatttatcttttcctagtaaa
 18378  cttgatccttggtttgtcacaggattttgtgatgcagaatcatcattctatctagtagta
 18438  agtaaaagcagtgtagttaaggtaggttgggctgtaaaagctgtttttgaaattcattta
 18498  cataaaaaagatttattattattaaaaaaaattcaaagtttctgaggaggaataggtaat
 18558  ataattgaaaatgaaaattctattagtttaaaaatatatttaagagatttaaatgtatta
 18618  atagatcattttgataagtttactttaagtactcaaaaacaagcagattttaaactattc
 18678  aaaagagctgtagaattaattaaaaataaatatcatctaaaacctgatagtttaagtgaa
 18738  attataagtttaaaagcttctatgaataaaggtttaaatgaagaattaattaactctttt
 18798  ccagatataaaaccaactttaagacccttagtaaatactacaaaaatatcacatcctatg
 18858  tgggtggccggctttgtaagtggcgaaggatcttttaacattagtattgctaaatcttta
 18918  aatactaaaacaggatatagagtgtgattaagattccaaattactcaacactctagagat
 18978  gctgaattattaaaattgttaataaactattttaattgtggtgggttttacttaaatcaa
 19038  aacaaggaaattggagattatattgtaagtagtttatcagatatttctagtaatattatt
 19098  ccattttttaaaaagtatcctattttaggtaacaaagaattggatttttccgatttttct
 19158  aaagctttaaatttaattgaaaataaaaaacatttagaagaatcagggttaaacgagcta
 19218  ataaaactcaaacacggtatgaatagaggaagaaataaataa
;     G-cox1-I1-orf413 ==> end
 19260  taatttatacccctttttaaagggggtggctccgcaagcccagccttctattttgagtaa
 19320  agcagatagaaaagtgataagatattttaataaatatggttttagtcaagtcaaattaac
 19380  tttatttatattagaagagcattttacgtgggaacaagttattgaattagaacaatattt
 19440  tattgattatctttcacctaaccttaatgttgatttagttgcaggtggttataatggata
 19500  tcatacacct
;     G-cox1-I1-orf157 ==> start
 19510  atgactttaaaagcacgtgaaatattaagaacattacgtggaacagtaatatatatgtat
 19570  gatactaaaactcaatcacttatatatctttcagaatctaaagaatggttatatcaaaat
 19630  ataggtattcaccatgtttctttaacaaattgtttaacaaatgggaatttatatttaaat
 19690  agattttttttttctttagatattatctctgaattttcagataagtcattattaagtact
 19750  gaagaatttattttattaattaaaacagttagatctgaatataaaccaaaacaacctaag
 19810  agtaaacaaatcttagctgaaaatataaataacaaaaatttaaatcgtaccttttcaagt
 19870  ataggtgaattatctagacatttaaagggggatagaggtacaataagaaattatatttta
 19930  gggagatctaaaggtttatatcgaaaccagtggaaatttacaatattaacttaa
;     G-cox1-I1-orf157 ==> end
 19984  aatgttatttattctttaggtataataatcaaaggcatggccgggatttataggaatata
 20044  agtctttcttctcgctatatgctgggatacccttagagttatatttactaagcctactta
 20104  aaggtaggacacagtaacaaaatataaattgggcaatcagcaggaaaccaaactataaat
 20164  taaaattttatatggagtaggatcctcagagactacacgcgagatatcctttacaggata
 20224  aagatatagtccaaaccttataaacccgaaaggggaggaaaaaaag
;     G-cox1-I1 ==> end
;     G-cox1-E2 ==> start
 20270  TATGCCTGCTTTAGTGGGAGGTTTTGGTAACTATTTATTACCAGTTCAAGTGGGAGCACC
 20330  TGATATGGCATTCCCGAGATTAAATAATATCTCATTTTGGCTGTTACCACCATCATTAAT
 20390  TTTATTACTATTAAGTGCATTAGTAGAAAATGGAGCTGGTACAGGATGGACAGT
;     G-cox1-E2 ==> end
;     G-cox1-I2 ==> start /group=IB(3') (1.13e-07)
 20444  t
;     G-cox1-I2-orf764 ==> start /first_aa=K /note=LAGLIDADG ;; evalue:0.58
 20445  aaggataagctgtcttattacagtaatgtaattataattaaactctacttgatgcgaaga
 20505  agtttcaatttaaaattttctaaatggatgagtacacagtctaatactaataatagtaat
 20565  aatactaattctaatttacctaatggtaataacaacaacaaaaggagacaaatcttttta
 20625  aatattatttcagtaatttttttaattggtttaacttattactacttttctgataagtca
 20685  attaatctaattatggctatgattattgcatttagtgtttcatttgttatatcttacttt
 20745  attttaaataaatttatattttctaaaaatgttataataagatttatacaaaaaactatc
 20805  ttatttgctgtattatatatccttattgttattttacttaacaaatttggtatcatagac
 20865  cctatttattgtatggctaataagggggatgtttcacattttatccaaaataaagatagt
 20925  tatgaagtgcgtgtagttattgaaggtaatctgcctaaaaaaccagttgatgctattgtg
 20985  gaaacagccggtcttctcttaggtcaagctattgatggctttggagcagcaggagccggg
 21045  ggtacagcagcatccgctatggttaaaggaaccgttggtctaccagggtttacgagacta
 21105  gctttaataggtggagctgggtttattactagttctggtgtattatttggattaaaaacg
 21165  gctagagccctaacaggtaaagtagatttattggaacttgttaaaaaagaagctataaaa
 21225  agtccacatggtaatacagatatagcaagaataccctcacctggacccggaagtaatatc
 21285  aatagtccattagaattaggtgatcaatcaacacctttaagtgatttgttagatgtatta
 21345  ttaggatataatacattagaattaataataatatttgccatactatatatcttatttaat
 21405  caaatattattaaataagttaaataattatattcccgctaaatatcagtttttaaaaaaa
 21465  atatctgaagttagtgtgattaataacacaaaatttatgaatattttattaatatcttta
 21525  attgtgttattattaatatttaaatttatcaatttatatgttagttatgaattagttcat
 21585  aatctaaatgattatattttagtacataattatatcaaaactattaacaagagttctatt
 21645  ttattaattatgagtaatagaatattgtgtacaccattaacaatgatatttaatataaga
 21705  cataaatttataaattatgttttattaaatatttatttattgaaatttaaattcctcaac
 21765  gtaattaactacctattctataatttagatggagtggtaacaatgttatatgcacgggga
 21825  caattcgcctgggtaaaattaattacccatcagagacttaacgtagagcattcttctaga
 21885  gctatttttgcggagcttagggaaattaatataacaaaacaaatgttaaattattataat
 21945  gaattattttatcaatggttagtaggagtaacagatgcagaaggaacatttcaaatagtt
 22005  actaaaaatgggaaatggtctttagtttttaaattatttcaacatgaatctaacaagaga
 22065  ttgttatattttattaaaaaacgattaggagtgggtgcaattaaaaaatctaaaactaat
 22125  catttttattataaattaacagataataaaaaaataaaaaatcatattttccccatattt
 22185  gataaatatcctctattaactactaagtattttgactattcgaaatttaaggaggcttat
 22245  acaatattagaagatattaatctaaccaaaattaaacaagatgaattaatgtttgctttg
 22305  cttaaaaaagtaccctctaaaagttatctttccccagcttggaaaatagttcataacaaa
 22365  gtatctgatactaatgaagctaaaaaggtaatatccaaagcatggttaataggatttact
 22425  gaagcaaaaggaagtttttattttataaattcttctaaagataaaatagttcataatttt
 22485  aaaataattaaaattttatgtcctatagttttatatgctataggacgtatactaggtata
 22545  aaaactaattttaaaaaatcaactaattcgattgaaactacaaactctagagcaattcaa
 22605  aatattattaaatattttaatggaactatgaaaggaatgaaatcctttgaatatagagtt
 22665  tgggctagatcttatgtaaaacataaaggtgattttactaagcttcaagaaataaagtca
 22725  aaattaaaacattaa
;     G-cox1-I2-orf764 ==> end
 22740  atcaaatattattaaaataattcccccccccccttaaggtaattaaggtaataatgattt
 22800  agtgtggcttaggtttctagtcaaatgtagtgtaatattaaacatgagcaaacaaaaata
 22860  tagtaactgacacaaggttaataagaagaatgaagaaatagtccgacctttagttaaaac
 22920  taaagagagtaatgatagtaaaattttactaaattttatgagattaccaacaataattg
;     G-cox1-I2 ==> end
;     G-cox1-E3 ==> start
 22979  TTATCCTCCTTTAGCTGGAATCCAATCACACTCTGGTGCATCTGTTGATTTAGCTATCTT
 23039  CAGTTTACACTTAGCTGGGGTATCTTCTTTATTAGGAGCTATTAATT
;     G-cox1-E3 ==> end
;     G-cox1-I3 ==> start /group=IB (3.64e-25)
 23086  ca
;     G-cox1-I3-orf383 ==> start /first_aa=T
 23088  acaagcattaacctttccgattacgatgtacttatgttgtcgacatatttgtatgtaaaa
 23148  aataacaaaccaaaaagttttaattttaccaatacttctcaattttctagtaatagtcac
 23208  tctaatactaaaattgataaagaaaattggaaaatgattttaggtagaaaaggacctatc
 23268  gaaaatgttcataaattagcacaagaacaaattaaaagtaagaaacctgtaacttttaag
 23328  gtaattaatgaaattttagcttattgtaacatttcaattactgaagatctattaaatagt
 23388  ttaattaatgtgccaagtataattataaaaaatttacttcaaaatgaaaccaaaaaaatt
 23448  cttaaggataatattggtttaccatctagtaaaatacagatacctggtgtttacattttt
 23508  aaacataaaattacaggggaaaaatatgtgggttcctcttcacaattagccatacgttta
 23568  tctggctatttaaattacacacataaaccaataggaaaatttacaccactactatttaag
 23628  gatcgcttatctaattttactttagaggttatacctttagtaaataattataattttaga
 23688  tctgaaatagtattagaacaatattatttattagatcctagctttactttaaatactatt
 23748  aaagtggcaaataatcctagaggttctaatgctaaacctctatttatgtataatagagat
 23808  aaaaccatattgtattattcttctacacaacaaatagattttattaaaaatcttaatatt
 23868  agtcattttactttttctaaacatttaaaaaatggttctttttatttaggtaaatatctt
 23928  tttactagagaatctgaattacatgctaaagttaaagatatttctataatagaattagct
 23988  ttacagttagaaaaagatagaaaattatttaataaaaataaacctttaaatagtttaagt
 24048  agatctgtattaatgtgtttagttaataattcggttatttcggataaagaagatagctgt
 24108  ctgctgttttttagtattggaaaatgtgtagaacatttaagaaataaaggccttcccgct
 24168  actcaaacaacattggttaaatacataggtaccggaaaaagttatcatggttatatattt
 24228  aaatatgtataa
;     G-cox1-I3-orf383 ==> end
 24240  tcttatcggttaatttgggattaatataaaatttctaactgtatgctggaacccccttag
 24300  agcttttgatacttttttttattgtgcatagatataaaaagagtaaaaattcaaaagatt
 24360  gggcaatcagcaggaaaccaaatataatttaagagagccttaaatttatagagtaggatc
 24420  ctcagagactaaacgttagacaccgtttctcttcaaaaaaaaattagaaacgctgaagat
 24480  atagtccacttaattaagaaattaattaaataaagg
;     G-cox1-I3 ==> end
;     G-cox1-E4 ==> start
 24516  TCATTACTACAGTACTTAATATGAGAACTAATGGAATGAGTTTACATAAATTACCATTAT
 24576  TTGTATGGGCTATTTTTGTAACAGCAATATTATTATTATTATCATTACCAGTATTAGCCG
 24636  GT
;     G-cox1-E4 ==> end
;     G-cox1-I4 ==> start /group=IB (1.03e-24)
;     G-cox1-I4-orf366 ==> start /first_aa=K /note=LAGLIDADG ;; evalue:9.1e-38
 24638  aaattttgtattgtgccggctttaaatctggctatatgctggaaacactttcttacttta
 24698  atagaggaaagtcaatcagcaggaaacttaatttatttgaatattttagggatcctcaga
 24758  gaatatacgccagaattacttaatataaaaatatttacatctaaagagtgtgttaatgtt
 24818  attattttattatctacaattcctatacttaattcttcaaaaaatatagttaaattttat
 24878  aatgataattataataaagattttgtttcttatttaactggttatattgaaggtgatgga
 24938  actataacaatacctaaaattgaaagatcaaaaaaaggtaaacttaattatccatctatt
 24998  caaatagctttctatttaagggattttccttttgcacaaatcattcaaaaagaaataggt
 25058  catggatcattaattagaatgaaaggtaaaaatgtttataatttaaaaattagtaatttt
 25118  gaaggtattattttattaataaatttattaaatggtaatatgagaacttcaaaaattaaa
 25178  aaactttatgaattaattgactggtataattttaaacatggtctaaatatcactaaaaaa
 25238  cctattgataactcaaatattcattcaaatagctggttatctggatttattgatgctgaa
 25298  ggttctttttcaatatttattaataaaaaatcaattagaactagatttagtatcagccaa
 25358  tcaattaattctaattttgataaagcttattctatttatagtgaaaatgtaatgaatttt
 25418  atagcagatttcttaaatagtaaggtttataaatatcaagttaaaaaacatcctttttct
 25478  ttagagttaactactaaaacacaaagtattcaaaataatgaaattattataaattattta
 25538  acaaaatttccgctttggtctagtaaacatctcaactttaaagattgggtgaaagctttt
 25598  gaaatatttaaaagtgtttcaggtgttaaagataaaccggaaagtatatattctaatatt
 25658  gaagatattaaaaaaggaatgaatgataatagaactatctataattgggaccaccttttg
 25718  aatttttataatttaaagtaa
;     G-cox1-I4-orf366 ==> end
 25739  taagatatattcccaacttctatgcgaataggagagtgctcaccttgagttttaactctt
 25799  gagacttttgtcatgttgtttacgtgagacaagataaacataattcttgatacactctaa
 25859  atattttaaaatatttttaagaatacaattaatatgtagttagtattcatgggacgtagt
 25919  ctcgtatatcaagatttttttggcaattaaagttcttacttcaagtcta
;     G-cox1-I4-orf327 ==> start /note=LAGLIDADG ;; evalue:9.8e-37
 25968  atgtttatatcaaaaaaatttgaaaatatatctttatatttaaataactttttaatatta
 26028  ttttgaacagaatcaacggattcttcttttttgatcactttaccttgtattttatctaat
 26088  aaatctttaccttgttatgattgtaaagaaaatttagctcactacttggcggggttgata
 26148  gaaggtgatggaagctttaatgtccctaaaattattaaagactctacaggtaaaaagaga
 26208  gtagcaggtatagaagtaatcggaaatattaaagataaaccagcttttgaatttcttcaa
 26268  aataaatttggtggaaatatttaccttacaaagggtaattctgttaggtggaatattaaa
 26328  gacttaaattcagttgttaatgtagttaatagtattaatggtaaacttagaacaccaaaa
 26388  attcttagacttcataaaatgattgattttcttaatctttattattttaccaatatttct
 26448  aaactacccttggataatagttctttatctgtaaatgcatgggtcgcagggtttatcgac
 26508  tctgatgggagttttgctatcaaaggttttacagatcaccctagaacttatattgctatt
 26568  caattttatttaagtcaaagaaagtttgatttaagtggtattagcatggaagaaataatg
 26628  caaagattttctaactttttagattgtaagttaagctctagaatatttaaacttaatcaa
 26688  aaagaattttattcatttactatcacaactagtaataaaaatagtaatcaaatattgata
 26748  gactatttaaataatttctccttactaagctccaaatatttagattttagatgttgggaa
 26808  agagctaattatctatattttaataagttacataaaaatcctgttcattatgaagaaatt
 26868  aagatgttaaaaagttcaatgaatacaaaaagaactgaatttaattgggatcatttagaa
 26928  caatataaagatttaaatcaataa
;     G-cox1-I4-orf327 ==> end
 26952  aatggtattaaacataagaattaatcctaatattttattcaatttagcttgaagtaattg
 27012  agtaacttttatgcctacagaagcattaaaag
;     G-cox1-I4 ==> end
;     G-cox1-E5 ==> start
 27044  GCAATAACAATGCTTCTGACAGATAGAAACTTTAATACTAGTTTCTATGATCCAGCCGGA
 27104  GGTGGAGATCCAATCTTATATCAACACTTATTCT
;     G-cox1-E5 ==> end
;     G-cox1-I5 ==> start /group=ID (9.98e-41)
 27138  ta
;     G-cox1-I5-orf282 ==> start /first_aa=T /note=LAGLIDADG ;; evalue:1.8e-46
 27140  acaataactttgtacactatccctgttgtagctaaggattcggcttcgcccttccgtttt
 27200  ggcacattttacacactctatgacaaacgttttcctaatactaatgcccctagtcaatct
 27260  tttttagaatgggtggtgggatttatagaaggagatggttgcttttcagtcaacagtcgt
 27320  ggtacagctatttttgttataacacaaagtacccttgatctacaagttcttgaatatatt
 27380  cagctaacactgggttttggtcgaataaataaacaaggaccacgaactagtcgttttgta
 27440  gtagaagacatcgccagtgtagcactgctagtagctctatttaatggtaatctagtattt
 27500  ccaattaaacaatctagctttgctctatttcttgaagcctttaacaaacgatcacgagct
 27560  caagctgtagaattgaaacattcattggttataccgacaactcacgacaattggttatca
 27620  ggaataacagacgctgaaggttgttttaactgttcactacttggtaactcaaaagcatac
 27680  cgataccgatttcttctagcacaactgggagaagccaatctcactgtattaagacactta
 27740  actacacttattgggggtgtcgtacatacacattcaaagccaggagtaaacgaactaatt
 27800  gtcaatggagctcgtaacgtggaaagggtatttaaatattttgatactcatccactttac
 27860  actaaaaaagctaaatcgtaccaactctggcgagaggttcaagcatctattcttaaagga
 27920  gaacatctttcaccagcgtctagagcagtacttaaagccaaagcagctactattaacaag
 27980  ataaattag
;     G-cox1-I5-orf282 ==> end
 27989  tgtacaacccaacgggaataaaggatgtggttcaatataatctttcttcctccgcaagag
 28049  gcagttagacaagttgtgaaactctaataggcaagtgtctattgaatatatttataaaag
 28109  acctgttagagtgaatactaggtataccactattctagtccatactatacaatactggct
 28169  ggagcaatctttagagaaaaacagcctttaagtatgcttaccccgacaggcgtaaggatg
 28229  aactattgttcattggcgacacaagtgaatacggtcaacgtatactcgaaccaagaccgt
 28289  cggtagtctaaactatcgctacagactgggtcacttgtgggtatctgaaaagatgcttaa
 28349  tgtacagtcggttccctattttacacaaggctactgtgctctttatgagatttatcagta
 28409  gtacatgggtcccaagagagagttaataaataataaatctgggactttagggaatg
;     G-cox1-I5 ==> end
;     G-cox1-E6 ==> start
 28465  GGTTCTTTGGACACCCAGAGGT
;     G-cox1-E6 ==> end
;     G-cox1-I6 ==> start /group=IB (4.07e-26)
 28487  t
;     G-cox1-I6-orf323 ==> start /first_aa=K /note=LAGLIDADG ;; evalue:1.7e-42
 28488  aaagatataggcttcttaacgttgctgtatgctggaaccactccgctatttagttttaaa
 28548  cactccgtcttaaatgaaacagtaaaagagttaaaacaatggagtcaatcagcaggtaac
 28608  aattttgttaataaaaatggaacctcagagactttacgcaacgaaactgtagtcaaaaca
 28668  gaaaatgtaaaacttatttctgatcatgtacctaaacatttaaaaccagttaatgatgag
 28728  tcatttggtcattatttagccggtttaatagaagggaatggtaattttaatagtacacaa
 28788  caacttctaattgtatttaatttcctggatgcttccttagcttattatatcaaaaataga
 28848  ttaggttttggaagtgttaagaaagttaaagatcaaaatgcttttcttcttgtaatatcc
 28908  gctaaaaagggaatagaaaaagtcatccatttaataaatgggaaattgataactgattat
 28968  aaatataatcaaatcattcaaaatatactaaatcatagtagttatgctgattttaaaaaa
 29028  gaaattgattttaaattaaatttaaataaagatttaaaaaaccactggttagcaggtttt
 29088  tctgaagcagatactagttttcaaataaaaatatttcatcgaaataataaagttgaagta
 29148  aaattaaattttcaaatcgataaaaaaaataaagatgtattattattaattaaagatttt
 29208  ttaggaggtaatataggttatagtaaaagtcaagatacttatttctatgattcaaccagt
 29268  tttggaaccgctaaaaatgtaattaattattttgataaataccatttattatctagtaaa
 29328  catgtaaactatttaaagtggagaaaagcatatttaatcattcaaaataaagatcatttt
 29388  accgaaaatggtcaagataaattgattaaattaaaaaatacaatgaataggttaagtgat
 29448  gctacagtttaa
;     G-cox1-I6-orf323 ==> end
 29460  gatagagtcctaacaaggacgtaagttcttgagtattcatgtactcctctttaagggggt
 29520  gaatagattattttaactattcgatgaatcaaaatttttg
;     G-cox1-I6 ==> end
;     G-cox1-E7 ==> start
 29560  TTATATCTTAATTATCCCTGGATTTGGTATTGTAAGTCATGTAGTGTCTACATTCTCAGG
 29620  TAAACCAATCTTTGGT
;     G-cox1-E7 ==> end
;     G-cox1-I7 ==> start /group=IB (1.74e-21)
;     G-cox1-I7-orf345 ==> start /first_aa=Q /note=LAGLIDADG ;; evalue:4.9e-39
 29636  caaacaattcttatgaatggcccttatattaacattttttcccgatgttattataccgca
 29696  acatactatatgcaggaaggagaggctattctgtttagtactaaaggtaaacgatttttc
 29756  gtaattaacttaatatttttagtaataatctattcagtactctctaatccgcaggtaacc
 29816  aacgcacagttgatcttatatttattaaatattataaatgaagatccaagcatgttagta
 29876  ggaacctcagagactgtacgtatgttttctacttgtctatgttctaaaaatgaacataat
 29936  aaagggaatgacgatactgatttaaaagttcgtcaatggattgctggtgttattgatggt
 29996  gatggaaatttttatatttctaagaaaggttatgttgaactttctgtagtaatggaacct
 30056  cgtgatatagcttgtctttataaaattaaacaacgatatggaggttctgtaaaagctact
 30116  tcacatgctaaagctgtacgttttcgattacatcatatggctggaattcaacaagtcatt
 30176  aaagatgtaaatggtctaattcaaaatcctgttcgtttacttcaatttaaaaaggtttgt
 30236  aatctctataatgtagaaattataccttcagttgaacttaaatatgatagtgcttatctt
 30296  tcaggtttttttgattcagatggtagcgtatatttcaataaacaatcaatgcaagttttt
 30356  atcactgttacacaaaaaggtagagaattactcgatattttagtccctgtttatggagga
 30416  gtggtacgatcttctaacaagaatgctactgcttttaaatggacagtatctaaaaaaatg
 30476  gatgttcttaatctaattgatagttactttcactggaataattgtgtctctgccaaaaac
 30536  aaaaaatttggtttggtaaagcatttttattatctatcttcaattggtgctcttaaagct
 30596  ccagaggattcagttctaggccgaagttttatcagttttgttaaacgatgggaagcaacc
 30656  aacaatttagacagttag
;     G-cox1-I7-orf345 ==> end
 30674  aaaaagagacagtccaatattaccggcaatttcattaatgcggtaaattattg
;     G-cox1-I7 ==> end
;     G-cox1-E8 ==> start
 30727  TATTTAGGAATGGT
;     G-cox1-E8 ==> end
;     G-cox1-I8 ==> start /group=IB (1.65e-25)
 30741  c
;     G-cox1-I8-orf429 ==> start /first_aa=D /note=LAGLIDADG ;; evalue:3.8e-26
 30742  gattataggcccacattaattaatagttatgtgaatcttctttatatgctgggaatctct
 30802  aaaaccttaaatactagtgaacatttgttttacagtaaaaaagttaaggttattacaatg
 30862  agcaatcagcaggaaaccaaatctttatctcaattaaatataaagagagtaggatcctca
 30922  gagactacacaagaaggatctttcattgaacaactcaaagtcaaagaaagattaagatat
 30982  agtccgacaaatataaaaaataataacttatctctaaatagcttaaagtcattatttatg
 31042  aataagttattaaaagtaagaaaaattaatttacaaaatttatctattcatcatcatcat
 31102  ttttctactatctcgagacacctggttgctaataatgataagataaatccttattggata
 31162  actggttttgttgatgctgaaggttgtttttctgtaattattgaaatatcaaatataact
 31222  aaatggtttgtaaaaacttcatttgaaataaatttacacattaaagatgtagacatttta
 31282  cacaaaataaaatctttttttggtgtaggtgcaatatatctccgagctaataaaaatata
 31342  gcagtatatagagtatctaaaattgaatctttaagagatattataatacctcattttaaa
 31402  gtttattctcttattagccaaaaatctattgatttttatttatggtgtaaagttattgaa
 31462  attatttcaaaaaaagaacatttaagtcaatcaggatttttaactatacttacttattat
 31522  gcatctattaatagaggtatctctaaaaaagttttaatgtattatcctcatattaaacca
 31582  gttataagacatagtgtaaatttacctttaaacttaaatccttattgggtatcaggtttt
 31642  gtctctggtgatggagggttttctattattattagaccatctaaaagttatattttaaaa
 31702  caacaagtgtcttgtagatttcatatagcacaacatattagagatattgaacttatggat
 31762  ttattttctaaattttttaattgcggtactgtttatgtaagaacaaattcatcagaaaga
 31822  tgtgattttgtagttcaagatataaacttgttaatatctaaaattattcctcattttgat
 31882  atttatcctattttaaatttaaaatataaagattatatttgttttaagaaggctttaaat
 31942  attattcaatcaaaacaacatttaacacaagagggtttagatttaattaaaacgttaatt
 32002  ttagaaatgaattctaatagattaaaataa
;     G-cox1-I8-orf429 ==> end
 32032  atttttcatttcttacttagatttgtag
;     G-cox1-I8 ==> end
;     G-cox1-E9 ==> start
 32060  CTATGCTATGTTCTCTATTGGAATCTTAGGATTCTTAGTATGGAGT
;     G-cox1-E9 ==> end
;     G-cox1-I9 ==> start /group=IB (1.84e-28)
 32106  ttctttttttcttcctagcaaagagaagaattggtggctctctcttaccgtgaggtggga
 32166  gtaacaaatctcgctgtatgctgggacagttttacgctacttggtacctttagttgtaaa
 32226  aatctaagtagtaatactcaatcagcaggaaatcgtcactttactagaaatacgagctcc
 32286  tcagagactatatgcgagatatcttgtcagaattttaatacatttcataaactttatagt
 32346  gaactaggctttactagtaaaatttcagtccattggttatcatggtttgtcgggtttgca
 32406  gaaggggatggagctattcttaataataagggacggccacgttttgtactaacacaaaag
 32466  gaagaatctattcttaatcacatcaaaaatactctagattttggaacagttcgtaaaatt
 32526  gatacaggaggaacaatatattatcgatattttgtaaaagaccttaaaggagtacttctt
 32586  ctagcacttatatttaatgggaatctgtgtataacacatcgagtaacacaattaggtaaa
 32646  tggcttacagatattaatttaaaactgtcaacaccagattcaaaaatctatggattatgt
 32706  tctacaattactctaataactattctatttaaaccttgtctaacaaatgcttggttatct
 32766  ggttttactgatgcagaaggttgttttaatgttaccattactaaacgtgataatactgta
 32826  agtggttaccgtgtaagtctacgatttctacttgatcaaaaaaattctctttatcttctt
 32886  acatttattcgtgaactatttggttatggtaaagttattgttcgaagtaaagatatgtat
 32946  cgattttattgtgaaacatttatagggctatcttctgttaattcttattttagctcattt
 33006  ccacttaaaagtaagaaatcaatatcgtatgctaactggtttaaggtgtataaaatggtg
 33066  ataaataaagaacatctaactacacaaggtctagaaagagtacgtgcaataaaaaaaaca
 33126  attaacattaataattctctaactaataaaacaggttctgctaaaccttaaaccttacac
 33186  acaaatgacaagataaagatatagtccaatcctattcgtgagaatagttctaataaaatg
 33246  tcttaggccattataaaactattagaaactttg
;     G-cox1-I9 ==> end
;     G-cox1-E10 ==> start
 33279  CACCACATGTTTGCTGTAGGATTAGAT
;     G-cox1-E10 ==> end
;     G-cox1-I10 ==> start /group=IB(3') (1.44e-10)
;     G-cox1-I10-orf215 ==> start /first_aa=E /note=LAGLIDADG ;; evalue:6.1e-08
 33306  gaatattgtaatttaattctttactcacaacttataggcatcaaaatagaaaatagtcag
 33366  ccctttatttcaaatgaagtgaaggaaattttatttggctctctcttaggagatggtaaa
 33426  ttagaattgcctcctagagggttaaacgctagatttggttttacacaaagcttagataaa
 33486  aaggattattttttaagtgtgttaaattctttagcagaaatatgctctggaaagtataga
 33546  gaaaatttttatttcgatcaaagaactttgaaaacttatacaaatttaaacttttgaagt
 33606  aaatctttacctgtgttaaatgagttttatttaaaattttatgaatgtaaagtaaaaata
 33666  gtccctttagatttatctttattaactcctctagccctagctcattgggtaatgcaagac
 33726  ggatcgagaggaacttctaaaggtttatatctttgtacagatagttttactcatgctgat
 33786  gttcaaagacttagtcagtatttaagtaatagatatgagattaaatgctctatacataaa
 33846  actggaggaaactatagaatttatattttagctaaatctgtagagacagttaaaaatctt
 33906  attttgccttttatgcataaaactatgacctataagttgggagtatag
;     G-cox1-I10-orf215 ==> end
 33954  ctaaattccctacgtcgtccatatttgaaagagtacggagtataatttccctatatgcaa
 34014  gaaactatttaaaaattagtgtacgattactcctatcctatcacttgtgaaaaggaaaat
 34074  taatagagagtacgtgataatcactaaatcttatacaacttgcaggtaaccaacgcataa
 34134  tggttcttacatttattgaatgtaataaatgaagatccaagcatgttagtaggcacctca
 34194  gagactacacgggaaaatccctagccaataactaaaattgaagggataagacatagtcca
 34254  agttaagatttaattaatttaaatatatgttttgaggaattattaagacctaagcatagt
 34314  ttaaattaaaatagaaaatcttaatag
;     G-cox1-I10 ==> end
;     G-cox1-E11 ==> start
 34341  GTAGATACTAGAGCATACTTTACAGCCGCTAC
;     G-cox1-E11 ==> end
;     G-cox1-I11 ==> start /group=II (2.26e-11)
 34373  g
;     G-cox1-I11-orf260 ==> start /first_aa=C /note=LAGLIDADG ;; evalue:6.2e-07
 34374  tgcgccatctcattatatatatcgttaagggtaaatccttcatcaaaatccttttctaat
 34434  attaattctttattagaaaaaaatttatctacaaatactaatacttcttgtaaacaacta
 34494  actttatggaataaacaaattggtattaattatatgagttttaaacccagattaacaaac
 34554  aatgatcaaattcttcttggattaacaccaagagttaagagtattataataggtttaatt
 34614  ttatcagatgcttggttacaaaaaagaggacattggaattctagaattggttttaaacaa
 34674  tctattattaattttccttatttgtggaacatttacaatgaacttggttatctatgttca
 34734  ggtttacctatggcagctaaaacagtaacaagaggaaaaattttttacagtgttttctta
 34794  caaactagacaattagcatgtttaaatgaaatttttaatttattttatttaactaaaaat
 34854  ggtcaagtaattaaaacagttaaacaagaattatttttttatatggactatatggtttta
 34914  gctcattggatcatgggagacggaagtaaaagagccaaaggtatagttttatgtactgat
 34974  aattttagtttgcaagaagttgttttattggtaaatattttaattctaaaatttgatatt
 35034  catcctactatccaaaaggaaaaaaacaaatttagaatttatataaatggaaaaagttta
 35094  atgaaaattaaaccattcattctaccttattttgtagatcattttttatataaaattaat
 35154  tag
;     G-cox1-I11-orf260 ==> end
 35157  tgatgtaaagcattgaacttaggcagtaaaggctaactttacgctgacaatagcatgttc
 35217  aaaaagggagtttaaacttttaagttatttcactctcgagctacgatccctatggctagg
 35277  tagacgaacccttacaaatatttctaattaaaaatggagtttagaagtagcggactaaac
 35337  taaaaaaggatcaatttagaatatagggggcctaaggggatatatatgcggtatatataa
 35397  gaatttgggatcacctgacactcggaagggttgaggtgacggagtttccatattagatta
 35457  aaaagtaaaaaaatttaattgaagggaaacagaaggaaataatattacagtttattttct
 35517  ttggaaagccgtatgatgggaaactatcacgtacggtttgggaaaggatttttgattaat
 35577  ttcttctaaaaagttttattatttttagaagttggggtcaatcttctatttcac
;     G-cox1-I11 ==> end
;     G-cox1-E12 ==> start
 35631  AATGGTAATTGCAGTACCAACAGGAATTAAAATCTTTAGTTGGTTAGCAACATTATACGG
 35691  AGGTAGTTTAAGATTTACTACACCTTTATTATTTACTTTAGGGTTCTTAGCATTATTCAC
 35751  AATAGGTGGGT
;     G-cox1-E12 ==> end
;     G-cox1-I12 ==> start /group=IB (2.37e-26)
 35762  taaatactcttgttagctcactttaaaggctactatatgctgggaacctctaataactaa
 35822  gatactctaaattggaataatcatatttaagtaacaaagcttagttttgggcaatcagca
 35882  ggaaaccaaatctttatctcaattaaatataaagagagtaggatcctcagagactatacg
 35942  tagccattattttctttaggtaagccctaaataaaataataagatatagtccaaaaataa
 36002  taaatattttattatttagtaatt
;     G-cox1-I12-orf358 ==> start /note=GIY ;; evalue:0.00055
 36026  atgtgtgaacacatctttgaaaatttaaattcttttgtatttataaacgagctttttcca
 36086  tattttgatatcgaatgctcatcttgttttttaagtaaaatagtagaacaaataaaacca
 36146  atcaaagtttataataattttaaggaagatagagaccaattaatgagagatcagaaagaa
 36206  aaaacaggagtttattgtttagtcaatctaacaaatggtcatatttatataggtagttcc
 36266  attaaccttgcagttagaatgagaaattatttaaacactacttttttaaaaaacaaaaga
 36326  aatcaaaatatgcctattatacaagcattgttaaaatatgggcaagataattttgctgtt
 36386  ttaattgtagaatatgtagatgttgaaattttagctattagagaaactcattatattact
 36446  cagttgttaccttattataacgttttaaaacaaggttattcttctttaggatataaacac
 36506  acagaagaaactaaaaaaatgcttactgaattagctaagaatagagtacattcttcatct
 36566  acaaaagctttaatttctagagctttagttggtcataataatcctttttacaataaaaat
 36626  cattctttagagtctaaaataagaatgatagaagctaattctaagtattctgtttatatt
 36686  tataattcatttagagaattattagttatttttccttcagttaaaactttagctaaatta
 36746  attaattcaaatcattctactttaaaaaataatattaaaaatggtacattgtttagagga
 36806  gaatggtattttagttatttaccatttaatttgactgatacacctttaatctctaattgg
 36866  tgctcaaatgaatctaataatcttatcttagaaatggttaaaatttctcatattaaaaag
 36926  gctatttttgtttataacattaaaaaagaatttatacataaatttgaaggtgttacacac
 36986  gctcagaaagaattaaatattaatcatgatgtaataaaaaaacatgcattactaaatata
 37046  ccgtacaacggatatatttttagttatgaaagattgatagatgaattaactatataa
;     G-cox1-I12-orf358 ==> end
 37103  tagttcaattttaatattctttttaatattattttttctatttttg
;     G-cox1-I12 ==> end
;     G-cox1-E13 ==> start
 37149  TAACGGGAGTAGTATTAGCTAATGCTTCAATGGATATAGCATTACACGATACGTACTACG
 37209  TAGTAGCTCACTTCCATTATGTATTATCAATGGGAGCTGTATTTGCCTTATTTGCTGGTT
 37269  TCTATTTTTGGACACCAAAAATCATAGGGTTAACATACAATGAATTATTAGGAAAAATTC
 37329  ACTTCTGGACATTATTTGTAGGGGT
;     G-cox1-E13 ==> end
;     G-cox1-I13 ==> start /group=IB (3.58e-26)
 37354  t
;     G-cox1-I13-orf297 ==> start /first_aa=I /note=GIY ;; evalue:2.2e-29
 37355  attcaaatattaagaagtggttctatttcaccatcagatgtagtagaaagagaaaaacag
 37415  gatgttgatttaaatgatattgataatggtactttagaaaacattatggataactcacca
 37475  actcctaaattacctgaaccggaaaacaataaacaaaaacaaatattaaataagttaaat
 37535  aacatttctgcagaagtaatttttataggaattaaagatagtaaaacagatatactactt
 37595  aacattaaaaataaggctggtgtttatatgttttttaatttagttaatggggatatgtat
 37655  ataggtagtagtataaaattagacaggagatttagagttcatttaagctgcataggttct
 37715  gttaatttacctttatacaatgcattaaacaaatatggtcttaataactttgtattttta
 37775  attttacaatattgtgaacctgttgaagagttatgtttaggtttagaacaaagttatctt
 37835  gatatgtttaaacctaattataatatattaaaattggctggttcttctcaaggttttaaa
 37895  cactctcccgaaactatagctaaacttaaaaaaatgcatacaggtaatcttcaccctaga
 37955  tttggaactaaagctagtgaagagcaaaaagctttaacgagtttagctttaaaaaaatac
 38015  tatggggaacatgatcatcacagtaaaggtaaaaaaggtaaattatcacctcaatttggg
 38075  aaaggtggaacaagattaactatgacagatgaacaaggaacaattattacatttccttca
 38135  ataaatagtgcaagattacactttagagtaaggtttagtactatttccaaaaatatcaat
 38195  aaatctattaacattaacggagtaaaatggtctattacaacctctaattcataa
;     G-cox1-I13-orf297 ==> end
 38249  atgctacctatatatatttttttaacaaaattttaagtgtgagggttaagaatgaagatt
 38309  agccccctaattttatattagtaaaaatccttctatatgctggaaactcctaaagctaaa
 38369  actacaacttggatataaaatcaaaatatatatttatattagggagtaacaatggtttag
 38429  atacaacaatggacaatcagcaggaaaccaaatctttcaaaagagagtaggatcctcaga
 38489  gactaaacgaaggaaaattaaataaaacaaacctttccacttttttggataaagggttaa
 38549  ctatttccattgagaaaagttatttgagcttatttaatttaagatatagtccaatccaag
 38609  tagaaatactttggaaaaatg
;     G-cox1-I13 ==> end
;     G-cox1-E14 ==> start
 38630  TAATTTAACATTCTTCCCTCAACACTTCTTAGGAATATCTGGT
;     G-cox1-E14 ==> end
;     G-cox1-I14 ==> start /group=IA (1.45e-24)
;     G-cox1-I14-orf267 ==> start /first_aa=M /note=GIY ;; evalue:2.3e-33
 38673  atgtttgaaataacatcttgtacaaatgaaaatatcttcttatctgctatttcttttttt
 38733  cctttgggtccttttgtaaatccaatctttttaaatgaacctgttagagtttattatcct
 38793  aaattaaatagaaatcttattggaactgacaataaaaaaagagttgtcatctaccagtgg
 38853  tctaatttaataaatggtcatatatatataggtagtgcttctacaggttctacaagattg
 38913  ctaaattactttacaaatagtgttctattaagaaatttacctatatataacagcttaaga
 38973  aaatatggacataataatttttgtttagctatattagaagatttaggattattgaaacaa
 39033  gtgtcaaaaaagtttatattagaaagagaacaatattacttagatattttatttacaaaa
 39093  tatttagatagaaaattaaacctttctccaacagcagggaccaccttaggatttaaacat
 39153  acttctatttttaaattaaatagaaaaggtagcttaaatcctatgtttggtaaaactttt
 39213  tcttctgaattcttttcaatgcaaacaagagatagaaaaggaaaaaacaatcctatgttt
 39273  ggaactgtaaaatctcctgcaactatagctaaattacaaaaattagtttatgtatatgaa
 39333  gctgaaactctaaaaaggattggcgtattttctacagttgaatgttctaaacattttaaa
 39393  atgggaaaagatactttaactaaatatttaaatagcaaacttcctttcaaaggaaaaata
 39453  ttttcaagcgtacaattagattaa
;     G-cox1-I14-orf267 ==> end
 39477  tttttcatgcctctatggtataatttaaaataccattagaaaattgggtgaattgcaagg
 39537  atctcctaaaatctgtggggtgtattaagaacactattctaggacaatttgcagcgaagt
 39597  ttatttcaatacaaaaattaattaaaattttcatcaagtgcacctttaacacttgaggag
 39657  tagaaataaaaacgttcaacgactagcaagtgagtagtattaacaataatcttgcactct
 39717  atattatatacaataatatagttagcgcccaatcatctctaaatcatttaaggtccttta
 39777  gggcatatgggatgaatgacatagtctgaacctttacttatttttaagcacacaaaataa
 39837  gtagaaattacatagaacttaatttaattatattattaatatattatttatttgctatat
 39897  aattttccgtaaggaaaggagtcttaattgcgtcttacaaagatgtctattaaggattaa
 39957  cacaattg
;     G-cox1-I14 ==> end
;     G-cox1-E15 ==> start
 39965  ATGCCTAGAAGAATTCCAGATTATCCTGATGCTTTCGCTGGATGGAATGCAGTATCTAGT
 40025  TTAGGTTCTTTAATCTCAGTAGTAGCAACTGTCTTATTTGGTTATATTATTTACGATATC
 40085  TTTGCTAATGGTAAAGCAGTTAATAATAACCCTTGGTTAGTGCCTTCATACTTTACTTCT
 40145  ACAAATGAATTTAATAATGAAGCACAAACAGCTAATACATTAGAATGGACAGTACAAAGT
 40205  CCTATTCCATTCCATGCATTTAACATATTACCAGTTCAATCTTAA
;     G-cox1-E15 ==> end
;     G-cox1 ==> end
 40250  ATGAAAGAATTTTTGGAAATGTTAAATACTTTGGGTATTCATCTAGATGAAGCTGCCCCC
 40310  TTAGAAATTCAGTTGTCTTTCTTTTTTAGTACTTTCGTTCATGATTTTATTAAATGTTAT
 40370  AAATATTTGTATTTATTTATTATCAATTTATATTGTCAGTCATGATAAAATTTTAAGTAA
 40430  AAAGAAAAGTATTTTTTTTTAATACATAAATTATTAAGATATTATAAAAATATTAGAATT
 40490  CATTTTATTATTTTTGAATTTATATTATTATATATGATTTTAAGTATTATGATTAGTTTA
 40550  AGTTATGGATTAGTTTCTTTCTAGATACTAAATAAATAAAATTATAATTTAAAGTACCTC
 40610  AAAATTTTATTTAATTATTAAAGTATTTTAGTTTTATTTTGTAGTATAGATTTTATTACT
 40670  CAAATTAATCTTAACCTTAATTAATTTTAATAAAAAAACTAATTTATAATTGATATTTAT
 40730  TTTTTAAAGGATTTCATCAAAAAAATTTTTAATGGGATCAATATCTTAATAATATTCTAT
 40790  GAAATATTACCCCCTCCACCCCCCTAAAATAGAGTCTTATAATCTATTTTAAACTCTTTC
 40850  TTATTTAAAATCAATATATTCAGTTTAAATCATTTTATAATTTTCAAGAAATGAAAATGA
 40910  CACTCAAATTCATTGAATAAAAATGAATTTAAAATAAATAAATAAATT
;     G-nad4 ==> start
;     G-nad4-E1 ==> start
 40958  ATGCTTATATCATTATTACTTGTGCCTTTAATCGGGTCTCTGTTATTACTATTCATTCCA
 41018  GAAAATAATTCTCAAAATGAAGGGAGAATGAAAGTAATAGCTTTATCAACATCTTTAATT
 41078  AATCTATTCATTTCTATTTTATTATGGGTTCAATTTGATTCAAATATAAGTGGATATCAA
 41138  TTTATATTAGAATTTAATGAATTAAGTTTCTGTCATTTTAATATAGGAATAGATGGGATT
 41198  TCATTATATTATGTGTTATTGACAACCTTTATAACACCAATCGCATTATTATCAAACTAT
 41258  AAAAATATATACAAAAATGTTAAATACTTTTTAATTTCATTCTTAATTTTAGAAACTTTA
 41318  CAAATTGCATTATTTGTGGTATTAGACTTATTCTTATTTTATATCTTTTTTGAAAGTGTA
 41378  TTACCTGTATTATTTATCATTATTATAGTATACGGTTCAGGTGCGAATAGAATAAGAAGT
 41438  GCTTTATTATTCTTTTTATATACTTTAGCTGGGTCTTTATTTATGTTATTAGCTATTTTA
 41498  CAAATTTATAGTTATGTAGGTTCTACAGATTTCCAATTTATATCATTAAATGAAATAAGT
 41558  TTAGAAAGTCAAAAAATTTTATGGTT
;     G-nad4-E1 ==> end
;     G-nad4-I1 ==> start /group=IB (1.62e-28)
 41584  g
;     G-nad4-I1-orf220_2 ==> start /first_aa=S /note=GIY ;; evalue:5.8e-08
 41585  tcactctccttcagcaagagaagttttagtaatgttctttataaaccttttccacaatac
 41645  cgtatcccttatttaacactaatcaaatttaagggagtactagcattaaccaatcgtttc
 41705  tatcatagtgattctaattataatcaatttaatctaaaccctgtaaaagtttacaaaaat
 41765  tcaattatttcaaagtttgatattatttcttacaataaaaataaatcgggtgtctccaga
 41825  tggtctaaatcttttttagggaaaagttatatcggatgtactgttaatttaagaaataga
 41885  ttttatgattattacaatttatcacatttagaaaaacggaaaaaaaattcaattagatac
 41945  tcctctttgttaaaaaattttaattcaaattttaaattggaaatattagaatattgtgaa
 42005  aaatcgattgtacgggaaaaagaaatttattacattaatctacttaaacctgagtataac
 42065  attttaaataatgcaggtttaggttatactcattcagaagaaggtttaaaaagaagatca
 42125  gtttatagacattcaaatttgactaagattagaattagtaatgctgcttttcttcgtaaa
 42185  gaaaaccaagggaaattagctacaaaccaccctaaattgagtgcgagcctatcaccaccc
 42245  taa
;     G-nad4-I1-orf220_2 ==> end
 42248  aatcaaaatatatttttattttatgataaatttttccgcacatctagcttctttaaattt
 42308  aaagaatagttacaaagttgaaataactaatattagatactaatgtaacaaattcttatt
 42368  attctattagaaaagcagctgaggcacttaattgcagtcataatactataagaaaatata
 42428  gtataaaacaaagaatacttaaaaataagtatcaaatcaaaattttttgtttaactgata
 42488  aaatgtagaaaaagacattaccaaagac
;     G-nad4-I1-orf183 ==> start
 42516  atgacctacagattaattcattcaagtaatagcactttaaacattgggagagaatgtaaa
 42576  agtttggtagtttatttgtctcccacttctattttgaccaccctaaaatataaaggtttt
 42636  acctcaaaacttagaggaatgtgtcaaattcctgtgcatttacatactatcatattagga
 42696  cttcttttgtcagatggttgcaaatataaaaataaatctttgaaaactttattttgccta
 42756  aaacaaactaattttcaatatctttggttagtttatagtaaactttctcattacagtaga
 42816  tcactacctattataactaaaacatctcttaacggtaaaaattttacctgtgttatgttt
 42876  gctactagagtttcaaattgttttaccgaatgatataatatgttttacttagaagggaga
 42936  aaagtagtgcctttagatttatataatatgttaacttatgaggcattagcccattggatt
 42996  atgggagatggaactaaagttaataaaggtcttactatccaaactcaatcatttactatt
 43056  caagagtgttaa
;     G-nad4-I1-orf183 ==> end
 43068  tttattataagtatattatgacacaaatttcacttaaaatgtagtatacatttgcaaaga
 43128  aatcaacctactatttatatttcaagtaaatctatggaaaaacttagacctttaatatta
 43188  ccatatatatgtagtagtattaagtataaaataggtgtactctctaaataaatttaaaga
 43248  acaatgattttattactatgaattatttctgagtggcaaactcgagagacctcttaaagt
 43308  gagaataagtaattactttaagaatatcgtcgaactaagtcaatgattggaaactatcat
 43368  tgtaaaagcgtagaggccaaacgccacatgatcctctaagtaacaataaaattgttatat
 43428  gagattagaagaaatggtccggttcaccggtgacggattttagcttaacacctaaataag
 43488  atatgaataccatgtcctcagaacagtatacaatcgtattcatattgagaagataagcca
 43548  gctgtatctgaaatgataaaaggcctaaccctg
;     G-nad4-I1 ==> end
;     G-nad4-E2 ==> start
 43581  AGCATTTTTCTTAGCATTTGCAGTTAAAACTCCATTATGGCCTTTAACTGGATGGTTATA
 43641  TAGAGCTCATGCTGATAGTCCTTTAGCTGGATCTATATTATTAGCCGGAACCATATTAAA
 43701  ATTCGCTACTTATGGT
;     G-nad4-E2 ==> end
;     G-nad4-I2 ==> start /group=IC2 (5.81e-40)
;     G-nad4-I2-orf331 ==> start /first_aa=A /note=LAGLIDADG ;; evalue:8.2e-29
 43717  gcattgtgtcttgggaaaacacaaattagtgcctataaattatcaaactccggggacacc
 43777  ctaaagcttatgataccaagctatcttcgaaagattataagtggccagaataattacctg
 43837  ggtatggtaacaagtcataagatgacggaaactgaaatgggttatcgcggatctaaatca
 43897  gaatttattatacaaaacccacagccaaagtatataaactctgtaaaagagcaacgagta
 43957  gacggtagttattttggaaaatctccaaagttaaggtatactctaatgggcagagaaatc
 44017  tgttatcaaaccaaaaacccttctaaacaaattgttatacctgcctcctttgataggaga
 44077  gcaaaaaattttagtactcattcacagtgtaaaaacttacttcaaagttataatccttct
 44137  attttacctgagctgtttttaaagactgatgttaatataaataagttagttccttggttt
 44197  gttacaaggtatacagatgctgaaggtagttttgggctttatatttataaaaaagctaat
 44257  tctaaaactggttggtcaattagtttagtttttcaaatttctttacatgaaaaagataaa
 44317  aatatattagaaataattcaaaattatttcggtgtcggaggaatcacaggtcatggatca
 44377  acatctttaaaatactcagtaagatcctataatgatatgaaaaaaattatagatcatttt
 44437  gataagtttccattaataactaataaattaaatgattacaaattatttaagcttgcttat
 44497  attcttattgtacaaaaagaacatttatctttagagggtatcaaaaaattagttttaatt
 44557  aaatgttcaatgaatttcggattatcacctgaactaaaagctcattttccagatattaaa
 44617  caaaacccaaaagagaaaatttctgactataaaattccagatcctcattgggtggcttgc
 44677  aacaggagaaggttgttttatagttgatatttttag
;     G-nad4-I2-orf331 ==> end
 44713  aagcaaaagtaatcaaatcggaagacgagtaaatttaagaattgtgataagtcaacacgc
 44773  tagagacgaaattgagtagattaattaattattttaattgcggtaaattgtataaaaata
 44833  ataattgttttaatttaacagttagaaaatttgcagacattgacactaaaataatcccat
 44893  tctttattaaatttcctattttgtaaaatttttagattttctggatttttgtaaagtgag
 44953  aaaattagttaaagaaaaaaaacatcttcaaatagatggattaaaaaaataagtttaata
 45013  aaaagtggtatgaatacaaaaagaatataacaatttgcaagataaatttggtagccgtg
;     G-nad4-I2 ==> end
;     G-nad4-E3 ==> start
 45072  TATATTAGAGTTTTAATTCAATTATTACCAGATGCTTCTCATTATTTTGGTCCATTAATA
 45132  CAAACTATTGCTGTAGTAACTTTAATTTATTCATCTTTAGCTACTATCATACAACAAGAT
 45192  ACTAAATCTTTAATCGCTTATTCAAGTATAGCTCACATGAGTGTAGTTATTTTAGGTTTA
 45252  TTCTCTAACAGTATCCAAGGTATTGAAGGTGCCATATTATTATCTTTAGCACATGGTTTT
 45312  GTTTCTCCAGCATTATTCATATGTGTTGGTGGAATCATTTATGAAAGAACAGGGACAAGA
 45372  ATTATTCACTATATGAGAGGTTTAGTGACTTATATGCCAGTATTCACTATTTTATTCTTT
 45432  ATATTTACTTTAGCTAATACTGGAATACCTTTATCTTTAAATTTCTTAGGTGAACAATTA
 45492  TCTTTAATTGGTATTTGGAATCATAGTCCGATCGTAGCAGCTATTGGAGCAACCGGTATT
 45552  GTATTTTCTGCTTGTTATTCTATTTATTTATATAATAGATTATCTTATGGTTTATATTCT
 45612  CCTCATTTAAAACCAGTACAAGATATAACTAGATTAGAATTTCATTTATTAATGGCTTTA
 45672  TTAATACCCTCTATTATTTTAGGTGTATTCCCTAATGTAATATTAGATTCTCTTCATTTA
 45732  TCTGTAAGTTCTTTATTATATGTAATATAA
;     G-nad4-E3 ==> end
;     G-nad4 ==> end
 45762  TTTACCATTTATCCCCCTTATCCCTATAAAGCTAAAAAAATTTTAATTTATATTAAGTAA
 45822  AAAACAAAGTATAAATTTAAAAATTAATTAACTATTAGCTTAAAACTTTATTTATCAATC
 45882  TTATAAAAATCTTATAAAACATTATATTCACTACTAATAAATTAGTAGAAAAGGTGAAAC
 45942  GAATGTATATTACCATGAATTTAATGGATAAATAAAGTAGCTATTTAAAATAGCTCAGTT
 46002  ATGAAAAGTAAAAAATAAATTAACCAACGTTAATTAATAAATCAATCAATATGTTTATCA
 46062  ATACTACATTTAGTGTAAGTTTAATAATAAAGCTTATCTTTTTAATTCTTTTTATTTTAA
 46122  TAACTATTTATTTAGTTTCATTGGAGAATGAAATTGTTATAAGGAGTAATAGTAAACCTC
 46182  TACTACAAAGTAGTAGTAGAATTACCAAAAATATAAGAG
;     G-orf99 ==> start
 46221  ATGGTGTTTTTTTTTTATTTTGCAGCATTAATTGCAATCCAAAGTTTAATAGAAAGATGG
 46281  TTTTCTACTGAAACTCATTCTAAGTCTAATGCAACTTCAAAAGAAAACGAATCTCAAACA
 46341  ATTGCAACTTCAAAAGAAAACGATAACGATTTGATCATAAAAAACTTAAATTCTACAATC
 46401  CAAATTCAAAAAGAAGAAATAAACAAACATAAAGCTCTAAAAATTAGAAATAGAAAAAGA
 46461  AACATTGGGAACTACTGGGGGAGCTCATGAAAAATATGAAGAAATCATCTCTACAGCTAA
;     G-orf99 ==> end
 46521  CAATTACGTTAACTCAAAAGAAAAAGTAACTTTATCTTTGGGTAAATTAAACGAAATCGA
 46581  ACAGATTAAAGCTAAAAATACTGGTGCTTCTTTAACAAAAGAAGAAGAAGCCCTAATAAA
 46641  ATTAGATTGAAAGTATAGAAAAGATGTATTAGAAGCATCTAATACCCAAAAAGAATGTGA
 46701  AGAACAA
;     G-orf128 ==> start
 46708  ATGAAAAACAGCTTTAATAAAGCTAAACCATCAGAAAGTAGTGTAATCGACTTTGATTTA
 46768  CAATCTTTTTTAAATTCATTATCCACAGAAGAATTATTAGCTTTTGCAGGTATCTTATTA
 46828  AATAGTTTAGTCTTAAGTCATACGATCTCCATTATATTAACACTATATGGTGATTACCTT
 46888  ATTAACAAATTTAATTTGGAAGACCGATACCCAAGATTAGCCAAATTAATTCACCTAAGA
 46948  AGAACATTACAAGCTTATTATTTAAAAATAAGTTTAATTTGGATCTTTTTAGCTGTTATA
 47008  CCTCAACTAATCGTTTACATTATGATCTTAGTACCTAGACTAGAGGAAATTTTTAATATT
 47068  TTTATGTTATGCTTTATGGCAAAATAA
;     G-orf128 ==> end
 47095  ATATTAGTCCCTCCCTTTTTGTTAAAGAAGGTGTTTGCAAACCACATCCTAACTCTATTC
 47155  AACAATAATAAGGTATATCTTAGGGTTTACTTTGCTTTATAATGGTTGTAATTAATTTAT
 47215  ATTTATCTAATTTTAAATAAGTTATTATTACTAATTTGTTTATTTTCCCTCTGTAAAAAA
 47275  TATCTTTAAATATTAAGTTTTTTTTAAAATTAAAACAAAATGTTTTATTAAAGATGTTTA
 47335  AGAGATAATTTTTAGTAAGAAATATCTTTAAATTAAAATAAATTAAATAATCCCCCTATT
 47395  TTAACCATTTGTAACCATTGGTTATATCGTAATAGCTAACCTATGGATATGATCCTCTTT
 47455  ATTAAAAATAAAGAGGTTAAAAGATGTTTTTTAACTTTATTTATTTCATTTTTAATAAAA
 47515  ACTATTATCTCTTACTAATCTTAATAAGATGAAAATAGGTGTATTTTAGTTGGGGAATAA
 47575  TTCAAATTTTATTTACAAGTAGTAATTTTTTTTACTTAAATTAAAAAAATAGAATATTTA
 47635  AATATTTGTGTGTATACAAATATGTGTCCTATTTGTTAAAATATAAAATTTTATAAAATT
 47695  TAAGCAAAGTAAATAATAATTCACAATAATTGTTTAATAATTATATAGTAGATAAATAAT
 47755  TTTAAATTTTTGGACAATGTCATATAACATTAATGTTATATTATTTACCTTATTTCAGGC
 47815  AATAATTCTAATATTTTTATAACATTAAATATAAGCCTAAAATATAAAATGATATTTTAT
 47875  AGTTAGCCGAGGATATAACTTCTCTAAAAATTCAATCTTTGAATAAATTAAAATAAAATA
 47935  TTTAGCCTAAAACACTAAAAATAAAGTCTGATAAAATATAAGTGTAAAAGAGTATTTAAT
 47995  ATAAAATATTATTAAA
;     G-trnA(ugc) ==> start
 48011  GGGGATATCTGATAATTGGTAATCAATTGTAGT!TGC!ATTACAAGTATGATAGTTCGAG
 48069  TCTATCTATCTCCA
;     G-trnA(ugc) ==> end
 48083  TATAAACTATTATAAAACCTAATGATAGTTA
;     G-trnF(gaa) ==> start
 48114  GCTTCAGTTGCTTAATGGTAAAAGCGTTAATTT!GAA!GCATTAAAGAAGTGAGTTCAAT
 48172  TCTCTCCTGAGGCA
;     G-trnF(gaa) ==> end
 48186  CAATATCTTATTTTTAATAAATAAAAAGTTTATAAAAGTAAGTTA
;     G-trnT(ugu) ==> start
 48231  GCCAAAATAGTTTAAATGGTTAAAACGGATTCCT!TGT!AAGAATCTAATACTGGTTCAA
 48289  TTCCTGTTTTTGGCT
;     G-trnT(ugu) ==> end
 48304  TA
;     G-trnQ(uug) ==> start
 48306  TGAGTTGTAGTTTAATTTGGGAAAACACCATTTT!TTG!GAGGTGGCTAATATCAGTTCG
 48364  AATCTGGTCAACTCAG
;     G-trnQ(uug) ==> end
 48380  TATGAATAAACACTACTTTAAATAAAAAAAAATAGAAAAATACTAAAATCAAATATATAT
 48440  AATTATATTAATAGTTTATATTA
;     G-trnK(uuu) ==> start
 48463  GGAAACAGAACTCGATTGGTTGAGTGTCTCCCT!TTT!AAGGAGAATGGTCTTGGTTCGA
 48521  ACCCAAGTGTTTTCA
;     G-trnK(uuu) ==> end
 48536  TACTTATAAAAATAGTATAAAATAACTTTATATTGATAGTAAATATAAATTAAATAATTA
 48596  TGTTTTTATTTTATAAGGATTTATATTTA
;     G-trnY(gua) ==> start
 48625  GGGCAGGTGATCCGATTGGTAATGGTGGTTTTCT!GTA!AAAAAATTGGTTTATACCGTA
 48683  AAAGGTTCGATTCCTTTACTGCTCA
;     G-trnY(gua) ==> end
 48708  ATTTAAATTTTAATTATTCTTATT
;     G-trnM(cau)_2 ==> start
 48732  AAGACTGTAGCATAATAGGTTAATGCAATTCGCT!CAT!AATGGATCTTATAAGGGTTCA
 48790  ATTCCCTTCGGTCTTA
;     G-trnM(cau)_2 ==> end
 48806  TTTTTATAAAAATAATATTTGTATTCTTATTTTTTATATTATAGATATATTTGTATATTT
 48866  TCTAAAAA
;     G-trnS(uga) ==> start
 48874  GGGCATTTGGTCGAGTCTGGTTTATGGCGCTTATCT!TGA!AAATAAGTACTTCTAAAAA
 48932  AAGTCGTGAGTTCAAATCTCACAGTGCCCG
;     G-trnS(uga) ==> end
 48962  ATCAAATCAAAATCACCCAAAATCATTATAATCACTTACTATAAAAAAATAATAAAATTT
 49022  TACAAAAAATTAAATTAGTAAAAGA
;     G-trnH(gug) ==> start
 49047  GGTAATATTAGTTTAATTGGCAAAATAACGTCTT!GTG!GCGACGCTGTTCAGAGTTCAA
 49105  ATCTCTGATTTTACC
;     G-trnH(gug) ==> end
 49120  CTTTAAATATTTAGGTGATATATAGAATCATTCATTTATCTTAAAAGAGAGTTAAGATAG
 49180  TTAAAACTGGGATTAATTAATTTAATTTAGTAAGGTTATAAGTATTATTAAATATAATAG
 49240  ATACCTGAAGGTATGGTATAAAAAAAGAAAGAAGTATTCTTTTTCAAAATACAGTAAATT
 49300  TACATATAAATTATCAGTTCTAACACTTTAGTTTGTTTATTTTATTTTTTTAATGTGCAA
 49360  TATGATGACCTATATATACTTATTAATTTTTATAGTAAATTCAGTTCCTATTTACAAAAC
 49420  TATTCTTACAATTATCTAACTCCCTATCTCGACTA
;     G-trnM(cau)_3 ==> start
 49455  GCTGATATAGTTTAACTGGTTAAAACTTATCATT!CAT!GACGATAAAATAAAAGTTCAA
 49513  TTCTTTTTATCAGCT
;     G-trnM(cau)_3 ==> end
 49528  TTTTGTAACCGATAATATTTACTTTTCATTTATTTTTAAGAAGGTCATATTTATTATATT
 49588  CATTAAAACTATAGTAAAGATAAAACTTTGCCATCATGAGGGAAAGTACCTTTGTACCCT
 49648  A
; G-orf373 <== end
 49649  AATGGAGGG
;;     G-dpo_1 <== end
 49658  GCCTAATTTATCTAAAGAAGATTGAAGTAATAAGTAGGAATCTCTGAAATGGATATGATA
 49718  TTTCCCAAAGTACAAAGTGATATTAATAATAGAAAATTTCAAAAATTTTAATTTAGGTTT
 49778  TTCACATAATTCTGAGATAATTCTTAGTAAAAATACACCGTCAAACATACTCATGTAATG
 49838  TAAATACACAGTATAACCATTGTATTTTCTTAACATTAAAGATTTGATCGCTTCTGTTAA
 49898  CATTTGGTCAACATCTTCAAAGTCACTTAGGTAATAGAATTGAGGTTCTTTACCATCATA
 49958  AATACTTACGGCATAAGGTTCTATAACATTATTTATGAGTCTAGTTTCTAAATCCATAGT
 50018  TATAAAGTTTTTTCTCAAAAAGGGAGATGGTGCTATTGGTTTAAAATATTTTTTTCTAAA
 50078  GGTTAAACTTTTGTATTTTACTTCACCATCACAGTATACGTAAGTATAATTACCTATGGT
 50138  TCTTTTGAATTCAGTTAAGTTTCCGGGGTTTAGTAATTCATCTGTAAATGTTAGCACTGA
 50198  TTTATTTTTAAATCTTAAATCTGCTTTAATTTTATTATCTTCTATTTTTACATAATAAAC
 50258  TCCCGGACTTTTATATTTATATATAATAGCTTCTTGTTTATTTTTTAAATATTGAACTTC
 50318  TCCCCACTCAAATAAATCCAATTTCATAGGTAAACTATCACCACCTATTGAAATAGTAGG
 50378  TAATCTTTCTTTTTTTAAACTAAGATTTTTACGGACAATTTTAGTTTTATG
;;     G-dpo_1 <== start ;; HMM match pos. 308,584 score 1.3e-34
 50429  TTTTTTAGAATCTGATATTTTGTGTCCTAATACAAGAGAATCTACTCCAATTTGGTTGTA
 50489  TTCATCCATTCTAACTTCTAAGATTAAGAGTAATTCCCCTAATAATAGAGCGAAATCACC
 50549  TATCTTTAGTAAGTTACAAGGGCTAATACTTCTATTTGCTCCTGTAAAAAAAGTTTTAAA
 50609  TTTTAATTGGAAAGATAATTGATAATCGGGATTTACTTTTGATAAGACATCTTTTCTAAA
 50669  TGCTATTAAACAATTTAATAAAAGTCTTTTACTTAATAATTTATTTGGTAGTGGGTATGT
 50729  GTATTCATTCCATTTATTTATTTCATATTTCATTGGTTTATT
; G-orf373 <== start ;; contain dpo
 50771  TTATTTTTAGAGAATAGATTTATTATTAAAAAAAAATAGTCGTACAAATCTATCTATGTA
 50831  TGACTATCTTGTAAATTAAAAGATTACTGAAAGGGGCCTATCTTTTTTAAGTGAAAAACT
 50891  GTAAGATGATATTAACGGCATCGTACCAGTTATCTTGGGCTACTTCTTTTACACTTTGTT
 50951  CCATAGTTTCTTGAATAACTTTTTCGAACCATGGATTTTCACCATTTATTTCATTAGATA
 51011  GCATCAATGGTGATTCTGATAATTTAACAGGGTCTAAATATGAGGGTGGGGCCGCTTCAT
 51071  AATCATCACTTTTAAATAAGCCAAAGTCAATTTGAAATGGTTAATCATCAATGGGATCTG
 51131  TTAGTTGAGAAACTGAACTGCCTTGAGAATTATCACCAATAATAGTACTAGTATCTGAGT
 51191  CACTATCTGATTCAACTACGGAATCAACATCATCCTCAAATTTAGTAATAGTAGTAGTCC
 51251  CATCATTATTATGAACATCTTTATCAAATTTAACATTTTTACCATCTTGGCTAGATCAAG
 51311  TTTTATAAGTAGTATATTTGTATATACCCCATATTAAACATGCACTACCACCTATTAATA
 51371  GCGAAATTATTAAGTTATTATCGGTATAATTACCGATTGTTTGTACGATATTTTCATTTT
 51431  ATTTATATTTGTTAATTTTAAAAGAATAGTTTTAAATTAAACTATCTAAACACTTTGGAG
 51491  AATAATAAGATAATTTATAATTATTTTAGTAAATTAATTTCTTAATAATACATAATTTCA
 51551  TTTACGTAATAATATAATTGAATATACATTCTTTTTACAATATTTAATTCATAATTTTAA
 51611  TTAAACATATAAATTTATTTTATATCCCTCTTATTATTCTCTATTAGATGATGTTTAATA
 51671  AACCATACCTTCTTTACAGAGCCTATACCCCCCCCCCTTATATTCTAAGGGGGGGTATAG
 51731  GGTTCCTGGTATGATTCTATTATTAATGCATACCCTTATGAAAGTAGTATAGCTTTAATA
 51791  TTAATCTTAATATTGTTGTATTTACTACTCTCTTTTAATTAAAATATGATAGTCTTAATT
 51851  TATATTTATTCTTGTAATCTTTTTATGTAGAAATCATATTTATATACTAAAGGTTATTGT
 51911  TTATGATTATAATTATTTATATTTTGATTATTATTAAATAAAAATTAAATAATATTGATA
 51971  GAGTATTAGATTTTCTATTCTAAATAAAAAATAAAATAAAATATGGAAAAAAGATTTGAA
 52031  AAAGCATTAATTCTGGTAGAGGAAATAGAAAGAGAATTAAAAATTATTAATAATGATGAA
 52091  TATGACCGTATCTATGACGATGTTGACGAAAGATGTGAGCTTGTATTAGAAAATATAAGA
 52151  AGGTTACAATGTTCAGTTGAAATTGTGTAAGAAGAAATAGAAGAAAGAAAATATTATCAA
 52211  TAATAAAAAATATAAATACAAAATAAAAACAAATCTAATTTAACTAAAAGCCAAGCCCTT
 52271  ATCTTGATAGGAGAAAAGGGGTCAAGGTCTAATTAAAAATCTATTTACTAATTTATTAAA
 52331  ATTAGAACAATATTGATAGAATATTTATAAAAAAGTTTCTATTCTTTAATATAAAGTTTA
 52391  AAAAATT
;     G-orf149_1 ==> start
 52398  ATGTATAAAAATTTATTTTTAAATTTAATTAATTACTATTTTAGAATAGTAAAATTACAG
 52458  ACTAATTATACTGGTCTAAATCTATTTTTCACTTTATTACTAATGATATTAGTTTTTCTC
 52518  TCTATTTTCTATAAAACTATTTTCTTGCATTTTTACAATTACCCTAATCTATTAAATTTA
 52578  ATACTTTATTCTGGATTATACTACTCATTATTTTTAGGAGTAAATATTTTAACTAGGGTC
 52638  TGTAATGTGTTGTTCAAAGGTATACCATTTTTCAATATATTGATCAAACTTAATAATAAA
 52698  GCGTACTCTTATTACTATGGCTACTTAATCTTTAATACAATTATTACAATATTTAGTGTA
 52758  TTAATAATAATTAGATTGAGCAGATTCTATCTTGATTACTATGGAAATTCATTTATTGGT
 52818  TTCATGTTATATGAATCAATAATGATTTAA
;     G-orf149_1 ==> end
 52848  TTACTATTTATAAATCACATATATCACTCATTCAATGAGGAAAAATATGAACTAGACTTG
 52908  AATAAAGTAATAAAACCAACAATCCCTCAAATATTCTTATTATTAGTTGTTCCTAGTTTT
 52968  TGTTTTTTGTGTTCATTCACTAACTTTTTATCATAC
;     G-orf109 <== end
 53004  TTAAATATATTTGATACTATACATTGTGAGCCTGGGGATGGTACTGCTAATGCACCTACT
 53064  GGAAACACTAATTAACAATCAGTTACACAACAAAATGCTCAATCTACAAGTCAACCTACT
 53124  CCTAACAATAACACCAATAGTAATACTCAAACAGTATACCAAGTAAATCAACAACAAACA
 53184  AATACACCAGTATTCTTTAGGGATATGGGCCCAACCCCATTTGTAAATTGGAACATATTC
 53244  ACATTTTCTAGAAATTGTAGTTATGGTAATAGTGTAGAGTATATCAATCATATATTCCAA
 53304  TATGACTCATTTTGGAGTAATATTGATCAT
;     G-orf109 <== start
 53334  TTAAAACAATTAAGAATTAATAAATTTTTTTATCCTTCATATATAGAAAGACAAACAGAT
 53394  TTACTTCTACAAAAAGCTGCTAGAACATCATCATTTACTAATTTATTATTAAGTGAGGGG
 53454  CCTGGGTCTAGTACCATCGTTTCAATTGACAAATAATATGGTTATCCTATATTATTTAAT
 53514  GGAATTTATGATGTATGTTTTTATGAAGGAGGCGGACATAAAATTATAGCTAAAGATTAT
 53574  GAAGCTCAAAAT
;     G-orf234 ==> start
 53586  ATGATACAATTATACAATTATATTAAAAATGAACTAAATATATCAGCAATAGATAGACAA
 53646  AATCTTCTAAGATATACTGAATCTTTACTTATTGGCAGTTGTGATGCGCCTATTAGATTT
 53706  GATATTGGTGTAAACTTACATCGTCAAATGAGTAATTTAATTACTAAATACCTTTTTGAA
 53766  AATCAATTAGTGATACATGATCCAAATGGTTCATATGTACTTAGAGATCAGATACTAATT
 53826  GGAGAATTATATGGTTTTAAAGTTTTAGTTGCTTTATACAAAGAGATTGTTTGTGGTTTA
 53886  GAAGTGCCTATTGAAAGATTTGTGCTTTTCGATACTCATTCTCAGGTAGTGAACTATCAC
 53946  CAACAAAACCAAAATATTTGGAATTATGAATGGACAAAATTTGTAAGAAGTCCATTGACT
 54006  TGTACATTAATAAATAACGCTGATTTTTTATTTAGTAATTCTAGAGGAACAGGGTATACC
 54066  TTTGAATGGTTATCAGTAAATGAAGAAGTGTTTGCAGCAATAAGTAGTACATTAGTAGCT
 54126  AATAGAGGTACAGACGCAACTGGAACAACTGCTGAGTTATATAACCCTTTAGAATTGAAT
 54186  CATTATAAAGGGAGAACTGCAGAATTAATAGCTCTTCATAGATTTAATGGAAAATTACAA
 54246  GACCATATAAACTCTATTATTAGATGAAATGGTGGTCCGTTGTAA
;     G-orf234 ==> end
 54291  TAACCCAGGGGAGAAAACCTAGATATACTACCCTTCTTAGAAGAAAACATAGATATTCTA
 54351  TCCTTAGTAGTATAAAAAGGTAATAAAAACTTGTGATTCTCCAATATACATTTATATTAT
 54411  TATAAGAGTTCGAGTCTCTTTCAAAGTTTTGTTGTAATTCCTTTATATTGATAGATGTGT
 54471  AAAGGTCTAGTTAAAATCTATTCTAAAAAAAATATAAATTAATTT
;     G-orf254 ==> start
 54516  ATGAAATATTTAGTTAAAATAAAAGAAATTTTTAATTTGATTTTATTATTCATTTATAGA
 54576  ATTGTTAAAATACACACCGGTTATCGAATACCCAATAAATTATTTTTATTATTAATTCTT
 54636  AGCGTAAGTGTAGCAAGTATATTCCTAAGAGATAACTTTTTAGATTATTATAAAGAAAAT
 54696  TATATAATATTAAGTATGCTATTCTTCCTTGGTGTCCTAAATATGTTATTCATCCAATTT
 54756  AATTTATTATGTAGGATCACCGTAACATTGTATAAAGGTATCCCATATTTTAATAATAGT
 54816  ATTAGATGGAGTTATAAATATGGGTATATTGGTCTATCCAACATTAAAAATTTATACTTC
 54876  TGTTTCCTACTGCTTAATTTATTTTTAATAATAATGGGGTGTCTAGTATTAGTTAGACTT
 54936  TATAGTCTTATGTATACATATGACAAAAGTATATTTCAAATGATCATTGTTTATAATACT
 54996  ATAATCTCAATATTTTTATATTTCTCTTATATTAATAGAAATATAGATAATTATCAATTC
 55056  AAGGGTAGAATATTATTTGGAATAGATGAAAACTTAAGTTTTCTCCGGAAATTAATATTA
 55116  TTAGTATTCCCTACTTTATTATTATTAAATTTATTAAATTATTTCGATGTTCGCATTACT
 55176  AAAATGTTTAATTTTAAAACTATAGTGCGGGTAATGGTTACACTCAAACAAATGAGAACA
 55236  TTCAGGAATCTAGTAATTCTAGTACTAAAAATAATAAAAATTTAA
;     G-orf254 ==> end
 55281  GCAGGTAATAAAAATACTCAAGTAAGAGGTCCAACTAATACTACTATTAATTCTACAAAT
 55341  AATAATAATCAATTTAACCATCTTCAACAATTAAATAACCCCATATTAGGTGAAGAATTT
 55401  ATTAAGTCTAATCATATTGAACATATTCAAAACCTATATCGATATAATTCTTTTTGGGAA
 55461  AATATAATTTACTTAGAAAGTTTAAAAGGTAAAAACATATTATCTGATGCCGAAAGAAAG
 55521  AATTAACTTTATATTGCGACAAGAAAAAAGTAGTTTTAATGAATATTTCTTTAAAAATCC
 55581  TTCTATTAGAAATATACAAGTATTTTTGTACCCAGCCCTAAATTTATATTTTAGATATAA
 55641  TTTAGTTCCTGTATATTTTAATAATTACTCCGATTTTAAATAATAATAGAGTTACATTCA
 55701  AT
;     G-orf114_1 ==> start
 55703  ATGATTTACTCTATTCATGATAAATGTTTTAATATGTTTGAATTATATCAATATGTATTA
 55763  TTAAATAATAAATTACCTTTACCCAGAATATCAAGTAATGTTAATAATTCTATTTTACGT
 55823  TCAATTAGTAATATGATTTTAAAAGTTACTAGAGGTTTAATTTCCCCTGATAGTATGACT
 55883  GTATATTCTAATAATCCAATATTTGAAGCTTATAAAATGGCTGTACACTCTGGTCAAATT
 55943  GAAAAATTAGAAGGTGTTAATATAAAAAGAGTATTTGGATTTGATTTAATAGTGACTACT
 56003  TCTCTCCCGGAGGGGGAGAATTACAGGATATTATTTAATAGATAA
;     G-orf114_1 ==> end
 56048  TATCGATCACTTAAAATTTTTAATTAGGCGCGAATTGCGCAAATTGGGTAACTTTTGTGG
 56108  AAAGTCCTATGGTTATAGATGTTATAAAAAGAAACTCTATTTTAAGTAATGAGTATATGG
 56168  GTACTGGAACTTTAAATTGTACTCTAAAAAATATAGAATTACTACTTGAATTTAATTATA
 56228  AAGATAATCAATTTTTTGGTGGTCTTTAAATATACTAATCCGGAAATTAGATGTGAAATT
 56288  AACAATATGTTAATCGACTTTAAACAAAAACTAATTTTAATTAAAGTTATTCAAGAATAC
 56348  TTAA
; G-orf512 ==> start ;; contain dpo
 56352  GTAGATCTTCTTAAACAAGTCCAAGCCCTTATGGGTTCCCTTATCTTGATAGATGGTAAG
 56412  GGGTTTTGAACATATCTATTCTTTAAAATAAATGTTTATATGAAAACTACCCAAGAATGG
 56472  CTAACATTTAGATATAAACTATCTAATAAATTATTAACAGTTACAGAAATAAACTTAGCA
 56532  CTTATAAAATTCAATAATTTAATATTCTCA
;;     G-dpo_2 ==> start ;; HMM match pos. 226,689 score 8.8e-62
 56562  ACCTATTCTGAAAATCAATTTATATTGATTATATTCAAAATTAGAACTGATGAGAATATA
 56622  ATTAGAAGTATTTCTACACTACAAAGAGTAAATAAATTAAGCATAAATGATTTAAAAAAT
 56682  GTTTTTATTGAATATTGGGAACTTAAAGCAGACAATTATTTACAATTTAATATTGAAGAA
 56742  ATCATTTTAAATTATAAAATTATTAGTGATGAAAAGGAAAATACTAGCACTATTATAAAT
 56802  AGACCAGCCATTTCTAAACCAAGAAATTTTTATAATTTATTAAATATAGGTGCTTATAAT
 56862  TTCCCAATGACTATGGACCTTTTCGAATGGGGAGGTGTAGATTTCGTATTAGATGATAAA
 56922  GAAGCTATAGTTTATAAAAGATATTCTAGTGCTATATACCATGTTAAGTTTTTAAAAAAT
 56982  AATAAAATGCAGGTGCAATATAGAATAAAAAATAAGACTCTTATAACCTTCACAGATGAA
 57042  TTACTAGATATTAATAATTTAGGCACATTCAAAAGAACTATTAAAAACCAAGCTATATAT
 57102  TTTAAAGATGGTAAATTAGATTATAAAGAAAAATTTTATAATTTTCCATTAATACAAAAG
 57162  TTAAATCCTAAGGCATTTTTGATTGAAAAATTCTTAGTTATGGATATAGAAACATATAAA
 57222  GATAATGGAATATTAATTCCTTATGCAGTAAGTATTTATAATGGTGAAAAATACGATTAC
 57282  TTTTACTTAAGCGATTATGAAAACTCAACACAAATGTTAATTACGGCTGTAAAATCTCTA
 57342  ATGCTAAGAAAGTATGATAGTTATAAAGTATACCTTCATAATTTTAGTCATTTTGATGGT
 57402  GTATTCCTATTAGATATTTTAAATCAATTATCTGAAAATATAGAACCTCAAATAAATGAT
 57462  GGTATTTTTAAAAATATAAAATTCTATTATAACAATCGCAAATATAAATTATATTTTAGA
 57522  GATTCTTTAATAATGCTACCTGCTTCATTAGAAAAACTAGCTAACCAGTTTAATGTTGAA
 57582  AGTAAAGGTATCTTTCCCCATGAATTTGTATCTAATAATTTAAATTATGAAGGTGCTGTA
 57642  CCTGATTTTAAATATTTTAATAAAATAAATTCTAATCAATATAGAGAATATTGTGCTAAA
 57702  TACACTTATGTTCCTTGGAATTTAAAAAAAGAGAGCGAAATCTATTGTAATAAAGATTGT
 57762  AAAGTTCTTTATGATATTTTATCTATTTTCTTAGAAAACTTTAATATAACTAGAGTTAAT
 57822  GGAAGTAAATATGTTTCGTTATCAGCGTTAGCATTAGCTAACTTTAG
; G-orf403 ==> start ;; contain dpo
 57869  A
;;     G-dpo_2 ==> end
 57870  GCCTTTTT
;;     G-dpo_3 ==> start ;; HMM match pos. 693,1109 score 1.1e-114
 57878  ATGGCTGGGGATG
; G-orf512 ==> end
 57891  TAAAAATAGCTAACCTTAGAGGTGAAGTTTATAAATTTATTAAACAAAGTTACTTTGGTG
 57951  GTGCTGTAGATGTATATAAACCTTCAGGTAAAAATGTTTTTTACTATGATGTTAATTCAC
 58011  TATATGCTTTCATTATGAGAAAGACTAAAATGCCTGTTGGTCTACCTACACTATTAGTAG
 58071  GAAATAATAGTTTAATAGAAACTATTGTTAAAGACAGTAATAAATTTAGTTTCGTGGAGG
 58131  TTGATGTATTTTGTCCTGAAAATTTAAAAGTTCCTTTACTATTACACAAAATAAATAACA
 58191  AAACAGTAGCACCTACTGGAAAATGGAGAGGTGTTTATACTAACATAGAAATAAACAGGG
 58251  CCATAGAATTAGGTTATAAATTTAAATATAGAAAGTGTGTACACTTTGAATGTAAAAATA
 58311  TTTTTACAGCATATGTTGATTTTTATTACGAACTTAAAAAAAATAGTGATAAAAATTCTA
 58371  GTGCTTATACAATAGCTAAATTAATGTTAAATAGTCTGTCCGGAAGATTTGGAATGAATC
 58431  CAAATTTAGATCAACATGTTATTTCTAAAGGAAATGATATAAATAAACTTATTGAAAAAC
 58491  ATACAATTAAAAATATTATTCCTTTAAGTTTTGGTAAAGAATTAATAACCTTTTCTCATG
 58551  ATAGTGGTTTAATGGATGATTTACCTGAAAATCAAAGAAATTATAATACAAATATAGCTA
 58611  TTGCTGCGGCAATTACAGCGGGGGCTAGAGTTTATATGAGTTATTTTAAAAATATGGAAG
 58671  ACATTAATATTTATTATTCAGATACTGATAGTATTTGTACTGATACACCTTTGGACCCTA
 58731  AATATGTTGGTGGAGAATTAGGTCAGTTTAAATTAGAGCATCAATTTGATGAAGCTGTAT
 58791  TTTTAGCACCTAAAGTATGGGGAGGTAAAAACAAATATTATGAAACAGTTAAAGTTAAAG
 58851  GTCTAAAAAATCCTGTAAAATATGATTTATTAAAAACTCTTCTTAAAAAAGGTAATTCTT
 58911  TACAAAATCCCAATGAAATTTGGTATAAAGATATAAGTAAAGGTCAAATTATTGTTAAAG
 58971  ATGAAATTTATACTTTAAGTGTTACTGATAATAAAAGACAGTTGATTTATGATGGAAATA
 59031  ATAACTTTGTTGATACTAAACCTATTCATATAAAC
;;     G-dpo_3 ==> end
 59066  GAAATAGACAGTTTC
; G-orf403 ==> end
 59081  TAAATTTAAAATTTTAAATACGAGTATAGTAATATATATCATCCTTCCCCTTAGGGAAGA
 59141  ACAAAAATACTATGAATGACAATAGTAAAAAGGAGAAGAGTATTTTATACTTAAAGCCTA
 59201  AAAAAAACACAGTAATCAAAATTTGATTTACTGTTTTTTTTTCTATTCTTAGAATCGACA
 59261  TGTTTGTAGGTATACAAAATACCCATTCTTTTAAAAAAAAACTTATTAGACGGATCTAAT
 59321  AAGTAAAAAAACTATATTTTTTCTAGTTTGTTTTTTTTT
;     G-orf1148 <== end
 59360  TTAATTTATAATGTATTTAGATTTTAATATATTATTTATATTTAAATTACCCAATTTAGG
 59420  TATGTTAGGGATGTAAAGTTTACTTCTAGTTTTATAAATTACATAATCTTGCCCTAAGAG
 59480  TTCATCTCTTTTTATTTTTAAACCATAATCTTCTATGCTTTGTAAATTTCTATCATGAAA
 59540  TTTGTTTAAAAAAGATTCTGAAGCATATAATGCAACAAATTCTAATTTTACTATTTCCTC
 59600  TAATTTATTCATATTGTTAGGATGAGTTCCAAAACAATCATGAATAGTAATAATAGGAAA
 59660  ACCGTTTGGGTTATCAACAGTATTGTTAATGATATTAGCTACATGACTAGCATCAAGAGA
 59720  GTGAATAACATTAGGTATTATTGAATTATTTTGTTTTCTTGGTTCTAACGTAGTAGTCAT
 59780  GTCTCTTAAAACTAATTTTTTAGTTTTACCACCTAAAGTTAAAGATATTTTAGTTTCTTT
 59840  ACTTTTATAATACTTTTGAGTAAGTAGTAAACCAGATGCTGTTAGCCAAACTAAAGGTAA
 59900  ATTTAATTTACTTTTTAATTTAGCCATTTCAATAAAATAGTTATAAATAAAATTTAATCC
 59960  TTTATATTTAATAAATATTGATTTATTAATAATCTCAGCTATTTTCATGATATCTGGGTT
 60020  TATTAGTGTAATCATTTCACCTTTATTTATTGAAGAAACTTTAAATATTTTACTTTTACC
 60080  TACTCTAAATTTATCTTTTAACTGCTCATTGACACCATAAAGAGTTACATTATATGTTTT
 60140  AGTCATTATAGGATGTTTTACATCGCTTCTACTTAAATTTACATATTGAAGGTTAGGGTA
 60200  AGAAGCATTTTCTCTACCAGTTTTTCTTATTTCTTCATTAATCGGAGTCCGTAATGCTTC
 60260  ATAAATATCTGCTGGCACATCTAAATTATCTCTTGGAATAAGATTAACTTCTTTAGCTAA
 60320  CTCACAGTCTTTAATTATTGCAGCTAAATGTAGTATTCCACTACAAGTAGCATCTAAAAA
 60380  CACTGGTAATTTTACTTTGTAATCAACATTTAAATCTAATTCTCTCAATAGTAAACAGAA
 60440  TGCAGCGAACGAAAATTTATTTTCAGCATTAATCATAAATTCTTTATTCATTTCTAATAT
 60500  TTTATTTTTATTATTTAATATCCATTCAATTCTTGCTGAAAATGATGCTTTACTTATATT
 60560  ATTTTCATTATACAAATTGGCACCATAAATGTAAAGACTATCTAAACCATTTTTAGTTAA
 60620  TGGTTTACCAACCGCAAATTCTATTAGAGATAATGATAAATCACTACCTTGATAATTAGC
 60680  AAAAAAAGATTGAACATAGATTCTACCTCTCCAATCTACTTGTAATGGGATATAAATATC
 60740  TTTTTCTTTATACATTTCAGCAATAATTAATTGTGTTTGTATTTGAAGATATTCAGATTT
 60800  AGTTAATTCTTCTGTAAAAATAGATTTTAATAAGAAAGATCCATCTTTTTTTAAATATTC
 60860  AAGTAAAGATTTATTATAATTGAATTTAATGCTACTCATTTTATTTATAGCATTATAAAT
 60920  ATTAGTTCTATTTCCCATTGTATGTCCATGATATTTACTACCGGTTATTAAACCTTCTTT
 60980  AAGTATCTTATTTGAAATATAACCACCATATTCAGTATCAGACCATTTACATGGTTTATG
 61040  TATCATAGGTAAAGAATTTGGGTCTATAAACAAATTATCTCTAATAATATCAAAATTAGT
 61100  TTCGTTAAATTCTAATTTAGCCATTTCATATATACCGTCTTGAAAACTTTTTTCAAATAA
 61160  ATTTACTGGATATATCATTAATAAGTCTAATAGGAATGAACCTAATTTTATATAATCAAT
 61220  ATTATCAAAACCAATTGAATTTATAAAGTCTTCAATGCTAATCTCTAGTTTTTCAGTATT
 61280  TTCAGAAACTTTACTTTGTTTTGATTGGATATGATCACAGTAAATTTGAAATATAACTTT
 61340  TCTCCCGATTAAACTACATATATTATTATAACCCAGTCTCATATTAACTCCATATATAGC
 61400  TACAGCATAAGTCAATATTATTAATTTAAAGTAATTAAGATATTTATAAACAGTAGGAAA
 61460  TTTTCTTTGTGTTACTTTTGTATTTTCTAATATATTTAATGTGTCTTTAACAACTTCCAT
 61520  TTTTTTTAGAAAATAGGGAAAATTTCTAGAAACAAGATTTTTATTATCCTCTTGTTGTCC
 61580  CAATACAAAATTATTTCATTGTGTTTCTATTTCCCTTTGAGCTTCATAAGTACTAAGATT
 61640  ACTATTTTGTAAAATAGCTTTAATTGCATTAAAAAATAATAATTTTTCAGGATTTATTTT
 61700  AGCTTTAGCTAAACCAGTATTCATAGAGGGGATTATACTACTATAATATCTTCTATTGCT
 61760  AAGCGTATGAATTCCTCTTTTTCCAATTGCCTTAGTGTATACCTTACTATTATTGCAAAT
 61820  ACTAGCAGTATCTGAATAACCAGTATCCCTTTTTTCAACTTCATTTAATAATTTTTGTAA
 61880  ATTATCTATACCTTTTTGATTTAAAACCATTGCTAAATCATGGTCTAAGATATCTAAACT
 61940  ATAATTTCTTAAAAATATGGTGTAAAGTATATCTCTACTGAATGTGCTTCTATACGCAAT
 62000  TTTTAACATTTGTTTAAATTTTGAAATTAAATTTTGAAATTCAGGATTTAAAGACATTTT
 62060  GTATGTATCACTATTGTAATAATTATTATAAATTTTTCCCTTTAGAGATTTTAATCTTGA
 62120  TTCATTTATTACTTCCCTTTCAAAAAAATCAGTCGTGTCTGGTTCTATAAACCATTGAAC
 62180  ATAGTAATCTACATACCCTGAAAGCTCTTTAACAGCAAAAGCTAATTTTAATTCTAATGG
 62240  TTTAAGAAGATGTCTTCTAGTGTGAGATCCACCATGTAATTTAATACCATGTGATAATAA
 62300  TATAAATGTTAATGCTTCAAATGTTAAACCATTTATTATAATCAGAGTATTAGCCAAATT
 62360  TGTATTCCCAACTCCAAATATTTTATGTAAATCATTTATTCCTAAATTTACGAATCTTAA
 62420  AGAATTTGATTCTCCAAAAGTATTTATAGAAATATCCATATTCCTAAAATGACATTTAAC
 62480  AACTGTATTTAAATCACCACCCATAAAACCAAAAAAGGAAATAATACAATTGTTATTAAT
 62540  ACATTTAGTTATGACAGATGGTACATAAACTACTTTACATATGAATTCCTCATTTACAAT
 62600  TTCATTTTTAGAATTTGTAGGATGTTGTATCATAAGAAACATAGCAGGCATTCTATCTTC
 62660  ATCTTTTTTAAATTTATTTATAATATTAAATGATTTTTCTTTAAGTAAAAATTTTAATAT
 62720  TTCTTTCAATTCTTGTAATTCAAGTGGAGTCACTCCATTTAAATTTAATTTTCCTAAGTT
 62780  TCTAACTTTAGTTTCGATTTTTTTCAT
;     G-orf1148 <== start
 62807  TTTTATTTTTTTTTTGTTTTTAGAATAGGCATTATAATTTGAACCCCCTTTTTCTCCTAT
 62867  CAAGATAAGGTGTTATTAAATGTTAAGTAAATAACAGATAATTTGGTATTTTAAGTAAAA
 62927  CTCTTTAATAATGAAATATTTTATAGCTGATTGTCTAGCTTTTATCCCAAAGTAGAAGTA
 62987  GTATTCCAACCAACATTAATAGGAATTGCGGATCTTCTAGCGGTAGATCATTGATAATCC
 63047  CTAGTATGTCAATGCTGTTAATTTGGACCATTTCCACTCCTAAATCATCTATTTGTGTCC
 63107  GGAAGTATCCTAAATATATAACATATCCTCCGACAACAAATCCAACGATACCTAGACTAC
 63167  TACAGACTGCAATTGTTGCGACAACATGTACAGGTAATTGTTCCATTGTTTATCATTTGT
 63227  TTTAATTGAGAATAGTAGGGGGGTTAAAAACTTTTTTAATAGTGAAATTTATAAATTATT
 63287  TAAACCCCTTTTTTTTTTGAC
;     G-orf114_2 <== end
 63308  TTAATCTATAGGAGTAATAGAGCCTACGTTTTCACTGGTTGAAGTTGGCGAATTACTTAC
 63368  ACCACCAACACCAGCATTATCACTAGCTAATATGAAAAATCTAGAAATATTACTATCAAT
 63428  ATTTCTTAAAAATTGTGGGTCAGTGGAAGAAGTTCTAGACACAGCACCCCCTGAAGTGGG
 63488  ATCACTTCCACTCGCTGAAGATTGAGAGGCTAAGTCCCACTCTCCAGGGATTTGTATACC
 63548  ATGTTCTTTACTTAGGCTATAAACAATAGACAATTCACTAAATCTTTTCCATTTTTCTAA
 63608  TTCAAGCCCCATTGAAATAAAATCAATCTCTTCTCCACACGACAT
;     G-orf114_2 <== start
 63653  CTACAACTTTACAAATAGTATTTTGCCTAATTTAATATAGACTGTAAGGGTAAATGGGAT
 63713  ATCCTTTATGTAAGTATAAATATTAATTAAAAAATATTTACTTAACCTTCTAATATTTCT
 63773  GTTAAATCTGTATTAATCTTAAATATGATTATATTATAAATTATAATTATAATATTTAAC
 63833  AGGTTTAACAGGATCCACACAATATTATTATATTGGTTGGGTTTATAATAAGGTTTATGA
 63893  AAAACTATCTTTAACCTTTGGTTTTATGTTAGTGTTTACTTTAATATTAAGGTGAAGAAA
 63953  GGTTTAAACCTGGATTTACCACTTCTATTAAAAATACTCTTTTATAAATTAGAATACCTG
 64013  AGATTCCAAAACCTAATATACCTAAGGTTACACCTGCTGCAATTGCATTAATTGCGTTTT
 64073  TGAGAGAAATGTTCCCTGTTAAATTTTTTGGAATATTTATTCTTTAATTAATAACATCTT
 64133  CAAATAATTGGAAGGATCAGATTTTATTAAA
;     G-orf457 <== end
 64164  TTAAAAATCTATAATGTCTTGTAACATTTCTAAAAATGAACCAACATTTGATTCAGATAT
 64224  TGAATGATCCAATTCTTCTGATGGTATTATAAAATCACTCACAGAATCATTTGTGTTTAT
 64284  AGTAGAAGGTGTAGCTGCCCCATTTATAGGATACTCTACTCTATTTGGTATAGGTAAAGG
 64344  TGCTACAGATGATGGGAATGAACCAGGAATACTTTCAAAATCTGCAATAGACCCATCAGA
 64404  ATCTGGGAATTCAACTCTATTTGGAAGATATAAAACTGTTTCATCAGAAGTTGCAGTTAC
 64464  ATAAGACGATACAGTATCGTCAGACATAGCAGAGGTGTAAGATGATGTACTAGTAGATCT
 64524  AGAGAGACTTAAAGGAGTTCCATATCCTTCATAATCTAAACTAGTACCTACATCAGTAGA
 64584  TAATTCTGATACAGAATCTGATCCTAACTCAGGTTCTATTTCAGATTCTAAATCTGATAA
 64644  TAAAGAAGGAAATGTCCCTAAATCAGTTGAAGAGGTTGAATATGAATCAGAACCCCTTAA
 64704  ATTAACAGTAGATAGGTTAGATGAAGATGGAGAAGATAATAAACTAATAGTAGGACTTGA
 64764  AACTCCAGATTCTGTAACAGATTGCAATGACAAGTATTCAGTTGCTGGAGTCGAAAGTAA
 64824  TGATTCATCAGCAGAAACAGTAGAAATAGAATCTGATTCAGAAACTTGGTAACTAAAATA
 64884  ATTTGTTTCACTAGAATTCATTGAAACACTAGTATTTGAAGAAACACTAGTAGTTAATGT
 64944  ATCACTAGGAAGTGGTGAATGAGTATTTGTTGGTGATCCAAAAGGAGTTGGTGCAGAGCT
 65004  AGAAGTTAAAGAACTTACTTCAGTAGTAACTGGAGAACCTGTATCCCTAACACTAGTTGA
 65064  TAAACTATCAGTTATATTTTCTATAGTATCTACAGCAGAAACTGTAGCACTAGAATTAGG
 65124  TTTAATACTACTTAATGAAACAGTGTCACTTAAATCACTAGATTGACTTGAACTATTTAA
 65184  ATCTGAAACTTCACTTCCATCTACGGTATCATTGGTTTTATTTTCCGTATTATTTTCTTC
 65244  TTCTTGTGTAGTAGGTTTTTTGTTATTATCGTTTTCTGAATCTAAGTGACCAGAATTATT
 65304  AGAGTTTCTTACATTTTGAGCGACAGTCATAATAACAGCGGTACAGATTAAAATAATAGT
 65364  AACAATTAAATGTGTATCCGCTCCGTTAGGAGTAGTAGCAACAGGTAACACACTAAGATA
 65424  TAGTAAGTTATTATTTTTAAATATTTTATATAAATTTATCATTTTTTTGTTTTTGTTTAA
 65484  AGAAAGAATAGTTAAATTTAAATAAACAAAGTTACTATCAAAAATGTTTATCAT
;     G-orf457 <== start
 65538  TTGTTTTTATTAAAGAATAAATAAATAAATAAAATAATAATAATAAAAATATTAATAATT
 65598  ACGATCTTTTATCAATAACCTTTTTTTTTAACTCTCTAATAAAAAGATGACAAGAATAAT
 65658  TATAAATAAGACTATTACATTTTAATTATAAGAGAGTAGTATATCCACTAATTATAAGAT
 65718  GAATATTAAAGACATACTACTTTCATAAGGGAATGCATTAATTATATAACCATACTAGAT
 65778  ACCCCTATCCCCCCCCCCTTATATTCTAATGTTGTTGTTGTTCTTTAAACATAAAAGTAT
 65838  CTTTCCATTAAAATATTATTTGATAAGGAGTATTAAGCTTTATTAAGTAATATACATGTA
 65898  TAACTATATTTTTATACTATAAATATATCCTATTTGTAGATATCTACTTTCTTTTATAGT
 65958  TACAAGGATAATCCTTGTTAAATAAAAATTTTGTAGAAGTCAAAAAGAAAAATAAATAAA
 66018  TTAAGATACAACCAAAAATTGATAATAAAATAAATAAACACACAAT
;     G-atp6 ==> start
 66064  ATGTTATTAAATACAAACCATTTAATGGTAAATTCACCATTAGAACAATTTGAAGTAACT
 66124  AATTTTATAGGAATAAATGCTCCTATTTTAGGATATTTAAATATTACATTAACTAATTTA
 66184  GGATTATATTCTTTATTAGTTTTATTTTTAATAATTGGAATACATTATGCTGGTAACAAT
 66244  GAAGTTAAATTAGTACCAAGTAAATGGTCAATTGTTTTAGAAAGTTTATATGCTAGTATC
 66304  CATTCAATGGTAAGAGAACAATTAGGGAAAGAAGTATACTTACCATTTATTTATTCAATC
 66364  TTCTTTTTCATTTTAATAGCTAATTTAACTGGTAATATACCTTATTCATTTACTATTACT
 66424  ACTTCTATTATAGTAAGTATTGGTTTCTCTTTCACAATTTTAATAGCAGTAACTATATTA
 66484  GGTTTAAGTATTCATAAATTACACTTCTTTTCATATTTTGTACCATCAGGTTGCCCTTTA
 66544  GCCTTAGTTCCTTTATTGGTACTTATCGAAAGTGTATCTTATCTGGCAAGAGCGCTTTCA
 66604  TTAGGTATAAGACTATTCGCTAATATGTGTGCAGGACACACCTTAATGAAAATTTTATCT
 66664  ACTTTCCTTTATAAATTATTCTTAAGTGGACCTGTTGTAGCGGTACTTACTTTAATACCG
 66724  TTTACTGTATTCTTAGCAATATGTGGTTTAGAATTAGCAGTGTCTTTAATACAAGCTTAT
 66784  GTATTCACATTGTTAACTATATCATATATCAAAGATGCTATAGAATTACATTAG
;     G-atp6 ==> end
 66838  TTTAACAATCATAGTAATGAGAAAAGTAAACTTATTAAATCCTTGGGTTGTTACAGGGTT
 66898  AACTTAGGGGATGGTTCTTTTTATGTAACAATATCAAAAAGTGTTAAAAATAAAATAGGT
 66958  ATGAAAAGTTTCTATTAATTTCCAGATAGTAGCTTCGGAAAATAGTGCTAAAATGCAAAT
 67018  GTTAGAACTAGTTAAATCTTTTTTTGGTAACATTGGTAATATATCTAAACATAAATC
;     G-orf213 ==> start /note=LAGLIDADG ;; evalue:3e-21
 67075  AGACAATACTTTAAGATATACCGTTGGGTTTCAAATTGTAAAATAATCCAAACACATTTT
 67135  TCAAATTACCCCCTATTAACCTATAAATTAGTTTATTACCATTTATGGTCAATTGTTTTA
 67195  GATATTATGGTGAAAGGGGAACACTTATCTCCAGAAGGTTTACTAAAAATAGTTAGTATC
 67255  AAAGCTCAATTTAAAAAGTTTGTATCCAAGTTATTGTTAACCAGTTTCCCTAGTTGTACA
 67315  ACTACAGTAATACCTAACTTTTATCCAAATCTACCCTCAATTAACATTAGTTGGCTTTGT
 67375  GGTTTCATGAGTGCTGATGGACATTTTGCCTTGTATATAAGAAAACACAGTAAGCTTACT
 67435  TTAGGCCCCAACTGTGAACCAATAATATCTATAAGTCAAGATGGAATAAGTTTAATTACC
 67495  TTAGAGTACATTGTATCTTTTTTAGGTATAGGTAAAGTTACCAAAGATTCCCATAATAGA
 67555  ACAACTTATGTGTATTACCTAGCTTCTCTTAAAAACATTAACCATTTTATCAATAAGACT
 67615  GAAGGAACTGAAAAAATAGGGTGCAAAGCACTAGATTTTGCAGATTTCTGTAAAGGAATT
 67675  GAAATAATCAATAGGAAAGGGCATTTAACTCAAGAAGGGTAA
;     G-orf213 ==> end
 67717  AATTAACTTAAAACACTTTCTAGCCAGATGAACGCAAAAAGAACTAATTTTGAAAATTTT
 67777  TAATTCTTATTACAATATATGTTATTAATTTAAGTCCATTTAATTATGGTTATAAATTTA
 67837  GTATAAGTTTAAAATTTTTTTATAAATAAAAATTTAATATTAATTTTAATATTTTGGTTT
 67897  ATAATCTGACTATAAAAGTATCTTTCCATTCAAATATTATTTGATAAGGAGTATTAAGCT
 67957  TTATTAAGTAATATTTATATATAACTATATTTTTATACTATAAATATATCCTATTTACAG
 68017  ATATCTACTTTGTTTTATAGTAATAAAGATTTTAAAAAATTAATTTTTTGTAAGGGATTA
 68077  AAAAAATAAAAAATTAAAAATATAACCAAAAAATGATAAAAATAAAAAATTTCAT
;     G-orf103 ==> start
 68132  ATGTTATTTACAAATAATTTAATTAACCTTCAAGATTTTTTTAAAAGTTTTGGATTACAT
 68192  GCTTTTATAGATATATCCTTAGAAACTATTTGTATTGTTCTTATTAGTACAATCGTCACT
 68252  GTATCCTCTATCACATTGCACCAGGGAAAATTTGGGAAAACCTTAGATATAGGAGAAAAA
 68312  GTTGTTGGTATTGTTTCTGGTAGTATCTATATTATCAAATCAGCTTCTGAAGGTGGCCAA
 68372  GTCAGTGGTAGTAACAGTAATCCAAATGATAATCAACCAGATGATGGTGATAAAAAAAAA
 68432  ATCTTAAAATAG
;     G-orf103 ==> end
 68444  TGGTAAAGACAGTAATAACGGTGAAAACAACAATACAGAAAATACTTCCA
;     G-orf121 ==> start
 68494  ATGAATCAAAAAGTACAAATAAATAATCGCAAATATATTCATCATTCTTTTTCTTTACCT
 68554  TTAATTTTAGGTATGTTAGATATTGATCCAACTCAACTTAATACAAATTTCTCTAATTAT
 68614  GCTTACGGTGTATTTTTATTAAGTTTAATCGCTTTACTTTGTTTTATTAATGTTCTTTTC
 68674  TATATTACAATACATTATTTAATTCAAGTAAGAAATTATGAATTAAAGTATCCTAAGTTA
 68734  AATAAGATCATTAATCTATATAAAAAAGTTAATATACTTTATATCTTTATTGAAGCTTTA
 68794  ATTTGTTTTGTGTGTTTAATTTTAATCGTTTTCTTTTCATTAATATGTATTTATACATTT
 68854  AATTAA
;     G-orf121 ==> end
 68860  CAAAAAATAAATTTATAAATTAAACTATTTAAATTTTTATTTAGTTATATTTCCCAATTA
 68920  AAGGAATAAACTTTAACCATTTATTAAATTTGCATTCTGGTTCTTTGTTAATATTCTTAT
 68980  TTAGCTTTAGTACCTTTATTAGTATTAATTGAATTAACTAGTTATTTAGCTAGAGCTTTC
 69040  TCTTTAGGTATAAGATTATTTGCTAATATGGTTGCATCTCATACTTTAATTAAAATATCT
 69100  ATCCACATTCTTATATCAAATGTTTAATGCTAGATTCATAGTAGCAATCTTAACTTTAAT
 69160  ACCATTTACTTTATTCTTAGCTATTATGACTTTAGAATTAGCAGTATCTGTAATACAAGC
 69220  TTATGTATTTACAATCTTAACATGTTCTTATATTAAAGATTCAATTAATTTACATTAATC
 69280  TTAAAACTGTATTCAGTCTTTATACTTATTAGTCACTTTCTATCAAAATAATAAATAAAG
 69340  TTAAAGAAGGAAAAGTTTTTAATTAAATTTATCATTATAAACTTACCCCCTTTAATTATG
 69400  ATTAGTGCTTATCGTAATAATAAATATTATTTTAGTACTTCTATTAATAGACTTCAATAC
 69460  TTACATTTATCTACTCTCCCTATATTAAAAATATTGGTTAAGTATTCATAAATTACCAAT
 69520  AAAACTATTAAATTCTTCATATTCTTTTTTCCATGGTTTATAGAAGGTTTAACTGAGGCA
 69580  GAGGGTAATTTTGATATAGAAATAAGCCAAAATCCTAAAGTATTACCTAAATTTAGATTT
 69640  AGATTAACCTTTAAATGTTTAGGTGTTGTACTTTTATGTTTAAAATTTATTTTGGTTCAC
 69700  CTTCTTTATTTTTAAGAAAAGATACACAAGTATTTACTTTATAAATCTCAAGTCAAGAAA
 69760  CAATTAAAAAAAAATAAATT
;     G-orf52 ==> start /note=LAGLIDADG ;; evalue:6.8e-08
 69780  ATACCTTTATTTGATTTATATCCTTTAAAGGGTAGAAAATACTATGATTATCTAAGTTGG
 69840  AGAGAAAGTTTTATAGACTTTCAATTAAATAAAGATTTAAATACTAGAATTGATTTAATA
 69900  GAAAGAAATAAATTAAAAAATCTAAACTTAATAATCTAA
;     G-orf52 ==> end
 69939  AATCAGAATTTAAATTACCTACCGAACACCTTAATAATATTGTCGGCCTTTATATTTGGT
 69999  TTTGTATCTGGAGACGGTTCTTTTTCAGTAGTTACTGGCCCTAACAGTTTTCACACTGGG
 70059  TAAGGGTAACCAGTCTTTTTAATAAGTCGGCATATCCATAATAAACTATAATTAGAATAT
 70119  ATTATGAGACATTTTAATGTATGAAACCTAGGAAGTAGTAAAACTACAAATGATGAAATA
 70179  AATAATAGGGTAACAAAAAAATAAGGATTAGTAAAAGTTATTATACCATTCTTTGATTCT
 70239  TATCCTACGCTAGGAACACATTCTATTTCTTATTTTAAATGGAAAATTATAATAGAGTAT
 70299  ATTTTATAAAGTAAAGTAACCTATAAAGGAAAAAAAAAATATTTAATTATACTGTATTAA
 70359  TTCCAAATATAATATCTTACTGGCTTAATAATGATAATTATTTAATCAATAATGACTTAT
 70419  CAATAAATAAAGAAGGTTTAAAATTTAATAAGTTAAATAATACTCCCCCCTTTTTTTAAA
 70479  TAAAAATTTTAAATAAAAAAAAAGTAACTAGGAGATATGTATCATTTAACAGGTTATAAT
 70539  GTTTTGGTTCTATTAAAAATTATTTATTAAGTTAAAATTTATTTTATAATTTTTTTAATC
 70599  TTTAAAAGA
;     G-orf513 ==> start
 70608  ATGATCTTTTTAAGTATCTTAAATTTAATAGAGGTAATTGCCCTACCAACCATCTCTCAA
 70668  AATATAAGAAGTATCTTATATGTAAGAATATCTTCTATAATATTTATTTATGCCGGAGCA
 70728  TTAGCATTTAATGCTTTCTATATTCAGTCAATTGGATCAGGTATAGGTATATATAGTGGA
 70788  TTATTCCAAGTCACAACCATCTCACAATTATTAGATCTCTTTTTTAGTATTCAACATAGT
 70848  ATGTGTTTCTACGTAAGTTTATTGGAGGATTCAAACCATGGTAATGATTTACTATTTATA
 70908  GTCTCACCATTACTAGTGAGAAGTCCTTTCTTAAAAAGACACTTTCATAGTTCTAATGCC
 70968  CTTAATAGCAAAGTACCTCAATTGTCTCACGACCCTGTCCAAGATGCTAAAGATTTTAAT
 71028  GAGATGCAAGCCTACTCTGAGCCAATGACTGCTTCAGAATACATAGAAACAACTTTAACT
 71088  CCGTTCACTGAAGCATTCCCTCAATTGGCTAACAAATCATTAGAAATGAAAAAAGAAATC
 71148  ATTGGAAAAAGTTTAAATTCATTGGTAGAAAATGTAAATCAAGATAATGCAGAACTGTTT
 71208  TCGCCACTCTACCCATTATTTAATAGTAAAAATAATTTTAATAGTGTAATCGATATGACT
 71268  AATCCGAACTTACTATCTAATGAACTCAGATTTAAAAATACTGTCGATAGAATATTATCT
 71328  GAAAACAATATTATCTCTAAAACAGGGGGTAAAGTTATTTCGTACTCCAACGGTAAAATG
 71388  ATTATAGATGTAAATTCAATTGAAGAGTACGTTGAAAAACTAACTAGATTCTACAAAGAA
 71448  AATCCTGAGTTAGTTACTTATGGTGTGCCCGGTTTTGGAGGTTTGTTAATGTATAGAGCA
 71508  GTAGTAAAACTCCACGCAAAAACTGCGTTTGACGACCCAAACAATTTTAAAGATGAGGCA
 71568  CTAAGATTGGCTTATTTACAAATGAGAGCAAGACAAGTTTTTTTGTTTAATACTACGGCC
 71628  GCTTCATTAATAGTTATGAGTCTTATGGGAATAAGCTACGCTTTAAAAAATAATAGACAT
 71688  AAACCTATAAGTACTTTAATTAGTGATATGAATGATAAAGATAAATCAATCTCTATTTTT
 71748  ACTTTATTATCTAATAAACTAAGTTATAGAAAATATTGGAAATACGTATTATCAATAATA
 71808  CTCCTAATAATTATGGTGTTATTACCATATAGCCCTATAACCATTTTATCGATTTTAAAC
 71868  TTACAAATGTTTACTTCATTAAAAATAGTAGGTGTTCTATTCACTAATTTATTGTTAATT
 71928  TACAATTTACTTGTGTTATATTACATGAATAAATATACTAGAGTTGATACCATCCATTTT
 71988  AAAAAATATACTCCCGCTTTTGTAAAATCTCATTTTATTGAATTGCATAGCATGAGTAAA
 72048  CTTAAAGATGTTTATATTATTAAAGAAATGGTTATTAAAAATACTATTCTTTGTTTTCTA
 72108  TTACAAACAGTTGTTCTTATCTTGTTAATAGTGATAGGTTAA
;     G-orf513 ==> end
 72150  TAAGTCTATTTGCCCCCTAAATTCATTCAAGTTTTTATGATAACAGCAACTAAAAATATT
 72210  TCAAAATACCACCCCCTATAATTTAAACTTTTATATTTAGCTTTAGTACCTTTATTAGTA
 72270  TTAATTGAATTAACTAGTTATTTAGCTAGAGCCTTCTCTTTAGGTATAAGATTATTTGCT
 72330  AATATGGTTGCATCTCATACTTTAATTAAAATATCTATCCACATTTTTATTATTATTGTT
 72390  CAATGCTAGTTTCATTGTTGCACCTTGTTCTTTAATTCTATTAATTGTTACATTATATGG
 72450  TTTAGTCATTATAGGTTTATTAAAATATCTCTAGATAAGTCCACATATATTAAATTAATA
 72510  TATTTACTATCCTCAGCACCTACTCTTCTAATTTCATTGTTAATAGGTACACTTAGATAT
 72570  TTATACACATCAGATACATTATCTTGATATGATTGCTCATCTAAGTTTACTAATGGTCCT
 72630  AATTTTTCATCTCTCATTAATGCTGCTATATGTTGAAATCCACTACATGTTGCATCAAAG
 72690  AATACTGGCATATGGACTTTATAAGATGGATTTTGCTCTAACTCTCTCATAATTAAACAA
 72750  AATGATGCAAATTTAATTTTTTCATCATTTCTAAGATGTTCAGGTTGTGGTATAATCAAT
 72810  CTACCTTCTCTATTTTTATTCTTTTAAAAAAAGTAAGGGATAAAAGTATCGATGACAATA
 72870  TAGTAATAACAT
;;     rnl ==> ;; mfannot: 5' +/- 50 nt
 72882  CAAACAGTAATTCAAAGGGGTTATTAAGGAAAAACTAGCAAATTTATAAAAAAGGAGGGC
 72942  ACAAGTCCAAAAGCCACAATTTACCGAAAGGTGATCAAGTTTCATTAGATTTATTTAATG
 73002  TTGACAAAGAATGTAGGCGATCCTAAGGGAAACCTTTATATTTAAACTTCCCGAAGTAAA
 73062  ACATTTCATTAGGGAAAGGAAAGGAAATCAACCGAGACTCCGAAAGTAATGGCGAGTGAA
 73122  ATCGGACCAGCCTTTATTTAAAAAATAAATTTAACAAAAATACACACCAGAAACCAAAGA
 73182  AGGTAAAATAGTCCTGTATGTTAAATCTTTTTAAAACTAATATTTAAATAAGTATTATTA
 73242  AATTAAAATTTATTTAAATAATGAGTACGACGAGAGTGAACTTGTCGGAATATAGGGGAA
 73302  CCATCCTCTAAGGCTAAGTATTTATAAATTTAGCGATAGTGAAA
;;
 73346  AGTACCGTGAGGGAAAGTTTGAAATAGTTATGTATTTTTAGACATAAATGAAATAGTTGA
 73406  ATTAGTAACTCTATAAGCAGTCGAAATTTATAATTATAAATGACGGCGTACCTTTTGCAT
 73466  AATGGGTCAGCAAGTTAATAGGAGTAGCAAGGTTTAAAGCCTTAGTGAAAGCGACCACAC
 73526  TAACTAGCTAAAAGTATTCTTAATTTCATAGATATTAAGAATAGGATATCCTTCATAGTC
 73586  ATAAGGCTAAGAAGTTAAATATTTTCTAGGAATATAGTGATGGGTAAGTT
;     G-orf419 ==> start /note=LAGLIDADG ;; evalue:3.6e-30
 73636  ACTTCTATTAGACCCGAAGCTGATATGTGTTTTGGGAAAACACTAAATTGGCTGA
;; mfannot:     /group=IC2 (2.95e-40)
 73691  aactaccaaactccggggactccctaaagcttatggtaccaagctatcttcgaaagatta
 73751  taagtggccagaataattacctgggtacggtaacaagtcataagatgaaggaaactgaaa
 73811  tgggatatcgcggatctaaatcaatattgaataatattgtaaaagagcaacgagtagacg
 73871  gtagttattgcattaaaaaagccaaatccagacaaatgcaattaaggtgtactctaat
;; mfannot:
 73929  GGGTTTCGAAAGAAATTATCAAGTCAAAATCCCTTCTAACCAATTAAATTATTTTTCTAC
 73989  TTTACATTCTTTAAAAAGATTAAATCCATGGTTTGTAACTGGACTTGCAGACTCAGAAGG
 74049  TACATTTACTGTAATGATTGATCAAAATCAAAAACGTACACTGGGTTGGCGTGTTCAAGC
 74109  TAAATTTCAAATTGGACTACATGAACGAGATTTAGCCTTATTGTTACAAGTACAGCAATT
 74169  TTTTGGGGGTATTGGGTCAATAGGTCAAAGTGGAAGTATGGTATT
;     G-orf236 <== end
 74214  TTATTCAGTATCTAGTGTTAAAGATTTAACAAATACTATAATACCACATTTTTTAAAATA
 74274  TACTTTATTAACTCAAAAAGCCGCAGATTTTTTACTGTTCAAAACCATAGTGTATCTAAT
 74334  AAATAATAAAGTCCATCTAACAATTGAAGGATTAAATCAAATAATTAATATAAAAGCCTC
 74394  TATGAATACAGGTCTTTCTCAAATTGTAAAATCAAATTTTAATAACATTGTTCCGGTTAA
 74454  GAGACCCAATGTAAATACTGACAATATCCCGGATCCTCAATGGATAACAGGGTTTGTAAA
 74514  TGGAGAGGGAACTTTTGATATAAAAATATATAGTTCAAAAACTAAAACCGGATATGCCGT
 74574  TCAATTAAGATTTAGAATACCGCAACATGAAAGAGATACTAAATTAATAGAGTTAATAAT
 74634  TAAATATTTTGGTTCAGGTAAAATAGAAAAACATACTCAATTTCCATCTGTAACTTTAGT
 74694  TATAGTTAAATTTTCAGATCTAATTGAAAAAGTTATACCTTTTTTTGAATTATATCCTCT
 74754  TATTGGTATAAAACAAAATGATTTTTTAGATTGGTGTAATGCAGCAAAACTAATTACCGA
 74814  TGGATCACATCTAACAATTGAAGGATTAAATTTAATTCGAATAATTAAAGAGGGAATGAA
 74874  TAAAGGTAGAACCAAAAAATAA
;     G-orf419 ==> end
 74896  TTTAATTGCATGATAAATTTGATCTCCAT
;     G-orf236 <== start
 74925  GAGGTGATCTTCCTAAGACCAGATTATAATGGATCGAACGGGTGAATGTAGCAAAATTCT
 74985  CCGAAGAGTTTTAGGAAGCGGTGAAATGCCAATCTGACCTAGTGATAGCTGGTTTTCTAC
 75045  GAAACATATGTAAGTATGACATCTAAACAAAATTTATGGTGGTACAGCACTGAGTTCCCA
 75105  ACTATTTCTTTTTAAAAGAAAAGTTTAGGTTGCGGGGACGTCGAAAATCTTACCAATGGA
 75165  AGAGAATCTCGGAATGACATAAATTGATGTTAGATATTCAGACTGCTCATGCGAAGTTGG
 75225  GTAGTCAAGACGGAAACAGCCGAGAACACGAAACAAGGTCCCAAATGATTTTTAAGTGAA
 75285  ATGAAGGAAGTAATATATTGAATGCAGCTGTAAAGTGAGCCTAAACCATAGGACTACTGG
 75345  GCTCATCACAA
;; mfannot:     /group=IB (8.28e-17)
 75356  aaaccgagctatttgcaaggaacccctaaagctttaagtactcatctaaagatagtaaca
 75416  atcttaaagatacaacaatgggtaatttgcaggaaaccaaatataatttatattataaag
 75476  taggatcctcaacgactatacgcttggaataattaactaaatattaattattgtgacata
 75536  gtct
;; mfannot:
 75540  AAACAATTCTCGAAAGAAATTGAATAGGGTCGAGAAAGGAACGGCCTTCCTATAAATCAT
 75600  TTTTGTATCTCTTTTGGTAAAGTTAAATAGTAATTAGAAAAGCCGTTGGTTCTGCTTTTC
 75660  ACTAAGAGGGCTAGTACCCCAAACTTAAGTTAAAATAATGAAAAATAACTTCTACCTACA
 75720  AAAATAAAAAATTAATTA
;     G-orf339 ==> start /note=LAGLIDADG ;; evalue:1.5e-39
 75738  AAGCAAACTACAGAAACAATGAATTTGAAGAACCAAGTTAACAATAATTTTATTATGAGT
 75798  TCAGGTTATATAAGTGGATTAACTCAAACAGATGGTTCCTTTTTTTGTTCTGTCATAATC
 75858  TCTCCTAAACATAGATTTGGTATTCAATTTAGACCTAAATTTACTATAACTGCAGATTTA
 75918  GATTCTAAATATGTCTTAGATAGTATCCAATCATTTTTTAATTGTGGTAATGTCACCGTT
 75978  AATAATAAAAATCATACTGCTGAATTTGAAGTAGTAAGAATAGAAGAACTTTATAATATT
 76038  ATTATTCCTCATTTTTTAAATTATCCGGTATTTTGTGCCAAATTAAATGCATTTAATTTA
 76098  TTTAAAGAAATAGTAATTGCTTTATTTAATAAAGACAAAAGAACGATAGAAGGAAGAGTA
 76158  GAATTATTAAAGTTAGCTTTATCTATGAATATTACTACAAATAGAACAGAAGAAAGAATA
 76218  GATTATCTATTTTCTTTATTAGGGGTAACAGATCCTGGAGATAAAGTTTTATTTTTAAAT
 76278  GATAAAACAGAATTAACTAGTCCTTTATCTAATGAACATATCTCAGGTATAATAGATGGG
 76338  GACGGATCTTTTTTTATTTCTTTTCTAAAGAATGGAGAAATTAAAACTGGGTTTAATATA
 76398  ACTAGTGATAAAGCTTCTAAATCTTTATTAGAAAGTATTAAAAAACAATTAAAAAATATA
 76458  GGTTCTATCCATGAAGGTTCTAAAAATGAATTGGTATATACAGTTAATGGTATAAATCAG
 76518  ATTAATGATGTTTTAATACCATTTATGGTTAATAATCCAATCTTTTCAGAAAGAGCTTTA
 76578  CATTATGAAAAATTTAAAACTGTTAGTTTAAAGTTAAATCACGAAAAACCTTTAACTTTA
 76638  GATAGTAAGTTAAAAATAGTTGAGTTATGTTATGACATGAATAAAAAAGGAAAACATAGA
 76698  AATTTAAGTAAAACACAATATATAGAAATACTTAAAAATGAACATAATATAATAAAATAG
;     G-orf339 ==> end
 76758  GGATTTAAATAAAATATATTTAAAATTTCCCCTTAGTTTGTTTTAATTAATAACAAAGAT
 76818  AGCTATAGGACATTGGGTAGTCGCTATCTTTTAATAAACGTAATGTAACAACGTAGCAGC
 76878  CTTATACAATAGAATATTACACCAAAAATTTAACGGGTCTCAAAAAATCAACCGATATCG
 76938  TGTTTATTTTGAATAATAAAAATTAATATTCAAGATACAGGTAGTAGAACATTCAGTATA
 76998  CTGATGATAAAACAGTGTTTCATTGTTTTTAGGTCACTGAAGAGAGAATGCTGACATGAG
 77058  TAACGTAAAAAGAAGTTATAATACTTCTCGCCGAATACGAAAGGGTTGTAAGGAAAGGTT
 77118  AAACCACCTTATGTTAATGCGGCCTCTAAGGAACAAAACCAAAGTTTTGTCTGATGAGTA
 77178  TGAATTAGAAAGTCCATTTTTAATACGAAAAGGGACCAGGAAAAGAATATATTCATAACT
 77238  ACCGTACCCTAAACCGACACAGGTTCGTAAGTAGAGTATACTAAGGCGTAGAGCTAAAAG
 77298  TTGTTAAGGAACTCGGCAAGTTCTCCTCATAAGTTTGACGATAAGAGGAACCCTTTTAAA
 77358  GGGTGGCACAAAATCGGAGGCCCCGACTGTTTACTAAAAACACAATTCAGAGCAATGATG
 77418  AAAAATCATAGTATTCTGGATGAAATTTGCCCAATGCCATTAACATAAAAGAGGTTATGG
 77478  GTAACTGTAACTAATTGAAAGTCTGGTTAATAGCGGTCTTAACTATGAGGATCCAAAGGT
 77538  AGCAAAATAAATTGGCCATTAAATGTGGTCTGGTATCAATAGTGTAACGATGGTCTCACT
 77598  GTCTCTACAACTTGCTCAGTGAAATTGAATTACCCGTGCAGATGCGGGTTGCCTCCAGGT
 77658  GGACGGGAAACTTAAATTATATCTGGAATAAGATAAAAATGCGACTAGCTAAGTTTACTA
 77718  TAATAATGTTGTGTAAACCAACCAGATAACCCATTATCTGAGCTCAAACAGCATGTTTTC
 77778  GGAGTAATCCTAAATCATGAAGCCTGTTTATATGTGATTATTCAATATGGGAAAATTAAT
 77838  TAAATTGAATATCTCATATAAGAGCTAGATACCTATGAACAATGTAATGTGAATTCACGT
 77898  CAGAAGCGGTATGATAGATTGTAGAAATACGTTCCCGTGTTTTTCTTAATGGGTCTAAAT
 77958  ATCTCATAACGTATAGTGGAGTTCTAAGGGTATCATTAAGGTATTATAGTAAAAACTAGG
 78018  TAAGCCCAATAATAACCAATTTACAAGAATTAGTAATTGGAGGTTTATCTGCGAAGATAA
 78078  ATAACTGTTAGTGGGTATAGGAAATTCAAAAAAGCTAAAGCCTTGTTGTAATGACAAGGA
 78138  TAGGTTCGGTTGAACTAATCTGAAAGGATGCAGACTTTGAATTAGTGTAAAGTGATAATT
 78198  GTTAAAATTTTTATTTGAAGTAATTGTTCAATGATAAAATTAAATTCATTCTAACTCCAG
 78258  TTTCAATTAATCCAGAGTAGGTTAATTCTACACCAATGTATTTAGTATGCTAATAACATA
 78318  TTTAAATTAAAAA
;     G-orf309 ==> start /note=LAGLIDADG ;; evalue:3.7e-49
 78331  ACTATGGATATGATGAATAGAAATTTTACTAAACCTAATCAAATTTTAATACCTTGGCAG
 78391  GTAACAGGATTAACAGATGGTGAAGGATCATTTGTTTATTCTATAACTAAAACAGGTAAA
 78451  GGCTTAACAGGTCAAAAAATAAGTTTAGAATTTAAAGTAACACAAAAAACACATTCAGAA
 78511  GGAGTACTTTATGAACTTAAAGAATATTTTGGGTGTGGTAATGTAGTTATAGATAATAGA
 78571  AAAACAGATACTAAAAAATTTCATATTAATTCTTTAAAACTTCTTTTAGAAAAAGTAATA
 78631  CCTCATTTTGATGAGTATCCTTGTCTTACTTCTAAAGAATTAAATTATAAAGATTGGAAA
 78691  AAAATTTGTCTAATCATGAATAAAAAAGAACATCTAAGTATCTCGGGAATGGAAGAAATA
 78751  AATCAAATAGTTTCACTAATGAATAAAAATAGATCTTTTGAAGATAAATATAATCACTGT
 78811  AAATCTTTTTTAGGTTTATCTGGTTTAGAAGTAAAATATAATTTACCTCCTCATTGGATA
 78871  CAAGGATTTTTAACAGGTGAAGGTTTCTTTTATCATTATTTAAATGGAACTATTATTAAT
 78931  CCATCTCTTGAATTAGGACAAAATAGTCATGATGTAGCTATTTTAATAGCTCTTAAAAAA
 78991  TTTTTCAATGGAGGTTATCTTAAACCTAAATATAATTTTAATGATTTAGAAGAATGTAAA
 79051  AATTCAAGATCTCTAAATAGATTTATTTTAAGGGATACGGAAACTATTATCCAATTTGTA
 79111  GATCAATATCCTATGTTAACTAGAAAACATCTAGATTACGTAGATTGGAAAAAAGTTGTA
 79171  GTCTTAAAAAATAAAGGTTTACATAAAACCGAAGAAGGATTAGCTTTAATAAATGAAATA
 79231  GTATCAAAAATGAATTCTAAACGTGACTAG
;     G-orf309 ==> end
 79261  AATACTTAGCTTAAAATTTTAAACAATTAAAATAAACTTTATGCTT
;; mfannot:     /group=II (3.21e-10)
 79307  gagctgtatgcgatgaaagtcgcacgtacagttcttagagga
;; mfannot:
 79349  TGTCAAAGTTGTAAAACTTGGCGGAGCCTCAACAGACCCTATGCAGCTTTACTGTAGTTA
 79409  GCTATCATATTGATCTACAACAACCTTGGTTAATAGTAATTAGGGATGTCGATTGACGAA
 79469  AGATGGAATACCTTCTGACTTTGGTTGGGTTAATATTTACCTTTTTAAGTCATATATCAT
 79529  ATAATGACTCAAAATTTTCTTTTGTTTATTATATTCATATTTTGTTATATAGTGTTATAT
 79589  TATATCAAGCTTATAAGGGATAGGTGGCTAATTGGCAGTTTGACTGGGGCGGTCGTCTTT
 79649  GATAAAGTAGCAAAGTACATCCAAAGATATTTATTTATTAGAAACAATCTTTTTTTTTTT
 79709  TAAAAAGATACTAACTAAAAAATCATAGTATCTGTATAAACTATGAAGAATATAATTTAT
 79769  TATATTTTTATTAACTTAAGGTATAGCTAGAAAATTGAATGGAAATCAATCAACCAGTGT
 79829  GAAAGGTTGTAATCGGCGTAATGGCGGAAAGCATGCCTAACTGAAAGACTTAGAAGTCGA
 79889  ACAGATACGTAAGTAGGGCATAGTGACCCTTCGCTATATTATGGAATAGACGGGGATCAA
 79949  TCGATAAAAGTTACGCTAGGGATAAATTGTTGTCCCTAATACTTATAAAAGTAAAAACA
;; mfannot:     /group=IA (7.82e-17)
 80008  ctgggttaattgcaaggactacttaaaacttttaaaataaattaagttaatttgcagcga
 80068  agctcatttcggcatcacttatttcattatttaagtgtgaagtgagaacgttcaacgact
 80128  agaaagtgagtaatgctaaacaataatctttccaagagcgcccagcgtctctattacttt
 80188  tcttttcatattacatgttcccaaaggaaaaatatttaaatttaaa
;     G-orf160 ==> start
 80234  atgaataaaaacctattaataggactaagtccaaatagcaaattaattaaagagtataaa
 80294  aaatctttaacttctttaaccactcttcaatgggaggcttcaataggtttaatgctaggt
 80354  gacgctagtct
;; mfannot:
 80365  CCAAACTCAAAATAAAGGTAAAACTTATAGAATGAAATTTGAATGGGGTGATAAATCTAA
 80425  ACCCTATTTAATTCATGTCTATAATTTATTTGATGAATGGGTATTATCTAATCCTCATAA
 80485  AAAATCTAGATTAAGCCCCAAAGGAAATCTAGTGGTAAATTGGGGTTTTCAAACTATTAG
 80545  TCATGAAGCTTTTAATCCTTTAGCTAAATTATTTCTTAATAATAGCAAAAAAGGAATATT
 80605  AGATTCATTAATAATGAATTATTTAACTGAAAGAGGTTTAGCTTATTGGTTCATGGATGA
 80665  TGGGGGTAAATTAGATTATAATAAAAATTCTAAAATAGAAGTATTGTTTTAA
;     G-orf160 ==> end
 80717  ATACTCAAAGTTTCACAGAACAAGAAGTTGAAATAATGTCAAAAGAATTAATGGCAAAAT
 80777  TTCACTTTGAATGTGAATTAAGAACAAATAAATCTAAAAAAGTTATTGTTATAAGTAATA
 80837  ATAGCTATCCGTTATTTTATGAATTAGTAAGTCCTCATATTATACCTGAAATGATATATA
 80897  AGCTTCCACAATTATAGGAAAGGAAGAAAGAAAAGACTAAAGAGATGATGACATAGTCTG
 80957  AACCATTCTGTGAAGAATGGATGTAAAGAATAAAAAATCTTTACGCTAACATATTTTGAA
 81017  CAGGCTGATAGCTGGTGAGAGTACACATTGTCCCGGCTGTTTGGCACCTTAAATACATTG
 81077  GGGAGTATAAATAGAAATAATTATATA
;; mfannot:     /group=IB (2.74e-19)
 81104  gtaattggctatatgctgaaacaccctaaagctttaagtactcatttatttttaataata
 81164  aattgtaataatcttaatgattgggcaatcagcagggaagttacttatttaggttatagc
 81224  aactgtaaaatctgtaacccctcaacgactacacgccaacatccagtagctacataaagg
 81284  tattcttatgcaggatgaagatatagtct
;; mfannot:
 81313  AATCTTAATTGAAAAATTAAGCTCTCAATCCTATTAATAATAAAGGTAAGAGGGGGTATC
 81373  TATTTATATATTTAGATACTAATATTGCGAT
;;
 81404  GTCGACTCAACCTATCCTCCGGGGGTAGAAGCTTGGAAGGGTTCGGCTGTTCGCCGATTA
 81464  AAAGGTTACGCGAGTTGGGTTTAATAGTTAACAAGTAATAAGCACGTAGTATAAATAATT
 81524  ATGTTAATAACACAGCGTATATATAACATATTAAAAGAGTATGTAATAAATTAATTA
;     G-orf220_1 ==> start /note=LAGLIDADG ;; evalue:3.1e-08
 81581  CATATGTTAGACACTATCAAAATAAAAATTCCAAATTATATGGAAAACAGTAATACTTTA
 81641  CCAAAATATCTTCATGATGTTTTAATTGGATTAATGTTGGGGGACGGTTATTTATATAAA
 81701  ACTTCTCAGACAAGTAATAGTAGATTTGAAATGAGTTTTGGAACAGATAGAGTAAGTTTT
 81761  GCTGAATGGGTCGGTAATCTATTTAAAG
;;     rnl ==> ;; mfannot: 3' -20/+180
 81789  ATTATTCTAGTACTGGAATTATAAAAGTTTATTATAAAAAGGGAACACCTTTCTCTAAAT
 81849  TTAATTATAGATTCAAAACTAAAACATTACCTATTTTTAATTTTTACCATGATCTTTTTT
 81909  ATATAAAAAATGAAGTCACTTTGAAATATAAAAAACTAGTTCCTTCTAATATTAATTCTT
 81969  TAATGAATCCAGTTGTTTTAGCTTATTTGATAATGTCTGATGGTAATTTCGATAAATCTA
 82029  GAAATAGAATCAGAATTTATACCAATAGTTATTCAAAAGTAGAAGTAGAAAGATTAGCTA
 82089  AATCTATTCAATCTAATTTAGATATTTATGTTGGTGTAATGCATGATAGAAAGGACCAAT
 82149  GGATTTTAACAATAGGTGCACTACAATTAGATAAATTAAGAGATATCGTAAAATCTCATT
 82209  TTGAACCTAGCATGTTATATAGAATCGGAATTTAA
;     G-orf220_1 ==> end
 82244  CTTAATGATTTATACTACATTATTATATTATAATAAGCCCCCTTATACCAACGTTGGTTT
 82304  TAAGGAAAA
;; mfannot:     /group=IA (3.37e-18)
 82313  ccggataaattgcaaggaaaactttaattttaaagtcaatttgcagccaaagcttgataa
 82373  agtgaaccatattatatatatttggattatcaagaaggttcaacgactaacaggtgagta
 82433  tcactaacaataagcctgacacgaagatccggcgttaataaa
;;
 82475  ataaattaacgatgacatagtct
;; mfannot:
 82498  GAACAGTGGCGTGAGTTACTGAGATAGAGTTTAAATTACTCTATGATAACAAAATTGTTA
 82558  ATACGACGTGAGTCAGTATGGTCCCTATCTTCTGGAGGGATAAATAGTAAAAAGGGGCAG
 82618  ACCTTCTAGTACGAAAGGATCAATAGGCTGTGTTTCTCTAGTGTACCAATTGTAATTCTC
 82678  TATTTTTTAAATTTTAAAAAGATTAAAGAAAGATTAAAGCATAGTTGGGTAGCCACAAAC
 82738  ATGATAGATAAGCGCTGAATGAATATTAAGCAGGAAGCTATCCCCTAGATACTATCTTAT
 82798  TGATTTTCTATTTAATTAAATTATTAATTATCTATTAAATCAATGTGAATAAGAAATAGA
 82858  ACATTTCTAAATAGGATGCAAATGTAAGTCTTGTAAAAC
;;     rnl ==> ;; mfannot: 3' -20/+180
 82897  ATTAAGTTTAGCATTACTAATTTATTATAAAGACTGGATGTTAATAATTGTCAAATCAAA
 82957  TCAAATCAAAGGGTAAGAAAAAGAGACTCCTAGAAGAAATTGTTCTCTAGCTACCGTTCT
 83017  TTTCTCTTAATATGTTTATTAGTTAACAGATCAGTTTTCCGTACCTTTAAATAAATAGTA
 83077  TTAGGTATTTAAAAATCATATCGGAGTATGATATGAAGATTTAACTTCATCCTTCAATTT
 83137  TAATAGTATTATTTATAGGTTGTTGCATTTTCACCTAAAACGTTTCTATGTAAATTAACA
 83197  TTAACTATTCTTGGTTAGGTTCCTCTATTAAAATTTTTTAAATATTTTTAAATTTTAGAT
 83257  TATTTCACATTTTTAACCTTAGTGTTTTTATACTAAAAAGTATTAATTAATTAGTTAAAA
 83317  AAATTTATTTTTTTTTTATAAAGAGTTATGTTAACAGTTGGTTTCTGTAGTAAATTTATT
 83377  TTTATAGTAAGGTTCGATTCCTTCCCAACTCTAGTTAAAAATAAAA
;     G-trnR(ucu)_1 ==> start
 83423  ATTCTCTTAGTTTAATGGCAGAACATCATTCT!TCT!AAAATGTCAATTTTGGTTCGATT
 83481  CCAAAAGAGAATG
;     G-trnR(ucu)_1 ==> end
 83494  AAGATAAATTCATCAAAAAAACTAAATCGTTACAGTGTAAAAAAAATAAAACTCAATTTA
 83554  AAAAAAGTAATAATTGGAACAATAATATCAAAAATAAAGTAATAACTTTGATTAGTAAGA
 83614  GCCAACAAGAATATATAAAATATTTTTACTGGACACATTCGTATCATTTTAAATAAAATA
 83674  TTCTTCTTTTTCCAAAAAAAGTAAAATACTAAAATGATCATTTAAAATAATAAAAAAAAC
 83734  AATTAAAAAAAAGCTTATAATTTGTTACAGTGTAATTAAAAAAATAAAAACCTTATTTTT
 83794  TATAAAATTAGAATATTACCTCTTACAGGGTAATGTACTAAAATGGTAAAATTATAAAAA
 83854  GGTTGTGTAAGTATCTTAATTTTAAAAAGATAAAATATGCTTACTAAAAAAAAGAATTTA
 83914  ATAATATTTAAATAAAAATCTAATAAGATTTTAAATCATCCTTAATATTTAACGTAATAA
 83974  TGTATATATCTGTTATATATCTATTCAAAAGAATAAAATATTTTCATGAAACAAATTTTT
 84034  ATTAATTTCAATTTTTCTATATTTGATTTAAATTTAACAATCTTAGATTTAGTTTTTTTA
 84094  ACTATGGTCATTTCAATGACTTTAGTCATTTTTCATATGAGTGGAATGGGTAGAAAAATC
 84154  GGTGAAATAGGTAAAAATGTAGTAACTGGTCTCAAATTTAAATATAGGAGAAAGAGTCTT
 84214  AGGGGGTAAAG
;     G-orf113 ==> start
 84225  ATGAGTCTAAATCTGAAACTAGTAATAACAACTCTAATGAGCCTAGTAATCAAAGTTCTA
 84285  CCAACTCTAGTGGTAACAATCGTGAAGGTACTAAAAACAGTTAAGTTTTTTTTTCCAATA
 84345  CAAAAATTCATTTCAACAACAGTACAGTTTTTTTTTTTACTTAGTTTATTAAGTCACTTA
 84405  GGGAAAGATATTTCCCAAGAAGTAGAACCCTTATTTAATTTTACTACTAGAATACTACTA
 84465  TTAACTATAGGAGCTTTTGTAGGTTTTATTCGAATTGTTTTATATATTCTAAGTGTTCAT
 84525  TATATAGAAAAATATAATCTATATGAGAAATATTCTCATTAA
;     G-orf113 ==> end
 84567  AAATATCTTAGAACTCTAAATTTGTTTCTTCATTCATTAAGAATAATTTAATTGGTTTAT
 84627  AATAAAATAAGTCAACTAGATAAGAATGAGAGAAATATAATAGTCAAAAATTTTGTTAAA
 84687  ACAATGTTATTTTTAATAACTATTTTCATAATATTATTAGATGTAATTAAAATTTTTAAT
 84747  TTTATGTAGCTCCCCTATAAAATACAACTTTTTAAAATAAAACTAATAACTATTATTGAT
 84807  AAATGAGAAAAGATACAGATATTGTAGCCTAGAAAATTTTAAATAAAAATAGTCAAATAT
 84867  TAAGATTAAAACTTCTATAAGTTATATATTTTTAATTAAGAGACAATTGCTTAGATTATT
 84927  ACTATTTAAATAAAATTTTAACTTTGGAATCGTAACTCTAGAAAATAACTTACTACTTAA
 84987  ATTAAATCTAGCCAAAAATTACTATAAATCAATAAAATTTATAAAGCAGTTTTATATAAA
 85047  TAAAAGAACTAGTATTGATAAATAAATCAATATTAAATCAAGCAATCATATAAATTCAAA
 85107  ATATAAAAATAAATATAAACATTATATGAATTATCATTCAATAATTAATATTTATTTTGC
 85167  CTCTTCTATGAAGTCATTATTGACAAATCATTAAAATGCTAACAGACAAAATCTATTTTA
 85227  TTAAATATAAAAAAGTTTAATAAAAATCAAATATAT
;     G-cox3 ==> start
;     G-cox3-E1 ==> start
 85263  ATGTTATTAAACATAAATAGAAATTTATTTCAAAGTTTTCCATTCCATTTAGTAACTATC
 85323  TCTCCATGGCCTATATTAGTTAGTTTTTCGTTATTAAATTTAACAATAGGAGCAGTATTA
 85383  TCAATGCACGGATATGGTGATATTACATTTATCGTAGGTTTAGCTTCAACAGGTTTAGGG
 85443  ATGTTATTATGGTTTAGAGATATCATTTTAGAAGCAACTTATTTAGGTTGTCACACTACT
 85503  CAAGTACAAAAAGGATTAACAATAGGAGTTATTTTATTTATTGTTAGTGAAGTATTTGCA
 85563  TTCTTATCTGTATTCTGGGCATTCTTCCATTCAAGTTTAAGTCCAAGTGTAGAAATTGGA
 85623  GGAGTATGGCCACCACAAGGGATCGAAGCATTATCAGCATTTGGAATACCGTTATTAAAT
 85683  ACCTTCTTATTATTAAGTAGTGGATCAACTATAACATATGGGCACCATGCTTTAATTAAA
 85743  GGAGACAGAAAAAAAGCTATAATAGGAGGATTATTAACTATAATCTTAGCTATTGTTTTC
 85803  ACTGCTTTACAATATGTTGAATATTTTAATGCTACATTTACTATTACAGATTCAGTATTT
 85863  GGTACAACATTCTATGCTTCAACAGGTTTACATGGGT
;     G-cox3-E1 ==> end
;     G-cox3-I1 ==> start /group=IA(5') (4.97e-05)
 85900  ta
;     G-cox3-I1-orf405 ==> start /first_aa=I /note=LAGLIDADG ;; evalue:2.4e-20
 85902  ataacattagctcctaccaaaataaataataaaaattctgtatatattagaaaagttcac
 85962  accaatataaaaaaaatagatactccatttttagagtggcttacaggttttgtagatgct
 86022  gaaggtaattttaatattagtttgcgaaactacaaaagtcaagacaataaatacaatagt
 86082  ttaatccttacttttcaaataggtcttcatatagacgatttagaagttttaaagtttata
 86142  caaaaaaaattaggatgcggaaaaataactatttcgaaaaacagatgtaatttttttgtc
 86202  aatgatcaagcttcattaattaatataatagtcccagtttttaatttagtaccattaaaa
 86262  agttctaagtattttcagtttttaatatttgaaaaagcagtaactttaattaaaaacaaa
 86322  ggtcatcttaccgacagaggaagaaatgaaattataaaattttatcaagaaataaaaaat
 86382  ccttccatctatttagaggcaagcccagccctatcacacttaaataaatattggttaggt
 86442  ggtttcgttgatggtgatgcctcattctcagcacgacttaatagacctgtatttaaattt
 86502  gaaaatcatgtaaaagaattacccttatttagggccatagtggactattttcaatttggt
 86562  aatacacgaacaactggaaataattctacccaaatggtcatattagaatttaataatatc
 86622  cattttttaaaaaatgtcattgttccgctttttactaaaactaaattattaaacagtaaa
 86682  aaattaaaagattttaatgatttttgtgttttagttaatatttattattatggttatcat
 86742  acaatagcggaaggtgaatctttagctagagaaataataagtaattggaataattttaga
 86802  ttatcaacttataatactccatttacagattttaataaaaagtatcaaatactatctaat
 86862  tttccttcaccatatataattaaagatggtggattaagattttatagaaatactttaaat
 86922  ttagtttctgataaaataagagtaacggctattgatcatttaaataatgaattagttttt
 86982  tcaagtattagtgaatgtagtagaatattacagatagataggtataatataaaaaaatat
 87042  ttacttaacggtcagatttacaaaaattatagatttaaatttaccaattttatttatttt
 87102  gacagaaaagagggttaa
;     G-cox3-I1-orf405 ==> end
 87120  ttgcatagaaatcctaaaatttaggacaatttgcagccaagcttatattaaacataatta
 87180  ttctaaaaaaaaatacacatattttaatatacttttctttgtttttaagaataatcatat
 87240  tttgtttttataaatttagaaaatagaatatgcaaataaagattaatatttgaaggttca
 87300  acgactagaaagtgagtatttatgctaacaataatctttccacgaacaccctccaataga
 87360  tttatctattgatgaaatagtctgaacaacagcgtaagttgttgaaataatattaaatgt
 87420  attatgataacaaatttg
;     G-cox3-I1 ==> end
;     G-cox3-E2 ==> start
 87438  TACATGTAATAATTGGAACAATCTTTATAACAGTAGGTTTCTTTAGAATAATAAATTATC
 87498  ATTTAACTAATAGTCACCATATTGGATATGAAGCAAGTATCTTATACTGGCACTTTGTAG
 87558  ATGTCGTGTGGTTATTCTTATTCATAGCAGTATATTACTGGGGAGGTAACTAA
;     G-cox3-E2 ==> end
;     G-cox3 ==> end
 87611  TACCTATCCTTAAAAATCAAAATAAAAATAAAGAATATTATATATATTTGTATCATATTA
 87671  TTCTATGTATATTTAGAAATAATAAATATAATAATATATAATTATATTTTATAAATAAAT
 87731  CAAAGGTCTAAAAAGAAAAATTTGAAAACCTTATTTATAAAATAATAAAACATAAAATGG
 87791  AGTAGTCTCCATTTTCTTATCATATTACAAGTACCCAAAGGATAAGCTAAATATTTAAAC
 87851  TT
;     G-nad4L ==> start
 87853  ATGAATTTATCATTATTTTTATTTTTAATTGGTGTTTTAGGATTTATCCTAAATAGAAAA
 87913  AACATTATATTAATGATAATAGCAATAGAAATAATGCTATTAGCTGTCACCTTATTAGTG
 87973  TTAATAAGTTCATTTAGTTTTGACGATGCTATCGGACAAAATTTTAGTATTTTTATTATA
 88033  TCAATAGCAGGAGCAGAATCAGTAATAGGTTTAAGTATTTTAGTTGCTTTTTATAGATTG
 88093  AGAGGAAATATCTCTTTAAGAACATA
;     G-nad5 ==> start
;     G-nad5-E1 ==> start
 88119  A
;     G-nad4L ==> end
 88120  TGTATTTATCAATATTAATTTTTCCTTTATTAGGAAGTTTTGTTTCAGGTTTATTAGGTA
 88180  GAAAAATAGGTGTGACTGGTGCTCATATCATCACATGTTCTTGCTTAATAATATCTTCAA
 88240  TTTTAGCTACTTTAGCATTTTATGAAGTAGGATTATGTGGTTCTCCTGTATCAGTTAATT
 88300  TAAGTACATGGTTAGAATCAGAAATTTTAAGTGTACAATGGGAATTCTTATTTGATCAGT
 88360  TAACTGTTTCAATGTTTATTCCTGTACTTTATATTTCATCTTTAATTCATATTTTTTCAA
 88420  CTAATTATATGGCAGAAGATCCT
;     G-nad5-E1 ==> end
;     G-nad5-I1 ==> start /group=IC2 (9.06e-42)
;     G-nad5-I1-orf134 ==> start /first_aa=A
 88443  gctaagtgtattgggaaaacacataagtgggtaaaactatcaaactccggggacacccta
 88503  aagcttatgataccaagctatcttcgaaagattataagtggccagaataattacctgggt
 88563  atggtaacaagtcataagatgacggaaactgaaatgggttatcgcggatctaaatcagaa
 88623  tttattatacaaaacccacagccaaagtatataaactctgtaaaagagcaacgagtagac
 88683  ggtagttattttggaaaatctccaaagttaaggtatactctaatgggtttcgaaagaaat
 88743  tatcaaatcaaaatcctttctaaacaattaaatattaaaaatttttctactgttatctct
 88803  tcattacctgttaatgcttggtttataactggtcttcttgactag
;     G-nad5-I1-orf134 ==> end
 88848  gttcattttcagtaataatagataaaaataaatctcgaaaattaggttggcgggaacaaa
 88908  caaaatttcaattgggt
;     G-nad5-I1-orf257 ==> start /note=LAGLIDADG ;; evalue:7.8e-29
 88925  atgcatttgcgggacttatctttaatacaacaagtccaaacattttttggaggtatagga
 88985  tcaatacatataaataaaactttgaacaaagtaaattattcagttgattctataaaagat
 89045  ttaacaaagttaattgctcattttgaaaaatatcctttattaactcaaaaggccgcagat
 89105  tttattttgtttaaagaagtaattgaactaatgaagaataaatctcatcttacaattgat
 89165  ggcttaaataaaataataaatattaaggcatcaattaatttaggtttatcttatttccta
 89225  aaatctgagtttttaaacttttctccggttaaaagaccagttattaacactgaaaacatt
 89285  cctgataataattgggttgcaggatttgtaagcggtgaaggaaattttgatgttagaatt
 89345  acccaacaattatctaataaaataggaactcgagtacaattaagatttagaataagtcaa
 89405  catgaaagagatttcaaattaatggagttattagttaaacatttaggttcaggaacaata
 89465  tataaatatcctggaaaggatgcaatagttttaacaatagttaaattttcggatataact
 89525  aatataataattcctttatttgaaaaaaatccaattctaggactaaaactattagattat
 89585  cttgattggtgtaaaattgctcaattaattattgggggatctcatctaacaatagaagga
 89645  ttaaatttaattcgggaaattaaaagtgggataaacacaggtagaaaatattag
;     G-nad5-I1-orf257 ==> end
 89699  ttgtatttaattgcatgataaatttgattgccatg
;     G-nad5-I1 ==> end
;     G-nad5-E2 ==> start
 89734  CACAATCAAAGATTCTTTTCTTATTTATCATTATTCACATTCTTTATGTTAGTTTTAGTA
 89794  TCTGGAGCTAACTATTTTGTAATGTTTGTAGGTTGGGAAGGT
;     G-nad5-E2 ==> end
;     G-nad5-I2 ==> start /group=ID (1.11e-28)
;     G-nad5-I2-orf251 ==> start /first_aa=K /note=LAGLIDADG ;; evalue:3.2e-10
 89836  aaattaaattgccttaaatggtattatcttaataatctatattggtgtcctagcgaattt
 89896  aattttgttttattttcattacctttgcaaatatctaagcaaataaatcttgccacaaga
 89956  atcacttccttagaaagaataggacctcataatatagatataatctccattataataggt
 90016  tctttattaggtgatggtcatttagaaaaaagaaatagaggaatagggactagaattaaa
 90076  tttgaacaatcaaataaaaatgtagaatatttaatgtggtttcattcttatttatcaact
 90136  agaggttattgtaatattaataaacctgatctaaaaaaaagaattagaaaaaatggagaa
 90196  atttattttcattatagtataaattcttatactttttctagttttaattggattcatgaa
 90256  atgttttatatgtgttcagaaggtaaaaatgttaaaataatacctcataatatagaacaa
 90316  tatttaagtccactcgctttagctatatggtttatggacgatggaagtaaattaaaaaaa
 90376  ggagcaaaaatagctactaattgttttacatatgaagaactttcacaattatgtgaaatt
 90436  ttaaaaaacaaattcaatcttacagttacaatacactcaggaggaaaaaataaaggatat
 90496  actttatatatctctagtcaatctatgcctactttttctaacattgttaaacctaagatg
 90556  ttacctactttatattataaattaggagactattaa
;     G-nad5-I2-orf251 ==> end
 90592  tttaataccatagtaaaatttgtaaatctttagaaaattgaaatgaagaataaagattca
 90652  ttcatgtttaatgaaatataaatatgaataacaaattttgcgacattcttgaaaacgatc
 90712  aaaaattaataagcttttttatagatcgtcggtttcatttcaaatcgctatcgactagtt
 90772  caataatgggtgcctgaaatggtgcttaatgcatagtcagaattttcgtcattgtctcta
 90832  cttcatttgacaacggtgccaaggcatgaagtaaaacctgaatggtattcaatgtacagg
 90892  gaataaagaaaaaagctttctatcagtgtcataaataggcctatagataaattataaatt
 90952  taaatttctttattttaagatttg
;     G-nad5-I2 ==> end
;     G-nad5-E3 ==> start
 90976  ATTGGAGTAGTTTCTTATTTATTAATTAACTTCTGGTTTACTAGAATACAAGCCAATAAA
 91036  GCAGCAATATTAGCCTTAACTATGAATAGAGTAGGT
;     G-nad5-E3 ==> end
;     G-nad5-I3 ==> start /group=IC2 (5.81e-40)
 91072  gctttgagaggttggatctctcttttgtgcctataaattatcaaactccggggacaccct
 91132  aaagctt
;     G-nad5-I3-orf180 ==> start /note=LAGLIDADG ;; evalue:2.4e-17
 91139  atgataccaagctatcttcgaaagattataagtggccagaataattacctgggtatggta
 91199  acaagtcataagatgacggaaactgaaatgggttatcgcggatctaaatcagaatttatt
 91259  atacaaaacccacagccaaagtatataaactctgtaaaagagcaacgagtagacggtagt
 91319  tattttggaaaatctccaaagttaaggtatactctaatgggtttcgaaagaaattatcaa
 91379  atcaaaatcctttctaaacaattaaatattaaaaattattctactttaagtaaaaccaat
 91439  ttagatagtaaactaaatccatggtttgtaactggatttacagatgctgaaggatgtatc
 91499  agtgtatctatctatatagataaatgtatcaaaggaagactaggttgggccgtaaaaccg
 91559  agctttcaaatctctttaaattctagggatattaaattattattacaattgcaagaattt
 91619  tttgcctgcggaaacattgtaagcaaaaataatcgaagcgaaggaagctgttgggccgag
 91679  taa
;     G-nad5-I3-orf180 ==> end
 91682  attcacttcattatttaacacatattataataccacactttgtaaaataccctttactat
 91742  ctcaaaaagcagctgatttttatttgtttaaacaaattgtaagcctaattaatactaagg
 91802  ttcacttgactgaagtaggataacagcaaattattaatattagagcttca
;     G-nad5-I3-orf154 ==> start /note=LAGLIDADG ;; evalue:2.3e-28
 91852  atgaacttaggtttatctagtttgcaaaaatctaaatttattaattatctacctgtacct
 91912  cggccaattattaattatactgaaataccaaatttgtattgggttgcagggtttgcaagc
 91972  ggtgaaggttgctttttagttagtatttcaaaaactataaaaaataaaaagggtcaaata
 92032  attcaattaacatttaaaatatcgctacatcgtagagacaaaaaattattagaaatgatt
 92092  gttaaatatgttaaatgtggatccgtttattctcacagtgaaaatgctttagtttttaaa
 92152  gttggcaaatttgtagacataaataattttattattcctatttttaaagctcatccaatt
 92212  ctaggactcaaacaatttgattatcaagatttttgtgaaatagctactttaataggtgaa
 92272  ggtaaacatctctttagcacccctgaatttcaaaaatcaaattaa
;     G-nad5-I3-orf154 ==> end
 92317  tcaaagatagaattaacacaaaaagagaatatcctaaaatttaattgcatgataaatttg
 92377  attgccatg
;     G-nad5-I3 ==> end
;     G-nad5-E4 ==> start
 92386  GATATGGGATTAAGTATAGGATTCTTTGCATTAGTAGCATTATTAGGATCATTAAATTAT
 92446  TCAACATTATTTAGTTTAGCTCCATTTATGAATAGTACAGCTATTGATATTATCGGTATT
 92506  TTATTATTAAGTGGTGCTATGGCTAAATCAGCACAAATACCTCTACATAGTTGGTTACCT
 92566  GGCTCAATGGAGGGT
;     G-nad5-E4 ==> end
;     G-nad5-I4 ==> start /group=IB (3.85e-22)
;     G-nad5-I4-orf250 ==> start /first_aa=F /note=LAGLIDADG ;; evalue:1.5e-07
 92581  tttaaaggcgttaaacattatattttaatttttatttatttttatattacattttgtctt
 92641  atttattctgattattcatatcatatggcaccatgtgcctctattttacctattattcat
 92701  tctatccctacatctacattacataccattgctggtaatatgttaggtgatggttctatt
 92761  agtctttctaaaaagaataaaggtgaaggtaaatatgccatgacaatggatgtttattcc
 92821  ttaaattatttacatcatttgaatgagaaaatttatagtcaatttactaaaacaaaattt
 92881  tatgcttatccgaatattttacttcctcaacatataggtaaagaaatcactcagtatcat
 92941  tatagtactaagacacatcctttatttacagctttacacagtttgtggaataaatggaat
 93001  gttgagaaaaacaagttcataaaaattgttcctttaaacatatctgaaatgttttcagaa
 93061  atatctttagcttattggataatggatgatggttattttgattcatatggtagaactaag
 93121  acagttcttctgtgtacagagtcattttctaaggaagaatgtataattcttcaatctttg
 93181  ctagaaaagttaaatgttaaatcaactttgaaagtaagagataaaattaacgatagatat
 93241  agaattagaatatctaaaactagtatggatagagtaatttccttggtaaaaccgtatatg
 93301  cataaagattttttatataaattaggaaaataa
;     G-nad5-I4-orf250 ==> end
 93334  ttgtaatgtatagggccctccttaaacttccctatatgctggaacctcctaaagctttaa
 93394  gtactccactcaaatagtaacaatcttaaagataatacaatggacaatcagcaggaaacc
 93454  aaaagattagagtccgtcaatcttattaggatcctcagagactatacgggaagcttcata
 93514  ttttaaatgttaagatgatatagtccgatcagtaaagaaatatgctgttaacataaaag
;     G-nad5-I4 ==> end
;     G-nad5-E5 ==> start
 93573  CCTACACCGGTATCCGCATTAATTCACGCTGCTACACTAGTAACCGCAGGATTATATTTA
 93633  TTAGTGAGAAGTTCACCAATATTAGAATATAGTTCCACAGCATTATTAGTCATAACATTA
 93693  GTAGGAGCAACTACAGCTTTCTTTGCAGCAACATGTGGTTTAGTGCAAAATGATTTAAAA
 93753  AGAATAATTGCTTTCAGTACTATAAGTCAATTAGGTTATATGGTAATGGCTGTAGGT
;     G-nad5-E5 ==> end
;     G-nad5-I5 ==> start /group=IB (2.85e-24)
 93810  caaatctaaggcttactttaaatctttctatatgctggaacctcctaaagctttaagtac
 93870  tccactcaaatagtaataaatttaaagataatacaatggacaatcagcaggaaaccaaat
 93930  aatacttattttaagtgttaaagtaggatcctcagagactatacgaaagaagtaaataaa
 93990  ttaatttcatttatttattaagatatagtccaatcaatcatgaaagtgattgctaataag
 94050  tttagtatagggttgcctatattaattatatttttatacagtaattactttgagtctatt
 94110  tttaaaa
;     G-nad5-I5-orf149_2 ==> start
 94117  atggaatatttgtacctgatcttatttttaatatttgtgtacctatatgacaaccaaaaa
 94177  aaaagaacaagaggttatatgccaaaagaagagaaaattagagtatctaatagtatacca
 94237  gattggtttaagcaagttgtttgtggtataatgttatcagatggttcaattagaatgcac
 94297  ggtaaacaagcactactaagtatacaacaaacacatcaagaattaacccaggaaatttga
 94357  aaaatgtgttttcaattaaatttagtgttaagtggtattcatattattaacagacaaaat
 94417  aaaaaaatagtttattcttttcaaactctttctttaccttttttcacttctttatataat
 94477  gattggtataaatcaatagataataagaatattaaggtgttacccttaaatttagattct
 94537  ttatttactccattagcttgagcattttaa
;     G-nad5-I5-orf149_2 ==> end
 94567  taatgggtgatggaagctgggataaaagtggatcaagaataattcttcatcttaataatt
 94627  ttactttaattgaagttaatagaattcaatctattttactttctaaatttgatatttctt
 94687  cttatttagttaaaacacctcattctgataaagaaagaggttatgttttaaaaataccag
 94747  caagagatgtaggtaaagtaagagcgcttgtttctgatcatatttatccaactttaaaat
 94807  ataaaataggtttataatatttgctgtttaaaatttataattaatctgccaactatgtct
 94867  atataatttttttttctatagaaaggtgtgttaggatttaaaagatataatgcaacccct
 94927  ccttgcctcttctcataatatagttgatttatgagagtgatagcagggctaatcttattt
 94987  tttttg
;     G-nad5-I5 ==> end
;     G-nad5-E6 ==> start
 94993  CTTAGTCAATACAATGTTGCTTTAATGCATGTAGTTAACCATGCTTTCTTTAAAGCATTA
 95053  TTATTCTTAGGGGCAGGTGCCGTAATACATAGTTTCTCTGATCAACAAGATGTAAGAAGA
 95113  TTAGGTGGTTTAATTAAATTCTTACCATTTACCTATACAGCTATGTTAGTAGGTACTTTA
 95173  TCTTTATTAGCTACTCCTTGGTTAACAGGATTCTATAGTAAAGATTTAATAATTGAATTA
 95233  GCTTTTGCACAATATAGTTTTGAAGGTACATTTGCCTTTATTTTAGGTAGTTTAACAGCA
 95293  GGTTTAACAGCTTTCTATTCATTTAGATTAATTTCATTAGTATTCTTAACAAAACCTAAT
 95353  GGACCTAAAATATCTTATTTACATTCACATGAAGCTACTTTAGCTGTGATTATACCTTTA
 95413  TTTGTATTAGCTTTATTTAGTATCTTCTTTGGTTTTGTTTTCTCTGATTTATTTGTAGGT
 95473  ATAGGTACTGATTTCTTTGGTAATTCTATTTTTATTCATCCAAATCATATTACTATGGTA
 95533  GAAGCAGAATTCTCTATGGATAGAATAGTTAAATTATTACCAACTATTTTATCTTTATTA
 95593  GGTGCTGTATTAGCCGTTTATCTTTATCACTTTACACCTAATTTATTTTTTATGGAAAGT
 95653  CCTATAACTAGAAAAATTTATACTTTTTTAAATGGTAAATATTTATTTGATGTTATATAT
 95713  AACCATTACTTTATTGGTAGAGGATTACAATTAGGTTACTTTATAAGTAAAGTATTAGAT
 95773  AGAGGAGTAATTGAATTTGTTGGTCCTTATGGTTTAAGTAATACTTTAAGTCAAACTGGT
 95833  ATTAATATCGGGAAATTAGATACTGGAGTAATAACAACATATTCATTATATATAACTATT
 95893  GGTTTATTATCATTAGTATTCTTAGTATTCTCACCTATTTTATTAGATAATACTATCTTA
 95953  AATGAAAATAGATTATTTATCATTTATTTAGCTACTTTATTATTTGCTCTTTATCCTAAT
 96013  CAAAAATAA
;     G-nad5-E6 ==> end
;     G-nad5 ==> end
 96022  ATAGTAAGCTATTTCCCCCTCCCTCTTTATCTTAAATATTATATTTATTCTTAAGGTTTA
 96082  TAGTTAAAAGTATCTATTCTTTAGATTTAAATTATCAGAAATGAGGAGGAAGAATCTATA
 96142  CTAGAACTCATTATAAGATATACTGGTTTATAATCTACTACTTCTTTATCATAAAATCTT
 96202  ATTAAAAGTTTACCATTTTCTAATGAATCAATATTTTCTATTTTGTAGTTTAAGGCCTGT
 96262  ATGCTCATGTATATTATGTATTAATAATGAGGGGGTATCTTTATTTAGACAGAACCTATT
 96322  AGGAAGAAGAATGCTATTCCTTAAACAAATCATTCATCAGGTTAAAGTTTGGATAAAACT
 96382  TATAAGTTATAACTCTAATAATAAATGGTGTACCATACAGCATTTAAGCTAATAAAGTTT
 96442  ATACTTTAAAAATTTTCTTCCTTAATGATAGATAATTAAAAATCTATTCTACTAAATTTA
 96502  TTCTTAGTATAAATAATAAATTTTTTCCATGTTTAAATATTATACAACTTATATAATTTG
 96562  TCGTGCAAAAGGTGATGCAGCTAAATTGGGTGGAGTAATCAAATTCCTAAGTTTAGTATC
 96622  TCTTCACTTATACAGAACTTACCAAATAAGTGTAGCTCAAGCAGAAAGAGACGAATTGAA
 96682  AGAAAAATTAGAAAAATCGTTTTTTATTTGTTTATATGGAGCACTTTAATTAAAAGAATC
 96742  TGTCTAAAACTCTCTTAAGCTTCTTGCTCTTTCTAAATAATTTATTTAGGATTCAAGTCT
 96802  ACCTTGAGTATCATCAAAAAAATCTTA
; G-orf91 <== end
 96829  TTCTTTATAAGC
;;     G-dpo_4 <== end
 96841  TATTGTATCTATTGCTATTCCATTATCATAAATCATTTTTCTTTTGTTTTCTGTAATCAT
 96901  TCATTTATATACTTGAGATTTTATTGTTATTGTTGAAGTTGCTAAATCTTTAAACCATTT
 96961  GTCATGTGTTAAATCTAAAGAGATATTATTTTTGTTTAATAAGGATTTAAAATCATTGAA
 97021  GTTAATTTCTTTTGCATTTTTATAACCTTTAATTTTAGTAACTATTTTATCATCTGTTGT
 97081  AATACCCATATATAATTTAGG
;;     G-dpo_4 <== start ;; HMM match pos. 1017,1104 score 1e-13
 97102  ACA
; G-orf91 <== start ;; contain dpo
 97105  CTACATTACAACTTCTTTGAAAATATATTCTAATTTAAATTTACCTAATTCATTTCCTAA
 97165  TAATTAATTTGGCAAATCGCCGTCAATAAACCCTGAATCCGTATCTGAATAATATAATTT
 97225  AAAATCAAATTTA
; G-orf482 <== end
 97238  TTTTTT
;;     G-dpo_5 <== end
 97244  TTTTAAAATGTTAGTCATGGCAACTCTAGAAAGTGCAGTAACAGCAGAAGCTATAGCTAC
 97304  ACACACTTTATGATCAGCTTCTTTATTTTTCCCTATGTCTATATAATTTACAAAAAATCC
 97364  ATAATCTCCTAGATCTAAAAAATCTTCAATATCATTATTACTATCTTCTGTTAATTTAAA
 97424  GAAATCTTCTTTATTTAAAAATTTTTGAATGTTATTTATTAATCTCATCCCAAATCTACC
 97484  ATATAAACTATTCATAATTAATTTACATACTAGATTCATAGGATCTGTTTTAGAGTATTT
 97544  TTGTCTTAATTTAAATAAATCATCAACAAAATCTTTAAATATATAATCATTTTTAAAATA
 97604  ATAACCATTTTTAATGTTAATTTCATAATCTTCTAAAGAATTATAATATTCACAGCAATG
 97664  GATTTTCATTTCAAAAGTTCCGTTTAATGATACAGTTCTAAGTGATCCATTGATTTTATG
 97724  ATGAATTTGTAAATAAGGTATTTTTAAATCTTTTTTTGTTTTAACAATAGAATCAGCAAT
 97784  CCAATAAGTATTTTCTTTATCTAAGATTGTAATATCACCTTCAAAAATATGAATAGGCCC
 97844  TACAGGAAATTTATTTAATGTCATTTGTGATGGATAAAGTGCGGTTCCATCGTAAACTCT
 97904  AATATTTTTACCATAAGGAATATACATATCTGTAGAACCACCTGTATAAGAATCTTTAAT
 97964  CCAAGTAAAAACTTTACCTGATGTTATTGGTATACAATTTTCTTTTAAATAACTTTTTCT
 98024  GAAAATAGCATAAGCTAAACTAGATATTGTTGGAAAGTTTTCAATATTTAATTCCCAATG
 98084  TTTATAAACTAATTTTCTAAATTTAATTAAAATTTGATGTAAAACAACAGAGTCATTTTC
 98144  ACAATATTTTGTAATTAAATTTTTCCATTCATTAAAATCTTTGACTAGTAAAATATCTTT
 98204  AGAATAATGAGAATAATCATTTTGAGCATATTTTTCTTCATTAGGATTTAAATTTGAAGA
 98264  GATTAAAACAGGTTCAATTAATTTTTTATTACATTTAAATGTCTCACTTAAATTTTTTAA
 98324  TGAAGCATTTAAGATTAAATAAGAATCTCTAAAGATTAATGAAACACCTTTATTATTTTT
 98384  AATTTCAATAGAGATAACATTCCAATCTTTAAAAATAGGTTTAACTTTATACCCATCAAA
 98444  CAACCATAATTTAGCTAAATATTTAAAAAGAAATATTAAATCAAATTTACTTAAATTATG
 98504  GGCATAAACAGTATAACCTCTATATTTTCTTCTTAAAATATCATTAAATAATTCTTCTGG
 98564  AGATTCTGTGAAATAAGATTTTTTAATTTTACCATCATACATAGAATAACAATAAGGAGT
 98624  TAATATACCTAAACTATTTTTAATAGTTTCAATATCAATTGTAATAATTTTTGCTAC
;;     G-dpo_5 <== start ;; HMM match pos. 453,969 score 6.8e-91
 98681  TTTTTT
; G-orf482 <== start ;; contain dpo
 98687  TTATCTTTTTTAATTTTAGTTAAATATTTTGTTTTTAATATTTTAGTTTTTAAAACAATT
 98747  TCATTTTTAATTGTATCAATGTAATATTCAGTATCATCTAACGATCTAATAAAAATATTT
 98807  TCTTTAAAATCTTTATCTATTATTGTAAATAATTTAATTTTACCTTTATAAATAGCAATA
 98867  GTTGAACTACCATCTTTATTAAGAGTTATATTAAAAACATTTTTATCTGACATTACTA
;     G-orf102 <== end
 98925  TTAAATTTTCTTTAAAATTAAATAGAGTTTTCCCCAGCTTTGATAATCTCTATTTAGAGG
 98985  TAAGCAAACTGTTATGGTACTATTTCCAAATTTTTCTAATTTAGGTTTTGGTTCAGGTTT
 99045  TAATTCTGACCATTTATCAATATAAAATTTTTCTCTGTTTTTTTCAATAATAAAATAATC
 99105  AAATATAATTATACTAAAAAAAGAATCAAGATAATCATTAGATTTCAAGGATAAATGTGC
 99165  TAAACAATAATCAAAGTATTTATCTTTAACATCTTTACTTACTACTATCCCTTTGTGTAA
 99225  TGTTACCAT
;     G-orf102 <== start
 99234  TCTTCCTTCTTCCTGAAATTTTAATAAGATAAAATATTTTCTATCACTATCTAATTCACT
 99294  GAAAAAAAGATTAATAATATTTTTTAAAGAATTATCAGACAATAATTTGTTATTAATTGA
 99354  ATATGTATTAGAATTTAATCCTGTGTAACCGATTTTTTTTTTTGTTAACAAAAAAAAGTA
 99414  AGTAAAACTAATAAAAAACAATTAAATTTAAATAGAAAAAGAGTAAAAAAGTATAAAATT
 99474  TCTATTCAAATATACATAATGTTGAAAAAGATTTATAAAAAATTATGATAATTTAAAATA
 99534  GAATAAGGTAAATTGTTGACTATTTTTACTAATAACAATAATATCTAATAAATAAAATAA
 99594  ACTAAAAAAAGAAGTTTTAATAAAATAAAAATTTTAATGTTAAGTTAAAAAATAAAAATA
 99654  AAAGAGACTGTAAACATTGCGTTAAGCATATAAAATACAACTTAATACTGTAAAGGTATG
 99714  AAAGTTTAATT
;;     rns ==> ;; mfannot: start of 5'
 99725  TTCAGTAAGAATTTAATTTTGGTTCCGATTGAACGTTTTTCAGTAGTTTAAGACATGCAA
 99785  ATCG
;;
 99789  TTGTACCCAACGTCCTTATATAAATTAATATATTAATATTAATGGGATTAGGGGATAAGG
 99849  TGTAGAGGTGAGTATGTTAAATAAGATACCCTATAGTCTTCTTAGCTAGGAGATATAAAG
 99909  TAAAAAGGAAAATTTCTGCTATAGGATTCTATTTAATTTGATTAGGTAGTTGATAGGGTA
 99969  ACGGCCTACCAAGCCAACGATCGAAAGTCAAGTTTGAAAGAACCTCTGGCCACATTGGGG
100029  ATGAAATCTCCCAAGTAGTAATAACACT
;;     rns ==> ;; mfannot: corr to pos 358-392 of R.americana
100057  ACCAGCAGTCGAGAATATTAGTCAATGCTCGTAAG
;;
100092  AGTGAACTAGCTAACTGAAATCATAGAATTTCTTTAAATTCTGGATGTCGTAAGGGAAAA
100152  TAATGATAATACCTTACTATGAG
;;     rns ==> ;; mfannot: corr to pos 485-571 of R.americana
100175  TGTCGTCCAAATCTGGTGCCAGAAGACTCGGTAAGACCAGAGACGCAAACGTTAATCATC
100235  ATAAACAGGCGTAAAGGGTTTGTAGGCAG
;;
100264  CTTTTAAAAAGTATAAAATTATTGAAAGCTAGAATCAAAAAGAGGTTATAGTGTATAACG
100324  CCTAGAGGAGGGCTGATATCCATAGATCCTAGGCAGAATACTCAGGGCGAAGGCCACTTT
100384  CCATTAATGAT
;;     rns ==> ;; mfannot: corr to pos 735-810 of R.americana
100395  TGACGCTGAGAAACGAAGGTTAGGGTAGGAAATAGGATTTTAAATTGCGACCTGAAAAGC
100455  TTATTTAAGTATAGCGG
;;
100472  AGTAACTCCGTCTAAATATTCCATCTTATTAGAGTTCGCCTTAATAAACGAGCATTGGTA
100532  ACAATCTAGTTTAAAGCTTAAGGTATAAACTAAATAATATTATTTGGTTTGAACTGTCTT
100592  CTATGGTTAGAGAAATCGAATCTATGTATTAAAGGTTTTATTAATTAGTATTTTCACGAG
100652  TCCTTGGTGAATTTAAGATGGACAAATAATTATAAAATTAAAGTAGGAACCTAAGGAAGA
100712  CTATTACGTACTTAAATAGGAACAGGGAAACTCCTATAATCTGCTATTTAGATAATAGCA
100772  AGGAAATTAGCAATAATTTCTTATAGATTAGAGGAAACAAGACAGCGTTAAAAGCGAAGG
100832  CCATTATGTAATGTAATGGATAGGCTCTTTATTAGAAATAAATAAAGAAGATAGCCAATT
100892  CGAAAGGATGCTGACTAACGCATGGGTGATTCTAAAGTATTTATAATTTCAAATATTATG
100952  TTTAAGGACATGGAAAAAGCATTGTTTAATTTATGGGAAGAATGGTTTGTAGGTTTCTGT
101012  GATACTGACGCTAATTT
;     G-orf237 ==> start /note=LAGLIDADG ;; evalue:2.7e-22
101029  TCAAGTCTTTCCAAAAAAAGATCTTATCTAACAAAAGAAGGTATCCTTAATGAGTATTAT
101089  AATATTGGTTATGGTTTCCACATAGGTTTAAGTATTAAAGAGTTACCTCTACTAGAAAAA
101149  GTTAAAACTCAATTAAATTCAATAGGCCATATTTATGTGTATTCACACAGAGATGAAGCT
101209  AGATGGGCAGTAACTAAAAAAACAGAATTAATTTATCTAATTGAAACTGTCTTTGGGAAA
101269  CAACCATTACTAACTGAACATCAAAGAGGAAGATATGCAAGACTAAAATATGGTGTACTA
101329  AATAATTTTAATAGAGTTGAAACTTTAGGAGAATATGAAAATTTTATACATAGAAATTAT
101389  GTAGAAACTAACATCCCTGATAATTATTATACTTCAGGAACTGCTTTTGATAATTGGATC
101449  TTAGGTTTTGTTAATGGTGAAGGTTGTTTTTATGTTCATAAAAAGGGCCATTTAGTTTTT
101509  TATATTGAACATACTGATAAACAAGTACTAGAATTAATAAAAACAAGACTCTCTCTAAGT
101569  CCTAATATTTTAGATAGAGGAAATAGAAATAGTACCAGAAAAGATACATATTCTCTAACT
101629  ATCTCTTCTAAAAAAGATTTAGTGGCAATTAGGAGTTTGTGCGAAAATCCTCTATTGAAT
101689  AAATTAGAAGGTCAAAAATTAGTACAATACAATAATTGGCAAATTAATGCTTAG
;     G-orf237 ==> end
101743  ATTTTAGGTATTGAAATTAGTTAAAGTTAAACTTAAATTTACAATGGTTCTAAGGATATA
101803  GAGCCTCCTTATTATAAAATTTATTTTTTTTTGTCTCTCTCTGCCGTCCGGCACATAATA
101863  CTTTAGAATGGCTT
;; mfannot:     /group=II (1.24e-12)
101877  gagccgtatgcgatgaaagtcgcacgtacggttc
;;     rns ==> ;; mfannot: corr to pos 735-810 of R.americana
101911  tttgtggaaga
;; mfannot:
101922  ACAACTGTGAAGTTCTTAATCCACGGTTAGATACCCCGGTACTCCTTTCTGTAAACGATG
101982  AATGGT
;;
101988  AGTCATTAGTTAAATTAAAATAACTAGAGGCGAAGTTAACACAA
;;     rns ==> ;; mfannot: corr to pos 850-965 of R.americana
102032  TAACCATTCCGCCTTGTGAGTACTACTGCAAAGTAGAAAACAAAAAAATTAGTCGGTCTC
102092  GAAGCAAACGGAGTGAAGCATGTTATTTAATACGATAATCCGCGTAAAACCTTACCA
;;
102149  GAACTTGCATACAAACTATAACTTTTTATAACCTGAAAAGGGAAAGAAAATATTAGGAGT
102209  ATTTTATAATTTAAAGTACTTAAG
;;     rns ==> ;; mfannot: corr to pos 1014-1044 of R.americana
102233  TACAGGTGTTGCATGGCTGTCTTCAGTTCGTGTTGTCAAA
;;
102273  CATTAGGTTAATTCCACTAACGAACGAAATCCCTGTTATTAATTTACACTTAATAACTAA
102333  TGAATCTGATAGAGATTCAGCGGGG
;;     rns ==> ;; mfannot: corr to pos 1190-1252 of R.americana
102358  GCTAAGACAAGTCGTTATGGCCCTCATGTTCTGGGCTATAGACGTGCCACAAAAACTTTT
102418  ACA
;;
102421  AAGTGATGCAATACTTCCCAATAGAAGTGGAGCTAATCATTAAAAAAAGTGATTTATATT
102481  AAATATAAGC
;;     rns ==> ;; mfannot: corr to pos 1305-1411 of R.americana
102491  CGGATTGTCTCCTGTAATTCGGAGGCATGAAGAAGGAATTCCGAGTAATCGTTGATAAGT
102551  AGCGCAACGGTGAAGCTAGTTTCGTGATGAACTAACTGTCTGTCGC
;;
102597  TGGGAAGAAGCTTTTAGTGGAGGAAACTGGAGTAAGATAATGTTTTTTTCATAGTAACTC
102657  ATTGCTTTAAGTAAAGTATTTTTAGTATTTTGATAAACTTATTGGATTTAGTGAATTCAT
102717  TG
;;
102719  AGGTAACATCTCAAAAGTCATAGCATGGTAGCTGTACTGGAAAGTGCAGCTGGATAATAA
102779  TTAAT
;;     rns ==> ;; mfannot: end of 3'
102784  TTGTAACCCCCTATATTTTTATAATTAAATTAGTAAAGATAAAATTAAAATTAAATTTCA
102844  CAAGG
;     G-trnV(uac) ==> start
102849  AAGGGGTTAGCTTAGTTGGTTAAAGCAGTAATCT!TAC!ACATTATTGACCGGGAGTTCG
102907  AATCCCCCACCTCTTA
;     G-trnV(uac) ==> end
102923  ATCATATTTTAATCTTAAATTAATTTTTAATTACTATAAAGTCTA
;     G-trnL(uag) ==> start
102968  GCGAGTATGTCGAAATTGGTAGCCGAGTGAATCT!TAG!GTTTTCATTATTTTAAGAGTT
103026  CAAGTCTCTTTACTCGTA
;     G-trnL(uag) ==> end
103044  TTAAAATGGTTGCTTTTATAAATTTTTATTAATTTATAA
;     G-trnR(ucg) ==> start
103083  GCATCTTTAGTTTAATGGTTAAAACGAGAATCT!TCG!AAATTCATAATAATGGTTCAAT
103141  CCCATTAAGATGTT
;     G-trnR(ucg) ==> end
103155  TTAATAATTCAAAATAAGGTAGCTTAATGGTTTAAGTATATATTTATATTAAAATAATTG
103215  TAAATATATTAGTGAGTTCAATTCTCCTTTATTTTTTATTTTACCTTAGTAAAAGATGTA
103275  TTACTTTTAAGATGTAACTTAGGTTGCCTTTAATTAATAAAATTAAGCAATGGTTTTAAT
103335  CATGATTGTCTACAAAGACAAGGTATTAAACACAATAATATTAAAATTTATATAAATTAT
103395  ATAAAAATAAAATATAGTGAGTAAAATATTCTAAGTTCAAATTTAATCATTAAATAAATG
103455  AATTAACAACAATT
;     G-cox2 ==> start
;     G-cox2-E1 ==> start
103469  ATGTTAAATTACTTTTCAATTTTTAATACTATTTATAACGATGCTCCACAACCTTGGCAA
103529  TTAGGATTTCAAGATAGTGCAGCTCCAGGATTTACAGGGATAGTAGAATTACACAATACT
103589  ATCTTCTTCTATTTAGTAGTAATATGTGTAAGTGTATTTTGGGTAATAGGATCAATAATG
103649  TATTACTTTAATAATAATAATTCACCTATTGTACATAAATATCTTAACCACGGT
;     G-cox2-E1 ==> end
;     G-cox2-I1 ==> start /group=IB (1.80e-28)
;     G-cox2-I1-orf295 ==> start /first_aa=R /note=GIY ;; evalue:1.7e-37
103703  agagttgtgcctattcaaaagtgttttaaatttaataatatttatatagttagtaaacca
103763  tatattaggttttacagtacttcacctaatagtccttctaatgatattccttttagtata
103823  aaattgtatgaagatgcctatttaatgagaaaatcaatcattaaagaaaataaaggtaaa
103883  tcaggaatatataaatggactaataaattgacaaatgatatatatattggacaatcgaag
103943  gatttatcaaaaagaataataaaatattttaatcttagttatctaagagatagaaatagt
104003  cttataataagtagagcattaatcaaatatggttactctaacttttcattagaaatatta
104063  gaatattgcgatgaatttgagttactcatcagagaacaatattattttgataagttaaat
104123  cctaaatataatatactaaaagtagcaggcagttctttaaattataatcatacagaagaa
104183  actaaagcaaaaattagtaactctttgaaaggagtttatgtaaaggaaaaatcaccttta
104243  tttggtagagtccatacagaagaaactaaagcccttatgagtttaaaaaaatctaaagta
104303  aataatcctttatttggtaaagctcactctgaagaaactaaagagttaatgagacaaaaa
104363  gctttaggtagaaaacattctgatgaaacaatcttaaaaatgagtattgctaaaggttct
104423  tttgtttatatctatgaaaaatttgagtcagaagggtttaaattaataggtagctttgtt
104483  tcaattagaagggcagctaaatttttaggtataagtggttctacagtaaacagatatata
104543  aactcaggggaaatatttaaagatagatataaattttcatctaaataa
;     G-cox2-I1-orf295 ==> end
104591  atttaaaaaaactatgaataaattttcactgtatgctggaaactcctaaagcctttaggt
104651  actatctaattttaataattttatcagttataaccctaaaggataatacaatggacaatc
104711  agcaggaaaccaaatataatttaagagagccttaaatttatagagtaggatcctcagaga
104771  ctacacgtgaaactcctttaaaatttagaacaaaggatgaagatatagtccagccattta
104831  ttgaaagatagtgggtttgctg
;     G-cox2-I1 ==> end
;     G-cox2-E2 ==> start
104853  ACACTAATAGAATTAATTTGGACTATTACACCAGCTTTCATTTTAATTGCTATTGCATTC
104913  CCTTCATTTAGATTATTATATTTATTAGATGAAGTAATCTCACCTACAGTTACAATTAAA
104973  GTAGTAGGGCACCAATGGTATTGGTCATATGAATATAGTGATTATATTAATGTTAGTGGT
105033  GAATCAATAGAATTTGATTCTTATATGATACCTGATTCAGATTTAGAATTAGGTCAATTT
105093  AGATTATTAGATGTTGATAATAAAGTAGTTGTTCCCACTGATACACATATTAGATTAATT
105153  GTAACAGGAGCTGATGTTATCCACTCTTTTGCTGTACCTTCTTTTGGGTTAAAAATTGAT
105213  GCTGTACCTGGTAGATTAAATCAAACTTCTATCTTAGCTGAAAGAACTGGTACTTTCTAC
105273  GGTCAATGTTCTGAAATTTGTGGAGTGTACCACGGTTTCATGCCAATAGCTATAGAAGCA
105333  GTATCAATTCAAGATTACTTAGCATGGATAGATGCCGCATAA
;     G-cox2-E2 ==> end
;     G-cox2 ==> end
105375  TCTAATTAATATAAACATTTAAATTTTTTATAAATATATATTTATAAGTATTTAATTATA
105435  AAATTTATGGTTATAATGCAAATATAAATTTATGTTTACCCCCTATAAAGCTAAATAAAA
105495  AAATTTCATTTATATTAAGTAAAAAACAAAGTATAAATTTAAAAATTAATTAACTATTAG
105555  CTTAAAACTTTATTTATCAATCTTATAAAAATCTTATAAAACATTATATTCACTACTAAT
105615  AAATTAGTAGAAAAGGTGAAACGAATGTATATTACCATGAATTTAATGGATAAATAAAGT
105675  AGCTATTTAAAATAGCTCAGTTATGAAAAGTAAAAAATAAATTAA
;; mfannot: G-rps3 ==> start Def by similarity
105720  CCAACGTTAATTAATAAATCAATCAAT
;     G-rps3 ==> start
105747  ATGTTTAACAATAAAATTTTCTTACCAATTAATAATCAATATACTACCATAGATTTACCA
105807  ACATTAAAATCAAATAATTATAAAACACCAACTTTAAAAAGAAAAAGAATAGACATGTCA
105867  CCAGTATTAGAAATAGCTAAATATAATAATCAATTAATTAAAGATTTTCAAAATAAAGAA
105927  GAAATAATTTTAAATAGTAAAAAAATAATAAATAAAGAAATAAAACCTATTTCACAAAAA
105987  ACATCATATTATGATAAAATAGATATGTTAACTTACATTCCAAAAAAAAAAGAAGATGAT
106047  GAATTACAAACTGTTATTCAAAATTATTTAAAATCTTTTAGTACTTTAGATATACCTTTA
106107  GCTCAAACTCAAAATACTTTATATGAATTTAATTCAAAAACTTTAAATTCAAAAACATTA
106167  AATAAAAATGTATCTAAAATATTAGAATATTCATTCTTTGAAATGAATAGTGTAATAAGT
106227  AGACCTTATTATTTAATAACACCTAAAAATATTATTATAAACTTATTTTATTTTGTTCTT
106287  AATAAAAAACTTTACGACAAAAACTTTTTAGATTTAAATATCAATAAATTGCAAGGTTTA
106347  AGTGCTAAATTAAGTAATTATTTTAAAAAACCAGTCAAATTAGAATTAACTCAATTATAT
106407  TCAGTTAGTCATAATAGTCAAATTTTAATTAATATTTTAGGTAAATTAGGTTTATTTAGA
106467  AGAAATTCTTTTTCTAGAATTATAGGTAGATTTTTAAAACATCAATCTCATAAAATGATG
106527  TTTAGAAGTAATTTAAATAAATTTAGTAGATTTGCTACTATTTTAACCGGTGTTAATATT
106587  AAATTAGGTGGTAGATTAATGAGAGGTAAAATTGTTCCTAGAAGAACAGTTAAAAAAATT
106647  CAGTATGGAAGTTTAGCTAGAAGTAAATCTAATTATGTAAGTACAGCTAGATTAACTCAA
106707  AAAAACAAAAGAGGAGCTTTCAGTTTTACAGTATCTATTGGACATAAATTTTTTTAA
;     G-rps3 ==> end
106764  TTTCCCCCTTATATTGTTTTATACCTAAAATACTTATTTTTTCATTTATCTAACTCTTTT
106824  TAAATTTTGAATAAATAGTTATTTATTTTTTTTTTCGAATATTTAGTTTTTAATTGATTT
106884  TAAAAAGTCCAACAATAATTAAAATTATTTATTTAATAATAATTATCATTAATATTATAT
106944  ATTATTTTTATATTGTTATTTAACAATATATTTATTATTTATATAATTATATAATTTTAT
107004  TATTAATATCATTTAAAAGAGTCCATTAATCATTATTAATGATCGAGGTTAAATCCTTAA
107064  AATTTTAAAATAAAAAGAAATAAAATGTTTTTAGGTTAAACTTACTTGATGTACCAATAT
107124  CTTGTTTACGACCAAACTAGAAATATTATATATATTCGGTCAAATAAAAATTTAAATAAA
107184  TAAAAT
;     G-nad6 ==> start
107190  ATGAAAAATTTCTTAATTGATTTATTAGCTTTTGCGGCACTATTTTCTAGTGTTTTAGTT
107250  ATTACATCTAAAAATCCTGTCATAGCAGTTATTTTCTTAATTTCAGTATTTGTAAATGCT
107310  GCAGGATATTTAATATTATTAGGTATAGGATTTATAGGTATCTCTTATATTATAGTTTAT
107370  GTAGGTGCCATTGCAGTATTATTTTTATTTGTGATTATGCTTCTTAACATAAAATTAACA
107430  GATATCTTAGAAACAAGTCATCAATATACAAAAAACTTACCTTTAGCATTCTCAATAGGT
107490  ATATTATTTATATATGAAATCTATACTATTATTCCATTTCCTATTGATAATGTTTCCTTT
107550  ATCTCTTATTTGTTAAATCTAATAAATGTTTTAAATGGATTACTGTTAAATAGTAATTTA
107610  AATTTAGATAATGTAGTACATATTGCAATAAACCCAACTATTGCTGATACTGCTTTAACT
107670  CCTTTCACACAAATTGAAGCTATTGGACAAGGTCTTTATACTTATGGAGCTTCTTGGTTA
107730  ATTATTATAAGTATAATTTTATTATTAGCTATGGTAGCCCCAATCTTTATTACTAAACCT
107790  AGAAAAATAAGTAATAAATTAAATAACTTAACCCCCTTAAAAGGTTTAAATAATAAAGAG
107850  TTTGATAGTAAATT
;     G-orf89 ==> start /note=LAGLIDADG ;; evalue:3e-12
107864  CAACAAAATTGGAGGCAAAAGATACTTTCATTCATCTCCTATAGTCAAATCTGCATTGCA
107924  ATCTTTTGTACAAAACTAA
;     G-nad6 ==> end
107943  ATCCTTGGTTAGTAACAGGATTTACAGATACAGAAGGTTGCTTTTCAGCGAGACTAAGTA
108003  ACTATCAAAACACAAAAATTTATCACCTGTTTTTTTCTTTCCATATGCATCTAACTGATT
108063  TAGAAATACTTTATAGTCTTAAAATTTTCTTTGGTGTAGGTAGTGTTAGAACTGATAAAA
108123  CTGGGGCATAA
;     G-orf89 ==> end
108134  TAT
;     G-orf41 ==> start /note=LAGLIDADG ;; evalue:3.9e-07
108137  CAGGTCACTGGTCTTTATAATTTCCAAATTATTTTAAATCATTTCAAAAGATATCCTCTA
108197  CAAAGTTCCAAAATACATAGTTTATTTATTTTTTCTATTATTTTAGAAATTATGCAGAAA
108257  AAATAA
;     G-orf41 ==> end
108263  CATTTAACAGATTCTGGGTTTTTAAGGGCAGTTTCTCATATAAATTATTTAAATA
;     G-orf84 ==> start /note=LAGLIDADG ;; evalue:5.2e-08
108318  AACCTATTAAAAAGGAACTTTTTAGATAAAATAATAAAAACTATTGGTCCTATTCCTTTA
108378  CTAGTTTTACCTTTTGTGCCTATTCTAACTAGCATAAGTATTATAAATCCTTATTGGATA
108438  GTTGGTTTTATTATGGGTGATGGTGGTTTTACTTTTAGTAAATCAGTAACAATTTCTAAG
108498  AAGACTAATGAAACAAGAGTTTATTTTAGTGTGCAAATGTTTATTTTAGTTTGCAAATGT
108558  TTGTATCTCAGTTAA
;     G-orf84 ==> end
108573  ATATAGATGCTTATTACTAAGATCTATAGCTAATCACATAGATACTGGATATATTATAGC
108633  GCACCCTAATAA
; G-orf312 ==> start ;; contain dpo
108645  CCT
;;     G-dpo_6 ==> start ;; HMM match pos. 805,1088 score 3.4e-55
108648  TATTTCTCTGAGGAAGTTAAAGACATACTTAAGTATGGTTACCAAATAACTAGCATTAAA
108708  TGTGCAAAAAGATTCAGTAAGGGTTACATCTTTAATGAATATGTCCAAGAGATGTTTGCA
108768  ATGAAAAAGAATTCAGTAGGACCTCAAAGATGGATAGCTAAATTATCTTTAAATAGTTTA
108828  TATGGTACCTTTGGTAGAAGACAAGATCTCTTAAAGACAGTCTCTGTCCCTAATGACATG
108888  GTTAGTGCTTATCTTGTTACATATCCTTCAGGTACTGTATTAGAATCTAGTGATACTACC
108948  TCTACAATATTATATGTTGATAAACCAAATTATCAGGCCTTAGATCAATTAGGAGCAGTA
109008  TTCCATGATGAATCAACTTTCACAAGAAATGTTAAAGCAAATGTGGCTATTGCAGCAGCT
109068  ATTACCTCTTATGCAAGAATTCACATGAATCAAATTAAACAATTAGATTGTGTTATTTAC
109128  ACAGATACAGACTCTGCCATAACTACTGCACCATTGCCTCAAGATTTGATTGGTAATGAT
109188  CTAGGTAAGTTCAAAGATGAATTGAGTGGGTGTGTCATCGAAGAAATTTACGTATTGGGA
109248  ATTAAACAGTATGGATTCTGGTATTATGATAAACAAGGTAACAGAGTTGAGAGATCAGTA
109308  TGGGCTGGTTATACAAGAGATTCTATTACTTTTGAAGAAATTAGAGAAATCTTTAATGGT
109368  AAAAAAATCACTAAGGTTGTAGATAATAGATTTTTTAGATCTTTAGAAGATTTAACAGTA
109428  ACAATCAAACCAGTTAAGTTAACCTTACAATTTAAACCCCAA
;;     G-dpo_6 ==> end
109470  AAAGTTTTAATCGGTAATGAATACATAGCACCAACAATAGGTTTAAATAACAATGACCCA
109530  GTCCTAAAAAGATTAGAACAAATAATCGATAATATTAAAAATAGTAGTACTGAG
; G-orf312 ==> end
109584  TAACCTAAGTTACACAATCCTTATAGGAAATAATGACAAAAACCCCCTATAAGTGTGTGT
109644  TTAGAAGATTGTTTAACCAATTAAAGTTCACACAGTGGCTATTCTTTTTTGTTATGTATC
109704  TTGTCTAATTAAGTGGATTGTTTTTCGTATATAAAAGT
;     G-orf499 ==> start
109742  ATGATCAAAAAAATACTATCCTACTTATCTTTGAAAAGTTTTTTACTTTTCTTCTCAAAA
109802  TTTTCCTTCGGGAGAATTTTTACACCTTACTTTAGAGCTTTTCTAAGGGTCTTCTTCTCA
109862  GACAGGAAAACAGCTTTCCTGATAAGAGTTTTTGCATCCTTCTTTGGAGTTTTCAGATTA
109922  CTTAACGCTTTGTTAGGTTTTCTTATTTTTATTAATTTATATTCTTATAAAGGATGGAGT
109982  TCTATACCTGCATCAATGCTAGCTTTCTTATCATTAATGAAAAAAGAGTTTATTGAAGCA
110042  ATTAATAGATACTTTCCTAACTTTCCCCCTTTCACATTACCTGGTACATTTTCTAAAACC
110102  ATGGACAATATAAGTCACTCAGTAAGTGATGCCATTCATCATTCACCTGTAGCAACTGAC
110162  ATAGCTTATAATATAGCTAAAGAAGTTAAAAAGGTTGAACATCTATCTGATTCTAAGTTC
110222  GTAGCATTAAGAAAACTTTACTCTCAGTATACACCTACTTGGGATTGGTTACCTTGGAAT
110282  CCAGTTGAGGAATCTTACAATTTGTTTACAGACTGGAAGTTTTACTTCGGAATGATCCTC
110342  TTTTTAGGTCTAACTTATTGGTTCTTTGGTGAAACAATCAGAACTAAAATTAGTGATTTA
110402  CCATCTAATCCCTTTAAAAAGGATGATGATCACGGAAGACCTGGTAATTTCCAGACCCCT
110462  CAAAGAGCTAGTGGATCTAATGATGTAGATGTCGAAGCTCAACATGTTAATACCCCTGGT
110522  TCTGAATTCAAAAGAGCTTGGCCAGGTAGATTTTATGATTATCTTCAAGACAGATTCCCT
110582  TGGAGAAAAAGTACTGTAGCTAGAGACAATGCTAATTTACAACCTTCAGACTTACCATCA
110642  GCCCCAACTCATGAACCAACTTCTGTTGAATCAAAAGGGAAATATAGAGAGGCCTGGATC
110702  CCTAGTAATGGAAGCTCTTCTACAGCTGTTGAACAAGTATCACCTTCTGATGGTAGAAGA
110762  AGAGCACCAGGTAGAGCTGACGAAGTTTTTGAGACTTATAGAAGATCATCTTTAGACGAA
110822  GAGAATGCTCCGGATGAATTAGCAGAATCTGTTAATACAGTAACTAATTTTTGGAATTAC
110882  TTTAAACCTAAAGTGATCCCTCCTAGATTTATGGATGACCCCTCTTATGTGGACCCATAT
110942  GCTCATGTTAGAACTGTGGAACAAGACCCTTATGTTGGACAGAATGTTTTTGTATTCCAA
111002  GATGAAAATGGGTTTAAATCCATTGACAAAAATGAACAGGCTTTACTTAGATTTAATGAA
111062  CATAGCTTAGACAGTGTTAATAAAGGATTCACTCCTTTTGTAGAACCTGATAACGCTTCT
111122  GAGTTAGGTGATGTCCCTCCTTCTTTAACCGATGACAACTCGACTATTTTAGACGATAAC
111182  TCTGTTATCGGGGATGACGGAGATTCAGTTTTATCTGAAGTTGTTGGTAACTTTTTTTAG
;     G-orf499 ==> end
111242  TTATTCAACCCCCTACACAATTAAAGTGAAACCGGTTGACAACTTCAGGAGAATCAGAAA
111302  AAAGAAAAAGGAATTAGTTAAATTAAATATTTATTTATTTATTTATTTATTTGAGTTATT
111362  AAGATGTTGGAGTTATTTGAGTTATTGGGATGTTGGAACTATTTGAACATTTTGGGAATT
111422  CGTCTGTTTTGGACTGTTTTATTAAATTCACTCTTTTTAGAAACTTTTTGTAGATTTTTT
111482  ATTTGTGAAACTGATTGATTTTTTGACTGTTTTGACTGTTTTGGACTGTTTTGAACATGA
111542  TTTTATTGTTTTTAACCTGAAAATTGTTGTTTTGGAACTGTTTTTGCTTGTTTGAATCGT
111602  TTTTAGTACCCGACAGGGTCGGACACGAAGTGAATACCCTTGTAACGGGAGAAAAAGTAG
111662  TAATCCAATACATCTTCAACTTATTCAGCACCCTTCATGAATTGTAACCCATTTATTTTG
111722  GATAAAGTAACCCTCACAATACTATTTTATCTTAATTTAACACAGATCATCGGGACCTTC
111782  ACATCCATTTCTTTCTTGACAAAAACCCTCATCATTTTTACACTTAAAACCACTTATTAA
111842  CTCTTAAAACACCTCTTATTTTAGACCTTTGATCACCTCTTTTTACTTAAAAAACCACAC
111902  TCTTCCTCCTTTTTCCTTTAAAAACTGCCTCCTTAAAAAAAAAATGTATTCAACAAAAAT
111962  TAAAATAAAAGAGACTGTAAACATATGCGTTAAGCATTTAAACTCCAAACTGAATAATCT
112022  TCATGTTTCAAGCTCAAATAAAGTAAGTAAAGTAGAATAGGTAAAAGTAAATAAGTAAGT
112082  ATAAAAAGATCATATAAAAGAGATCTCTTGATGTAAAAATCGTTTAGAGGTCAGTTAATT
112142  TTACTTGTTATTGGGAAATTTTAGTAATGATTTAAATATGGTTATTCTTAGAAATAAATT
112202  GGTTCTGGATAGCCCCACTGGACCTTAGCTAAAGCATAGCATACCCGTAGGTA
;     G-orf139 <== end
112255  CTAAGAGACATCGGGAAAGGTTGTCAGTTCAAGTCTGACAGGTTCAATTTGGCTTAAAAC
112315  ACCAATAATGTATGTGATAATGACCTTTTTATCAGAGAATTTTCTGTAAACTATATTCTC
112375  AGTTATTAATCTGTAAATAATTTCCATTGCGGTAACTATTGGGACTAATCTTGAGTTTAA
112435  GAATAAGAATTCTAAGAATCTCTGATCAGCACCAACTCTAAGGTTTAATAATTCAATACC
112495  TTTAGAGTCGTTCGTGTGGAGTGGAACAATTGCCATTGAAGGTTTTTTGTATATTACAAT
112555  ATCTTTTGTTTTAAAATTGAATATACCTAATGGATTGTAGATGGGTCTTCGCAATTCTGC
112615  GATAAAAAAGTTTAGCACAAGAATGATACTTGTAATTGTTTGAGAAGGAGAGTTTTTCAT
;     G-orf139 <== start
112675  TTTTTAATATTTTATTTTTTGAACATAGAAACTAATTTTCCATATTATACTAATTAATTC
112735  GATTTGTTGATTATCTTCTACCAATGCTAATGATTTTGGAATCCTTTATTTAAATTTTCT
112795  CAGTTTTTACTGGTATGATTGGTTCTGTATTTCAGTTTTAATAAAATTTTAAATTATGAG
112855  TTTAGGGGGTTATTTCGTATTTGTTGGAAGAATCTTATGTACTCAATTAAGTAATCATTT
112915  GGACATGCGGACCTCTAGAAATAATTTAAATGGTTCTGTTTTGTTGAAATCATGAGGAGT
112975  AGGTATCTCTCTATTTAAATATTTAAGTCTAAATAATTATAATAAACCATTATTGATTAT
113035  AAGATAATATATTAAAAGAATCAGTATCTCATTATTTTGTTTGCTTCGAGCAAGAGATAG
113095  TTCTTAAATTTTTCGATAAGAGCCCAGTTATATCATAAAAGTT
;     G-atp8 ==> start
113138  ATGCCACAATTAATTCCTTTTTACTTTTTAAATCAATTATACTTTTCATTTGTAGTATTA
113198  TTTGTAGTAATCTATATTTTATCTAAATATTTTTTACCTTTATTTACTTTACAACAAGTT
113258  ATTAGATTATTTATTGTTAAATTAAATAATAAATCTTAA
;     G-atp8 ==> end
113297  TATTACTTTAAACATAATATTATCATAGAAATATAAATATTTTTATAATTATATAATATT
113357  TCCCCCTATATTTAATATTGTTTTGTAATAATGATATTTATTGAACCATTAGTTAAAGAT
113417  AAATACAAATAAATGAAGCCATACCATTAAAAGTTTAAAATATTTTTATAATTATATAAT
113477  AAATTATTATTAAGAAATAATAAGATATATGTGCCCCAAATAAAGTTAATCTTTCTAAAG
113537  TTTAATAAAAAAAATAAATTTATTTTAAAAGAAACTATCTTTAATTTATGTATGTATAAT
113597  TTAATTTTATTTGA
;     G-trnS(gcu) ==> start
113611  GGAATAGTTTTCATTGGTAAGTTAAAACGATT!GCT!AATTGTTCGGGTAATACCCTTGG
113669  AGGTTCGACTCCTCTCTATTCCG
;     G-trnS(gcu) ==> end
113692  ATTTACTTGTTTATACTCTATATTTTAAAATGCAGTACACATCAAAAGATATATAATGGT
113752  CAATTAATGATAAAAACAAGGAGTA
;     G-nad2 ==> start
;     G-nad2-E1 ==> start
113777  ATGATCTTTTTAAGTATCTTAATTTTAATAGTGGCAATTGCCCTACCAACCATCTCTCAA
113837  AATATAAGAAGTATCTTATATGTAAGAATATCTTCTATAATATTTATTTATGCCGGAGCA
113897  TTAGCATTTAATGCTTTCTATATTCAGTCAATTGGATCAGGTATAGGTATATATAGTGGA
113957  TTATTCCAAGTCACAACCATCTCACAATTATTAGATGTCTTAATTTTATTAATAGGAAGT
114017  TTAATATTAATATCATGGCCATCTCTAAATATATCAAAAGTTAAAATAACAGAAAATATG
114077  TCATATGCAGGAGAATATTCATTAATTGTATTATTTAGTACATTTGGGGCATCACTATTA
114137  GTATCTTCAGCAGATTTAATTTCAATGTACTTAAGTATAGAATTACAATCTTTTGGGGTA
114197  TATATATTAACCACTTTATATAGAGATTCTGAATCAGCAACTTCAGCAGGATTAAAATAT
114257  TTCTTATTAGGGAGTTTATCATCATGTATAATCCTATTAGGAAGTGGACTAGTTTATACT
114317  TATACAGGATTAACAAATTTAGAAAGTATCTATAATTTAATTAGTGTAAGTGAAAATACA
114377  GCCATACTACAAGGTTTAAGTTTAGGAATCGTACTAATAATAGTAGGATATTTATTTAAA
114437  GTATCAGCAGCACCATTACATAATTGGGCACCT
;     G-nad2-E1 ==> end
;     G-nad2-I1 ==> start /group=IC2 (2.41e-39)
;     G-nad2-I1-orf196 ==> start /first_aa=A /note=LAGLIDADG ;; evalue:9.4e-20
114470  gcattgtgttctgggaaaacacataagtgggtaaaactaccaaactccggggacacccta
114530  aagcttatggtaccaagctatcttcgaaagattataagtggccagaataattacctgggt
114590  atggtaacaagtcataagatgacggaaactgaaatgggttatcgcggatctaagtcagct
114650  aacaaagctgtaaaagagcaacgagtagacggtagttggtttttagctcaaaaagctaga
114710  ggcttaaggtatactctaatgggttttgaaagaaattatcaagtcaaaaacccatctaaa
114770  caattaaattcacaaaaattttctttttctactttaactaacaacagcgtaaacaatacc
114830  atcaaactatggtttatcacaggattcatagacgctgaaggatgttttcagatttcaatt
114890  agacaagataaaaaatataaaactaattgaagaatatcccttacttttcaaataaaacta
114950  catgttaaagatattgccttattaaataatattaaaaatacaaagggtgtaggtactatt
115010  acattacataacaatgataccgctaattttaatgtatattctataaattaa
;     G-nad2-I1-orf196 ==> end
115061  ttacaagtaataattgatcattgtgtaaaatacccattaataacacaaaaacattctgat
115121  tttttattatttaaacaagcttttgaaattattaaaaggggggatcatttaactgaaaaa
115181  ggtttattagaaatagtaggtttaaaaagcgcacttcatttaggattatctgagaagtta
115241  agagcagctttccttaattttgttcctgttactagtccagcatttaagtttaatggtata
115301  cctgatcctttttgggtagcaggtttcattagtggtgatggttctttctatttaagtatt
115361  agatctaaaatttctcctactagcactaccgggaacattttaagaagtgtttctttaatt
115421  tttggagccactttacatctcagagataaagaggttatccaagctttggcttcttatttt
115481  actttattaaatggtaaaggttttgatagcttaactgtaaaaccttatcctatttctatt
115541  acaaaacactctgtaggtctttacataagaagattttctgaaattgttaatgtaattatt
115601  cccttttttgataagcatcctattcttggtgtcaaaagtttagactttgctgatttaaaa
115661  aaagtagctgaaattgttcaaaataaagggcatttaactagttcagggtttgaatctatt
115721  caaaaaataaattctactatgaatctaagaagaccttggggatcagacacagagtagatt
115781  taaattatagctagtttagtagaaaaaaaaattaaaatattatttaattgcatgataaat
115841  ttgatagccgtg
;     G-nad2-I1 ==> end
;     G-nad2-E2 ==> start
115853  GATGTATATGATGATAGTCCAACAATAGTAACCATATGGATAACAATTATGCCTAAAATA
115913  TCAATCTTAATCTTCTTATTAGAAATACAAAGTCAAATAGGTAATAGTTTAATAACAATC
115973  TTTTCATTATCATTGAAAACTTTATTATTAATAAGTTCATTATTATCTTTATTAATAGGA
116033  ACAATAGTAGGGTTAGCTCAATCAAGAATAAAAAGATTATTAGCATATAGTACAATCTCA
116093  CATATAGGTTTCATATTATTAGCTTTAGCTATAAATACAGAACAATCAATAGATTCATTC
116153  TTATTTTATATAATCCAATATTCTATTACAAATTTAAATACATTTTTAATATTAATAGCA
116213  TTAGGTTATGTATTAAAAAATAATAGTCAATCTATTTTAGAGTCATTCCAAGATATTAAA
116273  TATATTACTGAACTTAAAGGTTTATTCTTTAATAATCCATTATTAAGTTTAAGTTTAACT
116333  ATTTGTTTATTTAGTATGGCTGGTGTACCACCTTTATTAGGTTTCTTTTCAAAACAATTT
116393  GTATTATATTCAGCAATGCAAAGTGAATATTACTTTATTGGGATAATCGCCATTATAGTA
116453  AGTGTAATAAGTGCTTCTTATTATTTAAAAATTATTAAAGTTTTACATTCTGAATCTAAA
116513  GAAATAGAAGAAGTCACAGAAAGTCAATTTACTTTAAGTTCACTTCATAGTTTTATGATC
116573  TCAACTTTAACTTTATTTATTTTATTATTTATTTTAAAACCTTCAATATTATTAAATAGT
116633  ACACAATTACTAG
;;     G-nad3 ==> start ;; First ATG found at 116670 HMMmatch = 4,116
116646  CATTATCTTTATTTTATTATTAA
;     G-nad2-E2 ==> end
;     G-nad2 ==> end
116669  TATGAACAATATTTTAATGTTATTTATTTTTGTACCTATTTTAGCTCTGATTTTATTATT
116729  ACTTAATTTTTTATTAGCTCCTAAAAATGCTTATGAATCTAAAGTATCAGCTTATGAATG
116789  TGGTTTCTCCCCAATTTATGGACAAACTAGAAGTGTATTCCACATTAATTTCTTCTTAGT
116849  TGCTTTATTATTTTTAATATTTGATTTAGAAGTATTATTACTTTATCCTTTAGCAGTAAC
116909  ATTGTACCAAGTAAGCGTTTTCGGTTTCTCTGTAGTATTTGTATTCTTCTTTGTATTAAC
116969  TATTGGATTTGTTCTTGAAATAGGTTCAGGTTCAATTTCTATGAGTAATAAAGAAGTCAA
117029  AAATTCAAATAACCCCCTTTCTAATAATAATACTTACAAAAATAAAAGAGTACTTACGAT
117089  AACCCAATAA
;;     G-nad3 ==> end
117099  AAGGCTACTTTCAGTACTTCAGCTGTATATTCCACTCAACACCCCTGAAAATTTAAAGGA
117159  TTGGCCAACAACAAATTCTCATTGGGAGACCATGAAAAAGATAGAGGGGAAGAAACAAAC
117219  AATCCTCATATAATAGCTAGAAGACTTATTACTAAAGGAGATTTTACAGATGCTAAATTT
117279  ATAAATTTGGTTCGATCTCAATTAGGACACACTATCAGGAAGAATTAGATAAACTAAGCA
117339  CTATCAAACTTGATTCATTTTTATTTGATGAACTAGGTGTTCAAACTAAAACTCACGAAC
117399  AAGTAATTA
;     G-orf60 ==> start /note=GIY ;; evalue:4.6e-09
117408  GTAGTAGTGCGTATAGCGCTAAAAGTTAGAAGCAAACTAAAAGGGTACATAGGGGGAACT
117468  AATACAAGCATAGCAGGAGTTTATATTTGGACAAATCTTAAAACGGGAGAACAAAATGTT
117528  GGTCTTACTATCAATTTGTATACAAGATTCAGATCGTATTTAAAACCTTCTATTTTAAAT
117588  TAA
;     G-orf60 ==> end
117591  GGAAATAGACTGATTAATCAAAGTATGAAAACATTTGGAATGGAAAATTTCAAATTAGAT
117651  ATTTATGAAATAGACACCACAGGTATTGTATATTCTAAAATAGAGCAGTTACCCTTTGCT
117711  TAGAACAATATAATATGTTTACTTTAAACCCTTCCCTTAATTAGATAAAAGTAGCAGGAT
117771  CCAATCCAATAGTCGTATTAACTAAAGAACACATTGCTTTAAAAAAAAGCAAATAGTAAA
117831  CCAGTTTACGTTTATAAAGACAAAACTCTGCTTTATGAAGCAACTTCTGCAACAGAACTT
117891  ATCAAAGAGACTAATATAAGCCATAGTACAGTAACTAATTCTCTTAAAAACTCCACAAAA
117951  AAATAAAAGTATGAATAAGTTTTTAAATATTTAACATATTAGCCCAACATCTAATATAAA
118011  AATCAAAAAGGGTAGATCAAAAAAACTTTAAAAGATTTAATTAATAAATATAGTACAGTT
118071  GGTAAAAGAACTTCACTGAAGGTAAGTTTAACTCTTATTGACCATGCAAGTAATAATACC
118131  TATACTTTTTCTAATAGTCCAGTAAAAATGTTTTAATTGAAAAGGGGGCTTAATATTTCT
118191  AATAAAACAATCTTAAAGTACAGAGAAACTGGAAAAATATATAAAAATTGGTCTTTCTAC
118251  ACTTAATTACAACGATACAAAACAAGTTTAGTATCTTGCGTAGCAGTAGAATTTATAAAA
118311  CTATTCTATTAA
;;     G-nad3 ==> start ;; First ATG found at 118383 HMMmatch = 74,116
118323  ATATTACTGTTATTTCCCATAGCTGTCACTTTATACCAAGTAACTGTATTTGGATTTTCA
118383  ATGGTATTAATATTTTTTATTGTATTAACCATAGGATTTATTTTAGAAATTGGTTCAGGT
118443  TCTATTAAACTGGTATCAAATAATAGTTAA
;;     G-nad3 ==> end
118473  AATTTATCTAAAGATTTTCATTAATGTATAGTTAAGCTATTAAACAGATTTTGCTTTTAT
118533  TTGTAAATATAAAATAATAATCCCTTTTTTTTTAATAACCAAATTTTAATTATATTAATA
118593  ATATTTTTAATTAAAAGAGTTATAAATGA
;     G-trnG(ucc) ==> start
118622  ACGAGTATAGTTAAGTTGGTATAACTTCTACCT!TCC!AAGTAGTTATCATCAGTTCGAA
118680  TCTGATTACTCGTA
;     G-trnG(ucc) ==> end
118694  TACATATTAAGGATCAATCTTATCTTTAAGTAATTATAAATAAAAAGTTTATTTAAATTG
118754  TTATTATTAAAAAAAAAACACTTTATTCAAAATTAAATAAATAATAAA
;     G-trnW(cca) <== end
118802  CAAGAGCGAGGTGACTCGAACACCTACCGATGATTT!TGG!AGATCGTCATACTAACCAA
118860  TTGATACTACGCTCTT
;     G-trnW(cca) <== start
118876  TAAAAAATATGATCCATAATTATATTAATAATATGAAGGATATAATACTCTTTTATAACT
118936  AAAAAAAAA
;     G-trnD(guc) ==> start
118945  GGGCCCTTAGCTTAATAGGTAGAGTACCTAATT!GTC!GATTAGGGTGGTCCCAGTTCGA
119003  ATCTGGAAGGGCTCG
;     G-trnD(guc) ==> end
119018  TGAAATTTACTCATAAAAGAGTATGTTTGTTTTAAATGTCATACGTTAGACACTATCAAA
119078  GAAAAATATTTTATTAAAT
;     G-atp9 ==> start
119097  ATGTTAGCCGCAGCAAAATACATTGGTGCAGGATTAGCCTGCTCTGGATTAATTGGAGCT
119157  GGAGCTGGAATTGGATTAATTTTCTCAGCTTTAATTGCTTCAACAGCTAGAAATCCTCAA
119217  ATCAGAGGTCAATTATTTGGGTACGCAATCTTAGGATTCGCTTTAGCAGAAGCTACAGGA
119277  TTATTCTCATTAATGATTGCATTCTTATTATTATACTCATAA
;     G-atp9 ==> end
119319  TAAAAATTAGAAATATTACCAAATAAGTTATATTTCCCCTTAAAAATAATTAGAATAATA
119379  AATGTAATTAAAATTAGAAACAAGGAATTTAAAATATAGAGTTATGTTTACAGTTGGTTT
119439  CTGTAGTAAATTTGCAAAATTTATAGTAAGGTTCGATTCCTTCTTAACTCTAGTTAAAAA
119499  TAAAA
;     G-trnR(ucu)_2 ==> start
119504  ATTCTCTTAGTTTAATAGCAGAACATCATTCT!TCT!AAAATGTCAATTTTGGTTCGATT
119562  CCAAAAGAGAATG
;     G-trnR(ucu)_2 ==> end
119575  AAGATAAATTCATCAAAAAAACTAAATCGTTACAGTGTAAAAAAAATAAAACTCAATTTA
119635  AAAAAAGTAATAATTGGAACAATAATATCAAAAATAAAGTAATAACTTTGATTAGTAAGA
119695  GCCAACAAGAATATATAAAATATTTTTACTGGACACATTCGTATCATTTTAAATAAAATA
119755  TTCTTCTTTTTCCAAAAAAAGTAAAATACTAAAATGATCATTTAAAATA
