# Supplementary material for: Global Characterization of Fungal Mitogenomes: New Insights on Genomic Diversity and Dynamism of Coding Genes and Accessory Elements
Source: Front Microbiol. 2021 Dec 1;12:787283. doi: 10.3389/fmicb.2021.787283 (PMC8672057; doi:10.3389/fmicb.2021.787283)
Supplement: Supplementary File 1 — de novo annotation files of the 685 mitogenomes investigated in this study. Annotation was performed with the Mfannot program. [file Data_Sheet_1.ZIP › Supplementary_FileS1/CM021664.1_Ascochyta_rabiei_isolate_ME14_mitochondrion_complete_sequence_whole_genome_shotgun_sequence_mitogenome.mfres]

;; Masterfile modified automatically by mfannot version 1.35
;; on Thu Dec 24 14:46:03 2020 by user pfonseca on host LGCM-PROC
;;    - Gene Totals: 57
;;    - List of genes added:
;;      atp6                 cob (3 introns)      cox1 (4 introns)    
;;      cox2 (1 introns)     cox3 (1 introns)     nad1 (1 introns)    
;;      nad2                 nad3                 nad4                
;;      nad4L                nad5                 nad6                
;;      orf105               orf106               orf132              
;;      orf145               orf258               orf298              
;;      orf306               orf310               orf314              
;;      orf319               orf323               orf324              
;;      orf337               orf344               orf349              
;;      orf536               orf66                orf665              
;;      rnl                  rnpB                 rns                 
;;      rps3                 trnA(ugc)            trnC(gca)           
;;      trnD(guc)            trnE(uuc)            trnF(gaa)           
;;      trnG(ucc)            trnH(gug)            trnI(gau)           
;;      trnK(uuu)            trnL(uaa)            trnL(uag)           
;;      trnM(cau)            trnN(guu)            trnP(ugg)           
;;      trnQ(uug)            trnR(acg)            trnR(ucu)           
;;      trnS(gcu)            trnS(uga)            trnT(ugu)           
;;      trnV(uac)            trnW(uca)            trnY(gua)           
;;
;; end mfannot
;;


>CM021664.1 Ascochyta rabiei isolate ME14 mitochondrion complete sequence whole genome shotgun sequence gc=4
     1  CCAAAAATAATGACCTATTAGCCTTA
; G-orf66 <== end
    27  TAAGTA
;;     G-dpo_1 <== end
    33  TTCATATAAACTCTCCAAGTCCGCTTCTAAATAAATTAATGATTCCTTCATGAACGATCA
    93  ATCATTCTTTATTAATTTAGTATAATCATCTCTAGTTATGTCGTTAAAAAAATGAATCTC
   153  TGGTGTATTACCTGTATAATTTA
; G-orf536 <== end
   176  GATTGTTTTCATTCATAAATTTGTAAGGAAAATTCAATTTAC
;;     G-dpo_2 <== end
   218  TATT
;;     G-dpo_1 <== start ;; HMM match pos. 591,657 score 8.3e-23
   222  ATAACG
; G-orf66 <== start ;; contain dpo
   228  TTAAAGTCTTTAGCTAATTTATCTAAAGAACTCGTTAAAATACTATAACTATCTTTAATA
   288  ACTATTTTATCACTAACAATTTCAGTGATCGTTTCACCTTTATTATCACCTTTTAATATC
   348  TTTCTATCCCTTTTTAACTTTCTACTAATAGTCATAGAAAGAATCGTACTATCTCTGAAA
   408  TCACAATCAATCTTATATTGATCGTTTGGATTTCTATCATTATATCTAAGTAATGCAGAT
   468  ATTAAAAATATAGCATCATAACCACCAAAATTATGCATATAAAAGTGGAAACCTTTATAT
   528  TTGTGTCTAAACAATTCATTGATCATATCAACTAGTATATTATCGAATATTTGATAATTT
   588  CCTACCTTATAACTTTTCAAGTCAACAAAATATGTAACAGGTGTATCATTTAAACTTGTC
   648  TTAAACCCCAGACAATATACTCTATTTACACCGTCATTACACTCTATTGTCTCAAAATCT
   708  ATAACACCTATCTTTGTATTTTCAGTCATAGATACTATATTAGTAGTACTTCTCTTAATT
   768  GGTGCTAACTTCATGTTATATCTAATTTCCATTAGTGATCCTTGTTTATATGTATATGTG
   828  TGATTATTTGTTGTTCTCATCAATGTATCCTTTTCATTATTCCACGTATCAATCACATCA
   888  TTCATAATTACTCCAGACATATTATAACGTATTTTCCTTACGGTATTGACATCATACTCT
   948  TTATACGCATAAATGTATTTACCCTTACTACCATCTATGAGATAAAACATCCAATTAGCG
  1008  TCAAAGGAATCTATAATATTTTCACCTAGGTTTTTCTTAACATCTCTCAACGCTTTGTTC
  1068  TGTAAACTAACCAAGTCTATAAAGTTAATTTCCTTACCGTTAACATTTATAGTAATATTA
  1128  GATATGACACCATCTTTTATAGTTCTATCCAAAGGTTCTTGTAGTAAACTTAGATTAGTC
  1188  GAAACAGGTAAGTCTCCAATACTACTCGTAACTTTTTTATTAAAACCTATAACGTTTTTA
  1248  TCGTAATACGTCAATTCGTTGTCTTTTAAACTAAGATGTTTAAACAAGTCTGTTTTAAAA
  1308  GGTATAAAATTAATTATTACTTCTTCGACATCAAATGCTGTGTATTTATATTGTTCTAGG
  1368  AGAATCTCGATTCTTGACCTAACAGTTTCTTGTAACTCCATAAAACTATGGATATTCTCG
  1428  AATCTTATAAAAAATTGATTACCTGCCATTTTATAGACATCTTCCTTAAATCGTAATTTA
  1488  ATAACAGCTGAACCTTTTTTAAATTCAGTTGTAAATAGATTTCTATCAAAAAATTTTTTA
  1548  CTAAAAAGTTGGAAGTCTAACAATTCATGTATTTTGAAAAAGAAACTTACATGTTTTGAA
  1608  TTATGTTTATCAAACCTATAATCAATAGGATAGTGGAAAGGGTTCTCTTGAGAAGACTTC
  1668  CACCCATGACCGTTAGTATTATTACTCGGTGTTGTAATGTTTTTTTCAATGTTATTTTCA
  1728  ATGTTGTTACCAATGTTATTTGAAATGTA
;;     G-dpo_2 <== start ;; HMM match pos. 127,591 score 7.2e-34
  1757  ATTTAATCTTTTTGTTATTGTAGTAGCTTT
; G-orf536 <== start ;; contain dpo
  1787  TTATTATTGTTGTTGTTCTTTTTTTCGTTAAACGAATGCCTTGTCAATCTATTGTCTGCC
  1847  TCATCCCAGACATGGGTCATGTTAGTGAATCTCACTTCCAAGCTCATCTATCAGGATACT
  1907  CTTGATCGCCAAAAGCCCCGGGAGAATAAATAATTCTCCAGATTGTGAACAGCACGATAC
  1967  TCCAGGCTCTTAACCGGTCCAACATACACTCTGTGGGGTGCTAGCCCACAGCCATATATA
  2027  ACCCTTCGAAGGGACAGTCGCCTAACCACCTTAATTCTTTGTAGTATCGGACATAATCTC
  2087  CTTTTTTTTCCTTTAGCTTTTTTTTTTTTTTTTGTTTTTCCTTTTATAAATGATTGGACA
  2147  TAAAACAACCTATCTATTTTAAGATCTATATAAGAATATATTGACTATTTACTCTTTTTA
  2207  TCTCATGATTAGACACTTCTTTATCCCCTGTTACCCAATCAATATCGTATAACTTATATG
  2267  TTTCTTCTTTATTTTTTATTTGACACGTTACTATTCTATTTTCATCTATTGTTGCATCGC
  2327  TACAAAGATCTAGTGTAGATATAATATGGGAATCGAAAGTTTTTAAATAAAGATTATCAG
  2387  TATAAAGATCGTTATACACTTCACTTAATAACAGTTTAATAGTTTCTATATTAGAAGCAG
  2447  GAACAGCAAAACAATCGTGTATAGAGAAGAATAATGGACTAACTTCTATTTTGTTAAGTC
  2507  TATTATATAACAATGCTAATGATGAGGCGTTGTTATTTAATTACTAGTTATAGAAGTTTA
  2567  AAAATAGTTAAGCTATATAGAATTTAGTAGTAATGTAATGGGTATAATCACATACTAGTT
  2627  ATAAAAAATAAGCATTTTTTTTTCTTGAGCTATATAGAATTTAGTTGTAATGTAGTGGAT
  2687  ATATTTAACTACTAGTTATATAAGTTTAAAAACAATTAAGCTATATAGAATTTAATAGTA
  2747  ATGTAATGGGTATAATTTTTGAAAAAAAAGAATAAGGGGATGAAAAGTTGTGTTAGGGTA
  2807  AAACCCTTTGTACAATTTATACTTTATAACAGGTATACAGATAACTAGTATAAAAAA
;     G-trnR(ucu)_1 ==> start
  2864  TTCTTATTAGTTTAATGGTAGAACAAGATACT!TCT!AATATCTGAATCTAAGTTCGAAT
  2922  CTTAGATAAGAAT
;     G-trnR(ucu)_1 ==> end
  2935  CAATAGATATAGAGGAATAGCTGTTAATTCTATTTATAATTAGAAGCTTTAGAGAAATAG
  2995  CTATTCATTCTATTTATAATTATTTCTATTTTGTAAAATAATTCTTATTAGTTTACAACT
  3055  ATAGTAATCTAAGATTCGAAATTAGATAAAAACTAGCTACGACAAATACAATGTTATTTT
  3115  CTATTTTTTTTATATAAATAGCAAAAGAAAATGGATAATAAAAAGGTAATGTTAGATTAA
  3175  AAAGAAATATAATAGTAAAAAGAAATGAAATATAAAAAAAAAAAAAAAGAAATGAAGAAT
  3235  ATAAGCTATTGTAAAGTAAATTACTTTTTATTATAGATAGGTTTATATTTTTTTATTTGA
  3295  GTTTGATGATGGCTCTGAGTGAACGCTATGCAAATGCTTGACACATGCTAATCGAACGTC
  3355  AATATTTAATTTTTTTTTAAATTATGTGTATTGAAGTGGTGTACAGGTGAGTAATTGGTA
  3415  TTATGGCTACCTAGGAGTAAGGCAAAATAAATCCCTTATAAGAACAATTTATTATTCTTT
  3475  ATTAATACTAAACCTAATCTGCCTAATTCTATTGAAAAAGTTAGGTTAACAGGTTAATAA
  3535  TAGCTATAATAAGTGTGGTTTAAAAGAAATAGTATTTCGCTCCTAGTTGATTATTAATAA
  3595  CCATCGGATAAGTAGTAAGTGTGGTAATGGCATACTTAGCTTGTGTCCGTAGTCAGGACT
  3655  GAGAGGTCTATTGACCACACTGGGTCTGAAAAAACCCCAGTGCGTGTAGTACAGCAGTGA
  3715  GGAATTTTGGTCAATGGCCTAACGGCTGAACCAGCAACTTGCAGGAATGAGAGTTAATAT
  3775  AATAAGTTTATTAACTTGCTTGACTAGGTCTTATAAAATTCTGGATAAAGCTTATTATGA
  3835  AAACTTTATATCCATAGGTCTCGACCAAATCTTGTGCCAGCAGTCGCGGTAAGACAAGGG
  3895  AGACGAGTGTTATTCATCTTTAACAGGTATATAGGGTACCTAGACGGTGTACAAAGGCTT
  3955  AGATAAGTACCTGTTACACTTGAGTTTGATATGTGAGAGGAATATGTCAGAATTATTGGT
  4015  GGAAAGATGAAATTTGTTAATACTAATAGGACTGGTAACGGCGAAGGCAAACCTCTATGT
  4075  ACATGTATTTTTATTATTGTTAACGTGTTAACTCGTTTACAAATAATTAGCAAAAAAAAA
  4135  ATACTATAACTGACGTTGAGGGACGAAGGCTCAGAGAGTGAAGAGGATTAGATACCCTCG
  4195  TAGCCTGGGCAGACAATGATGAGTGCCATAGATTGGCTTTATGTTGAACTATAAATGAAA
  4255  GTGGAAGCACTCCACCTCAAGAGTAATGTGGCAACGCAGGAACTGAAATCATTAGACCGT
  4315  TTCTGAAACCAGTAGTGAAGTATGTTATTTAATTCGATGATCCTCGAATAACCTTACCAC
  4375  AATTTGAATGACCTACAAGATAGAATACACCTTTGGAGTGCGTTCCAAAGAAATGAGCTA
  4435  TTTGTAGACCACATGCGTTGCATGGCTGTCTTCAGTTAATGTCGTGAGATTTGGTTAGGT
  4495  CCATTAAATTAACGTAAACCCTTGCTTTATTTAAGAATATAGAGCAGTTCTCCGCTTACA
  4555  ATTGGATTGATAATAGGGACTAAGACAAGTCATCATGGCCTTAATATTGTGGGCTATAGA
  4615  CGTGCCACATCTGCCTTTACAAAGGGATGCAATAATGCGAATTGGAGCTAATCCCCTAAA
  4675  ATAGGATAAAGTATGGATTGTAGTCTGAAATTCGACTGCATGAAAAAGGAATTACTAGTA
  4735  ATCGTGAGTAATCACATCACGGTGAATTTTATCTCAGATAGGTACTAACCACTCGTCAGG
  4795  CGCTGAAAGGAGTATGTGCAATAAGTTTGGTGGCTGCGAATTGATAGTCTAAATATACAG
  4855  GTTTAGATCTTTTGGCAGAAACATCTTCGTATGCGTGACTCTAATTGGTGTTAAGTCGAA
  4915  ATACGGTTCGGGTTGGGGAACTAGCCCGGGAATAATGGAGATTAACAATACACAAAAAAA
  4975  AAAAGTCTGTGCAAGGAGCATAAAGTTTATCTCGTTCTATGGTTCGAATCCATAGACAGG
  5035  CTCATAACCAATGCCTATTGGTATCTACTAGTTATTTTGTTTTTTCAATAAAACCCTTTC
  5095  TATTCGTTATTTTGTTTTGAATAAAACCCCTTCTATTCCTTATTTCGCTGGTTTAAATAA
  5155  AACGCTGTAAACTAGGCTTAACCTATTTATCTTTTGAAAAGATCGGTTTAATAAACAAAT
  5215  CTTTTATTGCTAGTCCCCAAGGGGGACTGACCTTTAGGTCTGGCCCCTGTTAATATTTTA
  5275  TTTGTTTTACTTAAGTCAGAAACAAATATTGGCAAAACAAATAAAATATTTAGGACCATC
  5335  CCCAAAGGATAGTCAATTTATTTAGGAAAAAAA
;     G-trnL(uaa)_1 ==> start
  5368  ACCTGAGTGCTGGAATTGGTAGACAGGGAATACT!TAA!GCTATTCTGAGTTTATCTCAT
  5426  GGATGTTCGACTCATCCCTCAGGTA
;     G-trnL(uaa)_1 ==> end
  5451  GAGCCTCATTTAACGGAGTTTTATAGACTGTGGAATCATAGAGCTAAAAACCACGCACTT
  5511  TTTTTACCCATAGCTAATGATTAGCGTTAGCTATTATTTTGGCACAATAGGTAACTTATA
  5571  GGGTTAAACATATTTATTTGCAGCTAGCATTGTTAGTAAAGCACCTTTGGATAATTATAC
  5631  CCCTATTAAATCCCTTATATTTAGTGTAAGGGCTATCGAAAAGGGGATTATAATATAACC
  5691  GCTTGTCGAAAGGATCTAAACGATGTGCAAGTTCATTTCCTTAAAATTCAAAGAAAAGTT
  5751  GCAAAAATAAACGATCCTTAACTAGGAGTATTATTCGAGACTTATTTTCTAACTGCAGCC
  5811  CAAGCAATATTAAATAATATGTCTGCATCAGCTGAGTATAATTGAATAAAAAAAAAAGAA
  5871  AGTTAAAAAAA
;     G-trnY(gua)_1 ==> start
  5882  AGGAGAGTTCCTTTATTGGTAAGAAGGGTTGAGCT!GTA!AACTCAATAGCGATATGCTT
  5940  TTAAGAGTTCGAATCTCTTGTCTCCTA
;     G-trnY(gua)_1 ==> end
  5967  ATAATGATTATTTTTAGTTAATTGCTATAATGAATTCTCATATAGTTAATTGTTATAGAG
  6027  TAAATTCTTATACAGCTAGTTGTTATATAGTTAATTGTTATATAGGTGTTATAGAGCTGT
  6087  TATGTTATGTAATA
;     G-trnN(guu)_1 ==> start
  6101  GCCTTTATAGCTCAATGGTAGAGCGGAATACT!GTT!AATATTCTGATAAATGTTCGATT
  6159  CATTTTAAAGGCT
;     G-trnN(guu)_1 ==> end
  6172  TGAACAGGTTATATAGGGCATTTTATAACTAGGACGTTTACAATTTTTTACCAAATAGTT
  6232  AGACTTTTTATTTAAAGTTAATAAGTATTACTAGTTCATTATCTATTTACTTTTTATAGT
  6292  ACATAGAGAAAACTAAGCTTATACAGAAAAAAAAAAAATTTGTATTTCAAACAAACTATC
  6352  TGTACTTGTAGGTTTATACCGCAGTATGTAACTGTAAAAATCGACGGGCTAACGGGTAGT
  6412  ATAATACTAGTAGATTCTGGTGCTGGTGTAATCCTAATAGGATAGAGCTGTTTATTTACT
  6472  AGAATCGCTATAATTTTTGTTATGAAAGGGGTAATTATAAATTTTATATGTTGTATATAG
  6532  TTAATGAA
;     G-nad6_1 ==> start
  6540  ATGACATTTAGTGGTTATAATGTATATAGTCTAGATCTCTTATACATTATTGCTATTTTA
  6600  TTAGGTATATTAGTTATTATAAGTAAAAACCCTATTGTTTCTGTTTTATTTTTAATAGGT
  6660  TTATTTCTATGTATAGCTGCTTATTTAATTTTAACAGGATTAAACTTTATAGGACTAGCA
  6720  TACTTATTAGTATATATAGGGGCTGTATCTATATTATTTTTATTTATATTAATGTTAATA
  6780  AATGTTAGAATATCTGAGCTATTAATAGACAGTATTAATAGTATACCTTTAGCAATATTA
  6840  GTAGGTAGTTTCTTTAATTACTTCGTTAATAATGTTTTACCATATATGGTAATGACTAAT
  6900  AACTTACTATATCACTTTACTATTAAAAAAAAACTGACGAATGTAACATCTGTGTCATGA
  6960  GATGGCTATTTAGCAGAAACTTCTAATATAACAAGTATAGGTAATGTATTATATGGTAAT
  7020  TACTCTATATGATTAATCATTACATCTATTATATTATTACTAGCAATGGTAGGTTGTATT
  7080  GTAATTACGCTAAAACCACAAACAGATGCAAAATAA
;     G-nad6_1 ==> end
  7116  TAACCAATAAAAACGATAAGACGTCTTTGCCTTCTCTTTTTTCTATTTTGTAAAAAAAGA
  7176  AAACAAAAGGAAAAAAGAAACAAAAAAAAAAGAAAAAAAAGAAAAAGAAAAAGAAAAAGA
  7236  AAAAGAAAAAGAAAAAGAAA
;     G-trnV(uac)_1 ==> start
  7256  AAGAAATTAGCTCAATTGGTAGAGCATCCGTTT!TAC!ACGCGGCAGGTTAAGTGTTCGA
  7314  ATCACTTATTTCTTA
;     G-trnV(uac)_1 ==> end
  7329  GTACTTATAAAAAATAAGTATGTATAATTATA
;     G-trnK(uuu)_1 ==> start
  7361  GAGATCTTAGCTTAACGGTAAAGCGAATGACT!TTT!AATCATTCTTATAAGGGTTCAAA
  7419  TCCCTTAGATCTTA
;     G-trnK(uuu)_1 ==> end
  7433  GAAAAAAAAAAAA
;     G-trnG(ucc)_1 ==> start
  7446  GCGGCCATAGGATAATGGTTATTCCACTCGTCT!TCC!AAACGATATGTACCGATTCGAC
  7504  TTCGGTTGGCCGTA
;     G-trnG(ucc)_1 ==> end
  7518  TA
;     G-trnD(guc)_1 ==> start
  7520  GGGTTAGTAACTTAATGGTAAAGAACTTTCTT!GTC!ACGAAAGTAGATATCGGTTCAAG
  7578  CCCGGTCTAACTCG
;     G-trnD(guc)_1 ==> end
  7592  TACTTTTCAATTTTATAATTAACTGTTGAATTATATGGTTAGCAGTAATTTAATTAGTAG
  7652  CCTAAATTGTTATAATTAACTAATTCTATTGTTACCCCCCCCCAGCCCTCTCTACTAAAT
  7712  TGTTATAAGTAATAGTAATTCTATAACTAACGTTAATTTTATAGGTAAAAGCACTACAAA
  7772  AAAAAACAAGTTATAATAATAAAAGTAAAAA
;     G-trnS(gcu)_1 ==> start
  7803  GGAAAAGTTGCTATAGGTAAGGCGAGATATTT!GCT!AAATATTGTGTTTAACACCTGGT
  7861  GGTTCAAATCCGCTCTTTTCCG
;     G-trnS(gcu)_1 ==> end
  7883  AATATAATCAAAAAAATAAATGAAGTGGAGAGGGAAAGGGTTAATATATTAACAACAAAT
  7943  AGCTAATTATCTATATTTATAATCGATAGACCTTAAATATAATCGATAGACCTTCATTAT
  8003  AATCGATAGACCTTAAATATAATCGATAGACCTTAAATATAATCGATAGACTTTAATTAT
  8063  AATCGATAGACCTTAATTATAATCGATAGACCTTAATGATAATAGATAAATTACTTTAAC
  8123  ATTATCCACATAATGTTTTGTGCATTTAACGTTTATAGTAACATTATTACAAGACCATTT
  8183  TTATTACTGTTATTGAGATATTATTAGTGTAGTTTGATTGTAAACATCCTTTTAGTAAAA
  8243  AAAAAAGATTGTTCAATCTTAGATATGGTGTTATTAATAGTAAA
;     G-trnW(uca)_1 ==> start
  8287  AAGAGTATAGTTTAATTGGTAAAATAGGAAGCT!TCA!AACTTCAAATTTCCAGTTCAAG
  8345  TCTGGATGCTCTTG
;     G-trnW(uca)_1 ==> end
  8359  TTATAACATAATGTTCTAAATACTTTATAACTTTTTTTTCTTTTTTATAGTTTTACATTA
  8419  ATGTTTTAACCGTTAACTGTTAAATAGTATATATTTACTATAA
;     G-trnI(gau)_1 ==> start
  8462  GGTTCCTTAGCTTAATAGGTAAAGCGCATTTTT!GAT!AAGGATGTGATCGACGTTCAAT
  8520  TCGTTGAGGAATCA
;     G-trnI(gau)_1 ==> end
  8534  AATAGGTGCGTTAGTTAAACGCATTTTTGATAAGGATGTGATCGACGTTCAATTCGTTGA
  8594  GGAATCAAATA
;     G-trnR(acg)_1 ==> start
  8605  GGTGCGTTAGTTAAATTGGTATAATGACATGCT!ACG!GACATGTTTTTACAAGTTCGAG
  8663  TCTTGTACGCACTT
;     G-trnR(acg)_1 ==> end
  8677  CTTCTACTGTAAGGATGAAAACAGTATAAATATTGTTTTCTTTTGATTACTACAGAATTG
  8737  TAGCCAATTCTATTGTAAACTACTTTTTTATTTACTAATTAGTAAAATTGTTATTCATAG
  8797  ACTGCTACAAACTAAAA
;     G-trnS(uga)_1 ==> start
  8814  AGAGAATTGACTGAGTGGTTTAAAGTGATAAGCT!TGA!AACTTATTTGGTTGAAAGGCC
  8872  ACATCCGTTCGAATCGGATATTCTCTG
;     G-trnS(uga)_1 ==> end
  8899  ATATATTTCATATATAGATTATTTTTTATAAATATATAACTATATTCTATCTTATATATA
  8959  TAAAATTTATAACGATTTTGTATCGTAGAGCTAAACAGATTTTGTAGCGATCTTTTATAG
  9019  GATCATTATACAAATTTTACATAGATCTTTTAGCTGATGTATATAAAAGTTATGGCTTTA
  9079  TTTCCTAGTGTATCTCTCTAAATTTTTACAAAGATCTTTTAGCTGATGTATAAATAAGTT
  9139  ATGGCTCTATTTACTAGCATATCTCTCTAAATTTTATATAAATCTCTTATCCGATGTTTC
  9199  TACAAATTTCATAACTATAATCGGATAGTGGTAAGCTATATAGAATAATACAGCACATAG
  9259  CATGATAAAGTACACAGCGTAATAAAGTACAAAGCGTAATAAAGTACAAAGCGTAATAAA
  9319  GTACACAGCGTAACATAGTACACAGCGTAACATAGTACACAGCGTAACATAGTACACAGC
  9379  GTAACATAGTACACAGCCTAACATAGTACACAGCGTAACATAGTACATAGCGTAATAAAG
  9439  GACATAGCGTACTATAGTACACAGAATAATATAAG
;     G-trnP(ugg)_1 ==> start
  9474  CGGGTTAGAGCCGGGTTGGTTAGGCGCCTCATT!TGG!GTTGAGGAATAGTTATGTTCGA
  9532  ATCATAATAACCCGA
;     G-trnP(ugg)_1 ==> end
  9547  AATAGGATTCAAAATCACTGTATATAAAAATAAATAGTAATGTATTTGATATGTAATGTA
  9607  TTATTTCATAATCTT
;     G-rnl ==> start
  9622  ACTACCTTTGTACTATTTATTCTATAGTATAAGGAGTAACTTTATGGCAAGTATATAAAG
  9682  AGACTATTATGGAAAAAAAAAGCTGTATATTAAACCATTAGTACCGTAAAAATGATGGAG
  9742  TAATATCCATATAGTAGGGAAAATGGTAGAAAAATTTCTATAAAAAAGAAACGAAGTGAA
  9802  TTGAAGTATCTTAGTAGCTTCAGGAAAATAAATCAAACGAGATTCTACTAGTAGTGTGAA
  9862  TGAAAATAGATAAAGGCTTAAAGTAAAATGGATACATCTGTTTGAATATAGGGGAACCTT
  9922  CCTCTAAGCCTTAATATAATATACAAGAAATAGAGAAGAGTACTGTGAAGGAAAATTGTA
  9982  ATTAGTAGTCTTATAAGCAGCTCGAGCTAAGTTTAATAAACATATAAGAGCGTACCTTTT
 10042  GTATAATGGGTCAGCAAGTTCTAGTTAGATGCAAGCAAATACTCATTGTTATATAAAAAA
 10102  AAACAATAATTTGCCTAGATAATCCAATTATTAAGTAATGAATGAGTATCTAATTAGAGA
 10162  CCCGAAGAGTAGTGATCTTACCATGGTCAGGCTTATAAAAGGCCGAATGGGTTATCGTTG
 10222  TAAAGATATCCAAAGAACTGTGGTAAGTTAGTGAAAGACAATCCTGACTACTATAGCTGG
 10282  TTTTCCGCGAAACATATGTAAGTATGTAGTTTAAATTACATCATAGCAGGTACAGAACTG
 10342  TAATCTCGGACAATTTGTGCATTTTCATTCGTAGGGGTAATTGTTTACCCCTTATAGGAT
 10402  GGTAATGCCTTGTGCATATGGGGGGGTCGTGAAGACTCTATTCGCGAGTATTTGCTCTCG
 10462  GAAGGGCAATGATGAATGTTGAACTATCAGACATTTAACGATAAGGTTGTGTGTCAAAAG
 10522  GGAAACAGCCCAGAACAAGTGTTTAAGGTTCCAAAGTTTTTGTTAAGTGAAAGTAAGGAA
 10582  GTATTTAAACGATACAACCAGGAAATAGGCTTAGAAGCGGCCATTTTTTAAAGACCTCGT
 10642  AACAGAGCACTGGTTCAAAAGGTTAGTTAAATAACCTATTTAGTTAAAAGCGCCGAAGAT
 10702  ATAACGGATCTAAACAAAACACCGACACCTTGTCCATAAAAAGACTAGGTTACCTTTGCT
 10762  ATAAAAAGTTTCGCTGTATTTACAAAACCCGAAAGTGAGTGATACAGGTTATTTATTAGA
 10822  GACAAAAGGTAATTCTACGTACTATACGTAAACACTAGTTACGTATTATTTATGGGGTAG
 10882  CGGAACATTGGGTAAATAGGATTAGAAACAAAGGAAAAATAAGGTATTTGTACTTGGGGG
 10942  GTGAAAATACCATTAGCTGTAAAAAGCTAAAAAATACATTAACCCTTTGCAACTACGGGA
 11002  AAAAAGAGAAAGTCCAACCGTAGTTGCACCACAAAGCACTACCATTAGTAAATAATAGGT
 11062  AGGAAAAGGGAAGTACATAAGTTTCAAGATAACTAGCACCTAGTTTGATCGCTAAATAGC
 11122  GCTAGTCCAGTATATCCCAAGCGAGAATGCTGACACGAGTAACGAAAAAGAGGATGCCGA
 11182  ATAGGACCTCTCGCCTTAAGCTTATGGAAAAGTGATTCGGTCTCTAAATTTAACCTAAAG
 11242  GATAAAATGATGAGAAGATTAGATGTGACAACATAAATAAATAGAGTAAAATGTTCTGGA
 11302  AAAGCATAAAATCTGAATAAGGAAAAAAACGGATAATGACCGAAAAAAAAGAAAATAAAG
 11362  CTAATAATAAAGAAAAATTTTCCTTTAAAATTGAAATAAAAAACCGTACCTAAAAACTAC
 11422  CACAAGTAAGCTAGTAGAGAATACGAAGGCGTTTGAGCTAACAATCATTAAGGAACTCGG
 11482  CAAATTGACACCGTAACTGAGGGAAAAGGTGTGCCATTCCTACTGATTAATATCAGTTTA
 11542  GGAAGAGGAGACATAAAATGGTGTTGCACGACTGTTTAATTAAAACACAGCACTTTGCGT
 11602  AAGATGTAAATCAATGTATAGAGTGCGCTATCTGCCCAATGATGGCTGGTTAACGGATTT
 11662  ACTTAAATGACTAATATAGTTTAGGTTTTGAAGGAACCCCCATTGAATGGCGGCCTTATC
 11722  TATAAGGGTCCTAAGGTAGCGAAATACCTTGGCATTTAAATGATGTCGCGCATGAATGAT
 11782  CTCACGATGCAACAGCTGTCTCAATGATTGGCTCAGTGAAACTGGAATGGCAGTGAAGAT
 11842  ACTGCCTATCTCTAGATAGACGAGAAGACCCCATGCAGCTTTACTGTTACTAGTTATAGG
 11902  GTATAATGTAACAGGTTTTAGAGAATAAGGTAGTTGCACACGACAAAATTGAAACACCTT
 11962  TACTCTGGTTGTTATATCAGTAGAATAGGTTACAGATTTGTAACTGACGTCTGAATGTAA
 12022  TCCAAAAAAGGAGAAGGATCACTAGATCCCTCTCAGGAGACAATGGCTAGCAGATGGTTT
 12082  ATGCGGGGCACAGATCCCATAAAGAGTACCTGGGAGTATCCAAATTTATTTTTGTAATAT
 12142  GCTATACGCAAATTATATAAAGCTTTTATTAACTAATTGCTTTATATGGTTTAATTTTTT
 12202  AATTACTATATGTAGTTTGTTATTTTTTATATTTACTTTTATTAAGTATCTATAACCAAT
 12262  TCAGTTATATTTCTATTTAAGTTAGAACTAAAACAATTTAATATAAGTAAGATTTTACCT
 12322  ATGTGGAAAATAGGTGTATAGATAATAGTAAGTGTTACTAGTATTTGTTATTTTTTTTTT
 12382  AGTTAAAAGAAAAATGATATTGATATATACTTCCAAAGTTTAATGGCTTAATCTTGCTTT
 12442  ACTGTTTGACATACACGTCTATCAGTTGCGTAAGCAGGGCATAAAGACCGCAAGACGCAG
 12502  TAAGGAAAGGTCTTGTATTATTGAAAAAGCTACGCTGGGGATAACAGGCTAATTGCGCAA
 12562  GAGAGTACAAATTGAGTGCGCAGTTTGGCACCTCGATGTCGGCTTAGCTCATCCACATGA
 12622  ATGCAGGAATCATGAAGGGTACGACTGTTCGTCGATTAAAGAGCTACACGAGCTGGGTTA
 12682  AATACGTCGTGAGACAGTATGGTTTCTATCTTCTAGAGGAAATTAGAGTAAAATAAGGAT
 12742  AGCCCCTTCGTACGAAAGGAGTTGGGTATGGTAACCTATGGTTTACCTGTTGTTTATACG
 12802  CTTAATATTAACCTGATAAAAATTAAGGTGAGAATAGGTGCTCTTTACTAAGTAGATAGC
 12862  AAAGCTACTTAATAAGGAGAGTAATAAAAATGAGATTTATTCATTTCCTATTGGAACTAG
 12922  AAATGGTAATACTTTTATACTCAAGTATTTATGAATAGTATAGGCACGGCAGGAAAGCTA
 12982  TGTTAGTTAAGATAAGTGCTGAATGCATTTAGGCACGAAGCTTACCTTAAGATACTCTTA
 13042  GAAACGTAGTATAACATTACGAATCCACATCTCGCTATCCTTACGGCTAGTAAACTAGTT
 13102  TAACAACTAAGGCTAGTACTAAGATAGGAGAGGGGATAATAGG
;     G-rnl ==> end
 13145  CTTTGGCTGAAAGGGCTTTGATGTTCTTAGGTACAAAGTACTAATTTTCTATAACTAGAT
 13205  ACAATAGTTATCTGGTTATTTTTATTAACTAAATAACATATTTATCATTAAAAATACATT
 13265  AGTTA
;     G-trnT(ugu)_1 ==> start
 13270  GCCTGGTTTGCATAATAGTAATGCACCCGTTT!TGT!AATCGGAAGATATGAGTGCAATT
 13328  CTCGTACTGGGCT
;     G-trnT(ugu)_1 ==> end
 13341  ATCTAGATTCCTTTTAAAAAAAAAAA
;     G-trnM(cau)_1 ==> start
 13367  TGCGGGTTGATGTAATAGAAACATATTTGGCT!CAT!GACCAGAAAATAGAGGTGCAAAT
 13425  CCTTTGTCCGCAT
;     G-trnM(cau)_1 ==> end
 13438  CTACTCTTTGCAACTTTTTTCAAAGAGTTAAAAAATAACAAGTCTGTCTAGGGCTTTAAC
 13498  CTAGTAGTTGTAAAGAAAAACAAAAACAAAAAACAAAAAACAAAAAACAAAAAACAAAAA
 13558  ACAAA
;     G-trnM(cau)_2 ==> start
 13563  AAGGCTATAGCTTAATAGGTAAAGCAAGCTGCT!CAT!AATAGCTCAGATGAGTGTTCAA
 13621  ATCATTCTGGCCTTA
;     G-trnM(cau)_2 ==> end
 13636  GTGGGACACCCCCTTTTTATTTAACTTATTAACGGGGTTTATTTAACTTATTAACGGGGT
 13696  TTATTTAACTTATTAACGGGGTTTATTTAACTTATTAACGGGGTTTATTTAACTTATTAA
 13756  CGGGTTTATTTAACTTATTAACGGGTTTATTTAACTTATTAACGGGTTTATTTAACTTAT
 13816  TAACGGGTTTATTTAACTTATTAACGGTTTTATTTAATTCATTAATTGATCGCAATCAAT
 13876  TAATTTCACACACAGAAAGAGGGATTGAGCCGCGGATAGCACTCGGGAGCCGTCTAGAGA
 13936  TTTTCCCTCTCCCCCCCCCTAGCCACTATAAAATATCTGTCCTCTTAAGAACAAGATTAC
 13996  CTCTTCGTACGGTTAAGGCTAGCCAACTGGAACCCGGCAGGTGAATAGGGGATAGCGGGA
 14056  ATGCTAATTCATTTTTAGGTTTTACAGCATAAAAACCTAAAAAGGGATAGTCCTTTAAAA
 14116  GGAGAGTAAACCTTATTTCTTAATCTTAAAAAAAAGGGAAATAAATTTTTCTTTTTAGTT
 14176  ATAACATTCCTAGTATAAAAAGAAAAGCCTTAGTTTAGCGGACTTATCCGCTAAAACGAG
 14236  TATTGATAGATTTGACTAAAACCCTTATTACAGCATAATCTAAAAGGTAAATTATGTAAA
 14296  TAGAAATATTTGTTATTAAGTATTTTAATTATTTAAAACTTGTTAACTGTTAGTTAAAAA
 14356  CAGTTTCCTTTTTGTTAGTTATATTTCTATGGTTATACTTTTTAATAGTTGTACTTTTTT
 14416  TAATAGTTGTACTTTTTTTTTAATAGTTATACTTTTTTTTAATAGTTATACTTTTTTACT
 14476  TATATTAAACTTAATGTATTATTTTTTTTGTCTATAATTTATTTAGTAATATAACTATTT
 14536  TTTTATTTAAAGCAATAGCAATAATCTATTATTGTAAGCTTTACATGAATTCTAA
;     G-trnE(uuc)_1 ==> start
 14591  GGCCCAATAGTCAAGTGGTTAAGACGTAACATT!TTC!ACTGTTAAACGCGCGGGTTCGA
 14649  ACCCCGCTTGGGTCT
;     G-trnE(uuc)_1 ==> end
 14664  AAGAGCTATTTCTATTAGCTTAA
;     G-trnA(ugc)_1 ==> start
 14687  GGGGATATAGTTTAATTGGTAAAACTGCGATTT!TGC!ATATCGTTATTTTAGGATCGAG
 14745  TCCTAATATCTCCA
;     G-trnA(ugc)_1 ==> end
 14759  ATGTTAAAATTAAATTTCAAATTATTAATTCACCATCCTTTTTTAGCCAGAAAACACAGT
 14819  AAAGAGTTTAGGTTAAAAATGTCTCTTGCACCTAGTCTATGTTCAGCTGTTAAATTATTA
 14879  GATCTTTACATAGCTAAGGCTATTTCTTTTTTTTTAGTTATAATGTACAAGCTGCCAGTT
 14939  TCTTAAGTATTTGTGAAGGAACTATTCGTAACTATAAAAAGAGGGGTGCTTTCTTTAAAA
 14999  ATAGAAAAAAAAAAATACGTTAGTTCTGTATAAATAAGGGTAATTAGAAAAAAAAAAAA
;     G-trnF(gaa)_1 ==> start
 15058  GCCCAGGTAGCTCAATTGGTAGAGCGAAACTTT!GAA!GGTGTTTAGGTTATAAGTTCAA
 15116  ATCTTATCTTGGGCA
;     G-trnF(gaa)_1 ==> end
 15131  ATTTATTACTTTTTAATAAAAATGTACAAAATTTTTTTTCTATATAAAGAATAAAACTCC
 15191  TTTTATACTATTTAGTGGTAACGGTTAGGAGTTACTTTATCGTTTTCGTTTTGTAAAAAG
 15251  AAAAGAAAAAAAAAAGAAGTAAAAAGAAAAATACTTTTTAAACGTAGACGGGACAATAAA
 15311  ATACGTTATTCAGCAAATAAAGTTTATAAAAGTAGAGCTGAACTACAACATACTAATAGT
 15371  AAACTTCTTATTATATAATATACATGCAATAAAAAAAAAA
;     G-trnL(uag)_1 ==> start
 15411  ATGGGTATGCTGAAATTGGTAGACAGGTCCCGCT!TAG!GACGGGGTGAAATAATTCATA
 15469  TAAGTTCGAGTCTTATTACCCATA
;     G-trnL(uag)_1 ==> end
 15493  TAAATTATAGTAATATTGTTTATTAGTTAAAACAGATGTTTAGTAGTTAAATATGTTTAT
 15553  AATTATTAA
;     G-trnQ(uug)_1 ==> start
 15562  TATGTAGTAGACTAATGGTAAGTCATAAATTT!TTG!GTATTTACTTATGGGTGTTCGAA
 15620  TCACCCCTACATAG
;     G-trnQ(uug)_1 ==> end
 15634  AAAA
;     G-trnH(gug)_1 ==> start
 15638  GGTGGATGTAGTTCAATTGGCAGAACAACTGTAT!GTG!GAACAGTAAGTTCCCTGTTCG
 15696  ATCCAGGGTATCCTCC
;     G-trnH(gug)_1 ==> end
 15712  CAGTACAGGAATTTAAATAGGATCGTTATTTATGTGCTAACTATTCTATAGTTTAATATA
 15772  GTTTTACTTATTTCTTATATAGACTTTATTACTTTTATAGACTTTATTACTTTTATAGAC
 15832  TTTATTACTTTTATAATTAAAAAAGAGGCTATAACTATTTTATTATTAAATGATACGGTA
 15892  ATATAGGTTTAATAATTAAAAAAGAGGCTATAACTATTTTATTATTAAATGATACGGTAA
 15952  TATAGGTTTAATAATTAAAAAAGAGGCTATAACTATTTTATTATTAAATGATACGGTAAT
 16012  ATAGGTTTAATAATTAAAAAAAAACCATATAAAAATAAA
;     G-trnM(cau)_3 ==> start
 16051  GCCCGAGTAGTTCAATGGTTAGAACATTAATTT!CAT!GCATTAATAATGAGAATTCGAC
 16109  TTTCTCCTCTGGCT
;     G-trnM(cau)_3 ==> end
 16123  CATGGCAAAAAACAGATTAAACCCATATTAAATAAATTACAT
;     G-orf106_1 <== end
 16165  TTAAAGAGTTCGATTATTTCACAGACCAGGTTTAAATTTTAAGAGACCAGTTTTAAAATT
 16225  TAAGAGACCAGTTTTAAAATTTAAGAGACCAGTTTTAAAATTTAAGAGACCAGTTTTAAA
 16285  ATTTAAGAGACCAGTTTTAAAATTTAAGAGACCAGTTTTAAAATTTAAGAGACCAGTTTT
 16345  AAAATTTAAGAGACCAGTTTTAAAATTTAAGAGACCAGTTTTAAAATTTAAGAGACCAGT
 16405  TTTAAAATTTAAGAGACCAGTTTTAAAATTTAAGAGACCAGTTTTAAATTTTAAGAG
;     G-orf145_1 ==> start /note=GIY ;; evalue:1.5e-20
 16462  ACCAGTCTTAAAGTAAGTTTTCAT
;     G-orf106_1 <== start
 16486  AATTATTCTTCTAGCAGTATTATTGTTTATGAAGATGTATTCATTACTAAAAAAATAATA
 16546  TTAGAAGACAATAAACATAAATGCGGTGTTTATAGATGGGTAAACCAAATAAATGGTAAA
 16606  AGTTATGTTGGAAGTTTTGTTAATTTAAGTTCACGTTTGTCAAGTTATTTATATATAAAT
 16666  TACCTAACTAAAAGAGCATCTATATATAATAGAAAAATATATAATGCCTTGTTGGCTTAT
 16726  GGATATAATAACTTTCGTCTTGAGATATTAGAGTATTGTGATAGATCTAATGTTATTAAA
 16786  GTAGAACAAGATTATATAGATAGATGTAAACCTGAATATAACACCTTTAGAATACCGTCG
 16846  ATTTATTCCTGCCTATGAAGGGAGAAGGCGAATTATAAGTTTTTATGGTTTTAG
;     G-orf145_1 ==> end
 16900  GTTAACTTTGGTTTTAGGTTAACTTTGGTTTAGTTACTTTTTATCTTTAGGTCTTTCCTG
 16960  TTCATTGTAGTTAGCCATAGAGAAACCATTTTTACAGATAGTTACTATTTGTACAAAATG
 17020  CAACACAAGAGTATATAATTATAGGCTCGTTTCTTTTTAACATAAATTTGTTAAATATAA
 17080  CCCAACAATAGGTTATGTCCATCGAGGGTTTCCATATTGTTGTTAAAAGGATAAACCTTT
 17140  ATTAGACGTTACAAGGTTAAGTGTGATACGTTAGTTATATAAATATATATATTTTAAATC
 17200  ATGAAACCATTTTTACTTAATAAAAGAAGAATAAATTCAATTAGTCCACCTGTTACTTAT
 17260  TGAAATAAGATTAGAAAAAAAAAAAAAGGTTATCGTGTAAATTCTGTGTTATCACATAAT
 17320  ACCAGTATATACGATATGATTAATAAAATTAGTTCTACTCCTTTTACTATTAACCGTACT
 17380  CTTTTAGATTTTATATATACTCATGGTCATCTATATGATTTAGTATTAGATTGTAATAAC
 17440  ATTAATTTCATGCATTAATAGTGGGAATTAAAATTTCTCTCCTGGCTATAGGAAAGATCT
 17500  TTTTTTTTTACATAATTTAAAGTTAACTAACGATTTACAGCTTAGTAAACTACCCACTAT
 17560  AAAAGGCATTTATTTTTTTTTTATTTTTATATATTGTTGTTAAACTTGTGATACAAATGT
 17620  AAATCTTACAGCTATTATAATTAGTGTTGTTAAGATAATGA
;     G-rnpB_1 ==> start ;; mfannot: Approximate position
 17661  TAGGAAAGTCCGGTGATTAACATATAGCTTTTTTAGTGAGGCACAAGCTTGGGTAATGCA
 17721  CAGAAAATCTAACCATAAAAACTTTTAGTGTTTTATTAGAATTATGAAATAAAAAGCCTT
 17781  AATTAATCTTTTTTTTAGTTAAATATTACACACAGGATCCGGCTTAT
;     G-rnpB_1 ==> end
 17828  TTGTATCCAAGTAATAGCTATTTATACAACATTACATTCATTTTACAATGTTTGCCTTTA
 17888  ATTCATTCATTAGACCATAGTAATGAATAATTGCTTTATAAAAGTAATAAAAATAATAAA
 17948  AGTAATAAAAATAATAAAAGTAATAAAAGCAATAAAAGTAATAAACCTTCTGTTTTATTG
 18008  CTTTTATTGTACTAACCACCATTCTTGTAGTAAAAAAAATAATAATAATAA
;     G-atp6_1 ==> start
 18059  ATGTTTAACCACTACCAAACAATAGCGAGTCCGCTAGATCAATTCGAAATAAGAAACTTA
 18119  TTCAGTATCGATACACCACTATTAGCAAATATGAACCTATCTATTACAAATATAGGGTTA
 18179  TATATGACAATTGCTGCGTTTATAGCTTTTTACTTTAGTGTTTTAGCTACTAACCATTCA
 18239  AAAATTACTCCAAATAGTTGATCTTTAAGCCAAGAAACATTATATGCTACTATCCACAGT
 18299  ATTGTAGTAAACCAAATTAACAATAAAAGTGGGCAAGCATATTTCCCATTTATGTATGCC
 18359  TTGTTTATCTTTATTTTAATTAATAACCTTATAGGTATGATACCATATAGTTTTGCATCA
 18419  ACATCTCATTTTATATTAACATTCTCACTTAGTTTCACTGTAGTATTAGGTGCTACTGTT
 18479  TTAGGGTTCAAAGAACATGGATTAAAATTCTTTTCTTTATTTGTTCCAGCAGGTTGTCCT
 18539  TTAGGATTATTACCACTGTTAGTTTTAATCGAGTTTATTTCATATTTAGCGAGAAATGTG
 18599  TCTCTAGGACTTAGATTAGCAGCTAATATATTATCTGGTCACATGCTTTTAAATATTTTA
 18659  AGCGGATTTACTTATAATATTATGAGCTCTGGTATAATTTTCTTTATTTTAGGATTATTA
 18719  CCATTAGCATTTATAATAGCATTCTCTGGATTAGAACTAGGTATTGCCTTTATTCAATCA
 18779  CAAGTTTTTGTAGTTTTATCTTGTTCATATATTAAAGATGCATTAGAATTACATTAG
;     G-atp6_1 ==> end
 18836  TCTTCAGTAAAAAAGCTTAACTTTTTTATTTTTACCTTTAGCAAAAAGTGTTTTTATTTT
 18896  ATAGTAAAAAGTATTTTTATTTTTACTTTTAGTAGAAAGTATTAGAGAGAGATAGTGAAA
 18956  AATATATCTCTAAAAAAAAA
;     G-trnC(gca)_1 ==> start
 18976  GGGGTATGTTGCATAGGGCTATGCATTTTGATT!GCA!GATCATAAATATAAGGTTCAAC
 19034  TCCTTCGTATCCCT
;     G-trnC(gca)_1 ==> end
 19048  TTACACTGTATAGATACTAGATATTAGTAGACTATGTCTTCAATTTTTCACAGCAATGTG
 19108  CGTTTAACCAATTATTTATTTATATATAGTTAGGAAAATCGTAATAAAAAAAAAACATAA
 19168  AAAAAATTAAAAAAAAATTAAAAAAAAAATATAAAAAAAAAAAATTAAAAAAAATATAAA
 19228  AAACAAAAATAAACGTTGACTCCGTACTAAGCCTTTAATTGGGGTTCTCGTTACTAAGAA
 19288  AAATTTTATGACTGTTTAATAGATATAAATACTATCTCTGCTCGAAGGCATTGGTTCAAA
 19348  AAACGAATTAAATACATAATAAGCACAAGTTAGATGGAGTCTTATTGTAATAGTACTCGC
 19408  AATAAGATAACCTTTTCTATAATTTAGTGTAATTAGCATTAGGTGTAGTAAAATGAACTT
 19468  TTTTTTACTATATTTTTTCAAAAAAAATGAAAATATACAACTACACTTCTTTTATATATG
 19528  GGTGTGACCTGTTATAATCCTATTAGGTTTGCCAAAAGTAATACAATAGTATCTGCAGAC
 19588  GATAGTGATAGGTACAACGACTTAGCAATTAAAACATCAACGATAAGT
;; G-cox1_cox2 ==> start
;     G-cox1 ==> start
;     G-cox1-E1 ==> start
 19636  ATGTGATTTGAAAGATGATTTTTATCTTCCAATGCTAAGGATATTGGAGTGTTATACTTA
 19696  ATATATGCATTATTTGCAGGTTTAGTAGGTACAGCCTTTTCTGTCTTAATTAGATTAGAG
 19756  CTGTCAGGACCTGGAGTTCAGTATATTGCGGATAACCAATTATATAACAGTATTATTACT
 19816  GCTCATGCTATAATTATGATTTTCTTTATGGTTATGCCTGCTTTAATAGGGGGATTTGGA
 19876  AACTTTTTACTTCCATTAGGATTAGGAGGACCTGATATGGGATTCCCTAGACTTAATAAT
 19936  ATTAGTTACTTGTTATTAATACCTAGTATTGTTTTATTCTTATTTGCAGGTGGAATTGAA
 19996  AATGGTGTAGGTACAGGATGAACTCTTTATCCACCATTATCAGGAATACAAAGTCATAGT
 20056  GGTCCAAGTGTGGACTTGGCTATATTCGGGTTACATCTTTCCGGTATTTCAAGTTTACTT
 20116  GGGGCTATGAATTTTATGACTACTACTTTTAACATGAGAAGCCCTGGAATAAGATTACAT
 20176  AAATTAATACTATTTGCATGAGCAGTTGTTATTACAGCTGTTTTATTATTATTATCATTA
 20236  CCTGTTTTAGCCGGT
;     G-cox1-E1 ==> end
;     G-cox1-I1 ==> start /group=IB (1.02e-19)
;     G-cox1-I1-orf349 ==> start /first_aa=K /note=LAGLIDADG ;; evalue:2.4e-38
 20251  aaactaaatctgccggctctaaatttggctgtattctgggaaccgttatatgaatatata
 20311  tcgcaatcagcaggtaatctattaagtttgaactttttagagaacctcagaggccacacg
 20371  ccaaaatattttggttgtagtttagatattttgacctttcctttattcacaactcttaga
 20431  tctgttcatactgataccaataaaattttaaacaaagatctctttagctattatttgacc
 20491  gggcttattgaaggtgatggttcaataattacaccaaaaaccttaagaacccctaagggt
 20551  aggttaaattacccttctatacaaatagtttttcatttaaaagacctacctctagcttta
 20611  cttattcaaaaagaattagctgtaggttcactatctagaaaaaaaggggtagatgcttat
 20671  atattaactataaatagttatgaaggtatattgttaattatttcattaataaatggaaaa
 20731  atgagaacacctaaaatacatagtcttaacgcattaatagattttaataataaaaataaa
 20791  ggaacaagtattgaaaaacattctgtatctatagagcctttacatttaaatccatggttg
 20851  tcaggatttatagaagcagatgcttcttttcaagtaagaactactctttcaggtatatat
 20911  cataaattggaatgtaaattagaaatatcccaaagacgacaagatcacaaaggatatgat
 20971  aatttagattttttaacttatattgctgagtttttagaaacagaagtaaaaaaaataaga
 21031  tcggataaaccaaaacctgagtatagagttagaactactaaccttaaaggtaatattaaa
 21091  gttaaaaattatcttttagaatttcctttatttggaactaaacatttagattccttagat
 21151  tgaatggaagtagtagacatgtttgatagaaaagagcataatacaagtgaaggaaaggaa
 21211  aaaatagtaaagatcaaatctcatatgaacaattacagaacagattttatttgagaccat
 21271  ttacaaaaattctacaacgtaaaaatataa
;     G-cox1-I1-orf349 ==> end
 21301  gatatggtccgatcaaacacgagagtgtttgcgtatttacactaagttttaataactttt
 21361  taagcttaaaagttgtattttaagctatgggattttatccagtaaatcaacaatttaatg
;     G-cox1-I1 ==> end
;     G-cox1-E2 ==> start
 21421  GGAATTACTATGGTTCTTACTGATAGAAACTTTAATACTTCATTCTTTGAAGTAGCAGGT
 21481  GGTGGTGATCCTATATTATACCAACATCT
;     G-cox1-E2 ==> end
;     G-cox1-I2 ==> start /group=ID (2.47e-36)
 21510  t
;     G-cox1-I2-orf314 ==> start /first_aa=F /note=LAGLIDADG ;; evalue:2.2e-51
 21511  ttctcaagactagtatttgaagagtatttgatattatctacattatttatatttcctagc
 21571  tctaaccaattaacctttaaaagacatatatctaattctaatttaaacaataagtttgat
 21631  ttttctgcattttataagaaatacaatactcatttgccaaataataaaattccttcagat
 21691  aactttttaacttgattaataggtttcgttgaaggagaaggttcttttatagtaaacaat
 21751  agaggagatttagcatttgttattacacaagctacaatcgataaacaagttttagagttt
 21811  atacaagaaattcttggatttggtaaagttatacctcaatcagctataactagtagatat
 21871  gtaacacaaaacaaaaaagaaatagatattatagtcagtttatttaatggtaatcttgtt
 21931  ttaccaaagagacaagaaacatttgatcttttcgttaaagggtttaataaatgagttgct
 21991  aaaggtagaatactactagaacctgtagtaattaataatagatttatttttcctacttta
 22051  aatgatgcatggtttgcaggatttactgacggagaaggttgttttacttgttcaattggt
 22111  gaaaaaaaaggatttagtttcaactttaatatctctcaaaagtgagaaataaatctaaca
 22171  ttattaaaccatttaactgtattatttaaaaatgggattgtttctagacactcacaagaa
 22231  aatacttatgaatttagattaggtggagtaaacaattgtaaagatatcttttcttatttt
 22291  gataaatacacattatatactaaaaagtctttatcctataaattatgaaaagatattcac
 22351  aatgatcttatgaataaaaatcatttagatgagtcaaaaagacaagaaatgattgaaaga
 22411  gctaaaatgataaataaatcaaataatacaaattcaaaatactag
;     G-cox1-I2-orf314 ==> end
 22456  ggaaaaaaagtcaaggtttaacgtgcaagttatgaaactataaagacagatgtaaaaaga
 22516  tataagatctgaaatagtgaatattattataagaatataccttagatttagttaatattc
 22576  agtaattattacttgcaactcttaagttcaaggtttataggtttctataaggatttgttc
 22636  aaaatttatatgtatttataaatataaggaaaagtaatatgaatattagcgatactagtg
 22696  ttaacggtcaataagtttctcatttaaagaccgtcggttatttaagtgaccgctacagac
 22756  tggttcactggtaggtgtctgaaatgatgcttaatgtacagtcggtttcttctatcattt
 22816  atgaatgatacacaagcccggagtttaaactaccggtacctggatttaacaagagaatac
 22876  aaataagttaaatttgaag
;     G-cox1-I2 ==> end
;     G-cox1-E3 ==> start
 22895  AAATGGATTCTTCGGACATCCAGAGGT
;     G-cox1-E3 ==> end
;     G-cox1-I3 ==> start /group=IB (1.74e-21)
 22922  t
;     G-cox1-I3-orf324 ==> start /first_aa=T /note=LAGLIDADG ;; evalue:3e-56
 22923  acgtatgtaggcctcttaacgttgctgtatgctgggaccccttcgctatatagttctaaa
 22983  tactccctcttaaatgatatagtaaaaaagttagaacaatgaaggaaatcagccggtaac
 23043  attttatatataaaaaatggaacctcagagactctacgcgacggagttgtagtaaattta
 23103  gaaaatgtaaaacgtgtgtcagatcacgttcctaaacatttgaagcctctaaataatgaa
 23163  caattaggtcattatctagcaggattaatagacggagatggtcattttagtaaagctcaa
 23223  caattggttataacttttagttctccagatgcatttctagcctattacttgaaagaaaga
 23283  ttaggttacggtaatgtaagaaaagtaaaagacaaaaacgcataccttttaatagtatct
 23343  aataaaaatggtatgttaaatgtaattaacttgataaatggtaaattaaaaacagaacat
 23403  agatttaaccaagtagttaataatgtattaagtcatactaagtatgcagatcaaaatatg
 23463  aattttactatggattcaagtaaaattttggataatcactgattagcaggtttttctgat
 23523  gcggatgctagttttcaaataaaaattattaaacgtattaccagagataaaccggaaata
 23583  agattaaattttcaaatagatcaaaaaagtgatttattgttaattatgataaaagaatac
 23643  ttaggtggaaacattggatataggaaatctcaagatacctattattatggttctactaat
 23703  ttcggttctgctaaaaggattatagaatattttgataaataccacttacaatctagaaag
 23763  catataagctatttaagatgaagaaaggtatatagattaatacaagacaaagaacattta
 23823  acagataaagggctatctaaaatattaaccattaaatctttaataaaccgtcatgaagaa
 23883  aatactacaacttaa
;     G-cox1-I3-orf324 ==> end
 23898  gataaagtcctaacaaggatctcaaaattcttgagtattaatgagaaaagactgtgttat
 23958  aacacacagctattcctttaatcaaaatattg
;     G-cox1-I3 ==> end
;     G-cox1-E4 ==> start
 23990  TTACATTTTAATTATTCCAGGTTTTGGTATAATTAGTACTACAATTTCAGCTAATTCTAA
 24050  CAAGAGTGTGTTCGGATACCTTGGTATGGTTTACGCCATGTGTTCTATTGGTATCTTAGG
 24110  ATTTGTAGTTTGAAGTCACCATATGTATACTGTAGGATTAGATGTTGATACAAGAGCATA
 24170  TTTCACAGCTGCAACATTAATTATTGCAGTTCCTACTGGTATTAAAATATTCTCTTGATT
 24230  AGCAACTTGTTATGGTGGTTCTTTACATTTCATACCATCATTACTATTTGCGTTAGGTTT
 24290  TGTATTTATGTTTACTATTGGGGGATTATCAGGTGTGGTTCTTGCGAACGCATCACTTGA
 24350  TATTGCTTTCCACGATACTTACTACGTAGTTGCT
;     G-cox1-E4 ==> end
;     G-cox1-I4 ==> start /group=IB (3.10e-24)
;     G-cox1-I4-orf344 ==> start /first_aa=Q /note=LAGLIDADG ;; evalue:7.2e-28
 24384  caattgggccttaataaccttttaggttatttcgcatttggctatatgctggaaaccatg
 24444  tttttaggttgttgtttactatgtatattacattattatcttttaaaaatagatgcttat
 24504  agaaactttacatttctaactattcatagtcaaaatgataacaaacctgtattttttaaa
 24564  aatacggacatacaatcagcagaaaactgtaaaggattctcagagactacacgccaaata
 24624  tctgattcaaaaggtaaagatctttcaaataaagaattttttaaatgactagctggtatt
 24684  atagacggtgacggtaactttgatattagaaatattaattctaagatggttttaaaaact
 24744  attagaattaaattgcataacagagatatcagaatattgagttacattcaaaatatgtta
 24804  catataggtagaattagatctgataagaataaaccacactctctctgaatcattagtaag
 24864  aaagaggaaatgttattcttaattaagaatattaatggtttaattagactaaaagtagta
 24924  ggattaaaaaaatcttgcgattatttaggcatagattataaacaagcaaattacaacatt
 24984  gaagctaacgatccttatttagcaggtttagttgacacagatggtaccattgtatataac
 25044  tatgctggaaatagaatagaatgtaacttggaatttgaaaataacgagtttactgctaaa
 25104  ctaaatttagataatgtcataccgaattataaacccgctgtttcacttagaaaatctcat
 25164  aactctataacatataaataccaaaacgtaaaaggtatggtattcttatacgaatatttc
 25224  atgaaaaatagattatattccgattttaaattctatagaatctcaaaaattaaaaagttt
 25284  attgaaataagagatttcaaaaatgaacctaaagaaagcttagaatttaaaatatattct
 25344  gaatttatattggattgaattcaatataagaatcctttatgacaaagagtaccttttgta
 25404  gaaaaaattagataa
;     G-cox1-I4-orf344 ==> end
 25419  tgatatagtccaccgtttacaaagtatagatcaaataatgtctatacttttaaatttg
;     G-cox1-I4 ==> end
;     G-cox1-E5 ==> start
 25477  CATTTCCACTACGTTTTAAGTATGGGTGCCGTATTTGCCTTATTTAGTGGATGATACTTC
 25537  TGAATACCTAAAATTTTAGGGTTAGATTATAATTTACTTTATTCTAAAGCTCATTTCTGA
 25597  GTTTTATTCACAGGGGTTAATTTAACTTTCTTCCCTCAACACTTCTTAGGATTACAAGGT
 25657  ATGCCACGTAGAATTAGTGATTACCCTGATGCATTTACAGGTTGAAACTTTATTAGTAGT
 25717  ATTGGTTCTCTTATATCTGTAGCTGCTACTGCACTATTCTTACACATAGTGTACTTACAA
 25777  CTTGTTAAAGGTAAAGCTGTATTTGGATATCCTTGAGCTGTTCCTCAATTATTCAGTGAT
 25837  TACTTACGTATACTTAAAGATAAATGTGCTCCAGGGTTAGAGTGAGCATTACACAATCCA
 25897  CCTAAACCTCACGCATTTACTAGCTTACCATTACAAAGTAGTGGTATTTTAGCTTCTTTT
 25957  TTTATAGGTATTAGCTCTTTATTTGCTTTTTCAAGCGAATTTATATGT
;     G-cox1-E5 ==> end
;     G-cox1 ==> end
;     G-cox2 ==> start ;; mfannot: contiguous and in phase with cox1
;     G-cox2-E1 ==> start
 26005  GATGCACCTAGAGCTTGAGGACTTTACTTCCAAGATAGTGCTAGCCCACAAATGGAAGCT
 26065  TTAATCGAATTACACGATAATATTATGTATTACTTAGTTGCTATCTTATTTAGTGTTGGT
 26125  TGAATACAAGGAGCTATCATTAAAAATTTCGATAGTGCTAAATCACCTATAAGTAACAAA
 26185  TATCTTAACCACGGT
;     G-cox2-E1 ==> end
;     G-cox2-I1 ==> start /group=IB (1.72e-14)
;     G-cox2-I1-orf306 ==> start /first_aa=K /note=GIY ;; evalue:3.2e-31
 26200  aaaaatgtgccgattcataagtattccaatgttaaattaccttttagtaacaaagcctta
 26260  atttctataaggacttattccactaataataaaaacaatctccattctacggaaaatgta
 26320  aacctcaataataaatctattattccttcagtaaaattctacggtaatgcttacaatatg
 26380  aaaaaagagattctttgtgaaaacaaagctaaatctggtatttatttgtgaacaaattta
 26440  cttacaggtgatatgtatataggacaatctatagatttatcaaaaagattccgaaaatat
 26500  tttaccttaagctatttaaaaagtaaagaaactttaataatcagtagagctttagttaaa
 26560  tatggttatattcacttttcagtatctatattagaatattgtgataaatctctcttactc
 26620  gagagagaacaatattacctagatagtttacaacctcagtataatatactaaaattagct
 26680  ggaagttcttcaggttatactcatagtcaagaaagtaaagacaaaacaagtaaagcattg
 26740  aaaggtgtatacattggagctaaatcagctttatttggtagaaaacacaatgaggatact
 26800  atagaaaaaatgaggttaaccagaggaggtgagaataaccatttttatggtaaaactcac
 26860  aatgagaaaactattgaaattatcagagaaaaagccttaaatagaaaacatatatctgaa
 26920  actaaagagaaaattagtaaatcgaacggaaaccctgttaatatctatgaaaaatgttct
 26980  tcagaagaattcaaacttataggaagtttcgtttcagctagaagagcagctaaattttta
 27040  gatatgagcggaagtactgttataaaatatatgaattccggtcaggtctttaaggagagg
 27100  tataaattctcatctagttaa
;     G-cox2-I1-orf306 ==> end
 27121  ttttcacaattatagtgtagtggataaaacaatacaattgttaaggttaaacttggaaca
 27181  actaggaataaaatttcactatatgctggaaactcctaaagcctcagatactataatatt
 27241  taatattatcagtgacaattctgccattttggtcctcctaatttttatttataaataaac
 27301  aagaaaaataaataataagtagagaggtaggataaaacaatggacaatcagcaggaaact
 27361  acgtaatttatatttaaattagagtaggatcctcagagactaatacgtgaaacgcctgtt
 27421  atcttagacattattgtataacattatattatataatattgtactagaataggtgaagat
 27481  agagtccggttctatatgaaagtatagaagtttttattg
;     G-cox2-I1 ==> end
;     G-cox2-E2 ==> start
 27520  ACATTAATAGAATTAATTTGAACAATTACTCCTGCTTTAATCTTAGTATTAATCGCTTTC
 27580  CCTTCTTTCAAATTATTATACTTAATGGATGAAGTTACTGATCCTTCACTATCTGTATTA
 27640  GCAGAAGGGCACCAATGATATTGAAGTTACGAATACCCAGATTTCTTAAACAGTGATGGA
 27700  GATTTTGTAGAATTTGATTCTTATCTAGTGCCTGAATCTGACTTAGAAGAAGGGGCTTTA
 27760  AGAATGTTAGAAGTAGATAACAGAGTAATTCTTCCTGAAATTACACACACTAGATTTATT
 27820  CTTACTGCTGCGGATGTTATTCACTCATTTGCTATCCCAGCATTAGGTGTTAAATGTGAT
 27880  GCATACCCAGGTAGATTAAACCAATTCTCTGTTCTAATTAACAGATTAGGAACATTTTAT
 27940  GGTCA
;     G-orf337 ==> start
 27945  ATGTTCAGAAATTTGTGGTATCTTACACAGTTCTATGCCTATAGTAGTTGAATCTGTCTC
 28005  TTTGGAAAAGTTCTTATCGTGATTACAGGAACAGTAA
;     G-cox2-E2 ==> end
;     G-cox2 ==> end
;; G-cox1_cox2 ==> end
 28042  TCATATTTATTCAAAACATTGCTGAAAGAATAAGTATGATTACAGGAACAGTACTCATAT
 28102  TTATTCAAAACATTGCTGAAAGAATAAGTATTTCCTGTAATCTTTTTATAGCACATTTCA
 28162  ATTTCAATTGTTTGCCTAAACCTCACGCATTTTCTTCTATGCCATTGCAAAGTGGTATAT
 28222  TTACTATCAATAGAAAAATGATTATTGGTTTAGTTAGTAGTCTTATAACTGCAGCCATGG
 28282  GCTACGGAATAAGAATTATTCTTTTGAAATATTTAGAATATGACGTTTTTACTAATCTAG
 28342  ATAACTGAATCGCTAGCTTGAGTTATTTTTGCTCTTTAGGTGGTATTCGTTTTGTAATTA
 28402  ATGAATGTCTTAAAGAAAATACTTTCCTAATGTCTTATTGTGGTGGTCCTATGTCAGTTC
 28462  CTAACAATACAGCTGGAAGTGGTGCTTTACCTGTTGGTAGTAATGCAGCTGGGTATAATA
 28522  GTTCTATGCAAGCTCCTAATAATTCAGCTATCGGTAGTTCTAGTGCCGGTGATGCTTCAA
 28582  TTACAAATGCTCGTTCAGAGTTAGAAAAAAAAATTAGTAAAGTACAAAATAAAGTGTTTT
 28642  ACTTTGAGGAACAACTTGAAGGAGCTAGACAGGACTATAATGATATTGTATCTCAACAAT
 28702  CTGTGTATGAAGCGAGAGGTCTAACAGGGCAATGACAGAAGGAATATCTTGAAGCTTCTT
 28762  CTGCAATAAAGGATACTGAGATAAATCTATCTAGTGAAGTTAGAATGTACAATTCATTAA
 28822  AAACAAGACTAGAAAACGGTAATTATTCTATGGCTGGTTCATCTGCTACTACTAAACGTA
 28882  GATTTGGTGATAGTTTTGTGGGTAATGATGATTCTAGTACACCTACTAATACTAAACGTA
 28942  CATCTGATAATCAATAA
;     G-orf337 ==> end
 28959  ATTTATGTAGTTAAAAAGCTTACAAAATTATTTATAATATCACTTAACGACTATCTTACA
 29019  CAGTTGTATGCCTATTATTGTAGAATCTGTATCTCTAGAGAAGTTGCTTTCTTTATTGCA
 29079  AATAATAAATAATAAAAAAATAAGCCTATCTAGGGCTTTAAACCTAGTAGTAATAAAGAT
 29139  AATAAAAATAAGCCTATCTAGGGCTTTAAACCTAGTAGTAATAAAGATAAAAAAAAAATA
 29199  AGCCTATCTAGGGCTTTAAACCTAGTAGTTATAAAGATTGATAAAAGAATAAAGAATAAA
 29259  AAAATAAGCCTATCTAGGGCTTTAAACCTAGTAGTAATAAAGATTAAAAAAATTATAAAT
 29319  GAAAGAAAATTCTTTTTTTGTAGTTAACTTTTTACGCAAATTAAATAATTTGTACAGCAA
 29379  ATCCCATTGTCAAAAATGGAATATTGTATTATGAACAGATATTTATAGTGCCATATCCAT
 29439  TATCAAAAAATGTAATATTGTATTATATACAGAGATTTATAGTGCAAGGGGAGAAGAGTA
 29499  AAGTTCGTTTTACTTAAAGCCTTTTATAAAAAGAACAGATTACCTTCGGTAGTATTGAAC
 29559  AGCTCGTTTACAAAAAAAAGTTAGAGCAAATATTTTTATAGCGATAAAAAAAAAAAAGAC
 29619  TTTTAATAATAAAAATTAATAGTAATGTATATGGCATACATATGTGCTTATACACGAATT
 29679  TTTTTTTTATATCCAAAAACTAAAAAAGAGATAATTTAAGAAAAAACTGTTTTGTTTACA
 29739  TTCCTAAGTTCACTTCACTCTTCTACATATATAGCCAAAGTTTGAATAACGAATGGAATT
 29799  GTAAACATTCTACTAAATTAAAAAACAATAAAACAACAAAAAGAATAA
;     G-cob ==> start
;     G-cob-E1 ==> start
 29847  ATGAGATTATTAAAAAGTCATCCTATTTTGAGATTAGCTAATTCTTACTTGGTAGATTCA
 29907  CCACAACCCTTAAATTTAAGTTACATGTGAAATTTTGGTTCTTTATTAGCCTTCTGTTTA
 29967  ATTATACAAATTGTTACAGGTGTAACATTAGCAATGCACTATAACCCTAGTGTAGCAGAA
 30027  GCTTTTAATAGTGTTGAGCATATTATGCGTGATGTAAATAATGGATGATTAATACGTTAT
 30087  TTACACAGTAACACTGCTTCAGCATTTTTCTTTATAGTGTACTTACACATAGGTAGAGGT
 30147  ATGTACTATGGATCATATAGAGCACCAAGAACTCTAGTATGAACTATTGGTACTGTTATC
 30207  TTTATTTTAATGATGGCTACAGCTTTCCTGGGT
;     G-cob-E1 ==> end
;     G-cob-I1 ==> start /group=ID (3.18e-35)
;     G-cob-I1-orf323 ==> start /first_aa=L /note=GIY ;; evalue:2.3
 30240  ttgtcaaatagcccaaaatgatttgaattaaaccataacaacaacaatctaaacaaattc
 30300  aactcttattatactagacctggtatctttacaagtttaaataaatcaaatacaatagcc
 30360  ccggcgtcttgattgcaaagcaaacaagactggggctgcggagccggtagaagacatttt
 30420  tctgtaacatccccgcgtaggttaattagtgaagagttaacgaaattcatatccgaaaaa
 30480  aagcttaatcccgtttttatatatgaagatctatctgataaaacggttaaatctagagtt
 30540  ttgaacgatactcgaggtcttagtggtatttatttaattctaaataaagttactctggat
 30600  tattatataggatcagcttccactggtagattccatgctagattttctaatcatttattc
 30660  aattttcatggtagtaaagtagttaaaaatgcagtaaagaaacatggtatatcttgtttt
 30720  gcatttataattttagagttgtttcctgagatagtaaccaaagaaaacaataaaaaatta
 30780  ttagatttggaagacttttacttaaaatctttattaccaaattataacatattgactgaa
 30840  gcgggttcaagctttggttataaacatagcgaaactactagattaaatatgaaaactaat
 30900  tacagtgaagagcgtagactagctattggtaatttaaatacaggtaaaagcttctctcct
 30960  ggtactattgaagcaatgagacaatctgctttaaataaaatcaaacctatttattctgaa
 31020  aaggctattcaaaatatgaaaaatagttctaaacctatactggtttataacatggactat
 31080  acagtatatggggagtttcctagtataacagaagcatctaaatctttaggttgttctcaa
 31140  aaaaccatttatcgggctttacaaaccccaaaaaagatattaagaagacgttgaattgtt
 31200  aaatatgtttaa
;     G-cob-I1-orf323 ==> end
 31212  atattgttgtaggtttgaatttaaattatagtcctatgagtaaaactttttatgcaattt
 31272  ataaaaaaaaataaaaagtaaagtagaatagcccgacagggatattgaagaaatgtttat
 31332  atttctttggcaatgttagtgaatacgatcaaagaatttctagttttgttttatttagat
 31392  aaaggctaaccttaataaaatatagaactaaaagttagagatcgtcggttatttatatga
 31452  tcgcgacaggctgggtcactgatgggtgtctgaaatgatgcttaatgcacagtcggaata
 31512  tttagttatggaatatgactaatagtatatacgaattcaaagttatactagctttttata
 31572  aatgtcttttagtttatattaagtatatttg
;     G-cob-I1 ==> end
;     G-cob-E2 ==> start
 31603  TACGTTCTTCCTTATGGGCAAATGTCACTATGAGGTGCTACAGTTATTACTAACCTTATG
 31663  AGTGCTATACCATGAGTTGGACAAGATATAGTTGAGT
;     G-cob-E2 ==> end
;     G-cob-I2 ==> start /group=IA (2.85e-24)
 31700  ta
;     G-cob-I2-orf298 ==> start /first_aa=T /note=LAGLIDADG ;; evalue:2.6e-39
 31702  acaaattttacgaatattaatataacagattactgcttatgcagtatattacctacaata
 31762  ggtactgttaatgttaatgcattaaaaaaaggaaataaaagtgttagattaaataaagaa
 31822  aagtatttatctattcctgcatcatttatatcttttttagttggattaattgatggagat
 31882  ggttatatacaaataacaaaaacgagtaaaggatttattgctattaagcttgtaatatct
 31942  atacatctggatgatatttcaactttacaatacatacattctgttctaggtttaggtaaa
 32002  attactatttataaagataataagagcccaacttgtaaattaattattaacaaaactgat
 32062  ttgcaagaagttttttttccattattactacatcataatatatttttcttaactgaaaaa
 32122  agaaataaccagtttaacattgtgatcgctgtattaaagcaagagataaaaacctttgaa
 32182  gatataccaaggttaaatcttgtaggtaaaacatttgaaatacctagcaatgcaaaagat
 32242  tatgttgaattaagtttctttaaaaattgattagtaggctttacgatggcagaaggctca
 32302  ttttttataaaaagtaataacgacgcatgttttcaattaaaacaaagaatacatgttaat
 32362  ttatttgaatcgtttaaactattatttaacacaactaggaaaatagaggtagaaaataat
 32422  atgtataatcaattttccgtaagctctaaaacagatatacagtctgtgataaatttcttt
 32482  tctttttcaggtttacatggtttaattgggcttaaagggatttcttatgcaaaatgatta
 32542  aatgatttaaggatcactaaacgatatggaaatcttaattatcctttaaacaagtaa
;     G-cob-I2-orf298 ==> end
 32599  aaacacaaatcacacttttattttttcttttttttcgtgaatatgggctccttaaaatgg
 32659  taacattttaaaggcaaatggggagaattgcaagaacgtctataaaaacttcctccgatt
 32719  tatagattatttgcagcggagcttgattcggtaggcttttatcttctagattaagagtga
 32779  atcaagaacgttcaacgactaacaagtgagtaataccaacaataagcttgacacgagtac
 32839  cccacaaccaattcattttcttaatttgaattggttgaagacatagtctaaacactggat
 32899  atatataaaactggtgagaatgaaggttaaatacttcattgaaacgatcattattcgttt
 32959  cattcg
;     G-cob-I2 ==> end
;     G-cob-E3 ==> start
 32965  TCATTTGAGGAGGTTT
;     G-cob-E3 ==> end
;     G-cob-I3 ==> start /group=IB (1.31e-21)
 32981  a
;     G-cob-I3-orf319 ==> start /first_aa=K /note=LAGLIDADG ;; evalue:1.6e-58
 32982  aagattgatggaccacattacggtgacgtaatgttaaaaattctgcttaatgctggaaaa
 33042  tcccccaatttaggatttgcatacgatttattcttgattttaacaacaattatttacgtg
 33102  aaaattgcattgacatggggacaatcagcaggggtgagaagtatacatacttcagaagcc
 33162  tctcagagactacatgcagaagatctctcctatgcttatttagtaggtttatttgaaggt
 33222  gacgggttttttactattacaaaaaaaggtaaatacctagcctatgaattaggtattgaa
 33282  ttgtctattaaagacgttcaattgatatataaaattaaaaacattttagctataggtgta
 33342  gtaagtttcagaaaaagagaagaaatcgaaatggtatctctaagaattagaaataaagac
 33402  cacttaaaaaaatttatttttcctatatttgataaataccctatgttttctaataaacag
 33462  cttgattacttaagatttaaaaacgctttattatcaggtatcatatattcagaaaattta
 33522  cctgaatacgttagagatagtaaagacataaattctatagaatctatcacaaatgcctct
 33582  tattttaccgcttgattagtgggatttatagaagctgaaggttgtttcagtatttacaaa
 33642  ttacacaaagataaagattatttagtggctagtttcgatgtttctcaaaaaaatggagag
 33702  gtgctattatctgctattcgtgagtatttatcttttactactacattatacatcgataaa
 33762  acgaattgttccagattaaaagttacaggtgtaagatcaatagaaaacattattaatttt
 33822  ttacataatgcccctgtaaaattattgggtaataaaaaattacaatatttattatgaata
 33882  aaacaattacgtacaatacctagatattcagaaaaaataaaaataccttctagatactaa
;     G-cob-I3-orf319 ==> end
 33942  agagagattaagatatagtccgatcaatgaagagatttattgagcgtaacgatagttttt
 34002  tttaatgaagttaccaacacaaatg
;     G-cob-I3 ==> end
;     G-cob-E4 ==> start
 34027  CTCAGTTAACAATGCAACATTAAACAGATTCTTTTCATTACACTTTGTTTTACCTTTTGT
 34087  ATTAGCTGCTTTAGCACTAATGCACTTAATAGTTTTACATGATACAGCTGGATCAGGAAA
 34147  TCCTTTAGGTGTATCAGGAAACTATGAAAGAATATCTTTTGCACCGTATTTCATATTTAA
 34207  AGATCTTATTACAGTATTTGCATTTATATTTGTATTATCTTTATTTGTGTTCTTTATGCC
 34267  TAACGTATTAGGTGATAGTGAAAACTATGTTATGGCAAATCCTATGCAAACTCCTGCAGC
 34327  CATAGTTCCGGAATGATACCTTCTTCCTTTCTATGCTATATTAAGATCTATTCCTAATAA
 34387  ATTATTAGGAGTTATAGCTATGTTTGCTGCTATTCTTACATTATTACTATTACCTGTTAC
 34447  TGATGTAAGTAGATCAAGAGGTATGCAATTTAGACCTTTAAGTAAAGCAGCTTTCTTTAT
 34507  CTTTATTGCTAATTTCTTAATCTTAATGCAGTTAGGAGCTAAACACGTAGAATCTCCATT
 34567  TATAGAATTTGGTCAAATAAGTACCGTTTTATACTTTTTATACTTTACAGTAATAATGTA
 34627  TTCTGTAACTTTATTTGAAAACTCTCTTGTCGATTTAGGACGTCCCTCTTCTAGTACAAA
 34687  ATAA
;     G-cob-E4 ==> end
;     G-cob ==> end
 34691  TAT
;     G-orf258 ==> start
 34694  ATGATGTCAGGAAGTTTTGTACAAAAAATAACGAATTTGCATAGCGCATTTTTTTTTAAA
 34754  CGCTTTTTTTCAAAAGCTAACCGTAATCTCTTGTGTTTTTATATATTTAGATTTTTATTT
 34814  GTAGCTATACCCAACATAAAAAGAACTTACGTTTTTATTTGGATTATCTATAGTATTTTT
 34874  TCCGTTATTTGTATTTTGACTAATACAGAAAATAGCTTGGATCTAGTTCTGTTATCTATA
 34934  AGTAACTATGTTACTAATGAGCACTTAGAGTGAAATATAGTAACAATGAGCTCAGGAGAT
 34994  AATTCAGGAGGGGGAATTCCACCAGGTAATAACAATAATAACAGCTCTGGTGGAGGCGGG
 35054  AACGGGAACGGGGGAGAGCCTAATTGACAACCGTTCGATTACAGTCATACTCGTAAAGAA
 35114  AACGGTAGACCATATCGTGATATTCTACCGGATCCCGCTTCCCTTATGGACGGTTATGAC
 35174  CCTAGTGGGGACGTACCGCCCCGAACAGATAGGCAAGTCGGAATATTAATGGACTACCGG
 35234  TTTGGCCAATTCGTTAGACGGTTAGGTTATGACCAGGGAAATGTGGCTAATACTTTCCCT
 35294  AGTGATAGTATTATAGATAGATTAGCGAGAGCTAAATTACAAAGACATATACTTGTACAC
 35354  TGGAGAAGAATACCTACTTCTTTTAGACAAATGGATATTAGTCAGGAGAACCCTCGCTGA
 35414  GATTCAGTTATGATTAGTTCCCATTTAATTAATTCATTATATCATAGCAATTATTAA
;     G-orf258 ==> end
 35471  TAGAGTTAATTAATAATAGCAAAGTAATAAAGAGTATTTAATTAAAAAAAAAATCTTTCT
 35531  TTACTTTACTTGCTATGCAAATTAACTAATTTGTATAGCAAATCCCCCTTGTCAAAAGTG
 35591  GAATATTGTATTATAAACAGAGATTTATAGTGCAATGGGAGAAGAGTAAACTTATGTTTA
 35651  CTTAAAGCCTTTTATAAAAATAACCTAAGTTATTTGCTTTTTATTCGTTATCTAGAATAA
 35711  ATAATAAAAAAGATTAGCAAAATAGCGTTTATATATAAATTTAGAAGGGGATAAAAACCG
 35771  TATTCGCTAAAAACCCTATTATTAAGAATAAACTAAGAGTAACTAGTATTACTATTAACT
 35831  ATACTAGTGAGAGTTCGCATCTCTCTATTCCTACATGGTAATAACTTCATTAATTTTTTT
 35891  ACTTTTATCTAATTCAATTATATTAAGACGAGACAAATCAGGTTTATATATAGTAAGGAT
 35951  AACTGTTCTTACTCGTTTTCAGTTTATCGTCTAGATTTCTTTAGTTTATACCAATAATTC
 36011  ATTAATATATCTCG
;     G-rps3 ==> start
 36025  ATGGTTAGTTCATTCAAACATCACCTGAATAGTTTTACTGGTTTAGTTACTGACTCTATC
 36085  ACAAGAAAAGATAGTGAAATACAAACGTATTCTGAAAAAGAGCAATACAAAAATATTCAT
 36145  TTTTATCCTTGCTCCACTAAAGAATGAGTTACTAGTATTTACTCTTACAATAAATCTACT
 36205  AGTAAATCGTTAATAAGTAATAATTTTTCACTAAATATTCTTTTAAAAAGTTACTTTAAT
 36265  ATGTTACACAAAAAAAGAAAAACACTTTTTAAACGTAGACGGAACAATAAAATACGTTAT
 36325  TCAGCAAATAAAGTTTATACAAGTAGAGCTGAACTACAACATACTAATAGTAAACTTCTT
 36385  ATTACATTATATACATACAATAAAAAAAAATCCTCCTTTGAGCACTATATAAGAAAATTA
 36445  GTTACCCTTATTAAGGTTAGAAAAATAGCTGTGGGCACAGAAGAAGCATTAATACCAAAC
 36505  CATAAAAATAGATTACTTCTTTTATTAAAAAGAAATTTGCCTATCTTTAATAAATGAAAT
 36565  ACAGCTTTCTTTAAAAAAAACACTAATTTATTTAACTATTCACCTATAGCAAAATTAAAA
 36625  AAGAAATACTTTAATTTTTATAATATACCTAGGGGTAATAATAGACTAGTAAGAAAATTA
 36685  TTTAGATTGCAAAAAACCTTATTTCATTATACAAAAAGTATTCATTTTAATACATCTCTA
 36745  TTTACGAGCTCAGTGTTAGGTTTAAGAAACTTAGGTTTAATTAGCTTATTAGAAAAACTT
 36805  TATAGCAAAAAGATAAAAATTAACTTAGTTGAGTTAAGAGCTGTACATTTAAACAGTGAT
 36865  GTTTTTTCATCAGCAGTTGCTTTAAAATTAAGAGATAGAAAAAATAAAGCAGTAAGAATT
 36925  TTAAGAAAAGCTGTACTACAAATGGTAAAAATACCTGATCTACATACTCTTATTACTTTT
 36985  GATGACACTACGGAACCACTAAACAAAAATAATATTGTAAACACTATAAAACAACAAGTA
 37045  GTAAGTGGTGTAAGATTTGAAGCATCTGGTAGATTAACAAGACGGTTGACAGCCATGAGA
 37105  GCTGTTTTTAAGTATAGATATGCAGGTAGTTTAAATAATATACGTTCTTCGTTTAATACT
 37165  GAATCATCTACTATGCTAAGAGGTTATCTTAAATCAAATTTACAACATAGCTTAATTAAT
 37225  TCTAAAACCAGAAATGGAACTTTTGGGTTAAAAGGTTGAGTAAGTAGTCATAATTTTATG
 37285  ATACAATCAAAATATTTATGACTACATATAGGTTACTTACTAGTTGTTAAAAGTAAAGCT
 37345  ATATTCGGAGATCCTAGAACAATTCACCCACATAGTTTTGCAAATATCCCTTTAATGAGT
 37405  ACCATGGGTAAATCTCCAGAGAGTACCATGGGTAAATCTCCAGAGAGTACCATGGATAAA
 37465  TCTTCAGAGAGTACCATGGATAAATCTTCAGAGAGTATCATGGATAAATCTTCAGAGAGT
 37525  ACCATGGATAAATCTTCAGAGAGTATCCTTGCTCTTACCAAAATTGTTGAAGAAACAGAA
 37585  AAAGAGTTCAACGACGCTAAGGATGCTTTAGAAATAGTAGTTAGAGCAACAACCTTTGAT
 37645  CGTATACTTAATGGTAAGGTTCTGAACTCTAACATGCCTGGAATAAAAAAGCATTACTCT
 37705  CACTATTTTGATGAAGAAAGTGGTAATAGTCATAAGGAGGGGTTAGAACAGTTAGATGCT
 37765  GAGCTAAGATCTGAATTTAATTATAGGAAAACCCAGTTTATCAATGCTAAAAAAGAGCTT
 37825  GAAAATGCTCAAACATTGAATATAGATCAAGAGTCTAAACCTAGTTCTTCAAATATACTT
 37885  CCTATAAACTATGTCAAATTTATACCTTTAAACATGGAGATATTACTTGCTTTCTTTAGA
 37945  TGTGTCTTGCCTTTAATCGGTATTTTAATATCACTAGACTTTTTTAGCATTAATATTGCT
 38005  TATTTTATAGATTTAGATCCTCATTTTACTAATGTAACCAAACTTATACTATTTTTCTGA
 38065  TCATGGGTTAGTTTTTTCAAAAGATTAAGATCCTATGCAATATTGTCTAGAACAATAATA
 38125  AATTTTATAAGAAAAAGATTGTATTAA
;     G-rps3 ==> end
 38152  TGTATTTTAATAATAATTTTTTTTTATTTTTATAGCTGAAGGGTTATTAAGTCTAGCTAC
 38212  TATATTAGCACTACTTTTTTTTTCATTTATGAATGAAAACTACTCGTTTTTTAATTACAT
 38272  TTATAGCTCTACTAGTTAATTAACCATTTTATAAATTTACTATAGGTTAAACGTGTGTGG
 38332  TTCTTGTAAATTTTAGTTTTATCATTCTTTTTTTTAATAACTCCAAATAGGTTTTCCAAA
 38392  AACAATGGTTCTTTTACAATTAACTTTTTATGCAAAAAAAAAAGATAAGATTCGTTATAT
 38452  ATAGTAACATTTTCTTATTTATAATAGTATAACAAATCCCGGAATATAAATCTTTTGTGT
 38512  TTAACTGGTAAATTGCAGTTACGCAATGTAAACGGCAATTGGGGGAGAAGATTCATTTAT
 38572  CGTGAATAAAGCCCTTTAACTAGAATATATCTTATAAGTTATAATCGTTACAACTAAAAA
 38632  AAAAAAAATTATCTCCTTGCCGCAATCTTGCAAGCTGGGAAAAAAAGCTCACAAATATAA
 38692  AATTGAATACTGATGTATTAGATAATAATACATTAACTTATGAATTTAAAATATATAATC
 38752  TATGCATATTTAATAGATAATTAACTTGATATATTAAAATATACTTTTTAAATGTAATTT
 38812  TAAAATCATTATTCTAAATTTAAA
;     G-nad1 ==> start
;     G-nad1-E1 ==> start
 38836  ATGTTATATTTTCCAACAATTATGTCTGTTCTTGAAGTATTAGCTGTTACTGTACCTGTA
 38896  TTATTAACTGTAGCCTTTATAACAATAGCTGAGAGAAAAACTATGGCTAGTATGCAAAGA
 38956  AGATTGGGGCCTAATGCAGTAGGTTGATATGGTTTACTTCAAGCATTTGCCGATGCTCTT
 39016  AAACTTTTATTAAAAGAATATGTTTCTCCCACGCAAGCCAATATAGTACTATTTTTCCTT
 39076  GGTCCTATTATAACATTAATTTTTTCATTATTAGGGTATGCTGTTGTACCCTACGGTCCT
 39136  GGTTTAGTATTGCTAGATTACAATCTGGGTATATTATATATGTTAGCTATGTCTTCATTA
 39196  GCTACATATGGTATATTACTGGCAGGATGATCAGCCAATTCTAAATATGCATTTTTAGGA
 39256  GGGTTAAGAAGTACAGCTCAATTAATTAGTTATGAATTAATTTTAAGCTCTGCTATACTA
 39316  TTAGTAGTATTATTAGCAGGTAGTTTAGATATAACTGTAATTATAGAAGCTCAAAGAGCA
 39376  ATTTGATATGTGATACCTTTATTTCCTATATTTATTATATTCTTTATAGGATCTATTGCA
 39436  GAAACAAATAGAGCTCCATTTGATTTAGCAGAGGCT
;     G-nad1-E1 ==> end
;     G-nad1-I1 ==> start /group=IB (2.10e-29)
 39472  agtgtttaatacttataaagttatttcattcataaagatttggcctctttaaatatcgct
 39532  atatgctggaaactcctaaagctttacatacatttaactatgtttaaacagtcttattgt
 39592  taaactgcttatagggtaatgtgaaaattgtcaaagatgtcacaatggacaatcagcagg
 39652  aaaccaaagctaacgttaatctaaaaatacttttttgtataaatgattactttgttagta
 39712  agtaggatcctcagagactacacgcgataatacaattatatgattgtatatgatatagtc
 39772  cataaatatacgaaagtatgtttggtaaatgaaaataaaccaattccaactaaaaaaaaa
 39832  ctcacagcagggatgctaatttaaattttacattacgtagatcctattctacgtcaagtt
 39892  cttcaaaagtggatatacctattcctgtattaaccataacggatttacaggataaagata
 39952  gcctattttctaaacgtgatcttccatttttttataaaaaaaaattggggggtatatata
 40012  gctttttaaacaaactaaatggaaagcaatatacaggtagtgcgaaagatttatatctaa
 40072  gattaaacgaacatctaacacatagaaaatctaatagagctttacaggctgctatctcaa
 40132  agtatggtatagataactttaacttttgtatatatgaattctttacgtatgaaaataagg
 40192  ctaccagcttcaaattactaactgatttagaaact
;     G-nad1-I1-orf132 ==> start /note=GIY ;; evalue:5.7e-43
 40227  atgtatataagaaaatttaagtttaatgatttatataattttttagaaaatgcttctagc
 40287  tcagaaggttataaacatacagaagaagctaaacaaaagatggtaaaaaggttagaagat
 40347  aaaagtaatcatcctttctgaggaaaacatcattatgataaaactaaatctttaataagt
 40407  aaacctgggttattaaacccgatgtttggtaagacacattcagaagaaactaaaaccctt
 40467  atgagaagtaaaaaagtaaaatatcccaatggtgtaggtatctatgacctagataataat
 40527  ttaataagaagttttaattatgcttcagacctagctatttatttagataaatctaaggtc
 40587  actgtgagtaaatatataaatagtggattggttttttaa
;     G-nad1-I1-orf132 ==> end
 40626  ggtaaatactacttaaaagttaacccttttaaggaataataaaagtatttacgaatagtt
 40686  tactatttag
;     G-nad1-I1 ==> end
;     G-nad1-E2 ==> start
 40696  GAATCAGAATTAGTTAGTGGTTTTATGACAGAGCATTCTGCTGTTATTTTTGTATTTTTC
 40756  TTTTTAGCTGAATATGCTAGTATAGTACTTATTTGTATTTTAAATAGTATTTTATTTTTA
 40816  GGTGGTTACTTGTTTGATTTTAATTACTATTTATACCCTTATTTTTACTTAGTACAATTT
 40876  ATTGCAGGAGACAGTTATATGTATCTAACAGATAATGGATCTAACTTTAATGTTATTGAC
 40936  TTTGATAACTATAGTTCAATAATAGGAACAGCTATAAGTGGTGTAGTTATAGGACTTAAA
 40996  ACTTGTATAATGATATTTGTATTCATATGAGCTAGAGCTTCATTCCCTAGAATTCGTTAT
 41056  GACCAACTTATGTCTTATTGTTGAACTGTTTTATTACCAATAGTAATTGCTTTTATTATA
 41116  CTAGTCCCATGTATATTATATAGCTTTGAAATAATGCCATGTAATATACCTTTATTATAG
;     G-nad1-E2 ==> end
;     G-nad1 ==> end
 41176  TTTATAACACAGCTATAAAGTCTAACTCTACAACTTTATACGCTATAAACGATTTCTACC
 41236  CTTTCTACAATAGAAAACATAAATATATATAAAAATAGTTTATATGGAATTTATATTTTT
 41296  TTTTGTGGAAAAAAAAAAAGAAAAAAAACCTTCCGATATATTACATAGAATGAAAATATA
 41356  TTGCATAGAATAGAAATATATTTTTCAAAAAAAAATGGCTATATAATAGCCCTAAAGCTA
 41416  AAACACTCACTAGTATT
;     G-nad5 <== end
 41433  CTATTTTTTACCTTTACTTTTATAAAGGTAATAAGCGCTAACTAAAGCATCTCTATAAAG
 41493  TTTGTTACATAGTAATCTAGCTATGGAGGAAACTACCAAAAGTACAGGAACATCCCCTGC
 41553  CACAATAAAAGGTAAAAGGTTGTTAGAGTTAGTACCATTTATAAGAATATCTCCACATGA
 41613  AGTACATAACTCCATTCCACACTTTATACAACTCTCGTATGTATCCCGAACATATTCTAG
 41673  TCTATCTTCACATCTCTCACAGTTACCACTTGTAGGACTGTCACCGTCATAATCGGCAGG
 41733  GTATGATTGTGATAATCTATGTTCTTTATTGGGATCATTTTGACAATGATCAATATTTGG
 41793  ATCTCCAGTATTACCTTTAATATCGTAATATGAATCCTTTTCACCATTGTAAACATTTGC
 41853  TTCATTTTTCGTATTTAAACTAATAGTAGCACTGAAAAATCCAACTAAATCGGTCATAGT
 41913  GTCAAGATTGCATAGTAAAAGAGCACCGAATTGGAAGTAAATTACTAAAGCTATTGTAGA
 41973  GAATGAAAGAAGCACAAATAGTTTACTAGGATTAATACTAAAAATGCTGTTAATAGTACT
 42033  TCTATTAAGGTAATAAGCACTTAGTAAAGCATCTCTATAAAGTTTGTTACATAGTAATCT
 42093  AGCTATGGAGGAAACTACCAAAAGTACAGGAACATCCCCTGCCACAATAAAAGGTAAAAG
 42153  GTTATTAGAGTTAGTACCATTTATAAGAATATCTCCACATGAAGTACATAACTCCATTCC
 42213  ACACTTTATACAACTCTCGTATGTATCCCGAACATATTCTAGTTTATCTTCACATCTTTC
 42273  ACAGTTACCACTTGTAGGACTGTCACCGTCATAATCGGCAGGGTATGATTGTGATAATCT
 42333  ATGTTCTTTATTGGGATCATTTTGACAATGATCAATATTTGGATCTCCAGTATTACCTTT
 42393  AATATCGTAATATGAATCCTTTTCACCATTGTAAACATTTGCTTCATTTTTCGTATTTAA
 42453  ACTAATAGTAGCACTGAAAAATCCAACTAAATCAGTCATAGTGTCAAGATTGCATAGTAA
 42513  AAGAGCACCGAATTGGAAGTAAATTACGAATGCTATTGTAGAGAATGAAAGAAGCACAAG
 42573  TAGTTTACTAGGATTAAGACTAAAACTACTGTTAATAGTACTACTATAAAGATTGCTAGT
 42633  GTTATACAGTAGTAAACATGTTGCTAGAAGAATAGATATTATGAAAATGTTGGTATTTAC
 42693  ATAAGAATAAGATAACATATAGATCACTATTGATGTTGTGATGTATAATGCATAAGTTGT
 42753  AACTGATCCTGTATTAAGATTACCAATATTATTACTTATATTTAATAGTCCTTTCTCAAG
 42813  ACCATATGGCCCTACATACTCCACAGATCCTTTATCTAGAACTTTTGTAGTTTGTCCCCC
 42873  AAGTTTTAATACAATACCAGTAATGTATAGGTTATAAAATAACTCTATTAAGAAACGTTG
 42933  GTTAAAGAAACTAAATAGGTTATAACCTGCTCTAGACAATTTAAAAGATATTAATACAGT
 42993  AGATAGGAATTCAGACAACAGAATAGCTAATACACTTAACGATATAGTAAACAGTAAAGG
 43053  TAATAATTTAAATAGAGTTGCTACTCCAAATTCAGTATCTAACATTATTTCATGAGAAGG
 43113  GTGTATAAAGAATGCATTATCTGAAAAGAATCCTGAACCCAGCCCTATAAACATATCTTT
 43173  TGTTACAAACCCAAAGAATATAGAGAATACCGCTAAAATCATTAAAGGTAAGCTCATAAA
 43233  GATATCACCTTCATGTGCGTTTTTATAATTGATTAATGGTCCATTAGGATTCGTTAAGAA
 43293  TGTTAAATATAACACTTTTACAGAGTATAATGTAGTAAACATTGCTCCTATAGTAGCAAT
 43353  TATATACACAACAGTACCAGAAAAATAATACTGACCATACGCAGATTCAAGAATGAAATC
 43413  TTTTGAATAGAACCCTGTCATAAATGGGAAAGCTACTAAACTTAAAGAAGCGATAAGCAT
 43473  TACTGAATAAGTAAGCGGCAAGAATGGTCTTAATCCACCATATCTTCTAAAGTCTTGATT
 43533  ATCCGCTACAGCGTGAATAACCGCTCCCGCTCCTAAGAAAAGAAGTGCTTTATAAAAGGC
 43593  GTGATTTACTAAATGAAATAAAGCTATACCATAACAAGATAAACCTACAGCTATAACCAT
 43653  CATCCCTAATTGGCTCATAGTAGAATAAGCTATAACTTTTTTAATATCTTGTTGGAATAA
 43713  CCCAATAAGAGAGCTAAACACGGTTGTAATAGCACCTAATCATAAACATAGCATTAATAC
 43773  GATTGAACTGTATTCTATTAAAGGAGATGAACGCATTAATAGATATACTCCGGCAGTAAC
 43833  CATTGTGGCAGCGTGTATTAATGCAGATACAGGTGTAGGACCTTCCATCGCCATAGGCAG
 43893  TCATACATGAAGTCCTACTTGAGAACTTTTAGCCATTGCTCCTATCAGTAGACATATACC
 43953  TACAATAGTTACAATATTTTCATTCATGTAAGGAGCTAATGAAAATACAGTAGCATAATC
 44013  TAGATTACCAAATGCTCATAATATGGCAAACATACCTATAGTTAAGAAACAATCCCCTAC
 44073  TCTGTTAGTTAAAAATGCTGAAAGAGAGCTTTGATTTGCTGCTATTCTAGTAGATCAAAA
 44133  AGATACTAAAAGATAGGAACAAACTCCAACACCCTCTCAACCTACAAACATTAATAAATA
 44193  GTTGTTTGCTGTAACTAATATAAGCATCATAAATGTGAATAAGCTTAAATAACTGAAAAA
 44253  TCTTTGGTTATGAGGGTCATGACTCATATAACCAATTGAATATATATGTACTAAAGAAGA
 44313  AACAATTAGTACAGGTATAAGCATAGAAACTGTAAGTGAATCAAAATGAAATCCTCAAGA
 44373  TACATATAACGATTCAGAATCAATTCATCTAAACAGTTCTATAGATACAGGTATATTATT
 44433  TAATCCAACTTCGAAAAAAGCAAATACAGCAAACACAGTTGTCGTTATAACAGCTGTACA
 44493  TGTAATTATGTGTGACCCTGAAAATCCGATTTTTCTACCAAAAAAACCAGATGCTATTGA
 44553  TCCTAATAGTGGTAAAATTATTATAGCTAGATACA
;     G-nad4L <== end
 44588  T
;     G-nad5 <== start
 44589  TATTTAAATTCAATACTAATACTTCCTCTTAATCTATAAAAAGCTACTAAAATACCTAAA
 44649  CCAATCGCGGATTCTGCTCCGGCTATGGCAATAATATAAATAGCGTATGTTTGACCTAAT
 44709  ATATCGTCAAAGCTAAGTGAACTAACCAATATTAAAAACGTAATAGCTAATAACATTATT
 44769  TCTATTGAAATAAGCATTAATATAATGTTTTTTCTATTTAAAACAAAGCCCAAAATACCA
 44829  ATTGTAAATAAAATTAGTGATAAATTCAT
;     G-nad4L <== start
 44858  TGTAAAAAAAAAAAAATAAATATCTATTGGCAAAAGAAACTCCTATATGAAAGCGAACTT
 44918  TGATGAGAATAGTATAGCAATAACGATTTTTATACAATAAGGATAACGATTTTTATTCTT
 44978  ATGACCGCAAAAAATTATTATTACTATACTACTAAATATTTTTTATATATAAATCTAGTT
 45038  TTCTAAACTAGAAGAGCTCCTATAAATAGATCTCTTTTATAAAAGAGA
;     G-trnV(uac)_2 <== end
 45086  TAAGAAATAAGTGATTTGAACACTTAACCTGCCGCGT!GTA!AAACGGATGCTCTACCAA
 45144  TTGAGCTAATTTCTT
;     G-trnV(uac)_2 <== start
 45159  TTTCTTTTTTTTTGAAGATTTCTATTAATATAATTAATATCTTTCTCCCACTCGCCACTT
 45219  TATGACGTAACCATATAATCCAAGTAATTTTTTTTATTTGTATACTAACAATATTCTGCT
 45279  AGTGCTTTTAACATAATTATATAATTTTACATAATTATATAATTTTACCAATAGAAATTA
 45339  AATTTTCGTGATAATAATTTGTAATGTAGCTAC
;     G-nad4 <== end
 45372  TTATTTTTTTTTACTAAAAATAGATTTAGCAATACTCCAGAAATATATGTTTAAATAATA
 45432  AAATATATTATTTTTGTATCATACATATAGAATAAATATTATTTGTAAAATAGGCATTCC
 45492  TACTGGTAAGAAGATTGAGCTTTCATCCATGTTATCGGGATTATCTCCTAGATCAGTATG
 45552  AACATTAGGAGATGATACTGGTGAATTTTCGCAACCAGGTTGAGGAGATGCTACTGGTGG
 45612  ATTTTCGCAACCAGGTTGAGGAGATGATACTGGTAAATCTTCGCTACTAGATTGAGAAGA
 45672  TGATACTGGTGAATTTTCGTTGCTAGGTTGAGGAGTGTCTACACCATTCTGTCTTCTTTC
 45732  ATCCATAGTTTTTTCTAAAGATTCTAAAGTATGTGAAAGAGCAATGGATTGCTGTTCAAG
 45792  CGATTCTGATGTAGGTTTACCCGCATTTGTATACTCTAGTTGTTCCTCATCAGTTATAGG
 45852  ATTACCGCTCTCTGCATTTGCAGATATATCCATTAACCTGTTTACTTCATCAAGTTGGTC
 45912  ACTAACTTTATTGTACTTCTCACTTGTCTTGTAATTAGCGTCCATTACAGCCTCATCATT
 45972  GGCATGAGGTAGTGGAGTACCTACTTCCTCAGATTCCTCTGAGTCAGAATTGTTATTATC
 46032  CTCTGAGTCAAAATTGTTATTATCCTCTGACTCAGAATTGCTCTTATCATCTAGAGTTTG
 46092  TTTTTTTCTAGATGGTTCCCCGTTACTGGATCCATCTTGACTTAAAGGCCGCTTTTTATC
 46152  ACTAGCCGTAATAAGAGTAGCACTGAAAAATCCAACTAAATCAGCCATAGTGTCAAGATT
 46212  GCATAGTAAAAGAGCACCGAATTGGAAGTAAATTACGAATGCTATTGTAGAGAATGAAAG
 46272  AAGCACAAGTAGTTTACTAGGATTAATACTAAAAATGCTGTTAATAGTACTTCTATTAAG
 46332  GTAATAAGCACTTAGTAAAGCATTTCTATAAAGTTTGTTACATAGTAATCTAGCTATGGA
 46392  GGAAACTACCAAAAGTACAGGAACATCCCCTGCCACAATAAAAGGTAAAAGGTTGTTAGA
 46452  GTTAGTACCGTTTATAAGAATATCTCCACATGAAGTACATAACTCCATTCCACACTTTAT
 46512  ACAACTCTCGTATGTATCCCGAACATATTCTAGTTTATCTTCACATCTTTCACAGTTACC
 46572  ACTTGTAGGACTGTCACCGTCATAATCGGCAGGGTATGATTGTGATAATCTATGTTCTTT
 46632  ATTGGGATCATTTTGACAATGATCAATATTTGGATCTCCAGTATTACCTTTAATATCGTA
 46692  ATATGAATCCTTTTCACCATTGTAAACATTTGCTTCATTTTTCGTATTTAAACTAATAGT
 46752  AGCACTGAAAAATCCAACTAAATCAGTCATAGTGTCAAAATTGTATAGTAAAAGAGATAC
 46812  ACCATATGCAAGTCCATCTGTTATTAAAGATGGGTAAATTCCCAATAGAACAGTAGGTAC
 46872  TGTTAATATCATTAAGACAGTGAATTCTCTTTTAGTAAGATCTGGCATTACTACTGTGAA
 46932  CATTCTTGAGTAAGCTCCTCCAAACGCTATTCTCTGGAACATATATATAGTATAGGCTGC
 46992  AGAAAATATTATAGAGCTACTAGCAAATACACCATATAGTGATGATCTTTCAAATACCCC
 47052  GTATAGTGATAAAAACTCCCCTATGAAGTTTAAAGTTAAAGGAGCTCCACAATTAGCAAG
 47112  ACATAGTATGAAGAACAATATAGCAAAAAGTGGCATTACTTGACTAACTCCTCTATAGAA
 47172  TGATATTACTCTTGTATGAGATCTGTCATAAAGAACTCCTCCTGCACAAATAAATAGACC
 47232  AGGTGAAACAAATCCATGAGCCAACCCTAAAGTAATTGCACCTTCAATACCTTGTATACA
 47292  GTTACTGAATACACCTAGAAGATAAACTGCAGCATGAGAAACAGAACTATAGGCGATAAG
 47352  TTCTTTAATATCTATTGTTCTTAACGTACTAAGACTAGCATAGACAATAGTAATAACACC
 47412  AATTAGAAAAATAATATAAGTATATTCCATGTAAGCTTTAGGTAATATAGGTAAGATTAA
 47472  TCTAAGTATACCGTATAAACTTAACTTAAGAACAATAGCGGCTAAAATAATACTACCTCC
 47532  TAAAGGTGATTCAACGTGAGCTTTTAAAAGTCATGTATTTAAAAAAATAGTAGGTGTTTT
 47592  TACGGCAAAAGCAATAAAAATACCATAGAATAAGAAAAGTTGTGTTATATAAAAGAAATT
 47652  TCCTTTAAAAAGAGTATCGAAATCTGTAGCACTCATAATAGAAGACATTGCTAATATAGA
 47712  TAATAATAGAAATAAAGAACCCAATAACGTGTATAAAAACAAGTAAAAACTCGCTTTAAC
 47772  TCTATTATCTGAACCAAATATACCTATTAATATGAAAAGAGGTGGTAGTATACTTTCAAA
 47832  AAAAATGTAGAAAAGTAAAATATCTAATACTAAGAAAACCGCTAATAATAAGCTTTCTAA
 47892  TAGTAAAATGATAATAACATAAGATTCTATATCTTTAGATATAGAATTTCAATTAGATAA
 47952  TATTGCAATAGGCATGATTATTGTTGTTAATAAAACAAAATAGATAGATAAACCATCTAC
 48012  ACCTAAATAAAAATCAAAGTAACTTATCTCATAGCACTCTTGTACAAATTGAAATTGGTT
 48072  TGTACTAAAATCGAAAAAAATGAATAGTACTAATGAAATAAAGAAATTTAAGATAGATGC
 48132  GGATAGAGCTATAACTTTTATGTTTTTTAAGGAGATACCATTTTCTCTATTCACTAAAAT
 48192  GGAAATTACACCGAATATTGGAGTTAAAAGTAAAGATGTTAATATCAT
;     G-nad4 <== start
 48240  ATATAAAAAAAAAAAAAAAATTCCTCAAATTCGTATTAAATGATAATGTATCATTTAAAC
 48300  TTTTTACAAACACCATATGTATAGTATGGTAATAAATCGCGGATTAGATCTCTAAGGAAT
 48360  GTCTTTTAACCGGTTAGTCTTTCTAAATAAAATAGAGAGTTTTTTATCGGAGAAGCTAGA
 48420  TTTTTTCCTTAGGTCTAATAGGATTTTATATAAAAGTTATTTCTTTGTCTAACACAAAGC
 48480  ACAAACGAAAATAACACACAAGTTATTTCTTTGTCTAACACAAAGCACTAATGAAAATAA
 48540  CACACAAGTTTATTAAAACTTCGCAAAAAAATTAGCCTGAAAATTACGAATAAAAGTCAA
 48600  CTATCTAGATAATAACTAGTCTTAATAAAATGTATAACACTTTTAGCCACAGTTAACTAT
 48660  ATTTTAGTGTTTTTACAATAACTTTTTGCAATAACTAGCAAACTTTTAACAATAACTAGC
 48720  AAACTAGAAAAAAAAAATAACAATCTATCTAGTTATTTTATAATTGAACTTAAAAATTTA
 48780  CTGATTTGAACACTTAACCACTAGCTTTCATCCTAAAAACGGTTATATAATATAAATGCT
 48840  CTGTCCATTGAGCTTTTTCTTTTTTTTTC
;     G-trnK(uuu)_2 <== end
 48869  TAAGATCTAAGGGATTTGAACCCTTATAAGAATGATT!AAA!AGTCATTCGCTTTACCGT
 48927  TAAGCTAAGATCTC
;     G-trnK(uuu)_2 <== start
 48941  TATAAATATACATACTTATTTTTTATAAGTATATAAATACTTATTTTTTTATAAGTAC
;     G-trnV(uac)_3 <== end
 48999  TAAGAAATAAGTGATTCGAACACTTAACCTGCCGCGT!GTA!AAACGGATGCTCTACCAA
 49057  TTGAGCTAATTTCTT
;     G-trnV(uac)_3 <== start
 49072  TTTCTTTTTCTTTTTCTTTTTCTTTTTCTTTTTCTTTTTCTTTTTTTTTCTTTTTTTTTT
 49132  GTTTCTTTTTTCCTTTTGTTTTCTTTTTTTACAAAACAGAAAAAAGAGAAGGCAAAGACG
 49192  TCTTTGTAATGGCAAGCTATTAAATCGCTGGGAGTGTAACCTATAGCAAGTATAAAACAG
 49252  TAATTCGTTAACCGGTTAAACGTAAAAGTAAACC
;     G-nad3 <== end
 49286  TTAATGGTTGTACGAATTCTTTAAATTTTTAAACTCTGTTATTTGATTAAGTATCTCAGA
 49346  TTTATAAGAAGGGTCTACGATTTTTATTTTATTTTGAAGTTCCAGCCCTTTGTTAAGCAA
 49406  GTCCTTAATTTCAGACACTTGCGTATTAATTAGTCTGTCAATAATATTAATTCTCAATGA
 49466  AACCTCTTTTGCCACAGCATCTGACATGGCAGAAGGTACCTCAATACTCAAATTACCTTC
 49526  GCTATCAGATATAACGTTTATACCTTGTTTTACCACCATAGTGTCAAATTGGTTTATAAA
 49586  ACCAGAAAGCTGTGGCATTGCTTTACCTATTGACATAATTATATCAGCTATATCGTTTAG
 49646  ATCTGTACCAGATCTTAATTGGTTTTCAAGTAATTCACTTTTAGCTGAGTTTAAAAAGGC
 49706  ATGAGATACGGGACTATCTACATTATTATAAGAAAAAGTCTGTCTACTATCTATCGTTAA
 49766  TGCGTTTTTACCTAATTCAAATATAAACCCTAAAGTTAACAATACAAAAAACACCATCAT
 49826  TATAACTAATCCGTAAATGTCATTAGTGTACCCACTTACACTATATGGGTATACTAATAA
 49886  AATTTCTAGATCAAATAAAAGGAATAAAAGAGCAAAGATAAAGAACGACACGCTAAACTG
 49946  TGTTCTATTTTGGCCTAAAAAGGAGTGGAAACCACATTCAAAAGCACTGTCCTTTTCTTG
 50006  GTAAGGATTATGAGGTGCTAAGATTAAATTTATTGATAATAATAAAATGGCTAATATAGG
 50066  TATAAATATAATAAAAAAAGTAGTACTTGTCAT
;     G-nad3 <== start
;     G-nad2 <== end
 50099  TTATATATTAAAAAGTATTAATGCTAATATATTAGCTAAGCTTAATAATTCTTCAGGTAT
 50159  AAAAATAAACAACGCTATTACAAGTGTTATTATAGAAATAGATAAACTTAATGAGCTTGA
 50219  TAAAACAATATTGTTAATAGTTATAGCAACTTTTTTACTAATTGTGTTTTTTTCTGTAAT
 50279  TAGCCCTTCTGCATTTAAATTTGTTAATTCATTGTTTAACGTGTAATCTGGTTTATCAAA
 50339  AAAGATTTGTTTTATTATAGCTAAATAATAAACCGCACTTATAACACTAGTTAGAATAGC
 50399  AACTAGTGACATAAAGATATAACCGTTATCAATCGCTGCACTTAAAATCATCTGTTTACC
 50459  AAAGAATCCTATTAACGGTGGTATTCCGGCAAAAGAAAATAAAGTAATTGCTAAGCTTAA
 50519  GGATAGTATAGGATTAATGTAATACAACCCTTTTAACTGGTCAATAAGTTGAATAGGTGA
 50579  GTTGTTCAGGTCATGTAGATTGTTGCTATTTTCATTACTTATTTCTTTTTCACTAGTCGT
 50639  TGTAGACTTAGTATTATAAACATAACAGTATAAAGAATAACCTATAGTAATAAGTAAGAT
 50699  AAACGCATTCAAGTTTGATATAGAATACTGGATTAAATAAAACATAAAGGCTTGTGTTGA
 50759  CTCTACCGTGTGTATACTTAGACCTAATAAAATAAACCCAACATGTGAAATAGTACTAAA
 50819  TGCAAAAAGTCTTTTAATTCTAGACTGTGTTAATCCTACAACGGTCCCTATAACTAAAGA
 50879  TAAAAGAGAACTAAATAATAGGCTTGTTGTTCAAGAAAAATCCATATCAAACATTGATTT
 50939  ACTTGTATAGTGAACCAATTCTAATAAGAAAATAAATATAGAAATTTTTGCGATTATCGC
 50999  TACAAAAGTTGTAACAATTGTAGGAATTGCGTCATAAACATCCGGACTTCAAAAATGGAA
 51059  TGGTGCAGCAGACACTTTAAATAAAAACCCTACAGCCATAAAAAGTAAACTTATGTGAAT
 51119  ATAGTAGGATTTATATCAATAAAGTAAGCTTGTAAGGTTATCTTTACTTGCGTTCGAGAT
 51179  ACTAGTAATTATATACAAACTGTCTAAGTTCGTAGTACCTGAATTTGCATAAAGTAAGGC
 51239  TGTACCTAATAATATAAAACAAGAGGATAATCCTCCTAATAAGAAATACATAAGTCCCCC
 51299  TGAAGTAGCTGGTTCTGAATCTCTGTAAATAGTGGATAGTAAATACAACCCATAACTTTG
 51359  TAGTTCAATAGATAAGAATATAGATACTAGATCACTAGTAGAGATTAAGAAAACACTTCC
 51419  TGTAACAATAAATAAAATAATTAAAGAATATTCAATAATTTTGAATTGTTCTCCCATTTT
 51479  GTTAACGATAAGAGTTCTGTAATAGATTAATTTTGTAAATAAAAGTCTGTCCGGTGAGCT
 51539  ATACTCTCTTAATCATACTTTTCTAGGGTAAAATGAAGTTAATAACAATATAACACTACT
 51599  AATTAAAAAGATAAAGATATGAAAAACATTTGTAGTAGCTGTCGTACTAAACAGACCTCC
 51659  AAAAATACCTATACCTTTGTTTAAAAATAGAAAAAATAAGTTATCATAGGCAATAAAAGC
 51719  AGAGATAAGTAAGATAGTAATAGTGGCTCTTGAATATAAAATAGATTTGTCTCGTCTTAA
 51779  TGTAATTGAATTAGATAAAAGTAAAAAAATTAATGAAGTTATTACCAT
;     G-nad2 <== start
 51827  GTAGGAATAGAGAGATGCGAACTCTCACTAATCCCTTCCGGGCTATATTTTTTATTGAAT
 51887  ATACATAGTATATAAAAAAAAATAAAAGCGAGGGCTAGTACTAGATTACTCTAGTACTAA
 51947  TTTCCCGCTAAGTTTATTCCTAGAAATATTTTTACAAGAAAAAAGTAAGATAACTAGTTA
 52007  ACG
;     G-cox3 <== end
;     G-cox3-E2 <== end
 52010  TTAGGATCCTCAATAATATATAGACACAAATAAGAATAATCATACAACATCAACAAAATG
 52070  TCAGTAAAGTATTCCAGCTTCTAATCCTAGATGATGATTATTTGTTAAATGGTATGCTAG
 52130  TACACGTCATAGACCTACAGCTAAGAAGGCTGTACCTATCATTACATGTAATCCATGGA
;     G-cox3-E2 <== start
;     G-cox3-I1 <== end
 52189  catttttgttatcataaaggctctttatcctttatttccatttcttatcaaaatggttca
 52249  gactatgtcttcaatttagtattacgctaaattgcagggttttcgtggtaagattattgt
 52309  cgataaaactcacttactagtcgttgaacctttataaatccgattatatatttaaccgtt
 52369  actataagtatattataataacttatcgatttatacttggctgcatattgtcttacacct
 52429  agttggtataagagtttcatgcaatttaccctgttttctattatacttaatacaacatac
 52489  tataacta
;     G-cox3-I1-orf310 <== end
 52497  ctatttttccttgttttttaatgtttttataaataatattacatcataacctttttcagt
 52557  taaatgttgtttatttttcattaaataacatactttactaaaataataaaaatctaaaga
 52617  ttttttagtaagtaaggaattttctttaaaaattggtataattttatttaaaatatcttc
 52677  tagtctagatactattaaactaattgtattaggtctagtggatgttttttccataacacc
 52737  gcaaactaagtaatcttttattacattaaataaatctttgtctcgataatgttgagttat
 52797  tgaaaaagataataatatttgtttttttctagttatttttaaataaaaacatccttcacc
 52857  atctacaaacccaactaatcacaaaggagattttataatctgattctttataataggtct
 52917  ttgtgctgccactatgttaggaaaaatagactttaaatttccagttaaacctttattcat
 52977  agaggctcttatcgatataattttttttagtcctttttcatttaaatgttctttattgtt
 53037  cattaaattaactaatgaataaaataaaataaaatctgcttgtttttgagttaataaacg
 53097  atattctttaaaatgtggtataataacttcagttaaatcttttaatgattgaactgagta
 53157  tatcccagtgggtttaccattacgtgttcttaccgttactgatcctacattaaaaaattc
 53217  ttttattctttttaagacttctagatctctaatatgtaattctatagcaaatactggtaa
 53277  tatacgtaaacccataaatctagaattatcttttgctattttagctgaaaaagttgattc
 53337  tgcatctgaaaatcctgtaactcaataaggagataatttagattcagatttagttaagtt
 53397  atttgtattaagtgtaataggggctccataaat
;     G-cox3-I1-orf310 <== start /first_aa=I /note=LAGLIDADG ;; evalue:2.2e-35
 53430  ta
;     G-cox3-I1 <== start /group=IA (6.68e-21)
;     G-cox3-E1 <== end
 53432  ACCCAGTTCCAAAGTAAAAACATGATCCAAAAGCTCCATCTGAGATAGTGAATGTTGATA
 53492  CTGAATATTCTACACCTTGTAATGCCGTAAAGATAGTTGCTAATATAATAGTATATAATA
 53552  AACCATATAAAGCTTTACCTCTTTTTCCGTTAATTAAAAAATGGTGTGCATATGTAACAG
 53612  TAAATCCTGAAGCAAGTAAAAGAACTGTATTAATTAATGGTAATTCAAAAGGATCTATAG
 53672  ATTCTATTCCCATAGGAGGTCACATAGCCCCTAATTCTACTGTAGGAGAAAGAGCACTAT
 53732  GGAAAAATGCTCAAAATATAGCTAAGAAAAATAAAGCTTCAGATACTATAAATAAAGCAA
 53792  CACCAAGATTTAATCCTCTTTGTACTGCAAGAGTGTGGTGACCTATATATGTACCCTCTG
 53852  CTATTACATCTCTTCATCAGAATGCCATAGCAAGAACTAATGATATTAGGCTCATCATTA
 53912  AGTTGTACTCTGCAAAAGCAAATCCATGGAAAGATAAAGCTGCAGATGTAGTAAGACTTA
 53972  ATAAGCTAATAGATGTATATAAAGGTCATGGAGAAGGAGATACTAAATGAAAAGGATGTG
 54032  CTTGAAAATTACTTCTATTTAAATTTAACAT
;     G-cox3-E1 <== start
;     G-cox3 <== start
 54063  AGTATATTAATATAAGTTCACAATACGTTTTTTTTTGAAAAACACACCTAAACACGAACC
 54123  GGTAAAGAAAATACGTTTTTCTTTCGGTCTTCTAAGGTTTTCTATATTTTTCCAGAATTA
 54183  CAGCTAAATGCAGAATGTTTACCAGCCATAAGGATCATACCCTAACGAATAACTTTTTTT
 54243  TTTCTCCAAACAATATAAACATTCTTGTTTGGTGAAGATTTTTTACCCTATATTGAAACA
 54303  TATTACATTTAAAGTCAAACACAGCAAGATAAATACATAAGTTTTTCATTAAAGATAT
;     G-orf105 <== end
 54361  CTATACTAGACGCAATACCACGAGTAATCTTTTTTTTTTTTTCTCTCAAACAATCCATAG
 54421  ATCTAGCTCCGTGAACCACGACACATTACCTGCAGCTCAGGACTTATAGTGGAGGACCGA
 54481  GTAAGTAGTGTGTTCTCGCCCACCAGTCATTGTATAAACTATGTTAGCCTTCTCCCAATG
 54541  ACCCTTGACACTACCACAAGGAAGTAGTATAAAGGTATTTGCCCCTGTCGTATAAAACCT
 54601  GTTCGTGTGAAAAGGTAAATATAAACAGTAACTCTCTAGTTTATTCGAACTATCACCCGT
 54661  ACTATCTCTACATCACAT
;     G-orf105 <== start
 54679  AACTGTGTCTGTCTATGAAAATCCCTATCTTTATATCAGGTTTTTCTCATATCAAAAATC
 54739  GTTTACCTTAATTAAGAAAGTTGTCGGTGATCAGTTACATCGTTTTTCTCGTGCTTTATA
 54799  ATATAAAAAGGTATAAGTAGTCAGTCAGTCTCAAGTCTTCGTATCTAGTAAGTCAATGCA
 54859  ACCAATATTTCCAGTAATCCGACAGGATCCCTTACTTTCTCTA
; G-orf665 <== end
 54902  TTGATTTATTTTTATTTTTTTTTTCTGACTACATGTCAAACGAGCGTTCTCTTGCGTCAT
 54962  GTATAATAGGTACAAAGGATACCTATGAAAGAGTCAATCAGTCGAGACCGGTTTTCTCCT
 55022  CCATAG
;;     G-dpo_3 <== end
 55028  CGAGTCGTTGTAATAATTATTATAAAACAGACTTAAAGCAAGGGAAGAAATAGTCATACC
 55088  TTTAGTTATGTCTAATCTATAATCCAAAAATAATGACCTATTAGCCTTTATAAGTATTTC
 55148  ATATAAACTCTCCAAGTCCGCTTCTAAATAAATTAATGATTCCTTCATGAACGATCAATC
 55208  ATTCTTTATTAATTTAGTATAATCATCTCTAGTTATGTCGTTAAAAAAATGAATCTCTGG
 55268  TGTATTACCTGTATAATTTAGATTGTTTTCATTCATAAATTTGTAAGGAAAATTCAATTT
 55328  ACTATTATTAACGTTAAAGTCTTTAGCTAATTTATCTAAAGAACTCGTTAAAATACTATA
 55388  ACTATCTTTAATAACTATTTTATCACTAACAATTTCAGTGATCGTTTCACCTTTATTATC
 55448  ACCTTTTAATATCTTTCTATCCCTTTTTAACTTTCTACTAATAGTCATAGAAAGAATCGT
 55508  ACTATCTCTGAAATCACAATCAATCTTATATTGATCGTTTGGATTTCTATCATTATATCT
 55568  AAGTAATGCAGATATTAAAAATATAGCATCATAACCACCAAAATTATGCATATAAAAGTG
 55628  GAAACCTTTATATTTGTGTCTAAACAATTCATTGATCATATCAACTAGTATATTATCGAA
 55688  TATTTGATAATTTCCTACCTTATAACTTTTCAAGTCAACAAAATATGTAACAGGTGTATC
 55748  ATTTAAACTTGTCTTAAACCCCAGACAATATACTCTATTTACACCGTCATTACACTCTAT
 55808  TGTCTCAAAATCTATAACACCTATCTTTGTATTTTCAGTCATAGATACTATATTAGTAGT
 55868  ACTTCTCTTAATTGGTGCTAACTTCATGTTATATCTAATTTCCATTAGTGATCCTTGTTT
 55928  ATATGTATATGTGTGATTATTTGTTGTTCTCATCAATGTATCCTTTTCATTATTCCACGT
 55988  ATCAATCACATCATTCATAATTACTCCAGACATATTATAACGTATTTTCCTTACGGTATT
 56048  GACATCATACTCTTTATACGCATAAATGTATTTACCCTTACTACCATCTATGAGATAAAA
 56108  CATCCAATTAGCGTCAAAGGAATCTATAATATTTTCACCTAGGTTTTTCTTAACATCTCT
 56168  CAACGCTTTGTTCTGTAAACTAACCAAGTCTATAAAGTTAATTTCCTTACCGTTAACATT
 56228  TATAGTAATATTAGATATGACACCATCTTTTATAGTTCTATCCAAAGGTTCTTGTAGTAA
 56288  ACTTAGATTAGTCGAAACAGGTAAGTCTCCAATACTACTCGTAACTTTTTTATTAAAACC
 56348  TATAACGTTTTTATCGTAATACGTCAATTCGTTGTCTTTTAAACTAAGATGTTTAAACAA
 56408  GTCTGTTTTAAAAGGTATAAAATTAATTATTACTTCTTCGACATCAAATGCTGTGTATTT
 56468  ATATTGTTCTAGGAGAATCTCGATTCTTGACCTAACAGTTTCTTGTAACTCCATAAAACT
 56528  ATGGATATTCTCGAATCTTATAAAAAATTGATTACCTGCCATTTTATAGACATCTTCCTT
 56588  AAATCGTAATTTAATAACAGCTGAACCTTTTTTAAATTCAGTTGTAAATAGATTTCTATC
 56648  AAAAAATTTTTTACTAAAAAGTTGGAAGTCTAACAATTCATGTATTTTGAAAAAGAAACT
 56708  TACATGTTTTGAATTATGTTTATCAAACCTATAATCAATAGGATAGTGGAAAGGGTTCTC
 56768  TTGAGAAGACTTCCACCCATGACCGTTAGTATTATTACTCGGTGTTGTAATGTTTTTTTC
 56828  AATGTTATTTTCAATGTTGTTACCAATGTTATTTGAAATGTA
;;     G-dpo_3 <== start ;; HMM match pos. 127,696 score 1.1e-71
 56870  ATTTAATCTTTTTGTTATTGTAGTAGCTTT
; G-orf665 <== start ;; contain dpo
 56900  TTATTATTGTTGTTGTTCTTTTTTTCGTTAAACGAATGCCTTGTCAATCTATTGTCTGCC
 56960  TCATCCCAGACATGGGTCATGTTAGTGAATCTCACTTCCAAGCTCATCTATCAGGATACT
 57020  CTTGATCGCCAAAAGCCCCGGGAGAATAAATAATTCTCCAGATTGTGAACAGCACGATAC
 57080  TCCAGGCTCTTAACCGGTCCAACATACACTCTGTGGGGTGCTAGCCCACAGCCATATATA
 57140  ACCCTTCGAAGGGACAGTCGCCTAACCACCTTAATTCTTTGTAGTATCGGACATAATCTC
 57200  CTTTTTTTTCCTTTAGCTTTTTTTTTTTTTTTGTTTTTCCTTTTATAAATGATTGGACAT
 57260  AAAACAACCTATCTATTTTAAGATCTATATAAGAATATATTGACTATTTACTCTTTTTAT
 57320  CTCATGATTAGACACTTCTTTATCCCCTGTTACCCAATCAATATCGTATAACTTATATGT
 57380  TTCTTCTTTATTTTTTATTTGACACGTTACTATTCTATTTTCATCTATTGTTGCATCGCT
 57440  ACAAAGATCTAGTGTAGATATAATATGGGAATCGAAAGTTTTTAAATAAAGATTATCAGT
 57500  ATAAAGATCGTTATACACTTCACTTAATAACAGTTTAATAGTTTCTATATTAGAAGCAGG
 57560  AACAGCAAAACAATCGTGTATAGAGAAGAATAATGGACTAACTTCTATTTTGTTAAGTCT
 57620  ATTATATAACAATGCTAATGATGAGGCGTTGTTATTTAATTACTAGTTATAGAAGTTTAA
 57680  AAATAGTTAAGCTATATAGAATTTAGTAGTAATGTAATGGGTATAATCACATACTAGTTA
 57740  TAAAAAATAAGCATTTTTTTTTCTTGAGCTATATAGAATTTAGTTGTAATGTAGTGGATA
 57800  TATTTAACTACTAGTTATATAAGTTTAAAAACAATTAAGCTATATAGAATTTAATAGTAA
 57860  TGTAATGGGTATAATTTTTGAAAAAAAAGAATAAGGGGATGAAAAGTTGTGTTAGGGTAA
 57920  AACCCTTTGTACAATTTATACTTTATAACAGGTATACAGATAACTAGTATAAAAAA
;     G-trnR(ucu)_2 ==> start
 57976  TTCTTATTAGTTTAATGGTAGAACAAGATACT!TCT!AATATCTGAATCTAAGTTCGAAT
 58034  CTTAGATAAGAAT
;     G-trnR(ucu)_2 ==> end
 58047  CAATAGATATAGAGGAATAGCTGTTAATTCTATTTATAATTAGAAGCTTTAGAGAAATAG
 58107  CTATTCATTCTATTTATAATTATTTCTATTTTGTAAAATAATTCTTATTAGTTTACAACT
 58167  ATAGTAATCTAAGATTCGAAATTAGATAAAAACTAGCTACGACAAATACAATGTTATTTT
 58227  CTATTTTTTTTATATAAATAGCAAAAGAAAATGGATAATAAAAAGGTAATGTTAGATTAA
 58287  AAAGAAATATAATAGTAAAAAGAAATGAAATATAAAAAAAAAAAAAAAAGAAATGAAGAA
 58347  TATAAGCTATTGTAAAGTAAATTACTTTTTATTATAGATAGGTTTATATTT
;     G-rns ==> start
 58398  TTTTATTTGAGTTTGATGATGGCTCTGAGTGAACGCTATGCAAATGCTTGACACATGCTA
 58458  ATCGAACGTCAATATTTAATTTTTTTTTAAATTATGTGTATTGAAGTGGTGTACAGGTGA
 58518  GTAATTGGTATTATGGCTACCTAGGAGTAAGGCAAAATAAATCCCTTATAAGAACAATTT
 58578  ATTATTCTTTATTAATACTAAACCTAATCTGCCTAATTCTATTGAAAAAGTTAGGTTAAC
 58638  AGGTTAATAATAGCTATAATAAGTGTGGTTTAAAAGAAATAGTATTTCGCTCCTAGTTGA
 58698  TTATTAATAACCATCGGATAAGTAGTAAGTGTGGTAATGGCATACTTAGCTTGTGTCCGT
 58758  AGTCAGGACTGAGAGGTCTATTGACCACACTGGGTCTGAAAAAACCCCAGTGCGTGTAGT
 58818  ACAGCAGTGAGGAATTTTGGTCAATGGCCTAACGGCTGAACCAGCAACTTGCAGGAATGA
 58878  GAGTTAATATAATAAGTTTATTAACTTGCTTGACTAGGTCTTATAAAATTCTGGATAAAG
 58938  CTTATTATGAAAACTTTATATCCATAGGTCTCGACCAAATCTTGTGCCAGCAGTCGCGGT
 58998  AAGACAAGGGAGACGAGTGTTATTCATCTTTAACAGGTATATAGGGTACCTAGACGGTGT
 59058  ACAAAGGCTTAGATAAGTACCTGTTACACTTGAGTTTGATATGTGAGAGGAATATGTCAG
 59118  AATTATTGGTGGAAAGATGAAATTTGTTAATACTAATAGGACTGGTAACGGCGAAGGCAA
 59178  ACCTCTATGTACATGTATTTTTATTATTGTTAACGTGTTAACTCGTTTACAAATAATTAG
 59238  CAAAAAAAAAATACTATAACTGACGTTGAGGGACGAAGGCTCAGAGAGTGAAGAGGATTA
 59298  GATACCCTCGTAGCCTGGGCAGACAATGATGAGTGCCATAGATTGGCTTTATGTTGAACT
 59358  ATAAATGAAAGTGGAAGCACTCCACCTCAAGAGTAATGTGGCAACGCAGGAACTGAAATC
 59418  ATTAGACCGTTTCTGAAACCAGTAGTGAAGTATGTTATTTAATTCGATGATCCTCGAATA
 59478  ACCTTACCACAATTTGAATGACCTACAAGATAGAATACACCTTTGGAGTGCGTTCCAAAG
 59538  AAATGAGCTATTTGTAGACCACATGCGTTGCATGGCTGTCTTCAGTTAATGTCGTGAGAT
 59598  TTGGTTAGGTCCATTAAATTAACGTAAACCCTTGCTTTATTTAAGAATATAGAGCAGTTC
 59658  TCCGCTTACAATTGGATTGATAATAGGGACTAAGACAAGTCATCATGGCCTTAATATTGT
 59718  GGGCTATAGACGTGCCACATCTGCCTTTACAAAGGGATGCAATAATGCGAATTGGAGCTA
 59778  ATCCCCTAAAATAGGATAAAGTATGGATTGTAGTCTGAAATTCGACTGCATGAAAAAGGA
 59838  ATTACTAGTAATCGTGAGTAATCACATCACGGTGAATTTTATCTCAGATAGGTACTAACC
 59898  ACTCGTCAGGCGCTGAAAGGAGTATGTGCAATAAGTTTGGTGGCTGCGAATTGATAGTCT
 59958  AAATATACAGGTTTAGATCTTTTGGCAGAAACATCTTCGTATGCGTGACTCTAATTGGTG
 60018  TTAAGTCGAAATACGGTTCGGGTTGGGGAACTAGCCCGGGAATAATGGAGATT
;     G-rns ==> end
 60071  AACAATACACAAAAAAAAAAAGTCTGTGCAAGGAGCATAAAGTTTATCTCGTTCTATGGT
 60131  TCGAATCCATAGACAGGCTCATAACCAATGCCTATTGGTATCTACTAGTTATTTTGTTTT
 60191  TTCAATAAAACCCTTTCTATTCGTTATTTTGTTTTGAATAAAACCCCTTCTATTCCTTAT
 60251  TTCGCTGGTTTAAATAAAACGCTGTAAACTAGGCTTAACCTATTTATCTTTTGAAAAGAT
 60311  CGGTTTAATAAACAAATCTTTTATTGCTAGTCCCCAAGGGGGACTGACCTTTAGGTCTGG
 60371  CCCCTGTTAATATTTTATTTGTTTTACTTAAGTCAGAAACAAATATTGGCAAAACAAATA
 60431  AAATATTTAGGACCATCCCCAAAGGATAGTCAATTTATTTAGGAAAAAAA
;     G-trnL(uaa)_2 ==> start
 60481  ACCTGAGTGCTGGAATTGGTAGACAGGGAATACT!TAA!GCTATTCTGAGTTTATCTCAT
 60539  GGATGTTCGACTCATCCCTCAGGTA
;     G-trnL(uaa)_2 ==> end
 60564  GAGCCTCATTTAACGGAGTTTTATAGACTGTGGAATCATAGAGCTAAAAACCACGCACTT
 60624  TTTTTTACCCATAGCTAATGATTAGCGTTAGCTATTATTTTGGCACAATAGGTAACTTAT
 60684  AGGGTTAAACATATTTATTTGCAGCTAGCATTGTTAGTAAAGCACCTTTGGATAATTATA
 60744  CCCCTATTAAATCCCTTATATTTAGTGTAAGGGCTATCGAAAAGGGGATTATAATATAAC
 60804  CGCTTGTCGAAAGGATCTAAACGATGTGCAAGTTCATTTCCTTAAAATTCAAAGAAAAGT
 60864  TGCAAAAATAAACGATCCTTAACTAGGAGTATTATTCGAGACTTATTTTCTAACTGCAGC
 60924  CCAAGCAATATTAAATAATATGTCTGCATCAGCTGAGTATAATTGAATAAAAAAAAAAGA
 60984  AAGTTAAAAAAA
;     G-trnY(gua)_2 ==> start
 60996  AGGAGAGTTCCTTTATTGGTAAGAAGGGTTGAGCT!GTA!AACTCAATAGCGATATGCTT
 61054  TTAAGAGTTCGAATCTCTTGTCTCCTA
;     G-trnY(gua)_2 ==> end
 61081  ATAATGATTATTTTTAGTTAATTGCTATAATGAATTCTCATATAGTTAATTGTTATAGAG
 61141  TAAATTCTTATACAGCTAGTTGTTATATAGTTAATTGTTATATAGGTGTTATAGAGCTGT
 61201  TATGTTATGTAATA
;     G-trnN(guu)_2 ==> start
 61215  GCCTTTATAGCTCAATGGTAGAGCGGAATACT!GTT!AATATTCTGATAAATGTTCGATT
 61273  CATTTTAAAGGCT
;     G-trnN(guu)_2 ==> end
 61286  TGAACAGGTTATATAGGGCATTTTATAACTAGGACGTTTACAATTTTTTACCAAATAGTT
 61346  AGACTTTTTATTTAAAGTTAATAAGTATTACTAGTTCATTATCTATTTACTTTTTATAGT
 61406  ACATAGAGAAAACTAAGCTTATACAGAAAAAAAAAAAATTTGTATTTCAAACAAACTATC
 61466  TGTACTTGTAGGTTTATACCGCAGTATGTAACTGTAAAAATCGACGGGCTAACGGGTAGT
 61526  ATAATACTAGTAGATTCTGGTGCTGGTGTAATCCTAATAGGATAGAGCTGTTTATTTACT
 61586  AGAATCGCTATAATTTTTGTTATGAAAGGGGTAATTATAAATTTTATATGTTGTATATAG
 61646  TTAATGAA
;     G-nad6_2 ==> start
 61654  ATGACATTTAGTGGTTATAATGTATATAGTCTAGATCTCTTATACATTATTGCTATTTTA
 61714  TTAGGTATATTAGTTATTATAAGTAAAAACCCTATTGTTTCTGTTTTATTTTTAATAGGT
 61774  TTATTTCTATGTATAGCTGCTTATTTAATTTTAACAGGATTAAACTTTATAGGACTAGCA
 61834  TACTTATTAGTATATATAGGGGCTGTATCTATATTATTTTTATTTATATTAATGTTAATA
 61894  AATGTTAGAATATCTGAGCTATTAATAGACAGTATTAATAGTATACCTTTAGCAATATTA
 61954  GTAGGTAGTTTCTTTAATTACTTCGTTAATAATGTTTTACCATATATGGTAATGACTAAT
 62014  AACTTACTATATCACTTTACTATTAAAAAAAAACTGACGAATGTAACATCTGTGTCATGA
 62074  GATGGCTATTTAGCAGAAACTTCTAATATAACAAGTATAGGTAATGTATTATATGGTAAT
 62134  TACTCTATATGATTAATCATTACATCTATTATATTATTACTAGCAATGGTAGGTTGTATT
 62194  GTAATTACGCTAAAACCACAAACAGATGCAAAATAA
;     G-nad6_2 ==> end
 62230  TAACCAATAAAAACGATAAGACGTCTTTGCCTTCTCTTTTTTCTATTTTGTAAAAAAAGA
 62290  AAACAAAAGGAAAAAAGAAACAAAAAAAAAAGAAAAAAAAGAAAAAGAAAAAGAAAAAGA
 62350  AAAAGAAAAAGAAAAAGAAA
;     G-trnV(uac)_4 ==> start
 62370  AAGAAATTAGCTCAATTGGTAGAGCATCCGTTT!TAC!ACGCGGCAGGTTAAGTGTTCGA
 62428  ATCACTTATTTCTTA
;     G-trnV(uac)_4 ==> end
 62443  GTACTTATAAAAAATAAGTATGTATAATTATA
;     G-trnK(uuu)_3 ==> start
 62475  GAGATCTTAGCTTAACGGTAAAGCGAATGACT!TTT!AATCATTCTTATAAGGGTTCAAA
 62533  TCCCTTAGATCTTA
;     G-trnK(uuu)_3 ==> end
 62547  GAAAAAAAAAAAAA
;     G-trnG(ucc)_2 ==> start
 62561  GCGGCCATAGGATAATGGTTATTCCACTCGTCT!TCC!AAACGATATGTACCGATTCGAC
 62619  TTCGGTTGGCCGTA
;     G-trnG(ucc)_2 ==> end
 62633  TA
;     G-trnD(guc)_2 ==> start
 62635  GGGTTAGTAACTTAATGGTAAAGAACTTTCTT!GTC!ACGAAAGTAGATATCGGTTCAAG
 62693  CCCGGTCTAACTCG
;     G-trnD(guc)_2 ==> end
 62707  TACTTTTCAATTTTATAATTAACTGTTGAATTATATGGTTAGCAGTAATTTAATTAGTAG
 62767  CCTAAATTGTTATAATTAACTAATTCTATTGTTACCCCCCCCCAGCCCTCTCTACTAAAT
 62827  TGTTATAAGTAATAGTAATTCTATAACTAACGTTAATTTTATAGGTAAAAGCACTACAAA
 62887  AAAAAAACAAGTTATAATAATAAAAGTAAAAA
;     G-trnS(gcu)_2 ==> start
 62919  GGAAAAGTTGCTATAGGTAAGGCGAGATATTT!GCT!AAATATTGTGTTTAACACCTGGT
 62977  GGTTCAAATCCGCTCTTTTCCG
;     G-trnS(gcu)_2 ==> end
 62999  AATATAATCAAAAAAATAAATGAAGTGGAGAGGGAAAGGGTTAATATATTAACAACAAAT
 63059  AGCTAATTATCTATATTTATAATCGATAGACCTTAAATATAATCGATAGACCTTCATTAT
 63119  AATCGATAGACCTTAAATATAATCGATAGACCTTAAATATAATCGATAGACTTTAATTAT
 63179  AATCGATAGACCTTAATTATAATCGATAGACCTTAATGATAATAGATAAATTACTTTAAC
 63239  ATTATCCACATAATGTTTTGTGCATTTAACGTTTATAGTAACATTATTACAAGACCATTT
 63299  TTATTACTGTTATTGAGATATTATTAGTGTAGTTTGATTGTAAACATCCTTTTAGTAAAA
 63359  AAAAAAGATTGTTCAATCTTAGATATGGTGTTATTAATAGTAAA
;     G-trnW(uca)_2 ==> start
 63403  AAGAGTATAGTTTAATTGGTAAAATAGGAAGCT!TCA!AACTTCAAATTTCCAGTTCAAG
 63461  TCTGGATGCTCTTG
;     G-trnW(uca)_2 ==> end
 63475  TTATAACATAATGTTCTAAATACTTTATAACTTTTTTTTTCTTTTTTATAGTTTTACATT
 63535  AATGTTTTAACCGTTAACTGTTAAATAGTATATATTTACTATAA
;     G-trnI(gau)_2 ==> start
 63579  GGTTCCTTAGCTTAATAGGTAAAGCGCATTTTT!GAT!AAGGATGTGATCGACGTTCAAT
 63637  TCGTTGAGGAATCA
;     G-trnI(gau)_2 ==> end
 63651  AATAGGTGCGTTAGTTAAACGCATTTTTGATAAGGATGTGATCGACGTTCAATTCGTTGA
 63711  GGAATCAAATA
;     G-trnR(acg)_2 ==> start
 63722  GGTGCGTTAGTTAAATTGGTATAATGACATGCT!ACG!GACATGTTTTTACAAGTTCGAG
 63780  TCTTGTACGCACTT
;     G-trnR(acg)_2 ==> end
 63794  CTTCTACTGTAAGGATGAAAACAGTATAAATATTGTTTTCTTTTGATTACTACAGAATTG
 63854  TAGCCAATTCTATTGTAAACTACTTTTTTATTTACTAATTAGTAAAATTGTTATTCATAG
 63914  ACTGCTACAAACTAAAA
;     G-trnS(uga)_2 ==> start
 63931  AGAGAATTGACTGAGTGGTTTAAAGTGATAAGCT!TGA!AACTTATTTGGTTGAAAGGCC
 63989  ACATCCGTTCGAATCGGATATTCTCTG
;     G-trnS(uga)_2 ==> end
 64016  ATATATTTCATATATAGATTATTTTTTATAAATATATAACTATATTCTATCTTATATATA
 64076  TAAAATTTATAACGATTTTGTATCGTAGAGCTAAACAGATTTTGTAGCGATCTTTTATAG
 64136  GATCATTATACAAATTTTACATAGATCTTTTAGCTGATGTATATAAAAGTTATGGCTTTA
 64196  TTTCCTAGTGTATCTCTCTAAATTTTTACAAAGATCTTTTAGCTGATGTATAAATAAGTT
 64256  ATGGCTCTATTTACTAGCATATCTCTCTAAATTTTATATAAATCTCTTATCCGATGTTTC
 64316  TACAAATTTCATAACTATAATCGGATAGTGGTAAGCTATATAGAATAATACAGCACATAG
 64376  CATGATAAAGTACACAGCGTAATAAAGTACAAAGCGTAATAAAGTACAAAGCGTAATAAA
 64436  GTACACAGCGTAACATAGTACACAGCGTAACATAGTACACAGCGTAACATAGTACACAGC
 64496  GTAACATAGTACACAGCCTAACATAGTACACAGCGTAACATAGTACATAGCGTAATAAAG
 64556  GACATAGCGTACTATAGTACACAGAATAATATAAG
;     G-trnP(ugg)_2 ==> start
 64591  CGGGTTAGAGCCGGGTTGGTTAGGCGCCTCATT!TGG!GTTGAGGAATAGTTATGTTCGA
 64649  ATCATAATAACCCGA
;     G-trnP(ugg)_2 ==> end
 64664  AATAGGATTCAAAATCACTGTATATAAAAATAAATAGTAATGTATTTGATATGTAATGTA
 64724  TTATTTCATAATCTTACTACCTTTGTACTATTTATTCTATAGTATAAGGAGTAACTTTAT
 64784  GGCAAGTATATAAAGAGACTATTATGGAAAAAAAAAGCTGTATATTAAACCATTAGTACC
 64844  GTAAAAATGATGGAGTAATATCCATATAGTAGGGAAAATGGTAGAAAAATTTCTATAAAA
 64904  AAGAAACGAAGTGAATTGAAGTATCTTAGTAGCTTCAGGAAAATAAATCAAACGAGATTC
 64964  TACTAGTAGTGTGAATGAAAATAGATAAAGGCTTAAAGTAAAATGGATACATCTGTTTGA
 65024  ATATAGGGGAACCTTCCTCTAAGCCTTAATATAATATACAAGAAATAGAGAAGAGTACTG
 65084  TGAAGGAAAATTGTAATTAGTAGTCTTATAAGCAGCTCGAGCTAAGTTTAATAAACATAT
 65144  AAGAGCGTACCTTTTGTATAATGGGTCAGCAAGTTCTAGTTAGATGCAAGCAAATACTCA
 65204  TTGTTATATAAAAAAAAACAATAATTTGCCTAGATAATCCAATTATTAAGTAATGAATGA
 65264  GTATCTAATTAGAGACCCGAAGAGTAGTGATCTTACCATGGTCAGGCTTATAAAAGGCCG
 65324  AATGGGTTATCGTTGTAAAGATATCCAAAGAACTGTGGTAAGTTAGTGAAAGACAATCCT
 65384  GACTACTATAGCTGGTTTTCCGCGAAACATATGTAAGTATGTAGTTTAAATTACATCATA
 65444  GCAGGTACAGAACTGTAATCTCGGACAATTTGTGCATTTTCATTCGTAGGGGTAATTGTT
 65504  TACCCCTTATAGGATGGTAATGCCTTGTGCATATGGGGGGTCGTGAAGACTCTATTCGCG
 65564  AGTATTTGCTCTCGGAAGGGCAATGATGAATGTTGAACTATCAGACATTTAACGATAAGG
 65624  TTGTGTGTCAAAAGGGAAACAGCCCAGAACAAGTGTTTAAGGTTCCAAAGTTTTTGTTAA
 65684  GTGAAAGTAAGGAAGTATTTAAACGATACAACCAGGAAATAGGCTTAGAAGCGGCCATTT
 65744  TTTAAAGACCTCGTAACAGAGCACTGGTTCAAAAGGTTAGTTAAATAACCTATTTAGTTA
 65804  AAAGCGCCGAAGATATAACGGATCTAAACAAAACACCGACACCTTGTCCATAAAAAGACT
 65864  AGGTTACCTTTGCTATAAAAAGTTTCGCTGTATTTACAAAACCCGAAAGTGAGTGATACA
 65924  GGTTATTTATTAGAGACAAAAGGTAATTCTACGTACTATACGTAAACACTAGTTACGTAT
 65984  TATTTATGGGGTAGCGGAACATTGGGTAAATAGGATTAGAAACAAAGGAAAAATAAGGTA
 66044  TTTGTACTTGGGGGGTGAAAATACCATTAGCTGTAAAAAGCTAAAAAATACATTAACCCT
 66104  TTGCAACTACGGGAAAAAAGAGAAAGTCCAACCGTAGTTGCACCACAAAGCACTACCATT
 66164  AGTAAATAATAGGTAGGAAAAGGGAAGTACATAAGTTTCAAGATAACTAGCACCTAGTTT
 66224  GATCGCTAAATAGCGCTAGTCCAGTATATCCCAAGCGAGAATGCTGACACGAGTAACGAA
 66284  AAAGAGGATGCCGAATAGGACCTCTCGCCTTAAGCTTATGGAAAAGTGATTCGGTCTCTA
 66344  AATTTAACCTAAAGGATAAAATGATGAGAAGATTAGATGTGACAACATAAATAAATAGAG
 66404  TAAAATGTTCTGGAAAAGCATAAAATCTGAATAAGGAAAAAAACGGATAATGACCGAAAA
 66464  AAAAGAAAATAAAGCTAATAATAAAGAAAAATTTTCCTTTAAAATTGAAATAAAAAACCG
 66524  TACCTAAAAACTACCACAAGTAAGCTAGTAGAGAATACGAAGGCGTTTGAGCTAACAATC
 66584  ATTAAGGAACTCGGCAAATTGACACCGTAACTGAGGGAAAAGGTGTGCCATTCCTACTGA
 66644  TTAATATCAGTTTAGGAAGAGGAGACATAAAATGGTGTTGCACGACTGTTTAATTAAAAC
 66704  ACAGCACTTTGCGTAAGATGTAAATCAATGTATAGAGTGCGCTATCTGCCCAATGATGGC
 66764  TGGTTAACGGATTTACTTAAATGACTAATATAGTTTAGGTTTTGAAGGAACCCCCATTGA
 66824  ATGGCGGCCTTATCTATAAGGGTCCTAAGGTAGCGAAATACCTTGGCATTTAAATGATGT
 66884  CGCGCATGAATGATCTCACGATGCAACAGCTGTCTCAATGATTGGCTCAGTGAAACTGGA
 66944  ATGGCAGTGAAGATACTGCCTATCTCTAGATAGACGAGAAGACCCCATGCAGCTTTACTG
 67004  TTACTAGTTATAGGGTATAATGTAACAGGTTTTAGAGAATAAGGTAGTTGCACACGACAA
 67064  AATTGAAACACCTTTACTCTGGTTGTTATATCAGTAGAATAGGTTACAGATTTGTAACTG
 67124  ACGTCTGAATGTAATCCAAAAAAGGAGAAGGATCACTAGATCCCTCTCAGGAGACAATGG
 67184  CTAGCAGATGGTTTATGCGGGGCACAGATCCCATAAAGAGTACCTGGGAGTATCCAAATT
 67244  TATTTTTGTAATATGCTATACGCAAATTATATAAAGCTTTTATTAACTAATTGCTTTATA
 67304  TGGTTTAATTTTTTAATTACTATATGTAGTTTGTTATTTTTTATATTTACTTTTATTAAG
 67364  TATCTATAACCAATTCAGTTATATTTCTATTTAAGTTAGAACTAAAACAATTTAATATAA
 67424  GTAAGATTTTACCTATGTGGAAAATAGGTGTATAGATAATAGTAAGTGTTACTAGTATTT
 67484  GTTATTTTTTTTTTTAGTTAAAAGAAAAATGATATTGATATATACTTCCAAAGTTTAATG
 67544  GCTTAATCTTGCTTTACTGTTTGACATACACGTCTATCAGTTGCGTAAGCAGGGCATAAA
 67604  GACCGCAAGACGCAGTAAGGAAAGGTCTTGTATTATTGAAAAAGCTACGCTGGGGATAAC
 67664  AGGCTAATTGCGCAAGAGAGTACAAATTGAGTGCGCAGTTTGGCACCTCGATGTCGGCTT
 67724  AGCTCATCCACATGAATGCAGGAATCATGAAGGGTACGACTGTTCGTCGATTAAAGAGCT
 67784  ACACGAGCTGGGTTAAATACGTCGTGAGACAGTATGGTTTCTATCTTCTAGAGGAAATTA
 67844  GAGTAAAATAAGGATAGCCCCTTCGTACGAAAGGAGTTGGGTATGGTAACCTATGGTTTA
 67904  CCTGTTGTTTATACGCTTAATATTAACCTGATAAAAATTAAGGTGAGAATAGGTGCTCTT
 67964  TACTAAGTAGATAGCAAAGCTACTTAATAAGGAGAGTAATAAAAATGAGATTTATTCATT
 68024  TCCTATTGGAACTAGAAATGGTAATACTTTTATACTCAAGTATTTATGAATAGTATAGGC
 68084  ACGGCAGGAAAGCTATGTTAGTTAAGATAAGTGCTGAATGCATTTAGGCACGAAGCTTAC
 68144  CTTAAGATACTCTTAGAAACGTAGTATAACATTACGAATCCACATCTCGCTATCCTTACG
 68204  GCTAGTAAACTAGTTTAACAACTAAGGCTAGTACTAAGATAGGAGAGGGGATAATAGGCT
 68264  TTGGCTGAAAGGGCTTTGATGTTCTTAGGTACAAAGTACTAATTTTCTATAACTAGATAC
 68324  AATAGTTATCTGGTTATTTTTATTAACTAAATAACATATTTATCATTAAAAATACATTAG
 68384  TTA
;     G-trnT(ugu)_2 ==> start
 68387  GCCTGGTTTGCATAATAGTAATGCACCCGTTT!TGT!AATCGGAAGATATGAGTGCAATT
 68445  CTCGTACTGGGCT
;     G-trnT(ugu)_2 ==> end
 68458  ATCTAGATTCCTTTTAAAAAAAAAA
;     G-trnM(cau)_4 ==> start
 68483  TGCGGGTTGATGTAATAGAAACATATTTGGCT!CAT!GACCAGAAAATAGAGGTGCAAAT
 68541  CCTTTGTCCGCAT
;     G-trnM(cau)_4 ==> end
 68554  CTACTCTTTGCAACTTTTTTCAAAGAGTTAAAAAATAACAAGTCTGTCTAGGGCTTTAAC
 68614  CTAGTAGTTGTAAAGAAAAACAAAAACAAAAAACAAAAAACAAAAAACAAAAAAAAAACA
 68674  AA
;     G-trnM(cau)_5 ==> start
 68676  AAGGCTATAGCTTAATAGGTAAAGCAAGCTGCT!CAT!AATAGCTCAGATGAGTGTTCAA
 68734  ATCATTCTGGCCTTA
;     G-trnM(cau)_5 ==> end
 68749  GTGGGACACCCCCTTTTTATTTAACTTATTAACGGGGTTTATTTAACTTATTAACGGGGT
 68809  TTATTTAACTTATTAACGGGGTTTATTTAACTTATTAACGGGGTTTATTTAACTTATTAA
 68869  CGGGTTTATTTAACTTATTAACGGGTTTATTTAACTTATTAACGGGTTTATTTAACTTAT
 68929  TAACGGGTTTATTTAACTTATTAACGGTTTTATTTAATTCATTAATTGATCGCAATCAAT
 68989  TAATTTCACACACAGAAAGAGGGATTGAGCCGCGGATAGCACTCGGGAGCCGTCTAGAGA
 69049  TTTTCCCTCTCCCCCCCCCTAGCCACTATAAAATATCTGTCCTCTTAAGAACAAGATTAC
 69109  CTCTTCGTACGGTTAAGGCTAGCCAACTGGAACCCGGCAGGTGAATAGGGGATAGCGGGA
 69169  ATGCTAATTCATTTTTAGGTTTTACAGCATAAAAACCTAAAAAGGGATAGTCCTTTAAAA
 69229  GGAGAGTAAACCTTATTTCTTAATCTTAAAAAAAAGGGAAATAAATTTTTCTTTTTAGTT
 69289  ATAACATTCCTAGTATAAAAAGAAAAGCCTTAGTTTAGCGGACTTATCCGCTAAAACGAG
 69349  TATTGATAGATTTGACTAAAACCCTTATTACAGCATAATCTAAAAGGTAAATTATGTAAA
 69409  TAGAAATATTTGTTATTAAGTATTTTAATTATTTAAAACTTGTTAACTGTTAGTTAAAAA
 69469  CAGTTTCCTTTTTGTTAGTTATATTTCTATGGTTATACTTTTTAATAGTTGTACTTTTTT
 69529  TAATAGTTGTACTTTTTTTTTAATAGTTATACTTTTTTTTAATAGTTATACTTTTTTACT
 69589  TATATTAAACTTAATGTATTATTTTTTTTTGTCTATAATTTATTTAGTAATATAACTATT
 69649  TTTTTTATTTAAAGCAATAGCAATAATCTATTATTGTAAGCTTTACATGAATTCTAA
;     G-trnE(uuc)_2 ==> start
 69706  GGCCCAATAGTCAAGTGGTTAAGACGTAACATT!TTC!ACTGTTAAACGCGCGGGTTCGA
 69764  ACCCCGCTTGGGTCT
;     G-trnE(uuc)_2 ==> end
 69779  AAGAGCTATTTCTATTAGCTTAA
;     G-trnA(ugc)_2 ==> start
 69802  GGGGATATAGTTTAATTGGTAAAACTGCGATTT!TGC!ATATCGTTATTTTAGGATCGAG
 69860  TCCTAATATCTCCA
;     G-trnA(ugc)_2 ==> end
 69874  ATGTTAAAATTAAATTTCAAATTATTAATTCACCATCCTTTTTTAGCCAGAAAACACAGT
 69934  AAAGAGTTTAGGTTAAAAATGTCTCTTGCACCTAGTCTATGTTCAGCTGTTAAATTATTA
 69994  GATCTTTACATAGCTAAGGCTATTTCTTTTTTTTTAGTTATAATGTACAAGCTGCCAGTT
 70054  TCTTAAGTATTTGTGAAGGAACTATTCGTAACTATAAAAAGAGGGGTGCTTTCTTTAAAA
 70114  ATAGAAAAAAAAAAATACGTTAGTTCTGTATAAATAAGGGTAATTAGAAAAAAAAAAAA
;     G-trnF(gaa)_2 ==> start
 70173  GCCCAGGTAGCTCAATTGGTAGAGCGAAACTTT!GAA!GGTGTTTAGGTTATAAGTTCAA
 70231  ATCTTATCTTGGGCA
;     G-trnF(gaa)_2 ==> end
 70246  ATTTATTACTTTTTAATAAAAATGTACAAAATTTTTTTTCTATATAAAGAATAAAACTCC
 70306  TTTTATACTATTTAGTGGTAACGGTTAGGAGTTACTTTATCGTTTTCGTTTTGTAAAAAG
 70366  AAAAGAAAAAAAAAAGAAGTAAAAAGAAAAATACTTTTTAAACGTAGACGGGACAATAAA
 70426  ATACGTTATTCAGCAAATAAAGTTTATAAAAGTAGAGCTGAACTACAACATACTAATAGT
 70486  AAACTTCTTATTATATAATATACATGCAATAAAAAAAAA
;     G-trnL(uag)_2 ==> start
 70525  ATGGGTATGCTGAAATTGGTAGACAGGTCCCGCT!TAG!GACGGGGTGAAATAATTCATA
 70583  TAAGTTCGAGTCTTATTACCCATA
;     G-trnL(uag)_2 ==> end
 70607  TAAATTATAGTAATATTGTTTATTAGTTAAAACAGATGTTTAGTAGTTAAATATGTTTAT
 70667  AATTATTAA
;     G-trnQ(uug)_2 ==> start
 70676  TATGTAGTAGACTAATGGTAAGTCATAAATTT!TTG!GTATTTACTTATGGGTGTTCGAA
 70734  TCACCCCTACATAG
;     G-trnQ(uug)_2 ==> end
 70748  AAAA
;     G-trnH(gug)_2 ==> start
 70752  GGTGGATGTAGTTCAATTGGCAGAACAACTGTAT!GTG!GAACAGTAAGTTCCCTGTTCG
 70810  ATCCAGGGTATCCTCC
;     G-trnH(gug)_2 ==> end
 70826  CAGTACAGGAATTTAAATAGGATCGTTATTTATGTGCTAACTATTCTATAGTTTAATATA
 70886  GTTTTACTTATTTCTTATATAGACTTTATTACTTTTATAGACTTTATTACTTTTATAGAC
 70946  TTTATTACTTTTATAATTAAAAAAGAGGCTATAACTATTTTATTATTAAATGATACGGTA
 71006  ATATAGGTTTAATAATTAAAAAAGAGGCTATAACTATTTTATTATTAAATGATACGGTAA
 71066  TATAGGTTTAATAATTAAAAAAGAGGCTATAACTATTTTATTATTAAATGATACGGTAAT
 71126  ATAGGTTTAATAATTAAAAAAAAACCATATAAAAATAAA
;     G-trnM(cau)_6 ==> start
 71165  GCCCGAGTAGTTCAATGGTTAGAACATTAATTT!CAT!GCATTAATAATGAGAATTCGAC
 71223  TTTCTCCTCTGGCT
;     G-trnM(cau)_6 ==> end
 71237  CATGGCAAAAAACAGATTAAACCCATATTAAATAAATTACAT
;     G-orf106_2 <== end
 71279  TTAAAGAGTTCGATTATTTCACAGACCAGGTTTAAATTTTAAGAGACCAGTTTTAAAATT
 71339  TAAGAGACCAGTTTTAAAATTTAAGAGACCAGTTTTAAAATTTAAGAGACCAGTTTTAAA
 71399  ATTTAAGAGACCAGTTTTAAAATTTAAGAGACCAGTTTTAAAATTTAAGAGACCAGTTTT
 71459  AAAATTTAAGAGACCAGTTTTAAAATTTAAGAGACCAGTTTTAAAATTTAAGAGACCAGT
 71519  TTTAAAATTTAAGAGACCAGTTTTAAAATTTAAGAGACCAGTTTTAAATTTTAAGAG
;     G-orf145_2 ==> start /note=GIY ;; evalue:1.5e-20
 71576  ACCAGTCTTAAAGTAAGTTTTCAT
;     G-orf106_2 <== start
 71600  AATTATTCTTCTAGCAGTATTATTGTTTATGAAGATGTATTCATTACTAAAAAAATAATA
 71660  TTAGAAGACAATAAACATAAATGCGGTGTTTATAGATGGGTAAACCAAATAAATGGTAAA
 71720  AGTTATGTTGGAAGTTTTGTTAATTTAAGTTCACGTTTGTCAAGTTATTTATATATAAAT
 71780  TACCTAACTAAAAGAGCATCTATATATAATAGAAAAATATATAATGCCTTGTTGGCTTAT
 71840  GGATATAATAACTTTCGTCTTGAGATATTAGAGTATTGTGATAGATCTAATGTTATTAAA
 71900  GTAGAACAAGATTATATAGATAGATGTAAACCTGAATATAACACCTTTAGAATACCGTCG
 71960  ATTTATTCCTGCCTATGAAGGGAGAAGGCGAATTATAAGTTTTTATGGTTTTAG
;     G-orf145_2 ==> end
 72014  GTTAACTTTGGTTTTAGGTTAACTTTGGTTTAGTTACTTTTTATCTTTAGGTCTTTCCTG
 72074  TTCATTGTAGTTAGCCATAGAGAAACCATTTTTACAGATAGTTACTATTTGTACAAAATG
 72134  CAACACAAGAGTATATAATTATAGGCTCGTTTCTTTTTAACATAAATTTGTTAAATATAA
 72194  CCCAACAATAGGTTATGTCCATCGAGGGTTTCCATATTGTTGTTAAAAGGATAAACCTTT
 72254  ATTAGACGTTACAAGGTTAAGTGTGATACGTTAGTTATATAAATATATATATTTTAAATC
 72314  ATGAAACCATTTTTACTTAATAAAAGAAGAATAAATTCAATTAGTCCACCTGTTACTTAT
 72374  TGAAATAAGATTAGAAAAAAAAAAAAAAGGTTATCGTGTAAATTCTGTGTTATCACATAA
 72434  TACCAGTATATACGATATGATTAATAAAATTAGTTCTACTCCTTTTACTATTAACCGTAC
 72494  TCTTTTAGATTTTATATATACTCATGGTCATCTATATGATTTAGTATTAGATTGTAATAA
 72554  CATTAATTTCATGCATTAATAGTGGGAATTAAAATTTCTCTCCTGGCTATAGGAAAGATC
 72614  TTTTTTTTTTACATAATTTAAAGTTAACTAACGATTTACAGCTTAGTAAACTACCCACTA
 72674  TAAAAGGCATTTATTTTTTTTTTATTTTTATATATTGTTGTTAAACTTGTGATACAAATG
 72734  TAAATCTTACAGCTATTATAATTAGTGTTGTTAAGATAATGA
;     G-rnpB_2 ==> start ;; mfannot: Approximate position
 72776  TAGGAAAGTCCGGTGATTAACATATAGCTTTTTTAGTGAGGCACAAGCTTGGGTAATGCA
 72836  CAGAAAATCTAACCATAAAAACTTTTAGTGTTTTATTAGAATTATGAAATAAAAAGCCTT
 72896  AATTAATCTTTTTTTTAGTTAAATATTACACACAGGATCCGGCTTAT
;     G-rnpB_2 ==> end
 72943  TTGTATCCAAGTAATAGCTATTTATACAACATTACATTCATTTTACAATGTTTGCCTTTA
 73003  ATTCATTCATTAGACCATAGTAATGAATAATTGCTTTATAAAAGTAATAAATAATAAAAG
 73063  TAATAAAAATAATAAAAGTAATAAAAGCAATAAAAGTAATAAACCTTCTGTTTTATTGCT
 73123  TTTATTGTACTAACCACCATTCTTGTAGTAAAAAAAATAATAATAATAA
;     G-atp6_2 ==> start
 73172  ATGTTTAACCACTACCAAACAATAGCGAGTCCGCTAGATCAATTCGAAATAAGAAACTTA
 73232  TTCAGTATCGATACACCACTATTAGCAAATATGAAACCTATCTATTACAAATATAGGGTT
 73292  AATATGACAATTGCTGCGTTTATAGCTTTTTACTTTAGTGTTTTAGCTACTAACCATTCA
 73352  AAATTACTCCAAATAGTTGATCTTTAAGCCAAGAAACATTATATGCTACTATCCACAGTA
 73412  TTGTAGTAAACCAAATTAACAATAAAAGTGGGCAAGCATATTTCCCATTTATGTATGCCT
 73472  TGTTTATCTTTATTTTAATTAATAACCTTATAGGTATGATACCATATAGTTTTGCATCAA
 73532  CATCTCATTTTATATTAACATTCTCACTTAGTTTCACTGTAGTATTAGGTGCTACTGTTT
 73592  TAGGGTTCAAAGAACATGGATTAAAATTCTTTTCTTTATTTGTTCCAGCAGGTTGTCCTT
 73652  TAGGATTATTACCACTGTTAGTTTTAATCGAGTTTATTTCATATTTAGCGAGAAATGTGT
 73712  CTCTAGGACTTAGATTAGCAGCTAATATATTATCTGGTCACATGCTTTTAAATATTTTAA
 73772  GCGGATTTACTTATAATATTATGAGCTCTGGTATAATTTTCTTTATTTTAGGATTATTAC
 73832  CATTAGCATTTATAATAGCATTCTCTGGATTAGAACTAGGTATTGCCTTTATTCAATCAC
 73892  AAGTTTTTGTAGTTTTATCTTGTTCATATATTAAAGATGCATTAGAATTACATTAG
;     G-atp6_2 ==> end
 73948  TCTTCAGTAAAAAAGCTTAACTTTTTTATTTTTACCTTTAGCAAAAAGTGTTTTTATTTT
 74008  ATAGTAAAAAGTATTTTTATTTTTACTTTTAGTAGAAAGTATTAGAGAGAGATAGTGAAA
 74068  AATATATCTCTAAAAAAAAA
;     G-trnC(gca)_2 ==> start
 74088  GGGGTATGTTGCATAGGCTATGCATTTTGATT!GCA!GATCATAAATATAAGGTTCAACT
 74146  CCTTCGTATCCTT
;     G-trnC(gca)_2 ==> end
 74159  TACACTGTATAGATA
