# Supplementary material for: Global Characterization of Fungal Mitogenomes: New Insights on Genomic Diversity and Dynamism of Coding Genes and Accessory Elements
Source: Front Microbiol. 2021 Dec 1;12:787283. doi: 10.3389/fmicb.2021.787283 (PMC8672057; doi:10.3389/fmicb.2021.787283)
Supplement: Supplementary File 1 — de novo annotation files of the 685 mitogenomes investigated in this study. Annotation was performed with the Mfannot program. [file Data_Sheet_1.ZIP › Supplementary_FileS1/NC_024944.1_Parasitella_parasitica_strain_CBS_412.66_mitochondrion_complete_genome_mitogenome.mfres]

;; Masterfile modified automatically by mfannot version 1.35
;; on Thu Dec 24 21:50:50 2020 by user pfonseca on host LGCM-PROC
;;    - Gene Totals: 77
;;    - List of genes added:
;;      atp6                 atp8                 atp9                
;;      cob (7 introns)      cox1 (9 introns)     cox2                
;;      cox3 (3 introns)     nad1 (1 introns)     nad2                
;;      nad3                 nad4                 nad4L               
;;      nad5 (1 introns)     nad6 (1 introns)     orf103              
;;      orf108               orf118               orf122              
;;      orf133               orf141               orf148              
;;      orf164               orf169               orf173              
;;      orf179               orf183               orf194              
;;      orf202               orf218               orf246              
;;      orf248               orf252               orf257              
;;      orf289               orf292               orf298              
;;      orf299               orf304               orf305              
;;      orf323               orf328               orf331              
;;      orf337               orf341               orf360              
;;      orf388               orf410               orf68               
;;      orf73                orf87                orf968              
;;      rnpB                 rns                  trnA(ugc)           
;;      trnC(gca)            trnD(guc)            trnE(uuc)           
;;      trnF(gaa)            trnG(ucc)            trnH(gug)           
;;      trnI(gau)            trnK(cuu)            trnK(uuu)           
;;      trnL(uaa)            trnL(uag)            trnM(cau)           
;;      trnN(guu)            trnP(ugg)            trnQ(uug)           
;;      trnR(ucg)            trnR(ucu)            trnS(gcu)           
;;      trnS(uga)            trnT(ugu)            trnV(uac)           
;;      trnW(cca)            trnY(gua)           
;;
;; end mfannot
;;


>NC_024944.1 Parasitella parasitica strain CBS 412.66 mitochondrion complete genome gc=4
     1  TTTTATTAAATTAATTTTTATTAAATTAATATTATATAAGTAATATAATATA
;     G-trnL(uag) ==> start
    53  ACGATTGTGATGAAATTGGTAGACATGATTGATT!TAG!GTTCAGTTGATTTATGATCGT
   111  GCAGGTTCGAGTCCTGCCAATCGTA
;     G-trnL(uag) ==> end
   136  ATATTAATCTTAAAGGCGTCTTGATCCCCCCCTCAAATTAGGTCAAAGTTTCTAGATAAC
   196  TTAA
;     G-trnD(guc) ==> start
   200  GGGGCAGTAGCTTAATGGTAAAGTCCTTACTT!GTC!ACGTAAGTGGATATGGGTTCAAG
   258  TCCCACCTGCCTCG
;     G-trnD(guc) ==> end
   272  TCTATCGATTTACCATTTATATAATAATTAGTATAATATTATATTATAAAACCTTAATTA
   332  ATTATAAACAGTTTATCTATATGGGTCAAGAAAGTGCGAAGTCCTGAAAGAAATAAAACT
   392  TAGGGTTTATTAATTATAAATAAGCCTATTTCTAATATTTTCTAGGGGTCTGCTAATTTA
   452  CCTGTTTTCATATATGATAACTTTCTAAACTTTAAAATTTAGTAGCTATAGTTAACATAG
   512  TTGCAATAGGTTCGTAAGTTCTAGAGAATATATATGACAACTTGAGGATTAAGTTGTTAC
   572  ATAGGTTGTTATGTAAGTTGTCATATAGCCTAATTAATTTAATTAATAAATAACCACCTC
   632  CTTATGATGTAAAGGTTTAACACATAAAATATTTAAATTACATAAAATCACAATGTTGAT
   692  AAACAAAACAATTAATAATAAAGAAAATAGTTTATTAAAACAATTATTTATTAGTAGAAT
   752  AACAAACCAAAACAAAGATCAATACCGGATAGCAACATAAGAAACAGATTAAAATAAAAT
   812  TTTGCTATCCTATACCAACATCAATACCAGATAGTGACACAAAAACAGATAAAAAAAACA
   872  AAATTCTTGCTCTATGTTTACCTTTTAATATATACCTTATTATTATGATACCCTTTAATT
   932  AGTATGATGATAAAATTAGTCCCGCTGGGGCAAGCCAGGGAGGGGCCGCCGGAGGCGGCC
   992  CTCTCCCTGAATATAAATGATCTAGGATCATTTAGATTCTAGCCAGCGGGGCCGCAATGC
  1052  GGCCCCGCTGGTCTGACCCGCGCGCGCTCCGCGCGCGGGGCTAGTTTGAAAACTGAAAAA
  1112  ATAAGCCTCCGGCGCCGCTCTGCGGCGCCGGTGTCCAGGACGTAAAATGATCGCTCCGCG
  1172  ATCATTTTTACGTCCTAGCGGAACATATCTCTACCGGGATATCCGATCAGTGTGGCTTTA
  1232  AAGAGCCGTCTGGACGAAGTTTATTTAATTTATATTAATAGCCACCCTATTAACTAAAAC
  1292  CTTTAAGATAATATAAGTCTATCCTTAAACCTCCTTTATTAATTTAATCTCTTAATTGAA
  1352  TCTTAGTTAAATAAAAGACATAAACACAAGGTTTATATCTTAAAATATAGGTTTTTAATA
  1412  AGGGGAGGTAATTAAAT
;     G-orf252 <== end
  1429  TTAAGTTAATTTAGTAAATGAAAAAAAATATTTATTATGTACTAACTTATTCGCTTTAAT
  1489  ACATCTTGACACGTATTCTTTTGTAATACCTGTCTTTTTTTGCATTTCTCTTATTGAATT
  1549  ATACTCTGCCACTAAGGTTACCTTATCCGATAAATATTGATAGAGTTTCTTCGTCTTAGG
  1609  GTGATTATCTCTCATTAAATTAATTACTTCAGGAGGTCTTTTAATACCATAGTTATGGTG
  1669  ATTAATTCCTCTTTTTAAAGATAGTTTTAATTTATGCTCTTCGGTTAAAGAATTATTTTT
  1729  AATCAGTTTACCACTTCTAAATCCTGCGACTTGTCGAATATTATAAATTGGGTATAAAGT
  1789  ATCAATATAATATTGCTCTGAGGTATGAATATTCGATTTCTTAGTATAGTCCAGAATAAC
  1849  AAGGATAAATTTTTCTAATCCATATTTAGTGATAGCTCTTACAATTGGTAAATCCGCATG
  1909  ATTGGGATATGCTAAATAACCAGGTTGATAGTATCTGCTTAATCTTTTGTACAAGTCGAC
  1969  ACTACTTCCTACATAATATTTACCAGATAATTTACTGTACCAAAGATATACTCCTGGTCT
  2029  ATTAGTAGTTGCTAATTTAATATCTGCTCTCTCAACAATAGGATTTACAAATAGATCCTT
  2089  AGAATTCATAAATAACCCCATGATTACGTTAGTCCCAGGTGATAAGTTTGTGTTGTTCGT
  2149  TGTCATAATAAAAGTCATCATAAAATATAGGTAACATGG
;     G-orf252 <== start /note=GIY ;; evalue:4.2e-29
  2188  CAGTTAGGAGGGGGCCCAATCTGGTTAAAGATTGAACCCGTAAGGAATTAATAATGATTA
  2248  CACAAGTTAATTTGTGTAACTCTTATTACCATCGAAGCGGATTACGCTGCGTATAGTAAT
  2308  AGGAATGCCATCCAAAATTGTTATCGTATAGCTCTTTATCTATACTTCAAGTAGTTACCT
  2368  ACTTGTTC
;; mfannot:
  2376  agactatgtcatcaacccatctattattgacgggttgccgggcactcgtggaaggattat
  2436  tgttggcataactcaccttctagtcgttgaacgtttactttccaaatgataaatcattct
  2496  gccgaaaagcacttcgctgcaaattgtccaattggctaaattggatgtccttgcaattca
  2556  cccga
;; mfannot:     /group=IA (6.48e-25)
  2561  TGCATTTTCAATAGTTACCTATTGAATGGACGTATTATTCATCAGTGCAAATAAACCAAT
  2621  TGCCTCTGTTAATGCGACAATGTAATATGTTATCATAGAGGCTCTTTATCCTCTATTTCA
  2681  GTTTGTTACCAAACTGTTC
;; mfannot:
  2700  agactatgtcatcaacaccgatagattattatagtgttgtcgggcactcgtgttcagatt
  2760  attgctagtgttgctcactgattagtcgttgaacgttcatatatcccggggcgggcgagc
  2820  cgcccctggccttaggtctggggatgagccccagccccggggctattaaacactgatata
  2880  tgcttcgctgcaaattgtccaattaattaattggagtttcttgcaattcacccga
;; mfannot:     /group=IA (1.69e-28)
  2935  TTTTCCTCATGATTTCACAATCAAGGGGGGCACGCAT
;     G-atp9 <== end
  2972  TTACCCAAGAATTGTGTAAGAGAATAATTGAGGTCGTAGAGATGGGTTTCGAGAAGTAGA
  3032  GTTAATTAAAGCTGCGAATACTAATCCAACCGGCTTAACTAGACTCGTCTCCAATCTTAA
  3092  ATCGATATTTACCATTGGAGACGAAGTCAATCTATTTATTCAATATCTTTCAATATTGAC
  3152  C
;; mfannot:
  3153  ggactatatcttcacccagaagttgatatactactggggcatcacgt
;; mfannot: G-atp9 <== start Def by similarity
  3200  atagtctctgaggatcctacttagaattaatattatgttggtttcctgctgattgtccaa
;     G-atp9 <== start
  3260  tcttgtaaattgtcaccattaaggtattacaagctctaaggagtttccagcatatggtga
  3320  tgtac
;; mfannot:     /group=IB (1.61e-25)
  3325  TAAGTGTAGAATATTTATTATTACAAATATGTGCTTACACTATAGGCATTAAATTAGTTT
  3385  ACCTACTCCAGCTCCTGCTAGTCCAATAGTTGCTAATCCTGCTCCTAAAATTTTAGCTGC
  3445  TGCTACCATAATTTTAATTTATCCAGCCAAAGGCTAGTTAAGATAAAACATTTGTGAAGT
  3505  ATATGGTACTAGTCCATTGAGAAATTACAAAACGGCACGTAAGATATAATTAACTTACAT
  3565  AATTGCCTATTATCATTACTTATAAAGCCTTAGCCCCAGGTTCATTCCAGACCCAAGGAT
  3625  CGTCCCCGACCTGAGATAAAGACAACTCGTTCGCCCTAGATATAATAA
;     G-trnE(uuc) <== end
  3673  TAACCCCAATCGGAATCGAACCGATATTCCCACAGT!GAA!GTTGTGGTGTCTTAACCAT
  3731  TATACCATGAGGTC
;     G-trnE(uuc) <== start
  3745  AAAAATGCCTAAGACCTGACGTACCTAAAAGGCTCTAGTGCCAAAGGCCTGAGGTTAATT
  3805  TCTTTCTTTTATTAAATAAGCTTTTTCATAGTTAAAGAGCTTGAAGACGGGGCCTCGTCT
  3865  TTAGGCTTGCTTAACAAGCTTGTTAAACCTAGCCCGGGCGGACTCATCCCGTTCAGGTAA
  3925  GTCCCCTCCGGTACTAGAAATTTTATTTCTGGGCGACGAGTCGCCCCTGGCCCCTGGCCT
  3985  AGGGCCGAGCTCAGCTTCAATATTTTAAATTAGTTTCCAAGAGAAGAAGCCCTTTATCTA
  4045  AATAAGATCGACGCGCGAAGCGCGGATGGTAAAGCAGGGCGGCTTTGCCGCCCTGCTGGA
  4105  TTTTCTTATTTTCAGTTTTCAAACTAGCCCCGCGCGCGGAGCGCGCGCGGGTCAGACCAG
  4165  CGGGGCCGCATTGCGGCCCCGCTGGCTAGAATCTAAATGATCCTAGATCATTTATATTCA
  4225  GGGAGAGGGCCGCCTCCGGCGGCCCCTCCTTGATAGGGTCTCCCCATAATTACCTAAAGG
  4285  TTATAGTTAAGGTTAGGGTTTATTACCCCGGGGCGGTACGCCCCGGACCCCTAGGTCAAA
  4345  GGTGAACCCGGGGGCTATTTAATATATACTATAAATTAAACCCTCGGGCCGCCGGGGGCG
  4405  GTCCATAACCCTTCAGGGCGAAGAGTTGCCCCGGCGGGCCCCGGGCGGCGAAGCCGCCCT
  4465  AAGCCCGTATTTAAAATACGGGCCTTAAAATAATTAAGATAAGCCTGGGTTAAAAATAAG
  4525  AGGCAGAGTTCACTAAATAAAATGAAACTAATAATTATATTTAGTAAAATATAAGTAACA
  4585  AATAAGATTTTAATTTATAATATCTTCTATTTCATCTATGATGAAGTAGAAGAGGAGATC
  4645  AATGATCTCTCCAAATTATAATA
;     G-rns ==> start
  4668  GTAAGTAAAAATTTAAACTTAGTTTCGAGTGAATGCTATCTAGGGACTTGACACATGCGA
  4728  GTCGAATGCGGAATACTTGTATTCTGACATGGCGAACGGGTGAGTAATGAATAGGCAAGC
  4788  TACCCATAGGATTGGTGGAATACCAAATATTGAAACGGATTAATTCCGCCTATGGATGTA
  4848  CCTATTGAATAGATTAGGTAGTTGGTAAGGTAACGGCTTACCAAGCCAATGATCTATAGT
  4908  TGGTCTGAGAGGACGATCAACCACAGTGGGAATGAGAAAGGCCCACACGAGCAAAGTATC
  4968  GGCAGCAGTGCGGAATCTTGGTCAATGGCCGAAAGGCTGAACCAGTCACCTAGAAGGACG
  5028  GATACATTAATTTGATAAAGTCCTAACGGAAAGGAGGATAATGACTGTACTTTCCTATTA
  5088  ATCCCGACCAATCTCGTGCCAGCAGTCGCGGTAATACGAGAGGGGTAAGCATTATTCATC
  5148  ATTAATGGGTCTAAAGGGTACGTAGGCTGTATCATAAGACTGAAAGGTATCGAACTAAAT
  5208  GAATAAGAGCTTTTCAGTAACTATGAAACTATCACCGGCCATTTGGCCGGTGACTGTTAG
  5268  GGCCCCGAGGGGGCCCTCGCTAGAGTGTAATGGAGGAAAGAGGAACTCCGAGAGTAGGGA
  5328  TGGAATCTGTTGATCCTCGGAAGACCGCTTAAGGCGAAGGCTTCTTTCTAACTAAACACT
  5388  GACGCTGAGGTACGAAAGTATGGGGAGCAAAACGGATTAGAGACCCGTGTAGTCCATACC
  5448  GTAAACGATGAGTGCCTTAGATTGGTTATTAATCAGTCTATAAATGTAGATTAAAGCACT
  5508  CCACCTGGGGAGTACTGCCGCAAGGTTGAAACCCAAAAGTATAGAGGGTCTTGAAAACCA
  5568  GCAGTGAAGCATGTTGTTTAATGTGATGATCCGCACAACATCTTACCACTCCTTGAATGC
  5628  TACACAGGCGTTGCATGGCTGTCTTCAGTTCGTGTCGTGAGATGTAAGGTTAAGTCCGCA
  5688  TAACGAACAAAACCCTTGCAACTAGTTAATATCTAGTTGAGCATCCAGTGATAAACTGGA
  5748  ATAATTAGGACTAAGACAAGCCCTCATGGCCCTTATGGAGTGGGCTACAGACGTGCAGCT
  5808  AGGGGGAATACAAAAGGATCCAATAAGGTAACTTGGAGGTAATCCCCAAATTTCCCCTTT
  5868  GTGGATTGAGCTCTGTAACTCGAGCTCATGAATTAGGAATTGCTAGTAATCGGCGAATCA
  5928  CCATGTCGCGGTGAAATTAAAGCTTCAAGATCTACTAACTGCCTGTCACGGGCTGGGAGT
  5988  AAGCTATACCTGAAGTTGTCTAAAGACATCCAAGGATAGTAAACGACTGGTCTGAAGTCA
  6048  TAACAAGGTAGCCG
;     G-orf257 ==> start /note=LAGLIDADG ;; evalue:2e-08
  6062  TTCGGGAACGAGTGGCTGAATGGTTGTTACC
;     G-rns ==> end
  6093  GAGGAAATAAAATTTCCTCTTACGCCAATAATAATAATATGTATATTAATAATAAAACTT
  6153  TAGTTAGATTACCATATTTAACTTTAAAAAAAATGTATCGAACAAAAGGAACAAAAAATG
  6213  CAGGTAATATTAAAAATACTGATTTATATAAAAATACTCAAGAATTAACAAATCTTCAAC
  6273  AGGATATTTTAATCGGTTTATTATTAGGAGATGCTACTTTAAGACCTAAAGGAGTCAAAG
  6333  GCGGAAGTGCTTTACAAATTAATCATTCACAGGGTCAAAAAGATTATATATTATATCTTC
  6393  ATAATCTATTTGAACCTTTTATTATTGCACCTGTTAAATTTCAAACAAAATATAATAAAG
  6453  TAGTAGATATGACTTATTATAATTGTTCTATGCATACGTTAGCTTTTACTTGTTTTGCAA
  6513  ATTTTAGAGATTATTTTTATCTTAATAATAGAAAGATTGTTCCTGTAAATATTGGAGATT
  6573  TACTTAAATCTCCTGGCTTAGCTCATTGGGCAATGGATGATGGAAGTAAAGCTGATAGTG
  6633  GGTTTATTCTTCATACTGAAAGTTTTACTTTTGAAGAAGTTATGTTACTAATTAAAGTTT
  6693  TAAAAGATAATTTTGAACTAGAAGCTACTCCAAAAAAAGCTAGAAATAATTTTGTAATTT
  6753  ATATTAAAGCTAGTTCAATAGCTCAATTTAAATCTTTAGTAAAACCATATTTTGTTCCTT
  6813  CTATGTTATATAAATTAAAATAA
;     G-orf257 ==> end
  6836  TTTAATTTATAATCGAATTATTAATAAATATAATTAGTAAAATTTTATTATTAAATAAAT
  6896  GAAAAACACTCGGGCCGCGGGGCGGCCCGGAGCCCTTGGGCTAGAAAAATATTATTTTCT
  6956  AATTTTTTCAGTTTTCAAAACCTAGCCCCAATTATAAAACCCTATAAACAAGATAAATGA
  7016  TGAGAGAGTAGTGTGTTTCTGTGATGATAAAACATACACATTTTATAAATAGTAAATAAT
  7076  AACAGTAAATACATGATAATAAGAAGTAGATGAATTAGACACGGCCCCGCAGATGAGAGC
  7136  GGGGCTACCTAACCTAATCACATAAAACAAAGATTATTAAACATAAAAAGAAGGAAGATA
  7196  AAAAAAAATAGTTGAAAAATATATAAAGATATTAAATTAATGCTGTAAAAAAAAAATAGT
  7256  AAAAAAATAAAAAATAAATTCGGTAGAAATCATACAGCTCTGAACTATTAATTATGATAC
  7316  TGATTTCTATAATCTATATATTAAAAACCAAGCTAAGGTATTATTAATAGTTTCTCAAAC
  7376  AAATGATTCAAATACTGCCAATATAATAACATTTTCTGAGTTTATTAATCAAATTATATA
  7436  ATATTAATCAAATAATATCAATTAACCAAACAATTACAATTAATTAAAATTTATATATAA
  7496  CCCCCCCTAAAACCCTTAGTCAACAAAATAGAGGTTTAATTAGAGGGGGGTGATTTATAA
  7556  CCTCTCTAATTAAAGCCATGCTAAGAAAAGACCCTTCTTTAAATTAGTAACAGCAAACCG
  7616  TGCCCTCTGCTTTATAAGAGCTTTGGCTCTTATGGGGCACGGTTTGCTAATAACTTATCT
  7676  TGTCCAGGGTTAAATTATTTCCAAAAAAACTTTTCAAAAAGGTCGTCATAGTCGTTATAT
  7736  TACCTGGAAACTGCCTTATATAAAAATGACGAGACGAATTTCATCTCGTCATTTTTCTCA
  7796  TCATAATTAATCTGAGAAAAGTTTTTAAAAAAGATCATCATAATCGTCACTGTATTTATT
  7856  TTCTAAGAATGATACACAAACAGAGGATATTACACAAACAAAGGATATTGTATAAACAGA
  7916  GGAAGATGGAGAATCTAATTCTGATAACCTGCCTGATACAGATCTAATTGGAGCTTTTGA
  7976  ATTAGATGAAGAATCAATTTTAACGAGCTAAAGCTTGCCTAGGTCGGGGAAGATTCGCCT
  8036  AATCCTGGGGTTTATAAAATACAAATCTTAGAATAGCCCGTAGGAAAATTAATAAAAGTA
  8096  ACTATAATAATA
;     G-trnQ(uug) ==> start
  8108  TGGGTTGTGGACTAATGGTAAGTCACCGACTT!TTG!ATGTCGGCTTATGGGAGTTCGAA
  8166  CCTTCCCAACCCAG
;     G-trnQ(uug) ==> end
  8180  GTTCAAATAAGATGCGGGGGGGGGCAAAGCCCTGCGTCTTTAGATTTAATAAAAGAGCAG
  8240  GGCACCAAGGACTAATTAATAAGTCACCGATTTGATGTAGGTTTATAGAAGTTTAAGTCT
  8300  TCTCAATCTAGTAATTTATTTGGCCATCAGATGCAAATTAATAAAACTTATGAAGAATGT
  8360  ATAATATAAACTATTTAAGTTTATATATAGTTAAAGGGTTTACCATTTAATTCTACTATC
  8420  ACGTAACTCCTTTTATTATAAAAAGAAAAGGGCTTAACCCAGAGTTTTTAATTTTGTATT
  8480  AAAT
;     G-trnG(ucc) <== end
  8484  TGCAAGTGGCGAGACTCGAACTCGCAGTAGTCTACTT!GGA!AGGTAGGAGCATTAACCA
  8542  ATTATGCTACACTTGC
;     G-trnG(ucc) <== start
  8558  TTTATTTTATTATATTATATTAATATATTACTTATACTTTTATATAGATATAGTATGATC
  8618  AATTTATAAGTAATAATATGGCTTTAATACCTTCTGAGGAAGATACCCCCCCCCAAAAAA
  8678  ATTTTCATATATAGGTGAACTTTATCCAGAAGGCTTTTAATTTAAGTACAAAGTATTCAT
  8738  CTTAAGAAGGTTAATAACGCATTATAGATATAAGGATATAAATATTATAGATATAAGGAT
  8798  ATAAAATATTCTTAAAAGAGATCTTCAGTGTATTTCTAGTAAATAATATGTCACACTATT
  8858  GTATATGAAACGCTTGGGTGAGAGTTTCTAGAAATAAATTTATTAATTTATTTTAAGATT
  8918  TTAAATAAATCTAGCCAGGCCCTCCCTCCGGGAGGGCCTGGGTCAGGTCTCAGGGCGGCG
  8978  CTGCGCGCCGCCCAGAACTAATAAAATATTTATTATAAATATTTATACATGAAACATATA
  9038  AAAATGCGTTTCTAGCGGGGCCCCGAAGGGGGCCTTCCGCATGAAACGCATATAAATAT
;     G-trnR(ucg) ==> start
  9097  GCGTTTCTAGCTTAATTGGTAGAGTACAGGATT!TCG!GCTCTTGTTGGTAGAGGTTCGA
  9155  CTCCTCTGAAACGCT
;     G-trnR(ucg) ==> end
  9170  GTATAATATCCGTAAGTAACTAGATAGTGTTGGATAAGTAAAGATCTTAGTGCTTTTATC
  9230  TCCTTCGGATTCTTCTAATTATTATTTATAAAATTTTATTTGGCTCATGCTAGGCCTGTT
  9290  AGGCCCTAAGTCCTTTGCA
;     G-trnH(gug) ==> start
  9309  GGTGAGAATAGTTCAATCGGCAGAACATTAGTTT!GTG!GTACTAACGGTTCCCGGTTCG
  9367  ATTCCGGGTTTTCACC
;     G-trnH(gug) ==> end
  9383  CATTATTATAACCTTTACTAATTATATTATTTTATTAATATAATATTATTAGCGACCAGG
  9443  TCATTGTCTACAAGTAAAACTATTATTATCCTTGAAATATTTGTTCTGAGGTATATTTAT
  9503  AAGTAACAAATAATTTGTAAGTCGAGGAGCCCTGTTTAAATTTAGCTCGACGAGCTAAAT
  9563  TTATAAAAAATTATTAATTTTTAGGGCCTTTTACCCGGGCCGCAGCGCGGCCCGGATCTT
  9623  ATGTTAGATTAACAAAATT
;     G-trnV(uac) ==> start
  9642  AGGGGATTAGCTCAGGGGTTAGAGTGTTTATCT!TAC!ACATAAAATGTCAGTAGTTCGA
  9700  ATCTACTATTCCCTA
;     G-trnV(uac) ==> end
  9715  ATTAAAATTATTTAAATTTGGTAGGTTTATTATTTAATAAAAAAAAATAATCGTACGCTA
  9775  AATGGTAAAGTGGTTATCTTACACATAACTGGCAGTAGTTTTAATTTACTATTCTCTATT
  9835  ATTTAGATGATCAGATCATCAAGTTACTATTTTGATGGTATTATTTAATAACGCTTACTT
  9895  CCTTTTTAGATCACCCCTCCAAGGGATATTATCGAAGATAAAGGTAAGCTTTCAGACTTA
  9955  AGTACTGACTGGACCTTCGATTGTCCCGATATATTTTC
;     G-trnS(gcu) ==> start
  9993  GGATAGATGACCGAATTGGTAAGGAAGTAGTTT!GCT!AAACTATGGATTTAATAATCCT
 10051  TGTGGGTTCGAGCCCCACTCTATTCA
;     G-trnS(gcu) ==> end
 10077  TTTTAAACGATACCTACCTAGCTAAATTCTGAACAGGGTTAATCAAATTATTATATATAT
 10137  AATATTTTAGCGTTATTAGTAACAAATCTATAATTTATAGATTTACTGAAAGCCTATAAA
 10197  TATATACTATCATGAAGGCATAGTATATTTTTATTAACTGAAAACCTATAAATATATGCT
 10257  ACCATGATGACATAGTATATCTTTACAAGACCATAATAAACCTTTTACTTAATCTTATGA
 10317  GACAGAGCTTCAAAAAAAATATTTTTATGAATTAAAAGTAAAGGTTAAAAATAGGTTCAC
 10377  CTTATATTATAGTATATAATATATTACTATTGCTTGAAAAGATATTAATAATTTTCGGCA
 10437  TTTGTGGCGTAATCTTGTGGGAATTATTTTATTAGCCTCGAGATTTAGCCACTTAGGATC
 10497  AGGCTTTTAAGGCTTAGGTTTTCCTAAATTTGACTAGTTTCCCACTTATATTAATGTTAA
 10557  TTAAGTAGGCCTACTGAAACGAATAATTCGTCTCAAAGGTCCAAGGCTATTAAGCGGCCT
 10617  AAGGGTATTAAAAAGAGATATATTACTATTTCAATAATAAATTATTGACTTTCTTGGACT
 10677  ATTGTTATTACTTATGCCGAAAGGCAAAAGCCAAAGTTCACTTAGACTTTGAGGAAAGTA
 10737  TTAGGGCATTAACCTCAAGAAATGTATGATAGGAATTATATATACAGTATGACAACGAAA
 10797  TTT
;     G-cox3 ==> start ;; mfannot: alternative ATG start pos 10758
;     G-cox3-E1 ==> start
 10800  ATGAACAGATCAGTTCAAGCGCATCCTTTTCATTTAGTAGAAGCTTCGCCTTGGCCAATT
 10860  GCTGTATCATTTTCTTTATTAGTAGTTACTTTATCAGGAGTAATGACTTTCCAAGGATAT
 10920  TCTAATGGTTTGTTCTTATTAACTCTTGGATTTATCTCTTTAGTTTCTACTATGACTTTA
 10980  TGGTTTAAAGATATTTCTAGAGAAGGT
;     G-cox3-E1 ==> end
;     G-cox3-I1 ==> start /group=IB (6.62e-24)
 11007  atgtaactttattatgaagtgccttctataaatttcactatatgctggaaactccttaga
 11067  gcttttggtactaattagtaacaatccaaaagattggacaatcagcaggaaaccaacata
 11127  atattaattctaagtaggatcctcagagactacacgtgaaacattggtagattatgcttt
 11187  ccacatctagtggtttatctaataccatgaagtctaataataaattaaatgaatataaat
 11247  aaattggttttacttaactggctgctaaaacggcctaaagcaaaaatattatctcttagc
 11307  taatattaaattaagatataataagtagttaaactgattagtttataaattcaacgttaa
 11367  attgcatatgtttataaaaagcataagtcttgagttaattcatctcatttgagaaccata
 11427  aagatatagtccggccttatcgaaagatatcgggttttgatgttgacgaatacgaaacaa
 11487  gtatctaatactaattctgtaaattttttagagtcaagtaataaatttgattcatatgag
 11547  aatgatttggtcatatctaactggtttattagaaagtaatggtcatatcaatattagata
 11607  taacaaagaccttaacaaagttatcagtttagcgtatgatttcacgtttaacaaaaataa
 11667  tattattttatatgaagaacttaaaattttcatttattttggtaatatttacaaaaaata
 11727  taattatactatgctacatgttgtttctaatttagaaggcctcgggggtggggtttgccc
 11787  caccctgaccagatggccggggcggctcgtccgccccggaagttattaagttaactaatc
 11847  taatgaataattacttaataatgccaagagttaacattttccataagttaattgatacat
 11907  taaatcttaagtattcattgaatatttctaaattaccaattgatacttctttattagatt
 11967  taaatgcttggtttactggctttctagagtcgacggattttttagcgtattcatttctaa
 12027  atttaaacctaaatctgagacaagaaaaataactaagggtagaaggattaatgtagattt
 12087  gttgttgaataacgataaattgataacctactggtttatctagtaaattattcatagaaa
 12147  ttattgttaatttttgaaggccgggccgcgcaaagtgcggcccggatatctagtaagggc
 12207  ggcatagccgcccgaggcgaagtttatttattaaaaattgtttgaaaaaataaactatta
 12267  ttaacaccagcttttacttattattttgtgtaaagtctattaaaaactagaatataaatg
 12327  atcggggatcatttatattcagggagggggccgccggaggcggcccctcctagccccttg
 12387  ggggtttagggcttgccctgatccccaaggggtaaagggcgcgccccttgaaaaggtaat
 12447  taggtatttttcaacttacctattattaggtattaaaatcttgattttcaagattttgtt
 12507  aaagtttactataattgttaacgatgatcatttaacagaattagttccgccggagcgatc
 12567  cttagtcttaaggaacatggggcccggcgggtccacggaagagacaaaattaaagaaatt
 12627  gttactagtataaatagtaatagataaaattttaaaatctttttcaatctacagaactta
 12687  tacgtatcatcaatcaaataaaaag
;     G-cox3-I1 ==> end
;     G-cox3-E2 ==> start
 12712  ACTTTTCAAGGACACCATACTTTTGCAGTACAAAAAGGATTAAGTTTAGGTTTTGTTCTA
 12772  TTTGTTATTTCTGAAATTTTTTTCTTCATTAGTATTTTTTGGGCATTCTTCCATTCATCA
 12832  TTAGCTCCTACTGTTGAATTAGGTGCTCATTGGCCACCAGCAGGTATTGAAACATTAAAT
 12892  CCT
;     G-cox3-E2 ==> end
;     G-cox3-I2 ==> start /group=IB (1.04e-23)
 12895  taacagaccagggacccattttagtaataaaacggtaaacatagggctatatgctagaaa
 12955  cctctaaagacttaagtacctaaaacggtaacaattttaagtatattacaatgggcaatt
 13015  agcaggaaactaaatatctaggatcctcagagactacacgccttacatctaatttaatta
 13075  gatgatgacatagtccaatattcaatattgtggttataaaataatctattaattaataat
 13135  aattattttatagaagtttacattttatggcgttgctctttacccatcagggtaaataat
 13195  ttatgttaaaattagttctatagataatttattaaattagtaataccttattttcataca
 13255  agtatgttatataattattatattttataataattataatatattattaccacaatatca
 13315  ttaataaattaatgggaatatag
;     G-cox3-I2 ==> end
;     G-cox3-E3 ==> start
 13338  TGGGAAGTACCATTACTTAATACAGTAATTTTATTATCATCAGGT
;     G-cox3-E3 ==> end
;     G-cox3-I3 ==> start /group=ID (2.34e-44)
;     G-cox3-I3-orf248 ==> start /first_aa=V
 13383  gtttgcctgaaatgaaatgaattttattcgaatactttaatttataacattcacactctt
 13443  tttatcttttggggtacaaagcaagtctttaatccatgtgaggctagtttattactacca
 13503  tttatcattcctagagttccatcaaccaaaagaattggtcctcataattatgatgtatta
 13563  tctttattgtatggatcgatgttaggaaatgcaaacatagaaaaagatggaaatggatca
 13623  agatttgccttttatcaagaaaaaatcaatggtgaacatttattaagaattcatactttt
 13683  ttagctaatcgaggatattgtttacaaaataaacctcaaatttatactagacttattaaa
 13743  ggaggtaaagtaagatcaatttatagatttaaaacttttacttactcaagttttaatttt
 13803  atttatgaattattttacattaataataaaaaagtagtaccatataacattgtagattat
 13863  ttatctcctcttgctttagcaatttggattatggatgagggtggtaaaatatcttcagga
 13923  ttaaaaattgctacaaatagttatactttacaagaagtaaaatttttatgtaaaatttta
 13983  aatgataaatttggatttgatgctcgacttcaatcagctggtgtacttaatcaatatgta
 14043  atctatattcctaaaaaatctataaaattattagtagaattagtaaaaccatactttcat
 14103  tcatctataatatataaattaaaataa
;     G-cox3-I3-orf248 ==> end
 14130  tgtataaattaaaataatgtataaattaaaatcgtcgataaattttattttatagtccta
 14190  ttattaataactatgcaatttacataaagaaatagtttaatattgatacaaatgttaaat
 14250  aatagaattcctcgacagagggattggggattaattgttaatctctggcaatattggtga
 14310  aaacggtcaacgagattactcttgtcttaagaccgtcggtggtatgtaccatcgctacag
 14370  actgggtcaccaatgggtgcctgaaatggtgcttaatgtacagtcgggatttttcagttt
 14430  tataactgcacaaggcttaaaattatttatagttttattaaaactataaataagatcaag
 14490  taaattaaggcaggctttgcctgccttaatttaccctacgcttttagtgtaggatcgatc
 14550  tattattttaagtacatgtaaatatgataagagttttatatcatatttattaaaatttg
;     G-cox3-I3 ==> end
;     G-cox3-E4 ==> start
 14609  GCAACAGTAACTTATGCTCACCATAGTTTAATCCAAGGTAACCGAGCAGGAGTTATTTAT
 14669  GGGTTAATTGCTACAGTAGCTTTAGCTGCAGTATTCACAGGTTTCCAAGCATTTGAGTAC
 14729  TATAATGCCCCATTCACTTTCAGTGATGGAGTATATGGATCTACTTTCTACATGGCTACA
 14789  GGATTTCACGGAATTCACGTTATTGTTGGTACAATTTTCTTAACTGTAGGATTATTCCGA
 14849  GTATTATCATACCACTTAACAGATCATCACCATTTAGGATTTGAACAAGCAATTCTGTAC
 14909  TGGCATTTCGTTGATGTAGTTTGGCTATTCTTATTCATCAGTGTATACTGGTGGGGAGGA
 14969  TAA
;     G-cox3-E4 ==> end
;     G-cox3 ==> end
 14972  TTATAAACTAGAGAAAGCCTGGAAATAAGCAATTCTGCGTTTATCCTGCCTTTACTATCA
 15032  GGCTGTGGTACATGTCAGAGACTAATCATCATAACTTAATTTTGTAGATCTAATATCTAC
 15092  AAGTTTTTGTATAAATAAATAAATAACCACCCTTTGTCATTAAAGGGTATATAAAAAATT
 15152  ATAAGTAAGGTGGCCTTACTTCTTTTTATTATATTAAAAATTTTTTAATATAATAATTAT
 15212  GTAGTAGTCTAGTTAAGACTTAAATAGCTTAGGTTGGTTTATTCCTACTTAATAATTTAT
 15272  AATCTCAATTAGATTGATGCTTTGCATCCGTCCTCTCACTCTACAATATTGTTAATATTT
 15332  CACCAGGATATACACTCCACAATTTAATTAATGATATTGGCCATAAGGCACTTGAGGACT
 15392  AGAGGTACCGATTTGATAAAAAAGCACTGATAAATAAACCTATGAATTTAATCTTAAACA
 15452  TCTTAAAACAACTTTTTACTTTAATTGGTTTGTTATTATTTTATTTTTAACTATTTTTAG
 15512  TTTAATTTATCTTAATATTGACCATTTTATAGAGTTTATCGACCCTTCTTTCATTAAA
;     G-orf183 ==> start
 15570  ATGAACTTTTCAGATGAAGCTAAAAATACATTAACACTATTATCTTTTTTAACAATTCAT
 15630  GTGTTAATGGGAGCTATTATTATTGATGCTTTAAGAAACCCATCAAGGACTAGATCTGAA
 15690  GTGGTAAATGCCGAAGTTCAAACAGAGGATGTTTCTATTTTATCTGATATTAATTCTATT
 15750  TCTTCAGATGAGTTTGAGTCTGATAATTATAATGATGACTTAGTATTGCCTTATTTAGAT
 15810  AACAATGTTATGACAGAAGTATCTAGCTCTAACTCTGATAATATCGATAACGCTAATACT
 15870  GACTTATATTATGATTTAGTCATGTCTTCATTAGATAATAACATTACAACTATAATGTCT
 15930  AATACTAACTCAAGAAATGCATCTACCAACTTAGCTTTTAATCTTTTAGAAGCATATTTA
 15990  GGTATAGATATTAATTTTATTGAGCATATATATATTTATATTATAGTTTTAAAAGGAGGT
 16050  CCGCGTGCGAATGAATTGGCCTGCGGACTTCAGGGGCCGGCTCGCGGCCCCAAGTTAGTA
 16110  TTACAAATTTAA
;     G-orf183 ==> end
 16122  GACCCAGGGGAAGCCTTTGATTCTAGATTTAGAGGAATGGGGGGCTTGCCCCAGATCTTG
 16182  ATTAATATAGTAATATTGTTAATACATCTATTAAAATTGTCTTATTTATACTGGGTAACT
 16242  ACCTAGAAACTATATCTCTCAGGTGGTGAATAAATCTCGTAAAGAACAAACCTTAGTGAG
 16302  AGTAACTTACCTGATATTAGCCCCGCCGGGACAAGCCTAGGCCACAAAGAGACATAGGCC
 16362  CGCCCTAGGCTTGTAAATAAGGGTCTTATCTCAAGAGGAGGCCGTTACACGGCCTCCTAT
 16422  ATATTTTTTGAATATTTTTTCATGGTCCCGGGTGGCAATGCCACCCCGGGTACTAGGATA
 16482  ATAACTCCAGATGAGTAATTTATACATGGATTAATTTATCTAAATCTAAATTAATCCATG
 16542  AATTTTAAGGAGGTTAATGATAACCTAAGCTATAATTTATATTACACTTTTTAATAACAA
 16602  TATAAGTAAGGTTAAAAATAAAAAATTAGGCTTTGTCTTTTTAAAATATATTTTATAAAT
 16662  AAGGTAATATATTAGTAGGGTCGAATTTCCGACCTAAGTCCTGGCGGACATCAAAACTAA
 16722  AACTTTACCTTCGTTATATTATATTTTGTTTGCATTTTACATGTTTTATTATCAAATAAT
 16782  ATTTTAAGGCCATATGCCTTTTACTTCCAAGACCATCGAGTCTTGGAATAATTACAACTA
 16842  ATTTTTATTGTAATGGAATTTTCGATAAATTGAGGTAACCCCTCTTATCAGCCTAAATTA
 16902  ATTTTATTTTTA
;     G-cob ==> start ;; mfannot: alternative ATG start pos 16854
;     G-cob-E1 ==> start
 16914  ATGAAATTACTAAAGAGTCATTCCCTTTTAAGTCTTGCTAATAGTTACGTTATTGATTCA
 16974  CCTCAACCTTCTAATCTTAATTATGCTTGGAATTTTGGATCTTTACTAGCTTTATGTTTA
 17034  GTTATCCAAATTGTTACAGGTGTAACTTTAGCCAT
;     G-cob-E1 ==> end
;     G-cob-I1 ==> start /group=IB (9.91e-25)
 17069  gaactaatgcgtggctgtaaaatctcactatatgctggaaactccttagagcttttggta
 17129  ctaaattagtaacaatctaaaagattggacaatcagcaggaaaccaaatataccaattta
 17189  tattaaccaatacgtaataatttggtattggaaatattgatattaagtaggatcctcaga
 17249  gactatacgtgagacattaatttattataaatcaatgatgatatagtccggcctttttcg
 17309  aaagtctaaggatttttggtcaatttttaataaattagtacacaattattattttaataa
 17369  aattaatattaataaaacttattttaaatcaacgttaagttctcaattagataataatcc
 17429  tattgataatttaaacccttggtggattacaggattttgtgatgcggaatctagttttac
 17489  tgtaagcattataaaatctaaaacttctaccattggttggacaatttcaccttgttttat
 17549  tattactttgcatgtaaaagacttagaattattaagaactatcagaaaattttttaatga
 17609  aacaggttctattaatatttcaggaaattttgtgcattataaagttagatcaagaaaaga
 17669  tttgtctattattatcacacattttaataaatatccattatatacatctaaaataatgag
 17729  ttttgtaatttttacgtcggcccggggccgagatcccctcgggggcgaggccccggggga
 17789  ctaaaatttatgatttaattggtaaaaaattacaaactaatgttgaaggatttcttgaat
 17849  tagcttcgttggttaataaattaaataagcctttatctacttcttta
;     G-cob-I1-orf179 ==> start /note=LAGLIDADG ;; evalue:6.9e-07
 17896  atggaaaaattatctttattaggaattttacctaatgttgaattagatttacctgtaatt
 17956  aataaaaatcctgatttaaatccattttggatttctggtttcattactggtgaaggatct
 18016  tttacttattttactaggggtgccgccccttaccccttggggttagggcaagccctaagc
 18076  cccggcggggctagaactcgaaagaattctaaaaatgagacagtaaaagatttaacttta
 18136  gttatagaagtatctcaagatagtaaagatgggtacattctaacttcaattataaattat
 18196  tttggagttggaaaagtttatcatgaaatcagaggagtcactaaatatagattagtgatt
 18256  aaagaagaaattattgataaattagtaccacactttattaattatcctcttagtggaaat
 18316  aaattattacaatataatatttggattgaaattgttaaaattttaattcaaaatcccaaa
 18376  agaaatcaagaaagagataatattattaataattttattaaagatttgtctaatttataa
;     G-cob-I1-orf179 ==> end
 18436  taccaaaacaaatg
;     G-cob-I1 ==> end
;     G-cob-E2 ==> start
 18450  GCATTATACACCTAATATTGATCTAGCTTTTATTAGTGTAGAACATATTATGAGAGATGT
 18510  TAACTATGGATGGATGATTAGATATCTTCATGCTAATACTGCATCATTCTTCTTCTTATT
 18570  TGTATATTTACATATTGGTAGAGGATTATACTATGGTTCATATAAAGCTCCTCGAGCTTT
 18630  AGTATGGAGTATTGGTGTTATCATCTTAATTTTAATGATGGCT
;     G-cob-E2 ==> end
;     G-cob-I2 ==> start /group=ID (6.30e-39)
 18673  tgttttgggccaaaatgcactgatttataatttctaattttacaatcttcaattctatcc
 18733  tttgctgctccaaaagtaagagcaattcaaagaattggacctcataataaagagattctt
 18793  actttattaatttgtggt
;     G-cob-I2-orf202 ==> start
 18811  atgttaggtgattggtggtgtatgataattaaaggtaaaacacatccaagtgttagattt
 18871  tatcttgaacaaggtattgtacattcagcttatattaaatattgtgctaaattacttttt
 18931  gaccttggttattctaattcacctgaacctgttttagttaaaaaagcaggtagatctcat
 18991  ctttcagaagagaaacaatttaattatagaattgtaacatacactttcaccagtttaaat
 19051  tttatttatgattcattttataaaattattgatggaaaacttgttaaagtagtaccttca
 19111  tttattggtgaatatcttactccttttggtttagccctttggattatggatgatggttca
 19171  cgacaaaaagagcaaggaattatgattgctactcacagttttagttacgaagatgttcaa
 19231  tttttagccaatattttaacagaattatatggtctaaaaacatcagtagtcaaatcaggt
 19291  attgataatcaatggagaattaatatttggaaaaaatctatgcctaaattagcagaaatt
 19351  gttaaaccatatatgattcctgaaatggcttataaacttgaagggtatcaattattagaa
 19411  agggtttaa
;     G-cob-I2-orf202 ==> end
 19420  attagtgtatagtcctattatattaaataatgcaatctatacagaaaaattattattatt
 19480  attatattattcgattgagtgtttacttttaaagtaaacgagtgggttggtgggtaattt
 19540  attgaataatactaattaaaaatataatagaataccctgacaggggtattggagataatt
 19600  aattatctctggcgatatcagtgaaaacggtcaaccaaaagatagattttagagaccgtc
 19660  ggtggtgtataccatcgctacagactgggtcactggtgggtgcctgaaatggcgcttaat
 19720  gtacagtcggagttttcgggatattttatcctcataaggccttaagtgatgtttattaga
 19780  aagagttttaacctggacttaaggattaataaactgataaggtacagggaactaaatttt
 19840  ctatcataataatttagttttgaaaatttg
;     G-cob-I2 ==> end
;     G-cob-E3 ==> start
 19870  ACAGCATTCCTGGGT
;     G-cob-E3 ==> end
;     G-cob-I3 ==> start /group=ID (2.11e-43)
;     G-cob-I3-orf169 ==> start /first_aa=I /note=GIY ;; evalue:4.4e-22
 19885  attgaaaacacatgcccaaaatggttagacgatgaaatgaatactctcttaatgacaagt
 19945  aatttgattatttctaccaaacttaaatctttgttggacaaacacaatattaaaccatgt
 20005  cttgtgtttgaagaacttaataaagaagaagttaaaaaaaatcttagaactgagactaga
 20065  aaaaaatctggtatttatggtatttttaatctaattaccggtaatttctatgttggaagt
 20125  gctgtaactaataaattttacagtagattttataaacatcttattagaggtttaggaaac
 20185  aaaaatattgccattgatctagaaaaatatggaattgaatcttttgcatttgttattttg
 20245  gaattttttccagaagaagtaacaaaacgaaataatccaaatctaatagctttagaaact
 20305  tattggatttttacatataaaccaaattataatattttacttgaagctggtaattctttt
 20365  ggatataaacattcagaagaagttaaatag
;     G-cob-I3-orf169 ==> end
 20395  aaaatgagagatatttattcagacgaaagacgaaatagagtagctttactgaataaaaat
 20455  aaatctttaccagaatctgttaaagctttaattagagaaaaagcattaaatagatcagaa
 20515  gaagttaaaataaatatagactaactttttcaaaaccagtaacattatataatattgatg
 20575  gttatatttatatgaaatttgaggtattagattaatggtcaaatactttaaatgtgacca
 20635  taaaaccattaataaattcattaagtctggagaacttttcaaaaatcaatggtatattaa
 20695  attaattactaatttaagaaagtattatttatctctaatcatagtcctatacagagaatt
 20755  atgtaatttatacaaaaaaataattcagtagtatagaataccctgacaggggtattgaag
 20815  aggataacgacctctttggctatattggtgaaaacggttaaagattagacatcttattca
 20875  agaccgtcggtggtgtataccatcgctacagactgggtcaccaatgggtgcctgaaatgg
 20935  tgcttaatgtacagtcggatttccgaggatataatatccttcacaaggccttaagtgata
 20995  tttatcagaaagggatataaccaatcctgaggattggtaaattgataaggtacatgaaat
 21055  ataaaccagatgtcaataaattggtgtttatattttggaaattg
;     G-cob-I3 ==> end
;     G-cob-E4 ==> start
 21099  TATGTTCTTCCTTGGGGACAAATGTCTTTATGGGGAGCAACTGTAATTACTAATCTTTTA
 21159  TCTGCTATTCCTTGGATTGGTAAAGATTTAGTAGAAT
;     G-cob-E4 ==> end
;     G-cob-I4 ==> start /group=IA (2.24e-24)
 21196  tc
;     G-cob-I4-orf289 ==> start /first_aa=G /note=LAGLIDADG ;; evalue:1e-38
 21198  ggaaacttagataataattttaattattttattactttaaattttttacctattattggt
 21258  gttgttaatagtaaagcactacataaaattaaacttcgatcagataaagaaaaattagat
 21318  atgttgaaaattccacgggattttttatctatgtttgttggtctaattgacggtgatggt
 21378  tatattgctattactaaaacaccaaaaaattatattagaattgatcttgttatttcttta
 21438  gatactagagatttagatttaattaattatattcattctgtattaaaaattggacgagta
 21498  aataaatatccaaaaacacatcttgttaaattaacaattccaagaacagagttacaaaca
 21558  attttgtttcctctgttaatttatcataatttatactttttaacagatgttcgacgagct
 21618  caatttgataaagcaatatttattcttcagaataatattaaaaaatattctgaactaccc
 21678  gataaatatcttgttattaataaattacctgaaactgcagaagattattgtaaattagat
 21738  ttatttcctaactgaattgtaggttttacaatagcagaaggatcattttatatgaaaaac
 21798  aataatgatatttgtttttcattaaaacaaaaaacacataaattattatttgaatcattt
 21858  aaaattaattttgatacacaagtaagtattgacaattcagacaattattctaaatttatg
 21918  gttagttctattaaagatattgaaaacgtagttaaatttttctctttttcgaatttacat
 21978  cctcttattggttacaaattaacacaatataataattggatcgaaaaaatcaaaaaaagt
 22038  ccacggtataaacatattaaactaccttaa
;     G-cob-I4-orf289 ==> end
 22068  taagatatttctattaaataaataataaaaaagtaaataaaaaaagtaaaaaaataaaat
 22128  aaaattaataaactatctaacgacaatgagttccattaaacttaatagtttaattgcaaa
 22188  ttgggtgaattgcaaggaaatctcttattagagacaatttgcagcgaagcatatatcagt
 22248  actttatggatatatgaacgttcaacgactaaccggtgagctgtactagcaataagccgg
 22308  acacgagtgcccaacgacatagtcaacttaatatattttaagttagaaatggtcgatgac
 22368  atagtctaaactggctggtgacagtcagaagatacagttaaatgctgtatcgataataaa
 22428  aattg
;     G-cob-I4 ==> end
;     G-cob-E5 ==> start
 22433  TCATCTGGGGAGGGTTCAGTGTAGATAATGCTACATTAAACCGATTCTTCAGTCTTCACT
 22493  ACTTATTACCATTCATTTTAGCAGCTCTATCTTTAATGCATTTAATTGCAAAAGAAGAAA
 22553  ATGGATCAAATAACCCATTAGGAATTACAGCAAATACTGATATGGTTTATCTTCATCCTT
 22613  ATTACGTATTTAAAGATTTAGTAACAATTTTCTTATTCTTCTTAGTATTAGCTTTATTCT
 22673  TATTTTATGCACCTAATAAATTAGGT
;     G-cob-E5 ==> end
;     G-cob-I5 ==> start /group=IB (9.54e-28)
;     G-cob-I5-orf341 ==> start /first_aa=Q /note=LAGLIDADG ;; evalue:1.4e-25
 22699  caaacttcagggatggccgttcaacaaagtaatttgttgaattataatatcgctgtatgc
 22759  tgggacagtttagatataacttgtactcgaaatgtaagtgcaaatttagtgcccgagaat
 22819  ggccgtgaagcggccattctcgggctcatcaggaggtttcctctggacgtgcccttttca
 22879  gtaaaaatcaattatattgcagaccaatcagcaggaaaccaacataattctaataatatg
 22939  ttgggttcctcagagactacacgcgatatttccgatttaactttatctaagtctgataca
 22999  aaagagattcatggtttagataatgatgaaaattttaattattggttcgccggattaatc
 23059  gacggcgatggaacattatctgtctataaaaataacgcacaagcttgtgaaattactttg
 23119  ggcgagaaagatgttaaaactttacacaaaattaaagaaagattccatggatctgtttta
 23179  aagagaagtaaagttagagcttatagatgaagagtttataaaaaactgtatgtaacaaat
 23239  gttgttaatttaattaatggtaaattattaaccgattcaaaacatgtacaattagttaaa
 23299  atctgtaataaattaaatattgaaccaattattaataataaaattagtaaaaacaatagt
 23359  tggttcactggattttttgatgcagaaggttattttagtattagaaataactatacttta
 23419  acaattagcgtaggccaaaaaaataaagaaattttagaagaaattcaaaaaatttttgga
 23479  attggtcatatttattatgataaaagctggaatggctataattatgtcattacagattta
 23539  caagaaattaaaacaatacttgcatattttgaacaatatccattaaaaacaataaaacat
 23599  acagatttcattacaataaaaagattagtattgtttattgagagaggttatcatttaaaa
 23659  gataatcctcttaaatatagaattgataacttaattaaaattttcaaaattcggaaaaag
 23719  atatag
;     G-cob-I5-orf341 ==> end
 23725  tccactaaacg
;     G-cob-I5 ==> end
;     G-cob-E6 ==> start
 23736  CATCCTGATAATTATATCCCAGCTAACCCAATGCAAACTCCAGCTTCTATTGTACCAGAG
 23796  TGGT
;     G-cob-E6 ==> end
;     G-cob-I6 ==> start /group=IB (3.02e-25)
 23800  aaagaaactattatagaatcaaatagatgcctctctttaaaaacttcgctatatgctgga
 23860  aacccctaaagatcaatctacctaaatggtaacaatgattgatataaaaatggacaatca
 23920  gcaggaaaccaatgaatgtatttatacattttagttttggcgggcccttcgggcccgcca
 23980  tcgctgaacccgcgcgctttgtgcgcgggaaagtgggatcctcagagactatacgcgaag
 24040  cttcaataactaaattattgaaagatgatatagtccaatcctatatgaaaatataggtat
 24100  aaattttaatcttgacttaagtaataataatattggttattcttttttaggtatcatgtt
 24160  ttatagtaaatcaactaaaaatgttataaggttatcgtcccggctttgccggg
;     G-cob-I6-orf122 ==> start
 24213  atgataatcaagggaggcgaagcctccccttgattatctaaaaaagaaagagaaagtatt
 24273  aaattatctgataaagcatttcaaactttaactggaatcttattagggaatgatcatatt
 24333  caaaaatgatcacctaatcaaaacagttccgcggggcgaccctcgcctccgtgggacgga
 24393  gggccgcccgcggcccttcgtaaatttaattttgtacaaacttcagttaaacatttagcc
 24453  ccgcggggtcgaccccctcgacctcaaggggtcagggaccgccccgcgggccccggatat
 24513  tttaaatatgtatttaacttatttaaaccttattgtactgaagatattgaatataatatt
 24573  aaatcatag
;     G-cob-I6-orf122 ==> end
 24582  gaagattttagatttaatacacaatatgaagcattacaatttactacaatacaattatct
 24642  tgttttaatctttttagagatactttttatcttgatggtaaaaaagtagtaccattaaaa
 24702  tcaatgagttattaaccgacattggattagcccattggattatgaatgatgggtctaaac
 24762  aaggtgatggtttacatttaaatgtttacgcattttcaccagaagatgtagatagattaa
 24822  ttaatgtgttatctacaaaatttgctcttaagtgttatattcctcttaaaatggtaaacc
 24882  aagaatttatgtgtttaaagaatcagaagaattattagtttttattgttaaaccgcatat
 24942  gattccttctataatgtataaattaagttaagattaagattattaacg
;     G-cob-I6 ==> end
;     G-cob-E7 ==> start
 24990  ATCTATTACCTTTCTATGCAATTCTACGATCAATTCCTGATAAATTAGGAGGAGTAATTG
 25050  CTATGTTTGGTTCTCTATTAATTCTATTAGCTATGCCAGTATTAGATACTTCTAGAGTTA
 25110  GAGGGTCGGCATTCCGACCATTAATGAAATTAGCTTTCTGGCTATTAGTAGTAGATTTCT
 25170  TAATCTTACTATGGTGTGGT
;     G-cob-E7 ==> end
;     G-cob-I7 ==> start /group=IB (3.17e-21)
 25190  agattgactgccgtttaataatgtaaattattaattattatatcactatatgctagaaac
 25250  ccctaaagcctaatttacctagatggtaacaataattgtggatataacaatgggcaatca
 25310  gcaggaaaccgcaatgtggggggttcttcagagactacacgtgatactccgtttgttatt
 25370  aacggatgaagatatagtccgaccaatattgaaagatattggattaattatatttaaact
 25430  gtttattaaatataattaaatcg
;     G-cob-I7 ==> end
;     G-cob-E8 ==> start
 25453  GGTCAACATGTTGAAGAGCCTTTCATTACTTTAGGACAATTTGCAACAGCATTTTATTTT
 25513  GGTTGGTTCTTAATTATTGTTCCTGCTGTAGGTATTATTGAAAATACTTTAATGGATTTA
 25573  GCTGCAGAAAAAAATAATAATTTAATAGATTGTTAA
;     G-cob-E8 ==> end
;     G-cob ==> end
 25609  GTTTAAAAATAACACAAAATTT
;     G-orf299 ==> start
 25631  ATGAATAAAACTATAATAACAAAAATTAAAGAAACTTTTGGTACTTTAGATTATAATAAC
 25691  TATTTTAAATTATTAGAAAAAATTTCTTTAATAGTAATAGTAGTAAGTGCTACTATTTTA
 25751  GTTATTATTATAGTTATTATTATAATTAATCCTTATTTTTGGGAATTTAAGATTGTGTTT
 25811  ATGGAGGGTTTAACAGATGATGATGAATTTAAAAAAACAGCAACTGAAGTTTTAAATGAA
 25871  ACTGGAAATATGGTTAAATCTATTACAAACGATGGATTAAAAATCGATGTAACTCCACGA
 25931  CTTGAAACAGTTGTAAATCATGTAGCTTCTACAGTTACTATTTCAACTGGTGCCTATGTA
 25991  GGTAGTAAAGTTGCAGCATCGGTTTCTTCTCCCATTGGTAAAGTAGCAGTTATTACAGGA
 26051  ACAGTCGCTATGACTTCTATTGGAACTTCTATTATAAATGACCTAAATCATAGACCTTTA
 26111  TTTGTTCAACATGATAGAGAGTCAAATAGTGATAATAGTAATCCACCATCTCCGACAGAT
 26171  GTTAATTTTAACATTAATAGTCCTAATGAATCTGAGTTTTTTAATAGTTCTGCCTTTTTA
 26231  CCAAATGTAGAATCAACAGATGCTCTTCATAGAGTATTAGAGAATCTCTTATTGTTATCA
 26291  GGACTAAATAATAGTTTTTTAATTATAGTGTTTATTTATATAATTTTTATCTTTATAAAT
 26351  TTAGAAAATTATAAATTTATTACAAATAGACCTAAATTGTTAAAAAAATTAAATAAAATA
 26411  AAATCTGTCACAAAAACTTTAGTATTACCTATTTTAGGTTTATTGTTGTTCAGTAATATG
 26471  ATTTCTTTTTATACATTAAGTTCTATTATTACACAACTGTTAGAGTTTAAATCATCTTAA
;     G-orf299 ==> end
 26531  AATTAAATTTAAAATAAATAAATAAATAACCTCCCCTTTCATGGTATCTTAATTTATGCC
 26591  TTCCCGTGGCGGTACCGTAAGTAAAGATTTTATCTTGAAACTAAATAAATTATTATATAC
 26651  TATGTGGTATCTTTTTTTAATAAGATTTTAAAGGGTATAAATATGAAATAGTTAATGTTA
 26711  AACTTCTTTATATAGAAAGGGGATTATTATTAGCCCCAGCCCTGGGGCTCGTCCCCTGAC
 26771  TTGGGGCCAGGGGCGACTCGCCCGCCCCGGGATTATTATTAAAAATATCTAAGCTTTTTA
 26831  TTAACCATACTAAGTATTTTATAAAGATACTATCTCTACTGCAATTGGCATGAATAAAGT
 26891  TATTATTTTAAATTTGGATCGTCGGCCGCGCAGCGGCAGATGATCCAAGGGGCCGCGTAG
 26951  CGGCCCCTCGGATTTAGAGATACAAAATAAGTATAATTATTCTTGATAATAGGTTTGTTA
 27011  TCTTCAATTCTTCTACTTAATGTTCTTAAAGAAATACTTAAAAAAGAAGCGTCGGCCGCG
 27071  CAGCGGCAGATGCAAGTAGGGGCTTTGCCCCTCCTCGCTAGTTTTATTTAATATTAAATC
 27131  TTTTTAATCGAGTAATTAGAAGAATATAAACATACTTTAACTCCCCCATTTGATAAGACA
 27191  TTTTCTTTAGTTTTTTGAGATAATGTTTTTCCCGTTATTGTTTTTCGCAATAATTCAATG
 27251  GTTTATAAGAGTTTTCTGTTCTTTAAATTTTGAGATCTTCTTAATAAATTTTTATCAGAA
 27311  ATAACAAAACTTATGCACCTTTGTTAGATAATCCTACCACATTTACAATTAAATCTAAAT
 27371  TTAAATTAGGTTTAATCGTATCAATACAATATTGTTCTGCGACTAATAGATCATATTTAG
 27431  TCAACAAATTTAATAATTTGATTTGTTCATCTGAGAAAATATAATTTAGAATATAGTTGT
 27491  TTAAATAATAATTTTGAT
;     G-orf87 <== end
 27509  TTAAAACCCCGGGGCTGGGGCTCGTCCCCTGACCCGGGGCCAGGGGCGGCTCGCCCGCCC
 27569  CGGGATTAAAGTAATTACTTTAATTTCTATTATTTTCCAACCATATTTATTTACATAATT
 27629  ATAAAGTTTAGAATGTTTTTGAGGTTCATTTAATGCATTATTTTTATGATTATTTAATCT
 27689  TTGATAAAGATTAATTATATGACCAATATAAGAACTATGGTCAGATAAAGTAAAATAGAA
 27749  CCAATAAATACCAGGTAATTTGGC
;     G-orf87 <== start /note=GIY ;; evalue:1.5e-13
 27773  ATATTAAAACAGATCTGTTAATACTTTAGGGGGTTTACTACTAAATAGTAATGGTTTATT
 27833  GTTATTATAAATTTCTTTTAAATATAAATTATTAATTAAATTAATTTTATTAGTGTTTAA
 27893  TTTATTAGTGTTTAATTTATTAATAACAAAAGAATTAAAATAAGACCATATTCTTTACTA
 27953  AATAAATTATCAATAATCTTTTTTTTATCATCAATTAAGTAATTAGTATTATATTACTAT
 28013  AATTAAGTTAGTAGAAGAGATATTTAATTTATTATTGAAATATTTTACAAACATATTAGA
 28073  ATTTTATAGTTTACTACTTAAATAAAGATAAAGTCATCATATCGATAACAATATTATAAA
 28133  AAACAAGCCTACTCTAACTAATAAAGTATAATCTCAATATTAAATATGTTAGTTAGGCTT
 28193  GTTACTTAATTTATGCCTATAACATTATTTTCTAAATATAGG
;     G-trnK(cuu) <== end
 28235  AAGGAATAGTTAGACTCGAACTAACATCAATCAGAGT!AAG!AATCTTGTAATTACCAAT
 28293  TAAACTATATTCTT
;     G-trnK(cuu) <== start
 28307  TATAATAATATTATTATCTACTTATATTTTATGTCTATTAGTAAAATTAAGGCCTCGATG
 28367  CCCATCAGGGCCTAACTATATAGAAGTGTACGCAGATCATATTCTATTAGATTAATGAAT
 28427  AAAGATATGTGTTATTTTAACTATGTATACACTTTGTTAATAAGTATATCGTATTTAAGG
 28487  GGTTTATAAGGGGTGGTTATTTATTTTTTTTAATTAATTATAACTTAGAAAATATTTAGG
 28547  CTTGCTCGTTTAACCAAGCTAAGTATTTCTCTAAAGATACGGCTTCTACTGCAATTGGCA
 28607  TAACATCTTCTTAAATTATCACTGATAATTCCGGAATTAACCGCCATGAATTTCGTCATG
 28667  GATT
;; mfannot:
 28671  ggactatatcttcattcatttaagaatgtctcacatgtagtctctgaggagccaaaatta
 28731  ttaattttgtttcctgctgattgcccattgttatatccacaattattatcaccatttagg
 28791  taaaccaggttttaggggtttccagcatatagtaagatta
;; mfannot:     /group=IB (2.13e-24)
 28831  TCCCCATTAAACAATGGGGGGGCTTATTAC
;     G-cox2 <== end
 28861  CTACCCATGGTGTACTCCACAGATCTCTGAGCACTGCCCATAGTAAACTCCTTCTCGTTC
 28921  AACTAAAACAGAAGTTTGGTTTAATCGTCCAGGGATAGCATCAATTTTAAGCCCTAAAGA
 28981  AGGAACAGCAAATGAATGAATTACATCAGCACCTGTTACAATAAATCGGATGTGAGTTCC
 29041  AACTGGAACTACAACTCGATTATCTACTTCTAAAAGTCGTAATTGTCCATCTTCTAAGTC
 29101  ATCTGTTGGAACTAAGTAAGAATCAAATTCAATAGATTCTCCATCTTCATTAACAAAATC
 29161  AGAGTACTCGTAAGACCAATACCATTGATGTCCTAATGCTTTAATAGTCATAGCAGGATC
 29221  AATTACTTCATCCATTAAGTATAATAATTTGAAACTAGGAAAAGCAATTGCGATTAATAC
 29281  AAAAGCTGGAGTAATGGTCCAAATTAATTCAATTAAAGTACCATGATTATGGTATTTATA
 29341  AACAATTTGATTTTTGTTAGAACCAAAGTTTACAATAATTGAAGTTAACATCCAAGCTAC
 29401  TCCAAATAAAATTACTACTAGATAGAACATAATTTGATCATGTAATTCTACAATTCCTTC
 29461  AAACGAAGGTGATGCACCATCTTGGAAGGTCCATTGCCAAGGCTCAGGAGCATCATTCCA
 29521  TACTGGAGAAAAGATATTTAATGATTTAAGCATATTTAACAT
;     G-cox2 <== start
 29563  AAATTCTTATGAACGATATCCCTTAGATAAAATAAATCAGGGTACAACATATACCCAATA
 29623  AATGGTTAAAATATTATTTATGATATATTATATACCATTTGTTAAACTACAATTCACCGG
 29683  AATTAGCAAATTTTAGTAATGTCTGTCTATTAGTATTTTAATATTCACAAGCATCTACAA
 29743  CCGTGTTAAATTTATAAACAAGTTTTCAAGTTAGGTTCACCCCTGACCTTAGGTCAGAGA
 29803  ACGAGCCTCAGCTCCTGGGCTTTTAATTAACATTTAATTATAAACAAATTAAAACTTAAT
 29863  AACAAGGTTAGTGTAGATCAATTGCATCTTTAAGATATGAACAAGTTAAAATAGTGAATA
 29923  CATATGCTAACTATTTATTAATGATACTTAACATACCACTTATTTAACCATAGTTGATTG
 29983  TTCTTATTATACTTACCTAATGTATGTCTATCAGTATT
;     G-orf292 <== end
 30021  TTAATACTGACATGCATCACTAACTGTATTGAACTTATAGATAAGATTATTATCTTTATC
 30081  TAAAATATCAACTACTGTTCCTCTAACTTGACTACTAATAGTAATTGAAGGATCTAACGG
 30141  TAATAATTGTACATCTATTAAGACTTTATTATTAATTGATTTTCTAATTACTTTAGGGAT
 30201  TAATTTAAATAAATATTTGTTATCCCAAAGTTTATTAGTATCTCCATACCGTTGAATCGT
 30261  AGAATAATGTACATTATAAAATTCTCCAGCTTTTTTTAAAGAATTAAAAGAATTTAATAA
 30321  AATATCATTTTCATACACTTCTACAATTACTCCTCCAGCTCTTAGTTTTATCTTATTCTT
 30381  AGTTTCATCTGAATGTTTAAATGAAACTCCTGTTTTATCAGGTCGAGGTCGTGAAATACC
 30441  TCGTTGTTTAAGACTTTGCTGAAGAGATTGTTCAGGTGTCCAAATATAACCTTGATAACT
 30501  AGGACCAGCGATTAAATTAACATTATAACAAGGTCTACATAGATTAAAATAAAATTGTTC
 30561  TCGTTCGTAGATTTGCATAATAGCTTCTTTATCGTTGTTGTCCACTAAATCTGTAGTTTC
 30621  TAAAATGATTAATCTAAAGGCATCCCACCCATATTTATTTACTGCCGCATAAAACACAGG
 30681  TGAATGTGTTTCTTTATAAACCGTATTTTTAACATGAGTGATATGTCGTTTAGAAAGATC
 30741  TATACTCATACCTACGTATAGTTTATTTGGATCATTAATTAACTGATAAGCATAAATTCC
 30801  ACTTAATTTAGGTAAATTAGAATTAATAGACCCATTTTTATTAATAAAATGAGTAGAAAT
 30861  ATATGGCCAATCTTTTCCTAAGATAGGAGGACATTCTTT
;     G-orf292 <== start /note=GIY ;; evalue:3.8e-20
 30900  AATTTATAAGGGAATATTTCCTAATTTTAGATCAGAAATATTGTAAGAAATTGTAAGGAT
 30960  AAGATTATTATCGTATTTAGTTCCTAAAACAAATTTTATAGGTTAAAA
;     G-atp6 <== end
 31008  TTAGTGTAGGTCGATAGCATCTTTTAAGTAAGAACAAGTTAAAATAGTAAATACATATGC
 31068  CTGTAAAATAGCAATACCAAACTCTAGACCAGCTAAAGCTGTTAAGAATAATAGAGGTAA
 31128  TAAACTAACTAGTAATAATACAGGTCCTGCAACTACCATTTTCCATGTGAATGTAGAAAT
 31188  AATTTTTAATAAAGAGTGCCCAGCAATCATATTTGCACCTAATCGAACACCTAAAGAAAC
 31248  TGCTCGAGCTAAGTAAGAAATTAATTCAATAGCTACTAATAAGAATACCAATGCTAAAGG
 31308  AGTACCTGCAGGGATGAAGAATGCAAAAAATCCTAATCCATGTCGTTGGAATCCAATAAT
 31368  AGTTACTCCAATTAAAATAGCTGTAGCTAAACTCATAGTTAATACTAAATGAGAAGTAGT
 31428  AGTGAATGAGTAAGGTACTAGACCTACTAAGTTACTAATTAAAACAAAATTGAATAAAGC
 31488  GAAAATAAATGGAACATAAACTTCGTTTTTTGGTCCAATTTGTTCTCGAACTAGATTTAA
 31548  GATAGATCCGTATACAGATTCAGAATGAATTGCCCACCGAGAAGGAATAACGTAACCATT
 31608  ATTTCGAGATAGAACATTCATACCAATAGTGATGGCCACTACCATAATAATATAGAATCC
 31668  GATATTAGTTAAAGATAATTTAGTAAATCCGAAGATTGGAGCTAAAATGAAAATAAAATC
 31728  ATTAATTTCAAATTGCTCTAGAGGGTTATTAACTAAAAAAGTTGTAGCTAAAGTTGACAT
;     G-atp6 <== start
 31788  TTTATTATTTATCAGTGCTTTTTTATCAAATCGGTACCTCTAGTCCTCAAGTGCCTTATG
 31848  GCCAATATCATTAATTAAATTGTGGAGTGTATATCCTGGTGAAATATTAACAATATTGTA
 31908  GAGTGAGAGGACGGATGCAAAGCATCAATCTAATTGAGATTATAAATTATTAAGTAGGAA
 31968  TAAACCAACCTAAGCTATTTAAGTCTTAACTAGACTACTACATAATTATTATATTAAAAA
 32028  ATTTTTAATATAATAAAAAGAAGTAAGGCCACCTTACTTATAATAAAGTAACCTTTAATT
 32088  TTATTAATAACTAATCTTTAATAAACAAATAACCTTTAACTTAAACCCTTTTAATAAATA
 32148  AAGGGGGGGAGGGTA
;     G-nad3 <== end
 32163  TTAATTTAAATTAATTTTAGAAATAGAAGGATCTTTAGTAAATTTAAGTGCTCCTTTAGA
 32223  CCATTCATAAATGAACCCTACTGTTAAAATAATTAAGAAAAGAATTACAATCCAAAATCC
 32283  TATTGTAGAAATTTCATAAAGAGATACTGCAAAAGGAAATAAGAATAGAACTTCTAGATC
 32343  AAATACAATAAATAAAATAGCAACAAGATAGAATTGAACAGAAAATTTTTGTCGGGCATC
 32403  TCCTAAAGGTGTGAACCCACATTCATAAGGTGATACTTTTTCACTGTAAGGTTTATTAAC
 32463  TGCTAATAATTGGTTCACTACAAGTAAAACTAAAGTTAAAACAGGAATGAATAGGATAAA
 32523  TAATGTTAATGTATTCA
;     G-nad2 <== end
 32540  T
;     G-nad3 <== start
 32541  TACCAATAAAATAGATTTAGAGTGATTAGGTGAACACTGTTTAATAATGGTGTTGGGTTA
 32601  ATAATAAAGAAAATTAATAGAAGAGTAATTGTAGCAATTACTAAACTACTTGAAGTAGCT
 32661  AATTCTCCTTTATTTGTTTGAACTGTTTCAGTCACATTTAAAGGGTCAAAATGAATTACT
 32721  TTAATAACTCTTAAATAATATGCTGCACTAACAACACTTACTAAAATTGCTACAAATGCT
 32781  AAGAAGAAGTTTCCATTATGAGTTGCTGCGTATAAAACCATCTGTTTACCAAAGAACCCT
 32841  ACTAATGGAGGAATACCCGCCATAGAGAATAAACAAATTGCAAGACTTAATCCTAGTAAA
 32901  GGATTTGCTTTAAATTGACCTTTTAATTGGTTAATATATTGAATTGGAGAATAAACAGAT
 32961  AATCCTTTAGTTTGTAATAGATAACCAAATGCTACTAAAATGAAGAATACATTAATATTT
 33021  GTTAATGTATACTGGATTAAGTAGAATAAGAATGATTCTACTGATTCTTCGTTATTAATA
 33081  GCTAATGCTAATAGTAAGAATCCTACATGAGAAATAGTACTATATGTTAACAATCGTTTA
 33141  ATTCTATATTGAGCTAATCCACCGATAGTTCCAACTAGAAGCGATAATAATGAACTAATT
 33201  AATAATAAATATGTCCATGAAGACCAATTAGCTAATTGAGTAAATCCTTGGAATTCTAAA
 33261  ATGAATACTAAGAAAGCAATTTTTGGCATAGTTGTTAGCCAAGTCGTAACTACTGTAGGT
 33321  ACTCCATCGTATACATCCGGAGCCCAGTTATGGAATGGAGCCGCAGATACTTTGAATAGT
 33381  AAACCTACCATAATTAGTAATACACTAATTTCAATAGCAGTATTAGCTGTAGTTGTAGAA
 33441  CATAACATATATAGTCCCTCAAAACTTGTAAGTCCTGTGAAACCATATAATAAACTACTT
 33501  CCTAATAAAATTAAAGCTGAAGATAAACTTCCTAATAAGAAATATTTTAATCCAGCTGCT
 33561  GTAGCAGATTCAGATTCTCTATAAATAGTTGCTAAAATATATACTGCAAAACTTTGTAAT
 33621  TCAATAGATAGAAACATAGATACTAAGTCACTACTTGAAATTAAACTACTCATTCCTAAT
 33681  ACAGAGAATAAAGCAATTAGAGGATATTCAGCTAATACTGATAATCCTTTACTCTTATTT
 33741  ACTAAAGTTGAATTTGATCCACTAGATGGTAAAGTTTGTGCTCCACCAGCTTTTGCACTT
 33801  AATAAAAGCACTAAAGCTCCTACTAAATAAATGAATACATCAATACTTTGAGTAATCGTT
 33861  GTAACTTGAAATAATCCACCGAATACTCCTACTCCAGAACCGATTAAATCAATATAAAGT
 33921  GAATTATATGATAATAATGCAGATAAAAGTAGTAGAATAATTGTAATTCGGTTAAAATAA
 33981  ATCGCAGGGATTCGAAGGGAAAATAGGGCAATCGCTAAAATCATGGTTAATACACCGAAT
 34041  AAAACCAT
;     G-nad2 <== start
 34049  TACTCACTTAACAACTAAGACAAAATAGTCTTTATATTTTAATTATGACAGGACCACGTA
 34109  GTAACCACAATTGACCTTTTAAGACCTAATTCTACCGATGGTCTGAAATGATATTCTGGT
 34169  TAAACGCTAGGTTAAGCGAGGTTTAAAGAGTATAACCTACACTAACCTTCAGCCCAAAAA
 34229  TATAGATTAACCTAAAGAGAGTAGTTTGGCCAAAGGCGAACTTTTTATTTATAATTTTAT
 34289  TTAATGTTAAAGATTATTGTATTTAATAAAATAAATATTATTACTTATACAATATTTTTA
 34349  AATTTTAAACATTTAAAAATTAATAATATTTAAACATTAGAACAATCCAGGAGGTAATAA
 34409  GGCCTGTTTAGTAAACCCCTGACTTTTTAATAAATTTTAAAACTTACATATTAAAAATTT
 34469  TATTTATAATTTTATTAAATATTTATAGAATAATGAATTTATTAATAATTATAATATTAT
 34529  AATCAACTATTTAGTTTCCCATATTTATTATGGTACTTATAGAATCTACCACGAAAAGGT
 34589  AAGTTGATCACTTGACAAAAAGTCAAGTATACAAAATATTTGTATTTTAGATTCCAAGGG
 34649  GGGGTTATATAATAATTTAA
;     G-cox1 <== end
;     G-cox1-E10 <== end
 34669  TTAAGATTGAAGTGGTAATGAATTTACAGTATGGAACGATGGTGGACTAGTTAAAGACCA
 34729  TTCTAAAGTAGTAGCTGTAGAAGTTGCTCCGATTGCTCGTGAACTACTGAAGAATTGAGG
 34789  TACATACCAATAATTATTAGCTAAGTTATATTCTTGTCGAGCTAATAAATCATATAATGC
 34849  GTACAAGAATACTAATGAAGCTACAATAGAAATGATAGATCCGAAACTAGATACTAGATT
 34909  CCAACCTGAGTATGCATCTGGGTAATCTGGGATTCTTCGAGGCATTCCTGCTAG
;     G-cox1-E10 <== start
;     G-cox1-I9 <== end
 34963  cgagtt
;     G-cox1-I9-orf323 <== end
 34969  ctatttatcattgttgtccaatggaaggctactaaagatcttacccttgaatggtttatt
 35029  aaaattaagatactttttcagggtgtcatatctcatttttagatcttttttggcggtcac
 35089  agagctattatactctttgactaattccatagtgagtgcgtcatatacatacacactctt
 35149  tctcattttattcaatgtatcctttgaatgagttttaccccacataggattatttgaacc
 35209  atgtttatccttgtgcatttgctcaataaactctggagatttatctctaccatacattgg
 35269  atttagttcgagggcccgcggggcggccccttgccccttgggggtcgaggggtcgacccc
 35329  ccgcggggctccaatctttgtcagtttcattctggtcaaagcatcaaggttatgagtttt
 35389  accccagaaaagatttaactcaccactaaacaattcgctaagtaattgcttagttttctc
 35449  tgataatggtctacctgttcttaaacttgccaataatgctttagtctcgtctgagtgttt
 35509  aaaccctaatgaagatcctgcagttggattaatattaagaactggttttaggagatcaat
 35569  gtaatattgttctctacttaataagtcagtcttaatacagtcacttttttcaactagctc
 35629  taaaattaaaacagtgaagttattatgaccgtatttcataatagaatttgaaatatatcg
 35689  gttatcgactaactttgaaggactatagtatgagtataatcttcgttttaagtcgatact
 35749  actaccaacatattgttttccattaaccaggttatgaagtaaataaatactagatttatt
 35809  attgaactctgatacaataagagatttatcatctaacatattattgtagattttaatagg
 35869  acaaaaagacaaattacccgcagtaatagagaataattgttttagatctttatccacttt
 35929  gatattaatcat
;     G-cox1-I9-orf323 <== start /note=GIY ;; evalue:8.7e-12
 35941  gtataattgattattttccttttttttttatttcttatattggaaaatatcaaggcaaat
 36001  gagaataatgataaataggtccgccggggcgacccttcgccctggcgggctcagggccgc
 36061  ccgcggcggcccggggtccgagatctttcgatatcggccggactatatcttcacccatct
 36121  atggttaacggggcatcacgtgtagtctctgaggaaccttaatttaattgttaatcaggt
 36181  ttcctgctgattgtccattgttacatatccaagattgttaccattgtaggtacttggatc
 36241  tttaggagtttccagcatatagtgatgtacttatgaaatattactattccaataggccta
 36301  gctaaaattg
;     G-cox1-I9 <== start /group=IB (2.84e-25)
;     G-cox1-E9 <== end
 36311  ACCTAGCATATGTTGAGGGAAGAATGTTAAGTTA
;     G-cox1-E9 <== start
;     G-cox1-I8 <== end
 36345  cattaatattaacagagatattttctctgcccggttcccaccggccataactctcattat
 36405  ggattggactatatcttattatttaatattgcttaaataactccctcatgtagtctctga
 36465  ggaacctacttggaattaaattattccgttggtttcctgctgattgtccattgttacata
 36525  ccacccgggccgttgacccaggttactcaccggttcgaagaaccggggagcttaagattg
 36585  tcaccattgtaggtacttaagtctttaggagtttccagcatatagaaggatgttgacgaa
 36645  tgactttattaccattcgggggctagttaacattaatctctcaacactattttataattg
 36705  aatttatga
;     G-cox1-I8-orf331 <== end
 36714  ctattcactactgatagtccaagttacacctttaattaagataggcttgtttgtattctt
 36774  attttttgagattgttccaaaacgtactttaaaatgtaatctagctgcattgatagaagg
 36834  gaattctaatctctcaccaaattcactaatcataataattttaataccattaattccata
 36894  ttggggagctaatactccttttttgcctttattatgatgtacattttcagcaaagtattt
 36954  tcgtaaactaatacttgttaattctttttgtgattcactaacctcgattccaaatctagg
 37014  gtgaagttcttttgagtgaatctttttaagatttgcgatagtttcatcactgtgtttaaa
 37074  tccttgtgatgatcctgcaagttttaaaatattatactcaggttgatataaatcaagata
 37134  gtgttgttctaaacctaaacaagtattctcatcctgttcgcaagtttgtaatactaaaaa
 37194  tgcaaaattactagttccgtattttgaaatagctctatacaaaggtaaattaaatctatt
 37254  tacattatacatatgaattctaaatcgtcttgctagatttacactactacccacatattg
 37314  ttttccattagatagattaaaaaacatgtagatacctgccttgtctttcaaataagatag
 37374  aatctcaattctagatgatttaatattaataaacttattttcacattggatttttataaa
 37434  cttgttaaagatggatttatatttatttttacttggatccggaagtttaccattgggtaa
 37494  actatttaattctgtttctagagtttctagatcaatatcattagagtctttatctgttaa
 37554  ttctttatctggttttgtattagaattatctgtgttagaatcagatttggtatttactaa
 37614  actattagctccgggacggtgttcacctcccgatggcaaattccggtggggctccgcccc
 37674  cccgggattagaatattttaagaagtctatatcatt
;     G-cox1-I8-orf331 <== start /first_aa=N /note=GIY ;; evalue:5.8e-27
 37710  a
;     G-cox1-I8 <== start /group=IB (2.94e-22)
;     G-cox1-E8 <== end
 37711  ACCCCAATGAATAGACTCCAAAAATGGATTTGTCCTAATAGTTCATTGTAAGTTTTACCA
 37771  GTAATTTTACCAATCCAGTAATAGAATGCAGCAAATAATGCAAATACTGCTCCCATAGAT
 37831  AATACGTAATGGAAATGAGCAACTACATAATAAGTATCATGTAGAGCAACATCCATAGAT
 37891  GCATTAGCTAACATTACACCAGTTA
;     G-cox1-E8 <== start
;     G-cox1-I7 <== end
 37916  ctcacgatttatacgactttcatcgtaattattttaagtgcattaagta
;     G-cox1-I7-orf328 <== end
 37965  ttagtcagttaaatctagattatgataactaaagataaatctattattatagatttctcc
 38025  ggatttacaatatttcttaatagtctcatgagaaatcttaagagctttttcagcatctat
 38085  taccccatcatatttagctaataaaacaggttcagtattaaatacaaaaatagcctttcg
 38145  aatagatttacattcaatagtagattgaattagttctttaaattcttctgtagaatgatc
 38205  tacaataagaggaatatcagaatctttgattaattctttagtaatataccaattacctct
 38265  aaataaatcttgagattcaatatatctttgaagagatttattattactattgattaattt
 38325  agcaagtgttgttaaagaactaaagatacacattaattctttgtattcattatataaaaa
 38385  tacagaactatgagattttgataaagcaatcttagctagaatctcagccgtatgagattt
 38445  accatataaatgattattttctccaatcatagatttagagatcttttctttagtctcatc
 38505  tgatactactttaagagaagctaatttactcattaatgaaatactctcaggagtatgttt
 38565  ataaccttgtgaattatatgcatacttaagtacattataatctggtgaaagaacatcgat
 38625  ccaatattgttctttttgaactaattcagaaatatcgcaatattctaaaatcattaaagc
 38685  gaatgaatcatgttcatactttaacaatgctttacaaataaccatgtttttatttttagg
 38745  gttatttaaatatgcaaataatgaataagaagacattcttcgagcaatattactagatga
 38805  acctacataaaaagaactattctttctattgataagaatatagataccagatttagactt
 38865  attatctaaaataatatttgatttgtcttgtccaaagttatcataatatttagctggact
 38925  aaatagagtttttaattttttaaacat
;     G-cox1-I7-orf328 <== start /note=GIY ;; evalue:6.4e-05
 38952  acctcattgttataatcctttttttcgttattacttatataataataaacgcatattgat
 39012  gataattaatgcaccggtattaacttaaaataaaaccgtgtggactatatcttaattctt
 39072  attccattatatttcgaaagaaataagaactgtcgcgtgtagtctctgaggagcccaatt
 39132  aatattggtttcctgctgattgcccattgtaacatcttgatcattgttaccttgtaggta
 39192  gatcaagctttaggggtttccagcatatagcgaactactagaaatcatattagatttcaa
 39252  ggtctaacgtta
;     G-cox1-I7 <== start /group=IB (2.58e-24)
;     G-cox1-E7 <== end
 39264  AACCTCCAAGTGTGAATAAAGCTAAGAATCCTAATGCGAATAACATAGGAGTTGTAAATC
 39324  GGATACTTCCTCCGTATAGAGTAGCAAGCCATGAGAAAATTTTAATACCAGTAGGTACTG
 39384  CAATAATCATAGTAGCTGCTGTGAAATATGCTCGAGTATCAACATCTAATCCTACAGTAT
 39444  ACATATGGTGAGACCATACGATGAATCCTAAAACACCAATAGATAACATAGCATATACCA
 39504  TACCTAGGTATCCGAAAATAGGTTTACCACAGAAAGTAGATACTACGTGGCTAACAATTC
 39564  CGAATCCAGGGATAATTAGAATATATACTTCTGGATG
;     G-cox1-E7 <== start
;     G-cox1-I6 <== end
 39601  ctttttcttcaattaatatagttagaagaaaaaagga
;     G-cox1-I6-orf305 <== end
 39638  ctatatcttcaacttattccatctatttataaaatctaaccatgctttataatgaatact
 39698  atcagctttaaaagcttctagatcacgtaaagtaaagtaatctttaataagaaataatct
 39758  ttgtgatttatgacttcgacttgtatgtgttttaaaatattgtaacatatttaatacatc
 39818  ttcacgactttgtacagaccattgataataaccattttgagcactatcaaaatatacatt
 39878  gcctccaaatacatctttataatattgtacatcttgtaataatttatttactactctaat
 39938  acttaattgaggacgattgtttttcatactcattgtaatagttccatcagcatcaaaaaa
 39998  tccggcaaaccaattagattctttatctaattttgttggataaataacagagatttcaag
 40058  ttgttgacaaactcgatgtaattgttgaagacgtgaagtgtgtcgaatatagccgttaat
 40118  acaattgataagattaatcataccttgtttgttatgtagtctataacgataagctttagc
 40178  acctgatcgcattttaatactacctccaagtttatcttggatataacgtaaacaacgtag
 40238  atcttctagtcccatagtaatttctaaagaagtatatccttttttacttacttgaagact
 40298  accatctccatcaattaatccggcaagccattcacaaaatgattttgaataaggtgctac
 40358  gcgtgtagtctctgaggttcctactagactactttcgtgtcgttggttacctgctgattg
 40418  tgtctcaatcacaatattttgacttgatcgggatttattaaataaacctcttatgttcga
 40478  agtaatcatgattggtaacagacattcccagcttatagcgtagttcgtattcatattaaa
 40538  tgaatcgggccgaagttg
;     G-cox1-I6-orf305 <== start /first_aa=Q /note=LAGLIDADG ;; evalue:6.3e-52
;     G-cox1-I6 <== start /group=IB (7.52e-28)
;     G-cox1-E6 <== end
 40556  ACCGAAGAACC
;     G-cox1-E6 <== start
;     G-cox1-I5 <== end
 40567  cattccttcatatcttaaaatttttcaccttatttaagatacatgtatcatctctacctc
 40627  agtgtcccctcttttgagtttaactttagtttcattgatgaccttgtgccaaataattat
 40687  ttgggaaggaaccgactgtacattaagcaccatttcaggtacccactaatgacccagtct
 40747  gtagcgattacttagataaccgacggtctgactttaggaagttttgaccgttttcattag
 40807  tgtcgccaaacaaattatttttataatttgttttcaatcccggtaaggactgactgatta
 40867  tatataattttcttctaagagttattattatatagtattaatcaggactagagttatgat
 40927  atattattcataataatatttgttgtttcaagtctttaatttggtattactctttaacaa
 40987  ttaatacggaataccaaccgtataatcagagacacttgctttaacaacttcatgacttgc
 41047  gtcaaaccatactctttattcctgttattttattattacttactttattgtttaat
;     G-cox1-I5-orf304 <== end
 41103  ttatttactttttcgtcttgtattatttactttagatgccatattaattaatttaattct
 41163  taattcaggaacaagatgatctttattcataatatgtttatgaatttctttccaaaaaat
 41223  ataacttgttaattttttagttttaagaggataattatcaaaataatcatatacattata
 41283  gcaattttttgcaccactaacaatatacgaataagttgatttttttgaatgagcttcaat
 41343  agttcctgtttgaaataataagattaaatgacttaaaataggtacattactatctccttt
 41403  ttgagtcactaaatatcttaatctaaaagcatttgaattagataaaaaagatacagtaaa
 41463  acaaccttctgaatcagtaaacccagttaaccaactatttgataaactaggtaaaatact
 41523  agatttaataggtttaataggatctaataaaattttacctttgacagctttgtcattata
 41583  taatttaataaattctttaaaactctgttgtttacttggaagaacaatattaccattaaa
 41643  taaagaattaattaattctaatccttttttatcttgaacaatatatcttgaagttcgttt
 41703  accttgtttaattactcttccaaatcctaattgatcttgaatatatttaagaatattttc
 41763  atcttctgtggattgagtaataataaatgataattcatttctattattaataacaaatga
 41823  accatctccttcagagaatccaattaaccaagtaagaaattcattttttggtaatgttct
 41883  tgagtaattaaaatatttattatatttttcagtaaataaagtaaaatcaaatgtttcatt
 41943  tgtattttctacatctgaaactaaagtattaaattgttttttattagtaaaaacactaga
 42003  agtaataaatggtgt
;     G-cox1-I5-orf304 <== start /first_aa=T /note=LAGLIDADG ;; evalue:4.1e-54
 42018  ta
;     G-cox1-I5 <== start /group=ID (1.55e-40)
;     G-cox1-E5 <== end
 42020  AGAATAAGTGTTGGTATAGTAATGGATCTCCTCCACCTGCTGGCTCGTAGAATGAAGTAT
 42080  TAAAGTTTCGATCTGTTAATAACATAGTAATTCC
;     G-cox1-E5 <== start
;     G-cox1-I4 <== end
 42114  cttttggattatattaaatttaacctaaaataataggatgtgtaattaggtaatgtaaac
 42174  agtatgcaaaaaaaattagcatacttaagcttaagatactgacaaacataatatctactc
 42234  tagttctaaatagtacgtattttacatacattaaaatgtatttattttttacgttgttta
 42294  atagatagtctttattaaagataataattaaataaaaataaagagtaataataattaaag
 42354  ccaagaccataaagaataaagctaagacaataataaaatgttgattaattaaagtatcaa
 42414  gtggaattgaatgatcaacaggagataaaagatttctaatgaaattagaatctgaagtat
 42474  ttgaagagtctaccaatgaagaaatacctgaacctcctgacgaattattatcgtcaggtc
 42534  ttccggtat
;     G-cox1-I4-orf173_2 <== end
 42543  ttacattaaaaaggttaaaactccgctcaaaaggtccatctcctttttctccccctcgca
 42603  ttcgaccatatttcatataatgattatattggtcaatccagttattagctttttcctcat
 42663  tgctaataacgtcagcaataaggttaaaactatttgagacaaaattcctacagctttatt
 42723  tcttggagatccagccataagagcagcagcattaccagaaatatatctgatcattctgct
 42783  aagatcgggattgtcatgatgtcgagggatattgtcatttagccccatattagggaaaat
 42843  tttattatgtgaattctggttagtattctgaccagtattctgataattggcttggttgtt
 42903  atcagccatatttaaaattaaatcagagtcatataataaataatcttgatacatattaat
 42963  attaattaacatttctgccaataaacctaattgataaattagcgttaatgttaaaatata
 43023  ttctaatgtactaacttgtgttttagctttaaatctatacat
;     G-cox1-I4-orf173_2 <== start
 43065  tacataaaaattaatcccatagaagaaggtttaaataaaaaataattaaaattagaaaat
 43125  aagctaagaatttcagaattagaaattaaaattctctaataaaaattattttaattagat
 43185  ctgtctggagattaattccaaaccttctaattaagaaaattaatataatttttcttgatt
 43245  tactggtcataggacccatggctcaaactaataataatctggcctcaaaacaaatgtaat
 43305  tgttaaggtaaatactcatatactcgcgtatatgttgggactatatctta
;     G-cox1-I4-orf360 <== end
 43355  ttaatctaagttgtaaaatttgtttaaatgatcccaaataaaaacagttcttttgtcgtt
 43415  catacaagacttaatctcaatgattttatcaatattaagcttgtgattaaattgactttg
 43475  tttaaagtagtctaaaattttaacccaatctttatagtctaaatatttactaccaaataa
 43535  gggaaatcgattaagatagttttctaatactaaatttccctttaagctggtagttcgtac
 43595  tttatattcaggtttaggtttatcctctctaatagacttaacagaggtaagtaagaattc
 43655  tgccaaattattcataaatagtaatttactttctaatttatgatctttttgactttgagt
 43715  caactcaaatctacattctaccctagggtatttagaagtagtagtagttcttacagaaaa
 43775  atgtccatctgcttcaataaatcctgataaccaagcattagaatccaaaggactagtgtc
 43835  tagaagtttattaatcatattaagattatcaaacttaaaatttagccaatcaattagatt
 43895  atgtaatgctttaattttaggagttcgcatattaccattaagtaacgtagcgactaataa
 43955  taatccttcataattattaataattaagatataagcatttactcctttttttctagaaag
 44015  agatccattttttaattgtttttggataattaaggccaatggtaaatctttcaaatggaa
 44075  aacaatttgtactgaaggataattaatttttcctttgggagatctctcagttttaggtac
 44135  aataattgtaccatcaccttcgattagccccgtaagataagaattaaaacttgaattaag
 44195  aagattgtatttggttaagtttaaattagattcatcaaagaatcttgcgtctttattgac
 44255  tttgttagtttttaattgggatacaggtaaaattgaacaacagattaattccggcgcata
 44315  gtctctgaggatccccaaaaaattcaaatctaatgggtttcctgctgattgtgtttgaca
 44375  taatgtataattatcaaacagtttccagcaaatagccgaatttaaagccggcagaattag
 44435  ttt
;     G-cox1-I4-orf360 <== start /first_aa=K /note=LAGLIDADG ;; evalue:7.7e-45
;     G-cox1-I4 <== start /group=IB (2.44e-24)
;     G-cox1-E4 <== end
 44438  ACCGGCTAATACAGGTAAAGATAGAAGTAATAGAACTGCTGTAATTAATACAGCCCATAC
 44498  AAATAGAGGCATTTTATGGAATGACATTCCAGGAGCTCTCATATTAATAATTGTTGTAAT
 44558  GA
;     G-cox1-E4 <== start
;     G-cox1-I3 <== end
 44560  cgcttaaatataataataatattataaatatatcccacatctttcgaagtggggcggact
 44620  atatcttcagcgtattcttaataaaaatacggtgtttcacgtgtagtctctgaggatcct
 44680  actaaaaataatagaattatgttggtttcctgctgattgtctattgtaatatctttaaga
 44740  ttgttaccattgaggtacttaaagctttaagattttccagcatatagtgaaaaattttat
 44800  atgaacctcattttacggatca
;     G-cox1-I3-orf388 <== end
 44822  ctatttaagaggtgcttttttacaattataaccataatataaaatattagtgtctagtcg
 44882  ttttactaaagttcgttggtcagctcgacagcctttgtacttaagaaatttaagagcact
 44942  tcctaaacttaagaaaaaatgtttttcttgagtagaagcatcaattaaaatgactgaagt
 45002  acttaaactgttaaccggcttattaacattgaattttattcgatctttttctagcatatt
 45062  tagtagatcaaacatatttagatctactttttgtgctgtttcgacaaacttttttgtaaa
 45122  cacatatttacctaaataaaaagttccattatttagatgtttagtaaatgttgaatgatg
 45182  aatacctaattctctaataaaatcaatttgtttcgtactgctatagtataaaatagaaag
 45242  atctctattatacatgaataaagatttcgcattagaaccactaggattatttgaaactcg
 45302  aatcgtattcatgttaaaagttttatcaagaagaaagtattgtttaagtaccatttcatt
 45362  tctaaaattactagaataaggagtcaatcttacttctaaattgaactctgaaatagggta
 45422  gttatttagaataggaaggaatttaccgatattaattgtttttaaaaaataacttcgtaa
 45482  tcgtgtcggaagatgaattgcagatcctacatatttcttattagaagggacatgtgttca
 45542  aatataaactcctgataaagaaccaaaatctttacctgttttagtgatcatttttgttaa
 45602  agattttctatcactaagatcagtaaataaaattttaggtccattaagcagattatgtaa
 45662  atctgtctcagaaatattagaatctagaagtttattgataatatcagtattagctttttt
 45722  atttgttcgcataaattctcttgctaattcgaatttttccttcatctccttactcagaga
 45782  agctaaccaaccatctttgtttttattaggcttttccgagttttctgaaggtaaatcatt
 45842  ttcgccagtaatagagctgttagatttagtataataatttgacgagctaaatctaactaa
 45902  ataattataaatatatagttgtaatttaggggttaaccccataagcatcttaataataga
 45962  tggtccgtagcgtccgcctaaaaggca
;     G-cox1-I3-orf388 <== start /first_aa=C /note=GIY ;; evalue:0.45
 45989  ga
;     G-cox1-I3 <== start /group=IB (1.16e-26)
;     G-cox1-E3 <== end
 45991  AGTTCATTGCACCTAACATAGAAGAAATACCTGATAAGTGAAGACTAAAGATCGCTAAAT
 46051  CTACAGATCCACCAGAGTGAGAAGCAATACCTGATAATGGAGGGTAA
;     G-cox1-E3 <== start
;     G-cox1-I2 <== end
 46098  cattaatgttgataacctcaaacccttgtatccaatggatattgggttctatcgttatac
 46158  tcaatagctctcgctattgttcggactataccttcaac
;     G-cox1-I2-orf410 <== end
 46196  ctaagacttagaagtccacaatgtattatctgctctaactgttcttaattctcgtaataa
 46256  tttttgaatctttacaagttgagaatagtctcctttgtgtttattaaacgatctagacca
 46316  aattctgtattcaacacccttcatacctttcatagtattgaagaaatattttgatacatt
 46376  gtcaattgctctagaattagtagtatcaatcatataatgattatatttttctttgtatac
 46436  aactttagtggaaatgtgaagaatatgtctaataccttctaatactaccgggggtgccgg
 46496  gtgtcctatccggacccccgggactctatctaatttttgagtaataccaaacccatgtac
 46556  gattctattggcatctttagctaccaaatcccggggggccttcggccccccggcattgta
 46616  atccgagcgcttagcgctcggggcacaatggaaactaccttcagccaaggggctgtatac
 46676  ccgcccctttacctcctccgccacgtaaaacgtggcgggggaggcttctacaaatccaat
 46736  taaccatgacttagaaataaccttacctgccttatttgcgtcagcaataggtaaagtaat
 46796  tttattccaagctggagaaatataagattcatcaggtttagttaataatagagtttcaat
 46856  ctgtgcatttctttgagatttagttaattttttatcttcaagaatagcatatgctgattt
 46916  aaatttagcataattgaaatatttagttgttaatagaggatattgatcaaaaatagggaa
 46976  aataatattcgccaattgttttcgatctctgattctaaaactacccatgtctctattaga
 47036  ttcaacacttactgaacctactcctaattgttgtttaatataatacaaagctcgtaagtt
 47096  ataagtattttgagagattttgaacgttaaagttcacttgtcgttttgacgtaagacaga
 47156  aaaagatccatctccatcagtcataccgacaagccattgttgaaattctgtattcttagg
 47216  ttgcatcacatttagtctctgatgggataaagtcgaatattcgactttatcccaggcgga
 47276  ttgtccccgtgtcaagaacatttttactgccaatctattaaaccccaaagggttaataat
 47336  tgatgagtagttctttccgaattgaggagtttcccgcatcgagtgatgttttattgcccg
 47396  attattactaatcggcgactgcttaccattttc
;     G-cox1-I2-orf410 <== start /first_aa=E /note=LAGLIDADG ;; evalue:7e-67
 47429  a
;     G-cox1-I2 <== start /group=IB (7.85e-21)
;     G-cox1-E2 <== end
 47430  ACAGTCCATCCAGTACCAGCTCCGTTTTCTACGAAAGCACTAGCTACTAAAAGAATTAAA
 47490  GAAGGTGGTAATAACCAGAATGAAATATTATTTAATCGAGGGAAAGCCATATCTGGAGCT
 47550  CCAATCATTAAAGGAACAAACCAGTT
;     G-cox1-E2 <== start
;     G-cox1-I1 <== end
 47576  cagtaactccatgactttcatcatggaccggactatatcttcacccaaagatctatagac
 47636  ctctggggcatcgcgtgtagtctctgaggatcctactaagaataaaatattatattccgt
 47696  tggtttcctgctgatcgcccattgtatatacaaccacaagctaaccttgtgatctctctc
 47756  tcgtcagttattaaattgatagagagattaaaaatttcacctgttcttaagaagttgaag
 47816  aactaggtttttaagtctttaggggtttccagcatatagcgaagttattatcgtcataat
 47876  tacttatgacgacggcaacttttaatttcaattttagatcatgagccatacagattttat
 47936  ctgttggtaa
;     G-cox1-I1-orf194 <== end
 47946  ttaagatgttgggaatttatctaaatgatcccaatttcatgtagttctattagtattcat
 48006  gttatttttagcttcaagacacattaaagcaccactcttaagtaaatgttgtttactaat
 48066  tcttaagtgtaatacttttgaccactctaaataatccaattgttttgcagaaaacatagg
 48126  aaattgtttaaaatagttatcaactaataaattagttgaaatacttgaagtaataaccat
 48186  gtaactaacatgttctttattattaataattctttttctagataatactttagtttgtaa
 48246  gaatttagcgattgattcaataatatctttgtacagactagtttctcagtgataattttg
 48306  ttgaatttctaatcgataataagatttaatctttttaatcgtatctaattctttatcatg
 48366  agttaaactaacttggaaataagaatcagcatcactaaacccagcaaaccaactattgct
 48426  attaagattacttgtatctaatcctaaacatacaattgaactattatttttattatttaa
 48486  ccaattaataagtcgattaagagcctcgattttcggagttctcat
;     G-cox1-I1-orf194 <== start /note=LAGLIDADG ;; evalue:2.8e-22
 48531  ttttccattaattaagttagctaattttaataatccttcgatgttttgaacttcgaatag
 48591  atagtaa
;     G-cox1-I1-orf108 <== end
 48598  ttaccttctttgggggttttggataaaaccacaacctaatacttgttgtaattttttagc
 48658  caaaggtaaatcagctaatgtaaatacaattctaattacaggatgtgtatttttaccact
 48718  tggagttttatctttagtaggtacaataatagaaccatcaccttcgattaatccggctaa
 48778  gtaatagcctaattgaccatccgtagatagtttatctgacgaaccatcttgagatgaaag
 48838  aattgttgaataatatttagtttgaacatgtgacatgaaagtgtttgtaattaactgtaa
 48898  agttaatctaattgaaataaggtttct
;     G-cox1-I1-orf108 <== start /first_aa=R /note=LAGLIDADG ;; evalue:1.9e-13
;     G-cox1-I1 <== start /group=IB (3.18e-22)
;     G-cox1-E1 <== end
 48925  ACCGAATCCACCAATCATTGCAGGCATTACTAAGAAGAAAATCATTACAAATGCGTGAGC
 48985  AGTAACAATTACATTATATAATTGATGATCACCTTGTAGATATTGAATTCCAGGTCCTGC
 49045  TAATTCTAGTCTAATTAACATAGAAAAAGCAGTACCAATCATACCCGCAAAAATAGAGAA
 49105  GATGATATATAAAGTACCAATATCTTTAGCATTTGTAGAAAACAGCCATCTAACCAT
;     G-cox1-E1 <== start
;     G-cox1 <== start
 49162  ATTAGAAGTTGTTATAATCCTTTTTTTTATTATTACTTACAATGCCTCGGAGCAAAGGTT
 49222  CGTCTTTTTATCTTATCTATTTATAAAGGTATAAAACAGTTATTATTTATATATATTTTT
 49282  AACTAACCTTATAGTCTTTATTACAGGCCTATAAAATCATTAATCTCTTCAAATTAGATC
 49342  AAGTTAACCTGACCTTATATAAAGATATCTGAGACGCTTATAATTTATAATAAGGGGTTT
 49402  CATGTAAAAGCTGGTTTTCATAGAAACGTTTATCTTATATTAATTATA
;     G-trnL(uaa) <== end
 49450  TACTTACTGTGGGACTCGAACCCACAAGCCTCTCGGCACCGAAGT!TTA!AATTCGGAGA
 49508  GTTTACCAATTTCTCCAAGTAAGC
;     G-trnL(uaa) <== start
 49532  AAAAGGTCTGGCGTTGGCATAGCCGGCAATAATTTTTTGGATTATTTAAATATATTTAGT
 49592  ATTATATATTCACTTTACATATACATAACAGTATAATTTTATAATGTTAATATATAGAAC
 49652  TTACCTTAAATCATAGACTAACCTTAAGTATTCACCTAGGTGAAAAATAATAT
;     G-trnM(cau)_1 <== end
 49705  TACCGGGAGGGAGATTTGAACTTCCAAGCTTTATGT!ATG!AGATAAATATTTTACCATT
 49763  AAATTATCCCGGC
;     G-trnM(cau)_1 <== start
 49776  CATATTATATTTGTTTCTTTTATTATTATTTAACTATAGAATTTGTATACAAAATATTAA
 49836  TATTTAATAAAATCAGACGGGTTATTTAAGACCTTAAGATTTAGAGAAGCAGAATTTTCT
 49896  TTGAAATTGTTAATTAATTAATAAATCGCCAACTTTTGATATGGTCAAAACCTTAGAATT
 49956  TAAAGCCCAAATTTTATTATAATAATAACCCTTTGGGTTATTATTATATCATTTATAAAA
 50016  CTTAATTTTACATAAATATATAAATCTTAGAGATAA
;     G-rnpB_1 <== end
 50052  ATAAGCCGGATTTTGTTATTAAGTTAATGTATCTGTATTTAATATTATAATATTAAATAA
 50112  AAGCTAAAGCAATGCCTTTGGCTTAAGACTAAAAGTCTTGGCTTCTCATAGGTTAAATTA
 50172  TTCTGTCAATAAAAGCAGAATTCTGTTTTTTATTAACATATTTCTTTATATTGCCCTAAT
 50232  TCTCATTAGATGTTTTACATTATGATTTATAAAATATTAAGCCCCGGACTTTCCTC
;     G-rnpB_1 <== start ;; mfannot: Approximate position
 50288  CAAACTTTATTGGTTAACTACTATAACTCCTAAGATCTATATAAAGATATCAGCATAATA
 50348  AATAAATTTTCTTTGATCTGATTATAAGATCGGGCCCATAGATATTGGATCTGCCGGGGC
 50408  CTATGGCCCGGCAGATCTTTAAATTAATTATA
;     G-trnM(cau)_2 <== end
 50440  GTGCGGATGATAGATTTGAACTACCACGTCTAGATC!ATG!AGTCTAGTATGCTGCCATT
 50498  ACACCAACCCGCA
;     G-trnM(cau)_2 <== start
 50511  AAATATTTAGTATTTAATTATTGAATTAGTCTTATATTAACTAGGCTCCAGGGCTGAGGA
 50571  TGGGATCGTTCTGACCTGACCAAGAGCAACTCGTCCACCTGAAAATAAATTTTACTTATG
 50631  GCTTAAAAATTAAATTTATATATAAGAAAAGAAGGATTAAAACCCCAAATATTTTAATTT
 50691  ATAATTACGAATAATAATTATCCAAAAGACGACCCCACGGTGGCTAGTCGAGGAATAGAC
 50751  AGACTAAATTTATCAAGCAAATTATTTAACAACATCTAGGATCTATCTTACAACTCTAGG
 50811  GTGTATAAGTCTTGTCTTATATTTTATTCATTGTTCCCGCCTTTCAGGCGGGAACAATGA
 50871  ATTTGATAACTTAAATTATTATAAATATTTCGTTACTTATATAGTCATTGTTATTATTAA
 50931  TTTTAATATTAATTATCTTTATCCCACTAATGATATCTTACACTTAACAAGAAAAGATAG
 50991  TTAATAATTACGAAATATTCTGTCTTGACTTTAAAGAAAAACTGTGTTACTCTTAAACCT
 51051  TAAACCCACATTATTAAATAGACGCAGGAGATAAACTAACGACTTGACTCTATAAATTAT
 51111  TAACAGCATGAACAACATTAAATATAATAATTAATTTAAACTTTTACGTTTTTAAAATAT
 51171  TGACATTTATACTAATTTGTACACTAGACTAATATCAATAAAATACATTAAGAAAACAAT
 51231  GTATTTAGCGGAAATTATGTATTTAGACTTACAAATTAGTTAAAAGTTTTATCTCAGAAA
 51291  TTACTAATAAACCAGTAATTTTTACTGGTTTATCCGTTCTGATGGTGAGTTAAAATCAGA
 51351  CAATAACTTAACTTTTAACATAGATTTAAACTTATTTAAACTTAATATTAATAAATCAGC
 51411  TAGAGTTTATTTATTTACTCATAGCCCTACAGGTTATCAATATATTAAATCTGCTATGAA
 51471  TTTTCAAGATCGAATACAAATATACTTAAATGAGGTAAGACATGTATCTACAAATTTTCA
 51531  TAAATTTACATCTGATAATACTTGAACTAATTTTATATATGACTCAATTATGAAACTACT
 51591  AACTATTTAACAAAGTTTAAAATTTAACATCTCAAATATGCTTTAACAGCAGGTGAAATT
 51651  ATAAATTTATCTCACTTAACTTATTTAGAAGCTAAAGTTTTTAAACAATCTTTAATTAAT
 51711  AAATTTTCTTCACAATTTAATACATCAGATATTTATTTTCTTATATTTTTAGGATCTTTT
 51771  TTTGTTAAATTAGACTTATAATCTTAAAATTTTTAATGCAATTTTTATAGAGATACGATA
 51831  AAAATAATTTAAGAAAAATTTAACTACCTTTTCTTCTAAAATTAAGGCAGCCGAAGGATT
 51891  AAAAGTTTCTAGAGGATTAGTTACTAGACATCTTAATAAACTATATATTTTAAGAGTAAA
 51951  TTATAAGAACTAGAATATAAATGATCCCGATCATTTATATTCAGGGAGAGGGCCGCCGGA
 52011  GGCGGCCCCTCCTAGCCCCTTGGGCTTAGGGCAAGCCCTAAGCCCAAGGGATAAAGGGGG
 52071  TAAGTTGATGAGGGTTTATCTTGTTTTTTTTTTTATTTTTTATTATATTTTTTATTAACA
 52131  CCCTCGGGCGAAGTAGAATTTAATAATGAGTTGTTTTATATTATTAAAAATAATTTTCTT
 52191  ATGAGAGCAAGGTGTTTAGTTAAATTTTTTAATCTTATGTGTTTGGTTTAAAGGTTTTCA
 52251  TGTGTTTAGTTTAAAAGGATTTCTAA
; G-orf298 ==> start ;; contain dpo
 52277  TTTTACTATTTAAAGGTTTTAGTGTGGGTGGAGAAGGGAGTTTATGATGCTTATAAATTC
 52337  TTACTACAAGTATTAAATAAAGATATGACTTATTTTAAAAATTCATATGATAAGAATAAA
 52397  ATTAATCTTAATTCACCTGATTATTGCTTTCCATTAGAAAGAGTTGACTTATACATCCAT
 52457  TTATGGAATACTAAAAATGTTTCTATAATTAAAAATTTAGTAGATGGTTGTGCCGGGAGT
 52517  AATGAAAAT
;;     G-dpo_1 ==> start ;; HMM match pos. 175,275 score 0.074
 52526  AAAACGGTTAACAATACTGTATATAATTTTGAAGTAGATA
;     G-rnpB_2 <== end
 52566  TTAAACAGGTTTCAGAATTTGATATTAGATTACATTTATATCCTCAAGAAATTTGTAATG
 52626  TAGATATTAAATTATTAAAATATGTTTATAATATCATAAAAACTAATAAAGAAATTATGG
 52686  GTTTTCCTTATCCTAAGGCATTACTTATTAGTGTAATAGATGTAGATGGTAATTGGTTCA
 52746  CACTTTCAAAAAGTCAATTATTTAGAAGTGAGTTAACATTAGAATCTTTTTTATCTTACT
 52806  ACGAAGATAGTTTACTTAATTTAAAA
;;     G-dpo_1 ==> end
 52832  AATAGAGCATACCTTCTTACTAATTTTGATTATTTAGCTTTACTTGTTATTAAACCTGAT
 52892  TTTTCTA
;     G-rnpB_2 <== start ;; mfannot: Approximate position
 52899  TAAAAAAAAATAAATATTTAACTTCA
;;     G-dpo_2 ==> start ;; HMM match pos. 429,504 score 4.4e-14
 52925  AATAATACAAAAAGTAGTTTAGGTACAAGAAAATATTTTACTATTAATAAGTTGAAAGAT
 52985  AAAAAATCTTTAAATAAAAACATTGGTGTTTTAGATATTGAGACTGTATTAATCGGTAAA
 53045  AAACACTATACTTATGCAATTGGGTATAAACTTGCAAACAATGAAAGTAAACTTTATTAT
 53105  ATCACAGATTTTGGTAAAAGTTTAAAATCATCTAGTAA
; G-orf173_1 ==> start ;; contain dpo
 53143  AAAAATGATAAAATC
;;     G-dpo_3 ==> start ;; HMM match pos. 504,694 score 7.9e-34
 53158  ATTTTTA
;;     G-dpo_2 ==> end
 53165  GAATATTTC
; G-orf298 ==> end
 53174  TAGTTAATGCTAAAAGATATTACATCTACTGTCACAACCTAGGTTCTTTTGATGGATTCT
 53234  TTCTATTGAAAGATTTATATAGAATGTGTAAGAATATTAATATTCTAATGGATGCGAATA
 53294  GACGGTTTATCTCTATTGATATTACACAAACTAAAACTAAATTTCGGGATTTGTTAAGAA
 53354  TTTTACCAGCTAGTTTAGATAGTTTATCTAAAATATTCGATGTTGAAATTAAGAAAAGCT
 53414  ATTTAGATCACAGTAAGGTTAATAAAGAATTATTATTGTCCGAAGCTTTTAAATGTGAAG
 53474  CGTTAGATTACTTAGATAAAGATTTAATTTCATTACTTGATGTACTTAATCAAGCTAACA
 53534  AGTATTTATTAGATGAATATCATATTGATTTTACTAAATGTTATAG
; G-orf68 ==> start ;; contain dpo
 53580  TACTTCATCTATAGCAATGAAGAT
;;     G-dpo_4 ==> start ;; HMM match pos. 693,749 score 3e-19
 53604  TTACAGAACTCAATTTATGACC
;;     G-dpo_3 ==> end
 53626  TTACCTATTCCATTTTACCACCTCACATTGATAACTCCG
; G-orf173_1 ==> end
 53665  TAAGAGACTCTTATAGAGGTGGAGCTGCAGAAGTATACAAATGCTCTGGTAAATTCTTGT
 53725  ATTATTATGATATTAATTCGTTATATCCATATGCTATGCTTAATCCAATACCTTAT
;;     G-dpo_4 ==> end
 53781  AA
; G-orf73 ==> start ;; contain dpo
 53783  TTTC
; G-orf68 ==> end
 53787  TAAGAGTTGTT
;;     G-dpo_5 ==> start ;; HMM match pos. 759,825 score 1.6e-18
 53798  AATAATGCTGATTTAACTAATTTCTTTAGATTTATTAAAACCGATATTTATGCTCCTTTA
 53858  AATGTATTTAATCCATTTTTACCTTTCAAGGATGATAGTACTGGTAACATTCAATATCCT
 53918  CATGGTAGATTCACAGGTACATACTTTAGTGAAGAATTAAAAGAAGCTATTTGCAGAGGT
 53978  TATGAAGTGACTCCTCTAGTAGGT
;;     G-dpo_5 ==> end
 54002  TTT
; G-orf73 ==> end
 54005  TAATTTTATTAATAATTGCTCTTTAGTGAATATGTTAACCATTTCTATAA
; G-orf118 ==> start ;; contain dpo
 54055  CAAAAAAACAACATCTGTAGGTGG
;;     G-dpo_6 ==> start ;; HMM match pos. 855,968 score 4.6e-19
 54079  AGCAAATTCTTATATAAATTGATGTTAAATTCAATTTATAGGTATTTAGGTAGAAAGTCT
 54139  ACCCAGCAAAAAACAGAGATCGTAAATGAAAAAGAGTTACGACAATTACTAGTAGAATAT
 54199  GATGTATATAATATTATCGATTTAGATATTAATACATTCTTAATCACCAGAGATTTAATC
 54259  CCTTCTAGAGAATTACAACGAAAGTATAATATTAAACCAGCTTTTAATGCTGAAAACCCA
 54319  AAATTATATAATAACGTTGCGATCTCATCAGCTATTACTAGTTATGCTAGAATCGCCATG
 54379  ATCCCCATTAAT
;;     G-dpo_6 ==> end
 54391  CTAATAAAACAAATAACCACC
; G-orf118 ==> end
 54412  TAAATTAACGATGGAATTCCTATTATATACAGTATAACCTTCTTAAAAGGGTTCAACCTC
 54472  ATAGGTTGAGCTCTCCTTATTATTTAACAGTTATTTATAGTATAT
;     G-trnY(gua) <== end
 54517  TGAGGAGAGTAGGATTCGAACCTACATAGAGCCAATGGCTCACGAGTT!TAC!AGCTCGC
 54575  TCACTGACCAATCAGTATTCGCCTC
;     G-trnY(gua) <== start
 54600  TATATCATATGTCTTTAAATTAAAATATTGATACCATTTAAAAGTAAATAACTAGCCCGG
 54660  GCGGGCTCATCCCGCTCGGGTAAGTCCCCTCCGGTACTAGAAAAATTTTATATATAATAA
 54720  ATTTATTGATTACTTATATAATAATTTATAATTAAATATTTAGGCTATTTTACAAGATTC
 54780  ATTGTATCTACTTTGTGGATATATGATTTTTAATAAACCTTGACTTTAAGATAATCTTAC
 54840  CATGATAAACTTTTAAATAATTTTATAATAGACCAACAAATGACTTATGGAAATAAACTA
 54900  ATAAAAAT
;     G-trnC(gca) <== end
 54908  AGACTAATAAGTGAATCGAACACTTTTTAACAGATT!TGC!AATCCGGTACATTACCAAT
 54966  TATGTTAATTAGTC
;     G-trnC(gca) <== start
 54980  TCTTTTAAAATATTAACTTATTAATTAATTATATTAAAAGGAGTTTAATAAAAGATGGAT
 55040  ATTAATCTATGATAGTTAAAGGTGAAGTATTTATTTTATAACATTTATTTTTGTGTATAA
 55100  GTTTTATGCTATAATCTAAAGAACAAACTTCTTAATTAAATTATATTTTGTCAGACCTTT
 55160  ACATATAATAACCTGGTAGTCTACTGATTATTTAAATAAAAACAAATTTATCTTAGTTAT
 55220  TAAGCAACTTTATCTTAGTTATTAAGTAACTTTAAATTTTAAATAATACAATAGTATACT
 55280  TAATCTGAATATTTATAAGTAATAGATTAAG
;     G-trnK(uuu) ==> start
 55311  GGGGTTGTAACTTAATCGGTAAAGTTCCCGACT!TTT!AATCGGTATGATTAGGGTTCAA
 55369  ATCCCTACGACCTCA
;     G-trnK(uuu) ==> end
 55384  ATAAATTTATTTAAAATATAAGTAAAGAATTAATTTTAAAAAAGACCTGATGTTTTGTAC
 55444  CAGATAAAATAAGATAGTTTTTA
;     G-trnW(cca) ==> start
 55467  AGGAGTATAGTTAAGTTGGTTATAATTGGGATCT!CCA!AAATCTTTGTCGTGGGTTCGA
 55525  ATCCTACTACTCCTG
;     G-trnW(cca) ==> end
 55540  GTTATAAAACTTATATCAGTCGCAAAATAGCGGGTATAATTAGGACGACAGTATTGCCTA
 55600  AAATTAGATGGGTTCGATCTAAGATCAATAAATTAAAGATAGTTTATATTATAAATAATA
 55660  ATTATAATATATAAATTATAACCATACCAGGTATAACTTAACATTACTTAAGTTATACAA
 55720  GAAGGTTTATTCTCTGAACTTTAATC
;     G-trnI(gau) ==> start
 55746  AGTCTGGTAACTCAATCGGTAGAGTGATATGTT!GAT!AACGTATAAGTTAGAGGTTCGA
 55804  TCCCTCTTCAGACTA
;     G-trnI(gau) ==> end
 55819  TAAAAATATTTAAGGTACAATTAAAAACTGGTGTATACTTAAGGCCAATTTAAAACTATA
 55879  GACCTTGACTCTTTGAACTAGGTTTACCCCAGACTTAATATATA
;     G-trnS(uga) ==> start
 55923  AGGTATATGGCTGACTGGTAAAGCATTTTACT!TGA!AATAAAACATATGTGGGTTCGAT
 55981  TCCTACTATACCTA
;     G-trnS(uga) ==> end
 55995  AATTATAATTATTGAAGAAGACGTCCTTAATATTATATTAATAGGCCAGGACTTTGCCTA
 56055  AAATTCAGGGGCAAAAGAGGTTATCTCTAAGTATAATTAATTATTATTAAAA
;     G-trnF(gaa) ==> start
 56107  GTCCCGGTAGCTTAAATGGTAGAGCGTACGACT!GAA!AATCGTAGTGAGGAAGTTCAAT
 56165  TCTTCCCCAGGACA
;     G-trnF(gaa) ==> end
 56179  ATTA
; G-orf968 <== end
 56183  TAATAAAGGGTTTAATTTAGTTAAATA
;;     G-dpo_7 <== end
 56210  AACAGGTTTGAAATGGGTTAGTTTTTTATTTTTGTCATATACTGGTTGTTTTACCATATT
 56270  ATCTTTAGATAAAGTTAAATTTATTTTAGATTTTTTATTTATAATAGATATTGTTCCTAA
 56330  ATCTTTAATGATTGTGGATTTTTCTTTGATGATTGTTTTATTATCACTGATCATTTGTAA
 56390  CTCTTTGTATGTTACACTGTTAGGTTTTACACCTGCAATTACTACTTTCTCTGTATTATT
 56450  CACCTTGTATCCATACATTTTTGGAGCAAGGAATAACCCCTCAGAAATTGTTGATCCGTT
 56510  TAACTCGTCTTTAAATTGACCTAAACCATCTCCAATTAAATGATTAGGTAATGGTTTACT
 56570  TAAAAAGATTGAATCTGTGTCGGTGTAAAGAGGTGGATTATTCACATCTGTTTTAACCGG
 56630  AACCATTGCGATTCTAGCATAACTAGTAATCGCCGAAGCAATAGCGATATTATTGTATTT
 56690  TTTAATGTTTTCAGTGTTAAACTTTAAGTTTTCAATAGATAAAGCTGATTGTAACTCTCT
 56750  ACTTGGTTGTAGATCTCTAACAATAAGTACTTTATTGTTTTCTAACGAGATGTGATTGTA
 56810  AATGAAATAGTTGGAATAAACATTAACTACTTCGGTTCTATCTAGAATTTCTGTTTTTAA
 56870  TGTTTCCGTATTTCTACCCAAGTAACCATAAATTGAATTTAACATTAGTTTATATAAAAA
 56930  TCTAGCTCCACCAGATGCTATGGTTTTTTTATCATAAAAATGTGTAACGTAATCTCTAAA
 56990  CAAATATTCTTTAGAGAATCTATAACCTAAAGTTGGTGTGATTTTATATCCTTTGGATTG
 57050  TGCTAATTTTAACTCTTCACTAAAGAAAATACCTCTAAATTGACCATGCGGGTATTGAAT
 57110  ATTACCTGTTTTAACATCTTTAAATGGTAAAAATGGATTAAATACTGATAAAGGAGCGTA
 57170  AACATCAGCTACAACAAACCCAAAAAAGTTGTTTAAATCCACTTTATTCTCAACACAAAT
 57230  AAATTTATACGGCATTTTGTTTATCATAGCGTAGGGATACAATGAGTTGATATCGTAATA
 57290  ATATAAACCATTACCTGATGTTTTATAAACCTCTGTAGCTCCGCCTCGATAAGAATCACG
 57350  AATAATAGTATCGATGTGTGATGGTAGAATAGGGATTTCTAATTTTATAAATTTAGTTCT
 57410  ATAAATTTTCATAGCCATAGCTGAAGCACTTAAACATTTAGAAAAATCAATGTTATAATC
 57470  TTGTAAAAGTTGTTTACTTGCATTAATTAATACATCCATTAAAGAGATTAAATCTTTTTC
 57530  TAAATAAGCTAATAACTCTAATTTAAAGTTATTACTAAACAACAGTATTTTATTAACTCT
 57590  AGAATGATCTAATGTTCCTTTTTTAATTTCTACATCGAATATTTTTGATAAACTGTCTAG
 57650  ACTAGTTGGGAGAATTCTTAAAGAATCTCTAAATTTAATATTGGATTCTAGGATATCAAT
 57710  AGAAATAAATTTATGTTGTTTATCCATTAAAATATTAAGTTTTTTATTAGCCCTGTTTAA
 57770  CTCTTTTAATAGAATGTACCCATCAAAAGATCCTAGATTATGACAGTAAATTGTATATCC
 57830  TTTGGCATTAACTAAAAAATCATCTAAGAAGGCATTAATTATTTTAATGGATGACGGTTT
 57890  AATGCTTTTACCGTAATCTGTAATATAGTATGTTACAGCCTTTTGATTATATAATTTATA
 57950  ACCAATTGCATAGGGAACATGAATATTATTAACTACAATTGTTTCAATATCAACTACTCC
 58010  TAATTTAGCATTAAATGAAACTTTTGGTACTAATCTAGAAATAGTAGAAATATTTCTACT
 58070  ATTCAAGACATTATAAACGCTTGAAATACTAGAAAA
;;     G-dpo_7 <== start ;; HMM match pos. 426,1106 score 5e-147
 58106  CTTTCTAATACCTTTGCTAGCTAATTGAGAAGGCTTAACAAATAATTTTGATGATTTAAA
 58166  ATTTGAACCATCTTTAAGTTTAATTACTCTTAAAGCTAAAAAATCTAAATTGTCTAAAGG
 58226  ATATGCTCTATTCTTTAGATTAAACAAACTTTCTTTGTAATAATATAAGAATGATTCTAA
 58286  ACTAGTTTTACTTCCTAACAATTGACTTTTTGCTAAGGTAAACCAATTACCATCCTCACT
 58346  TAATACACTGATTAGTAATGCTTTAGGATAAGAGAATTCCGTGATATCCTTGTTTGTGAT
 58406  GATAACATCATAAACAGATTTTAATAATTTAACATCAACATTACATCTCTCTTGAGGGTA
 58466  TAAGTGTAATTTAATTTCGAAATCAGATTTCTCTTTGATTTCTACTTCAAACGTGTATAG
 58526  ATCTTTACTTACAGGTTTATTGGGGGTTAGTTGATAGTCCTTCATACAAGGAGAGATAAG
 58586  ATCTACACGTTTTTTATTCCAAGCCGCAATGTAGAAATCCACCACGGTAGATTCAATAAA
 58646  GTGTGGTGCACTTTTTTTGCTGCTAATTAGAATATTATTGTTAATTGTATTTAGTATAAC
 58706  TTTGCTTAAAACATGTTTTAAGTAATTGTATGCTTCATATACACCAATTAACTCTTCTCT
 58766  GGTTTTAAATTTTTTTGAAACCATAAAATTATTTTTAACATAAGTATTAACTTTACCGAT
 58826  AGTAAATGGATGTTTATCAATAAAAATTAATAAACTTGATGATTTATCTTCTAAGTTATC
 58886  TAAAAGTTTGATAACATCGGCACCTCGGGGTCGATGATATAATACAAGATAAGAAAGTGA
 58946  TCTATCGTTGTAATTAAATACTAAAAGAACATATAGATTGGACATAACGTTTTTAATGCC
 59006  AGGAATAAATAATAAGCAAGCACTATAAACATTACTACAATTGTGAATTGTTGCGAATTC
 59066  TAAGATAGTTTTGTAAGACATTTG
; G-orf968 <== start ;; contain dpo
 59090  TTATATAATATTGCGGGTGAAACTTTAGGGATCTCACACCTTATGATACTACTCCCTGAT
 59150  ATACTTTTGGGACAAATATTTAATTCCAGTATATATATATACAATTATATTTTAAATTTT
 59210  ATGTAAAAGTATAGAGTTATTTTAAATTTATATTTAAAATACACAGGAGGGCTACCCCCT
 59270  GAATCCTTGAAGGTGCCTTGTACCTTCAAGACGAAATTAAACTTTTTTCAAACCTCGATT
 59330  TTCGAGTTGTTATAATGAAACTTATAGGCTTAATCGCAACTGACGGCACCCGCTGTCCCA
 59390  GGGCCAACCCCTGAAAAAAGCGAATTAAAGGTTAAATCTTATCGGTTTCCAAGCTTGTAA
 59450  GAATCAAGGTCAACTAAGTTGACCTCGATTATAGTATTACATTTATAAAGTTAACTACAA
 59510  ATAAACATA
;     G-nad4L ==> start
 59519  ATGAATTTATCGATGGTATTATTTCTTATTGGAATTCTAGGATTTATTCTTAACCGAAAA
 59579  AATATTATTCTAATGCTAATCTCCATCGAAATTATGCTATTAGCTGTAACGCTATTAATT
 59639  ATCTTAAGTTCATTTAGTTTTGATGATATTCTAGGTCAAACTTATGGTATTTATATTATT
 59699  GCGATCGCAGGAGCAGAATCAGCTATTGGACTAGGAATTCTAGTTGCATATTATAGATTA
 59759  AGAGGTAGCATCGCTATTAAAGCATA
;     G-nad5 ==> start
;     G-nad5-E1 ==> start
 59785  A
;     G-nad4L ==> end
 59786  TGTATTTAGCTATTATTACACTACCTCTATTATCAGCTACAGTAGCTGGATTTTTAGGGA
 59846  GAAAAGTTGGTAAAACAGGTAGTCATTTAATTACTTGTAGTTCTCTAGTTTTAACAGCTT
 59906  TATTTGCTTTAGTTGCTTTTTATGAAGTAGGATTATGTCAATCACCAGTTTCTATTAAAT
 59966  TAATGAGCTGGATTGATTCTGAGTTCTTACTAGTATCTTGGGGATTTATTTACGATAGTT
 60026  TAACTGTATCTATGTTACTACCTGTACTTATTGTATCGGCTTTAGTACATATTTATTCTA
 60086  CAAATTATATGAGTGAAGATCCTCATAATCAGAGATTCTTTGCATATCTATCTATGTTCA
 60146  CATTCTTCATGTTAATGTTAGTAACAGGTGATAACTATTTAGTAATGTTTATTGGTTGGG
 60206  AAGGAGTAGGTATTTCATCTTACCTATTAATTAACTTCTGGTTTACAAGATTACAAGCTA
 60266  ATAAAGCAGCTATTAAAGCTTTAGTTATGAATAGAGTAGGAGATTGGGGGTTCAGTATTG
 60326  GTCTTTGGGCTATTTTCTGGACTTTCGGTAATCTTGATTTTTCAACAGTATTCTCACTGG
 60386  CTCCATTTATTAACGAAGAATTAATTACAATTATCTCAATTTGTCTATTAATTGCAGCTA
 60446  TGGGTAAATCTGCTCAAATTGGTCTTCATACTTGGTTACCTGACGCGATGGAGGGT
;     G-nad5-E1 ==> end
;     G-nad5-I1 ==> start /group=IB (4.59e-28)
 60502  tctttaacaaaaagacacgcgtttaaattagtagtattactaattttattaaatttttat
 60562  tatttagaatcaatcgattgttctattcttgcatgttcaattttaccattttgtaaaatg
 60622  ataaaattgttccatctcaattcttagatcct
;     G-nad5-I1-orf141 ==> start
 60654  atgattggagaattattaggagatggttctattacatttccaggaaaacgaggaaataaa
 60714  gctagatttataataacaatgggaatcaataattatccttatttattacatttacgatat
 60774  aatatttataaagatttatgtactgatacaaaactaattttttatcctaatccggataaa
 60834  acaggtaaacctgttcaacagtattgatttggtactaaatctcttctagctttaactcat
 60894  ttacataatatttggtatattaataaacaatcgggtaaaagtcaatatactaaaattgta
 60954  cctattaatattaatgaaatgcttaaaccaattggtttagctcattggattataggtaat
 61014  ggttattggaatactacagacagaacagttaatttatgtactgataattttactgaaaag
 61074  aagtag
;     G-nad5-I1-orf141 ==> end
 61080  aattcttaatttcagtattagatttaaattttggattattaagtactaaattaaaacgaa
 61140  ctaaagataataaacaaatttgctggcgtattagatttagttctaaaaaagataatgtaa
 61200  atcccggggcggcgagccgcccctggccccaggtcaggggagcgagcccgacccggggct
 61260  tttaagatcgattgtaaaaccttatatgattcctgaaatggaatctaaactaggcccgag
 61320  ggggcctgaccccgagtggctgagccccccggggctaggtttataataaaaattaaggta
 61380  ttgggctctccttaaatttcactatatgctggaacatccttagagcttgtaatacctaaa
 61440  tccctctgggtattttaccccgggcgcg
;     G-nad5-I1-orf337 ==> start /note=LAGLIDADG ;; evalue:2.8e-55
 61468  atgcgcccggggctaaatggtgacaatttacaagattggacaatcagcaggaaactacaa
 61528  tgattttggtttattatggagggtttgttcagggctctccttaaatttcactatatgcgg
 61588  gaacaccttaaaactatttggtccattcaagtattattcttgctcggaaaaatccaaatg
 61648  gtaagacaatccgcaggaaaccacaatattgtgggctcctcagagactacatgtgaaaca
 61708  ttaagaaataacgattctaattcattaaagtttaactctgattttaaatactggtttatt
 61768  ggttttactgaaggtgatggttcatttattgttaataaaacaggttacttagaatttaaa
 61828  gtaactcaatctagtattgatgcacaaattttattctatattaaaaaagaattaggattt
 61888  ggttctgtacgagtacaagataagaacaataaaactcatcattttagagtaagagaccaa
 61948  aaaggtattttaaaactaattcatattttcaatggtaacttattaacagagagaaaaaat
 62008  aatcaattcaaactatggttggaggcttttaataaggtctataaaacagatattaaatta
 62068  atccaaaatgataataatccaactttagataatgcttggttatctggattatctgattca
 62128  gaaggatgttttacggtaagtgttattaaacaatcagaatcatataaccaagttcaagta
 62188  caatacattttatcacaaaagaatgaacttgagcttatgactaagattgcagcactattt
 62248  gacggtaaagtaacttatctaaaaagttatgatggttataatatgactgttaatttacct
 62308  aaattacgtaaagtaattaattattttaataattacactttaaagactaaaaagtatatt
 62368  gattactttaattggcttaaagtgtataaattagttattaacaaagatcatctttataaa
 62428  gatggtttaattagagttattgatttaatgaataaaatcaataaaaaatcttaa
;     G-nad5-I1-orf337 ==> end
 62482  tgaagatatagtccgaacagtaatgagaattactgagtatatcctcttatgagagggtat
 62542  caacatatttttg
;     G-nad5-I1 ==> end
;     G-nad5-E2 ==> start
 62555  CCTACACCAGTTTCAGCATTAATTCATGCAGCTACTATGGTAACTGCGGGAGTTTATTTA
 62615  CTTCTACGATCTTCTCCTATTTTAGAATTTGGATCAACCGCTTTAATTTTAATTACATGG
 62675  GTAGGTGCATTAACTGCATTCTTTGCAGCAACTACTGGATTATTACAAAATGATTTAAAA
 62735  CGAGTAATTGCTTATTCAACTTGTTCTCAATTAGGTCTTTTATTCCTAATTTGTGGATTA
 62795  TCTCAATATAATGTAGCATTATTCCATTTAGTAAATCATGCATGGTTTAAAGCCCTATTA
 62855  TTCTTATCTGCTGGTTCTGTTATTCATGCAATGAATGATGAACAAGATTTAAGAAAATTT
 62915  GGTGGATTATCTAGATTATTACCATTTACATACTCTATGATGGTTATTGGATCTTTAAGT
 62975  TTAATGGCATTACCATTCTTAACTGGATTCTATTCTAAAGATTTAATTATTGAATTAGCT
 63035  TATGGACATTACAGTTTCTCAGGTAATTTAGTATATTGGTTAGCTTCTGTAGCTGCAGTA
 63095  TTTACAGCTATGTATTCTATCCGATCTTTATATTTAACTTTCTTAGGTTATCCAAATGGA
 63155  TCAAAAATTAATTATCAAAATATCCACGAAGCTCCACTAATTATGGCTATTCCATTAGTA
 63215  GTATTAGCTGTATTTAGTATTTTCTTTGGTTATGTAACTAAAGATTTATTTGTTGGAATG
 63275  GGTACAGATTTCTATAATAATGCATTATTTATTCATCCTAACCATTCTATCTTAGTAGAT
 63335  ACAGAGTTCGGACTTCCTATGTCTATGAAATTCTTACCATTAATTGGTAGTCTATTAGGA
 63395  ACTTTCGGAGTTTTAGCTATTTATTGGATTTTCGATTCATTACCTAACCAATTTATTAGT
 63455  ACTAGTTTAGGTCGAGGAATTTATCGATTCTTTAACCAAAAATACTTCTTTGATAATATT
 63515  TATAACAATTTTATCTTAAATAAATTATTAGGTTTTGGTTATACAACTAATAAAATCCTT
 63575  GATAGAGGAGCAATTGAATTAGTTGGACCTTATGGATTAGTTAATGTATTTAAATCTGCT
 63635  TCTAATAAAGTTGCTTCATTAGATTCTGGATTTATCCCTACATATGCTATGTATATCTTC
 63695  AGTGGTTTAATTCTATTTATTACTTTAATCTTCTTTATTGGGGACCCAAGACTATTTGTT
 63755  CTACTATTATGGGCAGTATTCTTATTACCTAATAATACTAACTCTACTCAAAAATAA
;     G-nad5-E2 ==> end
;     G-nad5 ==> end
 63812  TAACCTCCCTTCTCCCTCGATATCATAATTAATACCTTCTCGTGGTGATATTGTAAGTAC
 63872  CATTAAATTAATGGGAAACTAAATTAATTTAAATTATATTACCCCCAGGCCGGTTCTTTT
 63932  TGAACGAAGGGTTGCCGGGGGTAATAAAGTGTTCTGCTTTAAAATTTACAAGATATTCTC
 63992  TAAAGGTTTGTTATTAAATAAGTGATTGGTTAATAATTTAACCAGCAAGAAATATGTTTT
 64052  TTTTTGACGTATTTTATGGCTGCGAGTAATTTATAGCCCTTTAGAGAACATCGTTTTCAT
 64112  TTCTCATTTTTTATGTAGTTTTCATTCCTCATTCTCTATATCTATTTCAAATATTATTTT
 64172  TATATGATGAGATTAGGTTGGCCAGCACGGCTCCGCAGACAATCTCCAAATTCCTCTACA
 64232  TCTCTTTATCATCATATAAATTATTACTATTGGTTTTGGTTTAATTATAAAAGAAGAATT
 64292  TATAATAACTGAATAAATTACGCTTTGAGGTTTAACTTATTAATAAGGTTTATAGAGAAG
 64352  GGCGGTTATTTATAAAAGGTAAGCTAAGTTTAAAGGCCCCGGGGCTAGGGCTCGTCCCCT
 64412  GACCTGGGGCCAGGGGCGGCTCGCCCGCCCCGGGATAATTACATAGACTCTTTATATTCA
 64472  GAGACTCTTTTACTAATTCAGGAACAAATAAAATAATTCTTAAACTAATAAAATATGTAA
 64532  TTGTCATTAAGATTATTCTAACCTTACTTTTGTACGGACCAAGATAAAATTTTTGTATTA
 64592  ACAGATCATACAGGTATAATAATCTTGGTTTTGCTACAAACGATAATTGTGTAAATAATA
 64652  AAGCTTCAAGCCCAGGTGGGGGGGGGGCTTGACACCCCCGGGTCTTGAAGCCCCGGGGCT
 64712  TCAAGCATATTTAATATTATATTAATAAATTAAGGAAAATATTTCATAGCTAAACTATAG
 64772  ATTAAATCATAATAATCACCATTACCTTATATATTTTCATAGGGTTTTATTTGTAGGTAG
 64832  TTATTTATTCTATTAGATTAAATAGGTTTGATAATATCGGTGATTTA
;     G-orf164 <== end
 64879  TTACATTAAGATTAAGAATACAGACATTGAAATGATTAGTAATGCACAAGCAAACATTAA
 64939  AATTTTAAGTAAAAATGTATTTAATATAAAATTATATTTATAGATGCTATAAAATGTTTG
 64999  AATATATTTAGGCGCCTTGTGAATATTGTCATCATTATACTGCATTGTTAGATAGTTTAA
 65059  ATAAACCATTGTAAATGCAGATAAAATAATGATCATACATCCTAAAATAGTTATTCCAAC
 65119  ATAATTAACAACATCTGATGATACATAGTGAACTTGTTCTAAATCAACTGATGAAATATT
 65179  TTTCGTTACTGGTACCGATTTATTTGGAAGTGTTTTAATTGCAAATTCTTGTAATGAAGA
 65239  ATGTGGACTATACGACAAATTGTTCTTTAAATTAGGAAGTTCAGATAATATTTCTTTACT
 65299  TGCTTTAGTTTCCTCTAAATCCCAATCTTTAGGTCCATTAAAAAACTGATCTAAATTAAA
 65359  TAAATATTTTAACAT
;     G-orf164 <== start
 65374  GTTATTTTAATATAATATATTGTCATCAAGCTATTAAAGCTTAGTAAATTATTTTAATTA
 65434  CCAATAATTAATAATTCATAAATATTTAATTATTAATTACTTACTTATAATAAATAATTC
 65494  ATAAGTTTTATCGGTAGAATTTTATGTAAATAAGTTTAAATATAGAATGATAATTCCTTT
 65554  TTATTATATGGAATTCAACTCCTGTCATTTTATAATTAAACCTTTAAAAAAGATTAAATA
 65614  ACAATAAAAATAAAAAGTTTATTTTGCATAAATAATCAAATATTATGAAAATTACTGGAT
 65674  AATAAATGGATTATTTATAAAATTCATCAACATCAAATCAATATTATGAACATTTATTGT
 65734  ATAAATAGACCTAATAAAAATAAAATAAGGTCAACATCTGTAATATTGGCAGCTATTATA
 65794  GCTATACCTTGATTGCAATATTTTTATTTACTATAATAAATTAGCAGGGCATAGCATCAC
 65854  ACATATTAATAAATTAGCGGGGCATAGCACCGCCTATTACTAATTAACTAAAGAGGTATA
 65914  ATTGTTAATTATAAATATCAATTTTTGACCACCCACTATTTTTAACCATAGGCCCGCGGG
 65974  TGGTCCTGAACCCTTGGGCGAGGGATGGCGCTTTGCGGGGCAAAAATTATATAGAGTATA
 66034  TACTTCATGTAATAATTTTAAAATAATGAAGTAATTCCCCCGCGTACGCGGGGCTAAAAT
 66094  TAATAAAGTCTTTAATAAGAAGGGGGGGGTGGTTATTTA
;     G-nad4 <== end
 66133  TTAAATTAATAAATTAGATACTGCTAAATGCATAGGCTCTAAGAATAAATTAGGGAATAC
 66193  TCCTATTACAAACATTAAGAATAATAATGGTACTAAAGTCATAAACTCTCGTCGGTTAAT
 66253  ATCACCCATTGGAGCTAAATATCGACTTTGAGCACCGAATGCAGTTCTGTTATATAACCA
 66313  GATACCGTATGCAGCACTTAAAATCATTCCTAAACCTCCTAATACAGTTAGTACAGGATT
 66373  TTGTTGGAAAGCTCCAGTGAAAGTCATAAACTCACCTACAAAGTTGGCAGATAGTGGAAC
 66433  TGCAATATTACCTAATGTAAATAGGAAGAACATAATAGACCATACAGGCATGTGTTGAGT
 66493  TAATCCTCGGTAATATTTTAATAGTCGAGTATGGTATCGATCATATAAAATTACTACACA
 66553  AATGAATAATGCAGGAGATACTACTCCATGAGCAAGCATAAGGATTAATGAACCTTCAAT
 66613  TCCTTGAATTGTGTTACTAAATAAACCTAATAAAGTAATATTCATATGTCCTACAGAAGA
 66673  ATAAGCAATAATTTTTTTTAAATCTACTTGTCTTAAAGTAGTGAAAGATGAATAAATAAT
 66733  ACTAATAACGGCTAAAGAATAAACAAGAGGAGTAAAGAATACAGAAGCATCTGGTAAAAT
 66793  AGCAATAGAATATCGTAAGAATCCATAACCAGCTAATTTTAATAAAACTCCAGCTAAAAT
 66853  AATAGATCCGGCTAAACTAGCTTCTACATGAGCTTCAGGTAACCAAATATGGAAAGGAAT
 66913  CATAGGAACTTTTACCGCAAATGATAAGAAGAATCCTAACCATAAAATTCTTTGTCGTGT
 66973  CTCACTAATATCTGCTACTGCTAATACTTGGTAATCAGTTGATCCTACTTCAAAATAAAT
 67033  TACTAGGATAGCTAATAACATAAATAAAGAACCTAATAAAGTATATAGGAAAAATTGGTA
 67093  AGCTGCATGAATTTTTCTTTCTCGTGCACCCCAAATACCAATAATTAAGAACATAGGGAT
 67153  TAATACACTTTCGAAACAAATGTAGAATAATAATAAATCTAGAACTACAAATACTGCGAT
 67213  TAATAAAGTTTCTAGAACTAAGAAAGCGATTAAGAAATATTTAATTCCTGTTTTAATACT
 67273  TTCCCAACTAGCTAAAATACAAATAGGGATAATAAGTGTAGTTAGTAAAACAAAAAATAA
 67333  AGAAATACCATCTACTCCTACTACTTCTTGAGTAGTAACAGTAGGGAAAGAACTAACAAA
 67393  TTGGAATCCATTATAATTAGAATCAAATCCAGCCCAAAGAACTAAAGATAATACAAAAGT
 67453  TAATAATGAACTAGTAAGAGCTACCTTTTTCTGTAAAGAAGTATTTTCTCCAGATAAGAT
 67513  AACACCAATAACACCTAAAATAGGTGTAACCAATAGTGATAAAATCAT
;     G-nad4 <== start
 67561  AGTTATAATTTAGATTGTTACTTCTTAAATAGAGAAAACAGTTATTATATTAAATGCGAT
 67621  AAGCGCTTAGTGCTTCTTACCAAAAATAACCAACGGTCGCCCTTGACTTCAAGGTCAAGC
 67681  TTGGTCTTGATTAATTAATTATAGGCGACTTACCACCTAAATATAATTTTGCCCTTAGAG
 67741  GCTTTGTGCCTAAGTCCTGTCGGGCCACTAGGTGACCCGACAGGATTATGATCTAAAACC
 67801  TAAGGAACTTTTGACCTAGGTCTATTAGGACCAAAATTAATAATAATATTACTGTTATTC
 67861  CGAAATACTTCGGAACCATGGCTTTAACCACTGTTTAGTTATAAATCCAAAATTTAATAA
 67921  TCAAGGCATCTGCCTCAAGATTAAATTAATGTTATTTTATACTATCTTTTAATTTAATAC
 67981  TAATAATAAATTATACATTAATAAAAATAAAAAGGAGGGGGAAGGAGTTTATGATTGCGA
 68041  ACGGCGATTATTATATATAAAAAAGATTTTTAATTTATTAATTTTTCTACAGGCTCTAGG
 68101  CGGCCAAATTATAATAGATAATACTTATAGCTACCCAATAAATACTAAACTTGAATCTTA
 68161  AGATACTAAGATATATTTTAATATATATAGATATAATATAATGACAATATCAAAATATAT
 68221  GTGTTTAAATTGTCCGCCCGGGGCCCCAGGCGCAGGATTAACCTACCTAAATTTTACAAA
 68281  TAAAAGAAACTTAAAATAAAACCATACTATAGAAGTATCTGGTCGATCCTTTAGTACACA
 68341  AACCTTCAAAGCTGGCCTTTAACTTTAAAGCCTGACAGGTTAGGCCCCTTTGGCGGTCTA
 68401  GGTTTTATATAATTTATAATTAATCTACGGCCATACCGTAGAATATTTCCCTTAACTTTT
 68461  TAATAATTTTAGAAAATA
;     G-atp8 ==> start
 68479  ATGCCACAATTAGTTCCATTTTATTTCTTAAATCAAGTATCATTTGCATTTCTTCTACTT
 68539  ATGGTTTTACTATATGTAGCATCTAAGTACATTTTACCTAACTTTATGTTAGTACAATCA
 68599  GCTCGAATGTTCTTAGCATCTAAATAA
;     G-atp8 ==> end
 68626  TTAACTATACTATCTATTAATAACATTAATGGATAGCACAATTAATAAAATTACTCGGGG
 68686  CATCTACCCCTATAGGTCTTTATTAATTAACATTTACTCTTAATTAAATGTTAATTAATA
 68746  ACTATATTAATATTAACTTAAAGACTATATTAATATAATACAAGACAGCGAGCTGTTAAG
 68806  TGGTCCGCAAACTAGATCCCGCACGCTACGCGCGGGGTTTCAGAATCTAATATACTATAT
 68866  TTTGACAGGTACTGTCTATTAACATCATAGAGGTACATAAAGACCAAAGCTTAAAAAATA
 68926  CTTCGTCAATATTTAATATAATATCGGTCTTTTTAAGCTATAGTATAACTTCGACCTTTA
 68986  GTCGGAGAAGTTTAACTTACCTTTTCGTGGTAGATTCTATAAGTACCATAATAAATATGG
 69046  GAAACTAAATAGTTAAAATAAATATTATATATAATATTAATATAAATATAGGTCTTAATA
 69106  TAACACATATATGAATTTAAACCCACCTGGCCGTAAATAAGGTGGGTTTAAATTATACTA
 69166  ACAAATAAACCCTTTATAACATGGGTATTATATATTTGATGATA
;;     rnl <== ;; mfannot: 3' -20/+180
 69210  TGTTATTACCAAGTTACTTAGGGTTTAGTATTGCCTAGCTTAACATATTACTATGCTTAC
 69270  ACCTGCAACCTATTAAAACTGTGATCTACAGTTACCTTAATAAAGAATCGTGTCAAGATA
 69330  AGCTTCCCGCTTAAGACGCTATCAGCGGTTATCTTGTCCTAATGTAGCCTTCCAGCCGTA
 69390  CAATAATTGTCCTTTAGGCAATAAATTATAACTGGTATACCAGAGATTAGTCCACCGAGA
 69450  TCCTCTCGTACAATCGGCAGGTTCTTGTCCGATTCTAATTCCATTAGTAGATAGGAACCG
 69510  TACTGTCTCACGACGTACTTACTATTTTGTTATCATAGAAACATTTAATTTCTATTTCCA
 69570  TTTCTTACGAAATGGTACAGACTATGTCATAATATATTATA
;;
 69611  AATTATA
;     G-orf246 <== end
 69618  TTAAATTTTGTTTAAAATTTTACTATAGTCAAATTTTTTATCTGTAACATTTAAACCTAC
 69678  TCTATAATACATACTAGGATGTAAATAAGGTAGAACTAATTGTCGAGTTTTATTTAATTC
 69738  ATCTTCATGAATTCGAATAATAAATTGGTCTTTTCGGTCTAAAAAAACTTCATTATTTAG
 69798  ATTCAAATTATTTTTAATTGTAGCAGATAAGTTTAAAACATCATCTTCTGTAAAAGCATT
 69858  TGTGTAAATTCTAATCATATTTCTTTCTTTAAGAAAATTTCCGTCTCCCATAATTAAATG
 69918  AGCTAAAGAAACTTCTGTAAAATCACTAGATATATCTTTAGGAACAATTTTTTTATTGTT
 69978  ATTAAGATCAGGATAAAACACATTATAATAATTAGAAAAAAACGGTGTTGAAATAGTTTT
 70038  AAATCTAACAGTAGTATGAATCTTTTCTTCTAACTTAATGGTTTTAATATTAACATCTGT
 70098  GTCGATGAAAGGTTCAAATAAATTATACAAGTGTAAAATATAAGGTAAACCCTTCTCTCC
 70158  TAAGTTTACACTTAATCGAGATCCACCAGATAAAGAAGGTTTTTCAAGACTTCCATCAGA
 70218  TAATAATACTCCTATTAAAGTTTCATTTAAATATGATGGTAAATTATTTAATCTATAATC
 70278  TATTTTGTAAGAATCTAATTTTAATACTTTATTTAAATATCTTTTA
;; mfannot:
 70324  agactatagttactaattgttgtaaaatttt
;;     rnl <== ;; mfannot: 3' -20/+180
 70355  tcat
;     G-orf246 <== start
 70359  tttttgtttaatacggtatcccttagataaaattaaataataaactattaaaaaataaaa
 70419  ttatttttttaatatcaatagttataatttataaaatattccgggcgctcgtggaaggat
 70479  tattgttggcataactcaccttctagtcgttgaacgtttactttccaaatgataaatcat
 70539  tctgccgaaaagcacttcgctgcaaattgtccaattggttaaattggatgttcttgcaat
 70599  tcacccgg
;; mfannot:     /group=IA (2.34e-19)
 70607  TTTTCAAATAATTTGATTAATATTATATAAACTATTTGGGGCTAGTTTATTTAACCCAAC
 70667  TCACGTACCACTTTACTCGGCGAACAGCCGAACCCTTGGGAGCGCCTACACCCCCAGGAT
 70727  GTGATGAGTCGAC
;;
 70740  ATCGCTAATTTAATGTTACCCAATACACCTCCAATATCAATTAGTTATTAACCCCTAACC
 70800  CTCCCAATTAATCTAATGATTAATTCACTATTTATTGAGTATGGTGG
;     G-orf218 <== end
 70847  TTATTTTTTATTAGGTAATTTATACGTCATAGAAGGGATTACATGAGGTTTAACTAAATC
 70907  ATAGAATTTATCATATGACTTAGTTGAGATATTAATTCTCCAACCTTTACTATCCTTATT
 70967  GGCAACTCCAATAATACCAAATTTGGTATTTAAGATAGAGATTAGTAAATCCACTTCGTC
 71027  TCTTGTGAAACTTTCAGAACAAAATCTAACTCCTGCTACTTTATCTCCCCATTTTCTTGA
 71087  TCCGTCATCCATAAACCAATATGCTAAAGATTTATCAGTTATCCAATCTCCAATTTGAGG
 71147  TGGAATCACTTTAGATCTTCTGTTATTAAGATTAAGAGGATAGAATGCATTACCCAACTC
 71207  TGCGAATTGGGCAAATGTTAAAGTATTAAAGTACCATTTATTATAGACTTTACCGTCCTT
 71267  AGTAGTTTCATTATTAGTTCCTAGATTCATATCCGTCCATGGATCTAATAATGTTCTTAA
 71327  ATGTTGAATGTATTCAAGATGGTTATTACCTCCTTGAACAATTCTTAATCTTCATGTTTT
 71387  ACCATGTTGAGTTAATGTTTGTAGATTGGCATCACCTAGTAATAATCCTACGATGATTCC
 71447  TCTCATACCATTAGTTAGTACTAATGATTCTTTATACAATTTTAACTTTTTATTCAT
;     G-orf218 <== start
 71504  GCTGTTAATAATTTATAGGGCCGAGTCATTAGTATCTCCCTTGCGACTATTTAATAATGT
 71564  GGTTGATTGATGGAATAAATTACTTAAATCAAAAGTTGACATAAGATTTATTCCTTCTTA
 71624  TAAATTATTTGACATAAAGATTAATAACACAAAACGTATAAATTATCATATTACTTTACC
 71684  AGGTTAATATTGATAATGGTGTATTGAGGGAATATTGTTATATCCCTCAATTATTCTCAT
 71744  AATTGTTC
;; mfannot:
 71752  agatcatatctttatccgtgggcccgacgggcgggcccatgtcccttgtggcctggggtt
 71812  gcccccggcgggactaatttcatttaagtccttgaatattaggatattggcgtgtgatcg
 71872  ttgaggatcccaaataatctatttggttccctgctgattgtctattgttacatctctaag
 71932  attgtcaccattgtaggtacttagagttttaagatattccagcatacagccaaagtc
;; mfannot:     /group=IB (3.56e-10)
 71989  TATCTCAGTGTTACCACCGAGACTCCCCGATGTTTTTTTTGAGGTGCCAAACCAATCTGT
 72049  CAATATGGACTCTCGAGATTGATCAGCCTGTTATCCCTAGCGTAGCTTTTATTCGTTGAG
 72109  CGATGGCCATTCCATAATGGACCACCGGATCACTATGACCTACTTGCGTATCTGTATGAC
 72169  TTGTCAGTCTTACAGTTAAGCCGGCTTATGCCATTACACTTAATTAGGCTATCTTTAGCC
 72229  CATTGGTTTCCATCCAATTTAAGCCGACCTTTGTACTTCTCCGGTACTATATGGGAGAAA
 72289  TCCGCCCCAGATAAACTGCCCATTAATCACTGTCCGGAATAATTCCGTATAGCGTGCTCC
 72349  TAATCAAGTCAAGGTATTTCACTGATGTCTAATCGACTCCCTTGTATTCTACACCTTAAT
 72409  TATAAGCACACAATGACTAACTACAGTAAAGCTGCATAGGGTCTTCCCGTCTAGCTAATG
 72469  GTAATCCGCATCTGCACGGATAATTCAATTTCACTGAGCTCATCTTGGAGACAGTAAGAG
 72529  TATCGTTAAACCATTCATGCGCGACCATAATTAGTGGCCAAGGTATTTCGCTCAAATTCC
 72589  ACGCAATAAATGTCGGATAAACAACGGAGCCCCACTCAATTAAGAATAAGGCCGTTGTTA
 72649  TCCTGGGTCCACATCTTTCAATGTGGCTT
;; mfannot:
 72678  ggactatatcatgatctgt
;     G-orf148 <== end
 72697  ttaatttctatttcgattcattctagtttgaatagttctaatcttatctaacccttcttg
 72757  agttaaatgaagtttatcatctaacattgaatgaaccaatttaaaatctaaataatctaa
 72817  agacttaatagttagtggtggataaatatcaaaaaatggatataatttagttcttaaatc
 72877  atttctatttctaatacgaaattgtaaatggttagatgtagtctgtgtgacataaccaca
 72937  tccaaaaaacttaattaatttcatcattaattctttatctcgaatgtgttgtgaaatagt
 72997  aaattctaatgttacttgatatcctaatgaagtgttattattttttgatacacttacatg
 73057  aaaacatccttcaccatccacaaaacctaatacccaatgtgggttaagaattttagaatc
 73117  atataatttatttgtatacataattat
;     G-orf148 <== start /note=LAGLIDADG ;; evalue:8e-39
 73144  aatttatagggccgagtcattagtatctcccttgcgactatttaataatatggtttaatg
 73204  taaggtaagatataccttacttatatgattaagattacttattgtaaacagatccccaac
 73264  gtgtagtctctgaggggtcaacaacgacttccctgctgattgtccaattctttaaattgt
 73324  cactgtaatcaatgatcactagtattaaagactctaaggattttccagcatatagttagg
 73384  ttc
;; mfannot:     /group=IB (7.68e-25)
 73387  AAGACATAATCACTTATGTCAGGGGCAGCGAATAATTATTCTTCTCCTTTAATTGGAGCT
 73447  ACCTGAGGATCGTTATAGTTACAACCGCTGTTTACTGGAGGTTCAATCAGCACCGTATTA
 73507  GTGCCTCTCTTGACTTACCAGCACTGAGCAGGTATCAGTCTTTATACATCTAGTTTCCTA
 73567  TTAGCAAAGACCGGTGTTTTAAGTAAACAGTCGTACTCTTCTATTCTGTGCCACGATCAT
 73627  AAAAATCGTACTCCTTCTCCCGAAGTTACGGAGTCATTTTGCCGAGTTCCTTCAAGATGA
 73687  TTCGCTCAACGCCTTGGTATATTCTACCAGCAGACCAGTGTCGGTTTAGGGTACGGTTAA
 73747  ATAATTAGATCATTTCCTGAATTTTAAACTAATACTACACCATTACTGATATAGATTAAT
 73807  ATTAAAACTGTTATCTAAATTAGTTTTTCTCATCGATTACTCCTATCGGAGTTCACTCAT
 73867  ATAGAGCCCGGCCGGGTTTCCCCGACCTGACTTGGGCGCCGAGGCGCCCTCGCTTTAAAA
 73927  ATCTTAGAGGCCGTTACTTTACTCATGGAGGTTGAGCCTAGCCATGAAACCCTTCTGCTT
 73987  TCGGCGAGTGGGATTTTATCCACTTTTACGTTACTCATGTCAGCATTCTCTCCTCAGTTA
 74047  TGTCCAGATAAGGAAACCCTATCCTTCAACCATGTCCTGAGTGTTCCGCTACCCTCCTAC
 74107  ATTCTTTATAATGTTGGGACAAGATCTCGGTATACTACTTAGACCCGATACATTGTCGGT
 74167  GCCCTTGAAACCCCGGCCGGCGCGTAGCGCCGTCCGCTAAACTATCTCCAAAGGAGAAGT
 74227  TCTTATAAATACAGACCATTGAGCTATTACGCTTTCATTAACGGATGGCTGCTTCCAAGC
 74287  CCACCGAATGGTTGTGTAATTTCATGGACTACCTTAATTTCACTTAGTAGTATTTAGGGA
 74347  CCTTAATTCTTGTTCTGGGCTGTTTCCCTCTCGACTAAAGACCTTAGCACCTATAGTCTG
 74407  ACCGTCCTTTATTAACTGTAAACCATTCCGAGGTTAGATTCCCAAACAATAAATGTTTGG
 74467  GAATCGGTTAAATAACCGATTCTATTGATAGAGCCATCACGACCCCCCAATCAAGTCCAC
 74527  AAGGGACATAGTATCCAGTGCTGTACCAGTTTACAGATACGAAGGACAACATACCAAAAT
 74587  ATGTTTCGCGGAATACCAGCTATCTCCAGGTTAGATTGGCCTTTCGCCACTTACCACAAC
 74647  TCATCCAAGCCTATTGCCACAGGCACTGGTTCGGTCCTTAATGACCTGGTCATGGTAAGA
 74707  TCACCTGGTTTCGGGTCTAATCCATGGTACTTACCCATTTAACGTAGTCGCTTTCGCTAA
 74767  GTATTTCTACTTGCACCACAGATTAACTCGCTGACCCATTATGCAAAAGGTACGCAGTTA
 74827  TCTTGTATTTAAACTCAGATTCCTGCTGCTTATAGAACTACCGGTTCAGGATCTTTTCAC
 74887  CAGTTACCTACTTACTTTTCAACTTTCCCTCACGGTACT
;;
 74926  CTTCACTATCGCTCAATACATCATATTTAGCCTTAGAGGATGGTTCCCCTATATTCAGAC
 74986  AAGTTATCTCTCATCTTACTTACTATTTTTCTAGTTTATCTTATTACGGGACTTTCACCC
 75046  TCTATGGTTTGTCATTCCAAACAAATTATAAGCTAATCTAAATTCTTCTAAAGAAGAACT
 75106  TACCCAATGGAATAAATCCATTAGGCTAGAAAATAGGCTAACCCGCTTTCGCTCACCACT
 75166  ACTAACGGGATCTCGGTTGATTTCTTTTCCTTCTACTACTTAGATGTTTCAGTTCGTAGA
 75226  GTTATTATTATATTGGTTTCCCTTAGGATCATCGTAATTATCAAATCATTCATTACGATT
 75286  TTTGGTATAAACTACCTCCTTTGGATGTATTGGCTAGTCATCCCCGATAGTCCCTTTTTC
 75346  ATCTTGGTAATACATTACATATCATTATTTGATACTTATTTTATTAA
;;     rnl <== ;; mfannot: 5' +/- 50 nt
 75393  CGATTTTATTAAAAATAACCAATGTTAATTGGTTATTTTTACATTATTATTTTATTATAC
 75453  CACCTCAAAGGCCTTGCTGGTCCTGATTCTTTCTTTCAAGAAACTTTTTTTAAAGTATAA
 75513  ATTAATTTCTTAATATGTTTTATTATAATTACCCAGGTGGCGAGCGGCCCCTCCATGATT
 75573  TATGAATCATGGAGGGGGGCCGAGCCCTGTTTTAATTTTAAACATATATTTTTTAAAGAA
 75633  GATCAGACCAAGGTCTCTTAAAAACTATAGGCCTATTAGGACGTTAACTTTCGCCCCAAA
 75693  TAAATTTATTTTGAGGGCCCGCGAGGGGCAGCCCTTTGTCCCCCTTGGTAAGTATACCCC
 75753  AAGGGGTTTATATAATTTAAGCTTAGGGCCGCCCCCGTCGGCCCAAATTTAAATTATAAT
 75813  AGTAAACTAATGATAATAGTAAACTAATGATAATAGTTAAACAATAATGACTGTTTATAT
 75873  AATTGTCTAACTATTCTAATAATATGATCATTATAATAAAAATACCTCAATTAATTCGGA
 75933  TGCATCGACCCGGGTAGCAATATCGTCTAGACCAATACCCAGCCCCAAGGCCGCGCTTTG
 75993  CTCGGCCTTGGGGCTAAAATTTTATTATATAAGTAACGATTAAAATTAAACCCCCGGGCC
 76053  GATGCATCCTTGGCCTGGGGCGGTGGGGCATTCCGCTCCCTGAGATTAATTTTAATAAAT
 76113  TA
;     G-trnT(ugu) ==> start
 76115  GTTGGTTTGGCTTAATTGGTAAAGCACTCGATT!TGT!AATCGAGGTAATAGTAGTTCGA
 76173  GTCTACTAACCAGCA
;     G-trnT(ugu) ==> end
 76188  AAAAAGAGTGTAGTTTAAATGGTAAAATTTAAAAACAGTGAATCTTATAATGTAAGTTCA
 76248  AATATTTCCACACTTTGTATAAGAAAGGTTTATCAAATAAGTGTTTATTATACACTTAAT
 76308  AGACCTAAATAAATTAATAATATTCTCCCCCCAAAAATATGACAAGATACATGACGAGAT
 76368  GAGGTCCCATCTCGTCATGTAATAAAGTAAGAGTTTCAAAGAAAATATGATTAAATGATG
 76428  ACTCTGACGATAATTTTGAAAAGTTTTTGGGGGAGAATATTTGGTTAAAATTCCCTAAGA
 76488  TTAGCTTCAAGGGGCTTGCCCTGACCCCTTGGGGTCAGGGCAAGCCCTAGGCCCCTGAGG
 76548  GCTAGGAGGGGCCGCCGGAGGCGGCCCTCTCCCTGAATATAAATGATCTAGGATCATTTA
 76608  TATTCTAGCCCGCGGGGCCGCATTGCGGCCCCGCTGGTCTGACCCGCGCGCGCTCCGCGC
 76668  GCGGGGCTAGATTTTAGATAATATAAAAATAAGCAATAGAACCATACATGTATGCAGATA
 76728  TGTATAACTAGGTCCATATTGCTTATTTCTACTGTTAATATTAATTTAGGCTACCATTAG
 76788  TTATACTAATGAGTTTTGAGTAATAAATTATAAATTAGTATTTAGATAAAGGCTTTACTT
 76848  AGGGGGGGGGGGAGTTTATTTATAATATTAGATAAATTAATACTATATCTTAAATATTTT
 76908  ATATTTAAAACATAGGATTAGATGTAATAAGATATTTATTATCTAAATTTTTCTGAAATC
 76968  TAAATACTTAACAACTGCCTTAGAAGAAATTTTTATTTTTTAATAAATTCTGTACAACTT
 77028  GTAAATAATTGTA
;     G-orf133 <== end
 77041  CTAACTCTTTAGATTCGCTACCATATAATAAGTTGGTCGGTTATGTACGTCTCTAATTGT
 77101  TTGTTTAACAATTTTAGTTACAAGTATACCGGCCATTAGATTTTTAGAACAAGACATTCT
 77161  TTCTCTCATTAATGTTTTAACTTCTTCCGTATGAATTTCCCATAAAATTTTAAGTTCACC
 77221  AGTATTAGCCAAATTTATTAATTTTTTACTTTCTTCACTATGTTTAGCTCTTACTTTAGA
 77281  TTTACCTGCAGTAAGATTAAGATTATAGTTAGGCCCGCCGGGCGATCCCTCGCCCAAGGG
 77341  CTTAGGGCCGCCCCTGGCGGCCCGATAATTTAGTAAGTCTAAATAATATTGTTCTAAAAC
 77401  AATTAATAATAAACCATTTTTGTTTAGGAATAGTTTCATCAT
;     G-orf133 <== start
 77443  AATATATTATTCAAGCCCCGGGGGTCTTGACACCCGGGGGTTTCAGACCCCGGGTGTCAA
 77503  GACCATTAAATGAAAAATAAATTTTACCGTATTTGTTCATAGTATTATTCAGATGAATGT
 77563  AGGAATTGGTGTAATTCATATGTTGATTAAATCTAGAGCTAATATTATAGAACTACCAAT
 77623  ATAAATATTTTGAGAATTATTAAATATTTTATTTTAAAAAATAAATACCATACATATCTT
 77683  TAGTATCCACGGGGCGGAACGCCACCACCCACCAGGTCAGGGGTGAACCTAACCCAGGGC
 77743  TTGTTTAATTTATCAATAACAGAAGTTAAAGATAGATCTTTAATACTCATTTCTACGATA
 77803  ATAAGTACATTCAAATTTTTAGTATTTTCATATTTTA
;     G-nad1 <== end
;     G-nad1-E2 <== end
 77840  TTATGCAATTTCAAAGGCTACTAAGATACAAGGTACTAAAATAATAAATCCTAATACAAG
 77900  AGGTAACATACCAGTCCAAGTGAAAGACATCAGTTGATCATATCTTAATCTAGGGAAACT
 77960  AGCTCTT
;     G-nad1-E2 <== start
;     G-nad1-I1 <== end
 77967  cgattatttccatcaagccagtcaatatagtgcctttgctcgataccccgt
;     G-nad1-I1-orf103 <== end
 78018  ttaatcaaggtttcatctttcaataaaggttggactatatcatcatccgtcaaatatact
 78078  ataggatgtctcacgtgtagtctctgaagatcctacttttcccgcgcgcaaagcgcgcgg
 78138  gttcggtgacggcgggcccgcagggcccgccgaaacttggaatattaatattcctttggt
 78198  ttcctgctgattgtccaatcttgtaaattgtcaccatctagccccgggcgcgtagcgcct
 78258  ggggtaagatacccaaagggatctaggtattgcaagctctaaggagtttccagcatatag
 78318  tgagatttgcat
;     G-nad1-I1-orf103 <== start
 78330  attagttattaactaatatggggcaagtgtatagttt
;     G-nad1-I1 <== start /group=IB (5.34e-24)
;     G-nad1-E1 <== end
 78367  ACCCAAATATAAATAAATAAAATTAAAGAAGTTTTAAGACCTAACGCTAATCCTTCAAAT
 78427  GAAAAGAATGTTGGGTTTTCAAAGGATACAAAAGGAATTAAGTATCCTCCTAAAAATAAC
 78487  ATAACTACAAATGTAGACATTAAAATAATAGAAGCATACTCGGCTAAAAAGAACATTACG
 78547  AAAGGTACAGAAGAATGTTCAGTAAAGAATCCGGCTACTAGCTCAGATTCTGCTTCAGGT
 78607  AAATCAAAAGGAGCTCTATTAGTTTCAGCAATTGCTGAAATTAAAAACATTAGAGAAAGT
 78667  GGTAATAATGGAATAATATACCAAACATTAGTTTGGGCTTGAATAATATTAGTTAAATTT
 78727  AATGATCCTACTAATAATACTACAGTTAGAATAATTAATCCCATTACAACTTCGTAACTA
 78787  ACCATTTGAGCAGTACTTCGTAATCCTCCTAAGAAAGCATATTTAGAGTTGGCAGACCAA
 78847  CCTGCAAAAATTACTCCATATACTCCTAAAGAACCTACAGCTAATAGATATAAAATACCT
 78907  AAACTAAGATCTGATAATGTTAATCCTGCACCGAAAGGAACTACTCCCCATGCTAATAAA
 78967  CTAGTAATTAAAGAAATTACAGGAGCTAATAAGAATAAAGCTTTATTTGAATGAGCAGGA
 79027  ATTACAGATTCTTTAACAAATAGTTTTAATGCATCTGCAAATGGTTGTAATAAACCGTAG
 79087  TATCCTACTCGATTAGGTCCTAATCGTCTTTGCATAGATCCCATAGCTTTTCGTTCTGCA
 79147  ATTGTCATGAAAGCTACAGATAATAATAATGGTACAATAACAATAAGTACCTCAATAAAT
 79207  GATAATAACAT
;     G-nad1-E1 <== start
;     G-nad1 <== start ;; mfannot: alternative ATG start pos 79271
 79218  GAGTAAATTATAATACATGAATAATAAATTAAACCAGGGCCCACTGGCGGCCATTACCCC
 79278  CAACACTACATGTTGGTCCTATAGGGCTCTTAATTAGGTGAGTAAGCACATCTAATGTTT
 79338  AGACCGGGCGGGCATAGCCCGCCCTAATCAGAATATTAATTTATTATTCATTCTATTGTC
 79398  ATCAAGCTATTAAAGCTTAGTAGATTTATTTAGTTGGTTATTAACCATAGTTTAATAATT
 79458  AGCATGTTAGACATGCTAATTATTAAAACCAGGTACGAAATTAACCTCATACCCGGGGTC
 79518  CAGGGTGTATCATCCCTAGATATTTATAATCCAGGCTATGCCTGATATCTGTTTATTAAT
 79578  AATA
;     G-nad6 <== end
;     G-nad6-E2 <== end
 79582  TTAATTAATTCGTTTAGTAGGTTTTAGACATAAAGTAATCGGTCCAACCATAGCTAAACA
 79642  TAAAATCATACTTGCAATAATTAAGAATAATGCATGAGATGTATATAATACTTGACCAAT
 79702  ACCATTAATTTGATCCATAGATACAAATACACTATCCCAATTTGTATGACTAATCGTTAA
 79762  TGTTTCTAATGTATTAGATTTAAATGATAATAAGTTAATATAATCAAAGATCGAAGGTAA
 79822  ATCAAATTTAGCCCCAGACCATAGATCCGCGGGTAACGAAGGTCCTGCCTTCGCTGAAAA
 79882  ATTTGAGTTAGTTAAACTTAAACCACTAACAAATAAAGTACCTAATACAAAAGCTAATGG
 79942  ATATGGATTAGAATAATCTTCTGAAGAATCTTGTAACTCAACTAATTTAATATTTAACAT
 80002  CATAATAACAAATAAGAATAAAATAGCAATTGCTCCTACATATACAATTAAGTATGTAAG
;     G-nad6-E2 <== start
;     G-nad6-I1 <== end
 80062  catctcttaaattcgaaagccttaataactacgcagtttgggaaacatttttagaatact
 80122  ccttattaaactgaataaatggttgaggcatttaggaatttattcatttctgaataacca
 80182  attaattatttaaatagtttagtataataataactaaaataggcccgtatttaaaatacg
 80242  ggcttagggcggcttcgccgcccggggcccgccgggcgcaaccctgcgccctaagggctc
 80302  cgggccgaccggcggcccgaattatcttttgtatctacatatttataaaatgtttttgac
 80362  taaggtttatttcttctaaacatttccgacagatgtaaatgaaatattatttactaaaat
 80422  attttgagggcccacggagcggcccttgccccctaaggtccgggagtcctggaatcctta
 80482  agatctatcttaatcaaacagcttaaataaaaatttatctaactgggcaagccgtcctgg
 80542  ccttaggtcggatacgagtttctgccccggggctaataaaactttaatttaagaaaataa
 80602  aattatatatatttatataaaataatgatgctccaaaaatataatatgaaaccatcatat
 80662  agaataaaagccccgccagacttaaggcttgcctttatttcaaagggtaaggaactgccg
 80722  ctttataaattaagaaagcctgaaccctaagatcttatttgtgaatttttaataataaat
 80782  ttaaagataccatagttgaattttcaatacaactattaagatcaatttagccaggagata
 80842  aagcccttcttctctggcccaagctaaagtcaacggtgtagccggcccaggttaaactaa
 80902  acatacataatctgataccttgttgttattaataaatttactttcaaatagatatgattt
 80962  aatttactttcaaatagatatgatttaattagagtagataatatatacttcattattaac
 81022  tattactgacggccacgcagggcgtagcccgccgttgcctaagtaatattaagagggccg
 81082  ctatagcggccccttaatgcttaaatattaattggttagagattggactatatcttcacc
 81142  ctgtaattaatatattactggggtaccacgtatagtctctgaggaacccattataaatat
 81202  aacggtttcctgctgattgtccattgttatatcacaaccattattaccttttaggtaagt
 81262  tgagctttaggagtttccagcatatagtggtatttcaccctatgctttacaacataggca
 81322  ggcctgagagagttg
;     G-nad6-I1 <== start /group=IB (1.83e-26)
;     G-nad6-E1 <== end
 81337  ACCGATAAAGTTGATACCTAATAAAATTAAATAACAAGCTACATTAACAAAAGTAGAAAT
 81397  TAAAAATAAAACAGAAATTACAGGATTTCGTGAAGTAATTACTAAAATACCAGATAATAC
 81457  TGAACCAAAAGCTAACAGATCTAATAGAATTGCGTTCAT
;     G-nad6-E1 <== start
;     G-nad6 <== start
 81496  ATAAACTAAAAATTTCCTATTAAATTAGGGTCCGGGTTATACCCGTATTTAAGAGACAAA
 81556  AATATGTCCCAAAACTAATTTATAATTTCCTTGGAAATTATAAAATTCACTTGTGCCTAG
 81616  GTAAAGTCCTCGTAGTTTAAATATTAGCAAAGCAGATATTTTAATAAAACTCCGGGCCGC
 81676  CGGGGCGGCCCTAAAATTAATTAAAAGATTTCATTTATTAAAGGCCCTAGGGGCGCTAAT
 81736  TTTCGCCCCCCTAGGGCCTTATTTCTGACGGGCCTTAATTAAAAATAATATCTTAATATA
 81796  CCTATGGGCTATTATATACTTTATAAAGCTCTGGGTTGAGGCTCGTCCTCCTAACCTATG
 81856  CTAGAGACGACTTGCCCGTCCCGGGCGTATATAACACTGTGAAATAAAATTATTAGATCA
 81916  ATTAATTGACCTTCTTTAAAGCCCCGGGGCTGGGGCTCGTCCCCTGACCTGGGGCCAGGG
 81976  GCGGCTCGACCACCCCGGGATTAACCTCTGCAAAGATAAATCTTATCTTAAGATTAAAAA
 82036  GTTTTCCAACATTAATTAATAAATTAACCTCGGGGACGCCTTTGGCCTCAAGCCTGGTTT
 82096  ACTTTGTCCTAAGATTAATTTAGGTGATATTACCACTATGAAAAATTTATAT
;     G-trnN(guu) <== end
 82148  AGCCGTTAAGAGGAATCGAACCTCTATACATAAATT!AAC!AGTTTACCGTTCTACCTTT
 82206  GAACTATAACAGC
;     G-trnN(guu) <== start
 82219  ATTGTGTCCCCAAAGACTTAAGATATAATATTTAAGGATTCGCGGGGCTCAAATATTCAT
 82279  TAAATAATATATACTTACTTTTACATTGTTAACTTTTAAAATAAATTAAACGTTGTTGAG
 82339  TCATATAATTGTTTAATCTTATCTAGGTCTTCTTAAGTTATATTGATATGAAAAGCGTCA
 82399  GGTCATGTTTGTACTTTGATTTAGCCCCGAGAGTAGGGCTCGCCTTTGATATGAGGGGTG
 82459  ACTCATTCGCCTCAGGAAAATATAATATAAAACCTATATATTGATAAATAATTTATATTA
 82519  TATAAGTAACAAATAATGAATCTAATTAAAGACCATTAAGTCTATTAAATTAAGGTCGCC
 82579  TGGCGCTAACCCAACTTTAGATTCTAAAGTTTAGGTTAATAAATTTATAATTTGTTTAAT
 82639  AATTTATCGGGGA
;     G-trnA(ugc) ==> start
 82652  GGGGTTATCCCTTAAATGGTAGAGGGCTCGTTT!TGC!ATACGAGTAGTCCGAGTTCGAG
 82710  TCTCGGTAACTCCA
;     G-trnA(ugc) ==> end
 82724  ATTTATAAGCCTATATCCTAATAAAATATCAGGTGTTATAAA
;     G-trnP(ugg) ==> start
 82766  CAGGTTGTAGCCTAATCTGGTAAGGCATTTACTT!TGG!GTGTAAAATAGTGTAAGTTCA
 82824  AATCTTACCAACCTGA
;     G-trnP(ugg) ==> end
 82840  TATAATTCCTATATATATTTATATAAATAACTCTTGGTATAAAATTATTTAATTGAGCAG
 82900  CCCCCCCTCTGCGGGCCAAAATTTTTCATCTTCATAATAATAACTCTGCTGGTTATTTTA
 82960  TGCTAGTCCGAGTTTTTAATTTTAATTAAAATATTTTATTTATTAAAAAGGATGCCCGAC
 83020  CGAGGGGGGCTGAATATTTAT
;     G-trnR(ucu) <== end
 83041  TACTCACCCCAGGTTTTGATCCTGGATTTGGGTATT!AGA!AGTACCCTGTTCTTCCTTT
 83099  GAACTAGGTAAGC
;     G-trnR(ucu) <== start
 83112  GAAAACTTATAAATACTAAATTTAATCTCTAAGGCTGTACACTTGGTATCTTCTAGGTAC
 83172  GAGGTTAATTCACCCAAAAGGAGGTGAATATTAGGCATATCTTTATTTTAAAATTATTAC
 83232  TTATCTTATAATTTAGTGGTAAAACCTTATAATTTTTTTTTTATAAGATAGACTTTAGAC
 83292  GGTTATATCATCTTATCTGGGCATGGTTTTAGACTATAAAGTCCACAGCGGGCAAGTCCG
 83352  CCCCAGAAAA
