# Supplementary material for: Global Characterization of Fungal Mitogenomes: New Insights on Genomic Diversity and Dynamism of Coding Genes and Accessory Elements
Source: Front Microbiol. 2021 Dec 1;12:787283. doi: 10.3389/fmicb.2021.787283 (PMC8672057; doi:10.3389/fmicb.2021.787283)
Supplement: Supplementary File 1 — de novo annotation files of the 685 mitogenomes investigated in this study. Annotation was performed with the Mfannot program. [file Data_Sheet_1.ZIP › Supplementary_FileS1/NC_042772.1_Laccaria_amethystina_mitochondrion_complete_genome_mitogenome.mfres]

;; Masterfile modified automatically by mfannot version 1.35
;; on Fri Dec 25 04:12:32 2020 by user pfonseca on host LGCM-PROC
;;    - Gene Totals: 50
;;    - List of genes added:
;;      atp6                 atp8                 atp9                
;;      cob (3 introns)      cox1 (3 introns)     cox2                
;;      cox3                 nad1                 nad2                
;;      nad3                 nad4                 nad4L               
;;      nad5 (1 introns)     nad6                 orf100              
;;      orf102               orf107               orf186              
;;      orf224               orf237               orf286              
;;      orf339               orf349               orf382              
;;      orf72                orf751               rns                 
;;      trnA(ugc)            trnC(gca)            trnD(guc)           
;;      trnE(uuc)            trnF(gaa)            trnG(ucc)           
;;      trnH(gug)            trnI(gau)            trnK(uuu)           
;;      trnL(uaa)            trnL(uag)            trnM(cau)           
;;      trnN(guu)            trnP(ugg)            trnQ(uug)           
;;      trnR(ucg)            trnR(ucu)            trnS(gcu)           
;;      trnS(uga)            trnT(ugu)            trnV(uac)           
;;      trnW(cca)            trnY(gua)           
;;
;; end mfannot
;;


>NC_042772.1 Laccaria amethystina mitochondrion complete genome gc=4
;     G-cox1 ==> start
;     G-cox1-E1 ==> start
     1  GTGAATTGAATAAATTCTACTAATGCTAAAGAGATAGGAACTCTATATTTAATATTTGCT
    61  ATCTTTGCAGGTATGATTGGTACTGCTTTTTCAGTATTGATCAGATTAGAATTATCAAGT
   121  CCCGGAGTTCAATTTTTACAAGGTGACCACCAATTATTTAATGTAATAATATCAGCTCAC
   181  GCATTTATCATGATTTTCTTTATGGTTATGCCTGGATTAGTTGGTGGATTTGGTAATTAT
   241  TTTTTACCTATTCATTGTGGTAGCCCAGATATGGCTTTCCCAAGATTAAATAATATTTCG
   301  TTTTGGTTATTGCCTCCATCATTAATATTATTATTATTAAGTTCATTAGTTGAAAATGGA
   361  GCTGGTACAGGTTGGACTGT
;     G-cox1-E1 ==> end
;     G-cox1-I1 ==> start /group=IB (1.51e-18)
   381  t
;     G-cox1-I1-orf382 ==> start /first_aa=N /note=LAGLIDADG ;; evalue:9.9e-69
   382  aatgataagcagtcctattatagtgatataattattaataaactctactcgatgcgagaa
   442  actcttctactcggaaataacagctcatcattaaaatttatggtagaaaaatggttattg
   502  acatggagaaaattcgcctggataaatttaactttcaaatgaaagcgcttaaattttgtt
   562  catcagagactatacgtagagcatcttaaaaaaatcacaagcacaagaaatatcaatatt
   622  aataaatatacactttcagaaaataaagaaatgttttatcaatggttagttggttttact
   682  gacggtgacggtactttttctatagtaaagagtggagacaaatggtctttaacatataaa
   742  gttagtcaaaatacttacaatctaagagttttacattttataaaaactcaattaaataca
   802  ggtaatatatatatagaaaaagaaggtaaacatgctcattttagaatacgagaccgagcc
   862  acactggaatcagtcatttttccgatatttgataaatattctcttcttactactaaacaa
   922  tttaattatattaagtttaaaaaagctcataatattttatctaatactttattaagtaaa
   982  atagaaaaagatactcttattaataaaattataaaaactaaacctaataatgtgccgctt
  1042  gaggccggagaaaaagtttatatatctcctatttgatctattattaataatgagccatct
  1102  aatttttatttggcatcaaaagtaatgagtaaaccatggttagttggttttacagaagct
  1162  gaaggtagtttttatttagtagcaaaatctagtaatagattagtacacggttttgaaata
  1222  acacaaaagctagataaaatagtattaattgcaataaaacatcttttaggtattagtact
  1282  aatgttaaaacaacaagattaggtacatattctattgtaagtactaattctcgagctatt
  1342  gaaaatattattaaatatttcaataatacgatgaaaggtatgaaatctttagagtataga
  1402  atttggtctagaagttataataaacataaaggagattttatggctttagaaaaaattaga
  1462  aaccaagtacgggttatgaaaaaaaataaatatactttattagatatgaattataagatg
  1522  aaggaatag
;     G-cox1-I1-orf382 ==> end
  1531  tccgaactctagtgagaattagagagtgtaatgatagtattaattataatcaacatttat
  1591  tataaaaaatatgagattaccaacatttttg
;     G-cox1-I1 ==> end
;     G-cox1-E2 ==> start
  1622  TTATCCTCCTTTAGCAGGTATCCAATCACATTCTGGTGGTTCAGTAGATTTAGCTATTTT
  1682  TAGTTTACATCTTGCTGGAATATCTTCTTTATTAGGAGCTATTAATTTTATTAGTACAAC
  1742  ATTGAACATGAGAACAAATGGTATGTCTTTACATAAATTACCTTTATTTGTTTGGGCTAT
  1802  ATTCGTAACTGCAATTTTACTTTTATTATCTTTACCTGTATTAGCTGGT
;     G-cox1-E2 ==> end
;     G-cox1-I2 ==> start /group=IB (4.43e-31)
;     G-cox1-I2-orf349 ==> start /first_aa=R /note=LAGLIDADG ;; evalue:4.9e-40
  1851  agaataatagtgccagctttaaatccggctatatgctgggaactgttttctttaataaaa
  1911  ttaaatgaaacacaatcagcaggaaacctattagattttaattttatagggatcctcaga
  1971  gactatacgccggaattaatctgttgtaacattttacctattactcaagtaaaaacaaag
  2031  aataatcttaattataaagatttatctcatttaaatattagttattatttagctggttta
  2091  atcgaaggagatggtactatcatagtacctaaaactgaaagatcagctaaaggtaaaatt
  2151  aattatccttccattcaaatagtctttcatttaaaagaccttccattagctttaatgatt
  2211  caaaaagaattaaaaaacggatcactttcaagaaaaaaaggagtcaatgcttatatttta
  2271  actataaatagtttagaaggtttattattattaacttcattaattaatggtaatatgaga
  2331  actcttaaaattttggccttaaataatctaattgattggttaaatgttaaatttaattcg
  2391  caaggtattaatatacctaaaaaatctttaaattatagtcaattagattctaatgcttgg
  2451  ctatctggttttattgaagctgatggtcatttctctgttagaactacaactatttctaat
  2511  tatcctagagtagagtgtaaatttgaattaagtcaaagacaaattgatcataatggtaaa
  2571  aataatttagattttttagtatttatagctaatttcttgctttcttctgtgaaagctatc
  2631  aaagtagataaacctaattctgaatatagagttagaactactaatttaaatggaaattta
  2691  gttttagaagattatttaaatacatttcctctatttggaagtaaatatttagattataaa
  2751  gattgaataaaagttttagattattttaaattaggtacatttaaacataaaatttatatt
  2811  gaagaaataattttaataaaatctagtatgaataatgctagaactgtttttacttgggat
  2871  catttaaataaattttacaacttagattaa
;     G-cox1-I2-orf349 ==> end
  2901  taagatatagtcccaacatacatgtgaatgtatgagttatttacctttattttttatatt
  2961  tgttttattattttttgttttttgttttttgttttttcctctatattaggttttagtaaa
  3021  gataaatataaaatatattgagaccaagtaattattatttgagtcatgggacctagtcca
  3081  gtaaatcaagaaatacg
;     G-cox1-I2 ==> end
;     G-cox1-E3 ==> start
  3098  GCTATAACTATGTTATTAACAGATAGAAATTTTAATACTAGTTTCTATGACCCAGCTGGA
  3158  GGTGGTGATCCGATTTTATATCAACATTTATTCTGGTTCTTTGGTCACCCCGAAGTTTAC
  3218  ATTTTAATAATACCAGGATTTGGTATAATTAGCCACATCGTATCAACATTTTCAGGTAAA
  3278  CCAATTTTCGGTTACATTGGTATGGTTTATGCTATGTTCTCTATTGGTATATTAGGATTC
  3338  TTAGTATGAAGTCACCATATGTTTAGTGTAGGTTTAGATGTAGATACTAGAGCTTATTTT
  3398  ACAGCAGCCACTATGGTTATTGCTGTGCCCACAGGAATAAAAATTTTTTCTTGGTTAGCT
  3458  ACTTTATATGGAGGTAGTTTAAGATATAATACACCTTTATTATTTACTATCGGATTTTTA
  3518  GCTTTATTCACTATAGGTGGTTTAACTGGAGTTGTTTTAAGTAATGCATCATTGGATGTA
  3578  GCATTCCACGAT
;     G-cox1-E3 ==> end
;     G-cox1-I3 ==> start ;; mfannot: no intron type identified
;     G-cox1-I3-orf237_1 ==> start /first_aa=R /note=LAGLIDADG ;; evalue:4.7e-45
  3590  agaattaaaaaagatccccattatattaaaaaattttgggttggattaatggatggagat
  3650  ggaagtattcaagttaatcattggagatttaaaaatcttcaatacagattagttattaaa
  3710  ttaaaatattgttctgaaaatataaaaatgttaaatctaattgcttgtaatatcggaggt
  3770  gaagttaaaacagttggaaaaaataaatttattctttgggtagttaatgatattaaaaaa
  3830  attcgtaagattattaaaatatttgtttcttatcctccaataacctctagattaaaagct
  3890  caattaaatttcatgttagaatgtttaagacataataatgttgaatactatttaaataca
  3950  agaaaaaataaatatttaaataatattattgtgcctgaagatataaacattgataatttt
  4010  tattttaaagaatggttatctggatttatagaagcagaaggttgtttttctattagaaaa
  4070  tcatttaaaattcaatctttttctattggacaaaacgatgataagtatattatggataaa
  4130  attataagccatttttatatttcaaataaagtgagaaaattaggaaatagattttttatt
  4190  gtagaagtttatcgaaaatcaactttaattaatattattaatcattgtattgaataccct
  4250  ttactaggagaaaaaagaacttcattcaatatctttagagatctttttaaataa
;     G-cox1-I3-orf237_1 ==> end
  4304  gtgttgtgttgtcttaccactatgataaattattaataataaaatataaaagaatttata
  4364  ggtataataatttatcggtaatatattatataatattatatattgctaacggtgaaatct
  4424  tttaaatagaaaattaatgcgatttctacactacaaagtttaaaaggctataccgtggaa
  4484  accaaactatttatttataaattaaaatattaaattgtaggagtaggatccgtagaggct
  4544  atacgtggtagtcgaacgttaattaagtttaataattagataagatatagtccgatcctc
  4604  attgtaaaatgagtattaaaataccaattatcttgcgcttgattactaataagctagtat
  4664  attcttagtaatgtaagtttactaatagcttattatccatcaaaaaataaagatgagcaa
  4724  ctgctagtattagaaggaaaatacgattctagctggcactgctacgctttattagttgtg
  4784  cttcattaagcacaagtagagtaaaaagtatattataaattaag
;     G-cox1-I3 ==> end
;     G-cox1-E4 ==> start
  4828  ACTTATTATGTAGTAGCTCATTTTCATTATGTGTTATCTATGGGAGCTGTATTTGCTCTA
  4888  TTCGCTGGTTTTTATTATTGGAGTCCAAAAATAGTAGGTAAAACAGTTAATGATTTTTTA
  4948  GGTAAAATCCATTTCTGGACTTTATTTATTGGAGTTAATTTAACTTTCTTTCCTCAACAC
  5008  TTTTTAGGGTTGGCGGGGATGCCGAGAAGAATACCGGATTATCCGGATGCCTTTAGTGGA
  5068  TGGAATACTATTTCTAGTTTTGGGTCTTTAGTTTCTGTTATAGCTACAATATTATTTGGA
  5128  TATATAATCTATGATATGTTTGCTAATCAACCTAATACTACAAATAATCCTTGGAATCTA
  5188  GCTTCTTACTTTACTAGTTTGAATCAATTTGAAAATGAAACTCAAACAGTAAATACCATA
  5248  GAATGGACATTAGCTAGCCCTATTCCATTTCACGCTTTTAAAATGTTACCTATTCAAGCT
  5308  GAATAA
;     G-cox1-E4 ==> end
;     G-cox1 ==> end
  5314  TTAAGTGTCTTAAAAAAAGAATAAAACAAAATGACAACTAACTTTAAAATTTTTTATAAA
  5374  AAAGATTTTTGTAATTAATTTTAATTTTTTATTAGATTTTTAATTTTGGTTATTTATTTT
  5434  TTCATTAATAATTATACCCCTTAAAATAAAAATTTTAGATAATTAGTGACTCTAACTCAT
  5494  AAAATAGTACTACTTAATTTGTTTTAAAATTTTAGTAGATGTTTATGTAACAATATTTTA
  5554  TTACATCTCTTGATCTTCCTACATTAAGGAGTATAACAATTTTTATTTAATAAGTATAAT
  5614  TAAAAATAATTATATAATAATATTAAAAGCACAGAATATAATAAAGTTCTGTTGAGCGCA
  5674  TTTATTACCCGTAACTAAAAAGATGTAAAATATAAAATT
;     G-nad4L ==> start
  5713  ATGAATCTTTCATTATTATTATTTTTAATAGGGATATTAGGTTTCATATTAAATAGAAAA
  5773  AATATAATTCTAATGATAATCGCCATAGAGATTATGTTATTATCAGTAACTCTTTTAATA
  5833  TTAATCATGTCCTTTGGTTTTGATGATAATGTAGGTCAAACCTTTAGTATTTATATAATA
  5893  TCTATAGCAGGAGCAGAATCTGTAATAGGTTTAAGTATATTAGTAGCATATTATAGATTA
  5953  AGAGGAACAATATCTTTAAGAAGTTA
;     G-nad5 ==> start
;     G-nad5-E1 ==> start
  5979  A
;     G-nad4L ==> end
  5980  TGTATTTATCAATAATTATTTTACCATTATTAGGTAGCTTAGTATCAGGATTTTTAGGTC
  6040  GAAAAGTAGGTACAACAGGATCTCAAATAATAACTTGTACTAGTTTATTAATCACATCAG
  6100  CTTTAATAACAATAGCTTTTTATGAGGTAGGTTTATGTGGTTCCGTGGTAAGAATTGAAT
  6160  TAGGAAGTTGGATAGATTCTGAGTTAATGAATATCTCTTGGGAATTTTATTTTGATCAAT
  6220  TAACAGTATCTTTAGGTTTAGCAGTAGTTTATTGTTCAACCTTAATCCATATCTATAGTA
  6280  TAGATTATTTATCTGCAGATCCTCATATTCAAAGATTTTTTTCTTATTTATCAGCATTTA
  6340  CAGCAGGAATGTTAGTATTAATATGTGGAGGTAATTATTTTGTAATGTTTATAGGT
;     G-nad5-E1 ==> end
;     G-nad5-I1 ==> start /group=IB (3.93e-28)
  6396  caaattatcccggcctaaatgtaatgtgaattacataatttacaccactatatgctggaa
  6456  actcctaaagctcttgatactaaaaagcttattaatattattaacaggcacaatatttag
  6516  taaaaattcaagagatattaaaatggataatcagcaggaaaccaaatttatttattaaaa
  6576  aagtaggatcctcagagactacacgtggtgcactttatattaatataaagttgaagatat
  6636  agtccagccttaattgaaaggttaagggttaaagtgagaaattaatgaatattttaatca
  6696  aattaatttatctacaatatttattaatagtattgtattaacatctattcaaaaagatgt
  6756  tcttgtaggtactcttctaggtgatgcatct
;     G-nad5-I1-orf186 ==> start
  6787  atggaacgagataaacctactcataatactcgagttcgttttgatcaaacatatcctggg
  6847  catgaagaatatttattatctttatatgaaatatttaaaaatataacaggaacaccgcct
  6907  agaatttatacacgaaagcccgataagagaacaaataaagtttatcaaaccatagccttc
  6967  aagtctttaagatatgctagtttaaattattattttgaattattttataaatatgatgaa
  7027  actaataaacgatataaaacagttccatctaatattaaagaattacttaatgcacgagca
  7087  ctagcttattgaataatggatgatggtggtattgattcctttaaagcaactcatttaaat
  7147  acagatagttttagtttaaacaatatacaattactacaagttgctttaaaagaaaatttt
  7207  aatcttagaactcgacttattcagaaacgtaaagaacaatgggcaatcgttataccagta
  7267  cgacaaatacaatcattagcttctattgtaaaaccttatatgcatcctattatggcttat
  7327  aaagtgaaaggtttaatttaa
;     G-nad5-I1-orf186 ==> end
  7348  attaatatttcattaataaaactaaatg
;     G-nad5-I1 ==> end
;     G-nad5-E2 ==> start
  7376  TGGGAAGCAATAGGAGTTGTATCATATTTATTAATTAATTATTATTTTACAAGAATACAA
  7436  TCAAATAAAGCAGCTATGTTAGCTTTTACAATGAATAGAGGTGGAGATATGCTTCTGAGT
  7496  ATAGGTTTTTTTTCTATCTTTCAAATATTTGGTTCATTAAATTATTCTCATATATTTACT
  7556  TTAACTCCTTATATGAATGAAACAGCTATAACTATAATATCTTTATTATTATTAGGAGGA
  7616  GCTTTAGCTAAAAGTGCTAATATTCCTTTACATTCTTGGTTACCTGGAAGTATGGAGGCA
  7676  CCTACACCTGTAAGTGCTTTATTACATGCAGCTACACTAGTTACAGCAGGTATTTATTTA
  7736  TTATTAAGAAGTTCTCCTATCTTAGAATATAGTGAAAGTGCTTTATTACTAATAACTTTA
  7796  ATAGGGAGTACAACAGCTTTTTTTGCAGCCACTTGTGGTTTATTACAAAATGATTTAAAA
  7856  AGAATTATTGCTTTTAGTACAATATCTCAATTAGGTTATATGATGATGGCTATAGGTTTA
  7916  AGTCAATACAATGTAGCTTTAATGCATACAGTAAATCATGCTTTTTTCAAAGCCTTATTA
  7976  TTTTTAGGAGCAGGAGCAGTAATCCATTCTTTTGCCGATCAACAAGATGTTAGAAAAATG
  8036  GGTGGATTAATTAAATTTTTACCTTTTACTTCTTCAGTTATGTTAGTAGGTAGTTTAAGT
  8096  TTATTAGCTACACCTTTTTTAACTGGATTTTATAGTAAAGATTTAATATTAGAATTAGCT
  8156  TTTGGGCAATATAGTTTTAGCGGTATGTATGCTTATATTTTAGGGTCTATTACAGCAGGA
  8216  ATAACTGCTTTTTATAGTTTTAGATTAATAAGTTTAGTGTTTTTAACTTACCCTAATGGT
  8276  CCTAAAGAATCTTATTTAAATTCTCATGAATCTAATATATTTGTAGTTATACCTCTATTG
  8336  GTTTTAGCTTTATTTAGTATATTTTTTGGTTATATCTTTTCAGATTTATTTGTAGGTCTA
  8396  GGGTCAGATTTTTTTGCTAATTCATTATTTACTCATCCTAATAAAATTTCTATTATTGAA
  8456  GCTGAATTCTCTTTAAATCCTGTTATTAAATTATTACCTGCTTTTTTAAGTCTAATTGGA
  8516  GCAAGTATAGCTATTTTTATGTATCATTTACAACCTTTATTTTTGATTAATTTAAGTAAC
  8576  ACGGTTTTAGGTAGAAAAATATATAGTTTCTTAAATGGTAAATATTATTTTGATGTCGTT
  8636  TATAATCACTATTTAGTTAGCGCCGGTTTAAATTTAGGTTATAGAATCTCTAAAGAATTA
  8696  GATAGAGGAGCCATTGAATTATTAGGACCATATGGATTAGCAAATAGTTTAAATAATAGT
  8756  GGTCTAAATATTAGTAAGTTAGATACTGGAATTATAACTACTTATTCTTTATATATTACT
  8816  ATAGGTTTAATTTCTTTATTATTCTTAGTTTTTGCTCCAGTATTAATTAATACTGGTGAC
  8876  CTGTACCCTATATTTAGTGAATTTAGATTATTATTTATATACTTTTGTTCAGCTATTTTA
  8936  GTTTTAACACAAAACAAATAA
;     G-nad5-E2 ==> end
;     G-nad5 ==> end
  8957  TAAAATCTACTAATACTAATACTGATACTAATTCTAATTCTTTTAGGTTGCAGCGCTAGT
  9017  TTGGTTTGCACAAGCAGCACTACCATTCTAAAACTAATATTAATACAAATACAACTTATA
  9077  ATTATTAGTAGCAGTTTTTTAAAAATAGAAACAAAAGAAATAAAAAGCATTTATTCTGGG
  9137  TTCAACAAAAACAAAAATTATTTAATAATACCCCTTTATTTTTAATCGTAATTACGCTGC
  9197  TTTGGGAATCGTTTTTAATTAAAAAAGGAGATTAGTAGTAAGAAGGCACTGCTACGCTTT
  9257  GTTGGTTGCAGCGCTATTTATCTAAGTATAGTTTGGATTAATAAGTAGTATTTCTTAATG
  9317  TATAAGTGGGTTAATTTATTAAAAAATTAATGGATTAATAGATTAATATTATTAAAAAAC
  9377  AAAAAACAAAAAACAAAAAACAAAACAAAAAACAAAAACAAAAAACAAAACAAAAATTTT
  9437  TTATATTTTATCTTTTTAATCCTTTTAATAGACTATTATAGAAAATTAATGTAAAAATAA
  9497  TAATTAAAATAAAAGCAGAAAATTAAAGAATTTAATTTTAAATAAAATTAAATTAAGAAA
  9557  TTGTTTACTACTATTTAAATAGTAGCTTATATTAAAAAAAATATAACTTAAACCTATTAA
  9617  TTAATTAAATAATCAAATTTAATATTTTATTATTATTTTATTTATTTCTAATATAATTAT
  9677  ATTTTAATAAGATAAAAATAATAATAATAAATAAAACAAATCTTATTCTTTGATTCTATC
  9737  AAATTACATTAATTTATGCTTATTTAATATAATATTGGAATATAATTAAATCTTGTAATG
  9797  TTTACCTATACATAACATACACAAGCATTAATTATAATTTTAAAGCTTCGTATTTCTATT
  9857  TTAATTTTTAAAGCTCCTATACCATAAAAAAATAATAGATAAGAAAAAATAAATTAAAAA
  9917  TAATTTTTGTTATTGTACTATATTTAAATTTGTAATTTTAAACGTAATTGTAATTTTTAT
  9977  TTTTAAATATTTCTTGTTTATTAATCTAACTAAAAAAAGGATTTACTACTTATTTTTATT
 10037  TTCCTTAACCAACAAGCTTCTGGATTATACCATAAACCACTACTACTTGCTTGTGCTTCT
 10097  ATTGTGTCTGTGTATTTTTAATTGCTGAATCTCTCCAGCACAATAAAAAAGCTACTTATT
 10157  AATTTTAATCATAAGTAATACACAATAAAAATAAAACTACTTATGTTTCAAAAACAAAAC
 10217  AAAAATACAAATAAAAAATGTACAAATAAAAAATACAAATAAATAAAAAAAAAAAAAGAA
 10277  AAAAAAA
;     G-orf751 ==> start
 10284  ATGACAAGTCTCCACTACAATAATAATAAAGTTAATATTAATAAAATAAAAAATACAAAT
 10344  AAATTATTGTGTAACAAAGCTACGCAAAATGAATCTAAATATTTACTTTTAAAATTTAAA
 10404  AGTATTCAATTAAAAAAAATGTATTCAGCAGATAATATTTTATATTTAAACTTTCCAGGA
 10464  TTGACAGAAAACCATACTAATTATGACCAAAAACTTATACCTGTAAGCAGCGAAGCTACA
 10524  AAAATAAAGCTAAAGAGAGAAAATACTTTCTTATTGCGAAGCGCTACGACTACACTAGAG
 10584  CCTACACAACAATTACTTGGTACTCAACATCAACTGCAAAATAATGATAATGATTACGTT
 10644  TTAGCTGCGAAGCTGGATAATCCAATGATTAATTTAATAAATATAACTAAAATGCGTCTA
 10704  TTAGATAAGCATTATACTAATGAAGTTATTATGATACAAGATGAAATAAATAAATTAATA
 10764  GTTTTTGAAGGTTTACAATATTTTAGAGGTATTTTTTGTGAAGATGATGCATTTAGTGTA
 10824  GATATTTATAATTTAAGATTAAATAGACATATATTATTAATAGAAAATTTATTATATAAT
 10884  TTAGAATATGCTATAAATAGAATTAATTTTTTATATAATAAATATTGTAGTGCCAATAAT
 10944  AATAATTGTGCCGGCACTACTAATACAATAAATAATGTTAATTGTAATGAAAATTTTTCT
 11004  ATGTATACTTCTATGAATAATACTTTTGCTTATGATTTAGCTATTAAAGCTTTTTTAAAT
 11064  AATTATTATAATATTAGTAATAAAATTTATTATATTATTCAAAATAATATTGAAAAATCA
 11124  GAACTAAATATTAAAAAATTAGGAATGAATAGTTGTACTGGTTTATTTATTCCTACTATT
 11184  CTTATGAATATAAATAATGCTTCTGCATTTTCTACAATAGCTGCTGGTCACAATAATAAG
 11244  GCACCTTTACCTAATATTAAAGATACTAATAATTATTCTAATTCTATTATTAATAAAAAT
 11304  AATAATAAAGTTAATATGAAGCGCTACGGTTATACTGGTGCCCTTTCAACCATTTTTGGT
 11364  ACTCAACATCAATTGCAAAATAAAAAAACACAACAAATAAATAAAATAGTTAATAATAAC
 11424  AATTTATTAAATAACCAGAAGCTACAATACAATACTTTATTATTTAATTATTTAAAAAGA
 11484  ATAAGTATTTATAATATAAAAACAAATGGACTTTTAATTTATAATTATCATATTTTAAAA
 11544  TATAATTTTAATAAAAATTACTCTCTATTATTTCATCCCTTTTTAAAAAAAGACACAATA
 11604  ACTATTCCAAGAAATAATAATAAATTAGCACCCGTTAAAAGTATTGGTTGGACTAACTTT
 11664  GCAAGTAATGAAATACATAACTTCTTAAAAGCTTTTTTTAAAAGTATAAACTCTTTAATT
 11724  AGTAAACCTACTTTTGTGGTTACTCCTGATAAAGTTACTATATCTTTATTTTATTATTTA
 11784  AGTATACCTAGCCCTAAAGTTTTTAATTTATATAATGGCAAAATTAATTTGTTAATTAAG
 11844  AATAATAATATAAAAACATTGCAATTAGAAGAACAACCAAAAAATCTTTCCTTGTGCCTG
 11904  CAAGAAAAAGAAGTTCAAGCTATTGCTAAAAACACAACTAAAAAATCTTCTATTGAAAAA
 11964  AGTAGAGCATTAAAATTTTTAATTCGTAAACATAATGATCTAAAAAATAAATTAAATCTA
 12024  TTCAATAATTATAATTTAACTAAATTATATCCTTTAAGATTTAAAAAAATTTGTGATTAT
 12084  TTAAGTCTATTTTTTAATAAACCTGTAGAATTTGAATTAATTAGATTACATCATTCTTAT
 12144  CACGATGCTCATATTTTAGTGACTCTATTAGCTTTAATTGTTAAAAGAAAAAATATTAGA
 12204  AGAGCTATTGCTAAACTTTATTCTTTAAATGCTGTGAAAAATTTAAAGGATCCTAATTTA
 12264  TTAAGTGGTAATAGATCTGACACTAAATCTTCTAAAATAAATACATATTCACTGAAACCT
 12324  CAATACAATATCCCTGCTTTCCTTTCTGGTTTAAATATAAAAATAGCGGGAAGATTAATG
 12384  AGAGAACCTATTATACCTAGAAGAACAACTAAAATTTTTGAAAAAGGAGCTTCTGCTACT
 12444  GGAAAAGTAAATTTTTTAGAAGTGGCTAAATTAACTAAAAAAAATAGAAAAGGAGCTTTT
 12504  ACTATTACTGTTTTATCTGGACAAAATTTCTTTTAA
;     G-orf751 ==> end
 12540  TTAATTATCCCTCAACTACTTTTTTAATCTAGGTAAAAAGTAATTTTTATATATTGCCTG
 12600  AGGATAGGTAGCAATTGTTAGCTTAAATTTTAACCCCCTTTCAAATACAATAACAAATAT
 12660  AATAATAATAAAATAATAATAAAAATAAAAGCTACTTAGTTCTTAGCAAGGTTATTTTTG
 12720  TTTTTTGTTTTGTTTTTTATCATAAGTAGTAAATAGATACAACTATGCTAAAGCTAGCTT
 12780  CTTATTGATCAAGCAGCTCCAATTAATGATTAAGAATTAAAGATTAAGGATAACCAACAA
 12840  ATAAAACTACTTAAGATAA
; G-orf72 ==> start ;; contain dpo
 12859  AAACAAAAAACAAAAATA
;;     G-dpo_1 ==> start ;; HMM match pos. 626,692 score 2.7e-16
 12877  AATACTTTTTTACAAACGTCAAATATTTATAAAACATGAAATCTTAAAAATAAAACCATT
 12937  AAATTCTGTGAAAGCGATGTTAAATTATTATACAGAATAATAAGAAAATTCCCTTCTAAA
 12997  TTTTTTAATATTTATAACGCAGATGTTCTTAAATACCCTACATTACCATCTTTATTAATC
 13057  AGAAATTATAGGTCTAAATTT
; G-orf72 ==> end
;;     G-dpo_1 ==> end
 13078  TAAATATGTTATGATATATACCTAACATAGAGTTATTTAATTAGACATTTATAAATTAAT
 13138  TAGTAAAAGTTATAGTGATGGTCATGTAGATCTGTCTAGTTTTTATTAATAGAACCACAA
 13198  GCAACCATAAATATAAAATACAGATTACCTGATTGATAAGAAGCTAAAAAAGTTTATAGA
 13258  TACTACGTTAACTTTAGAGCAAATTTATATAAAATGGTTAATATAATAACCCTATGCCTG
 13318  TAGTATATCTTATATTTGCTTTGCTAGTGGATGGTTCCTTTTTGTAGGAGTTTGGTAGCT
 13378  ATTGCAGATATATCAAACAGATTAATCAGTAGTTATAATAATAATAACACCCAGGTAATA
 13438  TATTAGAGAATGAAATATTGTATCTAAAATTTTCAATTTAAAGAAAAAATATAGATGTTT
 13498  ATTTTTGTTTTTTGTTTAATCTAAAAAAGTAATATAAAACTAAAGATTTATTTATTCCTA
 13558  TTTTAGGCAACATTAACAATTAAAAATATGAACATAGATAATGTTGGTTAATGGCTCCAT
 13618  CTTACAATAGCTTAATTAGAAAATGAACTAGTGTTACCACTCAGAATAATTAAATAATGC
 13678  TAGGATTATCATTTAAATTATTATTATCATTTAAATTTTTATTATCCAACAATAAAAATA
 13738  AATATGGATATAAATTTACTGCTAATAAAGGATATTTATTTAATACTGAATATATTTTTC
 13798  ATCTTTTAATAAAAATAAAAACAACTGCTTATTTTTATTTTAGACACAAACAATATTTTT
 13858  TATTAATTTATTGAAGCTTTTTATA
;     G-trnN(guu) <== end
 13883  AGGCCTAAAGAGGGTTTGAACCTCTGTAAAAAGTATT!AAC!AGTACTTCGCTTAAACCA
 13941  CTCAGCCATTAGACC
;     G-trnN(guu) <== start
 13956  TATTGTTATTTGTATATGTTTAAAAAGATGTAATTATTTAATAATAAAAATTTAACTTGT
 14016  TGTGATGAGTAAC
;     G-trnP(ugg) <== end
 14029  TGAGGGAGACACGACTCGAACGCGCAGCTTCTTACTC!CCA!AAGTAAGCTCCTTAACCA
 14087  ATTAGAATACTCCCTC
;     G-trnP(ugg) <== start
 14103  TAATATATTAATACTATAATTATAATATAAAAACATAAATTATTAAATTATTATATTTAT
 14163  TTATAATAATATCTATTTACTTACTTTTATAATTTATTTAGTTGGATCCACCTACAAATA
 14223  ATTAATTAGTAAATTTTATATTAATTATTTTATTGCACTACTATAAAAATGCGTTTGCAA
 14283  TTCTTTAAAAAAAATTATTTTATTGTTATTTCTTATTAATGGAACAGGTAGTAGTAGCAC
 14343  TGCTTTGCTACTAGTTTGTTGAATGCTAAAGCTAGCTACTTATTTATTAATAATCAATCA
 14403  CAAACAATAATAGGCTTAAAAGTATTATTTTACTTTACTTGCTTTCATCTACATAGAATG
 14463  GATTATATTTTTACTCTTTTTACTCTATTTACTATTTTTACTGGTTACGAGAAAGTATTA
 14523  AAATTAGAAATGAACAATAAAAATAATTTTACCAGAATAATTAAGAAAATAAGCCTTTTA
 14583  TTTATTGAATTTTTTTTTTCTTATTTTATTAGTTAATTGAATTATAAATTTTGTATATTT
 14643  TTTTAAG
;     G-trnW(cca) <== end
 14650  CAAGAGCGAGATGATTTGAACACCCACCAACAGTTT!TGG!AGACCGCTATACTACCATT
 14708  ATACTACACTCTC
;     G-trnW(cca) <== start
 14721  TGTCTCTTTTTTTAATTTGCTGGTACTGCTACCTTTTTTTTATTTAGCAATGCTTTGATT
 14781  GTAAGTTTTATTATTGAAAGCTTAAAAGTAGTTTTTGTGCTTTTCTTCTGGTAACATCTC
 14841  TAGTATTGATAGAAGAAAAAATTGTTGGATTAATAATACTTGTTAGATTATTTTTTTTTT
 14901  AAATTAAATTCTAT
;     G-trnA(ugc) <== end
 14915  TGGAGAAAGATAGATTCGAACTATCATAATTATATT!GCA!AATATAACCGATTAACCAT
 14973  TATCAGATTTCCCC
;     G-trnA(ugc) <== start
 14987  TGCTTATTAATTATTATTAAAGTTTTTTAATACTTTTATATTATAATCAGTAGTACAATA
 15047  AAATATAATAAAATACAATAATAAGTAGCATTTTTATTTTAATATTATTGGATTATA
;     G-trnM(cau)_1 <== end
 15104  TAAGACCTAAGGGAGTTGAACCCTTATAATATCCATT!ATG!AGCGAACTGCATTAACCA
 15162  TTATGCTAAAGTCTT
;     G-trnM(cau)_1 <== start
 15177  TAACTTCTTTTCTTATTTTTTGATGAACATTTATTGTTTAAATAAATTTTGTTGTGACTA
 15237  ATAATTATTGCTAATAATTTAATTTTTATTAATTATTATAATTATTATAAGAAATAATTA
 15297  TTCTCTTTTTAGTCTTAGAAATGCTATGTCTCAATTTAAAAAATAAAATTAATACTTGTA
 15357  TTCTAGTTATTAATAAAAATTTATAATTTTATTTTACTTCTTTTAATAATAAATGTTTAT
 15417  AATATATTGAACAAAATTTAATGTATTAATAATATAACTTTTTATTCATTAGTTTTTAAT
 15477  TTATTTAAAAGGTTTTATTTACCTCGTTTGCTATCACTAAAAAGAAGTAACCAGATTTTT
 15537  ATAAAGCCTGGATTTTTAATCTTAATACTTTTTAATGGAATTATTAATAAAATACTGCTT
 15597  GATTAATCAGTAGTAATTTAAATTGCTTGCTATTGTGCTGTAACTACCTGTTCCCGATAA
 15657  GTTGTAGTATTGCTTGCTTAATTAATTTTTCTTTAATGAAATAAATTAAAGTAAACAAAT
 15717  TGAGAAACATGAATTTACTAGTAATATCTCCTCTAAAATATTACTAGCTTTGACCACTAA
 15777  TACTTAAGAAAAAAAAAAAAAAGAATTAAAAAAGGATGCTAAGTTTGTATTGATAATTAT
 15837  TTAAATATAAAAAAAAATAATCGTTGGTTTGAGTAACCAGTAAACGATTAAAAAGCAAGC
 15897  GCTTCTTATAAATCATAAAGGTTTTTTTTTTTTTTTTTACTAAAATTTATACCCCGAAGG
 15957  CAATTTGCTATGAGTGGTGTAATACTGCTGCAGCAAAAGCAAAAAAGCAGCGCTGCTAAT
 16017  GCTTTAGCAGCTGCTTTTTTTAGGTGTGTTTAAATTCCAAATATATTTGATAAATTATTT
 16077  TTATCTTTAAATTTTTATCTTAATTTATTTAATAGATTATGCTTTAAAAGTTTGTTTTGT
 16137  ATA
;     G-trnK(uuu) <== end
 16140  TGGAAACACCTGGACTCGAACCAGGACTTTCCCATT!AAA!AGTGAGACACTCAAACCGC
 16198  TCGAGTTCTGCTTCC
;     G-trnK(uuu) <== start
 16213  TTTCTAATTAAAATAAATTGTTAATATAATAAAAATTATTAAAGGTTTATTCTAAAATAC
 16273  TTATTGCTTATCTAAAAATAAAATATAAAATTATATAAAAAAAAATAAGAAAGGCTATTT
 16333  AATTTTATGTTTGTTTATTTTTATTTGTATATTTATTGTATTAATTTATATTGTATTAAT
 16393  TTGTATGATTCATAAGTAGCTTTGTTTTTTAATTCTTTTTTTTTTCTGCTAGCTACTTAT
 16453  TTGTTAATAATCAAGCAGGATCCACCAACAATTGTTAGTTTTGGTTTTACTACTAGCTTC
 16513  TTAATTTGCTTTAGCATAATTAATGGTTAATGATAACTATCTCGCCCACTATTAACCATC
 16573  AACAATAAATAAGTATAGTAAAATTTATTTTTAATTTAAATTTTAATTGATAATTTAGCC
 16633  TTGTTATTGAAAAACAAAAACAAACAAACAAAACAAATATTCTAGCTCATTTACGTCTAT
 16693  TAATTGCTTATTTTCAGTTTAAGGAGAGCCATTACTACTATACTATTATTCTTCTTTTAT
 16753  ATTCATATTCCTAATTAGGTTTATTATTATCCAACGCTGATTTATATTCATAAGTAGCGA
 16813  TTAATTTTATCAATAGTAAGTAGTTATTAGCTGTAATTACTTATTACTACTTACTAATTA
 16873  CAAAACAATAATCATAACCATAATAATAATAATAATTATAATAATAATGTTTAATAGTAA
 16933  ATTGCAGCAATTGCTAGTTTTTACTGCAAGGTATTAGGATTCGAGCGGATTTGCTAGTAG
 16993  CACAAGCATAAAATTAATAATGATTAATTCTAGTTTTTAGATACCTAAATGGGTGCTGAT
 17053  TAATAAGTAATTGCAAGAGCTAAAGGTAAATTTTTTAGCAAGGGGTATAAAAAAAGCACA
 17113  AAACATAATTAATATATAATGAAAGAATAAAAATGAGATATAAAAATATAAAGCTATTTA
 17173  TATTATAAATTTATATCATTTACCTAATATATTACTATTTTATATAATATTATAAGAAAA
 17233  ATATATTTATAAACAAATATTCTAAATAAAACATATAAATATTTATAGATATTAATAATA
 17293  GAATATAAAATAAAACTATATAAATTATCAAATAATTTTATTTTAATTCTTTAGTAGTAT
 17353  AATTAGACTAGCTTATCTTTTTCTTTTTAATGTTTACTATAGGATCATTAAGAATAAGAA
 17413  AGCTTATTTTTTTTTTTAACTATAATAATGTAGTGTAGCTTCGCTAAAAACAACTTTTTA
 17473  TTTATCAATAGTTATAGCTTATCAATAAGCAAGGTAGATTTAGCTAATGATAACCAAGAA
 17533  TATAAACATTTACTGGAA
;     G-nad6 <== end
 17551  TTAATTATTTTTATTAGATCTAGAAATTATAATAGTAGCAAACATAGCTAATAATAAAAT
 17611  TACACTTAATATTATTAATAAAATAGCCCCATAAGTATATAAACCATGACCTAAAACTTC
 17671  AATTTGTTGAAAATCTGTAATTAAAACATCAGCATACAATGTAGAGGTTAAAAAATTATT
 17731  ATTAATAATTGAATGAATTAAATTTATAGAAATAAGATTAGACTCTGATAAAAGACTATT
 17791  AAAATAAGTTATTTTATCTAATAAAAAAGAAAGCGCAGGAACATTATTAAAATTAAATGG
 17851  AATAATTGTAAATATAATAAATATAAATAAGGAACCTATTGCAAGAGCTAAAGGTAAATT
 17911  TTTTGTATATTGAGTACCAGTTTCTAAGATATCTGTTAATTTTACGTTAATCATCATAAT
 17971  TACAAATAAAAATAATACTGCTATAGCTCCTACATATATTACTATATAAGAAATACCTAC
 18031  AAAATTGATTCCTATAATTATTAAATATCCGGCTGCTTGTACAAAAGTAGAGATTAAAAA
 18091  GATCACTGAAATTACAGGATTTTTAGAAGTTATTGTAAAGATACTAGAGATTAAAGTACC
 18151  AAGGGCTAATACATTTATAAAAAGAGTTTTCAT
;     G-nad6 <== start
 18184  ATTTTTTTTTTTTAATTATCGCCTGCTAATTTGATTATATAATTTAATTATTTTTTTTTT
 18244  TATTATATAAATTTTAATTATTAGCTCTATTATAATATAAATTATATATTAAAATTTTAA
 18304  TTTTTTTTTTAAAGTTTTTTTAATTTATTTTTAATAGCTTTTTTTATTAATAGAATTATT
 18364  TATAATCTAGAAATTAAAATAAAATTAATATATAATAGATCAAAGGCTTAAAACAAAAGT
 18424  TATTTTTAATTTAACTCTAATTAATTAGTAAATTTAATTAATTACCTTTTATTTAAATTG
 18484  TTATATGAATAAAATAATTAAAGATCATAGTAATAATACAATATTTTATTGTTTTTTTAG
 18544  TATTTATTAAATTAAGCCTAGAGCTGCTTTATACGCTAACCTAGTTAGTGATGGTTGTGT
 18604  TTGCTTGATTAATATTAATAAGAAGGTAGCTAGATTTTTATTATTAATTAAACATAAATA
 18664  AGTAGCAATTTGTTAGAATGGTTACTTATTAATCAACCTACTCTATTGATTTATTATTGT
 18724  TATTATTATTATTATTAGTTATTATTTTTATTATTATTCATAAATAAATAAATATAACAA
 18784  AAGGTTGCAGGTTTAACCTAGAAATAGTGACCTTTAATATTTTAATATTAATTTAAAGAA
 18844  ATTAATTTAATAACTAAAATAAAAAGGCAGGATGACTTTGCATACTTAAAATATTTGTGT
 18904  AAGGAGTGCTAGCTATAAAATTAATAATGATGTTTATTATTTTATTATTGGAAAAAAACA
 18964  AAAATTAAAATTTTAATTTCACTTTAATTAATTCTAAACACCTATTAGAAGAAAAATTTA
 19024  GAAATAATGAAAATTTAGGAAAACGACAATTAACTTAATTAACAAGTTTTAAGAGCAAAC
 19084  GATTTGTTGATGAAAATATTTATAATATATAGAATGTAGAAAAATATTTAATTTAGAACT
 19144  GTCTGTTATTTTATTTAATTCTTGATCCAGCTTTTATTTACGGATCTTCAAAATCGTAAA
 19204  CAATATTTTCATAAATTTTTTCTCTTTCTCTTTTATAATTT
;     G-orf107 ==> start
 19245  ATGTTACCTATATATAAGTATAATTGGTGTGATAGGCTAATATTCCTTCAAAGTATTTTA
 19305  AATTTCATAGTTAATGGCAAACTTTGATTATTAAAAATTTTCTTATCCTCACCTATTTTA
 19365  ACTAATTTAAAATTTTTATCTAGTTTTAATTTAGGAAAAGGATTAAGCTCTATAAACCTA
 19425  ATTTTAATTATATACCTCTCATCGTTTGAGTATTCATTGACGAAAATATTAAGTCTATAT
 19485  GTTATACTTAAATATTACTTTTTATTATATTCATTTGTTAAACTTTCTGAATTCCAGATT
 19545  TCATGTGGTCCTGCAATTGAATAA
;     G-orf107 ==> end
 19569  CTACCATCATCTTTTTAACTTTTATTTAAAAAGCGTATATTTTGGGATATTTAAATAAAT
 19629  CAAGTTAATAAT
;     G-orf224 <== end
 19641  TTAGATAAAAAACATATAAATATTCCCTAAAATCCCTATTGTAATAATAATAAAATGCAT
 19701  TAATAAATAAAATTTAGATATTTTTTTATTAATATTATTTCTTAATTTTAATAATTTAAG
 19761  TATTTTAGGATATTTTTCTAAAAAACCTATTTTATTTATTATATTTTCACTTAACATAAT
 19821  AGATAAAACACTAATGAAAGAAGATAAAATTAAACCATCTATAATTATATTAAACAAACA
 19881  AACAATTTTATCAGGAGTCAAAGAATCCAAAAATTCATTATATTTATTATATAAAGAGCT
 19941  TAAAGTTTCACTTATATCTAATTTTTTAATTTCTTCGTAAGATTTGTCTAATTTTTGTGT
 20001  TTGCTTTTCCAGTTCAGTTTTATTATATTCATTAGGATTAGTATTATATTTTTCAACTGC
 20061  CTTTTTATGTTCATCCGCAGATTCACTATATTCACAAAAAACAGATTGAGTCTTATTTTT
 20121  TTTATTCTCCATATCAATCCATTTGTCATATTCCTGCCTTTGTTCCTCTGAAAAATCACT
 20181  TCTTTCTTTTCTAATCTTATCGAGTATATTATTATTCCTATCATTTAATACCTGTCTTCT
 20241  ATAACCATCTAAAGTAATCGCTCCTAGTACCATACCTGCTCCATGTTTAGTTAATAAATC
 20301  TTTAAATATTTTCAT
;     G-orf224 <== start
 20316  TGTTATTTATTTTTATTTTAATTTTTTAATTAAGAAATAAACTAATTTATTTTACTCTAA
 20376  TTTTTTATAAATACCAAGCAAATCATTATTGTTCTTCAATCAAAGAATTATTATTATTGT
 20436  AAAAAACAAAAAATATAAAAACATAATAATAAAAAGTATAACACTTGATTGATAATAAGC
 20496  TAAAATATATTGTATAATCGTCGGTCAAAATTTAAAATTTTACTTAATTTAAAGGACACC
 20556  TACATTATATTTTTAATTATTATTATTAATATTAATAATAATAATTAGCGTCAATAAACA
 20616  ATAATATTATAATTTTTTTAACATAAAAATGTTAAGTTTTATTAATATTAATAATAATAA
 20676  TTAGCGTCAATAAACAATAATATTATAATTTTTTTAACATAAAAATGTTAAGTTTTAATT
 20736  GGTTGCTTCAAATTTTGTGG
;     G-trnC(gca) <== end
 20756  AGAGTTAAGAAGGAATTGAACCTTAAAATGAGACTT!TGC!AGGTCTACTACAGGAACCA
 20814  TCTGTAAACTTAACCC
;     G-trnC(gca) <== start
 20830  TTTAACATTTATTTTTTTTATTAATAAGCAACTATTTTATCTTTAATTATTTTATTATAT
 20890  ACTTACTGATTAATATTGTGTTAATCTTTAGCTTATTATAATTATACCAAAGAATGTTAA
 20950  GATAATTATTATAAAAATAATAAAAATAATTATAATAATAATAATAGCAAATATAATATT
 21010  CATAAGCAAGGATACAACTAATTTTTTTTAATAAAAATGTATTAAATTTAACAAGGCTTG
 21070  CATTTAATTATGTCTAGATAAGTAGTTCAATTAACTACAATACTTATTTTTAGAAAAAGA
 21130  ATTAATTTTCTTAATAAATTGATTTACTAGTAAAATTTATTAAGCATTAGTTGTTGATGG
 21190  ATTATATAAAAAGAAATACACAAGCTTTGTTTGCTTGTTTGTTTTTTTGTTTTTTGTAGT
 21250  TGTAAATACAACTACTACTACTGTTTATCTACTTAGCGATGGCTATTTTAGGTTAAAAAA
 21310  ATAAGAATCTGTATATAATACTACGCTAAATAAGTACTTAACTTTAACATAAAATTCAGT
 21370  TTGAGTAGCTATATAATGCACAATAAAAAAATTAAAGTACATTAAAACATATTGCTAGCT
 21430  ATTGTCGGTGGCAGCAGCAGCTAAAGCGCTGCTGCTACTCTAGCAAACAATAAATAAT
;     G-trnV(uac) <== end
 21488  TAGGAAGTAGAGTAATCGAAACTCTGTCTATAATGT!GTA!AAATTATTGCTATACCACT
 21546  CAGCTAACCTCCT
;     G-trnV(uac) <== start
 21559  TTATTGGTTTTAAGTGCTTGCTGTGGTAGCTGCTTGTACAATGCCCTTGCAGCTACCATA
 21619  ATCAATGTCATAATTCATAAAAAGCTTATATATTTTAACTTATAATAGCCATCGTTATGG
 21679  ATATTTAATGGTTACTAAAAAAAATAGTTGTAAGTAGCTAAAGCAACTAACAGACAGCTA
 21739  GTCTATTTTAATTAATATATGCTTTATATTATATTGGATTAAAATGCTTTTCTCTATTTA
 21799  AACTTATTTTTAAATGCTATTATTAATTTAAGTTAAAAACAAAAAACAAAAAACAAAATA
 21859  AAGTTTTTAGCAACTAATATAATGTTAATTGTTAATTTTTATTCTTTTTTTTATGAATTT
 21919  ATTTATTTATATAATATTAGATTTTTTATTTTTTATAATAGCAGCTTTTTCTTATTTGTG
 21979  CTTTTATCTTTTATAAACTTTTTTTTTATAATTATGCTAAAGCTGTTTTTTATTATATAA
 22039  TCATAATATGAATACGAATCGCTACTTATATTTAAAATATGCACAATATAAAACAAATAA
 22099  AATAAAACAGTAGGGGGTTTAAATGCAA
;     G-rns <== end
 22127  ATTAATTATTTTCCAGCAGCACTTTCCAGTACAGCTACCTTGCTATGACTTTTGAGATGT
 22187  TACTCAAAAGGGTTAACTGATACTATTTAACTTAATAAAGGAGTTAAAATTTAAAATTTA
 22247  TTAATTCATTTTTTATTTCAAAGTATAAAATAAGTAATTAAATAAAACAAAACTAAACTT
 22307  TATTCAAGTATTAACATCGTGGCAGTTTCCCCCGTTCCGAGCTTCTCCCCAGCGACAGAC
 22367  AGTTAGTTCATCACGAATTCAATCTTCACCGTTGCGCTTGTGATCAACGATTACTCGAAA
 22427  TTCCTTCTTCATGTCACCGAATTTCAGGTGACAATTCGTCTAATAAAATTAATTATTTAA
 22487  CTTTCTTTAATGATTAGCTATTTGTTAAAACTCTTATATTTAAATTAAAATAAAATTAAA
 22547  AAATTAATATAGTAACCGAGTTTATTTTTTAGCGTCACTTTGTAAAAGTTTTTGTGGCAC
 22607  GTCTATAGCCCAGTTCATGAGGGCCATAACGACTTGTCTTAGTCCCAAATGAAAATATTT
 22667  AATAATCACAAATTTGTTAAGTATAAATTAACAACAGGGATTGCGTCCGTTAGTGGAGTT
 22727  AACCTAACTTTTCACAACACGGACTGACGACAGCCATGCAACACCTGTAAACGAATTACC
 22787  AATATTTTTAATATTAATAATTACTCAATCATTTTATTGAGTTATTTAAATTAAGGCTAC
 22847  TAATATTAATAAAATAAGAATAGGCCATAGCACTTATTACTAGTAAAGCTTAGCATTTAT
 22907  TTTATTAAAGCAAAGCAAGCAATAGATGCTATATATTAAAATAAATTTTACTCAAAAAAA
 22967  TATTGGATATACAAGAACTGGTAAGATTTTACGCGTACTCTCGTATTAAATAACATGCTT
 23027  CACTTCGTTTGCTTCGAGACCGACTAATTTTTTTGGTTTCAGTTTTGCAACCGTACTCTC
 23087  AAGGCGGAATGGTTATCGCGTTAACATCGTTACCAGTTTCTAATAAACTAACAAACTACC
 23147  ATTCATCGTTGACAGTGAGAGGTACCTGGGTATCTAATCCTATTTCCTATTCTCACCTTC
 23207  GTTTCTCAGCGTCAATCTTTAGTAGATAAAAAGCTTTCACCTTTAGTATTCCGCTTAGTA
 23267  TTTTAGAATATCAGCCCTTCTCTAAGCATTATTCGGTTTATCCTCTATAAGATTCTAGCT
 23327  TTAATTAATCCAATATTTACTGTATTTAACAAATATATATAAATTTATTTTTTCTTAAAT
 23387  TAATAAAAATAAAATAAACTAAATATTGTTAATATAGACAGAGCTATTTTAAATGTTGAA
 23447  CTTTCAAAGCAGCCTACACACCCTTTACGCCTTATTAAGACGACTAACGTTTGCGTTTCT
 23507  GGTGTTACCGAGTCTTCTGGCACCAGTTATTTGGACAACACTCATAGTAAGGTAATATCA
 23567  TTTTTTTCCCTTACGTTATCACAAATACCATTACAATTAAATGATTTTGTGATTTCAGTT
 23627  AGCTAGTTCACTCTTGCGAGCATTGACTAATATTCTTGACTGCAGATTGCTATGCAATTT
 23687  GGGGCTTTTCATTCCCAATGTGGCCATTTGCTCTTTCAAACGTGGCTATTGATCGTAGGC
 23747  TTGGTAGGCTTTTACCCTACCAACTACCATTAAACAAAATAAATCAACTCTTATAGCGGA
 23807  AAATTTCCTTTATTATAATTAGCTAAATTATGCTTTACCCATTAAAAAAAAAAGGTAAAA
 23867  CTATCCCCTATTTAAGGAGTCTATTAGGTATCTAATTTACCATTACTCACCTTTACACCT
 23927  TGTTCTTTTTATTTGATTATTTTATTAATTTTTTTTAATTTATAAATAAAATTGTAAATT
 23987  ATTATGAACAACGATTTGCATGTCTTAAAACTACTGAAAAACGTTCAATCAGAACCAAAA
 24047  TTAAATTCATACCGTT
;     G-rns <== start
 24063  ATTTTAACCATTTAGGTTGTATTTTATTTGCTCTACGCAATTTTTCTATATCTTCTTTTA
 24123  AGTTTATTTTTATTTCTTTTTTTTTTGTTTTAATTTTATTTTATATTTTATTTATATAAG
 24183  CAAACTTATTCTAAACGCCCCAGTACTATAAATAAAAATACTTATTACACTATTTGAAAA
 24243  CTTCTATATTTATGAATGATTTGAGTTGTTGTAATCAAGTTTTCTGTTTGTGTTACAGTA
 24303  ATTATATTATTATTCATAAAACATTTAATATTCATTAAAATTAATATTATTAAATTTTGT
 24363  TTCAAATTCTGTGTCTAATCGATTTTAAGTACATGCATGAGCTGTATGACGTAATTAATA
 24423  TTGACTGTATCTATTTGTTTTTCCTAAAAATGACATAATATTAAATAATATAATAATTTA
 24483  ATTAAAAATAATTATATAATAATATTAAAAGCAAAAAATATAATAAAGTTCTGTTGAGCG
 24543  CATTTATTACCCGTAACTAAAAAGAGTTAAAATATAAAAAAAAAAAAAACTTCAGTCTAG
 24603  TTCTTTATTTAATATTGTTAAGTTTTTACATTACTCTTCTAATTAACCCCTTTGGCTCAC
 24663  TTGAGATTCCCTTTTTGTGGTTTTACTTGATATATATTAATAAATAAAATGGTGAGGAGA
 24723  TATAAAGTAAAAGGAAGATAATTTCTTAAATTACATCATCTTTTTATTTCTATTACTGTA
 24783  TACGATATAGAGATAAAAATGGTTCGTGATATGTTTATCTAATAATACCCGTCCTAAATT
 24843  GAAAAAAAGGTCTTAACTCTCAATATTACCTTTTTCGTTACATAAACAGCTACTAGAAGG
 24903  TTAAAATAAGATTTTAGTGTAATAAGTTTTTTTTTTTAGTTTTAACAACAAGAATATAAT
 24963  AACTATTTTATTGAGTTAGAGTGACTATAAATTATTTTAAGGGGTATAATTTTAA
;     G-orf339 <== end
 25018  TTAAATAGGCTTTATAACAATTGGATGGGTAGCAATGAAATGTATACCATAAGATAAATT
 25078  GTACATAGAAGATAATATTGTAATTCCTAATAAAAATATTTCTATGCCTATAAATTTTTT
 25138  ATTAATACTAATATATAACTTAATATATTTATTAGTAAAATAATTTATAAGCTTATCACT
 25198  ATATGTAAATATTATTATATTAATTAATAAAAATATTAATAATACAATTGTTGTTACTGA
 25258  TAATGCAAATAATAGTATACTTATACCATAAATTTGATTAGCTAATTCTTCTTGTGAATA
 25318  AGATACTTGTACAGGTTCTAAAAATTTTGTAAAATAAGACATTAAATTATTTGTTAGTTT
 25378  ATTTGAAAGATCATCTAATCCATTAAAATCTGGAATAAAATTATTACTTATAGACTGTGT
 25438  TGTTGATTGTGATTCTTGATTTTGAACTTGTGATATAGCTTGATCTACACTATCACCTTG
 25498  ACTAACATTTACAATAGCTGTATCTTGATTATTATTATCTAAACTAATTCTTCAAGCATT
 25558  TACATAATTTCTAATATAATTAGGATCATTAATCGAATTAGCTAGAAATCTACCAACATT
 25618  ATCAACAAAAATACTACCTCCGACAATCATAAATCTAGATCCTGGTGTACTACCACTTCT
 25678  AGTTAAATATAAACGATAACCACCTGTACCATAAATAAATAAACTTCTAATAGCATTACT
 25738  CCAAGAACCATCGTTATGAATAATTTGAGTTGTTGTAGATTGTGTTATAGTATTTGTATT
 25798  ACTTATATTAGGAGTATTATTAATATTATCACTCATAAAGCATATAATATTATCTAAATT
 25858  AAAATCTGTAAATTTTGTTTCAAGTACTCAAATAATAATATTAATTAATTTATTAATGAA
 25918  AAAAGAAATAACTAAAATTAAAAATAGAAAATCTAATAAAGAAACAAAACTTAGCCACAA
 25978  GTTTTTATTTCTATTAGATAACGAGCACCAAATTTTGTTGGTAACCGACTGTATGTTCAT
;     G-orf339 <== start
 26038  GCATAAAATATTTTCATGGCTTAGATATTGACTATTATCTATATTAAGGAGAGCTTTCTA
 26098  ATTATAAAATATAATTATAACCACTATACTATATTAAGGATATAATAAATTTTACCTAAA
 26158  AAATAATTAAAAAAAAAACTACTTTTTATTTTTCTAAGAAATAATATTATATTTTGCATT
 26218  GATTCTCAAACAAAAAAGTAGCAGATTAATAAGTATTGCATTCAAAATTTAGAAGAAAAG
 26278  CAAAGTTGTGTTCTGCTTTTATTTCTGCTTTTATAGGAAAAATTAAAATAACCATTACAT
 26338  TTAAATAGATTAGTATCTAGCAATAATAATTAGTTTTATTTTTCAGATTTAAATGTATTA
 26398  TTTATTAGATATAGAATAAGCAAACATATTCTATAATTTGAGTGGTTATTTTTTTAATCT
 26458  TTATTATAAATA
;     G-trnS(uga) <== end
 26470  CGGGCACTGTCGGATTCGAACCGACGACTTTTTTTAAAAGTACTCGTTT!TCA!AGACGA
 26528  GGGCCATAAACCAGACTCGACCAAATGCCC
;     G-trnS(uga) <== start
 26558  TTAATATAAATTTTTATTCTTATTTTTATTCTCTCCTAAAAAAATACACAATAGTAGCTT
 26618  TTATTTTATTCTTCTTATATGTTAAATTTTGTAGTCTACGTAGATTTGTAATTGTGCCCA
 26678  ATTTTTTTAATTAATTAGTTCTAGTATCCTTCGGTATAATTAATATTATAATAATTATTC
 26738  TAATTCTATTAATAATTATAAAAATAATAAAAATAATAATAAGCTACCAAACTTCAACAG
 26798  CTACTAATATTATAACTAGCTAATCTAGTTTAAAATATATAAAAAAAATATTTTTTAATT
 26858  TACTGTAAAAAAAAGGGGGAACAAATTAAAAAAGACAAAACACACTAAATGTATAATAAA
 26918  AAGCAATTGTAATTATA
;     G-atp6 <== end
 26935  TTAATGTAATTCGATAGCATCTCTTAAATATGAACATACTAATAAAGTAAATACAAATGC
 26995  TTGAATTAAAGATACTGCTATTTCTAAACCTATTAATGCTAAGAAGATAGCAAAAGGTAT
 27055  TAAAGTTAATATAGCGATAATTATAGAACCTGAAAATAATTGGAATAAGTAAGTAGATAA
 27115  GATTTTTAATAATGTATGTCCGGCAGTAATATTAGCAAATAATCGAACTCCTAATGATAC
 27175  AGCTCTAGCTAAATAAGATATTAATTCAATTAAAACTAATAAAGGTACTAAAGCTAAAGG
 27235  AGTTCCAGCTGGTATAAAGAAAGCAAAAAATTTAATACCATGGATAGATAAAGCTAAAAG
 27295  AGTCACCCCAATAAATATTGTAAAACTTAATCCTAATGAAACTACACCACTGGCTGTAAC
 27355  TGCAAAAGAATAAGGTACATTAGAAATTAAATTTCCAATTAAAATAAAAAAGAATAATGA
 27415  ATAAATAAAGGGTAAATAGATTTCACTTTGAGATCCTACTTGTTCTCTTACCATTGAACT
 27475  TAAACTTTGAAATGATGATTCTAATGATATTGACCATTTACTTGGTATTAAATTTGATTC
 27535  ATTATTACCATAAAAATGTAATCCTATTACTACTAATAAAATAAAACAAGAATATAAAGC
 27595  TAAATTAGTTAAACTTAGATTGATATAAGATAAAACAGGTGCATTTAAACCTATTAAACT
 27655  TACGACTTCAAATTGACTTAAAGGAGATAAAATAAAAAATTGTGACAT
;     G-atp6 <== start
 27703  TTTAAAATTTTAATTATAAATGACTGTTTATATTTTTATTACTGTTTCTAGGTAACATTA
 27763  AACATTACCTTACCCTATTTTTGTTTTTGTTTTTATTCCCTAATTGGTGCTGCATCCAAC
 27823  AATTATAAGAGGCTGGAATATCCTTCCTTAATCGAAAGCTAAATAATAGCTTTAGCTAAC
 27883  CTAGTCTAGCCAAGTAAAAGATTTTTATTAATAAAAACGTAGATAAATTAAAAGATCTAT
 27943  AATTTA
;     G-trnL(uag) <== end
 27949  TACGAGTAAAGAGACTTGAACTCTTACGATAATTGAATCATGAGTTC!CTA!AGACTCAT
 28007  CTGGCTACCAATTTCAGCACACTCGC
;     G-trnL(uag) <== start
 28033  TATTTATTTAATTTTTTTAATTGATGGGTTATAAATAATAAGTAGTCTAGCTTTAGCAAC
 28093  CAACAAAAATATAATCCTAGCAACCCTTGAAGTATTAATATTTAATATATAATATAATTT
 28153  TTGTTGGAGTTTGGTAGCAGCTGATTAATATTAATAATAAGCTGTCTTAGTTTTTATTGT
 28213  TTAAG
;     G-trnH(gug) <== end
 28218  GGTAAAATCAGAGACTTGAACTCTGAACATCGTCGC!CAC!AAGACGTCATTTTTCCAAT
 28276  TAAACTAATTTTACC
;     G-trnH(gug) <== start
 28291  TCTTTTTTAATTATTAATATAGTAAAATAAGTGCTTGATATGAGAATATATTTTTTTTCT
 28351  ATTAACACAAATTAAAATAAATAGTAATTTTTATATTATGATGTATGATGATATTTATTT
 28411  TATTTCTATTTTTTATTATTATAATAATTATTAATATTATTATTCACTTTATTATTAACT
 28471  GGTGAGTTGTATTATTAATATTAATAAGCTTGAGTTTTTTATATTTATTAGGTTTATAAA
 28531  TTATCCTTGCCTATTATTAAACGGAATGATACTAGCAACTTATGATAATTAATAAGTAGC
 28591  ACAACAATTCTTGTCTTGTTTTATATTCCTGCAATGCAGATAGCAATAATTAGAAAAGGG
 28651  GGAACACTATCTTTGAAACAAAGATT
;     G-trnL(uaa) <== end
 28677  TACGAATAAAGAGACTCGAACTCTTAAGGGATCACTCCCACTTTTGC!TTA!AGAAAAGA
 28735  TTGTCTACCAATTTCAACATATTCGT
;     G-trnL(uaa) <== start
 28761  TTTTTTTTTTTAATATATTTCGCTTCTTATTAATCGGGTATAATATTTGTATTAATTAAG
 28821  ATTTAATTTGTATAGATTAAATCTTAATCGTAGCTTTTATTCATAATTACTTAATATTTT
 28881  GCAAAATAAATAAATTGCTAGCTTCTTTTTGTTTATTATAATTATTAATATTTTTTATTA
 28941  TTGTTGGATAATTTTAATTAAAATACTCAGCTGCTATAAAACAACAACAAAAAGTAGATT
 29001  TAATTAAAATAATTTAATCTTAATTTCGTTTCTATAATATATGGCATATTAATATATTGG
 29061  ATAAAATTTCTTATCTAATTATTAATGTACAAATATAATACACATTAATAAAAACAAAAA
 29121  CAAAAAATAATTAGTAATATTTACTGTTTATTTGATTCTCTTTTATTATTAATTATTAAC
 29181  TCTCTTTTTTAATTATTAATGATTATTTATAAATTAGAAAAACTAGTATACTTAGTAAAA
 29241  GCTTAAAAAGCTATACATACACAAGCATTTGCTTTTTTATTTAAATTAATTTAAAATTAG
 29301  AGAAGAATAAATATTGTTGGTAAACTACTCAAACTTATTTTTGTGAAACAACCGCTATTC
 29361  TAATTATAAATCCTTTTTTTATAAAATTTTAATATCTTTATCTTTTAAAGGATAATATGC
 29421  CTTATTAAAAACAAAAAAACAAAAAACAAAAAACAAAAACAAAAATAGATAATTTAAATT
 29481  AAAATCCTTGCTTGGGAGTATATTAATAAAAAACTAGCATCGTATAGTAGCGTAGGGTAA
 29541  TGATAATGATAATAATCATAAAATAATACTTAACAGTGATTTATTTGCTAGGTATGGTTT
 29601  TATTATTGTTGGTTATTTAATAGCTTTACCACTAGCTACGTACTAACCCCTCTTTATAGA
 29661  ACAAGTAAGTATCTCTAGCTAATAACACAAGCTACTGTTAATGGTTGTGTTTTAGTTTTT
 29721  TTATTAATAAAAATACGTAGGACCTATAAGAGCCGTAGGACCCGTAGTAAGCCTAGCAAA
 29781  CTTATAATATAATTTATTTTATAATATAAACTGGACTAATTAGTAATAAAAAAAGATTAG
 29841  CATAGCATCCTTCGGTATAATTATAATAAGCTAGAGATTAATAATAAATATACAAAAATA
 29901  AAGGGGTTTAAATATTTAAATTTATTTATTTAATTTAGTTAGTACTTGTAAATACAGGTA
 29961  GACACAAGCCAAGCAATTAAAAAGAATTATTTTATAAAAATAGACGGTTGCTTGATTCAT
 30021  CCACTGGTTTTGGTCATTGGTGGTTGATGGTCGATGGTTTGTGCTACTACCAAAATTTAT
 30081  TAATTATTACGTTAGTTTTCTGCTAAAGCTAGCCAGCCTTTACAAACTTAAATTTTATAG
 30141  AGCCTGTTTATGTTATGATTAATCCAAGAACTACCTGCTTCTGCAATAAATACGGGGAGC
 30201  TATAAAAAACTAGCAAAGCGATAAAAATAAAAATAATAAATAAAAAATTAGAACAAGAAG
 30261  AAAAGTAAAAAAAAAAGTTTGATTGCAAGCATTGTATTATGCTTTTGTTATTATAAAAAC
 30321  TTATTTTAAGACTTAATTTTAA
;     G-nad4 <== end
 30343  TTAAGGTAAAATATATAATAAAGAAGAAGTAGTTATATGCAATGAATCTAAAATAACATT
 30403  AGGGAAAATACCTAATAAAAAAGTAGGTAATAATAAAGATAGTAATAAACAATATTCTCT
 30463  TCTATTTATATCTTTAACAGGTTGCAGATGTGGAGAATAAGAACCATAAGATAATCTATT
 30523  ATAAAGGAAAATAGAATAAGCAGCAGAAAGAACTATAGAAGTAGCTCCTAAAGCAGCAAT
 30583  AATAGGATTTTGTTGCCATATACCTAATAAAGATAATTGTTCTCCTAAAAAATTAAGAGT
 30643  TAAAGGTATTCCTGCATTAGCTAAAGTGAAAACAAAAAATAAAATAGTAAATACTGGCAT
 30703  ATAAGTAACTAAACCTCTAATATAATTAATAATTCTAGTACCTGTTCTATCATAAATAAT
 30763  ACCACCTACACAAATAAATAAAGCAGGACTAACGAAACCGTGTGCAATTGCTAATAAAAT
 30823  AGCACCTTCAATACCTTGAATTGTATTAGAAAATAAACCTAGTACCACTACAGCCATATG
 30883  ACATACACTACTATAAGCTATCAATCTTTTAGTATCTTGTTGTATAATAGTAGAAAAACT
 30943  AGCATAAATTAAAGAAATAATAGCTATAACTTGTATTAAAGGACTAAAATAATTAGTAGC
 31003  ATCTGGTAAAAAATTAATTAATACTCTTAGATAACCATAAGTAGCTAATTTTAAGATTGT
 31063  TCCTGCTAGTAAGATGGATCCAGCTAAAGGAGAATCACTATGTGCTTTAGGTAACCAAAT
 31123  AATAAAAGGATACATAGGTGTTTTAACAGCAAAAGCTATAAAAAAACCTAACCATAAAAT
 31183  TTTTTGACTATCTAAACTTATTTCATATAAAGAAATTAATTGAAAATCTGTTGAACCAAT
 31243  GTAACTTAATAGTATTAAGATACACAATAACATCGGTAAACTTCCTGCTAAAGTATATAA
 31303  AAAAAATAAAAAGGCAGATCTAAATCTATCTTTACCATGACCAAAGATAACTATAACTAT
 31363  AAATAATATAGGTAAAACACTTTCAAAAAAGATATAAAACAATAATAAATCTAAAGAAAC
 31423  AAAAGCACATATTTGTAAGGTTTCTAATAATAAAAAAGATATTAAAAATAATTTTAAATT
 31483  TTTGGTAATATTCGTATAATTTGATAATAAGGCTATTGGTGTTATAAAGGTTGTTAATAA
 31543  AACAAAATATAAAGAGATACCATCTATACCAAAATGTAAATGACAGTAATTTAATTGATT
 31603  AAATTCAGATACAAATTGATATTGTGTAGTATTTGAATCAAATTGATACCAGATAAATAA
 31663  AGATATAAAGAAATTTATTAAAGAGGTCGTTAAAGCTATTTGTTTCATTTTTATCTGATT
 31723  GTTTAATTTATCTGAATCAGATATAGGTAATATTATTAAAGAACCTATTATGGGAATTAG
 31783  TAATAATAAGGTGATCAT
;     G-nad4 <== start
 31801  TTTTTTTAGTATTATTGGTTGTTGTATCAAACAATTGTTTTCATTCTAATCATTAATTAA
 31861  TTGTTTTTTAATATGCTTGATTATTAAAAAAAATAAAATTTTCTTGTGCTTGATTATTAA
 31921  CAAATAAGTAGCTATCATAAGTATCTTATTTAATTTTGTTGATTGCTACATTAACAGCTA
 31981  CATGAACTATAAAGGCTTTTAAGCGAACAACTGATAATTATTAATGATAAAAATAAAATT
 32041  AAAAAATAAAAATAAGTAGATTTTAATTTTCTAAGAATAACAGTTAGTGATTGCCTGCTA
 32101  ATGCCAGATAGTGTTTTTAATATTGTGTGGTTAAAAAGCGAAGCGATTATAAGTAGTTGT
 32161  AGCTTTTTATAAATCAAGGTACTTGGAGTTGTATCTTACAATTGCATGCACAAGCATCAC
 32221  AAACAATCTTAACCACTAATTGTAGGATATAACTACCCTCTAAATTGTTTAATATTACTA
 32281  GTCACAAAGAATAAGCTAGTTATTATCAAAGCAACTTTTTTATTGTGCAATAGTAAATAA
 32341  TTAAATAATGCTTATATTTTTAGTATTAATAAGTAGTTTTTATTGATTATGTTTTTTTAT
 32401  TGTTTGCTTCTTATTTTTATTTTTTAATTTTATTTTTTAATTTTTATAATTATTATATTT
 32461  ATTATCTATAATTCTTGCTAGCTACTTATGAGAAATAAATTGAAAAGCACAAATATTTAT
 32521  TTGCACTTTTTTAACTTTTTGTTAGTAATTAGAATTGTAAAACTTTTTTTATATATTTAT
 32581  TCTAAATATTTATTTATTTTTAACCTTTATTTTTATTAATATTATTTTATCTCTATTATT
 32641  TATATTATCATGATTT
;     G-trnR(ucu) <== end
 32657  TATTCTCTTCCGGATTCGAACCAAAATATGCACTTT!AGA!AGAATGCCGTTCTAACCAT
 32715  TGAACTAAGAGAAT
;     G-trnR(ucu) <== start
 32729  TTATATTACAATTAATCCTATATTTTTTTTTTAAAGAAAGAAGCAGAAAAAAATATAAAT
 32789  GCATTTATATTTTTTATTAATTAAAGTATAGATTATAATATATAATTGGACTATAAATTC
 32849  AGTGTATTAGGTATACAAATAAAAACATTATATTATGGTTATTATGCTGCTTGCTTTGCT
 32909  TTGTTTTTGTTTGAGAATCAATGCTTTTACCTGCAAATAGTATTGTTTAGCTATTTGTTT
 32969  GTGTTAAATAGTCACTATTTAATTTTATATGCTTATATTAAAAAAATATAATAAATTTTA
 33029  CTAGTATTATAATATATTGAGCATAAAAATAATAATAAAAATAGAAATATAAATAGATAA
 33089  TCAAACTATAAGAATAAAAATGAAAAGCATAATATTTTTTTTTTTTAATTATTGCTGTTG
 33149  TTTACTTAGTACTAGATCTGCTTTGCTAGTATTAAGTATTACTTGCTTGTGATTCTATTA
 33209  AAAAACTAACTATTGTTTCAACCAATACGGTAGGAACCAACCACTAGCAAAGCAAATTTA
 33269  TTTAATACTAATAATAATTTGTGGATGGATCCTATAAATGA
;     G-trnQ(uug) <== end
 33310  CTGAGTTGACCAGACTCGAACTGATATAAGCCATTAC!CAA!AAAATGGTGTTTTTCCAA
 33368  ATTAAACTACAACTCA
;     G-trnQ(uug) <== start
 33384  TAGTAATATAATTCATATATTGTTAAAGGTAAATTTTTTATTTTTAATTTATTTAAAAAC
 33444  TTATTAAGGATCATATTAATTATTTCATACTATTAAAATTTTACATATTTTAGCTAAGCA
 33504  GCGTAGCTTTATTTGTATTAAAATTTCTAAAACACTAAAAAAAACAAAAATAAACATTTC
 33564  TATAATGCACAAATTATTATTTTTTAGTTTGCTAACTAAAAACCAGCGCTGCTTTTACAA
 33624  TAGGTGCTGGTTTGTAATAATAATAAGCCGCCCAGAGTTGCTTTATAAATATAAATATTA
 33684  AACTAGATATCACTACTATTAAAAATATTATTATTTCTTAGATATAGATAAGAAAACATT
 33744  TGATAGAAATATTAAATAATTTACAATAATGAATAAATTTTAATTATAATAATAAATTTA
 33804  TTATGTTATAGAAAATTAAAAAACAAAAACAAAAATAGGGCTATGTTATATTATTGTTAT
 33864  GCTAGCGCTGGATAAATATAAATATAATTATAAATATAAATAGTAATAATATTAATATTA
 33924  ATACTATTACAAGTGTTCTAGGGTTTTCTAGATAAATTAAATAATAAAATATTATAATAA
 33984  AGAATTATAATAATAATTTATATAAATTTAAACCTAATTTTATTCCTTTTTGGTTTTATT
 34044  GTCAACCTACAATTATAAAGAAGAAATAGCCTTACTTTGTTTAATTTATTATTTTAATTA
 34104  GCTTTTCATTTTACTTAATCTATAATAAATAA
;     G-trnT(ugu) <== end
 34136  TGCCGAAAACTGGAATTGAACCAATATCAAAATCTT!ACA!AGGAATCCGTTTTACCAAT
 34194  TAAACTATATCGGC
;     G-trnT(ugu) <== start
 34208  TGATTAGTATAGATTTTTTCTGCTAGTGCTAGGTAGTATCCACTTAATAGCTTTTATTGT
 34268  TTATAATAATAAAATTATAATTAATTAAAAAAATAGATTATTACTAGTATATAAAAACTG
 34328  CTTGAAAGGAAAAAACAAAACAAAACAAAAAAACAAAACAAAAAAACAAAAAACAAAAAA
 34388  CAAAAAACAAAAAACAAAAAAGTTTTTTATATTAGTAGCTAGCACAATAGATGCTAATTG
 34448  TTGCTTATTATTTTGTAATTGATTTTCTAATAGTTATAGCTGCAACCATCAAGCAATTAT
 34508  TACACAAAAAAGTACAAGTACCGTCATGCCATACAAGAAAAATAATAAAAAACAAAAAAC
 34568  AAAAAATAGAATAAGTTTAAGTTTGTTTATAAAAATAAACAAACTACTTATGATTAAAAA
 34628  AAAAAAAGTTTTACTATTATTAGGATTATTTTTACAAATAGAATTTTTATTTTTGTTAG
;     G-trnF(gaa) <== end
 34687  TGCCCCGTGAGAGAATCGAACTCCCATCACTATCTC!TTC!AGGATAATACTTTTACCAC
 34745  TAAGCAAACGAGGC
;     G-trnF(gaa) <== start
 34759  TTATTTTTATTTAATTTATTTTTTTATTTATGATTTGATTTATGTATGTGTCGCTAGATA
 34819  TTTTTCCATACAAGAAATATTCAACAAATTAGTAGCTTAATCTTATATATTTTTTTATAT
 34879  TTTTTTATCTAAATAAAAGGCTGGTTGTGCTAGCTACTATTATTATTTTGGTGTAATTAA
 34939  TTAATTGCTAGTTTTAACGAGAACAGGTGAAATCAACCTTGGATTAATAAAAAACAAAAA
 34999  CAAAAAACTACTTACTGTAATTAAGGATTGGTGTAGCATTGATAACATAAGTTAAGTAGT
 35059  CAACTGCTGTTATGAAAATTAGCAAAAAGCAACCAAGAACAAAATTTTATTTATTGTTGT
 35119  GATAACAAACCAAAACCCTAAGCAAGAACAAATAATAATACATTTGTAGACACAATACAA
 35179  ATAAAACTTATAAACAAACAAATAAA
;     G-cob ==> start
;     G-cob-E1 ==> start
 35205  ATGAGATCTTTAAAAAGTCACGTATTACTTAGACTAGTAAATTCTTATATTGTTGATTCA
 35265  CCTCAACCTGCTAATTTAAGTTATTTATGGAATTTTGGATCTTTATTAGCACTTTGTTTA
 35325  ATCATACAAATATTAACCGGTGCATTTTTAGCCATGCATTACACACCTCATGTAGATTTT
 35385  GCTTTTAATAGTGTTGAACATATAATGAGAGATGTAAACAATGGTTGGTTAATAAGATAC
 35445  ACTCATGCTAATGTAGCTTCATTTTTTTTTATCTTTGTATATATGCATGTAGGGAGAGGA
 35505  TTATATTATGGTTCTTATAAATCACCTAGAGTGTTAGTTTGGTCTATAGGAACAATAATT
 35565  TTAATTTTAATGATGGCCATAGCTTTCTTAGGTTATGTGTTACCGTATGGTCAAATGTCA
 35625  TTATGGGGT
;     G-cob-E1 ==> end
;     G-cob-I1 ==> start /group=ID (5.05e-39)
;     G-cob-I1-orf237_2 ==> start /first_aa=E
 35634  gaattttgtgcccgaaatgattataattttataaatatagaatcaaaccttttattttat
 35694  aatttaatattacctattaaaggtcttaaaaaattaaaatctaatcaaagaataggacct
 35754  cataattatgaaattctttctattttaattggatctttattaggtgattcttatgcagaa
 35814  aaacatggaaatggtacaagaattagttttcaacaggaagaatctaattcttcttattta
 35874  ttttggtttcataaatttttaagtgaaagaggttattgtaatgaaacattacctaaaata
 35934  acaactagactaggtaaaaaaggtaaaattaggaaaatatctagatttaaaacttatact
 35994  tattctagttttaattgaattcaggaaatgttttatgtaaataatgtaaaaataatacct
 36054  caaaatatttcattatatttatcacctatagctttagctgtatggatccaagatgatggt
 36114  ggaaaattctcatctggtttaaaaatagctactaatagttttacatatgaagaagtaaat
 36174  ttcttaggagaagtcttaagaaataattataatttgaaagtctctgtgcataaagctggt
 36234  gctttaaatcaatataatttatatatttctaaatattctatacctaatttagtagaaata
 36294  attaaaccttatttacatccttctatgtattataaatttaatggttatatttaa
;     G-cob-I1-orf237_2 ==> end
 36348  taaattaaatcatagttttatcactagtaaatttgcaatatatgtttagaaaagtttacg
 36408  tttgatgtgataaagcgatatcaatgaaaacggttaaagaataattttaagaccgtcggt
 36468  ttaacataaaatcgctacagactggctcattgataggtgcctgaaatggtgcttaatgta
 36528  cagtcgaaatctttatattaaataatttaatatcacaaggctaactaataattttaatat
 36588  gaatctaaatttaatttagatttagtttagtacagggataaatcagttttttgattaaac
 36648  aaagatttattaaagatttg
;     G-cob-I1 ==> end
;     G-cob-E2 ==> start
 36668  GCAACCGTTATTACGAATTTATTATCAGCTATCCCTGTATTCGGGCAAGATATAGTAGAA
 36728  TTAATTTGGGGAGGTTT
;     G-cob-E2 ==> end
;     G-cob-I2 ==> start /group=IB (2.51e-22)
 36745  aaacacagaagaaccacaatatggtgacgtattgttaaaaattttgcttaatgctggaac
 36805  atcccctatttttggaattatatacggtttatttttaattttattaactattagcgtgaa
 36865  aactataataacatggggacaatcagcaggggttagaagtatttctacttcagaagcctc
 36925  tcagagactacacgcagaagatctagtaaaagatccttattatataaccggattttcaga
 36985  tggagaagcttgtttccatatttctgtattaaaaaataaaaattataaaacaggatacgt
 37045  tgttttacctattttttctattcaattacatattaaagatcatctattattagaacaaat
 37105  taaaaaattttttcaaattggtacacttctagttaaaataaataagactggtaatcctac
 37165  tgtaatttattcagttcaatttattaaagatattaataattacattatacctcattttga
 37225  taaatatcctctcctaactaaaaaaagagttgattactttttatttaaggaaattgttaa
 37285  tttaataaataacagtaaacatttaaatctggaagatttaagagaaataatcgccttaaa
 37345  agcttctatgaataagggtttaaataaaattatagagattaaaaaaaaatatgaattacg
 37405  gaagaa
;     G-cob-I2-orf286 ==> start /note=LAGLIDADG ;; evalue:9.2e-56
 37411  atggggaaaaataatataaatttacgtactaaattttataattctataaggaatacggac
 37471  ccagctggggttttttcctgtacagataaaaataataaaaaggatctttttttaacatat
 37531  gcttatatcgttggtttatttgaaggtgatggtttttttactattacaaaaaatgggaaa
 37591  tacttaacatatgagttagggattgaactttctattagagatgtacaattaatatataaa
 37651  attaaaagcttattaggaattggagtagtaagttttagaaaaataggtcaggtagaaata
 37711  gtatctttaagaataagaaataaaaatcatcttaaaaattttatattacctatctttgat
 37771  aaatatcctatgttttcaaataaacaatacgattatttaagatttagaaatgctttactt
 37831  tcaaatattatatattctacagaattacctgaatattcaagacctaataaaattttaaat
 37891  gatgttacatcaataataaatgcatcttattttccagcctggttaattggatttatagaa
 37951  gccgaaggttcttttagtttttataaaaaaaataatttatatcttgtagcaagttttgat
 38011  attagtaagacagagggggtagttataatatcagctattaaaaaatatttgtcttttaca
 38071  acaagtatttacacagataaatttaataattctaaattaaaagtatccggtgtcagatct
 38131  atagaaaatgttattaagtttatagataaagcaccagttaaattattaggatataaaaaa
 38191  ttacaatatttattatgaataaaacaattacgtacaatagataaatattcaaataaaata
 38251  aatataccttcaaactattaa
;     G-cob-I2-orf286 ==> end
 38272  gcatatattagattatgatatagtccgatcaataattaaatttattgagtgtagtgagag
 38332  taattaaatttaaatttttaattatggtgactaccaacataaatg
;     G-cob-I2 ==> end
;     G-cob-E3 ==> start
 38377  CTCAGTGAATAATGCGACATTAAATAGATTTTTTTCTTTACATTATTTATTACCTTTTGT
 38437  ATTAGCTGCTTTAGCTGTTGCCCATTTAATTGCTTTACATGTACATGGTTCAAGTAATCC
 38497  AAATGGAGTTACATCTAATGGGGATAGATATGCAATGCACCCTTACTTCGTATTTAAAGA
 38557  CTTAGTAACTATTTTTGCATTCTTTTTAGTTTTAGCTATAATTGTTTTCTTTTATCCTAA
 38617  TTTATTAGGTCACTCTGACAATTATATCCCCGCCGATCCTATGGTTACACCAGCTTCAAT
 38677  AGTACCAGAATGGT
;     G-cob-E3 ==> end
;     G-cob-I3 ==> start /group=IB (1.72e-26)
 38691  aatgtgtaaaacagatgccatgcttaagagcaatcttttgaataatttacttcactgtat
 38751  gctggaaactcctaaagctttaaatactttgtattaaaaagtttaattttaattataaag
 38811  tgaaaatttttaagatgaaacaatggacaatcagcaggaaaccaaaatttatttattaaa
 38871  aaagtaggatccttagagactatacgtgaagctcctatattattaaaaatttataggatg
 38931  aagatatagtccaaccgctattgaaagatagtgggttatattaatttatatttatgatct
 38991  gacaacttctataagtttattatgtacaaaaaaatacactactaaagttaaaaaaagact
 39051  aactttagtcgatagatctaaatttattattggtaatcctttaaatgaaataataattgg
 39111  tttattattaggtgatggtcatattcaacaaagaaatttgagtaaaaacactagatttat
 39171  atacggtcaaagtagtttaagagaaaatcatttaaattattttaatcatatatttgaatt
 39231  atttaagccttttttatcccaagactttaaattaaaatcaagatcctttactgataaaag
 39291  atcaggtcaaacttatggttctgttaattttcaaactttaacactaccttgttttaccta
 39351  ttatcgggatttgttttatctacaaaagactaaaatagtacctttaaatataaatcaatt
 39411  attaacacctagaggattagcatattggataatggatgacggttcccttaaaaataaggg
 39471  tttacatcttaatgtttatgctttttcatatgaggacgtggttcgtttaaaaagtacaat
 39531  tgaaaatttattcggatccgatattactattaaatgctctattcataaccataaatccgg
 39591  ttacagattatatatttgggaagaaagcatgaaaatagttaaaaatgaaatatcccagta
 39651  tatacataaagatatgttatataaaatgaatccaaaaaattaatatcaaatg
;     G-cob-I3 ==> end
;     G-cob-E4 ==> start
 39703  ATCTATTACCTTTTTATGCTATATTAAGAAGTATTCCTAATAAATTATTAGGAGTAGTAG
 39763  CAATGTTTGGATCATTATTAATATTATTAATATTACCTTTAGTGGATCTTTCTAGAATTA
 39823  GAGGTTCCACATTTAGACCTTTGATGAAATTAGCTTTCTGGTTTTTTGTTGTAGATTTCT
 39883  TTATTTTAATGTGGATTGGTTCTCAACACCCTGATTCACCTTATTTAGAAATTGGACAAG
 39943  TGGCAACTGCTTTTTATTTCGCTTGGTTCTTAATTTTTGTACCTTTAATTGGATTAAGTG
 40003  AAAATACTTTAATGGATATTTCTAATGAAAAATAA
;     G-cob-E4 ==> end
;     G-cob ==> end
 40038  ATTATACCCCCACCCTTAAATAAGACTGCTTGCTTCTTATTTTAATACTATACTTATTAT
 40098  TATTAGGTAATTAAAATATAATAATTTTTATAGCCAATAACCAACAATAATTTGTTACCA
 40158  GTTGCAGCAAAAAAAAAAACTTTATTATTAAGTAGCTTAATGTATAAACAAGCTTGATTT
 40218  ATTATAAATAAATAACTTTGTTTTTATAAGGATCCCAGAATAAAATAAAGGTTCGAATCC
 40278  TTTACTACTTAGATTATATATCTAATAAATTAGATAATTAAGTTTATTATTTTATTTAGT
 40338  TATATGAGAATATACCCCAAAGATAAATCTTAAGAGTCCTTTTAATTAATTAAATTATTA
 40398  TATTAACTAATTTAATAAAAATTTAGTTTTACAATTAAAACTGATTGTTAACAATTAAGG
 40458  TTACTTAAATTACAAAACTTTTTATTATAATAAGATACAAACTTAAAAAAAAAATAGTTT
 40518  CGTAAACAGGCACTAAAAACAAAGTTATAATTCTTGCACTAATTATAGATTTAACAATTA
 40578  TTTGTGAATTTTTTGCCCTAGTTGTATCCAATAAATTTATTTTACAAGAAGCTTTGTTAA
 40638  AACCTACAAAAATAAATAATAAAAATAATTATAATAATAAAAATAATAAAAGTTTGAGCA
 40698  AGCAAAACTAAAAATATAATAGTAATTAGTAAATTAAGATTAAATAAACAAAACCAATTA
 40758  TAAATAAAT
;     G-cox2 ==> start
 40767  ATGATGTTATTTATTTCAAATTTTTATACCATATTTAATGATGCCCCTCAACCATGGCAA
 40827  TTAGGTTTCCAAGATAGCGCTGCACCAGGTTTTACAGGATTAGTAACTTTACATAATACT
 40887  ATAGGTTTCTATTTAATTGTTATAAGTATCGCTGTTTCTTGGACTATATTTTCTTTAGTT
 40947  TATTATTATAGCGAAAAAAATAACCCTATTGCTCATAAATATTTAACACACGGTACAGTA
 41007  TTAGAATTAATTTGGACTATCACTCCAGCTTTAATTTTAATAGCTATTGCTTTTCCTTCA
 41067  TTTAGATTATTATATTTAATGGATGAAGTAATATCACCAACTTTAACTATTAAAGTAGTA
 41127  GGTCATCAATGGTATTGGTCATATGAATATTCAGATTTTATCACAGATAGTGGAGAATCA
 41187  ATTGATTTTGATTCATATATGATCCCTGAATCAGATTTAGAATTAGGTCAATTTAGATTA
 41247  TTAGATGTTGATAATAAGCTTATAATTCCGGTAGATTGCCATATTAGATTAATTATAACC
 41307  GGTTCTGATGTATTACATTCTTTTTCTGTACCTTCATTAGGACTTAAATTAGATGCTGTA
 41367  CCTGGTAGATTAAATCAAGTTTCTTTCTTAGCTGAAAGAGCCGGAACTTTCTATGGACAA
 41427  TGCTCAGAAATTTGTGGTGTTTGGCATGGATTTATGCCTATAGTGGTTGAAGCTGTGTCT
 41487  TCTCCTGATTTCTTAGTTTGGATTGATTCTGCTTCTCAATAA
;     G-cox2 ==> end
 41529  TTTATATTTTTAAAGGATTAAAAATTTTATAATATAATTGGCCTTGCTTTTTATATTTCT
 41589  AAGTAGAAAAAATTAAAAATAAAATTAAAATAACTAATAAAAATAAGTAGCACCAGCAAC
 41649  AATAATTAAGAATAAAAATTAAATATATTTAAAGTTATTACTTAATACTAAATACTTAGA
 41709  AAAGCAGTTCTATTTATTGTTATTCAAAGCTAGTTACACTACACAATACAATTCAATACA
 41769  ATAAACACAACACAATATCACACAAACAAGGTTACTACCAAGTATATTAGCATAATAAAA
 41829  TAAATGCAAATAATAACTTTTATTTGTTTATTTTATTTGTAGATTTAATTATAATATTTA
 41889  TATTTTTATTTATTTTATCCCCCCTTATTTTTCCTATTTACTACTTGTTTTTAGGTATCT
 41949  GCTATTAGCGTTTTATTTTTAAGGAGTATCATTAATATAAGCAAGCTACATTAGTTGTTA
 42009  TTTTCAAGCTAGCTACTTATTTATCGCTTCTGATTATTCTTAATCTAGATATTGGTATTT
 42069  ATAAATAGCTGGGATTATCATTATCATTTAAATTATCATTATAAATTCAGGGCCTACAAA
 42129  AACAAAGCAAGCATTCATAAGTAACTAGTTTGAAAATAAGAATAAAAATAAGAATAAATA
 42189  TAAGAATTAGTATAAGTAGCTTTTATTTTATGCCTGTTACATGTGGTATTTTATTTCATT
 42249  AAAACCTTATTTGTTTTATTTTAAAAAAACAAAAAATAAAATTAAGGTAAAAATAGAAAT
 42309  AATTAAATCTTTTTATTTTAAATTATTATTCCCTTAACTTTAGTTCTTTGCATAGCTAAA
 42369  CTACTTTCCTTTTTTAATTACGGAAAGTAATGAGTATTTAATAAAATATATGCAAAAGCT
 42429  GATTGTGCAACTAAAATTTATATTATCTACACTATTAGCTATAGCAGAGGAGGTAAACCA
 42489  AAACTAAGTTTTTATGTTAATTTCTAGCTTATTATTATTATAATTATTATTACTATTAAT
 42549  ATAATTAGAATAATTATTATAATTAAACCGAAGGGTGTTAACACTCCTTATAATAAAAAT
 42609  AAAAATCTAAATAATATCAAATGTATTTTAGATTATAGTTTTAAAATTAAATAGCCTTTA
 42669  AATAAATTAATTTTATTCTTCTAGTTCTCACATTAAAGATTCTCCACTAAGATAGCTTTT
 42729  AAATTAAGCGCTTTAGCTACAGCTGCTAGAATTATAATAATCAACAATAATAAGTATAAC
 42789  TAGTGCAGCTGAAATAAGTGATATATAGAAGCTAGCGAGGGTTGTGATGGTTGCTTGTTC
 42849  AGTATTTAGCATACTAATAAAAACTAATAAAGATAAAAAAATAGAGTAGCATATCAATAA
 42909  TCAATCTAAACTCCGATTAATTCTATAAACTATAAAAAAATTTAGTTAAAAATAATAATG
 42969  AGGGGGTGTTTAATTTTAATTTTTATCCTATTATTAAGTTAATTTTTTTTAATGATTAAA
 43029  TTATATTTAATTTATTTAGTTTAATACAATAAATTATTATTTATTAATTATAACTTTATT
 43089  ATTTATTATTTATTATTTATTATTCCTAATAAGAAGAATAAAAAGCAAGCAGCGTTTTTA
 43149  AGTATAAAATATTCAGTAATCAGTAAATACTTTTGTTTGTTGTGTATTAGCAGCTTTTAA
 43209  GATCATCGTTTTAACAGCGTTGCTTTGATTTATACTAGTAACCAACAAGATTT
;     G-cox3 <== end
 43262  TTAAGTATTACCCCAGAAATATACTGCAACAAATAAGAATAGCCAAACAACATCCACGAA
 43322  GTGCCAATATAAAATACTTGATTCAAAACCATTGTGGTGTTTTGTAGTAAGTTGGTAATT
 43382  AATAATTCTAATTAAAGCAACAGCAATAAAAAGAGTCCCAATTATAACATGTAAACCATG
 43442  TAAACCAGTAGAAGCATAAAATGCTGATCCATATACACCATCAGACATAGTAAAACCTGC
 43502  TTCAGAATATTCAAAATATTGTAAACCAGTAAATACTATTGCTAAAATAATAGTTACGAT
 43562  TACACCATCAATAGCAGCTTTTCTATTTCCAGCTATTAAAGCGTGGTGTCCATAAGTAAT
 43622  AAAAGCTCCACTAGATAATAATAAAAAAGTATTTAATAGTGGTATTGCAAAAGGATCTAA
 43682  GGGAGTAATACCTAATGGAGGCCAAGCCCCACCTATTTCAATAGCAGGAGATAAACTAGA
 43742  ATGAAAGAAAGCCCAGAAAACAGATAAGAAAGCGAAAATTTCACTAACAATAAATAAAAT
 43802  TACACCCATCATTAATCCGTTTTTTACTTCTTTGGTATGGTGACCTAAATAAGTTGCTTC
 43862  TATTACAACGTCTCTAAACCATAAAATCATACCATATGTTGTTAAAATGAAACCTATACT
 43922  TAATATATATCCTCCATATGTATATCCATGCATATATAATACTGCCCCTATTGTTAAATT
 43982  TAATAAAGAAAATGAAGTTAAAATAGGCCAAGGTGAAGGATCCACTAAGTGAAATGGAAA
 44042  ATGTTGAAATTTAAAAATGTTATTTGTCAT
;     G-cox3 <== start
 44072  AAGAATTAATTAATTATTAATTTAAATTATTGTTTTTATTATTATTATTTATTGTGTTGT
 44132  AGCTAGCAAAAAACAAAAAACAAAAAAATAAACACTATTTTTGTGTAAAGAGTGCTAGAT
 44192  TTTTATTTGTTAATGCTTGCTACTTAACTTAAAAAAGGTATCTTTAATTAATGAAATTAT
 44252  AATAAATCATTAAAAAGAAAGCTTTATTCTAGTAGACTTATAATTATTATAATTATTAGC
 44312  AAGCATTAATTTTTTTAATCAATAAATAATTTAATTTATTTTACTCTAATTTTTTATAAA
 44372  TACCAAGCAAATCGTTATTGTTCTTCAATCAAAGAATTATTATTATAATAATAATAAAAT
 44432  ATAATACATAGTGATAAAAAGTATAACACTTTATTGATAATAAGCTAAAATATATTGTAT
 44492  AATCGTCGGTCAAAAATTATTTATTTTTATAATAAATTTAAAGGACACCTACATTATATT
 44552  TTTAATTATATTATTAATATTAATATTAATAATAATAATTAGCGTCAATAAACAATAATA
 44612  TTATAATTTTTTTAACATAAAAATGTTAAGTTTTAGTTGGTTGCTTCAAATTTTGTGTGG
 44672  GCACTGATAATTTATATCACTGATTAATGATAATAAATAATTAATAAGTCTATAGGTAAA
 44732  AGCTTTTTTGTTTTTTGTTTTTTTAGTTCTAGGTGTTACTTATTTGTGCTTTTTTAATAA
 44792  ATAAAAAAGGTAGCAGGTTAATAAGTAATATATTTAACCGATGTTTGCTTATTGTTTATC
 44852  CAGTTCTACTATAATATAACATAACATAATATAATAAAATAAAAATAGTATAAAATAAAA
 44912  ATACAAATATAAATTAAATAAAAATAAAGCAAGTCTAGAAATAAGTAGCTTATGT
;     G-trnE(uuc) <== end
 44967  TGATCCTTATCAGATTTGAACTGATCCTGACTCCTT!GAA!GGGGAGTTGTACGAACCAC
 45025  TATACGAAAGGACC
;     G-trnE(uuc) <== start
 45039  GTTTAAATATTCTTTTTATTAGGTAGGTAAAACATTGATTATTAACAATAGAAATATAGC
 45099  AGATCCAACTAATTTATTTGATTATTTATTTTTAGTTTATTTTTTTAGTTTATTTGATTA
 45159  CTGATAACCAACAACAAAATAAAGATTA
;     G-trnD(guc) <== end
 45187  CGAGCCCTTCCAGATTCGAACTGGAACAACTCTAATT!GAC!AATTAGATGCTCGACCTA
 45245  TTAAGCTAAGGGCCC
;     G-trnD(guc) <== start
 45260  TTTGTAATTCATAATTATAAAATGAAAATTAATAAGTGATAATATTATAATTTTTTTTTT
 45320  CTAAATTAATTAAATACTTAGTATTCTTATTTTTTGTTTTTTTATATTTATTCTTATACT
 45380  TATAATTTAAAATAAGTAGTTGCTTGGTGGTGACTACTTATTAATCAAGCTGCTGTAATT
 45440  AAAACAGTAGCAATTGTTGTTGCAACTAGCAAACCTTGCTAGATTATCTTTTATAATTAT
 45500  TTTTTTTTTAATAGCTTTCTTTACTATTATAATTCTAATAAAATTAAAGTAAATTAAAAA
 45560  TTTGCTATATATCCTAAGTAGTATTTGGTAGTATTAGCAAACCAACAATAATTGTTAAAT
 45620  ATAACTAGGATAGTTGATTATAATTAACTAAAGCTACCTGCTTATATATTTTTATGTATT
 45680  AGCTAAAGCAGCAGAGGGGGTTCATCATTAATTCTATTTATTTCAGTTTTTAATTAAATA
 45740  AAGTTTTTTTTATTCAAAATTGTTATTGTTTTCTTACAATTGTTTATTATAATTATACTT
 45800  AAAATAGAATAGATTCAAATACAAGAATAGTATTAATTAGTCTGTTTTAC
;     G-atp9 <== end
 45850  TTATGAGTAAAGTAATAAGAAAGCCATCATTAATGCAAATAGTCCAGTTGCTTCTGCTAA
 45910  GGCAAACCCTAAGATAGCGTAAGTGAATAACTGTCCTCTTAATTGAGGATTTCTAGCTGT
 45970  AGCTATAATTAAAGAACCGAAAACAGTTCCAATTCCTGCTCCAGCACCGATTAATCCTGA
 46030  ACAAGCTACTCCAGCTCCAATATATTTTGCTGCTGCTAACAT
;     G-atp9 <== start
 46072  AATAAATTTATTATTATCAATTGATAGTGTCTAACATATTAAAGGTTAATCAAAAAAAAA
 46132  AAAGTTAGTTTTTATTTAATACTCTTTTATAATTATTTTATTATTAGCTGAGTTCATTAT
 46192  TAAATTTTTATTTATAAAGTATTACTTTGTGTAATATAAGCTATCTATGTTGAAGACATA
 46252  AGAATAAATAAGACATAATAACTTTAAATACTTAATACTTAGAAATGCTACTATAAATAT
 46312  TTAATATAATAAAAAATAGTTTGTTGTGCCTTACTAGCCTAACTATGTATTAATTTTGTA
 46372  AATTAAAAACAAAAAACAAAAAATAAGTAGTGCTGTTTTTTATATTCTAATTACCTTCGT
 46432  AAGCAAACTAATTAAAATCAAAAATCTTTCTAATATTGTCTTTTTAATTACAATTATACA
 46492  ATAATAAGTTTTGTTGTGGTTGTATTAGATTCAATGCCTAATTATTAAAAAAACAAAAAA
 46552  CAAAAAATTAAAAACAAAAACAAAAACAAAAAAAGCCGGTATAAGTTAAGTTAGCTTGCA
 46612  AAGCTAGCACAAAAAATAAAATTAAAGTAAATTTAAAAATAAATAAATATATATAAAAGT
 46672  ATCGATGATAATCATATAGTAACATCAAAAAAGAATAAAA
;;     rnl ==> ;; mfannot: 5' +/- 50 nt
 46712  AAAGTAATTCAAAGGGGTTATTAAGGAAAACTAAGGCAAATTTATACAAAAGGAGGTCAC
 46772  AACCAAAAGCTTACCCAATAATCATTCAGTATTAAAAATAATAAATGAAACTGTTTATTG
 46832  GTATTCAGAACAGTAAGCGATCCTAAGGTAAATCTTTTAAAAATAACTTCCTGAAGTAAA
 46892  ACATTTTATTAAGGAAAGGAAAGGAAATCAACCGAGACTCCGAAAGTAATGGTGAGTGAA
 46952  ATCGGACTAGCCTATTTTGTTTTATGAATTGAAGGGATTTTTATTAAAAATCCAGGAATA
 47012  TTAACTATTATATTCTCTTATTTTTTAATAAAAAATATTAGAAAAATAATAATAATATTT
 47072  CACCATAGAAGGTAAATCGAGTCCTGTAGAAATATAAAACAAAAATTAAAATTTAGAAAT
 47132  TTAAATAATAATTAAGTAAATAATTATTTTATTATTATATAATAAATTTAAAAATTACAT
 47192  TTAAATATTAATTAAAACTAAAACT
;;
 47217  CATTTATAAAAAAAAGTCTTTTTTATTTTATATAGAATAAAAAAATTATAAATAAGTATT
 47277  CTAGATTGGAGTACGATGAGAGATAACTTGTCGGAATAAAGGGGAACCATCCTCTAAGGC
 47337  TAAGTATTATAAATTTAGCGATAGTGAATAAGTACTGTAAAGGAAAAGTTTGAAAAGCAT
 47397  GTAGTATACAAATATTTGATTATTAAAATAAAATTTATTTTAATAATTAATGCGGTGAAA
 47457  TAGACCATGAATTAGTAACTCTATAAGCAGTCGAAATTCTATTATGAATATAAAATATTT
 47517  AAGAATAACGGCGTACCTTTTGCATAATGGGTCAGCAAGTTAATAGGAGTAGCAAGGTTA
 47577  AAAGCCCTAGCGAAAGCGACTGGACTATAAATTATTGTTTTTATTTAATATAAAAATATA
 47637  ATAATAATTATAATAATATACATAGTGATGGATAAGTTACTTCTATTAGACCCGAAGCCA
 47697  GGTGATCTTACCAAGACCAGATTATAATGGATCGAACGGTTGAATGTTGCATTATTCTCC
 47757  GATGAGTTTTGGTAAGCGGTGAAATGCCAATCTGACCTGGTGCTAGCTGGTTTTCTACCG
 47817  AAACATATTTAAGTATGATGTCTACAATAATATAAAAACATAAATTTATGGAGGTACAGC
 47877  AAGGCAATTCCCAACAAATTTAAGGTAAAACAATAAATTTTCTTGTTTTTTGTTTTATAT
 47937  TTTTATAATAATAAAAATTCTATTTATAAGATAAAATAATTAATTAAATTAACTTTAAGT
 47997  AGCCTTATCTGCGTTCAGGTTGCGGGGATCTAGACAATCTTACCTTTGGAAGCGAATCTC
 48057  GGAATTACATAAATTGATGGTAGATATTCAGACTGCTCATGCTAAGTTGGGCAGTCAAGA
 48117  CGGAAACAGCCGAGAACACTGATCAAGGTCCCAAATGATTGTTAAGTGAAATTAAGGACG
 48177  TAGCAATATCGAATACAGCTGTGAAGTGAGCCTGGCAGTCGCTACTTATAATGATCGTAT
 48237  GTAACAACGCATCAGCAGTCTAGATAGTAGCGCCGAAAATTTAACGGGTCTTAAACAATC
 48297  AACCGATATCGTGTTGGTTAATAATAATAAATTTGTTATTAATCTAGGTAGTAGAACATT
 48357  CAGTAAAACTTTAAATCAAATAGTGTTTCATTATTTTGTAGGATACTGAAGAGAGAATGC
 48417  TGACATGAGTAACGTAAAAAGAAGTTATAATACTTCTCGCCGAATACGAAAGGGTTGCAA
 48477  ATAGGAAAGGTTAATCCGTTTTGTTTTAATGCGGCCTCTAAGGGATGTAGCTAAAGCTAC
 48537  TACTGATGAGTCTATAATAGAAAGTCTAATATTTAAAAAATAGACCAGGAAATTAATATT
 48597  ATATTACTACCGTACCCTAAACCGACACAGGTTCGTAGGTAGAGAATACTAAGGCGTAGA
 48657  GCTAAAAGTTGTTAAGGAACTCGGCAAGATCACCTCCTAAGTTTGACGACAAGAGGGACC
 48717  GTTATAAGCTAGTTTATTTATATTCTTATTTTTTTATTAATTTAAATTAATATTGCTAAT
 48777  ACATAAAAAAATCACTTATAACGGTGACACAAAATCGGAGGCCACGACTGTTTACTAAAA
 48837  ACACAACACAGTGCAATCATTAATATGATAGTATACTGTGTGAAATTTGCCCGATGCCAT
 48897  TAATATAAGAGCGATCATGGTTTTCTGTGATTAATCGAAAATCTGGTTAATAGCGGTCTT
 48957  AACTATGAGGATCCTAAGGTAGCAAAATAAATTGGCCTTTAAATGAGGTCCGGTATCAAT
 49017  AATGTAACGATGGTCTCACTGTCTCTACAACTTGCTCAGTGAAATTGAATTACGCGTGCA
 49077  GATGCGCGTTGCCTTCAGGGGGACGGGAAGACCCTATGCAGCTTTACTGTAGTTAGTTAT
 49137  CATATGAATCTAGAACAATCAAAATTAATAGTGAATAGGGAAGTCGATAGACAAATAGTG
 49197  GAAACCTTAAAATTCTGATTGGGTTTATGTTTACCTTAAATTTAATAAAAAAAGGGAGAG
 49257  TTTACTAATTGGCAGTTTGACTGGGGCGGTCGTCTTTAATAGAGTAGCAAAGTACATCCA
 49317  AATATTTCATTTAAAACTAAAAATTTATTGTTTTATAAATTTTATCACAAAAAACTTTAT
 49377  TTTATTTTAGTATAATTTAAAGTAATAATTAATTTAATTAATTAACATTCTAAATTTTTC
 49437  TTTCTAATCATTAATTTTATAAGGTATAGCTAGAAATTGAATGGAGATCAATCAACCAGT
 49497  GATGGGTTGCGCAGAGTTCAATGGCGATAAGCATGCTTAACTGAAAGACTTAAAAGTCGC
 49557  ACAGATACGTAAGTAGGGCATAGTGACCCCTCGCTATAATATGGGATAGACGGGGATCAA
 49617  TTAATAAAAGTTACGCTAGGGATAACAGGCTGATCGCGGACGAGAGTACACATTGTCTCC
 49677  GCGGTTTGGCACCTTTTTATTTAAAAAAAAAAATCAAATAAATATAATTATATTTTAAAT
 49737  TAAATTTATAATAATTAAATTCTAAATACTCTCAATATCTCATTTATATCTTGTAAATTA
 49797  TTACAGTGATCTTAATGAAATATTTATAGAATAGGAGATTATATTTCTATATTTGTTAAA
 49857  AAAAATACATTGGGGAATCTTAATAGCAATATTAATTTA
;; mfannot:     /group=IB (1.02e-25)
 49896  gaagttggctatatgctggaacacccttagagctttcaatacttatttataagtgataat
 49956  tttaaagattgggcaatcagcagggaagttataaattttaggtcatagcgactgtagata
 50016  ttttaacccttcaacgactacacgccaacaaccagaagctacataaattgtattctttat
 50076  gctggttgaagatatagtct
;; mfannot:
 50096  AAACTTAAATGAAAGT
;     G-orf102 <== end
 50112  TTAAGAATTACTTATTATATAATTATTTAATAATAATTTTATAAGTAAATAAATGCGAT
;;
 50171  GTCGACTCATCCTATCCTCCGGGGGTAGAAGCTTGGAAGGGTTCGGCTGTTCGCCGATTA
 50231  AAAGGGTACGTGAGTTGGGTTTAATACGACGTGAGTCAGTATGGTCCCTATCTTCTGGAG
 50291  GAATAATAGTAAAAAGGGGCAGACCTTCTAGTACGAAAGGATCAATAGGCTGTGTTTCTC
 50351  TAGTGTACCAATTGTTTGTAATTTTTTTTATTAAAAAAATATGAATGCATAGTTGGGTAG
 50411  CCACAAACAT
;     G-orf102 <== start
 50421  AATAGATAAGTGCTGAATGTCTATAAAGCAAGAATCTAACCCCTAGATACTAATATGGCT
 50481  AATATTATTAATTATTGTTATGTTAGGGCGGCTTATTATTAATAAATAAGCAGCTCCAAC
 50541  AAAATAAGTAACATTTAATTTATTTTTTGTTTATTTA
;;     rnl ==> ;; mfannot: 3' -20/+180
 50578  TATTTATAAATGGATACTAGTTAAATTAATAATTAAAATGAAAGCCTGTAATTAAGAAAT
 50638  AGAACATTTCTAGATAGGTTGCAAATGTACGTACTGTAAAGTATTCAGTTTAGCAATACT
 50698  AATTTATAAAAATACTTGATGTTTTTGATTATTTATATATATAATAGTAATTTACTTTTC
 50758  TTTAATTTAATTTTACTTTACTAGTGATAAATATAAAATTTAACTTAACTTAGTTTAACT
 50818  TCACTTTACAATTAGTAAAAGCATAAAAATTTTACTGTGTTCAATTCTTATTAATAATAA
 50878  TAATTAAAAATAATAATAATAAATGGTTTTAATTTTGTACGAGCACAAGTATTATTTTAT
 50938  TAGACAATTTTATTATAGTATATTTGTTTAATAAATATTTTTATTTATCTAATTTACCTT
 50998  CTATTTTATTGTTTTATTTATGAATAATAAAAATAATAGCAATGATTATAATAAATATTT
 51058  ATGTAAAATAACAAAACAAGGCATATGATACTAAAATGTAGTATAATTATTATAATATAA
 51118  AATGATTATTCACAAT
;     G-trnM(cau)_2 ==> start
 51134  AGCGAAATAGTGTAACTGGATAGCACTATAGCCT!CAT!GAGCTGTCAATTTAGGTTCAA
 51192  ATCCTGATTTCGCTA
;     G-trnM(cau)_2 ==> end
 51207  TAATATTTTTATTCTTAAACTTTTTATCTTATACTGATTTTTAATAAACCTTTAGATAAT
 51267  TTTATACTCTTATAATTTAAATATTCTGTCACACAATACAATCTACCTCTATATTATAAT
 51327  ATTAAAATTAAAAAAGATGTTCTTGATGGTGCCTTGGAAAAAGGTAAAGAATTACTTAGG
 51387  GCAGGAGCAACAGATATTACTCCTAATTTAAATATCGCTGCAGCAGTAGGTAAAGCAGCA
 51447  GCTGAAGCTTTAAAACATACAGGAGGTATAGCTCCTTTACCTAGAATAGGAGTAGTAGGA
 51507  TCCACTGCCTTAGTTACGGGAGCAGGAACAAAAATTGGAATAGAACTAGGTAAAGCTTCA
 51567  ATGGATAACAAAAAAAAATAAAAAATGAAATTGAAGCATCTAAATTAGATGGAATTTATA
 51627  AAGATGGAAGAAATTCACCTTCTTAATTTGATAGTGGATTTATACATTCTGTATTAGAAG
 51687  ATAGGGAAATACCTTTAATTATTATGGTTAATGGTTTATGCTATTTAAATTACATAGAAT
 51747  TTAGTTTAATTTTAGGTTTGTTCTCACTATTATTTAGAAAATATTTATTTATAAAAATAA
 51807  AAAGATTAATTTTAAAATTAAAAAATAAAAATAAAGAAGTTGAAATTATTAACGATTAAA
 51867  ATATAAGTTTAAATAAGGCCTTTAATACTGTAGATAAATATACTAATTATTTAATTTTAT
 51927  TTGTATTTCTATGTTTATTTTTAATTAAGTTTATAAATATTTATTTTAGTAGTAATTTAG
 51987  CTGTAAATATTTATAGTTTTGTAAAGGTTTATAATCATATTAAAAACAATAACTTTGTTT
 52047  GCTTATTATTTTATATAAAATATGAATATGTTGTAAAAAAAAATTTTTGATTTTAATTTT
 52107  TTTTTTTATTTTAAATCTATGTAACAAGAAAAATATTAATAGAAAATTTTTTTACTCAAT
 52167  TTCATAAATTAACTGAAATTAAATTTATTAACATTTTAATGTTAAATTTAAAAATTGATT
 52227  CTTTAAATATTCCCCCTATAATTATAGTTTTATTTACATTTACAATTAGTAATTTATTAG
 52287  TTTTCATGGTAATTGATCTTCTACTAGGTATGAATAAAATTACTTATTAATTTATTATTT
 52347  ACCTAAAATAAATAAAATACTAAAATCAAACATAAATATCAGTTTATTAAAGTAACTGTT
 52407  CCATTCAATGAATTAACTGAAATTAAATTTATTCAGGTTTAATGTTAAACTTTAAACTTA
 52467  ATTATTTAAACACCATATTGTTTGCTATGATTGCAAGCTAACCAATTCAAAAGCTTAAAA
 52527  AGAATTAAAAAATAAATTAAAAGAACAAGTAAAAGAAAGTAAAATTTATTAATTAATATA
 52587  AAAAATAATAAATACTTAAAACCAAGAAACAAACTTACTATTGCGTTTATTATAATATAA
 52647  TTGTAGTAAGACTGAATAAAAATAATTATTATTTACAGGGAAAGTT
;     G-nad2 ==> start
 52693  ATGATTTTTATCTCTATCTTAACATTAATAGTGGCTAAGGCCCTACCTTTAATACACATA
 52753  TCAACAATACATTTTACTAGAGTATCGGCTATAATATTCATTTTTTCTGGGGTATTAACT
 52813  TTTAATACTTTTTATATTCAGTCAATTGGATCAGGACTTGGTATATATAGCGGATTATTA
 52873  CAAATTAATATCATTAACCAAACAATGGAAATATTTATATATTTTATTGGTTCATTAATA
 52933  TTAATTGCTTGGCCTTTAATATTAAACAATAATACAAATATTTTACCTATTGTAGCTTCA
 52993  GAAAATAATAACACAAATACAAAAATTGTGCCCACACAAAACAATTATATCAGTGTAAAT
 53053  ATCAGTAATAAAGAAAATACACAATATTCCACAGATTATTCTTTAATAGTCTTATTTAGT
 53113  ACATTAGGATCTTCCTTATTAATCTCTAGTTATGATTTAATCTCCATGTATTTAAGTATA
 53173  GAATTACAATCTTTTGGATTATATGTACTATCAACTTTATATAGAGATTCAGAATCATCT
 53233  ACCAATGCCGGATTAAAATATTTTTTATTAGGTGGTTTATCTTCCTGTTTAATATTATTA
 53293  GGTAGTGGTTTAATTTATTCTTATACCGGAATAACAAATTTTGAATCTTTATATCATTTA
 53353  ATATCAGTATCAGAATTAAATTATATTATTCAAGGATTAAGTTTAGGTTTAATTATTATT
 53413  TTAATTGGATTTTTATTTAAAATATCTGCCGCACCTTTACATAATTGGTCTCCAGATGTA
 53473  TATGATGAAACACCGACAATAGTAACAATTTGGTTAACAATTATGCCAAAAATAGCTATA
 53533  ATTTTATTATTATTAGAAATTCAAAGCCAAATAATGAGTATAGATGGATTAATTCCGTTA
 53593  TTAAATAGTATAAATGATTATCAAGAAATTAGTAAAAGTTTAATGAGTCCTTTAAATATT
 53653  ATAGTTATGCCTAGTGCAAATACTTTTTCAATATTAAAAAATTTATTTTTAATAAGTTCT
 53713  ATTTTATCTTTAATAATAGGTACAGTAGTAGGATTAGCTCAAACAAGAATAAAAAGATTA
 53773  TTTGCTTATAGTACAATATCTCATATTGGTTTTATATTATTAGCTTTAGCTATTAATACG
 53833  GAACAATCTATAGATTCTTTATTATTTTATATTATACAATATACTATTACAAATTTAAAT
 53893  GTTTTTTTAATACTTTTAGCTTTAAGTTATAATTTAACACCTCAAACAAAATTAACCAAT
 53953  TTAACAAACCAAATCTTTCCTTCTAAGTTAAATAAAATTTTTTTAGAACCAGTAAAAGAT
 54013  ATAAGATATATTACTGAATTAAAAGGTAAATTTTTTATTAATCCTATATTAAGTTTAAGT
 54073  TTCTCAATTTGTTTATTTTCTATGGCTGGTATCCCGCCTTTAATTGGATTTTTTTCTAAA
 54133  CAATTTGTTTTATATTCAGCATTAGAAAGCGGGTATTATTTTATCAGTGTAATAGCTATA
 54193  ATAGTAAGTGTTATAAGTGCTTCTTATTATTTAAAAATTATTAAAGTTCTTCATCTTGTT
 54253  CCTACAATGCAAACAGAAAAAGACAATACAACTAGTGAATACAAAGCAAATGAAAACTTG
 54313  GCTCTTAACACTGCTGATATTATTTTGCCTATTAATTTAAGTAATAATTTAAATTATAAA
 54373  CAAAGCATAGCAGGAACAATAAATTTAACAAATTTTCACAGTTTTTTAATATCAAGTTTA
 54433  ACTTTATCTATTGTATTTTTTATTTTTAAACCTTCTATTATCTTAAATAGTACACAATTA
 54493  CTATCTTTATCTTTATTTAATAGTTA
;     G-nad3 ==> start
 54519  A
;     G-nad2 ==> end
 54520  TGAATAATTTATTTTTTCTTTTTATTTTTGTTCCAATTTTATCTTTTATATTACTAGCTT
 54580  TAAATGTTTTACTAGCTCCTCATAAACCGGATGAAGCAAAAGTTTCTGCATATGAATGTG
 54640  GATTTACACCGATATATGGACAAACTAGATCGACATTTCAAATTCACTTTATGATTGTAG
 54700  CATTATTATTCTTAATTTTCGACCTTGAAATTTTATTATTATTCCCGCTTGCTGTTTCAT
 54760  TATATCAAGTGTCTACTTTTGGATTTACAATTGGAATTGTATTCTTTATTATTTTAACTA
 54820  TTGGTTTTGTATTAGAAATTGGATCTGGAGCTATATCTCTTGCTAATTTTGAAGTAAAAA
 54880  TTAATTCTAATAAATAA
;     G-nad3 ==> end
 54897  CTAAAATAAAAATTAATGAATAACTAATATTTATTACCCCTTATCCCATTTTTTGTTTTT
 54957  TGTTTTTTTTGTTTTTTGTTTTTTGTTTTTTTCTATTTTAATAATAAATATAAATAATTA
 55017  CTTACTTATTATTATTTTAATAAACCTTTAATTTAAAATTTATAATTAATATTTATAATT
 55077  TGTTAAAGTTTAAAGAAAGATTAGATTATTTTTGTCGTACTTTTTAATTGTAAAAGTTAA
 55137  AGATCCTAATTTCTAGTACTATTGTGTAATTTCACCCCTAAAGCTAAATAAGACTAAAGA
 55197  GATATTAAAAATCATGTACTCCATCTTTTTATTAAAAAAAAAAAGTGTTACTATGCAAGC
 55257  TATCAAAATACGGTTTAATATCTTCTAGTTTAGTTATTAGCGGCTTAGGTATAAATAGGT
 55317  AATTTTTTTTATAATATAAATCTAGTAAGATAGTTAGTTATAAAAATAGTAAGCTTAAGC
 55377  GGCCATAGGTTTCATAATATAACTGAATAAATAGTTAATAATAAAATTATTTTACTTTAC
 55437  TTAAAAGCTACTTTTTTGTTTGAGATTCAGAAAAAATTATAGAATATTTTAATTTTTTTA
 55497  TTTATATAAGTTTGGCTTTATTGTTCTTAAAAATTAAAGGAATTAAAAAAATTGTCGAAT
 55557  TCAACTAGTCTAGCTATTGTATTTAACAATTGCTAGCACTCCTTACACTAACACAAAAAT
 55617  TTTTTACTTTAAATTATAAAAAAAAAAGCAACAATTCCCAGATAAAAATAAATATCAAAT
 55677  AAATAAGAATAAACAAAAGTTATTTACGATTCAATCAACAAAACTAGCCTTATTTAATTT
 55737  ATTTATATTTTATCTTATTATTTTTATAGTATCTATAGCTAGTTTTTATTTTTTTTTTAA
 55797  TCACAAGCAAGTACACCTTATCATAAAAACATTTTTGTATGATTAATAAATTTGATTGCA
 55857  ATGCATATTTGCGTTTTATTTATTAGTTATTTTCTTTTTTTTTTTTGCTTTTTTCCTAGC
 55917  AAACTTTTTAATACAGTTGGAGAATCCTTTTTTATTGTATATTTTTTAATTAAATAATTT
 55977  TTTTTTTATTAAAGCGCCGCTAGTATTTCTTAATTTTATTATTAAAGCAATTTATTAATC
 56037  AAAGGTCGGATACTTCTTAATAATACCATTAGTGAAGTAAAAATTAAAAATTGTGCCTAT
 56097  TTAGGTATAATAATATATTTTACCTTTCGCTAGTAATATATAAGTAGCACATAATAATAG
 56157  GTCTATATTATTACTAGCAAAGCAACCCTTGATTATAAGTTTTATAACTTTGGCTTTAAT
 56217  AATTATAAAAATGGGAACAGGTACCAGAAATAGTTTATTTTTATTA
;     G-trnS(gcu) <== end
 56263  CGGAATAAAGGCGAGTCGAACGCCCAAGGGCACTACCCAAACGATT!AGC!AATCGTGTT
 56321  ATCTTACCAATGACGATTATTCC
;     G-trnS(gcu) <== start
 56344  TTCATAAAGATGAATTATAATAAATCTTATTAAAAAAAAAAAACTTTGTTTAATTAAATA
 56404  ATAGTACCTACCATTTCTAAGTACAATTATTAGATTAATATACTAATATTATAGGGGGTG
 56464  TATTTTATTGTGTCTGCTTATTATTATATTAATAAATTAACTGAAAGCAAAATTGGTATA
 56524  TAAGTAGCAAATTTTTATTTATCTTCTGCTATGTTACTACGCTGTTACGTTGCTATTCTG
 56584  CTATTCTACTACTTAAGATAAAGACACAGTTTTATTATTGGATCCACCAACAATATTTGG
 56644  TGCCTCTTATTTTTATGTTTAGTATTTTTATTATTAAAGAAAGTATAATTTATGCGACAA
 56704  TATATAAAAAAAAGAATAATTATAAAAAAAAGTAATAAGTAGCTAATATTATTTAAAATA
 56764  AAGAGACAAGACACAAGATACAAGACACAAAATTAGCTTTTTGTCATTATATTATATATT
 56824  TACTATAAGCTTTTGTAAAATATAAAAATAAGTTTGTATTATATTATTTTGTATTGTATT
 56884  AATATGTAGTCAGCTTTATAATTAAGCTAGCTAGCTTTTTATTAAATTCATTTAATAAGA
 56944  GAAGGGTTTTGTATTCTACTTCTATTTAA
;     G-atp8 <== end
 56973  TTAGATTTTTTTACTTAATTTAGTTATATAAATTCTAATTACTTGTTGAAATGTAAATTG
 57033  AGGTAAGATATATTTAGAAAAAATAAATACTATAGAAAATAATATTATAAATGAGAAAAT
 57093  TATTTGATTAAAAAAGAAATATGGAATTAATTGAGGCAT
;     G-atp8 <== start
 57132  ATATTTTTAATTGTGTGTTTGGCTCTATATTCAGTCTTCCAAAATTATTTTTGCAAAAAA
 57192  TAATTTAAATGGATTATTAATTTAATTAAAAATTAACATAATGAACAAAAAAGAACTATC
 57252  TCTGCCTTTATTTATTATTATTTATTTTTATGTCCTATTATTTTAGTGTTCATAGTTATA
 57312  ATTATAATAATAAGAAAATAAAAGCCTTTATATTAATGAAATTATTTTTTTAATATAATA
 57372  TTAATGAGATATGGAGGGTGTCTTAATTAAACGTATAATTAAATTAGTGTGTCTTGTGTG
 57432  GCTAGTGCTAAAATCCAACGTTTTATTATTGGAAAAATATTGCTGGGTAATAGTTATATA
 57492  AATAAGAATAATTATATTATAATAAAAATAATAAGTAATACAAATAATTATTAATAAAAA
 57552  TATAAAATAATTATTTAAATGTTAAATGTT
;     G-trnG(ucc) <== end
 57582  TACGAGTAATCAGATTCGAACTGATGATGTCTACTT!GGA!AGGTAGAAGCTATACCACT
 57640  TAACTATACTCGC
;     G-trnG(ucc) <== start
 57653  TAAATAAAATTTTTATTGTAATTAAAAAAGCGACTTATTTTATTTTTTAATTTTTTTTAC
 57713  AATTGTTGTTAGTTTAAATTAGTGCAATGCTAGTTACACTTGCATTTCTAGCTACTGGTT
 57773  TATTAATATAACCTTTTTAGTGCTAATTATCATTAATCATTATTTGTGTCTAGTTTAAAA
 57833  AAGTAGCTAAGCTTCAAGCAAAGCAACCAAAACTAATAAGTAGTTTTTATTTTAATTTTA
 57893  ATAAAAAATAAGTAGTTTTTATTTTAATTATAATAAATAATTTGTAGTTTGTATATAATT
 57953  AATAATACTTTTTAATTATTATTAATATTTGTAGCACTAACATTATTTATAAGAATAAGT
 58013  AGCGTTTATCTTTTTAGCATTGTATTTAAAAAATAATTTATAATTATACTGTTTTAAATT
 58073  TTTAGTGTCTAATAATAGGGGCTAGTTGTGTTTTAACAATAGAAATAAAAATAAAAATGA
 58133  TTAAAATAGTTTATAATTTATAAACTGAGTCTCTTTTATTGTGATTTTCTTATTTTTAAT
 58193  TCAATACATTTTTTATTTTATTTATTAATCTGAACTCAGTTTTTTTAGTATTGCAATGAA
 58253  GAATAAACAAAGCACTGTGTTTTTGTTTAATAGCAGTTGGATAATTCTGCTTATTTATTT
 58313  TAATAATTATTATTATTCATAAATAAATAAAAAACATAAATACACCACCATAAGCTTATT
 58373  GTTATAATGTTTGTTGCTGCAGCAAATTGCCGCATTTTTTACAAGTAATAATGCATTATA
 58433  ATTATTATTATTTTTATATATTTTTATTATTATTATTATTTTTAATATTAAATTATAATC
 58493  AAGAGTTATTACAATAATAAGTAAGCCCTTTTTTATTCTTGTTAAAGATTTGTATTAGTG
 58553  ATATAAAATAAAATGCATTATATACTCAAATTAAATTTTAAGTTTAATCTCTAATTAATA
 58613  TTGCTATCCTAATATCTTAGGTGTTTTTATTTTAATAATATTAATAAAAATAGTAGGTAT
 58673  AGTGTATAATTACTATTTATTTTTAGTGCCACCTTTTTTTCTAGTTATTACATTTATATT
 58733  ATTTTTAGTTAAATATTATTTTCTGTTTATAAAAATATAAAAGTAGTTGGATAATTATAA
 58793  TATTTTAATCATTTTTATTTTTATTTATATTAAAAGAAGTATGATAAATCATACTATACA
 58853  AAACAAGATATAATAATAAAATTAATAATAATATGTAGA
;     G-trnY(gua) ==> start
 58892  GGGTAGGTGATCCGATTGGTAATGGTGGTTCTCT!GTA!AAAGAATTGGTTAACGCCGTA
 58950  AAAGGTTCGATTCCTTTGCTACTCA
;     G-trnY(gua) ==> end
 58975  CAAATAAAAAAAAAAATATATAAAAAAAATATATAAGATAAAGAGTATTGCTTGATATTT
 59035  ATTGTTTAAAAAAGCTACGTTGCGTTTTAAATTGAATTAGTAATTTTTTAGTTTTAAGTT
 59095  TGAACTAGCAATACTAAGTAGCAAATTTTTATTTATATAAAGCTAGCTGTTGTATAATTA
 59155  TTGTTGGTGATTTAATTCTAGTAGCGCTTTAGCTTTAGTATTAGTAATATACCCTTAATT
 59215  AATAATAAGCAAGTAGCTTTATATTTGGATATAATAAAAATAAAAAGGTAAGGTTGATTA
 59275  TTAATTTAATTAAAAATTTTTGCTAATTTTCATAACAGCAGTTGACTACTTAACTTATGT
 59335  TATCAATGCTACACCAATCCTTAATTACAGTAAGTAGTTTTTTGTTTTTGTTTTTTGCAG
 59395  TAGAAGTTTATACTACTACAAAAAATGTATAAATACATTTTATTTTTATTTGTTTTACAT
 59455  TACTAATTTTTGTTATTAATTTAGTTTTGTAATTTTTATTTTAATTGCTAATAAAATTAG
 59515  AATTTTTATTGTGCTGATTGTATTAATAAATAAAAAAAGTAGCTTTTTATTTAGAAATAA
 59575  ACTTAATAATCAGTGCTAGCACACAAAACAATCAATGCTTTTTATGATTCAAGCACTAAG
 59635  TATGTTAATGCTAAAGCTAACTTTAACATTAAAAAAGCAGCAGTTGTATTTGGATGATTA
 59695  TCCAATAATAAGGCGCCAGATACAAATCCCTAAAATTTAATATAATTATTCTATTTATAA
 59755  AAAAATTAATATTAAACTAGGATAGCTGTTAATGCTAAAGCTGCAACCAACAAAAAAATA
 59815  GATATAATTAAAAATATAACTTTGTACTTTTTATTATTAAAAAAATGTAGTAGTTTTTTT
 59875  TTTTATAACAATCTAACAATTAAAATTTAAATGAATATAATAATAATAATTTGTTAATTA
 59935  ATAACTATATTATTTTTAACTTATTAG
;     G-trnI(gau) <== end
 59962  TAAGCCTAAGAAGATTTGAACTTCTACTAATTCCTC!ATC!AAGAAATCATTCTACCATT
 60020  AAATTAAAGGCTT
;     G-trnI(gau) <== start
 60033  TTATTTTATAAACCACATAAAATTATTAGATTTTATTGAAAAATTTTAAATTATTGTTAC
 60093  TTATAATTACTAATTGATTTTTTTGGCTTTTAAGTTAAAACTATTAACAAGTTTAATTAT
 60153  TTAATTATAGGTAAAACCCAAATAATTTATTTTTTTTTTTAATTTGGAGGATTCATCTAT
 60213  AATTTGCTTATAATTCATAATATTACATATTATCCTTATTTATTATAATAAACATAATAA
 60273  ATAGAATAAAATAATTTTATCTAATGATATAGCCTATACTAATCCTAATTCTTTTTTTTA
 60333  TTGAAGCTAGACACAAGCAATTTTAGTTATTACAATAATTTTATTTATTTTTAGGATAAT
 60393  TAGAATAAAAGATCAATATAGGGGGTTTAATAAATAAGGATGTTTTTATACTAAAATCAA
 60453  CCGTTGATCTTTTTAGCTAAGAAAAAAGCTAGTTTTTGTTTTTTGTTTTTGTTTTTATTT
 60513  ATTTATGCTTAATTTTGAGTGCTAACTTAAAATTATTATCGCATTGCATTAAACCTGTAC
 60573  AC
;     G-nad1 <== end
 60575  TTAGTAAGGTGCTATATCAAATGCTATTAAAATACTTGGAACTAGTATAATAAATGCTAC
 60635  ACATATAGGTAATAAATTTAACCAACAAAGTGATATTAATTGATCGTATCTTAATCTAGG
 60695  TAAAGTAGCTCTGAAAAGTACAAATAAGAAACAAAAAATACATGTTTTAATACCTAAAAT
 60755  TAAAGATTGTATATTTAATACAAAATCATTAATAAATAATTCAGGAAAATTATAACCACC
 60815  TAAAAATAAAATGGCTGTAATACAACTAAATAATACAATTGAAGAATATTCACCTAAAAA
 60875  GAAGAAAACAAAAGGTACAGAGGAATGTTCGGTAAAAAAACCTGCTACTAATTCAGATTC
 60935  TGCTTCTTGTAAATCAAATGGTGTTCTAGAAGTTTCAGCTAAAATACTAATAAAATAAAA
 60995  AATAAAAACAGGTAATAATGGTATTATAAACCATATTGATTCTTGTATTTCTATAATAGT
 61055  TATAAAATTTAAAGATCCTGTTAATAATATGATGATTAATATAGCAGAACTTAAGATTAA
 61115  TTCATAAGAAATCATAGCAGCAGTGGATCTTAAACTACCTAAAAAGGCATATTTGGAATT
 61175  GGCAGACCATCCGGCTAATAAGACTCCATATACTCCTAAAGAAGATAAAGCTAAAGTATA
 61235  TAAAATTCCTAAAGATAAATCAGCTAATTGTAAACCTTGTCCAAAAGGTATAACTCCCCA
 61295  ACCTAGTAAACTAAACACCAAAGTTGAGACTGGAGCTAAATAAAATAGAACTTTATTAGA
 61355  CTGAGAAGGTATAACTGTTTCCTTTAAAATTAATTTTAAAGCATCTGCAAAAGGTTGTAA
 61415  AACTCCATAATAACCTACTGTATTAGGACCTACTCTTCTTTGATGAGCGGCTAATTGTTT
 61475  TCTTTCTATTATAGTCATAAAAGCTACCGCTAATAAAACGGGTACTATTATAGAAACAAC
 61535  ATCTATTAAATTTAATAATAGTAAATTTAAATTATAAAATATAGAACTACTATTCAT
;     G-nad1 <== start
 61592  TTATTGTTTTATTTTTTATTTTATTTGTTTTTTGTTTTTGTTTTTTGTTTTTTATATTTA
 61652  TTAAACTTTTTTTATTATTTATATTAAATTAATAAATAATATTAGTTATTTATTCACTGC
 61712  TTGCTTATTACATTCAAGCTAGCTATTTATTTTTTTAATGGTAAACAATTGCTTGCTGCT
 61772  ACGGTGTTTTAGCGATAACTACCGTCAAGCTATAAGTAAGAACTTACTGTAAGTTGTAAA
 61832  TCTCTAGCTTATTATTATAATTTTTATTATTTTTATTATTATTTTTTTATTATTATAATT
 61892  ATTAAACCGAAGGAAGCTAGCCTAATTTTTTATTAATTAATTATTATTTAGTCCTAGATC
 61952  ATAATATAAAATAAATCGTGTTATAACAAAATTATGAATTTATTTTAATTAATAACAATA
 62012  AGTACTGGGTAGCATAAGAAAACCAACAATTATTAATCGAGCAATGTATTTTTTTAGGCA
 62072  CTTAAAACTCATTAATCAAATCTAAGTATTAAATATAAAATGTAAAAATAAATGCTTTTC
 62132  ATATTATTATATTTTATTATATGATATTGTATTATAGTTCTTAGCACTTGATTGATAAGA
 62192  AGCTAGAGATAGTGAAATTTAAATTTAATGGAAGCAAAAGCAGGAAAAAAAAAAAAACTA
 62252  ACAATTAATTACTTTCTTTATAATTTAAAGATTAAACTTAAATACTAATAAATGAAACAA
 62312  TTCATACTTGAAATAAAAAAATAATATCCATATTCAAAAAAAATATTATTTTTAATGTTA
 62372  TGCTAAAGCTAGCTACTTATTTTGGATTATTTATTATCCCTAATCAACAAACTTATGATT
 62432  ACTAGTCTGCTATTCTAAGATTTATTGCTGCTAGTCCTTGCTTTATTTCATCAAGGAGAT
 62492  CAATTAGCAATAAGCAAATTTTTTTTTTAAATATTGTAAACAAAGATAA
;     G-trnM(cau)_3 <== end
 62541  AGCCGAAAAAAGGAATTGAACCTTCTTTTTACCGTC!ATG!AGTGGCATGTTTTAACCCT
 62599  TTAAACTATTTCAGC
;     G-trnM(cau)_3 <== start
 62614  TGAAATGATAATAATTTATATTTTAAAGCTACTTATTGTATGCTACTTATATTCTTATAA
 62674  ATCACTAGTGAATAGCAAAATATATTATTATACCTAAAAAGGCACAATTCTTGTTTATTA
 62734  TAATTATTTTCTAGAATAAGAATAAGTAATTAATTATGAAGTTTTAATATACAAGAATAA
 62794  ACAAACTATTATTTATTTAGAGTAAAAAACAAAAAACAAAAAAGATAAAAAGTAAAGCTT
 62854  AAAACTAGTGCTTATTATAAAATTTTAATTAAATAGATCACCAGTTTCTTATTAGTAATT
 62914  AAAGCTTAAAACCAAAAATTATTTAATAATCCTTACTATAGCTATACTATGAAAGCAATA
 62974  GTAGTTTTAATTATGTATTGTAATAGTAGCATTATTAGTTAATAATAATAATAAGTACCT
 63034  AAGATACTTTATTCTCTGCTAATGTACAACAAAGAAGAAAAGCATTTATTGATTTTGCTG
 63094  TTTTTGTTTTTTGTTTTTGCTTGGTGGGAGGTAGGCGCAAGTAAAGCAACCACCAAACCA
 63154  GCAACTACTTATGAATAATAATAATAAGTTATTTATTTTCAACTATCAAGCAGTATATAA
 63214  CCATTATAAGCTGACCTGCTTAGCAATTGCTAAATTAAAAAATTTAAGAGCCCAATTTTT
 63274  AGTTATTGTTCTGCTTTGTTCCAAGCAAAAGCTAAAGCGGTTAAAAATAAATAGAAAAGC
 63334  AAACACAGCATTTGTTTACTAAGAAATAATTGCAAGCCATTCCATTACCAAAATAATAAA
 63394  CTACTATATAATAAAAACACAAAATAAATATACAAATAGAAATAATTGTTTAAGTAGTAG
 63454  TTTAAGTAATAATTTAAGTTGTAGTTTAAGTATCCTTAACTACTATTAAGCTAATAATTT
 63514  ATCGGATACAGGTAGGTTATTATAATTAATAAAAATTTTGCTAATTATATTAATTATAAT
 63574  TATTTTAATAACAATTACCTTATTAGGATAAGATTACTATTATTATTATTATTCATATTC
 63634  ATAATAATATTTATAATCATATTCATAATCACATTCATAATCAGAATAAAAGCAGGATTA
 63694  TTATTTATATTAAGTAGCCTAGCTTTTTTATTATAAATCAACTTTACCCTAAAAAAGACA
 63754  AAAATAAAGCCACCTGCTTATGCATCTAGTAAAGGGTTAAATACAACAACTAAGAAAATG
 63814  AGTTAGAATTTTATCTATAAAACTATTTAAGTATAATAAAAGCTACTTATAATTATGAAT
 63874  CACTACTTCTACTTCAAGGCTTACTATGTTATGATTTATGAATGCAAGCTATAGTATAAG
 63934  AGCTGCTTAATCATATTCATAATGGAAAAAATAATAATAATAACCAGCTGCTTAATAAAT
 63994  AAAAAGCTAGCAAGCACAAGCACTTTATATTTCATTAAATAAATCTCAATTAAAAAATAA
 64054  AGTAATTGTTAGTTTTAGTTATAGTAATTCTTAAATATAAGTAGTTTTTATTTTTACTGA
 64114  TTTTCTTCTAAATATTAATAGGTTTTAGAGTATAGGTGTAATATTTGCTAATTTTTTTAT
 64174  TTTTTTTTGTTTTAACAAACTTCAGTGTTAGATATTATTAAAAATTGTTAATTATTGATA
 64234  GAATAAGTTTTTTTTTTATTAAAAAAATTAATATTTTCTGTGTTAACTGACCACAAGATT
 64294  ATTCTTGTTCTATTTTTTAATATAAGATATACTCTAATGTAACCTGGAACCTTGACTAAA
 64354  TTTATATTTATTTATACAATTTTATTTCAATACTGTTATGGTTATGTATTATTTTTTTAA
 64414  TCTAACTATAATTAATAAAAGCACCAAAAAGCATTTTAATTTAATATAATTAACTCTAAG
 64474  AATAAAAAAATACAAGACTTATTATAATAAACGCTACTTGTTTCTTATTCTATTTATGCT
 64534  GCTTCTGCTAACATTTATTTTATTTTTTTTATTAAAGCATGGAAGCTAATATATTTTTAA
 64594  GAATAAAATAATTATATTTAATATAAGCAAAAGCATTTTTATAATAATAATTTAAATTGC
 64654  AGTAGTTTAACTACAATAAAAAGCTAAACATAAAAAGATATTATTATTGGATAATTTTTG
 64714  TTTTGCTAACCAGTCTATGAGCTTAGCGAAAATCATTGCATAAACAAATTAAAATTATAA
 64774  TAATAATTGTATTAATAAATAAATTTCAGCTTTAGATTTCTTAACTCTCTTTTAATCTCG
 64834  GTATTCTGTAAAAAAGAAAAAAAAAAAATAAAAAATATAAATACACATTA
;     G-trnR(ucg) ==> start
 64884  ACATCTTTAGCTAAATTGGTAAAGCGTTTGCCT!TCG!GAGCATAAGATTATTGGTTCAA
 64942  GTCCAATAGGATGTC
;     G-trnR(ucg) ==> end
 64957  TTAATTAATAAAAATAAAATTATTTTAATCATATAAAAGCAGGATATTCCCAGCTACTAT
 65017  ACACAATTTAACCACTACTAATTTTATTTTTTAATAAAAATATACATAAAAATTAAAATA
 65077  AAGATAAATAAAATAATAAAAAAAGCACAAAAAATAGATAATAGTCAATATCTAAGCCAT
 65137  GAAACAAAAAAGTAGAAAGC
