# Supplementary material for: Global Characterization of Fungal Mitogenomes: New Insights on Genomic Diversity and Dynamism of Coding Genes and Accessory Elements
Source: Front Microbiol. 2021 Dec 1;12:787283. doi: 10.3389/fmicb.2021.787283 (PMC8672057; doi:10.3389/fmicb.2021.787283)
Supplement: Supplementary File 1 — de novo annotation files of the 685 mitogenomes investigated in this study. Annotation was performed with the Mfannot program. [file Data_Sheet_1.ZIP › Supplementary_FileS1/CP020241.1_Saccharomyces_cerevisiae_strain_UWOPS03-461.4_mitochondrion_complete_genome_mitogenome_g3.mfres]

;; Masterfile modified automatically by mfannot version 1.35
;; on Sun Dec 27 01:09:09 2020 by user pfonseca on host LGCM-PROC
;;    - Gene Totals: 44
;;    - List of genes added:
;;      atp6                 atp8                 atp9                
;;      cob (3 introns)      cox1 (3 introns)     cox2                
;;      cox3                 orf116               orf124              
;;      orf213               orf308               orf346              
;;      orf349               orf363               orf386              
;;      rnl                  rnpB                 rns                 
;;      rps3                 trnA(cgc)            trnA(ugc)           
;;      trnC(gca)            trnD(guc)            trnE(uuc)           
;;      trnF(gaa)            trnG(ucc)            trnH(gug)           
;;      trnI(gau)            trnK(uuu)            trnL(uaa)           
;;      trnM(cau)            trnN(guu)            trnP(ugg)           
;;      trnQ(uug)            trnR(acg)            trnR(ucu)           
;;      trnS(gcu)            trnS(uga)            trnT(agu)           
;;      trnT(ugu)            trnT(uuag)           trnV(uac)           
;;      trnW(uca)            trnY(gua)           
;;
;; end mfannot
;;


>CP020241.1 Saccharomyces cerevisiae strain UWOPS03-461.4 mitochondrion complete genome gc=3
;     G-atp6 ==> start
     1  ATGTTTAATTTATTAAATACATATATTACATCACCATTAGATCAATTTGAGATTAGACTA
    61  TTATTTGGTTTACAATCATCATTTATTGATTTAAGTTGTTTAAATTTAACAACATTTTCA
   121  TTATATACTATTATTGTATTATTAGTTATTACAAGTTTATATCTATTAACTAATAATAAT
   181  AATAAAATTATTGGTTCAAGATGATTAATTTCACAAGAAGCTATTTATGATACTATTATA
   241  AATATGCTTAAAGGACAAATTGGAGGTAAAAATTGAGGTTTATATTTCCCTATGATCTTT
   301  ACATTATTTATGTTTATTTTTATTGCTAATTTAATTAGTATGATTCCATACTCATTTGCA
   361  TTATCAGCTCATTTAGTATTTATTATCTCTTTAAGTATTGTTATTTGATTAGGTAATACT
   421  ATTTTAGGTTTATATAAACATGGTTGAGTATTCTTCTCATTATTCGTACCTGCTGGTACA
   481  CCATTACCATTAGTACCTTTATTAGTTATTATTGAAACTTTATCTTATATTGCTAGAGCT
   541  ATTTCATTAGGTTTAAGATTAGGTTCTAATATCTTAGCTGGTCATTTATTAATGGTTATT
   601  TTAGGTGGTTTACTATTTAATTTTATGTTAATTAATTTATTTACTTTCGTATTCGGTTTT
   661  GTACCTTTAGCTATGATCTTAGCCATTATGATGTTAGAATTCGCTATTGGTATCATTCAG
   721  GGTTATGTATGGGCTATTTTAACAGCATCATATTTAAAAGATGCAGTATACTTACATTAA
;     G-atp6 ==> end
   781  ATTATAAAATAAAATTATAAAATAAAATAATTTACATATGGAGTATTAAACTATAATAAA
   841  TACAATATACCCCACCCCCCCCCCTTTTTAATAATATTCTTTTATCTAATAAAATATTTA
   901  TTTATTAATATTATTATTATCTTCTTCAAGGACTTATTTAATATATTTAATAACTTATTA
   961  TACTTATTTATATTTATAATTAATACAAATATATTATTAATCTTACTCCTTCGGAGTTCG
  1021  GTCCCCCCCCCCATAAGGGGGGTCCCTCACTCCTTCCCCACTGCACTGGATGCGGGGGAC
  1081  TTATTTTTATTATTATTATTTAATCTTTATTTATAAAATTATATATTATATATAAATTAT
  1141  TATACTTAATAATTAAAAAAAAACCTCTAATTATTATTAATATTATATATAATATATATA
  1201  TTCTCATTAATGTTATATATAATATATATATTCTCATTAATATATTAATATAGTATTAAA
  1261  AAAAATAAAATATTTAATAAATATTATTATTAATAATATTTATTAAAAATAATATAACAT
  1321  AATAAATATAAGATTATTATATAATATATTTATTATATCATATAGAATTATAACATATTT
  1381  TTTAATAATATTCATATTTATTTTATATACAAATAAATATATTTATTTAGAATAATAAAA
  1441  AAAAATAATAAATAAATATATTATTATCATTATTATACTTTATTCATTATTTATTATAAT
  1501  AATTATATATAACAATTATAATATATAATTATATTTTATATAATATTATATTAATATTTA
  1561  ATATATTTATTATTATTATTACTTCTATGGAAACTTTATATTTTAGATATTTTTATTATT
  1621  ATTATTATTAATTTATAATG
;     G-orf124 <== end
  1641  TTATATTTTTGATTTATAAATATATAAGTCCCGGTTTCTTACGAAACCGGGACCTCGGAG
  1701  ACGTAATAGGGGGTGGGTGATAATAACCAGAATATTAAATAAATACAGAGCACACATTAG
  1761  ATAAATTTTATAATATAACCAATATATAATAATTATAAAATAATTAATTATATAATATAA
  1821  ATAATGTATAAACAATATAATTAATGATATAAAATAAATATAAATTAAAAATAATAATAA
  1881  ATTAAATAATATAATATAATAATAGTCCGGCCCGCCCCGCGGGGCGGACCCCGAAGGAGT
  1941  CCGGCCGAAGGAGATAAACAAGAAGAAATTCGGGTCCCAATTATTATTGAAAATAATAAT
  2001  TGGGACCCCCACCAT
;     G-orf124 <== start
  2016  AAAATAAAATTAAAATAATTAATATATATATATAAATATAATAAATTATTATATATAAAT
  2076  ATATATAATTTTTATAATAAATATTATAATATTATATAAATATTATAATTATAATATATA
  2136  ATAAATATATAATAATAATAATAAAAATATTAACAATATAATAAAAATTTATAATATAAT
  2196  ATAAATAATAAATAAGTTAAATTAATAAAATAATAAATGATTAACAAGAAGATATCTGGG
  2256  GTCCCATTAATAATTATTATTTTCAATAATAAATGGGACCCCCCCACCATTATAATATCA
  2316  TATTAATTAATATAATAATAATGTATATAAAATAGAAATAATAATTAATATAATAATAAT
  2376  GTATAAAAAATAGAAATAATAATTAAATATATATATAAATAATTATTTATATAATATATT
  2436  ATAAATAATAATAATAATAAATATTTATTAATTAATAATGATTATAAATATTTTATTAAT
  2496  ATAAATTTATAACTATTTTATTATATATATATTTTTTATTCATAAAAATTCCTTTTGAGG
  2556  ATTTTTATTTTATATAAATATCTTCTAATATTTATAATAAATAATAATATATTCATTATA
  2616  TTTATAATTATATATAATGTAATACGGGTAAACATTACCCGTTGTTCACGGGTAATGTTT
  2676  ACCCTATTTTATATAATTCTTAATAAATATATTTATATTTTTATATAAAAAAAAAATTAT
  2736  AATAATTTATTAATTCTCCTTTCGGGGTTCCGGCTCCCGTGGCCGGAACTCCGGAACTAT
  2796  AAAAATAATTTTAATATAATTTATATATTTTATGATTAATATAATATATTATTAATGTAA
  2856  CTCCTTCGGTATTCGGTCCACCCCATCATAAGTATATAGTATATAGTATATAGTATATAG
  2916  TATCTGGGGGGTCCCTCACTCTCATTCCTTCGGGGTTCGGTACTCCCTTACTGATACGGA
  2976  TACGAATACGAATATGGGGAGTCCCTCACTCCTTATCACTACGCTGGAGGTGGAATTTAT
  3036  TTTATATTATTATTAAATCTTTATTTATTTAATTATATATTTAATATATATATTATTATA
  3096  ATAAAACATCTAATTATTATTAATGTTATATTTGATATAATATATATATTCTTAAAAATT
  3156  TATATAATATAATATAAATAAATAAAAAAAAAGAAAGTACATAATTAATATTATTATAAA
  3216  TAATATTATTAAAAAGAATATAATATAATTAATAGAAAGATGTTTTAAAAATAAAAATAA
  3276  AAATAAAAATAAAAATAAAAATAAAAATAAAAATAAAAATAAAAATAAAAATAAAAATAA
  3336  AAATAAAAATAAAAATAAAAATAAAAGAGTTTTGGTTTACATATCAAGACCTAATTCAAT
  3396  TGAAACTATTTATTTATTAATCTCCTCCCCTTCCCCTCACTATTATTATAAGTACAATTA
  3456  GGGCGCCAACCCCGCAGTGTTATTTGTTATTTGTTATTTACTGGGAAATGTTTATACCAA
  3516  TTAATATAATAACGAGAGTTATTAATTATTATTTATAAATTCATATAATGTAATATAATG
  3576  TAATGTAATTAATAGAACATTATTATGTTATTCACCAGTGTTAAGATATATTAATCCCAA
  3636  TTTTATTTAATTGTGAAGATTATATTTTATTAATTATGAATTCATATTATTATTATTTAA
  3696  TATATTTATAATATTATATATAATTATAATTATAAATAATTTATATAAAAAAAAGTTTTA
  3756  TTAAAAAATATTATTAAAAATATAATATTAATAATAAAATAAAAATAATATTCATACTTT
  3816  TAATAGAATTTATAATGATAAAAATTAAGATGAATACTTTTTTTTTATAATTATTATAAA
  3876  TTTATATAAAAATAATATATATATATTTATATTTATTTTATTAATATATATAATATATTT
  3936  ATGTATATTAAAAAGATATATTTAAATATTTTTATTTTTTTTTTTAGATAATTTTTGTAA
  3996  ATATATAAGTAATAAATTAAGTTTTATAGGGGGAGGGGGTGGGTGATTAGAAACTTAACT
  4056  GAATAATATATATAAAGCATACATTAGTTAATATTTAATAATATAATCAATATATAATAA
  4116  TTATAAAATAATTAATTATATAATAAAAATAATGTATAAACAATATAATAAATTGTATAA
  4176  AATAAAATATAAATCATAAATAAAGCTAAATTAATAAAATAATAAATGATAAACAAGAAG
  4236  ATATCCGGGTCCCAATAATAATTATTATTGAAAATAATAATTGGGACCCCATATAGAATA
  4296  TAAATAATTAAATATATATATATAAATAATAATTTATATAATATATTATAAATAAATAAT
  4356  AATAAATATTATTAATCAATAATAATTATAAATATTTTATTAATATAATATTTAATAATT
  4416  ATATATATTTTTATAATAACTTATAAAGAGTAAAGAGATATTAATTTCTTATAAAAATTT
  4476  ATTAATAATAATAATATATAAAATATATAAATAATATATTATATATAAAATAAAATAAAT
  4536  AATATATTAAAAATATTGAAAGTATTTTAATAAATAATAAATTTAAAATTCATATTTATA
  4596  ATAATAAATAAATAAATAAATAAGTAAATATTTAGATTTCCATTAATATTAATATTTATA
  4656  TTTCTTTTTTTTATAATAATAAAAATATCATATATAAATATAATATAATATAATATAATA
  4716  AATTATTATATATAAATAATAAATATTAAATATAATATATAATAATATATAATCTTACAA
  4776  TTTATAATTTAATAAAGAAGAAAATAAATAATAATAACTCCTTTTGGGGTTCCGGCGGGG
  4836  TTCACACCTTTATAAATAATAAATAAAGATGTTTACTAATAATATTTTATATAATAATAA
  4896  TAATATATTAATATAATTTCATTATTAATAAATATCTCATGTGGGGTTCGATCCCCCCCC
  4956  CGTTAGTATAAGGGGGGGGGGGTCCCTCACTCCTTCGGGGGGGACTATTATTATAAATAA
  5016  TTATATATTATAATATAATTAAAAAGTATTATAATTGAAATGAAAATCGTAATTTTAAAT
  5076  GGAATAATAATTATTATATATTTAATATATTTCATAAAGTTATAATATCTCCTTCGACTG
  5136  GATTATTTTATTTATTTTTATAAAAGAAAAAATAGTAATAATATTATCTTCTCCTCCTTT
  5196  CGGGGTTCCGGCTCCCGTGGCCGGGCCCCGGAACTATTAATTATATAATATAATATGATA
  5256  CGGATCAAACATTACCCGTTGTTCACTGGCAATGTTTAATCCTATTGTATATAAATATAA
  5316  TAAAATAATTATCCCTCTCGTAATTCACATCTATAAAATATAAAATATAAAATATAAAAT
  5376  AATAATATTATGATTATTATAATATATATATATATATATATAAATATATATATATAATTT
  5436  ATAATTTATATGATTAATATATTATATATATAAAAAATATATTAAATTTACTTTTTATAG
  5496  AAAGGAGATATTTATTTTAATACTTATATAGTATTTATTAATAATATAATAATTGTTATT
  5556  ATAAATATTAATAATAATATAAAAATAGGGTAAATAATATAAATAATATGAATAAATATA
  5616  AAAACATATTAAATATAAAATATATCATAAATTTAATAAATATTATAATAATTTATAAAT
  5676  GATAGATATCTGGGGTCCTATAAATAATAATTATTTTCAATAATTATAGGGACCCCCACC
  5736  TATTATATAAATATAAATATAAATATAAATACAAATATAATATATATAAATATATAAATA
  5796  TAATATAAATACAAATATAATATATAAATATAAATATAAATATATAAATATAAGTATAAA
  5856  TAAAAATTAATAATATATATATATATATAATTATAATAAAAATAATAATATAATATATAA
  5916  TAAAATATAACTTATTAATATAATATTAAAAATATAATTAACAAGAATAAATAGTCCGTG
  5976  GGATCGAACCCCCTTTTTTATTTAATATTTAATATTTAATATTTAAAGAAGGAATTGTTT
  6036  ATATATATTAATATCTTATTTGGGGATTAATATAATATATAAGTTTTGGATACCAGGCCA
  6096  AAGACCGGAATCCCAAAAGGAGATTATATAAATATTATTTATCTCCCTTTTTTAATATTA
  6156  TAATAATTTTATTAAAAATAAAATAATAATAATAATTATAATTTATAATAACAATTATAA
  6216  TAATTTAATTAATTAATTAATTAATTAATTAATTAATTAATAATAAATATAAATATAAAA
  6276  ATAATATAATTTATAATAAATTTATATATATATATATATATTAAATAAAATATTTACTTC
  6336  ATTAATATAAAATATAAATATATTTAATTAATAAGTATATATATATAATAATATATAATA
  6396  ACCTATTTATATATATAATCTTAATATAATTATAAGAAATATTATATAAGTAATATATAA
  6456  AAATAATATAAAATAATTATAATTCAATTTATATATTAATAGTTCCGGGGGCCGGCCACG
  6516  GGAGCCGGAACCCCGAAAGGAGGAATAAGATAAATATATAAATTATATTAATAAATATAA
  6576  ATTTTAAATGAATTAATAAAATTAATATATATATGTATATATATATATATATTAAAAATA
  6636  TTTAATTATTTTTAGGAAGGAGTGATAGATCCCTTTGGGGGACCGAACCCCTATTTAAGA
  6696  AGGAGTGCGGGACCCCGTGGGAACCGAACCCCTTTTTAATTTTTAATTTAAAGAAGAAGT
  6756  TTTATTTTATTTTATTTTATTTTATTTTATTTTATTTTATTTTATTTTATTTAATTTAAT
  6816  TTAATTTTAATTAGGTTAATAAATAGTAATAATAAACTTAATAATAATAATAATAATTTT
  6876  ATTTTTATAATTTATTAATAATAATAATAATTATATATATATATATTATTAATAAATATA
;     G-trnE(uuc) ==> start
  6936  GACCTTATCGTCTAATGGTTACGACATCACCTC!TTC!ATGTTGATAATATCGGTTCGAT
  6994  TCCGATTAAGGTTA
;     G-trnE(uuc) ==> end
  7008  TTCATAATAATAAATATTTGTAAAAAAAGTATATATAATTAAACATATTCTTTATATTAA
  7068  TTAATAATTATTAATAATATACATTTTATAAAATACAATTATATATATATTTTTTTTAAT
  7128  ACAAATAATATATTCATAATAATAAATACCGATTGTTATTATACTATAATAAAATATATA
  7188  ATATATTTTTCATTATAATATTTTAAATAAATATTATAATAAATTATATAAATAATATTT
  7248  ATGTATAATAATAATAATAATAATTGTTATTAATTAATTCTATAATTATTATATATTTAA
  7308  TTTTTTTTTAATATAATATATAATAATATATTTTAATTTTTTTATAGAATATAAATTAAT
  7368  AATAATATAAATAACATATTAACAATAAATTATTGTTAATATAATAATAATAATAATAAT
  7428  ATTAATAAATAATATAAAAATTATTAATATTATATTTATATAATATTAATATAAAAATCT
  7488  TTCATAATATTAATTATTATTAAATAATAATTATATCATTAATATTAATATAATCGTCAA
  7548  TATTATTTATTTATTTATTTATTTATTTATTTATTATTAAATAAATATTTTTAAATATTA
  7608  TATTATATTATTAACTTTTTATTAAAAAAAATTAATAATGATATAATATAATTAATATTA
  7668  TCCACGGGACCAATGACCAACCCGGTAGTTGACCGGCTTGGCGCCCGCGAGGTTTATATT
  7728  TAATAAATAATAATAATAATATTAATAAAATCTATTAACTTTTTTTTTTTTTAATGGATT
  7788  ATATTAATGAAAAAAAAATGAGAAATATCTTTTTTTTTTAATAATTATAATTTATATATA
  7848  ATAAAATATGTATATATAATAAATAAAATAGTTTTTAATATTATAATATAATTATATATA
  7908  TAATTATAAATATATATATATATAATAAGTATTAATTAATAATATATATTTATATATTTT
  7968  TTTTTATTAATTAATATATATAAAATATTAGTAATAAATAATATTATTAATATTTTATAA
  8028  ATAAATAATAATAAT
;     G-cob ==> start
;     G-cob-E1 ==> start
  8043  ATGGCATTTAGAAAATCAAATGTATATTTAAGTTTAGTGAATAGTTATGTTATTGATTCA
  8103  CCACAACCATCATCAATTAATTATTGATGAAATATGGGTTCATTATTAGGTTTATGTTTA
  8163  GTTATTCAAATTGTAACAGGTATTTTTATGGCTATGCATTATTCATCAAATATTGAATTA
  8223  GCTTTTTCATCTGTTGAACATATTATAAGAGATGTGCATAATGGTTATATTTTAAGATAT
  8283  TTACATGCAAATGGTGCATCATTCTTTTTTATGGTAATGTTTATGCATATGGCTAAAGGT
  8343  TTATATTATGGTTCATATAGATCACCAAGAGTACTATTATGAAATGTAGGTGTTATTATT
  8403  TTCATTTTAACTATTGCTACAGCTTTTTTAGGTTATTGTTGTGTTTATGGACAGATGTCA
  8463  CATTGAGGTGCACTAGTTATTACTAATTTATTCTCAGCAATTCCATTTGTAGGTAACGAT
  8523  ATTGTATCTTGATTATGAGGTGGGTT
;     G-cob-E1 ==> end
;     G-cob-I1 ==> start /group=IB(3') (3.97e-05)
  8549  t
;     G-cob-I1-orf349 ==> start /first_aa=N /note=LAGLIDADG ;; evalue:1.5e-48
  8550  aatatagaggatccatattatagtaatataatattaaataaatctgttttatgctgaaat
  8610  atcttcatttgaataataaattactatattattcaattaattatttataataatataatt
  8670  tgaaataaaaataatatagttaaaatatttattataagaagaaaattagcagtaattaat
  8730  atatatatatatataaaattaattattcagagactttatagttattatataaataatact
  8790  attatttatgataaaaatcataaattaaacacagataatcctatttatgcatatattgtt
  8850  ggtttatttgaaggagatggttgaattactatttcaaaaaaaggtaaatatttattatat
  8910  gaattaggtattgaaatacatattagagatattcaattattatataaaattaaaaatatt
  8970  ttaggtattggtaaagtaacaattaaaaaattaaaaataaaagatggtactattaaagaa
  9030  atatgtaaatttaatgtaagaaataaaaatcatttaaagaatattattattcctattttt
  9090  gataaatatcctatattaactaataaacattatgattatttatattttaaagataattta
  9150  ttaaaagatattaaatattataatgatttatcttattatttacgtcctattaaaccattt
  9210  aatactcttgaagatattttaaataaaaataatttttcttcatgattaattggttttttt
  9270  gaagctaaaagttgttttagtatttataaacctataaataaaaaaataaaacttgctagt
  9330  tttgaagtatctataaataataataatatagaagttatattagctattaaatcatattta
  9390  aaaattaataataatatttatataaatgaatttaataattcaaaaataacacttaaaagt
  9450  attaatgatattaaaaatgttgtaatatttattaataataatcctattaaattattaggt
  9510  tataaaaaattacaatatttattattcttaaaagatttacgtcttattcttaaatataat
  9570  aattattttaaaattcctcctaaatattaa
;     G-cob-I1-orf349 ==> end
  9600  tcttatataaaaatataataataatatatttatatattatataattatataaacaaaata
  9660  taatttatatataattatttattataaatatagtccgg
;     G-trnT(agu) <== end
  9698  gccgccccgcgggggcggaccccgaaggagtgagggacccctccctat!act!aatggga
  9756  aggggaccgaaccccgaaggagt
;     G-trnT(agu) <== start
  9779  ttaattatatattaaatatattattatcaataaataattcctttgaactatttattattt
  9839  tattatatttattttctccttcattattaatttttattaataattaaaatcttatcattt
  9899  tatggtatttttatttctattttaggatatcgaaactataaattaaaaagtataatttta
  9959  ttaattataatttatgattaataaataagaaataaaaactttagaagtaatatttatctt
 10019  tttttttataaataaatattatgattaatatataatcatttataaatatttatatataat
 10079  tatatatatacataaataggattaagatatagtccgaacaatatagtgatatattgataa
 10139  tagttttcaaatatgtaactatttaaacattaaag
;     G-cob-I1 ==> end
;     G-cob-E2 ==> start
 10174  CTCAGTATCTAACCCTCTAATCCAGAGATTCTTTGCGTTACATTATTTAGTACCTTTTAT
 10234  CATTGCTGCAATGGTTATTATGCATTTAATGGCATTACATATTCATGGTTCATCTAATCC
 10294  ATTAGGTATTACAGGTAATTTAGATAGAATTCCAATGCATTCATACTTTATTTTTAAAGA
 10354  TTTAGTAACTGTTTTCTTATTTATGTTAATTTTAGCATTATTTGTATTCTATTCACCTAA
 10414  TACTTTAGGT
;     G-cob-E2 ==> end
;     G-cob-I2 ==> start /group=IB (1.11e-21)
;     G-cob-I2-orf386 ==> start /first_aa=Q /note=LAGLIDADG ;; evalue:1.2e-44
 10424  caaaatatggccttattattaattacatatgtaattaatattttatgtgctgtatgctgg
 10484  aaatctttatttattaaatatcaatgaaaaatttataataaaactctatattattttatt
 10544  attcaaaatattttaaatacaaaacaattaaataatttcgtattaaaatttaattgaaca
 10604  aagcaatataataaaataaatattgtaagtgatttattaaatcccgatagagtaaaatat
 10664  tattataaagaagataatcagcaggtaaccaatataaattcttctaatactcacttaacg
 10724  agtaataaaaaggatttattagtagatacttcagagactacacgcacactaaaaaataaa
 10784  tttaattatttattaaatatttttaatataaaaaaaataaatcaaattattcttaaaaga
 10844  cattatagtatttataaagatagtaatattagatttaaccaatgattggccggtttaatt
 10904  gacggagatggttatttttgtattactaaaaataaatatgcatcttgtgaaattcttgta
 10964  gaattaaaagatgaaaaaatgttaagacaaatccaagataaatttggtggttctgtaaaa
 11024  ttaagatcaggtgttaaggctattagatatagattacaaaataaagaaggtataattaaa
 11084  ttaattaatgccgttaatggtaatattcgtaatagtaaaagattagtacaatttaataaa
 11144  gtatgtattttattaaatatcgattttaaagaacctattaaattaactaaagataatgct
 11204  tgatttatagggttctttgatgctgatggtactattaattattattattccggtaaatta
 11264  aaaattaaacctcaattaactattagcgttacaaataaatatttacatgatgttgaatac
 11324  tatagagaagtatttggtggtaatatttattttgataaagctaaaaatggttattttaaa
 11384  tgatctattaataataaaaaattacataatattttttatctttataataaaagttgtcct
 11444  tctaaatctaataaaggtaaacgtttatttttaattgataaattttattatttatatgat
 11504  ttattagcttttaaagcacctcataatacagctttatataaagcttgattaaaatttaat
 11564  gaaaaatgaaataataattaa
;     G-cob-I2-orf386 ==> end
 11585  attttctccgtattcattattatattctctaatttataaaatatttaaagattcctttat
 11645  aataatataacatctttgtaaattattgttaaagataatataaattattatgaatcggta
 11705  gattatatttttacaatcttattaaataaaattctgatcattaaacatgattgaagaaat
 11765  aataatagtttatgaaatagaatagtgtaatataaatttttatgaagatatagtccattt
 11825  tatatttattataaaag
;     G-cob-I2 ==> end
;     G-cob-E3 ==> start
 11842  CATCCTGATAACTATATCCCTGGTAATCCTTTAGTAACACCAGCATCTAT
;     G-cob-E3 ==> end
;     G-cob-I3 ==> start /group=IA (1.63e-23)
 11892  tgatattaaaaatattaataaaattattattatttaatcttatttattttatataaaaaa
 11952  aaaaataaataataattattaataaaaatatattatttatttctcctttcggggttattt
 12012  atatatattcctttataatttatatttaatatattatattaaatatatgaaaaattataa
 12072  taaataaataaataaattaattaattaataataaataataataaaaagtacagtagcatt
 12132  aaatattcttaagtttccgctttgtgggaaccccataaggagtttaatgattaaaaattg
 12192  gttaattgtcaagaaaatctaaggtattaataaataaataatactatgacaacttgcagc
 12252  gaagtttatgtcatctctatattatatattaatatatatatataataataataataatat
 12312  taatataatataagatataaaaacgttcaacgactagaaagtgaactgagatagtaatac
 12372  ctttccacgaaaaccaattaatttataaattatttttaaataaagaatagattattaatt
 12432  ttttttatatattaatatatattatatataaaataaaatatatatatatatatattataa
 12492  aatatcaaaagttttaatcttttattataaattaatgacatagtctgaacaataatgaaa
 12552  attattgagataagatattaaataatcttatgttaacatatataaattg
;     G-cob-I3 ==> end
;     G-cob-E4 ==> start
 12601  TGTACCTGAATGATACTTATTACCATTCTATGCTATTTTAAGATCTATTCCTGATAAATT
 12661  ATTAGGAGTTATTCTAATGTTTGCAGCTATTTTAGTATTATTAGTTTTACCATTTACTGA
 12721  TAGAAGTGTAGTAAGAGGTAATACTTTTAAAGTATTATCTAAATTCTTCTTCTTTATCTT
 12781  TGTATTCAATTTCGTATTATTAGGACAAATTGGAGCATGCCATGTAGAAGTACCTTATGT
 12841  CTTAATGGGACAAATCGCTACATTTATCTACTTCGCTTATTTCTTAATTATTGTACCTGT
 12901  TATCTCTACTATTGAAAATGTTTTATTCTATATCGGTAGAGTTAATAAATAA
;     G-cob-E4 ==> end
;     G-cob ==> end
 12953  TATATAATTAAATTAATACATAGATATAATATATATATAATTATTATTAATAATATAATA
 13013  AAAATAAAAAAAAAATATTATTAATAATAATAATACTTTAATAATATTCTTAAAAATAAT
 13073  ATATCTCTAATTTATAAAAATTAAATAATAATAATAAAAAAAAATATTATAAAATATAAA
 13133  TTAATTAATAATGAAAATAATATACTTATTAAATTAATATAAATAAATGAATAATATAAT
 13193  ATAACTATATTGAATTATAATCTATCTACCTTTTTTTTTCATATAATTATAATATATATA
 13253  TTAATATATATAATTATTATTTTATATATTATAGATTTATTAATTATTATTATCATTATT
 13313  ATTTTTTATTTAATCTTATTTATTATAAAATAATTAATTATCATAAAGCATAATTATTAT
 13373  AGAATCTTATTATTTTCTTTATTTAAATTTATAAAAAAATATAAAGTCCCCGCCCCCCTT
 13433  TTAATTTAATTTAATTTAATTTAATTTAATTTAATTTAATTAAGAAGGTATTTTTAAAAA
 13493  GGAGTGAGGGACCCCCTCCCTAACGGGAGGGGGACCGAACCCCGAAGGAGTACTCATTTA
 13553  ATATAAATATTAAATAAAAATTATTTTATATATATTAATGATTATTAATATTGATAATAT
 13613  AAATTATTTTATAATTAATTATTATAAATATATAACTATTAATAATTAATTTTTAATCTA
 13673  GGGGTTTCCCCCCCACTTACATAAACTTACGTATACTTACATATACTTATGTATACTTAC
 13733  ATATACTTACGTATACTTACATATACTTATATATACTTACGTATACTTACATATATACTT
 13793  ACGTATACTTACATATATGGGGGATCCCTCACTTCTCCGGCGTCCTACTCACCCTATTTA
 13853  TTAATCATTAATAAGAAATTATTATTAAAAAAAATTATAATTTACTCAAAGTTAATTATA
 13913  AATATATTTTTAAATATCTATTTTATTAATCTTTTATAAAATTTAAATTAATTGTAATTA
 13973  ATTAATATTATAATAATTATTCTTAGGAAGGATATTTATTTATTTTAATTATGAATTCCT
 14033  GACATAGAGACAATTAATTAGAACTTCTTATTATTATTATAATAATAATAAAAATATTCT
 14093  AAATATATTATATATATTATTATTTTTTTTTTTATTATTAATAAAATATTATAATAAATT
 14153  TAAATAAGTTTATAATTTTTGATAAGTATTGTTATATTTTTTATTTCCAAATATATAAGT
 14213  CCCGGTTTCTTACGAAACCGGGACCTCGGAGACGTAATAGGGGGAGGGGGTGGGTGATAA
 14273  GAACCAAACTATTCAATAAATATAGAGCACACATTAGTTAATATTTAATAATATAACTAA
 14333  TATATAATAATTATAAAATAATTAATTATATAATAAAATATAAAGTCCCCGGTGGGGACC
 14393  CCGAAGGAGTATTAACAATATAATATATTGTATAAAATAAATTATAAATATTAAATAAAA
 14453  ACCAAATAAATAATATAATAAATGATAAACAAGAAGATATCCGGGTCCCAATAATAATTA
 14513  TTATTGAAAATAATAATTGGGACCCCACCTAAAATATATATATAACTAATAATATATTAT
 14573  ATATATTAATATATAATAATATTATTAAAATATAATATTATATTATATTATTAAAAAATA
 14633  TATATATATAAAATAAGATATATATATAAATACATATATTCTTAATAAATATTATATATA
 14693  ATAATAATAAATTATGAAATAATAAATTATTTCTTTTTATTAAAAAAAATTACTTATCTC
 14753  CTTCGACCGGACTCCTTCGGGGTCCGCCCCGCGGGGCGGGGCGGGCCGGACTATTTAATA
 14813  TTTAATATTTAATATTTAATATTTAATATTTAATATTTAATATTTTATTCTATAAATATT
 14873  CATATGAAAAATAATAAGTATATAATTATGATAATGAATATATTTTTATTTATAATTTAT
 14933  TATTATAAAAATATTTTAATTTAATAATAATAATAAATCATTATATTAATTCTTTTAAGA
 14993  ATTTATAATTGTCATTATTTATTATATACTTCTTATTAAAAAGGGATTCGGTTTTCCTCA
 15053  TCCTCATGGGTATTCCTCACTCCTTCTGATAATTAATTTTATAATAATAATAAAATAAAC
 15113  TTAATTAAATATTATATATTTATTTACAATTATATATATATATTACTCATAATTTAATTA
 15173  AATTAAATTAAATTAAGATGCAATTCAATACGGTTGTATTATATTATTCATCAAATATTG
 15233  TTAATATTGATACCTACAGAGATATTTAATATTTTTATTATTATTATCCATTACTTTTTT
 15293  TATTATATTTTAATTATATTAATAATTGTATTTTTATTTATTTATTTATTTATTTATTTA
 15353  TTTATTTATTTATTTATTTATTTATAATAATAATATTTCATATTATCAATTATTATTTTT
 15413  TTTTATAATATATAATTAAATTATTTATATAATTCCCCGAAAGAAGAATAAATAAAATAT
 15473  TATATAAATATTTATATTTTTATTAATATTAATATAAGTAATATATATAGTTTATGATAT
 15533  TTAATTTTATCATAATATAATAATAATTATATAAATCTTATACACATTTATATAAGTATA
 15593  TATATATATTATTAATATAATGAACATCTATTAAATAAAATAATTGTAAATCTCAAGTAA
 15653  ATTATTATTATTTTTTTTTTAATAATAATTTATGATTTATAATTAATAAATAAAAGAGTA
 15713  ATTATATGATAAAAAAGGTAATAAATAAAATTTATAGTTCCGGGGGCCGGCCACGGGAGC
 15773  CGGAACCCCGAAAGGAGTTTATTTATATATATATATGAATTAATATTTAATAATAAATAA
 15833  TAATATAATTAATAATATTATTATTATTATAATTTTTTTTTTTTATAATATTAATAAGAT
 15893  ATATAAATAAGTCCCTTTTTTTTATTTAAAATAAAGAAGGAATAATTAAATAATATTTTA
 15953  ATAATTTAATTAAATAGTGTATTAAAAGATAATAAAAAGTAATATTAATATGTTAATTAT
 16013  ATATAATATATTTATATATAATTATATATATATATATAAATAATAATAAATATATATATA
 16073  ATATAAAAATAAGAATAGATTAAATATTTAATAAATAAATATT
;     G-atp9 ==> start
 16116  ATGCAATTAGTATTAGCAGCTAAATATATTGGAGCAGGTATCTCAACAATTGGTTTATTA
 16176  GGAGCAGGTATTGGTATTGCTATCGTATTCGCAGCTTTAATTAATGGTGTATCAAGAAAC
 16236  CCATCAATTAAAGACCTAGTATTCCCTATGGCTATTTTAGGTTTCGCCTTATCAGAAGCT
 16296  ACAGGTTTATTCTGTTTAATGGTTTCATTCTTATTATTATTCGGTGTATAA
;     G-atp9 ==> end
 16347  TATATATAATATATTATAAATAAATAAAAAAAAATAATGAAATTAATAAAAAAAATAAAA
 16407  TAAAATCTCATTTGATTACATTAATAACATTCTTATAATTATATAATTATTATAAAATAT
 16467  ATAAATATTATAATAATAATAATATATATAAATTATAATAAAAAATAATAATAATATATA
 16527  ATATACCTTTTTTTTTAATATATTAATATATAAATAAATAAATAATGGATAATATATAAT
 16587  TACTTTTTTTTATATTATTAATAATAATAATTTATAAATATTGTTATAATAAACATTTAT
 16647  ATAAATAAATATAAATTACCATAATAAGATATATTATTTATTTATAATAAAAATATTTAT
 16707  TAATAAATAAGAAATATATATATTATGATAATATTTATTAATAAATAATAAATTCTTTAT
 16767  ATATAAATATATTAAATATATTTAATTGAACACAATATAATTTTTATTGTATTATTCATT
 16827  GAATAATATTAATATTAATATTAATATTAATATTAATATTAATATAATATTAGTGAACAT
 16887  CTATTAATATTTAATAAAATATATATAATTTATAATTCTCATATAATTAATATAATAATT
 16947  AGGTTTATAAATAAATTATAATATATTATAAACAATATAATAAAATATATTATAAATCTA
 17007  TCTATATAATATATAAATTTATATATACATTAATAATATTTAATTATAATTATTTAAATA
 17067  TTTAATTTATTAATATTTATATTATTTAAATATTAAATATTAAATAATAATTTATATTAT
 17127  ATTAATAAATATAATAAAATTAAAAATATATGATTAATTATATAATAATAATAATAATTA
 17187  TTTTAATATTATAATTTATAAAATTAATTATATTAATTATATTAATTCTTATTATATAAT
 17247  AATTATTGATAATAATTTATTTTAAGAAAGGAGAAAATAAATTAATAAAAGTTTAAAAGT
 17307  TCTTATATTAATAATTATATAATATTATATTAAAGATTTTTATAATATATATATATAATA
 17367  TATTTATAGATTTATTTAATATTTATATTTATATTAATATTTATATTTATATTTATATTC
 17427  CTCTTAA
;     G-trnS(uga) ==> start
 17434  GGATGGTTGACTGAGTGGTTTAAAGTGTGATATT!TGA!GCTATCATTAGTCTTTATTGG
 17492  CTACGTAGGTTCAAATCCTACATCATCCG
;     G-trnS(uga) ==> end
 17521  TAATAATACATATATATAATAATAATTTTAATATTATTCTTATAAAAAAAATAAATAAAT
 17581  AAATAATAATAATTAATTAATTAATTAATTTTAATAAATATAAAATATATAAAAATAATA
 17641  ATAATAATAATTATTATTTTAATAATATTATTTATATAATAGTCCGGTCCGACCCTTTTT
 17701  ATTCTTAATTAAGAAGGGGTTTTATTTTATTAATTAATAATAATATATTAAAAATTATAA
 17761  ATAATTAATAATTCTTTATATTTATATATATATATATATATTTATATATTTATATATATA
 17821  TTTTAATAATATTATGATATATTTTATTTTAATAATATTTTTATTTTTATTATAAAATTA
 17881  TAATATTTTATTTTATAAATTATTTATATATAAATTATTAATAATAATTATTTTTTTTTA
 17941  TTTGGGATTTATATTATTATTATAAAGAATATAATGTTATTAATAACTGCAAATAATATC
 18001  TAATATATTATTATTTATAATAATAAATAATATTATAATAAGGATGCATATTATATATAT
 18061  ATATATATTATATTTATATTAATATTAATATTAATATATATATATAATAGATAAAAAGTA
 18121  AAAATAAAAAATA
;     G-rps3 ==> start ;; mfannot: alternative ATG start pos 18131
 18134  ATGAAATTAAAATTATTAAATATAATTTTATCAATAATAAATAAACTTAATAATAATAAT
 18194  AATATTATTATTAATAATCTATTAGATTCATTAATAAATAAGAAATTATTATTAAAGAAT
 18254  ATATTATTAGATATAAATAATAAAAAAATAAATAATATAAAAAGAATATTAAATAATAAT
 18314  AATATAAATATTAATAATAAATTACAACATTTAAATAATATAAATAATTGAAATCTACAA
 18374  ATTTATAATTATAATAAAAATATAGAAATTATAAATACTATAAATGATAAATTAATTAAT
 18434  AAATTATTATATAAAATAATAACTTTAAAATTAAATAATATAAATATTAATAAAATTATT
 18494  ATAAGTAAACTTATTAATCAACATAGTTTAAATAAATTAAATATTAAATTTTATTATTAT
 18554  AATAATGATATTAATAATAATAATAATAATAATAATAATAATAATAATAATTATTATATA
 18614  AATATAATAAATAAATTAATAAATATTATAAATAATAATATAAATAATAATTTATGTAAT
 18674  ATTTTAAGTTATTATTATAATAAAAAAGTAACTATTGAACCTATTAAATTATCATATATT
 18734  TATTTAAATAGTGATATTTTTAGTAAATATATTAGTTTAAATGATATAGATAAATATAAT
 18794  AATGGTATCTTAACTAATTATCAACGTATATTAAATAATATTATGCCTAAATTAAATGAT
 18854  CATAATATTTCTATAAATTATATTAATAATATTAATAATATTAATAATAATAAATATAAT
 18914  AATATAATTAATTTATTAAATAATAATAATAATAATAATAATATTAATAATAATAATAAT
 18974  TATAATAATAATAATAATAATTATATTGGTAATATTAATAATATTTATAATAATATAACT
 19034  ATTGATAATATTCCTATAGATATTTTAATATATAAATATTTAGTTGGTTGATCTATTAAA
 19094  TTTAAAGGTAGATTAAGTAATAATAATGGTAGAACTAGTACACTTAATTTATTAAATGGT
 19154  ACTTTTAATAATAAAAAATATTTATGAAGTAATATTAATAATAATTATAAATTAAATTAT
 19214  ATCCCTTCTAATCATAATTTATATAATAATTCTAATATTAATAAAAATGGTAAATATAAT
 19274  ATTAAAGTTAAATTAAACTTTATTTAA
;     G-rps3 ==> end
 19301  TATATATATTAATAAAAATAAAATAAATATAATAAATAAAATAAATAAATAAATAATATA
 19361  TATATATATATAAATATATAAAATAATATTTACTTTTTATATATATATAATTATATATAA
 19421  ATAAATATAATATCATATAATTATATAAAAATAAAATTATAATTTATTTATATTAAAAAT
 19481  ATTAATTAATTTTTTATATAATTATTATAATAATAATTTAATTAAAAATAAATATCAAAT
 19541  AAAATTATAAATTAATCCTACTTTTGGATCCTATTTATATTTTATTATTATAAATAATTA
 19601  TTATTGATAGTTAATTAAATAAAAATATATATATATATTACTATTATAATTATTATTAAT
 19661  ATATTAATTATTAAATTATATAAATTAGTTATTTATATTAATATATTTTATATTAATATA
 19721  TAATACTCTTTTTTCTATTATATTTTAATATATAATATTAAAAATAAATAAAATAATATT
 19781  CTTAATTTTTATTCTTTATCTTCTTTAATCAAACTCCTTTGGGGTCCGCCCCGCGGCCCG
 19841  CGGGGGCGGACTATTTTAAATTTTAATTTAAATTTTATAAATATAATATTTAATTATAGA
 19901  TTTAATAATAATATATAAAAAATATATATATGGTTAATATATATAAAGATTATAATCTTT
 19961  TAATTAAATAAAGGAAAATTTATTATATAATTTTTCTCTATAGTTATATATTTAAAACTT
 20021  ATTTTTTTTATAAATAATAATTATAATAAATAATATTAATTATTTATTATATAATTAATT
 20081  GACCCCCATGCTGGGTTCCGGAACTCCTCCTTCTCGCGAGGTTAACACCTATTATATAAC
 20141  TATAACTATAACTATAACTATAACTATAATTATAATTATAACTATAACTATAAATATTCA
 20201  TTTTAATAATAATAATAATAATAATATTAATATAAATAGTCGAAGAATATATTTATTTAT
 20261  TTTAATATAAATAAAAATAAAAAGTTTCAATTAATTTGAATTTGGAATTAAATTATTACT
 20321  TCATATGGGGTTATGGATTTCGTTCGGAACTCCTCCCTCCTACCTCTATTTATTAATTAT
 20381  AAATCATAAATTATTATTAATTAATAATAATAATTTACTCGAGGTTCATACCTATTTTAA
 20441  TATTAATATTAATATTGATAAAATATATATTCACTAAAAAGTATATAATTTACTCAATTC
 20501  ATACTATAATTTTATACTTTTTTATTATAATTTAATTATTTCAAATAAAGTAATTATAAT
 20561  AATATATATCCTTTATTAAATATATATTAATTAATATATATATAAAAAGTAAATATTATT
 20621  AATTGTATATAATTATAAATAATTAATATTTATTAAAATATATATAATTTATAATCCTCA
 20681  TATAATTAATATAATAAATAATATAACACAATGTAATTTAATTTAATTTAATTTAATTAC
 20741  ATAATAAATTTATTATTATTATAATTATTATTTATTTATTTATTTATTATTATAAATTAT
 20801  AAATATTATTATAATTAAAATCAATTATTAATTATTAATGATAAATAATTAATAATAAAT
 20861  TATCAATAACCAATTAGATTATTTATCGATATTTAATTATATTATATTATATTATATTAT
 20921  ATATATATATATATTATATTATAAAATTTATTTATAAATATTTGTTTATTTATTTATTTA
 20981  TTGAATAACAATAGAATTAAATATTGTCAATAAATAATAAATAATGTTTAATATATATTA
 21041  TATTATATTAATATTAATATTATTATTATTTTTTTTTTATTATATTAATATAATTTATAA
 21101  AAATATAAAATTATTATTTTTATTATAATTTATATATATATAATATATATATTTATTAAA
 21161  ATATTTTAAGAAAGGAGTAAAATAATTAAATTAAATTAAATTATTTATTATTATTATTAT
 21221  TATTTATATAATAATATATTATTTAAATATTTATATATTATTTTTATATTAATATTTATA
 21281  GATGGGGGTCCCTATTATTATTGAAAATAATAATTATTAATGGACCCCAGATAGCTTCTT
 21341  GTTTATCATTTATATATATATATATATTATTAATTATTTTATTCTATATAATATTATTAT
 21401  TAATTATTTAATTAATATTATAATCATATAATTTAATATTTTATTTAATTTTATTAAAAT
 21461  TTAATATATATATTTTTATTATTATTTAATTAATTTATAAATATAAAATATTCTTAATAT
 21521  TAAAAATAAATAAATAATAAAGTTTATAAATCATATATTATAATTATTTATTATTTTTAT
 21581  ATTATATTAATAAAATATTATTATTATAAAAAAAAAAAATAGAAATTTTATAATATTTTT
 21641  ATATATTTTTAATTATTATTATTAATATTTATTAAAGGAAATATAAAAACCGAAGGAATA
 21701  TTATAATTATAATTATAATTATTATTATATTTAATTTATTATTATAATAATAATAATAGT
 21761  CTGCCCCCCTCTTTATCTTTATCTTTATCTTTATTTATATTTTAAAGAAGGATATTTAAT
 21821  AATTTATAATATTTAATTCATATATATATATATATATTTTATTTTTTATATATATATTTA
 21881  ATATATTATATTTATATTTATATTTATATTATTATTATATTTATATTATATTATTTAATT
 21941  ATTTTTTAATAATATATTATTAATATTTTACCTTTTGATAAATAAAAATTTATTAAAAAT
 22001  TTTATAATAAGTATTAAAATATCATAAAAGGATAATATTTATATAAAATGTATAAATTTA
 22061  TAATCTTCTAATTAAATTAAATTAAATAAATAAAATAAAATAAATTAAACTCCTTTTGAG
 22121  ATTCACACCTATTTTATTAAAAATAGGTATTCACTTAATTAAATTAAATTAAATTAAATT
 22181  AAATTAAATTAAATTAAATTAAATTAAATTATGGATAATTTATTTAATAAATATATATAT
 22241  TAATTATAAAATAATAGTCCGGCCCGCCCCGCGGGGCGGACCCCGAAGGAGTCTGCCCCT
 22301  TTTTATTTAATATTTAATATTTAATATTTAATATTTAATATTTAATATTTAAAGAAGGAT
 22361  ATATTTATAATTTATCATAATATTATTTAATAAGAAATTATTAATTAATTAATTAATTAA
 22421  TTTATTTATTTATTTATTGTTTATATTTATTAATGTTAATATAATAAAAATGTAAAATAC
 22481  TTAATATTATTAATATTATTATATATAATATATATAATAATATATTATATTTATATCTCC
 22541  TTTATTCCTTTTTCCCCCGCTGGGGACTTATTATATTATTATATATTTCTTCGATAACTT
 22601  TATATATATTTTATTTTTTATAAAAAATATTTATATATTATTATTTACAATAATAATTAT
 22661  TAATAGTCCGGCCCGCCCCGCGGGGGGGGAACCGAAGGAGTCTTTTTTCTATTTATTAAT
 22721  AATAACTATAAATTATATTTAAAATAATAATTTACTTGTTATAATCTTAATAGAAGTATA
 22781  TAAATATTTACTTGTTATAATTTATTATATATTTATAACCTCCTTCTTAAAAATTATCTT
 22841  TACTTTATAATAAAAATTAATATAATATAATCTGATAATAATCGAATTTTATTATGTTTA
 22901  ATTTAATTAATAATAGACAATTATTATTATTATTATTATTTTACTTATTAATATTAATTT
 22961  ATATTTATATATATAAATATTATTAATTTTATATTAATTTTTTTTATTAATTATTTATTT
 23021  TTATATTCATATTTTTTATTAATATTATTTTTATTAATAACTTTTAAAATAATTATAAAC
 23081  TATATATTATTTATATTTATAATAAATGAAATAATTATAATAAAAATTACAATTACAATT
 23141  ATATTATAATT
;     G-orf116 ==> start
 23152  ATGATTACAATAGGGTTAAACATTACCTGTGAACAACTGGTAATGTTTAACCCGTATTAT
 23212  TATTTATTATATTATATATATATTAAAATATTAATATTAATATTAATATTATATTATATT
 23272  ATATTATATTATATTATATTATATTATATTATATTTATAATTATATTATATAATTTATAT
 23332  ACTTTTATAATTCTTATTATTATTTATTTATTATTTATTTATTATTATTTAAATATATTA
 23392  TTATTATATATTAATAATATATATATTATTTTATATATTTTATTTAATATAAATTATTTA
 23452  TATTTTTATATTTTATTATGAGGGGGGGGTCCCAATTATTATTTTCAATAA
;     G-orf116 ==> end
 23503  TAATTTATCATGGGACCCGGATATCTTCTTGTTTATCATTTATTATTTTTATTATTTGGT
 23563  TTTTATTTAATATTTATAATTTATTTTATACAATTTATTATATTGTTTATACCTTATTAT
 23623  TATTATATAATATATTATATTATTATAATAATTTAATTAATTATATTATTAAATATTAAC
 23683  TAATGTGTGCTCTATATATATTATTCATTCTAGTTTCTAATCACCCACCCCCTCCCCCTA
 23743  TTACGTCTCCGAGGTCCCGGTTTCGTAAGAAACCGGGACTTATATATCTATAAATAAAAA
 23803  TACATAACATATATTTTAAATATATATATATAATTATATAATAATTATTATATATAAAAT
 23863  ATATATATATATAATATATATTTATAAAATAATAATAATAAATATTATTACTCCATTAGG
 23923  GGTTTTGGTCCCATATCGGGAACCGAAACTATAATAATATATAATATTATAATAAAGATA
 23983  TTCTTATTTATAATATATTATTAAATAAATTAATAATAATTATAATATATATATATAATA
 24043  TATTATAATATATTTATTCGAGAACTTTTTATTTATTATAAAATAAAATATTTTATTTAT
 24103  TATTTAGTTTTTTTATTAAACATTTTATAAAAATATAAATGTTAATAATATTATGATTAA
 24163  TAAGTAATAATAAATTTATTTATTTTTATTAATTACTTCTTCGAGGTATCAGTATCAGTA
 24223  TCAGTATCAGTATCAGTATCAGTATCAGTATCAGTATCAGTATCAGTATCAGTATCAGTA
 24283  TCAGTATCAGTATCAGTATCAGTTTCGTAAAAAATGGGGACTTAAATATATATATAAAAT
 24343  TATAAATAAAAATATTATAATAATTTTAAATAAATAAATATTAATATATTATTATTATTT
 24403  ATATTATAATAAACATTATCTAATAATAGTC
;; mfannot:
 24434  cggcccgccccggcggggcggaccccgaaggagtacgcccttttttattaaatatttaat
 24494  atttaaagaagaagataattagatataattatattatattttatataaattatataatat
 24554  tatataataataattatataataagttaataataattatataataagttaataataatca
 24614  tatctcctttataaatgaacttttattaaatatattttattaaatattaaatatattttt
 24674  tataatattaaatatattttattaaaatattaaatatattttattaaatattaaatatat
 24734  tttattaaatattaaatataaataaaggtttatattataattcattatttatatcttctt
 24794  tataaattaatattcgtattagatccttatttaatttataatcctttaaaaaacttataa
 24854  taaatataatataatatatatataatttttattatttttatattatttttattatttaaa
 24914  tatattatatatttcattataataattattaaaaaagttatttaataaataatctgatat
 24974  tatattttataattaattttatttattttatttattatatatattattatatataattaa
 25034  aattataattacaattataactataattaaattggattaaattaaattgggcgccaagcc
 25094  ggttgttcaccgacttggtcccaatataatatgatataatataatatactatatgatata
 25154  acataaatataataaattatatgatataacataaatataatatactccttcggggtccgc
 25214  cccgcgggggcggaccggactatatgaatatattattattattataattataaaattata
 25274  ttaaataaataaaatttctttaataattattaattaatattattaatttatttacaaata
 25334  ttttattaatttttatttttattaaatataaatatataaatatatatatatatttattta
 25394  taatattatttatatttattatatattattattaaatatatttttattatatatcattaa
 25454  atattaatatattattatagtggtggggggggtcccaattattattttcaataataatta
 25514  ttattgggaccccggatatcttcttgttaatcaattattatattatttaatttattttat
 25574  ttcttatttataatttatattatataatttattatattgttaatacttttatttatatta
 25634  ttaattatattatattattataatatacttaattgattatattataaaattataactaat
 25694  gtatgctttgtatttattgaatagtttggttcttatcacccaccccctccccctattacg
 25754  tctccgaggtcccggtttcgtaagaaaccgggacttatatatttggtaattaaaaatata
 25814  acttatataaatatttaataaatatatattaaatatattattattaataatttgttatta
 25874  tataataaaataataaatattattaatgatttaaattatataaatatttattattaaata
 25934  aataattatactttctccttttggggttccggctcccgtggccgggc
;; mfannot:     /group=IB(5') (1.46e-06)
 25981  CCCGGAACTTAAAAATAATATATATAAAAGTATTTTATAATAATTAGTTTAATTATTATT
 26041  CTTTTTTTTATTAAATATAAAATCATTTTATGTTATTAATTTTTTTATTTTATTAAAAAT
 26101  AAATTTTATAATTAATGGAACTTAAAATAAATAATATTATTATTATAATTATTAATTAAT
 26161  GAATACTCTTTTGGGGTTCGGTTTCCCCTCCCGTATACTTACGGGAGGGGGTCCCTCACT
 26221  CCTTTTGAGACTTTAATTTTATAAATATAAATATAAATATAATAAGATGTTAACTCTTTT
 26281  ATAAATAAATAATAAATATAATTCTATTTTTAATAATAATATATAATATTTTTATAATAA
 26341  AATATATAAATAATAATATTTATATATATATATATACTTTTTTTTTATATAAGAATAATA
 26401  TATATAGTCCACATTGGAGGCGAGTGAAAGGAGATAAGAAATATAATATAATATAATAAT
 26461  AAAAATATAATGAATAATAATAATAAAAATTTATATAATAACAAAATAGTCCGACGAAGG
 26521  AGATGAGATTATAAATATTATTAAATAATAAAATGTATTAATTATAAAATATAAAATATA
 26581  AAACCTATAAATAATTTATAATATAATTTATATTATGATAATAATAATATATATATTATA
 26641  ATATTTTATATATATATTTATTATATTTATATTTATATTTATATAAAAAAGGTGAAATTG
 26701  ATTAATTAATTAATTTATAATTAATAATTATTAATATAATCCGGCCGAAGGAGTGAGGGA
 26761  CCCCTCCCTATACTAATGGGAGGGGGACCGAAGGAGTTTATTATATATATTAAATAAGAT
 26821  TTATAATATAATTAATATATATTTTAATAAATATAAAAGATTATATTATATTATAAAAAG
 26881  TATATTTTATATTTATATTTATATATATATTTTATTTATTATTATTATATATATAAGTAG
 26941  TAAAAAGTAGAATAATAGATTTGAAATATTTATTATATAGATTTAAAGAG
;     G-rnl ==> start
 26991  ATAATCATGGAGTATAATAATTAAATTTAATAAATTTAATATAACTATTAATAGAATTAG
 27051  GTTACTAATAAATTAATAACAATTAATTTTAAAACCTAAAGGTAAACCTTTATATTAATA
 27111  ATGTTTTTTTTTATTATTTTTATAATAAGAATAATTATTAATAATAATAAACTAAGTGAA
 27171  CTGAAACATCTAAGTAACTTAAGGATAAGAAATCAACAGAGATATTATGAGTATTGGTGA
 27231  GAGAAAATAATAAAGGTCTAATAAGTATTATGTGAAAAAAAATGTAAGAAAATAGGATAA
 27291  CAAATTCTAAGACTAAATACTATTAATAAGTATAGTAAGTACCGTAAGGGAAAGTATGGA
 27351  AATGATTATTTTATAAGCAATCATGAATATATTATATTATATTAATGATGTACCTTTTGT
 27411  ATAATGGGTCAGCAAGTAATTAATATTAGTAAAACAATAAGTTATAAATAAATAGAATAA
 27471  TATATATATATATAAAAATATATTAAAATATTTAATTAATATTAATTGACCCGAAAGCAA
 27531  ACGATCTAACTATGATAAGATGGATAAACGATCGAACAGGTTGATGTTGCAATATCATCT
 27591  GATTAATTGTGGTTAGTAGTGAAAGACAAATCTGGTTTGCAGATAGCTGGTTTTCTATGA
 27651  AATATATGTAAGTATAGCCTTTATAAATAATAATTATTATATAATATTATATTAATATTA
 27711  TATAAAGAATGGTACAGCAATTAATATATATTAGGGAACTATTAAAGTTTTATTAATAAT
 27771  ATTAAATCTCGAAATATTTAATTATATATAATAAAGAGTCAGATTATGTGCGATAAGGTA
 27831  AATAATCTAAAGGGAAACAGCCCAGATTAAGATATAAAGTTCCTAATAAATAATAAGTGA
 27891  AATAAATATTAAAATATTATAATATAATCAGTTAATGGGTTTGACAATAACCATTTTTTA
 27951  ATGAACATGTAACAATGCACTGATTTATAATAAATAAAAAAATAATATTTAAAATCAAAT
 28011  ATATATATATTTGTTAATAGATAATATACGGATCTTAATAATAAGAATTATTTAATTCCT
 28071  AATATGGAATATTATATTTTTATAATAAAAATATAAATACTGAATATCTAAATATTATTA
 28131  TTACTTTTTTTTTAATAATAATAATATGGTAATAGAACATTTAATGATAATATATATTAG
 28191  TTATTAATTAATATATGTATTAATTAAATAGAGAATGCTGACATGAGTAACGAAAAAAAG
 28251  GTATAAACCTTTTCACCTAAAACATAAGGTTTAACTATAAAAGTACGGCCCCTAATTAAA
 28311  TTAATAAGAATATAAATATATTTAAGATGGGATAATCTATATTAATAAAAATTTATCTTA
 28371  AAATATATATATTATTAATAATTATATTAATAATATATATAATTATATTATATATATTTT
 28431  TTTTATATAATATAAACTAATAAAGATCAGGAAATAATTAATGTATACCGTAATGTAGAC
 28491  CGACTCAGGTATGTAAGTAGAGAATATGAAGGTGAATTAGATAATTAAAGGGAAGGAACT
 28551  CGGCAAAGATAGCTCATAAGTTAGTCAATAAAGAGTAATAAGAACAAAGTTGTACAACTG
 28611  TTTACTAAAAACACCGCACTTTGCAGAAACGATAAGTTTAAGTATAAGGTGTGAACTCTG
 28671  CTCCATGCTTAATATATAAATAAAATTATTTAACGATAATTTAATTAAATTTAGGTAAAT
 28731  AGCAGCCTTATTATGAGGGTTATAATGTAGCGAAATTCCTTGGCCTATAATTGAGGTCCC
 28791  GCATGAATGACGTAATGATACAACAACTGTCTCCCCTTTAAGCTAAGTGAAATTGAAATC
 28851  GTAGTGAAGATGCTATGTACCTTCAGCAAGACGGAAAGACCCTATGCAGCTTTACTGTAA
 28911  TTAGATAGATCGAATTATTGTTTATTATATTCAGCATATTAAGTAATCCTATTATTAGGT
 28971  AATCGTTTAGATATTAATGAGATACTTATTATAATATAATGATAATTCTAATCTTATAAA
 29031  TAATTATTATTATTATTATTAATAATAATAATATGCTTTCAAGCATAGTGATAAAACATA
 29091  TTTATATGATAATCACTTTACTTAATAGATATAATTCTTAAGTAATATATAATATATATT
 29151  ATATATATATTATATATAATATAAGAGACAATCTCTAATTGGTAGTTTTGATGGGGCGTC
 29211  ATTATCAGCAAAAGTATCTGAATAAGTCCATAAATAAATATATAAAATTATTGAATAAAA
 29271  AAAATAATATATATTATATATATTAATTATAAATTGAAATATGTTTATATAAATTTATAT
 29331  TTATTGAATATATTTTAGTAATAGATAAAAATATGTACAGTAAAATTGTAAGGAAAACAA
 29391  TAATAACTTTCTTAAATAAAAAATGGAAAGAATTAAATTAATATAATGGTATAACTGTGC
 29451  GATAATTGTAACACAAACAAGTGAAACAAGTACGTAAGTATGGCATAATGAACAAATAAC
 29511  ACTGATTGTAAAGGTTATTGATAACGAATAAAAGTTACGCTAGGGATAACAGGGTAATAT
 29571  AACGAAAGAGTAGATATTGTAAGTTATGTTTGCCACCTCGATGTCGACTCAACATTTCCT
 29631  CTTGGTTGTAAAAGCTAAGAAGGGTTTGACTGTTCGTCAATTAAAATGTTACGTGAGTTG
 29691  GGTTAAATACGATGTGAATCAGTATGGTTCCTATCTGCTGAAGGAAATATTATCAAATTA
 29751  AATCTCATTATTAGTACGCAAGGACCATAATGAATCAACCCATGGTGTATCTATTGATAA
 29811  TAATATAATATATTTAATAAAAATAATACTTTATTAATATATTATCTATATTAGTTTATA
 29871  TTTTAATTATATATTATCATAGTAGATAAGCTAAGTTGATAATAAATAAATATTGAATAC
 29931  ATATTAAATATGAAGTTGTTTTAATAAGATAATTAATCTGATAATTTTATACTAAAATTA
 29991  ATAATTATAGGTTTTATATATTATTTATAAATAAATATAATATAATAATAATAATTATTA
 30051  TTATTATTAATAAAAAA
;     G-rnl ==> end
 30068  TATTAATTATAATATTAATAAAATACTAATTTATCAGTTATCTATATAATATCTAATCTA
 30128  TTATTCTATATACTTATTACTCCTTACGGGGTCCCGGTTGGACCGAGACCCCTCCCTTGC
 30188  GGGGTTGGTTCACACCTTTATAAATAAATAATAAATAATAAATAATAAATAATAAATAAT
 30248  AAATAATAAATAATAAATAAAGGTGTTCACTAATAAATATATATATATATATATATATAT
 30308  TATATTATAATATTATTTAATACTTAATATATTATATATTTTATATTTAATAAATAAAAA
 30368  ATATTAATAAATAATAATATTAATAATAAAGAAATTATAATTAATACCCTCTATATATAA
 30428  TTCTAATTAATTAAATTAAATATTTATATATAATAATCAATATATTATTAATTTAATAAT
 30488  TATTATAATAGTTTATAAAAGATATATTTTTATATTATATTATATTTAATAAATATTACT
 30548  TTTTTATTATTATTTTTATATATTATATAATATTATTAATTTTTATTATAATATTATTTA
 30608  CTTTTTATTGGATTATTTATTTATTTATTTATTAATTAATTAATTAAATATTTATTAATT
 30668  AATATATATATTTAATATTAATATTTCATAAAAAAAAGAGATATATGAATAATATATTAT
 30728  GTTATATTATATTATATAATTATATTATTTTTTATAATATTAATAATTAAAAATAAGAAC
 30788  TTATTTAAAAATTATAATTATAATAATAAATTAATACTTTTTAATTTATAAAAATATAAA
 30848  TTTCTTTATATATATATATATATTATTATTTATATTAATCATCATTTTAATATTTATAAT
 30908  AAATTTATATAAAATCAATTATAATATTATATACTTTTTATATACTTTATAATCTTTATA
 30968  TCTTCACCCACCTTTTTTTTTAATAATATATTATATTAAAAATATAATAATTTATATGAT
 31028  TTATTAATACTTTTTATATAATTATATTATTATTTTTTTTTATAGATGTTATATTATTTT
 31088  TTATAATAATTTTTTTTTTATTTAAATAAAATTTATAACTCCTTCTTAATTAAAGATAAA
 31148  AGGGGTTCCCCCCTTAAGTATAAGTATAAGTATAAGTATAAGTATAAGTATAAGTATAAG
 31208  TATAAGTATAAGTATAAGTATACGGGGGGGGGGGGTCCCTCACTCCTTCGTTAATTTATA
 31268  TATATTATTAATAATTATTTAATTTTTATTATTTATTTATATATAAAAATATTCTAAAAT
 31328  TATTAATATTTATAATAGAATAAATATTATAAAGTATAATTATAAATAATTAATTATTTT
 31388  AATAATAATAATATATTTATTATTATATAATAAATATATTATAAATAATA
;     G-trnT(ugu) ==> start
 31438  GTTATATTAGCTTAATTGGTAGAGCATTCGTTT!TGT!AATCGAAAGGTTTGGGGTTCAA
 31496  ATCCCTAATATAACA
;     G-trnT(ugu) ==> end
 31511  ATAATAATAATAAAATATTAAAATAAATATAATATTTATAAAAAATTTATTAATTTATAT
 31571  AAAAAATATATATATATATAAATAATAATTATAATAAAACATTTTATAATCAATAATTTA
 31631  ATAAATAATCTTCTTATTATAATATTATGTTTAAATATTACTCTTTATGAGGTCCAACAA
 31691  ACTAATAAGATATAAATATATATATATTATATAATAATAATAATAATAATATATTATTTA
 31751  ATATATTATCAAGGAGATAAATATAAATAATATTTTAATAATTTTAAATAAATCTAATTT
 31811  ATATATTAATAATTTAATAATCTTAATATTTATTATCATTATTTCATATTTATATTATAT
 31871  AAATATTTATTTAAATAAAAAATATTAAAGAGTTTATTTTATTTATTATAAATTATTTAA
 31931  TAAAATATATATAATAATATATAGAATAAAGATATAAATAATTATAAGTATATAAAGTAA
 31991  TAAA
;     G-trnC(gca) ==> start
 31995  GGAGATGTTGTTTTAAGGTTAAACTATTAGATT!GCA!AATCTACTTATTAAGAGTTCGA
 32053  TTCTCTTCATCTCTT
;     G-trnC(gca) ==> end
 32068  AAATAAATAATATAATAATAAAATATTATAAATAAATATATATATATTTAGAATAATTAT
 32128  ATAATAAA
;     G-trnH(gug) ==> start
 32136  GGTGAATATATTTCAATGGTAGAAAATACGCTT!GTG!GTGCGTTAAATCTGAGTTCGAT
 32194  TCTCAGTATTCACC
;     G-trnH(gug) ==> end
 32208  CTATAAATAATAATAATAATATATTTTATTATTCTTAAATTTTTTATTCTTTATATTATA
 32268  TATATAATATTAATATTATTACTTTTTAATAACAAAATATTATAATTAATTGATATATAT
 32328  ATACCAAATATAATTAATTGAAATTAAATAATAAATAAAATATTTACTTCTTTATTAAAA
 32388  TTCTAATTAATTGATTCTTTTTATTGAATATTAAATTCTATTATAACTTATTAATTAATT
 32448  AATTAATTATAATAATAATAATAATATTTATTATTAATTATTAAATATTTATTATTATAT
 32508  ATAAGATTTAATTTTAAATATTAATAAAATAAAATAAAATAAAATAAAATAAAATAAAAT
 32568  AAAATGAATAATATTTCTTTATCTCTTTTGATCGGACTCCTTCGGGGTCCGGCCCCCCCC
 32628  CGCGGGGGGCCGGACTATTTATTATTATAATATAATATTTAATCAATAGATTTATAATTT
 32688  ATTTAATGAATATTTTATAAATATGTAAAACAATACCTTTTTATTATTATAAATTTTTCA
 32748  TTATTTATTTATTTATTTATTTATTTATTTATTCAATATATAAAAATAATTATAAAAAAG
 32808  ATTATTAAAAATAATAATTTAATGATAAATATATATTATATATATTAATATAAAAATAAT
 32868  AAATATAAATATATTATGTAAATATTATATAAATTTGTATATGTATATATTATAATAATG
 32928  TTATATAAGTAATAATATAATAAAATATTTTATGTAATTTATATATATTTATAATTATAA
 32988  AATAAAAATATTATAAATAATAAAATTAATAATAATAATAATTTTAATAAAATAAATTAT
 33048  ATATTTAATTTTATTATGAAGTTTATACTTAATATAAATTATATTTCCTTTATAAATTAT
 33108  TAATATATCCTTTTTAATTAAATGAAATAAAAATATTATAAATATTAATAATTAATTTTT
 33168  TATTTATATTTATATATATATTAAAGATTAAATATATTATTAATACTAATTTATAATTTA
 33228  TTATTAATAAATAGTTCAACTTAAATTATAATTTAATAATTTTTATTTATTAATAGTTTT
 33288  ATTATTAATATAAAAAGAGTAAGGATAATAATAAATTCTTTTAATTTATTTTTAATAAAA
 33348  TATAATTTTAAAATAGTTTTTATAGTTCGGTCTGGCATTAATTATAATAATTATATTAAT
 33408  ATTATTATTATTTATTATATTATAATATATTTATTTATATTTTATAATATTAATAATTAT
 33468  TTTATATTTAATAAATATAATATATATATTATTTTTTTTTAATAACTATCTAATTAATA
;     G-trnL(uaa) ==> start
 33527  GCTATTTTGGTGGAATTGGTAGACACGATACTCT!TAA!GATGTATTACTTTACAGTATG
 33585  AAGGTTCAAGTCCTTTAAATAGCA
;     G-trnL(uaa) ==> end
 33609  ATAAATATATATAATATATATAATATATATAAA
;     G-trnQ(uug) ==> start
 33642  TGAGTCGTAGACTAATAGGTAAGTTACCAAAAT!TTG!AGTTTGGAGTTTGTTTGTTCGA
 33700  ATCAAACCGATTCAA
;     G-trnQ(uug) ==> end
 33715  TATTATAATATATATATTATTTATATATAAATATATAATTATACTCCTATTTTTATATTA
 33775  ATTAATTAATTAATTAATAATATATGATAATATAAAAATTATTGAATTATTAACTCTTAT
 33835  TAATAATAATAATAATCATAATAATAATATATATATATATAGTATATATATAAAAGTTTT
 33895  ATTATATTATATTATATTATATTATATTATATTATATTATATTATATTATATTATATTAT
 33955  ATTATATATTTATTTATATATAATTCTTATTAATTGAAAAAAGAATAATTAATAATCTTA
 34015  TTAAAAAATAAATACTTTCATTTTATTTTATTTTATTTAATTATAATATATAAATATTAA
 34075  AAAAAGGATATAAGTTTTTTATAAGATATAATATATATATATATTAAATATAAAGAAGTT
 34135  AATATTTATATTTTAATTATAAAATGTTAATACTCTTTCGGGGACTTATTAATTAAATTA
 34195  TTAATTAATAATAATTTATGATTTATAAATAATAAATAAAGGAATAAGTATCAATTAATT
 34255  AATATATTATATTTAATATTTTATATTTAATATTTAATATTGAATATTTTAAGTAGTATT
 34315  AATTATGGATAGTGAGGGTGGATTTAATCCTTTTGTTATGTTATTAATTAATTAATTAAT
 34375  TTATATATATAAAATATTTTAATTAATTTTTATATAAATATATATATATATATATATTAA
 34435  TAATAGTAATATATATTATGTATAAACAATA
;     G-trnK(uuu) ==> start
 34466  GAGAATATTGTTTAATGGTAAAACAGTTGTCT!TTT!AAGCAACCCATGCTTGGTTCAAC
 34524  TCCAGCTATTCTCA
;     G-trnK(uuu) ==> end
 34538  TAATATTATATATATTCTCCTTTCTAAAAATAATAATAATTATATATAATAATAATATAA
 34598  TTATATATATATATATTATAATAATAATAATAATAATAATAATAATAATAATAAATAATA
 34658  ATAATTATTTTTATTAATAATATTAATATATTATAATTATTAATAAATATTAATAAAAAT
 34718  A
;     G-trnR(ucu) ==> start
 34719  GCTCTCTTAGCTTAATGGTTAAAGCATAATACT!TCT!AATATTAATATTCCATGTTCAA
 34777  ATCATGGAGAGAGTA
;     G-trnR(ucu) ==> end
 34792  ATTATATTATATTAATAATTCCCCCATTTTTAATTTAATTAAGAAGTTTAATTTACTATT
 34852  TAATAATAAATGAAATAATAATA
;     G-trnG(ucc) ==> start
 34875  ATAGATATAAGTTAATTGGTAAACTGGATGTCT!TCC!AAACATTGAATGCGAGTTCGAT
 34933  TCTCGCTATCTATA
;     G-trnG(ucc) ==> end
 34947  ATTAATATTAATATAAATTAATATCCTATAATTAATTAAATACAAAATAATATTAAAACT
 35007  TATATTATATTATAATATTATATTATATTATTATTATATAAAAATATAATAATAATAATA
 35067  TTTAATTTTATTTAATAATAATATTTTATATAAAAAAATAATCATAGTTATAATATTTAA
 35127  TATTAATAATAATTTATTATAATTATTCTTTAATATACTTATTTATTATTATTTTAATAA
 35187  ATAAATAAATATAATTCTTATAAATATATTATAACAAAATATATTTATATTTTAATTAAA
 35247  TACAATATTATAAATATATATATATATATAAATATTTATATAAAAATAAATTAAAATATT
 35307  TTAATAATTATTCTTTATAAATAAATAATGATAATAATAATTTATAATAATTTCCTTGTG
 35367  GGGTTCCGGCTCCCGTGGCCGGGCCCCGGAACTATAATATATTTTTAATATATTTTTATT
 35427  ACTCCTCCTTTGGGGTCCGCCCCGCGGGGGGCGGGCCGGACTATAATAATTTTTTTTTTA
 35487  TTGTTAAAAAGTATATATAATATAATTAATATATTTCTTTTTATATAAATTATAAATATT
 35547  AATTTATAATAAAAAAAGTATATATAATATTATATATTTAATAAATAATATAATAATAAT
 35607  ATAAATAAATATATATATATTATTAATATATTAAATTTTATAATAATAATTATAATAATA
 35667  GTAGTAGGTATAAATTTTAATAAAGAGTTTTATTCCAATGGAGTAATAATAATAATAATA
 35727  ATAAAATAAA
;     G-trnD(guc) ==> start
 35737  GGATCTGTAGCTTAATAGTAAAGTACCATTTT!GTC!ATAATGGAGGATGTCAGTGCAAA
 35795  TCTGATTAGATTCG
;     G-trnD(guc) ==> end
 35809  TATATTTATACTTAATATAAAAAAATAAATAATAAAATATATATATTTAATAATATTTTT
 35869  CTTTATTATAATAATATATAAAAATAAATAATAATCTTTTTTATTATTATATTTATTAAT
 35929  AATAAATTATTTTGTTATTATTATTAATTTATATTAATATTTTATATAAATTATTTATTT
 35989  AATCTTTCATTATATATTTAATATATTATTAATATTAATTAATATTTTATAATAAATAAA
 36049  TAAAATAAATATTTTAATATAATACTTATTTTTATATTTATTAATAATAATTAATTTTTA
 36109  TATAAATTTATTATTTCTTACAATATATTTATTACTATTATTTTTTAATAATCTTATATA
 36169  TAATATATAAAATATATATATATTATATATATATATAAATATAATATATATTATTATAAA
 36229  TATTTATAATCTTATTAATTAATTAGATTATATTATATTAGATCATATTATATTATATTA
 36289  TATTATATTATATTATTATTATTAATATTTTTATTTTTATTTTATATTTAATAGTAAAAA
 36349  ATCATAATTTTATAATTTATTAATTATTATATAATTTCATTAATATATTTCTTCTTTTTA
 36409  TTTATTTATTACTTATTAATAGTTCCGGGGCCCGGCCACGGGAGCCGGAACCCCGAAAGG
 36469  AAAATAATATAAAAAATAATTATAATTTATTATAATTTATTAATTTATTAATTTATTTAT
 36529  TAATTTATTAATTTATTTATTATTATACTTTTTTTTAATAAA
;     G-trnS(gcu) ==> start
 36571  GGAAAATTAACTATAGGTAAAGTGGATTATTT!GCT!AAGTAATTGAATTGTAAATTCTT
 36629  ATGAGTTCGAATCTCATATTTTCCG
;     G-trnS(gcu) ==> end
 36654  TAT
;     G-trnR(acg) ==> start
 36657  ATATCTTTAATTTAATGGTAAAATATTAGAAT!ACG!AATCTAATTATATAGGTTCAAAT
 36715  CCTATAAGATATT
;     G-trnR(acg) ==> end
 36728  ATATTATATTATATAATATTATATATTAATAAATATTATTTATTTATTTATTTATTTATT
 36788  TATTTATTTATTTATTTATTTATTATTAAATAAAAATATTTAATAAAATAATATAAAATA
 36848  TTATAATTATTTATATATTAATTATTAATTATTTATTATTTATTATATAAAAAGTATATA
 36908  ATTTTGTATTTTAATATAGGGTTAATTAATTAATTAATTATTAATTTTTTATAATAAGAT
 36968  AATAATATATTAAAAACTTATTATAAATTTATAAAATAATATTTATTTAATTTGATATTA
 37028  TTTTTAATCTTTCATTAATATATATTTTATTATAAGTAATAATATAGTTTAATTTAATTA
 37088  ATATAAATAAATTACATAAGAATAATATTATAATAATATTATATATTATATAAAGAAATA
 37148  ATAATTTATATTTTTATTTTTTATAAATAATATAAATATAAATATAAATATAAT
;     G-trnA(ugc) ==> start
 37202  GGGGTTATAGTTAAATTTGGTAGAACGACTGCGT!TGC!ATGCATTTAATATGAGTTCAA
 37260  GTCTCATTAACTCCA
;     G-trnA(ugc) ==> end
 37275  ATAATTATATTTTATAATATATATATTAATAAATTATATATATATATATATATATAAATA
 37335  TTAAATAAATATTATATTAATAAATAATATAAATTATCTAATCGAAGGAAATATTTATAA
 37395  TATAATATAAATATTTTAATAAATTAATAAATATTATATTAATAAATAATTAATAAATAT
 37455  ATAAATTATAATAAATTTTAATATTATTATATAAATTAATTAAATATAATAATTAATGAA
 37515  ATA
;     G-trnI(gau) ==> start
 37518  GAAACTATAATTCAATTGGTTAGAATAGTATTTT!GAT!AAGGTACAAATATAGGTTCAA
 37576  TCCCTATTAGTTTCA
;     G-trnI(gau) ==> end
 37591  TATTATATATCATTAATATATAAAATATAAATATATATATTATAATAATAATAATAATAA
 37651  ATATAAATATAATTATATATATATATATATATAAATAAATAATTATTTAATTTATAATAA
 37711  ATATATATAGTTTTATTATTAATTATATTTAATAAATATTAATTATTAATTTTATATTTA
 37771  TAAATAAATTTATTACTTATTTTATTAAAAATATTATAATTAAATAATAATATAAATAAT
 37831  TTATAATATAATAATATATACTTATAAATAATATTTAAATCTTATTATTAATTTATAAAT
 37891  CATAAATTATTATTAATAAATATCTCTTTTAGATAAATTGAACTTATATTTATATTATAT
 37951  ATATATAGATATAAATCTTAAATAGAGTAAATATATTATAATAATTATATAAATATATAT
 38011  ATATTATATTAAGATAATAATATATATATATATTAATATATAA
;     G-trnY(gua) ==> start
 38054  GGAGGGATTTTCAATGTTGGTAGTTGGAGTTGAGCT!GTA!AACTCAATGACTTAGGTCT
 38112  TCATAGGTTCAATTCCTATTCCCTTCA
;     G-trnY(gua) ==> end
 38139  TAATTTATTATTAATTATATATTATTATAAATCAAATCCATTGAAATTAATATAATCCAA
 38199  TGAATAATTAATTTAATACATAATTTAATATATAAAATTATATATATATATACTTTATAA
 38259  AAAAAAAAAAAATTATATAATAATTATATTAATATATTTATATATATAAATAAATAAATA
 38319  ATAATAATTATAATTATAATTATAATTATAATTAATTAATTAATAAATAAATAATAATTT
 38379  ATATTATCTTTATAATATATATATATACTTTTATAAAAAAAAATATATAAATAATTCTAA
 38439  AATGTATATTTTTATTAATAAAATTAATAATAAAATAATTATTATCTGTATTTAATAAAT
 38499  TTAATTATAGAGTTATATTTCTATATATTTATATATTTATTTATTCTCCTTTCGGGGAAT
 38559  TATATAAAATAAGGGTTTTTATTTATTTAATTAATATATATTTATTCTTTTATATAATAT
;     G-trnN(guu) ==> start
 38619  GTCCTTATAGCTTATCGGTTAAAGCATCTCACT!GTT!AATGAGAATAGATGGGTTCAAT
 38677  TCCTATTAAGGACG
;     G-trnN(guu) ==> end
 38691  ATAATAATATATATATATTTTAATTTATATATTATATATATATATATATTAAAGAAAAAT
 38751  AATAATATAAAAATATGTATTAATAATAATAATAAATAAATAATAATAAATAATTTTATT
 38811  ATATTATATTATATTATATTTATTGATATATTTATTGATATTTATTAATTTAAGATTATT
 38871  CATTAAATATATAATTATTAATAATTTAATATATTTTATAATTTTTATTATATTTTATGT
 38931  AAGAAGAAACTATTTTATATATTATATATATATATATAATTTTTATAAAATGATAAATTT
 38991  TATATTATAAATATTATTAAAATATTTTTATAAATATTTAAATTATTTATAAAAAGGTAT
 39051  ATAATAATAATTATTAATATTATATTATATTATATATTTATTTATATTATATATAATAAT
 39111  ATATTTATATATATATTAATTAATAAATTAAATAAATATCTATATTTTATATTATATTAT
 39171  ATTATATTATATTATATTATATTATTTTATTTTATTAGTTCCGGAAGGAGAATAAAAGTA
 39231  TTCTAAAGAAATTATATATTTATTATTTTTATTAATATATTATAAATTAATAAAAAATAA
 39291  ATATGTATATATAAATTATATTTATTATGTTTAATTATTTATAATTTATTATAATAAATA
 39351  GTATAAGATATCTTATTTATATTTATATATAATAAAGAATATTATTAAACTAACACCTAT
 39411  ATTATATATATTATATTATATAATATTATATATATATTAATTACTAAGAATAAATTTATA
 39471  ATTAGATAATATTTATATTTATTTATTTATTTAATTAACAAATATATTAATATTTTTAAT
 39531  TAATTAATAATACCTTTATATATATATATATATATATATTAATTTTAATTATATAATTAT
 39591  CTTTTTTTTTTATTAATAATCATAAATATATTATATATTTTATATAATAAGATTATAATT
 39651  TTATAATTATTTTATTTTTTTTTATTAAAAATTATTATTATTATAATTATTATATTATAA
 39711  TTATAAATTATTAAAGAATATATTTATTAATATTTTAATAATTAATATTTTTTTATTTAT
 39771  ATTTATAAAATAAGGTGTAAATATTGATAATAAAGAGTAAATATTGTATTAATAATAATA
 39831  ATAATTATAATTAAGGA
;     G-trnM(cau)_1 ==> start
 39848  GCTTGTATAGTTTAATTGGTTAAAACATTTGTCT!CAT!AAATAAATAATGTAAGGTTCA
 39906  ATTCCTTCTACAAGTA
;     G-trnM(cau)_1 ==> end
 39922  ATAATGATTATAATATTTATATATATATTAATAATATTAATAAATAATTACTCCTCCTAG
 39982  CAGGATTCACATCTCCTTCGGCCGGACTATTTTATTATTATTATTATTAAATAGATGTTC
 40042  ATTAAATAATTATAAATATAATTTATCTTTTAAATATATATATATAATATAATATTTAAA
 40102  TATATATTATAAATAAATAAATAAATAATTAATTAATAAAAACATATAATGTATATTTAT
 40162  CTATAAAAAATATTAATTAAATTAATATATTATTACAGATAAATAAATAAATAAATATAA
 40222  ATAATTATCCTTCTTTAAAATAAAAAGAGACGGACCGGACTATTTTATTTTTAAATATAT
 40282  ATTATATTAATAATATAAATATAAGTATAAATAAAAATTAATAATATATTATATATATAT
 40342  TATATTAATAATAATAATAATAATAATAATAATAAATAATAACTCCTTGCTTCATACCTT
 40402  TATAAATAAGGTAATCACTAATATATTATAATAATAATAATTATATATATTATATATAAT
 40462  CTAAATATTATATATTTTAATAAATATTAATATATATGATATGAATATTATTAGTTTTCG
 40522  GGAAGCGGGAATTCCGTAAGGAGTGAGGGACCCCTCCCTATA
;     G-trnA(cgc) <== end
 40564  CTTACGGGAGGGGGACCGAACCCCTATTTAAGAAGGAGT!GCG!GGACCCCGTGGGAACC
 40622  GTATCCCTTTTTATTT
;     G-trnA(cgc) <== start
 40638  TTAATTAAGAAGGAGTTTTATTTTTAGTATTTTATAAAATATATATTTATATGATTAATA
 40698  ATATTATATATATTATTTATAAAAATAATATATAATTTTAATTATTTTTAATAAAAAAAG
 40758  GTGGGGTTTGGTAATATAATATTTTTATTTTATTTATAATATATAATAATAAATTATAAA
 40818  TAAATTTTAATTAAAAGTAGTATTAACATATTATAAATAGACAAAAGAGTCTAAAGGTTA
 40878  AGATTTATTAAA
;     G-cox2 ==> start
 40890  ATGTTAGATTTATTAAGATTACAATTAACAACATTCATTATGAATGATGTACCAACACCT
 40950  TATGCATGTTATTTTCAGGATTCAGCAACACCAAATCAAGAAGGTATTTTAGAATTACAT
 41010  GATAATATTATGTTTTATTTATTAGTTATTTTAGGTTTAGTATCTTGAATGTTATATACA
 41070  ATTGTTATAACATATTCAAAAAATCCTATTGCATATAAATATATTAAACATGGACAAACT
 41130  ATTGAAGTTATTTGAACAATTTTTCCAGCTGTAATTTTATTAATTATTGCTTTCCCTTCA
 41190  TTTATTTTATTATATTTATGTGATGAAGTTATTTCACCAGCTATAACTATTAAAGCTATT
 41250  GGATATCAATGATATTGAAAATATGAATATTCAGATTTTATTAATGATAGTGGTGAAACT
 41310  GTTGAATTTGAATCATATGTTATTCCTGATGAATTATTAGAAGAAGGACAATTAAGATTA
 41370  TTAGATACTGATACTTCTATAGTTGTACCTGTAGATACACATATTAGATTCGTTGTAACA
 41430  GCTGCTGATGTTATTCATGATTTTGCTATCCCAAGTTTAGGTATTAAAGTTGATGCTACT
 41490  CCTGGTAGATTAAATCAAGTTTCCGCATTAATTCAAAGAGAAGGTGTTTTCTATGGACAA
 41550  TGTAGTGAATTGTGCGGACTGGGACATGCCAACATGCCAATTAAAATTGAAGCAGTATCA
 41610  TTACCTAAATT
;     G-orf308 ==> start /note=LAGLIDADG ;; evalue:8.6e-16
 41621  TTTGGAATGATTAAATGAACAATAA
;     G-cox2 ==> end
 41646  TTAATATAAATTTGTTATTAATGTTTTTAATAATTATTAATAATTTAATTTTTAAAAATA
 41706  ATAATAATAATAATTATAATAATATTCTTAAATATAATAGAAATATAGAATTATATTCTA
 41766  TTCAATCACCTTATATTAAAAATATAAATGTTATTAAAAGAGGATATCATACTTCTTTAA
 41826  ATAATAATTTAATTATTGTTCAAAAAAATAATAATGAAGATAATTTAAAATTAAATAATT
 41886  TAGAAATAAATAATTTTCATAAATGATTAGTAGGTTTTACAGATGGTTCTTTTTATATAA
 41946  AAGGTCTAGAAAATAATTTTAAATTCTTTTATGGATTCCATTTACATAAAGATGATATCT
 42006  CTTGTTTAGAACATATTAAAAATAATTTAAAAATACCTAGTAATATTAATATTAGAGAAC
 42066  TATCAGTTCAATTACTAGTGACAAAGAAACAATGAATAAGTGATAATTTATTACCTATTT
 42126  TTGATAAATATCCTTGTATAACTATAAAATATTATAGCTATTATAAATGAAAAAAAGCTA
 42186  TAATTGATAATTTAAATGGTATAACTTATAATAATAATGATGTATTAAATATTAAAAATA
 42246  CAATTAATAATTATGAAGTTATACCTAATTTAAAAATTCCATATGATAAAATAAATGATT
 42306  ATTGAATTTTAGGTTTTATAGAAGCTGAAGGTTCATTTGAAGTAATTAAAACTCGTAATA
 42366  TTTGTAGTTTTAATATTTCACAACACCAACGTAGTATTGAAACATTAAAAGCAATTAAAT
 42426  CTTATATTTTAACTAATTGAAAACCTATTGATAATACTCCATTAATAATTAAAAATCAAT
 42486  TATTAAAAGATTGAGATTCATCTATTAAATTAACTAAACCTGATAAAAAATGGAGTTATT
 42546  AA
;     G-orf308 ==> end
 42548  GTTAGATTTCTATAGAATAGATTTTTTATATTATGTTATTATTCCTAAATTTAATAGTAT
 42608  AAATTGATATAGTCCCCGCTAGGAGTATTAAATATAATAGCTACATAAATTGACAATCTA
 42668  TAGTTAATATTTATATAAAAGGTTTACATAAAATTAATAATAAAGATATTATTAATTATA
 42728  TTGAACATATTAAAAATTTAAATAAAAAAGGTATTAATAAAATTAATTATAATATTGAAT
 42788  TATATAATAATATTATTAATAATAATAAACCATTATATAATAAAAATTATACATATAGAC
 42848  TTAATAGTATTATTCATAGTAAAAATAATATTACAGGTGTAGGAGTATTTGTATATGATT
 42908  TAAATAATACATTAATTATAACATTTACAGGATATGTACCTGCCAGTTTATACTTTAATT
 42968  GTTCTAAACATGAGATTGCTAAATATATTAAAAATGGTAATGTATTTATAAATAAATATA
 43028  TTTTAAAAAATATTTTATTAGATTAATTATTATTTTTATTTCTTCTTAAAATTAAAAAAA
 43088  GGAGACTTTTTTATATTTATATAAATTATATATAAATTATTCTTTTATTATAAATATATA
 43148  AAATTATTTTCTTTTAATTATTTTAATAATAAATTAATTAATTCTTCATGGCTATAGTCA
 43208  TAACTTTTAATAATATTCTTTTATTCTTTATTATTATATATATATTTATTATTTATTATT
 43268  ATAGAATTTATATTTATAAAAATATTAATATTTTATTTAAAATAAATAATGATTAATTTA
 43328  TAAAATATATATTAATTAAGTTTCGGGCCCCGGCTATGGGAGCCGGAACCCCCGAAAGGA
 43388  GTTATTATATTTATAATTAAATCTTTAAATAATATATCTTAAATTATTATATTGATATTA
 43448  ATATTATATTGATATTAATATTAAATATATATTTAATATTTAGCTTATTATTTTATAAAA
 43508  TTATATTTATATATTATAATATAATTAAATATATTATAAATTTAATAATTTAATAAAAAT
 43568  ATTCTTTTTATAATTATTATAATAATTAAATAAATAAATAATAATAAGAATAATTAATGT
 43628  ATAATTTTTATAAATATTATATATTTTTATATTAATAGTTCCGGGGCCCGGCCACGGGAG
 43688  CCGGAACCCCGAAAGGAGAAATATTAATAAAATAAAATAAAATTATAATATAATTAAATT
 43748  ATAAGAATTATATTTACTCCTTTTATAATTTATATTTATAATATAATATAATATAAAATA
 43808  AATATAATATAATATAAAATAAATATAATGTAATAGGTATTCACTCCTCTTTGGGGTTCC
 43868  GGTCCCCCATACGGATACGAATACGGATACGGATACGGATACGGATACGGATACGGATAC
 43928  GGATACGGATACGGATACGGATACGGGGGGCCGTCCCCCAGAACTTAATATTATATCTTA
 43988  AATAATTAATATAAATATAAATATAATATATTATTTAATAATAATAATAAATAAATAAAT
 44048  AAATAAATAAATAAATAAATTAAATTAAATTAAATTAAATAAATAATAATATTATTATAA
 44108  TTACTTTTTAATAAATAATATTAATATAATATTATATTAGTATTATAAATAGACTTTTTA
 44168  TTATTTTATATATAATATAGAAATATATTATATAATTATTATTTTTAATTATAAATAAAA
 44228  TATAATTATTATTTATTATATAATTTATATAAATATATATATTTATTATATATATAAATA
 44288  TAAATATAATAATTAATTTTATATAGAAATTCTAATAATAATAATAATAAATATAAAATA
 44348  GTCCGGCCCGCCCCCTGCGGGGCGGACCCCGAAGGAGATGTTCATTAAATAATTAAATAT
 44408  ATATAATTAATAATATTAAAGTTTTATATATATAAATATTAATATATTATAAAGGGTTTA
 44468  TATATATATATAATAAGATAAGTAATAAATTAATTAATTAATAATATAAAAATATATATT
 44528  ATATATTATGTTTTATTTATATATATATATATATTATGTATTATTATATAAATATATATA
 44588  TATATTATATTATAAGTAATAATAAGTATTATATTATATATA
;     G-trnF(gaa) ==> start
 44630  GCTTTTATAGCTTAGTGGTAAAGCGATAAATT!GAA!GATTTATTTACATGTAGTTCGAT
 44688  TCTCATTAAGGGCA
;     G-trnF(gaa) ==> end
 44702  ATAATAATAATATATTAATTAATAATTAATTTATAATAAATATATTATAATAATTAATAT
 44762  ATATATATAATATATTTAATACAAAGAAAATATATATTATATCTCTTATTTATTTATTAA
 44822  TATTTTAATAAATATAATATTATAAAAAAAAGTTTATATATTTATAAATATAAATATAAA
 44882  TATAATATAAGTTTGGTATTCATTTAATTATATTATTTAATTAAAAATATTCTAAATAAG
 44942  AATAAATATCAATAAAGGAGTTATAAATATATATATATATTAATATATATATAAAAATAT
 45002  ATATTATTATTTGTTTTATTATAATAAAATTTATATATATTTAATATATAATTATAAAAA
 45062  TATTATATAATAAATAATAAATAATTATTAATAATAAATAAATATAATAATAATATTATA
 45122  ATAAATTTATAAATGATTATAATAAATTTATATTAATTTTTTTATTT
;     G-trnT(uuag) <== end
 45169  TGTAAATACTAAGATTTGAACTTAGATAATATGCAC!CTAA!AAACATACATTTTACCAT
 45227  TAAATTATATTTAC
;     G-trnT(uuag) <== start
 45241  CTTATTAATTATATAAAATTTATTAAATATATAATATATTAATTATATAAAAATTATTAA
 45301  ATAAATATATAATATATTATATATAATTTATAATATATATATTATAAATATTATTATATA
 45361  TAAAATATAATATACTACTTATAAAAATATATATATATATATAAATATATATATAAATAA
 45421  ATATTTTATATATTAAATTAAATAATTATTAATAAATTTAATTATAAAGTATAATTTTCA
 45481  ATAGAAATATTAAGAAGATTATAATAATTATATGAATTATTATAATTATATATATATAAA
 45541  TAAATAAAATAATAATTATAATAATTAATAAGAGTTTTGGATATATATCTGTGGAGTATA
 45601  TATTTTATAA
;     G-trnV(uac) ==> start
 45611  AGGAGATTAGCTTAATTGGTATAGCATTCGTTT!TAC!ACACGAAAGATTATAGGTTCGA
 45669  ACCCTATATTTCCTA
;     G-trnV(uac) ==> end
 45684  AATCTAGATATAATATTATATCTATCTTAATATAATAATATTTATTTATTTATTAAATAA
 45744  AAAAAAAATAAATAATATTAATTAATATAAGATTCTTTTTTAATTATAATAATAAATAAA
 45804  AAGAAGATATTATCAATGATTTATATTAATAATAAATATAAATAATAAAAAATATATATA
 45864  ATATAATATAATAAATATATTTCCTTTAATATTAATAAATTAATAATAATAATAATAATA
 45924  ATAATAAAATATTTAAATAAATTATATTCAATACAAATTAATTATTTATATTATTAATAA
 45984  TTGAATAAATAAAAATAATCCGGTCGAAAGAGATATTAATTCGATTATATTATTTATTTA
 46044  ATTATATTTAATTTAAATATATAAATTAATATATATATATTGAATTATATATAAATTTAT
 46104  TTTATAATTTTATAAATAATATATTATTATAAATATTTAATATAATTTATATTATTATTA
 46164  AATAAAAGATTTATTAAATTAATATTATTATTTAATTTTATTATATAGTTTTGAGGATAA
 46224  TATTTTATTAATATTTTTTTTTATTTATTTATTTAATTATATTATATATATAATATATAT
 46284  ATAACAATAAATTT
;     G-cox3 ==> start ;; mfannot: alternative ATG start pos 46280
 46298  ATGACACATTTAGAAAGAAGTAGACATCAACAACATCCATTTCATATGGTTATGCCTTCA
 46358  CCATGACCAATTGTAGTATCATTTGCATTATTATCATTAGCATTATCACTAGCATTAACA
 46418  ATGCATGGTTATATTGGTAATATGAATATGGTATATTTAGCATTATTTGTATTATTAACA
 46478  AGTTCTATTTTATGATTTAGAGATATTGTAGCTGAAGCTACATATTTAGGTGATCATACT
 46538  ATAGCAGTAAGAAAAGGTATTAATTTAGGTTTCTTAATGTTTGTATTATCTGAAGTATTA
 46598  ATCTTTGCAGGTTTATTCTGAGCTTATTTCCATTCAGCTATGAGTCCTGATGTACTATTA
 46658  GGTGCATGTTGACCACCTGTAGGTATTGAAGCTGTACAACCTACCGAATTACCTTTATTA
 46718  AATACTATTATCTTATTATCTTCTGGTGCTACTGTAACTTATAGTCATCATGCCTTAATC
 46778  GCAGGTAATAGAAATAAAGCCTTATCAGGTTTATTAATTACATTCTGATTAATTGTTATC
 46838  TTTGTTACTTGTCAATATATTGAATATACTAATGCTGCATTCACTATCTCTGATGGTGTT
 46898  TATGGTTCAGTATTCTATGCTGGTACAGGATTACATTTCTTACATATGGTAATGTTAGCA
 46958  GCTATGTTAGGTGTTAATTATTGAAGAATGAGAAATTATCATTTAACAGCTGGACACCAT
 47018  GTTGGATATGAAACAACTATTATTTATCTACATGTTTTAGATGTTATCTGATTATTTTTA
 47078  TACGTAGTATTCTACTGATGAGGTGTCTAA
;     G-cox3 ==> end
 47108  GGCTATATAATTATATATCTAAATGATTAATATATATATTATTAATAATTAACAATAATT
 47168  AATATATTATAATTTATATATATATATTTTATATTATTATAATAATATTCTTACAAATAT
 47228  AATTATTATATATTATTCCTTCAAAACTCCTAACGGGGTTCCCGCGAAGCGGGAACTAAT
 47288  AATAATATAATCATTATACTCTTTTTTCATTTACCTTTTATAAAGATAATTAATAAATTT
 47348  ATTTAATATTTATAAAAAAAAAAAAAAATATAATATTAATATAATATAATAATGTAATTA
 47408  TTTATATTTTTATATTCCTTCGAGGTCACCGCCTCACCTCCAGCGGGACTTTTTAATATG
 47468  ATATAATATAAATATTATTAATTTAACTAATATATAAATTCATATATATATATATATTAT
 47528  TAATATTATTTTATAAAAAATATTTTTTATTTGATTATTATTAAATATTATATAAAAATA
 47588  TTAATATATTATAAATATACTATTTATGTAATTATTTTTTGAAGTGAGCACCTATTTTAT
 47648  ATATATTTTATATATATTTTATTATATTTTATTAAAAATAGGTGTGAACCTCCATGAGAG
 47708  AGGAATGAATACCTATTTTATAAAGTATATTTTATATTCTATATATTATAAATATGAACC
 47768  AAAAAAAGGAGTTTAAAATTTAATTAAATTTAATTAATTGAATTTATTTATTATTATTAT
 47828  CATAATTATTAAACCCTTTATTAATATAATAATATATTATTTATTATCAAAATTCCTACC
 47888  CTTTTTATAATTTATATCTTTAATAATATAATTAAATATAAAATGTTTATTAAATATTAT
 47948  ATAAAAAATAAAAAATAAAAATATATATATATATATAAATGATAAATAATAAGGAATTCA
 48008  CACTTATATAAATTTAAATATAAAGTCCCAAAAGAAGTATTCATTAAATAAATTATCATT
 48068  AATTAATTATAATAAACTTATTTAATATTATTAAAGATTAATTTATAATAATAATTATTA
 48128  TTATTATTATTAATATTAATAAAAATATATAAATAATTAAATAGTTCATATATTCAAAAG
 48188  AATTAGAATTAAACTTTAATAAGTGTATTTAATATATAGAATATTAATAGAATATTTATT
 48248  CTATTTATATATATATTTATATATATATATATTAAATAATATTATTTATATTATATTTTA
 48308  TATATATATTATTAATATAAAAAGTATATTATATGTATTATATATATTATATATTATATA
 48368  TTTAATAATATATTACTATTATAATTAATAATTTTATAAGTTCCGGGGCCCGGCCACGGG
 48428  AGCCGGAACCCCGAAAGGAGAAATAAATAATTATATATCTTCTTCTTAATTAAATTAAAT
 48488  TAAATTAAATTAAATTAAATTAAATTAAAAAGGGGTTCGGTCCCCCTCCCTAACGGGAGG
 48548  GGGACCCTCACTCATTCAAACTATAATTTAATATATTATGATATTATTTATAATTTATAA
 48608  TATAATGTATAATATTATATTATAAATATTATATAAAAATAAAATGATAATAATAATAAT
 48668  AATAATAAAAATAGAAAAGAATAATTTTTATTATTTTAGTATATATAAGAATTTAATAAG
 48728  TTAGATTATTGCGGACACCGTTACGCGGAGTGGGGACTATTATATTTTACCTATATATAT
 48788  TAATATTATTATAATTTCCTTCTTTAAAAGAAAAAAGGGATTCGAGAACTTATTATTATA
 48848  TTAATATATTAATAATAAATAATAATAAATAATAAAAAAGTAAATAAATATAAATTATAT
 48908  AAAAATATAATTTTATTATTAAGGAGTGAGGTCCCCCCCCCCTCCCTATACTAACGGGAG
 48968  GGGGGGACCGAACCCCAAAGGAGTTTAAATATAAAATATAATATTATCATTAAGTTCTAA
 49028  TAAGAGTATATAATGAAGATCTATTAGAACCTAAAAATAATATTAATATATCTATTATAA
 49088  AATAATAATAATAAATATAAATATAAATTGTAATAAATAATAATATTTATAAATAATAAA
 49148  AAAAAAGGAATATATTAATTATTAATAATAAATAAATTATATTAAAATATAATATTATTA
 49208  TTAAATTAAAGAATTATATTAAATATATTTATTAAAATTTTATAAATAAGTTAATATTTT
 49268  ATTAAATAATATTATAAATAAATAAAAAATAAGTATATAATTATTAATATATTAATTTAT
 49328  TATGTTATATATTTTTATATTTCAAATATATAAGTCCCGGTTTCTTACGAAACCGGGACC
 49388  TCGGAGACGTAATAGAGGGTGGGTGATAATAACCAGAATATTAAATAAATACAGAGCACA
 49448  CATTTGTTAATATTTAATAATATAATCAATAAATAATATTATAATAATATAATATAATTA
 49508  ATAATAAATATAAAGTCCCCGGCGGGGACCCCGAAGGAGTATAAACAATATAATTAATTA
 49568  TATAAAATAAATATAAATTAAAAATAAAAACTAAATAATTAATATAATAAATGATAAACA
 49628  AGAAGATATCCGGGGTCCCAATAATAATTATTATTGAAAATAATAATTGGGACCCCCACA
 49688  ATAGAATAAAAAATAAAAAGAATTAATAATATATAAATAATATAAATATATTATATATAT
 49748  AATATAATATATATATATATAAAATAATAAATTATATAATATAATATATATATATATAAT
 49808  AATAAATTATATATATATATATAAAATAATAAAAATAATAATCATATGAATTTTATAAAT
 49868  ATAATTATTATTAATAATAATAATAATAATAATAAGGAGATAATAATTTATAAAAATTAA
 49928  TATTTATTTTATGTAATATTAATATTAATATTAATATAATATAATATAATATAATACGGA
 49988  TTAAATATTACCAGTTATTCACAGGTAATATAAAATCCTATCGTTTCACCTATTATTAAT
 50048  TAATAGTTCCGGGGCCCGGCCACGGGAGCCGGAACCCCGAAAGAAGAATAAGTATATATA
 50108  ATAAAATTTAATAAAAAAAAAAATAATTATATAATAAATATTTATATTATAATATTAATA
 50168  AATATAAAATATAATTGATATTAACATTATATAATTAATAATATAATCAAATAATATAAA
 50228  TATAATATAAAAGTTTTAATTATTAAAATTATATAAATATTATTTAATAAAAATAAAAAT
 50288  AAAAATAAAAATAATAATAATAATAATAAAGTCCGGCCGAAGGAGATAAATATTTATATC
 50348  TTTATTTATAATTATATATAAATAAAAGTTTATTAAAATATATAATAATAATATAAAAAG
 50408  TATATAATAAATTTATTATAAATAAATAAATATTTAGTAATAATATTTAATAAAATTATA
 50468  AATATTATAAATAAAATATTAATAATAAATAATAAATATATAATATAATATAATATAATA
 50528  TAATATAATATAATATAATATAATAAATTAATAACAAGAAGATATCCGGGTCCCCTAAAT
 50588  AATTATTATATAAAATAATAATTGGGACCCATACATATAAATATAAAATATTTTAATATT
 50648  TATATATAAATAATAATAATATATATATATTTATATTATAATATAACCCCTCCAATTAAT
 50708  ATTAATATTAATATTAATTACTTCCTTAAAAAAAATAATAATTAATTAATTAATTGATTT
 50768  TTATATTAATATAAAAAAGTTAATATATATATTTATATATAAATAATATAATTAATATAA
 50828  AGATAATAAGTCCCCGCTTTCAGCGCAGTGAGGGACCCCCTCCCGTAAGTATACGGGTGG
 50888  GGGAAACCGAACCCCAAAGGAATAATAAATAATAGTATGTATTTAAATAATATTTAATAT
 50948  ACTATTTTTTTTATTATTTTTATTATTATAATATATTTATAATAATATATTTAATTATAA
 51008  TTTATAAAAAAGAGATATAATATTTTATTATATATAATATTAATATAATACAAATTAACA
 51068  TTATTAAATTATTATTAATAATATTTAACTTTATTATTATCTTCTTCGGTTGGATTATTA
 51128  TTACTATTTATTTATTAATAATAAATAATAAATTATAAAGTCACTGAAAGAGTGAAGAAT
 51188  TTTCCATGGGATAATCCCAAAGGATAATATAAATATTATAAAATTTTGATTAAATAATAT
 51248  AAAATTCAATAAAATAATTTTAATTAATTAATTAATTAATTAATATAAAAATAAATATTT
 51308  TTAATTAATATTAATATAAATATAAATATAATAGTATAGTATATAGGAAGTTAATAATAA
 51368  TATAAATATTATATAATATATATATGTATATATATTATATAATTAATTTTCTCCTTTTGG
 51428  ATTTACATCTTAATAAAATATAAAATATAAAATATAAAATGTTATTAACAATAAAAATTA
 51488  TTAATCTTTATAATATTAATAATAGTAAATTTATTTATATATCTTCTTTAGGGTGGATTA
 51548  TTTTTTATAAAAAAAATATTAAATATTATAAATATATTATAAATATATTATAAATATATT
 51608  ATAAATATATTATAAATAGAATATAATATAATATTATATATTATAATGATAAAGATTATA
 51668  TATATTTTCTTTTTTTTTATTTATTATTTTTAATAAGTAAAAATTATATTATATATATAT
 51728  ATATTAAATTTTATAAGTAATATAATATAAGTATTAATTATATAAA
;     G-trnM(cau)_2 ==> start
 51774  TGCAATATGATGTAATTGGTTAACATTTTAGGGT!CAT!GACCTAATTATATACGTTCAA
 51832  ATCGTATTATTGCTA
;     G-trnM(cau)_2 ==> end
 51847  ATAAATTAATATATAATATCTCCTTTCTATAAAAAGTATAATAAAATATATTATAAGAAG
 51907  AATATATTATATAATATAATAATTATATTAATAATATTAATAAATAATATATAAATAATT
 51967  ATAAAAAAGTATATAATATTAATCAATTAATTAATTAATAAATATAAATAATATATTAAT
 52027  TTTTAATTAATTTGAATAAGATATTTATATTATTAA
;     G-rnpB ==> start ;; mfannot: Approximate position
 52063  TAGGAAAGTCATAAATATATAAATTATATTATATAATTAATATAATAATAAAATAAATTA
 52123  TATATTTTATTTATAATATTATTTCTTTATAAGATAAATATTATCTAATTAATAATTAGA
 52183  TTGAATAATATTTATAAAGAAATATATATATATAAAAAAAGTCATTATATAAATTTAATT
 52243  ATAATTTAAATAAATTTTATATAAATTAATATAATATTAATAAAGTAATTAGTATAAATA
 52303  AATAATATGAAAATAAAACTTAATAAATATATAAATATAGTCCGGCCCGCCCCGCGGGGC
 52363  GGACCCCGAAGGAGTCCATATATATATATTAATAAAAAGTAATATATATATATATATTGG
 52423  AATAGTTATATTATTATACAGAAATATGCTTAA
;     G-rnpB ==> end
 52456  TTATAATATAATATCCATATTCATAATTAATTTTTTATATATATATTATAATATTAATTT
 52516  ATATTATAAAAATAATATTTATTATTAAAATATTTATTCTCCTTTCGGGGTTCCGGCTCC
 52576  CGTGGCCGGGCCCCGGAACTATTAATTAATTAATAATAAATTATTATTAATAATTTTTTA
 52636  TTATTTTATTATTAAAATATATAAATAAATAAAAATATTAAAAAGATAAAAAAATAATGT
 52696  TTATTCTTTATTATAAATTATATATATATATATATATAATTAATTAATTAATTAATTAAT
 52756  TAATAATAAAAATATAATTATAAATAATATAAATATTATTCTTTATTAATAAATATATAT
 52816  TTATATATTATAAAAGTATCTTAATTAATAAAAATAAACATTTAATAATATGAATTATAT
 52876  ATTATTATTATTATTTATAAAATTATTAATAATAATCAATATGAAATTAATAAAAATTTT
 52936  ATAAAAAAGTAATGAATACTCCTTTGGGGTTCGGTCCCCCTCCCTAACGGGAGGAGGTCC
 52996  CTCACTCCTTTTTAAAAATACCTTCTTAATTAAATAAAATAAAAAGGGGACTTTATATTT
 53056  ATAAAGTAATTATATTATTATTATTATTATTATTTATTTATTTATTTTTTTTTATTATTT
 53116  TATTATATATATTATATATTAATA
;     G-trnP(ugg) ==> start
 53140  CAGATAGAAGCCAAAAGGTCAGGCGCTTTCTT!TGG!GAGAAAGACCTAGTTAGTTCGAG
 53198  TCTATCCTATCTGA
;     G-trnP(ugg) ==> end
 53212  TAATAATTTAATTAAACATAAAAAAAAAATATATATATTTATCATAATATATTAAATTTT
 53272  ATTACATTACAAATAAATACTTTTATTTATATTTATAAAAATATGAACTCCATATTATTA
 53332  TTATTATAATTATTATTATAATTATTATTATAATTATTATTATAATTATTATTATAATTA
 53392  AAGAGTTTTGGATACCAATATGATATAATATGATATAGGATCGAAACCCCTCATTTTATC
 53452  ATTTATTTATAATATTATAAATAAAAAAAAAAAATATTATATGTTATAATAAAATTAATA
 53512  TCATAATATATTATATTATATATTATATTATATATATATATATATATATTCTTTTATAAA
 53572  ATTTATATTCTTCTTATTAAAATTAAAAATTAAAAATTAAAAAGGGAGCGGACTTTTAAT
 53632  TATATTTAATTATAGTTTTTAATCATTGGTTGAGATTTCAAAATAAGGTATAATATTTAT
 53692  ATTATTCTTTAACAAATATTATATTATAAAAAAGATATAATATTTATATATTATTATTAA
 53752  TATTATTTTTTCAGTTCCGGGGCCCGGCCACGGGAGCCGGAACCCCGAAAGGAGAAACTT
 53812  ATAATTTTTATATCATTATTTATTATTATTTTTAATTTCAACTCCTTTTGGGGGTTTCTA
 53872  TTTTACCTTCAGCAGAGACTTTCTAATTATAATTATATATATATAAATTTAAATACATTT
 53932  ATAAAAAAGTATATAATATAATTATATTATATATAATAATATTATTAAATGAAGTATTCT
 53992  TTATTATTAATTATAGGATATCTGGGGTCCATTAATAATTATTATTGTAAATAATAATAG
 54052  GGACCCCCCCCATTATCTAATTAATAAATATATAAATAATCATTAATAAATATATAAATA
 54112  ATATATTATATTATAAAAATATAATAATAATAATTTATTATTAAAATATAATAATTTATT
 54172  ATAAAAATATAATAATTTATTATAAAAATATAATAATTTATTATAAAAATATAATAATAA
 54232  CTCTTTTCGGGGTTCACACTTTTATAAATAATAAATAATAAATAATAAATAATAAATAAT
 54292  AAATAATAAATAATAAATAATAAATAATAAATAATAAATATTAGTGTTCACTAATAAATA
 54352  TATAAAATAATAATTATAAAAATAATCATTATTAAAAATATTATTAATTATTAAATTAAA
 54412  TACAATTAATATAATTTAGTTGTTTATATAATTTTAAATAATGTTTATATCAATTTAATA
 54472  AAATTAAATTTATAGTTCCGGGGGCCGGCCACGGGAGCCGGAACCCCGAAAGGAGTTTAT
 54532  CTATATATTATAATAACTATATGAATTTAATTATTAAAAATAATAAAAATAAGGAATTTT
 54592  AATAAGAAGTAATATTTATTATATAATATATAAAAAAAATATATATATATAAAAATATAT
 54652  ATAATAAGTTTTATTATAATATATATTAAATTAATTATTATGAGGGGTTCGGTCCCCTTC
 54712  CGGGCCCAATTCATCTCATCTCATTTTATTTCATTTCAATATCATCTAATCTCATTTCTT
 54772  TATAGATTTTACATATATATAAATATAAATATAAGATATTCACATTTATATATAATATAA
 54832  TATAATAGATATTCATTCCTCTTTGATTAAACTAATAATTAATAATTAATAATTAATAAT
 54892  TAATAATTAATAATTAATAATTATTCGGTAGAACTATTATTAAATAATTTATAATTTATT
 54952  ATTTATTAATATATTTATATAATATAATATAATATAATATTATTCATACTTTTTATTAAT
 55012  ATAATATAATATTATTCATACTTTTTATTAATATAAAGAAAAGAGTTTCAATTATTTATT
 55072  TATTTATTTATTTATTTATTTATTTATTTATTTTTTATAAAAATAAGAATTAATTTAAAT
 55132  AATTTATTTAATGAAATTATTAATTATAAATAAAAATAATAATTTTTAAAGATGTAATAT
 55192  AAAAATAAATATAATATAATTTAGGATAATTATATAAAATATTTATTATATATAGTTTTC
 55252  TATAAGGAGTTAAAAAAGTGATAATATAATATATAATATTTATAAGTTATTTATATATAT
 55312  ATAATTATAATCTTATTAATTATTTATATATATATTTAATATTATTTTTATATAATTTTA
 55372  TATTAAAGTATTATAATTATATATTTAATATTATTTTTATATAATTTTATATTATTTATT
 55432  TATTTATTTAAAAATATTATAATCATATATTTAATATTATTTAATATATTTTATATATTA
 55492  TATCTTTTATTGATTTATATATATATAGATTTAATAAATATATATATATATATATATATA
 55552  AATATTCATTATATATTTATTATTATTATTATTATTTATTATTTATTACTATTTTTATTA
 55612  TATATTAATAATATATATATTATTAATTATGGGTATCCTAATAGTATATTATTATTTTTA
 55672  ATAATAATTTATGATTTATGAATAATAAATAAGTAGGGAATCGGTACGAATATCGAAAGG
 55732  AGTTATATATTATTAATTATTTATAATTATTTTATATATTATTAATTATTTATAATTATT
 55792  TTATATATTTATAATTATTTTATATAGATAGGATAGATAGGATAGATAGGATAGATAGGA
 55852  TAGATAGGATAGATAGTATAGATAGGGGTCCCATTTATTATTGAAAATAATAATTATTAA
 55912  TGGGACCCGGATATCTTATTGTTATTAATTTATATATTATTCATTATTATTAATATATAT
 55972  TTAATATAATTAAATATTATATTATATTATATTATTTATTAAAAAAAAAATCTATTACTT
 56032  ATTTTTTTATTAATATATAAATTATTTATATAATTTATCATTTTTATTTATATATTATTA
 56092  TTTTTTATATATAAATTAATATATATATATAATATATATACTTTTTTTTTATAATATATC
 56152  TATATATATAAATTAATATATTATATTATATTTTTATATAATATATTATTAATTATTATT
 56212  TTAATTTTCTATTCTATTGTGGGGGTCCCAATTATTATTTTCAATAATAATTATTATTGG
 56272  GACCCCGGATATCTTCTTGTTTATCATTTATTATTTTATTAAATTTATTATTATTTTTAA
 56332  TTTATATTTATATTATATAATTAATTATATCGTTATACTTATATTTTATTATATAATATA
 56392  TTATATTCTTATAATATATTTATTGATTATGTTATAAAATTTATTCTATGTGTGCTCTAT
 56452  ATATATTTAATATTCTGGTTATTATCACCCACCCCCTATTACGTCTCCGAGGTCTCGGTT
 56512  TCGTAAGAAACCGGGACTTATATATTTATAAATATAAATCTAACTTAATTAATAATTTAA
 56572  ATAATATACTTTATATTTTATAAATAAAAATAATTATAACCTTTTTTATAATTATATATA
 56632  ATAATAATATATATTATCAAATAATTATTATTTCTTTTTTTTTCTTTAATTAATTAATTA
 56692  ATTAATATTTTATAAAAATATATTTATAAATAAAATATATTATTAATAATATTATATAAT
 56752  ATAATAATAATATAATAATTTTATATAAATATATATTTATATATTAAATTAAATTATAAT
 56812  TTTATTATGAAAATTATATCTTTTTTTATATATTTTTATATAATAAAAATATGTTATATA
 56872  TATATTAATAATAAAAGGTAGTGAGGATTAAATAAATTATATAATAATTATAACTCTTAA
 56932  TTATAAAATAAATATATATATATATATAAGTATCCATTTCCATATAATCTTTTAATAAAT
 56992  ATTAATAAATATTAAAAAAATAATATTATAATATTTTAGTATATAATTCAATAAAATTCA
 57052  TTGGAGGGGTAAATAATAATAATTTACTAATGGCAAATTATAGTCTTAAAGGTTTTTATT
 57112  TTATTAAATTAATAAAATAATAATACCATTTATATATTCCATTATATATATATATTTAAT
 57172  AAAAATAATAATATCATTTATATATTTTATTATATATTATATATATTTTATATAAAATAA
 57232  TAATAATAAATTTATATTTTTATATATTATTATTAAATAATAATAATATAAATAACTCCT
 57292  TCTTAAGAATAAAAAGGGGTTCGGTCCCCTCCCGTTAGTACACGGGAGGGGGTCTCTCAC
 57352  TCCTTCTTAAAAAATAAAAAGGTGGAAGGACTAATATAATTTTAAATAATAATTAATACT
 57412  TTAATAATAATTTGTATTTCTTTATTATTAATATATTAAATATAATAATAATTAATATAA
 57472  TTACAATATATTAATATTATCAAATATTAATAAATATATTTTTTATATAATTTATTTATT
 57532  TATTTATTTATTTATTTTTTTTTTTATTAAACTAATTATAATTATAATTGTAATTGTAAT
 57592  TTCGAAAAAGGGGGGGGGTGGGAGTAAATATATATAATTTATAATCTATATATATATATA
 57652  TATAATTTCTTAATAAATATTAATAAATATTTATAAAAAGAATAATTTATATTTATAATA
 57712  TATAATTTATATATTTTATTTTTATTATACAATTAATATAAAATATAAAATATAAAATAT
 57772  TAAATATTAAATATAAAATATTAAATATTAATTTTTATAGGGGTTATATAATAATTATAT
 57832  TTATAATTATATAATATTAAAAAGGGTATTTTTATAATTATTACATTTTTATTTTATTTA
 57892  TAAAAATATTAATTTTAATAAGTATTGAATACTTTATATAATATAAATATTAATTACATA
 57952  ATTAATAATTAAATAATATTTAATAATATTATTTAAATTTATTATTTATAATTATTTATT
 58012  TATAAAATTCTATTTTTATTATTATTATTTTTATTTTATTATTAAAAATTAATATAATAA
 58072  TTATTAATATATTAAAAATCTTTTATTATATTAATATTTATAAAAAAGTATTTAATAAAA
 58132  AAAGATGTCTAAATTTATAAATTATATAATATTATTAATTTATATAATAATAATATTATA
 58192  ACTTTGTGATTGTCAATTTAGTTAATCATTGTTATTAATAAAGGAAAGATATAAAAAATA
 58252  TTCTCCTTCGGGGTTCGGTCCCCCTCCCATTAGTATAGGGAGGGGGTCCCTCACTCCTTC
 58312  GGTCGGACTAATTTAACTTTTAATATTAATATTAATATTATTTATATTTTTAATATATAA
 58372  AAATAAATAATTTTATTTTTATTAATAGTATATTATATAAACAATAAAATAGTATTAATT
 58432  ATATAAAATTTATATAAAATATATATAAATTTATTATATATATATATATTAATATTTTAA
 58492  TAAAGTTTTTTTTTATTATAAATTTATTTATTTATTTATTTATTTATTAATTAATTATTA
 58552  TATTTTAATATATTTATTTATTATTATATAAGTAATAAATAATAGTTTTTATATAATAAT
 58612  AATAATATATATATATATATATATTATTATATTAGTTATATAATAAGGAAAAGTAAAAA
;     G-rns ==> start
 58671  ATTTATAAGAATATGATGTTGGTTCAGATTAAGCGCTAAATAAGGACATGACACATGCGA
 58731  ATCATACGTTTATTATTGATAAGATAATAAATATGTGGTGTAAACGTGAGTAATTTTATT
 58791  AGGGAATTAATGAACTATAGAATAAGCTAAATACTTAATATATTATTATATAAAAATAAT
 58851  TTATATAATAAAAAGGATATATATATAATATATATTTATCTATAGTCAAGCCAATAATGG
 58911  TTTAGGTAGTAGGTTTATTAAGAGTTAAACCTAGCCAACGATCCATAATCGATAATGAAA
 58971  GTTAGAACGATCACGTTGACTCTGAAATATAGTCAATATCTATAAGATACAGCAGTGAGG
 59031  AATATTGGACAATGATCGAAAGATTGATCCAGTTACTTATTAGGATGATATATAAAAATA
 59091  TTTTTATTTTATTTATAAATATTAAATATTTATAATAATAATAATAATATATATATATAA
 59151  ATTGATTAAAAATAAAATCCATAAATAATTAAAATAATGATATTAATTACCATATATATT
 59211  TTTATATGGATATATATATTAATAATAATATTAATTTATTATTATTAATAATATATTTTA
 59271  ATAGTCCTGACTAATATTTGTGCCAGCAGTCGCGGTAACACAAAGAGGGCGAGCGTTAAT
 59331  CATAATGGTTTAAAGGATCCGTAGAATGAATTATATATTATAATTTAGAGTTAATAAAAT
 59391  TAATTAAAGAATTATAATAGTAAAGATGAAATAATAATAATAATTATAAGACTAATATAT
 59451  GTGAAAATATTAATTAAATATTAACTGACATTGAGGGATTAAAACTAGAGTAGCGAAACG
 59511  GATTCGATACCCGTGTAGTTCTAGTAGTAAACTATGAATACAATTATTTATAATATATAT
 59571  TATATATAAATAATAAATGAAAATGAAAGTATTCCACCTGAAGAGTACGTTAGCAATAAT
 59631  GAAACTCAAAACAATAGACGGTTACAGACTTAAGCAGTGGAGCATGTTATTTAATTCGAT
 59691  AATCCACGACTAACCTTACCATATTTTGAATATTATAATAATTATTATAATTATTATATT
 59751  ACAGGCGTTACATTGTTGTCTTTAGTTCGTGCTGCAAAGTTTTAGATTAAGTTCATAAAC
 59811  GAACAAAACTCCATATATATAATTTTAATTATATATAATTTTATATTATTTATTAATATA
 59871  AAGAAAGGAATTAAGACAAATCATAATGATCCTTATAATATGGGTAATAGACGTGCTATA
 59931  ATAAAATGATAATAAAATTATATAAAATATATTTAATTATATTTAATTAATAATATAAAA
 59991  CATTTTAATTTTTAATATATTTTTTTATTATATATTAATATGAATTATAATCTGAAATTC
 60051  GATTATATGAAAAAAGAATTGCTAGTAATACGTAAATTAGTATGTTACGGTGAATATTCT
 60111  AACTGTTTCGCACTAATCACTCATCACGCGTTGAAACATATTATTATCTTATTATTTATA
 60171  TAATATTTTTTAATAAATATTAATAATTATTAATTTATATTTATTTATATCAGAAATAAT
 60231  ATGAATTAATGCGAAGTTGAAATACAGTTACCGTAGGGGAACCTGCGGTGGGCTTATAAA
 60291  TATC
;     G-rns ==> end
 60295  TTAAATATTCTTACATAAATATTAATCTAAATATTAATATAAATATAAATATTAATATAA
 60355  ATATAAATATAAATATAATATATTTTAATATAATATAATATAATATATAATATATTATAT
 60415  AAATATAATATATAAATAATATAATAAAATATTTTTATATATATATAATATAATATAATT
 60475  ATTATTATAATTTAATATAAATTATTATTATAATTTAATATAATAAATAAATAAATAATT
 60535  ATAATTATAATTATAATTATAATCTCAATATATAAATGATAAATTATTATAAATACGAAG
 60595  GAAATAATTTATTTTTAAACATATTTAATAAAATATATAATATAAATTATACTTTTTTGT
 60655  TATTATATAATAATTATATTAATATATTTAATAGAATTAAACTCCTTCGACCGGACTATT
 60715  ATTCATTTTATATATTAATGATAAATCATTAATTATTATTAATAAATTTATTTATAATAT
 60775  TTAATTTTATATATTATTATTTATAATAAAAAAAAATTATATTATAACAATTTAATTTTA
 60835  ATTTTTATTTTTAAATTATAAAATTAATAATTTATTTATTTATATAATAATTTAAACTCC
 60895  TTCGGGGTTCGGTCCCCATGGGGATCCCTCACTCCTTTGGGGTCGGCCCGCGGGGCGGGC
 60955  CGAACTATTAATATAAATAAATAATAAATATTTATAATAAAATAATATACATCTTCTTTA
 61015  AATAAAAAAAGGGGACATTATAAATAGTATATAAATATATTATATCTTTTTTATTATTAT
 61075  TATTAATAAATAATAATAATAATTTATATATTTATAATATATTTAATAGAATGTATTATA
 61135  ATTATTACATATAATTATTATTATTCACTTCTTATTAAAAATAATACTCTATATAATTTA
 61195  TATAATTTATTTTAATATATATATATTTATATATAATATAATATATATATTTATTTATTA
 61255  TAATCATTTATTTTTAACTTAAAATAAAACTTATTATAATTTATATAATTTATAATTTTT
 61315  ATATAACAAATAATTATATAATTTTTTTTTTATTATATATAATAATAATATTATTTGTTA
 61375  TATATTATATATTATATATATAATAAATAAATAAATAATAAATAATAATAAT
;     G-trnW(uca) ==> start
 61427  AAGGATATAGTTTAATGGTAAAACAGTTGATT!TCA!AATCAATCATTAGGAGTTCGAAT
 61485  CTCTTTATCCTTG
;     G-trnW(uca) ==> end
 61498  ATAATAATAATAAAAATATGTATTTATTTAATTATTTTTATATTTATATTAATATAATAT
 61558  AATATAAATATTCATTTATCTTTTTTTTTAATATTCTTAATTAATTAATTAATTAATATA
 61618  TTAATTATAAAAAATATATTATAATTTTATTATTAATAAGTATAAATATATTATTAATAA
 61678  TAATTTATTAAAAATATATTATTATAATATATTAATATATCATAATTATAATCAATATTA
 61738  TATTATTTAATTTTATAATACTTAATTATTAATATATTATTCATATATATATAAATTAAA
 61798  TTAAATTAATTATATTGAATATATAAATATATATATATATAAATATATAAAAAATTATAT
 61858  AAATTATTTTAAGTAAAAATAATATTAATAAAAATTATACAATAATAATAATAAATATTC
 61918  ATTATTATTTAATTAATATCTCCTTTACTTATTTTTCCTCCGTTGGGGACTTATTATTAA
 61978  GTATATTATTATATACTACTTAAGATTATATATATAATATATATATATATTATATATAAA
 62038  ATATAAATATATAAATAATATAAAAATTAATAAAATAAATAAAATAAATTAGTCCGATCT
 62098  AATCCCCTATTTAATTAAATTAAATTAAATTAAATTAAATTAAATTAAATTAAATTAAAT
 62158  TAAATTAAATTAAATTAAATTAAATTAAATTAAGAAAGAGATAAATTTATATAAAATATT
 62218  ATTTATAATTAATTATAATTAAATTATAATATAATATAATATAAATAATAATATAATAAA
 62278  AATAAAAAAAATATTAGATTATATTATATAATTTATATAATTTTTAATAATAATAATAAA
 62338  TAAGTTTATTTATAATTATAAATATAAATATAAATAAAGAAGGTATTATATTTTATAAAA
 62398  TATAATAATAATACAAAATTTATATTTTAATAAATATTAATATAAGTTTAAAGTTCCGGG
 62458  GCCCGGTCACGGGAGCCGGAACCCCGAAAGGAAAAATAATATATTTATAAAAAATTAAAT
 62518  AAATAAATATTATCTATTTAAAAATAAATATAATATAATAAATATAATATAATATAATAA
 62578  TTCTAAATATAAATAATATTTATTATAATTATTATAATAATTGTATTATTTATTAATAAT
 62638  ATATATAATTATATTAAAACTAATATTACATTATTTTGTATATTTAAACAATTAAATTGA
 62698  TTATTCTTATTTGTAATCTTTATTTATTTTATTATATCTTATTAATGATAAATTATAATT
 62758  ATTATTAAAATAATAATTTACTTCTTTTGATATAAAAATAAAATAATATTAGAAAATATA
 62818  TTATATTTTTACTCCTTCCTATTAAAGGTAAAGACTCGACTCTCATAATTAAATTTATAT
 62878  CCTTCGGCCGGATTAATTTATTTTATTTATATTTATATTTATATTTATATTTATATTTAT
 62938  AGTGAATACCTTTTTTAATATTTATTTTTAATATTTATTTTTAATATTTATTTTTAATAT
 62998  TTTATTTTTAATAAAATATAATCTTGTAAGTAAGAAAAGAATTTCGGTGATTGGAACCTT
 63058  GAAAGGATAAATTTCTTATTTATTATAATATTTATATTATAGTATTATTAAACATTTTAT
 63118  ATATTATATTAATATTTAATTTAAATGATTAATATATTATTATAATAATATTTATTTTAT
 63178  ATTAAAATATTATAATTAATATATATATATTTATTTTAATAATATTATTATTATTATTAT
 63238  TAAAATTATTATTTTTATAAATATATATATATATATATGTATATTATTTTTATTCTTATA
 63298  TAAATTATATAAAAAAATATATATAATATATAATTAATTAATATATATTATTTAAATTAT
 63358  ATATTATTTAAAATACTTTTTATATTATATCTTTTTTAAATAAAAATATAATTATTATTT
 63418  ATATTATAATTATTTATGAAATATTATTATTAAAATAAAAAAAGAGGTTTAGACTATATA
 63478  TTTATTATTTATAAACTTATTATATTATTTATTATTAATAGTTCCGGGGGCCGGTCACGG
 63538  GAGCCGGAACCCCGAAAGGAGAAATAAATAAAATAAAAAATAATAAATATTAATATTATT
 63598  AAATATTATTTATAATAAATATTAATATTATTAAATATTATTCATATTAATAAATTTTAT
 63658  TATTATTTGTAATATATTAAATATTAATAATATATATATTATTTATTATAATGAAAACCT
 63718  ATCCTAAATTATCCTATCATATAATATCATATCATATTATATCTTATTATATGATATATA
 63778  AAGTATTCACTCTATATGAAGTTATGATTATTATATAAATCTTATTTTATTTTATTTTAT
 63838  TTTTATTTGGACTAATAATAATTATAATAATAATTATTGATATGTTCTAATATTAATAAA
 63898  TACATATTTATATTATAATATAAATATTCATTTCTTACTAATAAAAAGTTTTTATATTCA
 63958  TTATAATATAAATATATAAATATATATAAATATTTTAATAATTATAATTATATTAAGATA
 64018  TTATAAATATATATTTATTTTTTTTTTTTTTAATAAAATAAATAAATAAATAATTAATTA
 64078  ATATTTTTATATTATAACTTATTTTTATAATAATAATAAGTATTTTATTTTTATTATATT
 64138  ATTATTTATATAATTATATATATATTAATTTCAATTTAATTAATTAATTAATTGGTATTT
 64198  GGCATATGAGATCAATTAATTGTAATTCTTATAAGAATTAATTAATATGCTTTTTATATA
 64258  ATTTATACTTTTATATTTATATTATTATTATTTTTATTTATTTATTATTAAAATATAATA
 64318  ATAAATAAAATTATATTTTTATATAATAATTTATATTTCTATATATATATATATATATTA
 64378  TATATAAATATTATTATATATATTTTTATATATATTATAATTATATTCATTAATATTTTA
 64438  TTATAATGGTGGGGGTCCCAATTATTATTTTCAATAATAATTGGGACCCGAATATCTTCT
 64498  TGTTTTTATTTATTATTTTATTAAATTTATTTTAATTATTTATTTATAATTTATATTATA
 64558  CAATTTATTATTTCGTTAATACCTTTATTTATATTATATAATATATTATATTATTATAAT
 64618  ATATTTATTGATTATATTAATACATTTAACTAATGTGTGCTCTATATTTATTTAATATTC
 64678  TGGTTATTATCACCCACCCCTCCCCTATTACGTCTCCGAGGTCCCGGTTTCGTAAGAAAC
 64738  CGGGACTTATATATTTAATACTAAAAATATAACTACATTACTTTTTTAATATATATAACA
 64798  TATATATATATATATATATTAATTATATAAAATATAATACTCTATATTAAATATAATTTT
 64858  TTTATCAATATTTATTTATATATATAATAATAATAATAATAATCAATATTAATTATTTAT
 64918  ATATATAAGATTAATATTATTTAATATATTATGAATAATTTAATTAATAAATCTTTAAAT
 64978  ATTATCATAAAAATATAAATTAAATAATTTCTTATTTATAATAAAGAATAATAATATATA
 65038  TAAATATAATAAAGAATGTAAATAATATATATATAATATAATATAAAAAATATATATATA
 65098  TATAAATATATATATAATATAATATATAGATAATAATATTTTTATATTAATTTATTTTAT
 65158  TATTAAGTAATGAATAATATAAAATCAATATATTAAATAATATATTTATATTAGTTTGGT
 65218  CTAGTTGGTATTTTGTAATGAGTAAAAAGTAATATATAATATTAAATAATAAGTATTGAT
 65278  ATAAGTAATAGATATAATAATAATATTATTAATATTTTATATAAATAATATTAATAATAT
 65338  AGATTATGAAAGAGAGTATTAATATCATTAAATATATATATATGTTATATAATTTAAATG
 65398  ATTTTAATATATATATATATATTATATTATAGATTATGATACATTTATATAAATAATATA
 65458  TATATAAAAATTAATTATACTATTACTTTATAATATAATAATATTTATTTCTAAAGATAT
 65518  AAAAGAATTGTTTAAAGTTATAACTAAAATATTATATAGTATTCATTAATAATTAATATT
 65578  ATAAATTCAACTATTGTTATATTTATAAATAGAATAATATATTATTATCCTTTAAGATAT
 65638  AACAATAATTATTTAAATTAAATTAAATTTAATTAATTTTTTTTTTTAATGAATATAATA
 65698  ATAATAATATTATTAAAATTAATATATAAAAAAAAAGTAAAA
;     G-cox1 ==> start ;; mfannot: alternative ATG start pos 65686
;     G-cox1-E1 ==> start
 65740  ATGGTACAAAGATGATTATATTCAACAAATGCAAAAGATATTGCAGTATTATATTTTATG
 65800  TTAGCTATTTTTAGTGGTATGGCAGGAACAGCAATGTCTTTAATCATTAGATTAGAATTA
 65860  GCTGCACCTGGTTCACAATATTTACATGGAAATTCACAATTATTTAATGTTTTAGTAGTT
 65920  GGTCATGCTGTATTAATGATTTTCTTCTTAGTAATGCCTGCTTTAATTGGTGGATTTGGT
 65980  AACTATTTATTACCATTAATGATTGGAGCTACAGATACAGCATTTCCAAGAATTAATAAC
 66040  ATTGCTTTTTGAGTATTACCTATGGGGTTAGTATGTTTAGTTACATCAACTTTAGTAGAA
 66100  TCAGGTGCTGGTACAGGGTGAACTGTCTATCCACCATTATCATCTATTCAGGCACATTCA
 66160  GGACCTAGTGTAGATTTAGCAATTTTTGCATTACATTTAACATCAATTTCATCATTATTA
 66220  GGTGCTATTAATTTCATTGTAACAACATTAAATATGAGAACAAATGGTATGACAATGCAT
 66280  AAATTACCATTATTTGTATGATCAATTTTCATTACAGCGTTCTTATTATTATTATCATTA
 66340  CCTGTATTATCTGCTGGTATTACAATGTTATTATTAGATAGAAACTTCAATACTTCATTC
 66400  TTTGAAGTAGCAGGAGGTGGTGACCCAATCTTATATGAGCATTTATTTTAC
;     G-cox1-E1 ==> end
;     G-cox1-I1 ==> start /group=ID (8.11e-36)
;     G-cox1-I1-orf363 ==> start /first_aa=K /note=LAGLIDADG ;; evalue:4.2e-46
 66451  aaaggctacataataaataataatgttattttaaatttcttaccaataatattattatta
 66511  ttaaataatgattctcatatcataataataataaaatcaacaatattattatctaataat
 66571  catctattattattatcttcatatataaataataaagataaactatcaataaaattagat
 66631  actccttttcggggtttcggttccgtgtcggaccccaaaacttctaaagatactttaaaa
 66691  tcattattagatttaacaaataatgacattaataaatataattgagaatgagataataat
 66751  aattttaattttgataaattttataaagaatttaaaaaagttaaacctaataataaatta
 66811  ccatctaaagaatttttagaatgatttattggtttttttgaagctgatggttgtttactt
 66871  attcctaaaaataaacaattatatgctattattctttctaataataaagatttaaatcta
 66931  ttaaattatattaaagataatataacatttggtaatgtactatatcattcaaaaaaatta
 66991  aatacttatagatgagtagtatataatgaaacagatattttattattaattcatttattt
 67051  aatggtaatctagtattacctgtaagatatgtaaaattagaaatatttatttctaatata
 67111  aatataaaattattaaaaaataataaacttattattaaattaattaataaatgtaaaata
 67171  cctaaattaaataatgcttgattagcaggatttacggatggtgaaggttgtttttatgta
 67231  ggtaaaactcaatctttttatcgtctaagttatattattactcaaaaatatttagctaat
 67291  aaaattgtttttgatatattattattattattacaaaatataattaatattaaatctggt
 67351  ggtgttaataatcattctaaagataatctttatgttttacgtattagtagtttagaagct
 67411  tgttctaaattaagattatattttgataaatatcctttaagaagttataaattattaatc
 67471  tataaagattgattaaattttattgatatagctataaatgatactttatcaaaaaatatt
 67531  agaaaaaattaa
;     G-cox1-I1-orf363 ==> end
 67543  tttaataaaaatattagatattattagttccggggcccggccacggtagccagaaccccg
 67603  gacggagaaataaaaagaaattattataatttataaaaaaaaaataaatttattatgtaa
 67663  agagaaataaaaaatataattaaatgtaaatttatatataaatatatattattttattat
 67723  tctttatttattaaagaaataataataatatttatataatattttttatatagttttata
 67783  tcttttattatttgaaactttttatttattaatagttcatctatttaattatatatggac
 67843  aataattaaataatagtatttatttatcttaaagatatatataataaatataaagaatat
 67903  gttatattttagtttttatatattataattatatatatacttaatttatatatataacgt
 67963  aaaaattacaaaatgtaatttttattgataattatcttattattattatattaaattata
 68023  taatataataagtttatattaataataattattataatataaagtatataaaggcgacac
 68083  tgatagtacggttaataatcttctttaggatcaagaccgtcggttaattaagtgatcgct
 68143  acagactgctttatcggtggctttaataatatatatatatatatatatatatatattata
 68203  aggttaatgtacagtcggaactctcaatatatatatatatattttttttttaattaaata
 68263  aatatatatataaattggttattattattaaataataaataaaatatattgtaagtgaaa
 68323  tatttatattttatatgagtttgga
;     G-cox1-I1 ==> end
;     G-cox1-E2 ==> start
 68348  TTCTTTGGTCATCCAGAAGTATATATTTTAATTATTCCTGGATTTGGTATTATTTCACAT
 68408  GTAGTATCAACATATTCTAAAAAACCTGTATTTGGTGAAATTTCAATGGTATATGCTATG
 68468  GCTTCAATTGGATTATTAGGATTCTTAGTATGATCACATCATATGTATATTGTAGGATTA
 68528  GATGCAGAT
;     G-cox1-E2 ==> end
;     G-cox1-I2 ==> start /group=IB (1.58e-16)
;     G-cox1-I2-orf346 ==> start /first_aa=M /note=LAGLIDADG ;; evalue:2e-31
 68537  atgaaagctcaagtgtcgttatatatggtaacgtatatattattatttaactgtatgccg
 68597  gaaactttatactattttaataataatgataatattattaaaataactaaaataatagtc
 68657  cgcttattattaatatatttggaaaaatctattattttatttagatattttataactaat
 68717  aataaacaatcggcaagtaacttttatttttcttctataaaaattaataaaaaaacaatt
 68777  cttaaaaatcatttaaatgatataaatgaaataaaaatatcagaacataaacctttatat
 68837  aaaagattaaaagatgatgaaatattaggttattatttagcaggtttaattgaaggagat
 68897  ggtcatatcggcgctaaatatattactattgctattaattataaagatattaaaaatgct
 68957  tattatttaaaaaaattaattggttatggtaatattagaagatactctaatactgataaa
 69017  gctgtaagtttaaattttgattctaaagcagctatattaagagtatttaatttaattaat
 69077  ggtaaattattaggcccttataagcataaacaattaattgataataaatacgatattaaa
 69137  tttaatactttaattaaacctatcgctaattttaatttatgagataacccctgattaact
 69197  ggttttactgacgctgatggtagttttggagtatatgtttataaatcaaaaactataaaa
 69257  ataggatataatgtaaaaattatatttagaattaaacaaagacatgttgatttattaaaa
 69317  catgttcaaaaagctttagatggtagtatttctttatttaaaataaaatcagtagttgga
 69377  ggttataattattcagctcttaattttaattctattaaaaattgaattaaatattttagt
 69437  ttatatccaccattgcataatagtaaatatattctttttattaaatgatataaagtttgt
 69497  tatttatttgataataaattacatttaactaaagaaggattagataaaattaaaattatt
 69557  aaaaggaacttcagagactag
;     G-cox1-I2-orf346 ==> end
 69578  tacgttaaatatcctatatataaaaattaagcatttaatcctttattatatataaaatat
 69638  atatataatataaataattatcttatttatttttaattataaataagtttataggataaa
 69698  gatacagtccatagttaataaggttgtttatataatataatataatatataaaaatatat
 69758  atatataaaatataatataatataatataatataatataatataatataatataatataa
 69818  tataatataatataatataatacttgttattggtcgaaaataatatctcactttaattat
 69878  aattataattataattataattataatttaaaatttaaagtatatatattataaaaatta
 69938  taaaacttattcatccttatttaatattattatatatttatgataataatatttaagtg
;     G-cox1-I2 ==> end
;     G-cox1-E3 ==> start
 69997  ACTAGAGCATATTTCCTATCCGCACTGATGATTATTGCAATTCCAACAGGAATTAAAATC
 70057  TTTTCTTGATTAGCCCTAATCTATGGTGGTTCAATTAGATTAGCACTACCTATGTTATAT
 70117  GCAATTGCATTCTTATTCTTATTCACAATGGGTGGTTTAACTGGTGTTGCCTTAGCTAAC
 70177  GCCTCATTAGATGTAGCATTCCACGAT
;     G-cox1-E3 ==> end
;     G-cox1-I3 ==> start /group=I(derived) (3.07e-10)
 70204  attaatttaataagtgtcgtgcttaaaattcactaaaataatatataataaattataata
 70264  aatatataaaaaaaataaaaaaaaaataaaaaaaattaatatcttatgattaattttata
 70324  taaataaaaatttattaaatattattggttatatatatatatatattaataataaaaaaa
 70384  atatatatatatatatagctaacggggaaactcttataattattatttatataataaata
 70444  agacaatcccgtgataactttaatatatatatattatatattaaagtattgtagagacta
 70504  aacgtgaatgattttaatattatttaaatattaaaattaagagatagtccaatcttatat
 70564  gtaaatataagttaatattaaaaaaaaatattaaatatatatattattatattagttata
 70624  aatatataatctttttttttattatttttttttataaaagattataaactgatataaaat
 70684  ttaaattatatattttatttttttttatacaggctttaattattctaataggattattat
 70744  taaataataataatataatttctaataataatataataataaataataatataagtttag
 70804  catcacaaattcatttaattactggttttgcgactgtgaatgatattaataatatttata
 70864  aagatatttaaaataattataaagatatt
;     G-cox1-I3-orf213 ==> start /note=LAGLIDADG ;; evalue:6.2e-21
 70893  atagataaatattcaataaaattatataaagataataataataatttaccaaaaatatta
 70953  gaagattttactgaagaagagaaaggttattatttatctggtttatttgaaggagatggt
 71013  aatatttatactagaacattttcaattgtattttctattgaagatgcacctttagctcat
 71073  tatttatgtcaatattttaaaataggatatattgattataaaaataattctaaaaaagaa
 71133  ttaacagtagttaaatgaaatattataaaagaatcagaacaaagaatttttcttaattat
 71193  attaatggtaaattattaacatataaaagatatgatcaatattacaaatataattttgat
 71253  aaaaaattaaatattttattaataaaatctatagaatttaatgtattattaaatccatga
 71313  ttaataggatttactgatgcagatggttatttttatagtgctttaagtaataaattactt
 71373  attgttataaaatatgaattatctcaaaaagaaagttatattttagtccgccccgccccc
 71433  gcggggcggaccccaaaggagatattattaaaaaatatagtaatcttggtacagtatata
 71493  aaagagattttaaatctggtacttatgctcatatttatctag
;     G-cox1-I3-orf213 ==> end
 71535  taacttctaatattggtataaaaccttttattgaatattttaataaatataaaccattaa
 71595  gtattagaagatatagacaatatttattattaaatattacttatttattaagaattaata
 71655  aaatacaatctatatctaatattaaaactatatttattgatttactatattttagtaaac
 71715  tattattaatatcttctaatataaaaaataaacaattaaataatgctataattattatta
 71775  attattatagaaaaattaagaaatttaaatgaaaaataatattcttattaattataaaaa
 71835  aaataaaaataaaaataaataatatatatatataatatttattttgtag
;     G-cox1-I3 ==> end
;     G-cox1-E4 ==> start
 71884  ACTTACTATGTTGTTGGACATTTTCACTATGTATTATCAATGGGTGCTATTTTCTCTTTA
 71944  TTTGCTGGATACTATTATTGAAGTCCTCAAATTTTAGGTTTAAACTATAATGAAAAATTA
 72004  GCTCAAATTCAATTCTGATTAATTTTCATTGGGGCTAATGTTATTTTCTTCCCAATGCAT
 72064  TTCTTAGGTATTAATGGTATGCCTAGAAGAATTCCTGATTATCCTGATGCTTTCGCAGGA
 72124  TGAAATTATGTCGCTTCTATTGGTTCATTCATTGCACTATTATCATTATTCTTATTTATC
 72184  TATATTTTATATGATCAATTAGTTAATGGATTAAATAATAAAGTTAATAATAAATCAGTT
 72244  ATTTATGCTAAAGCACCCGATTTTGTAGAATCTAATCTTATCTTTAATTTAAATACAGTT
 72304  AAATCTTCATCTATCGAATTCTTATTAACTTCTCCACCAGCTGTACACTCATTTAATACA
 72364  CCAGCTGTACAATCTTAA
;     G-cox1-E4 ==> end
;     G-cox1 ==> end
 72382  GTTATAATATTTAATTATTTACTTAATAATTAAAAAAAAAAAAGTAAATATTATATCTAA
 72442  AACTTAATAATATAATAATAATATTCTTATAAAAAAAAAATATATATAAAAAAAAATATA
 72502  TAAAATTTATTAAAATATCTTAATATATTATCCTTTTTGGGAACTATATAAATAAATACT
 72562  AATATAATCCTATTATATATATATATATATAAAATAATATATATATATATAATTAATATA
 72622  AATAATATTTATAATTATTTTTTAATAATATATATAATTTAATATATTAATTAATATTAT
 72682  ATAATTATTAAATATATTATAATATTATTATTATTTTATAATAAAAATATTTTTAATACT
 72742  AATTATTATTTATTATTTATAAATATATAAATAGTATGTTTAATATTATTAATACTAAAA
 72802  AAAAGTATAATTATAATTAGGATCTAACAATACATTTATCTGATTAATATTAATATTAAT
 72862  ATTTATATTAATAAAGGGATTAAAATAATTGTATCCAATTTAATTAAATTATAGATATAT
 72922  TATTTATAATATTAATATATTGTTTTATTAAAAAGGTAAAAATAGTTTTTATTTTATATA
 72982  TAAATATAGGATATAAATAAATATATTATATATATATTAAGAATATATTTATATTTTACA
 73042  TATAATTATTTATAATATAAATATCTCCGCAAAGCCGGATTAATGTAATTATTTAATAAT
 73102  TTTATTTAATAATTTATTAAAATAAATATTTACATTTAATAATATTTATATTATGTCAGT
 73162  TATTTTATATTAATGTTTAATCTATTATAATATTTTTTTTTATAAATATATTATTTATAT
 73222  TAATAAATATATATATTATTTTTATAATATATATATATTTTTATTAAATATTTATTAAAT
 73282  ATTTATTAAATTATTATAATGTTGTTATTAATCTTATTAAAGAATATATATAAAA
;     G-atp8 ==> start ;; mfannot: alternative ATG start pos 73325
 73337  ATGCCACAATTAGTTCCATTTTATTTTATGAATCAATTAACATATGGTTTCTTATTAATG
 73397  ATTCTATTATTAATTTTATTCTCACAATTCTTTTTACCTATGATCTTAAGATTATATGTA
 73457  TCTAGATTATTTATTTCTAAATTATAA
;     G-atp8 ==> end
 73484  TATATATTATTAATTTATTTATTCATATAAATATTATTATTATATATAAATATTAATAAT
 73544  ATTTATACTTATTTAATAATAATAATAAAATAAAAAATAATTATAATTATAATTTAATAT
 73604  ATTTAATATATTTCCTTACAGACTATATATTTATATATATATATTAAATACAATTTAATT
 73664  TAATTTAATTATGTTATTTATTAAATAAAGTTATATTATAATATAATAACAATATTATAT
 73724  ATTATTATATAATTATAATATATTTTAATATAATTATCAAAAGAAATAATAAAAAATATT
 73784  AATAAGAATATAATTTAATAATTATTAAAAAAAATTCTTATAGTCCGCCCCGCCCCGCGG
 73844  GGGGCGGGGCGGACCCCAAAGGAGGAGTAATAAAAATTATTAAATACAAATATTATATAT
 73904  ATATAATTCATTATATATATATATATATAATAATTAATCTTATTTTTTATATATTTATTT
 73964  ATATATCTATTTATATTTATATTTTATATATATTTATTTATATATCTAAGGGGGTTCGGT
 74024  CCCTCCCCCGTAAGTATATGGGGGAGGGTCCCTCACTATTTATATTTATATTTATATTTT
 74084  TATTTTATATATTTTATATATTTATAAATAAAGTATAATAAGATATAATTATGATTAATT
 74144  ATTTATAAGTTATAGTTTTATAAATTTATAATTATT
