# Supplementary material for: Global Characterization of Fungal Mitogenomes: New Insights on Genomic Diversity and Dynamism of Coding Genes and Accessory Elements
Source: Front Microbiol. 2021 Dec 1;12:787283. doi: 10.3389/fmicb.2021.787283 (PMC8672057; doi:10.3389/fmicb.2021.787283)
Supplement: Supplementary File 1 — de novo annotation files of the 685 mitogenomes investigated in this study. Annotation was performed with the Mfannot program. [file Data_Sheet_1.ZIP › Supplementary_FileS1/NC_044132.1_Pseudocercospora_fijiensis_isolate_081012_mitochondrion_complete_genome_mitogenome.mfres]

;; Masterfile modified automatically by mfannot version 1.35
;; on Fri Dec 25 04:34:02 2020 by user pfonseca on host LGCM-PROC
;;    - Gene Totals: 64
;;    - List of genes added:
;;      atp6                 atp8                 atp9                
;;      cob (1 introns)      cox1                 cox2                
;;      cox3                 nad1                 nad2                
;;      nad3                 nad4                 nad4L               
;;      nad5 (1 introns)     nad6                 orf103              
;;      orf104               orf106               orf114              
;;      orf120               orf140               orf148              
;;      orf152               orf153               orf162              
;;      orf169               orf185               orf223              
;;      orf224               orf243               orf320              
;;      orf332               orf347               orf351              
;;      orf527               orf582               orf62               
;;      orf99                rnpB                 rns                 
;;      trnA(ugc)            trnC(gca)            trnD(guc)           
;;      trnE(uuc)            trnF(gaa)            trnG(ucc)           
;;      trnH(gug)            trnI(gau)            trnI(uau)           
;;      trnK(uuu)            trnL(uaa)            trnL(uag)           
;;      trnM(cau)            trnN(guu)            trnP(ugg)           
;;      trnQ(uug)            trnR(acg)            trnR(ccu)           
;;      trnR(ucu)            trnS(gcu)            trnS(uga)           
;;      trnT(ugu)            trnV(uac)            trnW(uca)           
;;      trnY(gua)           
;;
;; end mfannot
;;


>NC_044132.1 Pseudocercospora fijiensis isolate 081012 mitochondrion complete genome gc=4
     1  AATATAACATCACTATACTATTTATTTTTAAGTAAAGTAAATAAAAATATGTTAATAGCT
    61  TAAAGATTTATCTCTATAGAAAGTTATTTAACAACGTCGTACTTACTTAGGGTACTTTAT
   121  ATATGTATGTAATACGGAAAATTTACTTAATTATTCGCTTAAAGTATTTATTTCATTAAT
   181  ATTATGCTCCATTAATAAAATACGTTGCTCTAATGACTTTTCTAAATTAATAATATACTG
   241  ATTATTATGTAGAGCATGTAGGAGTGTAAGTCTTCCTTACTACACCAAAATACACACATA
   301  CTCTACAGTAGTAATTTTATTAAACTTAATATATACTATCTTTAAAGTGCAAAAATAGGT
   361  TTTTACCCTGAGCATACATTAATGGATAATGTTAATATGAAAAGACTTATTTATCAAGAC
   421  AATTTTTACTATTTATACGT
;     G-nad6 ==> start
   441  ATGCAAAATTTATTCATATTGAATGAAACTTTTACCAATGGTTTAACTTACAACTTATTA
   501  TATATAATATCAGGATTATCTATATTATGCGGTATTCTTGTTATTATAAGTAAAAATCCT
   561  ATAATATCTGTATTATTTTTAATAGGATTGTTTCTTAATATAGCTGGATATTTAATGATG
   621  TTGGGTATTAATTTCATAGGTTTATCTTATTTACTTGTTTATGTAGGAGCAGTTTCAATT
   681  TTGTTTCTATTCATTTTAATGCTTATTAATGTAAGAATTTCTGAATTAGTTACTGACAAT
   741  AATAACAGTTTACCTCTCGCAGCTATAATAGGTATAGTTTTTAATTTAACACTTTTTAAA
   801  TTATTACCTAATAATTTTATAACTAAAGGATACATTTATGGTATAGCAGTAGATAATATT
   861  TATACAAATACACAAGTAAACAACTATTTAAAATATGGGTTAAATATAACTATTTTAGAT
   921  AAATCTTTATACAGTGAAAATTTAACATACGTTACTTCTAATATATGAGACGGAGTATTA
   981  GCAGAAACTTCTCACATAACAAGCATAGGTAATATTTTATATACTGCATACCCTTTATGA
  1041  TTAATATTAACATCTATAATTCTTTTATTAGCTATGGTAGGAGCTATTGTTATAACAATA
  1101  AAACAATAA
;     G-nad6 ==> end
  1110  TTTTTATGTATTTAATAGTGCACTTTATAATAATGTTATTATTTAATATAAAGCAATAAT
  1170  AATTAAAAATAAATAAAGTATTTTAGTTAGTAATTACACTACTCATTATTATATTGTTAA
  1230  TACCTTTATATATTAGTGGTTAGTGTTATATTTACTAATAGAACTAAAGGCTATATATTA
  1290  TTAATTTTAAATTAGCAAATTTATTACCTATCTTAGTAAAATCTTTCATATAAGTAACAT
  1350  GTTTAATTTAAATATCTATAATAATTATATTGTTAAGTAAATAAATAATTAAGTGAGTGT
  1410  AGTGATTAATGATATGTAAATTTATTAATTTAATAATCTCTATTTGTTTATTCCCACGGA
  1470  TATATTATAAAAAATATTTTTTTATAATATATAATTAAAAAGTAATGCTGTAGTAAATAC
  1530  AAAATTTATAAATAAAAAAAAATTATATGATAGTATTCGTCTTATAAGATATGTTACTGT
  1590  AACATTTTCTGAATCAAGACTACTTCGGCAGATGTTAGGGTGCAATATAATAGTAAAGAA
  1650  ACCACTAAATAATATTACAATAATGATAGTAAAGCCTCCTATATTATTTAAATAAAACTA
  1710  AAAAAACGAGTTAGTTTAACCCCCCCCAGAAAAAACTTAGTATATATGTAATACCATAGT
  1770  ATAAAAACCCAGTGATTTGTAATTTATAAGTATATAATAAACTCACAAAATATAAAGTGT
  1830  AAAAAAGTAAAATAAGATTTAGCTACACGATTAATTGCAATATCAGTATTATATATAATA
  1890  TGCGGGTCTAATGAATGTTTTTTTATAGTACG
;     G-nad5 <== end
;     G-nad5-E2 <== end
  1922  TTATATAGTAACATCTGAACATTCATTATTAATTTTACAAATTAATACCCAAGTACAAGG
  1982  TATTATTAATCAGTAGAATAAAATATCATGGAAAAATCTTATTAAATGGAAAAACCAAAT
  2042  TAAATTTATCCTAGATAAATTTAAATACAGATATAGTGTAAATATAAATTTTATTGTATA
  2102  AAGTACACTAAGTAAGATAATCAATAAAAAATCATTACCTAGTATATTTGTATAAGGGAT
  2162  TAATATGTAAGTTATGGCACTAACCAGTATATATAAGGCATACGATGTAATAACACCTGT
  2222  ATCCAGCTTACTTATATCCTTACTTAATGAAAGTAACGCTTTTTCTAATCCGTATGGACC
  2282  TACTAATTCAATAGAACCTTTATCAATAATTTTAGTTGTTTGTCCTCCTAGGTTTAATAT
  2342  ACTATTTGTCACGTATTTATTATAAAACATTTCAACTAAAAAACGTTGATTAAAAAAACT
  2402  AAAAATATTGTAACCTAATCTAGATAATTTAAAATTTGTTAATAGTTTTGGAAGAAATTC
  2462  TGAAAATATAATTGATAAAATACTTAATGATAAAGTAAATATTAAAGGTAAAATTTTAAA
  2522  TACAATAGGTACAGCAAATTCAGTTTCTAACATTATTTCATGACAAGGATGGGTAAATAA
  2582  ACTATTGTCATGAAAAAAGTTACATCCTAATCCTATAAATATGTCTTTAGTCGCATAACC
  2642  GAAAAAAATAGAAAAAATGGCTAATATAACTAAAGGAATACTCATAAAAATACCTCCTTC
  2702  GTGGGCATGTTTGTAGCTTACAATAGGCCCATTAGGATTAGTTAAAAAAGTTAGATATAA
  2762  TACTTTTACAGAATAAAGTGTAGTAAACATTGCACCTATTGTTGATATAAAATATACTAC
  2822  GGTGCTAGAAAAATAGAACTGACCGTATGCTGATTCAAGTATAAAATCTTTAGAATAGAA
  2882  CCCAGTCATAAAGGGAAATGCCACTAAACTTAACGAGGCTATTAACATAACTGAATATGT
  2942  TAAAGGTAAAAATGATTTTAATCCCCCATATTTTCTAAAATCTTGATTGTCTGATACAGC
  3002  GTGAATAACAGCTCCTGCTCCTAAAAATAATAGTCCTTTATAAAAAGCATGATTAACTAA
  3062  GTGAAATAAAGCCAAATTATAAGATGATAACCCTATTGCTATAACCATCATACCTAACTG
;     G-nad5-E2 <== start
;     G-nad5-I1 <== end
  3122  ctattataattgttataagaaaaatatttatatatatttttttttattttatattccgta
  3182  ttaatacatggatatatataataatttatatactagctatatatattaaatttttatttt
  3242  tattgttttac
;     G-nad5-I1-orf582 <== end
  3253  ttatcttttaaatattttatcccccccatctcatgtagtaccttttttaccacctcaatc
  3313  taatttagataaatctatgttttcatttcgttccatatattctaatatacttgatacaca
  3373  cctattctgttctatgtcaaaattattaacattactagataatttatataatttgtgatg
  3433  taactcaacactatttttttgaggtacaggccttacttttaaatttttatctgcttctaa
  3493  tcctatatacccatcaaaaaaagtgtatttaattatactattactactatgaaaatcttg
  3553  ataatatataccaaatgatatgtaagggcctttgttaactatagcatatataggtttaaa
  3613  attaaagttattattcgcataccttatagcttgagtgtacagatccgtaaatgaatattt
  3673  acctttaagtgctttactttctactacccctacggttttaccaaaccttttcaccaaaaa
  3733  gtctacttcaccctctgtttccttactttgaggtacaactacataacccttttttaatgc
  3793  aaaatattcagttagaagactattcataaaaccatatgtataagcttccaatttaggatt
  3853  tttattagacaaatataattcatgtttaaaattagcgtaatccattaaattaaactttgg
  3913  tatatgatcaaaccctactaaagaaggtattttaaatttattagtaagatgattactcat
  3973  tataaatttaacgtagctaatttttaaagcaccatttttagaaactcttatatacacgtc
  4033  tttaatatcatctaattgtttctttacattactacggtaatctaaattatacgatttagg
  4093  ggttagtaggccatattcttcactataattatatcctgattgaattaatacttttataga
  4153  ataaaatttatgtggctttaataaaggttttacgacaacttccctatatgctaattcttt
  4213  acctattactgtaccattatattcagaatccaaaagtataggttttattaaatttatttt
  4273  agggagtttaaaatcacttaatttagtcttgaacatatattccaatatatcataattatg
  4333  taatacaaataataacagacttttaaaactaaaccttataagacaagttataaacagatg
  4393  atttaaattatctaaagtaaaatatactttattttctaaggtatctacaccaaaaatata
  4453  ataaactaatttattactaatataagtagtaggtactcataaagaaaatattattaagta
  4513  tattaaaaaaaaatcaaaactttgtgataaattaataaaagtaaaaacagtatttcttat
  4573  aattaaacttataattacaattataaaaaatatacatgtgattttaggattagttataat
  4633  atttataattgactcaaaaaagttacttttatttaaaggtttgatatctatattagatct
  4693  taataaataagtattataaaaaccagtgaataatagcactattattaatataagactatc
  4753  tattggtatatcagatatattggttatataacaaaagtaattatacatagtatatattag
  4813  agataattgcaatagtagtaaaggaatacatttaaaaaatgatcttggataaaaaaaaaa
  4873  taaaaatcataaaacataaaaataaataaaatttaatatatataggaagtatatatctaa
  4933  tgatagatataaatatccaaatatgaataggcattctaaacatgtaaaaaaaataatcgt
  4993  atctatcat
;     G-nad5-I1-orf582 <== start
  5002  tcattaataattttttataaatgaatggaccatttcttta
;     G-nad5-I1-orf347 <== end
  5042  ttaatctttataattatttcacttttctttaaatttaactcactcatttaacttaaatat
  5102  gtctttattattatcactaattgtaacagtataaaattcctttatcatatttatacggtt
  5162  atgctttaatgttttcaatttgtatctagaaaaatatttatctatcatattaaataagtg
  5222  ttcttttctataaattatatatttgaaagcaatacctttggaattactaggattaactct
  5282  tcctccatataaataaattaatggctctaataaataaatatttttctgtgtaatagatat
  5342  tataacttgacttgattgttcattaaagtaaactgaaccatcgctatctaaaaatccact
  5402  aaatcaaccattataaaaagttaaaggactaggataaactaatttaatatcatatttaag
  5462  gcataatttattcatttgtagtagccgagtaggatttcttatttgaccatttatagcagt
  5522  aattaatttagtaagacctaatttattacttaaattatatcttaatgcatttgaattgga
  5582  tacaggtctgatactccctccaaatctatgttttatttcatataaagcatttttatccct
  5642  tatatccattactatgtatagtctagctgatccttttttagataacaaaaattgtccgtc
  5702  tccatctattacccccgctaatcattcattaaaatctttatctctagattggttggaagg
  5762  tttatttgtagaataatgaacaatattcctagtaaatataatatagttataaatgatgtg
  5822  agttaaactaaagattaatatcaaacgtatggcctctgagattcctactaacttgcgtat
  5882  aacaatagcttttcatgcttcaatcttattagactgtcaaaaatatttgatacatgaatt
  5942  aaaaaaactatccttaatataactattaataaaataattatgagctttggttatctgcga
  6002  attgattattataataatttctacgcatatagtttgatgcctgaaaataataaaagaaag
  6062  taaattattttcttgagccagttg
;     G-nad5-I1-orf347 <== start /first_aa=Q /note=LAGLIDADG ;; evalue:2.7e-43
;     G-nad5-I1 <== start /group=IB(3') (3.25e-08)
;     G-nad5-E1 <== end
  6086  ACTCATAGTTGAATAAGCTATAACTTTTTTAATATCTTGCTGGAATAAACCTATAAGAGA
  6146  ACTAAATACAGTAGTTATAGCACCTATTCATAGAGACAATAGTAAAACTGTATTACTGTA
  6206  TTCAATTAGAGGTGAGGTACGCATTAATAAGTAAACTCCCGCTGTAACCATAGTAGCTGC
  6266  ATGTATTAAAGCAGAAACAGGTGTAGGTCCTTCCATAGCCATAGGTAATCAAACATGAAG
  6326  ACCTATTTGTGAACTTTTTGCCATCGCACCTATTAATAAACATATACCTATTAAAGTTAT
  6386  TACACTATTTGACATTAAAGGTGCTAAAGAAAATACTGTAGAGTAGTCTACATTACCAAA
  6446  AGATCACAAAATGGCAAACATACCTATTGTCAAAAAACAATCTCCAACTCTATTAGTTAA
  6506  AAACGCGGATAAAGAGCTTTGATTTGCAGGTATTCTAGTATATCAAAAACTTACTAGTAA
  6566  ATAAGAACATACACCTACCCCTTCTCATCCTACAAACATTAATAAAAAATTATTTGAGGT
  6626  AACAAGTATAATCATCATAAAAGTAAATAAACTTAAATAACTAAAGAATCTTTGATTGTG
  6686  AGGGTCATTACTCATATATCCTATTGAATATATGTGTACTAGGGAAGAAACAATAAGAAC
  6746  AGGTATCAACATTGATACTGTTAAAGAATCAAAGTTGAAGCCTCATAATATATTAAGAGA
  6806  TTCTGAGTCTATTCATTTAAATAGACTAACATGTACTGATAGATTATTGATACCTACCTC
  6866  TAAAAAACTAAGTATAGAAAGTATAGTTGTAACTATAACACAACTACATGTAATTAAATG
  6926  AGACCCTTTTACACCTACTTTTCTACCAAAAAAACCAGAAATAATTGAACCTAATAAAGG
  6986  CAATAATATTAAAACTAAGTACA
;     G-nad4L <== end
  7009  T
;     G-nad5-E1 <== start
;     G-nad5 <== start
  7010  TATTTATATTCTATAGCTACACTTCCTCTTAATCTATAAAATGCAACTAATATACCTAAT
  7070  CCTATTGCAGACTCTGCACCTGCAATTGCAATTATATATATAGAATAAATTTGACCTAAT
  7130  ATATCATCAAAATTTAATGATGTAAGTAGTATTAAAAATGTTATTGCTAGTAACATTATT
  7190  TCAATTGAAATAAGCATTAGAATAATATTTTTTCTATTTAAGACAAAGCCAAATATACCT
  7250  ATGAGAAACAGTGTCAA
;     G-nad4L <== start ;; mfannot: alternative ATG start pos 7206
  7267  TGATAAATTAATTTTTTTTTTTTTTTTTAGTAC
;; mfannot: G-nad4L <== start Def by similarity
  7300  TTATATTATTAGTGGGAATATATAG
;     G-orf148 <== end
  7325  TTATGAAAAGAAATCAGATAATTCCTCTAAATTTAAATCAGAAAAAGGCAGTTCTTGGAT
  7385  TTGATGAAGATTCTCGAAACTCCTTTCAACCGATATATTATTATAATTCATCCGTTCTAG
  7445  CTCAAAAGTTCTAATCATCGGATTATAATATTGCCTGTGTTCTTCCGCAGAAACGTTAAC
  7505  TAATCTAATGAATACTACTATAACTATGGTAATTCCTATTATAGAAGGTATAATTACGAA
  7565  AGGATACTTAGAAATGACATCCCAAATAGACCATTGTTGTTCTAAAGGCAAGTCTGCATA
  7625  ATCAAAATTTAAAGTTACATTGTTGAACTTATTAACCCTAGCATTAACACGAGCGCTTAA
  7685  TGCTAGTTTATAATTTAAAAAAAATATACTTTTTTTATTTAGAACTAAGGAAAATATAGA
  7745  AGCTAAAGATAAAAAATAACTACACAT
;     G-orf148 <== start
  7772  ACTATTATATAAAAAAAATTATACTTCTTATACAATTTAGAAGTCCTGATCATATAACTC
  7832  TCATTAAAAATTAAGGTAACCAAAAATATTTTTTTATTGTTTAAAGACTAATATTCAAAA
  7892  GGGTCGAAGGAGTTAAAATCAGTAGGGTGTAGGTCTGATGAGTTTTGAGGTAAAAATTCA
  7952  TAAGAAGTATTATTTAGTGGCAATATAGGTGTAAGTTTTATCTAACTTTTCCATTAATTC
  8012  TAGCCATTTGTTCTGTTGAGCTTCCAAATCTTTCATTAAATTTTCAGCTAATCTCTTAGC
  8072  TTCCTCATCCCCCAATTCAAAATGTATTGTTTCTAAAGATTCTAAATCCTCTTTTGCACT
  8132  ATTGGCTACTTTTTCTAAATATTTTTCCTTGATATATTTGTTATTATAACTGGTTTGATC
  8192  TATTTGTTGGTCTAATCTGCCGACAAAATTATCTTTTTTCTTTAACCCGTATCTCAATAA
  8252  ATTTTGTAAGTTCAGTAATTTCACCTTAATCCGCAACGTCTAATTCCATTTCTTTTATTT
  8312  CATTAAAATCTTCTCATTTTCCATGGACTTTTTAAAAATCTTCTTCCAGGCGTTTTATAT
  8372  CTTTATCAAGATCATATTTGTTGTAATTACATGACTTTAAAACAGCACAACCCGATAATT
  8432  TACCTCTTAATAATAAAGGAACTGATTGAGGCATTTTAACATTATAATTATTAAGCTACT
  8492  TATAGAATGTAGAAGTACTGATAATAAACCCCTTATTAAAAAGTTAGGTAATTTTAATAC
  8552  AAATAATAAGAAAATACGTTTAGGTTTACAATCTATAGCTTTATTGTACTTTTTTTTTAC
  8612  TTATAGCTTATTACATTAATAGTAAAACTGTATTTAGTACATGTTTAACTACTTTTATAA
  8672  TTGCTGTACTATTCGCTTATTTAAGTAGTAACTTTATACATGAAGTATCTTTAATGATTG
  8732  ATGGTAAAACAGTAGCTATAGAGGTTATTCAATTAATTTTAAATAGTTTATTATCCCCTA
  8792  TTTTTATCGAGTCTATTTCATTACATATGAATATACGTTCACAATTAAATCTATAGTATA
  8852  CCCCAAATAGTAATGGTAATTCTAATCTTACTATGCAAACCTAAAGC
;     G-orf103 ==> start
  8899  ATGCAAGCTTTATATTTTAGTTCTAATATCAACTTTGCTAGATACCTTGAAAATAGGTGT
  8959  AGAATATTATCTAAAACAAAGGTACTTTACCAATTTGTAATCGTATCTATGACATTAAAT
  9019  GAATTGGTCATAACTAAACATTCTAGTAACGGTCAACGTTTGTTACAACTATTCCCAAAG
  9079  CTTCGTAACAATATACCTTGCTTCGTAGAAAGTTTACATGTAAATAAATTTAGTACCACA
  9139  GTTATATGGATATACGGTAAAATAAAACATGTTACAGGGAATAGAATTATAGATGCGATA
  9199  AAAGAAATGTAG
;     G-orf103 ==> end
  9211  TAGTATTAAATTTAGGTTTTGTATTTGAATTAGGTAAAATGCGTTATATATTCTTTTAAA
  9271  AATTTTTCTTAAATCGAATAATTAAATTTATTAAGCCTATTTTCGCATAAATTATAATTT
  9331  TATTATAAATATATATAAAGCTATCACTTATTGATTTTT
;     G-trnN(guu) <== end
  9370  AGCCCTTAATATGAATTGAACATATATCATAATATT!AAC!AGTATTCCGCTCTACCGTT
  9428  GAGCTATAAAGGC
;     G-trnN(guu) <== start
  9441  TTATAGGTGATATTAAAATAAAATATATTAATTTAAATA
;     G-trnP(ugg) <== end
  9480  TCAGGTTACTATGATTCGAACATAGAAAATCCTCAAC!CCA!AATGAGGCGCCTAACCAA
  9538  CCCGGCGCTAACCTG
;     G-trnP(ugg) <== start
  9553  TTTTTTTTTTTTTGATTATATTATTATTAAATCTTAATTTAATATAA
;     G-orf223 <== end
  9600  TTAAGGCAATCTTTTTAATCAGGCTGTAAATTGACGAGTATTAGGATACATACGGTTAGG
  9660  GTTATAATTAGGTCTGAAAACTCTATTCATAACACGTATGTATTGATTGTCTTGTGGAGA
  9720  TAATGTCTCGCTGTTTTGAGAATGATAATCCCTATTTCTAAGCAATTCCATTCTATTGGC
  9780  TAAATTAGTGGCGTAAGGTTGATTACTAACTGTGTTGTTATAACCGTTAGCTATTACCGA
  9840  ATCTCTAACTGCAGTTTCTTGTGTACTTGAGAAACCATCAGTATAAGCGATATCCTCAGG
  9900  AATATTACCTAAACCGTTATTATTCACTGCGTTACCTTGATTAGCTAAACCGTTATTATT
  9960  TATTCCATTTCCTTGGTTAGCTAAACCGTTATTATTCACTGCGTTACCTTGATTCCCTAA
 10020  ACCGTTACTATTCTCCATTAGCATTATATGATCTTGTTTAATTCCCATTTCTGAATAATG
 10080  ATAAATTAAACATTTAAATAAACTTAGTATACTAAAAAAAGATATAAATTCCCAACTAAA
 10140  CGGCTCTAATAACGATGAAGTAATATGTAAAACATGATAGTAAAATGCCCTTAGTGTAAT
 10200  TGTAAATAAAACTGTAAAACCTAAATTAATAAAAAATTTTTTATTCATTATAGATAAAAA
 10260  TCAATTTTTCAT
;     G-orf223 <== start
 10272  AGTATACTATTAAAAAACATGGTGATGATTTGTAAACTGTTAGTAATATATGAATCCCAG
 10332  TTCATTATTCATATATCGCGTATGTTTTAACATAAACTTGTTATTTTTTGCTAGGACAGT
 10392  TACCACCTATCAAACCTATATCTAGCTATATATCAGTTCATATTTTTATTAGAACTTACT
 10452  TTATTTACATCAGTCCAGGTTTTTAATTCGAACTTGGCTGCTTTCAGTATCTAAAGTTGC
 10512  TTATATAAAAAATTAGACTCTTTATTTATGTATTATTTATTCTGATCTTTTCAGCACCTA
 10572  TTATATAAACACCTTTAAATTTAAAGAAAAGCTTCACTATTAATATATTTGCTCTATGCG
 10632  TATTATTTACTTATTTTTGTTAAAAAAAAATATTCTTCACTTATTTATGTATTATTTCTG
 10692  TATTATTTATAGAAGTTATACTTAATAAATATATCCTAATAAATATAATAGCTACCTTTA
 10752  TTAAAAACCATTATAAAATTTTTATTTTATAACAGGCTTATTAGTATCTTTAGATACTTT
 10812  ATATACATGTATATATATTAATATCTTTAAATATTTTTAATGCATATATATTTTTTTTTA
 10872  TACTAACCAAACCCTAAGTAAAAATAGCAATATGTTTTTAAAATTAAAAAAAAAAAAATT
 10932  ACATTACATATTATTAATTAGTTTGTTTAATTTATTATTTATTTACTCATGTCGTTTTTT
 10992  TTTAATAAAATCGATAAAATTTTGCATTCCATATTATTAATTAGTTTGTTTAATTTATAT
 11052  TATTAGATATTTTTTTTTATACTGGCCAAACTCTAAGTAAAAATAGTAATATGTTTTTAA
 11112  AATAAAAAAAAAAAAANTTACATTCCATATTATTAATTAGTTTGTTTAATTTATTATTTA
 11172  TTCACTCATGTCGTTTTTTTTTAATAAAATCGATAAAATTTTACATTACATATTATTAAT
 11232  TAGTTTGTTTAATTTATTATTTATTTACTTAGCAATAAACTATTAATATAATGCTATTAT
 11292  TTTTTACCTTATAAAACGATATATAACGTTTATTGCAAGGTATTATAAAAACAATAATAA
 11352  TTTTTTTTATAAACTTTAATGTATAAACGTGAGATCGTTTGTCTGTACAGCACTAATTAA
 11412  ATTGGTGTTCCTCAAGATGTTTTGTCAGGTATTCTTATAATTATTAAAAAAA
;     G-orf169 ==> start
 11464  ATGATGTGTAAAAGTTTAATTTCAAGAAGTTTAGGTGTTAGATGATTCTCTAGTAAACCT
 11524  AACAAAACAATAACTCAAGTTTATTTTCGAGAAGAACATTTACAAGATGTTGAAGCTTTT
 11584  AATAAGTGTCTGAGTTTAAGTGGGTTATCATTACATGAAGTTTATACAGCTTATATTAAA
 11644  GTTAGATATAATGTTGATCACTTCTTTATGTTGGGTAATCAAATTGGTTTTAGTTACAAA
 11704  GGATTTTCATCAGGTAGTGAACTATTTGATATTATTAATTTAAGATTGTCTAGTTATTAT
 11764  TCTCAGTATAATATTGATATAGAGGATATCGAGTATTTTCAGGTTAAATTTATTTTATTA
 11824  GATAGAAAGTTCTATAAAGATTTTATGATAAGTGCAGATGTTGTTAAAGATATGAAGAGA
 11884  GTTGAAAGGCAAAAAACTAAAATGGCTCTAAGTGTACCTGATTATCAATCACTTTATAAA
 11944  TCTTATGCACCTTATTTTTCCCCACAATAG
;     G-orf169 ==> end
 11974  CGCAATCTTTGTTTAAAAGCAATGAGGTAAGAAGTCTCACTTTGTCTAGGCAGCAGCTTT
 12034  GATTTTAAAGCGATGACGTAATAAGTTCCACTTGAATAAGGCAAGAATCTTGATTTTAAA
 12094  GCAAGGATGCTAAATGCTCCGCTTTTATTAGACAGAAATATAAATCCGAAGCAAGTTGT
;     G-orf99 ==> start
 12153  ATGACTCATTGCGTGACTCATACTTGGTCTGTGCTTAAGTTTAACATATATACTTTAAAC
 12213  TTTTCTAGTTCAAGCTTTCTTTCTTTCATCTTACACCGATCAGCCGCATACCTATCCTAC
 12273  GTTCAGCCAATCACAGCTTTTCAACCCTCCAACTATTCAGCCATTATGCCTGCAAACCAA
 12333  CAATTTGTTACATCAACTCCACCAATGGTACCACCCGGTTACAATGATGACTTTCAACCA
 12393  ACCAAGATGGAAACGACTGAAAATTGTTGCCCAATGGGTAAAAACTTCCACCTCATTTAA
;     G-orf99 ==> end
 12453  TATGCTTAGCTAATCTTTGTAAGGTAAT
;     G-orf162 ==> start
 12481  ATGCCCTATGGAAATTGACAACATCTTTCGACTTATCCTAGTGGTTTACCTTATCCAATT
 12541  TCATCCCCTCCTGACTACAGCGGTTGGATCCTCATTAACTACAACCCGACTTCATTTACA
 12601  AAAAACCAATTTGAAGACAAAATTAATGGATGGGTGGTTAAAACACAAGCAAAAGTTAAA
 12661  AACACTGAGGAGAACTTGGATAAATTCAAACAGGAGGTAAGAGAATGGAAGAAAACTTTT
 12721  AAACAACAGAGTATACATCAAAAGGAAGATATTTATTGTGTTTATAACAATATAAAGGAT
 12781  ATTTTAACTTTGTTTAAGGGGCATATGAATATTGTAGAAATTTACTACAATGTCTTGGAA
 12841  AAACGCATTGATGGAATGAAGGGTAAATGTGTGCACAAGAAACCTACAAAGGTGGAAAAA
 12901  AGAGCTACAAGGAGAAATATGAAAAGAAAGGCTAATACAACACCTATGAAGGCAATGACT
 12961  AAGAATTAA
;     G-orf162 ==> end
 12970  TTCATTTAAATGTAAAAGTGTATTTAATAAACATGTGTGTTAATTATAACACAAAAGTAT
 13030  TACTAAGTTATTACACGCTATATTATTTTGGAAAAATAATAAGATCAGCTTATTAATTAC
 13090  ACTTTTATTGTTAAACTCATAAATAAATTTTTTAGTAAGAATATTACCTTTATATTTACT
 13150  TTTAGAATATAATTATTTTTCATAAGAATCTTAACAAAGAAATAAAACAAAACTCAGATA
 13210  CTTAACGAATTTTTGGGATATATTTAATAAAGAACCTACATACTATATTACTGTGGCATT
 13270  GTGTCTTTACATATATATACCTATTTTAATTTTGTTATCTTTAAATTTGCTTTTTATCTT
 13330  TTACAGCATTATTATATAAGATTAATGGTTTCATAAGATAATATATGATTTTAAGTAATG
 13390  TTAGTCTATTTTTCTAAGGTAAGTTTAAAACTTACCGCTATAAACCACTAAGTCTATTTT
 13450  ATTATAAAAATAGATATATTATGTGTACTTATTCATACCTCGATAACTTTAATATCGAAC
 13510  ACACTATTATCAAAAGTACACTTTAGCTATTAAGTGTTTTTAATGTAAGTAGTTACTTAT
 13570  TAATTATAATTCTCTTTAGCTCATATGCTAATTAATATGTCTATAATACGCTGTATTAAC
 13630  ATAGCGCAACCATATATAGTAGTAATAATACATATATATATTATATAATTAAATTGACTA
 13690  TATTAATGGATATAT
;     G-rnpB <== end
 13705  GTAAGCTGATTTCTGTTGTTGCATATATTACTAAAATAATACTTAATATTGGCTTTAAAT
 13765  CTCAAAAAACTATTATTTATTTTCTATATAATACCAGGACTTATGTCCCAAAATGCAATA
 13825  AAAGTAATACTATTAAAAGTGTCAGACTTTACTA
;     G-rnpB <== start ;; mfannot: Approximate position
 13859  TCGTGTGCAAAATATATCACATTAGAATACTACATAAAAAATTTTTTTTTGTATACTTTA
 13919  ATTAATATAAATATGAAGTATATTTAATATAAGAACAGGATAATAAACACTTGTGCTAAT
 13979  ACAAAGGCGATACCTAATTTTAATCCAGAAAAGGCTATTATGAATGCAAGAGGAAAAAAT
 14039  GCTAATAAGAAAAATACAAACCCTGAAGTCATTATATGTAAAACCGCTAATAATATTAAG
 14099  TAACATGTGCCCTGAAAGGATATTAGCTGCTAACTTTAAACCCAATGATACATTTCTTGC
 14159  AAGATATGATATAAATTCAATTAGCACTAGTAACGGTAATAAAACTAATGAACAGGCTAC
 14219  TGGTACAAATAAAGAGAAGAATTTTAAACCATGTTTACTAAAACCTAATATAGTATAACC
 14279  TGATACTACTGTAAAACTTAAATAAAAAGTTAATATAAAAGTACTAGTTATATAAAAATT
 14339  ATATGGAAAAATTTCTACCGTGTAATATAATAGACTAGGGTAAGATATTAAAAAAAAAGA
;     G-orf243 <== end
 14399  TTAATCTTTTTCATTAGTAAAATTGCTCTTGTGGAACTTTTTGCAAGCGTCCCTATATAT
 14459  ATTAGTAGTTTCAGTGATCTTTCCACCGTTAATATCCTGGTCTTTTTTTGCTAGTTGGTC
 14519  GTATTCAGATATTTTTTCGTTTAATATCCTATCTATAGTAAGTACTTCCTTAGAAATTTT
 14579  AGAGGCTTCTTCGTCACTCATAGAGCTAGGTACCTCTATGTTTAAGCTGTCATTTTCTAG
 14639  AAAAATTTTTATATTTTTCTGGTTAATAATTCTCATAAGCCTTCTATGCATGTCAATCTG
 14699  TGTTCTGCAATTACTTCAAAGGTCGTCATCCAACTTTTTTATCATTTTAGACAGATCATC
 14759  CTTAGATATGCTATCTAAACTTTTAGATAAACTACCCCTACGACTACCATTACTACTATC
 14819  ACCTATGGTACCTTTTTGCTTAATTTCGCTATCCTGCATAAATAATGTAAAATCAGGTTT
 14879  ATAGTCCCTAATAGGTAAGAGATAAAAATCACCTAAGATAAATTCTAGAAATAATTTAAG
 14939  TAAAAATCTTAATGATCCTAATATACTTAAAACTATAACTTGAAAATTAAAATTTTGGTT
 14999  TAATACAGGATATAACTGATGTATATAGTCTTTAAAAAAGCTAATAATTAGAGCTAATAA
 15059  AACTCAAATTATTATTCCTAATAAAGAACCTATTGTTATTCTTTTAAATACAAATTTAAA
 15119  AAAATTAATCAT
;     G-orf243 <== start
 15131  TATTATGACTAGAAGAAATATCTATTAACATAACCATATAGTCTATTGTCATTAAATTAC
 15191  AATTTACTAATGAATACACGTGTTGCAAATAAACTAATAAACCTGGGTAAGATATATTTA
 15251  GAAAAAAGGTATATTAATACCACAAAAATAAGTAATGAAAAAATTACTTGATTTATAAAA
 15311  AAAAAGAAACTAATTGAGGCATTATAACATTATAATTATTATACTACTTATGGAATATAG
 15371  AAGGCCTGATAATCTAACTCTCATTACAAATGTAAGTATTTGATTTATAAAAAAAAACAA
 15431  AGTAATATAGGCAATAAGTGTATTAAATTTAGTA
;;     rnl <== ;; mfannot: 3' -20/+180
 15465  TTTAATAAAATTAGTATTTTATATGTGAAGAAATTAAAATCCTTTAAACCAAAACCTATA
 15525  CAATCGCAATTTTACGATTCGTAATATTCTATTACGTATATTTAAGACTATCTCAAGACA
 15585  AACTTCGTGCCTATATGCATTCAGCACTTATTTACCACTAACGTAGCTTTATTGCTATGC
 15645  TTACTCTCCAGATATAAAAGTAATATTAATATATGGGAACCTGCGGTACTCTTAGAGGCC
 15705  TTCAACGAGCCATCCCCGGGATCTATTATCAGGCCTTAATTACCCTAAACAACAAATAAA
 15765  CCAGAGGTTACCATACCCAACTCCTTTCGTACGAAGGGGCTATCCTTGTTTTACTCTAAT
 15825  TACTTCTAGAAGATAGAAACCATACTGTCTCACGACGTATTTAACCCAGCTCGTGTAGCT
 15885  CTTTAACCGACGAACAGTCGTACCCTTCATGATTCCTGCGTTCATGTGGATGAGCTAAGC
 15945  CGAC
;;
 15949  ATCGAGGTGCCAAACTGCGCACTCAATTTGTACTCTCTGGCGCAATTAGCCTGTTATCCC
 16009  TAGCGTAGCTTTTTTCAAAAATCCAAGACCTTTCCTTTCTGCATCTTGTGATCGTATGCC
 16069  CCGCTTACGCGACTGATAGACATGTAAGTCAAACAATAAAGCAAGGTTAAGCCATTAAAC
 16129  TTTAACAGTAAATATTAAAAATCATCTTTTTTATCTCTAATTGATAATAAAGACAAGTTA
 16189  AACATCTATTTTCCATATAGTTAAAACCTTACTTAAAAAAATTATAATTAATCTAACTTA
 16249  ATAGAAATATAAGTGAATAAATCATAAAATAATCTATTACAAAGTAAAAATAATGTTTTA
 16309  TATATAATAGTTATAAACATAATAAAAACAAAATCATTTATAAACTTTAATGAATTTACA
 16369  ATTTTAACTTTGGATACACCCAGGTACTTTTTATGGGATCTGTGCCCCGCATAAACTGTC
 16429  CACTAGCAAATGTCTCATTTATAAAAGTCATATTTATTACATAAACCTTTATCATTAACC
 16489  TTTCAGATAAGCATATGGATAATAAATTAATATTACTTAAAATTTGTATAGTACCTTTCT
 16549  CTGAAGTTGTCCGTGAAAAATAATTACTTCACTATTATATTTTAAAAACTGTTTATTACC
 16609  TTTCGGTAGTAATCTTATGTTATATTATTTTATATTGCATTAGGCTTATATTATATTATG
 16669  TTATATTATTTTATATTAGGTTAAGCTTATATTATATTATGTTATATT
;     G-orf106 ==> start
 16717  ATGTTATGTTATAATATTTTATACTATGTTATATTATGTTATGTTATAATATTTTATATT
 16777  ATGTTATGTTATATTATTTTATATTGGGTCACGGTTATGTTATGTTATATTATATTATGT
 16837  TATATTATTTTATATTATAACATATTATGTTATATTATTTTATGTTGCGTTAGGGTTATG
 16897  TTATATTATGTTATAATATCTTATATTATGTTATGTTACATTATGTTATGTTATGTTACA
 16957  TTCTTACATAATGTTATGTTACATTCTTACATTATGTTATGTTATTTTATATTATGTTAT
 17017  ATATGTTATATGTATTTATAA
;     G-orf106 ==> end
 17038  AGCTGTTTATTCCCTTTCCTTAATAAACAATAGTCCAGTACTAATCAACTATAAGGATAT
 17098  ACATTAGTCCAATAATATAATAAACTAAGTAAAGGTATTTCACTCTCATCTTATAAATAA
 17158  CCTTATATACTACAACTTGTATTATTATATTCAGTAACTAGTAACAGTAAAGCTGCATAG
 17218  GGTCTTCTCGTCTAACTAGAAGAAAACTGTATCTGCACAGTTATTACAATTTCACTGAGA
 17278  CAATCATTGAGACAGCTGTTGTATCGTTAAATCATTCATGCAAGACCGCATTTAACGGCC
 17338  AGGGTATTCCGCTACCTTAGGACCCTCATCGGTAAGGCCGCCATTGATTGGGGGTTCCTT
 17398  CAAAACCTAGCTTACTGTTATTTAACTAAGAAAATTCGTTAACCAGCCAATATTGGGCAG
 17458  AAATCACACTCAATACTTTGATTTATTATCTTATGCAAAGTGCTTTGTTTTAATTAAACA
 17518  GTCGTACAACACCATTTTATGTCTCCTTTTATTACTTAATAATAATGGTACACCTTATCC
 17578  CGAAGTTACGGAGTCAATTTGCCGAGTTCCTTAATGATTGTTATCTCAAACGCCTTTGTA
 17638  TTCTCTACTTGCTTACTTGAGGTAGTTTATAGGTACGGTCAATATAATTTATAAAAAAAA
 17698  AAAAATCAGCACATATCTTTTCCAGAACATTTATTACCTTTTTATTTAATATAAACTTAT
 17758  ATTTATTAACATAACAATTATTAAATAAATAATTATTCGAATGTAGTAAATACTTATAAA
 17818  TGTTAAATATACGCGAGATTCACCCATGATTTAATCCTTTAGGTAAGGTTTATAAAATTA
 17878  GGGGCCGTTACTTTAACTCTAGGTTCAGATTCCATAAGCTTAAGGCGAGGGGTTACCCTT
 17938  TTTCGTTACTCATGTCAGCATTATCACTTGGGATAGTTACCATAAATTTATATGAAGGAT
 17998  ATAAATTCTAAGAATTAACCCAACGTTCCGCTACCCCATAAATATAACTATAAATGATTT
 18058  TAAGAATAGCAATATATTTATATAAATGTATATTTTTATTTACATTACTTTCTTTTTGCA
 18118  ATAGTGATTACAGTTTTAATTATGTACAAGGTTTCGGTACACTGTTTCAGATCCGTTATA
 18178  TTTTCGGTGCGTTTAACTTTTATAATAAACCAGTGCTCTGTTACGAGATCTTTAAAAAAT
 18238  GGCCGCTTCTAAGCCTATTTACTGGTTGTATTTGAAAAGAACTTCCTTAATTTCACTTAA
 18298  CAATAATTTTGGAACCTTTAACTCTTGTTCTGGGCTGTTTCCCTTTAGACATACAACCTT
 18358  ATCGTACTATGTCCGACAGTTTAATATTCATTGTTGCCCTTCCGAGAGCAAATCCTCACT
 18418  GATAAAATCTTCACGATCCCCCAATGTATACAAAGAGATTTTGCATGTTTAAACAATGCT
 18478  TTTAATCAAAATTTGTCTGAGATAACAATTCTGTACCTGCAACGATGTAATTATAATTTT
 18538  TCATTTTTTATTAAATAAATATCAGTAAGTATAGTACTCCACCAAAAAAATATTTAATTA
 18598  AAGTAAATTGAAGACTAGATAAACGATGGTAAGATGTTTATAAAATATATTTTTTTATAC
 18658  AATTATTATCTAAGTGTACCCATAAAATAGACTGACTATTAATATATATTATATATAAAT
 18718  ATATAAGGAATGTATTTAATATAAGATTACAAGAATATGATCCTACAAATATAACAGACA
 18778  TATAAAATTGTGAAAGCTAACTGGTTTAAACGTATTTTTTATATAATAACTGTTTTCAAC
 18838  GCACTTTATCGAATACAATTAAATTATATATTTTTTTTTTTAATTACCAAAATTAATTAT
 18898  AGCAAAAGAAATTATAACAATATAAATTATTTTCTTTTTTTCCATGAGGACAAAGTAAAT
 18958  TATAAATTTTCTTTATAAATCACCAAAATTAATTATAGCAAAAGAAATTATAACAATATA
 19018  AATTATTTTCTTTTTTTCCATGAGGACAAAATAAATTATTATAATAGAAATTATCTTTTT
 19078  TCATTAAAGAAATTCTTTATAAAAAAAACCTATTACAAAAAGAATTATATCAAAGTAAAA
 19138  ATTTTTAACAGTCATAACTTAGATTACTCCTATGTTTAGGTAATACTTCTCCATAACAAG
 19198  TGTATAAAGGCAAATTTTATTAACTGTGAGATGATGATTATAAATCACATTCACTTAATC
 19258  TTTTTTCATATATATTATTTTTAATAAAAAAAAAGTATATAAGTTTATACATTTCTAAAA
 19318  AACGGCTATATGCATACTATCTTTCTAGATTTATAATAAACTTAACGGTCATAAAAGCAA
 19378  ATTTTATTAACTGTGAGATGATGAATATAAATCACATTCACTTAATCTTTTTTCATATAT
 19438  ATTATTTTTAATAAAAAAAAAGTATATAACTTTATACATTTCTAAAAAACGGCTATATGC
 19498  ATACTATCTTTCTAGATTTATAATAAACTTAACGGTCATAAAGGCAAATTTTATTAACTG
 19558  TGAGATGATGAATATAAATCACATTCACTTAATCTTTTTTCATATATATTATTTTTATAA
 19618  TAAAAAAAAAGTATATAATTTTATACATTTCTAAAAAACTTAACGGCTATATGCATACTA
 19678  TCTTTCTAGATTTATAATAAACTTAACGGTCATAAAGGCAAATTTTATTAACTGTGAGAT
 19738  GATGAATATAAATCACATTCACTTAATCTTTTTTCATATATATTATTTTTATAATAAAAA
 19798  AAAAGTATATAACTTTATACATTTCTAAAAAACTTAACGGCTATATGCATACTATCTTTC
 19858  TACATTTCTAATAAACTTAACCTAATGGCTATATCCCTCCCTATAGTGTTTTTATAAATA
 19918  TAATATGAATATTGTCCATTTTACGTCTTTTTAGAGATATAATATTACCCATTATACGTT
 19978  TTTTTTATTAATATAATATTACTAATGTTATAGAATGACAAGGCAACGGTTTATGTATAT
 20038  TATACGACTTATATGGAAATTGAGAAGTTAATTATTGGCTGTATATTAGTTCTAATAATT
 20098  AAAAAGCTGATTATTAGCTGTATATTTTACGACTTATACGAAAATTTAGAAGTTAATTAT
 20158  TGGCTGTATATTAGTTCTAATAATTAAAAAGCTGATTATTAGCTGTATATTTTATCTAGT
 20218  AATTAAAAAGCTAATTGTTAGCTGTATATTTAGTATAGTAATTAAGCAGTGGATTATTAG
 20278  CTGTATATTTAGTACAGTAATTTAGTAATGTATAACTAGCTTCATCTTAATAATTTAGGA
 20338  GTGTCTTATTAGGTTTATGTTTAATCTAATAATTAAAAAGCGAATTTTTTTTTATGAGTT
 20398  TTTGGTCTGATCTGGATGTTTATTTTTATTACCGAATTAATGGCTGTATCTTTAGCATAG
 20458  TAATTTAGTAGTTTACTAATAACTGTATTTCAGTCATTTAGTAATGGATTATTAGCTTTA
 20518  ATTAAAAAACGGATTTTTTTATCAGTTTTTGATTAAGTCTGGATATTTAAATTAGCGAAT
 20578  TAATGTCTGTATATTTAGCATAGTAATTTAGTAGCGTACTACTGGCTTTACGGTCATTTA
 20638  TGAGTGGATTGTTAGCTTTAATTAAAAAGCGGATTCTTTTTTTTTATGAGTTTTTGATTC
 20698  AGTCTGGATATTTATTTTAATTAGCGAATTAATGCCTATATATTTATTATAGTAATTAAA
 20758  TAATGTATAACTGGCTGCATCTTAATGATTTAACAATGACTAAATATTATCTTTGGCGGA
 20818  AGACATTAACGTTACTTATTTATTTTTCTAAAAAAAGAAAAATTATAACTTTTAAACTAA
 20878  ACTACCTACTTATATAGGTTTCGCGGAAAACCAGCTATCCTAGTCAGTTTTGTCTTTCAC
 20938  TAACTTACCACAATTCATCAGATATCTTTACAACGATAACCTGTTCGAGCTTTTATAACC
 20998  CTGATCATGGTAAGATCACTAGGCTTCGGGTCTAATACTAGATACTTATTCATTATTTAA
 21058  TAATTGCTTTATCTGGGATATTATTTTTCTTAAAGAAGTAATCTCGCATCTAATATTAAC
 21118  TTGCTGACCCATTATGCAAAAGGTACGCTCTCCTTCATTTTTTTATTTAAATTTAAGCTG
 21178  CTTATAAAACTACTATTTCAGATA
;;
 21202  TTTCCCTTACGGTACTAATGTTCTGTTGCTTATCATATATCATTATTTAGTCTTAGAGAA
 21262  AGGTTTCCCTATATTCAAACATATTGTTTACGTTTTACTTTAAAGACTTTTATATTTCAT
 21322  TTTTTAAGTGAATAACAATCTCATTTGATTTTTTTTCCTGAAGTTAATAAGATATTTCAA
 21382  TTCACTTCGTTAAATAGTTGGATTTATCCTAGATTCACAATTGCTAAAGTAAATTAACAA
 21442  TGTTTTTATCCCCCAGCGATAAACGAATCGACTTACGGGTTTATATATAATATTTTCTTT
 21502  ATGATACATAGCAATTCATCCATAATAGTTTCTTTATATACTTATATCGTTTTTTTTTAA
;;     rnl <== ;; mfannot: 5' +/- 50 nt
 21562  TAAAATCGATAAAATTTTACATTACATATTATTAATTAGTTTGTTTAATTTATTATTTAT
 21622  TTACTTAGCAATAAACTATTAATATAATGCTATTATTTTTTACCTTATAAAACGATATAT
 21682  AACGTTTATTGCAAGGTATTATAAAAACAATAATAATTTTTTTTATAAACTTTAATGTAT
 21742  ATATAACCCATCTTTAATGTATATATAACCTATCTTTAATGTAGATATAATCCATCTTTA
 21802  ATGTAGGAATAATATTACTATAAAGACTTGATTATAAAAGCGATACCTAATTATAATCCA
 21862  GAAAAGGCTATAATGAATGCAAGAGGAAAAAAGGCTAAAAATAAAAATATGAATCCTGAA
 21922  GTAATTATATTGTACGTGAAACCGCTAAGTATATTAAGTAACATGTGACCTGAAAGTATG
 21982  TTTGCTGCCAATCTTAGACCTAGTAATACATTTATTGCAAGATATAATATAAATTTAATT
 22042  AATACTAGTAATGGTAATAAAACTAATGGACAGCCTCTTGCTACGAATAAAGATAAAAAT
 22102  TTCAAACCATGTTTACTAAATGCTATTACAATTGCACCTAATACTACTGTAAAGCTTAGA
 22162  TAAAAGGTTAATATAAAATGACTAGTACTAGCTAAACTATAAGTAAAAATTTCTTCCGTA
 22222  TTATATAATAGACTAAGGTAATATAAAATAAAAAAGATTGATGTTC
;     G-orf153 <== end
 22268  TTAATTACTGTAATTGCTATTATGTAACTCCTTACAAGCTTGGCTATATATATCAGTAGT
 22328  TTTAGTGATCTTTCCACCGTTCAGGTCATGGTCTTGTTTTGCTAGTTCATTGTATTCTTG
 22388  GATTTTATCATTTAATATACGGTCTATAATAAGTATTTCTTTATAAACTTTGGATGGCTG
 22448  TTGCTCATTCATTGTATTAGGTACCTCAACGTTTAAGTTGTCATTTTCCAGAAAAATTTT
 22508  TATATTTTTCTCTCTCATTATTTTCATAAGTCTTAGGTGCATATACATCTGGGTTTCACA
 22568  ATTACTTAAAAGGTCATTGTCCAACTTACAAATCAATTTATACAAATTCTCGTTATAAAT
 22628  CTCTTCTAGATTTTTAGATATACTACCATTACTACTACCGCTACCAGTACCACTAGCACT
 22688  AACCCCTGTATAGCCTTGTTCTTTAACATGGCCATCATCCAT
;     G-orf153 <== start ;; mfannot: TTG upstream: 22831
 22730  AAACAATGTAAAACACGATTTATAGCCCGTTATGGGTAAATAATATAAATCTCCTAAGAT
 22790  AAATACTAAAAATAATTTAAGTAGAAATATTAGTGAACCCAAAATACTTAAAATTATAAT
 22850  TTAAAGGTTAAAGTTGTCGCTTAATGTAGGATAGAGATAGTATATGTAGTCCCTTAAAAG
 22910  ACATAATAATAACTAATAGAACTCAAATTATTATACCTCCTAATGAACCTATTGTTATTC
 22970  TTTTACATACAAATTTGAAAAAATTAAACATTATAATGACAAAGGAAAATATCTATAAGT
 23030  ATAACCATATAGTTAATTCTAATTTAGATTAGAATTTACTTTTAATACACGTGTTGCAAA
 23090  TAAACTTATAAACCTAGGTAATATATACTTAGAAAAAACCTATATTAATACTACAAAAAT
 23150  AAGTAATGAAAAAATTACTTGATTTATAAAAAAAAAGAAACTAATTGAGGCATTATAACA
 23210  TTATAATTATTATCCTACTTATGTAATATAGAAGGCCTTGTAATATAACCGATATTAATA
 23270  ATATAAGTATTTGCTGTATTTAAAATTATAAAGTTAGATGTATATCATACTAAATGTAAA
 23330  TTTATTATTGTAAAAAAAATTACTTTATCTAAAAAATCAATTCAGTTAAATGTTAAATAT
 23390  CTAAATTTATGTTATTTTTCCTTACAATAAATTTATTTTTTATTGTCCTTTAATCATGTT
 23450  AAAAATTTTTCTAATAATAAAGATTTTATTACTATTGGCATAGAACTAATGGGAAAAAAA
 23510  TTTTTATTTTTTTTGGTTAAAGAGGGAACTAC
;     G-orf104_2 <== end
 23542  TTATATATCTGAAAAACTACGCTTTTGTACAGTACTAAAAGTTTTAACAGTAAAATCATT
 23602  ATTGCGTAGTTTTTCTTTAAGTACCTTAAGCATGTTTTGCTCACTAGTTAAATTTGTACA
 23662  TGTTTCCTTTAATATTTTTCGTGCTTCTGATTCTATTAGGGGGTATTCTTCTACAGGTAT
 23722  TTGACTTTTAAAATAAAGAACTCTTTTATATTGATAAGTAGTATCTACTACTTGGCATTT
 23782  AAAATAATTTATTTTACCTTCTACTTTAGCTATGTCTTTAATTAATTTAGCTTGTTCTTC
 23842  TGAAAAATAATCCAT
;     G-orf104_2 <== start
 23857  ACAGTATATAACAGGAGAAAAATAAGTAATATAAACATATAATATTATAAAAATAATAAT
 23917  TATAAACAGAACAAATTTGAAAACTTTTCAGCATATACTCTTCAGTCTAATTACATATAA
 23977  ATAGTGCCCTCTAA
;     G-cob <== end
;     G-cob-E2 <== end
 23991  TTACTTTGGGTTATTAAGGTGTAAATCTATTAAAGTATTTTCTAATATGCTAAGTAAAGG
 24051  AACTATGATTAAGAAGTGTGAAAAATATAGAACAGTACTTATTTGACCGAATTCTATATA
 24111  TGGGGATTCAACATGTTTAGCTCCTAGTTGCATTAAAACTAAAAAATTTGCTACGAAAAC
 24171  AAAAAATGCTATTTTACTTAAAGGTCTGAATTGTAATCCTCTACTTCTACCTAAATCTGT
 24231  AAATGGCATAATCATTATTATTAAGATTGCAGAAAACATTGCAATAACACCTAATAATTT
 24291  GTTAGGTATAGATCTTAATATAGCATAGAAAGGTAAAAGATATCACTCAGGCACAATAGC
 24351  TGGGGGTGTTTGCATAGGGTTAGCCATTACATAGTTTTCACTGTCACCTAAAACATTAGG
 24411  CATGAAAAATACGAATATAGATAACACTACTATAAATAAAAAGATAGTTATCAAATCCTT
 24471  AAAGATGAAGTATGGAGCAAAAGGAAGTCTGTCATAGTTTCCTGATACTCCTAAAGGATT
 24531  ACCTGAACCTGCACTATCGTGTAATGCAATTAAATGCATTAATGCTAATGCAGCTAATAC
 24591  GAATGGAAAAACAAAATGTAAAGCAAAGAATCTATTTAATGTAGCATTGTTAACAGAG
;     G-cob-E2 <== start
;     G-cob-I1 <== end
 24649  catttgtgttggtagtcgccatatttaatgtaaattaaatattctcactacacccaataa
 24709  atttctttattgatcggactatatcatgatctcattttta
;     G-cob-I1-orf320 <== end
 24749  ttagcggtatattgaagggatttttatattttctgaatatctaggtattgtacgtaattg
 24809  ttttatccataataaatattgcaatcttttattacccattagttttacaggtgctttatc
 24869  taaaaagttaatagtattttctattgatcttatacctgtaacttttaatgtagaacaata
 24929  agatttgtctaaataaatgccagtagtaaaggataaatatgtagaaatagcttttattat
 24989  aatatcaccatttttctgagcaatataaaaactagctattaaatagttatcgtttttttt
 25049  caatttatatatactaaagcaaccttcagcttctataaatcctactaatcaagcggaaaa
 25109  ataagatttatttaaaatagattctatagaatttaaaggcagattacttttagtgtattc
 25169  aggtaaatctttaaaatatataatacctgatactaaagcatttctaaatcttaaatagtc
 25229  atattgtttatcagaaaacataggatatttgtcaaatataggtaatataaagctttttaa
 25289  ctggtttatatctctaattattagggcaaccatttctgactcatttattgttctaaacct
 25349  tacaactcctatacctaataaagctttaattttataaattaattgtacgtctttaataga
 25409  taattctatacctagttcgtatgttacatatttacctttttttgtaatgtaaaagaaacc
 25469  atctccttcaaataatcctactaaataagcgtaagtgagatctcctgcatgtagtctctg
 25529  agaggcttctgaagtatgaatacttctcacccctgctgattgtccccatgtcattgcaat
 25589  ttttacgccaataattaatataaatattaagaaaaagtcgtatgcaaatcctaaactggg
 25649  ggatgttccagcattaagcaggatttttaacagtacgtcgccgtaatgtggttcatctat
 25709  ata
;     G-cob-I1-orf320 <== start /first_aa=Y /note=LAGLIDADG ;; evalue:3.5e-52
 25712  t
;     G-cob-I1 <== start /group=IB (2.14e-22)
;     G-cob-E1 <== end
 25713  AAACCTCCTCAAATAAACTCAACTATATCTTGTCCTACTCAGGGTATAGCGCTCATTAAA
 25773  TTAGTTATAACTGTAGCTCCTCATAAAGACATTTGACCATAAGGTAAAACATACCCTAAA
 25833  AAGGCAGTTGCCATCATTAGAACTAATATAATAGTACCTATAACTCATACTAATGTTCTA
 25893  GGTGCTTTATATGATCCATAGTATAAACCTCTTCCTACGTGTAAGTACACTAAAAAGAAA
 25953  AAAGCTGAGGCAGTATTTGAGTGTAAATAACGTATTAATCATCCATTATTTACATCTCTC
 26013  ATTATGTGTTCTACTGAATTAAATGCTTCTAATACACTAGGATTGTAGTGCATGGCTAAA
 26073  GTAACACCAGTAACGATTTGTATTACTAAACAAAACCCTAGTAAAGATCCGAAATTTCAA
 26133  AGGTAACTAATATTAGAAGGTTGGGGTGAGTCAATTAAATAACCATTGATTAAGCTAAAT
 26193  AAAGGGTGACTTTTTAAAATTCTCAT
;     G-cob-E1 <== start
;     G-cob <== start
 26219  TAAATATTAATTAATAGTTTTTTTACATATAATTATATATTATTATCTATATAATAATAA
 26279  TTAGTTTAATAAGTGTTATATAACATAGATATAATATACTATATAATTCTATAAGTGATT
 26339  TTTTTTTATACAATGTCATTATTTTTTACTCAATGATGTTTTAACTTCAATTAAGTGTAA
 26399  AAAGTTGGTGGCTATACATGTATAAATAATTAAAACATATATTTACTATTAATTAAGGCT
 26459  ATAGTAATAGTAAAAAAAAATTTTTTTTTATAATGAGTTTAAAGTTGTAAAAAAATATTC
 26519  TATGTAAGTAATGAGGTTAAAGTTATATAAAAAAATATTCTATGTAAGTAATGAGTTTAA
 26579  AGTTGTATAAAAAATATTCTATGTAATGAGTTTAAAGTTATATAAAAAATATTCTATGTA
 26639  ATTGGTTTAAAGTTGTATAAAAAATATTCTATGTAAGTAATGAGTTTAAAGTGGTATAAA
 26699  AAAATATTCTATATAAGTAATTAATCTATTTTAAAGTAATGTATTTCATTTTATAAAAAA
 26759  TATGTATGATGATAGTATAAATGTAAACATTTACTATTATAGAAGATATAATTGATTTTT
 26819  TTGGTCTTAAAGTAACCACATTTAAAAATAATAAAAAAATTGTTTAATGTTAACATG
;     G-trnH(gug)_1 <== end
 26876  GGTGTATATCCTGACTTGAACAGGAAACTTACTGTGC!CAC!ATACAGTTGTTCTACCTA
 26934  TTGAACTATATCCACC
;     G-trnH(gug)_1 <== start
 26950  TTTCGTTGATAAAACATACCCTTA
;     G-trnQ(uug)_1 <== end
 26974  TTATGTTGGAGTGATTCGAACACTCATAGGTAAATAC!CAA!AAATTTATGACTTGCCGA
 27032  TTAGTCTACAACATA
;     G-trnQ(uug)_1 <== start
 27047  TTTTTTCATAATATTATTATTCAACTTTAATTTCAAAGTAATACTTATCATTTTTTTTAC
 27107  AAAAAAAAAGTGCATTTTTTTGTTACATACTTACTTACACTACTAGGTTACAAACTTACA
 27167  TAATTAGCAGCATCTTTAATTGTTTTAAATTCTTTAATTAGATTTTTAGATTAATAATAT
 27227  AAGCAAGGTTTTACACCTTTAGTTATTGATTTAAATATAGCGATAGTTTCCTTACTTACC
 27287  CTTAACCCTAGGTTTATAAATGACACGCTAAGCATAATGCCTAGCCACCCGACTTAAAGA
 27347  AAATTTAACTATATTTTCTCTAGTATGTTTTTAACCTAATATATAAGTTGCTGATTTGTT
 27407  TATATTAAGGCTAGTAATTAATTTATCTAAATAATACTGCTCTCTATCTAATAATATCTT
 27467  TTTATTTATAGTAACTTAAAAATTATGCTAGGTAAAATCTACCTTTTTAATAATAGCAAA
 27527  CTCTATATCACCTCATCCATGTTTAATAACTAAATTGTAAGATTAATTGTTATTGCTTTT
 27587  TTTTTTACGTAAGATCTATATCTATGTTGTCTAAACCGTTGCGCAATTTTATAAAAATAT
 27647  TTTTTTCTAAATATATGTCTTGCTTTTATCTAATTTTTATTTCTAAACGTAAGTGCCAGG
 27707  TCTTTGTGTCAAAAATTTATTATGCCCCTTCATAATAAATGATTTTTCATTTAAATTATA
 27767  TCATACTAAATCTTTCGTGTATAGGTAAAAATATTTGAACTTTATGGATTATATCCATTC
 27827  CATTTTAAGTGGAAAAATTATATCAATTTAAGCATGCCTATTATTTTTTCATCCTATCAG
 27887  CACAATGAACAGCCTTACTACAGATAACGGTGCATGAAAGACTTTTGTCGCCCTATCAAT
 27947  TCCACTCAACAACTTTGTTACAGATAAACTTGTATGAGGGATTTTTGTCATGGAATAGAT
 28007  CTATATCGGAAATTTCTTGTATACTTAAACGTTGAGATCTTTTATTAGTAACTAATACTT
 28067  ACTCTGCATGAGGTATTTTTGTTGTTCAATCAATCTTACTCAGCATGTTTCCTATAGATA
 28127  AGCTTGCATAAGGGATTTTTGTCGTGCAATGATTTATTTTCAAGATGTCATCTTTGTATC
 28187  ATCTGCTTTGAAATCAAAATTTGTGACTTCTATTGTATAGTCTTTTTAAAAATTATTTAA
 28247  GTTGTACTTTTTACCTCAATCATCTCACGACGTAAAGCACCCACAAAGCTTGCAAAATAT
 28307  CAGTTGAAACGCCCTTTTTCTAGCAATCGAAAAATCTTTTAAATCAATATTAAGCAAAAC
 28367  TTAAAAAAATCTCTAGAGTCACCCGAAAACCATGTTAGCCAACGCAGCAATAACCAACAA
 28427  CGATGTCATCAACTTTGGTATGGCCAGAAAAGCTATATCATTGTTAGTAGAATCAATAGA
 28487  TGAACCTAGTACTGAACGAACTTAAGAATATTATGTTGGAAAATACGTCAACAACTTCCT
 28547  CAGGCAGATTTTTACTGTAAGAGACTGTAGCATTCTTCCTCAGTACTTCTCCAGATCTGT
 28607  AGGTTTTACAGACCTTGTATTGGAAACCTGGACGTAAAAAAAAAATGGAACAGCAATCTT
 28667  CGCACCAAAGATGTTCATTGAGTTCAAGTCCATAACTGGAGATACTATTATCACGGCAAT
 28727  TAAACAACTAAAAATGGCGGTTGCACAATAGTTCGGGAAAAACTACAGAAACAAAGGATA
 28787  TTTTACCGTTGTCAGGGGTCATGTATGGCTTATTATGGAGTACCAATTTGTTTTGTACAC
 28847  TCCACCCCACTATAACAGAAGGAGGATTTAACGAGATGTGTAGGTACAATCATGGCCATT
 28907  TGACTCTACTGAACTGTCTCACCCTGAAGGAAAGCCTCGTAGTACTACCCCCCTCCCTCC
 28967  CCATGCAAGATTTGATGGATATGAACATGAACTAAATGTGAAAAAGGAGGAATAGTTAAA
 29027  TTACATAAAATCTCTCTTGTTCTAGTCGTCTTACAAAAAAGGAGAATGCTCTAGAGATAT
 29087  TCATAAGGAGCAAGGACTAAAAACCTGCCTTCTTAAATTTAGGAATCTCTTTTGGCTTCT
 29147  GGAGAAACGAGAATGAACGTTATCAGGAACATTAGTAATGTGTGGAACAGTGATGAGCTG
 29207  TACGATGATGCTAGAAGGCTTTGCTCCTAACTTAGGGAGGTTTTTCAATATGTGCAAGCG
 29267  GGTATTACATATTCATATATAACAAAGTTCTTACGCAAGTAAAGGTAATATGGAAGGATA
 29327  GTATGCAGCATATAATTAGCTAGATACTACCTTATTATTTTTTT
;     G-trnL(uag)_1 <== end
 29371  TATAGGTAACAAGACTCGAACTTGCACAGTTATAAAACCATTCCGTC!CTA!AGCGGAAC
 29429  CTGTCTACCAATTCCAGCATACCTAT
;     G-trnL(uag)_1 <== start
 29455  TTTTTTTTTATCTAAATTACATTTATATCTTAAATGCTTGGGTTAATAGAAATTAACGAT
 29515  AGAAAAACCTAGTTTT
;     G-trnF(gaa) <== end
 29531  TGCCCGAGATAAGATTCGAACTTATAACCCCAGTCTC!TTC!AGGACCATGCTCAACCAA
 29589  TTGAGCTTCTCGAGC
;     G-trnF(gaa) <== start
 29604  TTTTTTTTTGTTTGTTTAATTGTTTTCTATTAAATATCTGTTTAAAATTTAATTGGTTTA
 29664  GATTAAATATCTATTTAAATATAAAGTTTTAGTATTTTTATAAAAAAACGTAATATGGAT
 29724  TCTTCTATGGTTAGATATTTTGAACCTTCTATCTTTCCCTGGAATAATAAAACTTTTTTG
 29784  GTTTCTAGATCTGTAATTTTTACTTTTATATTTTTGAAGCCATTTTAACCTTAGCTTCAG
 29844  CGGTATACGTTTTACCATATAATGACATGTTAATACCTTTTCTATTCATAGCTGCAATCT
 29904  TCATTATTGTTATAGAATCCTCTTAAAAAAGTCTACCTTTTAAAGCTTTACTTAGTAGAT
 29964  TTAGTTACCGAGGATAATTTAAACCCTTTACGTCAAGCAGCTACTTTTAAAATGTTATAT
 30024  TCAGGTTCTAAACTATCAATATAATATTGTTATCTAGAAATTAATTCCTTTTTATAGCAA
 30084  TA
;     G-orf62 <== end
 30086  CTATAAACTAAAACTAGAAATCTTACACTTAAGTAAAGATAGGTATATAATACTGTTTGA
 30146  TTTTTCTGGTTTGCTATTCATATAGGCTAAACTATAATATGTTCTAAGTCTTTTGCTTAA
 30206  ATCTAAGGAAGATGGTATGTAGTATTTACCGTTAATTAGTTCAACGATATATACCTGCTT
 30266  TGTATTTAT
;     G-orf62 <== start /note=GIY ;; evalue:5.3e-10
 30275  TTTTTATGTATATCAGGTATTTACATGACTCTGCATTTTTGTAATATTTTACAGGTACAA
 30335  TATTTAATTTATGTAGCGAACTAGTTTTTTTCTTTTGTTGTTATATGCTGAAATATTATT
 30395  GTAAAGCTTATGTCAGTTTATTTTCCATGAATAGTCACTTTATAATGTGGAATATTCTGA
 30455  TAATGTGGAATCTTGTGATAATATGGAATATTGTGATAATGTGGGATATTGTGATAATGT
 30515  GTAATCTTGTGATAATGTGGAATATTATAATGCCATTTAACTATAGCTTTTATTTATAGG
 30575  GTTATAAGCTAAAAATCTATATTATGTGTTTTTATATTATTGAATATCATTTAGCTTATG
 30635  ACAGATTTGGACTATATAAATTATAAAAATATTTAACTCTACTTAATTAAGCCTTTATTA
 30695  AAATAAGTTAGTTAATTATACTTCATAGTTACGATATACCTGGTTGAGCTTATCAATCTT
 30755  TTTATTAATTAAACA
;     G-trnA(ugc)_1 <== end
 30770  TGGAGATATTAGGACTCGATCCTAAAATAACGATAT!GCA!AAATCGCAGTTTTACCAAT
 30828  TAAACTATATCCCC
;     G-trnA(ugc)_1 <== start
 30842  TTTATTTATACTTATATTTTTTTTTGTAAAAAGTAAACTTTTTAACACCTATTAAGTAAA
 30902  AATACATAATAATGTACTAAAAAGATACTATTTACAAATAATAATGTAGTAAAAAGATAC
 30962  TATTTACAAATAATAATGTATAAATAAAAAATAATTTATAAATAATAAACTATAAATAAA
 31022  AAAGCGTTTATTAACAAAGGTTCTTGTTTATTTTTTTTTCAAAAAAAAAATGAGTAAAAA
 31082  AAACTAAACAGTCACTTATGTAAAATATAGTATAAGATTACAGCTAAATATTTATTATGG
 31142  TTTTACTTACAATAGTAATTAACCATATAAT
;     G-trnE(uuc)_1 <== end
 31173  TAACCCACTTGGGAATTGAACCCAAGATCTAATGGT!GAA!AGCATTACGTCTTAACCTC
 31231  TTGACTAGTGGGTC
;     G-trnE(uuc)_1 <== start
 31245  TTAAATTT
;     G-trnL(uaa)_1 <== end
 31253  TATCCGAAAAACGACTTGAACGTTTACGATATTATATCAATAAATC!TTA!AGTTTATCC
 31311  TGTCTACCAATTCCAGCACTCGGAC
;     G-trnL(uaa)_1 <== start
 31336  CTGTTTTTATAATGGTTATTTATAAAGTATATTGTTAATTAATCTTTTACTGTACTTAAT
 31396  CTATAATATAGATACTTATAAATTTTTTTTTTATCTCTAAAAAAGAAATTGTTTGTAATA
 31456  TATAACTATATAAACCTGGTTA
;     G-trnM(cau)_1 <== end
 31478  TAAGGCTAGAATGAATCGAACACTCATCTGAGCTATC!ATG!AGCAGCTTGCTTTACCAA
 31536  TTAAGCTATAACCTT
;     G-trnM(cau)_1 <== start
 31551  TATT
;     G-trnM(cau)_2 <== end
 31555  GTGCGGACAAAGGAGTTGCACCTTTATTTACGGGTC!ATG!AGCCCATTATGTTACTATT
 31613  ACATCAATCCGCA
;     G-trnM(cau)_2 <== start
 31626  TATGTAACTACTTAAATTACTTTACTCATTGTTATATTTTAATATATTAATAATAAAACA
 31686  TATTATTAATAATATAATAATAAATAAC
;     G-trnT(ugu)_1 <== end
 31714  AGCCCAGTGCAAGTATCGCACTTACTTCTACCGATT!ACA!AAACGGTTACATTACTTTT
 31772  ATGCTAACCGGGC
;     G-trnT(ugu)_1 <== start
 31785  TTAATGTTATATTAAGTATCTTTATTTATAAAAAGCTACTTTTTACAGGTAATTAATACG
 31845  ATGTTTTTATAATAAATATTTTTTATAAAAAATATCAGTGTTTAAATAAATCCATGATAA
 31905  TAATTAATGATAAAACAATACATTATATTAATTAATCTCAATAATTAATATTAATAATTA
 31965  TAATATTATGTTAATTTATGTTTTTACAGCCTTAGT
;     G-trnR(ucu)_1 <== end
 32001  ATTCTCACCTAAGACTTGAACTTAGATCTAGATATT!AGA!AGTATCCTGCTCTACCATT
 32059  AAGCTAGTAAGAA
;     G-trnR(ucu)_1 <== start
 32072  TTATATAATATTATTATAAAAACTATATAAATG
;     G-trnC(gca)_1 <== end
 32105  AGAGACAAGGAGGAATTGAACCTCTTATGTTTGATT!TGC!AGTCAAAATGTAAAACCTT
 32163  TTACAACAAGTCCC
;     G-trnC(gca)_1 <== start
 32177  TTTTTCCAGGTTATTAATTAACATAATAACTTTAT
;     G-trnR(acg)_1 <== end
 32212  AAACGTGTACAAGATTCGAACTTGCAACTATTGTGTT!CGT!AGCACAATACTCTGACCA
 32270  TTGAGTTAACACGCT
;     G-trnR(acg)_1 <== start
 32285  TTTATAATAATTTATATAATATTTAATTAAAGATCATAGTAAATAATAACTATTATTAAA
 32345  TATTATGTTTAATTAAATATTATAATAATTTATATTATTTAAAAAACATACTTAGAATAT
 32405  ATTTTTATAAGTATATTTTTTTAATGATAACTATTATTAAATATTATATTTAATTAAATA
 32465  TTATAATAATTTATATTATTTAAAAAACATACTTAGAATATATTTTTATAAGTATATTTT
 32525  TTTAATGATAACTATTATTAAATATTATATTTAATTAAATATTATAATAATTTATATTAT
 32585  TTAAAAAACATACTTAGAATATATTTTTATAAGTATATTTTTTAATGATAACTATTATTA
 32645  AATATTATATTTAATTAAATATTATAATAATTTATATTATTTAAAAAACATACTTAGAAT
 32705  ATATTTTTATATTATAATACACTAT
;     G-nad4 <== end
 32730  TTAAGATATATTAGTGTAATATATTAGTGAAGAAACAGAATAATGTAAACCATCTAAAAT
 32790  AGGAGCAGGATATATACCTAATGATACTGTTAATATTACTAATGTTAGTAATATAGATAA
 32850  TTCTCTTTTATTTAAATCAGGTATGTTAAATTTAAAAAATTTAGAAAATGACCCCGCAAA
 32910  TGCTATTCTGTTATACATGTATATTGTATATGCTGCGCTAAATACTATAGAAGAACTTGC
 32970  AAATACACCTAATAAAGGTAATCTTTCAAAAGTACCGTATAAACTCATAAATTCACCTAT
 33030  AAAATTTAGTGATAAAGGAGTACCTGCATTTCCTAAACAAAGTATAAAAAATAATATAGA
 33090  GAATAAAGGCATTACTTGTGTAATACCTCTATAAAAAGTTATTAATCTTGTAGATGATCT
 33150  ATCATATAATACACCTCCAGCACAAATAAATAAACCTGAAGATACAAAACCATGAGCTAA
 33210  TCCTAATACTATTCCACCTTCAACACCTTGTATAGAATTACTAAACACACCTAATAGGTA
 33270  AACAGCAGCATGTGATACTGAACTATAGGCAATTAATTCTTTAATGTCTATTGTTCTTAG
 33330  AGTACTAAAGCTTGCATAAATAATAGTTATTACTCCTATTACATAAATTACAGATGTAAA
 33390  ATAAAAATAAGCTTTAGGTAATATAGGTAATATTAATCTAAGTATACCGTATAAACTAAG
 33450  TTTCAACACTATACCTGCTAGTATTATACTACCTCCAAGAGGAGATTCTACGTGAGCTTT
 33510  TAATAATCAAGTGTTTAAAAAAATTGTAGGAGTTTTTACAGCAAAAGCTATAAAAATACC
 33570  GTAAAATAAAAATAATTGAGTTAAAAAATTAAAACTTGTTTTGTATAATGCGTCAAAATC
 33630  AGTAGTTCCCATTATAGATGCCATACTTAATATCGATAATAGTAGAAATAAAGATCCTAG
 33690  TAAAGTATATAAAAATAAATAAAAACTAGCCCTTACTCTGTTGCTAGATCCAAATAATCC
 33750  TATTAATATAAATAAAGGAGGTAAAATACTTTCAAAAAAAATATAAAATAATAAAATATC
 33810  CAATACTAAAAATACTGCCAATAACAATGTTTCCAATAGTAATATAATTACAACATAAGA
 33870  TTTTACATTCTCCGATATTGAGCTTCAGTTACTTAATAAAGATATAGGCATAATAATTGT
 33930  AGTTAAAAGTACAAAGTATATGCTTATACCGTCTACTCCTAAATAAAAATCAAAGCTGCT
 33990  TATTTTATGATATTCTTGCACAAATTGAAATTGATTGCTACTAAAATTAAATAACATAAA
 34050  AACAATTAGAGATACGAAAAAATTTACTATTGAGGTAGACAAACCTATTATTTTAATTTG
 34110  ATTTAAAGCTGATAATGAGTATACTTTTGTTTTATTAGTGCACGAAACACTACTAATCAT
 34170  AAATATACCTACTAAAGGTATTAATAATAAGAGAATAAGTAACAT
;     G-nad4 <== start
 34215  GATTATTTGTAAAAAAAAAGACTTATGTTCCTTAGCTAATAAAAACAATTTTTTTTTTTA
 34275  TTTTGTACAATAAGTGTAGTATTATATCAGTATAATTTATACTA
;     G-orf527 <== end
 34319  TTAAATAGTTAGACTCAATAAATCTAATAATATAAATGTTGAAATTGCAAAACTAAAAAA
 34379  TACAATTAGCTGATGCAACATTGCTATAAAATAATTAACTATATGATGACTTGTATTAAA
 34439  CTTTTTTGCTAAATAAGTAACTAAATTATTATTATTTACTTCACCTAATGTATTTACAGT
 34499  GGGCTTAAATCTATAAACTTCTAATGGCAATATTACTATAATAATAAAACATAATTTAAC
 34559  GAATATAACTTTTAACCAAATATTCATGTTTATAAAATCTATTAAAAAAAAGAGTCCGCT
 34619  AGATGATAGTGATAGTGAGGTAAACACAAAATCATAAATTAGTCCATATGTAAACGAACT
 34679  ATCTACATTAGTTTCAAACGTTATCTGAAAGTATGAGAAAAAAAAATATGAAATTAATCC
 34739  TATAGTAAATGTAAGTAAATGTACAAGAAAAGTCGCTGGCAGTAATGACCAAATAATATA
 34799  ATTAGCAAAACTTAAAAAAACGAAAGATATTGACTCAATAATTGATCTTATATAAGATAG
 34859  TAGTCAACTTTTTATATTATAACCTAAGATTAATCTATTAAAGTATAATCAAGCCATACT
 34919  TGCTATGCTAGCAATTTTTAGAGAAAGAACTATAGAAATTAGCTTATATTTTAAGGTCAA
 34979  TAAAGAGATAATTGCGTTATAAAATGAATTGCTAAATAAAACGCCGGTATTTATTACAAA
 35039  AAGAAAAATAATACCTAAAAGTGTCCTTTCTCGTAAAAATTTAAAATTAAGTTTTCCATT
 35099  TCTAACCATATTAACAGATTGATGCTTAAACTTAATATTTTTATATAGAATATCATATAC
 35159  CGCCATAAGATTAACATAAAAAACTCAACCTAAACCAGATATTAATATATTTGCTGATTT
 35219  AAAACTTAGACCCATTGCTGGTTTTGCCTGAATAATTAATAATAATATATAAATAAAAAC
 35279  TCTATTAAAATGTGCAGTAAGAGAGGACAAACTACCACAAAAATGCATTATTAGCATATA
 35339  AATTAATAGTATATAATATGCTAAATGAGATTTAATATAACTGTATATTAAATAGGTGTA
 35399  CTTTACTCAAAAACTAGTCATATTTAAATTAAAAATAGAAGAATTCTTACTGAAAGAATA
 35459  ACTTTCCACAGTATTTATATGACTATTATGGCTCAATACATATTGTATTTTAAAATTAAG
 35519  AGAACGTAAAAAACTGTTGTAATTAAACTCATGAGCTAAAGAAAATTTATCCATACCTTT
 35579  TAAAACACTGTTATCGTATATTAAAAGATTAAATGAGTCTAGGCTAAAATTAACTAATAA
 35639  GTTAAGGCTATTAGTTAAAAAGGGTAAGATATCTATATAGTTACTATAATAATAATAATC
 35699  ACTTATCAATACTTGATTAATAGAAAAAATTACAGACGTATCGCTAACCATTACTTGCAT
 35759  TAAATAATATATATAAACCCAGCTTAATTTCACAATAGTAGTACTAAACGTAAGTCTATT
 35819  GTTCATTAAAACTCGGCAATAAAAAATAATATTTTTATTACTTAAAAATAATATTTTATT
 35879  ACTAAAAAATAATATTTCTACCAT
;     G-orf527 <== start
 35903  TACTAAAAAAAAATTATAACTTTTAAATTAAACTACCTACTTATATAGGTTTCGCGGAAA
 35963  ACCAGCTATCCTAGTCAGTTTTGTCTTTCACTAACTTACCACAATTCATCAGATATCTTT
 36023  ACAACGATAACCTGTTCGAGCTTTTATAACCCTGATCATGGTAAGATCACTAGGCTTCGG
 36083  GTCTAATACTAGATACTTATTCATTATTTAATAATTGCTTTATCTGGGATAAGATTTTTC
 36143  TTAAAAATCTCGCATCTAATATTAACTTGCTGACCCATTATGCAAAAGGTACGCTCTCGT
 36203  TAATTTTTTAATTTAAATTTGAGCTGCTTATAAAACTACTATTTCAGATA
;;
 36253  TTTCCCTTACGGTACTAATGTTCTGTTGCTTATCATATATCATTATTTAGTCTGAGAGAA
 36313  AGGTTTCCCTATATTCAAACATATTGTTTACGTTTTACTTTAAAGACTTTTATATTTCAT
 36373  TTTAAGTGAATAACAATCTCATTTGATTTTTTTTCCTGAAGTTAATAAGATATTTCAATT
 36433  CACTTCGTTAAATAGTTGGATTTATCCTAGATTCACAATTGCTAAAGTAAATTAACAATG
 36493  TTTTTATAAACCCGTACGGGTTTATATATAATATTTTCTTTATGATATATAGCAATTCAT
 36553  CCATAATAGTTTCTTTATATACTTATATCGTTTTTTTTTAATAAAATCGATAAAATTT
;;     rnl <== ;; mfannot: 5' +/- 50 nt
 36611  TACATTACATATTAATAATTAGTTTGTTTAATTTATTATTTATTTACTTAGCAATAAACT
 36671  ATTAATATAATGCTATTATTTTTTATATATTTATATATGTTAATATTTTTAAATACTTTT
 36731  AATACATGTATATATAATTAATATTATTCAATACTTTTTATACATGTATATATAATTAAT
 36791  ATTATTCAATACTTTTTATACATGTATATATATTAGTTAATATCTTTTG
;     G-trnR(ccu) <== end
 36840  ATACCTATCTGAGATTTGAACTCAGACTTTAATATT!AGG!AGTATTATGCTCTACCATT
 36898  AAGCAAATAGGTA
;     G-trnR(ccu) <== start
 36911  TTTACATGATAAAAAAAATTTTTTGCAGTATATATGTCTGTATAAAAATATACTTTTTAT
 36971  ATATTATTAATAATAACCATTAGTATAGTAATAAGCCATTCAAATATATACCGTTTATTA
 37031  ATATTAAAAATAATAGGTAAATACATTAACTTATGTTTAATATTATAATAGTCTTAATAA
 37091  ATATATCTAGAAGAAAAATATAAACTTCATTATAACTTATTA
;     G-orf224 <== end
 37133  TTACTTTTTTTTATAATATATTTTATAAACGTTTCTAAATGGTTTACCGTTTTTGATATA
 37193  TATTATTATTTGAGAATGTGAACTTTTAAAAAACTGAGCGGCTTTTCTAACACTAATAAA
 37253  TTCAAATATTTCTTCTGTTAGAATATTCTTTACAGTAACACTTTTTGCTTTAGTATTAGC
 37313  AATAGACATTTTTAATTTAGTTGTATTTGATACCTTATAACCTAACTTAAATACACGTTG
 37373  TAACTCTTTTGTTTCTTCACTGTGTTTAAATCCACCACGAGAACCTGCAATACTTAATAT
 37433  GTTATATATAGGTTTTATAGGTTTTATAGAATCTAGATAGAATTGTTCTCTTTCTGTAAG
 37493  AACATTTGAATCGCAATACTCCATAATCTCTAATGTAAAATCATCCATCCCATATTTAAG
 37553  TATAGCACGGTATATTCTACTCTTATTTCTTATTATTTCACTTTTCAAACTAGGTATAGA
 37613  AAAATATTTAACAAATCTCTGGGACAGATTTATAGAAGAACCTACATACTTGCTTCCTGT
 37673  GCTATTGTGCGTCCACATATATATACCTATTTTATTATTGTTATTCTTATAAATTTCTTT
 37733  CTTCTGCGCAGCAGTATTTTTGTAAAAAATTAATGCTTTCAT
;     G-trnS(uga) <== end
 37775  CAGAGAATATCCGATTCGAACGGATGTTAGTAT
;     G-orf224 <== start /note=GIY ;; evalue:1.1e-28
 37808  ATTTTACTAAAGTAAGTT!TCA!AGCTTACCGCTATAAACCACTCAGCCAATTCTCT
;     G-trnS(uga) <== start
 37863  TATAAGTATATATATAAATACATGTAAATATATATATATAATAATTAT
;     G-trnI(gau) <== end
 37911  TGATTCCTCGATGACTTGAACATCGAACACACTCTT!ATC!AAAAGTACACTTTACCTAT
 37969  TAAGTTAAGGAATC
;     G-trnI(gau) <== start
 37983  TATATTACTTTAAGTTTAAAATAATAAAAAAGATAA
;     G-trnW(uca) <== end
 38019  CAAGAGCACTCAGATTTGAACTGAGAATTTGAAGTT!TGA!AGCTTCCTATTTTGCCAAT
 38077  TAAACTATACTCTT
;     G-trnW(uca) <== start
 38091  TATCGATTACAAACATGTTTATAATACTACTTATTATTTGTTTGTATAATAATACTGAAA
 38151  ATT
;     G-trnS(gcu) <== end
 38154  CGGAAAAGAGATGATTTGAACATCCAGGTGCATAAACACAATATTT!AGC!AAATATCTT
 38212  GCCTTACCTATGGCGACTTTTCC
;     G-trnS(gcu) <== start
 38235  TTTAAACACATACTATAATAATTATCATATTCAAACCATATAAA
;     G-trnD(guc) <== end
 38279  CGAGTTAAACCGGCCACGATCCGATATCTCCTTTCTC!GAC!AAGAAAGTACTTTACCAA
 38337  TTAAGTTATTAACTC
;     G-trnD(guc) <== start
 38352  CATAACTTATTATATATGTATTACTTACAAACATTATACTGTAAGTTAATTCTACTATAT
 38412  ATAAACATTATTTTCTTAATGATGTTTATTATAGATAGTTTAAAAAGTTTTTACAAAAAA
 38472  AATTAAATA
;     G-trnG(ucc)_1 <== end
 38481  TACGGCCAACCGAATTCGAATCGATACACATCGTTT!GGA!AGACGAACGGTCTACCATT
 38539  AACCTATAGCCGT
;     G-trnG(ucc)_1 <== start
 38552  CTTATGTATAAATATACTATTAATTAATATTATTAATAATTTTTTTTTGATTACTATAAG
 38612  TTATCTAAAAATCTGTAAAAACCATTAAATATGTATTATAAAATAGATTATATATAAGAA
 38672  ACATTAGTCCCTGCTTTTTATTTATAATATGTATTAATATTAAATTAAGTGTATTAAGG
;     G-orf114 <== end
 38731  TTAAATTAAGTGCATTTTTTTTTTATAATTAAGTAATAAAATTAGGTGTATTACTTTATA
 38791  GTATGCAATGTTAAATTTTATGAAATTTACTTTTTTAATAGATAATTTACTTTCATATAG
 38851  CAAAACATTGTTAATATCTTTATTAGTATTATTATTATTTTCAAATGCTATAACTATAAG
 38911  GCGTGATAAATCAATATTATTCTCTATAATTGTAATAAGTAATTTAATATTAACAGCTTT
 38971  ACTAGCATTTAATAATTTATATATTAAACCTTTAGAAGCTGGAGTATCAATATATGGTGG
 39031  TCTATTAAACATAACTACATTTAGCCAAACTTTTAA
;; mfannot: G-nad2 ==> start Def by similarity
 39067  TATATTCAT
;     G-orf114 <== start
 39076  TTTATTAATACGAACTTAGACAATATTTACGTTATAACTAACATAAGTGAAATAGAAAAT
 39136  CTTCCTGTT
;     G-nad2_1 ==> start
 39145  ATGATTATGTACCAACCCTATTATTTTAATACCGCCTTAATTATAATGTTTATTGGATTT
 39205  TTATTTAAAGTGAGTGCCGCACCTTTTCATTTTTGATCTCCGGATGTGTATGATGGAATA
 39265  CCTACTATAGTTACAACCTACGTAGCTATCGTGGCTAAAATATCTATATTTGCTTTTTTC
 39325  CTAAAAATAGTTCATTATATTGATTATGATTTTTCTTCTTTTAATTGAAAAAATATATTT
 39385  ATTTTAAGTAGTTTGCTTTCTTTAATAGTAGGTTCCGTTTTAGGTCTAACACAATTTAGA
 39445  ATTAAAAGATTATTTGCTTATAGCACAATTAGTCATGTTGGATTTATCTTACTTGCCCTA
 39505  AGTATAAATTCTACTGAATCAATACAGTCTTATATATTTTATATTTTACAGTATAGTATT
 39565  TCAAATTTAAACGCTTTTGTTATTGTAATTACAATAGGTTTTTCCTTATATCTATATGTA
 39625  TACAATGATAATAAATCACCTTTACATGGTAGATTAGCTAACGATAATTACTCACTAGTA
 39685  CAATTGATAAATCAAATAAAAGGTTACTTTTACATAAATCCTTATCTAGCAGTAAGTTTA
 39745  TCGATTACCCTATTTTCATTTGTAGGTATTCCGCCTATAATAGGTTTTTTTGCAAAACAG
 39805  ATGATATTAAGTGCTGCCATTGACAGCGGTTATATTTTTATGGCTTTAGTTGCAATACTT
 39865  AGGAGTGTAATAGGTGCAGGTTATTACCTAAACTTTATCAAACAAATATTTTTTTTATAA
 39925  AAATGATTATGTAAACAACCCAAAACTTGAAAATACAAATATTAAAGTGCATACTAATAA
 39985  TAACAATTTAGAAACAATGATAATTAAACCGTATAATATTATAATTAACAGTTCTTTAAG
 40045  TACCAGTATATCTATATTAACACTTCTACTTTTACTATTCATAAACATACCAGAACAATG
 40105  ATTCAGCATAGTTATTATGGTAACTATAATTTTATAA
;     G-nad2_1 ==> end
 40142  TTATATTTTACCTAGATTTGTTCGTTGATTTGAGACCCGTGTATTTATAAGTGAATTGTA
 40202  ATTTTTCATTACAATAAACTTAAATGCTATGTTAATATATATCTAAAAGAATTGCATGT
;     G-orf351 ==> start
 40261  ATGAATACTTTTTCTAATATACCAAGTCCATTGGACCACTTTGAAGTAAGCTACATGTTG
 40321  TACAGTTTAATAGTAGTCATTACTTTTATCATTTTTTTTTTAATTATATCCGTAATATCG
 40381  GTTATCATTATAAGCTTCTTTATTCTATATAAAGATTACAACAAATTTTGCTCAAATATT
 40441  GAGAAAATAATGTCTAAGCTTAGAGAGTCCAAAAAGAGTGAAGACTCCACCCCAAATGAA
 40501  TATACTATTAAAATTTATGAGAGTTATTTAAATTATAATAGGTTCTGATTTTCTTTTATA
 40561  TTTGCATTTAGAATAGGATTGTACGCCTTATTAAGAATAGTTGAGTTAGTGCTGTTAAAT
 40621  AATAATGATAAATACAACTTAAAAAACAGCAGAAATTATTATAAGATCTCTAGATTTTTA
 40681  TCTGCATCTGTATATTTTACTTTAATAATAACTGGTGGTCTTTATTATAGTAATTTTTCT
 40741  TTTAAGGCATGATTTGTATCTTTAATAATTTATTCTATACATAGTATAATATCAATAGGT
 40801  TTTAATTTTTTTCCTTTAATTAGCTTAGTTAGTATTTTGCTATATAAATTCAGGTTACAC
 40861  ATATTTATTGTACCTCTGCACGTTAAAAATAGTTTTAAATCGCTTTATTCCAAAAGCATT
 40921  TTTGCCCCTTCTTTAAGACAGGGTTTACCGCATTTAAGATTAAGCTACAAGAGGTTAGAT
 40981  TTTTTGTCTGACAGGCTATGCTTATTTATTGAGTATGTGCTTTCTATTTGGTGCTTTTTA
 41041  AGTTATATTATAAAAATACTTTTTCGTATAATTATAATGATATTTAAATTAACACTGTTA
 41101  TTTTTGGTTTTCTGACTAATGTATAATATTATAGCTTTTGATATATATGAAATGCATAAA
 41161  GTTTACACTATAGTACAAAATTTCTATAAAGGTTATATCTTACTAATTAAAAAGTTATTA
 41221  CTAATAAAATCTAAAGATAATAAATACTATTTTCTTAAATATATTTGTAAGAAAATAGCT
 41281  TCGGAACTAAATAGTATATTTAATAATAAAAAATAA
;     G-orf351 ==> end
 41317  AAAATAAAAAAAAGATTTTTTTTTTAATATGATACTTTAATGTGATATATTTTGCGCACG
 41377  ATAGTAAAGTCTGACACTCTTAATAGTATTACTTATATTGCATTTTGGGACACAAGTTAT
 41437  GGTATTATATAGAAAATAAATAATAGTTTTTTGAGATGTAAAGCCAACATTAAGTATTAT
 41497  TTTAGTAATATACGCAATAACAAAAATCAGTTTACATATATCCGTTAAAATAGTTAATTT
 41557  AATTATATAATATATCTATATATTATCCCACCTAAATATAAAATAACGCTGCATACCTAC
 41617  AACGTATTTTATATATATTAATTAGTATGTGAGTTAAAAACAATTATAATAAAAAAAAAA
 41677  TAATTATATATGTAAAATACTTTTAATAGGTAAAGTGTACTTCTAATAAAAATGTGTTAG
 41737  ATGTTAAAGTGATCGAGGTATCAATAAGTACTATACATAATCTATCTATGTTTATAAGAA
 41797  AATCGACTTAGTAATTTATAGCGGTAATTATTCATTATAATGTATGAGTTATTTGTCACA
 41857  ATGGAGCAATCAAGAGAATAAGCTATTTCTTGCATTTGTAATAACATTCCTCCGCCATTG
 41917  CGCCCCTCCACTCTATTGGACGATAACAGTTACCTTTTTATCAGGATTATCTTAAGTGGT
 41977  CTTCAATCAATGATAAACCGAATGCCTTATTAGGTTGACTACTACATGCTCTAGAATTGG
 42037  CTTTTGTTGACAGCAACTTCCACAAAACCTGCAATTTCTGGTGTGATTGCAGTTCCTGCA
 42097  ATCATTCCAGTAATACATATTTCTGCAATAACTCACCTGGCTTTACTTACCCGCGACTAA
 42157  ACTACTTATGATGACCTGGTAACCTATTACTTTTATTCGTGTGGATTTTTCCCATCATCA
 42217  CTTTACACAAACGACTTTATTAAATCTCCGATCTTAGCTATGGAATGTAAAAACCCCGCC
 42277  GAAGCTAAGCCCGTGCGGTTTACGTTTTTCAACTTGGTCAACTTATGCAGAAAAGCCATC
 42337  TCACACAACGATGACCGCAACTCAATTTATGCTGTGCCAACCAGTCGACGAAAATTTGTT
 42397  TGCTTTGAGTACTATGTGAACTGGAAAAATCATTACAAGAAACCAAAAGAGGTTGTGTAT
 42457  AGGAAAAGACATGCAAAGATCCTACATAAATTTGCGCCAATTATGCCTTTCGAATAATAT
 42517  GCTAGGGGGTACGGAACAGTTGGCCTGGAGACTTATCAGCGACGCATATTTTGAAGGGCG
 42577  GCATATATAAGAATTCAGGCCATTCTGGAGGAGGATTATGATAAGAGTCTCAGGTATGGA
 42637  GAGGCCAAATGAATTAGCCCTACAAACTATCGCCTTGTCTGAGTTTTGTGAAAGCTCAGT
 42697  AAAGGTGAAAGTTGTATAAGGGAAAGAAAGTTAAATTTTGTTTAGGATTTCGGCTAAAAT
 42757  TAAGGTCAAAATTCAATATTAAATATAACTTGAGTAAATATCTCATATTCATAGTTAGGA
 42817  TTAGTTATAAAATAAATAAAAAATATTGTTTTTTTTTTATTAAACAACGACCCCATAGGT
 42877  TTGGTACCTAATTGCTCAATCTACTTTAGTTAAGTAATTTGAAATAAGGGGTATACCTTA
 42937  CTTTACATGTAATTTTAAACAATATCTGACAATATTTTATATAATTCCCTATAACATAGT
 42997  ATTTATATTA
;     G-cox3 <== end
 43007  TTAAGATCCTCAATAATATACCGATAAAAATAAAAATAATCATACGACATCTACGAAATG
 43067  TCAGTATAATATACCAGCTTCTAAACCTAAATGATGGTTTTCAGTTAAGTGATAAGCTAA
 43127  CAGACGTCAAAAACCTACAGCTAAAAATATAGTTCCTATTATAACATGTAGACCATGAAA
 43187  ACCTGTTCCAAAATAAAAACAAGAACCATAAGCTCCATCTGTTAAAGTAAATGAAGAAAC
 43247  TGAATATTCTATACCTTGAAATGCTGTAAACACTAAAGCAAGAACTATAGTGAATAATGC
 43307  CCCATATAAAGCTCCGTTTCTATTACCTTGTATTAAAGAATGATGAGAATAAGTAATTGT
 43367  TACACCAGATGCTAACAATAAAACGGTATTAAGTAATGGTAACTCAAAAGCATTAATAGC
 43427  CTCTATACCTATAGGAGGTCATTCAGCACCTAATTCTACAGTTGGGGATAAAGCACTATG
 43487  AAAGTAAGCTCAGAATATAGCTAAGAAGAATAAAACTTCAGATACTATAAATAAGGCTAC
 43547  TCCCATGTTTAATCCCTTTTGTACGGCTAAAGTGTGATTACCTATATAAGTACCTTCAGA
 43607  AATTACATCTCTAAATCAGAAAAACATACTTGACATCACTAATACAAGTGCGTTAAATAA
 43667  TCAGTAACCTGCATAATCAAAACCGTGCATAGTTAAGACACCTGAAGTAGTTAAATTTAG
 43727  CAAACTTATAGAAGTAAATATAGGTCAAGGGGAGGGAGATACTAAGTGAAAAGGATGACC
 43787  TTGAAAAGCACTTCTATTTTCAATTTTCAT
;     G-cox3 <== start
 43817  ATTATATGGTTTCTATCTCTAAAAATGTATACACTAAATTTAAAAATATTACACTTAAAA
 43877  ATAAGATGTAGTAAATAGATTTTAAATCTAATGTAATAAAAATGACTTTTTAAGGTAAAA
 43937  AAAATAC
;     G-orf152 <== end
 43944  TTAATTTTTTTTATAGGATTCTAATAAATTATGTAAAAATTGGTGTGGTTGATGACCAAA
 44004  AGGGGAGTTATTTATTTTATGATTGTTAATTCAACGTTCTACCACTATTAATAAACCTAT
 44064  TTTTCTATTAAAATAAGTTTTGTCTTGTGCACTAAACTTATTGTAATCAGAGTAATCCAT
 44124  TGTCTCTTTATTTGCTAAAATAGGTAACCTTGTTTCCATAACATGCATAATTCTAAGAGA
 44184  GTACACTTTCTCACGGTTAAGTGTATAACGATGTGTTGCAGGGTAAACAAACATTTGCAT
 44244  TACATAATAATCACAGATAAACATAAGCCAATAAATATTATTATAAGTTAACCAAGTACT
 44304  TAATAAACAGTACAAACCCAATAATAATATAACCCTATTACTGGGCATATATTTAGAATT
 44364  TACAACAGCAATAATATATGAAGTAAATAAGGTTAACAT
;     G-orf152 <== start
 44403  AAAAATAATAAAATATGAATAATAAATATTTATAACTTCAGTATTCGAATTAATTAAATA
 44463  TTTAATTAAATTGACATGTACATATAAATGTTATAGCCATAGCTATAAGCTATTTTATAT
 44523  ACTTCTTGCTATTACTTCTATATAAGTGTAGCCCAAACAAAATACCGAATAAGTTAACTA
 44583  TAAAAGGAGCTAAAATAATAACATATAATAAATTAACATGTGAATGGTACAAAGCTAAAG
 44643  AAGTTAATACGTATAAAATAGTTAAATTTACTAAAGTTATTCAGGTAAATATAAGTCAAG
 44703  GGTAAGGGCATGATAAGTGAAAAAGATGATATTGAATAGCACTTCTATTTTAATATTATA
 44763  TTATTTCTAATTATAAAAATGTATACACTATAAGAATATTACTTAAAAAGTAAAAATAAA
 44823  TTGTTCGTTTATTAAAGAAATTAAAATTTAGAGTTAATACATAAGTATAACATAGAGGTT
 44883  ACTACAAAGTATAAATAACGATATATGCATATAAATACCTTAATACTGTAGTATTCATTA
 44943  TGGTTTAATTAGTATATTAGCTAGGGTTAATATTTCGAATTAAATATTACATATAA
;     G-atp9_1 <== end
 44999  CTATGCCACGTATAGTAATAAAAACGCCATCATAAGTGCAAATAGACCTGTCGCTTCTGC
 45059  GAAGGCAAACCCTAAGATAGCATATGAGAATAGTTGTCCTCTTAAAGAAGGGTTTCTAGC
 45119  TACACCTAGTATAAGGGCACCAAAAACAACTCCAATTCCTACACCCGCTCCGATTAATCC
 45179  TGTTGTCGCTAATCCTGTTCCTATAATTTTTGCTGCTTGTAACAT
;     G-atp9_1 <== start
 45224  ATTTTTTAATATTTTTTTTTAATAATGCAACTTAAATAATATATCTTTATACAATTTTAT
 45284  ATAAGTAAGGTTACCATTACTTCATGGGCTAACATTATGGGTATTTTTTAAACTTAAGGT
 45344  TGAATTTAATTGTTTTTTTTTTATAAAAAATTACTTTGGTTGGTTATTTATCTAAAATAT
 45404  AAATGTATCTTCTAAGTTTAATAAATGCTATTAAACTTAAGTAAATATCCGGTATATTTA
 45464  CTTGGATGTATAAATAAATCTTTTATAAACACTTTTACGCATA
;     G-trnK(uuu) <== end
 45507  TAAGAGCTATGAGATTTGAACTCATATTACAATGATT!AAA!AGTCACATACTTTACCAT
 45565  TAAGTTAAGCTCTC
;     G-trnK(uuu) <== start
 45579  TTTATATCGGTGGGAGTTATGTTAATAA
;     G-trnV(uac) <== end
 45607  TAAGGAATAGGTGACTTGAACACCTAACCTACCGTGT!GTA!AAACGGTTGCTCTACCAA
 45665  TTAAGCTAATTCCTT
;     G-trnV(uac) <== start
 45680  TTAATTTTACTAATTATAACCTATACTGAGTTATTTAAAAGTTATAATAATTAATTTACT
 45740  TAATTTATTAAATATAGTGGACATATAGTACCATATATACTTTATAAATGTATTCTACTT
 45800  ATTATTAATAATAATAGTTTATAAAGCATTAATGTTATTTTTTCTTAATTAAACTGATGG
 45860  CTTAAGTAATTAAACCTATTAAAGTAAGTGTGTTAATTACTATACCCTTACTATA
;     G-trnM(cau)_3 <== end
 45915  AGCCAGAGGAGAAACTCGAATTCTCATTATTAATGC!ATG!AAATTAATGTTCTAACCTA
 45973  TTGAACTACTCGGGC
;     G-trnM(cau)_3 <== start
 45988  TTTTTCATATGGTAGAAAACATAGTTAAAAACTGCCGTAAAAAAAAAAAAATATATAAAT
 46048  ACTTTATCTGTAAAGATTTCGCTATTTACAGGCATGTGATTTTAAATATAAAAATATTTT
 46108  TTTTTATTTATACATTATGTAATAAGAATTTACAAATAAATGTAATTTTATGTAATTACA
 46168  TATAATCGAGCCGTTTTAATAAAATTAACATCCTCTAAACTGTCTAATGCCCCGTACTCC
 46228  TTATAAAGTGCAAAGTGACCTCTATCTTGTAAAACACCTATAAAATTACTGACACTCTAA
 46288  CCTAACTAAATTTCAAATTTATTCAAATGTCATATAATAGAATATGCTTTTACACTTTTC
 46348  TTAAATAAATAGGCACGTTCAGGTTCCTCACCTAATATACGTTTATTACCTAACTTATAT
 46408  TCAAGAAATTCTACATTTAACCCTAAAGGATTAACACCGTACATACTATTTATACAATTA
 46468  GGCCATGGTTTATCTAAACATAAATACCTTATAGGTTACTGTCTTACTGCACATATATTC
 46528  TTGGTACTGGGCCACTTTTCTCTAAATGTAGGTATTAGGTAAATCTTTCATAGATGTGTT
 46588  AACTATTCTTTTAGATATTAAAAAGTAGATTTTTTTTTTTACCTCTTATATAAATTATTC
 46648  ATTTAATAACGTATGTTCGATTGTCTTAGCATAATGTAAGAATTCATTAAATACCCCTGA
 46708  ATAATGGGCTTCTATTGTAAATAAGTCTTTTTTGTCTAGACAGCTATTAAATGCACCTAG
 46768  AACCTCCCTATATTCTAAATGAGTATGTATATCATCTATTTTAAATATTCCAGATTAGGG
 46828  TTATATTAATGGTTTTTGTAAATTTTTACCTGATTTAAACAATAAACTGTCATATACCGG
 46888  TGATAACCTTCATACTTTAGATAAATAACCAACCAAAGTAATTTTTTTGTATACTAGCTT
 46948  TTTTCTAATTATTTTTCCTTACACTAAATGTTATTTATTTT
;     G-cox2 <== end
 46989  TTATTGTTCTTGTAATCATGTTAAAAATTTTTCTAATGATAAAGATTCTATAACTATTGG
 47049  CATCGAACTATGCAATATACCACATATTTCAGAACATTGACCGAAAAAACATCCTTCTCT
 47109  ATTAATTAACACACTTATTTGATTTAATCTACCAGGATATGCATCACATTTAATACCTAA
 47169  AGAAGGGCAAGCGTAAGAGTGTATAACGTCTCCAGATGAAATAATAAATCTCACGTGTGT
 47229  TAGTTCAGGCAGTAAAACTCTATTATCAACTTCTAATAATCTTAATTGACCTTCTTCCAA
 47289  GTCTGAATCAGGTACAAGGTATGAATCAAATTCTAATTCTTCATCATCATCATTAATAAA
 47349  GTCAGGATATTGGTAACTTCAGTATCATTGATGTCCTTCAACAAAAACTGTTAAGGAAGG
 47409  ATCTGTAACTTCATCCATTAAATATAAAAGTTTAAATGAAGGAAAGGCTATTAAAATTAG
 47469  TATTAAAGCGGGAGTTATTGTTCAGATAAGTTCTATAAGTGTACCGTGGTTAAGATATTT
 47529  GTTGCTAATAGGTGATTTGTTTATTACATAATTTCTTATAGTAGATACCATAATTCAAGC
 47589  CACACCAAATAATATAATAACTAGATAAAACATAATATTATCATGAAGTTCTACAATAGC
 47649  CTCCATTTGAGGGCTAGCACTGTCCTGAAAATATAGACCTCAAGGTTGAGGTGCGTCACA
 47709  TAATATTCTTATATTGTTAAATAAATTCAT
;     G-cox2 <== start
 47739  TCCTTAA
;     G-atp9_2 <== end
 47746  TTATATATAATTATCATATTGATATTTATGAATTAAAATACTTTTAATGATTTTAAAATT
 47806  ATGACGTAAATAAATTAAATTGCTTACAGTTGAAATGCACATTAAAAGAATTATCTTTAT
 47866  TATTCAAATATATACTTTATTTACTGCGTATGAAAATAGTTGTCCTCTTAAAGAAGGGTT
 47926  TCTAGCTACACCTAATATAAGGGCAACAAGAACAACTCCAATTCCTACACCGGCTCGGAT
 47986  TAATCTTGTTGTCCTTAATGCTCTTCCTATAATTTTTGCTGCTTGTAACAT
;     G-atp9_2 <== start
 48037  ATCTTATAATTATATAATAATGGTTTAATAACTACAATAGCAAATAACTGCTGTTTTTAA
 48097  CAATTAACTTACAGCATAAGCAGTATTAAGGATTATACCTACTCTTTATTCGTTGTGATG
 48157  GTTAATTGCACCTAAGATATAAACAAAGACTATTTCGCCAATTAAAGGGGTTGTTAAAGT
 48217  CATATTATATATAATTATTCTAAAGGGACCTAAAGAAATATTTTATTATGAATAATTAGA
 48277  AAGTGAAGCAATAGGTGTAAATACAATAGGTATTAAAGTCATCCCCTATAATAAATTTAA
 48337  CAAAGACAATGCTTGTGTTTTAATTAACACATGTGATATTGACAGCAAATTTTATTATAC
 48397  TTATAATTATAACAAGAAAACGTATATATCCTATTAATATGAATATATGAAAAATAAATT
 48457  TTTACTATGCCAATAATACAGTATTAAGAATCTAATTGTTTTTTTAATAAAAAAAAATTA
 48517  CTTTTTGTAAATAATTAATTTTTTTTAATGTTAAATAGCTAAATTTATGTTATTTTTCCT
 48577  ATATTTCTTCGGCTATTTGCAACTCATGTATTTATAAGTAGATTAATTTAAATCGCAATA
 48637  GACTATATGGTTATATTAACAGGTATACTCTTATGAGTATATATGACAAGTTTTTCTAGA
 48697  TTAATTACTTTGTATATAGGTTTATCTATATTACCTATTAGATTATTTTAAGTATGATTT
 48757  AGGTTTTGTATTTCCCATTATTATGAGTATACAATCAATATTAGTACTATACTTAGTCGC
 48817  CTATTTAACAAATTGTATAATTTAATTTAGTTCATGTATAATTTCTTTTATATTTGCTGT
 48877  ATTATTAGGATATATAAGCAGTAATTTTATACATGAAGTATTATGAAAA
;     G-orf140 ==> start
 48926  ATGTATGGTAAAGCAGTAATTATAAAAGTTGTTCAGTGTATACCGAATAGTATTTTATGT
 48986  CCTGTATTTATGGAGGCTATATCATCCTACATGAATATATCTTTACTATTGAATCCAGAG
 49046  CCAGGTTCAATTAGTCCAGATAGTTCAGGTAATTCAACTGGCAGTATGAGTAATAGTTTA
 49106  GTAGTTTCCTCACATAATTGAACCCCAACAAATACTTGTAATATAGATACTGTTTTACCT
 49166  CCCTTGTATATGAGCTCTAATTTTAGTTTGTCTATTCAACATAGGTGTAGGTTAGTTTCG
 49226  CTAAATAAAATACCTAGTCCTTCAGGTACAATTCCCGTTAGTATTTATGATATTGGGATA
 49286  AGTAAGAATTCACTGGAAAGTAAGAGAATAATAGAATTGTTCACAAAGCCACTTCATATA
 49346  TAA
;     G-orf140 ==> end
 49349  CCTTGTTTCGCTAGGAGTTTACACAACAACTTTGCTAATACTGTTATTTTTAATAATGAT
 49409  TATAGATATTTCGCGATCAGGGATAAAATTATACAGACTATAAAAAATAAGTAATGTTTT
 49469  GAATTTAATGTTATTATATAATATAAAAATATACAAGTCCTTTATAAATACTATAATTAT
 49529  GGTAAGTAAAATATTATTTTTATAGGTTTTGCTTTAATTCATATGATAAATTAATATAAT
 49589  TTACATCATTTTTTTTGTAATACTATCACTAGAATTTTTTACAGAATATATTTTTTTTAT
 49649  ATCTTTATTAATAAAAAATAATTATATGAATAATAATTCACTTAATATTTTATTTTTTTA
 49709  TTTAATTTTATTTTTTTAAGTAATGCCTTTGTGGGTGACGCAGCGAAGAAGAAACTAAGT
 49769  AGACATGAAAGGCCGTAATAGAGATATCTTCTATTAATAATTTCCAAATAAATAACAAAG
 49829  CCTGAAAATATAAAGTGTTAAAATATAAATAAAGATGCACCTAGTCATATATGGTTATCA
 49889  TATAGAATAAATAAATATCAGACGGCATATATAGCTCAGGATATCGAATTAAAAGAGATA
 49949  CATTACGCTGTAGACCTAAAAAATAAGTTAAATAATAAAAACCTTATTTTAGCTGTAGGT
 50009  TGAATTAAAAGTAAGCACACACCAGATACTGTAATAGTACTAATAATAGTTATTATAAAA
 50069  CCTAAGGGGCTATATACAAGATCCTTCGTTAAAAACAGGTTCCATTGCTAGCTAATAGAC
 50129  CTATTTTTATACAAATTAAATATAGAATACCTAATATAAGTTTAGTTATAAAATTGTTAT
 50189  AAATAATAAGACATAATCCTTCTTATTTACTATTTTTAACTTTTGTAGTTAAAACTACAT
 50249  TATAATTATATAGCTATAAAAAATAATTTTTACATAATATTACTTTTATGCTGTTTTGTA
 50309  AAAAATTTTTTTAGTAATAAAAAAATTTTTTTTATTAATAAAAAAATTTTTTTTTTTACA
 50369  TTAAAATCTTTTTAGTCTCTTTTGACAACTATAAGTAATTTTTAGTTTTATCTAATTTAC
 50429  ATGTAAAT
;     G-nad1 ==> start
 50437  GTGTTATATGTGTCTACAATTATTTCTATTATTGAAGTTTTGTTAGTTAGCGTACCCATA
 50497  TTATTAACCGTTGCGTTTGTAACAGTAGCAGAAAGAAAAACAATGGCAAGTATGCAAAGG
 50557  AGGCTGGGTCCGAATGTGGTAGGATATTATGGTTTACTACAAGCGTTTGCAGACGCTCTT
 50617  AAACTAATTTTAAAAGAGTACGTGTCACCAACACAAGCAAATATAGCATTATTCTTTTTA
 50677  GGTCCTATAATAACTTTAATTTTTTCTTTACTAGGATTTGCTGTAGTACCCTATGGACCT
 50737  GGTTTAGCGTTATGAGACTTCAACTTAGGTATTCTTTATTTGATAGCTGTATCCTCACTA
 50797  GCTACCTATGGTATATTATTAGCAGGCTGATCTGCTAATTCTAAATACGCTTTTTTAGGT
 50857  TCACTTAGAAGTACAGCTCAATTAATAAGTTACGAACTTATATTAAGTTCAGCAATATTA
 50917  CTTGTAGTCCTATTAACAGGAAGTTTAAATTTAACTGTAACTATAGAAGCTCAAAGAGCA
 50977  ATATGATTTATAATGCCTTTATTACCTATATTTATCGTATTTTTTATAGGATCTGTAGCA
 51037  GAAACTAATAGAGCTCCATTTGACTTGGCTGAAGCGGAGTCAGAATTGGTTAGTGGATTT
 51097  ATGACAGAACATGCTGCAGTTATATTTGTTTTCTTTTTCTTAGCAGAATATGGAAGCATT
 51157  CTGCTCATTTGTATACTTAACACTATGCTATTTTTAGGTGGATATATTTTAGATTATAAT
 51217  ATGTTATATTATGGGTTAGAGTACGGAACTATTGCACTTATTAATATAATTAATGGTATG
 51277  CTATTTTTAGGTGGATATATTTTTAATTATAGTATATTATATTATACTTTATACGATTTA
 51337  CATGTAATAAGTTACGGAGCTATTGAAATGTTTGATAGTACCATATTAGAAGGGATCTTA
 51397  TCAGGTTTAATTTTAGGAATTAAATCATCTATTATGATATTCATATTCATATGAGTTAGA
 51457  GCTTCTTTCCCTAGAATACGTTATGATCAGTTAATGTCATTCTCCTGAACAATTTTACTT
 51517  CCTATAGTTATAGCATTTATAGTATTAGTACCTTGTATAGTGTATAGTTTTGAAATCATA
 51577  CCTAGCAATATAAGTTTATTATAA
;     G-nad1 ==> end
 51601  AAAAATTATTATAATAAATTTATATTAGGTATTTTGTATTTTATTTCTATATTCTAGGTA
 51661  GTATGGTACTCAAATGTTATATTATTTATAAGTAATAGTATTATTGATAGACCTATCGGT
 51721  ATTATAGTTACTATGATTGGTATTTTTATAGCTTCTATTGTATAATTTATTTTAGCGTAA
 51781  GGAATAATAACATAAATTTAGCTATTTAACATTAAACTAAATTAATTATTTATAAAAAGT
 51841  AATTTTTT
;     G-rns ==> start
 51849  TTATTACTGAGTTTGATGATGGCTCTGATTGAACGCTGTCCAAAGGCTTGACACATGCTA
 51909  ATCATAAATAATTTTACAGAAAGGTTTATGTAAAAATTTTCCTCTTCTAAAAAAATTAGG
 51969  TGGTGTAAAGGTGAGTATAATAAACTTTGTTTCGCCTTAAAGTAAGGAAAAAATTCCTTA
 52029  TAATTAATAAAGAAATACTAATATGGTTTTTCGCTTTAAGATTTTTTAGATTTTTTCAAG
 52089  TAAGTAGTAGTTAAGGTAATTACTTAACTAGCTGTGACTTGTAGTCAAAACTGAGAGGTT
 52149  TATTGACCACATTGGGTCTGAAAAAACCCCAATGCGTACAGTACAGCAGTGAGGAATCTT
 52209  GGTCAATAGCCCAACGGCTGAACCAGCAATTTGGGGGAATGGAGGTATATATCCAATGAT
 52269  GCATATATACACATCGACTACGTCGTATAAAATTCTAAATAGATAATTGATTATGACAGA
 52329  TTTCTATTTATGTGTCTCGACCAATTCTTGTGCCAGCAGTCGCGGCAACACAAGTGAGAC
 52389  TAGTGTTATTCATCTTTATTAGGTTTAAAGGGTACCTAGACGGTTTTTTTAGCCTGAAAA
 52449  GTGTACAAAAAAACTAGAGTTTTATATGAGAGGTAAATATTAGGACTATTGGTGTAGAGA
 52509  TGAAATTTTTTGATACTAATTGTATGTATAATGGCGAAGGCGAGCCTCTATTTATAAACT
 52569  GACGTTAAGGGACGAAGGCTTGGGGAGCGAATAGGATTAGATACCCTAGTAGTCCAGGCA
 52629  GAAAATTATGAATGTTATATATTAAATGCTTTTATAATAATATCATATTAGAAACGCAGC
 52689  TATTATTTAGTATTGTAGTTATTAAAACTATATAATAATATAATATGCTCTTGTTAATTA
 52749  ATGTATAAATGAAAGTGTAAGCATTCCACCTCAAGAGTAATGTGGCAACGCAGGAACTGA
 52809  AATCATTAGACCGTTTGTGAAACCAGTAGTGAAGTATGTTATTTAATTCGATGACCCTCG
 52869  AAAAACCTTACCACAATTTGAATAAAACATGACAATATACACGGATTTACCGTAAATAAC
 52929  ATGGATTAAACGACTTATTTTATTAATAGGTTGTTTTTTCATACAAGCGTTGCACGGCTG
 52989  TCTTTAGTTAATGTCGTGAGACTTTGGTTAGATTCATTAAATTAACGTAAACCCTTGCTT
 53049  CATCATATAGTGAACTATAGGATAATGAATTTAAATAAACCCTTATTTCATTAGTTTTAT
 53109  ATTAGCTGGTAAATATAATTAAAACAACTTTTAAAGGGCTGGTAGATTTAATTTACTTTT
 53169  AAAAAAAGGTGGTAAGTAAAGTGTTAAATTAAAATTTAATTTTTATTTATCCTAGTTAAT
 53229  CATATAACATGATATGGGCAAAAGGTTGTGTTAATAGAAGTTAACTGTAGTATTAATTAT
 53289  ACAAAGTGGAGTAGTTAGCCGTTATATTGGTTTTCATAACAGGGATCAAGACAAGTCATC
 53349  ATGACCTTAATATTGTGGGCTATAGACGTGCCACATATATCTGTACAAAGAGAGACAAAA
 53409  ATGCGAAAATTAGGTAATCTCTAAAACAGAATATAAAATGGATTGTAGTCTGTAACTCGA
 53469  CTGCATTAAACAGGAATTACTAGTAATCGTGTATCACTATATCACGGTGGATTTAATCTC
 53529  ACATAGGTACTAACCACTCGTCAGGCGCTGAAAGGGGTATGTGCAATAAGTTTGGTTTTC
 53589  TATTAAAGTGTTTAAGGTACAGCTTTTATTTACTTATAATGTTGTCAATAAACTAAAGAG
 53649  ATGAGCCAGCATTATAAGCAGGTAGTAACATTTTTTTTTGGAAAATTTTCGTATGCGTGA
 53709  CCTTAATTGGTGTTAAGTCGAAATACGGTTCGTGTAGTGGAAATTGCACGGGTTTAATAA
 53769  ACATT
;     G-rns ==> end
 53774  AACAATATCTCCCCATAATAAAA
;     G-trnY(gua) ==> start
 53797  AGGAAGGTTCTATTTGCTGGTATGATAGGTTGAGCT!GTA!AACTCAATAGCTAAGGCTC
 53855  TCGAAGGTTCGATTCCTTTTCTTCCTA
;     G-trnY(gua) ==> end
 53882  AAAATTAGTAGTAGACTGGTTTTTACATAATTGGTATAGATCTTATCACTAATATATATG
 53942  ACTAATATATATTTAATAAATTATGTATATTTTTATAATATTCTATAAAAAAAAGTATTT
 54002  TAAATAAATTAGAAAAAGTTAGTTTAACATGAAAACGTTGATTTCTATCTATTAATGCTA
 54062  AAGATATAGGAACATTATACCTTATTTTTGCATTATTTTCAGGACTACTTGGTACCGCAT
 54122  TTTCAGTATTAATCAGGCTTGAATTATCCGGGCCAGGTGTTCAATATATAGCAGACAACC
 54182  AACTTTATAATAGGATAATTACTGCATATGCCATATTTATCATATTGTTTATGATTATAC
 54242  CTGCGTTAATAGGAAAAGTAGGTACCTTTATTTTTAATAAATTAATATACTATATTAATA
 54302  TTATTACTTATTGCTATAATTTTAATAACATACCTAATAAATTTTCTATTAATGCAATTA
 54362  AATCAGTATGTTCTCATGGGTTAGCTATAGGAGTGTGTGCAATATGCTGCGCACACGGTT
 54422  ATCTTCCTTCTGAATGTGCTGATTGCATTCTCTGTATACACAACAACCTCGCTAACCAAT
 54482  GCCCTGCGTGTCTATCAATGGCTGAACATTTGCATACAATAGGACAGTGCACTCATGACT
 54542  GATTTGTTTTATCATATGATGAAAAACTAATAGAAGTTCCTTGTGACTTTCAAGACCCCA
 54602  ATCAGTCACACCCGGTCACCAGGACATTAAGAGAAACGGTATATTCGTGTTCTCGTTGTC
 54662  ATGCCTTATGTTGTGAAAATTGTTTTGTAG
;; mfannot: G-cox1 ==> start Def by similarity
 54692  ATTAAAATTTAGATTTTAATAAACCCGGGATTTGGTATAATTAGTGCAACTATTTCAGCT
 54752  AGCTCGAACAAAAGTGTATTTGGATACCTAGGT
;     G-cox1_1 ==> start
 54785  ATGGTATATGCAATGATGTCTATAGGTGTGCTAGGATTCGTGGTGTGAAGTCATCACATG
 54845  TATAGTGTGGTACTAGACGTAGATACACGTGCTTACTTCACAGCTGCAACTTTAATAATT
 54905  ACAGTTCCTACAGGTATAAAGATAGTTAGTTGATTAGCTACTTGTTATGGTGGGTCTTTA
 54965  TTATTAACACCTTCAATGTTATTTGCTTTAGGTTTTGTATTTATGTTCACTATAGGTGGA
 55025  TTAAGTGGAGTAATATTAGCTAATGCATCCCTTGGTATTGCATTTCACGATACCTACTAT
 55085  GTTGTAGCACACTTCCATTATGTTTTAAGTATGGGTGCAGTGTTCGCTTTATTTAGTGCA
 55145  TGATATTTTTGAATACCTAAAATGTTGGGTTTAGATTACAAGAGAACTTTAATAAAAGTT
 55205  CATTTCTGAATATTATTTATAGGAGTTAATGTAACTTTCTTTACTCAACATTTCTTAGGA
 55265  CTACAAGGTATGCCTAAAAGAATAAGCGATTATCCCGATGCTTTTGCAGGGTGAAATTTA
 55325  ATAAGTAGTTTTGGTTCTATAATTTCTGTAGTAGCCACTTGATTATTTTTAAATATAGTT
 55385  TACATGGAATTAATCGAAGGGAAAAGTGTTTCTAGATACCCTTGAGCAACACCTCAATTT
 55445  TATACAGATTACTTACAACATTTATTATCTAGGGCATACACTAACCTAGTTAGTATATTA
 55505  TAA
;     G-cox1_1 ==> end
 55508  AATACTTTATATTTACACCTTAATAACCCAAAGTAATTAAAGAGCGTTATTTATATAATT
 55568  CCCTTTTAAAAACTTTATAAAAAAAAATAAAAAGGAAGGTCATATTTGTTGGTATCATAG
 55628  GTTGAGCTGTAAATTCAAGGGGTAAAACTGTGGAAAGTTCTATTACATTTGTTCCTAACA
 55688  TGAGCAGTACCCTACTCTTTAGGTAATAGGTAGCTTTTTTTTCCGCTAATATATAAAATT
 55748  GTGTATTTTATAAATTACGTATATTATATCTATATTATATTAGATATAATAATATAAAAA
 55808  ATATTACA
;     G-cox1_2 ==> start
 55816  ATGAAATTAACACAAATTAGTTTATGATGAGAACGTTGATCTCTATCTAGTAATGCTAAA
 55876  GATATAGGAACATTATATCTTATTTTTGCTATATTTTCAGGACTACTAGGTACAGCATTT
 55936  TCAGTATTAATCAGGCTTGAATTATCCGGGCCAGGTGTTCAATATATAGCAGACAACCAA
 55996  CTTTATAACAGTATAATTACTGCACACGCTATACTTATGATATTTTTTATGGTTATGCCT
 56056  TCATTGATTGGAGGATTTGGGAATTTCTTACTACCTTTACTGGTAGGAGGTCCTGATATG
 56116  GCTTTCCCGAGATTAAACAATATAAGTTATTGATTGCTACTACCCAGTTTAGTATTGTTT
 56176  ATATTTGCTAGTACAATCGAAAATGGTGCAGGTACGGGTTGAACATTATACCCTCCTTTA
 56236  TCAGGTATACAAAGCCACAGTGGACCTAGTGTGGATTTAGCTATATTTGCTTTACATTTA
 56296  TCAGGTATAAGCAGTTTATTGGGTGCTATGAATTTTATTACAACTATTTTAAATATGAGA
 56356  AGTCCAGGTATAAGATTACACAAATTAGCATTGTTTGGTTGAGCCGTAATAGTCACAGCA
 56416  GTATTATTGTTATTATCATTACCAGTATTAGCAGGAGGTATTACAATGGTACTTACAGAT
 56476  AGGAACTTTAACACATCTTTTTTTGAAGTAGCGGGTGGAGGTGACCCAATATTATATCAA
 56536  CACCTATTCTGATTTTTCGGACACCCTGAAGTTTACATTTTAATAATACCGGGATTTGGT
 56596  ATAATTAGTACAACTATTTCAGCTAGCTCGAACAAAAGTGTATTTGGATACCTAGGTATG
 56656  GTATATGCAATGATGTCTATAGGTGTGCTAGGGTTCGTGGTGTGAAGTCATCACATGTAT
 56716  AGTGTGGGACTAGACGTAGATACACGTGCTTACTTCACAGCTGCAACTTTAATAATTGCA
 56776  GTACCTACAGGTATAAAGATATTTAGTTGATTAGCTACTTGTTATGGTGGGTCTTTATTA
 56836  TTAACACCTTCAATGTTATTTGCTTTAGGCTTTGTATTTATGTTCACTATAGGTGGATTA
 56896  AGTGGAGTAATATTAGCTAATGCATCCCTTGATATTGCATTTCACGATACCTACTATGTT
 56956  GTAGCACACTTCCATTATGTTTTAAGTATGGGTGCAGTGTTCGCTTTATTTAGTGCATGA
 57016  TATTTTTGAATACCTAAAATGTTGGGTTTAGATTACAAGAGAACTTTAGGAAAAGTTCAT
 57076  TTCTGAATATTATTTATAGGAGTTAATGTAACTTTCTTTCCTCAACATTTCTTAGGACTA
 57136  CAAGGTATGCCTAGAAGAATAAGCGATTATCCCGATGCTTTTGCAGGGTGAAATTTAATA
 57196  AGTAGTTTTGGTTCTATAATTTCTGTAGTAGCCACTTGATTATTCTTAAATATAGTTTAC
 57256  ATGGAATTAATCGAAGGGAAAAGTGTTTCTAGATACCCTTGAGCAACACTTCAATTTTAT
 57316  ACAGATTACTTACAACATTTATTATCTAGGGCATACACTAGTTTAGAGTGAGCACTATGT
 57376  AGCCCACCTAAACCCCATGCCTTTACGAGTCTACCTTTACAAAGTAGTCTAGTTTGCATG
 57436  TCTTTTGAGGAAGCGGAGCTAATGTTAGGTCTTATTAATTTAGGTTCACGTATAATAGAG
 57496  GATTTCGGATTTGTTATTCTTTTTATGATTATGATACCTATTCTCTCTTATACTGTATAT
 57556  CCCAAGAGCAATACACCTAATGGGCCATGCAATCATTTTATAGTAACTAGATCTTACCTG
 57616  CAAGAAGATGGATCGACATTAGTAATAGAAAAGTGTATTAGGTGTAGTGATACTTTTAGT
 57676  AGAACAAGGATACCAAGACCGAGTAGTCAATAG
;     G-cox1_2 ==> end
 57709  TTATAACTTATTAATTAAACAGGTGCAATGATAATGTTATTTATCTGTTATGTTATAAAA
 57769  ACTAAGGACTATTACCTAATTACCCTAATGTATTTAATATAAACGATTATATTTTTGTTT
 57829  ATTTAGAACGTTATGCAAAAAAGATAAATAAATTGGAAGATGAACATTAAAAATTAATAT
 57889  AAACTTGTATATTAGGTTGTTTCATTAAACGATAACATTTATACTATTTATTTTGTTTAA
 57949  CTAATATCTTATTATAATATTGAATAGCAATAAAGTAATATTTATTGACATGACTCGTAT
 58009  AATTTATTTAATGTTATAAAAATAGTATGTATTACATTGTATTACATAGTACACGATATA
 58069  TTATCATATATATGTATCTAGATTTTTAATTAGAATCTAATAATGTTATTATATTACTTA
 58129  GTTTAAACAAAAAATTATGTATTTATATTGACTGTAATAATATAAGTACCTATCTGTTAA
 58189  CAAATTATAAAAAAAAATTTATAACATCTTTGTATAAACCTGTAAAGATAATTTTTATAG
 58249  TAGGTGTAAATCTAGAGTAGTATTTTGATAAACCAACTAAGGTAATTTTAAAAAATACTA
 58309  GTAGAGATAAAACTTTATTTTACCAAATTAAAATCTATATGATTAACTGTTAAATTTTAT
 58369  AGTGTATACAAACATACGATGAAAGGTCGCAAACGGGGAATAGTGTAAAAGGGGTAATTA
 58429  CATAAACACCTTTAACAGGGTAAGATACATATAACAGAGTCGTATGTAGTGTAAGCATTA
 58489  ATAGAATCTAGTAAATTATTAATAGAGTACTTAATAAATTTATGTACTTTAAGTTACTAA
 58549  TAATAATGTTATCTGGGGTTTTCACTTTTAAAATGTAAGTCTATTAAAGTATTTTATAGT
 58609  AAACTAGCTAAAGTTACCATTTTTATATCTAAAAACTATTTTTATTTAAAGTTAAAATAA
 58669  CTAAGATCTTGAACCAGACGGATGCACAAATATTTTTTTTATAATTTTAAGGTAACTAAT
 58729  ATTAGAAGGTTGTGGTGAATTAATTAAATAACCATTGATTAGGCTAAATAAAGGGTGAGT
 58789  TTTTAAAATTCTCATTGATTGATGTCTTATTTTTTATATATATATATGATTACTTATTAT
 58849  TTATTAAAAGTTTATTTTATTAGTCCATTTTATTTTTTAAATACAATGGGTAGATTGCCT
 58909  AATTTATTAAATCTGCATAATTCTTTCTTTGTTTCTTTATATTTTGGGGGCACTTCATAA
 58969  TATAAATGAGTTAAATATTTTTTATAATACAGGGTTAAATTGGTATTTTCAAGAGCTATC
 59029  TCAAAGTTTCTTATTCTTAATCTATATGCCTCGTAAATATGATTATATGTGAAACTGACA
 59089  TGGTATGTCATACTATTATTACTGTTGCTTTAGGCTAGACCAGAGTTTAAGGGCTTTGGT
 59149  GGCTTTGTTCCAGAACCACCCGTAACATAATAATATCGAGCTGTACCAGAATAATATCCA
 59209  CCACTTCCTTCGTAACTATTAGGTAGCATCTTTAATAAATAATCTGGTATGACTAGTTCA
 59269  GAAATTATTATTAAACTTATAAAATAGACTACTGATATTAATAAAAATAATATAAGCAAG
 59329  TCTTTAAATAAAAAAGGGCTTAATATTAAACCCACATCTAAACTGCTTAAAATATAAACA
 59389  TAAAAGATAAAAACAAACATTGAAATAGCATTTAAGTGTAAATAGTGTATTAATTATTCG
 59449  TTATTTACATCTCCTATGACATGCATTAGTGAAATAAACGCCTCTAATAAACTAACATTG
 59509  TAAACAATAGCCAAGCTTATAACAGTAATAATTTCTATTAATAAAAAATAAACTATTGAA
 59569  TCTAAAAAATCTAAGATGTGATTTATATTACTATACTCTGGTAAATCAATTAAATAACCA
 59629  TTGATTAAAGTAAATAAAGGGTGACTTTTTAAAATTATCATTAAATATTAATTAATATTG
 59689  TTCTTTTTACATATAATTATATATTATTATCTATATAATAATAATTAGTTTAATAAGTTT
 59749  TATACAACATACATATAATATACTATAAAACTCTTTAAATGATTTTTTTTTATATAATAT
 59809  CATTATTTTTTACTGAATGAGGTTTTAACTTTAATTAAGTGTAAAAAGTTGGTGGCTATA
 59869  CATGTATAAATATCTAAAACATATATTTACTATTAATTAAGGCTATAGTAATAGTAAAAA
 59929  AAAAATTTTTTTTCATAATGAGTTTAAAGTCGTAAAAAAAAATATTCTATGTAAGTAATG
 59989  AGTTTAAAGTTATATAAAAAATATTATATGTAATGAATTTAAAGTTAAAAAAAATATTCT
 60049  ATGCAATTAGTTTAAAGTTGTAAAAAAAATATTCTATGCAAGTAATAAGTTTAAAGTTGT
 60109  AAAAAAAAAATATTCTATATAAGTGATTAATCTAGTTTAAAGTAATATATTTCATTTTAT
 60169  AAAAAATATGCATGATTATAGTATAAATGTAAAGATTTACTATTATAGAATATATGATTG
 60229  ATTTACTTCGTCTTAAAGTAATCACATTTAAAAATAATAAAAAATGATTTAATGGTAACA
 60289  TG
;     G-trnH(gug)_2 <== end
 60291  GGCGGATATCCTGACTTGAACAGGAAACTTACTGTGC!CAC!ATACAGTTGTTCTACCTA
 60349  TTGAACTATATCCACC
;     G-trnH(gug)_2 <== start
 60365  TTTGGTTGATAAAACATACCCTTA
;     G-trnQ(uug)_2 <== end
 60389  TTATGCTGGAGTGATTTGAACACTCATAGGTAAATAC!CAA!AAATTTATGACTTACCGA
 60447  TTAGTCTACAACATA
;     G-trnQ(uug)_2 <== start
 60462  TTTTTTTTATGTTATTAATTTATCTGCTAATATTAATAATTAATCTTATTAATAAATTTT
 60522  AGCTGAACTTATGTATGGCTTCTTACCACATAACTATTATCTATAAGCATAAATAGCGGG
 60582  GCCTTGTAACAAAGACTTATTTAGACCGTTTATAATAAATACTTATTTATAAATACTTAT
 60642  TAATATAAATTATATGATATTATGCCTTTAATCTATAAATAACAAGACTTTACGGATTAC
 60702  ATCCATTTCATGCTAAGTAGAAAAATACTACCAGTTTAGCATATCTATCTTTTTTTCGCC
 60762  CTATCAGCCCAATCAACAGCCTTACTACAGATAACGGTGC
;     G-orf185 ==> start
 60802  ATGAGAGACTTTTCTCGCCCTATGTTTCACTCAACAACCTTGTTACAGATAAGCTTGCAT
 60862  GAGGCATTTTTGTCATACAATAGATCTTTCCCGGAAATATCTTGCATATTTAAACGTTGA
 60922  GGTCTTTTCTTATTAGTGACTTATCCTTATCTTGCATGAGGGATTTTTGCTGTTCAATCA
 60982  ATCTTACTCAGCATGTTTCCTGTAGATAAGCTTGCATGAGGGATTTTTGTCATGCAATCA
 61042  TTTATGGTGTCATCTTTGCATCACCTGCTTTGAAATAAAAATTTGTCACTTCTCTTGTAT
 61102  AGTCTTTCTAAAAATTATTTAAGTTGGACTTTTTACCTAAATCATTTCACGATCAAAAGC
 61162  ACTCACAAAGCTTGCGGAATATCAATTGAAGCGCCCTTTTTCTACCAATTGAAAGATCTT
 61222  ACAAATCAATATTCAACAAAGCCTCAAAAAATCTCTAGTAAGAATCCCCCGAAAACCATG
 61282  TTAGCCAACCCAGTAATAGCCAACACGGATGTCATCAACTTTGGTATGGTGATAAAAGCT
 61342  ATATCATTGTTGGTATAA
;     G-orf185 ==> end
 61360  TCAATAGATGTACCTAGGACTGAAGGAACTACAGAATATTATGTTGGAAGATATGTCAAC
 61420  AACTTTGTCAGGTAGATTTTTACTGTAAGAGACTGGAGCATTATTCCTCAGTACTTCTCC
 61480  AAATCTGGATATTTTACATATCTTGTCTTGGAAACCTGGACGGAAAAAAAAGATGAGACA
 61540  ACAGTCTTCGTCCCAAAGATATTCATTTAGCTCAAGTCTAGCACTGGATATACTATTCTC
 61600  ACGGCATTGAGATAACTAAAGACGGCGGTTGCACAATAGTTCGGAAAAAACTACAAAGGG
 61660  TATTTAATCGTTGTGAGGAGTCATGTATGGCTTTTTACGGAGTACCAATTCGTTTTGGAC
 61720  ACTCCACGGCACGATACCAAAAGTAGGGTTTCATAAGAAGTGGTGCTACAAACATGGTGA
 61780  TTGGACTTTACTCGACTGTCTCACCCTGAAGAAAAGCCTCATCGTCCTACACAACTACCT
 61840  CCAGATGCAATACTCGATGGATATGGACATGAACTTAATGTAAAAAAGGAGGAAGAGTTC
 61900  GATTACATAAGATCTTTATTGTTCTGGTTGTCCTACATAAAAGGAAAACGCTCTAGGGAT
 61960  CTTCATAAGTAGCAAGGGCTACAAAAACTACCATCTGGAATTTCGGAATCTGTTATGGCT
 62020  TCTGAAGAATTGAGAATGAACCTTATGAGGAACATGGGTGATGTATGGAACAGTGATGAG
 62080  TTGGACAATCAGGCTAGAAGGCTTTGCTCCGAACTTAGCGAGGTTTTTCTAGATGTGCAA
 62140  GCGGCTATTACATTTTGATATATAACAAAGGTCTTACGCAAGTAAAGGTGACATGGAAGG
 62200  ATAGTATCCAGGATGTAATTAGCAAGATATTACCTTATTATTATTTTTTTATAGGTAACA
 62260  AGATTTTAACACTCATAGTTAAAAAAATTTATGACTTACTGATTAGTCTACAACATATTT
 62320  TTTTTTCATAATATTATTATTAAATTTTAATTTCAAAGTAATACTTATCATTTAAAAGTG
 62380  TATTTTTTGTAATATACTTACTTACACTACTAGGTGACAAACCTACATAATTAGCAGCAT
 62440  CTTTAATTGGTTTAAATTCTTTAATTAGATTATGAGATTTGTCATATAAGCAAGTTTTTA
 62500  CGCCTTTAGTTATTGATTTCAATTTAGCGATAGTTTACTTACTTACCTTAACCCTAGGTT
 62560  TAGAAATGACACCCTTACCATAGTGCCTGCCAACACGGCTTGAAGAAAATTTAACTGTAC
 62620  T
;     G-orf104_1 <== end
 62621  TTATCTAGTATGCTTATAACCTAATATAGAATTAGCTGATTTATTTGTATTAAGGCTAGG
 62681  AATTAATTTATCTAAATAATACTGCTCTCTATCTAATAATATCTTTTTATTAATAGTTAC
 62741  TTCAATACTATGCAAGGCAAAATCTACATTTTCAATTATAGCAAACTCTATATTACCTCA
 62801  TCCATGTTTAATGACTAAATTGTAAAATTTACTGTTATTGCTTTTGTAAATATAACATCT
 62861  ATACCTATGTTGTCTAAACCGTTGGGCAATATTTATAGCAGAACCTATATATACCTTGCT
 62921  TTTATCTAATTTTAA
;     G-orf104_1 <== start /note=GIY ;; evalue:1.2e-12
 62936  TCTCTAAACATAAGTGCCAGGGCTTTGTGTCAAAAATTTATTATGCCCCTTTATAATAAA
 62996  TGATTTTTCATTTAAATTATATAATACTACATCTTCCATG
;     G-trnL(uag)_2 <== end
 63036  TACAGGTAACAATATTTGAACTTGTACGGATTATATCCATTACATC!CTA!AGTGTAAAA
 63094  ATTCTACCAATTTCAGCATACCTAT
;     G-trnL(uag)_2 <== start
 63119  TTTTTTTTTTATTATTTATAATTAATAATTAATACTCTTAAATTATAAGAATATATGAGA
 63179  TGATTGTTCCAAAACAAATTTTCACATACTATGTATGTCTTCCTTATGTTTTTAATTAAC
 63239  CAAATCTAATATATGTAGGTGACTTAAACGATTAGTATTAAGCGCGTCTAAAGCATGTAA
 63299  AGTATCATGATCAGTTGTAGTTGATCTATGAGAGTTTACATAATCCTCATACATTTGCGG
 63359  GGTATCATCACTATTAATACTATAATACAAAGATATAGGTAAAATATAATTTAAAGGAAT
 63419  AAATCCTTTATAGTGAGGGATATTATATTCATCTAATAAACTTGAAAAATTATGATAGGT
 63479  ATAGAAAGCAATTTTAGTTTAATTGCAACCATAAAAGATGAAAAACTGCCTGCGTAGTAG
 63539  TCAATAGTAAATAATACAGTATCATATAACTGATCTAGTATACTTTCTATGTTATGACCT
 63599  ATCAAACTTTTTACCTCAACAAAATAATAAGGTTTAAAGTAAGGGATAAGATCTACATGT
 63659  TTTTCTCTAACATAATCAGGACGTTTTATACTACCTATTTATATCTGCTCAGGTGTAGTA
 63719  AATGAATTGTTTTATTGTTTAAAATAATGGTTAACGATAGATAATGGAGCTCTGCTAGTC
 63779  ACATGCTCTTGGTTATTGTCTCCTTCTAGAGAGATCCCTCTAATACCTTATATATTAAAA
 63839  TACTTCATATCAAAATATTATTTAGTTTACTTCTGTTATATGTCGGCTGATAACTTTTTT
 63899  TTACCCACTTACCGTGCTACACTAACTTGTAATAGTTTATGTAATAAACTTATCAAATAT
 63959  ATAAATAAGTAAGCTTTAAAACGTATAGCTTTTAAATATTTTTTTTTAATTGATTTTATT
 64019  AATTTTATTCCCAAAGGGCTGCTCAAGATAAAACTTGAACTTATAGCCTAAATATCTTCA
 64079  GAGTTCCGCTCTACCAGGTTGAGCTTCTGGAGCTTTTATTATAATATTTTGACTAGAGTT
 64139  TTTCTAATATAAAACA
;     G-trnA(ugc)_2 <== end
 64155  TGGAGATATTAGGACTCGATCCTAAAATAACGGTAT!GCA!AAATCGCAGTTTTACCAAT
 64213  TAAACTATATGCCC
;     G-trnA(ugc)_2 <== start
 64227  TTTACTTATAATTTACACTTATATTTTTATAAACTTTTTAACACTTATTAAGTAAAAGTA
 64287  CATAATAATGTACTACAAACATACTATCTACAAATAATAATATACAAATAAAAAAAAAAC
 64347  AATTTATAAAATAAGAAAAAACTATTAATAAATAGCCGTTTATTCACAAAGGTTGTTGTT
 64407  TTACTAAACAGTCTACTATGTAAATTGTAGCATATGATTACAGCTAAATATTTATTATCG
 64467  TTTTACTTACAATAGTAATTAACCATATAAT
;     G-trnE(uuc)_2 <== end
 64498  TAACCCACTTGTGAATTGAACCCAAGATTTAATGGT!GAA!AGCATTACGTCTTAACCTC
 64556  TTGACTAGTGGGTC
;     G-trnE(uuc)_2 <== start
 64570  TTAGATTT
;     G-trnL(uaa)_2 <== end
 64578  TATCAGAAAAACGACTTGAACGTTTACGATTAAATATCAGGAAATC!TTA!AGTTTCCCC
 64636  TGTCTACCGATTCCAGCATTCGGAT
;     G-trnL(uaa)_2 <== start
 64661  TTTTTTATAAATTAATTTATATTATTAATTTATATTATTAAATAATATATTAT
;     G-orf120 <== end
 64714  CTATAAGATAATATCGCTAGTATGTTTAGCCATAAAACTAAACATGTTATGTATATCTTC
 64774  TTTGTGTGAATCATTCAGCATGTCTAATATGTGGAGGTGTTCAAACGAACTAATACTTTC
 64834  CGCTCCTATATTATTTAATGTTTCAGGATTTGTGTTAAAGTTTATCCTTCTTTTATACAA
 64894  TAAGTATGCTTCTTTAACTATAGCACCCTTTAATCCTGAATTAAAATCTATGTAATTTTT
 64954  TTCAGGTATAATATAGTTTAAGGGAATAAACCCTTTATAATTTTTAATGCCATAATCATC
 65014  TAACAAACTAGAAAATGAATAATATACGTAAAATGCTATTTTAGTTCCTTTTATACCTAT
 65074  CAT
;     G-orf120 <== start ;; mfannot: TTG upstream: 65229
 65077  AAATGCTGAAAAGTTATTGTACGTTAACCCATAATCATCAATAGCTACGAAAAGAGTATC
 65137  ATGTAGTTGATCTAATATCTTATTAAAGTTACTGTTAATTATACTTTTAACCTCTACAAA
 65197  ACAATGAGGTACACTCCTATCGTCTTTTTCCAAATATTTTTCTATAGATATGTCGGGCTT
 65257  TTATCTAGTAAATTCCTGTATCTGTTCAGGTGTCTTATGAAACCTTTGTACCGGAAAGTA
 65317  AACCTGCGATAAACCTAACGCTACTCTACCACTCCTGTGCTCATGTGTAATTCCCCCCCT
 65377  CTCTAATTCTATTTATAGAATTGTTTAATGATTTTATGTCAAAATATTTCATGATTTATT
 65437  ATTTATTACATAAAAAAAAAGACTTAGTTTCCTTTTTACCGATTTAGAGACCTAATAATA
 65497  GCATAAACGTTTAACATAATAAATCTGCCAATACAAAACTATCTCTAACCTTATATTGTT
 65557  AAATGTCGGTAGGCCCTTACCCACGTTTTCTCAATTTACCTAATAAAAGGCGTTGTTTAT
 65617  AGTATTTATTACGTTACTATCTATCTATTGTAATTTGTAATATATACATATTGCC
;     G-trnI(uau) <== end
 65672  TAAGGATAGAATGAATCGAACACTCATCTGAGCTATC!ATA!AGCAGCTTGCTTTACCAA
 65730  TTAAGCTATAACCTT
;     G-trnI(uau) <== start
 65745  TATT
;     G-trnM(cau)_4 <== end
 65749  GTGCGGACAAAGGAGTTGCACCTTTATTTACGGGTC!ATG!AGCCCATTATGTTACTATT
 65807  ACATCAATCCGCA
;     G-trnM(cau)_4 <== start
 65820  TATGTAACTACTTAAATTACTTTACTCATTGTTATATTTTAATATATTAATAATAAAACA
 65880  TATTATTAATAATATAATAATAAATAAC
;     G-trnT(ugu)_2 <== end
 65908  AGCCCAGTGCAAGTATCGCACTTACTTCTACCGATT!ACA!AAACGGTTACATTACTTTT
 65966  ATGCTAACCGGGC
;     G-trnT(ugu)_2 <== start
 65979  TTAATGTTATATTAAGTGTTTTTATTTATAAAAAGTTACTTTTTACAGCCAATTAATACC
 66039  ATGTTTTTATAATGAATATTTATTATAAAAAATATCAGTGTTTAAATAAATCCATTATAA
 66099  TAATTAATTATAAAACAATACATTATAGTAATTAATCTCAATAATTATAATATTATATTA
 66159  ATTTATATTTTTACAGCCTTAGT
;     G-trnR(ucu)_2 <== end
 66182  ATTCTCACCTAAGACTTAAACTTAGATCTAGATATT!AGA!AGTATCCTGCTCTACCATT
 66240  AAGCTAGTAAGAA
;     G-trnR(ucu)_2 <== start
 66253  TTAGACAATATTATTATAAAAACTATATAAATG
;     G-trnC(gca)_2 <== end
 66286  AGAGACAAGGAGGAATTGAACCTCTTATGTTTGATT!TGC!AGTCAAAATGTAAAACCTT
 66344  TTACAACAAGTCCC
;     G-trnC(gca)_2 <== start
 66358  TTTTTCCAGGTTATTAATTAACATAATAACTTTAT
;     G-trnR(acg)_2 <== end
 66393  AAACGTGTACAAGATTCGAACTTGCAACTATTGTGTT!CGT!AGCACAATACTCTGACTA
 66451  TTGAGTTAACACGCT
;     G-trnR(acg)_2 <== start
 66466  TTTATAATAATTTATATAATATTTAATTAAAGATCATATTCTCTACCTGCTTACTTGTGG
 66526  TAGTGTCTAGGTACGGTAAATAGAATATTATAAAAATAATAGCATATATTTTTTTTTTTT
 66586  TCAGAACATTTATAACTTTTTCTTTAATACAAACTCATAAATTAATTATTAAAGAGTATG
 66646  TGTATGTAGTAAATACTTATAAATGTTAAATATACGCGATATATACCCTTCGTTTAATCC
 66706  TTTAGGAAAAGTTTATAAACTTAGGGGCCGTTACTTTAACTGCTCTTTAAATACCATAAG
 66766  CTTAAGGCGAGGGGGTCACCCTTTTTCGTTATTCATGTCAGCATTATCACTTGGTATAGT
 66826  CTATTTATAACTATTTTAGGACTATTTTTTGTTTATAGTAAGTGTATTTAATATAAAAGA
 66886  GTTTAGATTTAAAACCATACACTTATATAGGTTTCGCGGAAAACCAGCTATCCTAGTCAG
 66946  TTTTGTCTTTCACTAACTTACCACAATTCATCAGATATCTTTACAACGATAACCTGTTCG
 67006  AGCTTTTATAACCCTGATCATGGTAAGATCACTAGGCTTCGGGTCTAATACTAGATACTT
 67066  ATTCATTATTTAATAATTGCTTTATCTGGGATAAGATTTTTCTTAAAAGTAATCTCGCAT
 67126  CTAATATTAACTTGCTGACCCATTATGCAAAAGGTACGCTCTCGTTAATTTTTTAATTTA
 67186  AATTTGAGCTGCTTATAAAACTACTATTTCAGATA
;;
 67221  TTTCCCTTACGGTACTAATGTTCTGTTGCTTATCATGTATGCTATATCATTATTTAGTGT
 67281  TAGAGAAAGGTTTCCCTATATTCAAACAGATTATTTCCATTTTACTTTAAAGACTTTTAT
 67341  CTTTCATTTTTTAAGTGAAGAATAATCTCATTTGATTTCTTTTACTGAAGTTAATAAGAT
 67401  ATTTCAATTCACTTAGTTAAAAAGTTGGATTTATCCTAGATCTACAATTGCTAAAATAAG
 67461  TTAACAATGTTTTTATCAAGCTAGTTGATTTATAATATTTCTTTATGATACATATCAATT
 67521  CATCCATAATAATTTCTTTATATACTTCATATCGTTTCTTCTTACAATAAAATCGATAAA
 67581  ATTTTAC
;;     rnl <== ;; mfannot: 5' +/- 50 nt
 67588  ATTACATATTATTAATTAGTTTGTTTAATTTATTATTTATTTACTTAGCAATAAGCTATT
 67648  AATATAATGTTATTATTTTATTTTGTATTTAATCAGGTTTTACTTTAATTAAATATAAAA
 67708  AGTCGGTGGCAATAAATGTATAACTAACTAAACGATATATTTACTATTAATTAAAGGTAT
 67768  ACTAATAGTTAAAAGACAAGATTATATATTTTATTAATTAAACTATGTAAAATTTATTGT
 67828  CAATTAGTATTTAAATTAATAGTTCTTTGTTAACATTGTGGACTACTTAATTAAACAATT
 67888  AATATTATTCATTATATAATTATTCTTAATTTTTATATTATAATATATAACCTATAATAC
 67948  ATATATTATAATATAATATGATCTACTATCAGCCGATAGCGCATTTGAAACTAAGTAAAA
 68008  TGCAAAATCTAAGTTCATTAGATTTAAGTAATAACCTGCACCTATTACACTTGTAAGTAT
 68068  TGCAACTAAAGCCATAAAGATATAACCGTTGTCAATGGCAGCACTTATTATCATTGTATA
 68128  CATATAGCTATAAAAAGAAACCTATTGTAATTAAGATAATAAAAGCATTTAAAATACTGT
 68188  ATTGCAATAAAATGTGTTAGACCGCTAGAAGTGCTTGATTCGGAATCTCTGTATAAAGTA
 68248  GAAGAAATTAGTATACGTTTAGTACTTATA
;     G-orf332 <== end
 68278  TTAGTTTACATACCTGTATGTTTCCTGCAATAATTTAGTTAATTCACTACTAAATTTATT
 68338  GTCCTCTTTTAATAGTTTTTTTTTCATTAAGTATTCCTTACGATTTGCTTTACCTTTTTC
 68398  GCTTCTATCGTATTTTAACGAACGGGCTCTATTATCAGCTATACGTTCCTCAGTTTTTTC
 68458  ATACTTAGCTATCTTTTTCTTACCATTCTCGCTATTTCTGTATCTAGCACTAATCTCACT
 68518  ACGAGTTAAAGGTTTTTTTTTCTTATTATCAGTATCGCTTTTATTCCCTATACCATCCCC
 68578  TTTGTCGTTCTTGTTGTTTTTATTGTTTGAATTATTATTTGAGTTATAATTATTATTATA
 68638  TATTTTACTATTATGGGTTTTTTGATTATTTTTTATAAAAACAATGTTATAAACAAATTT
 68698  TATTAAAGATATACTAATTAAGCTTAATAATATAAATAAAGATAAGATAAATATCAATAA
 68758  AAATATTAAAGTTAATGTTTTATGCAATTTAAAATTATATTTACACAAATACGTATCTAA
 68818  GAATAATAGATATATTAAGACTCAAAAAGAAGATGTAAGCATTACAAATATAGCAGTAGT
 68878  TCAAAAGGAATTTACTAAGATAACGTATACTAAAGTAAGTAAATAAAATATACAAAGATA
 68938  ATTGCTTAAGTCTTTATATAAATAATTAAAGAGTGTTAATAAACATTTAAATTTATAATA
 68998  TAAATTATTTATATATAATAAATACCGCTTAATTAAAGGAAAAAAAGGTAATAATTCTAA
 69058  TACTATACAAATGAAAACAATTAAAATGGTCAGAGGTAACTCCTGAGTTAAGGTTAATAT
 69118  TAAACTACTTATTACAATTATAGAGAATAATATTGATTTATCACGCCTTATAGTTATAGC
 69178  ATTTGAAAATAATAATAATACTAATAAAGATATTAACAATGTTTTGCTATATGAAAGTAA
 69238  ATTATCTATTAAAAAAGTAAATTTCATAAAATTTAACAT
;     G-orf332 <== start
 69277  TGCATACTATAAAGTAATACACCTAATTTTATTACTTAATTATAAAAAAAAAATGCACTT
 69337  AATTTAACCTTAATACACTTAATTTAATATTAATACATATTATAAATAAAAAGCAGGGAC
 69397  TAATGTTTCTTATATATAATCTATTTTATAATACATATTTAATGGTTTTTACAGATTTTT
 69457  AGATAACTTATAGTAATCAAAAAAAAATTATTAATAATATTAATTAATAGTATATTTATA
 69517  CATAAG
;     G-trnG(ucc)_2 ==> start
 69523  ACGGCTATAGGTTAATGGTAGACCGTTCGTCT!TCC!AAACGATGTGTATCGATTCGAAT
 69581  TCGGTTGGCCGTA
;     G-trnG(ucc)_2 ==> end
 69594  TATTTAATTTTTTTTGTAAAAACTTTTTAAACTATCTATAATAAACATCATTAAGAAAAT
 69654  AATGTTTATATATAGTAGAATTAACTTACAGTATAATGTTTGTAAGTAATACATATATAA
 69714  TAAGTTATGGAGTTAATAACTTAATACCATTCATCATCCAATTACTTTAAATTT
;     G-nad3 <== end
 69768  TTATATGACATAATAGGCTTGTCTACTGTCAATAGATAAGGCGTTTTTACCTAATTCAAA
 69828  TACAAAACCTAAAGTTAGTACTAAGAAGAAAATTAACATAACAATTAGACCGAATATTCC
 69888  ATTAATATACGCACTTACTACATAAGGATATACTAAAAGTATCTCCAGGTCAAATAATAA
 69948  GAATAAAAGGGCAAATATGAAAAATGATATACTAAATTCACTTCTGTTTTGACCTAAAAA
 70008  CGAATGAAATCCGCATTCAAATGCACTATCTTTTTCATCATACGGATTATGTGGTGCTAA
 70068  TATCAAATTTAATCCTAAAAGTACTAAAGATAATATAGGTACAAATATAAAAAAAAATGT
 70128  TTGACTTGTCAT
;     G-nad3 <== start
;     G-nad2_2 <== end
 70140  TTAAGCCTTAAATAAAATTATAGTTAACATACTAACTATGCTGAATCATTCTTCTGGTAT
 70200  ATATATAAATAGTAAAAGTAGAAGTGTCAATATAGATATACTAGTACTTAAAGAGCTATT
 70260  AATTATAATATTATGCGGTTTAATTATAATTGTTTCTAAATTGTTATTATTAGTGTGTAC
 70320  TTTAATATTTGTATTTTCAAGTTTTGGATTATTAACATAATCATTTTTATAAAAAAATAT
 70380  TTGTTTTATTAGATTTAAGTAATAACCTGCACCTATTACACTTGTAAGTATTGCAACTAA
 70440  AGCCATGAAAATATAACCGCTATCAATAGCAGCACTCAATATCATCTGTTTTGCAAAAAA
 70500  ACCTATTATAGGTGGGATACCTACAAATGAAAATAAGGTAATAGCTAAACTTACAGCTAG
 70560  GTAAGGATTGATGTAAAAATAACCTTTTATTTCATTTATAAATTGTACTGGTGAGTAATT
 70620  ATCGTTAGCTAATCTACCATGTAAAGGTGATTTATTATCATTGTATACATATAGATATAA
 70680  GGAAAAACCTATTGTAATTAGAATAACAAAAGCGTTTAAATTTGAAATACTATACTGTAA
 70740  AATATAAAATATATAAGACTGTATTGATTCAGTAGAATTTATACTTAGGGCAAGTAAGAT
 70800  AAATCCAACATGACTAATTGTGCTATAAGCAAATAATCTTTTAATTCTAAATTGTGTTAG
 70860  ACCTAAAACGGAACCTACTATTAAAGAAAGCAAACTACTTAAAATAAATATATTTTTTCA
 70920  ATTAAAAGAAGAAAAATCATAATCAATATAATGAACTATTTCTAGGAAAAAAGCAAATAT
 70980  AGATATTTTAGCCACTATAGCTACGTAGGTTGTAACTATAGTAGGTATTCCATCATATAC
 71040  ATCGGGAGATCAAAAATGAAAAGGTGCGGCACTTACTTTAAATAAAAAACCAATAAACAT
 71100  TATAATTAAGGCGGTATTAAAATAATAAGGCTGATACATAAGCATAATAGGAAGATTTTC
 71160  TATTTGACTTATGTTAGTTATGATATATACATTGTCTAAGTTCGTGGTACCTGAATTTAT
 71220  ATATAATAAAGCTGAGCCTAATAAAATAAAACATGATGATAATCCTCCTAATAAGAAATA
 71280  TGTAAGACCACTAGAAGTACTTGATTCTGAATCTCTATATAAAGTAGATAATATGTATAA
 71340  ACCATAGCTTTGTAATTCTATAGCTAAAAACAGAGATATTAAGTCAGCTGAACCTATTAA
 71400  AAATATCGCTCCGCATAAAATAAAGACTATTATTAGACTATACTCTATTACTCTAAACTG
 71460  TTCACCGTTCTTATTGTTAATAGTATTTTTATTATAATACATTTTATTTAGTAATAAACT
 71520  ATATATATTTGATAACTTTACTACATATATTTTTCTAGGATAAAATGCATTAAGTGTTAA
 71580  TATAATAGCAGTCATTAAAATAATGAATACGTTAAAACTTTGGCTAAATGTAGTTATGTT
 71640  TAATAGTCCACCGTATATTGAAAGTCCAGCTTGTAAAGCTTTCATATATATATTATTATA
 71700  TGCCAATAAAGTTGTTAATATTAGACTACTTATTACAATTCTAGAGAATAATATTGATTT
 71760  ATCACGCCTTATAGTTATAGCATTTGAAAATAATAATAATACTAATAAAGATATTAACAA
;     G-nad2_2 <== start
 71820  TATTGGTAGTATATTTTGTATTAAAATTACTTAAATTTTTAATAAGAGTTATATTAGAGT
 71880  ATTTCTACATTCTATAAGTAACTTAATAATTATAATGTTAAAATGCCTCAATCAGTTCCT
 71940  TTATTATTAAGAGGTAAATTATCGGGTTGTGCTGTTTTAAAGTCATGTAATTACAACAAA
 72000  TATGATCTTGATAAAGATATAAAACGCCTGGAAGAAGATTTTTAAAAAGTCCATGGAAAA
 72060  TGAGAAGATTTTAATGAAATAAAAGAAATGGAATTAGACGTTGCGGATTAAGGTGAAATT
 72120  ACTGAACTTACAAAATTTATTGAGATACGGGTTAAAGAAAAAAGATAATTTTGTCGGCAG
 72180  ATTAGACCAACAAATAGATCAAACCAGTTATAATAACAAATATATCAAGGAAAAATATTT
 72240  AGAAAAAGTAGCCAATAGTGCAAAAGAGGATTTAGAATCTAGAAACAATACATTTTGAAT
 72300  TGGGGGATGAGGAAGCTAAGAGATTAGCTGAAAATTTAATGAAAGATTTGGAAGCTCAAC
 72360  AGAACAAATGGCTAGAATTAATGGAAAAGTTAGATAAAACTTACACCTATATTGCCACTA
 72420  AATAATACTTCTTATGAATTTTTACCTCAAAACTCATCAGACCTACACCCTACTGATTTT
 72480  AACTCCTTCGACCCTTTTTAAGAGTAGTCTTTAAACAATAAAAAAATATTTTTGGTTAAC
 72540  TTAATTTTAAATGAAAGTTATATGATCAGGCCTTCTAAATAGCATAAGTAGCATAATTAT
 72600  TATAATGTTATT
;     G-atp8 ==> start
 72612  ATGCCTCAATTAATTCCTTTTTTTTTCATAAATCAAGTAATTTTTTCATTAATTATTTTT
 72672  GTCATCTTAATCTACGTCTTTTCTAAGTATATCTTACCCAGGTTTCTTAGTTTATTTGCA
 72732  ACACGTGTATTCATTAGTAAATTGTAA
;     G-atp8 ==> end
 72759  TATATATATATATATTAGAATAGACTATGGATATGTTAATATATATATACATATAGATTA
 72819  CTT
;     G-atp6 ==> start
 72822  ATGGATAATTTTATAAAAAGTCCTTTGGATCAATTTGAAGTAAGAGATTTATTAAGTCTA
 72882  GATGCACCTATTATAGGTAATTTATCATTATCTTTAACTAACATAGGTATGTACTTGACA
 72942  ATAGCTGGCTATTTAATTTTTTTTATTAGTTTACTATGTACAAACCAGAACAAAATACTA
 73002  CCTAATGCTTCATCTATAAGCCAAGAGTCTCTATACTCAACTGTCCATAGTGTAGTTATT
 73062  GGTCAAATTAACGAAAAAAAAGGACAGGTATATTTTCCTTTCATTTATACTCTATTTATA
 73122  TTCATATTAATAAATAACTTAATAGGTATGATTCCATACAGTTTTGCTAGTACTAGTCAT
 73182  TTTATATTGACCTTTTATCTGAGCTTTACAGTAGTATTGGGATCTACTATATTAGGTTTT
 73242  AGTAAACATGGTTTAAAATTCTTCTCTTTATTTGTACCAGCAGGTTGTCCATTAGTTTTA
 73302  TTACCGTTACTAGTGCTAATTGAGTTTATATCATATCTTGCAAGAAATGTATCATTGGGT
 73362  TTAAGGTTAGCAGCTAATATACTTTCAGGGCACATGTTACTTAATATTCTTAGCGGTTTT
 73422  ACATATAATATAATGACTTCAGGGTTTTTTTTTTTATTATTAGGATTTTTTCCTCTTGTA
 73482  TTCATAATAGCCTTTTCTGGATTAGAATTAGGTATCGCCTTTATACAAGCACAAGTATTT
 73542  ATAGTATTATCCTGTTCTTATATTAAAGATGGCTTAGACCTACATTAA
;     G-atp6 ==> end
 73590  ATAATGTTTATAATATACCATTTATTTAATAAATTAGGCCTTACTTATGTATACCATCAA
 73650  AATATGTAGATAATATCAATTAATATGGCTAATAATTTATTATGTCTTTATATGCAAGTG
 73710  TCACCTAATTATTTTTAATGGAAGTTACCTTATAATTTATGAAATAGTACTGTATCTGAA
 73770  AAATAAAGATGCTTTTATAATTAATACATGTTAAATTTAAACCATAGGTTCCCTTTGAAG
 73830  ACTGACCCTAATGTAGTTAATACATCCCATATAAATCCTTTGTAATAATAGGCAATTTTT
 73890  TATGATAATATGCTTAAAATAATAGAATGCTAATATCATGTAGAGGAACATATAGAAAAC
 73950  AACTTAGCGTCATCATAATACATAAATAATTTTTTTTTTATTATTAAAGAAGTGGAGTAG
 74010  CAAGGGGTTAATTTCCAGGTAAATAATATTTGTTATTACTTTTACTGTATTTCATAGTTT
 74070  CAGTTTAAAAAGTTAAGTAT
