# Supplementary material for: Global Characterization of Fungal Mitogenomes: New Insights on Genomic Diversity and Dynamism of Coding Genes and Accessory Elements
Source: Front Microbiol. 2021 Dec 1;12:787283. doi: 10.3389/fmicb.2021.787283 (PMC8672057; doi:10.3389/fmicb.2021.787283)
Supplement: Supplementary File 1 — de novo annotation files of the 685 mitogenomes investigated in this study. Annotation was performed with the Mfannot program. [file Data_Sheet_1.ZIP › Supplementary_FileS1/NC_022144.1_Glomus_cerebriforme_voucher_DAOM227022_mitochondrion_complete_genome_mitogenome.mfres]

;; Masterfile modified automatically by mfannot version 1.35
;; on Thu Dec 24 20:17:39 2020 by user pfonseca on host LGCM-PROC
;;    - Gene Totals: 52
;;    - List of genes added:
;;      atp6                 atp8                 atp9                
;;      cob (2 introns)      cox1 (5 introns)     cox2 (1 introns)    
;;      cox3 (2 introns)     nad1                 nad2                
;;      nad3                 nad4                 nad4L               
;;      nad5 (1 introns)     nad6                 orf104              
;;      orf107               orf108               orf110              
;;      orf1128              orf115               orf120              
;;      orf122               orf149               orf152              
;;      orf219               orf228               orf361              
;;      orf433               rns                  trnA(ugc)           
;;      trnC(gca)            trnD(guc)            trnE(uuc)           
;;      trnF(gaa)            trnG(ucc)            trnH(gug)           
;;      trnI(gau)            trnK(uuu)            trnL(uaa)           
;;      trnL(uag)            trnM(cau)            trnN(guu)           
;;      trnP(ugg)            trnQ(uug)            trnR(ucg)           
;;      trnR(ucu)            trnS(gcu)            trnS(uga)           
;;      trnT(ugu)            trnV(uac)            trnW(cca)           
;;      trnY(gua)           
;;
;; end mfannot
;;


>NC_022144.1 Glomus cerebriforme voucher DAOM227022 mitochondrion complete genome gc=4
     1  TCTTCGCCTTCTGAGACTCCCCCGGCTACGCCGGCCCCTTCTTCCTCGGCCCCGGTCCCA
    61  CCTCGGCTTGGACCTAGGGGGGCTCTTAAAAAAGTTCCCCACCAGAGATTACTGCACTAG
   121  AACCATATGAAGAGGAATTTGAGCTATTAGATGCTTGAGATTAAATAAGTTGAGTGAGGG
   181  TAAGGGGAGTCCAATTGACTCCTGCTAAAGGAGAAGGCGGTGGAGAGGTATATTGAGAAC
   241  CTTTGAGGTTAGAGTCTATGTACTAGAGCCTTGATTTTGGATAATTTACCATATTTCTCT
   301  TCTCTTTGAATCTCTAATAATTCCTCTCTTATTAACCTTTCCTCTATACTCTTAATTTCT
   361  TACCCGGTCTCGAACCGTTGGCTCTACGCCCCGGTCCCACCTCGGCTTGGAGGGGCTCCT
   421  AGGGGCGAGGCTATCCTATTTTACTCTCTTTTTATATCTGATTGTGTCTATCAGTACTAA
   481  ATTTTTGACTTCCATTATAT
;;     rnl ==> ;; mfannot: 5' +/- 50 nt
   501  GGAGGAAATCCGCAGCGATCTGGAATGTAAAACCAAGTATAACAAAGGGGCTACTAGGGA
   561  TGACTAGGCAATGGATCGGAATGAGGTCAAATCCAAACTGTCGAATCCTAACAGGGTATG
   621  TTAACAACCCGGTCTCGACGATCAAGGCCAAAAGGTGTCCCGCCTACCCTGGGAACTGAA
   681  ACATCTTACGTACCAGGAGGAAAGGAAATCAACCGAGACTCTACAAGTAGTGGCGAGCGA
   741  ACGTAGACAAGCTATCTCTGCCCCCAAGGGACAGGCCCTCGGCTTGGACCTTGGGGACTC
   801  AGGTCAGTACCCGAGGTGCAGATGGGGACGCTAGCCCGACCTGCCAAGACCCTACTCCTT
   861  TAGGCAAGCCCTAGCCCCGTCGGGGGCCGAGAGGTCGTATGGACCGAGGTTTGCAAAGGT
   921  AGTGTGCGGTCTAGCAAAGGCATAACAATGGCTTGGAATAGCTAGCCACAGATGGTGATA
   981  GCCCAGTGATGGCATGGCTTTGCTCAGCTTGAAAAATAGGGAATAGGTGGCCGGATCTAC
  1041  CCCAAAGGGCCATCGGCC
;     G-orf122 <== end
  1059  CTAGGGGGGTTTGGCCAGTGGCCTATGGTAAACTACCCCTTTTCTGTACCTCGAAGGTAG
  1119  GTGCCCGGGAGAATTGGCGGCTTGCCAAGCTGCTTTTATACTACCCTGCCTGTTAAGGCA
  1179  GGAATGGTGTACCATCATCAAGGCTAAGTATGCTCCATTGACCGATAGTGCAG
;;
  1232  AGTACCGTGAGGGAATGTTGAAAAAGCAGGTAGTAAACTGGTGAAAAGCCTGAACTAGTG
  1292  GCTCCACAAGCAGCTGGAATCTTAGCAGTCATTGGCTCCGGCTCATGGCTCAATGTGGGA
  1352  TGACAGCGTACCTTTTGTATAATGGGTGAATTGCTTGCCCATGAGGATTGTGAAATCCTT
  1412  TGAAAAACTGACTCAT
;     G-orf122 <== start
  1428  GACCAGGGATGGTCGGTATTATGAT
;; mfannot:     /group=IA3 (8.90e-32)
  1453  tagctcataatgctaacggtgaaacctaaggagatattctctatggcaataccgtgggaa
  1513  gttgagaaatcgtaggaataggtggacaaatgtagtccattagagtaattctaaagcaca
  1573  tagagcaaataagattacttctttttctcaaccctgtaacgactgattcgaaagaagaga
  1633  ctaatatagattggtaacacgtcagcactcaaatattccatgaaatcatggtaaacaatt
  1693  cttaagaagtaattatccttaaataactcaatcatgagaatttcctgtttacctaaaatt
  1753  tctttgagttgaaggtatagtct
;; mfannot:
  1776  AAACAGATATGAAAATATCTGAATATTTGCAGCAAGATGATGGTGGGTGCATGGTAATAG
  1836  CCCTAGCTAAAGCGACCCCGGTTTAGCCCCAACCTGTCGGACCAACTCCCCCGGTCTTGG
  1896  CTGCCAGCCCAAGGTCTAGGATAGCCCCCCTAGGTCCAACCCGAGGGCCTGGCCCTTGGC
  1956  GGACCGGGGTTTCCAAGCCAAAGGGTCGGGGCCACGAAGCGGGGGGTGGGATCTGGCAGA
  2016  GGGCTCCGGCCGGTGATAGTACCGACCATCAGACCCGAACCCAGGTGATCTTGCCATGGC
  2076  CAAGTGTTATTTCATAAGACTGAACGGGTGTTCTGGACGCCCAGTTGAGGGGTGACCCTC
  2136  AATG
;; mfannot:     /group=IA3 (1.26e-42)
  2140  taaatctggctcataacggtgaagcctaaggtcttaagagactatggtaataccgtggga
  2200  agttctataatcgtagaaaccacctccttagagatactcttgatggaggacatagtcttt
  2260  tatagaaccccgtaacgactgactgaaaggaaggcttttaatccaagtcccctaggtcca
  2320  agcagctcggactacgcggaccggggttaaaggcaacacgccagcacttctaggtttcag
  2380  ccaattatggtgttagcataatatatcaggtagactgataaagcaggaagactatgagat
  2440  gaagagcaaaacttctctttagattgcagtcttaatacggtccaatctacccaatacagg
  2500  atctatgttaaaaccaact
;     G-orf108 <== end
  2519  ctaccctgcccctaggaccaatggcctacgggtcatgggccggggtggatcaattccgag
  2579  ctttaatctctccttatttctttccttccggaaaatgctgtacaaattacagtaatgtct
  2639  attgggtagggtcaggatagggagtataaatattctaacacctaaaattggtaagaagtt
  2699  gaaggtatagtct
;; mfannot:
  2712  ACTCCAGTACGAAAGTATTGGGCAATAGGTCCGTTGCAAGGGACTCCGATGAGCTGTGGC
  2772  AAGGGGTGAAAGGCCAATCTAACCTGGAGATAGCTGGTCTTCCGCGAAACCCGTTTTAGC
  2832  GGGTCGCCCATCAT
;     G-orf108 <== start
  2846  TGTGATCTAACCCTAGAGGACCCGAGCCGTAGAAGCCCCGTACGAACCGAAGGTGACCGG
  2906  GGGGACAGCCTTGGGTGTGCAGGTTTCAGCCCTCGGCAAGCCCCCCTAGGTCCAACCCGA
  2966  GGGCCTGGGCGGACCGGGGTTCGTTACTAGACGGTACGGCACTGGAAGCCACGCAGCTTC
  3026  GCTGCATAATCGGGGGGCTGTCATGGCTCTATCGATGGCTTCTAACCCCGGAAATGTATA
  3086  GTATACAATGGTGGGCAATCAGACGTATCGTGATAAGGCGATTCGTCAAAAGGGCAACAG
  3146  CCCAGAACAGGTGTTAAGGTCCCTAAGAACTACTGAGTGAACACAAGGCAGTCCTCTCCA
  3206  GTGTTTCTCCACAAAGTGGGCTTGGCTTTCAGGCCTATCCTTTCATAAGGATAA
;; mfannot:     /group=IB (4.04e-19)
  3260  caatttggctatatgctggaaactcctgtaagatgttagatggtcatacctaaaccctac
  3320  cctgcccctaggaccaatggcctacgggtcatgggccggggttaccaacaattctaacat
  3380  agggacaatcagcagggaagttaaaagattaacccctcaacgaccacacgccgaaactaa
  3440  actacaagtagttaataaatctacatcccggacttttcaattacaccacactaccaagaa
  3500  ggaagcttttgtttactttctcctttaggacccgccccctaggaccgccccggtccggga
  3560  caggccctcggcttggaccttggggacttgaagggtctagggaagggggtagggtttaac
  3620  ctgtagtttagtatgatatggtct
;; mfannot:
  3644  AAACATGGTTGAAAGATCATGATATAATATTGTGGAAGCAGCCACCTTTTAGTGAAAGCG
  3704  TAACAGCTCAGTGGTCTGAGCTTCCCTACCAGGCCCCAGTCCACGTAGGCCGAGCCTGCT
  3764  TGGCCCTAGGGGACTTACTCTTCTAGTGGGAGCACCTTCGTAGGGAGGCCTTTCAGGGCG
  3824  CCAAGAATGTAACGGGTCTATAGTAGTTGTCTCCTTGGAACTCTCGAACGGGAATCTTTT
  3884  GTTCAAACCAAGGGGTGGCAGCCGGCACAGGTGCAGAGCTCCTCCGCCTGAATTTCCTCA
  3944  CCGAAACCCTGTCCTAGGTGCCAAATTCTAGGGGTAGCGGAATACCCAGCAAATGGAATG
  4004  AAGCTTGCTCATCGAGCCGGTGGACATAGCTGGGCTGAGAATGCTGACATGAGTAGCCTC
  4064  AAAAGAGGGGTATTCCCTCTTCGCCGGAAGCAGAAGGGTTTCATATGTTAGGTCCATACC
  4124  AGCATGAGTAAAGCAGCGGCCTCTAAGGCAGCTTAGAAGGGAGGCCTTCTCGAAGGAGTC
  4184  CTAGGGACCAAAAGCTCTTGGACTTACACCTGTCGATGAGTAACTCTTCTGTAGGGCAGT
  4244  AACCTTCCTTAAAAGTATACCTTGCCATAACGCACCCTGGTCATTAATTATCCCTGCTCC
  4304  AACGAATCTCTCGCACACAAGCGAGTTGTGCTGAAGCCCTAGCCCCTAGGACCGCCCCGG
  4364  TCCGGGACAGGCCCTCGGCTTGGACCTTGGGGACTTGAAGGACCGGGGTGCAAAGTACCA
  4424  GGTAATCAGAGGTATACTTCATGGGAGAAAGGTTCGGGAAAGAGCCCTACGGAAACCAGC
  4484  CCCCCCTAGGTCCAAGGGCCTGGGCGGACCGGGGCTGGAAAAGTACAACCAACCGTACCC
  4544  TAAACCGACACTGGTCTGCTGGTAGAGCATACTAAGGCGTAGAGGTAATCGTCTTGAAGG
  4604  AACTCGGCAAGATGACCCCGTAACCTAGGAAGAAGGGGTGCCACTTGTTAGGTGGCGGCA
  4664  CTAAACAGGGGGGCGCGACTGTTTACTTAAAACACCGGACTCTGCTAACACTAACGTGGA
  4724  TGTATAGAGTCTGATACCTGCCCGATGCTAGATAATCAACTAAGCCGTTCTAGGATGGCA
  4784  AGGGAAGCTCTAGTCAATGGCGGCTGTAACCTTGACGGTCTGGCTATATAGGGCCGTCTT
  4844  A
;; mfannot:     /group=IB (9.97e-19)
  4845  aaactcggctatttgctgagataccatattaggtaactagtac
;     G-orf228 ==> start /note=LAGLIDADG ;; evalue:1.2e-18
  4888  gtggtctttaaacaccttagaagtaagttaatagttttagtaaaaatgttctctacactt
  4948  gttttattcttctcgacctgtaacaatctagttaataatggtaatcagcaggaaagacta
  5008  gttgataatagcaattccaactcaccctgccccctaggaccggtggcgggtcagggccgg
  5068  ggggaggccaaaaagtattggctaggggggtttgcagagggtgaaggttcagtttcagcg
  5128  tctgtcaaggttcattctgacttcagatttggggttaatgttcagccagagtttggtgta
  5188  actcaacacgaaaatggtaagcatatcctagctgagtttagagacctgtttgacggcaaa
  5248  ggaaaccttcacttgaaacccggatcccaagacgtgtgggagtttaagttatcaggcttg
  5308  actaatcttatagatcacgttgtaccgttttaccttaagtatgtaatacctttcagtggt
  5368  aaagtaaaggaattcaacactttcctggaaatccttgagaggaaacaacggaaagagcat
  5428  tttacccaagaaggtctaatagatatggttaagctcgcttatacactcaatgaggagggt
  5488  aagggcaaaatgcgaaaacgaacactagaggaggtacttgctattatccgggacaaaaag
  5548  gcatactttgccaatcccaacaactag
;     G-orf228 ==> end
  5575  aatcctcagaggccatacgccgagcaggcaaaggtaccattctttctcttcttttccttt
  5635  gaccttacatttttaatatattcccgctacttaaaaataccccccctttgcctagacgac
  5695  gggcgagcggtcccagtgaggagaaatgatgatcctttccttgaagatatggtcc
;; mfannot:
  5750  AATCCCTTACGAAAGTAGAGGGTATTAAGCCTAAGGTAGCGAAATTTCTTGGCATTTAAA
  5810  TGATGTCCCGCATGAAAGGTTTAACGAAGCTCCCACTGTCTCCAAGACGAGCTCGGCGAA
  5870  ATTGAATTATCCGTGAAGATGCGGATTACCCCCAGCTAGACGAGAAGACCCTTTGAAGCT
  5930  TGACTGCAGCTAGCTAGTGTGTAACCGCTACTCGGTTGCAAAGGGAGTCGACTAGACAAG
  5990  ATACCTTGACCTTTGTAGTAGGTTTCACTGTAAATGCTGGCTAGTAGGCAGTTTGTCTGG
  6050  GGCGGCAATCCTCACCTAAAGTAACTGAGGAGTCCGAAGGTGTGCTTTGCTAGGTTGGAA
  6110  ACCTCTCTATGGCCATGGAGAGCCTAAGTAAGCGCAATGGTACAAGCATGCTTGACTGTG
  6170  AGACCTACAAGTCTATCAGGAACAACCCATTCTACCTACCCCTCCCCCTCGGGCAGCCCC
  6230  TCCAACCCGAGGTGGACCTGGGCCGGGGCGGAGATGCCACCCGGTGGCCAGGGCTGAACT
  6290  GCTCTTGTTCTCTACACTGTACTATTGCTAAGAATCTATAGTTACTGGTGAAACCGCTTA
  6350  TTTTAGACCCCGGCCCATGACCCGTAGGTCATTGGTCCTAGGGGCAGGGTAAGTATGACA
  6410  AGTATAGTAATTATCTTCTCTCTGCTGAAATAACTAAGCAAGCGGCTATACGGTTGCCTT
  6470  CTCGGCTCCGGAGATTCCCCCCAAGTCCAAGACGTTGGCGGACCGGGGCAGGGAAGCCTT
  6530  GCCGGTCGGTAGTAAGCAGGTAGAGTAAACATAGGGTAGCTAGGTGCAATGGGTTTAGGT
  6590  AACTAGGGCATAGTGACCCGGTGATACATTATGGAATGCTCATCGATCAACGGATAAAAG
  6650  CTACTTCTTAATCCCTAAGAGTGGCTCCTGCAAGATACTGGAAAATGCAGGT
;; mfannot:     /group=IB (5.63e-26)
  6702  aaatactactgtatgctggaaactccttagagtccttggtccgaagacaagacggaacaa
  6762  cccaagggattggacaatcagcaggaaaccagaagggatcctcagagactacacgtagta
  6822  aactagttaaaccctgcccctaggaccgccccggtccgaccaagggaaggccctcggctt
  6882  ggaccttggggacttgggagtccaggaaaggaccggggttctaattagttaagatatagt
  6942  cc
;; mfannot:
  6944  CCTCTCAATAGAAATATTGAGTGAGTCCCAATGACTCACTAAGATGTGTCCAATCATTCT
  7004  GTTTGCATAATTGGGAAACATTCATTTAGAGTAGCTTAAAAAATTCCCTCAAGCACAGAA
  7064  TGTTACAAGTCTTAGAAGATACTAGACTCAAGGGATAACAGGCTGATCCTCCACGAGAGT
  7124  CCATATTGACTGGGGGGGTTGGCACCTCGAT
;;
  7155  GTCGGCTCATCCTATCCTAGAGCAGTATAAGGTTCTAAGGGTTCGGCTGTTCGCCGAGTA
  7215  AAAGGGTACGTGAGCTGGGTTAAGTACGACGCGAGTCAGTACGGCTTCTATCTACTGGGG
  7275  GGAGTTGGAAGTAAGGAGGAAGCTATTTTTAGTACGCGAGGACTTAAATGGAGCGACCTC
  7335  TGGTTTACCAGTTATCAGCGGCCAATAAAGCTATGGTATGGCTGGGAAGCTACGTCGCGA
  7395  ATAGATAACTGCTGAAGCCATATCAAGCAGGAAACTACTCCTCTATACTTCCTTATAAAC
  7455  TTAGGGTAGACCACCCTATTGATAGGGCCTGGGTGCAATAGCAGTAATGCTTTCAGCCTC
  7515  GGGCTACTAATGGTTAAGCAACTTGGTTTTACCAGA
;;     rnl ==> ;; mfannot: 3' -20/+180
  7551  TCGTTCTACCTTGTAATCAGAGCAATGCCCCTTAACTACCGTTCACATAACCCCTGGCCC
  7611  CTAGGACCGCCCCGGTCCGACCAAGGGAAGGCCCTCGGCTTGGACCTTGGGGACTTGGCC
  7671  GCCCCTACCTAATAGAAAAGGGGGTTTTCCCTAGTGATTCTATGCTTCTTTTTAAGCATA
  7731  TGTTTGGTAGGGAATTGTTAAGTATAAATTAGTAAGGAGTAAAAGGGGGGGGTGCAAATA
  7791  TAGCCTCGCCCCTAGGACGTAGAGCCCTTGGTTCGAGACCGGGGCCCCGGTCCACGTAGG
  7851  CCGAGCCTGCTTGGCCCTAGGGGACATTGGCAAAGGTAAGATAAGTATAATTTAGTAGAG
  7911  GTGAAAATAGAGTTAGTATAAATGTGTAGAGGTGCAAGAATAGGGGAAGTTACCCTGCCC
  7971  CTAGGACCAATGGCCTACGGGTCATGGGCCGGGCCCCGGTCCACGTAGGCCGAGCCTGCT
  8031  TGGCCCTAGGGGTACGTGCTTTCCCTTGGAGGTAATTCAAGCATAGTTTTACCTTGAAGG
  8091  GTTTTCCTTGATTACCCTGCCCCTAGGACCAATGGCCTACGGGTCATGGGCCGGGGAAAC
  8151  ATAGGGGGACCGGGGCGGGTTGGACCTAAGGACTTGAAGGACCGGGGGAGACCGGGGGTG
  8211  GGTCGTCACCACTTGCGCCCTTTCAGGGCCATACAAAGAGGGAGGAAAATGGTTTCATAA
  8271  CGGTGATCATTATATCACGTGTTACTGGGTGTAATGGTCTTTAAGATATAACCTTTTCTA
  8331  CCATTGCAGCTATTCGACCTTATCTTTTGGCCCTTAAATTCCCGGTTGCTGGTATGGTAG
  8391  CTCTGCCCCCCCTCCGGCCACCTACAGCCAGTTCCCAAGCCCGAGGGCTCGTCCACTGGG
  8451  GGTCCGCGTAGGACTAGCCTGCTTTGTGGGAAATGTCGGATGTAAAAACAAAAGGACACC
  8511  CTGCCCCCTAGGAGCCCCCCTAGGTCCAACCCGAGGTGGGACCGGGGCCGTAGGCGGGTC
  8571  TAGGGCCGGGGGTAAAA
;     G-trnS(gcu) ==> start
  8588  GGAAAAGTGGCCGAATGGGTTAAGGCAATAACCT!GCT!AAGTTATGGGACTAAATGGTC
  8646  CTTGAGGGTTCAACTCCCTCCTTTTCCG
;     G-trnS(gcu) ==> end
  8674  CTACAAGAATCTATGTTTGTTTGATAATTTCCTTTCATTAAAGTAAGATCTCTCTTTATT
  8734  TTTGTCCTGGGTCTGGTCTCCCCACCCCACTTAATCAATAAACCTATTGGTT
;     G-trnT(ugu) ==> start
  8786  GTCGGGTTAGCTTAATGGTAAAGCTTTCGTCT!TGT!AAACGAGGTATGGTGGTTCGAGT
  8844  CCACTACCCGGCT
;     G-trnT(ugu) ==> end
  8857  CATTATGGAACCCTAATAATCCTACCCACCCCAAAGGGTCGGGCGGGTGGGACCGGATTC
  8917  CTCCCTAAACCCACCGCTCTTAGGTCCTACATTCCGGCAGGGGGGTGAGCCAAGCTTGGA
  8977  GTCATCCTATTTTGGTGAGCTGTAATAGATATTTCCCCTAATCGCTCCTTATAGAGATGA
  9037  G
;     G-trnK(uuu) ==> start
  9038  GAGTATGTAGCTCAAAGGTAGAGCAGCCGCCT!TTT!AAGCGGTTTTGTTGGGGTTCGAA
  9096  CCCCCACATACTCA
;     G-trnK(uuu) ==> end
  9110  GTTTAATGGTACTCTTGTTCCACTCTTTAACTCTGATTATGATGAACTATTCATTTTTCT
  9170  CCAAATCCTGGATTCTAAAGGAATCAATTGGCATGTTTCTACTCATTATACTAGTCATTT
  9230  TGCATCTCTTCTCGAGACCCCCCCACCATTTGTAGGACCACCCCGGCCCATGACCCGTAG
  9290  GCCATTGGTCCTAGGGGCAGGGTTAATTCCAA
;     G-trnD(guc) ==> start
  9322  GGGCTTGTGGTCTAACTGGAAAAACAATTAACTT!GTC!ACGTTGAAAGATGTCGGTTCG
  9380  AGTCCGTCCAAGCCCG
;     G-trnD(guc) ==> end
  9396  TGCCCCGGTCACCGTCCCGGTCCTTGCCCCGGTCCACCTCGGGTTGGAGGGTCAAGGATT
  9456  TGATTTCCCGAGCCAACCCCGAGCCGTGGGCTAGGAAGGGGTGATAAGCACACGGGGGGG
  9516  TGACAAAAGGAAGATTAGAAGCCTCCCTGCCCCTAGGAGCCCCCCTAGGTCCAACCCGAG
  9576  GTGGGACCGGGGCCGTAGGCGGGTCTAGGGCCGGGGGTGGCCTTGGGACAGGACCAAGGT
  9636  AAGGTGTCTTGATCACCAAACCCTTGTTACTTGAGCA
;     G-nad2 ==> start
  9673  ATGCTATTAATATCCATCTTACTCTTTTCGGCCGTTGTGCCTCTAACTTCCGTTCACATG
  9733  AGTACTCATGTTTTCAATAGACTAGCCATCTTAGTATTACTCTACTCCTCGGTATTGGCT
  9793  TGGAACATGCTCTATTTAGAGCCAATAGGTGTAGGCCTAGGGATCTATGGTGGACTATCT
  9853  CATGTCACTCTACTCTCTCAAGCATTTGATACCTTTATCCTGGCCTGCGCTTCCATTATT
  9913  CTGCTTCTTGGTTCCGGGTCCATACCTGTTTTTGGGCAGCAAAATTCAAGGTTTGAACCT
  9973  ACCCGCCTCCTAGGACCGGGGCCGGGGGTTGCCAAAGGCAGAGTGGCTGAATACCCTCTA
 10033  ATTATCCTCTTCACGACTCTAGGTATGAGTTCCCTTGTTTCTAGTAGTGATTTGGTCACT
 10093  CTCTTCTTGTCTATAGAGCTACAAAGCCTTGCTCTATACATCCTCGCCACGATCTATCGG
 10153  GACTCAGAGGCAGCAACATCTGCCGGTCTGAAATACTTCCTAGTAGGTGCGCTCTCTTCT
 10213  AGCTTGATCCTGCTAGGATCTTGCTTACTCTATGGATTAACAGGGGTTTCTAGTTTTGAA
 10273  GGGGTATATCTCCTGTGCTCAATGGCTGTAACCAATAGTGGGATCCATATAGCTCTAGTT
 10333  ATTATAGGTATTGCCCTACTATTCAAAATAGCTGCTGCTCCCTTCCATAACTGGGCCCCA
 10393  GATGTTTATGACGGGGTGCCAACCATCGTGACTACATGGCTAGCTATTATGCCAAAGGTT
 10453  GCCATCCTTGCCTTCCTAGGAGAGTTCCAGGGATTTACCCATCTAGGTAGAATTTACGAA
 10513  ACTGCCTACCCGATCTGGCCCAATATTCTACTAGTAAGTGCACTACTATCCCTAGTTATT
 10573  GGTGGTCTGCTCGGCCTAGCTCAATACCGAATCAAACGTTTGCTAGCATACAGTACGATC
 10633  TCGCACATGGGCTTCATCCTACTAGCTCTAGCTATCAATACTCCTGAGGGTATAGAGGCG
 10693  TACCTTTTCTACCTAGTGCAGTACGTACTTACGAGCACCAACATCTTCTTCGTGCTACTG
 10753  GCCTTTAGTAATCACCCTTACGGGTCCGCATGGGATACCCCCTCTTCTGCTGGCTCTTCG
 10813  CTCTTAGATAACGCTGAGCTGCCTAAAAAGGCACCGATCCTGTACATTTCTCATATTAGC
 10873  CGGAACTCTGATATTCAGTCAAACCCTGCGTTAGCCCTAGCCTTCGCTATCACCCTCTTC
 10933  TCCATGGCAGGGATACCTCCACTGGTAGGTTTCTTTGCTAAGCTGATGGTGGTTTACTCA
 10993  GCTACCCACAGTGGTTACTTGTTCTTAGCGACTATAGCAATCCTAATTAGCGTTATCAGT
 11053  GCAGCCTATTACCTACGAGTTATACGAGTCATCTTCTTCGATACTCCCCAATTCACTGAG
 11113  ACTACCACTTGGTGGGTACGTCCCAATGGAAATAATTCCATGGTTATAGGAACTATTACC
 11173  CTATTAATTATACTCTTCATAGCTAATCCCCTCCCAATACTAAACTGCCTGCACCTTCTG
 11233  GCTCTCTCTCTATTCTACTGGTA
;     G-nad3 ==> start
 11256  A
;     G-nad2 ==> end
 11257  TGTTACTTTTCTTCATCTTATTCGTTCCTCTGTTCGTGCTAATTCTTTTAGCGGTTCACA
 11317  TGTTGGTTGCTACCAACAACCCTGACTCTGCTAAAATGGCGCCTTATGAATGTGGGATGC
 11377  CCCCAGCTTCTGATGCCCGTCATAAATTCCAAATTAGTTTCTTCCTTGTTGCTATCCTCT
 11437  TCTTAGTTTTCGATCTTGAAATACTCTTTCTCTACCCTCTTGTTGTTTCTCTTTACCACA
 11497  TATCAACCTTTGGTTTTTGGGTAGCTATGGTTTTCATCCTTCTTTTAACAGTCGGTTTTG
 11557  TTGCAGAGTTAGCTTCAGGTGCTCTTGATTATGCTTCACATAGAACTACTTCTTCTCCTA
 11617  CTAAAAATTTCCCCTATATTTTAAATGAGTTTGAACTCATAACTCATAGCGAAGCGTATA
 11677  TTAGTGCTTTAATAAATGTACGAACATTCAATGACTAA
;     G-nad3 ==> end
 11715  GCGGAGAGCCACATTAGCAATAATCCAGAGCACCCTACTACTAGGTT
;     G-trnI(gau) ==> start
 11762  AGGGTCATAGCTCAGTCGGTTAGAGTGCTGTGTT!GAT!AACGCAGTGGTTGAGGGTTCG
 11820  AACCCCTCTGATCCTA
;     G-trnI(gau) ==> end
 11836  GACTAAAATCTGATAAAACAAAAGTAGTAAGGGTAATGCCAGGAATAGTTCGGACCACCC
 11896  CGGCCCTTGACCCCGGTCCCACCTCGGGTTGGACCTAGGGGGGGCTGGTTTCCGTAGGGT
 11956  TTACTCAAACAGCTCCAGCAGCTTCTTTACACCATCTTCTGCTGCTCCTGCAAATGGCAC
 12016  ATCTATTCCTCTAACTCCTTTCAACAACAAGTGTCTGACTGAACCCCGGTCCGCGTAGTC
 12076  CGAGCTGCTTGGACCTAGGGGGCTAGGTTTGCTAGGAGAGGGGTTTCATCTAATAGGAGT
 12136  TTATCAGCAAGAGATCTTGAATTTCTTGATACACTTAGAGAGGGAAAGACATTGGGATAA
 12196  ACCTAAGGGAAGTATACAACATTTGGTATTTCAACATAGGGACAAGATAAGGAATGGTGT
 12256  AGGAATGGTTTTCCTATCAACTGTCAGGCGAGAGTATTGAAGGTATCTCCAACCCCGGTC
 12316  CTAGACCTGTGGCCAACGGTGGCTAGGGCTGGGTTGAGACATAAGAACTAGGAAGATATA
 12376  TAAGGAAATTCAAGTATAGTAGGGGCAGGGTAGTCTGAGAGCACCTCTCCCTGAGCCTTT
 12436  TCCTTAATAGAGCTGTATCTAAATATGGAGGGATTTACGGTGATAGATACTGACTTCAGT
 12496  AAGTACTATGATACAATACCGCACAGAGGGCTAAAGAAAATAGAGGTTTAGGGTTTCGGT
 12556  GAGGGGCAAAAGTATTCATTGCTAGAACATTAGCTAAGACTCTTACTTTGAGGTCATCCC
 12616  AACTTAGTTGCTCATTGATGTTACCTCATCTTGGAAGTCTATGAGAGGAGTTGTAAGAGT
 12676  GTCGAAGATAGGGGAATGAAAAGGAAAGCTAAAAAGGACAAACGAGCCTTAAGGCTCGTG
 12736  CTAAAGCAAGCGTCACGAAACGTGATGAAAGCCTCCGCTTTAAGATACTGGTGAAGACCA
 12796  GTTTTATTGGACAAGTATGATAAGCAAAGAAGCGTTATTAAGCAAG
;     G-cox1 ==> start ;; mfannot: alternative ATG start pos 12812
;     G-cox1-E1 ==> start
 12842  ATGCTTGCTCGCTGGCTCTTCTCAACCAATGCTAAAGATATTGGGACTCTCTACCTTATT
 12902  TTCGCCCTATTTGCCGGAATGATCGGGACAGCCTTTTCAATGGCCATACGGCTAGAGCTA
 12962  GCTGGGCCAGGGGTACAATTCCTACAGGCTGATCATCAACTATACAATGTGATAGTCACG
 13022  GCACATGCCTTCGTTATGATCTTCTTCTTGGT
;     G-cox1-E1 ==> end
;     G-cox1-I1 ==> start /group=IB (2.26e-23)
 13054  caaaaatatgtctatgttaaatttatcctcagtttcattcagaaagatcccttagactca
 13114  aaatttctttaaatcgtagtaaatgatccttataacaatagggatataatagctaaaata
 13174  gccaatacacaaaaaggtgtataaatgaattaataattagacatggccgggtaatatagt
 13234  aatatattactttcttttcactatatgctgagatatcttcagagtttttgatactagtgc
 13294  tgtctgttctttaatgaagagcggcagaatacagtaacaattcaaaaaaattagacaatc
 13354  agcaggaaaccaaaggatcttaggtcctagtaggatcctcagagactatacgtgaaatac
 13414  cctactaaaataagaattaggggtaaagatatagtccgttagttaacgaaagttgattat
 13474  gaaaatcg
;     G-cox1-I1 ==> end
;     G-cox1-E2 ==> start
 13482  CATGCCTGCCTTGATAGGCGGTTTTGGTAATATCTTCGTACCATTACTCATCGGTGCCGT
 13542  TGACATGGCATTTCCTCGTCTGAATAATGTTAGCTTTTGGTTACTGCCTCCTTCATTAGG
 13602  ATTACTGCTTGCCAGTAGCTTTGTTGAGCAAGGCGCAGGGACTGGTTGGACAGTT
;     G-cox1-E2 ==> end
;     G-cox1-I2 ==> start /group=IB(3') (1.50e-04)
;     G-cox1-I2-orf433 ==> start /first_aa=V /note=LAGLIDADG ;; evalue:4.7e-56
 13657  gtatggatatgctgtctctgtatggtaacatacggcttaggaaactccactcgatgcggg
 13717  aacatccttttacgcccagagctactcgagtatttaatgatgggctttttcttaaattta
 13777  aaacatttatactcagtcaaaaggtttctgggcaatgtcagagcatacataacccttcaa
 13837  ggccctcccacggtccttcggccaacgatcctagcccctagggctgaggacaaggtattt
 13897  accgaatggttggttcctggtttaggaatgtttataagtggattctctaaatgtgaatct
 13957  tgtttttctatatctgtttcccctcaatctgatcaagtaagagctttttatataattggg
 14017  ctgaataataaggatgccttcttattaaatagaatcaaagccttgcccgctgggcctaaa
 14077  ggagaatgcctttctacgaaaaccgaaacctctgagtttctcgaatactttgtgggtttt
 14137  gttgatggggacggttgttttagtgtttgtaaatgtggcaactactattacctaaaattt
 14197  agcataagccaagccttatataatataagaattctttactatattaagtccaagttaggt
 14257  tatgggagcgtaaaaaagaacaaaaacaaaggagttgctgagtttaaaataaccaataga
 14317  aaggtcttagctaaaataatcttcccaatctttgatacgttcctactacgaactagtaaa
 14377  tattggaattacgttttatttaaaaaggcttatgttatattggaggatcctcatctgact
 14437  tcagaggataaggctagacttctagaatctcttctaaaagagccacttccaatagacaac
 14497  tgttctccggcccttaataatttggaccctcttctaagctcttatgaagagatttctctc
 14557  gtgataacagacaactggctcagtgggtttgtggaagccaaaggttgttttgaaataaac
 14617  ccagatgggcagtcttttaatgttgagttctttttagtccagaaattagacaaaaaactc
 14677  ttagagctaataagacgtattttacacattcctgggaagatcattaagaatcaaaattta
 14737  aatgttcttaacactaaaaacaaacgtgccctaaataatataaagggtatatttgaaggg
 14797  aaatttaaaggaatgaaggctttggaatttaaattggtgtgcaaagctctttattatcgg
 14857  gaaaccaaccaacctaaagttgcaaatattctatataccttcagaaagctgaaagctaag
 14917  ggaaaccttggttcgcaaacccccggtccttcggcctcctag
;     G-cox1-I2-orf433 ==> end
 14959  ggggcaggggaggcttgggggtacaagcctttggtgtctcaccctgccccgtacggacca
 15019  atggccttcgggtcatgggccggggtttggatcgagaccgttacggtgcttcagatggtt
 15079  ttaatgctagggtattatgtaagaatggttttgacaggaggacaatccgcctgcaggacc
 15139  gattgccctaaggtcctgcatcagagactaaatgtggagctccacctttcttctggctaa
 15199  agcaactgctgactatgtttgtcctggccaccatcccctagggccgctcggcctacgtgg
 15259  accggggccgcggtcggtcctagcccgtcccggtgcccgagggctgtgccctgggttcga
 15319  gatccggctaagactaggcagacccttcttggacctaatttcaggtttaccgacctaggg
 15379  gccaaggctgagtccccaaggtccaagccgagggcggaccgaggcaagataacgaagccg
 15439  acagaagataggtggatgaagggatagtccgatcaccatggaaacatggtgcgtgcatcg
 15499  atactcctctggttcagccctggccccgtacggacctgtggccgaaggtccaggaccggg
 15559  ggttagcttgaactagctccggcccttgccatgtccaacccacccccggcagcccaaagg
 15619  ggcccacagccccggtcccacctcggcttggacctaggggggctcctaggggcaggggag
 15679  gcttggggcggtcatttcttggaccctcgggttggacctaggggggcttgccgagggcac
 15739  acccaggaatttcaagctgagcaccagaggacgagggtgtctaacatttaagg
;     G-cox1-I2 ==> end
;     G-cox1-E3 ==> start
 15792  TATCCACCACTAGCAGGTATCAACTCTCACTCTGGAGGATCTGTGGACCTAGCTATCTTC
 15852  AGCCTACACCTTGCTGGTATCTCTTCCATGCTGGGTGCCATAAACTTCATAACGACCATC
 15912  TTAAATATGCGGGCACCGGGTCTTTCATTACACCGAATGCCCCTGTTCGCATGGGCTGTA
 15972  TTGGTGACAGCCGTTCTGTTGTTATTATCTTTACCAGTACTAGCAGGT
;     G-cox1-E3 ==> end
;     G-cox1-I3 ==> start /group=IB (5.56e-23)
;     G-cox1-I3-orf361 ==> start /first_aa=S /note=LAGLIDADG ;; evalue:8.9e-38
 16020  agctatttctgcctcttctatagttctataggctctggagctatagatgcctatctggct
 16080  atatgctgggaaccccaccccgcctaccccggtcctggaccttcggccaccggtcctagg
 16140  ggccagggcttttttttgaagttaagagtatggtggagtgggcaatcagcaggtaacctc
 16200  cttagcaaaaaagggagggcacctcagagactacacgccagagcctgcagtacggacagc
 16260  gttccctctgggccaaaattggaagggaacctgggacactatcttgccggattaatagag
 16320  ggcgacggatctattattgttccttctagtatacgctcacccaaggggaaactcaactat
 16380  ccttcaatccaggtagtgtttcatttaaaagatttacctttagctctaaccattcttaat
 16440  gccatagggcaaggctcactcaaacgggtcaaaggagctcaggcctatgttctatctatt
 16500  aacagcttgcctggagtggttaaggtggtagagctcataaatggtaaaatgcgtacacct
 16560  aaggttgcagcccttcatcgcttgatcacttttttgaatcttaaccgagaatacaacttc
 16620  ccgctacttccagtagatactagtccattagagtctaacgcctggtttgccggctttgtt
 16680  gaagccaatggttctttttatgtacgtactacggagaccccccttaaaatagcaccccag
 16740  tttgtgctagagcagcgttacgagtctcccaacggaaattatcaagaaataatggaggca
 16800  ctagcccactatctattatctaacttaaaaatattgcagcgcaaagatagggctacccct
 16860  tccttccgagtacgtacaaattcgctagcgggaaaccttatattggtatcctattttact
 16920  tctttcccactttttggctctaagcggttagattactttgactggtgtcaaggcgtggaa
 16980  ttagtggcaaaaggaaaccataaaactacccaggctttagtttctatgagaaagttaaaa
 17040  gccggcatgaacaacaaccgtactctttttatgtgggaacacctcgtcgtcttttataaa
 17100  ccttag
;     G-cox1-I3-orf361 ==> end
 17106  gtcccggtgtgtcacagcacgctgttcaatctgcaggtaagatatagtccgatccaagcg
 17166  gtaacgtttggcgagcccgcctgggctaattgcccagatccctcgggaatgctctctaga
 17226  gagcgggccaacactaatg
;     G-cox1-I3 ==> end
;     G-cox1-E4 ==> start
 17245  GGAATCACCATGCTGCTTACAGACCGAAACTTCAACACGTCCTTCTATGAGCCTGCAGGT
 17305  GGGGGCGACTTGTTATTATATCAACACCTCTTTT
;     G-cox1-E4 ==> end
;     G-cox1-I4 ==> start /group=ID (1.80e-34)
 17339  cacctttaatatctttataccgttcgtcattacaattatttatcctctccgacctctaac
 17399  tgataaaactaatccctcaaaggaatttcacttaccaagccttggccgtaggaccgcccc
 17459  ggtcctccaagggccggaggtgggcctcctagggggcagccctagcccctaggaccgttg
 17519  gccacaggtctaggaccgggggtgaattcctaacatggttaatgggttttaccgaaggag
 17579  atggttcattcatagtttcaggaagaggtaatttacagtttgttataacacaaggggaca
 17639  aggacgtacaagtatcatcatttaatggtaatcttatattacctagtagaaagagatggc
 17699  ttctaaatcaataatactgtatggtaggccttgtcatcttccaagtaactgtaaattaag
 17759  ggtagttataatgaggcaatggtttagaatcagccctggcccctaggaccgttggtcgaa
 17819  ggtccaggaccggggttaggaaagagaggggatggcttaacgcgagttatgaagctgtta
 17879  gggcaggtgtttaaactctcgcttacgtaatatagtactactttttcaccacaatctttc
 17939  taattgcctctttggttttccaccccggccccggtcccaccttgggttggacctaggggg
 17999  gctccttggggctaggtattggctagctaagactgctccctttagggacgcaggggaagg
 18059  aggtaggctctgtcttagcaaccccgccctaggacccgtggcccttaggggccgggtagt
 18119  tataaggtgaccttaagtagtaatttttataaagacccaacacagcaaattcaagtaaaa
 18179  cagaatgccatacgccctagtccttatttaaaatctacatgcaacccttagaggcaaatg
 18239  taaggtaaataagcctttccttacagggaaagggagcatacttatagtcaaagggtggac
 18299  tataacttaagtatggtgagatatgcttaaggataagtttgcttggcaacactagtgaaa
 18359  acggtcaagacctacccctagttcaagaccgtcggttatctaagtaatcgctacagactg
 18419  ggtcactggtgggtacctgcaattggtgcttgatgtacagtcgttatctccgtgatcaaa
 18479  atcaccacaaggctatctaagaaacaaagattaaaccaagacttgaccatgttttggggg
 18539  gacatcaatgttgaggtagtacatgaactttaaaggtggggagggttaaacctataattt
 18599  aaagtttggagatatg
;     G-cox1-I4 ==> end
;     G-cox1-E5 ==> start
 18615  GGTTCTTTGGTCATCCTGAGGTTTATATTTTAATCATCCCTGGCTTTGGCATCGTGAGCC
 18675  ATGTTATATCAGCCTTTGCAGGTAAGCCGATCTTTGGTTACCTTGGCATGGTCTATGCTA
 18735  TCCTAAGTATTGGTATACTAGGTTTTATTGTTTGGTCT
;     G-cox1-E5 ==> end
;     G-cox1-I5 ==> start /group=IB (7.24e-28)
 18773  cagcaaagacctagccccggtcccccaagggccaggccctcgggttggacctaggggggg
 18833  ctcaggtgggactccattgctgtgaagtaatggtaataaacttcgctatatgctgggaag
 18893  gtttacgtgcttttaagtactaatagagaaattcagttaactcctcttttagtaacaatc
 18953  ttactagctatacccaatcagcaggaaaccaaaaggaaccccggcccatgacccgaaggc
 19013  cattggtccgtacggggcagggtcggcatcctgagtaggatcctcagagactatatgcga
 19073  aggttcttttgattttacctcttccccggtccgcgtagtccgagctgcttggacctaggg
 19133  gacttggattggaagcaccataagtatatagatccagggtggcttcaatgatttatcaaa
 19193  agctctgagattccaaagccctggcccctaggagcccctccaacccgagggcctggccct
 19253  tgggggaccggggccggggtgctaaggtaaactcaaaagaataagggatagtccacagtt
 19313  agtttaaactaattg
;     G-cox1-I5 ==> end
;     G-cox1-E6 ==> start
 19328  CATCATCTTTATACTGTTGGGCTTGATGTTGATACACGAGCCTATTTCACAGCGGCAACG
 19388  ATGATAATTGCCGTACCCACGGGGATTAAAATCTTCTCTTGGTTAGCTACTCTTTTTGGA
 19448  GGTACAATTCGATTGGCTACTCCAATGTTATTTGCTCTTGGTTTCATTTTTCTGTTTACC
 19508  ATTGGTGGTCTTTCGGGTATAATCTTAGCCAACGCATCTCTTGACATAGCAATGCATGAT
 19568  AGCTACTATGTAGTAGCCCATTTTCACTATGTTCTCTCAATGGGAGCTGTTTTTGCCCTC
 19628  TTTTCTGGTTGGTATTTCTGGAGTCCTAAAATATTAGGTAAACCTTATAACGAACTTTTA
 19688  GGTACAATTCATTTCTGGAGTTTCTTTGTAGGAGTAAACTTAACTTTCATGCCTATGCAT
 19748  TTCCTGGGCTTAGCAGGTATGCCAAGACGTATCCCTGATTATCCTGACGCTTTCGCAGGT
 19808  TGGAATATGGTTGCTTCATTTGGCTCTATCGTATCTCTAGTTTCTGCCTTTTTATTTGTA
 19868  TTTATTCTCTATGATCAATTAACTTCTGCTGTACAAGCAGGGCCTAACCCTTGGTTTGTA
 19928  CCTCAATTCTTTGATAGTAATGTTCCTGTGTCTAATACTATCTCAGCACCTACGTTAGAG
 19988  TGGGTTATCTCTTCACCCGCTCCTTTTCATCATTATTCAGAGTTACCTATCTCTACTTAA
;     G-cox1-E6 ==> end
;     G-cox1 ==> end
 20048  TAAAAATTCCCCCCCCCCCTCCTTTCCTCCGGCCACCATGGGCCGTCCTATGTCCAGTCC
 20108  CCTAGGTCCGAGGGCCTGTCCCTTGGCGGCTGACTTCGTGGGTTGGCAAACCCAGGTCTA
 20168  GGTA
;     G-trnR(ucu) ==> start
 20172  GGCCGCTTAGCTTAAATGGAAGAGCATAATACT!TCT!AATATTACTATTCAGGTTCGAT
 20230  CCCTGAAGCGGTCA
;     G-trnR(ucu) ==> end
 20244  TCGTAACTCTTCCTTGTTTGAACTCCAGACCCGGTCACCGCCCCGAAGGTAATTACTTTA
 20304  TTCTTCCTCTTTGGATAGTAAATCAAATAGAATTTCATTCTAGTAGGGAAGTAGAGTGAA
 20364  AACACCAGTGTAGTCCAATTCCTACGGCCCCTTTATAGTTAACCCCTCATGCCTATGCTG
 20424  ATAGGGCACCTGGAAGTAGCACTCTAAAACGTTTCAACTCAAAACTTCTACG
;     G-trnP(ugg) ==> start
 20476  CGGATCGTAGTCTAATGGTAAGACGATCGGTT!TGG!GTCCGATAGATTGTAAGTTCAAA
 20534  TCTTACCGATCCGA
;     G-trnP(ugg) ==> end
 20548  CAGACTAGGGCGTTACTACATAAGTAAACGAGAGAGAGATTTTTTCTAGACCCCGGCCCT
 20608  GAGACTCTAGTCCCCAAGCCCGAGGGCCTGTCCCTTGGAGGACCGGGGTGAGGAGCAGAG
 20668  TTGGGGCTCTAACCCTTTCTTATTTTTATTAAGCTATTGATCTTTTCTCGTTCTTTCTTT
 20728  CTTTCTTTAAATAATTGGTTATGTAGAATCCCCA
;     G-trnV(uac) ==> start
 20762  AGGAGATTAGCTTAACGGGAGAGCGGGTGCCT!TAC!AAGCACAAGGTGGCAGTTCGATT
 20820  CTGCCATCTCCTA
;     G-trnV(uac) ==> end
 20833  TATTCCTTGTGTAATAATTCATTTAATACTAATTGGATTCAAATCTAAGTATTTTCCCTG
 20893  GAGTATTGAATATAATATGAACACCTTGAGTTAGATAGGGGTTACCTAGAGTTGAAATTC
 20953  ATTAGAGGCTAGCCTCGGCTTTTGTGCAGTTTCTTTTTATTAGGGAAGGGAAGGGAAGGC
 21013  TCCCCTAGTTCTCTTTAAGTATAATAGAGGGGGGAGTGGGCATCAGGGGATGGACCCCGG
 21073  TCCGCCAAGGGACAGGTGCTTGGACCTAGGGGAGGTTCTAAATTAGTATAGGGCTGAGCT
 21133  ACGTCTTATAAGTCGCTTTCTTTTCTTGATTAGAGTTTAAGAAACCCTTTAAGGTGGGAG
 21193  CCTGGAACCCGAGGTGCAGACGGGGGCGCAGCCCTCGGGCAGCCCCCCTAGGTCCAACCC
 21253  GAGGGCCTGGCCCTTGGGGGACCGGGGCCGGGGCCAG
;     G-trnM(cau)_1 ==> start
 21290  GAGGCAATAGCTCAATAGGTAGAGCATACCGCT!CAT!AACGGTCAGCTTGGTGGTTCGA
 21348  ATCCACCTTGTCTCA
;     G-trnM(cau)_1 ==> end
 21363  CTTTTAGATCCCTTCTTCCCTTCCCTATTTAATTGAGGGGGTACCCTGTCTTTGGGGGAA
 21423  GCCCTCGGGCGTGGGGGGACCCCGTCCCCCTATCCTGCTACCCTTGTCTCCTTAGGGGTA
 21483  CCTTGTCGCCTTGTAGGGGGCCATGTTTGGGAGCCCTCGTACCCCTAGGGCCAAGCAGGC
 21543  TCGGCCTACGTGGACCGGGGCCCGGCCCTTGACCCGTAGGCCATTGGTCCGTACGGGGCA
 21603  GGGTGGGCTCCTCAGTCCCGCCCCCTATCCTCTCTTCCTTAACTATATCATTCACCTTAG
 21663  GGGGGCACCCCCGGCCTGGGCTAGGTATTCGGATTTCCGGAGGAAGGACCAGGGTGAACG
 21723  GCTAGTTGAATCTGAGCCGAACCTTGATGCTTGCACCTGACCGCTCTTCCTAAGTCCGAG
 21783  GTAGGTTAGTACAAACTCCATTTAATTTACCCTGCCCGAAATAGGCCATTGACCAACTTT
 21843  ATTGTCTTCTTTTTTAAATGAATATATTCCGTGATTCCCCTCCAAATATGAAATTCTTAT
 21903  TTTAAGATATAATAAACAGAGGTTTACCCTGGGCCACCTGCGGTCCCAAAGGGCCCAGTC
 21963  CTTAGGTCCTACGGCTCGGGGCTAGAAGGGCAGGCGGTCAAGGGTTGGTAAAAGTTGCCA
 22023  TCTTAGTTAGCCCCTTGAAGGTCCACGTAGCCTGCCCCGGTCCGCCAAGGGACAGGCCCT
 22083  CGGCTTGGACCTTGGCCCCTGCCCCCTAGGTGGCCGAAGGACCGGGGGGGGTTTGCCTAG
 22143  TTTCCTAATACCCTATTGCTTTCTAATTGGGTTCCCCTCCCCTAAACTCAATTGTTCAAC
 22203  CCTGGTCCTAGACCTAAGGCCAACGGTCCACCCTGCCCCTAGGACCAATGGCCTACGGGT
 22263  CATGGGCCGGGCCCCGGTCCACGTAGGCCGAGCCTGCTTGGCCCTAGGGGTACGTGGGCT
 22323  AGGGCTCTTAAGGAAACATGACTTGTTCCGCACCAAGAAGTAAGCAAAAGCAAACCCTAA
 22383  GTA
;     G-nad6 ==> start
 22386  ATGAGTTCATTTCTACTGGAATTACTGCCTTTCGTGGCTGTGCTCTCTGCTATCTTTGTT
 22446  ATAACAGCGGTAAACCCTATCCTTGGGGTGCTTTTCCTAATAGCTGTCTTCATTACCGTC
 22506  TCGGCTTACCTAGCTCTTCTGGGACTAACCTTTCTAGCCCTGAGTTACCTCATCATATAC
 22566  GTAGGGGCAATAGCCATACTCTTTCTATTTGTCATAATGATGCTTGATATTAAGCTAGCT
 22626  GAATTAAGCTCTTCAGGAGAAGAGGCCAGCAAAGTATATCCTGTCGCATTTCTTATCGGA
 22686  ACACCATTCCTTTGGACCCTAACCGGCTCACCATTATTTAGAGGTGACACTCTTTATAGT
 22746  TGGTTTGACCAAACCACTTTGGGCATTGCTCACATCTCTGATCCTTCAGCCCTCCAATGG
 22806  ACAAACCTTTTCGCGGCCTTCTCTAACATTCATTCATTAGGCGTATGTTTATATACTATA
 22866  TACCCTCTCTGGTTAATTTATGCGGGGATCATTCTATTATTGGCTATAATAGGCCCCATT
 22926  ATATTATGCCTTGACAAAACTAGTGGGTCCACCTCTTAG
;     G-nad6 ==> end
 22965  CATACTCTTTCGTTTTTTCAATATAAAATTACCCCTTAAGTAACTTGAGATTCATTTTAC
 23025  CTGAACTTTAGGGCCCCTCTTATTCTAACCAAAAAGAAGCAAATGTAATAATGAATTACA
 23085  C
;     G-orf152 ==> start
 23086  ATGACAATGTCCCTTATTTACATAAGAATGTTTCGACTCCTTTTAAATCCTGTTATTCTC
 23146  TTTTTCCTTCTTAGCTTTCTTAGATTCTGTTTTGTTGGCGTAGTGGAGTGCTACGATTTT
 23206  TCTGATACTATCTATGTTATTGACAAGCAGATTTCTGCCAACCGTTACCAATGCTGGTTA
 23266  GTGCACGAGGATATCATTAATTACCATCTTGGCTTAGCTGACAACCAGATTTCAGATGCT
 23326  CTTCTCGATGCTAATACTGTTAATTCTTCTCAAGGTGAGGTTTACATTTCTTATTATATA
 23386  ATCGACCAAGTTAATTGGAATAACCTAATAGCTGGACACCCTGAGCTAGTCTCTCAAGGC
 23446  TTAAGCTGTTTCAAGACATATTCTACCATTGATCAGAGTTTTGCAGGGCCCCGAGGTGCA
 23506  GAGGAAACTATTGATTACTTTCTTACTTCATATTGCTAG
;     G-orf152 ==> end
 23545  TCTCTTCTTATATTCTTCTTAAAATTCCCCCCACCTGTCTGACCATTAAGGTCTTAGAAA
 23605  ACACCCCGGCCCATGACCCGTAG
; G-orf120 ==> start ;; contain dpo
 23628  GCCATTGGTCCTAGGGGCAGGGTGACTCTAGGAGACTTGGAACTAGTTACCTACGCCTTA
 23688  GCTACAAGTATACCTAACTTCTGTTCTACTAAGGATCCTGCTAAA
;;     G-dpo_1 ==> start ;; HMM match pos. 937,1012 score 2.4e-29
 23733  TTTAGAAATTACCTTAAAGGATTAACAGGACAAACCAATGTCCCAATAGCTGCGGCAGTT
 23793  ACAGCTTATAGTCGAATGATCATAAATGAATTTAAACTCCTTGCTATAGCTAAAGGTCTA
 23853  GACATCTACTATTCAGATACCGACTCTTTAGTGGTTAATGGTGCTTTACCTCCTGAAGTA
 23913  TGTGACTCAGCTAAGCTTGGCCAACTTAAGTTGGAGCACACCTTTAAGGAATAT
;;     G-dpo_1 ==> end
 23967  TTGCCGCACCTAAGATTTACTATC
; G-orf120 ==> end
 23991  TAGAATTAGAAGATGACACAATTGTAACAAAGTGTAAAGGCTACTCTGCCCCGGTCCACG
 24051  TAGGCCGACCCGCCCTAGGGGACGAAGATTAACCAAAGCCCAGTATCTTGAGCTACTAGA
 24111  AGGAGGGGTTGCACAAATAGTTACACACCCCAAGGTTTTCAGTTTTGGTGGATTAAGACC
 24171  CAGGGTTTAGAAGTTCTACATTTTGGTTTCTAATTATATGGAGGAAATCCGCAGCAATTC
 24231  CATAGATTGAACCCGTCATAGATCGTTTAGACTATGACATAGTAG
;     G-rns ==> start
 24276  AATTGAAAGAGCTTAGACGTGGCTCAGGAGTACGCTATCTAGTGGGTTACACATGCAAGT
 24336  CATATGAAGATAACCAGGTGGCGTTTTGTTTTTGCCATATGCCCCTCAAAGAAACTCCGA
 24396  CCCCTAGGGACCGCTCGGCCTAGTCCTTAAGGCCTTGGGGACCGGACGGAGGGGTTAAGG
 24456  GAGGGTCCTCTCTCTTCTCTGGAAAATTCCCTTCATGGCGACCGGGTGAGTACCAAATAG
 24516  GAATCTACCTACAGGAAGGGTTTAATGCCCATAATTCAAAAGGAACTTTTCCGCCTGCAG
 24576  ATGAGCCTATCCTGTAATAGATAGTTGGTGGTGGTAACGGCCCACCAAGTCTATGATGCA
 24636  TAGTTGGTTTGAGAGAACGGCCAACCACAGTGGCACTGAAATAAGGGTCACCCGAGGAAT
 24696  ACTCGGCAGCAGTGAGGAATATTGGACAATGAGGGCAACCTTGATCCAGCCAACTACGAA
 24756  GGGTCCTACCTAATCCCGTACAAACCCTATCGGAGAGGAGCATAATGAGTAAACTCTCCT
 24816  ATCAGTCCCGACAAACCTCGTGCCAGCAGTCGCGGTAATACGAGGGGGGCTAGCGTTATC
 24876  CGTCTTGAATGGGCCTAGAGTGTCTGTAGGCTGCCCGCTAAGGTTAACTCTGGTCTGCCC
 24936  CAAGCCTCCCCTGCCTCCTAGGAGCCCCCCGTACGGTCCAACCCGAGGGGGACCGGGGCC
 24996  CGGTCCGCCAGTGGACGAGCCAACGGATTGGACCTAAGGACTTGGCGGGGTGGCTTGGAC
 25056  CAAGGTAGGCTAAACTCCGGTACCTACCCCAGTCTTGGACCTAATGGTTTACCGACGCCA
 25116  ACCCCCGGCACCGGCCCCGGTCCCCTGGACCGCTGCTAGGGAGCAGGGGGGGGGTGCTAG
 25176  AGCAAGGTAGTTCACCGAGAAGTTTGACAACTAGCGAGCTAGAGTGGAATTGGGGGATCA
 25236  GGGAACTCCAGGAGTAGGGATAGAATCCGGTGATCCCTGGAGGACCGCTACGGCGAAGGC
 25296  CCTATCCTAAGTAACCACTGACGCTGTGAGACGAAAGTGTGGGGAGCGAAGAGGATTAGA
 25356  TACCCTCGTAGTCCACACCTTAAACGATGGAGGCTATAGGTTGGGACCCTTTCTCCTGCT
 25416  CCATCTCTTTACAAGGGAAGGCAGGCTAAGGTCTCATCCTAGAAGCGAAGGCATTAAGCC
 25476  TCCCGCCTGGGGAGTATGAAGGCAACTTTGAAACCCAAACGTCTAGACGGCCCTGAAGAC
 25536  CAGCAGTGAAGCATGTTGTTTAAATCGATACTCCGCGAAGAACCTTACCACTCCTTGTAT
 25596  GTTACACAGGTGCTGCATGGCTGCCTTTAGTTCATGTCGTGAGATATTAGGTTAATTCCG
 25656  CTAATGAACGAAACCCCTCCTGTTAGTTAAATTGTTTCTTGGCCCCGGTCCGAGCTGCTT
 25716  GGACCTAGGGGACCTTAGCTTGGTATTGAACCTTACTATAGAGGTGGTTAACTCCGAACC
 25776  CGAGGTGCAGGTTTCAGCCCTCGGCCAGCCCCTCCAACCCGAGGGGGACCGGGGCCCGGT
 25836  CGTTTCTTGGACCTTGGAAATCTCCTAGCAGAAACCTTGGGCCAAGACCTAGCCCCTAGG
 25896  ACCCCTCCCCCTAGGACCCTTTGGGTGCCGGGGGTTAGGTCCTACAAACCCCGGCCCATG
 25956  ACCCGTAGGCCATTGGTCCTAGGGGCAGGGTGGCAAGGGTTTGGAACGCCTAGTAGCTAA
 26016  GCCTAAGCAAATCTAGCAGGGTATGGTACTACAAGTGCTATTAACTGGGGACGGCGACAA
 26076  GCCCTCATGGCCCTTATGGAGTGGGCTATAGTAACGTGCCACAAATTCTTTAACAATGGG
 26136  AGGCAATGGTGTGAGCCGGAGGTAATCCCTAACCAAAGATAATGGTTCGGATTGTAGACT
 26196  GAAACTCGTCTGCATGAAGAAGGAATTGCTAAGTAATCTGCGCATCAGCACGGCGCGGTG
 26256  AAAACTACTTTCAGAGCGTACTAATCGTCCATCAGGCGCTGGGAATTGGCCCCGGACAAA
 26316  GCTACCAAGCTTGGCTAGGAACAGAGTGTATTCCTCTTATTCTTAGTTAAGCCTCTGGCT
 26376  AGTTAGTAGGGGCTGGTGACTGGTGTTAAGTTGTAGCAAAGTAGGTGTAGCGGAAGCTGT
 26436  ACCTGAACGTATAAATCG
;     G-rns ==> end
 26454  GCCCTTTGGGCCCCCCGCTTTTGTTACTGGTGAAGATTAGTTTTATTAGACAAGTATGAT
 26514  AAGCAAAGAATCAAAAGAATGATTTTCTTGGACTATTATATCTTTGATCTTTCTGTAGTA
 26574  TCTCAAGCTCAAGTAAGAGCAGTCCTGAACGACAAGGCCAAGGTCCCCAAGGTCCAAGCC
 26634  GAGGGCCTGTCCCTTGGCGGCAGAGACCGTACGCCCCGTCGGACCCCTCCGGCCCTAGAG
 26694  CCCAAAGGGCCCACGGCTCGGGGCTAGAAGACCTAGCCCCTAGGACCCCTCCCCCTAGGA
 26754  CCCTTTGGGTCCACTAATAAGAATTGTATTGTTACTGGTGAAGACCGGTTTTATTGGACA
 26814  AGTATGATTAGAAAAATTCATTGCAAAAGACA
;     G-nad5 ==> start
;     G-nad5-E1 ==> start
 26846  ATGTACCTTGCTATTATTGTTCTACCCCTCCTAGCTTCTATGGCCTCTGGGCTTCTAGGT
 26906  AGAAAACTAGGTACAACAGGTGTTCATATTTTGGCTTGCTTGGCAGTAGTCCTTGCCTCC
 26966  TTACTAAGTTGCGTTGCATTCTTTGAGGTAGCTTTAGCCGGTTCCTCGGTTACAGTTTCC
 27026  CTAGCTACCTGGTTAGACTCCGAGCTGCTTGACCTATCCTGGTCATTCCTGTTCGATAGC
 27086  TTGACGGTTTCAATGCTACTTCCCGTGCTAATAGTTTCAGCCCTAGTACACATCTATTCG
 27146  GTAGGGTATATGGCCCCTGATCCCCACCATCAGCGTTTCTTTGCCTACCTGTCGATGTTC
 27206  ACATTCTTCATGCTGCTCTTAGTCTGTGGGGATAACTTCTTAGTTATGTTCATTGGTTGG
 27266  GAGGGTGTAGGTGTCACATCCTATTTACTCATCAGCTTTTGGTATACTCGAGTACAAGCA
 27326  ACTAAATCAGCTCTGCAAGCCATCTTGGTTAACAGGGTTGGGGATTGGGCTTTCTTGATT
 27386  GGCTTATTCGGCTTATTCTGGCTGTTTGGAACTCTAGAGTATTCCACTCTGTTCTCTATC
 27446  GCTCCAATGATCCATGAGGCTTTATTTACTCTAATAGCTTTAGGGTTACTGATAGGGGCC
 27506  ATGGCGAAAAGTGCTCAAATAGGTCTTCACACCTGGCTTCCTAACGCGATGGAGGGT
;     G-nad5-E1 ==> end
;     G-nad5-I1 ==> start /group=IB (1.37e-25)
;     G-nad5-I1-orf110 ==> start /first_aa=S
 27563  tcttgaatattgttgcccgccctattgagggatttgtgcctatttccttttagatttagg
 27623  gtctacccatctaatttctatcatctattgcgaagagcttcctttccctcgttcttcccc
 27683  ttctttacctgaccctccggctacctacggccggtccccaaggtccaagggcctggagga
 27743  ccggggcgggtaaaccagaaattaggtccaagaccgggggctaatttcacagaacaagag
 27803  gtcctttactatgtaaagctctccaatagtttgctggctaaccctaccgagcccctccaa
 27863  cccgaggtggaccggggtcaagggccggggtaa
;     G-nad5-I1-orf110 ==> end
 27896  aggattacttctactggcaaaaatgctggcgcatcagattcagctctgtaaaaagtccgt
 27956  cctacccctggcacccaaagggtcgggcgggttcttaaactcagatctgtggtagaccct
 28016  tttatagtacctgaactaacctataaaatagggattaccccggtcctttcctggacccaa
 28076  cccgagggcctggcccttgggggaccggggcggccaacggtcctaggggccagggcttag
 28136  gcgaattcctctctagggtcaacatatcctattactcaccttattgaggaggttctgcgg
 28196  ctatttccttttcgacctttgtgttacccaccccggtcttggtctaagagattcccgccc
 28256  ggccccggtccacctcgggttggaggggctgagattaccgacccgccccgatcctccagg
 28316  cccttggaccttggggactggccgtaggtggccggacccaccccaaagggccatcagtcc
 28376  gtacgggggggggggcacctcgggttcgaaatcaggctggcaaaaggaagattcttcttc
 28436  tttatctccagagaccatagttcgcctcctttattataccgttctcccagtaaggtgaag
 28496  ggttggatgggccctctgtaaaccccactatatgcggggatccccttagagcccttggtc
 28556  cgagcctgcaccttgccctgacctcccctgcttaaatgcaggaccgggccgaaggtgggg
 28616  ccgtaaaaatccaagggattgggcaatccgcaggaaactgctctgacgaagtaggatcct
 28676  cagagactacatgtggggaacctagctgatttttggaggacaagcccaggccgaaggtcg
 28736  tacgaagctgtcaaagcaaggcttgaaacaattcgagagttagccagacagatcaaccct
 28796  aaagggttcaccctctcctctgctaggttatgatatagtccaatccttcgggaaatccga
 28856  aggcaggccttagtatataaggtctagatg
;     G-nad5-I1 ==> end
;     G-nad5-E2 ==> start
 28886  CCCACTCCTGTGTCAGCCCTTCTGCATGCAGCTACCATGGTTGTTGCTGGTGTATTCTTA
 28946  TTACTCCGAATTTCTCCGTTGTTAGAGTACAGTGAAACGGCTCTGCTGCTACTTCTTTGG
 29006  ATCGGATCTTTGACGGCTTTCATGGCGGCTACCACCGGTCTTTTCCAAAATGATCTCAAA
 29066  CGAGTAATTGCTTACTCAACTTGTAGCCAATTAGGTATGCTAATGGTGGCTTGTGGTCTA
 29126  TCTCAATACAATGCGGCCCTGTTTCATTTGGTAAATCATGCCTTCTTCAAGGCCTTGCTC
 29186  TTTCTGTCAGCAGGGGCAGTAATACATGCTCTTAACGACGAGCAGGACCTTCGAAAATAT
 29246  GGGGGATTGGTTACTCTATTACCATTCTGTTATATTCTAATGTTGATTGGATCATTCAGC
 29306  TTAATGGCTCTTCCTTTCCTAACAGGCTACTACTCAAAGGAGGTGATTATTCTATCCTCA
 29366  TATGCCGCCTACTCTATAAGCGGGCACCTGGCGTACTGGATCTCCACAGTAGCAGCTGCA
 29426  TTTACGGCTCTGTACTCTGTTCGCTCCCTTTATTTAACCTTTCTTGGTCGCCCTAACGGC
 29486  CCTAAGGCCAATTACCTTTCTGTCCACGAGCCACCTTTTGTTATGGCTCTACCCTTAGCG
 29546  GTTTTAGCTCTCTTTAGCTTATTCTTCGGTTATGTTACCCAGCAGCTCTTTGTAGGCCCC
 29606  GGTTCGGCCATCTTTGGTAATGCCTTATTCCAGCACCCTAGCCATGTCATCGAAGGAGAA
 29666  TGGTCTATTCCTCTGCTGAACAGAGTTCTGCCTGTAGTAGGGGCTCTGCTTGCTCCGCTG
 29726  CTACTCCTAGCTCTTTATACTTCTTTCCCTGGATCCTTAATAGGGCTACTTTCTACGAAA
 29786  GTAGGAAAGGGATTCTATCGCTTTTTCAACCGAGCCTACCTTTTTGATGGTCTCTACGCA
 29846  CGGTTGGCAGCCCTTCTCCTTGAGTTTGGCTACATAACGGCCAAAACGATCGACCGTGGG
 29906  GTACTGGAGCTACTAGGTCCCTTCGGCTTAACTAACCTGCTAAGTCAGACCGCTCGTAAT
 29966  TGGGCTAAATTGGATACCGGGTTCATCCCTCACTATACTCTTCTAATGTTAATAGGGCTC
 30026  CTTGCCTTTCTCATATTCGTCTTTTACCTCCCTGATCCTCGGCTTTTCTTACTCTGCCTA
 30086  ATATTAGTCGTCTTACTCACTTAA
;     G-nad5-E2 ==> end
;     G-nad5 ==> end
 30110  AGTTGCCCCGGTCTTGGGCTTAAAGGTCCTAGCCAAGGGATCTCTTTTTCTCAAAATTCC
 30170  CCTGTTAGGTTGCTGACCCCAGGCCGAAGGGTGATCGGTGGGAGGGTTTGCCTAACCTTG
 30230  CCCCGGTCCACGTAGGCCGACCCGCCCTAGGGGACAAA
;     G-trnL(uaa) ==> start
 30268  GGTTTTGTGAGGAAACTGGTAGCCCTGCTAAATT!TAA!AATTTAGTGCTAAGTGCATGC
 30326  GGGTTCGAATCCCGCCAAAACCA
;     G-trnL(uaa) ==> end
 30349  CTATAACAGAGAGCTTCATACTTGGCCCCCCTACTTAAATGCAGGACCGGGCCGGAGGTG
 30409  GCTTGGACATGGCGGAGGACCCCGGCCCCGGTCCCCTGGACCTAGGGGGGCTCCGTACGA
 30469  CCTTCGACCAACGGTCCTAGGGGCTAGGACTTCACTTAAAAATAGTCTTAGTAGGGGGAT
 30529  AGAATAACCTCTCAAAGAGAAGAAAGGAAACCCTTCAACATGACGGAGAGCAGTCCTCCA
 30589  TAA
;     G-trnH(gug) ==> start
 30592  GGTGATTATAGTTCAATAGGTTAGAACGTCAATTT!GTG!GTATTGAAGTGTCTGGGTTC
 30650  GAGTCCCAGTATTCACC
;     G-trnH(gug) ==> end
 30667  CTATCTCCCACCTCCTTCCTCCTTATTCTTAATCTTTTATTTTACTCTCCCTATTTTATA
 30727  TCCCTCCTATTAGTGCCCTTATTTTGTTTTTCCTTAACCTTGGTCCTGTCCCAAGGCCAG
 30787  GGCTCCTATTACTTAGACCCAAACCCGAGGTGGACCGGGGCGGGGGTCAGGATTTCTTGC
 30847  TGGAACCCCTAC
;     G-trnC(gca) ==> start
 30859  GGCTGGGTAACATAAAGGATTAATGTGCGGATCT!GCA!AAATCTGTGATGAGCGTTCGA
 30917  GTCGCTCCCCAGCCT
;     G-trnC(gca) ==> end
 30932  TTTGAGGTAAGCCTTGGCGAATCCCCTAGGTAGGACTATCCTTGAAGCCTTAGGTCCAAG
 30992  GGCCTGTCTCTTGGGGGTGAAAAGGAACACCCCGGCCCATGACCCGTAGGCCATTGGTCC
 31052  TAGGGGCAGGGTGAGCAAGACAACTAACTACTAGAACCAAACTGTCTGAAGGTAAAATAG
 31112  TTGGTCAAATAGAAGAGGTCTTTCTGGCCGACGCTCCTTTCTTCGGGCTCCGCCCAGGTC
 31172  CGCCAACGGCTTGGACCTAAGGACTGGCCTAGAACAATTAAATCTAAGGGCCCATGGTTC
 31232  ACCCCGGTCCTTTGGCCAACGGTCCTAGGGGGCGGGTGGTCCTAGGGGCTAGGTCTCTGC
 31292  CCCGGTCCGCCCTCGGCTTGGACCTTGGGGTAACCAACCCTGGTCTGCCAAAGATCAGCC
 31352  GACCCCTAGGGCAAAGCAGGGGAGGGGCCGGAGTCTGGCTTGGACACGGCGGGTTTGCCG
 31412  AGGGCCTGCGCCCCCTTAGGTAACCTCTCTTATTG
;     G-trnE(uuc) ==> start
 31447  GGCCCTTTCGTATAGATAGGTTAGTACAAGGCAAC!TTC!ACTGCCTAAACGCCAGTTCG
 31505  ATCCTGGCAAGGGTCA
;     G-trnE(uuc) ==> end
 31521  GAGGATGGCAAAGGGGTAATCATATCATCTGTGATAGCAGCCCTGGCCGATCGTTGGCCG
 31581  CCCCGGTCCACCCCCGGCCCTAAGACCCCAAGGGGCCATAGGTCCTAGGGGGCTGGGCGG
 31641  GTCCAGGAAAGGACCGAGGGGAGGTTAGAGGCAGGGAAGATAGTTAAGACTAAGGAATAG
 31701  ATAGCAAGTAGGTTCAAAGAACAAGTTTAACTTACTTTAGTACTTGATACCTTCTTAAGT
 31761  TACCCCGGCCCCGGTCCCCCAAGGGCCAGGCCCTCGGGTTGGACCGTACGGGGGGCTCCG
 31821  CCTGCCCTTCTAGCCCCGAGCCGTAGGACCGTGGGGAGGGCCGGAGGGGTCATAGGGGCT
 31881  AGGGGCTTCTTAGTGTTCGTCCCATTGGTTCTACCTCTGCTCTGACCCCGGCCCATGACC
 31941  CGTAGGCCATTGGTCCTAGGGGCAGGGTGAGCCTCTATCACTAGGGATCTACAAATCTTC
 32001  AATGGGAATTCAATAGGGTTCCCTATGGCTTAATACCCCTAATCAAAACTAACCCCTATC
 32061  TCTTGCTTCTTCAAATATATTTGAACTTCTATATAAAAGACAATACCTAATATCCATTTT
 32121  ATATAACTGGTATAGAGAGGTGATCTCTTCTGTCTTGAATTATTCTTTCTTTTCCTCCTC
 32181  CACTATTGCCTTATTAGGGATCCCCCTCTTAGCTTACATCAGCCTTTTTAAATAAACTAA
 32241  CTAACCTTTAGAAGTAAGACCTAAAAAGTAACTCAG
;     G-nad4L ==> start
 32277  ATGTTCTTTTCTTTGATATTATACCTGATAGGATTGATGGGTTTCATAGTAAACCGCAAA
 32337  AATCTTGTTCTCATGTTGCTCTGTCTGGAGCTTATGCTCCTTGCAGTCGCTCTCTTGCTA
 32397  TTATTGAGCTCCTATTCCTATTCGGATATCTTGGCCCAGGGTTTCGGAATCTACGTAATC
 32457  GCGGTTGCGGCAGCTGAAAGTGCTATAGGCTTAGCTATCATAGTCGCCTTCTACAGACTC
 32517  AGGGGTTCTATAGCAATTAGCAACCCCAAAAGGTAG
;     G-nad4L ==> end
 32553  TCCAGTATGCTACTAATAAAAAACACCCCAATTTTGGTATTGTTATTCATTAAGGGTTTC
 32613  AAATTTATAAGTAAAGAACTATCTAACTGAACCCCGATCTGCCAAAGCCCTGGCCCCTAG
 32673  GACCGCCCCGGTCCGACCAAGGTCCAAGCCGAGGGCCTTGCCTCAAAAGGTGTCTGTGTT
 32733  TATCAGTTCAACAATTTCATTTTAAACCCCGGCCCTTGACCCGTAGGCCACAGCCCCGGT
 32793  CCACCTCGGGTTGGACCTAGGGGGGCTCCTAGGGGCAGGGTGAGTTTGAAGAAATAACTC
 32853  GCAGCGGTTTGGATGTTTACCACTACCCTTCTTCTAGCTTAGAATATCGATGAAACAGCT
 32913  TAATAAGCAATTGGAGAGACATGAATAAGTTTCAAGACCTCATTCTCCTGAGGGTGAGGT
 32973  TTGCATTTCTAATTATAGAATTGATCCTATCTATTGGAATAATCTAATTGAGGGGCATCC
 33033  AGAGCTTCTGGATAGGTTACCTGTGTCAAGACCCATAGTATCACTGATCAGGGGCATGTA
 33093  GGTCATCGGTCTGAGCTATTCACTTTTCTATCCTTATCCCCGGCACCCAAAGGGGCACCC
 33153  TCCCCCGTACGGACCGGTGGGTCAAGGGCCGGGTGTCCTTAGGTCCAAGACTGGGGTCCT
 33213  CCAAGCCGAAGGCCTGTCCCTTGGCTGCTAGCCCAAGGTCAGAGCCTGCTTTGCCCCAGG
 33273  GGTCGGTGGCAAAACTCAGAGTACAAGCTGTCTCCTTCTTCGAGATA
;     G-trnQ(uug) ==> start
 33320  TGGGTTGTCGTCTAAAAGGTAAGACCTCCGAGT!TTG!ATTCGGAAAAAAGAAGTTCGAA
 33378  TCTTCTCAGCCCAG
;     G-trnQ(uug) ==> end
 33392  TTTAGGTCTAGCAGAGACCTAGCCCCGTCGGACCGAAGGTATAGGACCGGGGTCGTTTAA
 33452  TAGGTAAAATATAGAGTTTGATTTATACTTAGTATACCCATTAACTATAATCTTTACCTA
 33512  ACCTAATCATTCCTATTCCTTATTATCCTACTTTAATATCCTTCCCTACCTTCCTTTTAG
 33572  ATTAGCTTTTGGTAGAGCTTGGATTGGGCAGAGCCCCCTCCGGCCACCTACGGCCAGTCC
 33632  CCAAGGTCCAAGCCGAGGGCCTTCCCCTTGGGGGACCGGGGTTTCCAAGCACGGCGACCG
 33692  GGGCTAGAAAGCAAAAAGT
;     G-trnY(gua) ==> start
 33711  GAGAAGAAGGCGAACTGGTACGCAAGCTCACT!GTA!AATGAGTCGACCTGTAGGTCATG
 33769  GGGGTTCGAATCCCTCTCTTCTCC
;     G-trnY(gua) ==> end
 33793  ATAGGAAGTTACTAGAATTTCAAGTTTCCCTTAATTAGGTCAAGCCAGAAGTCTTGAAGC
 33853  ATTAATTTTGTGTCAAAGTTATAGGAGCTGATGTCTTAGACTCTGTGATCTTTCCCATTA
 33913  TTCCAAGCGGACATATACACCTCATTATTTCCTTTATTTATTATGGCTTCTAGATCGGCT
 33973  GTTACTATTTTGCTCAAATCTAAGTCTTTCTTAGAAAGGGTCAGCTGAACAAATCTCAGG
 34033  TGGGGTCCCCGACAAGATTTAGGAGAAGGTTGCTCCTTAG
;     G-orf149 <== end
 34073  CTATCACCCGCCCCCCAGGGCCGATGGGGGGGTGCCGGGGGTAGCCTCAAACTTGGCTTC
 34133  TTTTCTTTGGGCTGCTATTACATCATCTGGAGTATAATCTATTGGAACTTTAGCACTTAG
 34193  GGCATGATCTTGAATCATTGCCACCCCGGCCCTTGACCCACCGGTCCGTACCCTGGTCCT
 34253  AGACCTGTGGCCAAGTCCCCCTAGGACCGCCCCGGTCCGACCAAGGGAAGGCCCTGGCAA
 34313  AACCCACCCTGCCCCTAGGACCAATGGCCTACGGGTCATGGGCCGGGGTCAAGTTAAACT
 34373  TCAAGGTAAAACTATACTTAAGGGTGCCCTGGAAGACAATTTGGGCTGTAATAGCACACC
 34433  GTACTTAACATCAGGTGCAAGGGTAGTAAGGATTTGCTCTAATTCTTGTCAGAAAGTGTC
 34493  AGCATGGGGGTTAGAGATGAAGGGCCTCAT
;     G-orf149 <== start
 34523  ACCATTTATTCTCTTGTAGGACACCAGTGGTAGGAAAGGGGAGGATACCTTGTTCAGGGA
 34583  TACCTTGGATAGATACAGGAAGGTTAGCTCTTAAAGAAGATAGTATAGTGGAAGTATTGA
 34643  TGTTTTGGTTTACCCCAGCTAGTACACTTATACCCTAAAGAGACATAGGCATAACGATAG
 34703  CCGGCGTTAGACCAAGGGCCATACGTGGGAAGCAAGGAGTATCCCTTTTGGTCTCTTGTC
 34763  CGGGAAAGGTATGTCAGCTGTGGTTATTTTAGAAAGGGTGTACATCAGTTCTACTTACTC
 34823  TCCAATCACAACCCGTGGTGCACTACAGGAGAGTACCACCTCCCTCTACCAATCTAACCA
 34883  ATAAATACCCTAACAATAACCCTTCATCCGGTCTGCTGTTGTAGCTATTGTCGTTACAAT
 34943  TAACAAAGGAATAAAACTTCTGGTTGAGCCCCCCTAGGTCCAACCCGAAGGGGTCAAAGT
 35003  TAAACCTAGTCCCACTAATCAAGCAAAAGAAGCTCTCAATAAGAGATCTCAGGAGACCCC
 35063  GGTCACCTTCGGTCCAACCCCCGGCACCCCTAGGGCCATAGGTCCGTACGGGGGCGGGGG
 35123  GGGGCTAGGGCTAGATTAGGAGACAGTATTACTTGCTAGGTATTAAGTTAGAAAATCCAA
 35183  TACCTATCTTGGTTATAAATCCCACACTACTAAGA
;     G-trnM(cau)_2 ==> start
 35218  GTCGGGATAGTATAAGGGTTAATACGTACGTTT!CAT!ACGCGTTAGTTAGGGGTTCGAA
 35276  TCCCCTTCCCGATA
;     G-trnM(cau)_2 ==> end
 35290  CTTTAGTTGTTCAAGCCTTTATTAAAAATAGTCCTTGGGTGGTGTTGTGTTAAACAACAG
 35350  TTTTTAGAGAGGATTTCTTCAAAGGTAATTACTAAGCTAGGTAGGATCAGTTAAGGTGTA
 35410  ATAGAATTATTCAAAAAGTAAGTAAGACTAGTTAAAGGCTTCCAAGAGCCATTCCAAGAC
 35470  CTCCAAGTTCGCCTTTCCACCCCGGCCCTTGACCCCGGTCCACCTCGGGTTGGAGGGGCT
 35530  CGGCAGGGTATGCAGGGCAGGACTATCCTTGAAAGGACGTGCTCATCAGTCCCACTTATT
 35590  CTTTTTTGATTAAGAAACTAAATTAGTATCCAAAACATGGATAACGTAAGTGAACCTATG
 35650  GTTGAAGCGTTGTAATCAGAGGTTTAGAATTTCTCGTTTCTAATCTGATAGACTAGTGAA
 35710  TACTTTTCACCTGTTACAACGTATAGCAGGATCCTAAAGATATCATTAAGATGCGTTTAT
 35770  AGGAACAGGGTAAGCCCAAGTCCCCAAGGTCCAAGCCGAGGGCGGACCGGGGTGCAAAGG
 35830  TTACTCTGGCAAACTATACAAAGCACAGTATCTTGAATTACCCTGCCCCTAGGACCAATG
 35890  GCCTTCGGGTCATGGGCCGGGGTTAGAAGGAAACTAACCTAATGCCAACATAAAATTTCC
 35950  CCCTTACAGGAGATATCACTTCTTTCCCTGCAAGGATGGCACCAAGGACAGCCCCATAGG
 36010  GCCCC
;     G-nad4 <== end
 36015  CTAACATACCGACGTTAAAAATCCTTTGACTCCAAATTGTCTACGTCACCCTGCCGAGCC
 36075  CCTCCAACCCGAGGTGGACCGGGGCCGTGGTCTACGGGTCAAGGGCCAAGGTAGAGAAGG
 36135  GGAGATTTTGGAGTAAATAAGGGATGATACAGAAAAATGCAGAGAATCTAGGACGACTAA
 36195  AGGTGCAATACCTAGTACGAAAATTAACAGAAGAAAAGGAAATAGGAGATAGAACTCTCT
 36255  ACGAGAGATATCCAGGCGAGGATTGAGGTAACGGCTAGGACTGCCCAAGCAAACCCTATT
 36315  GTAAGTCCAAATAGTATACGCCGCGGTTAAAACTACTGAGGAAGAGGCCAATATGGTAAT
 36375  AAAAGGGTTCCGTTGATAGGCACCTGCAAAGGAAAGGAACTCCCCTATGAAGTTAGCCGT
 36435  TAGTGGTACTGCCATATTAGCTAGGCAGAAAACGAAAAACAGAAGAGAGAACAAAGGCAT
 36495  GGTTGAGGTTAGTCCCCGATAATAAGGGAGAATAAGTGTGTGCCAGCGATCATAGAGCAC
 36555  ACCGACACTAATGAACAAGGCTGGTGAAGCTAAGCCATGGGCTACTGATAGTAAGATAGA
 36615  CCCTTCTATGCCTTGTACAGTATTGGAGAAGACGCCCATGGTGGCAATAGCCATATGGGA
 36675  TATGGAAGCGTAAGCAATTATACTCTTAAGATTAACTTGCCGCAGGGTACTTAGAGAGGT
 36735  ATAAATTATACTAATCGTACACAAGGTATACACCAGAGGGGTAAAATAGGAAGAGGCCTC
 36795  AGGAAAAAGAGGAAGCAGGATTCGTAAATAGCCGTAAGTGGCCATCTTTAAAATAACACC
 36855  AGCTAATAGCATGGAGCCTGCTAAAGGAGCCTCCGTATGGGCCAAGGGAAGCCAAATATG
 36915  AAAAGGAACGAGAGGTGTTTTGATAGCTAAAGCTAGGAAGATTCCTAACCACATAATATT
 36975  TTGAACTTCCGGTTGAATATAGCTTGTAGCTATTAGTTGGTAATCAGTTGATCCTATGGA
 37035  CATATATATGCCAATAAAGGATAATAGCATGAATAGGGAGCCAAACAGAGTGTATAAGAA
 37095  CAGCATGAAGCTAGCCCTAACTTTGTGCTGGCTATGAGACCATATACCTATCAATAGAAA
 37155  TAAAGGGATAAGCACGCTCTCGAAGCATATGTAAAATAGCAGCAAGTCAAGAACCACGAA
 37215  CAGAGCGATCAGGAGTGTCTCTATCACTAGTAGCGTTATCAGGAAAGATTTGACAGCGGA
 37275  AATATTGGCTGTACTGGAGGAGACACTGGTTAGGGTGGGGGTACCCAGGATACAAGTAGG
 37335  TATTATGAAGGTAGTCAGAAGCACGAAGAACAGAGAGATACCATCGAGCCCTATGATAAA
 37395  GTGACAGAACGTCACACTACTCCAATCTTGAACAAACTGGAAGTGGCCGCAATTGCCGTC
 37455  ATACTCACCCCAGAGCACAAGGGATAGTGCAAAGTTAGCTAATGAAGCTAGTAGAGCTAC
 37515  TTGTCTACTCTGTCTTTCAGTAGAGCATCCCAGGATGATACCAACAACCCCGATTAGGGG
 37575  AGTAAGTAGCAATACAGTAAGCAT
;     G-nad4 <== start
 37599  GTTTTTGGTAATGTGTTAACTCCAATTACTTCTAAGGTTCTTGGGGAATCCTGAAATAAA
 37659  GATTAGGAATTTATGGCGACCATAAATACAAGAAAAGTTGGTCCCAAACCCCAGTCACCG
 37719  ACCGGTGCGGGGGGGAATTTAGAATGAGGGACTAGAAATCCCCTGTTATGTCCATAGGAA
 37779  GTAATCCTGTATACTCATTGATAGAGGCTTGTACTGTTGTCTTAAGCCTCCCGGCCCCTA
 37839  AGGGCCACGGGTCCTAGGGCGGGGTGGGGGGGCCAGGGGTTCTTATAGATTAGGAGGTCC
 37899  TATTAAAGTGTAATAGTTTGGGAGGGTCAAGGTCCAGGTTGGGTGGTAGGGTGGCAGGGG
 37959  TCCTTCCTTCCCCCCTTTCATGGACCTGCGGC
;     G-orf104 <== end
 37991  CTACGGTCCTAGGGGCCAGGGCTTCCCTCAAAAGGTGTCTGTGTTTATCAGTTCTACATT
 38051  TTGGTTTCTAATAACCATGTAAAACTTCACAGTGATCTGAAATGGTATTCAAAGGTAAAA
 38111  TGACCGCCTAGTTAACAAATGGGTTCTAGGGTGGTGTAGCTTGTCACTAGCTCTCCTAAA
 38171  GGCTGGCTTCAAGGTCCTACCTAGGGGCCAAGGCTTCCAAGCCCCCCGTACGGTCCAAGC
 38231  CGAGGTGGGACCGGGGCCCTGGTCCGTACGACCTACGGTCCACCCTGCCCCTAGGACCAA
 38291  TGGCCTTCGGGTCAT
;     G-orf104 <== start
 38306  GGGCCGGGCCCCGGTCCACGTAGGCCGAGCCTGCTTGGCCCTAGGGGTACGTGGGCTAGG
 38366  GCTAACCAACCT
;     G-trnR(ucg) ==> start
 38378  GCACCTTTAGCTCAATTGGATAGAGCGTCGGTCT!TCG!AAACCGTAGGTTATTGGTTCA
 38436  ACTCCAATAAGGTGCT
;     G-trnR(ucg) ==> end
 38452  CCACTACACTCCTCCCTGGTCCTAGGGGCTAGGTCTCTGCCCCGGTCCGCCCTCGGCTTG
 38512  GACCTTGGGGACTTGGGAGTAAAGTCTACTATTACAAGGTATTAACTTTGTGTTTAACAT
 38572  CCCAGGATAAGAGGTTCCAAGGAAGATACCCTAGTAGTTCAAAGGAATAGTGAATACCCC
 38632  CACTCAATAGGGGTAGTATCTTCTAAGATAAGTAGAATACAAAATTCTAACTATAATGCT
 38692  ACTAAATTTGATTCCTACTACTTACTTCTTCCTTCCATCCCCTAGGGCCGCTCGGCCTAC
 38752  GTGGACCGGGGCAGGGTCTGGAGTGTTTAGGATTAGAATTGCTCTGGTTTTTTGGGTGGT
 38812  TGAAATGATTTGATTGTATTTATTCTTCTTCCATCTTTTTGATGATTGATTCATTTTTGG
 38872  AATCCCTTAGTAACTGGTAATGACATTAGTACGTTGAGAGGGTTCGAAGGGTGTCCCACT
 38932  CAGCCCTGGCCACCGCCCCGGTCCACGTAGGCCGAGCGGCCCTAGGGGTCTTGGCCAAAG
 38992  GACCGGGGAAGGATAAGAGGAATTACG
;     G-trnA(ugc) ==> start
 39019  GGGGGTATAGTATAACTGGCAATACGCAGAGTT!TGC!ATCTCTGTATTGGCAGTTCGAA
 39077  TCTGCCTACCTCCA
;     G-trnA(ugc) ==> end
 39091  TAACCTACCTCTATAACTAGGCAAAGATAAATAGAGTCTTGGCAAATAATCTTCCTACCC
 39151  ACCCCAAAGGGTCCTCAAAGGACTATGTCTATTCTATTTTATCTCTCTCTTTGAGCTTCA
 39211  AGGCCCTACAACAGTGTCAAAAGAAGGATAGGCTGTGTCTAGAAGTACTTTAAATAGGTT
 39271  CCTTCATTTTGAATGACAAACCTGTCAAAAAGTAAAAGGTAGTTCAACTACGCTGGGTTC
 39331  TAAGGTCCCCCTGCCCCCGTACGGACCGATGGCCCTTAGGGTGCCGGGGGTGGGAATGAG
 39391  CCTCATTGATTAGGTCTTCTTTGAATGGTAACTAATAGTTAATATAGAGGGGAAACTGAT
 39451  TACATCATGGCTGCTGCCCCTAGGGTCTGGGAGGGTAGCATGATCAAGGTTGTCTTCATT
;     G-trnF(gaa) ==> start
 39511  GTCTCGAGGGCTCGACGGTAGAGCATACGACT!GAA!GATCGTAGGGCGCAGGTTCAACT
 39569  CCTGCTCGGGACA
;     G-trnF(gaa) ==> end
 39582  TAACCTTGACAATTCCACCCCGGCCCTTGACCCACCGGTCCGTACGGGGGCAGGGTAGCC
 39642  CAAACCAGCAGCAGTTACACCCCTTTATGATCGTAGTAAGATAAAGGAAAATAGAGGTAA
 39702  AGGTGCAGTGAGGAGGGAAAGCTGTTAGAAGAGGAAGTAATAACCCTATGTTTGGACGAA
 39762  CAGGTCCAGATTCACCAAGATTTGGTACAAAGCATTCTCTGGAAACTAGAGCAGTTTGGT
 39822  CTGCAAAGAGATCCAACACTATTTATCAGTACAAGTGGTGAGCTGATAGCTACTTATTTA
 39882  GGACTGGCTCAGTGTGCAGCTCAAGTCCCCCCGGTCGTTTCCCCCGGTCCGCCCCGTACG
 39942  GACCGTTCCTTCGAGACGATTACCTTCTTCTCCCAAAGACAGTTATGGCTAAAAACAGGT
 40002  CTCAACCCCTAGGTCAAACCCGGTCTTAACAATACTAAATTAACCGATCAAAGAT
;     G-trnN(guu) <== end
 40057  AGCCATTGCTGGGACTCGAACCCAGGACAAAATCATT!AAC!AGTGATTTGCTCTACCGC
 40115  TGAGCTACAGTGGC
;     G-trnN(guu) <== start
 40129  CTTATTTATTATAAACAGACCAGGGGGAGTTTAGATTGAAATCTCTAAAGAATAAGTAGA
 40189  ACTGATATAAAACAATTTGTCAGGTTTGAGTGATTGGCGAGTCTGCCCTGCTGTAGCAGC
 40249  GTTACAGCTGCAGGTCCAAGCCACCCCTAGACCCGCTAACGGTCCTCTAGGGCTTACCCA
 40309  TACCTAATTACATCCTTCTACTTCTATCCCTTCTTCAGTGCTTTAACTCTGCACCCCTAA
 40369  CTCTTCCTACTTCTGTTATCACCCTGCCCCTAGGACCAACGGGTCATGGGCCGGGGTACC
 40429  AAAGGTATGCCTTCCTCAAGATAGCACCTTTAGGTAGAGTTATAGTTGGTAGGGGTAACT
 40489  GAATCAAAGGGTTACTTAAGAGGTGTGAAGGGTTACCCTGACCTCTGATTCTATGGGTAT
 40549  GATCAAAGTACTCTAAAATCTCAGGTACCTATTATTGGAGTAATAAAGAATATTTCAGAT
 40609  ACATATCTGATTCATTGGTCTAGATTGTCTGCTTTCCTAGCCCCGGTCCGCGTAGTCCGA
 40669  GCTGCTTGGACCTAGGGGGCTGATACCTTTACATCCCTTACTTCTAAGGCTGCTACTTAA
 40729  GCCTCTAATACAGAATAAGAATATCTCATAGATAGGAATTCCCTAACCCAGATCTTAGGT
 40789  GACCGGGCCCGGTCCACGTAGGCCGAGCGGCCCTAGGGGATGGTGGCAAGAGAGTTCTAG
 40849  CAAGGAGTTTCTTTACCTGTCCAAGTGCTCGGACTTTGCAATGCAAACTGTCAGTGTGCT
 40909  CTATGTTGAAAACAGTTCCTACTACCTTTTACAGTAAACTCACCAGTGAGGAAGACTAGC
 40969  CTTAATGGTTTGGAATCCCCATAAAAAAAAGGGGTAGAGTGGATAACTCCAGCTTTAGAA
 41029  ACGGTACTGAAGCATCAAAACTGCTTCTACTTTAAGTAGAGAAACGTCCGT
;     G-trnS(uga) <== end
 41080  CGGACGGACAGGGATTCGAACCCTGGAATGCGAGGAGCATTACCACATT!TCA!AGTGAG
 41138  GCGCCTTTAACCAGACTCAGCCACCCGTCC
;     G-trnS(uga) <== start
 41168  AAGCTAAACTTCACCCCAAAGGGTAACAGAGGGGGAACTGCAAATAAAGGGATCTGAATA
 41228  AACCAAGGGATTGGAAACCAATAAAATCTAATATACAGAACTGAT
;     G-orf107_1 <== end
 41273  TTACATCAGGGTAGGGAAGGAAATAGCTAACTCCAAGTATACCGGGTTGTTTCAGGTAAT
 41333  AAGGCCACTGCAAGATCTGCCAAAGCCTTGGCCCCTAGGACCGCCCCGGTCCGCCCTCGG
 41393  CTTGGACCTTGGGGACTTGAAGGACCGGGGTACGTTGAAGTAGCTAGGTAACACATGCGA
 41453  GAAAAAGCATGAGTGAACAAAGAGGATTCTGAATAGGTAGAATTTGCCCTTAGACAAGAA
 41513  GGTGGGGAGTTTTAAATGACAGCCTTGGCCTCCGGACCATGGGCCCTTAGGTGCAAGACC
 41573  GGGGGGAGGCTCACCACCTCCCAT
;     G-orf107_1 <== start
 41597  TGAACATAAAGATGTAAGGGAATGACATCAATTAAATCTAATAATCTTATTCAGAAAGCA
 41657  GAAGAAGACAA
;     G-atp6 <== end
 41668  TTAGTCACTGTGAAGCTTGATTGCATCCTGAATATAAGAGCAGGTTAACAAGACAAATAC
 41728  GAATGCTTGGATAAAGGCAACCCCAATTTCAAGTCCATATAAAAGGGTTATAAAGAGTAA
 41788  AGGAAGAGGAGCAAGCAGTAAACCTAAAAAGGATCCAGTAATAAATTTCCAAGAGAAGGT
 41848  AGAAAAAAGATGTAGTAATATGTGCCCTGCTAACATGTTGGCCGCGAGACGAATACCTAA
 41908  AGAGACAGAACGAGCTACATAAGAGACAGCCTCAATTAAAGTTAAAAGAGGAACTAAAGC
 41968  TAAAGGGGTACCTGCTGGCACAAAAAGAGAAAAGAAGTGGAAACCGTGTAGTTTTAAACC
 42028  AAGAATGGTTACCCCCAGTACTATTGTGGAGCTAAGACCCAGGGTAAAAGCAAAATGAGC
 42088  CGTCGCACAAAAGCTATAGGGGATGAGACCAACTAAGTTTAGAAGCAGTATAAATAAGAA
 42148  CAGAGAATAAATAGCAGGAAAGTAGGGCTGCCCTGAAGGACCTACTTGGTTTTTTACTAG
 42208  TTGAAGTACAAATCCAAAAAGAGATTCCATACAAAGCATTAATGTATTACTCAGACCTAG
 42268  CACTCCCTCTTTATTATATAGAAGATGAAGTAAAATGATGAAGAGTGAGGCCAGTAATAG
 42328  ATAAAAGCCTATGTTAGTTAACCCGATTTGAATATAGCCAAACAGGGGCCCTTCCAATGC
 42388  TATAAACTTAACAATCTCAAACTGCTCTAGAGGGTTATAAATATGAATTATTTTCGTCAT
;     G-atp6 <== start
 42448  TGCTAGAGAAATAG
; G-orf1128 ==> start ;; contain dpo
 42462  TTCTCTGATATATTGTTTATTTCCATGTTTCGGATACTTTATTACCTCATACTATTAGTA
 42522  TTAACAGAACTGATAGACACGACCCCTTGTATGGCTCTTGCTCTCGGCGGTACAGGCGTA
 42582  CTTGCTGGGTTCCATACTGCTACCTCTCTTCTATCTCTACGTGCTCACCTTCCTGAGTCT
 42642  GTTGCTGGTATGCCTGAAGTAGGTATCCTTGAATTTCCTTCTACTCCTTCCCCTCTTGAA
 42702  TTACACAAATGGTACGAAGCCTTCATCACCCACCCTCATTGCAATACCTTCTGGGATGAA
 42762  GTTGAAAGACTTATAAGAGGCCTTGCCCCTAATACTAAGTACTGTATCCTTTTACAGCCT
 42822  GAATTCTCCAATGGAAAACGTGTAACACTAGGATCTTCCTTCCTTACTGATAATGATCCT
 42882  AATATGGAGGCCATGAAGGAACATTTTACCCCTTTAATCACTAAATTGGAAGATGATTAT
 42942  AACGAAGACTTCTGCGGTCAAACTAGAGTAAAAGTTAGAAGTACTTTAACTTCACCTGGC
 43002  ACTCAACCTGCCCCTAAATCTGCTAAAAGACCTACCACTGCTCAAATCCTTGAAACTATG
 43062  CAATCATCTATGCAAGCTCAAACTAATGCTATCATTGAAGCAATAAAAAATACTCCCCAA
 43122  CCTACCCCTTCTCCTTCACTTCTAGCAGGTGTCGACTGGACACCTATCCTCCAAGCAGGG
 43182  GTATCTGCCCTTGCATCAACCTTAGGTATCCAAGTATCTGCCCCTACTCCCACCCCTACT
 43242  CCTCAACCATCCGCAGCGACGGCTCCTGGTGAAGTCCAGACTACAGCCATTAACTCACGC
 43302  CTGGACCGTATGGAGGACCTTATATCTTCCCAAAATGAGTTCTTCCAAGACAACCTACGT
 43362  ACAATGAATTCTACCATTAATGAAATGCAAGATGTACCTCTTCATCCTCATGCTACTGCA
 43422  AGAGTGAACGCCTTAACCTCCGAAGTTAACTCTATTAGAGAAATACTTGCATCCCAAGGT
 43482  CAAGCTGCTCAAGCTAGAACCCTTGAAACACTAGCCCAAGGTCAAGCTGCAATACTTGCA
 43542  ATGATGCAAGGAGGTACTCCAACCTCTACTCCTTCTAATGGAGGTACTCCAACCTCTCCT
 43602  CCTGCAAATGGGGGTACTCCCCCTTCATCACCTTCTGAAGGAGGTACTCCGACCTCCCCC
 43662  CCTACAAATGCTGCAACCATGGCCATGGTTGAGGCCACTGGTGCTGCAATAGGTCACCCT
 43722  ATTACCTATGAAACACAGGAGTCAATAGATGCCCGAATGGCAGCTAAAGAGGCAGCTTGG
 43782  CAAGCCAAGTTAGAAAGGGAATCAGGAGGGGCCCCTCCTGTAACCCCTCAACCACCTGAG
 43842  AAAGCATTACCAGAAATTACTCCTAGTGTACCCTATGAAAGTGACCTGGATCTA
;;     G-dpo_2 ==> start ;; HMM match pos. 454,1074 score 1.3e-176
 43896  AGTAAAATAGTGACTGCTGATCTTGAATCCTTGATACTACCTGATGGTTCAAATAAGGTG
 43956  TATATGGCAGCTTGGTACAATGGCAAGGAATCGAAGATATTTGATATAACATCTTATGGC
 44016  TACAACACTGAGGTAATGCTTCAAGAGTTTTGGCTTAACCTAATTAATTGTAATAGGGGT
 44076  TCAACCCTTTACTTCCATAACTGGGCCGGATATGATGCCATCCTTTCCCTCATTCCTCTT
 44136  GTAGGGTTACATGAACATGGTCTAAGCTTTAAACCTATAGTGCAAAATAATCAAGTCCTA
 44196  AGTCTTACCGTCCTACAAATGATTAAGGGTGAGAATAAGATTGTCCTAACAATCAAGGAT
 44256  TCCCTCAAGATGATACCCGGACCCCTAGGTAAACTTGCTAAAGAGTTTCAAGTCCCTACT
 44316  CAGAAGGATCACTTCCCTCACTATTTCCTTCTAGATGGGGACATATCTCAAACCTTGACT
 44376  TATTCCGGACCTATCCCAGCATATGAGTACTTCGAGCCTAAGAGAACAAGTAAAGAAGAT
 44436  TATGAGGAGATGGTCGAGCAATTCAAAGGAGGGTGGAATTACCTTGAAGTATCAAGGGAG
 44496  TATATCTTAGGAGATGTTCTAGCCCAATATCAAATCATTATAAAATTCTTCCAAACTTTA
 44556  AGGGAAGCCTTCCCCATTAATCCCACCCGACTCTTATCAGCCCCGGGGACAGCATTTAAG
 44616  ATATGGAAGACAGTTCAGCTGCCCTTACTTAATAATGATCTTCTCAAGGTATATGACTTA
 44676  TCACGAAGCCTTGATACTAAATTCAGAGGGGCATACTTAGGAGGCATCGTGGACGTTTAT
 44736  CGTCCTCACCTTAATGAAGGGCAAGGATTTTACTATGATGTCAACTCTCTGTACCCTACT
 44796  GCCATGTGTAGAGAGATACCTGTGGGGTTACCTACTCCTACAACCCTTACAGATCTGGAC
 44856  CCTACCTTCTTCGGCTACCTCCAAGCAACAGTCAAAGCACCAGCCCCTGATACACCAGGA
 44916  GGATACATTGGGCTATTGCCTATAAAGCTGGGTGGAAGGCTTGTCTGTCCAGGGGGGGAG
 44976  TTCTCTGGTTTCTTTTTCTCAGAGGAGCTTCGCTTCGCCCTAGCCAATGGATATAAATTA
 45036  CTAAACATAGGAGAGGCATGGCTCTTCCAGAGAGGTGAGAATACCTTCCGAGCATTAATC
 45096  GAGAAACTCAATGCAATGAAAGTTCAAGCCCAAAAAGAGGGTAAACCTGTACTGAGAAAC
 45156  CTTGCTAAACTATTAATGAACTCAATGTATGGACGGTTTGGGATGCATACCCCTGAGGTT
 45216  AAACATGCAATAGTGAATCCTCAACAGCTAGACGATATAGTAGAGAATTACTTAGTTTTG
 45276  GAAAAAATAACTCTAGGAACCTTAGAGCTAATAACATATATACTAAATAGGGATCTTTTA
 45336  GACTTCTCTGAAGATAAAGAAACAAAACTCTTAAGAAAATACCTGAAAGGAATTCCAGGA
 45396  CAAACCAACGTGCCCATAGCAGCAGCTGTAACAGCCTACAGTCGGATGATCATAAATGAA
 45456  TTTAAGCTCCTAGCTTTATCTAAAGGTCTAGACATCTTCTACTCTGATACAGATTCATTG
 45516  GTAGTGAATGGAGTCCTGCCACCTGAGTACTGTGATTCTGCTAAGCTTGGCCAACTTAAG
 45576  CTGGAACACACATTCAGGGAGGGGATATTTGCCTCACCTAAAATCTATTATCTGGAACTA
 45636  GAAGATGGCACTACGGTAACTAAATGCAAAGGGTATTCAGGTAAACTAAGCAAGGCTCAA
 45696  TACCTAGAGCTCCTAGAAGGTCATGCTTTAGACTTAACAGTGACTCGATGGAGACGATCT
 45756  TTAGCAGAAGGTTCTTTA
;;     G-dpo_2 ==> end
 45774  AAGTTAGGGGGAATTTTAAGAAAATTGAAGGATAATCAAATGT
;     G-atp9 <== end
 45817  CTAAGTACCGTAAAGAAGGAGGAACGCCATCA
; G-orf1128 ==> end
 45849  TAAGCGCAAATAAGGCCAAGGCCTCAGTTAAAGCAAAGCCTAAGACTGCATAAGAGAAAA
 45909  GTTGAGGACGAAGTGAAGGGTTTCTAGCTGTAGAAATAATAAGAGAAGCAAAGACTATCC
 45969  CTACTCCTACTCCAGCCCCAGCTAGACCTATGGTTGCCAGTCCAGCACCGATTATTTTTG
 46029  CAGAAGGTAGCAT
;     G-atp9 <== start
 46042  ATAGTTACAGAAACTTAATGTCGCCAAGGACGTCTAGGAAACTAGCTTCGCCAAGCAAAG
 46102  GTTAGGTAGAAAGGAAACTCCTTAGGTCCAATCCATCCCGCCCCGGTGCCCGAGGGCCAA
 46162  GACCGCCCACCCTGCCCCCGTACGGACCGATGGCGGGTCTAGGGCCGGGGGTGGGCAGAC
 46222  GGGGGCTCGCCATTGGCAAAGCTGAATTGATGCAGTTAAGGATGGTAACTAGGCAACCCC
 46282  TATTGTCATTAACTATGAGTCCCCTAGGGCCAAGCAGGCTCGGCCTACGTGGACCGGGGC
 46342  AGGTTAGCTCAGAA
;     G-trnL(uag) <== end
 46356  TACGGCTAGAGGGATTTGAACCCTCACGGTATTACCCACGTGATC!CTA!AATCACACTT
 46414  GTCTGCCAATTCCAACATAGCCGT
;     G-trnL(uag) <== start
 46438  GTTTTCAGTGTGGCCATTAAGTCTTTTGGATCTAGGGGGAATTTAGAATGAGGGAACAAC
 46498  AAGAAAAAATCCAAAGAAAAGTAGCCTTACAATCCTACTCCAGTAGGACATTGAACTAGG
 46558  AATGTGGGCTTGAACTAGATCTAAACCTCTGAGGGCCACAAGAGAAGATAATATATAGTA
 46618  AGGGTGTGCATGTTTCTCTCCCTTCCCTTTGCAACACTGGTGACCGGGGCAAGAGAATAA
 46678  GGTTAAGGTAAGCTACCAGTAGCAATGCTAATAGGATAAACAGGATAAGACAG
;     G-trnG(ucc) <== end
 46731  TGCGAGCAGCGTGACTCGAACACGCGAATCATCCTT!GGA!AGGGATACGGTTTACCACT
 46789  AACCTATGCTCGC
;     G-trnG(ucc) <== start
 46802  TGAGATGAAGATTACTTCAAGAGCCATATTGGGAGGGGGCAATCCTCAAATTGGATTTAT
 46862  AGAAAATAATGACTTTTAGTCAAAGTATTCTGAAATCCCCCCCCATATAGCTGACATTTC
 46922  TAGTGACCTTATCGTACTTAGAAGTTAATCTTCCCTAACTGTTTCAC
;     G-nad1 ==> start
 46969  ATGCTATTCTTCTTACTGGAATCTTTCATAATTTTACTGCCTTTGCTAGGGAGTATTGCT
 47029  TTCATGACTCTCGCTGAACGTAAAGTAATGGCTTCTATGCAACGAAGGGTAGGGCCCAAT
 47089  GTCGTGGGGTTTTATGGAACTCTTCAACCCTTTGCTGATGGGTTGAAACTCCTGCTTAAG
 47149  GAGGCTGTAATCCCCAGCCACGCTAATAAGGTAATCTTCCTAGTTTCACCCTTCATTACC
 47209  CTATCATTAGCCCTCATGGGTTGGGCAGTGATTCCATTTGCCAAGGGTACAGCCCTAGCG
 47269  GATATCAGCCTAGGAGTGCTATTCCTCATGGCTATTTCCTCTTTAGGAATCTATGGCGTC
 47329  CTGCTTGCCGGTTGGTCAGCTAACTCTAAATACGCTTTCCTTGGATCATTAAGATCTTCG
 47389  GCACAACTCGTAAGCTATGAGCTCCCTCTTGCCATGGTTATCCTTATAATTGTATCAATT
 47449  ACAGGTTCACTATCCTTTCTACAGATTGTTGAATTTCAACAGGGAGTGTGGCTAATAATA
 47509  CCTTTATTACCGCTTTCTTTAGTTTGGTTTATCGTCATCCTTGCGGAGACGAACAGAGCA
 47569  CCCTTCGATCTGCCCGAGGCAGAACAAGAGCTCGTAGCAGGATTTATGGTAGAACACTCG
 47629  GCCTTACCCTTTGCCTTTTTTTACCTAGCTGAATATGGGTCCATATTATTGATGAGTACC
 47689  CTTACTAGTCTTTTATTTTTAGGCGGCTACCTATTACCTTTTGGTTTACCCTCGACTCCC
 47749  CTTCTTGAATCACTCATACTAGGATTAAAGTCCTCTGCTATATTCTTCTTTTTTGTTTGG
 47809  GTCAGGGCTACGTTACCTCGGGTAAGATTTGATCAATTAATGGTTATATGTTGGACTACT
 47869  CTTTTACCTATAGGTTTTGCCTTCTTTATTTTTACTATAAGTATTCTCGTAGCTCTTGAA
 47929  ATTACACCTTCTTAA
;     G-nad1 ==> end
 47944  AAAAAATACCCCCTTACCATTCAAACCGCAAGGTTTATCTCGCTTCGTTTCTTTCTCTCT
 48004  ACATCTAAGGGCTCATAAATCTTGATGACTAAT
;     G-cox2 ==> start ;; mfannot: alternative ATG start pos 48028
;     G-cox2-E1 ==> start
 48037  ATGCTTAGATTCCTATTCAATACCATTCTTTCGGCTAAAGTAGTATGCAATGATGCACCT
 48097  CAGCCATGGCAAATAGGGTTTCAAGACGGGGGATCACCTTCGTTCGAAGGCATCGTAGAG
 48157  TTGCACGATCAGATTATGTTCTACCTTATAGTTATCATGCTAGGGGTTGGCTGGATGCTA
 48217  AGCTCAACGATCCGGAAGTTCAATGGCTACCATAACCAGATTGTGCACAAATACCATAAT
 48277  CATGGTACGCTTATTGAGCTTATTTGGACAATAACGCCAGCGCTTGTGCTGATTGCTATT
 48337  GCTTTCCCTAGTTTCAAGCTTCTGTATCTTTTAGATGAGGTGATAGACCCAGTCATCACT
 48397  GTTAAGGCTATAGGTAACCAATGGTTTTGGACTTATGAGTATAGTGATTATGTGAATGAC
 48457  ACAGGTGAAACTATAGAGTTTGACTCTTATATGATTCCTGATACAGAACTCGAGCCAGGG
 48517  CAATTACGCTTACTTGAAGTTGACAATAGGGTTATCCTTCCTGTAGATACCCACATACGC
 48577  TTTATCATAACTGCCCGTGACGTTATTCACTCTTTTGCTATTCCATCTCTTGGTATCACC
 48637  CTTGATGCCCTGCCCGGTCGTCTCAATCAAACTTCTGTCCTTATTAATCGTGAGGGTGTT
 48697  TTCTATGGTGCTTGTCGTGAGCT
;     G-cox2-E1 ==> end
;     G-cox2-I1 ==> start /group=IB (7.14e-17)
 48720  cagaagggcccccatataggtaattatatggtgtgcataggctatatgctggaaacccct
 48780  aaagaccagggtaccgttcctaatggtaactatacttgccccggtccacgtaggccgagc
 48840  ggccctaggggacgaaggtaacaattcttggtatgcaacaatgggcaatcagcaggaaac
 48900  cagaagggatcctcagagactacatgcctacaacctagcttaggttgatgatatagtccg
 48960  ttccatatggaaacttatgggttaaacg
;     G-cox2-I1 ==> end
;     G-cox2-E2 ==> start
 48988  CTGTGGAGTACTTCACTATGCGATGCCTATCGTAATCGAATCCGTCAGTCTTGAATCTTA
 49048  TCTCTTATGGCTTTCTTCTCAAAATTCCCCCTGTTTTATACTCAATAGTCTCCTCACCCC
 49108  GGTCCTTCAAGTCCCCAAGGTCCAAGCCGAGGGCCTGTCCCGGACCGGGGCCGGGGTGCT
 49168  AGTGAAGACCCGAGTAGAAGAAACACTCGTAGTGTGGGGAATGTAG
;     G-cox2-E2 ==> end
;     G-cox2 ==> end
 49214  GTATAGAAGTTCTACTTGTAGGATTGAAAATAAATCAGTAAAACCAATCAGTGGTAATTG
 49274  ACATCTGTACTGCGTGACTTTGATTGGAGCTAGGCTTGGGTTGGGCATTGGCGGACCGGG
 49334  GGAGGACCGGGGGTGGAACGCCACTGGCTAAGAAACGTATGTAACCCTCATTGTTAGCAA
 49394  CATCTCTAATTCTATACTTCGATTCCCCTGTATTTTGATAATTTAGTCTCTCCTTTATTT
 49454  ATTTTCGCCACCCCGGCCCATGACCCGTAGGCCATTGGTCCGTACGGGGGCAGGGTGGGA
 49514  TTCGAATTTAATCCGCACCTTGAAGATTGGCAGAGGTGCAGGCGTTCCAAACCCTGCTGT
 49574  TTATTTC
;     G-trnM(cau)_3 ==> start
 49581  TGCAAGTTGGTGTAACGGTCGCATGTTAGACT!CAT!GTTCTGAAGGAGGCCGTTCGACT
 49639  CGGTCACTTGCAC
;     G-trnM(cau)_3 ==> end
 49652  ATAAAGGTGGTTTTTAATTAGAGGAGAGTACTAGTTGACTAGTTAAGTATGGGTGGTGGA
 49712  ATGGTTAGTACTAGGTGATAGCAGCCCTCCCAAACCCCCTCCGGCCCTAGACCTAGCCCC
 49772  TAGGATCGCCCCGGTCCGGGACAGGCCCTCGGCTTGGACCTTGGGGACTTGAAGGACCGG
 49832  GGGAGGACCGGGGCGAGAGCAAGCTACTGACTTACAAGCTAGATTCTTAAAGCTAAGCCT
 49892  GCCCCTAGGACCAATGGCCTACGGGTCATGGGCCGGGGTGGATTTGGTTGGCAAGGAGAG
 49952  ATTAATAAGAGGTTTTAAACCTTGACTATAGTACCGTTGTGGTACTTTACCTCCTCTTGC
 50012  AACTCTATTGGTTTTGTGATTACCGAAGACTCGATTTGTTTAGAGAAATTCCCAGTGATA
 50072  GTTATACTTCATTTTTGGATGTTCAATGTGAATTAGCCCATTACGTCTGAACCATTAACT
 50132  TTATCTAGTGTTAAGTTTTTACCCCAATCCTTTGGCCTGGGTTGCAATGAGTTAAGTATT
 50192  AACAATGACGGAGTTGCTATGTTCGGCTTTCTTTTGGGTCTTGCAGGGCAGACCCCCCCC
 50252  CTGCTTAAATGCAGGATCTAAGTACGGGACCCACCCCAAAGGGTCCTAGGGGCCGGAGGG
 50312  GGTTTGGGAGGGCTAGCCACTCTGTGCGCAGATATCTGAAGTAAATTTCAGTTGAAGAGT
 50372  GTGGAGCTCCAAACTGCTAAGCAACAGCCAATA
;     G-trnW(cca) ==> start
 50405  AGGAGAGTAGTTTAATGGTAAAATGGTAAGCT!CCA!AACTTCTTGTTGGGGGTTCGATT
 50463  CCTCCCTCTCCTG
;     G-trnW(cca) ==> end
 50476  ATAGCATTTATTACACTTGATACTATTTGATTCCTATTCACCTCCCCTCCAATTATTCCC
 50536  TGCCTAACCTTAACCTTTAGTCACCACCCCCCTCCCCCCGAACCCGAGGTGCAGACCGGG
 50596  GCGGCCAACGGTCCTAGGGGCAGGGCTAACAATTGCAAAAGGTTGCTTGTTTAGCAGTGG
 50656  ATGATTGCTTAATTTAATTGGATTAGTTCAACCCCCTTATTGCAGAGCATCCGTTGCTCA
 50716  CCAGTGCTTGCATAATCTGTTGCATAAAGGGTTGCATCTATGATAGTATAATTAGTTATG
 50776  AATTAATAAGGTGGGGGAGAAATCCCCCCTATAGCATTGCACCCTTAGCAATGGTTGCTT
 50836  AGTTAATAGGTGAGCCCTGGCCGACCGTTGGCCGAAGGACCGGGGGAGGGCCAACTGTAG
 50896  CAGTGGTTAGCATTGCATCCCCTATCTTTGCTCAAATCATTTAGCATCCAGTGCTTCAGG
 50956  TAAAGCTAATCCTAGCCTAGAAATAAAGCTTGGCAGCCCTGGGGGGGAGGGGTTATGGAG
 51016  TAACCCCCTAAATACCAAAGTAAAGTAGGTGAATCCTCCATTACATCTCTAATTACCCTT
 51076  TTACCTTTTCCAATCTCTAATTTCTTATGATCTCTTAAGAGGTTTACCCCCTTTCTTGTA
 51136  CAATATGAATAATGATAGCTTAAAGGATTTGATAGACTCTGCCCCCTTCCCTCCCCTTTT
 51196  CTATCCTAAAATTCCCCTTGATTCCTGAGTTGTCGTGTTTATCAGTACTACATTTTGCTT
 51256  TCTAACATTTGGAGAAATCCGCAGCTGGAATATTCTATTACTTTAGTTTCAATAGCCTCT
 51316  TTTGTGGCCCTATGGTCCTTTAGGACTATTGGTTGTTGCAAACTCCTTTGAGGACCCGCC
 51376  CGACCCTTTGGGGTGGGTAAGAGGAAACGTTAGTATAAGCTCAGGGCCAACCCTCGGCCT
 51436  TTGCGGTATATCAAGCTTGTCTCCCCCCCCCCTGCCGGAATGTAGGCCAGAGGTTGGGGT
 51496  CTTCTTTCGCCTCTTAAGAATGGCGAGTATCTCTATTTCACCTAAGCTCATCATTTCAGC
 51556  T
;     G-cob ==> start ;; mfannot: alternative ATG start pos 51515
;     G-cob-E1 ==> start
 51557  ATGAAGCTGGTAAAAAGGCACCCTCTGCTCGCCTTAGCTAATAGCTATCTTATCGACTCT
 51617  CCCGCACCCTCTAACCTTAGCTATCTTTGGAATTTTGGCTCACTGTTAGGAACCTGCCTA
 51677  GCCCTTCAGATCATAACTGGGGTGACACTAGCGATGCATTACATTGGGTCAGTAGACCTT
 51737  GCTTTCTCTTCTGTAGAGCACATAATGCGTGATGTTAACTCAGGTTGGCTGATTCGGTAT
 51797  TTACATAGCAACGGCGCTGGATTCTTTTTCATATTTGTTTACATCCACATGGCTAAAGCC
 51857  TTATACTACGGCTCATACAGAGCTCCTAGAGTCCTGCTATGGTCAATAGGGGTAGTTATT
 51917  TTTTTAGTAATGATCATTACAGCCTTCCTAGGTTACGTGCTACCATGGGGTCAAATGTCC
 51977  TATTGGGGT
;     G-cob-E1 ==> end
;     G-cob-I1 ==> start /group=ID (5.56e-36)
 51986  gatccttttttgccccaaatggtgtttccttttcttaccaa
;     G-cob-I1-orf219 ==> start
 52027  atgaaagcttatgctaatttaccacttatgttttcttctccaagaacaagagctattaag
 52087  cgtattggccctcataatatagatattataagcataataataggttcattattaggagat
 52147  gcctatgctgaaaaacatggattaggaacaagaatttgttttcaacaagaagacaaccat
 52207  tcagcttatttatattggttacacgatactgtatctaatttgggttattgtaatgagaga
 52267  acacccaaaattttaagacgtttaagtaaaaaaggacaattgaaatatgtattacgattt
 52327  caaacttatacattccgaagttttgactggatacaagaagcattctattcagaaggtaag
 52387  aaagtagtacctatctttcttccggaatatttaactccattagccttagctatatgggtt
 52447  atgaatgatggggcaaaagtatccagtggaataaaattatgtacaaacggtttcgactat
 52507  aaagatgtggaattcttatcttctatcttaagagataaatacgggttaaaaacatctata
 52567  aataagacaggtgttataaatcaatatgatatttacattagcaaatcatctatagaagat
 52627  ttctatgaaatagtaaagtcttatttacatcctagcatgaaacataaatttggtaagtaa
;     G-cob-I1-orf219 ==> end
 52687  ggaaaacatcatagttaagaatgtcaattactcggcaatttacacagaaaacgagtagta
 52747  tatgattcttagcgatactgatgaaaacggtcaagagctacccctagttcaagaccgtcg
 52807  gtgatgtgtatcatcgctacagactggttcatcggtgggtggctgcaatgctgcttaatg
 52867  tacagtcggaatctctgcaaaacccctgtccttcaagtccccaaggtccaagccgagggc
 52927  cttcccttggtcggaccggggcggtcctaggggcagggctttgctccaaggttctcttta
 52987  gatctttagaaagataaatttgtagattctataaataaagagaatacaggtatttcgctt
 53047  ttcttttcattcaaacaaaacctatttctagcaaagcattttttgcttaagagctagaaa
 53107  gaatgaaggaaagagtagaaataagagatttg
;     G-cob-I1 ==> end
;     G-cob-E2 ==> start
 53139  GCAACAGTTATAACTAATCTCCTTTCGGCTATACCTTGGATTGGCACGGACCTCGTAGAA
 53199  T
;     G-cob-E2 ==> end
;     G-cob-I2 ==> start /group=IA (1.03e-21)
 53200  tt
;     G-cob-I2-orf115 ==> start /first_aa=I /note=LAGLIDADG ;; evalue:9e-08
 53202  atatgtctactaattatctctctatttattctagctattctacctactattggaagtgta
 53262  aattctaaggctcgagctctacctcgtactgaaaatgataagtgatatgcactaaatatc
 53322  cctttagacttcctatccatgctagtggatctaattgatggggatggatatatttctatt
 53382  actcaaacaccaggtggtttcattcgtattcagcttatcctctctataaatatgggagag
 53442  ctagatatggttaagtacattcaatccatacttaaggttggtcgaataaacaccccggtc
 53502  cttcaagtccccaaggtccaagccgagggcggaccggggcggtcctag
;     G-cob-I2-orf115 ==> end
 53550  gggccagggcttacccagctatcaatacagtgaaatacattatcccccaaaatagaaagg
 53610  ggttgtgcacacactatgacaacgaacacatcttctactctttgctgcatttaagattgt
 53670  attccatacaaatactgtgggcgaagagagtggaggttactctaagtttgttgttagttc
 53730  agttaaggatatccaaactgtagttgatttcttctcattctcagatctacatactcttat
 53790  gggtcacaagctcacacaatacaataagtggattaacgatcttcggcaaagcaaacgata
 53850  ctgccaccttcgactaccttagtaatccaattttagagccccttcactccacatagctga
 53910  ataggtaaaagagataattggagatacaaatgagttccattaagctgagaggcttaattg
 53970  caaatagggtgaattgcaaggacctctctgagtacagagacaacttgcagcgaagcgtat
 54030  atcagtgctttaacagatgtacgaacgttcaacgactaatcggtgagccgcactagcaat
 54090  aatccgaacacgagcgccctactgccagctaaccctgcccctaggaccaatggcctacgg
 54150  gtcatgggccggggttattctggtagatgacatagtctaatcttactagtgatagtaaga
 54210  agatgtagttaaatgctatatcgataataatcatg
;     G-cob-I2 ==> end
;     G-cob-E3 ==> start
 54245  TTATATGGGGTGGGTTTTCTGTAAGTAATGCTACTCTTACCCGTTTCTTCAGTTTACACT
 54305  TTTTATTACCCTTTGTGTTAGCGGCATTAGCCTTTATGCACCTTATTGCTCTTCACCAAA
 54365  ATGCTTCCAATAATCCTATGGGAGTGAGTTCTAAGCTTGACCGTGTTCCTTTCTATCCTT
 54425  ATTACGTGTTCAAAGACCTGGTGGGCTTTTTTGCTTTCTTCCTTATTCTATCTATATTTG
 54485  TTTTCTTCTTCCCTAATGCTTTAGGGCACCCTGACAATTCAATACCAGCCAACCCTATGC
 54545  AAACCCCTATCTCTATTGTGCCAGAATTCTACCTTTTACCTTTCTATGCCATCTTAAGAG
 54605  CGATCCCTAATAAGCTCCTAGGTGTAGTTGCTATGTTAGCTTCCATCTTGATTCTTTTCC
 54665  TACTTCCTTTTCTTGAGAGTTCTCGAGTTCGATCTTCTGCTTTCCGACCCTTTATGCGTT
 54725  TTTTCTTCTGGTCTTTTGTTGTAAACTTCTTACTCCTTATGTGGATAGGAGCAAATCATC
 54785  CTGAACCTCCTTACATTCTCTTAGGACAACTTTGTACAGCCTTTTACTTTGCTTATTTCT
 54845  TAATTTTAGTTCCACTCATTGGTCTAATTGAAAATACTCTTTCTGATCTTGGTACTTTTC
 54905  GTTCTTCTAAAAATACCCCCCATTCTACCTAA
;     G-cob-E3 ==> end
;     G-cob ==> end
 54937  TTCACCCCGGTCTCGAACCGTTGGCTCTAGCCCCGGTCCGCGTAGTCCGAGCTGGTTGGA
 54997  CCTAGGGGGCTCCTAGGGGCGAGGCTGCCTTTACTCTACCTCTTCTTCACGTAACAGCTT
 55057  AATCTAGGTACACTACTATTGATGGTAAGCAAAGACCCACAAAGTACTACCGGCTAACCC
 55117  CGGCCCCGGTCCCACCTCGGGTTGGACCTAGGGGGTCAAAGTCAGGACTGGGCAATTCAG
 55177  GTTCGGAAGTGGAGTGGTGTGACAAACTCTTGGCGACGACGTGGTATAGGAAACCAAACA
 55237  ATCAGGTAGTGTTTT
;     G-atp8 ==> start
 55252  ATGCCTCAACTAGTTCCTTTTTACTTTATAAATCAGCTGTCTTTTGGTCTGATCCTGCTA
 55312  TCTCTCTTGATCTACTTGGCTTCCAAGAGACTCCTTCCTCAACTGCTTCAACGTTTCATA
 55372  TCAAGAATATTCATAACTCTCGCTTAA
;     G-atp8 ==> end
 55399  TTTTCCTTTTTAAACAGCCCCGGGTCTGGCTGCTA
;     G-orf107_2 <== end
 55434  TTACTGGGAGTAAGAGATTATTATAAATCCTCAGCTAATGGTTTTAGGGGTGACAGCTAT
 55494  CCGCTCTGTTCTAGAACAATAGTGTGAAGGCTCGAACCCGAGGTGCCCCCTCCGGCCCTC
 55554  CCCCGATCCTACGGCCACGGGTCGGTAATCTCAGCCCCTCCAACCCGAGGTGGGACCGGG
 55614  GCCGGGGCCAGTAAAGAGAGGATTTATCCCAGCCTTAATAAAATAAGGAGAGGGTCTAGG
 55674  ACCGGGGATTGGTCGGCAGAAGACCGGGGGACTCAACTTCCAATAAAGGGGTTCAGAGCA
 55734  AGTCAGATCTAGAAAGGAAGACAT
;     G-orf107_2 <== start
 55758  AGGTAGGTATGTCTATCAGTACTAATTTTTCAATTAAAGAATTGTCTGATTAATTTCAAC
 55818  CCATCTCCTTCTTTGCTCTTCACCTTCCTTATTCTTTACTTCCCTACATATTTGCCCCTC
 55878  AGTCTCTTTCTTCTATTCTTCACCTCTACTTCTATCCCCTCTTAGCTATATTCATCCTTG
 55938  TTTGGATTCCCCCTCCACACAGTGGACTCATAAATAGACCGAGCCCGCCCACCCTGCCCC
 55998  CGTACGGACCGGTGGCCTACGGGTCAAGGGCCGGGGTCCGAGGACGGGGGTTGGTCCTTT
 56058  GGAAGCCCTGGCCGACCGTTGCCCGCCCCGGTCCCCCAAGGGCCAGGCCCTCGGGTTGGG
 56118  TCCAGGACTGGGGTGGCTGAGGGCTGAAACCTGAATCTTGGGTTCTTGGCTTGGCTATTA
 56178  TTTCATCTATTCTTATTTCTTTGGGACTTCATTCCTTCTAGGTCTTAAGTTCTGTTCTAT
 56238  TCTTGGAGCCTACTAACCAGTCTAGCTAAATTAGCAGGAGGGTCACCATTTAAGGGTTGG
 56298  CCACAAGTGGTAACTTACATAACCCGGCTTATTTGGAACTATGGCATAGAGTAAATAACA
 56358  TAAAGAGGACTCCCTAGAGATCCCTAAGAAAACTTACAGGCCTATAACCTACCTAAAAAT
 56418  TCCCCCTTGCTTTCATATGGTATGATTTCTATCTCAACATTTCCTCATCTTCTTTTATCT
 56478  TATCCATCCATCTTCTGGCTTCTTCTACTTGACATCTTCTAGTCTATATAAGGGGTGATA
 56538  CCAAAAAGGAGTAAAGCGACCAGAGCCCCCTGAGCATTGGGGGGCATATAGCTGGCTAAA
 56598  AAAAAATCATTGAAGTTTTC
;     G-cox3 ==> start
;     G-cox3-E1 ==> start
 56618  ATGAAGTTTCAACCTCATCCTTATCACTTAGTAGAACCTTCACCATGGCCTCTAGCAGCC
 56678  TCGATTGCCCTTCTTACTACTACTGTCTCAGCAGTCTGCCTTTTTCATGGATATGGTCAT
 56738  GGAGGAGTTTTTTTAACTATAGGTCTTCTGGCCGTTCTCTCTACTATGGGTCTATGGTGG
 56798  GCGGATGTGATCCGTGAAGGT
;     G-cox3-E1 ==> end
;     G-cox3-I1 ==> start /group=IB (6.80e-16)
 56819  aaaatctttaacaagaatgtgccttctataaacttaactgtatgctggaaactccttaga
 56879  gcctttggtccactcagctacctttaaagctgttcggaacaatccaagggattggacaat
 56939  cagcaggaaaccaatagggatttaagcttgactcccccaagggacagggcaccctgcccc
 56999  cgtacggaccgtaggcgggtctagggccgggggttggacctaggggaccccggtcttgga
 57059  cctaaggcttcaaggtcctacggggccaaggcttcccttagtaggatcctcagagactat
 57119  atgtcaagtgttggtagatttatgcattcttaatcctataacgataagtttttactaaag
 57179  tacccccggtcgtttccctggacccaacccgagggcctggcccttgggggaccggggcgg
 57239  gcaccggtagccagggctaggtccaagcaggctacagggaccggggcaagacgacctaat
 57299  tcgtaggttcattttgcctttaacaaatatcattttacttatttaaactccttaagaatt
 57359  tactaggctctggctagaagaaggaggtaatgctatgcaatatgaaatagcagataagta
 57419  aggtctgatcaaattcactttgatgatgaatggttacttcagaacacctaaaaatcaaat
 57479  agactgacagggtggcgtaaatactcatcattcttagattaccctgcccctagcagcccc
 57539  cctaggtccaacccgaggtgggaccggggtcaagggccggggtctgttcaaactcttcca
 57599  caagtagagtctcctggaatgcataagtctagccataaagatatagtccattccctaatg
 57659  aaacttagggtacatactctcg
;     G-cox3-I1 ==> end
;     G-cox3-E2 ==> start
 57681  ACATTCTTAGGGCATCACACCGTTCGTGTACAACGAGGTCTCATGATAGGTATTATCCTC
 57741  TTTATCGTATCTGAGGTCTTCTTCTTCCTTTCTATCTTCTGGGCCTTCTTTGACAGCGCC
 57801  TTAGCCCCTACGGTAGAACTGGGTTGCAGTTGGCCCCCCGCGGGCATACAACCCATTGAA
 57861  CCATGGGAATTGCCTCTAGTTAATACAGTTCTTTTACTTTCTTCTGGTGCTACAGTGACC
 57921  TGGTCACACCACTCTCTAATAGCTGGAGATCGAAAAAATGCTATACTGGCACTTGTTTAC
 57981  ACTATTGTTCTTGCTCTTGTCTTCACGGGTGTACAGCTCTATGAATACTATAATGCCCCC
 58041  TTTACTATCTCAGATGGAGCCTTTGGCTCTTGCTTCTTTTTTGGTACGGGTTTCCACGGA
 58101  GGGCACGTCATCATAGGTACTATCTTCTTAGCTGTAGCCTTATATCGCTTAATTAATTAT
 58161  CATCTTACTAAACATCACCATGTTGGGTATGAGGGTGGAATCCTTTACTGGC
;     G-cox3-E2 ==> end
;     G-cox3-I2 ==> start ;; mfannot: no intron type identified
 58213  aaagaaatgccgtcttagaagaaaacttctattattaccactctaccatatgcgggaaaa
 58273  tcctaaaggctaaggtaggcatgcctaacaatcctttgtatgcaacaatggacaatccgc
 58333  aggaaaccaaagttagggttccccagaggctagtacgtagagcatcctcttaggcgtagg
 58393  atgaagatagagtccagccgtctctgaaaggattcggatcattag
;     G-cox3-I2 ==> end
;     G-cox3-E3 ==> start
 58438  ATTTCGTTGATGTAGTTTGGCTCTTCCTTTACATCTTTATGTATCAATGGGGAGGTGGTG
 58498  AACCTCCTATTATTTAA
;     G-cox3-E3 ==> end
;     G-cox3 ==> end
 58515  AATTCCCCCCCGCCTTCTGAAGACACCCCGCCCTAGGACCCGTAGCCCTTAGGGGCCGGG
 58575  TCAGGGAAAGACTTGAAGCATGAATTTAAGGTCCACCCTTCTAAGTATTTGGCTAATAAA
 58635  GATCTTGCAAGGGAATGACATCAATTAAATCTAATAAACGATACTAAGAAAAAGAAGGGA
 58695  AGACGGCAAGGTTTGGCCGACCCTTTGCAGCCCTAGCCCCTAGGACCGCCCCGGTCCGAC
 58755  CAAGGGAAGGCCCTCGGCTTGGACCTTGGGGACTTGGCCACAGGACCGGGGTGCCAAGGT
 58815  CCAGACAGAGCAAGACTTGTCTTGCCAAGTGTTTACACTGCGAAGGGCCAAATTCCTTTT
 58875  TTTAGAAATGTGCCAAATTAGGAGGACCAATAAGGCCAATAATAGCTCTAGAGATCTCCC
 58935  AATTTTCAAGTATGACTATAAGAAGAAGTATATCTTAAAAGAACTTGAGGAGGTGGGGGA
 58995  GGAAAAGACCTGGCCCCGGTCCACGTAGGCCGAGCCTGCTTGGCCCTAGGGGACTAAGGT
 59055  AGACTGGAGACAGCAAACCCTACTCTATGCCTCTAGGTTCCTTACTGCTATTTTCTATAG
 59115  GAAAGTCCGGGGCTATACTGACCATCTATATGGCCCTCCATCAAGTCGTAAAAACGACGG
 59175  GAAAGAGCATAGAGAGCAGAGCCCCATTCCCCTGCCAGACCCACCCCCCTAGGTCCAACC
 59235  CCTGGCCCGGACCGGGGCAGAGCCCCCCCCCCTAGGACCCTTTGGGGTGCCGGGGGTTCG
 59295  GGGGAGGGAACTGGAGAATACTCGTGAAATAACACCTATGGTTAGCCAAATGGCCAGTAG
 59355  CAAGGGATAGAGGTAGTCTGTTCCTACCTCAAGTGCTAACTAAAGTCCCCCCCGGTCGTT
 59415  TCCTGGACCTTGACCCCCTAGGTCCAAGCAGCTCGGACTACGCGGACCGGGGCTGTGCAA
 59475  CCTCAAGTTCCTCAAGAAATTATAACTGTGATTCAAAACATGCAGGCTCAATACAACCAA
 59535  TTAAATAACACGGTCAATACCCTTGCTCAAATTGTCGCAGCCTCTTCTGGTATACCTTCT
 59595  AATTCTGGCTCTACTCCTTCATCTTCTTCATCTCCAGCA
