# Supplementary material for: Global Characterization of Fungal Mitogenomes: New Insights on Genomic Diversity and Dynamism of Coding Genes and Accessory Elements
Source: Front Microbiol. 2021 Dec 1;12:787283. doi: 10.3389/fmicb.2021.787283 (PMC8672057; doi:10.3389/fmicb.2021.787283)
Supplement: Supplementary File 1 — de novo annotation files of the 685 mitogenomes investigated in this study. Annotation was performed with the Mfannot program. [file Data_Sheet_1.ZIP › Supplementary_FileS1/NC_026534.1_Acremonium_implicatum_mitochondrion_complete_genome_mitogenome.mfres]

;; Masterfile modified automatically by mfannot version 1.35
;; on Thu Dec 24 22:05:22 2020 by user pfonseca on host LGCM-PROC
;;    - Gene Totals: 32
;;    - List of genes added:
;;      atp6                 atp8                 atp9                
;;      cob                  cox1                 cox2                
;;      nad1                 nad2                 nad3                
;;      nad4                 nad4L                nad5                
;;      orf180               orf233               orf436              
;;      rnl                  rns                  trnA(ugc)           
;;      trnC(gca)            trnE(uuc)            trnF(gaa)           
;;      trnG(ucc)            trnH(gug)            trnK(uuu)           
;;      trnL(uaa)            trnL(uag)            trnM(cau)           
;;      trnQ(uug)            trnR(acg)            trnR(ucu)           
;;      trnT(ugu)            trnY(gua)           
;;
;; end mfannot
;;


>NC_026534.1 Acremonium implicatum mitochondrion complete genome gc=4
     1  AGATATCAGTTCGAATCTGGTCTAATTCGTATGTTTAGGATTTTGTATAGAGTAAAATAA
    61  TATTTAGTTTTTAACTATATTATTTTATGTGAAAGTGACTTTTAACAGACCAGATTTTTA
   121  CATTTTTTTTTTGATTATGGAAAATATTACCCGTAATAATTTTCAAGAACATCCTTTTCC
   181  TCTAATTTCCCCCATGGCAAAAGGGAAACAGCCCAAAACAAAAATTAAGGTTCCAAAATT
   241  ATTAGTTAAGTGAAATTAAGAAAGTTTTTATTAAAGTCGACAAGGAGATAGGCTTAGAAG
   301  CAGCCACAATTTTATGACCTCGTAACAGAGCGCTTGTTAAGCTATAAAAGCATCGAAAAT
   361  TTAACGGATCTAAACAATATACCGAAACCTTGTCCATATAAGATAAAATTTTATTTTAAT
   421  TATATGGGGTAGCAGAACGTTGAATTATGTTAAGACTTTTATTTTTTAAATAAAAGTAAC
   481  TATTTTTATATAATAAATTCTAGCCTAATTTTAATATTACTAGAATTCTCATTTATAAAA
   541  ATGAAAAGTCAAATTCAAGTGAGAATGGTGACATGAGTAACTAAAAGAAAAATTTAATTT
   601  TTCCGCCTAAAGCTTATGGATGACATTAAGTAACGGCCTCTAAGTTTATAATTATCTAAA
   661  GGTTTAAACGATGAGAAATCTTCATTACTAAGGACGACATTTTTGTGAAAAATGTACTGG
   721  AAAAATAGTAATATTCTTATAGATTAATAATCTATAGGAAAAATAACCGTACCTAGATTC
   781  TGAAACAAGTAAGCTAGTAGAGAATACGAAGGCGTAAATGAGCTAACAATCATAAAGGAA
   841  CTCGGCAAATTAACTACCGTAACTTCGGAATAAGGAGGGCTCATTATTCTTGATTAATAT
   901  CAAGTAAAAAGGAAGAAGCATGAAATAGTGTTGTACGACTGTTTAATTAAAACACAGCAC
   961  TTTGCTGAAAGATTAAAAATCTAAGTATAAAGTGTGAGATCTGCCCAGTGCCGGCTGGTT
  1021  AACAGAGACAACTAGGTATACTATTATCTAATGTCGACGGAAACCCCGGTTAAAGGCGGC
  1081  CTTAACGTGAGGGTCCTAAGGTAGCTAAATGCCTTGGCCGTTAAATGCGGTCTTGCATGA
  1141  ATGGTGTAACGATACAACAGCTGTCTCTATGATTGACTCAGTGAAATTGGAATAGCTGTG
  1201  CAGATACAGCTTACCTCTAGTTAGACGAGAAGACCCTATGCAGCTTTACTGTCACTAATT
  1261  ATAGATTATGTTAAGGAATTTTCAGATTATAAGGTAATCGATTTTAGATTAAAATGAGAA
  1321  ACCTTTATTTTTATTTCATTTGAATGAATGAATTTAAGATTATAATTTCAATTATTGCAA
  1381  ATAATGAGGCTATTTAGCACGTTATTTGTAAGATATTATAATAATAAATTAACCTAATTC
  1441  AGCTTATTTTTTTTATAATATAAATAAATAAGTTCCCTTTGGTGAGGAAATATCGTTAGG
  1501  AGACAGTTTATGTGGGGCACAGACCCTGTAAAGAGTAAACAGGAGTGTCTAATATTATTT
  1561  TTATTTTTAGTTTGTCATTTTTAATAGTTATTTATAATAATTATTATTGATCATATTTAT
  1621  TTAGATATATTTATAAATTTTTATAGATATATTTAAAATAAGGTAGGATTTTTACTACAT
  1681  AGAAAGTAGAGATATTAAAAGTTTTACGGAAATTTTCCTAAAATTTTTTAGATTATTTAA
  1741  AAATAATCCATGTTAATATCTAAAAAGCTCAACGGCTAAATCCTGCCTTACTGTTTGATT
  1801  ATCTACAAATCTTACAGTTGCGTAAGCAGGGCATAGGATCACAAGATACAATAAGGAAAG
  1861  ATCTTGGATTTTTGGAAAAGCTACGCTAGGGATGTTTGTCCTATAATATTTAATATATTA
  1921  TAAAGTCATTATGATACTTTATAATCAGTTAAATAATTAATATAAATTGGGTAGATTTCA
  1981  AGAATTACTTTTTAGTAAACTTGAAGCGAATTTTATTTTAACATATAATAAAATAAA
;; mfannot:     /group=IB(3') (2.02e-04)
  2038  aacgttcaacgactatagggtgagtttttatgaaaatttaaggcggaagctaacaaatta
  2098  aacaataatcccttttaactatccaacatttaaaattttataatttaagttaaataagaa
  2158  attataaactaatttactc
;     G-orf436 ==> start
  2177  atgaataaaacaacaaaaatttttaaacataatttgaataataataatttaagaattatt
  2237  gaattaaaaataagtactgatcaaggagataatagaaaatacttaccttccttcactaaa
  2297  gaatgaaaaagtacaatatactcttttgataaaaaagttttaagtaacatacctacttta
  2357  atggagaatataaataaaattattacaagttatctagatttattttttaaaaatcataag
  2417  tttgctagtatacctaaatttatactacttaaacgaagaagaaattttttaagaaaaatt
  2477  ttttctagtcgtgctgaaatcagatacattaataataaagtaattattactttatatgta
  2537  ttgaatagagaaagaaatttattaaagaagaaatatattagtagtactagattaattaaa
  2597  gaatatttatttaaacggtttttctttttttataaaaaaaaattaagtaaaatacataga
  2657  acttttaatttattaagtaagaaatatatattccttcctagtaaaatgcaaaaaaaatta
  2717  tatataaaatctaaaatagaaagtttaaataaattaaaagtgtttaaaactttttatata
  2777  gaaaaaatatgaactaagttgatagattactatttaactttccattttactagattaaga
  2837  aaaaatagtttactatattatttaaatatttttaaatttaataaattaaatatgttatga
  2897  gtattaacagctattttaaataaacttaatgtattaagaaataaaaagatagaatataac
  2957  attattaatttaaaatatgtaactaatcatcctgatttttttacaaatgttcttgcatta
  3017  agattaaaaaaacaaaagatgaaaggttttagagaaatagctaaaatattaaatagaact
  3077  tatatacctaacgtaaatactatacaagaaagaacttttatacctagtacatttaaaaat
  3137  aaattaaaaaatttaaaccttgtttcttatttacaaaataaaaaggttaatgaagtgttt
  3197  aatacttttgaaaaaggtagctctaatgatatttataatagtataaagtataaaaatctt
  3257  ggaggtataaaagttgaaataaaaggtagattgactaaacggtatagagcggatagatct
  3317  atttatttattacgttgaaaaggaggactaaagaatatagattcttctttccaaagaaaa
  3377  agtgctatatttttaagaggtaatgtaaaatctaatacagcttattcaataacagcgtct
  3437  aaaagacgtataggagcatttgctgttaaaggttgaatagctggtaaataa
;     G-orf436 ==> end
  3488  atattaattaaaaccattaaattataaaattttaaatgaagacatagtct
;; mfannot:
  3538  GAACCCTTTTGAAAAAAAGGGAAGTATATTTACATGATAACACACAGAACAGGCTAATTT
  3598  GCGCAAGAGTGTACAAAATGAGTGCGCGGTTTGGCACCTCGAT
;     G-rnl ==> start
  3641  GTCGGCTTAACTTATCCTCATGGATGCAGAAACTATGTAGGGTGCGACTGTTCGTCGATT
  3701  AAAAAGTTACATGAGCTGGGTTAAATACGTCGTGAGACAGTATGGTTTCTATCTTCTAGA
  3761  GGGAATTAGAATATAATAAGAATGAACTTTTGTACGAAAGGAACAAGAATGATTTAGTTT
  3821  AATTTTGGTTAATTCTGAAATTAGATAAAATAATTGTTACTAACCTATGGTTTACCTGTT
  3881  GTTTATATGTCCCGGATATTAAAATTATTTCCTATTACAATAGGAAGGGAATGTTTCTTT
  3941  CACTAAGATAAATAAATAGTATAGGCATGGCAGGGACGCTAAGTTAGTTAAAGGTAAGTG
  4001  CTGAAAGCATATAGGCACGAGACTTATCTTAAGATATTTCTTAAATATACGTATTATATT
  4061  AATACGAATTAATTATAGGTTTTATTGGTAAGAATTTTGAAATTTTTAAGAACAAAATAC
  4121  TAATTTTATAAATTACTATTTATAC
;     G-rnl ==> end
  4146  ATATATCAACATTTTTTATAAA
;     G-trnT(ugu) ==> start
  4168  GCTTGGTTAGCATAAAAGTAATGTAATTGTTT!TGT!AATCAATTGAAGCAAGTGCGATA
  4226  CTTGCACTGAGCT
;     G-trnT(ugu) ==> end
  4239  TAAAAA
;     G-trnE(uuc) ==> start
  4245  GGATTAGAAGTCAAATGGTGCGACATAGCTCT!TTC!AATGCTACCTTAGCAGGTTCGAA
  4303  CCCTGTCTAGTCTA
;     G-trnE(uuc) ==> end
;     G-trnM(cau)_1 ==> start
  4317  GGTAAGTTGGTGGAATAGTTACACATTCGGCT!CAT!GCCCGAAGTTATAGAGGTGCAAT
  4375  TCCTCTACTTACAT
;     G-trnM(cau)_1 ==> end
  4389  TATAAGTGTATTATATCCGAGTATTGTAATTAATACTATACTTTACTAAATCTTTATTAT
  4449  TATTGTCAAATGCTATTATATACCATTAGAAGGATTAGTAATAAATAAAAATATTTTTAA
  4509  ATAGAATATTAGAGTATTGTATTTTAAAATACTAA
;     G-trnM(cau)_2 ==> start
  4544  GCCTGTTTAGCTTAATTGGTAAAGCATACTGCT!CAT!GACAGTAATTATAAAAGTTCAA
  4602  GTCTTTTGATAGGTA
;     G-trnM(cau)_2 ==> end
  4617  ATAAATTAA
;     G-trnG(ucc) ==> start
  4626  ATGGATATAGGTTAATGGTAGACTTATCGGTT!TCC!ACTCGAGGTGTGTCAGTTCGATT
  4684  CTGGCTATCCATA
;     G-trnG(ucc) ==> end
  4697  AAAATAAATTTTATTAATTAATAGAATACATATAACACAATAATTATATATTTAATAGTT
  4757  ATTCTAAACATAAAGTTTATAATAAAATTTATAAA
;     G-trnL(uaa) ==> start
  4792  GTCCGAATGATGAAATTGGAAAACATGACGAATT!TAA!AATTCGTTGACGAAAGTCTTA
  4850  AAGGTTCAAGTCCTTTTTCGGACA
;     G-trnL(uaa) ==> end
  4874  TTAATTAAATATAAATACTC
;     G-trnM(cau)_3 ==> start
  4894  GCCCGGTTAATTTAATGGTTAAAATAGCAATCT!CAT!ACGTTGTTCATATAAGTTCAAA
  4952  TCTTATACCAGGCT
;     G-trnM(cau)_3 ==> end
  4966  ATAATACTAACGATGTATAAAATAAA
;     G-nad4 ==> start
  4992  ATGTTTGTTTTTAACCAACAATTAAATATTTCCGGCCTTACATTCCATATATATGGTGAT
  5052  AGT
;; mfannot: G-nad4 ==> start Def by similarity
  5055  AATTATTTTTTTTTTAACATTTACATGTTATTATCTCTTTTAGTTATTTTACCTATTCTA
  5115  GGTATAGTGACTATATCTAGTATAAATAGTATAAAAACTGAAAAAATTATTGCTTTAACA
  5175  ACAAGCATTGTAAATTTAATAATATCTTTAGTAATATTTATATTATTTAATAACAGTACA
  5235  AATCAATTTCAATACGTGCAAGAACATTATAATACACAATTATTTGATATATATTTAGGT
  5295  GTAGATGGAGTATCTATATTCTTTATATTACTAACAACAATAATAATGCCAATAGCTCTA
  5355  TTAGCTAATTGAGATTCTATAAGAGAAAATGTAAAATCATATTTAATAATAATGTTATTA
  5415  TTAGAAACATTATTATTGATGGTATTTATGGTATTAGATATTATGTTATTTTATATATTT
  5475  TTTGAAAGTATATTGCCTCCTCTATTTATATTAATAGGAATATTTGGATCAGATAATAAA
  5535  GTGAATGCTAGTTATTATATATTTTTATATACATTATGAGGATCATTATTTTTATTATTA
  5595  TCTATTTTAAGTACATCTTCTACAATGGGTAGTACAGATTTTGATACTTTATTTAAATTA
  5655  AATTTTGAGTTTAATACACAAAAAGTACTATTTATAGGAATATTTATAGCATTTGCGGTA
  5715  AAAACTCCTACAATTTTCTTAAACAATTGATTATTAAAAGCTCACGTTGAATCTCCCTTA
  5775  GGTGGAAGTATAGTTTTAGCTGCTATTGTTTTAAAATTAAGTTTATACGGTATATTTAGA
  5835  TTAATTTTACCTATTTTACCTAAAGCTTCTCTAAACTATACTTTTATTATATATACTATA
  5895  GGGGTAATAACTATTATCTATGCTAGTTTTAGTACTTTAAGAACAACTGACATAAAAGAA
  5955  TTAATTGCCTATAGTTCTGTTTGTCATGCTTCTGTATATTTAATAGGTATCTTTAGTAAT
  6015  ACTCTTCAAGGACTAGAAGGTAGCGTAATCTTAGGATTAGCTCATGGTTTTGTATCAAGT
  6075  GGTTTATTTATTGCTGCAGGTGGTGTTCTTTATGACAGAACTGGTACTAGAAGTATTTAT
  6135  TTCTATAGAGGAGTTGCTCAGTTAATGCCTATATTTGCAATATTGTTCTTCATATTATCT
  6195  TTAGGTAATTGTGGAGCACCATTAACTGTTAATTTCATAGGAGAATTTATGTCTTTATAT
  6255  GGAGTTTTTGAAAAATTACCTGTATTAGGTGTATTAGCTTGTTCTTCTATAGTATTTTCA
  6315  GCAGCTTATAGTATTTATTTATTTAATAGAATATCTTTTGGAGGATCTTTCACTAAATTT
  6375  ATCGAACAAGGTGTATTAGATTTAAATAAAAGAGAATTTATTATGTTATTTATACTTGTA
  6435  GTATTTACAGTAATATTAGGTGTATACCCATCAATAATATTAAATATATTAGATTATCCT
  6495  ATGAGTAGTTTAATATACAATGTATAA
;     G-nad4 ==> end
  6522  TTATTAATTGTTTTAAACAAAATTACAATTTTAAAATTGTAAA
;     G-trnA(ugc) ==> start
  6565  GGGGATATAATTTAGTTGGTAGAATGTCGACGT!TGC!ATGTTGAAAGCCTAGGTTCGAA
  6623  TCCTAGTATCTCCA
;     G-trnA(ugc) ==> end
  6637  ATTTAAATATAAATA
;     G-trnF(gaa) ==> start
  6652  GCTTATGAAGCTCAATTGGTCGAGCGGAACATT!GAA!GCTGTTTAGGTTGTAGGTTCAA
  6710  ATCCTATCATGAGCA
;     G-trnF(gaa) ==> end
  6725  TTATATTAATTATTTATAAAATGATAATATTCATTTTAATTAATTATTGAAG
;     G-trnK(uuu) ==> start
  6777  GAGACTTTAGTATAATGGTAAATACATATGACT!TTT!AATCATTAAGATATAGGTTCGA
  6835  ATCCTATAAGTCTTA
;     G-trnK(uuu) ==> end
  6850  TAATTTTTTTTTAGTATATTTAATTATATTATTATGGTGTAATGTTATTTTTTG
;     G-trnL(uag) ==> start
  6904  ATAGATGTGCTGGAACTGGTAGACAGGGTTGTTT!TAG!GCACAGCTGGTAATATACTGT
  6962  GTGAGTTCAAGTCTCACCGTCTATA
;     G-trnL(uag) ==> end
  6987  AATAAAAAAGTTTTCTATCATATTATATAAAAAATTAATAATTTTAATAACTT
;     G-trnQ(uug) ==> start
  7040  TCTGAAATAGACTAATAGGTAGGTCATGGATTT!TTG!ATGTTCAGCTGTGAGTGTTCGA
  7098  ATCACTCTTTCAGAA
;     G-trnQ(uug) ==> end
  7113  GCTCATCAGTATATTTAGTTATATACTATTAAATGTATAAAATTAAACTAGACATTA
;     G-trnH(gug) ==> start
  7170  GGTGGATATAGCTCAATGGTAGAGTAACTATTT!GTG!GCATAGTTGATTAAGGTTCGAT
  7228  CCCTTATTTTCACC
;     G-trnH(gug) ==> end
  7242  CTTTATACTCAAGTAAGTTCAATTCTTATACTAAAAACT
;     G-nad2 ==> start
  7281  ATGTTAATAACTTCTATTATTTTTATTCTTTTATCCAATGCCGTGAATTCGAGACGTGAC
  7341  ATTGCTATACTTTTTAACAGAATAGCAATTGTTAGTTTACTATATTGTACATATTTAAGT
  7401  TATATTTCTAATTTAAATGCTAATGATATCGGTATCCATGGTGGATTGTTGTTATATAAT
  7461  AATATTAATATTATATTTCATACTTTTATATATATTGTAGTTATATTAGTACTAAGCTTA
  7521  ACTGGATTTTATTCTGGTAAAATAAATATTAAAAATAGTTTAGTTACTACTTACTTAGGT
  7581  AGAAAATCTGAACAATATCTTATTGCTGAATATCCTTTAATTATATTGTTTGTTGTAACA
  7641  GGAGCTGTATTATTAGTATCTACTAATGATTTTGTTTCAATATTTTTAGCTATAGAGTTA
  7701  CAGAGTTATGGTTTATATATTTTAAGTACAATACATAGAAACTCTGAATTATCTACAACT
  7761  GGAGGATTAATATATTTCTTACTAGGTGGATTAAGTTCTTGTTTCATTTTATTAGGTACA
  7821  GCTTTATTTTACTCAAATACAGGTAGTACAAGTTTAGATAATATATATATAATAACAAAT
  7881  ATAACAGACTTAACTTTAAATAATTTATGATATAAACCTGATTATATAAATATTTCTTTT
  7941  ATAATTTTAGTAATAGGATTTTTATTTAAGGTAAGTGCTGCACCTTTCCATTTCTGATCT
  8001  CCAGATGTATATGATGCTATACCTACAGTAGTTACAACATTTGTGGCGATAATAGCTAAA
  8061  ATATCTATATTTATTTTGTTACTGCAATTAGTATATTATACTAAGAATGGATTTTCTAAT
  8121  AATTGAACTTATGTTTTATTATTAACTTCTTTATTCTCGTTGATAGTTGGTACTGTAGTA
  8181  GGATTAACTCAATTTAGAATAAAAAGATTGTTTGCTTATAGTACAATATCTCATGTAGGA
  8241  TTTATACTTTTAGGGTTAGCAATTTCTAATGTAGAATCTACTCAAGCATTTATATTTTAT
  8301  TTAGTTCAATATACAATAAGTAATCTTAATGCATTTATAATATTAATAAGTATTGGTTAT
  8361  ACATTATATTACTTTACTATTGAAAATAAAGAACATCAAAAATTATTAGAAAGAAATAAT
  8421  TCACCTATTCAGTTAGTAGACCAATTAAAAGGATATTTTTATATTAATCCTATGTTAAGT
  8481  ATAAGTTTAAGCATAACAATATTTTCTTTTGTAGGTATACCTCCATTAGTAGGATTTTTT
  8541  GCAAAACAAATGGTATTAAGTGCTGCATTAGATAATGGTCTTATATTTTTATCTTTAGTA
  8601  GCTATATTAACAAGTGTAATAGGAGGTGTATATTATTTAACAATAATTAAAGAAATGTTC
  8661  TTTTCTTTACCTTCAACAATCAAAATAAAAGAAGATAATTTTGTTATCTTAGACAAAAAC
  8721  CAAAATAAATATGGAATACAAGAAGTAACTTTAACAAGTCCTATTTCTTTCATAATTTCC
  8781  AATATAACATTAGTTATATTATTATTTTTATTTATAAACAAAGAATGATTAAGCATGGGT
  8841  GCCATAATGGCACAAAATTTATTCAATAATTAA
;     G-nad2 ==> end
;     G-nad3 ==> start
  8874  ATGAGTAGTATAACTTTTCTTTTTATATTAGTAACAGTAATTACTATACTTTTTTTAGTG
  8934  CTAAATTTTGTGTTAGCACCACATAACCCTTACCAAGAAAAATATAGTATATTTGAATGT
  8994  GGTTTTCACAGTTTCCTTGGTCAAAATAGAACACAATTCGGTGTTAAATTTTTTATTTTT
  9054  GCCTTAGTATATTTACTATTAGATCTTGAAATATTAGTAGTTTATCCTTTTGGTCTTAGT
  9114  AGCTATGAAAATGGTATATATGGATTAATTATTGTATTAATATTTATTGGTATTATAACT
  9174  GTAGGATTTGTGTTTGAACTAGGTAAAAACGCTTTAAAAATAGATAGTAGACAATCTTTA
  9234  AACTACTACTCTAAATCAAATAATTTTATTAGTCAATTCGTTGAAACGAAATAA
;     G-nad3 ==> end
  9288  AAAACAATTATAATAAATTTTGTGTAATTAAAAAAATAAATTAACCGCATATGGAAATAC
  9348  TTATGTAAAATAAAGCATAACTAAACAAATAATTTAT
;     G-atp9 ==> start
  9385  ATGTTAGAATCATCTAAAATTATTGGTGCAGGATTTGCTACAGTAGGATTAGCTGGAGCA
  9445  GGAGTAGGTATAGGTGTAGTATTTGGATGTTTAATCCTAGGTGTAGCTAGAAACCCTTCT
  9505  TTAAAAAACCAGTTATTTTCTTACTCAATTTTAGGATTTGCCTTTTCAGAAGCAACAGCA
  9565  TTATTTGCCTTAATGATGGCTCTGTTGCTTTTATACGTTGTATAA
;     G-atp9 ==> end
  9610  AAAAAGCTATAAGAGTTATATACTCTTATAATGAATTCTTATCTATAGGATAGAAAATAA
  9670  CAAATTAACTTTTTTTT
;     G-cox2 ==> start
  9687  ATGTTTATATTATTTAATACTTTTTTACATTTAGATGCACCTTCTCCTTGAGGTATCTAT
  9747  TTTCAAGATAGTGCTAGTCCCCAAATGGAAGGGCTAGTGGAATTACATGATGCAATCATG
  9807  TTTTACTTAGTTTTAATTTTATTTACAGTGGGTTGAATAATGTTTTCAACTGTAATAAAC
  9867  TTTATTCACTCTAAAACTCAAATTAGCCATAAATATTTAAACCATGGTACAACTATTGAA
  9927  CTAATTTGAACTATTACTCCCGCTGTAGTATTAATTCTTATTGCGTTCCCGTCTTTCAGA
  9987  TTATTATACTTAATGGATGAAGTTATAGATCCATCAATGTCTATAATAGCTGAAGGTCAT
 10047  CAATGATATTGAAGTTACCAATATTCAGATTTTTTAGATTCTAGTGACGAACTAATAGAA
 10107  TTTGATTCTTATATAGTGCCAGATTCAGATCTTGAAGATGGAGGATTAAGAATGCTAGAA
 10167  GTTGATAACAGAGTTATAGTTCCTGAATCAACAAATATAAGATTTATTGTTACATCTGGA
 10227  GACGTAATTCATTCTTATGCTTGTCCTTCATTAGGTATTAAATGTGATGCTTACCCTGGA
 10287  AGATTAAATCAATTTTCAACTTATATAAATAGAGAAGGGGTATTTTACGGTCAATGTTCT
 10347  GAAATATGTGGTATACTTCATAGTTCAATGCCTATTGTTATAGAATCAGTAAGTTTGCCT
 10407  CAATTCTTAACTTGATTATACAATGTATAA
;     G-cox2 ==> end
 10437  TAAAAATAATAAAATATATAAATAAACAATACGCGATTAAAAACATATATAAT
;     G-orf233 ==> start
 10490  ATGAATAAATTAATTATTTTAATTTTTTTTAACAATCTTCGTTTTAAAGAATTTTTAGAA
 10550  AGTATTTTGCATAACTTTGTTATTTTTTTGATTAAAAATAATTTTTACTTAGATAGGTGT
 10610  TTAAATTTTAATTCTAGTTTAGTTATGATGAATAAAAATGATAACAATAAGGAACTTGAC
 10670  CCTTCAAATTTATCTGATCCTGTTCAAAATAATATTAACGAATCTAAACGTATTGAGCGT
 10730  ATTGAAAATTGATTTGATAAAGGTTGATTAGATGATAAGCGAAAAGAAGAATTAATTAAT
 10790  TCTGGAAAAGATTTAGATGAAAAAGAGTTAAACACTTGGTTAATGGAGGAGGATAAACGG
 10850  GAATATTTGCTAAATAAAGCTGAAGAACAAGAAAAAATAAAAAAAATATATGAGTGATTA
 10910  AATAATGTAGAGGAAACTTCTAGTTCACAAACTACTGGCAACGATCCAAACTCAAAACCT
 10970  AGTAGTCAATGAAGTCCTAGCAGTTCAGAAGGGGGTGACCCTTCTATCTCTAATATCAAT
 11030  TCTAATATGGATCAAGTTAAAGATTATATTAATTCTTCTGAATTATTTAATGATATAAAT
 11090  TATTTAATAATACCTGAATATTTTATAATTTATATTTGTTTTTTTATAATATTTATGTGT
 11150  TTTTTAATGATCTATTGTATTATTATAAAAAAATTATTTTAA
;     G-orf233 ==> end
 11192  TATAATTTAAAATTATTATATAATAATTTTAA
;     G-trnR(acg) ==> start
 11224  GGGGTATTAATTTAATGGTAAAATAGGACACT!ACG!GATGTCAATTTTGTAGTTCAAGT
 11282  CTACAATACCCTT
;     G-trnR(acg) ==> end
 11295  AAGAGTAATATATGATTGATTAAGTGTTTTTTATATGTTACTCTATACTTTTTTATTATA
 11355  TTTATATATAATAAAAATCACGAATAATTTGATAAAAAAAAAATAAAA
;     G-nad4L ==> start
 11403  ATGAGTTTAACCTTAGTACTTTTTTTAATAGGAATCTTAGGATTCATATTTAATAGAAAA
 11463  AATATAATATTAATGCTTATTTCAATAGAAATAATGTTATTATCTATTACATTCTTAATA
 11523  CTGGTAAGTTCTTTAAATTTAGATGATATTATAGGACAAACTTATGCTATATATATAATT
 11583  GTTATAGCTGGTGCAGAATCCGCGATAGGATTAGCAATACTAGTTGCTTTTTATAGATTA
 11643  AGAGGAAGTATAGCAATTGAATATCAATA
;     G-nad5 ==> start
 11672  A
;     G-nad4L ==> end
 11673  TGTATTTAAGTATAATAATTTTACCTTTATTAGGATCAATAGTTACTGGTTTTTTTGGTA
 11733  GAAAAATCGGAGTGACAGGTAGTCGTTTTTTAAGTTGTTTATGTATTATAATTACAACAA
 11793  TATTAGCTATCGTTAGTTATTTAGAGGTGGGATTTAATAATAACCCAGTTTCTATAAGTT
 11853  TATTTCCTTGATTAGATAGTGAGTTATTTAATATGATGTGAAATTTTCAATTTGATAGTT
 11913  TAACAGTGTCAATGCTAATACCTGTATTAGTGATTAGTTCTTTAGTACACTTTTATTCTA
 11973  TAGGGTATATGAGTCATGACCCACATAACCAAAGATTTTTTAGTTATTTAAGTTTATTTA
 12033  CCTTTATGATGGTAATATTAGTAACAGGTAATAATTACTTAGTTATGTTTGTAGGATGAG
 12093  AAGGTGTTGGTGTATGTTCTTATTTATTAGTTAGTTTCTGATTTACTAGAATTGCTGCAA
 12153  ATCAAAGTTCTTTAGCCGCATTTTTGACTAATAGAGTAGGTGATGCTTTATTAATAATTG
 12213  GTATGTTTATGCTTTTATGAGCTTTAGGTAATTTAGATTACAATGTAATATTTTCATTAG
 12273  CACCTTATATTAATGAAAATATTATTACATTAATAGGAATATGTTTATTAATTGGTGCTA
 12333  TGGCTAAAAGTTCTCAAGTAGGTTTACATATTTGATTACCTATGGCTATGGAAGGTCCTA
 12393  CACCTGTTTCTGCATTAATACACGCAGCTACTATGGTTACTGCAGGAGTGTACTTATTAA
 12453  TACGTTCTTCTCCATTAATAGAATATAGTTCTACTGTACTTTTAATATGTTTATGATTAG
 12513  GAGCTATTACTACAGTATTTAGTTCTTTAATAGGTTTATTCCAACAAGATATAAAAAAAA
 12573  TTATAGCTTATTCTACTATGAGTCAATTAGGTATGATGGTAATAGCTATTGGTTTATCAT
 12633  CATATAATATAGCTATATTCCATTTAATGAATCATGCTTTTTATAAAGGATTATTATTCT
 12693  TAGGAGCAGGTGCAGTAATTCATGCTGTAGGTGATAATCAAGATTTAAGAAAATATGGGG
 12753  GATTAATTACATTCTTACCCTTAACGTATACAGTTATTTTAATTGCAAGTCTTAGTTTAG
 12813  TAGCTTTCCCTTTTATGACTGGATTTTATAGTAAAGATTTTATATTGGAATCTGCTTATG
 12873  GACAATATTTTTTCAGTAGTATTAATGTTTATTTTATTGCAGTTATAGGTGCAATATTTA
 12933  CAACATTATATTCTGTAAAAGTTATATATTTAACTTTTATAACAAACCCTAATGGATCTA
 12993  TAAATTATTATAAAAATGCTCACGAAGGTGATATATTCTTAAGTTTACCTTTAGTAGTCT
 13053  TGGCTATATTCTCTATATATTTTGGTTATATAACTAAAGATATTTATATAGGTTTAGGAT
 13113  CAGGATTTTTTATAGATAACAGTATATTTATACATCCTATGCATGAAATACTTATTAATA
 13173  CGGAATTTGGAGTACCTACTTTATTTAAGTTAATACCATTTATATTAACAGTAGTATTTT
 13233  CAATATTAGCAGTAATTTATCCAGAATTTATGGGTAATATTATTACTAATTTTAAATTTA
 13293  CAAAATTAGGTTACTATATATTTGGTTTCTTTAACCAGCGTTTTTTAATAGAATTTTTTT
 13353  ATAATAATTATATTGTAAATACTGTTTTAAACATAGGAGGTAAAACTACAAAAATTTTAG
 13413  ATAAAGGTAGTGTTGAGTGAATAGGTCCTTTTGGTATGTGAACTATTTTAAATAAAGTAA
 13473  GTAAAAATATATCTCTTATAAGTAAAGGAGTAGTAACTGACTATGCCGTATACATATTAG
 13533  TTTCTGCTTGTACTATATTGTCTTTATTTAGTTTTGTAGATTTAAATTTAGATAATTTAA
 13593  ATGTAAACTTATTAACTTTTATTATAATATTAATTAATAGTGGTTCATTAATACAAGATA
 13653  ATAACATACTTACGAGGAAAAGTTAG
;     G-nad5 ==> end
 13679  TTTTGATAAAGACATTACTTTAAAAGCTTCAAATGGAGCTGTATTTTTATCTCCTTTAGT
 13739  TTTGTTAGATGATAATTTTTTATCTACTTTATTATCACCTTTAGGTTATTTAATCCTTAT
 13799  TTTATGTATAGGTACAGGATTAATA
;     G-orf180 ==> start
 13824  ATGATTATTTTCTTAACAGGAAAAAGAGGAGGAGAAAAAGGATGGTATGCAGGAGAAACG
 13884  GATTATAGGGATGAACCTAATATTCCTGTTGAAACTGAAGAAATGAATAGATTAATGGCC
 13944  AAGATGAGAAAAGAGGGTCCTAGTAAGTATGAACTTACACCTATATTATGTCAACAATTT
 14004  ATACTAAATCACGCCAGAAGGACTGCGGTACCTCATAATCAATTTTCTGCTGATACACCT
 14064  AATAGTCATATGAATAGTGCTCAAGTTGAAAAATTTGCAAGAATATGAGACGGCTTACCT
 14124  TGGACTTGCGGTGCCAATGCGTATATAGTAGAGGGAGGATTAGTACGTTATAAACAAGAT
 14184  AATGAACCAGTTCAATCAAATTCATTTATAGTTAAAATTATAGAGGGGTACGAACGAACA
 14244  GGGGGTGCTTGACCTAAACTTAATAAGTTTGAAGATGACATTCGTAAATTAGATCGTGAT
 14304  GAGAATCCTAGAGAAGGAAAATGAGATTATCTATTAGGTCTTCCTCCTAGCCCACCTAAA
 14364  TAA
;     G-orf180 ==> end
 14367  AATTTATTCGATATATACCTGGTACTAAATAATTAAATTAATATGCTAAATTTAGCAGTA
 14427  CAAAAAAAAATTAATAATATTTATATATGTCTACATGTATATATAAATATGTAATATAAA
 14487  AAAATAAAATAAAAATAAATAAATTAA
;     G-cob ==> start
 14514  ATGAGATTATTAAAAAGTCATCCTTTATTAAAATTATTAAATTCATATTTAATAGACCAT
 14574  TCTCAACCTAGTAACATAAGTTATTTATGAAACTTTGGTTCTTTATTAGCTATATGTTTA
 14634  GGTATACAAATAGTAACAGGTGTTACATTAGCTATGCATTATAACCCTAATGTTTTAGAA
 14694  GCATTTAATTCTATAGAACACATAATGCGTGATGTAAACAATGGATGATTAATACGTTAT
 14754  TTACATAGTAATACAGCTTCAGCTTTTTTCTTTTTAGTATATCTACATATTGGTAGAGGT
 14814  TTATACTATGGATCTTATAGAGCTCCAAGAACATTAACATGAGTTATAGGTACTATAATT
 14874  CTTGTATTAATGATGGCTATAGGTTTCCTAGGTTATGTTCTTCCATATGGGCAAATGTCT
 14934  TTATGAGGTGCTACAGTTATTACTAATTTAATTAGTGCTATACCATGAATAGGTCAAGAT
 14994  ATTGTTGAATTTATCTGAGGAGGTTTCTCAGTTAATAATGCAACATTAAATAGATTCTTT
 15054  GCTTTACATTTTGTTTTACCTTTTGTGTTAGCTGCCTTAGTTTTAATGCATTTAATAACA
 15114  CTAGGTGAAACAGTAGGTTCTAGTAACCCTTTAGGGGTACCAGGATATTATGACAGAGTA
 15174  CCTTTTGCACCTTACTACTTATTTAAAGATTTAATAACTATATTTATCTTTATTTTAGGT
 15234  TTAAGTTTATTTGTTTTCTTTATGCCTAATGTTTTAGGGGATAGTGATAACTATATAATG
 15294  GGTAACCCTATGCAAACTCCTCCTGCGATAGTACCTGAATGATATCTTTTACCTTTCTAC
 15354  GCTATACTAAGATCTATACCTAATAAATTATTAGGAGTTATAGCTATGTTTGGTGCGATA
 15414  TTAATTATAACTGTATTACCTAAAACAGATTTAGGTTACACTAAGGGTCTACAATTTAGA
 15474  TTAATTACTAAATTTGTATTCTTCTTCTTTGTTACAGATTTCTTGATATTAATGGTTTTA
 15534  GGAGCTAAACATGTTGAAACTCCTTATATAGAGTTAGGACAAATAGCTACTGTTATATAC
 15594  TTTTTAACATTCTTAGTATTTATTCCTTTAGCTAGTATAATTGAAAATACATTAGTTGAT
 15654  TTAGCTTTAAATTCTTCTAGTTCACAAGAATAA
;     G-cob ==> end
 15687  TAAATATAATATGATACTATAAATATTAAATTATTACTTATTTATAAATAAGTAATAA
;     G-trnC(gca) ==> start
 15745  GAGTTGTGTTTGTATATGGTTATACACTTTGATT!GCA!AATCTTAAGTAAGGGGTTCGA
 15803  TTCCTCCATAACTCT
;     G-trnC(gca) ==> end
 15818  TTATAAAATTTAATATAATAATTTTTATTAAGTTTTAGATATAACGATTAAAATTTGTCT
 15878  ATTATACTAAGTTATTCCTTTTAAAGCATAATAAATATATTAAATTTATTAATCTATGTT
 15938  TTAATTAAGTTTCCTTATAAGGTGAGGGAGTATATTTTATAATTAAATTGAAATTAAAAG
 15998  AGCATATATTTATATAAATATATACACTTTATTCTTTAAGTATAAGAGTATAAAAAACTA
 16058  TAATATACGTGATAAGCTCATAAGTATTGTAGATAATATATATATTTTTGACTCTGTTTT
 16118  TTTTTAAATTAGTAAAGAAGAAGAGTCTAGTTTAAATAAT
;; mfannot: G-cox1 ==> start Def by similarity
 16158  ATTCAGTTAAAATCTGAA
;     G-cox1 ==> start
 16176  ATGTCTATAAGCACTGAAAGATGATTTCTTTCAACTAATGCTAAAGATATAGGAACTTTA
 16236  TATTTAATTTTTGCATTATTTTCAGGATTATTAGGTACTGCTTTTTCAGTTTTAATAAGA
 16296  TTAGAGCTTAGCGGACCTGGTGTTCAATTTATAGGAAATAACCAATTATATAACAGTATT
 16356  GTTACAGCTCACGCTATATTAATGATATTCTTTATGGTTATGCCCGCTTTAATAGGGGGA
 16416  TTTGGTAATTTCTTAATGCCATTAATGGTAGGTGGTCCAGATATGGCCTTTCCTAGATTA
 16476  AATAATATTAGTTTTTGATTATTACCTCCTAGTTTAATATTATTAATATTTTCTGCTTGT
 16536  ATTGAAGGTGGAGTAGGGACAGGTTGAACTTTATACCCTCCATTATCAGGTTTACAAAGT
 16596  CATAGTGGTCCTAGTGTGGATTTAGCTATTTTTGCTCTTCACTTATCAGGTATAAGTAGT
 16656  TTATTAGGAGCAGTGAACTTTATAACTACTATTGCAAATATGAGAACTCCTGGAATAAGA
 16716  TTACATAAATTAACATTATTTGGTTGAGCTGTAGTTATTACAGCTATATTATTATTATTA
 16776  TCATTACCTGTTTTAGCTGGTGGAATAACAATGATATTAACAGATAGAAACTTTAACACT
 16836  TCTTTCTTTGAAGTAGCTGGAGGTGGAGATCCTATATTATTCCAACACCTTTTCTGATTC
 16896  TTTGGTCATCCTGAAGTGTATATTTTAATTGTACCTGCTTTTGGTATAATTAGTACAACT
 16956  ATTTCAGTAAATTCTAACAAACCTATATTTGGTTATATAGGAATGGTGTATGCTATGATG
 17016  TCTATTGGTATATTAGGATTTATAGTTTGAAGTCATCATATGTATACTGTAGGATTAGAT
 17076  GTTGATACAAGAGCCTACTTTACTGCTGCTACATTAATTATAGCTGTGCCTACTGGAATT
 17136  AAAATATTCTCTTGATTAGCCACTTGTTATGGAGGATCTATAAAAATGACACCTTCAATG
 17196  TTATTTTCTTTAGGTTTTGTGTTTATGTTTACTATTGGAGGATTAAGTGGAGTTGTATTA
 17256  GCTAATGCATCTCTTGATATAGCTTTCCATGATACTTATTATGTTGTAGCTCATTTCCAT
 17316  TATGTGTTAAGTTTAGGAGCAGTGTTTGCTATGTTTGCTGGTTGATATTTCTGAATACCA
 17376  AAAATGTTAGGTTTAACTTATGATTTAAACTTAGCTAAAGTGCAATTCTGACTTTTATTC
 17436  ATAGGAGTTAATCTTACTTTCTTCCCTCAACATTTCTTAGGTTTACAAGGAATGCCAAGA
 17496  CGTATAAGCGATTACCCTGATGCTTTTGCAGGATGAAACTTAATAAGTAGTATAGGATCA
 17556  ATAGTAAGTGTAATTTCTGCTTGATTATTCTTATTTATTATTTACAAACAATTAGTAGAA
 17616  GGAAAAGTATCTTCTAGAAATCCTTGATTAACACCTGGATTCTACACTGATATATTACAA
 17676  GCTAATTTAAACAGATGTTATACAAGTTTAGAATGAGGTTTATCAAGCCCACCTAAACCT
 17736  CACGCATTTGTAAGTTTACCTTTACAAAGCTAA
;     G-cox1 ==> end
 17769  TTTTTAGTTTTATACTTAAGTTATTTTGCATAATATAATATATATTTATTTTAGAAAAAA
 17829  AAAATTATTTATTTAAAGAAATAAATAAA
;     G-trnR(ucu) ==> start
 17858  ATCTTATTAGCTTAATGGTAAAGCATAATACT!TCT!AATATTAGTATTCTAGTTCGATT
 17916  CTGGAATGAGATT
;     G-trnR(ucu) ==> end
 17929  AATAAAAAAACGTAATAAAAATTAATAATCCTTAATTAAGCTTATAATGCTAAATTTTCG
 17989  ATTATTATTTATTTTCAACCTTCTAGTTTAGTTATTTATAAACATTTAAAATTAAAATTA
 18049  CAAGTTTTATACACTAAATTATTATCCTCTTAATTGTTTTTAATAAAATAAATAAACATA
 18109  ATATTAATAGGATAATAAAAATTTTTATTAATTATTAACTAAAAGCAAGAAAACTTTTAA
 18169  AAATAAATAAATATA
;     G-nad1 ==> start
 18184  ATGAGATTTAATATAACTATAATTTCTATTTTAGAAAATCTTATATTAATATTACCTGCT
 18244  TTACTAGGGGTAGCTTATGTAACTGTTGCTGAAAGAAAAGTTATGGCAAGTATGCAAAGA
 18304  AGATTAGGTCCTAATGCAGTAGGATATTATGGTCTATTACAAGCGTTTGCTGATGCTTTA
 18364  AAATTAATATTAAAAGAGTATGTTGCACCTACTCAAGCAAATTTAATTTTATTTTTCTTA
 18424  GGTCCAATAATAACATTAATGTTTGCTTTATTAGGGTTTGCAGTTATACCTTATGGACCA
 18484  GGTTTATCTATAAGTGATATGGAATTAGGAATATTCTTTATGTTAGCAGTATCATCTTTA
 18544  GCTACTTATGGTATATTATTAGCCGGGTGAAGTGCTAACAGTAAATATGCTTTCTTAGGT
 18604  TCTTTAAGAAGTACAGCTCAATTAATTAGTTATGAATTAGTTTTAAGTTCTGTATTATTA
 18664  ATAGTTATAATGATAACTAATAGCTTGAATTTAAATATAAATGTACAGTTTCAAAAAATA
 18724  ACTTGATTAGCTTTACCTTTATTATGTATATTGATAATATTTTTTATAGGTTCTGTAGCA
 18784  GAAACAAATAGAGCTCCTTTTGATTTAGCTGAAGCTGAATCAGAATTAGTTAGTGGATTT
 18844  ATGACTGAACACGCAGCTGTTATATTTGTTTTCTTTTTCTTAGCCGAATATTCTAGTATT
 18904  GTATTAATGTGTATTTTAACAAGTATTCTATTTTTAGGTGGATATCTAGTAGATTTAGAT
 18964  ATCATTTACTTATTTGATAGTATAAGTTATGCTTATGCTTATGTATTTGACATAGATTGA
 19024  ATAATATCATTTGAATATTTTAATATAAGAAAATTACTAACAAATCCTTCTATAGATGGA
 19084  CTTCTATCAGGGTTAACTTTAGGTGTTAAAAGCGCAATAATGGTTTTTGTATTTATATGA
 19144  GTAAGAGCTTCATTCCCTAGAATACGTTTTGATCAATTAATGTCTTTCTGTTGAACAGTT
 19204  TTATTGCCTATTTTATTTGCATTTATAGTATTAATTCCTTGTATATTATATGCTTTTGGT
 19264  ATTTTCTTTATAAATATAAGTCTATTCTAA
;     G-nad1 ==> end
 19294  TTTATAATCATTAGTATAAAATGAATATCTATCACATCTTTCTTTTTATAAAATTTACGA
 19354  AAAATTCGTATTAAAACTTTTACTTTTATTAATTAAT
;     G-atp8 ==> start
 19391  ATGCCACAATTAGTACCTTTTTATTATATGAATGAAATAGTATTTTCATTCTCATTAATA
 19451  GTTATAACATTATATATATTATCTAAATATATTTTACCTAGAATAGTTCGTTTATTCGTT
 19511  ACTCGTATGTTTATAGATAAAATATAA
;     G-atp8 ==> end
 19538  TTTTTAATTACTTAAAATTTTACTGACTAATTTACGATTTTAACATCCTTAATACATTTT
 19598  TAAGATTATATATATTATTATGAATTTCATTTAAACA
;     G-atp6 ==> start
 19635  ATGACTAATAATACAACTTTATTTAATGAAATAATTAGCCCATTAGATCAATTTGAAATA
 19695  AGAAACTTATTAAGTTTAGAAATATTAGGAGGTAATATACACTTATCTTTAACTAATATA
 19755  GGGCTTTACTTAACAATAGGATCTTTAATGGTTTTTATTATGTCTATAGCTGCTACTAAC
 19815  TATAATAAATTAGTAAGTAACAACTGATCTATTGCTCAAGAATCTTTATATGTTACTATA
 19875  CATAATATTGTTACAAATCAAATAAATCCTAGAAATGGTCAAATATATTTTCCTTTTATG
 19935  TATACATTATTTATATTTATTTTAATAAATAATTTATTAGGTATGGTTCCTTATAGCTTT
 19995  GCTTCTACAGGACATTTTGCTCTTACTTTTGCTTTAAGTTTTACTATAGTATTAGGTGCA
 20055  ACTATATTAGGATTTCAAAAACACGGTTTAAAATTCTTTTCTTTATTTGTTCCTGCGGGT
 20115  TGTCCTTTAGCTTTATTACCTTTATTAGTAACTATAGAACTTATATCTTATTTAGCTAGA
 20175  AATGTTTCTTTAGGTCTTAGATTAGCTGCAAATATTACAGCAGGACACATGCTATTAAGC
 20235  ATATTAAGTGGATTTGTTTACAATATAATGAATTCAGGAATTATATTCTTTGTTTTAGGA
 20295  TTAATACCTTTACTATTTATTATAGCTTTTTCAGGATTAGAGTTAGCAATAGCATTTATC
 20355  CAAGCACAAGTTTTTGTTGTTTTATCTTCTTCTTATATAAAAGATGGATTAGATTTACAT
 20415  TAA
;     G-atp6 ==> end
 20418  TATAAATTAAATTCTTTTAATTGTTTTTATTATTATATAATAACAGTTAAATCACGTAAA
 20478  CTATTAAGGCATAATGGAAAATTATGACTCACTAAAAATAATTTGATTAAAAACTAAATG
 20538  TTCTAAAAGAACAATAAAGTGAAGAAATTATACAATTTAGTTAACTAAAAAAAAAATAAA
 20598  AATTAAGTGAGAGTTCTGGGGTATTTATTGTGAAAATGTATGAACAAGTGATTCTAACAA
 20658  TAAATAGTTTATTAATGTCTTAATAGCTGCGTAGATGGAACAGTAATATCTTAAATGATA
 20718  TTAAAT
;     G-rns ==> start
 20724  AAAAAGTTGAGTTTGGTGATGGCTCTGATTGAATGCTGTCCAAGTGCTTTGACACATGCT
 20784  AATCGTACGTTTTAATCTTTAAAGTTAAAAAGTGGTGTACAGGTGAGTATAATGGTATTC
 20844  TCCGCCGGCCTTAAAGTAAAGTTAAATTCTTTATATATAAAGGAAATAAAATTTTCCGCT
 20904  TTAAGAGGATAATGAATACCTTCGGGATAGGTAGTAGTTAAGGTGATGGCTTAACTAGCT
 20964  AACAACTCTCGTAGTCGAAACTGAAAGGTTGATCGACCACATTGGGTCTGAAAAAACCCC
 21024  AATGCATATTAGTACAGCAGTGAGGAATCTTGGTCAATGGCCTAACGGCTGAACTGGCAA
 21084  CTTGGAGAAGTGATAAGTTTAATAAGTTCTACCTTATATAGGTAGGCTTATATAAATTAA
 21144  ATTAAATTTGAATGAAACTTTGTTTATATATTGATAATGACAGTATATATATAGCGTCTT
 21204  GACTAATTGCGTGCCAGCAGTCGCGGTAATACGTAAGAGACTAGTGTTATTCATCTTAAT
 21264  TAGGTTTAAAGGGTACCTAAACGGTCAAAATATCTTGTAAAAATGTTAATATTTGACTAG
 21324  AGTTTATATGTAAGAAGGTAGTACTTGAGGAGGAGAGATCAAATTTTGTGATACCAAAAG
 21384  GACTCGGTAAAGGCGAAGGCAACCTTCTATGTAAAAACTGACGTTGAGGGACGAAGGCTT
 21444  AGATAACAAAAAGGATTAGATACCCAAGTAGTCTTTGCAGTAAATAATGAATGCCATAGG
 21504  TTGGGGGTATAATTACTCCTTAACTATAAATGAAAGTGTAAGCATTTCACCTCAAGAGTA
 21564  ATGTGGCAACGCAGGAACTGAAATCACTAGACCGTTTCTAACCTCAGTAGTGAAGTATGT
 21624  TGTTTAATTCGATAATCCACGAAAAACCTTACCACAATTTGAATATATTTATTACAGGAG
 21684  TTGCACGGCTGTTTTCAGTTAATGTTGTGAAATTATGGTTTCCATAAAATTAACGTAATC
 21744  CCAGATTTTATTTTTAACATAATAAATAGTTATTATAATACGATAAAATATTTTAACCCT
 21804  ACTGCTGGTTAATCTAAAAGGGACTAAGACAAGTCATCATGGCCTTGATATTGTGGGCTA
 21864  TAGACGTGCCACATATACCTAGACAAAGAGCTGCGAAAATGTGAATTTTAGCAAATCTCA
 21924  AAAAATAGGATATAAAAAGGATTGTAGTCTGAAATTCGACTATATGAATAAGTAATTACT
 21984  AGTAATCGTGAATCACCATGACACGGTGAATATAACTTTGGATTGGTACTAACCACTCGT
 22044  CACATGCTGAAAGGAACGTGCGCAATAAGTTTGCTTTTTTAATATATTGTAAAAATTATA
 22104  AATAGTTTTATTTTCTTTTATTAAAAATCTTCGTATGCGTGGTTCTAATTAGTGTAAAGT
 22164  CGAAATACGGTTCGTGTAGTGGAAGTTGCACGGGAATCATAAAATTT
;     G-rns ==> end
 22211  AACTAATAATATATAATTGAAAAATACAATTATATAA
;     G-trnY(gua) ==> start
 22248  AGGAGGCTTCCTTTATTGGCAAGAAGGGTTGAGCT!GTA!AACTCAATAGCTATAGCTTT
 22306  TAAGAGTTCGAATCTCTTGCCTCCTA
;     G-trnY(gua) ==> end
 22332  GGAATTAGTAACTCAATTGGTAGAGAATTTCTTTGTCATGGAAAG
